# Supplementary material for: KNN-MDR: a learning approach for improving interactions mapping performances in genome wide association studies
Source: BMC Bioinformatics. 2017 Mar 21;18:184. doi: 10.1186/s12859-017-1599-7 (PMC5361736; doi:10.1186/s12859-017-1599-7)
Supplement: Supplementary file 2 — The data set(s) supporting the results of Table 1. (ZIP 22742 kb) [file 12859_2017_1599_MOESM2_ESM.zip › Nouveau dossier/S98/mkallsimul.dat]

1	0	1	2	0	1	1	1	1	0	1	0	1	1	1	1	0	1	0	2	1	2	0	2	2	0	1	0	1	2	1	0	1	0	2	1	2	1	0	0	2	2	0	0	0	0	0	1	0	0
2	0	1	1	0	0	0	1	0	1	1	0	1	1	0	0	1	0	2	1	1	1	0	1	1	1	2	1	2	2	1	1	2	2	0	0	1	1	0	0	2	1	0	0	1	0	1	0	0	1
3	0	0	2	0	0	0	2	0	0	0	2	1	0	0	0	0	0	0	1	2	2	0	2	2	1	0	0	2	2	2	0	1	1	1	0	2	0	0	0	2	2	0	0	0	0	0	0	1	0
4	0	1	2	0	1	1	0	0	1	1	0	0	1	1	1	0	0	0	1	1	1	0	1	1	1	1	0	2	2	2	0	1	0	1	0	1	2	0	0	0	0	0	0	0	1	1	0	0	0
5	0	2	0	0	0	0	1	1	0	1	0	1	1	1	1	0	0	0	1	1	1	1	0	1	1	1	0	2	2	2	0	2	1	1	0	2	1	1	0	1	1	0	0	0	0	0	0	1	0
6	0	1	2	0	0	0	2	1	0	1	0	1	1	0	1	0	0	0	1	1	2	1	2	2	0	2	0	1	1	1	1	1	1	1	0	1	2	1	0	0	0	0	0	0	0	0	0	0	0
7	1	0	2	0	0	0	1	0	2	2	0	1	1	0	0	1	0	1	1	1	1	0	2	2	1	1	0	2	2	1	2	1	1	1	0	1	1	0	0	1	1	0	0	0	0	0	0	0	0
8	0	0	2	0	1	1	1	0	0	0	0	0	1	1	1	0	0	1	2	2	2	0	2	2	0	0	0	1	2	1	1	2	2	1	0	1	0	0	0	2	2	0	1	0	0	0	0	0	2
9	0	0	2	0	0	0	1	1	1	2	0	0	0	0	0	0	0	1	2	2	2	0	2	2	0	0	0	2	2	1	0	2	2	0	0	1	2	1	1	2	1	1	0	0	0	0	0	0	0
10	1	1	1	0	1	1	1	0	0	0	1	1	1	0	0	0	1	1	0	0	1	1	2	2	0	1	0	2	2	1	2	1	0	2	0	2	2	0	0	0	0	0	1	0	1	0	1	1	0
11	0	2	0	0	0	0	0	0	1	1	1	0	1	1	1	0	0	0	1	1	1	0	1	1	0	2	0	2	2	1	1	0	1	0	0	2	0	0	0	2	2	0	0	0	0	0	1	0	0
12	1	2	1	0	0	0	1	1	1	2	0	0	0	0	0	0	0	0	1	1	2	0	0	1	0	1	0	2	2	1	2	1	1	1	0	1	2	0	0	0	0	0	1	0	0	2	0	1	0
13	1	1	1	0	0	0	0	0	1	1	1	1	1	1	1	0	0	1	1	0	0	0	2	2	0	0	0	2	2	2	0	1	1	1	0	2	1	1	0	1	1	0	0	0	0	0	2	0	0
14	1	0	2	0	1	1	1	1	1	2	0	0	1	0	0	0	0	2	2	2	2	0	2	1	1	1	0	2	2	2	0	1	1	1	0	1	2	0	0	1	0	0	0	1	0	0	0	0	0
15	1	1	1	0	0	0	1	0	0	0	0	0	0	0	0	0	0	1	0	0	1	0	2	2	0	1	0	1	1	1	0	2	2	1	0	2	0	0	0	2	2	0	2	0	1	1	0	0	0
16	0	0	2	0	1	1	2	0	1	1	0	2	2	1	1	1	0	0	1	1	1	0	1	2	0	1	2	2	2	0	1	0	0	2	1	2	1	0	1	1	1	0	1	0	1	1	0	0	0
17	1	0	2	0	1	1	0	0	2	2	0	0	0	0	0	0	0	0	1	1	1	1	1	2	0	0	0	2	2	2	0	1	2	1	0	1	2	0	0	0	0	0	0	1	0	1	1	0	0
18	1	1	2	0	0	0	1	0	1	1	1	1	1	0	0	1	0	0	1	1	2	0	1	1	0	1	1	1	2	2	0	1	0	2	0	0	1	0	1	1	1	0	0	0	0	0	0	0	0
19	1	1	1	0	0	0	1	0	2	2	0	0	0	0	0	0	0	1	1	2	2	0	1	2	0	0	0	1	2	1	1	2	1	1	0	2	1	0	1	1	1	0	1	0	1	1	0	0	0
20	1	2	1	0	1	1	1	1	1	2	0	0	0	0	0	0	0	1	1	2	2	0	1	1	0	1	0	2	1	1	1	1	1	1	0	1	1	0	1	1	1	0	0	0	0	0	0	0	0
21	1	1	2	0	0	0	2	1	0	1	1	1	1	0	0	0	1	2	0	0	2	0	2	2	0	1	0	2	2	2	0	1	1	1	0	2	1	1	0	1	1	1	0	0	1	0	1	0	0
22	0	2	1	0	0	0	2	0	0	0	1	2	2	1	1	0	0	0	1	0	1	1	2	2	0	2	0	2	2	1	1	1	1	1	0	2	0	0	0	2	2	1	0	1	0	1	0	0	1
23	0	2	0	0	0	0	2	1	0	1	1	1	2	1	1	0	0	1	2	0	2	0	2	2	0	1	0	1	2	0	0	1	1	2	1	2	2	1	0	1	1	0	0	0	0	0	0	0	1
24	1	2	1	0	0	0	0	0	1	1	0	0	1	1	1	0	1	0	2	1	2	0	0	0	1	1	0	1	2	1	0	2	2	1	0	0	2	1	1	2	1	0	0	0	0	0	0	0	1
25	0	0	2	0	1	1	1	0	0	0	0	0	0	0	0	0	1	1	0	0	1	0	2	2	0	1	0	1	2	1	1	1	0	2	2	2	2	0	0	1	0	1	0	0	0	1	0	1	0
26	0	1	1	0	0	0	2	1	0	1	0	0	1	1	1	0	0	1	0	0	1	0	2	2	0	1	0	2	2	2	0	2	2	0	0	0	1	0	0	2	1	1	0	0	1	1	0	1	0
27	1	1	1	0	0	0	2	0	0	0	0	0	1	1	2	0	1	1	1	1	1	0	2	2	0	1	0	2	2	2	1	1	0	2	0	2	1	0	0	2	2	0	0	1	0	0	0	0	1
28	1	1	2	0	0	0	0	0	1	1	1	0	0	0	0	0	0	2	1	1	2	0	2	2	1	2	0	1	2	0	1	0	1	1	0	1	2	0	0	1	0	0	0	0	0	0	0	0	0
29	0	2	1	0	0	0	2	0	0	0	1	1	1	0	0	0	0	1	1	0	2	0	2	2	0	1	1	2	2	1	0	0	0	2	1	2	2	1	0	1	1	0	0	1	1	1	0	0	1
30	1	0	2	0	0	0	2	1	0	1	0	1	2	1	1	1	0	0	2	2	2	0	1	1	1	1	0	1	2	1	0	2	1	2	1	2	1	1	0	1	1	0	0	0	0	0	0	0	0
31	1	1	1	0	0	0	1	0	0	0	0	1	1	0	1	0	0	1	0	0	1	0	2	2	1	0	0	0	2	0	0	1	1	1	1	1	2	0	0	0	0	0	0	0	0	0	0	0	0
32	1	0	2	0	0	0	0	0	1	1	0	1	1	0	0	0	0	0	1	2	2	0	2	2	0	1	0	2	2	2	0	0	0	2	1	2	1	0	0	1	1	2	0	0	0	2	0	0	0
33	1	1	2	0	0	0	1	0	1	1	0	0	0	0	0	0	0	0	1	1	1	0	0	0	0	0	0	2	2	2	1	1	1	2	0	2	2	0	0	0	0	0	0	0	0	0	0	2	0
34	1	2	0	0	0	0	1	0	0	0	0	2	2	2	2	0	1	1	0	0	1	0	2	2	1	2	0	2	2	2	0	0	0	1	0	1	2	0	0	1	0	0	0	0	0	1	0	0	1
35	1	1	2	0	0	0	1	0	1	1	0	1	2	2	2	0	0	1	0	1	1	0	2	2	0	2	0	2	2	1	2	1	1	1	1	1	2	1	0	1	1	0	0	0	1	1	0	0	0
36	1	1	1	0	1	1	1	0	1	1	1	0	0	0	0	0	0	1	1	1	1	0	2	2	1	1	0	2	2	2	1	2	2	1	0	0	0	0	0	2	2	0	0	0	0	1	0	0	0
37	1	2	1	0	0	0	2	0	0	0	1	1	2	1	1	0	0	0	0	0	1	0	2	2	0	1	0	2	1	1	1	1	1	1	0	1	1	1	0	0	0	0	0	0	1	1	0	0	0
38	0	2	0	0	0	0	1	0	1	1	0	2	2	0	0	1	0	0	0	0	1	0	2	2	1	0	0	2	2	1	0	1	1	2	1	2	0	0	0	1	1	0	2	0	1	1	0	0	0
39	0	1	1	0	0	0	1	0	2	2	0	1	2	1	2	0	0	0	2	2	2	0	2	2	0	2	0	2	2	2	0	2	2	0	0	1	1	0	0	1	1	0	0	0	0	1	0	0	1
40	0	0	2	0	0	0	1	0	2	2	0	1	1	0	0	0	0	0	1	2	2	0	2	2	1	0	1	2	2	1	0	1	1	0	0	1	0	1	0	1	1	0	0	0	0	0	0	0	0
41	1	2	0	0	0	0	1	0	1	1	0	1	2	2	2	0	0	1	2	2	2	0	2	2	0	1	0	2	1	1	2	1	2	0	0	2	2	0	0	1	0	0	0	0	0	0	1	0	0
42	0	0	2	0	1	1	1	0	1	1	0	1	1	0	0	1	0	1	1	1	1	0	1	1	1	0	0	2	2	0	1	1	1	1	0	1	1	0	1	1	1	0	1	0	1	1	0	0	1
43	1	0	2	0	1	1	1	1	1	2	0	0	0	0	0	0	0	0	2	2	2	1	2	2	1	1	0	2	0	0	2	1	1	0	0	2	1	0	0	1	1	0	0	0	0	0	0	0	1
44	1	1	1	0	0	0	0	0	0	0	1	0	1	0	0	0	0	1	2	2	1	0	2	2	0	1	1	1	1	0	1	1	1	0	0	2	2	0	0	2	1	0	1	0	1	0	0	0	0
45	1	1	2	0	0	0	0	0	2	2	0	1	1	0	0	1	0	0	2	2	2	0	2	2	0	0	0	1	2	2	0	2	1	2	2	2	1	0	1	1	1	0	0	0	1	1	0	0	0
46	1	1	1	0	0	0	0	0	1	1	0	1	1	1	1	0	0	1	1	2	2	0	2	2	0	0	0	1	2	1	0	2	1	0	0	1	0	0	0	1	1	2	0	0	0	0	0	0	1
47	0	0	2	0	1	1	2	0	0	0	1	1	1	2	2	0	0	1	1	1	1	0	2	2	0	2	0	2	2	1	0	1	1	1	1	1	1	1	0	2	2	0	0	0	0	0	0	0	0
48	1	0	2	0	0	0	2	0	1	1	1	0	0	0	0	0	0	0	1	1	2	0	2	2	0	1	1	2	2	1	1	2	1	2	0	2	2	0	0	1	1	2	0	0	0	0	0	0	0
49	0	0	2	0	0	0	1	0	0	0	0	0	0	0	0	0	0	1	1	1	1	0	0	0	1	0	0	2	2	2	0	1	1	1	0	1	1	0	0	2	1	0	0	1	0	0	0	0	1
50	1	1	1	0	1	1	2	1	0	1	0	0	1	1	0	0	0	0	1	1	2	0	2	2	0	0	0	2	2	2	0	1	1	1	0	1	2	0	0	0	0	0	1	0	1	2	0	0	1
51	0	1	1	0	1	1	2	0	1	1	1	0	0	0	0	0	0	1	1	1	1	0	1	2	0	2	0	2	1	1	2	0	0	2	1	2	1	0	1	1	1	0	0	1	0	1	1	0	0
52	0	1	1	0	1	1	2	1	0	1	1	1	1	0	0	1	0	0	2	1	2	0	2	2	0	1	0	2	1	1	2	2	1	0	0	1	0	0	0	2	2	1	1	0	1	1	0	0	0
53	1	1	2	0	0	0	2	0	1	1	0	0	1	1	1	0	1	2	1	1	1	0	1	1	1	1	0	2	2	2	0	1	1	0	0	1	1	1	0	0	0	1	0	1	2	0	0	0	0
54	1	0	2	0	0	0	0	0	2	2	0	0	0	0	0	0	0	0	2	1	2	0	2	2	2	1	0	2	2	2	0	1	0	2	1	2	1	0	1	1	1	0	0	0	0	1	1	0	0
55	0	0	2	0	1	1	1	0	1	1	1	0	0	0	0	0	0	1	2	2	2	0	2	2	2	1	0	2	2	2	0	0	0	2	1	2	2	2	0	0	0	0	1	0	0	1	0	0	0
56	1	0	2	0	1	1	1	0	1	1	0	0	1	1	1	0	0	1	2	2	2	0	2	2	0	1	0	2	1	0	2	2	2	1	1	1	2	0	0	1	1	0	1	1	0	0	0	0	1
57	0	2	0	0	0	0	1	0	0	0	0	0	1	1	1	0	0	0	2	2	2	0	2	2	0	1	0	2	2	1	1	1	1	1	0	1	1	0	0	1	1	0	0	0	0	1	0	0	1
58	0	1	1	1	0	1	0	0	1	1	0	2	2	1	2	0	0	0	0	0	0	0	2	2	1	1	0	2	2	1	2	2	2	0	0	0	2	0	1	1	1	1	0	0	1	0	0	0	0
59	1	0	2	0	0	0	1	0	1	1	0	0	0	0	0	0	1	1	0	0	1	0	2	2	0	1	0	1	2	0	0	2	2	1	1	1	1	0	0	1	1	0	1	0	0	1	0	0	0
60	0	2	1	0	0	0	1	0	1	1	0	0	1	1	1	0	0	1	0	0	0	0	2	2	0	0	0	2	2	1	1	1	1	2	0	2	0	0	0	2	2	0	0	0	0	1	1	0	0
61	0	1	1	0	0	0	1	0	1	1	0	0	0	0	0	0	0	0	1	2	2	0	1	1	1	1	0	1	2	0	1	1	1	1	0	1	1	0	0	2	2	0	0	0	0	0	0	0	1
62	1	2	1	0	0	0	1	0	1	1	0	0	0	0	0	0	0	0	1	1	2	0	2	2	0	0	0	2	2	2	0	0	0	2	0	2	2	1	1	1	0	1	0	0	0	0	0	0	1
63	1	2	1	0	0	0	2	0	0	0	1	1	1	0	0	1	0	0	1	1	1	0	2	2	0	1	0	1	2	0	1	1	1	2	1	2	1	0	0	0	0	0	1	0	0	0	0	0	0
64	1	0	2	0	1	1	0	0	2	2	0	1	2	0	0	1	0	1	1	2	2	0	2	2	1	2	0	2	2	2	1	1	1	0	0	1	1	0	0	2	2	0	1	0	1	0	0	0	0
65	0	0	1	0	0	0	1	0	1	1	0	0	2	2	2	0	0	0	0	0	2	0	2	2	1	0	0	1	1	1	1	1	1	2	1	2	2	0	0	1	1	0	1	0	1	0	0	0	1
66	1	0	2	0	0	0	0	0	1	1	0	0	0	0	0	0	0	2	2	1	2	0	2	2	0	1	0	2	2	1	2	0	0	2	0	2	2	0	0	1	1	1	0	0	0	1	0	0	0
67	0	2	1	0	0	0	0	0	1	1	1	0	0	0	0	0	0	0	0	0	0	1	2	2	0	2	0	2	2	1	1	1	1	1	0	1	2	0	0	1	1	0	1	0	1	1	0	2	0
68	1	2	0	0	0	0	0	0	1	1	1	0	1	1	1	0	0	1	1	1	2	0	0	0	1	1	1	2	2	1	0	2	1	1	0	2	1	0	0	1	1	0	1	0	0	0	0	0	0
69	1	2	1	0	0	0	2	0	0	0	1	1	2	2	2	0	0	2	2	2	2	0	2	2	0	1	0	2	2	0	1	1	1	0	0	1	0	0	0	2	1	0	0	0	0	0	0	0	0
70	0	2	0	0	0	0	1	0	1	1	0	0	1	1	1	0	0	0	1	1	1	0	2	2	0	2	0	1	1	1	1	2	2	0	0	1	0	0	0	2	2	0	0	0	1	0	0	0	1
71	0	2	1	0	0	0	1	0	1	1	0	0	0	0	0	0	0	1	0	0	1	0	2	2	0	2	0	2	2	2	0	2	2	1	0	1	1	0	0	1	1	0	1	0	2	0	0	1	1
72	0	1	1	0	0	0	2	0	0	0	1	1	1	1	1	0	0	1	2	2	2	0	2	2	1	0	0	1	1	1	0	1	1	1	0	2	1	0	0	1	1	0	0	1	0	0	0	0	0
73	0	0	1	0	0	0	1	0	0	0	1	1	1	0	0	1	0	1	1	1	2	1	2	2	0	0	0	2	2	1	1	0	1	2	0	2	1	0	0	1	1	0	0	0	2	1	0	0	1
74	1	1	1	0	0	0	0	0	0	0	1	0	1	1	1	0	1	1	1	1	1	1	1	2	0	1	0	2	2	2	0	2	1	0	0	0	2	1	0	0	0	0	1	0	1	1	1	0	0
75	0	1	1	0	0	0	1	0	1	1	0	0	0	0	0	0	0	1	0	1	1	0	2	2	0	1	0	1	2	1	0	1	0	1	0	1	1	0	0	2	1	0	0	0	0	0	0	0	0
76	0	2	1	0	0	0	1	1	1	2	0	0	1	1	1	0	0	1	2	2	2	0	1	1	1	1	0	1	1	0	1	1	0	1	0	1	1	0	0	2	1	1	0	0	1	0	0	1	0
77	0	0	2	0	0	0	0	0	1	1	0	1	1	1	1	0	1	1	0	0	1	0	2	2	1	1	0	2	2	2	1	1	1	2	1	2	1	0	1	1	1	0	0	0	0	1	0	0	2
78	1	2	0	0	0	0	1	0	1	1	1	0	0	0	0	0	0	1	1	1	1	0	2	2	1	0	0	2	2	2	0	0	0	2	0	2	2	0	0	1	0	0	0	0	0	0	0	0	0
79	1	0	2	0	1	1	2	1	0	1	1	1	2	1	1	0	0	0	1	1	2	0	2	2	0	1	0	1	1	1	1	2	1	0	0	1	1	0	1	1	1	1	1	0	1	1	0	0	0
80	1	0	2	0	0	0	2	0	0	0	0	0	1	1	1	0	0	1	1	0	1	1	0	1	0	0	0	1	2	1	0	1	1	1	0	2	0	0	0	1	1	1	0	0	0	0	1	1	0
81	0	1	1	0	0	0	2	0	0	0	0	0	0	0	0	0	0	0	0	0	0	0	2	2	0	1	0	2	2	2	0	1	1	1	0	1	1	0	0	2	2	0	0	0	0	1	0	0	1
82	1	2	1	0	0	0	1	0	0	0	1	0	1	1	1	0	0	0	2	1	2	0	1	1	1	0	0	1	1	1	0	2	2	0	0	0	2	1	0	0	0	0	0	0	0	0	0	0	0
83	1	2	1	0	0	0	1	0	1	1	0	0	0	0	0	0	0	0	0	0	0	0	2	2	0	0	0	1	1	1	2	1	1	1	0	2	2	1	1	1	0	0	0	0	0	1	0	0	0
84	0	0	2	0	1	1	0	0	2	2	0	1	1	0	0	0	0	0	1	1	1	1	1	2	0	0	0	2	1	1	1	2	1	0	0	1	1	0	0	1	1	0	1	0	1	1	0	1	0
85	0	1	2	0	0	0	0	0	1	1	0	0	0	0	0	0	0	0	1	1	1	0	2	2	0	1	0	1	2	0	1	1	1	2	1	2	0	1	0	1	1	0	0	0	0	0	0	0	0
86	1	1	1	0	0	0	1	1	0	1	0	0	0	0	0	0	0	0	0	0	0	0	2	2	0	2	0	2	2	2	0	1	1	0	0	0	2	1	0	1	1	0	0	0	0	1	0	0	0
87	0	0	2	0	2	2	2	0	0	0	1	1	2	2	2	0	0	1	1	1	1	0	2	2	0	2	0	2	2	1	1	1	0	2	0	2	1	0	0	0	0	0	0	0	1	1	0	0	0
88	0	1	2	0	1	1	1	0	1	1	0	0	0	0	0	0	0	1	0	0	0	0	2	2	0	0	0	1	1	0	1	1	1	1	0	2	0	0	0	2	2	1	0	0	1	0	0	0	0
89	1	0	2	0	1	1	1	0	1	1	1	1	1	0	0	1	0	0	1	1	1	0	1	1	1	1	0	1	2	0	1	0	0	2	1	2	1	1	0	1	1	0	0	0	0	0	0	0	0
90	0	2	1	0	0	0	2	1	0	2	0	1	2	1	1	0	0	0	2	2	2	0	2	2	0	1	0	2	2	2	1	1	1	0	0	0	1	0	0	1	1	0	0	0	1	1	1	1	0
91	1	2	1	0	0	0	1	0	1	1	1	0	0	0	0	0	0	2	2	1	2	0	1	1	1	0	0	1	2	0	1	2	1	2	0	2	2	0	0	2	2	0	1	0	1	1	0	0	0
92	1	1	2	0	0	0	1	0	1	1	0	1	1	0	1	0	0	0	1	1	1	1	2	2	0	2	0	2	2	1	2	1	1	1	0	1	2	0	0	0	0	1	0	0	1	0	0	0	0
93	0	1	1	0	0	0	0	0	1	1	1	0	1	0	0	0	1	1	0	0	1	0	1	2	0	1	0	1	1	1	2	0	1	0	0	2	0	0	0	2	2	0	1	0	1	0	1	0	0
94	1	0	2	0	0	0	1	0	1	1	1	0	0	0	0	0	1	1	1	2	2	0	2	2	0	0	0	2	2	1	2	2	1	0	0	2	2	0	0	2	1	0	0	0	0	1	0	0	0
95	1	1	1	0	0	0	1	0	1	1	0	1	2	1	1	1	0	1	2	2	2	0	1	1	0	1	0	0	1	0	1	2	1	0	0	1	1	0	1	1	1	0	0	0	1	0	1	1	0
96	1	2	0	0	0	0	1	0	0	0	0	0	0	0	0	0	0	1	2	2	2	0	2	2	0	1	0	2	2	2	0	1	1	0	0	0	1	1	0	1	1	1	0	0	0	0	0	0	1
97	0	1	1	0	1	1	0	0	2	2	0	1	1	0	0	1	0	0	2	2	2	1	1	1	0	1	0	2	2	2	1	1	1	0	0	1	2	0	0	0	0	0	1	0	1	0	0	0	0
98	1	0	2	0	0	0	2	0	0	0	0	1	1	0	0	0	0	1	1	1	1	0	2	2	1	0	1	2	2	1	1	0	1	1	0	2	1	0	0	2	2	0	0	0	0	0	0	0	0
99	0	0	1	0	0	0	2	0	0	0	0	0	1	0	0	0	0	0	2	1	2	1	1	2	0	1	0	1	2	2	0	1	1	1	1	1	2	0	0	0	0	0	0	1	0	1	0	0	0
100	1	1	1	0	1	1	1	0	0	0	0	0	0	0	0	0	0	1	0	0	1	0	2	2	0	1	0	2	1	1	2	1	1	1	0	1	0	0	0	1	1	0	0	0	0	0	0	1	0
101	1	0	2	0	1	1	0	0	1	1	0	1	1	0	0	1	1	2	1	1	1	1	2	2	0	2	0	2	2	2	0	1	1	1	0	2	1	0	0	2	2	0	0	0	1	1	0	0	0
102	0	2	0	0	0	0	2	1	0	1	0	0	1	0	0	0	0	0	2	2	2	1	2	2	0	1	0	2	2	1	0	1	0	2	1	2	0	0	0	2	2	0	0	0	0	0	0	0	0
103	0	1	1	0	0	0	0	0	2	2	0	0	1	1	1	0	0	2	1	1	2	0	2	2	0	0	0	2	2	2	1	1	1	2	0	2	1	0	1	1	1	0	0	1	0	1	0	0	0
104	1	1	2	0	0	0	2	0	0	0	1	1	2	1	1	1	0	1	2	2	1	1	0	1	1	1	0	2	2	2	0	1	1	0	0	1	1	0	0	2	2	0	0	1	0	0	0	0	0
105	0	1	1	0	0	0	2	0	0	0	0	0	0	0	0	0	0	1	1	1	2	0	2	2	0	1	0	2	2	1	2	2	2	1	1	2	1	0	0	0	0	2	0	0	0	0	0	0	0
106	0	2	1	0	0	0	1	0	1	1	1	1	1	0	0	1	0	0	1	1	1	0	0	0	0	0	0	1	2	0	0	1	1	2	1	2	0	0	0	2	2	0	0	1	1	1	0	1	0
107	0	1	0	0	0	0	1	1	0	1	0	0	1	1	1	0	0	0	1	1	1	0	1	2	0	1	0	1	2	1	0	1	1	1	1	1	1	0	0	1	1	1	0	0	1	0	0	0	0
108	1	2	0	0	0	0	2	0	0	0	2	0	0	0	0	0	0	1	2	2	2	0	2	2	0	0	1	2	1	0	1	1	1	0	0	2	0	0	0	2	2	0	0	0	0	0	0	0	0
109	1	2	1	0	0	0	0	0	2	2	0	0	1	0	0	0	0	0	1	1	1	0	2	2	0	0	0	2	2	1	1	2	2	2	0	2	2	0	0	1	1	0	0	0	1	0	0	0	0
110	1	2	1	0	0	0	2	1	0	1	1	0	1	1	1	0	0	1	1	1	2	0	2	2	1	2	0	2	2	2	1	1	1	1	1	1	1	0	0	1	1	1	0	0	1	1	0	0	0
111	1	0	2	0	0	0	2	1	0	1	1	0	0	0	0	0	0	0	0	0	0	0	2	2	0	0	0	0	1	0	1	1	1	1	0	1	1	0	0	1	1	0	0	1	0	0	0	0	1
112	0	2	0	0	0	0	1	0	2	2	0	1	1	1	1	0	0	0	0	0	1	0	2	2	1	2	0	2	1	1	2	1	1	1	0	2	1	0	0	2	2	0	0	0	0	1	0	0	0
113	0	1	1	0	0	0	2	0	0	0	0	1	2	1	1	0	0	1	1	1	2	0	2	2	0	1	1	2	2	1	0	1	1	1	1	1	1	0	0	1	1	1	0	0	1	0	0	1	1
114	0	1	0	0	0	0	1	0	1	1	0	0	0	0	0	0	0	1	2	2	2	0	2	2	0	2	0	1	2	0	1	1	2	0	0	0	2	0	1	0	0	0	0	0	0	1	0	0	0
115	0	2	1	0	0	0	0	0	2	2	0	0	1	1	1	0	0	0	1	1	2	0	2	2	1	0	0	2	2	2	0	1	1	2	0	2	1	0	0	1	1	0	0	0	0	1	0	1	0
116	0	2	1	0	0	0	0	0	2	2	0	1	2	0	0	1	0	0	0	0	0	1	1	2	1	0	0	2	1	1	2	1	1	1	0	2	0	0	0	2	2	0	1	0	1	1	0	0	1
117	0	2	1	0	0	0	1	2	0	2	0	0	1	1	1	0	0	1	0	0	1	0	2	2	0	2	0	2	2	1	1	1	1	0	0	1	2	1	0	0	0	0	1	0	1	1	0	0	1
118	0	1	1	0	0	0	2	1	0	1	0	0	1	1	1	0	0	1	2	1	2	0	1	1	1	1	0	2	2	1	1	2	1	0	0	0	0	0	0	2	2	0	0	0	0	0	1	1	0
119	1	1	1	0	1	1	0	0	1	1	1	0	0	0	0	0	0	0	1	1	1	0	1	2	0	1	0	2	2	2	1	2	2	0	0	0	1	0	0	1	1	0	0	0	0	0	0	0	0
120	1	1	1	0	0	0	1	0	0	0	0	1	1	0	0	0	0	1	2	2	2	0	1	1	0	0	1	1	2	2	0	2	1	0	0	1	1	0	0	1	1	0	0	0	1	0	0	0	0
121	0	1	1	0	0	0	2	0	0	0	0	0	0	0	0	0	0	0	2	1	2	0	1	1	0	1	0	1	1	1	1	1	2	1	0	1	0	1	0	1	1	1	0	0	1	0	0	0	0
122	1	1	1	0	0	0	2	1	0	1	0	0	1	0	0	0	1	1	0	0	1	0	2	2	0	1	0	1	2	1	1	0	1	2	0	2	2	1	0	1	1	1	1	0	0	0	1	0	1
123	1	1	2	0	1	1	0	0	1	1	0	0	1	0	0	0	0	1	1	1	2	0	2	2	0	1	1	2	2	1	0	0	0	2	0	2	2	1	0	0	0	0	0	0	0	1	0	0	0
124	1	2	1	0	0	0	2	0	2	2	0	1	1	0	1	0	0	0	2	2	2	0	0	1	0	0	0	1	1	1	1	2	2	1	1	1	2	0	0	0	0	0	1	0	1	1	0	1	0
125	0	0	2	0	2	2	2	1	0	1	1	0	0	0	0	0	0	0	2	2	2	0	2	2	0	2	0	2	2	2	1	1	1	1	1	1	2	0	0	2	1	0	0	0	0	0	0	0	0
126	0	1	2	0	0	0	2	0	0	0	1	1	2	2	2	0	0	0	1	1	2	0	1	1	1	2	0	2	1	1	1	2	1	0	0	2	1	0	0	1	1	0	0	0	0	2	0	0	2
127	1	1	2	0	0	0	0	0	2	2	0	0	1	0	0	0	0	1	2	2	2	0	2	2	0	1	0	1	1	1	1	0	0	1	1	2	1	0	0	2	2	0	0	0	0	0	0	0	0
128	1	2	1	0	0	0	1	0	1	1	0	0	0	0	0	0	0	2	0	0	0	0	1	1	2	2	0	1	2	0	1	1	1	2	0	2	0	0	0	1	1	0	1	0	1	2	1	1	0
129	0	2	0	0	0	0	0	0	1	1	0	1	1	0	0	1	0	1	2	2	2	0	2	2	0	2	0	1	2	0	1	0	1	2	0	2	2	1	1	1	0	0	0	0	0	0	0	1	1
130	1	1	0	0	0	0	1	0	1	1	1	0	0	0	0	0	0	0	1	1	2	0	1	1	0	1	0	1	1	1	1	1	1	1	0	2	1	0	0	2	2	0	1	0	1	0	0	1	1
131	1	1	1	0	0	0	1	1	0	1	0	0	0	0	0	0	1	2	1	1	2	0	2	2	0	0	0	1	2	1	0	1	1	1	0	2	1	0	0	1	1	0	0	2	0	2	0	0	0
132	0	2	0	0	0	0	1	0	1	1	0	1	1	2	2	0	0	2	1	1	1	0	1	1	2	2	0	2	2	2	0	2	2	0	0	1	2	0	0	0	0	0	0	0	0	0	1	0	0
133	0	0	2	0	1	1	1	0	0	0	1	0	0	0	0	0	0	0	2	1	2	0	2	2	0	1	0	2	2	2	0	0	0	2	1	2	0	0	0	2	2	0	1	0	1	1	0	0	1
134	0	1	1	0	0	0	2	0	0	0	1	0	0	0	0	0	0	0	0	0	1	0	0	0	0	0	0	1	1	0	2	1	1	0	0	0	2	0	0	0	0	0	0	1	0	0	0	0	0
135	0	0	2	0	0	0	2	1	0	1	1	0	0	0	0	0	0	1	1	1	2	0	0	0	1	0	0	0	1	0	1	2	1	1	0	1	1	0	1	1	1	0	0	1	0	0	0	0	1
136	0	0	2	0	0	0	1	1	0	1	0	1	1	1	1	0	0	0	0	1	2	0	1	1	0	1	0	2	2	2	0	1	1	1	0	2	1	1	1	0	0	0	0	0	0	0	0	0	0
137	1	2	0	0	0	0	2	1	0	1	1	1	1	0	0	0	0	0	1	1	1	0	2	2	0	1	0	2	1	1	1	0	0	2	1	1	2	1	1	0	0	0	0	0	0	0	0	1	1
138	1	1	1	0	0	0	0	0	1	1	0	0	0	0	0	0	0	1	0	0	1	0	2	2	0	0	0	2	1	0	2	1	1	0	0	2	2	0	0	0	0	0	1	0	1	0	0	0	1
139	0	1	0	0	0	0	2	0	1	1	0	2	2	1	2	0	0	0	2	2	2	0	2	2	0	0	0	2	2	2	0	2	1	2	0	2	1	1	0	1	1	0	0	0	1	1	0	0	0
140	0	1	1	0	0	0	0	0	2	2	0	0	1	1	1	0	1	1	1	1	1	1	2	2	0	0	0	1	2	1	0	1	1	2	1	2	1	0	0	0	0	0	0	1	0	0	0	0	2
141	0	1	2	0	0	0	1	0	1	1	1	0	0	0	0	0	0	1	1	1	1	0	1	1	1	1	0	1	2	0	0	1	1	1	0	2	0	1	0	1	1	0	2	0	0	1	0	0	0
142	1	1	1	0	0	0	1	0	1	1	1	1	1	0	0	0	0	1	1	1	1	0	2	2	1	1	0	2	2	1	1	1	1	1	0	1	1	1	0	1	1	1	0	0	1	0	0	0	0
143	0	0	2	0	1	1	0	0	1	1	0	0	0	0	0	0	0	1	1	1	2	0	2	2	0	1	1	2	2	1	0	2	2	2	0	2	1	0	0	1	1	0	1	0	1	1	0	0	0
144	0	0	1	0	0	0	1	0	0	0	1	1	2	2	2	0	0	1	0	0	0	0	2	2	0	1	0	2	2	2	1	0	0	2	1	2	1	0	0	1	1	0	0	0	0	0	0	0	1
145	1	2	1	0	0	0	1	0	1	1	0	0	0	0	0	0	0	0	2	2	1	0	2	2	0	0	0	2	1	1	1	1	1	0	0	0	1	0	1	1	1	0	1	1	1	2	0	0	0
146	0	0	2	0	0	0	0	0	1	1	1	1	2	2	2	0	0	0	0	0	2	0	2	2	0	2	0	2	2	2	1	2	2	0	0	0	1	0	0	1	1	0	0	0	0	1	0	0	0
147	1	0	2	0	1	1	0	0	2	2	0	0	0	0	0	0	0	1	1	1	2	0	1	1	1	1	0	2	2	1	2	2	1	1	0	2	1	1	0	0	0	0	1	0	1	0	0	0	1
148	1	1	1	0	0	0	2	0	0	0	0	0	0	0	0	0	0	0	2	2	2	0	2	2	0	2	1	1	1	0	1	2	2	1	0	2	0	0	0	1	1	0	1	0	1	1	0	0	1
149	1	2	1	0	0	0	0	0	1	1	1	0	0	0	0	0	1	2	0	0	2	0	2	2	1	0	0	2	2	2	0	1	1	1	1	2	0	0	0	1	1	0	0	1	0	1	1	0	0
150	1	1	1	0	1	1	1	0	1	1	1	0	0	0	0	0	0	0	1	1	2	0	1	1	2	2	0	1	2	1	1	1	1	1	0	2	2	1	1	2	1	0	0	0	0	0	0	1	0
151	0	0	2	0	2	2	1	0	1	1	0	1	1	0	0	1	0	0	1	1	1	0	2	2	1	0	0	2	1	1	2	1	1	2	0	2	2	0	0	0	0	0	0	0	2	1	0	0	1
152	0	1	1	0	0	0	2	0	0	0	1	1	1	0	0	1	1	1	1	2	2	0	1	2	0	0	0	2	2	1	1	2	2	0	0	0	2	0	1	1	1	0	1	0	1	1	0	0	0
153	1	1	2	0	0	0	2	0	0	0	1	1	1	0	1	0	0	0	2	1	2	0	2	2	0	2	0	1	2	1	1	1	1	0	0	1	0	0	0	2	2	0	1	0	1	1	0	0	0
154	0	0	2	0	1	1	2	0	0	0	1	1	2	1	1	0	0	1	1	1	2	0	1	1	1	1	0	2	2	2	1	1	1	1	0	2	1	0	0	1	1	0	1	0	2	0	0	0	1
155	0	2	0	0	0	0	1	0	0	0	0	0	0	0	0	0	0	0	1	1	1	0	2	2	0	1	0	2	2	2	0	1	0	2	2	2	1	0	0	1	1	0	2	0	1	1	1	0	0
156	0	1	2	0	0	0	0	0	1	1	0	0	1	1	1	0	0	0	1	1	2	0	2	2	0	0	0	2	2	2	0	1	1	2	1	2	1	0	0	2	2	1	0	0	1	0	1	0	0
157	1	1	2	0	0	0	0	0	2	2	0	0	1	1	1	0	0	0	0	0	0	0	1	1	0	2	0	1	1	0	1	1	1	1	0	1	1	1	0	1	1	0	1	0	0	1	0	1	0
158	0	0	2	0	0	0	2	1	0	2	0	2	2	1	2	0	0	1	0	0	0	0	2	2	0	1	0	2	2	1	2	1	1	2	1	2	1	0	1	1	1	0	0	0	0	0	0	0	0
159	0	0	2	0	0	1	2	0	1	1	0	0	1	1	1	0	0	1	1	0	1	0	2	2	1	2	0	1	1	1	2	2	2	1	1	2	1	0	0	2	2	0	1	0	1	0	1	0	0
160	1	2	1	0	0	0	0	0	2	2	0	1	2	1	1	0	0	2	1	1	2	0	2	2	0	2	0	1	1	0	2	2	1	1	0	2	1	0	0	1	1	1	0	0	1	0	0	0	0
161	1	1	1	0	0	0	1	0	1	1	1	1	1	0	0	0	0	1	0	0	1	0	2	2	0	1	0	1	2	1	1	2	2	1	0	2	2	0	0	1	1	0	0	0	0	0	0	0	0
162	0	1	1	0	0	0	1	0	0	0	0	0	1	0	0	0	0	1	1	1	2	0	2	2	1	1	0	2	1	1	1	1	1	2	0	2	2	0	0	0	0	1	0	0	1	1	0	0	2
163	1	1	1	0	0	0	0	0	1	1	0	1	2	2	2	0	0	1	2	2	2	0	2	2	0	1	0	2	1	0	2	1	1	0	0	1	1	0	0	1	0	0	0	1	0	0	0	0	0
164	0	0	2	0	0	0	1	0	1	1	0	0	1	1	1	0	0	0	0	0	0	0	2	2	0	0	0	1	1	1	1	0	0	2	0	2	1	0	0	1	1	0	1	0	1	1	0	1	1
165	1	0	2	0	0	0	1	0	1	1	2	0	0	0	0	0	0	1	1	1	1	0	2	2	0	1	0	2	1	1	2	2	2	0	0	1	1	1	0	1	1	0	0	0	0	0	0	0	0
166	0	1	1	0	0	0	2	1	0	1	0	1	2	1	1	0	0	0	0	0	0	0	2	2	0	1	0	2	2	1	2	1	0	1	0	1	1	0	0	2	2	1	1	0	1	1	0	0	0
167	0	2	0	0	0	0	2	1	0	1	0	0	0	0	0	0	0	1	1	2	2	0	1	1	1	1	0	1	1	1	0	0	0	2	1	1	1	1	0	2	2	0	1	0	1	0	0	1	1
168	1	1	1	0	0	0	1	0	0	0	0	0	1	1	1	0	0	0	2	2	2	0	2	2	0	1	0	2	2	2	1	2	1	1	1	2	1	1	0	1	1	0	0	0	2	0	0	0	0
169	0	0	2	0	0	0	2	0	0	0	1	1	1	0	0	1	0	1	0	0	1	0	2	2	0	1	1	2	2	1	0	2	1	1	1	2	1	0	0	1	1	1	1	0	1	1	0	0	0
170	1	1	1	0	0	0	1	0	0	0	0	1	1	0	1	0	0	0	2	1	2	0	0	0	1	1	1	2	2	0	1	1	0	1	1	1	1	0	0	2	1	0	0	0	0	0	0	0	0
171	1	2	0	0	0	0	1	0	1	1	1	1	1	0	0	1	0	0	1	0	1	1	0	1	0	0	0	2	2	2	0	1	0	1	0	1	0	0	0	2	2	0	1	0	1	0	0	1	0
172	1	1	1	0	0	0	1	0	1	1	0	0	1	0	0	0	1	2	0	0	2	0	1	1	1	1	0	2	2	2	1	1	1	2	0	2	1	0	1	1	1	0	1	0	1	0	0	0	0
173	0	0	2	0	1	1	0	0	1	1	0	0	0	0	0	0	0	0	1	1	1	0	2	2	0	1	1	2	2	2	0	0	0	2	0	2	2	1	1	2	1	0	0	0	0	0	0	0	0
174	1	1	1	0	0	0	2	0	0	0	2	0	0	0	0	0	0	1	0	0	0	1	2	2	0	0	0	1	2	0	0	1	1	2	1	2	1	0	0	1	1	0	1	0	1	2	0	0	0
175	1	1	2	0	0	0	2	1	0	1	0	1	1	0	1	0	0	0	2	2	2	0	1	1	0	1	0	1	2	0	1	1	1	1	1	1	1	0	0	1	1	1	0	0	1	1	0	0	0
176	1	2	0	0	1	1	1	0	0	0	1	0	0	0	0	0	0	1	2	2	2	0	2	2	0	2	0	2	2	1	2	1	1	0	0	0	2	0	0	2	1	0	0	0	0	1	0	1	1
177	1	1	1	0	0	0	1	1	1	2	0	0	2	1	1	0	0	1	2	2	2	0	2	2	0	1	0	2	2	1	1	0	1	1	0	2	0	0	0	2	2	0	0	1	1	1	0	0	0
178	1	0	2	0	2	2	1	0	0	0	1	1	1	1	1	0	0	0	1	1	2	0	2	2	0	0	0	1	2	1	0	1	1	0	0	0	1	0	1	1	1	0	0	0	0	0	0	0	0
179	0	0	2	0	0	0	2	1	0	1	0	0	1	1	1	0	0	1	2	2	2	0	2	2	0	1	0	2	2	2	0	2	2	0	0	1	2	0	0	1	1	0	0	0	2	1	0	0	1
180	0	2	0	0	0	0	1	0	1	1	1	0	0	0	0	0	0	0	1	1	1	0	2	2	1	1	0	1	2	2	1	2	2	2	1	2	2	0	0	1	1	0	0	0	0	0	0	0	1
181	0	0	2	0	1	1	1	0	1	1	0	0	0	1	1	0	0	0	1	1	2	0	2	2	0	2	0	1	2	1	0	1	1	2	1	2	1	0	1	1	1	0	2	0	1	1	0	0	2
182	1	2	0	0	0	0	1	1	1	1	0	0	1	2	1	0	0	1	0	0	1	1	2	2	0	0	0	2	2	1	2	1	2	0	0	1	2	0	0	1	1	0	0	0	2	1	0	0	0
183	0	2	0	0	0	0	2	1	0	1	1	0	0	0	0	0	0	0	1	1	1	0	1	1	0	0	1	2	2	0	1	1	1	1	0	2	1	0	1	1	1	2	0	0	0	0	0	0	0
184	0	1	1	0	1	1	1	1	0	1	0	1	1	0	0	1	0	0	1	1	1	0	2	2	0	1	0	1	1	1	1	0	1	1	0	1	2	1	1	1	0	1	0	0	0	1	1	1	0
185	1	2	0	0	0	0	2	1	0	1	1	2	2	1	2	0	0	1	1	1	1	0	2	2	0	0	0	1	2	0	1	2	2	0	0	0	0	0	0	1	1	0	0	0	0	0	0	0	0
186	1	0	2	0	1	1	1	0	1	1	1	1	1	1	1	0	0	0	1	1	2	0	0	1	0	1	1	2	2	2	0	0	1	1	0	2	2	1	0	1	1	0	1	0	1	0	1	0	0
187	1	2	1	0	0	0	2	0	0	0	2	1	1	1	1	0	0	1	0	1	2	0	1	1	1	1	0	2	2	2	1	1	1	1	1	2	1	0	0	2	2	0	1	0	1	1	0	0	0
188	1	1	2	0	0	0	2	1	0	1	0	0	0	0	0	0	0	0	1	1	1	0	2	2	1	1	0	2	2	1	2	0	0	1	0	1	0	0	0	2	2	0	0	0	0	0	0	0	1
189	1	1	1	0	1	1	1	1	1	2	0	0	1	1	1	0	0	0	1	1	1	1	2	2	0	2	0	1	1	0	2	0	0	1	0	1	2	0	0	1	0	0	0	0	0	1	0	0	0
190	1	0	2	0	0	0	2	0	0	0	0	0	0	0	0	0	1	1	0	0	1	0	0	1	1	1	0	2	1	1	1	0	0	1	1	2	1	1	1	0	0	0	0	0	0	1	0	1	0
191	0	1	2	0	0	0	2	0	0	0	0	1	2	2	2	0	0	1	2	2	2	0	0	1	1	1	0	1	2	0	0	0	1	2	0	2	2	0	0	0	0	0	0	0	0	0	0	0	0
192	1	1	2	0	0	0	0	0	1	1	0	0	0	0	0	1	0	0	1	1	0	0	2	2	0	1	0	2	1	1	2	2	1	0	0	1	0	0	0	2	2	0	0	1	1	1	0	0	0
193	0	2	1	0	0	0	1	1	1	2	0	1	2	0	0	1	0	2	2	2	2	0	2	2	0	2	0	0	1	0	1	1	1	1	1	1	0	0	0	2	2	0	0	0	0	0	0	0	0
194	0	1	1	0	1	1	1	0	0	0	1	0	1	1	1	0	0	1	1	0	1	0	1	1	0	2	0	2	1	1	1	1	1	0	0	0	2	0	0	2	1	0	0	0	0	0	0	0	1
195	1	0	2	0	1	1	1	1	1	2	0	1	2	2	2	0	0	1	1	1	1	0	2	2	0	1	0	1	2	1	0	1	1	1	1	1	1	0	0	0	0	0	1	0	1	1	0	0	0
196	1	1	1	0	0	0	2	0	1	1	0	0	1	1	1	0	0	1	2	2	2	0	2	2	0	0	0	1	2	1	1	1	1	2	1	2	2	0	0	0	0	0	0	0	0	1	0	0	0
197	0	1	1	0	0	0	1	0	1	1	0	1	1	0	0	1	0	0	1	1	1	0	2	2	0	0	0	1	1	1	1	1	2	1	0	1	0	0	0	1	1	0	0	1	0	0	0	0	0
198	1	2	0	0	0	0	2	1	0	1	0	1	1	1	1	0	0	0	2	1	2	0	1	1	1	0	0	2	2	1	1	1	1	0	0	0	2	0	0	0	0	0	0	0	0	0	0	0	0
199	1	1	1	0	0	0	0	0	1	1	0	1	2	2	2	0	0	0	2	2	2	1	1	2	0	1	0	2	2	2	1	1	1	1	0	2	1	0	0	1	1	0	0	0	0	0	0	0	0
200	0	1	1	0	1	1	1	1	0	1	0	0	0	0	0	0	0	1	0	0	1	0	2	2	0	1	0	1	2	1	1	1	1	1	1	1	0	0	0	0	0	0	0	0	0	1	0	0	0
201	1	0	2	0	2	2	0	0	2	2	0	0	1	1	1	0	0	0	1	1	1	1	2	2	0	1	1	2	2	1	1	1	1	2	1	2	1	0	1	1	1	1	0	0	1	0	0	1	0
202	1	0	1	0	0	0	0	0	2	2	0	0	0	0	0	0	0	1	0	0	0	1	2	2	0	1	0	0	2	0	0	1	0	1	0	1	1	0	0	1	1	0	0	0	0	0	0	0	1
203	0	2	1	0	0	0	1	0	1	1	1	1	1	0	0	1	0	0	2	2	2	0	2	2	0	1	0	2	1	1	1	1	1	1	1	1	2	0	0	0	0	0	0	0	0	0	0	0	0
204	1	0	2	0	1	1	0	0	1	1	0	0	0	0	0	0	0	0	2	2	2	0	2	2	1	0	0	2	1	1	2	1	1	2	0	1	2	0	0	0	0	0	0	0	0	0	0	0	0
205	0	2	1	0	0	0	1	0	1	1	0	1	2	1	1	0	0	0	2	1	2	0	2	2	0	1	0	2	2	1	2	1	2	1	0	2	1	1	0	1	1	0	0	0	0	0	0	0	0
206	1	0	2	0	0	0	1	1	1	1	0	0	0	0	0	0	1	1	1	1	1	0	2	2	0	0	1	2	2	2	0	1	2	1	0	1	1	0	1	1	1	0	0	0	1	0	0	0	0
207	1	1	1	0	0	0	1	0	0	0	1	1	2	1	1	0	0	0	0	1	1	0	2	2	0	1	1	1	1	0	1	1	1	0	0	0	1	0	0	1	1	0	0	0	1	0	0	0	0
208	1	1	1	0	0	0	1	0	1	1	0	1	1	0	1	0	0	1	2	2	2	0	2	2	0	1	0	2	2	2	0	2	1	0	0	1	2	0	0	0	0	0	0	0	0	1	0	0	1
209	1	1	2	0	0	0	1	1	1	1	0	0	2	2	2	0	0	0	0	0	2	0	2	2	0	0	0	2	2	2	0	2	2	0	0	1	1	0	1	1	1	0	0	0	0	0	0	0	0
210	1	2	0	0	0	0	1	0	0	0	0	1	1	1	1	0	0	0	1	1	1	0	1	1	0	0	0	2	2	2	0	1	1	1	0	2	1	0	0	1	1	0	0	0	0	0	0	0	1
211	1	1	1	0	0	0	2	0	0	0	0	0	0	0	0	0	0	0	0	0	0	0	0	0	0	0	0	1	2	0	1	1	1	1	0	1	2	1	0	0	0	2	0	0	0	0	1	0	0
212	0	1	1	0	0	0	2	0	1	1	1	0	0	0	0	0	0	0	2	1	2	0	2	2	0	0	0	2	1	1	1	1	2	0	0	1	2	0	0	0	0	0	0	0	0	1	0	0	1
213	1	1	0	0	0	0	1	0	2	2	0	1	1	0	0	1	0	1	2	2	2	0	1	1	1	1	0	1	2	0	1	0	0	1	0	1	2	0	0	0	0	1	0	0	0	0	0	0	0
214	1	0	2	0	0	0	1	0	2	2	0	0	0	0	0	0	0	1	1	1	2	0	1	2	0	1	0	2	2	2	0	1	2	1	0	1	1	0	0	1	1	0	0	1	0	0	1	0	0
215	0	1	1	0	0	0	0	0	2	2	0	0	0	0	0	0	0	1	2	2	2	0	2	2	0	1	0	2	2	2	0	2	1	1	0	2	0	0	0	1	1	0	1	0	0	0	0	0	0
216	1	2	0	0	0	0	1	0	1	1	1	0	1	1	1	0	0	0	1	1	1	0	2	2	0	2	0	2	1	1	2	2	1	1	0	1	2	0	0	1	1	0	1	1	0	0	0	1	0
217	1	1	1	0	0	0	1	0	2	2	0	0	0	1	1	0	0	0	1	1	2	0	1	1	0	1	0	2	2	2	0	1	1	2	0	2	1	0	0	2	2	0	2	0	1	1	0	0	0
218	1	1	1	0	1	1	2	0	0	0	1	0	0	0	0	0	1	0	2	1	2	0	2	2	0	0	0	2	2	2	1	1	2	0	0	1	1	0	0	2	2	0	0	0	0	0	0	0	0
219	1	2	0	0	0	0	0	0	2	2	0	0	1	1	1	0	0	0	0	1	2	0	2	2	0	0	0	2	2	1	1	1	0	2	2	2	0	0	0	1	1	0	0	2	0	0	1	0	0
220	1	2	1	0	0	0	0	0	2	2	0	1	1	1	1	0	0	1	2	2	2	0	1	1	0	2	0	2	2	1	1	2	2	2	0	2	1	0	0	1	1	1	0	0	1	0	0	0	0
221	0	2	0	0	0	0	0	0	2	2	0	0	1	1	0	0	1	1	1	2	2	0	1	1	1	1	0	2	2	2	0	1	1	1	0	1	0	0	0	1	1	0	1	0	1	2	1	0	0
222	1	0	2	0	2	2	1	0	0	0	0	0	1	2	1	0	0	1	0	0	1	0	2	2	0	0	0	2	2	2	1	2	1	2	1	2	1	0	0	0	0	0	0	0	0	1	1	0	0
223	1	0	2	0	1	1	0	0	0	0	1	1	1	1	1	0	0	1	1	1	1	0	2	2	0	1	0	1	2	1	0	0	0	2	0	2	1	0	0	1	1	0	2	0	1	1	0	0	0
224	0	0	2	0	1	1	1	1	0	1	0	0	1	1	1	0	0	1	0	1	1	0	2	2	0	1	1	2	2	1	1	1	1	2	1	2	2	1	1	2	0	1	0	0	0	1	0	0	0
225	0	0	2	0	2	2	0	0	0	0	1	1	2	1	1	1	0	0	1	1	1	0	2	2	0	2	0	2	2	2	0	1	0	2	1	2	0	0	0	2	2	0	0	0	2	0	0	1	0
226	0	0	2	0	1	1	0	0	0	0	0	0	0	0	0	0	0	1	0	1	1	0	2	2	0	0	0	2	2	1	1	1	1	0	0	0	0	0	0	2	2	0	1	0	0	2	0	2	0
227	1	1	2	0	0	0	2	0	0	0	0	1	1	0	0	1	0	1	1	1	2	0	0	1	0	1	0	2	2	2	1	2	2	1	0	0	1	0	1	1	1	0	1	1	1	2	0	0	1
228	0	1	2	0	0	0	1	1	0	1	0	0	1	1	1	0	0	1	1	1	2	0	2	2	0	0	0	2	1	1	1	2	1	0	0	1	1	0	0	1	1	0	0	0	0	0	0	2	0
229	1	2	1	0	0	0	1	0	1	1	1	0	1	1	1	0	0	0	1	1	1	0	1	1	1	0	0	2	2	2	0	1	1	1	0	1	2	0	0	0	0	0	0	0	1	1	0	0	0
230	0	2	1	0	1	1	1	0	0	0	1	0	1	1	1	0	0	0	1	1	2	0	1	1	0	2	0	2	2	2	0	2	2	2	0	2	0	0	0	1	1	0	0	0	1	0	0	0	0
231	0	2	1	0	0	0	2	0	0	0	1	1	1	0	0	1	0	0	2	2	2	0	2	2	0	1	0	2	2	1	1	1	1	1	0	2	2	0	0	1	1	0	0	0	0	1	0	0	0
232	0	0	2	0	0	0	1	1	1	2	0	0	0	0	0	0	0	0	0	0	0	0	1	2	0	1	0	2	2	1	2	1	0	1	0	1	2	1	1	2	1	0	0	0	0	1	1	0	0
233	1	1	1	0	0	0	2	0	1	1	0	1	1	0	0	1	1	1	1	1	1	0	2	2	0	2	0	2	1	1	1	1	2	2	1	2	0	1	0	1	1	0	0	0	0	0	0	0	0
234	0	1	2	0	0	0	1	1	0	1	0	0	0	0	0	0	0	2	1	1	2	0	2	2	1	0	0	1	2	1	0	1	1	1	0	2	1	0	0	2	2	1	0	0	0	0	1	0	1
235	1	2	0	0	0	0	0	0	2	2	0	0	0	0	0	0	0	0	1	1	0	0	1	1	0	0	0	2	2	1	1	2	1	0	0	1	1	0	0	0	0	0	0	0	0	1	1	0	1
236	1	2	0	0	0	0	2	0	1	1	0	0	0	0	0	0	0	1	1	1	1	0	2	2	0	1	0	2	2	1	2	1	0	2	0	2	2	0	0	1	0	1	0	0	0	0	0	0	0
237	0	1	1	0	0	0	2	0	0	0	0	1	1	0	0	1	0	1	1	1	1	0	1	1	1	0	0	2	2	2	1	1	1	1	0	2	2	0	1	1	1	0	0	0	1	0	1	1	0
238	1	2	0	0	0	0	0	0	2	2	0	0	0	0	0	0	0	1	1	1	2	0	2	2	1	0	0	2	2	1	2	1	2	1	0	2	0	0	0	1	1	0	0	0	1	1	0	0	0
239	1	2	0	0	0	0	2	1	0	1	0	1	1	0	1	0	0	0	0	0	2	0	2	2	0	1	0	2	1	1	1	2	1	2	0	2	2	0	0	1	1	0	1	0	1	0	0	0	1
240	0	1	2	0	0	0	1	0	1	1	1	2	2	0	0	1	0	1	0	1	1	0	1	1	1	1	0	2	2	2	0	2	1	0	0	1	1	0	0	1	1	0	0	0	0	1	0	0	0
241	0	1	2	0	0	0	1	0	1	1	0	0	0	0	0	0	0	0	1	1	2	0	1	1	0	0	0	2	2	2	1	2	1	0	0	1	1	0	0	1	1	0	0	0	0	0	0	0	0
242	1	1	1	1	0	1	2	0	1	1	0	0	0	0	0	0	0	0	2	2	2	0	1	2	0	0	0	2	2	2	1	1	1	1	0	2	1	1	0	1	1	1	0	1	1	0	0	0	1
243	1	1	1	0	0	0	1	0	2	2	0	1	1	0	0	1	1	1	1	1	1	0	1	2	0	2	0	2	2	1	1	1	0	1	0	1	2	1	1	1	0	0	1	0	1	1	0	0	0
244	0	2	1	0	0	0	1	1	0	1	0	2	2	0	0	1	0	0	1	1	1	0	1	1	1	1	0	0	2	0	0	1	1	0	0	1	1	0	1	1	1	1	0	0	0	1	0	0	1
245	1	2	0	0	0	0	1	0	1	1	0	0	1	1	1	0	0	0	2	2	2	0	2	2	0	1	0	1	2	1	0	2	1	2	2	2	1	0	1	1	1	0	1	0	1	1	0	0	0
246	0	0	2	0	0	0	1	0	1	1	0	0	0	0	0	0	0	1	2	2	2	0	2	2	0	1	0	1	2	1	0	1	0	1	0	1	0	0	0	1	1	0	2	0	1	1	0	0	2
247	1	1	1	0	1	1	2	0	0	0	0	0	0	0	0	1	0	1	2	2	2	0	1	1	1	1	0	2	2	1	1	2	1	1	0	1	1	0	0	2	2	0	0	0	1	1	0	0	0
248	1	0	2	0	1	1	1	1	0	1	0	1	2	1	1	0	0	2	1	1	2	0	2	2	0	2	0	1	2	0	1	1	1	1	0	1	0	0	0	2	2	1	0	1	1	0	0	0	0
249	1	2	0	0	0	0	2	1	0	1	0	0	0	0	0	0	0	1	2	2	2	0	1	1	1	1	0	1	2	0	1	1	1	1	0	1	2	0	0	0	0	0	0	0	0	0	0	0	0
250	0	2	0	0	0	0	0	0	2	2	0	0	0	0	0	0	0	1	0	0	1	0	2	2	1	0	0	2	1	1	1	1	0	2	2	2	2	1	0	1	1	0	1	0	0	1	1	0	0
251	0	1	1	0	1	1	2	1	0	1	1	0	0	0	0	0	0	0	2	2	2	0	2	2	1	2	0	2	1	1	1	2	1	0	0	0	2	0	0	0	0	0	2	0	1	1	0	1	0
252	0	1	1	0	0	0	2	0	0	0	1	0	0	0	0	0	0	1	1	1	1	0	2	2	0	0	0	2	2	1	1	1	1	1	0	1	0	0	0	2	2	1	0	1	0	1	0	0	0
253	1	2	0	0	0	0	1	0	0	0	1	1	1	0	0	1	0	1	1	0	2	0	2	2	0	0	0	1	2	1	0	0	2	0	0	1	1	0	1	1	1	0	0	0	1	0	0	0	0
254	1	2	0	0	0	0	1	1	0	1	0	0	0	0	0	0	0	1	0	0	2	0	2	2	1	1	0	2	2	2	0	2	2	1	1	1	1	0	0	0	0	0	0	0	0	0	0	0	0
255	0	1	1	0	0	0	2	1	0	1	0	1	2	1	1	0	0	1	1	2	2	0	2	2	0	1	0	2	2	1	2	1	1	0	0	1	2	0	0	1	1	1	0	0	1	0	0	0	0
256	1	2	1	0	0	0	2	1	0	1	1	0	1	1	1	0	0	1	1	1	1	1	2	2	0	0	0	2	2	0	1	1	0	2	0	2	1	0	0	1	1	2	0	0	1	0	0	0	0
257	0	1	2	0	0	0	1	0	1	1	0	0	0	0	0	0	0	0	1	1	1	0	2	2	0	1	0	2	2	2	1	1	1	0	0	0	1	1	1	0	0	0	1	0	1	1	0	0	0
258	0	2	2	0	1	1	0	0	0	0	1	1	2	1	1	0	0	0	2	2	1	0	0	1	1	0	0	2	2	2	1	1	2	0	0	2	1	1	0	1	1	0	0	2	0	0	0	0	1
259	0	1	1	0	1	1	1	0	0	0	0	1	2	2	2	0	1	0	2	1	2	0	2	2	0	0	0	2	2	1	0	1	1	1	1	1	1	0	1	1	1	1	0	0	1	0	1	0	0
260	1	1	1	0	0	0	2	0	1	1	0	0	1	1	0	0	0	1	1	2	2	0	2	2	0	2	1	2	2	1	1	1	2	0	0	1	0	1	0	1	1	0	1	0	1	1	0	0	2
261	0	0	2	0	1	1	1	1	1	2	0	0	0	0	0	0	0	1	2	2	2	0	1	2	0	1	0	2	2	2	0	2	1	0	0	2	1	0	0	1	1	0	0	0	0	0	1	0	0
262	1	1	1	0	0	0	0	0	0	0	1	0	0	0	0	0	0	1	2	2	2	0	2	2	0	1	0	1	2	1	1	0	0	1	0	1	1	0	0	2	1	0	1	0	1	0	0	1	0
263	1	2	1	0	0	0	0	0	1	1	1	1	1	2	2	0	0	1	2	2	2	0	2	2	0	0	0	1	2	1	0	1	1	1	0	1	1	0	0	1	1	1	0	0	1	0	0	0	1
264	1	1	2	0	0	0	1	1	1	2	0	1	1	0	0	1	0	1	2	2	2	0	2	2	1	1	0	2	1	1	1	1	1	1	0	2	1	0	0	0	0	0	0	0	1	1	0	0	0
265	1	0	1	0	0	0	1	0	1	1	0	0	1	1	1	0	0	1	2	2	2	0	2	2	1	1	0	2	1	1	1	1	1	0	0	0	2	0	0	0	0	1	0	0	1	0	0	1	1
266	0	1	2	0	0	0	1	1	0	1	0	0	2	2	2	0	0	1	0	0	0	0	2	2	0	0	0	2	2	1	2	0	0	2	0	2	1	0	0	0	0	1	1	0	1	1	0	0	0
267	1	1	1	0	1	1	0	0	2	2	0	0	1	1	1	0	0	1	1	1	2	0	2	2	1	2	1	2	2	1	0	1	1	1	0	1	1	0	0	1	1	0	0	0	0	0	0	0	0
268	1	0	2	0	1	1	2	0	1	1	0	0	2	2	2	0	0	1	1	1	1	0	2	2	0	2	0	2	2	1	0	1	1	0	0	1	1	0	0	1	1	0	0	0	0	1	0	1	0
269	1	0	2	0	0	0	1	0	1	1	1	1	1	1	1	0	0	1	2	2	2	0	2	2	0	1	0	1	2	0	1	1	1	0	0	1	2	0	0	0	0	0	2	0	1	1	0	0	0
270	1	1	1	0	0	0	2	0	0	0	1	0	2	0	0	0	0	1	1	1	1	0	2	2	0	1	0	1	2	1	0	0	1	1	0	2	1	0	0	1	1	0	0	0	0	1	0	0	0
271	0	1	1	0	0	0	1	0	1	1	0	0	0	0	0	0	0	0	2	2	2	0	2	2	0	1	0	2	2	2	0	1	1	1	0	2	1	0	0	0	0	0	1	0	1	2	0	0	1
272	1	2	0	0	0	0	2	0	0	0	2	0	0	0	0	0	1	2	1	1	1	0	2	2	0	1	0	2	1	1	2	0	0	1	1	1	2	0	0	1	0	0	0	1	0	0	0	0	0
273	1	1	2	0	0	0	2	1	0	1	0	1	1	0	0	1	0	2	1	1	2	0	2	2	0	1	0	2	2	1	2	1	0	2	0	0	1	0	0	0	0	0	1	0	0	0	0	0	0
274	0	1	1	0	1	1	0	0	0	0	0	1	2	1	1	0	0	1	2	2	2	0	1	1	1	2	0	1	2	0	1	0	0	2	0	2	1	0	0	2	2	0	1	0	0	2	0	0	0
275	0	1	2	0	0	0	2	0	0	0	0	0	1	1	1	0	0	0	0	0	0	0	1	1	1	0	0	1	1	1	0	2	1	1	0	1	1	0	0	1	1	1	0	1	1	0	0	0	0
276	1	0	2	0	0	0	2	1	0	1	1	2	2	0	0	1	0	0	0	0	0	0	2	2	0	1	0	1	2	1	0	1	1	2	0	2	1	0	0	1	1	0	0	0	0	1	0	0	0
277	1	1	1	0	0	1	2	0	0	0	0	0	1	1	1	0	0	1	2	2	2	1	2	2	0	1	0	2	2	2	0	1	1	1	1	1	1	1	0	0	0	0	0	0	0	0	1	0	1
278	0	1	1	0	0	0	1	1	0	1	0	0	0	0	0	0	0	0	0	1	1	0	2	2	0	1	0	1	2	1	1	2	2	0	0	0	2	2	0	0	0	0	0	0	0	0	0	0	0
279	1	1	2	0	1	1	1	1	0	1	0	1	1	0	0	0	0	0	2	2	2	0	1	1	1	1	1	2	2	1	0	1	1	1	1	1	0	0	0	2	2	0	0	0	1	1	0	1	0
280	1	1	2	0	0	0	2	0	0	0	1	1	1	0	0	1	0	0	1	1	1	0	2	2	0	2	0	2	1	1	2	2	1	0	0	1	2	0	0	1	1	0	0	0	0	0	0	0	0
281	0	1	2	0	1	1	1	0	2	2	0	1	1	0	0	1	0	0	0	1	1	0	2	2	0	0	1	2	1	0	1	1	1	2	1	2	2	0	0	0	0	0	0	0	0	0	0	0	1
282	0	1	2	0	1	1	2	1	0	2	0	0	0	0	0	0	0	0	0	1	1	0	2	2	0	0	0	2	2	1	1	1	1	1	0	1	1	0	0	1	1	0	0	0	1	1	1	0	0
283	0	1	2	0	0	0	2	0	1	1	1	0	0	0	0	0	0	0	1	2	2	0	2	2	0	1	0	1	2	0	1	0	0	1	1	1	1	0	0	2	2	0	1	0	1	1	0	0	1
284	0	1	1	0	1	1	2	0	1	1	0	0	1	0	1	0	0	1	1	1	2	0	2	2	0	1	0	1	2	0	1	0	0	2	1	2	1	1	0	1	1	0	0	0	2	1	0	0	0
285	0	2	1	0	0	0	1	1	1	2	0	0	1	0	0	0	0	1	1	1	2	1	2	2	0	0	0	1	2	1	0	2	1	0	0	2	1	0	0	2	2	0	1	0	1	2	0	0	1
286	0	0	2	0	0	0	0	0	1	1	0	0	0	0	0	0	0	0	2	1	2	0	2	2	0	0	0	2	2	2	0	2	1	1	1	1	1	0	0	1	1	0	0	0	1	0	0	0	0
287	0	1	1	0	1	1	0	0	1	1	1	0	0	0	0	0	0	1	2	2	2	0	2	2	0	0	0	2	2	2	0	1	1	1	0	1	1	0	0	2	2	1	0	1	1	0	0	0	0
288	1	1	2	0	0	0	2	0	0	0	2	0	0	0	0	0	0	1	1	1	1	0	2	2	0	1	0	1	1	0	1	1	1	1	0	1	1	0	0	0	0	1	1	0	0	0	0	1	0
289	1	1	1	0	0	0	0	0	2	2	0	0	1	1	1	0	0	0	2	2	2	0	2	2	0	1	0	1	1	0	1	2	1	2	2	2	1	0	0	1	1	0	0	0	0	0	0	0	0
290	0	1	1	0	0	0	1	0	1	1	1	0	1	1	1	0	0	1	1	1	1	0	1	1	0	1	0	1	2	1	0	1	1	0	0	1	1	1	0	1	1	0	1	0	1	1	0	0	0
291	1	2	0	0	0	0	0	0	1	1	0	1	0	0	0	0	0	0	1	1	1	0	1	1	0	2	0	2	2	2	0	1	1	2	0	2	0	0	0	2	2	0	0	0	1	0	0	0	0
292	0	1	1	0	0	0	0	0	1	1	1	0	1	1	1	0	0	0	1	1	1	0	2	2	0	2	0	2	2	2	1	0	0	2	0	2	2	0	0	1	0	0	1	0	1	0	0	0	0
293	0	1	1	0	1	1	1	0	2	2	0	0	0	0	0	1	0	1	2	1	2	0	0	0	0	0	0	2	2	1	1	2	1	2	0	2	2	0	0	1	1	1	0	0	0	2	1	0	0
294	0	0	2	0	0	0	2	0	1	1	0	2	2	0	0	1	0	1	0	1	1	0	1	1	0	1	0	2	2	1	2	1	1	1	0	1	2	0	0	1	1	0	1	0	0	0	0	0	0
295	0	1	2	0	0	0	2	1	0	1	1	0	1	1	1	0	0	0	0	0	1	0	1	1	1	1	0	1	2	2	0	1	1	2	0	2	2	0	0	2	1	0	1	0	1	1	1	1	0
296	1	1	0	0	0	0	2	1	0	1	0	0	1	1	1	0	0	0	2	2	2	1	2	2	0	1	0	2	2	1	1	1	1	1	1	2	2	0	0	2	2	0	1	0	1	1	0	1	0
297	1	2	2	0	0	0	1	0	0	0	2	1	1	0	0	1	0	0	1	1	1	0	2	2	0	1	0	2	2	2	0	1	1	1	0	2	2	1	0	1	1	0	0	0	0	0	0	0	1
298	0	1	1	0	0	0	0	0	2	2	0	0	1	1	1	0	0	0	2	2	2	0	2	2	0	0	1	1	2	2	0	0	1	1	0	1	0	0	0	2	2	0	0	0	0	0	0	0	1
299	0	2	1	0	0	0	1	0	0	0	0	0	0	0	0	0	0	1	1	2	2	0	2	2	0	1	0	1	2	2	1	0	0	2	0	2	1	0	0	1	1	0	0	0	0	0	0	0	1
300	0	2	0	0	0	0	1	0	0	0	0	0	0	0	0	0	0	0	1	1	1	0	2	2	0	1	1	2	2	1	0	0	0	2	0	2	2	1	1	0	0	0	0	1	1	1	1	0	1
301	1	1	1	0	0	0	2	0	1	1	0	0	1	1	1	0	0	0	1	1	1	0	2	2	0	0	0	2	2	2	1	0	0	2	0	2	1	1	1	0	0	0	0	0	1	0	0	1	0
302	1	2	0	0	0	0	2	0	1	1	0	0	1	1	1	0	0	1	1	1	1	0	2	2	0	1	0	2	2	2	0	0	0	2	1	2	1	0	0	2	2	0	0	0	0	0	0	0	0
303	1	2	0	0	0	0	1	0	1	1	0	0	0	0	0	0	0	1	2	2	2	0	2	2	0	0	0	2	2	2	1	1	1	0	0	1	2	0	0	1	1	0	1	0	1	0	0	0	0
304	0	1	1	0	1	1	2	1	0	1	1	0	2	1	1	0	0	1	1	1	1	0	1	2	0	1	0	2	0	0	2	0	0	2	1	2	2	0	0	0	0	0	0	1	0	0	0	0	0
305	1	1	1	0	1	1	0	0	2	2	0	0	0	0	0	0	0	1	1	2	2	0	2	2	1	0	0	2	2	2	0	1	1	2	1	2	0	0	0	2	2	1	0	0	0	1	1	1	0
306	1	2	0	0	0	0	1	1	0	1	0	2	2	0	0	1	0	0	2	2	2	0	1	1	0	1	0	1	2	0	1	0	0	2	0	2	2	0	0	1	1	0	0	0	0	1	0	0	0
307	1	2	0	0	1	1	1	0	1	1	0	0	0	0	0	0	0	0	2	2	2	0	2	2	0	0	0	2	1	1	1	0	0	2	0	2	2	0	0	2	2	1	0	0	1	0	0	0	1
308	0	2	0	0	0	0	2	0	0	0	1	0	0	0	0	0	0	0	1	1	2	0	2	2	0	1	0	2	2	2	1	1	1	1	0	1	1	0	0	1	1	1	0	0	1	0	0	0	1
309	0	2	1	0	0	0	1	0	1	1	0	1	1	0	1	0	0	1	1	1	2	0	2	2	1	0	1	1	1	0	1	1	1	2	2	2	2	1	1	2	1	0	0	0	0	0	0	0	1
310	1	1	2	0	0	0	1	1	1	2	0	0	0	0	0	0	0	1	2	2	2	0	1	1	1	1	0	1	2	0	0	0	1	1	0	1	2	0	0	1	1	1	0	1	1	0	0	1	0
311	1	1	2	0	0	0	0	0	2	2	0	0	1	1	1	0	0	0	1	1	1	0	2	2	0	0	0	1	2	1	1	2	2	0	0	1	1	0	0	1	1	0	0	0	0	0	0	1	1
312	0	1	1	0	0	0	0	0	1	1	1	0	1	0	0	0	0	0	1	1	2	0	2	2	0	2	1	2	2	1	0	1	0	2	1	2	2	0	0	1	0	0	0	0	0	1	0	0	2
313	0	2	1	0	0	0	0	0	0	0	0	0	0	0	0	0	0	0	2	2	2	0	2	2	0	0	0	2	2	2	0	2	1	0	0	1	0	0	0	2	2	1	0	0	0	1	0	0	1
314	0	1	1	0	0	0	2	0	0	0	0	0	0	0	0	0	0	0	2	2	2	0	1	1	0	0	1	2	1	0	1	1	1	2	0	2	1	1	0	1	1	0	0	0	0	0	1	0	0
315	1	1	1	0	0	0	1	0	2	2	0	0	0	0	0	0	0	0	1	1	1	0	2	2	0	1	0	2	2	1	1	1	0	1	0	1	1	0	0	2	1	0	1	0	1	2	0	0	0
316	0	2	1	0	0	0	2	0	0	0	1	0	2	2	2	0	0	1	2	2	2	0	2	2	1	2	0	2	2	1	2	1	1	0	0	1	1	1	0	1	1	0	0	1	1	1	0	0	0
317	0	0	2	0	2	2	1	1	1	2	0	1	1	0	0	1	0	0	1	1	1	0	2	1	1	1	1	2	1	0	1	1	1	1	0	1	0	0	0	2	2	0	0	0	1	0	0	0	0
318	1	1	1	0	0	0	1	0	1	1	0	0	1	1	1	0	0	0	0	0	1	0	2	2	0	1	0	2	1	1	2	1	1	2	0	2	1	1	0	1	1	1	0	0	1	0	0	0	0
319	0	0	1	0	0	0	1	0	1	1	0	1	1	0	1	0	0	0	1	1	0	0	1	1	1	0	0	1	2	1	0	1	1	1	0	2	0	0	0	2	2	0	0	0	0	1	0	0	1
320	1	0	1	0	0	0	1	0	1	1	0	0	0	0	0	0	0	1	2	2	2	0	1	1	0	0	0	2	2	2	1	2	2	0	0	1	1	1	1	0	0	0	0	0	0	0	0	0	1
321	1	2	1	0	0	0	1	0	2	2	0	0	1	1	1	0	0	0	1	2	2	0	1	1	1	2	0	2	2	2	0	2	1	2	0	2	2	0	0	0	0	0	0	0	0	0	0	2	0
322	0	0	2	0	1	1	0	0	1	1	0	0	1	1	1	0	0	0	1	1	1	0	0	1	1	1	0	2	2	2	1	2	2	0	0	0	1	1	0	1	1	0	0	1	1	1	1	1	0
323	1	1	1	0	0	0	1	1	0	1	0	0	0	0	0	0	0	1	1	1	2	0	2	2	0	0	0	2	0	0	2	0	0	2	1	2	2	2	0	0	0	0	0	0	0	1	0	0	1
324	1	1	2	0	0	0	1	0	1	1	2	1	2	2	2	0	0	0	0	0	0	0	2	2	0	0	0	2	2	2	1	1	1	2	1	2	1	0	0	1	1	0	0	0	1	0	0	0	0
325	0	2	1	0	0	0	1	1	1	2	0	1	1	0	1	0	0	1	2	2	1	0	2	2	0	1	0	1	2	0	1	0	0	0	0	1	2	1	0	1	1	0	0	0	1	1	0	0	0
326	0	2	0	0	0	0	2	0	2	2	0	1	1	0	1	0	0	1	0	0	1	0	2	2	0	1	0	1	2	0	1	1	1	1	0	1	1	0	1	1	1	0	1	0	0	1	0	0	0
327	1	1	1	0	0	0	0	0	1	1	1	1	1	0	1	0	0	1	0	1	2	1	2	2	0	1	0	2	2	2	0	2	1	1	0	1	1	0	1	1	1	0	1	0	0	1	0	0	0
328	0	1	1	0	0	0	1	0	1	1	0	0	0	0	0	0	0	0	1	1	1	0	2	2	0	0	1	2	2	1	1	2	2	1	0	0	1	0	1	1	1	1	0	0	1	0	0	1	0
329	1	2	2	0	0	0	2	0	1	1	1	0	1	1	1	0	0	1	2	2	2	0	2	2	0	0	0	2	1	1	2	2	2	0	0	1	1	0	1	1	1	0	2	0	1	1	0	0	0
330	1	0	2	0	0	0	0	0	2	2	0	1	2	2	2	0	0	2	2	1	2	1	0	1	1	1	0	2	2	2	0	1	1	2	0	2	0	0	0	2	2	1	0	1	0	1	0	1	1
331	1	2	0	0	0	0	1	0	1	1	0	0	1	1	1	0	0	1	1	1	1	0	2	2	0	0	0	2	1	1	2	0	0	1	0	1	1	0	0	2	2	0	0	0	0	0	0	0	0
332	0	2	1	0	0	0	1	0	0	0	0	1	0	0	0	0	0	0	0	0	0	0	2	2	0	1	0	1	1	1	1	2	2	0	0	0	0	0	0	2	2	0	1	0	1	0	0	0	0
333	0	0	2	0	0	0	1	0	0	0	1	0	0	0	0	0	1	2	1	1	1	0	1	1	1	0	1	2	2	0	1	1	2	1	0	1	1	0	0	0	0	0	0	0	0	0	0	0	0
334	1	1	1	0	0	0	1	0	2	2	0	1	1	0	0	1	1	1	0	0	1	0	2	2	0	1	0	2	2	2	1	0	0	2	0	2	1	0	0	1	1	0	0	0	0	0	0	0	0
335	0	1	1	0	0	0	1	0	1	1	0	0	1	1	1	0	0	1	2	2	2	0	2	2	0	1	1	2	2	1	0	1	1	1	0	1	0	0	0	2	2	0	1	0	1	1	0	0	0
336	0	2	0	0	0	0	0	0	1	1	1	0	0	0	0	0	0	1	2	2	2	0	2	2	0	1	0	2	2	1	1	2	1	0	0	1	1	0	0	1	1	0	0	0	0	0	1	0	0
337	1	2	0	0	0	0	1	0	1	1	0	0	1	1	1	0	0	1	0	0	0	0	2	2	0	2	0	2	2	1	1	2	1	1	0	2	1	0	0	1	1	0	0	0	0	1	0	0	0
338	1	1	1	0	0	0	2	1	0	1	1	0	1	1	1	0	0	0	1	1	1	0	2	2	2	1	0	1	2	1	0	2	2	0	0	0	2	1	1	2	1	0	0	0	1	0	0	1	0
339	1	1	1	0	0	0	2	0	1	1	1	0	0	0	0	0	0	0	2	1	2	0	2	2	0	1	0	2	2	2	0	1	1	1	0	1	0	1	0	1	1	0	0	0	2	1	1	1	0
340	1	1	1	0	0	0	1	0	1	1	0	1	1	0	1	0	0	2	2	1	2	0	2	2	0	1	0	2	2	2	0	1	1	2	0	2	2	1	0	0	0	1	1	0	1	1	0	0	0
341	1	0	2	0	1	1	2	1	0	1	1	0	0	0	0	0	0	0	0	0	1	0	2	2	0	1	0	2	2	2	0	0	1	1	0	2	0	0	0	1	1	0	0	0	1	0	0	0	0
342	0	0	2	0	0	0	0	0	2	2	0	0	0	0	0	0	0	0	1	1	0	0	1	1	1	2	0	2	2	1	1	2	2	2	1	2	1	1	0	1	1	0	0	0	0	0	1	0	0
343	0	1	1	0	0	0	0	0	2	2	0	0	1	0	0	0	0	1	2	2	2	0	2	2	0	1	0	1	2	0	1	1	1	1	0	2	2	0	0	1	1	0	0	0	0	0	0	0	0
344	1	2	2	0	0	0	0	0	2	2	0	0	0	0	0	0	0	0	1	1	1	0	2	2	0	0	0	2	2	1	1	0	0	2	0	2	2	1	1	2	1	1	0	0	0	1	0	0	0
345	0	1	1	0	0	0	1	1	1	2	0	0	1	0	0	0	0	1	1	1	2	0	1	1	1	2	0	2	2	1	1	2	1	1	1	1	1	0	0	1	1	0	0	0	0	0	0	0	0
346	0	1	1	1	0	1	1	1	1	2	0	1	2	1	1	0	0	2	1	1	1	0	2	2	0	2	0	2	2	2	0	1	1	1	0	1	2	2	0	0	0	0	1	0	1	2	0	0	1
347	1	1	2	0	0	0	0	0	2	2	0	0	0	0	0	0	0	1	1	1	2	0	2	2	0	0	0	1	2	1	0	2	1	2	1	2	1	0	0	2	2	0	1	0	0	0	1	0	0
348	1	2	0	0	0	0	1	0	1	1	1	0	1	1	1	0	0	1	2	2	2	0	2	2	0	0	0	2	2	2	0	1	1	0	0	1	1	0	0	1	1	0	0	0	0	0	0	0	1
349	1	1	1	0	0	0	2	0	0	0	1	0	0	0	0	0	0	0	2	2	2	0	2	2	0	0	0	2	2	2	0	1	1	1	0	2	2	0	0	0	0	0	1	0	1	0	0	1	1
350	0	1	1	0	0	0	1	0	1	1	0	0	1	0	0	0	0	1	1	1	1	0	2	2	0	0	0	2	2	2	0	1	1	1	0	2	1	0	0	0	0	0	0	0	0	0	0	1	1
351	1	0	2	0	1	1	1	0	1	1	1	0	2	2	2	0	0	1	2	2	2	0	2	2	0	1	0	2	2	2	1	1	1	1	1	1	0	0	0	2	2	1	0	0	1	0	1	0	0
352	0	2	1	0	0	0	0	0	2	2	0	0	0	0	0	0	0	1	0	1	1	0	1	1	0	1	1	2	2	1	0	1	2	1	0	1	0	0	1	1	1	0	1	0	0	1	0	0	0
353	1	1	1	0	0	0	1	0	0	0	0	0	1	1	1	0	0	1	1	2	2	0	2	2	0	0	0	2	1	1	2	1	1	1	0	1	2	0	0	1	1	0	1	0	1	1	0	1	0
354	0	0	2	0	0	0	2	0	0	0	2	1	2	1	1	0	0	1	1	1	1	0	0	0	1	0	0	2	1	1	1	1	1	0	0	0	2	1	0	1	1	0	0	0	0	0	0	0	0
355	1	1	1	0	0	0	1	0	1	1	0	0	0	0	0	0	0	0	1	1	1	0	2	2	0	0	0	2	2	2	0	1	1	1	0	1	1	0	0	0	0	0	1	0	0	1	1	0	0
356	0	1	1	0	0	0	1	0	0	0	0	0	1	1	1	0	0	1	1	1	1	0	0	1	1	1	0	2	2	1	0	0	0	2	0	2	2	1	0	1	1	0	0	0	0	0	0	0	0
357	1	0	2	0	0	0	2	0	0	0	1	0	0	0	0	0	0	1	1	0	1	0	1	1	0	1	0	1	2	1	0	1	1	1	0	1	1	0	1	1	1	1	0	1	1	0	0	1	0
358	1	2	1	0	0	0	2	0	0	0	0	1	1	0	0	0	0	0	1	1	2	0	2	2	0	1	0	2	2	2	1	1	0	1	1	1	2	0	0	2	1	0	0	0	0	0	0	0	0
359	0	1	2	0	0	0	1	1	1	2	0	0	0	0	0	0	0	0	1	1	1	0	2	2	0	2	0	2	2	1	1	1	1	2	0	2	2	0	0	0	0	1	0	0	1	1	0	0	1
360	0	1	1	1	1	2	2	1	0	1	0	0	1	1	1	0	1	0	2	1	2	0	2	2	0	1	0	2	2	2	0	0	0	2	0	1	0	0	0	2	2	0	0	0	1	0	0	0	0
361	1	1	1	0	0	0	1	1	1	2	0	0	0	0	0	1	0	1	1	1	1	0	1	1	1	2	0	2	2	2	0	1	1	1	1	2	2	0	0	1	1	0	1	0	0	2	0	0	0
362	0	1	1	0	0	0	2	0	1	1	0	0	0	0	0	0	0	1	1	1	1	0	2	2	0	2	0	2	1	1	1	0	0	2	0	2	1	0	0	2	2	0	1	0	0	0	1	0	0
363	1	2	1	0	0	0	2	1	0	2	0	0	1	1	1	0	1	1	0	0	1	0	0	0	1	1	0	1	2	0	1	1	1	1	0	1	2	0	0	1	1	0	0	0	0	0	0	0	0
364	0	2	0	0	0	0	2	1	0	1	0	1	1	1	1	0	0	0	1	0	1	0	2	2	0	1	0	2	1	0	2	1	1	1	0	1	2	0	0	0	0	0	0	0	0	1	0	0	1
365	1	1	1	0	0	0	1	0	1	1	0	0	2	2	2	0	0	0	0	0	1	0	2	2	0	1	0	2	1	1	1	1	0	2	1	2	1	0	0	2	1	0	1	0	1	0	0	0	0
366	1	2	1	0	0	0	1	0	1	1	0	1	1	0	0	1	0	1	2	2	2	0	0	1	1	1	1	2	2	1	0	1	1	2	0	2	0	0	0	1	1	0	0	0	0	0	0	0	2
367	1	1	0	0	0	0	0	0	2	2	0	1	1	0	0	0	0	0	0	0	1	1	2	2	0	0	0	2	2	2	1	2	2	0	0	1	1	0	0	0	0	0	1	0	1	2	0	0	0
368	1	1	1	0	0	0	2	0	2	2	0	1	1	0	0	1	0	0	2	2	2	0	2	2	0	2	0	2	2	2	1	2	2	0	0	1	1	0	0	1	1	0	1	0	0	1	1	1	0
369	1	2	1	0	0	0	0	0	1	1	1	0	1	1	1	0	1	1	1	1	1	0	2	2	1	0	0	2	1	1	2	0	0	2	0	2	2	1	1	2	1	0	0	1	0	1	1	1	0
370	0	2	0	0	0	0	2	1	0	1	0	1	2	0	0	1	0	1	2	0	2	0	1	2	0	0	0	2	1	1	2	0	0	2	0	2	2	0	0	1	0	0	1	0	0	1	0	0	1
371	1	1	2	0	0	0	0	0	2	2	0	0	0	0	0	0	0	0	0	0	0	0	2	2	0	0	0	1	2	1	0	1	2	0	0	2	2	0	0	1	1	0	0	0	0	0	0	0	0
372	0	0	2	0	1	1	1	1	1	2	0	0	0	0	0	0	0	0	2	2	2	0	1	1	0	1	1	2	2	1	0	1	1	1	0	1	2	1	0	0	0	0	1	0	0	0	1	0	1
373	0	0	2	0	0	0	1	0	1	1	1	0	0	0	0	0	0	2	1	1	1	0	0	1	1	1	0	1	2	0	1	0	0	0	0	1	2	0	0	1	1	1	0	1	2	0	0	0	1
374	1	0	2	0	0	0	1	0	1	1	1	0	1	1	1	0	0	2	1	1	1	0	2	2	0	2	0	1	2	1	0	1	1	0	0	1	1	1	0	1	1	0	1	0	1	0	1	1	0
375	0	0	2	0	0	0	0	0	2	2	0	2	2	1	2	0	0	0	1	1	1	1	2	2	0	0	0	1	2	0	1	1	1	2	1	2	1	0	0	1	1	0	1	0	1	0	1	0	0
376	0	2	0	0	0	0	2	1	0	1	1	0	1	0	0	0	0	1	1	2	2	0	1	1	1	2	0	2	2	2	0	2	1	1	0	1	1	0	0	2	2	0	1	0	1	1	0	0	0
377	1	1	1	0	0	0	1	0	1	1	0	0	1	1	1	0	0	1	0	0	1	0	2	2	0	1	0	2	1	1	1	0	1	1	0	2	1	0	0	1	1	0	0	0	0	0	0	0	0
378	0	2	0	0	0	0	2	1	0	1	1	0	2	2	2	0	0	1	1	1	1	1	2	2	0	0	0	1	1	1	1	1	0	2	1	2	1	0	0	0	0	0	0	0	0	0	1	0	0
379	1	2	1	0	0	0	1	1	1	2	0	0	1	1	1	0	0	0	0	0	0	0	2	2	1	0	1	2	2	1	0	2	2	0	0	0	1	0	0	2	1	0	1	0	1	1	0	0	0
380	1	2	0	0	0	0	1	0	0	0	1	1	1	0	0	0	0	1	0	0	1	0	2	2	0	1	0	2	1	1	1	0	1	2	0	2	1	0	0	2	2	0	2	0	1	1	0	0	0
381	0	2	1	0	0	0	1	0	1	1	0	0	0	0	0	0	0	0	2	2	2	0	2	2	0	1	0	2	2	2	0	1	1	1	1	1	1	1	1	0	0	0	1	0	1	0	0	0	0
382	1	2	0	0	0	0	2	0	0	0	0	0	0	0	0	0	0	0	2	2	2	0	2	2	0	0	0	2	2	1	2	1	1	1	0	2	1	1	0	1	1	0	0	1	0	0	1	0	0
383	1	1	1	0	0	0	2	0	0	0	1	0	0	0	0	0	0	0	0	0	0	0	1	1	1	0	0	2	2	2	0	1	1	1	0	1	1	1	0	1	1	1	0	0	1	0	0	1	1
384	1	2	1	0	0	0	2	1	0	1	0	0	1	1	1	0	0	0	1	1	0	0	0	0	0	0	0	2	2	2	0	1	1	1	1	2	2	0	0	1	1	1	0	1	1	0	0	0	0
385	0	1	2	0	0	0	1	0	2	2	0	0	1	1	1	0	1	1	1	1	1	0	2	2	0	1	0	1	2	0	1	1	1	1	0	1	1	0	0	1	1	1	0	1	0	1	1	0	0
386	1	0	1	0	0	0	2	0	0	0	1	0	1	1	1	0	0	0	1	1	0	0	2	2	1	1	0	2	2	2	0	1	1	2	1	2	0	0	0	1	1	0	0	0	0	0	0	0	0
387	1	2	2	0	0	0	1	0	1	1	1	0	0	0	0	0	0	0	2	2	2	0	2	2	1	2	0	2	2	1	1	1	1	1	0	2	1	1	0	1	1	1	0	0	0	1	0	0	0
388	1	1	1	0	0	0	1	1	1	2	0	1	1	0	0	1	0	0	1	1	2	0	2	2	1	1	0	1	2	1	0	2	1	1	0	1	0	0	0	2	1	0	0	1	0	0	1	0	0
389	0	2	0	0	0	0	1	0	2	2	0	1	1	0	0	1	0	1	2	2	2	0	2	2	0	0	0	2	2	1	1	1	0	1	1	1	1	0	1	1	1	0	0	2	0	2	0	0	1
390	0	1	1	0	0	0	2	1	0	1	0	0	0	0	0	0	0	0	0	0	0	0	0	1	1	1	0	2	2	1	0	1	1	1	0	1	0	0	0	1	1	0	1	0	1	1	0	0	0
391	1	0	2	0	1	1	2	1	0	1	0	1	1	0	0	1	1	2	1	1	2	0	2	2	1	0	1	2	2	1	0	1	2	1	0	1	0	0	0	2	2	0	1	0	1	2	1	0	0
392	0	2	0	0	0	0	0	0	2	2	0	0	1	1	1	0	0	1	2	2	2	0	2	2	0	1	0	2	2	2	0	0	0	2	0	2	1	0	0	0	0	0	1	0	1	0	1	1	0
393	0	2	0	0	0	0	2	0	0	0	1	1	1	0	0	0	0	1	0	0	1	0	2	2	1	0	0	2	1	1	2	1	1	1	0	1	1	0	0	2	2	0	1	0	1	1	1	0	1
394	0	0	2	0	1	1	2	1	0	1	0	0	0	0	0	0	0	0	0	1	2	0	2	2	0	2	0	2	2	1	2	1	1	1	1	1	2	0	0	0	0	0	1	0	2	0	0	0	0
395	1	2	1	0	0	0	2	0	1	1	0	1	2	1	1	1	0	1	2	2	2	0	1	1	1	0	0	1	1	1	0	1	2	0	0	1	1	0	0	1	1	0	0	0	0	0	0	0	0
396	0	1	2	0	0	0	2	1	0	1	0	0	0	0	0	0	0	1	2	2	2	0	2	2	0	2	0	1	1	1	1	1	1	1	0	2	1	1	1	0	0	0	0	0	0	1	1	0	0
397	0	1	2	0	0	0	1	0	1	1	1	0	1	1	1	0	0	0	1	1	2	0	0	0	1	1	0	1	1	1	0	1	2	1	0	1	1	0	0	0	0	0	0	1	0	0	0	0	0
398	0	1	0	0	0	0	1	0	1	1	0	0	0	0	0	0	0	0	2	2	2	0	1	1	2	2	1	1	1	0	1	2	1	2	1	2	2	0	0	0	0	0	1	0	1	0	0	1	0
399	0	0	1	0	0	0	1	1	0	1	0	1	1	0	0	1	0	1	1	1	2	0	1	2	0	1	0	2	2	1	1	1	0	2	2	2	1	0	0	1	1	0	0	0	0	0	0	0	0
400	0	1	2	0	0	0	1	0	1	1	0	0	1	1	1	0	0	1	1	1	1	0	2	2	0	1	0	2	2	2	0	1	2	1	0	1	2	1	1	0	0	1	1	0	1	1	0	0	0
401	1	2	1	0	0	0	2	0	1	1	0	0	1	1	1	0	0	1	2	2	2	2	0	2	0	1	0	2	2	1	2	2	1	0	0	1	0	0	0	2	1	0	1	0	2	2	0	0	0
402	1	1	1	0	1	1	2	0	1	1	0	1	1	0	1	0	0	1	1	0	0	0	2	2	1	2	0	2	0	0	2	0	0	2	1	2	0	0	0	1	1	0	1	0	1	0	0	0	1
403	1	1	1	0	0	0	1	0	1	1	1	1	1	0	0	1	0	0	1	1	1	0	2	2	0	1	0	2	2	2	1	1	2	1	0	1	0	0	0	1	1	0	0	0	0	0	0	1	1
404	0	2	0	0	0	0	0	0	2	2	0	0	0	0	0	0	0	2	1	1	1	0	2	2	0	0	0	2	2	2	0	0	1	1	0	1	0	0	0	2	2	0	0	0	0	1	0	0	0
405	0	1	1	0	0	0	2	0	0	0	0	1	2	1	1	1	0	0	1	1	2	0	2	2	0	0	0	2	1	1	1	1	1	2	1	2	0	0	1	1	1	0	0	0	0	0	0	0	1
406	1	1	1	0	0	0	1	0	0	0	1	0	2	2	2	0	0	1	0	0	0	0	2	2	0	1	0	0	1	0	1	2	1	1	0	1	1	0	0	2	2	0	0	0	0	0	0	0	0
407	0	2	1	0	1	1	1	0	2	2	0	0	1	1	1	0	0	2	2	1	2	0	1	2	0	1	0	2	2	2	1	1	1	0	0	1	2	1	0	0	0	0	1	0	0	2	0	0	0
408	1	2	1	0	1	1	2	0	0	0	2	0	0	0	0	0	0	0	0	0	1	0	2	2	0	2	0	2	2	2	0	1	1	1	1	1	2	1	0	1	1	0	0	0	2	1	0	0	0
409	0	2	2	0	1	1	2	1	0	1	0	0	1	1	1	0	0	1	1	1	2	0	1	2	0	1	0	2	2	2	0	1	1	1	1	2	1	0	0	0	0	0	0	0	0	0	0	0	0
410	1	1	1	0	0	0	1	0	0	0	1	1	1	1	1	0	0	1	0	0	1	0	0	1	1	0	0	1	2	1	0	1	1	0	0	1	1	0	0	1	1	1	0	0	0	1	0	0	0
411	0	0	2	0	1	1	2	0	0	0	0	1	2	2	2	0	0	1	1	1	2	1	1	1	0	1	0	1	1	0	1	0	0	2	0	2	2	0	0	0	0	0	0	0	0	1	0	0	0
412	0	2	1	0	1	1	1	0	1	1	1	1	0	0	0	0	0	1	1	2	2	0	1	1	1	0	0	1	2	1	0	2	1	1	0	2	2	0	0	1	1	0	0	0	0	1	0	0	0
413	1	1	1	0	1	1	1	0	1	1	0	0	0	1	1	0	0	2	1	1	1	0	1	1	0	2	0	2	1	1	2	0	0	2	0	2	1	0	0	1	1	0	2	0	0	1	0	0	0
414	1	2	0	0	1	1	1	0	1	1	1	0	0	0	0	0	0	1	2	2	1	0	1	1	2	2	0	2	2	2	0	2	1	0	0	1	2	0	0	1	1	0	1	0	1	1	0	0	0
415	1	2	0	0	1	1	2	1	0	1	1	0	0	0	0	0	0	1	1	1	1	0	2	2	0	1	0	2	2	2	0	1	1	1	1	1	1	0	0	1	1	2	0	0	1	0	0	0	0
416	0	1	2	0	1	1	1	0	1	1	0	0	0	0	0	1	0	0	1	1	1	0	2	2	0	2	0	2	2	2	0	1	0	2	2	2	2	1	0	0	0	0	1	0	1	1	0	0	1
417	1	1	1	0	0	0	2	0	0	0	1	1	1	0	0	1	0	0	1	2	2	0	2	2	1	1	0	1	1	1	1	1	0	2	2	2	0	1	0	1	1	0	0	0	0	1	0	0	1
418	1	1	1	0	0	0	1	1	1	2	0	0	1	1	1	0	0	1	1	1	1	0	2	2	0	1	0	2	2	1	1	0	0	2	0	2	1	0	0	2	2	0	2	0	1	1	0	1	1
419	1	2	0	0	0	0	1	0	0	0	0	0	1	1	1	0	1	2	2	2	1	0	2	2	0	1	0	1	2	1	0	2	2	1	0	2	0	0	0	1	1	1	0	0	1	0	0	0	0
420	0	1	1	0	0	0	2	0	1	1	0	0	0	0	0	0	0	1	1	2	2	0	2	2	0	1	0	2	2	2	0	0	1	1	0	1	2	1	1	0	0	0	0	1	0	0	0	1	0
421	1	1	1	0	0	0	1	0	1	1	0	0	1	1	1	0	0	0	2	2	2	0	2	2	0	1	0	1	1	1	1	1	1	0	0	0	1	0	0	1	1	0	1	0	1	0	0	0	0
422	0	2	2	0	0	0	1	0	0	0	0	1	1	0	0	0	0	1	0	0	0	0	2	2	0	0	0	2	2	2	1	1	1	1	0	1	2	1	0	0	0	1	0	1	1	0	0	0	1
423	0	2	0	0	0	0	1	0	1	1	0	0	0	0	0	0	0	1	1	1	1	0	1	1	1	1	0	2	2	2	0	1	2	0	0	2	1	0	0	2	1	0	0	0	0	0	0	1	1
424	0	1	1	0	0	0	0	0	1	1	0	1	1	0	0	1	1	2	1	1	2	1	2	2	0	2	0	2	2	1	2	1	1	0	0	1	1	0	0	2	1	1	0	1	1	0	0	0	0
425	1	2	0	0	0	0	0	0	2	2	0	1	1	0	1	0	0	1	0	1	1	1	0	1	0	0	0	1	2	1	0	1	2	1	0	2	1	0	1	1	1	1	0	1	0	1	0	0	1
426	0	0	2	0	0	0	2	1	0	1	0	0	0	0	0	0	0	1	1	0	1	0	2	2	0	0	0	1	1	1	2	1	1	1	0	1	1	0	0	1	1	0	0	0	0	0	1	0	0
427	1	1	1	0	0	0	1	1	0	1	0	0	0	0	0	0	0	0	2	2	1	0	2	2	0	1	0	2	2	2	1	2	1	1	0	1	2	1	0	0	0	1	0	0	0	2	0	1	0
428	1	1	1	0	0	0	1	0	0	0	0	0	0	0	0	0	0	0	1	1	2	0	2	2	0	0	0	1	2	1	1	1	0	1	0	1	1	0	0	1	1	0	0	0	0	0	1	0	0
429	1	1	2	0	0	0	1	0	0	0	0	0	0	0	0	0	0	2	1	1	1	0	2	2	0	2	0	1	2	1	0	0	1	1	0	1	0	0	0	2	2	0	0	0	1	1	0	0	2
430	1	2	1	0	0	0	1	0	0	0	0	0	2	2	2	0	0	1	1	1	1	0	2	2	0	1	0	1	2	0	1	1	1	1	1	2	1	0	0	1	1	0	0	0	0	0	0	0	1
431	1	0	2	0	1	1	0	0	1	1	0	0	0	0	0	0	0	1	0	1	1	0	2	2	0	1	1	2	2	1	0	1	1	1	0	2	2	0	0	2	1	0	0	0	1	1	0	0	0
432	1	2	0	0	0	0	0	0	2	2	0	1	2	1	1	0	0	0	1	1	1	0	2	2	0	1	0	2	2	1	2	0	0	1	1	1	1	0	0	1	1	0	1	0	0	2	0	0	0
433	0	1	2	0	0	0	1	0	1	1	1	1	2	2	2	0	0	0	1	1	1	0	2	2	0	1	0	1	2	1	1	2	1	1	1	2	2	0	0	2	1	0	1	0	1	1	0	0	0
434	1	1	1	1	0	1	1	1	1	2	0	0	1	1	1	0	0	0	1	1	2	0	1	1	0	1	0	2	2	2	0	1	0	1	0	1	2	0	0	2	1	1	0	0	1	0	0	0	0
435	1	1	1	0	1	1	2	0	0	0	0	0	1	1	1	0	0	2	1	1	1	0	2	2	0	1	0	2	2	2	1	1	1	1	0	2	1	0	0	0	0	0	1	0	1	1	0	0	1
436	0	1	2	0	0	0	1	1	1	2	0	0	0	0	0	0	0	1	1	1	1	0	1	1	1	1	0	2	2	2	0	0	0	2	0	2	2	0	0	1	1	0	0	0	0	1	1	0	0
437	0	1	1	0	0	0	2	0	1	1	0	0	2	2	2	0	0	0	2	2	2	0	0	1	1	1	0	2	2	1	2	1	1	0	0	1	1	0	0	2	2	0	0	0	1	1	0	0	0
438	1	1	1	0	0	0	1	0	1	1	1	1	1	0	1	0	0	1	1	1	2	0	2	2	1	0	0	1	2	0	1	1	1	1	1	1	0	0	0	1	1	0	0	0	0	0	0	1	0
439	1	1	2	0	0	0	1	1	1	2	0	0	1	1	1	0	0	0	0	0	0	0	2	2	0	0	0	2	2	1	1	1	1	0	0	1	2	0	0	1	1	0	0	0	0	1	1	0	1
440	0	2	1	0	0	0	2	0	0	0	1	0	1	1	1	0	0	1	0	1	1	0	1	1	0	1	1	2	2	0	1	2	1	2	0	2	2	1	0	1	1	0	0	0	0	0	0	0	0
441	1	1	2	0	0	0	1	1	0	1	0	0	1	0	0	0	0	0	0	1	1	0	2	2	0	1	0	1	1	0	1	0	1	0	0	2	0	0	0	2	2	0	0	0	1	0	0	1	0
442	1	0	2	0	1	1	1	1	0	1	0	1	1	0	0	0	0	0	1	1	1	0	2	2	1	0	0	2	2	1	2	0	1	2	0	2	1	0	0	2	1	0	0	0	0	0	1	0	0
443	1	1	1	0	0	0	1	0	2	2	0	1	1	0	0	1	0	1	0	1	2	0	2	2	0	2	0	2	2	2	1	0	0	2	0	1	0	0	0	2	2	0	1	0	1	1	0	1	0
444	1	1	1	0	0	0	2	0	1	1	0	0	2	2	2	0	0	0	1	1	1	0	2	2	0	0	1	2	2	1	0	1	1	1	1	1	1	0	0	2	2	0	0	0	0	0	1	0	0
445	0	0	2	0	1	1	1	0	0	0	0	1	2	1	1	0	0	0	0	0	0	0	1	2	0	0	0	1	2	2	0	0	0	1	0	2	2	1	0	0	0	0	1	0	1	0	0	0	0
446	1	2	1	0	0	0	1	0	1	1	0	1	2	1	1	0	0	0	1	1	2	0	2	2	1	1	0	1	1	0	1	2	1	2	0	1	2	0	0	0	0	0	0	1	0	0	0	0	0
447	0	1	1	0	0	0	1	0	1	1	0	0	0	0	0	0	0	0	1	2	2	1	2	2	0	2	0	1	2	0	1	2	1	1	1	2	2	0	0	1	1	0	0	0	1	0	0	1	0
448	1	2	1	0	0	0	2	1	0	1	0	1	2	1	2	0	0	1	2	1	2	0	1	1	0	1	1	2	2	0	1	2	2	0	0	0	1	0	0	0	0	0	2	0	1	1	0	0	0
449	0	1	1	0	0	0	2	0	0	0	1	0	0	0	0	0	0	2	2	2	2	0	2	2	0	0	0	2	2	2	1	0	0	1	1	2	1	1	0	1	1	1	0	0	0	1	0	0	0
450	0	1	2	0	0	0	2	0	0	0	0	0	0	0	0	0	1	1	1	1	1	0	2	2	0	0	0	2	2	1	1	1	1	0	0	0	0	0	0	1	1	0	0	0	0	0	0	1	0
451	0	1	1	0	0	0	2	0	0	0	1	0	2	2	2	0	1	0	2	1	2	0	1	1	0	0	0	2	1	1	1	1	1	1	0	2	1	0	0	0	0	0	0	0	0	0	1	0	0
452	0	1	1	0	0	0	1	0	1	1	0	0	1	1	1	0	0	0	1	1	1	0	2	2	1	2	0	2	1	1	1	1	1	0	0	1	2	0	0	1	1	0	0	0	0	1	1	1	0
453	0	0	2	0	0	0	0	0	2	2	0	0	0	0	0	0	0	1	1	1	1	0	2	2	0	1	0	1	2	0	0	1	1	1	0	2	1	0	0	1	1	1	0	0	0	2	0	0	0
454	1	0	1	0	0	0	1	0	2	2	0	0	0	0	0	0	0	1	1	1	2	0	2	2	0	1	0	2	2	2	1	0	0	2	2	2	2	1	0	1	1	0	0	1	0	0	0	0	0
455	1	0	2	0	0	0	1	0	1	1	0	0	0	0	0	0	0	1	2	2	2	0	2	2	0	1	0	2	2	1	0	2	1	2	1	2	1	1	1	2	1	0	0	0	0	0	1	0	0
456	1	2	0	0	0	0	1	0	1	1	0	1	2	1	1	1	0	0	1	1	2	0	2	2	0	0	0	2	2	2	1	1	1	2	0	2	2	0	0	0	0	0	1	0	0	0	1	0	0
457	0	0	2	0	1	1	1	0	1	1	1	0	0	0	0	0	0	0	1	2	2	0	2	2	0	1	0	1	1	1	2	1	1	0	0	2	1	1	0	0	0	0	1	0	1	0	1	0	0
458	1	0	2	0	1	1	0	0	1	1	0	0	1	0	0	0	0	2	2	2	2	0	2	2	0	0	0	2	1	1	1	1	1	1	0	2	1	0	0	1	1	0	0	1	0	0	0	0	0
459	0	0	2	0	0	0	0	0	2	2	0	0	1	1	1	0	0	1	1	1	1	0	1	1	0	2	0	2	2	1	1	1	1	2	0	2	0	0	0	2	2	0	1	0	1	2	0	0	0
460	0	0	2	0	1	1	2	0	0	0	0	0	1	2	1	0	0	1	2	2	2	0	2	2	1	1	0	2	2	2	0	0	0	1	0	1	2	0	0	1	1	1	0	0	1	0	0	0	1
461	0	1	2	0	0	0	2	0	0	0	1	0	0	0	0	0	0	0	0	0	0	0	0	0	0	0	0	1	2	0	0	0	0	2	0	2	2	0	0	1	1	0	0	0	0	0	1	0	0
462	1	1	2	0	0	0	1	0	0	0	1	0	0	0	0	0	0	0	1	1	2	0	1	1	1	1	0	2	2	1	1	1	0	1	0	1	1	0	0	1	1	0	0	2	0	0	0	2	0
463	0	0	2	0	1	1	1	0	1	1	0	1	1	0	0	1	1	2	1	1	2	0	2	2	0	1	0	1	1	1	0	0	0	2	1	2	1	0	0	1	1	0	0	0	0	0	0	0	1
464	1	2	1	0	0	0	0	0	1	1	0	0	0	0	0	0	0	1	2	2	2	0	2	2	0	2	0	2	2	2	0	1	1	0	0	1	2	1	1	2	1	0	1	0	1	0	0	0	0
465	1	1	2	0	0	0	0	0	2	2	0	1	1	0	1	0	0	0	1	1	2	0	2	2	1	2	0	2	2	1	0	0	0	2	0	2	1	0	0	1	1	0	2	0	1	1	0	0	0
466	0	1	1	0	0	0	0	0	2	2	0	0	0	0	0	0	0	2	1	1	1	0	2	2	0	1	0	2	1	1	2	2	1	0	0	1	1	0	0	1	1	0	1	0	2	0	0	0	0
467	0	1	1	0	0	0	2	0	1	1	1	0	1	0	0	0	0	0	1	1	0	0	2	2	0	1	0	1	2	1	1	2	1	0	0	1	1	0	0	2	2	0	1	0	1	1	0	0	2
468	0	2	1	0	0	0	1	0	1	1	0	1	1	1	1	0	0	1	2	2	2	0	0	1	0	0	0	2	2	1	2	1	1	1	0	1	2	1	0	1	1	0	0	0	0	0	0	0	1
469	0	1	1	0	0	0	1	1	1	2	1	2	2	1	1	0	0	0	1	1	1	0	2	2	0	1	0	1	1	0	1	1	1	2	1	2	2	0	0	0	0	0	0	0	0	1	0	0	0
470	1	0	2	0	0	0	1	0	1	1	1	0	0	0	0	0	0	2	1	1	1	0	2	2	0	1	0	2	2	1	1	0	0	1	1	2	1	1	0	1	1	0	0	0	0	1	0	0	0
471	1	1	1	0	0	0	1	0	1	1	0	0	0	0	0	0	0	2	2	2	2	1	2	2	0	1	0	1	2	0	1	1	1	1	0	2	2	0	0	0	0	1	0	0	0	1	0	0	0
472	1	0	2	0	2	2	1	0	1	1	0	1	1	0	1	0	0	0	1	1	1	0	2	2	0	1	0	1	2	1	0	1	0	1	0	1	0	0	0	1	1	1	0	0	1	1	0	0	0
473	0	1	1	0	0	0	2	1	0	1	1	1	2	1	2	0	0	0	2	2	2	0	2	2	0	0	0	2	2	2	1	1	1	2	1	2	1	0	0	1	1	0	0	0	0	0	0	0	0
474	1	1	2	0	0	0	2	1	0	1	0	0	1	1	1	0	0	0	2	1	2	0	2	2	0	0	0	1	2	0	1	1	1	1	1	1	1	0	0	2	1	1	1	0	1	1	0	0	1
475	0	1	1	0	1	1	1	0	1	1	1	2	2	1	2	0	0	0	1	0	1	0	1	1	1	1	0	0	2	0	0	1	1	1	0	2	2	0	0	0	0	0	0	0	0	0	0	0	0
476	0	0	2	0	0	0	2	0	0	0	1	0	1	0	0	0	0	1	0	0	0	1	2	2	0	2	0	2	2	2	0	0	0	1	1	2	0	0	0	2	2	0	0	0	1	0	1	0	0
477	1	0	1	0	0	0	1	0	0	0	0	0	1	1	1	0	0	1	0	0	2	1	0	1	1	1	0	1	2	0	1	0	0	2	0	2	1	1	0	1	1	0	0	0	1	0	1	0	0
478	1	2	0	0	0	0	2	1	0	1	1	0	0	0	0	0	0	1	1	1	2	0	2	2	0	2	0	2	2	2	1	1	2	1	0	1	2	1	0	0	0	0	1	0	1	0	0	1	0
479	1	2	1	1	0	1	1	0	1	1	0	0	0	0	0	1	0	0	2	2	2	0	2	2	0	1	0	2	2	1	1	1	1	2	1	2	2	1	0	0	0	0	1	0	1	0	0	0	1
480	1	1	0	0	0	0	2	0	1	1	0	1	1	1	1	0	0	0	1	0	1	0	0	1	0	0	0	2	2	2	1	1	1	2	1	2	2	1	1	2	1	1	0	0	0	0	0	0	0
481	0	1	1	0	1	1	1	0	1	1	1	0	0	0	0	0	0	0	1	1	1	0	2	2	0	0	1	2	1	0	1	2	1	0	0	0	1	0	1	1	1	0	0	0	1	1	0	0	0
482	1	0	2	0	1	1	2	0	0	0	0	0	1	0	1	0	0	2	0	0	0	1	2	2	0	2	0	1	2	0	1	0	0	2	0	2	1	0	0	2	1	0	0	0	0	0	0	0	0
483	0	2	0	0	1	1	2	1	0	1	0	0	1	1	1	0	0	1	1	1	2	0	2	2	1	0	0	1	2	1	0	1	0	2	0	2	2	0	0	1	1	0	0	0	0	0	0	0	0
484	1	1	1	0	1	1	0	0	0	0	0	0	0	0	0	0	0	1	1	1	2	0	2	2	0	0	1	2	2	1	0	1	1	2	0	2	1	0	1	1	1	0	0	0	0	0	0	0	0
485	0	2	1	0	0	0	0	0	2	2	0	1	2	1	1	1	0	1	0	0	1	0	2	2	0	1	0	0	1	0	1	0	0	1	0	1	0	0	0	1	1	1	0	0	1	0	0	0	0
486	0	1	1	0	0	0	0	0	0	0	1	1	1	0	0	0	0	2	2	2	2	0	2	2	0	2	0	1	1	0	1	1	2	0	0	1	1	0	0	1	1	0	0	0	0	0	0	1	0
487	1	1	2	0	0	0	2	1	0	1	0	0	2	2	2	0	0	2	2	2	2	0	2	2	1	0	0	2	2	1	1	1	1	1	0	1	2	0	0	0	0	0	0	1	0	0	0	0	0
488	1	2	1	0	0	0	2	0	0	0	0	1	1	0	0	0	1	1	1	1	1	0	2	2	1	0	0	1	2	1	0	1	1	1	0	1	1	0	0	2	2	0	0	0	0	0	0	0	1
489	0	2	0	0	0	0	1	0	1	1	1	0	0	0	0	0	0	2	1	1	1	0	2	2	0	1	0	2	2	2	0	0	0	1	1	1	1	0	1	1	1	0	1	0	1	0	0	0	0
490	0	2	1	0	0	0	1	0	1	1	0	1	2	0	0	1	0	1	1	1	1	0	1	1	0	1	0	1	2	0	0	0	0	1	0	1	2	1	0	1	1	0	1	0	1	1	0	0	0
491	1	2	1	0	0	0	1	1	1	2	0	0	0	0	0	0	0	0	2	2	2	0	1	1	1	1	0	1	2	0	1	0	0	2	0	1	1	1	0	0	0	0	0	1	0	1	0	2	0
492	0	1	1	0	1	1	2	1	0	1	0	0	0	0	0	0	0	1	2	2	2	0	2	2	0	1	0	2	2	2	0	2	1	1	0	2	1	0	0	2	2	0	1	0	1	0	0	0	0
493	1	1	1	0	0	0	0	0	1	1	1	0	1	1	1	0	0	1	1	1	1	0	2	2	0	1	0	2	2	1	1	1	0	2	2	2	1	0	0	2	2	0	1	0	0	0	0	0	0
494	0	1	1	0	0	0	0	0	1	1	0	1	1	0	0	1	0	0	2	1	2	0	2	2	1	0	0	1	1	1	2	0	0	2	0	2	0	0	0	2	2	1	0	0	1	0	1	0	1
495	0	0	2	0	0	0	2	0	0	0	0	0	0	0	0	0	0	0	1	1	1	0	1	1	0	0	0	2	0	0	2	0	0	1	0	1	0	0	0	2	2	0	0	0	0	1	0	1	0
496	1	1	2	0	0	0	2	1	0	1	1	0	0	0	0	0	0	0	2	2	2	0	2	2	0	0	0	1	2	1	1	1	2	2	1	2	2	0	0	0	0	0	1	0	1	2	0	0	0
497	0	2	1	0	0	0	0	0	1	1	0	0	0	0	0	0	0	0	1	1	1	0	2	2	0	0	0	1	1	1	1	1	1	1	1	1	2	1	0	1	1	0	1	0	1	1	0	0	0
498	1	1	1	0	1	1	0	0	1	1	1	0	1	1	1	0	1	1	0	0	1	1	2	2	0	1	0	2	2	2	0	2	1	2	1	2	0	0	0	2	2	0	0	0	0	1	1	0	0
499	0	2	1	0	0	0	1	0	2	2	0	1	1	0	0	0	0	0	1	1	1	0	2	2	0	0	1	2	2	2	0	0	0	2	1	2	1	0	0	1	1	1	0	0	1	1	1	0	0
500	0	0	1	0	0	0	1	0	0	0	1	1	1	0	1	0	0	1	1	2	2	0	1	1	0	0	0	2	1	1	2	2	2	0	0	1	0	0	0	1	1	0	1	0	1	0	0	0	0
501	1	0	2	0	0	0	1	2	0	2	0	0	1	1	1	0	0	1	1	2	2	0	1	1	0	0	1	2	2	1	0	1	2	1	0	1	2	0	0	1	1	0	0	0	0	0	0	0	1
502	0	1	1	0	0	0	1	0	1	1	0	1	2	1	2	0	0	1	1	1	1	1	2	2	0	1	0	2	2	2	0	1	1	2	1	2	1	0	0	1	1	0	1	0	1	2	0	1	0
503	1	0	2	0	1	1	1	0	0	0	0	1	2	1	1	1	0	0	2	2	2	0	1	1	0	1	1	2	1	0	1	2	1	0	0	1	1	0	0	1	1	0	0	0	0	0	2	0	0
504	1	2	0	0	0	0	2	0	0	0	0	0	0	0	0	0	0	2	1	1	2	0	1	1	1	1	1	2	2	0	1	1	1	1	1	1	1	0	0	0	0	0	1	0	1	0	0	0	0
505	1	1	1	0	1	1	2	0	1	1	0	0	1	1	1	0	1	1	1	1	1	1	2	2	0	0	1	2	2	1	0	1	0	1	1	1	1	0	0	0	0	0	0	0	0	0	0	0	1
506	1	2	1	0	0	0	0	0	2	2	0	0	0	0	0	0	1	1	0	0	1	0	2	2	0	2	0	1	1	1	1	0	0	2	0	2	0	0	0	1	1	0	0	0	0	0	0	0	0
507	0	2	1	0	0	0	1	0	0	0	0	0	0	0	0	0	0	0	0	1	1	0	1	1	0	0	0	2	0	0	2	1	1	2	0	2	1	1	0	1	1	1	0	0	1	1	0	0	0
508	0	1	0	0	0	0	0	0	1	1	0	0	0	0	0	0	0	1	1	1	2	1	2	2	0	1	1	2	2	1	0	2	2	0	0	0	0	0	0	2	2	0	1	0	0	2	0	0	0
509	1	1	2	0	0	0	2	1	0	1	1	0	1	0	0	0	0	1	1	0	1	0	1	1	1	1	0	1	2	0	1	1	1	1	0	1	0	0	0	2	2	0	0	0	0	2	1	0	0
510	0	1	1	0	1	1	2	0	0	0	2	1	1	0	0	0	0	1	2	2	2	0	2	2	0	2	0	1	2	1	0	2	2	0	0	0	1	0	0	2	1	1	1	0	1	1	0	0	1
511	0	0	2	0	1	1	1	0	1	1	0	1	1	0	0	1	0	0	1	1	1	0	1	1	1	1	0	1	2	0	0	0	0	2	0	2	1	1	0	1	1	0	0	0	0	0	0	0	0
512	0	1	1	0	1	1	2	1	0	1	1	0	0	0	0	0	0	2	2	2	2	0	2	2	0	0	1	2	2	1	1	1	1	2	0	2	2	0	1	0	0	0	0	0	1	0	0	0	0
513	0	2	1	0	0	0	2	0	0	0	1	0	1	1	1	0	0	0	0	0	0	0	2	2	0	1	0	2	2	1	2	0	1	1	0	1	1	0	0	2	2	1	1	0	1	1	0	0	1
514	0	1	2	0	0	0	0	0	2	2	0	0	1	1	1	0	0	0	0	1	2	0	2	2	0	1	0	1	2	1	1	2	1	0	0	1	2	1	1	2	1	0	1	0	0	1	0	0	0
515	1	1	1	0	0	0	0	0	1	1	1	0	2	2	2	0	0	0	0	0	0	0	2	2	0	1	0	2	2	1	1	0	1	1	0	2	1	0	1	1	1	1	0	0	1	0	0	1	0
516	1	1	1	0	0	0	1	0	1	1	0	1	2	2	2	0	0	1	0	1	1	0	1	1	0	0	0	2	1	1	2	2	2	0	0	1	1	1	1	2	1	0	0	1	0	0	0	1	0
517	1	1	1	0	0	0	0	0	2	2	0	0	1	1	1	0	0	1	2	2	2	0	1	1	2	2	0	0	2	1	0	0	0	2	0	2	1	1	0	0	0	0	1	0	1	0	0	0	0
518	1	1	2	0	0	0	1	0	2	2	0	0	0	0	0	0	0	0	1	1	1	0	1	1	0	0	0	2	2	1	0	1	1	0	0	0	1	0	0	2	2	1	0	0	0	0	0	1	0
519	1	1	2	0	0	0	1	0	1	1	2	0	0	0	0	0	0	0	2	1	2	0	2	2	0	0	0	1	2	1	0	0	0	2	0	2	0	0	0	1	1	0	1	0	0	0	0	0	1
520	1	2	0	0	0	0	1	0	1	1	0	0	0	0	0	0	0	0	2	2	2	1	1	2	0	1	0	2	2	2	1	0	0	2	1	2	2	0	0	0	0	0	0	0	1	1	0	0	0
521	0	1	1	0	1	1	1	0	1	1	0	2	2	1	1	1	0	0	1	1	1	0	2	2	0	0	0	2	1	1	2	1	0	1	0	1	1	0	1	1	1	0	0	1	1	1	0	0	0
522	0	1	1	0	0	0	0	0	2	2	0	1	2	2	2	0	0	0	2	1	2	0	1	1	0	1	0	1	2	1	1	2	1	0	0	1	2	0	0	1	0	0	0	0	0	0	0	0	0
523	0	2	1	0	1	1	1	1	1	2	0	1	1	0	0	1	0	0	2	1	2	0	1	2	0	1	0	0	2	1	0	1	1	1	0	1	2	0	0	0	0	0	0	0	1	0	1	0	0
524	1	1	1	0	0	0	1	0	0	0	2	0	0	0	0	0	1	1	0	0	1	0	2	2	0	0	0	2	2	2	1	1	1	1	0	1	2	1	0	1	1	0	0	1	0	0	1	0	0
525	1	1	2	0	1	1	1	0	0	0	1	0	1	1	0	0	0	1	2	2	2	0	2	2	1	0	0	1	2	1	0	1	2	1	0	1	1	0	0	2	2	2	0	0	1	0	0	1	0
526	0	0	2	0	1	1	1	1	1	2	0	0	1	1	1	0	0	1	1	1	1	0	2	2	1	2	1	2	2	1	1	1	1	1	1	1	1	1	0	1	1	0	0	0	1	0	0	0	0
527	0	1	1	0	0	0	1	0	1	1	1	0	1	1	1	0	0	1	0	1	1	0	2	2	1	1	0	1	2	1	1	1	0	2	0	2	2	0	0	0	0	1	0	0	1	0	0	0	1
528	0	0	2	0	0	0	2	0	0	0	1	0	0	0	0	0	0	0	1	2	2	1	0	1	1	1	0	1	2	1	0	1	1	0	0	1	2	1	1	1	0	1	0	0	0	0	0	0	0
529	0	1	1	1	0	1	2	0	0	0	1	0	1	0	0	0	0	2	2	2	2	0	0	1	1	1	0	2	2	2	1	2	2	0	0	1	2	0	1	0	0	0	0	0	0	2	0	2	0
530	1	2	1	0	0	0	1	0	1	1	0	0	0	0	0	0	1	1	0	0	1	0	2	2	0	1	0	2	2	1	2	1	1	2	0	2	1	0	0	2	2	0	0	1	0	0	0	0	0
531	0	1	1	0	0	0	0	0	1	1	1	1	2	1	1	1	0	0	0	0	1	0	1	1	1	1	0	1	2	1	0	2	1	0	0	1	2	1	0	1	1	0	0	1	0	0	0	0	1
532	1	1	1	0	0	0	2	0	0	0	1	0	0	0	0	0	0	0	1	1	0	0	2	2	0	1	0	2	2	2	0	1	1	1	0	2	2	0	0	0	0	0	0	0	0	0	0	0	0
533	1	2	0	0	0	0	0	0	1	1	0	0	0	0	0	0	0	1	0	0	0	1	2	2	0	0	0	2	1	1	2	1	1	1	1	1	1	0	0	2	2	0	0	1	0	1	0	0	0
534	0	2	0	0	0	0	2	1	0	1	0	1	1	1	1	0	0	1	0	0	0	0	0	1	0	1	0	2	1	1	2	2	2	2	1	2	1	0	0	0	0	1	0	0	1	0	1	0	0
535	0	1	1	0	0	0	0	0	1	1	0	1	1	1	1	0	0	1	1	2	2	0	2	2	0	1	0	2	2	1	2	0	0	1	0	1	1	0	0	0	0	1	0	0	1	0	0	0	0
536	0	0	2	0	1	1	1	0	1	1	1	0	0	0	0	0	0	1	0	0	0	0	2	2	0	0	0	1	1	1	0	1	2	1	0	1	2	1	0	1	1	0	1	0	1	1	0	0	0
537	1	0	2	0	1	1	2	1	0	1	0	0	0	0	0	0	0	1	0	0	0	0	2	2	1	0	0	1	2	1	0	0	1	2	0	2	2	1	1	1	0	0	0	0	0	0	0	0	0
538	0	0	2	0	1	1	1	0	1	1	0	0	0	0	0	0	0	0	2	2	2	0	2	2	0	1	0	2	2	2	0	1	0	2	0	2	1	0	0	1	1	0	1	0	1	0	0	0	0
539	0	2	1	0	0	0	1	1	1	2	1	0	0	0	0	0	0	0	2	1	2	1	2	2	0	1	0	2	2	2	0	0	0	0	0	1	1	0	1	1	1	0	0	0	1	0	0	0	0
540	1	1	2	0	0	0	1	0	1	1	1	0	1	0	0	0	0	0	1	2	2	0	2	2	0	2	0	2	2	1	0	1	1	1	0	1	1	0	0	1	1	0	0	0	0	0	0	0	0
541	1	1	1	0	0	1	1	1	1	2	0	1	1	0	0	1	0	1	2	2	2	0	2	2	0	1	0	1	1	1	1	2	2	1	1	1	1	1	0	1	1	0	0	0	0	0	0	0	2
542	0	2	1	0	0	0	1	0	2	2	0	0	0	0	0	0	0	1	0	0	1	1	2	2	0	1	0	2	1	1	1	2	2	2	1	2	1	0	0	1	1	0	0	0	0	0	1	0	0
543	1	2	1	0	0	0	0	0	2	2	0	1	1	0	1	0	0	2	2	1	2	0	2	2	0	1	0	1	1	1	1	1	1	0	0	2	2	0	0	2	1	0	1	0	1	1	0	0	0
544	1	1	2	0	0	0	0	0	1	1	0	2	2	1	2	0	0	0	1	2	2	0	1	1	1	2	0	1	2	1	0	1	1	1	1	1	1	1	0	1	1	0	0	0	0	1	0	0	0
545	0	0	1	0	0	0	0	0	1	1	0	0	0	0	0	0	0	2	1	1	2	0	1	1	0	1	0	2	2	2	0	1	2	1	0	1	0	0	0	1	1	1	0	1	2	0	1	0	0
546	1	1	2	0	0	0	2	0	1	1	0	1	1	1	1	0	0	0	2	2	2	0	2	2	0	1	1	2	2	1	0	0	0	2	0	2	1	0	1	1	1	1	0	0	1	0	0	0	0
547	1	1	1	0	1	1	0	0	2	2	0	0	2	2	2	0	0	1	2	2	2	0	2	2	1	1	0	1	2	1	1	1	2	0	0	1	1	0	0	2	2	1	0	1	2	0	0	0	0
548	0	1	1	0	1	1	1	1	1	2	0	0	0	0	0	0	0	0	1	1	2	0	2	2	0	1	0	1	2	0	0	1	0	2	1	2	1	0	0	2	2	0	0	0	0	1	0	0	0
549	1	0	2	0	0	0	2	0	0	0	1	0	1	1	2	0	0	0	1	1	1	0	2	2	0	2	0	2	2	1	1	1	1	2	0	2	0	0	0	2	2	1	0	0	0	0	0	0	0
550	0	1	1	1	0	1	1	1	0	1	0	0	0	0	0	0	0	0	2	1	2	0	2	2	0	0	0	1	1	0	1	0	0	2	1	2	2	0	0	0	0	0	0	0	0	2	0	0	0
551	1	1	2	0	0	0	1	0	1	1	0	1	1	1	1	0	0	1	1	1	1	0	2	2	0	0	0	2	1	0	1	1	1	1	0	1	2	0	0	1	1	0	1	0	0	1	0	0	0
552	0	2	0	0	0	0	0	0	1	1	0	0	0	0	0	0	0	0	2	2	2	0	2	2	0	0	1	2	2	1	0	2	2	1	0	1	2	0	0	1	0	0	1	0	1	1	0	0	0
553	0	2	2	0	0	0	1	0	1	1	0	0	2	2	2	0	0	0	2	2	2	1	1	1	0	1	0	2	2	1	2	1	1	1	0	1	2	0	0	0	0	0	0	0	0	0	0	0	1
554	1	1	1	0	0	0	2	1	0	1	0	0	0	0	0	0	0	1	2	2	2	0	2	2	0	1	0	2	2	1	1	0	0	2	0	2	1	0	0	0	0	0	1	0	2	2	0	1	0
555	1	1	1	0	0	0	0	0	1	1	0	0	0	0	0	0	1	1	1	2	2	0	2	2	0	1	0	1	1	0	1	0	0	1	0	0	0	0	0	2	2	0	0	1	0	0	0	0	1
556	1	1	1	0	0	0	0	0	0	0	0	0	1	1	1	0	0	1	1	0	0	0	2	2	0	0	0	2	2	1	1	1	1	1	0	1	1	0	0	1	1	0	1	0	0	1	0	0	0
557	1	1	2	0	0	0	0	0	2	2	0	1	2	1	1	0	0	0	1	1	1	0	1	1	1	2	0	1	1	1	1	1	1	1	0	1	1	0	0	1	1	0	0	1	1	0	0	0	1
558	1	1	1	0	1	1	0	0	2	2	0	1	1	0	0	1	0	1	2	2	2	0	2	2	1	1	2	2	2	0	1	1	1	1	0	2	1	0	0	1	1	0	0	0	0	0	0	0	0
559	0	2	1	0	0	0	0	0	2	2	0	1	2	1	2	0	0	0	0	1	2	0	2	2	0	0	0	2	2	2	1	1	1	1	0	2	1	0	0	2	2	0	1	0	1	1	0	1	0
560	0	1	1	0	0	0	1	0	2	2	0	0	1	1	1	0	0	0	1	1	1	0	1	1	1	1	0	2	1	1	2	1	0	1	0	1	2	0	0	0	0	0	0	0	1	1	0	1	0
561	1	0	2	0	0	0	0	0	0	0	0	1	2	1	1	1	0	1	0	0	1	0	2	2	0	1	0	2	2	1	1	1	2	1	0	2	1	1	0	1	1	0	0	0	0	0	0	0	0
562	0	0	2	0	1	1	1	0	1	1	1	1	1	1	1	0	1	2	0	0	2	0	2	2	0	2	0	1	2	0	1	1	1	0	0	1	2	0	0	2	1	0	0	0	0	0	0	0	0
563	0	1	2	0	0	0	1	0	1	1	0	1	1	0	0	0	0	0	1	1	1	0	2	2	0	2	0	2	2	2	0	1	2	0	0	0	1	0	1	0	0	0	0	0	0	0	0	0	0
564	1	2	1	0	0	0	0	0	0	0	1	0	0	0	0	0	0	0	0	1	1	0	1	2	0	1	0	1	2	1	0	2	1	2	2	2	1	0	0	1	1	0	1	0	2	0	1	0	0
565	1	1	2	0	0	0	1	0	1	1	0	0	0	0	0	0	0	1	2	2	2	0	1	1	1	1	0	0	2	0	0	0	0	2	0	2	2	0	0	2	1	0	0	0	1	0	0	0	1
566	0	1	1	0	0	0	2	0	0	0	2	1	2	1	1	1	0	0	2	2	2	0	1	1	0	2	0	2	2	2	1	2	1	2	1	2	0	1	0	1	1	0	0	0	0	1	0	0	0
567	1	1	1	0	0	0	0	0	1	1	0	0	0	0	0	0	0	0	1	1	1	0	2	2	1	1	0	1	2	1	0	1	1	1	1	1	1	0	1	1	1	0	0	0	2	1	0	1	0
568	0	0	2	0	1	1	2	1	0	1	0	1	1	1	1	0	0	0	1	1	1	0	1	1	1	2	0	2	2	1	2	2	2	0	0	1	1	0	0	1	1	0	1	0	1	1	0	0	1
569	1	2	0	0	0	0	0	0	1	1	1	1	1	1	1	0	0	1	1	1	2	0	2	2	0	2	0	1	2	0	1	2	2	2	0	2	2	0	0	0	0	1	0	0	1	1	0	0	0
570	0	1	1	0	0	0	1	0	1	1	1	0	1	1	2	0	0	0	1	2	2	0	2	2	0	0	1	2	2	1	0	1	0	1	0	1	2	0	0	1	1	0	0	0	0	0	0	0	0
571	0	1	1	0	1	1	1	0	1	1	0	0	1	0	0	0	0	0	2	2	2	0	2	2	0	1	0	2	2	1	1	1	1	2	0	2	0	0	0	1	1	0	0	0	0	0	0	0	0
572	0	1	2	0	1	1	1	1	1	2	0	0	0	0	0	0	0	1	2	2	2	1	2	2	0	1	0	2	2	2	1	1	2	1	0	1	2	0	0	2	2	0	1	0	1	1	0	0	1
573	1	2	2	0	1	1	1	1	0	1	0	0	1	1	1	0	0	0	2	2	2	0	1	1	1	0	0	1	2	2	1	2	2	0	0	0	1	0	0	2	2	0	0	0	0	1	1	0	0
574	0	1	2	0	0	0	2	0	0	0	2	1	2	0	0	1	0	0	1	1	1	1	1	2	0	1	0	2	2	2	0	2	1	2	1	2	1	0	1	1	1	0	0	0	1	0	0	0	0
575	0	2	1	0	0	0	2	0	0	0	1	0	0	0	0	0	0	0	0	1	2	0	0	0	1	0	0	2	2	2	0	0	0	2	0	2	0	0	0	1	1	0	1	0	0	0	0	0	0
576	1	1	2	0	0	0	1	0	1	1	1	0	1	1	1	0	0	0	2	1	2	0	2	2	0	2	0	2	1	0	2	1	1	0	0	1	2	0	1	0	0	0	0	0	0	0	1	0	0
577	0	2	1	0	0	0	1	1	0	1	0	0	1	1	1	0	0	0	2	1	2	0	1	1	0	1	2	2	2	0	1	1	1	2	1	2	2	0	0	0	0	0	0	0	1	0	0	0	1
578	1	1	1	0	0	0	1	0	1	1	1	1	1	0	1	0	0	0	1	1	2	0	2	2	0	0	0	1	2	1	0	1	1	1	0	1	0	0	0	2	1	0	1	0	0	0	1	0	0
579	0	1	2	0	0	0	2	1	0	1	1	0	1	1	2	0	1	2	0	0	2	0	1	1	0	1	0	2	2	1	1	2	1	1	1	2	0	0	0	2	2	0	0	0	0	0	0	1	1
580	1	2	1	0	0	0	2	0	0	0	1	0	0	0	0	0	0	1	0	0	0	0	2	2	0	2	0	2	1	1	1	1	1	1	0	1	2	0	0	0	0	0	0	0	0	0	0	0	0
581	1	1	1	0	1	1	1	0	1	1	0	0	0	0	0	0	0	0	0	0	0	0	2	2	0	1	1	2	2	1	1	1	1	1	0	1	2	1	1	2	0	0	0	0	0	1	0	0	0
582	1	2	1	0	0	0	1	0	0	0	0	0	1	1	1	0	0	1	0	1	1	1	1	2	0	0	0	2	1	1	1	1	0	2	1	2	1	0	0	2	2	0	0	0	0	2	0	0	0
583	0	2	0	0	0	0	1	0	1	1	1	0	0	0	0	0	0	0	1	1	1	0	1	2	0	1	0	2	1	1	1	1	2	0	0	2	2	1	0	0	0	0	0	0	0	0	0	1	0
584	1	2	0	0	0	0	1	0	0	0	1	0	1	1	1	0	0	0	1	1	2	0	1	1	1	1	0	2	2	1	1	2	1	2	1	2	1	0	1	1	1	0	0	0	0	1	0	0	1
585	0	2	1	0	0	0	2	0	0	0	0	0	0	0	0	0	1	1	1	2	2	0	1	1	1	0	0	2	2	2	1	1	1	0	0	1	2	0	1	0	0	0	1	0	1	0	0	1	0
586	1	0	2	0	1	1	2	1	0	1	0	0	0	0	0	0	0	0	1	1	1	0	2	2	1	0	0	1	2	1	0	2	2	1	1	2	1	0	0	1	1	0	0	0	0	0	1	1	0
587	0	2	0	0	0	0	0	0	1	1	0	1	1	0	0	1	0	0	1	0	1	0	2	2	0	0	0	2	1	1	2	1	1	1	0	1	0	0	0	2	2	2	0	0	1	0	0	0	0
588	1	2	0	0	0	0	0	0	0	0	0	2	2	0	0	1	0	0	0	0	0	2	0	2	0	1	0	2	2	1	1	1	1	2	0	2	2	0	0	1	1	0	0	1	0	0	0	1	0
589	0	1	2	0	0	0	0	0	1	1	0	0	2	1	1	0	0	0	1	1	2	0	2	2	0	0	0	2	2	2	0	1	1	1	1	1	1	0	0	0	0	0	0	2	0	2	0	2	0
590	1	2	1	1	0	1	0	0	1	1	0	0	1	0	0	0	0	1	2	2	2	0	1	1	0	1	0	2	2	1	1	1	1	0	0	1	1	1	0	1	1	2	0	0	0	2	0	0	0
591	1	1	1	0	0	0	1	0	1	1	1	1	1	1	1	0	0	2	1	1	1	0	1	2	0	1	0	2	2	1	1	0	0	2	1	2	2	0	0	1	1	0	0	0	0	0	0	2	0
592	0	0	2	0	1	1	1	1	1	2	0	1	2	1	1	0	0	0	2	2	2	0	1	1	0	0	1	2	2	1	1	2	1	1	0	2	2	1	0	1	1	0	0	0	0	0	0	0	0
593	1	2	1	0	0	0	0	0	1	1	0	0	2	1	1	0	1	1	1	1	1	0	1	1	1	2	0	2	2	2	1	0	0	2	1	2	1	0	0	2	2	0	0	2	0	2	0	0	1
594	1	1	1	0	0	0	2	1	0	1	1	0	0	0	0	0	0	1	1	2	2	0	1	1	0	1	0	2	2	2	0	1	1	0	0	2	1	0	0	1	1	0	0	0	0	1	0	0	0
595	1	1	1	0	0	0	1	0	1	1	0	1	1	1	1	0	0	0	1	1	1	0	2	2	0	1	0	1	2	1	0	1	1	1	0	1	0	0	0	1	1	0	0	0	0	0	0	1	0
596	0	2	0	0	0	0	1	0	1	1	0	0	2	1	1	0	0	1	2	2	2	0	1	1	0	1	0	1	2	1	0	1	0	1	0	1	2	0	1	0	0	0	0	0	0	0	0	0	0
597	0	0	2	0	0	0	1	0	1	1	1	1	2	2	2	0	0	0	1	1	1	0	2	2	0	1	0	2	2	1	1	0	1	1	0	1	2	1	1	1	0	0	1	1	1	2	1	1	0
598	1	0	2	0	0	0	2	0	0	0	0	0	1	1	1	0	0	1	1	1	1	0	2	2	0	0	0	1	2	0	0	1	1	1	0	2	1	1	0	1	1	0	1	0	1	1	0	0	0
599	1	1	2	0	1	1	1	0	0	0	0	0	1	1	1	0	0	1	2	2	2	0	2	2	1	0	0	2	1	1	1	1	1	1	0	2	1	0	0	1	1	0	0	0	2	1	1	0	0
600	1	1	1	0	0	0	0	0	2	2	0	0	0	0	0	0	1	2	1	1	1	1	2	2	0	1	0	2	2	2	0	1	1	0	0	2	2	0	0	1	1	0	1	1	1	2	0	0	0
601	1	1	1	0	0	0	2	0	0	0	1	0	1	1	1	0	0	0	1	1	2	0	2	2	0	1	0	2	1	0	2	1	1	1	1	2	2	1	1	2	1	0	1	0	1	2	0	0	0
602	1	1	2	0	0	0	1	0	1	1	0	1	1	1	1	0	0	0	0	0	0	0	1	1	1	1	0	2	2	2	0	1	1	1	0	1	1	0	0	1	1	0	1	0	1	0	0	0	1
603	0	2	0	0	0	0	1	0	0	0	1	0	0	0	0	0	0	0	1	1	2	0	2	2	0	2	0	2	1	1	1	0	0	2	1	2	2	0	0	1	1	0	0	0	1	1	0	0	0
604	1	2	0	0	0	0	1	0	1	1	1	0	1	0	0	0	0	2	1	1	2	0	2	2	0	1	0	2	1	1	1	1	1	0	0	1	2	0	1	1	1	0	0	0	0	0	0	0	0
605	1	1	1	0	0	0	1	0	1	1	1	1	1	0	0	1	0	1	1	1	1	0	2	2	1	0	0	2	2	1	1	2	1	1	0	2	2	0	0	0	0	0	0	0	0	0	0	0	0
606	1	0	2	0	0	0	1	0	1	1	1	0	1	1	1	0	0	2	2	1	2	0	2	2	1	1	0	2	2	2	1	2	2	0	0	1	0	0	0	2	2	0	1	0	0	2	1	1	0
607	1	0	1	0	0	0	1	0	0	0	0	0	1	1	1	0	0	0	1	1	0	0	2	2	1	1	0	2	2	2	0	1	1	2	1	2	0	0	0	1	1	2	0	0	0	1	1	0	1
608	0	2	0	0	0	0	2	0	1	1	1	1	1	1	1	0	0	0	1	1	2	0	2	2	0	0	0	2	2	2	0	0	0	2	1	2	2	0	0	1	1	0	0	1	1	0	0	0	0
609	1	2	1	0	0	0	0	0	1	1	1	0	0	0	0	0	0	0	1	1	1	0	1	2	0	1	0	2	2	1	0	1	1	2	0	2	0	0	0	1	1	0	2	0	1	1	1	0	1
610	0	1	1	0	1	1	1	1	1	2	0	0	0	0	0	0	0	0	0	0	1	0	1	2	0	1	0	2	2	0	1	1	2	1	0	2	1	0	0	2	2	0	1	0	1	1	0	0	0
611	0	1	0	0	0	0	1	1	0	1	0	0	2	2	2	0	0	1	1	1	1	0	2	2	2	1	0	0	1	0	1	0	0	1	0	0	1	0	0	1	1	0	0	2	0	2	0	0	0
612	0	2	1	0	0	0	1	0	1	1	1	0	0	0	0	0	0	1	2	2	2	0	2	2	0	1	0	1	1	0	1	1	1	1	0	1	1	0	0	1	1	0	1	0	2	2	0	0	0
613	0	0	2	0	1	1	1	0	1	1	0	1	1	0	1	0	1	0	2	1	2	0	2	2	0	0	0	1	2	1	0	1	1	1	1	1	2	0	0	0	0	0	0	1	0	0	0	0	0
614	0	1	1	0	1	1	1	0	1	1	0	0	0	0	0	0	0	0	2	2	2	0	1	2	0	1	0	2	2	2	1	1	0	1	0	1	2	0	1	0	0	0	2	0	1	1	0	0	0
615	1	0	2	0	1	1	1	0	0	0	0	0	1	1	0	0	0	0	1	1	1	0	1	1	1	1	0	2	2	1	2	0	0	2	0	2	1	1	0	1	1	0	0	0	0	0	0	2	0
616	1	1	1	0	0	0	0	0	2	2	0	0	0	0	0	0	0	1	1	1	1	0	1	1	1	1	0	2	2	2	0	1	1	1	0	1	0	0	0	1	1	1	1	0	1	1	0	0	0
617	0	0	2	0	1	1	0	0	1	1	1	1	2	1	1	0	0	1	2	1	2	0	1	1	1	0	0	2	2	2	0	1	1	1	0	1	1	0	0	2	2	0	1	0	0	1	0	0	0
618	1	1	2	0	1	1	0	0	2	2	0	0	0	0	0	0	0	0	0	0	0	0	1	1	1	0	1	2	2	1	1	1	1	1	1	1	1	0	0	2	2	0	0	1	1	1	0	0	0
619	0	0	2	0	1	1	2	0	0	0	1	1	1	0	0	1	0	0	1	1	1	0	2	1	1	1	0	1	2	1	1	1	2	1	0	1	1	0	0	2	2	0	1	0	1	2	1	0	1
620	0	1	1	0	1	1	2	0	0	0	0	1	2	1	1	0	0	0	1	2	2	0	1	1	1	1	0	1	1	0	1	2	1	0	0	1	2	0	0	0	0	0	1	0	0	0	0	0	0
621	0	2	0	0	1	1	2	1	0	2	0	0	1	1	1	0	0	1	1	2	2	0	2	2	0	1	0	2	2	2	0	0	0	1	0	1	2	0	0	0	0	0	0	0	0	1	0	0	0
622	0	1	2	0	0	0	2	1	0	1	0	0	1	0	0	0	0	1	1	1	1	0	1	1	0	2	0	2	2	2	0	1	0	2	2	2	0	0	0	2	2	0	0	0	0	0	0	0	0
623	0	0	2	0	1	1	1	0	1	1	1	0	0	0	0	0	0	1	0	0	0	1	0	1	0	0	1	2	1	0	1	1	2	1	0	1	1	0	0	1	1	0	0	0	0	1	0	0	0
624	0	0	2	0	0	0	2	0	0	0	0	0	0	0	0	0	0	0	2	1	2	0	2	2	0	0	0	1	2	0	0	0	1	1	0	1	1	0	0	0	0	0	1	0	1	1	0	0	1
625	1	1	2	0	0	0	1	0	2	2	0	0	0	0	0	0	1	2	0	0	2	0	2	2	0	0	0	1	2	1	1	1	1	0	0	1	2	0	0	1	1	0	0	0	0	0	0	1	0
626	1	1	2	0	0	0	1	0	1	1	0	0	1	1	1	0	0	1	2	2	2	0	2	2	1	2	0	2	2	2	1	1	1	2	1	2	1	0	0	1	1	0	0	0	0	0	0	0	0
627	0	1	2	0	0	0	1	0	1	1	0	1	2	1	1	0	0	1	0	1	2	1	1	2	0	1	0	2	2	1	2	0	1	0	0	2	2	0	0	1	1	0	1	0	1	0	0	0	0
628	1	2	0	0	0	0	1	0	0	0	1	0	0	0	0	0	0	0	1	1	1	0	2	2	0	0	0	1	2	0	0	1	1	0	0	0	1	1	0	1	1	0	0	0	0	0	0	0	0
629	0	2	1	0	1	1	1	0	1	1	1	0	1	0	0	0	0	1	1	1	1	0	2	2	0	1	0	1	2	1	0	1	1	2	0	2	1	0	0	2	2	0	1	0	2	2	0	0	0
630	0	0	2	0	0	0	2	0	0	0	0	1	1	0	0	1	0	0	1	1	2	0	2	2	0	1	0	2	2	1	0	2	2	0	0	1	1	1	0	1	1	1	0	1	2	0	0	0	0
631	0	1	1	0	0	0	2	0	1	1	0	0	0	0	0	0	0	2	1	1	1	0	2	2	0	1	0	2	2	1	1	0	1	1	0	2	1	1	0	1	1	0	1	0	1	1	1	1	0
632	0	1	1	0	0	0	2	0	0	0	1	1	2	2	2	0	0	2	1	1	2	0	2	2	0	0	0	1	2	0	1	0	0	2	1	2	1	0	1	1	1	0	0	0	1	0	0	0	0
633	0	0	2	0	0	0	0	0	2	2	0	0	0	0	0	0	0	0	0	0	2	1	2	2	0	1	0	1	2	1	0	1	1	0	0	1	1	0	0	0	0	0	0	1	1	1	0	0	0
634	1	2	0	0	0	0	0	0	2	2	0	0	1	1	1	0	0	0	0	0	1	0	2	2	0	1	0	2	2	1	1	1	1	1	0	1	2	0	0	0	0	1	0	0	1	0	0	1	0
635	0	2	1	0	0	0	2	1	0	1	0	1	1	0	0	1	0	0	0	0	1	0	2	2	0	2	0	2	2	1	1	2	2	1	0	1	2	0	0	1	1	0	0	0	0	0	0	0	0
636	1	1	2	0	0	0	0	0	0	0	1	0	0	0	0	0	0	1	1	1	1	0	2	2	0	2	1	2	2	1	0	1	1	0	0	1	0	0	0	1	1	0	0	0	0	0	0	0	0
637	0	1	1	0	0	0	1	0	1	1	1	0	0	0	0	0	0	0	2	2	2	0	1	1	1	1	0	1	2	1	0	0	0	2	0	2	1	1	0	1	1	0	0	0	0	0	0	1	1
638	0	1	1	0	0	0	0	0	1	1	0	0	0	0	0	0	0	0	0	1	2	0	1	1	0	1	0	2	2	2	1	0	0	2	1	2	2	0	0	1	1	0	2	0	0	1	0	0	0
639	1	0	2	0	0	0	0	0	1	1	0	0	0	0	0	0	0	1	1	1	1	0	2	2	0	0	0	2	2	2	0	1	1	2	0	2	2	0	0	1	1	0	0	0	1	1	1	1	0
640	0	1	2	0	0	0	0	0	1	1	1	0	1	1	1	0	0	0	1	1	1	0	2	2	0	1	0	1	2	1	1	1	2	1	0	1	2	0	1	0	0	0	1	0	0	0	0	0	0
641	1	1	2	0	0	0	1	0	1	1	0	0	0	0	0	0	0	0	1	1	1	0	2	2	0	2	0	2	2	2	0	1	1	2	0	2	1	0	0	1	1	0	1	0	1	1	0	0	0
642	1	1	1	0	0	0	1	1	0	1	0	1	1	1	1	0	0	1	1	1	1	1	2	2	0	1	0	2	2	2	0	0	0	1	0	1	0	1	0	1	1	0	1	0	1	1	0	0	0
643	0	0	2	0	1	1	1	1	0	1	0	0	1	1	1	0	0	0	0	1	2	0	2	2	1	1	0	2	2	2	1	2	1	1	0	1	1	0	0	2	2	0	0	0	2	0	0	0	0
644	0	0	2	0	1	1	2	0	0	0	2	0	0	0	0	0	0	0	2	2	2	0	1	1	1	1	0	2	2	1	2	2	2	0	0	0	2	1	0	0	0	0	0	0	0	0	0	0	0
645	0	2	2	0	0	0	0	0	2	2	0	0	1	1	1	0	0	0	1	1	1	1	1	2	1	0	0	0	2	0	0	2	1	0	0	2	0	0	0	2	2	0	0	0	0	0	1	0	1
646	0	1	2	0	0	0	1	0	0	0	0	0	1	0	0	0	0	0	0	0	2	0	2	2	0	1	0	0	1	0	1	1	1	1	1	1	2	0	0	1	1	1	0	0	0	0	0	1	0
647	0	1	1	0	0	0	2	0	0	0	1	1	1	0	0	0	0	1	1	1	1	0	1	1	1	2	0	2	2	2	0	1	1	2	0	1	2	0	0	1	1	0	1	0	1	0	0	0	0
648	1	1	1	0	0	0	0	0	1	1	0	0	0	0	0	0	0	0	1	1	1	0	2	2	0	2	0	2	2	2	0	0	0	2	0	2	2	1	0	1	1	2	0	0	1	0	0	1	0
649	1	1	1	0	0	0	1	0	1	1	1	0	0	0	0	0	0	1	0	0	0	0	2	2	0	0	0	1	2	1	0	1	1	1	1	1	1	0	0	1	1	0	1	1	1	2	0	0	0
650	1	2	0	0	0	0	1	1	1	2	0	1	1	0	0	1	0	1	2	2	2	0	2	2	1	0	0	2	2	1	2	1	1	2	0	2	1	0	0	1	1	0	1	0	1	1	0	0	0
651	1	2	0	0	0	0	1	0	0	0	0	0	1	0	0	0	0	2	1	1	1	0	2	2	0	0	0	2	2	2	0	1	1	1	0	2	1	0	0	1	1	0	0	0	1	0	0	0	0
652	1	0	2	0	1	1	1	0	1	1	1	1	2	2	2	0	0	1	1	2	2	0	2	2	0	1	0	2	2	2	1	1	1	1	1	1	2	0	0	1	1	0	0	0	0	1	1	0	0
653	1	2	1	0	0	0	1	0	0	0	0	0	0	0	0	0	0	1	0	0	1	0	2	2	0	0	0	2	2	2	0	0	1	1	0	2	0	0	0	1	1	0	0	0	0	0	0	1	0
654	1	2	1	0	0	0	0	0	2	2	0	1	1	0	1	0	0	1	2	2	2	0	1	1	1	1	0	2	2	2	0	2	2	2	0	2	1	0	0	1	1	0	0	0	0	0	0	0	0
655	0	2	1	0	0	0	2	1	0	1	0	0	1	0	1	0	0	2	1	1	2	0	2	2	0	1	0	2	1	1	2	1	1	2	1	2	2	0	0	0	0	0	0	1	0	0	0	0	0
656	1	0	2	0	1	1	1	0	1	1	0	0	0	0	0	0	0	0	1	1	1	0	2	2	0	1	0	2	1	0	2	0	0	1	0	2	1	0	0	2	2	0	0	0	0	0	0	0	0
657	0	1	1	0	0	1	0	0	2	2	0	0	1	1	1	0	1	1	1	1	1	0	2	2	0	2	0	2	2	2	0	1	1	2	2	2	1	0	0	1	1	0	0	0	1	0	0	0	0
658	1	1	1	0	0	0	1	0	2	2	0	0	0	0	0	0	0	1	2	2	2	0	1	2	0	1	0	2	2	1	2	1	1	2	0	2	1	0	0	0	0	1	0	0	1	0	0	0	1
659	0	1	1	0	1	1	1	0	2	2	0	0	0	0	0	0	0	1	1	0	2	0	1	1	1	0	1	2	2	1	1	1	1	1	0	1	2	1	0	0	0	1	0	1	0	1	1	0	0
660	0	1	1	0	0	0	0	0	1	1	0	1	1	0	0	1	0	0	1	1	1	0	1	1	0	0	0	2	1	0	2	1	1	0	0	1	0	0	0	1	1	0	1	0	1	1	0	1	0
661	1	1	2	0	0	0	2	0	0	0	1	1	2	1	1	0	0	1	0	0	1	0	1	2	0	2	1	2	2	1	1	2	2	1	1	2	1	0	1	0	0	1	0	0	0	0	0	0	1
662	1	1	1	0	0	0	2	0	0	0	2	2	2	0	0	1	0	1	0	0	0	0	2	2	0	2	0	2	2	1	1	1	1	1	0	1	1	0	0	2	2	0	0	1	0	0	1	1	0
663	0	2	0	0	0	0	0	0	1	1	0	1	2	0	0	1	0	1	1	2	2	0	2	2	0	1	0	2	2	1	2	1	1	0	0	0	2	0	0	0	0	0	0	2	0	0	0	0	0
664	0	1	1	0	0	0	1	1	1	2	0	0	1	1	1	0	0	1	1	1	2	0	2	2	0	1	0	2	2	1	2	0	0	1	0	0	2	0	0	1	1	0	1	0	1	0	0	0	0
665	0	1	1	0	1	1	1	0	1	1	1	1	1	0	0	1	0	0	1	1	2	0	2	2	0	1	0	1	2	1	0	0	0	1	0	1	1	1	0	1	1	1	0	0	1	1	1	1	0
666	1	2	1	0	0	0	1	0	1	1	0	0	1	1	1	0	0	2	1	1	1	0	2	2	0	1	0	2	2	1	1	1	1	1	0	2	0	0	0	2	2	2	0	0	1	0	0	0	0
667	0	1	1	0	0	0	0	0	1	1	0	0	1	1	1	0	0	1	1	1	2	0	2	2	0	2	0	1	2	0	1	0	1	1	0	1	0	0	0	2	2	1	1	0	1	1	2	0	0
668	0	1	1	1	0	1	2	0	1	1	0	0	0	0	0	0	0	1	1	1	2	0	2	2	2	1	0	2	2	1	1	2	2	1	0	1	1	0	0	1	1	0	0	0	0	0	0	1	1
669	1	1	2	0	0	0	1	0	1	1	0	1	1	0	1	0	0	2	2	2	2	0	2	2	0	2	0	2	2	2	0	1	1	2	1	2	2	0	1	0	0	0	0	0	0	0	1	0	0
670	1	1	2	0	0	0	1	1	0	1	0	1	2	1	1	0	0	2	1	1	2	0	2	2	0	1	0	2	2	1	1	2	1	1	1	1	2	2	0	0	0	0	0	0	1	0	0	0	1
671	1	1	1	0	0	0	1	1	0	1	0	1	2	1	1	0	0	0	1	0	1	0	2	2	0	1	0	1	1	1	1	1	1	2	0	2	1	0	1	1	1	0	1	0	0	0	0	0	1
672	1	1	1	0	0	0	1	0	0	0	1	0	0	0	0	0	0	1	2	2	1	0	1	1	1	1	0	2	2	2	1	1	1	1	0	1	1	1	0	1	1	1	0	1	0	1	0	0	0
673	0	0	2	0	1	1	0	0	2	2	0	1	1	0	0	1	1	2	1	1	2	0	1	1	0	2	1	2	2	1	0	1	1	2	0	2	0	0	0	2	2	2	0	0	1	0	0	1	0
674	1	1	1	0	0	0	1	0	1	1	1	0	0	0	0	0	0	0	2	2	2	0	2	2	0	0	0	2	2	2	0	1	1	0	0	1	1	0	0	0	0	0	0	1	0	0	0	0	0
675	0	1	1	0	1	1	2	0	0	0	1	0	0	0	0	0	0	0	1	1	1	0	2	2	0	1	0	1	1	0	2	1	1	0	0	1	2	0	0	0	0	0	0	0	1	0	1	0	1
676	1	0	2	0	0	0	1	1	1	2	0	0	0	0	0	0	0	1	2	2	1	0	2	2	1	2	0	1	2	1	0	1	1	0	0	1	2	0	1	0	0	0	1	0	1	1	0	0	0
677	0	1	2	0	1	1	1	1	1	2	0	1	1	2	2	0	0	0	0	0	1	0	0	1	1	0	0	2	1	1	1	1	1	1	0	1	0	0	0	1	1	0	1	0	1	0	0	0	0
678	1	1	1	0	1	1	1	0	0	0	1	0	0	0	0	0	0	2	2	1	2	0	2	2	1	2	1	2	1	0	1	2	2	0	0	1	0	0	0	2	2	2	0	0	0	0	0	1	0
679	1	0	2	0	1	1	1	1	1	2	0	1	2	2	2	0	0	2	1	1	2	0	2	2	0	1	0	1	2	1	0	1	1	2	0	2	2	0	0	1	1	0	0	0	0	0	0	0	0
680	0	2	2	0	0	0	2	0	0	0	2	0	1	1	1	0	0	1	1	1	1	0	2	2	1	2	0	2	2	2	0	2	2	0	0	1	0	0	0	1	1	0	0	0	0	2	0	1	0
681	1	1	1	0	0	0	1	0	1	1	1	0	0	0	0	0	0	0	0	0	1	0	2	2	0	0	0	1	2	1	1	0	0	1	0	1	2	0	0	1	1	0	0	0	1	1	0	0	1
682	1	0	2	0	0	0	1	0	1	1	1	0	0	0	0	0	0	1	1	1	1	0	2	2	0	2	0	2	2	1	2	1	2	1	0	2	1	0	0	1	1	0	0	0	1	0	2	0	0
683	0	2	0	0	0	0	1	0	1	1	1	1	1	0	0	0	0	0	0	0	0	0	2	2	0	0	0	2	2	2	0	0	1	1	0	1	2	0	0	1	0	0	1	0	1	1	1	1	0
684	1	2	1	0	0	0	1	0	1	1	0	0	1	1	1	0	0	0	1	1	1	0	2	2	0	2	0	2	1	1	2	1	1	1	1	1	1	0	0	1	1	0	1	0	1	1	0	1	0
685	0	2	0	0	0	0	0	0	1	1	0	0	0	0	0	0	0	0	1	1	1	0	2	2	0	0	0	2	2	2	0	0	1	1	0	1	1	0	0	2	2	0	0	0	0	1	0	1	0
686	0	0	2	0	0	0	2	0	0	0	1	0	0	0	0	0	0	0	2	2	2	1	2	2	0	2	0	2	2	1	1	1	0	2	1	2	2	1	0	0	0	0	0	0	1	1	0	0	1
687	1	1	2	0	0	0	1	0	1	1	0	1	1	1	1	0	0	0	1	1	2	0	2	2	0	0	0	2	2	2	1	1	1	1	0	1	1	0	0	1	1	0	0	0	0	1	0	0	0
688	1	2	1	0	0	0	2	1	0	1	0	0	0	0	0	0	0	1	0	0	0	0	2	2	0	1	0	2	2	2	1	1	1	2	0	2	2	0	0	1	0	1	0	0	1	0	0	0	0
689	0	1	1	0	0	0	0	0	1	1	1	0	1	1	1	0	1	1	1	1	1	0	2	2	0	0	0	2	2	2	0	1	1	2	1	2	1	0	0	1	1	0	0	0	0	0	0	0	1
690	1	1	1	0	0	0	1	0	0	0	1	0	1	2	1	0	0	0	1	1	1	1	2	2	0	1	0	2	2	2	0	2	2	0	0	0	2	0	0	1	0	0	0	0	0	0	0	0	1
691	0	2	0	0	0	0	2	1	0	1	0	0	1	0	1	0	0	0	1	1	1	1	2	2	0	1	0	2	1	1	2	1	2	1	0	1	1	0	0	2	2	1	0	0	1	0	0	0	0
692	0	1	2	0	0	0	1	0	1	1	0	2	2	1	2	0	0	2	2	1	2	0	2	2	0	0	0	2	2	1	2	1	1	2	0	2	2	0	0	0	0	0	0	0	1	1	0	0	0
693	0	1	1	0	0	0	1	0	1	1	0	0	0	0	0	0	0	1	1	1	1	0	2	2	0	2	0	2	2	2	0	1	1	1	1	1	2	1	1	0	0	1	0	0	0	1	0	0	1
694	1	0	2	0	1	1	1	0	0	0	0	0	0	0	0	0	0	0	0	1	2	0	2	2	0	1	0	2	2	2	2	1	1	1	1	1	2	1	1	2	1	0	0	0	1	1	0	1	0
695	0	2	0	0	0	0	1	0	0	0	1	0	0	0	0	0	0	1	1	1	2	0	2	2	0	0	1	2	2	1	1	1	1	1	0	1	1	1	0	2	2	0	0	0	1	1	0	0	0
696	0	1	1	0	1	1	2	1	0	1	0	1	1	1	1	0	0	0	2	1	2	0	1	1	1	1	0	2	0	0	2	1	1	0	0	1	1	1	0	1	1	0	0	0	0	0	0	0	0
697	0	0	2	0	0	0	1	0	0	0	1	0	1	0	0	0	0	1	0	0	0	0	2	2	0	0	0	0	2	1	0	0	0	2	0	2	1	1	0	1	1	0	0	0	1	1	0	0	1
698	1	1	1	0	0	0	1	1	1	2	0	1	2	1	1	1	0	0	1	1	2	0	2	2	0	0	0	1	2	0	0	2	1	0	0	1	0	0	0	2	2	0	1	0	1	2	0	0	1
699	0	0	2	0	1	1	0	0	1	1	0	0	1	1	1	0	0	0	0	1	1	0	2	2	0	0	0	1	1	1	1	1	1	1	1	1	1	0	0	1	1	0	1	0	1	1	0	0	0
700	0	1	1	0	0	0	2	0	1	1	0	0	0	0	0	0	0	0	1	1	1	0	2	2	0	2	0	1	2	1	0	1	1	2	0	2	2	1	1	1	0	0	0	0	0	0	0	0	2
701	1	2	1	0	0	0	1	1	0	1	0	0	1	1	1	0	0	0	0	0	1	0	1	1	0	1	0	2	2	1	1	2	1	0	0	1	0	0	0	1	1	1	1	0	0	0	0	1	0
702	1	1	2	0	0	0	1	0	2	2	0	0	0	0	0	0	0	0	1	1	1	0	1	1	0	0	0	2	1	1	2	1	1	1	0	1	1	0	0	1	1	0	0	0	2	1	0	0	1
703	1	1	1	0	0	0	1	0	0	0	1	0	1	1	1	0	0	0	1	1	1	0	2	2	0	1	0	1	2	1	0	1	1	1	0	2	1	1	1	0	0	0	0	0	0	1	0	0	0
704	0	2	0	0	0	0	2	1	0	1	1	0	0	0	0	0	0	0	2	2	2	0	2	2	0	0	0	1	1	1	0	2	2	0	0	0	1	0	0	2	2	0	0	0	0	0	0	0	0
705	0	1	1	0	1	1	2	1	0	1	1	0	1	1	1	0	0	0	1	2	2	0	2	2	1	0	0	2	1	1	1	1	1	1	0	2	0	0	1	1	1	0	0	0	0	0	0	0	0
706	0	1	1	0	0	0	2	1	0	1	0	1	2	1	1	1	1	1	1	2	2	0	2	2	0	1	0	1	2	1	0	1	2	0	0	1	0	0	0	1	1	0	0	0	0	1	0	0	0
707	1	0	2	0	0	0	1	0	0	0	1	1	1	1	1	0	0	0	2	1	2	0	2	2	0	2	1	2	2	1	0	1	1	0	0	1	1	0	0	1	1	0	1	0	0	1	1	1	0
708	1	0	2	0	0	0	0	0	2	2	0	0	0	0	0	0	1	1	1	1	1	0	2	1	1	1	0	2	1	1	2	0	1	1	0	1	2	0	0	1	0	1	0	0	1	1	0	0	0
709	1	0	2	0	1	1	1	0	0	0	1	0	0	0	0	0	0	1	0	0	0	0	1	1	1	2	0	2	2	2	1	1	2	2	1	2	2	1	0	0	0	0	0	0	0	1	1	0	0
710	0	1	2	0	0	0	1	0	1	1	0	1	1	0	0	0	0	0	1	1	1	0	2	2	0	1	0	2	2	2	0	1	0	2	1	2	2	0	0	0	0	0	0	0	1	0	0	1	0
711	1	0	2	0	1	1	1	1	0	1	0	0	1	1	1	0	0	1	1	1	2	0	2	2	0	1	0	1	2	0	1	2	2	1	0	1	1	0	0	1	1	0	0	0	0	0	0	0	0
712	1	1	1	1	0	1	1	0	1	1	0	0	1	1	1	0	0	0	2	2	2	0	1	1	1	0	0	2	2	0	1	1	2	0	0	2	2	0	0	1	1	0	0	0	0	0	0	0	0
713	1	1	2	0	1	1	1	1	1	2	1	0	0	0	0	0	0	0	2	2	2	0	2	2	0	0	0	1	1	1	1	0	1	1	0	1	0	0	0	2	2	0	1	0	2	0	0	0	0
714	1	2	0	0	0	0	1	0	0	0	0	1	2	2	2	0	0	0	0	1	1	0	2	2	0	1	1	2	1	0	1	1	1	0	0	1	1	0	0	2	2	0	0	0	0	1	0	0	1
715	1	1	1	0	0	0	1	1	1	2	0	1	1	0	1	0	0	0	1	1	1	1	2	2	0	1	0	2	2	2	1	2	2	2	0	2	2	0	0	0	0	0	0	0	0	0	0	1	1
716	0	0	2	0	0	0	2	0	2	2	0	0	0	0	0	1	1	1	1	1	1	1	1	2	0	1	0	2	2	1	1	1	1	2	2	2	1	0	0	2	2	2	0	0	1	0	0	0	0
717	0	1	1	0	1	1	2	1	0	1	1	0	1	1	1	0	0	0	1	2	2	0	0	0	1	0	0	2	2	1	1	1	1	2	1	2	1	0	0	2	2	0	0	0	0	1	0	0	1
718	0	2	0	0	0	0	1	0	1	1	1	1	2	1	1	0	0	0	2	1	2	0	1	1	0	1	0	2	2	1	1	0	1	0	0	2	0	0	0	0	0	0	1	0	2	2	0	0	1
719	1	1	1	1	1	2	1	0	0	0	0	1	1	0	0	1	0	0	1	1	2	0	2	2	0	1	0	1	2	1	0	0	0	1	0	1	2	0	0	0	0	0	0	0	0	0	0	0	0
720	1	2	0	0	0	0	0	0	1	1	1	1	2	1	1	1	0	1	1	1	1	0	1	1	0	1	0	1	2	0	0	1	2	1	0	1	1	0	0	2	2	0	0	0	0	0	0	1	0
721	1	2	0	0	0	0	0	0	1	1	0	1	2	1	1	1	0	1	1	1	1	0	2	2	0	0	0	1	2	1	1	0	0	2	1	2	0	0	0	1	1	0	0	0	0	1	0	0	1
722	1	2	1	0	0	0	1	1	1	2	0	0	0	0	0	0	0	0	1	1	2	0	0	1	1	1	0	1	2	1	0	1	0	1	0	1	1	0	0	2	2	0	0	0	0	0	0	0	0
723	1	1	2	0	1	1	2	1	0	1	1	0	1	1	0	0	0	1	1	1	1	0	2	2	0	1	0	1	2	1	0	0	0	1	0	1	0	0	0	1	1	0	1	0	1	1	0	0	0
724	1	2	1	0	1	1	2	1	0	1	1	0	0	0	0	0	0	0	2	2	2	0	1	1	0	2	0	1	2	1	1	2	2	0	0	0	2	1	1	0	0	0	0	0	0	2	0	0	0
725	1	2	1	0	0	0	1	0	0	0	1	0	1	1	1	0	0	1	2	2	2	0	2	2	0	0	1	2	2	1	0	1	1	0	0	1	1	0	0	1	1	0	0	0	1	0	0	0	0
726	1	2	0	0	0	0	1	0	0	0	0	1	1	2	2	0	0	1	2	2	2	0	2	2	0	1	0	1	1	1	0	1	1	1	0	2	1	0	0	2	2	0	0	0	0	0	0	0	0
727	1	1	1	1	1	2	2	1	0	1	0	0	0	0	0	0	0	1	2	2	2	0	2	2	0	1	0	1	2	0	1	1	1	2	2	2	2	0	0	0	0	0	1	0	1	0	0	0	0
728	1	2	1	0	0	0	0	0	1	1	1	0	1	1	1	0	0	1	1	2	2	0	2	2	0	0	0	1	1	1	1	2	1	2	2	2	0	0	0	2	2	0	0	0	0	1	0	0	0
729	1	1	1	1	0	1	2	1	0	1	0	0	1	1	1	0	0	0	1	1	1	0	2	2	0	0	0	2	2	2	0	0	0	2	1	2	1	0	0	2	1	0	0	0	0	0	0	0	0
730	1	1	2	0	1	1	0	0	2	2	0	0	1	1	1	0	1	1	0	0	1	0	1	2	0	1	0	2	2	1	0	2	1	2	1	2	2	1	0	0	0	0	0	0	1	0	0	0	1
731	0	2	0	0	0	0	1	0	1	1	0	0	1	1	1	0	0	1	1	1	1	0	2	2	0	1	0	1	1	1	0	1	0	1	1	1	1	0	0	1	1	0	0	0	0	0	0	0	0
732	1	0	2	0	1	1	1	1	1	1	0	1	1	2	2	0	0	0	1	1	1	0	2	2	1	1	0	1	1	0	1	0	0	0	0	1	0	0	0	1	1	0	1	0	1	1	0	0	1
733	0	2	1	0	0	0	1	0	0	0	1	1	2	2	2	0	1	1	1	1	1	0	2	2	2	1	0	1	2	1	1	2	2	0	0	1	1	0	0	2	2	0	0	0	0	0	0	0	1
734	0	0	2	0	0	0	1	0	1	1	0	1	1	0	1	0	0	0	2	1	2	0	2	2	0	1	0	2	2	2	0	0	0	1	0	1	0	0	0	2	2	0	0	0	1	1	0	1	0
735	1	0	2	0	1	1	2	0	0	0	1	0	1	1	1	0	0	0	1	1	2	0	2	2	0	1	0	2	1	0	1	0	0	2	0	2	2	0	0	1	1	1	0	1	1	0	0	0	0
736	1	1	2	0	0	0	2	1	0	1	0	0	1	1	1	0	0	2	2	2	2	0	2	2	0	0	1	2	2	0	1	2	1	1	1	2	1	1	1	2	1	0	0	1	1	1	0	0	0
737	1	1	2	0	0	0	1	1	1	2	0	0	0	0	0	0	0	0	1	1	2	0	2	2	0	1	0	1	2	1	0	2	1	2	0	1	2	1	1	2	1	0	0	0	0	0	0	0	2
738	0	0	2	0	0	0	0	0	2	2	0	1	1	0	0	1	0	1	0	1	1	0	2	2	0	2	0	2	1	1	1	0	0	2	1	2	2	0	0	2	2	0	0	1	0	0	1	0	0
739	1	1	2	0	0	0	1	0	1	1	0	0	1	1	1	0	0	1	2	2	2	0	2	2	0	0	0	2	2	2	1	1	1	0	0	1	0	0	0	1	1	0	0	0	0	0	0	0	0
740	0	1	1	0	0	0	1	1	1	2	0	0	0	0	0	0	0	1	2	2	2	0	2	2	0	2	0	1	2	1	0	1	1	1	1	1	2	1	1	1	0	0	1	0	1	0	0	0	1
741	1	1	2	0	0	0	1	1	0	1	0	0	1	1	1	0	0	0	2	1	2	0	1	1	1	1	0	2	2	1	2	2	1	0	0	2	2	1	0	1	1	0	0	1	0	0	0	0	0
742	1	0	2	0	1	1	2	1	0	1	0	0	1	1	1	0	0	0	2	2	2	0	2	2	1	1	0	2	2	2	1	2	1	0	0	1	0	0	0	2	2	0	0	0	0	1	0	0	0
743	1	1	1	0	0	0	2	0	0	0	1	0	0	0	0	0	0	1	2	2	2	0	2	2	0	0	0	2	2	2	1	2	1	1	0	2	2	0	0	1	1	1	1	0	0	0	1	0	0
744	1	1	1	0	1	1	0	0	1	1	0	0	0	0	0	0	0	0	1	1	0	0	0	0	0	0	0	2	1	0	2	1	0	2	0	0	1	0	1	1	1	0	0	0	0	1	0	1	0
745	0	0	2	0	0	0	1	0	1	1	1	0	1	1	1	0	0	0	1	1	2	0	1	1	1	1	1	1	2	2	0	1	1	1	0	2	0	0	0	2	2	0	0	0	0	0	0	0	0
746	1	1	1	0	1	1	1	0	1	1	0	0	0	1	1	0	0	0	1	1	1	0	1	2	0	1	0	2	2	1	2	1	1	1	0	1	1	1	1	0	0	0	0	0	1	0	1	0	0
747	0	1	1	0	0	0	2	1	0	2	0	1	2	1	1	0	0	0	0	0	2	0	2	2	0	1	0	2	1	1	2	0	0	1	0	2	2	1	0	0	0	0	0	0	0	0	1	0	1
748	0	1	2	0	1	1	2	0	1	1	0	0	0	0	0	0	0	1	1	1	2	0	1	2	0	2	0	2	2	2	1	0	1	2	0	2	2	0	0	0	0	2	0	0	0	0	0	0	1
749	0	1	2	0	0	0	1	0	0	0	0	0	1	1	1	0	0	0	1	1	1	0	2	2	1	0	0	1	1	0	2	1	1	1	0	1	0	0	0	2	1	1	1	0	1	1	0	0	0
750	1	2	0	0	0	0	1	0	0	0	1	1	1	0	0	1	0	0	2	1	2	0	2	2	1	2	0	2	2	2	0	0	0	2	0	2	1	1	0	1	1	0	0	1	1	1	1	0	0
751	0	1	1	0	0	0	2	0	1	1	0	1	1	0	0	0	0	0	2	2	2	0	2	2	0	0	0	1	2	1	0	0	0	2	0	2	2	0	0	0	0	0	0	2	0	2	1	0	0
752	1	1	1	0	0	0	1	0	2	2	0	0	1	1	1	0	0	1	2	2	2	0	2	2	0	1	0	1	2	1	0	1	1	1	0	1	1	0	1	1	1	0	1	0	2	2	0	0	0
753	0	2	0	0	0	0	1	0	0	0	1	0	0	0	0	0	0	1	2	2	2	1	2	2	0	1	0	2	2	1	1	2	2	1	0	1	2	1	0	1	1	0	0	0	0	1	0	0	0
754	1	2	1	0	0	0	2	1	0	2	0	1	1	0	0	1	1	1	1	1	1	1	2	2	0	0	0	2	2	2	0	0	0	2	0	2	2	0	0	0	0	0	1	0	0	0	1	0	0
755	0	2	1	0	0	0	1	0	0	0	0	1	2	1	1	0	0	2	2	2	2	0	2	2	0	1	0	2	2	2	1	1	2	1	0	1	1	0	0	0	0	0	0	0	0	0	1	0	0
756	1	1	1	0	0	0	2	0	0	0	1	1	1	0	1	0	0	0	2	1	2	0	2	2	1	1	0	2	2	2	0	2	2	0	0	1	1	0	0	1	1	0	0	0	1	1	0	0	0
757	0	1	1	0	0	0	0	0	1	1	0	1	2	1	1	0	0	0	1	1	1	1	2	2	0	0	0	1	1	1	1	1	0	1	0	1	1	0	0	1	1	0	0	0	0	0	0	0	0
758	0	0	2	0	0	0	1	1	1	2	0	0	0	0	0	0	0	0	1	1	2	0	2	2	0	1	0	2	2	2	0	1	1	1	0	2	1	0	0	1	1	0	0	0	0	0	0	0	0
759	1	1	1	0	1	1	2	1	0	1	0	0	1	1	1	0	0	0	1	1	1	0	2	2	1	0	0	0	1	0	1	0	0	2	0	2	2	1	1	1	0	0	0	0	0	1	0	0	1
760	0	2	0	0	0	0	1	0	0	0	2	0	1	1	1	0	0	0	0	1	1	0	1	1	0	1	0	2	2	2	0	2	1	1	0	1	2	1	0	1	1	1	0	0	1	0	0	0	2
761	0	1	1	0	1	1	1	1	1	2	0	1	1	0	0	1	0	0	2	1	2	0	2	2	0	0	0	2	2	2	0	2	1	0	0	1	1	0	0	2	1	1	0	0	0	0	0	0	1
762	1	2	1	0	0	0	2	0	1	1	1	0	0	0	0	0	0	1	1	1	1	0	1	1	1	1	0	2	1	1	1	2	1	0	0	1	2	1	0	0	0	0	1	1	1	2	0	0	0
763	0	1	1	0	0	0	0	0	1	1	0	0	1	1	1	0	1	1	0	0	1	0	1	1	0	1	0	2	1	1	2	2	2	1	0	1	1	0	0	2	1	0	0	0	0	0	0	0	0
764	0	2	2	0	1	1	2	1	0	1	0	0	1	1	1	0	0	0	1	1	2	0	2	2	0	0	0	2	2	2	0	0	0	2	0	2	0	1	0	1	1	0	0	1	1	1	0	0	1
765	0	1	1	0	1	1	2	1	0	1	0	0	0	0	0	0	0	0	0	1	2	0	2	2	0	1	0	2	2	2	0	1	0	2	0	2	1	0	0	1	1	0	0	0	0	1	0	0	0
766	0	0	2	0	1	1	0	0	2	2	0	0	1	1	1	0	0	0	1	1	1	0	2	2	0	1	0	2	2	2	1	1	1	1	0	2	1	1	0	1	1	0	1	0	1	0	0	0	0
767	0	0	2	0	1	1	1	1	1	2	0	0	1	1	1	0	0	0	1	1	1	0	2	2	0	0	0	2	2	2	0	1	1	1	1	1	2	0	1	0	0	0	0	0	0	0	0	1	0
768	1	1	2	0	1	1	0	0	2	2	0	1	2	2	2	0	0	1	1	1	2	0	1	1	1	2	0	1	2	1	0	2	2	2	0	2	1	0	0	1	1	0	1	0	1	0	0	0	1
769	0	0	2	0	0	0	0	0	2	2	0	0	0	0	0	0	0	0	2	2	2	0	1	1	0	2	0	2	2	0	1	2	1	1	1	2	1	0	0	1	1	1	0	0	1	1	0	2	0
770	0	1	2	0	0	0	0	0	1	1	0	0	1	1	1	0	0	0	2	1	2	0	2	2	0	0	0	1	2	0	1	1	1	1	0	1	0	1	0	1	1	0	0	0	0	1	0	0	1
771	1	2	0	0	0	0	1	1	1	2	0	0	1	1	0	0	0	1	1	1	2	0	2	2	0	1	0	1	2	1	1	1	1	1	0	1	2	0	0	0	0	0	0	0	0	1	0	0	0
772	1	0	2	0	1	1	0	0	2	2	0	0	2	2	2	0	0	0	0	0	0	0	1	1	0	2	0	2	2	1	0	1	1	1	1	1	0	0	0	1	1	0	1	0	1	2	0	1	0
773	0	2	0	0	0	0	1	1	1	2	0	1	1	0	0	1	0	1	2	2	1	0	1	1	1	1	0	1	1	1	1	1	1	1	0	1	1	0	0	1	1	1	0	1	0	1	0	0	0
774	0	1	1	0	0	0	0	0	1	1	0	0	0	0	0	0	0	0	1	1	1	0	1	1	0	1	0	2	2	2	0	1	1	2	0	2	2	0	0	1	1	0	1	0	1	1	0	0	1
775	1	1	0	0	0	0	0	0	2	2	0	1	2	1	1	0	0	2	1	1	2	0	2	2	0	0	0	2	1	1	2	0	0	1	0	1	1	0	1	1	1	0	0	2	0	2	1	0	0
776	0	2	0	0	0	0	1	1	1	1	0	1	1	2	2	0	0	0	1	0	1	0	2	2	0	0	0	2	2	2	0	2	1	1	1	1	1	0	0	2	2	0	1	0	1	0	0	0	1
777	1	0	2	0	1	1	0	0	1	1	1	0	1	1	1	0	0	1	2	2	2	0	1	2	0	1	0	2	2	1	2	0	0	2	2	2	2	0	0	1	0	0	0	1	0	0	0	0	1
778	0	0	2	0	2	2	2	0	0	0	2	0	0	0	0	0	0	1	1	1	2	0	2	2	1	2	0	1	1	1	2	0	0	2	0	2	2	1	0	0	0	1	0	1	1	0	0	1	0
779	0	1	2	0	0	0	1	0	0	0	0	0	1	1	1	0	0	1	1	1	1	1	2	2	0	1	0	1	2	1	0	0	0	2	1	2	0	0	0	1	1	1	0	0	1	0	0	0	0
780	0	1	1	0	0	0	1	0	1	1	0	0	2	2	2	0	0	0	2	1	2	0	2	2	0	1	1	2	2	1	0	2	2	0	0	0	2	0	0	0	0	0	0	0	0	1	1	0	0
781	1	0	2	0	1	1	0	0	2	2	0	1	1	0	0	1	0	0	1	1	2	0	2	2	0	1	0	2	2	2	0	2	1	0	0	1	1	0	0	1	1	0	1	0	1	0	0	0	0
782	1	1	1	0	1	1	2	1	0	1	0	0	2	2	2	0	0	0	0	1	2	0	2	2	1	2	0	1	2	0	1	1	1	2	1	2	0	0	0	2	2	0	1	0	1	0	0	0	0
783	0	0	2	0	0	1	1	0	0	0	1	0	0	0	0	0	0	1	1	1	2	0	2	2	0	2	0	1	2	2	0	1	0	2	2	2	2	0	0	0	0	0	1	0	1	1	1	1	0
784	1	1	1	0	1	1	1	0	1	1	1	0	0	0	0	0	0	0	1	1	1	0	2	2	0	1	0	2	2	1	2	2	2	0	0	0	1	1	0	1	1	0	0	0	1	0	0	0	0
785	1	0	2	0	0	0	2	0	1	1	0	0	0	0	0	0	0	1	1	1	1	0	2	2	0	1	0	0	2	0	0	1	2	1	0	1	1	1	0	1	1	2	0	0	1	0	0	0	0
786	1	2	0	0	0	0	1	0	0	0	1	0	0	0	0	0	0	1	1	1	1	0	0	1	1	1	0	1	2	0	1	0	0	2	0	2	2	0	0	0	0	0	0	0	0	0	0	0	1
787	1	1	2	0	0	0	1	0	0	0	1	1	2	1	1	0	0	0	2	2	2	0	2	2	1	2	0	1	2	0	0	1	1	0	0	2	0	0	0	2	2	0	0	0	0	0	0	1	0
788	1	1	2	0	0	0	0	0	1	1	0	0	2	1	1	0	0	1	1	1	1	0	1	1	0	1	0	1	2	2	1	1	1	1	0	2	1	0	0	2	2	0	0	1	0	0	2	0	0
789	1	1	1	0	0	0	1	0	1	1	1	0	0	0	0	0	0	0	2	2	2	0	1	1	1	1	0	2	2	1	1	1	1	0	0	1	2	0	0	1	0	0	0	0	0	0	0	0	0
790	1	0	2	0	0	0	2	1	0	1	1	0	0	0	0	1	0	0	2	2	2	0	2	2	0	0	0	1	2	1	1	1	1	2	1	2	1	0	0	0	0	0	0	0	0	0	1	0	0
791	1	2	1	0	0	0	1	0	1	1	0	1	1	0	0	1	0	1	1	1	1	0	0	1	1	0	0	2	2	2	0	2	2	0	0	0	1	0	1	1	1	0	1	0	1	1	0	0	0
792	0	1	2	0	1	1	1	0	1	1	1	0	0	0	0	0	0	0	1	1	2	0	2	2	0	1	1	2	2	0	1	1	1	2	2	2	2	0	1	1	0	0	0	0	1	1	1	1	0
793	1	0	2	0	1	1	2	0	1	1	1	0	1	1	1	0	0	0	2	2	2	0	2	2	1	2	0	2	2	1	1	2	2	0	0	0	1	1	0	1	1	1	0	0	0	0	0	0	1
794	0	1	2	0	0	0	1	0	1	1	0	1	1	0	0	1	0	1	2	2	2	0	2	2	0	1	0	2	2	1	2	0	1	1	0	1	1	0	0	2	2	0	0	0	0	0	0	0	0
795	1	1	1	0	0	0	1	1	0	1	0	0	0	0	0	0	0	0	2	2	2	0	0	0	0	1	0	2	2	2	1	1	1	1	1	1	1	1	0	1	1	0	0	0	0	0	0	0	0
796	1	1	1	0	0	0	0	0	2	2	0	0	0	0	0	0	0	0	2	2	2	0	2	2	0	2	0	2	1	1	1	1	1	1	0	1	1	0	0	0	0	0	1	0	1	0	0	0	0
797	1	2	1	0	0	0	2	1	0	1	1	0	1	1	1	0	0	0	2	2	2	0	2	2	0	1	0	0	2	0	0	1	1	1	1	1	1	0	0	2	2	0	0	0	1	1	0	0	1
798	1	1	1	0	0	0	1	1	1	2	0	0	0	0	0	0	0	0	0	1	2	0	1	1	1	2	0	2	1	1	2	0	0	2	1	2	2	0	0	0	0	1	0	0	1	0	0	0	1
799	1	2	1	0	0	0	2	0	1	1	1	0	1	1	1	0	1	1	2	2	2	0	1	1	0	2	0	2	2	1	1	1	0	2	0	2	1	0	0	1	1	0	0	1	0	0	0	0	0
800	0	1	1	1	0	1	1	0	1	1	1	0	1	1	1	0	0	0	2	2	2	0	2	2	0	0	0	2	2	1	1	2	2	1	0	1	1	0	0	2	2	1	0	0	0	0	0	0	0
801	0	2	1	0	0	0	2	1	0	1	0	0	0	0	0	0	0	0	1	1	1	0	1	1	1	1	0	1	2	0	1	0	1	1	0	1	1	0	0	0	0	0	0	0	0	0	1	0	1
802	0	1	2	0	0	0	0	0	2	2	0	0	0	0	0	0	0	1	2	2	2	0	2	2	0	1	0	1	2	1	0	0	0	1	0	1	2	0	0	1	0	0	0	0	0	0	0	0	0
803	0	1	2	0	1	1	2	0	0	0	1	1	1	0	0	1	0	2	2	2	2	0	1	1	1	1	0	1	2	0	0	1	1	0	0	0	1	1	0	1	1	0	0	1	0	0	0	0	0
804	1	0	2	0	1	1	1	0	1	1	0	0	0	0	0	0	0	0	2	1	2	0	2	2	0	0	0	1	2	0	1	1	1	1	0	1	1	1	0	1	1	0	0	0	0	0	0	0	0
805	0	1	2	0	0	0	2	1	0	1	1	1	2	1	1	0	0	1	1	1	2	0	1	1	1	0	0	2	2	2	0	1	1	2	1	1	0	0	0	1	1	0	1	0	2	0	0	0	0
806	1	1	2	0	0	0	2	1	0	1	0	0	1	0	0	0	1	2	2	2	1	0	2	2	0	0	0	2	2	0	0	0	1	1	0	2	1	0	0	1	1	0	1	0	1	0	0	0	0
807	1	1	1	0	0	0	0	0	2	2	0	0	0	0	0	0	0	1	2	2	2	0	2	2	0	1	0	2	2	1	0	1	2	0	0	0	1	0	0	1	1	0	0	0	0	0	0	0	1
808	1	1	1	0	1	1	1	1	1	2	0	1	1	0	0	1	0	0	1	1	2	0	2	2	0	1	0	2	1	1	2	1	1	0	0	1	2	1	0	1	1	0	1	0	0	0	2	0	0
809	0	1	1	0	0	0	2	0	0	0	1	0	0	0	0	0	0	0	2	1	2	0	2	2	0	2	1	2	2	1	1	1	1	1	0	1	2	1	1	0	0	1	0	1	0	1	0	0	1
810	0	1	1	0	0	0	0	0	2	2	0	0	2	2	2	0	0	0	2	1	2	0	2	2	1	2	0	2	1	0	1	1	1	0	0	0	2	1	0	1	1	0	1	0	1	0	0	1	0
811	1	2	1	0	0	0	1	0	1	1	0	2	2	0	0	1	0	1	2	2	2	0	2	2	0	1	0	2	2	2	1	1	1	1	0	1	1	0	1	1	1	0	0	0	0	1	1	0	0
812	0	2	0	0	0	0	2	1	0	1	0	0	1	0	0	0	0	2	2	2	2	0	2	2	0	0	0	1	1	1	1	1	1	1	0	2	1	0	0	1	1	0	0	0	2	1	1	0	0
813	0	1	1	0	0	0	2	0	1	1	1	0	0	0	0	0	0	1	2	2	2	0	2	2	0	2	1	2	2	1	0	1	1	2	1	1	2	0	0	1	0	0	0	2	0	0	0	0	1
814	1	1	1	0	0	0	1	0	0	0	0	0	2	2	2	0	0	1	2	2	2	0	2	2	0	0	0	2	2	1	2	0	0	2	0	2	1	0	0	1	1	2	0	0	0	0	0	1	0
815	0	0	2	0	1	1	1	0	0	0	1	1	1	0	0	1	0	0	1	1	2	0	2	2	0	2	0	2	2	0	0	2	2	0	0	0	0	0	0	1	1	0	1	0	1	0	0	0	0
816	0	0	2	0	2	2	0	0	1	1	0	0	1	1	1	0	0	1	1	1	2	0	0	0	0	0	0	1	1	1	2	1	1	1	1	1	2	0	0	0	0	0	2	0	1	1	0	0	0
817	1	1	2	0	1	1	0	0	2	2	0	1	1	0	0	1	0	1	1	1	2	0	2	2	0	1	0	1	2	1	0	1	1	1	1	1	1	0	0	1	1	0	1	0	1	0	0	0	0
818	1	2	0	0	0	0	2	0	0	0	0	0	0	0	0	0	0	0	0	1	2	0	2	2	0	2	1	1	2	2	0	1	1	1	1	1	0	0	0	0	0	0	1	1	1	2	0	2	0
819	1	1	1	0	0	0	1	0	0	0	1	0	0	0	0	0	0	1	1	1	2	1	0	1	1	1	0	1	1	1	0	1	0	1	0	1	1	1	0	1	1	0	1	0	1	1	0	0	0
820	1	0	2	0	0	0	1	1	1	2	0	0	0	0	0	1	1	2	2	2	1	0	1	1	1	2	1	2	2	1	0	1	0	2	0	2	1	1	0	1	1	0	0	1	0	1	0	1	0
821	0	1	2	0	0	0	1	0	1	1	1	0	0	0	0	0	0	0	0	0	0	0	0	0	0	0	0	1	2	1	1	1	1	2	1	2	0	0	0	2	2	0	1	0	1	1	0	1	0
822	0	1	2	0	0	0	1	0	0	0	0	0	0	0	0	0	0	1	1	1	1	0	2	2	0	0	0	1	2	1	0	1	1	1	1	2	1	0	0	2	2	0	1	1	1	2	0	0	0
823	0	2	1	0	0	0	0	0	1	1	0	0	0	0	0	0	0	1	1	1	2	0	2	2	0	0	0	2	1	1	2	0	0	2	1	2	2	1	0	0	0	1	0	0	0	2	0	1	0
824	0	1	1	0	1	1	0	0	1	1	0	0	0	0	0	0	0	0	1	1	1	0	2	2	0	1	0	1	1	1	1	1	1	2	1	2	2	0	0	0	0	0	0	0	0	1	0	0	0
825	0	1	1	0	0	0	0	0	1	1	1	0	1	1	1	0	1	1	1	1	1	0	2	2	1	1	0	2	2	2	0	1	1	1	0	2	1	0	0	2	2	0	0	0	0	0	0	0	1
826	1	2	0	0	0	0	2	0	0	0	2	1	1	0	0	0	0	0	2	2	2	0	2	2	0	2	0	2	2	2	0	1	1	2	0	2	2	0	0	1	1	2	0	0	1	0	0	0	0
827	1	2	1	0	0	0	1	0	1	1	1	0	0	0	0	0	0	0	2	2	2	0	2	2	0	1	0	2	2	2	1	2	1	0	0	1	0	0	0	1	1	0	1	0	1	1	0	0	0
828	1	2	0	0	0	0	2	0	0	0	1	1	1	0	0	0	0	1	2	2	2	0	2	2	0	1	0	2	1	1	1	2	2	0	0	1	1	1	1	0	0	0	1	0	1	0	0	0	0
829	1	2	1	0	0	0	0	0	2	2	0	0	2	0	0	0	0	0	1	1	2	0	2	2	0	0	0	2	0	0	2	1	1	2	1	2	1	0	0	1	1	0	1	0	1	0	0	0	0
830	1	2	1	0	0	0	2	0	1	1	0	0	0	0	0	0	0	1	0	0	0	0	1	2	0	0	0	2	2	2	1	2	1	1	0	1	1	1	1	2	1	1	0	0	1	0	0	0	0
831	1	1	1	1	0	1	1	1	1	2	0	1	2	1	1	1	0	0	1	2	2	0	2	2	0	0	0	2	2	1	2	1	1	1	0	2	2	0	0	1	0	1	0	0	1	1	0	0	0
832	1	1	2	0	0	0	0	0	0	0	1	1	2	1	1	1	0	0	2	2	2	0	1	1	1	1	1	2	2	1	0	1	1	2	0	2	1	0	0	1	1	2	0	0	0	0	0	0	0
833	0	0	2	0	1	1	0	0	0	0	0	0	0	0	0	0	0	2	1	1	1	0	2	2	0	1	0	2	2	2	0	2	1	2	0	2	1	0	0	2	2	0	0	0	0	1	0	0	1
834	1	0	2	0	1	1	1	1	1	2	0	1	0	0	0	0	0	0	0	0	1	0	2	2	0	1	0	2	2	1	1	1	0	1	0	1	0	0	0	2	2	0	0	0	1	1	0	0	0
835	1	0	2	0	1	1	1	0	1	1	1	0	1	1	1	0	0	0	1	1	1	0	2	2	0	1	0	2	2	2	1	1	1	1	0	1	2	0	0	0	0	1	0	1	2	0	0	0	1
836	0	2	2	0	0	0	1	0	1	1	0	0	1	1	1	0	0	0	1	1	1	0	2	2	0	1	0	2	2	2	1	1	1	2	1	1	2	0	0	1	1	0	1	0	0	0	1	1	0
837	1	1	1	0	0	0	1	0	2	2	0	0	0	0	0	1	0	0	1	1	2	0	1	1	1	1	0	2	2	2	0	2	2	0	0	1	1	0	0	2	2	0	0	0	1	1	0	0	0
838	1	1	1	0	0	0	1	1	0	1	0	0	2	2	2	0	0	1	2	2	2	0	2	2	0	0	0	2	1	1	2	1	1	1	0	1	1	0	0	1	1	0	1	0	1	0	0	0	0
839	1	1	1	0	1	1	2	0	0	0	0	2	2	1	1	1	0	2	2	2	2	0	1	1	1	0	0	2	2	2	1	1	1	1	1	2	2	1	0	1	1	0	1	0	0	2	0	0	2
840	1	1	1	0	0	0	1	0	1	1	0	0	0	0	0	0	0	1	1	0	1	0	2	2	0	1	0	1	1	1	0	2	1	1	0	1	2	0	0	1	1	0	0	0	0	0	0	0	0
841	0	0	2	0	0	0	1	1	1	2	0	1	0	0	0	0	0	0	0	0	2	1	2	2	0	2	0	1	2	0	1	0	1	2	0	2	2	0	0	0	0	1	0	0	1	0	0	0	0
842	0	1	2	0	0	0	1	0	1	1	1	0	0	0	0	0	0	0	1	1	2	1	1	2	1	0	0	2	2	2	1	2	2	0	0	0	1	0	0	2	2	1	0	0	1	0	0	0	0
843	1	1	1	0	0	0	2	1	0	1	0	0	0	0	0	0	1	2	1	1	2	0	2	2	0	2	0	1	1	0	2	0	0	2	0	2	1	0	0	1	1	0	1	0	1	2	0	0	0
844	1	1	2	0	1	1	1	0	2	2	0	0	1	1	1	0	0	0	1	1	1	0	2	2	0	1	1	2	2	2	0	1	1	1	0	2	1	0	0	0	0	0	0	0	1	1	1	0	0
845	1	2	1	0	0	0	1	0	2	2	0	1	1	0	0	0	0	0	0	0	1	0	1	1	0	1	0	2	2	2	1	1	2	1	0	1	0	0	0	1	1	0	0	0	0	0	0	1	0
846	0	2	2	0	1	1	0	0	1	1	1	0	0	0	0	0	0	1	1	0	1	0	1	1	1	1	0	1	1	1	1	0	0	1	0	0	2	1	1	1	0	0	0	0	0	0	0	0	0
847	0	1	1	0	1	1	1	0	0	0	2	0	1	2	1	0	0	0	0	0	0	0	2	2	0	1	0	2	2	1	2	1	1	1	0	1	2	1	0	0	0	0	0	0	0	0	1	0	0
848	0	1	2	0	0	0	1	0	1	1	0	1	2	1	1	1	0	1	2	2	2	0	0	0	0	1	0	2	2	2	0	2	1	1	0	1	0	1	0	1	1	0	0	0	0	0	0	0	0
849	0	1	2	0	0	0	2	0	1	1	0	0	0	0	0	0	0	0	2	2	2	0	2	2	0	0	0	1	2	1	0	1	1	0	0	2	2	0	0	0	0	0	1	0	1	0	1	0	0
850	0	0	2	0	0	0	2	1	0	1	0	0	0	0	0	0	0	1	1	2	2	0	2	2	0	1	0	1	1	1	1	1	2	0	0	2	2	0	0	2	2	0	0	0	0	0	0	0	1
851	0	1	1	0	0	0	2	1	0	2	0	0	0	0	0	0	0	0	1	1	2	0	1	1	0	0	0	2	1	1	2	1	1	2	1	2	2	0	0	0	0	0	0	0	0	0	0	0	1
852	0	1	2	0	0	0	2	0	0	0	1	1	2	1	2	0	0	0	2	2	2	0	2	2	0	0	0	1	2	0	1	1	0	1	0	1	0	0	0	2	1	1	1	0	1	1	1	0	0
853	1	2	1	0	0	0	2	1	0	1	0	1	2	2	2	0	0	1	1	1	1	0	1	2	0	1	0	2	2	2	0	1	1	1	1	1	2	0	0	0	0	1	0	0	0	1	0	0	1
854	0	1	2	0	0	0	2	0	0	0	1	0	2	0	0	0	0	1	2	1	2	0	2	2	0	2	0	2	2	2	0	1	1	1	0	1	2	0	1	0	0	0	0	0	0	2	1	0	0
855	0	1	2	0	0	0	2	0	0	0	1	0	1	1	1	0	0	0	1	1	1	0	2	2	1	0	0	2	2	2	2	0	0	2	1	2	1	0	0	1	1	0	1	0	1	1	0	0	1
856	1	2	1	0	0	0	0	0	1	1	0	1	1	0	0	1	0	1	1	2	2	0	2	2	0	1	0	1	1	1	2	1	1	2	1	2	1	0	0	2	2	0	1	0	0	0	0	0	0
857	0	0	2	0	0	0	2	1	0	1	1	0	1	2	1	0	0	2	1	1	2	0	2	2	0	1	0	1	2	1	0	1	1	1	0	2	1	0	1	1	1	0	0	0	0	1	1	0	0
858	0	0	2	0	0	0	1	0	1	1	0	1	2	2	2	0	0	0	2	1	2	0	2	2	0	1	0	1	2	0	0	1	1	2	0	2	0	0	0	2	2	0	0	0	0	0	0	0	0
859	0	1	1	0	1	1	0	0	1	1	0	0	1	0	0	0	0	1	1	1	1	0	2	2	0	0	0	2	2	2	1	2	1	0	0	1	2	0	0	0	0	0	0	1	1	1	0	1	0
860	0	1	2	0	0	0	1	0	0	0	1	0	1	1	1	0	0	2	0	0	0	0	2	2	0	1	0	2	2	1	1	1	1	1	0	1	0	0	0	2	2	0	0	1	0	1	0	0	0
861	1	2	2	0	0	0	1	1	0	1	0	0	1	0	0	0	0	0	1	1	2	0	1	1	1	1	0	2	2	2	1	1	1	1	0	1	2	0	0	0	0	0	1	0	1	1	0	0	0
862	0	1	2	0	1	1	0	0	1	1	0	0	0	0	0	0	0	0	2	1	2	0	2	2	0	0	0	1	2	0	1	0	1	1	0	1	2	0	0	1	1	0	1	0	0	0	0	0	0
863	0	1	1	0	1	1	2	0	0	0	2	0	0	0	0	0	0	1	0	0	1	0	1	2	0	2	0	2	1	1	1	0	0	2	1	2	1	1	0	1	1	0	0	0	0	0	0	0	0
864	0	2	0	0	0	0	1	0	0	0	0	0	1	1	1	0	0	0	2	2	2	0	2	2	0	1	0	2	1	1	1	1	1	1	0	1	1	0	0	1	1	0	1	0	1	1	0	0	1
865	0	2	0	0	0	0	1	0	1	1	0	1	1	0	0	1	0	1	2	2	2	0	2	2	0	1	0	2	2	2	1	1	1	0	0	1	2	1	0	0	0	0	1	0	1	0	1	1	0
866	0	2	0	0	0	0	2	0	0	0	0	1	2	2	2	0	0	0	1	1	1	0	2	2	0	0	0	2	2	2	0	0	0	2	0	2	2	0	0	1	1	0	0	1	0	0	0	1	0
867	0	2	0	0	0	0	1	0	2	2	0	0	1	1	1	0	0	0	1	1	1	0	2	2	0	1	0	1	1	1	0	1	1	1	1	1	0	0	0	2	2	0	0	0	0	0	1	0	0
868	0	1	1	0	1	1	1	0	0	0	0	1	1	0	0	1	0	0	1	1	2	0	2	2	0	1	0	0	2	1	0	1	1	2	0	2	1	0	0	0	0	0	0	1	0	0	0	0	0
869	1	1	1	0	0	0	2	1	0	1	0	0	0	0	0	0	0	2	2	2	2	1	2	2	0	1	1	1	2	2	0	0	2	0	0	1	1	0	1	1	1	1	0	0	1	0	0	1	0
870	1	0	2	0	0	0	1	0	1	1	0	0	2	2	2	0	0	1	1	1	1	0	2	2	0	1	0	1	2	1	0	0	1	1	0	2	2	0	0	2	1	0	1	0	1	1	0	0	0
871	0	0	2	0	0	0	1	1	1	2	0	0	0	0	0	0	0	0	1	1	2	0	1	1	1	2	0	2	2	1	1	1	2	0	0	2	1	0	0	1	1	0	0	0	1	1	0	1	0
872	1	0	2	0	0	0	1	0	0	0	0	1	2	2	2	0	0	0	0	0	0	0	2	2	0	1	0	0	2	0	0	1	1	1	0	1	1	0	0	1	1	0	1	0	1	1	0	0	1
873	1	1	1	1	1	2	1	0	1	1	1	2	2	0	0	1	0	2	1	1	2	0	2	2	0	0	0	2	2	1	2	1	1	0	0	1	1	1	0	0	0	1	0	0	1	1	0	0	0
874	0	2	0	0	0	0	2	0	0	0	2	0	1	1	1	0	0	0	1	1	2	0	2	2	1	2	0	2	2	1	1	2	2	0	0	0	2	1	1	2	1	0	0	0	0	0	0	0	0
875	1	0	2	0	0	0	0	0	2	2	0	1	0	0	0	0	1	1	2	2	2	0	2	2	0	1	0	2	2	1	2	1	1	1	1	1	0	0	0	2	2	0	0	0	0	1	0	0	0
876	1	0	2	0	0	0	1	0	1	1	1	1	1	0	0	1	0	1	0	0	1	0	2	2	0	1	0	2	2	2	1	1	1	0	0	1	1	0	0	1	1	0	0	0	1	0	0	0	0
877	1	1	2	0	0	0	1	0	1	1	0	0	0	0	0	0	0	0	1	1	1	0	2	2	0	1	0	2	2	1	1	1	1	2	0	2	1	0	0	1	1	1	0	0	1	1	0	0	2
878	0	0	2	0	0	0	2	0	1	1	0	0	0	0	0	0	0	0	2	2	2	0	2	2	0	0	0	1	2	1	0	0	0	1	1	1	1	1	0	1	1	0	1	0	0	0	0	0	1
879	1	2	0	0	0	0	1	0	1	1	1	0	0	0	0	0	0	1	1	1	1	0	1	1	1	0	0	1	2	0	1	2	1	1	0	1	1	0	0	1	1	1	0	0	0	2	0	0	0
880	1	1	1	0	0	0	1	0	2	2	0	1	1	0	0	1	0	0	2	2	1	0	2	2	0	1	0	1	1	1	1	1	1	1	0	1	0	0	0	2	2	0	0	0	1	0	0	0	0
881	0	2	0	0	0	0	2	0	0	0	1	0	0	0	0	0	0	0	1	0	1	0	1	1	1	0	0	2	2	1	1	1	2	1	0	2	1	0	0	2	2	0	0	0	0	1	0	0	0
882	0	0	2	0	1	1	2	1	0	1	1	0	1	1	1	0	1	1	2	2	2	1	1	2	0	1	0	1	1	0	1	0	1	1	0	1	2	0	0	1	0	0	0	0	0	1	0	1	1
883	1	2	1	0	0	0	1	0	0	0	0	0	2	2	2	0	0	0	1	1	1	1	1	1	0	1	0	1	1	1	0	1	0	1	1	1	1	0	0	0	0	0	0	0	0	0	0	0	1
884	1	1	2	0	0	0	1	0	0	0	0	1	1	0	1	0	0	1	0	1	1	0	1	1	0	2	0	2	2	2	2	2	2	0	0	1	0	0	0	1	1	0	0	1	0	0	0	0	0
885	0	1	1	0	0	0	1	1	1	2	0	2	2	0	0	1	1	1	0	0	1	0	2	2	0	0	0	2	2	2	1	1	1	2	0	2	1	0	0	0	0	0	1	0	1	0	0	0	0
886	1	2	0	0	0	0	1	0	1	1	1	1	1	1	1	0	0	0	2	2	2	0	2	2	0	1	0	1	2	1	0	1	1	1	0	1	2	0	0	1	0	0	0	1	0	1	0	0	0
887	0	1	1	0	0	0	1	0	1	1	1	1	1	1	1	0	0	1	0	1	1	0	2	2	0	2	0	1	2	0	1	1	1	1	0	2	1	0	0	1	1	2	0	0	0	1	0	0	1
888	0	2	0	0	0	0	1	0	1	1	0	1	1	0	0	1	0	1	0	0	2	0	2	2	1	1	0	2	2	2	0	0	0	2	0	1	1	1	1	0	0	0	1	0	1	0	0	0	1
889	1	0	2	0	0	0	2	0	1	1	1	0	1	0	0	0	0	0	1	0	1	0	1	1	1	0	0	1	1	0	1	0	0	2	2	2	1	0	0	2	2	0	0	0	2	0	0	0	1
890	1	0	2	0	1	1	2	0	0	0	1	0	2	2	2	0	1	1	2	2	2	0	2	2	0	1	0	1	1	0	1	1	1	0	0	0	2	1	0	0	0	0	1	0	2	2	0	0	1
891	0	1	2	0	0	0	1	1	1	2	0	1	2	2	2	0	0	0	1	1	1	0	2	2	0	0	0	2	1	1	1	1	1	1	0	2	0	0	0	1	1	0	0	0	0	1	0	0	0
892	1	2	0	0	0	0	1	1	1	2	1	0	0	0	0	0	0	0	1	1	2	0	2	1	1	1	0	1	1	1	1	1	1	0	0	1	2	0	0	1	0	0	0	0	0	0	0	0	1
893	0	1	1	1	0	1	1	0	1	1	1	1	1	0	1	0	0	0	1	2	2	0	1	1	0	2	0	1	2	1	0	2	2	0	0	0	2	0	0	0	0	0	0	0	0	0	0	0	0
894	1	2	0	0	0	0	1	0	0	0	1	0	0	0	0	0	0	0	1	2	2	0	2	2	0	1	0	2	2	2	0	1	0	2	1	2	1	0	0	2	1	0	0	1	0	1	1	0	0
895	1	1	1	1	0	1	0	0	2	2	0	0	1	1	1	0	0	1	1	1	2	0	0	1	1	1	0	2	1	1	1	2	1	1	0	1	1	0	0	1	1	0	1	0	1	1	1	0	0
896	0	1	2	0	0	0	0	0	0	0	0	1	2	0	0	1	0	0	1	1	2	0	1	1	0	1	0	2	2	2	0	1	0	1	1	1	1	0	0	1	1	0	1	0	1	1	1	1	0
897	0	2	0	0	0	0	2	0	0	0	1	1	2	2	2	0	0	1	1	0	1	1	1	1	0	1	0	2	2	2	0	1	1	1	0	2	2	0	0	1	0	0	0	0	0	0	0	0	0
898	1	2	0	0	0	0	0	0	2	2	0	0	1	0	0	0	0	1	0	0	0	0	2	2	1	1	0	1	1	1	0	0	0	2	0	2	1	0	0	1	1	0	0	0	0	0	0	1	0
899	1	0	2	0	0	0	1	0	1	1	1	0	1	1	1	0	0	1	2	2	1	0	2	2	1	2	1	2	2	1	0	1	1	0	0	0	2	0	0	1	0	0	1	0	1	0	0	0	0
900	0	1	2	0	0	0	0	0	0	0	1	0	1	0	1	0	0	1	0	1	1	0	2	2	0	0	0	2	1	1	1	1	2	0	0	2	1	0	0	0	0	1	0	0	1	0	0	0	0
901	1	0	1	0	0	0	1	1	1	2	0	1	2	1	1	0	0	2	2	2	2	0	1	1	0	1	0	2	2	1	1	1	1	1	1	1	2	0	0	1	0	0	1	0	0	1	0	0	0
902	0	2	1	0	0	0	1	0	1	1	0	0	0	0	0	0	0	0	2	1	2	0	2	2	1	2	0	2	2	2	0	2	2	0	0	1	1	0	1	1	1	0	0	0	0	1	0	0	0
903	0	0	2	0	0	1	1	0	0	0	1	1	2	1	1	0	0	1	2	2	2	0	1	1	0	1	1	2	2	1	0	2	2	0	0	0	0	0	0	2	2	1	0	1	0	1	0	0	0
904	1	1	1	0	0	0	1	0	0	0	1	1	2	1	1	0	0	0	2	2	2	0	2	2	0	0	0	1	2	1	0	2	1	0	0	1	1	0	0	1	1	1	0	0	0	2	0	0	0
905	0	1	1	0	0	0	1	0	1	1	0	1	2	1	2	0	0	0	1	1	1	0	2	2	0	1	0	2	2	1	2	0	0	2	0	2	1	0	0	2	1	0	0	0	1	0	0	1	0
906	1	1	1	0	0	0	1	0	1	1	1	0	0	0	0	0	0	0	1	1	1	0	1	1	0	0	0	0	2	0	0	1	1	2	1	2	1	1	0	1	1	0	1	1	1	2	1	0	0
907	0	2	0	0	0	0	1	0	1	1	0	1	1	0	0	1	1	1	0	0	1	0	1	1	1	0	0	1	2	1	0	2	1	2	1	2	1	0	0	1	1	0	0	0	0	0	0	0	0
908	1	2	1	0	0	0	2	0	1	1	1	0	0	0	0	0	0	0	2	2	2	1	2	2	0	1	0	2	1	1	1	2	2	0	0	0	1	0	1	1	1	0	1	0	1	0	0	0	0
909	1	2	1	0	0	0	1	0	0	0	0	0	0	0	0	0	0	2	2	2	2	1	1	2	1	0	0	2	2	2	1	0	0	2	0	2	1	0	0	2	2	1	0	0	0	2	1	0	0
910	1	1	0	0	0	0	0	0	2	2	0	1	2	1	1	0	0	2	1	1	1	0	2	2	1	0	0	2	2	2	0	0	0	2	1	2	1	0	0	1	1	0	1	0	1	1	0	0	1
911	0	2	1	0	0	0	1	0	0	0	1	1	1	1	1	0	0	1	1	1	1	0	2	2	0	2	0	2	2	2	1	1	1	1	0	1	2	0	1	0	0	0	0	0	0	1	0	0	0
912	0	0	2	0	1	1	2	0	1	1	1	0	0	0	0	1	0	0	1	1	1	0	2	2	0	2	0	1	2	1	0	0	0	2	0	2	0	0	0	2	2	0	0	0	0	0	0	2	0
913	1	2	1	0	0	0	2	0	1	1	0	1	1	0	0	1	0	0	1	1	2	0	2	2	0	2	0	1	2	1	0	1	1	2	0	2	2	0	0	2	2	0	0	0	1	1	0	0	0
914	0	1	1	0	0	0	0	0	1	1	0	1	1	0	0	1	0	1	2	2	2	0	0	1	0	1	1	2	2	1	1	1	1	0	0	1	1	0	0	0	0	0	0	0	0	1	0	0	0
915	1	1	1	1	0	1	2	0	2	2	0	1	1	0	0	0	0	2	1	1	1	1	1	1	0	1	0	2	2	2	0	1	1	1	1	1	0	0	0	2	2	0	0	0	0	0	0	0	0
916	1	1	1	0	0	0	1	0	1	1	0	1	1	0	0	0	0	0	1	1	1	0	2	2	0	0	0	1	2	1	1	2	2	1	0	1	2	0	0	1	1	1	1	0	1	1	0	0	0
917	0	2	1	0	0	0	2	0	0	0	1	1	1	0	0	1	0	0	0	0	0	1	1	1	0	1	0	1	2	1	0	2	2	0	0	1	2	0	0	0	0	2	0	0	1	0	0	1	0
918	0	1	1	0	0	0	0	0	2	2	0	1	1	0	0	1	0	0	0	0	0	0	2	2	0	2	0	2	2	1	2	1	1	1	0	1	1	0	0	0	0	0	0	2	0	2	0	0	0
919	0	2	2	0	1	1	1	0	0	0	0	1	1	0	0	1	0	1	0	0	1	0	0	1	0	0	0	1	2	1	0	2	2	0	0	1	2	1	0	1	1	0	0	0	0	0	0	0	1
920	1	1	1	0	0	0	1	1	1	2	1	0	1	1	1	0	0	1	1	1	2	0	2	2	0	0	0	2	1	1	2	1	0	1	0	1	2	1	0	0	0	0	1	0	1	1	0	0	0
921	0	2	0	0	0	0	0	0	2	2	0	1	1	1	1	0	0	1	2	2	2	0	2	2	0	0	0	2	2	2	0	1	0	1	0	1	2	0	1	1	1	0	0	1	0	0	0	0	1
922	1	2	1	0	0	0	0	0	1	1	1	0	2	0	0	0	0	1	0	0	0	0	2	2	0	0	0	1	2	0	1	1	1	2	0	2	1	0	1	1	1	0	0	2	0	0	0	0	1
923	0	2	1	0	0	0	2	1	0	1	0	1	1	0	0	1	0	1	1	1	2	1	2	2	1	1	0	2	2	2	0	0	0	2	1	2	1	1	0	0	0	0	1	1	0	0	1	1	0
924	0	1	2	0	1	1	1	0	0	0	1	1	2	2	2	0	0	0	1	1	1	0	2	2	1	2	0	2	0	0	2	1	1	1	1	2	0	0	0	2	2	0	0	1	0	0	0	0	0
925	1	0	2	0	1	1	2	1	0	1	0	2	2	1	2	0	0	2	2	2	2	0	1	2	0	1	0	1	2	1	0	1	1	2	0	2	1	0	1	1	1	0	0	0	0	1	0	0	1
926	0	0	2	0	0	0	2	0	0	0	1	0	0	0	0	0	0	1	0	0	1	0	2	2	0	1	0	2	2	1	1	1	1	1	0	1	1	0	0	2	2	0	1	0	1	1	0	0	0
927	0	0	2	0	1	1	1	1	0	1	0	0	0	0	0	0	0	1	1	1	1	0	2	2	0	0	0	2	2	2	1	1	1	2	0	2	1	0	1	1	1	0	0	1	0	1	1	1	0
928	0	2	0	0	0	0	1	0	1	1	1	0	0	0	0	0	0	2	1	1	2	0	1	1	1	0	0	2	2	2	0	1	0	1	1	1	2	0	0	1	0	0	0	1	0	0	0	0	0
929	0	1	2	0	1	1	0	0	1	1	0	0	0	0	0	0	0	1	1	1	1	0	2	2	0	2	1	1	2	0	0	1	0	2	1	2	1	0	0	1	1	0	1	0	1	1	0	0	1
930	1	1	0	0	0	0	2	0	0	0	1	2	2	0	0	1	0	2	2	1	2	0	2	2	0	1	0	2	2	1	2	1	1	2	0	2	1	0	1	1	1	0	0	0	0	1	0	0	1
931	1	2	0	0	1	1	2	0	0	0	1	2	2	2	2	0	0	0	1	1	1	0	2	2	1	0	0	1	2	2	0	0	1	2	0	2	2	0	1	0	0	1	0	1	2	0	0	0	0
932	1	2	1	0	1	1	0	0	2	2	0	0	1	1	1	0	0	0	2	2	2	0	1	1	0	1	0	2	2	2	1	2	1	0	0	2	2	0	0	0	0	0	1	0	1	0	0	0	1
933	1	1	2	0	0	0	1	1	1	2	0	0	1	1	1	0	0	0	2	2	2	1	1	2	1	0	0	1	2	1	0	0	1	1	0	2	1	0	0	1	1	0	0	1	1	1	0	1	0
934	0	1	2	0	0	0	1	0	1	1	0	1	1	0	0	1	0	1	1	1	1	0	2	2	0	0	0	1	1	0	1	1	0	2	1	2	1	0	0	1	1	0	1	0	1	0	0	2	0
935	1	0	1	0	0	0	0	0	2	2	0	1	1	0	1	0	0	0	1	1	1	0	2	2	0	1	0	2	2	2	0	1	1	1	1	1	2	1	1	2	1	0	0	1	1	1	0	0	0
936	0	1	2	0	1	1	0	0	1	1	0	0	2	2	2	0	0	1	1	1	1	0	2	2	0	0	0	2	2	1	1	0	0	2	2	2	1	1	0	1	1	2	0	0	0	0	0	1	0
937	0	1	0	0	0	0	0	0	2	2	0	0	1	1	1	0	0	1	1	0	0	0	2	2	0	0	0	2	2	1	1	1	2	1	0	2	1	0	0	0	0	0	0	1	0	1	1	0	0
938	1	0	2	0	0	0	0	0	2	2	0	0	0	0	0	0	0	0	2	1	2	0	2	2	0	1	0	1	1	1	1	1	1	1	0	1	1	0	0	1	1	0	1	0	1	0	0	0	0
939	0	1	1	1	1	2	1	0	0	0	1	0	1	1	1	0	0	1	2	1	2	0	2	2	0	2	0	1	2	1	0	1	1	2	1	2	2	1	0	0	0	0	0	0	1	1	0	1	0
940	1	1	2	0	0	0	2	0	0	0	2	0	0	0	0	0	0	1	2	2	1	0	0	0	0	1	0	2	2	1	1	1	1	2	2	2	0	0	0	2	2	0	0	0	1	0	1	1	0
941	1	0	2	0	0	0	1	0	1	1	1	0	0	0	0	0	0	0	1	1	1	0	0	1	1	0	0	2	2	2	1	0	0	0	0	1	1	0	1	1	1	1	0	0	0	0	0	0	0
942	1	2	1	0	0	0	1	0	2	2	0	1	1	0	0	1	0	1	2	2	2	0	2	2	0	0	0	2	2	2	0	2	1	0	0	1	1	1	0	1	1	0	0	0	0	0	1	1	0
943	0	1	2	0	0	0	1	1	1	2	0	1	1	0	0	1	1	0	2	1	2	0	2	2	0	1	0	2	2	2	0	0	0	0	0	1	2	2	0	0	0	0	0	0	0	0	0	0	0
944	1	1	0	0	0	0	1	0	1	1	0	0	1	1	1	0	0	1	1	1	1	0	1	1	1	1	0	2	2	2	0	0	0	1	1	2	1	0	0	2	2	0	0	1	0	0	0	0	0
945	0	1	1	0	0	0	0	0	1	1	1	0	1	1	1	0	1	0	2	1	2	0	2	1	1	1	0	1	2	1	0	1	1	2	0	2	0	1	0	1	1	0	0	0	0	0	0	0	0
946	1	1	1	0	0	0	1	0	0	0	1	0	0	0	0	0	0	1	1	1	2	0	2	2	0	1	0	1	2	1	0	2	1	2	0	2	1	0	0	2	1	0	1	0	0	0	0	0	1
947	1	2	0	0	0	0	2	1	0	1	0	0	0	0	0	0	0	1	2	2	2	0	1	1	1	0	0	2	1	1	1	1	0	2	0	2	1	0	0	2	2	0	0	0	0	0	0	1	0
948	0	0	2	0	0	0	0	0	2	2	0	0	1	0	0	0	0	0	1	1	2	0	2	2	0	1	0	2	2	1	2	0	0	2	1	2	0	0	0	1	1	1	0	0	1	0	0	0	0
949	0	0	2	0	1	1	1	0	2	2	0	1	1	0	1	0	0	0	0	0	2	0	2	2	0	0	0	1	2	1	1	2	2	1	0	1	2	1	0	1	1	0	1	0	1	1	0	1	0
950	1	2	1	0	0	0	1	0	1	1	0	0	0	0	0	0	0	0	2	1	2	0	1	1	0	1	0	2	2	2	2	0	0	2	0	2	1	0	0	1	1	0	0	0	0	0	0	0	1
951	1	1	2	0	0	0	0	0	1	1	0	0	0	0	0	0	0	0	1	1	1	0	2	2	0	2	0	2	2	2	0	1	0	1	0	1	1	0	0	1	1	0	0	0	0	1	0	0	0
952	1	2	1	0	0	0	0	0	2	2	0	0	1	1	1	0	0	0	1	1	2	0	2	2	0	0	0	2	2	1	2	2	1	1	0	2	0	0	0	1	1	0	0	0	0	1	0	0	0
953	1	1	1	1	1	2	2	1	0	1	1	0	0	0	0	0	0	1	1	1	2	0	2	2	0	2	0	1	2	1	0	1	1	1	0	2	1	0	0	1	1	0	0	0	0	0	0	0	0
954	0	2	1	0	0	0	1	1	0	1	0	1	2	0	0	1	0	0	1	1	1	0	2	2	0	0	0	2	2	1	2	1	0	2	0	2	1	0	0	2	1	0	0	1	0	1	0	0	0
955	0	1	1	0	0	0	1	0	0	0	0	1	1	0	1	0	0	0	1	1	2	1	2	2	0	2	0	2	2	2	1	1	1	2	1	2	1	0	0	2	1	0	1	0	0	2	0	0	0
956	0	0	2	0	1	1	2	1	0	1	0	1	1	0	0	1	0	1	1	1	1	0	2	2	0	1	0	2	1	1	2	0	1	1	0	2	0	0	0	1	1	0	1	0	1	0	0	0	0
957	1	0	2	0	0	0	2	0	2	2	0	1	1	0	0	1	0	1	1	2	2	0	2	2	0	1	0	1	2	1	0	1	0	1	1	1	1	0	0	0	0	1	0	0	0	1	0	0	0
958	0	2	2	0	1	1	1	0	2	2	0	1	2	1	1	1	0	0	1	1	1	1	2	2	0	1	0	1	2	2	1	0	0	2	0	2	1	0	0	2	2	0	1	0	0	1	0	0	1
959	1	1	2	0	0	0	2	0	0	0	0	0	1	1	1	0	0	1	2	2	2	0	2	2	1	1	1	1	2	0	0	0	1	1	0	1	1	0	0	2	2	0	0	0	1	0	1	0	1
960	0	1	2	0	0	0	2	0	0	0	2	1	1	0	1	0	0	0	1	1	1	0	2	2	0	0	0	1	1	0	1	2	2	0	0	1	1	0	0	1	1	0	1	0	1	0	0	0	0
961	0	0	2	0	1	1	0	0	0	0	1	0	1	1	1	0	0	0	2	1	2	0	2	2	0	2	0	2	1	1	2	2	2	1	0	1	2	0	0	1	0	0	1	0	0	1	0	0	0
962	1	1	1	0	1	1	0	0	2	2	0	0	1	1	1	0	0	0	2	2	2	0	2	2	0	2	0	2	2	2	0	2	1	0	0	1	1	0	0	1	1	0	1	0	1	0	0	0	0
963	0	2	0	0	0	0	1	1	1	2	0	0	0	0	0	0	0	0	1	1	2	0	2	2	0	2	0	1	2	0	1	1	0	2	1	2	1	1	1	2	1	0	1	0	1	2	0	0	0
964	0	2	1	0	0	0	2	0	0	0	1	1	1	1	1	0	0	1	2	2	2	0	1	1	2	2	0	0	1	0	1	0	1	1	0	2	1	0	0	2	2	0	0	0	0	0	0	0	0
965	1	2	1	0	0	0	1	0	1	1	1	0	2	1	1	0	0	0	1	1	1	0	1	1	1	1	0	2	2	2	1	1	2	0	0	2	1	0	0	2	2	0	0	1	0	0	1	1	0
966	1	1	2	0	0	0	2	0	0	0	0	0	1	1	1	0	0	0	2	2	2	0	2	2	0	0	0	2	2	2	1	1	1	2	0	2	1	0	0	2	2	1	0	0	1	1	0	0	0
967	0	1	1	0	0	0	1	0	2	2	0	1	1	0	0	1	0	0	1	1	2	0	2	2	0	1	0	2	1	1	2	0	0	2	0	2	0	1	0	1	1	1	1	0	1	1	0	0	0
968	0	2	1	0	0	0	1	0	2	2	0	0	1	1	1	0	0	0	1	1	1	0	2	2	0	1	0	1	1	1	0	0	0	2	2	2	0	0	0	1	1	0	0	0	0	0	0	0	0
969	0	0	2	0	0	1	2	1	0	1	0	0	1	1	1	0	0	1	2	2	2	1	2	2	0	0	0	2	1	1	2	0	0	2	0	2	0	0	0	2	2	0	0	0	0	0	0	0	1
970	1	1	1	0	0	0	1	0	1	1	0	0	0	0	0	0	0	2	1	1	2	0	1	1	0	1	0	2	2	2	1	1	1	2	0	2	1	0	0	1	1	0	0	0	1	1	1	0	0
971	0	0	2	0	1	1	1	0	1	1	0	2	2	0	0	1	0	1	1	1	2	0	2	2	1	2	0	2	2	2	0	1	2	1	0	1	2	0	0	1	1	0	0	0	0	0	0	0	0
972	1	1	1	0	0	0	1	0	0	0	1	0	0	0	0	0	0	0	2	2	2	0	2	2	0	0	0	2	2	2	1	1	0	2	2	2	1	0	0	2	2	0	1	0	1	0	0	0	0
973	0	0	2	0	1	1	2	1	0	1	1	0	0	0	0	0	0	0	0	0	1	0	2	2	0	0	0	2	2	2	1	1	2	1	0	1	0	0	0	2	2	1	1	0	1	1	0	0	0
974	0	0	2	0	0	0	1	0	0	0	0	0	1	1	1	0	0	0	1	1	2	0	1	1	1	1	0	2	2	1	2	2	2	1	0	1	1	0	0	0	0	0	0	0	0	0	0	1	0
975	1	0	2	0	0	1	1	0	0	0	1	2	2	1	2	0	0	0	2	2	2	0	2	2	0	1	0	2	2	1	1	1	2	1	0	1	0	0	0	1	1	0	1	0	1	2	0	0	0
976	0	1	2	0	0	0	0	0	2	2	0	1	2	1	1	0	0	0	0	0	2	0	2	2	1	0	1	2	2	1	0	0	1	2	0	2	0	0	0	2	2	0	0	0	0	0	0	0	0
977	1	0	2	0	2	2	1	0	1	1	0	0	0	0	0	0	0	2	1	1	1	0	2	2	0	0	1	1	1	0	1	1	1	1	0	1	1	0	0	2	1	1	0	1	2	0	0	0	0
978	0	1	1	0	0	0	1	0	1	1	0	0	0	0	0	0	1	2	1	1	1	1	2	2	0	1	0	2	2	1	1	2	1	1	1	1	2	0	0	0	0	1	0	0	1	0	1	0	0
979	0	1	1	0	1	1	1	0	1	1	0	2	2	1	2	0	0	0	1	1	2	0	2	2	0	1	0	0	1	0	1	0	0	2	0	2	1	0	0	1	1	0	0	0	2	1	0	0	0
980	0	1	0	0	0	0	2	1	0	1	1	0	0	0	0	0	0	1	2	2	2	0	1	1	1	0	0	1	2	1	0	2	2	0	0	1	1	0	1	1	1	0	0	0	0	1	0	1	0
981	1	0	2	0	0	0	2	1	0	1	1	1	1	0	0	1	0	1	2	2	2	0	1	1	1	0	0	2	1	1	1	0	0	2	0	1	2	0	1	0	0	1	0	0	1	0	0	1	0
982	0	1	1	0	0	0	1	0	1	1	0	1	1	0	0	1	0	2	1	1	2	0	2	2	1	0	0	1	2	1	1	1	1	1	0	2	0	0	0	2	2	0	1	1	1	2	1	1	0
983	1	2	1	0	0	0	0	0	0	0	1	0	1	1	0	0	0	0	1	1	2	0	1	1	1	0	0	2	2	1	1	1	1	1	0	1	2	1	0	0	0	2	0	0	0	1	0	0	1
984	1	0	2	0	0	0	2	0	0	0	2	2	2	2	2	0	0	0	2	2	2	1	2	2	0	1	0	2	2	2	0	2	2	0	0	1	2	0	0	0	0	2	0	0	0	2	0	1	0
985	0	0	2	0	2	2	0	0	0	0	0	0	0	0	0	0	0	1	2	2	2	0	1	1	1	1	0	1	2	0	1	2	1	2	1	2	1	0	0	1	1	0	0	1	0	0	1	1	0
986	1	2	1	0	0	0	0	0	1	1	1	0	0	0	0	0	0	1	1	1	2	0	1	1	1	0	0	2	2	1	1	2	1	0	0	1	1	0	0	2	2	0	0	0	0	1	0	0	2
987	0	0	2	0	1	1	2	0	0	0	0	0	0	0	0	0	0	0	1	1	2	0	1	1	0	1	1	1	2	0	0	2	1	1	0	2	1	0	0	1	1	0	0	0	0	0	1	1	0
988	0	2	1	0	0	0	1	0	1	1	0	1	1	0	1	0	1	1	0	0	1	0	2	2	0	1	0	1	1	1	1	1	1	1	0	1	1	0	0	2	2	0	1	0	1	1	0	0	0
989	1	0	2	0	0	0	0	0	2	2	0	0	2	2	2	0	0	1	1	1	1	0	1	1	0	0	0	1	2	2	0	1	1	1	0	2	1	0	0	0	0	0	1	0	1	0	0	0	2
990	1	2	0	0	0	0	1	0	0	0	1	1	1	0	1	0	1	1	0	0	1	0	2	2	0	1	1	2	2	1	0	2	1	0	0	1	1	0	0	2	2	0	0	0	0	0	0	1	0
991	0	1	1	0	0	0	1	1	1	2	0	2	2	2	2	0	0	0	2	1	2	0	0	1	1	1	0	1	1	1	0	1	1	1	0	1	1	0	1	1	1	0	0	1	0	1	0	0	0
992	1	2	1	0	0	0	2	0	1	1	0	0	0	0	0	0	0	0	0	0	1	0	2	2	0	2	0	2	2	2	1	1	1	1	0	1	2	0	1	1	1	1	0	1	1	0	0	0	0
993	1	0	2	0	1	1	2	1	0	1	1	0	0	0	0	0	1	1	0	0	1	0	2	2	0	0	0	2	1	1	2	2	1	0	0	1	2	0	0	0	0	1	0	0	1	0	0	0	1
994	0	2	1	0	0	0	1	0	1	1	1	0	0	0	0	0	0	0	2	2	2	0	2	2	0	1	0	2	2	2	1	2	2	1	0	1	1	0	1	1	1	1	0	0	0	0	0	0	0
995	0	1	1	0	1	1	1	0	1	1	0	1	2	1	1	0	0	0	2	2	2	1	2	2	0	2	0	2	2	2	1	1	1	2	0	1	2	0	1	1	0	0	1	0	1	0	0	0	1
996	1	1	2	0	0	0	0	0	1	1	0	1	2	1	1	0	0	0	2	1	2	1	2	2	0	0	1	2	2	1	0	2	2	1	1	1	1	0	0	1	1	0	0	1	0	1	1	1	0
997	0	1	2	0	0	0	0	0	1	1	1	0	1	1	1	0	0	1	2	0	2	0	0	0	0	1	0	2	1	1	1	1	1	0	0	1	0	0	0	1	1	0	0	0	0	1	0	0	0
998	0	1	2	0	0	0	1	1	1	2	0	0	0	0	0	0	0	0	2	1	2	0	2	2	1	1	0	2	2	2	0	2	2	0	0	1	2	0	0	1	1	1	0	0	1	0	0	0	0
999	0	0	2	0	1	1	2	1	0	1	0	0	1	0	1	0	0	0	2	2	2	0	2	2	2	1	0	2	1	1	1	2	1	0	0	1	1	0	0	2	2	0	2	0	1	1	0	0	1
1000	0	0	2	0	1	1	1	0	1	1	1	0	1	1	1	0	0	1	1	1	1	0	1	2	0	1	0	2	1	1	1	1	0	2	0	2	2	0	0	1	1	1	0	1	2	0	0	0	0
[truncated: 952 more columns]
