# Supplementary material for: KNN-MDR: a learning approach for improving interactions mapping performances in genome wide association studies
Source: BMC Bioinformatics. 2017 Mar 21;18:184. doi: 10.1186/s12859-017-1599-7 (PMC5361736; doi:10.1186/s12859-017-1599-7)
Supplement: Supplementary file 2 — The data set(s) supporting the results of Table 1. (ZIP 22742 kb) [file 12859_2017_1599_MOESM2_ESM.zip › Nouveau dossier/S99/mkallsimul.dat]

1	1	0	0	0	0	1	2	2	2	1	0	1	2	0	2	0	0	2	1	1	1	0	2	2	0	2	0	1	2	1	0	0	0	2	1	2	2	0	0	1	1	0	1	1	1	1	0	2	0
2	1	0	1	0	0	0	1	2	0	0	1	0	2	0	2	0	1	1	1	0	0	0	2	2	1	2	2	2	0	2	1	0	1	1	0	1	1	0	0	0	0	0	0	0	0	1	1	1	1
3	1	1	0	0	0	1	2	2	1	0	1	0	2	0	2	0	0	1	1	1	0	0	2	2	0	1	2	2	1	2	1	0	0	2	0	2	1	0	0	1	1	0	0	1	0	0	0	1	1
4	1	0	0	0	0	1	1	2	0	0	1	1	1	0	0	0	0	0	2	0	0	0	1	2	0	1	1	1	1	2	0	2	2	1	1	1	1	1	1	1	1	2	0	2	0	1	0	1	0
5	1	0	0	0	0	1	2	2	2	1	0	0	0	0	0	0	0	2	2	1	0	0	2	2	1	0	2	2	0	2	0	1	1	2	0	2	1	0	0	0	0	1	0	2	0	0	0	0	1
6	0	0	1	1	0	1	1	1	0	0	2	1	1	0	0	0	0	1	2	0	0	0	2	2	0	0	0	2	2	1	0	0	0	2	0	2	0	1	1	0	0	0	0	2	0	0	0	1	1
7	1	0	0	0	0	0	2	2	1	1	0	0	1	0	1	0	0	0	1	1	1	0	2	2	0	1	2	2	1	2	0	0	0	2	2	0	2	0	0	2	2	0	0	1	1	1	0	1	0
8	1	0	1	1	0	2	2	1	1	0	0	0	1	0	2	0	1	1	0	2	1	0	1	1	0	1	2	2	0	1	0	0	1	2	1	2	1	0	0	1	1	0	0	1	0	1	0	1	1
9	1	1	1	0	0	2	1	1	1	1	1	0	1	0	1	0	0	1	2	1	0	0	2	2	0	2	2	2	1	2	1	0	0	2	1	2	1	0	1	1	0	0	1	1	1	1	0	1	1
10	1	0	0	0	1	1	2	2	2	1	0	0	0	0	0	0	0	0	2	0	0	0	2	2	1	0	2	2	1	2	2	1	0	1	1	1	1	0	0	1	1	0	0	1	0	0	0	2	0
11	0	0	0	0	0	0	2	2	1	0	0	0	1	0	1	0	0	1	1	0	0	0	0	0	1	1	0	1	2	2	1	1	1	0	1	1	2	0	0	1	1	0	0	2	0	2	0	2	0
12	0	0	0	0	2	2	1	1	0	0	1	0	0	0	0	0	0	2	1	1	1	0	2	2	0	1	1	2	0	2	1	1	1	1	0	2	2	0	0	2	2	1	0	2	2	1	0	2	0
13	0	0	0	0	1	2	2	2	1	1	1	0	1	0	1	0	0	0	2	0	0	1	2	2	0	2	1	2	1	1	0	1	1	0	1	1	2	0	0	1	1	1	0	2	1	1	0	2	0
14	1	1	0	0	1	1	2	0	2	2	0	0	1	0	1	0	0	1	2	0	0	0	2	2	0	1	2	2	0	1	0	1	1	1	0	2	0	0	0	0	0	1	0	1	0	2	0	1	0
15	0	0	0	0	0	1	1	2	1	0	1	1	2	0	1	0	0	1	0	2	2	0	2	2	0	1	2	2	0	2	1	1	1	1	1	1	2	0	0	2	2	0	1	2	0	1	0	2	0
16	0	0	0	0	1	2	2	2	2	0	0	1	1	0	1	0	0	0	2	0	0	0	2	2	0	1	1	1	0	1	1	0	0	1	1	1	1	2	1	1	1	0	0	2	0	2	0	1	1
17	0	0	0	0	0	1	0	1	1	1	1	0	0	0	0	0	1	1	1	0	0	0	2	2	0	1	2	2	1	1	1	1	2	1	2	1	2	0	0	2	2	0	0	1	0	0	0	2	1
18	0	0	0	0	1	2	1	0	2	2	0	0	1	0	1	0	0	1	1	0	0	0	1	1	0	2	1	2	1	2	1	0	1	1	1	1	1	0	0	1	0	1	0	1	0	1	0	2	1
19	1	1	0	0	0	1	2	2	1	0	0	0	0	0	0	0	0	2	2	1	0	0	1	1	1	1	1	1	1	2	0	0	0	2	0	2	1	0	0	2	1	0	0	0	1	0	0	2	1
20	1	0	0	0	0	1	1	1	2	1	0	1	2	0	1	0	0	0	0	1	1	0	2	2	0	1	2	2	1	2	1	0	0	2	0	2	1	0	0	0	0	0	0	2	1	0	0	0	2
21	0	0	0	0	0	2	0	1	1	1	1	0	0	0	0	0	0	0	1	0	0	0	2	2	0	1	1	1	2	2	0	1	1	1	0	2	1	1	1	0	0	0	1	2	2	2	0	1	0
22	1	0	0	0	0	1	2	2	1	0	0	2	1	0	2	0	0	1	0	0	0	0	2	2	0	1	1	1	0	1	0	0	0	0	1	1	1	0	0	0	0	0	1	2	1	0	0	1	2
23	0	0	0	0	0	2	1	2	0	0	1	0	0	0	0	0	0	0	1	1	1	0	2	2	1	0	1	2	1	0	0	0	0	1	2	1	1	0	0	2	1	1	0	2	1	0	0	1	1
24	1	0	1	0	0	0	2	2	2	1	0	0	1	0	1	0	0	0	0	1	1	0	2	2	2	1	2	2	0	1	1	0	0	1	1	1	0	0	0	1	1	0	0	1	0	1	1	1	1
25	1	0	1	0	0	1	1	1	2	1	0	0	1	0	1	0	0	0	0	1	0	0	2	2	0	2	2	2	1	2	2	0	1	1	1	1	0	0	0	1	0	0	1	2	1	0	0	2	1
26	1	0	0	0	0	1	1	2	0	0	0	0	1	0	1	0	1	2	0	2	2	0	2	2	0	2	1	1	1	2	0	0	0	2	0	2	1	1	1	1	1	0	1	1	1	0	0	2	0
27	1	0	0	0	0	0	2	2	1	1	0	0	1	0	1	0	0	0	2	0	0	0	1	1	1	2	2	2	0	2	0	0	1	2	0	2	2	0	0	2	2	0	0	2	0	1	1	0	2
28	0	0	1	1	1	2	2	1	1	0	0	0	2	0	1	0	0	1	2	0	0	0	0	1	0	0	2	2	0	2	1	1	1	1	1	1	1	0	0	2	2	0	0	2	0	1	0	1	2
29	0	1	0	0	1	1	2	1	2	1	0	0	1	0	1	0	0	1	1	1	1	0	2	2	0	1	2	2	0	2	1	0	0	2	0	2	2	0	0	2	2	1	0	2	0	0	0	1	0
30	0	0	0	0	1	2	2	2	2	0	0	0	1	0	1	0	0	0	1	1	1	0	2	2	1	0	1	1	0	1	1	1	0	2	0	2	2	0	0	1	1	0	0	2	1	1	0	2	1
31	0	0	0	0	0	0	2	1	2	2	0	0	1	0	1	0	0	0	1	0	0	0	2	2	0	2	2	2	1	2	2	0	1	1	1	1	2	0	0	2	1	0	0	2	0	1	0	1	1
32	1	0	0	0	0	0	2	2	2	1	0	1	0	0	1	0	0	0	1	1	1	0	2	2	0	1	2	2	1	2	2	0	0	1	0	2	1	0	0	0	0	0	0	2	0	0	0	2	0
33	0	0	0	0	1	1	1	1	1	0	1	0	0	0	0	0	0	0	1	0	0	0	1	1	1	0	2	2	0	2	0	2	1	1	1	1	1	0	0	1	1	0	0	1	0	0	0	1	1
34	1	0	0	0	0	1	2	0	2	2	0	0	0	0	0	0	0	1	2	1	0	0	1	2	0	0	1	1	1	2	0	1	1	1	0	2	1	0	0	1	1	0	0	1	0	0	1	0	2
35	0	0	0	0	0	1	2	2	1	0	0	1	1	1	0	0	0	1	1	1	0	0	2	2	0	0	1	2	0	1	0	1	2	2	0	2	2	0	0	2	2	0	0	1	0	0	0	2	1
36	1	0	0	0	0	2	0	2	1	1	0	0	0	0	0	0	0	2	2	0	0	0	1	1	1	1	1	2	1	2	1	1	0	2	0	2	1	0	0	2	2	0	0	2	0	0	0	1	1
37	1	0	1	0	0	2	2	2	0	0	0	0	1	0	1	0	0	2	1	0	0	0	1	1	0	0	1	2	2	1	1	1	1	1	2	2	1	0	0	1	0	1	0	1	1	1	0	2	0
38	1	0	0	0	0	0	1	1	0	0	1	0	2	0	2	0	0	1	1	1	1	1	2	2	1	1	1	1	1	2	1	1	1	1	1	1	1	0	0	1	1	0	0	2	0	1	0	2	1
39	1	0	0	0	0	2	1	2	1	0	1	0	1	0	1	0	1	2	2	0	0	0	2	2	0	1	2	2	0	2	0	0	1	1	0	2	1	0	0	2	2	0	1	1	0	0	0	2	0
40	1	0	0	0	0	1	2	2	2	2	0	0	1	0	1	0	0	1	0	1	1	1	2	2	0	0	2	2	0	2	0	1	2	2	0	2	1	0	0	1	1	0	0	2	0	2	0	1	1
41	1	0	0	0	0	1	2	0	2	2	0	0	2	0	2	0	0	1	1	1	0	1	2	2	0	2	2	2	0	2	0	0	0	2	1	2	0	0	0	0	0	0	1	2	1	0	0	0	2
42	0	0	0	0	0	2	1	1	2	2	0	0	1	0	0	0	0	0	1	1	0	0	1	1	0	0	2	2	1	2	0	1	1	1	1	1	1	0	0	0	0	0	1	2	1	0	0	2	0
43	0	0	0	0	0	0	2	2	1	1	0	1	2	0	1	0	0	1	1	1	0	1	1	2	0	1	1	1	1	2	0	2	2	1	0	2	1	0	0	1	1	0	1	1	0	0	0	2	1
44	0	1	0	0	1	2	2	2	1	0	0	2	2	0	2	0	0	1	1	0	0	0	1	2	0	2	2	2	0	1	0	1	1	1	0	2	2	1	0	0	0	0	0	1	0	1	0	2	1
45	0	0	0	0	0	0	1	1	1	0	1	1	2	0	1	1	0	1	2	0	0	0	2	2	0	1	0	1	0	1	0	1	1	1	1	1	0	0	0	0	0	0	1	1	1	0	0	1	1
46	0	0	0	0	0	0	1	1	1	1	1	0	0	0	0	0	0	0	1	1	1	0	2	2	0	1	2	2	1	2	0	0	0	2	0	2	2	0	0	2	2	0	0	1	0	0	0	1	0
47	0	0	0	0	1	2	1	2	1	1	0	0	0	0	0	0	0	0	1	1	0	1	1	2	0	1	0	2	2	1	0	1	1	2	0	2	1	0	0	2	2	0	0	0	1	1	0	1	2
48	1	0	1	0	0	1	1	2	1	1	0	0	1	0	1	0	0	0	1	1	1	0	2	2	0	1	2	2	0	2	2	0	0	2	0	2	1	0	0	1	1	0	1	1	1	2	0	1	1
49	1	0	0	0	0	2	2	2	2	1	0	0	0	0	0	0	0	0	2	0	0	0	1	1	0	1	2	2	1	2	0	1	1	1	1	2	1	0	1	1	0	1	0	2	1	0	0	1	2
50	1	0	0	0	0	1	2	1	2	0	0	1	1	0	1	0	1	1	1	0	0	0	2	2	0	0	0	1	0	1	0	0	0	2	1	2	2	0	0	2	2	0	0	1	0	1	1	0	2
51	0	0	0	0	0	1	2	2	1	0	1	0	0	0	0	0	0	0	1	0	0	2	0	2	0	1	1	1	1	2	0	0	1	2	0	2	1	0	0	1	1	0	0	2	0	1	0	0	1
52	0	0	0	0	0	1	2	2	1	0	0	0	2	0	2	0	0	0	0	1	1	0	1	1	1	1	2	2	1	2	0	0	1	2	1	2	1	0	0	1	1	0	1	2	2	1	0	2	0
53	1	0	0	0	0	1	1	2	0	0	1	0	1	0	1	0	0	0	2	1	1	0	2	2	0	1	2	2	0	2	1	2	1	2	0	2	1	0	0	2	1	0	1	1	1	1	0	1	2
54	0	0	0	0	0	0	1	2	0	0	1	0	0	0	0	0	0	0	1	0	0	1	1	2	0	0	2	2	0	2	0	0	1	2	1	1	2	0	1	2	1	1	0	2	1	0	0	2	0
55	1	0	0	0	0	2	2	1	2	1	0	0	1	0	1	0	0	0	2	0	0	0	2	2	0	1	2	2	0	1	1	2	1	2	0	2	1	0	0	1	1	0	0	2	0	0	0	0	2
56	1	0	0	0	0	0	0	2	0	0	2	0	1	0	1	0	0	1	2	0	0	0	2	2	0	0	2	2	1	2	2	0	0	2	0	2	1	0	0	2	2	0	2	2	2	1	0	1	1
57	1	0	0	0	0	2	2	1	1	1	0	1	0	0	1	0	0	0	1	1	1	0	2	2	0	1	1	1	1	2	0	1	0	2	0	2	2	0	0	2	2	0	0	1	0	0	0	1	1
58	0	0	0	0	1	2	1	1	1	1	0	0	0	0	0	0	0	1	1	0	0	0	2	2	0	1	1	1	1	2	0	0	1	1	1	1	2	0	0	1	1	0	0	2	0	1	0	1	1
59	0	0	0	0	1	2	2	1	2	1	0	0	0	0	0	0	0	0	1	0	0	0	0	1	0	1	1	1	0	1	1	0	1	1	0	2	1	0	0	1	1	0	0	2	0	1	0	2	0
60	1	0	0	0	1	1	2	1	1	1	0	1	1	0	0	1	0	1	1	1	0	0	2	2	0	2	1	0	2	2	0	1	1	0	0	1	1	0	0	0	0	0	0	1	0	0	0	1	1
61	1	0	0	0	0	1	2	2	1	1	0	1	1	0	0	1	0	0	1	0	0	0	0	1	1	1	1	1	1	2	1	1	0	2	0	2	1	0	1	1	0	1	0	2	2	1	0	1	1
62	0	0	0	0	0	1	2	1	2	1	0	1	1	0	0	1	0	2	2	0	0	0	2	2	0	1	2	2	1	2	0	1	2	2	0	2	1	0	0	2	2	0	0	0	0	1	0	1	1
63	1	0	1	0	0	0	2	1	1	1	0	0	1	0	1	0	0	1	0	2	2	0	2	2	1	0	2	2	1	2	2	2	1	2	0	2	1	0	0	1	1	0	0	1	1	1	0	2	0
64	0	0	0	0	0	1	1	2	1	0	1	1	2	0	1	0	0	0	0	1	1	0	2	2	0	1	1	2	2	2	0	0	1	2	1	1	2	0	1	2	1	0	0	2	0	0	0	1	1
65	1	0	0	0	1	2	1	1	1	1	1	0	0	0	0	0	0	0	2	0	0	0	2	2	1	1	2	2	0	2	0	2	1	0	1	1	1	0	0	2	2	0	0	1	1	2	0	1	0
66	1	0	0	0	0	0	2	2	1	1	0	1	1	0	0	1	0	1	2	0	0	0	1	1	1	2	2	2	0	2	0	0	0	0	1	1	2	0	0	1	1	1	0	2	0	0	0	2	0
67	0	0	0	0	0	0	2	1	2	1	0	0	1	0	1	0	0	1	2	0	0	1	2	2	1	1	2	2	1	2	2	0	2	1	0	2	1	0	0	1	1	1	0	1	1	0	0	1	0
68	1	0	1	0	0	1	1	2	1	1	0	0	1	0	1	0	0	1	1	1	1	0	0	1	0	0	1	1	0	1	0	2	1	0	2	0	0	0	0	1	0	0	0	2	0	2	0	2	0
69	1	0	1	1	0	1	2	2	1	0	1	0	0	0	0	0	0	0	0	1	1	1	1	2	0	1	2	2	0	2	1	2	1	1	0	2	1	0	0	1	1	0	0	2	0	1	0	1	1
70	1	0	0	0	0	1	2	2	1	0	0	0	1	0	1	0	0	0	1	2	1	0	2	2	1	0	2	2	1	2	2	0	1	0	0	2	2	0	0	2	2	0	0	1	0	0	0	2	0
71	1	0	0	0	0	2	2	0	2	2	0	1	1	0	0	1	0	1	0	1	1	1	2	2	0	2	1	1	1	2	0	2	2	0	2	0	1	2	1	1	1	0	1	2	1	1	0	0	2
72	1	0	0	0	1	2	2	0	2	2	0	0	1	0	1	0	0	0	1	1	1	0	1	1	1	1	2	2	0	1	0	0	2	1	1	1	1	0	0	2	1	0	0	2	0	2	0	2	0
73	0	0	0	0	0	1	2	2	2	0	1	1	1	0	0	1	0	1	0	1	1	0	2	2	0	2	1	1	2	2	0	0	2	1	0	2	2	0	0	2	2	1	0	1	1	0	0	1	1
74	0	1	1	0	0	1	2	0	2	2	0	0	0	0	0	0	0	0	2	1	1	0	2	2	0	1	1	2	0	1	2	0	1	0	1	1	1	0	0	1	1	0	0	2	0	1	0	1	1
75	1	0	0	0	0	2	1	1	1	1	2	1	1	0	1	0	0	2	2	1	1	0	2	2	0	1	1	1	1	2	1	1	2	0	0	2	1	0	0	1	0	2	0	2	1	0	0	1	1
76	1	0	0	0	0	2	2	2	1	1	0	0	0	0	0	1	0	2	2	1	1	0	2	2	0	0	1	1	2	2	0	0	1	0	1	1	2	0	0	1	1	0	0	1	0	0	0	1	1
77	1	0	0	0	0	1	1	2	0	0	1	1	1	0	1	0	0	0	1	1	0	0	1	1	1	1	1	1	1	2	0	0	2	1	0	2	1	0	0	1	1	0	0	0	0	0	1	0	2
78	1	0	0	0	0	0	2	1	1	1	0	0	1	0	1	0	0	0	0	1	1	0	2	2	0	1	1	1	2	2	0	0	0	2	1	2	1	0	0	1	0	0	0	1	0	0	0	2	1
79	0	0	0	0	0	2	1	2	1	1	1	0	0	0	0	0	0	0	0	1	0	0	1	1	1	2	1	2	1	2	1	0	1	0	1	1	1	0	0	1	1	0	0	2	0	0	0	1	0
80	0	0	0	0	0	2	2	1	1	1	0	0	0	0	0	0	0	0	1	1	0	0	2	2	1	2	1	2	0	1	0	0	1	1	1	1	1	0	0	2	2	0	0	1	0	1	0	0	2
81	0	0	0	0	0	0	1	2	1	1	0	1	2	0	0	1	0	0	1	1	0	0	2	2	0	0	2	2	0	2	0	1	1	0	0	2	2	0	0	1	1	0	1	2	2	2	0	1	1
82	0	0	0	0	0	1	2	1	2	2	0	1	1	0	0	1	0	1	1	1	1	0	2	2	0	1	1	2	2	1	1	1	2	2	0	2	1	0	0	1	1	0	0	1	0	0	0	2	0
83	0	0	0	0	0	0	2	2	2	1	0	0	0	0	0	0	0	1	1	2	1	0	1	1	0	0	0	1	1	2	0	1	0	2	1	2	1	0	0	1	1	1	0	2	2	0	0	0	2
84	0	0	0	0	0	1	2	0	1	1	0	0	1	0	1	0	0	1	1	0	0	0	2	2	1	0	1	1	2	2	0	0	0	1	1	1	1	0	1	1	0	0	0	1	0	1	0	2	0
85	0	0	0	0	0	1	2	2	1	1	0	1	1	0	0	1	0	1	0	1	0	0	2	2	1	0	1	1	1	2	0	0	1	1	0	2	1	1	0	0	0	0	1	2	1	0	0	2	0
86	1	0	0	0	0	0	1	1	2	2	0	0	0	0	0	0	0	1	1	0	0	0	0	0	1	1	1	1	0	1	1	0	1	1	1	1	2	0	0	2	2	0	1	1	1	1	0	2	1
87	1	0	0	0	0	2	1	2	0	0	2	1	1	0	1	0	0	2	1	1	1	0	2	2	1	0	2	2	0	2	0	2	2	0	2	0	1	0	1	1	0	1	0	2	2	0	0	2	1
88	0	0	0	0	1	1	2	2	2	1	0	2	2	0	0	1	0	1	1	1	1	0	1	1	0	1	2	2	0	1	0	1	0	1	1	1	1	0	0	1	1	0	0	2	0	0	0	1	1
89	0	1	0	0	0	1	2	1	2	0	0	1	0	0	0	0	0	0	2	1	0	0	0	1	0	0	1	1	1	2	0	1	1	1	1	1	1	0	0	1	1	0	0	2	1	2	0	1	1
90	1	0	0	0	0	0	1	2	1	1	1	1	1	0	0	0	0	0	2	1	1	0	0	0	0	0	1	2	2	2	0	0	1	1	0	2	1	0	0	2	2	0	0	1	0	1	0	1	1
91	1	0	0	0	0	1	2	1	2	1	0	1	1	0	0	0	1	1	1	0	0	0	2	2	0	2	2	2	1	2	0	1	2	1	1	1	1	0	0	1	1	0	0	0	1	0	0	2	0
92	1	0	0	0	1	1	1	1	1	1	1	1	2	0	1	1	0	1	0	1	1	0	1	1	1	1	1	1	1	2	0	1	1	0	1	0	1	0	0	0	0	0	0	1	2	1	1	1	1
93	0	0	0	0	1	1	1	2	0	0	2	0	0	0	0	0	0	0	0	1	1	0	2	2	1	0	1	1	1	2	0	0	1	2	0	2	1	0	0	1	1	2	0	2	0	1	1	0	1
94	1	0	0	0	0	1	2	1	2	1	0	0	1	0	1	0	0	0	0	1	1	0	1	1	0	0	1	1	1	2	0	1	2	0	2	0	1	0	0	2	2	0	1	2	0	0	0	2	0
95	0	0	1	1	1	2	2	1	1	1	1	0	1	0	1	0	0	1	2	0	0	0	2	2	0	0	1	1	1	2	0	2	1	1	1	1	0	1	1	0	0	0	0	2	1	0	0	1	1
96	0	0	0	0	0	1	1	1	2	2	0	0	1	0	1	0	0	1	0	0	0	0	2	2	0	0	0	2	0	1	0	2	1	1	1	1	2	0	0	1	1	1	0	2	0	0	0	2	0
97	0	0	0	0	0	1	1	2	0	0	0	0	0	0	0	0	0	2	1	1	1	0	1	1	1	2	0	2	1	1	0	1	2	1	2	1	1	0	0	0	0	0	0	0	0	1	0	2	0
98	0	0	0	0	0	1	1	2	1	0	1	0	1	0	1	0	0	0	0	1	1	1	2	2	0	0	1	1	1	2	0	1	1	0	2	0	0	0	0	0	0	2	0	2	1	0	0	2	0
99	0	0	0	0	1	1	2	1	1	0	0	0	2	0	2	0	0	0	2	1	1	0	1	1	0	1	1	2	0	2	0	1	0	1	0	2	1	0	0	2	1	1	1	2	0	1	0	0	2
100	1	0	0	0	1	2	2	2	1	0	1	0	0	0	0	0	0	0	1	0	0	1	1	2	1	0	1	1	0	1	0	1	1	1	2	2	2	0	0	1	1	0	0	2	0	0	1	0	2
101	1	0	0	0	0	1	2	2	1	0	1	2	2	1	0	1	0	1	2	0	0	0	2	2	0	1	0	1	0	1	0	1	0	2	0	2	1	0	0	1	1	0	0	1	0	0	0	2	0
102	0	0	0	0	0	2	1	1	2	2	0	0	0	0	0	0	0	1	1	0	0	0	2	2	0	2	2	2	0	2	0	1	1	1	1	1	1	0	0	2	2	0	0	1	0	1	0	0	2
103	0	0	0	0	0	2	2	1	2	1	0	0	0	0	0	0	0	0	1	1	1	0	2	2	0	1	0	1	2	1	0	1	2	1	1	1	0	0	0	0	0	0	0	2	0	1	0	1	1
104	0	0	0	0	0	1	0	2	0	0	1	1	1	0	1	0	0	1	1	1	1	0	2	2	1	0	2	2	0	2	0	1	1	1	1	1	1	0	1	2	1	0	0	2	1	1	0	1	1
105	1	0	1	0	0	2	2	0	2	2	0	0	0	0	0	0	0	1	2	0	0	0	2	2	0	0	0	1	2	1	0	0	1	1	0	2	2	0	0	2	2	0	0	1	0	1	1	0	2
106	1	0	0	0	1	2	2	2	1	1	0	0	1	0	1	0	0	1	1	1	1	0	2	2	1	2	2	2	0	2	2	0	1	1	0	2	1	0	0	1	1	0	0	2	0	1	1	0	2
107	0	0	0	0	0	1	2	2	2	1	0	0	0	0	0	0	1	1	0	1	1	1	2	2	0	0	2	2	0	1	0	1	1	1	0	2	1	0	0	0	0	0	0	1	0	0	0	2	0
108	1	0	0	0	0	1	2	1	1	0	0	1	1	0	2	0	0	1	2	0	0	1	2	2	0	0	2	2	1	2	0	0	0	2	0	2	0	1	0	0	0	1	0	2	0	0	1	0	1
109	1	0	0	0	0	0	1	2	0	0	1	0	1	0	1	0	0	1	2	0	0	0	2	2	0	0	2	2	1	2	1	1	0	2	0	2	2	0	0	2	2	0	0	1	0	1	1	1	1
110	0	0	0	0	0	2	2	2	2	1	0	0	1	0	0	0	0	2	1	1	1	0	2	2	0	0	1	0	1	2	0	1	1	0	1	1	2	0	0	1	1	0	0	1	1	1	1	2	1
111	1	0	0	0	0	1	1	2	0	0	1	1	1	0	0	0	0	2	2	0	0	2	0	2	0	1	1	1	0	1	0	0	1	2	0	2	0	1	1	0	0	0	1	1	1	0	1	1	1
112	0	1	1	0	0	1	2	1	2	2	0	0	1	0	0	0	0	0	0	1	1	0	2	2	0	1	2	2	0	2	0	0	2	1	0	2	1	0	0	1	1	0	0	0	0	1	0	1	1
113	0	0	0	0	0	1	2	0	2	2	0	0	1	0	1	0	0	0	2	1	1	0	2	2	1	0	0	1	1	2	0	0	0	2	0	2	2	0	0	2	2	0	0	2	1	0	0	1	1
114	0	0	0	0	0	0	2	2	2	1	0	1	1	0	2	0	0	0	0	1	1	0	2	2	1	2	1	2	1	1	1	0	1	2	1	1	1	0	0	1	1	0	0	1	0	1	0	2	2
115	1	0	1	0	0	1	2	1	2	2	0	0	1	0	1	0	0	0	1	0	0	0	2	2	0	1	2	2	0	2	0	1	1	2	0	2	2	0	0	1	1	0	1	2	2	0	0	2	0
116	1	0	0	0	0	1	2	0	2	2	0	1	1	0	1	0	0	1	0	1	1	0	2	2	0	1	0	2	0	1	0	1	0	2	0	2	1	0	0	0	0	0	1	2	1	0	0	2	2
117	1	0	0	0	0	1	2	0	2	2	0	0	0	0	0	0	1	2	1	0	0	0	1	1	1	1	1	2	0	2	0	1	2	1	1	1	1	0	0	1	1	1	0	1	2	0	0	2	0
118	0	0	1	0	0	1	2	2	1	1	0	1	1	0	1	0	0	0	1	1	1	0	2	2	0	1	1	1	0	1	1	0	0	2	0	2	1	0	0	2	2	0	0	2	0	0	0	0	2
119	1	0	0	0	0	1	2	2	1	0	1	0	1	1	0	0	0	0	2	0	0	0	2	2	0	0	1	2	1	2	0	1	1	1	1	1	0	0	0	0	0	0	0	0	1	0	0	2	1
120	0	0	0	0	0	1	1	2	1	1	0	0	1	0	1	0	0	0	1	0	0	0	2	2	0	1	0	1	2	1	0	0	0	2	0	2	0	0	0	1	0	0	0	0	1	1	0	2	1
121	1	0	0	0	0	1	2	0	2	2	0	0	1	0	0	0	0	0	2	0	0	0	2	2	0	1	0	1	1	2	0	0	0	2	0	2	2	0	0	1	1	1	0	1	0	1	0	1	1
122	0	0	0	0	0	0	2	1	2	0	0	2	2	0	2	0	0	0	1	0	0	0	2	2	1	0	2	2	0	2	0	2	1	1	1	1	1	0	0	1	1	0	0	1	1	1	0	0	1
123	0	0	0	0	0	0	1	2	0	0	1	0	1	0	1	0	0	0	1	0	0	0	1	2	0	1	1	2	0	2	0	0	1	2	0	2	1	0	0	1	1	1	0	1	2	0	0	0	1
124	0	0	0	0	0	1	1	0	2	2	0	0	0	0	0	0	0	0	1	0	0	0	2	2	0	0	1	1	0	1	0	0	0	2	0	2	0	0	0	1	0	0	1	1	1	0	0	1	1
125	1	0	0	0	0	2	2	1	1	1	0	0	0	0	0	0	0	1	2	0	0	0	2	2	0	0	0	1	2	1	0	2	1	1	1	1	1	1	1	1	1	0	1	2	0	0	0	2	0
126	1	0	0	0	0	2	2	0	2	1	1	0	2	1	1	0	1	1	1	0	0	0	2	2	0	0	2	2	0	1	0	0	1	2	0	2	2	0	0	2	2	0	0	2	1	1	1	0	1
127	0	0	0	0	0	0	1	2	1	1	1	1	2	0	1	0	0	1	2	0	0	0	2	2	0	1	0	2	2	1	0	0	0	2	0	2	1	0	0	0	0	0	0	1	1	1	0	2	0
128	1	0	0	0	1	2	1	2	0	0	1	1	1	0	0	0	0	1	2	0	0	1	1	1	0	1	2	2	0	2	1	1	1	0	1	1	1	2	1	1	1	0	0	0	0	1	0	2	1
129	0	0	0	0	0	1	1	1	1	1	1	0	0	0	0	0	0	0	2	0	0	0	2	2	0	1	2	2	1	2	0	0	0	2	0	2	1	0	0	1	1	0	0	2	1	0	0	1	1
130	0	1	0	0	0	1	1	2	1	1	0	0	1	0	1	0	0	1	0	1	0	0	2	2	1	1	2	2	0	2	0	0	2	1	2	1	1	0	0	1	1	0	0	2	1	0	0	1	2
131	0	0	0	0	0	0	1	1	1	1	1	0	2	0	2	0	0	0	2	0	0	0	2	2	0	0	2	2	1	2	2	1	2	0	1	0	1	0	0	0	0	0	0	1	0	1	0	2	0
132	0	0	0	0	0	0	0	1	1	1	1	0	0	0	0	0	0	1	0	1	0	1	2	2	0	0	1	2	0	2	1	0	1	0	2	0	1	0	0	1	1	1	0	2	1	0	0	2	0
133	1	1	0	0	1	1	2	1	1	1	0	0	0	0	0	0	0	0	2	0	0	0	1	1	0	1	1	2	0	2	0	1	2	1	1	1	1	0	0	1	1	0	0	1	0	1	0	2	0
134	0	0	0	0	0	1	2	2	1	1	0	1	1	0	1	0	0	2	2	0	0	0	2	2	1	0	2	2	0	1	0	1	2	0	1	1	1	0	0	2	2	2	0	2	0	1	0	0	2
135	1	0	1	0	0	1	2	2	2	2	0	1	1	0	0	1	0	0	2	0	0	0	2	2	0	0	2	0	1	1	0	0	1	2	1	1	2	0	0	1	1	1	0	1	1	1	0	1	1
136	1	0	0	0	0	2	2	1	2	2	0	1	2	0	1	1	0	0	0	1	1	0	2	2	1	0	1	1	1	2	0	1	2	0	1	1	0	0	0	0	0	0	0	1	0	1	0	2	0
137	1	0	0	0	0	2	2	2	1	1	0	0	0	0	0	0	0	0	1	1	1	0	2	2	0	2	1	1	1	2	0	2	2	1	1	1	1	0	0	0	0	0	1	1	0	0	0	2	0
138	0	0	1	1	1	2	2	2	1	0	0	0	1	0	1	0	0	0	1	0	0	0	2	2	1	0	1	1	1	2	0	1	2	1	1	1	1	1	1	1	1	0	0	0	1	0	0	1	1
139	1	0	0	0	0	1	1	1	1	1	1	1	1	0	0	1	0	1	1	1	0	0	0	0	0	0	2	2	0	2	0	0	0	1	1	1	1	0	0	1	1	2	0	2	0	0	0	0	2
140	0	0	0	0	0	1	2	1	2	1	0	1	1	0	0	0	1	1	1	0	0	0	2	2	0	1	0	1	0	1	0	0	0	1	0	2	1	0	0	1	1	0	1	1	1	1	0	0	1
141	0	0	0	0	1	2	2	2	2	1	0	0	1	0	1	0	0	0	1	1	0	0	2	1	1	1	1	2	1	1	0	0	0	2	0	2	1	0	0	0	0	0	0	1	1	1	0	1	1
142	0	0	0	0	0	1	2	1	2	1	0	2	2	0	1	0	0	1	1	1	1	0	0	0	1	1	1	1	1	2	0	0	1	2	1	2	1	1	1	1	1	0	1	1	1	1	0	1	1
143	0	0	0	0	1	2	1	2	0	0	1	1	2	1	1	0	0	2	2	1	1	0	0	1	1	1	1	2	1	1	1	0	1	0	2	0	2	0	0	1	1	1	0	2	1	0	0	2	0
144	0	0	0	0	0	0	1	2	1	0	1	1	2	0	1	1	1	0	2	1	1	0	2	2	0	0	2	2	1	2	1	0	0	2	0	2	1	0	0	0	0	0	0	1	0	0	0	0	2
145	0	0	1	0	0	2	2	2	1	0	0	0	2	0	1	0	1	1	0	2	1	0	2	2	0	1	0	2	2	0	0	1	1	1	2	2	0	0	0	0	0	0	0	2	0	1	0	2	0
146	0	0	0	0	0	1	1	2	1	1	1	0	1	0	1	0	0	0	0	1	1	1	2	2	0	0	2	2	1	2	0	1	1	1	1	1	1	0	0	1	1	0	1	2	1	0	0	2	2
147	0	0	0	0	0	1	2	2	1	0	0	0	0	0	0	1	0	1	1	1	0	1	2	2	0	2	2	2	0	1	1	1	0	1	1	1	1	0	0	1	1	0	0	2	0	0	0	1	1
148	0	0	0	0	0	1	0	2	0	0	1	0	0	0	0	0	0	2	1	1	0	0	2	2	0	0	2	2	0	2	0	0	1	2	0	2	2	0	0	1	1	0	1	1	1	1	0	2	0
149	1	1	0	0	1	1	2	1	2	2	0	0	0	0	0	0	0	0	1	0	0	0	2	2	0	1	2	2	0	1	0	0	0	2	0	2	2	0	0	1	1	0	0	2	0	0	0	1	1
150	0	0	0	0	1	2	2	2	1	0	0	1	1	0	0	1	0	1	2	0	0	0	2	2	0	0	1	1	0	1	1	1	1	2	0	2	0	0	0	0	0	0	0	1	0	0	0	2	0
151	1	0	1	1	0	1	2	2	1	1	0	0	0	0	0	0	0	1	2	0	0	0	2	2	0	0	1	1	2	2	0	0	2	1	2	0	2	0	0	1	1	0	0	0	0	1	1	0	2
152	1	0	0	0	0	1	2	1	2	1	1	0	1	0	1	0	0	1	2	0	0	0	2	2	1	0	2	2	0	1	1	1	1	1	1	1	2	0	0	2	2	0	0	0	0	0	1	1	1
153	0	0	0	0	0	1	2	0	2	1	1	1	1	0	0	1	0	1	1	0	0	0	2	2	0	1	2	2	1	2	0	0	2	0	2	1	2	0	0	2	2	0	1	2	1	0	0	1	1
154	0	0	0	0	1	2	2	1	2	2	0	0	0	0	0	0	0	1	2	1	1	0	2	2	0	1	2	2	1	2	0	1	1	0	0	2	1	0	0	0	0	1	0	2	1	0	0	1	1
155	1	0	2	0	0	0	2	1	2	2	0	0	0	0	0	0	0	0	2	1	1	0	2	2	0	1	1	2	2	2	0	1	1	2	2	1	1	0	0	1	1	0	1	2	1	1	1	1	2
156	0	1	1	0	0	2	2	1	1	1	0	0	1	0	0	0	0	0	2	0	0	0	1	1	1	2	1	1	0	1	0	0	1	1	0	2	1	0	0	1	1	0	0	2	0	1	0	2	0
157	0	0	0	0	0	1	2	1	1	1	0	1	0	0	1	0	0	0	0	1	1	0	2	2	0	0	1	1	2	2	1	2	2	0	1	1	2	0	0	2	2	0	0	2	0	1	2	0	2
158	1	0	0	0	0	1	1	2	1	1	1	1	2	0	2	0	0	0	2	1	1	0	2	2	0	0	2	2	1	2	0	2	1	2	0	2	1	0	0	0	0	0	0	1	0	1	1	0	2
159	1	0	0	0	0	0	1	1	2	2	0	1	2	0	1	1	0	2	1	1	1	0	1	2	0	1	0	2	2	2	1	0	1	0	2	0	2	0	0	2	2	0	1	2	1	1	1	0	2
160	1	0	2	0	0	0	2	1	2	2	0	1	1	0	0	1	0	0	1	0	0	0	2	2	0	2	1	2	1	1	0	1	2	0	1	1	1	0	0	2	2	0	0	1	0	0	0	0	2
161	1	0	0	0	0	0	1	2	1	1	1	1	1	0	0	0	0	0	2	0	0	0	2	2	0	1	1	1	2	2	1	0	1	1	0	2	0	0	0	0	0	1	0	1	2	0	1	0	1
162	0	1	0	0	0	0	2	1	2	2	0	0	0	0	0	0	0	1	1	0	0	0	1	1	1	0	1	2	0	1	0	1	1	0	1	1	2	0	0	1	1	1	0	2	2	1	1	1	1
163	1	0	0	0	0	0	1	1	1	0	1	1	1	0	2	0	0	0	1	1	1	1	2	2	0	2	2	2	1	1	0	0	1	1	1	1	2	0	0	2	2	0	1	1	1	0	0	2	0
164	0	0	1	0	0	1	1	2	1	0	1	0	0	0	0	0	0	0	2	0	0	0	2	2	0	1	1	1	0	1	0	2	1	1	1	1	0	0	0	0	0	1	1	2	1	0	1	1	1
165	1	0	0	0	0	0	1	2	0	0	1	0	1	0	1	0	1	1	1	0	0	0	2	2	0	1	2	2	1	2	2	1	1	1	0	2	0	0	0	0	0	0	1	1	0	0	0	0	2
166	0	0	0	0	0	1	1	2	0	0	2	0	0	0	0	0	0	0	0	1	0	0	2	2	0	0	2	2	1	2	0	1	2	1	1	1	1	0	0	1	1	0	1	1	1	2	0	1	1
167	0	0	0	0	0	0	2	2	2	1	0	1	1	0	0	1	0	0	1	1	1	0	1	1	0	0	2	2	0	1	0	1	2	1	1	1	2	0	0	2	2	0	0	1	0	0	0	1	1
168	1	0	0	0	0	2	2	2	2	0	0	1	1	0	1	0	0	0	2	1	1	0	2	2	0	1	2	2	0	2	0	2	2	1	0	2	1	0	0	1	1	0	0	1	0	1	1	1	1
169	1	0	1	0	0	1	1	1	2	2	0	0	1	0	1	0	0	0	1	0	0	0	2	2	0	1	2	2	0	2	0	1	1	1	0	2	1	0	0	2	1	0	1	2	1	1	0	1	1
170	1	0	0	0	0	1	1	2	1	0	1	1	1	0	0	0	0	0	1	1	1	1	2	2	0	2	2	1	1	2	0	0	0	1	1	1	0	0	0	0	0	0	0	2	0	1	0	2	0
171	0	0	1	0	0	1	2	1	2	1	0	1	1	0	0	0	0	0	1	0	0	0	1	1	1	2	2	2	0	2	0	0	2	0	1	1	1	0	0	1	1	0	0	2	1	0	0	0	1
172	0	0	0	0	0	0	2	0	2	2	0	1	1	0	1	0	0	0	1	0	0	0	1	2	0	1	2	2	1	1	0	1	1	2	0	2	0	0	0	0	0	0	1	1	0	1	0	1	1
173	0	0	1	1	1	2	1	0	2	2	0	1	2	0	2	0	0	1	1	1	1	0	2	2	1	1	2	2	1	2	0	1	2	1	1	1	2	0	0	1	1	2	0	2	0	1	0	2	0
174	1	0	0	0	0	1	1	0	2	2	0	0	0	0	0	0	0	1	2	0	0	0	1	1	1	1	2	2	0	2	0	0	0	1	0	2	0	0	0	0	0	1	0	2	2	0	0	2	1
175	1	0	0	0	0	1	2	1	2	2	0	0	0	0	0	0	0	0	2	0	0	0	2	2	0	0	1	2	0	2	0	1	1	0	2	1	1	0	0	1	1	0	0	1	1	1	1	1	1
176	0	0	0	0	0	0	1	1	1	1	1	1	2	0	2	0	0	1	2	0	0	0	0	1	0	0	2	2	0	2	0	0	2	1	0	2	2	1	0	0	0	0	1	1	1	2	0	1	1
177	1	0	0	0	0	1	2	2	2	0	0	0	0	0	0	0	0	1	1	1	1	0	2	2	0	0	1	2	1	2	1	0	0	2	0	2	2	0	1	2	1	1	0	1	1	0	0	1	1
178	0	0	0	0	0	1	1	2	1	1	0	0	0	0	0	0	0	1	1	1	0	1	2	2	0	2	1	2	1	2	0	1	2	1	1	1	1	0	1	2	1	0	0	2	0	1	0	1	1
179	0	0	0	0	0	1	2	0	2	2	0	1	2	0	2	0	0	0	1	0	0	0	1	1	1	2	2	2	1	2	0	0	1	1	0	2	1	0	0	2	1	0	1	1	0	0	0	1	1
180	1	0	0	0	1	2	2	0	2	2	0	0	0	0	0	0	0	1	0	0	0	0	2	2	0	2	2	1	1	2	0	1	1	1	1	1	1	0	0	2	1	2	0	2	1	0	0	1	1
181	0	0	0	0	0	1	1	2	0	0	0	0	1	0	1	0	0	0	0	1	1	0	2	2	0	0	0	1	0	1	0	2	2	1	0	2	2	0	0	2	1	0	0	2	0	0	1	0	2
182	1	0	1	0	0	1	1	2	0	0	1	0	0	0	0	0	0	1	1	2	1	0	2	2	1	2	2	1	1	2	0	2	1	1	1	1	1	0	0	1	1	0	1	2	2	2	0	1	0
183	0	0	0	0	0	0	2	0	2	2	0	0	0	0	0	0	0	1	2	1	0	0	2	2	0	1	2	2	0	2	1	1	0	2	0	2	0	1	1	1	0	0	0	2	0	1	0	1	1
184	1	0	0	0	0	0	2	1	2	1	0	0	2	1	1	0	0	0	1	0	0	1	2	2	0	2	1	1	0	1	1	1	1	1	0	2	1	0	0	2	2	0	1	2	1	0	0	1	1
185	1	0	0	0	0	0	2	0	2	2	0	0	0	0	0	0	0	0	1	0	0	0	2	2	0	1	0	1	1	2	0	0	0	2	0	2	1	0	0	2	2	0	0	1	0	0	1	0	2
186	1	0	0	0	1	1	2	1	2	1	1	0	1	0	0	0	0	0	1	2	1	0	2	2	0	1	1	2	1	1	1	1	2	0	2	0	2	0	0	1	1	0	0	2	0	1	0	2	0
187	1	0	0	0	0	1	1	2	1	0	1	0	0	0	0	0	0	0	1	0	0	0	2	2	0	1	1	1	1	2	1	0	1	1	1	1	1	0	0	1	1	0	1	2	0	1	1	0	2
188	1	0	0	0	0	1	2	0	2	1	0	0	1	1	0	0	0	2	1	1	0	0	2	2	0	1	0	1	1	2	0	1	1	0	1	0	1	0	0	2	2	0	0	1	0	0	0	1	1
189	0	0	0	0	1	1	2	2	1	1	0	0	0	0	0	0	1	1	0	1	1	0	1	1	1	1	1	1	1	2	0	1	2	1	1	1	1	1	1	1	1	0	0	1	0	0	0	1	0
190	0	0	0	0	0	2	1	2	1	1	0	0	1	0	1	0	0	0	1	1	1	0	2	2	0	2	2	2	0	2	1	1	1	1	1	1	1	0	0	1	1	0	0	2	1	1	1	0	1
191	1	0	0	0	0	1	2	2	1	1	0	0	0	0	0	1	1	2	2	0	0	0	2	2	1	2	2	2	1	2	1	1	1	1	1	1	2	0	0	1	1	0	1	2	2	2	0	1	0
192	1	0	0	0	0	1	1	1	1	1	1	0	1	0	1	0	0	1	0	2	2	0	1	1	1	2	2	2	1	1	0	2	2	2	0	2	2	0	0	1	1	1	0	1	2	0	0	1	1
193	0	0	0	0	0	0	1	2	1	1	1	1	1	0	0	0	0	1	0	2	2	0	2	2	0	1	2	2	1	2	0	0	1	0	1	1	2	0	0	1	1	0	0	0	0	1	0	1	1
194	0	0	0	0	0	2	1	2	1	0	1	1	1	0	0	1	0	0	1	0	0	0	2	2	2	1	1	2	0	2	1	1	1	2	0	2	2	0	0	2	2	0	0	2	1	0	0	1	1
195	0	0	0	0	0	1	1	2	0	0	0	1	1	0	1	0	0	2	2	0	0	0	1	1	0	0	2	2	2	2	0	1	1	1	1	1	0	1	0	0	0	0	1	2	0	1	0	1	1
196	0	0	1	0	1	1	2	1	2	1	0	1	2	0	1	1	0	0	1	0	0	0	2	2	0	0	1	1	2	2	1	2	1	0	2	0	2	0	0	1	1	0	1	2	0	1	0	1	0
197	0	0	0	0	0	1	1	2	0	0	0	0	2	1	1	0	0	0	1	1	0	0	2	2	0	0	1	1	2	2	1	0	1	1	1	1	1	1	1	1	1	0	1	2	2	0	0	0	0
198	0	0	0	0	0	0	1	1	2	2	1	0	0	0	0	0	0	0	2	1	1	0	0	0	0	1	2	2	1	2	0	1	1	1	0	2	1	1	1	1	1	0	0	1	0	0	0	0	2
199	1	0	1	0	0	2	0	2	0	0	1	0	1	0	0	0	0	1	0	0	0	0	2	2	0	1	2	2	1	2	0	1	1	1	1	1	1	0	0	2	2	0	0	1	0	0	0	0	0
200	1	0	0	0	0	1	2	2	2	0	0	0	1	0	1	0	0	0	2	0	0	0	0	0	1	1	2	2	1	1	1	1	1	1	0	2	0	0	0	1	0	0	0	1	0	0	0	2	1
201	0	0	0	0	0	1	2	1	2	1	0	0	0	0	0	0	0	1	2	0	0	0	2	2	0	2	2	2	0	1	0	0	1	1	1	1	1	1	1	0	0	1	0	2	1	0	0	2	1
202	1	0	0	0	0	0	2	1	1	1	0	0	0	0	0	0	0	1	2	0	0	0	2	2	0	1	2	2	1	2	0	2	2	0	1	1	2	0	0	1	1	0	0	1	0	1	0	2	0
203	0	0	0	0	0	1	2	2	2	1	0	0	1	0	1	0	0	1	1	1	0	0	2	2	0	2	2	2	0	2	0	1	1	2	0	2	1	1	1	1	1	0	0	1	0	1	1	1	1
204	0	0	0	0	0	1	2	1	2	2	0	0	0	0	0	0	0	1	1	0	0	0	2	2	1	0	2	2	0	2	2	2	1	1	1	1	2	0	0	0	0	1	0	1	1	0	0	2	1
205	0	0	0	0	1	2	2	1	1	1	0	0	1	0	1	0	0	0	2	0	0	1	2	2	0	2	2	2	1	2	0	1	1	1	1	1	0	0	0	1	0	0	0	2	1	0	0	2	0
206	0	0	0	0	0	1	2	1	2	2	0	0	0	0	0	0	0	0	1	0	0	0	2	2	1	1	2	2	0	2	2	2	1	0	1	1	1	0	0	0	0	0	0	1	0	1	0	2	0
207	1	1	0	0	0	1	2	2	1	1	1	0	0	0	0	0	0	0	1	1	1	0	1	2	0	1	1	2	1	2	0	1	1	2	1	2	1	1	1	1	1	1	0	1	1	0	0	0	2
208	0	0	0	0	0	2	1	1	2	2	1	1	1	0	1	0	0	1	1	1	1	0	2	2	0	0	1	2	2	2	1	1	1	1	1	1	1	0	0	0	0	2	0	2	0	0	0	1	1
209	0	0	0	0	0	0	2	0	2	2	0	1	1	0	0	0	1	1	1	0	0	0	2	2	0	2	1	2	2	1	1	1	2	1	1	1	1	0	1	2	1	1	0	2	0	1	0	2	1
210	0	0	0	0	1	1	2	1	0	0	0	0	1	0	1	0	0	1	1	0	0	0	0	0	0	0	1	0	2	2	0	0	1	0	2	0	0	0	0	0	0	2	0	2	0	0	0	2	0
211	0	0	0	0	0	0	2	1	2	2	0	0	1	1	0	0	0	0	1	1	1	0	2	2	1	0	1	2	1	2	1	0	1	0	1	1	0	1	1	0	0	1	0	2	1	0	0	2	0
212	1	0	1	0	0	1	1	2	1	1	1	0	0	0	0	0	0	1	2	0	0	0	1	1	0	2	0	2	1	1	0	1	1	2	0	2	2	0	0	0	0	0	0	0	0	0	0	2	1
213	0	0	0	0	0	2	0	2	0	0	2	1	1	0	0	0	0	1	2	0	0	0	0	0	1	1	2	2	1	2	1	1	1	1	1	1	2	0	0	1	1	2	0	2	0	0	0	0	1
214	1	1	0	0	1	2	2	2	1	0	0	0	1	0	1	0	0	0	1	1	0	0	1	2	0	1	1	2	2	1	1	0	2	2	0	2	1	0	1	2	1	0	0	0	0	1	0	0	1
215	1	0	0	0	0	2	2	2	1	0	0	0	1	0	0	0	0	1	2	0	0	0	1	1	1	0	1	1	1	2	0	1	0	2	0	2	2	0	0	1	1	1	0	1	1	1	0	2	0
216	0	0	0	0	0	1	1	2	0	0	1	0	1	0	1	0	0	2	2	0	0	1	1	2	1	0	1	1	1	2	0	1	1	1	0	2	1	0	0	0	0	0	0	0	2	1	1	1	1
217	1	0	0	0	0	1	1	2	1	0	1	0	1	0	1	0	0	1	1	0	0	0	0	1	0	0	1	1	1	2	0	1	1	1	0	2	2	0	0	2	2	0	0	2	0	0	0	1	1
218	0	0	0	0	0	2	1	1	1	1	0	0	1	0	1	0	0	0	0	1	1	0	2	2	1	0	2	2	0	2	1	0	1	0	1	1	2	0	0	2	2	0	1	1	1	2	0	2	1
219	1	0	0	0	1	1	2	1	1	1	1	0	1	0	2	0	0	0	2	0	0	0	1	2	0	2	2	2	0	2	0	1	1	1	1	1	2	0	0	1	1	0	1	2	2	1	0	2	1
220	1	0	0	0	0	1	1	2	0	0	1	1	2	1	1	0	0	0	1	2	1	0	1	1	0	1	1	1	0	1	1	0	0	1	1	1	2	0	0	2	2	0	0	2	1	0	0	2	0
221	1	0	0	0	0	1	2	1	2	2	0	0	2	1	1	0	0	0	1	1	1	0	2	2	0	2	2	2	0	2	1	2	1	2	0	2	1	0	0	1	1	1	0	1	0	1	0	2	0
222	0	0	0	0	1	1	2	1	1	0	0	0	2	0	2	0	0	2	0	2	0	0	2	2	2	1	2	2	1	2	1	2	2	0	1	1	1	0	0	0	0	0	0	0	1	0	1	0	2
223	0	0	0	0	0	1	2	2	2	2	0	0	0	0	0	0	0	0	1	0	0	0	2	2	0	0	2	2	0	1	0	0	0	2	1	2	1	1	1	1	1	0	0	1	1	1	0	2	1
224	1	0	0	0	0	1	1	2	1	1	1	1	2	0	0	1	0	0	0	1	0	0	1	1	1	0	1	1	0	1	0	2	1	0	2	0	1	1	1	0	0	0	0	2	0	0	0	2	0
225	1	1	0	0	1	1	1	1	2	2	0	2	1	0	2	0	1	0	2	1	1	0	0	1	0	1	2	2	0	2	1	0	0	2	0	2	2	0	0	0	0	0	1	2	0	1	2	0	2
226	0	0	0	0	0	1	2	1	2	1	0	1	1	0	0	0	0	1	1	0	0	0	2	2	1	2	2	2	0	2	0	1	1	0	1	1	2	0	0	1	1	1	0	1	1	0	1	0	2
227	1	0	0	0	0	2	2	2	1	0	0	0	0	0	0	0	0	0	1	0	0	0	2	2	0	1	1	1	1	2	0	1	1	0	1	1	2	0	0	1	1	1	0	2	1	0	0	0	2
228	1	0	1	1	0	2	1	1	1	1	0	0	0	0	0	0	0	0	1	0	0	0	2	2	0	2	1	2	1	2	1	1	1	0	1	1	2	0	0	2	2	0	0	1	1	0	0	2	1
229	1	1	0	0	1	1	1	2	1	0	1	0	0	0	0	0	0	1	0	1	1	0	2	2	0	1	1	2	1	2	1	0	0	1	2	1	0	1	1	0	0	1	1	2	1	0	0	1	0
230	0	0	1	0	0	2	2	2	1	1	0	0	0	0	0	0	0	0	1	0	0	0	2	2	0	1	1	2	1	1	1	0	0	2	0	2	1	0	0	1	1	0	1	2	1	1	0	2	2
231	0	0	0	0	0	1	2	0	2	2	0	0	1	0	0	0	0	2	2	1	1	1	2	2	0	2	2	2	1	2	0	1	2	0	1	1	1	0	0	1	1	0	0	2	0	1	0	1	1
232	1	0	1	0	0	1	2	1	1	1	1	1	2	0	1	0	0	1	1	1	0	0	2	2	1	0	2	2	0	2	1	1	1	1	1	2	2	0	0	2	2	0	0	1	1	2	0	2	0
233	1	0	0	0	0	0	1	1	1	1	1	1	2	0	1	1	0	0	1	1	1	0	2	2	0	1	2	2	1	2	0	0	1	0	2	1	1	0	0	2	2	0	1	2	1	0	0	2	0
234	1	0	0	0	1	2	1	1	1	1	2	0	1	0	1	0	0	1	2	0	0	0	2	2	0	0	2	1	1	2	0	2	2	0	2	0	0	0	0	0	0	0	1	1	1	2	0	2	0
235	0	0	0	0	2	2	2	2	2	1	0	0	1	0	1	0	0	0	1	1	1	0	2	2	0	2	1	2	1	1	1	1	1	1	0	2	2	0	0	2	2	1	0	1	0	1	0	1	0
236	1	0	0	0	1	2	2	2	2	0	0	0	0	0	0	0	0	0	1	0	0	0	2	2	0	1	1	1	0	1	0	1	0	2	0	2	1	0	0	1	1	0	1	1	1	2	0	2	1
237	1	0	0	0	0	1	2	1	1	1	0	0	2	1	0	0	0	1	0	1	1	0	2	2	0	1	1	1	0	1	0	1	1	1	0	2	1	0	0	1	1	1	0	1	1	0	0	0	2
238	1	0	0	0	0	0	2	0	2	2	0	1	1	1	0	0	0	1	0	0	0	0	2	2	1	0	2	2	0	1	0	2	1	0	1	1	2	0	0	0	0	0	0	2	0	1	0	1	1
239	1	0	0	0	0	1	2	1	2	1	0	0	0	0	0	0	0	0	1	0	0	2	0	2	0	1	1	1	1	2	0	0	0	2	1	1	1	0	0	2	2	0	0	1	1	1	0	2	0
240	1	0	0	0	0	2	2	1	1	1	1	0	1	0	1	0	1	1	0	1	1	0	2	2	0	2	0	1	2	2	1	1	1	1	0	2	1	0	0	1	1	0	1	1	1	1	0	2	0
241	0	0	0	0	0	1	2	2	1	0	1	2	2	0	2	0	0	0	1	2	1	0	2	2	0	0	1	1	1	1	0	0	1	1	0	2	2	0	0	1	1	0	0	1	0	0	0	1	1
242	0	0	0	0	0	1	2	1	1	1	0	1	0	0	1	0	0	0	1	0	0	0	2	2	0	1	1	2	0	1	1	2	2	0	2	0	1	0	0	0	0	1	0	2	1	0	0	2	1
243	0	0	1	0	0	2	2	1	2	2	0	0	1	0	1	0	0	0	2	1	1	0	2	2	0	2	2	2	0	2	0	0	1	0	1	1	2	0	0	1	1	0	0	2	0	1	0	0	2
244	1	0	0	0	1	1	2	0	2	2	0	0	0	0	0	0	0	1	1	1	1	0	1	1	0	1	2	2	1	2	2	0	1	1	1	1	0	0	0	0	0	0	0	2	0	1	0	0	1
245	1	0	0	0	1	2	2	2	1	1	0	0	0	0	0	0	0	1	2	0	0	1	1	2	1	0	2	2	0	2	0	1	1	2	0	2	1	0	0	1	1	0	1	1	1	0	0	0	2
246	0	0	0	0	0	0	1	1	1	1	2	1	2	0	1	0	0	0	1	0	0	0	2	2	1	0	1	1	0	1	1	0	1	2	1	2	1	0	0	2	1	0	1	1	1	0	0	1	0
247	0	0	0	0	0	0	2	1	2	0	0	2	2	0	1	0	0	0	2	0	0	0	1	1	1	1	1	1	2	2	0	2	1	0	1	1	1	0	0	2	2	0	0	1	0	1	0	2	0
248	1	0	0	0	0	2	1	1	1	1	0	2	2	1	0	1	0	0	1	0	0	0	2	2	0	1	1	2	1	1	1	0	1	1	0	2	0	1	1	0	0	0	0	2	1	0	0	2	1
249	0	0	0	0	0	0	2	1	2	2	0	0	0	0	0	0	0	0	0	1	0	0	2	2	0	1	1	1	1	2	1	0	0	2	0	2	1	0	0	0	0	0	0	1	0	1	0	0	2
250	0	0	0	0	0	2	2	2	1	1	0	0	0	0	0	0	1	1	1	0	0	0	2	2	0	0	1	0	2	2	0	1	2	1	1	1	2	0	0	2	2	0	0	2	0	2	0	1	1
251	1	0	0	0	1	1	2	2	1	1	0	0	1	0	1	0	0	0	0	1	1	0	2	2	0	0	1	1	0	1	1	2	2	0	2	0	0	1	1	1	0	0	0	1	0	1	0	1	1
252	1	0	0	0	0	1	2	1	2	2	0	2	1	0	2	0	0	1	1	1	0	0	2	2	0	0	1	2	1	2	0	0	1	1	1	1	1	0	0	0	0	0	1	2	1	0	0	1	1
253	0	0	0	0	0	2	2	2	2	1	0	1	1	0	1	0	0	1	0	2	2	0	2	2	0	1	2	2	0	2	0	0	0	2	0	2	2	0	1	2	1	0	0	2	0	2	0	1	1
254	1	0	0	0	0	2	2	1	2	2	0	1	2	0	1	1	0	1	2	1	1	0	2	2	1	0	1	1	1	2	1	1	1	2	0	2	2	0	0	1	1	0	0	0	0	0	0	0	1
255	1	0	0	0	0	1	2	0	2	2	0	0	1	0	1	0	0	0	2	0	0	0	2	2	0	1	1	1	2	2	1	2	1	0	2	0	1	0	0	1	1	0	1	1	1	2	0	2	0
256	0	0	1	1	0	2	1	2	1	1	0	1	1	0	0	1	0	0	1	0	0	0	1	1	1	2	2	2	0	2	0	0	0	1	2	1	1	1	1	0	0	0	0	1	0	0	0	1	0
257	0	0	0	0	0	0	1	2	1	1	0	1	1	0	1	0	1	1	1	0	0	0	2	2	0	1	2	2	0	2	1	0	1	2	0	2	1	1	1	0	0	0	0	1	0	0	0	1	2
258	1	0	1	0	1	2	2	1	2	1	0	0	1	0	1	0	0	0	1	0	0	0	2	2	0	2	1	1	1	2	0	0	0	2	0	2	1	0	0	1	1	0	0	0	0	1	1	1	1
259	1	0	0	0	0	2	1	2	1	0	1	0	1	1	0	0	0	0	1	0	0	0	1	1	1	0	1	2	1	2	1	1	2	0	1	1	1	0	0	2	1	1	0	2	2	0	0	2	0
260	0	1	0	0	0	1	2	2	1	1	0	0	0	0	0	0	0	0	2	0	0	0	0	0	1	1	1	2	2	2	0	1	1	0	0	2	1	0	0	1	1	0	0	1	0	0	0	2	0
261	1	0	0	0	0	1	1	1	1	1	1	0	0	0	0	0	0	1	1	0	1	0	2	2	0	2	0	1	2	1	0	2	2	2	0	2	1	0	0	1	1	0	0	2	1	0	0	1	1
262	0	0	0	0	0	1	2	1	1	1	0	0	1	0	1	0	0	0	1	1	1	0	1	1	1	1	2	2	0	2	1	1	1	2	0	2	1	0	1	2	0	0	0	2	0	0	0	2	0
263	1	0	0	0	0	1	1	1	2	2	0	0	1	0	2	0	0	0	2	0	0	0	1	1	1	1	1	2	2	1	0	0	1	1	0	2	1	0	0	2	1	0	0	2	0	1	0	0	2
264	0	0	0	0	0	1	2	1	2	2	0	0	1	0	1	0	0	1	0	1	1	0	2	2	0	1	2	2	0	2	1	2	2	0	1	1	2	0	0	2	2	1	1	2	1	0	0	1	1
265	0	0	0	0	1	2	1	2	0	0	0	0	0	0	0	0	0	0	2	0	0	0	2	2	0	1	2	2	0	2	0	1	1	1	1	1	1	0	0	0	0	0	0	1	1	1	0	1	2
266	1	0	0	0	0	2	1	2	1	0	1	1	2	0	1	1	0	1	1	1	1	0	2	2	0	1	0	2	2	1	0	0	0	1	2	1	1	0	0	1	1	1	0	1	2	0	0	2	1
267	1	0	0	0	0	2	2	1	1	1	0	0	0	0	0	0	0	1	2	0	0	0	2	2	0	0	1	1	2	2	1	1	1	1	1	1	1	0	0	2	1	1	0	1	0	1	0	1	2
268	0	0	1	1	0	1	2	2	1	0	1	1	1	0	0	1	0	1	2	1	1	0	0	1	0	1	2	2	0	2	1	0	1	2	0	2	1	1	0	1	1	1	0	1	1	0	0	2	0
269	1	0	0	0	0	0	2	2	1	1	0	0	1	0	1	0	0	1	1	1	1	0	2	2	1	1	2	2	0	1	0	2	2	2	0	2	2	0	0	1	1	0	0	1	0	0	0	2	0
270	1	0	0	0	0	2	2	0	2	2	0	0	0	0	0	0	0	1	1	1	1	1	2	2	0	2	2	2	0	2	0	1	2	1	1	1	1	0	0	1	1	1	0	1	0	1	0	1	1
271	1	0	0	0	2	2	2	2	2	1	0	0	1	0	1	0	0	1	2	0	0	0	2	2	1	2	2	1	1	2	0	1	1	1	1	1	0	0	0	0	0	1	0	2	1	1	0	2	0
272	1	0	0	0	0	0	1	2	1	1	1	0	1	0	1	0	0	2	2	1	0	0	1	1	1	1	2	2	0	2	0	0	0	1	1	1	2	1	0	0	0	1	0	2	0	0	0	1	0
273	0	0	0	0	0	1	2	2	1	0	1	0	0	0	0	0	0	0	2	0	0	0	2	2	0	1	1	2	2	1	1	2	1	2	0	2	2	0	0	1	1	0	0	0	0	0	0	0	2
274	1	0	1	0	0	0	2	2	2	1	0	0	1	0	1	0	0	0	2	0	0	0	2	2	0	1	2	2	0	1	1	1	1	1	1	1	1	0	0	1	1	0	0	1	0	0	0	1	1
275	1	0	1	1	0	1	2	2	1	0	0	1	0	0	0	0	0	1	2	0	0	0	2	2	0	0	1	1	1	2	0	0	1	1	0	2	1	0	0	1	1	0	0	2	0	1	0	1	2
276	1	0	0	0	0	2	2	1	2	2	0	0	0	0	0	0	0	1	1	0	0	0	2	2	1	0	2	2	1	2	0	1	1	0	1	0	1	0	0	1	1	0	0	1	0	0	0	2	0
277	1	0	0	0	0	1	2	1	2	2	0	0	0	0	0	0	0	0	2	0	0	0	1	2	0	1	1	2	2	2	2	0	2	1	0	2	2	0	0	0	0	2	0	2	1	0	0	1	0
278	0	0	0	0	0	1	1	1	0	0	1	0	0	0	0	0	1	0	2	1	1	1	2	2	0	2	2	2	0	2	1	0	0	2	0	2	1	0	0	1	1	0	0	1	1	1	0	2	0
279	1	0	0	0	1	2	2	1	2	2	0	0	0	0	0	0	0	2	1	1	1	0	2	2	0	1	1	2	1	2	1	0	1	2	1	1	1	0	0	0	0	0	0	1	0	0	0	1	1
280	0	0	0	0	1	1	1	2	1	0	1	1	2	0	1	0	1	2	1	1	1	0	2	2	0	2	2	2	1	2	2	0	0	1	2	0	1	0	0	0	0	0	0	1	0	0	0	1	1
281	1	0	0	0	0	0	2	2	1	0	0	0	1	0	1	0	1	2	2	0	0	0	1	1	1	1	2	2	0	1	0	0	1	1	1	1	1	0	0	1	1	0	0	1	0	0	0	0	2
282	0	0	0	0	0	2	1	2	1	0	1	1	1	0	0	0	0	0	2	0	0	0	2	2	0	1	2	2	0	2	2	2	1	2	0	2	1	0	0	0	0	1	0	2	0	0	0	0	2
283	0	0	0	0	1	2	2	1	1	1	0	0	1	0	1	0	0	1	1	1	1	0	2	2	1	0	2	2	1	2	2	1	2	1	2	1	2	0	0	2	2	0	0	1	0	1	0	2	1
284	0	0	0	0	0	1	2	0	2	2	0	1	1	0	1	0	0	1	1	0	0	0	1	1	1	1	2	2	0	2	1	2	2	0	2	0	2	0	0	2	2	0	0	1	1	2	0	2	1
285	1	0	0	0	0	0	2	0	2	2	0	1	2	0	0	1	0	1	2	0	0	0	1	1	0	1	2	2	0	2	0	1	2	1	1	1	1	0	0	1	0	1	0	2	1	0	0	1	1
286	1	0	0	0	1	2	2	1	2	1	0	0	0	0	0	0	0	1	2	0	0	0	2	2	0	1	1	1	1	2	0	1	0	1	0	2	1	0	0	1	1	0	0	1	0	1	0	0	1
287	0	0	0	0	1	2	2	2	0	0	0	0	1	0	1	0	0	1	1	1	1	0	2	2	0	1	1	1	1	2	1	0	1	0	1	2	2	0	0	1	1	0	0	2	0	0	0	1	1
288	0	0	0	0	0	1	1	1	1	1	0	0	1	0	1	0	0	1	2	0	0	0	2	2	0	1	1	0	2	2	0	1	1	1	0	2	2	0	0	2	2	1	0	2	1	0	0	1	0
289	0	0	0	0	0	2	2	2	0	0	0	2	2	1	0	1	0	0	0	1	0	0	2	2	0	2	2	2	1	2	2	1	2	0	1	0	1	0	0	0	0	0	0	1	1	1	0	0	2
290	0	0	0	0	0	0	2	0	2	1	0	0	0	0	0	0	0	2	1	1	1	0	1	1	1	1	2	2	0	2	0	1	1	1	0	2	1	0	0	2	1	1	0	2	1	0	0	1	1
291	0	0	0	0	0	0	2	2	1	1	0	0	1	0	1	0	0	1	1	1	1	0	2	2	0	2	1	1	1	2	0	0	0	2	0	2	1	0	0	1	1	2	0	2	0	0	0	1	1
292	0	1	0	0	0	1	2	2	1	1	0	1	1	0	1	0	0	1	2	0	0	0	2	2	0	1	2	2	0	2	0	0	1	1	1	1	1	0	0	1	1	0	0	1	0	1	0	0	1
293	0	0	0	0	0	0	1	2	0	0	2	1	1	0	1	0	0	0	1	1	0	0	0	0	0	0	1	1	0	1	1	0	2	0	1	1	2	0	0	1	1	0	1	1	1	0	0	2	0
294	1	0	0	0	0	0	2	1	2	1	0	0	1	1	0	0	0	0	2	0	0	1	2	2	0	0	2	2	1	2	1	0	1	0	1	1	0	0	0	1	1	0	1	2	1	0	0	1	0
295	0	0	0	0	0	1	2	1	2	2	0	1	2	0	1	0	0	2	2	0	0	0	2	2	0	1	1	2	1	1	1	0	1	1	1	1	1	1	1	1	1	0	1	1	1	0	0	0	1
296	1	0	0	0	0	0	1	1	1	1	0	0	0	0	0	0	0	1	2	0	0	0	2	2	1	0	2	2	0	2	0	0	1	2	0	2	0	0	0	0	0	0	0	1	0	0	0	1	1
297	1	0	0	0	0	2	1	1	1	1	0	0	0	0	0	0	0	0	2	0	0	0	1	2	0	1	2	2	0	2	0	0	2	1	0	2	0	0	0	0	0	0	0	1	0	0	0	1	1
298	0	0	1	0	0	2	1	2	1	0	1	0	0	0	0	0	0	1	2	0	0	0	2	2	0	1	2	1	1	2	0	1	1	0	1	0	2	0	0	2	2	0	1	2	0	0	0	0	1
299	1	0	0	0	0	1	2	2	2	1	0	0	0	0	0	0	0	0	1	1	1	0	2	2	0	1	0	1	0	1	0	0	1	1	1	1	0	0	0	0	0	0	1	2	1	0	0	2	0
300	1	0	1	0	0	1	2	2	2	0	0	0	0	0	0	0	1	1	1	0	0	0	2	2	0	1	1	2	0	2	1	0	2	1	0	2	0	0	0	1	0	0	0	2	0	2	0	1	1
301	1	0	0	0	0	0	2	2	2	1	0	1	2	0	1	1	0	0	0	1	1	0	1	1	1	1	1	1	0	1	0	0	0	1	1	1	1	0	0	1	1	0	0	0	1	1	0	0	2
302	1	0	0	0	0	0	2	1	1	1	0	0	0	0	0	0	0	0	1	0	0	0	2	2	0	1	1	1	1	2	1	0	0	1	1	1	2	0	0	2	2	0	0	0	0	0	0	2	0
303	0	0	0	0	0	2	2	1	2	0	0	0	1	0	1	0	0	1	2	0	0	2	0	2	0	1	1	1	1	2	0	0	0	2	0	2	1	0	0	0	0	0	1	2	1	1	0	1	1
304	1	0	0	0	1	1	1	1	1	1	1	0	1	0	1	0	0	1	0	1	1	0	2	2	0	2	1	2	1	1	0	0	1	2	0	2	1	1	1	1	1	0	1	1	1	1	0	1	1
305	1	0	0	0	1	2	2	2	2	1	0	1	1	0	1	0	0	0	0	2	0	0	2	2	1	0	1	1	1	2	0	0	0	2	0	2	1	0	0	1	1	0	1	2	1	0	1	1	1
306	0	0	0	0	0	1	2	2	0	0	0	0	0	0	0	0	0	0	1	2	1	0	2	2	0	0	2	2	0	2	0	0	0	2	0	2	2	0	0	2	2	1	0	2	1	0	0	1	1
307	1	0	0	0	0	1	2	0	2	1	1	2	2	1	0	1	0	1	1	0	0	0	2	2	0	1	2	2	1	2	2	0	0	2	0	2	1	1	1	1	1	2	0	2	0	0	0	1	1
308	1	0	0	0	0	0	2	2	1	0	1	0	0	0	0	0	0	0	0	1	1	0	2	2	1	0	1	1	2	2	1	0	0	2	0	2	2	0	0	1	1	0	0	2	0	1	0	1	1
309	0	0	0	0	0	0	2	2	2	2	0	0	1	1	0	0	0	0	1	0	0	0	2	2	0	1	2	2	1	2	0	0	1	1	1	1	1	0	0	1	1	0	0	2	0	2	0	2	1
310	0	0	0	0	0	1	1	2	1	1	0	1	1	0	1	0	0	0	2	0	0	0	2	2	0	1	1	2	2	1	1	0	0	2	0	2	2	0	0	2	2	0	0	0	0	1	0	2	0
311	0	0	0	0	0	1	1	2	0	0	1	0	0	0	0	0	1	1	1	1	0	0	2	2	0	2	2	2	0	1	0	1	1	2	2	1	1	0	0	0	0	0	1	1	1	2	0	1	1
312	0	0	0	0	1	2	2	2	2	1	0	1	2	0	2	0	0	1	1	0	1	0	1	1	0	2	2	2	0	2	1	1	2	1	1	1	1	1	1	1	1	0	1	2	1	1	0	1	1
313	0	0	0	0	0	0	1	2	1	1	0	0	0	0	0	0	0	1	2	0	0	0	2	2	0	1	1	2	1	2	1	1	1	2	0	2	1	0	0	1	1	0	0	0	2	1	0	0	2
314	0	0	0	0	0	1	2	2	1	1	0	1	0	0	0	0	0	1	0	0	0	0	2	2	0	1	1	1	1	2	0	2	2	1	0	2	0	1	1	1	0	0	1	2	0	0	0	2	0
315	0	0	0	0	1	1	1	1	1	1	0	0	0	0	0	0	0	0	0	1	1	0	2	2	0	1	1	1	2	2	1	1	1	1	1	1	2	0	0	2	2	0	0	2	0	1	0	2	0
316	1	0	0	0	0	1	1	1	2	2	0	0	2	0	2	0	0	1	1	0	0	0	1	1	0	1	0	1	1	2	0	1	1	1	0	2	2	0	0	2	2	0	0	2	1	0	0	1	1
317	0	0	0	0	0	1	2	1	2	1	0	0	1	0	1	0	0	0	2	0	0	0	2	2	0	2	2	2	0	1	0	0	0	2	0	2	1	0	0	1	1	0	1	1	1	0	0	2	1
318	1	0	0	0	0	2	2	2	2	1	0	0	1	0	1	0	0	1	0	1	1	0	2	2	0	0	2	2	1	2	0	0	1	1	0	2	1	0	0	1	1	0	0	1	0	1	0	2	0
319	0	1	0	0	0	1	2	1	2	2	0	0	0	0	0	0	0	0	2	0	0	1	2	2	0	2	2	2	0	2	2	0	1	0	1	1	1	0	0	2	2	0	1	2	1	0	1	1	1
320	1	0	0	0	1	2	1	1	1	0	1	1	1	0	0	1	0	0	2	1	1	0	2	2	0	2	0	1	2	1	0	0	1	1	0	2	1	0	1	1	0	1	1	2	1	0	0	1	1
321	1	0	0	0	1	2	2	1	2	1	0	1	1	0	0	0	0	0	2	0	0	1	2	2	0	0	1	1	1	2	1	0	1	1	0	2	1	1	0	1	1	1	0	2	0	0	0	0	2
322	1	0	0	0	0	0	2	2	1	1	0	0	1	0	1	0	0	2	2	1	1	0	2	2	0	0	1	1	1	2	0	1	1	2	1	2	0	0	0	0	0	0	1	2	1	0	0	2	1
323	1	0	0	0	2	2	2	2	2	0	1	1	0	0	1	0	0	1	1	0	0	0	2	2	0	0	1	2	2	2	1	0	0	2	1	2	1	0	0	2	2	0	1	1	1	1	1	0	2
324	0	0	0	0	0	1	1	1	1	0	1	0	0	0	0	0	0	0	0	1	0	0	2	2	1	0	2	2	1	2	0	0	0	2	0	1	1	0	0	0	0	0	0	2	0	0	0	1	1
325	0	0	0	0	0	1	2	0	2	2	0	1	2	0	2	0	0	0	1	2	1	0	1	2	0	1	2	2	0	1	0	2	1	1	1	1	2	0	0	1	1	0	2	2	2	1	0	2	0
326	1	0	0	0	0	2	1	1	2	1	0	0	0	0	0	0	0	1	2	0	0	0	2	2	0	0	2	1	1	2	0	0	1	2	0	2	1	1	1	1	1	0	0	2	0	1	0	1	2
327	1	0	0	0	0	1	2	2	1	1	1	0	0	0	0	0	0	1	2	0	0	0	2	2	0	2	2	2	0	2	0	1	2	0	2	0	1	0	1	2	0	1	0	1	0	2	0	1	1
328	1	0	0	0	1	2	1	1	1	1	1	1	0	0	1	0	0	0	0	1	0	0	2	2	0	0	2	2	0	2	0	0	1	2	0	2	1	0	0	1	1	0	0	1	0	1	1	0	2
329	0	0	0	0	0	1	1	2	1	1	0	0	0	0	0	0	0	1	1	1	1	0	2	2	0	2	1	1	2	2	0	0	0	2	0	2	1	0	0	1	1	0	1	2	1	0	1	0	2
330	1	0	0	0	0	0	2	1	2	2	0	1	2	0	1	1	0	0	1	0	0	1	2	2	0	2	2	2	0	2	1	0	0	2	0	1	1	0	0	0	0	0	1	2	0	1	0	2	1
331	1	0	0	0	0	1	0	1	1	1	1	1	1	0	0	1	1	0	2	1	1	0	2	2	0	1	2	2	0	2	1	1	1	0	1	1	2	0	0	0	0	0	1	1	1	0	0	1	0
332	1	0	0	0	0	1	1	1	1	1	1	0	2	1	1	0	0	0	1	1	1	0	1	1	1	2	1	1	0	2	0	2	2	1	0	2	1	1	1	1	1	0	0	2	0	2	0	2	1
333	0	0	0	0	0	1	2	2	1	1	0	0	0	0	0	0	0	1	2	0	0	0	2	2	0	1	2	2	1	2	0	2	1	2	0	2	1	0	0	0	0	0	0	2	0	1	0	2	0
334	1	0	0	0	0	2	2	2	1	1	1	0	1	1	0	0	0	0	0	1	1	0	2	2	0	0	2	2	1	2	0	0	2	1	0	2	1	1	1	1	1	0	1	1	1	1	0	1	1
335	1	0	0	0	0	0	1	2	0	0	1	0	2	0	1	0	0	0	2	0	0	0	2	2	0	1	2	1	1	2	0	0	2	0	2	0	1	0	0	1	1	0	1	2	0	0	0	0	2
336	1	0	0	0	1	1	2	1	2	2	0	0	2	0	1	0	0	1	1	0	0	0	2	2	0	1	1	1	2	2	0	0	0	1	2	0	1	0	0	2	2	0	0	2	0	1	0	0	1
337	1	0	0	0	0	0	2	0	2	2	0	1	1	0	0	0	0	0	2	0	0	0	2	2	0	1	2	2	0	2	1	1	1	2	0	2	2	0	0	1	1	0	1	1	1	0	0	1	1
338	1	0	0	0	0	2	2	2	2	1	0	0	1	0	0	0	0	0	0	0	0	0	2	2	1	1	2	2	1	2	1	1	1	1	0	2	1	0	0	0	0	0	1	1	1	1	0	1	0
339	1	0	0	0	0	1	2	1	2	1	0	0	0	0	0	0	0	1	2	0	0	0	2	2	0	1	2	2	0	2	1	0	1	1	1	1	2	0	0	2	2	0	1	2	1	0	0	2	0
340	1	0	0	0	0	1	2	1	2	2	0	1	2	0	2	0	0	0	0	2	0	0	2	2	1	1	2	2	1	2	0	1	1	2	0	2	2	0	0	1	1	0	0	1	0	0	0	1	0
341	0	0	0	0	0	2	1	1	1	1	1	1	1	0	0	1	0	0	1	0	0	0	1	2	0	1	1	1	0	1	1	0	0	2	0	1	1	0	0	1	1	0	1	1	1	0	0	1	1
342	1	0	1	0	0	0	1	2	1	1	1	0	1	0	0	0	0	1	1	1	1	0	0	0	0	0	1	1	1	2	0	1	1	2	1	1	1	0	0	1	1	0	0	0	0	0	0	1	1
343	1	0	0	0	0	1	2	2	2	1	0	0	0	0	0	0	0	1	1	1	1	0	2	2	0	2	2	2	0	2	1	0	1	2	0	2	2	0	0	2	2	0	0	1	0	1	0	1	1
344	1	0	0	0	1	2	2	1	2	2	0	0	0	0	0	0	0	0	0	1	0	0	2	2	0	0	1	1	1	2	0	2	2	0	2	0	1	0	0	0	0	0	0	0	2	0	0	2	0
345	0	0	0	0	0	1	2	2	2	0	0	0	1	0	1	0	0	1	1	1	1	0	2	2	0	1	2	2	1	2	0	1	2	1	1	1	1	0	0	1	1	1	0	2	0	0	0	1	1
346	0	0	0	0	0	1	1	1	1	1	1	0	0	0	0	0	0	0	1	1	1	1	1	2	0	1	1	2	1	1	1	0	1	1	0	2	1	0	0	1	1	1	0	2	1	0	0	0	1
347	1	0	0	0	0	0	2	1	2	2	0	1	1	0	0	1	0	1	2	0	0	1	0	1	1	1	1	1	1	2	1	0	1	1	1	1	1	0	0	1	1	0	0	0	1	0	0	2	0
348	0	0	0	0	0	0	1	1	2	2	0	1	0	0	1	0	0	2	0	2	0	1	1	2	0	1	2	2	0	2	1	0	2	1	1	1	1	0	0	2	2	0	0	2	0	1	0	2	0
349	1	0	0	0	0	2	2	2	0	0	1	0	1	0	1	0	0	0	2	0	0	0	2	2	0	2	1	2	1	1	0	0	1	0	1	2	2	0	0	2	2	1	0	1	1	1	0	1	1
350	1	0	0	0	0	0	1	1	0	0	2	0	0	0	0	0	0	1	1	1	1	1	2	2	0	1	2	2	0	2	0	0	1	0	2	1	2	0	0	2	2	0	0	1	0	0	0	0	1
351	0	0	0	0	0	2	2	1	1	1	0	0	0	0	0	0	1	1	1	0	0	0	2	2	0	0	2	2	1	1	0	2	1	0	1	1	1	0	0	1	1	0	0	1	0	0	0	2	1
352	0	0	1	1	1	2	1	1	1	1	1	0	1	0	1	0	0	1	2	0	0	0	2	2	0	1	2	2	1	2	0	1	1	2	0	2	2	0	0	1	1	0	1	1	1	1	0	1	1
353	0	0	1	0	1	1	2	1	2	2	0	0	0	0	0	0	0	0	1	1	1	0	2	2	0	0	2	2	1	2	0	1	1	1	0	2	2	0	0	1	1	1	0	2	1	0	0	0	1
354	1	1	0	0	0	1	1	2	1	0	1	0	1	0	1	0	0	2	2	0	0	0	2	2	0	1	1	1	1	2	1	1	2	1	2	1	0	1	0	0	0	0	0	2	0	1	1	0	2
355	0	0	0	0	0	1	2	1	2	2	0	0	0	0	0	0	0	0	0	1	0	0	1	1	1	1	2	2	0	2	1	0	0	2	0	2	1	0	0	0	0	0	0	1	0	1	1	1	1
356	1	0	0	0	1	1	2	1	2	1	0	0	2	0	1	0	0	0	1	1	1	0	2	2	0	1	0	2	2	0	0	1	1	1	1	1	1	0	0	1	1	0	0	1	0	0	0	0	2
357	0	0	0	0	0	1	2	0	2	2	0	0	0	0	0	0	0	1	1	1	1	0	2	2	1	0	2	2	0	2	0	0	0	2	0	2	1	0	0	0	0	0	0	2	0	2	0	2	1
358	1	1	0	0	1	1	2	1	2	1	0	0	0	0	0	0	0	1	1	1	1	0	2	2	1	0	2	2	0	2	1	1	1	1	1	1	1	0	0	1	1	0	0	2	0	1	1	1	1
359	1	0	0	0	1	1	1	2	0	0	0	0	0	0	0	0	0	0	2	0	0	0	2	2	0	0	2	2	0	2	0	0	1	1	0	2	0	0	0	1	1	0	0	0	1	0	0	1	1
360	1	0	0	0	0	1	2	2	2	1	0	0	0	0	0	0	0	1	1	0	0	0	2	2	0	0	1	1	0	1	1	0	0	1	0	2	2	0	0	1	1	0	1	1	1	1	0	1	1
361	0	0	0	0	0	1	2	1	2	2	0	1	2	0	1	1	0	1	2	0	0	0	1	1	0	1	1	2	0	2	1	1	1	0	0	1	0	0	0	1	0	0	1	2	1	1	0	1	1
362	1	0	0	0	0	1	0	1	1	1	1	0	0	0	0	0	0	2	2	1	0	0	0	1	1	1	2	2	0	1	0	0	1	1	1	1	1	0	0	2	1	0	0	0	2	2	0	2	0
363	1	0	0	0	0	0	1	2	0	0	1	1	1	0	0	1	0	1	2	1	1	0	1	1	1	2	2	2	0	2	1	0	0	1	1	1	1	1	1	0	0	0	0	0	0	1	0	1	0
364	0	0	0	0	0	1	2	1	2	1	0	1	1	0	0	0	0	1	2	0	0	0	2	2	0	1	1	1	1	2	0	0	0	2	0	2	1	0	0	1	1	0	0	2	0	1	0	2	0
365	1	0	0	0	0	2	1	1	1	1	1	1	1	0	0	1	0	1	2	0	0	0	2	2	0	1	1	1	0	1	1	1	1	0	1	1	1	0	0	2	1	0	0	2	0	1	0	1	1
366	1	0	0	0	1	2	2	1	2	2	0	0	0	0	0	0	0	2	1	1	1	0	2	2	0	2	2	2	0	2	1	0	1	2	0	2	1	0	0	2	2	0	0	1	0	0	0	2	0
367	0	0	0	0	0	0	2	2	2	1	0	0	1	0	0	0	0	2	1	1	1	0	2	2	0	1	1	1	0	1	1	2	1	0	1	1	1	1	1	1	1	0	0	1	0	1	0	2	0
368	0	0	0	0	0	0	2	1	2	2	0	0	2	0	2	0	0	0	2	0	0	0	2	2	0	1	1	1	0	1	1	0	1	2	0	2	1	0	0	0	0	0	0	2	0	0	0	2	0
369	1	0	0	0	0	1	1	1	2	2	0	0	0	0	0	0	1	1	1	0	0	0	2	2	0	0	1	1	2	2	1	1	2	0	1	0	1	0	0	0	0	0	0	1	0	1	0	2	0
370	0	0	0	0	0	1	2	1	2	1	0	1	1	0	0	1	0	0	2	0	0	1	2	2	0	0	2	2	0	2	1	1	1	2	1	2	1	0	0	1	1	0	0	0	0	1	0	2	1
371	1	0	0	0	0	2	2	2	2	1	0	1	1	0	1	0	0	1	0	1	1	0	2	2	0	0	2	2	0	2	0	2	2	2	0	2	2	0	0	0	0	0	0	1	0	0	0	1	0
372	0	0	1	1	0	1	1	1	1	1	0	0	0	0	0	0	0	0	1	1	1	0	1	1	1	0	1	2	0	2	1	0	0	2	0	2	1	0	0	1	1	0	0	0	0	0	0	2	1
373	0	0	0	0	0	2	1	2	1	1	1	1	1	0	0	1	1	2	2	0	0	1	1	2	0	0	1	1	1	2	0	0	0	0	1	1	2	0	0	1	1	1	0	1	1	0	0	2	1
374	0	0	1	0	0	2	2	1	1	1	0	0	1	0	1	0	0	0	2	0	0	0	2	2	1	1	0	2	2	2	1	1	1	2	0	2	1	0	0	1	1	0	1	1	1	0	0	1	1
375	0	0	0	0	1	1	2	1	1	1	0	0	0	0	0	0	0	0	2	0	0	0	2	2	0	0	1	2	0	2	1	2	2	0	2	0	2	0	0	1	1	0	0	2	0	1	1	1	1
376	1	1	0	0	1	1	0	1	1	1	1	1	2	0	2	0	0	0	1	0	0	0	1	1	1	0	1	1	1	2	0	1	0	1	1	1	2	0	0	2	2	0	0	1	0	1	0	2	0
377	0	0	0	0	0	0	2	0	2	2	0	0	0	0	0	0	1	1	1	0	0	0	2	2	0	1	1	1	0	1	1	1	0	2	0	2	0	0	0	0	0	0	0	1	0	1	0	1	0
378	0	0	1	1	0	1	2	1	2	2	0	1	1	0	0	0	0	0	0	1	1	0	2	2	0	2	2	1	1	2	0	0	0	2	0	1	1	0	0	0	0	1	0	1	2	0	0	1	1
379	1	0	0	0	1	2	2	1	2	1	1	0	1	0	1	0	0	1	2	0	0	0	2	2	0	0	2	2	0	2	1	0	0	2	0	2	1	2	1	1	1	0	1	1	1	2	0	2	1
380	0	0	0	0	0	1	2	2	1	1	0	0	0	0	0	0	0	1	1	0	0	0	2	2	0	0	1	1	1	2	0	0	0	2	0	2	0	0	0	1	1	0	0	0	1	0	0	2	1
381	1	0	0	0	0	0	2	2	2	1	0	0	0	0	0	0	0	0	2	0	0	0	2	2	0	1	1	1	1	2	0	1	1	1	2	1	1	0	0	2	2	0	0	2	0	0	0	2	0
382	1	0	0	0	0	1	2	1	1	1	0	1	1	0	0	0	0	0	1	0	0	1	2	2	0	2	1	2	1	1	0	1	1	1	0	2	1	1	1	1	1	0	0	2	0	0	0	2	1
383	1	0	0	0	1	2	0	2	0	0	2	0	1	0	0	0	0	0	1	0	0	0	2	2	0	0	1	2	1	0	0	0	0	1	1	1	2	0	0	2	2	0	0	2	0	1	0	1	1
384	0	0	0	0	1	1	2	1	2	2	0	0	1	0	1	0	0	0	2	0	0	0	2	2	0	2	1	2	0	2	1	2	2	0	1	1	2	0	0	1	1	0	0	2	1	0	0	0	2
385	0	0	0	0	0	0	2	1	1	1	0	0	2	1	1	0	0	1	0	1	1	1	1	2	1	0	2	2	1	1	0	0	0	0	1	1	0	0	0	0	0	0	0	2	0	0	0	1	1
386	1	0	0	0	0	2	2	1	2	1	0	1	1	0	0	0	0	1	0	2	2	0	2	2	0	1	1	1	2	2	0	1	1	1	0	2	2	0	0	1	1	0	0	2	0	1	0	2	1
387	1	0	1	0	1	2	1	2	1	0	1	0	0	0	0	0	0	1	2	0	0	0	2	2	0	0	2	2	0	1	1	1	1	1	1	1	1	0	0	1	1	0	0	1	0	0	1	0	2
388	0	0	0	0	1	1	2	1	2	1	0	1	1	0	0	1	0	2	1	1	1	0	2	2	0	1	1	2	0	2	0	1	1	1	2	1	1	0	0	1	1	1	0	2	1	0	0	1	1
389	1	0	0	0	0	0	2	2	2	1	0	1	2	0	2	0	0	0	1	0	0	0	2	2	0	1	2	2	0	1	0	1	2	0	2	0	2	0	1	2	1	0	0	1	0	0	0	2	0
390	0	0	0	0	0	0	2	2	2	1	0	0	0	0	0	0	0	0	1	0	0	0	0	0	0	0	2	2	0	2	0	1	1	1	0	2	0	0	0	0	0	1	0	2	1	0	0	2	0
391	1	0	1	0	0	1	1	1	2	2	0	0	0	0	0	0	0	2	1	0	0	0	2	2	1	0	2	2	0	1	0	1	1	1	1	1	0	0	0	1	1	2	0	2	1	0	0	1	2
392	0	0	0	0	0	0	1	2	0	0	1	0	0	0	0	1	0	0	1	0	0	0	2	2	0	2	2	2	0	2	0	0	0	2	0	2	2	0	0	2	1	0	1	2	1	0	0	1	1
393	0	0	0	0	1	1	2	2	1	0	1	1	1	0	0	1	0	2	1	1	1	0	2	2	0	1	2	2	1	2	2	0	2	0	2	0	0	1	1	0	0	0	0	1	0	1	0	2	0
394	1	0	1	0	0	1	1	2	1	1	1	0	0	0	0	0	0	1	1	1	1	0	2	2	0	0	2	2	1	2	0	0	1	1	1	1	1	0	0	1	1	1	0	1	1	0	1	1	1
395	0	0	0	0	0	1	2	0	2	2	0	0	0	0	0	0	0	1	1	1	0	0	2	2	0	1	2	2	1	2	0	0	0	1	1	1	0	0	0	0	0	0	0	2	1	0	0	1	1
396	1	0	0	0	0	1	2	0	1	1	0	1	1	0	0	1	0	0	1	1	1	0	2	2	0	0	2	2	1	2	2	1	2	1	1	1	0	0	0	0	0	0	1	1	1	0	0	1	1
397	1	0	0	0	0	1	2	0	2	2	0	0	1	0	1	0	0	0	1	0	0	0	2	2	0	0	1	1	1	2	0	1	1	1	1	1	2	0	0	1	1	0	0	1	0	1	0	2	0
398	0	0	0	0	0	2	1	1	0	0	2	0	0	0	0	0	0	1	1	0	0	0	2	2	0	0	1	2	1	1	0	2	1	0	1	1	1	0	0	0	0	0	1	1	1	0	1	0	2
399	0	0	1	1	0	1	2	1	2	2	0	1	1	0	0	0	0	2	1	0	0	0	2	2	0	0	0	1	0	0	1	0	0	1	0	2	2	0	0	2	1	0	1	1	1	0	0	0	2
400	1	0	0	0	0	0	2	1	2	1	0	0	1	0	1	0	0	2	2	0	0	0	2	2	1	0	2	2	0	2	0	0	1	2	1	2	1	0	0	1	1	1	0	2	1	0	0	2	0
401	0	0	0	0	0	1	1	1	1	0	1	0	0	0	0	0	0	1	0	2	1	0	2	2	0	2	2	2	0	2	1	0	1	2	0	2	2	0	0	1	1	0	1	2	0	0	0	2	0
402	1	0	0	0	0	1	1	1	1	1	1	0	2	1	1	0	0	1	2	0	0	0	2	2	0	1	0	2	2	2	1	1	2	2	0	2	2	0	0	2	2	0	0	1	0	0	0	1	0
403	1	0	0	0	0	0	1	2	0	0	0	0	0	0	0	0	0	1	2	0	0	0	2	2	0	1	0	2	1	2	1	0	1	1	1	1	1	0	1	1	0	0	1	2	1	2	0	2	0
404	0	0	0	0	0	1	2	2	2	1	0	1	1	0	1	0	0	0	2	1	0	0	2	2	0	0	2	2	0	2	0	0	1	1	0	2	1	1	0	0	0	0	0	0	2	1	0	1	1
405	0	1	0	0	0	1	2	2	1	0	0	0	0	0	0	0	0	1	0	2	1	0	1	1	1	2	1	0	1	2	0	0	1	0	2	1	1	0	1	2	1	1	0	1	1	1	0	1	1
406	0	0	0	0	0	2	2	2	2	1	0	0	2	1	1	0	0	0	2	1	1	0	2	2	1	0	2	2	0	2	0	0	1	2	0	2	2	0	0	0	0	0	0	1	0	0	0	2	1
407	0	0	0	0	0	0	2	2	1	1	1	0	1	0	1	0	0	2	1	1	1	0	1	1	0	1	1	1	0	1	1	0	0	2	0	2	1	0	0	2	2	0	0	0	1	0	0	1	0
408	0	0	0	0	0	0	2	1	2	2	0	0	1	0	1	0	0	1	0	1	1	0	2	2	0	1	1	1	2	2	1	1	2	2	0	2	1	0	1	1	0	0	1	1	1	1	0	2	0
409	1	0	0	0	0	2	2	2	1	0	1	1	1	0	0	1	0	1	2	0	0	0	2	2	0	0	2	2	1	2	0	1	2	2	0	2	1	0	0	1	1	0	1	1	1	1	0	2	0
410	0	0	0	0	0	1	2	1	2	1	0	0	0	0	0	0	0	0	1	0	0	0	0	0	0	1	1	2	1	1	1	1	1	0	1	1	2	0	0	2	2	2	0	2	1	0	0	1	1
411	1	0	0	0	0	2	0	2	1	1	0	0	1	0	1	0	0	0	2	1	1	0	2	2	1	0	2	2	0	2	0	0	0	2	0	2	2	0	0	2	1	0	0	1	1	1	0	0	1
412	1	0	0	0	1	1	1	1	1	1	0	2	2	0	0	1	0	0	1	0	0	0	1	1	0	1	1	1	1	2	0	0	1	2	0	2	1	0	0	0	0	0	1	2	0	0	1	0	2
413	0	0	1	0	0	1	2	1	2	0	0	2	1	0	2	0	0	2	2	0	0	0	2	2	0	1	1	1	0	1	1	0	1	1	0	2	1	0	0	1	1	0	1	2	1	0	0	0	2
414	1	1	0	0	0	1	2	0	2	2	0	0	0	0	0	0	0	0	0	1	0	0	1	1	0	1	2	2	0	2	2	0	0	2	2	0	1	1	1	1	1	1	0	2	1	0	1	1	1
415	0	1	0	0	0	1	2	2	1	1	0	0	0	0	0	0	0	1	2	0	0	0	2	2	1	0	1	2	1	2	1	1	1	1	0	2	2	0	0	2	2	1	0	2	0	0	0	1	1
416	1	0	0	0	1	1	2	1	1	1	0	0	1	0	1	0	0	0	0	1	1	0	2	2	0	2	2	2	1	2	0	2	1	0	2	0	0	0	0	0	0	0	0	2	0	0	0	0	2
417	1	0	1	0	0	1	1	1	1	1	1	0	0	0	0	0	0	1	2	0	0	0	2	2	1	1	0	1	0	0	1	0	1	1	1	1	2	0	0	1	1	0	0	2	1	0	1	1	1
418	1	0	0	0	0	1	1	1	1	0	1	0	0	0	0	0	0	0	0	0	0	0	2	2	0	1	2	2	1	2	0	0	1	1	1	1	2	0	0	1	1	0	0	1	1	0	0	0	2
419	1	0	0	0	0	0	2	2	1	0	0	0	0	0	0	0	0	0	2	0	0	0	2	2	0	1	0	2	2	2	1	0	1	0	0	2	1	0	1	1	0	0	0	2	0	1	0	2	0
420	0	0	0	0	0	0	2	1	1	1	0	0	2	0	2	0	0	1	1	1	1	0	2	2	0	0	2	2	1	2	2	0	0	2	0	2	1	0	0	1	1	0	0	1	0	1	0	0	2
421	1	0	0	0	0	1	2	1	2	2	0	1	2	0	2	0	0	0	1	0	0	0	2	2	0	2	2	2	0	2	1	0	1	2	1	1	1	0	0	0	0	0	1	2	1	1	0	1	1
422	1	0	0	0	0	1	2	2	2	0	0	2	2	1	0	1	0	1	1	1	1	0	2	2	0	2	2	2	0	2	0	0	2	0	1	1	2	0	0	2	2	0	1	2	2	2	1	1	1
423	1	0	0	0	1	2	2	0	2	2	0	0	0	0	0	0	0	1	1	1	0	0	2	2	0	0	0	1	1	2	0	1	1	0	1	1	2	0	0	1	1	0	0	2	1	0	0	1	1
424	0	0	0	0	0	0	2	2	1	0	0	0	0	0	0	0	0	1	1	1	0	0	2	2	0	1	1	0	2	2	0	1	1	1	0	2	1	0	0	0	0	0	0	2	0	0	0	0	2
425	1	0	1	0	0	1	0	2	0	0	2	0	0	0	0	0	0	1	1	1	1	0	2	2	0	0	0	1	0	0	1	0	1	2	1	1	1	1	1	1	1	0	1	2	1	2	0	0	2
426	0	0	0	0	0	0	2	1	2	1	1	0	0	0	0	0	0	1	2	0	0	0	2	2	0	0	2	2	1	2	2	0	0	2	0	2	2	0	0	0	0	1	0	2	0	0	0	1	0
427	0	0	0	0	1	1	1	1	1	1	0	0	0	0	0	0	0	1	2	0	0	0	2	2	0	2	1	2	1	0	0	1	1	1	1	1	1	0	0	1	1	2	0	2	0	0	0	0	2
428	0	0	0	0	0	0	2	1	2	2	0	0	0	0	0	0	0	1	0	0	0	0	2	2	0	1	0	1	0	1	0	1	1	0	1	1	1	0	0	1	0	0	1	2	1	0	0	2	0
429	1	0	1	1	0	2	2	1	2	2	0	1	1	0	1	0	0	0	0	0	0	0	2	2	0	0	1	2	0	1	1	0	0	2	1	2	2	0	0	1	1	0	1	2	1	0	1	1	1
430	0	0	0	0	0	0	1	1	0	0	2	0	2	0	1	0	0	1	2	1	1	0	2	2	0	0	1	2	1	2	0	0	1	2	0	2	2	0	0	2	2	0	0	2	0	1	0	0	2
431	0	0	0	0	0	1	2	1	2	1	0	1	1	1	0	0	0	0	1	0	0	0	2	2	0	0	2	2	1	2	2	0	1	0	0	2	1	0	0	2	2	1	0	1	1	1	0	1	2
432	0	0	0	0	0	1	2	1	1	1	1	1	1	0	0	1	0	2	1	1	1	0	1	1	1	1	2	2	0	1	0	0	0	2	2	0	1	0	0	1	1	0	0	2	0	0	0	0	1
433	0	1	0	0	1	1	1	2	0	0	0	1	2	0	1	0	0	1	1	1	0	0	2	2	0	0	2	2	0	2	0	0	1	1	0	2	1	0	0	1	1	0	1	2	1	0	1	0	2
434	1	1	0	0	0	0	2	2	1	0	0	0	2	0	1	0	0	1	1	0	0	0	1	1	1	0	0	2	1	1	0	1	1	1	0	2	2	0	0	1	1	0	1	1	1	1	0	1	1
435	1	0	0	0	0	0	2	1	1	1	0	1	1	0	0	1	0	0	2	1	1	0	2	2	1	0	1	1	0	1	1	0	1	1	0	1	2	0	0	2	2	1	0	1	1	1	0	2	0
436	0	0	0	0	0	0	2	2	1	0	0	0	1	0	1	0	0	0	1	1	1	0	2	2	0	0	1	1	0	1	0	0	1	2	0	2	1	0	0	0	0	0	0	2	0	1	0	2	0
437	0	0	1	0	0	0	2	2	2	2	0	0	2	0	2	0	0	0	1	2	1	0	2	2	0	0	2	2	2	2	0	2	2	0	2	0	0	0	0	0	0	0	0	1	0	0	0	2	0
438	1	0	0	0	0	1	2	1	1	1	0	0	0	0	0	0	0	1	1	1	1	0	2	2	0	2	1	2	0	2	0	0	2	1	0	2	2	0	0	2	2	0	1	2	2	1	0	2	0
439	0	0	0	0	0	1	2	2	2	1	0	1	1	0	0	0	0	1	1	1	1	0	0	1	1	0	2	2	0	1	0	1	0	2	0	2	2	0	0	2	2	0	0	1	2	1	0	2	0
440	0	0	0	0	0	1	2	2	0	0	0	0	0	0	0	0	0	0	1	1	1	0	2	2	0	0	1	1	1	2	0	1	2	0	0	2	2	0	0	1	1	0	0	1	0	1	0	2	0
441	1	1	0	0	1	2	2	1	1	1	0	1	0	0	0	0	0	1	1	1	1	0	1	1	1	1	1	2	2	2	1	0	0	2	0	2	1	0	0	1	1	0	0	1	0	0	0	2	0
442	1	0	0	0	1	1	2	1	2	2	0	0	1	0	1	0	1	1	2	1	1	0	2	2	0	1	2	2	0	1	1	1	1	1	0	2	2	0	0	2	2	0	0	2	0	2	0	2	0
443	1	0	0	0	0	1	1	1	2	2	0	0	0	0	0	0	0	0	1	1	0	0	2	2	0	1	1	2	2	1	1	2	2	1	0	2	1	0	0	2	1	1	0	1	1	1	0	1	1
444	0	0	0	0	0	2	2	1	2	1	0	1	1	0	0	1	0	0	1	2	1	0	2	2	1	0	2	2	0	1	0	0	2	0	2	1	1	0	0	2	2	0	1	2	1	0	0	1	0
445	0	0	0	0	0	2	2	1	1	1	1	0	1	0	1	0	0	0	0	1	0	0	2	2	0	1	0	2	1	1	0	2	1	1	1	1	2	0	0	1	1	0	1	2	1	1	0	1	2
446	0	0	0	0	0	1	1	2	1	1	0	0	0	0	0	0	0	1	1	0	0	0	1	1	0	1	0	1	1	0	0	0	2	1	0	2	1	0	0	1	1	0	0	1	0	0	1	1	1
447	0	0	0	0	0	1	2	1	2	2	0	1	2	0	1	0	0	0	2	0	0	0	2	2	0	1	2	2	1	2	2	2	2	0	2	0	2	0	1	2	1	0	2	2	1	1	0	1	2
448	1	0	0	0	0	1	1	2	1	0	1	1	1	0	0	0	0	1	1	0	0	0	2	2	0	1	1	1	0	2	0	1	1	1	1	1	1	0	0	0	0	1	0	2	1	0	0	2	0
449	1	0	0	0	1	1	1	1	2	2	0	0	1	0	1	0	0	0	1	0	0	0	2	2	0	1	1	2	2	1	1	1	1	1	0	2	1	0	0	0	0	0	1	2	1	0	0	2	0
450	1	0	0	0	2	2	1	2	0	0	1	1	1	0	0	1	1	1	1	1	0	0	2	2	0	1	1	1	0	1	1	1	0	1	1	1	2	0	0	2	2	0	1	2	1	0	1	0	1
451	0	0	0	0	0	0	2	1	2	0	0	0	1	0	1	0	0	1	1	0	1	0	2	2	0	2	2	2	0	1	0	1	1	1	1	1	2	0	0	1	1	0	0	1	0	1	0	2	0
452	0	0	0	0	0	1	2	2	1	1	0	0	1	0	1	0	0	1	1	0	0	0	2	2	1	0	0	1	1	2	0	0	0	2	0	2	1	1	1	1	1	0	1	1	1	0	0	1	0
453	1	0	0	0	0	0	2	2	1	1	1	0	0	0	0	0	0	0	0	1	1	0	2	2	0	1	0	2	1	1	0	1	1	1	1	1	1	1	1	1	1	0	0	2	0	1	0	1	0
454	0	0	0	0	0	1	2	0	2	2	0	1	1	0	0	0	0	1	1	0	0	0	1	1	1	0	2	2	0	2	1	1	1	2	0	2	2	0	0	1	1	0	0	1	1	0	0	2	1
455	0	0	0	0	0	0	2	0	2	2	0	1	2	0	2	0	0	0	2	0	0	0	0	0	0	1	1	1	0	1	0	0	1	0	1	2	2	0	0	2	2	0	0	2	0	1	1	1	1
456	0	0	0	0	1	1	2	1	2	0	0	1	1	0	0	0	1	2	0	2	2	2	0	2	0	1	2	2	0	2	1	1	1	1	1	1	2	0	1	2	1	0	0	1	1	1	0	1	2
457	0	0	0	0	0	2	2	1	2	2	0	1	1	0	0	1	0	1	1	0	0	0	2	2	0	0	1	2	0	2	0	0	1	1	1	1	2	0	0	1	1	0	0	2	0	0	0	1	1
458	1	0	0	0	0	1	1	2	1	1	1	1	1	0	0	1	0	0	2	0	0	0	2	2	0	1	1	1	1	1	0	1	1	2	0	2	1	0	0	1	1	0	0	1	0	0	0	2	1
459	1	0	0	0	0	1	1	2	1	1	1	0	2	0	2	0	0	0	1	0	0	0	2	2	0	2	2	2	0	2	0	1	1	1	2	1	1	0	0	2	2	0	1	1	1	2	0	2	1
460	0	0	2	0	0	0	1	2	1	1	1	0	1	0	1	0	0	2	0	2	0	0	2	2	0	1	2	2	0	2	0	0	1	1	1	1	1	0	0	2	2	0	0	2	0	1	0	1	1
461	0	0	0	0	0	0	1	1	2	2	0	1	1	0	0	0	0	1	1	1	0	0	2	2	0	1	2	2	0	2	0	0	1	1	0	2	0	0	0	0	0	1	0	2	0	1	0	2	0
462	1	1	0	0	0	1	1	2	1	0	1	0	0	0	0	0	0	1	1	1	0	0	2	2	0	2	2	2	0	2	0	0	0	2	0	2	2	0	0	1	1	0	2	2	2	0	1	1	1
463	0	0	1	0	0	1	1	1	1	1	1	0	0	0	0	0	0	1	2	0	0	0	2	2	0	1	1	1	2	2	1	0	1	1	0	2	1	0	0	1	1	1	0	2	1	0	0	1	1
464	0	0	0	0	0	1	2	0	2	2	0	0	0	0	0	0	0	1	2	1	1	0	1	2	0	1	1	0	2	2	0	0	1	2	1	1	1	0	0	0	0	0	1	2	1	0	0	2	0
465	0	0	0	0	0	1	2	1	2	1	1	1	2	0	1	0	0	0	2	0	0	0	1	1	0	0	0	1	1	2	0	1	1	0	1	1	1	0	0	1	1	0	0	2	0	0	0	1	1
466	1	0	0	0	0	2	2	2	2	1	0	0	1	0	1	0	0	0	1	1	1	0	2	2	0	0	0	1	2	1	0	0	0	2	2	0	1	0	1	2	0	0	0	0	2	1	0	2	0
467	1	0	1	0	0	1	2	1	1	1	0	0	1	0	1	0	0	0	2	0	0	0	1	1	1	1	0	0	1	2	0	0	1	1	1	1	2	0	0	1	1	0	1	2	1	0	0	1	1
468	0	0	1	0	1	2	1	1	1	1	1	0	1	1	0	0	0	0	2	1	1	0	0	1	1	1	1	2	0	1	0	0	0	2	0	2	2	0	0	0	0	0	0	2	0	1	0	0	2
469	0	0	0	0	0	1	1	1	1	1	1	0	1	0	1	0	0	0	1	1	1	0	2	2	0	0	2	2	0	2	0	1	1	2	0	2	1	0	1	2	0	1	1	2	0	1	1	1	1
470	0	0	0	0	0	0	1	1	1	1	1	0	1	0	1	0	0	1	0	1	1	1	2	2	0	1	1	1	1	2	0	0	1	1	1	1	1	0	0	2	1	1	0	2	0	1	1	0	2
471	1	0	0	0	1	1	2	0	2	2	0	0	0	0	0	0	0	0	1	1	1	1	2	2	0	0	2	2	1	2	2	2	1	1	0	2	1	0	0	0	0	0	0	1	0	1	0	2	0
472	1	0	0	0	0	2	2	1	1	1	1	0	0	0	0	0	0	0	1	0	0	0	2	2	0	2	2	2	1	2	1	0	0	2	0	2	2	0	0	1	1	0	1	1	1	0	0	1	1
473	0	0	1	0	0	0	1	1	1	1	1	0	1	0	1	0	0	1	2	0	0	0	2	2	0	1	2	2	0	2	1	1	0	2	1	2	1	0	0	1	1	0	1	1	1	2	0	1	1
474	0	0	0	0	0	2	1	1	1	0	1	1	2	0	2	0	0	0	0	1	0	0	2	2	0	1	2	2	0	2	0	1	0	2	0	2	1	0	0	2	2	0	1	2	1	1	0	2	0
475	1	0	0	0	0	1	2	2	1	1	1	0	1	0	1	0	0	1	1	1	1	1	0	1	1	1	2	2	1	2	0	0	1	1	0	1	2	0	0	2	2	0	0	1	0	1	0	1	1
476	0	0	0	0	0	1	2	0	2	2	0	0	1	0	0	0	0	1	1	1	0	0	2	2	0	1	2	2	0	2	1	1	2	1	1	1	2	0	0	1	1	0	0	2	0	1	0	2	0
477	0	0	0	0	0	2	2	2	2	1	0	1	1	0	0	1	0	1	2	0	0	0	1	1	1	0	1	1	2	2	0	0	1	1	0	1	1	1	1	0	0	0	0	2	0	0	0	1	2
478	1	0	0	0	1	2	2	2	1	0	0	0	1	0	1	0	0	1	1	0	0	0	2	2	1	2	2	2	0	2	1	0	0	0	1	1	1	0	1	2	1	0	0	0	0	1	0	1	0
479	1	0	0	0	0	1	1	2	1	0	1	1	2	0	2	0	0	1	1	0	0	0	1	2	0	1	2	2	0	2	0	1	1	0	2	0	1	1	1	1	1	0	0	1	1	1	1	0	2
480	0	0	0	0	0	1	1	2	1	1	0	1	2	0	2	0	0	2	1	1	1	1	1	1	0	1	1	2	1	1	1	1	1	2	0	2	2	0	0	1	1	0	0	2	0	0	0	2	0
481	0	0	0	0	1	2	2	1	1	1	0	0	0	0	0	0	0	0	1	0	0	0	2	2	0	2	2	2	1	2	1	1	1	0	1	1	1	0	0	1	1	0	1	2	1	0	0	2	0
482	0	0	0	0	0	0	2	2	1	0	0	0	0	0	0	0	0	0	1	0	0	0	1	1	1	1	1	2	0	2	0	1	1	1	0	2	1	1	0	0	0	0	2	2	2	1	0	1	1
483	1	0	0	0	0	2	1	1	2	2	0	0	2	0	2	0	0	0	0	1	1	0	2	2	0	1	1	1	1	2	0	1	1	1	1	1	2	0	0	1	1	0	0	1	0	1	1	0	1
484	0	0	0	0	0	1	2	2	1	0	1	1	1	0	2	0	0	1	1	0	0	1	2	2	0	2	2	2	0	2	0	0	1	2	0	2	2	0	1	2	1	1	0	1	0	1	0	1	1
485	0	0	0	0	0	0	1	2	1	1	1	1	2	0	1	1	0	0	2	0	0	0	2	2	1	1	1	1	2	2	0	1	1	2	0	2	2	0	0	2	2	1	0	1	1	1	1	1	1
486	0	0	0	0	0	0	2	1	2	2	0	0	0	0	0	0	0	0	2	1	1	0	2	2	0	2	2	2	0	2	2	2	2	0	1	1	2	0	0	1	1	0	1	2	1	0	0	2	1
487	1	0	0	0	0	2	1	1	1	1	0	0	0	0	0	0	0	1	1	1	0	0	1	1	0	2	1	1	0	2	0	0	1	1	0	2	1	1	1	0	0	0	0	0	0	0	0	2	1
488	0	0	0	0	0	1	2	0	2	2	0	0	1	0	1	0	0	0	1	1	0	0	1	1	0	1	2	2	1	1	0	1	1	1	1	1	1	0	0	2	2	0	0	2	1	1	0	0	2
489	0	0	0	0	0	2	2	1	2	1	0	0	1	0	1	0	0	1	2	1	1	1	2	2	0	2	1	1	1	2	0	0	1	0	2	0	1	0	0	0	0	0	0	1	0	0	0	1	1
490	1	0	0	0	0	1	2	2	2	0	0	1	1	0	0	0	0	1	1	0	0	0	2	2	0	0	2	2	0	2	0	1	1	0	1	1	2	0	0	2	1	0	0	2	1	0	0	2	1
491	1	0	0	0	0	1	2	1	2	2	0	0	1	0	1	0	0	0	0	1	0	0	1	1	1	0	2	2	1	2	1	0	1	1	1	1	1	0	0	0	0	0	0	1	0	0	0	0	2
492	0	0	0	0	0	0	2	1	2	1	0	0	0	0	0	0	0	0	0	1	1	0	2	2	0	2	2	2	0	2	0	1	2	1	1	1	2	0	0	2	2	0	0	1	0	0	0	2	0
493	1	1	1	0	0	1	1	1	1	1	2	0	1	0	1	0	0	0	0	1	0	0	1	2	0	1	2	2	0	1	0	1	2	1	1	1	1	0	0	0	0	0	0	2	1	2	0	0	1
494	1	0	0	0	0	1	2	1	1	1	0	1	1	0	1	0	0	1	1	1	0	0	2	2	0	1	2	2	0	2	0	0	0	2	0	2	1	1	1	1	1	0	1	2	1	0	0	1	1
495	1	0	0	0	0	0	2	0	2	2	0	0	0	0	0	0	0	1	2	0	0	1	2	2	0	2	2	2	0	2	1	1	2	1	1	1	0	0	0	1	0	0	1	2	1	1	1	0	1
496	1	0	0	0	0	2	2	2	1	0	1	0	1	0	0	0	0	0	2	1	1	0	2	2	0	1	2	2	0	2	1	1	0	2	0	2	1	0	0	0	0	2	0	2	1	0	0	1	0
497	1	0	0	0	0	2	1	1	1	1	1	0	1	0	1	0	0	0	1	1	1	0	2	2	0	0	1	2	0	2	1	0	0	2	0	2	1	0	0	0	0	0	1	2	1	0	0	0	1
498	1	0	0	0	2	2	1	1	2	2	0	2	2	1	0	1	0	1	1	1	0	0	2	2	1	0	1	1	1	2	0	0	1	1	1	1	1	0	0	1	1	0	0	2	0	2	0	1	1
499	0	0	0	0	0	1	1	2	1	0	1	0	1	0	1	0	0	1	2	1	1	2	0	2	0	1	2	2	0	2	0	0	1	1	0	2	2	1	1	1	1	0	0	2	0	0	0	0	2
500	0	0	0	0	0	0	1	1	1	1	0	0	1	0	1	0	0	1	2	1	0	0	2	2	0	1	2	2	0	2	0	1	1	2	0	2	1	0	0	1	1	0	0	1	0	0	0	1	1
501	0	0	0	0	2	2	2	2	2	0	0	0	0	0	0	0	1	1	1	0	0	0	2	2	0	0	1	1	0	1	0	1	0	2	0	2	1	0	0	1	1	0	1	1	1	1	0	0	1
502	0	0	0	0	0	1	2	0	2	2	0	0	1	0	1	0	0	0	1	0	0	0	1	1	1	1	1	2	0	1	1	0	0	2	0	2	0	1	1	0	0	0	0	2	0	0	0	2	0
503	1	0	0	0	0	1	1	1	1	0	1	1	1	0	1	0	0	1	2	1	1	0	0	1	1	0	1	1	2	2	1	0	0	2	0	2	0	1	1	0	0	0	0	1	0	0	0	2	0
504	0	1	1	0	0	1	2	1	1	1	0	0	0	0	0	0	0	1	2	0	0	1	2	2	0	2	1	1	1	2	1	0	2	0	2	0	0	0	0	1	1	0	0	1	0	0	0	2	0
505	1	0	0	0	0	2	1	2	1	1	1	2	2	1	0	1	0	0	0	1	0	0	1	2	0	1	2	2	1	2	0	1	1	0	1	1	2	0	0	1	1	0	0	2	0	0	0	2	0
506	1	0	0	0	0	2	1	1	2	2	1	0	0	0	0	0	0	1	0	0	0	0	2	2	0	0	1	2	1	2	0	1	0	1	1	1	0	0	0	0	0	0	0	1	1	1	0	2	0
507	1	0	0	0	2	2	2	1	2	0	0	1	1	0	0	1	0	0	1	0	0	0	2	2	0	0	1	2	2	2	2	0	0	2	0	2	2	0	0	2	2	0	0	0	0	0	1	1	1
508	1	0	0	0	1	2	0	2	0	0	2	1	1	0	1	0	0	0	1	1	0	0	2	2	0	1	2	2	1	2	0	1	1	1	1	1	1	0	0	1	1	0	0	2	0	1	1	1	1
509	1	0	0	0	0	0	2	2	1	1	0	1	2	0	1	0	0	1	1	1	1	0	2	2	1	2	2	2	0	2	1	1	0	1	1	1	2	0	1	2	1	0	1	1	1	1	0	1	1
510	1	0	0	0	0	2	2	1	2	1	0	1	1	0	2	0	0	1	0	1	1	0	2	2	1	0	1	1	1	2	1	1	1	2	0	2	0	0	0	1	1	0	1	1	1	0	0	1	1
511	1	0	0	0	0	1	2	0	1	1	0	1	1	0	0	1	0	0	2	0	0	0	2	2	0	0	1	1	0	1	1	1	0	1	0	2	2	0	0	2	2	0	0	0	0	1	0	2	0
512	0	0	0	0	1	2	1	2	1	1	1	1	1	0	0	0	0	1	1	1	1	0	2	2	1	0	1	1	0	1	1	0	1	0	1	2	2	0	0	0	0	0	1	2	1	0	2	0	2
513	1	0	0	0	0	0	2	2	1	1	0	1	1	0	0	1	0	0	2	0	0	0	2	2	0	0	2	2	0	2	0	0	0	2	0	2	1	0	0	2	2	0	1	2	0	1	0	1	1
514	0	0	0	0	0	1	1	2	1	0	1	1	1	0	1	0	0	0	1	2	1	0	2	2	1	1	1	2	1	2	1	0	1	1	1	1	1	1	1	1	1	2	0	2	0	1	0	2	2
515	1	0	0	0	0	1	2	2	1	0	0	1	1	0	0	1	1	1	1	0	0	0	2	2	0	0	1	1	2	2	0	0	0	2	0	2	2	0	0	1	1	1	0	1	1	0	1	0	2
516	0	0	1	0	1	2	2	2	1	1	1	0	1	0	1	0	0	0	1	1	1	0	1	1	0	2	2	2	0	2	1	1	2	0	1	0	2	0	0	1	1	1	0	1	2	0	1	1	1
517	1	0	0	0	0	1	1	2	0	0	1	1	0	0	1	0	0	1	2	0	0	0	2	2	0	1	1	1	1	2	1	1	1	1	1	2	1	0	0	0	0	0	0	2	1	0	0	0	2
518	0	0	0	0	0	0	2	2	2	1	0	1	2	0	2	0	0	2	1	1	0	0	1	2	0	1	1	2	2	2	1	1	1	0	1	0	1	0	0	1	1	0	1	1	0	1	1	0	1
519	0	0	0	0	0	2	2	1	2	2	0	0	1	0	1	0	0	1	2	1	1	0	1	1	0	1	2	2	1	2	0	0	2	0	1	1	1	0	0	0	0	0	0	2	0	1	1	1	1
520	0	0	0	0	0	1	2	0	2	2	0	1	1	0	1	0	0	1	2	0	0	0	1	1	1	1	2	2	1	2	2	1	1	1	1	1	1	0	0	2	2	0	1	2	1	0	0	1	1
521	0	0	0	0	0	0	0	2	1	1	0	0	0	0	0	0	0	0	1	1	1	0	2	2	0	0	1	1	2	2	0	0	2	0	1	1	0	0	0	0	0	0	0	1	0	0	0	2	0
522	1	0	0	0	1	1	1	2	0	0	2	0	0	0	0	0	0	1	1	1	1	0	2	2	0	1	2	2	0	2	1	1	2	1	1	1	0	1	1	0	0	0	0	2	0	1	0	1	0
523	0	0	0	0	0	2	2	0	2	2	0	0	1	0	1	0	0	0	2	1	1	0	2	2	0	2	2	2	1	2	1	0	0	2	0	2	1	0	0	1	1	1	1	2	1	0	0	2	0
524	1	0	0	0	0	1	2	1	2	1	0	1	1	0	0	1	1	1	0	1	1	1	2	2	0	1	1	2	1	1	1	1	1	1	0	2	2	0	0	0	0	0	1	2	1	1	0	1	1
525	1	0	0	0	0	2	2	2	1	0	0	0	0	0	0	0	0	1	1	0	0	2	0	2	0	1	1	1	0	1	0	0	0	2	0	2	1	0	0	2	2	0	0	2	0	1	1	0	2
526	0	0	0	0	1	2	2	0	2	1	0	1	0	0	1	0	0	0	2	1	1	0	2	2	0	1	2	2	1	2	1	1	2	0	1	1	2	0	0	1	1	0	0	2	1	0	0	2	0
527	1	0	0	0	0	2	1	2	1	1	0	1	1	0	0	0	0	1	2	0	0	0	2	2	0	1	2	2	0	2	0	2	1	0	1	1	1	0	0	1	1	0	1	1	1	0	0	2	0
528	1	0	0	0	0	2	1	2	0	0	1	0	0	0	0	1	0	0	0	1	0	0	2	2	0	0	2	2	0	2	1	0	0	1	1	1	1	0	0	1	1	0	0	2	0	0	0	1	1
529	0	0	0	0	0	2	2	2	2	1	0	0	0	0	0	0	0	1	1	1	0	0	2	2	0	1	2	0	1	1	0	1	1	1	0	2	1	0	0	1	1	0	0	0	1	0	0	1	0
530	1	0	1	0	0	2	1	2	1	0	1	0	1	0	1	0	0	1	1	0	0	0	2	2	0	0	2	2	0	1	0	0	1	0	1	2	1	0	0	0	0	0	0	1	1	1	1	0	1
531	1	0	0	0	1	2	2	1	2	2	0	0	1	0	1	0	0	0	1	1	1	0	2	2	1	0	1	2	0	1	0	0	1	2	0	2	1	0	0	2	2	2	0	2	0	0	0	1	0
532	0	0	0	0	1	2	2	2	1	1	0	1	0	0	0	0	0	2	2	0	0	0	1	1	1	1	1	2	1	1	0	0	2	0	1	1	1	1	1	1	1	0	0	0	0	1	0	2	1
533	0	0	0	0	0	2	1	2	1	1	1	1	2	0	1	1	0	0	2	0	0	0	2	2	0	1	2	2	0	2	1	0	0	1	1	1	2	0	0	2	1	0	0	2	0	1	0	2	0
534	1	0	0	0	0	1	1	1	1	1	1	0	2	0	2	0	0	0	1	0	0	0	1	1	0	1	0	1	1	2	0	1	0	2	1	2	2	0	0	1	1	0	0	2	0	1	0	2	1
535	0	0	0	0	0	1	2	2	2	1	0	0	2	0	2	0	1	1	1	0	0	0	2	2	0	2	1	1	1	2	0	2	1	1	1	1	1	0	0	1	1	1	1	2	0	1	0	0	1
536	0	0	1	0	0	1	2	2	0	0	1	0	2	1	1	0	0	1	1	1	1	0	2	2	0	1	2	2	0	2	1	0	1	2	0	2	1	0	0	2	2	0	0	2	0	0	0	1	1
537	1	0	0	0	0	0	2	1	2	2	0	2	2	1	0	1	1	2	0	2	2	0	1	1	0	1	1	0	2	2	0	1	0	2	1	2	1	0	0	1	1	1	0	2	2	1	0	2	0
538	0	0	1	0	0	1	2	2	1	0	0	1	1	0	1	0	0	2	1	1	1	0	1	1	0	0	2	2	0	2	0	1	1	1	1	1	2	0	0	2	2	0	0	1	0	1	0	2	2
539	1	0	0	0	0	1	2	2	1	1	0	1	1	0	1	0	0	0	2	0	0	0	1	1	1	1	2	2	0	2	0	0	0	2	0	2	0	1	1	0	0	1	0	2	0	1	0	1	0
540	1	0	1	0	0	0	2	2	1	1	1	0	1	0	1	0	1	0	2	1	1	0	2	2	0	1	1	2	0	2	0	0	1	2	1	1	0	0	0	0	0	0	0	1	0	1	0	2	1
541	0	0	0	0	2	2	2	1	1	0	1	0	0	0	0	0	0	0	2	0	0	0	2	2	0	1	0	2	2	0	0	0	0	1	1	1	2	0	0	2	2	1	0	1	1	1	0	1	1
542	1	0	0	0	1	1	1	1	1	1	1	0	1	0	1	0	0	0	2	0	0	0	2	2	0	2	2	2	0	2	0	2	2	0	2	0	1	0	0	1	1	0	0	1	0	0	0	2	0
543	1	0	0	0	0	2	2	0	2	2	0	0	0	0	0	0	0	0	1	1	0	0	1	1	0	1	2	2	0	2	0	0	1	0	2	1	2	0	0	2	2	0	1	1	1	2	0	2	0
544	1	0	0	0	0	1	1	2	0	0	1	1	1	0	0	0	0	0	0	1	0	0	2	2	1	0	1	1	0	1	0	0	1	2	0	2	1	0	0	0	0	1	0	1	1	1	0	1	0
545	1	0	0	0	0	0	2	2	1	1	0	1	1	0	0	0	0	1	1	0	0	0	1	1	1	1	1	2	2	1	1	1	2	1	1	1	1	0	0	1	1	0	1	2	1	0	1	1	1
546	1	0	0	0	0	1	2	2	1	0	1	0	0	0	0	0	0	0	0	0	0	1	2	2	0	2	2	2	0	2	1	0	0	1	1	1	1	0	0	1	1	0	0	1	0	1	1	1	1
547	1	0	0	0	0	2	2	2	2	1	0	0	0	0	0	0	1	2	0	2	2	0	1	1	0	1	2	1	1	2	0	0	0	1	1	1	2	0	0	2	2	0	1	2	1	0	2	0	2
548	0	0	0	0	0	2	2	0	2	1	0	1	2	0	1	0	0	1	1	0	0	1	1	1	0	1	2	2	0	2	0	1	2	0	1	1	1	0	0	2	1	0	2	2	1	1	0	2	0
549	0	0	2	0	0	0	2	1	1	1	1	0	1	0	1	0	0	0	2	0	0	0	1	2	0	1	1	1	1	2	0	0	0	1	1	1	1	0	0	0	0	0	0	2	0	1	0	2	0
550	0	0	0	0	1	1	1	1	1	1	1	0	0	0	0	0	0	0	2	0	0	0	1	2	0	1	2	2	1	2	0	0	1	0	1	1	1	0	0	1	1	0	0	1	0	0	0	2	1
551	1	0	0	0	1	2	2	0	1	1	1	1	1	0	0	1	0	0	1	1	1	0	1	1	0	0	2	2	0	2	1	0	1	2	0	2	1	0	0	0	0	0	0	2	0	0	0	1	1
552	0	0	0	0	1	2	1	1	2	2	1	1	1	0	0	1	0	0	2	0	0	0	2	2	0	1	2	2	0	2	0	0	1	1	1	1	1	0	0	1	1	1	0	1	1	1	0	2	0
553	0	0	0	0	0	0	1	2	1	0	1	1	1	0	0	1	0	1	1	0	0	0	1	1	0	2	1	1	1	2	0	0	1	0	1	1	1	0	0	2	2	0	0	2	0	2	0	2	0
554	1	0	0	0	0	2	2	2	2	1	0	0	0	0	0	1	0	1	2	1	1	0	1	1	1	1	1	2	1	2	0	1	1	1	0	2	2	0	0	2	2	0	0	0	2	0	0	2	0
555	1	1	0	0	0	1	2	2	1	0	0	1	1	0	0	1	0	1	0	2	2	1	2	2	0	2	1	1	0	1	0	0	1	2	0	2	0	0	0	0	0	0	0	1	0	1	0	0	2
556	1	0	0	0	2	2	1	1	1	1	0	0	1	0	1	0	0	0	1	1	0	0	1	1	1	1	2	2	0	1	0	0	2	1	0	2	1	0	0	1	1	0	0	1	0	0	0	0	2
557	0	0	0	0	1	2	2	2	2	1	0	1	2	0	2	0	0	0	2	0	0	0	0	0	1	1	2	2	0	2	1	1	0	1	1	1	1	0	0	1	1	0	0	1	0	0	1	1	1
558	1	0	0	0	0	0	2	1	1	1	0	0	1	0	1	0	0	2	1	1	1	1	2	2	0	1	2	2	1	2	0	1	1	0	1	1	1	0	0	1	1	0	0	0	1	0	0	2	0
559	1	1	0	0	1	2	1	1	2	2	0	1	2	0	1	1	0	1	1	0	0	0	2	2	0	1	2	2	0	2	1	0	0	1	2	0	1	0	0	2	2	0	0	0	0	0	0	2	0
560	0	0	0	0	0	2	2	1	2	2	0	1	1	0	0	1	0	0	1	1	1	0	2	2	0	1	2	2	1	2	0	2	2	0	1	1	2	0	0	1	1	0	1	2	1	0	0	1	2
561	0	0	0	0	0	0	2	2	2	2	0	0	1	0	1	0	0	1	1	1	1	0	1	1	1	1	1	1	1	2	0	0	0	2	0	2	1	0	0	0	0	1	1	2	1	0	0	1	0
562	0	0	0	0	0	1	2	1	2	1	0	1	1	0	1	0	1	0	2	1	1	0	2	2	0	1	1	1	0	1	1	0	0	2	1	1	1	0	0	2	2	1	0	2	0	1	0	2	1
563	1	0	0	0	1	2	2	1	2	1	0	0	2	1	1	0	0	1	1	1	1	0	1	1	1	0	2	2	0	2	1	2	1	1	0	2	2	0	0	2	2	0	1	1	1	1	0	2	0
564	1	0	0	0	0	2	1	1	1	1	1	1	1	0	0	1	0	0	1	1	1	0	1	1	1	1	1	1	1	2	0	1	1	1	2	2	2	0	0	1	1	0	1	2	2	0	0	2	1
565	1	0	0	0	1	1	2	0	2	2	0	1	1	0	0	1	0	1	2	1	1	0	2	2	0	1	2	2	1	2	1	0	1	1	1	1	1	0	0	1	1	0	0	2	0	1	0	0	1
566	1	0	0	0	0	0	1	1	0	0	2	0	0	0	0	0	0	0	1	0	0	0	2	2	0	2	1	1	1	2	1	2	1	2	0	2	1	0	0	1	1	1	0	1	1	0	0	2	0
567	0	0	0	0	0	2	1	2	0	0	1	0	1	0	1	0	0	1	2	1	0	0	2	2	0	2	0	2	0	1	0	2	1	0	1	1	1	0	0	1	1	0	0	2	1	0	0	1	0
568	1	0	0	0	1	2	1	1	1	0	1	1	1	0	0	1	0	1	0	1	1	0	2	2	0	0	2	2	1	2	2	0	0	2	0	2	1	0	0	0	0	0	0	1	0	0	0	2	1
569	1	0	0	0	1	1	1	1	2	2	0	1	1	0	0	1	0	0	1	0	0	0	2	2	0	0	0	1	1	2	0	0	1	2	0	2	0	0	0	0	0	0	0	1	0	1	0	2	0
570	0	0	0	0	0	1	2	2	1	1	0	1	1	0	0	1	0	1	1	1	0	0	2	2	1	2	1	2	1	2	1	0	0	1	0	2	1	0	0	0	0	0	0	2	0	1	0	2	0
571	1	0	0	0	1	2	2	1	2	1	0	0	2	1	1	0	0	1	1	2	1	0	1	1	1	1	0	0	1	2	0	0	1	1	0	2	2	0	0	1	1	0	0	2	2	1	0	2	1
572	1	0	0	0	1	2	2	2	1	1	0	0	0	0	0	0	0	1	2	1	1	0	2	2	0	0	2	2	1	2	1	0	1	1	1	1	2	0	0	1	1	0	1	2	1	0	0	2	0
573	0	0	1	0	0	2	2	2	2	1	0	1	1	0	1	0	0	0	1	1	0	0	2	2	0	0	1	1	0	1	1	2	2	0	1	1	2	0	0	0	0	2	0	2	1	0	0	1	1
574	1	0	0	0	0	2	2	1	1	0	0	0	1	0	2	0	0	2	2	0	0	0	1	1	0	1	1	2	0	1	1	1	1	1	0	2	1	0	0	1	1	0	0	1	0	0	0	1	0
575	1	0	0	0	1	1	2	1	2	2	0	1	2	0	2	0	1	0	2	1	1	0	2	2	0	0	1	1	1	2	0	0	0	1	1	1	1	0	0	0	0	0	0	1	0	1	0	0	2
576	1	0	0	0	0	2	2	1	2	1	0	0	0	0	0	0	0	1	1	0	0	0	2	2	0	1	1	1	1	2	1	2	2	0	2	0	1	0	0	1	1	0	0	1	0	0	1	0	2
577	1	0	0	0	1	2	2	0	2	1	0	0	0	0	0	0	0	0	2	1	0	0	2	2	0	0	2	2	1	2	0	1	1	2	0	2	1	0	0	1	1	0	0	1	1	0	0	1	0
578	1	0	0	0	0	0	2	1	1	1	0	0	0	0	0	0	0	0	2	0	0	0	2	1	1	1	1	2	1	1	0	0	1	2	0	2	1	1	1	0	0	0	0	2	0	1	1	1	1
579	1	0	0	0	0	1	1	1	1	1	1	1	0	0	1	0	0	0	2	0	0	0	2	2	0	0	2	2	0	2	1	2	1	1	0	2	2	0	0	1	1	0	0	2	0	0	0	2	0
580	0	0	1	0	0	2	1	2	1	0	1	0	0	0	0	0	0	0	1	1	0	0	2	2	0	1	1	2	0	1	2	0	0	1	1	1	1	0	0	2	2	0	0	1	0	1	1	0	2
581	0	0	0	0	0	2	1	1	1	1	0	1	1	0	0	0	0	0	1	1	1	0	1	1	1	1	0	1	2	1	0	1	1	2	0	2	1	0	1	2	1	0	1	2	1	0	0	1	0
582	1	1	0	0	1	1	1	1	1	1	1	0	2	0	2	0	1	2	1	1	1	0	2	2	0	1	1	1	0	1	0	0	1	1	1	1	2	0	0	2	2	0	0	2	0	2	0	2	0
583	0	0	1	0	0	1	2	1	1	1	0	1	1	0	1	0	1	1	1	0	0	0	2	2	0	0	2	2	0	2	1	0	1	1	1	1	1	0	0	2	2	1	0	2	1	0	1	1	2
584	1	0	0	0	0	1	2	1	1	1	0	0	1	0	0	0	0	1	0	0	0	0	1	1	1	1	2	0	1	1	0	0	1	2	0	2	1	0	0	2	1	0	1	1	1	0	0	1	1
585	1	0	1	0	0	1	2	2	1	1	0	1	0	0	0	0	0	0	2	1	1	1	2	2	0	2	2	2	0	2	0	0	1	1	1	1	2	0	0	2	2	1	0	1	1	1	1	0	2
586	0	0	0	0	1	1	1	1	1	1	1	0	1	0	1	0	1	2	1	1	1	0	2	2	0	0	2	2	0	1	1	1	1	1	0	2	1	0	0	0	0	0	1	1	1	2	0	2	1
587	0	0	0	0	0	1	2	0	2	2	0	0	1	1	0	0	0	0	0	1	0	0	2	2	0	2	2	2	0	2	0	1	1	1	1	1	2	0	0	1	1	0	0	1	2	1	0	1	1
588	0	0	0	0	0	2	2	1	1	1	1	0	1	0	1	0	0	0	0	1	1	0	2	2	0	0	1	1	1	2	0	0	0	2	2	0	1	0	0	1	1	0	1	2	1	2	1	1	1
589	0	0	0	0	0	1	0	2	0	0	2	0	1	1	0	0	0	1	1	1	1	0	2	2	0	0	1	0	2	2	0	0	0	2	0	2	1	0	0	1	1	0	0	1	1	0	0	2	0
590	1	0	0	0	0	2	2	1	0	0	0	0	0	0	0	0	0	1	1	1	0	0	2	2	0	1	2	2	1	2	0	1	2	0	2	0	1	0	0	0	0	0	0	2	0	0	0	2	0
591	1	0	0	0	1	2	1	1	2	1	0	0	0	0	0	0	0	1	1	1	1	0	2	2	1	0	2	2	0	2	0	0	0	2	0	2	1	1	1	0	0	0	0	2	0	0	1	0	2
592	0	0	1	0	0	1	2	2	1	1	1	0	1	0	1	0	0	1	2	0	0	0	2	2	0	2	2	2	0	2	1	1	1	0	2	1	1	1	1	1	1	0	0	1	0	1	0	1	1
593	0	0	0	0	0	0	1	2	1	1	1	1	1	0	0	1	0	0	2	0	0	0	1	1	1	2	2	2	0	1	0	1	0	1	1	1	1	0	0	1	1	0	0	2	1	0	0	1	1
594	1	0	0	0	0	0	2	2	1	0	1	0	1	0	1	0	0	0	2	0	0	0	2	1	1	1	2	2	0	2	1	0	0	2	1	1	1	0	1	2	1	0	1	2	1	0	0	0	1
595	0	0	0	0	1	2	1	1	2	2	0	1	1	0	1	0	0	0	0	1	0	0	2	2	0	1	1	2	0	1	0	2	1	1	1	1	2	0	0	2	2	0	0	1	0	0	0	2	1
596	0	0	0	0	0	0	2	2	2	0	0	0	0	0	0	0	0	1	0	2	2	1	2	2	1	1	1	1	1	2	1	1	1	1	0	2	1	0	0	2	2	0	0	0	2	1	0	2	2
597	0	1	0	0	1	1	2	2	1	0	1	1	1	0	0	0	0	0	0	1	0	0	2	2	0	0	2	2	0	2	0	1	0	1	1	1	1	0	0	0	0	0	1	2	0	1	0	0	2
598	1	0	0	0	0	0	1	2	1	1	0	1	1	0	1	0	0	0	2	0	0	0	1	1	0	0	1	2	1	2	0	1	1	0	1	1	1	0	0	1	1	1	0	2	1	0	0	2	0
599	1	0	0	0	0	1	1	1	1	1	0	1	1	0	0	1	0	0	1	1	1	0	1	1	1	0	1	1	0	2	0	0	1	1	1	1	1	0	0	0	0	0	0	2	0	0	0	1	1
600	1	0	1	1	0	1	1	2	0	0	0	0	1	0	1	0	1	2	2	0	0	0	2	2	0	1	2	2	0	1	0	0	1	2	0	2	1	0	0	1	0	0	0	1	0	1	1	1	1
601	1	0	0	0	0	0	2	1	1	1	0	0	2	0	2	0	0	1	2	1	1	0	2	2	1	1	2	2	0	2	0	1	2	2	0	2	0	0	0	0	0	1	0	1	1	0	0	0	2
602	1	1	0	0	0	0	2	2	1	0	0	0	0	0	0	0	0	2	2	0	0	0	2	2	0	1	0	2	2	2	1	0	1	1	0	2	2	0	0	2	2	0	0	2	0	1	0	2	1
603	1	0	1	0	0	1	2	2	2	1	0	0	1	0	1	0	0	1	1	1	1	1	2	2	0	0	1	0	2	2	0	1	0	1	1	1	1	0	0	1	1	0	0	2	0	1	1	1	1
604	0	0	0	0	1	1	2	1	2	1	0	0	0	0	0	0	1	1	1	0	0	0	1	1	1	2	0	1	1	2	0	0	1	1	1	1	1	0	0	0	0	0	0	2	1	2	0	1	1
605	1	0	0	0	0	0	2	1	2	2	0	0	1	0	1	0	0	1	2	1	1	0	2	2	1	1	1	2	1	0	0	0	1	2	0	2	1	0	0	0	0	0	1	2	1	1	0	1	1
606	1	0	0	0	1	1	2	2	1	1	0	0	1	0	1	0	1	1	0	1	1	0	1	1	0	1	1	1	1	2	0	1	1	0	1	1	0	0	0	1	1	0	0	2	0	2	0	0	2
607	1	0	0	0	0	1	2	1	2	1	0	0	1	0	1	0	0	0	1	1	1	0	2	2	0	2	2	2	0	2	0	0	0	1	1	1	0	0	0	1	0	0	0	2	0	1	0	0	1
608	1	0	0	0	0	2	2	0	2	2	0	1	1	0	1	0	0	0	1	0	0	0	1	1	0	0	2	2	0	2	1	0	1	1	1	1	1	0	0	2	1	1	0	1	2	0	0	2	0
609	0	0	0	0	0	0	2	0	2	2	0	0	2	0	2	0	0	1	1	1	0	0	0	1	1	1	2	2	1	2	2	1	2	1	2	1	1	0	0	2	2	1	0	2	1	1	0	2	0
610	1	0	0	0	0	1	1	1	1	1	0	0	0	0	0	0	0	0	2	0	0	0	0	0	0	0	2	2	0	1	1	0	1	0	1	2	2	0	1	2	1	1	0	2	1	0	0	2	0
611	0	0	1	0	1	2	0	1	1	1	1	0	0	0	0	0	0	0	0	1	1	0	1	1	1	0	1	1	0	1	0	0	0	2	0	2	1	0	0	2	2	1	0	2	0	1	0	2	1
612	1	0	0	0	0	2	1	2	1	1	0	0	0	0	0	0	0	1	1	1	0	1	2	2	0	2	2	2	0	2	0	0	1	1	1	1	1	1	1	1	1	1	0	2	0	0	0	1	1
613	1	0	0	0	1	1	1	1	2	1	0	1	1	0	0	0	0	0	0	1	0	0	1	1	1	0	2	2	0	2	1	0	0	1	1	1	1	0	0	1	1	0	0	1	0	0	0	2	1
614	1	0	0	0	1	1	2	1	2	1	0	2	1	0	2	0	0	2	0	2	0	0	2	2	1	1	1	1	2	2	1	0	1	1	1	1	2	0	0	1	1	0	0	1	1	1	0	1	1
615	1	0	0	0	1	2	1	2	1	1	0	1	1	0	0	1	0	0	1	2	1	0	2	2	0	0	1	2	0	2	0	1	1	2	0	2	1	0	0	1	1	0	1	2	1	0	0	2	0
616	1	0	0	0	1	2	2	2	2	1	0	0	0	0	0	0	0	1	0	2	2	0	2	2	0	1	1	1	1	2	0	1	2	0	1	0	2	1	0	0	0	0	0	0	0	0	0	2	1
617	0	0	0	0	0	0	1	1	2	2	0	0	0	0	0	0	0	1	1	0	0	0	2	2	0	0	0	1	2	1	0	1	1	0	1	1	1	0	0	0	0	0	0	1	0	0	0	2	0
618	1	0	0	0	0	1	2	1	1	1	0	2	2	0	1	1	0	1	2	0	0	0	2	2	1	2	2	2	0	2	1	0	1	1	0	2	2	0	0	2	2	0	1	2	1	1	0	2	1
619	0	0	0	0	0	1	2	2	1	1	0	1	2	0	2	0	0	0	2	0	0	0	2	2	1	0	2	2	0	2	1	0	1	0	1	1	1	0	0	0	0	0	0	1	0	0	0	2	0
620	0	0	0	0	0	2	0	1	1	1	1	0	0	0	0	0	0	2	1	1	1	0	1	2	0	1	1	1	1	2	0	0	1	2	1	2	1	0	0	1	1	0	0	1	0	1	0	2	0
621	0	0	0	0	2	2	2	2	1	0	0	1	1	1	0	0	0	1	2	0	0	1	2	2	0	1	2	2	0	2	0	0	0	2	0	2	0	1	1	0	0	0	0	2	0	1	0	2	1
622	1	0	0	0	0	1	2	2	2	1	0	0	0	0	0	0	0	2	1	1	1	0	2	2	0	0	2	2	0	2	1	1	0	1	1	1	1	0	0	1	1	1	0	2	1	1	0	2	1
623	1	0	0	0	1	1	2	2	2	1	0	1	0	0	0	0	0	0	2	1	1	0	2	2	0	2	0	2	2	0	0	1	2	0	2	0	1	0	0	1	1	0	0	2	0	1	0	1	1
624	1	0	0	0	0	0	2	1	2	1	0	0	0	0	0	0	0	1	1	0	0	0	2	2	0	2	2	2	1	2	1	1	2	1	1	1	1	0	0	1	1	2	0	2	0	0	0	2	0
625	0	0	0	0	0	0	2	0	2	1	1	0	0	0	0	0	0	0	2	0	0	0	2	2	0	0	1	1	2	2	0	1	1	1	1	1	1	0	0	0	0	0	0	2	1	1	0	2	0
626	1	0	0	0	0	1	2	2	2	1	0	0	0	0	0	0	0	0	2	0	0	0	2	2	0	1	1	1	0	1	0	1	1	1	2	1	2	0	0	2	2	0	2	2	1	1	0	1	1
627	0	0	0	0	0	2	2	1	2	2	0	1	1	0	0	1	0	0	1	1	0	0	1	1	1	0	2	2	0	2	0	1	0	1	0	2	2	0	0	2	2	0	0	1	1	0	0	1	1
628	1	0	0	0	0	0	1	1	0	0	1	0	0	0	0	0	0	0	0	1	1	0	2	2	0	0	2	2	1	2	0	0	0	1	2	1	1	1	1	1	1	0	1	1	1	2	0	0	2
629	1	1	1	0	0	1	2	2	1	0	0	0	1	0	1	0	0	0	1	0	0	0	2	2	0	1	2	2	1	2	2	1	1	1	0	2	2	0	0	2	2	0	1	1	1	2	0	2	0
630	1	0	0	0	0	2	2	1	1	1	0	0	0	0	0	0	0	0	2	1	1	0	2	2	1	0	1	1	1	2	0	2	1	1	1	1	1	0	0	2	1	2	0	2	0	1	0	1	1
631	1	0	0	0	1	2	2	2	1	1	1	1	1	0	1	0	0	0	1	2	1	0	1	1	1	0	2	2	0	2	0	0	1	1	0	2	1	0	0	1	1	0	0	2	0	1	0	2	1
632	1	0	0	0	0	1	1	1	1	1	2	2	2	0	2	0	0	0	1	0	0	0	1	2	0	0	0	1	2	1	0	0	1	1	1	1	2	0	0	1	1	0	1	2	2	0	0	2	0
633	1	0	0	0	0	1	2	2	1	1	0	1	1	0	1	0	0	0	0	1	1	0	2	2	0	1	2	2	0	2	0	2	1	1	0	2	1	0	0	1	1	0	0	2	1	1	1	1	2
634	0	0	0	0	1	1	2	1	1	0	1	2	2	0	0	1	0	1	1	0	0	0	2	2	0	0	2	2	0	2	0	0	2	1	0	2	1	1	1	0	0	1	0	1	1	1	0	0	2
635	0	0	1	0	0	1	2	2	1	1	0	1	1	0	0	0	0	0	2	0	0	0	2	2	0	0	1	1	1	2	0	0	1	1	0	2	2	0	0	1	1	0	0	1	0	0	0	2	0
636	0	0	0	0	0	1	2	1	2	2	0	0	0	0	0	0	0	0	1	0	0	0	0	1	1	1	0	1	2	2	1	1	1	0	2	1	0	0	0	1	1	0	1	2	1	1	0	2	0
637	1	0	1	0	0	1	2	1	2	1	0	0	0	0	0	0	0	1	2	0	0	0	1	1	0	0	1	0	2	2	0	1	2	0	1	1	2	1	0	0	0	0	1	1	1	1	0	2	0
638	1	0	0	0	0	2	2	2	2	1	0	0	0	0	0	0	0	1	2	0	0	0	2	2	0	2	1	1	2	2	1	1	1	2	0	2	0	1	1	0	0	0	1	2	1	0	0	0	1
639	1	0	0	0	0	0	2	0	2	2	0	1	2	0	2	0	0	1	2	0	0	0	2	2	1	2	1	2	1	1	0	1	1	1	1	2	1	1	1	1	1	0	1	2	1	1	0	2	0
640	1	0	0	0	1	2	2	1	1	1	0	0	1	0	1	0	0	0	1	1	1	0	2	2	0	1	2	2	0	2	1	1	2	1	1	1	2	0	0	1	1	0	1	2	1	1	0	0	2
641	0	0	0	0	1	1	2	2	1	1	1	0	0	0	0	0	0	0	1	2	1	0	2	2	0	1	2	2	1	2	2	1	0	1	1	1	1	0	0	1	1	0	1	2	1	1	0	1	1
642	1	0	1	0	0	1	2	0	2	2	0	0	0	0	0	0	0	1	1	0	0	0	2	2	0	1	1	1	0	1	0	0	0	2	0	2	2	0	0	1	1	0	0	1	0	0	0	2	0
643	1	0	0	0	1	2	2	1	2	2	0	1	1	0	0	1	0	0	0	1	1	0	2	2	0	1	2	2	0	2	1	0	1	1	0	2	2	1	0	0	0	0	0	1	0	0	0	2	0
644	0	0	0	0	0	1	2	2	1	1	0	0	0	0	0	0	0	1	0	1	1	0	2	2	1	1	2	0	1	1	0	1	1	0	2	0	2	0	0	2	2	0	1	2	0	1	0	2	0
645	0	0	0	0	0	2	2	0	2	2	0	1	1	1	0	0	0	1	2	0	0	0	2	2	1	0	1	1	1	2	0	1	2	0	2	0	1	0	0	0	0	0	0	2	0	1	1	0	1
646	1	1	0	0	0	1	2	1	2	1	0	0	0	0	0	0	0	1	2	0	0	0	1	2	0	2	1	2	0	1	2	0	1	2	0	2	2	0	0	1	1	0	0	2	0	1	0	0	2
647	1	0	0	0	0	2	1	2	1	1	1	1	2	0	0	1	0	1	2	1	1	0	0	0	0	1	2	2	0	2	1	0	0	2	0	2	2	1	0	0	0	0	0	2	1	1	1	1	1
648	0	0	0	0	1	2	2	2	2	1	0	0	1	0	1	0	0	1	1	0	0	1	2	2	0	2	1	2	1	0	0	1	1	1	1	1	1	0	0	2	2	0	1	2	1	0	0	1	1
649	1	0	0	0	0	0	2	1	2	2	0	0	0	0	0	0	0	0	1	1	0	0	1	1	1	1	1	1	1	2	0	0	0	1	0	2	1	1	1	1	1	1	0	2	0	0	1	1	1
650	1	0	0	0	0	2	1	2	1	1	0	0	1	0	1	0	0	1	1	0	0	0	2	2	0	1	1	1	1	2	0	1	1	0	0	2	1	0	0	1	1	0	0	2	0	2	0	2	0
651	0	0	0	0	0	0	1	2	2	2	0	1	1	0	1	0	0	0	2	0	0	0	2	2	1	0	1	1	0	1	0	1	1	0	1	1	1	0	0	2	1	0	1	1	1	1	0	0	2
652	0	0	0	0	0	0	2	1	2	2	0	0	1	0	1	0	1	0	2	1	1	0	1	1	1	1	2	2	1	2	0	1	1	1	0	2	1	1	1	1	1	0	1	2	1	0	0	2	0
653	1	0	0	0	0	1	1	2	0	0	0	0	1	0	1	0	0	0	2	0	0	0	2	2	0	0	1	2	2	2	0	0	2	1	2	1	1	0	0	2	2	0	1	2	1	1	0	2	1
654	1	0	0	0	0	1	1	2	1	0	1	0	0	0	0	0	0	1	0	2	2	0	2	2	0	2	0	2	2	2	1	0	0	2	0	2	1	1	1	0	0	0	1	2	1	0	0	2	0
655	1	0	2	0	0	0	1	1	1	1	2	1	1	0	0	1	0	0	2	0	0	1	2	2	0	2	1	1	1	2	0	1	1	0	2	1	2	0	0	2	2	0	0	2	1	0	0	2	0
656	1	0	0	0	0	0	1	2	1	0	1	0	2	1	1	0	0	0	1	0	0	1	2	2	0	1	2	2	0	2	1	0	1	0	2	0	1	0	0	2	2	0	0	2	0	1	0	1	1
657	1	0	0	0	0	1	2	2	1	0	0	2	1	0	2	0	0	0	0	1	1	0	2	2	0	2	0	1	2	1	0	0	1	0	1	2	2	0	0	1	1	0	1	2	1	0	1	0	1
658	1	0	0	0	0	1	1	1	1	1	1	1	2	0	2	0	0	1	0	1	1	1	0	1	1	1	1	1	1	2	1	1	2	0	1	0	1	0	0	2	1	0	1	1	1	1	0	0	2
659	1	0	1	0	0	1	1	1	2	2	0	1	2	0	2	0	0	1	2	0	0	0	2	2	0	0	1	1	2	2	1	1	1	1	0	2	2	0	0	0	0	1	0	1	1	1	0	2	0
660	1	0	0	0	0	0	1	0	2	2	0	0	1	0	1	0	0	0	1	1	1	0	2	2	0	0	1	2	0	1	0	0	0	2	0	2	2	0	0	2	2	0	0	0	0	0	0	2	0
661	1	0	1	0	0	2	2	2	1	0	0	0	0	0	0	0	0	1	2	1	1	0	2	2	0	1	1	1	1	2	0	1	0	2	0	2	1	0	0	1	1	0	0	2	0	1	0	1	1
662	1	0	0	0	0	1	1	2	1	1	1	0	0	0	0	0	1	2	1	0	0	0	1	1	1	0	1	1	1	2	0	0	1	1	0	2	1	0	0	1	1	0	0	1	0	1	0	1	1
663	1	0	0	0	0	0	2	2	1	0	1	0	1	0	1	0	0	1	0	1	1	0	2	2	0	1	2	2	0	2	2	0	1	1	0	2	1	0	0	2	2	0	2	2	2	1	0	1	1
664	0	0	0	0	0	0	2	1	2	2	0	2	2	0	2	0	0	0	2	0	0	2	0	2	0	1	2	2	0	2	0	1	1	1	0	2	1	0	0	1	1	0	0	2	0	1	0	0	2
665	1	1	0	0	0	1	0	2	0	0	1	0	0	0	0	0	0	1	1	1	1	1	2	2	0	0	0	1	1	2	0	2	1	1	1	1	1	1	0	0	0	0	1	1	1	2	1	0	1
666	1	0	1	0	0	1	2	2	0	0	1	0	0	0	0	0	0	0	0	1	1	1	2	2	0	2	1	2	1	1	1	0	1	1	0	2	2	0	0	1	1	0	1	1	1	0	0	1	1
667	0	1	1	0	0	2	2	2	2	1	0	0	1	0	1	0	0	1	0	0	0	0	2	2	1	0	2	1	1	2	0	1	2	1	1	1	1	0	0	0	0	0	0	1	0	0	0	2	0
668	0	0	0	0	0	0	1	2	1	0	1	1	1	0	0	0	0	0	2	0	0	0	1	1	1	2	2	2	0	2	0	0	2	0	2	1	1	0	0	2	2	0	0	2	0	2	0	1	2
669	1	0	1	0	0	0	1	2	1	1	1	1	1	0	1	0	0	0	2	0	0	0	0	0	1	1	1	1	0	1	0	0	1	0	1	1	1	1	0	1	0	0	0	1	0	1	0	1	0
670	0	1	0	0	1	1	1	1	2	1	0	1	1	0	0	1	0	2	2	0	0	0	1	1	1	1	0	2	2	1	0	0	1	2	1	1	1	0	0	1	1	0	0	2	0	0	0	1	1
671	1	0	0	0	0	0	2	1	1	0	1	0	1	0	1	0	0	1	1	1	1	0	2	2	0	2	2	2	2	2	0	1	0	1	1	1	1	0	0	0	0	0	1	1	1	1	0	0	2
672	1	0	0	0	0	0	2	2	0	0	0	1	1	0	0	0	1	1	0	1	1	0	2	2	0	0	1	1	0	2	0	1	2	2	0	2	2	0	0	2	2	2	0	2	0	0	1	1	1
673	0	0	0	0	0	1	2	1	1	0	0	0	0	0	0	0	0	0	1	1	0	0	2	2	0	1	0	2	2	0	0	0	1	2	1	1	1	0	0	0	0	0	1	2	1	0	0	2	0
674	0	0	1	1	1	2	2	2	1	1	0	0	1	1	0	0	0	0	2	1	0	0	1	1	1	1	1	2	2	2	0	1	1	1	1	1	1	0	0	0	0	0	0	1	0	0	0	2	1
675	1	0	0	0	0	0	1	1	1	1	0	0	1	0	1	0	0	0	1	0	0	1	2	2	0	2	2	2	0	2	0	1	1	1	1	1	1	0	0	1	1	0	1	1	1	0	0	2	1
676	0	0	0	0	1	1	0	2	0	0	1	1	0	0	1	0	0	1	0	1	1	0	2	2	0	1	2	2	0	1	0	1	0	2	0	2	2	0	0	2	2	1	0	2	1	1	0	2	0
677	1	0	0	0	0	0	2	1	2	1	0	0	0	0	0	0	0	1	1	0	0	0	2	2	0	1	2	2	0	2	1	0	1	1	1	1	1	0	0	1	1	0	0	2	0	2	0	1	1
678	1	0	0	0	0	1	2	0	2	2	0	0	0	0	0	0	0	0	0	1	1	0	2	2	1	2	1	2	0	2	1	0	1	1	0	2	1	0	0	2	2	0	0	0	2	1	0	2	0
679	0	0	0	0	0	1	2	1	2	1	1	0	1	0	1	0	0	1	2	0	0	0	2	2	0	2	2	2	1	2	0	1	1	0	1	1	1	0	0	1	1	0	0	1	0	0	0	1	1
680	0	0	0	0	0	2	2	0	2	2	0	0	0	0	0	0	0	1	1	0	0	0	2	2	0	2	0	0	1	1	0	1	1	0	1	1	0	0	0	0	0	0	0	2	0	0	0	0	2
681	0	0	0	0	1	2	2	0	2	2	0	0	0	0	0	0	0	0	1	0	0	0	2	2	0	1	1	1	0	1	0	2	1	1	1	1	1	1	1	1	1	0	0	0	0	0	0	0	2
682	0	0	0	0	0	2	2	1	2	2	0	0	0	0	0	0	0	0	2	0	0	0	0	1	1	1	2	2	0	2	1	0	0	2	0	2	1	0	0	0	0	0	0	1	0	1	0	0	2
683	1	0	0	0	0	1	2	2	2	1	0	0	0	0	0	0	0	1	0	2	2	0	2	2	0	0	2	2	0	2	0	0	0	2	0	2	2	0	0	2	2	0	0	2	1	1	0	2	0
684	1	0	0	0	0	2	1	2	0	0	2	1	1	0	1	0	0	0	2	0	0	0	2	2	1	2	2	2	0	1	0	1	1	1	0	2	1	0	0	2	2	0	0	2	0	1	0	1	0
685	1	0	0	0	0	1	1	2	1	0	1	0	0	0	0	0	0	1	1	1	0	1	2	2	0	0	2	2	0	2	1	1	0	2	0	2	2	0	0	1	1	0	0	2	1	2	1	0	2
686	0	0	0	0	0	1	1	2	1	1	1	0	1	0	1	0	0	1	2	0	0	0	2	2	0	1	1	1	1	2	0	0	1	1	1	1	2	0	0	2	2	0	0	0	0	1	0	2	1
687	0	0	0	0	1	1	2	0	1	1	0	0	0	0	0	1	0	0	1	1	1	0	1	1	0	1	0	2	2	1	0	1	1	1	0	2	2	0	0	1	1	0	0	1	0	0	0	2	0
688	0	0	0	0	0	0	2	1	0	0	0	0	1	0	1	0	0	1	2	0	0	0	2	2	0	1	2	2	0	2	1	0	0	2	0	2	2	0	0	2	2	1	0	1	1	1	0	0	2
689	1	0	0	0	1	1	2	0	2	2	0	1	2	0	2	0	0	0	1	0	0	0	2	2	0	1	1	1	1	2	0	0	0	2	0	2	1	0	0	1	1	0	0	2	0	2	0	0	1
690	0	0	0	0	1	1	1	1	2	2	1	0	1	0	1	0	0	1	1	1	0	0	2	2	1	1	0	1	1	2	0	0	1	1	1	1	1	0	0	1	1	0	1	2	1	0	0	1	1
691	0	0	0	0	0	0	2	1	2	1	0	1	2	0	1	0	0	1	1	0	0	0	1	1	0	1	1	2	0	1	1	0	1	1	1	1	0	0	0	0	0	1	0	2	0	0	0	2	0
692	0	0	1	0	0	1	2	1	0	0	0	0	0	0	0	0	0	1	1	1	1	0	1	1	0	0	1	1	1	2	0	1	1	1	0	2	2	0	0	1	1	0	0	2	0	1	0	2	1
693	1	1	0	0	1	2	2	2	2	0	0	0	0	0	0	0	0	0	2	0	0	0	0	0	1	0	2	2	0	1	0	1	2	0	1	1	2	0	0	1	1	0	0	1	0	0	0	1	1
694	0	0	0	0	0	1	2	2	0	0	1	2	2	0	1	1	0	0	1	1	1	0	2	2	0	2	2	0	1	1	0	1	1	2	0	2	1	1	1	1	1	1	0	2	0	0	1	1	2
695	0	0	0	0	0	0	2	2	1	0	0	2	2	0	0	1	0	1	2	0	0	0	2	2	0	1	2	2	0	2	0	1	0	2	0	2	1	0	0	2	2	0	0	0	0	0	0	1	1
696	0	1	0	0	1	2	1	1	1	1	2	1	1	0	1	0	0	1	2	1	1	0	2	2	0	0	1	1	1	2	0	1	1	1	1	1	1	1	0	0	0	0	1	2	0	1	0	0	2
697	0	0	0	0	0	1	1	1	1	1	2	0	1	0	1	0	0	2	2	1	1	0	2	2	0	2	2	2	1	2	0	0	1	1	1	1	2	0	0	2	2	0	1	2	1	1	0	1	2
698	1	0	1	0	0	0	1	1	0	0	2	1	2	0	2	0	0	2	1	1	1	0	2	2	0	0	1	2	1	2	0	0	2	1	0	2	1	0	0	1	1	0	1	1	1	2	0	2	0
699	1	0	0	0	1	2	1	1	1	1	1	2	2	0	0	1	0	1	0	1	1	0	1	1	0	1	1	2	2	2	2	0	1	2	0	2	2	0	0	2	2	1	0	2	1	0	0	1	1
700	1	0	0	0	1	1	1	1	1	1	0	1	2	0	1	0	0	0	1	2	1	0	2	2	0	2	1	2	1	2	1	0	2	1	2	0	2	0	0	1	1	1	0	2	1	0	0	2	1
701	1	0	0	0	0	0	2	2	2	2	0	0	0	0	0	0	0	0	2	1	1	0	0	0	0	0	0	1	0	1	0	2	1	1	0	2	1	0	0	0	0	1	0	2	1	0	0	1	0
702	0	0	0	0	0	1	2	1	2	0	0	0	1	0	1	0	0	0	2	0	0	1	1	2	0	1	1	1	2	2	0	0	0	1	2	1	0	1	1	0	0	1	0	2	1	0	0	2	0
703	0	0	0	0	0	1	1	2	0	0	2	0	0	0	0	0	0	0	1	1	1	0	1	1	0	2	2	2	0	2	1	0	0	2	0	2	2	0	0	2	2	0	0	1	0	0	1	1	1
704	1	0	0	0	0	1	2	0	2	2	0	0	1	0	0	0	0	0	1	1	1	0	2	2	0	0	0	2	1	1	0	1	1	1	1	1	1	1	0	1	0	0	0	1	0	1	1	0	2
705	1	0	0	0	0	0	1	1	2	1	0	0	0	0	0	0	0	1	2	1	0	0	2	2	0	1	1	2	1	1	1	0	0	2	0	2	2	0	0	0	0	0	0	1	0	1	0	0	2
706	0	0	1	1	0	1	1	2	1	1	1	1	2	0	1	0	0	1	0	1	1	0	2	2	1	0	2	2	0	1	0	0	0	2	1	2	2	0	0	1	1	0	0	2	0	1	0	0	2
707	0	0	0	0	0	1	2	0	2	2	0	1	1	0	0	1	0	1	0	1	0	0	2	2	0	1	2	2	0	2	0	2	2	0	2	0	1	0	0	2	2	0	0	1	0	1	1	0	2
708	1	0	0	0	2	2	2	1	2	1	0	0	1	0	1	0	0	2	0	2	0	0	2	2	0	2	1	1	1	2	0	0	0	1	1	1	1	0	0	1	1	0	0	1	0	1	0	2	1
709	0	0	0	0	0	0	1	1	1	1	1	0	0	0	0	0	0	0	0	0	0	0	2	2	0	1	0	0	1	2	0	2	1	2	0	2	0	0	0	0	0	0	0	1	0	1	0	2	1
710	1	0	0	0	1	2	2	2	2	0	0	1	1	0	0	1	0	0	1	1	1	0	1	1	1	0	2	2	1	2	1	0	0	1	2	1	2	0	0	1	1	0	0	1	0	0	1	0	2
711	0	0	0	0	0	1	2	1	2	1	0	0	0	0	0	0	0	1	2	0	0	0	1	1	1	1	2	2	0	2	1	1	1	1	1	1	1	0	0	0	0	0	0	1	1	0	1	1	1
712	1	0	0	0	0	1	1	2	1	0	1	1	1	0	0	1	0	0	1	0	0	0	2	2	2	1	0	2	0	1	0	0	0	1	1	1	0	0	0	0	0	0	0	2	0	0	1	2	1
713	1	0	0	0	1	2	1	1	0	0	2	0	0	0	0	0	0	0	2	0	0	0	1	1	0	0	2	2	0	2	1	1	0	1	0	2	1	0	0	1	1	0	1	2	0	0	0	0	2
714	1	0	0	0	0	1	2	2	2	1	0	0	1	0	1	0	0	0	1	0	0	1	1	1	0	1	1	1	0	1	0	1	2	1	1	1	1	0	0	0	0	1	0	1	0	2	0	1	1
715	0	0	0	0	0	0	2	0	2	2	0	0	1	0	1	0	0	0	1	0	0	0	1	1	1	2	1	1	0	1	0	2	1	2	0	2	1	0	0	2	2	0	0	2	1	0	0	0	2
716	1	0	0	0	0	0	1	1	2	1	0	1	0	0	1	0	0	1	0	1	1	0	2	2	0	1	1	1	1	2	0	0	0	2	0	2	1	0	0	1	1	0	1	2	0	1	0	2	0
717	0	0	0	0	0	1	2	2	1	1	0	1	2	0	1	0	0	0	2	0	0	0	2	2	1	1	1	2	1	1	1	0	1	1	0	2	1	0	0	0	0	0	0	2	0	0	0	2	0
718	0	0	1	0	1	2	2	0	2	1	0	0	1	0	1	0	0	1	1	1	0	1	1	2	0	0	2	2	1	2	0	1	1	0	2	0	1	0	0	0	0	1	0	1	1	1	0	2	0
719	0	0	1	0	0	1	1	2	1	0	1	1	2	0	1	0	0	0	2	1	1	0	1	2	0	1	2	2	1	1	1	2	1	2	0	2	2	0	0	2	2	0	0	2	0	2	0	2	1
720	1	0	0	0	1	1	2	2	1	1	0	0	1	0	1	0	0	0	0	1	0	0	2	2	1	2	2	2	0	2	0	1	0	2	0	2	1	0	0	0	0	0	0	0	1	0	0	0	2
721	1	1	0	0	1	1	2	2	2	0	0	0	2	1	1	0	0	1	1	0	0	0	2	2	0	0	2	2	0	2	1	0	0	2	0	2	0	0	0	0	0	0	1	2	1	0	0	1	0
722	1	0	0	0	0	2	1	2	1	1	1	0	1	0	0	0	1	0	2	1	1	0	2	2	1	0	1	1	1	2	1	0	0	2	0	2	1	0	0	2	2	0	0	0	0	0	0	2	0
723	0	0	0	0	1	2	2	1	2	2	0	0	0	0	0	0	0	1	0	2	2	0	1	1	0	0	1	1	2	2	0	2	1	2	0	2	1	1	1	1	1	0	0	2	0	1	0	2	0
724	1	0	1	1	1	2	2	1	2	1	0	0	0	0	0	0	1	2	1	1	1	0	2	2	0	0	1	1	1	2	1	2	1	0	1	1	1	0	0	0	0	0	1	2	1	1	0	1	2
725	1	0	0	0	0	1	2	0	2	1	1	0	0	0	0	0	0	0	0	1	0	0	2	2	0	0	2	2	0	2	0	1	1	1	1	1	1	0	0	2	2	0	1	2	1	1	0	1	1
726	1	0	0	0	0	1	2	1	2	2	0	0	1	0	1	0	0	1	1	1	0	0	2	2	0	2	0	2	2	1	0	1	1	0	1	1	1	1	1	1	1	0	0	0	0	0	0	1	2
727	1	0	0	0	0	1	1	1	1	1	1	1	1	0	1	0	0	1	1	1	1	0	2	2	0	1	1	1	2	2	0	0	1	0	2	1	0	0	0	1	1	0	0	1	0	0	0	1	1
728	0	0	0	0	0	0	1	1	1	1	1	1	1	0	0	1	0	0	2	1	1	0	2	2	0	2	0	2	2	0	0	1	1	0	2	1	2	0	0	2	2	0	1	1	1	1	0	2	0
729	1	0	0	0	0	2	1	1	2	2	0	1	1	0	0	0	0	0	1	0	0	0	1	1	1	0	1	1	2	2	0	1	0	2	0	2	1	1	1	1	1	0	2	2	2	1	0	0	1
730	0	0	0	0	0	1	2	0	2	2	0	0	1	0	1	0	0	1	2	1	1	0	2	2	0	1	1	2	1	2	0	2	1	1	0	2	2	0	0	2	2	2	0	2	1	0	1	0	2
731	0	0	0	0	0	0	1	1	2	1	0	1	2	0	1	1	0	1	2	0	0	0	2	2	0	0	2	2	0	2	0	1	1	2	2	1	2	0	0	1	1	0	1	2	1	1	0	2	0
732	1	0	0	0	0	2	1	1	1	1	1	1	1	0	1	0	0	1	2	1	1	0	2	2	0	1	2	2	2	2	1	2	2	1	0	2	1	1	1	1	1	1	0	2	1	1	0	1	0
733	1	1	0	0	1	1	2	0	2	2	0	1	1	0	0	1	0	0	2	1	1	0	2	2	0	1	1	2	1	2	0	0	1	1	1	1	0	1	0	0	0	0	0	2	0	1	0	2	0
734	1	0	0	0	0	1	2	1	2	1	0	0	0	0	0	0	0	1	2	0	0	0	1	1	1	1	2	2	0	2	1	1	1	0	0	2	2	0	0	0	0	0	1	2	1	0	1	1	1
735	1	0	0	0	0	0	2	0	2	2	0	1	1	0	0	1	0	2	2	0	0	0	2	2	1	0	2	2	1	2	2	0	1	1	0	2	1	0	0	1	0	0	1	2	1	1	0	1	1
736	1	0	0	0	0	1	2	1	1	1	0	0	0	0	0	0	0	0	1	0	0	0	2	2	0	0	2	1	1	2	0	1	1	2	0	2	2	0	0	1	1	0	0	0	0	1	0	2	0
737	0	1	0	0	0	1	2	2	2	1	0	0	0	0	0	0	0	1	1	1	1	0	2	2	0	1	1	2	0	2	0	0	2	0	1	1	0	1	1	0	0	0	1	2	2	1	0	2	1
738	0	0	0	0	0	0	1	2	1	1	1	0	2	1	0	0	0	1	2	1	1	0	2	2	0	0	2	2	1	2	0	0	0	1	1	1	1	0	0	2	2	0	0	1	0	1	0	1	1
739	1	0	0	0	0	0	2	0	2	2	0	0	1	0	1	0	1	2	0	2	2	0	1	1	1	1	1	2	1	2	1	0	1	2	0	2	1	1	1	1	1	0	1	2	2	0	0	1	1
740	1	0	0	0	0	1	2	2	1	0	0	2	2	0	1	1	0	0	1	1	1	0	2	2	2	1	2	2	1	2	0	0	0	1	0	2	2	0	0	0	0	0	0	1	0	0	0	1	1
741	1	0	0	0	0	2	2	2	1	0	0	0	0	0	0	0	0	0	2	1	1	0	2	2	0	1	2	2	1	2	0	0	0	2	0	2	1	1	1	1	1	0	1	2	0	1	0	2	0
742	1	0	0	0	1	1	2	2	2	1	0	0	0	0	0	0	1	1	1	0	0	0	2	2	1	1	2	2	0	2	2	0	0	2	0	2	0	0	0	1	1	0	0	2	1	0	0	2	0
743	1	0	0	0	0	1	2	1	2	2	0	0	2	0	2	0	0	1	1	1	1	0	1	1	1	1	2	2	1	2	1	2	2	0	2	0	2	0	0	0	0	0	0	1	0	1	0	1	0
744	1	0	0	0	0	0	2	1	2	2	0	1	1	0	1	0	0	2	1	1	1	0	2	2	0	2	2	2	0	2	0	0	0	2	0	2	2	0	0	2	2	1	1	2	1	0	0	0	2
745	0	0	0	0	0	1	1	2	0	0	0	0	0	0	0	0	0	0	1	1	1	0	1	2	0	1	0	1	0	1	0	0	2	1	0	2	2	0	0	1	1	0	1	2	1	1	0	1	1
746	0	0	0	0	0	0	2	2	1	0	1	0	0	0	0	0	0	1	0	1	1	0	0	1	1	1	2	2	0	1	0	0	0	1	1	1	2	0	0	2	2	0	2	2	2	0	0	0	2
747	0	0	0	0	0	1	1	2	0	0	1	1	2	0	1	0	0	2	2	0	0	0	2	2	0	1	2	2	0	2	1	0	1	0	1	1	2	0	0	0	0	0	0	2	1	1	0	1	1
748	1	0	0	0	0	2	2	2	1	1	0	1	2	0	2	0	0	1	2	0	0	0	1	1	1	2	0	2	1	1	0	2	2	2	0	2	2	0	0	1	1	0	0	1	1	0	0	2	0
749	0	0	0	0	0	1	2	2	0	0	0	0	0	0	0	0	0	1	2	0	0	1	2	2	0	2	0	2	2	2	1	1	1	2	0	2	1	0	0	2	1	0	0	2	0	0	1	1	1
750	0	0	0	0	0	1	2	1	2	1	0	0	1	0	1	0	0	0	2	0	0	0	2	2	1	2	1	2	2	1	1	1	2	1	2	1	2	0	0	2	2	0	1	2	0	1	0	1	1
751	0	0	0	0	0	2	2	0	2	2	0	2	2	0	2	0	0	0	1	0	0	0	2	2	0	1	1	1	2	2	1	1	1	2	0	2	2	0	0	1	1	1	0	2	1	0	0	1	1
752	0	0	1	0	0	1	2	2	1	0	0	1	1	0	0	1	0	1	2	0	0	0	1	2	0	0	1	2	0	2	0	0	1	1	1	1	0	0	0	0	0	0	0	0	1	1	0	0	2
753	1	0	1	1	0	1	2	2	2	1	0	1	1	0	1	0	1	2	1	1	1	0	1	1	1	2	2	2	1	2	2	1	2	0	1	0	1	0	0	2	1	0	1	2	1	0	0	0	1
754	1	0	0	0	0	2	2	2	1	1	1	1	1	0	0	1	0	1	2	1	1	0	1	2	0	1	2	2	1	2	0	1	2	0	1	1	0	0	0	0	0	1	0	2	2	1	1	1	1
755	0	0	0	0	0	2	1	1	1	0	1	1	1	0	0	1	0	0	0	1	1	0	1	1	1	1	1	1	1	2	0	0	1	2	0	2	1	0	0	1	1	0	1	2	1	0	0	0	1
756	0	0	0	0	1	1	2	2	2	0	1	0	1	0	1	0	0	1	1	0	0	0	2	2	0	0	2	2	1	2	0	2	1	2	0	2	0	0	0	1	1	0	0	0	1	1	1	1	1
757	0	0	0	0	0	1	2	0	2	2	0	0	0	0	0	0	0	0	0	1	1	0	2	2	0	1	1	1	1	2	0	0	1	2	0	2	2	0	0	1	1	0	0	0	0	0	0	1	1
758	0	0	0	0	0	0	2	1	1	1	1	0	0	0	0	0	0	0	1	1	1	0	2	2	0	2	2	2	1	1	0	0	0	2	0	2	1	0	0	2	1	0	0	1	0	0	0	2	2
759	1	0	0	0	1	2	2	2	2	2	0	1	1	1	0	0	0	1	2	0	0	0	2	2	1	0	2	2	0	1	0	1	2	1	1	1	1	0	0	2	1	0	1	2	1	0	1	1	1
760	0	0	0	0	0	1	1	0	2	2	0	0	0	0	0	0	1	2	1	0	0	0	2	2	0	0	0	1	2	1	0	0	0	2	0	1	0	1	1	0	0	1	0	2	0	1	0	2	1
761	1	1	0	0	1	1	2	2	1	1	0	0	0	0	0	0	1	1	1	0	0	0	2	2	0	1	2	2	0	1	1	1	1	2	1	2	1	0	0	2	1	0	0	2	0	1	1	0	2
762	0	0	0	0	0	1	0	2	0	0	2	1	1	0	0	1	0	0	2	0	0	0	2	2	0	1	2	2	1	2	0	2	1	2	0	2	1	0	1	2	0	0	0	2	0	1	0	2	1
763	1	0	1	0	0	0	1	1	2	1	0	0	0	0	0	0	0	0	2	0	0	0	2	2	0	1	1	0	2	2	0	2	1	1	1	1	1	0	0	1	1	1	0	1	0	1	0	1	1
764	0	0	0	0	0	1	2	0	2	2	0	0	1	0	1	0	0	2	2	0	0	0	2	2	0	1	1	1	1	2	0	0	1	0	1	2	1	0	0	0	0	0	1	2	2	1	0	2	1
765	0	0	0	0	0	2	1	2	1	0	1	0	0	0	0	0	0	1	2	0	0	1	2	2	0	2	1	2	1	1	1	1	1	2	0	2	1	1	1	0	0	0	0	2	0	1	0	2	0
766	1	0	1	1	0	1	1	1	0	0	1	0	0	0	0	0	0	0	2	1	1	0	2	2	0	2	2	2	0	2	2	2	1	0	1	1	1	1	1	1	1	0	1	1	1	1	0	0	2
767	1	0	0	0	1	1	2	2	2	1	0	1	2	0	1	1	0	1	2	0	0	0	2	2	0	1	1	2	0	2	1	0	1	0	1	1	1	0	0	0	0	0	1	1	1	0	0	2	0
768	1	0	0	0	0	2	2	1	2	1	0	1	2	0	1	0	0	0	0	1	0	0	2	2	0	2	2	2	0	1	0	1	1	0	1	1	0	0	0	1	1	1	0	2	1	0	0	1	0
769	0	0	0	0	0	1	1	1	1	1	1	0	0	0	0	0	0	1	1	0	0	0	2	2	1	2	1	1	1	2	0	0	2	1	2	1	2	0	0	1	1	0	0	1	1	0	0	2	0
770	1	0	0	0	0	0	2	2	2	0	0	0	1	0	1	0	0	2	2	0	0	0	2	2	0	1	2	2	0	1	0	0	1	2	0	2	0	0	0	1	1	0	0	1	2	1	0	0	2
771	1	0	0	0	0	0	2	0	2	1	0	0	0	0	0	0	0	1	2	1	1	0	2	2	0	1	1	0	2	2	0	1	2	0	1	0	1	1	1	1	1	1	0	2	1	0	0	1	1
772	1	0	0	0	0	1	0	2	1	1	0	2	2	0	1	1	0	1	1	0	0	0	2	2	0	2	2	2	0	2	1	1	2	2	0	2	0	1	1	0	0	1	0	2	1	1	0	0	1
773	1	0	0	0	1	2	2	0	2	2	0	0	0	0	0	0	0	0	2	0	0	0	2	2	1	1	1	1	0	1	0	0	1	1	1	1	1	1	1	0	0	0	1	2	0	0	0	2	1
774	0	0	0	0	1	2	0	1	1	1	1	0	1	0	1	0	0	0	1	0	0	0	2	2	0	2	1	2	1	1	1	1	2	1	1	1	2	0	0	1	1	0	0	0	0	1	0	1	0
775	1	0	0	0	0	0	2	1	2	2	0	0	0	0	0	0	0	0	2	0	0	0	2	2	0	1	2	2	0	1	1	1	1	0	1	1	2	0	0	1	1	0	0	2	0	2	0	1	0
776	1	0	0	0	0	1	2	1	2	2	0	0	1	0	1	0	0	0	1	0	0	0	0	0	0	0	0	2	2	1	0	1	1	1	1	1	0	0	0	0	0	1	0	1	0	2	0	2	0
777	1	0	1	0	0	1	1	1	2	2	0	0	0	0	0	0	0	1	2	1	1	0	2	2	0	0	1	1	0	1	0	2	1	1	0	2	1	0	0	1	0	0	0	1	0	1	0	2	0
778	1	0	0	0	1	2	2	1	1	1	0	0	1	0	1	0	0	0	1	0	0	0	2	2	0	1	1	2	1	0	0	0	1	1	1	1	1	0	0	0	0	0	0	0	0	1	0	1	1
779	1	0	0	0	0	2	2	1	1	0	0	1	1	0	0	1	0	0	1	1	0	1	2	2	1	1	1	1	2	2	1	1	1	1	0	2	2	0	0	0	0	0	0	2	1	0	1	1	1
780	1	0	0	0	0	1	2	2	1	1	0	0	1	0	0	0	0	1	0	1	1	0	2	2	0	0	0	1	1	2	0	1	1	2	0	2	1	0	0	1	1	1	0	2	0	1	0	0	1
781	0	0	0	0	0	1	2	1	2	0	0	1	1	0	2	0	0	0	2	0	0	0	2	2	0	1	2	2	0	2	1	0	1	0	1	2	2	0	0	1	1	0	1	1	1	1	0	1	1
782	0	0	1	1	0	1	2	1	1	1	0	0	1	0	1	0	0	0	1	1	0	1	2	2	0	2	1	2	1	0	0	1	2	2	0	2	1	0	0	0	0	0	0	2	0	0	0	0	2
783	0	0	0	0	1	1	2	0	2	2	0	1	1	0	0	0	0	1	0	1	1	0	2	2	0	1	2	2	2	2	1	2	2	1	1	1	0	0	0	0	0	0	0	2	1	1	0	1	1
784	1	0	0	0	0	0	2	2	2	2	0	1	1	0	0	0	0	0	1	0	0	0	2	2	0	0	0	2	1	1	0	0	0	2	0	2	2	0	0	2	2	0	1	1	1	2	0	2	2
785	0	0	0	0	1	2	1	1	1	0	1	0	2	0	2	0	0	1	1	1	0	0	2	2	0	1	1	0	2	2	0	1	2	0	2	0	1	0	0	1	1	1	0	1	0	2	0	1	1
786	1	0	0	0	0	1	2	2	2	0	1	0	0	0	0	0	0	0	2	0	0	0	2	2	0	0	0	1	1	2	0	0	2	2	0	2	1	0	0	0	0	0	0	1	0	0	0	0	2
787	1	0	0	0	0	2	1	2	1	1	0	0	0	0	0	0	0	2	1	1	1	0	2	2	0	0	1	2	0	1	1	0	0	2	0	2	2	0	0	2	2	0	0	0	0	1	1	0	2
788	0	0	1	0	0	0	1	1	1	1	1	0	1	0	1	0	0	1	1	0	0	1	0	1	0	0	1	0	2	2	0	0	1	2	0	2	1	1	0	1	1	0	0	1	0	0	0	0	1
789	0	0	0	0	0	0	2	1	2	1	0	0	1	0	1	0	0	1	1	1	1	0	2	2	0	2	1	2	1	2	0	1	0	2	0	2	2	0	0	2	2	2	0	2	1	0	0	2	2
790	0	1	0	0	1	2	2	1	2	1	0	0	2	0	2	0	0	1	2	0	0	0	2	2	0	2	1	2	0	2	0	2	1	0	2	0	1	0	0	0	0	0	0	1	0	1	0	2	1
791	0	0	0	0	0	1	1	2	1	0	1	0	1	1	0	0	0	0	2	1	0	0	2	2	0	1	2	2	1	2	2	2	2	0	2	0	2	0	0	1	1	0	0	1	0	0	0	1	1
792	0	0	0	0	0	0	1	1	1	1	1	1	0	0	1	0	0	0	0	0	0	0	1	1	1	0	1	2	0	2	1	0	1	0	1	2	1	1	1	1	1	0	0	1	0	0	0	1	1
793	1	0	0	0	0	0	2	2	1	1	0	0	1	0	1	0	0	0	1	0	0	0	2	2	0	1	2	1	1	2	0	2	1	1	0	2	2	0	0	0	0	0	1	2	1	0	0	2	1
794	1	0	0	0	0	0	1	2	0	0	0	0	0	0	0	0	0	0	0	1	0	1	2	2	0	1	2	2	1	1	1	2	1	2	0	2	2	0	0	1	1	0	0	1	0	0	0	1	1
795	0	0	0	0	0	0	0	1	1	1	1	0	1	1	0	0	0	1	0	1	1	0	2	2	1	1	2	2	0	2	0	0	0	2	0	2	1	2	1	1	1	0	0	1	0	0	0	2	0
796	1	0	0	0	0	0	2	2	2	1	0	0	2	0	2	0	0	1	1	2	1	0	1	2	0	1	0	1	0	1	0	1	1	0	1	1	1	0	0	1	1	1	0	2	0	0	1	0	2
797	0	0	0	0	0	2	0	2	1	1	0	0	0	0	0	0	0	0	1	1	1	0	2	2	0	1	1	2	1	1	1	1	1	2	1	2	1	0	0	0	0	0	0	2	0	0	0	2	1
798	0	0	0	0	1	2	2	2	2	1	0	2	2	0	1	1	0	0	2	0	0	0	1	1	0	0	1	1	0	1	1	2	2	0	1	1	1	1	0	1	0	0	0	2	0	1	0	2	0
799	0	0	0	0	0	1	2	0	2	2	0	1	1	1	0	0	0	2	2	0	0	0	2	2	1	2	2	2	1	2	2	0	0	2	0	2	1	0	0	1	1	0	0	1	0	1	1	1	1
800	0	1	0	0	0	0	2	1	1	0	0	0	2	0	2	0	0	0	2	0	0	1	2	2	0	0	1	1	1	2	0	0	0	2	1	1	1	0	0	2	2	0	1	2	1	1	1	2	1
801	0	1	0	0	0	1	1	1	1	1	0	0	1	0	1	0	0	1	2	1	0	0	1	1	2	2	1	0	1	2	0	1	1	1	0	2	2	0	0	1	1	0	0	1	0	1	0	1	1
802	1	0	0	0	0	0	2	1	2	1	0	0	1	1	0	0	1	1	0	1	1	0	2	2	0	1	2	2	0	2	0	1	1	1	0	2	1	0	0	2	2	0	0	1	1	1	0	0	2
803	0	0	0	0	0	1	1	2	1	1	0	1	1	0	0	1	0	1	1	1	1	0	2	2	1	0	2	2	0	2	0	0	1	0	1	2	1	0	0	1	1	0	1	2	1	0	0	2	1
804	1	0	0	0	0	1	1	2	0	0	1	0	0	0	0	0	0	0	1	0	0	0	2	2	0	1	1	2	1	2	0	0	1	1	0	2	0	0	0	0	0	0	0	1	0	0	0	1	1
805	1	0	0	0	0	1	2	1	2	2	0	0	2	1	1	0	0	1	2	0	0	0	1	2	0	0	2	2	1	1	1	1	1	1	2	2	1	1	1	0	0	0	0	0	0	1	0	2	2
806	0	0	0	0	1	1	1	2	0	0	1	0	0	0	0	0	0	0	2	0	0	0	2	2	0	1	1	2	1	1	1	1	1	1	1	1	2	0	0	1	1	0	0	2	0	1	0	2	0
807	1	0	0	0	0	1	2	1	2	2	0	0	0	0	0	0	0	1	2	0	0	0	2	2	1	0	2	2	1	2	2	0	1	0	1	1	2	0	0	0	0	0	1	2	1	2	0	0	2
808	0	0	0	0	0	1	2	1	2	2	0	0	0	0	0	0	0	0	1	0	0	1	2	2	0	1	1	1	2	2	0	0	0	1	1	1	2	0	0	0	0	1	0	1	0	2	0	1	1
809	1	0	0	0	0	1	2	2	0	0	0	0	0	0	0	0	0	0	2	0	0	0	2	2	0	0	2	2	0	2	1	0	0	2	0	1	1	0	0	0	0	0	0	2	1	2	0	2	0
810	0	0	0	0	0	0	1	2	0	0	0	1	1	0	0	0	0	1	1	0	0	0	2	2	1	1	1	1	0	1	1	0	1	0	1	1	1	0	0	1	1	0	0	2	1	0	1	0	1
811	1	0	0	0	0	2	1	1	1	1	1	0	0	0	0	0	0	0	1	1	1	0	2	2	0	1	1	1	0	1	1	1	0	1	0	2	1	0	0	2	1	1	1	2	0	1	1	0	2
812	1	0	0	0	0	1	2	2	1	1	0	0	1	0	1	0	0	1	0	0	0	0	1	1	1	0	1	1	2	2	0	2	1	1	1	1	2	0	0	0	0	1	0	2	1	0	0	2	1
813	0	0	1	0	0	1	1	1	1	1	2	0	0	0	0	0	0	1	2	0	0	0	0	0	1	1	1	1	1	2	1	2	1	0	1	1	1	0	0	1	1	0	0	2	0	1	0	0	0
814	0	0	0	0	0	1	2	2	1	1	0	0	0	0	0	0	0	2	2	0	0	0	2	2	0	0	0	2	1	2	1	0	1	1	0	2	2	0	0	2	2	1	0	1	1	1	0	2	1
815	1	0	0	0	0	1	2	2	1	1	0	0	0	0	0	0	0	1	1	1	1	0	2	2	1	1	2	2	0	2	1	1	2	1	2	1	1	0	0	2	1	1	0	1	2	0	0	1	1
816	0	0	0	0	1	1	2	0	2	2	0	0	1	0	1	0	0	1	2	0	0	0	2	2	0	2	2	2	0	2	0	2	1	1	0	2	1	0	0	1	1	0	0	1	0	1	0	2	0
817	0	0	0	0	0	2	1	1	2	2	0	0	1	0	1	0	0	1	0	1	1	0	2	2	0	2	1	1	1	2	1	1	1	1	0	2	1	0	0	1	1	0	2	2	2	1	1	0	1
818	0	0	0	0	0	0	2	1	2	2	0	0	2	1	1	0	0	0	1	1	1	0	2	2	0	1	1	1	2	2	0	1	1	1	1	1	2	0	0	1	1	0	0	1	0	1	0	2	0
819	0	0	0	0	0	1	2	2	2	0	0	0	0	0	0	0	0	0	2	0	0	1	1	2	0	1	2	2	1	2	1	0	0	1	2	1	1	0	0	1	1	0	0	2	0	1	0	0	1
820	1	0	0	0	2	2	1	2	1	1	1	1	1	0	1	0	0	0	1	0	0	0	2	2	0	2	1	2	1	2	0	0	0	1	2	0	1	0	0	2	2	0	1	1	1	1	0	1	1
821	1	0	0	0	0	0	1	1	2	2	0	1	0	0	1	0	0	1	2	0	0	0	2	2	0	1	1	1	1	2	0	1	2	0	0	2	2	0	0	2	1	0	0	2	0	2	0	2	0
822	0	0	0	0	0	0	2	1	2	2	0	0	1	0	1	0	0	0	1	0	0	0	2	2	0	0	1	2	0	1	0	2	2	1	0	2	2	0	0	1	1	0	0	0	0	1	0	1	1
823	1	0	0	0	0	1	1	2	1	1	1	0	0	0	0	0	0	0	1	1	1	0	0	1	0	0	2	2	1	2	0	1	1	2	0	2	1	0	0	1	1	0	1	2	1	0	0	1	1
824	0	0	1	0	0	2	2	1	1	0	1	0	1	0	1	0	0	1	1	1	1	0	1	1	1	0	2	2	0	2	2	2	2	0	1	1	1	0	0	2	2	0	0	1	0	1	0	1	2
825	0	0	0	0	0	1	2	2	1	1	0	0	1	0	1	0	0	1	1	1	1	0	1	1	1	2	1	2	1	2	0	0	1	2	0	2	1	1	1	1	1	0	0	2	1	0	0	1	1
826	0	0	0	0	0	1	2	1	2	1	0	0	0	0	0	0	0	0	1	0	0	0	0	0	0	0	1	1	2	2	0	0	1	1	0	2	1	0	0	1	1	0	0	1	0	1	1	0	2
827	0	0	0	0	0	2	2	1	2	2	0	1	0	0	0	0	0	0	2	0	0	1	1	1	0	1	2	2	1	2	1	1	1	1	1	1	2	0	0	2	2	0	0	1	0	0	0	2	0
828	1	0	0	0	0	1	2	2	1	0	1	0	1	0	1	0	0	1	2	0	0	0	2	2	0	1	1	1	1	2	0	0	1	1	1	1	1	0	0	1	0	0	0	2	0	2	0	2	1
829	1	1	0	0	0	0	0	2	0	0	2	0	1	0	1	0	0	0	2	0	0	0	2	2	0	1	2	2	0	2	2	1	1	1	1	1	2	0	0	1	1	0	0	1	0	0	0	2	1
830	1	0	0	0	0	1	1	2	1	0	1	0	1	0	1	0	0	0	2	0	0	0	1	1	0	1	2	2	0	2	1	0	0	1	2	0	1	1	1	1	1	0	0	2	0	0	0	2	0
831	0	0	0	0	0	1	1	1	1	1	1	0	1	0	1	0	1	1	2	1	1	0	2	2	0	1	1	2	1	2	1	1	2	1	1	1	1	0	0	0	0	0	0	2	1	0	1	0	2
832	1	0	0	0	0	1	2	2	0	0	0	0	2	0	2	0	0	2	1	0	0	0	2	2	0	1	2	2	1	2	0	0	1	2	0	2	2	0	1	2	1	0	0	0	1	0	0	0	1
833	0	0	0	0	0	1	1	2	0	0	1	0	0	0	0	0	1	1	1	0	0	0	2	2	0	0	1	0	2	2	0	0	2	0	1	1	1	0	0	1	1	0	2	2	1	1	0	2	1
834	1	0	0	0	0	0	2	1	0	0	0	2	1	0	2	0	0	0	2	1	1	0	1	1	0	1	0	1	1	2	0	0	1	2	1	1	2	0	0	2	2	0	0	2	1	1	0	2	0
835	0	0	0	0	1	1	1	2	0	0	0	0	1	0	1	0	0	0	2	1	1	1	2	2	0	2	2	2	0	2	0	1	1	1	0	2	1	0	0	0	0	0	0	1	0	0	0	1	1
836	1	0	1	0	0	1	2	1	2	1	1	1	1	0	0	1	0	0	2	0	0	1	1	2	0	0	0	1	2	1	0	1	2	1	1	1	1	0	0	2	2	1	0	2	1	0	1	0	2
837	1	0	0	0	0	1	1	2	0	0	0	0	0	0	0	0	0	1	1	0	0	0	1	1	0	0	2	2	0	2	0	0	0	1	1	1	1	1	1	0	0	0	0	1	1	0	1	0	2
838	1	0	0	0	0	1	1	2	0	0	1	0	0	0	0	0	0	0	1	1	1	0	2	1	1	1	2	2	0	2	0	2	1	0	1	1	1	0	0	1	1	0	1	2	1	1	0	1	1
839	0	0	0	0	0	2	2	1	2	2	0	0	0	0	0	0	0	1	2	0	0	0	2	2	0	2	2	1	1	2	0	0	0	2	0	2	1	0	0	0	0	2	0	2	1	0	0	2	1
840	0	1	1	0	0	1	0	1	1	1	1	2	2	0	2	0	0	0	0	1	0	0	2	2	0	1	1	2	0	1	1	0	1	1	1	1	1	0	0	1	1	0	0	1	0	1	1	2	1
841	1	0	0	0	1	1	2	1	2	2	0	1	1	0	0	1	0	0	2	0	0	0	2	2	0	0	1	1	2	2	0	1	1	1	0	2	1	0	0	1	1	0	1	1	1	0	0	2	0
842	1	0	1	0	0	0	2	1	2	2	0	0	0	0	0	0	0	0	2	1	1	1	1	2	0	0	1	2	1	1	1	1	1	0	1	1	0	0	0	0	0	0	0	1	0	1	0	1	1
843	1	1	0	0	0	1	2	2	2	1	0	0	0	0	0	0	0	1	1	1	0	0	2	2	1	2	0	1	2	2	1	1	1	1	1	2	1	1	0	1	0	1	1	2	1	0	0	1	1
844	0	0	0	0	0	0	2	2	1	0	0	0	0	0	0	0	0	1	0	1	1	0	2	2	1	0	1	1	1	2	0	0	1	1	0	1	1	0	0	1	1	1	0	2	1	1	0	1	1
845	1	1	1	0	0	1	1	2	0	0	1	1	1	0	1	0	1	1	1	1	0	0	1	1	1	2	1	1	0	1	0	0	0	2	0	2	1	0	0	0	0	1	0	2	1	0	0	2	0
846	0	1	0	0	0	1	2	2	2	1	0	0	1	0	1	0	1	1	1	0	0	0	1	2	0	1	2	2	0	2	0	1	1	0	2	1	1	0	1	1	0	2	0	2	0	1	1	1	1
847	0	0	0	0	2	2	2	2	1	1	0	0	1	0	1	0	1	1	1	0	0	0	1	1	0	2	1	2	0	1	0	2	2	0	2	0	2	0	0	2	1	0	0	1	0	1	0	1	1
848	1	0	0	0	0	0	2	2	0	0	1	1	2	0	0	1	0	1	1	0	0	1	2	2	0	1	2	2	1	2	1	1	2	1	1	1	1	0	0	1	1	0	0	1	1	0	1	0	2
849	1	0	0	0	1	2	2	2	1	0	1	0	1	0	1	0	0	0	0	2	0	0	2	2	0	1	1	1	1	2	0	0	0	2	0	2	1	0	0	1	1	1	0	1	0	1	0	2	0
850	0	0	0	0	0	1	1	2	1	0	1	1	1	0	0	1	0	0	1	0	0	0	1	1	0	0	1	1	0	1	1	2	2	2	0	2	1	0	0	2	2	0	1	2	1	0	0	2	0
851	1	0	0	0	0	1	1	2	1	0	1	0	2	0	2	0	0	0	2	0	0	0	2	2	0	0	2	2	1	2	2	1	2	1	1	1	1	0	0	1	1	1	0	1	0	2	0	1	1
852	1	0	0	0	0	0	2	1	0	0	0	1	1	0	0	0	0	1	1	1	1	0	2	2	1	0	1	1	1	2	0	1	2	1	1	1	0	0	0	0	0	1	0	2	0	1	1	1	1
853	1	0	1	1	0	1	1	1	2	2	0	1	1	0	0	1	0	0	2	0	0	0	1	1	1	1	2	2	0	2	0	0	1	2	0	2	1	1	0	1	1	0	0	1	2	1	0	1	1
854	1	0	0	0	0	1	2	2	1	1	0	0	0	0	0	0	0	2	2	0	0	0	1	1	0	2	0	1	2	1	0	0	0	2	0	2	1	0	0	0	0	0	0	2	1	1	0	0	2
855	1	1	0	0	0	1	1	1	1	1	1	0	1	0	1	0	0	1	2	0	0	0	2	2	0	0	2	2	0	2	1	2	1	2	0	2	0	0	0	1	0	1	0	2	0	0	0	2	0
856	1	0	0	0	1	1	2	1	2	2	0	1	1	0	0	1	0	0	2	0	0	0	2	2	0	1	1	1	1	2	0	1	1	1	0	2	2	0	0	2	2	0	0	1	0	0	0	2	0
857	0	0	0	0	0	1	2	2	1	1	0	0	1	0	1	0	0	2	2	1	1	0	1	1	0	1	2	2	0	1	0	0	0	2	0	2	1	0	0	0	0	0	0	2	1	1	0	1	2
858	1	0	0	0	0	0	2	0	2	2	0	0	0	0	0	0	0	0	1	0	0	0	2	2	0	1	1	1	1	2	0	0	1	1	1	1	2	0	0	1	1	0	1	2	1	0	0	2	1
859	0	0	0	0	1	2	2	1	1	1	0	0	1	0	1	0	1	2	2	0	0	0	2	2	0	2	2	2	0	2	0	1	1	2	1	2	2	0	0	0	0	0	1	2	2	0	0	1	1
860	1	0	0	0	0	1	1	1	1	1	0	0	1	0	1	0	0	0	2	1	1	0	2	2	1	2	2	0	1	1	0	2	2	2	0	2	2	0	0	1	1	0	0	2	0	0	0	0	1
861	0	0	0	0	0	0	2	2	2	1	0	0	1	0	1	0	0	1	0	1	1	0	2	2	0	1	0	1	1	0	0	1	1	0	1	1	1	1	1	1	1	0	0	2	0	1	0	0	2
862	1	1	0	0	1	1	1	2	1	0	1	0	0	0	0	0	0	1	2	0	0	0	1	2	0	2	2	2	0	2	1	1	2	0	2	0	1	0	0	1	1	0	0	1	0	1	1	1	1
863	1	0	0	0	0	1	1	2	1	0	1	0	1	0	1	0	0	1	1	1	0	0	2	2	0	2	1	1	2	2	0	2	1	2	0	2	1	1	1	1	1	0	0	2	1	0	0	2	0
864	0	0	0	0	0	1	2	0	2	2	0	0	0	0	0	0	0	0	2	1	1	1	2	2	0	1	2	2	0	2	0	0	0	2	2	0	1	1	1	1	1	0	1	1	0	1	0	0	2
865	0	0	0	0	0	1	2	2	1	1	0	0	0	0	0	0	0	1	0	2	2	0	2	2	0	1	1	1	0	1	0	0	0	2	0	2	2	0	0	2	2	0	1	1	1	0	1	0	1
866	1	0	0	0	0	2	2	1	2	2	0	0	1	0	1	0	0	0	1	0	0	0	2	2	0	1	0	2	2	0	0	0	1	2	0	2	1	0	0	2	1	0	0	2	1	1	1	0	1
867	0	0	0	0	0	1	2	1	2	1	0	0	1	0	1	0	0	0	0	1	0	0	0	0	0	1	1	2	1	2	0	1	0	1	1	1	2	0	0	1	1	0	0	0	1	0	0	1	1
868	0	0	0	0	1	2	2	1	1	0	0	0	0	0	0	0	0	0	1	0	0	0	2	2	0	1	2	2	1	2	0	0	1	2	0	2	1	0	1	1	0	0	1	2	1	0	0	1	0
869	1	0	0	0	0	1	1	2	0	0	0	0	0	0	0	0	0	1	1	0	0	0	2	2	0	1	1	1	0	1	1	0	2	1	0	2	2	0	0	1	1	0	1	2	1	0	1	1	1
870	1	1	0	0	0	1	2	2	2	1	0	0	1	0	1	0	0	0	1	1	1	0	2	2	1	2	2	2	0	2	0	0	1	1	0	2	2	0	0	1	1	0	0	1	0	0	0	1	1
871	1	0	0	0	1	2	1	1	1	1	0	0	1	0	1	0	1	1	1	1	0	0	2	2	0	1	2	2	0	2	1	1	1	0	0	2	2	0	0	1	1	2	0	2	1	0	0	1	1
872	0	1	0	0	1	2	2	2	2	1	0	0	0	0	0	0	0	0	0	1	0	0	2	2	0	0	1	2	1	2	1	1	2	1	1	1	1	1	1	1	1	0	0	1	1	1	0	2	0
873	0	0	0	0	0	1	1	2	1	1	0	0	1	0	1	0	0	1	2	1	0	0	2	2	0	0	0	2	2	2	1	0	0	2	0	2	2	0	0	2	2	0	0	2	1	0	0	2	0
874	1	0	1	0	0	1	2	0	2	1	0	0	1	0	1	0	0	1	1	0	0	0	2	2	0	0	2	2	1	2	0	0	1	2	0	2	1	0	0	0	0	1	0	2	1	0	0	1	1
875	0	0	0	0	0	2	2	2	1	0	0	1	1	0	1	0	0	1	1	1	0	0	2	2	0	2	1	0	2	2	0	1	1	1	1	1	1	0	0	0	0	0	2	2	2	0	1	0	2
876	0	0	0	0	0	1	1	2	1	0	1	0	1	0	0	0	0	1	0	1	1	0	2	2	0	1	2	2	1	1	0	1	1	1	0	2	1	0	0	1	1	0	0	1	0	1	0	1	1
877	0	0	0	0	1	2	2	1	2	2	0	1	1	0	1	0	0	0	2	0	0	0	2	2	1	1	2	2	1	2	2	1	0	1	1	1	1	1	1	1	1	1	0	2	1	0	1	1	1
878	0	0	1	0	0	1	2	0	2	2	0	0	0	0	0	0	0	0	2	1	0	0	0	1	0	1	1	2	1	1	1	1	1	2	0	2	0	0	0	0	0	0	0	2	1	0	0	1	1
879	1	0	0	0	0	0	2	2	0	0	1	1	1	0	2	0	0	1	2	0	0	1	2	2	0	2	2	2	0	2	1	0	0	2	0	2	2	0	0	1	1	0	0	2	0	1	0	1	1
880	1	0	0	0	0	1	2	2	1	1	0	0	1	0	1	0	0	0	0	0	0	0	2	2	0	2	1	1	2	2	1	0	0	1	1	1	1	0	0	1	1	1	0	2	0	0	0	2	1
881	1	0	0	0	1	2	2	1	0	0	0	0	0	0	0	0	0	0	2	0	0	0	2	2	0	0	1	2	1	1	1	1	2	0	1	1	1	2	1	1	1	0	0	0	1	0	0	1	1
882	1	0	0	0	0	2	2	1	2	1	0	0	2	0	2	0	1	2	0	2	2	1	1	1	0	1	2	2	0	2	1	1	1	0	1	1	1	0	0	2	2	0	0	2	0	1	0	1	0
883	0	0	0	0	0	1	1	2	1	1	0	0	1	1	0	0	0	0	1	0	0	0	2	2	0	1	1	2	1	1	1	0	1	2	1	1	1	1	0	0	0	0	0	0	1	0	0	2	0
884	0	0	0	0	0	1	2	1	2	1	0	0	0	0	0	0	1	1	0	1	1	0	2	2	0	0	2	2	0	2	1	0	0	2	0	2	1	0	0	1	1	1	0	2	1	0	0	1	1
885	1	0	0	0	0	1	2	0	2	2	0	1	1	0	0	1	0	1	1	1	1	0	1	1	1	2	1	1	1	2	0	1	1	1	0	2	1	0	0	2	2	1	1	2	1	0	0	2	0
886	1	0	0	0	0	1	1	1	1	1	1	0	0	0	0	1	1	1	2	1	1	0	0	0	1	1	1	2	1	1	1	1	1	2	0	2	2	0	0	2	2	1	0	2	1	0	0	1	1
887	1	0	0	0	0	1	2	2	1	1	0	1	1	0	0	0	0	0	1	0	0	0	1	1	1	1	1	1	1	2	0	0	1	2	0	2	1	1	1	0	0	0	1	2	1	0	0	1	1
888	0	0	0	0	1	1	1	2	1	0	1	1	1	0	0	1	0	1	0	1	1	0	2	2	0	0	2	1	1	2	0	0	0	1	0	2	1	0	0	1	1	0	1	2	1	0	0	2	0
889	1	0	0	0	1	1	2	1	1	1	0	0	0	0	0	0	0	2	2	1	1	0	1	1	1	1	1	2	0	2	1	1	2	0	1	0	1	0	0	1	1	0	0	1	0	0	0	0	2
890	1	0	0	0	0	1	2	2	2	1	0	0	0	0	0	0	0	1	1	1	1	1	1	2	0	1	1	0	2	2	0	0	1	1	1	1	1	1	0	1	1	0	1	1	1	1	0	1	1
891	1	0	0	0	0	0	1	2	0	0	2	1	2	1	1	0	0	1	1	1	0	0	2	2	0	1	0	2	1	1	0	0	1	0	2	0	1	0	0	2	2	0	0	2	0	0	0	2	1
892	1	0	0	0	0	0	2	2	2	0	0	1	1	0	0	0	0	0	2	1	1	0	2	2	1	0	1	2	2	2	0	1	0	2	0	2	1	1	1	1	1	0	1	2	1	0	0	1	1
893	0	0	0	0	0	0	2	2	1	1	1	0	0	0	0	0	0	1	0	2	2	0	1	1	0	1	2	2	1	1	0	2	2	1	1	1	1	0	0	0	0	0	0	1	0	1	0	0	2
894	1	0	1	1	0	1	1	2	1	0	1	1	1	0	1	0	0	1	1	1	0	0	2	2	0	0	1	1	0	1	0	2	2	0	1	1	2	0	0	2	2	0	0	2	0	2	0	1	1
895	1	0	0	0	0	0	1	1	1	1	1	0	1	0	1	0	0	0	0	1	1	0	1	1	1	0	1	1	2	2	1	0	1	0	2	0	2	0	0	1	1	0	0	0	1	0	0	1	1
896	0	0	0	0	0	2	1	2	1	1	0	0	0	0	0	0	0	0	2	1	1	0	1	1	0	1	2	2	1	2	0	1	0	1	1	1	1	0	1	2	0	1	0	2	2	0	0	1	1
897	1	0	0	0	0	1	2	1	2	1	0	0	1	0	1	0	0	1	0	1	1	0	2	2	1	1	1	1	1	2	0	0	0	2	1	2	2	0	0	2	2	1	0	1	0	1	0	1	1
898	1	0	0	0	0	1	1	2	1	1	0	1	1	0	0	0	0	0	1	1	1	0	0	0	1	1	1	2	1	1	1	1	1	2	0	2	1	0	0	1	1	0	0	2	0	2	0	2	0
899	0	0	0	0	0	1	2	0	2	2	0	1	1	0	1	0	0	1	1	1	0	0	2	2	1	0	2	2	0	2	0	0	0	1	2	1	2	0	0	2	2	0	0	2	0	2	0	1	1
900	0	0	0	0	0	2	2	1	2	2	0	1	1	0	0	0	1	2	1	1	1	0	0	0	0	1	1	1	1	2	1	0	1	0	1	1	0	0	0	0	0	0	1	1	1	1	0	2	0
901	1	0	0	0	1	1	1	2	0	0	1	0	1	0	1	0	0	1	2	0	0	0	2	2	1	1	2	2	1	2	0	2	1	2	0	2	1	0	0	1	1	0	1	2	1	0	0	1	1
902	1	0	0	0	1	1	2	2	2	0	1	0	0	0	0	0	0	0	1	0	0	0	2	1	1	1	2	2	0	2	0	0	1	2	1	1	1	0	0	2	1	0	0	2	0	0	0	1	0
903	0	0	0	0	0	1	1	2	0	0	1	1	1	0	0	1	0	1	2	0	0	0	2	2	0	0	1	2	1	2	0	0	2	1	1	1	1	0	0	1	1	0	0	2	0	1	0	1	0
904	1	0	0	0	1	2	1	1	1	1	0	1	1	0	0	0	0	1	1	1	0	0	2	2	0	1	1	1	1	2	1	0	1	1	1	1	1	0	0	1	1	0	0	1	0	0	0	0	1
905	1	0	0	0	0	2	2	0	2	2	0	0	1	0	1	0	0	0	0	1	1	0	0	0	1	0	2	0	1	1	0	0	2	1	2	0	1	0	0	1	1	0	0	0	1	0	0	1	1
906	1	0	0	0	0	0	2	2	2	0	0	0	1	0	1	0	0	2	1	1	1	0	1	1	1	0	2	2	0	2	0	2	2	1	0	2	2	0	0	0	0	0	0	2	0	0	0	2	1
907	0	0	0	0	0	1	1	1	2	1	0	0	1	0	0	0	0	1	1	1	1	0	2	2	0	0	1	2	1	2	0	2	1	1	1	1	1	1	1	1	1	0	0	2	0	2	0	1	1
908	1	0	0	0	1	2	2	2	2	0	0	0	0	0	0	0	0	1	2	0	0	0	2	2	0	2	2	2	1	2	1	0	1	1	1	1	2	0	0	2	2	0	0	0	0	0	1	0	2
909	1	0	0	0	0	1	2	0	2	1	0	0	0	0	0	0	0	0	2	1	1	0	2	2	0	0	1	1	1	2	0	1	1	0	1	1	2	0	0	2	2	1	1	2	1	0	0	1	0
910	0	0	0	0	0	1	2	1	1	0	0	0	0	0	0	0	0	1	1	0	0	0	1	1	1	0	1	2	2	1	1	0	0	2	0	2	1	0	0	1	1	0	1	2	1	0	0	2	1
911	1	1	1	0	0	2	2	1	2	1	0	0	0	0	0	0	0	1	2	0	0	0	2	2	1	0	1	1	0	1	0	0	0	2	0	2	2	0	0	2	2	1	0	1	2	0	0	0	2
912	0	0	1	0	0	1	2	2	1	1	0	1	0	0	1	0	0	0	1	0	0	0	2	2	0	1	1	1	2	2	0	1	1	1	0	2	2	0	0	2	2	1	0	2	0	0	0	2	0
913	0	0	0	0	0	0	2	2	0	0	1	0	0	0	0	0	0	0	1	1	0	0	0	1	1	1	1	0	2	2	0	0	0	1	0	2	1	0	0	1	1	0	1	2	1	0	0	1	1
914	0	0	0	0	0	2	1	2	0	0	1	0	0	0	0	0	0	0	1	0	0	0	2	2	0	2	2	2	0	1	0	0	0	2	1	2	1	0	0	1	1	0	1	1	1	0	0	1	1
915	0	0	0	0	0	1	1	2	1	1	1	0	1	0	1	0	0	1	1	1	1	0	1	2	0	0	1	1	2	2	1	0	1	1	0	2	1	0	0	1	0	0	0	1	0	0	0	2	0
916	1	0	0	0	0	0	2	2	1	1	1	1	1	0	0	1	0	0	2	0	0	0	2	2	0	2	2	2	0	2	0	0	2	1	2	1	1	0	0	0	0	1	0	1	1	0	0	2	0
917	1	0	1	0	0	1	2	2	2	0	0	0	2	0	2	0	0	2	1	1	1	0	0	1	0	0	1	1	1	1	0	1	1	1	0	2	1	0	0	2	2	0	0	2	0	1	0	1	0
918	1	0	0	0	0	0	1	1	1	1	1	0	1	0	1	0	0	0	1	1	1	0	2	2	0	2	1	1	2	2	1	1	1	1	2	1	1	0	0	0	0	0	0	1	0	0	0	2	0
919	1	1	0	0	0	1	1	2	1	1	0	0	0	0	0	0	0	1	2	0	0	0	2	2	0	2	1	1	1	2	0	1	2	1	1	1	1	0	0	0	0	1	0	1	0	2	0	1	1
920	0	0	0	0	0	2	2	2	2	1	0	0	0	0	0	0	0	2	2	0	0	0	2	2	0	1	1	1	2	2	1	1	0	2	0	2	1	0	0	2	2	0	1	1	0	1	0	1	1
921	1	0	1	0	0	2	1	1	1	1	1	1	1	0	0	1	0	1	2	0	0	0	0	0	0	0	2	2	0	1	0	0	2	0	2	0	1	0	0	2	1	0	0	2	0	0	0	0	2
922	1	0	0	0	0	1	1	0	2	2	0	0	1	0	1	0	0	1	1	0	0	0	1	1	0	1	2	2	0	2	0	0	0	2	2	0	1	0	0	0	0	0	0	2	0	2	0	2	1
923	1	0	0	0	0	0	2	1	1	1	0	0	1	0	0	0	0	1	1	1	0	0	1	1	0	0	1	2	1	1	0	0	1	1	1	1	2	0	0	1	1	0	0	2	0	2	0	1	1
924	1	1	0	0	1	1	1	2	1	1	0	1	0	0	0	0	0	0	2	0	0	0	2	2	0	2	2	2	0	2	1	0	2	0	2	1	2	0	0	0	0	1	0	2	0	1	0	1	2
925	1	0	0	0	0	0	2	1	2	2	0	0	0	0	0	0	0	0	1	1	1	1	1	2	1	0	2	2	0	2	1	1	1	2	0	2	2	0	0	0	0	1	1	2	1	0	0	2	0
926	0	0	0	0	0	1	1	2	0	0	1	0	0	0	0	0	0	0	2	0	0	0	1	1	1	0	2	2	0	2	0	0	2	1	2	0	2	0	0	1	1	0	0	0	0	1	0	2	0
927	1	0	1	1	0	1	1	1	2	2	0	0	1	0	1	0	0	0	0	0	0	0	2	2	1	1	1	2	2	2	2	0	0	2	0	2	1	0	0	1	1	1	0	2	1	0	0	0	2
928	1	0	0	0	0	0	1	1	1	1	1	0	0	0	0	0	0	0	0	1	1	0	1	1	0	1	2	2	0	2	1	0	1	0	1	2	2	0	0	2	2	0	0	1	1	1	0	2	0
929	0	0	0	0	0	1	2	1	2	2	0	0	2	0	2	0	0	1	1	1	1	0	2	2	0	0	1	1	1	2	0	1	1	0	2	0	2	0	0	2	2	0	0	1	1	1	0	2	0
930	1	1	0	0	0	1	1	1	1	1	1	0	1	0	1	0	0	0	2	0	0	0	2	2	0	1	1	1	0	1	0	1	1	2	1	1	1	1	1	0	0	0	1	2	1	1	0	2	0
931	0	0	0	0	0	0	2	2	2	1	0	0	0	0	0	0	0	0	1	2	1	1	1	1	0	1	2	2	1	1	1	2	1	1	1	1	1	0	0	2	2	0	2	2	1	1	0	0	2
932	0	0	0	0	0	1	1	2	1	0	1	1	1	0	0	1	0	1	0	2	2	0	1	1	1	0	2	2	1	2	0	1	1	1	0	2	1	0	0	1	1	1	0	1	1	1	0	2	0
933	0	1	0	0	1	2	1	2	0	0	1	0	0	0	0	0	0	0	2	0	0	0	2	2	0	2	1	2	1	1	0	1	1	2	0	2	1	0	0	0	0	0	0	1	0	0	0	0	2
934	1	0	0	0	0	1	1	1	2	1	0	1	2	0	1	1	0	1	2	0	0	0	1	2	0	1	1	1	0	1	0	2	2	0	2	0	1	0	0	0	0	0	0	2	0	0	0	1	1
935	1	0	0	0	0	1	1	2	1	1	0	0	1	0	1	0	0	0	1	0	0	0	2	2	0	0	1	1	2	2	0	1	1	0	0	2	1	0	0	2	2	0	0	2	0	1	0	2	0
936	1	0	0	0	0	0	1	1	1	1	1	0	0	0	0	0	0	1	1	1	0	0	2	2	0	1	1	2	1	1	0	0	0	1	2	0	0	0	0	0	0	0	0	2	0	1	0	2	1
937	0	0	0	0	0	1	2	1	1	1	0	0	1	0	1	0	0	0	2	1	1	0	2	2	0	0	1	1	2	2	1	1	1	1	0	2	1	1	0	0	0	0	0	2	0	1	0	2	0
938	0	0	1	1	0	2	2	1	2	1	0	0	0	0	0	0	0	1	1	0	0	0	2	2	0	0	0	1	2	1	0	0	1	2	0	2	1	0	0	1	1	0	0	2	0	1	1	0	2
939	0	0	0	0	0	1	2	1	1	1	1	0	0	0	0	0	0	0	1	1	1	0	2	2	0	2	1	2	2	1	0	0	1	0	2	0	2	0	0	2	2	0	0	1	0	0	0	1	1
940	0	0	0	0	0	0	1	1	1	1	1	0	0	0	0	0	0	2	1	1	1	0	2	2	0	0	2	2	0	2	0	1	1	1	0	2	2	0	0	0	0	0	0	2	0	1	0	2	0
941	0	0	0	0	0	1	2	2	1	1	1	0	1	0	1	0	0	0	2	1	1	0	1	1	1	0	1	1	2	2	1	0	1	0	1	1	1	0	0	1	1	0	0	2	0	0	0	2	0
942	1	1	0	0	0	0	2	2	1	1	0	0	1	0	1	0	0	1	0	2	2	0	2	2	0	0	2	2	0	2	1	1	1	0	2	1	1	0	0	1	1	1	0	2	1	0	0	1	1
943	1	0	0	0	0	1	1	2	1	1	1	0	0	0	0	0	0	1	1	1	1	0	2	2	0	0	1	1	1	2	0	2	2	2	0	2	1	0	0	1	1	1	1	2	0	1	0	0	2
944	1	0	0	0	2	2	2	0	2	1	0	0	0	0	0	0	0	1	0	1	1	0	2	2	0	1	2	2	1	2	0	0	1	2	0	2	1	1	1	0	0	0	1	2	0	0	1	2	1
945	1	0	0	0	0	1	2	1	1	1	0	0	0	0	0	0	1	1	0	1	1	0	2	2	0	1	2	2	0	1	0	1	1	0	1	1	2	0	0	2	2	0	0	2	0	2	0	1	1
946	1	0	0	0	0	1	2	2	2	1	0	0	1	0	1	0	0	0	1	1	1	0	2	2	0	1	2	2	1	2	1	0	1	1	1	1	2	0	0	1	1	0	0	1	0	0	0	2	0
947	1	0	0	0	1	2	1	1	0	0	1	0	0	0	0	0	0	0	1	1	1	0	2	2	0	2	1	0	1	2	0	1	1	1	0	2	2	0	0	2	2	1	0	2	2	0	0	2	0
948	1	0	0	0	0	1	2	2	2	1	0	0	0	0	0	0	0	0	2	1	1	0	2	2	0	1	2	2	0	2	1	0	1	0	1	1	1	0	0	1	1	0	1	2	1	1	0	0	1
949	0	1	0	0	1	2	2	2	2	1	0	0	0	0	0	0	0	2	2	0	0	0	1	1	0	1	1	1	1	2	0	0	1	1	1	1	2	0	0	1	1	2	0	2	1	0	0	2	0
950	0	0	0	0	0	1	2	1	2	2	0	1	1	0	0	0	0	1	1	0	0	0	2	2	0	1	0	2	1	1	0	1	1	1	0	2	2	0	0	2	2	0	0	1	0	0	0	1	0
951	1	0	0	0	0	0	2	1	2	1	0	0	1	0	1	0	0	0	2	0	0	0	1	1	1	1	2	2	1	2	2	1	2	1	1	1	1	0	0	1	1	0	1	2	0	0	1	0	2
952	1	0	0	0	1	1	1	1	0	0	1	1	1	0	0	1	0	1	2	0	0	0	2	2	0	1	2	2	0	2	2	1	1	1	0	2	1	0	0	2	2	2	0	2	0	1	0	2	1
953	0	0	0	0	0	1	2	1	2	1	0	0	0	0	0	0	0	0	1	1	1	0	2	2	0	0	2	0	1	1	0	1	0	2	1	2	1	0	0	1	1	0	0	1	0	1	1	1	1
954	0	0	1	1	1	2	1	1	1	1	0	2	2	0	1	1	0	1	0	1	1	0	2	2	0	1	2	2	2	2	1	0	1	1	0	2	1	1	1	1	1	0	0	1	0	1	0	0	2
955	0	0	0	0	0	1	2	1	2	1	0	0	1	0	1	0	1	2	0	2	2	0	2	2	0	0	1	2	1	2	1	0	0	1	1	1	1	1	1	1	1	0	0	2	0	2	0	0	2
956	0	0	0	0	0	0	2	1	1	1	0	1	1	0	0	0	0	1	1	0	0	0	2	2	0	2	1	2	1	1	0	1	0	1	1	1	1	0	0	2	1	0	1	2	1	0	0	1	1
957	1	0	1	0	0	2	1	2	0	0	1	0	1	1	0	0	0	2	1	1	1	0	1	1	0	1	1	2	0	1	2	0	1	1	1	1	1	0	0	0	0	0	1	2	1	1	0	1	1
958	1	0	0	0	0	0	2	2	1	1	1	0	2	1	1	0	0	0	0	1	1	0	2	2	0	0	1	2	2	1	1	1	1	1	1	1	1	0	1	1	0	0	1	1	0	1	0	1	1
959	1	0	0	0	0	0	2	2	1	0	0	0	1	0	1	0	0	0	1	0	0	0	1	1	1	0	1	1	1	2	0	0	1	1	0	2	2	0	0	2	2	0	0	1	0	1	0	2	0
960	1	0	0	0	0	1	2	1	2	2	0	0	1	0	1	0	0	0	1	0	0	0	2	2	0	0	1	1	0	2	0	0	1	1	0	2	1	0	0	1	1	1	0	1	1	1	1	1	1
961	1	0	0	0	1	1	2	0	2	2	0	0	2	0	2	0	0	1	2	0	0	0	2	2	0	1	1	1	2	2	1	1	1	2	0	2	1	0	0	2	2	1	0	2	2	1	0	1	1
962	0	0	0	0	0	1	2	1	2	1	0	0	2	0	2	0	0	2	1	1	0	0	2	2	1	0	2	2	1	2	2	2	2	0	1	1	1	0	0	1	1	0	1	1	1	0	0	2	1
963	0	0	0	0	0	2	2	2	0	0	0	1	1	0	0	1	0	0	1	0	0	0	2	2	0	1	2	2	2	2	0	2	1	1	1	1	1	0	0	1	1	0	2	2	2	1	0	2	2
964	1	0	0	0	1	1	2	2	1	1	0	0	0	0	0	0	0	1	0	1	1	0	1	1	0	1	1	2	2	1	1	0	2	0	1	1	0	1	1	1	0	0	0	2	0	0	0	2	0
965	1	0	0	0	1	1	2	1	2	1	0	0	1	0	1	0	0	1	2	0	0	1	2	2	0	0	2	2	0	2	1	0	1	1	1	1	1	1	1	1	1	0	0	1	0	1	0	1	0
966	0	1	0	0	0	1	1	1	1	1	1	1	2	0	1	1	1	2	0	2	2	0	2	2	0	1	2	2	0	2	1	1	1	1	1	1	1	0	0	0	0	0	0	1	0	0	1	1	1
967	0	0	0	0	0	1	1	2	1	1	1	1	1	0	0	1	0	0	1	0	0	0	1	1	1	1	1	1	1	2	0	1	1	2	1	2	0	0	0	0	0	0	0	1	1	1	0	2	0
968	0	0	0	0	0	1	1	1	1	1	0	0	0	0	0	0	0	0	0	1	1	0	1	1	1	1	1	2	0	1	1	0	0	1	2	0	1	0	0	1	1	0	0	2	1	2	0	2	0
969	1	0	1	0	0	1	2	2	2	1	0	0	0	0	0	0	0	2	0	2	0	0	2	2	0	0	1	1	0	1	1	1	1	2	0	2	2	0	0	1	1	0	0	2	1	1	0	1	1
970	0	0	0	0	0	1	2	0	2	2	0	0	0	0	0	0	0	0	1	1	1	0	2	2	0	1	1	1	0	1	0	0	0	2	0	2	1	0	0	0	0	0	1	1	1	0	0	2	1
971	0	0	0	0	0	1	2	2	2	1	0	0	0	0	0	0	0	1	1	1	0	0	2	2	0	2	1	1	1	2	0	2	2	1	1	1	1	0	0	1	1	0	0	0	2	2	1	0	2
972	1	0	0	0	1	1	2	0	2	2	0	0	1	0	1	0	0	1	1	0	0	0	0	1	1	0	2	2	0	2	1	1	1	0	2	0	1	1	0	0	0	0	1	2	1	0	0	0	2
973	0	0	0	0	0	0	2	2	2	1	0	0	0	0	0	0	0	1	0	1	1	0	2	2	0	2	1	1	2	2	1	0	1	1	1	1	2	0	1	2	1	0	0	1	0	0	1	0	2
974	0	0	1	1	1	2	2	1	2	2	0	0	0	0	0	0	0	1	1	0	0	0	2	2	0	2	1	1	1	2	0	0	1	1	1	1	1	0	0	1	1	0	0	2	0	1	0	2	1
975	0	0	0	0	0	0	1	2	1	1	0	0	1	0	1	0	0	1	1	1	1	0	2	2	1	0	1	1	1	2	0	1	2	1	1	1	2	0	0	2	2	0	0	0	0	0	0	1	1
976	0	0	0	0	0	2	1	1	1	1	2	1	2	0	2	0	0	2	1	1	1	0	1	1	1	1	2	2	0	2	0	0	1	1	1	1	1	0	0	1	0	0	0	2	0	0	0	0	0
977	1	0	1	0	1	2	2	1	2	1	0	0	1	0	1	0	0	0	2	1	1	0	1	1	1	1	1	1	1	2	0	1	1	1	0	2	1	0	0	1	1	1	0	2	1	0	0	1	1
978	1	0	0	0	0	1	2	0	1	1	0	1	2	0	1	1	0	1	1	0	0	0	2	2	0	1	2	2	0	2	0	0	1	1	1	1	0	1	1	0	0	0	0	2	0	0	0	2	2
979	0	0	0	0	0	1	2	2	1	1	0	0	0	0	0	0	0	1	2	0	0	1	2	2	0	0	1	1	1	2	0	0	1	0	1	1	2	0	0	2	1	0	0	2	0	2	0	0	1
980	1	0	1	0	0	1	1	1	2	1	0	0	0	0	0	0	0	1	1	0	0	0	2	2	0	0	2	2	1	2	0	0	0	2	0	2	1	1	0	0	0	1	0	1	1	1	0	1	1
981	1	0	0	0	0	1	2	1	2	2	0	1	1	0	0	1	0	1	1	1	0	0	1	1	0	1	2	0	1	1	0	2	2	0	2	0	2	0	0	2	2	0	0	2	1	1	0	0	2
982	1	0	0	0	0	2	2	1	2	2	0	0	0	0	0	0	0	0	1	1	1	0	1	2	0	1	1	1	1	2	0	0	2	1	1	1	1	0	0	2	2	1	1	2	1	0	0	1	1
983	0	0	0	0	1	2	2	2	1	1	1	0	0	0	0	0	0	0	2	0	0	0	1	1	1	1	0	1	0	1	0	0	1	0	2	0	0	0	0	1	0	0	2	2	1	1	0	1	1
984	0	0	0	0	0	1	2	1	1	1	0	0	2	1	0	0	0	1	2	1	1	0	2	2	0	2	0	1	1	2	0	1	1	1	1	1	1	0	0	2	2	0	1	2	1	1	0	0	2
985	1	0	0	0	0	2	1	2	1	0	1	1	1	0	0	1	0	0	1	1	1	0	2	2	0	1	2	2	0	2	0	0	1	2	1	1	1	0	0	0	0	0	0	2	0	0	0	2	2
986	1	0	0	0	1	1	2	1	1	1	0	1	1	0	0	1	0	1	2	0	0	0	2	2	0	0	1	0	2	2	0	2	2	0	2	0	1	1	1	0	0	0	0	2	1	0	1	1	1
987	1	0	0	0	0	0	1	1	1	1	0	0	1	0	1	0	0	1	2	0	0	0	2	2	0	2	2	2	1	2	1	1	0	2	0	2	0	0	0	1	0	0	0	1	0	0	0	2	0
988	1	0	0	0	0	2	2	1	2	1	0	0	2	0	1	0	0	2	2	0	0	0	0	0	0	0	1	2	1	1	0	0	0	1	2	0	2	0	1	2	1	0	1	2	0	0	0	2	0
989	0	0	0	0	0	1	2	2	0	0	0	1	1	0	1	0	0	0	2	0	0	0	2	2	0	0	2	2	0	2	0	1	1	1	0	2	1	0	0	2	2	0	2	2	2	1	0	1	0
990	0	0	0	0	1	2	2	1	2	0	0	0	1	0	1	0	0	0	0	2	0	0	2	2	0	1	1	1	0	1	0	1	1	0	1	1	1	0	0	1	1	0	0	1	0	0	0	2	0
991	1	0	0	0	1	1	2	1	2	1	0	0	2	0	2	0	0	2	2	1	1	0	2	2	1	0	2	2	1	2	2	0	0	1	1	1	1	0	0	1	1	0	1	2	2	1	0	0	1
992	0	1	0	0	0	1	2	0	1	1	1	0	0	0	0	0	0	0	1	1	1	0	2	2	0	2	1	1	1	2	1	0	1	1	0	2	1	0	0	2	2	0	1	1	1	1	0	2	0
993	0	0	0	0	1	2	2	2	1	1	0	0	1	0	1	0	1	0	2	1	1	0	2	2	0	0	1	2	2	1	1	0	0	2	0	2	0	0	0	1	0	0	1	2	1	0	0	1	1
994	0	0	0	0	0	0	1	2	0	0	2	1	1	0	1	0	0	0	1	1	1	0	2	2	1	1	2	2	0	2	0	1	1	1	1	1	1	0	0	1	1	0	1	2	1	0	1	1	1
995	1	0	0	0	0	1	2	2	2	1	0	0	0	0	0	0	0	1	2	0	0	0	1	1	0	1	1	1	0	1	0	1	2	0	1	1	2	0	0	1	1	0	1	1	1	0	0	2	0
996	1	0	0	0	0	0	2	1	1	0	0	2	2	0	1	1	0	0	1	0	0	0	1	1	1	1	2	2	0	2	0	0	0	2	0	2	1	0	0	0	0	1	0	2	1	0	0	2	0
997	1	1	0	0	0	1	2	1	2	2	0	0	0	0	0	0	0	1	2	0	0	0	2	2	0	2	1	1	1	2	0	1	2	1	1	1	2	0	0	1	1	0	0	0	0	1	0	1	1
998	1	0	0	0	1	2	2	2	2	0	0	0	0	0	0	0	0	1	1	1	1	0	1	1	0	1	2	2	0	2	0	0	1	0	2	0	1	1	1	1	1	0	0	2	0	1	0	2	0
999	0	0	0	0	1	2	2	1	2	1	0	0	0	0	0	0	0	0	1	0	0	0	2	2	0	0	1	1	1	2	0	0	1	2	0	2	0	0	0	0	0	0	1	1	1	0	1	0	1
1000	1	0	1	0	0	1	2	2	1	0	0	0	0	0	0	1	0	0	0	1	1	1	2	2	0	1	2	2	0	2	0	0	1	1	1	1	2	0	0	2	2	0	0	1	1	0	0	2	0
[truncated: 952 more columns]
