# Supplementary material for: KNN-MDR: a learning approach for improving interactions mapping performances in genome wide association studies
Source: BMC Bioinformatics. 2017 Mar 21;18:184. doi: 10.1186/s12859-017-1599-7 (PMC5361736; doi:10.1186/s12859-017-1599-7)
Supplement: Supplementary file 2 — The data set(s) supporting the results of Table 1. (ZIP 22742 kb) [file 12859_2017_1599_MOESM2_ESM.zip › Nouveau dossier/S9/mkallsimul.dat]

1	0	0	1	0	0	0	1	1	1	0	0	0	0	0	0	0	2	1	0	2	0	1	1	1	1	0	0	1	1	1	0	1	2	1	0	1	1	0	0	1	0	0	1	0	0	0	0	0	0
2	0	1	1	1	0	0	2	2	1	1	0	0	0	0	0	0	1	1	1	1	1	1	1	1	1	0	0	2	2	2	0	0	0	2	1	2	1	0	0	2	0	1	1	0	1	2	0	0	0
3	1	0	2	0	0	2	1	1	1	1	0	1	1	1	0	0	1	0	0	1	0	0	1	1	0	2	1	2	2	1	1	0	2	1	1	1	0	0	2	1	1	0	0	0	0	1	0	0	1
4	0	1	1	0	0	0	2	2	2	1	0	0	1	0	0	1	0	0	1	1	1	0	0	2	0	1	0	2	1	0	0	0	1	0	0	1	1	0	0	2	0	1	0	0	1	1	0	0	0
5	0	0	2	0	0	1	1	2	2	1	0	1	1	0	1	0	2	1	0	2	1	0	0	2	0	2	0	1	2	1	0	1	1	1	0	1	1	0	1	2	1	0	0	0	1	0	0	0	0
6	1	2	2	1	0	0	1	1	2	2	0	0	2	0	2	0	2	0	1	1	1	1	0	2	0	2	0	2	2	2	0	2	2	0	0	0	0	0	0	0	0	0	0	1	1	0	0	2	0
7	1	2	1	0	0	0	2	2	0	0	0	0	1	0	1	0	2	1	1	1	1	0	0	2	0	1	0	2	2	2	1	2	2	1	0	1	1	0	2	0	0	2	2	0	2	1	0	0	0
8	0	2	2	0	0	1	2	2	0	0	0	0	0	0	0	0	1	0	1	1	0	1	1	1	1	1	0	2	1	1	1	1	2	1	0	2	1	1	0	1	1	1	1	0	1	1	0	0	0
9	1	2	1	2	0	0	2	2	1	1	0	0	0	0	0	0	1	0	0	1	0	0	2	0	0	0	0	1	2	1	0	1	0	1	0	1	1	1	0	1	0	0	0	0	0	0	0	0	0
10	1	0	2	0	1	0	0	0	2	2	0	0	0	0	0	0	2	2	1	1	1	0	0	2	0	1	1	2	2	1	0	2	1	0	0	0	1	0	2	0	0	1	1	0	2	1	0	0	1
11	0	1	1	1	0	0	2	2	0	0	0	0	1	0	0	1	0	0	0	1	0	0	1	1	1	1	0	2	2	2	0	2	2	0	0	1	1	0	1	1	0	0	1	0	1	1	0	0	0
12	0	1	1	1	1	1	1	1	2	2	0	1	2	0	1	0	1	1	1	0	1	0	1	1	1	2	0	1	1	1	0	0	0	0	0	1	2	0	1	2	1	1	1	0	1	1	0	0	0
13	0	0	2	0	0	1	2	2	1	1	0	0	1	0	0	1	0	0	1	0	0	0	0	2	0	2	0	2	2	2	0	0	2	1	1	1	1	0	1	2	1	2	2	0	2	1	0	0	1
14	0	0	2	0	0	1	1	1	2	2	0	0	0	0	0	0	2	0	0	2	0	0	1	1	0	1	0	1	2	1	1	1	2	1	0	1	1	0	0	0	0	1	1	0	0	0	0	0	0
15	0	0	2	0	0	1	2	2	1	0	0	1	2	0	1	0	0	0	0	2	0	0	0	2	0	1	0	1	2	0	1	1	2	1	1	1	1	0	2	1	1	0	0	0	0	0	0	1	0
16	1	1	2	1	0	0	1	1	1	1	1	1	2	0	1	1	1	1	1	1	0	1	0	2	1	1	0	2	2	1	1	1	1	2	1	2	2	0	0	1	0	0	0	0	0	0	0	0	0
17	0	1	1	0	0	1	1	1	2	1	0	0	1	0	1	0	1	0	1	1	0	1	0	2	0	2	0	2	2	2	0	0	1	1	0	2	1	1	1	0	0	0	1	0	1	2	0	0	1
18	1	0	2	0	0	0	1	1	2	2	0	0	0	0	0	0	1	0	0	1	0	0	0	2	0	1	0	1	2	1	0	0	1	1	0	2	2	0	0	2	0	0	1	0	1	0	0	1	0
19	1	1	2	0	0	0	2	2	0	0	2	0	0	0	0	0	1	0	1	1	1	0	0	2	0	1	0	1	1	1	1	1	2	0	0	0	0	0	2	0	1	0	1	0	1	0	0	0	0
20	0	2	0	0	0	0	1	2	1	0	1	1	2	0	2	0	0	1	1	1	1	0	0	2	0	1	0	2	2	0	1	0	2	2	0	2	2	0	0	1	0	0	2	0	1	0	0	0	0
21	1	2	1	0	0	0	1	2	2	0	0	1	2	0	1	0	0	0	1	1	1	1	1	1	1	0	0	2	2	1	1	1	2	1	1	1	2	0	0	2	0	0	0	0	0	1	1	0	0
22	0	1	2	0	0	0	2	2	0	0	2	0	0	0	0	0	1	0	1	1	1	1	1	1	0	0	0	1	2	1	1	0	1	0	0	1	0	1	0	0	0	0	1	1	2	0	0	0	0
23	1	0	2	1	0	0	2	2	1	0	0	0	0	0	0	0	1	1	0	1	0	1	0	2	0	0	0	2	2	2	0	0	2	1	0	2	2	0	0	2	0	1	1	0	0	2	0	0	1
24	1	0	2	0	0	1	1	2	2	1	0	0	1	0	0	1	0	0	0	2	0	0	0	2	0	2	0	2	2	1	0	2	1	2	1	2	2	0	1	1	0	0	1	0	1	1	1	0	0
25	1	1	1	0	0	0	0	1	2	1	0	0	1	0	0	1	2	1	0	2	0	0	0	2	0	1	0	2	2	0	0	0	2	1	0	1	1	0	0	2	0	0	0	1	0	0	1	0	0
26	1	1	2	1	0	0	2	2	1	0	1	0	0	0	0	0	1	1	1	0	1	0	0	2	0	2	0	2	2	2	0	1	0	1	0	1	1	0	0	1	0	0	0	0	0	0	0	0	0
27	0	1	1	0	0	0	1	2	0	0	1	1	2	0	1	0	1	0	1	0	1	0	0	2	0	2	0	1	1	1	0	2	2	0	0	1	2	0	1	1	0	0	1	0	1	0	0	0	0
28	1	0	2	0	0	1	2	2	1	0	1	0	0	0	0	0	2	1	1	1	0	0	0	2	0	1	1	1	1	0	0	0	1	1	0	1	1	0	1	1	0	0	1	0	1	0	0	0	0
29	0	0	2	2	0	1	0	0	1	1	0	1	2	1	1	0	2	2	1	1	1	2	1	1	1	1	0	2	2	2	1	2	2	2	1	2	2	0	1	1	0	0	1	1	2	0	0	0	0
30	1	1	2	1	0	0	2	2	0	0	0	0	2	0	1	1	1	0	0	1	0	1	0	2	0	1	0	2	2	2	0	0	2	2	0	2	1	0	1	1	0	1	1	0	1	0	0	0	0
31	1	1	1	1	0	0	0	0	2	2	0	1	2	0	1	0	1	1	1	1	0	0	1	1	0	1	0	2	2	2	0	1	2	0	0	0	1	1	0	1	0	1	0	0	2	1	0	0	1
32	1	1	2	1	0	1	2	2	1	1	1	0	0	0	0	0	1	1	0	2	0	0	0	2	0	1	0	1	2	1	0	2	2	0	0	1	2	0	1	1	1	1	1	0	1	0	0	0	1
33	0	1	1	1	0	0	2	2	1	1	1	1	0	0	0	0	0	0	0	1	0	0	1	1	0	1	0	2	2	1	1	0	1	1	0	2	1	0	0	2	0	0	1	0	1	0	0	0	1
34	0	1	2	1	0	0	1	2	1	0	1	0	1	0	0	1	0	1	1	1	1	1	0	2	0	1	0	2	2	2	1	0	2	1	0	1	1	0	1	1	0	1	1	0	1	0	0	0	0
35	0	0	1	0	0	0	1	2	2	0	0	0	0	0	0	0	1	1	0	2	0	0	1	1	1	0	0	1	2	0	1	2	2	1	0	1	0	0	2	1	1	1	1	0	2	1	1	0	0
36	1	1	1	0	0	0	2	2	1	1	1	0	0	0	0	0	1	1	2	0	0	0	0	2	1	0	0	2	2	1	0	1	2	0	0	1	2	0	0	2	0	0	1	0	1	0	0	0	0
37	0	1	2	1	0	0	1	2	2	2	0	0	0	0	0	0	0	0	2	0	1	1	0	2	1	0	1	2	2	1	0	1	2	0	0	1	1	0	0	2	0	0	0	0	0	0	0	0	0
38	1	1	2	1	0	0	0	1	2	1	0	0	0	0	0	0	0	0	0	2	0	1	1	1	0	0	0	2	2	2	0	0	2	1	1	1	2	0	1	1	0	1	1	0	1	1	0	1	0
39	0	1	1	0	0	1	2	2	1	0	0	0	0	0	0	0	1	1	1	0	1	2	1	1	1	1	0	2	1	1	0	1	1	1	0	2	1	0	0	1	0	1	2	0	0	0	0	0	0
40	1	2	1	1	0	0	1	2	2	1	0	1	1	1	0	0	1	1	0	1	0	0	0	2	0	1	1	2	2	0	1	1	1	0	0	1	1	0	0	2	0	0	0	0	1	1	1	0	1
41	0	1	1	0	0	1	1	2	1	0	1	1	2	0	1	1	1	1	0	2	0	0	0	2	0	2	0	2	2	2	0	0	0	2	1	2	1	0	1	1	0	0	1	0	1	0	0	0	0
42	1	1	1	1	0	0	0	0	2	2	0	0	0	0	0	0	1	0	0	1	0	0	0	2	0	1	0	2	2	2	0	1	1	1	1	1	2	0	0	1	0	0	1	0	1	0	0	0	1
43	1	1	2	0	0	0	1	2	2	1	0	0	0	0	0	0	2	0	0	2	0	0	1	1	0	1	0	2	2	2	0	0	1	1	0	2	1	1	0	0	0	0	1	0	1	1	0	0	1
44	0	0	2	1	0	1	0	1	2	1	0	1	1	0	1	0	0	0	0	1	0	1	0	2	0	1	0	2	2	2	0	0	0	2	0	2	2	0	1	0	0	0	0	0	0	0	0	0	0
45	1	2	0	0	0	0	0	0	2	2	0	1	1	0	1	0	0	0	1	1	1	1	1	1	1	1	0	1	2	1	0	1	1	2	0	1	0	0	2	1	1	0	0	1	0	1	0	0	1
46	0	2	0	0	0	0	2	2	1	1	1	0	0	0	0	0	1	1	0	2	0	0	1	1	0	1	0	1	2	0	1	0	1	2	0	2	1	0	2	1	1	1	1	0	1	0	1	1	0
47	0	1	2	0	0	1	0	1	2	0	0	1	2	0	1	0	1	1	1	1	0	0	0	2	0	1	0	2	1	1	0	0	2	2	2	2	1	0	1	1	0	0	0	1	0	0	0	0	1
48	0	1	1	0	1	1	1	1	1	1	0	0	0	0	0	0	1	1	0	1	1	0	2	0	0	0	0	2	2	2	0	0	2	1	0	1	1	0	0	1	0	1	1	0	1	0	0	0	0
49	1	1	2	1	0	0	1	1	1	1	1	0	0	0	0	0	0	0	1	1	0	1	1	1	1	2	0	1	1	1	1	1	2	2	0	2	2	0	0	1	0	0	0	0	0	1	0	0	0
50	1	0	2	0	0	0	0	0	2	2	0	0	1	0	0	1	2	1	0	2	0	0	0	2	0	0	0	1	1	1	1	0	0	2	1	2	2	0	1	1	0	0	0	2	0	0	1	0	1
51	1	0	2	0	0	0	0	1	2	1	0	1	2	0	1	0	2	2	0	1	0	0	0	2	0	1	0	2	2	2	0	1	2	1	0	1	1	0	0	1	0	0	0	0	0	1	0	0	0
52	0	1	1	0	0	0	2	2	0	0	0	0	0	0	0	0	2	0	0	2	0	1	1	1	1	1	0	2	2	1	1	0	1	1	1	1	1	0	0	2	1	0	0	0	1	1	0	0	0
53	1	2	1	1	0	0	2	2	2	2	0	0	0	0	1	0	1	0	1	0	1	0	0	2	0	2	0	2	2	1	1	1	2	1	1	1	1	0	0	2	0	0	1	1	1	0	0	0	0
54	0	1	1	1	0	0	1	2	2	1	0	0	0	0	0	0	0	0	0	2	0	0	1	1	0	1	0	2	2	1	1	0	0	1	1	2	1	1	0	1	0	1	1	0	1	1	0	1	0
55	0	2	1	1	0	0	0	1	1	1	1	1	2	0	1	0	1	0	0	2	0	0	0	2	0	2	0	2	1	1	0	0	1	2	1	2	1	0	1	1	0	0	2	0	1	0	0	0	0
56	0	0	1	0	0	0	1	2	1	0	0	0	2	1	0	1	1	1	1	0	1	0	1	1	0	1	0	2	2	1	1	0	0	1	0	1	2	0	1	1	0	0	1	0	1	0	0	0	0
57	1	1	2	0	0	1	2	2	1	1	1	1	2	0	2	0	1	1	0	1	0	0	0	2	0	1	0	1	1	1	0	0	0	2	0	2	1	0	2	0	0	0	0	1	1	1	0	1	0
58	0	2	1	0	0	0	1	1	2	2	0	0	1	0	0	0	1	1	0	2	0	1	0	2	0	0	0	2	2	1	2	0	0	2	1	2	2	0	0	2	0	0	2	0	1	0	0	0	1
59	1	0	1	0	0	0	0	0	2	2	0	0	2	0	1	0	1	1	1	1	0	0	0	2	0	1	0	2	1	1	0	0	2	1	0	1	2	0	1	0	0	0	0	0	1	1	0	0	0
60	1	1	2	0	0	1	0	0	2	2	0	0	0	0	0	0	0	0	0	2	1	0	0	2	2	1	0	1	1	1	0	0	1	2	1	2	1	1	0	1	0	0	0	0	1	1	0	1	0
61	0	1	0	1	0	0	1	1	2	1	0	0	1	0	1	0	2	2	1	1	1	0	1	1	1	1	0	2	2	2	1	0	0	0	0	1	2	0	0	1	0	0	0	0	0	0	0	0	0
62	1	1	1	0	0	1	1	1	0	0	1	0	0	0	0	0	1	1	1	1	1	1	0	2	0	1	0	1	2	1	0	2	1	2	1	2	1	0	0	1	0	0	0	0	2	0	0	1	0
63	1	1	2	0	0	1	1	1	1	1	0	1	1	0	1	0	0	1	1	1	1	0	0	2	0	1	0	1	1	1	0	2	2	0	0	0	1	0	0	1	0	0	0	0	0	0	0	0	0
64	0	2	0	0	0	0	0	0	2	2	0	0	0	0	0	0	0	0	0	1	0	1	0	2	0	1	0	2	2	2	0	2	2	0	0	0	2	0	2	0	0	0	0	0	0	0	0	0	0
65	0	0	2	0	0	2	2	2	1	1	0	0	0	0	0	0	2	1	0	1	0	0	0	2	0	1	0	0	1	0	0	0	1	1	0	2	1	0	1	1	0	0	2	0	1	1	0	0	1
66	1	0	2	1	0	0	2	2	0	0	0	1	1	0	1	0	1	1	1	1	1	1	0	2	0	0	0	2	2	2	0	1	2	1	1	1	1	0	0	2	0	1	1	0	1	1	0	0	0
67	1	1	1	1	0	0	0	0	2	2	0	1	1	0	1	0	1	0	1	1	1	1	0	2	0	2	0	1	2	1	1	1	2	1	1	1	0	0	2	0	1	0	0	0	0	0	0	0	0
68	0	2	1	1	0	0	1	1	1	0	0	0	0	0	0	0	1	1	2	0	2	1	1	1	1	1	1	1	1	0	0	1	1	1	0	2	1	0	0	2	0	1	1	0	1	0	0	0	0
69	0	1	2	0	0	0	1	2	2	1	0	1	2	0	1	0	1	2	0	2	0	0	0	2	0	0	0	2	2	1	2	0	2	1	0	2	2	0	2	1	0	0	1	0	1	1	0	0	1
70	0	0	2	0	0	0	2	2	2	2	0	0	0	0	0	0	2	0	0	2	0	1	0	2	0	0	0	1	2	1	0	0	1	1	0	1	1	0	0	2	0	0	0	1	0	1	0	1	0
71	0	1	2	1	0	0	1	2	2	0	0	1	0	0	0	0	1	0	1	1	0	0	1	1	0	1	0	2	2	1	0	1	1	1	0	1	1	0	1	1	0	0	0	0	0	0	0	0	0
72	0	1	1	0	0	0	2	2	1	1	0	1	0	0	0	0	2	1	0	2	0	0	0	2	0	1	0	2	2	1	1	0	1	1	0	2	1	0	1	2	1	2	2	0	1	1	0	0	1
73	0	2	0	0	0	0	1	1	2	2	0	0	0	0	0	0	2	1	0	2	1	1	0	2	0	1	0	1	2	0	0	0	1	1	1	1	1	1	0	1	0	0	0	0	0	0	0	1	0
74	0	2	0	0	0	0	1	1	1	1	1	0	1	0	1	0	1	1	1	0	1	1	1	1	1	1	1	2	2	1	0	0	1	1	0	2	0	0	1	0	0	0	0	0	0	0	0	0	1
75	0	1	1	1	0	0	1	1	2	2	0	0	1	0	0	1	0	0	1	1	1	0	0	2	0	1	0	1	1	1	0	2	2	0	0	0	2	0	0	1	0	0	0	0	0	0	0	0	0
76	1	1	1	1	0	0	1	1	2	2	0	1	1	0	1	0	2	2	1	1	1	0	0	2	0	2	0	2	2	1	1	0	1	1	1	1	2	0	0	2	0	0	0	0	1	1	0	0	0
77	1	0	2	0	0	1	0	0	2	2	0	0	1	0	0	1	2	1	0	1	0	0	1	1	0	2	0	2	2	1	0	0	2	1	0	2	2	0	0	1	0	0	0	0	0	0	0	1	0
78	1	1	2	1	0	0	0	1	2	1	0	0	1	0	1	0	0	0	0	1	0	1	1	1	1	0	0	1	2	2	1	0	1	1	0	1	1	1	0	0	0	0	0	0	0	0	0	0	2
79	0	2	0	0	0	0	2	2	0	0	0	1	1	0	1	0	1	1	0	2	0	0	0	2	0	2	0	1	1	1	0	0	2	0	0	1	1	0	1	1	0	0	1	1	1	0	0	0	0
80	1	0	2	0	0	0	2	2	1	1	0	0	0	0	0	0	2	1	0	2	0	0	0	2	0	1	0	2	2	2	1	1	2	1	0	2	2	0	1	1	0	1	1	0	2	1	0	0	1
81	1	1	1	0	0	0	2	2	1	0	0	0	1	0	0	1	0	0	0	2	0	1	0	2	0	0	0	2	2	2	0	1	2	1	0	1	2	0	1	1	0	2	2	0	1	1	0	0	1
82	0	1	2	1	0	0	2	2	1	1	0	1	1	0	1	0	0	0	0	2	0	0	0	2	1	1	0	1	1	1	0	1	2	2	0	2	1	0	1	2	1	0	0	0	0	1	0	0	0
83	1	2	0	0	0	0	1	1	0	0	1	0	1	0	0	0	0	0	1	1	1	1	1	1	1	1	0	2	2	1	1	0	0	2	0	2	2	0	1	1	0	0	0	0	1	1	0	0	0
84	1	1	1	0	0	0	0	0	2	2	0	0	2	0	0	1	1	1	2	0	1	0	0	2	1	0	0	1	2	1	0	2	2	0	0	1	1	0	1	1	0	0	0	0	0	0	0	0	1
85	1	1	1	0	0	0	0	0	2	2	0	1	0	0	0	0	1	0	1	1	1	1	0	2	0	1	0	1	2	1	0	0	2	2	0	1	2	0	0	2	1	1	1	0	2	0	1	0	0
86	0	0	2	0	0	2	1	1	1	1	0	0	0	0	0	0	2	1	0	2	0	1	1	1	1	2	0	1	2	1	0	0	0	2	2	2	2	0	1	1	0	0	0	0	1	0	0	1	0
87	1	2	1	0	1	1	0	1	2	0	0	1	0	0	0	0	1	0	1	1	1	1	0	2	0	0	0	2	2	2	0	0	0	2	0	1	2	0	0	2	0	0	1	0	1	0	0	0	0
88	1	0	2	1	0	0	1	1	1	1	1	0	2	0	1	0	0	1	1	1	1	1	0	2	0	2	0	2	2	2	0	1	0	1	0	1	1	0	0	1	0	0	0	0	0	1	1	0	0
89	0	1	2	1	0	0	1	1	2	2	1	1	1	0	1	0	1	1	1	0	1	0	1	1	1	1	1	2	2	1	0	2	2	0	0	1	2	0	0	2	1	1	1	0	1	1	0	1	0
90	0	2	1	1	0	0	2	2	1	1	1	0	1	0	0	1	2	1	0	2	0	1	0	2	0	1	0	1	1	1	0	0	2	2	2	2	2	0	0	1	0	1	1	0	2	2	0	0	0
91	1	0	2	1	0	0	1	2	1	0	1	0	0	0	0	0	1	1	1	1	1	2	0	2	0	0	0	2	1	1	0	0	1	2	0	2	1	1	0	1	0	1	1	0	2	2	0	0	1
92	1	1	1	1	0	0	0	0	2	2	0	0	0	0	0	1	1	1	0	1	0	0	0	2	0	1	0	2	1	1	1	2	1	0	0	0	1	0	0	1	0	0	1	1	0	1	1	0	0
93	0	0	2	0	0	1	2	2	0	0	0	0	0	0	0	0	1	0	1	1	0	0	0	2	0	0	0	2	2	2	0	1	1	2	2	2	0	1	0	0	0	1	1	0	1	2	0	0	0
94	0	0	1	0	0	0	0	0	2	2	0	0	0	0	0	0	1	1	0	2	0	0	0	2	0	1	0	2	2	1	0	2	1	1	0	1	1	0	0	1	0	1	1	0	2	2	0	0	0
95	1	1	2	1	0	0	0	0	2	2	0	0	0	0	0	0	1	0	1	1	1	0	0	2	0	1	0	2	2	2	0	1	2	0	0	1	2	0	1	1	0	1	1	0	1	0	0	0	2
96	1	1	1	0	0	0	1	1	1	1	1	0	0	0	0	0	0	0	0	0	0	0	1	1	0	1	0	2	2	2	1	0	1	1	0	1	0	1	1	0	0	0	0	0	0	0	0	0	0
97	1	2	0	0	0	0	1	1	1	1	1	1	2	0	1	1	0	0	0	2	0	1	0	2	0	2	0	2	1	1	1	1	1	1	0	2	1	0	1	1	0	1	1	0	1	0	0	0	0
98	1	0	2	0	1	0	2	2	2	1	0	0	0	0	0	0	1	1	1	1	1	0	0	2	1	1	0	2	1	1	0	1	1	1	0	2	2	0	2	0	0	0	0	0	1	1	0	2	0
99	0	2	1	0	0	0	2	2	1	1	1	0	0	0	0	0	1	1	0	1	1	0	0	2	0	1	0	1	2	0	0	2	1	1	0	1	1	0	1	1	0	0	1	0	1	2	0	0	0
100	1	0	1	0	0	0	2	2	2	2	0	0	1	0	0	0	1	1	1	1	1	2	1	1	1	1	0	2	2	2	0	1	2	2	1	2	1	0	2	0	0	1	1	0	1	2	0	0	1
101	1	2	0	0	0	0	2	2	1	1	0	1	2	0	2	0	0	0	0	2	0	1	0	2	0	1	0	0	2	0	0	0	1	1	0	1	1	0	2	1	1	0	1	0	1	0	1	1	0
102	1	2	1	0	0	0	1	0	2	1	0	1	1	0	1	0	2	0	0	2	0	0	0	2	0	1	0	1	2	1	0	0	0	2	2	2	2	0	0	2	0	0	0	0	0	0	0	0	0
103	0	1	1	1	0	0	1	1	1	1	0	1	1	0	1	0	1	1	0	2	0	0	1	1	1	1	1	1	1	0	0	1	1	2	1	2	2	0	2	0	1	1	2	0	0	0	1	0	0
104	1	1	2	1	0	0	0	0	2	2	0	0	1	0	0	1	0	0	1	1	1	1	0	2	0	1	0	2	2	2	1	1	2	1	0	1	2	0	1	1	0	1	1	0	1	0	1	0	0
105	1	2	0	1	0	0	0	0	2	2	0	0	0	0	0	0	1	1	1	1	0	0	1	1	0	1	0	1	2	0	0	2	2	2	1	2	1	0	0	1	0	1	1	1	1	2	0	0	1
106	0	1	1	1	0	0	1	2	2	2	0	0	1	0	2	0	2	1	0	2	0	1	0	2	0	0	0	2	2	1	0	0	0	1	0	1	0	0	2	0	1	0	0	0	0	0	0	0	1
107	0	2	0	0	0	0	1	2	2	0	0	1	1	0	0	0	1	2	1	1	1	1	0	2	0	0	0	2	2	1	1	0	1	2	1	2	2	0	1	1	0	0	0	0	0	0	2	0	0
108	0	1	1	1	0	0	1	1	1	1	0	1	1	0	1	0	1	1	2	0	0	0	1	1	0	2	0	2	2	2	0	1	1	1	1	1	1	0	0	2	1	0	0	1	0	0	0	0	0
109	1	1	1	0	0	1	1	2	2	1	0	0	1	0	1	0	2	0	0	2	0	1	1	1	1	0	0	2	1	1	1	1	1	1	0	1	1	0	0	0	0	0	0	0	0	2	0	0	1
110	0	1	1	1	0	0	1	1	2	1	0	0	0	0	0	0	0	0	2	0	0	0	1	1	0	0	0	2	2	1	2	1	2	1	1	1	1	0	2	0	0	1	1	0	1	0	0	0	0
111	1	2	1	1	0	0	2	2	1	1	0	1	1	0	1	0	1	1	0	2	0	1	0	2	0	1	0	1	1	1	0	2	1	1	0	1	1	0	1	1	1	1	1	0	1	0	0	0	0
112	1	1	1	0	0	1	1	1	2	1	0	1	1	0	1	0	1	1	1	1	0	0	0	2	0	2	1	2	2	1	1	0	1	1	1	1	2	0	2	0	0	0	1	0	0	0	0	1	0
113	0	1	1	1	0	0	0	0	2	2	0	1	1	0	1	0	1	0	0	1	0	2	0	2	0	0	0	1	2	1	0	0	2	1	1	2	1	0	0	1	0	0	0	0	1	0	0	1	0
114	0	0	2	1	0	1	1	1	1	1	0	0	2	0	1	1	1	1	1	1	1	1	1	2	0	0	0	2	2	2	0	1	1	2	1	2	1	0	0	1	0	1	1	0	2	0	1	0	1
115	1	2	1	0	1	1	1	1	1	1	1	0	1	0	0	1	0	0	0	1	0	0	0	2	1	0	0	1	1	1	0	0	0	2	1	2	2	0	0	1	0	0	1	0	1	1	0	0	1
116	1	2	1	0	1	1	0	1	2	1	0	0	1	0	0	1	1	1	1	0	0	0	2	0	0	0	0	2	0	0	0	1	1	1	1	1	0	1	0	0	0	0	0	0	0	0	0	2	0
117	1	1	1	0	0	0	1	1	1	1	1	1	1	0	1	0	1	0	0	2	0	1	2	0	1	0	0	2	2	2	0	0	0	0	0	1	1	0	0	2	0	0	0	0	0	0	1	0	0
118	1	1	2	1	0	0	0	1	2	1	1	0	1	0	0	1	2	1	1	1	0	1	1	1	0	0	0	1	1	1	1	0	0	1	0	1	0	0	0	0	0	1	1	1	0	0	0	0	1
119	1	1	1	0	0	0	1	1	1	1	1	0	0	0	0	0	1	1	1	0	1	0	0	2	0	1	0	2	2	2	0	2	2	0	0	0	1	0	2	0	0	0	1	0	0	1	0	1	0
120	0	0	2	0	0	0	0	1	2	1	0	1	1	0	1	0	2	0	1	1	1	1	0	2	0	1	2	2	2	0	1	1	2	1	1	2	1	0	1	2	1	0	0	0	0	0	0	0	0
121	1	1	1	0	0	1	0	0	2	2	0	1	2	1	0	0	2	2	0	2	0	1	0	2	0	0	1	1	1	0	0	2	2	1	0	1	1	1	0	1	0	1	1	0	1	1	0	0	0
122	1	0	2	0	0	0	2	2	0	0	0	1	1	0	1	0	1	1	1	1	1	0	1	1	0	1	1	2	2	1	0	1	2	1	0	1	1	0	2	0	0	1	0	0	1	0	0	0	1
123	0	2	0	0	0	0	1	2	1	0	0	0	0	0	0	0	0	0	0	2	0	1	0	2	0	2	0	2	2	1	1	0	2	1	0	2	1	0	1	1	0	1	1	0	1	1	1	0	0
124	1	0	2	0	0	0	1	1	1	0	0	0	0	0	0	0	0	0	1	1	1	1	0	2	0	1	0	2	0	0	0	2	2	1	0	2	2	0	0	2	0	0	0	0	0	1	0	0	0
125	0	1	2	1	0	1	2	2	0	0	1	0	0	0	0	1	0	0	0	2	0	0	0	2	0	2	0	2	2	2	1	1	2	2	1	2	1	0	1	0	0	0	1	0	1	0	1	0	0
126	0	1	1	0	0	1	1	1	1	1	0	0	0	0	1	0	1	0	0	2	0	1	0	2	0	0	1	2	2	1	0	0	0	2	0	2	1	0	1	1	0	0	0	1	0	0	0	0	0
127	1	0	2	0	0	1	0	1	2	1	0	1	2	0	2	0	0	0	2	0	1	0	1	1	1	2	0	2	2	1	2	0	0	1	0	1	1	0	0	0	0	0	0	1	0	0	0	0	0
128	0	2	1	1	0	0	1	1	2	2	1	0	1	0	1	0	0	0	0	1	0	1	1	1	1	1	1	2	2	1	0	1	1	2	1	2	1	0	1	2	1	1	0	0	1	1	0	0	0
129	0	1	1	1	0	0	0	1	2	1	0	0	0	0	0	1	1	0	1	1	1	2	0	2	0	0	0	2	2	2	0	1	2	1	0	1	1	0	1	1	0	0	2	0	1	0	0	0	1
130	1	2	1	0	0	0	0	1	2	0	0	0	0	0	0	0	1	1	1	1	0	1	0	2	0	1	0	1	2	1	1	1	1	2	1	2	1	0	1	1	0	0	1	0	1	2	0	0	0
131	0	0	2	0	0	1	1	1	2	1	0	0	0	0	0	0	1	1	0	2	0	0	0	2	0	1	0	1	1	1	0	1	0	1	0	1	0	0	2	1	1	0	2	0	0	0	0	0	1
132	0	1	2	1	0	0	1	1	1	1	1	0	0	0	0	0	2	1	2	0	1	0	0	2	0	1	0	1	2	1	0	1	1	1	0	2	1	1	0	1	0	0	0	1	1	1	0	0	1
133	1	0	2	1	0	0	1	1	2	2	0	0	0	0	0	0	0	0	2	0	0	1	1	1	1	1	1	2	2	1	1	0	1	0	0	1	2	0	0	2	0	0	0	0	0	1	0	0	0
134	1	1	1	0	1	1	1	2	1	0	0	0	0	0	0	0	0	0	1	1	1	0	1	1	0	2	0	1	2	1	0	1	1	0	0	0	2	0	1	1	0	0	1	1	2	0	0	0	0
135	0	0	2	0	0	1	1	1	2	2	0	1	1	0	1	0	1	0	0	2	0	0	1	1	1	0	1	2	2	1	0	0	0	0	0	1	2	0	0	1	0	1	1	0	0	0	0	0	0
136	1	1	1	0	0	1	2	2	1	1	1	0	2	0	1	1	1	1	0	2	0	0	0	2	0	1	0	1	2	1	0	1	1	1	1	1	1	0	1	1	0	1	1	0	0	1	0	0	0
137	1	1	1	0	0	0	1	1	1	1	0	0	0	0	0	0	0	0	1	1	1	1	1	1	0	0	0	0	2	1	0	1	1	0	0	1	2	0	0	2	0	0	1	0	0	0	0	0	0
138	1	0	2	1	0	0	1	1	2	1	0	0	0	0	0	0	2	1	1	1	0	0	0	2	1	2	0	1	1	1	0	1	1	1	0	1	1	1	0	1	0	0	0	0	0	0	0	0	0
139	0	1	1	0	0	1	1	2	2	1	0	0	0	0	0	0	2	2	1	1	1	0	0	2	0	0	0	2	2	2	0	0	1	1	0	1	2	0	0	1	0	0	0	0	0	0	0	0	0
140	0	2	1	0	0	0	1	1	1	1	1	1	1	0	1	0	2	0	0	2	0	0	0	2	0	2	0	2	1	1	1	1	1	1	0	1	1	0	0	2	0	1	1	0	0	0	0	0	1
141	0	1	1	0	0	1	2	2	2	1	0	1	1	1	0	0	1	1	1	0	1	0	0	2	0	1	0	1	1	1	1	0	1	2	1	2	1	0	2	0	1	1	1	0	2	0	0	0	1
142	1	2	1	0	0	0	2	2	1	0	1	0	2	0	1	1	1	1	1	1	1	1	0	2	0	0	0	2	2	1	2	0	0	2	0	2	2	0	0	1	0	1	1	0	1	1	0	0	0
143	0	2	0	0	0	0	2	2	0	0	2	0	0	0	0	0	2	2	1	1	1	0	0	2	0	0	1	1	2	0	0	1	1	0	0	1	2	0	0	2	0	0	0	1	0	1	0	1	0
144	1	1	1	0	0	0	0	1	1	0	0	0	0	0	0	1	0	1	0	2	0	1	0	2	0	1	0	2	2	2	0	0	0	1	1	2	2	0	0	2	0	0	1	0	1	1	0	0	0
145	0	1	1	0	0	0	1	1	2	2	0	0	0	0	0	0	1	0	1	1	0	0	0	2	0	1	0	2	2	2	0	0	2	1	0	1	1	0	1	0	0	1	1	0	1	1	0	0	0
146	1	1	1	0	0	1	1	2	2	0	0	0	0	0	0	0	1	0	1	1	1	0	0	2	0	1	0	1	2	1	0	1	2	1	0	1	2	0	0	1	0	0	1	0	0	0	0	0	0
147	1	2	1	0	1	1	1	1	1	1	0	2	2	0	2	0	0	0	0	2	0	0	0	2	1	2	0	2	1	1	0	2	2	1	0	2	1	0	0	1	0	0	0	1	0	0	0	0	0
148	0	1	1	0	0	1	2	2	0	0	2	0	0	0	0	0	2	2	1	1	0	1	0	2	0	0	0	2	2	0	0	0	1	1	0	1	1	1	0	1	0	1	1	0	1	2	1	0	0
149	0	0	2	1	0	0	1	2	2	0	0	0	0	0	0	0	2	2	1	1	0	0	1	1	1	1	0	2	0	0	0	2	1	2	1	2	2	0	0	1	0	1	1	0	1	0	1	0	0
150	1	2	1	0	0	0	1	1	1	1	1	0	1	0	0	1	1	1	0	1	0	1	1	1	1	0	0	2	2	2	1	1	1	1	1	1	1	0	0	1	0	0	1	1	1	0	0	0	2
151	1	1	2	1	0	0	1	2	2	1	0	0	0	0	0	0	0	0	1	0	1	1	1	1	1	1	0	2	1	1	0	0	2	0	0	1	1	0	0	1	0	0	0	0	0	1	0	0	0
152	0	1	2	0	0	0	2	2	0	0	2	1	1	0	1	0	0	0	0	2	0	1	0	2	0	1	0	2	2	2	1	0	0	0	0	1	1	0	2	0	0	1	0	0	1	0	0	0	0
153	0	0	2	0	0	1	1	1	2	1	0	0	1	1	0	0	1	1	1	1	0	0	0	2	0	0	0	2	2	1	1	0	1	1	0	1	1	2	0	1	1	1	0	0	1	1	0	0	1
154	1	1	1	0	0	0	0	2	2	0	1	1	1	1	0	0	1	0	1	1	1	0	0	2	1	1	0	1	1	0	0	1	1	1	0	2	1	0	2	1	1	0	0	0	0	0	0	0	0
155	1	0	2	1	0	1	1	1	2	2	0	0	1	0	1	0	1	0	0	1	0	0	0	2	0	1	1	2	2	1	0	0	2	2	0	2	1	1	1	0	0	0	0	0	0	0	0	0	0
156	0	1	2	0	0	1	2	2	1	0	1	0	1	0	0	1	1	1	1	1	1	0	0	2	0	1	0	2	2	2	2	0	2	1	0	1	1	0	0	1	0	0	0	0	0	0	1	0	0
157	0	1	1	1	0	0	2	2	1	1	1	0	0	0	0	0	2	1	0	1	0	0	0	2	0	0	0	1	2	0	0	0	1	2	1	2	2	0	0	2	0	0	0	0	0	0	1	0	0
158	0	1	2	1	0	0	1	1	0	0	0	0	0	0	0	0	1	1	0	2	0	0	0	2	0	0	0	1	1	1	0	1	2	0	0	0	0	1	1	0	0	1	1	0	1	2	0	0	0
159	0	1	1	1	1	1	2	2	0	0	1	1	2	0	2	0	1	0	1	1	0	0	0	2	0	1	0	2	2	2	1	1	2	0	0	0	1	0	2	0	0	1	1	0	1	1	0	0	0
160	1	1	1	0	0	0	2	2	1	1	0	0	0	0	0	0	0	0	1	1	1	1	0	2	0	1	0	2	2	2	0	1	2	2	1	2	2	0	1	1	0	1	1	0	1	2	0	0	0
161	1	0	2	0	0	1	1	2	1	0	0	0	2	0	1	0	2	1	0	2	0	0	0	2	0	1	1	2	2	2	0	2	2	0	0	0	2	0	1	1	0	0	0	0	0	1	0	0	1
162	0	0	2	0	0	1	1	2	2	1	0	1	2	0	2	0	1	0	0	1	0	1	1	1	1	1	0	2	1	1	1	1	1	1	1	1	2	0	1	1	0	0	0	1	0	0	0	0	0
163	1	0	1	0	0	0	0	2	2	0	1	1	1	0	1	0	1	1	1	1	1	1	1	1	1	0	0	1	2	1	0	1	2	2	1	2	2	0	0	2	0	0	0	1	0	0	0	0	1
164	1	0	2	0	0	1	1	1	1	1	1	0	0	0	0	0	1	0	1	1	1	0	1	1	2	2	0	2	1	0	0	0	1	2	0	2	2	0	0	2	0	0	0	1	0	0	0	0	0
165	1	1	1	0	1	1	2	2	1	1	1	1	2	0	1	0	2	0	0	1	0	1	1	1	1	1	0	2	2	2	0	1	1	1	0	1	1	0	1	1	0	0	0	0	0	0	1	0	0
166	0	2	1	0	0	0	0	0	2	2	0	1	1	0	1	0	2	1	0	2	0	0	0	2	0	1	0	0	1	0	0	1	2	1	0	2	1	0	1	1	0	0	0	0	1	1	0	0	0
167	0	0	2	0	0	0	1	1	1	1	1	0	0	0	0	0	1	1	0	2	0	1	0	2	0	0	0	1	1	0	0	0	1	1	1	1	1	0	1	2	1	0	1	1	2	0	0	1	0
168	0	1	2	1	0	0	2	2	1	1	0	0	0	0	0	0	2	1	0	2	1	1	0	2	0	1	0	2	2	2	0	1	1	1	0	1	1	0	1	1	0	1	0	0	1	1	0	1	1
169	1	0	2	0	0	0	2	2	1	1	1	0	1	1	0	0	1	1	0	2	0	0	0	2	0	0	0	1	1	0	0	0	2	1	0	2	1	0	0	2	0	0	0	0	0	0	0	0	0
170	0	1	1	1	0	0	2	2	1	0	1	0	0	0	0	0	1	1	1	0	1	0	0	2	0	0	0	2	2	2	1	2	2	1	0	1	1	0	0	1	0	0	0	0	0	0	0	1	0
171	0	2	1	2	0	0	1	1	2	1	0	1	1	0	1	0	1	1	0	2	0	0	0	2	0	2	0	1	2	1	0	0	0	2	0	2	2	0	1	1	0	0	0	0	0	0	0	0	0
172	0	2	0	0	0	0	1	0	2	1	0	0	1	0	0	0	1	1	1	0	1	1	0	2	0	2	0	1	2	2	1	1	2	1	0	1	1	0	0	0	0	0	0	1	1	1	0	0	2
173	0	2	0	0	0	0	2	2	2	1	0	0	1	0	0	1	0	0	0	1	0	1	1	1	1	1	0	1	2	1	0	1	0	2	0	2	0	0	0	1	0	1	0	0	0	0	0	0	1
174	1	0	2	1	0	1	2	2	1	1	0	1	1	0	1	0	1	1	0	2	0	0	1	1	0	1	0	1	2	0	1	0	2	1	0	2	1	0	2	1	1	0	0	0	1	1	0	0	1
175	1	1	2	0	0	1	1	2	1	0	0	1	2	0	1	1	0	0	0	2	1	0	1	1	0	0	1	2	2	1	1	0	1	2	1	2	2	0	0	2	0	1	1	0	0	2	0	0	0
176	1	0	2	0	0	0	1	2	1	0	0	1	2	0	1	0	0	0	1	1	1	0	0	2	0	2	0	2	2	2	0	0	1	1	0	1	1	0	0	1	0	2	2	0	2	1	0	0	0
177	1	1	1	1	0	0	0	1	2	1	0	1	1	0	1	0	1	1	1	1	1	0	0	2	0	0	0	2	2	2	1	1	1	1	0	1	2	0	1	1	0	0	0	0	0	0	0	0	1
178	0	2	0	0	0	0	1	1	1	1	1	1	1	0	1	0	1	0	1	1	0	0	0	2	0	0	0	0	2	0	0	2	1	2	1	2	1	0	1	2	1	0	0	0	0	0	0	0	0
179	0	2	1	0	0	0	0	0	2	2	0	0	0	0	0	0	2	0	1	1	0	1	0	2	1	0	0	2	2	2	1	1	2	1	0	1	1	0	1	0	0	0	0	0	0	0	0	0	1
180	0	2	0	0	0	0	1	1	1	1	1	2	2	0	2	0	1	1	1	0	1	1	1	1	1	1	0	2	1	1	0	1	2	2	1	2	1	0	1	2	1	0	1	0	0	2	0	0	0
181	0	1	1	1	0	0	2	2	0	0	1	1	2	0	2	0	1	1	0	1	0	1	0	2	0	1	0	1	1	0	0	0	1	1	0	1	1	0	0	1	0	1	1	0	1	2	0	0	0
182	0	2	1	1	0	0	1	1	2	2	0	1	2	0	2	0	1	0	1	0	1	0	0	2	0	0	0	1	1	1	0	1	1	2	1	1	1	0	0	1	0	0	0	0	0	0	0	0	0
183	0	1	2	0	0	0	1	2	0	0	1	0	0	0	0	0	2	1	1	1	0	0	1	1	1	1	0	0	2	1	0	0	0	0	0	2	1	0	0	2	0	0	2	0	1	1	0	0	1
184	1	1	1	0	0	0	2	2	0	0	1	0	1	0	0	1	1	0	0	2	0	0	0	2	0	2	0	2	1	1	0	1	0	1	0	1	0	0	1	0	0	1	1	1	1	2	0	0	0
185	1	0	2	1	0	0	2	2	2	1	0	1	1	0	1	0	1	1	0	1	0	1	1	1	1	1	0	2	2	2	0	1	1	1	0	2	2	0	0	2	0	0	1	0	1	1	0	0	0
186	1	2	0	0	0	0	2	2	0	0	1	0	0	0	0	0	2	1	0	2	0	1	0	2	0	0	0	1	2	1	1	0	2	1	0	2	1	1	0	1	0	1	1	0	1	0	0	0	0
187	0	1	0	0	0	0	1	2	1	0	1	0	2	0	2	0	1	1	2	0	1	0	0	2	0	1	0	1	2	0	0	0	2	1	0	1	2	0	0	2	0	1	0	0	0	1	0	0	0
188	0	0	2	0	0	1	2	2	1	1	1	1	2	0	2	0	1	0	0	2	0	1	0	2	0	1	0	2	2	1	1	0	1	1	1	1	2	0	0	2	0	0	0	2	0	2	0	0	0
189	0	0	2	1	0	0	0	1	2	0	0	2	1	0	1	0	1	1	0	2	0	0	0	2	0	1	1	1	2	0	0	1	1	2	1	2	0	0	2	0	1	1	0	0	1	1	0	0	1
190	1	1	1	1	0	0	0	0	2	2	0	1	1	0	1	0	0	0	1	1	1	0	0	2	0	1	0	2	2	2	0	1	1	1	1	1	2	0	2	0	1	0	2	0	1	0	1	1	0
191	0	1	1	0	0	1	0	0	2	2	0	0	1	0	0	0	1	0	0	2	0	0	0	2	0	1	0	1	2	1	0	1	1	2	1	1	1	0	2	0	0	0	1	0	1	0	0	0	1
192	0	1	1	0	0	0	1	1	2	2	0	1	1	0	1	0	2	1	0	2	0	0	0	2	0	0	0	2	2	1	0	0	0	2	0	1	1	0	1	1	0	0	0	0	0	0	0	0	1
193	1	1	1	1	0	0	1	2	2	1	0	0	1	0	0	1	0	1	1	1	0	0	0	2	0	1	0	2	2	2	1	0	1	2	1	2	1	0	2	0	0	0	0	0	2	0	0	0	0
194	0	0	2	0	0	0	1	2	0	0	1	0	0	0	0	0	1	1	1	1	0	1	0	2	0	0	0	2	2	1	1	0	0	0	0	2	1	0	1	2	1	1	0	0	1	0	0	0	0
195	0	1	2	0	0	1	1	2	2	1	0	1	1	0	1	0	0	0	0	2	0	0	1	1	0	1	0	2	2	1	2	0	0	2	0	2	2	0	1	1	0	0	0	0	0	1	0	0	0
196	0	1	0	1	0	0	1	1	1	1	1	1	1	0	1	0	1	1	0	2	0	0	1	1	0	1	0	1	2	0	1	1	1	0	0	1	1	0	1	1	0	0	0	0	0	0	1	0	0
197	0	1	1	1	1	1	2	2	1	1	0	0	0	0	0	0	1	0	0	2	0	0	0	2	2	1	0	2	1	0	1	0	2	2	0	1	2	0	2	1	0	0	0	1	0	1	0	1	1
198	1	1	1	1	1	1	2	2	0	0	0	0	0	0	0	0	1	1	0	2	0	1	1	1	1	1	0	1	2	1	0	0	1	1	0	1	2	0	0	2	0	1	0	0	0	0	0	1	0
199	1	2	0	0	0	0	0	1	2	1	0	1	1	0	1	0	1	0	0	1	0	0	0	2	0	1	0	1	2	0	0	0	1	1	1	1	0	0	1	1	0	0	1	0	0	0	0	0	0
200	0	1	2	1	0	0	1	1	1	1	0	1	2	0	2	0	1	0	0	1	0	0	0	2	0	2	0	2	2	1	2	0	2	1	1	2	1	0	2	0	1	0	0	0	1	1	0	0	0
201	1	1	0	0	0	0	0	0	2	2	0	0	1	0	1	0	2	2	2	0	2	2	0	2	0	0	0	2	2	1	1	1	0	1	0	1	0	1	1	0	0	0	1	0	1	0	0	0	0
202	1	2	1	0	0	0	1	1	1	1	0	1	1	0	1	0	2	2	0	2	0	1	0	2	0	0	0	1	1	0	0	0	1	2	0	2	1	0	0	1	0	0	1	0	1	0	0	0	0
203	0	1	1	0	0	0	1	1	2	2	0	1	1	0	1	0	2	2	1	1	0	1	0	2	0	0	1	2	2	1	1	1	2	0	0	0	1	0	2	0	1	0	1	0	1	0	0	0	0
204	1	0	2	0	0	0	1	1	2	2	0	0	1	0	1	0	0	0	1	1	1	0	0	2	0	0	0	2	2	2	0	0	1	1	0	1	0	0	1	0	0	0	1	1	2	0	0	1	0
205	0	2	0	0	0	0	1	2	2	1	0	0	0	0	0	0	1	0	1	1	0	0	0	2	0	1	0	1	2	0	1	0	1	1	0	1	1	0	1	1	0	0	1	0	2	1	1	0	0
206	1	2	0	0	0	0	2	2	1	1	1	0	1	0	0	0	1	2	1	1	1	1	1	1	1	1	0	2	1	1	1	0	1	1	1	1	1	0	1	1	0	0	0	0	1	1	0	0	1
207	0	1	1	1	0	0	2	2	1	1	0	0	0	0	0	0	1	1	0	2	0	1	0	2	0	0	0	2	2	2	1	1	2	1	0	2	0	1	1	0	0	0	0	1	0	0	0	0	0
208	0	1	1	0	0	1	1	2	1	0	1	0	0	0	0	0	0	0	1	0	0	0	0	2	0	2	0	1	2	0	1	0	2	2	0	1	2	0	0	1	0	1	1	0	1	1	1	0	0
209	0	1	1	0	0	0	1	1	1	0	0	0	0	0	0	0	1	0	1	1	1	1	0	2	0	0	0	1	2	0	1	1	1	2	2	2	2	0	0	2	0	1	1	0	0	1	0	0	0
210	0	1	2	0	0	0	2	2	1	0	0	2	2	0	2	0	1	0	1	1	1	1	0	2	0	1	0	2	2	1	1	0	1	0	0	1	1	0	0	1	0	1	1	0	1	1	0	0	0
211	1	1	1	0	1	1	1	1	1	1	0	0	1	0	0	1	1	1	0	2	0	0	2	0	0	1	0	2	2	1	1	0	1	0	0	1	2	0	1	1	0	0	0	0	0	0	0	0	0
212	0	2	0	0	0	0	1	1	2	2	0	0	2	0	1	0	0	1	0	2	0	0	0	2	0	1	0	1	2	1	0	0	1	1	1	1	0	0	0	1	0	0	1	0	0	0	0	0	0
213	1	1	1	1	0	0	2	2	1	0	0	1	1	0	1	0	2	1	0	2	0	0	0	2	0	1	0	2	2	1	1	0	2	0	0	1	1	1	0	1	0	1	1	0	1	0	0	0	0
214	1	0	2	0	0	1	0	1	2	0	0	0	0	0	0	0	0	0	0	2	0	1	0	2	0	0	0	2	1	1	1	1	1	2	1	2	1	0	1	1	0	0	0	0	0	0	0	1	0
215	0	1	2	2	0	0	1	1	1	1	1	0	0	0	0	0	0	0	1	1	1	0	0	2	0	1	1	2	2	1	1	0	1	1	0	2	1	0	0	1	0	0	0	1	0	0	0	0	0
216	1	1	1	1	0	1	2	2	1	1	0	1	1	1	0	0	1	1	1	0	1	1	0	2	0	1	0	1	1	1	1	0	0	2	1	1	2	0	0	2	0	1	0	0	1	0	0	0	0
217	0	1	2	0	0	1	1	1	2	2	0	0	0	0	0	0	2	1	1	1	0	0	0	2	0	2	0	2	2	1	1	1	2	0	0	1	1	0	0	0	0	0	1	0	1	1	0	0	0
218	1	2	0	0	0	0	2	2	1	1	1	0	0	0	0	0	1	0	0	2	0	0	0	2	0	1	0	2	2	1	1	0	1	1	0	1	1	0	0	1	0	0	0	0	1	1	1	0	0
219	1	1	1	0	1	0	1	2	2	1	0	0	0	0	0	0	0	0	1	1	1	0	1	1	1	0	0	1	2	1	0	1	0	1	0	2	2	0	2	1	0	1	1	0	1	0	0	0	1
220	1	0	2	0	0	0	2	2	0	0	2	0	0	0	0	0	2	0	1	1	1	1	1	1	0	1	1	1	2	2	0	0	0	1	0	0	2	1	0	1	0	0	1	0	1	0	0	0	0
221	1	2	1	0	0	0	2	2	1	1	1	1	1	0	1	0	0	0	0	1	0	0	1	1	0	2	0	1	1	1	1	1	1	1	0	2	1	0	1	1	0	0	0	0	0	0	0	0	1
222	1	2	1	0	0	0	1	1	1	1	0	0	0	0	0	0	2	2	1	1	0	1	0	2	0	1	0	2	2	2	0	0	1	1	0	2	1	1	1	0	0	0	0	0	1	1	0	0	0
223	0	2	0	0	0	0	1	2	1	0	0	0	0	0	0	0	0	0	0	1	0	0	2	0	0	0	0	2	2	1	0	1	0	1	0	1	2	0	0	2	1	0	0	0	0	0	0	0	0
224	0	1	2	1	0	0	0	1	2	1	0	0	1	0	0	0	0	0	0	2	1	0	0	2	0	1	0	1	2	1	1	0	1	1	1	1	1	1	1	0	0	1	0	0	0	0	1	1	0
225	0	0	2	1	0	0	1	1	1	1	1	0	0	0	0	0	1	1	1	1	1	1	1	1	1	1	0	1	1	1	0	1	1	1	0	1	0	1	0	0	0	0	0	0	0	0	0	0	0
226	0	0	2	0	0	1	1	1	1	1	0	0	0	0	0	0	1	1	1	1	1	0	1	1	0	0	2	2	2	0	1	1	2	1	0	1	2	0	0	1	0	0	0	1	0	0	1	0	0
227	1	2	1	0	0	0	2	2	1	0	1	1	1	0	1	0	1	0	1	1	0	1	1	1	0	0	1	2	2	1	1	1	0	2	0	2	1	1	0	1	0	0	0	0	1	1	0	0	0
228	1	2	1	0	0	0	2	2	1	1	1	0	0	0	0	0	1	1	0	2	0	0	0	2	0	2	0	2	1	1	0	0	0	2	0	2	1	0	1	1	0	1	1	0	1	0	0	0	1
229	0	2	0	1	0	0	2	2	1	0	1	1	0	0	0	0	1	1	1	0	1	1	1	1	1	1	0	1	1	1	1	1	1	0	0	1	1	0	0	2	0	0	0	0	0	0	0	0	0
230	0	0	1	0	0	0	1	2	1	0	1	2	2	1	1	0	1	0	1	1	0	0	0	2	0	0	0	2	2	2	0	1	2	0	0	0	0	0	0	0	0	0	0	0	0	1	0	0	1
231	1	1	1	0	0	0	1	1	1	1	0	0	1	0	1	0	2	1	0	2	0	0	1	1	1	1	0	1	1	1	0	0	1	1	1	1	1	0	0	1	0	0	0	0	0	0	1	1	0
232	0	2	0	0	0	0	1	2	1	0	0	0	1	0	0	0	1	1	1	0	1	1	0	2	0	0	0	2	2	2	0	0	0	1	0	0	2	0	1	1	1	0	0	0	0	1	0	1	0
233	0	1	0	0	0	0	1	2	1	1	0	0	0	0	0	0	1	0	2	0	1	1	1	1	1	1	0	0	2	0	0	1	2	1	0	1	1	0	0	2	0	0	0	0	0	0	0	0	0
234	1	0	1	0	0	0	1	1	1	0	1	1	1	0	1	0	1	0	0	2	0	0	0	2	1	0	0	2	2	1	0	0	1	1	0	1	1	0	0	2	0	0	2	0	1	0	0	0	0
235	0	2	0	0	0	0	2	2	0	0	0	0	1	1	0	0	2	2	1	1	0	1	1	1	1	1	0	2	1	1	0	2	2	1	0	2	2	0	0	2	0	0	0	0	0	0	0	0	1
236	0	0	2	0	0	2	2	2	1	1	0	0	1	0	1	0	1	1	1	1	1	1	0	2	0	1	0	2	1	1	0	1	2	0	0	0	1	0	2	1	1	1	0	0	1	0	1	0	0
237	1	2	1	1	0	0	2	2	0	0	1	0	0	0	0	0	1	0	0	1	0	1	2	0	1	1	0	2	2	1	1	1	2	0	0	1	1	0	1	1	0	0	1	0	0	0	0	0	0
238	0	1	1	1	0	0	0	1	2	1	0	0	0	0	0	0	1	1	0	1	0	0	1	1	0	1	1	1	1	0	0	1	2	2	1	2	1	0	1	2	1	1	1	0	1	1	0	0	0
239	0	1	1	0	1	0	1	2	2	1	0	1	1	1	0	0	1	1	0	1	0	0	1	1	0	0	0	1	2	1	0	0	2	2	0	2	1	0	1	1	0	1	1	0	0	0	0	0	0
240	1	1	1	0	0	1	1	1	1	1	1	1	2	0	1	0	1	0	0	1	0	0	1	1	1	0	0	1	2	0	0	0	2	1	0	1	1	0	1	1	0	0	0	0	0	0	1	1	0
241	1	1	1	0	0	0	0	1	2	1	0	1	1	0	1	0	1	1	1	1	1	1	0	2	0	1	0	0	2	0	0	0	2	2	0	2	1	0	0	2	0	2	2	0	2	1	0	1	0
242	0	2	1	0	0	0	1	1	1	1	0	0	0	0	0	0	1	2	0	2	0	1	0	2	0	0	0	1	2	2	0	0	2	2	2	2	1	1	0	1	1	1	1	1	1	2	1	1	0
243	0	1	2	0	0	0	2	2	1	1	1	0	0	0	0	0	1	1	1	1	0	2	0	2	0	0	0	1	2	1	0	1	2	1	0	2	1	0	2	0	0	0	0	0	0	1	0	0	1
244	1	1	1	0	0	1	1	1	2	2	0	0	1	0	1	0	1	0	0	1	0	0	0	2	1	2	0	2	2	2	0	1	0	2	0	2	2	0	0	1	0	1	1	0	1	0	0	0	0
245	0	1	1	0	0	1	1	2	1	0	1	0	2	0	1	0	0	0	0	2	0	0	1	1	0	0	0	2	2	2	0	2	2	0	0	1	1	0	0	0	0	0	0	0	0	0	0	0	0
246	1	0	2	0	0	0	0	0	2	2	0	1	1	0	1	0	0	0	1	1	1	0	1	1	0	1	0	2	1	1	0	0	1	2	0	2	2	0	1	0	0	0	0	0	0	0	0	0	1
247	0	1	2	1	0	0	1	2	2	2	0	1	1	0	1	0	1	1	1	0	1	0	1	1	0	1	0	2	2	1	1	0	0	2	0	2	1	0	1	1	0	2	1	0	1	0	0	0	0
248	0	1	1	0	0	0	1	1	1	0	1	1	1	0	1	0	1	1	1	1	1	0	0	2	0	1	0	2	1	0	1	0	1	1	0	1	1	0	1	2	1	0	2	0	0	0	0	0	0
249	0	1	1	0	0	0	2	2	1	1	0	0	0	0	0	0	1	0	0	1	0	0	0	2	1	2	0	1	1	1	1	0	0	2	0	2	1	0	1	1	0	0	0	0	0	0	0	0	0
250	1	2	0	0	0	0	0	0	2	2	0	1	1	0	1	0	1	0	1	1	0	0	2	0	0	1	0	0	1	0	0	0	2	1	0	2	1	0	2	1	1	1	1	0	1	0	0	0	0
251	1	1	2	0	0	1	2	2	0	0	1	1	2	0	1	0	2	2	1	1	1	0	1	1	1	0	0	2	2	2	0	0	0	1	1	2	1	0	1	1	1	0	0	0	0	0	0	0	0
252	1	1	1	0	0	1	2	2	0	0	0	0	0	0	0	0	0	0	0	2	1	0	0	2	1	2	0	2	2	2	1	1	2	0	0	1	2	0	1	1	1	1	1	0	1	0	0	0	0
253	1	2	1	0	0	0	1	1	2	1	0	1	1	0	1	0	1	0	2	0	1	0	0	2	0	1	1	1	1	0	0	0	2	1	1	1	1	0	1	1	1	1	1	0	1	0	0	0	1
254	0	1	1	1	0	0	1	1	2	2	0	0	1	0	0	0	2	1	1	1	1	0	0	2	0	1	0	2	1	1	1	1	2	2	0	2	1	0	0	0	0	0	0	0	0	0	0	0	0
255	1	2	0	0	0	0	0	1	2	1	0	0	0	0	0	0	0	0	0	2	0	1	0	2	0	2	0	2	2	2	0	1	1	1	1	1	0	1	1	0	0	1	1	0	1	0	0	0	1
256	1	0	2	0	0	1	0	0	2	2	0	1	2	0	1	1	0	0	2	0	0	0	1	1	0	1	0	1	2	1	0	1	1	1	0	2	1	0	2	0	1	1	0	0	2	1	0	2	0
257	1	0	2	0	1	0	1	1	2	2	0	0	0	0	0	0	1	1	0	2	0	1	0	2	0	0	0	1	2	1	0	1	2	0	0	2	0	0	2	1	1	1	0	0	1	0	0	0	0
258	1	0	2	1	0	1	1	2	1	0	1	0	1	0	0	1	1	0	1	1	0	1	0	2	0	1	0	2	2	1	2	0	0	2	2	2	0	1	1	0	0	0	0	1	0	0	1	0	0
259	1	1	1	0	0	1	1	1	1	1	0	1	1	0	1	0	2	0	1	1	1	0	0	2	1	2	0	1	2	0	1	0	0	1	1	2	1	0	1	1	0	1	0	0	0	0	0	0	1
260	0	1	1	0	0	0	2	2	0	0	0	1	1	0	1	0	1	1	2	0	2	1	0	2	0	1	0	2	2	2	0	2	1	1	0	2	1	1	0	1	0	0	0	0	0	0	0	0	0
261	0	1	1	0	0	0	2	2	1	1	0	0	0	0	0	0	0	0	1	1	1	1	0	2	0	2	0	1	2	1	0	1	2	0	0	1	2	0	0	1	0	0	0	0	0	0	0	0	1
262	1	1	1	0	0	0	0	1	2	1	0	1	2	0	1	1	1	1	1	1	0	0	0	2	1	1	0	2	2	1	1	0	2	2	2	2	2	0	2	0	0	0	0	0	1	1	0	0	0
263	1	1	1	0	1	1	0	1	2	1	0	1	2	0	1	1	1	1	1	1	1	1	0	2	0	1	0	2	2	2	0	0	0	2	1	2	1	0	1	1	0	0	0	0	0	1	0	0	0
264	0	0	2	1	0	1	0	0	2	1	1	0	1	0	0	0	1	1	0	2	0	0	0	2	0	1	0	2	2	2	0	2	1	2	0	2	1	1	0	1	0	0	0	0	0	0	0	0	0
265	1	0	2	0	0	0	1	2	1	0	0	0	0	0	0	0	1	0	1	1	1	0	0	2	0	2	0	1	1	1	0	0	1	1	0	1	1	0	0	1	0	0	0	0	0	1	0	0	0
266	0	1	2	0	0	0	1	2	2	0	0	0	1	0	0	1	1	0	0	1	0	1	0	2	0	1	0	2	1	1	0	2	2	0	0	1	1	1	0	1	0	0	2	0	1	1	0	0	1
267	1	1	1	1	0	0	2	2	1	1	0	0	1	0	1	0	1	0	0	1	0	0	0	2	0	1	0	2	2	1	2	0	2	1	1	1	2	0	0	2	0	0	0	0	0	1	0	0	0
268	1	1	1	0	1	2	2	2	1	1	0	1	2	0	2	0	1	0	1	1	0	0	1	1	1	0	0	2	1	1	0	0	1	2	0	2	2	0	2	0	0	0	0	0	0	0	0	1	0
269	0	0	2	0	0	1	1	2	1	0	0	0	1	0	0	0	0	0	2	0	1	0	0	2	0	2	0	2	2	1	1	1	2	2	1	2	1	1	0	1	0	1	1	0	1	0	0	0	1
270	1	1	2	0	0	0	1	1	1	1	1	0	0	0	1	0	2	0	0	2	0	0	0	2	0	2	0	2	2	2	0	1	1	1	1	1	1	0	2	1	1	1	2	0	0	0	1	0	1
271	1	1	2	0	0	1	1	2	2	0	0	0	0	0	0	0	1	1	1	1	0	1	0	2	0	0	0	2	2	2	0	1	1	2	2	2	1	0	0	2	1	1	1	0	0	2	0	0	0
272	0	2	0	0	0	0	0	1	2	1	0	1	1	0	1	0	1	0	1	1	1	1	0	2	0	0	0	2	2	1	0	0	0	2	1	2	2	0	0	2	0	1	1	0	1	0	0	0	0
273	1	1	1	1	0	0	1	2	1	0	1	0	0	0	0	0	2	1	0	2	1	1	0	2	0	2	0	2	2	2	0	1	1	0	0	1	2	0	0	2	0	1	1	0	1	1	0	0	0
274	1	0	2	0	0	0	2	2	0	0	0	0	0	0	0	0	0	0	1	1	1	0	0	2	0	2	0	1	2	0	1	2	1	2	1	2	1	0	1	2	1	1	1	0	0	2	0	0	1
275	0	2	0	0	0	0	1	1	2	2	0	0	0	0	0	0	1	0	1	0	1	1	1	1	0	1	0	2	2	2	1	0	0	0	0	1	2	0	0	2	0	0	0	0	0	0	0	0	1
276	1	1	2	0	0	1	2	2	1	1	1	0	2	0	2	0	2	2	1	1	1	1	0	2	0	1	0	1	2	0	1	1	0	1	0	1	1	0	0	2	0	0	1	0	1	0	0	0	0
277	0	1	1	1	0	1	2	2	0	0	0	0	2	1	0	1	2	1	0	2	0	1	1	1	1	1	0	2	1	1	0	1	0	2	0	2	1	0	1	2	1	0	1	0	1	1	0	0	0
278	1	0	2	1	0	0	1	1	2	2	0	0	0	0	0	0	0	0	0	2	0	1	0	2	0	0	0	1	2	1	0	1	2	0	0	2	1	0	1	1	0	1	1	0	1	0	0	0	0
279	1	2	1	0	0	0	1	1	1	1	0	0	2	0	2	0	1	0	0	1	0	1	1	1	1	0	0	2	1	0	1	1	1	1	1	1	2	0	0	2	0	0	0	0	0	1	1	0	0
280	1	2	0	1	0	0	1	1	1	1	1	1	2	1	0	0	1	0	1	1	1	1	0	2	1	0	0	1	2	1	0	0	0	2	1	2	1	0	1	1	0	2	2	0	1	1	0	1	0
281	1	0	2	0	1	0	1	2	2	1	0	0	1	0	1	0	1	1	1	1	0	0	0	2	1	1	0	2	1	1	0	2	2	2	1	2	1	0	0	1	0	1	1	0	1	0	0	0	0
282	1	1	1	0	0	1	2	2	1	1	1	0	0	0	0	0	0	0	0	1	0	1	1	1	1	1	0	2	2	2	1	0	1	1	0	1	2	0	1	1	0	0	0	0	0	0	1	0	1
283	0	1	1	0	0	0	0	0	2	2	0	2	2	0	2	0	1	0	1	1	0	0	0	2	0	1	0	2	2	2	1	1	2	0	0	0	2	0	0	1	0	0	0	1	0	1	0	0	0
284	0	1	1	0	0	1	2	2	1	0	0	0	0	0	0	0	2	1	0	2	0	0	0	2	0	1	1	2	1	0	0	0	0	1	1	2	1	0	0	2	1	0	0	0	0	0	0	0	0
285	0	2	0	0	0	0	1	1	1	1	0	1	1	0	1	0	2	0	1	1	1	1	0	2	0	1	0	1	1	1	0	1	1	1	1	1	1	0	2	1	1	0	0	0	1	1	0	0	0
286	1	2	1	0	0	0	1	1	1	0	1	0	0	0	0	0	2	2	1	1	1	2	1	1	1	1	0	2	2	2	0	1	2	0	0	0	1	0	1	2	2	0	1	0	0	2	0	0	0
287	1	1	2	1	0	0	1	1	2	2	0	1	1	0	1	0	2	1	1	1	1	1	0	2	0	1	0	2	1	0	1	0	1	2	1	2	2	0	2	0	0	0	1	0	0	0	1	0	0
288	0	1	1	0	0	1	0	0	2	1	0	0	0	0	0	0	2	0	0	2	0	0	0	2	0	1	2	2	2	0	1	0	2	2	0	2	2	0	0	1	0	0	0	0	0	0	0	0	0
289	1	2	0	0	0	0	2	2	1	1	0	0	1	0	1	0	0	0	2	0	0	0	0	2	0	1	0	2	1	1	0	0	1	2	2	2	1	0	1	1	0	0	0	0	0	0	0	0	1
290	1	1	2	0	0	1	1	1	2	1	0	0	0	0	0	0	0	0	0	2	0	1	1	1	1	1	0	1	1	1	0	0	2	1	0	2	2	0	0	1	0	0	0	0	0	0	0	1	0
291	0	2	0	0	0	0	2	2	0	0	1	1	2	0	1	0	2	1	2	0	1	1	0	2	0	1	0	2	2	2	0	0	0	2	0	2	2	0	2	1	0	0	1	0	2	1	0	0	1
292	1	0	2	1	0	1	1	1	1	1	1	1	1	1	0	0	1	0	0	2	0	2	1	1	1	1	1	1	2	0	0	1	2	2	1	2	2	0	0	2	0	0	1	0	1	0	0	0	1
293	1	1	1	1	0	1	0	1	2	1	0	1	2	0	1	0	1	1	2	0	1	1	0	2	0	0	0	1	1	1	1	1	1	2	0	2	1	0	1	1	0	1	0	0	0	0	0	0	1
294	0	1	1	0	0	0	1	1	1	1	1	0	1	0	2	0	0	0	1	1	1	1	1	1	1	1	0	2	2	2	0	0	1	1	0	1	1	0	1	1	0	0	0	0	0	0	0	1	0
295	1	0	2	0	0	1	2	2	1	1	1	0	1	0	0	1	1	1	0	1	0	0	0	2	0	1	0	1	2	1	1	1	1	2	0	2	1	0	1	0	0	1	1	0	1	0	0	0	1
296	0	1	1	0	0	0	1	2	1	0	1	2	2	0	2	0	1	0	1	1	0	0	0	2	0	1	0	2	2	1	1	2	2	0	0	1	2	0	1	0	0	0	0	1	0	0	0	0	0
297	1	2	0	1	0	0	0	0	2	2	0	0	1	0	1	0	1	0	0	1	0	0	0	2	0	0	0	2	2	2	1	1	2	0	0	0	1	0	1	2	1	0	0	0	0	0	0	1	0
298	1	1	1	0	0	0	2	2	1	1	0	1	2	0	2	0	1	0	0	2	0	0	1	1	0	1	0	1	1	1	0	0	2	2	2	2	1	0	1	1	0	0	0	0	0	1	0	0	0
299	0	1	1	0	0	1	0	0	1	1	0	0	1	0	1	0	0	0	2	0	0	1	0	2	0	0	0	2	2	2	1	0	0	1	0	0	1	0	0	2	0	0	0	1	0	0	0	1	0
300	0	2	0	1	0	0	2	2	0	0	0	2	2	0	2	0	1	1	0	2	0	0	0	2	1	2	0	2	2	2	1	1	1	1	0	2	0	0	1	0	0	0	1	0	1	0	1	0	0
301	1	1	1	1	0	0	2	2	1	0	1	2	1	0	1	0	0	0	0	2	0	0	0	2	0	2	0	2	1	1	0	2	1	2	1	2	2	0	2	0	0	0	0	0	0	0	0	0	0
302	0	1	1	0	1	0	2	2	1	1	1	1	2	0	1	0	0	0	1	1	1	1	1	1	1	2	0	2	2	2	1	1	2	0	0	2	1	1	0	1	0	2	2	0	2	1	0	1	1
303	1	1	1	0	1	2	2	2	1	0	1	0	1	0	1	0	0	0	1	1	0	1	0	2	0	0	1	2	2	1	0	0	0	2	0	2	1	1	0	1	0	0	0	0	0	0	0	0	0
304	0	0	2	0	1	0	2	2	1	1	0	1	1	0	1	0	1	0	1	1	1	1	0	2	0	1	0	2	2	2	0	0	1	2	0	2	1	0	0	0	0	0	0	1	1	1	0	0	0
305	1	1	1	0	0	0	0	0	2	2	0	0	0	0	0	1	1	1	1	0	1	2	0	2	0	0	0	1	1	1	1	1	2	1	0	1	1	0	0	1	0	0	1	0	1	1	0	0	0
306	1	0	2	0	0	1	1	2	1	0	1	0	0	0	0	0	0	0	1	0	0	0	1	1	0	1	0	1	2	2	0	1	2	1	1	2	2	0	2	0	0	1	2	0	1	1	0	0	0
307	0	0	2	0	0	0	0	0	2	2	0	1	1	0	1	0	1	1	2	0	1	0	0	2	0	1	0	2	2	2	0	0	2	1	0	2	1	0	0	1	0	0	1	0	0	1	0	0	0
308	0	1	1	0	0	0	2	2	1	1	1	1	2	1	1	0	2	0	1	1	1	0	1	1	0	2	1	2	2	1	1	0	2	1	0	0	1	0	0	0	0	1	1	0	1	2	0	0	0
309	1	1	2	1	0	0	1	1	1	0	1	1	2	0	1	0	2	2	2	0	2	0	0	2	1	1	0	2	1	1	1	2	2	1	0	2	1	0	1	1	0	1	1	1	0	0	1	0	0
310	0	0	2	1	0	0	1	2	1	0	1	0	1	0	0	1	2	1	1	1	0	0	0	2	0	1	0	1	2	1	1	0	0	2	0	2	2	0	1	1	0	1	0	0	2	0	0	0	0
311	0	0	2	1	0	0	1	1	1	1	1	1	1	0	1	0	2	2	0	1	0	1	1	1	1	1	0	1	1	1	0	0	0	2	1	2	1	0	1	1	0	0	0	0	0	0	0	0	0
312	0	2	1	2	0	0	0	0	2	2	0	0	0	0	0	0	2	1	1	1	1	1	1	1	1	1	0	1	2	1	0	0	1	2	0	2	2	0	1	1	0	0	0	1	0	1	0	0	1
313	0	0	2	0	0	1	1	2	1	0	1	0	0	0	0	0	2	1	1	1	0	0	0	2	0	0	0	2	2	2	1	0	2	1	0	2	1	0	2	0	1	0	0	0	0	1	0	0	0
314	0	1	1	1	0	0	2	2	0	0	1	0	0	0	0	0	2	1	2	0	1	0	0	2	0	0	0	2	1	1	0	0	1	1	0	1	1	0	1	2	2	0	1	0	0	1	0	1	1
315	1	0	1	0	0	0	0	1	2	1	0	1	2	0	1	1	1	0	0	2	0	0	1	1	0	0	0	2	2	2	0	0	2	2	0	2	1	1	0	1	0	0	0	0	0	0	0	0	1
316	1	1	1	1	0	0	0	0	2	2	0	0	0	0	0	0	2	0	1	1	1	0	1	1	1	2	0	1	2	1	0	2	2	0	0	1	2	0	0	2	0	0	0	0	0	0	0	0	0
317	1	0	2	0	0	0	2	2	0	0	1	0	0	0	0	0	2	2	2	0	2	0	0	2	1	1	0	2	2	1	2	0	0	0	0	2	2	0	1	1	1	0	0	0	0	0	0	0	0
318	0	0	2	0	0	0	0	1	2	1	0	0	0	0	0	0	0	0	2	0	1	1	1	1	1	0	0	2	2	2	0	1	1	2	1	2	2	0	1	1	0	0	0	0	1	1	1	0	0
319	1	2	0	0	0	0	2	2	0	0	1	0	1	0	1	0	1	0	0	2	0	1	0	2	0	1	0	1	1	1	0	1	1	1	0	2	1	0	1	1	0	1	0	0	1	0	0	0	1
320	1	1	1	0	0	0	1	1	2	2	0	0	0	0	0	0	2	1	0	2	0	0	0	2	0	1	0	2	1	0	0	0	1	1	0	2	2	0	2	0	0	0	0	0	0	0	0	0	0
321	1	2	0	0	0	0	0	1	2	1	0	0	0	0	0	0	1	1	0	2	0	1	0	2	0	0	0	0	1	0	0	2	1	1	0	2	2	1	0	0	0	1	1	0	1	1	0	2	0
322	0	1	2	1	0	0	1	2	2	0	0	1	0	0	0	0	2	2	1	1	1	0	0	2	0	2	0	2	2	1	0	1	1	1	1	1	2	0	1	1	0	1	0	0	1	0	0	1	0
323	1	1	2	1	0	0	1	1	1	1	0	1	1	0	1	0	1	1	1	1	1	1	1	1	1	2	0	1	2	1	1	1	1	1	1	1	2	0	0	2	0	1	1	0	0	0	0	0	0
324	0	0	2	0	1	0	2	2	1	1	0	0	2	0	1	1	1	0	1	1	1	0	1	1	0	1	1	1	1	0	0	1	1	2	0	2	1	0	2	1	1	0	0	1	0	0	0	0	0
325	0	0	1	0	0	0	0	0	2	2	0	1	1	0	0	0	1	0	1	1	1	0	0	2	0	1	0	2	2	1	1	0	1	1	0	1	1	0	1	1	0	0	0	0	0	1	0	0	1
326	1	2	1	0	0	0	1	1	1	1	0	0	1	0	2	0	1	1	1	0	1	1	0	2	0	1	0	2	2	2	0	0	0	2	0	2	2	0	0	2	0	1	1	0	1	1	0	0	1
327	1	0	2	0	0	2	1	1	2	2	0	1	2	0	1	0	0	0	1	1	0	0	0	2	0	1	0	2	2	1	2	1	2	1	0	1	1	0	0	0	0	1	0	0	1	0	0	0	0
328	0	2	0	0	0	0	1	1	2	0	0	1	1	0	1	0	1	1	1	0	1	0	0	2	0	2	0	2	2	2	0	1	1	1	1	2	1	1	0	1	0	1	1	0	1	0	0	0	0
329	1	1	1	1	0	0	0	0	2	1	1	1	2	0	1	0	1	0	1	1	1	0	0	2	0	0	0	2	2	2	1	2	2	2	1	2	0	0	0	0	0	1	1	0	1	1	0	2	0
330	0	2	0	1	0	0	2	2	1	1	0	1	1	0	1	0	0	1	0	2	0	0	0	2	0	1	0	1	1	1	0	1	2	1	0	1	2	0	0	1	0	0	0	0	0	0	0	1	0
331	0	1	2	1	0	1	2	2	1	1	1	1	1	0	1	0	0	0	0	2	0	0	0	2	0	1	0	2	2	2	1	0	2	0	0	1	2	0	1	1	0	0	0	0	0	1	0	0	1
332	0	2	0	1	0	0	2	2	1	1	1	1	1	0	1	0	0	0	1	1	1	0	0	2	0	0	0	2	2	2	0	2	2	0	0	0	1	0	0	2	0	0	1	0	0	1	0	0	0
333	0	0	2	1	0	0	1	2	1	0	0	0	0	0	0	0	2	0	0	2	0	0	0	2	0	1	0	1	1	0	0	1	2	0	0	1	2	0	0	2	0	1	1	0	1	0	0	0	0
334	1	1	1	0	0	0	1	2	1	1	0	0	0	0	0	0	1	0	1	1	0	0	1	1	1	2	0	2	2	2	1	0	0	1	0	1	1	1	1	0	0	2	2	0	2	1	0	0	0
335	0	1	1	0	1	0	2	2	1	1	1	0	1	0	0	0	1	1	0	1	0	1	0	2	0	2	0	1	1	1	0	1	2	0	0	0	1	0	0	2	0	0	1	0	0	0	0	0	0
336	0	0	2	0	0	0	1	1	2	2	0	0	0	0	0	0	1	0	0	1	0	0	0	2	0	0	1	2	2	0	1	1	1	1	0	1	1	0	0	1	0	0	0	0	0	1	0	0	0
337	1	0	2	0	0	1	1	1	1	1	0	1	2	0	1	1	1	0	0	1	0	1	1	1	1	2	0	1	2	1	0	0	2	0	0	0	1	0	2	0	0	0	0	0	0	0	0	1	1
338	0	0	2	0	0	1	1	1	2	2	0	0	1	0	0	1	2	0	0	2	0	0	2	0	0	0	0	2	2	2	0	0	0	2	0	2	1	0	0	1	0	1	0	0	2	0	0	0	0
339	0	2	1	0	0	0	2	2	1	1	0	1	1	1	0	0	0	0	0	1	0	0	0	2	0	1	0	2	2	2	0	0	1	1	1	1	1	0	2	0	0	0	1	0	1	0	0	0	1
340	0	1	1	0	0	0	0	0	2	2	0	0	1	0	0	1	2	1	0	2	1	0	2	0	0	1	0	1	2	1	0	0	0	0	0	2	1	0	1	1	1	0	1	0	2	1	0	0	1
341	0	1	2	1	0	1	1	1	2	1	0	0	1	0	0	1	2	2	1	1	0	0	0	2	0	1	0	1	2	0	0	0	2	2	0	2	1	0	1	2	1	0	0	0	0	0	0	0	0
342	0	2	1	0	0	0	2	2	2	1	0	0	1	0	0	1	2	1	0	1	0	1	0	2	0	2	0	2	2	1	1	0	2	2	2	2	1	1	0	1	0	1	1	0	1	1	1	0	1
343	0	0	2	0	1	0	2	2	1	1	1	1	2	0	2	0	2	1	0	2	0	0	1	1	1	0	1	2	2	1	0	1	2	2	0	2	2	0	1	1	0	1	1	0	0	0	0	0	0
344	0	2	2	1	0	0	0	0	2	2	0	0	0	0	0	0	2	2	1	1	1	0	0	2	0	1	0	1	2	1	1	0	2	2	2	2	1	0	0	2	0	0	1	0	1	1	0	0	0
345	0	0	2	0	0	1	2	2	1	0	1	1	1	0	1	0	2	2	2	0	2	1	1	1	1	0	0	2	2	1	1	2	1	1	0	1	2	0	0	1	0	0	0	0	0	0	0	0	1
346	1	1	1	0	0	0	1	1	2	2	0	0	1	0	1	0	0	0	0	1	0	0	0	2	0	1	0	2	2	2	0	0	0	1	0	1	1	0	1	1	0	0	0	0	1	1	0	0	1
347	0	1	1	0	0	0	1	1	2	2	0	1	2	0	1	0	2	2	1	1	1	0	0	2	0	1	0	2	2	1	1	0	1	1	0	1	1	0	1	1	0	0	0	0	0	1	0	0	0
348	0	2	0	1	0	0	2	2	1	1	0	0	0	0	0	0	1	1	0	1	0	1	0	2	0	0	0	2	2	1	1	0	1	2	1	2	2	0	0	2	0	1	1	0	1	1	0	0	1
349	0	1	2	1	0	0	1	1	1	1	1	1	2	0	1	1	1	0	1	1	1	0	0	2	0	1	0	2	2	2	0	1	1	1	0	2	2	0	1	1	0	1	1	0	0	0	1	0	0
350	1	1	1	1	1	1	1	1	2	2	0	1	1	0	1	0	1	1	1	1	1	0	0	2	0	1	0	2	2	2	0	0	1	1	0	1	2	1	0	0	0	0	0	0	0	0	0	0	1
351	1	2	0	1	1	0	2	2	1	1	0	0	0	0	0	0	1	0	0	2	0	0	0	2	0	1	0	2	2	2	0	0	1	2	0	2	2	0	0	2	0	1	1	0	1	2	0	0	0
352	1	1	2	1	0	0	2	2	0	0	1	0	0	0	0	0	1	1	0	1	0	0	1	1	1	0	2	2	2	0	1	0	0	0	0	1	0	0	1	1	0	0	0	0	0	1	0	1	0
353	1	2	0	0	0	0	1	1	1	1	0	0	0	0	0	0	1	0	2	0	1	1	0	2	0	0	0	2	2	2	0	0	2	2	0	2	1	0	0	1	0	0	1	1	0	1	1	1	0
354	0	1	1	1	0	0	2	2	1	0	0	0	2	0	1	0	2	0	0	2	0	1	1	1	1	1	1	2	2	1	1	0	2	2	2	2	1	0	1	1	0	0	0	1	0	0	0	0	1
355	0	1	1	1	0	0	1	1	1	1	1	0	0	0	0	0	1	1	1	1	0	0	0	2	0	1	0	2	1	1	1	0	1	1	0	2	1	0	0	2	0	1	1	0	1	0	0	0	0
356	0	0	2	1	0	0	0	1	2	1	0	0	0	0	0	0	2	1	1	1	1	2	1	1	1	1	0	2	1	0	1	1	2	1	0	1	2	1	0	0	0	0	0	0	1	1	1	0	0
357	1	0	2	2	0	1	1	1	1	0	1	2	2	0	2	0	2	2	1	1	1	1	0	2	0	1	0	0	2	0	0	2	2	0	0	0	1	0	1	1	0	0	0	0	0	0	0	0	1
358	0	1	1	0	0	1	2	2	1	1	1	1	1	0	1	0	1	1	1	0	1	0	0	2	0	2	0	2	2	2	0	0	1	2	0	2	2	0	0	1	0	0	0	0	0	0	0	0	0
359	1	2	1	0	0	0	1	1	1	1	1	0	0	0	0	0	1	1	0	1	0	0	0	2	0	1	1	2	2	1	0	1	1	1	0	2	1	0	0	2	1	1	0	0	0	0	0	0	1
360	1	1	1	0	1	1	0	1	2	1	0	0	1	0	0	0	2	2	1	1	1	1	0	2	0	1	0	2	2	2	0	0	2	1	0	0	1	0	0	2	0	0	0	1	1	0	0	0	0
361	0	0	2	0	0	1	1	1	1	1	1	0	1	0	0	0	1	0	0	2	0	0	0	2	0	1	1	2	2	1	0	2	2	1	0	2	2	0	1	1	0	1	1	0	1	2	0	0	1
362	0	2	0	0	0	0	1	1	2	2	0	2	2	0	2	0	2	2	0	2	0	1	0	2	0	1	0	1	2	1	0	0	1	1	0	2	1	0	1	2	1	0	0	1	0	1	0	1	0
363	1	1	1	0	0	1	0	1	2	1	0	1	0	0	0	0	1	1	2	0	1	0	0	2	0	2	0	2	2	1	1	1	1	2	0	2	1	0	1	0	0	1	1	0	1	1	0	0	0
364	1	0	2	1	0	0	1	1	2	0	0	1	1	0	1	0	2	0	1	1	1	1	1	1	1	1	0	2	2	2	1	0	1	1	1	1	2	0	1	1	0	1	0	0	2	1	1	0	0
365	1	1	1	0	0	0	1	1	1	0	0	1	2	0	1	0	1	0	1	1	1	1	1	2	0	0	0	2	2	1	1	1	1	2	1	2	1	0	1	2	1	0	0	0	0	0	0	1	0
366	0	1	0	0	0	0	1	2	2	1	0	0	0	0	0	0	1	1	2	0	0	0	0	2	1	0	0	2	2	2	0	1	2	2	1	2	2	0	0	2	0	1	1	0	1	0	0	0	0
367	1	1	1	0	0	0	2	2	1	1	1	0	1	0	1	0	1	0	1	1	1	0	0	2	1	1	0	1	2	1	0	0	0	2	1	1	1	0	1	1	0	0	0	1	0	0	0	0	0
368	0	0	2	1	0	1	2	2	1	1	1	1	1	0	1	0	2	0	0	2	0	0	1	1	0	0	0	1	1	0	1	1	2	1	1	1	1	0	1	1	0	0	0	0	1	1	0	0	0
369	0	2	1	0	0	0	2	2	1	1	0	1	1	0	1	0	1	1	1	1	0	0	1	1	1	1	0	2	2	0	0	0	0	0	0	1	2	0	0	2	0	0	1	1	2	0	0	0	0
370	0	0	2	0	0	1	2	2	1	1	0	1	1	0	1	0	0	0	0	2	0	0	1	1	0	2	0	1	2	2	1	0	1	1	0	1	1	0	0	0	0	0	1	0	0	0	1	1	0
371	0	2	0	0	0	0	0	1	2	1	0	1	2	0	2	0	1	0	1	0	1	1	1	1	0	1	0	1	2	1	0	0	2	2	0	2	1	0	1	1	0	0	0	0	0	0	1	1	0
372	0	1	1	1	0	0	1	2	0	0	1	1	0	0	0	0	0	0	1	1	1	1	1	1	1	1	0	2	1	0	1	0	0	2	0	2	1	1	0	0	0	0	1	0	1	0	1	0	0
373	0	1	1	0	0	0	2	2	1	1	1	0	1	0	1	0	2	2	2	0	0	0	0	2	0	2	0	2	2	2	1	1	2	0	0	0	2	0	1	1	0	1	1	0	1	0	0	0	0
374	0	1	1	0	0	0	2	2	1	1	0	2	2	1	1	0	1	0	0	2	0	0	1	1	0	2	0	2	1	1	0	0	1	2	0	2	1	0	1	1	0	0	2	0	0	2	1	1	0
375	1	2	1	0	0	0	1	1	1	0	1	0	1	0	0	1	2	0	0	2	0	0	0	2	0	1	0	2	1	0	0	0	2	2	0	2	0	0	1	0	0	0	0	0	0	0	0	0	0
376	0	0	2	0	0	1	1	2	0	0	1	1	0	0	0	0	1	1	0	1	0	0	0	2	0	1	0	1	1	1	0	1	0	1	0	2	2	1	0	1	0	0	0	0	0	0	0	0	0
377	0	1	1	0	0	0	0	2	2	0	1	0	0	0	0	0	2	1	2	0	1	0	0	2	0	1	1	2	2	1	0	2	1	2	1	2	1	0	1	1	0	0	1	0	0	0	0	0	0
378	0	0	2	0	0	1	1	2	2	1	0	1	2	0	2	0	2	2	0	1	0	1	1	1	1	1	0	1	2	1	0	1	2	1	0	1	1	0	0	0	0	2	2	0	1	1	0	1	0
379	0	0	2	0	0	0	1	1	1	1	1	1	0	0	0	0	1	1	1	1	0	1	1	1	0	0	0	2	2	1	1	0	2	1	0	1	1	0	1	2	1	0	0	0	1	0	0	0	0
380	0	1	1	0	0	0	1	1	1	1	1	0	0	0	0	0	1	0	0	2	0	0	0	2	0	0	0	2	2	2	0	1	1	1	0	2	2	0	1	1	0	0	1	0	0	0	0	0	0
381	0	1	2	0	0	0	2	2	0	0	0	0	2	0	1	1	2	2	1	1	1	0	0	2	0	0	0	2	2	2	0	0	2	2	0	2	2	0	0	1	0	0	1	0	1	0	1	0	0
382	1	1	2	1	0	0	2	2	1	1	0	0	0	0	0	0	1	1	2	0	1	0	0	2	0	0	0	2	1	1	1	0	1	2	0	0	1	0	1	1	0	0	0	0	0	0	0	0	0
383	0	1	1	1	0	0	2	2	1	1	1	0	2	0	1	1	1	0	1	1	1	1	1	1	1	1	0	1	2	1	0	0	1	0	0	1	2	0	0	2	0	0	1	1	1	0	1	0	1
384	1	1	2	0	0	0	1	1	1	1	1	1	1	1	0	0	0	0	0	2	0	0	0	2	1	1	0	2	2	2	0	1	2	1	0	1	1	0	0	2	0	0	0	1	0	1	1	0	1
385	1	0	2	1	0	0	2	2	1	0	0	0	0	0	0	0	2	2	0	2	0	0	0	2	0	1	0	2	1	1	1	0	2	1	1	1	1	1	0	1	0	0	0	0	0	2	0	0	0
386	0	1	2	1	0	0	1	1	2	2	0	0	0	0	0	0	0	0	1	1	0	1	0	2	0	0	0	1	2	0	1	1	1	1	0	1	2	0	0	1	0	1	0	0	1	0	0	1	0
387	0	0	1	0	0	0	1	1	2	1	0	0	1	0	0	1	0	0	2	0	0	2	1	1	1	1	0	1	1	1	0	1	2	0	0	0	1	0	0	2	0	0	1	0	2	1	1	1	0
388	1	1	1	0	1	1	0	0	2	1	0	1	2	0	1	0	0	1	0	2	0	0	0	2	0	1	1	1	1	0	0	0	0	2	0	2	0	0	2	0	1	0	0	2	0	2	0	0	0
389	0	1	1	0	0	1	1	1	1	1	0	0	1	0	0	1	1	1	1	1	0	0	0	2	1	2	0	1	2	1	1	0	2	1	0	2	2	0	1	1	0	0	0	1	0	0	0	0	0
390	0	1	1	1	0	0	2	2	1	1	0	0	0	0	0	0	0	0	1	1	1	1	2	0	1	0	0	2	2	1	1	0	2	2	1	2	1	0	1	2	1	0	1	0	1	1	0	0	0
391	0	1	2	1	0	1	2	2	1	1	1	1	1	0	1	0	2	2	1	1	1	0	1	1	0	1	0	2	2	2	1	2	2	2	1	2	1	1	1	0	0	0	0	0	0	0	0	1	0
392	0	0	2	0	0	1	1	1	2	2	0	2	1	0	1	0	1	0	0	1	0	0	1	1	0	1	0	1	2	1	0	0	1	2	0	2	2	0	2	0	1	0	0	0	0	0	0	0	0
393	0	2	2	0	0	1	0	0	2	2	0	0	0	0	0	0	1	1	0	2	0	0	0	2	0	1	0	2	2	2	1	0	1	1	0	1	2	0	1	1	0	1	0	0	1	1	0	0	0
394	0	0	2	0	0	0	1	1	1	1	1	1	1	0	1	0	0	0	0	2	0	1	0	2	0	1	0	2	2	1	0	1	1	2	1	2	1	0	1	1	0	0	1	0	1	0	0	0	0
395	0	1	2	0	0	0	0	0	2	2	0	0	0	0	0	0	1	1	0	1	0	1	1	1	1	1	0	2	2	2	0	0	0	2	2	2	1	1	0	1	1	0	0	0	0	0	0	1	0
396	1	1	1	0	0	0	1	2	1	0	0	1	1	0	1	0	1	1	0	1	0	0	1	1	0	0	1	2	2	1	0	0	1	0	0	1	2	0	0	1	0	0	0	1	0	0	0	0	0
397	0	0	2	0	0	0	1	1	2	2	0	0	1	0	1	0	0	0	0	2	0	0	1	1	1	0	0	1	1	1	0	0	2	2	0	2	2	0	0	2	0	0	0	0	0	0	0	0	0
398	0	1	1	0	0	1	1	1	1	1	0	1	2	0	1	0	2	1	0	2	1	0	0	2	0	0	0	2	1	1	0	0	2	1	0	0	2	0	0	2	1	0	0	2	0	2	0	0	0
399	0	1	2	1	0	0	2	2	1	1	1	0	2	0	1	1	1	1	0	2	0	0	1	1	1	1	0	2	2	2	0	0	1	2	1	2	1	0	1	1	0	0	0	0	0	0	0	0	0
400	0	1	1	1	0	0	1	1	1	0	1	0	0	0	0	0	1	1	1	0	1	0	0	2	0	2	0	0	2	0	0	0	2	1	0	2	2	0	1	1	0	0	0	1	0	1	0	0	1
401	1	0	2	0	0	1	0	0	2	2	0	0	0	0	0	0	1	1	0	1	0	0	0	2	0	0	0	2	1	1	1	0	2	1	1	1	2	0	1	1	0	0	1	0	1	0	0	0	1
402	0	2	1	0	0	0	1	2	1	0	0	1	1	0	1	0	1	1	2	0	1	0	0	2	0	2	0	1	2	1	0	0	1	1	0	2	2	0	0	2	0	0	1	0	0	0	1	0	0
403	0	1	0	0	0	0	1	2	1	0	1	1	2	0	1	0	1	1	2	0	0	0	0	2	1	2	0	1	2	1	1	1	1	2	1	2	2	0	2	0	0	0	0	0	0	0	0	0	0
404	0	1	2	1	0	0	1	1	1	1	1	1	2	0	2	0	1	1	1	1	1	0	1	1	1	1	0	2	2	1	2	0	1	1	1	1	1	0	0	0	0	1	1	0	1	1	0	0	2
405	0	1	2	0	0	0	2	2	1	1	0	0	0	0	0	0	1	1	0	2	0	0	0	2	0	1	0	1	2	1	1	2	2	0	0	0	1	0	1	1	0	0	1	0	1	0	0	0	0
406	1	0	2	0	0	0	0	0	2	2	0	1	2	0	1	0	1	1	2	0	0	1	1	1	1	1	0	2	2	1	1	1	2	0	0	1	2	0	0	1	0	0	0	1	0	1	0	0	1
407	0	0	2	0	1	0	1	2	1	0	1	0	0	0	0	0	1	0	1	1	0	0	0	2	0	1	0	2	2	1	2	1	1	2	0	2	1	0	2	0	0	0	0	0	1	1	0	0	1
408	1	1	2	1	0	0	2	2	0	0	2	0	0	0	0	0	1	1	0	1	0	0	0	2	1	2	0	1	2	0	1	1	2	0	0	0	0	0	1	0	0	0	1	0	0	0	0	0	0
409	1	2	0	1	0	0	0	1	2	1	1	0	0	0	0	0	1	1	1	1	0	0	0	2	0	0	0	2	2	1	1	1	2	0	0	0	0	0	2	0	1	0	1	0	0	1	0	0	0
410	1	2	0	1	0	0	1	2	2	0	0	0	0	0	0	1	0	0	0	2	0	0	1	1	0	1	0	1	2	1	1	0	0	2	0	2	1	0	0	1	0	0	0	0	0	1	0	0	1
411	0	1	1	1	0	0	0	0	2	2	0	0	0	0	0	0	2	1	2	0	1	0	0	2	0	1	0	2	2	2	0	1	1	1	0	1	1	0	2	0	0	0	0	0	0	0	0	0	0
412	0	2	0	0	0	0	1	1	2	2	0	1	0	0	0	0	1	1	0	2	0	1	1	1	0	1	0	2	1	1	1	1	0	1	0	1	1	0	1	1	0	0	0	2	0	0	0	0	0
413	0	0	2	0	0	2	1	2	1	0	1	2	2	0	2	0	1	1	1	1	1	0	1	1	1	1	0	1	1	1	0	0	0	0	0	1	0	1	1	0	0	0	0	0	0	0	1	0	0
414	1	1	1	0	0	0	1	1	2	2	1	1	2	0	1	0	1	1	0	2	0	0	1	1	0	2	0	1	2	1	0	1	1	1	1	1	2	0	1	1	1	1	0	0	2	1	0	0	1
415	1	2	0	0	0	0	1	1	2	1	0	0	0	0	0	0	1	1	2	0	1	0	2	0	0	0	0	2	1	0	1	1	2	1	0	1	1	0	2	0	0	0	1	0	2	1	0	0	0
416	1	2	1	1	0	0	2	2	1	1	1	0	0	0	0	0	1	0	0	2	0	0	0	2	0	1	0	1	2	1	0	0	1	1	0	1	2	0	0	2	0	0	0	0	0	0	0	0	0
417	0	1	2	0	0	1	1	1	1	1	1	0	0	0	0	0	0	0	0	1	0	0	1	1	1	1	0	2	2	2	1	0	1	0	0	1	0	0	1	1	0	1	1	0	1	1	0	0	0
418	1	1	2	1	0	0	0	0	2	2	0	1	1	0	1	0	1	1	1	1	0	0	0	2	0	1	0	1	1	1	0	0	0	2	0	2	1	0	0	1	0	2	2	0	1	1	0	0	0
419	1	1	1	1	0	0	1	1	0	0	1	0	1	0	0	1	2	1	0	2	0	1	0	2	1	0	1	1	1	0	0	0	1	1	1	1	1	0	0	2	0	1	1	0	0	1	1	1	0
420	0	1	2	1	0	0	1	2	1	0	1	0	0	0	0	0	1	1	0	2	0	0	0	2	1	2	0	2	2	1	1	1	1	2	2	2	1	0	0	2	0	2	2	0	2	1	0	0	2
421	0	1	1	0	0	0	1	1	1	1	2	1	1	0	1	0	0	0	0	2	0	2	1	1	1	1	0	1	2	1	0	0	2	1	0	2	1	0	1	1	0	0	1	0	1	0	0	0	0
422	1	1	1	0	0	0	1	2	1	0	1	0	0	0	0	0	1	0	1	0	1	1	0	2	0	0	0	2	2	2	1	0	1	1	0	1	1	0	0	1	0	0	0	0	1	0	0	0	0
423	1	1	1	1	0	0	2	2	1	1	0	1	1	0	1	0	2	0	0	1	0	1	0	2	0	2	0	2	2	2	0	2	1	2	0	2	1	0	1	1	0	0	0	0	0	0	0	2	0
424	1	0	2	0	0	0	1	1	2	2	0	1	2	0	1	1	1	0	1	1	0	1	1	1	1	0	0	2	2	1	2	0	2	1	1	1	2	0	0	1	0	0	2	0	1	0	0	0	1
425	0	2	0	0	0	0	2	2	0	0	0	0	0	0	0	0	1	1	1	1	1	0	0	2	0	1	0	1	2	1	1	0	1	2	2	2	0	0	2	0	1	0	0	0	0	0	0	0	0
426	1	2	1	0	0	0	0	0	2	2	0	1	1	1	0	0	2	0	0	2	0	0	0	2	0	0	0	1	2	1	0	0	1	1	0	2	0	1	1	0	0	1	1	0	1	0	0	2	0
427	0	1	1	0	0	1	2	2	1	0	1	1	1	1	0	0	2	2	0	1	0	0	0	2	1	1	1	1	1	0	0	1	2	2	1	2	1	0	1	1	0	0	0	1	0	1	1	0	0
428	1	1	1	1	0	0	1	2	1	0	0	1	1	0	1	0	0	0	1	1	0	0	0	2	0	0	0	2	1	1	0	2	2	0	0	1	1	0	0	1	0	0	0	0	0	0	0	0	0
429	1	0	2	1	0	1	0	0	2	2	0	1	2	0	1	0	1	0	1	1	1	2	1	1	1	1	0	2	2	2	0	1	1	2	2	2	1	0	1	1	1	0	0	1	1	1	0	0	0
430	0	2	0	0	0	0	1	1	1	1	1	0	0	0	0	0	2	2	0	2	0	0	0	2	0	2	0	1	2	0	0	1	2	1	1	1	1	0	0	2	0	0	0	0	0	0	0	0	1
431	0	1	1	0	0	0	1	1	2	2	0	0	0	0	0	0	2	1	0	2	0	1	1	1	1	0	0	2	1	1	0	1	1	1	0	1	2	0	1	1	0	0	1	0	0	1	0	1	0
432	1	1	2	0	0	0	1	2	1	0	0	0	0	0	0	1	2	1	1	1	1	1	0	2	0	1	0	2	2	1	1	1	2	1	0	1	1	0	1	0	0	1	1	0	1	1	1	0	0
433	0	0	2	1	0	0	2	2	0	0	2	1	2	0	1	0	2	1	0	2	1	1	0	2	0	1	0	2	2	1	1	2	1	1	0	2	2	0	0	2	0	0	0	0	0	0	0	1	0
434	0	1	1	0	0	0	1	1	2	2	0	1	1	0	2	0	2	1	0	2	0	1	1	1	1	1	1	2	2	1	0	1	2	0	0	1	1	0	2	0	0	1	1	0	1	0	0	0	0
435	0	2	1	0	0	0	1	1	2	2	0	1	2	0	2	0	1	0	1	1	1	1	0	2	0	0	0	2	0	0	0	0	2	0	0	1	1	1	0	1	0	1	1	0	1	2	0	0	1
436	1	1	1	0	0	1	1	1	1	1	1	1	1	0	1	0	1	1	1	1	0	1	0	2	0	0	1	2	2	1	1	1	2	2	1	2	2	0	0	2	0	1	0	0	2	1	0	1	0
437	1	0	2	0	0	0	2	2	2	2	0	1	2	0	2	0	0	0	0	2	0	1	1	1	1	1	0	2	2	2	0	1	1	1	1	1	1	0	1	1	0	1	0	0	1	0	0	0	1
438	0	1	1	1	0	0	1	2	2	1	0	1	2	0	1	0	2	1	1	1	0	0	0	2	0	2	0	2	2	1	2	0	1	2	0	2	1	0	1	1	0	0	0	0	0	0	0	0	0
439	1	0	2	0	0	2	1	1	1	1	1	0	0	0	0	0	2	0	1	1	0	0	1	1	0	0	1	2	2	0	1	0	2	2	0	1	2	0	1	1	0	0	1	0	1	1	0	0	0
440	1	1	1	0	0	0	2	2	1	1	0	1	1	0	1	0	1	0	1	1	1	0	0	2	0	1	0	2	2	2	0	1	1	2	0	2	2	0	0	1	0	1	0	0	1	1	0	0	0
441	0	1	1	0	0	0	2	2	1	0	1	0	0	0	0	0	1	0	0	2	0	0	0	2	0	1	0	1	2	0	0	0	1	2	1	1	0	0	2	1	1	0	0	0	0	0	0	0	1
442	1	1	1	0	0	0	2	2	0	0	1	1	1	0	1	0	2	2	0	1	0	0	0	2	0	1	0	2	2	2	0	1	2	0	0	0	2	0	1	1	0	0	0	0	0	2	0	0	0
443	0	0	2	0	0	1	2	2	2	1	0	0	0	0	0	0	2	1	0	1	0	0	0	2	1	0	0	2	2	2	2	1	1	1	1	1	2	0	0	1	0	0	0	1	1	0	0	0	0
444	1	2	1	2	0	0	1	1	1	0	1	0	0	0	0	0	2	2	1	1	1	2	0	2	0	0	0	1	2	1	1	1	2	1	0	2	2	0	0	2	1	1	0	0	0	1	0	0	0
445	0	1	1	1	0	0	1	1	1	1	0	0	0	0	0	0	1	0	1	1	1	0	0	2	0	0	0	1	2	1	0	0	0	2	0	1	2	0	1	1	0	0	0	0	0	1	1	0	0
446	0	1	2	2	0	0	0	0	2	2	0	1	2	0	1	1	1	0	0	2	0	0	0	2	0	1	0	2	1	1	1	0	0	1	0	1	1	1	1	0	0	1	1	0	1	1	1	0	0
447	0	1	1	0	0	0	1	1	2	2	0	1	2	0	1	0	2	1	0	2	1	0	0	2	0	2	0	1	2	1	0	1	2	2	1	2	1	0	0	1	0	0	0	0	2	0	0	1	0
448	0	1	1	0	1	0	2	2	1	1	1	0	1	0	2	0	2	0	1	1	1	1	0	2	0	0	0	1	2	1	0	0	2	2	0	2	1	0	0	2	0	0	0	1	0	0	0	0	0
449	1	1	1	0	0	1	2	2	1	1	0	0	1	1	0	0	1	1	1	0	1	1	0	2	0	0	1	2	2	1	0	1	1	1	1	2	1	0	1	1	0	0	0	0	0	0	0	0	0
450	0	2	0	0	0	0	2	2	0	0	2	0	1	0	0	1	1	0	0	2	0	0	0	2	0	2	0	2	1	1	1	2	1	1	0	1	1	0	0	1	0	1	0	0	1	0	0	0	0
451	0	1	1	0	0	0	1	1	2	2	0	0	0	0	0	0	1	0	0	1	0	0	0	2	1	0	0	2	2	1	1	1	2	2	0	2	1	1	0	1	0	0	0	0	0	0	1	0	0
452	0	1	1	1	0	1	1	1	2	2	0	1	1	0	1	0	1	1	0	1	0	0	0	2	0	1	0	2	1	1	1	1	2	2	0	2	2	0	1	1	1	0	0	0	0	0	0	2	0
453	0	2	0	1	0	0	1	1	1	1	0	0	0	0	0	0	1	1	0	2	0	0	1	1	0	2	1	1	1	0	0	1	2	0	0	0	0	0	0	1	0	0	1	0	2	1	1	0	0
454	1	2	1	1	0	0	0	1	2	1	0	1	1	0	1	0	2	1	0	2	0	1	0	2	0	2	0	2	2	2	0	0	1	2	0	2	1	0	0	0	0	0	0	0	0	0	0	0	0
455	1	1	1	0	0	0	1	2	1	0	0	0	1	0	0	0	0	0	1	1	1	0	0	2	0	0	0	1	2	1	1	0	1	0	0	1	2	0	1	1	0	0	1	0	0	0	0	0	1
456	0	2	1	0	0	0	2	2	0	0	1	1	2	0	1	0	2	2	1	1	1	0	2	0	0	0	0	1	2	1	1	1	1	1	0	2	1	0	1	1	0	1	1	0	1	2	0	0	0
457	1	2	1	0	0	0	2	2	2	2	0	1	1	0	1	0	1	1	0	2	0	1	0	2	0	2	0	2	1	0	0	0	0	1	0	1	1	0	1	0	0	0	0	0	0	0	0	0	0
458	1	0	2	0	0	1	2	2	0	0	0	0	0	0	0	0	0	0	0	1	0	1	0	2	0	2	0	1	2	1	1	0	0	2	0	2	2	0	0	2	1	1	1	0	1	1	0	0	1
459	1	1	1	0	0	0	2	2	1	1	1	0	1	0	1	0	0	0	1	1	1	0	1	1	1	1	0	2	2	2	0	2	1	1	0	2	2	0	0	1	0	1	1	0	1	1	0	0	0
460	0	1	1	0	0	0	1	1	1	1	0	2	1	0	1	0	1	1	0	1	1	0	0	2	0	1	0	0	1	0	0	1	1	1	1	1	2	0	1	1	0	1	1	1	1	2	0	0	1
461	1	0	2	1	1	0	1	1	1	1	0	0	0	0	0	0	0	0	2	0	1	0	0	2	0	1	0	1	1	1	0	2	2	0	0	1	1	0	0	0	0	0	1	0	1	0	0	0	1
462	1	0	2	0	0	0	1	1	1	1	1	0	1	0	1	0	2	1	0	2	1	0	0	2	0	1	0	1	1	1	0	1	2	0	0	0	2	0	0	1	0	0	2	0	1	1	0	0	0
463	1	2	0	0	0	0	1	2	2	2	0	0	1	0	1	0	1	0	1	1	0	0	0	2	0	1	0	1	2	1	0	0	0	2	1	2	0	0	2	0	1	0	0	0	0	0	0	0	1
464	1	2	1	0	0	0	1	1	2	2	0	0	0	0	0	0	2	0	1	1	1	0	0	2	0	1	0	2	1	1	1	1	2	1	0	1	2	0	0	1	0	0	0	0	1	1	0	0	0
465	1	1	2	1	0	0	2	2	0	0	2	0	0	0	0	0	0	0	0	2	0	1	0	2	0	0	0	2	1	1	1	1	1	1	0	1	0	0	1	0	0	1	2	0	0	0	0	0	0
466	0	1	1	0	0	0	2	2	1	1	1	0	0	0	0	0	0	0	1	1	1	1	0	2	0	0	0	1	2	1	0	1	2	2	0	2	2	0	0	1	0	1	1	1	0	0	0	0	0
467	1	1	1	0	0	1	2	2	0	0	2	0	0	0	0	0	0	0	1	1	1	0	1	1	0	0	0	0	2	1	0	0	2	1	1	1	1	0	0	0	0	2	2	0	1	1	0	1	0
468	0	1	1	1	0	0	0	1	2	1	0	1	1	0	1	0	2	2	1	1	1	0	0	2	0	2	0	2	2	2	0	0	0	0	0	2	1	0	2	0	0	1	1	0	1	0	0	0	0
469	1	1	1	0	0	0	2	2	0	0	1	1	1	0	1	0	1	1	0	1	0	0	0	2	0	0	0	2	2	2	1	1	1	2	1	2	1	0	0	1	0	0	0	0	1	0	0	0	0
470	0	1	1	0	0	0	2	2	1	1	0	0	0	0	0	0	0	0	1	1	1	0	0	2	0	1	0	2	2	2	0	1	2	0	0	2	1	0	0	0	0	0	0	0	0	0	0	0	1
471	0	2	2	0	0	1	2	2	1	1	1	0	0	0	0	0	2	2	1	1	0	1	0	2	0	1	0	2	2	2	1	0	2	2	0	2	1	1	0	1	0	1	1	0	0	0	0	0	0
472	1	0	2	0	0	1	2	2	1	1	0	2	2	1	1	0	0	1	0	2	0	1	0	2	0	1	1	2	2	1	1	0	0	2	0	2	1	0	0	2	0	1	1	0	1	1	0	0	2
473	1	2	0	0	0	0	1	1	2	2	0	2	2	0	2	0	0	0	0	0	0	1	1	1	1	1	0	1	2	1	0	0	1	2	1	2	2	1	0	1	0	1	1	0	1	0	0	0	0
474	1	1	1	0	0	1	2	2	0	0	2	0	0	0	0	0	0	0	0	2	0	1	0	2	0	0	0	2	1	1	1	0	1	1	0	2	1	1	0	1	0	1	1	0	1	0	0	1	0
475	0	1	1	1	0	0	0	0	2	2	0	1	1	0	1	0	1	0	0	2	0	0	0	2	0	0	1	2	2	1	0	0	1	1	1	1	2	0	2	0	0	0	1	0	1	1	1	0	0
476	1	2	0	0	0	0	1	2	0	0	1	0	0	0	0	0	2	0	0	2	0	1	0	2	0	1	0	2	2	1	1	0	1	0	0	1	2	0	1	1	0	1	1	0	2	0	0	0	1
477	1	1	1	0	1	0	1	1	1	1	0	0	0	0	0	0	1	0	1	1	0	1	0	2	0	0	0	1	1	1	0	2	1	0	0	0	2	0	0	1	0	0	0	0	0	1	0	0	0
478	1	2	1	1	0	0	0	0	1	1	0	0	0	0	0	0	1	1	1	1	0	0	0	2	0	1	0	2	1	1	0	1	0	1	0	1	1	0	0	2	0	0	0	1	0	0	0	0	2
479	1	1	1	1	0	0	0	1	1	1	1	0	0	0	0	0	1	1	2	0	1	0	0	2	0	1	0	2	2	1	0	0	1	1	0	1	0	0	2	0	1	0	0	1	0	0	0	0	0
480	1	1	1	1	0	0	1	1	2	2	0	1	1	0	1	0	0	0	1	0	0	1	0	2	0	0	1	2	2	2	0	1	1	2	0	2	2	0	2	0	0	0	0	0	0	0	1	0	1
481	1	1	1	1	0	0	1	1	2	2	0	1	2	0	1	1	0	0	2	0	0	0	1	1	0	1	0	2	2	2	0	1	2	2	0	2	0	0	2	0	1	1	1	1	1	2	0	0	1
482	1	1	1	0	0	0	2	2	0	0	1	0	1	0	0	0	1	0	1	1	0	0	0	2	1	2	0	1	1	1	0	0	0	2	1	2	1	0	2	0	0	0	1	0	1	0	1	0	0
483	0	0	2	1	1	0	1	2	1	0	1	1	1	0	1	0	2	2	0	2	0	1	0	2	0	0	1	2	2	1	1	0	2	1	1	2	2	0	0	1	0	1	1	0	1	1	0	0	0
484	1	0	2	1	0	0	1	1	2	2	0	1	1	0	1	0	2	1	0	2	0	0	1	1	1	2	0	2	2	1	2	1	2	2	0	2	2	0	0	1	0	0	0	0	0	0	0	0	0
485	0	0	2	0	0	1	1	1	1	1	1	1	2	0	1	0	1	0	0	2	0	0	1	1	0	2	1	2	2	1	1	1	1	2	0	2	1	1	0	1	0	1	1	0	1	0	0	0	0
486	1	0	2	0	0	1	0	0	1	1	1	0	0	0	0	0	0	0	0	1	0	0	0	2	1	2	0	2	2	2	1	0	1	2	1	1	1	0	2	0	0	0	1	0	0	2	0	0	0
487	0	1	1	0	0	0	0	2	2	0	1	0	0	0	0	0	1	1	2	0	1	1	0	2	0	1	1	2	1	0	0	0	1	2	0	2	2	0	0	2	1	0	1	0	1	1	0	0	0
488	0	1	2	0	0	1	2	2	0	0	0	2	2	1	1	0	0	0	1	1	1	1	0	2	1	0	0	2	0	0	0	0	1	1	0	1	0	0	1	0	0	0	0	1	0	1	0	0	0
489	0	1	1	0	0	1	2	2	1	0	0	1	1	0	1	0	1	0	0	1	0	1	0	2	1	1	0	2	2	2	0	1	2	0	0	1	2	0	1	0	0	0	0	0	0	0	0	1	0
490	0	2	0	1	0	0	1	1	2	2	0	0	2	0	1	1	2	2	2	0	2	0	0	2	0	1	0	2	2	1	1	0	1	1	0	1	1	0	1	2	1	0	1	1	1	0	0	0	0
491	1	0	2	0	0	0	2	2	0	0	1	0	0	0	0	0	2	1	0	2	0	0	0	2	1	1	0	1	2	1	0	2	2	2	1	2	1	1	0	1	0	0	1	0	0	1	1	0	0
492	1	1	1	0	0	0	1	1	2	2	0	2	2	0	2	0	1	0	1	1	1	0	0	2	0	0	0	2	2	2	0	1	2	0	0	0	1	1	0	1	0	0	1	0	0	0	0	0	1
493	0	2	0	1	0	0	1	1	1	1	0	0	1	0	0	1	2	1	1	1	1	0	0	2	0	1	0	1	2	1	1	0	2	2	1	2	1	0	2	0	0	0	0	0	0	0	0	0	0
494	0	1	1	0	0	1	1	1	1	1	1	1	1	0	1	0	2	1	0	2	1	0	0	2	0	0	0	1	2	0	0	0	2	2	2	2	1	0	0	0	0	0	0	0	1	0	0	0	1
495	1	1	1	1	0	0	1	1	1	1	1	0	0	0	0	0	1	0	1	1	1	0	0	2	1	0	0	2	2	1	2	1	1	1	0	1	1	0	0	1	0	1	1	0	1	0	0	0	0
496	1	0	2	1	0	1	1	2	1	0	1	0	0	0	0	0	1	1	1	0	1	0	0	2	0	1	0	1	1	0	0	1	1	1	0	2	2	0	0	1	0	0	0	1	0	0	0	0	0
497	0	1	2	1	0	0	2	2	1	1	0	1	2	0	1	0	2	0	1	1	1	0	0	2	1	1	0	1	1	1	0	0	0	2	0	2	2	0	0	2	0	0	1	0	0	0	0	0	1
498	0	1	1	1	0	0	1	1	2	2	0	0	1	0	0	0	2	2	0	1	0	1	0	2	0	2	1	2	1	0	0	1	2	1	0	1	1	0	1	1	0	1	1	0	1	2	0	0	0
499	0	1	1	1	0	0	2	2	0	0	1	0	0	0	0	0	2	1	1	1	0	0	0	2	1	2	0	1	2	0	0	0	2	1	0	0	1	0	0	0	0	0	0	0	0	0	0	0	0
500	0	0	2	1	0	0	2	2	0	0	1	1	1	0	1	0	2	1	1	1	0	1	0	2	0	0	0	1	2	0	1	0	1	1	1	1	2	0	1	1	0	0	0	0	1	1	1	0	1
501	0	1	1	0	0	1	0	1	1	0	1	0	0	0	0	0	1	0	0	1	0	0	0	2	0	2	0	1	2	1	0	2	2	2	1	2	2	1	0	1	0	0	0	0	0	1	0	0	0
502	1	1	2	0	0	1	1	1	1	1	1	1	0	0	0	0	1	0	1	0	1	1	0	2	0	2	0	1	1	1	0	0	1	2	0	2	1	0	1	1	0	0	1	0	1	2	1	0	0
503	1	1	1	0	0	1	2	2	0	0	0	1	1	0	1	0	1	1	0	2	0	1	1	1	1	1	0	2	2	2	0	2	2	0	0	0	1	0	1	2	1	0	0	0	0	0	1	0	1
504	0	1	1	0	0	0	1	1	1	1	1	1	2	0	2	0	1	1	1	0	1	1	1	1	1	1	0	1	2	1	0	0	2	0	0	1	0	0	2	0	1	1	1	0	1	1	0	0	0
505	0	1	1	0	0	0	0	0	1	1	1	0	1	0	0	0	1	1	0	1	0	0	0	2	0	1	0	2	2	2	0	0	2	1	0	1	1	1	1	0	0	1	1	0	1	1	0	0	0
506	0	2	1	0	0	1	1	1	1	1	0	0	1	0	0	0	1	1	1	1	0	0	1	1	0	0	0	2	2	1	1	1	1	1	0	1	2	0	1	1	1	0	0	2	0	2	0	0	1
507	1	1	2	1	0	0	2	2	0	0	1	1	1	0	2	0	2	2	1	1	1	1	1	1	1	1	0	2	1	1	0	0	1	0	0	1	0	0	1	0	0	0	0	0	0	0	0	0	1
508	0	1	1	0	0	0	1	1	1	0	1	1	1	0	1	0	2	2	0	2	0	0	0	2	0	1	0	2	2	1	1	2	2	2	1	2	1	1	1	0	0	0	1	0	1	0	1	0	0
509	0	2	0	0	0	0	0	1	2	1	0	0	0	0	0	0	1	0	2	0	1	1	0	2	0	0	0	2	1	1	0	0	2	2	2	2	1	0	1	1	0	0	0	1	0	1	0	0	0
510	0	0	1	0	0	0	0	0	2	1	1	0	0	0	0	0	0	0	2	0	0	1	0	2	0	0	0	1	2	1	0	0	1	1	0	2	2	0	1	1	0	0	2	0	1	0	1	0	0
511	1	1	2	1	0	0	1	2	0	0	1	1	1	0	1	0	1	0	1	1	1	0	1	1	0	0	0	2	2	2	0	0	0	0	0	1	2	0	1	1	1	1	1	0	1	0	0	0	0
512	1	2	0	0	0	0	2	2	1	1	1	1	1	0	1	0	2	1	0	2	0	0	2	0	0	0	0	1	1	1	1	0	1	1	0	2	1	0	0	0	0	0	0	0	1	1	0	0	0
513	0	1	1	0	0	0	0	0	2	2	0	0	0	0	0	0	2	1	0	2	0	0	0	2	0	2	0	2	2	1	1	2	2	1	0	2	0	0	0	0	0	1	1	0	1	0	1	0	0
514	1	1	1	1	0	0	1	1	2	2	0	1	1	1	0	0	1	1	0	2	0	0	0	2	0	2	0	2	2	1	1	2	1	1	0	2	2	0	0	1	0	0	0	0	0	1	0	0	0
515	0	2	0	1	1	0	1	2	2	1	0	0	1	0	0	0	1	1	2	0	0	2	0	2	0	0	0	2	2	2	0	0	0	2	2	2	1	1	1	0	0	0	1	0	0	0	0	0	0
516	0	1	1	0	0	1	2	2	0	0	1	0	1	0	0	1	2	0	0	2	0	0	2	0	0	1	0	2	2	2	1	0	2	2	2	2	2	0	0	2	0	1	0	0	2	1	0	0	0
517	0	1	2	0	0	0	0	0	2	1	1	1	1	0	1	0	2	1	1	1	1	0	1	1	0	1	0	2	2	1	2	1	2	1	1	1	1	0	2	0	0	1	1	0	1	0	0	0	0
518	1	0	2	0	0	2	1	1	1	1	0	1	1	0	1	0	1	0	0	1	0	0	0	2	1	1	0	1	1	1	1	1	1	1	0	1	1	1	1	0	0	0	0	1	0	1	0	1	0
519	1	1	1	0	0	1	1	1	2	2	0	1	1	0	1	0	1	1	1	1	1	1	1	1	1	0	0	2	2	2	1	0	1	1	1	1	1	0	2	0	1	0	2	0	0	0	0	1	0
520	1	1	1	0	0	0	1	1	2	2	0	0	0	0	0	0	1	0	1	1	0	0	0	2	1	1	0	1	2	1	1	0	2	2	2	2	1	0	2	0	0	1	1	0	0	2	0	1	0
521	0	0	2	0	0	2	1	1	1	1	0	1	2	0	1	1	1	1	1	1	1	1	0	2	0	0	0	1	2	0	1	0	0	2	0	2	1	0	1	1	0	0	0	0	0	0	0	0	0
522	1	1	1	1	1	1	1	1	2	1	0	1	1	0	1	0	0	0	1	1	1	0	0	2	0	2	1	2	2	1	0	1	1	0	0	1	2	0	2	0	0	0	0	0	0	0	0	1	0
523	0	1	2	1	0	0	2	2	0	0	1	1	1	0	1	0	2	1	0	2	0	0	0	2	1	0	1	2	2	1	0	1	2	0	0	1	2	0	0	2	0	1	1	0	1	2	1	0	0
524	1	2	1	0	0	1	1	1	2	2	0	0	1	0	1	0	1	0	0	2	0	2	1	1	1	1	0	2	2	2	0	1	2	1	0	1	1	0	0	1	0	0	0	1	0	0	0	1	1
525	0	2	1	0	0	0	0	1	1	1	1	1	1	0	1	0	0	0	0	2	0	0	0	2	1	0	0	1	2	0	1	0	0	2	0	2	2	0	0	2	0	1	1	0	1	0	0	0	0
526	0	1	2	1	0	0	1	2	1	1	0	1	2	0	2	0	1	0	0	2	0	0	1	1	0	1	1	2	2	1	0	2	1	1	0	2	1	0	0	2	0	1	1	0	1	0	2	0	0
527	1	2	0	0	0	0	1	1	1	1	1	0	1	0	1	0	1	0	1	0	1	0	0	2	0	1	0	2	2	1	0	1	1	0	0	0	1	0	0	1	0	0	0	0	0	0	0	1	0
528	1	0	1	0	0	0	0	1	2	1	0	0	1	0	0	1	2	1	0	2	1	0	1	1	0	1	0	1	2	1	0	2	2	0	0	1	2	0	1	2	1	0	0	0	0	0	0	0	1
529	0	1	1	1	0	0	1	1	1	1	1	0	1	0	0	1	2	0	0	2	0	1	0	2	0	2	0	2	1	0	0	1	2	0	0	1	1	0	2	1	1	1	0	0	2	0	1	0	1
530	1	1	2	1	0	0	0	1	2	1	0	1	1	0	1	0	0	0	0	2	0	0	0	2	0	0	0	1	2	1	0	1	2	0	0	1	1	1	1	0	0	1	1	0	1	0	0	0	0
531	0	2	1	0	0	0	1	2	1	0	1	0	0	0	0	0	0	0	0	1	0	0	1	1	0	0	0	2	2	2	0	0	0	1	1	2	2	0	1	1	0	1	1	0	1	0	0	0	0
532	0	0	2	0	0	1	1	1	2	2	0	0	1	0	0	1	1	1	1	1	1	1	0	2	0	2	0	2	2	2	0	0	1	0	0	0	0	0	1	1	0	0	1	0	1	1	0	0	0
533	0	1	1	1	0	1	1	1	1	1	1	0	0	0	0	0	2	1	0	2	0	0	1	1	0	0	0	2	1	0	1	1	1	2	1	2	2	0	1	2	1	1	0	0	1	1	0	1	0
534	1	2	0	0	0	0	0	0	2	2	0	0	0	0	0	0	0	0	0	2	0	0	0	2	0	2	0	1	2	0	1	2	2	0	0	1	1	0	2	0	0	0	0	0	0	0	0	0	0
535	0	0	2	0	0	0	1	1	2	2	0	0	0	0	0	0	1	0	0	1	0	0	0	2	0	1	0	1	2	1	0	0	1	2	0	2	2	0	0	2	0	0	0	0	0	0	0	0	0
536	1	1	2	0	0	0	2	2	1	1	1	0	1	0	2	0	2	2	1	1	1	1	0	2	0	1	0	2	2	1	2	1	1	2	1	1	1	1	1	0	0	2	2	0	2	1	0	0	0
537	0	1	2	0	0	0	1	1	1	1	1	1	1	0	1	0	2	2	1	1	1	1	0	2	0	0	0	2	2	2	0	1	1	1	1	1	1	0	0	1	0	0	0	0	0	0	0	0	0
538	1	1	1	1	0	0	2	2	1	0	1	0	0	0	1	0	2	2	1	1	1	1	1	1	1	1	0	2	2	2	0	0	1	0	0	2	2	0	1	1	0	0	1	0	0	0	0	0	0
539	0	0	2	0	0	0	2	2	1	1	1	0	0	0	0	0	1	1	1	0	1	1	0	2	0	1	1	2	2	1	1	0	1	1	0	1	1	0	0	1	0	1	0	0	1	1	0	0	1
540	0	1	1	1	0	0	1	1	1	1	1	0	0	0	0	0	1	1	0	2	0	0	0	2	0	1	0	2	2	2	0	1	2	1	0	2	0	0	1	0	0	0	0	0	0	0	0	0	0
541	0	1	2	1	0	1	1	1	2	2	0	0	0	0	0	0	2	1	0	2	0	1	0	2	0	2	0	2	2	2	0	0	1	0	0	0	1	0	0	2	0	1	0	0	0	0	1	0	1
542	0	2	2	0	0	0	0	0	2	2	0	0	0	0	0	0	1	1	0	2	0	1	0	2	0	1	0	2	1	1	0	0	1	0	0	0	1	1	0	1	0	0	0	1	0	1	0	0	0
543	0	2	0	0	0	0	1	2	2	1	0	0	1	0	1	0	0	1	1	1	1	0	0	2	0	2	0	2	2	1	2	1	2	0	0	1	1	0	1	1	0	1	0	0	1	0	0	0	0
544	0	2	0	1	0	0	1	2	2	1	0	0	1	0	0	0	1	1	1	0	1	0	0	2	0	0	0	2	2	2	0	2	2	1	1	2	2	0	1	1	0	0	0	0	0	1	0	1	0
545	1	2	1	2	0	0	1	1	1	1	1	0	2	0	0	1	1	1	1	1	0	0	0	2	0	1	1	2	2	1	1	1	1	2	1	2	1	0	1	2	2	1	1	0	1	1	0	0	1
546	0	0	2	0	0	0	0	1	1	1	1	0	0	0	0	0	1	1	1	1	1	1	1	1	0	1	0	1	1	1	0	0	1	1	0	1	1	0	1	1	0	0	1	0	1	0	0	0	1
547	0	2	1	0	0	0	0	1	2	1	0	0	0	0	0	0	2	1	0	2	0	0	0	2	0	1	0	1	2	1	0	1	1	1	1	2	2	0	2	0	0	1	0	0	2	0	1	0	0
548	0	1	1	1	0	0	1	1	2	1	0	0	1	0	1	0	1	0	1	1	0	0	0	2	0	1	1	2	2	1	0	0	2	2	0	2	1	0	1	1	0	1	0	0	1	0	0	0	0
549	1	0	2	0	0	1	1	1	1	1	1	1	1	0	1	0	2	2	0	1	0	0	0	2	2	1	0	1	2	1	1	0	1	0	0	0	1	0	1	1	0	0	0	0	0	1	0	0	0
550	1	2	0	0	0	0	1	1	1	0	1	0	1	0	0	1	1	1	0	2	0	0	0	2	0	1	0	1	2	1	1	1	1	1	0	1	2	0	0	2	0	0	0	0	0	0	0	1	0
551	1	2	1	0	0	0	0	1	2	1	0	0	0	0	0	0	1	1	0	2	0	0	0	2	0	2	0	2	2	2	0	1	2	1	0	1	2	0	0	2	0	0	1	1	2	0	0	1	1
552	1	1	1	0	0	0	1	1	1	1	1	0	0	0	0	0	1	0	1	1	1	0	0	2	0	2	0	1	1	1	0	1	2	2	1	2	1	0	1	1	0	0	0	0	0	2	1	0	0
553	1	1	1	0	0	0	2	2	1	1	0	0	0	0	0	0	1	1	1	1	1	0	1	1	0	2	0	2	2	2	2	0	1	2	2	2	1	1	0	1	1	0	0	1	0	1	0	0	0
554	1	0	2	1	0	0	1	1	2	2	0	0	1	0	0	0	1	1	2	0	2	1	0	2	0	1	0	1	2	2	1	0	0	2	0	2	1	0	1	2	1	0	0	2	0	0	0	1	0
555	1	2	2	0	0	0	1	1	1	1	0	0	1	0	1	0	1	0	1	1	1	0	0	2	0	1	0	2	2	2	1	1	2	0	0	0	2	0	2	1	0	0	0	0	0	0	0	0	0
556	1	1	1	1	0	0	2	2	0	0	2	0	1	0	0	1	1	1	0	2	0	1	1	1	0	0	0	2	2	2	0	0	1	0	0	1	1	0	2	0	0	0	1	0	1	1	0	0	0
557	1	2	0	0	0	0	1	1	2	2	0	0	1	0	0	1	1	0	1	1	1	0	0	2	1	1	0	2	2	2	0	0	2	0	0	0	2	0	1	2	1	0	1	0	1	0	1	0	0
558	1	1	1	1	0	1	2	2	1	0	1	0	0	0	0	0	1	0	1	1	0	0	0	2	0	2	0	2	2	2	0	0	0	2	0	2	1	0	1	1	0	0	0	0	0	0	0	0	0
559	0	1	1	0	0	1	0	1	1	0	1	0	0	0	0	0	1	0	0	2	0	1	1	1	1	1	0	1	1	1	0	0	0	2	1	2	1	0	0	1	0	1	1	0	1	1	1	0	0
560	0	2	1	1	0	0	0	1	1	0	1	1	1	0	1	0	0	0	1	1	0	1	0	2	0	0	1	1	2	0	0	1	0	1	0	2	2	0	1	1	0	1	1	1	0	0	0	0	0
561	0	1	0	0	0	0	2	2	1	1	1	0	0	0	0	0	1	1	0	2	0	1	0	2	0	2	0	2	2	1	0	1	2	1	0	1	1	0	0	2	0	0	2	0	1	1	0	0	0
562	0	1	1	0	0	0	0	1	1	0	1	1	1	1	0	0	2	1	1	1	0	1	0	2	0	1	0	2	2	2	2	0	1	1	0	1	1	0	0	2	0	0	2	0	0	0	0	0	0
563	1	1	1	0	0	1	1	1	1	0	1	0	0	0	0	0	1	0	1	1	1	1	0	2	0	0	0	1	1	1	0	0	1	2	0	2	1	0	0	0	0	1	1	0	2	2	0	0	0
564	0	0	2	0	0	1	1	2	1	0	0	1	1	0	1	0	0	0	1	1	1	0	1	1	0	1	1	2	2	2	0	0	0	2	0	2	1	0	1	1	0	1	1	0	0	1	1	1	0
565	0	1	1	0	0	0	2	2	1	1	1	0	0	0	0	0	1	0	1	1	1	1	0	2	0	1	0	2	2	2	0	0	2	1	0	1	1	0	0	0	0	0	0	0	0	0	0	0	0
566	0	2	0	0	0	0	1	1	1	1	0	0	0	0	0	0	1	1	1	1	0	1	0	2	0	2	0	1	2	1	0	0	0	2	0	2	1	0	1	1	0	0	0	1	0	0	1	0	0
567	0	1	2	0	0	0	1	2	1	0	1	0	0	0	0	0	1	1	1	0	0	1	0	2	0	2	0	2	2	2	0	2	2	1	0	1	2	0	1	1	0	1	1	0	1	1	0	0	0
568	1	2	0	0	0	0	1	2	1	0	1	0	1	0	0	1	2	1	0	2	1	1	0	2	1	0	0	2	2	1	1	0	2	1	0	2	1	0	0	1	0	0	1	0	0	2	0	0	0
569	1	1	2	0	0	0	1	1	2	2	0	0	0	0	0	0	2	0	1	1	1	0	0	2	0	0	0	1	1	1	0	2	2	0	0	1	1	0	1	1	0	1	1	0	0	0	0	0	1
570	0	1	1	0	0	0	2	2	1	1	1	1	1	0	0	0	1	1	1	0	0	1	1	1	1	0	0	2	2	2	1	1	2	2	0	2	2	0	0	2	0	0	1	0	0	0	0	0	0
571	0	1	2	0	0	0	1	1	2	2	0	0	1	0	0	1	1	0	0	2	0	0	0	2	0	1	0	2	2	1	1	1	1	2	0	2	2	0	0	2	1	1	1	0	1	1	0	0	1
572	1	0	2	1	0	0	0	0	2	1	0	0	0	0	0	0	1	1	1	0	1	0	0	2	1	1	0	2	2	1	1	1	2	2	0	2	1	0	0	0	0	1	0	0	2	1	0	0	0
573	0	1	2	0	0	0	1	1	2	2	0	0	0	0	0	0	2	1	0	2	0	1	0	2	0	1	0	1	2	2	1	0	1	0	0	1	1	0	0	0	0	1	0	0	1	0	1	0	0
574	1	0	1	0	0	0	1	1	1	1	1	1	1	0	1	0	1	1	2	0	1	0	0	2	1	0	0	1	2	0	0	0	1	2	0	2	1	0	0	0	0	1	1	0	1	1	0	0	0
575	0	2	1	0	0	0	1	2	0	0	1	2	1	0	1	0	1	0	0	1	0	0	0	2	0	1	0	1	2	0	0	0	1	1	1	1	1	0	1	1	0	0	0	0	0	0	0	0	0
576	1	1	1	0	0	0	2	2	0	0	0	0	1	0	1	0	0	0	2	0	0	0	0	2	0	1	0	1	2	1	0	1	2	1	1	2	2	0	1	0	0	0	0	0	0	2	0	0	0
577	0	2	1	0	0	0	2	2	1	0	1	0	0	0	0	0	1	1	0	2	0	0	0	2	0	1	0	2	2	2	0	0	1	2	0	2	1	0	1	2	1	0	0	0	0	0	0	1	0
578	1	0	2	1	0	1	2	2	1	0	0	0	1	0	1	0	1	1	1	1	1	0	0	2	1	1	0	2	2	2	0	1	2	2	1	2	1	0	1	1	0	0	0	0	1	1	0	0	0
579	0	0	2	0	0	1	1	1	1	0	1	0	0	0	0	0	0	0	1	1	1	1	0	2	0	0	0	2	2	2	0	0	1	2	0	2	1	0	0	1	0	0	0	0	0	1	0	0	0
580	1	1	1	1	0	0	2	2	0	0	1	1	1	0	1	0	2	2	0	1	0	0	0	2	0	1	0	2	2	2	0	0	1	2	0	2	2	0	1	1	0	0	0	0	0	0	0	0	0
581	0	2	2	0	0	0	2	2	1	1	1	1	1	0	1	0	1	1	0	2	0	1	0	2	0	1	1	2	2	1	1	0	2	0	0	1	1	0	1	0	0	0	0	0	1	1	0	0	0
582	1	2	0	1	0	0	2	2	0	0	0	0	0	0	0	0	0	0	0	2	0	0	0	2	0	1	0	2	1	1	0	2	2	0	0	1	0	0	1	0	0	1	1	0	1	1	0	1	0
583	0	0	2	0	0	1	2	2	0	0	2	0	0	0	0	0	2	2	1	1	1	1	0	2	0	0	0	2	2	1	1	1	2	2	1	2	2	0	0	1	0	0	0	0	0	0	0	1	0
584	1	1	1	1	0	0	1	2	2	0	0	0	2	0	0	1	1	1	0	1	0	0	0	2	0	1	0	2	2	2	0	1	2	1	0	2	2	0	2	1	0	0	2	0	0	2	0	0	0
585	1	2	1	0	0	0	2	2	1	1	0	1	2	1	1	0	1	0	0	2	0	1	1	1	1	1	0	2	2	2	0	2	2	1	1	2	1	1	0	1	0	0	1	0	0	0	0	0	0
586	0	2	0	0	0	0	1	1	2	2	0	0	0	0	0	0	2	2	1	1	1	0	0	2	1	0	0	2	2	2	1	1	1	1	0	1	1	0	1	1	0	1	1	1	1	2	0	0	0
587	0	1	1	0	0	1	1	2	2	1	0	1	2	1	1	0	1	1	0	1	1	1	0	2	0	2	1	2	2	1	0	0	1	1	0	1	1	0	0	1	0	1	1	0	1	1	0	0	0
588	1	2	1	0	0	0	2	2	1	1	1	0	0	0	0	0	1	1	0	2	0	1	0	2	0	1	0	2	2	1	1	0	0	0	0	1	1	1	0	1	0	1	1	0	1	0	0	0	0
589	0	2	1	0	0	0	1	1	1	1	0	0	0	0	0	0	2	1	0	2	0	0	0	2	0	1	0	2	2	1	2	1	2	1	0	2	1	0	1	1	0	1	1	0	1	0	0	0	0
590	0	2	1	0	0	0	1	1	1	1	1	1	2	0	1	0	2	1	1	1	0	0	1	1	1	1	0	2	2	2	0	1	2	0	0	1	1	0	1	1	0	0	0	1	0	0	0	0	0
591	1	2	0	1	1	0	1	1	2	1	0	1	2	0	2	0	2	0	0	2	0	0	0	2	0	2	0	0	2	0	0	1	2	0	0	2	1	0	0	1	0	0	0	0	1	0	0	1	0
592	0	2	2	0	0	1	1	1	0	0	1	1	1	0	1	0	2	1	0	2	0	1	0	2	0	2	0	2	1	1	0	0	1	1	1	1	1	0	2	0	0	1	1	0	0	0	0	0	0
593	1	1	2	0	0	1	1	1	1	1	0	1	1	1	0	0	1	1	2	0	0	1	0	2	0	1	0	2	2	2	0	0	1	2	0	2	1	0	0	1	0	1	0	0	1	1	0	1	0
594	1	0	1	0	0	0	1	2	2	0	0	0	0	0	0	0	1	1	1	1	0	0	0	2	0	2	0	2	2	2	0	2	1	1	0	1	0	0	1	0	0	0	0	0	0	0	0	0	0
595	1	1	2	1	0	0	2	2	2	1	0	0	1	1	0	0	1	0	0	2	0	1	0	2	0	0	0	2	0	0	0	0	2	2	0	2	1	0	0	1	0	1	1	0	1	0	0	0	0
596	1	0	2	0	0	0	1	1	2	2	0	1	2	0	2	0	0	0	0	2	0	0	0	2	0	1	0	2	1	1	1	1	1	2	1	1	1	0	0	1	0	1	1	1	1	2	0	0	0
597	0	0	2	1	0	0	0	0	2	2	0	0	1	0	0	1	1	1	1	1	1	1	1	1	0	1	0	2	1	1	1	1	0	1	0	1	0	0	1	1	0	0	0	2	0	2	0	0	1
598	1	1	1	0	0	0	1	1	2	2	0	1	0	0	0	0	1	0	1	1	1	0	0	2	0	1	0	0	2	1	0	2	1	1	0	2	2	0	0	2	0	1	1	0	1	0	0	0	0
599	0	2	1	0	0	0	0	0	1	1	0	0	0	0	0	0	1	1	0	2	0	0	0	2	1	1	0	2	2	1	2	1	1	1	0	1	2	0	1	1	0	0	1	0	1	0	0	0	0
600	0	2	1	0	0	0	2	2	0	0	1	0	0	0	0	0	2	1	0	2	0	1	2	0	1	1	0	2	2	2	2	1	0	1	0	1	2	0	0	1	0	1	1	0	1	1	1	0	0
601	0	1	1	0	0	0	1	2	1	0	1	0	0	0	0	0	2	2	0	2	0	2	1	1	1	1	0	1	1	1	0	0	1	0	0	1	1	1	0	1	0	0	1	0	1	1	0	0	0
602	1	1	2	1	0	0	0	0	1	1	1	1	2	0	2	0	1	0	1	1	0	0	1	1	0	0	0	1	2	1	0	0	1	1	0	1	2	0	1	1	0	0	1	0	0	0	0	0	1
603	0	0	2	0	0	0	2	2	0	0	0	0	1	0	0	1	1	0	1	1	1	0	0	2	0	1	0	1	2	1	0	1	2	0	0	1	1	0	0	0	0	0	0	0	0	1	0	0	0
604	1	0	2	0	0	1	0	1	2	0	0	0	1	0	1	0	1	1	1	1	0	1	0	2	0	0	1	2	2	1	0	1	2	1	0	2	0	0	2	0	1	0	0	1	0	0	0	0	0
605	0	1	2	0	0	1	1	2	2	1	0	1	1	0	1	0	1	1	1	1	0	1	0	2	0	1	0	1	2	1	0	1	1	0	0	0	1	0	0	1	0	1	1	0	2	0	0	0	0
606	0	1	1	0	0	0	1	2	1	1	0	2	1	0	1	0	2	0	0	2	0	0	0	2	0	1	1	1	2	2	0	1	2	1	0	1	1	0	1	1	0	1	1	1	1	2	0	0	1
607	1	1	1	0	0	1	1	1	1	1	1	0	1	0	0	0	0	1	0	2	0	0	0	2	0	1	1	2	2	1	1	0	1	1	1	1	2	0	1	1	1	0	0	0	0	0	0	1	0
608	0	1	1	0	1	0	1	2	1	0	1	0	0	0	0	0	0	0	1	1	1	2	1	1	1	1	0	2	2	1	1	1	1	2	2	2	1	0	1	1	0	1	2	0	1	1	0	0	1
609	1	2	1	2	0	0	2	2	1	0	1	0	1	0	1	0	1	0	0	2	0	0	0	2	0	1	0	2	1	1	1	1	1	2	1	2	0	0	2	1	1	1	1	0	1	1	1	0	0
610	1	0	2	0	0	1	2	2	1	1	0	0	0	0	0	0	1	0	1	1	0	0	1	1	0	0	0	1	2	1	0	0	0	1	1	2	1	1	0	1	0	0	1	0	0	0	0	0	1
611	0	0	2	0	0	0	2	2	1	0	0	1	1	0	1	0	1	0	0	2	0	0	0	2	1	1	0	2	2	2	0	0	1	1	1	1	1	0	1	1	1	1	0	0	1	1	0	1	1
612	0	1	2	0	0	0	1	1	1	1	1	2	2	1	1	0	1	1	1	0	1	1	0	2	0	1	0	2	1	1	0	2	1	1	0	2	0	0	2	0	1	1	1	0	2	1	0	0	1
613	0	1	2	1	0	0	1	1	2	2	0	0	0	0	0	0	0	0	1	1	1	0	0	2	0	2	0	2	2	1	2	0	0	2	0	2	1	0	1	1	0	0	0	0	0	0	1	0	0
614	0	1	1	0	0	0	1	1	1	1	0	0	0	0	0	0	1	0	1	1	0	0	1	1	0	1	0	2	1	1	1	0	2	2	2	2	1	0	0	0	0	0	0	0	0	0	0	0	1
615	0	1	1	1	0	1	2	2	1	1	0	0	0	0	0	0	1	0	0	1	0	0	0	2	0	0	1	1	2	0	0	0	1	2	0	2	2	0	0	2	0	1	0	0	1	0	0	0	1
616	1	1	1	1	0	0	1	1	2	2	1	1	2	1	0	0	2	1	0	2	0	0	0	2	1	0	0	2	1	1	0	0	2	2	1	2	1	0	1	1	0	1	1	0	1	1	0	1	0
617	1	2	1	0	0	0	1	1	1	1	0	0	1	0	0	1	1	1	1	1	1	0	0	2	2	1	0	1	2	1	0	1	1	1	0	2	2	0	0	1	0	0	0	0	0	1	0	0	0
618	0	2	1	0	0	0	1	1	1	1	1	0	0	0	0	0	1	1	0	2	0	0	1	1	1	1	0	2	1	1	0	1	2	0	0	1	0	1	1	0	0	0	0	0	0	0	0	0	0
619	0	0	2	0	0	1	1	1	2	2	0	0	0	0	0	0	1	1	1	0	1	0	0	2	0	2	0	1	1	0	0	1	2	2	1	2	1	0	2	0	0	0	1	0	1	0	0	0	0
620	1	0	2	0	0	1	1	2	2	1	0	0	0	0	0	0	2	2	0	2	0	0	0	2	0	1	0	1	2	1	0	1	2	0	0	0	2	0	0	2	1	0	1	1	0	1	1	0	0
621	1	0	2	0	0	0	0	1	1	1	1	0	0	0	1	0	1	0	1	1	1	1	1	1	0	1	0	2	2	2	0	1	1	0	0	0	1	0	1	1	0	0	0	0	1	0	0	0	1
622	1	0	2	0	1	0	2	2	1	0	1	0	0	0	0	0	1	0	1	1	1	1	0	2	0	1	0	2	2	2	1	1	2	0	0	1	1	1	0	1	0	0	1	0	1	0	0	0	0
623	1	2	1	0	0	0	0	1	1	0	1	0	1	0	0	0	1	1	0	2	0	0	0	2	0	1	0	1	2	1	0	1	2	0	0	1	2	0	0	2	0	1	1	0	1	1	0	0	0
624	1	1	2	1	0	0	1	1	1	1	1	0	0	0	0	0	1	1	2	0	2	0	1	1	0	1	0	2	2	2	0	0	1	1	0	1	0	0	2	0	0	0	1	0	1	1	0	0	1
625	0	1	2	1	0	0	1	0	2	1	0	0	0	0	0	0	2	2	1	1	1	1	1	1	0	1	0	2	1	1	1	1	0	1	0	2	2	0	1	1	0	1	1	0	1	0	0	0	0
626	1	1	2	0	0	0	1	2	2	1	0	0	1	0	0	1	1	1	2	0	1	0	0	2	0	1	0	1	1	1	0	0	1	1	0	1	1	0	1	2	1	0	1	0	0	0	0	0	0
627	0	2	0	0	0	0	1	1	1	1	1	1	1	0	1	0	1	0	0	2	0	0	0	2	0	1	1	2	2	1	0	0	0	2	0	2	2	0	1	1	0	0	0	0	0	0	2	0	0
628	0	1	2	1	0	0	2	2	1	1	1	0	0	0	0	0	2	2	1	1	1	0	0	2	1	2	0	2	2	2	0	2	2	1	0	1	1	1	0	0	0	0	0	0	1	1	0	0	0
629	0	1	2	0	0	0	0	1	2	1	0	0	0	0	0	0	1	1	0	2	0	1	0	2	0	1	0	1	2	1	0	0	0	2	0	2	2	0	0	2	0	1	1	0	1	2	0	0	0
630	1	2	2	1	0	0	1	1	1	1	1	0	0	0	0	0	2	0	1	1	1	0	0	2	0	1	0	2	1	1	0	1	2	0	0	0	1	0	1	1	0	1	1	0	1	1	0	0	1
631	1	2	0	0	0	0	1	1	1	1	1	0	2	0	2	0	1	0	1	1	1	1	1	1	1	2	0	2	2	2	0	0	1	1	0	1	2	0	0	1	0	0	0	0	0	1	0	0	0
632	0	1	1	0	1	1	1	2	1	0	0	0	0	0	0	0	2	1	1	1	1	0	0	2	0	1	0	2	2	2	0	1	1	1	0	2	2	1	0	0	0	0	0	1	0	0	0	0	0
633	1	2	1	1	0	0	2	2	1	1	0	0	2	0	2	0	1	0	0	1	0	0	0	2	0	0	0	0	2	0	0	1	1	1	0	1	1	0	1	1	0	1	1	0	1	1	0	0	1
634	1	1	1	0	1	0	1	1	1	1	1	0	0	0	0	0	1	0	0	1	0	0	1	1	1	0	0	2	2	2	0	0	0	0	0	2	1	0	1	1	0	1	2	0	0	0	0	0	0
635	1	2	1	2	0	0	0	0	2	2	0	0	0	0	0	0	1	1	2	0	1	0	0	2	0	0	0	1	2	0	0	0	1	2	0	2	1	0	2	1	1	0	1	0	0	0	1	0	0
636	0	1	1	0	0	0	1	2	0	0	1	0	2	0	2	0	1	1	0	2	0	0	0	2	1	1	0	2	1	1	0	0	0	1	0	1	2	0	1	2	1	1	0	0	0	0	0	1	0
637	1	2	0	0	0	0	1	1	1	1	1	1	2	0	1	0	1	1	0	2	0	0	1	1	1	1	0	2	1	1	1	1	2	1	0	2	1	0	1	1	1	0	0	0	0	0	0	0	1
638	0	1	2	1	0	0	1	1	1	1	1	0	2	0	2	0	2	0	0	2	0	0	0	2	0	1	0	2	1	1	0	0	0	1	0	1	1	1	0	1	0	0	0	0	0	1	0	0	0
639	0	1	1	1	0	0	1	2	1	0	0	0	0	0	0	0	0	0	0	2	0	0	0	2	0	0	0	2	2	2	0	0	0	2	0	2	1	0	1	1	0	0	0	0	0	0	0	0	1
640	1	1	1	0	1	0	1	2	1	0	1	1	1	0	1	0	1	1	0	2	0	0	0	2	0	1	0	1	2	2	0	0	2	1	1	1	1	0	0	1	0	0	1	0	1	1	0	0	0
641	1	2	1	0	0	0	0	0	2	2	0	2	1	0	1	0	2	1	0	2	1	1	0	2	1	0	0	1	2	1	0	0	1	1	0	1	2	0	1	1	1	0	0	0	0	1	0	1	0
642	0	1	1	0	0	0	2	2	0	0	2	0	1	0	0	1	2	1	1	1	0	0	0	2	0	0	0	2	2	1	1	0	2	0	0	2	2	0	0	2	0	0	1	0	1	0	1	0	0
643	1	1	2	1	0	0	2	2	0	0	0	0	1	0	0	1	1	0	1	1	1	0	0	2	0	0	0	2	1	0	1	2	2	0	0	0	1	0	0	2	0	0	1	0	1	1	0	1	0
644	1	1	1	0	0	0	1	1	2	2	0	1	0	0	0	0	1	0	1	1	0	0	0	2	0	2	0	1	2	0	0	1	1	1	0	2	0	0	1	1	0	0	0	1	0	0	0	0	2
645	0	1	1	1	0	1	2	2	0	0	1	0	2	0	0	1	1	1	1	1	1	0	0	2	1	2	0	2	2	1	2	0	1	2	1	2	1	0	0	0	0	1	0	0	1	0	0	1	0
646	0	1	1	0	0	0	0	0	1	1	1	0	0	0	0	0	0	0	0	0	0	0	1	1	0	0	0	2	2	1	1	0	1	2	1	2	1	0	0	1	0	0	1	0	1	2	0	0	0
647	1	0	2	0	0	0	2	2	1	1	0	0	0	0	0	1	2	2	0	2	0	0	0	2	0	1	0	2	2	1	0	0	1	2	1	2	1	0	2	1	1	0	0	0	0	0	0	0	0
648	1	0	1	0	0	0	1	2	1	0	0	0	0	0	0	0	0	0	0	2	0	0	0	2	1	1	0	1	2	0	0	1	1	0	0	1	0	0	1	0	0	0	1	0	1	0	0	0	0
649	0	1	1	0	0	0	0	0	2	2	0	0	0	0	0	0	2	2	2	0	0	1	0	2	0	1	0	2	2	1	2	1	2	1	0	2	2	0	0	1	0	1	0	0	0	1	0	0	0
650	1	1	1	0	0	0	2	2	2	1	0	1	2	0	1	0	1	1	0	2	0	0	0	2	0	1	0	1	1	1	1	0	1	2	0	2	1	1	0	0	0	0	0	0	0	2	0	0	0
651	0	2	0	0	0	0	2	2	0	0	0	0	1	0	0	1	1	0	1	1	0	0	0	2	0	0	0	2	2	2	0	1	2	0	0	1	0	0	1	1	0	0	0	0	0	1	0	0	1
652	0	1	1	0	0	0	2	2	0	0	2	0	0	0	0	0	1	0	0	2	0	0	0	2	0	1	0	2	2	2	0	0	2	0	0	1	1	0	0	1	0	0	0	1	0	0	0	0	0
653	0	0	2	0	1	0	1	1	2	2	0	0	0	0	0	0	1	0	1	1	1	0	0	2	0	1	0	1	1	1	0	1	1	2	1	1	2	0	0	2	0	0	0	0	0	0	0	0	0
654	0	0	2	0	0	1	0	1	2	2	0	0	1	0	1	0	1	0	1	1	1	0	0	2	0	1	0	2	2	1	1	1	2	0	0	0	1	0	1	1	0	0	0	1	0	1	0	0	0
655	1	0	2	1	0	1	1	1	2	2	1	0	1	0	1	0	1	1	0	2	0	0	0	2	0	2	0	1	2	0	1	2	1	1	0	1	1	0	1	2	1	0	0	1	0	0	0	0	0
656	0	2	0	0	0	0	1	1	1	1	0	1	1	0	1	0	2	1	0	2	0	0	0	2	0	2	0	2	2	2	2	0	1	1	0	1	1	0	2	0	0	0	1	0	1	1	0	0	0
657	1	0	2	0	0	0	0	1	2	1	0	0	1	0	1	0	1	0	1	0	1	1	0	2	0	2	0	1	2	1	0	0	0	0	0	1	1	0	0	1	0	0	1	1	1	0	0	0	0
658	0	0	2	1	0	0	1	1	2	2	0	0	0	0	0	0	1	1	2	0	1	0	0	2	0	1	0	2	2	2	1	1	2	0	0	1	1	0	1	1	1	0	0	0	0	0	0	0	0
659	1	0	2	0	0	0	0	0	2	2	0	1	1	0	1	0	0	0	2	0	0	1	2	0	1	0	1	2	1	0	0	0	0	2	0	2	1	0	0	2	0	0	0	0	0	0	1	0	1
660	0	1	2	0	0	0	0	0	1	1	0	1	1	0	1	0	0	0	1	1	1	1	0	2	1	0	0	0	1	0	0	0	1	1	0	1	1	1	0	1	0	0	0	0	2	1	1	0	0
661	1	2	1	0	0	0	1	1	2	2	1	0	2	0	1	0	1	1	0	1	0	0	0	2	0	1	0	2	2	1	2	1	2	0	0	1	0	0	1	1	0	1	1	1	1	2	0	0	0
662	0	2	1	0	0	0	2	2	1	1	0	0	0	0	0	0	2	1	0	2	0	0	0	2	0	1	0	2	2	2	0	0	0	1	1	2	1	0	1	1	0	1	1	0	1	1	0	0	0
663	0	0	2	0	0	0	2	2	0	0	1	0	0	0	0	0	1	0	1	1	1	1	0	2	0	1	0	2	2	2	0	0	2	1	0	1	1	1	0	1	0	0	1	0	1	0	0	0	1
664	1	2	1	0	0	0	2	2	1	1	0	1	1	0	1	0	2	2	1	1	1	1	0	2	0	2	0	1	2	1	0	0	1	2	0	2	1	0	0	2	0	0	0	1	0	0	1	0	0
665	0	2	1	0	0	0	0	0	2	2	0	1	1	0	1	0	1	0	0	1	0	0	1	1	0	2	0	2	2	2	0	0	1	1	0	2	1	0	2	0	0	1	1	0	1	0	0	0	0
666	0	0	2	0	0	0	0	0	2	2	0	0	0	0	0	0	0	0	0	1	0	0	1	1	0	2	0	2	2	2	0	1	2	1	0	2	0	0	2	0	0	0	1	0	0	2	0	0	0
667	1	1	2	0	0	0	1	2	2	1	0	0	1	0	2	0	0	0	0	1	0	1	2	0	1	0	0	2	2	1	1	2	1	1	0	1	1	0	1	1	0	0	0	0	0	0	0	1	1
668	1	0	2	0	0	1	0	1	2	1	0	0	0	0	0	0	0	0	0	2	0	0	0	2	0	0	0	2	2	2	0	1	1	0	0	0	2	0	0	2	0	0	0	0	0	0	0	1	0
669	1	0	2	1	0	0	2	2	2	1	0	0	0	0	0	0	1	1	0	2	0	0	1	1	1	0	0	2	2	1	0	0	1	0	0	0	2	0	0	2	1	1	1	0	1	1	0	0	0
670	1	0	2	1	0	0	1	2	1	0	1	1	2	0	2	0	2	1	1	1	1	0	0	2	1	0	0	1	2	0	0	1	1	1	1	1	1	0	1	2	1	0	0	0	1	0	0	0	0
671	0	0	2	0	1	0	1	1	2	2	0	1	1	0	0	0	2	0	1	1	1	1	0	2	0	0	0	1	2	1	0	0	1	1	0	2	1	0	1	1	0	0	0	0	0	1	0	0	0
672	0	2	0	1	0	0	2	2	1	1	1	0	1	0	1	0	2	1	1	1	1	1	1	1	0	0	0	2	2	1	0	0	1	2	0	2	1	0	0	0	0	0	1	0	1	0	1	0	0
673	0	1	1	0	1	0	1	1	2	1	0	0	1	0	1	0	1	1	0	2	0	0	0	2	0	1	0	2	2	2	0	0	2	1	1	1	2	0	0	2	0	1	0	0	1	0	0	0	0
674	0	1	2	0	0	0	2	2	1	1	1	0	1	0	1	0	0	0	0	2	0	0	0	2	1	1	0	1	2	1	0	1	2	1	1	1	1	0	1	1	0	1	0	0	0	1	0	0	0
675	1	2	0	0	0	0	0	1	2	1	0	1	2	0	2	0	0	0	0	1	0	0	0	2	0	2	0	1	2	1	0	0	1	2	0	2	1	0	2	1	1	0	0	1	0	0	0	0	1
676	1	0	2	0	0	0	1	2	1	0	0	1	1	0	1	0	0	0	1	1	1	1	2	0	1	1	0	2	1	0	1	1	1	1	0	1	0	0	1	1	0	0	0	0	1	0	0	0	0
677	0	1	1	0	0	1	0	0	2	2	0	1	1	0	1	0	0	0	1	0	0	2	0	2	0	0	0	2	2	1	1	0	2	0	0	2	1	0	2	1	1	0	1	0	1	0	0	0	0
678	0	1	1	0	1	0	1	1	2	2	0	1	2	0	1	0	2	0	0	2	0	0	1	1	0	2	0	2	2	2	0	1	1	0	0	1	1	0	1	1	0	0	0	0	1	1	0	1	0
679	0	2	0	0	0	0	1	2	1	0	1	2	2	0	2	0	1	1	2	0	0	0	1	1	0	1	0	1	1	1	0	1	1	1	1	1	1	0	0	0	0	1	0	0	1	0	1	0	0
680	1	1	1	0	0	0	1	1	2	2	0	1	1	0	1	0	2	2	1	1	1	0	0	2	0	1	0	1	2	1	0	2	2	0	0	1	1	0	0	2	0	0	0	0	0	0	0	0	0
681	0	2	1	0	0	0	1	1	2	2	1	0	1	0	1	0	0	0	1	1	1	0	1	1	0	2	0	2	2	2	2	1	1	2	0	2	1	0	0	0	0	1	0	0	0	0	0	0	0
682	0	2	1	1	0	0	0	2	2	0	1	1	1	0	1	0	1	1	1	1	0	0	0	2	0	2	1	2	1	0	0	1	2	0	0	1	1	0	0	1	0	0	0	0	0	0	0	0	0
683	0	1	2	0	0	0	2	2	1	1	1	0	0	0	0	0	0	0	1	0	1	1	0	2	0	1	0	1	1	1	0	0	1	1	0	1	1	0	0	2	0	0	0	1	0	0	0	1	0
684	0	2	0	0	0	0	1	1	1	1	0	0	1	0	0	1	2	0	1	1	1	1	1	1	1	1	0	1	2	1	0	1	2	0	0	0	1	0	0	0	0	0	0	0	0	0	0	0	0
685	1	0	2	1	0	1	2	2	0	0	0	1	1	0	1	0	1	1	1	1	1	1	0	2	0	2	0	1	2	1	0	1	2	2	0	2	1	1	1	0	0	0	1	0	1	1	0	1	0
686	1	0	2	0	0	0	0	1	2	2	0	0	0	0	0	0	1	1	1	0	1	0	0	2	0	1	0	1	2	1	0	0	1	1	0	1	1	0	1	1	0	1	1	1	0	0	0	0	1
687	1	1	1	1	0	0	1	1	1	1	0	0	1	0	0	1	1	0	1	1	1	0	0	2	0	1	0	2	2	2	0	1	2	0	0	1	2	0	0	1	0	0	0	0	0	0	0	0	0
688	0	1	1	1	0	0	2	2	1	1	0	0	1	0	0	1	0	0	0	2	0	0	0	2	0	1	0	1	1	1	0	0	1	0	0	0	1	0	0	2	0	0	0	1	0	0	0	1	1
689	0	1	1	0	0	1	2	2	1	1	0	0	0	0	0	0	1	1	1	1	1	1	0	2	0	1	0	1	2	0	0	0	1	2	1	2	2	0	0	2	0	0	1	0	1	1	0	0	0
690	0	2	1	1	0	0	1	1	2	2	0	0	1	0	0	1	2	0	0	2	0	0	1	1	0	1	0	1	1	1	0	1	2	0	0	1	1	0	0	2	0	1	0	0	1	0	0	0	0
691	1	2	0	0	0	0	2	2	0	0	0	0	1	0	0	1	2	1	1	1	0	1	0	2	0	0	0	2	2	2	0	0	1	1	0	1	2	0	0	1	0	0	0	0	0	1	1	1	0
692	1	2	1	0	0	0	0	0	2	2	0	0	0	0	0	0	2	2	0	1	0	1	0	2	0	2	0	1	2	1	0	1	2	1	0	1	1	0	0	0	0	1	1	1	0	0	0	0	0
693	1	2	0	0	0	0	2	2	0	0	2	1	1	1	0	0	0	0	1	0	1	0	0	2	0	1	0	1	2	1	0	0	1	2	0	2	0	0	1	0	0	1	1	0	2	2	1	1	0
694	0	1	1	1	0	0	1	1	2	2	0	0	1	0	1	0	1	2	1	1	1	0	0	2	0	2	0	2	2	2	0	0	1	1	0	1	1	0	0	1	0	0	0	1	0	1	0	0	0
695	1	1	1	0	0	1	1	2	1	0	1	0	0	0	0	0	1	0	1	1	0	1	1	1	1	1	0	2	2	2	0	0	2	1	0	1	2	0	1	1	0	0	1	0	0	0	0	0	1
696	1	0	2	0	0	0	2	2	2	2	0	0	0	0	0	0	1	0	0	1	0	0	1	1	0	1	0	1	1	1	0	1	1	1	0	1	1	0	1	2	2	0	1	0	0	2	0	0	0
697	1	1	1	1	1	1	0	0	2	2	0	0	1	0	1	0	1	1	1	0	0	0	1	1	1	0	0	2	1	1	1	0	1	1	0	2	1	0	1	1	0	1	0	0	1	1	1	0	0
698	1	1	1	0	0	0	2	2	0	0	0	0	1	0	1	0	1	1	1	1	1	1	0	2	0	2	0	2	1	1	0	0	2	1	0	2	2	0	1	1	0	0	0	0	0	1	0	0	0
699	1	1	1	0	0	1	1	2	2	0	0	0	0	0	0	0	2	0	0	2	0	0	1	1	0	1	0	2	2	1	1	0	2	1	1	2	2	0	0	2	0	1	0	0	0	0	0	1	0
700	1	2	2	0	0	1	1	1	0	0	2	0	1	0	0	1	2	2	1	1	1	0	1	1	0	1	1	2	2	1	1	1	2	1	1	1	1	1	1	0	0	0	0	1	1	1	0	0	0
701	0	0	2	0	0	0	1	1	2	2	0	0	1	0	0	0	1	0	0	2	0	0	1	1	1	1	0	1	2	1	0	2	2	0	0	0	1	1	1	0	0	1	0	0	1	0	1	0	1
702	1	1	0	0	0	0	1	1	0	0	2	1	1	0	1	0	1	0	1	1	1	0	0	2	1	1	0	2	2	2	1	2	1	1	0	1	2	0	1	1	0	1	1	0	1	0	0	0	0
703	0	1	1	0	0	0	1	1	2	2	0	0	0	0	0	0	2	1	0	2	0	1	1	1	1	1	0	2	2	1	1	1	1	1	0	1	1	0	0	1	0	2	2	0	2	1	0	0	0
704	0	2	0	0	0	0	0	1	1	1	1	1	1	0	1	0	2	0	1	1	1	0	0	2	0	1	0	1	1	1	0	0	1	2	0	2	1	0	0	2	0	1	1	0	1	0	0	0	1
705	1	1	1	0	0	1	0	1	1	0	1	0	0	0	0	0	0	0	0	2	0	0	1	1	1	1	0	2	2	2	0	1	1	1	0	2	0	0	1	1	0	1	1	0	1	0	0	0	0
706	0	1	1	1	0	0	1	1	1	1	1	1	1	0	1	0	1	1	1	1	1	2	1	1	1	1	0	2	2	1	1	0	1	1	0	1	1	0	0	2	0	0	1	1	2	0	0	0	0
707	1	1	1	0	0	1	0	0	2	2	0	0	1	0	0	1	2	0	0	2	0	0	0	2	0	2	0	2	2	2	0	0	0	1	0	0	1	1	0	1	0	0	0	0	1	1	0	0	0
708	0	0	2	0	0	0	0	1	2	1	0	0	1	0	0	1	1	0	0	2	0	0	0	2	0	1	0	1	2	1	1	0	1	1	0	1	1	0	1	1	0	0	0	0	0	0	0	0	0
709	1	1	1	0	0	0	2	2	0	0	2	1	1	0	1	0	0	0	1	1	1	1	1	1	1	1	0	1	1	1	0	0	2	0	0	1	1	0	0	1	0	0	0	1	0	1	0	0	0
710	1	0	1	0	0	0	0	0	2	2	0	0	1	0	1	0	1	1	1	1	0	0	1	1	0	2	0	1	2	1	0	0	1	1	0	2	1	0	2	0	0	0	0	0	1	1	0	1	0
711	1	2	0	0	0	0	2	2	1	0	1	0	0	0	0	0	2	0	1	1	1	1	0	2	0	1	0	1	2	1	0	0	2	1	0	2	1	0	0	2	0	1	1	0	1	0	0	0	0
712	0	1	2	1	0	0	1	2	2	2	0	1	2	0	1	1	1	1	0	1	0	0	1	1	0	2	0	1	2	1	0	0	2	1	1	2	1	0	2	0	0	0	0	0	2	1	0	0	0
713	0	1	0	1	0	0	2	2	1	0	0	1	1	0	1	0	2	1	0	2	1	1	0	2	1	0	0	1	2	1	0	0	2	2	0	2	2	0	0	2	0	0	1	0	1	1	1	0	0
714	0	1	1	1	1	1	1	2	0	0	1	0	0	0	1	0	1	0	0	2	0	0	1	1	0	1	0	2	1	1	0	1	2	2	0	2	2	0	1	1	0	0	1	0	0	1	0	1	0
715	1	1	1	1	0	0	2	2	1	1	0	0	1	0	1	0	0	0	1	1	1	1	0	2	0	2	0	2	2	2	0	0	1	0	0	0	1	0	1	1	0	1	0	0	2	0	0	1	0
716	0	1	1	1	0	0	1	1	1	1	0	1	1	0	1	0	2	2	1	1	0	2	1	1	1	1	0	2	2	2	1	0	1	1	0	2	1	0	1	1	0	1	0	0	1	1	0	0	0
717	0	0	2	0	0	1	0	1	2	1	0	1	1	0	1	0	2	2	1	1	1	1	0	2	0	0	0	2	2	2	1	1	1	0	0	0	1	0	1	1	0	1	0	0	1	1	0	0	0
718	1	1	1	0	0	0	2	2	0	0	0	0	0	0	0	0	1	0	1	0	1	0	1	1	1	0	0	1	2	1	0	0	1	0	0	0	1	0	1	2	1	0	1	0	0	1	0	0	1
719	1	2	2	1	0	0	0	0	2	2	0	1	1	0	1	0	1	0	1	1	1	0	0	2	0	1	0	2	2	2	1	0	1	1	0	1	1	0	1	0	0	0	0	1	1	1	0	0	0
720	0	1	2	0	0	1	2	2	0	0	1	2	2	0	2	0	0	0	2	0	0	0	0	2	0	2	0	2	2	2	0	0	2	2	0	2	2	0	0	2	0	0	0	1	0	1	1	0	1
721	0	0	2	1	0	1	2	2	1	1	1	1	1	0	0	0	1	0	1	1	1	1	0	2	0	1	0	2	1	1	0	0	1	2	0	2	1	0	1	1	1	0	0	1	1	1	0	0	0
722	0	2	1	1	0	0	2	2	1	0	1	1	0	0	0	0	1	1	1	0	0	0	1	1	1	2	0	2	2	2	0	1	0	1	0	1	1	0	2	0	0	1	0	0	0	1	0	0	0
723	1	1	1	0	0	0	1	1	1	1	0	0	0	0	0	0	2	1	0	2	1	0	1	1	0	1	1	1	1	0	0	1	1	1	0	1	1	0	1	1	0	2	2	0	2	1	0	0	0
724	0	1	0	0	0	0	2	2	0	0	0	1	1	0	1	0	1	1	0	2	0	0	1	1	1	2	0	2	2	1	1	2	2	0	0	1	1	0	0	2	0	0	0	0	2	0	0	0	0
725	1	0	2	0	0	0	2	2	1	1	0	1	2	0	1	0	1	1	0	1	0	0	2	0	0	0	0	1	2	0	0	0	0	2	0	2	2	0	1	1	0	1	0	0	2	0	0	2	0
726	1	2	0	0	0	0	1	2	2	2	0	1	1	0	1	0	0	0	0	1	0	0	0	2	0	2	0	2	2	2	0	1	1	0	0	0	1	0	0	1	0	0	1	0	1	0	0	0	0
727	0	1	1	0	0	0	1	1	1	1	1	0	0	0	0	0	1	1	1	1	1	1	1	1	1	1	0	2	2	1	2	2	2	0	0	1	2	0	1	1	0	0	0	1	0	1	0	0	0
728	0	0	2	2	0	1	1	2	1	0	0	1	1	1	0	0	0	0	1	1	1	0	0	2	0	2	0	1	1	0	0	1	1	1	0	1	1	0	1	1	0	0	1	0	0	0	1	0	1
729	1	1	2	0	0	0	1	1	1	1	0	0	0	0	0	0	2	0	0	2	0	0	0	2	0	1	0	2	2	2	0	0	1	2	0	2	0	1	1	0	0	0	1	0	0	0	0	0	0
730	1	1	1	1	1	1	1	1	1	1	0	0	0	0	0	0	2	2	0	1	0	0	0	2	0	1	0	1	2	1	0	2	2	0	0	0	1	0	2	1	1	1	0	0	2	1	0	0	1
731	0	1	1	0	0	1	1	2	1	0	0	0	1	0	1	0	0	0	1	1	1	0	0	2	0	1	1	2	2	1	0	0	1	1	0	2	1	0	0	1	0	0	1	0	1	1	0	0	0
732	1	0	2	1	0	0	1	1	2	2	1	1	1	0	1	0	1	0	0	1	0	1	0	2	1	0	1	2	2	0	1	0	2	2	2	2	2	0	1	1	1	0	0	0	0	0	0	0	1
733	0	2	0	0	0	0	1	1	2	0	0	0	0	0	0	0	2	0	0	2	0	0	0	2	0	1	0	2	1	0	1	1	1	1	1	1	2	0	0	2	0	0	0	0	1	1	0	0	0
734	1	1	1	0	0	0	0	1	2	0	0	0	0	0	0	0	2	2	0	2	0	0	0	2	0	2	0	1	2	1	1	1	1	1	0	2	2	0	0	2	0	0	0	0	0	0	0	0	1
735	1	2	1	0	1	1	2	2	2	1	0	1	2	0	1	1	1	1	1	1	1	0	0	2	0	1	0	2	2	1	0	1	1	1	0	1	1	0	0	1	0	0	1	0	1	0	1	0	0
736	0	2	0	0	0	0	1	1	2	2	0	0	0	0	0	0	1	1	1	0	0	0	0	2	0	1	0	1	2	0	1	1	1	2	0	2	1	0	1	1	0	0	1	1	1	0	0	0	0
737	0	1	1	0	0	0	0	0	2	2	0	0	0	0	0	0	1	1	0	2	0	1	0	2	0	1	0	1	2	1	0	1	2	1	0	1	2	0	1	1	0	1	1	0	0	0	0	0	1
738	0	1	2	1	0	0	2	2	1	1	0	0	0	0	0	0	2	1	0	2	0	0	0	2	1	0	0	1	2	2	0	1	1	2	2	2	0	0	1	0	0	0	2	0	0	2	0	2	0
739	0	0	2	0	1	0	2	2	1	1	0	1	1	0	1	0	0	0	2	0	0	0	0	2	0	1	0	2	2	2	0	2	2	0	0	0	1	1	0	1	0	0	0	0	0	0	0	0	1
740	1	2	0	1	0	0	2	2	2	1	0	1	2	0	1	1	1	0	0	1	0	0	1	1	0	1	0	0	1	0	0	0	1	2	0	2	1	0	0	1	0	2	2	0	1	1	0	1	0
741	1	2	1	0	0	0	1	2	1	0	1	0	0	0	0	0	0	0	0	0	0	0	2	0	0	1	0	2	2	2	0	2	2	0	0	1	0	0	1	0	0	0	0	1	0	1	0	0	0
742	0	1	2	0	0	0	2	2	0	0	1	0	0	0	0	0	2	1	0	2	0	0	0	2	0	0	0	1	2	1	1	1	2	0	0	1	1	0	2	0	0	0	0	1	0	1	0	0	1
743	1	2	1	1	0	0	2	2	1	0	1	0	1	0	1	0	0	0	0	1	0	1	0	2	0	1	0	2	2	2	2	0	1	1	0	2	2	0	1	1	0	1	1	0	1	2	0	0	0
744	1	2	1	0	0	0	0	0	1	1	1	0	0	0	0	0	0	0	1	1	1	1	0	2	0	2	0	0	2	0	0	1	1	2	1	2	2	0	0	2	0	1	0	0	1	0	0	0	0
745	1	1	1	0	0	0	2	2	0	0	2	0	1	0	0	0	1	1	1	1	1	0	0	2	0	1	0	2	1	1	0	1	1	1	0	1	1	0	1	1	0	1	1	0	2	0	0	0	0
746	1	1	1	0	0	0	2	2	1	1	1	0	1	1	0	0	1	0	1	1	0	0	1	1	0	1	0	1	1	0	0	0	0	2	1	2	2	0	1	1	0	1	1	0	1	0	1	0	1
747	1	1	1	0	0	1	2	2	1	1	0	0	1	0	0	1	1	1	0	1	1	0	0	2	1	1	0	1	2	1	0	1	2	1	1	1	1	0	1	2	1	0	1	0	0	2	1	0	0
748	1	2	1	0	0	0	2	2	0	0	1	0	0	0	0	0	1	0	0	2	0	0	0	2	0	1	0	2	2	1	1	0	1	1	0	1	2	0	0	2	0	0	2	0	1	1	0	0	1
749	1	0	2	0	0	0	1	1	2	2	0	0	1	0	0	0	0	0	1	1	1	0	0	2	0	1	0	1	2	1	0	0	1	1	0	2	1	0	1	1	0	1	1	0	0	2	0	0	0
750	1	1	1	0	0	0	1	1	1	1	1	1	1	0	1	0	1	1	0	2	0	0	2	0	0	0	0	2	1	1	0	1	1	0	0	0	2	0	1	1	0	0	1	0	1	0	0	0	0
751	1	1	1	0	0	0	1	1	1	1	1	1	2	0	2	0	2	1	1	1	0	1	0	2	0	1	0	2	0	0	0	0	2	1	0	2	1	0	1	1	0	0	0	0	0	1	1	0	0
752	1	2	1	1	0	0	0	0	2	2	0	0	1	0	0	0	1	0	0	1	0	1	1	1	1	1	1	1	2	2	0	1	2	2	0	2	1	0	2	0	0	0	0	0	0	0	0	0	0
753	1	0	2	0	0	0	2	2	1	1	0	0	0	0	0	0	1	1	1	0	1	0	0	2	0	1	0	2	2	2	0	2	1	1	0	2	1	0	0	1	0	0	0	0	0	0	0	0	0
754	1	1	2	0	0	1	2	2	1	1	1	0	0	0	0	0	1	0	0	1	0	0	0	2	0	2	0	2	2	1	1	1	2	2	1	2	1	0	1	0	0	1	1	0	2	1	0	0	0
755	0	1	1	0	0	0	2	2	2	1	0	0	0	0	0	0	1	1	1	1	0	0	0	2	0	2	0	1	2	1	0	1	2	1	0	1	1	0	0	2	0	0	1	0	0	1	0	0	2
756	1	0	2	1	0	1	0	1	2	1	0	0	0	0	0	0	1	1	0	1	1	1	0	2	0	0	0	2	2	2	0	0	2	2	0	2	1	0	2	0	0	0	1	0	0	0	0	2	0
757	0	1	1	0	0	1	2	2	0	0	1	1	1	0	1	0	0	1	0	2	0	0	0	2	0	0	1	2	2	1	0	0	1	2	0	0	1	0	1	1	0	0	2	0	0	0	1	0	0
758	1	2	0	0	0	0	1	1	2	2	0	0	0	0	0	0	1	0	1	1	0	0	0	2	0	1	0	1	2	1	0	1	1	1	1	1	1	0	2	0	0	0	1	0	1	1	1	0	0
759	0	2	2	0	0	1	0	0	2	2	0	2	2	1	1	0	1	0	0	2	0	0	0	2	0	1	0	2	2	2	0	0	2	1	1	1	1	0	0	2	0	0	0	0	0	0	0	0	0
760	0	1	2	1	0	0	1	0	2	1	0	1	1	0	1	0	0	1	0	2	0	0	0	2	1	0	0	0	2	1	0	2	1	1	0	2	1	0	0	0	0	0	0	0	0	0	0	0	2
761	1	0	2	2	0	1	2	2	1	1	1	0	1	0	1	0	1	0	1	1	1	1	0	2	0	0	0	2	2	2	1	0	1	1	0	1	1	0	0	2	0	1	0	0	1	0	0	1	0
762	1	0	2	0	0	0	2	2	0	0	2	0	0	0	0	0	2	0	1	1	1	0	1	1	1	1	0	2	2	1	0	2	2	1	1	2	2	0	1	1	0	0	1	1	2	0	0	0	0
763	1	0	1	0	0	0	1	2	1	0	1	0	1	0	0	1	1	1	0	2	0	0	0	2	0	1	0	0	2	0	0	0	0	2	0	1	1	0	1	1	0	0	0	0	0	0	1	0	1
764	1	2	1	0	0	0	2	2	1	1	0	1	1	0	1	0	1	0	0	2	0	0	0	2	1	1	0	1	1	1	1	2	2	0	0	1	1	1	0	1	0	0	1	0	1	1	0	0	1
765	0	1	1	0	0	1	0	1	2	0	0	0	0	0	0	0	1	1	0	2	0	0	1	1	0	0	0	2	2	1	1	0	2	0	0	1	2	0	1	1	0	0	0	1	0	0	0	0	0
766	1	0	2	0	0	0	2	2	1	1	0	1	2	0	2	0	1	1	1	1	1	1	1	1	1	2	0	1	2	0	0	1	1	0	0	0	0	1	1	0	0	0	1	0	1	0	1	0	0
767	0	0	1	0	0	0	1	1	2	2	0	0	1	0	1	0	0	0	0	0	0	0	0	2	0	0	0	2	2	1	1	0	1	2	0	2	1	0	1	1	0	1	1	0	1	0	0	1	0
768	1	1	1	0	1	1	0	0	2	2	0	0	1	0	1	0	0	0	0	1	0	1	0	2	0	1	0	2	2	0	1	1	2	2	1	2	2	0	0	2	0	0	0	1	0	1	0	0	2
769	0	1	1	1	0	0	1	1	1	1	0	0	1	0	0	1	2	1	0	2	1	0	0	2	0	2	0	1	2	0	0	1	2	1	0	1	2	0	1	1	0	0	0	1	1	1	0	0	0
770	0	0	2	0	0	2	2	2	1	1	0	1	2	0	2	0	1	1	0	2	0	0	0	2	0	1	0	2	2	1	1	2	2	0	0	0	0	0	1	1	0	0	1	0	1	0	0	0	0
771	0	1	1	0	0	0	2	2	1	1	0	0	1	0	0	1	2	1	0	2	0	0	1	1	0	1	1	2	2	0	1	0	0	2	1	2	1	0	0	2	0	0	2	0	1	1	0	1	0
772	1	0	2	0	1	0	2	2	1	1	0	0	0	0	0	0	0	0	0	2	0	1	1	1	1	0	0	2	2	2	0	0	1	2	0	2	2	0	1	1	0	0	0	1	1	0	0	1	0
773	1	0	2	1	0	0	2	2	1	1	0	0	1	0	1	0	2	2	0	2	0	1	0	2	0	0	0	2	1	1	0	0	2	1	0	1	0	1	1	1	1	0	0	1	0	0	0	0	0
774	1	1	1	0	0	0	1	1	1	1	1	1	1	0	1	0	1	1	1	1	0	1	0	2	0	1	0	1	2	1	0	0	0	2	0	1	1	0	1	2	1	0	1	0	1	0	0	0	1
775	0	0	2	0	0	1	1	2	1	0	0	0	0	0	0	0	2	1	1	1	0	0	0	2	0	1	0	1	2	1	0	1	2	0	0	0	1	0	1	1	0	0	0	0	1	1	1	0	0
776	0	1	1	1	0	1	1	2	2	1	0	0	2	0	1	1	1	1	1	1	1	1	0	2	0	0	0	1	2	1	0	0	2	0	0	1	0	0	1	0	0	0	1	0	1	2	0	1	1
777	0	2	1	0	0	0	2	2	1	1	1	0	0	0	0	0	1	0	0	2	0	0	0	2	0	1	0	2	2	0	0	1	1	2	0	2	1	0	0	2	0	1	1	0	1	1	0	0	2
778	1	1	1	1	0	1	2	2	0	0	2	0	1	0	0	0	0	0	0	2	1	1	0	2	0	1	1	1	1	0	0	0	2	0	0	1	1	0	0	1	0	0	0	1	0	0	0	0	0
779	0	1	1	1	0	0	1	1	1	1	1	1	2	0	1	1	1	0	0	2	0	2	0	2	0	0	0	2	2	1	1	0	1	2	0	2	1	0	1	1	0	0	0	0	0	0	0	0	0
780	0	2	1	0	0	0	1	1	2	2	0	1	1	0	1	0	1	0	1	1	1	0	0	2	0	1	0	2	1	1	0	1	2	2	0	2	1	0	0	1	0	0	1	0	0	0	0	0	1
781	0	1	2	0	0	0	0	0	2	1	0	0	0	0	0	0	0	0	1	1	1	1	1	2	0	0	0	1	2	1	0	2	1	1	0	1	1	0	0	2	0	2	2	0	1	1	0	0	0
782	0	1	1	0	0	0	1	1	1	1	0	0	0	0	0	0	2	1	0	2	1	1	1	1	0	0	1	1	1	0	0	0	0	2	0	2	1	0	2	0	0	1	0	0	1	1	0	0	0
783	1	2	1	0	0	0	0	1	2	1	0	0	1	0	0	1	2	1	0	2	0	1	0	2	0	1	0	2	1	1	1	0	2	1	0	1	2	0	0	2	0	0	0	0	0	0	0	0	1
784	0	0	2	0	0	1	0	0	2	2	0	1	1	1	0	0	1	0	0	1	0	0	0	2	1	0	1	1	1	0	0	1	1	1	0	2	1	0	1	2	1	1	1	0	0	0	0	0	1
785	1	0	2	0	0	1	1	1	2	1	0	0	0	0	0	0	1	1	0	1	0	0	0	2	1	1	0	2	1	1	0	0	0	0	0	2	1	0	1	2	1	0	1	0	1	0	0	0	1
786	1	1	2	1	0	0	1	2	1	0	0	1	2	0	2	0	1	1	2	0	0	0	0	2	2	1	0	2	2	2	0	1	1	1	0	1	2	0	1	1	0	1	1	0	2	1	0	0	1
787	0	1	1	0	0	0	2	2	1	0	1	1	1	0	0	0	2	0	0	2	0	1	0	2	1	1	1	2	2	1	1	0	2	1	1	1	0	1	1	0	0	1	1	0	0	0	0	0	0
788	0	1	2	0	0	0	2	2	1	1	0	0	1	0	0	1	0	0	0	1	0	0	0	2	0	0	0	2	2	2	0	0	1	1	1	1	2	0	1	1	0	1	1	0	1	1	0	0	0
789	1	2	1	1	0	0	0	0	2	1	0	0	0	0	0	0	0	0	1	1	1	1	2	0	1	1	0	1	2	1	0	0	1	1	0	2	1	0	0	1	0	0	0	1	0	0	0	0	0
790	0	1	1	0	0	1	0	0	2	2	0	0	1	0	0	0	1	1	0	0	0	0	0	2	1	1	0	2	2	2	1	1	1	1	0	1	1	0	1	1	0	0	0	1	0	0	0	0	1
791	1	1	1	0	1	0	1	1	0	0	1	1	1	0	1	0	1	1	1	1	1	0	1	1	1	0	0	2	2	2	0	2	2	2	1	2	2	0	0	1	0	0	0	0	0	0	0	0	0
792	0	1	2	1	0	0	0	0	2	2	0	0	0	0	0	0	0	0	1	1	1	0	1	1	0	0	0	2	2	1	2	1	1	1	1	1	2	0	0	2	0	1	1	0	1	0	0	0	0
793	0	1	1	1	0	0	1	1	1	1	0	0	0	0	0	0	0	0	1	1	1	1	0	2	0	0	0	2	2	2	0	0	0	2	1	2	1	0	0	1	0	0	0	1	0	0	0	0	0
794	0	2	1	0	0	0	1	1	1	1	1	2	2	0	2	0	1	0	0	1	0	1	2	0	1	0	0	2	2	2	0	0	0	2	0	1	1	0	0	1	0	0	0	0	0	0	1	0	0
795	0	1	1	1	0	0	1	1	2	2	0	0	1	0	1	0	1	0	1	1	1	1	0	2	0	0	0	1	2	0	0	1	2	1	0	1	2	0	0	1	0	0	1	0	1	1	0	0	0
796	1	1	1	1	0	0	1	1	2	1	0	0	1	0	0	0	0	0	0	2	0	0	0	2	0	0	0	2	1	1	1	1	1	0	0	1	1	0	2	1	1	1	1	0	1	1	0	0	0
797	0	1	2	1	0	0	2	2	1	0	0	1	1	0	1	0	2	1	1	1	1	0	0	2	0	0	0	2	2	2	0	0	0	2	1	2	2	0	0	2	0	0	0	0	1	1	0	0	1
798	1	1	2	0	0	0	2	2	0	0	2	0	0	0	0	0	1	1	1	1	1	0	0	2	0	1	0	2	2	2	1	2	2	0	0	0	2	0	0	2	1	1	1	0	2	0	0	0	0
799	0	2	1	0	0	0	1	2	2	2	0	1	2	0	2	0	2	2	1	1	1	0	0	2	0	1	0	0	1	0	0	1	1	2	0	2	0	0	1	0	0	0	2	0	1	1	0	0	0
800	0	2	0	0	0	0	1	2	2	1	0	1	1	0	1	0	2	2	1	1	1	0	1	1	0	1	0	2	2	2	1	1	1	1	0	1	1	0	1	2	1	0	0	0	0	0	0	0	0
801	1	2	0	1	1	0	0	0	2	2	0	0	2	0	2	0	2	0	0	2	0	0	0	2	0	1	0	2	1	1	0	0	1	1	0	2	2	0	0	2	0	0	0	0	0	0	1	0	0
802	0	1	2	0	0	0	1	1	1	1	0	1	2	0	1	0	2	2	1	1	1	1	2	0	1	0	0	2	2	2	1	1	1	1	0	2	2	0	0	2	0	0	0	1	1	1	0	0	0
803	1	0	1	0	0	0	0	0	2	2	0	1	1	0	1	0	0	0	1	0	1	0	0	2	0	0	0	2	2	2	0	1	2	1	1	1	1	0	2	1	1	0	0	0	1	1	0	0	2
804	0	1	1	0	0	0	2	2	1	0	0	0	0	0	0	0	1	1	1	1	0	0	0	2	0	2	0	2	2	2	1	0	1	2	0	2	1	0	1	1	0	2	2	0	1	1	0	0	0
805	1	1	1	0	0	0	0	1	2	1	0	1	1	0	1	0	1	1	0	1	0	0	0	2	0	2	0	2	2	2	0	0	1	2	2	2	1	0	1	1	0	0	0	0	0	0	1	0	1
806	1	1	2	0	0	0	2	2	2	1	0	0	1	0	0	1	1	0	1	0	1	2	1	1	1	1	0	2	2	2	0	0	0	2	0	1	2	0	1	1	0	1	0	0	1	0	0	0	0
807	1	1	1	0	0	0	2	2	1	1	1	0	1	0	0	1	1	1	0	1	0	0	0	2	1	1	0	1	2	0	1	1	1	2	1	1	1	0	1	1	0	0	1	0	1	0	0	0	0
808	1	1	1	0	0	0	1	1	2	2	0	2	1	0	1	0	2	1	1	1	0	1	0	2	0	1	0	1	2	1	0	0	2	1	0	1	0	0	2	1	1	1	1	0	2	0	0	0	0
809	0	2	1	0	0	0	2	2	1	0	1	1	1	0	1	0	1	0	1	1	1	0	0	2	0	1	0	2	2	1	1	0	0	2	0	2	2	0	2	0	0	1	1	0	1	0	1	0	1
810	0	2	1	1	0	0	1	1	1	1	1	1	1	0	1	0	2	2	1	1	1	1	1	1	1	1	1	2	2	1	0	2	1	2	0	2	1	0	0	2	0	1	1	0	1	0	0	0	1
811	0	2	1	0	0	0	2	2	0	0	0	0	0	0	0	0	2	1	2	0	1	1	1	1	1	1	0	2	2	2	0	1	1	1	0	2	1	2	0	1	1	0	0	1	1	1	1	0	0
812	0	1	2	0	0	0	2	2	1	1	1	0	0	0	0	0	0	0	0	1	0	1	0	2	0	0	0	1	2	1	0	0	2	2	0	2	1	1	0	0	0	0	0	0	2	1	0	1	0
813	1	2	0	0	0	0	0	0	2	2	0	0	0	0	0	0	0	0	0	1	0	1	1	1	1	1	0	2	2	2	1	1	2	2	1	2	1	0	2	0	0	1	1	0	0	0	0	0	1
814	1	1	1	1	0	0	0	1	2	1	0	0	0	0	0	0	1	0	0	1	0	0	1	1	0	1	0	2	2	1	0	1	2	2	0	2	1	0	0	1	0	0	0	0	0	0	0	0	0
815	0	2	1	1	0	0	0	1	2	1	0	0	2	0	1	1	1	0	1	1	0	0	0	2	1	0	0	2	2	2	0	1	1	1	0	2	0	0	1	1	0	0	0	0	0	0	0	1	0
816	1	1	1	1	0	0	0	0	2	2	0	1	1	0	1	0	2	0	0	2	0	0	0	2	1	2	0	1	2	1	0	1	1	0	0	1	2	0	0	1	0	0	0	0	1	0	1	0	0
817	1	2	0	1	1	0	1	1	1	1	0	0	0	0	0	0	0	0	1	1	1	0	0	2	0	1	0	0	2	0	0	1	1	2	1	2	1	0	1	2	1	1	0	0	2	1	0	0	0
818	1	1	1	1	0	0	0	0	2	2	0	1	1	0	1	0	2	0	0	2	0	0	0	2	0	1	0	2	2	1	0	1	2	2	0	2	1	1	0	1	0	0	1	0	1	0	0	0	0
819	0	0	2	0	0	0	1	1	1	1	0	1	1	0	1	0	0	0	1	1	1	0	0	2	0	1	0	1	2	1	0	1	1	2	0	2	1	0	2	0	0	0	0	0	2	0	0	0	0
820	1	2	0	1	0	0	2	2	1	1	1	0	1	0	0	1	1	1	0	2	0	1	0	2	0	1	0	1	2	0	0	0	1	0	0	0	2	0	0	1	0	0	0	0	1	0	0	0	0
821	1	2	1	0	0	0	1	1	1	0	1	0	2	0	1	0	1	0	1	1	1	0	0	2	0	2	0	2	2	1	1	1	2	2	0	2	1	0	2	1	1	0	0	0	0	0	0	0	0
822	1	2	0	0	0	0	1	1	0	0	0	0	0	0	0	0	0	0	0	2	0	0	0	2	0	2	0	2	2	1	1	0	1	1	0	2	1	0	1	2	1	1	1	0	1	0	0	0	1
823	0	0	2	0	0	1	2	2	1	1	0	1	2	0	1	0	1	0	0	1	0	2	1	1	1	1	0	2	0	0	0	1	2	2	1	2	2	0	0	2	0	1	1	0	2	0	0	0	0
824	1	1	2	0	0	0	0	0	2	2	0	0	0	0	0	0	1	1	0	1	1	1	0	2	0	0	0	2	2	1	2	0	0	0	0	1	1	1	1	0	0	0	0	0	0	1	0	1	0
825	0	0	2	0	0	1	2	2	0	0	1	1	1	0	1	0	2	2	0	2	0	1	1	1	1	2	0	1	2	1	0	2	1	2	1	2	1	0	1	1	0	0	0	0	0	0	0	0	0
826	1	1	2	0	0	0	1	1	1	0	0	2	2	0	2	0	1	0	0	1	0	1	0	2	0	1	0	2	2	2	1	0	2	0	0	0	2	0	0	2	1	0	0	2	0	2	0	0	1
827	1	1	1	0	1	1	1	1	1	1	1	2	2	1	1	0	2	0	1	1	0	0	0	2	0	1	0	2	2	2	2	0	0	2	1	2	2	0	0	2	0	0	0	0	0	1	0	0	0
828	1	1	2	1	0	0	2	2	0	0	2	1	2	0	1	1	0	0	0	2	0	1	0	2	0	1	0	2	2	2	0	0	1	2	0	2	2	0	0	2	1	2	2	0	2	1	1	0	1
829	0	1	1	0	0	0	2	2	0	0	0	0	1	0	1	0	1	0	1	1	1	0	0	2	0	2	0	2	2	1	0	0	0	2	0	2	2	1	0	0	0	0	1	0	1	0	0	0	0
830	0	1	1	0	0	0	1	1	1	0	1	0	1	0	0	1	0	0	1	1	0	0	1	1	0	2	0	1	2	1	0	1	1	1	0	2	2	0	1	1	0	0	0	0	0	0	0	0	0
831	0	2	0	0	0	0	1	2	1	1	0	0	0	0	0	0	1	1	1	1	0	1	0	2	0	1	0	0	2	1	0	0	2	1	1	2	0	0	1	1	0	0	0	0	0	0	0	0	0
832	1	2	1	0	0	0	2	2	1	1	1	0	1	1	0	0	1	1	1	1	0	0	0	2	0	1	0	1	1	0	0	1	2	0	0	1	2	0	1	1	0	0	0	2	0	0	0	0	1
833	0	1	2	1	0	0	1	2	1	0	0	0	0	0	0	0	2	1	0	1	0	1	0	2	1	1	0	2	2	2	2	1	2	0	0	1	2	0	1	1	0	0	2	0	0	2	0	0	0
834	0	1	0	0	0	0	0	0	1	1	0	0	0	0	0	0	1	1	1	0	1	1	0	2	0	0	0	1	1	1	0	2	1	2	1	2	1	0	0	0	0	0	0	0	0	0	0	0	1
835	0	0	2	0	1	0	2	2	1	0	1	0	1	0	1	0	2	2	0	2	0	1	0	2	0	1	0	1	2	0	1	0	0	2	0	1	2	0	1	1	0	0	0	0	0	2	0	0	1
836	0	2	0	0	0	0	0	1	2	1	0	0	0	0	0	0	1	0	0	2	0	1	0	2	0	1	0	1	2	1	1	1	1	2	1	2	1	0	1	1	0	0	0	0	0	0	0	0	1
837	1	2	1	0	0	0	1	1	2	2	1	0	0	0	0	0	1	1	1	1	1	0	0	2	0	1	0	2	1	1	0	1	1	1	0	1	1	0	1	1	0	0	0	0	0	1	0	0	0
838	1	2	0	0	0	0	0	1	1	1	1	0	0	0	0	0	2	2	0	1	0	0	0	2	0	1	1	2	2	1	0	1	2	1	1	1	1	1	1	0	0	0	1	0	1	1	0	0	0
839	1	2	0	0	0	0	1	1	0	0	0	0	0	0	0	0	1	1	1	1	1	0	1	1	1	1	0	2	1	1	0	1	1	0	0	1	1	0	0	2	1	0	1	1	1	0	0	0	0
840	1	0	2	0	0	0	1	2	2	0	0	1	1	0	1	0	2	0	1	1	1	0	0	2	0	2	2	2	2	0	1	0	1	0	0	1	2	0	0	1	0	0	0	1	1	1	0	0	0
841	0	2	0	0	0	0	1	1	2	2	0	0	0	0	0	0	2	2	0	2	0	0	0	2	1	2	0	1	1	1	1	0	0	0	0	1	0	0	2	1	1	0	1	0	1	0	0	0	0
842	0	1	1	0	0	0	1	2	1	0	0	0	1	0	0	0	0	0	1	1	1	1	1	1	0	1	0	1	2	1	0	0	0	2	2	2	1	0	2	1	1	0	1	0	1	0	0	0	1
843	1	2	0	0	0	1	2	2	0	0	1	1	1	0	1	0	2	2	1	1	1	1	0	2	0	0	0	2	2	1	0	1	1	1	0	2	1	0	1	1	0	0	0	0	0	0	0	0	0
844	1	1	1	0	0	0	2	2	1	1	0	0	0	0	0	0	1	1	0	2	0	0	0	2	0	1	0	2	1	1	1	0	1	2	1	1	1	0	0	1	0	0	0	0	1	0	0	0	0
845	1	1	2	0	0	0	1	1	1	1	1	0	0	0	0	0	2	0	0	2	0	0	1	1	1	1	0	2	1	1	1	0	2	0	0	2	2	0	0	1	0	0	1	0	0	0	1	0	1
846	0	1	2	1	0	0	2	2	0	0	1	1	1	0	1	0	1	0	0	1	0	0	0	2	1	1	0	2	1	1	0	0	0	2	1	2	0	0	2	0	0	0	1	0	1	2	1	0	0
847	1	1	1	0	0	0	0	1	2	1	0	0	1	0	0	1	2	2	2	0	0	0	1	1	1	0	0	0	1	0	0	1	1	1	0	2	2	0	1	1	0	1	1	0	1	2	0	0	0
848	1	0	2	0	0	2	0	1	2	0	0	0	1	0	0	0	1	0	0	1	0	1	0	2	0	1	0	1	1	0	0	1	2	0	0	0	1	0	0	1	0	0	0	0	0	0	0	0	0
849	0	2	0	0	0	0	1	2	1	0	1	0	0	0	0	0	2	2	1	1	1	0	0	2	1	1	0	1	2	0	1	1	0	2	0	2	1	0	1	1	1	0	1	0	1	1	0	0	0
850	1	1	1	0	0	1	0	0	2	2	0	0	0	0	0	0	1	0	1	1	1	0	0	2	0	1	0	2	2	2	1	1	1	1	0	2	1	1	0	1	0	0	0	1	0	1	0	0	1
851	0	1	2	1	0	0	1	1	2	2	0	0	1	1	0	0	0	0	1	1	1	0	0	2	0	2	0	1	2	1	0	2	2	0	0	1	1	0	2	0	0	1	1	0	2	1	0	0	0
852	0	1	2	0	0	0	1	1	0	0	1	0	0	0	0	0	2	2	1	1	1	0	0	2	0	2	0	2	2	1	2	1	1	1	0	1	1	0	0	1	0	1	0	0	1	1	0	0	1
853	1	0	2	0	0	1	2	2	0	0	1	0	0	0	0	0	1	0	1	1	1	0	0	2	0	1	0	2	2	2	0	1	2	1	0	1	1	0	0	0	0	0	0	0	0	0	0	0	1
854	1	1	1	1	0	0	1	2	2	2	0	0	0	0	0	0	1	0	1	0	1	0	1	1	1	0	0	2	2	1	1	1	2	0	0	1	1	1	0	1	0	0	0	0	0	0	0	0	0
855	0	0	2	0	0	0	0	1	2	1	0	1	1	0	1	0	1	1	1	1	1	1	0	2	0	0	1	2	2	1	0	1	2	1	0	2	1	0	1	1	0	0	0	0	0	0	0	2	0
856	1	1	1	0	0	0	1	1	1	1	1	0	1	0	1	0	2	1	1	1	1	0	0	2	0	0	0	2	1	1	1	0	0	2	2	2	1	0	0	2	0	0	0	0	0	0	0	0	1
857	0	1	2	0	0	0	1	1	1	1	1	0	1	0	1	0	2	2	2	0	0	0	0	2	0	2	0	1	2	1	1	1	1	1	0	1	1	0	1	1	0	0	0	0	0	0	1	0	0
858	0	0	2	0	0	1	2	2	1	1	0	0	1	0	1	0	0	0	0	1	0	0	0	2	0	1	0	2	2	2	1	0	1	1	0	2	1	0	2	1	1	0	0	0	0	1	0	0	0
859	1	2	0	1	0	0	1	2	2	1	0	1	1	0	1	0	1	0	1	1	1	0	1	1	0	1	0	2	2	2	0	1	2	0	0	2	1	1	0	1	0	0	0	0	0	0	0	0	1
860	1	1	1	0	0	0	1	2	1	0	0	0	1	0	1	0	2	1	2	0	1	0	0	2	0	1	0	2	2	2	0	1	1	1	0	2	2	0	2	0	0	1	1	0	1	1	0	0	0
861	0	1	1	0	0	0	1	2	1	0	1	0	2	0	1	0	0	0	1	1	1	0	1	1	0	2	1	1	2	0	0	0	2	1	1	2	2	0	0	2	0	0	0	0	0	0	0	0	0
862	1	2	0	0	0	0	0	0	2	2	0	1	1	0	1	0	0	0	0	1	0	0	0	2	1	0	0	2	2	2	1	0	2	1	1	2	1	0	2	0	0	0	0	0	1	0	0	1	0
863	0	2	1	0	0	0	1	2	2	0	0	0	0	0	0	0	0	0	2	0	0	0	0	2	0	1	0	2	2	2	0	1	2	1	0	1	1	0	0	1	0	0	0	1	0	1	0	1	0
864	1	0	2	0	1	0	1	2	1	0	0	2	2	1	1	0	1	0	1	0	1	1	0	2	0	1	0	2	2	2	0	1	1	2	1	2	2	0	0	2	0	0	0	0	0	2	0	1	0
865	0	2	1	0	0	0	1	2	1	0	1	1	1	0	1	0	1	0	1	1	1	0	0	2	0	1	0	2	2	2	0	1	2	0	0	0	2	0	1	1	0	0	0	0	0	0	0	0	0
866	0	1	2	0	0	1	0	0	2	2	0	0	2	0	2	0	0	0	1	0	0	1	0	2	0	0	0	2	2	2	0	2	2	0	0	1	1	1	0	1	0	1	1	0	1	0	0	0	0
867	0	0	2	0	0	1	0	0	2	2	0	1	1	0	1	0	0	0	0	1	0	0	0	2	0	1	0	2	1	0	0	0	2	1	0	1	2	0	0	2	0	1	1	0	0	0	0	0	0
868	1	2	0	0	0	0	0	1	2	1	0	0	1	1	0	0	0	1	0	2	0	0	0	2	0	1	0	1	1	1	0	1	2	2	1	2	1	0	2	0	0	0	0	1	0	1	0	0	0
869	0	1	2	0	0	0	0	0	2	2	0	1	1	0	1	0	1	0	1	1	1	0	1	1	0	1	0	0	2	0	0	1	2	2	1	2	2	0	0	2	0	2	1	0	1	0	0	1	0
870	0	0	2	0	0	0	1	1	2	2	0	1	1	0	1	0	0	0	1	1	1	0	0	2	0	1	0	2	1	1	1	2	2	0	0	0	1	1	0	1	0	1	1	0	1	1	0	0	0
871	1	1	2	0	0	1	2	2	1	0	0	1	1	0	1	0	1	1	0	1	1	0	0	2	0	1	0	1	2	0	1	0	1	1	0	2	1	0	2	1	1	1	1	0	1	0	0	0	0
872	0	0	2	0	0	2	2	2	1	1	0	1	1	0	1	0	2	1	1	1	1	1	0	2	0	1	0	2	2	1	1	0	0	2	0	2	1	0	0	2	0	0	0	0	0	1	0	0	1
873	1	2	1	0	0	0	1	1	2	1	0	0	0	0	0	0	1	1	0	1	0	1	1	1	0	0	0	1	2	1	0	0	2	1	0	1	2	0	1	2	1	0	0	0	1	0	0	0	0
874	0	1	1	1	0	0	0	0	2	2	0	1	2	0	1	1	2	0	0	2	0	0	0	2	0	0	0	2	2	2	0	0	2	2	2	2	1	1	0	1	0	0	0	0	0	0	0	0	0
875	1	1	1	1	0	0	2	2	1	1	0	0	0	0	0	0	1	0	1	1	1	0	0	2	0	1	1	1	2	2	0	1	1	2	0	2	1	0	2	0	0	0	0	0	0	0	0	1	0
876	0	1	2	0	0	0	0	1	2	1	0	1	2	0	1	0	1	1	1	1	0	1	0	2	0	1	0	2	1	1	0	1	1	2	1	2	1	1	0	1	1	1	1	0	0	0	0	0	0
877	0	1	1	1	0	0	1	2	1	0	1	0	0	0	0	0	1	1	0	1	0	0	0	2	0	1	0	2	2	1	1	1	1	1	0	2	1	0	1	1	0	0	1	1	0	1	1	0	0
878	1	1	1	1	0	1	2	2	1	0	1	1	1	0	1	0	0	0	1	1	1	0	0	2	1	0	0	1	2	1	0	0	1	1	0	2	1	0	0	2	0	0	0	0	0	0	0	0	0
879	0	0	2	0	0	0	1	1	2	1	0	2	1	0	1	0	2	2	0	2	0	1	1	1	0	0	0	2	2	2	1	0	0	2	1	2	2	0	0	1	0	0	2	0	0	0	1	0	0
880	1	0	2	0	0	0	1	1	2	1	0	0	0	0	0	0	2	0	0	2	0	0	0	2	0	2	0	2	2	0	1	1	1	2	1	2	2	0	0	1	0	0	0	0	0	0	0	0	0
881	0	0	2	0	0	0	0	1	1	0	1	0	1	0	1	0	1	1	2	0	2	0	0	2	1	0	0	2	1	1	0	0	2	2	0	2	0	0	1	1	0	0	0	0	0	0	1	0	0
882	0	1	2	0	0	0	1	1	2	2	0	0	0	0	0	0	1	1	0	1	0	2	1	1	1	1	0	2	2	2	1	1	1	2	2	2	2	0	1	1	0	0	1	0	1	0	0	0	0
883	0	1	1	0	0	0	2	2	0	0	1	0	0	0	0	0	2	1	0	1	0	0	0	2	1	1	0	2	2	1	1	1	1	1	1	1	1	0	1	1	0	1	0	0	1	0	0	1	0
884	1	1	2	1	0	0	1	1	0	0	2	0	0	0	0	0	0	1	1	1	1	0	1	1	0	1	0	2	1	1	1	1	2	2	1	2	2	0	0	2	0	1	1	0	1	0	0	0	0
885	1	2	1	0	0	0	1	1	1	1	1	0	2	0	1	0	0	1	0	2	0	1	2	0	1	1	0	2	2	1	1	0	2	2	2	2	1	0	1	1	0	0	1	0	0	0	0	0	1
886	1	2	0	0	0	0	1	1	1	1	0	0	1	0	1	0	1	1	0	2	0	0	0	2	0	1	0	2	2	2	0	1	2	1	0	2	1	0	1	1	0	0	0	0	0	0	1	0	1
887	1	1	2	1	0	0	2	2	0	0	1	0	1	0	0	1	0	0	1	1	1	1	0	2	0	1	0	2	2	2	0	2	2	1	0	1	1	0	1	1	0	0	1	0	1	0	0	0	1
888	0	0	2	1	0	0	0	1	2	1	0	1	1	1	0	0	2	1	0	2	0	0	1	1	0	2	0	0	2	0	0	0	1	0	0	1	0	0	2	1	1	0	0	0	0	0	0	0	1
889	0	2	1	0	0	0	1	1	2	2	0	0	1	0	0	1	1	0	1	1	1	0	0	2	1	0	0	1	1	0	0	1	2	1	0	1	1	0	2	0	0	0	0	0	0	0	0	0	0
890	1	1	2	0	0	1	1	1	1	1	0	0	0	0	0	0	2	2	2	0	0	0	0	2	0	1	1	2	2	2	0	1	0	1	0	2	1	1	0	1	0	0	2	0	0	0	0	1	0
891	0	2	1	0	0	0	1	0	2	1	0	1	1	0	1	0	1	0	0	2	0	0	0	2	0	1	0	2	2	2	0	0	1	2	0	2	0	0	1	0	0	1	1	0	1	0	0	0	0
892	0	2	1	1	0	0	0	1	2	1	1	0	1	0	0	1	1	0	1	1	0	1	0	2	0	0	0	1	1	1	0	1	2	0	0	2	1	0	2	1	1	0	0	0	0	0	0	0	0
893	0	1	1	0	0	0	1	1	2	2	0	0	2	0	1	1	1	1	1	1	1	1	0	2	0	0	1	2	2	1	0	0	1	1	0	1	1	0	1	2	2	0	0	0	0	0	0	0	0
894	1	1	1	1	0	0	0	0	2	2	0	0	0	0	0	0	2	2	1	1	1	1	0	2	0	1	0	2	1	1	1	0	0	2	1	2	1	0	2	0	0	0	0	0	0	0	1	1	0
895	0	2	1	1	0	0	1	1	0	0	2	0	0	0	0	0	2	2	1	1	1	0	0	2	1	0	0	2	1	1	0	1	1	1	1	1	2	0	1	1	0	1	1	0	0	1	0	1	0
896	0	0	2	0	0	1	2	2	1	0	1	0	1	0	0	0	2	1	2	0	1	0	0	2	0	1	0	1	2	1	0	0	2	2	2	2	2	0	1	1	0	1	1	0	1	1	0	0	0
897	0	2	0	1	0	0	2	2	0	0	1	1	1	0	1	0	1	1	1	1	0	1	0	2	0	0	0	2	2	2	0	1	2	2	0	2	2	0	1	1	0	0	1	0	0	0	0	0	0
898	1	1	2	0	0	0	2	2	0	0	1	1	1	0	1	0	1	1	0	2	0	0	0	2	0	1	0	1	2	1	0	1	1	2	1	2	1	0	2	1	1	0	0	0	1	1	1	0	0
899	1	2	0	0	0	0	0	1	1	1	1	0	1	0	1	0	1	1	2	0	1	1	1	1	1	1	0	2	1	1	0	2	1	1	0	2	2	0	0	1	0	0	0	1	0	0	0	0	2
900	1	2	1	0	0	0	2	2	0	0	0	1	1	0	1	0	0	0	1	1	0	1	1	1	1	1	0	2	2	1	0	0	0	2	0	2	1	1	0	0	0	0	0	0	1	1	0	0	0
901	0	1	1	1	0	0	1	1	1	1	0	0	0	0	0	0	2	0	0	1	0	1	0	2	0	0	0	1	2	1	0	0	0	2	1	2	1	0	1	2	1	0	0	0	0	0	0	0	0
902	0	2	1	0	0	0	0	1	2	0	0	0	2	0	1	1	1	1	0	1	0	0	0	2	1	1	0	1	2	0	1	1	1	1	0	2	2	0	0	2	0	1	1	0	1	1	0	1	0
903	0	0	2	0	0	0	2	2	1	1	1	0	0	0	0	0	1	1	0	2	0	0	0	2	0	1	0	1	2	0	1	0	1	2	2	2	1	0	0	2	0	0	1	0	0	1	0	1	0
904	1	2	0	0	0	1	2	2	1	1	1	1	1	0	1	0	1	1	2	0	2	0	0	2	0	0	0	2	2	1	0	1	2	2	1	2	1	0	0	2	0	0	0	0	0	0	0	0	0
905	0	2	0	0	0	0	2	2	1	1	1	1	1	0	1	0	1	1	0	1	0	0	1	1	0	0	0	2	2	1	1	0	1	2	0	2	2	0	0	1	0	0	0	0	0	0	0	0	0
906	1	1	2	1	0	0	1	1	0	0	0	0	1	0	0	1	1	0	1	1	0	0	0	2	0	2	0	2	2	2	1	1	1	2	1	1	1	0	0	2	0	0	0	0	0	1	0	0	0
907	0	1	1	0	0	0	1	0	2	1	0	1	1	0	1	0	2	0	0	2	0	0	0	2	1	1	0	1	2	1	0	1	1	1	0	1	2	0	1	1	0	0	1	0	0	1	0	0	0
908	1	0	2	0	0	0	1	1	1	1	1	0	0	0	0	0	2	0	1	1	0	0	0	2	0	1	0	1	2	1	0	0	1	2	0	0	2	0	0	2	0	0	1	0	1	0	0	0	0
909	0	2	1	0	0	0	0	1	2	1	1	0	0	0	0	0	2	1	0	2	0	0	2	0	0	0	0	1	2	1	0	0	0	1	1	2	1	0	1	2	1	1	0	0	0	0	0	0	0
910	1	0	2	0	0	1	0	0	2	2	0	0	0	0	0	0	2	1	0	2	0	0	0	2	0	1	0	2	2	2	0	2	2	0	0	0	1	1	1	0	0	0	1	0	1	1	0	1	0
911	1	2	1	0	0	0	2	2	0	0	1	1	1	0	1	0	1	1	0	2	0	0	0	2	0	2	0	2	1	1	0	0	1	1	0	2	2	1	0	1	0	1	1	0	0	0	0	0	2
912	0	1	2	1	0	0	1	1	1	1	0	0	0	0	0	0	1	0	1	1	1	0	0	2	0	0	1	1	2	2	0	1	1	2	2	2	1	0	1	1	0	0	1	0	0	0	1	0	0
913	1	1	2	0	0	0	1	1	1	1	1	0	0	0	0	0	0	0	0	2	0	0	0	2	0	0	0	2	2	2	1	1	1	1	0	2	1	0	1	2	1	1	1	0	1	1	0	0	0
914	1	2	1	0	0	0	1	1	2	2	0	1	2	0	1	0	2	2	1	1	1	0	0	2	0	0	0	2	2	2	0	0	1	1	1	1	2	0	1	2	1	1	0	0	1	0	0	0	0
915	1	1	2	0	0	0	2	2	1	1	1	1	0	0	0	0	1	1	0	2	0	0	0	2	0	1	0	1	1	1	0	0	2	1	0	1	2	0	0	1	0	0	0	0	1	1	0	1	1
916	0	1	2	1	0	0	0	0	2	2	0	1	2	0	2	0	2	2	0	2	0	0	0	2	0	1	0	2	2	2	1	0	2	2	0	2	1	0	0	2	0	1	1	0	1	0	1	0	0
917	1	2	0	0	0	0	1	1	2	2	0	1	1	0	1	0	0	0	1	1	1	0	0	2	0	1	0	1	1	1	0	1	2	0	0	1	1	0	1	2	1	1	1	0	1	0	0	0	0
918	0	1	2	1	0	0	1	2	2	0	0	1	1	0	1	0	0	1	0	2	0	0	0	2	1	2	0	2	2	1	2	2	2	0	0	1	1	0	0	1	0	1	1	0	1	1	0	0	0
919	0	2	0	0	0	0	0	0	2	2	0	1	2	0	1	0	0	0	1	1	1	0	0	2	0	1	0	2	2	2	0	2	2	1	0	1	1	0	2	0	0	0	1	1	0	1	1	0	0
920	0	0	2	0	1	0	1	1	1	1	0	0	0	0	0	0	1	0	0	1	0	0	0	2	0	0	0	2	2	2	0	1	2	1	1	1	1	1	0	1	0	0	0	0	1	1	1	0	1
921	0	2	1	0	0	0	1	1	1	1	0	0	1	0	2	0	1	0	1	1	0	0	1	1	0	1	0	2	2	2	0	0	1	1	0	1	1	0	2	0	0	0	0	0	0	0	0	0	0
922	1	2	0	1	0	0	0	0	1	1	1	0	1	0	0	1	2	1	0	2	0	2	0	2	0	0	0	1	2	1	0	0	1	1	0	1	2	0	2	0	0	1	1	0	2	0	0	1	0
923	0	2	0	1	0	0	2	2	1	1	0	0	0	0	0	0	0	0	2	0	0	0	0	2	0	2	0	1	2	0	0	2	1	1	0	1	0	1	1	0	0	0	0	0	0	0	0	0	0
924	1	0	2	1	0	1	1	1	1	1	0	1	2	0	1	1	1	1	0	2	0	1	0	2	0	0	0	2	1	1	1	0	1	2	0	2	1	0	2	0	0	0	1	0	1	0	0	1	0
925	1	2	1	2	0	0	1	1	1	1	1	0	0	0	0	0	1	1	0	2	0	0	0	2	0	1	1	1	2	0	0	0	2	1	1	2	1	1	0	0	0	0	0	0	0	0	0	0	1
926	1	1	1	0	0	0	1	2	2	1	0	0	0	0	0	0	1	1	1	1	1	0	0	2	0	0	0	2	2	2	0	1	1	1	1	2	1	0	2	0	1	0	1	0	0	0	0	0	0
927	1	1	1	0	0	1	1	1	1	1	0	0	1	0	2	0	0	0	2	0	0	1	0	2	0	1	1	2	2	0	1	0	0	2	2	2	0	0	0	1	0	0	0	0	0	0	0	0	0
928	1	2	1	0	0	0	0	0	2	2	0	0	1	0	0	1	1	1	1	1	0	1	0	2	0	2	0	1	2	1	0	0	0	2	1	1	1	0	0	2	0	1	1	0	1	1	0	1	1
929	1	0	2	1	0	1	2	2	1	1	1	0	0	0	0	0	1	1	1	0	1	0	0	2	0	1	1	2	2	1	1	1	1	1	1	2	0	1	1	1	1	1	1	0	2	0	0	0	0
930	1	2	1	0	0	0	2	2	1	1	0	1	1	0	1	0	2	2	1	1	1	0	0	2	0	1	0	2	2	2	1	2	1	0	0	0	2	1	0	1	0	1	1	0	1	0	0	0	1
931	1	2	2	1	0	0	1	2	2	0	0	0	1	0	1	0	1	0	0	1	0	0	1	1	0	0	0	2	2	2	1	2	1	2	1	2	2	0	0	2	0	1	0	0	1	1	0	1	0
932	0	1	1	0	0	0	1	2	1	0	0	0	1	0	0	1	1	1	1	1	0	0	0	2	1	0	0	1	2	0	1	0	1	2	2	2	1	0	1	1	0	0	1	0	1	0	0	0	0
933	1	2	1	0	0	0	2	2	1	1	0	0	0	0	0	0	1	0	1	0	1	0	0	2	0	1	0	2	2	2	1	0	2	2	2	2	1	1	0	1	0	0	0	0	0	0	0	0	0
934	0	1	1	1	0	0	2	2	1	1	1	0	0	0	0	0	1	1	1	1	0	0	0	2	1	1	0	1	2	1	1	0	1	2	1	2	1	0	0	1	0	0	0	1	0	0	0	0	0
935	1	1	1	0	0	0	1	1	1	1	0	0	1	1	0	0	2	0	1	1	1	0	0	2	0	1	0	2	2	2	0	0	2	1	0	1	0	1	1	0	0	0	1	0	0	2	0	0	0
936	0	2	0	0	0	0	1	1	2	2	0	0	1	0	0	1	2	1	0	2	0	2	1	1	1	1	0	1	2	1	0	2	1	2	1	2	1	0	0	1	0	0	1	0	1	0	0	0	0
937	1	0	2	0	0	1	1	1	2	2	1	0	1	0	1	0	1	1	1	1	0	0	0	2	0	1	0	1	2	1	0	0	0	2	1	2	1	0	2	0	1	0	1	0	0	0	1	0	1
938	0	0	2	0	0	1	0	1	2	1	0	0	1	0	1	0	1	0	1	0	1	0	0	2	0	0	0	2	2	1	0	0	1	0	0	1	2	0	1	2	1	1	1	0	1	1	0	0	0
939	0	2	1	0	0	0	1	2	2	2	0	0	0	0	0	0	2	2	1	1	1	2	0	2	0	0	0	1	1	1	0	2	1	1	0	1	2	0	2	1	0	0	0	0	0	0	0	0	0
940	0	2	0	0	0	0	1	1	2	2	0	0	0	0	0	1	0	0	1	1	1	0	0	2	0	1	0	1	1	0	0	0	1	1	0	1	1	0	0	0	0	0	0	1	0	1	1	0	0
941	0	1	2	0	0	0	2	2	0	0	0	1	1	0	1	0	2	0	0	1	0	1	0	2	0	0	0	1	2	1	0	2	2	0	0	0	2	0	1	1	0	1	0	0	1	1	0	0	0
942	1	2	1	0	0	0	1	1	1	1	0	0	1	0	1	0	1	1	0	1	0	1	0	2	0	0	0	2	1	1	1	0	2	1	1	1	2	0	0	2	0	1	1	1	1	2	0	1	0
943	0	1	2	0	0	1	2	2	0	0	2	2	2	1	1	0	1	1	0	0	0	0	0	2	0	1	0	2	2	1	1	0	1	2	2	2	1	0	0	1	0	1	1	0	1	1	0	1	0
944	1	2	1	0	0	0	2	2	1	1	0	0	1	0	0	1	2	0	1	1	0	0	0	2	0	1	0	2	2	1	1	1	2	0	0	0	1	0	2	0	0	0	1	0	0	2	0	2	0
945	0	1	2	0	0	1	1	1	1	0	1	0	0	0	0	0	1	1	0	1	0	0	0	2	0	2	0	2	2	2	0	0	0	2	0	1	0	0	1	0	0	0	0	0	0	0	0	0	0
946	1	2	0	0	0	0	1	1	1	1	1	1	1	0	1	0	2	0	0	2	0	0	0	2	0	1	0	2	2	2	0	1	1	2	1	2	2	0	0	2	0	1	1	0	1	0	0	0	1
947	0	0	2	0	1	0	0	0	2	1	1	1	2	0	2	0	1	1	1	0	1	0	0	2	1	0	0	1	1	1	0	1	2	1	1	1	1	0	1	0	0	1	1	0	1	1	0	0	0
948	1	0	2	1	1	0	1	2	1	0	1	0	0	0	0	0	1	1	2	0	2	1	0	2	0	2	0	2	2	2	0	1	1	1	0	1	2	1	0	0	0	0	1	0	1	0	0	0	0
949	1	1	2	0	0	1	0	0	2	2	0	0	0	0	0	0	1	1	0	1	0	0	0	2	0	1	0	2	2	1	1	0	1	1	0	1	1	0	1	1	0	0	0	0	0	0	0	0	0
950	1	2	0	1	0	0	1	1	1	1	1	0	1	0	1	0	1	1	0	1	0	1	2	0	1	1	0	2	2	1	1	0	2	1	0	1	1	0	1	2	1	0	0	0	0	0	0	0	0
951	1	1	1	1	1	1	1	2	1	0	0	0	0	0	0	0	0	0	2	0	0	1	0	2	0	0	0	2	2	2	0	1	1	1	0	1	1	0	1	1	0	0	0	2	0	0	0	0	0
952	0	0	2	1	0	1	2	2	0	0	1	0	0	0	0	0	1	1	0	2	0	0	0	2	0	2	0	1	2	0	0	1	2	1	0	2	2	0	2	0	0	0	0	0	1	1	0	0	0
953	0	0	2	0	0	1	1	1	1	1	1	2	2	1	1	0	1	0	0	1	0	1	0	2	0	0	0	2	2	2	1	1	2	1	0	1	1	0	1	1	0	0	0	1	0	0	0	0	0
954	0	1	1	0	1	0	0	0	2	2	0	0	0	0	0	0	2	1	2	0	1	1	0	2	0	1	0	2	2	2	2	2	2	2	1	2	2	0	0	1	0	0	0	1	0	0	0	0	1
955	1	0	2	0	0	1	2	2	1	1	0	0	2	0	1	1	1	1	2	0	1	0	0	2	0	2	0	1	2	0	0	2	2	0	0	0	0	1	1	0	0	1	1	0	1	0	0	0	0
956	1	1	1	0	0	1	1	1	2	2	0	0	1	0	0	0	1	0	1	1	1	0	0	2	0	0	0	0	2	1	0	0	1	2	1	2	1	0	2	0	0	0	0	0	0	0	0	1	0
957	0	2	1	0	1	1	1	1	2	2	0	1	1	0	1	0	1	0	0	2	0	0	0	2	0	1	0	1	2	1	1	0	2	2	0	2	1	0	1	0	0	0	0	0	0	0	0	0	0
958	0	2	1	1	0	0	1	1	2	1	0	0	0	0	0	0	1	0	0	1	0	1	1	1	1	0	0	1	2	2	1	1	1	0	0	0	2	0	0	1	0	0	0	0	0	1	1	0	1
959	0	1	2	0	0	0	2	2	0	0	1	0	1	0	0	1	2	2	2	0	0	0	2	0	0	1	0	1	1	0	1	0	0	2	1	2	1	0	0	2	0	1	1	0	1	0	0	0	0
960	0	2	1	2	0	0	2	2	1	1	1	0	1	0	0	0	1	1	1	1	0	0	1	1	0	2	0	1	2	1	1	1	1	2	0	1	1	0	0	1	0	0	1	0	1	1	0	0	0
961	1	2	0	1	1	0	1	2	2	1	0	1	1	0	0	0	0	1	1	1	0	0	0	2	0	1	0	2	2	2	1	2	2	1	0	1	0	0	2	1	1	1	1	0	1	1	0	0	1
962	0	0	2	1	0	0	2	2	1	1	1	1	1	0	1	0	2	0	0	2	0	0	2	0	0	1	0	2	2	2	0	0	0	2	0	2	1	0	1	1	0	0	0	0	0	0	0	0	1
963	0	2	2	0	0	0	2	2	1	1	1	0	0	0	0	1	2	0	0	2	0	0	0	2	1	1	0	2	2	2	0	0	0	1	0	1	2	0	2	0	1	0	0	0	0	0	0	0	0
964	1	0	1	0	0	0	1	2	2	2	0	0	0	0	0	0	1	1	1	1	0	0	0	2	0	1	0	2	1	1	0	1	1	1	0	1	2	0	0	2	1	0	0	1	0	1	0	0	1
965	1	2	1	0	1	1	2	2	1	1	0	1	1	0	1	0	1	1	1	1	1	0	1	1	1	1	0	2	2	1	0	1	1	2	0	2	1	0	0	0	0	0	0	1	0	0	0	0	0
966	0	1	1	1	0	0	2	2	0	0	0	0	2	1	0	1	1	1	1	1	1	0	0	2	0	1	0	2	1	1	0	0	1	2	1	2	0	0	1	0	0	0	0	1	0	0	0	0	0
967	0	0	2	0	0	0	1	1	2	2	0	2	2	0	2	0	1	0	1	1	1	0	0	2	0	1	0	2	2	2	0	0	1	1	0	1	2	1	0	1	0	1	1	0	2	2	0	0	0
968	1	1	1	0	0	1	1	1	1	1	0	0	0	0	0	0	2	1	0	2	1	0	0	2	1	0	0	2	2	1	1	0	1	2	1	2	1	1	0	1	0	0	1	0	0	2	0	1	0
969	1	1	1	1	0	0	0	0	2	2	0	0	0	0	0	0	0	0	0	0	0	0	0	2	0	2	0	1	2	0	0	1	2	0	0	1	2	0	1	2	1	0	0	1	0	1	0	0	0
970	1	0	2	1	1	0	2	2	0	0	1	1	1	0	0	0	0	0	1	1	0	0	0	2	0	1	0	0	2	0	0	2	2	0	0	1	2	0	0	2	0	0	1	0	0	0	0	1	0
971	0	2	1	1	0	0	2	2	0	0	0	0	1	0	0	0	1	1	1	0	0	1	1	1	1	2	0	2	1	1	1	0	2	1	0	2	1	0	0	1	0	1	1	0	1	1	0	0	0
972	0	1	1	0	0	0	0	1	1	0	0	0	1	0	0	0	0	0	1	1	1	1	0	2	0	1	0	1	1	1	0	0	1	0	0	0	1	0	0	2	1	0	0	0	0	1	0	0	0
973	1	1	1	0	0	0	1	1	2	2	0	0	0	0	0	0	0	0	1	1	1	0	1	1	0	0	0	1	2	1	1	1	1	1	0	2	1	0	0	0	0	0	0	0	0	0	0	0	0
974	0	0	2	0	0	1	1	1	1	1	0	0	0	0	1	0	1	0	1	1	0	1	0	2	0	0	0	2	1	1	0	1	1	0	0	0	1	0	1	2	1	1	1	0	0	0	1	1	0
975	1	0	2	0	0	0	1	2	2	1	0	1	1	0	0	0	1	1	1	1	1	0	1	1	1	0	1	1	2	2	0	0	1	0	0	1	2	0	0	2	0	1	0	0	1	1	1	0	0
976	0	2	0	0	0	0	1	1	0	0	1	1	1	0	2	0	2	1	1	1	0	1	0	2	1	0	0	2	2	2	0	0	2	0	0	1	2	0	1	0	0	1	1	0	1	0	0	1	0
977	0	1	1	0	0	0	2	2	0	0	1	0	1	0	0	1	1	1	1	1	0	1	1	1	1	2	0	1	2	0	1	1	0	1	0	1	2	0	1	1	0	1	1	0	1	0	0	0	0
978	1	2	1	0	0	0	1	1	2	2	0	0	0	0	0	0	0	0	1	1	1	0	0	2	0	0	0	2	2	2	0	0	1	2	1	2	1	0	1	1	0	0	1	0	1	0	0	0	0
979	1	1	2	1	0	0	1	1	1	1	1	0	0	0	0	0	1	1	0	1	0	0	0	2	0	2	0	2	2	1	2	1	1	2	1	2	2	0	1	1	0	0	0	0	1	1	0	0	1
980	0	2	1	1	0	0	1	2	1	0	1	1	1	0	1	0	1	0	1	1	1	0	0	2	0	1	0	1	2	2	0	0	0	2	0	2	1	1	0	1	0	1	1	0	2	1	1	1	0
981	0	1	2	0	0	0	2	2	1	1	1	1	2	0	1	0	2	2	1	1	1	0	1	1	0	1	0	2	2	2	0	1	1	2	0	2	1	0	1	1	0	1	1	0	1	1	0	1	0
982	0	2	1	0	0	0	2	2	0	0	1	0	0	0	0	0	2	1	0	2	0	0	0	2	0	0	0	1	2	1	0	1	1	2	1	2	0	1	1	1	1	1	1	0	2	0	0	0	0
983	1	1	1	0	0	0	1	1	1	1	1	0	1	0	1	0	0	0	1	1	1	0	0	2	0	1	0	2	1	1	1	0	2	2	1	2	2	0	1	1	0	0	0	2	0	0	0	1	0
984	0	1	1	0	0	1	2	2	2	1	0	0	0	0	0	0	0	0	2	0	0	1	1	1	1	1	0	2	2	1	2	1	2	0	0	0	0	1	1	0	0	1	1	0	0	2	0	0	0
985	0	0	2	1	0	0	1	1	1	1	0	1	2	0	1	1	2	1	0	2	0	1	1	1	1	0	0	2	2	2	0	0	2	2	2	2	0	0	0	0	0	0	1	0	1	0	0	0	0
986	0	2	1	0	0	0	0	0	2	2	0	0	0	0	0	0	1	1	1	0	0	0	2	0	0	1	0	2	2	2	0	1	1	1	1	1	2	0	0	2	0	1	1	0	1	1	0	0	0
987	0	0	2	1	0	1	2	2	0	0	2	0	0	0	0	0	2	2	2	0	0	0	0	2	0	0	0	2	1	1	1	0	0	1	1	2	1	0	0	1	0	1	1	0	1	0	0	0	0
988	1	0	2	0	0	1	0	0	2	1	0	0	0	0	0	0	1	1	0	2	0	0	0	2	0	1	0	2	2	1	2	1	1	1	0	1	2	0	2	0	0	0	0	0	0	1	0	0	0
989	1	2	0	0	0	0	2	2	1	0	1	0	0	0	0	0	1	0	1	1	1	0	0	2	0	1	0	1	2	1	0	2	1	1	0	1	1	0	1	0	0	1	1	0	1	0	0	0	0
990	0	1	1	0	0	0	0	1	2	2	0	0	0	0	0	0	1	1	0	2	0	0	0	2	1	1	0	1	1	1	0	1	1	1	0	1	1	0	0	1	0	1	0	0	0	1	0	1	0
991	1	1	1	1	0	0	1	2	1	0	1	0	0	0	0	0	2	0	1	1	0	1	1	1	0	1	0	2	2	2	1	1	1	0	0	1	2	0	0	2	1	0	0	0	0	1	0	1	0
992	1	1	1	0	0	0	0	0	2	2	0	0	0	0	0	0	1	0	1	1	1	0	1	1	1	2	0	2	2	2	0	0	0	2	0	2	2	0	0	2	0	0	1	0	1	0	0	0	1
993	1	2	1	0	0	1	2	2	1	1	1	1	1	0	1	0	0	0	0	2	0	0	1	1	1	1	0	1	2	1	0	1	2	1	0	1	1	0	2	0	0	0	0	1	0	0	1	0	0
994	1	0	2	0	0	2	2	2	2	1	0	1	1	0	1	0	1	1	0	2	0	0	0	2	0	1	0	1	1	1	0	0	2	0	0	2	0	1	1	0	0	0	0	2	0	0	0	0	0
995	0	0	2	0	0	1	1	1	2	2	0	2	1	0	1	0	1	0	1	1	1	1	0	2	0	0	0	2	2	2	0	1	1	2	2	2	2	0	0	2	0	1	1	0	2	1	0	0	2
996	0	2	1	1	0	0	1	1	2	2	0	0	0	0	0	0	0	0	0	1	0	0	0	2	0	0	0	2	2	2	0	1	1	1	1	1	2	1	0	0	0	0	0	0	0	0	1	0	0
997	1	1	2	1	0	0	1	2	1	0	0	0	0	0	0	0	1	0	1	0	1	0	0	2	0	1	0	2	2	1	1	1	2	1	0	1	2	0	1	1	0	0	0	0	0	0	0	0	1
998	1	1	0	0	0	0	1	2	1	0	0	1	1	0	1	0	1	0	1	1	1	1	0	2	0	1	0	1	2	1	1	0	1	2	0	2	1	0	2	1	1	2	2	0	2	1	0	0	1
999	1	0	2	0	0	1	1	2	1	0	0	0	0	0	0	0	1	0	1	1	1	1	0	2	0	2	0	1	2	1	1	1	1	1	0	2	2	0	1	1	0	0	0	0	0	0	0	0	0
1000	0	1	1	0	0	0	1	1	1	0	0	0	0	0	0	0	0	0	0	2	0	0	0	2	1	1	2	2	2	0	1	0	0	2	0	2	1	0	1	1	0	1	0	0	1	1	0	1	1
[truncated: 952 more columns]
