# Supplementary material for: KNN-MDR: a learning approach for improving interactions mapping performances in genome wide association studies
Source: BMC Bioinformatics. 2017 Mar 21;18:184. doi: 10.1186/s12859-017-1599-7 (PMC5361736; doi:10.1186/s12859-017-1599-7)
Supplement: Supplementary file 3 — The data set(s) supporting the results of Table 2. (ZIP 28603 kb) [file 12859_2017_1599_MOESM3_ESM.zip › 3/SINAN/S1/mkallsimul.dat]

1 0 0 0 1 0 2 1 2 1 0 1 1 1 0 1 0 2 2 1 1 1 0 2 2 0 1 0 0 1 1 0 0 0 0 1 1 1 0 1 1 0 1 0 2 1 0 0 1 1 0 0 0 0 2 1 0 0 0 2 0 1 0 1 1 1 1 1 0 0 0 1 2 0 0 2 1 0 0 0 1 2 1 0 1 0 0 0 1 1 0 0 1 0 0 0 0 1 1 1 0 2 0 2 2 0 2 0 2 0 0 2 1 1 1 2 1 0 1 1 1 0 1 1 0 1 0 0 2 0 0 0 0 1 1 1 0 0 0 0 0 2 0 0 0 1 0 0 0 0 0 1 1 0 0 0 0 1 0 0 1 0 2 0 0 1 0 0 2 0 0 2 1 1 0 0 0 0 0 0 0 0 1 2 2 0 2 2 1 1 1 2 2 1 2 0 2 1 0 1 0 0 1 1 1 0 2 0 1 1 1 0 1 0 2 1 1 0 1 0 1 1 2 0 0 1 1 0 0 2 0 0 0 0 0 0 0 2 2 1 0 0 2 1 0 0 0 1 1 0 0 0 0 0 1 1 0 1 0 0 0 0 0 0 1 0 1 0 1 0 1 0 2 2 1 1 0 0 1 0 0 0 2 2 0 2 2 2 1 2 0 1 0 1 2 1 1 1 0 0 0 1 0 0 0 0 2 1 1 0 0 1 2 2 1 0 0 0 0 0 0 2 0 0 1 0 0 0 0 1 0 2 0 1 0 0 0 0 2 0 1 1 1 0 0 0 1 0 1 1 0 1 0 2 0 0 1 0 0 0 1 1 1 0 1 0 0 1 2 1 1 1 0 0 1 1 2 1 0 0 1 0 1 1 0 0 0 0 0 0 0 1 1 0 1 1 0 0 1 1 0 1 0 1 1 0 0 0 0 0 0 0 1 0 1 2 0 0 0 0 0 1 0 1 1 1 1 1 1 0 1 2 1 0 0 0 0 1 0 0 0 2 0 1 1 2 1 1 1 1 0 1 0 1 2 0 2 2 1 2 2 2 0 1 1 1 0 2 0 0 1 1 2 2 1 0 0 0 0 0 0 0 0 0 2 0 0 0 1 0 1 1 0 1 0 0 1 0 2 2 0 2 1 1 1 0 1 1 1 0 0 2 1 0 0 1 0 2 1 2 1 2 2 2 1 0 0 0 1 2 0 1 0 1 2 0 0 0 1 1 1 0 0 2 2 0 2 2 2 0 0 0 0 0 0 0 0 1 0 1 1 0 0 2 1 1 0 2 2 1 0 2 0 0 0 0 0 2 2 0 2 0 1 1 0 0 1 0 0 0 0 1 1 0 1 0 0 0 0 0 0 2 1 0 0 0 1 0 0 1 1 1 1 1 1 1 1 0 0 0 0 0 1 1 1 2 2 2 0 0 1 0 1 2 0 1 2 0 1 0 0 1 0 1 1 1 2 2 0 0 1 1 1 1 0 2 0 1 0 0 0 0 1 1 0 1 1 1 0 1 0 0 1 0 0 2 0 0 0 0 1 0 1 0 1 1 0 0 1 1 1 1 0 1 0 0 1 0 1 1 0 1 0 1 0 1 1 2 0 0 1 0 0 0 0 0 0 1 0 0 0 0 0 2 0 0 0 0 0 0 0 0 0 2 0 0 1 0 1 2 1 1 0 0 1 0 1 0 0 0 0 0 0 0 0 2 1 0 2 0 0 0 2 0 0 0 2 0 0 2 1 0 0 0 0 1 0 0 0 1 2 2 0 1 1 1 1 1 0 2 0 1 2 1 0 1 0 1 0 0 0 1 0 0 0 1 1 0 0 2 2 0 0 0 2 2 0 2 1 1 1 2 1 0 2 0 0 1 2 0 2 0 2 2 0 0 0 0 1 0 0 0 1 0 1 1 1 1 1 0 0 0 2 0 1 0 2 0 0 0 0 1 0 0 0 2 0 0 2 0 0 0 1 1 1 2 0 0 1 1 2 0 2 0 0 0 0 1 0 0 1 0 1 1 1 0 2 0 0 0 2 0 0 1 1 1 0 1 0 1 1 1 0 0 0 0 2 2 2 0 0 2 2 0 1 2 1 0 0 0 2 1 0 2 0 0 0 1 2 1 0 0 0 1 0 2 1 0 0 0 2 0 1 1 1 0 1 0 2 2 0 2 0 0 2 1 2 1 0 0 0 0 0 0 0 1 1 0 0 0 0 0 0 2 0 1 2 0 0 2 2 0 0 1 1 0 0 0 1 0 0 0
2 0 0 0 0 0 1 2 1 2 1 1 0 2 0 2 0 2 0 0 0 0 0 0 0 0 1 0 0 0 1 1 2 1 2 0 2 2 0 1 0 1 0 1 2 1 2 0 1 2 0 0 0 0 1 0 0 0 0 2 0 0 0 1 0 2 0 1 0 0 0 1 2 1 2 2 2 1 1 0 2 2 1 0 1 0 0 0 1 2 0 0 1 1 0 0 0 0 0 0 1 2 1 0 2 0 2 0 1 1 0 1 1 2 0 2 1 0 0 2 2 0 2 0 0 2 0 1 1 1 0 0 0 0 0 0 0 0 0 0 1 1 0 1 0 0 0 0 0 0 0 1 1 1 1 1 0 0 1 1 1 0 1 0 1 1 1 0 1 1 1 1 0 2 0 0 1 0 1 1 0 1 0 2 0 0 1 1 0 0 0 1 2 2 2 0 1 2 0 0 1 1 1 1 2 0 2 2 1 0 1 0 2 0 2 2 0 0 1 0 1 1 1 0 0 0 0 0 0 1 0 0 0 0 0 0 0 2 2 2 0 0 1 0 0 0 0 0 2 0 0 0 0 1 0 2 1 1 1 0 0 0 0 0 0 0 0 0 0 0 0 1 0 2 0 0 0 1 1 0 0 1 2 2 0 2 0 2 1 2 0 0 0 0 2 0 2 1 0 1 1 0 0 2 0 0 0 0 0 0 0 1 2 2 1 1 0 0 1 0 1 2 1 0 0 0 0 0 0 1 0 2 0 1 0 0 0 0 2 0 1 1 1 1 0 0 1 0 0 2 0 1 0 2 0 0 2 0 0 2 0 0 2 1 2 0 0 1 2 1 1 1 1 1 1 1 2 2 0 0 0 1 0 0 0 0 0 0 0 0 0 0 0 0 2 0 0 1 0 0 0 0 0 2 2 0 0 2 0 0 0 0 0 0 0 0 2 1 0 1 0 1 1 1 0 0 1 0 0 0 0 0 1 0 1 0 0 1 0 0 2 0 0 2 2 2 1 1 2 1 0 2 1 1 1 1 1 1 1 1 1 2 1 0 0 0 0 2 0 0 0 1 1 2 1 1 1 0 0 1 1 0 0 0 2 0 0 2 2 0 1 0 0 1 0 0 1 0 0 2 0 2 2 2 2 1 2 0 0 0 0 1 0 0 0 0 0 2 0 1 1 2 2 1 0 0 0 0 0 1 1 1 0 1 2 0 1 0 0 1 0 0 0 1 2 0 1 0 0 0 1 1 0 0 0 0 0 0 2 0 0 0 0 2 0 2 2 2 1 0 1 2 0 0 0 0 1 1 1 0 1 0 1 0 1 1 1 0 0 0 0 2 1 2 0 0 0 0 0 0 0 1 1 0 0 1 1 1 1 1 1 0 0 0 1 1 0 0 0 0 0 0 0 1 0 1 1 1 0 0 1 0 1 1 0 0 2 0 1 0 1 0 0 1 2 1 1 2 1 0 1 1 0 2 1 2 1 1 1 0 0 0 2 1 1 1 0 0 1 1 1 1 1 1 0 2 0 1 1 1 1 0 2 1 2 1 1 0 1 1 1 1 0 0 0 0 2 0 1 1 0 1 0 0 0 0 0 2 0 0 0 0 0 1 0 0 0 1 1 0 0 0 0 2 0 1 1 0 0 0 0 0 0 2 1 1 1 0 1 1 0 0 0 0 0 0 0 1 0 1 1 1 0 0 0 1 1 0 1 0 0 0 1 0 0 0 2 2 0 2 0 0 0 1 0 0 0 0 1 1 1 1 1 0 0 1 0 2 2 2 1 2 2 1 0 0 0 1 0 1 0 2 0 0 0 2 1 0 0 1 2 1 0 0 1 2 1 2 1 1 0 1 0 0 1 0 0 1 0 0 0 0 2 2 0 0 0 0 0 0 0 0 0 0 0 0 0 1 1 0 0 0 1 2 0 0 0 0 0 0 0 1 0 0 0 1 1 0 2 1 0 0 0 2 2 1 0 0 1 1 2 0 1 0 0 1 0 1 0 0 0 2 0 1 1 0 1 1 0 0 0 1 1 1 2 0 1 0 0 1 0 1 0 1 1 1 2 2 1 0 0 1 2 1 0 2 2 2 0 1 2 2 0 2 0 0 0 1 2 1 0 0 1 1 0 1 0 0 0 1 1 1 2 0 0 0 0 0 1 0 0 0 0 0 1 1 1 1 2 2 1 0 0 0 0 1 2 0 0 0 0 0 0 1 0 1 1 0 0 0 0 0 0 2 0 0 0 0 1 0 0 0
3 0 0 0 0 1 1 2 1 2 2 0 0 0 0 0 0 1 1 1 1 0 0 2 2 0 1 0 2 2 0 2 1 2 2 0 2 1 0 2 2 0 1 0 1 1 0 0 0 1 1 0 1 1 0 1 0 1 1 0 1 2 0 1 1 0 0 0 0 0 0 0 2 1 1 2 2 1 1 1 0 1 0 2 2 0 0 0 1 1 0 0 1 1 0 0 0 1 1 1 0 2 0 0 2 2 2 2 0 2 0 0 1 2 2 2 2 0 0 1 1 0 2 1 0 0 0 1 1 1 0 0 0 0 1 0 1 0 0 2 0 2 0 0 1 1 0 0 0 0 0 0 0 1 0 0 0 1 0 2 2 0 1 0 1 0 0 1 1 0 1 1 1 1 1 0 0 0 0 0 0 0 1 2 1 0 2 1 0 0 0 2 1 0 2 0 1 1 0 0 1 0 1 0 2 0 2 0 0 1 1 0 1 0 2 2 0 0 1 1 2 1 2 0 1 2 1 1 0 0 0 0 0 0 0 0 0 2 2 2 0 0 2 2 0 0 0 0 2 0 0 0 1 0 0 0 1 2 0 1 0 1 0 0 0 0 0 0 2 0 0 1 0 1 0 0 0 1 1 0 0 1 2 2 0 2 2 1 0 1 1 0 1 0 2 1 1 1 1 1 0 0 0 1 0 0 1 0 1 0 0 1 2 1 1 0 0 1 0 0 0 2 0 0 1 0 0 0 1 0 0 2 0 0 0 0 0 1 1 0 1 1 2 0 0 0 1 1 1 2 1 1 0 1 0 1 1 0 0 2 0 0 2 1 2 0 0 0 2 2 2 1 1 1 0 0 1 1 0 1 2 1 0 0 0 0 0 0 0 0 0 0 0 0 2 1 0 0 2 2 0 2 1 1 1 0 1 1 1 1 0 1 1 1 1 2 0 0 0 0 0 1 1 1 1 0 1 0 0 1 1 0 1 1 1 0 1 0 0 0 1 1 1 1 0 2 2 0 1 2 0 0 1 1 0 0 0 1 1 1 1 1 0 0 0 1 0 2 0 0 1 0 1 2 0 0 0 0 0 0 1 1 0 1 0 0 0 0 2 1 0 0 1 1 0 0 0 0 2 1 1 2 2 1 2 0 2 2 0 0 0 1 1 0 0 0 0 2 0 1 1 2 2 2 0 2 2 1 1 1 1 0 0 1 0 1 1 1 2 2 0 0 0 0 1 0 0 2 2 0 0 0 0 0 0 1 1 0 1 0 0 0 0 0 0 0 0 2 2 1 1 0 0 0 0 0 1 1 1 0 2 0 1 0 1 1 1 2 0 0 0 0 1 0 2 1 0 0 0 0 0 1 1 1 0 1 0 2 2 2 1 1 1 2 1 1 0 0 0 0 0 1 0 0 0 0 1 1 0 0 1 0 1 2 0 0 2 0 0 0 1 0 0 2 2 1 1 1 2 0 0 1 2 0 0 2 2 1 1 0 0 0 0 0 0 2 1 1 0 2 2 0 0 0 0 1 1 0 0 0 1 0 1 0 1 0 1 0 1 1 1 1 0 0 0 0 2 0 1 1 1 1 0 1 0 1 2 2 0 0 0 0 0 2 0 0 1 1 1 0 0 0 0 2 0 0 0 1 1 0 1 1 0 2 1 1 0 0 0 0 0 0 1 1 2 0 2 0 0 0 0 0 1 0 0 1 0 0 0 1 0 0 1 0 1 1 2 1 0 1 0 0 1 0 0 0 0 0 1 1 1 1 2 0 0 0 0 2 0 2 0 0 2 0 2 0 0 1 0 0 0 2 0 0 1 2 0 1 1 0 1 1 1 1 0 2 1 1 2 2 2 2 0 2 2 2 2 1 1 0 1 0 2 1 0 1 1 0 1 1 0 0 0 0 0 0 0 1 0 1 1 0 1 1 1 0 1 2 0 0 0 2 0 0 1 0 1 0 2 0 0 0 0 2 1 1 0 0 2 2 2 0 2 0 0 0 0 1 0 0 2 2 0 2 2 0 2 2 0 0 0 0 0 1 1 1 0 1 0 2 0 1 0 0 1 1 1 2 2 2 0 2 1 1 0 1 0 1 0 0 2 2 0 1 0 1 1 1 1 0 0 0 2 2 1 0 0 0 0 0 1 0 1 0 1 0 1 2 2 0 2 0 0 0 1 0 2 0 0 1 0 1 0 1 1 0 1 2 2 0 0 0 0 0 0 1 1 0 0 1 0 0 0 0 0 0 1 1 1 0 0 0
4 0 0 1 0 0 1 0 2 0 0 2 1 1 0 0 1 0 1 0 0 0 0 1 1 0 1 1 1 2 1 0 1 1 0 2 0 1 0 0 0 0 0 0 1 0 0 0 0 1 1 0 0 0 1 1 0 0 0 0 1 1 0 0 1 0 1 0 0 0 0 1 2 0 1 2 2 1 1 0 2 2 0 2 2 0 0 0 2 2 0 0 1 1 1 0 0 0 0 0 2 1 0 0 2 1 2 2 0 1 0 2 0 2 0 2 2 0 1 1 1 0 1 1 0 1 0 1 2 0 1 1 0 1 1 1 0 0 0 1 0 2 0 0 0 1 0 2 2 2 0 0 0 0 0 1 0 1 0 1 1 1 0 0 1 1 1 1 0 1 1 0 0 2 0 0 1 0 0 1 1 1 1 2 2 0 2 2 1 1 1 2 2 1 2 0 2 2 0 0 1 1 0 0 1 0 2 0 1 1 1 0 1 0 1 2 0 0 0 0 2 2 2 0 2 1 0 0 0 2 0 0 0 1 1 0 0 1 2 1 0 0 2 1 0 0 0 0 2 0 0 0 0 0 0 1 1 2 0 2 0 2 0 0 0 0 1 0 2 0 1 0 2 2 0 1 1 1 2 1 1 2 2 1 0 1 0 2 2 2 0 1 0 0 2 0 2 1 0 2 2 0 0 0 0 0 0 0 0 0 0 0 0 0 1 0 1 1 0 0 0 2 1 1 0 0 0 0 1 0 0 1 0 1 0 0 0 2 0 1 1 2 1 0 0 0 1 0 2 1 0 0 0 2 0 0 1 0 0 2 0 0 1 0 1 1 0 1 2 0 0 2 1 0 0 0 2 1 1 0 1 1 1 1 1 1 1 0 0 0 0 0 0 0 2 0 0 1 0 0 0 0 0 2 2 2 0 1 1 0 0 1 0 1 1 1 1 0 0 0 0 1 0 1 0 0 0 0 0 0 2 0 0 2 2 1 0 0 0 1 1 1 0 0 0 1 2 1 1 0 0 1 0 2 1 0 1 1 1 1 1 0 0 0 0 1 1 2 0 1 1 0 1 1 1 0 1 1 1 1 1 0 0 1 0 0 1 1 2 0 1 0 0 1 1 1 0 0 1 1 1 2 1 1 1 0 1 0 0 0 0 0 1 1 1 0 1 2 2 1 0 2 1 1 0 1 0 1 1 1 1 0 0 2 2 0 0 2 1 1 0 1 0 2 2 0 0 0 0 1 0 1 0 0 2 0 0 0 0 0 0 0 0 1 0 1 0 2 1 0 0 0 0 0 0 0 1 2 2 1 2 0 1 0 1 1 1 2 1 0 1 1 0 1 0 0 1 1 1 0 1 1 0 2 0 0 1 1 2 1 0 0 0 0 1 2 0 0 0 0 0 0 0 0 0 0 0 2 0 0 0 0 0 1 0 1 2 0 2 0 2 0 0 2 2 1 1 2 1 0 0 0 0 2 0 2 0 2 2 0 0 0 1 1 0 1 0 1 1 0 0 1 0 1 0 1 1 1 0 0 0 1 1 0 1 1 1 0 1 1 1 0 1 0 1 0 2 1 0 2 1 1 1 0 0 1 1 2 0 0 0 0 0 1 0 0 0 1 1 0 0 0 1 2 0 0 0 1 1 0 0 0 0 2 0 1 1 0 0 1 0 0 0 0 2 0 2 0 0 1 1 1 2 0 0 1 1 0 0 1 0 1 1 0 1 1 1 0 0 1 1 0 0 0 0 0 0 0 0 2 2 2 0 1 0 1 0 0 0 2 0 2 2 0 1 0 0 1 0 0 0 2 0 0 1 1 1 0 0 0 1 1 0 0 2 2 0 2 1 1 1 1 0 1 2 1 1 2 1 0 1 0 1 2 0 1 0 1 2 1 1 1 1 1 1 0 1 1 0 0 1 0 0 2 0 0 0 0 1 0 0 2 1 0 0 0 1 0 1 0 1 0 2 0 2 1 0 1 2 1 1 0 2 0 0 0 0 0 0 0 1 0 2 0 1 0 2 2 0 0 0 2 1 1 1 2 0 2 0 2 0 0 0 0 2 2 0 1 1 0 0 1 2 1 0 0 0 1 0 1 2 2 1 1 1 0 0 1 1 0 0 0 2 2 1 0 0 1 0 1 0 0 0 2 2 0 2 1 2 1 1 1 0 0 1 1 0 1 1 1 1 0 0 0 0 0 0 0 0 0 0 0 0 1 0 0 1 0 0 1 0 0 0 1 0 0 1 0 0 0 0 0
5 0 0 0 0 1 2 2 1 1 0 1 0 1 0 0 0 0 0 2 1 1 0 1 1 1 0 0 2 2 1 2 1 1 2 0 2 0 0 0 0 0 0 0 2 0 1 0 0 0 0 0 1 1 1 1 0 1 1 1 0 1 0 0 0 1 0 0 0 1 1 1 2 0 2 2 2 0 0 0 1 1 0 1 1 0 0 0 2 2 0 1 0 1 0 0 0 1 0 0 1 2 0 1 2 2 2 1 1 1 1 2 0 1 0 1 1 0 1 1 1 0 1 1 0 1 0 1 2 1 0 0 0 0 1 0 2 0 0 0 1 1 0 0 1 1 0 0 0 0 0 0 1 0 0 1 0 2 0 2 2 1 0 1 1 1 1 0 0 2 0 1 0 2 0 0 0 0 0 1 1 2 0 2 1 1 1 1 0 0 0 1 2 0 2 2 2 2 0 0 0 1 0 0 0 2 0 1 2 0 1 0 2 1 0 2 0 0 2 2 2 0 2 0 0 2 2 0 0 1 0 0 0 0 0 0 0 2 2 2 0 0 2 2 0 0 0 0 2 0 0 0 0 0 0 2 1 2 0 1 0 1 0 0 1 0 1 0 1 0 0 1 1 2 1 1 0 1 2 0 0 0 1 1 0 0 0 0 0 1 1 0 1 0 2 1 2 0 0 0 2 1 2 0 2 2 0 0 1 0 0 2 1 2 1 0 1 1 0 0 1 1 0 0 0 0 0 0 1 1 0 1 1 1 0 0 0 0 2 0 0 1 2 0 1 1 1 0 2 0 0 0 0 2 0 0 1 0 0 1 0 0 2 0 2 0 0 2 2 0 0 2 0 0 1 1 2 2 0 0 1 0 1 1 2 1 1 0 0 0 0 1 0 0 1 1 0 1 0 0 0 0 1 1 2 1 0 1 0 0 0 0 0 1 1 2 0 0 0 0 0 1 0 1 1 1 0 0 0 1 1 1 0 0 0 1 0 0 0 0 0 2 0 0 1 1 2 2 2 0 0 1 0 1 0 0 0 2 2 0 0 0 1 0 0 1 0 2 0 0 0 0 2 1 1 0 1 0 0 2 1 0 0 0 1 0 0 0 1 0 1 1 0 0 0 0 2 1 2 1 1 1 2 1 2 1 2 0 0 0 0 1 0 0 1 1 1 0 0 2 2 0 0 0 0 1 0 0 0 2 1 1 0 0 0 1 1 0 2 1 0 1 0 1 2 0 0 1 1 0 1 1 0 0 1 2 1 1 2 0 0 0 0 2 0 2 2 1 1 0 0 0 0 0 1 1 1 1 1 0 2 0 2 2 1 0 1 1 0 0 1 1 1 0 1 0 0 0 0 0 0 2 0 0 0 0 1 1 1 1 0 0 0 0 0 0 0 0 0 1 1 1 0 2 0 0 0 0 0 0 0 0 0 1 0 0 1 0 0 0 0 1 0 1 2 1 1 2 1 0 2 1 1 1 0 1 2 1 1 0 0 0 2 1 0 1 2 2 1 1 1 1 0 1 0 2 0 0 0 0 1 0 2 0 1 1 1 1 2 1 1 0 0 0 2 2 2 0 1 0 0 1 0 1 0 1 1 1 0 0 0 0 0 0 0 0 0 0 0 0 0 0 0 1 0 0 0 1 0 0 0 0 1 2 2 2 0 0 1 1 0 0 0 0 0 1 1 0 0 0 0 0 1 0 0 0 0 0 2 0 0 0 2 0 1 0 2 2 1 2 0 0 0 0 1 0 0 0 1 1 2 2 1 0 0 1 0 2 2 2 0 2 2 1 0 1 1 0 0 1 0 1 0 1 1 0 1 0 0 1 2 1 1 1 1 2 0 1 1 1 0 1 0 1 1 2 1 1 1 1 0 1 1 1 0 0 0 0 1 1 1 0 1 0 1 0 1 0 0 0 0 0 1 2 0 0 0 0 0 0 1 0 0 0 0 1 0 0 1 0 0 0 1 1 2 2 0 1 2 2 2 0 0 1 0 0 0 1 0 0 2 0 1 1 1 0 2 1 0 0 1 1 0 2 2 1 0 1 1 0 1 1 0 0 0 0 2 2 2 0 0 2 1 1 0 1 1 2 0 1 2 2 0 2 0 0 0 0 0 0 0 0 1 2 0 1 1 0 0 0 2 0 0 2 2 0 2 0 0 0 1 0 1 0 0 1 1 0 0 0 0 0 0 0 0 1 1 0 0 1 1 0 0 0 0 1 1 0 0 0 0 2 0 2 0 0 0 0 0 0 1 1
6 0 0 0 1 1 2 2 2 2 0 1 2 2 0 1 1 2 1 0 1 1 0 1 1 1 1 2 0 0 1 0 0 0 2 0 2 2 0 1 0 1 0 0 1 0 1 0 1 2 0 0 1 1 1 1 0 0 1 2 0 0 0 1 1 0 1 0 1 1 0 0 2 0 2 2 2 1 1 0 1 2 0 1 1 0 0 0 2 2 0 1 1 1 1 1 1 1 1 1 1 2 1 1 2 0 2 0 2 0 0 2 0 2 0 1 1 0 1 1 1 0 1 1 0 1 0 1 1 0 0 0 0 0 1 0 1 0 0 2 0 2 2 0 0 0 0 0 0 1 1 0 0 0 0 0 1 0 0 1 1 2 0 1 1 2 1 1 1 0 1 2 1 1 1 1 0 0 0 0 0 0 1 2 2 1 1 0 0 0 0 0 2 0 2 1 2 2 0 0 0 0 0 0 0 1 1 0 0 0 2 0 2 0 2 2 0 0 1 1 1 0 2 0 1 1 0 1 0 2 0 1 0 0 0 0 0 2 2 0 0 1 2 2 0 0 0 0 2 0 0 0 1 1 0 2 0 1 0 0 0 0 0 0 0 0 1 0 1 1 0 0 1 2 0 0 2 1 1 1 1 1 0 2 0 0 0 1 1 2 0 0 1 0 2 1 1 2 0 1 2 0 0 1 0 0 0 0 1 1 0 2 2 1 1 0 0 1 1 0 1 2 0 0 1 0 0 0 0 1 0 2 0 1 0 0 0 0 2 0 0 0 2 0 0 0 1 0 2 2 0 0 0 1 0 1 1 0 0 0 0 0 2 1 2 0 0 2 2 0 0 2 0 0 0 0 1 1 0 1 1 0 0 0 0 0 0 1 1 0 0 0 1 0 2 0 1 0 0 0 0 0 0 2 2 1 0 1 0 0 0 0 0 1 0 1 1 0 1 0 0 0 1 1 2 2 0 0 0 0 0 1 1 0 1 1 0 0 0 0 2 0 0 1 1 1 1 0 0 2 0 0 0 2 1 0 1 2 2 2 1 1 0 1 1 0 0 2 0 1 1 1 0 2 2 0 0 0 0 0 1 0 0 1 0 0 1 1 2 0 1 0 0 1 0 0 2 0 2 1 1 1 2 1 1 1 1 1 0 0 1 0 1 0 1 0 0 2 0 0 1 2 2 2 2 0 0 1 0 1 2 0 0 1 1 1 0 1 0 2 0 0 0 1 2 0 1 1 1 0 0 0 0 0 0 0 0 0 0 0 0 0 2 2 0 0 0 2 2 0 1 1 2 0 2 1 2 1 1 0 2 0 0 1 1 0 1 2 1 0 1 1 2 0 0 0 1 1 0 0 0 2 1 1 0 1 1 0 1 0 1 0 0 2 0 2 0 0 0 0 0 0 0 1 0 1 1 1 0 0 1 0 0 2 0 0 2 0 1 0 1 0 0 1 2 1 2 0 1 0 0 2 0 2 1 2 2 2 1 0 0 0 1 0 1 2 1 0 1 0 0 1 0 1 0 1 1 1 1 0 0 0 2 0 1 2 1 1 2 1 1 0 0 0 0 0 0 0 0 0 0 0 0 1 1 2 1 2 0 0 1 1 0 0 0 1 1 2 1 0 0 0 1 2 0 0 0 1 1 0 0 0 0 2 1 1 1 0 1 2 1 1 1 1 1 0 1 1 0 0 0 0 1 0 0 0 1 0 0 0 0 0 2 0 0 0 2 2 0 2 0 0 1 1 0 0 0 0 0 1 1 2 0 0 0 2 0 1 1 2 1 2 2 0 0 0 1 0 1 1 0 1 0 0 1 0 1 0 1 1 2 0 0 0 0 2 2 2 2 2 2 2 0 0 1 0 0 1 1 0 1 0 2 2 0 0 0 0 0 0 0 0 0 0 0 0 0 0 0 0 0 0 2 1 1 1 2 0 1 0 1 2 1 0 0 2 0 1 1 0 0 0 0 2 1 1 0 0 2 1 1 0 2 0 0 0 1 0 0 1 2 1 1 2 1 0 2 1 0 0 0 1 0 1 2 1 1 2 1 1 1 0 0 0 1 1 2 0 1 0 1 0 2 1 0 2 1 0 0 0 2 2 0 2 0 1 1 0 0 0 0 0 1 2 0 1 0 1 0 1 1 0 2 0 0 0 0 1 1 0 1 1 0 0 1 1 1 0 0 0 0 0 0 0 0 0 1 0 1 0 0 0 0 2 0 0 1 0 0 1 1 0 0 0 1 0 1 1 1 0 1 0
7 0 0 0 0 0 0 1 1 0 0 1 1 2 1 1 0 2 2 0 0 0 0 1 1 0 1 1 1 1 1 0 1 2 1 1 2 1 1 0 0 0 0 1 2 1 0 1 0 1 0 0 0 0 1 1 0 0 1 1 1 1 1 0 0 0 1 0 0 0 0 1 2 1 1 2 2 2 2 1 1 2 0 2 2 0 1 0 2 2 0 0 2 2 0 0 0 1 0 0 1 2 0 1 2 1 2 2 0 2 0 2 0 1 1 1 1 0 1 0 0 1 2 0 0 0 0 0 2 0 0 0 0 1 1 1 1 0 0 0 0 2 0 0 1 1 0 1 1 1 0 0 1 0 0 0 0 0 1 2 2 0 1 0 1 1 1 1 0 1 0 1 1 1 0 1 0 1 0 0 0 0 0 2 1 0 2 1 0 0 0 2 2 0 2 1 2 1 0 0 1 0 0 1 1 2 2 1 1 0 0 0 2 1 0 2 1 1 1 0 1 1 2 0 1 1 0 0 0 1 0 0 1 1 0 0 0 2 2 2 0 0 2 2 0 0 0 0 2 0 0 0 0 0 1 2 0 0 0 0 0 0 0 0 2 0 0 1 1 0 0 0 1 2 0 1 0 0 1 0 0 1 1 2 0 1 0 2 0 2 0 0 0 0 2 0 2 0 0 0 2 1 0 0 0 1 0 0 0 0 1 2 0 1 1 0 1 0 2 0 2 2 1 1 0 0 1 0 1 2 0 0 0 1 0 0 0 0 2 0 0 1 2 0 0 0 0 0 1 2 0 0 0 2 0 0 0 0 0 0 0 0 1 1 1 1 0 2 2 0 0 1 1 1 1 1 2 2 1 0 2 0 1 1 2 0 0 1 1 1 1 1 1 0 2 0 1 0 1 1 0 1 1 1 2 1 0 2 0 0 0 1 0 1 1 1 1 0 1 0 0 0 0 2 1 1 1 0 0 1 1 0 0 2 1 1 0 1 0 0 1 1 0 2 1 1 1 2 2 1 0 1 1 2 1 1 1 1 1 0 1 1 1 0 0 1 0 2 0 0 0 0 1 1 1 0 0 1 1 1 2 0 0 1 0 0 0 0 2 1 1 0 1 2 1 0 2 0 2 2 0 2 2 2 1 0 1 2 1 0 0 2 0 0 0 0 0 2 0 0 1 2 1 1 0 0 0 1 0 1 1 2 0 1 1 0 1 0 0 1 0 0 0 1 2 0 1 1 1 0 0 0 0 1 1 1 0 0 2 0 0 0 1 2 1 0 0 2 1 1 1 1 0 0 0 0 0 0 0 0 1 0 1 1 0 0 1 1 1 0 0 1 1 0 0 0 0 0 0 0 0 2 0 1 0 0 1 2 2 0 0 0 0 1 0 0 0 0 0 0 0 1 0 1 0 0 2 1 0 0 1 0 0 2 0 1 2 0 0 0 0 1 0 1 1 0 1 2 1 0 1 0 1 1 0 1 1 2 1 1 1 1 1 1 0 1 0 0 0 0 0 0 0 0 0 2 0 1 0 0 1 0 2 1 2 2 0 0 0 1 2 1 0 2 0 0 2 0 1 1 0 1 0 1 1 2 2 1 0 0 0 0 0 0 0 1 0 2 1 0 0 0 0 1 1 0 1 0 0 0 0 0 1 2 1 1 1 0 1 2 1 1 0 0 0 0 0 1 0 1 1 1 0 0 0 1 1 0 1 0 0 0 2 0 0 0 2 0 0 1 1 1 1 0 1 0 0 0 1 1 1 1 0 1 1 1 1 2 2 2 2 2 2 0 0 0 1 0 0 0 0 0 0 0 2 1 2 0 1 1 2 0 1 1 1 2 0 2 2 2 2 2 0 0 2 1 1 1 1 0 0 1 2 2 0 0 0 0 0 0 0 0 1 0 1 0 1 0 0 0 0 0 0 2 0 0 0 0 1 1 0 2 2 0 0 2 0 1 1 0 0 0 2 0 2 1 0 1 2 2 2 0 1 0 0 1 1 1 0 0 2 0 0 1 1 0 2 2 0 0 0 1 0 2 2 1 0 2 0 1 1 0 0 0 2 2 2 1 2 0 1 1 1 0 0 1 2 1 0 0 2 2 0 0 2 1 1 0 1 0 1 0 1 0 1 1 0 0 0 0 1 0 2 0 0 0 0 1 1 0 1 0 1 0 2 0 1 0 0 1 0 1 0 1 1 1 1 0 1 1 0 1 0 1 0 1 1 0 0 1 1 0 0 0 1 0 0 0 0 0 1 1
8 1 0 0 0 0 0 1 2 1 1 0 0 1 0 1 0 1 1 2 1 1 0 2 2 0 1 2 0 0 2 1 0 1 0 1 1 1 1 0 0 0 0 0 1 0 1 0 0 1 0 0 1 2 0 1 0 1 2 0 1 1 0 2 1 0 1 0 0 0 0 0 2 0 1 2 2 0 0 0 1 1 0 2 2 0 0 1 1 1 0 0 1 0 0 0 0 1 1 1 1 2 1 0 2 1 2 1 1 1 0 2 0 2 0 2 2 0 0 1 1 0 1 1 0 0 0 0 1 0 0 0 0 1 0 0 0 1 0 1 2 0 0 0 1 1 0 0 0 1 0 0 1 0 0 0 0 1 0 1 1 1 0 1 1 2 1 0 0 2 0 0 1 1 0 0 0 1 1 1 0 1 0 2 2 0 2 1 0 0 0 2 2 0 1 1 2 1 0 0 1 1 0 1 1 1 1 2 1 0 1 0 2 0 2 2 0 0 2 1 2 1 2 0 0 1 1 0 0 0 0 0 0 1 1 1 1 2 2 1 0 1 2 2 0 0 0 1 1 0 0 0 0 0 0 2 1 1 0 0 0 0 1 0 0 0 1 0 1 1 0 2 2 2 0 1 0 0 2 1 0 1 2 2 0 1 0 1 1 2 0 1 0 1 2 1 1 1 0 1 2 2 0 0 0 0 1 1 1 0 1 2 2 1 2 0 0 0 0 0 0 2 0 0 0 0 0 0 1 1 0 1 0 1 0 0 0 0 2 0 0 1 2 0 0 0 0 0 2 0 0 0 0 1 0 1 0 0 0 0 1 1 1 0 1 0 0 2 2 0 0 2 0 0 1 0 0 2 0 0 1 1 2 1 1 0 0 1 1 1 2 2 0 0 1 1 0 1 0 0 0 0 0 1 1 0 0 0 1 1 1 1 1 0 1 2 0 1 0 1 0 1 1 1 0 1 1 0 0 1 1 0 1 1 1 0 0 1 0 0 1 1 0 0 2 2 0 2 2 2 0 2 1 1 2 1 2 2 1 1 0 1 0 0 0 2 0 1 0 0 0 1 1 1 1 0 1 0 0 0 0 0 0 1 2 1 0 2 2 0 2 0 0 1 1 0 2 1 1 2 0 2 0 0 0 0 1 1 1 1 1 0 0 1 0 1 1 2 1 1 0 2 2 1 0 0 0 1 0 2 0 0 0 0 1 0 1 0 2 0 1 2 0 1 1 2 1 2 2 0 0 0 0 0 0 0 0 1 0 1 1 0 2 2 0 0 0 1 0 0 1 1 0 0 0 0 2 1 0 0 1 0 2 1 1 1 2 0 0 0 0 2 0 2 0 2 0 0 0 0 0 2 0 1 0 0 0 1 1 1 1 0 0 0 0 0 0 0 0 0 0 1 0 1 0 1 1 1 0 0 2 0 0 1 0 0 2 0 0 0 0 0 0 2 2 2 2 2 0 0 2 1 1 1 0 1 1 2 2 0 0 0 0 2 0 0 1 2 0 1 1 0 0 1 0 2 0 0 1 0 2 1 2 1 2 1 1 0 2 2 0 1 0 1 0 0 1 0 0 0 0 0 0 0 2 2 2 1 0 1 1 1 0 1 0 1 2 1 0 0 0 0 1 2 0 1 1 0 0 0 0 0 0 2 0 0 1 0 1 1 0 0 0 0 1 0 1 0 0 0 0 0 0 0 0 0 0 0 0 0 0 0 1 0 0 1 1 0 0 1 1 0 1 1 0 1 0 0 2 0 1 1 2 0 0 2 0 2 2 2 0 2 1 0 0 0 1 0 0 0 0 2 0 1 0 0 2 0 1 0 1 0 1 1 1 2 0 1 1 1 0 1 0 1 2 0 0 0 1 0 0 1 1 2 0 0 0 0 1 0 1 0 1 1 1 0 1 1 1 0 0 1 0 2 0 0 0 0 0 0 0 2 1 0 0 1 1 0 1 0 0 0 2 1 2 1 0 2 1 0 0 0 2 0 0 0 1 0 0 1 1 1 1 1 1 1 1 2 0 1 0 2 2 0 2 0 2 0 0 1 1 1 0 0 1 0 2 1 1 0 0 1 2 1 0 0 1 1 1 0 1 1 0 2 0 1 1 1 2 1 0 0 2 1 0 1 0 0 0 0 2 0 1 0 1 0 1 0 0 2 0 2 0 0 0 0 0 0 1 1 0 0 0 0 0 0 1 1 1 0 0 0 1 0 0 0 0 1 0 0 0 0 0 1 0 0 0 0 1 1 1 1
9 0 0 0 1 0 1 1 2 0 0 0 0 0 0 0 0 1 1 0 1 1 0 1 1 1 1 1 1 1 1 2 1 2 2 0 2 1 0 0 0 1 0 0 2 0 0 0 0 0 0 0 0 0 2 1 0 0 1 0 1 1 0 0 0 0 0 1 1 0 0 0 2 0 1 2 2 0 0 1 0 1 0 1 1 0 0 1 2 2 0 1 0 2 0 0 1 1 1 1 1 2 1 0 2 0 2 2 0 2 0 1 1 1 1 1 1 0 0 2 2 0 2 1 0 1 0 0 0 0 1 1 1 1 0 0 1 0 1 0 1 1 0 0 1 0 0 1 1 1 0 0 1 0 0 0 0 1 0 2 1 0 0 2 1 1 1 0 0 2 0 1 1 1 0 0 1 0 0 0 0 1 0 0 0 0 0 1 0 0 0 2 1 0 1 0 0 2 0 0 0 0 1 0 1 1 2 0 1 0 0 0 1 0 2 2 0 0 2 2 2 0 2 0 0 1 1 0 0 1 0 1 0 0 0 0 0 2 2 1 0 0 2 2 0 0 0 0 2 0 0 0 0 0 0 2 1 2 1 1 1 1 0 0 1 0 0 0 2 0 0 0 1 1 0 2 1 1 2 1 1 1 2 2 0 1 0 2 1 1 1 1 0 0 1 0 2 2 0 1 2 0 2 0 1 0 0 0 1 0 0 2 2 1 0 0 1 0 1 0 2 1 1 0 1 0 0 0 1 0 0 2 1 2 0 0 0 1 1 0 0 0 2 0 1 1 1 0 1 0 1 0 1 2 1 0 1 0 0 0 1 1 1 0 1 0 0 0 1 1 1 1 1 1 0 0 2 1 1 1 1 1 1 1 1 0 1 1 1 1 1 0 0 0 2 0 0 1 1 1 0 1 1 1 1 0 1 1 1 1 0 2 0 0 2 2 0 0 0 0 0 2 0 2 1 2 0 0 0 1 2 0 0 1 0 1 1 1 0 1 1 0 0 1 1 2 1 1 1 1 0 1 0 2 2 1 2 2 1 1 1 2 0 1 1 1 1 2 0 1 0 0 1 2 2 0 1 1 1 0 2 1 1 1 2 1 0 0 1 0 1 1 0 0 0 0 2 1 2 2 0 2 2 2 2 0 2 1 0 0 0 2 0 0 1 0 0 2 2 1 0 2 0 0 0 1 0 1 0 1 1 1 0 0 0 0 1 0 1 0 1 1 0 2 2 0 2 1 1 0 0 0 0 0 0 1 0 0 2 0 0 0 0 1 0 1 1 1 1 0 0 0 1 0 1 1 1 0 0 0 1 0 2 1 2 1 1 1 0 0 1 0 1 0 0 0 0 0 0 0 0 2 1 0 1 1 1 1 1 1 1 0 0 0 0 0 0 0 1 0 0 2 0 0 0 1 1 2 0 0 0 0 0 0 0 0 2 0 1 1 1 0 0 1 2 1 2 1 1 0 0 1 0 1 1 2 1 2 1 0 0 0 0 1 0 1 2 1 0 2 2 0 1 0 1 2 1 1 1 1 1 0 1 0 1 0 1 1 1 1 2 1 1 0 0 0 1 0 1 1 0 2 0 2 0 2 1 2 0 0 1 1 0 0 0 0 0 2 2 0 0 0 1 2 0 0 0 0 1 0 1 1 1 1 2 2 1 0 1 1 0 0 0 0 0 1 1 0 0 1 0 1 0 0 0 1 1 0 0 0 0 0 1 0 0 0 2 2 0 2 0 1 0 0 0 0 0 0 1 1 1 1 0 1 1 0 1 2 2 2 0 2 2 2 0 2 0 0 0 1 0 2 0 0 1 1 2 0 1 0 2 1 1 1 1 2 0 1 2 2 2 2 0 0 2 0 0 0 1 1 0 1 2 0 0 0 0 2 1 0 0 0 1 0 1 0 1 1 1 0 0 2 1 1 1 0 1 0 0 0 0 1 0 0 0 2 0 0 2 1 1 0 2 0 1 1 0 0 1 1 2 0 2 0 0 0 1 0 0 0 2 1 2 1 2 0 2 2 0 1 0 1 1 0 1 2 0 0 0 1 1 1 0 0 1 1 2 2 2 1 0 2 2 0 0 2 1 0 0 0 2 2 0 1 0 2 1 2 2 0 0 1 0 1 0 0 0 0 0 0 0 0 1 0 1 0 1 0 0 0 1 0 0 0 0 1 2 0 0 0 0 0 0 1 1 1 1 1 2 1 0 1 0 2 0 0 2 0 0 1 0 0 0 2 0 0 0 0 0 0 0 0
10 1 0 1 1 0 1 2 1 2 1 1 0 0 0 0 0 2 0 1 0 0 0 2 2 0 1 2 0 0 2 1 1 2 0 2 0 1 0 1 0 1 0 0 2 0 1 0 1 2 0 0 0 0 2 0 0 0 0 1 0 1 0 1 0 0 0 2 0 0 0 2 2 0 1 2 2 0 0 0 0 2 1 1 2 0 0 1 2 2 1 1 1 2 0 0 0 0 0 0 1 2 0 0 2 2 2 0 2 0 0 1 0 0 0 0 0 0 1 1 1 0 1 1 1 0 0 0 0 0 0 0 0 2 1 2 0 1 0 1 1 1 0 0 1 0 0 0 0 2 0 2 0 0 0 0 0 2 0 1 0 1 0 0 2 2 2 0 1 1 0 2 0 2 0 0 1 0 0 0 0 0 1 1 1 0 1 0 0 0 0 1 1 1 1 0 2 1 0 0 1 0 0 1 2 1 2 2 1 0 0 0 1 1 0 2 0 0 2 1 2 0 2 0 0 0 0 0 0 0 1 1 1 1 1 0 0 2 2 2 0 0 1 1 0 0 1 0 2 0 0 0 0 0 0 1 1 1 0 0 0 0 1 1 2 0 1 0 2 0 1 1 1 1 0 0 0 1 1 1 1 1 0 2 0 0 0 2 1 2 0 1 0 0 2 0 1 1 1 1 0 0 0 1 0 1 0 0 1 0 0 1 1 1 1 0 0 0 0 0 0 2 1 1 0 0 0 0 0 0 0 1 0 2 1 1 1 2 0 0 0 2 1 0 1 1 0 0 2 1 1 0 0 0 0 2 0 0 0 1 1 1 1 1 1 0 0 0 1 1 1 1 1 1 1 1 2 2 0 0 1 1 1 1 1 0 0 2 2 1 1 1 1 0 0 2 0 0 0 0 0 0 0 2 2 0 0 1 0 0 0 0 0 0 1 1 1 0 1 0 1 1 0 2 1 1 1 1 1 0 2 0 2 0 2 0 0 1 0 0 1 0 0 0 2 2 0 1 2 2 0 1 0 1 0 0 0 2 2 0 1 2 0 1 1 1 1 1 0 0 0 1 0 1 1 1 0 0 0 1 0 0 0 0 1 0 0 0 2 1 1 0 0 1 0 1 1 2 2 2 0 1 2 1 2 0 2 1 0 0 0 1 1 1 0 0 1 1 1 2 2 1 1 1 1 0 0 0 0 2 1 1 0 0 0 1 0 0 1 1 0 1 1 0 2 0 1 2 2 0 0 0 0 0 0 1 0 1 1 1 1 0 0 2 1 1 1 0 0 0 0 0 0 0 0 0 0 1 1 1 1 0 2 2 0 1 2 0 0 0 0 0 0 1 0 0 0 0 0 0 0 1 0 0 0 0 1 0 0 2 0 0 1 1 1 1 0 0 0 1 1 1 0 0 0 1 1 1 0 0 0 0 0 2 0 0 2 0 0 0 0 1 0 2 2 2 2 1 1 0 0 2 1 1 0 1 1 2 2 0 0 0 1 0 1 2 1 2 1 1 0 1 0 1 0 2 0 0 1 0 0 1 2 1 2 2 2 1 2 1 2 0 1 0 1 0 1 0 0 0 0 0 0 1 1 2 1 0 0 1 1 1 0 0 0 1 0 1 1 0 0 0 0 2 0 1 1 1 0 0 0 0 0 1 1 0 0 0 0 0 0 0 0 0 0 1 1 1 0 1 1 1 1 0 0 1 0 0 0 0 0 0 2 0 0 0 2 2 1 2 0 0 0 1 0 0 0 0 0 1 1 1 2 0 0 2 0 2 0 2 0 0 2 1 0 1 0 0 0 0 0 1 0 1 0 0 2 0 0 1 1 0 0 0 2 1 0 1 2 2 0 2 0 0 2 0 0 1 1 0 1 0 2 1 0 1 1 0 1 1 1 0 0 0 0 0 0 0 0 0 0 0 1 2 0 0 1 0 0 0 0 2 0 0 0 1 0 0 0 0 1 0 2 1 2 1 0 0 2 1 1 0 1 0 0 1 1 0 0 0 1 1 0 2 2 1 2 1 0 0 0 0 0 2 1 2 0 1 0 2 0 1 0 1 1 1 2 0 1 0 1 0 2 0 0 0 1 0 0 0 2 2 1 1 1 2 1 0 1 0 0 0 0 2 0 1 0 2 1 1 0 0 0 1 2 0 2 1 1 0 2 0 0 1 0 0 0 0 1 2 0 1 0 0 0 0 0 2 2 0 0 0 0 2 0 2 2 0 0 0 0 0 1 2 1 0 0 0 0 0 2 0
11 0 0 0 1 0 1 2 0 2 2 0 0 0 0 0 0 2 2 0 0 0 0 2 2 0 0 1 0 1 0 1 1 2 2 0 2 0 0 0 0 0 0 2 2 1 0 0 0 0 0 0 1 2 0 2 0 0 1 0 1 1 0 0 0 0 0 1 0 0 0 1 2 0 1 2 2 2 2 0 2 2 0 1 1 0 0 1 1 2 0 1 0 2 0 0 1 1 1 1 0 2 0 0 2 1 2 1 1 1 0 1 2 2 2 2 2 0 0 0 0 1 0 2 0 0 0 1 2 2 0 0 0 0 0 0 0 1 0 2 0 2 0 0 1 1 1 0 0 1 0 2 2 0 0 0 0 2 0 0 0 0 0 0 1 1 1 0 2 0 0 1 1 1 1 0 0 0 0 0 0 0 0 2 1 0 2 1 0 0 0 1 2 1 2 0 1 2 0 0 0 0 1 0 1 1 2 1 1 0 2 0 1 0 1 2 0 1 2 1 2 1 2 0 0 1 1 0 0 0 0 1 1 1 0 0 0 1 1 0 0 1 2 1 0 0 0 0 2 0 0 0 0 0 0 1 2 2 0 0 0 0 0 0 1 0 2 1 2 0 1 0 1 2 0 0 0 1 1 2 1 2 2 1 1 1 0 1 1 2 0 2 0 1 2 1 2 1 1 1 1 0 0 0 0 0 0 2 2 0 0 1 2 1 0 0 2 0 0 0 0 2 1 0 2 0 0 0 1 0 0 2 0 2 0 0 0 0 2 0 0 0 2 2 0 0 1 0 0 1 1 0 1 2 1 0 2 0 0 2 0 0 2 0 2 0 0 1 2 1 1 1 2 2 1 1 1 2 2 0 1 0 0 0 0 0 0 0 0 0 0 1 0 0 2 0 0 2 0 0 0 0 0 1 1 0 0 0 0 0 0 1 0 1 1 2 0 0 0 0 2 1 0 0 1 1 0 0 0 0 1 0 1 1 2 1 0 0 0 0 1 1 0 1 1 1 1 0 0 1 0 0 0 1 1 0 1 2 1 1 1 1 0 0 0 2 0 0 0 2 0 0 1 2 0 1 0 1 1 0 0 0 0 1 1 1 0 1 2 1 1 0 0 0 1 1 0 1 1 2 0 2 2 1 2 0 2 1 0 0 0 2 2 0 0 0 0 2 1 1 0 2 1 1 1 0 0 1 0 1 1 1 1 0 0 0 1 1 2 1 1 1 0 1 2 1 2 2 2 0 0 0 0 0 1 1 1 0 2 0 0 0 0 2 0 2 1 1 0 1 0 2 0 0 0 0 0 1 1 0 1 0 1 2 1 0 0 1 1 0 0 0 0 1 0 1 1 0 0 0 0 1 1 0 1 1 0 2 2 0 1 1 0 2 0 1 1 0 0 0 0 0 0 0 0 0 1 2 0 0 1 0 0 2 0 0 2 0 0 0 0 1 0 1 1 1 2 1 1 0 1 2 0 2 1 2 1 1 1 0 0 0 1 1 0 1 0 1 1 0 0 1 1 0 0 2 1 0 0 0 2 0 1 0 0 1 1 0 0 1 1 1 0 0 0 0 2 0 0 1 1 1 0 1 0 2 2 1 0 0 1 1 0 1 0 1 0 2 1 0 0 0 0 1 1 0 0 0 0 0 0 0 1 2 1 1 1 0 0 1 1 1 0 0 1 0 1 1 0 0 0 0 0 0 0 2 0 0 2 0 0 0 2 1 1 0 2 1 0 1 0 0 1 1 0 0 0 0 1 1 1 1 1 1 1 0 1 1 0 2 0 1 2 0 0 0 0 1 0 0 0 0 0 0 0 1 2 0 0 1 1 0 0 0 2 2 0 2 0 1 0 0 0 0 1 0 0 2 0 0 0 0 2 1 0 0 0 1 1 0 0 1 0 0 0 0 0 1 0 0 0 0 1 2 0 0 1 0 0 0 0 1 2 0 0 1 0 0 2 0 0 0 0 1 1 0 0 2 2 2 2 0 2 0 0 0 0 1 0 0 2 2 1 0 0 0 2 2 0 0 0 2 0 2 2 1 1 1 0 2 0 0 0 0 0 0 2 1 2 0 1 1 0 1 0 1 1 0 0 1 2 1 1 2 0 1 0 1 1 0 0 0 1 1 1 2 0 1 1 0 1 0 1 0 1 0 1 0 0 0 0 1 0 0 1 0 1 0 0 0 0 0 0 1 1 1 1 2 2 0 0 0 0 0 0 0 0 0 1 0 0 0 0 2 1 0 0 0 0 1 2 0
12 0 0 0 0 0 0 0 2 0 0 1 2 2 0 1 0 1 0 1 1 1 0 2 2 0 1 1 1 1 1 1 2 2 0 1 1 1 1 0 0 0 0 0 1 0 0 0 0 1 0 0 2 2 0 0 0 1 1 0 1 1 0 0 2 0 2 0 1 1 0 0 2 0 1 2 1 1 1 0 0 1 1 0 1 0 0 0 2 2 0 0 1 1 0 0 0 1 1 1 0 2 0 0 2 1 2 2 0 2 0 2 1 2 1 2 2 0 1 0 0 0 1 1 0 1 0 1 1 0 0 0 0 1 1 0 2 0 0 0 1 1 1 0 1 1 0 0 0 0 0 0 1 1 1 0 0 1 0 0 0 1 0 0 1 2 1 1 0 1 1 0 2 0 0 0 1 0 0 0 0 0 1 2 1 0 2 1 0 0 0 1 1 1 1 0 1 0 0 0 0 1 0 1 1 1 2 1 1 0 0 0 1 0 2 1 1 0 1 0 1 1 1 0 1 0 0 0 0 2 0 0 0 0 0 0 0 1 2 1 0 0 1 2 0 0 0 0 2 0 0 0 0 0 0 2 1 1 0 0 0 0 0 0 1 0 1 1 1 0 0 1 1 2 2 2 0 2 2 2 2 2 2 1 1 1 1 2 1 2 0 1 0 0 2 0 1 0 0 0 0 0 0 0 0 0 1 2 2 0 0 1 1 2 1 0 0 0 1 0 2 1 1 1 0 0 0 1 1 1 0 0 0 1 0 0 0 2 0 2 1 1 2 0 0 0 0 0 1 1 0 1 0 1 0 1 1 1 0 2 0 0 1 1 1 0 0 2 2 0 0 2 1 1 0 0 0 2 0 0 2 0 1 1 2 1 1 0 0 0 0 0 1 0 2 0 0 0 1 1 0 1 0 2 2 1 0 0 0 0 0 1 0 0 0 0 2 1 0 1 0 1 1 1 1 2 1 0 0 0 2 0 0 1 1 1 1 1 0 0 1 1 0 0 1 2 1 0 1 2 0 0 0 1 1 0 1 1 0 0 0 0 1 0 0 1 0 1 0 0 0 2 1 1 1 0 1 0 0 0 0 0 0 0 1 0 0 1 2 0 1 0 0 2 1 0 2 0 1 2 0 2 1 1 1 0 2 1 0 0 0 2 1 0 0 0 0 2 1 1 1 2 2 2 0 1 0 0 1 2 1 0 0 0 1 2 1 1 2 0 2 1 0 0 1 0 2 1 1 0 0 1 0 0 0 0 0 0 0 0 0 2 0 1 1 0 0 2 1 0 0 0 1 0 1 1 2 2 2 1 2 0 2 2 2 0 2 1 1 0 0 1 0 0 1 0 1 1 1 0 1 1 1 1 0 2 2 1 2 1 1 0 0 1 0 0 0 0 0 0 0 0 0 0 0 0 1 2 0 0 1 0 0 2 0 2 2 1 0 1 0 2 0 2 1 1 2 1 1 0 2 1 0 1 0 2 1 1 1 0 0 0 1 0 1 2 0 1 0 0 0 1 0 0 1 1 1 1 1 1 0 0 2 2 2 1 1 0 2 2 2 0 0 0 1 1 2 1 1 1 0 1 0 1 1 2 2 1 0 0 1 1 0 0 0 0 0 1 1 0 0 0 2 2 0 1 1 0 0 0 0 0 0 2 0 0 0 0 0 0 0 0 0 0 0 1 1 0 0 0 0 0 0 0 0 0 0 0 2 0 0 0 1 0 0 1 2 1 0 2 1 0 1 0 0 0 0 0 1 1 1 1 1 0 0 0 0 2 2 2 0 2 2 0 1 0 0 1 0 0 0 1 0 0 0 1 2 1 1 0 0 0 0 0 0 2 2 2 2 2 2 2 0 1 2 1 1 1 1 0 0 1 2 0 0 1 1 2 2 0 0 2 1 0 1 0 1 0 0 0 0 0 1 2 0 1 1 1 0 1 0 2 1 0 0 1 0 0 1 0 0 0 1 1 1 0 0 2 2 2 2 0 1 0 0 1 1 0 0 0 2 1 0 1 2 1 1 1 0 1 0 1 0 2 1 1 1 1 1 0 2 0 0 0 1 1 1 0 2 1 0 2 1 1 0 2 1 0 1 0 1 0 0 1 0 0 0 1 1 0 0 0 1 0 0 2 0 0 0 1 1 0 1 1 1 0 1 1 1 0 1 0 0 1 0 0 0 0 0 1 0 1 0 1 1 1 2 0 0 1 1 0 0 2 0 1 1 0 0 0 0 0 0 1 0 0 0 0 0 2 2 1
13 1 0 0 1 0 1 2 2 2 0 1 0 1 0 1 0 1 0 1 2 1 0 1 1 0 0 0 0 0 1 2 0 2 2 0 2 2 0 1 1 0 0 0 1 0 1 0 1 2 0 0 0 0 2 1 0 1 2 1 1 2 0 1 1 1 0 2 0 0 0 0 2 0 1 2 2 1 1 0 2 2 1 1 2 0 0 0 2 2 0 0 0 2 0 0 0 1 1 1 1 2 1 0 1 1 1 0 2 0 0 2 0 0 2 2 1 0 1 1 1 0 1 1 0 1 0 1 1 1 0 0 0 1 1 1 0 0 0 0 1 1 1 0 0 0 0 0 0 0 0 1 0 1 0 0 0 1 0 1 2 2 0 2 1 2 0 0 1 1 0 1 0 2 0 0 0 0 0 1 1 1 1 1 1 0 1 2 0 1 1 2 1 1 1 0 1 1 0 0 0 1 0 0 1 1 2 0 0 1 2 1 0 0 2 2 0 0 2 1 2 0 1 0 0 0 0 0 0 0 1 1 1 1 1 0 0 2 2 1 0 0 2 2 0 0 0 0 1 1 1 1 0 1 1 2 0 1 0 1 0 1 0 0 1 0 1 0 2 1 0 1 0 0 1 1 0 1 2 1 1 2 2 0 1 0 0 2 2 2 0 2 1 0 2 1 1 0 0 0 0 0 0 0 0 0 1 0 1 0 0 1 1 1 1 0 1 1 0 0 0 2 1 1 1 0 0 0 2 1 0 2 0 1 0 1 0 0 2 1 1 1 2 0 1 1 0 0 2 1 1 0 1 2 1 0 1 0 0 1 0 0 0 0 0 0 0 1 2 1 1 1 2 2 0 0 2 1 1 0 1 0 1 1 0 1 1 1 1 1 1 1 1 0 2 0 0 1 0 0 0 0 0 2 2 0 1 0 0 0 0 1 0 0 2 2 0 0 0 0 0 2 0 0 0 1 2 1 1 1 0 1 0 2 1 1 0 0 0 1 1 1 0 0 1 1 1 0 2 0 0 0 0 2 1 0 1 2 2 1 1 2 0 2 0 0 0 2 0 1 1 1 0 2 1 0 1 0 0 0 0 0 0 0 1 1 0 1 1 0 1 1 1 2 1 0 1 0 2 0 2 2 1 1 1 0 1 0 0 0 0 2 2 2 0 0 1 2 0 0 0 2 1 1 0 1 0 0 1 2 0 1 0 0 2 0 1 1 1 1 1 1 0 2 2 1 0 0 0 0 1 1 0 0 1 2 2 0 1 0 0 0 1 2 0 0 0 2 1 1 0 1 0 0 0 0 1 1 1 0 1 0 1 0 1 0 0 1 0 0 1 0 1 1 0 0 0 0 0 0 0 2 1 1 0 1 2 0 1 1 0 0 1 1 1 1 0 0 0 1 1 1 0 0 0 1 1 1 0 0 0 2 0 2 0 1 2 1 0 0 0 1 0 1 2 1 1 1 1 1 0 1 1 1 1 1 1 1 0 0 0 0 0 1 1 1 1 1 1 0 0 1 0 0 1 1 1 1 0 0 1 0 2 0 0 1 1 0 2 2 1 0 0 0 0 0 1 0 0 0 0 0 0 0 0 1 1 2 0 0 0 0 1 1 0 1 0 1 0 0 0 0 0 1 0 1 1 0 2 0 1 1 0 2 1 1 1 0 0 0 0 0 2 2 2 0 2 0 0 0 0 0 1 0 0 0 0 0 0 1 0 1 2 0 0 0 2 1 0 1 0 0 0 1 1 0 0 0 0 1 2 2 0 0 1 0 1 2 2 2 0 2 2 1 1 1 0 1 0 0 0 1 0 0 1 1 1 1 1 1 1 0 2 2 0 2 0 1 2 2 1 2 0 1 1 1 0 1 1 0 0 1 2 2 0 0 0 1 2 1 1 1 1 0 1 0 0 0 0 0 0 0 1 2 0 0 1 0 0 0 0 0 1 0 0 1 0 0 2 0 0 0 1 2 1 0 0 1 2 2 2 0 1 1 1 1 0 0 0 0 2 1 0 2 2 1 2 1 0 0 0 1 0 2 2 0 1 1 0 2 0 0 0 0 1 2 0 2 2 0 0 2 2 0 0 2 2 1 0 0 2 2 0 2 0 0 0 0 1 1 0 0 2 1 0 1 0 0 0 1 1 0 1 1 0 0 1 0 0 0 1 0 0 0 2 0 0 0 0 0 0 0 0 0 0 2 2 1 1 0 0 0 0 0 0 1 1 0 0 0 0 2 0 2 0 0 0 0 0 0 2 1
14 1 0 0 0 0 0 2 0 2 2 0 1 0 0 1 0 2 0 0 0 0 0 2 2 1 2 1 0 0 1 0 1 2 1 1 1 1 0 1 1 0 0 0 1 0 1 0 0 0 0 0 1 2 0 0 0 0 1 0 1 2 1 1 0 2 0 0 0 0 0 0 2 0 1 2 2 2 2 0 2 2 0 0 0 0 0 1 2 2 0 1 1 1 0 0 0 1 1 1 1 2 0 1 2 1 2 1 1 1 0 2 1 2 1 2 2 0 0 1 1 0 2 0 0 2 0 1 1 0 0 0 0 0 1 0 1 0 0 0 1 1 1 0 0 1 1 0 0 0 0 1 0 0 0 0 0 1 0 1 2 2 0 1 0 1 1 1 1 0 0 1 0 2 1 0 0 0 0 1 1 1 2 2 2 0 2 1 0 1 1 2 1 0 1 1 2 2 0 0 1 1 0 1 1 1 1 1 1 0 0 0 1 0 1 2 0 1 2 1 2 1 2 0 1 1 1 0 0 2 0 0 0 0 0 0 0 2 2 2 0 0 2 1 0 0 1 0 2 0 0 0 0 0 0 1 1 1 0 0 0 0 1 1 1 0 0 1 2 0 0 0 1 2 1 1 0 1 1 0 1 0 1 2 0 1 1 2 1 2 0 1 0 0 1 0 2 1 0 1 1 1 0 0 0 1 0 0 1 0 0 1 2 1 1 0 0 1 1 0 1 2 1 0 0 0 0 0 0 1 0 1 0 0 0 0 0 2 0 1 2 1 2 0 1 1 0 0 2 1 0 0 0 1 0 1 0 0 0 2 0 0 2 1 2 0 0 1 2 1 1 1 1 1 1 1 1 0 0 0 1 0 1 1 1 1 1 0 0 0 0 1 0 0 2 0 1 1 0 0 0 0 0 0 1 0 0 0 0 0 0 0 0 0 1 1 1 0 0 0 1 1 0 2 1 1 2 1 1 0 2 0 2 0 2 1 0 0 0 0 1 1 0 0 1 1 1 0 1 0 1 0 1 1 1 1 1 2 2 0 1 1 0 0 0 2 0 1 0 0 0 1 0 2 0 1 0 0 0 0 0 0 0 0 1 1 0 0 1 0 1 1 0 1 0 0 0 0 2 1 1 1 1 1 1 0 1 2 0 0 0 2 0 0 1 0 0 2 0 1 0 2 2 2 0 1 1 1 0 1 1 1 0 1 2 1 0 1 2 1 1 1 0 1 1 2 0 2 2 0 0 0 0 0 1 0 0 1 2 0 0 0 1 1 0 0 0 1 1 0 0 1 0 0 0 0 1 2 2 0 2 0 2 0 2 1 1 2 2 0 0 0 0 0 0 0 0 1 1 0 0 0 0 0 0 0 2 2 2 2 1 0 0 0 0 0 0 0 0 1 1 1 0 0 0 1 1 2 0 0 1 0 0 2 0 0 2 0 1 0 1 0 0 0 1 1 2 2 0 0 2 2 0 1 0 2 1 0 0 0 0 0 0 0 1 1 0 2 0 1 1 0 0 1 1 2 0 0 1 0 1 0 1 1 1 0 1 0 0 2 2 0 1 1 1 1 1 0 0 2 2 0 0 2 0 2 2 1 1 0 0 0 0 0 0 0 0 2 0 0 0 0 1 2 0 2 2 0 0 0 0 0 1 2 1 0 0 0 1 2 1 1 0 0 0 0 0 1 0 0 0 0 2 0 0 1 1 0 0 2 1 2 1 0 1 1 1 0 0 1 1 0 0 0 1 0 0 0 1 1 1 1 1 0 0 2 0 1 1 2 1 2 2 0 2 0 0 1 0 0 0 1 0 0 2 0 2 0 1 0 1 0 1 1 0 2 1 2 2 2 2 2 0 0 1 0 0 2 0 0 0 0 2 1 0 0 0 0 0 0 0 0 1 1 1 0 1 0 0 1 0 0 1 2 0 0 0 0 1 0 0 1 1 0 0 2 0 0 2 0 0 0 0 2 2 1 0 1 1 1 2 0 0 0 0 2 0 2 0 0 2 1 0 2 2 0 2 1 0 0 1 1 0 2 2 1 0 0 0 2 0 0 1 0 1 0 1 2 1 0 0 1 2 1 0 1 0 0 0 1 2 2 0 2 0 0 0 1 1 0 0 0 1 2 1 1 0 0 0 0 1 0 1 1 0 0 2 0 0 0 1 0 1 0 0 0 0 0 0 0 0 0 0 0 0 0 0 0 1 0 0 0 0 1 0 0 0 0 0 0 0 0 0 1 0 1 0 1 1 0 1 0
15 1 0 1 1 0 2 2 2 1 0 0 0 1 0 1 0 1 0 0 1 0 0 2 2 0 1 1 1 1 1 1 1 1 1 1 1 1 0 1 1 0 0 0 2 1 0 0 0 1 0 0 1 1 1 1 0 0 0 1 0 0 0 2 1 0 1 2 0 0 0 1 2 0 2 2 2 2 2 2 0 2 1 0 1 0 0 0 1 2 0 0 1 1 0 0 0 0 0 0 2 2 0 0 2 1 1 1 0 2 0 1 1 2 1 2 2 0 0 2 2 0 1 1 0 0 0 1 2 1 1 1 0 0 0 0 0 0 0 0 1 1 0 0 1 1 1 0 0 0 0 0 0 1 1 0 0 2 0 1 0 0 0 0 2 1 1 0 0 2 0 1 0 2 0 1 0 0 0 1 1 2 1 2 2 0 2 1 0 0 0 1 1 1 1 0 1 1 0 0 0 0 0 0 1 1 2 0 0 0 2 0 1 0 0 2 1 0 0 0 2 2 1 0 0 1 1 0 0 1 0 0 1 1 1 1 0 2 2 0 0 1 1 1 1 1 1 0 2 0 0 0 0 0 0 2 1 2 1 2 1 2 0 0 0 0 0 1 2 0 0 0 0 2 0 1 1 1 2 0 0 1 1 0 2 0 1 1 1 2 0 1 0 1 1 1 1 0 0 1 2 1 1 0 0 0 0 0 1 0 0 1 1 2 0 0 1 0 1 0 1 2 1 1 1 0 0 0 2 0 0 1 0 1 0 1 0 2 0 2 1 1 2 0 1 1 0 0 2 0 0 0 0 2 0 0 1 0 0 0 0 0 2 1 2 0 0 0 1 1 1 1 1 1 2 2 2 2 2 0 0 2 0 0 2 0 0 0 0 0 0 0 1 0 1 1 1 1 0 0 0 0 0 0 0 0 0 0 0 0 0 1 0 1 1 2 0 0 0 0 0 1 1 1 1 1 1 0 0 0 1 1 0 2 0 0 0 0 0 1 1 0 0 0 1 1 1 1 1 0 0 1 0 1 0 0 0 2 0 1 2 1 0 0 0 2 1 2 0 0 0 2 2 2 1 0 1 0 0 1 1 0 0 0 2 0 0 0 1 0 0 1 0 1 1 1 1 0 0 2 0 2 1 1 1 0 1 1 0 0 0 1 0 0 0 0 0 2 0 0 0 2 1 0 0 0 0 1 0 1 1 1 0 0 0 0 0 0 1 1 1 1 0 1 1 0 2 1 1 1 0 1 0 0 1 1 0 0 1 0 0 0 0 2 0 2 2 1 1 0 0 0 0 0 0 0 0 0 0 0 2 0 0 0 0 0 0 1 0 0 0 1 0 0 0 0 0 0 0 0 0 1 1 0 0 1 2 1 1 1 2 1 2 2 1 1 0 0 1 0 0 1 0 0 0 1 1 1 0 0 1 1 0 0 0 0 1 0 1 0 0 0 0 2 1 1 2 2 1 0 1 1 2 0 0 1 2 2 1 0 0 0 1 0 1 2 2 1 0 0 0 1 1 0 0 1 1 2 1 1 0 1 2 1 2 0 2 1 1 0 0 2 0 1 0 0 0 1 1 2 1 0 0 2 0 2 2 1 0 0 0 0 1 0 1 1 0 1 0 0 0 0 1 2 0 0 0 0 0 0 0 0 1 1 2 2 1 0 0 0 0 0 1 1 2 0 2 0 0 0 0 0 1 0 0 0 0 0 1 0 0 0 1 0 0 0 2 1 0 1 1 1 1 1 0 0 0 0 1 1 1 1 1 1 0 1 0 2 2 2 1 2 2 0 1 0 0 0 0 1 0 1 0 0 1 0 1 0 0 1 2 1 1 1 1 2 0 2 1 1 0 1 0 0 2 0 0 2 0 1 1 0 0 1 0 1 0 2 2 0 0 1 2 2 2 0 2 1 1 0 0 1 1 1 1 0 1 0 1 0 1 2 0 0 0 0 2 0 1 0 0 0 2 0 2 2 1 0 1 2 2 0 2 0 0 0 1 0 0 0 0 0 1 2 2 0 2 2 0 0 0 2 0 1 1 1 1 1 0 2 0 1 0 0 2 1 1 1 1 1 0 2 2 1 0 2 0 0 1 0 2 0 1 2 0 1 1 1 1 0 0 0 2 2 1 0 1 0 0 0 0 0 0 2 1 0 1 1 0 1 1 1 0 1 0 0 0 0 0 0 0 0 0 0 0 0 1 0 0 0 0 0 0 0 0 0 1 0 0 1 0 0 1 2 1 0 0 0 0 0 1 1
16 0 0 0 1 0 2 1 1 1 0 2 0 0 0 0 0 1 0 1 1 0 0 2 2 0 0 1 1 1 1 2 0 1 2 0 2 0 0 0 0 0 0 0 2 1 0 0 1 0 0 0 1 1 1 0 0 0 0 1 0 1 0 1 0 0 0 0 0 0 1 0 2 1 1 2 2 1 1 0 2 2 1 1 2 0 0 1 2 2 1 1 0 2 1 1 1 1 1 1 1 2 0 1 2 1 2 0 2 0 0 2 1 1 1 1 1 0 1 0 0 1 1 1 1 0 0 2 2 2 2 2 0 0 1 0 0 0 0 0 1 1 1 0 0 1 0 1 1 1 0 0 0 0 1 0 0 1 0 1 2 1 0 0 1 2 1 1 1 0 0 1 0 2 1 0 0 0 0 1 1 2 1 2 1 0 2 2 1 1 1 2 2 2 2 0 2 1 0 0 0 1 1 0 0 1 2 0 2 0 2 0 1 0 1 1 1 0 1 1 1 0 2 0 0 1 1 0 0 1 0 0 0 0 0 0 0 1 1 1 0 1 2 2 0 0 0 0 2 0 0 0 0 0 0 1 0 1 1 1 1 1 0 0 1 0 1 1 1 0 2 1 1 2 1 2 1 1 2 0 0 1 0 2 0 0 0 1 0 2 0 1 0 1 1 1 1 2 0 2 2 0 1 1 1 0 0 0 2 0 0 2 2 1 1 0 1 1 1 0 1 1 1 0 1 0 0 0 1 1 0 1 0 1 0 0 0 2 0 0 0 0 2 0 0 0 1 0 2 2 1 0 0 0 0 2 0 0 0 1 0 0 1 0 1 0 0 0 0 0 0 2 0 0 1 1 2 1 1 0 0 0 0 0 0 0 0 0 0 0 0 0 0 0 1 1 1 2 1 1 0 1 1 2 2 1 0 1 0 0 0 0 0 0 0 0 2 0 0 0 0 2 0 0 1 1 2 0 0 1 1 0 0 2 1 1 1 2 0 0 0 1 0 0 0 2 2 2 2 2 1 1 1 2 2 0 2 2 1 0 0 0 1 0 0 0 0 1 0 0 0 1 2 0 1 1 1 0 0 1 0 0 1 0 1 0 0 2 2 0 1 0 0 1 1 0 1 1 1 2 0 2 2 1 2 0 2 1 1 0 0 2 0 0 0 0 0 2 2 2 0 2 2 1 0 1 0 0 0 2 1 1 0 1 2 0 1 0 2 1 1 1 0 0 0 0 1 1 1 0 0 0 0 0 2 1 1 1 1 0 0 0 0 1 0 1 1 1 1 1 1 2 1 0 1 1 1 2 2 1 2 0 2 1 2 2 2 1 1 1 0 0 0 0 0 0 2 0 0 0 0 2 2 1 0 1 1 2 2 1 1 1 0 0 0 0 0 0 0 1 1 1 0 2 0 0 0 1 0 0 1 0 0 1 0 0 2 0 1 0 0 0 0 1 2 1 1 1 1 1 1 2 0 2 1 2 2 2 2 0 0 0 2 0 2 2 0 1 1 0 0 1 0 1 0 1 1 1 0 0 0 1 2 1 1 1 1 0 1 1 1 0 0 0 0 0 1 0 1 1 0 1 0 0 2 2 2 2 1 0 0 0 0 1 1 1 1 2 2 0 0 0 0 2 0 1 1 0 1 0 1 1 0 2 1 1 1 0 1 0 0 0 0 0 0 1 1 0 0 0 0 0 1 0 0 1 0 0 1 0 0 0 1 0 0 1 2 1 0 2 1 1 0 0 1 0 0 0 0 0 1 1 1 0 0 0 0 2 1 2 0 1 2 1 1 1 0 0 1 1 0 1 0 0 0 1 2 0 0 2 2 0 1 1 1 1 0 2 0 0 0 0 0 1 2 1 1 1 0 0 0 0 2 0 0 0 0 1 1 0 1 0 1 1 1 0 1 0 0 0 0 0 1 2 0 0 0 0 0 0 0 2 1 0 1 0 2 0 1 0 1 0 0 2 2 1 0 2 2 0 0 1 2 0 0 0 0 0 0 1 1 1 0 1 1 0 1 2 0 0 0 2 0 1 2 1 1 1 0 2 1 1 0 0 0 0 2 2 1 1 0 2 1 1 0 1 1 1 1 1 2 2 1 2 0 0 0 1 1 0 0 0 1 1 0 1 0 1 0 1 0 0 1 0 1 0 1 0 0 0 1 0 0 1 0 0 1 0 0 1 0 0 0 0 0 1 2 1 1 0 0 0 0 1 0 0 1 0 0 1 1 1 0 1 1 0 0 1 1 1 1 1
17 0 0 0 0 0 0 2 2 1 1 0 0 2 0 2 0 1 1 0 0 0 0 2 2 0 0 1 1 2 1 0 0 1 2 0 2 1 0 1 1 0 1 0 2 1 0 0 1 0 0 0 0 2 0 1 0 1 1 1 1 1 0 0 0 1 0 0 0 1 1 1 2 0 2 2 2 0 0 0 0 1 0 0 0 0 0 0 1 2 0 0 1 1 0 0 0 1 1 1 0 2 0 1 2 1 2 1 1 1 0 2 0 1 1 1 1 0 1 1 1 0 1 1 0 1 0 0 2 0 0 0 0 2 2 2 0 1 0 2 0 2 0 0 1 2 1 0 0 0 0 1 0 0 1 0 1 2 0 2 1 1 0 1 2 2 1 0 0 2 0 0 1 1 0 0 1 0 0 1 1 1 1 2 2 1 1 1 0 0 0 2 2 1 2 1 2 1 0 0 0 0 0 0 0 1 1 0 0 0 1 0 1 0 2 2 0 0 1 1 1 0 2 0 1 2 1 0 0 0 0 0 1 2 1 0 0 2 2 1 0 1 2 0 1 2 2 0 1 1 1 2 0 1 0 2 1 2 0 0 0 0 0 0 1 0 1 0 1 0 0 0 0 2 0 1 1 1 2 2 2 1 1 1 0 1 0 0 1 2 0 1 0 0 2 0 2 0 1 0 0 0 0 2 0 0 0 0 1 0 0 1 0 2 2 0 2 0 1 0 2 1 2 2 0 0 1 0 1 0 0 0 0 1 0 0 0 1 1 0 1 1 1 0 1 1 0 0 0 2 0 2 0 2 0 0 1 0 0 1 1 1 0 0 0 2 0 1 2 1 1 1 0 1 0 0 1 1 1 0 1 1 1 1 0 0 0 0 0 0 0 1 1 0 2 0 1 1 1 1 0 1 0 2 2 1 0 2 0 0 0 1 0 1 1 2 0 0 0 0 0 2 0 0 0 1 1 0 0 0 0 0 0 2 2 0 0 0 0 1 1 0 0 0 1 1 1 1 1 2 0 1 0 0 0 0 0 2 1 1 0 1 1 0 0 2 1 1 0 0 0 1 1 2 0 0 0 1 1 0 0 0 0 1 2 1 0 2 2 0 1 0 0 1 1 0 2 1 1 2 0 2 2 2 2 0 1 1 1 0 1 1 0 0 0 0 0 1 0 1 1 2 1 1 0 1 0 2 0 0 1 1 0 1 1 0 0 0 1 2 0 0 0 2 2 0 1 0 0 0 1 1 0 0 1 1 1 0 1 1 1 0 0 2 0 1 0 1 1 2 0 0 0 0 0 0 0 0 0 0 1 0 1 1 1 0 0 1 0 0 1 0 1 0 0 1 0 1 1 0 0 1 0 0 1 0 1 1 2 2 0 0 0 0 0 0 1 0 1 0 0 1 0 2 0 0 0 1 0 0 0 0 0 1 0 0 2 0 0 0 0 1 0 1 1 1 2 1 0 0 2 1 1 1 0 1 1 2 2 0 0 0 0 1 1 1 1 0 0 0 0 0 1 0 1 2 0 0 1 0 0 2 2 1 2 2 0 0 0 2 2 0 0 1 0 0 1 0 1 2 1 1 0 1 1 2 1 1 0 0 0 1 0 1 0 0 2 1 1 0 0 0 0 2 0 0 0 1 0 0 0 0 0 1 2 0 2 0 2 2 0 0 1 1 1 0 1 0 0 0 0 0 0 1 1 0 0 0 0 0 0 0 2 1 1 0 2 0 0 0 0 0 1 0 1 0 0 0 1 1 0 0 1 1 0 1 0 2 2 2 1 2 2 0 0 0 0 1 0 0 0 2 0 0 1 1 0 0 0 1 1 0 0 0 2 2 0 2 2 2 2 2 0 1 2 2 1 1 0 1 0 0 2 2 0 0 0 1 1 0 0 1 1 1 1 0 1 1 0 0 0 0 1 1 1 0 1 0 0 1 0 2 0 0 0 0 2 0 2 0 0 0 2 1 2 1 0 1 2 1 1 0 0 0 0 2 0 0 0 0 0 0 2 1 2 0 2 0 0 1 0 0 1 0 2 1 1 1 0 0 1 1 1 0 1 0 1 1 1 0 1 0 2 0 0 2 2 0 1 1 1 1 1 1 0 1 2 0 1 1 0 0 2 1 0 1 0 0 0 1 0 0 2 0 0 0 0 1 2 1 1 1 0 0 0 0 0 0 0 0 0 0 1 0 0 2 2 1 1 0 0 0 0 2 0 0 1 0 0 0 0 0 0 1 1 0 0 0 0 0 1 1
18 0 0 0 0 0 1 1 1 0 0 1 0 1 0 1 0 0 0 1 1 1 0 2 2 0 1 1 0 0 1 0 1 2 1 0 2 2 0 2 1 1 0 0 0 0 0 0 1 1 0 0 2 2 0 1 0 0 2 0 1 1 0 2 0 1 0 1 0 1 1 2 1 0 2 1 1 0 0 0 1 2 0 2 2 0 0 0 2 2 0 1 1 1 1 0 0 1 1 1 0 2 2 0 2 0 2 2 0 1 0 2 1 1 0 1 1 0 0 2 2 0 0 2 0 0 0 1 2 0 0 0 1 1 0 0 2 0 0 1 2 1 0 1 1 1 1 0 0 0 1 0 0 0 1 0 0 2 0 1 2 1 0 2 0 0 0 0 1 1 0 2 1 1 1 1 0 2 0 0 0 0 1 1 1 0 1 1 0 0 0 2 2 0 2 1 2 2 1 0 0 0 0 1 1 1 1 2 0 0 1 0 1 0 1 2 0 0 1 0 2 2 1 1 2 0 0 0 0 1 0 0 1 1 1 1 1 1 1 1 0 1 2 2 0 0 0 0 1 1 1 1 0 1 0 1 0 2 0 1 0 1 0 0 1 1 0 1 2 0 1 0 2 2 1 0 0 2 2 1 1 2 2 1 1 1 0 1 0 2 0 0 1 0 2 1 2 1 0 2 2 0 2 0 2 1 0 0 1 0 0 1 2 2 2 1 0 1 1 0 1 2 1 0 0 0 0 0 1 1 0 2 1 1 0 0 0 2 0 0 0 0 2 2 1 1 1 1 2 1 1 0 1 2 1 0 1 0 0 1 0 0 2 0 2 0 0 1 2 0 0 2 0 0 0 0 0 1 1 0 0 0 1 1 1 0 1 0 0 0 0 0 1 0 2 0 2 0 1 1 0 1 0 1 2 1 0 1 0 0 0 0 0 0 1 1 1 0 0 0 1 2 0 1 1 1 1 0 0 1 1 1 0 2 2 2 0 0 0 0 2 0 0 1 0 0 2 2 2 0 0 2 1 2 2 1 2 2 1 0 0 1 0 0 0 2 1 2 0 2 2 2 1 2 0 1 0 0 0 2 1 0 0 0 1 0 0 0 1 1 1 1 0 1 0 0 1 0 2 0 2 1 2 0 2 2 2 2 0 0 0 1 0 0 0 0 0 2 0 0 0 2 1 2 1 0 0 1 1 1 1 1 0 0 0 0 1 2 1 1 0 1 0 1 1 1 0 2 2 0 0 0 0 0 1 0 0 1 1 1 1 0 0 0 0 1 1 2 1 0 0 0 2 0 0 0 0 2 1 0 1 0 2 2 0 0 1 0 0 0 0 2 0 0 0 0 0 0 0 0 0 2 1 0 0 1 0 1 1 0 2 2 1 1 1 1 0 0 2 0 0 2 0 2 0 0 0 2 0 0 0 0 1 1 0 0 2 0 0 0 0 1 0 1 1 1 2 1 1 0 1 2 0 0 0 2 0 1 1 0 0 0 1 1 1 1 2 0 1 1 1 1 0 0 0 2 1 1 1 1 0 1 2 0 1 2 0 1 1 0 1 0 0 0 0 0 1 0 1 1 0 1 0 1 0 1 1 2 0 0 1 1 1 0 1 1 0 1 0 0 0 0 0 2 1 1 2 0 1 0 1 1 0 2 1 1 1 0 0 1 1 1 0 0 0 0 0 0 0 0 0 0 0 0 0 0 0 0 0 0 0 0 1 0 0 0 2 1 0 2 1 1 0 1 1 0 0 0 1 1 2 2 0 0 0 2 0 1 1 1 0 1 2 1 0 1 1 0 1 0 0 0 0 0 0 2 1 0 0 1 1 0 0 0 0 2 2 2 2 2 2 2 0 0 1 1 0 1 1 1 0 1 2 0 0 0 0 0 0 0 0 0 1 0 1 0 1 1 0 1 1 0 1 1 1 0 1 0 0 0 0 2 1 0 0 1 1 0 2 0 0 0 1 1 1 0 0 1 1 0 0 2 2 0 0 0 0 0 0 0 2 2 1 1 2 0 2 2 0 0 0 2 0 1 2 1 0 2 0 0 2 1 0 0 1 1 1 1 1 1 0 1 0 2 1 2 1 2 0 1 2 2 1 1 1 1 1 0 0 0 1 0 1 1 0 1 1 1 0 0 1 0 1 1 0 0 2 0 0 1 0 1 0 0 2 1 2 0 1 2 0 0 0 0 0 0 0 1 2 1 0 1 0 1 0 0 1 0 0 1 1 0 0 2 2 0 0 0 0 0 0 0
19 1 0 0 0 0 0 2 0 2 1 2 0 1 0 1 0 2 0 1 1 1 0 1 1 1 1 1 0 1 0 1 0 0 2 0 2 0 0 1 1 0 0 0 2 0 0 0 0 1 0 0 1 1 1 1 0 0 2 0 1 1 0 0 0 1 0 0 0 0 0 0 2 0 0 2 2 2 2 0 2 2 0 2 2 0 0 0 2 2 0 0 1 2 1 0 0 0 0 0 1 2 1 1 2 0 2 2 0 2 0 2 1 2 0 2 1 0 0 2 2 0 2 0 0 1 0 0 2 0 1 1 1 1 0 0 1 0 1 0 0 2 0 0 0 0 0 0 0 0 0 0 0 1 0 0 0 1 0 0 0 1 0 1 1 1 0 1 0 1 0 1 1 1 1 0 0 0 0 0 0 2 0 2 2 1 1 0 0 0 0 2 2 1 2 1 1 2 0 0 1 0 0 1 1 1 1 1 1 2 2 0 2 0 0 1 1 0 1 1 1 0 2 0 0 1 1 0 0 0 0 0 0 1 1 1 1 2 2 2 0 0 2 1 0 0 0 1 1 1 1 1 0 0 0 0 0 2 0 1 0 1 1 1 1 0 0 0 2 0 1 0 0 0 1 1 0 0 1 0 0 0 2 2 0 2 0 0 1 2 0 1 0 0 2 0 2 1 0 1 2 2 0 1 0 0 0 0 0 0 0 0 2 0 1 0 1 0 0 0 0 2 0 0 0 0 0 0 2 1 0 1 0 2 0 0 0 1 1 0 1 1 2 1 0 0 1 0 2 1 1 0 0 1 0 1 1 0 0 0 0 0 1 0 1 1 0 0 0 0 0 2 1 1 1 1 1 1 1 0 1 1 1 1 1 1 0 0 0 1 1 2 0 0 2 0 0 0 1 1 0 1 1 1 2 1 0 2 0 0 0 1 0 1 1 2 0 0 0 0 0 1 1 1 0 0 1 1 1 0 0 2 0 1 1 1 0 0 0 0 1 1 0 0 0 2 2 0 2 1 0 0 1 2 1 1 1 1 1 0 0 1 0 1 1 1 0 2 0 0 0 1 1 1 0 1 0 1 1 0 0 0 0 0 1 0 0 2 2 0 1 0 0 0 0 0 1 1 1 2 0 2 2 1 1 1 1 0 0 0 0 1 1 1 1 0 1 2 2 2 0 2 2 2 1 1 0 0 1 2 1 0 0 1 1 1 1 0 2 0 1 2 0 1 1 1 0 1 1 0 0 0 0 0 1 0 0 0 0 0 0 1 1 2 0 1 1 2 2 1 0 0 0 0 0 0 1 1 1 0 1 0 2 1 2 1 1 2 0 0 0 1 0 0 1 0 1 0 0 0 0 1 0 1 0 0 0 2 2 0 1 0 0 0 0 0 0 0 0 0 0 2 0 0 0 2 2 0 0 0 1 0 0 0 0 1 1 0 1 0 0 1 0 0 1 0 1 1 2 0 0 2 1 1 0 1 1 2 2 0 0 0 1 1 0 1 0 0 1 0 0 1 0 0 1 1 1 2 2 2 0 1 2 2 2 1 1 0 1 1 2 0 1 0 1 0 1 0 0 0 0 0 0 0 2 2 1 2 0 0 0 0 1 0 0 0 1 1 1 1 0 1 0 2 0 0 1 0 0 0 0 0 0 2 0 0 0 0 0 1 1 1 0 0 0 2 2 0 0 0 0 0 0 0 0 0 1 0 0 0 0 0 1 0 0 0 2 1 0 1 0 0 0 0 0 0 0 0 1 0 0 0 0 1 2 0 2 2 2 2 1 2 2 2 0 2 0 1 0 0 0 1 1 0 1 1 1 1 1 1 1 0 0 0 2 2 0 2 1 1 1 2 0 0 2 0 0 1 1 1 0 1 1 1 0 0 0 0 1 1 1 0 0 0 0 0 0 1 1 0 0 0 1 2 0 0 0 0 0 0 0 1 0 0 1 0 0 0 0 0 0 0 1 0 2 0 1 1 2 2 2 0 2 0 0 0 0 1 1 0 1 1 1 1 2 0 2 2 0 0 0 2 1 1 2 1 0 0 1 1 1 1 0 0 1 0 2 1 1 1 0 1 2 1 0 1 1 0 0 0 2 2 0 2 0 0 0 0 2 2 0 0 2 2 1 1 0 0 0 0 2 0 2 0 1 0 1 1 1 0 1 0 0 1 0 0 1 0 0 0 0 0 1 0 0 0 1 1 1 0 0 0 0 0 0 0 0 0 0 1 0 0 0 1 1 0 0 0 0 0 1 1
20 0 0 0 0 0 2 1 1 2 2 0 1 1 0 0 1 2 0 0 0 0 0 2 2 0 0 2 1 1 1 2 0 1 2 0 2 2 0 1 1 0 0 0 2 1 0 0 0 1 0 0 0 0 1 0 0 0 0 1 0 0 0 1 1 0 1 1 0 0 0 1 2 1 1 2 2 1 1 0 0 1 1 0 1 0 0 0 2 2 0 0 2 1 1 1 0 1 0 0 1 2 1 1 2 0 2 2 0 2 0 2 0 2 1 2 2 1 0 1 1 1 1 1 1 0 0 1 1 1 0 0 0 1 0 0 0 0 0 0 0 2 0 0 1 2 0 0 0 0 0 1 0 0 0 0 0 0 0 0 1 0 0 2 0 0 0 0 1 1 0 1 1 1 0 0 0 0 0 0 0 0 1 2 2 1 1 1 0 0 0 1 2 0 2 1 1 1 0 0 1 1 0 1 1 1 1 2 0 0 1 1 0 0 1 2 1 0 1 0 1 1 1 0 0 1 1 1 1 0 1 1 1 2 1 0 0 1 2 2 0 0 2 2 0 0 0 0 2 0 0 0 1 0 0 2 1 0 0 0 0 0 0 0 0 0 0 1 1 0 0 0 1 2 0 1 0 1 1 0 0 1 2 2 0 1 0 2 0 2 0 1 1 1 2 2 1 1 0 1 2 1 0 1 0 0 0 0 1 0 0 1 1 2 0 0 1 1 1 0 1 2 0 0 2 0 0 0 1 0 0 2 0 2 0 0 0 2 1 0 0 0 2 0 1 1 1 1 2 1 1 0 0 1 0 1 0 0 0 0 0 0 2 1 2 0 0 2 2 0 0 2 1 1 1 2 2 1 0 0 2 0 0 1 1 0 0 0 0 0 0 1 1 0 1 1 0 0 1 1 0 1 0 1 1 1 0 1 0 0 0 0 0 0 2 2 0 1 0 1 0 1 1 0 0 1 1 0 0 0 0 0 0 2 1 1 0 0 0 1 1 0 0 0 0 1 2 1 1 1 0 0 0 2 0 0 0 1 1 0 0 1 1 0 1 0 0 2 0 1 1 1 1 2 1 1 1 1 1 0 1 1 0 0 2 1 0 2 2 0 2 0 0 1 0 0 2 0 2 1 1 1 2 1 2 0 2 2 0 0 0 2 2 1 1 0 1 2 0 1 0 2 2 2 0 0 0 0 0 1 0 0 0 0 0 0 1 0 1 1 1 1 0 0 2 0 2 1 1 0 0 0 0 0 2 0 0 1 0 0 0 1 1 2 0 1 1 1 1 0 0 0 1 0 1 1 1 2 1 0 1 0 1 1 0 0 0 0 0 0 0 2 1 1 0 1 0 1 1 0 1 1 1 1 0 1 1 1 1 0 1 1 0 0 0 1 0 0 0 0 0 1 0 1 0 0 0 1 0 0 2 0 1 2 0 0 2 0 0 0 0 0 0 1 1 1 2 1 1 0 0 2 1 1 1 2 2 2 2 0 0 0 0 0 0 1 1 0 0 0 0 0 0 0 1 2 0 2 2 2 0 0 1 0 1 1 1 0 1 2 1 0 0 0 0 0 2 1 2 2 0 1 0 2 0 2 2 2 0 0 0 0 0 0 0 0 0 1 0 0 0 0 0 2 0 0 1 0 0 0 0 0 0 2 1 1 1 0 0 1 1 1 2 2 2 0 2 0 0 1 1 0 0 0 0 1 0 0 0 1 1 0 1 0 0 0 2 1 0 2 1 0 1 0 0 0 0 1 1 1 1 1 0 0 1 1 1 2 1 2 0 1 2 1 0 1 0 0 0 1 0 1 0 0 1 0 0 0 0 1 1 0 0 0 2 1 1 0 0 1 1 1 0 0 2 1 0 0 1 1 0 1 2 1 0 1 1 0 0 0 0 0 0 0 0 0 0 0 0 0 0 0 2 1 0 0 2 0 0 0 0 2 2 0 0 2 0 0 2 0 0 0 0 2 0 0 0 0 1 1 2 0 2 1 0 0 0 0 1 0 1 2 0 1 2 0 2 2 0 0 0 2 0 2 2 2 0 0 1 1 1 1 0 0 1 1 1 1 1 0 0 1 2 0 0 1 2 0 1 1 1 1 0 2 0 0 0 0 1 1 1 0 0 0 0 1 0 2 1 2 0 0 1 0 1 1 1 1 1 0 1 0 0 1 0 0 0 0 0 2 0 0 0 0 0 1 2 1 1 1 0 0 0 1 0 0 1 0 0 1 0 0 0 2 1 0 0 0 0 1 2 2
21 1 0 0 0 0 1 1 1 1 1 1 0 1 0 1 0 1 1 0 0 0 1 1 1 0 1 2 0 0 1 2 2 1 1 1 1 2 0 1 0 2 0 0 0 1 0 0 0 1 1 0 0 0 1 1 0 0 1 1 1 1 0 1 1 1 0 1 0 0 0 1 2 0 0 2 2 2 2 0 2 2 0 1 1 0 1 1 2 2 0 1 1 1 0 0 0 0 0 0 2 2 1 0 2 1 2 1 1 1 0 2 0 2 2 2 2 0 0 2 2 0 2 0 0 0 0 1 2 1 1 1 1 1 0 0 2 0 1 2 2 0 0 0 1 1 0 0 0 1 0 1 0 1 2 0 1 0 0 1 0 1 0 1 2 2 2 1 0 2 0 1 1 1 1 0 1 0 0 2 2 2 0 1 1 0 1 2 1 1 1 2 2 1 2 0 0 1 0 0 0 0 0 0 1 1 2 0 1 0 1 0 1 0 2 2 0 0 2 2 2 0 1 1 1 1 1 0 0 1 1 1 0 1 1 0 0 1 2 1 0 1 2 1 1 0 0 0 1 1 1 1 1 0 0 1 2 2 0 0 0 0 0 0 1 0 0 0 2 0 1 0 2 2 1 0 0 1 2 1 1 2 0 2 0 1 0 1 0 2 0 1 0 0 2 0 2 1 0 0 1 1 0 0 0 0 0 1 1 0 0 1 2 1 1 0 0 0 0 0 0 2 1 0 0 0 1 0 1 0 0 2 1 1 0 0 0 2 0 0 0 0 2 0 0 0 2 0 2 0 0 0 0 2 0 0 1 0 0 0 0 0 2 2 2 1 0 1 2 1 1 1 0 0 1 1 0 1 1 1 2 0 1 1 1 0 0 0 0 0 0 0 1 0 2 0 1 1 0 0 0 0 2 0 0 0 2 0 0 0 0 0 0 1 1 2 0 1 0 1 0 0 0 2 2 2 1 0 0 0 0 0 0 2 2 2 0 2 0 1 2 0 1 1 1 1 1 0 2 2 0 1 1 1 1 1 1 1 0 1 1 1 0 1 2 0 0 2 0 0 0 0 0 2 1 1 1 0 0 0 1 1 0 0 1 0 0 2 2 0 2 0 2 2 2 1 1 1 1 2 0 2 2 1 2 0 2 1 0 0 0 0 2 0 0 1 0 2 0 1 1 2 2 2 0 2 2 2 0 1 1 0 0 0 0 0 1 0 1 1 1 1 0 1 1 2 0 0 0 0 0 0 0 0 0 2 0 0 1 1 1 0 0 1 0 0 0 1 1 0 0 0 1 0 0 1 1 1 1 1 1 0 2 2 2 0 1 1 1 0 1 0 1 1 1 0 1 0 0 0 0 0 1 0 0 1 0 0 1 1 0 0 0 1 0 1 0 0 0 0 0 1 0 1 0 0 1 2 0 0 1 0 0 2 0 2 2 0 0 0 0 1 0 0 1 1 2 0 1 0 2 2 2 0 0 2 2 2 2 0 0 0 1 0 0 2 1 1 0 1 1 0 1 0 0 1 1 0 0 0 1 0 2 0 0 1 1 0 0 1 1 1 0 1 0 0 2 0 1 1 0 1 0 1 1 2 2 2 0 0 0 0 0 2 0 1 1 1 1 0 0 0 0 2 0 0 0 1 0 1 0 0 0 2 1 0 0 0 1 1 0 0 0 0 1 0 1 1 0 1 1 1 1 0 0 1 0 0 1 0 0 0 1 1 0 1 2 1 0 1 0 0 0 1 0 1 1 0 0 2 2 2 0 0 0 2 0 2 2 2 1 2 2 2 0 2 0 1 1 0 0 1 0 0 1 1 1 0 0 2 2 0 1 1 0 2 1 2 2 2 2 2 0 1 2 1 1 2 2 0 2 0 2 0 0 1 1 0 0 0 0 1 0 0 0 0 0 0 0 1 0 0 1 1 1 0 1 0 1 0 1 2 1 0 0 2 1 0 1 0 0 0 2 0 2 1 1 0 1 1 2 0 1 0 0 1 0 0 0 0 2 1 0 1 1 0 1 2 0 0 1 1 0 2 2 1 1 1 0 1 0 2 0 0 0 1 2 0 2 0 1 1 2 0 0 1 0 0 0 0 2 1 0 1 1 1 0 2 2 0 0 1 2 0 0 0 1 0 0 0 2 0 0 2 1 0 2 0 0 0 1 0 0 0 2 2 0 2 1 2 1 0 0 0 0 1 1 1 2 1 0 1 0 1 0 0 2 1 0 0 0 1 0 2 1 0 0 0 0 1 2 1
22 0 0 0 1 0 1 2 2 0 0 0 0 0 0 0 0 0 0 1 1 1 0 2 2 0 2 2 0 0 2 0 1 2 0 1 1 2 0 0 0 0 0 0 2 0 1 0 0 1 0 0 2 2 0 0 0 0 1 1 0 1 0 2 1 1 1 1 0 0 0 0 2 1 1 2 2 1 1 1 0 1 0 0 0 0 1 0 1 1 0 0 0 0 2 1 0 2 2 2 0 2 0 1 2 1 2 1 0 2 0 1 1 1 1 1 1 0 2 0 0 1 1 1 0 1 0 0 1 0 0 0 0 0 0 0 0 0 0 0 0 2 1 0 1 2 0 0 0 1 0 2 0 0 1 1 0 1 0 1 1 1 1 0 2 1 1 0 1 1 0 1 2 0 0 0 0 0 0 1 1 1 0 0 0 0 0 2 1 1 1 2 1 1 2 0 1 2 0 0 1 0 1 0 1 1 2 1 1 0 2 0 2 0 1 2 0 0 0 0 1 1 2 0 0 0 0 2 2 0 0 0 0 1 1 0 0 2 2 2 0 1 2 2 0 0 0 1 1 0 0 0 0 1 0 1 1 1 1 1 1 1 0 0 1 0 0 0 1 0 0 2 1 1 1 1 0 0 0 0 0 2 2 0 2 0 1 0 0 2 0 1 1 0 2 1 2 2 0 2 2 0 2 0 2 0 1 0 2 0 0 2 1 1 1 0 0 0 0 0 2 0 1 0 0 0 1 0 1 1 0 0 0 0 0 1 0 2 0 1 2 1 2 0 0 0 1 1 1 2 0 2 1 1 1 1 0 0 0 0 0 0 2 1 2 1 0 1 2 1 1 1 0 0 1 1 2 1 0 0 0 2 0 1 1 0 0 0 0 0 0 0 0 0 1 1 0 1 1 1 0 1 0 1 1 1 0 2 0 0 0 0 0 1 0 2 0 0 1 0 0 1 0 1 1 1 1 0 0 0 1 0 1 0 0 0 0 1 0 1 1 1 0 1 0 1 2 1 1 1 0 1 0 1 0 0 0 2 1 1 2 2 0 0 0 2 0 0 0 0 0 2 1 1 1 1 1 0 0 0 0 0 0 0 2 0 0 1 2 0 1 0 1 2 1 0 2 1 1 2 0 2 2 1 1 1 2 2 0 0 0 2 0 0 0 1 0 2 2 2 0 2 0 0 0 1 0 1 0 1 1 0 0 1 0 0 0 1 2 1 1 1 0 1 1 1 1 2 2 0 0 1 0 0 0 2 0 0 2 0 0 0 1 2 1 1 1 2 1 0 0 1 0 0 0 0 0 1 1 1 2 0 2 1 1 1 1 1 1 1 0 2 0 0 1 0 0 0 0 0 0 2 2 0 0 2 2 0 1 0 1 0 0 0 0 0 2 0 0 0 0 2 0 0 0 0 1 0 0 0 2 0 0 2 0 0 2 0 1 1 1 1 0 2 1 1 2 1 1 0 0 1 0 2 0 1 1 1 1 0 0 0 1 0 1 2 1 2 1 0 0 1 1 0 0 2 1 0 1 0 1 0 2 0 0 1 1 0 1 2 2 0 0 2 0 1 2 0 0 1 0 2 0 0 1 1 1 1 0 0 0 0 0 0 1 2 1 1 1 0 0 0 0 1 1 0 0 0 1 0 0 0 0 2 0 0 0 0 0 0 0 0 0 0 0 1 1 1 0 0 0 0 0 0 0 0 0 1 1 0 0 0 2 0 1 0 2 2 0 1 0 1 1 2 1 0 0 0 0 2 2 2 1 0 0 2 0 2 2 2 0 2 2 0 1 0 0 1 0 0 0 2 0 0 0 2 1 0 1 0 1 0 0 1 1 2 0 2 2 2 2 2 0 1 2 1 1 2 2 0 2 0 2 0 0 1 0 0 0 0 0 0 1 1 1 0 1 1 1 0 0 0 2 0 1 0 2 0 1 0 1 2 1 1 0 1 0 0 1 0 0 0 1 1 1 0 0 2 2 1 1 0 1 0 0 1 0 2 0 0 2 2 0 1 2 1 1 2 0 0 0 0 0 2 2 1 1 2 0 1 0 1 0 0 1 1 1 0 1 0 1 0 2 0 0 0 2 2 2 1 2 2 0 1 1 0 1 2 2 0 0 0 0 1 0 2 1 0 0 0 2 0 1 1 0 0 2 0 0 0 1 0 0 0 0 1 0 0 0 0 0 0 0 1 1 0 0 0 1 1 0 0 0 0 1 1 1 0 0 0 0 0 0 2 0 0 0 1 1 0 0 0
23 0 0 0 0 0 0 2 1 1 1 1 0 0 0 0 0 1 1 0 0 0 1 1 2 0 0 1 0 0 1 1 0 1 2 1 2 1 0 1 1 0 0 1 1 0 1 0 0 2 1 0 0 0 1 1 0 1 0 2 0 1 0 1 1 1 1 1 0 0 0 0 2 0 2 2 2 1 1 0 1 2 1 0 0 0 0 0 2 2 0 0 1 2 1 1 1 1 1 1 1 1 1 1 2 0 2 1 1 1 0 2 1 2 2 2 2 0 0 1 1 1 2 0 0 2 0 0 0 0 1 1 0 0 1 0 1 0 1 0 1 1 1 0 1 1 1 0 0 0 0 0 0 0 1 1 0 2 0 2 1 1 1 1 1 2 1 1 1 1 0 1 0 2 0 1 0 0 0 1 1 1 0 1 1 0 1 1 1 0 0 2 1 0 1 0 2 1 0 1 1 0 0 2 1 1 1 0 0 0 1 1 2 1 1 2 0 0 1 1 1 0 2 0 0 0 0 0 0 0 0 0 0 0 0 0 0 2 2 1 0 0 1 1 1 1 1 0 1 0 0 0 0 0 0 2 1 1 1 0 0 0 0 0 0 0 0 0 1 0 0 1 1 2 0 0 0 1 2 0 0 2 2 2 0 2 2 0 1 2 0 2 0 2 2 1 2 1 0 0 1 1 0 0 0 0 0 1 2 0 0 2 2 1 1 0 2 1 0 0 0 2 2 1 0 0 0 0 2 1 0 2 0 1 0 0 0 1 1 0 0 0 2 0 0 0 0 0 2 0 0 0 0 0 0 2 0 0 0 1 0 0 1 0 1 0 0 1 1 0 0 2 0 0 0 0 1 2 0 1 1 0 0 0 1 0 0 0 0 0 0 0 0 0 2 0 1 0 1 1 0 1 1 0 1 0 1 0 1 1 0 0 0 0 1 1 1 0 0 0 0 0 0 1 1 1 1 0 0 1 1 0 0 2 0 0 0 0 0 0 1 1 0 0 0 2 2 1 1 0 0 1 2 2 2 2 2 2 1 1 1 1 0 0 0 0 0 1 0 1 0 2 1 1 1 1 1 0 0 0 2 0 0 1 0 0 1 0 2 0 2 0 0 1 0 0 1 0 1 2 0 2 1 1 1 0 2 0 0 0 0 2 1 0 1 1 0 2 0 1 0 2 2 1 0 1 1 1 0 0 2 0 0 0 0 0 1 0 2 2 0 0 0 1 1 0 2 1 1 0 1 1 0 1 2 1 1 0 2 0 0 0 0 1 0 1 0 1 0 0 1 1 1 0 1 0 1 2 2 0 2 0 1 0 1 1 1 1 1 0 0 1 1 1 0 0 0 1 1 0 0 2 0 0 0 0 0 0 0 1 0 0 0 0 1 1 0 0 0 0 0 1 0 0 0 1 1 2 0 0 0 0 0 2 0 0 2 0 0 0 0 0 0 0 1 1 2 1 1 0 2 2 0 2 1 2 2 2 2 0 0 0 2 1 0 1 1 2 1 0 0 2 1 0 0 1 1 0 1 0 0 0 2 1 2 2 1 0 2 2 2 1 1 1 1 1 1 0 1 2 1 2 0 0 1 1 0 2 0 0 1 1 0 0 1 1 0 2 1 0 0 0 1 1 1 0 0 1 0 0 0 0 0 2 0 0 0 0 0 1 1 1 2 2 2 0 2 1 0 0 0 0 0 0 0 0 1 0 0 0 0 0 1 0 1 0 2 2 0 2 0 1 2 1 0 0 0 0 0 1 0 0 0 1 0 1 0 2 1 2 1 1 2 0 1 0 0 0 0 1 0 1 0 0 0 1 2 0 0 0 1 1 1 0 2 2 0 1 0 0 0 0 0 0 2 0 0 1 1 0 1 0 2 0 0 0 0 2 2 1 1 0 0 0 0 0 0 0 0 1 0 0 1 1 0 0 1 0 0 0 0 2 0 0 0 1 1 0 0 0 0 0 1 1 1 1 0 0 1 1 2 0 0 0 0 2 0 0 0 0 0 0 2 0 0 0 2 2 0 0 1 1 0 2 2 2 0 1 0 2 0 0 0 0 1 0 1 1 1 0 0 1 0 1 0 0 1 0 0 0 2 2 0 1 0 0 0 0 1 1 0 0 1 2 1 0 1 0 0 0 2 0 1 1 0 0 2 0 0 0 1 1 0 0 1 1 2 0 0 1 0 0 1 0 0 0 1 2 2 0 0 0 0 1 0 2 1 0 0 1 1 1 0 2 0 0 0 1 1 1 2 1
24 0 0 1 1 0 2 2 2 1 1 1 1 2 0 2 0 1 0 1 1 1 0 2 2 0 0 0 1 1 1 1 1 2 1 1 1 2 0 2 2 0 0 0 0 1 1 0 0 0 0 0 1 1 1 2 1 0 1 1 0 0 0 1 0 0 0 1 0 0 0 0 2 0 2 2 2 0 0 0 1 2 0 0 1 0 0 1 2 2 1 1 0 2 0 0 1 1 1 1 1 1 0 1 2 0 2 2 0 2 0 1 2 2 1 2 2 0 0 2 2 0 0 2 0 1 0 2 2 1 0 0 2 2 0 0 2 0 0 2 0 2 0 0 0 1 0 0 0 1 0 0 0 0 0 0 0 0 0 0 1 1 1 0 1 0 0 0 0 2 0 1 1 1 0 0 0 0 0 2 1 1 1 1 1 0 1 2 1 1 1 2 2 1 1 1 1 2 0 0 0 0 0 0 2 0 2 0 0 0 2 0 1 0 1 2 0 0 0 0 0 0 2 0 0 1 1 1 1 1 0 0 0 0 0 0 0 1 2 1 0 0 2 2 0 0 0 0 1 1 1 1 0 0 0 0 0 2 1 1 1 1 0 0 0 0 0 0 1 0 0 0 1 2 0 0 0 0 1 0 0 1 2 2 0 2 1 2 1 2 0 0 1 0 2 1 1 0 1 0 1 0 1 1 1 0 0 0 0 0 1 2 1 1 2 0 0 0 0 0 0 2 1 0 1 0 0 0 0 1 0 1 0 1 0 0 0 0 2 0 0 0 1 0 0 0 1 0 2 1 0 0 0 1 0 1 1 0 0 1 1 1 1 0 1 0 0 2 2 0 0 2 0 0 0 0 1 2 1 0 1 1 1 1 1 0 1 0 0 0 0 1 1 0 2 0 0 0 0 0 0 0 0 1 2 0 0 1 0 0 0 1 0 1 1 2 0 1 0 1 0 1 0 1 1 1 1 0 0 0 1 0 0 2 0 0 0 1 1 2 1 0 0 1 1 1 1 0 1 0 0 0 1 1 1 1 1 2 1 1 1 2 0 0 0 2 0 2 0 0 1 1 2 2 2 0 1 0 0 0 1 0 1 1 2 1 0 1 2 1 0 0 0 2 2 0 2 0 1 1 1 2 1 1 1 0 2 0 0 0 1 1 2 2 0 0 2 2 0 1 0 2 2 2 0 1 0 0 1 1 0 1 0 1 2 1 0 1 0 1 0 0 0 1 2 0 2 0 0 0 1 2 0 0 0 0 0 0 1 0 0 0 1 2 1 1 1 2 2 0 0 1 0 0 0 0 0 1 1 1 1 0 1 0 1 0 0 1 0 0 0 1 0 0 1 0 1 0 0 0 0 1 0 0 1 0 0 1 2 1 1 1 0 1 0 1 0 0 1 0 0 2 0 0 0 0 1 1 0 0 0 0 1 1 0 1 1 0 2 0 2 0 0 2 1 2 2 2 0 0 1 2 2 0 0 2 1 1 1 0 0 0 2 0 2 1 0 1 1 0 0 2 0 0 0 0 2 1 0 0 0 0 2 2 2 1 1 2 2 0 1 2 1 0 0 0 1 0 1 1 0 1 0 1 1 2 2 1 1 0 1 1 0 0 0 1 1 2 1 1 0 0 0 2 0 0 0 1 0 1 0 0 0 2 1 0 0 0 2 2 0 0 0 0 0 0 0 0 0 0 0 0 1 0 0 0 2 0 0 0 0 0 2 0 1 0 2 2 0 1 0 0 0 0 1 1 0 0 1 1 1 1 0 0 0 2 0 1 1 2 0 2 2 0 0 1 1 1 0 1 0 2 0 0 0 2 2 0 0 0 0 0 0 0 1 2 1 1 2 2 1 2 0 2 2 2 2 1 0 0 0 0 2 0 0 1 1 0 1 0 0 0 1 1 1 0 1 0 0 0 0 0 0 2 0 0 0 0 0 0 0 0 0 0 0 0 1 0 1 1 1 0 1 2 2 1 0 1 1 1 1 0 1 0 0 1 0 0 0 0 2 1 2 0 1 1 2 2 0 0 0 1 0 2 2 2 0 1 0 1 0 0 0 0 0 0 2 0 1 2 0 2 2 1 0 1 0 0 0 0 2 1 1 1 0 1 1 0 0 0 0 0 2 1 0 2 0 2 1 1 0 0 1 0 1 0 2 1 1 0 2 0 0 0 1 1 0 0 0 1 0 0 1 0 0 0 0 1 1 0 0 0 0 1 1 1 2 0 0 0 0 0 0 1 0 0 0 0 0 1 2 0
25 0 0 0 0 0 1 2 1 1 1 1 1 1 0 1 0 1 1 2 1 0 0 1 1 1 2 1 1 1 1 1 0 2 1 0 2 2 0 0 0 0 0 0 1 0 1 1 0 1 0 0 0 1 0 0 0 1 0 1 0 1 0 0 1 0 1 1 0 0 0 0 2 0 1 2 2 2 2 0 2 2 1 0 1 0 0 0 1 1 0 0 2 0 0 0 0 0 0 0 1 2 0 1 2 1 2 2 0 2 1 2 1 2 1 2 2 1 0 2 2 0 1 1 0 0 0 0 1 0 0 0 0 0 0 0 0 0 0 1 1 1 0 0 1 0 0 0 0 1 0 2 0 0 0 0 0 0 0 1 1 1 0 2 1 1 1 0 1 0 1 1 1 2 0 2 0 0 0 1 1 1 0 1 1 0 1 0 0 0 0 2 2 1 2 0 2 2 0 0 0 0 0 0 0 1 1 1 0 0 2 0 1 0 2 2 0 0 2 1 2 0 2 0 0 0 0 0 0 1 0 0 0 1 1 0 0 2 2 1 0 0 2 1 0 0 0 0 2 0 0 0 0 2 0 1 0 1 0 0 0 0 0 0 1 0 1 0 1 0 0 0 2 2 0 0 2 1 2 0 0 1 2 1 0 0 0 2 1 2 0 0 0 0 1 0 2 1 0 0 0 0 0 2 0 1 0 0 0 0 0 0 2 1 1 0 1 1 0 0 0 2 1 0 1 0 0 0 1 0 0 2 0 0 0 0 0 0 2 0 0 0 1 0 1 1 1 0 1 1 0 1 1 2 1 0 2 1 1 1 0 0 2 0 2 0 0 0 2 2 2 0 0 0 1 0 1 0 0 0 1 1 0 0 1 1 1 0 0 0 0 0 0 0 2 0 1 0 1 1 0 1 1 1 2 0 0 0 0 0 0 0 0 2 0 2 0 0 0 0 0 2 0 2 1 1 1 1 1 0 2 0 0 0 0 2 0 2 2 2 1 1 0 1 1 2 2 1 1 2 0 1 1 2 2 1 2 1 0 0 0 1 0 0 0 2 0 2 0 1 1 1 1 1 2 0 2 0 0 1 1 1 0 0 2 0 0 2 2 0 1 0 2 2 1 0 1 2 2 2 0 2 1 1 1 0 1 2 0 0 0 1 1 1 0 0 1 2 0 1 1 2 2 2 1 1 0 1 0 1 1 0 0 0 0 0 1 1 2 2 0 0 0 0 0 0 1 2 2 0 0 0 0 0 1 1 0 0 0 0 0 0 0 1 0 1 1 2 1 0 0 0 1 0 1 1 1 1 1 1 2 0 0 0 0 0 0 1 1 1 1 0 0 0 0 2 0 1 1 0 1 0 2 0 0 1 1 0 0 1 0 0 0 0 0 0 1 0 0 1 0 1 0 0 0 1 2 0 0 0 2 0 0 2 0 0 1 0 0 0 1 1 0 2 1 1 2 1 1 0 1 1 0 2 0 2 0 2 2 0 0 0 1 1 0 1 1 1 1 0 0 0 1 0 1 1 1 1 1 0 0 2 2 1 2 0 2 0 1 1 0 0 0 1 0 1 1 0 1 1 0 2 0 0 1 1 0 2 0 0 1 0 1 0 1 1 1 1 1 0 1 0 0 2 0 0 0 0 1 0 1 1 0 2 1 0 0 0 1 2 1 1 2 2 2 0 2 0 0 1 1 1 0 0 0 0 0 0 0 0 0 0 1 0 0 1 1 1 0 1 0 0 0 0 0 1 0 0 1 1 1 1 0 0 0 1 0 2 2 2 1 2 1 0 0 0 0 1 0 0 0 1 0 0 1 1 0 0 2 0 2 0 0 0 2 2 0 2 0 0 0 0 0 0 2 0 0 1 0 1 0 0 2 0 0 1 0 0 0 0 0 0 0 0 0 0 0 0 0 0 0 0 0 2 0 0 0 0 0 0 1 2 0 0 0 0 2 0 0 0 1 0 0 1 1 0 0 1 0 0 1 0 2 1 1 1 0 0 1 0 1 2 0 2 2 0 2 1 0 0 0 1 0 0 0 2 0 1 0 1 0 0 0 0 0 0 2 1 2 0 0 2 1 1 0 1 1 0 0 0 1 1 0 1 0 0 1 0 0 0 1 0 1 1 1 0 0 0 0 0 2 0 1 0 1 0 1 0 1 1 0 1 1 0 1 0 1 0 0 2 0 2 0 0 0 1 1 2 2 0 0 0 0 2 0 1 1 0 0 1 1 0 0 1 1 0 0 0 0 0 2 0
26 0 0 0 0 1 1 2 1 2 2 0 1 1 0 0 1 1 0 1 1 0 0 2 2 0 0 1 0 1 1 0 2 1 1 1 1 2 0 0 0 0 1 0 2 1 0 1 0 2 1 0 0 0 2 2 0 0 1 2 0 1 0 2 1 0 1 2 0 0 0 1 2 1 2 2 2 0 0 0 1 2 0 0 0 0 1 0 1 1 0 0 0 1 0 0 0 2 2 2 0 2 0 0 2 1 1 0 2 0 0 2 0 1 0 1 0 0 1 1 1 0 2 0 0 2 0 0 1 0 0 1 0 1 1 1 1 0 1 0 1 1 0 0 2 1 0 0 0 0 0 0 0 0 0 0 0 1 0 0 2 1 0 1 1 1 1 2 1 0 1 0 0 2 0 0 0 0 0 1 1 2 0 1 0 0 1 2 1 1 1 2 2 2 2 0 2 2 0 0 1 1 0 0 2 0 2 1 1 0 2 0 1 0 2 1 1 0 2 1 2 1 2 0 0 1 1 1 0 1 1 2 0 0 0 0 0 2 2 0 0 0 2 2 0 0 0 0 1 1 1 1 0 0 2 2 0 1 0 0 0 0 0 0 0 0 0 0 0 0 0 1 1 1 0 0 1 0 0 0 0 1 1 2 0 1 0 0 0 1 1 0 0 0 2 0 1 0 0 0 2 0 1 0 1 0 0 1 1 0 0 1 1 2 2 0 2 1 1 0 1 2 1 0 0 0 0 0 1 1 0 1 0 2 0 0 0 0 2 0 0 1 2 0 0 0 1 1 1 2 1 1 0 1 0 1 1 0 0 1 0 0 1 1 1 0 0 1 1 0 0 2 1 1 1 2 2 1 0 0 1 2 0 0 0 0 0 0 0 0 0 1 0 0 1 1 0 1 0 0 0 0 0 1 1 0 0 0 0 0 0 0 1 0 0 1 1 0 0 0 0 1 0 2 2 2 1 0 0 0 0 0 0 1 0 0 0 0 0 0 1 1 0 0 0 2 2 0 0 1 1 0 1 2 1 1 1 2 1 1 1 2 0 1 1 1 1 2 0 0 0 0 1 2 0 1 0 0 0 1 2 1 0 1 2 1 0 1 2 0 2 0 2 2 2 1 0 1 2 1 1 1 1 1 1 0 2 1 1 0 1 1 1 0 0 0 0 1 1 1 1 1 0 0 0 0 0 1 0 1 1 0 0 0 1 0 1 0 1 2 1 0 0 2 2 1 1 1 1 0 0 0 0 0 1 0 0 0 2 0 0 0 1 1 0 0 0 2 2 2 2 1 0 0 0 0 1 0 0 0 1 0 1 1 1 0 1 1 1 0 0 1 1 0 0 0 0 0 0 0 0 2 0 0 0 0 0 0 0 1 1 0 0 1 1 1 0 0 0 1 1 2 0 1 0 0 1 2 0 0 1 0 0 1 0 1 1 0 0 0 0 1 0 1 2 2 2 0 1 0 0 1 2 0 0 2 2 1 0 1 1 0 1 1 1 1 1 1 1 0 0 2 1 0 1 2 1 1 2 1 1 0 2 2 2 1 1 0 0 0 0 2 0 1 0 0 1 0 1 1 0 1 0 0 2 2 1 2 0 0 1 1 0 0 0 0 0 1 1 0 0 0 0 1 0 0 0 0 0 0 0 0 0 2 1 1 1 0 0 2 2 2 0 0 0 0 0 2 0 1 1 1 2 0 0 0 1 0 0 0 0 0 1 0 0 1 1 2 0 0 0 0 0 0 0 0 0 0 0 2 2 2 2 0 0 0 0 1 1 2 0 2 2 0 0 0 0 0 0 1 0 2 1 0 0 1 0 1 1 1 1 0 0 0 2 1 1 2 2 2 1 2 0 1 1 1 0 2 0 0 0 0 2 1 0 1 1 0 0 0 0 0 0 0 0 0 0 0 0 0 0 0 1 2 0 0 1 1 0 0 0 2 0 0 0 1 2 0 2 1 1 0 1 0 2 0 0 0 2 2 2 0 2 1 1 1 0 1 0 0 2 2 1 1 2 0 2 2 0 1 0 1 1 1 2 1 0 2 0 2 0 1 0 0 1 1 2 1 2 0 0 2 2 1 0 0 1 0 0 0 2 2 1 1 0 1 1 1 2 1 0 1 0 1 0 2 0 1 1 1 0 0 2 0 0 0 0 0 0 0 1 0 0 1 0 0 0 1 0 0 0 0 0 0 0 2 2 0 0 1 1 0 1 0 1 1 1 0 0 1 1 0 0 1 1 0 0 0 0 0 0 0
27 1 0 1 1 0 1 1 2 1 0 2 0 0 0 0 0 0 0 2 1 0 0 2 2 0 0 1 1 1 1 2 0 2 1 0 2 0 0 0 0 0 0 1 2 1 0 0 0 0 0 0 1 1 1 0 0 0 0 1 0 1 0 2 1 0 1 1 0 0 0 1 2 1 2 2 2 1 1 0 2 2 0 1 1 0 0 0 1 1 0 0 1 1 0 0 0 2 1 1 0 2 2 0 2 0 2 1 1 1 0 2 1 2 2 2 2 0 1 1 1 0 1 1 1 0 0 2 2 2 2 2 0 1 0 0 0 0 0 1 1 1 0 0 2 2 1 0 0 0 0 1 0 2 1 0 0 0 0 2 2 1 0 1 2 2 2 1 0 1 1 0 0 2 0 0 0 0 0 0 0 1 0 2 2 2 0 2 1 0 0 2 1 0 1 1 1 2 0 0 0 0 0 0 1 1 1 0 0 0 2 1 1 0 0 2 1 1 1 1 2 1 1 0 1 0 0 0 0 2 0 0 1 1 0 0 0 1 1 1 0 1 2 2 0 0 0 0 1 0 0 1 0 0 0 2 0 0 0 0 0 0 0 0 0 0 1 0 0 0 0 1 0 0 1 1 1 1 2 1 1 0 1 1 0 0 0 1 0 2 0 1 1 0 2 1 1 2 0 2 2 1 1 1 0 0 1 1 1 0 1 2 2 1 0 0 1 1 0 0 0 2 2 2 1 0 1 0 1 1 0 0 0 0 0 1 0 2 0 0 0 0 2 0 0 0 1 0 1 1 0 1 0 1 0 1 1 0 0 2 0 0 1 1 1 0 0 1 2 0 0 2 1 1 2 1 2 1 1 0 1 0 1 1 2 0 0 0 0 0 0 1 1 1 2 0 2 0 1 1 0 1 0 1 2 1 0 0 0 0 0 0 0 1 0 1 1 1 0 1 0 1 1 1 0 0 1 0 0 1 2 0 0 1 1 1 0 2 0 0 0 1 0 0 1 2 1 0 1 0 0 0 2 2 2 2 2 2 1 1 1 2 1 1 1 1 0 2 0 0 0 1 2 1 2 0 2 0 0 1 1 1 0 1 2 1 0 1 2 1 2 0 0 2 0 0 1 0 1 1 1 1 2 1 2 1 2 2 0 0 0 1 2 2 0 0 2 2 0 2 1 2 1 0 0 0 0 1 0 1 1 1 0 1 1 0 1 1 1 1 1 1 0 0 0 1 1 0 0 0 1 1 0 0 0 0 0 1 1 1 1 0 0 0 0 0 0 2 0 0 0 0 1 0 1 1 1 1 1 0 2 0 2 0 2 1 2 1 1 1 0 2 1 0 2 1 0 0 0 0 0 1 0 1 0 0 1 0 0 1 1 1 1 2 1 1 0 0 1 1 0 1 0 0 0 1 1 2 0 0 0 1 1 1 1 1 1 0 0 1 1 0 0 1 1 1 2 2 1 0 1 1 2 0 0 0 2 2 2 0 0 0 0 1 1 1 0 2 0 2 2 0 0 0 0 1 1 0 1 0 1 1 2 2 2 1 1 0 1 1 1 1 0 0 1 1 1 0 2 2 0 2 0 0 1 1 1 1 1 0 1 1 0 0 0 0 0 1 0 0 0 0 0 1 1 0 0 0 0 0 0 0 0 2 1 1 1 0 1 1 0 0 0 0 1 1 2 0 0 0 0 0 0 0 0 0 2 0 0 1 0 1 1 0 0 1 2 1 0 2 1 0 1 2 1 0 0 0 1 1 1 1 1 1 1 1 0 1 1 2 1 2 2 0 1 0 0 1 0 0 0 1 0 0 0 2 0 0 1 0 1 0 1 1 1 2 0 2 0 0 0 0 0 0 2 0 0 1 1 0 0 1 1 0 0 0 0 0 2 2 2 1 0 0 0 0 0 0 0 1 0 0 2 1 1 1 2 0 1 0 0 0 0 0 0 1 1 1 2 0 0 0 1 1 2 0 0 0 1 2 2 0 2 0 1 1 0 1 0 0 2 0 1 0 2 2 1 2 0 1 0 1 0 2 2 1 1 1 0 2 0 0 0 1 1 1 2 1 1 0 0 1 2 2 0 0 0 1 1 1 2 2 0 2 0 0 0 1 1 0 0 1 0 1 0 1 0 2 1 1 0 0 1 0 1 0 1 0 0 1 0 1 0 0 1 1 1 0 0 2 0 1 0 0 0 2 2 2 2 0 0 0 0 1 0 1 1 0 0 0 0 1 0 1 1 0 0 0 0 0 1 0
28 1 0 0 0 1 2 1 0 2 2 0 1 1 0 0 1 1 0 1 1 1 0 2 2 0 1 2 0 0 0 0 0 1 1 1 1 1 0 0 0 0 0 1 1 0 0 1 0 2 1 0 1 1 1 0 0 0 0 0 1 2 1 1 1 0 1 0 0 0 0 0 2 0 1 2 2 1 1 0 1 2 0 1 1 0 1 0 1 2 0 0 2 1 0 0 0 0 0 0 1 2 0 1 2 1 2 1 1 1 0 2 0 2 0 2 2 0 0 2 2 0 0 2 0 0 0 0 0 0 0 0 0 1 0 0 1 0 0 0 0 2 0 0 2 2 0 0 0 0 0 1 0 1 0 2 0 0 0 1 0 1 0 2 0 0 0 0 1 1 1 0 1 1 0 0 2 0 0 0 0 0 0 1 1 0 1 1 0 0 0 1 1 0 1 0 1 1 0 1 1 0 0 1 1 0 2 0 1 0 1 0 0 0 1 2 1 1 0 0 1 0 2 0 0 0 0 1 1 0 0 0 0 0 0 0 0 2 2 2 0 0 2 1 1 1 1 0 2 0 0 0 0 1 1 2 0 1 0 1 0 1 0 0 1 0 1 1 0 0 0 2 1 2 1 1 0 1 1 0 0 1 2 2 0 2 2 0 0 2 0 2 0 0 2 0 2 1 0 1 1 0 1 0 0 0 0 0 0 0 0 1 1 1 1 0 2 1 0 0 1 1 0 0 0 0 0 0 1 1 0 1 1 2 0 0 0 2 0 1 1 2 2 1 0 0 0 1 1 2 1 1 1 2 1 0 0 0 0 0 0 0 0 0 0 0 0 1 1 0 0 2 2 2 1 1 1 1 0 0 1 1 1 0 2 1 1 0 0 0 0 1 0 0 1 1 0 0 2 2 0 2 1 1 2 0 0 0 0 0 0 2 0 0 2 2 0 0 0 0 0 2 1 1 0 1 2 1 1 0 0 2 0 2 1 1 0 1 0 0 1 1 0 1 0 0 2 1 1 0 0 1 0 1 2 0 2 2 0 1 1 1 0 1 0 2 0 2 0 0 0 0 2 1 2 0 0 0 0 1 1 0 0 0 1 0 0 1 2 0 2 0 0 1 2 0 2 2 2 2 0 2 2 2 1 1 1 2 0 0 0 1 1 1 0 0 0 1 1 2 1 1 2 2 1 0 0 1 0 1 1 1 0 0 1 0 0 1 1 0 1 2 0 0 2 0 1 1 1 0 1 2 0 0 1 2 1 0 0 1 0 0 0 1 1 0 0 2 2 2 1 2 1 0 0 1 1 1 1 1 2 1 0 0 0 0 0 2 2 2 1 0 0 0 0 0 0 0 0 0 0 2 0 0 0 0 2 2 2 0 0 0 0 1 0 1 0 0 0 0 0 1 0 0 0 0 2 0 0 0 1 0 0 2 0 1 2 0 0 0 1 0 0 0 1 1 2 0 1 0 0 1 0 2 0 2 1 2 0 2 2 0 0 1 1 0 1 0 0 1 1 0 1 0 0 2 1 0 0 0 1 0 2 1 2 2 1 0 1 1 2 1 0 1 0 0 1 0 2 2 1 1 0 2 0 2 1 1 1 0 0 0 0 1 0 0 2 1 1 0 0 0 0 1 1 0 0 1 1 0 0 0 0 2 0 0 1 0 0 0 0 0 0 0 1 0 1 0 0 1 0 1 1 0 0 0 0 0 0 0 0 0 0 0 0 1 2 1 0 1 0 0 0 0 0 0 0 0 1 1 2 2 1 0 0 0 0 1 0 2 0 1 2 0 1 0 0 0 0 0 0 0 0 0 0 2 2 0 0 1 1 0 0 0 2 2 0 2 1 2 1 1 0 1 2 0 0 2 0 0 0 0 1 1 0 0 0 1 1 0 0 1 2 1 2 1 2 2 2 0 0 1 0 2 1 0 1 0 0 0 0 1 0 0 0 0 0 0 1 0 0 0 1 0 2 0 0 1 2 1 1 1 2 0 0 0 0 1 1 0 1 1 0 2 1 0 2 2 0 0 0 1 0 1 1 1 1 2 0 1 1 1 0 0 0 0 1 2 2 1 0 2 2 0 0 0 1 2 1 0 2 2 0 1 0 0 0 1 1 0 0 0 1 1 0 1 0 0 0 0 1 0 1 1 1 0 1 1 1 0 2 0 0 2 0 0 0 0 0 1 0 0 0 0 0 1 1 1 1 2 1 1 0 0 0 0 0 0 0 0 0 0 0 2 2 0 0 0 0 0 0 0
29 0 1 0 0 0 1 2 1 2 1 0 0 2 1 1 0 1 0 1 1 0 0 0 0 0 1 1 1 1 1 1 1 2 1 1 1 0 0 0 0 0 0 0 1 0 1 0 0 1 0 0 1 1 1 0 1 0 1 1 1 1 0 2 1 1 1 1 0 0 0 0 2 0 2 2 2 0 0 1 0 1 0 0 0 0 1 0 2 2 0 0 1 1 0 0 0 2 1 1 2 2 0 1 2 1 1 0 2 0 0 2 1 2 2 2 2 1 0 2 2 0 1 1 0 1 0 1 2 1 1 1 0 1 1 1 0 0 0 1 0 2 1 0 0 1 0 0 0 1 0 1 0 1 0 0 0 1 1 0 2 0 0 0 1 2 2 0 0 2 0 0 0 2 0 0 0 2 0 0 0 0 1 2 2 0 2 1 0 1 1 2 2 0 2 1 1 1 0 1 0 0 0 0 1 1 2 0 1 0 1 0 2 0 1 1 2 0 1 0 1 1 1 0 1 0 0 1 1 1 0 0 1 2 2 1 0 2 2 1 0 0 2 2 0 0 0 0 2 0 0 0 0 0 0 2 0 2 1 0 0 0 1 1 0 0 0 0 0 0 0 1 1 2 0 0 0 2 2 2 2 2 2 0 2 0 0 2 0 2 0 0 0 1 2 1 1 1 1 0 1 0 0 0 0 0 0 0 1 0 0 1 1 2 0 0 1 0 0 0 1 1 1 0 1 0 1 0 1 2 0 0 0 0 0 0 0 1 1 0 0 0 2 0 1 1 0 1 2 0 0 0 0 2 0 0 0 0 0 2 0 0 0 0 0 2 0 1 1 0 0 2 0 0 1 1 2 2 0 0 1 2 1 1 2 1 1 0 0 0 0 0 1 0 2 0 1 1 0 0 0 0 2 1 1 1 1 1 0 0 0 1 0 0 1 1 1 1 0 1 0 1 0 2 2 2 1 0 0 0 0 0 2 0 2 0 0 1 0 0 1 1 1 1 0 2 2 2 2 2 1 1 1 2 2 1 2 2 0 2 1 1 1 0 0 2 1 2 0 1 1 2 2 0 0 0 0 0 0 1 0 0 0 0 1 1 0 0 2 2 2 0 0 1 2 1 1 0 1 2 0 2 2 1 2 0 2 0 0 0 0 0 1 1 0 0 1 2 1 1 0 2 1 1 0 0 0 1 0 0 2 0 0 1 1 0 1 0 1 1 1 1 0 1 2 0 0 0 0 1 0 1 0 0 0 1 0 1 2 1 0 0 1 2 0 1 1 1 1 2 0 0 0 0 0 0 0 1 1 1 2 0 1 1 0 0 1 0 0 0 1 1 1 1 2 0 0 1 0 0 0 2 0 0 0 0 1 1 0 0 0 0 0 0 0 0 0 0 0 0 0 1 0 1 0 1 1 2 0 0 0 1 0 1 0 0 2 0 0 0 0 1 0 2 2 1 1 0 1 0 2 2 1 1 1 2 2 2 1 1 1 1 1 0 1 2 0 1 1 0 0 1 0 0 0 1 1 1 1 1 0 1 1 0 0 1 1 1 1 0 0 2 0 1 0 0 2 0 1 2 1 1 0 0 1 1 1 2 0 0 1 1 0 1 0 1 0 0 2 1 0 1 1 2 0 1 1 0 1 0 1 1 1 1 1 0 1 0 0 0 0 0 0 0 1 0 1 1 0 0 0 0 2 0 0 1 1 0 1 0 0 0 2 0 1 0 2 1 0 1 1 1 0 0 0 1 1 0 0 1 1 1 1 0 0 2 0 2 2 2 1 2 2 2 0 0 0 1 0 0 0 1 1 0 0 0 2 0 1 1 2 0 0 0 2 1 0 1 1 1 1 1 0 0 2 0 0 1 1 1 0 1 2 1 0 1 0 1 1 0 0 1 0 0 0 0 0 1 1 0 0 0 0 2 0 0 0 0 0 0 0 1 0 0 0 1 0 0 1 0 0 0 1 1 2 0 0 1 2 1 1 0 2 0 0 0 0 0 2 0 1 2 0 2 2 0 2 2 0 0 0 1 1 1 2 1 0 1 0 2 0 0 0 1 1 1 2 1 1 0 0 1 1 1 1 2 0 0 1 0 1 1 1 0 1 1 1 1 1 0 0 0 2 1 0 0 0 1 0 1 1 0 0 2 1 0 2 1 1 0 1 0 0 0 2 1 2 0 0 0 0 0 0 0 0 1 2 2 2 0 0 0 0 1 0 0 1 0 0 1 0 1 1 2 1 0 0 0 0 1 2 0
30 1 0 0 1 1 2 1 2 0 0 0 0 2 0 2 0 1 1 0 0 0 0 2 2 0 0 1 0 0 2 1 0 2 1 1 1 1 1 0 0 0 0 0 1 0 0 0 0 0 0 0 0 1 1 1 0 0 0 0 1 2 0 0 0 0 0 2 0 0 0 2 2 0 1 2 2 1 1 0 1 1 1 0 1 0 1 0 2 2 0 0 0 2 0 0 0 2 0 0 1 1 1 0 2 0 2 1 1 1 0 1 0 1 0 1 2 0 0 2 2 0 0 2 0 0 0 1 2 0 0 0 0 0 0 0 0 1 0 1 0 2 0 0 1 2 1 0 0 0 0 0 1 0 0 0 0 2 0 2 2 1 0 1 2 2 1 0 0 2 0 0 1 1 0 0 0 0 0 0 0 0 1 2 2 1 1 2 1 0 0 1 2 2 2 0 0 1 0 0 1 0 0 0 1 1 1 1 0 0 2 0 1 1 1 2 0 2 1 0 2 1 1 0 0 1 1 0 0 2 0 0 0 0 0 0 0 2 2 2 0 0 2 2 0 0 0 0 2 0 0 0 0 0 0 2 1 0 0 0 0 0 0 0 2 1 0 1 1 0 0 1 1 2 1 1 0 0 1 1 0 0 2 2 0 2 1 2 0 2 0 1 0 1 2 0 2 1 0 0 0 0 1 0 1 1 0 0 1 0 0 1 1 1 2 0 0 0 0 1 0 1 1 1 1 0 1 0 2 1 0 2 0 0 0 0 0 1 1 1 1 1 1 0 0 0 0 0 2 0 0 0 1 2 1 0 1 0 0 2 0 0 1 1 1 0 0 1 1 0 0 2 1 0 0 0 1 0 0 0 1 0 1 1 1 1 1 0 0 0 1 1 0 0 2 0 0 0 0 0 0 0 2 0 0 0 2 1 0 0 0 1 0 1 0 1 1 0 0 0 0 1 0 1 0 0 2 0 0 0 0 0 0 2 1 1 0 1 0 0 1 1 1 1 1 2 1 1 1 0 1 1 1 1 1 1 1 0 0 0 0 1 0 1 1 0 0 2 0 0 0 0 1 2 2 0 1 0 0 0 2 1 0 1 0 0 1 1 2 0 1 0 0 2 2 1 0 0 2 1 1 2 2 2 2 0 1 0 1 0 1 0 0 0 0 0 0 1 0 1 1 1 2 2 0 1 0 0 1 1 1 0 0 0 1 1 1 0 2 2 0 0 0 0 0 1 0 0 0 0 1 1 0 0 1 1 0 1 1 1 1 0 0 2 0 1 1 2 1 0 1 1 0 0 0 0 1 1 1 1 1 0 2 1 1 1 2 1 1 1 0 2 0 1 0 0 1 1 0 0 0 2 2 0 0 2 2 2 2 1 0 0 0 1 0 1 0 0 0 0 0 1 0 0 0 0 1 2 0 0 0 0 1 0 0 0 2 0 1 0 0 1 0 0 2 1 1 1 1 0 1 0 1 1 0 1 2 2 2 0 0 0 1 0 0 2 2 1 1 0 0 1 0 1 1 2 0 0 0 0 2 0 2 0 2 2 1 0 1 1 1 1 0 1 1 1 2 0 1 1 0 2 0 1 1 1 1 2 0 0 0 0 1 1 0 1 0 2 1 0 0 0 0 2 0 1 1 0 1 0 1 1 0 2 0 0 0 0 0 2 0 0 1 1 1 0 1 1 0 0 0 0 1 0 0 1 0 0 1 0 0 0 2 0 0 0 2 1 0 0 0 0 1 0 0 0 0 0 1 0 1 1 1 1 1 0 1 2 1 2 1 1 2 0 0 0 1 1 0 0 0 1 0 0 1 1 1 0 0 1 2 1 0 0 0 2 2 1 1 1 0 2 0 2 2 2 1 1 1 0 0 1 2 0 0 0 0 1 1 1 1 0 0 0 0 0 0 1 0 1 1 0 0 2 0 1 1 1 0 0 0 2 0 0 0 0 1 0 2 0 0 0 1 1 1 2 1 1 2 1 1 0 2 0 0 0 0 2 0 0 2 1 1 1 2 0 2 1 0 0 0 2 1 1 2 1 1 2 0 2 0 1 1 0 2 1 1 1 2 1 0 2 2 1 0 0 0 1 0 0 2 2 0 1 0 0 1 1 1 0 0 0 1 1 1 2 0 1 0 0 1 0 1 2 0 0 2 1 1 0 1 0 0 0 0 0 1 0 0 0 0 0 0 0 0 0 0 0 0 0 0 0 0 0 0 0 0 1 0 0 0 0 0 1 1 0 0 1 1 0 1 1
31 0 0 0 0 0 1 2 2 1 0 0 0 0 0 0 0 0 0 0 0 0 0 2 2 0 1 1 0 1 1 0 0 1 2 1 2 0 0 0 0 0 1 0 2 0 0 0 0 0 0 0 0 0 2 0 0 2 2 1 1 2 0 0 0 0 0 2 1 1 0 1 2 0 1 2 2 1 1 0 2 2 0 2 2 0 1 0 1 2 0 0 1 2 0 0 0 1 1 0 2 2 0 1 2 0 2 1 1 0 0 2 2 2 2 2 2 0 1 0 0 0 2 0 1 1 0 0 2 0 0 0 0 0 0 0 1 1 0 0 1 1 0 0 2 2 2 0 0 0 0 0 0 0 1 0 1 1 0 2 2 0 0 1 0 1 1 0 2 0 0 2 0 2 0 0 0 0 0 2 2 2 0 2 2 2 0 0 0 0 0 1 2 0 2 1 2 2 0 0 0 0 0 0 1 1 2 1 2 0 1 0 1 0 1 2 0 0 2 2 2 0 1 1 2 0 0 0 0 0 0 0 1 2 1 1 0 2 2 1 0 0 2 2 0 0 0 0 2 0 0 0 0 0 0 2 1 1 1 1 1 1 0 0 1 0 0 0 0 0 0 1 1 2 0 0 0 1 1 0 0 2 2 1 0 1 1 1 0 1 1 1 1 0 2 1 1 0 0 0 1 0 1 1 0 0 1 0 2 0 0 1 1 2 0 0 0 0 1 0 2 1 0 0 1 0 0 0 2 0 0 0 0 1 0 0 0 2 0 0 0 0 0 0 1 1 0 0 2 0 0 0 0 1 0 1 1 1 0 1 0 0 1 1 1 0 0 1 1 0 0 2 2 2 1 1 2 2 1 0 0 1 0 0 1 0 0 0 0 0 0 0 0 1 1 1 1 0 0 0 0 0 1 1 1 1 1 2 0 0 0 1 0 1 1 1 1 0 0 0 0 1 0 2 0 1 1 1 1 0 1 2 0 2 1 1 0 1 0 0 1 1 0 0 0 0 2 2 2 1 0 1 0 0 0 0 0 2 1 1 2 2 0 0 0 2 0 2 0 0 0 0 2 2 2 0 2 1 1 1 1 0 0 2 1 1 1 0 1 0 1 1 0 1 1 0 2 0 1 2 0 2 2 1 2 1 2 0 0 0 0 0 0 0 0 0 0 2 1 2 0 2 2 2 0 2 2 0 0 1 1 1 0 0 0 0 1 1 1 0 1 2 0 1 1 0 1 1 1 1 0 1 0 0 0 0 0 0 1 0 0 0 0 0 0 0 0 1 1 0 1 1 1 0 0 0 0 1 1 1 2 0 0 1 0 0 0 1 0 0 0 1 1 0 0 0 0 0 0 0 0 1 0 0 1 0 1 0 0 0 2 0 0 1 0 1 1 0 0 1 1 2 0 0 0 1 1 2 0 0 0 1 1 2 0 0 2 0 1 0 0 0 0 2 2 2 2 0 1 0 0 2 0 1 0 2 1 1 0 1 1 0 2 0 0 2 1 0 1 1 1 2 1 0 0 1 1 1 1 0 1 1 2 0 2 2 0 0 2 2 1 1 0 0 0 0 0 0 1 1 0 1 0 2 0 2 2 1 0 0 1 1 0 1 0 1 1 0 1 0 0 0 1 2 0 2 2 1 0 1 0 0 0 2 1 0 0 1 0 1 0 0 1 1 1 0 1 0 0 0 0 0 0 0 0 1 1 0 0 2 1 2 2 0 0 0 2 1 0 2 1 2 0 0 0 0 0 0 1 1 1 1 1 1 0 1 0 1 1 2 0 2 2 1 0 1 0 0 0 1 1 1 0 0 2 0 1 1 1 0 0 0 0 0 2 0 1 2 1 1 1 1 0 0 2 0 0 2 0 1 0 0 1 0 0 0 0 1 1 0 0 1 2 2 2 0 2 1 1 0 0 0 0 2 0 0 0 0 1 1 0 1 0 0 0 1 2 0 1 0 0 0 2 0 2 1 1 0 1 2 2 0 2 0 0 0 0 2 0 0 2 2 0 2 2 0 2 2 0 0 0 1 0 1 1 1 0 2 0 2 0 1 0 0 1 1 2 1 2 1 1 1 2 2 0 2 2 1 0 0 2 2 0 1 0 1 1 0 1 1 0 0 1 2 1 2 0 0 0 0 2 0 0 1 2 0 2 1 1 0 1 0 0 1 1 1 1 0 0 1 0 0 0 0 0 1 2 0 1 1 0 1 0 1 1 1 1 0 0 0 0 0 0 2 1 0 0 0 0 0 1 0
32 1 0 0 0 0 1 1 1 2 2 0 0 1 0 0 0 1 1 1 1 1 0 2 2 0 2 1 1 1 1 2 1 2 0 1 1 1 0 0 0 0 0 0 2 0 2 1 0 1 0 0 0 0 1 1 0 2 2 1 0 0 1 0 0 0 0 2 0 1 1 2 2 1 1 2 2 0 0 0 1 2 0 0 0 0 1 1 1 1 0 0 2 1 0 0 0 1 1 1 0 2 1 1 2 0 2 1 1 1 0 2 0 1 0 1 1 0 0 1 1 0 1 1 0 1 0 2 2 2 1 1 0 1 1 0 0 1 0 2 1 1 0 1 1 1 1 0 0 0 0 1 0 1 1 0 0 0 0 0 1 1 2 0 0 1 0 0 0 2 0 1 0 2 0 1 0 0 0 1 1 1 2 2 2 0 2 0 0 0 0 2 2 2 2 1 2 2 0 0 0 0 0 0 1 1 1 1 1 0 0 0 1 1 2 2 0 1 2 1 2 0 2 0 0 0 0 0 0 2 0 1 1 2 1 1 0 2 2 1 0 0 2 2 0 0 0 1 1 0 0 0 0 1 0 2 0 1 1 0 0 0 0 0 1 0 0 0 2 0 0 0 0 2 0 0 0 0 1 0 0 1 2 1 0 1 1 1 2 2 0 1 0 0 2 0 2 0 0 0 0 0 0 0 0 1 0 0 0 0 1 2 1 2 0 0 0 0 1 0 1 2 2 2 0 0 1 0 0 1 0 0 0 2 0 0 0 2 0 0 0 1 2 0 2 2 0 0 1 2 1 1 0 2 0 0 0 0 0 2 0 0 1 0 1 0 0 1 1 0 0 2 0 0 0 0 1 2 2 0 2 0 0 0 1 0 1 0 0 0 1 1 0 0 1 1 1 1 0 0 0 0 0 2 2 1 0 0 0 0 0 0 0 1 1 2 0 0 1 0 1 1 1 2 0 2 2 0 0 1 1 0 0 1 1 1 0 0 0 0 2 0 0 0 0 0 2 1 1 1 0 1 1 2 1 1 1 2 1 1 1 2 0 0 0 2 1 1 0 1 1 2 1 1 1 0 0 0 0 0 1 0 0 1 1 1 0 1 2 0 2 0 0 1 0 0 1 2 2 2 0 1 2 1 2 0 2 1 1 0 1 0 0 0 0 0 0 2 2 1 0 2 2 2 0 1 0 1 0 1 1 0 0 1 2 0 0 1 1 0 0 1 0 1 1 0 2 1 1 0 0 0 0 0 1 2 1 0 1 1 1 0 1 1 0 1 1 1 0 0 0 0 0 0 0 0 0 2 2 2 2 0 2 1 2 1 2 0 0 0 0 1 1 0 1 0 0 1 1 0 1 1 0 1 1 0 0 1 2 1 0 0 1 1 1 1 0 0 0 0 0 1 0 0 0 0 2 0 0 0 1 0 0 1 0 1 2 0 0 0 1 1 0 1 2 2 2 0 0 0 0 1 1 1 1 1 2 2 1 1 1 1 2 1 1 1 0 2 0 0 0 1 1 0 1 2 0 0 1 0 1 1 1 0 1 1 0 0 0 2 2 0 0 0 1 0 2 0 0 0 0 0 0 2 0 2 2 1 0 0 0 0 1 0 0 0 0 1 1 0 0 0 0 2 1 0 2 0 1 0 1 1 0 2 0 0 1 0 0 2 2 2 0 0 1 1 1 1 0 1 1 1 0 0 0 0 0 0 1 0 0 0 2 0 1 0 2 0 0 0 0 0 0 0 0 0 0 0 1 1 1 1 1 1 1 1 1 0 0 2 0 2 2 1 1 1 0 1 0 0 0 1 0 0 1 0 0 0 0 1 2 1 0 0 1 2 1 2 1 1 0 2 0 1 1 1 1 2 0 0 0 0 1 1 0 0 0 1 1 0 0 1 1 1 1 0 1 0 0 0 0 0 0 2 0 0 0 0 0 0 0 2 0 0 0 1 0 0 2 0 0 0 0 2 2 0 0 0 2 2 2 0 2 0 0 0 0 0 1 0 1 1 0 2 2 0 2 2 0 1 0 0 1 1 2 1 0 2 1 1 1 1 0 0 0 0 1 1 2 0 0 2 1 2 1 1 2 1 0 1 2 2 1 1 0 2 2 2 2 0 0 0 0 1 0 2 1 0 0 0 1 0 1 1 1 0 1 0 0 1 0 2 0 1 1 1 1 0 0 0 0 0 0 0 0 1 1 1 1 0 0 0 0 2 0 0 1 0 0 0 0 0 0 2 0 0 0 0 0 0 0 0
33 1 0 0 1 0 1 1 1 1 1 1 1 2 0 2 0 2 1 0 1 1 0 2 2 0 0 1 0 0 1 0 0 0 2 0 2 1 1 0 0 0 0 0 2 0 0 0 0 0 0 0 1 2 0 1 0 0 0 2 0 0 0 2 1 1 1 1 0 0 0 1 1 0 2 1 1 0 0 0 0 1 0 0 0 0 0 1 1 1 0 0 2 2 0 0 0 1 1 1 2 1 1 0 2 1 2 2 0 2 0 0 0 2 0 2 2 0 0 1 1 1 1 1 0 0 0 1 2 0 0 0 1 1 0 0 0 1 0 1 0 2 0 0 0 0 0 0 0 0 0 0 1 0 0 0 0 1 1 0 2 0 0 2 0 1 0 1 0 1 0 1 1 1 0 0 0 0 0 1 1 1 1 2 1 0 2 2 0 0 0 2 1 1 1 1 1 1 0 0 0 0 0 1 1 0 2 0 0 0 2 0 1 0 1 2 0 0 1 1 1 0 2 0 0 1 1 0 0 2 0 0 0 0 0 0 0 2 2 2 0 0 2 2 0 0 1 1 1 0 0 0 0 0 0 0 1 1 1 1 1 1 1 1 1 0 1 0 1 0 1 1 0 1 0 0 1 0 2 0 0 2 0 2 0 1 0 2 2 2 0 2 1 0 2 1 2 0 0 2 2 0 0 1 0 0 0 0 1 1 0 2 2 2 1 0 0 2 1 0 1 2 1 0 2 1 1 0 0 0 0 2 0 1 1 1 1 2 0 0 0 0 2 0 0 0 0 0 1 1 0 0 0 1 0 1 1 0 0 2 0 0 1 1 1 0 0 2 2 0 0 2 1 1 0 1 2 1 1 0 2 0 1 1 1 0 1 0 0 0 0 1 0 0 2 0 0 0 1 1 0 1 0 0 0 0 0 1 1 1 0 0 0 2 0 2 0 0 0 0 0 2 2 1 0 1 1 0 0 0 1 0 1 1 2 1 0 0 0 1 1 0 0 1 2 2 0 1 2 1 0 1 1 1 1 1 1 1 1 0 2 1 1 1 0 0 0 2 0 0 0 0 2 0 2 0 2 0 0 1 1 0 0 0 2 0 0 1 1 0 1 1 1 2 1 1 1 1 2 1 1 2 2 2 2 0 2 1 0 0 0 0 1 1 0 0 1 2 0 1 1 2 2 2 0 1 0 0 0 2 0 0 0 1 1 0 1 1 2 2 0 0 0 2 2 0 1 2 2 0 0 0 0 0 0 1 0 0 0 1 0 1 0 0 0 0 0 2 2 1 0 0 0 0 0 0 0 1 2 2 2 0 1 1 0 1 1 1 0 0 0 1 0 0 1 0 0 0 0 0 0 2 0 0 0 0 2 0 1 0 1 1 0 1 0 1 0 0 0 0 0 0 1 1 1 2 2 1 0 0 0 0 1 1 0 1 1 0 0 0 0 1 0 2 2 2 2 0 0 0 0 1 0 1 0 2 0 2 1 1 1 1 1 0 0 2 2 1 2 0 0 2 0 0 0 2 0 0 0 0 1 0 2 2 2 2 1 1 2 1 2 1 0 1 0 0 2 0 1 2 1 2 0 0 1 2 2 1 0 0 0 0 0 1 0 0 0 2 1 1 0 1 0 0 1 0 0 0 0 0 0 0 1 1 2 2 1 0 1 1 0 0 1 1 1 0 1 1 0 0 0 0 1 0 0 0 1 0 0 1 1 0 1 0 1 1 1 2 0 0 0 1 0 1 1 0 0 0 1 1 1 1 0 1 1 1 0 2 1 2 1 1 2 0 2 0 0 1 1 0 0 1 0 0 1 1 0 0 0 0 1 1 0 0 0 2 2 1 0 0 0 0 0 1 2 1 1 1 1 0 1 0 2 0 0 1 1 0 0 0 0 0 0 1 1 0 1 1 1 0 0 0 1 2 0 1 1 0 1 0 0 2 0 0 0 0 0 0 1 0 0 0 1 1 2 1 0 1 2 1 1 1 2 0 0 0 0 0 0 1 2 2 0 2 2 0 2 2 0 0 0 1 0 1 2 1 1 1 0 2 0 0 0 0 1 0 2 1 1 0 0 1 0 1 0 1 2 2 0 1 2 2 0 0 2 1 0 2 2 0 0 0 0 1 0 1 0 0 0 1 0 1 1 0 1 0 1 1 1 1 1 1 0 1 1 1 1 1 1 2 1 0 0 0 0 0 0 2 2 0 0 0 0 2 0 1 2 0 0 0 0 0 0 1 0 0 0 1 1 1 1 1
34 1 0 1 0 0 1 2 1 2 1 1 0 2 1 1 0 2 1 0 0 0 0 2 2 0 1 1 0 1 1 0 0 1 0 1 2 0 0 0 1 0 0 1 2 1 2 1 0 2 1 0 1 1 1 0 0 0 0 1 0 1 0 1 0 1 0 0 0 0 0 1 2 0 2 2 2 0 0 0 0 1 0 0 0 0 0 0 2 2 0 0 1 1 0 0 0 2 2 2 0 2 1 1 2 0 2 1 1 1 0 1 2 2 1 2 1 0 0 1 1 1 2 0 1 0 0 1 2 2 0 0 1 1 0 0 1 0 0 2 1 1 0 0 0 1 0 0 0 1 0 1 2 0 0 0 0 1 0 0 0 0 0 1 1 2 1 0 1 1 0 1 2 0 0 0 0 1 0 0 0 1 1 2 1 0 2 2 0 1 1 2 1 1 1 0 0 1 0 0 1 0 0 0 1 2 1 0 0 0 2 1 1 0 2 1 0 0 1 0 1 1 2 0 0 1 1 2 1 0 0 0 0 0 0 0 0 2 2 0 0 1 2 1 0 0 0 0 1 0 0 0 0 0 0 2 1 1 1 1 1 1 0 0 0 0 0 0 0 0 2 2 1 2 0 0 2 0 0 0 0 1 2 1 0 1 1 1 0 2 0 1 1 0 2 1 1 2 0 1 1 0 0 1 0 0 0 0 0 0 0 1 1 0 0 0 1 0 0 0 1 1 0 1 1 0 0 0 2 1 0 1 0 1 0 0 0 1 1 0 0 0 1 0 1 1 0 0 0 1 0 1 0 0 0 2 0 0 0 0 1 1 0 0 0 2 0 1 2 1 0 1 1 1 0 0 1 1 0 0 1 1 1 1 1 1 1 0 0 0 0 1 0 1 1 1 1 1 0 0 0 1 1 1 2 0 0 1 0 0 0 1 0 1 1 2 0 0 0 0 0 2 0 1 0 0 2 0 0 0 0 0 1 1 2 1 0 1 0 0 1 1 0 1 1 2 1 2 2 0 0 2 0 0 0 0 0 1 0 2 2 2 0 1 1 1 1 2 0 0 0 0 1 1 1 0 1 0 0 0 0 0 0 0 2 0 0 0 1 1 1 1 1 1 2 0 2 1 1 2 0 2 1 1 1 0 1 1 1 0 1 2 1 0 0 0 0 2 2 1 0 2 2 2 1 0 0 0 0 1 1 1 0 1 2 0 1 0 1 2 0 1 1 1 2 0 1 0 0 0 2 2 0 0 0 1 0 0 0 1 1 0 0 1 0 1 1 2 0 0 0 0 0 0 0 0 1 1 1 1 1 0 1 1 1 0 1 1 1 1 1 0 0 2 0 2 0 1 1 0 0 1 1 1 0 1 2 1 1 1 0 0 0 0 0 0 1 0 0 0 0 0 0 1 0 1 1 1 0 0 2 0 0 2 0 1 2 0 0 0 1 1 0 0 2 1 1 1 2 0 0 2 1 1 0 2 1 0 0 0 0 0 2 2 0 0 2 0 1 0 0 1 1 0 0 1 2 0 1 0 0 2 1 0 1 1 1 0 2 2 0 0 0 1 1 0 1 0 2 2 1 1 0 0 2 2 1 1 1 0 2 0 0 0 0 0 0 1 0 0 0 0 0 1 1 1 1 0 2 0 0 0 1 2 2 1 1 0 1 1 0 0 0 0 0 1 1 1 0 0 0 0 1 0 0 1 0 0 0 0 0 0 2 2 0 0 2 1 0 1 0 0 2 0 0 0 0 0 0 2 2 2 1 0 0 0 0 0 0 2 0 2 2 0 2 0 0 0 0 1 0 2 1 0 1 1 1 0 1 1 2 0 1 1 1 1 1 1 1 2 2 2 0 0 2 0 0 2 0 0 0 0 1 0 0 2 0 0 1 0 0 0 0 0 0 0 0 2 1 0 0 1 0 2 0 0 0 0 0 0 0 2 0 0 0 1 1 0 0 0 0 0 1 0 2 0 0 2 1 1 1 0 1 0 0 1 1 1 0 1 1 2 0 1 1 0 2 0 0 0 2 0 0 1 2 1 0 1 0 1 0 0 1 0 2 1 0 1 0 1 0 1 1 0 0 0 0 1 0 0 2 2 0 2 0 0 0 1 1 0 0 0 2 2 0 1 0 1 1 0 1 0 1 1 1 0 1 1 2 1 1 1 0 0 0 0 0 1 1 2 1 0 0 0 0 0 0 0 1 1 0 0 0 0 1 1 2 0 0 1 1 0 0 1 0 0 1 0 0 0 2 0
35 1 0 0 0 0 0 1 2 0 0 0 0 0 0 0 0 1 1 1 1 0 0 2 2 0 1 2 0 1 1 1 2 1 2 0 2 0 0 0 0 0 0 0 2 0 1 0 0 1 1 0 0 0 2 0 0 1 1 1 1 1 0 1 0 1 0 2 0 0 0 1 2 0 1 2 2 1 1 0 1 1 0 1 1 0 0 0 2 2 0 0 0 2 1 1 0 1 1 1 0 2 0 1 2 2 2 2 0 2 0 1 1 2 2 2 2 1 0 2 2 0 1 1 0 1 0 2 2 2 1 1 0 0 1 0 1 0 0 0 0 2 0 0 1 1 1 0 0 0 0 1 2 0 0 0 0 1 1 0 2 0 0 0 2 2 2 0 1 1 0 0 0 2 0 0 1 0 0 2 2 2 2 2 2 0 2 1 0 0 1 2 1 1 1 0 1 2 0 0 1 0 0 1 2 0 2 1 2 0 1 0 1 0 2 2 0 1 1 0 1 1 2 0 0 1 1 0 0 1 0 0 0 1 1 1 1 2 2 1 0 0 2 1 0 1 1 0 2 0 0 0 1 0 0 1 1 2 0 0 0 0 1 0 2 0 1 0 1 0 0 1 0 0 0 0 1 1 2 1 1 1 1 2 1 0 1 2 1 2 0 0 0 2 2 1 2 1 0 1 1 0 2 0 1 0 1 0 1 0 0 1 1 1 1 0 0 0 0 0 0 1 2 1 0 0 0 0 0 2 0 1 0 0 0 0 0 1 1 1 1 0 2 0 0 0 0 0 1 2 0 1 0 1 0 1 0 1 1 1 0 0 1 1 1 0 0 1 2 0 0 2 0 0 0 0 1 0 0 0 1 0 1 1 1 0 1 0 0 0 0 1 0 0 2 0 0 1 0 0 0 0 1 0 1 0 1 2 0 0 0 1 0 0 0 0 2 0 0 0 0 1 1 1 0 1 2 0 0 0 1 0 0 2 1 1 1 2 0 0 1 1 0 0 2 2 1 1 1 1 1 1 1 2 2 1 2 1 1 0 1 1 1 0 0 1 0 1 0 0 0 1 2 0 1 1 0 0 0 0 0 0 0 0 1 0 0 0 1 0 0 0 1 0 1 0 1 1 2 1 1 2 1 0 1 1 1 2 0 0 0 1 1 0 1 0 0 2 0 0 0 2 0 0 0 0 0 1 0 0 2 0 0 1 2 0 1 0 2 2 0 1 0 0 1 1 0 1 1 0 1 1 0 0 1 1 1 1 1 1 1 0 0 2 1 1 1 2 1 0 1 1 0 0 0 0 0 2 2 2 2 0 1 1 1 1 1 1 1 0 0 2 1 1 0 0 0 0 0 0 0 1 0 0 1 0 0 1 1 2 1 0 0 0 0 0 0 0 0 1 1 2 0 0 0 0 1 1 0 0 1 0 1 1 0 1 2 0 0 0 0 1 0 1 1 1 2 1 2 1 0 1 0 2 1 2 2 1 1 0 0 0 1 0 0 2 2 2 0 1 0 0 0 0 0 1 1 1 2 1 0 1 2 0 2 1 2 0 1 2 2 0 0 1 0 0 2 0 2 2 0 1 0 1 1 2 1 1 1 0 0 0 0 0 0 0 0 0 1 0 0 0 0 2 0 0 1 0 0 0 0 0 0 2 0 0 0 0 1 2 1 1 0 0 0 0 0 1 0 0 0 0 0 0 0 1 0 0 0 0 0 0 1 0 1 0 2 1 0 2 1 1 1 1 0 0 0 0 0 2 2 2 0 0 0 2 0 2 0 2 0 0 2 0 1 0 0 0 0 0 0 2 0 0 0 2 2 1 1 0 0 0 1 1 1 1 1 2 1 1 1 1 0 0 1 0 0 1 1 0 0 1 2 0 0 0 0 1 1 0 0 0 2 1 2 1 2 1 0 1 1 0 0 2 0 0 0 1 0 0 0 1 1 0 0 1 1 0 1 0 0 0 0 2 2 2 0 1 2 1 1 0 2 1 1 1 0 0 0 0 1 1 0 1 2 0 2 2 0 0 0 1 0 0 1 2 0 1 0 2 0 0 0 0 2 2 1 1 2 2 0 2 2 1 1 0 1 2 1 0 0 0 1 2 0 0 0 1 1 0 0 0 1 2 1 1 0 1 0 0 1 0 1 1 1 0 1 0 0 0 2 0 0 0 0 0 1 0 0 1 0 1 0 0 0 0 1 0 1 1 0 0 1 0 0 0 0 0 0 1 1 1 0 2 1 0 0 0 0 0 1 1
36 1 0 0 1 0 2 1 2 1 0 1 0 0 0 0 0 0 0 1 1 1 0 0 1 0 0 1 0 0 2 1 0 0 0 1 1 2 0 1 1 0 1 0 2 1 0 1 1 1 0 0 1 1 1 1 0 0 0 0 1 1 1 1 0 1 0 1 0 0 0 1 2 0 2 2 2 2 2 0 2 2 0 0 0 0 0 0 2 2 0 0 2 1 0 0 0 0 0 0 2 2 0 1 2 1 2 0 1 1 0 1 1 1 0 0 0 0 0 1 1 0 1 1 1 0 0 0 1 0 0 0 1 1 0 0 0 0 0 0 0 2 0 0 1 2 1 0 0 0 0 1 0 0 0 0 0 1 0 0 1 1 0 1 0 1 0 0 1 1 1 0 2 0 0 0 1 1 0 0 0 0 2 2 2 0 2 1 0 0 0 2 1 1 1 0 1 2 0 0 0 1 0 0 1 0 2 0 0 0 2 0 1 0 1 2 1 1 2 0 2 1 2 0 1 2 1 0 0 1 0 0 0 1 1 1 1 2 2 1 0 0 2 2 0 0 0 1 1 0 0 0 0 1 0 1 0 1 1 0 0 0 0 0 1 0 1 0 2 0 1 2 1 1 0 1 0 1 2 0 0 1 1 2 0 1 1 2 1 2 0 1 0 0 2 0 2 1 0 0 0 0 1 0 1 0 0 0 0 0 0 2 2 1 1 0 1 0 1 0 2 1 1 0 0 0 0 0 2 1 0 1 0 1 0 0 0 1 1 0 1 2 2 2 1 1 0 1 2 2 1 0 0 2 0 0 1 0 0 0 0 0 1 0 1 0 0 2 2 0 0 2 1 1 1 1 2 2 1 0 1 2 0 0 2 0 0 0 0 0 0 1 0 0 2 0 0 0 1 1 0 1 0 1 1 0 0 1 0 0 0 0 0 0 2 2 0 0 0 0 0 1 0 2 2 2 1 0 0 1 0 0 0 1 0 1 0 0 0 1 1 1 0 0 1 2 1 2 2 1 0 2 0 0 0 0 0 2 1 1 1 2 1 0 0 1 0 2 0 1 1 0 1 2 0 1 0 0 0 1 2 0 0 0 1 0 0 1 2 1 2 0 0 1 0 0 1 1 1 2 0 2 1 0 1 0 1 0 1 0 1 1 1 2 0 0 1 1 1 2 1 1 2 1 0 1 0 1 1 1 1 0 0 1 2 1 1 1 1 1 0 2 0 2 2 0 1 1 1 0 0 1 0 0 1 0 0 0 1 0 0 0 0 1 0 1 1 2 1 0 0 1 0 0 0 0 1 1 1 1 1 0 2 2 1 0 2 1 0 0 0 1 0 0 1 1 1 0 0 0 0 1 1 1 0 1 1 1 1 2 0 0 0 1 0 1 1 0 0 0 0 0 0 0 0 2 2 1 0 0 1 0 0 2 0 0 2 0 0 0 1 1 0 0 2 1 1 1 2 0 0 2 1 1 0 2 1 2 2 0 0 0 1 0 1 2 1 0 1 0 0 1 0 0 1 1 1 1 1 0 1 2 2 1 1 1 1 1 1 0 0 2 0 0 0 0 1 0 1 1 0 1 0 1 0 1 1 2 0 0 1 0 0 0 0 1 0 2 1 0 0 0 0 2 0 1 1 0 1 0 1 1 0 2 0 0 0 0 0 0 0 0 0 0 0 0 0 0 0 0 0 0 1 0 0 2 0 0 2 0 0 0 2 0 2 0 2 1 0 1 0 0 1 0 0 1 1 0 0 2 2 2 1 0 0 1 0 2 2 2 0 2 2 0 1 0 1 0 0 1 0 2 0 0 2 1 2 1 2 0 1 0 0 0 2 1 0 2 2 2 2 2 0 0 2 1 0 1 1 0 1 0 2 1 1 0 0 1 1 0 1 0 1 1 1 0 1 1 0 1 1 0 0 2 0 0 0 0 1 0 0 1 0 0 0 0 1 0 1 0 0 0 0 2 2 2 0 1 2 1 1 0 2 0 0 0 1 0 0 1 1 1 1 0 0 0 1 2 0 0 0 2 0 1 2 2 0 1 0 1 0 1 0 0 0 1 1 2 2 0 0 2 2 0 0 0 1 0 0 0 2 2 0 2 0 0 0 1 1 0 0 0 1 1 0 2 1 0 0 0 1 0 0 1 1 0 2 0 0 0 0 1 0 1 1 1 1 1 1 2 1 0 0 0 0 1 1 1 2 1 0 1 0 0 0 1 0 0 2 0 0 0 0 2 1 0 0 2 2 0 2 0
37 1 0 0 1 0 1 2 2 2 1 0 0 0 0 0 0 0 0 0 1 1 0 2 2 0 0 2 1 1 1 1 2 2 0 2 0 0 0 0 0 0 0 1 1 0 1 1 1 2 0 0 1 1 1 1 1 0 2 1 0 1 0 0 0 0 0 1 1 0 0 0 2 0 0 2 2 2 2 1 1 2 0 1 1 0 0 0 2 2 0 0 0 0 0 0 1 1 1 1 1 2 2 0 2 0 2 1 1 1 0 2 0 0 0 0 0 0 0 0 0 1 1 1 0 1 0 0 2 0 0 0 0 1 0 0 0 0 0 1 0 2 0 0 0 1 0 0 0 0 0 1 0 0 0 0 0 1 0 1 1 0 0 0 2 2 2 0 0 1 1 0 2 0 2 0 0 0 0 1 1 1 2 2 2 0 2 0 0 0 0 0 2 2 2 0 2 2 0 0 0 1 0 0 0 0 2 1 1 0 2 0 1 0 1 2 0 0 2 2 2 0 1 0 0 1 1 0 0 1 0 0 1 2 1 0 0 2 2 2 0 0 2 0 0 0 0 0 2 0 0 0 0 1 0 2 0 1 0 1 0 1 0 0 1 1 0 1 1 0 0 1 1 1 0 1 0 0 1 1 0 0 1 1 0 1 1 1 1 2 0 1 0 1 1 1 0 2 0 2 2 1 0 1 0 0 1 2 2 0 0 2 1 1 1 0 0 0 1 0 1 2 1 1 1 0 1 0 1 1 0 1 0 1 0 0 0 2 0 1 1 2 2 0 2 2 0 0 2 0 0 0 0 2 0 0 1 0 0 0 0 0 2 2 2 0 0 1 1 0 0 2 2 1 1 2 2 1 1 0 1 0 0 0 0 0 0 0 0 0 0 0 0 0 2 0 0 1 1 1 0 1 0 1 1 0 0 0 0 0 0 0 0 0 1 1 1 1 0 1 0 1 0 1 1 1 2 0 0 1 1 1 2 0 2 1 0 1 0 0 1 1 0 1 1 1 1 1 1 1 0 1 1 1 0 0 0 0 0 0 0 0 0 0 0 2 0 2 0 0 0 0 1 2 1 1 1 0 0 0 1 1 0 0 1 1 0 0 1 0 0 1 0 1 1 0 2 1 1 2 0 2 1 1 1 0 1 0 0 0 0 0 2 1 0 0 0 1 0 1 1 1 2 1 0 0 0 0 0 1 1 0 0 0 0 1 1 1 2 0 1 2 0 1 1 1 0 1 1 0 0 0 0 0 2 0 0 1 1 1 1 0 1 2 0 1 0 1 0 0 0 2 0 0 0 0 0 1 1 0 1 0 2 1 2 1 2 1 1 0 0 0 2 0 1 0 0 0 0 0 0 2 1 1 0 2 2 1 1 2 0 0 0 1 0 0 1 0 0 0 0 0 0 1 0 0 1 0 0 0 2 0 1 1 0 1 2 0 0 0 1 0 0 2 2 1 1 0 2 1 0 0 1 0 0 1 1 2 2 0 0 0 1 0 1 2 1 0 1 1 1 2 0 0 0 1 1 1 1 0 0 0 2 1 2 2 0 1 2 1 1 0 0 1 0 0 2 0 1 2 1 1 0 0 1 1 0 2 0 0 1 0 0 0 0 0 0 1 0 0 0 0 1 2 0 1 1 0 2 0 0 0 1 2 2 2 0 0 0 0 0 0 0 0 1 1 2 0 0 0 0 0 2 0 0 1 1 0 1 0 0 0 1 0 0 1 1 2 0 2 0 0 0 0 1 1 1 1 1 1 2 2 1 0 0 1 0 2 2 2 0 2 2 1 0 1 0 1 0 0 0 2 0 0 1 1 0 0 1 1 2 0 1 1 1 2 0 2 0 1 0 0 0 1 2 2 2 2 1 0 1 0 2 0 0 1 1 1 1 0 0 1 0 0 0 0 0 1 1 0 0 0 2 0 1 0 2 0 0 2 0 1 0 0 0 0 0 0 2 0 0 0 1 1 0 0 0 1 1 0 1 1 1 0 0 0 0 0 0 0 1 1 1 1 2 1 1 2 0 0 0 2 0 1 2 2 0 0 0 1 0 1 0 0 0 0 2 1 2 0 0 2 2 1 2 2 0 1 0 1 2 2 0 0 0 1 1 2 2 0 0 0 1 1 1 2 0 0 0 0 1 0 0 2 2 0 2 0 0 0 2 0 0 1 1 0 2 1 0 0 0 0 0 0 0 2 2 0 2 2 0 1 0 1 0 1 1 0 0 0 0 0 0 0 0 0 0 0 0 0 0 0
38 1 0 0 0 0 0 1 2 0 0 1 0 1 0 0 0 2 0 0 0 0 0 2 2 0 1 2 0 0 2 1 1 1 1 1 1 2 0 0 1 0 0 0 1 0 0 0 0 1 1 0 0 0 2 0 0 0 0 2 1 2 0 2 0 2 0 1 0 1 1 2 2 2 2 2 2 1 1 0 1 1 1 0 1 0 0 0 1 1 0 0 1 2 1 0 0 1 0 0 2 1 0 2 2 0 2 1 1 1 0 2 0 2 1 2 1 0 2 0 0 0 1 1 0 1 0 0 1 0 0 0 0 1 1 1 0 0 2 0 0 2 1 0 0 1 0 0 0 0 0 1 0 0 1 0 0 1 0 1 0 0 1 1 0 1 0 1 0 1 1 1 0 2 0 0 0 0 0 1 1 1 1 2 1 0 2 2 1 1 1 2 2 1 2 0 1 2 0 0 1 1 0 0 0 1 1 0 0 1 2 1 1 0 1 1 1 0 1 1 2 1 1 0 0 0 0 0 0 1 0 0 0 0 0 0 0 1 2 2 0 0 1 1 0 0 0 0 2 0 0 0 0 0 0 2 1 0 0 1 1 1 1 0 0 0 1 0 2 0 0 1 0 1 0 0 0 0 0 0 0 0 2 2 0 2 2 0 1 2 0 1 0 0 2 0 1 2 0 2 2 0 0 2 0 0 0 0 0 0 1 1 2 1 1 0 1 0 0 1 0 1 0 0 0 0 1 0 1 1 0 1 0 0 0 0 0 0 2 0 0 0 2 1 0 0 1 0 1 1 0 1 0 2 0 0 1 0 0 2 0 0 2 0 2 1 0 2 2 0 0 2 1 1 1 1 1 1 0 0 1 1 1 1 1 0 0 1 1 0 0 1 0 0 1 1 0 1 0 0 0 0 0 2 2 0 0 1 1 0 0 1 0 0 1 1 1 0 0 0 0 2 1 1 0 2 2 0 0 0 1 0 0 1 0 1 0 0 0 0 1 1 0 0 1 2 1 1 1 1 0 0 1 1 1 1 1 1 0 1 1 1 0 0 1 1 0 1 0 1 2 2 1 1 1 0 0 0 0 0 2 0 0 1 1 1 0 2 2 0 1 0 1 2 1 1 1 1 1 2 0 2 1 1 1 0 2 2 0 0 0 2 1 1 1 0 1 2 1 1 1 2 2 2 1 0 0 1 0 1 1 1 1 0 1 1 0 1 1 0 1 2 0 0 0 0 1 2 2 0 0 0 0 0 1 1 1 0 0 0 0 2 0 1 0 1 0 2 2 1 1 1 0 0 0 0 0 1 1 1 2 0 2 2 1 0 1 1 1 1 0 0 1 0 1 1 1 0 0 0 0 2 1 0 0 1 1 0 0 1 2 0 0 2 0 0 2 0 0 0 0 1 0 0 0 1 2 1 0 0 0 0 0 2 0 1 2 0 1 0 0 2 0 2 2 1 1 2 1 1 0 1 1 0 0 2 2 1 1 0 0 0 2 0 1 2 0 1 0 0 0 1 0 0 0 1 1 2 1 1 0 0 2 0 0 1 1 0 1 1 1 1 1 0 0 0 1 0 2 2 1 2 0 2 0 2 1 1 1 0 1 0 1 0 0 0 2 1 1 0 0 0 0 2 0 0 1 0 1 0 1 1 0 2 0 0 0 0 0 1 1 1 0 0 1 1 1 0 0 1 1 0 1 0 0 1 1 0 1 0 0 0 2 0 1 0 2 2 0 1 0 0 0 1 0 0 0 0 0 2 2 2 0 0 1 0 1 0 1 2 0 2 2 1 0 0 0 0 0 1 0 2 0 0 1 0 1 0 0 2 2 0 0 0 0 1 1 1 0 0 0 0 0 1 2 1 0 1 1 0 1 0 1 0 0 2 0 0 0 0 0 0 1 0 1 0 1 1 1 0 0 1 0 2 0 0 0 0 0 0 0 2 1 0 0 1 0 0 1 0 0 0 2 0 2 1 0 0 0 0 1 0 1 0 0 0 0 0 0 0 1 2 0 2 2 0 2 1 0 0 0 1 0 2 2 1 1 1 0 1 0 1 1 0 2 1 1 0 2 0 0 2 1 1 0 1 0 0 0 0 2 2 1 2 0 0 1 1 2 0 0 0 2 1 0 0 0 1 0 0 1 0 1 1 0 0 1 0 0 0 1 0 0 0 0 1 0 0 0 1 0 0 0 0 0 0 0 2 2 0 0 0 0 0 1 1 0 0 0 0 0 0 0 2 0 0 0 0 1 0 2 1
39 0 0 0 0 1 2 1 1 0 0 2 0 1 0 1 0 0 0 2 1 1 0 2 2 0 1 1 1 2 0 1 1 2 2 0 2 2 0 1 1 0 0 0 2 0 2 0 0 1 0 0 0 0 2 2 1 0 0 2 0 2 0 1 1 1 1 1 0 0 0 0 1 0 1 1 1 1 1 1 0 1 0 2 2 0 1 0 1 2 0 0 0 1 0 0 0 1 0 0 2 1 0 1 2 1 2 1 1 1 0 1 0 2 0 1 0 0 1 0 0 2 1 1 0 1 0 1 2 1 0 0 0 1 1 1 1 0 0 1 0 2 0 0 1 0 0 0 0 0 0 1 0 1 1 0 0 0 0 1 0 1 2 0 0 2 0 0 0 2 0 1 0 2 0 0 0 0 1 2 1 1 1 2 2 0 2 0 0 0 0 1 2 2 2 0 1 2 0 0 0 1 0 2 1 1 1 2 1 1 2 0 1 0 2 2 0 0 2 1 2 1 1 0 0 0 0 0 0 1 1 1 0 0 0 0 0 2 2 1 0 1 2 1 0 1 1 0 2 0 0 0 1 0 0 0 1 2 1 2 1 2 0 0 1 0 1 0 2 0 0 0 0 2 0 1 1 1 1 1 1 2 2 1 1 1 2 2 1 2 0 2 1 0 1 1 2 0 0 0 0 0 0 1 0 0 0 0 0 0 0 2 2 1 1 0 0 2 1 0 1 2 0 0 0 0 1 0 0 0 0 2 0 2 0 0 0 2 0 0 0 1 2 1 0 0 0 0 0 2 0 1 0 2 0 0 0 0 0 1 0 0 2 0 2 1 0 0 1 1 1 1 0 0 1 0 0 2 2 0 2 0 1 1 1 1 1 0 0 1 1 0 0 1 2 0 1 1 1 1 0 1 2 0 0 0 1 1 0 0 0 0 0 1 1 2 0 0 0 0 0 0 0 0 0 1 2 0 0 0 0 0 1 1 2 2 1 1 0 0 0 2 1 1 1 2 1 0 0 1 0 0 2 2 2 1 2 1 1 1 2 2 0 1 2 0 0 1 0 0 0 1 1 2 2 0 1 0 0 0 0 0 0 0 2 1 0 0 1 1 0 1 0 1 1 0 2 1 2 2 0 2 0 0 0 0 0 0 0 0 0 1 0 0 0 0 0 2 1 2 1 2 2 2 1 1 1 0 1 2 0 1 0 1 2 0 1 1 1 1 0 2 0 2 2 1 0 1 1 0 0 0 0 1 2 1 1 0 0 0 0 2 0 0 0 0 0 1 1 1 1 0 0 0 0 0 0 2 2 2 2 0 2 2 2 1 2 2 1 0 0 1 0 0 0 1 1 0 0 0 0 2 2 0 0 1 0 2 2 2 1 0 0 1 0 0 0 0 1 0 0 1 0 0 0 0 2 1 0 0 1 0 0 2 0 0 2 0 2 0 0 1 0 1 1 0 2 2 0 0 0 2 0 2 0 1 1 2 0 1 1 0 1 1 0 1 1 1 0 2 2 0 1 0 0 1 1 1 0 0 0 1 2 1 2 1 2 1 1 0 1 1 0 0 0 0 1 0 1 1 0 1 0 2 0 2 1 2 0 0 1 1 0 0 2 2 1 1 0 0 0 0 0 2 1 1 1 0 1 0 1 1 1 2 2 1 1 0 0 1 1 1 1 1 2 0 2 0 0 0 0 0 1 0 0 0 0 0 0 0 0 0 2 0 0 0 2 2 0 2 0 0 1 0 0 1 1 0 1 1 1 1 1 0 0 1 0 1 1 2 1 2 2 1 0 1 0 1 1 0 0 1 0 0 1 1 2 0 0 2 2 0 1 1 0 2 1 2 1 2 0 1 0 0 1 0 0 1 0 1 0 0 2 0 0 1 0 0 0 0 0 0 2 1 2 1 2 1 0 0 0 0 0 2 0 0 0 0 1 0 0 1 2 0 0 2 0 0 2 0 0 0 1 1 1 1 0 2 1 0 0 2 2 1 0 1 0 0 0 0 1 1 0 1 2 0 2 2 0 0 0 1 0 2 1 2 0 1 0 1 0 1 0 0 1 1 0 2 2 0 0 2 2 1 0 2 0 0 1 0 2 0 1 2 0 1 1 0 0 0 0 0 2 1 0 0 1 0 0 1 1 1 0 2 2 0 2 0 0 0 1 0 0 0 0 0 0 0 0 1 0 0 0 0 0 1 2 2 2 0 0 0 0 0 0 0 0 0 1 1 1 0 0 2 1 1 0 0 1 0 0 0
40 1 0 0 1 0 1 2 1 1 1 0 0 2 0 2 0 1 0 0 0 0 2 0 2 0 1 2 0 0 1 2 1 2 1 1 1 1 0 1 1 0 0 0 1 1 2 0 0 2 1 0 0 0 0 0 0 1 2 0 0 1 0 1 1 0 1 1 0 1 1 1 2 1 2 2 2 1 1 0 1 2 1 1 2 0 0 1 2 2 1 1 1 2 0 0 0 0 0 0 1 2 0 0 2 2 2 2 0 2 0 1 1 1 1 1 1 0 0 2 2 0 2 0 0 2 0 0 2 0 0 0 1 1 0 0 1 0 1 0 0 2 0 0 0 1 0 0 0 0 0 0 1 0 0 0 0 2 0 1 0 1 1 0 0 1 0 1 0 1 0 1 0 2 0 1 0 0 0 0 0 0 0 2 2 1 1 1 1 0 0 2 1 1 1 1 0 2 0 0 0 1 1 0 1 1 2 0 0 0 2 0 1 0 0 2 0 0 1 0 2 1 2 0 1 1 0 0 0 2 0 0 0 0 0 0 0 1 1 1 0 0 2 2 0 0 0 0 1 0 0 0 1 0 0 1 1 1 1 1 1 1 0 0 0 0 1 0 2 0 0 1 1 2 0 0 1 0 2 1 1 1 1 1 0 1 1 2 0 1 1 0 0 0 2 0 2 1 0 0 1 1 0 1 0 1 0 1 1 0 0 1 2 2 1 0 0 0 0 0 2 0 0 0 1 0 1 0 1 1 1 1 2 2 1 1 1 1 1 0 0 0 2 0 0 0 1 0 0 2 0 2 0 0 0 2 0 0 0 1 0 0 0 0 0 1 0 1 1 0 0 1 2 1 1 0 2 2 1 0 1 1 2 1 0 0 0 0 0 0 0 0 0 1 2 0 2 0 1 1 0 1 0 2 2 1 0 0 0 0 0 2 1 1 0 2 0 0 1 0 0 0 1 2 1 1 0 0 0 0 1 0 0 2 1 1 0 0 0 0 2 0 0 0 1 2 1 1 1 0 0 0 1 2 2 1 2 1 1 1 2 2 0 1 1 1 0 2 0 1 1 1 0 2 0 2 0 0 0 1 0 0 0 0 1 0 0 0 2 2 2 0 1 1 1 0 0 1 2 1 1 1 2 1 2 1 2 1 0 0 0 1 0 0 1 0 0 2 0 1 1 2 2 2 2 0 0 1 0 0 2 0 1 0 1 0 1 1 0 1 1 1 0 1 1 2 0 2 2 0 0 0 0 0 2 1 1 0 1 0 0 0 1 2 1 0 0 2 1 1 1 1 1 0 0 1 1 1 1 1 2 0 2 1 2 1 2 2 2 1 0 1 2 0 1 0 0 1 0 0 0 2 2 0 0 1 1 1 1 2 0 0 0 1 0 1 0 0 2 0 0 2 0 0 0 0 0 1 0 0 0 1 1 1 1 1 1 0 1 0 0 1 0 1 1 0 1 1 1 0 0 1 2 0 0 1 1 2 1 0 0 0 1 0 0 2 0 0 1 0 0 1 0 1 0 1 1 0 0 0 1 0 2 0 1 1 1 1 2 1 1 1 1 1 1 1 2 0 0 1 0 1 0 0 1 2 2 1 1 0 0 0 0 0 0 1 1 1 2 0 0 0 1 2 0 1 1 0 1 0 0 0 1 2 2 2 0 0 1 1 0 0 0 0 0 0 0 1 0 0 0 0 1 0 0 0 1 0 0 0 0 0 2 1 0 0 2 1 0 2 1 0 0 1 0 0 0 0 0 1 1 1 1 0 0 0 0 1 0 2 0 1 2 0 0 0 0 0 0 1 0 2 0 0 0 1 1 0 0 2 2 0 1 1 0 2 1 2 1 1 1 1 0 1 2 1 1 2 0 0 0 0 1 1 0 0 0 0 2 1 1 0 0 0 0 0 0 0 0 1 0 0 0 2 0 0 0 1 2 0 1 2 0 0 1 0 0 0 1 0 0 0 1 1 1 0 1 1 1 1 2 0 2 0 0 0 0 1 0 0 2 2 0 1 2 1 1 2 0 0 0 0 0 0 2 1 1 1 0 2 0 0 0 0 1 1 1 1 1 0 0 1 2 0 0 1 0 0 0 0 2 2 0 1 0 0 0 1 2 1 0 0 0 1 0 2 0 0 0 0 1 0 0 0 2 1 2 0 0 0 1 0 0 0 0 0 0 0 0 0 0 0 0 0 0 0 1 0 1 1 0 0 0 1 0 0 1 0 0 1 1 0 0 2 1 0 0 0 0 0 2 0
41 1 0 2 0 0 0 2 1 2 2 0 0 2 0 2 0 1 0 0 0 0 0 2 2 0 1 1 1 1 1 0 0 2 1 0 2 1 0 1 1 0 0 0 1 0 1 0 0 1 1 0 0 1 1 0 0 1 2 1 1 2 0 2 1 1 1 0 0 0 0 0 2 0 1 2 2 0 0 1 0 2 0 0 0 0 0 1 1 2 1 1 1 1 0 0 0 1 1 1 1 2 0 1 2 1 2 2 0 2 0 1 1 2 2 2 2 0 1 1 1 1 1 1 0 0 0 1 2 1 2 2 0 0 1 0 0 1 0 1 0 2 0 0 2 2 0 0 0 0 0 1 0 0 0 0 0 0 0 1 1 0 1 0 1 2 1 0 1 1 0 1 0 2 0 0 0 2 0 0 0 0 1 1 1 0 1 2 0 1 1 2 1 0 1 0 0 2 0 1 0 1 0 0 0 1 2 0 0 0 1 0 0 0 2 2 1 1 1 0 1 1 2 0 0 1 1 0 0 1 0 0 0 0 0 0 0 1 1 1 0 1 2 1 0 0 0 0 2 0 0 0 0 1 0 1 0 0 0 0 0 0 0 0 0 0 1 1 2 1 0 1 1 2 0 1 0 0 1 0 0 0 0 0 0 0 0 1 1 2 0 2 0 1 2 1 1 1 0 0 0 0 2 0 2 2 0 0 1 0 0 1 1 1 2 0 0 0 0 0 1 1 1 0 0 0 1 0 0 0 0 1 0 0 0 0 0 1 1 0 1 1 2 0 0 0 0 0 2 2 0 1 0 2 0 0 0 0 0 0 0 0 0 0 0 0 0 1 2 1 1 1 0 0 1 1 2 1 1 0 0 1 1 1 1 1 1 0 0 0 0 1 0 0 1 1 0 1 1 1 0 1 1 0 0 0 1 0 0 0 0 1 1 1 0 2 0 0 0 0 0 2 1 1 0 0 0 0 0 1 1 0 0 2 0 0 0 1 0 0 2 0 0 2 2 2 1 0 2 2 0 0 1 2 2 1 2 2 2 0 2 1 0 1 2 0 0 2 0 0 0 0 0 2 0 2 0 0 0 1 1 0 1 0 2 1 0 1 2 0 1 0 0 2 2 1 1 0 2 2 0 2 0 0 0 1 2 0 0 0 0 1 2 1 0 0 1 2 0 1 0 2 2 2 1 1 0 1 0 1 1 1 0 0 0 0 2 1 1 0 1 1 0 1 1 1 0 0 0 0 0 0 0 0 2 0 0 0 1 0 0 0 1 2 0 1 1 1 0 0 0 1 1 0 1 1 1 1 1 0 1 0 2 2 0 0 2 0 0 0 1 0 2 0 2 0 0 0 0 0 1 1 0 0 1 0 0 0 0 1 1 1 0 0 0 0 0 0 0 0 0 0 0 0 0 0 1 0 0 0 2 0 1 1 0 0 2 0 1 0 1 1 0 1 2 2 2 1 2 0 0 2 0 2 1 2 2 0 0 0 0 0 2 0 1 2 0 1 1 0 0 2 0 0 2 2 0 0 1 0 0 1 2 1 2 2 1 0 1 1 1 1 0 2 0 0 2 0 1 1 0 1 0 1 1 2 1 2 0 0 1 1 0 1 0 1 1 1 0 0 0 0 2 2 0 2 2 0 2 0 0 0 0 2 0 0 1 0 0 1 1 1 0 0 1 0 1 0 0 1 1 1 0 0 0 0 0 0 1 0 0 0 2 0 1 0 2 2 1 0 0 0 0 0 1 0 0 0 1 1 1 1 1 0 0 1 0 2 2 2 1 2 2 2 0 2 0 1 0 0 0 1 0 0 0 2 1 0 1 1 2 0 1 1 1 2 0 2 2 2 2 2 0 1 1 2 1 1 0 2 0 0 2 0 0 1 0 0 0 0 0 0 0 0 0 0 0 1 0 0 1 0 1 1 1 0 1 0 0 0 0 0 0 0 0 0 0 0 0 0 0 0 2 0 2 1 1 1 2 1 1 1 2 0 0 0 1 0 1 0 1 2 0 1 2 1 1 2 0 0 1 1 0 2 2 0 2 2 0 2 0 1 0 1 1 1 1 1 0 1 0 1 2 1 1 2 0 0 0 0 2 1 0 2 0 1 1 1 1 0 0 0 1 1 0 2 0 2 0 0 1 0 0 1 1 0 1 0 1 1 1 1 0 0 1 0 2 1 1 1 1 0 0 0 0 2 2 1 1 0 0 0 0 2 0 1 1 0 0 0 0 0 0 2 0 0 0 0 0 1 1 0
42 0 0 1 0 0 1 2 2 2 0 1 0 1 0 1 0 1 1 2 1 0 0 1 1 0 2 2 0 0 2 0 1 2 0 2 0 2 0 1 1 0 0 1 1 1 2 0 1 0 0 0 0 0 1 0 0 1 2 0 0 1 0 0 0 1 0 0 0 1 1 1 2 0 1 2 1 1 1 0 1 2 1 0 1 0 0 0 2 2 0 0 2 2 0 0 1 0 0 1 1 2 0 1 2 1 2 0 1 1 0 1 1 2 2 2 2 0 1 1 1 0 1 1 0 1 0 1 2 0 1 1 1 1 0 0 1 0 0 1 2 0 0 0 1 1 0 0 0 0 0 1 0 0 0 0 0 0 0 0 1 1 0 0 1 1 1 0 1 1 0 1 0 2 0 0 0 1 0 0 0 0 1 2 2 1 1 1 0 0 0 1 2 2 2 0 1 1 0 0 0 1 0 1 2 0 2 1 1 0 1 0 1 0 2 2 1 0 1 1 2 1 2 0 0 0 0 0 0 1 0 1 0 0 0 0 0 2 2 2 0 0 2 2 0 0 0 0 1 1 1 1 0 0 0 1 1 2 0 0 0 0 0 0 0 0 0 0 1 1 0 1 1 1 0 2 1 1 1 1 1 2 2 1 1 2 0 0 0 1 1 0 1 1 2 1 2 1 1 0 1 0 1 0 0 0 0 0 1 0 1 2 2 2 1 0 1 0 0 0 1 1 2 0 0 0 0 0 0 2 0 1 0 2 0 0 0 1 1 0 0 0 2 0 1 1 0 0 2 1 0 0 0 0 0 2 0 0 0 1 0 0 2 0 2 0 0 1 2 1 1 1 0 0 0 0 0 1 1 0 2 1 1 1 1 1 0 0 0 0 0 0 0 0 1 1 0 0 1 1 0 1 1 0 0 0 1 0 0 0 0 0 0 0 1 1 1 1 0 0 0 0 1 1 1 1 0 0 0 0 1 0 1 0 1 1 0 1 0 0 1 1 0 1 1 2 1 2 2 0 0 1 1 2 2 1 2 2 1 1 0 1 0 1 0 2 0 1 0 0 0 1 1 2 1 1 0 0 0 1 1 0 0 2 1 1 1 1 2 1 0 0 0 1 0 0 0 0 2 1 1 2 1 1 1 0 1 1 1 0 0 1 1 0 1 0 0 1 1 2 2 1 1 1 0 0 0 1 1 1 1 0 0 1 1 0 1 0 1 2 0 0 0 0 1 1 0 1 1 1 0 1 0 1 2 0 0 0 0 1 1 0 1 2 0 0 0 0 0 0 0 0 0 0 0 0 1 1 1 1 2 0 1 1 1 0 1 0 0 0 0 0 0 1 0 2 0 1 1 1 0 2 0 0 0 0 0 0 1 1 0 0 0 0 0 0 1 0 1 0 0 1 0 1 0 1 1 1 0 0 1 0 0 2 0 1 2 0 0 0 0 1 0 1 2 1 1 2 1 0 0 2 1 1 0 2 0 0 0 0 0 0 1 1 1 2 0 2 1 0 0 1 1 1 0 2 0 0 1 0 0 1 2 1 1 1 0 1 2 1 2 1 0 0 0 0 2 0 1 1 0 1 0 0 1 1 1 1 0 0 1 1 0 0 0 0 1 0 1 0 0 0 0 2 0 0 1 0 1 0 1 1 1 2 1 0 1 0 0 1 1 1 0 0 1 1 2 0 0 0 0 0 0 0 0 1 0 0 0 0 0 0 1 1 0 1 1 1 0 1 0 0 1 1 2 0 0 0 0 2 2 2 0 1 1 1 1 2 1 1 0 0 1 0 0 0 1 0 0 1 0 1 0 0 0 2 1 0 0 2 2 0 0 0 2 2 0 1 2 2 1 2 0 1 2 2 1 2 0 0 0 0 1 1 0 0 0 0 0 0 0 0 0 0 0 0 0 0 0 0 0 0 0 2 0 0 0 1 0 1 0 1 0 0 0 1 0 0 1 0 0 0 1 1 2 0 0 0 2 2 2 0 2 0 0 0 1 0 1 0 0 1 0 1 2 0 2 2 0 0 0 2 0 0 1 2 0 1 0 2 0 0 0 0 2 2 1 2 1 1 0 2 1 1 2 0 0 1 1 0 1 1 0 1 0 0 0 2 2 0 0 0 1 2 1 1 1 1 1 1 0 0 1 1 0 0 1 1 2 1 1 1 0 0 0 0 0 0 0 0 0 0 0 0 0 2 2 2 2 1 0 1 0 2 0 0 1 1 0 0 0 0 0 2 0 0 0 0 0 0 1 1
43 0 0 1 0 0 2 0 1 1 1 1 0 0 0 0 0 2 1 0 0 0 0 2 2 0 0 1 1 1 2 0 0 2 0 2 1 1 0 0 0 0 0 1 1 1 1 1 0 1 0 0 1 1 1 0 0 0 0 0 1 1 0 0 0 1 0 0 0 0 0 0 2 0 1 2 2 1 1 0 2 2 0 1 1 0 0 0 2 2 0 0 1 1 0 0 0 1 1 1 0 2 0 0 2 2 0 2 0 2 0 0 0 1 0 2 1 0 0 2 2 0 1 1 0 1 0 0 1 0 0 0 0 0 0 0 1 0 0 1 0 2 1 0 2 2 1 0 0 0 0 0 0 1 1 0 0 0 0 1 2 1 1 0 1 2 1 0 1 1 0 1 1 1 1 0 1 1 0 0 0 0 1 2 2 1 1 2 1 1 1 2 1 1 1 0 1 2 0 0 0 0 0 0 1 0 2 1 0 0 1 0 2 0 2 2 0 0 1 0 1 1 1 1 1 0 0 0 0 1 0 0 0 0 0 0 0 2 2 1 0 1 2 1 0 0 0 0 2 0 0 0 0 1 0 1 0 0 0 0 0 0 0 0 0 0 0 0 1 0 0 0 0 2 0 0 1 1 2 2 1 1 1 2 0 1 1 1 1 2 0 0 1 0 1 1 2 1 1 1 2 0 1 1 0 1 0 0 1 0 1 1 2 2 2 1 1 0 1 0 2 1 1 0 1 0 0 0 0 1 0 2 0 1 0 0 0 1 1 0 1 0 2 1 0 0 1 0 2 2 1 0 1 2 1 0 1 0 0 1 0 0 1 1 1 1 0 0 1 1 1 1 1 1 1 1 1 1 0 0 1 0 0 0 0 0 0 0 0 0 0 1 1 0 2 0 0 0 0 0 0 0 1 1 1 1 1 1 0 0 0 1 0 0 1 2 0 0 1 0 1 1 0 2 1 1 1 0 0 1 2 0 0 1 0 1 0 0 0 1 1 0 0 1 0 2 2 0 0 2 0 0 1 2 2 1 2 2 1 0 0 1 0 1 1 1 1 2 0 1 1 1 1 2 1 1 1 0 0 0 2 0 0 0 2 0 0 2 2 0 1 0 1 1 1 0 1 0 0 2 0 2 2 1 1 1 1 0 0 0 0 1 1 1 1 0 1 2 1 2 1 2 1 1 0 0 0 1 0 1 1 1 0 0 1 1 0 0 1 2 1 0 0 1 1 0 1 2 2 0 0 0 0 0 2 1 1 1 1 1 1 0 1 1 0 0 0 1 1 1 1 1 0 0 0 0 0 2 2 2 2 0 1 1 1 0 1 1 1 1 0 0 1 2 0 0 0 1 1 0 1 0 1 0 1 1 1 2 2 2 1 0 1 1 1 1 0 0 0 0 0 0 0 2 0 0 0 1 0 0 0 0 1 1 1 1 1 0 0 0 1 0 0 0 2 2 2 0 0 0 2 0 1 1 1 2 1 2 0 1 1 0 0 0 2 0 0 0 2 0 0 1 1 1 0 2 1 1 0 0 0 0 1 0 1 1 1 0 1 2 1 0 0 2 0 0 2 0 0 0 0 1 0 0 2 2 2 2 0 0 0 0 0 1 0 1 2 1 0 0 0 0 1 2 1 1 2 0 0 0 0 0 0 1 1 1 1 0 0 2 2 2 1 1 1 0 1 0 0 0 0 0 1 0 0 1 0 0 0 1 0 0 0 0 0 0 2 2 0 2 0 0 2 0 0 0 0 0 1 0 1 2 0 0 0 1 0 2 1 2 1 1 2 1 0 1 0 1 0 1 0 2 0 1 0 2 2 1 1 0 0 0 1 1 1 2 0 2 0 1 1 1 0 0 0 1 0 2 1 0 1 0 1 1 0 1 1 0 0 0 0 0 0 0 0 0 1 1 1 0 0 1 2 1 1 0 1 0 1 0 0 2 0 0 1 0 0 0 1 0 0 0 1 1 2 1 0 2 2 1 2 0 2 0 0 0 1 1 0 0 1 1 0 1 1 0 2 2 0 0 0 1 0 1 2 2 0 1 0 2 0 0 1 0 1 0 1 0 2 1 1 1 2 1 0 0 1 1 1 0 1 1 0 2 0 0 0 0 1 1 0 0 1 2 0 1 0 0 0 0 2 0 1 1 1 0 1 1 1 1 1 1 0 0 1 0 1 0 0 1 0 0 0 0 0 0 1 0 0 0 0 0 0 1 0 0 1 0 0 0 0 0 0 1 0 0 1 1 1 1 2 1
44 0 0 0 0 0 1 1 1 0 0 2 0 0 0 0 0 1 1 0 0 0 0 2 2 0 0 1 0 2 0 0 0 2 1 1 1 1 0 0 0 0 0 1 2 1 1 1 0 1 0 0 0 0 2 1 0 0 1 0 0 0 0 1 0 1 0 0 0 0 0 0 2 0 1 2 2 2 2 2 0 2 0 1 1 0 0 0 1 1 0 0 0 2 1 0 0 0 0 0 1 2 2 0 2 0 2 1 1 1 0 2 1 2 1 2 1 1 1 1 1 0 1 1 0 1 0 0 1 0 0 0 0 1 0 0 0 0 0 1 2 0 0 0 1 0 0 1 1 1 0 0 0 0 0 0 0 0 0 0 0 2 0 2 0 1 1 1 1 0 0 1 0 2 0 0 0 0 0 1 1 2 1 2 2 0 2 1 0 0 0 1 1 1 1 0 1 2 0 0 0 0 0 0 2 0 2 1 2 0 1 0 1 0 0 2 1 1 2 1 2 1 2 0 0 0 0 0 0 2 0 0 0 0 0 0 0 2 2 1 0 1 1 1 0 0 0 0 2 0 0 0 0 0 0 2 0 1 0 0 0 0 1 0 1 0 1 1 2 0 0 1 1 1 0 0 1 1 1 1 1 2 2 1 0 0 0 0 0 2 0 0 0 1 2 1 1 0 0 0 1 1 0 0 0 1 1 0 0 0 0 1 2 2 1 0 0 0 0 0 1 1 1 0 1 0 0 0 0 0 0 2 0 1 0 0 0 2 0 1 2 1 2 0 0 0 1 0 2 1 0 0 1 2 1 0 2 0 0 1 1 1 0 0 0 0 0 1 2 1 1 1 0 0 0 1 2 1 1 0 2 0 1 1 1 0 0 0 0 0 0 1 1 0 2 0 1 1 1 1 0 1 1 1 1 1 1 0 0 0 0 1 0 1 0 0 2 1 0 1 0 1 0 2 1 2 0 1 1 0 2 0 0 2 0 0 0 2 1 1 2 0 0 0 0 0 2 2 2 0 0 2 1 1 1 1 1 0 0 0 0 0 0 1 1 1 1 1 0 1 0 0 1 2 1 1 1 0 0 2 0 0 0 0 2 2 0 2 2 0 1 0 0 1 1 1 1 2 2 2 0 1 1 1 1 0 1 2 1 0 0 2 1 0 0 0 0 1 1 2 1 1 0 0 0 1 0 0 0 2 0 1 0 0 0 0 0 1 2 1 1 1 0 1 2 0 2 1 1 0 0 0 0 0 1 1 1 1 2 0 0 0 0 2 1 1 0 1 1 0 0 0 1 0 1 1 2 2 2 1 2 0 1 1 1 0 0 1 0 0 0 1 1 1 1 0 1 0 0 0 0 1 1 2 0 0 0 0 1 2 0 0 0 0 0 0 0 0 0 0 0 0 0 0 0 1 2 1 0 0 2 0 0 1 0 1 2 0 1 0 0 0 0 1 2 1 1 1 1 0 2 1 0 2 1 2 2 2 2 0 0 0 0 0 1 2 0 2 0 1 1 1 2 0 0 2 0 0 1 0 2 1 1 1 2 2 0 1 2 1 1 0 0 2 0 0 2 0 1 1 0 1 0 1 1 2 1 2 0 0 1 1 0 1 0 1 0 0 1 0 0 0 0 2 0 0 1 0 0 0 0 0 1 2 1 1 1 0 1 2 1 1 0 0 1 0 1 1 0 0 0 0 1 0 0 0 0 0 2 0 0 0 2 0 0 0 2 1 0 0 0 0 0 0 1 1 1 0 1 0 0 1 1 0 0 1 0 2 2 1 0 1 2 0 1 0 1 0 0 0 0 2 0 0 0 1 1 1 1 1 1 0 2 2 0 2 0 1 1 2 1 1 0 0 2 0 0 2 0 0 0 0 2 0 0 2 2 0 0 0 1 0 0 0 0 0 0 0 0 0 0 0 1 2 0 1 1 0 0 0 0 1 0 0 0 1 0 0 2 0 0 0 2 0 2 1 0 1 2 2 2 0 2 2 2 1 0 0 0 0 1 1 1 1 2 1 1 2 0 1 0 1 0 0 2 2 0 2 0 2 0 1 0 0 1 1 2 1 2 0 0 2 2 0 0 0 1 1 0 0 2 1 0 1 1 1 0 1 1 0 0 0 1 0 0 0 0 0 0 0 1 0 0 2 1 0 2 1 1 0 1 0 0 0 0 0 0 0 1 0 0 0 0 0 0 0 1 0 0 1 1 0 0 0 0 0 0 1 0 0 0 0 0 2 0 0 0 0 0 0 1 0
45 1 1 0 0 1 1 1 1 0 0 1 0 2 0 2 0 1 1 0 0 0 0 2 2 0 1 1 0 1 1 1 2 2 2 0 2 1 0 1 1 0 1 0 1 0 1 0 0 0 1 0 1 1 1 1 0 0 1 0 1 1 0 2 0 1 0 2 0 0 0 0 2 0 2 2 1 1 1 1 0 1 1 1 2 0 0 0 1 2 0 0 2 2 0 0 0 1 1 0 1 2 0 2 2 0 2 1 1 1 0 1 0 1 0 1 1 0 0 2 2 0 2 0 0 2 0 0 1 0 0 0 1 1 0 0 0 0 0 0 1 2 0 0 1 1 1 0 0 0 0 0 0 0 1 0 0 1 0 0 1 1 0 1 1 1 1 0 0 1 1 1 0 2 0 1 0 0 0 1 1 2 1 2 1 0 2 1 1 0 0 2 1 1 1 0 2 2 0 0 0 0 0 0 1 1 2 0 1 0 1 0 2 0 1 2 1 0 1 0 1 1 2 0 0 1 1 1 1 1 0 2 0 1 1 0 0 2 2 1 0 1 1 1 0 0 0 0 1 1 1 1 0 1 0 2 0 1 0 0 0 0 0 0 0 0 0 1 2 1 0 1 1 1 0 0 1 2 2 1 1 2 2 0 2 0 0 2 0 1 1 0 0 0 2 0 1 1 0 0 0 0 0 0 0 1 0 0 0 0 0 0 1 2 1 0 0 0 0 0 0 2 2 0 1 0 0 0 1 1 0 2 0 1 0 0 0 1 1 0 1 1 2 0 1 1 1 0 2 0 0 0 0 2 0 0 0 0 0 2 0 0 1 1 1 1 0 1 2 1 1 1 1 0 0 0 0 1 1 0 0 1 0 0 2 0 1 0 0 0 0 1 1 0 2 0 1 1 1 1 0 1 0 2 2 0 0 0 0 0 0 0 0 1 0 1 1 0 0 0 0 1 1 2 0 0 2 0 0 0 1 0 0 1 1 1 0 0 0 0 1 1 0 0 1 2 2 1 2 0 0 1 0 0 0 0 0 0 0 0 0 0 0 1 1 1 0 2 0 0 0 0 1 2 0 0 0 0 0 0 0 0 0 0 1 0 0 2 2 0 1 0 0 1 1 0 0 1 2 1 1 2 1 0 1 1 2 1 0 0 1 1 0 0 0 0 0 2 0 1 1 2 0 0 0 0 0 1 0 1 1 0 0 0 0 0 2 2 2 0 1 2 0 1 2 0 2 0 0 0 1 1 0 1 1 0 0 1 2 1 0 0 0 1 0 1 1 0 0 0 0 0 1 0 0 0 0 1 1 0 1 0 1 1 1 1 1 1 1 0 0 1 0 1 0 0 0 0 1 0 0 1 0 0 0 0 1 1 1 0 1 0 0 1 0 1 0 0 2 0 0 2 0 0 0 1 2 1 0 0 1 0 0 2 0 0 2 0 0 0 1 0 0 1 1 1 2 1 1 1 0 1 1 0 0 2 1 1 1 0 0 0 1 0 1 2 0 1 0 1 1 0 1 0 2 2 0 0 1 0 0 1 2 1 2 1 2 1 1 1 2 0 1 0 0 0 1 0 1 1 1 0 0 1 1 2 1 2 0 0 1 0 0 2 0 1 1 2 1 0 0 0 1 1 1 1 1 0 0 0 0 0 0 2 0 1 0 0 2 2 0 0 0 0 1 0 1 1 0 1 1 1 0 0 0 0 0 0 0 0 0 0 0 0 0 0 2 1 0 1 0 0 1 1 1 0 0 0 0 1 1 1 0 0 0 2 0 2 1 1 0 0 2 0 2 0 0 1 0 0 0 2 0 0 0 1 0 0 0 2 2 0 0 0 1 1 2 1 1 2 1 1 0 2 2 2 2 1 1 0 1 0 2 1 0 1 1 1 1 1 1 0 0 0 0 0 0 1 1 0 0 0 1 1 1 0 1 0 0 0 1 1 0 0 1 0 1 0 2 0 0 0 0 2 1 1 0 1 1 0 1 1 0 0 0 2 0 0 0 0 2 1 2 0 1 0 2 2 0 0 0 2 0 1 0 2 0 1 1 1 1 0 0 0 1 1 1 2 1 1 0 2 1 0 0 1 1 1 0 1 2 2 0 1 1 0 0 1 2 1 0 0 1 2 1 1 0 0 0 1 1 1 1 0 1 1 2 0 1 1 0 1 1 0 1 0 0 0 0 2 0 2 0 1 1 0 0 0 1 1 0 1 0 0 0 0 0 0 1 0 0 0 0 1 0 0 0 0 0 1 1 0
46 0 0 0 0 0 1 2 2 2 1 0 1 1 0 0 1 0 0 0 1 1 0 2 2 2 1 1 0 1 1 1 0 1 2 0 2 1 0 0 0 0 0 0 0 0 1 1 1 2 0 0 0 0 2 0 0 1 0 0 2 2 0 2 0 1 0 1 0 0 0 1 2 0 1 2 2 2 2 0 2 2 0 2 2 0 0 0 2 2 0 0 1 2 0 0 0 1 1 1 0 2 0 0 2 0 2 1 1 1 0 2 0 1 0 1 1 0 0 2 2 0 1 1 0 1 0 0 2 0 0 0 0 0 1 0 1 1 0 1 1 1 0 1 0 0 0 0 0 0 0 0 0 1 1 0 0 1 0 1 1 0 0 2 1 1 1 0 1 1 0 2 0 2 0 0 0 0 0 0 0 0 1 2 2 1 1 2 0 1 1 2 1 1 1 0 1 2 0 0 1 1 0 0 1 1 2 1 1 0 0 0 1 0 2 2 0 1 2 1 2 0 2 0 1 0 0 0 0 1 1 1 0 1 1 1 1 2 2 2 0 0 1 1 0 0 0 0 2 0 0 0 0 1 0 1 0 2 1 1 1 1 0 0 1 0 0 0 2 0 1 1 0 2 0 0 0 1 1 1 1 0 2 2 0 1 0 2 0 2 0 1 1 0 1 1 1 0 0 0 0 0 0 1 0 0 0 0 0 0 1 2 1 2 1 0 0 0 0 0 1 1 1 0 0 0 0 0 1 1 0 0 0 1 1 1 1 1 1 1 0 1 2 0 0 0 0 0 1 1 0 1 0 1 0 1 0 0 0 1 1 1 2 1 2 2 0 1 1 0 0 2 2 2 0 0 2 1 0 0 1 1 1 1 2 1 2 0 0 0 0 0 0 0 1 1 0 0 2 2 0 2 0 2 2 0 0 1 1 1 0 1 0 0 1 1 1 0 0 0 0 2 0 1 1 1 1 0 0 0 0 0 1 1 2 1 0 1 0 1 2 0 0 1 1 1 1 1 1 1 1 1 0 1 2 0 2 2 2 1 1 2 0 2 2 0 0 2 0 0 0 0 2 2 1 0 0 0 0 0 1 0 0 0 0 0 0 2 2 0 0 0 1 2 2 0 2 0 0 2 0 2 2 2 2 0 2 2 0 0 0 0 1 0 0 0 0 2 1 0 0 2 2 2 0 1 0 1 1 1 1 0 0 0 0 1 0 0 0 1 1 1 0 0 1 0 1 1 1 1 0 1 0 0 0 2 0 0 1 1 1 0 1 2 1 0 0 2 2 0 0 0 0 0 0 0 1 2 2 1 2 0 1 1 1 0 1 1 1 1 1 0 1 0 0 0 0 1 1 0 1 0 0 0 0 0 1 1 1 2 1 0 1 1 1 1 0 0 0 1 1 1 0 2 1 1 1 1 0 0 1 1 0 0 0 2 2 0 0 0 1 0 0 0 1 1 2 1 0 0 2 1 1 1 0 1 1 2 1 1 0 0 1 0 0 2 1 0 2 0 0 1 1 0 1 1 1 0 0 0 0 1 2 0 2 1 1 0 0 1 1 1 0 0 2 1 2 1 1 2 0 1 0 1 1 2 2 2 0 0 1 1 0 0 0 1 0 2 1 0 0 0 2 2 0 2 2 0 0 0 0 0 0 2 2 1 2 0 0 0 0 0 1 1 1 0 1 1 1 2 0 2 0 0 0 0 1 0 0 1 1 1 0 0 0 1 1 1 0 2 1 0 0 0 0 0 0 0 1 1 1 2 1 1 1 1 1 2 1 2 1 1 2 1 1 1 0 0 1 0 0 2 0 0 0 2 2 0 1 2 2 0 1 1 0 2 1 2 1 2 2 2 0 0 1 1 0 1 1 0 1 0 2 0 0 0 0 1 1 0 0 1 1 1 2 0 1 0 0 0 0 0 1 2 0 1 1 0 0 0 0 2 0 0 0 0 2 0 1 0 0 0 1 1 1 1 0 1 0 0 1 0 2 0 0 0 1 0 0 1 1 2 0 2 2 0 2 1 0 1 0 1 0 2 2 1 1 0 0 1 1 1 0 0 0 0 2 0 2 1 1 1 2 0 0 0 0 1 0 0 2 2 1 1 1 1 0 1 1 0 0 0 1 0 0 2 0 2 1 1 0 0 0 1 2 0 2 1 1 1 0 2 1 1 0 0 1 1 1 1 0 0 0 1 1 2 2 1 2 1 0 1 0 1 0 1 1 0 1 1 1 0 0 2 1 0 0 0 0 0 1 1
47 1 0 0 0 1 1 1 1 2 2 1 0 1 0 1 0 1 0 0 0 0 0 2 2 0 0 2 0 0 2 2 2 1 1 0 2 0 0 1 0 1 0 0 2 0 2 0 0 1 1 0 0 2 0 0 0 0 0 1 0 0 0 1 1 1 1 0 0 0 0 0 2 0 2 2 2 1 1 0 0 1 0 2 2 0 0 0 2 2 0 0 1 1 0 0 1 0 0 0 2 2 0 2 2 0 2 1 0 2 0 1 0 1 0 1 1 0 1 1 1 1 1 1 0 1 0 0 2 0 1 1 0 0 1 0 1 0 0 1 0 2 1 0 2 1 1 0 0 0 1 0 0 1 0 1 1 1 0 0 2 1 0 0 2 1 1 1 0 1 1 2 0 2 1 0 0 1 0 0 0 0 1 2 2 0 2 2 1 0 0 2 2 1 2 0 1 1 0 0 0 1 0 1 2 2 1 1 1 0 1 0 0 0 2 2 1 0 2 2 2 0 2 0 1 1 0 1 1 1 0 0 0 0 0 0 0 2 2 2 0 1 2 2 0 0 0 0 2 0 0 0 0 0 0 1 0 2 0 0 0 0 0 0 0 0 0 1 1 0 0 1 2 2 0 0 0 0 1 0 0 1 2 2 0 2 1 1 1 2 0 2 0 0 2 0 2 0 0 0 1 0 2 0 1 1 0 0 1 0 0 1 1 2 1 0 0 0 1 0 2 1 2 1 0 0 0 0 0 1 0 2 0 1 0 0 0 2 0 1 1 1 2 1 1 1 0 0 1 1 0 1 0 1 0 1 0 0 0 0 0 0 1 1 1 0 0 1 2 1 1 1 0 0 0 0 1 2 0 0 1 2 1 1 1 1 1 0 0 1 1 2 0 0 1 1 0 1 0 0 0 0 0 2 2 1 0 0 0 0 0 0 1 0 0 1 1 0 1 0 0 0 1 1 1 0 1 0 0 1 2 0 1 1 1 0 0 0 0 0 1 1 0 1 1 2 1 1 1 0 1 1 1 1 1 1 1 1 0 0 0 0 0 0 1 1 1 1 0 0 0 1 2 1 1 0 1 0 0 1 1 1 0 0 2 1 0 1 2 0 2 0 0 1 0 0 2 2 2 2 0 2 2 2 2 0 2 0 0 0 0 1 1 1 0 0 1 2 1 1 0 2 1 1 0 1 1 1 0 1 1 1 0 0 0 0 2 0 1 0 2 2 0 2 2 1 1 1 1 0 1 1 0 0 0 0 0 0 1 1 0 0 2 2 1 0 0 1 0 0 0 0 1 0 1 1 1 2 2 2 2 0 0 0 0 0 0 1 1 0 0 0 2 0 1 0 0 0 0 0 0 2 0 0 2 0 0 0 0 0 0 0 0 0 0 0 0 0 1 0 0 1 0 0 0 0 0 0 0 0 0 0 0 1 0 0 2 0 1 0 0 1 0 0 1 1 2 1 1 0 2 1 1 2 0 2 1 1 1 0 0 0 1 0 0 2 1 1 0 1 1 0 0 0 0 2 0 1 0 0 0 0 1 0 1 1 0 0 0 1 1 0 0 0 0 0 0 0 0 0 0 0 0 0 2 2 2 2 0 0 0 0 0 0 0 0 0 1 1 0 0 0 0 2 0 0 0 0 0 0 0 0 0 2 0 0 0 0 0 1 1 1 0 0 0 1 1 0 0 0 0 0 0 0 0 0 0 0 0 0 0 0 1 1 0 0 2 2 0 0 0 0 0 0 0 0 0 0 1 1 1 1 0 1 0 1 0 1 1 2 0 2 2 1 1 1 0 1 0 0 0 2 0 0 1 1 0 1 1 1 1 0 1 1 1 2 0 1 2 2 1 2 0 2 2 2 2 1 1 0 0 1 1 2 0 0 1 0 1 0 1 1 2 1 2 1 2 0 0 2 0 0 1 1 1 0 1 0 0 0 0 1 0 1 0 1 2 0 0 0 1 0 0 2 0 1 0 2 2 1 1 1 2 0 0 0 0 0 0 0 2 1 1 1 1 0 2 2 0 0 0 1 2 0 2 0 2 2 0 1 1 1 0 0 1 0 1 1 2 0 0 2 2 1 1 2 0 1 1 2 2 2 0 1 0 1 1 2 2 0 0 0 2 1 1 1 1 2 1 1 0 0 2 0 0 0 0 1 2 1 1 1 0 0 1 1 1 0 0 2 0 1 0 0 0 0 0 2 2 0 0 0 0 1 0 0 1 0 0 1 1 0 0 2 0 0 0 0 0 1 1 0
48 0 0 0 0 0 2 1 2 1 0 1 0 1 0 1 0 2 1 1 1 1 0 0 1 0 0 0 0 1 1 0 0 2 2 0 2 2 0 0 0 0 0 1 2 0 1 0 0 0 0 0 2 2 0 0 0 0 1 1 1 1 0 0 0 0 0 1 0 1 1 1 2 0 2 2 2 0 0 0 0 2 0 2 2 0 0 0 2 2 0 0 1 1 0 0 0 1 1 1 1 1 0 2 2 1 2 2 0 1 0 2 0 2 1 2 2 1 0 1 1 0 1 1 0 1 0 0 2 0 0 0 0 0 0 0 0 0 1 0 1 2 0 0 1 1 0 0 0 1 0 0 1 0 0 0 0 0 0 1 1 0 0 0 1 2 2 0 1 1 0 2 0 2 0 0 1 0 0 2 2 2 1 2 2 1 1 1 1 0 0 2 2 2 2 0 2 1 0 0 1 0 0 0 1 2 1 2 1 0 1 1 0 0 1 2 1 0 0 1 1 0 0 0 1 0 0 0 0 1 0 1 0 0 0 0 0 2 2 2 0 0 1 1 1 1 1 0 2 0 0 0 1 0 0 1 2 1 1 1 1 1 0 0 1 0 0 0 1 0 0 0 1 2 0 0 1 1 1 1 1 2 2 2 1 1 2 1 2 2 0 1 1 1 2 2 1 0 0 0 0 0 2 0 1 0 1 1 1 0 1 1 1 2 0 0 0 1 0 0 0 2 1 1 1 0 0 0 0 1 0 1 0 0 0 0 0 2 0 0 0 2 2 0 1 1 0 0 2 2 0 0 1 2 1 0 2 0 0 2 0 0 2 2 2 0 0 2 2 0 0 2 2 2 1 1 1 2 0 0 0 2 0 0 0 0 0 0 0 0 0 0 1 0 2 0 1 1 0 0 0 0 1 1 1 1 1 1 1 1 1 1 0 0 2 2 0 0 0 0 1 1 1 2 0 0 1 0 0 0 0 0 0 1 1 1 0 0 0 0 1 0 0 0 1 2 2 1 1 0 0 0 1 1 1 1 1 2 2 0 1 2 0 1 2 0 0 1 0 0 0 1 0 2 1 0 1 1 1 0 0 0 0 0 1 0 0 2 2 0 2 0 0 2 1 0 1 1 2 2 0 1 1 1 1 0 2 1 0 0 1 0 1 0 1 0 0 2 0 2 1 2 2 2 0 0 0 1 0 2 0 0 0 1 1 1 0 0 1 1 1 1 0 2 2 0 1 1 1 0 0 0 0 0 2 2 2 0 0 1 1 1 1 1 0 0 0 0 0 0 0 0 1 0 1 1 1 0 0 0 1 0 1 1 1 0 1 1 0 0 0 2 1 1 0 0 0 1 0 0 0 2 1 0 0 0 1 2 1 1 0 0 0 0 0 0 0 0 0 0 0 1 0 1 0 1 1 0 0 0 1 0 0 2 0 1 2 0 2 0 1 1 0 1 1 1 2 1 2 0 0 2 1 0 0 2 1 2 2 0 0 0 0 0 2 2 1 2 1 0 0 2 0 0 0 2 0 1 0 0 0 1 1 0 1 0 1 1 1 0 1 2 0 1 0 0 2 1 0 1 1 0 0 1 1 2 2 0 0 0 0 0 0 1 0 1 0 0 1 0 0 0 1 2 0 1 1 0 1 0 1 1 1 1 2 2 1 0 0 0 0 0 0 0 0 1 1 1 0 0 0 0 1 0 0 0 1 0 0 2 2 1 1 0 1 0 2 2 0 2 0 1 0 0 1 0 0 0 0 2 2 2 1 0 0 1 0 2 1 2 0 1 2 0 0 0 0 0 0 0 0 0 0 0 1 1 1 0 1 0 1 0 1 1 0 2 0 2 1 1 1 1 0 0 1 0 1 1 0 1 0 0 2 0 0 0 0 0 1 0 1 0 2 2 2 0 2 0 0 0 0 0 1 2 0 0 0 0 0 1 1 1 0 0 0 0 1 0 1 0 0 0 2 0 2 2 0 0 1 1 2 0 2 1 0 1 0 1 0 0 2 2 0 2 2 0 2 2 0 0 0 1 0 2 1 1 0 0 0 2 0 1 0 0 2 1 1 2 2 0 0 2 2 0 0 1 1 1 0 0 2 2 0 2 0 0 0 1 2 1 0 0 2 2 0 1 0 0 0 0 2 0 2 0 1 0 1 1 1 2 0 2 0 0 1 1 1 0 0 0 0 0 0 0 0 0 0 1 2 1 0 1 1 0 1 1 1 1 1 1 0 0 1 2 1 0 1 0 0 0 0 0
49 0 0 0 0 0 1 1 1 1 1 2 1 2 0 2 0 1 0 0 0 0 1 2 2 0 0 2 0 0 2 1 1 1 2 0 2 1 0 1 1 0 2 0 2 0 0 0 0 1 0 0 0 0 2 2 1 0 1 2 0 1 0 0 1 0 1 0 0 0 0 0 2 0 2 2 2 1 1 0 1 2 0 0 0 0 0 1 2 2 1 1 0 0 2 1 0 0 0 0 1 2 0 0 2 2 2 0 2 0 0 2 1 1 1 1 1 0 0 1 1 1 1 1 0 1 0 1 1 0 0 0 0 0 0 0 0 0 0 2 0 2 0 0 1 0 0 1 1 1 0 0 1 0 0 0 0 2 1 1 1 0 1 1 0 1 0 0 0 2 0 0 0 2 1 0 0 0 0 1 1 1 0 2 1 0 2 1 0 0 0 2 1 1 1 0 1 2 0 0 2 0 0 0 2 0 2 1 1 0 2 0 2 0 2 2 1 1 2 1 2 1 2 0 0 0 0 1 1 1 0 0 1 0 0 0 0 2 2 1 0 0 2 1 0 0 0 1 2 0 0 0 0 0 1 2 0 0 0 0 0 0 1 1 1 0 0 1 2 0 0 0 2 2 0 0 0 1 1 1 1 0 2 0 2 0 0 1 1 2 0 1 0 1 2 0 2 0 1 0 1 1 0 1 0 0 1 0 1 0 1 1 2 2 1 0 1 0 0 0 1 0 0 1 0 0 0 1 0 1 0 2 0 2 0 0 0 1 1 0 1 1 2 0 1 1 0 1 2 2 1 0 0 2 0 0 0 0 0 1 1 1 2 0 2 0 0 1 1 0 0 2 1 0 1 1 1 2 0 0 1 2 0 0 2 1 1 1 1 0 0 1 0 0 2 0 0 1 0 0 0 1 1 1 2 1 0 0 0 0 0 0 0 2 0 2 0 1 0 1 0 1 0 1 1 1 1 0 0 0 1 0 0 1 1 1 0 1 0 0 2 0 0 0 1 1 1 2 1 1 0 1 2 2 2 2 2 1 0 1 0 0 1 1 1 0 0 2 0 0 1 2 0 2 2 0 2 1 1 1 1 0 0 0 2 1 0 1 2 0 2 0 1 2 1 0 2 1 2 2 0 2 1 1 1 0 2 0 0 0 0 1 0 0 0 0 0 2 1 0 0 2 2 2 1 0 0 1 1 1 1 0 0 0 1 1 1 1 2 0 2 2 0 1 1 0 2 1 1 0 0 0 0 0 0 0 0 1 0 1 1 0 0 1 1 0 0 1 0 0 0 0 0 0 0 0 1 1 1 1 2 0 1 1 1 0 0 0 0 0 1 1 2 1 0 1 0 0 1 0 0 1 2 0 0 2 2 2 2 0 0 0 1 1 1 1 1 0 1 0 0 0 0 0 0 1 1 2 0 0 1 0 1 2 0 0 2 1 0 1 0 1 0 0 1 1 2 0 0 0 0 2 0 1 0 2 1 2 2 0 0 0 1 0 1 2 1 1 0 0 0 0 0 0 1 2 0 0 0 0 1 0 2 0 1 1 1 0 1 2 2 0 0 0 0 0 0 0 2 2 1 1 0 1 1 1 0 2 0 0 1 1 0 1 0 1 0 2 0 0 0 0 0 1 1 0 0 1 0 1 0 0 0 2 0 0 0 0 0 1 1 1 0 0 1 0 1 0 0 1 1 1 0 0 0 0 0 0 0 1 1 1 1 0 0 1 1 1 0 1 0 1 2 0 0 0 0 0 2 0 1 1 1 1 1 1 1 2 1 2 1 1 2 1 1 1 0 1 0 0 0 1 0 0 1 0 2 0 0 1 1 0 1 1 1 1 1 2 2 2 2 2 0 0 1 1 1 1 1 0 0 1 1 1 0 1 1 0 1 1 1 1 1 1 1 0 1 0 0 0 0 0 0 2 0 0 0 0 1 0 0 0 1 0 0 1 1 0 1 0 0 0 0 1 2 1 1 2 1 0 0 1 0 0 0 2 0 0 0 1 1 2 0 0 2 0 2 2 0 0 1 0 0 1 2 2 0 1 0 2 0 1 1 0 1 1 1 1 2 1 0 2 2 0 1 1 2 1 0 1 2 2 0 1 0 0 0 2 2 0 0 0 0 0 0 2 0 0 0 0 2 0 0 2 0 0 2 1 1 1 0 2 0 1 0 0 0 0 0 1 0 1 1 0 0 0 0 1 1 1 0 0 0 1 0 2 1 0 0 0 0 0 0 1 0 0 0 0 0 0 1 0
50 0 0 0 1 0 2 1 2 0 0 1 1 2 0 2 0 1 1 1 1 0 0 2 2 0 2 2 1 1 2 1 1 2 1 1 1 2 0 2 2 0 2 0 2 0 0 1 0 2 0 0 0 1 1 1 0 0 1 1 0 1 0 0 0 0 0 1 0 0 0 1 2 0 0 2 2 1 1 2 0 2 0 2 2 0 1 1 2 2 0 1 2 1 0 0 0 0 0 0 2 2 0 1 2 1 2 0 2 0 0 1 1 1 1 2 1 0 0 2 2 0 1 1 0 1 0 0 2 0 0 0 0 0 1 0 1 0 0 0 1 1 1 0 1 2 0 1 1 1 0 0 0 0 1 0 0 1 0 2 1 1 0 1 0 1 0 0 1 1 0 1 0 2 1 0 1 2 0 0 0 0 0 2 2 1 1 2 0 1 1 2 0 0 1 0 1 2 0 0 0 1 0 1 1 1 1 0 1 0 2 0 1 0 1 2 1 0 0 0 0 1 2 0 0 0 0 1 0 1 1 1 0 0 0 0 0 2 2 2 0 0 2 2 0 0 0 1 2 0 0 0 0 0 0 0 0 1 1 1 1 1 0 0 0 0 2 1 1 0 0 1 1 2 0 0 1 2 2 1 1 1 2 2 0 1 0 1 1 2 0 1 1 1 2 2 0 1 1 0 0 0 1 1 0 1 0 0 1 0 0 1 2 1 0 0 1 0 1 0 1 2 1 1 0 0 1 0 2 0 0 1 0 1 0 0 0 1 1 1 2 2 2 0 1 1 0 0 2 0 0 0 0 2 0 0 0 0 0 2 0 0 0 0 0 2 0 1 2 1 1 1 1 1 1 1 1 1 1 0 1 1 0 0 2 0 1 0 0 0 0 1 1 0 2 0 1 0 1 1 0 2 1 1 1 1 1 1 0 0 0 0 0 1 1 2 0 0 0 0 0 1 0 0 0 0 0 0 0 0 0 0 0 2 1 1 1 0 0 0 1 1 1 1 0 2 2 1 1 1 0 1 2 2 1 1 1 2 0 1 2 2 0 0 0 2 0 1 0 1 1 2 1 2 1 0 1 0 0 0 0 0 0 0 2 1 0 0 1 1 0 1 0 1 1 0 2 1 2 1 1 2 2 1 1 1 1 1 0 0 0 1 0 0 0 0 0 2 1 1 0 2 2 1 0 1 0 0 2 2 0 0 0 0 1 0 1 0 0 2 0 0 0 1 1 0 0 1 1 0 0 0 0 1 2 1 1 0 1 0 0 0 0 2 0 1 0 1 0 0 0 1 0 0 0 0 1 2 2 1 2 0 0 0 0 0 0 1 0 0 1 0 0 1 0 0 0 0 0 0 0 2 1 0 0 1 1 1 1 2 0 0 0 0 0 0 0 0 0 1 1 1 0 0 0 0 0 1 0 0 2 0 1 0 0 0 2 0 0 0 0 1 0 0 1 1 2 1 0 0 2 1 0 0 0 2 2 1 0 1 1 0 2 0 1 2 1 0 1 1 1 1 2 0 0 1 2 1 1 1 0 0 1 1 1 0 1 0 0 0 1 2 0 0 1 1 1 0 1 1 0 1 0 0 2 2 2 2 0 1 1 1 0 0 0 0 1 0 1 0 0 0 1 2 0 1 2 0 2 0 2 2 0 2 0 0 1 0 0 1 1 1 0 0 0 0 0 0 0 0 0 0 0 0 0 1 1 0 0 0 0 0 2 0 0 0 2 0 0 1 1 0 0 0 1 0 0 0 1 1 2 2 0 1 1 1 1 2 2 2 1 2 2 1 0 1 0 1 0 0 1 1 0 0 0 1 2 0 1 0 1 0 0 0 2 0 1 2 1 1 0 2 0 0 1 0 0 1 0 0 0 0 1 1 0 0 0 1 1 1 1 1 0 0 0 0 0 1 1 0 0 0 0 2 0 0 0 0 0 0 0 0 0 0 0 0 0 0 1 0 0 0 1 1 2 1 0 1 1 1 2 0 1 1 1 2 0 0 0 0 2 0 0 1 2 1 2 1 0 0 0 1 1 1 2 1 0 0 0 0 0 1 0 0 0 1 2 1 1 0 0 1 1 1 0 2 0 1 1 0 1 0 0 2 0 0 1 0 2 1 0 0 0 0 0 1 0 2 0 2 0 0 0 2 1 0 2 0 0 0 2 0 0 2 0 0 1 0 0 0 0 0 0 0 0 0 0 0 0 0 0 0 0 0 1 1 1 0 0 0 0 1 0 1 0 0 1 1 0 1 0 0
51 1 1 0 0 0 1 2 2 0 0 0 1 1 0 1 0 1 1 0 0 0 0 2 2 1 1 2 1 1 1 1 1 1 2 1 1 1 0 1 1 1 0 0 1 0 0 1 0 2 0 0 1 1 1 1 0 0 1 1 1 2 0 2 0 1 0 2 0 0 0 0 2 0 0 2 2 1 1 0 1 2 1 0 1 0 0 0 1 1 0 0 1 1 0 0 0 0 0 0 2 2 0 1 2 1 1 2 0 2 0 0 0 1 0 1 1 0 1 1 1 0 1 1 0 1 0 0 0 0 1 1 1 2 1 1 0 0 0 0 0 2 0 0 1 2 0 0 0 1 0 2 0 1 1 0 0 1 0 2 1 0 0 1 0 1 1 0 0 2 0 1 1 1 1 0 0 1 0 0 0 0 1 2 1 0 2 2 0 0 0 2 2 1 2 0 2 0 0 0 1 0 0 0 2 0 2 2 1 0 0 0 1 0 2 2 0 0 2 2 2 0 2 0 0 0 0 0 0 2 0 0 0 1 1 1 0 2 2 1 0 0 2 1 0 0 0 0 2 0 0 0 0 1 0 1 0 1 0 0 0 0 0 0 1 0 0 0 2 0 0 1 0 2 0 0 1 0 1 0 0 1 1 2 0 1 1 1 0 2 0 1 0 0 2 0 2 0 0 1 1 0 0 0 0 0 2 1 1 0 0 2 2 1 1 1 0 0 0 0 1 1 0 0 2 0 0 0 1 0 0 2 0 2 0 0 0 1 1 0 2 2 2 0 0 0 0 0 2 0 0 0 0 0 0 2 0 0 0 2 0 0 2 0 2 1 0 0 2 2 2 0 0 0 1 1 2 0 0 0 1 0 2 1 1 0 0 0 0 0 0 0 1 0 2 0 0 1 0 0 0 0 0 2 2 1 0 0 0 0 0 0 0 0 1 1 1 0 0 0 0 1 1 1 1 2 1 0 0 1 2 0 0 1 1 1 0 1 0 1 1 1 0 1 2 2 0 1 2 1 0 1 1 2 2 1 2 2 0 2 1 1 1 0 0 1 1 2 0 2 2 2 2 2 2 0 2 0 0 0 0 0 1 1 2 1 0 1 2 0 1 0 0 2 1 1 1 0 1 1 1 2 1 1 1 0 2 1 0 0 1 1 1 0 0 1 0 2 1 2 0 2 2 2 1 0 0 2 0 0 2 0 0 0 0 0 0 1 1 0 1 1 0 1 1 0 1 0 0 0 2 2 0 0 0 1 0 0 0 0 0 2 0 2 1 1 0 0 0 1 0 0 1 0 1 1 1 1 1 0 2 0 0 0 1 0 0 1 1 1 0 2 1 2 0 0 0 0 1 0 0 1 0 0 0 0 1 1 1 1 0 0 0 1 0 1 0 0 0 1 0 2 0 1 0 0 0 1 0 0 1 0 0 2 0 1 1 0 1 0 1 0 0 1 1 1 2 1 2 0 0 1 1 1 0 1 1 2 1 0 0 0 2 0 2 1 0 0 1 0 0 1 0 0 0 1 1 0 1 0 0 0 0 0 0 0 0 0 1 2 2 0 0 0 0 0 1 1 1 2 1 1 0 0 2 2 1 2 1 0 0 0 0 0 0 1 0 1 2 0 0 0 0 2 1 0 1 0 0 0 0 0 1 2 1 1 0 0 1 2 1 1 0 0 1 0 1 1 0 1 1 1 0 0 0 1 1 0 0 0 0 0 2 0 1 0 2 2 0 2 0 1 0 1 1 0 0 0 0 1 1 2 1 0 0 2 0 1 0 2 0 1 2 1 0 1 0 0 0 2 0 2 0 0 1 1 0 0 0 2 2 0 1 1 1 2 0 2 2 2 1 2 0 0 2 1 0 0 1 1 1 0 0 1 0 0 1 1 1 0 0 1 0 0 0 0 1 0 0 0 0 0 2 1 1 0 1 1 0 0 1 2 0 0 0 1 0 0 0 0 0 0 1 1 2 0 0 1 2 1 1 0 2 0 0 0 1 0 0 0 1 1 1 1 1 0 2 1 0 0 0 0 1 0 2 1 0 2 0 1 1 1 0 0 0 0 1 1 1 0 0 1 2 1 0 1 0 0 0 1 2 2 0 2 0 0 0 1 2 1 0 0 2 0 0 1 0 0 0 0 2 0 0 1 1 1 1 0 1 1 0 1 1 0 2 1 1 1 1 2 1 0 0 0 0 1 1 0 2 0 0 0 0 1 0 0 1 0 0 0 0 2 1 2 1 0 0 0 0 0 1 1
52 1 1 0 0 1 1 1 2 0 0 1 0 2 0 2 0 1 1 1 1 1 0 2 2 0 1 2 0 0 2 1 0 2 0 1 1 1 0 0 0 0 1 0 1 1 1 0 0 0 0 0 1 1 1 1 0 0 1 0 2 2 0 2 1 1 1 1 1 1 0 1 2 1 2 2 1 1 1 1 0 1 0 2 2 0 0 0 1 2 0 0 1 2 0 0 0 2 2 2 0 2 0 2 2 0 2 2 0 2 0 1 0 1 0 1 1 0 0 2 2 0 1 1 0 1 0 0 1 0 0 0 0 0 0 0 0 0 0 0 1 1 0 0 1 2 1 0 0 1 1 0 0 1 0 1 1 1 0 0 1 0 0 1 1 1 1 1 0 1 1 1 0 2 0 0 0 0 0 2 1 1 1 1 1 0 1 1 1 0 0 2 2 1 2 0 0 1 0 0 0 1 0 1 1 1 1 1 0 0 1 0 1 0 1 2 0 0 1 0 1 1 2 0 0 1 1 0 0 1 0 0 0 0 0 0 0 0 2 0 0 1 2 2 0 0 0 0 2 0 0 0 0 0 0 0 0 2 2 2 2 2 0 0 0 0 1 0 1 0 0 1 0 1 0 0 0 2 2 1 1 1 1 1 0 1 0 1 1 2 0 2 0 1 2 0 2 0 0 0 1 0 1 0 0 0 1 2 1 0 0 1 2 1 1 0 1 0 0 0 1 1 0 0 0 0 1 0 0 0 0 1 1 1 0 0 0 2 0 2 1 1 1 0 1 1 0 0 2 1 0 0 1 2 1 0 1 0 0 2 0 0 2 1 2 1 0 2 2 0 0 2 1 0 0 0 0 0 0 0 1 0 2 2 2 0 1 1 1 0 0 0 1 1 2 0 2 2 0 0 0 0 1 0 0 0 1 0 0 0 0 0 0 1 1 2 0 0 0 0 0 1 1 0 0 1 1 0 0 1 1 2 0 1 1 1 0 0 0 1 1 0 0 1 1 2 1 0 1 1 0 0 1 2 1 1 1 1 0 1 1 1 1 0 0 1 0 2 0 1 1 1 0 2 0 0 0 0 0 1 1 0 0 1 1 1 0 1 2 0 2 0 0 2 0 0 2 2 2 2 0 2 1 1 1 0 2 0 1 0 2 0 1 1 0 0 1 2 1 1 0 2 2 2 1 0 0 2 0 0 2 0 0 1 1 0 1 1 0 1 1 1 0 2 2 1 0 2 2 0 0 0 0 0 1 0 0 0 1 1 1 0 0 2 1 1 1 2 1 0 0 0 1 0 1 1 1 0 0 0 1 0 1 1 1 1 1 0 0 0 0 1 0 2 0 0 0 0 0 0 0 2 0 0 0 0 1 1 1 2 0 0 0 1 0 1 0 0 0 0 0 0 0 0 0 0 0 1 0 0 2 0 0 0 0 1 2 0 0 0 1 0 0 2 2 0 1 2 1 0 0 2 2 0 0 2 1 1 1 0 0 0 1 0 1 2 1 1 0 0 0 0 1 0 0 2 0 0 1 0 0 1 1 0 1 0 1 0 1 2 1 0 0 0 0 0 2 0 0 0 0 0 0 0 2 2 2 1 0 0 0 1 0 0 0 0 1 2 0 0 0 0 0 2 0 0 0 0 0 0 0 0 0 2 0 0 1 0 0 0 0 0 0 0 0 0 0 0 0 0 0 0 1 1 1 0 2 0 2 0 0 0 2 0 0 0 2 1 0 1 0 0 1 0 0 1 0 0 2 0 1 1 0 2 2 0 2 2 2 2 2 2 2 2 0 2 0 0 1 0 0 1 0 0 0 2 1 1 1 0 0 0 1 1 1 2 0 1 2 2 2 2 0 0 2 0 0 2 1 0 1 0 2 1 0 0 0 0 2 0 1 0 1 0 1 1 1 0 0 2 0 0 2 2 0 1 2 0 0 0 0 2 0 0 0 2 0 0 0 0 1 0 1 1 1 0 0 0 2 2 2 0 2 0 1 1 0 1 0 1 1 2 0 2 2 1 2 2 0 0 1 0 0 2 1 1 1 1 0 1 0 1 0 0 1 1 2 0 1 1 0 1 1 1 1 1 1 0 0 1 2 2 0 2 0 0 0 0 1 1 0 1 1 2 2 2 0 1 0 0 1 0 0 2 1 0 2 1 2 1 1 1 1 0 0 0 0 0 0 0 0 0 0 0 0 0 0 1 1 1 0 0 0 0 0 0 0 0 0 0 0 0 0 2 1 0 0 0 0 2 1 1
53 1 0 0 0 0 0 1 1 1 0 1 0 1 0 1 0 0 0 0 1 0 0 1 1 1 1 2 0 0 2 0 0 0 2 0 2 2 0 1 1 0 0 0 2 1 1 0 0 0 1 0 0 2 0 0 0 0 0 2 0 0 0 1 1 1 1 2 0 0 0 2 2 0 1 2 2 2 2 0 2 2 1 1 2 0 0 0 0 2 0 0 0 2 0 0 0 1 0 0 1 1 0 1 2 1 2 0 2 0 0 1 0 2 2 2 2 0 0 2 2 0 1 1 0 0 0 0 0 0 0 0 0 0 0 0 0 0 0 1 0 2 0 0 1 0 0 0 0 0 0 1 1 0 0 0 0 1 1 0 2 0 0 1 0 1 1 1 1 1 0 0 1 1 1 0 1 0 0 0 0 0 0 2 1 0 2 2 0 0 0 1 1 1 1 0 1 2 0 0 0 1 0 1 2 0 2 0 0 0 1 0 0 0 2 2 1 0 0 0 0 0 2 0 0 1 1 0 0 1 0 0 1 2 1 0 0 0 2 0 0 1 2 2 0 0 0 0 2 0 0 0 0 1 0 2 2 2 0 1 0 1 0 0 0 0 1 0 1 1 0 0 0 1 1 2 1 1 1 1 1 1 2 2 0 1 0 2 0 2 0 1 0 0 2 0 1 0 0 0 0 0 1 0 1 0 1 1 1 0 1 2 2 1 0 0 0 0 1 0 1 2 0 0 0 0 2 0 1 2 0 1 0 1 1 1 1 2 0 1 2 1 2 0 1 1 0 0 2 1 0 1 0 1 0 1 1 0 0 1 0 0 1 0 1 0 0 1 1 0 0 2 2 2 0 0 2 2 0 0 1 2 0 1 2 0 0 0 0 0 0 1 0 1 1 1 0 0 0 0 0 0 2 1 1 1 1 0 0 0 0 1 0 1 0 1 1 1 0 1 0 1 0 1 1 1 1 0 0 0 2 0 1 1 2 2 1 1 0 0 1 1 0 0 2 2 1 1 1 2 0 1 0 2 1 0 1 2 1 0 0 0 0 1 2 0 0 2 0 0 0 0 1 2 1 0 0 0 0 0 1 0 0 0 2 1 0 2 2 0 1 0 0 0 1 1 0 1 2 1 1 1 1 1 1 1 2 1 0 0 1 1 2 2 0 0 2 2 0 2 2 2 2 2 1 1 1 0 0 2 0 1 0 1 1 0 0 0 1 1 0 1 0 1 2 0 1 0 0 0 0 0 0 1 1 0 0 0 2 0 0 0 0 1 1 0 0 1 1 0 0 0 0 0 0 0 0 1 1 0 2 0 2 2 2 1 1 2 1 0 0 2 2 1 0 0 0 0 0 0 0 2 1 0 0 0 1 0 1 1 0 0 0 0 0 0 0 0 2 0 0 2 0 0 0 1 2 0 0 0 1 0 0 1 0 0 2 0 0 0 1 1 0 2 2 1 1 1 1 0 1 2 1 1 0 1 1 2 2 0 0 0 2 0 0 2 1 1 0 2 2 0 1 0 1 2 0 0 0 0 2 0 0 0 0 0 0 1 1 1 2 1 0 0 0 0 1 0 0 0 0 2 0 2 0 2 1 2 0 0 1 1 0 0 0 0 0 1 0 0 0 0 1 2 0 0 1 0 0 0 0 0 0 2 2 2 0 0 0 1 1 1 0 0 0 0 0 0 0 1 1 0 1 0 0 0 0 0 0 0 0 0 2 0 2 0 2 1 0 1 0 0 1 0 0 0 0 0 1 1 1 1 2 0 0 1 0 2 1 2 1 1 2 1 0 1 1 0 0 0 0 1 0 0 1 1 1 0 0 1 1 0 0 0 2 1 1 1 1 1 1 2 0 0 2 1 1 1 1 0 0 1 1 1 0 0 0 1 2 1 1 0 1 0 1 1 1 1 1 0 0 1 0 2 0 0 0 0 0 0 0 2 0 0 0 0 0 0 2 0 0 0 0 1 1 0 0 1 0 0 0 0 2 0 1 1 0 0 0 0 1 1 1 0 2 2 1 2 0 0 0 2 0 2 2 0 1 2 0 1 1 1 1 1 2 1 1 2 1 1 0 2 2 1 0 1 1 1 2 0 0 0 1 2 0 1 1 2 2 0 0 0 0 0 0 2 0 0 0 0 2 0 1 1 1 0 1 1 1 0 2 0 1 1 0 1 2 0 1 1 0 0 0 1 1 1 1 2 2 0 0 0 0 1 0 1 1 0 0 1 1 0 0 2 1 0 1 0 0 0 2 0
54 0 0 0 0 0 1 1 1 2 2 0 0 1 0 1 0 1 1 1 1 1 0 2 2 1 0 2 0 0 1 0 1 1 1 1 1 1 0 0 0 0 0 1 2 1 0 0 0 1 0 0 1 1 1 1 0 0 0 1 0 1 0 2 1 1 1 1 0 0 0 0 2 0 1 2 2 0 0 0 1 1 1 0 1 0 0 0 2 2 0 0 1 1 0 0 0 1 0 0 1 2 0 2 2 0 2 1 1 1 0 1 1 2 1 2 2 1 1 1 1 0 0 2 0 0 0 2 2 1 1 1 1 1 1 0 2 0 0 0 0 2 1 0 0 1 1 0 0 0 0 1 0 0 1 0 0 0 0 1 2 0 0 0 0 1 0 0 1 1 0 1 1 1 0 0 0 0 0 0 0 0 0 2 1 1 1 1 1 0 0 1 2 0 2 1 1 1 0 0 1 0 1 0 2 1 2 0 0 0 2 0 1 0 2 2 0 0 2 2 2 0 2 1 1 0 0 0 0 1 1 1 0 0 0 0 0 2 2 2 0 0 1 1 1 1 1 0 2 0 0 0 0 0 0 2 1 1 1 1 1 1 0 0 0 0 0 2 2 0 0 0 0 2 0 0 0 0 1 0 0 1 2 2 0 1 0 0 0 2 0 0 0 1 2 0 2 1 0 1 1 0 1 0 2 1 0 1 1 0 0 1 1 1 2 0 1 0 0 0 0 2 2 0 1 0 0 0 1 0 0 1 0 1 0 0 0 2 0 1 1 1 2 0 0 0 0 0 2 2 0 0 0 1 0 1 0 0 0 1 1 1 2 1 2 0 0 1 2 1 0 1 0 0 0 0 1 0 0 0 2 0 0 1 2 0 0 0 0 0 0 0 1 0 2 0 2 1 0 0 0 0 1 1 1 0 1 1 0 0 0 1 1 0 0 1 1 0 0 0 0 1 0 2 2 2 1 0 0 0 2 0 0 1 0 1 0 0 0 1 0 1 1 1 0 1 2 0 0 0 1 0 2 2 1 1 1 2 0 2 2 2 1 0 0 1 0 2 0 1 1 1 1 2 1 1 1 0 0 2 2 1 0 0 2 0 0 1 1 0 1 1 0 2 1 0 1 1 2 1 1 2 1 0 1 2 2 0 0 0 1 0 0 0 1 0 0 2 1 1 0 2 0 0 0 0 0 1 0 1 1 1 0 1 1 1 2 0 1 1 0 1 0 2 2 0 1 1 1 0 0 0 0 0 2 1 1 0 0 1 1 0 0 0 0 0 0 2 1 0 0 0 1 0 1 0 0 1 1 0 1 0 1 1 1 0 1 2 2 1 0 0 0 1 0 0 2 2 2 0 0 0 0 0 2 0 0 0 0 1 1 0 0 0 0 0 0 0 0 0 0 0 0 2 1 0 1 0 0 0 2 0 0 1 0 2 2 0 0 0 0 1 0 0 1 1 2 1 0 0 1 2 1 1 1 1 1 2 2 0 0 0 1 0 1 2 1 0 0 0 0 0 1 0 0 1 1 1 0 0 1 0 1 0 1 0 1 2 2 0 1 0 0 1 0 1 1 1 1 2 0 2 0 1 0 2 2 1 0 0 0 0 0 0 1 2 1 1 0 0 0 0 1 2 1 0 0 1 0 1 0 0 0 1 2 0 2 0 1 1 0 0 0 0 0 0 0 0 0 0 0 0 0 0 0 0 1 0 0 1 1 1 0 0 0 2 0 2 0 1 0 1 0 1 0 0 0 0 2 0 0 0 0 1 0 1 0 2 1 2 0 1 2 0 2 0 0 0 0 0 0 0 0 0 2 1 0 0 0 0 0 0 1 1 1 1 0 2 0 1 0 1 0 1 1 1 0 1 1 0 1 0 2 2 0 0 0 0 0 0 0 0 1 0 1 0 1 1 0 1 0 0 0 2 0 0 0 0 0 0 0 1 1 0 0 1 1 0 1 0 0 0 0 1 1 0 0 1 2 2 2 0 2 0 0 0 0 0 0 0 2 0 0 1 1 0 1 2 0 0 1 1 1 1 2 1 0 1 0 1 0 0 0 0 0 0 1 1 0 0 0 0 2 0 0 0 2 1 0 1 2 2 0 1 1 0 0 0 1 1 0 0 0 2 0 0 0 1 1 0 0 0 0 1 2 1 2 0 0 0 2 0 0 1 0 0 0 1 1 2 1 0 0 1 1 0 0 1 1 0 0 0 0 0 1 1 0 0 0 0 0 1 0 1 0 0 0 0 0 0 0 0
55 1 0 0 0 0 0 1 2 1 1 1 0 0 0 0 0 1 0 0 0 0 0 2 2 0 1 2 0 1 0 1 0 2 1 1 1 0 0 0 0 0 0 0 2 0 1 0 0 1 0 0 1 1 1 0 0 2 2 2 0 2 0 2 0 1 0 2 0 0 0 1 2 0 1 2 2 1 1 0 1 1 1 0 1 0 0 1 1 1 0 0 0 2 1 0 0 1 1 1 1 2 1 0 2 1 2 0 1 1 0 1 1 2 0 2 1 0 1 1 1 0 1 1 0 1 0 1 2 0 0 0 0 2 2 2 0 0 0 1 1 1 0 0 1 1 1 0 0 1 0 0 1 0 0 1 0 1 0 1 1 1 0 1 1 1 1 1 1 0 0 2 1 1 0 0 0 0 0 0 0 2 0 1 1 0 1 1 0 0 0 1 2 1 2 0 2 0 0 0 0 0 0 0 1 0 2 2 0 0 1 0 2 0 0 2 0 1 2 1 2 1 2 0 0 1 1 0 0 0 0 0 0 0 0 0 0 2 2 1 0 1 2 1 0 0 0 0 2 0 0 0 0 0 1 2 0 0 0 1 0 1 0 0 0 0 0 1 2 1 0 1 0 2 0 2 2 1 2 0 0 0 2 1 0 2 1 1 1 2 0 1 1 0 2 1 2 0 0 0 0 0 0 0 0 0 0 1 1 0 0 1 2 2 1 0 0 0 0 0 1 1 2 1 0 0 1 0 0 1 0 0 0 2 0 0 0 2 0 0 1 1 2 0 1 1 1 1 1 2 1 1 1 2 1 0 0 1 0 1 0 1 1 1 1 0 0 0 1 1 1 1 1 1 0 0 2 1 0 0 0 1 1 1 2 0 1 0 0 0 0 1 1 0 2 0 2 1 1 1 1 1 1 0 0 0 1 0 0 0 0 0 0 0 0 0 2 0 1 0 0 0 0 2 1 2 0 0 0 0 0 0 0 2 0 0 0 0 0 0 1 1 1 1 0 2 2 0 0 1 0 0 2 2 2 2 2 2 1 0 1 2 0 2 2 0 0 1 0 0 0 0 2 1 2 0 2 0 0 0 1 0 0 0 1 1 0 2 2 0 1 0 1 2 1 1 1 0 1 2 0 2 2 2 2 0 2 2 0 0 0 1 0 1 0 0 0 1 0 1 1 1 2 2 1 1 0 0 1 1 1 0 0 0 1 1 1 1 2 1 0 1 0 2 2 0 2 0 0 0 1 1 0 1 2 0 0 1 1 1 1 0 1 1 0 0 0 1 1 0 0 0 2 0 0 0 0 1 1 1 2 0 2 1 1 0 0 0 0 0 0 1 0 0 1 0 1 1 1 0 0 1 0 0 1 0 1 0 1 0 0 0 0 1 0 1 0 0 0 0 0 0 0 0 0 1 2 1 0 0 1 0 0 0 0 1 1 0 1 0 0 1 0 1 0 0 2 1 1 0 1 1 1 1 0 2 0 2 1 0 0 0 1 0 2 1 0 0 1 0 0 1 1 0 1 2 0 0 1 0 1 0 1 0 1 1 0 0 2 2 2 0 0 2 1 0 2 0 1 1 0 1 1 0 1 2 2 2 0 0 1 0 0 0 0 0 0 1 1 0 0 0 1 2 0 0 0 1 0 1 0 0 0 0 2 1 1 0 1 1 0 0 1 1 1 0 1 0 0 0 0 0 1 0 0 0 0 0 1 0 0 0 1 1 0 1 1 1 0 1 0 0 2 1 0 0 0 0 1 1 2 2 1 0 0 2 0 2 2 2 0 2 2 2 0 2 0 1 0 1 0 2 0 0 0 2 2 1 1 0 1 1 0 0 1 2 1 2 2 2 2 2 0 0 1 1 0 1 1 0 0 1 2 1 0 1 1 2 2 0 0 1 1 0 1 0 1 1 1 0 0 1 1 2 0 0 1 0 1 0 0 1 0 0 0 0 1 0 2 0 0 0 1 0 2 1 1 2 2 0 1 1 2 1 0 0 1 0 1 0 0 1 1 2 2 0 2 2 0 0 0 0 0 1 1 2 0 2 0 2 0 0 0 0 1 1 1 1 1 1 0 2 2 0 0 1 0 2 1 0 0 0 1 2 0 0 0 0 1 1 0 0 2 1 0 0 0 1 0 1 1 0 0 2 1 0 2 0 0 1 1 1 1 0 1 0 1 1 1 1 1 0 0 0 0 1 1 1 1 0 0 0 0 1 0 1 1 0 0 1 1 0 0 1 1 0 1 0 0 1 1 1
56 0 0 0 0 0 1 2 1 1 1 0 0 0 0 0 0 1 0 0 0 0 0 1 2 0 0 1 0 1 1 0 1 2 2 0 2 1 0 0 0 0 0 1 1 1 1 1 0 1 0 0 0 0 2 0 0 2 1 2 0 0 1 0 1 0 1 1 0 0 0 0 2 0 0 2 2 2 2 0 2 2 1 1 2 0 0 1 2 2 1 1 0 0 1 0 1 1 1 1 1 2 0 0 2 1 2 2 0 1 0 1 1 2 1 2 2 0 0 2 2 0 2 0 0 2 0 1 2 1 0 0 1 1 0 0 2 1 0 0 1 1 0 0 0 1 0 0 0 0 0 0 0 0 0 0 0 0 0 2 1 0 0 1 1 2 0 0 0 2 0 0 0 2 0 1 0 0 0 0 0 0 1 1 1 0 1 1 1 0 0 1 2 1 2 0 1 2 0 0 1 0 0 0 1 1 1 1 0 0 2 0 2 1 1 2 0 0 1 1 1 0 2 0 0 2 2 0 0 1 0 0 0 1 1 1 1 1 1 1 0 1 2 1 0 0 0 0 2 0 0 0 0 0 0 0 1 0 0 0 0 0 1 0 0 0 0 1 1 0 0 1 0 1 1 1 0 1 1 1 1 1 1 2 0 1 1 2 1 2 0 2 1 1 2 2 1 0 0 0 0 0 1 0 0 0 1 0 1 0 0 2 1 0 0 0 0 0 0 0 1 2 2 0 1 0 1 0 1 0 0 2 0 2 0 0 0 2 0 1 0 2 2 0 1 1 0 1 2 1 1 0 0 2 0 0 0 0 0 0 0 0 2 2 2 1 0 0 2 1 1 1 1 1 1 0 1 2 0 1 2 1 0 0 0 0 0 0 0 0 1 1 1 0 2 0 1 0 2 2 0 2 1 1 1 0 1 0 0 0 0 1 0 0 2 2 0 1 0 1 0 0 1 1 0 0 0 0 0 0 1 0 0 1 0 0 0 1 0 1 1 1 0 1 2 2 1 0 0 2 0 0 0 1 0 0 1 2 0 2 2 2 1 0 0 2 1 1 0 0 0 1 1 1 1 0 1 0 0 0 1 0 0 1 1 1 0 1 1 0 1 1 0 2 2 0 2 1 2 1 1 1 1 1 1 0 2 2 0 0 0 2 2 0 0 1 0 2 0 1 0 2 2 1 1 0 0 0 0 2 0 2 0 1 2 0 0 1 1 1 0 1 0 1 2 1 1 0 0 0 2 2 0 1 2 0 1 0 0 1 1 0 1 2 0 1 1 1 1 0 1 2 1 0 1 1 1 2 2 1 2 0 1 1 0 0 0 2 2 2 1 0 2 1 0 0 0 0 0 0 0 1 0 0 1 0 1 1 2 1 0 0 0 1 0 0 2 0 0 1 0 1 0 0 0 0 1 1 0 0 2 0 0 1 0 0 2 0 1 0 1 1 0 0 2 2 2 2 0 0 2 1 2 0 0 1 2 2 1 1 1 0 1 0 1 2 0 0 0 1 1 0 1 0 0 1 2 0 1 0 1 0 2 0 1 2 0 1 1 1 1 0 0 0 0 0 1 0 0 0 0 0 0 1 0 1 1 2 0 0 0 0 0 1 0 1 2 1 1 1 0 1 1 2 0 0 0 0 0 0 0 0 0 2 0 0 1 0 1 1 0 0 0 0 0 0 0 1 0 0 0 0 2 0 0 0 0 0 2 0 0 0 1 0 0 1 2 1 0 1 0 0 1 0 1 0 0 0 2 0 1 1 2 0 0 1 0 2 1 2 0 0 2 1 1 1 0 1 1 0 0 1 0 0 0 1 1 0 1 1 1 0 1 1 1 1 0 2 2 2 2 2 0 1 2 1 1 1 1 0 1 0 1 1 0 1 1 2 2 0 1 0 0 0 0 0 0 0 0 1 0 0 1 1 0 0 1 0 0 0 1 1 0 0 0 1 1 0 2 0 0 0 1 1 1 1 0 2 2 1 1 1 2 0 0 0 0 1 1 0 1 1 0 2 2 0 2 2 0 0 0 2 0 2 2 1 1 2 0 2 0 0 0 0 1 1 1 1 2 0 0 2 2 1 0 0 0 1 0 1 2 1 0 2 0 0 0 1 1 0 0 0 1 2 0 1 0 1 0 2 0 0 0 2 1 0 2 0 0 1 1 1 0 0 0 0 1 0 0 0 0 0 1 0 0 1 1 1 2 0 0 0 0 0 1 1 0 0 0 0 0 0 0 1 1 0 0 0 0 0 0 0
57 1 0 0 0 0 1 2 2 0 0 0 0 0 0 0 0 1 1 1 1 0 0 0 1 0 0 2 2 1 1 1 0 1 2 0 2 1 0 0 0 0 0 1 1 1 0 0 0 0 0 0 0 0 2 0 0 1 1 1 1 1 0 2 0 1 0 0 1 1 0 0 1 0 2 1 2 0 0 0 2 2 0 0 0 0 0 0 2 2 0 0 0 1 0 0 0 1 1 1 0 2 0 1 2 1 2 0 2 0 0 2 1 1 0 1 1 0 0 0 0 2 2 0 0 2 0 1 2 2 0 0 0 0 1 0 0 1 0 2 2 0 0 0 0 1 0 0 0 0 0 0 0 0 0 0 0 0 0 0 0 2 0 1 0 1 0 1 0 1 1 1 2 0 1 0 1 0 0 1 1 0 0 1 0 0 1 2 0 1 1 2 0 0 1 0 1 0 0 0 0 1 0 0 1 2 1 0 1 1 2 1 2 0 1 1 1 1 0 0 1 0 1 0 1 0 0 0 0 0 0 1 0 0 0 0 0 2 2 1 0 1 2 0 1 2 2 0 1 0 0 0 0 0 0 2 1 1 0 0 0 0 0 0 1 0 1 0 2 1 0 0 2 2 0 0 2 2 2 1 1 2 2 1 1 1 0 2 1 2 0 1 0 0 1 0 2 1 0 0 0 1 1 0 0 0 0 0 2 0 0 2 2 1 1 0 1 1 0 0 0 2 2 1 0 0 0 0 0 0 0 1 0 2 0 0 0 0 2 0 0 0 1 1 0 0 1 0 2 2 1 0 1 2 1 0 2 0 0 1 0 0 0 0 0 0 0 2 2 1 1 1 1 1 1 1 2 2 2 0 1 0 1 1 0 0 1 0 0 0 0 1 0 1 2 0 1 1 0 0 0 0 0 1 1 0 0 1 0 0 0 0 0 1 1 2 0 0 0 0 0 1 1 0 0 1 1 0 0 0 1 0 0 1 0 0 0 1 0 0 1 1 0 1 2 2 0 1 2 0 1 1 1 2 2 0 2 2 2 0 0 2 1 0 0 1 0 1 0 0 0 0 0 2 1 1 1 0 0 0 0 0 0 0 1 0 0 1 2 0 1 0 0 0 1 1 2 0 0 2 0 2 1 0 1 0 1 1 0 0 0 2 1 0 0 0 0 2 1 1 0 2 1 0 0 0 0 0 1 2 0 0 0 1 1 1 1 0 1 1 1 1 0 1 2 0 2 0 0 0 1 1 0 0 1 0 0 0 2 0 0 0 1 1 0 0 0 2 2 2 1 1 0 0 0 0 1 1 1 0 1 0 0 0 0 0 0 2 2 1 0 2 0 0 0 0 0 1 1 0 0 1 0 1 1 0 0 1 1 0 0 0 0 2 0 2 0 0 0 0 0 2 0 0 0 1 1 0 0 0 2 0 0 1 0 1 2 0 0 1 0 0 0 1 2 1 2 2 1 1 0 1 1 1 1 2 1 2 2 0 0 0 1 0 0 1 0 1 0 0 0 0 0 1 1 2 0 1 0 0 0 0 2 0 2 2 0 0 1 1 2 0 0 0 0 0 2 0 2 2 1 1 0 1 1 2 2 2 0 0 1 1 0 1 0 0 0 1 1 0 1 0 1 2 0 1 2 0 2 0 1 1 0 2 0 0 0 0 1 2 1 1 0 0 0 0 0 0 0 1 1 1 2 0 0 0 0 0 0 1 1 1 2 0 1 0 2 1 0 1 0 1 1 0 0 0 0 0 0 2 2 2 0 0 0 1 0 2 1 2 0 1 2 1 0 1 0 1 0 0 0 1 1 0 1 1 1 0 1 1 2 1 1 1 0 2 1 0 1 2 1 2 0 1 2 2 1 1 1 0 0 1 1 0 0 0 0 0 2 1 1 0 0 0 0 0 0 1 1 0 0 1 1 0 1 0 2 1 0 0 0 2 0 0 1 0 0 0 2 0 0 0 0 2 0 0 0 2 1 1 1 0 2 0 0 0 1 1 0 0 2 0 1 1 1 0 2 1 0 0 0 1 1 1 2 1 0 1 0 1 0 2 0 0 1 1 1 1 2 2 0 2 2 1 0 2 0 0 1 0 2 0 0 2 0 0 0 0 2 2 0 0 0 1 0 0 1 1 0 0 2 0 1 0 1 0 1 0 0 0 0 0 1 0 0 1 1 0 0 1 0 1 0 0 0 1 1 0 1 0 0 0 0 1 0 0 0 0 1 1 0 1 0 0 0 0 0 0 0 0 1 0
58 0 1 1 1 0 2 1 1 1 1 1 0 0 0 0 0 1 0 1 1 0 0 1 1 0 1 2 0 0 2 0 2 1 2 0 2 2 0 0 1 0 1 0 2 1 0 0 0 0 0 0 0 2 0 0 0 1 0 1 1 1 0 0 0 0 0 0 0 0 0 1 2 0 2 2 1 1 1 0 1 2 0 1 1 0 0 1 1 1 0 0 1 1 0 0 0 2 1 1 1 2 0 1 2 1 1 1 1 1 0 2 0 0 0 0 0 0 0 1 1 1 1 1 0 1 0 0 2 0 0 0 0 0 1 0 1 0 0 0 0 2 0 0 0 1 0 0 0 1 0 2 0 0 0 0 0 0 0 0 1 2 0 1 1 1 1 0 1 1 0 1 0 2 0 0 0 1 0 0 0 1 2 2 2 0 2 0 0 0 0 2 2 1 2 0 1 2 1 0 0 0 0 0 0 1 2 0 1 0 2 0 2 0 1 2 0 0 2 1 1 0 2 0 0 1 1 0 0 1 0 0 1 1 0 0 0 2 2 1 0 1 2 2 0 0 0 0 2 0 0 0 0 0 0 2 1 2 0 1 0 1 0 0 0 0 1 1 1 0 0 1 0 2 0 0 0 0 1 0 1 1 1 2 0 1 0 2 0 2 0 0 1 0 2 1 1 0 0 0 1 1 0 1 0 0 1 2 1 0 0 2 1 2 0 0 1 1 0 0 0 2 0 0 1 0 0 0 1 1 1 1 0 0 0 0 0 0 2 0 0 0 1 0 0 0 0 0 1 1 0 1 0 1 0 1 1 0 0 1 1 1 1 0 1 0 0 1 2 1 1 1 0 0 0 0 0 2 2 0 1 1 0 1 1 0 0 0 0 0 0 1 1 0 2 1 0 1 0 0 0 0 0 1 1 1 0 2 0 0 0 1 0 0 2 2 0 0 0 0 1 2 1 1 1 1 2 0 0 0 0 0 0 2 1 1 0 0 0 0 2 0 0 0 0 1 2 0 1 0 0 0 2 2 0 0 0 1 0 0 0 1 1 0 0 1 0 2 0 0 0 0 0 2 2 0 1 1 1 1 2 1 0 0 0 0 0 2 2 0 1 0 1 2 1 1 1 1 2 0 2 1 2 1 1 2 1 1 0 0 0 1 2 0 0 0 0 2 2 2 0 2 2 1 0 0 0 1 0 1 0 1 0 1 1 0 0 0 2 2 0 0 0 2 2 1 0 0 0 0 0 0 0 1 2 1 1 2 0 0 0 0 0 0 0 0 0 1 1 0 1 1 1 0 0 1 1 1 1 1 2 0 1 1 1 1 1 1 1 1 0 0 1 0 0 0 0 0 0 0 0 1 1 0 0 1 1 1 1 2 0 0 0 0 1 1 0 0 0 1 1 1 0 1 0 1 1 1 0 0 2 0 0 1 0 0 2 0 0 0 0 2 0 0 1 0 1 2 1 0 0 1 0 2 1 2 2 1 0 1 1 0 1 1 0 1 1 1 1 1 0 1 1 1 0 2 1 0 1 0 0 0 1 1 1 1 0 1 2 1 2 1 1 1 1 1 1 1 2 2 0 2 0 0 2 2 2 1 0 0 0 0 0 0 0 0 0 1 1 0 0 0 0 2 0 1 2 0 0 0 0 0 1 2 1 1 0 0 0 0 0 0 0 0 1 0 1 0 0 0 0 0 0 0 0 0 0 0 0 0 0 0 2 1 1 0 2 0 0 1 1 0 1 0 1 1 0 0 0 1 1 1 0 0 0 1 0 2 2 1 1 1 2 1 1 1 0 1 0 0 1 0 0 0 0 1 1 0 0 1 1 0 0 0 2 2 0 1 2 2 0 2 0 0 2 1 1 2 0 0 0 0 2 0 0 0 0 1 1 0 0 0 0 0 0 0 0 0 0 0 0 0 0 2 0 0 0 0 0 0 0 2 0 0 0 0 0 0 1 0 0 0 0 2 0 0 0 0 0 0 1 0 2 1 1 1 0 1 1 0 1 2 0 2 2 0 2 2 0 0 0 0 0 2 2 2 1 1 0 2 0 0 0 0 0 0 2 0 2 1 0 2 1 1 1 0 0 1 1 0 2 1 0 2 0 0 1 2 2 0 0 1 2 2 0 1 0 1 0 0 1 0 0 2 2 0 2 0 0 0 1 0 0 0 1 1 1 0 0 0 0 0 0 0 0 1 1 2 2 0 0 0 0 0 0 0 0 1 0 1 0 0 0 2 1 0 0 0 0 0 1 0
59 1 0 0 0 0 0 2 1 1 1 0 1 0 0 0 0 1 1 0 1 0 0 2 2 0 2 2 0 0 1 2 1 1 0 2 0 0 0 1 1 0 0 1 1 1 1 0 0 2 1 0 0 0 1 1 0 0 0 2 0 2 0 1 1 1 0 1 1 0 0 0 1 0 2 1 0 0 0 0 0 0 0 1 1 0 0 1 2 2 0 0 2 0 0 0 0 1 1 1 1 2 0 1 1 1 2 1 2 1 0 2 1 2 1 2 2 1 0 2 2 0 0 2 0 0 0 2 2 2 1 1 0 0 0 0 0 0 0 2 0 2 0 0 2 2 0 0 0 1 0 1 1 0 0 0 0 0 0 1 0 0 0 0 1 2 2 2 0 0 1 1 1 1 1 0 0 0 0 0 0 0 1 2 2 1 1 2 1 0 0 1 1 1 1 1 1 2 0 0 0 0 0 0 1 1 2 0 2 1 2 0 2 1 1 2 0 0 2 2 2 0 1 0 0 2 2 0 0 2 0 0 1 2 1 0 0 1 2 1 0 0 2 2 0 0 0 0 1 1 1 1 0 0 0 1 2 2 1 1 1 1 1 1 1 0 0 1 2 1 1 1 1 2 0 0 0 1 1 1 1 1 2 1 1 1 1 1 2 2 0 2 0 0 2 0 2 0 0 0 1 0 1 0 0 0 2 0 1 0 2 2 1 1 0 0 1 0 0 0 2 1 0 0 0 0 2 0 1 0 0 2 1 2 0 0 0 2 0 0 1 2 1 0 1 1 0 0 1 1 0 1 0 1 0 1 0 0 0 1 0 0 1 1 1 1 1 0 2 2 2 0 1 1 1 1 2 2 2 0 0 2 1 1 2 1 1 0 0 0 0 0 0 1 2 0 1 0 0 0 0 0 1 1 1 0 1 2 0 0 0 0 1 0 0 1 1 0 0 0 0 1 0 2 2 2 1 0 0 1 2 0 2 0 2 0 0 0 0 0 1 1 0 0 1 1 1 1 1 1 0 1 0 1 1 0 1 2 0 2 2 2 0 0 0 2 0 2 0 0 0 0 2 2 0 0 1 0 0 0 0 0 0 0 2 2 0 1 2 1 1 0 1 2 0 1 1 0 1 1 1 1 2 1 2 1 2 1 0 0 0 1 1 0 0 0 0 2 1 2 0 2 2 2 1 1 1 1 1 1 1 0 0 0 0 0 2 1 2 0 2 1 0 0 1 0 2 2 2 0 0 1 0 0 0 0 0 1 1 1 1 0 1 2 1 0 0 2 2 1 0 2 0 0 1 0 1 1 1 0 2 0 0 0 0 0 0 0 0 0 1 1 0 0 0 0 0 0 0 0 0 1 2 0 0 1 0 0 0 2 0 0 0 0 0 0 1 0 0 1 0 1 0 1 0 0 2 2 0 0 1 0 0 2 0 1 2 0 0 0 0 1 0 1 2 2 2 1 1 0 0 1 0 2 1 2 1 2 2 0 0 0 1 1 1 1 1 2 0 1 1 0 1 1 0 2 0 1 0 0 1 0 2 0 2 2 1 1 2 1 1 0 0 1 0 0 2 0 1 1 0 1 0 1 0 1 2 2 0 1 1 1 0 0 0 0 0 1 1 0 0 0 0 1 1 1 1 0 0 0 0 0 1 2 1 1 0 0 0 1 1 1 0 0 1 0 1 0 0 0 0 0 1 0 0 0 0 0 1 0 0 0 1 0 0 1 1 0 0 0 0 0 1 0 0 1 0 0 1 1 1 0 0 1 1 1 1 2 1 2 0 1 2 1 0 1 0 1 0 0 0 2 0 0 0 2 1 0 0 0 1 1 1 1 1 1 0 1 1 1 1 1 0 2 2 2 2 1 0 1 0 0 2 1 0 0 0 0 0 0 0 0 0 0 0 0 0 1 0 1 1 0 1 0 1 0 2 0 0 0 0 2 0 0 0 0 1 0 2 0 0 0 0 2 1 0 0 1 2 2 2 0 0 1 0 1 0 1 0 0 1 0 0 2 2 0 2 2 0 1 0 1 1 1 2 2 1 2 0 2 0 2 0 0 0 0 2 2 1 1 0 2 2 0 0 0 0 1 0 0 2 2 0 2 0 0 0 1 2 1 0 0 1 2 1 2 0 1 1 0 1 0 0 2 2 0 2 0 0 0 1 1 0 0 0 0 0 0 0 1 0 0 0 1 1 1 1 1 1 0 0 0 0 1 0 0 0 0 0 0 0 1 0 2 1 0 0 0 0 0 2 0
60 1 0 0 0 0 1 2 2 2 1 0 0 1 0 1 0 1 1 2 2 2 0 2 2 1 0 2 2 1 1 1 2 2 0 1 1 1 0 2 2 0 0 0 2 1 0 0 0 1 0 0 1 1 1 0 0 1 1 1 1 2 0 1 1 0 1 0 0 0 0 1 2 0 0 2 1 1 1 0 2 2 1 0 1 0 0 0 2 2 0 0 0 2 1 0 0 1 0 0 1 2 0 1 2 0 2 1 1 0 0 2 0 2 0 1 1 1 0 2 2 0 2 0 1 1 0 0 0 0 0 0 1 1 0 0 0 0 0 1 0 2 1 0 1 0 0 0 0 0 1 0 0 1 0 0 0 1 0 1 1 1 1 0 1 0 0 0 2 0 0 0 1 1 1 0 0 0 0 0 0 1 1 2 1 0 2 0 0 0 0 2 2 2 2 0 0 2 0 0 1 1 0 1 1 1 1 0 0 0 1 0 1 0 2 2 0 0 1 0 1 1 0 0 1 0 0 2 2 0 0 0 0 1 1 1 1 2 2 2 0 0 2 1 0 0 0 1 0 2 2 2 0 1 0 2 1 0 0 0 0 0 0 0 0 0 0 0 1 0 0 1 0 2 0 0 0 0 1 0 0 1 1 1 0 1 0 2 0 2 0 0 0 1 2 0 2 0 0 0 1 0 2 0 0 1 0 1 2 0 0 2 1 2 0 0 1 2 0 0 0 2 1 0 0 0 1 0 0 1 0 2 0 1 0 0 0 2 0 2 1 1 2 0 1 1 0 0 1 1 0 1 1 2 1 0 0 0 0 2 0 0 1 1 1 1 0 0 1 1 1 1 0 0 0 0 1 2 1 0 2 1 0 0 0 0 0 0 0 0 0 0 1 0 2 0 0 1 2 2 1 2 1 0 1 0 1 2 0 0 0 0 0 0 2 2 0 0 0 0 0 2 1 1 0 1 1 0 0 0 0 0 0 2 1 1 0 1 0 0 0 2 0 0 0 1 2 1 1 0 0 0 2 2 2 2 2 2 1 0 0 1 1 1 1 0 0 2 0 1 1 1 2 0 1 1 0 0 0 1 2 1 0 0 1 1 0 2 2 0 1 0 0 1 0 0 2 1 2 2 0 1 2 1 1 1 2 0 0 0 0 1 1 1 0 1 1 2 1 1 1 2 1 1 0 0 0 0 0 1 1 1 0 0 0 0 1 1 2 0 0 0 0 1 2 0 1 2 2 0 0 0 0 0 0 0 0 1 0 1 1 0 1 2 1 1 1 2 1 1 0 0 0 0 0 0 0 1 1 1 1 0 2 1 1 1 2 0 0 0 0 1 0 0 0 0 0 0 0 0 0 2 1 1 0 0 0 1 1 0 1 0 0 1 0 1 1 0 0 0 0 0 0 1 0 1 1 1 0 0 1 0 1 1 0 1 2 0 0 0 0 1 0 1 2 2 2 0 0 0 2 0 1 0 0 1 2 1 0 1 1 1 1 0 2 2 0 0 1 1 1 2 0 0 0 2 0 1 0 0 0 0 2 0 1 2 0 1 1 0 2 1 0 0 0 0 2 1 2 2 0 2 0 0 0 1 1 1 0 0 1 1 0 1 0 2 0 0 1 0 0 0 0 2 0 1 1 0 0 0 0 0 1 2 2 2 0 0 0 1 1 1 0 0 0 0 0 0 0 0 0 0 0 1 1 0 0 0 1 0 0 0 2 1 0 0 2 1 0 2 1 0 0 0 1 0 0 0 0 2 2 2 1 1 1 1 1 1 1 1 0 1 2 0 0 0 1 0 0 0 1 1 0 0 2 1 0 0 1 1 2 0 0 0 2 2 0 1 1 1 0 1 0 1 2 1 1 1 0 0 0 0 2 1 0 1 1 0 0 0 1 0 1 0 1 0 0 0 0 1 0 0 0 2 0 0 1 0 2 0 0 2 0 0 0 0 0 0 2 0 0 0 0 2 2 0 0 0 1 1 2 0 2 0 1 1 0 0 1 0 1 2 0 2 1 0 2 2 0 0 0 1 0 1 1 2 0 1 0 1 1 1 1 0 1 1 1 1 2 0 0 2 1 2 1 1 1 1 0 0 2 2 0 0 0 0 0 1 1 0 0 0 0 0 0 1 0 0 0 1 0 1 0 1 2 0 2 0 0 0 1 0 0 0 0 0 0 0 0 0 0 0 0 0 0 1 1 2 2 0 0 0 1 0 0 0 0 0 0 1 1 1 0 2 1 0 0 1 1 1 1 1
61 1 0 0 0 0 1 1 2 1 1 1 0 0 0 0 0 1 1 0 0 0 0 2 2 1 0 1 1 1 1 2 1 1 2 1 2 1 0 0 0 0 0 0 1 1 1 0 0 2 0 0 1 2 0 1 0 0 1 1 1 1 0 1 1 0 1 1 0 0 0 1 2 0 0 2 1 2 2 0 2 2 0 1 1 0 0 0 2 2 0 0 0 2 0 0 1 1 1 1 1 2 0 1 1 1 1 1 1 1 0 1 0 1 1 1 1 0 0 1 1 0 1 1 0 1 0 2 2 2 0 0 1 1 0 0 0 0 0 1 0 2 0 0 1 1 1 0 0 0 0 1 0 0 0 0 0 0 0 1 0 1 0 1 0 1 0 0 1 1 1 1 0 2 0 0 1 0 0 1 1 1 1 2 2 1 1 1 0 0 1 2 2 1 2 0 2 2 0 1 0 1 0 1 1 1 1 1 0 1 1 0 1 0 2 2 0 1 1 0 1 1 1 0 1 0 0 0 0 1 1 1 1 1 1 0 0 2 2 1 0 0 2 1 0 0 0 0 2 0 0 0 0 1 0 1 0 1 0 0 0 0 1 0 0 0 0 1 0 0 1 1 0 0 0 2 1 0 2 0 0 1 2 2 0 2 2 2 0 1 1 1 1 0 1 1 2 1 0 0 1 0 1 0 0 1 0 0 0 0 0 1 1 2 1 1 0 1 1 0 1 2 1 0 0 0 1 0 2 1 0 1 0 1 0 0 0 2 0 0 0 0 2 0 1 1 0 1 1 2 0 2 0 2 0 0 1 0 0 1 0 0 2 2 2 0 0 0 2 2 2 0 1 1 1 1 2 1 1 0 1 0 2 2 0 0 0 0 0 0 0 1 0 0 2 0 0 1 1 1 0 1 2 0 1 0 1 0 0 0 0 0 0 2 0 2 0 0 0 0 0 1 0 2 1 1 1 0 0 0 1 0 0 1 0 0 0 2 0 0 1 1 0 2 1 1 1 1 1 1 0 1 0 1 0 0 0 0 0 0 0 0 0 0 0 2 0 2 0 0 0 0 0 2 0 0 0 0 0 0 0 0 0 1 2 2 0 1 2 0 2 0 1 1 0 1 0 1 2 2 0 2 1 1 1 0 2 0 1 0 2 0 1 0 1 0 0 2 1 1 0 2 2 1 1 0 0 0 0 1 1 0 0 0 0 0 1 1 1 2 0 1 0 0 0 1 1 0 0 0 1 1 0 0 1 2 1 0 1 0 0 1 0 1 1 0 0 1 0 0 0 0 1 0 1 1 2 2 2 1 2 0 2 1 2 0 0 0 0 0 1 1 1 1 1 1 0 1 1 0 1 0 2 0 0 2 0 0 0 0 1 0 0 0 0 0 1 0 0 1 1 1 0 0 0 0 1 1 0 0 1 0 0 2 0 2 2 0 0 0 2 0 0 2 2 1 1 2 0 0 1 2 2 0 0 0 2 2 2 0 0 0 2 0 1 2 2 1 1 0 0 1 1 1 0 2 0 2 0 0 0 0 2 0 1 2 1 1 1 0 1 1 0 0 0 0 2 0 2 2 0 1 0 0 2 1 1 2 0 0 0 0 0 0 0 0 0 2 0 0 0 0 0 2 1 0 0 0 0 0 0 0 0 2 1 0 1 0 1 0 0 0 1 1 2 0 2 1 0 1 1 1 0 0 0 0 1 0 0 0 0 0 2 0 1 0 2 1 0 2 1 1 1 0 0 0 0 0 1 0 0 0 0 0 0 1 0 2 1 2 1 1 2 1 0 1 0 0 1 0 0 2 0 0 1 1 1 0 1 1 2 0 0 0 1 2 1 1 1 1 1 1 0 2 2 2 2 2 0 0 0 0 2 2 0 1 1 0 1 0 0 0 2 1 2 1 2 1 1 0 0 0 1 1 1 0 1 0 0 0 0 1 1 0 0 2 0 0 1 0 0 0 0 2 1 0 0 1 2 1 1 0 2 0 0 0 1 0 0 1 2 2 1 1 2 0 2 2 0 0 0 0 0 2 2 0 1 2 0 1 1 1 0 0 1 2 2 1 0 1 0 1 2 0 0 0 2 2 2 1 2 2 0 1 0 0 0 2 2 0 0 0 1 1 0 1 0 1 1 0 1 0 0 1 1 0 2 1 1 1 1 1 0 1 0 0 1 0 0 1 0 0 0 0 0 1 2 1 1 0 0 0 0 1 0 1 2 0 0 0 0 0 0 1 1 0 0 1 1 0 1 0
62 1 0 0 0 1 2 2 0 2 1 1 1 2 0 1 1 1 1 0 1 0 0 1 1 1 1 1 1 2 1 0 2 1 1 0 2 1 0 0 0 0 1 0 2 1 0 0 0 2 2 0 0 0 1 1 0 0 1 2 0 0 0 1 0 0 0 1 0 0 0 0 1 0 2 1 1 1 1 1 0 1 1 0 1 0 0 0 1 1 0 0 2 2 1 1 0 1 0 0 2 2 0 1 2 1 1 1 1 1 0 2 0 1 0 1 1 0 1 1 1 0 2 0 1 1 0 0 2 0 1 1 0 0 0 0 0 0 0 0 1 1 1 0 1 0 0 0 0 1 0 0 0 0 1 0 0 1 1 1 2 1 0 0 1 1 1 0 0 2 0 0 1 1 0 0 1 0 0 0 0 0 1 2 2 1 1 2 2 0 0 2 2 1 2 1 2 2 0 0 1 1 0 0 1 2 1 1 1 0 1 0 2 0 2 2 0 1 1 0 2 1 1 0 1 1 1 1 0 1 0 1 0 1 1 1 1 0 0 0 0 1 2 2 0 0 0 0 2 0 0 0 0 0 0 1 0 1 1 0 0 0 0 0 0 0 0 0 1 0 0 0 0 1 0 1 1 2 2 1 1 1 2 1 1 1 2 1 1 1 1 0 0 0 2 0 2 0 1 0 2 2 1 0 0 1 0 0 1 0 0 1 1 2 2 0 2 0 0 0 0 2 0 0 0 0 1 0 1 1 0 0 0 1 0 0 0 0 2 1 1 1 1 0 1 1 0 0 1 1 0 1 0 2 0 0 1 0 0 2 0 0 1 1 1 1 0 1 1 0 0 2 0 0 1 1 2 1 0 0 2 0 1 1 1 1 0 0 0 0 0 0 0 0 2 0 0 0 0 0 0 0 2 0 0 0 2 1 0 0 0 0 0 1 1 2 0 0 0 0 0 1 0 2 1 1 1 1 1 0 0 1 0 2 0 0 0 0 0 0 2 0 0 0 1 1 1 2 2 0 0 2 1 1 1 1 1 1 1 0 0 0 0 0 1 1 1 2 0 0 0 0 1 1 2 0 0 1 1 0 0 0 0 1 2 1 0 0 1 0 0 1 1 1 1 1 0 0 2 0 2 1 1 1 1 2 2 1 0 0 0 1 0 1 1 0 0 2 1 1 1 2 2 2 1 0 0 0 1 2 0 0 0 1 2 0 1 0 2 1 0 1 0 2 2 1 1 1 1 0 0 0 0 0 0 1 0 0 0 1 0 0 0 2 1 1 0 1 1 0 0 0 0 0 1 0 1 2 2 1 2 0 0 0 0 0 0 1 1 1 0 1 1 2 0 1 0 0 0 0 0 2 1 0 0 1 1 1 1 1 0 0 0 1 0 1 0 0 0 0 0 1 0 1 0 0 1 0 0 0 1 0 0 1 0 1 2 0 0 0 2 0 0 0 1 1 2 0 0 1 1 1 1 0 0 2 1 2 1 0 0 0 1 0 0 2 1 2 0 1 0 0 1 0 0 1 1 1 2 1 0 1 1 0 0 1 0 0 0 0 0 2 0 1 0 1 1 0 2 2 0 2 0 1 1 2 2 2 0 0 0 0 0 1 0 0 0 2 1 1 0 0 1 2 0 1 1 0 0 0 1 1 1 2 1 0 0 0 1 2 1 1 0 0 1 0 1 0 0 0 0 0 1 0 0 2 0 0 2 0 0 0 1 0 1 1 1 1 0 1 0 0 2 2 1 0 0 1 1 1 2 1 1 0 0 0 0 2 1 2 0 1 2 1 0 1 0 0 0 0 0 2 0 0 1 0 2 0 0 1 1 0 1 1 1 2 0 2 2 2 2 2 0 0 2 1 0 1 2 0 0 2 1 2 0 1 0 1 1 1 1 0 0 0 0 0 0 1 1 0 0 1 2 2 0 1 1 0 1 1 0 2 0 0 0 0 1 0 2 0 0 0 1 1 1 0 0 2 0 0 0 2 2 0 0 0 0 0 0 0 2 2 1 1 2 0 2 2 0 0 0 2 0 1 2 1 1 2 0 1 1 1 0 0 0 0 1 2 2 0 0 2 2 2 1 0 0 0 1 1 1 1 1 2 0 1 1 2 2 0 0 0 0 2 1 2 0 1 1 0 0 0 0 2 2 0 2 1 1 0 2 0 0 1 0 0 0 0 0 2 0 2 0 0 0 0 0 1 2 1 0 1 0 2 0 0 1 0 0 0 0 1 0 1 1 0 1 0 1 1 1 1
63 0 1 0 0 0 1 0 1 1 1 1 0 0 0 0 0 2 1 0 0 0 0 2 2 1 1 1 1 1 1 2 2 2 0 2 0 2 0 0 0 0 0 0 1 0 0 0 0 1 1 0 0 1 1 1 0 0 0 1 1 2 0 0 0 1 0 1 1 1 0 1 2 0 1 2 1 2 2 0 2 2 0 1 1 0 0 0 1 1 0 0 1 2 0 0 0 0 0 0 2 2 1 1 2 0 2 1 1 1 0 2 1 2 2 2 2 0 1 1 1 1 1 1 0 1 0 0 1 0 0 0 0 0 0 0 0 0 0 0 1 1 1 0 2 2 1 0 0 1 0 1 0 0 0 0 0 1 0 0 2 1 1 0 1 2 1 1 1 0 0 1 0 2 0 0 0 0 0 0 0 2 1 2 1 0 2 1 0 0 0 1 2 0 2 1 1 2 0 0 0 1 1 1 0 1 1 1 1 0 1 0 1 0 1 2 0 1 1 0 1 1 2 0 0 1 1 0 0 1 1 1 1 1 1 1 0 2 2 2 0 0 1 2 0 0 0 0 2 0 0 0 0 0 0 1 1 0 0 0 0 0 0 0 1 0 1 0 2 0 0 0 2 2 0 0 0 1 1 1 1 0 1 2 0 2 1 1 0 2 0 1 0 0 2 0 2 1 0 0 1 1 0 1 0 0 2 0 1 0 0 1 2 2 1 0 0 1 0 0 0 1 1 0 1 0 1 0 2 1 0 1 0 0 0 0 0 2 0 1 2 2 2 0 1 1 0 0 1 2 0 1 0 1 0 1 0 0 0 0 2 2 2 2 2 1 0 0 2 2 2 0 1 1 1 0 1 2 1 0 2 0 0 0 1 0 0 1 1 0 0 1 0 0 2 0 0 0 1 1 1 1 0 1 1 1 0 2 0 0 0 0 0 0 1 1 1 0 0 0 0 1 0 2 2 2 1 1 1 0 2 0 0 0 1 2 0 2 0 0 1 1 0 0 1 1 1 0 1 1 0 0 1 2 2 1 2 2 1 0 0 0 1 1 1 0 0 1 0 0 0 1 1 2 2 0 0 0 0 2 1 0 0 0 1 0 0 1 1 0 0 1 0 2 2 1 1 2 2 2 0 1 2 2 2 0 2 0 0 0 1 0 0 0 1 0 0 2 1 1 0 2 2 1 0 1 1 1 1 1 1 1 0 1 2 1 1 1 1 0 1 2 0 1 2 0 2 1 1 0 1 1 0 1 2 0 0 0 0 1 1 0 0 1 0 1 1 2 2 0 0 0 0 0 0 0 1 1 1 1 1 0 2 1 2 0 1 2 1 0 1 1 1 2 0 0 0 0 0 0 0 1 0 0 0 0 0 0 0 0 0 0 1 1 1 1 0 0 0 0 0 1 0 0 0 0 1 1 0 0 1 0 0 2 0 1 2 0 0 0 0 1 0 1 1 0 1 2 0 0 2 2 1 1 0 1 1 1 1 0 0 0 1 0 1 2 1 0 1 1 1 1 0 0 0 1 1 1 1 0 0 0 2 2 2 2 1 1 1 1 1 0 1 0 0 0 1 0 1 1 1 0 0 0 2 1 1 1 1 0 2 2 0 0 0 2 1 0 0 0 0 0 1 2 0 1 1 1 1 0 0 0 0 2 0 0 1 0 1 1 0 0 0 0 0 1 1 1 0 1 1 1 0 0 0 0 0 0 1 0 0 0 0 0 0 2 1 2 0 2 0 1 2 0 2 1 0 0 2 0 1 1 0 1 1 1 1 2 2 2 2 2 2 1 0 1 0 1 0 0 1 1 0 0 0 0 1 1 1 1 1 0 1 1 0 2 1 1 1 1 1 1 0 2 2 2 2 1 0 0 0 0 2 2 0 0 0 1 1 0 0 0 0 0 0 0 0 1 1 0 0 1 0 2 0 0 0 0 0 0 0 0 0 0 0 1 1 0 2 0 0 0 0 2 1 0 0 0 2 2 2 0 2 0 0 0 0 0 0 1 2 2 1 0 0 0 2 2 0 0 0 0 0 1 2 1 1 1 0 1 0 0 0 0 2 2 0 0 1 0 1 0 1 0 0 1 0 1 0 0 1 1 1 2 0 0 0 1 2 1 0 0 2 1 0 1 1 0 0 1 1 0 1 1 2 0 2 1 2 1 1 1 0 0 0 0 0 0 0 1 0 1 0 0 0 0 0 1 1 0 0 0 0 1 1 2 2 0 0 0 0 1 0 0 0 0 0 0 0 0 0 0
64 1 0 0 0 1 1 1 1 2 2 1 1 0 0 1 0 1 1 1 1 1 1 2 2 0 0 1 1 1 1 1 1 0 1 1 1 1 0 1 1 0 0 1 1 1 1 0 0 1 0 0 0 0 2 1 0 0 1 1 1 2 0 1 0 1 0 0 0 0 0 0 2 0 0 2 1 0 0 0 0 1 2 0 2 0 1 1 2 2 0 1 0 2 1 1 0 2 0 0 2 1 0 2 2 0 2 1 1 1 0 1 1 1 1 1 1 0 0 2 2 0 0 2 0 0 0 0 1 0 1 1 1 1 0 0 1 0 0 0 1 1 0 0 1 2 0 0 0 2 0 1 0 1 0 0 0 1 0 1 0 0 0 2 1 1 1 0 1 1 0 1 1 1 0 0 0 0 0 0 0 1 0 2 1 0 2 0 0 0 0 2 1 0 1 1 1 2 0 0 0 1 0 1 0 2 1 0 1 0 1 0 1 0 2 2 1 1 1 0 1 1 2 0 0 0 0 0 0 1 0 0 0 0 0 0 0 1 2 0 0 1 2 2 0 0 0 0 2 0 0 1 0 1 0 1 0 0 0 0 0 0 2 2 1 0 0 0 1 0 0 0 1 2 0 0 1 1 1 1 1 2 1 2 0 1 0 2 0 2 0 0 1 0 1 1 2 1 0 0 0 0 0 1 0 0 0 1 1 0 0 2 1 1 1 0 0 0 1 0 2 2 0 0 0 0 2 1 1 2 0 1 0 1 0 0 0 1 1 0 0 0 0 0 1 2 1 0 2 1 0 0 0 2 0 0 1 0 0 0 2 2 0 0 0 0 0 2 2 0 0 2 1 1 0 0 2 2 2 0 0 2 0 0 2 0 0 0 1 1 1 1 0 0 2 0 0 1 1 1 0 1 1 0 0 0 1 2 0 0 0 0 0 1 1 1 1 1 0 1 0 1 1 1 0 0 1 1 1 0 1 1 1 1 2 2 1 1 0 0 2 0 0 1 2 2 0 1 1 0 0 1 1 2 2 1 2 1 0 1 1 1 1 0 0 2 1 2 0 1 1 1 2 1 1 0 1 0 0 0 0 0 1 0 1 0 0 1 2 0 1 0 0 1 0 1 1 0 1 1 1 1 2 1 2 0 2 0 1 0 1 1 0 0 1 0 0 2 1 1 0 2 2 2 0 1 0 1 0 2 0 2 0 1 1 0 0 1 1 1 0 1 0 0 1 1 0 1 1 1 0 1 0 0 0 1 1 0 0 1 1 0 0 1 1 0 0 2 2 1 0 0 0 0 0 0 0 1 1 1 1 0 1 1 0 1 1 1 1 1 0 1 0 0 0 1 0 0 0 0 0 2 1 0 0 1 1 0 0 1 1 1 0 0 0 0 0 0 0 0 1 1 0 0 0 1 1 0 0 0 1 0 0 1 0 0 2 0 1 0 0 1 0 2 2 1 1 2 1 0 1 2 2 0 0 2 2 2 1 0 0 0 1 0 2 2 1 1 1 0 0 1 1 0 1 2 0 1 0 0 0 1 2 0 2 2 1 1 2 1 1 0 1 0 0 0 2 0 0 1 1 0 0 1 1 2 0 1 1 0 0 0 0 1 0 0 0 2 0 0 0 0 0 2 0 1 1 1 1 0 0 0 0 2 0 0 0 0 0 1 1 1 0 0 0 0 0 1 0 1 1 1 0 0 0 0 1 0 0 0 0 0 1 0 0 0 2 1 0 2 0 0 0 0 0 0 0 0 1 0 0 0 2 0 0 0 0 1 0 2 0 1 2 1 0 1 0 1 0 0 0 2 0 0 0 1 2 0 0 1 1 0 0 0 1 0 0 1 0 0 0 0 0 1 1 2 1 1 0 1 0 0 1 1 0 1 0 0 1 0 0 1 1 0 1 1 1 0 0 0 0 0 1 2 0 0 0 0 0 0 0 1 0 0 0 0 1 0 1 0 0 0 0 2 1 1 0 1 1 1 2 0 2 0 0 0 0 0 1 0 1 2 0 1 2 1 1 2 0 0 0 1 0 2 2 1 1 2 0 2 0 1 0 0 0 1 1 2 2 0 0 2 0 2 0 1 1 0 0 1 2 2 1 1 1 0 0 1 2 1 1 0 0 1 0 0 1 0 0 0 2 0 1 1 0 0 1 1 1 0 1 0 0 0 2 1 2 0 0 1 0 0 0 0 0 0 2 0 1 1 0 1 0 0 0 0 0 0 1 0 0 0 0 1 2 0 0 0 0 0 2 2
65 0 1 0 0 0 1 2 0 2 2 0 1 2 0 2 0 1 1 1 1 1 1 2 2 0 0 2 2 2 1 1 1 1 1 2 1 2 0 2 2 0 0 0 1 0 1 0 0 0 0 0 0 0 1 0 0 0 1 1 0 0 1 1 0 1 0 1 0 0 0 1 2 0 2 2 2 0 0 0 0 2 0 1 1 0 0 0 2 2 0 0 2 1 0 0 0 0 0 1 1 2 0 0 2 2 2 2 0 2 0 1 1 1 1 1 1 0 0 2 2 0 2 0 0 1 0 0 1 0 0 0 1 1 1 0 1 0 0 1 0 2 0 0 1 1 0 0 0 0 0 0 1 0 0 0 0 1 0 1 1 1 0 1 1 2 2 0 1 1 0 1 1 1 0 0 0 2 0 0 0 0 1 2 1 0 2 0 0 0 0 0 0 0 0 0 2 2 0 0 0 0 0 1 1 2 2 0 0 1 1 0 1 0 2 2 0 0 0 0 1 0 2 0 0 2 2 1 0 2 0 1 0 0 0 0 0 2 2 1 0 0 2 1 0 1 1 1 1 0 0 0 0 0 0 1 0 1 0 0 0 0 0 0 1 0 0 1 1 0 2 1 2 2 0 1 2 0 1 0 1 2 0 2 0 1 0 1 2 2 0 1 0 1 2 1 1 0 0 0 0 0 1 0 1 0 1 0 0 1 0 1 1 1 1 0 1 0 0 0 1 1 1 0 1 0 0 1 1 1 0 1 1 1 0 1 0 1 1 0 0 1 1 1 1 1 0 1 1 2 1 1 1 2 1 0 2 0 0 0 1 1 1 1 1 1 0 2 2 0 0 2 1 1 1 1 2 2 2 0 1 1 0 0 1 1 0 0 0 0 0 2 1 0 1 1 0 0 1 1 0 1 0 2 2 1 0 0 0 0 0 0 0 0 2 2 0 1 0 1 0 0 0 2 1 2 0 0 0 1 1 0 0 1 1 1 0 0 0 0 0 2 0 1 1 1 1 0 0 2 0 1 0 1 1 0 1 2 1 1 2 1 0 0 1 1 0 2 0 1 1 0 1 2 2 0 1 0 0 0 0 0 0 0 2 1 0 1 2 0 0 0 0 2 0 0 1 0 1 2 0 2 1 1 1 1 2 2 0 0 0 2 0 2 0 0 2 2 1 2 1 2 2 2 0 0 0 1 0 1 1 0 0 0 0 0 1 1 2 0 0 0 0 2 2 1 0 1 1 0 0 0 0 0 0 1 0 1 0 1 0 0 0 2 1 1 1 0 0 0 0 1 1 0 2 1 2 1 1 0 2 0 0 0 0 0 0 1 1 0 0 0 0 0 0 1 1 0 0 0 0 2 0 1 0 0 0 1 2 2 1 1 1 1 0 1 0 0 1 0 0 0 0 2 0 0 0 2 0 0 0 0 0 1 0 0 1 0 0 1 0 0 0 1 1 1 2 0 2 1 0 1 0 1 0 2 1 1 0 0 0 0 2 0 0 2 1 1 1 1 0 1 0 0 0 2 0 1 1 1 1 0 2 0 2 2 1 0 0 2 2 0 0 0 0 0 0 1 2 2 0 2 0 1 1 2 2 2 0 0 0 0 0 0 0 0 1 1 0 0 0 0 0 2 0 0 0 1 1 0 0 0 1 2 1 0 0 0 1 1 0 0 0 0 2 0 2 0 0 1 1 1 1 0 0 0 0 0 0 0 0 0 2 1 0 0 2 0 0 0 0 0 2 1 0 0 0 0 1 0 1 1 1 0 0 2 0 1 0 2 0 1 2 0 0 0 0 0 0 0 0 0 0 0 1 1 1 0 1 1 2 0 0 0 2 1 0 2 1 1 1 1 0 0 0 1 0 1 1 0 0 1 1 1 0 0 1 0 0 0 0 0 0 0 0 0 0 1 0 0 0 0 2 1 1 0 1 0 0 0 0 0 0 0 0 0 0 0 1 0 1 0 0 1 2 1 0 1 2 2 2 0 2 0 1 1 0 0 1 0 0 1 0 2 1 0 2 2 0 0 0 2 0 2 2 1 1 1 0 0 1 2 0 0 1 1 1 2 2 0 0 2 2 2 2 1 1 2 1 0 1 1 0 2 0 0 0 0 0 0 0 0 1 1 0 0 0 1 0 2 0 1 0 1 2 0 2 2 2 1 1 1 0 0 0 0 0 1 0 0 0 0 0 0 0 1 2 1 2 1 0 1 0 1 0 0 2 0 0 0 0 0 0 1 1 0 0 0 0 0 0 0
66 1 0 0 0 0 1 2 2 0 0 0 0 1 0 1 0 1 0 1 0 0 0 1 1 0 0 2 0 0 2 1 0 2 1 1 1 2 1 0 0 0 0 0 1 0 1 0 1 2 0 0 0 0 2 1 1 1 1 0 1 2 0 1 0 2 0 0 0 1 1 1 1 0 1 1 1 0 0 0 1 1 1 0 1 0 0 2 2 2 2 2 0 2 0 0 1 1 1 1 1 2 0 1 2 0 2 2 0 2 0 2 1 2 2 2 2 0 0 1 1 0 2 0 0 1 0 1 2 0 0 0 0 0 1 0 1 0 0 0 0 2 0 0 0 1 0 0 0 0 0 0 0 0 1 0 0 2 0 1 1 2 1 0 1 2 1 1 0 1 1 0 2 0 0 0 1 0 0 0 0 0 0 2 1 1 1 1 0 1 1 1 1 1 1 0 0 1 0 0 0 1 0 1 1 0 2 1 1 0 0 0 1 0 2 2 0 0 1 1 1 0 1 0 1 0 0 0 1 1 1 1 1 1 1 0 0 2 2 1 0 1 1 1 0 0 0 0 2 0 0 0 0 0 1 2 2 1 1 0 0 0 1 1 0 1 0 0 1 0 0 1 0 2 0 0 0 0 1 0 0 1 2 1 1 0 0 1 1 2 0 1 1 0 2 1 2 1 0 0 0 0 2 0 0 1 2 0 0 0 0 0 2 2 2 0 0 0 1 0 1 2 1 0 0 0 1 0 1 2 1 1 0 2 0 0 0 0 2 0 0 1 2 0 1 1 1 0 2 1 0 0 0 1 0 1 2 0 0 0 1 1 2 1 2 0 0 2 2 0 0 2 0 0 1 1 2 1 0 0 1 0 0 0 1 0 0 1 1 0 0 0 1 0 2 0 2 1 1 1 0 1 0 2 2 2 0 1 1 0 0 2 0 0 2 2 0 0 0 0 0 1 0 1 0 0 1 0 0 0 1 0 1 0 2 0 1 1 0 0 2 0 0 0 1 2 1 1 1 1 0 1 1 1 1 1 1 1 0 1 2 2 0 0 0 2 2 2 0 0 0 0 0 2 1 1 1 0 0 0 1 0 0 0 0 0 0 1 2 1 0 0 0 1 2 1 2 0 1 2 0 2 1 1 1 0 1 2 0 0 0 2 0 1 0 0 0 2 0 0 1 2 0 0 0 0 0 0 2 2 0 0 0 0 1 1 1 0 1 2 0 0 0 2 2 1 1 2 2 0 0 0 0 0 0 2 0 0 2 0 0 0 0 0 0 0 0 2 1 0 1 1 0 0 0 0 0 1 1 1 1 0 0 0 0 0 0 0 0 0 0 0 0 0 1 0 1 1 1 0 1 1 0 0 1 0 0 0 0 1 0 0 1 1 0 1 0 0 0 0 0 0 0 0 0 2 2 2 0 0 0 0 0 1 0 0 1 0 0 0 1 0 0 0 1 1 2 0 1 1 0 1 0 2 1 2 2 1 1 0 0 0 0 1 1 0 1 2 0 0 0 0 0 0 0 2 0 1 0 0 0 0 1 0 1 1 0 1 2 1 1 0 0 1 0 0 1 1 1 1 0 1 0 0 2 2 1 1 0 1 1 1 0 1 0 0 0 2 2 0 0 0 1 2 0 1 1 0 1 0 1 1 0 1 0 0 0 0 0 0 0 0 0 0 1 1 2 0 0 0 0 0 1 0 0 0 1 0 2 0 0 0 1 0 0 1 1 0 0 0 0 0 1 0 0 0 0 0 2 0 0 0 2 0 0 0 0 2 1 2 1 1 2 1 1 1 0 1 0 0 1 1 0 0 1 1 2 0 1 1 2 0 0 0 2 2 0 1 0 0 0 0 0 0 1 1 0 0 1 1 0 1 1 1 0 1 0 1 1 1 1 0 0 0 0 0 0 0 0 0 0 0 1 2 0 0 0 0 0 1 0 2 1 0 0 0 1 0 1 0 0 0 0 2 0 0 0 0 1 1 2 0 2 1 1 1 1 2 0 0 2 2 0 2 2 0 1 2 1 0 1 1 0 0 2 2 0 1 0 1 0 0 0 0 1 1 1 0 2 1 0 2 2 1 1 0 1 1 0 1 2 2 0 2 0 0 0 1 1 0 0 0 2 2 0 1 0 1 0 0 2 0 0 2 1 0 2 1 1 0 2 0 2 1 0 0 1 0 0 0 0 0 0 0 0 2 2 1 1 1 0 1 0 1 0 1 2 0 0 1 1 1 0 2 1 0 0 1 1 0 0 0
67 0 0 0 0 0 1 2 0 2 2 0 0 2 0 2 0 2 1 0 1 1 1 2 2 0 1 2 0 0 2 0 0 1 1 1 1 0 0 0 0 0 0 0 2 1 1 0 0 0 1 1 1 1 1 2 1 1 2 1 1 2 0 1 0 1 0 1 0 0 0 1 2 0 0 2 2 0 0 0 0 2 1 0 1 0 1 1 2 2 1 1 2 2 0 0 1 1 0 0 2 1 0 1 2 1 2 1 1 1 0 2 0 2 1 2 2 0 1 1 1 0 0 2 0 0 0 1 2 0 1 1 0 2 1 2 0 0 1 0 0 2 0 0 0 1 0 0 0 0 0 0 1 1 1 0 0 1 0 0 0 0 0 2 1 2 1 2 0 0 2 0 0 2 1 0 0 0 0 1 1 2 0 2 2 1 1 0 0 0 0 2 2 2 2 0 0 1 0 0 0 0 1 0 2 1 2 1 1 0 1 0 1 0 2 2 0 0 1 0 1 1 2 0 1 2 1 0 0 2 0 0 0 0 0 0 0 2 2 1 0 0 2 2 0 0 0 1 1 0 0 0 1 0 0 1 1 1 0 0 0 0 0 0 1 0 1 0 1 0 1 1 0 2 0 0 2 1 2 0 0 1 2 1 1 0 1 0 0 2 0 1 0 1 2 0 2 2 0 2 2 0 2 0 0 1 0 0 1 0 0 1 1 2 1 1 0 0 1 0 1 2 0 0 1 0 0 1 0 2 0 1 0 1 0 0 0 2 0 1 2 2 2 0 0 0 1 0 2 2 0 0 0 2 0 0 1 0 0 1 1 1 1 1 1 1 0 1 2 1 1 1 0 0 0 0 2 1 2 0 1 1 0 0 1 1 1 0 0 0 0 0 1 0 2 0 2 2 0 0 0 0 1 1 2 1 0 0 1 1 1 1 0 2 0 2 0 0 0 0 0 1 0 1 1 1 1 1 1 0 1 0 1 1 1 0 0 2 1 2 2 0 0 1 1 1 1 0 1 0 0 0 1 1 1 1 1 2 1 1 2 2 0 0 0 2 0 2 0 0 0 0 2 1 1 0 0 1 1 0 2 1 0 0 1 0 0 0 1 0 1 1 0 1 1 0 1 0 1 2 0 2 1 1 1 0 2 2 0 0 0 1 1 1 0 0 1 2 0 1 1 2 2 2 1 1 1 1 0 1 1 0 0 1 0 0 0 0 1 2 0 0 0 0 2 0 0 1 1 0 0 0 0 0 2 1 1 2 2 2 0 0 1 2 1 0 0 2 2 1 2 2 0 0 0 0 0 1 1 1 1 0 1 1 1 1 1 0 0 0 0 0 1 0 1 0 0 1 1 0 1 0 0 1 0 0 1 0 1 2 0 0 0 0 0 0 1 0 0 0 0 2 0 0 0 0 0 0 0 0 0 0 0 1 0 1 2 0 0 0 2 0 0 0 0 0 2 1 1 0 1 1 0 1 0 2 1 2 1 0 0 0 0 0 2 0 0 1 0 1 1 0 1 0 0 2 1 0 0 0 1 0 2 1 1 1 0 0 2 2 1 0 0 1 1 1 2 0 1 1 0 1 0 2 0 2 2 0 0 0 1 1 0 0 0 1 1 1 1 0 0 0 1 2 1 0 0 0 0 0 0 0 1 2 2 2 1 0 1 2 0 0 0 0 0 1 1 0 0 0 0 0 1 0 0 1 0 0 1 0 0 0 1 1 0 1 2 1 0 1 0 0 1 2 1 0 0 0 2 0 0 1 1 0 0 2 0 2 2 2 0 2 2 0 2 0 0 0 0 0 0 1 0 0 1 1 1 0 1 0 1 0 1 1 0 2 1 2 0 1 0 0 0 0 0 1 0 2 1 0 0 0 1 2 0 1 1 0 1 1 1 0 1 0 1 1 1 1 1 0 0 0 0 2 0 0 0 0 0 0 0 2 2 0 0 1 0 0 0 0 0 0 1 1 2 0 0 0 1 1 2 0 2 0 0 0 0 0 0 0 2 1 0 2 2 0 2 2 0 0 0 1 1 1 2 2 1 1 0 2 0 0 0 0 1 1 1 1 1 0 0 1 2 1 0 1 1 0 1 1 1 1 1 2 0 1 1 0 2 2 0 0 1 1 0 1 1 1 0 1 1 0 2 0 0 0 0 1 1 0 2 0 0 0 1 1 0 1 1 1 1 0 0 0 0 1 1 0 0 1 0 0 0 1 1 2 2 0 1 0 0 1 0 1 0 1 0 0 0 0 2 1
68 0 0 0 0 0 0 1 1 1 1 1 0 0 0 0 0 2 0 0 0 0 0 1 1 1 2 1 1 1 1 2 1 2 1 1 1 1 0 1 1 0 2 0 2 1 0 0 0 2 1 0 1 1 1 0 0 0 0 0 1 1 0 0 0 2 0 0 0 1 0 1 2 0 1 2 2 1 1 0 1 1 0 1 1 0 0 0 1 1 0 0 2 1 0 0 0 2 2 2 0 2 1 1 2 0 2 1 1 1 0 2 1 2 2 2 2 0 1 1 1 0 1 1 0 0 0 0 1 0 0 0 0 0 1 0 1 0 1 0 2 1 0 0 1 1 1 0 0 0 0 1 0 0 0 0 0 0 0 1 0 1 0 0 2 1 1 0 1 1 0 2 0 2 1 0 1 0 0 1 1 1 0 2 1 1 1 1 0 0 0 2 2 2 2 0 1 2 0 0 0 0 0 0 2 0 2 2 0 0 1 1 1 0 1 2 0 0 1 1 2 0 1 0 0 1 1 0 0 0 0 0 1 1 1 1 0 2 2 1 0 0 2 1 0 0 0 0 2 0 0 0 0 1 1 2 0 0 0 0 0 0 0 0 1 0 1 1 2 1 1 1 1 2 1 1 0 1 1 1 1 2 1 2 0 2 0 1 1 2 0 0 0 0 2 0 1 2 0 1 1 0 0 1 0 1 0 0 0 0 0 2 2 1 2 0 0 0 0 0 1 1 2 1 1 0 0 0 1 1 0 1 0 0 0 0 0 1 1 1 1 1 2 0 1 1 0 0 2 0 0 0 0 1 0 1 1 1 0 2 0 0 2 1 2 1 0 2 2 0 0 2 1 1 0 0 1 1 0 0 2 0 0 0 1 0 0 0 0 1 1 1 1 0 1 1 0 0 1 1 0 1 1 1 1 0 1 0 1 0 0 0 0 1 1 2 0 0 0 0 0 2 0 2 0 1 1 0 0 0 0 0 0 2 0 0 0 0 0 0 1 1 0 1 0 0 2 1 2 0 0 2 1 2 1 0 2 2 1 1 1 1 0 0 0 2 0 1 0 0 0 2 1 2 2 0 1 1 1 0 2 0 0 0 2 1 0 2 2 0 0 1 0 0 1 0 0 1 2 2 0 2 2 1 1 1 2 1 0 0 0 1 0 1 0 0 0 2 1 2 1 2 2 2 2 0 0 1 0 1 1 0 0 0 1 1 0 0 2 0 2 2 0 0 1 1 0 0 0 0 1 1 0 0 0 1 0 1 1 0 0 0 1 1 0 0 0 2 1 0 1 1 0 0 0 0 0 1 1 1 2 0 2 2 2 0 2 2 0 0 0 1 1 0 0 0 1 0 0 0 0 2 1 0 1 1 1 0 1 1 0 0 1 1 1 1 0 0 0 1 1 1 0 0 0 0 1 1 0 0 1 0 1 2 0 1 2 0 1 0 1 0 0 0 1 1 2 1 1 0 1 1 1 1 1 2 2 2 2 0 0 0 2 1 0 1 2 0 0 1 2 1 0 1 0 2 0 0 2 0 0 0 2 1 2 1 1 0 1 1 2 0 0 1 1 1 2 1 1 1 0 1 0 0 1 2 1 1 0 0 0 0 0 1 0 1 0 0 2 0 0 0 0 1 1 0 0 0 0 0 0 0 1 2 1 1 0 0 0 0 0 0 0 0 1 0 1 0 0 1 1 1 1 0 0 2 0 0 1 0 0 0 1 0 1 1 1 1 0 1 0 0 1 1 0 0 0 0 2 0 0 0 1 0 1 1 1 1 0 2 0 1 2 0 1 0 0 1 0 0 0 0 0 0 1 0 1 0 0 1 2 1 2 2 0 2 0 2 1 1 1 1 0 1 2 1 1 1 0 0 0 0 0 1 0 1 0 1 2 1 0 0 0 0 0 0 0 0 0 1 0 0 1 2 0 0 1 0 0 1 0 2 0 0 0 0 0 0 1 0 0 0 0 1 2 0 0 0 0 0 0 1 2 0 0 0 1 0 0 0 2 1 0 2 1 0 2 2 0 0 0 1 0 1 1 1 1 1 0 0 1 2 0 0 1 1 1 1 2 1 0 2 2 0 1 1 1 2 0 0 2 2 0 2 0 0 0 0 2 2 0 0 2 2 1 0 1 1 0 0 1 0 2 0 0 0 1 1 2 1 1 1 0 1 1 0 0 0 0 0 0 0 0 0 0 1 1 0 1 0 0 0 0 1 0 0 1 0 0 1 1 1 0 2 1 0 0 1 0 1 0 0
69 1 0 0 0 0 1 2 1 1 1 0 1 2 0 2 0 2 1 1 1 1 0 2 2 0 1 1 2 2 1 1 2 2 0 2 0 1 0 0 0 0 0 1 1 1 1 0 0 2 2 0 1 2 0 0 0 2 2 1 0 0 1 1 0 0 0 2 0 1 0 1 2 0 1 2 2 0 0 0 1 1 0 0 0 0 0 0 1 2 0 0 2 2 0 0 0 0 0 0 2 1 1 0 2 1 2 2 1 1 0 1 0 0 0 0 0 0 1 1 1 0 1 1 0 1 0 1 2 1 0 0 0 0 0 0 0 1 0 2 1 1 0 0 1 0 0 0 0 0 0 1 0 0 0 0 0 0 0 2 1 0 2 0 1 2 1 0 0 2 0 1 0 2 0 0 0 0 0 1 1 1 1 2 2 0 2 1 0 0 0 2 1 1 2 0 1 2 0 0 0 0 1 0 2 0 2 1 0 1 1 0 0 0 0 2 1 0 2 0 1 1 2 0 0 0 0 0 0 1 1 1 0 0 0 0 0 2 2 1 0 1 2 1 1 1 1 0 2 0 0 0 0 0 0 1 0 0 0 0 0 0 2 1 1 1 1 1 2 0 0 0 1 2 0 1 0 1 2 0 0 1 2 1 0 1 0 2 1 2 0 1 0 0 2 1 2 0 0 0 0 0 0 1 0 0 0 0 2 0 0 2 1 1 2 0 1 0 0 0 1 1 2 2 0 0 0 0 1 1 0 2 0 2 1 1 1 0 2 2 1 1 2 0 0 0 0 0 1 1 0 1 2 2 2 0 2 0 0 1 0 0 1 1 1 0 0 2 2 0 0 2 0 0 0 0 1 2 0 0 1 1 1 1 2 1 1 0 0 0 0 1 1 0 2 0 0 0 1 1 0 1 0 2 2 2 0 0 0 0 0 0 0 0 2 2 0 0 0 0 1 2 0 2 1 1 1 0 0 1 1 0 1 1 1 0 0 1 1 1 1 1 0 0 1 2 2 1 1 1 1 1 1 1 1 1 1 2 0 1 1 1 1 0 1 0 0 2 0 1 1 1 0 2 0 0 0 1 1 0 1 1 1 0 2 0 0 2 2 0 0 0 0 1 0 0 1 0 1 2 0 2 1 0 1 1 1 1 1 0 1 0 1 0 1 0 0 2 2 2 0 2 1 1 1 0 0 1 0 0 2 0 0 0 0 0 0 1 2 1 1 1 0 1 1 0 1 0 0 0 1 1 0 0 0 1 0 1 1 1 0 0 1 1 1 0 0 2 2 1 1 2 1 0 1 1 1 1 1 1 1 0 1 1 0 0 1 2 2 1 0 2 1 0 1 0 0 0 0 0 0 1 1 1 0 1 1 1 2 1 1 0 0 1 0 0 1 0 0 0 0 2 0 0 0 1 1 0 0 0 1 0 0 2 0 1 2 0 1 0 1 0 0 2 2 2 2 0 0 0 0 0 0 1 1 2 1 1 1 0 0 0 2 0 0 2 0 2 1 1 0 1 0 0 1 1 1 0 1 0 0 2 2 0 2 1 2 0 1 1 1 0 0 0 0 0 2 0 1 1 0 1 0 1 1 2 2 2 0 0 0 0 0 1 0 0 0 1 1 0 0 0 1 1 1 0 0 1 0 1 0 0 0 1 1 1 1 0 1 2 0 0 1 1 2 0 2 0 0 1 1 1 0 0 0 0 0 0 0 0 0 0 2 0 1 0 2 2 0 2 0 0 0 0 0 0 0 0 1 1 1 1 0 0 0 2 0 2 2 2 0 2 1 1 0 0 0 1 0 0 0 2 0 0 1 1 1 0 1 2 2 0 0 0 2 1 1 2 1 1 0 1 0 0 1 0 0 1 1 1 0 1 1 1 0 0 1 0 1 1 0 0 1 1 1 0 1 1 1 0 0 0 1 0 1 0 2 0 0 0 0 1 0 0 0 2 0 1 1 0 0 0 0 1 1 0 0 1 2 1 1 1 1 0 0 1 0 0 0 1 2 2 0 2 2 0 2 2 0 1 0 0 1 1 2 2 1 1 0 2 0 0 0 0 2 2 0 0 2 0 0 2 2 0 0 0 1 1 1 0 2 2 1 2 0 0 1 1 1 0 0 0 2 2 1 0 0 0 0 0 1 0 1 0 1 1 2 1 1 1 1 1 1 0 0 0 0 0 0 2 0 2 0 1 1 1 1 0 0 0 0 0 0 1 0 0 2 0 0 1 1 1 0 2 0 0 0 0 0 0 2 2
70 0 0 0 1 0 1 2 1 1 1 0 1 1 0 1 0 0 1 0 0 0 0 1 1 1 2 0 1 2 0 1 1 1 2 0 2 2 0 1 1 0 0 0 1 0 0 0 0 1 1 0 0 1 0 0 0 1 1 1 1 1 0 1 0 0 0 2 0 0 0 1 2 0 2 2 2 0 0 1 0 1 1 0 1 0 0 1 2 2 0 1 0 1 0 0 0 2 2 2 1 2 0 2 2 0 2 1 0 2 1 1 1 2 1 2 2 0 0 1 1 0 1 1 0 2 0 0 1 0 0 0 0 0 0 0 0 1 0 1 0 2 0 0 1 2 1 0 0 0 0 1 1 0 0 0 0 0 0 0 0 1 0 0 1 1 1 2 0 1 0 1 1 1 0 0 0 0 0 1 1 2 1 2 2 1 1 1 0 0 0 1 2 1 2 0 0 2 0 0 0 1 0 0 1 1 2 1 0 1 2 0 2 0 2 2 1 0 1 1 2 1 2 0 2 2 0 0 0 2 0 0 0 0 0 0 0 2 2 2 0 0 2 2 0 0 0 0 1 1 1 1 0 0 0 2 1 1 0 1 0 1 0 0 0 0 1 0 2 1 0 1 1 1 0 1 0 0 1 0 0 0 2 2 0 2 2 2 1 2 0 1 0 0 1 0 1 0 2 0 0 0 0 2 0 0 0 0 2 1 0 2 2 2 1 0 0 0 0 0 2 2 2 1 2 0 0 0 0 1 0 2 0 1 0 0 0 0 2 0 0 1 2 0 0 1 0 0 1 0 1 0 2 2 2 0 1 1 0 1 0 0 1 1 1 0 0 1 1 0 0 2 0 0 0 0 0 1 1 0 2 0 0 0 1 1 1 0 0 0 1 1 0 1 2 0 1 0 2 2 0 2 1 0 1 0 1 1 0 0 0 0 0 1 1 2 0 1 0 1 1 1 1 1 0 1 1 0 0 0 1 0 0 2 1 1 0 2 0 0 1 1 0 1 1 1 2 1 1 2 0 1 1 2 1 0 2 2 1 1 1 2 1 0 0 1 1 2 0 1 1 1 0 2 1 0 1 1 1 0 0 0 0 1 1 1 0 2 2 0 1 0 0 1 0 0 1 0 2 1 1 2 1 1 1 0 2 2 0 0 0 2 0 1 0 0 0 2 0 0 0 2 2 2 1 1 1 0 0 2 0 2 0 1 1 1 0 0 2 1 0 1 0 0 0 0 1 2 2 0 0 0 0 0 0 0 0 1 2 0 0 0 0 1 1 0 0 2 2 1 0 0 1 0 0 1 1 2 2 2 2 0 1 1 1 0 1 0 0 0 0 2 1 0 1 0 0 0 0 0 0 2 0 0 0 0 1 1 2 1 0 0 0 0 0 0 0 0 0 0 0 0 0 0 0 0 1 1 0 0 1 1 0 2 0 1 2 0 1 0 0 2 0 1 2 2 2 1 1 1 0 1 0 2 0 1 1 0 0 0 0 0 1 0 0 2 1 0 0 1 0 0 0 0 1 1 1 0 1 0 0 0 2 1 1 2 1 0 0 1 1 1 1 0 2 1 2 0 1 1 1 0 0 0 1 1 1 1 1 0 0 0 0 0 0 2 0 1 1 0 0 0 0 1 0 1 1 2 1 1 0 0 0 2 0 0 0 0 0 2 0 0 1 1 2 0 2 1 0 0 0 0 0 0 0 0 2 0 1 0 0 0 1 0 0 1 1 2 0 1 0 1 1 1 0 0 0 0 2 0 1 1 0 0 0 2 0 1 1 2 1 2 2 1 0 1 0 0 0 2 0 2 0 0 0 1 1 0 0 1 2 1 0 0 1 1 2 2 2 2 1 2 0 0 1 2 1 2 2 0 0 1 2 1 0 2 0 1 1 1 1 0 1 0 1 1 1 0 0 0 0 0 1 1 1 0 1 0 0 1 0 2 0 0 0 0 1 0 1 0 0 0 0 2 2 0 0 0 2 2 2 0 1 0 0 1 1 0 1 0 1 1 0 2 1 0 2 2 0 1 0 1 2 0 2 2 0 1 0 2 0 0 0 0 1 1 2 1 1 0 0 1 1 1 1 1 1 1 0 1 2 2 1 2 0 1 0 1 2 1 1 0 2 0 0 2 0 2 1 1 0 0 1 1 1 0 1 0 0 0 1 1 0 0 1 1 1 0 0 1 0 1 0 0 0 2 2 2 2 0 0 0 0 0 0 1 1 0 0 1 0 1 0 2 1 0 0 0 0 0 0 0
71 1 0 1 0 0 0 2 1 2 2 0 0 0 0 0 0 1 0 0 0 0 1 1 2 0 1 2 1 1 2 1 0 1 1 0 2 2 0 0 0 0 0 0 2 0 0 0 0 1 0 0 2 2 0 0 0 1 1 1 1 1 0 2 0 1 1 0 0 0 0 0 1 0 2 1 0 1 1 1 0 1 0 1 1 0 0 0 2 2 0 1 1 1 0 0 2 2 2 2 0 2 0 2 2 0 2 0 2 0 0 2 0 1 0 1 1 0 0 1 1 1 0 2 0 0 0 0 2 0 0 0 0 0 0 0 0 0 0 2 1 1 0 0 0 1 0 0 0 0 0 0 0 1 1 0 0 0 1 0 1 1 0 0 1 1 1 1 0 1 1 0 0 2 0 0 0 1 0 0 0 0 0 2 1 0 2 2 0 0 0 2 2 1 2 0 1 1 0 0 0 0 0 1 1 1 2 1 1 0 1 0 0 0 0 2 0 0 1 0 1 1 2 0 0 0 0 1 1 0 0 0 0 0 0 0 0 2 2 1 0 0 2 0 0 0 0 0 2 0 0 0 0 0 0 1 2 2 0 1 0 1 0 0 0 0 0 0 1 0 0 0 1 2 1 0 0 1 1 0 0 1 2 2 1 1 1 1 0 2 0 0 0 0 2 0 2 0 0 0 2 1 0 1 0 0 0 0 1 0 0 1 1 1 2 0 1 1 1 0 1 2 1 0 2 0 0 0 1 1 0 2 0 0 0 0 0 1 1 0 1 1 2 0 1 1 0 0 1 1 0 1 1 2 1 0 1 0 0 2 0 0 2 0 2 0 0 1 1 0 0 2 1 0 0 0 1 2 0 0 1 1 0 0 1 0 1 1 1 1 1 0 0 0 2 0 0 1 0 0 0 0 1 0 0 0 1 2 0 0 0 0 0 1 1 1 1 0 0 0 0 2 0 1 0 0 2 0 0 1 1 1 0 1 0 1 0 1 0 1 1 0 0 0 1 1 1 0 0 2 0 1 1 2 1 1 1 2 1 0 0 0 0 1 1 0 0 1 0 1 1 2 0 2 0 1 0 0 0 0 1 1 0 0 0 0 0 2 2 0 1 0 0 2 1 0 1 0 1 2 0 2 0 0 0 0 1 1 0 0 0 2 2 1 1 0 1 2 1 1 0 2 2 2 1 0 0 0 0 1 1 1 0 1 2 1 1 0 0 1 0 0 0 1 1 0 1 2 2 0 0 0 0 0 2 2 2 0 0 1 0 0 0 0 0 0 0 2 2 1 1 2 1 0 1 0 0 2 2 2 2 0 0 0 0 0 0 1 1 1 0 2 0 0 0 0 2 0 0 0 0 2 1 1 0 0 0 1 2 0 0 0 0 1 0 1 0 0 1 0 0 1 0 1 0 0 1 1 0 0 1 1 0 1 0 1 2 0 0 0 0 1 0 0 1 0 1 0 2 0 0 2 0 2 0 2 0 1 1 0 0 0 2 0 1 1 1 1 0 1 1 1 0 0 0 1 2 1 2 1 1 0 2 1 2 0 2 0 0 1 1 1 0 1 0 0 1 0 1 1 1 1 0 2 0 2 2 2 0 1 1 1 0 1 0 1 0 2 2 0 0 0 1 2 0 1 2 0 0 0 0 0 0 2 1 1 0 0 1 1 0 0 1 1 1 0 1 1 0 0 0 0 1 0 0 1 0 0 0 2 1 2 0 0 0 2 1 1 0 2 1 1 1 0 0 0 0 0 1 1 1 1 2 0 0 1 0 2 2 2 0 2 2 2 0 1 0 0 1 0 0 1 0 0 1 1 2 0 0 1 1 0 0 0 2 0 1 1 0 1 1 1 0 1 2 1 1 2 0 0 0 0 2 1 0 1 0 0 1 1 1 1 2 2 2 0 2 0 0 0 0 0 0 2 0 0 0 1 0 0 0 1 2 0 0 0 1 0 2 0 0 0 0 1 2 1 0 2 2 2 2 0 1 0 0 1 1 0 1 0 1 1 0 2 2 0 2 2 0 1 0 1 1 1 2 1 1 0 0 2 0 0 0 1 1 1 1 1 2 1 0 2 2 1 0 1 1 0 1 0 2 2 1 1 1 0 0 1 1 0 0 0 0 1 0 2 1 1 0 1 1 0 1 0 1 0 1 0 0 0 2 0 1 0 0 0 1 2 1 0 0 0 0 0 0 0 2 0 0 0 0 0 0 1 1 2 2 0 0 1 0 0 0 1 1 0 0 0 0 1 2 1
72 0 0 1 0 1 1 2 1 2 2 0 0 2 0 2 0 1 1 1 1 0 0 1 1 0 0 1 0 0 1 2 1 1 1 1 1 2 0 0 1 0 0 0 2 0 1 1 0 1 0 0 2 2 0 1 0 1 0 2 0 1 0 0 0 0 0 1 0 1 1 1 2 1 1 2 2 1 1 0 2 2 1 0 2 0 0 1 2 2 0 1 2 1 0 0 0 1 0 0 1 2 0 2 2 0 2 1 1 1 0 2 0 2 0 2 1 0 1 1 1 0 1 1 0 1 0 1 1 0 0 0 0 0 1 0 1 1 0 1 0 2 0 0 0 0 1 0 0 0 0 1 0 0 0 0 0 0 0 1 1 2 0 0 1 2 2 1 1 0 0 2 1 1 1 0 0 1 0 1 1 1 1 2 1 0 2 0 0 0 0 2 2 2 2 0 1 1 0 0 0 1 1 0 1 2 1 1 1 0 1 0 1 0 2 1 0 0 2 1 2 1 1 1 1 0 0 0 0 1 0 0 0 0 0 0 0 2 2 1 0 0 2 0 0 0 0 0 1 1 1 1 0 0 0 1 2 2 1 2 1 2 1 1 1 0 1 0 0 0 0 1 1 1 0 0 1 1 2 2 2 1 1 2 0 0 0 2 1 2 0 0 1 0 2 1 2 0 0 0 1 0 2 0 0 0 0 0 1 0 0 1 1 2 0 0 0 0 1 0 2 2 0 0 1 0 0 0 0 2 0 1 0 1 0 1 1 1 1 1 1 1 2 1 0 0 0 0 1 1 0 0 0 2 0 0 0 0 0 2 0 0 1 1 1 0 0 1 2 0 0 2 0 0 0 0 2 2 2 0 1 1 1 1 2 0 0 1 1 0 0 0 1 0 2 0 1 2 0 0 0 0 0 1 2 1 0 0 1 1 1 1 0 1 1 2 0 0 0 0 0 2 0 1 2 2 0 0 0 0 0 0 0 2 0 0 0 2 0 0 1 1 0 1 1 2 1 2 2 2 0 1 0 1 1 1 0 2 0 2 2 1 0 0 1 1 0 2 0 0 0 1 1 1 1 0 0 1 1 1 1 1 0 0 2 0 0 2 2 0 2 0 0 1 2 1 1 0 0 2 0 2 2 2 2 0 2 0 0 0 0 2 0 0 1 0 0 2 0 2 2 2 2 2 1 0 0 0 0 1 1 1 0 0 1 1 1 0 0 0 2 2 0 2 2 1 0 2 2 0 0 0 0 0 2 1 1 1 1 1 1 0 1 2 2 0 0 2 2 0 1 1 1 0 1 1 1 2 2 0 2 0 2 2 0 0 1 1 1 0 0 1 1 0 0 0 0 0 0 0 0 2 0 0 0 0 2 1 2 1 0 0 0 1 0 1 0 0 0 1 1 1 0 0 0 1 2 1 0 0 1 0 1 2 0 1 2 0 2 0 2 0 0 1 2 2 2 0 2 0 0 2 2 0 0 2 2 2 2 0 0 0 1 1 0 1 1 0 0 0 0 0 1 0 1 2 0 1 1 0 1 1 1 0 1 1 1 0 1 1 0 1 0 0 0 0 1 0 1 1 1 0 0 1 0 1 2 1 0 0 1 1 0 1 0 0 0 1 0 0 0 0 2 2 0 1 2 0 0 0 0 0 0 2 0 0 1 0 0 1 0 0 0 0 2 0 2 0 0 1 1 0 1 0 0 0 0 0 2 0 0 0 1 0 0 1 1 2 1 2 0 0 1 1 0 0 0 0 2 0 0 0 1 0 0 1 0 1 1 2 1 2 2 1 1 0 0 1 0 0 0 0 0 0 1 1 0 0 1 1 2 0 1 1 0 2 0 1 2 2 2 2 0 0 2 1 1 1 1 0 0 1 2 0 0 0 0 1 1 0 0 1 1 0 1 1 1 0 0 1 0 0 0 2 0 0 0 0 0 1 0 2 0 0 0 0 0 0 0 0 0 0 2 0 2 0 0 0 1 1 2 0 2 0 2 2 0 0 0 0 1 1 0 1 2 1 1 0 1 0 1 0 0 2 2 0 1 2 0 1 0 1 0 0 0 0 1 1 1 1 0 2 2 0 0 2 1 0 1 0 2 2 1 2 0 1 1 1 1 1 0 1 2 1 0 1 0 0 0 0 1 0 0 1 2 0 2 0 1 0 0 0 0 1 1 1 1 0 0 2 0 0 0 0 0 0 1 2 2 1 0 1 0 2 0 0 2 0 0 1 0 0 1 2 2 0 0 1 1 0 1 0
73 0 0 0 1 0 2 2 2 2 1 0 0 0 0 0 0 2 1 2 2 1 0 1 1 1 1 2 0 0 1 2 1 2 0 1 1 1 0 1 1 0 0 0 2 0 0 0 0 1 1 0 1 2 0 0 0 0 1 0 1 1 0 1 0 0 0 1 0 0 0 0 2 0 1 2 2 2 2 0 2 2 0 1 1 0 0 0 0 2 0 0 1 1 0 0 0 1 1 1 2 1 0 0 2 1 2 2 0 2 0 0 0 1 0 1 1 0 1 1 1 0 2 0 0 2 0 0 1 0 0 0 0 0 0 0 0 0 0 0 1 1 0 0 1 1 1 0 0 1 0 0 0 0 0 0 0 1 0 1 0 0 0 0 0 2 2 1 0 1 1 2 0 2 0 0 0 0 0 0 0 2 1 2 2 1 1 1 0 0 0 1 1 1 2 1 1 2 0 0 0 0 0 0 2 0 2 2 1 1 2 0 1 0 1 1 0 0 0 0 1 1 0 0 0 1 0 0 0 1 1 1 0 0 0 0 0 2 2 2 0 0 2 1 0 0 0 1 1 0 0 0 0 0 0 1 0 2 0 0 0 0 0 0 0 0 0 0 2 1 0 2 2 2 0 1 1 1 1 1 1 1 0 0 0 0 0 1 1 2 0 2 0 1 2 1 1 0 0 0 0 0 0 0 0 0 0 0 0 0 0 1 2 1 2 0 0 1 0 0 0 2 1 0 1 0 0 0 1 1 0 1 0 1 0 0 0 0 2 0 0 0 2 0 2 2 0 0 2 1 1 0 0 1 0 1 0 0 0 1 0 0 1 1 1 1 0 1 2 1 1 1 0 0 1 1 1 2 1 0 0 1 0 0 0 0 0 0 0 0 0 1 2 0 2 0 0 1 0 0 0 0 1 1 2 0 0 1 0 0 0 0 0 1 1 2 0 0 0 0 0 2 1 1 1 2 2 0 0 0 0 0 0 2 1 1 0 0 0 0 1 1 1 1 1 1 1 1 1 1 0 1 0 2 1 0 1 1 1 0 0 1 1 1 1 0 0 2 0 1 1 1 0 2 2 0 1 0 0 0 0 0 0 1 1 1 0 0 2 1 1 0 1 2 1 0 2 1 2 2 0 2 1 1 1 0 1 2 1 0 0 2 0 0 1 0 0 2 0 1 1 2 2 2 1 0 0 0 0 1 1 0 0 1 2 1 2 1 1 1 1 1 0 1 1 0 1 1 1 0 1 1 0 0 1 1 1 0 2 0 0 0 0 1 1 0 0 0 0 1 0 1 2 0 0 2 2 2 2 0 2 0 2 2 2 0 2 1 1 0 0 1 0 1 0 0 0 0 0 0 0 2 1 0 0 1 2 1 2 1 2 0 0 1 0 0 0 0 0 0 0 0 0 1 0 0 1 1 0 0 1 0 0 1 0 0 2 0 2 0 1 1 0 0 1 0 1 0 2 1 1 1 0 0 0 2 2 2 1 0 0 0 0 1 0 1 2 1 1 1 1 1 0 0 0 2 1 1 0 0 0 0 2 1 0 1 0 0 0 1 2 1 0 0 1 0 2 0 1 1 0 1 0 1 0 1 1 1 0 0 1 1 0 2 0 0 0 1 1 0 0 0 0 1 1 0 0 0 1 0 1 1 0 2 1 0 0 0 1 1 0 0 0 0 1 0 1 1 0 0 0 0 2 0 0 1 1 0 0 0 0 0 1 0 0 1 2 2 0 1 0 1 1 0 0 0 0 0 1 1 1 1 0 1 0 2 0 2 1 2 0 1 2 2 0 1 0 1 0 0 0 2 0 1 1 0 1 0 2 0 2 0 0 0 1 1 1 2 1 1 1 1 0 0 2 1 0 1 0 0 0 0 2 1 0 0 0 1 2 0 0 0 1 0 1 1 1 1 0 0 0 0 0 2 0 0 0 0 0 0 1 2 0 0 0 1 1 1 1 0 0 0 0 2 0 0 0 0 1 1 1 0 0 0 0 2 0 0 0 0 2 1 0 1 1 0 1 2 0 0 0 2 0 1 1 2 0 1 0 1 0 1 0 1 1 1 2 1 1 0 0 1 2 0 2 1 2 1 1 0 2 1 0 2 0 0 0 0 0 0 0 0 0 1 0 2 0 0 0 0 1 0 1 1 1 0 1 1 1 1 1 1 0 0 2 1 2 0 0 0 0 0 0 0 0 0 0 1 1 0 0 0 0 1 0 1 1 0 0 0 0 1 0 1 1 1 1 0 0 1 1 0
74 0 0 0 1 1 2 1 1 1 1 1 0 0 0 0 0 1 1 0 1 0 0 2 2 0 0 1 1 1 0 2 1 1 1 0 2 1 0 0 0 0 2 0 2 0 0 0 0 0 0 0 1 1 1 1 1 0 1 0 2 2 0 0 1 0 1 2 0 0 0 0 2 0 2 2 2 0 0 0 1 1 0 1 1 0 0 2 2 2 1 1 2 1 0 0 0 0 0 0 1 2 1 0 2 1 2 1 1 1 0 2 1 1 1 1 1 1 0 2 2 0 1 1 0 1 0 0 1 0 1 1 0 0 0 0 0 1 0 0 1 1 0 0 1 0 0 0 0 1 0 1 1 2 0 1 0 2 0 2 1 0 0 2 0 0 0 1 1 0 1 1 0 2 0 1 1 0 0 1 1 1 2 2 2 0 2 1 0 0 0 1 1 1 1 0 1 2 0 0 1 0 0 1 2 0 2 0 0 0 1 0 1 0 2 2 1 0 1 1 2 1 1 1 2 0 0 0 0 2 0 0 0 0 0 0 0 2 2 2 0 0 2 2 0 0 0 0 2 0 0 0 0 1 0 1 0 2 1 1 1 1 0 0 0 0 0 1 1 0 0 0 1 1 0 0 0 0 1 0 0 0 1 2 0 1 1 2 0 2 0 0 1 0 2 1 2 1 1 1 0 0 1 0 1 1 0 1 1 0 0 1 2 1 1 0 2 0 1 0 1 2 0 0 1 0 0 0 1 1 0 1 0 0 0 0 0 2 0 1 2 2 2 0 2 2 0 0 2 0 0 0 0 2 0 0 0 0 0 2 0 0 2 1 2 0 0 1 1 0 0 2 1 1 0 1 1 1 1 0 2 1 0 0 1 0 1 0 0 0 0 0 0 0 2 0 1 2 0 0 0 0 2 0 2 0 0 1 0 0 0 0 0 1 0 1 1 0 0 0 1 2 2 2 0 0 2 0 0 0 1 0 0 1 1 1 0 0 0 1 2 0 1 1 1 2 2 1 2 1 0 1 0 0 0 0 0 0 0 0 1 1 0 0 1 1 1 1 0 0 0 0 2 1 2 0 2 1 1 1 1 1 0 0 2 1 0 2 2 0 2 0 1 2 2 0 2 0 1 2 0 2 1 0 1 0 1 1 0 0 0 2 1 1 0 1 1 2 0 1 1 2 2 2 0 0 0 1 0 1 1 1 1 0 0 0 1 0 2 1 0 0 0 0 2 0 1 2 2 0 0 0 0 0 1 1 1 1 1 0 0 0 1 1 0 0 0 0 0 1 0 0 0 0 1 0 1 2 2 1 2 0 2 1 2 0 1 1 0 0 0 1 1 0 0 0 1 0 0 0 0 0 0 0 1 0 1 0 0 0 1 0 0 0 0 0 0 0 0 0 0 0 0 0 0 1 1 1 0 0 2 0 0 1 0 0 1 0 1 0 0 0 0 2 2 1 1 1 0 0 1 1 0 1 1 2 2 2 1 0 0 0 1 2 0 0 2 2 1 1 0 1 1 0 1 2 1 1 2 1 1 0 2 0 2 2 1 1 1 0 2 1 0 2 0 1 2 0 1 1 0 1 0 0 2 2 2 1 0 1 2 1 0 0 0 1 0 1 2 0 0 0 0 2 0 0 0 0 0 0 0 0 0 1 1 1 1 0 0 1 1 1 0 0 0 0 0 1 0 1 1 1 1 0 0 0 0 0 0 0 0 0 0 0 0 2 1 1 0 2 1 1 1 1 0 0 0 0 1 1 1 1 0 0 0 2 0 2 1 2 1 1 2 2 0 2 0 0 0 1 0 2 0 0 1 1 2 1 1 1 1 0 1 1 1 2 0 2 1 1 1 1 0 1 2 1 1 2 0 0 0 0 1 1 0 0 0 0 0 0 0 0 0 0 0 0 0 1 1 0 0 0 1 1 1 0 1 0 0 0 0 1 0 0 0 0 1 0 2 0 0 0 0 2 2 2 0 0 0 0 0 0 2 0 0 0 1 1 0 1 1 2 0 2 2 0 2 2 0 0 0 2 1 1 2 1 1 2 0 1 1 0 0 0 1 1 2 2 1 1 1 1 2 0 2 1 0 0 0 1 2 1 0 2 0 0 0 0 0 0 0 0 0 1 1 0 1 1 1 0 1 0 1 0 0 0 2 1 1 0 1 0 0 0 2 1 2 1 0 0 0 0 0 0 0 1 2 1 2 1 0 0 0 1 0 0 0 0 0 2 2 0 0 1 0 0 0 0 0 0 2 0
75 1 0 0 0 1 1 2 1 1 1 0 0 1 0 1 0 2 1 0 0 0 1 2 2 0 0 1 0 0 1 1 1 0 2 0 2 2 0 1 1 0 1 0 2 1 0 0 0 0 0 0 1 1 1 2 1 0 2 1 0 2 0 1 1 0 1 0 0 0 0 1 2 0 1 2 2 1 1 0 1 2 0 1 1 0 0 1 2 2 1 1 1 1 0 0 0 2 2 2 0 2 0 1 1 1 2 2 0 2 0 0 1 1 2 2 2 0 1 1 1 0 0 2 0 0 0 1 1 1 0 0 0 0 0 0 0 0 0 0 1 2 0 0 0 0 0 0 0 0 1 0 0 0 1 0 1 1 0 1 1 1 0 1 0 1 1 0 1 1 0 1 1 1 0 0 0 0 0 1 1 0 1 2 2 0 2 1 1 0 0 2 2 0 2 1 1 2 1 0 0 1 1 1 1 0 2 1 2 0 2 0 1 0 2 2 0 0 1 1 1 0 2 0 2 1 0 0 0 2 0 0 0 1 1 1 1 2 2 2 0 0 2 2 0 0 0 0 2 0 0 0 1 0 0 0 0 2 0 1 0 1 0 0 1 0 0 1 1 0 0 0 2 2 1 1 0 1 1 0 0 0 2 2 0 2 0 0 1 2 0 1 0 1 2 1 1 1 0 1 2 2 1 1 0 1 0 2 1 0 0 2 2 2 2 0 1 1 0 0 0 2 2 0 1 0 0 1 0 2 0 2 1 2 0 0 0 1 1 1 1 1 1 0 1 1 0 1 2 2 1 0 0 2 0 0 0 0 0 2 0 0 0 0 0 1 0 1 2 0 0 2 0 0 0 0 1 2 1 0 1 1 0 0 1 0 0 0 0 0 1 2 0 0 1 1 0 2 0 0 0 0 0 2 2 1 0 0 0 0 0 0 1 0 1 1 1 1 0 1 0 1 0 2 1 1 1 0 0 0 0 0 0 0 1 2 0 0 0 0 1 1 0 0 1 2 1 1 1 1 0 0 0 1 0 0 0 2 0 2 1 2 0 0 0 2 0 1 0 0 1 1 1 2 1 1 1 0 0 0 0 0 0 0 1 1 0 1 2 1 0 0 1 2 1 1 1 1 1 2 0 2 1 1 1 0 2 0 0 0 0 2 2 1 0 0 1 2 0 0 1 2 1 1 0 1 1 0 0 1 1 1 1 0 0 0 0 0 2 1 1 1 1 1 2 0 1 2 2 0 0 0 0 0 0 0 0 0 1 2 1 0 0 2 0 2 2 2 0 0 0 0 0 0 0 0 0 2 2 1 2 0 2 2 0 0 1 1 1 0 0 1 1 0 1 0 2 0 0 0 0 1 1 1 0 0 1 2 2 0 1 0 0 0 0 0 0 0 0 1 1 2 0 0 0 0 0 0 0 0 1 0 0 1 0 1 2 0 0 0 0 1 0 1 2 1 2 1 2 0 0 1 1 1 1 1 2 2 2 0 0 0 1 1 0 1 0 1 0 2 1 0 1 0 0 2 0 1 0 0 1 0 2 1 2 2 1 0 1 1 1 1 1 0 1 1 2 0 0 0 0 1 0 0 1 1 1 2 0 0 0 0 0 0 0 1 0 2 1 0 0 0 0 2 1 0 1 0 0 0 0 0 1 2 1 0 1 0 1 2 0 0 0 0 0 1 1 2 0 0 0 0 1 0 0 0 1 0 1 1 0 1 2 1 0 0 2 1 0 2 1 1 0 0 0 0 0 0 0 2 2 2 1 0 0 2 0 2 1 2 1 1 2 0 0 0 0 0 0 0 0 1 0 0 0 0 2 1 1 1 1 0 1 1 1 1 0 1 1 2 2 2 0 0 0 2 0 1 0 1 0 0 0 0 1 0 0 0 2 1 2 0 0 0 0 0 0 1 1 0 0 0 1 1 1 0 1 0 0 1 0 2 0 0 0 1 0 0 1 0 0 0 0 2 1 1 0 2 2 1 1 0 2 0 0 1 1 1 0 0 2 1 0 1 2 1 1 2 0 0 0 1 0 2 2 2 0 2 0 2 0 0 0 0 1 1 1 1 2 0 0 1 2 1 1 0 1 1 0 0 2 2 0 1 1 0 1 0 0 0 1 0 0 1 0 2 1 0 0 1 1 1 1 1 2 0 2 0 0 0 1 0 0 1 0 0 1 1 0 1 0 0 0 1 1 0 0 1 1 0 0 0 0 1 0 0 1 0 0 0 0 0 0 2 1 0 0 0 0 1 2 2
76 0 0 0 1 0 2 2 1 1 1 0 0 0 0 0 0 1 1 0 1 1 0 2 2 0 0 2 1 1 1 1 2 1 2 0 2 1 0 1 1 0 0 1 2 1 1 0 0 1 1 0 1 1 1 1 0 0 1 1 0 0 0 2 0 1 0 1 0 1 0 0 2 0 0 2 2 2 2 0 2 1 0 2 2 0 1 0 0 2 0 0 1 1 0 0 0 1 1 1 0 2 0 0 2 2 0 2 0 2 0 2 1 1 1 1 1 0 2 0 0 0 2 0 0 2 0 2 2 2 0 0 0 0 1 0 1 0 0 1 1 1 0 0 0 1 0 0 0 0 0 1 0 1 0 0 0 2 0 2 1 1 0 1 1 2 0 1 0 1 1 0 2 0 0 0 1 0 0 1 1 1 0 2 1 0 2 1 0 0 0 1 2 0 2 0 1 2 0 0 0 0 0 1 2 0 2 1 2 0 2 0 1 0 2 2 0 1 0 0 0 0 0 0 2 0 0 0 0 1 0 0 0 0 0 0 0 1 1 0 0 0 2 1 1 1 1 0 2 0 0 0 0 0 0 1 0 0 0 0 0 0 0 0 1 0 0 0 1 0 1 0 0 2 0 1 0 2 2 2 2 2 2 2 0 1 0 0 0 2 0 2 0 0 2 0 2 1 0 1 1 0 1 1 0 1 1 0 1 0 0 1 2 1 0 0 1 0 1 0 1 2 0 0 1 0 0 1 1 2 0 1 1 2 0 0 0 1 1 1 1 1 2 0 0 0 0 0 2 0 0 0 0 1 0 1 0 0 0 0 0 0 1 1 1 0 0 0 1 1 1 1 0 0 0 0 1 2 1 1 1 2 1 1 1 0 0 0 0 0 0 0 0 0 2 1 1 0 0 0 0 0 1 1 1 1 1 2 0 0 0 0 0 1 1 2 0 0 0 0 0 0 1 1 1 2 1 0 0 1 2 0 0 1 0 1 0 1 0 0 1 1 0 0 0 1 2 1 1 2 0 1 1 1 1 1 1 2 1 1 1 1 1 1 0 0 0 2 0 1 1 1 1 2 2 0 1 0 0 1 0 0 1 1 2 1 0 1 1 0 0 1 0 1 0 1 1 1 1 1 1 1 2 1 1 0 1 1 0 0 0 0 0 1 0 1 1 2 0 0 1 2 1 1 0 1 1 2 0 0 2 0 0 0 0 1 1 2 0 2 0 2 0 1 2 0 0 1 1 0 1 1 0 0 1 1 1 2 1 1 0 0 0 2 1 1 1 2 2 0 0 0 0 0 0 0 0 2 2 2 2 0 1 1 0 0 1 0 0 0 0 1 0 0 0 1 0 0 0 0 0 1 0 1 0 0 0 0 0 0 0 0 0 2 1 1 0 0 0 0 0 1 0 0 0 0 0 1 0 0 2 0 0 1 0 0 2 1 1 0 0 0 0 2 1 1 2 1 2 1 0 1 1 1 0 2 1 1 1 0 0 0 1 0 2 1 1 0 2 0 0 1 1 0 0 1 1 1 1 1 0 1 2 0 1 2 1 0 1 1 1 1 0 1 1 1 2 0 1 1 1 1 0 0 1 1 1 1 0 0 1 1 0 0 0 0 0 1 0 0 0 0 0 2 0 0 1 0 1 0 0 0 0 2 0 0 0 0 0 1 0 0 1 1 2 0 2 1 1 2 0 2 0 0 0 0 0 0 2 0 0 0 2 1 1 0 2 1 0 0 0 1 1 0 0 0 0 0 1 1 1 1 0 1 1 1 1 2 2 2 1 2 2 2 0 1 0 0 0 0 0 0 0 0 2 1 0 0 1 1 2 0 0 0 2 2 0 2 2 2 2 2 0 0 1 2 1 0 1 1 0 1 1 1 0 1 0 0 1 0 0 0 1 1 1 0 1 0 0 0 0 0 0 2 0 0 0 0 0 1 0 2 0 0 0 0 1 0 2 0 0 0 1 1 1 0 0 2 2 2 2 0 0 0 0 0 0 1 0 0 2 2 0 2 2 1 1 2 0 0 0 2 0 2 2 1 0 1 0 2 0 1 1 1 2 2 1 1 1 1 0 2 2 1 0 1 1 1 0 0 2 1 0 1 1 1 1 2 2 0 0 0 2 2 2 1 1 0 0 0 1 0 2 0 0 0 0 1 0 0 2 0 0 0 1 0 1 0 0 0 0 0 0 0 0 2 2 0 1 2 1 1 0 0 0 0 0 0 0 1 0 0 0 1 2 0 0 1 1 0 2 1
77 1 0 0 0 0 0 2 2 2 1 0 0 1 0 0 0 1 0 1 0 0 0 1 1 0 1 1 1 1 1 0 0 2 1 2 1 2 0 2 2 0 0 0 2 0 1 2 0 2 0 0 0 2 0 0 0 0 0 0 1 2 0 2 0 1 1 0 1 1 0 0 2 0 1 2 2 1 1 2 0 2 0 1 1 0 0 1 2 2 1 1 1 1 1 0 0 1 1 2 2 2 0 1 2 1 2 1 1 1 0 1 1 1 1 1 1 0 1 0 0 0 2 0 1 1 0 0 2 0 0 0 0 0 1 0 0 0 0 1 0 2 0 0 1 0 0 0 0 0 0 0 1 2 1 0 0 0 0 1 2 1 0 1 0 0 0 0 0 2 0 0 0 2 1 0 1 0 0 1 1 0 0 1 1 0 1 0 0 0 0 1 2 2 2 0 0 1 0 0 0 0 0 0 0 1 1 1 2 0 2 0 1 0 2 2 0 0 2 2 2 0 1 1 1 0 0 1 0 2 1 1 0 0 0 0 0 1 1 1 0 0 2 2 0 0 0 0 2 0 0 0 0 0 0 1 0 0 0 0 0 0 1 1 1 0 0 0 2 0 2 1 1 1 0 0 1 0 1 0 1 1 2 2 0 2 2 1 2 2 0 2 1 0 2 1 2 0 0 1 1 0 0 0 0 0 0 1 1 0 0 1 1 2 2 0 1 0 1 0 1 2 0 0 1 0 0 0 0 1 0 1 1 2 1 1 1 1 1 0 0 0 2 0 0 0 1 1 2 1 1 0 0 2 0 0 1 0 0 1 0 0 0 0 0 0 0 1 2 1 1 1 1 1 0 1 2 2 1 0 1 1 0 0 1 0 0 1 1 1 1 1 0 0 1 1 0 0 1 1 0 0 1 1 1 0 1 1 0 0 0 0 0 0 2 2 0 0 0 0 1 1 0 0 0 0 1 0 0 0 2 1 0 1 0 1 1 2 0 1 0 2 0 0 1 1 1 1 1 1 1 1 1 1 1 1 1 0 0 0 0 0 0 0 0 2 1 1 0 0 1 1 0 2 2 0 0 0 0 0 1 0 1 0 2 0 0 1 2 1 1 0 0 0 0 0 2 0 0 2 0 2 1 0 0 1 1 2 0 0 0 1 1 1 0 0 1 2 1 1 0 2 2 1 0 1 0 0 0 2 0 2 0 0 0 0 1 2 2 0 0 1 0 2 2 0 2 1 1 0 0 0 0 0 1 1 1 0 1 0 0 0 1 1 0 0 0 1 1 1 0 1 2 0 2 1 2 1 1 1 1 0 1 1 1 0 0 0 0 0 0 2 1 1 0 1 0 0 0 0 0 1 1 0 0 0 1 1 1 2 0 0 1 1 1 1 1 0 0 0 0 1 0 1 0 0 0 2 0 0 0 0 1 2 0 1 2 0 0 0 0 2 0 1 1 1 2 1 2 0 0 2 0 2 1 2 1 2 2 0 0 0 1 1 1 1 1 1 1 1 1 0 0 0 1 1 1 2 1 1 0 0 2 0 2 2 1 0 2 2 2 0 0 0 1 1 1 0 1 1 0 1 0 1 1 2 1 2 0 0 0 0 0 0 0 1 0 0 0 0 1 0 1 1 1 1 1 0 0 0 0 0 0 2 0 0 0 0 0 2 2 2 0 0 0 1 1 0 0 0 0 0 0 0 0 1 1 0 0 0 0 0 2 0 1 0 2 2 0 2 0 0 1 0 0 0 0 0 1 0 1 2 1 0 0 0 1 2 1 2 1 1 1 0 1 0 0 1 0 0 0 1 0 0 0 1 2 0 1 0 1 0 0 0 2 2 0 1 0 0 0 0 0 0 1 0 0 1 0 1 0 0 1 0 0 0 0 1 2 1 0 2 1 1 1 0 1 1 1 0 0 0 0 2 0 0 0 0 0 1 0 2 0 0 0 2 0 0 2 1 1 0 2 0 2 0 0 1 2 2 2 1 2 0 0 0 0 0 0 1 1 1 0 2 2 1 1 2 0 0 0 1 0 1 1 2 0 1 1 1 1 0 0 0 0 0 2 2 2 1 0 2 2 0 0 2 1 1 0 0 2 2 0 1 0 0 0 0 2 1 0 0 2 2 1 0 1 0 0 0 1 0 1 2 0 0 2 2 2 0 2 0 1 0 0 0 0 0 0 1 0 1 0 1 1 1 1 0 1 0 0 0 0 1 1 1 0 0 0 0 0 0 0 2 0 0 0 0 0 0 0 0
78 1 0 0 0 0 1 2 2 1 1 0 1 1 0 0 1 0 0 1 1 1 0 2 2 0 1 1 1 1 1 2 1 2 1 0 2 1 0 0 0 0 0 0 1 0 0 0 0 0 0 0 0 0 2 1 0 0 1 1 0 1 0 1 0 0 0 0 1 1 0 0 2 1 1 2 2 1 1 0 2 2 0 2 2 0 0 1 2 2 0 1 0 2 0 0 1 1 0 0 1 2 0 0 2 2 2 1 1 1 1 2 0 1 0 1 1 0 0 2 2 0 1 1 0 1 0 0 1 0 0 0 0 0 1 0 0 1 0 1 0 2 0 0 2 2 0 0 0 0 0 1 0 0 0 0 0 1 0 0 2 1 0 1 2 2 2 0 0 2 0 1 0 2 0 0 2 1 1 1 0 1 1 2 1 0 2 2 0 1 1 2 2 1 2 0 0 1 0 0 0 0 0 1 0 1 2 1 0 1 1 0 1 0 1 2 2 0 0 0 1 1 2 0 0 0 0 0 0 0 1 1 0 0 0 0 0 1 1 1 0 1 2 2 0 0 0 0 2 0 0 0 1 1 0 2 0 2 1 1 1 1 1 0 0 0 0 0 1 0 1 1 0 2 0 0 0 1 2 0 0 1 2 2 0 2 0 2 0 2 0 0 0 0 2 0 2 0 0 0 1 0 0 0 0 1 1 0 1 0 0 0 2 1 1 0 0 1 0 0 0 2 1 1 0 0 0 0 0 1 0 2 0 2 0 0 0 0 2 0 1 1 2 1 0 0 1 1 2 2 1 0 0 1 0 1 1 0 0 1 0 0 2 1 2 0 0 2 2 0 0 2 1 1 1 1 1 2 0 0 1 1 1 0 2 1 0 0 1 2 2 2 0 0 2 0 0 0 0 0 0 0 1 0 1 0 1 1 0 0 0 0 1 0 0 1 1 0 0 0 0 1 0 0 1 1 0 1 1 0 2 0 0 1 1 2 0 1 0 0 1 1 0 0 0 1 1 2 2 0 0 1 1 2 1 1 1 0 0 0 1 1 0 0 0 2 0 1 0 0 0 1 2 0 1 1 0 0 0 1 0 0 0 0 0 0 0 0 2 0 1 0 0 1 2 0 2 1 2 0 2 1 2 2 2 0 1 1 0 0 0 2 1 0 0 1 0 1 0 1 1 1 1 1 0 2 0 0 0 2 0 1 0 0 1 0 0 1 1 0 0 1 0 0 0 1 0 1 1 0 0 0 0 0 1 2 1 1 0 1 0 0 1 2 0 1 1 2 1 0 0 0 1 0 1 1 1 2 2 0 2 0 2 2 2 0 2 1 1 1 0 2 0 1 0 0 0 0 1 0 0 1 1 0 0 0 1 1 1 1 1 0 0 0 0 0 0 0 0 0 0 0 0 1 0 0 1 0 0 0 1 0 0 2 0 1 2 0 1 0 0 1 0 1 2 2 2 1 1 0 2 2 1 1 1 2 1 1 1 0 0 0 0 0 0 2 1 1 0 0 0 0 0 0 2 2 0 1 0 0 0 1 2 1 2 1 1 0 1 1 1 1 0 1 0 0 1 0 1 1 0 1 0 1 0 1 1 2 0 0 0 0 0 0 0 1 0 2 1 0 0 0 0 1 1 0 0 0 0 0 0 0 0 1 1 1 1 0 1 1 0 0 0 0 0 1 1 0 0 2 2 2 1 0 0 1 1 0 0 0 0 0 2 0 0 0 2 1 0 0 0 0 0 0 0 1 0 0 2 0 1 1 2 0 0 0 0 2 2 2 0 2 2 0 1 0 0 0 0 1 0 0 0 0 1 1 2 0 0 1 2 1 0 0 1 1 0 2 2 2 2 2 0 0 2 0 0 1 1 0 1 0 2 1 0 1 1 2 2 0 1 1 0 0 0 0 0 1 0 0 0 0 0 2 0 0 0 0 0 0 0 1 1 0 0 0 0 0 1 0 0 0 1 0 2 1 1 0 2 2 2 0 2 0 0 0 0 0 1 0 0 1 1 1 0 0 2 1 0 0 0 1 0 1 2 1 1 1 0 1 1 1 0 0 0 0 2 2 2 0 0 2 2 0 0 1 2 2 2 0 1 1 1 1 0 0 1 1 1 0 0 0 1 1 0 2 0 0 0 0 2 0 0 1 2 0 2 0 0 0 2 0 1 0 0 0 0 0 1 1 0 0 0 0 0 1 2 2 2 0 0 0 0 0 0 0 0 0 0 0 0 1 0 1 1 0 1 0 0 0 0 0
79 1 0 0 0 0 0 1 2 0 0 0 0 0 0 0 0 2 0 0 0 0 0 2 2 0 1 1 0 0 1 0 1 1 2 0 2 2 0 1 1 0 0 0 2 1 1 0 0 1 1 0 0 0 2 1 0 0 0 0 1 2 0 1 0 1 0 1 0 0 0 0 1 0 1 1 1 0 0 0 1 1 0 1 1 0 0 0 2 2 0 0 0 2 1 0 0 1 1 1 0 2 0 1 1 1 1 2 0 2 0 1 1 2 0 2 1 0 0 1 1 0 2 0 0 0 0 0 2 0 0 0 0 0 1 0 1 0 0 0 2 0 0 0 0 1 0 0 0 2 0 2 1 1 0 0 0 1 0 0 0 1 0 0 2 1 1 0 1 1 1 1 0 2 0 0 1 0 0 1 1 1 1 2 1 0 2 1 0 1 1 2 1 0 1 0 1 2 0 0 0 2 0 0 2 1 2 1 2 1 2 0 1 0 2 2 0 1 2 0 1 1 2 0 1 2 1 0 0 2 0 0 0 0 0 0 0 2 2 1 0 0 2 2 0 0 0 0 1 1 1 1 0 1 0 2 0 1 1 1 1 1 0 0 1 1 1 0 0 0 0 1 2 2 0 0 1 1 2 1 1 2 2 1 0 1 0 0 0 1 1 0 1 1 2 1 2 2 0 1 1 0 0 0 0 0 1 0 1 0 0 2 1 0 2 0 0 1 0 0 0 2 0 0 1 0 0 0 0 1 0 0 0 1 0 0 0 0 2 0 0 0 0 0 1 1 0 0 2 1 0 0 0 2 0 0 1 0 0 1 1 1 2 1 2 0 0 1 2 0 0 2 0 0 1 1 2 1 1 0 2 1 0 0 0 0 0 0 0 0 0 0 0 0 1 1 0 0 0 0 0 0 1 1 1 0 1 2 0 0 0 0 0 1 0 1 1 1 0 1 0 1 0 2 1 2 0 1 1 1 0 1 0 0 0 0 0 1 0 0 2 0 0 0 1 1 1 0 0 0 1 0 1 2 2 1 2 1 1 0 1 1 0 0 0 1 0 2 0 0 0 0 0 2 1 0 1 0 0 0 1 0 0 0 0 0 0 2 2 0 2 0 0 1 1 1 2 1 1 2 0 2 2 2 2 0 2 1 0 0 0 2 0 0 0 0 0 2 0 1 0 2 2 2 2 0 0 1 0 1 1 0 0 0 1 1 1 1 2 0 1 1 0 0 0 0 1 1 1 0 1 1 0 0 0 0 0 0 0 0 0 0 2 2 0 0 0 2 2 2 1 0 0 0 0 0 0 2 2 2 2 0 1 0 1 1 1 2 1 0 0 1 0 0 1 1 0 1 1 0 1 1 0 0 2 0 0 1 1 1 1 1 0 0 0 0 0 0 0 1 1 2 0 1 0 1 1 1 0 0 1 0 1 1 0 0 1 0 0 0 0 2 0 1 1 0 1 0 1 1 1 1 0 1 0 2 1 2 2 0 0 0 1 1 0 1 0 2 0 2 2 0 1 0 1 2 0 1 0 0 1 0 2 0 2 2 1 1 1 0 1 2 0 0 0 0 1 1 0 1 1 0 0 1 1 2 0 1 0 0 0 0 0 1 0 0 0 0 1 0 0 0 2 2 0 1 1 0 1 0 1 1 0 2 1 1 1 0 2 2 0 0 0 0 0 0 0 0 0 0 0 0 2 0 0 1 0 0 0 0 0 0 2 1 1 0 2 1 1 2 1 0 0 1 0 0 0 0 1 1 2 2 0 0 0 1 0 1 1 2 0 2 2 0 1 0 0 1 0 0 0 1 0 0 0 1 0 0 0 2 2 0 1 1 0 2 1 2 0 1 0 0 0 1 2 0 0 2 0 0 0 1 2 2 0 0 0 0 0 0 0 0 1 1 1 0 1 1 1 0 0 0 1 2 0 0 0 0 0 0 0 1 0 0 0 0 0 0 1 0 0 0 1 1 0 1 0 1 2 1 1 1 2 0 0 0 1 0 1 0 1 2 0 2 2 0 2 2 0 0 0 1 0 2 2 1 1 2 0 1 1 1 0 1 1 1 2 1 1 0 0 1 2 0 1 1 1 1 0 0 2 2 0 2 0 0 0 0 0 0 0 0 1 1 1 1 1 2 0 0 1 0 0 2 2 0 2 1 1 0 2 0 0 0 0 0 1 0 0 1 0 1 0 0 0 0 1 0 0 1 1 0 0 1 0 0 1 1 1 1 0 0 1 1 1 0 0 1 1 1 2 0
80 1 0 0 0 0 0 2 2 1 0 0 0 0 0 0 0 2 1 0 0 0 1 1 2 1 0 0 0 0 1 1 1 1 2 0 2 1 1 0 0 0 0 0 1 0 1 0 1 1 0 0 0 0 0 0 0 1 1 0 1 2 0 2 0 0 0 1 0 0 0 0 2 0 0 2 1 0 0 0 1 1 1 0 1 0 0 2 2 2 0 1 1 1 0 0 0 1 1 1 0 2 0 1 2 1 2 2 0 2 0 1 1 2 1 2 2 1 1 1 1 1 2 0 0 0 0 0 1 0 0 0 0 1 0 0 0 0 0 1 0 2 0 0 2 2 1 0 0 1 1 1 0 0 0 0 0 2 0 2 1 1 1 0 1 1 1 1 0 1 0 1 0 2 0 0 1 0 0 1 1 1 0 0 0 0 0 2 0 0 0 2 2 1 2 0 2 2 0 0 0 1 1 0 2 0 2 0 0 0 1 0 2 0 1 2 1 1 2 1 2 1 2 0 2 1 0 0 0 2 0 0 1 1 1 1 0 1 2 1 0 0 1 2 0 0 1 0 1 1 1 1 1 0 0 1 1 1 1 1 1 1 0 0 0 0 0 1 2 0 1 0 1 1 1 2 0 1 2 2 2 1 2 1 1 0 1 1 0 2 0 1 1 0 2 1 0 1 1 0 1 1 1 0 1 0 1 0 1 0 0 1 1 2 1 0 0 1 0 0 0 1 0 0 0 0 1 0 1 0 0 2 0 1 0 0 0 2 0 1 0 1 2 0 0 0 0 0 1 1 0 1 0 1 0 1 1 1 0 1 0 0 2 2 2 1 0 0 2 2 2 0 0 0 1 1 1 0 0 1 2 0 1 1 2 0 1 0 0 0 0 1 1 0 2 0 0 1 0 0 0 0 0 2 2 0 1 0 0 0 0 0 0 2 0 2 0 0 0 0 1 1 0 2 0 1 1 2 2 0 1 1 0 2 0 0 0 0 0 0 0 2 0 0 1 1 1 0 1 1 0 1 1 2 1 1 1 1 0 1 1 1 0 0 0 2 1 2 0 0 0 0 0 2 0 1 0 0 0 0 2 0 0 1 1 1 0 1 2 0 1 0 0 1 1 0 2 0 1 2 0 2 1 0 1 0 2 1 0 0 0 1 1 0 0 0 0 2 0 2 1 2 1 1 0 1 0 0 0 2 0 2 0 1 1 0 1 0 0 1 1 1 0 1 1 0 1 0 0 0 1 1 0 0 1 0 0 1 1 1 0 0 0 0 0 1 1 1 1 0 1 1 1 0 0 1 1 1 1 0 1 0 0 0 0 0 0 1 1 0 0 1 2 1 0 0 0 0 0 0 1 1 1 0 0 1 1 1 1 2 0 0 1 2 1 1 0 0 0 0 0 0 0 0 0 1 1 1 0 0 0 0 1 1 1 0 1 0 0 0 0 1 0 1 2 2 2 1 2 0 0 1 1 1 1 1 2 2 1 1 1 0 1 1 1 1 1 1 0 1 1 0 1 0 1 1 1 1 1 1 1 0 2 1 1 1 0 0 2 2 2 0 1 0 1 0 1 0 0 0 0 0 0 1 1 2 1 2 0 0 1 1 1 0 1 1 0 2 0 0 0 0 1 2 0 1 1 0 0 0 0 0 0 2 1 0 0 0 1 1 0 0 2 2 2 0 2 1 0 0 0 0 1 0 0 0 0 0 1 0 0 0 2 0 0 0 2 2 0 1 0 0 1 0 0 1 0 0 1 1 1 1 0 0 0 1 0 2 1 2 1 1 2 1 0 1 0 1 0 0 1 1 0 0 1 1 1 0 1 1 2 0 0 0 1 1 1 2 1 2 1 1 0 1 2 1 1 2 0 0 0 0 2 1 0 0 0 0 0 0 0 0 0 0 0 0 0 1 1 0 0 0 0 2 0 0 0 0 0 1 0 1 0 0 0 1 1 0 2 1 1 0 1 1 1 0 0 0 0 0 1 0 2 0 0 0 1 1 0 0 1 2 0 2 2 1 1 2 0 0 0 2 0 2 1 2 0 0 1 1 1 0 0 0 0 0 2 1 1 0 0 1 2 1 0 1 0 1 1 0 1 1 0 2 0 0 0 1 1 0 0 0 2 1 0 0 1 0 0 0 2 0 2 0 1 0 1 0 0 0 0 1 0 0 0 0 1 1 1 1 1 0 0 0 0 2 2 1 1 0 0 0 0 1 0 1 1 0 1 0 0 0 0 2 1 0 0 0 0 0 2 0
81 0 0 0 0 0 1 0 1 1 1 1 0 2 1 0 0 2 1 0 0 0 0 2 2 0 0 2 0 0 2 0 0 2 0 1 1 0 0 1 0 1 0 0 1 0 0 0 0 0 0 0 2 2 0 2 1 0 0 1 1 1 0 1 1 0 1 1 0 0 0 1 1 0 1 1 1 0 0 0 0 0 1 0 1 0 0 0 2 2 0 0 1 1 0 0 0 1 1 1 0 2 1 1 2 0 2 2 0 2 0 1 0 2 0 1 0 1 0 1 1 1 1 1 0 0 0 1 1 1 0 0 0 0 0 0 0 0 0 1 0 2 0 0 2 2 1 0 0 1 0 2 0 0 0 0 0 1 0 1 0 0 0 1 0 1 2 1 1 0 0 2 0 2 0 0 0 0 0 0 0 1 0 2 1 0 2 1 0 0 0 1 2 1 2 0 1 2 0 1 0 1 0 1 2 0 2 1 1 0 0 0 1 0 1 2 0 0 1 1 1 0 2 0 0 0 0 0 0 2 0 0 0 1 1 0 0 1 1 1 0 1 2 0 1 2 2 0 1 1 1 1 0 0 0 0 0 2 1 1 1 1 0 0 0 0 0 0 2 1 0 1 1 2 0 0 0 0 1 0 0 2 2 2 0 2 1 1 0 2 0 0 0 0 2 0 2 0 0 0 1 0 0 1 0 1 0 0 1 0 0 1 1 2 0 0 0 0 0 0 0 2 1 1 1 0 0 0 1 1 0 2 0 2 1 0 0 2 0 1 2 2 2 1 0 0 1 0 2 0 0 0 0 1 0 1 1 0 0 1 0 0 2 1 2 0 0 2 2 0 0 2 1 1 1 1 2 0 0 0 1 0 0 0 2 1 1 0 0 0 0 0 2 1 2 0 2 1 0 0 0 0 1 1 2 0 0 1 0 0 0 1 0 1 1 1 1 0 0 0 1 2 0 1 2 2 0 0 0 0 1 0 0 1 1 1 1 0 0 1 1 0 0 1 1 2 1 2 2 1 0 2 0 1 1 0 1 2 1 1 1 1 1 0 0 2 1 2 0 1 1 1 0 2 0 0 0 0 0 1 1 0 0 0 2 0 0 1 1 0 0 1 0 1 0 0 1 0 1 2 0 2 0 0 0 0 0 1 1 0 1 0 1 0 0 1 0 2 0 1 0 2 2 2 1 1 1 0 0 1 1 1 0 1 1 0 1 1 1 1 1 1 0 2 2 1 0 0 0 0 1 1 0 0 1 0 0 0 0 1 1 1 0 2 0 2 1 2 2 1 0 0 0 0 1 0 1 1 1 1 2 0 2 1 1 1 1 1 0 0 1 0 0 0 0 0 2 0 0 0 0 2 0 1 0 0 0 0 1 1 0 0 0 0 0 0 0 0 1 0 0 2 0 0 0 1 1 2 0 0 0 2 0 0 0 0 2 0 1 0 0 2 0 2 2 2 2 0 0 0 0 2 1 1 0 2 0 1 1 0 0 0 0 1 0 1 0 1 0 0 0 0 1 0 1 1 1 1 1 0 0 0 2 0 2 2 0 0 1 1 1 1 0 0 1 1 1 0 1 1 0 2 0 2 1 2 1 2 0 0 0 0 0 0 0 1 0 1 1 0 0 0 1 2 0 2 2 0 1 0 0 0 0 2 1 0 0 0 1 2 1 1 0 0 0 0 0 0 0 1 1 1 0 0 0 1 1 0 1 0 0 0 1 0 0 1 2 2 0 0 0 0 0 0 0 0 0 0 0 2 2 2 1 0 0 1 0 2 1 1 0 0 2 0 0 0 0 1 0 0 0 1 0 0 0 2 1 1 1 1 1 1 0 0 1 2 1 1 0 0 0 1 0 1 2 1 1 1 1 0 0 0 1 1 0 0 0 0 0 0 0 0 1 1 1 0 1 0 0 2 0 0 1 2 0 0 0 1 0 0 0 1 0 0 0 0 0 0 2 1 1 0 0 2 1 1 0 1 2 1 2 0 2 0 0 0 1 0 0 0 2 0 1 0 2 0 2 2 0 0 0 1 0 2 2 0 2 1 0 2 0 0 0 1 1 1 2 2 2 0 0 2 2 1 1 1 2 1 1 1 1 1 0 2 0 0 1 1 1 0 0 0 1 2 0 1 0 0 0 0 1 0 1 1 0 0 1 1 1 2 0 2 0 0 0 0 0 0 0 1 0 0 0 0 0 0 1 1 1 0 0 0 0 0 0 0 0 0 0 0 0 1 1 1 1 0 0 0 0 0 1 0
82 0 0 0 0 0 0 2 2 1 0 0 0 0 0 0 0 0 0 2 1 0 0 1 1 0 1 2 0 1 0 1 0 2 2 1 2 2 0 1 1 0 0 1 2 1 0 1 0 2 0 0 1 1 1 0 0 0 0 2 1 2 0 1 0 1 0 1 1 1 0 1 2 1 1 2 2 1 1 0 2 2 0 0 0 0 0 0 2 2 0 0 1 1 0 0 0 0 0 0 2 0 0 1 2 1 2 2 0 2 1 2 0 0 0 0 0 0 1 1 1 0 0 2 0 0 0 0 1 0 0 0 0 0 0 0 0 1 0 0 0 2 0 0 1 1 0 0 0 0 1 0 0 1 1 0 0 1 0 1 1 1 0 1 2 2 2 0 1 1 0 0 0 2 0 0 0 1 0 1 1 1 1 1 1 0 1 0 0 0 0 2 1 0 1 0 2 2 0 0 0 0 1 1 2 1 2 1 1 0 1 0 1 0 1 2 1 0 1 0 1 1 2 0 1 1 1 0 0 0 0 0 0 0 0 0 0 2 2 2 0 0 2 2 0 0 0 0 2 0 0 0 0 1 0 1 0 2 1 1 1 1 0 0 1 0 0 0 2 0 0 2 1 2 1 1 0 2 2 1 1 1 2 1 1 1 1 0 0 1 1 0 1 0 2 1 2 0 0 0 0 0 2 0 2 0 0 0 1 0 1 2 1 1 2 0 0 1 1 0 1 2 0 0 1 0 0 1 1 2 0 1 0 1 0 0 0 2 0 1 0 1 2 0 0 0 0 0 2 0 0 0 0 1 0 1 1 0 0 2 0 0 1 0 1 0 0 2 2 0 0 2 1 1 0 0 0 1 1 0 0 1 1 1 2 0 0 0 0 0 0 1 1 0 2 0 0 1 0 0 0 0 0 2 2 1 0 1 0 0 0 1 0 1 0 1 1 0 0 0 1 1 0 1 2 2 0 0 0 1 1 1 0 1 0 0 0 1 0 0 0 1 0 1 2 2 0 1 1 1 1 1 0 1 1 0 1 1 1 0 0 1 0 0 0 2 2 2 0 1 1 1 2 1 1 0 0 0 0 1 2 0 0 0 2 1 0 0 1 0 1 1 0 2 2 0 2 0 2 2 0 2 0 0 0 0 1 1 1 0 1 0 1 1 1 0 1 2 2 2 0 2 1 2 1 0 0 0 1 2 0 0 0 0 0 0 0 1 0 1 0 1 0 0 1 0 1 1 1 0 0 1 0 0 0 2 0 1 0 1 0 0 0 1 1 0 0 2 1 0 0 0 0 0 1 1 1 2 1 0 2 0 1 0 1 0 0 2 2 1 0 0 0 0 0 1 0 1 1 1 0 2 1 0 1 1 1 1 1 1 0 0 1 1 1 1 0 0 0 0 0 1 0 0 0 1 1 1 0 0 0 0 0 1 0 0 2 0 0 1 0 0 0 1 2 1 1 1 2 0 0 1 0 2 1 2 2 1 1 0 0 0 2 0 1 1 0 2 0 1 1 0 1 0 1 2 0 0 1 0 1 1 2 1 2 1 2 0 1 1 2 0 0 0 1 0 2 1 1 2 0 2 0 1 0 1 1 2 0 0 1 0 0 0 0 2 1 1 0 0 0 0 2 2 0 2 2 0 0 0 0 0 0 2 0 0 0 0 2 2 0 0 0 0 1 0 1 0 0 1 0 1 0 0 0 1 0 0 0 0 0 0 1 1 0 1 1 1 0 1 0 0 0 0 0 0 0 0 0 2 2 2 2 0 0 1 0 1 0 2 0 1 2 0 0 0 0 1 0 1 0 2 0 0 1 0 1 0 1 0 1 0 1 1 1 1 1 1 0 1 1 1 0 0 1 1 0 1 0 0 0 0 2 1 0 0 0 0 1 0 1 0 2 1 2 1 2 2 1 0 0 0 2 1 0 0 2 0 0 1 0 1 1 0 0 1 1 0 2 0 0 0 0 2 1 1 0 1 2 2 2 0 0 0 0 2 0 1 0 0 2 0 1 1 2 0 2 1 0 0 0 1 0 2 2 1 0 1 0 1 0 1 0 1 1 1 2 0 2 0 1 1 0 1 0 1 2 0 1 0 2 2 0 1 1 0 0 0 0 0 0 0 1 0 0 0 0 1 0 1 0 0 1 1 1 0 1 0 0 0 1 0 0 0 0 0 0 0 0 0 0 0 0 0 0 0 0 0 0 1 1 0 0 2 0 1 1 0 0 0 0 0 1 2 1 0 1 0 0 1 2 2
83 1 0 0 1 0 1 1 1 1 1 1 0 1 0 0 0 2 2 2 2 0 0 2 2 0 2 2 0 0 1 2 1 2 1 1 1 2 0 2 1 1 0 0 2 0 1 0 0 0 0 0 0 0 2 0 0 1 1 1 0 0 0 1 1 0 1 1 0 1 1 1 2 0 1 2 2 2 2 0 2 2 0 1 2 0 0 1 1 1 0 0 0 1 0 0 0 2 2 2 0 2 0 1 2 1 2 2 0 2 1 2 0 1 1 1 1 0 1 1 1 0 1 1 0 1 0 2 2 2 0 0 0 0 1 0 1 0 0 1 2 1 0 0 2 2 1 0 0 0 1 1 2 0 1 0 1 0 1 2 2 2 0 2 2 2 2 0 1 1 0 0 1 1 0 0 0 0 0 0 0 1 1 2 2 0 2 1 1 0 0 2 2 0 2 2 2 2 0 0 2 0 0 0 1 1 2 0 1 1 2 0 2 0 2 2 1 0 2 1 2 1 2 0 1 1 0 0 0 2 1 1 0 1 1 1 1 2 2 2 0 0 2 2 0 0 0 0 2 0 0 0 0 0 0 1 0 2 0 1 0 1 0 0 0 0 1 1 1 1 0 1 1 2 0 0 1 1 1 1 1 1 2 1 0 2 1 1 1 1 1 1 0 0 2 0 1 2 0 1 1 0 1 0 0 0 1 0 0 0 0 0 2 1 2 0 1 0 1 0 1 2 1 0 1 0 1 0 0 2 0 1 2 2 1 1 1 1 1 2 1 2 2 0 0 1 0 0 1 1 0 1 0 1 0 1 0 0 0 2 0 0 1 1 1 0 0 1 1 0 0 2 0 0 0 0 1 1 2 0 1 1 1 1 1 0 1 0 0 0 0 0 0 0 1 1 0 0 0 0 0 0 0 2 2 1 0 0 0 0 0 1 0 0 0 1 1 0 1 0 0 1 0 1 1 1 0 0 0 0 1 0 2 0 2 0 0 1 1 1 0 2 0 0 1 1 1 1 1 1 0 0 1 1 1 1 1 2 0 2 2 1 0 0 0 2 0 1 0 0 0 1 1 1 2 0 0 0 0 0 0 0 0 1 1 0 1 1 1 0 0 2 0 2 0 0 1 0 1 1 1 2 2 1 2 0 2 1 0 0 0 1 0 0 1 0 0 2 0 0 1 2 1 1 0 0 0 0 1 2 0 1 1 0 0 0 1 0 1 0 1 2 0 1 1 0 1 2 2 0 0 0 0 1 1 1 0 1 0 1 1 0 0 0 0 0 0 1 0 0 0 1 1 0 1 1 2 2 2 0 2 0 1 0 1 1 1 1 1 0 0 2 0 1 0 2 0 0 0 0 0 1 0 1 0 0 1 1 0 1 0 0 0 0 0 0 0 0 1 0 0 1 0 0 0 2 2 0 0 0 2 0 0 2 0 1 2 0 1 0 1 1 0 0 2 2 2 1 1 0 0 1 0 0 1 2 2 1 1 0 0 0 1 0 0 2 2 0 1 1 1 1 1 0 0 1 2 0 1 0 1 1 1 1 1 0 1 1 2 1 1 0 0 1 0 0 2 0 1 1 0 1 0 0 2 2 2 2 0 0 1 1 0 2 0 2 1 1 1 0 0 0 1 2 0 2 2 0 0 0 0 0 0 2 0 0 1 0 0 0 0 0 1 1 1 0 1 0 0 0 0 0 1 0 0 1 0 0 0 0 0 1 2 0 1 0 2 1 0 2 0 0 0 0 0 0 0 0 0 1 2 2 1 0 0 1 0 1 1 2 0 2 2 0 0 0 0 1 0 0 0 1 0 0 1 1 0 0 0 0 0 0 0 0 1 1 1 1 2 2 1 2 0 0 1 0 0 1 0 0 0 0 1 0 0 0 0 0 0 0 0 0 2 1 2 0 1 2 2 0 0 0 2 1 1 0 2 0 0 0 1 1 0 0 0 0 2 0 0 0 1 0 2 0 1 0 0 1 1 2 2 0 0 0 0 1 0 0 2 0 1 2 1 1 2 0 2 2 0 0 1 1 1 1 1 2 0 1 0 1 1 1 0 0 0 0 2 0 1 0 0 1 2 1 0 1 1 1 0 0 1 1 1 1 0 2 2 1 1 0 0 0 1 0 0 2 0 0 0 0 2 0 2 0 0 0 1 1 1 0 1 1 0 0 0 0 0 0 0 0 0 0 0 0 0 1 2 1 1 0 0 0 0 0 0 0 0 0 0 0 0 0 0 2 1 0 0 0 0 0 1 0
84 0 1 0 0 1 2 2 2 1 0 0 0 0 0 0 0 2 2 1 1 1 0 2 2 0 1 2 1 1 1 2 0 1 2 1 1 1 0 0 0 0 0 1 1 0 0 0 0 1 1 0 2 2 0 0 0 0 1 1 0 1 0 2 0 1 1 1 0 0 0 0 2 0 1 2 2 1 1 1 0 1 1 0 1 1 1 0 2 2 0 0 1 0 0 0 0 1 1 1 1 2 0 0 1 1 1 1 1 1 0 2 1 2 0 2 1 0 1 1 1 0 1 1 0 1 0 1 1 0 0 0 0 0 1 0 1 0 0 1 1 1 1 0 0 0 0 0 0 0 0 0 0 0 0 0 0 1 0 1 1 0 0 0 0 2 2 0 1 1 0 2 1 1 0 0 1 0 0 1 1 2 1 1 1 0 1 1 0 0 0 2 2 1 2 1 2 2 0 0 0 0 0 1 1 1 1 0 1 0 2 0 0 0 2 2 0 0 1 1 2 1 2 0 1 1 0 1 0 2 0 1 0 1 1 0 0 1 2 1 0 0 2 1 0 0 0 0 2 0 0 0 0 0 0 1 1 2 1 1 1 1 1 0 0 0 0 0 2 1 1 0 0 1 0 0 0 1 1 1 0 0 0 1 0 0 0 2 0 2 0 1 1 1 2 2 1 0 0 0 0 0 0 2 0 0 0 0 1 0 0 2 1 0 0 0 1 0 1 1 1 2 1 1 1 0 0 0 1 2 0 1 0 2 0 0 0 2 0 1 1 1 2 0 0 0 1 0 2 1 0 0 0 1 0 1 0 0 0 2 0 0 2 0 2 0 0 1 1 0 0 2 2 2 1 2 2 1 1 0 0 1 1 1 1 0 0 1 1 1 2 2 1 0 2 0 1 1 0 0 0 0 0 1 1 1 0 0 0 0 0 0 0 0 2 2 0 0 0 0 1 1 1 1 1 2 2 0 0 2 1 0 0 1 0 1 1 2 0 0 1 1 0 1 2 2 0 1 1 2 0 1 1 1 1 1 1 1 0 2 2 2 0 1 1 1 0 2 0 0 0 1 1 2 0 1 0 0 0 2 1 0 0 0 2 0 0 1 2 0 2 0 1 0 0 0 1 0 1 1 1 2 2 1 2 1 2 1 0 0 0 1 1 1 1 0 1 2 1 1 0 2 2 2 0 0 0 0 2 2 0 0 0 1 0 1 0 1 1 1 1 1 0 0 0 0 0 2 2 0 0 0 0 0 0 1 0 0 0 0 0 1 1 2 1 0 0 1 0 0 0 0 2 0 1 2 2 1 1 0 1 0 1 1 1 1 1 0 0 0 1 1 0 0 0 0 0 0 0 0 0 2 0 0 0 0 2 1 1 1 0 0 0 1 0 0 0 0 0 1 1 2 0 0 0 2 2 1 0 0 2 0 1 2 0 1 2 0 0 0 0 2 0 1 1 0 1 1 1 0 1 1 0 2 1 2 2 2 1 0 0 0 1 0 1 2 0 2 0 1 0 0 0 1 0 2 0 0 1 0 0 1 2 1 2 2 1 0 1 1 1 0 0 2 0 0 2 0 2 2 0 2 0 1 0 1 1 2 0 0 2 2 0 1 0 0 0 1 1 0 0 0 0 2 0 0 0 1 1 0 0 0 0 2 0 0 1 0 0 0 0 0 1 1 1 0 1 0 0 0 0 0 1 0 0 0 0 0 1 0 0 0 1 0 0 1 2 1 0 1 0 0 1 0 0 0 0 0 2 0 1 1 1 0 0 2 0 1 0 2 0 1 2 1 0 1 0 0 0 1 0 1 0 0 0 2 0 0 0 0 0 0 1 1 1 1 1 1 2 2 1 2 0 1 0 2 0 0 0 1 0 1 2 1 0 1 1 1 1 1 1 1 1 0 1 0 1 1 0 0 1 0 2 1 1 0 1 0 0 0 0 0 0 0 1 1 0 0 1 0 0 0 1 1 2 1 0 0 0 0 2 0 2 1 1 1 0 0 0 1 1 2 0 2 2 0 2 2 0 0 2 0 1 1 1 2 0 1 1 0 2 0 0 0 1 1 2 1 1 0 0 1 2 2 0 2 1 0 0 1 2 2 0 1 0 0 1 0 0 0 0 0 1 2 1 1 0 1 0 1 1 0 0 2 2 0 2 0 0 0 1 0 1 0 1 0 1 0 0 0 0 0 0 1 1 1 1 1 1 0 0 0 0 1 0 0 1 0 0 1 1 0 0 2 1 0 0 0 1 1 2 1
85 1 0 1 0 0 1 2 1 2 2 0 0 1 0 1 0 1 0 1 1 1 0 1 1 0 0 1 1 1 1 0 0 2 1 0 2 0 0 0 0 0 0 1 1 1 1 0 0 2 2 0 2 2 0 1 0 1 2 1 1 2 0 1 1 0 1 0 0 0 0 1 2 0 1 2 2 0 0 0 0 2 0 2 2 0 0 1 2 2 0 1 1 1 0 0 0 0 0 0 1 2 0 1 1 1 1 2 0 2 0 0 0 0 0 0 0 0 0 1 1 0 2 0 0 2 0 0 2 0 0 0 1 1 0 0 1 0 0 2 0 2 0 0 1 1 0 0 0 0 0 1 0 0 0 1 0 2 0 1 0 0 0 1 1 2 1 0 1 1 0 1 0 2 0 0 0 1 0 0 0 0 0 2 1 1 1 0 0 0 0 0 2 1 2 0 1 1 0 0 2 0 0 0 1 0 2 1 1 0 1 1 2 0 2 2 1 0 2 2 2 0 1 1 1 1 1 0 0 1 1 1 0 0 0 0 0 2 2 1 0 0 2 2 0 0 0 0 2 0 0 0 1 0 0 1 2 2 0 1 0 1 0 0 1 0 0 0 1 1 0 0 0 2 0 0 1 1 2 1 1 1 2 2 0 2 1 0 0 1 1 0 0 0 2 0 2 0 0 0 0 0 0 2 0 0 0 1 0 0 0 1 1 0 0 0 1 1 0 0 0 1 0 0 2 0 0 0 0 1 0 1 0 1 0 0 0 1 1 1 1 1 2 1 0 0 1 0 2 0 0 0 1 2 1 0 2 0 0 1 0 0 2 1 2 0 0 1 2 1 1 1 0 0 1 1 2 1 0 0 2 0 0 0 1 0 1 0 0 1 0 1 0 1 2 0 1 0 0 0 0 0 0 2 2 0 0 0 0 0 0 0 0 0 1 1 1 0 0 0 0 1 0 1 1 1 1 1 1 0 1 0 0 0 0 0 0 1 0 1 1 1 0 0 1 2 1 1 1 2 0 1 0 2 1 0 1 2 1 1 2 2 0 0 0 2 0 2 0 0 1 1 1 1 0 0 0 0 0 2 2 1 0 0 1 0 0 0 1 1 1 1 0 1 1 0 2 0 1 2 0 2 2 1 1 1 1 1 0 0 0 1 1 0 0 0 0 2 1 1 0 2 1 1 0 1 0 1 1 1 1 1 0 0 0 0 1 1 2 1 0 2 0 1 1 0 1 1 1 1 0 1 0 0 2 1 1 2 1 1 0 0 0 1 1 0 0 2 2 2 1 1 0 0 0 0 0 2 2 1 2 0 1 1 1 1 1 1 1 1 0 0 1 0 0 0 0 0 0 0 0 2 1 0 0 2 2 2 2 1 1 0 0 0 0 0 0 0 0 0 0 1 0 0 0 0 1 1 0 0 1 0 0 1 0 0 0 0 1 0 0 1 0 0 0 0 2 1 1 0 1 2 1 1 1 2 1 2 1 0 0 0 0 1 1 1 1 1 1 0 0 0 0 0 0 2 0 1 1 0 0 0 2 1 1 1 1 0 1 2 2 0 0 0 0 0 0 0 0 0 0 1 0 1 1 2 2 1 0 0 0 1 0 1 0 1 1 2 1 0 0 0 1 2 0 2 2 0 0 0 0 0 0 2 0 0 1 0 0 1 1 1 0 0 0 0 0 0 0 0 0 0 1 0 0 0 2 0 0 0 0 0 2 0 0 0 2 1 0 0 0 0 0 1 0 0 0 0 2 0 0 0 1 0 1 1 1 1 1 2 0 2 1 0 1 0 1 1 1 0 0 1 0 0 1 2 0 0 0 1 2 1 1 1 1 2 0 2 0 0 0 0 0 0 2 0 0 1 1 0 0 1 1 2 0 0 0 0 1 1 1 0 1 0 1 0 0 1 1 0 0 1 1 1 0 0 1 0 0 0 1 1 1 0 0 0 1 0 0 0 1 0 1 1 1 0 0 1 2 1 1 1 2 1 1 1 0 0 0 0 1 1 1 2 2 0 2 2 0 0 2 0 0 1 2 1 1 2 0 1 1 2 0 0 0 0 2 1 1 0 0 1 2 1 0 1 1 0 1 0 2 2 0 2 0 1 1 1 1 0 0 0 0 2 1 2 0 2 0 0 1 0 0 1 2 0 2 0 0 0 2 0 0 1 1 1 1 1 1 1 1 0 0 1 1 1 1 0 0 0 0 0 0 0 0 0 0 0 0 1 1 0 0 0 0 0 0 0 0 0 1 0
86 1 0 1 1 0 1 1 1 1 1 0 0 0 0 0 0 0 0 0 0 0 0 0 0 1 0 1 0 2 0 0 1 1 2 1 2 0 1 0 0 0 0 0 1 0 0 0 0 1 0 0 1 2 0 2 0 0 0 1 0 2 0 2 0 1 0 1 0 0 0 1 1 0 1 1 1 2 2 0 2 2 1 0 1 0 0 0 0 1 0 0 0 2 0 0 0 0 0 0 2 1 0 1 2 1 2 2 0 2 1 2 0 2 0 2 2 0 0 2 2 0 1 1 0 1 0 1 2 0 0 0 0 0 0 0 0 1 0 1 0 2 0 0 2 2 0 0 0 0 0 0 0 0 0 1 1 1 1 1 1 1 0 2 1 1 1 0 2 0 0 0 0 2 0 0 0 1 0 0 0 0 0 2 1 0 2 0 0 0 0 0 2 1 2 0 0 2 0 0 0 1 0 1 1 1 1 0 0 0 1 1 1 0 2 2 0 0 1 1 1 0 2 0 0 1 1 0 0 2 0 0 0 1 1 0 0 2 2 1 0 0 2 1 0 0 0 0 2 0 0 0 0 0 0 2 1 2 0 1 0 1 1 0 1 0 0 0 2 0 1 1 0 2 0 1 1 1 2 1 1 2 2 2 0 2 1 2 1 2 0 1 0 0 2 0 2 2 0 1 1 1 1 1 1 0 0 0 0 0 0 0 2 0 1 0 1 0 0 0 0 1 1 0 1 0 0 0 0 1 0 2 0 2 0 0 0 0 2 0 0 0 2 0 0 0 1 0 2 0 0 0 0 1 0 1 1 0 0 1 0 0 2 1 2 1 0 2 2 1 1 1 1 0 0 1 2 1 1 0 1 2 0 0 1 0 1 0 0 0 0 1 1 0 2 1 0 0 2 2 0 2 2 0 1 0 1 1 0 0 0 1 0 0 1 1 1 1 0 1 0 0 1 1 1 2 2 0 0 0 1 0 0 1 0 1 0 0 0 0 1 1 0 1 1 2 1 1 1 2 0 1 0 1 2 0 2 1 1 0 2 1 0 0 1 1 0 1 0 1 1 1 1 1 0 0 0 0 0 0 0 0 0 0 2 1 0 1 1 0 1 1 1 2 1 1 1 2 2 2 0 2 1 1 1 0 1 0 0 0 0 1 1 1 0 0 0 2 0 0 0 2 2 2 0 1 1 0 1 1 0 1 0 1 2 1 1 1 2 2 0 1 0 1 2 0 2 0 0 0 1 1 0 0 0 1 0 0 1 1 0 0 0 1 0 1 1 2 1 0 1 1 1 0 1 1 1 1 1 1 2 0 1 1 0 1 2 1 1 0 0 1 0 2 0 2 0 1 1 0 1 0 1 0 1 0 1 1 1 2 0 0 0 2 0 2 0 1 1 1 0 2 0 0 0 0 1 0 0 0 1 0 1 2 0 0 2 1 0 1 1 0 0 1 1 1 2 0 1 0 2 2 2 0 0 0 2 2 0 1 1 0 1 1 1 1 1 0 0 1 1 0 0 1 0 2 0 0 0 0 0 1 2 0 2 1 2 1 2 1 1 1 0 0 0 0 0 0 0 1 1 0 0 1 2 2 1 1 0 0 0 0 0 0 0 0 1 1 2 0 0 0 0 2 1 0 2 0 0 0 0 0 1 2 1 1 0 0 1 1 0 0 1 1 1 0 1 0 0 1 1 1 0 0 0 0 1 0 1 0 0 0 1 0 1 1 1 1 0 1 0 0 0 0 0 0 0 0 2 0 0 0 1 0 0 2 0 2 0 2 0 0 1 0 1 0 0 1 0 1 0 2 0 0 1 1 1 0 1 1 1 0 0 0 2 1 0 1 0 0 0 0 0 0 1 0 0 1 1 0 1 0 2 0 0 1 1 1 0 0 0 0 1 1 1 0 1 0 0 0 0 0 1 1 0 0 1 0 0 1 1 1 0 0 0 1 0 0 2 1 1 0 0 2 2 1 0 1 1 1 2 0 1 1 1 2 0 1 0 0 1 1 0 2 1 0 2 1 0 0 0 1 0 1 1 2 0 2 0 1 1 2 0 0 1 1 1 1 2 0 0 2 2 0 0 1 1 1 0 1 1 1 0 1 0 0 0 1 1 0 0 0 0 0 0 1 0 0 0 0 1 0 0 0 1 1 1 1 1 0 2 0 0 1 0 0 0 0 0 1 0 1 0 0 0 0 0 1 1 0 0 0 0 1 0 0 1 0 1 0 0 0 0 2 0 0 0 1 1 1 2 0
87 0 0 1 1 0 1 2 0 2 2 0 0 1 0 1 0 0 0 1 1 1 0 2 2 0 0 1 2 2 1 2 0 0 2 1 1 2 0 1 1 0 0 0 2 1 1 1 1 2 0 0 2 2 0 0 0 1 2 0 0 1 0 0 0 0 0 0 0 1 1 1 2 0 1 2 2 2 2 1 1 2 0 1 1 0 1 0 0 1 0 0 0 2 0 0 0 1 1 1 1 2 1 1 2 0 2 2 1 1 0 1 1 1 1 1 1 0 0 1 1 0 2 0 1 1 0 0 0 0 0 0 0 1 0 0 0 0 0 0 1 1 0 0 0 0 0 0 0 1 0 1 0 1 0 1 1 0 0 1 1 1 0 0 0 1 1 0 0 1 1 0 0 2 0 0 0 0 1 1 1 1 0 1 1 0 1 2 0 1 1 2 2 2 2 0 2 2 0 1 0 1 0 1 2 0 2 0 0 0 2 0 2 0 2 2 0 0 2 1 2 1 2 0 0 1 1 0 0 1 0 1 0 0 0 0 0 2 2 2 0 0 2 0 0 0 0 0 2 0 0 0 0 0 0 1 0 1 1 1 1 1 2 2 1 0 0 2 0 0 0 2 1 2 0 0 0 0 1 1 0 0 0 2 0 1 0 1 0 2 0 1 0 0 1 0 2 0 1 0 0 0 1 0 1 1 0 0 1 0 0 1 2 2 0 0 0 0 1 0 1 2 1 0 2 0 0 0 1 2 0 1 0 1 0 0 0 1 1 0 1 1 2 1 1 1 2 0 1 2 0 1 0 0 0 2 0 0 0 2 0 0 2 1 2 0 0 1 2 0 0 2 1 1 0 0 2 0 0 0 1 0 1 1 2 1 1 0 1 1 1 1 1 0 2 0 2 1 0 0 0 0 0 0 1 0 0 1 1 1 1 1 0 0 1 1 1 0 1 0 0 1 0 1 2 1 0 0 0 0 1 0 0 1 1 2 0 1 1 1 0 2 0 1 1 1 1 1 2 1 0 1 1 2 2 0 2 1 0 1 2 2 0 0 0 1 0 2 0 2 2 2 1 2 1 0 0 1 1 1 2 0 0 0 2 0 0 2 2 0 1 0 0 1 1 0 0 1 1 2 0 2 2 1 1 1 1 2 0 0 0 0 0 1 1 0 0 2 0 1 1 2 2 2 1 0 0 1 0 1 1 1 0 1 1 0 1 1 0 1 2 0 0 1 1 0 1 1 1 0 1 1 0 0 0 0 0 1 1 0 0 0 1 2 0 1 1 1 1 0 1 1 0 0 0 0 0 1 1 0 2 0 1 1 1 0 0 2 1 1 0 2 0 1 1 1 1 0 0 0 0 2 1 0 0 1 2 1 1 2 1 0 0 0 0 0 1 0 1 0 0 2 0 1 0 1 1 1 0 0 2 0 2 2 0 0 2 0 0 0 1 1 0 1 2 1 1 0 1 0 0 1 1 0 0 2 1 2 1 1 1 1 1 1 1 1 1 0 0 0 0 0 2 0 0 1 2 1 1 0 0 0 2 1 2 1 1 1 1 1 2 0 0 1 0 0 1 0 0 0 0 0 0 1 1 2 1 2 0 0 1 0 0 1 0 1 0 2 1 0 0 0 1 2 0 1 1 0 2 0 0 0 0 2 0 0 0 0 1 0 0 0 0 0 0 0 0 0 0 0 0 0 1 0 0 0 0 0 1 0 0 0 0 0 0 1 1 1 0 0 0 0 1 1 0 0 0 1 1 1 1 0 1 0 0 1 0 1 1 2 0 2 2 1 0 1 0 1 0 1 0 2 0 0 1 1 1 2 2 0 0 0 1 1 1 2 0 1 1 1 1 2 0 0 1 1 0 1 0 0 0 0 1 1 0 0 0 1 1 1 0 1 1 0 1 0 0 0 0 0 0 0 0 2 0 0 0 2 0 0 1 2 0 0 0 0 1 0 2 0 0 0 2 0 2 1 0 1 2 2 1 0 1 1 1 1 0 0 2 0 1 2 1 1 2 1 1 2 0 0 0 2 1 1 2 1 1 1 0 2 0 0 0 0 0 0 1 1 0 1 0 1 2 0 0 2 1 2 0 0 2 2 0 1 1 0 1 1 1 0 0 0 1 1 0 2 0 2 0 2 0 0 1 1 1 0 1 1 1 1 1 1 0 1 0 0 0 0 0 1 0 0 0 0 0 2 2 0 0 1 1 0 0 1 0 0 1 0 0 0 0 0 0 1 0 0 0 0 0 0 2 0
88 1 0 0 1 0 1 1 2 1 1 1 0 1 0 1 0 1 0 0 0 0 0 2 2 0 2 0 0 1 0 1 1 2 1 0 2 1 0 0 0 1 0 0 1 0 1 0 0 1 0 0 0 0 2 1 1 2 0 1 0 1 0 2 0 1 0 1 0 0 0 1 2 0 2 2 2 1 1 0 2 2 0 0 0 0 0 1 1 1 1 1 1 1 0 0 0 1 0 0 2 1 1 0 2 0 2 1 1 1 0 2 1 2 2 2 2 0 0 2 2 0 2 0 0 2 0 1 1 1 1 1 0 0 0 0 0 0 0 0 1 1 1 0 0 1 0 0 0 0 0 0 1 1 1 0 0 0 0 1 0 1 0 0 1 1 1 0 1 1 0 1 1 1 1 0 1 0 0 0 0 0 1 2 2 0 2 2 0 1 1 2 2 1 2 0 2 0 0 0 0 1 0 0 2 0 2 0 1 0 1 1 2 0 2 2 0 1 2 1 2 1 1 0 0 2 2 0 0 1 0 0 0 0 0 0 0 2 2 1 0 1 2 1 0 0 0 0 2 0 0 0 0 0 0 2 1 2 2 2 2 2 0 0 0 0 0 0 1 0 0 0 0 2 0 0 1 2 2 2 2 1 1 2 1 1 1 2 1 2 0 2 1 0 1 1 1 1 0 1 0 1 2 0 0 0 0 1 1 0 0 2 2 0 2 0 0 0 1 0 2 1 1 0 1 0 1 0 0 1 0 0 1 1 0 0 0 0 2 2 1 2 2 0 1 1 0 1 2 2 1 0 0 0 0 2 0 0 0 1 0 0 2 1 2 0 0 2 2 0 0 2 0 0 1 1 1 2 1 0 1 1 0 0 1 1 1 0 0 0 0 1 1 0 2 0 1 0 0 0 0 0 1 1 2 0 0 0 0 0 0 0 0 2 0 2 0 0 0 0 0 1 0 2 1 1 1 0 0 0 1 0 0 1 0 1 0 0 0 0 2 0 0 1 1 1 1 0 0 0 0 2 1 2 1 0 1 1 0 1 1 1 0 1 1 0 0 2 0 0 0 0 1 2 1 0 1 0 0 0 1 0 0 0 2 2 0 1 1 0 0 0 0 0 1 1 1 0 0 2 0 2 2 0 2 0 2 1 1 0 1 1 1 1 0 0 0 1 1 2 1 1 2 2 0 0 0 1 0 0 2 0 0 0 0 1 0 1 2 1 1 1 0 0 2 0 2 2 2 0 0 0 0 0 1 1 1 1 0 1 0 0 0 1 0 1 1 1 0 0 0 1 0 0 0 0 1 0 0 0 1 0 2 1 1 1 2 2 1 0 1 0 0 0 1 0 0 0 0 0 0 2 1 0 0 1 0 1 2 0 0 0 0 0 0 0 1 0 0 0 0 0 0 0 0 2 2 1 0 0 1 0 0 1 0 0 2 1 0 0 1 0 0 0 0 0 2 0 1 0 1 1 2 0 0 0 2 2 2 0 0 0 0 1 1 1 0 2 0 0 0 0 1 0 1 2 0 1 1 0 0 1 1 0 1 1 0 1 2 1 1 0 0 0 0 0 1 0 1 1 0 1 0 1 0 1 2 2 0 0 0 0 0 0 0 0 0 1 0 0 0 0 1 1 1 1 1 1 1 1 1 1 0 2 0 0 0 0 0 1 0 0 0 0 0 1 1 0 0 0 0 0 2 0 0 0 0 0 0 0 0 0 2 1 0 0 2 1 0 1 0 0 1 0 0 1 0 0 2 0 0 0 1 0 0 1 0 2 2 2 1 2 2 0 0 0 0 1 0 1 0 2 0 0 1 0 1 1 1 1 1 0 0 0 0 2 1 1 0 0 0 0 0 1 2 1 1 0 2 0 1 1 2 1 0 0 0 0 1 1 1 0 1 0 1 0 1 0 0 0 0 0 1 2 0 0 0 0 0 0 0 0 1 0 0 2 0 0 2 0 0 0 2 0 2 0 0 1 1 1 1 1 2 0 0 0 0 0 0 0 1 1 1 1 2 1 1 2 0 0 0 1 1 0 2 1 0 1 1 0 1 1 0 0 1 1 1 0 1 1 0 1 1 0 0 2 2 0 0 0 2 2 0 2 0 0 0 1 2 1 0 1 0 1 0 1 0 1 1 0 2 0 0 2 2 0 2 1 1 1 1 1 0 2 0 0 0 2 1 2 1 0 0 0 0 1 1 0 0 0 0 0 0 2 0 0 1 0 0 1 1 0 0 1 0 0 0 0 1 0 1 0
89 1 0 0 1 0 2 1 2 0 0 0 0 0 0 0 0 1 1 0 0 0 0 2 2 0 1 2 1 1 2 1 1 2 2 0 2 2 0 1 1 0 0 0 1 0 0 0 0 0 0 0 1 1 0 1 0 0 0 0 1 2 1 1 0 1 0 2 0 0 0 2 2 1 2 2 2 2 2 2 0 2 1 0 1 0 0 0 1 1 0 0 2 2 1 1 0 1 1 1 1 2 0 2 2 0 2 1 1 1 0 2 1 1 1 2 1 0 0 1 1 0 1 1 0 1 0 0 1 0 0 1 0 1 0 0 0 0 0 1 0 2 0 0 0 1 0 0 0 0 1 0 0 1 1 0 0 2 0 0 1 0 0 1 1 1 1 0 1 1 0 0 0 2 0 0 1 1 0 1 1 1 0 2 2 1 1 0 0 0 0 1 2 1 2 0 1 0 0 0 0 0 0 1 2 0 2 1 1 0 1 1 0 0 1 2 1 0 1 0 2 1 2 0 2 1 0 1 1 0 0 0 0 0 0 0 1 1 1 1 0 1 1 1 0 0 0 0 2 0 0 0 0 0 0 1 1 1 0 0 0 0 0 0 0 0 0 0 2 0 0 0 2 2 0 1 2 0 1 1 0 0 2 2 1 1 2 2 2 2 0 2 0 0 2 0 1 2 0 1 1 0 1 1 0 1 1 0 0 0 0 1 2 1 2 0 1 0 1 0 1 2 2 1 0 0 1 0 1 1 0 1 0 0 0 1 0 2 0 2 1 1 1 0 1 1 0 0 1 2 1 1 0 2 0 0 1 0 0 1 1 1 1 1 1 0 0 1 1 0 0 2 0 0 1 1 0 2 1 0 1 1 0 1 1 0 0 0 0 0 0 0 1 0 2 0 0 0 0 0 0 0 1 1 1 1 1 1 0 0 0 0 0 2 0 2 0 0 0 0 0 2 0 2 1 1 1 0 0 0 0 0 1 1 1 0 0 2 0 0 1 1 0 0 0 1 2 1 1 1 0 1 0 1 1 1 1 2 1 2 2 2 0 0 0 2 0 2 0 1 1 1 0 2 1 1 0 0 0 2 2 1 0 0 0 0 0 1 1 0 0 1 0 1 0 0 1 1 1 2 0 2 2 2 2 1 2 1 0 0 1 1 2 1 0 0 1 2 1 0 0 2 1 1 0 1 0 1 0 1 1 0 0 0 1 0 0 1 2 1 0 1 0 1 1 2 0 2 2 0 0 0 0 0 1 2 1 0 0 1 0 0 1 1 0 0 0 1 0 0 1 1 0 0 0 0 1 1 1 0 2 0 1 1 0 0 1 1 1 0 0 0 1 1 1 0 0 1 1 0 1 1 0 1 0 0 1 1 2 0 0 0 0 0 0 0 0 0 0 0 0 0 0 0 0 1 1 1 0 0 1 0 0 1 0 0 1 0 0 0 0 1 0 2 2 1 2 1 0 0 2 1 0 1 1 2 2 2 2 0 0 0 2 0 0 2 0 1 0 0 0 0 1 0 0 2 1 1 1 1 1 0 2 2 2 1 1 1 2 1 2 1 0 1 0 0 2 0 1 1 0 1 0 0 1 1 1 1 1 0 1 1 0 1 0 1 1 1 1 0 0 0 1 2 0 2 2 0 0 0 0 0 0 2 0 0 1 0 1 1 0 0 0 0 0 1 1 0 0 0 0 0 0 0 0 0 0 0 1 0 0 0 2 0 0 0 2 0 0 0 0 0 0 0 0 0 0 0 0 1 1 2 0 0 1 1 1 2 2 2 1 2 2 0 2 0 0 1 0 0 0 1 0 0 1 1 0 0 1 1 2 0 1 1 1 2 0 1 2 2 2 2 0 0 1 1 0 1 1 1 1 0 2 0 0 1 0 0 2 2 2 1 1 1 1 0 1 0 0 0 0 0 1 1 1 0 1 1 0 1 0 2 0 1 0 0 1 1 1 0 0 0 0 2 1 1 0 0 1 1 2 0 2 0 0 0 0 0 0 0 1 0 0 1 2 0 2 1 0 0 0 1 0 1 2 2 0 1 2 0 2 1 2 0 2 1 0 1 1 0 1 0 1 1 0 2 1 0 0 1 2 2 0 1 0 1 1 0 2 2 0 0 2 1 0 0 0 0 0 1 1 0 0 2 2 0 2 0 1 1 0 1 0 0 0 2 1 0 1 1 0 0 0 0 0 2 2 0 0 0 0 0 0 1 0 0 1 0 0 0 0 0 0 1 0 0 0 0 0 1 1 0
90 0 0 1 1 0 1 2 1 1 1 0 0 0 0 0 0 2 2 1 1 1 0 1 1 1 1 2 0 0 1 1 0 0 2 0 2 2 0 1 1 0 0 1 1 1 2 0 1 0 0 0 1 1 1 0 0 1 2 0 2 2 0 1 1 0 1 0 0 0 0 1 2 0 1 2 2 1 1 1 1 2 0 1 1 0 0 0 1 2 0 0 1 2 1 0 0 1 1 1 1 2 0 1 2 0 2 2 0 2 0 1 0 1 1 1 1 0 1 0 0 0 0 2 0 0 0 0 1 0 0 0 0 0 0 0 0 0 0 0 0 2 0 0 0 1 0 0 0 0 0 1 0 1 1 0 0 1 1 0 2 0 0 0 1 2 2 0 2 0 0 0 0 2 0 0 0 0 0 1 2 2 0 2 1 0 2 1 1 0 0 1 0 0 1 0 1 2 0 0 0 0 0 1 0 2 1 1 0 0 2 0 2 0 1 2 1 0 1 0 1 1 2 0 0 0 0 1 1 0 1 2 0 0 0 0 0 2 2 2 0 0 2 1 0 0 0 1 1 1 1 1 0 0 0 2 1 2 0 0 0 0 0 0 0 0 0 1 1 0 0 0 1 2 1 1 0 0 1 1 1 2 2 1 0 2 1 1 1 2 0 2 0 1 1 1 1 0 0 0 1 0 1 1 0 0 0 1 1 0 0 2 2 2 1 0 0 0 0 0 0 2 1 1 1 0 0 0 0 0 0 2 1 2 0 0 0 2 0 1 0 1 1 0 0 0 0 1 2 2 1 0 1 2 1 0 1 0 0 2 0 0 1 1 1 0 0 1 1 0 0 2 1 0 0 0 0 1 0 0 0 1 2 1 1 0 0 0 0 0 1 1 1 0 2 0 1 0 1 1 0 1 0 1 1 1 0 0 0 0 0 1 0 0 1 1 1 0 1 0 1 1 0 1 0 0 2 1 1 0 2 0 0 1 1 1 0 0 0 0 1 1 0 2 0 0 2 1 2 2 0 1 0 0 0 0 0 2 0 1 1 2 0 0 0 2 0 1 0 0 0 1 0 2 1 0 1 0 0 0 1 1 0 2 1 2 0 1 2 1 0 0 1 2 2 0 2 0 2 1 1 2 1 1 1 0 1 0 0 0 0 1 0 1 0 0 1 2 1 1 1 2 2 2 0 0 0 0 1 2 0 0 0 0 1 0 1 1 1 0 1 2 0 1 2 0 1 0 0 0 0 0 0 0 1 1 1 0 1 0 0 0 1 1 0 0 0 2 1 1 1 1 1 0 1 1 1 1 1 1 1 0 2 1 2 1 2 2 2 2 1 0 2 0 1 0 0 0 0 0 0 2 1 0 0 1 0 0 0 1 1 0 0 1 0 0 0 0 1 0 0 1 0 1 0 0 0 1 0 0 2 0 1 2 0 0 1 0 0 0 0 0 0 0 2 1 1 1 2 0 0 1 0 1 1 2 2 1 1 0 0 0 1 1 1 1 0 0 0 1 1 0 1 1 0 2 0 1 1 0 0 1 2 0 1 2 0 0 0 0 0 2 0 1 0 0 2 0 1 1 1 1 0 1 0 1 2 1 0 0 1 0 0 0 0 1 0 1 0 0 0 0 2 2 0 2 2 0 1 0 0 0 0 1 1 0 0 0 0 2 2 2 1 1 1 0 1 0 0 0 0 0 1 0 0 0 0 0 1 1 1 1 2 0 0 0 2 0 0 1 1 1 0 1 0 0 0 0 0 2 2 1 0 1 1 0 1 0 0 2 0 2 2 1 0 1 0 0 0 0 0 2 0 0 2 1 0 0 1 1 2 0 1 1 1 2 0 2 2 2 2 2 0 1 2 1 1 2 0 0 0 0 1 1 0 1 0 0 1 1 0 0 0 0 0 0 0 1 1 0 0 0 1 1 1 0 1 0 0 0 0 0 0 0 0 1 1 0 1 0 0 0 2 0 1 0 0 1 1 0 1 1 2 0 0 0 0 1 0 0 2 2 1 1 2 1 2 2 0 0 0 1 1 1 1 1 1 1 0 2 0 0 0 0 1 1 1 1 1 0 0 1 0 1 0 1 0 1 0 1 2 2 0 1 0 1 1 0 0 0 0 0 0 0 0 1 1 0 0 0 1 0 1 1 1 0 1 0 0 0 1 0 0 0 0 0 0 1 1 1 1 0 0 0 0 0 2 0 0 0 0 0 0 0 0 0 0 1 0 1 1 0 0 2 0 0 0 0 0 1 2 0
91 1 0 0 0 1 1 2 0 2 2 0 0 0 0 0 0 2 1 1 1 1 1 1 1 0 1 0 0 1 0 1 0 0 0 1 1 2 0 1 1 1 1 0 2 1 0 0 1 1 0 0 1 1 1 1 0 0 2 1 1 1 0 2 1 0 1 1 0 0 0 1 2 1 1 2 2 2 2 0 2 2 0 0 0 0 0 1 2 2 1 1 1 2 0 0 0 0 0 0 2 1 1 0 2 1 1 1 0 2 0 1 0 0 0 0 0 0 0 2 2 0 0 2 0 0 0 0 1 0 0 0 0 0 1 0 0 0 0 0 1 1 0 0 2 2 1 0 0 2 0 0 0 0 0 0 0 1 0 1 2 2 0 0 0 1 1 0 1 1 0 1 0 2 0 0 1 0 0 1 1 1 1 2 2 0 2 0 0 0 0 1 2 2 2 0 2 2 0 0 1 0 0 1 2 1 1 1 0 0 1 0 1 0 0 2 1 0 1 0 2 1 2 0 0 2 2 0 0 2 0 0 0 0 0 0 0 2 2 1 0 0 1 2 0 0 1 0 2 0 0 0 0 0 0 1 0 1 1 0 0 0 0 0 0 0 0 0 1 0 0 1 0 2 0 1 0 0 0 0 0 0 1 1 0 1 1 2 2 2 0 2 1 0 2 1 2 0 0 0 0 0 0 1 0 0 2 0 0 0 0 0 1 1 0 0 0 0 1 0 1 1 2 1 1 0 0 0 0 1 0 1 0 2 0 0 0 2 0 1 1 2 2 0 0 0 0 0 2 2 0 0 0 2 0 0 0 0 0 0 0 0 2 1 2 1 0 1 1 0 0 2 1 1 1 1 2 2 0 1 1 1 0 0 0 0 0 0 0 1 1 0 0 0 2 0 1 1 1 1 0 1 0 1 2 0 0 1 0 0 0 0 0 0 1 1 1 1 0 1 0 1 0 0 0 0 0 0 0 0 1 0 0 1 1 1 0 0 0 0 2 0 0 0 1 2 1 0 0 2 0 0 1 2 2 1 2 1 1 0 1 2 0 1 1 0 0 1 0 1 2 2 1 0 0 1 0 1 1 0 0 0 0 1 2 1 0 2 2 0 1 0 0 0 0 1 1 0 1 1 1 2 1 0 1 2 2 1 0 0 0 2 2 0 0 0 0 2 1 1 0 2 1 1 0 1 1 0 0 1 1 0 0 0 0 0 1 1 0 0 1 2 0 1 2 0 2 1 1 0 0 0 1 0 2 1 1 1 1 1 1 0 0 1 0 1 1 2 1 1 1 1 0 0 0 0 0 2 2 0 2 0 1 1 0 0 1 1 1 1 0 2 2 0 0 1 0 0 0 0 0 2 0 0 0 0 0 1 1 1 0 0 0 0 0 0 0 0 0 0 0 2 0 1 0 0 0 1 0 0 1 0 0 1 0 0 1 0 0 0 0 1 0 2 1 1 2 1 1 0 1 1 1 1 0 2 1 2 2 0 0 0 1 0 0 2 1 0 1 1 0 0 2 0 0 2 1 0 0 0 0 1 2 0 2 2 2 0 2 2 2 0 0 0 0 0 0 0 1 1 1 1 0 1 1 2 2 2 0 0 1 1 0 0 2 2 1 1 1 0 1 0 0 2 0 0 0 0 1 0 1 1 0 1 1 0 0 0 0 0 0 0 0 0 1 1 2 0 0 1 1 1 1 0 0 0 1 0 1 0 0 0 0 0 0 2 1 0 0 2 2 0 1 0 1 1 0 0 1 0 1 2 0 0 0 2 0 2 1 2 1 1 1 0 0 0 0 0 1 0 0 2 0 0 1 0 1 0 0 2 2 0 0 0 2 0 0 1 0 0 0 0 0 1 2 1 1 1 1 0 0 0 1 1 0 1 0 1 2 2 1 1 1 1 1 0 1 1 1 0 0 1 1 1 1 0 1 0 0 1 0 1 0 1 0 0 1 0 2 0 0 0 2 0 2 1 1 0 1 1 2 0 2 0 0 0 0 0 0 1 1 2 0 1 1 0 2 2 0 0 0 0 0 0 1 2 0 1 1 0 2 0 0 0 1 1 1 1 1 1 0 1 2 0 2 1 0 0 0 1 2 2 1 2 0 1 1 2 2 0 0 0 2 0 0 1 1 0 0 0 1 0 0 0 2 1 2 0 0 0 1 1 0 0 1 1 1 0 0 1 0 1 0 1 1 0 0 0 1 0 0 0 0 2 0 2 2 0 0 0 0 0 0 1 0 0 1 0 0 0 0 0
92 1 1 0 0 0 1 2 0 2 2 0 0 0 0 0 0 1 1 2 2 1 0 1 1 1 2 1 1 0 1 1 1 2 1 0 2 2 1 1 1 0 0 1 1 1 0 0 0 2 1 0 1 1 1 1 0 1 1 1 0 2 0 1 0 1 0 1 1 1 0 1 2 0 2 2 1 0 0 0 0 1 0 1 1 0 0 1 2 2 0 1 1 1 0 0 0 2 0 0 1 1 0 1 2 1 2 1 1 1 0 1 0 1 0 1 1 0 0 1 1 0 1 1 0 2 0 0 1 0 0 0 0 0 1 0 1 1 0 2 0 2 0 0 1 2 1 0 0 0 1 0 1 1 0 1 1 1 0 1 1 0 0 0 0 1 1 0 1 1 0 1 1 1 0 0 0 1 0 1 1 1 1 2 1 0 2 1 0 1 2 2 1 0 1 0 0 2 0 0 0 0 0 0 1 2 1 0 1 0 1 0 1 0 1 2 1 2 2 0 2 1 1 0 0 0 0 1 1 1 0 0 0 1 1 1 1 2 2 1 0 0 2 2 0 0 0 1 1 0 0 0 0 0 0 2 0 1 0 1 0 1 1 1 1 1 0 0 1 0 0 2 0 2 0 0 0 2 2 2 2 2 0 2 0 0 0 0 0 1 1 1 0 1 2 0 2 0 1 0 1 1 1 0 0 0 0 0 0 0 0 1 2 2 1 0 1 1 0 0 0 2 1 1 1 0 0 0 1 0 0 2 0 0 0 1 0 1 1 0 1 1 1 0 1 0 0 1 2 0 1 0 0 1 0 1 2 0 0 0 1 1 1 0 1 0 0 1 1 0 0 2 1 1 1 1 1 0 1 0 0 0 1 1 1 0 0 0 0 0 0 1 0 1 1 2 0 0 1 1 0 1 1 0 1 0 0 2 0 0 0 0 0 1 0 1 1 0 0 0 0 1 0 2 1 1 1 0 0 0 1 0 0 2 0 0 0 2 0 0 2 0 1 1 1 2 2 1 1 1 1 1 1 2 2 1 2 2 2 0 0 0 0 0 1 1 1 2 0 1 1 1 2 1 1 0 1 0 0 1 1 0 0 1 0 0 1 1 1 0 1 1 1 2 1 0 2 2 2 2 0 2 2 2 2 0 1 2 0 0 0 2 1 0 0 0 0 2 2 0 0 2 2 2 0 1 0 1 0 1 1 0 1 0 1 0 0 1 1 2 0 0 0 1 1 0 2 0 0 0 1 1 0 0 2 2 2 0 0 0 0 2 0 1 1 0 0 1 1 1 0 0 2 0 1 2 2 2 2 1 2 0 1 1 1 0 1 0 0 0 0 1 0 1 0 0 0 0 0 0 0 1 0 0 0 0 0 1 0 0 0 0 1 1 1 1 1 0 0 0 0 0 0 0 0 0 2 1 0 0 2 0 0 2 0 1 2 0 0 0 0 0 0 1 2 2 2 1 1 0 1 1 0 2 0 2 0 2 1 1 1 1 1 0 1 2 1 1 0 1 1 0 1 0 0 1 1 0 0 0 1 0 2 1 2 1 1 0 1 2 2 0 0 0 1 1 2 0 0 1 1 1 0 1 1 2 1 1 0 0 0 0 0 0 0 1 0 1 0 0 0 0 2 2 0 2 2 0 0 0 0 0 1 2 2 2 1 0 1 1 0 0 1 1 1 0 1 0 0 0 0 0 1 0 0 0 1 0 0 0 0 0 2 0 1 0 2 2 0 2 0 0 1 1 0 0 0 0 2 0 1 1 1 0 0 1 0 2 1 2 1 1 2 1 0 1 0 1 0 0 0 1 0 0 1 1 0 0 1 0 1 0 1 1 1 1 1 2 0 2 1 1 0 0 2 0 0 1 1 0 0 1 2 1 0 0 0 0 1 0 0 0 1 1 1 0 1 0 0 0 0 0 1 1 0 0 1 0 0 0 0 2 0 0 0 1 1 0 0 0 0 0 1 1 2 0 0 0 2 2 1 0 1 0 1 2 0 0 2 0 1 2 0 1 2 1 1 2 0 0 0 2 0 1 1 1 1 2 0 1 1 2 0 0 1 1 1 1 1 0 0 1 2 0 0 0 2 1 0 1 2 2 1 1 0 0 0 0 0 0 0 0 2 1 0 0 1 0 0 0 1 0 1 0 2 1 2 0 1 1 1 1 0 0 1 0 1 0 1 1 0 0 0 0 0 0 1 0 1 2 1 1 0 0 0 0 0 0 0 0 0 1 0 1 1 0 0 0 0 0 0 0
93 0 0 0 0 1 2 2 0 2 2 0 0 0 0 0 0 2 1 0 0 0 0 2 2 0 2 2 0 1 0 1 0 2 2 0 2 1 0 0 0 0 0 1 1 1 2 0 0 1 1 0 0 0 2 2 0 0 0 0 1 2 0 1 1 0 1 0 1 1 0 1 2 1 2 2 2 1 1 0 1 1 2 0 2 0 0 0 1 1 0 0 0 1 0 0 0 0 0 0 1 2 0 1 2 1 2 1 1 1 0 1 0 1 0 1 1 0 1 1 1 1 0 2 0 0 0 0 1 0 0 0 1 1 0 0 1 0 0 2 0 2 0 0 0 0 0 0 0 0 0 1 0 0 0 0 0 1 0 1 0 0 0 0 1 1 1 0 1 0 1 1 0 2 0 0 2 0 0 0 0 0 1 2 2 1 1 0 0 0 0 2 1 1 1 0 0 0 0 0 0 0 1 0 0 1 2 1 1 0 0 0 2 0 2 2 0 0 2 1 2 1 1 0 0 1 1 0 0 2 0 0 0 1 0 0 0 1 1 1 0 0 2 1 0 1 1 0 2 0 0 0 0 0 0 2 1 1 0 0 0 0 0 0 1 1 0 0 2 0 0 0 1 2 0 0 1 1 2 0 0 1 0 2 0 0 0 0 0 2 0 1 0 0 2 0 2 0 0 0 0 0 1 0 1 1 1 0 1 0 0 1 2 1 0 0 1 0 0 0 1 2 0 0 1 0 1 0 1 1 0 1 0 1 0 0 0 2 0 2 1 1 1 0 1 1 0 0 2 2 1 0 0 2 0 0 0 0 0 0 0 0 2 0 2 1 0 0 0 0 0 2 0 0 0 0 2 1 0 0 0 2 1 1 1 1 1 0 0 0 0 1 0 1 1 1 1 0 1 1 0 1 0 1 1 0 0 0 1 1 1 1 0 1 1 2 0 0 0 0 1 2 0 1 1 1 1 1 1 0 2 0 0 2 1 1 0 0 0 0 1 1 0 0 1 2 1 2 2 1 0 2 1 1 1 1 1 1 0 0 1 1 0 1 0 2 0 2 0 1 1 0 1 2 1 1 1 1 1 1 1 1 0 0 1 0 0 1 2 0 0 0 0 1 1 1 1 0 1 2 0 2 2 1 2 0 2 0 1 0 0 1 1 0 0 0 0 2 2 2 0 2 2 2 1 0 0 0 1 2 0 1 0 0 1 1 1 1 1 1 0 1 0 1 1 0 1 0 0 0 1 1 0 0 0 1 0 0 1 1 0 0 2 2 0 0 0 2 1 0 0 0 0 0 0 0 0 0 0 0 1 0 1 1 1 0 1 1 1 0 0 0 0 1 0 1 0 1 1 1 0 2 0 1 0 0 2 0 1 0 0 0 0 1 0 1 0 0 1 0 0 2 0 1 0 0 1 0 0 0 1 0 0 1 0 1 2 0 1 0 2 0 0 0 2 2 2 0 1 0 0 1 1 1 0 2 0 1 1 0 0 0 2 0 2 2 0 1 1 1 0 1 1 0 0 2 1 1 1 1 1 0 0 0 0 0 0 2 2 1 2 2 1 0 0 0 1 0 0 1 0 2 0 1 1 2 1 2 0 0 1 1 0 0 0 1 0 1 0 0 0 0 0 1 1 0 0 0 0 0 0 0 0 2 1 1 0 0 0 0 0 0 0 0 1 0 1 0 0 0 0 0 0 0 0 0 0 0 0 1 1 0 2 1 0 0 2 0 1 2 1 0 0 1 0 1 1 0 1 0 1 2 1 0 0 1 0 2 2 1 1 1 2 0 0 0 0 1 0 0 0 2 0 0 1 0 1 1 1 1 1 0 1 1 1 2 0 1 0 0 0 0 0 1 0 2 0 2 2 0 0 1 2 0 0 0 0 0 0 0 0 0 2 1 2 0 1 0 0 0 0 0 0 2 0 0 0 0 0 0 0 2 1 0 0 1 0 0 2 0 0 0 0 2 1 1 0 1 2 2 2 0 2 0 0 0 1 0 0 0 2 1 0 1 2 1 2 2 0 1 0 1 0 1 2 1 1 1 0 1 1 0 1 0 1 1 2 1 2 0 0 2 1 1 0 2 0 2 0 1 2 2 0 2 0 0 0 0 1 1 0 0 2 1 0 0 0 1 0 0 2 0 0 2 1 0 2 1 1 1 1 1 0 0 1 1 2 0 0 0 0 1 0 0 0 0 0 0 0 0 0 0 0 0 0 1 1 0 1 0 0 0 0 1 1 0 1 0 0 0 1 1
94 0 0 0 0 0 1 2 1 1 0 0 0 0 0 0 0 1 0 0 0 0 0 2 2 0 1 1 0 1 1 0 0 2 1 0 2 1 0 0 0 0 0 0 2 1 0 0 0 0 0 0 2 2 0 1 0 0 1 1 0 1 0 2 1 0 1 1 0 0 0 0 1 0 1 1 1 2 2 1 1 2 1 0 1 0 0 0 1 1 0 0 1 2 0 0 0 1 0 0 2 2 0 2 2 0 2 2 0 2 0 2 0 0 0 0 0 0 1 1 1 0 0 2 0 0 0 0 2 0 0 0 0 0 2 0 0 0 0 0 1 1 0 0 1 1 0 0 0 0 0 0 2 0 0 0 1 0 0 1 2 1 2 0 0 1 0 0 0 2 0 0 1 1 1 0 0 0 0 0 0 0 1 2 1 0 2 1 0 0 1 2 2 2 2 0 1 2 0 0 1 0 0 1 1 1 2 0 0 0 2 0 1 0 1 2 2 0 1 1 1 0 2 0 0 1 1 0 0 1 0 0 0 0 0 0 0 2 2 2 0 0 2 2 0 0 0 0 2 0 0 0 0 1 0 1 0 0 0 0 0 0 1 0 0 0 0 0 2 0 1 0 1 2 0 0 0 0 1 0 0 0 1 2 0 1 0 2 0 2 0 0 1 0 2 1 2 0 0 0 1 1 0 2 0 0 0 0 2 0 0 1 2 2 2 0 2 0 0 0 1 1 0 0 1 0 0 0 0 0 0 2 1 1 0 0 0 2 0 0 0 0 2 0 1 1 0 0 1 1 0 1 0 2 0 0 1 0 0 1 0 0 2 1 2 0 0 0 2 2 2 0 2 2 1 2 2 2 1 0 0 1 1 1 1 1 1 0 0 0 0 0 0 0 1 1 0 0 1 1 0 1 0 2 2 1 0 1 0 0 0 2 0 0 2 2 0 1 0 1 0 0 0 1 1 1 1 2 2 1 1 0 0 0 0 2 0 0 0 0 1 1 0 1 1 1 2 1 1 1 0 1 0 2 1 0 1 2 0 2 2 1 0 1 1 1 0 2 0 0 1 1 1 1 1 1 1 0 0 1 2 1 0 0 2 1 0 2 2 0 2 0 1 2 2 0 2 0 2 2 0 2 2 2 2 0 2 0 0 0 0 1 1 0 0 0 0 2 0 0 0 2 1 1 0 0 0 0 0 1 1 1 0 0 1 1 1 2 1 1 1 1 0 1 2 1 1 0 0 0 1 1 0 1 1 0 0 0 1 0 0 0 0 2 1 1 1 2 2 2 1 0 0 0 1 1 1 2 2 0 2 0 0 0 0 0 0 0 0 0 0 1 1 2 0 0 0 1 1 0 1 1 1 0 0 1 1 1 1 2 0 0 0 0 0 0 0 0 0 1 1 1 0 0 0 0 0 1 0 0 0 0 0 1 0 0 2 0 0 0 1 0 0 1 2 0 1 0 2 1 0 1 0 2 0 2 0 2 0 1 1 0 1 0 1 2 1 1 0 0 0 2 0 1 0 1 1 0 1 0 0 1 2 0 1 2 1 1 2 1 1 1 0 1 1 1 2 0 2 2 1 1 0 1 1 2 2 2 0 0 1 1 0 2 0 1 0 1 0 0 0 0 2 2 0 1 1 0 0 0 0 0 0 2 1 1 1 0 0 2 1 1 0 0 2 0 2 0 0 1 1 1 0 0 0 0 0 0 0 0 0 0 1 0 1 1 2 1 0 2 1 1 0 1 0 1 1 0 2 0 1 1 0 1 1 1 1 2 1 2 1 1 2 1 1 1 0 0 0 0 0 1 0 0 2 1 0 1 1 1 1 0 1 1 1 1 0 1 1 1 0 1 0 0 2 1 0 0 2 0 1 1 2 2 0 0 0 0 0 0 0 0 2 0 2 0 0 1 1 0 0 1 2 1 1 0 2 0 0 1 0 1 0 0 0 2 0 0 1 0 0 0 1 1 1 0 0 1 1 2 2 0 2 0 0 0 0 1 0 0 2 0 1 0 2 0 2 2 0 0 0 2 0 1 2 1 1 1 0 1 0 1 0 0 2 2 2 0 2 0 1 1 1 0 0 1 0 2 1 0 2 1 0 1 0 0 0 2 2 0 0 0 1 2 0 0 1 2 1 1 0 0 1 0 1 0 0 0 0 0 0 1 0 1 0 0 0 0 0 0 0 0 0 0 0 1 1 0 1 0 0 0 0 2 0 0 1 0 1 1 1 0 0 1 1 0 0 1 1 0 2 1
95 0 0 0 1 0 2 2 1 1 0 0 0 0 0 0 0 1 0 1 0 0 0 2 2 0 1 0 2 2 1 2 0 2 1 0 2 1 0 1 1 1 0 0 1 0 1 0 1 1 0 0 0 0 2 1 0 0 2 1 1 1 0 2 0 1 0 1 0 0 0 1 2 0 0 2 2 2 2 1 1 2 0 1 2 0 0 0 1 2 0 0 1 2 1 0 0 2 0 0 2 1 2 0 2 0 2 0 2 1 0 2 1 1 0 0 0 0 1 1 1 0 2 0 0 2 0 0 2 0 0 0 0 0 0 0 0 1 0 2 0 2 0 0 1 0 1 0 0 0 0 0 1 1 0 0 0 0 0 1 0 1 0 2 2 2 2 0 1 1 0 1 0 2 1 0 0 0 0 1 1 0 0 2 2 1 1 1 0 0 0 1 2 2 2 0 1 2 0 0 1 0 0 1 2 2 1 1 0 0 1 0 0 0 1 2 0 0 1 1 1 0 2 0 0 0 0 0 0 0 0 0 0 0 0 0 0 2 2 0 0 1 1 1 1 1 1 0 2 0 0 0 1 0 1 1 0 2 0 0 0 0 1 1 2 0 1 0 1 1 1 1 2 2 1 0 0 2 2 1 1 2 1 2 0 1 0 1 1 2 0 2 0 1 1 1 1 1 0 0 0 0 0 0 0 0 1 1 1 0 1 2 2 1 0 0 1 0 1 0 1 2 1 1 2 0 0 0 1 0 0 0 0 1 0 0 0 1 1 0 0 0 2 0 0 0 1 0 2 1 0 0 0 1 0 1 0 0 0 2 0 0 2 2 1 0 0 2 2 0 0 1 2 2 0 0 2 1 1 0 1 1 0 0 1 0 0 0 0 0 0 1 2 0 1 1 1 0 0 0 0 0 0 0 0 0 0 1 0 0 0 0 0 1 1 1 1 1 0 1 0 1 0 2 1 1 1 2 2 0 1 1 0 1 0 1 0 1 1 1 0 2 0 1 0 2 2 0 0 1 1 0 1 2 1 0 1 2 2 0 0 1 0 0 1 1 0 2 0 1 1 1 1 2 2 0 1 0 0 2 0 0 0 1 0 0 1 2 2 0 1 0 1 2 0 0 0 1 1 2 0 2 2 2 2 0 2 2 1 0 0 2 1 0 1 0 0 2 1 1 1 2 1 2 1 0 0 0 1 1 1 0 0 2 2 0 1 0 2 2 0 0 0 0 0 1 1 2 2 0 0 0 0 0 0 1 0 0 1 2 1 0 0 2 0 2 2 1 1 0 1 1 1 0 0 1 1 2 2 1 2 0 2 2 2 0 2 1 0 0 0 1 1 0 2 0 1 0 0 0 0 2 0 1 0 0 0 1 2 0 1 0 0 1 1 0 0 0 1 0 0 1 0 1 0 0 0 2 0 0 1 0 0 1 0 0 2 0 0 1 0 0 0 1 2 1 1 0 0 1 1 1 2 1 0 1 2 1 1 0 0 0 0 1 0 1 1 1 0 1 0 1 2 0 0 2 1 1 1 0 0 0 2 2 2 1 1 0 1 1 0 1 0 1 0 0 2 0 1 1 0 1 0 0 1 1 1 2 0 0 0 0 0 1 0 0 0 1 1 0 1 0 1 1 1 1 1 0 0 0 0 0 0 1 2 2 1 0 0 0 0 0 1 1 1 0 1 0 0 1 1 1 2 0 0 0 0 0 1 0 0 0 1 0 0 1 1 2 0 1 0 0 1 0 0 0 0 0 1 1 2 0 1 1 0 2 0 2 2 2 0 2 2 0 0 0 0 0 0 1 0 1 0 1 1 0 1 0 0 1 1 1 0 0 2 2 0 2 1 1 0 1 0 1 2 1 1 1 0 2 0 0 2 0 0 1 1 1 1 1 1 1 0 0 0 0 0 1 0 0 0 0 0 2 0 0 0 0 0 0 0 1 0 0 0 0 1 0 2 0 0 0 1 1 1 0 0 1 2 2 2 0 2 0 0 0 2 1 0 0 2 0 1 1 1 0 2 1 0 0 0 2 0 1 1 1 1 1 0 1 0 2 0 0 1 0 1 0 2 0 0 2 2 0 0 0 0 1 0 0 2 2 0 1 0 1 1 0 0 0 1 0 1 2 1 2 0 1 0 0 2 0 1 0 2 1 2 0 0 0 1 0 1 1 0 0 0 0 0 0 0 0 0 0 0 0 0 2 2 0 0 0 0 0 0 0 0 0 0 1 0 1 0 1 0 0 0 0 0 0 0 0
96 1 0 0 0 0 2 2 2 1 1 0 1 1 0 0 1 0 0 0 0 0 0 2 2 0 1 1 0 1 2 0 0 0 2 0 2 2 0 1 1 1 0 1 1 1 1 0 0 1 1 0 1 1 1 1 0 1 1 1 0 1 0 2 1 0 0 0 0 1 1 1 2 0 2 2 1 1 1 0 2 2 0 1 1 0 0 1 2 2 1 1 1 2 0 0 0 1 1 1 0 2 1 1 2 0 2 2 0 2 0 1 1 1 1 1 1 0 1 1 1 0 2 0 0 1 0 0 0 0 0 0 0 0 1 0 1 0 0 0 0 2 2 0 0 1 0 0 0 0 0 0 0 0 1 0 0 2 0 1 0 0 1 1 1 2 1 1 0 1 0 2 0 2 0 0 1 0 0 0 0 1 1 1 1 0 1 2 0 1 1 2 1 1 1 0 2 1 0 0 0 1 0 1 2 0 2 1 2 0 2 0 0 0 1 2 0 0 1 1 1 0 1 1 1 1 1 0 0 1 0 0 0 0 0 0 0 2 2 2 0 0 1 0 0 0 0 0 1 1 1 1 0 1 0 2 2 2 0 0 0 0 0 0 1 0 1 0 2 1 0 2 1 2 0 0 0 1 1 1 1 2 2 2 0 2 2 2 1 2 0 0 0 1 1 1 1 0 0 0 0 0 2 0 0 1 0 0 2 0 0 1 2 2 1 0 0 0 0 0 1 1 0 0 1 0 0 0 0 0 0 2 0 1 0 0 0 1 1 0 1 1 1 0 1 1 1 0 2 0 0 0 0 1 0 1 2 0 0 2 0 0 0 0 0 0 0 1 2 1 1 1 1 1 1 1 2 2 0 0 0 2 1 1 2 1 1 0 0 0 0 1 0 0 2 0 0 0 1 1 0 1 0 2 2 1 0 0 0 0 0 0 0 0 1 1 1 1 0 0 0 0 0 2 1 1 2 0 0 0 0 0 0 1 1 1 0 1 1 1 0 2 0 1 1 2 2 1 2 1 0 1 1 1 1 1 1 2 1 1 1 1 0 1 1 0 0 2 0 0 0 1 0 2 1 0 1 1 1 0 1 0 0 1 2 2 0 1 2 0 2 0 1 2 1 1 1 0 0 2 0 2 2 1 2 0 2 0 0 0 0 0 2 0 0 0 0 2 1 1 0 2 1 1 0 1 1 1 0 1 1 0 0 1 2 1 0 0 1 1 1 1 0 0 1 1 0 1 1 0 0 0 0 0 0 0 0 0 0 1 1 0 0 1 1 0 0 2 2 1 1 2 0 0 0 0 0 1 1 1 2 0 0 0 0 0 0 0 0 0 1 1 0 2 0 1 0 1 1 0 1 1 0 0 0 0 0 1 2 1 0 0 0 0 0 0 0 0 0 0 0 1 1 1 1 2 2 1 0 0 1 0 1 0 0 0 2 0 0 0 0 0 0 0 1 1 2 2 2 0 1 0 1 1 0 0 2 1 1 0 0 0 0 2 0 0 1 1 1 1 1 0 0 0 0 2 0 1 1 0 0 0 1 0 1 1 1 1 2 1 2 0 1 0 1 0 1 0 1 1 0 1 0 1 1 2 2 1 1 0 0 0 0 0 0 1 0 0 1 1 0 1 0 2 1 0 2 0 0 0 0 0 1 2 1 1 0 0 0 1 1 1 0 0 1 0 0 1 0 1 1 1 0 0 0 0 0 0 0 0 0 0 1 1 0 1 2 1 0 2 1 1 0 1 0 0 0 0 1 1 1 1 2 0 0 1 0 2 0 2 0 0 2 0 0 0 0 0 0 0 0 0 0 0 0 1 0 1 1 1 1 0 2 2 0 2 0 2 2 2 1 2 0 0 2 1 0 2 0 0 0 0 2 0 0 1 1 1 1 0 0 1 1 1 1 0 1 0 0 0 0 0 1 2 0 0 0 0 0 0 0 1 1 0 0 1 0 0 1 0 0 0 2 0 2 2 1 1 2 1 1 0 2 2 1 2 0 0 1 0 0 2 1 1 2 0 2 1 1 0 1 1 1 1 2 1 1 1 0 1 0 1 0 0 1 1 0 2 0 2 0 2 2 0 0 0 0 0 1 0 2 2 0 1 1 0 0 2 2 0 0 0 1 1 1 2 0 0 0 0 1 0 0 2 1 0 2 1 1 1 1 1 1 0 1 0 0 0 0 0 0 0 0 0 0 1 1 0 0 0 0 0 0 0 1 1 1 0 0 1 1 1 1 1 1 0 0 1 1 1 2 0
97 0 0 0 1 0 2 0 2 1 1 0 2 2 0 1 1 1 0 0 0 0 0 0 0 1 0 2 2 1 1 1 1 2 0 1 0 1 1 0 0 0 2 0 2 0 0 0 0 0 1 1 1 1 1 1 0 0 0 1 0 1 0 2 1 0 1 0 0 0 0 0 1 0 2 1 1 1 1 1 0 1 0 0 0 0 0 0 2 2 0 0 1 2 0 0 0 1 1 1 1 2 0 1 2 1 2 1 0 2 0 0 2 2 1 2 1 0 1 0 0 0 2 0 0 1 0 1 2 1 0 0 1 1 0 0 1 0 0 1 0 2 1 0 0 0 0 0 0 0 0 0 0 1 1 0 0 1 0 1 0 0 0 1 2 1 1 0 1 1 0 1 1 1 1 0 0 2 0 0 0 0 0 2 1 0 2 2 1 0 0 1 2 1 2 0 2 2 0 0 0 1 0 1 2 0 2 0 0 2 2 0 0 0 1 2 0 1 1 0 1 0 2 0 0 1 1 1 0 1 0 1 0 0 0 0 0 2 2 1 0 0 2 1 1 1 1 0 2 0 0 0 0 0 0 1 0 0 0 0 0 0 2 2 2 0 0 0 0 0 0 1 0 1 0 0 0 1 2 1 1 2 2 1 1 1 2 1 2 2 0 2 1 0 2 1 2 1 1 0 0 0 0 1 0 1 0 0 0 0 1 1 1 2 0 0 0 1 1 0 1 1 0 0 1 0 0 1 0 2 0 1 1 1 0 0 0 2 0 0 1 1 1 0 1 1 1 0 2 0 0 0 0 0 0 2 0 0 0 2 0 0 2 0 2 0 0 1 2 1 1 1 0 0 0 1 1 2 0 1 2 1 1 1 1 0 1 1 1 0 0 0 2 0 2 0 1 1 0 0 0 0 0 1 1 0 0 1 0 0 0 0 0 2 0 2 0 0 0 0 0 2 0 2 1 1 2 0 0 1 2 1 0 2 0 0 0 2 1 1 1 1 1 1 2 2 2 1 2 0 1 1 0 1 1 0 1 1 0 1 2 2 0 1 1 1 0 2 0 1 1 1 0 2 0 0 0 0 0 0 0 0 0 0 0 0 0 0 0 0 0 2 0 0 1 0 1 0 1 1 1 1 1 0 1 0 1 1 0 0 0 0 2 1 1 0 1 2 2 2 0 2 2 1 0 0 0 1 0 1 1 0 2 0 0 0 1 1 2 1 0 1 0 2 2 2 0 0 0 0 1 1 0 0 1 0 0 0 1 1 0 0 0 0 0 0 0 2 1 0 1 1 0 0 0 0 0 1 1 0 1 0 0 0 0 0 0 0 0 0 0 0 1 1 0 0 0 0 0 0 0 2 2 0 0 2 1 2 2 0 1 0 0 0 0 0 0 0 1 0 0 1 0 0 0 0 0 1 0 0 0 0 0 1 0 0 2 0 0 0 0 1 0 1 0 0 2 1 0 0 1 2 0 2 1 2 1 2 1 0 0 0 0 0 1 2 1 1 1 0 0 1 1 1 0 2 1 0 0 0 0 0 2 1 1 1 1 0 1 1 1 1 0 0 0 0 0 0 1 2 1 1 0 1 2 2 1 2 0 0 1 1 1 0 0 0 1 1 0 0 0 0 1 2 0 0 0 0 0 0 0 0 1 1 2 1 0 0 0 2 2 2 0 0 0 1 1 1 0 0 0 0 1 0 0 1 1 0 1 0 0 0 2 0 2 0 2 2 0 0 0 1 0 0 0 0 0 0 1 0 0 1 1 0 0 1 0 2 2 2 0 2 2 0 1 0 0 1 0 0 0 0 0 0 1 1 2 0 1 0 1 0 2 2 0 2 0 0 2 2 0 2 0 1 2 2 2 2 1 0 0 0 1 1 0 0 0 1 1 0 1 0 2 2 2 0 2 1 0 1 1 0 1 2 0 0 1 0 0 0 0 1 0 0 0 1 0 0 1 0 0 0 0 1 2 0 0 0 2 2 2 0 1 0 0 1 0 0 0 0 1 1 0 2 2 1 1 2 0 0 0 0 1 1 1 2 1 2 0 2 0 0 0 1 1 1 2 0 1 0 1 0 2 0 0 1 0 2 1 0 2 2 0 2 0 0 0 1 1 1 0 1 1 0 0 0 0 0 0 2 0 1 2 0 0 0 0 0 0 0 1 0 0 1 0 0 0 1 1 1 0 0 0 1 1 1 1 1 1 1 1 0 0 2 0 2 2 0 0 1 0 1 0 0 0 0 0 0 0 1 1 0
98 1 1 0 0 0 1 2 0 2 2 0 2 2 1 0 1 1 1 1 0 1 0 1 1 1 1 2 0 0 2 0 0 1 2 2 0 0 0 0 0 0 0 0 1 0 1 1 0 2 0 0 2 2 0 0 0 0 0 1 0 1 0 0 0 1 0 1 0 0 0 1 2 0 2 2 2 2 2 0 1 2 0 0 0 0 0 1 1 2 1 1 1 1 0 0 0 1 1 1 1 2 0 1 2 2 2 1 1 1 0 2 1 2 1 2 2 0 1 0 0 0 1 1 0 1 0 1 2 1 0 0 0 1 0 0 0 0 0 1 0 2 2 0 0 0 0 0 0 0 0 0 0 2 2 0 0 0 0 0 0 1 0 1 2 1 1 0 0 2 0 0 2 0 1 1 0 0 0 2 2 2 0 2 0 0 2 0 0 0 0 2 1 0 1 0 1 2 0 0 1 1 0 0 1 1 2 0 0 1 1 0 1 0 0 1 1 1 2 1 2 1 1 0 1 0 0 1 1 0 1 2 0 0 0 0 0 2 2 1 0 0 2 2 0 0 0 0 2 0 0 0 0 0 1 2 0 2 1 1 1 1 1 0 0 0 0 0 1 1 0 1 1 2 0 1 0 0 1 0 0 2 2 1 1 0 0 2 1 2 0 1 2 0 2 2 2 0 1 0 2 2 2 0 0 1 2 0 1 0 1 2 2 2 1 0 0 0 0 0 1 1 0 0 1 0 1 0 1 0 0 2 0 1 0 0 0 1 1 1 1 1 0 0 1 2 1 0 2 1 1 0 2 2 2 0 1 0 1 0 0 0 2 0 2 1 0 1 1 0 0 2 1 1 0 1 1 2 2 0 0 2 2 2 0 0 0 0 0 1 1 1 1 0 2 0 1 1 0 0 0 0 1 0 0 0 1 0 0 0 0 0 0 0 1 1 1 1 0 1 0 1 1 1 0 1 1 2 2 1 1 0 1 1 1 1 0 2 0 0 1 1 0 1 1 2 1 0 1 1 0 0 0 2 1 0 1 1 0 1 1 1 0 0 0 2 1 2 0 1 1 1 1 2 2 0 1 0 0 0 0 0 0 0 1 0 0 0 1 0 1 1 0 1 0 0 1 0 1 2 0 2 1 0 1 0 2 0 0 0 0 2 1 0 1 1 0 1 1 2 1 1 2 2 1 1 1 0 0 0 2 0 0 1 2 1 2 0 0 2 0 1 0 2 2 1 1 1 1 0 0 1 0 0 0 0 0 1 0 1 1 0 0 2 2 0 0 1 1 0 1 1 0 0 0 0 1 1 1 1 2 0 2 2 1 0 2 1 0 0 2 0 0 0 1 1 0 0 0 0 0 2 1 1 0 0 0 2 2 0 1 0 0 0 0 0 0 0 1 0 0 1 0 1 0 0 1 0 0 0 1 0 0 2 0 0 2 1 0 0 2 0 0 1 1 1 2 2 1 0 1 0 0 0 0 2 2 2 1 0 0 0 2 0 2 2 1 0 1 0 0 0 1 0 1 2 0 0 0 0 1 0 0 0 0 0 0 2 2 0 2 0 0 0 0 0 2 0 1 1 0 1 0 2 1 2 1 1 0 0 0 0 0 0 1 1 0 0 1 0 0 0 1 2 0 1 2 0 1 0 1 1 0 2 0 0 0 0 1 2 1 1 0 0 1 0 1 1 0 2 2 2 0 0 0 0 0 0 1 0 0 0 2 1 1 0 2 1 0 1 0 0 0 0 1 2 1 0 1 0 0 0 1 0 1 0 0 2 1 2 1 1 2 0 0 0 1 1 0 1 0 2 0 0 0 1 2 0 0 1 2 1 0 0 2 2 0 2 1 2 1 1 0 0 1 1 0 0 1 1 0 1 2 1 0 1 0 1 0 0 0 0 0 0 0 0 0 1 1 0 0 1 2 2 0 0 1 1 0 0 1 2 0 0 0 0 2 0 2 0 0 0 1 2 1 0 0 2 2 0 0 1 2 0 0 0 0 0 0 0 2 2 0 2 2 0 2 2 0 0 1 1 1 1 1 2 0 0 0 1 0 2 0 0 1 0 2 2 2 0 0 1 2 0 0 1 1 0 1 0 2 0 0 0 0 0 0 1 2 1 0 0 2 2 2 0 0 0 0 0 1 0 1 1 1 0 1 0 1 1 1 1 0 1 0 0 0 0 0 0 0 0 2 0 0 0 0 1 1 0 0 0 0 0 0 0 0 0 1 1 1 0 0 0 0 0 0 0 0 0 2 1
99 0 0 0 1 0 1 1 1 2 1 0 1 0 0 1 0 2 2 1 1 1 0 2 2 0 1 2 0 0 2 0 0 2 2 1 2 1 0 0 0 0 0 0 1 1 2 0 1 2 0 0 1 1 0 0 0 1 2 0 0 1 1 0 1 0 2 0 0 1 1 1 2 1 1 2 1 0 0 0 2 2 0 1 1 0 0 0 1 2 0 0 1 2 0 0 0 1 0 0 2 1 0 2 2 0 2 2 0 2 1 2 0 0 0 0 0 0 1 1 1 1 2 0 1 1 0 2 2 1 1 1 0 0 0 0 0 1 0 0 1 1 0 0 0 0 0 0 0 1 0 1 1 0 0 0 0 0 0 1 1 1 0 1 1 1 0 1 0 1 0 1 1 1 2 0 0 0 0 0 0 1 1 1 1 0 1 1 0 0 0 1 2 0 2 0 1 2 0 0 1 0 0 0 1 0 2 2 1 0 2 0 1 0 1 2 0 1 1 1 1 0 2 0 0 1 1 0 0 2 0 0 0 0 0 0 0 2 2 0 0 1 2 2 0 0 0 0 2 0 0 0 0 0 0 0 1 0 0 0 0 0 0 0 0 0 0 1 2 0 1 0 1 1 0 0 0 0 0 0 0 0 2 2 0 1 0 2 0 2 0 0 0 0 1 0 0 1 0 1 1 1 1 0 1 0 1 1 1 0 0 1 1 0 0 0 1 1 0 0 1 2 2 0 1 0 0 0 1 1 0 1 0 1 0 0 0 0 2 0 0 0 2 0 0 0 0 1 2 1 1 0 0 2 0 0 1 1 0 1 0 0 1 1 1 0 0 1 1 0 0 2 1 0 1 1 1 2 0 0 0 2 1 1 1 0 0 0 0 0 0 0 0 1 2 0 1 2 0 0 0 0 1 1 1 1 1 0 0 0 0 0 0 0 2 2 0 0 0 0 0 1 0 0 0 1 2 0 0 1 1 2 0 2 0 0 0 1 1 1 0 2 0 2 1 1 1 1 1 1 0 1 1 2 2 2 2 2 1 0 1 0 1 0 0 2 1 2 0 0 1 1 0 2 1 1 1 0 0 0 0 0 0 0 2 1 0 2 2 0 2 0 1 1 1 0 1 1 1 1 1 1 0 0 0 0 0 1 1 0 1 1 2 0 0 1 0 2 0 1 1 2 2 2 0 0 0 0 2 2 0 0 0 0 0 0 1 0 1 1 0 0 0 1 1 1 1 1 1 1 0 1 0 0 1 1 1 0 1 1 1 0 1 1 0 0 0 1 1 1 0 0 0 0 0 0 0 2 2 0 2 0 0 1 1 0 1 0 0 0 0 1 0 2 1 1 0 1 1 0 1 1 1 0 0 0 1 1 1 1 0 0 0 0 0 0 0 0 0 1 1 1 0 1 0 1 1 0 0 0 0 0 1 1 0 1 2 0 1 0 0 0 0 2 2 0 0 2 0 0 1 2 2 0 0 2 2 2 2 0 0 0 1 0 0 2 1 1 1 0 0 1 2 0 0 2 2 0 1 0 1 1 2 1 2 2 0 1 2 1 1 0 0 0 0 0 1 0 2 2 0 2 0 0 1 1 2 1 0 0 0 0 1 0 0 1 1 0 0 0 1 0 0 2 1 0 1 1 1 1 0 0 1 2 1 1 1 0 0 0 0 0 1 1 1 1 2 0 0 0 0 0 0 0 0 0 1 0 1 1 0 1 2 1 1 0 2 1 0 1 0 0 0 1 0 0 0 0 2 0 1 1 1 1 1 1 1 1 1 2 0 2 2 0 0 0 0 0 0 1 0 2 0 0 1 1 0 1 1 1 1 0 1 1 1 2 0 2 1 1 1 2 0 0 1 1 0 1 0 0 0 0 2 0 0 0 1 0 0 0 0 0 2 1 2 1 2 0 0 0 0 0 0 2 0 0 0 0 0 0 0 1 1 0 1 0 1 0 0 0 0 0 0 2 0 0 0 0 2 1 1 0 1 0 0 1 1 2 0 0 2 2 0 2 2 0 2 0 0 0 2 0 0 1 0 2 0 0 0 1 0 1 0 0 1 1 1 2 2 0 0 2 1 0 0 1 0 0 1 1 2 2 0 1 1 0 0 1 1 0 0 0 2 2 1 1 0 0 0 0 2 0 1 1 1 0 1 1 1 0 1 0 0 0 1 1 1 0 2 2 0 0 0 0 0 0 2 2 2 0 0 0 0 1 1 1 0 0 2 1 0 1 0 2 1 0 0 0 0 0 2 0
100 1 0 0 0 0 1 1 0 2 2 0 0 0 0 0 0 0 0 1 1 0 0 2 2 0 1 0 1 1 0 1 0 0 1 1 1 2 0 1 1 0 0 0 1 1 0 1 0 1 0 0 0 1 1 0 0 0 2 1 1 1 0 2 0 0 0 1 0 0 0 0 2 0 1 2 1 1 1 0 2 2 0 1 1 0 0 2 2 2 1 2 0 1 0 0 0 1 1 1 1 1 1 0 2 1 2 1 1 1 0 2 0 2 0 1 0 0 0 2 2 0 1 1 1 0 0 1 2 1 0 0 1 1 0 0 0 0 0 1 0 2 0 0 2 2 2 0 0 0 0 1 0 0 1 0 1 1 0 1 1 0 0 0 0 2 1 0 0 2 0 1 0 2 0 0 0 0 1 1 0 1 0 2 2 2 0 1 0 1 1 2 2 1 2 0 0 1 0 0 0 0 0 0 1 0 2 1 1 0 0 0 0 0 2 2 0 1 1 1 1 0 2 0 1 1 0 0 0 0 0 0 0 0 0 0 0 2 2 1 0 0 2 1 0 0 0 0 2 0 0 0 0 0 1 2 1 2 0 1 0 1 0 0 0 0 0 0 0 0 0 1 1 2 0 0 1 0 0 0 0 1 2 2 0 1 0 2 0 2 0 0 1 1 2 1 2 1 0 1 1 1 1 0 0 2 1 1 2 0 0 2 2 1 1 0 0 0 0 0 1 1 1 1 0 0 0 1 0 1 0 2 0 0 0 0 0 2 0 1 0 1 2 0 0 0 1 0 1 0 0 0 0 2 0 0 1 0 0 1 0 0 1 1 1 1 0 0 1 1 1 1 1 1 0 1 2 1 1 0 2 0 1 1 1 0 0 0 0 1 1 0 0 0 2 0 0 0 1 1 0 1 0 2 2 1 0 2 0 0 0 0 0 0 1 1 1 0 0 0 0 1 1 0 0 1 0 0 0 0 0 0 0 2 0 0 0 0 0 0 2 0 0 1 2 2 0 1 2 0 1 1 1 2 2 1 2 2 2 0 0 2 0 1 1 0 0 1 0 0 1 1 1 2 0 1 0 0 0 0 1 1 0 1 1 0 1 0 0 0 0 2 0 1 0 0 2 1 2 1 1 2 1 1 1 0 1 2 0 0 0 1 0 0 1 0 0 1 1 2 1 2 2 2 2 0 0 0 1 2 0 1 0 0 0 0 1 0 1 1 1 1 0 1 1 0 2 1 1 0 0 0 0 0 1 0 0 0 0 1 1 0 0 2 2 0 0 2 2 0 0 0 0 0 0 0 1 1 1 1 2 0 0 0 0 0 0 1 0 0 0 0 1 1 0 1 1 0 0 0 0 2 1 0 0 0 1 1 1 1 1 0 0 0 0 0 0 0 0 0 0 0 0 0 0 0 1 2 0 0 1 0 0 1 0 0 2 1 0 0 0 0 0 2 2 0 2 1 0 0 0 2 0 2 0 2 0 2 2 0 0 0 0 1 0 1 2 1 1 1 0 1 0 0 0 1 1 1 1 0 0 0 2 0 2 1 2 1 2 1 1 0 0 0 0 0 1 0 1 1 0 1 0 1 1 2 1 0 0 0 0 0 0 1 0 0 0 2 0 0 0 0 1 2 0 0 0 0 0 0 0 0 1 2 1 1 1 0 1 1 0 0 0 0 1 0 0 1 0 1 1 0 1 0 0 0 1 0 0 0 0 0 1 0 1 1 2 1 0 0 0 0 1 1 0 1 1 0 1 1 1 1 2 0 0 1 0 2 2 2 2 2 2 0 1 0 0 0 0 0 1 1 0 0 1 1 1 0 0 2 2 0 0 0 1 2 1 1 0 0 0 0 0 1 2 1 1 0 2 0 1 1 1 0 0 0 0 1 1 1 1 1 1 1 1 0 1 0 0 0 0 0 0 2 0 0 0 1 0 0 0 2 1 0 1 1 1 0 1 0 0 0 1 1 1 0 0 1 1 1 2 0 2 1 0 1 0 0 0 0 2 1 0 1 1 0 2 2 0 0 0 1 0 2 2 1 1 1 0 1 0 2 1 0 1 1 1 0 1 0 1 0 2 0 0 2 1 1 1 0 2 2 0 2 0 0 0 0 0 0 0 0 2 2 0 0 0 2 0 1 0 0 1 1 1 0 1 0 0 0 2 0 1 0 2 1 1 1 1 1 0 0 0 0 0 0 0 1 1 0 0 0 0 1 0 1 1 0 0 0 0 0 0 1 1 0 1 1 1 1 2 1
101 1 0 0 1 0 1 2 1 2 2 0 0 0 0 0 0 0 1 1 1 1 1 2 2 1 1 2 1 1 1 2 0 0 2 0 2 2 0 2 2 0 0 2 2 1 0 0 0 0 0 0 2 2 0 0 0 0 0 2 0 2 0 2 1 1 1 0 0 0 1 0 2 0 2 2 2 0 0 0 1 2 0 0 0 0 0 1 1 1 0 0 2 2 0 0 0 1 0 0 1 2 2 0 2 0 2 1 1 1 0 2 1 2 1 2 2 0 0 0 0 0 1 1 0 1 0 0 0 0 0 0 1 1 0 0 0 0 0 0 0 1 1 0 0 0 0 0 0 1 0 1 0 1 0 0 0 1 0 2 1 1 0 1 1 1 1 0 1 1 0 2 0 2 0 1 0 0 0 0 0 0 0 0 0 0 0 2 1 0 0 1 2 1 2 1 2 2 0 0 0 0 0 0 1 1 1 1 0 0 1 0 1 1 1 2 0 0 2 1 2 1 2 0 0 0 0 0 0 0 0 0 0 0 0 0 0 1 2 1 0 0 2 1 1 1 1 1 1 0 0 0 0 0 0 1 0 2 1 2 1 2 1 1 2 0 1 1 1 0 0 1 0 1 0 0 0 2 2 2 2 2 2 1 0 1 1 1 1 2 0 0 0 0 2 0 2 1 0 0 0 0 1 0 1 0 0 0 1 1 0 1 2 2 1 1 0 0 0 0 0 2 2 1 0 0 0 0 1 0 0 1 0 0 0 1 0 1 1 0 1 1 2 0 1 1 0 0 1 1 0 1 0 0 0 2 0 0 0 1 0 0 2 0 2 0 0 1 2 1 1 1 0 0 1 0 1 2 1 0 1 1 2 2 1 2 1 0 0 0 0 0 1 0 2 0 0 2 0 0 0 0 0 1 1 1 0 1 0 0 0 0 0 0 0 0 2 1 0 0 0 1 2 1 0 2 1 0 0 1 2 0 1 1 2 2 1 2 0 0 2 0 0 0 0 0 2 0 1 2 0 0 0 1 0 0 0 1 0 0 0 0 0 0 0 2 0 2 0 2 2 2 0 2 1 0 1 0 0 0 0 0 0 0 1 0 0 2 2 0 1 0 0 2 1 1 1 1 2 1 1 1 1 1 1 0 2 1 0 0 0 2 1 0 1 0 0 2 0 0 0 2 2 1 0 1 0 1 1 1 1 1 0 1 2 0 1 0 2 1 0 1 0 0 1 0 0 1 1 0 1 1 0 1 2 0 0 1 0 2 2 0 0 2 0 2 2 0 0 0 0 1 0 0 0 0 0 1 1 1 1 0 1 0 1 1 1 2 2 1 0 1 1 0 1 0 2 0 0 0 0 2 1 0 0 1 0 0 0 0 2 0 0 0 0 0 1 0 0 0 0 0 0 0 0 0 0 1 0 0 0 0 0 2 0 1 1 0 0 1 0 0 0 1 2 2 2 2 1 0 0 2 1 1 1 2 1 1 1 0 0 0 1 0 0 2 1 1 0 1 0 0 1 0 0 1 1 1 0 0 0 1 2 0 2 2 1 1 1 0 0 0 0 1 0 1 1 0 2 2 1 1 0 1 1 2 1 0 0 1 1 1 1 0 0 1 1 1 1 0 0 0 1 1 2 0 0 0 0 0 0 0 0 2 0 0 0 0 0 0 0 0 1 1 2 0 2 0 0 1 1 1 1 0 0 0 0 0 0 0 0 0 0 0 0 1 1 2 0 0 0 1 0 0 0 0 0 1 1 1 1 0 2 0 0 0 0 1 1 2 1 2 2 0 2 0 0 0 0 1 0 1 0 0 0 2 2 1 1 0 1 1 0 0 1 1 2 2 0 1 1 1 0 1 2 2 1 2 1 0 1 0 2 1 0 0 0 0 0 0 0 0 1 0 1 1 1 2 2 0 0 0 2 1 1 0 1 0 1 0 0 2 0 0 0 0 0 0 1 0 0 0 1 0 1 1 0 1 1 1 1 0 1 1 1 2 0 0 0 0 1 1 1 1 2 0 2 2 0 0 1 0 0 2 2 1 1 2 0 2 0 0 0 0 2 2 1 1 2 0 0 2 2 1 1 0 1 0 0 0 2 2 0 2 0 0 0 2 2 0 0 0 2 1 0 0 0 1 0 0 2 0 2 0 0 0 1 0 0 0 0 1 0 1 0 0 0 0 0 1 0 1 0 0 0 1 2 1 2 1 0 0 0 0 0 0 0 0 0 0 0 0 0 1 0 0 0 1 1 1 1 1
102 1 1 0 0 1 2 1 2 1 0 2 0 1 0 1 0 2 1 1 1 0 0 2 2 0 1 2 1 1 2 1 0 0 2 0 2 1 0 1 1 0 1 0 1 0 1 0 0 0 0 0 1 1 1 1 0 0 0 1 0 2 0 2 0 1 0 0 0 0 0 0 2 1 1 2 2 1 1 1 1 2 1 1 2 0 0 0 1 2 0 0 0 2 1 0 0 1 1 1 0 2 1 1 2 0 2 0 2 0 0 1 1 1 1 1 1 1 0 2 2 0 1 1 1 0 0 1 1 0 0 0 0 0 0 0 0 0 1 0 1 1 0 1 0 0 0 0 0 0 0 0 1 1 0 0 0 1 0 2 1 1 0 0 0 1 1 1 1 0 1 1 0 2 0 0 1 0 0 0 0 1 1 2 1 0 2 1 0 0 1 2 2 1 2 0 2 1 0 0 1 0 0 0 0 2 1 0 1 0 1 0 0 0 1 2 0 0 1 1 1 0 2 0 0 0 0 0 0 0 0 0 1 1 0 0 0 1 1 1 0 1 1 1 0 0 0 0 2 0 0 0 1 0 0 1 1 2 0 0 0 0 1 1 1 0 0 0 1 0 0 0 0 2 0 0 1 1 2 1 1 1 1 2 0 1 1 0 0 1 1 0 0 0 2 0 0 1 1 0 2 0 1 0 0 0 0 0 0 1 0 1 2 1 2 0 1 0 1 0 2 1 0 0 1 0 0 1 0 1 0 2 0 0 0 0 0 1 1 0 0 0 2 0 1 1 0 0 2 1 1 0 0 2 0 0 1 1 0 2 0 0 2 0 2 1 0 1 2 0 0 2 0 0 1 1 0 2 1 1 1 1 0 0 0 0 0 1 1 0 0 0 1 2 2 0 2 0 1 1 0 1 0 2 2 0 0 0 0 0 0 1 0 0 0 0 2 2 0 2 0 0 1 2 0 2 2 0 0 0 1 0 0 1 0 1 0 1 1 2 1 0 0 1 1 2 1 1 1 0 0 1 0 1 0 0 0 1 1 0 0 1 0 1 1 1 0 2 0 0 0 0 1 2 0 1 0 0 0 1 1 0 0 0 1 0 0 2 2 0 0 0 1 1 1 0 0 0 1 1 1 1 0 0 0 0 1 1 0 0 1 0 0 1 0 0 1 1 1 2 2 1 1 1 1 0 0 0 1 1 1 0 0 1 2 0 0 0 1 1 1 1 0 0 0 0 1 1 1 0 0 0 0 0 0 1 0 0 0 1 1 0 1 1 0 0 0 0 0 0 0 0 2 0 1 2 2 2 2 0 2 0 1 0 1 1 1 2 1 0 1 1 0 0 0 1 1 0 0 0 0 1 1 1 0 0 0 0 0 1 2 0 0 0 0 0 0 0 0 0 0 0 0 0 0 1 1 0 0 0 2 0 0 2 0 0 2 0 0 0 1 0 0 1 2 1 1 1 0 1 1 2 1 1 0 1 1 1 1 0 0 0 2 0 0 2 0 0 1 0 0 1 1 1 0 2 0 1 0 0 0 0 2 0 1 2 0 0 1 1 1 1 1 0 0 0 0 1 1 2 1 1 0 0 2 2 1 2 1 0 0 0 0 1 0 0 1 1 0 0 0 0 1 2 0 1 1 0 0 0 0 0 0 1 2 0 2 0 2 2 0 0 1 1 2 0 2 0 0 1 1 1 1 0 0 0 0 0 1 1 1 1 1 0 0 1 1 1 0 2 1 1 0 0 0 0 0 0 0 2 2 2 1 0 0 1 0 1 0 2 0 1 2 0 0 0 1 1 0 0 0 1 1 0 1 1 1 1 1 1 1 0 1 1 1 1 1 2 2 2 1 2 0 1 2 1 1 2 2 0 2 0 2 1 0 0 0 0 1 1 1 1 1 0 1 1 1 2 2 0 0 0 1 2 0 0 1 0 0 0 0 1 0 0 0 0 1 0 2 1 1 0 0 2 2 1 0 0 0 0 1 0 2 1 1 1 0 0 2 0 1 2 1 2 2 0 2 2 0 0 0 2 0 1 2 1 0 1 1 1 1 0 0 0 2 2 2 0 1 2 0 2 2 0 0 1 0 0 0 0 2 1 0 0 0 0 0 1 2 1 0 0 0 1 0 2 1 0 0 0 2 0 1 0 1 1 1 0 0 0 0 2 0 0 0 0 1 0 0 1 0 0 0 1 1 1 1 1 1 0 0 0 0 1 0 0 1 0 0 0 0 0 1 2 1 0 1 0 0 0 1 1
103 0 0 1 0 0 0 2 0 2 2 0 1 1 0 0 1 1 1 1 1 1 0 2 2 0 0 2 1 1 2 0 0 2 2 0 2 1 1 0 0 0 2 0 2 0 0 0 0 1 0 0 1 1 1 0 0 0 0 0 1 1 0 0 0 0 0 2 0 0 0 1 2 0 2 2 2 2 2 1 1 2 0 1 1 0 0 0 2 2 0 0 1 1 0 0 0 2 2 2 0 2 0 1 2 1 2 2 0 2 0 0 0 0 0 1 0 0 0 1 1 1 1 1 1 0 0 0 1 0 1 1 0 0 1 0 0 1 0 1 1 1 0 0 1 1 0 0 0 0 0 1 1 0 0 1 0 0 0 1 1 2 0 1 1 1 0 1 0 1 1 0 1 1 0 0 2 0 0 2 2 2 0 1 1 0 1 1 0 0 0 2 2 2 2 0 1 1 0 0 1 0 0 1 1 1 1 0 0 1 1 0 2 0 0 2 0 0 1 0 1 1 2 0 0 0 0 1 0 2 0 1 0 1 1 0 0 1 1 1 0 0 2 1 0 0 0 1 2 0 0 0 0 0 1 1 0 0 0 0 0 0 0 0 1 0 1 0 1 1 0 1 1 1 0 1 0 1 2 1 1 2 2 2 0 0 0 0 0 1 1 0 0 0 1 0 1 1 0 0 1 1 1 0 1 0 1 1 2 0 0 1 2 2 1 0 0 0 0 0 0 2 1 1 1 0 1 0 0 0 0 1 0 2 0 0 0 1 1 0 1 1 1 0 0 0 1 0 2 1 0 0 0 1 0 1 1 1 0 2 0 0 0 0 0 0 0 0 1 1 1 1 0 0 1 1 2 2 0 0 0 1 1 1 2 1 1 1 1 0 0 0 0 1 2 0 1 0 0 0 0 0 0 2 2 1 0 1 0 0 0 1 0 0 1 1 1 0 0 0 0 1 0 2 1 2 0 0 0 0 1 0 0 0 0 1 0 0 0 0 1 1 0 0 0 0 2 1 2 1 0 1 1 2 2 0 2 0 0 0 0 1 0 0 1 1 0 2 0 1 2 2 1 2 2 0 1 0 0 2 2 1 0 0 2 0 0 2 2 0 1 0 0 2 1 1 1 0 1 2 0 2 2 2 2 0 2 1 0 0 0 2 0 0 0 1 0 2 2 2 0 2 1 1 0 1 0 0 0 1 1 1 0 0 0 0 0 1 1 0 1 2 0 1 1 0 2 2 2 0 0 0 0 0 0 1 0 0 1 0 0 0 1 1 0 0 0 1 1 0 1 1 1 0 1 1 1 1 1 0 1 0 2 1 1 1 2 0 0 0 0 1 1 0 1 0 0 0 0 0 0 2 2 0 0 2 2 0 1 0 1 1 0 0 0 0 0 0 0 0 0 0 0 1 0 0 1 1 0 0 1 0 0 1 0 2 2 0 0 0 0 0 0 1 2 1 1 1 1 0 0 2 1 0 0 1 2 1 1 0 0 0 2 1 1 1 2 0 1 0 0 1 0 0 0 2 0 0 1 0 0 2 2 0 2 1 1 1 1 0 1 0 0 0 0 0 1 0 1 1 0 1 0 2 0 2 2 2 0 0 0 0 0 0 0 1 0 1 2 1 0 1 2 2 0 2 2 0 1 0 1 1 1 2 1 1 0 0 0 2 2 2 1 1 1 1 2 0 0 0 0 0 0 0 0 0 0 0 0 0 0 0 1 0 0 1 2 1 0 2 1 0 0 0 0 0 0 0 1 1 1 1 0 1 0 1 0 2 1 1 0 0 2 0 0 0 1 1 1 0 0 1 0 0 0 1 0 1 1 1 1 0 1 1 1 2 0 2 0 0 0 0 0 0 1 2 1 1 0 1 0 0 2 1 0 1 1 0 0 0 0 0 1 0 1 1 1 0 0 0 0 0 1 2 0 0 0 1 0 0 1 2 0 0 0 0 0 0 1 0 0 0 0 2 1 0 0 1 2 2 2 0 2 0 1 1 1 0 1 0 1 2 1 1 2 1 1 2 0 0 0 1 0 1 1 1 0 2 0 2 0 0 0 0 2 1 1 1 1 0 0 1 1 0 0 0 1 2 2 0 1 1 2 2 0 1 1 1 1 0 0 0 2 0 0 0 1 0 0 0 1 0 1 1 0 0 2 2 2 0 2 0 1 0 0 0 0 0 0 1 0 0 1 0 0 1 1 1 1 0 0 0 0 1 0 1 1 0 0 1 0 0 0 1 1 1 1 0 0 0 1 1
104 0 0 0 1 0 1 2 0 2 2 0 1 1 0 0 1 1 1 2 1 0 1 1 2 1 0 1 1 1 1 0 0 1 1 0 2 1 1 0 0 0 0 1 1 1 2 0 0 1 0 0 1 1 1 0 1 0 0 0 0 0 0 1 1 0 1 1 0 0 0 0 2 0 2 2 2 2 2 0 2 2 0 1 1 0 0 1 2 2 0 1 1 2 0 0 1 0 0 0 2 1 0 1 1 1 1 1 1 1 1 2 1 1 1 1 1 0 0 2 2 0 0 2 0 0 0 1 2 1 0 0 0 0 0 0 0 1 0 1 1 1 0 0 0 0 0 0 0 0 1 1 0 0 1 0 1 2 0 2 2 0 0 1 2 0 0 1 0 1 1 0 1 1 1 0 0 0 0 2 2 1 1 2 2 0 2 0 0 0 0 1 2 1 2 1 2 2 0 0 2 0 0 1 0 2 1 0 0 0 2 0 2 0 2 2 2 0 0 0 1 0 2 0 0 0 0 0 0 0 0 0 1 0 0 0 0 1 2 1 0 0 2 2 0 0 0 0 2 0 0 0 0 1 0 2 2 2 0 1 0 1 0 0 2 0 0 0 1 1 1 1 1 2 0 0 0 0 1 0 0 1 2 2 1 1 2 2 0 2 0 1 1 0 2 1 0 0 1 0 1 1 1 0 1 1 0 0 0 0 0 1 2 1 1 0 2 1 0 0 1 1 1 0 1 0 0 0 0 1 0 2 1 1 0 0 0 1 1 0 1 0 2 0 1 1 0 0 2 1 0 0 0 1 0 1 0 0 0 2 0 0 1 1 1 1 0 1 2 0 0 2 0 0 1 1 1 1 0 0 1 1 0 0 1 0 0 0 0 0 1 1 0 0 2 0 0 0 1 1 0 1 1 0 1 0 0 1 1 1 0 2 0 1 1 2 0 1 0 1 0 1 0 0 0 1 0 2 2 0 1 2 0 2 0 0 0 1 0 0 1 1 0 0 0 2 2 2 2 1 0 2 2 2 2 0 2 1 0 1 1 1 1 0 0 1 0 1 0 0 0 1 0 2 0 1 0 1 1 0 1 0 0 0 2 0 0 0 1 0 0 1 1 2 1 1 1 0 1 2 0 2 2 2 2 0 2 1 1 0 0 2 1 0 0 0 0 2 0 0 0 2 1 1 0 0 0 0 0 2 0 0 0 1 1 0 1 0 2 2 0 1 0 0 2 0 2 0 0 0 0 0 0 0 1 0 0 0 0 1 1 0 0 0 0 0 0 2 2 1 0 0 0 0 0 0 0 2 1 1 2 0 2 1 1 0 0 1 1 1 0 2 1 0 2 1 0 1 1 0 1 1 0 0 0 0 1 2 2 0 1 1 0 1 1 1 0 0 1 0 0 2 0 0 0 1 1 2 0 0 0 0 1 1 1 0 1 0 0 0 0 1 0 1 2 1 1 1 2 0 1 1 1 0 0 2 1 1 0 1 1 0 1 0 2 1 0 1 1 1 1 1 0 0 0 0 2 0 1 0 0 0 2 1 2 2 1 1 1 0 1 1 0 1 1 1 2 0 1 1 0 2 0 1 0 1 1 1 0 0 1 0 0 0 0 0 1 1 0 0 0 0 1 2 0 1 1 1 1 1 1 1 0 2 1 1 1 0 1 2 1 1 0 0 0 0 0 0 0 0 0 0 0 0 0 0 1 0 0 0 0 1 2 1 0 0 2 1 0 2 1 1 1 1 0 0 0 0 0 1 1 1 1 1 1 2 0 0 0 2 0 2 2 0 1 0 0 0 0 0 0 0 0 1 1 1 2 1 1 0 1 1 1 1 1 2 0 1 0 0 0 1 0 1 2 1 1 2 2 0 1 0 2 0 0 0 0 1 2 1 1 1 0 0 0 0 0 0 0 1 0 0 1 1 0 0 1 1 0 0 1 2 0 0 1 0 0 0 1 0 0 0 2 0 2 1 0 2 2 0 1 1 0 0 0 2 0 2 0 0 2 2 1 1 1 0 2 2 0 1 0 1 1 1 1 1 1 2 0 1 0 0 0 0 1 1 1 0 1 1 0 1 2 0 1 1 2 0 1 1 1 1 0 0 1 2 1 2 2 1 0 0 0 0 0 2 0 1 0 0 2 0 0 1 0 0 1 0 0 0 1 0 0 0 0 0 0 1 1 1 1 0 0 0 0 0 0 1 1 0 0 0 0 1 1 1 0 0 0 0 0 0 0 0 0 0 0 1 1 0 0 0
105 0 0 0 0 1 2 1 1 1 0 1 1 0 0 0 0 1 1 0 0 0 0 2 2 0 0 0 0 0 1 1 1 2 0 1 0 1 0 1 1 0 0 0 0 2 0 0 0 0 0 0 0 2 0 0 0 1 1 0 1 1 0 0 0 0 0 1 0 0 0 2 2 0 1 2 2 0 0 1 0 1 0 1 1 0 0 0 2 2 0 1 1 1 0 0 0 2 1 1 1 2 0 0 2 1 2 1 1 1 0 2 0 0 0 0 0 0 1 1 1 0 1 1 0 0 0 1 2 1 1 1 0 0 0 0 0 0 0 1 0 2 0 0 1 1 0 0 0 1 0 2 1 0 0 0 0 1 0 2 1 1 0 0 2 1 1 1 0 1 1 2 0 2 0 0 0 0 0 0 0 1 1 1 1 0 1 1 1 0 0 2 2 1 2 0 2 2 0 0 1 0 0 1 0 1 2 2 1 1 2 0 1 0 1 1 1 0 1 1 2 1 2 0 0 1 1 0 0 0 1 1 0 1 1 1 1 2 2 2 0 0 2 2 0 0 0 0 0 0 0 0 0 1 0 2 0 1 1 0 0 0 1 1 1 0 0 0 0 0 0 0 2 2 0 1 1 1 1 1 1 1 2 2 0 2 2 1 0 1 1 0 0 0 2 1 2 0 1 0 1 0 1 1 0 0 0 1 2 1 0 2 1 1 1 0 1 0 0 0 0 1 1 0 0 0 0 0 0 1 0 2 0 0 0 0 0 2 0 1 0 1 2 0 0 0 0 1 1 2 1 1 1 2 1 0 1 0 0 1 0 0 1 1 1 0 0 2 2 0 0 2 1 1 0 0 0 2 2 0 1 1 0 1 2 0 0 1 1 0 0 0 0 0 2 0 0 1 1 1 0 1 0 0 0 0 2 0 1 1 0 0 0 0 0 0 2 1 0 1 0 1 1 0 0 1 1 0 0 0 0 0 0 2 1 1 0 0 0 0 2 0 0 0 1 1 1 1 1 0 0 1 0 2 1 1 1 1 1 0 1 1 0 0 0 1 1 2 0 0 0 0 2 1 2 0 2 0 0 1 1 0 0 1 0 0 1 0 2 1 1 0 0 1 0 0 2 0 1 2 0 2 2 2 2 0 2 2 0 0 0 1 1 1 1 0 0 1 0 2 1 1 2 2 1 0 0 0 1 2 0 1 0 0 0 0 0 0 1 1 1 1 0 1 2 0 1 1 1 0 0 0 0 0 1 1 0 2 0 0 0 0 1 1 0 0 0 1 0 1 0 0 0 0 0 0 0 1 1 1 2 0 1 1 1 0 1 2 2 1 1 1 0 1 0 0 0 1 1 0 1 0 0 0 0 0 0 2 2 1 0 0 0 0 0 0 1 0 0 0 0 2 0 1 0 1 1 1 0 0 2 0 1 0 1 0 0 1 1 0 0 0 0 0 1 0 1 1 1 0 0 1 1 1 0 1 1 2 2 0 0 0 0 1 0 1 1 0 1 1 1 0 0 1 0 2 0 2 1 1 0 1 1 0 1 1 0 0 1 1 1 1 1 1 1 0 2 1 0 1 1 0 0 0 1 2 2 1 0 0 1 0 0 1 0 0 0 1 1 0 0 0 1 2 0 1 1 1 1 0 0 0 0 2 1 1 0 0 2 2 0 0 0 0 0 0 0 0 0 0 0 0 1 0 0 0 0 0 0 0 0 0 2 0 1 0 2 2 1 0 0 0 0 1 0 0 0 1 0 2 2 1 2 0 0 0 0 1 0 2 0 1 2 1 1 1 0 1 0 1 0 2 0 1 0 1 1 0 0 1 2 1 1 1 1 2 0 2 1 1 1 2 0 1 2 1 1 2 0 0 0 0 1 2 0 0 0 2 2 0 0 1 2 1 2 0 1 0 0 0 0 0 2 1 1 0 1 0 0 1 0 1 0 0 0 1 0 0 2 0 0 0 1 1 2 2 1 2 2 1 1 0 2 2 0 2 0 0 0 0 2 0 0 1 2 0 2 2 0 0 0 0 1 1 2 0 1 1 0 0 1 2 0 0 1 1 1 0 2 0 0 2 2 1 2 1 1 1 0 0 2 2 1 1 0 2 2 0 0 0 0 0 2 0 0 2 0 2 0 2 0 0 1 0 1 0 1 0 0 0 1 0 0 0 1 1 1 0 0 0 0 0 0 0 0 1 1 1 1 0 0 0 1 0 0 0 0 0 0 1 0 1 1 2 1 0 0 0 0 1 1 0
106 0 0 0 0 0 1 2 2 2 2 0 0 0 0 0 0 2 1 0 0 0 1 2 2 0 2 0 2 2 0 2 0 1 2 1 2 0 0 0 0 0 1 0 1 1 0 0 0 0 0 0 2 2 0 2 1 2 2 0 1 1 2 0 0 0 0 2 0 0 0 2 2 0 2 2 2 2 2 0 2 2 0 0 0 0 1 0 2 2 0 0 1 1 0 0 0 0 0 0 2 1 0 2 2 0 2 0 1 1 0 1 0 1 1 1 1 0 1 0 0 0 1 1 0 1 0 1 2 0 0 0 0 1 0 0 0 0 0 1 2 1 0 0 0 2 0 0 0 1 0 1 1 0 0 0 0 1 0 1 1 0 0 2 0 0 1 0 1 1 0 0 0 2 0 0 0 0 0 0 0 0 0 2 1 1 1 1 0 0 0 1 1 0 1 1 2 2 0 0 1 1 0 1 2 0 2 0 0 0 2 0 0 0 1 2 1 1 1 0 1 0 2 0 0 0 0 1 1 0 0 0 0 0 0 0 0 2 2 1 0 1 2 1 0 0 0 0 0 1 1 1 0 0 2 2 0 2 0 2 0 2 0 0 0 0 0 1 2 0 1 0 0 1 0 0 1 1 1 0 0 2 2 2 0 2 0 1 2 2 0 1 0 0 2 0 2 0 0 0 1 0 1 1 0 0 0 1 0 0 0 2 2 1 1 0 0 1 0 0 0 2 0 0 1 0 1 0 1 0 0 1 0 2 0 1 0 2 0 2 1 1 2 0 1 1 1 1 1 2 1 1 1 1 1 1 1 0 0 1 1 1 1 0 1 0 0 2 2 0 0 2 1 1 1 0 2 2 0 0 1 2 1 1 0 1 1 0 0 0 0 0 0 0 2 0 0 0 1 1 0 1 0 1 1 0 0 0 0 0 0 0 1 1 0 2 0 0 0 0 0 1 0 1 0 0 1 0 0 0 0 0 2 0 2 0 0 1 0 1 1 1 0 0 0 2 2 0 0 1 0 0 0 2 0 0 0 0 0 0 0 1 0 0 0 2 0 1 0 1 1 2 0 2 1 1 1 0 0 0 1 0 0 0 2 1 0 2 2 0 1 0 0 1 2 1 1 0 2 1 1 2 2 1 2 1 2 0 0 0 0 1 2 2 0 0 1 1 0 1 1 1 1 1 1 1 0 1 0 2 0 1 0 0 1 0 2 1 1 0 2 2 0 1 2 1 0 0 0 0 0 0 1 0 2 2 2 0 1 0 0 0 0 1 0 1 1 1 1 0 0 0 1 0 1 1 1 2 2 1 2 0 2 1 1 1 2 0 0 0 1 1 0 1 0 0 0 0 0 0 0 2 1 0 0 1 0 0 0 1 1 1 0 2 0 1 1 0 0 0 0 2 0 0 0 0 0 1 0 0 1 0 0 2 0 1 2 0 0 0 1 1 0 1 1 0 2 1 1 0 2 2 1 1 0 1 1 1 1 0 0 0 1 1 1 2 0 1 1 1 1 1 0 0 0 2 0 1 1 1 0 1 2 2 2 0 1 1 1 1 1 0 1 0 1 1 2 0 1 1 0 1 0 1 2 2 2 1 0 0 1 0 0 0 0 0 1 2 1 0 0 0 2 2 0 1 1 0 0 0 0 0 0 1 1 0 0 0 2 2 0 0 0 0 1 1 2 0 0 0 0 0 0 0 0 0 0 0 0 0 0 0 2 1 0 0 2 2 1 2 0 0 0 0 0 0 0 0 0 2 2 2 0 0 1 1 1 1 0 2 0 1 2 2 0 2 0 1 0 0 0 1 0 1 0 0 2 0 1 0 1 0 0 0 2 2 0 2 2 2 1 2 0 0 1 1 0 1 1 0 0 1 2 1 0 0 0 2 2 0 0 1 1 0 1 0 1 0 0 0 0 0 0 2 0 0 1 0 1 0 0 0 0 0 0 0 0 0 0 0 1 0 1 1 2 1 0 0 1 2 2 0 2 0 0 0 0 0 0 0 2 1 1 0 0 0 2 1 0 0 0 2 0 1 2 2 1 1 0 1 1 0 0 0 1 1 1 1 2 2 0 2 2 1 1 1 0 1 1 0 2 2 1 2 0 0 1 1 1 0 0 1 2 0 0 1 1 1 0 0 2 0 2 0 0 0 0 0 1 1 1 1 1 0 0 0 0 0 0 1 0 0 0 0 0 0 0 2 2 0 0 0 0 1 0 0 2 0 1 0 0 0 1 1 1 1 0 0 0 0 2 0
107 0 0 0 0 0 1 2 1 2 0 1 0 0 0 0 0 2 0 0 0 0 0 2 2 0 1 0 0 1 1 0 0 2 1 1 1 2 0 1 1 0 0 0 2 0 1 0 0 1 0 0 0 1 1 0 0 0 1 0 2 2 0 1 0 1 0 1 0 0 0 1 1 0 1 1 1 1 1 1 1 2 0 2 2 0 1 0 2 2 0 0 2 2 0 0 0 0 0 0 1 2 1 0 2 0 2 2 0 2 1 2 0 1 0 1 1 0 0 0 0 1 1 1 0 0 0 0 2 0 1 1 0 0 0 0 0 0 0 1 1 1 1 0 2 2 1 0 0 1 1 1 1 0 1 0 0 1 0 2 0 1 0 2 1 1 1 0 1 1 0 1 1 1 1 0 0 0 0 0 0 0 0 2 1 0 2 1 0 0 0 2 2 1 2 0 2 1 0 0 0 1 0 1 2 0 2 1 0 0 0 0 1 0 2 2 0 2 2 0 2 2 2 0 0 0 0 0 0 1 0 0 0 2 2 1 1 2 2 1 0 0 2 2 0 0 0 0 2 0 0 0 0 0 0 0 0 0 0 0 0 0 1 1 2 0 0 0 1 0 0 0 0 2 0 1 1 0 2 1 1 0 2 1 1 0 0 2 0 2 0 1 1 0 2 1 2 2 0 1 1 0 0 0 0 0 1 0 2 1 0 1 1 0 0 0 1 1 1 0 2 1 0 0 0 0 0 0 0 1 0 1 0 0 0 0 0 1 1 0 2 2 1 0 0 0 0 0 1 1 0 1 1 2 1 0 2 1 0 0 1 0 0 0 0 0 0 0 2 2 2 0 0 0 1 1 1 1 0 0 2 0 1 1 2 0 1 0 0 0 1 1 1 0 2 0 0 1 0 0 0 0 1 1 1 1 1 1 0 0 0 1 0 2 0 2 0 0 0 0 0 2 1 1 0 1 1 0 0 0 0 0 0 1 1 1 0 0 0 0 0 2 0 0 0 0 2 0 0 2 0 0 1 1 1 1 1 2 1 2 2 2 1 0 0 1 1 2 0 0 1 1 1 1 1 0 0 0 0 0 0 0 1 1 2 1 0 1 2 0 2 0 0 2 2 1 1 0 0 2 0 2 1 1 1 0 1 1 0 0 0 2 1 0 1 0 0 2 2 0 0 2 2 2 2 0 0 0 1 2 0 1 0 0 0 0 0 1 1 0 0 2 0 2 2 0 1 1 1 1 0 1 0 0 1 0 0 1 1 1 0 0 1 2 0 1 1 0 0 1 0 1 1 0 1 1 2 2 2 1 2 0 2 0 2 1 2 0 0 0 1 1 1 0 0 0 0 0 0 0 0 1 1 0 0 1 1 2 2 0 1 1 1 1 0 0 1 0 0 1 1 1 0 0 0 1 1 1 0 0 0 0 0 1 0 1 2 2 1 1 0 1 0 0 0 0 2 2 2 0 0 0 1 0 0 2 0 1 1 0 0 0 2 0 1 2 1 0 1 0 0 1 1 0 0 2 0 2 1 1 0 1 2 0 1 2 1 0 1 1 2 0 0 0 0 0 1 1 0 1 1 0 0 1 0 1 1 2 1 0 0 0 0 0 0 1 0 2 0 0 0 0 1 2 1 1 2 0 0 0 0 0 0 2 1 1 1 0 1 2 0 0 0 0 0 1 1 1 0 0 0 0 0 0 0 0 1 0 1 1 1 1 2 0 1 0 2 2 0 0 0 1 1 0 0 0 0 0 0 1 1 1 1 0 0 2 0 2 1 2 0 1 2 0 0 0 0 1 1 0 0 1 0 0 1 0 0 0 0 1 1 1 0 0 1 2 1 1 1 1 1 1 0 0 1 0 0 2 1 0 0 1 2 1 0 0 0 0 1 0 0 0 0 0 0 0 0 1 0 0 0 0 1 1 0 0 1 0 0 0 0 2 0 0 0 0 1 0 2 1 1 0 1 0 2 0 0 0 2 2 2 0 1 1 1 2 0 0 0 0 1 1 1 1 1 0 1 2 1 0 1 1 2 0 2 2 0 1 0 1 0 0 0 0 1 1 1 1 2 0 1 1 2 1 2 2 0 0 0 0 1 1 0 2 0 0 0 1 2 1 0 0 1 1 0 1 0 0 0 0 2 0 2 0 0 0 0 0 1 1 1 1 0 0 2 1 2 0 0 0 0 0 0 0 0 1 1 1 1 0 0 0 0 1 0 1 0 0 1 0 0 0 0 1 0 0 1 0 0 0 0 0
108 1 0 0 1 1 2 2 0 2 2 0 1 2 0 1 0 0 0 0 0 0 1 0 1 1 1 2 0 0 1 1 2 2 0 1 1 2 0 0 0 1 0 0 2 0 0 0 0 1 0 0 1 1 1 1 0 1 0 1 0 1 0 0 0 0 0 0 0 0 0 0 2 1 1 2 2 0 0 0 1 2 0 1 1 0 0 0 1 1 0 0 1 1 0 0 0 1 0 0 2 1 1 1 2 0 2 1 1 1 0 2 0 0 0 1 0 0 1 0 0 0 2 0 1 1 0 1 2 1 0 0 0 0 1 0 0 1 0 0 1 1 0 0 2 2 0 0 0 0 0 2 0 2 0 1 0 1 0 1 1 2 0 2 1 2 2 1 0 1 1 0 2 0 1 1 0 0 0 1 1 1 0 2 1 0 2 0 0 0 0 1 2 1 2 0 1 2 0 1 1 0 0 0 0 0 2 0 1 0 1 1 1 0 1 2 0 0 2 0 0 0 2 0 0 1 1 0 0 2 0 0 0 0 0 0 0 2 2 0 0 1 2 1 0 0 0 1 1 1 1 1 0 0 0 0 0 0 0 0 0 0 0 0 0 0 1 0 2 1 0 2 0 1 0 0 0 0 2 0 0 1 1 1 0 0 0 1 0 2 0 0 0 0 2 0 2 1 0 0 1 1 1 0 1 1 0 0 1 0 0 1 1 2 0 0 0 1 1 0 1 2 1 1 0 0 0 0 2 0 0 1 0 0 0 1 0 1 1 0 1 1 1 0 0 0 0 0 1 1 0 0 0 1 0 1 1 0 0 0 0 0 0 0 0 0 0 0 2 1 1 1 0 0 0 0 1 1 1 0 1 0 0 0 1 1 1 1 1 0 0 0 0 1 2 0 2 1 0 0 0 0 0 2 2 2 0 0 0 0 0 0 0 1 1 2 0 0 0 0 0 1 0 1 2 2 0 0 0 1 2 0 1 0 1 0 0 0 0 0 2 0 0 0 0 0 2 1 2 2 0 1 1 2 1 0 1 2 1 1 2 2 0 0 0 2 0 1 0 0 0 1 2 1 1 0 0 0 0 0 1 1 0 1 0 0 1 1 2 1 1 0 0 1 1 0 1 1 1 2 0 2 0 0 0 0 1 1 0 0 0 2 0 0 2 0 0 2 1 2 0 2 1 1 1 0 0 0 1 1 1 1 0 1 1 0 0 1 1 0 0 2 0 0 0 0 1 0 0 0 0 0 0 0 2 1 1 0 1 1 0 0 0 2 2 0 0 1 0 0 0 0 0 0 0 0 1 1 1 0 1 0 1 0 1 0 0 1 1 0 0 1 0 0 0 1 0 0 0 0 0 1 1 0 1 1 1 2 2 2 1 0 0 1 0 0 0 0 0 1 1 2 0 0 0 1 1 1 0 0 1 0 0 0 0 1 2 0 0 0 0 1 0 1 1 1 2 1 1 0 0 1 1 0 0 2 1 2 1 0 0 0 1 1 0 1 1 2 0 0 0 0 1 0 1 2 0 1 0 0 1 0 1 0 1 1 0 0 2 2 1 0 0 1 0 0 1 0 1 2 1 1 0 0 1 1 1 1 0 0 1 0 0 0 0 0 0 1 1 0 0 0 2 2 0 1 2 1 0 0 0 0 0 2 1 1 1 0 1 2 0 0 0 0 0 1 1 1 0 1 1 1 0 0 0 0 0 0 0 0 0 0 2 0 2 0 2 1 0 2 1 0 0 1 1 2 1 0 1 0 0 0 0 1 1 1 1 1 1 2 1 2 2 1 1 1 0 0 0 0 0 2 0 0 0 1 1 0 0 1 1 0 0 0 0 2 1 0 2 2 2 2 0 1 2 2 2 1 0 0 0 0 2 1 0 1 0 0 2 1 1 0 0 0 0 0 0 0 0 2 0 0 1 2 0 1 1 1 0 0 0 1 0 0 0 0 0 1 1 0 0 0 1 1 2 0 0 2 2 0 0 1 1 0 0 1 1 0 0 0 2 1 0 2 2 0 2 2 0 0 0 1 0 2 2 0 1 1 0 1 1 1 0 0 1 0 2 0 2 1 0 2 2 1 0 1 0 1 0 1 2 1 0 1 1 1 1 1 2 1 1 1 1 1 0 0 0 1 0 0 2 0 0 2 2 0 2 0 1 1 1 1 0 1 0 0 1 1 2 2 1 0 0 0 0 0 1 0 0 0 0 0 0 1 0 1 2 0 2 0 0 0 0 0 0 0 1 0 0 0 1 1
109 0 0 0 0 1 2 2 0 2 2 0 0 1 1 0 0 2 0 0 0 0 0 1 1 0 1 0 1 1 0 1 1 1 2 1 2 2 0 1 1 0 0 0 2 0 1 0 0 1 0 0 1 1 1 0 1 0 0 2 0 2 0 2 0 1 0 0 0 1 1 1 2 1 1 2 1 1 1 1 1 2 0 0 0 0 1 2 2 2 0 1 1 1 0 0 0 1 1 1 0 2 0 1 2 1 2 1 1 1 0 1 2 2 2 2 2 0 0 1 1 0 1 1 0 1 0 0 1 0 0 0 0 0 1 0 0 0 2 0 0 2 0 0 1 1 0 0 0 0 0 1 0 0 0 0 0 2 1 1 1 0 0 1 0 0 0 0 2 0 0 0 1 1 0 0 0 0 0 0 0 1 1 2 1 0 2 1 0 1 1 2 2 0 2 1 1 2 0 0 1 1 0 0 1 1 2 2 0 0 1 0 1 0 2 2 0 0 2 2 2 0 1 1 1 0 0 0 0 2 1 1 1 1 1 1 1 2 2 0 0 0 1 1 0 0 0 1 2 0 0 0 0 0 0 0 0 1 0 0 0 0 0 0 1 0 0 1 0 0 0 2 1 2 0 0 2 1 2 1 1 1 2 2 0 2 1 2 1 2 0 0 1 1 2 1 1 0 0 0 0 0 1 1 0 1 0 0 1 0 0 1 2 0 1 0 1 1 1 0 1 2 1 1 0 0 1 0 0 1 0 2 0 0 0 1 0 1 1 1 2 1 2 0 0 0 1 1 2 1 1 0 0 2 0 0 0 0 0 2 0 0 1 1 1 1 0 1 2 1 0 2 0 0 0 0 1 1 1 0 1 1 1 1 1 1 1 1 1 1 1 1 0 0 1 1 0 0 1 1 0 1 1 1 1 0 1 0 0 0 0 1 0 0 2 2 0 0 0 0 1 0 0 1 1 1 1 0 0 0 1 0 0 0 0 1 0 0 0 0 2 0 0 1 1 1 1 1 1 0 0 0 0 1 0 0 0 2 0 1 0 1 0 1 0 1 0 2 0 0 0 0 0 1 1 1 0 0 0 0 0 0 0 0 1 0 0 2 2 0 1 0 0 1 0 1 1 1 2 2 0 2 1 1 1 0 2 2 0 0 0 1 1 0 0 0 0 2 1 1 1 2 0 0 0 0 0 0 1 1 1 0 0 2 2 1 0 0 1 2 0 1 0 1 1 0 1 0 0 1 0 1 0 0 1 0 0 1 0 1 0 0 0 2 0 2 2 2 1 0 1 1 0 0 0 0 2 1 2 2 2 0 2 2 1 1 2 0 0 0 0 1 1 0 2 1 0 0 0 0 0 1 1 0 0 0 1 2 2 1 1 0 1 2 1 2 0 0 0 0 0 0 0 0 0 0 0 0 0 0 0 0 0 0 0 1 1 0 1 0 1 1 0 1 1 1 2 1 2 0 0 1 1 0 0 2 1 2 2 0 0 0 0 0 2 2 0 2 0 2 0 0 0 0 2 2 0 0 0 0 1 1 2 2 2 0 2 0 1 1 1 1 0 0 1 1 1 1 2 2 0 2 0 0 0 1 1 1 1 0 1 1 0 0 0 0 0 2 0 0 0 0 0 2 0 0 0 0 0 0 0 0 0 2 0 1 1 0 1 2 0 0 0 0 1 1 2 1 0 1 1 1 0 0 0 1 0 0 0 0 0 0 2 1 0 0 2 2 0 1 0 0 1 0 1 0 0 0 1 0 0 1 1 0 1 1 1 0 0 2 0 2 2 1 0 1 0 0 1 0 0 0 0 0 1 1 1 0 1 1 2 0 0 0 2 0 1 2 0 1 0 1 0 1 2 0 0 2 0 0 0 0 0 1 0 1 0 1 1 1 1 1 1 0 1 1 1 1 1 0 0 0 1 1 1 0 1 0 0 1 0 1 1 0 0 2 0 0 1 0 0 0 2 0 2 1 1 2 1 0 0 1 2 1 0 0 1 0 1 0 0 2 0 1 1 0 2 2 0 0 1 1 1 1 2 2 0 1 0 1 1 0 1 0 1 1 1 1 0 1 0 1 1 0 0 0 1 0 1 0 2 0 0 1 0 1 1 0 1 1 0 0 1 1 1 0 0 1 0 0 1 0 0 2 2 0 2 2 2 0 2 0 0 0 0 0 0 0 0 0 0 0 0 0 0 0 0 0 0 0 0 0 0 2 0 0 2 0 0 0 0 0 0 1 0 0 0 0 0 0 1 0
110 1 0 0 1 0 1 1 2 1 0 1 0 0 0 0 0 2 0 0 1 0 0 1 1 1 0 1 0 0 1 2 0 1 2 0 2 2 0 1 0 1 0 1 2 0 0 0 0 2 1 0 1 1 1 1 0 0 0 0 1 2 0 0 0 1 0 2 0 0 0 1 1 0 2 1 1 0 0 0 0 1 1 0 1 0 1 0 1 2 0 0 0 0 0 0 1 1 0 0 2 1 0 1 2 1 2 0 0 1 0 1 0 1 1 1 1 0 1 0 0 1 1 1 1 0 0 1 2 1 0 0 0 0 0 0 0 0 0 0 0 1 0 0 0 0 1 0 0 0 0 1 0 1 0 2 0 2 0 1 1 1 0 1 0 0 0 1 1 0 0 1 0 2 2 0 0 0 0 0 1 2 0 2 1 0 2 0 0 0 0 2 1 1 1 0 1 2 0 0 1 1 0 0 0 1 2 1 1 0 2 0 1 0 1 2 1 0 1 1 1 0 2 0 0 1 1 1 1 0 1 1 1 1 0 0 0 2 2 2 0 0 2 0 0 0 0 0 1 0 0 0 0 0 0 1 1 1 1 0 0 0 1 0 0 0 0 0 1 1 0 2 0 0 1 1 1 0 1 0 0 2 2 2 0 2 1 2 1 2 0 1 0 1 2 0 2 2 0 1 2 0 0 0 0 0 1 0 0 0 0 0 0 1 1 0 0 0 1 0 1 2 2 0 0 0 0 0 2 1 0 2 0 1 0 0 0 0 2 1 2 1 2 0 0 0 0 0 1 1 0 1 0 2 0 0 2 0 0 2 0 0 0 0 0 0 0 1 1 0 0 2 2 2 2 1 2 1 1 0 1 1 0 1 2 0 0 1 1 1 1 2 0 0 2 0 0 2 0 0 0 0 0 2 2 0 0 1 0 0 0 0 0 1 1 2 0 0 0 0 1 2 0 1 0 1 1 0 0 1 2 0 0 1 0 1 0 2 0 0 1 1 0 0 0 0 2 1 2 2 0 1 0 2 1 0 1 2 2 1 1 2 0 2 2 0 0 1 0 0 0 1 1 1 1 0 0 0 0 0 1 1 0 0 0 0 0 0 2 1 1 0 0 1 0 0 1 1 1 2 0 2 2 1 2 0 2 2 0 0 0 1 0 1 0 0 1 2 2 1 1 2 2 2 0 1 1 1 0 2 0 1 0 1 1 1 0 1 1 0 0 2 0 0 0 1 1 1 1 0 0 0 0 0 1 0 0 1 0 1 1 0 0 2 0 2 2 0 0 0 1 1 0 0 0 0 1 1 1 1 1 0 1 0 1 1 1 0 0 0 0 1 1 0 1 0 0 0 0 0 0 2 1 0 0 0 0 2 2 1 1 0 0 0 0 0 0 0 0 0 0 1 0 1 0 1 1 0 0 0 1 0 0 2 0 1 2 0 1 0 0 1 0 1 2 2 2 2 1 0 1 1 0 0 0 2 2 1 1 0 0 0 2 0 0 2 0 2 0 0 0 1 0 0 0 2 0 0 0 0 1 0 1 0 1 0 1 0 0 2 2 0 0 0 0 0 0 1 2 2 0 2 0 1 1 2 2 1 0 0 0 0 0 0 0 0 0 2 1 0 0 0 0 2 0 0 1 0 0 0 0 0 0 2 0 0 0 0 2 2 0 0 0 0 1 1 2 1 0 0 0 0 1 1 0 0 0 0 0 1 0 1 2 0 2 0 2 1 0 1 0 1 0 1 0 0 0 0 0 2 2 1 1 1 1 1 1 2 1 2 1 1 2 1 0 1 0 1 0 0 0 1 0 0 0 1 0 0 1 0 2 1 0 0 1 2 1 1 0 0 0 1 0 0 1 0 0 2 1 0 0 1 1 1 0 0 0 0 0 0 0 0 0 0 0 0 0 1 0 1 1 0 1 1 0 0 0 0 0 0 0 0 0 0 0 1 0 0 2 0 0 0 1 1 1 1 0 1 2 0 0 0 2 0 0 0 1 0 0 0 2 1 0 1 1 0 2 2 0 0 1 0 0 2 1 2 0 1 0 2 0 0 1 0 2 2 0 1 1 0 0 1 1 1 0 2 1 2 0 1 2 2 0 1 1 0 0 0 1 1 0 0 1 2 2 1 0 0 0 0 1 0 0 2 0 0 2 0 0 0 2 0 0 0 0 2 1 0 1 1 0 0 0 1 1 0 0 0 0 0 0 0 0 0 1 1 1 0 0 1 1 1 0 1 0 0 0 1 0 1 2 1
111 1 0 0 1 0 1 2 2 1 0 1 0 0 0 0 0 2 1 1 0 0 0 2 2 1 2 2 1 1 2 1 0 0 1 0 2 1 0 0 0 0 0 0 1 0 1 0 0 1 1 0 0 0 2 2 0 1 1 1 1 1 1 0 0 0 0 1 0 0 0 1 2 1 2 2 2 1 1 0 1 1 0 0 0 0 0 1 1 2 1 1 2 1 0 0 0 0 0 0 2 2 0 0 2 2 2 1 1 1 0 1 0 1 1 1 1 0 1 1 1 1 2 0 1 1 0 0 1 0 0 0 0 0 0 0 0 0 0 1 1 1 1 0 0 1 0 0 0 0 0 1 0 0 0 0 0 0 1 0 1 0 0 1 1 2 1 1 0 1 1 1 1 1 0 0 0 1 0 0 0 0 0 2 0 0 2 0 0 0 0 1 1 0 1 0 1 2 0 0 0 0 1 0 0 1 2 2 2 0 1 0 0 0 2 2 1 0 1 1 1 0 2 0 1 1 0 1 1 1 0 1 0 0 0 0 0 2 2 1 0 0 2 2 0 0 0 0 2 0 0 0 0 0 0 2 1 0 0 0 0 0 0 0 1 0 0 1 2 0 1 0 1 2 0 1 0 1 1 2 2 2 0 1 0 0 0 0 0 2 0 1 0 1 2 0 1 0 0 0 0 0 0 1 0 1 0 0 1 0 0 2 2 2 2 1 0 0 1 0 1 2 1 0 0 0 1 0 0 1 0 0 0 0 0 0 0 2 0 0 1 2 2 0 1 1 0 0 2 1 0 0 0 2 0 0 1 1 1 0 1 1 2 1 2 0 0 0 1 1 1 1 1 0 0 0 0 0 0 0 1 0 1 2 1 0 0 0 0 1 1 0 1 0 2 0 1 0 1 1 1 1 0 1 2 1 0 0 0 0 0 1 0 0 2 2 0 0 0 0 1 1 0 2 2 2 1 0 0 1 1 0 0 2 0 0 0 1 1 1 0 2 1 1 1 2 1 1 2 1 0 1 0 0 0 0 0 1 0 1 1 1 0 1 1 1 0 2 0 1 1 1 1 1 0 0 0 0 0 0 0 0 0 0 1 0 0 1 1 0 1 1 0 0 0 0 2 0 0 2 0 2 1 0 1 0 1 0 0 0 0 0 1 0 1 0 0 1 0 2 1 1 2 2 1 1 1 0 0 2 0 2 0 0 1 0 2 0 0 2 0 0 0 0 1 0 1 0 0 1 0 1 0 1 2 1 1 1 2 1 0 0 1 2 0 1 1 1 1 1 0 2 0 0 0 0 0 2 2 0 2 0 1 1 1 1 1 0 0 0 0 0 0 0 1 0 0 0 1 0 0 1 1 1 0 1 2 1 1 2 0 0 0 0 0 0 0 0 1 0 0 1 0 0 0 1 2 1 0 0 1 0 0 2 0 0 2 0 0 1 0 0 0 1 2 2 2 1 2 0 0 2 0 2 1 2 2 2 1 0 0 0 0 1 1 1 2 1 1 1 1 0 0 0 1 1 1 0 1 0 2 1 2 1 2 2 0 1 1 0 0 2 0 0 0 0 1 0 1 1 0 1 0 2 1 2 1 1 1 0 1 1 0 0 0 0 0 1 0 0 0 0 1 2 0 0 0 0 0 0 0 0 1 1 2 2 0 0 1 1 0 0 1 1 1 0 1 0 0 1 1 1 1 0 0 0 0 0 1 0 0 0 2 0 0 0 2 1 0 2 1 0 0 1 0 1 1 0 1 0 0 1 0 0 0 2 0 2 1 2 1 1 2 0 1 0 0 1 0 0 0 1 0 0 0 1 0 1 1 1 1 0 1 1 1 2 0 1 1 1 1 1 0 2 2 2 2 1 1 0 1 0 2 1 0 0 0 0 2 2 2 0 1 1 1 0 1 1 1 0 0 0 1 1 1 0 1 1 0 1 0 2 0 0 0 0 0 0 2 0 0 0 2 0 2 1 1 2 2 1 1 1 2 0 0 0 0 0 0 0 1 1 0 2 2 0 2 2 0 0 1 1 1 0 0 2 0 2 0 1 1 1 0 1 1 1 2 1 1 0 0 1 2 1 0 2 2 1 0 0 2 2 0 2 0 0 0 0 1 1 0 0 0 1 0 2 0 0 0 0 1 0 2 0 0 0 2 1 1 0 1 0 0 2 0 0 0 0 0 1 0 0 0 0 0 0 0 1 1 0 0 0 0 0 0 0 0 0 0 1 0 0 0 2 0 0 1 0 0 0 0 0
112 1 0 0 0 0 1 1 2 1 0 2 1 2 0 1 0 0 0 1 1 1 0 1 1 1 1 1 1 1 1 2 0 1 2 2 0 2 0 1 1 0 0 0 2 0 1 0 0 0 0 0 2 2 0 1 0 1 0 0 2 2 0 0 1 0 1 0 0 0 1 0 2 0 0 2 2 0 0 0 1 1 0 2 2 0 0 0 2 2 0 0 0 1 0 0 0 1 0 0 0 2 1 1 2 0 2 1 1 1 0 2 1 2 2 2 2 0 2 0 0 1 0 2 0 0 0 0 1 0 1 1 0 0 1 0 1 0 0 2 0 2 1 0 0 1 0 0 0 0 0 1 0 0 1 0 0 0 0 1 1 0 0 1 1 1 0 0 1 1 0 1 0 2 0 0 0 0 0 0 0 2 0 1 0 0 1 1 0 0 0 2 1 1 1 1 1 2 0 0 1 0 0 0 2 0 2 2 1 0 1 0 2 0 2 2 2 1 2 1 2 1 2 0 0 0 0 0 0 1 0 0 0 1 1 0 0 1 1 2 0 0 2 2 0 0 0 0 2 0 0 0 1 1 0 2 0 2 0 0 0 0 1 0 0 0 0 0 2 1 1 0 0 1 0 0 1 0 1 0 0 0 1 2 0 1 1 1 0 2 0 0 1 0 1 1 0 0 0 0 1 0 1 0 0 0 0 1 0 0 0 1 2 1 0 0 1 0 1 0 1 2 0 1 0 0 0 0 1 1 0 2 0 2 0 0 0 2 1 0 0 1 2 0 2 2 0 0 2 1 0 0 0 2 0 0 1 0 0 1 1 1 0 0 0 1 0 1 1 0 0 2 1 1 0 0 1 2 0 0 1 2 1 1 1 1 1 0 0 0 0 1 1 0 2 0 0 0 1 1 0 1 1 1 1 1 1 0 0 0 0 0 0 0 2 2 0 0 0 0 0 1 0 1 1 1 1 1 1 1 2 1 2 0 2 0 0 1 0 0 1 1 0 1 0 1 2 1 1 1 0 1 1 2 2 1 2 2 1 0 1 2 0 0 1 0 0 2 0 0 0 0 1 2 1 1 1 0 0 0 1 0 0 1 1 0 1 0 1 1 1 1 0 1 0 0 2 0 1 2 0 2 1 1 1 0 2 1 1 0 1 1 0 1 0 0 0 2 0 2 1 2 2 2 0 1 1 0 0 0 2 0 0 1 1 0 1 0 1 2 0 0 0 1 1 1 1 0 0 0 2 2 0 0 1 1 0 1 1 1 1 0 1 2 1 0 0 0 0 1 0 0 1 0 1 1 1 2 2 1 2 0 2 1 2 1 2 1 1 0 0 1 0 0 1 0 1 1 1 0 1 1 1 0 0 1 1 0 1 0 1 0 0 1 0 0 0 0 0 0 0 1 0 0 0 0 0 2 0 0 1 0 0 1 0 0 2 0 1 0 0 1 0 2 2 2 2 1 2 0 0 1 1 1 1 2 1 2 2 0 0 0 1 0 1 2 0 1 0 1 1 0 1 0 0 2 0 0 0 0 1 0 0 0 0 0 0 0 0 2 2 0 0 0 0 0 0 0 2 2 1 1 0 1 0 1 2 2 0 0 0 0 0 0 0 0 0 0 1 0 0 0 1 2 0 2 2 0 2 0 1 1 0 2 1 1 1 0 1 2 1 1 0 0 0 1 1 0 0 0 0 0 0 0 0 0 0 0 1 0 0 0 2 1 1 0 2 2 1 2 0 0 1 1 0 0 0 0 1 0 1 1 1 0 0 1 0 1 0 2 0 1 2 1 1 1 0 0 0 0 0 1 0 0 1 0 0 1 1 0 0 0 0 0 2 0 0 1 2 2 1 2 0 0 2 0 0 1 1 0 0 1 2 2 0 0 0 0 2 1 2 0 1 1 1 0 1 1 1 0 0 0 1 1 1 0 1 0 0 1 1 1 1 0 0 2 0 0 1 0 1 0 1 1 1 0 0 0 1 0 1 0 2 0 0 0 0 0 0 0 1 1 0 1 0 0 2 1 0 0 0 2 0 2 2 1 1 1 0 1 0 0 0 0 1 1 1 2 1 1 0 2 2 1 0 1 1 0 0 1 2 2 0 2 0 1 1 0 1 1 0 0 0 1 0 1 0 1 1 0 1 0 1 1 1 0 1 1 2 1 1 1 1 1 0 0 0 0 0 1 0 0 0 0 0 1 1 1 1 0 0 0 1 0 1 1 1 0 2 1 0 1 1 2 1 2 0 1 1 1 1 0
113 0 0 0 1 1 2 1 2 0 0 1 0 1 0 1 0 0 0 0 0 0 0 1 1 1 1 1 1 1 1 2 0 2 1 0 2 1 0 1 1 0 0 0 0 0 1 0 0 0 0 0 0 0 2 1 1 0 1 0 2 2 0 0 1 0 1 0 0 0 0 0 2 1 2 2 2 0 0 0 1 2 1 0 1 0 1 0 1 2 0 0 1 1 0 0 0 0 0 0 2 2 0 1 2 1 2 2 0 2 1 1 1 1 1 1 1 0 1 1 1 0 1 1 0 1 0 1 1 1 0 0 0 1 0 0 0 0 0 1 1 1 0 0 1 2 1 0 0 1 0 2 1 0 0 0 0 2 0 1 0 1 1 0 2 1 1 0 2 0 0 0 1 1 1 0 1 1 0 1 1 1 0 1 0 0 1 1 0 0 0 2 2 1 2 0 2 1 0 0 0 0 0 0 2 1 2 1 1 0 0 0 2 0 1 1 2 0 1 0 2 2 2 0 0 1 1 0 0 2 0 0 1 1 1 0 0 2 2 2 0 0 2 2 0 0 0 0 2 0 0 0 0 0 0 2 1 2 0 1 0 1 1 0 1 0 1 0 1 0 0 0 1 1 1 1 0 0 1 0 0 0 1 1 0 2 1 1 1 1 1 0 0 0 1 0 2 0 0 1 1 1 0 0 0 1 1 0 1 0 0 1 2 2 1 1 0 0 0 0 1 1 2 0 0 0 0 1 0 2 0 2 1 2 0 0 0 1 1 0 0 0 1 0 1 1 1 0 1 2 1 1 1 2 1 0 1 0 0 1 1 1 1 0 1 0 0 2 2 0 0 2 0 0 0 0 1 2 0 0 2 0 2 2 2 0 2 0 1 1 1 2 0 0 1 1 0 0 2 2 0 2 1 1 2 0 0 0 0 0 0 0 0 0 2 2 0 0 0 0 0 2 0 1 1 1 1 0 0 0 1 0 0 1 0 1 0 1 0 1 2 0 0 0 1 2 1 1 1 0 1 1 0 1 0 0 0 0 0 0 0 0 1 0 0 2 0 2 0 1 1 1 1 1 2 0 1 0 0 1 2 0 0 0 2 0 0 1 2 0 1 0 1 1 1 0 1 1 1 2 0 2 1 1 1 0 2 1 0 0 0 1 0 0 0 1 0 2 0 0 0 2 2 2 0 0 0 0 1 2 0 1 1 0 0 0 0 0 2 0 0 2 0 0 1 0 2 1 1 0 0 0 0 0 1 1 1 0 0 1 0 0 0 0 0 0 0 2 1 1 1 1 0 0 0 0 1 2 2 1 2 0 1 0 1 1 1 1 0 0 0 2 0 0 0 1 1 0 0 0 0 1 1 0 0 1 2 0 1 1 0 0 0 1 0 0 1 0 0 0 0 1 0 0 0 1 1 1 0 0 2 0 0 1 0 0 2 1 1 1 1 0 0 0 0 0 2 2 1 0 1 1 1 1 0 2 2 1 0 1 1 0 1 1 0 1 1 2 0 0 0 0 0 0 1 2 0 1 0 0 0 1 1 0 0 0 1 2 2 0 1 2 0 0 2 1 2 0 0 0 0 0 0 0 2 2 1 1 0 0 1 1 0 0 1 1 0 2 1 0 0 0 2 2 0 2 2 0 0 0 0 0 0 2 1 1 0 0 1 2 1 1 0 0 0 1 1 1 0 0 0 0 1 0 0 0 0 0 0 1 0 1 2 1 1 0 2 0 0 1 1 0 0 0 0 0 0 0 1 1 2 2 0 1 0 1 0 2 2 1 1 1 2 0 1 0 0 0 0 0 1 0 0 0 0 2 1 1 1 1 1 0 1 2 0 2 1 1 1 1 0 2 0 1 2 1 1 1 0 1 0 0 0 1 0 2 1 0 1 1 1 1 1 1 1 0 1 0 0 1 0 0 1 1 1 0 1 0 0 0 0 2 0 0 0 1 0 0 1 0 0 0 0 2 2 0 0 0 1 1 2 0 2 0 0 0 0 2 0 0 2 2 0 2 2 0 2 2 0 0 0 1 0 0 2 2 0 1 0 1 0 1 0 1 1 1 2 2 2 0 0 2 0 1 0 1 0 1 1 1 2 2 1 1 0 0 0 1 2 1 0 0 2 1 0 0 0 0 0 0 1 0 0 1 2 1 2 0 0 0 1 0 1 0 1 0 1 1 1 1 1 0 0 0 0 0 1 1 1 1 0 1 0 0 1 1 1 0 0 1 0 0 0 1 0 0 0 0 0 0 1 0
114 1 1 0 0 0 1 2 2 1 0 0 1 1 0 0 1 1 0 1 1 1 0 2 2 0 0 2 0 0 2 1 0 1 2 0 2 0 0 1 1 0 0 0 0 1 1 0 0 0 0 0 0 0 2 2 0 1 1 1 0 1 0 0 0 0 0 1 0 0 0 0 2 1 2 2 2 1 1 1 0 1 0 1 1 0 1 2 2 2 0 1 2 2 0 0 0 0 0 0 2 1 0 2 2 0 2 2 0 2 0 1 0 2 0 2 2 0 0 1 1 0 1 1 0 1 0 0 1 0 0 0 0 1 0 0 1 0 0 1 1 2 0 0 1 1 0 0 0 1 0 0 0 1 0 1 0 0 0 0 0 1 1 0 1 2 1 0 1 1 0 0 1 1 0 0 1 0 0 1 1 1 0 2 2 0 2 2 0 1 1 2 1 0 1 0 2 2 0 0 1 0 1 0 0 2 1 0 0 0 2 0 1 0 2 1 1 0 1 1 1 0 1 0 0 1 1 0 0 1 0 0 0 0 0 0 0 1 2 1 0 0 1 1 0 0 0 0 1 1 1 1 0 0 0 1 0 2 1 1 0 1 0 0 0 0 0 0 0 0 0 1 1 2 1 1 0 1 1 1 1 1 2 2 0 2 0 2 1 2 0 1 1 0 2 1 2 1 1 0 2 0 1 0 0 0 0 1 2 0 0 1 2 0 2 0 0 1 1 0 1 2 2 0 1 0 1 0 1 1 0 1 0 2 0 0 0 0 2 2 1 2 2 0 1 1 0 0 2 2 0 0 0 0 0 2 0 0 0 2 0 0 1 0 1 0 0 1 1 0 0 2 1 1 1 1 0 1 0 0 1 1 0 0 1 0 0 0 0 0 0 1 1 0 2 0 0 0 0 0 0 0 0 0 0 0 0 0 0 0 0 2 0 0 0 0 2 1 0 1 0 1 0 1 1 1 1 0 0 1 2 0 0 0 1 0 0 1 0 0 1 1 0 1 0 2 2 1 1 2 0 1 1 1 1 1 1 1 0 1 1 1 1 0 1 0 0 2 0 0 0 0 0 2 1 1 0 1 1 0 1 0 0 0 2 0 0 0 2 1 1 0 0 1 0 0 2 0 0 2 0 2 2 2 2 0 1 2 0 0 0 2 2 0 0 0 0 2 0 1 1 2 2 1 1 0 0 0 0 1 0 2 0 1 2 1 2 1 1 2 0 1 0 1 2 2 0 2 2 0 0 0 0 0 0 1 0 0 0 1 1 0 0 2 0 0 0 2 2 1 1 0 0 0 0 0 2 2 2 0 2 0 1 2 1 0 2 1 0 0 2 0 1 1 0 0 0 0 0 0 0 2 0 0 0 0 0 1 1 1 1 0 1 1 1 0 0 0 1 1 1 1 0 0 0 2 2 1 0 0 2 0 1 2 0 0 2 0 1 0 0 0 0 2 2 1 1 1 1 0 0 0 1 1 0 1 1 2 2 0 0 0 1 1 0 1 0 2 1 1 0 1 0 0 2 2 0 0 1 0 1 1 2 2 2 1 1 1 2 1 1 0 0 1 0 0 2 0 0 0 0 0 0 0 1 1 1 2 0 0 1 0 0 0 0 0 1 1 0 0 0 0 2 2 0 1 1 0 1 0 1 1 0 2 0 0 0 0 0 0 0 0 0 0 1 1 2 0 0 0 0 0 1 0 0 1 0 0 1 1 1 1 2 0 1 0 2 0 1 2 1 0 1 1 1 0 0 0 0 2 2 2 0 1 2 0 1 2 1 2 1 1 2 0 0 0 0 1 0 0 0 1 0 1 1 0 1 0 0 0 0 0 0 0 2 1 1 2 1 1 0 1 0 1 2 1 1 2 0 0 0 0 2 1 0 0 0 0 0 0 0 0 1 1 1 0 1 1 0 0 0 0 1 2 0 0 0 0 0 0 0 1 1 0 0 2 0 0 2 1 1 0 1 1 1 2 1 1 2 1 1 1 2 0 0 0 1 0 1 1 2 2 1 1 2 0 2 2 0 0 0 2 0 2 2 1 1 2 1 1 1 2 0 0 1 1 1 0 2 0 0 2 1 1 1 1 1 1 0 0 2 2 0 1 0 1 1 0 1 0 0 0 1 2 1 1 1 0 0 0 1 0 0 2 1 0 2 0 1 1 0 1 0 1 1 0 1 0 0 1 0 0 0 1 1 1 1 1 2 1 0 1 0 0 0 0 0 0 1 1 1 0 0 2 0 0 0 0 0 0 1 1
115 1 0 0 0 0 1 2 2 1 1 0 0 0 0 0 0 0 0 0 0 0 0 2 2 0 1 2 0 0 2 0 1 2 1 2 1 2 0 2 2 0 0 0 2 0 2 0 0 1 0 0 0 0 2 1 1 0 1 1 1 1 0 1 0 0 0 2 0 0 0 1 2 1 1 2 2 2 2 1 1 2 0 0 0 0 0 0 2 2 0 0 0 2 0 0 1 0 0 0 2 2 0 1 2 0 2 2 0 2 1 2 0 1 0 0 0 0 1 1 1 0 1 1 1 0 0 2 2 2 1 1 0 0 0 0 0 0 0 0 0 2 0 1 0 0 0 0 0 0 0 1 0 0 0 0 0 2 0 1 0 0 0 1 0 2 0 0 0 2 0 0 0 2 0 0 0 0 0 2 2 2 0 2 1 1 1 1 0 1 1 2 0 0 0 0 0 2 0 0 0 2 0 0 1 2 1 1 1 0 0 0 0 0 1 2 1 0 1 1 1 0 2 0 0 1 1 0 0 0 0 0 0 1 1 0 0 2 2 1 0 0 2 1 0 0 0 0 1 0 0 0 0 1 0 1 0 2 0 0 0 0 1 1 1 0 0 2 2 0 1 1 2 2 0 0 0 1 2 2 2 1 1 2 0 1 1 0 0 2 0 1 1 0 2 1 2 0 0 0 1 0 1 1 0 1 1 0 1 0 0 1 1 2 1 0 0 0 1 0 1 2 2 0 1 0 0 0 1 0 0 0 0 1 0 0 0 1 1 1 2 1 1 0 0 0 1 0 1 2 1 0 0 2 0 0 0 0 0 2 0 0 2 1 2 0 0 1 2 1 1 1 1 1 1 1 2 1 1 0 1 0 2 1 1 2 1 0 0 0 0 1 0 0 2 0 0 0 1 1 0 1 1 2 2 2 0 1 0 0 0 2 0 1 1 2 0 0 0 0 0 1 0 2 1 1 0 0 0 0 2 0 0 1 0 1 0 1 0 2 1 1 0 1 1 1 1 1 1 1 0 1 0 2 0 0 1 1 1 0 0 1 0 0 0 2 0 1 0 0 0 1 1 2 0 1 0 0 0 2 0 0 0 0 1 0 0 1 2 0 1 0 0 2 0 0 1 1 2 2 0 2 2 2 2 0 2 1 0 0 0 2 0 0 0 0 0 2 0 0 1 2 0 0 0 0 0 0 0 1 1 1 0 0 0 0 1 1 2 2 0 0 0 0 0 0 1 2 2 0 0 0 0 0 0 2 0 0 1 0 0 1 0 1 0 1 1 2 2 0 0 0 0 0 0 0 0 1 1 0 2 0 0 0 0 1 1 2 0 0 0 1 2 0 0 1 0 0 0 0 0 1 0 1 0 0 1 1 1 0 0 0 0 0 0 0 0 0 0 0 0 1 0 1 0 0 0 1 0 0 2 0 2 2 0 1 2 0 2 0 0 1 0 0 2 2 2 1 0 1 1 2 1 1 0 2 0 1 1 0 0 0 1 1 1 1 1 1 1 0 0 0 0 1 0 2 0 1 0 0 0 0 2 0 1 2 1 1 1 1 1 0 1 0 0 0 0 0 1 1 0 1 0 1 0 1 1 1 0 0 0 0 0 0 1 1 0 1 0 0 0 0 0 2 0 1 1 0 0 0 0 0 0 2 0 0 0 0 0 0 0 0 0 0 0 1 1 0 0 0 0 0 1 0 0 1 0 0 0 0 0 0 2 0 0 0 2 2 0 2 0 1 1 1 0 0 0 0 1 1 2 2 0 0 0 1 0 2 2 2 2 2 1 0 0 0 0 0 0 1 0 1 0 0 0 1 2 1 1 0 0 0 0 0 2 2 0 2 1 1 1 1 0 0 2 1 1 1 1 0 0 1 1 2 0 0 1 0 0 0 0 0 1 1 1 0 1 0 0 0 0 0 0 2 0 0 0 0 1 0 0 0 0 0 1 0 1 0 1 0 0 0 1 1 2 0 0 2 2 1 1 1 2 0 0 0 1 2 0 0 2 2 1 1 2 0 2 2 0 0 0 2 1 1 2 1 1 2 0 2 0 0 0 0 0 0 1 0 2 0 1 1 2 0 0 1 1 1 0 1 2 2 0 1 0 0 0 0 1 0 0 0 1 2 0 0 0 0 0 0 1 0 2 0 1 1 1 0 0 0 1 1 0 0 0 0 0 1 1 1 1 0 1 0 0 0 0 2 2 0 0 0 0 1 0 1 1 0 2 0 0 0 0 2 1 0 0 0 0 0 0 0
116 0 0 0 0 0 2 1 2 1 1 1 1 0 0 1 0 1 2 1 1 1 0 2 2 1 2 1 0 2 0 0 0 1 2 0 2 1 0 0 0 0 0 1 2 1 1 0 0 1 1 0 1 1 1 1 0 0 1 1 1 2 0 2 1 1 1 1 0 0 0 1 2 0 1 2 2 1 1 0 1 1 0 0 0 0 0 0 2 2 0 0 0 1 1 0 0 1 1 1 1 2 1 0 2 1 2 1 1 1 1 2 1 2 1 2 2 0 0 1 0 2 1 1 0 1 0 1 2 0 0 0 0 0 1 0 0 0 0 1 0 2 0 0 1 1 0 0 0 0 0 1 0 0 0 0 0 1 0 0 1 0 0 2 2 2 2 1 1 1 0 1 1 1 0 0 0 0 0 0 0 0 0 2 2 1 1 1 1 0 0 1 2 2 2 0 1 2 0 0 0 1 0 0 1 1 2 2 0 0 1 1 1 0 1 1 1 1 1 0 1 2 2 0 0 1 1 0 0 2 0 0 0 0 0 0 0 0 1 1 0 1 2 2 0 0 0 0 2 0 0 0 0 0 0 1 2 0 0 0 0 0 0 0 2 0 0 1 1 0 0 1 1 1 0 0 0 1 1 1 0 0 2 2 0 2 0 2 2 2 0 2 0 0 2 0 2 1 1 0 1 0 0 1 0 0 0 0 1 0 0 1 1 1 1 0 0 0 1 0 1 2 0 0 0 0 0 0 1 0 0 1 0 2 0 0 0 2 0 1 1 1 2 0 0 0 1 1 2 1 1 0 0 2 0 0 0 0 0 2 0 0 1 0 1 1 0 0 1 1 1 1 0 0 0 0 0 1 1 0 2 0 1 1 2 1 1 0 0 0 0 0 1 0 2 0 1 0 1 1 0 1 1 1 2 0 0 0 0 0 0 1 0 2 0 2 0 0 0 0 1 1 1 1 0 0 1 0 0 0 1 0 0 2 2 2 0 1 0 0 1 1 0 1 1 2 1 0 0 0 0 1 1 2 2 1 2 1 0 0 1 1 1 0 0 1 0 2 0 0 1 2 1 2 0 1 0 0 0 2 1 0 0 0 1 0 0 0 1 0 1 1 1 0 1 1 1 0 1 2 0 2 1 1 1 0 1 1 0 0 0 1 1 0 1 0 0 2 0 0 0 2 2 2 1 0 0 1 0 0 2 0 0 1 0 0 0 1 2 1 0 0 0 1 2 0 1 1 1 1 0 1 0 0 0 0 0 1 1 1 1 0 1 2 0 1 1 2 1 0 0 0 0 0 0 0 0 2 2 1 2 0 2 0 2 1 1 1 1 0 1 0 1 0 0 0 0 0 1 0 0 1 0 0 1 0 1 0 0 1 1 0 0 1 0 0 2 0 0 0 0 2 0 1 0 1 1 2 0 0 1 0 1 1 0 0 2 0 0 0 0 0 0 2 2 0 0 1 2 0 0 1 1 0 0 2 1 1 1 0 0 0 1 1 0 1 1 1 1 0 0 2 0 0 1 2 0 1 0 0 0 0 2 1 2 1 2 0 1 1 1 1 0 0 0 0 0 0 0 1 1 0 0 0 0 1 1 1 0 0 1 0 0 0 0 0 0 2 1 0 0 0 1 2 1 0 0 0 0 0 0 0 1 0 2 0 0 0 1 1 0 0 0 0 0 1 1 0 0 0 0 0 0 0 0 0 0 0 0 0 0 0 1 0 0 1 1 1 0 2 1 1 1 1 1 0 0 0 1 1 2 2 1 0 1 0 1 2 1 2 1 1 2 2 0 2 0 1 0 0 0 1 0 0 2 1 0 0 1 1 2 0 1 1 1 2 0 2 2 2 2 2 0 0 1 1 0 1 1 0 0 1 2 1 0 1 1 1 2 0 0 0 0 0 0 0 0 0 0 0 0 0 0 2 0 0 0 0 0 1 0 2 1 0 0 1 1 0 1 0 0 0 0 2 0 0 0 0 1 1 1 0 2 0 0 0 1 1 0 0 1 2 0 1 2 1 1 1 1 0 0 2 0 1 2 1 1 0 0 1 0 1 0 0 0 0 1 2 2 0 0 2 2 0 0 2 2 1 0 2 2 2 0 1 0 0 0 1 1 0 0 0 1 1 0 1 0 1 0 0 2 0 0 2 1 0 2 1 1 0 2 0 0 0 1 1 1 1 0 0 0 0 0 0 0 1 1 0 0 0 0 0 0 0 0 1 1 0 0 1 1 0 1 2 1 0 0 0 0 0 1 0
117 1 0 0 0 1 1 2 0 1 1 1 0 0 0 0 0 0 0 2 2 0 0 2 2 0 1 2 1 1 2 0 0 1 0 2 1 1 0 2 2 0 0 1 2 0 1 1 0 2 0 0 0 0 1 0 0 0 0 0 2 2 0 1 1 1 1 1 0 0 0 1 2 1 2 2 2 1 1 1 0 1 0 1 1 0 1 0 2 2 0 0 0 1 0 0 0 1 1 1 1 2 1 0 2 0 2 1 1 1 0 1 1 2 1 2 2 0 2 0 0 0 2 0 0 1 0 1 1 1 0 0 0 0 1 0 0 0 1 0 0 2 0 0 0 0 0 0 0 1 0 2 0 0 1 0 0 1 0 0 1 1 0 2 0 1 1 0 0 2 0 1 1 1 1 0 0 0 0 1 1 1 0 1 0 0 1 1 0 0 0 2 1 0 1 1 1 2 0 0 0 0 1 0 1 2 1 0 0 1 1 0 2 0 0 2 2 0 2 0 2 1 2 0 0 1 1 0 0 0 0 0 0 1 1 1 1 2 2 1 0 0 2 1 0 1 1 0 2 0 0 0 0 1 0 2 0 0 0 0 0 0 0 0 0 0 0 0 2 1 0 1 1 2 2 2 0 1 1 1 1 1 1 0 1 1 0 1 1 2 0 2 0 0 1 0 2 0 0 0 1 1 0 0 0 0 1 1 1 0 1 1 2 2 1 0 0 0 0 0 1 0 0 0 1 0 0 0 1 1 0 0 1 1 0 0 0 0 2 0 1 1 0 0 1 1 0 0 0 2 0 2 1 2 1 0 1 0 0 0 0 0 0 0 0 0 0 2 2 0 0 2 0 0 0 0 1 2 0 0 0 2 0 0 1 0 0 0 0 0 0 1 0 0 2 0 0 0 2 2 0 2 0 2 2 0 0 1 1 0 0 1 0 1 1 2 0 0 0 0 0 1 1 1 1 1 2 2 2 0 1 2 0 1 0 1 0 0 0 0 2 0 0 0 0 2 2 1 1 0 1 1 0 1 0 0 1 2 1 0 1 2 0 0 0 2 0 1 0 1 2 2 1 1 2 0 1 0 0 0 0 0 0 0 1 0 0 1 2 1 1 0 0 0 0 0 1 0 1 1 1 1 1 1 1 0 2 2 0 0 0 2 1 1 0 0 1 2 1 1 0 2 2 2 0 1 1 2 0 1 1 0 0 1 2 1 2 1 1 2 0 1 0 2 2 1 1 1 1 0 0 0 0 1 2 1 1 0 0 0 0 0 1 2 0 1 1 1 1 0 1 1 0 0 0 0 2 1 1 1 2 0 1 0 1 0 0 1 0 0 1 0 0 2 0 2 0 0 0 0 0 1 1 0 1 1 1 0 1 2 1 0 0 1 0 0 0 0 1 0 0 1 0 0 0 1 2 1 0 0 1 0 0 2 0 2 2 0 2 0 1 1 1 1 2 1 1 1 1 0 0 1 2 0 0 1 2 1 0 0 0 0 1 0 0 2 1 0 0 1 1 0 1 0 0 1 1 1 1 0 1 2 1 1 1 0 1 0 1 1 1 1 0 1 1 1 2 0 0 0 0 0 0 2 1 2 1 2 0 0 0 0 0 0 0 1 1 1 0 0 1 0 2 2 0 2 2 0 0 0 0 0 0 2 0 0 1 0 0 2 2 2 0 0 0 0 0 0 0 0 0 0 0 0 0 0 0 0 1 0 0 0 1 0 1 0 2 2 1 2 0 0 1 1 1 0 0 2 0 2 2 1 1 0 0 2 0 1 1 2 0 2 2 0 1 0 0 0 1 0 0 0 0 0 1 1 2 0 0 0 0 0 1 1 1 1 1 2 1 2 1 1 0 0 2 0 0 1 1 0 0 1 2 1 0 0 0 1 1 0 0 1 1 1 1 0 1 0 0 2 0 0 0 2 0 0 0 0 0 0 0 1 0 0 0 0 1 0 0 0 1 0 2 1 2 1 0 1 2 2 2 1 2 1 0 1 0 1 0 0 2 1 1 1 1 0 2 2 0 0 0 2 2 0 2 0 2 1 0 1 0 1 0 0 0 0 2 1 1 0 1 0 1 1 0 1 1 0 0 0 1 1 1 2 0 0 0 0 1 1 0 0 0 2 1 2 0 1 0 1 0 0 1 0 1 0 1 1 2 2 0 2 0 0 0 0 0 0 1 1 0 0 0 0 0 2 2 1 1 0 0 0 0 1 0 1 1 0 0 0 0 0 0 2 0 0 0 0 0 0 0 0
118 0 0 0 0 0 0 2 1 1 1 0 0 0 0 0 0 1 1 1 1 1 0 2 2 0 1 1 0 1 1 0 0 2 2 0 2 2 0 1 1 0 0 0 1 0 1 0 0 1 0 0 1 2 0 0 0 2 2 2 0 2 0 0 0 0 0 1 0 1 1 2 2 0 2 2 2 1 1 0 1 1 0 0 0 0 0 1 1 1 0 1 1 1 0 0 0 0 0 0 2 2 0 1 2 1 1 2 0 2 1 2 0 2 0 2 2 0 0 1 1 0 1 1 0 1 0 0 1 0 0 0 0 1 1 1 1 0 0 2 0 2 0 0 0 1 0 0 0 0 0 0 1 1 0 0 0 2 0 0 1 1 1 0 1 2 1 1 1 0 1 1 1 1 1 0 1 0 0 2 2 2 1 2 1 0 2 0 0 0 0 2 1 1 1 1 0 2 0 0 1 1 0 1 0 2 2 2 1 1 1 0 2 0 1 2 1 0 2 1 1 0 0 0 1 0 0 0 0 1 0 0 0 0 0 0 0 2 2 2 0 0 2 1 1 1 1 0 1 0 0 0 0 0 0 2 1 1 0 1 0 1 1 0 0 0 0 0 0 0 0 1 0 2 0 0 1 0 1 0 0 1 2 2 0 2 1 1 1 2 0 1 0 0 2 0 2 1 1 0 0 0 1 0 0 1 0 0 0 0 1 1 1 1 1 0 1 1 0 1 0 1 0 0 2 0 0 0 0 1 0 2 0 1 0 0 0 2 0 1 2 1 2 2 1 1 0 0 2 0 0 0 0 2 0 0 0 0 0 1 0 0 1 0 1 1 0 1 2 1 1 1 0 0 1 0 2 1 0 0 2 0 1 1 1 0 0 0 1 1 1 1 0 0 2 0 0 0 1 1 0 1 1 1 2 1 0 1 0 0 0 0 0 0 1 1 1 0 0 0 0 1 1 1 1 1 1 0 0 0 1 0 1 0 1 0 1 2 0 0 2 0 1 1 1 2 2 1 1 2 0 1 2 2 2 2 2 2 1 1 1 1 1 0 0 1 1 2 0 1 1 1 1 2 1 1 0 0 0 1 1 0 0 0 1 0 0 1 2 0 2 0 0 2 2 0 2 0 1 2 0 2 2 2 2 0 2 1 0 0 0 1 1 0 1 0 0 2 1 2 1 2 2 2 0 1 1 0 1 2 0 1 0 1 1 0 0 1 1 1 1 1 0 0 1 2 1 2 2 0 0 0 0 0 1 0 0 0 1 1 0 0 1 1 0 0 0 1 1 0 1 1 2 0 1 2 2 2 2 1 2 0 0 0 0 0 0 2 1 0 0 2 1 0 2 0 1 2 2 0 1 0 0 1 0 0 2 0 1 0 0 0 0 0 0 0 0 0 1 0 0 0 0 1 0 1 1 1 0 0 0 1 0 2 0 0 2 0 0 0 1 0 0 0 2 1 1 1 2 0 2 1 1 0 0 2 1 2 2 0 0 0 1 1 1 1 1 2 0 1 0 0 1 0 0 2 1 0 1 0 0 0 2 0 0 1 1 0 1 1 2 1 0 1 0 0 2 0 2 2 0 1 0 2 1 2 1 2 0 0 0 0 0 0 0 0 1 1 0 0 0 0 2 2 0 2 2 0 2 0 1 1 0 2 0 0 0 0 0 1 1 1 0 0 0 1 1 0 1 1 0 1 0 0 0 2 1 0 1 0 0 0 0 0 0 1 1 2 0 2 0 0 1 0 0 1 0 0 0 1 1 1 0 0 0 2 0 2 2 2 1 2 2 0 1 0 0 0 0 0 0 0 0 1 0 0 1 0 1 1 2 0 1 1 0 2 1 0 1 2 2 2 0 0 1 1 1 1 0 0 0 0 1 1 0 0 0 1 1 0 0 0 0 0 0 0 0 1 1 0 0 1 1 2 0 0 1 0 0 0 0 0 1 0 0 0 1 0 2 0 0 0 0 2 0 0 0 2 2 2 2 0 2 0 0 0 1 1 0 0 2 2 0 2 2 1 2 1 0 0 0 2 0 0 1 2 0 1 0 1 0 2 0 0 0 0 2 2 2 1 0 2 2 1 0 0 2 0 1 0 2 0 0 2 0 0 0 0 2 2 0 0 1 1 0 1 0 1 1 0 1 0 1 0 1 1 1 0 2 2 0 2 0 0 1 0 1 0 0 0 0 0 0 0 0 0 0 0 0 0 0 0 0 0 0 0 1 0 0 1 1 0 1 2 1 0 0 0 0 0 1 0
119 0 0 0 0 0 1 1 1 1 1 1 0 1 0 0 0 0 0 2 1 0 0 2 2 0 0 1 0 0 1 1 0 0 1 1 1 2 0 1 1 0 0 0 1 0 1 0 1 1 0 0 1 1 1 0 1 1 1 1 1 2 0 1 0 1 0 0 0 0 0 0 2 0 1 2 1 2 2 1 1 2 0 1 1 0 0 0 2 2 0 0 1 1 0 0 0 1 1 0 1 2 0 1 2 1 2 1 1 1 0 2 0 2 0 2 2 0 0 1 1 0 0 2 0 0 0 1 2 0 0 0 0 0 1 0 1 0 0 1 1 1 0 0 0 0 0 1 1 1 0 1 0 0 0 0 0 1 0 1 1 1 0 1 1 1 1 0 1 1 1 1 0 2 1 0 1 0 0 1 1 2 1 2 1 0 2 2 2 0 0 2 1 1 1 0 1 2 0 0 1 0 0 1 2 0 2 0 0 0 2 0 0 0 0 1 1 0 2 0 2 2 2 0 0 2 2 0 0 1 0 0 0 0 0 0 0 1 1 1 0 1 2 1 1 1 1 0 2 0 0 0 1 0 0 0 1 1 1 1 1 1 0 0 0 0 1 0 2 1 0 2 2 2 0 0 2 1 2 1 1 2 2 1 0 2 1 1 1 2 0 2 2 0 2 2 2 1 0 1 0 0 1 0 0 0 2 0 2 0 0 2 1 1 2 0 0 0 1 0 2 1 1 0 1 0 0 1 1 1 0 0 0 2 0 0 0 1 1 1 1 1 1 0 0 0 1 0 2 2 1 0 0 2 0 0 1 0 0 0 1 1 0 0 0 0 0 0 2 2 2 0 0 0 1 0 1 1 1 0 0 2 2 2 0 1 1 0 0 0 0 1 1 1 2 0 1 1 0 0 0 0 1 2 2 1 1 1 1 1 1 1 0 2 0 2 0 0 0 0 1 2 0 2 1 1 0 0 0 1 2 0 0 2 1 1 1 1 0 0 1 1 0 0 0 0 2 2 2 1 0 2 2 2 2 2 2 1 0 0 0 0 1 0 0 1 1 2 0 0 1 1 1 2 2 0 2 0 0 1 0 0 0 2 1 1 1 1 2 1 2 0 0 2 0 0 1 0 0 2 0 2 2 1 2 0 2 2 0 0 0 2 1 0 1 0 0 2 1 1 1 2 2 2 1 1 1 1 0 1 1 0 0 0 1 1 1 0 1 1 1 1 0 1 1 0 2 1 1 1 0 1 0 0 0 0 0 0 1 0 0 1 1 2 0 1 1 1 1 0 0 0 1 0 1 1 2 1 1 1 1 0 1 2 1 0 2 1 0 0 0 2 1 0 1 0 0 1 1 0 1 1 1 0 0 1 0 1 1 0 0 0 1 1 1 1 0 0 0 0 0 0 0 0 0 1 1 1 0 0 2 0 1 2 0 0 2 0 0 0 0 2 0 2 1 1 2 1 1 0 2 2 1 1 0 2 1 2 1 1 1 1 2 1 1 1 2 1 0 2 2 0 0 1 1 2 0 1 1 0 0 0 2 1 1 1 0 0 2 2 2 0 0 1 0 0 2 0 1 1 0 1 0 1 1 2 2 1 0 0 0 0 0 0 0 1 0 0 1 0 0 0 2 2 0 1 2 0 1 0 1 1 1 2 1 1 1 0 0 1 0 0 2 2 2 0 2 0 0 0 0 0 0 0 0 0 1 0 0 0 0 0 2 0 0 0 2 1 0 1 0 0 0 1 0 0 0 0 2 0 1 1 1 0 0 1 0 2 1 2 1 1 2 0 1 0 0 1 0 0 0 2 1 1 1 0 1 0 1 1 2 0 2 2 0 2 0 2 1 2 1 1 0 1 2 1 1 1 1 1 0 1 1 2 0 1 0 0 2 2 2 0 1 0 1 1 1 0 0 0 0 0 1 1 1 0 1 0 0 0 0 1 0 0 1 0 1 0 1 0 0 0 2 0 2 0 0 0 2 2 2 0 0 0 0 2 0 0 0 0 1 1 0 2 2 0 2 1 0 0 0 1 1 1 2 1 0 1 0 2 0 1 0 1 1 1 2 1 2 1 0 2 2 1 0 2 0 1 1 1 1 1 1 2 0 0 0 0 2 2 0 0 0 2 0 0 1 0 0 0 2 0 1 1 1 0 1 1 1 0 1 0 0 1 0 0 0 0 0 0 0 0 0 0 0 2 2 0 1 1 0 0 0 1 0 0 1 0 0 0 0 0 0 0 0 0 0 0 0 1 1 0
120 0 0 0 1 0 2 2 2 1 0 0 0 0 0 0 0 1 1 2 1 1 0 1 1 1 0 2 1 1 1 2 2 2 0 2 0 1 0 0 0 0 0 0 1 0 1 1 0 2 1 0 0 0 1 1 0 0 0 2 0 1 0 1 0 1 0 0 0 0 0 0 2 0 2 2 2 1 1 1 0 1 1 0 1 0 0 0 2 2 0 0 1 0 1 1 0 2 0 0 1 2 0 2 2 0 2 1 1 1 0 2 0 0 0 0 0 0 0 2 2 0 1 1 0 1 0 1 2 1 0 0 0 1 0 0 0 0 0 0 0 2 0 0 2 2 1 0 0 1 1 1 0 0 0 0 0 0 0 1 2 0 1 0 0 0 0 0 1 1 0 0 0 2 1 0 0 1 0 1 1 1 1 2 1 0 2 2 1 0 0 1 1 0 1 1 2 1 0 0 1 0 0 1 2 0 2 2 1 0 0 0 1 1 1 2 0 1 0 0 0 0 2 0 0 0 0 1 1 0 0 0 2 2 2 2 1 2 2 2 0 0 2 0 1 2 2 0 2 0 0 0 0 0 0 0 0 2 0 1 0 1 0 0 1 0 1 0 1 1 0 2 1 2 1 1 0 1 2 1 1 1 1 0 2 0 1 1 1 1 1 0 0 0 2 0 2 1 0 1 2 0 0 1 0 0 1 0 1 0 0 1 1 1 0 0 0 0 0 0 1 0 0 0 0 0 0 0 0 1 0 1 0 1 0 0 0 1 1 0 0 0 2 0 0 0 0 0 2 1 0 0 0 0 0 2 0 0 0 0 1 1 0 0 0 0 0 1 1 0 0 2 1 1 2 2 2 1 1 0 1 0 2 2 0 0 0 0 0 0 0 0 1 0 2 0 1 0 1 1 0 1 1 0 1 0 0 1 0 0 0 0 0 0 2 2 0 0 0 0 0 2 0 2 0 0 1 0 0 0 0 0 0 2 1 1 1 1 0 1 1 0 0 1 1 1 1 1 2 1 0 0 1 2 1 1 1 1 1 0 0 1 1 1 1 1 0 1 0 1 1 2 1 2 0 1 0 0 0 2 1 1 0 0 2 1 0 0 1 1 0 1 0 1 0 0 0 1 1 2 0 1 2 1 2 0 2 1 0 0 0 1 1 0 1 0 0 2 0 1 1 2 2 2 1 0 0 0 0 1 1 1 0 0 0 0 0 1 0 2 0 0 1 0 1 0 2 1 1 0 0 0 0 0 0 2 0 0 1 1 0 0 1 2 1 0 0 1 1 0 0 0 1 0 1 1 1 2 2 0 2 0 2 0 2 1 1 1 1 1 1 0 1 0 0 2 0 0 0 0 0 2 1 0 1 1 2 0 1 1 0 0 0 1 0 1 0 0 0 0 0 1 0 1 0 0 0 1 0 0 1 0 0 1 0 0 2 0 1 1 1 0 0 1 2 2 2 1 1 0 0 1 0 2 1 2 2 1 0 0 0 0 1 0 1 2 1 1 0 0 0 1 0 0 0 1 1 0 0 0 1 0 2 0 2 1 2 0 1 2 2 0 1 1 1 1 1 1 1 1 0 1 0 0 2 2 1 1 1 0 1 0 0 0 0 1 0 1 1 0 0 0 0 2 1 1 2 0 2 0 1 1 0 2 1 1 1 0 2 2 0 0 0 0 0 2 2 1 0 1 1 1 1 0 0 0 0 0 0 0 0 1 2 1 0 0 2 1 0 2 1 1 0 1 0 0 0 0 1 0 2 2 0 0 0 2 0 2 2 2 1 2 2 1 0 1 1 0 1 0 0 0 0 1 0 2 2 0 0 2 2 0 1 1 1 2 0 1 1 1 1 1 0 0 2 1 0 2 1 0 0 0 2 1 0 1 1 0 2 0 1 0 1 1 1 0 1 1 1 0 0 0 0 2 0 0 0 0 0 1 0 1 0 0 0 1 1 0 2 1 0 0 1 1 1 0 0 0 0 0 1 0 1 1 1 2 0 1 0 0 2 0 1 1 2 1 2 1 0 0 0 1 1 0 2 2 0 0 0 1 0 1 0 0 2 2 0 1 2 1 0 2 2 1 0 2 2 1 0 0 2 2 1 2 0 1 0 0 2 1 0 0 1 1 0 0 0 1 0 1 1 0 0 2 1 0 1 1 1 0 2 0 0 0 0 0 1 0 0 1 0 0 0 0 0 1 1 1 1 0 0 0 0 1 0 1 1 0 0 1 0 0 0 2 0 0 0 0 0 0 1 0
121 0 0 0 0 1 2 1 1 1 1 1 1 2 0 1 0 0 0 1 1 0 0 2 2 0 0 2 0 0 2 1 0 1 2 0 2 0 0 0 0 0 0 2 2 1 1 0 0 1 1 1 0 1 1 0 0 1 2 1 0 1 1 1 0 2 0 0 0 0 0 0 2 0 0 2 2 0 0 0 1 2 1 1 2 0 0 0 1 1 0 0 1 0 1 0 0 2 2 2 0 2 0 1 1 1 2 1 0 2 0 1 1 2 1 2 2 1 0 1 1 0 1 1 0 1 0 1 2 1 0 0 0 0 1 0 1 0 0 0 0 1 0 0 0 0 0 0 0 0 0 0 0 0 0 0 0 0 1 2 2 0 0 1 1 2 2 0 1 1 0 1 2 0 1 0 0 0 0 0 0 0 1 2 2 1 1 1 0 0 0 1 1 1 1 0 1 2 0 0 0 0 0 0 0 2 1 2 2 0 0 0 2 0 2 2 1 0 1 1 1 0 1 1 1 1 1 1 1 1 0 0 1 1 1 1 0 2 2 1 0 0 2 1 0 0 0 0 2 0 0 0 0 0 0 1 1 1 0 0 0 0 0 0 1 1 0 0 2 0 0 1 1 2 0 0 0 0 1 1 1 1 2 2 0 1 0 2 0 2 0 0 1 0 1 1 2 0 0 2 2 0 1 0 1 1 0 0 1 0 1 2 2 1 1 0 0 1 0 0 1 1 0 0 1 0 0 1 0 0 0 2 0 1 0 0 0 1 1 0 1 1 2 0 1 1 1 1 2 1 1 0 1 2 1 0 0 0 0 1 0 0 2 2 2 0 0 0 2 2 2 1 2 2 0 0 2 1 0 0 2 0 1 1 1 0 1 1 1 0 0 0 0 1 1 1 1 0 1 1 0 1 1 1 1 1 1 1 0 0 0 1 0 0 1 1 1 0 0 0 1 2 1 1 0 1 0 0 0 0 1 0 1 0 1 0 0 2 0 1 1 1 0 1 2 2 0 0 1 0 1 0 1 2 1 1 1 2 1 1 1 2 1 1 1 1 0 2 0 0 0 0 1 2 2 0 1 0 0 0 2 1 0 2 2 2 0 0 0 0 0 2 0 1 0 0 1 1 2 2 0 2 2 2 2 0 2 1 0 0 0 2 1 0 0 0 0 1 0 1 1 2 2 2 1 0 0 1 0 1 1 0 0 0 0 0 0 1 1 1 1 1 0 1 2 0 1 2 2 0 0 1 0 0 0 1 0 0 2 0 0 0 0 2 1 1 1 2 2 1 1 1 2 0 1 2 2 1 1 1 2 0 2 1 1 0 0 1 0 0 0 1 2 0 1 0 1 0 0 0 0 2 0 1 0 0 0 1 1 2 0 0 0 0 0 0 2 0 0 0 0 0 0 0 0 2 2 2 0 0 1 0 1 1 0 0 1 0 0 2 0 0 0 0 1 1 2 2 0 0 1 2 2 0 0 0 2 1 1 0 0 0 1 1 1 0 0 1 1 0 0 2 1 1 0 2 0 2 1 1 0 0 2 1 2 1 2 1 2 1 1 0 0 0 0 1 2 0 1 1 0 1 0 1 0 1 1 1 1 0 0 0 0 1 0 0 0 1 1 0 0 0 0 2 0 0 0 0 1 0 1 1 0 2 0 0 2 1 0 2 1 1 0 0 0 0 0 1 0 0 0 0 0 0 0 0 1 1 1 0 0 0 0 0 0 1 1 0 0 1 1 0 1 1 0 1 0 0 1 1 2 2 0 1 1 1 1 2 2 2 0 1 2 1 0 1 0 1 0 0 0 1 0 0 1 1 1 1 1 1 1 0 0 0 1 2 1 2 2 2 2 2 0 1 2 1 1 1 1 0 0 1 1 1 1 0 0 2 2 0 2 0 1 0 1 0 1 0 0 0 0 0 0 2 0 0 0 0 0 0 0 1 0 0 0 0 1 0 2 0 0 0 1 1 1 2 1 0 2 2 2 0 1 0 0 1 1 0 0 0 2 1 1 2 2 0 2 2 0 1 0 1 0 1 2 1 1 0 1 1 1 0 0 0 1 1 0 0 1 1 0 1 2 0 0 1 1 1 0 0 2 2 1 2 0 0 0 2 2 0 0 0 0 2 0 1 0 1 0 0 2 0 1 1 1 0 1 1 2 1 1 1 0 0 1 1 1 0 1 1 0 0 0 1 1 1 1 2 2 1 0 1 0 1 0 0 1 0 0 0 0 0 1 2 1 0 0 1 1 1 1 0
122 0 0 0 0 0 1 2 1 2 1 0 1 0 0 0 0 2 0 0 0 0 1 2 2 0 0 2 0 0 1 1 2 1 1 1 1 2 0 1 0 1 0 0 2 0 0 0 0 1 0 0 1 1 1 1 0 0 1 1 1 2 0 0 0 1 0 1 0 0 0 1 2 0 0 2 2 1 1 1 1 2 0 1 1 0 0 0 2 2 0 0 0 0 2 1 0 0 0 0 2 2 0 0 2 2 2 2 0 2 0 1 0 1 1 1 1 0 0 2 2 0 1 1 0 1 0 0 0 0 0 0 0 1 1 0 0 0 0 0 0 1 1 0 1 2 1 0 0 0 0 0 0 0 0 0 0 0 0 1 1 1 1 0 1 2 1 1 0 1 1 0 0 2 0 0 0 0 0 0 0 1 0 2 1 0 2 2 1 0 0 2 2 0 2 0 2 1 0 0 1 0 0 0 2 0 2 0 1 0 2 0 2 1 1 2 0 1 2 0 2 1 1 0 0 1 1 0 0 1 0 0 0 0 0 0 0 2 2 2 0 0 2 0 0 0 0 0 2 0 0 0 0 0 0 1 0 1 0 1 0 1 0 0 1 0 1 0 1 0 0 1 0 0 0 0 1 2 2 1 1 2 1 1 0 1 1 0 0 1 1 0 1 1 2 1 2 1 1 0 2 0 1 1 1 0 0 1 1 0 1 2 2 1 0 0 2 1 0 0 0 0 2 2 1 0 0 0 1 0 0 2 0 1 0 0 0 2 0 0 1 1 2 0 1 1 0 1 2 2 2 0 0 0 0 2 0 0 0 1 0 0 0 0 0 2 0 1 1 1 1 1 1 1 1 1 2 1 1 0 1 1 1 1 1 1 1 0 0 0 0 1 0 0 2 0 0 1 0 0 0 0 1 1 1 0 1 2 0 0 0 0 0 2 0 2 0 0 0 0 0 2 0 2 0 0 1 0 0 0 0 1 0 2 2 2 0 1 0 0 1 1 0 0 1 2 1 2 2 1 0 2 0 1 1 0 1 2 0 2 0 1 0 2 2 0 0 1 0 0 0 1 2 2 1 0 0 0 0 0 0 0 0 1 1 1 1 2 2 0 2 0 0 0 0 0 1 0 1 2 0 2 2 2 2 0 1 1 1 0 1 1 1 0 0 0 0 2 1 2 1 2 2 2 1 1 1 1 0 1 1 0 0 1 1 0 0 0 1 0 0 2 0 2 2 0 2 0 0 0 1 1 0 0 1 0 0 1 2 0 0 0 0 2 0 2 2 1 1 1 1 1 2 0 2 2 2 2 2 1 2 0 1 1 0 0 1 1 1 0 1 0 0 0 1 0 0 0 0 0 0 2 2 1 0 0 1 1 1 0 1 1 0 0 0 0 0 0 0 0 0 0 0 2 1 0 1 1 0 0 2 0 0 2 0 1 2 0 1 0 0 0 0 2 2 1 2 2 0 0 1 2 1 0 0 2 1 2 2 0 0 0 0 0 1 2 1 1 0 2 2 0 2 0 0 2 1 1 1 0 0 0 2 0 0 1 1 1 1 1 1 0 0 1 0 0 2 0 2 2 0 2 0 1 0 1 1 2 0 0 1 1 0 0 1 2 0 2 1 0 0 0 1 2 0 1 1 0 1 0 1 1 0 0 2 1 1 0 0 1 1 1 0 0 0 1 1 0 0 0 0 0 1 0 0 0 0 0 0 0 0 0 2 0 1 0 2 1 0 2 1 0 0 1 1 0 0 0 2 0 1 1 1 1 1 1 1 2 2 2 1 2 2 1 0 1 0 0 0 0 1 1 0 0 0 2 0 1 1 1 1 0 0 0 1 2 1 2 0 0 0 1 0 1 2 1 1 1 1 0 0 1 2 0 0 0 0 1 1 1 1 1 1 1 1 0 1 0 0 0 0 0 1 1 0 0 1 0 0 0 0 1 0 0 0 0 1 0 2 0 0 0 1 1 0 0 0 1 2 2 2 0 1 0 1 2 0 0 2 0 1 2 1 2 2 0 2 2 0 0 0 0 0 1 2 2 0 2 0 2 0 1 0 1 2 1 2 1 2 0 0 2 2 0 2 2 1 0 1 1 1 1 0 1 0 0 0 0 0 0 0 0 1 1 1 2 0 1 0 1 0 0 1 0 1 0 1 0 0 0 2 0 0 0 0 0 1 0 0 0 0 0 0 2 2 1 1 0 1 0 0 0 0 0 2 2 2 0 0 1 1 0 0 1 0 0 1 0 0 0 2 0
123 1 0 0 0 0 2 1 1 1 1 1 0 1 1 0 0 2 1 1 0 0 1 2 2 0 1 1 0 2 0 0 0 0 1 0 2 2 0 1 1 1 1 0 1 1 1 0 0 0 0 0 1 1 1 1 0 0 0 2 0 0 0 2 0 1 1 0 1 1 0 0 1 0 1 1 1 2 2 0 2 2 1 0 1 0 0 0 2 2 0 0 2 2 0 0 2 0 0 1 2 2 0 0 2 1 2 1 1 1 0 2 0 1 0 1 1 0 0 2 2 0 1 1 0 1 0 0 2 0 0 0 0 1 1 1 0 0 0 0 1 1 0 0 0 0 0 0 0 1 0 0 1 0 0 0 0 2 1 1 2 0 0 2 1 1 1 0 0 2 0 2 0 2 0 0 0 1 1 1 0 1 0 2 2 1 1 1 1 0 0 2 1 0 2 0 1 2 0 0 0 0 1 0 1 1 2 0 2 1 2 0 2 0 2 2 0 1 1 0 1 1 2 0 1 1 0 0 0 0 0 0 0 1 1 1 1 1 2 1 0 1 2 1 0 0 0 1 1 0 0 0 2 1 0 1 0 1 1 1 1 1 0 0 1 1 1 2 2 0 0 0 0 2 0 0 0 0 2 0 0 0 1 1 0 0 0 1 0 2 0 1 0 0 2 0 2 1 1 0 1 1 2 0 0 0 1 0 1 0 0 1 2 1 1 0 0 1 0 0 0 2 0 0 0 0 1 0 1 2 0 1 0 0 0 0 0 1 1 0 0 0 2 0 0 0 1 0 2 0 0 0 1 2 1 0 2 0 0 1 0 0 2 2 2 1 0 1 2 1 1 1 1 1 1 0 2 2 1 0 0 1 0 0 2 1 1 0 0 0 0 1 1 0 2 0 0 0 2 2 0 2 0 2 2 1 0 0 0 0 0 1 0 2 0 2 0 1 0 1 0 0 1 1 0 0 1 1 1 0 2 1 0 2 1 1 0 1 0 1 1 1 0 0 0 1 2 1 1 1 0 1 0 2 0 0 1 1 0 1 1 1 0 0 0 2 0 2 0 0 0 1 2 2 0 2 0 0 0 1 1 0 0 0 1 1 0 1 2 0 2 0 0 1 0 0 2 0 1 2 0 2 1 0 1 0 1 0 0 0 0 2 1 0 0 0 0 2 2 2 0 2 1 1 1 0 0 0 0 2 0 2 0 0 2 0 1 0 1 1 0 1 0 2 2 1 0 2 2 0 0 1 0 0 0 0 0 1 2 0 0 0 1 2 0 1 1 1 0 0 0 0 0 0 0 0 1 2 2 2 2 0 0 0 0 0 0 0 0 0 0 1 1 0 1 0 0 0 0 0 0 1 1 1 0 2 2 0 0 1 1 0 0 1 1 1 0 1 0 0 1 1 0 0 0 1 1 1 0 0 2 0 0 1 0 1 2 0 0 0 0 1 0 1 2 2 2 1 1 0 0 1 0 2 2 2 1 2 2 0 0 0 1 1 0 1 0 0 0 1 1 0 0 0 0 1 1 0 0 0 1 0 2 0 0 1 1 0 1 1 1 1 0 0 0 0 2 0 0 0 0 1 0 1 1 2 1 2 0 0 1 0 1 0 0 0 1 2 1 0 0 0 0 2 0 0 0 0 0 0 0 0 0 2 1 1 0 0 1 1 0 0 0 0 1 0 1 1 0 1 1 1 0 0 0 1 0 0 1 0 0 0 1 1 0 0 2 0 0 0 0 0 1 0 0 0 0 2 0 2 2 1 0 0 0 2 0 1 1 2 1 2 2 1 1 1 0 0 0 1 0 1 0 0 1 0 1 1 1 1 1 0 1 1 1 1 1 1 2 2 1 2 0 1 1 1 0 2 0 0 0 0 2 1 0 1 0 1 1 1 1 1 1 0 1 0 0 1 1 0 0 0 0 2 0 0 0 0 0 1 0 1 1 0 0 1 0 0 2 0 0 0 1 1 2 2 0 0 1 1 2 0 2 0 0 0 0 0 0 0 2 0 1 1 1 0 2 2 0 0 0 1 0 0 2 2 0 1 1 0 2 0 0 0 0 0 2 1 1 0 0 1 2 0 0 1 2 1 1 0 2 1 0 0 0 1 1 1 1 0 0 1 0 0 0 2 0 1 0 1 0 0 1 1 1 0 1 0 0 0 1 0 0 0 1 1 1 0 0 1 0 1 1 0 0 0 1 1 2 1 0 1 0 2 0 1 1 0 0 0 0 1 0 2 0 1 0 1 1 0 1 1
124 1 0 0 0 0 0 2 2 2 0 0 0 1 0 1 0 0 0 0 0 0 0 2 2 0 0 2 0 0 2 1 0 1 1 0 2 1 0 2 2 0 0 0 0 0 0 0 0 1 0 0 0 0 2 2 1 0 1 2 0 0 0 2 0 1 1 0 0 0 0 1 2 0 1 2 2 0 0 0 1 1 0 1 1 0 0 1 2 2 0 1 0 2 0 0 0 1 1 1 1 2 0 1 2 0 2 1 1 1 0 1 1 1 0 1 1 0 1 1 1 0 2 1 0 1 0 1 2 1 0 0 1 1 0 0 1 0 0 1 0 2 0 0 1 2 0 0 0 0 0 1 1 0 1 0 1 2 0 1 0 1 0 1 1 1 0 0 1 1 0 0 2 0 0 0 0 0 0 0 0 1 1 1 1 0 1 2 1 0 0 2 1 0 1 1 2 2 0 0 0 1 0 0 1 1 1 1 1 0 0 0 1 0 1 2 0 1 2 1 2 1 2 0 0 1 1 0 0 2 0 0 0 0 0 0 0 2 2 2 0 0 2 1 0 0 0 0 2 0 0 0 0 0 0 2 0 2 1 2 1 2 0 0 0 0 1 1 2 0 0 1 0 2 0 0 1 2 2 2 2 2 1 1 0 0 0 1 0 1 1 1 0 1 2 0 2 1 0 1 1 1 1 0 0 0 0 0 1 0 0 1 2 1 1 0 1 0 1 0 1 1 1 1 0 0 0 0 1 1 0 1 0 0 0 0 0 1 1 0 1 1 2 0 0 0 0 0 1 1 0 1 0 2 0 0 0 0 0 2 0 0 1 0 1 0 0 1 2 0 0 2 1 1 1 1 2 1 0 0 1 1 1 1 1 1 1 0 0 0 0 1 2 1 2 0 2 0 0 0 0 0 1 1 2 0 0 0 0 0 0 1 1 1 1 2 0 1 0 1 0 1 1 1 0 1 0 0 0 0 1 0 0 2 2 2 0 0 0 0 1 1 0 0 1 2 2 1 1 0 0 2 1 2 2 0 2 2 1 1 2 2 0 1 1 0 0 2 0 0 0 0 1 1 1 0 0 0 0 1 2 0 0 0 2 0 0 2 2 0 2 0 0 2 1 1 1 0 0 2 0 2 1 1 1 0 1 0 1 0 0 1 0 0 2 0 0 2 0 1 1 2 2 2 1 1 1 0 0 1 1 0 0 1 0 0 0 0 2 2 0 2 0 0 0 0 1 0 0 0 1 1 0 0 0 0 0 0 0 1 0 0 0 1 0 1 0 0 0 0 0 0 0 0 0 0 0 1 1 1 1 0 0 0 0 0 0 0 0 0 0 2 0 0 1 1 0 1 1 0 1 1 1 0 0 1 1 0 0 0 2 0 0 1 0 1 1 0 0 1 0 1 0 1 0 1 1 0 0 0 2 0 0 0 0 0 2 0 2 0 2 0 0 1 1 0 1 1 2 1 0 2 1 1 0 2 2 2 1 1 1 1 2 1 0 1 1 0 1 0 0 0 1 0 0 1 2 1 1 0 0 0 2 2 2 1 1 1 1 0 2 1 0 1 0 0 1 0 1 2 1 1 0 1 1 2 2 2 0 0 0 0 0 1 0 0 2 1 0 0 0 0 1 2 0 2 2 0 1 0 0 0 0 2 1 0 0 0 1 1 0 0 0 0 1 0 1 0 0 0 0 0 1 0 0 1 1 0 0 1 1 1 1 0 1 1 2 2 0 1 0 1 1 1 0 1 0 0 0 2 2 2 0 0 1 1 1 1 0 2 0 1 2 0 2 0 0 1 0 0 0 1 0 0 1 2 1 0 0 1 1 1 0 0 2 1 0 2 1 1 2 1 0 1 1 2 1 2 1 0 0 1 1 1 0 0 1 2 2 1 1 2 0 1 1 0 1 1 1 0 0 0 0 2 0 0 0 1 0 0 0 2 2 0 0 0 1 0 1 0 0 0 1 1 1 1 0 0 1 1 2 0 2 0 0 0 0 0 0 0 2 2 0 2 2 0 2 2 0 0 0 1 0 1 1 1 1 0 1 1 0 0 0 0 0 0 2 2 1 0 0 1 1 1 0 2 2 2 1 0 2 1 0 2 0 0 0 0 1 1 0 0 1 2 0 1 0 0 0 0 1 0 1 1 1 1 1 0 0 1 1 1 0 0 1 1 2 0 0 0 0 0 0 1 1 0 0 1 1 0 0 0 0 0 0 0 0 0 1 1 1 0 0 1 0 0 1 1 1 1 1 0
125 0 0 0 0 0 1 2 2 1 0 0 0 0 0 0 0 1 1 0 0 0 0 2 2 1 2 2 0 1 0 1 0 0 2 0 1 0 0 0 0 0 1 0 1 1 0 0 0 0 0 0 1 1 1 0 0 1 1 0 1 1 0 1 1 0 0 0 0 1 1 1 1 0 1 1 1 1 1 0 1 1 1 0 1 0 0 0 1 2 0 0 1 1 0 0 1 2 1 1 2 2 0 0 1 2 1 1 1 1 0 2 2 2 1 2 1 0 1 1 1 0 2 0 0 2 0 0 2 0 0 0 1 1 0 0 0 0 0 2 1 1 0 0 0 1 0 0 0 0 0 1 0 1 0 1 0 0 0 0 0 0 0 1 1 0 0 0 2 0 0 1 1 1 2 0 0 0 0 1 1 1 0 2 2 2 0 0 0 0 0 2 0 0 0 0 1 2 0 1 1 0 1 1 1 1 2 1 1 0 2 0 2 0 1 2 0 1 2 1 2 1 0 0 0 0 0 0 0 1 1 1 1 1 0 0 0 1 2 1 0 0 2 1 0 0 0 0 1 1 1 1 1 0 1 1 0 2 0 1 0 1 0 0 0 0 0 0 2 1 0 0 1 2 0 0 0 0 2 1 0 1 2 1 0 1 0 1 1 1 1 0 0 0 2 0 2 1 0 1 0 0 0 2 0 0 0 1 1 0 0 1 2 1 2 0 0 0 0 0 0 2 2 1 2 0 0 0 1 1 0 1 0 2 1 1 1 1 1 0 1 1 1 0 0 1 1 0 1 1 0 0 0 1 0 1 0 0 0 1 0 0 2 1 2 0 0 1 2 0 0 2 0 0 0 1 2 1 1 0 0 0 0 0 1 0 0 0 0 0 0 0 1 1 1 1 1 0 1 1 0 1 1 1 2 0 0 1 0 0 0 1 0 1 0 1 1 0 0 0 0 1 0 1 1 1 1 0 0 0 0 0 1 1 1 1 0 0 0 0 1 1 0 0 0 0 2 1 2 0 1 1 0 1 0 0 0 1 1 0 0 1 1 1 1 0 0 2 0 0 1 1 2 0 1 1 0 0 0 0 0 0 0 0 1 1 0 0 1 0 0 1 0 2 2 1 0 1 2 2 0 2 2 2 1 0 1 2 0 0 0 2 1 1 0 0 1 2 1 2 1 2 1 1 0 1 0 0 0 2 0 2 0 0 1 1 2 0 1 1 1 1 1 1 2 0 2 0 0 0 0 0 0 1 2 1 1 0 2 0 0 0 1 1 0 0 0 1 0 0 1 1 0 0 0 0 0 2 2 0 2 0 1 1 1 0 1 2 2 1 0 2 0 1 0 0 0 0 0 0 0 2 0 0 0 0 0 1 2 0 0 0 0 1 0 1 0 0 0 0 0 2 0 1 0 0 1 0 0 0 1 0 0 0 0 1 2 0 0 0 0 0 0 1 1 1 2 1 1 0 0 1 0 2 1 2 2 2 2 0 0 0 1 1 0 1 1 1 1 1 1 1 0 0 0 0 2 0 0 0 1 1 0 0 0 0 0 0 1 1 2 2 1 0 0 0 1 0 1 1 0 1 0 2 0 2 2 2 0 0 0 0 0 0 0 0 0 2 1 0 0 0 1 2 0 1 1 0 1 0 1 1 0 2 1 0 0 0 0 1 0 0 0 0 1 0 1 1 0 0 0 0 1 0 0 1 0 0 0 0 0 0 2 1 0 0 2 1 0 1 0 0 0 0 0 1 0 0 0 2 2 2 0 0 0 2 0 2 2 2 0 2 2 0 1 0 1 1 0 0 0 2 0 0 1 1 1 0 0 2 2 0 2 2 0 2 0 2 2 2 2 2 0 0 1 1 0 2 1 0 0 1 1 1 0 0 0 0 1 0 1 0 0 0 0 0 0 0 0 1 0 0 2 1 1 0 1 1 0 1 0 2 0 0 0 0 1 0 1 0 0 0 2 0 1 0 0 1 2 2 2 0 2 0 0 0 1 0 0 0 2 1 0 1 2 1 1 1 0 0 0 1 0 0 1 2 0 2 0 1 1 1 0 1 1 1 2 0 1 1 0 1 1 1 0 1 1 2 2 0 0 1 1 2 0 0 0 1 2 1 0 0 2 1 0 1 0 0 0 0 2 0 1 1 1 0 1 1 1 2 0 2 1 0 0 0 0 0 0 1 0 0 0 0 0 1 1 1 1 0 0 0 0 0 1 1 0 0 0 0 0 1 0 1 1 0 1 0 0 1 2 1
126 0 0 0 0 0 0 2 2 1 1 1 1 1 0 0 0 0 0 0 0 0 0 2 2 0 1 0 1 1 0 1 1 1 2 0 2 0 0 0 0 0 0 0 1 0 0 0 0 1 0 0 1 2 0 0 0 0 0 1 1 2 0 1 0 1 0 0 0 0 0 0 1 1 2 1 1 1 1 0 1 2 0 1 1 0 0 1 2 2 0 0 0 0 0 0 0 1 0 0 2 2 0 1 2 1 2 1 1 1 0 0 0 1 1 1 1 0 0 1 1 1 2 0 0 2 0 0 2 0 0 0 1 1 0 0 0 0 1 0 0 2 0 0 0 0 0 1 1 2 0 1 1 0 0 0 0 1 0 0 0 1 1 0 0 2 1 0 0 2 0 0 0 2 0 0 0 0 0 1 1 2 2 2 2 0 2 1 1 0 0 2 2 1 2 0 0 1 0 0 1 0 0 0 1 1 1 0 0 0 1 0 0 0 1 2 1 1 0 0 0 0 2 0 0 1 1 0 0 1 1 1 0 0 0 0 0 2 2 2 0 0 2 1 0 0 0 0 2 0 0 0 0 0 0 1 1 2 2 2 2 2 1 0 1 0 1 0 2 1 0 1 1 2 0 0 0 2 2 2 2 2 1 2 1 0 1 1 1 2 0 2 0 0 2 0 2 1 0 1 0 0 2 0 2 0 0 0 2 0 0 1 2 0 2 0 0 0 1 0 1 2 1 0 0 0 1 0 1 1 0 1 0 0 0 0 0 2 0 0 0 2 2 0 1 1 1 0 1 2 0 1 0 2 0 0 0 0 0 1 1 1 1 0 1 0 0 1 2 1 1 1 1 1 1 1 1 2 1 0 2 0 0 0 2 1 1 0 0 0 0 0 0 0 2 0 0 1 0 0 0 0 1 1 1 1 1 1 0 0 0 1 0 1 1 2 0 1 0 0 0 1 1 2 1 2 1 0 0 1 1 0 0 2 1 1 0 0 0 0 1 1 0 1 1 2 1 1 1 0 0 1 1 2 1 1 1 0 0 0 0 0 0 0 1 1 0 2 0 0 0 0 1 1 1 0 1 0 0 0 0 0 0 1 1 1 0 1 2 1 1 0 0 2 1 1 1 1 2 2 0 1 1 2 2 0 2 1 1 0 0 1 1 0 0 1 0 2 1 1 1 2 2 2 1 0 0 0 0 2 0 2 0 2 2 0 1 0 1 1 1 1 0 1 2 0 2 2 2 0 0 0 0 0 2 1 1 1 1 1 1 0 0 2 0 2 2 0 0 0 0 1 1 0 1 1 1 2 2 0 2 0 0 0 0 0 0 0 0 0 1 1 0 2 0 1 0 1 1 0 1 1 0 1 0 0 1 1 1 2 1 0 0 0 1 1 0 0 0 1 1 1 0 1 0 0 1 2 0 0 0 1 1 2 0 0 2 0 0 0 0 2 0 1 1 1 2 2 0 0 1 2 2 0 0 2 2 2 2 0 0 0 0 1 1 0 0 0 1 0 0 0 1 0 0 1 2 2 2 2 0 1 2 1 2 2 1 0 1 2 2 1 0 0 0 0 0 0 1 1 0 1 0 0 2 2 2 2 0 0 0 0 0 0 0 0 0 1 1 0 0 0 1 1 1 0 0 0 0 0 0 0 1 2 1 1 0 0 0 0 0 0 0 0 0 0 0 1 0 1 1 1 0 0 0 0 1 0 0 1 1 0 2 1 1 0 2 1 0 1 0 0 1 0 0 1 0 0 0 0 0 1 1 0 0 1 0 2 2 1 0 1 2 1 0 1 0 0 0 0 0 1 0 0 0 2 1 0 1 1 2 1 1 1 1 2 0 2 2 1 2 1 0 0 1 1 0 0 1 0 0 1 2 0 0 0 0 0 0 0 0 0 1 0 1 0 0 1 0 0 0 0 0 2 0 0 1 0 1 0 1 2 1 0 1 1 1 0 1 0 0 0 1 1 2 1 0 0 1 1 2 0 2 1 1 1 0 0 1 0 1 1 1 1 2 0 2 1 0 0 0 1 0 1 2 1 1 2 0 1 0 0 1 0 1 1 1 1 1 1 0 1 2 1 0 1 1 1 0 0 1 1 0 1 0 0 0 1 2 1 0 0 2 1 0 0 1 0 0 0 0 0 2 0 0 0 0 0 0 0 2 0 0 1 0 0 0 0 1 2 0 0 0 1 1 1 1 2 2 0 0 0 0 1 0 0 0 0 0 2 2 0 0 2 1 0 1 0 0 0 2 0
127 1 0 0 0 0 0 2 2 2 0 1 0 0 0 0 0 2 2 0 0 0 0 0 1 1 0 1 0 0 2 0 1 2 2 0 2 1 1 0 0 0 0 0 1 0 1 0 0 0 0 0 0 1 0 0 0 1 1 1 1 2 0 2 1 0 1 1 0 0 0 1 2 0 0 2 1 0 0 0 0 2 1 0 1 0 0 1 1 2 0 1 0 2 1 0 0 0 0 0 1 2 0 1 2 1 1 1 1 1 0 2 0 1 0 2 1 0 1 1 1 1 1 1 0 0 0 0 2 0 0 0 0 0 1 0 1 0 1 0 0 2 0 0 0 1 0 0 0 0 0 0 0 0 0 0 0 1 1 2 2 1 1 0 1 2 1 1 0 1 1 0 2 0 1 1 0 0 0 1 1 1 1 2 1 0 2 0 0 0 0 2 2 1 2 0 1 2 0 0 2 0 0 0 0 2 1 0 0 0 2 0 1 0 1 2 0 0 2 1 1 0 1 0 1 0 0 1 1 1 0 0 0 0 0 0 0 1 2 1 0 0 2 2 0 0 0 0 2 0 0 0 0 1 0 1 0 1 1 1 1 1 0 0 1 0 0 0 1 0 0 0 2 2 1 0 1 0 0 0 0 0 1 2 0 2 1 2 2 2 0 2 0 0 2 0 1 0 0 0 1 0 1 0 1 0 1 0 2 0 1 2 1 1 1 0 0 1 0 0 1 1 2 1 0 0 0 0 1 2 0 0 0 0 0 0 0 0 2 0 0 0 2 1 0 0 1 0 1 1 0 0 0 2 0 0 0 0 0 2 0 0 2 0 2 0 0 1 1 0 0 2 0 0 0 0 0 1 0 0 2 0 2 2 1 1 1 0 1 2 2 2 1 0 2 0 0 1 2 2 1 2 2 0 1 0 1 0 0 0 0 0 0 0 1 1 1 0 0 0 1 1 0 2 1 1 1 0 0 0 1 0 0 2 0 0 0 0 0 0 1 1 1 2 1 2 2 1 2 1 0 0 1 1 0 0 0 2 1 2 2 2 0 0 0 1 1 2 0 1 1 1 1 1 1 0 1 1 1 0 2 0 0 0 1 0 0 1 1 0 1 1 0 2 0 0 2 0 1 2 0 2 2 1 2 0 2 0 0 0 0 2 0 0 1 0 0 2 1 1 1 2 2 2 1 0 0 1 0 0 2 0 0 2 2 0 1 1 2 1 1 1 0 1 1 0 1 1 1 0 1 1 0 0 1 1 1 0 0 0 0 2 0 2 1 1 1 2 2 0 0 1 2 0 1 2 2 2 1 1 2 0 1 0 1 1 1 0 0 0 0 2 0 0 1 0 0 0 0 0 0 1 0 0 0 0 0 0 0 1 0 0 0 0 0 0 0 0 0 0 0 0 0 1 1 1 1 1 0 0 0 1 0 2 0 1 2 0 1 0 0 0 1 1 2 0 0 1 2 0 0 1 0 1 0 2 1 1 0 0 0 0 0 1 1 1 0 0 1 0 0 1 0 0 0 2 0 2 0 0 0 0 1 0 1 0 1 0 1 2 2 0 0 1 0 0 1 0 1 1 0 1 0 1 0 1 1 1 0 0 0 1 0 0 0 1 1 2 1 0 0 0 0 2 0 0 0 0 1 0 1 1 0 2 1 1 0 0 0 0 0 0 0 0 0 1 1 0 0 0 0 0 0 0 0 0 0 0 1 0 0 0 2 0 1 0 2 0 0 0 0 0 0 0 0 0 0 0 0 1 0 1 1 0 0 0 0 1 1 2 0 2 2 1 0 1 0 1 0 0 0 2 0 0 1 1 0 0 0 1 2 1 0 0 2 1 1 2 2 2 1 2 0 0 0 1 0 2 1 0 0 0 1 0 0 0 0 0 1 1 0 0 0 0 0 0 0 1 0 0 0 0 1 2 0 1 1 0 0 0 0 1 0 0 0 0 0 0 1 0 0 0 0 2 1 1 0 1 1 0 0 1 2 0 0 0 0 1 0 0 1 2 1 1 1 0 2 2 0 0 0 1 1 0 1 1 0 1 0 0 1 2 0 0 1 1 1 0 2 0 0 2 1 0 0 1 2 0 0 0 2 1 1 1 0 1 2 0 1 1 0 0 1 2 0 1 1 1 0 0 1 0 0 1 1 0 1 0 0 0 0 1 0 0 0 0 0 0 1 0 0 0 0 0 0 2 2 1 1 0 0 0 0 1 0 0 1 0 1 0 0 0 0 1 1 0 0 1 1 1 2 0
128 1 0 0 0 0 0 2 1 1 0 0 1 2 0 1 0 1 1 1 1 0 0 2 2 0 1 1 0 1 1 0 1 1 1 0 2 2 0 0 1 0 0 1 2 0 0 0 0 1 1 0 0 0 2 2 0 0 1 0 0 2 0 1 1 0 1 0 0 0 0 2 2 0 1 2 2 1 1 0 2 1 0 0 0 0 0 0 2 2 0 0 0 2 0 0 0 0 0 0 1 2 0 1 2 1 1 1 1 1 0 2 0 0 0 0 0 0 0 1 1 1 1 1 0 1 0 0 2 0 0 0 1 2 0 0 0 0 0 2 0 2 0 0 0 0 0 0 0 1 0 1 0 0 2 1 0 0 1 0 1 0 0 1 1 1 1 0 1 1 0 1 2 0 0 0 1 0 0 1 1 2 0 1 1 0 1 0 0 0 1 2 2 1 2 0 1 2 0 0 0 1 0 1 2 0 2 0 1 0 1 0 2 0 2 2 0 0 1 1 1 0 2 0 0 1 1 0 0 2 0 0 0 1 1 1 1 2 2 2 0 0 2 2 0 0 0 0 2 0 0 0 0 0 0 1 1 2 0 0 0 0 0 0 1 0 0 0 1 0 1 2 1 2 0 0 0 0 1 0 1 2 1 1 0 1 2 2 1 2 0 0 0 0 2 0 2 1 0 0 1 0 1 0 0 1 0 0 0 0 0 0 1 2 1 1 1 0 1 0 1 2 0 0 1 0 0 0 1 0 0 2 0 2 1 1 1 1 1 0 1 1 2 0 1 1 0 0 1 2 0 1 0 0 0 2 0 0 0 0 0 0 2 0 2 0 0 1 1 0 0 2 1 1 1 1 1 2 1 0 1 1 1 1 1 0 0 2 2 1 1 1 0 0 1 1 0 0 0 0 0 0 1 1 2 0 0 0 0 0 0 1 0 0 1 1 1 1 0 1 0 1 0 1 1 1 1 0 0 0 2 1 0 2 0 0 0 1 1 1 1 1 1 1 1 1 2 2 2 0 0 2 0 2 1 0 1 1 0 1 1 1 1 0 0 2 1 2 0 0 0 0 1 1 2 0 2 1 1 0 2 0 0 0 0 0 0 1 2 0 0 0 0 2 0 0 0 0 1 2 0 2 1 1 1 0 1 1 1 0 1 1 0 0 0 0 0 2 1 2 0 2 2 2 0 1 0 0 0 2 0 0 0 0 1 1 1 0 1 0 1 2 0 1 1 1 2 1 1 1 0 1 0 0 2 1 1 1 2 1 0 0 1 2 1 1 1 1 1 1 1 1 1 0 1 1 1 2 2 0 2 0 2 1 2 1 2 1 0 0 1 1 0 1 0 0 1 1 0 0 0 2 1 0 0 1 1 0 1 0 0 0 0 2 0 2 0 0 1 0 0 2 0 0 0 0 0 0 0 0 2 0 0 2 0 1 2 0 0 0 0 0 0 2 1 1 2 1 2 0 1 2 2 0 0 1 2 1 1 0 0 0 0 1 1 1 1 0 0 1 1 0 1 0 0 2 1 0 0 0 1 0 1 1 1 1 0 2 2 0 0 1 0 0 0 0 0 0 0 0 0 0 0 2 0 2 2 1 1 0 0 0 0 0 0 1 0 0 1 0 0 0 1 2 0 0 0 1 1 0 0 0 0 1 0 0 0 0 1 1 0 0 1 1 1 0 1 1 0 0 0 0 1 0 1 1 0 0 1 0 0 0 1 0 1 1 1 2 0 1 0 1 0 1 1 0 0 0 0 0 1 2 0 0 0 1 0 2 0 2 0 0 2 0 0 0 1 1 0 0 0 1 0 0 1 0 1 0 0 2 2 0 0 0 1 0 1 2 2 2 2 2 0 1 2 1 1 1 2 0 2 0 0 1 0 0 0 1 1 0 0 0 1 0 1 0 1 2 1 0 0 1 0 2 0 0 0 0 0 1 0 2 0 0 0 1 0 0 2 0 0 0 1 1 1 1 1 0 2 1 2 0 2 0 0 0 0 1 0 0 2 2 1 0 2 2 1 2 0 0 0 1 0 2 2 1 0 1 0 2 0 0 1 0 1 1 1 1 1 0 0 1 2 1 0 0 2 0 0 0 2 2 0 1 0 1 1 0 1 1 0 0 2 1 0 2 0 1 0 0 2 0 2 0 1 0 1 2 2 0 2 0 1 0 1 1 1 0 0 1 0 0 1 0 0 0 0 1 1 0 0 0 0 0 0 0 0 1 0 0 0 1 0 2 1 0 1 0 0 0 0 0
129 0 0 0 1 0 2 1 2 0 0 2 1 1 0 0 1 1 0 0 0 0 0 2 2 1 1 2 0 0 2 2 2 1 2 0 2 1 0 1 1 0 1 0 2 1 0 0 0 1 0 0 0 1 1 0 0 0 1 0 1 2 0 2 1 0 1 0 0 0 0 0 1 0 2 1 2 2 2 1 1 2 1 0 1 0 0 1 1 1 0 0 2 0 0 0 0 0 0 0 2 2 0 0 2 1 1 1 1 1 0 1 0 1 1 2 2 0 0 1 1 1 0 2 0 0 0 0 2 0 1 1 0 0 1 0 1 1 0 2 1 1 0 1 1 1 1 0 0 0 0 1 0 1 1 0 0 2 0 2 2 1 0 0 0 2 1 0 2 0 0 0 1 1 0 0 0 1 0 1 1 1 0 1 1 1 0 0 0 0 0 2 2 2 2 0 1 0 0 0 0 0 0 0 2 1 1 0 2 0 1 0 0 0 1 2 0 0 0 0 1 1 2 0 0 2 2 0 0 1 0 0 0 0 0 0 0 0 2 0 0 1 2 2 0 0 1 1 1 0 0 0 0 0 0 2 1 2 2 2 1 2 0 0 0 0 1 1 1 0 0 0 0 0 0 2 1 1 1 1 1 1 2 2 0 2 0 2 1 2 0 0 2 0 2 2 0 1 0 1 2 1 1 0 0 0 0 1 1 0 0 1 2 1 2 0 0 0 0 0 0 2 2 1 1 0 0 0 0 0 0 2 0 1 1 1 1 2 0 1 0 1 2 0 0 0 1 0 1 2 1 0 1 2 1 0 0 0 0 0 0 0 1 1 1 0 0 2 2 0 0 2 0 0 1 1 2 1 0 0 1 0 1 2 2 1 1 0 0 0 0 0 1 0 2 0 2 1 0 0 0 0 1 0 1 0 0 1 0 0 0 0 1 0 1 2 0 0 0 0 0 1 1 2 0 0 1 0 0 0 1 0 0 2 1 1 0 1 0 0 0 1 0 0 1 1 2 1 2 1 0 1 1 1 0 0 0 2 1 2 2 2 0 2 2 0 0 1 0 0 0 1 1 1 2 0 1 0 0 2 2 2 0 0 1 0 0 2 2 0 2 0 1 2 1 1 1 1 1 2 0 2 0 0 0 1 2 1 0 0 0 2 2 0 0 1 0 2 0 0 1 2 2 2 1 0 0 0 1 1 1 0 0 1 1 0 0 1 2 1 0 1 0 1 1 1 0 2 2 0 0 0 0 0 1 1 1 0 0 0 0 0 1 2 1 1 1 2 2 0 0 0 0 0 0 0 1 2 2 2 2 0 0 1 1 0 1 1 1 0 1 0 1 0 2 1 0 1 1 0 0 2 0 1 1 0 1 2 2 0 1 0 1 1 1 1 0 0 0 0 0 0 0 0 0 1 1 0 0 0 2 0 0 1 0 2 2 0 1 0 0 2 0 1 1 1 2 1 0 0 0 2 1 1 0 1 1 2 0 2 2 1 2 1 1 2 1 1 1 0 0 1 0 0 0 2 0 1 1 0 0 1 2 1 1 1 0 0 2 2 1 0 0 1 0 0 2 0 1 1 1 1 0 1 1 2 2 1 1 0 1 1 0 1 0 0 0 2 1 1 0 1 0 1 0 0 0 0 1 0 1 1 0 2 1 1 1 0 1 1 0 0 0 0 2 0 2 0 0 0 0 0 1 0 0 0 1 0 0 0 0 0 2 0 0 0 2 1 0 1 1 0 1 1 1 0 0 0 1 0 0 0 1 0 0 1 0 2 1 2 1 1 1 1 0 0 0 1 0 0 0 1 0 0 2 0 2 0 1 1 1 0 2 2 0 2 0 1 2 2 1 2 0 1 2 2 1 0 1 0 0 1 2 0 0 1 1 1 1 0 0 1 2 0 2 1 1 1 0 1 1 0 1 1 0 0 1 0 0 1 0 1 0 0 0 0 0 0 2 0 0 0 2 0 2 0 0 1 2 1 1 0 2 0 0 1 0 1 0 0 2 2 1 1 2 1 2 2 0 0 0 2 0 1 2 1 1 1 1 0 1 1 0 0 0 0 2 1 1 1 0 2 2 2 1 1 1 0 0 1 2 1 0 1 0 1 1 1 1 0 0 0 1 2 1 0 1 0 0 1 0 1 0 2 1 0 2 0 0 0 2 0 0 1 1 1 2 0 0 0 0 0 0 0 0 0 0 0 0 1 1 0 0 1 0 1 1 0 1 0 0 0 0 1 1 0 1 0 0 0 1 1
130 1 0 0 1 0 2 2 2 0 0 1 0 0 0 0 0 1 0 1 1 1 0 2 2 0 0 1 1 1 1 0 1 1 1 0 2 0 0 0 0 0 0 1 2 0 0 0 0 1 1 1 0 1 1 1 0 0 1 1 1 1 0 0 0 1 0 1 0 0 0 1 2 1 1 2 2 1 1 1 0 1 0 0 0 0 0 0 2 2 0 0 1 1 1 0 0 0 0 0 2 2 0 1 2 1 2 2 0 2 0 2 1 2 2 2 2 0 2 0 0 1 1 1 1 0 0 0 2 0 0 0 0 1 0 0 1 0 0 2 1 1 0 0 1 2 0 0 0 0 0 0 0 0 0 1 0 1 0 1 1 1 0 1 1 2 2 1 1 0 0 1 0 2 2 0 0 0 0 0 0 0 0 2 2 1 1 1 0 0 0 1 1 0 1 0 1 2 0 0 1 0 0 0 1 1 2 0 0 0 1 1 1 0 2 2 0 0 2 1 2 1 1 0 1 0 0 0 0 1 0 0 1 2 2 1 0 2 2 1 0 1 1 2 0 0 1 0 2 0 0 0 0 0 0 1 0 2 0 2 0 2 0 0 2 0 0 1 2 1 0 2 1 1 0 0 0 0 2 1 0 1 2 1 0 2 1 2 1 2 0 1 0 0 2 0 2 1 0 0 0 0 0 1 0 1 0 0 1 0 0 1 1 1 2 0 0 0 0 0 0 2 1 0 0 0 1 0 1 1 0 1 1 1 0 0 0 1 1 1 1 1 2 0 0 0 0 1 2 1 1 0 1 1 1 1 0 0 0 0 1 1 2 0 2 0 0 2 2 0 0 2 1 1 1 0 2 2 1 1 1 2 0 0 1 0 0 1 1 0 0 1 0 0 2 0 0 0 1 1 0 1 1 0 0 0 1 1 1 1 1 1 1 0 1 2 0 0 0 0 0 1 2 2 1 1 1 0 0 2 2 0 0 2 1 1 0 1 1 1 2 0 0 0 1 2 2 0 1 0 0 0 1 2 2 1 2 0 0 0 1 1 0 1 0 1 0 2 0 1 1 1 1 1 2 0 1 0 0 0 1 1 0 0 1 0 0 1 1 0 0 1 1 1 1 1 0 0 1 1 1 2 2 2 2 0 1 1 1 0 0 1 1 1 0 1 1 2 1 1 0 2 2 2 1 0 0 1 1 1 1 0 0 1 1 0 1 1 2 0 2 2 0 1 2 0 0 2 2 0 0 0 0 0 0 1 0 1 1 0 0 0 0 2 1 1 0 2 2 2 2 2 1 0 1 1 1 2 2 0 2 0 1 0 1 1 1 2 0 0 0 0 0 0 2 0 0 0 0 0 0 1 2 0 0 1 1 2 2 0 1 0 0 0 0 0 0 0 1 0 0 0 0 1 0 1 1 2 0 0 1 0 2 2 0 1 2 0 1 0 1 1 0 2 2 2 2 1 1 1 1 2 1 1 0 1 1 2 2 0 0 0 1 0 2 2 1 1 0 1 0 1 0 0 1 1 1 0 2 0 0 1 2 0 2 2 1 0 1 1 1 1 0 1 0 1 1 0 1 1 1 1 0 1 1 1 0 1 1 0 1 1 0 0 0 0 0 1 1 0 0 0 0 2 0 0 0 0 0 0 0 0 1 2 1 1 0 0 0 1 0 0 1 1 2 0 2 0 0 1 1 1 0 0 0 0 0 0 0 0 0 0 1 1 0 1 1 1 1 2 1 0 1 2 2 0 0 0 1 1 1 1 0 2 1 1 1 2 1 2 0 1 2 1 1 1 0 1 0 1 0 2 0 0 1 0 0 1 1 1 1 0 1 1 1 1 1 1 2 2 2 2 0 1 1 2 1 1 1 0 1 0 2 0 0 1 1 0 1 0 1 1 1 0 1 0 0 0 0 0 0 0 2 2 0 0 0 0 0 1 0 1 0 0 0 1 0 0 2 0 0 0 2 1 2 0 0 1 0 0 0 0 1 0 0 1 0 0 0 0 2 0 1 1 1 1 1 2 0 1 0 2 1 1 2 0 1 2 0 1 1 1 0 1 2 2 1 1 1 0 0 1 2 1 0 2 2 0 1 0 2 2 0 2 0 0 1 0 1 1 0 0 1 2 1 2 0 1 0 0 2 0 0 1 2 0 2 2 2 0 2 0 0 0 2 1 2 0 0 1 0 1 0 0 0 2 2 0 0 0 0 0 0 0 0 1 1 0 0 1 0 0 0 0 0 0 0 0 0 0 2 0
131 1 0 0 1 0 2 0 2 0 0 2 1 1 1 0 0 2 0 1 1 1 0 1 1 0 1 0 0 1 1 0 0 0 1 0 2 1 0 1 1 0 0 0 2 0 0 1 0 2 1 0 1 1 0 0 0 1 1 1 1 1 0 0 0 1 0 0 0 0 0 1 2 0 1 2 2 1 1 1 0 2 0 0 0 0 0 0 2 2 0 0 1 1 0 0 0 1 0 1 1 2 0 0 1 2 1 0 2 0 0 2 1 2 1 2 2 0 1 0 0 1 2 0 1 0 0 0 1 0 0 0 0 2 1 1 1 0 0 1 0 2 0 0 2 0 0 0 0 0 0 1 0 0 1 1 0 2 1 1 2 0 0 2 1 1 1 1 0 1 1 0 1 1 0 0 0 1 0 0 0 0 0 2 2 1 1 1 0 1 1 2 2 1 2 1 2 1 0 0 0 0 0 0 2 1 1 1 1 1 1 0 1 0 1 2 1 0 2 2 2 0 2 0 0 1 1 1 1 1 0 2 0 0 0 0 0 2 2 2 0 0 2 1 0 1 1 0 2 0 0 0 0 0 1 2 1 2 1 0 0 0 0 0 1 0 0 0 2 0 0 0 1 2 0 1 0 0 1 1 1 2 2 2 0 2 0 2 1 2 0 1 2 0 2 2 2 1 0 1 0 0 0 1 0 0 0 0 1 0 0 1 1 1 1 0 0 0 1 0 2 1 0 0 1 0 0 0 0 1 0 2 0 1 0 0 0 1 1 0 0 0 2 0 0 0 1 0 2 1 0 0 1 2 1 0 0 0 0 0 1 1 1 1 1 1 0 2 2 0 0 2 2 2 0 0 1 2 1 0 1 1 0 0 1 1 1 0 0 0 0 0 1 1 2 1 1 0 0 0 0 0 1 0 0 0 1 0 0 0 0 0 0 0 1 1 1 0 0 0 0 1 0 2 1 1 0 2 2 1 1 0 0 2 0 0 0 2 0 0 1 1 0 0 2 2 1 1 1 0 0 1 1 1 1 1 1 1 0 1 2 2 0 0 0 2 0 1 0 0 0 1 0 2 1 0 0 0 0 1 2 0 0 0 2 0 0 1 2 1 1 0 1 1 0 1 0 2 2 2 0 2 1 1 1 0 2 0 1 0 1 0 1 0 0 0 0 1 0 1 1 1 2 2 2 0 0 0 0 1 1 1 0 0 1 0 1 0 2 1 0 1 0 2 2 0 1 1 1 0 1 1 0 0 1 0 0 0 2 0 0 0 0 2 2 0 0 2 1 0 1 1 1 0 1 1 1 1 1 0 1 0 1 1 1 0 1 2 1 0 1 0 1 1 0 0 0 0 0 0 0 0 0 0 1 0 0 2 2 0 0 0 0 0 0 0 0 0 0 0 0 1 0 1 0 0 1 1 0 0 0 1 0 2 0 0 2 0 0 0 0 1 0 0 1 1 2 1 1 0 1 1 0 1 1 1 2 1 1 0 0 0 1 1 0 1 1 1 1 0 0 1 1 0 1 2 1 1 2 1 0 0 2 2 2 2 1 0 2 2 0 0 0 2 0 0 2 0 1 1 0 1 0 1 1 2 1 1 1 0 1 1 0 0 1 2 1 0 1 0 0 0 0 1 1 0 0 0 0 0 0 0 0 1 1 0 0 0 1 2 0 0 0 0 0 0 0 1 0 1 1 1 2 0 0 0 1 0 0 0 0 0 2 0 1 0 2 2 0 0 0 0 2 1 1 0 0 0 1 0 0 0 2 0 2 1 1 1 1 2 0 2 2 0 2 0 0 1 0 0 1 1 1 0 1 1 1 0 0 1 2 1 0 0 2 1 1 1 1 1 1 1 0 0 2 0 0 1 1 0 0 1 1 1 0 0 0 1 1 0 0 1 1 0 1 0 0 1 1 0 0 1 2 1 1 0 1 0 0 1 0 1 0 0 0 0 0 0 1 0 1 0 1 1 1 1 0 1 1 1 2 0 0 0 0 2 0 0 0 0 2 1 0 2 1 0 2 1 0 0 0 1 0 1 2 1 0 0 0 0 0 0 0 0 1 1 2 1 2 1 0 2 1 0 1 0 1 1 0 1 2 2 0 1 1 0 0 1 1 0 0 0 1 1 1 2 0 1 1 0 0 0 1 1 1 0 1 1 2 1 1 1 0 0 2 2 0 0 0 0 0 0 0 0 0 0 1 0 1 0 0 0 0 0 0 0 0 0 0 1 1 0 1 2 1 0 1 0 0 0 1 0
132 1 0 0 0 0 0 1 2 1 1 1 0 1 0 0 0 1 1 0 0 0 0 1 1 1 2 0 0 0 1 1 0 1 2 0 2 2 0 0 0 1 0 1 2 2 0 2 0 2 0 0 0 1 1 1 0 0 0 2 0 2 0 1 0 0 0 1 0 1 1 1 2 0 2 2 2 2 2 2 0 2 0 1 1 0 0 0 1 1 0 0 2 2 0 0 0 0 0 1 2 2 0 2 2 0 2 1 1 1 0 2 1 2 1 2 2 0 0 2 2 0 1 1 0 1 0 0 1 0 1 1 1 1 0 0 1 0 0 0 1 1 0 0 1 0 0 0 0 0 0 1 0 1 0 0 0 2 0 1 1 1 0 1 1 2 0 0 0 2 0 1 0 2 0 0 0 1 0 1 1 1 1 2 1 0 2 0 0 0 0 1 2 2 2 0 2 1 0 0 0 1 0 0 1 1 1 1 0 0 0 0 1 0 2 2 1 0 1 1 1 0 2 0 1 1 1 1 1 1 0 2 0 0 0 0 0 2 2 2 0 0 1 1 0 0 0 0 1 0 0 1 0 0 0 2 1 1 1 1 1 1 1 1 0 0 0 0 1 0 0 1 1 2 0 0 0 0 0 0 0 1 2 1 0 2 1 2 0 1 1 1 1 0 2 1 1 1 0 0 1 1 1 0 1 1 2 0 1 0 1 2 1 1 1 0 1 1 0 0 0 2 0 0 1 0 1 0 1 1 0 1 1 2 0 0 0 1 1 1 1 1 1 0 0 0 2 0 1 1 0 1 0 1 0 1 2 0 0 2 0 0 1 0 1 1 0 1 2 1 1 1 0 0 0 0 1 2 1 0 2 0 2 1 1 0 0 0 0 0 0 1 0 0 2 0 0 2 0 0 0 0 1 1 2 0 0 1 1 1 0 0 0 2 0 2 0 0 0 0 0 1 1 0 0 1 0 0 0 0 0 0 0 0 0 1 0 1 0 0 2 0 0 0 1 1 1 1 1 0 1 1 1 2 1 1 1 1 0 0 0 0 1 0 0 1 0 2 0 1 1 1 1 2 1 1 0 0 0 0 0 0 0 0 1 0 0 2 2 0 0 0 0 0 0 0 1 2 2 2 0 1 2 2 2 0 2 2 1 0 0 2 1 0 0 0 0 2 0 0 0 2 2 2 2 1 1 1 0 1 1 1 0 0 0 0 0 1 1 1 0 1 0 0 2 0 2 2 2 0 0 0 0 1 1 0 0 0 1 1 1 0 0 2 1 1 1 1 1 1 0 1 1 0 1 1 1 2 2 2 2 0 0 0 0 0 0 1 0 0 1 0 1 0 1 0 0 0 0 0 0 2 1 0 0 1 1 0 2 0 2 0 0 1 0 1 0 0 1 0 0 0 0 0 0 2 2 1 0 0 0 0 1 2 0 0 1 1 0 0 0 0 0 0 1 1 2 1 1 0 0 1 0 0 0 2 0 2 1 1 1 0 0 0 1 2 1 2 0 0 0 1 0 0 0 0 2 0 1 0 1 1 1 0 0 0 1 0 1 1 0 1 0 0 1 0 1 0 2 2 0 2 0 1 1 1 1 2 0 1 2 1 1 1 0 1 0 2 1 0 0 0 0 2 1 0 0 0 1 0 0 0 1 2 1 1 0 0 2 2 0 0 0 0 2 0 2 0 0 0 0 0 1 0 0 0 0 0 0 0 0 0 1 0 0 1 1 0 0 0 0 1 1 1 1 0 0 0 1 1 2 2 0 1 1 0 1 2 1 2 0 1 2 1 0 1 0 1 0 0 0 1 0 0 1 2 1 0 0 2 2 0 1 1 1 1 0 2 1 1 1 1 0 0 2 0 0 1 0 0 0 0 2 1 0 0 0 1 1 0 0 0 1 0 1 0 0 1 0 0 0 0 1 2 0 0 0 1 0 0 0 2 1 1 0 1 0 0 0 0 0 0 2 0 2 2 0 2 1 0 0 2 2 2 2 1 0 0 0 0 0 2 0 1 2 1 1 2 0 0 0 2 1 1 2 2 0 1 0 0 1 2 1 0 1 0 1 0 2 0 1 1 2 0 0 0 2 1 1 0 1 1 0 1 0 0 0 0 1 1 0 0 1 1 0 2 0 1 0 0 2 0 2 0 0 0 0 0 0 0 1 0 0 0 0 0 0 0 0 1 0 0 0 1 1 1 1 0 1 1 0 0 0 0 0 0 0 0 2 0 0 0 0 1 0 0 0 1 1 1 2 1
133 0 0 0 1 0 1 2 0 2 1 1 0 0 0 0 0 1 1 1 0 0 0 2 2 0 1 0 0 1 0 1 1 1 1 1 1 1 0 1 1 0 0 1 1 1 0 0 1 2 1 0 0 0 2 2 0 0 2 0 1 1 0 1 0 1 0 0 0 0 0 0 2 0 0 2 2 1 1 0 1 1 0 0 0 0 0 1 2 2 1 1 2 2 0 0 0 1 0 0 1 2 1 0 2 0 2 1 1 1 0 0 0 2 0 2 2 0 1 1 1 0 0 2 0 0 0 1 2 2 0 1 0 1 0 0 0 0 0 0 0 2 0 0 1 0 0 0 0 0 0 1 0 0 0 0 0 1 0 2 1 0 0 1 0 1 2 2 0 0 2 0 2 0 1 0 1 0 1 2 1 2 1 2 2 1 1 1 0 0 0 2 1 1 1 1 0 2 0 0 1 0 0 1 0 1 2 0 0 0 1 0 0 0 0 2 1 1 2 1 2 1 2 0 0 1 1 0 0 0 0 0 1 1 1 1 0 2 2 1 0 0 1 1 0 0 0 0 1 0 0 0 0 0 0 2 1 2 1 0 0 0 1 0 0 0 1 1 2 0 1 1 0 1 0 0 0 1 2 1 1 1 0 1 0 1 0 2 0 2 0 0 0 0 2 0 2 0 0 0 2 1 1 0 0 0 0 0 0 0 0 1 2 0 2 0 0 0 1 0 1 1 1 1 1 0 0 2 0 2 0 1 0 2 0 0 0 1 1 0 1 1 2 0 1 1 1 2 2 1 1 0 1 1 1 1 1 0 0 2 0 0 1 0 1 1 0 2 2 0 0 2 1 1 1 1 2 1 1 0 1 1 0 1 1 0 0 0 0 0 0 0 1 1 2 0 2 0 1 1 1 1 0 0 0 0 0 1 0 0 0 1 0 2 0 2 0 0 0 0 0 1 0 2 0 0 2 0 0 1 0 0 0 1 0 0 0 1 0 0 1 1 0 0 0 1 2 1 1 0 0 1 2 2 2 2 2 2 1 1 1 2 0 0 0 2 1 2 0 1 1 1 1 1 1 0 1 0 0 1 1 1 0 2 2 2 0 2 2 0 2 0 0 1 0 0 1 1 2 1 1 1 2 0 2 0 2 2 0 0 0 2 1 1 0 0 1 2 1 0 0 2 2 2 0 0 0 0 0 1 1 1 1 0 1 0 1 1 1 1 1 1 0 1 1 0 1 2 2 0 0 0 0 0 0 1 0 1 2 1 0 0 0 2 0 2 1 1 1 0 1 1 0 0 0 0 0 2 2 2 2 0 1 1 1 0 1 1 1 1 1 0 2 1 0 0 0 0 0 0 0 1 2 0 0 2 2 1 2 0 1 0 0 0 0 0 1 0 0 1 1 2 0 0 0 2 2 2 0 0 0 0 0 2 0 2 2 0 0 0 1 0 1 1 1 0 2 2 1 0 2 1 1 1 0 1 1 2 1 0 0 0 1 0 2 1 0 1 1 0 0 1 1 0 1 1 1 0 2 0 1 1 2 0 2 1 1 1 1 0 2 1 0 0 1 0 2 0 0 1 1 0 0 1 0 1 1 1 0 0 0 0 1 0 1 1 1 2 2 0 0 0 0 2 0 0 0 0 1 0 1 1 0 2 0 0 1 0 1 1 0 0 0 0 0 0 0 1 0 1 1 1 0 0 0 1 0 0 0 0 0 0 2 0 0 0 2 1 0 2 1 0 0 1 1 1 1 0 2 0 0 0 1 0 0 1 0 2 2 2 1 2 2 0 0 0 0 0 0 0 0 0 0 0 1 1 2 0 0 1 2 1 1 1 0 2 1 2 2 2 2 2 0 0 1 2 1 2 1 0 0 0 1 1 0 1 0 1 0 0 0 0 0 0 0 0 0 0 0 0 0 0 0 2 0 0 0 1 0 0 0 1 1 0 0 0 1 1 1 0 0 0 0 2 1 1 0 1 2 1 1 1 1 0 0 0 0 0 2 0 1 2 1 1 1 0 2 1 1 1 1 0 0 1 2 2 0 2 0 2 0 0 0 0 2 2 0 0 1 1 0 1 1 0 0 1 1 2 0 0 2 2 0 1 0 0 0 1 1 0 0 0 1 2 0 1 0 0 0 0 1 0 1 1 1 0 1 0 0 0 1 0 0 2 0 0 2 0 0 0 0 0 0 0 0 0 1 1 1 0 0 0 0 0 0 0 2 0 0 0 0 0 0 1 2 0 0 0 0 0 2 1
134 0 0 0 1 0 1 2 1 2 2 0 1 0 0 1 0 1 0 1 1 1 0 2 2 0 1 1 1 1 1 2 0 1 1 1 1 2 0 2 2 0 1 0 2 1 0 1 0 2 1 0 0 0 1 0 0 0 1 0 1 1 1 0 1 0 2 0 0 0 0 0 2 0 0 2 2 0 0 0 1 2 0 1 1 0 0 1 1 2 1 1 1 1 1 1 0 1 0 0 1 2 1 1 2 0 2 1 1 1 0 2 1 1 1 1 1 0 0 1 1 1 0 2 0 0 0 0 1 0 0 0 0 0 0 0 0 0 0 1 0 2 0 0 1 1 0 0 0 0 0 1 0 0 0 0 0 0 0 2 2 1 0 2 0 1 0 0 1 1 0 0 1 1 0 0 1 0 0 0 1 2 1 2 1 0 2 1 0 0 0 1 2 2 2 0 2 2 0 0 1 0 0 0 1 1 1 0 0 1 2 1 0 0 2 2 1 0 2 1 2 1 2 0 0 1 1 0 0 2 1 1 0 0 0 0 0 1 1 1 0 1 1 2 0 0 0 1 1 0 0 0 0 1 0 1 0 0 0 0 0 0 0 0 0 0 0 1 1 1 0 1 1 2 0 1 0 1 2 2 2 1 2 2 0 2 2 2 1 2 0 0 1 0 2 2 1 1 1 1 0 0 0 0 0 0 1 0 1 0 0 2 1 2 0 0 1 1 0 1 0 2 2 0 2 0 0 0 1 0 0 2 1 2 0 0 0 1 1 0 1 1 1 0 1 0 0 0 2 1 1 0 0 0 0 2 0 0 0 2 0 0 1 0 1 1 0 1 1 0 0 2 1 1 1 0 2 2 2 0 1 1 0 0 1 0 0 0 0 0 0 0 0 0 2 0 1 1 0 0 0 0 1 1 1 1 1 0 1 1 1 1 0 1 1 2 0 0 0 0 1 2 0 2 1 1 1 2 2 0 1 1 0 2 1 1 0 0 0 0 2 0 1 1 2 2 2 2 2 0 0 1 2 2 2 2 2 1 1 0 1 2 0 2 2 0 0 2 0 0 0 1 1 2 2 0 0 0 0 0 1 0 0 1 1 1 0 0 1 0 0 1 0 2 1 0 2 2 2 2 0 1 1 1 1 0 1 1 0 0 0 1 2 2 0 0 2 1 1 1 1 1 1 1 0 0 0 0 1 2 0 1 0 1 1 0 0 0 1 2 0 0 0 2 2 1 1 1 1 0 0 0 0 0 1 1 1 1 1 1 1 0 0 2 0 2 2 1 1 0 1 1 0 0 0 0 1 2 2 1 2 0 2 2 1 1 2 2 1 1 0 0 0 0 0 1 0 0 0 0 0 1 1 0 1 1 1 2 2 0 1 0 0 1 0 1 0 0 0 0 0 0 0 0 0 2 2 2 0 0 1 0 0 2 0 2 2 0 0 0 1 1 0 0 0 0 2 1 0 0 0 0 1 1 1 1 1 1 1 0 0 0 1 1 1 1 1 0 1 0 0 1 0 1 0 2 0 1 0 0 0 1 2 2 2 1 1 2 2 1 1 0 1 0 0 0 1 1 0 1 1 0 0 1 1 2 2 1 1 0 0 0 0 0 0 0 0 1 2 0 0 0 0 2 0 1 1 0 1 0 0 0 0 2 0 0 0 0 0 1 1 1 1 1 2 0 2 0 0 0 0 0 0 0 0 0 0 0 1 0 0 0 1 0 1 1 1 1 0 2 1 1 0 0 0 0 0 0 0 2 2 1 0 1 1 1 1 2 2 2 0 2 2 1 0 1 0 1 0 0 0 2 0 1 0 1 0 0 0 1 1 0 1 1 1 1 0 2 1 1 1 2 0 1 2 1 1 1 2 0 0 1 1 1 0 0 0 0 0 0 0 0 0 0 0 0 0 1 1 0 0 1 1 1 1 0 1 0 0 0 0 1 0 0 0 1 0 0 1 0 0 0 1 1 1 0 0 0 0 0 2 0 2 0 0 0 0 1 0 0 2 1 0 1 1 0 1 1 0 0 1 1 0 1 2 2 1 0 0 1 0 2 0 0 0 0 2 1 1 0 0 1 1 2 0 1 1 2 2 0 0 0 0 2 0 0 0 1 2 1 0 0 1 0 0 2 0 0 0 0 1 0 1 0 1 0 2 2 2 0 2 0 1 0 2 0 1 0 0 0 0 0 0 0 0 0 0 0 1 0 0 0 0 0 0 0 0 0 1 0 0 0 0 1 0 0 0 0 0 0 0 0
135 1 0 0 0 0 2 2 2 2 0 1 0 1 0 1 0 1 1 1 1 0 0 2 2 0 1 1 0 1 0 1 1 1 2 1 2 2 0 2 2 0 0 0 1 0 1 0 0 1 0 0 1 1 1 1 0 0 1 0 1 1 0 1 1 0 0 0 0 0 0 2 2 0 2 2 0 1 1 1 1 2 0 0 0 0 0 2 2 2 1 1 1 2 1 0 0 1 0 0 0 2 0 2 2 0 2 2 0 2 0 0 1 1 1 1 1 0 1 1 1 0 0 2 0 0 0 1 2 0 1 1 0 0 0 0 0 0 0 0 1 2 1 0 2 2 1 0 0 0 0 0 0 0 0 1 0 0 0 1 0 1 0 1 0 0 0 0 0 2 0 0 1 1 0 0 1 1 1 1 0 2 0 2 2 0 2 0 0 0 0 0 2 0 2 0 2 1 0 0 0 0 0 0 1 2 1 1 2 0 2 0 0 0 1 2 0 0 1 0 0 0 2 0 0 0 0 0 0 2 0 0 2 2 2 2 0 2 2 1 0 0 2 1 0 1 1 1 1 0 0 0 0 0 0 2 1 0 0 0 0 0 0 0 1 0 1 2 0 0 0 2 1 1 0 0 1 1 2 0 0 1 2 0 1 0 0 2 1 1 1 1 0 1 2 1 2 0 0 0 1 0 1 0 0 0 0 0 1 0 0 1 2 2 2 0 0 1 0 0 0 2 1 1 0 0 0 0 1 0 0 1 0 1 0 0 0 0 2 0 1 1 2 0 0 0 0 0 2 1 1 0 0 1 0 1 0 0 0 1 1 1 2 0 2 0 0 1 1 0 0 2 1 1 1 1 1 0 0 0 2 0 1 2 1 0 0 0 0 0 0 1 1 0 2 0 2 1 1 1 0 2 0 2 2 1 0 0 0 0 0 1 0 0 1 1 1 0 0 0 1 2 0 1 1 1 1 0 0 0 0 0 0 2 2 1 0 0 0 1 1 0 0 1 1 2 1 0 0 0 0 0 1 1 1 1 1 1 0 1 1 1 0 0 0 2 0 1 0 0 0 1 2 2 0 2 0 0 0 0 1 0 0 0 1 0 0 1 2 0 2 0 1 1 0 1 2 1 1 2 0 2 1 1 1 0 1 1 0 0 0 2 1 0 1 0 0 1 0 1 1 1 1 1 0 2 1 0 2 2 0 0 1 0 1 0 0 1 2 0 2 1 0 0 1 1 1 0 0 0 1 1 0 0 1 1 1 0 1 2 1 0 0 1 0 1 1 2 2 1 1 2 1 0 1 1 2 1 1 1 1 0 2 1 1 1 2 2 2 1 0 1 1 1 1 1 0 0 0 0 0 2 0 1 0 0 1 2 2 1 1 0 0 0 0 0 0 0 0 0 0 1 0 0 0 1 1 2 0 0 1 0 0 2 0 1 2 0 1 0 0 2 0 2 1 1 2 2 1 0 0 2 2 0 0 1 2 1 1 0 0 0 1 0 1 2 1 1 1 0 0 2 1 1 0 2 0 0 1 0 0 2 2 1 2 2 1 0 2 2 2 0 0 1 0 0 2 0 2 2 0 2 0 1 0 1 2 2 0 0 0 0 0 0 0 0 0 2 1 0 0 0 0 2 1 0 0 0 2 0 0 0 1 2 1 1 0 0 0 0 0 0 0 0 1 1 2 1 0 1 1 1 0 0 0 0 0 0 1 1 0 1 2 0 0 0 2 2 0 1 0 0 0 1 0 0 0 1 1 1 1 0 2 0 0 0 0 2 1 2 1 1 2 1 0 1 0 1 0 1 0 2 0 0 1 1 1 1 2 0 1 0 0 0 1 1 0 1 2 2 1 2 0 1 2 1 1 1 0 1 0 0 2 2 0 0 0 1 1 0 1 0 1 0 1 0 1 1 0 0 0 0 1 2 0 1 1 0 0 1 0 1 0 0 0 2 0 0 1 0 0 0 1 1 1 1 0 0 2 2 1 0 2 0 0 0 1 0 0 0 1 1 0 2 2 0 2 2 0 0 1 1 0 1 2 1 1 0 0 1 1 1 0 0 2 2 0 1 0 1 0 1 2 1 2 1 1 1 1 0 2 2 0 2 0 1 1 1 2 1 0 0 2 1 1 2 1 0 0 1 1 1 2 0 0 0 0 0 0 0 0 1 0 1 0 0 1 0 0 1 0 1 0 0 0 2 2 1 2 1 0 1 0 1 0 0 1 0 0 0 0 0 0 1 0 0 1 0 0 0 0 0
136 1 0 0 0 0 1 2 2 1 0 0 0 0 0 0 0 0 0 1 1 1 0 1 1 1 1 1 0 1 2 0 0 0 2 0 2 1 0 0 0 0 0 0 0 0 1 0 0 0 0 0 0 0 2 0 0 0 1 0 1 1 0 1 0 1 0 0 0 0 0 1 2 0 1 2 2 2 2 0 2 2 1 0 0 0 0 1 1 2 0 0 2 0 0 0 0 1 1 1 1 2 1 0 2 1 1 1 1 1 0 2 1 2 1 2 2 0 1 1 1 0 2 0 0 1 0 0 1 0 0 0 0 0 0 0 0 1 1 1 1 1 0 0 0 0 0 0 0 0 0 1 0 1 1 0 0 1 0 1 1 1 0 0 0 2 2 1 0 1 0 1 0 2 1 0 0 1 0 0 0 1 2 2 2 0 2 1 0 0 0 0 2 0 2 1 1 1 0 0 0 1 0 0 1 1 2 0 0 0 1 0 2 0 2 2 1 2 2 0 2 2 2 0 0 1 1 0 0 0 0 0 1 1 0 0 0 1 2 1 0 0 2 1 0 1 1 0 0 1 1 1 0 0 1 2 2 2 1 1 1 1 0 0 0 0 1 1 2 0 1 0 1 2 0 0 0 0 1 0 0 1 2 2 0 1 0 1 0 2 0 0 0 2 2 1 1 0 0 0 0 0 1 0 1 0 0 0 2 0 0 1 1 1 1 0 1 0 1 0 1 2 1 0 1 0 1 0 1 1 0 1 1 2 0 1 0 1 1 0 0 1 2 0 1 1 1 0 2 2 1 0 0 1 0 1 1 0 0 0 1 1 2 2 2 0 0 2 2 0 0 2 0 0 1 0 1 1 1 0 0 2 1 1 1 0 0 0 0 0 0 1 1 0 2 0 2 0 0 0 0 0 0 2 2 1 0 1 0 0 0 1 0 1 1 2 0 0 0 0 1 1 0 1 0 0 2 0 0 0 0 0 0 0 0 1 0 0 0 0 1 1 1 1 1 2 2 1 1 1 0 1 1 2 2 1 2 2 0 1 2 2 1 0 0 0 0 2 0 0 1 1 1 2 1 1 1 0 0 0 1 1 0 1 1 1 1 1 2 0 1 0 0 1 1 1 2 2 2 2 0 2 2 1 2 0 2 2 0 0 0 2 0 1 0 0 0 2 0 1 1 2 1 1 0 1 0 0 1 1 1 0 0 0 0 0 1 1 1 1 1 1 0 1 2 0 2 0 0 0 1 1 0 0 1 0 0 0 0 0 0 0 1 2 0 1 1 1 0 1 1 1 0 0 1 0 1 2 2 1 2 0 1 1 1 0 1 1 1 1 0 0 0 0 0 2 0 0 0 0 0 1 1 1 0 1 1 1 2 1 1 0 1 1 1 1 1 0 0 0 0 0 0 0 0 0 0 1 0 0 2 0 0 2 0 1 2 0 0 1 1 0 0 1 2 2 2 0 0 0 0 0 1 1 0 1 2 1 1 0 0 0 2 0 1 2 2 1 1 1 1 2 1 0 0 1 2 2 1 1 0 0 2 0 2 1 2 1 2 1 1 1 0 1 2 1 2 0 1 1 0 1 0 1 2 2 0 2 0 0 2 1 0 0 1 1 0 2 2 0 0 0 0 2 0 0 0 0 0 0 0 0 1 2 1 1 0 0 1 2 1 1 0 0 1 1 2 0 0 0 0 0 2 0 0 0 1 0 1 0 0 0 2 0 0 0 2 1 0 2 0 1 0 1 0 0 0 0 0 1 0 1 2 0 0 2 0 1 1 2 0 2 1 0 0 0 1 0 0 1 0 1 0 0 1 1 1 0 0 1 1 1 0 0 1 0 1 2 2 2 2 2 0 0 2 0 0 2 2 0 1 0 2 0 0 1 0 0 2 2 2 0 1 0 1 0 0 1 0 0 0 0 1 1 1 0 1 0 0 0 0 1 1 0 0 0 0 0 2 0 0 0 1 1 2 1 0 1 2 2 2 0 2 1 1 1 0 0 1 0 0 1 1 2 2 0 2 2 0 0 0 1 0 2 2 1 1 1 0 2 0 0 0 0 1 1 1 2 1 1 0 2 1 1 1 2 2 2 0 1 2 2 0 1 0 0 0 0 1 1 0 0 1 2 0 0 1 0 0 0 1 0 2 0 0 0 0 1 1 0 1 0 0 2 0 0 2 1 1 1 1 0 0 1 1 2 2 1 1 0 0 0 0 0 0 0 0 0 1 0 0 0 0 1 1 0 0 0 0 0 0 0
137 1 0 0 1 0 2 1 1 1 1 1 2 2 0 1 1 1 1 0 0 0 0 2 2 0 1 1 1 1 1 0 0 2 2 0 2 1 0 1 1 0 0 0 0 0 1 0 0 1 0 0 0 0 2 1 0 0 0 1 0 1 0 2 1 0 1 1 0 0 0 1 2 0 1 2 2 2 2 0 2 2 0 0 0 0 0 1 1 2 1 1 1 2 1 1 0 1 1 1 1 2 0 2 2 0 2 2 0 2 0 2 0 0 0 0 1 0 2 0 0 0 0 2 0 0 0 1 1 1 1 1 0 0 1 0 1 1 0 2 2 0 0 0 1 0 0 0 0 0 0 1 0 1 1 0 0 0 0 1 2 1 0 1 1 2 1 1 0 0 2 0 0 2 1 0 0 0 0 2 2 2 1 1 1 0 1 0 0 0 1 1 1 0 1 0 0 1 0 0 1 0 1 0 1 0 2 1 1 0 1 1 0 0 1 2 1 0 2 1 1 0 2 0 0 2 2 1 1 0 0 0 0 0 0 0 0 2 2 1 0 0 2 1 0 0 1 0 1 1 1 1 0 0 0 2 1 1 0 0 0 0 0 0 1 0 0 1 2 0 0 1 1 2 0 0 1 2 2 2 2 2 2 1 1 0 0 1 0 2 0 1 2 0 2 2 2 1 0 0 0 0 0 1 0 1 0 0 1 0 0 0 2 1 2 0 0 0 2 0 2 2 1 0 1 0 0 0 0 1 0 1 0 0 0 0 0 1 1 0 0 1 1 1 2 2 0 0 2 2 0 0 2 2 2 0 2 1 0 1 0 0 0 0 0 2 0 0 1 1 1 1 1 1 0 0 2 2 1 1 2 1 0 0 1 0 0 0 0 0 0 1 1 0 2 0 0 0 1 1 0 1 0 2 2 2 0 0 0 0 0 0 0 0 1 1 1 1 0 1 0 1 1 1 0 1 2 0 0 1 2 0 2 0 2 0 0 1 0 0 2 0 0 0 1 1 1 1 1 1 1 0 1 1 1 1 1 1 0 1 1 1 0 1 1 1 0 1 0 0 0 1 0 2 1 0 0 0 0 2 2 2 0 0 2 1 0 0 2 1 1 0 0 1 0 0 2 1 1 2 0 2 2 2 1 0 1 1 0 0 0 2 2 1 0 0 1 1 1 2 1 2 0 0 0 1 0 0 1 2 0 1 0 0 0 0 1 0 0 0 0 1 0 1 1 1 0 1 1 0 0 0 0 0 0 1 0 0 2 0 0 0 2 2 0 0 0 1 1 1 0 1 1 0 1 1 1 2 2 1 2 0 2 1 1 1 2 1 1 0 0 1 2 0 1 0 0 1 1 0 1 1 0 1 0 0 0 1 1 2 0 0 0 0 0 0 2 0 1 0 0 2 0 0 0 2 2 0 0 0 0 0 1 0 1 0 0 0 1 0 0 0 0 1 1 0 1 0 1 0 0 2 1 0 0 1 2 2 2 0 0 0 0 1 0 1 0 1 0 2 1 1 1 0 0 1 1 0 0 0 0 1 1 1 1 0 0 1 2 1 1 1 1 0 0 0 1 0 0 0 0 0 0 0 2 2 2 0 1 0 1 1 0 1 0 1 2 1 0 0 0 0 0 2 1 1 1 1 1 0 0 0 0 2 0 0 0 0 0 0 0 0 0 0 1 1 2 0 0 1 1 1 1 0 0 0 1 0 0 0 0 0 0 0 0 2 1 2 0 1 0 0 0 1 1 0 0 0 0 2 2 2 1 0 0 2 0 2 0 2 0 0 2 1 0 1 1 1 0 1 0 2 0 0 1 0 1 0 0 1 1 0 0 0 1 0 0 1 2 2 2 2 0 1 1 1 0 2 2 0 2 0 2 1 0 0 0 1 1 0 0 1 1 0 1 0 1 0 0 0 0 0 1 1 0 0 1 0 0 0 0 0 0 0 0 1 1 0 0 0 0 0 1 1 1 0 0 0 1 1 2 0 0 0 0 0 0 0 1 0 2 1 0 1 2 1 1 2 0 0 0 1 0 1 1 1 0 1 0 2 0 1 0 0 0 0 2 1 1 0 0 1 1 1 1 2 2 2 1 0 0 0 1 2 0 0 1 2 2 0 0 0 1 2 0 1 0 0 0 0 1 0 1 1 2 0 2 0 2 2 0 2 1 0 1 0 0 1 1 1 1 0 0 0 0 1 1 0 0 0 0 0 0 0 0 0 1 0 0 0 0 0 0 1 1 0 0 0 0 0 1 0
138 1 0 0 0 0 1 2 1 1 0 0 0 1 0 1 0 0 0 0 0 0 0 0 1 1 0 0 1 1 1 1 0 1 1 1 1 0 0 0 0 0 0 1 1 1 0 0 0 0 0 0 0 1 0 0 0 1 2 1 1 2 0 1 0 0 0 1 0 0 0 0 2 1 1 2 2 0 0 0 0 2 0 1 1 0 0 0 2 2 0 0 1 0 0 0 0 0 0 0 0 2 1 0 2 0 2 1 1 1 0 1 0 0 0 0 0 1 1 1 1 0 2 0 0 2 0 0 2 0 0 0 2 2 0 0 2 0 0 0 1 1 0 0 1 0 0 0 0 1 0 2 0 0 0 0 0 2 0 1 0 1 1 0 1 2 2 0 1 1 0 0 0 2 1 0 0 0 0 0 0 0 1 1 1 0 1 1 1 0 0 1 2 0 2 1 1 2 0 0 0 1 0 0 1 2 1 1 1 0 1 0 1 1 2 2 0 0 2 1 2 1 1 1 1 1 1 2 2 0 0 0 0 0 0 0 0 2 2 2 0 1 2 1 0 0 0 0 2 0 0 0 0 0 0 1 0 2 0 0 0 0 1 1 1 0 0 0 2 0 1 1 1 2 0 0 0 0 1 0 0 0 1 1 0 2 1 2 0 2 0 0 0 0 2 0 2 2 0 1 1 0 0 1 0 0 0 0 0 0 0 0 2 1 1 0 0 0 0 0 0 2 1 0 0 0 0 0 1 1 0 1 0 0 0 0 0 1 1 2 1 2 2 1 0 0 0 1 2 2 1 0 0 1 0 1 0 0 0 0 1 1 0 0 0 0 0 1 2 0 0 2 0 0 0 0 2 1 1 0 2 0 1 1 2 1 2 0 0 0 0 0 1 0 2 0 2 0 0 0 0 0 1 0 0 0 1 1 0 0 0 1 0 0 1 1 1 0 0 0 1 2 0 1 1 1 1 0 0 0 0 0 0 2 1 1 0 1 1 1 2 0 0 0 1 1 2 1 2 1 0 1 0 2 1 0 1 2 1 0 1 2 0 0 1 1 0 1 0 0 0 1 1 2 2 0 1 0 0 0 0 0 0 0 2 0 0 1 1 0 0 1 0 1 0 1 1 0 1 2 0 2 2 2 2 1 2 1 0 0 0 2 1 1 1 0 0 2 0 1 1 2 2 2 0 1 1 1 0 1 1 0 0 1 0 0 0 0 2 1 1 2 0 1 1 0 1 0 0 0 1 1 0 0 0 1 0 0 0 0 0 1 1 2 0 0 0 1 1 1 2 2 0 0 0 0 0 2 2 0 2 0 1 0 0 0 0 1 0 0 1 1 0 0 0 1 0 0 0 0 0 1 2 0 0 2 2 2 2 0 1 0 0 1 0 0 0 0 0 0 0 0 0 1 0 1 1 1 0 0 1 0 1 2 0 0 2 0 0 0 0 0 0 1 1 1 2 1 1 0 0 1 1 1 0 1 2 2 1 1 1 1 1 0 1 2 1 1 1 0 0 2 0 1 0 2 0 2 0 0 0 0 2 0 1 1 1 1 1 0 1 1 0 0 0 0 0 1 2 2 0 2 0 1 0 1 2 2 0 0 0 0 0 0 0 0 1 2 1 0 0 0 0 2 0 1 1 1 1 1 0 0 1 2 0 0 1 0 0 0 0 0 0 0 1 0 1 1 0 0 0 0 0 0 0 0 0 0 0 0 0 0 1 1 0 1 1 1 0 1 1 0 0 1 0 0 0 0 0 1 1 2 0 0 0 1 0 2 1 2 0 2 2 1 1 0 1 1 0 1 0 1 0 0 0 2 1 0 0 1 1 0 1 1 1 2 0 0 2 2 0 2 0 2 2 2 1 2 1 0 1 0 2 1 0 0 0 0 1 1 1 0 1 0 1 0 0 0 0 0 0 0 0 2 0 0 0 1 0 0 0 2 0 0 0 1 0 0 1 0 0 0 1 1 2 0 0 0 1 1 2 0 2 0 0 0 0 0 0 0 2 1 0 1 2 0 2 1 0 0 0 2 0 1 2 2 0 0 0 1 0 1 0 0 0 0 2 2 1 1 0 2 2 1 0 2 0 1 0 0 1 2 0 1 1 1 0 1 2 1 0 0 1 2 0 0 0 1 0 1 0 0 1 1 1 0 1 1 1 1 1 1 0 1 1 0 0 0 0 0 0 0 0 0 0 2 2 0 1 1 0 0 0 0 0 0 0 0 0 1 1 1 0 1 0 0 0 1 1 1 1 0
139 0 0 0 0 0 1 1 2 2 2 1 1 2 1 1 0 0 0 1 1 1 0 2 2 0 0 0 0 1 0 0 0 1 1 1 1 1 0 1 1 0 0 0 2 0 2 1 1 2 0 0 0 0 2 0 0 0 0 0 1 1 0 2 0 1 0 0 0 0 0 0 2 1 2 2 2 1 1 1 0 1 0 2 2 0 0 0 1 2 0 0 1 0 0 0 0 2 1 1 2 2 0 2 2 0 2 0 2 0 0 2 1 1 0 0 0 0 2 0 0 0 2 0 0 2 0 1 2 0 0 0 0 0 1 0 1 1 0 1 0 2 1 0 0 0 0 0 0 0 0 2 1 0 0 0 0 1 1 2 2 2 1 0 1 0 0 1 1 1 0 0 2 0 1 0 1 0 0 0 0 0 1 1 1 0 1 2 0 1 1 2 1 0 1 0 2 2 0 0 1 1 0 1 0 1 2 0 0 0 1 0 0 0 1 2 1 0 2 1 2 1 2 0 0 1 1 1 1 0 0 0 0 0 0 0 0 2 2 2 0 0 2 1 0 0 0 1 1 0 0 0 0 0 0 1 0 1 0 0 0 0 1 1 0 0 0 0 1 0 0 1 0 0 0 1 1 1 1 1 1 0 1 0 2 0 1 2 0 2 0 0 1 0 2 1 1 0 0 0 0 0 0 0 0 0 1 0 0 0 0 0 1 2 1 0 0 0 0 0 1 2 1 0 1 0 0 0 0 2 0 0 0 1 0 1 1 1 1 0 1 1 2 0 0 0 0 0 2 0 0 0 0 1 0 1 0 0 0 2 0 0 2 1 2 0 0 1 1 0 0 2 0 0 1 1 2 2 0 0 1 0 0 0 1 0 0 0 0 0 0 1 0 0 2 0 0 1 0 0 0 0 1 0 0 0 1 1 0 0 0 1 0 1 1 2 0 0 0 0 0 2 0 1 0 1 1 0 0 0 1 0 0 2 0 0 1 0 0 0 1 1 1 1 1 2 1 1 1 1 1 1 0 0 0 0 0 2 2 2 1 1 0 0 0 2 0 2 0 0 1 0 1 1 1 0 0 0 0 0 1 1 0 0 2 0 0 0 0 0 0 2 0 1 1 0 1 1 1 2 0 1 2 1 2 0 2 1 0 0 0 2 0 0 1 0 0 1 0 2 2 1 2 2 0 0 0 0 1 1 1 0 0 0 0 0 1 1 1 0 2 2 0 2 2 1 1 1 1 0 1 1 0 0 1 2 1 0 1 1 0 0 0 1 0 1 0 1 1 0 1 0 0 0 0 0 1 1 1 1 1 0 2 1 2 1 1 1 1 1 0 0 2 1 0 1 0 1 2 0 0 0 1 1 0 0 0 0 0 1 1 0 0 1 0 1 0 0 0 0 0 1 0 1 0 0 0 2 0 0 2 0 2 2 0 0 2 1 0 0 0 1 0 0 1 1 2 1 0 0 2 1 1 1 1 2 1 2 2 0 0 0 2 0 2 2 1 1 1 0 0 1 0 0 1 2 0 1 1 0 0 0 2 0 1 1 1 2 2 1 1 0 0 0 1 0 2 1 1 2 2 0 0 0 0 0 0 2 0 0 1 0 0 0 0 0 0 2 1 0 0 0 1 2 0 1 1 0 2 0 2 2 0 2 0 0 1 0 1 1 0 0 0 0 0 0 0 0 0 0 0 0 1 0 0 0 0 0 0 0 0 0 0 0 0 2 1 2 0 2 0 0 0 1 1 0 0 0 0 1 1 2 0 0 0 2 0 2 2 2 0 2 2 0 1 0 1 0 1 0 0 1 0 0 1 1 2 0 0 1 2 1 2 2 0 2 0 2 1 2 1 1 0 1 2 1 1 1 1 0 0 1 2 0 0 1 1 0 0 0 0 0 0 0 0 0 0 2 2 0 0 0 0 2 0 0 0 0 0 0 0 1 0 0 0 0 0 0 2 0 0 0 2 1 1 0 0 0 2 1 1 0 0 0 0 1 0 1 0 0 1 1 0 2 2 0 2 2 0 0 0 2 0 2 2 1 1 2 0 2 0 1 0 0 1 0 2 0 0 0 0 0 2 0 0 2 2 1 1 0 1 1 0 1 1 0 0 0 0 0 0 0 2 1 0 0 1 0 0 0 2 0 0 2 2 0 2 1 1 0 2 0 0 1 0 0 0 0 1 2 0 1 0 1 1 0 0 0 0 0 0 0 0 1 0 0 1 0 2 0 0 0 0 0 0 0 1 0 0 0 0 0
140 1 0 0 0 0 0 1 1 2 2 1 0 1 0 0 0 1 1 0 0 0 0 1 1 0 2 2 1 1 2 1 1 1 1 0 2 1 1 0 0 0 1 0 1 0 1 0 0 1 1 0 2 2 0 0 0 0 2 1 1 2 0 1 0 1 0 0 1 1 0 0 2 0 0 2 1 0 0 0 0 1 0 0 0 0 0 1 1 1 0 1 1 1 0 0 1 0 0 0 1 2 0 0 2 2 0 2 0 2 0 1 0 2 0 2 1 0 1 0 0 1 2 0 1 1 0 0 2 0 0 0 0 0 0 0 0 0 0 1 1 1 0 0 2 2 0 0 0 0 0 1 1 0 0 1 0 0 0 2 2 0 0 1 0 0 0 0 0 2 0 0 1 1 0 0 1 0 0 1 1 1 1 2 1 0 2 2 0 0 0 2 1 1 1 0 2 1 0 0 0 0 0 0 1 1 1 1 2 1 2 0 1 0 0 2 1 0 1 0 2 2 2 0 0 2 2 1 1 1 0 1 0 0 0 0 0 2 2 2 0 0 2 1 0 1 1 0 2 0 0 0 0 0 0 1 0 0 0 0 0 0 0 0 1 0 0 0 2 0 1 0 1 2 1 1 0 1 1 1 1 1 0 1 1 0 0 2 0 2 0 0 0 0 2 0 2 0 0 0 1 0 0 1 0 0 0 0 1 0 1 1 2 2 0 0 0 0 0 1 0 1 1 0 0 0 0 0 2 1 0 1 0 1 0 1 1 1 1 1 2 1 1 0 0 0 2 0 2 1 0 0 0 2 0 0 0 0 0 0 0 0 1 0 1 0 0 0 2 2 2 0 1 1 0 0 1 2 0 0 1 0 1 1 1 1 1 0 0 0 0 2 0 0 2 0 1 1 0 0 0 0 0 1 1 0 0 0 1 1 1 1 0 1 1 2 0 0 0 0 0 0 0 0 1 1 0 1 1 0 1 2 0 1 1 1 0 2 0 0 0 2 0 1 2 2 0 1 1 1 0 1 1 2 2 1 2 2 1 1 2 1 0 1 1 1 0 2 0 0 0 0 1 2 1 1 1 0 0 2 1 0 0 0 1 0 0 1 2 0 2 0 0 1 1 0 0 0 1 2 0 2 1 1 1 0 2 1 0 0 0 2 1 0 0 0 0 2 0 1 1 2 0 0 0 0 0 0 0 2 0 2 0 1 2 0 1 1 1 1 1 1 0 1 2 0 1 2 2 0 0 0 0 0 1 0 0 0 0 0 0 2 0 1 1 0 0 2 1 1 1 1 0 0 0 0 1 1 1 1 1 0 0 0 0 1 1 2 1 0 0 0 0 0 0 1 0 1 1 1 0 2 1 1 0 0 0 1 1 1 0 0 0 0 0 0 0 0 0 0 0 1 0 1 0 0 0 1 0 0 0 0 0 2 0 0 2 0 0 0 0 1 0 1 1 1 2 0 1 0 1 1 0 2 1 2 1 1 1 0 0 0 0 1 0 1 2 1 0 2 2 0 0 0 0 1 1 0 1 0 1 0 2 1 2 1 0 1 2 1 1 0 1 0 0 0 1 0 1 1 0 1 0 0 2 2 2 2 0 0 1 1 0 0 0 0 1 1 0 0 0 0 0 2 0 1 1 2 0 1 0 0 0 2 0 1 1 0 1 2 2 2 0 0 1 0 1 1 0 0 0 0 1 0 0 1 0 0 2 0 0 0 2 1 0 0 2 2 0 0 0 0 1 0 0 0 0 0 1 1 2 2 1 0 0 1 0 2 1 2 0 1 2 2 0 1 0 0 0 0 0 2 0 0 0 1 1 1 1 1 1 0 1 1 0 2 0 2 2 2 2 2 0 1 2 1 1 1 2 0 2 0 1 1 0 0 0 0 0 0 0 0 1 0 1 0 0 0 0 0 0 0 0 2 0 0 0 0 0 0 1 1 1 0 0 2 1 0 1 0 0 0 1 1 1 0 0 1 2 1 1 1 0 0 0 2 0 0 2 0 0 2 1 1 2 1 2 2 0 0 1 0 0 2 2 0 2 1 0 2 0 0 1 0 1 2 1 1 2 0 0 2 2 2 1 1 2 1 0 0 2 1 1 1 0 1 1 1 1 0 1 0 2 2 1 1 0 1 0 0 2 0 1 0 0 0 2 1 1 0 2 0 0 0 1 0 1 0 0 0 0 0 0 0 0 1 1 0 0 0 0 0 0 1 1 2 2 0 0 0 0 0 0 2 1 0 1 0 1 0 2 1
141 0 0 0 0 0 1 2 2 1 0 0 0 0 0 0 0 1 2 1 1 1 0 2 2 1 1 2 0 0 2 0 0 1 1 1 1 0 0 0 0 0 1 0 2 0 0 0 0 1 0 0 1 1 1 1 0 1 1 2 0 1 0 1 0 1 0 1 0 1 1 2 2 1 1 2 1 1 1 1 0 2 0 1 1 0 0 1 2 2 0 1 1 1 0 0 0 2 2 2 1 2 0 1 2 1 2 1 1 1 0 2 0 1 0 1 0 0 0 2 2 0 2 0 0 1 0 0 0 0 1 1 0 1 2 1 0 1 0 0 1 1 0 0 1 1 0 0 0 0 0 1 0 1 1 0 0 1 0 0 1 1 0 0 0 1 1 0 0 2 0 0 1 1 0 0 1 1 0 0 0 0 0 2 1 1 1 1 0 0 0 1 0 0 0 0 0 2 0 0 1 1 0 0 1 2 1 0 0 0 2 0 2 1 0 2 0 1 1 0 1 1 2 0 0 1 1 0 0 0 1 1 0 0 0 0 0 2 2 1 0 0 2 1 0 0 0 0 2 1 1 1 0 0 0 0 0 1 0 0 0 0 0 0 1 0 1 1 1 0 0 2 1 1 1 0 1 1 2 0 0 1 1 2 0 1 0 2 0 2 0 0 0 1 2 1 1 0 0 0 1 1 1 0 0 0 0 0 0 0 0 1 1 2 1 0 0 0 0 0 1 1 0 0 1 0 0 0 1 1 0 2 0 1 0 0 0 1 1 0 1 1 1 0 1 1 0 2 2 2 2 0 1 1 0 1 1 0 0 1 0 0 1 0 1 2 0 0 1 1 1 1 0 0 1 0 0 1 1 0 1 1 0 0 1 0 1 0 0 1 1 1 1 0 1 1 0 0 1 1 0 1 1 1 2 0 0 0 0 0 0 0 1 0 1 2 0 0 0 0 0 1 0 1 0 0 0 0 0 0 2 0 0 0 0 1 0 2 0 0 1 1 1 1 1 2 2 0 0 0 0 0 2 2 1 1 1 2 0 2 0 1 1 0 0 1 0 2 0 0 0 0 2 1 0 0 0 0 0 1 2 0 0 0 2 1 0 1 1 0 0 1 0 1 0 0 1 0 0 2 0 2 1 1 1 0 2 1 0 0 0 1 1 1 1 0 1 2 0 1 1 2 2 2 0 1 1 1 0 1 1 1 0 0 1 1 1 1 0 1 2 0 0 1 2 0 1 2 2 0 0 1 0 0 0 0 0 1 1 1 1 0 1 2 1 1 1 2 2 2 1 1 0 0 0 0 1 2 2 0 2 0 0 0 0 0 0 0 0 0 2 0 0 0 0 1 0 0 0 0 0 1 1 0 0 0 2 0 0 0 0 0 0 1 0 1 0 0 0 0 0 1 0 0 0 1 1 1 0 0 1 0 0 2 0 0 2 0 1 0 1 0 0 2 2 1 1 0 1 0 0 1 0 2 1 2 2 1 1 0 0 0 0 1 0 1 1 2 0 0 0 1 0 0 0 2 0 0 0 0 1 0 2 0 1 2 2 1 1 1 2 0 1 0 2 1 2 1 0 1 1 0 0 1 1 2 1 1 1 0 1 1 0 1 0 1 0 2 0 0 0 0 0 2 0 0 0 0 1 0 1 1 0 2 0 1 1 0 0 0 0 0 0 0 1 0 1 2 0 1 1 0 0 0 0 0 1 0 0 0 0 0 2 0 0 0 2 1 0 2 1 1 1 2 1 0 0 0 2 0 2 2 1 1 1 2 0 1 0 2 0 1 2 1 0 1 0 0 0 2 0 2 0 0 1 0 0 0 1 1 2 0 0 0 2 2 0 0 1 2 2 2 0 0 2 0 0 2 0 0 0 0 1 0 0 0 0 1 1 0 0 1 0 0 0 0 0 1 1 0 0 0 1 1 1 0 1 1 0 0 0 1 0 0 0 0 2 0 1 0 0 0 0 1 2 0 0 1 2 2 2 0 1 0 0 1 0 0 0 0 2 1 0 1 2 1 1 2 0 0 0 1 1 1 2 1 1 2 0 2 0 0 0 0 0 0 1 1 2 2 0 2 2 0 0 0 0 1 0 0 1 1 1 1 0 2 2 1 2 1 0 0 0 1 0 2 1 2 1 1 0 0 1 1 1 0 2 0 0 0 0 1 0 0 1 0 1 0 0 1 0 0 0 0 0 1 1 0 1 0 0 0 0 0 0 0 0 0 0 0 0 0 0 0 0 0 0 0 0 1 1 1
142 1 0 0 0 0 0 2 1 1 1 0 0 1 0 1 0 1 1 1 1 1 0 2 2 0 1 0 1 2 0 1 0 0 1 1 1 1 0 0 0 1 0 0 2 0 0 0 0 0 0 0 1 2 0 1 0 0 0 1 0 0 1 0 0 0 0 1 0 0 0 1 2 0 0 2 2 1 1 0 2 2 0 2 2 0 0 1 2 2 1 1 2 0 0 0 0 0 0 0 1 2 0 1 1 1 2 0 2 0 0 2 0 1 1 1 1 0 2 0 0 1 2 0 0 2 0 1 2 1 0 0 0 0 0 0 0 1 0 0 1 1 0 0 1 1 0 0 0 1 1 0 0 1 0 0 0 2 0 2 2 1 0 1 2 2 2 0 0 2 0 0 1 1 1 1 0 1 0 0 0 1 0 1 0 0 1 0 0 0 0 1 0 0 0 0 1 1 0 0 0 0 0 0 1 2 1 0 1 0 2 0 1 0 1 2 0 1 1 0 1 0 2 0 1 2 1 1 0 1 1 2 0 0 0 0 0 2 2 1 0 0 2 0 0 0 0 0 2 0 0 0 0 0 0 2 1 1 0 0 0 0 0 0 1 0 0 1 2 0 0 1 0 2 0 1 0 0 0 0 1 1 2 2 0 1 0 1 0 1 1 0 0 1 2 1 1 0 0 0 0 0 0 0 0 1 0 0 1 0 0 1 1 1 1 0 0 1 0 0 0 2 1 1 2 0 0 0 1 1 0 1 0 1 0 0 0 2 0 0 0 0 2 0 0 0 0 0 1 2 0 0 0 2 0 0 0 0 0 1 0 0 2 2 2 1 0 1 2 1 1 1 1 1 1 1 2 1 0 0 0 1 0 0 1 0 0 0 0 0 0 1 0 0 1 1 1 2 0 0 0 0 1 1 2 1 0 0 1 1 1 1 0 0 1 1 1 0 0 0 0 2 1 1 0 1 1 0 0 1 2 0 0 2 0 0 0 1 0 1 2 0 0 1 1 2 2 1 2 1 0 1 2 2 1 1 1 2 0 2 1 2 0 1 0 1 1 1 0 1 2 2 0 2 0 1 0 1 1 0 1 0 0 0 1 0 0 0 2 0 2 0 0 0 0 0 1 0 2 0 2 1 2 2 0 0 0 0 1 1 1 1 1 1 0 0 0 2 0 1 1 2 2 2 0 1 1 0 0 2 0 1 0 1 0 0 0 1 2 0 1 2 0 2 2 0 2 0 0 0 1 1 0 0 2 1 1 1 0 1 0 0 1 1 0 0 0 1 1 0 1 1 2 0 1 2 2 1 1 1 2 1 1 0 1 0 0 1 1 1 0 1 0 0 0 0 0 0 0 0 0 2 1 0 0 1 0 1 1 2 0 0 0 0 0 0 1 0 0 0 0 0 0 1 0 1 1 1 0 0 1 0 0 2 0 1 1 0 0 0 1 1 0 1 2 1 1 1 1 0 2 2 1 0 0 1 1 2 2 0 0 0 2 0 0 2 0 0 1 1 1 1 0 0 0 2 0 1 1 1 1 0 2 1 2 1 1 0 0 1 2 2 1 1 1 1 2 0 2 2 0 2 0 0 1 2 1 2 0 0 1 1 0 0 0 1 0 1 1 0 0 0 0 2 0 1 1 1 1 1 1 1 0 2 1 1 1 0 1 2 1 1 0 0 0 0 0 1 0 1 1 0 0 0 0 0 0 0 2 0 0 0 1 0 0 0 2 1 0 0 0 0 0 0 1 1 1 0 1 0 0 0 1 1 1 0 1 2 1 2 1 1 2 0 1 0 0 0 0 1 0 2 0 0 0 1 2 0 0 1 2 0 0 0 0 1 1 1 0 0 0 1 0 0 1 1 0 1 1 0 0 1 1 0 0 0 0 0 1 1 1 0 0 0 0 0 0 0 0 0 0 0 1 2 0 0 1 0 0 0 0 1 0 0 0 2 0 0 2 0 0 0 0 1 2 1 1 1 2 1 1 0 2 0 2 2 0 1 1 0 1 2 1 2 2 0 2 2 0 0 0 2 0 0 2 2 0 1 0 2 0 0 0 0 0 0 2 0 1 1 0 1 1 1 0 2 1 0 0 0 2 1 0 2 0 0 0 1 1 0 0 0 1 1 0 0 1 1 0 1 1 0 1 0 1 0 1 0 0 1 0 1 0 0 0 0 1 0 1 1 0 0 0 0 0 0 0 0 1 0 0 0 0 0 0 0 0 0 0 1 1 0 0 1 1 0 1 0 0 0 1 0
143 0 0 0 0 0 0 2 1 2 2 0 0 0 0 0 0 0 0 0 1 1 0 2 2 0 0 1 0 1 2 0 2 2 0 1 1 2 0 1 0 1 0 0 2 0 1 2 0 2 0 0 0 0 1 1 0 0 1 1 0 1 0 1 1 0 1 1 1 1 0 1 2 0 2 2 2 1 1 0 1 2 0 1 1 0 0 0 2 2 0 0 1 1 1 1 0 1 1 1 1 2 0 1 2 1 2 1 1 1 0 1 1 2 2 2 2 0 0 2 2 1 1 1 0 1 0 0 2 0 0 0 0 0 1 0 1 0 0 1 0 2 0 0 0 1 0 0 0 0 0 0 0 0 0 0 0 0 0 2 1 0 0 1 2 2 1 1 0 1 1 0 1 1 1 1 0 0 0 0 0 0 2 2 2 0 2 2 2 0 0 2 1 0 1 1 1 1 0 0 1 0 0 0 2 0 2 1 0 0 1 0 2 0 2 2 0 1 1 0 1 1 2 0 0 1 1 0 0 1 0 0 1 1 1 0 0 2 2 2 0 0 2 1 0 0 0 0 2 0 0 0 0 0 0 1 1 2 1 1 1 1 0 0 0 0 0 2 2 0 0 0 0 0 1 1 0 1 1 1 1 1 2 1 0 1 1 2 1 2 0 1 0 1 2 0 1 0 0 0 0 0 0 1 0 0 0 0 1 0 0 2 1 2 1 0 1 0 0 0 0 2 1 1 2 0 0 0 0 0 0 1 0 1 0 0 0 1 1 0 1 1 2 0 2 2 0 0 0 2 0 2 0 1 0 1 2 0 0 0 1 1 1 0 1 0 0 0 1 1 1 1 1 1 0 0 2 2 1 0 0 2 1 1 2 1 0 1 1 0 0 0 1 0 2 0 1 1 1 1 0 2 0 2 2 1 0 0 0 0 0 1 0 1 0 1 1 0 0 0 0 1 0 0 0 1 1 0 0 0 1 0 2 0 1 0 1 0 0 0 1 1 0 0 0 2 2 0 0 1 0 0 1 2 2 1 2 2 1 0 1 0 1 0 0 2 0 2 0 0 0 0 1 2 2 0 0 0 0 0 1 0 0 1 1 1 0 0 1 0 1 1 0 2 0 0 1 0 0 2 0 2 1 1 1 0 1 1 0 0 0 1 1 0 1 1 0 2 2 1 0 2 2 2 1 1 1 1 0 1 1 1 0 0 0 1 1 2 0 0 1 2 0 0 0 0 0 1 1 0 2 2 0 0 0 1 0 1 0 1 1 0 1 2 1 0 0 2 1 0 0 1 0 0 0 0 0 1 1 0 2 0 1 1 1 1 1 1 0 0 0 1 0 1 0 0 0 1 1 0 1 0 0 0 1 0 0 1 1 2 1 0 0 0 0 0 1 0 0 0 0 0 0 1 0 0 1 2 0 0 2 0 0 1 0 0 2 0 0 1 0 0 0 1 1 0 1 1 1 0 0 2 1 1 1 1 2 2 2 0 0 0 2 0 1 2 0 0 1 1 1 1 0 0 1 2 0 0 1 0 0 0 2 1 2 1 2 0 1 1 1 1 1 0 1 1 2 0 0 2 1 1 0 1 2 2 1 2 0 0 1 1 0 0 0 1 0 2 0 0 0 0 0 2 0 0 0 1 0 0 0 0 1 2 0 1 0 0 0 1 1 1 0 0 0 0 0 0 0 0 0 0 1 0 0 0 0 0 0 0 0 0 1 0 1 1 1 1 0 2 1 0 1 0 0 0 0 0 1 1 1 1 2 0 0 2 0 1 0 2 0 1 2 0 0 0 0 0 1 0 0 0 0 1 1 0 1 0 1 1 2 0 0 0 2 1 0 2 1 1 0 1 0 0 0 1 0 1 0 0 0 0 1 0 0 1 0 1 1 1 1 1 0 0 0 0 0 0 0 0 1 0 0 2 0 0 0 0 0 0 0 2 0 0 0 0 0 0 0 0 0 0 2 0 2 0 0 0 1 1 2 0 2 0 0 0 0 1 0 0 1 2 0 2 2 0 2 2 0 0 0 1 1 1 2 1 0 1 0 1 0 1 0 0 1 1 2 1 1 0 0 1 1 1 0 2 1 1 1 0 2 1 0 1 0 1 1 0 0 0 0 0 1 1 0 2 1 0 0 0 1 0 0 2 2 0 2 1 1 1 1 1 0 0 1 0 1 0 0 1 0 0 0 1 1 1 1 2 2 0 0 0 0 1 0 0 1 0 0 1 1 0 0 1 1 0 0 0 0 0 2 1
144 0 0 1 1 0 1 2 2 1 1 0 0 0 0 0 0 1 1 0 0 0 0 2 2 0 2 1 1 1 1 1 0 1 0 2 0 1 0 1 1 0 0 0 2 0 0 0 0 0 0 0 0 0 1 0 0 1 1 1 0 1 0 2 1 0 1 2 0 0 0 0 2 0 2 2 2 2 2 0 2 2 1 0 1 0 0 0 1 2 0 0 0 0 0 0 0 2 1 1 2 2 0 0 2 0 2 0 2 0 0 2 1 2 1 2 2 0 0 1 1 0 2 0 0 2 0 1 2 0 1 1 0 1 1 1 0 0 0 0 0 2 0 0 1 1 1 0 0 1 0 2 1 1 0 0 0 0 0 1 1 1 0 0 0 1 1 0 1 1 0 0 2 0 0 0 0 0 0 0 0 1 1 2 1 0 2 0 0 0 0 2 1 1 2 0 1 2 0 0 1 1 0 1 1 1 2 0 0 0 1 0 1 0 1 2 0 0 1 0 0 1 1 0 0 1 1 0 0 2 0 1 0 1 1 0 0 0 2 0 0 1 2 2 0 0 0 0 2 0 0 0 0 0 0 2 0 2 0 2 0 2 1 1 0 0 0 0 2 0 0 1 2 2 1 1 0 1 1 0 0 0 2 2 0 2 1 1 1 2 0 1 2 0 2 2 1 1 1 0 0 0 1 0 1 0 1 0 1 0 0 2 1 1 0 0 0 0 0 0 1 1 1 0 1 0 0 0 1 1 0 0 1 1 0 0 0 0 2 0 0 0 2 0 0 0 1 1 1 2 1 1 0 2 0 0 2 0 0 1 1 1 2 1 2 0 0 2 2 0 0 2 1 1 2 1 2 1 0 0 0 1 2 1 1 0 0 0 0 0 0 0 1 0 1 1 0 1 0 0 0 0 1 0 1 0 0 0 0 0 0 0 0 0 1 1 1 1 0 1 0 1 0 2 0 1 1 2 2 0 2 0 0 2 1 1 0 1 0 0 0 1 0 1 1 2 1 1 1 2 0 1 1 1 1 1 1 2 1 1 1 2 0 1 1 1 0 1 0 0 0 1 0 2 2 0 1 0 0 1 0 0 0 0 2 0 0 1 2 0 2 0 0 2 2 0 1 1 1 2 0 2 2 1 2 0 2 2 0 0 0 1 1 0 0 0 0 2 0 2 1 2 2 2 0 1 1 1 1 1 1 1 0 1 2 1 0 0 1 2 0 0 0 1 2 0 0 2 2 0 0 0 0 0 0 0 0 1 0 0 0 0 0 2 1 1 1 1 0 0 1 1 1 0 0 1 1 1 1 1 2 0 1 1 0 0 1 1 0 0 0 0 1 0 1 0 1 0 0 0 0 1 2 1 0 0 1 1 2 0 0 0 0 2 0 2 0 0 0 0 0 1 0 1 0 0 1 2 0 0 1 0 0 2 0 0 2 0 1 0 0 1 0 0 0 0 2 1 1 0 2 1 1 1 1 2 2 1 0 1 1 0 0 1 1 1 1 0 0 1 1 0 1 1 0 2 0 2 2 2 0 0 1 0 1 0 1 0 1 2 2 0 0 1 1 2 2 0 1 1 0 1 0 0 1 1 1 0 1 0 1 0 1 0 0 0 2 2 1 0 0 0 1 1 1 1 1 1 0 0 0 0 0 2 0 0 0 0 2 2 0 0 0 0 0 1 1 0 0 0 0 0 1 0 0 0 0 0 0 1 0 0 2 0 0 0 2 1 1 1 0 0 2 0 0 0 0 0 1 1 1 1 1 0 0 2 0 2 2 2 1 2 2 1 0 1 0 1 1 0 0 1 1 0 1 1 1 1 1 0 0 0 0 0 1 2 1 0 1 1 1 1 0 1 2 1 1 2 0 0 0 0 1 2 0 1 0 0 1 0 1 1 0 0 0 0 0 1 1 0 0 0 1 2 0 0 0 0 0 0 0 0 0 0 0 1 0 0 2 0 0 0 1 1 1 0 1 1 2 0 0 1 2 1 0 1 0 1 0 0 2 2 1 1 2 1 1 1 0 0 0 0 0 1 2 0 2 2 0 1 0 1 1 0 1 0 1 1 2 0 0 2 2 1 1 2 0 1 1 0 1 1 0 2 0 1 1 2 2 0 0 0 2 2 1 1 0 0 0 0 1 0 1 0 0 0 0 0 0 0 2 0 0 0 1 0 1 0 0 0 0 0 0 1 1 0 0 1 1 0 0 0 0 0 0 0 0 0 0 0 0 0 0 2 0 0 0 0 0 0 2 1
145 0 0 1 1 0 1 1 2 0 0 1 1 1 0 0 1 0 0 1 1 1 0 2 2 0 1 1 0 2 0 0 2 2 1 1 1 0 0 0 0 0 2 0 2 0 0 0 0 0 0 0 0 0 2 0 1 0 1 1 1 2 0 2 1 0 1 0 0 0 0 0 2 1 1 2 1 2 2 1 1 2 1 1 2 0 0 1 1 2 1 1 1 1 1 1 1 2 2 2 2 2 0 1 2 0 2 1 1 1 0 1 0 2 0 1 1 0 0 2 2 0 2 0 0 0 0 0 2 0 1 1 0 0 0 0 0 0 0 0 1 1 1 0 2 2 1 0 0 1 1 1 0 0 0 0 0 2 0 1 1 1 1 1 1 1 0 0 0 2 0 1 0 2 0 0 0 0 0 1 1 1 1 2 2 1 1 0 0 0 0 2 0 0 1 1 2 2 0 0 0 0 0 0 1 0 2 0 0 0 2 0 2 0 1 2 1 0 1 0 0 1 2 0 0 1 1 0 0 1 0 0 0 1 1 0 0 2 2 2 0 0 2 2 0 0 0 1 2 0 0 0 0 0 0 2 0 2 0 0 0 0 0 0 0 0 0 0 2 0 0 1 2 2 0 1 0 0 0 0 0 0 2 1 1 1 0 1 1 2 0 1 0 0 1 0 2 1 1 0 1 0 1 0 0 0 0 0 1 0 0 1 0 0 1 0 0 0 0 0 1 1 1 0 0 0 0 0 2 1 0 1 0 1 0 0 0 1 1 0 1 1 1 0 0 0 0 0 2 0 0 0 1 2 1 0 2 0 0 1 0 0 1 1 1 0 0 2 2 0 0 2 0 0 1 1 1 0 0 0 2 0 2 2 1 1 1 1 1 0 0 0 0 0 2 0 0 1 0 0 0 0 0 0 1 0 0 2 0 0 0 1 0 1 1 2 0 0 0 0 0 1 0 0 1 1 0 0 0 1 2 0 0 2 0 0 0 0 0 0 1 1 1 1 0 2 2 2 2 0 0 2 1 1 1 1 1 1 0 1 2 2 0 1 1 1 0 1 0 0 0 2 1 1 2 0 0 1 1 1 1 1 0 1 2 1 0 0 1 0 0 1 1 2 1 0 1 0 2 2 0 2 1 1 1 0 2 1 1 0 1 2 1 0 0 1 0 1 1 2 1 1 2 1 1 0 0 0 0 1 1 1 0 0 2 0 1 1 0 1 0 1 0 1 1 1 1 2 2 0 0 0 0 0 1 2 1 1 1 1 1 0 1 1 0 0 0 1 1 0 0 0 0 0 0 0 1 1 1 1 1 0 1 2 1 0 2 0 0 0 1 1 1 1 0 1 0 0 0 0 0 1 1 1 0 0 0 1 2 2 0 0 1 1 1 1 0 0 1 0 0 1 0 0 0 0 1 0 0 0 2 0 1 0 1 0 0 0 1 0 2 0 0 1 2 2 2 1 1 0 1 1 0 0 0 2 0 2 2 0 0 0 0 0 0 2 1 0 0 0 0 0 0 0 0 1 1 0 0 0 0 0 2 0 1 1 1 0 1 2 2 0 0 0 0 0 0 0 1 2 1 1 0 2 0 2 2 2 1 0 0 0 0 0 0 2 1 2 1 0 0 0 0 2 0 0 0 0 2 0 2 2 0 2 1 0 0 0 0 0 0 0 1 1 1 0 1 0 0 0 0 0 1 0 0 0 0 0 1 0 0 0 1 0 1 1 1 2 0 1 0 1 0 1 0 1 1 0 0 2 2 2 1 0 0 0 0 2 1 2 0 1 2 2 0 1 0 1 0 0 0 2 0 0 1 0 0 0 0 1 2 0 2 2 0 2 0 2 2 2 2 2 0 1 2 1 1 0 2 0 1 1 2 0 0 1 0 1 1 0 0 1 1 1 1 0 1 0 0 0 0 0 0 2 0 0 0 0 0 0 0 1 1 0 1 1 1 1 1 0 0 0 0 1 2 0 0 1 1 1 2 0 2 0 0 0 0 0 0 0 1 0 0 1 1 0 1 2 0 1 0 2 0 1 2 1 1 1 1 1 0 0 0 0 0 0 2 1 1 0 0 1 2 1 0 0 1 1 0 0 2 2 1 2 0 1 1 1 1 0 0 0 1 2 1 1 0 1 1 0 2 0 1 1 0 0 1 1 2 1 1 1 1 1 1 1 0 1 1 2 1 0 0 0 0 0 0 2 2 0 0 0 0 1 0 0 1 0 0 1 1 0 0 1 0 0 0 0 0 0 0 0
146 1 1 0 0 1 2 1 0 2 2 0 0 0 0 0 0 1 1 0 0 0 0 2 2 1 1 1 0 0 2 0 2 1 1 1 1 0 0 0 0 0 0 1 1 0 1 0 0 1 0 0 0 0 2 1 0 0 2 0 1 1 0 1 0 1 0 2 0 1 0 1 2 0 0 2 2 0 0 0 0 1 0 0 0 0 0 0 2 2 0 0 0 0 2 1 0 1 1 1 0 2 0 2 2 0 2 1 1 1 0 0 0 0 0 0 0 0 0 1 1 0 2 0 1 0 0 0 2 0 0 0 0 0 0 0 0 1 0 1 1 1 0 0 1 2 0 0 0 0 0 0 1 0 0 0 0 2 0 1 0 1 1 0 2 1 1 0 2 0 0 2 1 1 1 0 0 1 1 1 0 2 0 2 1 0 2 1 0 0 0 2 1 0 1 1 2 2 0 0 0 1 0 1 0 2 2 0 0 1 1 0 2 0 1 2 2 0 1 1 1 0 1 1 1 1 1 0 0 1 0 0 0 0 0 0 0 2 2 2 0 0 2 2 0 0 0 0 2 0 0 0 1 0 0 1 1 1 1 1 1 1 1 1 1 0 0 0 2 1 0 2 1 2 0 0 0 0 1 0 0 0 2 2 0 2 2 1 1 2 0 1 0 1 2 1 2 1 0 1 1 1 1 0 0 0 0 0 0 0 0 2 1 2 0 0 1 0 0 0 1 1 0 0 0 0 0 0 0 0 0 1 0 2 0 0 0 1 1 1 1 1 2 0 1 1 0 0 1 1 0 0 0 2 0 0 1 0 0 1 1 1 2 1 2 0 0 2 2 0 0 2 0 0 1 0 2 2 0 0 1 1 1 1 1 0 0 0 0 0 0 1 0 0 1 1 0 1 0 0 0 0 0 1 2 1 0 0 0 0 0 1 0 2 0 2 0 0 0 0 0 2 2 2 0 0 2 2 2 1 1 0 0 1 0 0 0 0 0 0 1 1 1 2 1 2 2 1 1 0 0 1 2 2 2 1 2 2 2 0 0 0 0 0 0 2 0 2 0 1 1 1 0 2 1 0 1 1 1 0 2 1 0 0 2 1 0 0 0 0 0 2 0 0 0 0 2 1 1 1 1 1 1 0 1 1 1 1 1 0 1 1 1 1 1 0 1 2 1 1 0 2 2 2 0 0 0 0 1 2 0 1 0 0 0 0 0 1 1 1 1 2 0 1 1 2 1 2 2 0 0 0 0 0 0 1 0 0 1 1 1 0 1 2 1 0 0 2 2 0 0 0 1 0 0 1 1 0 0 0 0 0 0 0 0 0 0 0 0 0 0 0 2 1 0 0 1 1 1 0 0 1 1 1 1 0 0 0 1 0 1 1 1 2 1 1 0 0 1 1 0 2 0 0 0 0 0 0 0 0 1 0 1 2 0 0 2 0 0 1 0 0 0 2 1 1 2 1 1 0 2 2 2 0 0 1 1 0 0 0 0 0 0 1 1 1 0 0 0 0 0 0 0 1 0 2 0 1 0 0 1 0 2 0 1 1 1 1 1 1 2 0 0 1 0 0 0 0 0 1 0 1 0 0 1 1 0 1 0 0 1 0 0 1 1 1 0 2 1 0 0 0 1 2 0 2 2 0 1 0 1 1 0 2 2 2 1 0 1 1 0 0 0 0 0 0 0 0 0 0 0 0 0 0 0 1 0 0 1 0 0 0 1 1 0 1 1 1 0 2 0 1 0 1 0 0 0 0 1 1 1 1 1 0 0 1 0 1 1 2 1 2 2 0 1 0 0 1 0 1 0 2 0 0 1 1 1 0 0 0 0 0 1 1 1 1 0 2 2 2 2 2 0 0 1 0 0 1 1 0 1 0 1 1 0 0 0 0 1 0 1 0 1 0 1 0 0 1 1 0 0 0 0 2 0 0 0 0 1 0 0 2 0 0 1 0 0 0 1 0 1 0 0 2 1 0 0 2 1 0 0 1 2 0 0 0 0 0 1 1 0 2 0 2 2 0 2 0 0 0 1 1 0 2 2 1 1 1 0 2 0 0 0 0 1 0 1 1 0 1 0 1 2 1 1 0 1 1 0 1 2 2 0 0 1 2 2 1 1 0 0 0 2 1 0 0 0 0 0 0 1 0 2 0 0 0 2 2 2 0 2 0 1 1 0 0 1 0 1 1 0 0 0 0 0 1 1 0 0 0 0 0 0 0 1 1 0 0 1 0 0 0 1 2 1 0 0 0 0 0 0 0
147 1 0 0 0 1 1 2 2 1 0 0 0 1 0 1 0 2 1 1 0 0 0 1 1 0 1 1 0 0 1 0 1 2 0 1 1 2 0 2 2 1 0 1 2 2 2 0 0 2 1 0 1 2 0 0 0 0 1 0 2 2 0 2 0 1 0 1 0 0 0 1 1 0 1 1 1 2 2 0 2 2 0 1 1 0 0 0 2 2 0 0 0 1 0 0 0 2 1 1 1 1 0 1 1 1 1 0 1 1 0 1 0 1 0 1 1 0 1 1 1 0 1 1 0 1 0 0 2 0 0 0 0 0 0 0 0 1 0 1 1 1 0 0 0 0 0 0 0 1 0 1 0 0 0 0 0 0 0 2 1 1 0 1 1 2 2 0 1 1 0 0 2 0 0 0 1 0 0 2 2 2 0 2 1 0 2 1 0 0 0 1 2 1 2 0 0 2 0 0 0 0 1 0 1 2 2 0 0 0 2 0 1 0 2 2 1 0 2 0 2 1 2 0 0 1 1 0 0 1 0 0 0 0 0 0 0 0 0 0 0 2 2 1 0 0 1 1 1 0 0 0 0 0 0 1 0 1 0 1 0 1 1 1 1 0 0 0 2 0 0 0 2 2 0 1 0 1 2 1 1 1 2 1 1 1 0 2 1 2 0 1 0 1 2 1 2 0 0 0 1 0 1 0 1 1 1 0 2 0 0 1 2 1 1 0 0 0 1 0 2 1 1 1 1 0 0 0 1 0 0 2 0 2 0 0 0 2 0 0 0 0 2 0 0 0 1 0 2 0 0 0 1 2 0 0 1 0 0 1 0 0 1 1 1 1 0 0 1 1 1 1 0 0 0 0 1 1 1 0 0 2 1 1 1 1 1 1 1 0 0 2 0 0 2 0 1 1 0 0 0 0 0 1 2 0 0 1 0 0 0 0 0 1 1 2 0 0 0 0 0 1 0 1 2 2 0 1 1 0 2 0 0 2 0 0 0 0 0 0 0 2 0 0 0 2 2 1 1 2 0 1 1 2 1 0 1 2 2 0 0 2 1 0 0 1 0 2 0 0 1 1 2 0 1 1 1 1 1 1 1 1 0 0 1 0 0 0 1 0 0 1 0 0 0 0 2 0 1 1 1 1 1 1 1 0 1 2 0 0 0 2 1 2 0 0 1 1 1 2 1 1 2 2 0 2 1 1 0 1 1 1 0 0 0 0 1 0 2 0 1 2 0 1 1 0 2 1 1 0 1 1 0 0 0 1 1 1 1 1 1 0 1 2 1 0 0 1 1 0 1 2 0 0 0 0 2 0 0 0 1 0 1 1 1 0 1 2 0 0 1 1 0 1 0 0 0 1 1 0 1 1 1 0 1 1 1 2 2 0 1 0 1 1 1 1 0 0 0 0 0 0 0 1 0 1 1 1 0 0 0 1 0 1 0 0 1 0 0 0 0 0 0 0 1 1 2 1 1 0 0 1 1 1 1 2 1 2 1 1 1 0 2 0 1 2 0 0 0 1 1 0 1 0 1 2 0 0 1 0 2 1 2 1 2 2 1 0 0 2 2 0 1 1 1 1 1 0 2 2 1 1 0 2 0 2 2 2 0 0 2 1 0 0 0 1 0 2 1 1 0 0 1 2 1 0 1 0 0 0 0 0 1 2 1 0 1 0 0 1 1 1 0 0 1 0 1 0 0 0 0 0 0 0 0 1 1 0 0 0 0 0 1 0 1 1 1 0 0 1 1 1 1 2 2 0 0 0 1 1 1 1 0 0 0 2 0 1 1 2 0 2 2 0 2 0 0 0 0 1 0 2 0 0 0 2 0 0 0 1 2 1 0 0 1 1 1 1 2 2 1 2 0 1 2 1 1 2 1 0 1 0 2 2 0 0 0 0 0 0 0 0 0 0 0 0 0 0 0 0 0 0 1 1 1 0 1 0 0 2 0 1 0 0 0 0 0 0 1 0 0 0 0 2 1 1 0 0 0 0 1 0 2 0 0 0 1 2 0 0 2 2 1 1 2 1 1 1 0 0 0 0 1 0 1 1 0 1 0 2 0 0 0 0 0 0 1 1 1 0 0 1 2 2 0 2 2 0 1 0 2 0 0 2 0 1 1 1 1 0 0 0 2 1 0 1 0 1 1 0 1 0 1 1 1 1 1 1 1 0 2 0 0 0 2 0 2 0 0 0 0 0 0 0 0 1 1 2 2 0 0 0 0 2 0 2 2 0 0 0 0 0 0 2 0 0 0 2 2 1 2 0
148 1 1 0 0 1 1 2 2 2 1 0 0 1 0 1 0 1 1 0 0 0 0 2 2 0 2 1 1 1 2 0 0 2 1 1 1 2 0 1 1 0 1 0 2 0 0 0 0 1 1 0 0 0 2 0 0 0 2 0 2 2 0 1 0 2 0 1 0 1 1 2 2 0 0 2 1 2 2 1 1 2 0 0 0 0 1 0 1 2 0 0 2 1 0 0 0 0 0 1 2 2 0 0 2 2 2 1 1 1 0 2 1 1 1 1 1 1 0 2 2 0 1 1 0 1 0 1 1 1 0 0 0 0 0 0 0 1 0 1 0 2 0 1 0 0 0 0 0 0 0 1 0 0 1 0 0 0 0 0 0 2 0 0 0 2 1 1 0 1 0 1 1 1 1 0 0 0 0 2 2 2 1 2 1 0 2 1 0 0 1 1 0 0 0 0 0 2 0 0 0 1 0 1 0 2 1 1 1 0 0 0 0 0 0 2 1 2 2 0 2 2 2 0 1 1 0 1 1 1 0 1 0 0 0 0 0 1 2 1 0 0 2 2 0 0 0 0 2 0 0 0 1 0 0 0 1 1 0 0 0 0 0 0 1 0 1 0 1 0 0 0 1 2 1 0 0 2 2 2 2 2 2 1 0 1 1 2 1 2 0 2 0 0 2 0 0 0 0 0 1 1 1 1 0 0 0 0 1 0 0 1 1 2 0 0 0 0 1 0 1 1 2 0 2 1 1 0 0 0 0 2 0 1 0 0 0 0 2 2 1 2 2 0 1 1 0 0 2 1 0 0 0 1 0 1 1 0 0 2 0 0 0 0 0 0 0 1 1 0 0 2 1 1 1 2 2 1 0 0 1 1 2 1 0 0 0 0 0 0 0 0 2 0 1 1 1 0 1 1 0 1 2 0 1 0 1 1 0 0 0 0 0 1 1 2 0 0 0 0 0 1 0 1 0 0 2 0 0 0 2 0 0 2 0 0 0 1 0 0 2 0 0 0 1 2 1 1 1 0 0 1 1 2 1 1 1 0 0 0 0 0 0 1 1 1 0 2 0 1 1 1 0 2 2 0 1 0 0 0 0 0 0 1 1 0 1 1 2 1 0 0 0 2 0 0 0 0 0 2 0 2 1 0 1 0 1 2 0 0 0 2 1 0 0 1 0 2 2 2 1 2 1 1 0 1 0 0 1 1 1 0 0 0 0 0 1 1 0 2 0 0 0 0 1 1 1 1 1 1 0 1 0 0 0 0 0 0 1 0 0 0 0 2 0 2 1 1 0 1 0 2 0 0 0 0 0 1 2 0 2 0 2 1 1 1 2 1 1 0 0 2 0 0 1 1 1 1 1 0 0 1 2 0 0 2 0 0 1 0 0 0 0 0 0 1 0 0 0 0 0 2 0 1 0 0 1 1 0 0 0 0 1 2 0 1 2 1 1 0 0 1 0 1 2 2 2 1 0 0 1 1 1 1 0 1 1 1 1 0 0 0 2 2 0 0 2 1 1 1 0 0 1 0 0 1 1 0 0 0 1 0 1 0 1 1 0 0 2 2 2 0 0 1 0 0 1 0 0 1 1 1 0 0 2 2 2 2 0 0 0 0 0 2 0 2 1 0 0 0 1 0 0 2 0 1 1 0 1 0 1 1 0 2 0 0 0 0 0 1 0 0 1 1 1 0 1 1 0 0 0 0 0 0 0 0 1 0 1 0 0 0 2 1 0 0 2 2 0 2 0 0 0 1 0 1 0 0 0 0 0 1 0 0 0 1 0 2 2 2 0 2 2 0 0 0 0 0 0 0 1 1 0 0 1 1 2 1 1 0 1 1 1 1 0 2 1 2 1 1 1 2 0 0 1 1 0 1 0 0 0 0 2 0 0 1 1 0 1 0 0 0 1 0 1 0 0 1 1 0 0 0 2 1 1 0 1 0 0 0 0 0 0 0 0 0 0 0 1 0 0 0 2 0 2 0 0 0 1 1 1 0 2 1 0 0 1 0 0 1 2 2 0 1 1 0 2 2 0 0 0 2 0 2 1 2 0 1 0 2 0 1 0 0 0 1 1 0 1 2 0 2 2 1 1 0 0 1 0 0 2 2 0 1 0 0 1 1 1 1 0 0 0 0 0 1 0 0 0 0 1 0 1 0 1 0 1 0 1 1 1 1 0 1 1 0 1 0 0 0 0 0 0 0 0 2 2 1 1 0 0 0 0 0 0 0 0 0 0 0 0 0 1 2 1 0 0 0 0 1 2 0
149 0 1 0 0 0 1 1 2 1 0 1 1 1 0 1 0 2 1 1 1 1 0 2 2 0 0 2 0 0 2 1 0 2 0 1 1 1 0 1 1 0 1 0 1 1 1 0 0 2 0 0 1 2 0 0 0 2 1 1 1 2 0 1 1 1 1 0 0 0 0 1 2 0 0 2 2 2 2 1 1 2 1 0 1 0 1 0 0 2 0 0 1 0 0 0 0 1 0 0 0 2 0 0 2 1 1 2 0 2 0 1 0 1 1 2 2 0 1 1 1 0 2 0 1 1 0 1 2 1 0 0 1 1 1 0 2 0 2 0 2 0 2 0 1 1 1 0 0 0 0 0 0 1 0 1 0 2 0 1 2 0 0 1 0 2 1 2 0 0 1 2 0 2 0 0 1 1 1 1 0 1 0 1 1 0 1 1 0 0 0 2 2 0 2 1 1 2 0 1 0 1 0 0 1 1 2 1 1 0 1 0 1 1 2 2 0 1 2 0 2 2 2 0 0 1 1 0 0 1 0 0 0 1 1 1 1 1 1 1 0 1 2 2 0 0 0 0 1 1 1 1 0 0 0 0 0 1 1 0 0 0 1 1 0 0 1 0 1 1 0 2 0 1 2 1 0 1 2 2 2 1 1 1 0 1 1 2 2 2 0 1 0 0 2 0 0 1 0 0 1 1 1 0 1 1 1 1 1 0 1 2 1 0 2 0 0 1 1 0 1 2 2 1 1 0 0 0 0 1 0 2 0 2 0 1 0 2 0 1 1 1 2 0 1 1 0 0 1 1 0 0 0 0 0 2 0 0 0 2 0 0 0 0 0 0 0 0 2 1 1 1 0 0 1 1 2 2 1 0 2 0 1 1 2 1 1 0 0 0 0 1 0 0 1 1 0 0 1 1 0 1 0 2 2 1 0 0 0 0 0 2 0 1 0 1 1 0 0 0 0 1 0 2 1 1 0 2 2 0 1 2 0 2 1 1 0 1 0 1 0 1 0 0 0 1 2 1 2 0 0 1 1 1 1 1 1 2 0 2 1 1 1 0 0 1 0 2 1 0 1 1 1 1 1 0 1 1 1 0 1 1 0 1 2 1 0 0 2 1 1 0 0 2 0 0 1 0 0 2 0 2 1 1 1 0 1 2 0 0 0 1 1 0 0 0 0 2 2 0 0 2 1 1 0 1 1 0 0 0 0 2 0 0 1 0 1 0 2 0 0 1 0 1 2 2 0 2 2 0 0 0 0 0 0 0 0 1 1 1 0 0 0 1 0 0 0 0 0 0 1 2 0 0 0 0 1 1 1 1 1 0 2 2 1 0 2 0 0 0 0 0 1 0 0 0 1 0 0 0 0 2 0 1 0 0 0 1 2 0 1 0 1 1 1 1 0 0 0 0 0 0 0 0 0 2 2 1 0 0 0 0 0 1 0 0 1 0 0 0 0 1 0 1 1 0 1 1 0 0 1 1 0 2 0 2 0 2 0 1 1 0 1 1 1 1 0 0 2 0 0 1 0 0 0 1 1 0 0 0 0 0 2 1 1 1 1 2 2 1 2 2 0 0 0 0 1 0 1 1 0 1 0 1 1 2 1 2 0 0 0 0 0 0 1 1 0 1 1 0 1 0 1 2 0 1 2 0 1 0 1 1 0 2 0 0 0 0 0 1 0 0 0 0 0 1 1 0 0 1 1 0 1 0 0 1 1 0 0 0 0 0 2 1 1 0 2 0 0 1 1 0 1 0 0 0 0 0 1 1 1 1 1 0 0 2 0 1 0 2 0 1 2 1 0 1 0 0 0 0 0 2 1 0 0 0 0 0 0 0 1 1 1 1 1 2 0 2 0 0 0 0 0 0 2 1 0 2 1 0 0 1 1 0 0 2 0 0 1 0 0 0 0 0 0 0 0 0 0 0 0 0 1 2 0 0 0 0 0 0 1 2 0 0 0 2 0 0 1 0 0 0 2 0 2 0 0 1 1 1 1 0 1 0 0 1 0 0 1 0 1 1 0 2 2 1 2 2 0 0 0 1 0 2 1 1 0 0 0 1 0 1 0 1 1 1 2 0 2 0 1 1 2 1 0 1 1 1 1 0 1 1 0 1 1 0 0 2 2 0 0 0 2 0 0 0 0 0 0 0 1 0 0 2 2 0 2 1 1 0 1 0 0 0 1 0 1 0 0 0 0 0 0 0 0 1 1 1 1 0 0 0 0 2 0 0 1 0 0 0 0 0 0 1 1 1 1 2 2 0 0 0
150 1 0 0 0 1 1 1 1 0 0 1 0 0 0 0 0 1 0 1 0 0 0 2 2 0 1 1 0 0 1 2 0 2 2 1 1 0 0 0 0 0 1 0 1 1 0 0 0 0 0 0 1 1 1 0 0 1 2 0 1 1 0 0 0 0 0 0 0 0 0 0 2 0 1 2 2 1 1 1 1 2 0 1 1 0 0 0 0 2 0 0 1 2 1 0 0 2 0 0 2 0 1 1 2 0 2 2 0 2 0 1 1 2 1 2 2 1 1 1 1 1 1 2 0 0 0 0 1 0 1 1 0 0 0 0 0 0 0 1 1 1 0 0 0 0 0 0 0 0 0 1 0 0 0 0 0 1 1 1 2 0 0 0 1 1 1 0 1 1 0 0 2 0 2 0 0 1 0 0 0 0 1 1 1 0 1 1 0 1 1 1 2 0 2 1 1 2 0 1 0 1 0 0 0 2 1 1 1 0 2 0 0 0 1 2 0 0 2 1 2 1 0 0 1 0 0 1 1 1 1 1 0 0 0 0 0 1 1 0 0 1 1 0 0 0 0 0 2 0 0 0 0 1 0 1 0 2 2 2 2 2 0 0 1 0 1 0 1 1 0 2 1 1 1 2 0 0 2 0 0 0 1 1 0 0 0 2 0 2 0 0 1 1 2 1 2 0 0 0 1 1 1 1 0 0 0 0 1 0 1 2 2 2 1 0 1 0 1 0 1 2 1 1 1 0 0 0 0 1 0 2 0 1 0 0 0 2 0 0 0 0 2 0 0 0 1 0 1 2 0 1 1 2 1 0 0 0 0 0 0 0 2 1 2 0 0 1 2 1 1 1 0 0 0 0 1 2 0 0 1 2 0 0 2 1 1 0 0 1 1 1 0 0 2 0 0 1 0 0 0 0 1 1 1 1 1 0 0 0 0 0 0 2 0 2 0 0 0 0 0 2 0 1 0 0 1 0 0 1 2 1 1 0 1 0 1 2 0 0 0 2 0 1 0 0 2 1 1 1 0 0 1 2 1 1 1 2 1 1 0 1 0 0 1 1 0 0 0 0 0 2 0 2 2 0 1 0 0 0 0 0 0 0 1 0 0 1 2 1 1 0 0 0 1 0 1 0 1 2 0 2 1 0 1 1 1 1 0 0 0 2 1 1 0 0 1 2 2 1 0 2 2 2 2 0 0 1 0 0 2 0 0 1 1 0 1 1 1 2 0 1 0 0 1 0 2 0 0 0 2 2 0 0 0 2 0 1 0 1 0 0 0 2 2 0 0 2 0 0 0 2 0 0 0 0 0 2 2 1 2 0 2 1 2 2 2 1 0 0 0 1 2 1 1 0 1 0 0 0 0 2 1 1 0 1 1 1 2 1 0 0 0 1 0 1 0 0 1 0 0 2 0 0 0 1 1 1 0 0 0 1 0 1 0 0 1 0 0 0 0 1 0 1 2 1 1 0 1 0 0 1 0 1 0 1 1 2 1 0 0 0 0 2 0 0 1 1 1 0 0 1 0 0 0 0 2 1 0 0 1 0 2 1 2 1 2 1 1 1 1 0 0 0 2 2 2 0 1 1 0 2 0 0 1 1 2 2 0 1 2 1 0 1 0 1 1 2 1 0 0 0 0 2 0 0 0 0 0 0 0 0 0 2 0 0 0 0 0 2 2 2 0 0 1 0 1 0 0 0 0 0 0 0 0 1 0 0 1 0 0 0 2 0 1 0 2 2 0 2 0 1 0 0 2 0 0 0 0 1 1 1 0 1 1 1 1 2 2 1 1 1 2 0 1 0 0 0 0 0 0 1 0 0 0 2 1 0 0 2 2 0 0 0 2 2 0 2 2 2 2 2 0 0 2 0 0 1 1 0 0 1 2 1 0 1 1 1 1 0 0 0 1 1 1 0 1 0 0 1 0 0 1 1 1 0 1 0 0 0 0 2 1 0 0 0 1 1 1 0 0 0 1 1 2 0 0 1 2 2 2 0 2 0 0 0 1 0 0 0 0 0 1 1 2 0 2 1 0 0 0 2 1 2 2 0 1 2 0 0 2 1 0 0 0 0 2 2 2 1 0 2 2 2 0 2 1 1 0 0 2 2 0 1 0 1 1 1 1 0 0 0 1 0 0 2 0 0 0 1 1 0 1 1 2 0 2 2 2 0 2 0 0 0 0 0 1 0 0 1 0 0 0 0 0 0 1 0 0 0 0 0 0 1 0 0 1 0 0 0 0 0 0 1 1 0 1 0 0 1 2 1
151 0 0 0 0 0 0 2 1 2 2 0 0 0 0 0 0 1 0 1 1 1 0 2 2 0 1 2 0 0 1 2 1 2 2 0 2 1 1 0 0 0 1 0 2 1 1 0 1 0 0 0 2 2 0 2 1 0 0 1 0 0 1 0 0 0 0 1 0 0 0 1 2 0 0 2 2 1 1 0 1 2 0 0 0 0 0 0 2 2 0 0 0 2 1 0 0 0 0 0 2 2 0 1 2 0 2 2 0 2 0 1 0 1 0 1 1 0 0 2 2 0 1 1 0 1 0 0 0 0 0 0 0 1 0 0 0 1 0 0 1 1 0 0 0 0 0 0 0 0 0 1 0 0 0 0 0 0 1 1 1 0 0 1 0 1 0 0 2 0 0 2 0 2 0 0 0 1 0 1 1 1 0 1 1 0 1 1 0 1 1 2 1 2 2 0 0 2 0 0 0 0 0 0 2 0 2 1 1 0 1 0 2 0 1 2 0 2 1 0 0 0 2 0 1 0 0 0 0 1 0 0 0 0 0 0 0 1 1 1 0 1 2 1 0 0 0 0 2 0 0 0 0 0 0 1 1 1 0 0 0 0 0 0 0 0 0 1 2 0 0 0 1 2 0 1 0 0 2 0 1 0 1 1 1 0 1 1 0 2 0 1 1 1 2 2 1 1 0 1 1 0 0 0 0 0 0 0 1 0 0 1 2 2 1 0 0 0 1 0 2 1 0 0 2 0 0 0 0 1 0 2 0 2 0 0 0 1 1 0 1 1 2 0 0 0 1 0 2 1 0 0 0 1 0 1 1 0 0 1 1 1 2 1 2 1 0 1 2 1 1 1 1 0 0 0 1 0 1 0 1 1 0 0 1 0 0 1 1 0 0 1 1 0 1 1 0 1 1 1 0 1 1 1 1 0 1 1 1 1 0 0 0 0 2 2 0 1 0 1 0 1 0 1 1 1 1 0 0 1 0 0 1 1 0 0 0 0 0 0 1 1 0 0 1 2 1 2 2 2 0 1 0 1 0 0 0 1 0 1 1 1 0 0 1 1 1 1 0 0 0 1 0 2 1 0 1 0 0 0 0 0 0 0 2 0 0 1 1 0 0 1 0 1 2 0 2 0 0 2 0 2 1 1 1 0 2 2 0 0 0 1 0 1 0 0 0 2 0 0 1 2 2 2 1 1 1 0 0 2 0 1 1 1 2 1 0 0 2 2 1 2 0 1 2 0 2 2 2 0 0 0 0 0 0 1 0 1 0 2 1 0 1 2 0 1 1 0 0 0 0 0 1 0 1 1 1 2 2 1 2 0 1 1 1 0 0 0 0 0 0 0 0 0 0 1 0 0 1 0 0 1 2 0 0 1 1 1 1 2 0 0 1 1 1 1 1 0 0 0 0 1 0 1 0 1 1 0 0 0 1 0 1 1 1 0 1 0 0 0 0 1 0 1 2 1 1 1 0 0 2 1 2 0 0 2 1 2 1 1 1 0 1 2 0 0 1 1 0 2 1 0 0 0 0 1 1 1 1 0 0 0 2 0 1 2 0 1 0 1 2 1 0 0 0 0 2 1 1 2 1 0 0 0 2 2 1 2 0 0 1 1 0 1 1 1 0 2 1 0 0 0 0 2 1 0 2 0 1 0 1 1 1 2 1 1 0 0 0 0 0 0 0 0 1 0 1 1 0 0 0 0 0 0 0 0 0 0 0 0 0 0 0 0 0 0 2 1 0 0 0 0 1 0 1 1 0 0 0 2 2 2 0 0 1 1 0 2 2 2 1 2 2 0 0 1 1 1 0 1 0 1 0 1 0 1 0 0 0 2 2 2 1 1 1 2 0 2 1 1 0 1 0 0 1 1 0 1 1 1 0 1 1 1 0 1 0 0 0 0 0 0 1 0 1 0 0 2 2 0 0 1 1 2 0 1 1 0 0 0 0 2 2 0 0 0 1 0 2 0 0 0 2 0 2 1 0 2 2 0 0 1 2 1 1 1 0 1 0 0 1 1 0 2 2 0 2 2 0 0 0 1 0 1 1 1 0 1 0 2 0 1 0 0 0 0 2 1 2 0 0 2 2 0 0 0 0 1 0 1 2 2 0 1 1 0 0 1 2 1 0 0 0 0 0 1 0 1 0 0 1 0 1 0 1 1 1 1 1 0 2 0 1 0 0 0 1 0 0 2 0 1 0 0 0 2 2 1 2 1 0 1 0 1 0 0 1 0 1 0 0 0 0 0 0 0 0 1 1 1 2 1
152 0 0 0 0 0 0 1 0 2 2 0 1 1 0 1 0 2 0 1 1 1 0 2 2 1 0 2 0 0 1 1 0 1 0 1 2 2 0 0 0 0 0 0 1 0 1 0 0 2 0 0 0 1 0 0 0 1 2 1 1 2 0 2 0 1 1 0 1 1 0 0 1 0 1 1 1 2 2 0 2 2 1 0 1 0 1 0 2 2 0 0 1 1 1 0 0 2 1 0 1 2 1 0 2 0 2 2 0 2 0 0 0 1 1 2 2 0 2 0 0 0 1 1 0 1 0 0 1 0 1 1 0 1 1 0 2 2 0 2 1 1 0 0 0 1 0 0 0 1 0 1 0 0 0 0 0 1 0 0 1 1 1 0 1 2 1 0 0 1 1 0 0 2 1 0 0 0 0 1 1 2 1 2 1 0 2 1 1 0 0 2 1 0 1 1 2 1 0 0 0 0 0 1 2 1 2 2 1 0 0 0 1 0 1 2 0 1 1 0 1 1 1 0 0 1 1 0 0 0 0 0 0 0 0 0 0 2 2 1 0 0 2 1 0 0 0 0 2 0 0 0 0 0 0 1 0 0 0 0 0 0 0 0 1 0 0 0 2 1 0 1 2 2 1 1 0 2 2 2 2 2 2 2 0 2 1 1 1 1 1 2 1 0 2 1 2 0 0 0 1 1 1 0 1 1 0 0 0 1 0 1 1 1 1 0 1 0 0 0 1 1 0 0 1 0 0 0 1 2 0 0 0 1 0 1 0 0 2 0 1 1 1 0 0 0 0 0 2 1 0 0 0 1 0 1 1 0 0 0 1 1 2 1 2 1 0 1 2 1 1 1 1 1 1 0 1 2 1 0 0 1 2 2 2 1 1 0 0 0 0 0 0 1 2 0 2 1 1 1 0 1 0 2 2 1 0 1 0 0 0 1 0 1 1 2 0 1 0 1 1 1 1 1 0 0 1 0 0 0 2 0 0 2 1 1 0 0 0 0 1 1 0 0 1 1 1 1 1 1 0 1 0 1 1 0 1 2 1 0 0 0 0 1 1 1 1 2 0 1 1 1 0 2 2 0 0 1 1 0 1 0 0 0 1 0 0 0 2 1 0 0 0 2 1 1 1 1 2 1 1 2 1 1 1 0 2 1 0 0 0 1 0 0 1 0 0 2 1 1 1 2 2 2 0 1 1 0 0 2 0 2 0 1 2 0 1 1 1 1 0 1 0 1 1 0 2 0 0 0 0 0 0 0 1 1 1 1 2 1 0 0 0 1 0 1 1 1 1 0 0 0 0 0 0 0 1 1 1 0 1 0 2 1 2 1 2 1 0 0 1 1 1 1 0 1 1 1 1 0 1 0 2 0 1 1 1 0 1 1 0 0 1 1 1 1 0 0 1 0 0 1 0 0 0 1 1 2 0 0 1 0 0 2 0 0 1 0 0 0 0 1 0 0 1 1 2 1 1 0 0 1 0 1 0 2 2 2 2 0 0 0 2 1 0 1 1 2 0 1 0 0 1 0 1 2 0 2 2 2 0 1 2 1 1 1 1 1 1 0 0 0 0 0 0 0 0 0 0 1 1 0 0 1 1 2 2 2 0 0 0 0 0 1 0 0 0 0 1 0 0 0 0 2 0 2 2 0 0 0 0 0 0 2 2 2 1 0 0 2 2 2 0 0 0 0 0 1 0 0 0 0 0 0 0 0 0 0 0 0 0 0 2 0 1 0 2 2 0 2 0 0 1 2 0 0 0 0 1 1 1 1 1 0 1 1 1 2 2 2 0 2 2 1 0 1 0 0 0 1 0 2 0 0 1 1 2 0 0 1 2 1 0 0 2 1 0 1 2 2 2 2 0 0 2 1 1 1 1 0 1 0 2 1 0 1 1 0 0 0 0 0 0 0 0 0 0 0 0 0 0 0 0 2 0 0 0 1 0 1 0 1 1 0 0 1 1 1 1 0 1 0 1 0 2 0 0 1 1 0 1 1 2 0 0 0 0 0 0 0 1 1 1 1 2 0 2 2 0 0 0 2 0 1 1 1 0 2 0 1 1 1 0 0 2 2 1 0 1 0 0 1 1 1 0 1 1 0 0 0 2 2 1 1 1 1 0 0 0 0 0 1 2 2 1 0 1 0 0 0 1 0 2 0 0 0 0 0 0 0 2 0 0 2 0 0 2 0 0 1 0 0 0 0 0 0 0 1 1 0 0 0 0 0 0 0 0 0 0 0 0 2 0 1 1 0 0 0 0 0 1 1
153 0 0 0 0 1 1 2 2 0 0 0 0 0 0 0 1 0 0 1 1 1 0 2 2 1 0 1 0 0 1 0 0 2 1 0 2 1 0 0 0 0 0 0 2 0 2 0 0 1 1 0 1 2 0 0 0 0 0 2 0 1 0 2 0 1 0 2 0 1 0 1 2 0 0 2 1 0 0 0 1 1 1 0 1 0 0 0 1 2 0 0 1 2 0 0 0 2 1 1 2 2 0 1 2 0 1 1 1 1 1 2 0 0 0 0 0 0 1 2 2 0 1 1 0 1 0 1 2 0 1 1 0 0 0 0 0 0 0 0 1 1 0 0 1 0 1 0 0 0 0 1 1 1 1 0 1 0 0 1 1 1 0 1 1 2 2 1 1 0 1 0 1 1 1 0 0 0 1 1 0 1 0 2 1 0 2 1 0 0 0 2 1 1 1 0 1 2 0 0 0 1 0 0 1 2 1 0 0 0 2 0 0 0 2 2 1 0 1 1 1 0 2 0 0 0 0 0 0 0 1 1 0 1 1 0 0 1 1 0 0 2 2 2 0 0 0 1 1 0 0 0 0 0 0 2 1 2 0 1 0 1 0 0 0 0 0 0 1 0 0 0 1 2 1 1 0 2 2 1 1 1 1 1 0 1 2 1 0 2 0 0 0 0 2 0 2 1 0 0 1 1 0 1 0 0 0 1 1 0 1 2 2 1 2 0 0 0 0 1 1 1 1 1 0 0 0 0 1 2 0 1 0 2 0 2 0 2 0 1 2 2 2 0 1 1 0 0 2 1 0 0 0 2 0 0 0 0 0 2 0 0 1 1 1 2 0 1 1 0 0 2 1 1 2 2 1 0 1 0 1 1 0 1 2 0 0 1 1 0 0 1 1 0 0 2 0 1 0 0 0 0 0 2 2 1 0 1 0 0 0 1 0 0 1 1 1 0 0 0 0 2 0 0 0 0 1 1 1 0 1 0 0 2 0 0 0 0 0 0 2 0 0 2 2 2 2 0 0 1 0 0 0 0 0 0 0 1 0 0 1 1 0 1 1 1 0 1 0 0 0 1 1 2 0 0 0 0 0 1 0 0 0 0 0 0 0 1 2 0 1 0 0 2 2 0 1 0 1 1 1 1 1 1 1 0 2 1 0 0 0 1 0 0 0 0 0 2 1 2 1 2 2 2 0 0 0 1 0 0 2 0 0 0 0 0 1 0 1 1 1 1 0 0 0 1 1 1 1 0 0 0 0 0 1 0 0 0 1 0 0 1 1 2 2 0 0 1 1 2 0 1 1 0 0 1 1 0 0 0 1 0 2 2 0 0 2 0 0 0 1 2 0 1 0 0 0 0 1 0 1 1 0 0 0 0 0 1 1 2 2 2 0 0 1 1 0 0 0 1 1 2 0 0 0 1 2 1 0 0 1 0 1 1 0 0 2 0 0 0 0 0 1 1 1 0 2 1 2 0 0 2 0 2 1 2 1 2 2 0 0 0 0 1 1 1 1 0 1 1 1 1 2 0 0 2 1 0 1 0 2 1 2 0 2 2 1 0 2 2 0 0 0 0 1 1 2 0 1 1 0 2 0 1 1 2 1 1 1 0 0 0 0 0 0 1 0 2 1 0 0 0 1 2 1 1 1 1 0 0 0 0 0 1 1 1 1 0 0 1 1 1 0 0 0 0 0 0 0 0 0 0 0 0 0 0 0 0 1 1 1 1 1 0 0 1 1 1 0 2 1 0 0 0 1 0 0 0 2 0 0 0 0 2 1 1 0 2 0 2 0 0 2 1 1 1 0 1 0 0 0 1 0 0 0 1 1 0 0 2 2 0 0 0 1 2 1 2 1 1 0 1 0 1 2 0 0 0 2 0 1 1 2 0 0 0 0 1 1 0 0 1 1 1 1 0 1 0 0 0 0 0 2 2 0 1 2 0 0 0 0 1 0 0 1 0 2 0 1 0 0 0 1 1 2 0 0 0 1 1 1 0 1 0 0 1 1 0 0 0 1 1 0 1 1 0 1 2 0 0 0 1 1 1 2 1 1 1 0 0 1 2 0 0 1 1 1 1 2 1 0 2 1 0 0 1 0 1 1 1 1 1 0 2 0 0 0 0 0 0 0 0 1 0 0 2 0 0 0 0 1 0 1 1 0 0 0 0 0 0 1 1 0 1 0 0 0 2 1 2 1 0 0 0 0 0 0 0 0 0 0 0 0 1 0 0 1 0 1 0 0 0 0 2 2 1 0 1 1 1 2 0
154 1 0 1 0 0 1 1 2 1 1 1 1 1 0 0 1 0 0 1 1 1 1 1 2 1 0 0 2 2 0 2 0 2 2 0 2 1 1 0 0 0 0 0 1 1 0 1 1 2 0 0 1 1 1 1 0 0 0 2 1 2 0 2 1 0 1 1 0 0 0 1 2 0 1 2 2 0 0 0 0 1 0 1 1 0 0 0 1 2 0 0 0 1 1 0 0 1 1 0 1 2 0 2 2 0 2 1 1 1 0 2 0 1 0 1 1 0 0 1 1 0 1 1 0 1 0 0 1 0 0 0 0 0 0 0 0 1 0 0 2 0 0 0 1 0 0 0 0 0 0 2 0 0 0 0 0 2 0 1 1 1 1 0 0 1 0 0 1 1 0 1 1 1 1 0 0 1 0 0 0 0 1 2 2 1 1 2 0 1 1 2 2 2 2 0 2 2 0 0 0 0 0 0 1 1 2 0 1 0 1 0 1 0 2 2 1 0 2 2 2 0 1 0 0 0 0 0 0 1 1 1 0 0 0 0 0 0 0 0 0 2 0 0 0 0 0 0 2 0 0 0 0 0 0 2 0 1 0 0 0 0 0 0 0 0 1 0 1 0 0 2 2 2 0 0 0 0 2 0 0 0 2 1 0 1 1 2 0 2 0 0 0 0 2 0 2 1 1 0 1 0 2 0 1 1 0 0 1 0 1 1 2 1 0 0 0 0 0 0 2 0 0 0 0 0 0 0 1 0 0 1 0 2 0 0 0 2 0 0 1 1 2 0 0 0 0 0 2 1 0 0 0 2 0 0 1 0 0 1 0 0 2 0 2 0 0 1 1 0 0 2 2 2 1 1 1 1 1 0 0 1 1 1 2 2 2 1 1 0 0 0 1 0 2 0 0 1 0 0 0 0 0 2 2 1 0 1 0 0 0 0 0 1 0 1 1 1 0 1 0 1 1 1 0 0 0 0 0 0 1 0 0 1 1 1 0 1 0 0 1 1 0 0 1 1 2 2 2 1 0 2 1 2 2 1 2 1 0 1 1 0 0 1 1 1 1 1 0 0 1 1 1 2 2 0 1 1 1 0 2 1 0 1 1 1 0 0 1 0 0 1 0 1 0 0 1 1 1 2 0 2 0 0 0 0 1 2 0 0 0 2 0 0 1 1 0 1 1 2 2 1 2 2 1 1 1 0 0 1 1 1 0 0 0 0 1 0 2 2 1 0 0 2 2 1 1 0 0 0 1 1 0 0 1 1 1 0 1 0 0 1 0 2 0 2 1 2 1 0 1 1 0 0 0 0 0 2 2 1 2 0 0 0 0 0 0 1 1 0 0 1 0 1 0 0 0 0 0 0 0 2 1 0 0 1 1 2 2 0 0 0 0 0 0 0 0 0 0 0 0 1 0 1 0 1 1 1 0 0 0 0 0 2 0 1 2 1 0 0 0 1 0 1 2 2 2 1 1 0 2 1 2 0 0 1 1 2 2 0 0 0 0 0 1 2 1 0 2 0 0 2 0 0 0 2 0 0 1 0 0 0 2 0 2 2 1 0 2 2 1 0 0 2 0 0 2 0 1 1 0 1 0 1 2 2 1 2 0 0 0 0 0 1 1 1 1 2 1 0 0 0 1 2 0 1 1 0 0 0 0 0 0 2 0 0 0 0 0 1 0 0 1 1 1 0 1 0 0 1 1 0 0 0 0 0 1 0 0 0 0 0 2 0 2 0 2 1 0 1 0 1 0 0 0 1 1 0 2 0 1 1 1 0 0 2 0 2 2 1 0 1 2 0 0 0 0 1 0 0 1 1 0 0 0 1 2 0 0 1 1 1 0 0 2 1 0 1 1 1 1 1 0 0 1 0 0 0 1 1 1 0 2 1 0 1 1 0 0 0 1 0 0 0 0 0 0 2 2 0 0 1 1 1 1 0 1 0 0 0 0 1 0 0 1 1 0 0 0 0 0 0 2 0 1 0 0 2 2 1 2 0 0 0 0 2 0 0 0 1 1 1 1 1 2 1 2 2 0 1 0 2 0 1 1 1 1 0 0 2 0 0 0 0 0 0 2 0 2 1 1 1 1 0 0 1 0 0 1 0 2 2 1 1 0 1 2 1 2 0 0 0 0 1 0 2 0 0 0 0 1 0 1 0 1 1 1 1 2 2 0 2 0 0 2 0 2 0 0 1 0 0 0 1 1 1 1 1 2 1 0 0 1 0 0 0 1 0 0 0 0 0 0 1 1 0 1 0 0 0 1 1
155 0 0 0 1 0 1 2 2 2 2 0 0 0 0 0 1 2 0 0 0 0 0 2 2 0 2 2 0 0 2 1 1 2 0 1 1 1 0 0 0 0 0 0 2 0 1 0 1 2 0 0 0 0 2 0 0 1 1 0 1 1 0 1 0 0 0 0 1 1 0 0 2 1 2 2 2 0 0 0 2 2 1 0 1 0 0 0 2 2 0 0 1 1 1 0 0 0 0 0 2 0 1 1 2 0 2 1 0 2 1 1 0 0 0 0 0 0 1 1 1 1 1 1 0 0 0 0 1 0 1 1 0 0 0 0 0 1 0 2 1 1 0 0 1 1 0 0 0 0 0 0 0 0 0 0 0 2 0 2 1 1 0 1 1 2 0 0 0 2 0 0 0 2 0 0 0 0 0 2 2 2 0 2 2 2 0 0 0 0 0 2 2 1 1 1 1 2 0 1 0 0 0 1 1 2 1 1 0 0 1 0 1 1 1 2 0 0 2 1 2 1 2 0 0 2 2 0 0 1 0 0 0 0 0 0 0 2 2 1 0 0 2 2 0 0 0 0 2 0 0 0 0 0 0 0 0 1 0 0 0 0 0 0 1 0 0 0 1 0 1 1 1 2 1 1 0 0 1 0 0 2 1 1 0 1 1 2 0 2 0 0 2 0 2 2 2 0 0 0 2 0 0 0 0 0 1 0 1 0 0 1 2 2 2 1 0 0 0 0 2 2 0 0 1 0 0 0 0 1 0 1 1 2 0 0 0 2 0 1 2 1 2 0 0 0 1 0 2 2 0 0 0 2 0 0 1 0 0 2 0 0 2 1 2 0 0 1 2 1 1 1 2 1 0 0 2 1 1 1 1 1 2 2 1 0 0 0 0 0 0 0 0 1 2 0 1 1 0 0 0 0 1 0 0 0 1 1 0 0 0 1 0 1 1 2 0 0 0 0 0 1 0 2 1 1 1 1 1 0 1 0 1 0 1 1 0 1 0 0 1 1 1 1 1 2 2 0 0 0 0 1 0 0 0 0 0 2 1 1 1 1 1 1 1 0 0 2 0 0 0 1 1 2 0 0 0 1 1 0 0 0 0 1 1 1 0 2 2 0 0 0 1 2 1 0 2 1 1 2 0 2 1 0 2 0 2 2 0 0 0 1 0 0 0 0 0 2 0 0 0 2 1 2 0 2 0 1 0 1 1 0 0 1 0 0 0 1 2 0 1 2 0 1 1 1 2 0 0 0 0 0 0 0 0 0 0 0 2 0 0 0 1 1 0 0 0 1 1 0 0 0 0 0 0 0 0 1 1 0 2 0 1 1 1 0 0 0 0 0 1 1 0 2 0 2 0 0 0 0 0 1 0 0 0 0 1 1 1 2 0 0 0 0 0 0 1 0 0 0 0 0 0 0 0 0 1 1 0 0 2 0 1 1 1 1 1 1 0 1 1 0 0 1 1 0 1 1 2 0 1 1 2 0 0 1 1 1 1 0 0 0 0 1 0 1 1 2 0 1 1 0 1 0 0 2 1 0 1 0 0 1 2 0 2 2 2 0 1 1 0 0 1 1 1 1 2 0 1 1 0 2 0 0 2 2 1 2 0 0 0 0 0 2 0 0 0 1 1 0 0 0 1 2 0 1 2 1 1 0 0 0 0 2 0 0 0 0 1 2 0 0 0 0 0 0 0 1 0 0 0 0 0 0 0 1 0 0 0 0 0 0 0 0 0 2 2 2 0 2 0 0 0 1 0 0 0 0 1 1 1 1 0 0 0 1 0 1 1 2 0 2 2 1 0 1 0 0 0 2 0 2 0 0 0 1 1 0 1 1 2 0 0 0 1 1 0 2 1 2 1 1 0 2 2 2 2 2 0 0 0 0 1 1 0 0 0 0 0 0 0 0 0 0 0 0 0 0 0 0 0 0 0 2 0 0 0 0 0 0 0 1 0 0 0 0 0 0 2 0 0 0 1 0 2 0 0 0 2 2 2 0 2 0 0 0 0 1 1 0 2 2 1 2 2 0 2 2 0 0 0 0 0 2 1 1 1 1 0 1 0 1 0 0 0 0 2 1 1 1 0 2 2 2 1 1 1 0 1 0 0 1 0 1 0 0 0 0 2 2 0 0 2 1 0 1 1 0 0 1 1 0 2 0 0 0 0 1 2 1 1 1 1 0 0 0 0 0 0 2 0 2 0 0 0 0 0 1 1 0 0 0 0 1 0 1 1 0 1 0 0 1 1 2 1 0 1 0 0 1 1 0
156 1 0 0 1 1 2 2 2 2 2 0 0 0 0 0 1 2 1 0 0 0 0 2 2 0 0 2 0 0 1 1 1 2 0 1 1 1 0 2 2 0 0 1 2 0 0 0 0 1 2 1 0 1 1 1 0 0 1 0 1 2 0 2 0 1 0 0 0 1 2 1 1 0 2 1 1 1 1 1 1 2 0 1 1 0 0 1 2 2 1 1 0 1 0 0 0 1 0 0 1 1 0 1 2 1 1 1 1 1 0 2 0 1 1 1 1 0 0 1 1 1 2 0 0 0 0 0 1 0 0 0 0 1 0 0 0 1 0 0 0 2 1 0 0 0 0 0 0 0 0 1 1 0 0 0 0 0 0 0 0 1 0 1 1 2 1 0 0 2 0 0 1 1 1 0 0 0 0 0 0 0 2 2 2 0 2 0 0 0 0 2 2 1 2 0 0 1 0 0 0 0 0 1 2 2 1 1 0 1 1 0 1 0 2 2 0 0 2 2 2 0 2 0 1 1 0 1 0 0 0 0 0 1 1 0 0 2 2 2 0 0 2 2 0 0 0 1 2 0 0 0 0 1 0 1 0 2 2 2 2 2 0 0 0 0 0 1 1 0 0 0 0 2 1 1 0 1 2 1 1 1 2 1 1 1 2 1 1 2 0 0 1 0 2 1 2 1 1 0 0 0 1 0 2 1 0 0 2 1 0 1 1 2 1 0 0 1 1 0 1 2 0 0 2 0 0 0 0 1 0 2 0 0 0 0 0 0 2 0 0 0 2 0 1 1 1 0 1 2 0 0 0 2 0 0 1 0 0 1 0 0 0 0 0 2 0 1 2 1 1 1 0 0 0 0 1 1 0 0 1 1 1 2 2 1 1 0 0 0 0 0 0 0 2 0 0 1 1 1 0 1 1 1 1 0 1 1 0 0 0 0 0 0 1 1 1 0 0 0 1 1 0 0 1 1 0 0 0 0 0 0 0 2 0 0 0 2 1 1 1 1 0 0 0 0 2 1 1 1 0 1 2 2 2 2 2 1 1 0 0 1 0 0 0 2 0 2 0 1 1 1 0 2 1 0 1 0 0 0 1 1 1 0 1 0 0 1 2 1 0 0 0 1 0 0 2 0 1 1 1 1 1 0 1 1 2 1 0 0 0 1 0 0 0 0 0 2 1 2 1 2 2 1 0 2 0 0 0 2 0 2 0 2 1 0 1 0 0 0 2 2 0 2 2 0 0 1 1 0 1 1 0 0 1 0 0 0 0 0 0 2 1 1 0 0 0 1 1 1 1 1 1 0 1 1 1 1 1 1 1 0 1 1 0 0 1 1 0 0 0 0 0 0 0 0 0 0 0 0 0 1 1 0 0 1 0 2 2 0 0 0 1 1 1 1 0 0 0 0 0 0 0 1 0 0 0 1 0 0 1 0 0 0 0 1 1 0 0 1 0 0 0 2 2 0 0 1 1 0 0 1 1 1 1 1 2 2 2 0 0 0 1 1 0 1 1 1 0 1 1 0 0 1 0 2 0 1 0 0 0 1 2 0 1 2 0 0 1 2 2 0 0 0 0 0 2 1 1 1 0 1 0 0 0 2 2 2 0 0 0 0 0 0 0 1 0 1 0 0 0 0 0 2 0 0 0 0 1 0 0 0 0 2 1 1 0 0 1 1 0 0 0 0 0 0 0 2 0 1 1 0 0 0 0 0 1 0 0 1 1 1 2 0 2 0 2 2 0 1 0 1 1 1 1 1 1 0 1 1 1 1 0 0 0 1 0 1 1 2 1 2 2 0 1 0 0 0 0 2 0 2 0 0 1 0 2 0 1 1 2 0 0 1 2 1 0 2 1 1 1 1 0 1 2 2 1 0 2 0 1 1 2 1 0 1 1 1 1 0 1 0 0 0 0 0 0 2 1 0 1 0 2 0 1 0 2 0 0 0 2 2 0 0 1 0 1 0 1 0 0 0 1 1 1 2 1 1 1 0 1 0 0 0 0 1 0 0 1 0 1 1 0 1 2 1 1 2 0 1 0 0 1 1 2 0 1 2 0 2 0 1 0 0 0 0 2 0 0 0 0 0 2 0 0 2 2 0 0 1 2 1 0 2 0 0 0 0 1 1 0 0 2 1 1 0 1 0 0 1 1 1 1 0 1 0 1 0 0 0 2 0 0 1 1 0 1 0 2 2 1 0 0 0 0 0 0 0 0 0 0 0 0 0 1 1 1 0 1 0 0 1 0 0 0 0 0 0 0 0 2 0
157 0 0 0 0 0 0 2 2 1 0 1 0 1 1 0 0 0 0 1 1 1 0 2 2 0 0 2 1 1 2 1 0 2 1 1 1 0 0 1 0 1 0 1 2 1 0 0 0 1 0 0 2 2 0 0 0 0 0 1 0 1 0 0 0 0 0 0 0 0 0 1 2 1 1 2 2 1 1 0 1 1 0 1 1 0 0 0 2 2 0 0 2 2 0 0 0 1 1 1 0 2 0 0 2 2 2 1 1 1 0 0 1 1 1 1 1 0 0 2 2 0 1 1 0 0 0 0 2 0 0 0 0 0 0 0 0 0 0 1 0 2 0 0 1 1 0 0 0 1 0 1 2 0 0 0 0 1 0 0 1 1 1 1 1 2 1 0 0 2 0 1 1 1 1 0 1 0 0 1 2 2 1 2 2 0 2 2 0 2 2 2 2 2 2 0 1 2 1 0 1 0 1 1 2 0 2 0 0 1 2 0 2 1 1 2 0 0 1 1 1 0 2 0 0 2 2 0 0 1 0 0 1 1 0 0 0 2 2 0 0 0 2 1 0 0 0 0 1 1 1 1 0 0 1 2 0 2 1 2 1 2 1 1 1 0 1 0 2 0 0 2 1 1 1 1 0 1 2 1 0 0 2 1 1 1 1 2 2 2 0 1 1 0 2 1 2 0 0 0 0 0 1 0 0 0 0 0 0 0 0 1 1 2 1 0 0 1 0 0 0 2 0 0 1 0 0 0 0 1 0 0 0 2 0 0 0 1 1 1 2 2 1 0 1 1 0 0 1 2 0 1 0 2 0 0 1 0 0 1 0 0 0 0 0 0 0 1 1 0 0 2 0 0 0 1 2 2 1 1 2 1 1 1 1 0 0 0 0 0 0 1 1 0 2 0 0 0 1 1 0 0 0 0 0 0 0 1 0 0 0 1 0 0 1 1 1 0 0 0 0 2 0 1 1 1 1 1 1 1 2 1 0 1 0 0 0 1 0 0 2 0 0 0 1 1 1 0 1 2 0 0 0 1 0 0 1 1 1 0 1 1 1 1 1 1 0 2 0 1 1 1 1 1 2 0 1 0 0 0 2 0 0 0 0 0 0 0 2 1 1 0 1 2 2 0 1 0 1 1 1 2 1 1 1 0 0 0 0 0 0 1 0 0 1 0 0 2 0 2 1 2 2 2 1 1 0 0 1 1 1 0 1 0 0 0 0 1 1 0 2 2 0 0 0 1 0 1 1 0 1 1 0 1 1 1 0 1 2 1 0 0 1 2 0 1 1 1 1 0 0 0 1 0 1 1 1 1 1 1 1 0 1 1 1 0 1 1 1 1 0 1 2 0 1 0 0 1 1 0 1 0 0 1 0 0 0 1 1 1 0 0 0 2 0 2 0 0 0 0 0 0 0 0 0 0 2 1 0 0 0 0 2 2 0 0 2 0 0 0 1 0 0 2 1 2 2 1 2 0 1 1 1 1 0 1 1 2 2 0 0 0 0 0 2 0 0 2 0 0 0 0 1 1 0 2 0 1 0 0 0 1 2 1 2 2 1 1 1 0 1 2 0 1 0 0 1 0 1 1 0 1 0 2 0 2 1 1 1 0 0 0 0 0 0 0 0 1 1 0 0 0 0 2 1 0 0 2 0 1 0 0 0 2 2 1 1 0 0 0 0 0 0 0 0 1 1 0 0 1 0 1 0 0 0 0 0 0 2 0 0 0 2 1 0 0 2 1 0 1 0 1 0 1 0 1 1 0 2 0 0 0 2 0 0 1 0 2 2 2 1 2 1 0 0 0 1 1 0 0 0 1 0 0 1 1 0 1 1 1 1 0 2 2 0 2 0 2 1 1 1 2 0 1 1 1 1 1 1 0 0 0 2 0 0 1 1 1 1 0 0 0 1 1 1 0 1 1 0 0 0 0 1 2 0 0 0 0 0 0 0 0 1 0 0 2 0 1 2 0 0 0 1 0 2 0 0 1 2 1 1 1 2 0 0 0 0 1 1 0 1 2 0 1 1 0 2 2 0 0 0 2 0 2 2 0 2 0 0 0 0 1 0 0 2 2 1 1 2 2 0 2 1 2 0 1 1 0 0 0 1 1 0 2 0 0 1 1 1 0 1 0 2 2 2 2 0 1 0 2 0 0 1 1 1 0 1 1 1 1 1 1 0 0 0 0 1 0 0 0 0 0 0 0 0 0 0 1 1 1 0 0 0 1 0 0 1 0 1 0 0 0 0 0 0 0 0 0 0 0 0 0
158 1 0 0 0 0 1 2 0 2 2 0 1 1 0 0 1 2 1 0 1 1 0 2 2 1 0 2 0 0 2 1 0 2 1 1 1 1 1 0 0 0 0 0 1 1 1 0 0 1 0 0 1 1 1 0 0 1 0 1 0 1 0 1 0 2 0 0 0 0 0 1 2 0 2 2 2 2 2 2 0 2 0 1 1 0 0 2 2 2 1 2 0 2 0 0 0 1 1 1 1 2 1 1 2 0 2 2 0 2 0 2 0 1 0 0 0 1 0 2 2 0 2 1 0 0 0 0 2 0 0 0 0 0 1 0 1 1 0 1 1 1 0 0 1 2 0 0 0 1 0 0 1 0 0 0 0 1 0 1 1 0 1 1 0 1 1 1 1 0 0 1 2 0 2 0 0 0 0 0 0 1 1 1 1 0 1 0 0 0 0 2 1 1 1 0 1 2 0 0 1 0 0 0 2 0 2 1 0 1 1 0 0 0 1 2 1 0 1 0 2 2 1 1 1 1 1 0 0 1 0 0 0 0 0 0 0 2 2 2 0 0 2 1 0 0 0 0 2 0 0 0 0 0 1 2 2 1 0 0 0 0 0 0 0 0 0 0 0 0 0 0 2 2 0 0 0 1 1 0 0 1 0 1 0 1 0 1 0 2 0 0 0 1 2 1 2 0 0 0 1 0 0 1 0 1 0 0 1 0 0 1 2 1 1 0 0 0 1 0 1 2 2 0 1 0 1 0 1 0 0 0 0 0 0 0 0 1 1 1 2 1 2 0 1 1 1 0 1 0 0 0 1 2 1 0 1 0 0 1 1 1 1 1 1 0 0 2 2 0 0 2 0 0 0 0 0 0 0 0 2 0 1 1 1 1 1 1 1 0 0 0 0 0 0 2 0 1 1 1 0 1 0 2 2 1 0 1 0 0 0 0 0 2 0 2 0 0 0 0 0 2 0 1 0 0 1 0 0 1 1 0 0 0 0 1 0 2 0 0 1 0 0 0 1 2 1 1 1 0 0 0 0 1 0 0 1 1 0 2 1 2 1 0 0 1 0 2 0 0 0 0 0 2 1 0 0 2 2 0 0 0 0 2 1 1 1 0 1 0 1 1 1 1 1 1 2 2 2 2 0 2 1 1 1 0 2 1 0 0 0 2 1 0 0 1 0 2 2 0 0 2 2 2 1 0 0 0 0 1 1 1 0 0 1 1 1 1 0 1 1 1 0 2 2 1 0 1 1 0 0 0 0 0 1 0 0 0 1 0 0 0 1 2 1 1 1 2 2 0 0 0 1 0 1 1 1 2 2 0 2 0 2 0 2 1 1 1 0 0 0 1 1 2 0 0 0 0 0 0 0 1 0 1 0 0 1 1 0 1 0 0 0 0 0 0 0 0 0 0 0 0 0 0 0 0 1 0 0 0 1 0 1 2 0 0 2 0 1 1 1 0 0 2 2 1 1 1 1 0 1 1 1 0 0 2 0 2 2 0 0 0 1 0 0 2 0 1 0 0 0 1 1 0 0 2 0 2 0 0 0 0 2 1 2 2 0 1 2 1 1 0 0 0 0 0 0 0 1 1 0 1 0 1 1 2 2 2 0 0 0 0 0 0 0 1 0 1 1 0 0 0 1 2 0 2 2 0 0 0 0 0 1 2 1 1 1 0 0 0 0 0 0 0 1 0 0 1 0 1 1 1 0 0 0 1 1 0 0 0 0 1 2 0 0 0 2 2 0 1 0 0 0 0 1 0 0 0 0 2 2 2 2 0 0 1 1 2 1 2 0 1 2 0 1 0 0 1 0 0 0 1 0 0 0 0 1 1 1 1 1 0 0 0 2 0 1 1 0 2 1 1 0 1 1 2 0 1 0 0 0 0 1 0 0 0 0 1 1 0 0 1 0 0 0 0 0 1 1 0 0 0 1 1 1 0 1 0 0 0 1 1 0 0 0 1 1 0 1 0 0 0 1 0 2 1 0 1 1 0 1 1 1 0 0 1 0 0 0 0 2 1 1 1 1 0 2 0 0 0 1 0 1 0 2 1 0 1 0 1 0 2 0 0 1 1 1 1 2 0 1 1 2 0 0 0 2 0 0 1 2 2 0 2 0 0 0 1 2 1 1 1 1 0 0 1 0 1 0 2 0 0 1 1 1 0 1 1 1 0 2 0 1 0 2 0 1 1 1 2 1 1 0 0 0 2 2 1 2 0 0 0 0 0 0 0 0 0 1 0 0 0 1 2 1 0 0 0 0 0 1 0
159 0 0 0 1 0 2 2 1 1 0 0 0 1 0 1 0 1 1 2 2 1 0 1 1 1 1 2 0 0 2 1 0 2 2 1 2 1 0 1 1 0 0 0 0 0 0 0 0 0 0 0 1 1 1 1 0 0 0 0 1 1 0 2 0 1 0 1 0 0 0 0 2 0 1 2 2 1 1 0 1 2 0 1 2 0 0 1 1 2 1 1 0 2 1 1 0 0 0 0 2 1 0 1 2 1 2 2 0 2 0 0 0 0 0 0 0 0 0 1 1 1 0 2 0 0 0 1 2 1 1 1 0 0 1 0 1 0 1 0 0 2 0 0 1 2 0 1 1 1 0 0 0 0 0 0 0 1 0 2 1 0 0 0 1 2 2 1 1 0 1 1 0 2 0 0 0 1 0 1 1 0 0 1 1 0 1 0 0 0 0 2 0 0 1 0 1 1 0 0 1 1 0 0 1 1 2 1 1 0 1 0 1 0 1 2 1 0 2 1 2 1 2 0 0 2 2 0 0 1 1 1 0 0 0 0 0 1 2 1 0 1 2 1 0 0 0 0 1 0 0 0 1 0 0 1 0 0 0 0 0 0 0 0 1 0 0 1 2 0 0 0 1 2 0 0 0 1 2 0 0 1 2 2 0 2 1 2 0 1 1 0 0 1 2 1 1 1 1 1 1 0 1 1 1 0 0 0 1 0 0 2 2 2 2 0 2 0 1 0 1 2 0 0 1 0 1 0 1 0 0 2 0 1 0 0 0 1 1 0 1 1 2 0 0 0 0 2 2 2 2 0 1 1 0 1 1 0 0 0 0 0 2 0 2 1 0 0 2 2 2 0 1 0 0 0 0 2 0 0 1 1 2 1 0 0 0 0 0 0 0 0 1 0 2 0 0 2 0 0 0 0 1 1 2 0 1 0 0 0 0 1 0 0 1 1 1 0 0 0 0 0 1 1 1 1 1 0 0 0 0 0 0 2 0 0 0 1 0 0 1 1 0 0 2 2 1 0 1 0 1 0 0 1 1 0 1 2 0 2 2 2 0 0 0 1 1 2 0 0 0 0 0 2 0 0 0 1 1 0 1 0 0 1 1 1 0 2 2 0 2 0 0 1 0 0 1 1 2 1 1 1 0 0 0 0 1 2 0 0 0 2 0 1 0 0 1 2 1 1 0 2 2 2 1 0 0 0 0 2 0 1 0 0 1 0 1 1 1 1 1 1 0 2 2 1 1 2 2 0 0 0 0 0 1 0 0 1 0 0 0 1 0 2 2 0 0 2 1 0 0 0 0 0 0 0 1 2 2 1 2 0 0 0 0 0 0 2 2 1 0 0 1 1 2 0 0 0 0 0 0 1 1 0 0 1 1 0 1 1 0 0 0 0 0 0 0 0 1 1 0 1 0 0 0 0 1 1 0 0 2 0 1 2 0 0 2 0 0 0 1 1 0 1 2 2 2 1 1 0 2 2 0 1 0 2 1 2 1 1 1 0 0 1 1 1 1 1 1 0 0 2 0 0 0 1 2 1 1 0 0 1 2 0 1 1 1 0 1 2 2 0 1 0 1 1 2 0 0 0 0 0 0 1 0 1 2 2 0 0 0 0 1 0 0 0 1 2 2 0 0 0 1 2 0 1 1 0 1 0 1 1 0 1 1 1 0 0 0 1 1 1 0 0 0 1 1 1 0 1 1 1 0 0 0 0 0 0 1 0 0 0 0 0 0 1 1 1 0 0 0 0 0 1 0 0 0 0 1 1 1 1 1 0 0 1 0 1 1 2 1 2 2 0 2 0 0 1 0 0 1 1 0 1 0 0 1 0 1 1 2 0 1 1 1 2 0 0 1 2 1 2 0 0 1 1 0 1 0 0 0 0 2 0 0 1 0 2 2 0 0 1 1 0 1 0 0 0 0 0 0 0 0 2 0 0 0 0 1 1 0 1 0 0 0 1 1 0 2 0 0 0 1 1 1 0 0 1 1 1 1 0 1 0 0 0 0 0 0 0 2 2 1 1 2 0 2 2 0 0 0 1 0 1 2 1 1 2 0 2 0 1 0 1 1 1 2 1 2 0 1 1 2 1 0 2 2 1 0 0 2 2 0 1 1 0 0 1 1 0 0 0 0 1 0 2 1 0 0 1 1 0 1 1 1 0 1 0 0 0 1 0 0 1 0 0 0 0 0 1 0 1 0 0 0 0 0 1 2 1 0 0 0 1 0 0 2 0 0 0 0 0 0 0 1 0 0 0 0 0 0 0
160 0 0 0 0 0 1 1 2 1 1 1 1 1 0 0 1 1 1 1 1 1 0 2 2 1 1 1 1 1 1 0 0 2 2 0 2 2 0 1 1 0 2 0 2 0 1 0 0 0 1 1 0 1 1 0 0 1 1 1 0 0 0 0 0 0 0 0 0 0 0 0 2 0 0 2 1 1 1 1 1 2 0 1 1 0 0 0 2 2 0 0 2 1 0 0 0 2 2 2 0 2 0 2 2 0 2 0 2 0 0 2 0 0 0 0 0 0 1 0 0 1 2 0 1 1 0 0 0 0 0 0 0 0 0 0 0 0 0 0 1 2 0 0 1 1 0 0 0 0 0 1 0 0 0 0 0 0 0 1 1 1 0 2 1 2 0 0 1 1 0 0 0 2 0 0 0 1 0 1 1 1 0 2 0 0 2 1 0 0 0 2 2 1 2 1 2 2 0 0 1 1 0 0 2 0 2 0 1 0 0 0 1 0 1 2 1 0 2 1 2 1 2 0 0 1 1 0 0 0 0 0 0 0 0 0 0 2 2 1 0 0 2 1 0 1 1 0 2 0 0 0 0 0 0 1 0 2 2 2 2 2 0 0 0 0 0 1 2 0 0 1 1 1 0 0 1 1 2 1 1 1 1 2 0 1 0 2 1 2 0 1 0 1 2 1 2 1 0 0 1 1 2 0 2 2 0 0 1 0 0 1 2 1 0 0 1 0 0 0 1 1 0 1 0 0 0 0 0 0 0 1 0 1 0 0 0 1 1 0 0 0 2 1 1 1 2 0 2 1 0 0 1 2 1 0 0 1 0 1 0 0 2 0 2 1 0 1 1 0 0 2 1 1 0 0 0 2 2 0 1 1 1 1 1 1 0 0 0 0 0 1 2 0 2 0 1 1 0 0 0 0 0 1 1 0 0 1 0 0 0 0 0 0 0 0 2 0 0 0 0 2 0 1 1 1 0 0 0 2 1 0 1 1 2 1 0 1 0 0 1 1 0 2 2 2 1 2 2 2 0 2 0 1 0 0 0 2 2 1 2 1 0 1 1 1 1 2 0 0 0 0 1 2 1 1 1 1 0 0 0 0 0 0 1 0 0 1 2 0 2 0 1 2 0 0 0 0 1 1 1 1 2 1 2 0 2 1 1 0 1 0 1 1 0 0 1 2 0 1 1 2 2 2 0 0 0 1 0 1 1 1 0 0 0 0 0 1 1 1 1 1 0 2 2 0 2 2 2 0 0 0 0 1 1 0 0 0 1 1 1 0 0 1 0 1 1 1 1 0 0 1 0 0 0 0 0 1 1 0 1 0 1 0 1 1 1 2 2 2 0 2 0 0 2 0 0 0 0 0 0 2 1 0 0 1 1 1 2 1 1 1 1 1 1 1 1 0 1 0 0 1 0 1 0 0 0 2 0 0 1 0 0 0 0 2 2 0 0 0 0 1 0 0 1 1 2 1 1 0 0 2 1 2 0 2 1 2 2 0 0 0 2 0 1 1 1 0 2 0 0 1 0 1 0 2 0 1 1 0 1 2 2 1 2 2 1 1 2 1 1 0 0 1 0 0 1 0 2 2 1 2 0 1 1 2 2 0 0 0 0 0 0 0 0 0 1 0 1 0 0 0 2 2 0 2 2 0 0 0 0 0 0 2 0 0 2 0 0 1 1 1 0 0 1 0 1 1 0 0 0 0 2 0 0 1 1 0 2 0 0 0 2 2 0 0 2 1 0 1 0 0 0 1 0 0 0 0 1 1 1 1 1 0 0 2 0 2 2 2 2 2 2 0 0 0 0 0 0 0 1 1 0 0 1 1 1 0 0 1 1 0 1 1 1 2 0 2 2 2 2 2 0 0 1 0 0 1 2 0 1 0 2 1 0 1 0 1 1 0 0 0 0 0 0 0 0 0 0 0 0 0 2 2 0 0 2 0 0 0 0 2 0 0 0 0 0 0 0 0 0 0 0 1 2 0 0 2 2 1 1 0 1 1 1 1 1 1 0 0 0 2 0 1 2 1 2 1 1 0 1 1 0 1 1 1 1 1 0 1 0 1 0 0 1 1 1 2 1 1 0 2 2 1 0 1 1 1 1 0 1 1 0 2 0 0 0 1 1 0 0 1 1 1 1 1 1 1 0 0 2 0 1 0 1 0 1 1 1 0 0 2 0 1 1 1 2 0 0 0 0 0 1 0 0 1 1 0 0 0 0 0 0 1 0 0 0 0 0 0 0 0 0 2 1 0 0 0 0 0 2 1
161 1 0 0 0 0 1 2 0 2 1 1 0 2 1 0 0 0 0 1 1 0 0 1 1 0 0 1 1 1 1 0 1 1 0 1 1 1 0 1 1 0 1 0 1 1 0 0 0 1 1 0 1 1 1 0 0 1 2 0 2 2 0 0 0 0 0 0 0 0 0 0 2 0 0 2 2 0 0 0 1 2 0 2 2 0 0 0 1 2 0 0 1 2 1 1 0 1 1 1 1 2 1 1 2 0 2 2 0 2 1 2 1 2 2 2 2 0 0 1 1 1 1 1 1 0 0 1 2 0 0 0 0 1 1 1 0 0 2 0 2 0 0 0 1 1 2 0 0 1 0 1 0 0 0 0 0 0 2 1 2 1 0 1 1 2 2 0 0 2 0 1 0 2 0 0 0 1 0 1 1 1 0 2 1 0 2 2 0 2 2 2 1 1 2 1 1 1 0 0 0 0 0 0 1 1 2 0 0 0 2 0 2 1 1 2 1 0 1 0 2 2 2 0 0 0 0 0 0 1 0 0 0 0 1 0 0 2 2 1 0 0 2 2 0 0 0 1 1 1 1 1 0 0 0 2 1 2 1 1 1 1 0 0 0 0 0 0 2 2 0 1 2 2 0 0 1 1 2 1 1 1 1 1 0 0 0 1 2 2 0 1 0 0 2 0 1 0 0 0 1 1 0 1 0 0 1 0 2 1 0 2 1 2 1 0 0 0 1 0 1 2 1 1 1 0 0 0 1 1 0 1 0 1 0 0 0 2 0 2 1 1 2 0 1 1 0 0 0 2 0 1 0 2 0 0 1 0 0 1 0 0 1 1 1 0 0 0 2 2 2 0 0 0 1 1 2 2 0 0 1 2 0 1 1 0 0 1 1 1 1 1 1 1 2 0 2 0 1 1 0 1 1 1 2 0 0 2 0 0 0 0 0 0 1 1 1 0 0 0 0 1 2 1 0 1 1 0 0 0 1 1 0 0 0 1 1 2 0 0 0 1 0 1 0 0 2 0 0 2 0 0 1 2 1 1 1 2 1 0 0 1 0 0 0 2 1 2 0 0 0 1 0 2 1 1 0 0 0 2 1 0 0 1 1 0 1 1 2 0 2 0 1 1 2 0 2 1 2 2 0 2 2 1 2 1 2 1 0 0 0 0 1 0 0 0 0 2 1 0 0 2 2 2 1 0 0 1 0 1 1 0 0 0 1 0 2 0 1 1 0 1 0 1 1 0 1 0 0 0 1 1 0 0 0 1 0 0 0 1 0 0 0 1 0 1 1 2 0 0 1 1 0 0 0 0 1 2 2 0 2 0 1 0 1 0 0 2 1 0 1 1 0 1 0 0 0 1 1 1 0 2 1 0 0 0 0 1 1 2 1 1 0 1 1 0 0 0 0 0 1 1 0 1 0 1 1 0 0 0 0 0 0 2 0 0 2 0 0 0 0 1 0 2 1 1 2 0 1 0 0 1 1 1 1 2 2 2 1 0 0 0 0 1 1 1 1 2 0 0 0 0 1 0 1 2 0 1 1 0 1 1 2 0 2 1 2 0 1 1 1 1 0 0 0 0 0 0 1 1 0 1 0 0 2 2 1 2 0 0 0 0 0 2 0 0 0 1 2 0 0 0 1 2 0 1 1 0 1 0 1 1 1 2 1 1 0 0 1 2 1 1 0 0 0 0 0 0 0 0 0 0 0 0 0 1 0 0 0 0 0 0 2 0 1 0 2 2 0 2 0 0 0 1 0 0 0 0 0 1 1 2 0 2 2 0 2 2 1 2 0 1 2 0 0 0 1 0 0 0 0 2 0 0 1 0 1 1 1 1 1 0 1 1 0 2 1 1 1 1 1 1 0 1 2 1 2 1 1 0 1 0 2 1 0 1 1 0 0 0 0 0 2 0 2 1 2 1 1 0 0 1 1 2 0 1 1 0 0 0 0 0 1 0 0 1 0 0 2 0 0 0 1 0 2 0 1 2 2 2 2 0 2 1 2 2 0 1 0 0 2 2 0 1 2 0 2 2 0 0 0 2 0 1 2 1 1 1 0 2 0 1 1 0 1 1 1 1 2 1 0 2 1 2 1 1 1 1 1 0 1 1 0 2 0 0 0 2 2 0 0 0 1 0 0 0 0 1 0 0 2 0 0 1 2 1 2 1 2 1 1 1 0 1 0 0 0 0 0 1 0 1 0 0 0 0 0 0 0 0 0 0 0 0 0 0 0 0 0 1 1 1 0 2 1 0 1 0 0 1 2 2
162 1 0 0 0 1 1 2 1 2 0 1 0 0 0 0 0 1 1 1 0 0 1 2 2 0 2 1 0 1 1 1 1 1 2 1 2 2 0 0 0 0 0 0 1 1 0 1 0 1 0 0 0 0 2 0 0 1 2 0 1 1 0 2 0 1 1 1 0 1 1 1 2 0 2 2 2 1 1 1 0 2 1 0 1 1 1 1 1 2 1 1 0 0 0 0 1 0 0 0 2 2 1 1 2 0 2 2 0 2 1 2 1 1 0 1 1 0 1 1 1 0 1 1 0 1 0 1 1 1 0 0 0 0 1 0 1 0 0 2 0 2 0 0 1 1 0 0 0 0 0 1 1 0 0 0 1 2 0 1 0 0 0 2 0 0 1 0 1 0 1 1 1 1 1 0 0 0 0 1 1 1 0 2 2 2 0 0 0 0 0 2 2 2 2 0 2 1 0 0 0 0 1 0 0 1 2 1 1 0 1 0 2 1 1 2 1 0 1 0 1 1 1 0 1 1 1 0 0 1 0 0 0 0 0 0 0 2 2 1 0 0 2 2 0 0 0 0 2 0 0 0 0 1 0 1 0 2 1 1 1 1 0 0 0 0 0 0 2 1 0 2 1 2 0 0 0 2 2 2 2 2 1 2 0 1 1 0 0 2 0 2 0 1 2 1 2 1 1 1 1 0 2 0 0 0 0 0 2 0 0 1 2 1 0 0 1 0 0 0 2 2 1 0 2 1 1 0 0 2 0 1 0 1 0 0 0 1 1 1 1 1 1 0 0 0 1 1 2 1 1 0 1 1 0 1 0 0 0 2 0 0 0 0 0 0 0 1 2 1 1 1 0 0 0 0 1 1 0 1 1 0 1 1 1 1 0 0 0 0 0 0 1 0 2 0 0 1 1 1 0 1 1 1 1 1 1 1 0 0 0 0 0 1 1 2 0 1 0 0 0 1 0 1 2 2 0 0 0 0 1 0 0 0 0 0 0 2 0 0 1 1 0 0 1 1 1 2 2 0 0 2 1 2 2 1 2 2 0 0 0 1 0 1 1 1 0 2 0 0 0 0 0 2 1 1 0 0 0 0 0 0 0 1 1 0 1 0 2 0 1 0 0 1 0 0 2 0 1 2 0 2 2 2 2 0 2 0 0 0 0 2 1 0 0 0 0 2 0 1 0 2 2 2 0 1 1 1 1 1 1 0 0 0 0 1 1 0 2 0 1 2 0 1 2 0 1 2 2 0 0 0 0 0 0 1 0 0 2 0 0 0 0 2 2 0 0 1 1 0 0 0 2 0 2 2 2 2 2 0 2 0 2 2 2 0 2 2 1 0 1 1 1 0 0 0 0 1 1 0 1 0 1 0 0 1 2 2 2 2 0 0 1 2 2 2 0 0 1 0 0 1 0 0 0 0 0 2 0 0 1 0 1 2 0 1 2 0 0 0 1 0 0 0 1 1 2 1 0 1 1 2 1 1 0 1 1 2 1 1 1 1 1 0 0 2 0 1 1 0 0 1 1 0 0 2 0 0 1 0 1 1 2 2 2 1 1 2 2 0 2 1 0 0 0 0 0 0 1 1 0 1 0 0 1 1 0 1 0 0 1 0 0 0 0 1 1 1 0 0 0 0 1 1 0 1 1 0 0 0 0 0 1 2 1 1 0 0 2 2 0 0 1 1 1 0 1 1 0 1 0 1 1 0 0 1 0 0 0 0 0 0 2 0 1 0 2 1 0 1 0 1 0 0 0 1 0 0 1 1 1 1 0 1 1 1 1 1 0 2 0 1 2 0 0 0 0 2 0 0 0 2 0 0 0 1 1 0 0 1 2 1 1 1 1 1 0 2 2 2 2 2 0 1 1 1 0 1 0 0 0 0 1 2 0 1 0 1 1 0 0 0 0 0 0 0 0 1 0 0 0 0 0 2 0 0 0 0 1 1 0 1 0 0 0 0 1 0 2 0 0 0 1 1 1 0 0 0 2 2 2 0 2 0 0 0 0 1 0 0 2 2 1 2 2 0 2 1 1 1 1 0 0 2 2 1 1 2 1 1 0 2 1 0 2 2 0 1 1 1 0 1 1 2 1 0 1 1 1 1 1 1 1 2 0 1 1 1 1 0 0 0 2 0 0 1 1 0 0 1 1 0 0 2 1 0 2 0 0 1 1 1 1 0 0 0 0 1 1 1 0 1 0 2 2 1 1 0 0 0 0 0 0 0 0 0 0 0 0 0 0 0 0 1 2 0 0 0 0 0 0 0
163 1 0 0 0 1 1 1 2 1 0 1 0 1 0 1 0 1 1 0 0 0 0 1 2 0 1 2 0 0 1 1 0 1 1 0 2 2 0 0 0 0 0 0 1 1 2 1 0 1 0 0 1 1 1 0 1 0 0 0 2 2 0 1 0 1 0 1 0 0 0 1 2 0 1 2 2 0 0 0 1 1 0 1 1 0 0 1 2 2 0 1 2 0 0 0 0 1 1 1 1 1 1 0 2 0 2 1 1 1 0 2 0 2 1 2 2 1 0 1 1 0 0 2 0 0 0 1 2 0 0 0 0 0 0 0 0 0 0 2 0 2 1 0 1 2 1 0 0 1 0 2 1 0 0 0 0 1 0 1 0 0 0 0 0 1 1 0 1 1 0 1 0 2 0 0 0 0 0 0 0 1 1 2 2 0 2 1 1 0 0 1 2 2 2 0 2 2 0 0 1 0 1 0 0 1 2 0 0 0 0 0 0 0 1 2 0 0 2 1 2 1 2 0 0 1 1 0 0 2 0 0 0 1 2 0 0 2 2 2 0 0 1 1 1 1 1 0 2 0 0 0 0 0 0 1 0 1 0 0 0 0 2 2 2 0 0 0 2 1 0 1 1 2 0 0 1 0 1 1 0 0 2 2 0 1 0 1 1 2 0 1 1 1 2 1 2 1 0 0 1 1 0 1 0 1 0 1 1 0 0 1 2 1 1 1 0 0 0 0 0 2 1 1 0 0 0 0 0 1 0 1 0 0 0 0 0 2 0 0 2 2 2 0 0 0 0 0 1 1 0 1 0 2 0 0 0 0 0 2 0 0 1 0 1 0 0 1 2 1 1 1 0 0 1 1 1 0 0 0 1 0 0 0 2 0 1 0 0 0 0 1 0 1 1 1 1 2 0 0 0 0 0 2 2 0 0 0 0 0 0 1 0 0 2 2 0 0 0 0 0 0 0 0 0 1 0 0 0 0 1 0 1 0 1 0 0 1 0 0 1 1 0 2 2 2 2 0 1 2 0 0 1 1 1 1 1 1 1 0 2 1 1 0 1 0 0 2 0 1 1 1 0 2 1 0 1 0 0 0 1 0 0 1 1 1 0 1 2 1 1 0 0 1 2 1 1 1 1 2 0 2 2 0 2 1 2 0 0 0 0 2 1 0 0 0 0 2 1 1 0 2 2 2 0 0 0 0 1 2 0 1 0 1 1 0 0 2 2 0 0 1 0 1 1 0 2 1 1 1 0 1 0 0 0 1 1 0 1 1 1 0 0 2 0 1 1 1 1 0 0 1 0 0 0 0 1 1 1 1 2 0 0 0 0 0 0 0 0 0 0 1 2 0 1 0 0 0 0 0 0 2 1 1 0 1 1 0 1 1 0 0 0 0 0 0 0 0 0 0 0 1 0 0 0 0 0 1 0 0 0 1 0 1 0 0 1 2 1 1 0 1 0 2 2 0 0 0 1 0 1 2 1 1 0 2 2 2 1 1 1 1 1 0 0 2 0 2 0 1 0 0 0 1 0 1 1 1 0 0 0 0 2 0 0 1 1 0 1 2 2 0 0 2 0 1 2 0 1 0 0 1 0 1 1 2 2 2 1 0 0 0 0 0 0 0 0 1 1 0 0 0 1 2 0 2 2 1 1 0 0 0 0 2 0 0 1 0 0 0 0 0 0 0 1 0 1 0 0 0 0 0 1 0 0 0 0 0 1 0 0 0 2 0 0 0 2 1 0 2 1 0 1 1 0 0 0 0 2 0 0 0 1 0 0 2 0 2 2 2 0 2 2 0 1 0 0 0 0 0 0 2 0 0 2 0 1 0 0 1 2 1 0 0 2 1 1 2 0 1 0 0 0 0 2 0 0 1 1 0 0 1 2 1 0 1 1 0 0 0 0 0 0 0 0 0 0 1 1 0 0 0 1 2 0 0 1 0 0 1 0 1 1 0 1 0 2 0 2 0 0 0 0 2 0 0 0 1 1 1 2 0 2 0 0 0 0 0 1 0 0 1 0 1 2 1 1 2 0 0 0 2 0 2 1 1 1 2 0 2 0 0 0 0 2 2 0 2 0 2 0 2 2 0 0 1 1 0 1 1 0 0 0 1 0 0 0 1 1 0 0 0 2 1 0 0 1 1 0 0 1 0 1 0 1 0 1 1 1 0 2 0 0 0 1 1 1 0 0 1 0 0 0 0 0 1 1 1 1 0 0 0 0 1 0 0 0 0 0 0 0 0 0 1 2 0 0 1 1 1 2 0
164 1 0 0 0 0 1 2 2 1 0 1 0 0 0 0 0 1 0 1 1 1 0 1 1 1 0 1 0 0 1 1 1 1 0 2 0 1 0 0 0 0 0 0 2 0 0 1 0 2 0 0 1 1 1 1 0 0 1 1 1 1 0 1 0 1 0 0 0 0 0 2 2 1 2 2 2 0 0 0 1 1 0 1 1 0 1 2 2 2 1 2 1 1 0 0 0 1 1 2 2 2 2 0 2 0 2 1 0 2 1 1 1 2 1 2 2 0 0 0 0 1 1 1 0 1 0 0 1 0 0 0 0 1 1 1 0 0 0 0 2 0 0 0 2 2 1 0 0 0 0 0 0 0 0 0 0 0 0 1 0 1 1 1 0 2 1 0 1 0 1 1 0 2 0 0 1 0 0 1 1 2 0 1 1 0 1 1 0 0 0 1 1 1 1 0 0 2 0 0 0 0 0 1 2 2 2 1 1 0 0 0 1 0 1 2 2 0 2 1 2 1 2 0 0 0 0 0 0 2 0 0 1 1 1 0 0 2 2 2 0 0 2 2 0 0 0 0 1 0 0 0 0 0 0 2 1 2 0 0 0 0 0 0 1 0 0 1 0 0 0 2 0 0 0 1 0 1 2 0 0 1 2 1 1 2 0 0 0 1 1 1 0 0 2 0 2 1 0 0 0 0 1 0 0 0 0 0 1 0 0 1 1 2 0 0 0 0 0 0 1 1 1 1 1 0 0 0 2 1 0 0 1 1 1 1 1 1 1 0 0 0 2 0 0 0 0 0 2 0 0 0 1 2 1 0 0 0 0 2 0 0 2 1 2 1 0 0 2 1 1 1 1 1 1 1 1 1 0 0 1 2 0 1 1 0 0 0 0 0 0 0 0 0 2 0 1 0 1 1 0 1 2 0 1 0 1 2 0 0 0 1 1 1 0 2 0 0 0 0 0 2 1 0 2 2 1 0 0 0 2 1 0 0 0 1 0 0 0 1 2 0 0 0 1 2 2 2 2 1 0 2 1 2 1 1 1 2 0 2 2 1 0 0 1 1 0 2 0 1 1 1 1 1 1 0 1 0 0 0 0 0 0 0 1 1 0 1 2 1 0 0 0 0 1 0 2 0 0 2 0 2 2 1 2 0 2 1 0 0 1 0 1 0 0 0 0 2 1 1 1 2 1 1 1 0 0 0 1 1 1 0 0 1 1 0 0 1 0 2 0 0 0 1 2 0 0 0 0 1 0 1 0 0 1 1 1 0 0 0 0 2 0 2 0 2 2 1 1 1 1 1 2 0 1 2 2 1 1 1 1 0 1 0 1 1 1 1 0 0 0 2 0 0 0 0 2 0 0 0 0 2 1 0 0 0 1 0 2 0 1 0 0 0 0 0 1 0 0 0 0 1 0 1 0 0 1 2 0 0 1 0 1 1 0 0 2 0 1 0 0 1 0 1 1 1 2 1 0 0 1 2 0 2 0 2 0 2 2 0 0 0 0 0 1 1 0 1 0 2 1 0 0 2 0 2 0 1 2 1 0 0 1 1 1 0 1 0 2 2 2 0 0 0 1 1 1 0 0 2 2 0 0 0 2 2 2 2 0 0 0 0 0 1 0 0 0 1 2 0 0 0 2 2 0 0 0 0 0 0 0 0 0 1 1 1 0 0 0 1 0 0 0 0 1 1 1 0 0 0 0 0 1 0 0 0 0 0 1 0 0 0 1 0 0 1 1 1 0 1 0 0 0 1 0 1 1 0 2 0 1 1 0 1 1 1 1 2 0 2 0 0 2 1 0 1 0 1 0 0 0 2 0 0 1 1 0 0 0 1 1 0 1 1 0 2 1 2 1 2 1 1 0 1 2 1 1 1 1 0 0 1 2 1 0 0 0 0 0 0 0 0 1 1 1 0 1 1 0 0 0 0 2 0 2 0 2 0 0 0 0 1 1 0 0 2 1 0 0 0 0 0 1 1 1 1 0 1 2 2 2 0 1 1 1 2 0 1 0 0 2 1 0 1 2 0 2 2 0 0 1 0 0 2 1 1 1 0 0 1 0 1 0 1 1 1 2 1 2 0 1 1 2 1 1 1 0 1 0 0 2 2 0 1 0 0 0 2 2 0 0 0 2 2 1 2 0 0 0 1 1 0 0 1 2 1 2 1 2 2 0 2 1 0 2 1 1 0 0 0 0 0 0 0 0 0 1 1 1 1 0 0 0 0 0 0 0 0 0 1 1 1 0 0 0 0 0 0 0 0 0 0
165 0 0 0 0 1 1 2 1 2 0 0 0 0 0 0 0 1 0 1 1 1 0 2 2 0 1 2 0 0 1 2 0 0 2 0 2 1 0 1 1 0 0 1 1 0 1 0 1 2 0 0 1 1 0 0 1 0 2 0 2 2 0 0 0 1 0 2 0 0 0 2 1 0 2 1 0 2 2 0 2 2 0 1 1 0 0 0 2 2 0 0 1 1 1 0 0 1 1 2 2 2 1 1 2 0 2 1 1 1 1 2 1 2 1 2 2 0 1 1 1 1 0 2 0 0 0 2 2 2 0 0 0 0 0 0 0 0 0 1 0 2 0 0 0 0 0 0 0 0 0 0 0 1 0 0 0 1 0 1 1 1 1 1 1 1 1 0 1 1 0 1 0 2 0 0 0 1 0 0 0 0 0 2 0 0 2 2 0 0 0 2 1 0 1 1 2 1 0 0 1 0 0 0 1 1 2 1 2 0 0 0 0 0 1 2 0 0 1 1 2 1 2 1 1 0 0 0 0 1 0 0 1 2 1 0 0 2 2 0 0 1 2 2 0 0 0 0 2 0 0 0 0 0 0 2 0 2 0 0 0 0 0 0 1 0 0 0 2 0 0 1 1 2 1 0 0 1 1 1 1 2 2 1 0 1 1 1 0 2 0 1 1 0 1 1 1 1 0 1 1 1 0 2 0 0 0 1 0 0 0 1 2 2 1 0 1 0 1 0 1 2 1 0 0 0 1 1 1 0 0 1 0 0 0 0 0 1 1 0 1 1 2 1 0 0 2 0 1 2 1 0 0 1 0 1 1 0 0 0 0 0 0 0 0 0 0 2 2 0 0 2 2 2 1 1 1 1 1 0 0 0 2 2 1 2 1 1 1 0 0 2 0 0 2 0 0 1 2 2 1 2 1 1 2 1 0 0 0 0 0 1 0 2 0 2 0 0 0 0 0 2 0 2 1 1 1 1 1 0 2 1 0 2 0 0 0 1 0 1 2 0 0 1 1 1 1 0 0 0 0 0 2 2 2 2 2 1 0 1 1 1 0 0 0 2 0 2 0 0 0 0 0 2 1 0 1 0 0 0 0 0 0 0 2 0 0 0 1 0 1 1 0 2 0 0 1 1 2 2 0 2 2 1 1 0 1 1 0 0 0 2 1 0 0 0 0 2 0 1 2 2 1 1 0 1 1 0 0 1 0 1 0 0 1 0 1 0 0 1 1 1 0 2 2 0 1 0 0 0 1 1 0 1 1 1 0 0 0 1 0 0 1 2 1 0 0 2 2 0 0 0 1 0 1 1 1 2 2 1 2 0 1 1 1 1 1 0 0 0 0 1 2 0 1 0 1 0 0 0 0 1 1 0 0 1 1 2 1 1 0 0 0 1 0 0 0 0 0 0 0 0 0 1 0 0 0 0 0 0 1 0 1 2 0 0 2 0 0 1 1 0 0 2 2 1 1 2 0 0 1 2 2 0 0 1 2 2 2 0 0 0 1 1 0 1 1 0 1 0 0 1 0 1 0 1 1 1 1 0 0 2 1 1 1 1 0 1 2 1 2 1 0 0 0 0 2 1 1 1 0 1 0 0 2 2 2 0 0 0 1 1 0 0 0 0 1 1 0 0 0 0 0 2 0 0 1 1 0 0 0 0 1 2 1 1 0 0 1 2 1 1 1 1 1 0 1 0 0 0 0 0 1 0 0 2 0 0 0 0 0 1 2 0 1 0 2 2 0 2 0 1 0 1 0 0 0 0 2 0 0 0 0 0 0 2 0 2 2 2 0 2 2 0 0 0 1 1 0 0 0 0 0 1 0 1 1 0 0 1 1 0 0 0 2 1 0 2 2 2 2 2 0 0 1 0 0 0 1 1 1 0 1 1 0 0 0 0 0 0 0 0 0 0 0 0 0 0 0 0 0 0 1 1 1 0 1 0 0 0 2 2 0 0 0 1 0 1 1 0 0 0 0 2 2 1 0 1 1 1 1 0 1 0 0 1 0 0 0 1 2 2 0 1 2 0 2 2 0 1 0 2 0 1 2 2 0 0 0 2 0 0 0 0 2 2 1 1 1 0 0 1 2 1 1 0 1 1 0 0 2 1 0 2 0 0 0 2 2 0 0 0 2 1 0 0 0 1 0 2 0 0 2 0 0 0 0 1 0 0 1 0 0 1 0 0 0 0 0 1 0 0 0 0 0 0 0 1 1 0 0 0 0 1 0 1 1 0 0 1 1 0 0 2 1 0 0 0 1 1 1 1
166 1 0 0 0 1 1 1 2 0 0 1 2 2 0 0 1 2 2 0 0 0 0 2 2 1 2 0 0 0 1 1 1 1 1 1 1 1 0 0 0 0 0 0 0 0 1 1 0 1 0 0 0 1 1 0 0 2 1 2 0 0 1 0 0 1 0 1 0 0 0 1 2 0 1 2 2 1 1 0 1 2 0 2 2 0 0 1 1 1 0 1 0 2 0 0 0 2 2 2 0 2 0 1 1 1 1 2 0 2 0 1 1 2 2 2 2 0 2 0 0 0 1 1 0 1 0 2 2 1 1 1 0 1 1 1 0 1 0 1 0 2 0 0 1 1 1 0 0 0 0 1 1 1 2 0 0 1 1 2 2 1 1 1 1 1 0 0 0 2 0 1 2 0 0 0 2 0 0 1 1 1 0 2 2 2 0 0 0 0 0 2 0 0 1 0 1 2 0 0 0 0 0 0 2 1 1 2 1 0 1 0 2 0 2 2 0 0 0 0 1 1 2 0 1 1 1 1 0 2 0 1 1 1 1 1 0 2 2 2 0 0 2 2 0 0 0 0 2 0 0 0 0 0 0 1 1 2 0 1 0 1 0 0 1 0 1 1 2 1 0 0 0 2 0 0 1 1 1 1 1 2 2 2 0 1 1 2 1 2 0 0 0 0 2 0 2 1 1 1 1 0 0 1 0 0 0 0 1 0 1 2 2 2 2 0 0 0 0 0 1 1 2 1 2 0 0 0 2 0 0 0 0 1 0 0 0 1 1 1 1 1 2 0 0 1 0 0 1 1 0 0 0 2 0 0 0 0 0 0 0 0 2 1 2 1 0 1 2 1 1 1 1 1 0 1 2 1 0 0 1 1 1 1 1 1 1 0 0 0 0 1 0 0 2 0 0 1 0 0 0 0 0 1 1 0 0 1 0 0 0 0 0 0 1 1 1 0 0 0 2 1 1 1 0 0 2 0 0 0 0 0 0 0 0 2 0 1 0 0 1 1 0 0 0 0 2 0 2 2 0 1 0 1 0 0 0 2 1 1 1 2 0 1 1 1 0 1 0 0 0 1 1 1 0 0 0 0 0 0 1 1 0 1 2 1 0 1 1 0 0 0 1 0 1 0 1 0 0 2 0 2 2 1 2 0 2 2 0 0 0 1 0 1 0 1 1 2 0 2 1 2 2 2 0 0 0 0 0 1 1 1 0 0 1 1 0 1 1 1 0 1 0 2 2 1 0 2 2 0 0 0 0 0 0 0 0 1 0 1 1 0 0 1 0 1 1 1 1 0 0 0 1 0 1 1 2 2 2 1 2 0 2 1 2 1 2 0 0 0 1 1 2 0 1 0 0 1 1 0 0 1 0 0 1 0 0 1 1 2 0 0 0 0 0 0 0 0 1 0 0 1 0 0 0 0 1 0 0 0 1 0 0 1 1 0 1 0 0 0 1 1 0 2 2 0 1 2 1 0 1 1 0 2 1 2 1 1 1 0 0 0 1 0 1 2 0 2 0 1 0 1 1 0 1 2 0 2 1 1 0 0 2 0 2 1 1 0 2 2 1 0 0 1 0 0 0 1 0 1 1 0 0 0 1 1 1 1 0 0 0 1 1 0 0 2 2 2 1 0 0 0 1 2 0 1 2 0 0 0 0 0 0 2 0 0 0 0 0 2 2 2 0 0 0 1 1 0 0 0 0 0 0 0 0 0 0 0 1 1 0 1 2 0 1 0 2 1 0 0 0 0 1 0 0 0 0 0 1 0 0 0 1 1 1 1 0 1 1 2 0 2 2 1 1 1 0 0 0 0 0 0 0 0 1 1 0 1 1 1 1 0 0 0 1 2 1 2 2 2 2 2 0 0 2 0 0 1 0 1 0 0 1 1 0 0 0 1 1 0 0 0 0 0 0 0 0 1 1 0 0 0 1 1 1 0 1 0 1 1 0 1 0 0 0 0 1 0 2 0 0 0 1 1 1 1 0 1 1 1 1 1 1 1 1 2 0 0 0 0 2 0 1 0 0 0 1 2 0 0 0 0 0 2 1 2 0 1 0 2 0 1 1 0 1 1 2 1 1 1 0 1 2 1 2 2 0 2 1 0 1 1 0 0 2 1 0 1 1 0 0 0 1 2 2 2 0 0 0 0 1 0 0 2 2 0 2 1 0 0 1 1 0 0 0 0 0 1 1 2 1 0 0 0 0 2 2 2 2 1 0 0 0 1 0 0 1 0 0 0 0 1 0 2 1 0 0 1 1 0 2 1
167 1 1 0 0 1 2 2 0 2 2 0 1 0 0 0 0 1 1 1 1 0 0 2 2 0 1 1 0 1 1 0 1 1 2 0 2 1 0 0 0 0 0 0 1 1 1 0 0 0 0 0 1 1 1 1 0 1 0 1 1 1 0 1 1 0 1 1 0 0 0 0 2 1 1 2 1 2 2 0 2 2 0 1 1 0 1 1 2 2 1 1 1 2 0 0 0 0 0 0 1 2 0 1 2 1 2 0 2 0 0 1 0 1 0 2 1 0 1 1 1 0 1 1 0 1 0 1 2 1 0 0 0 0 0 0 0 0 1 0 1 1 0 0 0 2 0 0 0 0 0 1 0 0 0 0 0 2 0 2 1 0 0 1 1 0 0 0 1 1 0 1 0 2 0 0 1 0 0 0 0 1 1 2 2 1 1 2 0 1 1 2 1 0 2 0 1 2 0 0 0 1 0 1 1 2 2 0 1 0 0 0 1 0 2 2 0 0 1 0 0 1 2 0 0 0 0 0 0 0 1 1 1 1 1 1 0 2 2 1 0 0 1 1 1 1 1 1 1 0 0 0 0 0 0 1 0 1 0 1 0 1 0 0 0 0 0 0 2 2 0 1 1 2 0 1 0 0 1 0 0 0 2 2 0 2 2 0 1 2 0 1 1 0 2 1 2 0 0 0 0 0 1 1 0 1 1 0 1 0 0 1 2 0 2 0 0 1 0 0 1 2 0 0 1 0 1 1 0 2 0 2 0 0 0 0 0 1 1 0 0 0 1 0 0 0 0 0 2 2 1 0 0 2 0 0 0 0 0 2 0 0 0 0 0 2 0 2 2 1 1 1 0 0 1 0 0 2 1 0 1 1 1 1 1 0 0 0 0 0 0 1 1 0 2 0 2 0 1 1 0 1 0 2 2 1 0 0 1 1 0 0 0 0 2 2 0 1 0 0 0 1 1 2 1 1 0 0 0 0 1 0 0 1 1 1 0 0 0 0 0 2 0 0 1 2 1 2 2 0 0 0 0 0 0 0 0 1 1 0 0 0 0 0 0 2 0 2 0 0 1 0 1 2 1 1 1 1 1 0 1 0 0 0 2 1 0 2 2 0 2 0 0 2 1 0 2 0 1 1 1 2 2 1 2 1 2 2 0 0 0 2 1 0 0 0 0 2 1 0 0 2 2 2 1 0 0 0 2 2 0 0 0 1 0 0 0 2 2 0 0 1 0 0 1 0 1 1 1 0 0 0 0 0 0 0 0 1 1 0 0 0 1 2 0 1 1 2 1 0 0 0 0 0 0 0 0 0 0 0 2 0 1 2 2 0 2 1 1 0 0 2 1 0 2 0 1 1 1 0 1 0 0 0 0 0 1 1 2 1 0 0 0 1 0 1 0 0 1 0 0 2 0 1 0 0 1 1 0 0 1 0 0 2 0 0 2 0 0 0 0 0 0 1 1 1 2 1 0 1 1 2 1 1 1 1 1 2 0 1 1 0 1 1 0 1 2 0 1 1 0 0 1 0 2 2 0 1 1 0 0 0 2 0 2 1 1 2 2 0 2 1 0 0 0 0 1 1 1 1 0 1 0 1 1 2 1 2 0 0 1 1 0 1 0 1 0 1 0 0 0 0 0 2 0 0 1 0 1 0 1 1 0 2 1 1 1 0 2 2 0 0 0 0 0 0 0 1 0 1 1 1 0 0 0 0 0 0 1 0 0 0 2 1 1 0 2 2 0 2 0 0 2 0 0 1 0 0 1 1 2 2 1 0 0 1 0 2 1 2 1 1 2 0 2 0 0 1 0 0 1 1 0 1 1 0 0 0 1 1 2 0 0 0 2 1 0 2 2 2 2 2 0 1 2 1 2 1 0 1 0 0 2 2 0 0 0 0 0 0 0 0 2 1 2 1 2 0 0 0 0 0 2 2 0 0 0 0 1 2 0 2 0 0 0 0 2 0 2 0 0 0 2 1 2 0 0 1 2 1 1 1 2 0 0 0 1 0 0 0 0 2 1 0 2 0 2 1 0 0 0 2 0 2 2 1 1 2 0 1 0 0 0 0 2 1 1 1 2 0 0 2 1 2 1 0 1 2 1 0 2 1 0 1 1 1 0 1 2 0 0 0 1 1 2 2 0 1 0 0 2 0 1 0 2 1 2 2 2 0 2 0 0 0 1 0 1 0 0 0 0 0 0 0 0 1 1 0 0 0 0 0 0 0 1 1 1 0 0 0 0 0 0 2 1 0 1 1 1 0 1 0
168 1 0 0 0 0 1 1 2 0 0 0 0 1 0 1 0 1 1 1 0 1 0 2 2 0 1 2 1 1 1 2 0 2 1 1 1 1 0 2 2 0 0 1 2 1 2 0 0 2 2 0 1 1 1 0 0 0 1 0 1 1 0 0 0 0 0 0 0 0 0 0 2 2 2 2 1 2 2 0 2 2 0 0 0 0 0 0 1 2 0 0 1 1 0 0 0 2 1 1 1 2 1 1 2 0 2 1 1 1 0 2 1 1 1 1 1 0 1 1 1 0 0 2 0 0 0 1 2 1 0 0 0 1 0 0 1 0 0 1 1 1 0 0 1 0 0 0 0 0 0 1 1 0 0 1 0 2 0 1 1 1 1 0 0 2 1 0 0 2 0 0 1 1 1 0 1 0 0 1 1 1 0 1 1 0 1 1 0 0 0 2 1 1 1 0 1 1 0 0 0 1 0 1 0 2 1 0 0 1 2 1 2 0 2 2 1 0 1 1 1 0 2 0 0 1 1 0 0 1 0 0 0 0 0 0 0 2 2 1 0 0 2 1 0 0 0 0 2 0 0 0 0 1 0 2 1 0 0 0 0 0 0 0 1 0 0 0 1 0 0 1 2 2 0 0 0 2 2 2 2 0 2 2 0 1 0 2 0 2 0 1 0 0 2 0 1 0 1 0 1 1 0 1 0 0 2 0 1 0 0 1 0 1 1 0 0 0 0 0 0 2 0 0 0 0 0 0 1 0 0 1 0 1 0 0 0 0 2 0 0 0 2 0 0 0 0 1 2 2 1 0 0 0 0 2 0 0 0 2 0 0 2 0 2 0 0 0 2 2 2 0 0 0 1 1 1 2 0 0 0 2 0 0 1 0 1 1 1 0 0 0 1 1 2 0 2 2 0 0 0 0 1 0 0 0 1 2 0 0 0 1 1 0 1 2 0 0 0 0 0 1 0 2 1 1 1 0 0 1 1 0 0 2 0 0 0 1 0 0 1 1 0 0 0 0 2 2 2 1 0 2 1 1 1 1 1 0 0 0 0 0 0 0 0 2 1 1 0 0 0 1 1 1 0 1 0 1 1 0 0 0 0 0 2 0 0 2 2 0 1 0 0 0 0 0 1 0 1 2 0 2 1 1 1 0 2 0 0 0 0 1 0 0 0 0 0 2 0 1 1 2 1 1 0 1 0 1 1 1 1 0 0 2 2 0 0 1 2 0 2 2 0 2 2 0 1 0 0 0 1 2 0 0 1 2 1 1 0 1 0 1 0 2 0 2 1 1 1 0 0 0 1 1 2 2 2 2 2 2 2 0 2 1 2 1 2 0 0 0 0 0 0 2 0 2 0 2 2 0 0 0 0 2 0 0 1 0 1 1 0 0 0 0 0 0 0 1 0 0 1 1 0 2 1 0 1 1 0 0 1 0 1 1 1 0 2 0 1 0 0 1 0 1 1 0 1 1 1 0 1 1 1 1 1 1 2 2 1 1 0 0 1 0 1 2 1 1 0 2 2 0 0 0 2 2 0 1 1 0 1 1 2 0 2 2 1 1 2 1 1 0 0 1 1 1 2 0 1 1 1 0 0 1 1 1 1 2 0 0 1 0 0 0 0 0 1 2 1 0 0 0 0 2 0 1 0 0 1 0 0 0 1 2 1 0 1 0 0 1 1 1 0 0 1 0 1 0 0 0 0 0 0 0 0 0 0 0 1 0 0 0 1 0 0 1 1 2 0 2 0 1 0 0 0 0 0 0 2 0 2 2 1 0 0 0 0 0 0 2 0 2 2 0 0 0 0 1 0 0 0 1 0 0 0 1 1 0 0 1 1 0 0 0 2 2 0 2 1 2 1 1 0 0 2 0 0 1 1 0 0 1 1 1 0 0 0 1 1 0 0 0 1 0 1 0 0 0 0 0 0 0 1 1 1 0 1 0 0 0 0 1 0 0 0 1 0 0 2 0 0 0 0 1 2 1 0 1 1 1 0 0 0 1 1 2 0 0 0 0 1 1 1 1 2 0 2 2 0 0 0 1 1 0 1 1 0 1 0 2 0 1 0 0 1 1 1 1 1 0 0 1 1 1 1 0 0 0 1 0 1 1 0 1 0 1 1 1 2 0 0 0 2 2 1 1 0 1 0 1 0 0 0 2 2 0 2 0 0 0 1 0 0 0 0 1 1 2 1 1 1 0 0 1 1 1 1 0 1 1 0 0 0 1 0 1 1 0 0 1 0 0 1 1 1 0 1 1 1 0 0 0
169 0 0 0 0 1 1 2 2 2 0 1 1 2 0 1 1 2 1 2 2 1 0 1 1 1 2 1 1 1 1 0 0 0 1 2 1 0 0 1 1 0 2 0 2 0 0 0 0 0 0 0 1 1 1 1 0 0 1 1 0 1 1 1 1 0 1 0 0 0 0 0 2 2 2 2 2 0 0 0 2 2 0 1 1 0 0 0 1 2 0 0 1 1 0 0 0 1 1 1 0 2 1 0 2 1 2 1 0 2 0 1 0 0 0 1 0 1 1 1 1 0 1 1 0 1 0 2 2 1 1 1 0 0 0 0 0 1 0 2 2 0 0 0 0 1 0 0 0 1 1 0 0 0 0 1 0 2 1 1 2 0 0 0 2 1 1 0 0 2 0 0 0 2 1 0 0 0 0 0 0 0 1 2 1 0 2 0 0 0 1 1 1 0 2 0 1 2 0 0 0 1 0 0 2 1 1 0 0 0 2 0 1 0 2 2 0 0 1 1 1 0 2 0 1 1 0 0 0 2 0 0 0 0 0 0 0 1 1 1 0 0 2 2 0 0 0 1 1 1 1 1 0 0 0 2 0 0 0 0 0 0 0 0 1 0 1 2 2 0 0 0 1 2 0 0 1 0 1 1 1 1 2 2 0 2 1 0 0 1 1 0 1 1 2 1 2 0 0 0 0 0 1 0 0 0 0 0 1 0 0 2 1 2 1 0 0 1 0 0 0 2 1 0 1 0 1 0 2 1 0 2 0 1 0 0 0 0 2 1 1 1 1 0 2 2 0 0 2 1 0 0 0 1 0 1 0 0 0 0 1 1 1 1 1 1 0 0 0 0 0 2 1 1 1 2 2 2 0 1 1 1 0 0 1 1 1 1 1 1 1 0 1 1 1 1 1 1 1 1 0 1 0 1 2 0 0 2 0 0 0 0 0 1 0 1 1 0 0 0 0 2 0 2 0 0 2 0 0 0 1 0 0 2 2 0 0 1 0 0 1 1 0 0 1 1 1 2 2 1 0 2 1 1 1 1 1 2 1 1 1 1 0 0 0 2 0 2 0 0 1 2 2 1 2 0 0 0 0 0 1 1 0 0 1 0 0 2 2 0 1 0 2 2 2 1 1 1 1 2 0 2 2 2 2 0 1 1 0 0 0 2 0 0 0 0 0 2 1 2 1 2 2 1 0 0 0 0 1 2 1 1 0 1 1 1 2 0 2 1 1 1 0 1 2 1 2 1 1 0 0 0 0 0 0 1 0 1 0 1 1 0 0 2 0 1 1 1 0 1 0 2 1 0 0 1 1 2 2 2 2 0 1 1 1 0 1 1 0 0 0 0 1 0 0 2 0 0 0 0 0 1 1 0 0 1 0 2 2 1 0 0 0 0 0 0 1 0 1 0 0 1 0 0 0 0 1 0 0 0 0 0 0 2 0 1 2 0 0 1 0 0 0 2 2 0 0 1 1 0 0 2 0 2 1 2 1 2 1 1 1 0 1 0 0 2 2 0 1 0 1 0 1 0 0 1 1 1 1 1 1 0 2 0 1 2 1 1 1 0 1 1 1 0 0 0 1 0 0 1 1 0 0 0 0 0 1 2 0 0 0 0 0 0 0 1 0 1 0 0 0 0 0 2 0 0 1 1 1 1 0 0 0 2 0 0 0 0 0 0 0 0 1 1 1 0 1 0 0 0 0 0 2 0 0 0 0 1 1 1 1 0 2 0 0 0 2 1 0 2 1 1 1 0 1 1 0 0 0 1 2 2 1 0 1 1 1 2 2 2 0 2 2 1 0 1 0 0 0 1 0 2 0 0 1 1 1 0 0 0 0 0 1 2 0 2 1 2 1 2 1 1 0 1 2 1 1 2 2 0 2 0 1 1 0 1 0 0 0 0 0 0 1 0 1 0 0 0 0 0 0 0 0 2 0 0 0 0 1 1 0 1 1 0 1 0 1 0 2 0 0 0 0 1 2 0 0 0 2 1 1 0 2 0 0 0 0 1 1 0 2 2 1 1 2 0 2 2 0 0 1 1 0 1 1 1 1 1 0 2 0 0 0 0 1 2 0 1 1 0 0 1 2 0 0 1 2 1 1 0 1 1 1 1 0 1 1 0 1 1 0 0 1 1 1 1 0 2 1 1 0 0 0 1 1 0 2 0 2 2 0 2 0 0 0 0 1 0 0 0 0 0 1 0 1 1 0 0 1 1 0 0 0 2 0 0 2 0 0 1 1 0 0 1 1 0 0 1 1 1 2 0
170 0 0 1 0 0 1 2 1 2 1 0 1 1 0 0 1 1 1 0 0 0 0 2 2 0 0 1 1 1 1 2 0 0 2 0 2 1 0 0 0 0 0 1 2 1 0 0 0 0 0 0 0 2 0 0 0 0 1 1 1 2 0 2 1 0 1 0 0 0 0 0 2 1 1 2 2 0 0 0 1 1 0 0 0 0 0 0 2 2 0 0 2 2 1 1 0 1 0 0 1 2 0 1 2 0 2 1 1 1 0 0 0 2 1 2 2 0 2 0 0 1 2 0 0 2 0 0 2 0 1 1 0 0 0 0 0 0 0 1 0 2 1 0 0 0 0 0 0 0 0 0 2 0 0 0 0 0 0 2 1 0 0 2 1 1 1 0 1 1 0 0 0 2 0 0 0 0 0 0 1 2 0 1 0 0 1 2 0 0 0 2 0 0 0 0 0 2 0 0 0 2 0 0 1 2 1 1 0 1 1 0 0 0 1 2 0 0 1 1 1 0 2 0 0 2 2 0 0 2 0 0 0 0 0 0 0 1 2 1 0 0 1 1 0 0 0 0 2 0 0 0 0 0 1 1 1 1 0 0 0 0 0 0 1 1 1 0 2 1 0 1 2 2 0 1 0 0 0 0 0 1 2 2 0 2 1 1 0 2 0 1 0 0 2 0 2 1 0 0 0 0 0 0 0 0 0 0 1 0 0 1 2 2 2 0 0 0 1 0 1 2 0 0 1 0 0 0 0 1 0 1 1 1 0 0 0 1 1 1 1 1 2 0 1 1 0 0 2 0 0 0 1 2 1 0 1 0 0 0 0 0 1 0 1 0 0 1 1 0 0 2 0 0 0 0 1 2 0 0 0 1 2 1 1 0 0 0 0 0 0 0 1 0 2 1 0 1 1 1 0 1 0 2 2 0 0 2 0 0 0 1 0 1 0 1 1 0 0 0 0 2 0 0 0 0 1 1 1 0 2 0 2 0 2 0 0 2 0 0 0 1 0 1 1 2 1 1 1 1 0 1 0 1 0 0 0 1 0 1 1 2 1 0 0 1 0 2 0 0 1 1 1 0 0 1 0 1 1 0 0 0 0 1 2 1 0 2 2 0 0 0 0 1 0 1 1 0 1 2 0 2 2 1 2 1 2 1 1 0 0 1 0 0 1 0 0 2 2 0 0 2 2 2 0 1 0 0 0 2 0 2 0 1 2 1 2 0 2 2 0 2 0 2 2 0 0 0 0 0 2 2 0 0 2 0 0 0 1 0 0 1 1 1 0 0 0 0 0 0 1 1 0 0 0 0 0 1 1 0 1 0 1 0 1 0 0 0 0 0 0 1 1 1 1 1 0 0 0 0 0 2 0 1 0 0 2 2 2 2 1 0 0 0 0 0 2 0 0 0 0 1 0 0 0 0 0 2 0 0 1 0 0 1 0 1 2 0 0 0 0 1 0 0 1 1 2 1 1 0 1 1 0 1 0 1 2 2 2 0 0 0 1 0 0 2 2 0 0 1 1 0 0 0 1 1 1 0 1 0 1 0 2 0 1 1 1 1 2 1 2 1 0 1 0 0 2 0 0 0 0 0 0 1 1 2 2 2 1 0 1 0 0 0 0 0 0 1 0 0 0 0 0 2 0 0 0 0 1 0 1 1 1 1 2 2 0 0 2 2 0 0 0 0 0 1 1 1 0 2 2 2 1 0 0 0 0 0 0 0 0 0 2 0 0 0 2 2 1 0 0 0 1 0 1 0 0 0 0 2 2 2 2 0 0 2 0 1 1 2 0 2 2 0 0 0 0 0 0 0 0 2 0 0 2 0 2 1 1 1 1 0 0 0 1 0 0 1 1 1 1 1 0 1 2 1 1 1 0 0 0 0 2 1 0 1 0 2 2 0 2 0 1 0 1 0 0 2 2 0 0 1 0 2 0 0 0 0 0 0 2 2 0 0 0 1 1 0 2 0 0 0 0 2 0 1 0 1 2 1 1 0 2 0 0 0 0 0 1 0 0 1 0 0 2 0 2 2 0 0 0 2 1 0 2 1 0 0 0 2 0 1 1 0 1 1 2 2 1 1 0 2 2 0 0 0 1 0 1 0 2 2 0 2 0 0 0 1 1 0 0 0 1 2 1 2 0 0 0 1 1 0 0 2 0 0 2 1 1 2 0 2 0 0 0 1 1 0 0 0 0 0 0 0 0 1 1 1 1 0 0 0 0 1 0 1 0 0 0 1 1 1 0 2 1 0 1 0 0 0 1 0
171 1 0 0 0 0 0 2 1 1 1 0 0 1 0 1 0 1 1 1 1 0 0 2 2 0 1 1 0 1 2 0 0 0 1 1 1 0 0 0 0 0 1 0 2 1 0 0 0 1 1 0 1 1 0 1 0 1 2 0 1 2 0 2 0 2 0 0 0 0 0 0 1 0 1 1 1 2 2 1 1 2 1 0 1 0 0 0 2 2 0 0 1 1 0 0 0 1 1 1 1 2 0 1 2 1 2 1 1 1 1 2 0 1 0 1 1 0 0 2 2 0 2 0 0 2 0 0 2 0 0 0 1 1 0 0 1 0 0 1 0 2 0 0 2 2 1 0 0 2 0 2 1 0 0 0 0 1 0 1 1 1 0 0 0 2 1 0 0 2 0 0 0 2 0 0 0 0 0 2 2 2 2 2 2 0 2 0 0 0 0 0 2 1 2 0 2 2 0 0 0 1 0 1 0 1 1 0 0 0 1 0 0 0 0 2 1 0 1 0 2 2 1 1 1 0 0 0 0 1 0 0 0 0 0 0 0 1 2 1 0 0 2 2 0 0 0 0 2 0 0 0 0 0 0 2 1 2 0 1 0 1 1 0 0 0 2 1 2 1 0 1 2 2 0 0 2 0 1 0 0 2 2 2 0 1 0 1 0 2 0 1 1 0 2 1 2 1 0 0 1 1 1 0 1 0 1 0 1 0 0 1 1 2 1 0 0 0 0 0 0 2 1 1 1 0 0 0 1 1 0 2 0 0 0 0 0 2 0 0 0 0 1 0 0 0 0 0 2 1 0 0 0 2 0 0 0 0 0 1 0 0 2 1 2 0 0 1 1 0 0 2 2 2 1 1 1 1 0 0 2 0 1 1 1 1 0 0 0 0 0 1 1 0 2 0 1 1 0 0 0 0 1 1 0 1 1 0 1 0 0 0 0 1 1 2 0 0 0 0 0 2 1 1 1 1 2 2 2 0 1 1 1 1 2 1 0 1 1 1 2 0 0 0 0 1 2 1 1 2 0 1 0 1 0 0 0 2 0 2 0 1 0 2 0 0 0 1 0 1 1 2 0 2 1 1 0 1 1 1 0 0 0 0 1 0 0 2 2 0 1 0 1 2 2 1 1 0 2 1 1 1 1 1 1 0 1 2 0 0 0 2 0 0 2 0 0 2 2 1 0 2 1 1 0 0 0 0 0 1 1 1 0 0 0 1 0 1 1 1 1 1 0 1 2 0 1 2 2 0 0 0 1 0 1 0 0 0 1 1 1 0 1 2 1 0 0 1 1 0 1 1 0 0 0 0 0 1 1 0 1 0 1 0 2 0 0 2 1 0 1 0 0 1 1 1 1 0 0 0 0 1 0 0 0 0 1 1 1 1 1 0 1 1 1 1 1 0 0 0 0 0 0 0 0 1 1 1 0 0 0 1 1 2 0 0 2 0 0 0 0 2 0 0 0 0 2 1 1 1 0 1 1 1 0 2 1 2 1 1 1 1 2 1 0 1 1 1 2 0 0 2 1 1 0 2 1 0 0 0 1 1 2 1 2 1 2 1 1 0 1 1 0 1 0 0 1 0 1 1 0 1 0 2 0 2 2 1 0 0 1 1 0 0 0 0 0 1 2 0 0 0 0 2 0 2 2 0 1 0 1 1 0 2 1 1 2 0 1 1 0 0 0 0 1 0 1 0 0 0 0 0 1 0 0 0 1 0 0 0 0 0 2 0 1 0 2 2 0 0 0 0 0 0 0 1 0 0 0 1 2 2 1 1 1 2 0 2 1 2 0 1 2 0 0 0 0 0 0 1 0 2 0 0 1 1 0 0 1 1 1 0 1 1 1 2 0 2 1 2 1 1 0 0 2 1 1 2 0 0 0 0 2 0 0 0 0 1 2 0 0 1 0 0 0 0 0 0 0 1 0 0 0 2 0 0 0 0 0 0 0 1 0 0 0 2 0 0 1 0 0 0 1 1 1 0 0 1 2 1 1 1 2 1 1 1 1 2 0 0 2 2 0 2 2 0 2 1 0 0 0 2 0 0 2 2 1 1 0 1 1 1 1 0 1 1 1 1 1 1 1 1 2 1 1 1 2 1 0 1 2 2 1 2 0 1 1 1 1 0 0 0 2 1 0 0 0 0 0 0 1 0 1 1 0 0 2 1 1 0 1 0 0 1 0 0 0 0 0 0 0 0 0 0 0 1 2 2 2 1 0 0 0 0 0 0 0 1 0 0 0 0 0 1 0 0 0 0 0 0 1 0
172 1 0 0 0 0 0 2 0 2 1 1 0 0 0 0 0 1 1 2 2 1 0 1 1 0 0 2 0 0 1 1 0 2 0 1 1 2 0 1 1 0 0 0 2 0 0 0 0 0 1 0 1 1 1 1 0 0 1 0 1 2 0 2 1 0 1 1 0 0 0 1 2 0 1 2 2 0 0 0 0 1 0 1 1 0 0 0 1 1 0 0 1 1 0 0 0 1 0 0 2 2 0 0 2 2 2 1 1 1 0 2 0 2 1 2 2 0 2 0 0 0 2 0 0 1 0 0 2 0 0 0 0 0 0 0 0 0 1 0 1 1 0 0 0 1 0 1 1 2 0 1 0 0 1 0 0 1 0 1 1 0 1 1 1 2 1 0 1 1 0 2 0 2 0 0 0 0 1 1 0 1 0 1 0 0 1 2 0 0 0 2 2 0 2 1 1 2 0 0 0 0 0 0 1 0 2 0 0 0 2 0 2 0 2 2 1 1 1 0 1 1 2 0 0 0 0 0 0 0 0 0 0 0 0 0 0 2 2 2 0 0 2 0 0 0 0 0 2 0 0 0 0 1 0 1 2 2 0 2 0 2 0 0 1 0 0 0 1 1 0 0 1 2 2 2 0 0 0 0 0 2 1 2 0 1 1 2 0 2 0 0 0 0 2 1 2 0 0 1 2 1 1 0 0 1 0 2 2 0 0 2 1 2 1 0 0 0 1 0 1 1 1 0 1 0 1 0 0 2 0 0 0 1 0 0 0 2 0 0 0 0 2 1 0 0 0 0 2 2 1 0 0 1 0 1 0 0 0 2 0 0 2 1 2 1 0 1 1 0 0 2 1 1 1 1 1 1 1 0 0 1 1 1 0 1 1 1 1 0 0 1 1 0 2 1 0 1 0 0 0 0 1 1 2 0 0 0 0 0 0 1 1 0 1 2 0 0 0 0 0 2 0 2 2 2 1 0 0 0 1 0 2 0 2 0 0 1 0 1 0 1 0 0 1 1 1 1 2 2 0 1 1 2 2 1 2 2 2 0 2 1 0 0 0 2 0 1 0 0 0 1 1 1 1 0 0 0 0 1 0 0 0 1 1 1 0 2 2 0 1 0 1 2 2 0 2 1 2 1 1 2 1 1 1 0 1 1 0 0 0 1 1 0 0 1 0 2 0 1 1 1 1 2 0 2 0 0 0 1 1 0 0 0 0 0 1 1 2 1 0 1 0 1 1 0 1 0 0 0 1 2 0 0 2 0 0 0 0 0 0 1 0 2 1 0 0 1 0 0 0 0 1 0 2 1 2 0 0 0 1 0 0 0 0 0 0 1 1 1 0 2 0 0 1 0 1 0 0 0 0 1 2 0 0 2 2 1 1 0 0 0 0 0 0 0 0 0 0 0 0 0 0 0 0 2 2 2 0 0 2 0 0 1 0 1 2 0 0 0 0 0 0 2 1 1 2 0 1 0 0 2 2 0 0 1 2 2 1 1 0 0 0 0 0 2 1 1 1 0 0 1 0 0 0 1 1 1 1 0 1 1 2 2 2 2 1 0 1 2 1 0 0 0 1 1 1 0 2 2 1 1 0 0 0 0 1 0 0 0 0 0 0 0 0 0 0 1 0 0 0 0 0 1 1 0 0 0 0 0 0 0 0 2 2 2 0 0 0 0 0 0 0 0 0 0 0 0 0 0 0 0 1 0 0 1 0 0 0 0 0 1 2 0 1 0 2 0 0 0 0 0 0 0 1 0 0 1 1 1 1 1 1 0 0 2 0 2 0 2 0 0 2 0 1 0 1 1 0 0 0 2 0 1 0 2 1 1 1 1 1 0 0 0 0 2 2 2 1 1 1 2 0 0 2 0 0 1 1 1 0 1 2 1 0 1 1 0 0 0 0 0 1 0 1 0 0 0 0 0 0 0 1 2 0 0 0 1 0 0 0 2 0 0 0 0 0 0 2 0 0 0 2 0 1 0 0 2 2 1 1 1 2 2 0 2 0 1 0 0 2 2 1 0 2 2 1 2 0 0 0 1 0 1 0 2 0 1 0 2 0 1 0 0 1 1 2 2 2 0 0 2 0 2 1 2 1 0 0 0 2 2 1 2 0 0 0 1 1 0 0 0 0 1 1 0 1 1 0 0 2 0 1 0 1 0 1 1 1 1 0 1 0 1 0 0 0 0 0 0 0 0 0 0 0 0 1 0 1 1 0 1 0 1 0 0 1 0 0 1 1 0 0 1 0 0 0 0 0 0 0 0
173 1 0 0 1 1 2 2 2 1 0 1 0 2 1 1 0 0 0 1 1 1 0 1 2 0 1 1 1 1 1 1 1 1 2 0 2 0 0 0 0 0 0 0 1 1 1 0 0 1 1 0 0 0 2 0 0 1 2 1 1 2 1 1 0 1 0 0 0 0 0 0 2 1 1 2 2 1 1 0 1 1 0 0 0 0 1 0 1 2 0 0 2 2 0 0 0 0 0 0 1 2 0 0 2 1 1 2 0 2 0 0 1 1 1 1 1 0 0 1 0 2 2 0 0 2 0 0 1 0 0 0 0 0 1 0 1 0 0 0 0 2 0 0 0 0 0 0 0 1 0 1 0 2 1 0 0 1 0 2 0 1 0 1 1 0 0 0 1 1 0 0 1 1 0 0 0 0 0 1 1 0 1 2 1 0 2 1 0 1 1 2 0 0 0 0 2 2 0 0 0 1 0 1 1 1 2 1 1 0 2 0 2 0 0 2 2 1 2 1 2 1 2 0 0 0 0 0 0 1 0 0 0 1 1 0 0 1 1 1 0 0 1 1 1 1 1 0 2 0 0 0 0 1 0 2 1 0 0 0 0 0 1 1 1 0 0 1 2 0 0 0 2 2 0 0 0 2 2 1 1 1 2 2 0 1 0 1 0 1 1 0 1 0 2 1 2 0 1 0 2 2 2 0 1 0 0 0 2 0 0 1 2 2 1 0 0 0 1 0 1 2 1 0 0 0 1 0 0 0 0 2 0 1 0 0 0 1 1 0 0 0 1 0 0 0 0 1 1 2 1 1 0 1 0 1 1 0 0 0 0 0 0 0 0 1 0 1 2 1 1 1 1 1 1 1 0 1 0 0 1 0 0 0 1 0 0 1 1 0 0 0 0 0 2 0 0 0 1 1 0 1 1 0 0 0 1 1 0 0 0 0 1 1 1 2 0 0 0 0 0 1 1 1 0 0 1 0 0 1 2 0 0 0 0 0 0 2 0 1 0 2 0 1 1 1 1 0 0 1 0 0 0 1 0 0 0 2 1 0 0 1 1 0 0 1 1 2 0 0 0 0 1 1 1 1 0 1 1 1 2 1 0 1 2 1 0 1 2 0 1 0 0 2 0 0 2 0 1 2 0 2 1 0 1 2 2 1 0 0 0 2 1 0 0 0 0 2 0 1 1 2 2 2 1 1 0 0 1 1 0 1 0 0 1 0 1 0 2 1 1 1 0 2 2 0 2 0 0 1 0 1 0 0 1 0 0 0 1 1 1 0 0 1 0 1 1 1 0 1 1 1 0 0 0 0 1 1 1 0 1 0 0 0 0 0 0 0 0 0 0 1 0 0 0 0 0 0 0 0 0 2 0 0 1 0 1 0 0 1 0 0 1 2 1 2 0 0 0 0 0 1 0 0 0 1 1 2 0 0 1 0 0 2 0 1 2 0 0 0 0 0 0 0 2 1 1 1 1 0 0 1 1 1 1 1 2 2 1 0 0 0 0 2 0 0 1 1 1 1 1 1 0 1 0 2 0 0 0 0 0 1 1 0 1 0 1 0 1 1 1 0 0 1 0 0 1 0 0 0 0 0 0 1 0 1 1 2 0 0 2 2 0 0 0 1 1 1 1 0 0 0 0 2 1 0 2 0 0 0 0 0 1 2 1 1 0 0 2 2 0 0 0 0 0 2 2 0 0 1 1 1 0 0 0 0 2 0 1 0 0 0 1 0 0 1 2 2 0 1 0 1 0 0 0 0 0 0 0 1 2 2 0 0 2 0 2 2 1 2 1 1 2 1 0 1 0 0 0 1 0 2 0 0 1 1 0 0 0 1 2 1 0 0 1 2 1 2 1 2 1 1 0 0 2 0 0 1 1 0 0 2 1 0 0 2 0 0 0 0 0 0 1 0 1 0 1 0 0 0 0 0 1 1 1 0 1 0 0 0 1 1 1 0 0 1 0 0 1 0 0 0 2 0 2 0 0 0 0 0 2 0 2 0 0 0 1 0 0 0 1 1 0 2 2 0 2 0 1 0 1 0 1 1 2 0 1 1 0 2 0 0 0 0 1 1 1 2 2 0 0 2 2 1 0 1 1 1 1 0 1 1 0 1 1 0 0 2 2 0 0 0 1 0 0 1 0 0 0 0 1 0 2 0 0 0 0 0 0 0 2 0 1 0 1 0 1 0 0 1 0 0 0 0 0 2 2 0 1 0 0 0 0 0 0 0 0 0 0 1 1 0 0 2 2 0 0 1 1 1 2 0
174 1 0 0 0 0 2 2 2 1 1 0 0 0 0 0 0 2 1 1 0 0 0 1 2 0 1 2 0 0 2 1 0 2 1 1 1 1 0 0 0 0 2 0 2 1 0 0 0 1 0 0 0 0 1 1 0 0 2 0 1 1 0 0 0 1 0 1 0 1 1 2 2 0 0 2 1 2 2 0 2 2 1 0 1 0 0 0 1 2 0 0 1 2 0 0 0 1 1 1 1 2 0 1 2 0 2 2 0 2 0 1 1 2 2 2 2 0 0 2 2 0 1 1 0 1 0 0 1 0 1 1 0 0 1 0 1 0 1 0 1 0 0 0 0 0 1 0 0 1 0 2 1 1 2 0 0 1 1 1 2 1 0 2 1 2 2 1 1 0 1 1 0 1 0 0 0 0 0 1 1 2 1 2 1 0 2 2 1 0 0 1 2 1 2 0 1 1 0 0 0 1 0 0 0 2 0 1 0 0 2 0 1 0 2 2 0 0 1 0 1 2 1 0 0 0 0 0 0 1 0 0 0 0 0 0 0 0 1 1 0 1 2 1 0 0 0 0 2 0 0 0 1 0 0 2 0 1 0 0 0 0 0 0 1 0 1 0 2 1 0 1 0 1 0 0 0 1 1 1 1 2 2 2 0 2 2 2 2 2 0 2 0 0 2 0 0 1 1 0 1 1 0 2 0 0 0 0 1 0 0 0 1 1 0 0 0 1 0 0 1 2 0 1 0 0 0 0 1 0 0 1 0 0 0 0 0 2 0 1 1 0 2 0 1 1 0 0 2 0 0 0 0 2 0 0 0 0 0 2 0 0 2 0 2 0 0 1 2 1 1 1 1 1 1 1 2 1 1 0 1 0 0 0 2 0 0 0 0 0 0 1 0 1 2 0 1 1 0 0 0 0 1 1 1 0 1 2 0 0 0 0 0 1 1 2 0 0 0 0 0 1 0 2 1 1 0 1 1 0 0 1 0 0 1 0 0 2 0 0 0 2 0 1 1 1 1 0 2 1 0 1 1 2 1 1 1 2 2 0 2 1 0 2 2 0 0 2 0 0 0 1 1 2 1 1 0 0 0 0 1 0 0 1 2 1 0 1 2 0 2 0 0 1 2 0 2 0 2 0 2 1 2 2 2 1 2 0 0 0 0 1 2 0 0 0 0 1 1 2 1 1 2 2 0 0 0 0 1 1 1 0 0 0 1 0 2 1 0 0 1 1 0 0 1 0 0 0 0 0 1 1 0 0 0 0 0 0 0 0 0 0 1 2 0 1 1 2 2 0 1 1 0 0 0 0 0 1 1 1 2 0 0 0 1 0 0 1 0 0 0 1 0 0 1 0 1 0 0 0 0 1 0 0 0 0 0 0 0 1 0 0 0 0 0 0 0 0 0 1 1 2 0 0 0 1 1 1 0 0 0 0 0 2 0 0 2 0 1 0 0 1 0 1 2 1 1 2 0 0 0 2 1 1 1 1 1 2 2 0 0 0 1 1 0 1 0 1 0 0 0 0 0 0 2 2 0 2 1 1 0 1 2 0 0 2 0 1 1 0 1 1 0 0 2 2 2 0 1 1 1 0 0 0 2 2 2 1 1 0 0 0 0 0 1 2 1 1 2 0 0 0 0 1 1 0 1 1 0 1 0 0 0 2 1 1 2 0 0 0 0 0 0 0 0 1 1 0 0 0 0 0 0 0 0 1 1 0 0 0 0 0 2 0 0 0 2 0 0 1 1 0 1 0 0 1 0 0 1 0 0 0 2 1 1 0 1 2 2 2 0 2 2 1 0 0 0 1 0 1 0 2 0 0 0 1 0 0 0 0 1 1 0 0 2 1 1 2 1 2 2 2 0 0 1 1 0 2 0 0 0 0 1 2 0 0 1 1 1 0 0 1 0 0 0 0 0 1 1 0 0 0 1 1 1 0 1 0 0 1 0 1 1 0 0 0 1 0 0 0 0 0 2 0 2 0 0 1 1 1 1 1 2 1 1 1 0 0 0 0 1 1 1 2 2 0 2 2 0 0 0 1 0 2 1 1 1 1 0 1 1 1 0 0 2 2 1 1 0 1 0 1 2 2 1 1 2 2 0 0 2 1 0 2 0 0 0 1 1 0 0 0 2 2 0 1 0 0 0 1 0 0 1 1 1 0 1 0 0 0 2 0 0 0 0 0 0 0 1 2 0 1 0 1 1 0 1 2 2 0 0 0 0 0 0 0 0 0 0 1 1 1 0 1 1 0 0 0 1 1 1 1
175 0 0 0 0 0 0 2 2 2 1 0 1 1 0 0 1 1 1 1 1 1 0 2 2 0 0 0 1 2 0 1 0 1 2 0 2 2 0 1 1 0 0 1 1 1 0 0 0 2 1 0 1 1 1 0 0 1 2 0 2 2 0 2 1 0 1 1 0 0 0 0 2 0 1 2 1 2 2 0 2 2 1 0 0 0 0 0 1 2 0 0 0 2 0 0 1 2 0 0 1 1 0 1 2 1 2 2 0 2 0 1 1 1 1 1 1 0 0 2 2 0 2 0 0 2 0 0 1 0 1 1 0 0 0 0 0 0 0 0 1 1 0 0 1 2 1 0 0 0 1 0 1 0 0 0 0 0 0 1 1 0 0 1 1 2 0 1 0 1 0 1 0 2 1 0 0 0 0 0 0 1 0 1 0 0 1 1 1 0 0 2 2 1 2 1 2 2 0 0 1 0 0 0 2 0 2 1 1 0 2 0 1 0 1 2 1 0 1 1 2 1 2 0 0 2 2 1 1 0 1 1 0 0 0 0 0 2 2 0 0 0 2 1 0 0 0 0 2 0 0 0 0 0 0 1 0 2 1 1 1 1 0 0 1 0 1 2 2 0 0 0 1 2 1 1 0 1 2 0 0 2 2 2 0 2 2 2 1 2 0 1 0 1 2 0 1 0 0 0 0 0 1 1 0 1 1 0 2 1 0 2 1 0 2 0 0 1 1 0 1 1 1 1 1 0 1 0 1 2 0 0 0 1 0 0 0 2 0 1 1 1 2 0 1 1 0 1 2 2 2 0 0 1 0 1 2 0 0 0 2 2 1 1 1 0 0 1 1 0 0 2 1 1 1 1 2 1 2 0 1 1 0 1 2 0 0 0 0 0 0 0 0 0 0 2 0 0 1 1 0 1 0 2 2 2 0 2 0 0 0 0 0 0 1 1 1 0 0 0 0 1 0 1 1 1 1 0 0 1 2 0 0 2 2 2 0 1 0 0 0 2 0 1 1 2 1 1 1 2 0 1 1 2 1 0 1 2 0 2 2 2 0 2 0 0 0 0 0 0 0 2 1 1 1 0 1 0 0 1 1 0 0 0 1 0 0 1 1 0 1 1 0 1 0 2 0 0 1 1 1 1 0 0 0 0 2 1 0 0 0 2 1 2 0 0 1 1 0 1 1 1 2 2 1 0 0 0 0 0 0 2 0 1 2 0 1 1 2 1 1 2 0 0 2 0 1 2 2 0 0 0 0 0 0 0 0 0 2 0 0 0 1 1 0 0 0 2 1 0 0 0 0 0 0 0 1 1 1 1 1 0 1 1 0 0 1 1 1 1 0 1 0 1 0 0 0 0 0 0 0 1 0 0 1 0 0 1 2 0 0 0 0 1 0 0 0 0 0 0 0 1 0 0 0 0 0 1 0 0 1 0 0 0 0 1 2 1 1 0 1 0 0 1 2 1 1 0 2 1 0 0 1 1 0 1 1 2 0 2 2 1 1 0 1 2 1 2 0 0 0 1 1 0 1 2 0 1 1 1 0 0 2 0 2 1 2 1 0 1 2 1 0 0 0 0 2 0 0 1 1 1 0 2 0 2 2 1 0 0 1 2 1 0 1 1 0 1 1 0 0 0 0 1 1 0 0 0 0 0 0 0 0 2 0 0 0 0 0 1 0 0 0 0 0 0 0 0 0 1 1 1 1 0 0 0 0 0 1 1 0 1 2 0 0 0 2 1 0 1 0 0 2 1 2 0 0 0 1 0 1 1 0 0 1 1 1 1 1 2 0 2 2 0 1 0 0 0 0 0 0 1 0 0 1 2 0 0 1 1 2 0 1 1 1 1 1 2 1 1 1 1 0 1 2 2 1 1 2 0 2 0 1 2 0 1 0 1 1 0 0 1 1 1 1 0 1 1 1 0 0 1 0 2 0 0 0 0 0 0 1 1 0 0 0 1 1 0 1 0 1 0 1 1 2 1 0 1 1 0 1 1 2 0 0 0 0 0 0 1 0 0 1 1 2 0 2 2 0 0 0 2 0 0 1 2 0 1 0 1 1 1 0 0 0 0 2 2 2 0 0 2 2 0 0 2 1 1 0 1 2 2 1 1 0 1 1 1 1 0 1 0 2 1 0 0 0 0 0 0 2 0 1 0 1 1 1 1 1 1 0 2 0 1 0 0 0 0 0 1 0 1 0 0 0 2 2 2 2 0 0 0 0 1 0 1 2 0 0 0 0 0 0 1 2 0 1 0 0 0 1 0
176 0 0 0 0 0 0 2 2 2 2 0 0 1 0 1 0 0 1 1 1 1 0 2 2 0 1 0 1 1 0 1 1 1 0 2 0 2 1 1 1 0 0 1 2 0 1 0 0 0 0 0 0 0 2 2 1 1 1 1 0 1 0 2 0 2 0 0 0 1 1 1 2 1 2 2 2 1 1 0 1 1 0 1 1 0 1 0 1 1 0 0 0 1 0 0 1 1 0 0 1 2 0 1 2 1 2 2 0 1 0 1 0 2 0 2 2 0 0 2 2 0 2 0 1 1 0 0 2 0 0 0 0 1 0 0 1 0 0 0 1 1 2 0 1 1 1 0 0 0 0 2 0 1 0 0 0 0 0 1 0 0 2 0 1 2 1 1 1 1 0 1 0 2 1 0 1 1 0 1 1 1 1 2 2 1 1 2 0 1 1 1 2 0 2 0 1 2 0 0 1 0 0 1 1 0 2 0 1 0 0 0 0 0 1 2 1 0 2 1 2 0 2 0 0 0 0 0 0 2 0 1 0 0 0 0 0 0 1 1 0 1 2 1 0 0 0 0 2 0 0 0 1 0 0 1 1 1 0 0 0 1 0 0 1 0 1 0 1 0 0 0 1 1 0 0 0 0 0 0 0 1 1 1 1 0 1 2 1 2 0 1 1 0 2 1 2 1 0 0 1 0 1 0 1 1 1 1 1 0 1 2 1 1 1 0 1 0 0 0 0 2 2 0 1 0 1 0 1 1 0 1 1 1 0 0 0 1 1 1 2 1 1 0 1 1 1 0 2 2 1 0 1 1 1 1 1 0 0 1 0 0 1 1 1 1 0 1 1 0 0 2 1 0 0 0 0 2 0 0 2 0 2 2 2 1 1 0 0 0 0 1 1 0 2 0 1 2 0 0 0 0 1 2 2 1 1 0 1 1 1 1 0 0 2 2 0 1 0 1 0 1 0 0 1 1 0 0 0 0 0 0 0 0 1 2 0 0 0 0 2 0 0 0 1 1 1 0 1 1 0 0 2 2 2 2 2 1 1 0 0 1 0 0 0 1 0 2 0 1 1 1 1 2 1 0 1 0 0 0 1 0 0 0 1 1 0 1 2 1 0 0 0 1 1 0 2 0 2 1 1 2 2 2 2 0 2 1 0 0 0 2 0 0 0 0 0 2 2 1 0 2 2 2 0 1 0 1 1 1 1 0 0 1 1 0 0 0 1 0 0 2 0 1 1 0 1 1 1 1 0 1 0 0 1 1 0 0 0 1 1 0 1 2 0 1 1 1 0 0 0 1 1 0 1 1 1 2 2 2 2 0 1 1 0 1 2 1 0 0 0 2 2 0 2 0 2 1 1 0 1 1 0 0 0 0 0 1 2 1 0 0 0 0 0 1 0 0 0 0 0 0 0 0 0 1 2 2 0 0 0 0 0 2 0 1 2 0 0 0 1 1 0 0 0 0 2 2 1 0 2 2 1 1 1 1 2 2 2 0 0 0 0 1 0 1 0 1 1 0 0 1 0 0 0 2 0 0 1 0 0 1 2 0 2 1 2 0 2 2 2 0 0 1 0 1 1 0 2 2 0 2 0 1 1 2 2 2 0 0 0 0 0 0 1 2 0 1 1 0 0 0 1 1 1 1 1 0 0 0 0 0 0 2 0 0 2 1 0 2 1 1 0 0 1 0 1 0 0 0 0 0 0 0 0 0 0 0 0 1 0 0 1 0 1 0 2 1 0 2 1 0 1 1 1 0 0 0 1 1 2 2 2 0 0 0 0 2 2 2 1 2 2 1 0 1 0 0 0 2 0 2 0 0 1 1 1 0 0 1 1 0 0 0 2 2 0 2 1 1 1 2 0 0 2 1 0 2 1 0 0 1 2 2 0 0 0 1 2 0 1 1 2 2 2 0 2 1 0 0 0 0 1 2 0 0 1 0 0 0 0 2 0 0 0 1 1 0 0 0 1 0 0 2 1 1 0 2 1 0 0 2 1 1 1 2 0 0 0 0 1 1 1 1 1 0 2 2 0 0 0 1 1 0 2 2 0 2 0 1 0 0 0 0 1 1 1 1 1 0 0 1 1 2 0 2 0 1 1 1 1 1 0 2 0 0 0 1 1 0 0 0 2 0 0 1 0 0 0 1 1 1 1 1 1 0 1 1 1 1 1 1 0 0 1 0 0 0 0 1 0 0 0 0 0 1 1 1 1 0 0 0 0 1 0 0 1 0 1 0 0 1 0 2 1 0 0 0 0 0 0 0
177 1 0 1 0 0 0 2 2 2 1 0 0 0 0 0 0 2 2 2 2 2 0 2 2 1 2 2 0 1 1 0 0 0 0 1 1 1 0 2 2 0 0 0 1 0 0 0 1 1 0 0 0 0 1 1 0 1 2 1 1 2 0 1 1 1 1 0 1 1 0 0 2 0 1 2 2 0 0 0 1 2 0 1 1 0 0 0 2 2 0 0 0 2 0 0 1 0 0 0 2 1 0 2 2 0 2 2 0 2 0 1 1 1 1 1 1 0 0 1 1 0 1 1 0 1 0 1 1 0 0 0 1 1 0 0 1 0 0 0 1 1 1 0 2 2 1 0 0 0 0 2 1 1 1 1 0 0 0 0 0 1 2 0 0 2 0 1 0 1 0 1 0 2 0 0 0 0 0 0 0 1 0 1 1 0 1 0 0 0 1 2 2 2 2 0 1 2 0 0 1 1 0 1 1 2 2 2 1 0 1 0 1 0 1 2 1 0 1 0 2 2 1 1 1 1 1 0 0 2 0 0 0 0 0 0 0 2 2 1 0 0 2 2 0 0 0 0 2 0 0 0 0 0 0 1 0 1 0 1 0 1 0 0 1 0 0 0 2 0 0 1 2 2 1 0 1 1 1 1 1 1 2 2 0 2 0 0 1 2 0 1 1 0 1 1 2 0 0 0 1 0 2 0 1 0 1 0 0 0 0 1 1 1 1 0 0 0 0 0 1 1 0 0 1 0 0 0 0 1 0 2 1 2 0 0 0 2 0 1 2 2 2 0 0 0 1 0 2 0 0 0 0 2 0 0 1 0 0 1 0 0 0 0 0 0 0 1 2 1 1 1 0 0 0 0 1 1 1 1 1 1 0 0 1 0 0 0 0 0 1 1 0 0 2 0 0 0 0 0 0 0 1 1 2 0 0 0 0 0 0 0 0 1 1 1 1 0 0 0 0 1 1 0 0 1 0 0 0 1 2 0 0 1 0 1 0 1 0 1 1 0 0 1 1 2 1 0 0 0 0 0 0 2 1 0 1 2 2 0 0 2 0 1 1 1 0 2 0 1 1 1 1 1 2 0 2 0 0 0 2 0 0 0 1 1 0 0 1 0 1 1 0 1 1 1 0 0 2 1 1 2 1 1 1 0 2 1 1 0 0 2 1 1 0 0 0 0 0 2 2 0 2 2 1 1 1 1 0 0 2 0 1 1 1 0 1 0 2 2 1 0 0 2 2 1 1 1 1 0 0 0 0 0 0 1 0 1 2 0 0 0 1 1 1 0 0 2 2 2 1 1 1 0 1 1 2 2 2 2 2 0 0 1 1 0 1 2 2 1 0 2 0 1 0 0 0 0 0 0 0 2 1 0 0 1 0 2 1 1 0 0 0 1 0 1 0 0 0 0 0 0 0 0 0 1 1 1 0 0 1 0 0 1 0 0 1 0 1 0 0 0 0 0 1 1 2 1 2 0 2 1 1 1 0 2 1 2 1 1 1 0 0 0 0 2 2 1 0 1 1 0 0 0 0 0 2 1 0 0 0 0 2 2 2 1 1 0 1 1 1 1 0 0 1 1 2 0 1 2 1 1 0 1 1 2 2 2 0 0 0 0 0 0 0 0 0 2 0 0 2 0 0 2 1 0 2 0 2 0 1 1 0 2 0 0 0 0 0 0 0 0 0 0 2 0 2 1 0 0 0 0 0 0 0 0 1 1 1 0 0 0 1 0 1 1 2 2 0 0 0 1 1 1 1 0 0 0 0 1 0 0 2 0 0 1 0 2 2 2 1 2 2 0 0 0 1 0 0 0 1 0 0 1 1 0 0 0 0 1 1 0 0 0 1 0 0 0 1 2 1 2 0 1 2 1 1 1 2 0 2 0 2 2 0 0 0 1 2 0 0 0 0 0 0 0 0 0 0 0 0 0 1 1 0 0 1 1 0 0 0 2 0 0 0 0 0 0 1 0 0 0 0 2 2 2 0 1 2 1 1 0 1 1 1 2 0 1 0 0 2 2 0 1 2 0 2 1 0 0 0 2 0 2 1 1 0 2 0 2 0 0 0 0 0 0 2 1 2 0 0 2 2 0 0 0 0 1 0 0 2 2 1 1 0 1 1 2 2 0 0 0 0 0 0 2 0 0 0 0 1 0 1 0 1 0 1 0 0 0 1 0 0 0 1 1 1 0 0 1 0 0 0 0 0 0 0 0 0 0 0 0 0 1 0 0 0 0 1 0 0 1 0 1 1 1 0 0 0 0 2 0
178 0 0 0 0 1 1 1 1 1 1 1 0 2 1 0 0 2 0 0 0 0 0 2 2 0 0 0 2 2 0 2 2 2 2 0 2 0 0 0 0 0 0 0 1 1 1 0 0 2 1 0 0 0 2 2 0 1 2 0 0 1 0 1 0 1 0 0 0 0 0 2 2 1 1 2 1 2 2 0 2 2 1 0 1 0 0 0 2 2 0 1 1 2 0 0 0 1 1 1 1 1 0 1 2 0 2 0 2 0 0 2 0 1 0 1 1 0 1 1 1 0 2 0 1 1 0 0 1 0 0 0 0 0 0 0 0 0 0 1 0 2 2 0 1 2 0 0 0 1 0 2 0 1 0 1 1 0 0 1 1 0 1 0 2 0 0 1 0 0 2 0 1 1 0 0 0 1 1 1 0 2 0 2 1 0 2 2 0 1 1 2 2 1 2 0 0 1 0 0 0 0 0 0 0 2 0 1 1 0 1 0 1 0 0 2 0 0 1 1 1 0 2 0 0 2 2 0 0 1 0 0 0 0 0 0 0 1 1 1 0 1 2 2 0 0 0 0 2 0 0 0 0 0 0 2 1 2 0 2 0 2 0 0 1 0 0 1 0 0 0 2 0 0 0 2 1 1 2 1 1 1 1 2 0 1 0 1 1 2 0 2 0 0 2 0 1 1 0 1 1 0 0 0 0 0 0 1 1 0 0 1 1 1 1 0 1 1 1 0 1 2 1 1 0 0 0 0 1 2 1 1 0 0 0 0 0 1 1 1 2 1 2 1 0 0 0 0 2 1 0 0 0 1 0 1 1 0 0 1 1 1 0 0 0 2 0 1 2 1 1 1 1 1 1 1 1 2 0 0 2 0 0 0 1 0 0 0 0 0 0 0 0 0 2 1 1 0 1 1 0 1 0 2 2 1 0 0 0 0 0 0 0 1 0 1 1 1 0 0 0 0 1 0 0 1 1 0 0 1 1 0 0 1 1 1 0 0 0 1 1 1 0 0 0 1 2 1 2 1 0 1 1 2 1 1 1 2 2 1 1 2 0 0 0 2 0 2 0 1 1 1 1 2 2 0 1 0 0 0 1 0 0 0 2 0 0 2 2 0 1 0 1 0 1 1 1 1 2 1 1 2 1 0 1 2 2 0 0 0 1 1 1 0 0 1 0 2 0 1 1 2 2 2 0 0 0 1 0 1 1 1 0 1 1 0 0 0 2 0 0 2 0 2 2 0 2 1 1 0 1 1 0 0 0 1 1 1 1 0 0 0 0 1 1 0 0 1 1 1 2 2 0 0 0 0 1 2 1 0 2 0 2 0 2 1 1 1 1 1 0 0 1 0 0 0 0 0 0 0 0 1 1 0 0 1 1 1 2 0 0 0 0 0 0 0 0 0 0 1 0 1 0 1 0 0 0 1 0 0 1 0 0 2 0 2 2 0 1 0 1 1 0 2 2 0 0 1 2 1 0 2 1 0 0 2 1 2 2 0 0 0 1 0 1 2 1 1 1 1 0 0 0 0 0 0 2 0 1 0 0 1 2 0 2 1 1 0 0 0 1 1 0 0 0 0 2 0 1 1 0 1 0 0 2 2 1 2 0 0 1 1 1 0 1 2 1 1 2 0 0 0 0 2 0 1 1 0 0 0 0 0 0 2 2 1 2 0 0 0 0 0 0 0 0 0 0 0 0 0 0 0 1 0 0 0 0 0 2 0 0 0 2 0 1 0 2 2 1 2 0 0 1 0 0 0 0 0 0 2 2 1 0 0 0 1 0 1 1 2 0 2 2 0 0 0 0 0 0 0 0 2 0 0 1 1 1 0 0 2 2 0 1 1 1 2 0 1 2 2 2 2 0 1 2 1 1 1 1 0 1 0 1 0 0 2 0 2 2 1 1 2 0 0 0 0 0 0 0 0 0 0 1 2 0 1 1 0 0 0 0 2 0 0 0 1 2 0 1 0 0 0 1 1 0 0 0 1 1 0 0 1 2 0 0 1 1 0 0 0 1 1 1 1 1 0 1 2 0 0 0 2 0 1 2 0 2 1 0 1 0 0 1 0 1 0 1 1 2 1 0 2 1 2 0 1 1 0 1 0 2 0 0 1 0 1 0 1 2 0 0 0 1 1 0 1 0 2 1 1 0 0 2 0 1 0 1 1 2 1 1 1 0 0 0 1 1 0 0 0 0 0 0 0 0 1 1 1 1 0 0 0 0 0 0 0 0 0 0 1 1 0 0 0 1 0 0 0 0 0 0 0
179 1 0 0 1 0 1 2 1 1 1 1 2 2 0 2 0 1 0 1 1 1 1 1 2 0 1 1 2 2 0 2 0 2 2 0 2 1 0 2 2 0 1 0 2 0 1 0 0 1 1 0 1 1 1 1 0 1 0 1 1 1 0 1 0 1 0 1 0 0 0 1 2 1 2 2 2 1 1 1 0 2 0 0 0 0 0 0 2 2 0 1 1 1 0 0 0 1 1 1 0 2 0 1 2 1 2 1 1 1 0 2 0 2 0 2 2 0 0 2 2 0 1 1 0 1 0 0 1 0 0 1 0 0 0 0 0 1 0 2 1 1 0 0 1 0 0 0 0 0 0 1 2 0 0 0 0 1 0 0 0 1 0 1 1 0 0 0 2 0 0 2 0 2 0 0 0 0 0 0 0 1 0 1 1 0 1 1 1 0 0 1 2 2 2 0 1 2 0 0 1 1 1 0 1 1 2 1 1 1 1 0 2 0 2 2 1 0 1 1 2 1 1 0 0 0 0 1 1 0 1 1 0 0 0 0 0 1 1 1 0 1 2 2 0 0 0 0 2 0 0 0 0 0 0 2 1 2 1 2 1 2 1 1 1 0 0 1 1 0 0 1 2 2 1 0 0 1 1 1 1 1 0 2 0 1 0 1 1 2 0 1 2 0 2 2 1 2 0 2 2 0 0 1 0 0 0 0 1 0 0 2 1 2 1 0 0 0 0 2 0 1 0 1 1 0 0 0 0 1 0 2 0 1 0 0 0 0 2 0 0 1 2 0 1 1 1 0 2 1 0 0 0 2 0 0 1 0 0 2 0 0 1 1 1 0 0 0 2 2 2 0 1 1 1 1 2 1 0 0 0 1 1 1 1 0 0 1 1 0 0 0 1 0 2 0 1 0 2 2 0 2 1 0 1 0 0 0 1 0 0 0 0 0 1 1 1 0 0 0 0 2 1 0 0 1 1 0 0 0 0 0 0 2 1 0 0 1 0 0 1 1 0 0 1 2 1 0 0 0 0 1 0 1 0 0 1 2 1 0 1 2 1 0 0 0 0 2 0 0 0 0 1 2 0 1 0 0 0 1 1 0 0 1 1 1 1 0 2 1 1 0 0 1 0 0 1 0 2 1 1 1 1 1 1 0 2 1 0 0 0 2 0 2 0 0 2 1 1 2 1 1 2 2 1 0 0 0 1 2 0 1 0 0 1 0 2 0 0 2 0 0 0 1 1 1 0 0 0 0 1 1 0 0 2 0 0 0 0 1 0 0 1 1 0 0 0 2 1 0 1 2 1 0 1 1 1 2 2 0 2 0 2 2 2 0 2 1 1 1 1 0 1 1 1 1 1 2 2 0 2 0 1 0 0 0 2 1 2 1 0 1 0 0 0 0 1 0 0 0 0 2 0 1 0 1 1 1 0 0 2 0 0 2 0 0 2 0 0 0 0 1 0 0 1 0 1 1 2 0 0 1 1 1 0 1 1 2 2 0 0 0 0 1 1 1 0 2 0 2 0 0 0 0 1 1 1 1 0 0 0 1 2 0 2 2 0 1 2 1 2 1 0 0 1 1 1 0 1 1 0 1 0 1 1 2 2 2 0 0 1 1 0 1 0 0 2 0 0 0 0 0 0 1 0 0 0 0 1 0 0 0 0 2 0 0 1 0 0 0 0 0 0 0 0 1 1 0 0 0 0 0 0 0 0 0 0 0 1 0 0 0 2 1 1 0 2 1 0 1 0 0 1 1 0 0 0 0 2 0 0 0 1 1 1 0 1 0 0 2 0 2 2 1 1 0 0 1 0 0 0 1 0 0 1 1 1 0 1 0 1 0 1 1 0 2 1 2 1 2 0 1 0 1 2 1 1 1 1 0 0 1 1 1 0 0 0 0 0 0 0 0 1 1 2 0 2 1 1 0 0 0 2 1 1 0 2 0 0 0 1 1 0 0 0 1 1 0 2 0 0 0 1 1 2 0 0 1 1 1 2 0 1 0 0 1 1 0 1 1 0 2 0 1 1 0 1 2 0 1 0 1 1 0 2 2 0 2 0 2 0 1 1 0 2 2 0 0 1 0 1 0 2 0 0 0 1 2 0 1 2 2 0 1 0 0 0 1 1 0 0 0 0 2 0 0 1 0 0 0 2 0 1 0 1 0 1 0 0 0 2 0 1 1 0 0 1 0 0 1 0 1 0 0 0 1 1 1 2 0 0 0 1 0 0 0 0 0 0 1 1 1 0 2 1 0 0 0 0 1 2 1
180 0 0 0 0 0 0 1 1 1 0 1 1 1 0 0 1 1 1 1 1 0 0 2 2 0 2 1 0 2 0 0 0 1 2 0 2 0 0 0 0 0 0 0 1 0 0 0 0 0 0 0 1 1 1 0 0 0 1 2 0 0 0 2 0 2 0 1 1 0 0 0 2 0 0 2 2 1 1 0 1 2 1 0 1 0 0 0 1 1 0 0 1 2 0 0 0 0 0 0 2 1 0 1 2 1 1 2 0 2 1 2 0 1 0 1 0 0 0 2 2 0 0 2 0 0 0 0 2 0 0 0 0 0 0 0 1 0 0 0 0 1 0 0 0 2 0 0 0 0 1 0 1 0 0 0 0 0 2 1 2 1 0 1 1 1 1 0 1 1 0 1 0 2 0 0 0 0 0 1 1 2 1 2 2 0 2 0 0 0 0 1 2 1 2 0 2 2 0 0 1 1 0 0 2 0 2 0 1 0 2 0 0 0 1 2 1 0 0 0 1 1 1 1 1 1 1 1 1 0 1 2 0 0 0 0 0 2 2 2 0 0 2 2 0 0 0 0 1 1 1 1 0 0 0 1 2 1 1 1 1 1 0 0 0 0 0 1 1 0 0 1 1 2 0 1 0 0 1 0 0 1 2 2 0 2 0 2 0 1 1 1 0 0 2 0 2 0 0 0 1 1 0 0 0 0 1 0 2 0 1 2 1 2 1 0 1 0 0 0 0 2 0 0 1 0 1 0 1 0 0 0 1 2 0 0 0 0 2 0 0 1 1 0 0 0 2 1 2 1 1 0 0 0 0 1 1 0 0 1 0 0 2 1 2 1 0 2 2 0 0 2 1 1 1 2 2 1 1 0 0 1 0 0 0 0 0 0 0 0 0 0 0 0 2 0 0 0 1 1 0 1 2 0 1 0 1 1 0 0 0 0 0 0 1 1 1 1 0 1 0 0 0 2 0 0 0 0 0 0 0 0 0 2 1 1 0 1 0 0 1 1 0 1 1 2 1 1 2 1 0 1 0 1 0 0 0 2 1 1 2 2 0 0 0 2 1 1 0 1 1 2 1 2 2 0 2 0 0 1 0 0 0 0 2 0 0 0 1 1 1 1 0 2 1 0 1 0 1 1 1 2 2 2 1 0 1 2 0 0 0 2 2 1 0 0 1 2 2 2 0 2 2 2 0 0 0 2 0 0 2 0 0 2 2 0 2 0 1 1 0 1 0 1 1 0 1 0 0 0 2 2 0 0 1 1 1 1 1 1 1 0 0 2 0 2 1 1 1 0 0 0 0 0 0 0 0 2 2 0 2 0 1 1 1 0 1 2 1 1 0 2 2 1 0 0 1 1 1 0 1 1 0 0 1 0 1 1 1 0 0 0 0 0 0 0 1 0 0 0 0 0 0 0 0 0 0 1 0 0 2 0 1 1 0 0 2 0 0 0 0 1 1 1 1 0 2 1 1 0 1 2 1 1 0 2 1 2 2 0 0 0 2 0 1 2 2 0 2 1 1 2 0 0 0 1 1 1 0 0 1 0 2 1 2 1 1 0 1 2 2 0 1 0 0 0 1 1 1 2 1 0 0 2 0 2 2 0 0 1 1 1 0 0 0 1 0 0 1 1 0 1 1 2 0 1 1 0 1 0 1 1 0 2 0 0 0 0 0 0 0 0 0 0 1 0 1 0 0 1 1 0 0 0 0 0 0 0 1 1 1 1 0 0 0 2 0 2 0 0 0 0 0 0 0 0 0 0 0 2 2 2 1 1 1 0 1 2 2 2 1 2 2 0 1 0 0 1 0 0 0 1 0 0 0 2 1 0 0 1 1 0 0 0 2 2 0 2 1 2 1 1 0 0 1 0 0 1 0 0 0 0 1 0 0 0 0 0 1 1 1 0 1 0 1 1 1 0 0 0 0 0 0 2 0 0 0 0 0 1 1 1 0 0 0 2 1 0 2 0 0 0 2 0 2 0 0 0 2 2 2 0 2 0 1 1 0 0 1 0 0 2 0 2 1 0 2 1 0 0 0 2 0 0 1 2 0 1 0 2 0 0 0 0 0 0 2 1 2 0 0 2 2 1 1 1 1 1 1 0 1 1 1 1 1 0 0 1 2 1 1 0 2 2 1 0 1 0 0 0 2 0 0 1 1 0 2 0 0 1 0 2 0 0 0 0 0 0 0 0 0 0 0 0 0 1 1 1 1 0 0 0 0 0 0 0 0 0 0 1 1 0 1 2 2 0 0 0 0 0 0 0
181 1 0 0 0 2 2 2 2 2 1 0 1 0 0 1 0 1 1 1 0 0 0 2 2 0 1 1 1 1 1 0 1 1 2 0 2 2 0 2 2 0 0 2 2 1 1 0 0 0 0 0 2 2 0 1 2 0 1 1 0 1 0 1 0 1 0 1 0 0 0 1 2 0 1 2 2 1 1 0 1 2 0 0 0 0 0 0 1 1 0 0 1 1 0 0 0 0 0 0 1 2 0 1 2 1 1 2 0 2 0 0 0 1 0 1 0 0 1 1 1 0 0 2 0 0 0 0 2 0 0 0 0 1 0 0 1 1 0 1 0 2 0 0 0 0 0 0 0 0 0 0 0 0 0 0 0 0 0 2 1 1 1 1 1 2 1 0 0 2 0 0 0 2 1 0 0 0 1 1 0 1 0 1 0 0 1 0 0 0 0 2 2 1 2 0 0 2 0 0 2 0 1 0 1 1 2 0 1 1 1 0 1 1 1 2 0 1 1 0 1 1 1 0 0 1 1 0 0 1 0 0 1 1 0 0 0 1 1 1 0 1 2 2 0 0 0 0 2 0 0 0 0 0 0 2 0 2 1 1 1 1 2 2 1 0 1 0 1 0 0 1 2 2 1 0 1 1 1 1 1 2 1 1 1 0 1 0 1 2 0 1 0 0 2 0 2 2 0 1 0 0 1 0 0 0 1 0 0 0 0 1 1 0 1 0 0 1 1 0 1 2 0 0 1 0 1 0 2 1 0 2 1 2 0 0 0 0 2 0 0 0 2 1 2 2 0 0 1 1 0 1 0 1 0 1 1 0 0 1 0 0 2 1 2 0 0 1 1 0 0 2 0 0 2 0 2 0 0 0 1 0 1 2 2 1 1 0 0 0 0 1 0 0 2 0 0 1 1 1 0 1 1 0 0 0 1 2 0 0 0 0 0 2 0 2 0 0 0 0 0 2 0 1 2 2 0 1 1 0 0 2 0 1 1 1 0 1 1 1 1 1 0 0 1 1 1 2 2 1 0 1 0 1 1 0 1 2 1 1 1 2 0 1 1 1 1 2 0 1 1 1 2 1 2 0 0 1 1 0 1 0 0 1 2 1 0 2 2 0 1 0 1 2 1 1 1 0 2 2 0 2 1 0 1 1 1 1 0 0 0 1 0 0 0 0 0 2 2 1 1 2 2 2 1 1 1 1 1 1 1 1 0 0 0 1 1 1 1 0 2 2 0 0 2 0 2 0 0 0 0 0 0 1 1 0 0 1 1 1 1 0 0 0 0 0 0 1 1 0 1 2 1 0 1 1 1 2 2 1 2 0 1 1 1 0 1 1 0 0 0 2 0 2 0 0 0 0 0 0 0 0 0 1 0 0 0 1 1 2 1 0 1 1 0 0 1 0 1 0 0 0 0 0 0 2 2 1 0 0 2 0 0 2 0 0 2 0 0 1 0 0 0 1 1 1 2 0 0 1 1 1 1 0 0 2 2 2 2 0 0 0 0 1 1 1 1 2 0 1 0 1 1 0 0 1 1 1 0 0 0 0 1 0 1 0 1 0 1 1 2 0 0 1 0 0 1 1 2 2 0 2 0 1 1 2 1 2 0 0 0 0 0 0 0 1 0 0 1 1 0 1 1 2 1 1 1 0 0 0 0 0 1 2 1 0 0 0 0 1 1 1 0 0 1 0 1 0 0 1 1 0 0 0 0 0 0 0 0 0 0 0 1 0 1 1 2 1 0 2 0 1 1 0 0 0 0 0 1 1 1 0 0 0 0 1 0 2 2 2 0 2 1 0 0 0 1 1 0 0 0 1 0 0 0 1 2 0 0 2 2 2 2 2 0 2 0 2 1 1 0 1 0 1 2 1 1 1 1 0 1 0 2 0 0 2 2 0 2 1 1 0 0 0 0 0 0 1 1 0 0 1 0 2 0 0 0 0 0 0 0 2 0 1 0 0 0 0 1 0 0 0 1 1 1 1 0 0 2 2 2 0 2 0 0 0 0 1 0 0 0 2 1 1 2 1 1 0 0 1 0 0 0 1 2 2 0 1 0 1 0 0 0 0 1 1 1 2 1 0 0 2 2 1 0 1 1 1 0 0 2 2 0 1 0 1 1 2 2 0 0 0 0 1 1 1 0 2 1 2 0 0 1 0 1 0 1 1 1 0 1 0 0 0 1 1 1 0 0 0 0 0 0 0 0 0 0 0 1 1 0 1 0 0 0 0 2 0 0 0 0 0 0 1 0 0 0 0 0 0 2 0
182 0 0 0 0 1 1 2 1 2 1 1 1 1 0 1 0 1 0 1 1 1 0 2 2 0 1 1 0 1 1 1 1 2 0 2 0 0 0 1 0 1 0 1 2 1 1 0 0 1 0 0 1 1 1 0 0 1 1 0 1 2 0 1 0 1 0 0 1 1 0 0 2 0 1 2 2 0 0 0 1 2 0 2 2 0 0 1 1 1 0 0 2 2 1 1 0 1 0 0 1 2 0 2 2 0 2 1 1 1 0 2 1 2 2 2 2 0 1 1 1 0 0 2 0 0 0 1 2 1 0 0 0 0 0 0 0 0 1 0 0 2 0 0 2 2 2 0 0 1 0 2 0 1 0 0 0 1 0 1 1 1 1 0 1 2 1 1 1 1 0 1 0 2 0 0 1 1 0 1 1 1 2 2 2 0 2 0 0 0 0 2 2 1 2 0 1 1 0 0 0 0 0 0 1 0 2 0 1 1 1 0 0 0 2 2 1 0 2 0 2 2 2 0 0 2 2 0 0 1 0 0 0 0 0 0 0 2 2 1 0 0 2 2 0 0 0 0 1 0 0 0 0 1 0 2 1 1 0 0 0 0 0 0 0 0 0 0 2 2 0 1 0 2 0 0 0 1 2 0 0 1 1 1 0 0 0 0 0 1 1 0 1 1 2 1 2 0 0 0 0 0 2 0 1 0 1 0 1 0 0 1 1 1 1 0 0 0 2 0 2 2 1 1 0 0 0 0 0 1 0 1 0 0 0 0 0 1 1 1 1 1 1 0 1 0 0 0 2 1 0 0 0 1 0 1 0 0 0 2 0 0 0 0 0 0 0 2 2 0 0 2 0 0 0 0 1 1 0 0 2 0 0 0 1 1 1 0 0 0 0 0 1 0 2 0 1 0 0 0 0 0 1 1 1 1 1 1 1 1 0 0 0 1 1 1 1 0 0 0 0 0 0 1 0 0 0 0 0 0 1 0 0 1 0 1 0 1 0 0 2 0 0 0 2 2 1 0 2 1 0 0 2 2 2 2 2 2 0 1 1 1 0 0 0 1 1 1 0 1 0 0 2 1 0 1 0 0 0 1 0 0 0 0 2 0 0 1 1 0 1 1 0 1 1 1 1 1 1 2 0 2 1 1 1 0 1 2 0 0 0 2 1 0 0 0 0 2 2 2 0 2 1 1 0 0 0 0 0 2 0 0 0 1 1 0 1 0 1 0 0 2 0 1 1 0 1 1 1 0 0 0 0 0 2 1 1 0 0 1 0 0 1 2 0 1 1 2 2 0 2 2 0 0 1 0 1 1 1 1 1 0 0 0 0 0 0 2 2 1 0 1 0 0 0 2 0 0 0 0 0 1 1 1 0 1 1 1 2 1 1 0 1 1 1 1 1 0 0 0 0 1 0 0 0 1 1 1 0 0 0 0 1 1 0 0 1 0 0 0 0 0 0 0 1 1 2 1 1 0 1 1 0 2 2 2 1 1 1 0 0 0 2 0 2 2 0 2 0 2 2 0 0 0 0 1 1 0 1 0 0 2 2 2 2 1 1 0 1 1 1 1 0 0 0 0 2 0 1 1 0 2 0 0 2 2 2 1 1 0 1 1 0 0 0 1 2 1 0 0 0 0 0 1 1 0 0 0 1 0 1 1 0 2 0 0 1 0 0 1 0 0 0 0 0 1 1 0 0 0 0 0 0 0 0 1 1 0 1 0 0 0 1 0 0 1 1 2 0 0 0 0 2 0 2 1 0 0 1 1 2 2 1 1 1 0 1 1 1 1 0 1 2 2 0 1 0 0 0 0 1 1 0 0 2 1 0 0 0 2 2 0 0 0 1 2 1 1 1 2 2 2 0 2 2 2 2 1 1 0 0 1 2 1 0 1 1 1 1 0 0 0 1 1 1 0 1 0 0 0 0 0 2 1 1 0 2 0 0 1 0 1 0 0 1 0 0 0 2 0 0 0 1 1 1 1 0 2 2 0 0 1 2 1 0 1 0 0 1 1 2 2 0 2 2 0 2 2 0 0 0 2 1 1 1 2 0 1 0 1 0 0 0 0 1 1 1 1 2 0 0 2 1 1 0 1 0 1 0 1 2 2 0 1 0 0 1 1 1 0 0 1 1 0 0 2 0 0 0 0 2 0 1 1 1 0 1 0 0 0 1 0 0 0 2 1 2 0 0 1 0 0 0 0 0 1 2 0 1 1 0 0 0 0 0 0 0 0 0 1 1 0 0 0 1 0 0 0 0 0 2 0
183 1 0 0 1 0 1 2 2 2 1 0 1 1 0 0 1 2 2 2 2 0 0 1 1 0 0 1 0 1 0 0 0 2 2 0 2 1 0 0 0 0 0 1 2 2 2 0 0 0 1 0 0 0 2 0 0 0 1 1 0 2 1 1 0 1 0 0 0 0 0 1 2 0 0 2 2 1 1 1 1 2 0 2 2 0 2 1 2 2 1 1 1 1 0 0 0 1 1 1 2 2 0 0 2 0 2 1 1 1 0 2 0 1 0 1 1 0 0 2 2 0 2 0 0 2 0 0 1 0 1 1 0 0 0 0 0 0 0 0 0 2 0 0 1 1 1 0 0 1 0 1 0 0 1 0 0 0 0 2 1 0 0 2 2 1 1 0 2 0 0 2 0 2 0 0 0 1 0 1 1 0 1 2 2 0 2 2 0 1 1 2 2 1 2 0 0 2 0 0 0 1 0 0 1 1 1 1 1 0 2 0 1 0 1 2 0 0 1 0 1 2 1 1 2 1 0 0 0 0 0 0 0 1 1 0 0 2 2 1 0 0 2 2 0 0 0 0 0 0 0 0 0 0 0 2 1 1 0 0 0 0 0 0 0 0 0 0 2 1 0 1 1 2 0 1 1 0 2 0 0 1 2 2 1 1 1 0 0 2 0 2 1 0 2 1 1 0 0 0 1 0 0 1 0 0 0 1 1 1 0 1 1 1 0 0 1 0 2 0 2 2 1 1 1 0 0 0 1 0 0 1 0 1 0 0 0 1 1 1 1 1 2 0 2 2 0 1 2 1 1 0 0 1 0 1 0 0 0 2 0 0 0 0 0 0 0 1 2 0 0 2 0 0 0 0 2 2 0 1 1 0 0 0 1 0 0 0 0 1 0 1 1 0 2 0 0 0 1 1 0 1 0 1 2 1 0 1 0 0 0 0 0 1 0 1 1 0 0 0 0 2 0 1 0 1 2 0 0 0 0 0 0 2 1 1 0 0 0 0 1 1 0 1 1 1 1 1 1 1 0 1 0 1 0 0 0 1 0 1 1 1 1 0 0 1 0 1 0 1 1 2 1 1 2 0 2 1 1 0 1 1 0 0 2 0 0 1 1 0 0 1 0 0 0 0 2 0 1 1 1 2 0 0 0 0 2 1 0 0 0 1 0 1 1 0 0 2 2 2 0 2 1 1 0 1 1 1 0 1 1 0 0 1 1 0 1 1 1 0 0 2 0 2 2 1 1 1 1 1 0 1 0 0 0 0 0 1 1 0 0 0 1 1 0 0 0 1 1 0 1 1 2 0 1 2 2 2 2 2 2 0 2 2 2 0 2 0 0 0 1 2 1 0 2 1 0 0 0 0 0 1 0 0 2 0 0 0 1 2 1 1 0 1 0 1 0 0 0 0 1 1 0 0 0 2 2 1 0 0 1 0 0 2 0 0 2 0 1 0 1 0 0 2 2 1 1 1 1 0 1 1 1 1 0 1 2 2 2 0 0 0 1 0 0 2 2 1 0 1 1 0 1 0 2 2 0 2 0 0 0 0 2 1 1 1 1 0 1 1 1 1 0 0 1 0 2 0 0 0 0 1 0 1 0 1 2 2 0 0 1 1 0 0 0 1 0 0 1 0 0 0 2 2 0 2 2 0 1 0 0 0 0 2 0 0 0 0 0 1 1 1 0 0 1 0 1 0 0 1 1 1 0 0 0 0 0 0 0 0 0 0 2 0 2 0 2 1 0 1 0 1 0 0 1 0 0 1 0 2 2 1 0 1 2 0 2 2 1 2 1 1 2 1 1 1 0 0 1 0 0 0 0 1 0 1 1 0 0 1 1 0 1 1 0 2 0 1 2 2 1 2 0 2 2 2 1 0 2 0 1 1 1 1 0 0 0 0 0 0 0 0 0 0 0 0 0 2 1 0 0 1 0 2 0 0 0 1 1 0 0 2 1 0 0 0 1 0 1 0 0 0 1 1 1 0 0 1 1 2 2 0 2 1 1 1 0 0 0 0 2 1 1 0 2 2 1 1 0 0 0 2 0 1 1 1 0 2 0 1 0 1 0 0 0 0 2 2 2 2 0 2 1 2 0 2 1 1 0 0 2 1 1 1 1 1 0 0 0 0 0 0 2 1 0 2 0 0 0 0 2 0 1 0 1 0 1 1 1 2 0 2 0 0 1 1 2 0 0 0 0 0 0 1 1 1 1 0 2 1 0 1 0 0 0 0 1 0 1 0 0 1 0 2 1 0 0 0 0 0 2 1
184 1 0 0 1 0 2 1 1 1 1 1 0 1 0 1 0 1 0 1 1 1 0 1 1 0 1 1 1 2 1 0 0 1 2 0 2 2 0 1 1 0 0 0 0 0 1 0 0 1 1 0 1 1 1 1 0 0 0 2 0 0 0 1 0 0 0 1 0 0 0 1 2 1 2 2 2 1 1 0 2 2 0 1 1 0 0 0 2 2 0 0 2 0 0 0 0 0 0 0 2 2 2 0 2 0 2 0 2 0 0 1 0 2 0 1 0 0 0 0 0 1 1 1 0 1 0 0 2 0 0 0 0 1 0 0 1 0 0 1 2 0 0 0 1 1 0 0 0 0 0 0 0 2 2 0 0 0 0 0 0 2 0 1 0 1 1 0 1 1 0 1 0 2 0 0 0 1 0 0 0 0 1 2 1 0 2 2 0 1 1 2 1 0 1 0 1 1 0 0 0 1 0 1 1 0 2 0 0 0 2 0 0 0 1 2 1 0 2 1 2 1 2 0 0 0 0 0 0 1 0 0 0 0 0 0 0 2 2 2 0 0 2 1 0 0 0 1 1 1 1 1 0 0 0 2 1 2 1 1 1 1 0 0 0 0 0 0 2 0 0 1 1 2 0 1 0 1 1 1 1 1 0 1 1 0 0 0 0 1 1 1 0 0 1 0 2 1 0 1 1 0 0 1 0 0 1 0 1 0 0 1 2 1 1 0 0 1 0 0 0 2 1 1 0 0 1 0 1 1 0 2 0 1 0 0 0 1 1 1 1 1 1 0 0 0 0 0 1 0 1 0 0 1 0 1 1 0 0 0 0 0 1 1 1 0 0 0 2 2 2 0 0 0 1 1 1 1 0 0 2 0 0 0 1 1 1 0 0 0 0 0 1 0 1 1 0 1 0 0 0 0 1 0 1 0 0 0 0 0 0 0 0 0 1 1 0 0 0 0 0 2 0 1 0 0 2 0 0 0 1 0 0 2 0 0 0 1 0 0 1 1 0 0 0 1 2 1 1 0 0 2 1 1 1 1 1 1 1 1 0 0 0 0 0 2 1 2 0 2 1 1 1 2 1 0 1 0 0 0 1 1 0 0 2 1 0 0 1 0 1 1 0 1 1 0 2 0 0 2 0 2 0 1 0 0 1 1 0 0 0 2 1 0 0 1 0 2 1 2 1 2 1 1 0 1 1 1 0 1 1 1 0 0 0 0 2 1 0 1 0 1 0 2 2 0 2 0 0 0 1 1 0 0 0 2 0 0 1 1 1 0 0 1 1 0 0 1 1 1 1 1 1 0 1 1 1 1 1 1 2 0 1 0 0 0 0 1 1 1 1 0 0 0 0 0 0 0 0 0 0 2 1 0 1 1 1 2 2 1 1 0 0 1 0 1 0 0 0 0 0 1 0 0 0 0 1 0 0 0 0 0 0 1 0 0 2 0 0 0 1 1 0 0 0 0 2 0 0 1 0 1 1 1 1 1 2 2 2 0 0 0 0 1 0 1 2 1 0 0 0 0 1 0 0 1 2 2 1 1 0 0 2 1 2 1 1 0 1 2 2 0 1 1 1 1 2 0 1 1 0 1 0 1 0 1 1 2 0 1 1 1 0 1 0 1 0 1 1 0 0 0 0 2 1 0 0 0 0 0 0 0 2 2 2 1 0 0 0 0 0 0 0 0 2 0 2 0 1 1 0 1 2 0 0 1 0 0 1 1 0 1 1 0 1 1 2 1 0 2 1 1 0 1 0 0 0 0 0 0 1 1 2 0 1 0 1 2 2 1 0 1 2 1 0 1 0 1 0 0 0 1 0 0 1 1 1 1 1 1 1 0 0 0 2 2 0 2 1 2 1 1 1 0 2 0 0 2 0 0 0 0 1 1 1 0 0 1 0 0 0 0 2 2 2 0 2 0 0 0 0 0 1 2 0 0 1 1 0 0 0 2 0 0 0 2 1 0 0 0 1 0 1 1 2 0 0 1 2 1 2 0 1 0 1 2 0 0 0 0 2 2 0 2 2 1 2 2 0 0 0 2 0 2 2 1 0 1 0 1 1 0 0 0 0 0 1 0 1 1 0 1 1 2 0 2 0 0 0 0 2 1 0 1 0 0 0 1 1 0 0 0 1 0 0 1 0 0 0 1 1 0 1 1 0 0 1 1 2 1 1 1 0 0 1 1 1 0 0 2 0 1 0 0 0 0 0 0 1 2 0 2 0 1 0 0 1 0 1 0 0 0 0 2 0 0 0 0 0 0 0 0
185 1 0 0 0 0 0 2 1 1 1 0 0 2 0 2 0 2 1 0 0 0 1 2 2 0 1 2 0 0 1 0 1 1 0 0 1 0 0 0 0 0 0 1 2 0 0 0 0 1 0 0 0 1 1 1 0 0 2 1 1 2 0 1 1 1 1 1 0 1 1 1 2 0 2 2 2 1 1 2 0 2 0 1 1 0 0 0 1 2 0 0 1 1 1 1 0 1 1 1 1 2 0 0 1 1 1 2 0 2 0 1 0 1 0 1 1 0 1 1 1 0 1 1 0 1 0 0 1 0 0 0 0 0 1 0 1 0 0 2 0 2 0 0 2 2 1 0 0 0 0 1 1 1 0 1 1 1 0 1 0 0 0 0 1 1 0 0 1 1 0 0 2 0 1 0 0 0 0 0 0 0 0 0 0 0 0 2 0 1 1 2 2 1 2 1 2 1 0 0 0 1 0 1 0 1 1 1 1 0 0 0 1 0 2 1 1 1 1 0 0 0 2 0 0 1 1 0 1 1 1 1 0 0 0 0 0 2 2 2 0 0 2 2 0 0 0 0 2 0 0 0 0 0 0 1 2 0 0 0 0 0 0 0 0 0 1 0 1 1 0 1 1 2 0 0 0 0 0 0 0 0 2 0 2 0 0 2 1 2 0 1 1 0 2 1 2 1 1 0 2 1 0 1 0 1 0 0 1 0 0 0 1 1 2 0 1 0 1 0 2 1 1 0 0 0 0 0 0 1 0 1 1 1 0 0 0 0 2 0 0 0 2 0 1 1 1 0 2 1 1 0 0 1 0 1 1 0 0 1 1 1 2 0 2 0 0 1 1 0 0 2 2 2 0 1 1 1 0 0 1 1 0 0 0 0 0 1 1 0 0 0 0 0 1 1 0 0 1 1 0 1 1 0 1 0 0 0 0 0 0 1 0 1 1 2 0 0 0 0 1 1 1 1 1 2 1 0 0 0 0 0 1 0 1 1 0 1 0 1 0 2 0 0 0 2 2 0 0 0 0 0 0 0 0 0 0 1 1 2 2 2 0 0 0 2 0 1 0 0 0 1 1 2 1 1 1 0 0 1 0 0 0 1 2 2 0 2 2 0 1 0 0 1 0 0 1 0 0 2 0 2 2 2 2 0 2 1 0 0 0 1 2 1 0 0 1 2 2 1 0 2 2 2 1 0 0 0 0 1 1 1 0 0 1 0 0 2 0 1 1 1 0 1 2 0 1 0 0 0 0 0 0 0 0 0 0 0 1 1 0 0 0 2 1 1 1 2 0 0 0 0 1 0 1 0 0 1 2 0 2 0 0 1 0 0 0 1 0 0 0 1 2 1 0 0 0 1 1 0 0 0 0 1 0 0 0 1 1 2 0 0 0 0 0 0 0 0 0 1 1 2 0 0 0 1 1 2 0 0 0 1 1 1 0 0 2 0 0 1 0 0 0 2 2 1 1 1 2 0 0 2 1 1 1 2 2 2 2 0 0 0 1 1 0 1 1 2 0 0 0 1 1 0 0 2 0 0 1 0 0 1 2 0 1 1 1 0 0 2 2 0 0 0 0 0 0 0 0 0 0 1 0 1 1 2 1 0 1 0 1 1 0 0 0 0 0 1 1 0 0 0 1 2 0 1 1 0 0 0 0 0 0 2 0 0 1 0 1 1 0 0 0 0 2 0 2 0 0 0 0 0 1 0 0 0 0 0 1 0 0 0 2 0 0 0 2 2 0 1 0 1 1 0 0 0 0 0 0 1 2 2 0 0 0 2 0 2 1 2 0 1 2 1 1 1 0 2 0 0 0 2 0 0 0 1 0 0 0 2 2 0 0 0 2 2 0 2 0 0 0 0 0 0 2 1 0 2 0 0 0 0 1 1 0 0 0 1 0 0 0 0 1 1 1 0 1 0 0 0 0 0 0 2 0 0 0 0 1 0 0 2 1 0 0 0 1 0 0 0 0 0 2 0 2 0 0 2 1 0 0 0 1 0 1 2 0 1 0 0 2 0 0 2 1 0 2 2 0 0 0 1 0 2 2 0 1 2 0 1 1 2 0 0 1 0 2 2 2 1 0 2 1 1 0 2 0 1 0 0 1 1 0 1 0 0 0 1 2 1 0 0 2 1 0 0 0 1 1 1 0 0 1 1 0 0 2 0 0 0 2 0 0 0 1 0 2 0 0 0 0 0 0 0 0 0 0 1 1 0 0 0 0 0 0 1 1 0 1 1 1 0 1 2 2 0 0 0 0 0 1 0
186 0 0 0 0 0 0 2 1 2 1 1 0 1 0 0 0 2 2 1 1 1 0 1 1 1 1 1 0 0 2 0 1 1 1 1 1 2 0 2 2 0 0 0 1 0 0 0 0 0 0 0 0 0 2 1 0 0 0 1 0 1 0 0 1 0 1 2 0 1 0 1 2 0 2 2 2 1 1 0 2 2 0 1 1 0 1 0 1 2 0 0 1 1 0 0 0 1 1 1 1 1 0 1 1 1 1 1 1 1 0 2 1 2 1 2 1 0 0 2 2 0 1 1 0 1 0 0 0 0 0 0 0 1 0 0 0 0 0 2 0 2 0 0 2 2 1 1 1 1 0 0 0 0 1 0 1 0 0 2 1 1 0 1 1 1 1 0 1 1 0 2 0 2 0 0 0 0 0 1 1 1 0 0 0 0 0 1 0 0 0 2 0 0 0 0 2 2 0 0 0 0 1 0 1 2 1 1 1 0 1 0 1 0 1 2 2 0 1 0 2 2 2 0 0 1 1 0 0 1 0 0 1 1 0 0 0 1 2 1 0 0 2 1 0 0 0 0 2 0 0 0 0 0 0 1 1 1 1 1 1 1 0 0 1 0 0 1 2 0 0 0 1 2 0 1 0 0 0 0 0 1 2 1 1 0 1 0 0 1 1 0 0 0 2 0 0 1 1 1 1 0 1 0 1 0 1 0 1 1 1 2 1 1 0 0 0 2 0 0 0 2 1 0 1 0 0 0 1 1 0 0 0 2 0 0 0 1 1 0 0 0 2 0 0 0 0 0 2 0 0 0 0 0 0 2 0 0 0 0 0 0 1 1 1 1 0 1 1 0 0 2 2 1 1 0 2 0 0 0 1 0 2 2 2 0 2 0 0 0 1 1 0 0 2 0 0 0 1 1 0 1 1 0 1 0 1 0 0 0 0 0 1 0 1 2 0 1 0 1 0 1 1 2 1 1 1 0 0 1 1 0 1 1 1 0 0 0 0 0 1 0 0 0 1 2 1 1 2 0 0 1 1 1 1 1 1 2 1 1 1 2 0 0 0 2 1 2 0 1 1 2 1 1 1 0 1 0 0 0 1 1 1 1 2 1 0 2 2 0 1 0 1 1 2 0 2 0 1 1 1 2 2 2 2 1 2 2 0 0 0 2 0 0 0 0 0 2 1 1 0 2 2 2 0 0 0 0 1 2 0 0 0 0 0 0 0 2 0 1 1 1 0 1 1 1 0 2 2 0 0 0 1 0 1 1 1 1 1 1 1 0 1 2 0 1 1 1 1 1 1 1 1 0 0 0 1 2 1 0 1 0 2 1 1 1 2 2 2 1 1 1 1 1 1 0 1 1 1 0 1 0 0 0 0 0 1 1 1 2 0 0 0 2 0 2 0 0 0 0 0 1 0 0 0 0 1 1 0 0 1 0 1 1 1 1 1 2 1 1 0 1 0 2 2 1 1 0 1 1 0 2 1 0 0 2 2 1 0 1 1 0 2 0 1 1 1 2 0 2 2 0 1 1 0 2 0 0 1 0 0 0 2 0 2 2 0 0 1 1 1 1 1 0 1 0 1 0 0 1 1 1 0 0 1 1 0 1 0 0 0 0 0 0 0 0 0 2 1 0 0 0 2 2 0 2 2 0 0 0 0 0 0 2 2 2 1 0 1 2 0 0 0 0 2 0 2 0 0 0 0 0 0 0 0 0 0 0 1 0 0 0 2 0 0 0 2 1 0 2 1 0 0 1 0 0 0 0 2 0 0 0 1 0 0 2 0 1 1 2 1 2 2 1 0 1 0 2 0 0 0 2 0 0 0 1 1 0 0 2 2 0 0 0 1 2 1 2 2 2 0 2 0 1 2 1 1 1 1 1 1 0 2 1 0 1 0 0 1 1 1 0 1 0 1 0 1 0 0 0 0 0 1 1 1 0 1 1 1 0 0 2 0 0 1 0 0 0 2 1 1 0 1 0 1 0 0 2 2 2 2 0 0 0 0 2 0 1 0 0 1 2 0 2 2 0 2 2 0 0 0 1 0 1 2 2 0 2 1 0 2 0 0 0 0 0 2 1 1 0 0 1 2 0 1 2 1 0 1 0 2 2 0 0 1 1 1 0 0 0 0 0 2 1 0 1 0 0 0 1 0 0 1 1 1 0 1 1 1 0 2 0 1 0 1 0 1 0 1 1 0 0 0 0 0 0 1 1 1 0 0 0 0 1 0 0 1 0 0 1 1 1 1 2 2 1 0 0 0 0 2 1
187 1 0 0 0 0 1 0 2 0 0 2 0 0 0 0 0 1 1 1 1 0 0 2 2 0 0 2 0 0 2 1 0 1 1 1 1 2 1 0 0 0 0 0 0 2 0 0 0 0 0 0 0 0 2 2 0 0 0 0 2 2 0 2 0 1 1 1 0 0 0 0 2 0 1 2 2 0 0 0 1 2 0 2 2 0 0 0 1 1 0 0 1 2 0 0 0 0 0 0 2 2 0 1 2 1 2 0 1 1 0 1 1 2 1 2 2 0 0 2 2 0 1 1 0 1 0 0 2 0 0 0 1 1 0 0 0 0 0 0 1 1 0 0 0 0 0 1 1 1 0 0 1 1 1 0 0 1 0 0 0 0 1 0 1 2 1 0 0 2 0 0 0 2 0 0 0 1 1 1 0 1 1 2 2 1 1 2 0 0 0 1 2 1 2 0 0 2 0 0 0 0 0 0 0 2 2 0 0 0 1 0 0 0 2 2 0 0 0 0 1 0 1 0 0 0 0 0 0 2 0 0 0 0 0 0 0 2 2 1 0 0 2 1 0 0 0 0 2 0 0 0 0 0 0 2 1 1 0 0 0 0 0 0 0 0 0 1 1 0 0 2 0 1 1 2 1 1 2 0 0 1 1 1 0 0 0 1 0 1 1 0 0 0 2 1 2 2 0 1 1 0 0 0 0 0 0 0 2 1 0 2 1 0 1 0 0 0 0 0 0 2 1 0 0 0 0 0 1 0 0 1 0 0 0 0 0 2 0 2 2 1 1 0 0 0 2 0 1 1 0 1 0 1 0 1 0 1 0 1 0 0 1 1 1 0 0 1 1 0 0 2 0 0 0 0 1 2 2 0 1 1 0 1 2 0 0 0 1 1 1 1 0 0 2 0 0 1 1 1 0 1 0 1 2 1 0 1 0 0 0 0 0 0 2 2 0 0 0 0 0 1 0 1 0 0 1 0 0 0 2 0 0 1 1 1 0 0 0 0 0 1 0 0 0 1 2 0 1 1 0 0 1 1 1 1 1 2 2 0 2 1 0 0 0 1 1 2 0 1 1 1 2 2 0 1 0 2 2 0 1 1 0 0 1 0 0 0 1 1 0 1 2 2 2 1 0 1 1 2 0 1 0 1 0 0 1 2 0 0 0 1 1 2 0 0 1 2 2 1 0 2 2 2 1 1 1 0 1 2 0 1 0 0 0 0 0 1 1 1 1 1 0 0 0 0 0 1 1 0 0 0 0 0 0 0 0 0 1 0 0 0 0 1 0 1 1 1 1 2 0 1 0 0 0 0 1 2 2 1 2 0 0 1 0 0 0 1 1 0 1 1 1 1 1 0 1 0 0 0 0 1 1 0 0 1 2 0 2 0 0 0 0 0 0 0 0 0 0 0 0 1 0 0 0 0 1 1 0 0 0 0 0 1 0 1 2 0 0 0 1 0 0 0 0 0 2 0 1 0 0 2 0 1 0 2 1 2 2 0 0 0 0 0 0 2 1 2 0 0 0 0 0 1 0 1 1 1 1 0 0 0 1 0 1 0 1 1 2 1 1 1 0 0 2 2 2 0 0 0 0 0 0 1 1 1 1 1 1 0 1 1 0 0 0 0 1 2 1 1 0 1 0 2 1 0 1 0 1 0 0 0 0 2 0 0 2 0 2 2 0 0 0 0 0 1 1 2 0 1 1 1 0 0 0 2 0 0 1 1 0 1 2 0 0 0 2 2 0 2 0 0 1 1 0 0 0 0 1 0 2 2 1 1 1 0 1 2 0 2 0 0 2 0 1 0 1 0 0 1 0 2 0 0 1 1 0 1 1 0 1 1 2 2 0 2 0 1 0 0 0 0 0 2 2 2 2 2 1 0 1 0 1 0 0 2 1 2 2 0 0 1 0 0 0 0 0 0 0 0 0 0 2 0 1 0 2 0 0 0 0 2 0 0 1 0 0 0 2 0 0 0 2 0 2 1 0 0 2 1 1 0 2 0 0 0 0 0 0 0 1 0 0 1 1 0 1 2 0 0 0 2 0 1 2 2 0 1 0 1 0 1 0 0 1 1 2 1 1 0 0 1 1 0 0 2 2 0 0 1 2 1 0 2 0 0 0 0 2 2 0 0 2 2 0 1 0 1 0 1 0 0 0 2 2 0 2 0 0 0 2 0 1 0 2 1 1 0 0 0 0 0 0 0 0 1 1 1 2 1 0 1 0 1 0 0 1 0 0 1 1 0 0 1 1 0 0 0 0 0 1 1
188 1 1 0 0 0 1 1 2 1 1 0 0 1 0 1 0 1 1 0 1 0 0 2 2 0 0 1 0 1 1 0 1 2 1 1 1 2 0 1 1 1 0 0 2 0 1 0 0 0 0 0 2 2 0 1 0 1 1 0 1 2 0 0 0 2 0 2 0 0 0 2 2 0 1 2 2 2 2 1 0 1 1 0 1 0 1 0 1 1 0 0 2 2 0 0 0 2 0 0 2 0 0 1 2 1 2 1 1 1 0 2 1 2 1 2 1 0 0 2 2 0 1 1 0 1 0 1 1 0 0 0 0 0 0 0 0 0 0 1 0 2 0 0 0 0 0 0 0 0 0 1 0 1 1 0 0 1 0 1 1 0 0 0 1 2 1 1 1 0 1 0 0 2 1 0 1 1 0 0 0 0 0 1 0 0 1 1 0 0 0 2 1 1 1 1 2 2 0 0 0 0 1 0 0 1 2 1 1 0 2 0 1 0 2 2 0 0 1 1 1 0 2 0 0 0 0 0 0 2 0 0 0 1 1 1 0 2 2 2 0 0 1 1 0 1 1 0 2 0 0 0 0 0 0 1 0 2 0 2 0 2 0 0 0 0 1 0 2 0 1 1 2 2 0 1 0 2 2 1 1 2 2 2 0 2 2 1 1 1 1 0 0 0 2 0 2 1 0 1 2 1 0 1 0 0 0 0 0 0 0 0 1 0 1 0 0 0 0 0 0 2 1 0 0 0 0 0 1 2 0 0 0 1 0 0 0 1 1 0 0 0 2 0 2 2 0 0 2 1 0 0 0 1 0 1 0 0 0 1 1 1 0 0 0 0 0 0 1 1 1 1 0 0 0 0 1 2 1 0 1 1 0 1 1 0 0 1 1 0 0 0 1 0 2 0 2 0 1 1 0 2 1 0 0 0 1 2 0 0 0 1 0 1 0 1 1 0 0 0 1 2 0 1 2 2 1 1 1 0 1 1 0 2 1 1 0 0 0 0 1 0 0 0 1 1 1 2 2 0 0 1 1 2 1 1 1 1 0 1 0 0 0 0 1 1 0 1 0 0 1 1 0 2 1 1 1 0 0 0 1 0 0 1 2 1 0 1 2 0 2 0 1 1 0 1 2 0 1 2 0 2 2 1 2 0 2 1 1 0 1 1 2 0 0 0 0 2 2 0 0 2 2 2 0 1 1 0 0 1 0 1 0 0 0 0 2 1 2 2 0 1 0 1 2 0 2 1 1 0 0 0 0 0 0 2 0 1 0 1 0 0 0 1 1 0 0 1 1 1 1 0 0 0 0 0 0 2 2 2 2 0 0 0 0 0 0 0 0 0 0 1 2 1 0 0 0 1 1 0 0 1 1 0 0 1 1 0 1 1 0 0 1 1 1 1 0 0 0 0 0 0 0 0 0 2 2 1 0 0 0 0 0 1 0 1 2 0 0 0 0 0 0 2 2 1 1 0 1 0 0 2 1 1 1 2 0 1 1 0 0 0 1 1 0 1 0 1 2 0 0 2 0 1 0 2 0 0 0 0 0 0 2 1 1 1 0 1 1 0 1 1 0 2 0 1 2 1 2 2 0 2 0 1 1 2 1 2 0 0 0 0 0 1 0 0 0 1 2 0 0 0 1 2 0 1 1 0 2 0 1 1 0 2 0 1 0 0 1 1 1 1 0 0 0 1 1 0 0 1 1 1 1 0 0 1 0 0 0 0 0 0 1 0 0 1 2 1 0 2 1 0 1 1 0 0 0 0 0 1 1 2 2 0 0 2 0 1 1 2 1 2 2 1 0 1 1 0 1 0 0 1 0 0 1 1 1 0 1 1 2 0 1 1 1 1 0 2 1 2 2 2 1 0 2 0 0 1 1 0 0 1 2 1 0 1 2 0 0 0 0 0 0 0 0 0 0 1 0 1 1 0 1 1 0 0 1 0 0 1 0 2 1 0 0 0 2 0 1 0 1 0 2 0 2 0 0 1 2 2 2 0 2 0 0 0 0 0 0 1 1 1 0 1 2 0 2 2 0 0 1 0 0 1 1 1 1 0 0 2 0 0 1 0 1 1 1 1 2 0 0 2 2 0 1 1 2 2 0 0 2 2 0 2 0 1 1 1 1 0 0 0 1 2 2 2 0 2 0 0 2 0 1 1 0 0 1 1 2 1 1 1 1 1 0 0 0 1 1 1 1 0 0 0 0 0 1 0 0 0 0 0 0 0 1 1 1 0 0 0 0 0 0 0 0 0 0 1 1 1 1 0
189 1 0 0 1 0 1 2 0 2 1 2 1 2 0 1 1 2 1 1 1 0 0 1 1 0 1 2 0 0 1 1 0 2 1 0 2 1 0 0 0 0 1 0 2 1 0 0 0 1 0 0 2 2 0 1 0 1 2 0 0 1 0 2 1 0 1 0 0 0 0 0 2 0 2 2 2 1 1 0 1 2 0 0 0 0 0 0 2 2 0 0 2 2 0 0 0 2 1 1 1 2 0 1 2 1 2 0 2 0 0 2 0 2 0 2 2 0 1 1 1 0 1 1 0 1 0 1 2 1 0 0 1 1 0 0 1 0 1 2 2 0 0 0 0 2 0 0 0 0 0 0 0 0 0 0 0 2 0 1 2 1 0 0 1 2 1 0 1 1 1 1 0 2 0 0 0 0 0 1 0 1 1 2 1 0 2 2 0 1 1 2 0 0 0 0 1 1 0 0 0 0 0 1 1 0 2 1 1 0 2 0 2 0 2 2 1 0 2 1 2 1 2 0 0 2 2 2 1 0 0 0 0 1 1 0 0 2 2 1 0 0 2 1 0 0 0 0 2 0 0 0 0 0 0 2 1 0 0 0 0 0 1 0 1 0 0 0 2 0 0 2 1 1 1 0 0 1 2 0 0 1 2 2 0 2 2 0 1 2 0 1 1 0 2 1 1 0 0 0 0 0 1 1 0 1 0 0 1 0 1 2 2 1 1 0 2 0 1 0 1 2 1 0 1 0 0 0 1 0 0 0 0 0 0 0 0 1 1 0 1 1 1 0 1 1 0 0 1 0 1 0 1 2 1 0 1 0 0 0 0 0 1 0 1 0 0 1 2 1 1 1 1 1 0 0 1 2 1 0 1 1 1 1 2 1 1 1 1 0 0 0 1 0 2 0 0 1 0 0 0 0 1 1 1 0 1 2 0 0 0 0 0 0 1 1 1 0 0 0 1 1 1 1 0 1 1 0 0 1 2 0 0 2 0 0 0 0 0 0 2 0 0 1 1 2 1 1 1 1 0 1 2 2 2 2 2 2 0 2 1 1 0 0 0 2 1 2 0 0 0 0 0 2 0 0 0 0 0 1 1 0 0 1 0 0 1 1 2 0 2 0 0 1 2 0 1 0 1 2 0 2 1 1 1 0 2 2 0 0 0 2 0 1 0 0 1 2 0 2 2 2 2 2 0 1 1 0 0 2 1 1 0 0 0 0 1 1 1 0 1 2 0 1 1 2 0 1 1 0 0 1 1 0 1 0 0 0 0 0 0 2 1 1 0 0 0 1 1 2 0 0 0 0 0 0 0 1 1 0 1 0 1 1 1 0 0 1 0 0 0 1 0 2 0 2 0 1 1 0 1 1 0 0 0 0 1 1 1 2 1 1 0 2 0 0 2 0 1 1 1 2 0 0 0 1 1 1 0 0 1 0 1 2 0 0 2 0 0 0 0 0 0 1 1 1 2 1 1 0 1 1 1 1 1 2 1 2 2 0 0 0 1 0 0 2 1 1 0 0 0 1 1 0 1 2 0 1 1 0 0 0 2 0 1 1 1 1 1 0 1 2 0 1 0 0 0 0 0 0 0 0 0 1 0 1 2 2 0 0 0 0 0 2 0 0 1 1 2 0 0 0 1 2 1 0 0 2 1 1 0 0 0 2 0 0 0 0 1 0 0 0 0 0 1 0 1 1 0 0 0 0 0 0 0 0 0 0 0 1 1 0 1 0 1 1 2 2 1 2 0 0 1 0 0 1 0 0 1 1 1 1 2 0 2 1 1 1 0 2 0 1 2 0 1 0 1 1 0 1 0 2 0 0 1 1 0 0 1 1 2 0 0 0 2 2 0 2 1 1 1 1 0 0 2 1 0 1 1 0 0 1 1 1 0 1 1 1 0 0 0 0 2 1 2 0 1 0 0 0 0 0 1 2 0 0 1 0 0 0 0 1 0 0 0 2 1 0 1 0 0 0 0 2 1 0 0 1 2 2 2 0 2 0 0 0 0 0 1 0 2 1 0 1 2 1 1 2 0 0 0 2 1 1 2 1 1 1 1 1 1 0 0 1 1 1 2 0 2 1 1 1 2 1 0 1 1 1 0 1 2 2 0 1 1 0 1 1 1 0 0 1 1 0 0 0 0 0 0 0 2 0 0 2 2 0 2 2 2 0 2 0 0 0 0 0 0 1 0 0 0 0 0 0 0 2 2 0 0 0 0 0 0 2 0 2 2 0 0 1 1 0 0 1 1 0 1 0 0 0 0 0
190 1 0 0 0 0 0 2 1 2 1 0 0 0 0 0 0 2 1 0 0 0 0 2 2 1 1 2 1 1 1 2 1 1 1 0 2 1 0 0 0 0 0 0 1 0 0 0 0 1 0 0 0 1 1 1 0 1 1 2 0 0 1 0 0 0 0 0 1 1 0 0 1 0 2 1 2 1 1 0 2 2 0 1 1 0 0 0 1 1 0 0 1 1 0 0 0 1 1 1 1 2 0 1 2 0 2 1 1 1 0 2 0 1 1 1 1 1 0 2 2 0 1 1 0 1 0 0 1 0 0 0 1 1 0 0 1 0 0 1 2 0 0 1 1 1 1 0 0 0 0 1 0 0 0 0 0 1 0 2 1 0 0 1 0 0 0 0 2 0 0 2 1 1 0 0 1 0 0 2 2 1 1 1 1 0 1 0 0 0 1 1 2 1 2 0 1 2 0 0 1 0 0 1 1 1 1 0 1 0 1 0 1 0 1 1 0 1 1 0 2 1 2 0 0 1 1 0 0 1 0 0 0 0 0 0 0 1 2 1 0 1 2 1 0 0 0 0 2 0 0 0 0 0 1 2 2 1 1 1 1 1 1 1 1 0 1 0 2 0 1 1 2 2 1 0 1 0 0 0 1 1 2 2 0 1 0 2 2 2 0 2 0 0 2 0 2 1 0 2 2 0 0 0 0 1 0 1 2 0 0 2 1 2 1 0 1 0 0 0 0 2 1 0 0 0 0 0 0 1 0 0 0 2 0 0 0 1 1 0 0 0 2 0 1 1 0 0 2 1 0 0 0 2 0 0 0 0 0 2 0 0 2 1 2 0 0 2 2 0 0 1 0 0 0 1 2 2 0 1 2 1 0 0 0 0 0 0 0 0 0 1 1 0 2 0 1 0 1 1 0 1 2 0 1 0 1 1 0 0 0 0 0 0 1 1 1 0 0 0 0 1 1 0 0 1 0 0 0 0 1 1 0 2 0 0 0 0 0 0 1 1 0 0 0 0 2 0 0 1 1 0 1 2 2 1 2 2 1 0 1 2 0 1 1 1 0 1 0 0 0 1 2 2 2 0 1 0 0 0 1 0 0 0 1 0 0 1 2 1 0 0 0 1 0 0 1 0 1 1 1 2 1 1 1 0 1 1 0 0 0 2 1 1 0 0 1 2 2 1 1 2 2 2 0 0 0 0 0 1 1 1 0 1 1 0 0 1 0 1 0 1 0 1 1 2 0 1 1 0 0 0 0 0 1 1 1 1 0 1 1 0 1 1 0 0 0 1 0 1 1 1 0 0 0 0 0 1 1 1 2 0 0 1 1 0 1 0 0 0 0 1 1 1 1 0 1 0 0 0 0 1 0 0 0 0 1 1 1 1 0 0 0 0 0 0 1 0 0 0 0 2 1 1 1 2 2 2 0 0 1 0 0 1 0 2 2 0 1 0 1 1 0 1 2 1 2 0 2 1 0 1 1 1 0 2 1 1 0 1 0 0 1 0 2 2 1 1 0 0 0 1 0 1 0 1 1 0 0 0 1 1 1 0 0 0 1 1 1 0 0 0 1 0 2 1 2 0 1 2 1 1 0 0 2 2 2 1 0 0 0 1 0 0 0 0 1 2 1 0 0 0 0 2 0 0 0 0 0 0 0 0 0 2 0 1 1 0 1 2 0 0 0 0 0 0 0 0 0 0 0 0 0 0 0 0 1 0 1 0 0 0 0 0 0 1 2 2 0 0 0 0 0 1 1 0 0 0 0 2 2 2 1 0 0 1 0 2 1 2 1 1 2 0 0 0 1 1 0 1 0 1 0 1 0 2 2 0 1 1 2 0 0 0 2 2 0 1 1 2 1 1 0 0 2 0 0 1 0 1 0 0 2 2 0 0 0 1 1 0 0 1 0 0 0 0 0 0 0 1 0 0 0 2 0 0 1 0 1 0 0 1 0 0 0 1 1 0 0 0 0 0 1 2 2 2 1 1 1 1 1 1 1 1 1 2 0 0 1 1 0 2 0 2 2 1 1 1 0 0 0 2 0 2 2 0 0 1 0 2 0 1 0 0 1 1 2 2 2 0 0 2 1 0 0 0 1 1 2 0 0 0 0 1 0 0 0 0 1 1 0 0 1 1 1 2 0 1 0 1 1 0 2 0 0 0 1 1 2 1 1 1 0 0 1 1 1 0 0 0 0 0 0 1 1 1 2 2 2 1 0 1 0 1 0 0 1 0 1 0 0 0 0 2 1 0 0 0 0 0 1 0
191 0 0 0 1 0 2 1 2 1 0 2 0 0 0 0 0 2 2 2 2 2 0 2 2 0 0 1 0 0 0 1 1 1 1 0 2 1 0 0 0 0 0 0 1 0 1 0 0 0 0 0 0 1 1 0 0 0 1 1 1 2 0 2 0 2 0 1 0 0 0 0 2 0 2 2 2 2 2 1 1 2 0 2 2 0 0 0 2 2 0 0 1 2 0 0 0 2 1 1 2 0 0 0 2 1 1 1 1 1 0 2 1 2 1 2 2 0 1 1 1 0 1 1 0 1 0 0 1 0 0 0 0 0 1 0 2 0 0 0 0 2 1 0 0 0 0 0 0 1 0 1 0 0 0 0 0 1 0 0 0 1 0 1 1 1 1 0 1 1 0 1 0 2 0 0 0 0 0 1 1 2 0 1 1 1 0 2 0 0 0 2 1 0 1 0 1 1 0 0 1 0 0 0 1 0 2 2 1 0 0 0 1 0 1 1 1 1 2 1 2 0 2 0 0 1 1 0 0 1 0 0 0 0 0 0 0 2 2 2 0 0 1 1 1 1 1 0 2 0 0 0 0 0 1 1 0 2 0 1 0 1 0 0 0 0 1 1 2 0 0 0 0 1 0 0 0 2 2 2 2 2 2 2 0 2 1 0 0 1 1 1 0 0 2 0 2 0 0 0 1 1 1 0 1 1 0 0 0 0 0 1 2 2 1 0 0 0 0 0 1 2 2 2 0 0 0 0 1 2 0 0 0 1 0 0 0 2 0 0 0 0 1 0 1 1 0 0 2 0 0 0 1 2 1 0 0 0 0 1 0 0 1 1 1 1 0 1 2 0 0 2 2 2 1 1 1 2 1 0 1 1 1 1 2 1 2 0 0 0 0 1 1 0 2 0 0 1 0 0 0 1 2 0 2 0 0 1 1 0 0 1 0 2 0 2 0 0 1 0 0 0 1 1 1 2 1 0 0 0 1 0 0 1 0 1 0 1 0 1 1 0 0 2 2 2 1 0 2 2 0 0 1 1 1 1 1 1 1 0 1 1 1 0 0 1 0 1 0 0 0 2 2 0 2 0 2 1 1 0 0 0 0 1 2 2 0 1 2 1 1 0 0 2 2 0 1 0 1 1 1 1 2 1 2 0 2 1 0 0 0 0 1 1 0 1 1 2 1 1 0 2 2 2 1 1 1 1 1 1 1 0 0 0 1 1 2 0 2 1 1 1 0 2 2 0 2 1 1 0 1 1 0 0 1 0 0 0 0 0 0 0 0 2 0 2 2 1 0 0 0 1 1 0 1 1 1 0 0 0 1 0 0 0 0 0 0 2 2 0 0 2 1 1 0 0 0 0 1 0 0 1 1 0 0 1 2 0 1 1 0 0 0 1 1 0 0 1 0 0 1 1 0 0 0 1 1 1 0 0 1 0 1 0 1 1 1 0 0 1 0 0 0 0 2 1 1 2 1 0 1 1 1 1 1 1 1 1 0 0 0 0 2 1 0 1 1 1 0 0 0 0 1 0 1 2 0 0 2 0 1 1 2 0 1 2 1 0 2 2 2 0 0 0 0 1 2 0 1 1 0 1 0 2 1 2 1 2 0 0 0 0 0 1 0 0 0 0 0 0 1 0 2 2 0 1 2 0 1 0 1 1 0 2 0 0 0 0 0 0 0 0 0 0 0 0 0 0 0 0 0 0 0 0 0 0 0 0 0 1 1 1 2 0 0 0 2 2 0 2 0 0 0 1 2 0 0 0 0 0 1 2 0 0 1 1 1 1 0 2 0 1 2 0 1 0 1 1 0 0 1 1 0 0 1 0 0 0 0 1 1 0 0 0 2 0 2 1 1 1 1 1 0 0 2 1 1 0 1 1 1 0 2 1 1 0 0 0 0 0 0 0 1 1 1 0 1 1 1 0 0 0 1 2 0 0 0 0 0 0 0 1 1 0 0 0 0 0 0 0 0 0 1 1 1 0 0 1 1 1 1 0 2 0 0 0 0 1 0 0 1 1 0 1 2 0 2 2 0 1 0 1 0 1 2 1 1 1 0 2 0 0 0 0 1 1 1 1 1 0 0 1 2 1 0 1 1 0 1 0 2 1 1 1 0 1 2 1 1 0 0 1 0 1 0 1 0 1 0 0 2 0 2 0 0 0 0 1 2 1 1 1 0 0 0 1 2 0 0 0 0 0 0 0 0 0 1 2 1 0 0 0 0 1 0 0 1 1 0 0 0 1 0 1 0 0 0 1 1 1 1 1
192 0 0 0 0 1 2 2 2 1 0 0 0 0 0 0 1 2 1 0 0 0 0 2 2 0 1 2 0 0 2 0 1 1 1 1 1 1 0 1 1 0 0 0 1 0 1 0 0 0 0 0 0 0 2 0 1 0 2 1 1 1 0 1 1 0 0 0 0 1 1 1 2 1 2 2 2 2 2 0 2 2 0 1 1 0 0 0 0 1 0 0 2 0 0 0 0 1 0 0 0 2 0 1 2 1 2 2 0 1 0 1 1 2 2 2 2 0 2 0 0 0 1 1 0 1 0 0 2 0 0 0 0 1 1 1 0 1 0 1 0 2 0 0 0 1 0 0 0 0 0 0 0 0 0 0 1 2 0 1 2 0 0 2 1 1 1 1 0 1 2 0 1 1 1 0 0 1 0 0 0 1 1 2 1 0 2 2 0 2 2 2 2 1 2 1 2 1 0 0 0 1 0 0 0 1 1 1 1 0 2 1 1 0 1 2 0 0 0 0 2 2 2 0 0 1 1 2 2 0 0 0 1 1 1 1 1 1 2 1 0 1 1 1 1 1 1 0 1 1 1 1 0 0 0 0 0 1 0 0 0 0 0 0 1 0 0 0 2 1 0 1 1 2 0 1 0 1 2 1 1 2 2 2 0 0 0 2 1 2 0 2 0 1 2 0 2 1 0 0 0 0 0 2 0 0 0 0 0 0 0 0 1 2 1 1 0 0 0 0 1 2 0 0 1 0 0 0 1 0 0 2 0 1 1 1 1 1 1 1 1 2 2 0 0 0 0 0 2 1 0 0 0 2 0 0 0 0 0 0 0 0 2 0 2 0 0 1 1 0 0 2 1 1 0 1 1 1 1 0 2 0 1 1 2 0 1 1 1 0 0 2 1 0 2 0 1 1 0 0 0 0 0 1 1 0 0 0 0 0 1 2 0 1 1 2 0 0 0 0 0 2 1 0 0 1 1 0 0 0 1 0 0 2 1 1 0 2 0 0 1 1 0 0 2 2 1 1 1 0 1 1 1 1 0 0 0 2 0 1 2 1 0 1 0 1 0 1 0 1 1 2 0 2 1 1 1 0 0 0 0 0 0 0 2 1 0 2 2 0 0 0 0 1 1 1 2 0 0 2 0 2 2 1 2 0 2 1 0 0 0 2 0 0 0 0 0 2 1 1 1 2 2 2 0 1 0 0 0 1 1 0 1 0 0 0 1 0 2 2 1 0 0 0 2 0 1 0 0 1 0 1 0 0 2 0 0 1 0 1 0 0 1 2 1 1 1 1 1 0 0 0 0 0 0 0 0 0 0 0 1 0 1 0 1 0 0 2 2 1 0 0 0 0 0 0 0 0 0 0 0 1 0 0 0 0 0 0 0 1 0 0 0 0 0 0 0 0 0 0 0 1 0 1 0 1 2 2 0 0 1 0 1 1 1 0 1 0 0 0 0 0 0 1 2 1 1 0 2 1 0 1 1 1 1 1 1 2 2 0 0 0 1 0 0 2 1 1 0 1 1 0 0 0 1 2 0 1 1 1 0 0 2 1 2 2 0 0 1 1 1 0 0 0 0 0 0 1 0 1 1 0 0 2 0 2 2 2 0 0 0 0 0 1 0 1 0 0 1 0 0 0 0 2 0 1 2 0 0 0 0 0 0 1 2 0 2 0 0 0 0 0 0 0 2 0 2 1 0 0 0 0 2 0 0 1 1 0 0 0 0 1 2 0 1 0 2 2 0 2 0 0 1 2 1 0 0 0 1 1 2 2 2 0 0 2 0 1 1 1 0 1 2 1 0 0 0 1 0 1 0 2 0 0 0 1 0 1 2 0 1 0 0 1 1 2 0 2 1 1 1 1 0 0 1 0 0 0 2 0 1 1 2 0 0 0 0 1 2 0 0 0 0 0 0 0 0 0 0 0 0 0 0 2 0 0 0 0 0 0 0 1 0 0 0 0 0 0 2 0 0 0 1 1 2 1 0 1 2 2 1 0 2 0 0 0 1 1 1 0 2 2 0 2 1 0 2 1 0 0 0 2 0 1 2 1 1 0 1 1 1 1 1 0 1 0 1 2 2 1 0 2 2 1 0 2 2 0 0 0 2 0 0 1 0 1 1 0 1 0 1 0 0 0 0 1 0 2 0 0 2 0 1 0 2 0 2 2 2 0 2 0 0 2 0 0 0 0 0 0 0 0 0 1 1 1 1 0 0 0 0 0 0 2 0 1 1 0 0 0 0 0 1 2 1 0 0 0 0 1 2 1
193 1 0 0 1 0 1 2 1 2 2 0 0 0 0 0 0 1 0 1 1 1 0 1 1 0 1 1 2 2 1 1 0 2 1 0 2 1 0 0 0 0 0 1 2 0 1 0 0 1 1 0 0 0 1 1 0 0 0 0 1 1 0 1 1 0 1 1 0 0 0 1 2 0 1 2 2 2 2 1 1 2 0 1 1 0 1 0 1 1 0 0 2 2 1 1 0 0 0 0 2 1 1 0 2 1 2 0 2 0 0 1 0 2 0 2 2 0 0 1 1 1 2 0 1 1 0 1 1 0 0 0 0 0 0 0 0 0 0 1 0 2 0 0 1 2 1 0 0 1 0 2 2 0 1 0 0 1 0 0 1 1 0 1 1 0 0 2 0 1 0 1 1 1 0 0 0 0 0 0 0 0 1 2 2 0 2 2 0 0 0 2 0 0 0 0 1 1 0 0 1 1 0 1 1 1 1 1 0 0 1 0 2 0 1 2 2 0 1 1 1 0 2 0 0 2 2 1 0 2 0 1 0 0 0 0 0 2 2 1 0 1 2 2 0 0 0 1 2 0 0 0 0 0 0 1 0 1 1 0 0 0 0 0 1 0 0 1 2 0 0 1 1 2 0 1 0 0 1 0 0 1 1 1 0 1 1 0 0 2 0 2 1 0 2 1 2 0 0 0 2 1 0 0 0 1 0 0 0 0 0 1 1 1 1 0 0 0 0 0 0 2 0 1 0 0 0 1 1 2 0 1 0 2 0 0 0 1 1 0 1 1 1 0 0 0 0 1 2 0 0 0 0 2 0 0 1 0 0 1 0 0 1 0 1 0 0 1 1 0 0 2 0 0 0 0 1 2 1 0 2 1 0 1 1 0 0 0 0 0 0 0 0 1 0 2 0 0 1 1 0 1 1 1 1 0 1 1 0 0 0 1 0 2 0 2 0 0 0 0 0 0 0 1 0 0 0 1 1 1 0 1 1 0 1 0 1 0 0 0 2 0 0 1 1 1 1 0 0 1 0 0 1 2 1 1 1 2 1 1 1 2 0 0 0 2 0 2 0 0 0 0 0 2 2 0 1 0 0 1 2 0 0 1 0 0 1 1 2 1 1 0 0 2 0 0 1 0 2 2 0 2 1 1 2 0 1 2 0 0 0 1 0 0 1 0 0 2 1 1 1 1 2 1 0 1 1 2 0 1 1 0 0 1 1 0 0 1 2 0 1 2 0 0 1 0 2 1 1 0 0 0 0 0 0 0 0 1 0 1 1 0 0 1 1 0 0 1 1 1 1 1 1 0 1 1 1 2 2 2 2 0 1 1 1 1 1 1 1 0 0 2 1 0 1 0 1 0 0 0 0 1 1 0 1 0 0 0 1 1 0 0 0 0 0 0 0 0 0 0 0 0 0 1 0 0 1 2 0 0 2 0 1 1 1 0 2 0 0 0 0 1 0 0 2 1 1 1 1 0 1 1 0 1 0 2 1 2 1 0 0 0 0 0 0 2 1 1 1 0 0 1 1 1 0 2 1 0 0 0 0 1 1 1 1 0 0 1 2 1 2 1 0 0 0 0 1 0 1 1 1 0 0 2 0 2 2 2 0 0 0 0 1 0 0 1 0 0 0 0 1 0 1 1 2 0 0 0 0 0 0 0 0 2 0 1 1 0 1 1 0 0 0 0 0 1 1 0 0 0 0 0 0 0 0 0 0 0 0 0 0 1 2 0 1 0 2 1 0 2 1 0 1 2 0 0 0 0 2 0 0 0 0 1 0 2 0 2 2 2 1 2 1 0 0 0 1 1 1 0 0 1 0 1 0 2 1 1 1 1 1 0 2 2 0 2 0 2 0 0 0 0 0 0 2 0 0 2 0 0 0 0 0 0 0 0 0 1 1 0 0 1 0 0 0 0 0 1 0 1 1 0 1 2 0 1 1 1 0 0 0 1 0 1 0 0 1 0 0 0 0 0 2 0 2 1 1 2 1 0 0 2 2 0 0 0 0 1 0 0 2 1 1 1 1 0 2 2 0 0 0 1 1 1 2 2 0 0 0 1 0 1 0 0 1 0 2 2 1 1 0 2 2 0 0 1 0 1 0 1 2 2 0 1 0 1 1 2 2 0 0 1 1 2 1 2 0 0 0 0 2 0 0 2 1 0 2 0 0 0 0 1 0 0 1 0 2 0 1 2 0 0 0 0 0 0 0 0 1 1 0 0 0 2 0 0 1 0 1 0 0 1 1 1 1 1 0 0 0 0 1 0
194 0 0 0 0 0 0 1 2 1 0 1 1 1 0 0 1 1 1 0 0 0 0 2 2 0 1 2 0 0 2 1 1 1 1 2 1 2 0 2 2 0 0 2 2 0 1 0 0 1 1 0 0 0 0 0 0 0 2 0 1 1 0 0 0 1 0 2 0 0 0 2 1 0 2 1 1 0 0 0 1 2 0 1 1 0 1 0 2 2 0 0 1 2 0 0 0 2 1 1 0 2 0 0 2 2 2 1 1 1 0 2 0 1 0 1 1 0 1 2 2 0 2 0 0 2 0 0 2 0 0 0 1 1 0 0 2 0 0 2 0 2 0 0 1 1 0 0 0 0 1 0 0 0 0 0 0 1 0 2 1 1 1 1 1 2 1 0 1 1 0 1 1 1 0 0 1 2 0 0 0 1 2 2 2 0 2 1 0 0 0 1 0 0 1 0 1 2 0 0 0 0 0 1 0 2 1 2 1 1 1 0 1 0 2 2 1 1 2 1 2 1 2 0 0 2 2 0 0 1 0 0 0 0 0 0 0 2 2 1 0 0 2 2 0 0 0 0 1 0 0 0 0 1 0 1 0 2 0 0 0 0 1 1 1 0 0 1 1 0 0 2 0 2 0 0 0 1 2 1 1 0 2 0 2 0 1 0 0 2 0 2 0 0 2 1 2 0 0 0 1 0 2 0 0 0 0 0 1 0 0 1 1 1 2 0 0 0 1 0 1 2 0 0 0 0 0 0 1 1 0 1 1 2 0 0 0 2 0 1 1 2 1 0 1 0 0 0 1 1 0 1 0 2 0 0 2 0 0 1 0 0 1 0 1 1 0 2 2 0 0 2 0 0 1 1 2 1 0 0 0 2 1 1 1 1 1 1 1 1 1 1 0 0 1 1 0 0 1 1 0 1 0 2 2 0 0 0 0 0 0 1 1 0 1 2 0 0 0 0 0 1 0 2 0 1 1 0 0 0 0 0 0 2 1 1 0 0 0 0 2 0 0 1 2 2 2 1 1 2 0 1 0 1 1 0 1 1 1 1 1 1 1 0 0 1 0 1 0 0 1 1 0 2 1 0 0 0 0 0 0 0 0 1 2 1 0 1 1 0 1 1 1 2 0 0 2 1 1 2 0 1 2 1 2 1 2 0 1 0 2 0 0 0 0 0 0 2 1 1 0 2 0 1 0 1 0 0 1 2 0 1 0 2 2 0 0 1 2 0 1 1 0 1 1 0 0 2 2 0 0 1 1 0 2 2 2 0 0 1 0 1 0 1 0 1 0 2 2 0 1 1 1 0 1 1 1 1 1 1 1 0 2 1 2 1 2 1 1 0 0 2 2 1 0 1 0 0 0 0 0 2 0 0 0 0 1 0 0 1 1 0 0 0 0 0 0 0 1 0 0 1 0 0 0 2 2 2 0 0 0 0 1 0 1 1 1 0 0 0 0 1 0 1 2 2 2 2 1 0 0 1 1 1 0 1 2 2 1 1 1 1 1 2 0 0 2 1 0 0 0 2 0 0 0 1 1 1 2 1 0 1 2 1 2 1 2 1 1 1 1 0 0 0 0 0 1 0 1 1 1 0 0 2 0 2 1 1 0 0 0 0 0 1 0 0 0 2 2 0 0 0 2 2 0 1 2 1 1 0 0 0 0 2 0 0 0 0 0 1 1 1 0 0 0 0 0 0 0 0 0 0 0 0 0 0 0 0 1 1 0 1 1 0 0 1 2 2 0 2 0 1 0 0 0 1 1 0 0 0 1 2 0 1 1 1 1 1 1 1 0 1 1 0 0 0 0 1 0 0 0 2 0 0 1 1 0 0 0 2 2 0 1 1 1 1 1 2 1 1 1 1 0 1 2 1 1 1 1 0 1 0 2 1 0 0 1 0 0 0 0 0 2 2 2 0 2 2 1 0 0 0 1 1 0 0 1 0 0 0 0 1 0 0 0 0 0 0 0 0 0 0 0 2 1 0 0 1 1 0 1 1 2 0 0 0 0 0 1 0 0 1 0 2 2 0 2 2 0 0 0 1 2 0 2 1 1 2 0 2 0 0 0 0 1 1 1 2 1 0 0 2 2 1 0 2 0 1 0 1 2 2 0 0 1 2 1 2 2 0 0 0 2 1 1 0 0 2 0 2 0 0 0 1 2 1 2 0 0 1 1 1 0 1 0 0 0 0 0 0 0 0 0 0 0 1 1 1 1 0 0 0 0 0 0 0 0 0 0 0 0 0 0 1 1 0 1 0 0 1 1 1
195 0 0 0 0 0 0 1 1 2 2 0 0 1 0 0 0 1 0 1 1 1 0 2 2 0 0 1 1 2 1 0 0 1 2 0 2 2 0 1 1 0 0 0 1 0 1 0 0 1 0 0 1 1 1 0 0 0 1 1 0 0 0 0 0 0 0 1 0 0 0 0 1 0 2 1 1 2 2 0 2 2 0 1 1 0 0 2 2 2 1 1 2 2 0 0 0 0 0 0 2 1 0 1 2 1 1 1 1 1 0 2 0 0 0 0 0 0 0 0 0 1 1 1 1 0 0 0 2 0 0 0 0 1 0 0 0 0 0 0 0 2 0 0 1 0 1 0 0 0 0 1 0 1 1 0 0 0 0 1 0 1 0 1 1 1 1 0 1 1 0 1 1 1 1 0 0 0 0 1 1 2 1 2 2 1 1 2 0 0 0 1 2 1 2 0 0 1 0 0 1 0 0 0 2 0 2 0 0 0 1 0 1 0 1 2 1 1 2 0 2 1 1 1 1 1 1 0 0 1 0 0 0 1 1 1 1 2 2 0 0 1 2 1 0 0 0 1 2 0 0 0 0 0 1 1 0 1 1 1 1 1 0 0 1 0 1 0 1 0 0 0 1 2 0 0 1 1 2 0 0 1 1 2 0 2 1 0 0 2 0 1 0 0 2 0 1 1 0 1 1 0 1 0 0 0 2 0 1 0 0 1 1 2 1 0 0 0 1 0 1 1 0 0 1 0 0 0 0 2 0 1 0 1 1 1 1 2 0 1 1 1 2 0 1 1 1 1 2 2 1 0 1 2 1 0 2 0 0 1 1 1 2 2 2 1 0 0 1 1 1 1 1 1 1 1 2 1 1 0 2 0 1 1 2 1 1 0 0 0 0 0 0 0 1 1 0 1 0 0 0 0 1 0 1 0 0 0 0 0 0 0 0 1 0 1 1 0 1 0 1 1 0 2 1 2 0 0 0 0 2 0 0 2 0 0 0 1 0 1 0 0 0 0 0 1 2 0 0 2 0 1 1 1 1 1 1 2 1 2 0 0 0 1 1 1 0 2 0 2 1 2 1 2 0 1 0 1 1 1 1 0 0 0 2 1 0 0 0 0 0 2 0 1 0 0 1 2 2 2 0 2 1 1 1 0 1 0 0 0 0 0 0 0 1 0 0 2 2 1 0 2 2 2 0 1 1 0 0 2 0 2 0 1 2 0 1 1 1 0 1 2 0 2 2 0 1 1 1 0 0 0 0 0 0 0 0 0 1 0 0 0 1 2 0 1 1 2 1 1 1 1 1 0 1 1 1 2 2 2 2 0 2 1 1 1 2 2 0 0 0 1 1 1 1 0 0 0 0 0 0 2 1 1 0 1 2 2 2 2 1 1 0 0 0 0 0 0 0 1 0 1 0 0 0 0 0 1 0 0 0 0 0 2 0 0 2 0 1 0 0 1 0 0 0 0 2 1 1 0 0 1 1 1 0 1 2 2 2 0 0 0 1 1 1 1 0 1 0 0 0 1 1 0 0 1 1 0 0 0 1 0 1 0 0 1 0 1 1 1 1 1 1 1 1 1 1 0 2 2 0 2 0 0 1 1 2 2 0 0 1 1 0 0 0 0 1 0 1 0 0 0 0 2 0 0 1 0 0 0 0 0 0 2 0 0 0 0 0 0 0 0 0 0 0 1 1 0 0 1 1 0 0 0 0 0 0 0 1 0 0 0 2 0 2 0 2 2 0 2 0 0 0 0 0 1 0 0 2 0 1 1 0 0 1 1 1 1 1 2 1 2 2 1 0 1 0 0 0 1 0 2 0 0 1 1 0 1 1 0 0 0 1 1 1 1 0 1 2 2 1 2 0 1 2 1 1 1 1 0 0 1 2 2 0 0 0 0 0 0 0 0 1 1 1 0 1 1 1 0 0 1 0 2 0 0 0 0 0 0 1 2 0 0 1 1 0 0 1 0 0 0 1 1 1 1 0 0 0 0 1 0 2 0 0 0 0 1 0 0 2 0 0 1 1 1 2 2 0 0 0 2 1 1 2 1 1 1 1 0 1 1 0 0 1 1 2 1 0 1 0 1 2 1 1 2 2 2 0 1 1 1 0 2 0 0 0 2 2 0 0 0 2 1 1 1 1 0 0 1 1 0 1 0 1 1 2 0 0 0 0 1 0 0 0 2 1 0 0 1 0 0 0 0 0 0 1 1 1 1 0 1 1 0 0 0 0 0 0 0 0 2 0 2 0 1 0 1 1 1 2 0
196 0 0 0 1 0 2 1 1 1 1 1 0 0 0 0 0 2 0 0 0 0 0 2 2 0 2 2 0 0 2 1 0 0 2 0 2 0 0 0 0 0 0 0 2 0 1 2 0 2 0 0 0 1 0 0 0 1 1 2 0 0 0 1 0 1 0 1 0 0 0 1 2 1 1 2 2 0 0 0 1 2 0 2 2 0 0 0 1 2 0 0 0 2 0 0 0 2 2 2 1 2 0 1 2 1 2 1 1 1 0 1 0 1 0 1 0 0 0 2 2 0 1 1 0 1 0 0 1 0 0 0 0 1 0 0 0 1 1 1 2 1 0 0 2 0 0 0 0 0 0 1 0 0 1 1 0 1 0 1 0 0 0 1 1 1 0 0 2 0 0 0 0 2 0 0 0 1 0 0 0 1 0 2 1 0 2 2 0 2 2 2 1 1 2 0 1 1 0 0 0 1 0 1 2 0 2 1 0 0 2 0 1 0 0 1 1 0 1 0 0 1 2 0 0 2 2 0 0 1 0 0 0 0 0 0 0 2 2 1 0 0 2 1 0 0 0 0 2 0 0 0 0 1 0 2 1 2 0 0 0 0 0 0 1 0 0 1 1 0 0 0 2 2 0 1 1 1 2 0 0 0 2 1 0 2 1 0 1 2 0 1 1 0 2 1 1 1 0 0 1 1 1 0 0 0 0 0 1 0 0 1 1 1 1 0 0 0 1 0 1 2 0 1 0 0 1 0 0 1 0 2 0 2 0 0 0 0 2 0 0 1 2 0 0 0 0 0 2 1 0 0 0 2 0 0 1 0 0 2 0 0 1 1 1 0 0 2 2 0 0 2 0 0 0 1 2 1 1 0 2 0 1 1 2 1 2 1 1 0 0 1 2 1 1 1 1 0 0 0 0 0 0 2 2 0 0 0 0 0 0 0 0 0 2 2 0 0 0 0 0 1 0 1 0 1 2 0 0 0 1 0 0 2 1 1 0 0 0 0 0 1 0 0 1 1 1 0 2 2 0 0 2 2 2 2 2 1 0 1 1 1 1 0 0 1 0 2 0 1 1 0 1 0 0 1 0 0 0 0 1 1 0 0 2 0 0 2 2 0 1 0 0 2 1 0 2 0 1 1 1 2 2 2 2 1 2 0 0 0 0 1 0 0 0 0 0 1 1 2 1 1 2 2 2 0 0 0 1 2 0 0 0 0 1 0 0 0 0 1 1 1 0 1 2 0 2 2 2 0 0 0 0 0 1 0 0 0 0 0 0 0 1 2 0 1 1 0 0 0 0 0 0 0 0 0 0 1 1 0 1 0 0 0 0 0 0 2 2 2 2 0 1 0 2 0 1 0 0 0 0 2 2 0 0 1 1 1 1 2 0 0 0 1 1 1 0 0 1 0 0 1 0 1 0 1 1 1 0 0 2 0 1 2 0 0 2 0 0 1 0 0 0 1 1 1 2 0 2 0 1 2 2 0 0 1 1 1 1 0 0 0 1 1 0 1 2 1 0 0 0 0 0 0 0 1 1 1 0 0 0 1 1 0 1 1 0 1 1 0 0 2 0 1 0 1 2 0 0 0 0 0 0 2 1 2 1 2 0 0 0 0 0 1 0 0 0 1 2 0 0 0 0 2 0 1 2 1 1 0 0 0 1 2 0 0 1 0 1 1 0 0 0 0 0 1 1 0 0 1 1 1 1 0 0 0 0 0 0 1 1 1 1 0 0 1 1 2 1 2 0 0 2 1 0 0 0 0 1 1 1 1 0 1 1 1 1 1 1 2 1 2 1 0 1 0 0 1 0 0 1 1 0 0 0 2 1 0 1 1 2 0 0 0 2 1 0 1 1 1 1 1 0 0 1 0 0 1 0 1 0 0 2 1 0 0 0 1 1 0 0 1 1 1 1 0 1 0 0 0 0 0 0 2 0 0 0 2 0 0 0 0 1 1 0 1 0 0 1 0 0 0 1 1 2 0 0 0 1 0 0 1 1 0 0 1 0 0 0 0 2 0 0 1 1 1 2 2 0 0 0 1 0 1 2 1 1 2 0 1 1 1 1 0 1 1 1 1 1 1 0 2 1 1 0 1 0 2 2 0 0 1 0 2 0 0 0 0 1 1 0 0 1 1 0 0 1 0 0 0 1 0 2 0 0 0 0 2 2 0 2 0 0 1 1 1 1 0 0 1 0 0 0 0 0 0 2 1 1 0 0 0 0 0 0 0 0 0 0 0 0 0 0 2 1 0 0 0 0 0 2 1
197 0 0 0 0 0 0 2 1 2 0 1 0 1 0 1 0 1 1 1 1 1 1 2 2 0 2 2 1 1 2 1 1 1 1 0 2 2 0 1 1 1 1 0 1 1 1 0 0 0 0 0 1 1 1 0 0 0 0 1 1 1 0 2 1 0 1 1 0 0 0 1 2 0 2 2 2 0 0 0 1 1 0 2 2 0 0 1 2 2 1 1 2 2 0 0 0 0 0 0 1 2 0 1 2 1 2 1 1 1 0 2 0 1 1 1 1 0 0 1 1 1 1 1 0 0 0 0 1 0 0 0 0 0 1 0 1 0 0 1 0 2 0 0 1 0 0 0 0 1 0 1 1 0 0 0 0 1 0 0 0 1 1 0 1 2 1 1 1 0 0 1 0 2 1 0 0 2 0 0 0 0 0 2 0 0 2 0 0 0 0 0 1 0 1 0 0 1 0 0 1 0 0 1 0 1 2 0 1 0 1 1 1 1 0 2 0 0 1 0 2 2 1 0 0 0 0 0 0 1 0 0 0 1 1 1 0 2 2 1 0 0 2 1 0 0 0 0 2 0 0 0 0 0 0 2 1 2 0 0 0 0 1 1 1 0 0 0 2 0 0 0 2 2 0 0 1 2 2 2 2 2 1 1 0 1 1 1 1 2 0 2 0 0 2 0 2 2 0 1 2 0 0 0 0 1 0 0 2 0 0 2 1 0 0 0 1 2 0 0 0 2 1 1 0 0 0 0 0 1 0 2 0 1 0 0 0 2 0 1 1 1 2 0 1 1 0 0 2 0 0 0 0 2 0 0 1 0 0 1 0 0 2 0 2 1 0 0 1 1 1 1 1 1 0 0 0 1 1 0 0 1 2 1 1 2 1 0 0 0 0 1 1 0 2 0 1 0 1 1 0 1 0 2 2 1 0 1 0 0 0 1 0 0 1 1 1 0 0 0 0 2 0 0 0 0 1 0 0 0 0 0 0 2 1 1 0 1 0 1 0 1 0 0 0 1 2 0 0 1 0 1 1 2 1 1 1 1 0 1 1 1 0 1 2 0 0 2 0 1 1 2 1 2 1 1 1 0 0 0 1 0 0 0 2 1 0 2 2 0 2 0 0 0 0 1 1 0 1 1 1 1 2 1 1 0 1 1 0 0 0 1 1 1 1 0 0 1 1 2 1 1 1 1 0 1 1 2 0 0 2 0 0 0 0 0 1 1 0 0 1 2 0 0 0 0 1 2 2 0 0 0 0 1 2 0 0 0 0 1 1 0 0 0 0 0 0 2 1 0 1 1 1 0 1 1 1 2 2 1 2 0 2 1 2 1 2 1 0 0 1 0 0 0 0 0 0 0 0 0 0 1 0 0 0 0 2 0 0 1 1 1 0 1 0 1 0 0 0 1 1 2 0 0 0 0 2 1 0 0 1 0 0 2 0 0 2 0 0 0 1 1 0 2 2 0 0 1 1 0 0 1 0 2 0 2 0 2 1 1 1 0 0 0 1 2 0 1 0 1 1 1 1 0 0 1 1 1 1 0 0 1 2 1 1 1 1 0 2 2 2 0 0 0 0 0 2 0 0 0 0 0 0 1 0 1 1 1 1 0 0 0 1 0 0 0 1 1 1 0 0 0 0 2 0 0 0 0 0 0 0 0 0 2 1 1 0 0 0 0 0 0 2 2 2 0 2 1 0 1 1 1 0 0 0 0 0 0 0 0 0 0 2 0 0 0 2 1 0 1 0 0 1 1 0 0 0 0 1 1 1 1 2 0 0 0 0 2 2 2 0 2 2 1 0 1 0 2 0 0 0 2 1 0 0 0 2 0 0 2 2 1 0 0 2 1 1 2 1 1 1 1 0 1 2 1 1 1 0 1 0 0 2 0 0 2 2 2 2 1 1 2 1 1 1 0 1 1 0 0 0 0 0 2 0 0 0 0 1 0 1 2 1 0 0 0 0 0 1 0 0 0 1 0 2 0 0 2 2 1 1 1 1 0 1 2 0 0 0 2 1 1 1 1 2 1 2 2 0 0 0 1 0 1 1 1 0 0 0 1 0 2 0 0 1 0 1 0 1 1 0 1 2 2 1 1 1 0 0 0 2 2 0 2 0 0 0 1 2 1 1 0 2 0 0 0 1 1 0 1 0 0 2 0 0 0 1 0 0 0 1 0 0 1 0 0 0 2 1 1 1 0 1 0 0 0 1 0 0 0 0 0 0 2 0 1 2 0 0 1 1 1 0 1 2 0 0 0 0 0 1 1
198 1 0 0 0 0 0 1 1 2 2 0 1 1 0 1 0 1 0 1 1 1 0 1 1 1 1 2 0 0 1 1 1 1 1 0 2 1 1 0 0 1 0 0 0 0 0 0 0 2 2 0 1 1 1 1 0 0 1 1 0 1 0 0 0 1 0 0 0 1 1 1 2 1 2 2 2 1 1 1 0 1 0 1 1 0 0 1 2 2 0 1 2 0 0 0 0 1 1 1 0 2 0 0 2 1 2 2 0 2 1 2 1 1 1 1 1 0 1 1 1 0 0 2 0 0 0 0 0 0 0 0 0 0 0 0 0 0 0 0 2 0 0 0 1 0 0 0 0 0 0 0 0 1 0 0 0 1 0 1 1 1 0 1 1 1 0 0 1 1 0 2 1 1 0 0 0 2 0 0 0 0 0 1 1 1 0 2 0 0 0 1 1 1 1 1 0 2 0 0 0 1 0 0 1 2 1 0 0 0 1 0 2 0 1 2 0 0 1 1 1 0 1 0 0 1 1 1 0 2 1 1 0 0 0 0 1 2 2 1 0 1 2 2 0 0 0 0 2 0 0 0 0 0 0 1 1 2 0 0 0 0 0 0 1 0 0 0 2 2 0 1 0 1 0 0 1 1 2 2 2 1 2 2 0 2 1 2 0 2 0 0 0 0 2 0 2 1 0 0 0 0 1 0 0 0 0 0 0 0 0 0 1 0 2 0 0 1 0 0 0 2 1 0 1 0 0 0 0 1 0 0 0 1 0 0 0 1 1 1 1 1 2 0 0 0 0 0 2 1 0 0 0 2 0 0 0 0 0 1 0 0 1 0 1 1 0 0 2 2 2 0 0 0 1 0 0 1 0 1 1 0 0 0 2 1 1 0 0 0 0 1 0 0 1 1 0 0 1 1 0 1 1 0 0 0 1 0 0 0 0 0 0 0 1 1 1 0 0 0 1 1 0 2 1 1 1 0 0 0 0 0 1 1 1 0 0 0 0 0 1 1 0 0 1 1 1 1 1 0 0 1 0 1 0 0 0 2 1 1 0 1 1 0 0 1 0 2 0 0 0 0 1 1 2 0 2 0 0 0 1 0 0 0 1 0 0 1 1 0 1 1 0 2 0 0 1 1 2 2 0 2 2 1 2 0 2 1 0 0 0 1 1 1 0 0 1 2 1 0 0 2 2 2 1 0 0 0 1 2 0 1 0 1 1 0 0 1 1 2 0 0 0 1 1 1 1 1 1 1 0 1 0 0 1 1 0 0 0 1 1 0 0 1 0 1 1 2 2 1 1 0 1 0 0 0 0 2 2 0 2 0 1 0 1 0 0 2 2 1 0 0 0 1 1 1 1 1 1 0 1 1 1 1 0 0 0 2 2 2 0 0 0 1 1 1 0 0 2 1 1 1 0 1 0 1 1 0 0 0 1 0 0 2 0 0 2 0 0 0 1 0 0 2 2 1 2 1 1 0 2 2 1 0 0 1 1 2 2 0 0 0 2 0 1 2 2 0 1 0 0 1 0 1 1 2 0 1 0 0 0 0 2 1 2 1 0 1 2 0 2 1 0 0 0 0 0 1 2 2 0 2 0 1 1 2 2 0 1 0 0 0 0 1 1 1 1 1 1 0 0 0 0 2 1 0 1 0 1 0 0 0 0 2 1 1 1 0 1 1 0 0 1 1 1 0 1 0 0 0 0 0 0 0 0 0 1 0 0 0 0 0 1 0 0 0 2 1 0 2 1 1 1 0 0 1 0 0 0 2 2 2 1 0 1 1 1 2 1 2 1 1 2 0 1 0 1 0 0 0 0 1 0 0 1 1 2 1 1 0 1 1 0 0 2 0 1 2 1 1 0 1 0 1 2 1 1 2 0 0 0 0 1 1 0 0 0 1 2 1 0 2 1 1 1 0 1 1 0 0 1 0 1 2 0 0 1 0 0 0 0 1 1 0 0 1 1 0 1 0 0 0 1 1 1 0 0 1 2 2 2 1 1 0 0 1 0 1 0 0 1 1 0 2 2 0 2 2 0 0 0 1 0 2 1 2 0 1 0 1 0 1 0 0 1 1 2 1 1 1 0 1 2 0 0 1 1 1 0 0 2 2 1 2 0 1 1 1 1 0 0 0 2 1 0 1 0 0 0 0 1 0 1 1 1 0 1 2 1 0 2 0 0 1 0 0 1 0 0 1 0 0 0 0 0 1 1 2 2 1 0 0 0 0 0 0 0 0 0 2 1 0 1 2 1 0 0 0 0 0 0 0
199 1 0 0 0 0 1 2 0 2 2 0 0 1 0 1 0 1 0 0 0 0 1 2 2 0 2 2 1 1 1 2 0 2 1 0 2 2 0 1 0 1 1 0 2 0 0 0 0 1 0 0 2 2 0 1 2 2 2 0 1 1 0 1 1 0 1 0 0 0 0 0 1 0 1 2 2 2 2 0 2 2 1 0 1 0 0 0 0 2 0 0 2 0 0 0 0 2 2 2 0 2 0 1 2 1 2 0 2 0 0 1 1 2 1 2 2 1 1 1 1 1 2 0 0 2 0 1 1 1 1 1 0 0 0 0 0 1 0 1 0 2 1 0 0 0 0 0 0 0 1 0 0 1 0 1 1 1 0 2 0 1 1 0 2 1 1 0 0 2 0 1 0 2 0 0 0 0 0 2 2 2 0 2 1 0 2 2 1 0 0 2 0 0 1 0 1 2 0 0 0 2 1 0 0 2 1 0 0 1 1 0 1 0 2 2 0 1 2 0 2 1 2 0 0 0 0 0 0 0 1 1 0 1 1 0 0 2 2 2 0 0 0 0 0 0 0 0 2 0 0 0 0 0 0 1 0 2 1 0 0 0 0 0 0 0 0 1 2 0 1 0 1 1 0 0 1 1 2 1 1 1 0 1 0 0 0 2 0 2 0 0 0 0 2 0 1 1 0 1 1 1 0 0 0 0 1 1 2 0 0 1 2 2 2 1 0 0 0 0 0 2 1 1 1 0 0 1 1 1 0 1 0 2 0 0 0 1 1 1 1 1 2 0 1 1 0 0 2 2 1 0 0 2 0 0 2 0 0 1 0 0 2 1 2 0 0 1 2 0 1 1 0 0 1 0 2 2 0 0 2 0 1 1 2 0 2 0 0 0 0 1 1 0 1 1 0 0 1 1 0 1 1 1 1 0 1 1 0 0 0 1 0 0 1 1 0 0 0 0 0 0 0 2 0 0 2 0 0 0 0 0 0 2 1 1 0 1 0 0 2 0 0 0 0 1 2 1 1 0 0 1 0 1 2 0 2 2 0 1 1 1 0 2 0 0 0 2 0 0 0 0 0 2 1 0 0 1 1 0 1 1 0 0 1 0 0 2 2 0 1 0 0 1 1 0 1 1 1 2 0 1 1 0 1 2 2 1 0 0 0 0 0 0 1 0 0 2 0 0 1 2 2 2 0 2 2 0 1 2 0 1 0 2 2 0 1 0 2 2 0 0 0 2 2 1 1 1 1 0 0 0 0 0 1 1 1 1 1 1 1 0 1 1 0 0 0 1 1 1 1 1 2 0 1 2 2 2 2 1 2 0 0 0 0 0 0 0 0 0 0 2 0 1 0 0 1 1 1 0 1 1 1 0 0 1 1 1 1 2 0 0 0 1 0 0 1 0 2 0 0 2 0 0 0 1 1 1 0 0 2 0 0 2 0 0 2 0 0 0 1 0 0 1 1 1 2 2 0 0 1 2 1 1 1 2 1 2 2 0 0 0 1 0 2 2 1 0 0 1 1 0 0 0 0 2 0 1 0 0 0 0 1 0 1 0 1 1 1 1 2 0 0 0 2 1 2 1 1 1 0 1 0 0 1 1 2 2 0 0 0 0 1 0 0 2 2 1 1 0 0 0 0 2 0 1 1 1 2 0 1 1 1 1 2 2 0 0 0 2 2 2 1 0 1 0 1 0 0 1 0 1 0 0 0 0 0 0 0 0 0 0 1 1 0 1 2 2 0 1 0 0 0 1 0 0 0 0 1 1 2 2 1 1 1 0 1 2 1 2 0 1 2 0 1 0 0 0 1 0 0 0 0 0 1 0 1 0 0 2 2 0 1 1 0 2 0 2 1 2 1 1 0 0 1 1 0 1 1 0 1 0 2 2 0 0 0 1 0 0 0 0 1 1 1 0 1 1 1 0 0 0 0 2 0 0 0 1 0 1 0 2 0 0 0 0 1 0 2 0 0 0 1 2 1 0 0 0 0 0 2 0 1 1 1 1 0 0 1 0 0 1 0 2 2 0 2 1 0 0 0 1 0 1 2 1 1 1 0 1 0 2 0 1 0 1 2 1 1 0 0 1 1 1 1 2 2 0 1 0 2 2 0 1 0 0 0 1 1 0 0 0 2 1 0 1 0 0 0 0 1 0 0 2 2 0 2 1 1 1 0 2 0 0 0 0 0 0 0 1 0 1 0 2 2 1 1 2 1 0 0 0 0 2 0 1 1 0 0 0 0 1 1 2 1 0 0 1 1 0 1 0
[truncated: 1,606,808 more chars]
