# Supplementary material for: KNN-MDR: a learning approach for improving interactions mapping performances in genome wide association studies
Source: BMC Bioinformatics. 2017 Mar 21;18:184. doi: 10.1186/s12859-017-1599-7 (PMC5361736; doi:10.1186/s12859-017-1599-7)
Supplement: Supplementary file 3 — The data set(s) supporting the results of Table 2. (ZIP 28603 kb) [file 12859_2017_1599_MOESM3_ESM.zip › 3/SINAN/S10/mkallsimul.dat]

1 0 2 1 0 0 0 1 1 0 1 0 1 1 0 0 1 1 1 1 0 1 1 0 2 0 0 1 2 1 2 1 0 1 0 0 2 2 0 2 0 0 0 0 0 0 0 0 1 1 1 0 0 0 1 0 0 1 0 0 1 1 0 1 1 1 1 1 0 0 0 0 1 0 0 1 1 0 1 1 1 2 0 0 2 0 0 0 1 2 0 0 1 0 0 0 0 1 0 1 0 0 0 0 2 1 2 1 1 1 0 1 2 2 2 2 2 0 0 0 2 0 2 0 0 0 0 0 2 0 2 0 0 0 0 0 0 0 0 1 1 0 0 0 0 0 0 0 0 0 0 0 0 1 0 0 0 0 0 0 1 0 1 1 2 2 0 0 0 2 0 1 1 1 1 1 1 0 0 0 0 0 0 0 0 0 0 1 0 0 0 1 2 2 2 0 0 1 0 1 0 0 0 1 1 0 2 1 2 0 0 0 2 1 1 2 0 0 2 1 1 1 2 0 1 1 1 1 0 0 0 0 0 0 0 0 0 1 2 1 1 0 1 1 1 0 0 0 2 0 0 0 0 1 1 0 2 0 0 0 0 0 0 1 1 0 1 0 2 1 0 0 2 2 1 1 0 1 2 0 1 0 0 1 2 1 0 2 1 2 0 1 0 1 2 1 2 1 1 1 1 0 1 1 0 0 1 2 1 0 0 0 1 0 0 0 2 1 0 0 0 2 1 0 0 0 2 0 1 0 2 1 0 0 0 0 0 1 1 0 0 0 2 0 0 0 0 1 1 0 0 1 0 0 0 2 0 0 0 2 2 2 0 0 0 0 0 2 2 0 0 0 1 2 1 1 1 0 2 0 0 2 0 1 1 0 0 0 0 0 0 0 0 2 2 0 1 0 0 0 0 0 0 2 0 0 0 1 0 0 0 1 1 0 1 0 0 0 1 0 1 1 1 0 0 0 0 1 1 0 1 0 0 0 0 0 1 1 0 1 0 2 1 2 0 2 0 1 1 0 0 0 1 2 1 1 1 0 0 0 0 0 0 1 0 1 0 0 2 0 0 0 2 0 1 1 0 0 0 0 0 2 1 0 1 0 1 1 0 0 0 0 0 1 0 0 0 1 1 1 0 0 2 1 1 1 2 0 1 1 1 0 0 0 0 2 1 1 1 1 1 2 1 1 1 1 0 0 0 1 1 0 0 0 2 0 1 1 1 1 0 1 0 1 2 2 1 2 2 0 1 1 0 0 2 1 1 0 0 1 1 0 0 0 0 0 2 0 0 0 1 2 2 0 1 0 1 2 2 2 0 0 1 0 0 0 1 1 1 1 0 0 1 1 1 0 1 1 1 1 0 1 0 1 0 2 1 0 1 1 0 0 0 0 0 0 0 0 1 0 0 0 0 1 1 1 0 2 0 0 1 0 0 2 0 1 2 0 2 1 2 1 2 2 0 0 0 1 1 0 0 1 1 2 0 0 1 0 2 0 0 0 1 1 1 1 2 2 0 2 0 1 0 1 0 2 0 0 1 1 1 1 0 1 2 1 0 0 0 0 2 0 1 1 1 0 1 0 0 0 0 0 0 0 1 1 1 2 0 0 0 0 0 2 0 1 0 2 0 0 0 0 1 2 0 2 1 2 1 0 0 1 0 2 1 1 0 1 0 2 1 1 0 0 1 0 0 0 0 1 0 1 1 0 0 1 1 0 1 0 0 0 2 1 0 1 2 2 0 2 0 0 2 0 0 0 0 0 1 0 2 2 1 1 1 1 1 1 1 2 1 1 1 2 2 1 0 1 0 2 2 0 1 2 0 1 1 0 0 2 2 2 1 1 1 2 2 1 1 1 1 1 0 1 0 0 0 1 0 1 1 1 2 0 0 1 0 1 1 0 0 0 1 1 0 0 1 0 0 0 1 1 1 0 1 0 0 1 0 0 0 0 0 0 0 1 0 1 2 0 1 1 0 1 0 1 0 0 1 1 1 1 1 0 0 0 1 1 0 0 0 2 0 0 2 1 1 0 1 0 0 1 1 1 0 2 0 2 1 1 1 0 0 0 1 2 0 1 2 0 1 0 0 0 2 0 1 0 0 1 0 0 0 0 0 0 0 1 1 1 0 0 1 1 1 1 0 1 0 0 2 0 2 0 0 0 0 2 0 0 0 0 1 0 0 2 2 0 0 0 0 0 0 0 0 1 1 0 2 0 0 0 0 1 0 1 2 0 0 0 0 0 1 2 1 0 0 0 0 0 1 0
2 0 2 1 0 0 0 1 0 1 1 1 0 1 1 0 0 1 1 1 2 0 1 1 1 1 1 1 1 2 2 1 2 1 0 0 1 2 0 1 0 0 0 0 0 0 1 0 2 0 0 0 0 2 0 0 0 0 0 0 1 1 1 0 0 1 0 0 0 0 0 0 1 1 1 2 2 0 1 0 0 1 0 0 2 0 1 0 2 2 0 0 0 1 0 0 0 2 0 2 2 0 0 0 2 1 2 0 1 1 0 1 1 2 1 1 2 0 0 0 2 0 2 1 1 1 1 1 1 1 2 0 0 0 0 0 0 0 0 0 2 0 0 0 0 0 0 1 1 1 0 0 0 0 0 0 0 1 0 0 1 1 1 2 0 1 0 1 0 2 0 0 0 2 1 1 1 0 0 0 0 0 0 1 1 1 1 1 0 0 0 1 1 0 0 0 1 1 0 1 0 1 0 1 1 0 0 0 1 0 0 0 2 0 1 2 0 1 1 0 0 0 1 0 1 1 1 2 1 1 0 0 1 1 1 2 0 2 2 1 0 1 1 0 0 0 0 0 2 0 0 0 0 0 0 0 1 0 0 0 0 0 0 0 0 0 0 0 0 0 0 2 0 2 0 0 1 0 1 0 0 0 1 1 2 1 1 2 0 2 0 0 2 0 2 0 2 1 0 1 1 0 2 0 0 0 0 2 0 0 1 2 2 1 1 0 1 0 0 0 2 1 1 0 1 0 0 0 0 1 1 1 0 1 0 0 0 1 1 0 1 1 2 0 0 0 0 1 1 0 1 0 0 0 0 1 0 2 0 1 1 1 2 0 2 1 0 1 1 0 0 0 1 2 0 0 0 0 0 0 1 1 0 0 1 0 0 2 2 0 1 1 1 0 2 0 0 0 0 1 1 0 0 2 0 1 0 1 0 0 0 0 0 0 1 0 1 0 0 0 0 0 0 0 2 1 1 1 1 1 0 0 1 0 1 0 0 1 0 0 2 0 2 1 0 1 0 0 2 1 0 1 0 2 1 0 1 1 0 0 1 0 0 1 0 1 0 1 2 1 1 1 1 1 2 2 0 0 0 1 1 2 1 0 1 0 1 0 0 0 0 1 1 2 0 0 0 0 0 2 2 1 1 1 0 1 2 0 0 0 0 0 0 0 1 1 1 1 0 1 1 2 0 1 0 1 1 0 1 1 0 0 0 0 0 1 2 1 2 2 1 1 0 1 2 1 1 1 1 0 1 2 1 2 0 1 0 0 0 0 0 0 1 1 1 1 0 1 1 1 0 1 2 1 0 1 2 1 1 2 0 0 1 0 1 1 2 1 0 0 0 2 2 0 0 0 0 0 0 0 0 1 0 2 0 2 1 0 1 1 2 1 0 0 0 0 0 0 0 0 1 0 0 0 0 0 0 1 0 0 0 0 1 2 0 1 2 0 1 1 0 0 0 1 1 0 1 0 0 0 0 2 1 1 0 0 0 0 2 0 0 0 2 1 1 1 0 2 0 1 0 1 0 0 0 2 1 1 0 1 1 0 0 2 2 1 1 1 0 1 1 1 1 1 0 0 2 0 0 1 1 1 0 0 0 2 2 1 0 0 2 0 0 2 0 0 1 2 1 1 0 0 0 2 0 2 0 2 2 2 1 2 0 2 0 0 1 0 0 1 0 1 0 0 0 1 0 0 0 0 0 0 0 0 0 2 0 0 0 0 0 1 2 2 0 1 2 2 1 1 0 1 1 0 0 0 0 0 1 1 2 1 0 0 1 2 1 2 2 2 0 0 1 2 1 0 1 1 0 1 1 0 1 2 1 0 0 0 0 2 2 0 0 0 0 2 0 0 2 1 1 2 0 2 0 0 0 0 0 2 2 2 2 0 0 1 0 1 1 0 1 1 0 0 1 1 0 0 1 0 1 1 0 0 2 0 0 1 0 0 0 0 1 0 0 0 1 0 1 0 1 1 0 1 0 2 0 2 0 0 0 0 2 0 0 0 0 1 0 1 0 1 1 0 0 0 0 0 1 1 1 0 2 2 1 2 0 2 1 1 1 0 0 0 1 1 0 1 2 0 0 0 2 1 0 0 0 0 0 1 0 0 0 1 0 0 0 1 0 0 1 0 2 2 2 0 0 0 1 0 2 0 0 0 1 0 2 2 0 0 0 0 1 0 1 1 1 0 2 0 0 0 0 0 0 1 1 0 0 1 1 0 1 1 0 0 1 0 0 0 0 0 0 1 0 0 0 0 0 0 2 2
3 0 1 1 0 0 0 1 0 0 0 2 0 0 0 0 0 0 0 1 1 0 1 0 2 0 0 2 2 0 2 0 0 1 2 2 2 2 0 0 1 0 1 0 0 1 1 0 0 0 0 0 0 0 1 0 0 0 0 1 0 0 0 2 0 1 0 0 0 0 0 1 1 0 0 2 2 0 0 0 0 1 0 0 2 0 0 1 2 2 1 1 0 1 0 0 0 2 0 2 1 0 0 0 2 0 2 1 1 1 0 1 0 1 0 0 1 0 2 0 0 0 2 1 1 1 1 1 1 1 1 0 0 0 0 0 0 0 0 2 1 0 0 0 0 0 1 0 0 0 1 1 0 0 2 0 0 1 0 0 1 0 1 2 1 2 0 1 0 1 0 1 0 2 0 0 0 0 0 0 0 1 1 2 2 1 1 2 0 1 1 1 0 0 0 1 2 1 0 2 0 0 0 2 1 0 0 0 1 0 1 0 2 0 2 2 0 1 1 2 0 0 2 0 0 1 1 0 0 0 0 0 0 0 0 0 1 1 1 1 0 0 2 1 1 0 0 0 2 0 0 0 0 0 0 1 1 0 0 0 0 0 0 2 1 0 0 0 2 0 0 1 0 1 0 0 0 2 2 0 1 0 1 1 1 0 2 2 0 2 0 0 0 0 1 1 2 0 0 1 0 0 1 1 1 0 1 1 1 0 0 0 1 2 1 0 2 0 1 0 0 1 0 0 2 0 0 0 1 2 2 2 0 1 0 0 0 0 2 2 1 2 1 0 0 0 0 2 2 0 2 0 1 1 0 0 1 2 0 1 1 1 2 0 2 0 0 2 2 0 0 0 2 1 1 0 0 0 0 0 1 1 0 0 0 0 0 0 0 0 0 0 0 0 1 1 1 0 0 0 0 0 0 2 1 1 0 1 0 0 0 0 1 0 0 1 0 0 0 1 0 0 0 1 0 0 0 0 0 0 0 0 1 1 1 0 0 1 0 1 1 1 2 0 1 1 0 0 1 0 0 0 1 2 1 1 1 2 0 2 1 0 0 0 0 1 0 2 1 0 0 0 2 2 0 0 1 1 1 0 0 2 2 1 0 0 1 1 1 1 1 0 1 1 1 0 1 0 0 1 1 1 0 2 0 0 1 1 0 1 0 0 0 1 1 1 0 0 1 1 1 2 2 1 1 0 1 0 1 1 1 0 0 0 1 0 2 0 1 1 2 1 0 2 2 1 2 2 2 0 0 0 0 2 0 0 0 1 0 1 1 0 0 0 0 0 0 0 0 0 1 1 2 0 2 0 2 2 2 1 1 0 1 0 0 0 2 0 0 0 0 0 1 0 0 0 0 0 0 0 0 2 0 2 0 2 2 0 1 1 1 0 0 0 0 0 0 0 0 0 1 0 0 1 1 0 1 1 0 0 0 0 1 2 0 1 2 0 2 2 1 0 0 0 1 0 1 1 0 0 0 2 1 1 0 0 0 0 1 0 0 0 1 2 2 2 2 1 0 0 1 1 0 0 0 2 0 0 1 1 0 0 1 2 1 2 1 0 0 2 1 1 0 1 0 0 1 0 0 2 2 0 0 0 1 0 1 1 0 0 0 0 0 2 0 0 0 0 1 1 0 0 0 2 0 1 1 2 2 2 1 2 0 2 0 0 1 0 0 2 1 2 1 1 1 0 0 0 0 0 0 0 0 0 0 0 0 0 1 0 0 1 2 2 0 1 2 2 0 2 2 0 2 0 0 0 0 0 0 1 1 1 0 0 0 0 0 2 2 2 1 0 2 2 2 0 1 0 0 0 0 0 1 2 0 0 2 0 1 0 1 0 1 1 1 1 1 1 1 1 1 1 2 2 0 0 0 1 0 2 1 1 2 0 0 1 0 0 1 0 1 1 0 0 0 0 0 0 0 0 2 2 1 0 1 0 0 0 0 0 0 0 0 0 0 1 1 0 2 0 0 1 0 0 0 2 0 2 2 2 2 2 2 1 0 0 0 1 0 0 0 1 0 1 1 0 1 0 0 1 1 0 0 0 1 2 0 1 0 1 0 0 0 0 1 1 0 1 1 0 0 0 2 1 1 0 1 0 0 1 0 0 0 0 2 0 0 0 0 0 0 0 1 2 2 0 0 0 0 0 2 0 1 0 2 0 1 0 0 0 0 0 1 0 2 0 0 0 1 0 0 0 0 0 2 1 2 0 0 0 0 0 0 0 0 0 0 0 1 0 0 0 0 2 2 0 1 0 0 0 2 2
4 1 2 0 0 0 0 2 0 0 0 0 0 1 1 0 0 1 1 1 1 0 1 0 2 0 0 2 2 0 2 2 1 1 1 1 1 0 1 0 1 0 1 1 0 1 1 0 0 0 0 0 0 1 0 0 0 0 1 2 0 0 0 1 0 0 1 0 0 0 0 1 1 1 1 2 2 0 2 0 2 2 0 0 1 0 0 1 2 2 1 1 0 2 1 0 0 1 0 1 1 0 0 0 1 2 1 1 1 1 0 1 0 1 0 0 1 0 1 0 1 0 2 2 0 0 0 1 2 1 1 0 1 0 0 0 1 0 1 0 0 0 0 0 0 0 0 0 1 1 0 0 0 1 1 0 0 1 0 0 1 0 1 1 0 1 0 1 0 1 0 1 2 1 2 1 1 1 0 1 1 2 1 2 2 1 2 1 0 0 0 1 2 1 1 1 2 0 0 0 0 0 0 1 1 0 2 0 1 0 0 0 1 0 2 2 0 1 0 0 1 1 1 0 0 1 1 0 0 0 0 0 0 0 0 0 0 2 2 2 0 0 2 1 2 0 0 0 1 1 1 0 0 0 0 0 1 1 0 0 0 0 0 0 0 0 0 0 2 2 0 1 0 1 1 0 0 0 0 0 0 0 2 2 2 0 2 2 0 2 0 0 2 0 2 1 1 2 0 2 0 0 2 0 0 0 2 2 1 0 0 1 2 1 0 0 1 0 0 0 1 1 2 1 2 0 1 0 0 1 2 1 0 1 0 0 0 0 2 0 0 0 1 0 0 0 0 1 1 1 1 0 1 0 1 1 1 0 0 2 2 2 1 0 0 0 0 2 2 1 0 0 0 2 1 0 0 0 2 0 0 2 0 1 0 0 0 1 1 0 0 0 0 2 2 0 0 1 1 0 0 0 0 2 0 0 1 0 0 0 1 0 0 0 0 0 2 1 0 1 0 1 0 2 0 0 0 0 2 1 1 0 0 0 0 0 1 0 0 1 0 1 1 0 1 1 1 0 1 0 0 1 1 2 1 1 1 1 0 1 1 0 0 0 0 2 0 1 2 1 1 1 2 1 2 0 2 0 0 0 0 1 1 0 1 0 1 2 0 0 0 0 0 1 0 0 0 1 1 2 1 1 2 1 1 1 1 0 0 1 0 1 0 0 1 0 0 0 1 0 1 2 1 2 1 0 0 2 0 2 0 2 0 0 1 0 1 1 1 1 0 0 0 0 2 2 1 0 1 0 0 0 1 2 0 0 0 0 1 0 0 1 0 0 0 0 1 0 0 0 2 2 1 0 0 0 2 1 1 2 0 0 0 0 1 0 0 1 1 1 1 0 0 0 0 0 0 0 0 1 0 1 1 1 0 1 1 0 1 1 0 0 0 0 0 1 0 0 0 0 0 0 0 0 0 1 1 2 0 0 1 0 1 1 1 1 1 1 2 1 2 0 0 0 1 0 1 0 0 0 0 2 1 1 1 1 0 0 1 0 0 0 2 1 1 1 1 2 0 1 1 0 1 0 0 1 1 1 1 1 1 0 2 1 1 1 1 0 1 0 2 1 0 1 2 0 2 1 0 1 1 0 0 0 0 1 2 2 0 0 1 0 0 1 0 0 1 1 1 1 0 0 1 2 0 2 1 1 1 1 0 1 0 2 0 0 1 0 0 0 0 0 1 1 1 0 0 0 0 0 0 0 2 1 0 0 0 0 0 0 0 0 2 0 0 0 1 2 0 1 2 1 2 0 0 0 0 0 0 2 0 1 1 1 1 2 1 2 0 2 0 2 0 1 1 1 0 1 0 0 0 0 0 2 2 0 1 0 0 0 0 0 2 0 1 1 1 0 1 1 1 1 0 2 0 0 0 2 0 2 0 0 1 1 0 2 0 0 0 1 1 1 0 0 0 0 1 0 0 0 1 1 0 0 2 0 0 0 0 0 0 0 1 0 0 0 1 0 1 0 0 0 0 0 0 2 0 1 1 1 2 2 2 0 1 1 0 2 0 0 0 2 1 0 1 1 0 0 0 0 0 1 0 0 2 2 0 1 0 1 0 0 0 0 1 1 0 1 1 1 0 1 2 1 1 0 2 1 1 0 1 0 1 1 0 0 0 1 2 2 0 0 1 1 1 1 0 0 2 0 2 0 2 0 0 0 0 2 1 1 1 0 0 1 0 2 2 0 1 0 0 0 0 1 0 1 2 0 1 0 0 0 0 2 0 1 2 0 0 0 0 0 0 0 1 0 1 0 0 0 2 1
5 1 2 0 0 0 0 2 0 0 0 1 0 1 1 0 0 1 1 0 0 1 1 0 2 0 0 2 1 1 2 0 2 2 0 0 1 2 0 1 1 1 0 0 1 1 0 0 0 0 0 0 1 1 0 1 0 1 1 1 1 1 1 0 0 0 0 0 0 0 0 1 2 0 1 2 1 0 0 0 0 2 1 1 0 0 0 0 1 1 0 0 1 2 0 0 0 1 0 1 0 0 0 0 2 0 2 2 0 2 0 1 0 1 0 0 1 0 1 0 1 0 2 2 2 2 2 0 2 1 1 0 0 0 0 0 1 0 0 1 1 0 1 0 0 0 1 1 1 1 0 0 0 0 0 0 0 1 0 0 0 0 2 2 2 2 0 1 1 0 0 1 0 2 0 0 1 0 0 0 0 0 1 2 1 0 1 0 0 0 0 0 0 0 1 0 1 0 0 0 0 0 1 1 1 0 1 0 2 0 1 0 2 0 2 2 2 0 1 0 0 0 2 0 1 1 0 2 0 0 0 0 0 0 0 0 1 1 2 1 0 0 2 2 2 0 0 0 2 0 0 0 0 0 0 0 1 1 1 1 1 1 0 2 1 0 1 0 2 1 0 0 1 1 0 0 0 1 1 0 1 0 0 1 1 0 2 2 0 1 1 1 0 0 2 1 2 0 0 1 0 0 2 0 0 0 0 2 1 0 0 1 2 1 1 1 2 1 1 1 0 1 2 0 1 0 0 1 1 1 2 2 0 2 0 0 0 0 2 0 0 0 2 0 0 0 0 0 1 0 0 1 0 0 0 2 0 1 0 1 1 2 2 0 2 2 0 1 1 0 1 1 1 1 0 0 0 0 0 0 1 1 0 0 0 1 0 0 0 1 0 1 0 0 1 1 1 1 0 0 0 0 0 2 0 1 0 0 0 0 0 1 0 0 2 0 0 1 0 0 0 1 0 1 1 1 1 1 2 0 2 0 0 2 1 1 0 1 0 0 2 1 2 1 1 2 0 0 1 0 0 1 0 2 1 0 1 2 1 2 2 0 0 1 0 1 1 0 2 0 1 1 1 1 1 0 1 0 0 1 1 2 2 0 0 0 2 2 2 0 2 0 0 2 1 0 0 1 2 2 0 0 2 0 0 0 2 0 1 2 1 0 0 0 0 2 0 1 0 1 1 2 1 2 1 1 0 1 1 2 0 1 0 1 0 1 1 0 0 0 0 2 0 2 1 2 1 1 1 0 1 1 1 2 0 0 0 0 0 0 0 0 0 2 2 0 0 0 0 0 0 0 1 0 1 1 2 2 2 0 1 0 1 0 0 0 1 1 1 0 0 0 1 0 0 0 0 0 0 1 0 1 0 2 0 2 2 0 1 1 1 0 0 1 0 1 0 0 0 0 0 1 0 1 1 0 1 0 0 0 1 0 0 1 0 0 2 1 2 1 1 1 0 0 2 0 1 0 0 1 0 1 0 1 0 0 0 0 2 1 1 0 1 1 1 1 1 2 0 2 0 0 1 0 0 1 1 1 0 0 1 1 0 1 2 2 0 1 0 0 2 0 0 0 0 0 2 0 0 1 0 1 0 0 0 2 2 2 0 0 2 0 1 1 0 1 2 1 0 0 0 0 0 2 0 0 0 1 1 0 0 1 0 2 0 0 1 1 0 2 1 2 0 0 1 0 1 1 0 1 0 0 0 0 0 0 2 0 0 2 2 1 2 1 0 1 2 1 0 1 1 0 1 0 0 1 0 0 2 0 2 2 1 1 1 2 0 2 1 2 1 1 1 2 2 1 1 1 0 1 1 0 0 2 1 0 1 0 0 1 1 0 1 0 1 1 1 1 1 1 0 1 0 1 0 0 0 2 1 2 1 0 2 0 0 1 0 0 0 0 0 0 1 1 1 1 1 1 0 0 2 2 0 0 2 0 0 0 0 0 0 0 0 0 0 0 0 1 2 0 0 0 0 1 0 1 0 1 1 1 1 1 2 0 0 0 0 1 0 1 1 1 1 1 2 2 1 0 0 1 1 0 2 2 2 2 0 2 0 2 0 0 0 0 0 2 0 1 2 0 0 0 2 1 2 0 1 2 1 0 0 2 0 1 0 0 0 0 2 1 0 1 2 1 1 0 1 1 1 0 2 1 1 0 1 1 1 2 1 1 1 0 1 0 1 1 1 0 1 0 0 0 1 0 1 0 0 0 1 0 0 1 1 2 0 2 2 1 0 0 1 1 1 2 1 0 0 0 0 0 1 1
6 0 1 2 0 0 0 2 1 0 1 0 0 0 0 0 0 1 1 0 1 0 1 0 2 0 0 1 2 1 1 1 1 0 2 0 2 2 0 1 0 0 1 1 0 1 0 0 1 0 0 0 1 1 1 1 0 1 1 0 2 2 0 1 0 0 0 0 0 1 1 1 1 0 0 2 1 0 2 0 0 2 0 0 2 0 1 0 1 2 0 0 0 2 0 0 0 0 0 2 0 0 2 0 2 0 2 0 1 1 0 1 0 2 0 0 2 1 2 0 2 1 2 2 2 2 2 0 2 2 0 1 0 0 1 1 1 0 0 1 1 0 0 0 0 0 0 0 0 0 0 0 0 0 1 0 0 1 0 0 0 0 2 2 1 2 0 1 1 0 0 1 1 2 2 1 0 0 0 0 0 0 0 2 1 1 1 1 0 0 0 0 2 2 2 1 1 0 0 1 0 0 0 1 1 0 1 1 0 0 0 0 1 1 1 2 0 0 1 0 0 0 1 0 0 1 1 2 0 0 0 0 0 0 0 0 0 1 1 1 1 0 2 2 2 0 0 0 2 0 0 1 0 0 0 0 1 1 0 0 0 0 0 0 0 1 1 1 2 2 0 1 1 2 1 1 0 1 2 0 1 1 1 1 1 0 2 2 0 1 1 1 1 0 2 0 2 2 0 1 0 0 2 0 0 1 0 2 2 0 0 2 2 1 0 0 1 0 0 2 0 2 2 1 0 0 0 0 1 1 1 1 1 2 0 1 0 2 0 0 0 1 2 2 0 0 0 0 0 0 1 1 0 0 0 1 2 0 2 0 2 2 1 0 1 0 0 2 2 0 1 1 2 1 0 1 0 0 1 0 1 1 0 0 0 1 0 0 0 0 0 1 2 0 2 0 2 1 1 1 1 1 0 2 0 1 0 1 1 0 0 1 0 0 1 0 1 1 0 0 0 1 0 0 0 1 0 0 1 0 1 0 1 1 1 0 0 2 0 0 2 1 1 0 2 2 0 0 2 0 0 0 1 2 1 1 1 1 0 1 1 0 0 2 0 0 0 2 1 0 0 0 2 1 2 2 0 0 0 0 1 1 0 0 2 1 0 0 0 0 0 2 2 0 1 0 0 1 2 2 1 0 2 0 0 0 2 0 0 1 0 1 0 0 1 0 0 1 1 2 2 2 0 1 0 1 1 1 0 2 0 0 0 0 2 0 1 1 1 1 0 1 0 2 2 2 0 1 1 0 0 0 0 2 2 0 0 1 0 0 0 0 0 1 1 0 1 1 1 1 0 0 1 0 0 0 1 1 1 2 0 0 2 0 0 0 2 0 0 0 0 2 1 0 0 0 1 1 1 1 1 1 0 2 0 2 1 0 0 1 0 0 1 2 2 2 2 0 0 0 2 0 0 0 0 0 2 0 0 0 0 0 0 2 0 0 2 0 2 1 2 0 0 1 1 0 1 0 1 0 0 2 1 0 0 0 0 0 2 0 0 0 0 1 1 1 1 1 2 0 0 1 0 0 0 2 1 1 0 0 1 0 0 1 2 1 1 1 1 0 2 0 0 0 0 0 0 1 0 2 0 2 0 0 1 1 2 1 0 0 0 0 0 1 0 0 0 1 0 0 0 0 1 1 0 2 0 0 0 0 0 2 1 2 0 1 1 0 0 1 1 1 0 0 2 0 0 0 0 0 0 0 0 0 0 0 1 1 1 1 1 0 2 1 1 1 2 1 0 2 0 0 2 0 0 0 0 0 2 0 2 2 0 0 0 1 0 2 1 2 0 1 2 2 1 0 0 1 0 2 2 0 1 2 1 0 1 0 1 0 1 0 1 1 1 2 2 0 1 2 2 1 1 2 0 0 0 1 0 2 0 0 1 0 0 2 0 0 0 0 0 0 1 1 0 0 1 0 0 0 2 2 0 0 2 0 0 0 0 0 0 1 0 0 1 0 1 1 1 0 0 1 1 0 0 1 0 0 1 2 1 1 2 0 0 0 0 0 0 0 0 1 0 0 2 0 2 0 0 0 0 2 1 1 2 1 0 1 0 2 0 0 0 0 1 2 0 2 2 1 0 1 2 1 0 0 1 2 0 0 0 0 0 1 0 1 0 1 0 0 0 2 2 2 1 0 0 1 0 0 2 0 1 0 0 0 1 1 0 0 0 0 2 0 1 1 1 0 1 0 0 0 0 0 0 1 1 0 1 1 0 0 1 1 0 0 0 1 0 1 0 0 0 1 0 1 0 0 1 0 0 0
7 1 1 2 0 0 0 2 0 2 2 0 1 2 1 0 0 2 1 1 1 0 1 0 2 0 0 1 2 1 2 0 1 1 1 0 1 2 0 0 2 0 1 1 0 1 0 0 0 0 0 0 0 0 2 0 0 0 1 2 0 1 0 1 0 0 0 0 0 1 1 0 1 0 0 2 1 0 2 0 1 2 1 1 1 0 0 1 2 2 1 1 0 1 0 1 0 1 1 2 0 0 1 1 2 1 1 0 2 0 0 2 0 1 1 1 1 0 0 0 1 0 2 1 1 1 1 1 2 1 0 0 1 0 0 0 2 0 0 1 0 0 0 0 0 0 0 1 1 1 0 0 0 0 0 0 0 2 0 1 1 0 1 2 1 1 0 0 1 1 1 0 0 2 2 1 0 0 0 0 0 0 0 1 0 0 0 0 0 0 1 0 2 2 2 0 1 0 0 0 0 0 0 1 1 0 0 0 1 0 0 0 0 0 1 2 2 0 1 0 0 0 1 1 1 1 1 2 0 0 1 1 1 0 1 1 0 2 2 2 0 0 2 2 2 0 0 0 2 0 0 1 0 1 1 1 1 2 2 2 2 1 0 1 1 0 1 0 2 2 0 0 0 1 0 0 0 1 1 0 1 0 0 1 0 1 1 2 1 2 0 1 2 0 2 0 1 1 0 0 0 0 1 1 0 0 0 2 0 0 1 2 1 2 2 0 2 0 1 0 0 2 2 2 2 0 1 0 1 1 2 1 1 1 0 0 0 0 2 1 1 1 1 0 1 0 1 0 0 1 0 0 1 0 1 0 0 0 0 0 0 1 2 0 2 2 0 1 1 0 1 1 0 2 1 1 0 0 1 0 0 2 0 1 0 1 0 0 0 0 0 0 1 0 1 2 0 0 0 0 0 0 0 2 1 0 0 1 1 0 1 1 0 0 2 0 0 0 0 0 0 0 1 1 1 1 1 1 2 0 2 0 0 2 1 0 0 1 1 2 2 0 2 0 1 1 0 1 2 0 0 0 0 2 1 0 1 2 0 1 0 0 1 0 0 2 0 2 2 2 2 2 2 0 1 0 1 1 1 1 2 1 1 1 2 2 0 0 0 1 1 0 0 2 2 0 1 1 1 0 0 0 2 0 0 0 2 0 0 1 0 0 0 1 0 1 0 0 2 2 2 2 0 2 1 1 0 0 0 1 1 1 0 0 1 1 1 0 1 1 0 0 0 0 2 2 1 2 2 0 1 1 0 2 0 2 0 0 2 0 0 2 1 0 0 1 1 0 0 0 1 1 0 0 0 0 1 1 1 2 0 0 1 0 0 0 1 0 0 0 0 2 0 0 0 2 0 0 0 0 0 2 0 2 0 2 2 0 1 1 1 0 0 0 0 0 0 0 0 1 0 1 0 0 0 1 1 2 0 0 0 0 2 1 0 1 2 1 2 1 2 0 0 1 0 0 2 1 0 0 0 0 0 2 1 1 0 0 2 0 0 0 1 1 1 1 1 2 1 0 1 0 0 1 0 1 1 0 0 0 1 0 1 1 0 1 1 0 0 0 2 1 0 0 0 0 2 0 0 1 1 0 0 0 1 2 2 2 0 1 0 0 0 0 0 1 0 1 0 0 0 0 0 2 0 1 0 0 0 0 0 1 1 2 0 1 1 1 1 1 0 1 0 0 0 0 0 0 0 0 0 0 0 0 0 0 1 0 0 0 0 1 2 0 0 0 2 1 0 2 0 0 1 2 1 0 0 0 1 0 2 2 1 1 1 2 1 1 1 2 1 1 2 2 2 0 1 1 0 2 2 0 0 2 2 0 0 0 0 1 2 1 0 0 0 2 0 0 2 2 2 2 0 2 0 0 0 2 1 2 0 0 1 0 0 2 0 0 2 0 1 1 1 1 1 1 1 0 0 0 2 2 0 0 2 0 0 0 0 0 0 1 0 0 0 2 0 0 1 1 1 1 0 0 0 1 0 1 2 1 1 1 1 0 0 0 0 2 0 0 0 2 1 0 2 0 2 0 0 0 0 1 1 1 0 2 0 1 0 1 0 0 1 1 1 1 0 0 1 1 1 1 2 2 1 0 1 1 0 1 1 0 1 1 1 0 1 1 0 0 0 1 2 1 2 0 0 0 2 0 2 1 1 1 1 0 1 2 0 1 0 0 1 0 0 1 1 0 1 0 0 0 0 1 0 1 1 0 0 0 0 0 1 1 0 0 2 1 0 0 1 1 0 1 0 0 0 0 0 0 1 1
8 0 0 2 0 0 1 2 0 1 1 0 1 1 0 0 0 1 0 1 1 0 1 0 2 0 0 2 2 1 1 1 1 0 1 0 1 1 0 2 0 0 1 1 0 1 0 0 1 0 0 0 0 0 1 0 0 0 0 1 1 1 0 1 0 1 0 0 0 0 0 0 1 1 1 2 2 0 1 1 1 2 0 0 2 0 0 1 2 2 0 0 0 1 0 0 1 0 0 2 0 0 0 0 2 0 2 1 1 1 1 1 0 1 0 0 1 0 1 0 1 0 2 0 0 0 0 2 2 2 0 0 0 0 0 0 0 0 0 2 1 0 0 0 0 0 1 0 1 1 0 1 0 1 0 0 0 0 0 0 1 1 2 2 1 1 1 1 1 1 0 1 2 1 2 1 1 0 0 0 0 1 0 2 0 0 0 1 1 0 0 0 1 1 2 0 1 0 0 1 0 0 0 2 2 0 0 0 1 0 0 0 1 0 2 2 0 0 1 0 1 1 2 1 1 0 0 0 0 0 0 0 1 0 1 1 0 1 1 1 0 0 1 2 2 0 0 0 2 0 0 0 0 0 0 0 0 1 0 0 0 0 0 0 0 0 0 0 1 0 0 1 0 2 0 0 2 0 2 0 0 0 1 2 1 0 2 0 1 2 0 1 0 1 2 1 2 0 0 1 1 0 1 1 0 1 0 2 2 0 1 2 0 1 1 0 2 2 1 0 0 1 0 1 1 0 1 1 0 2 1 1 0 2 0 0 0 0 2 2 1 1 2 0 0 0 1 1 1 0 1 1 0 1 0 0 2 1 0 0 0 0 1 0 1 0 0 2 2 0 0 0 1 2 1 0 0 0 0 0 1 1 0 0 0 0 0 0 0 2 0 2 0 0 2 1 0 0 0 0 0 0 0 2 1 0 0 0 0 0 0 0 1 0 1 1 0 0 0 1 1 0 1 1 0 1 1 1 0 0 0 0 0 2 0 0 0 1 0 1 0 1 0 0 1 1 1 0 2 0 0 1 0 1 1 0 1 2 0 2 2 0 0 1 0 0 0 0 2 0 0 1 1 1 1 0 1 0 0 0 1 1 1 0 1 0 1 0 0 1 0 0 1 2 0 0 1 2 2 2 0 0 1 1 0 0 1 1 0 0 0 0 0 0 0 2 0 0 0 2 2 0 1 2 1 0 0 1 0 2 0 0 0 1 1 0 2 1 2 1 1 2 0 1 2 2 0 1 2 0 0 0 1 2 0 0 0 1 0 0 1 0 1 0 1 0 1 1 1 1 1 2 2 0 0 0 2 1 1 1 0 0 0 0 0 1 1 2 0 0 0 1 1 0 1 0 0 1 1 1 1 1 0 2 0 2 0 0 1 0 0 0 0 0 0 1 0 0 0 0 2 0 0 1 1 0 1 0 0 0 1 1 0 2 0 0 2 1 2 1 1 0 1 1 1 0 0 1 2 0 1 2 1 1 1 1 0 0 2 0 0 0 1 1 2 2 1 1 1 1 0 2 0 0 0 1 1 1 1 1 1 1 0 2 2 1 2 0 1 1 1 1 1 0 0 0 1 1 0 1 0 1 0 0 0 1 1 2 0 0 1 0 0 0 1 1 0 1 0 0 0 0 1 2 0 0 0 0 0 0 0 0 0 2 0 0 1 1 1 1 0 1 1 1 1 0 0 1 0 0 0 0 1 0 0 0 0 0 2 0 0 0 1 0 0 0 2 1 0 1 0 0 2 0 0 0 0 0 1 2 0 0 0 0 1 2 1 2 0 2 0 2 2 2 1 0 1 0 0 0 0 0 1 2 1 1 0 0 0 1 1 0 1 0 1 2 1 1 1 1 0 1 2 2 0 0 0 2 0 2 0 0 2 0 0 2 0 1 1 0 0 0 0 0 0 0 0 0 0 0 2 2 1 0 1 1 1 0 0 0 1 1 0 0 0 0 2 1 2 0 0 0 0 0 0 2 0 0 2 1 1 1 0 0 0 0 0 1 0 0 0 2 0 1 2 0 2 0 0 0 0 1 2 2 2 0 2 1 0 2 0 0 0 0 0 2 0 2 2 0 0 0 2 1 2 1 1 0 1 0 0 1 1 2 0 0 1 1 1 1 0 1 1 0 0 0 0 1 0 0 2 1 1 1 0 0 1 2 0 0 0 1 0 0 2 1 1 0 1 0 1 0 0 0 0 2 2 0 1 0 0 0 1 1 0 1 1 0 0 0 1 1 1 2 1 0 0 0 1 0 2 1
9 0 1 1 0 0 1 2 0 2 2 0 1 1 0 0 0 0 0 0 0 0 1 1 1 1 1 2 1 1 2 0 1 1 0 0 1 2 0 1 1 0 0 0 0 1 0 1 0 1 1 0 1 1 1 0 0 0 0 0 2 2 0 2 0 1 1 0 0 0 0 0 2 0 2 2 2 0 0 2 0 2 0 0 2 0 0 1 2 2 0 1 0 1 1 0 0 1 0 1 1 1 1 0 2 0 2 1 1 1 0 1 0 0 1 1 1 0 0 0 2 0 2 0 0 0 0 2 2 2 1 1 1 0 0 0 1 0 0 0 1 0 0 0 0 1 1 0 0 0 0 0 0 0 0 2 0 0 0 0 0 0 0 1 0 1 0 1 0 1 1 1 1 1 1 2 0 0 0 0 0 0 0 0 0 0 0 2 1 0 0 0 0 0 1 0 1 0 0 1 0 0 0 2 2 0 1 1 1 0 0 0 2 0 1 2 0 2 0 0 1 1 2 0 0 1 1 1 0 0 0 0 0 0 0 0 0 2 2 2 0 0 1 2 2 0 0 0 2 0 0 1 0 0 0 0 0 0 0 2 0 0 0 1 1 0 0 1 1 0 0 0 1 1 0 0 1 1 1 0 1 0 0 1 1 1 1 2 0 2 0 0 0 1 2 2 1 1 1 1 1 0 1 1 1 0 1 2 0 0 1 1 2 1 0 0 2 0 0 1 1 2 2 0 2 0 1 0 1 1 2 1 0 1 0 0 0 1 1 0 0 0 1 0 1 0 1 2 2 1 1 0 0 1 0 0 1 0 1 1 2 2 2 0 2 0 0 2 2 0 1 1 0 2 1 0 0 0 2 0 1 1 0 0 0 0 0 0 0 2 0 1 0 1 2 0 0 1 0 0 0 1 0 1 0 0 0 1 0 0 0 0 0 0 0 0 2 0 0 0 1 2 1 1 1 0 0 1 1 1 0 1 2 0 2 1 0 0 0 1 2 0 2 1 1 2 0 0 1 0 0 0 2 2 0 0 0 1 1 0 1 0 0 1 0 1 0 1 2 1 1 0 2 0 1 0 1 0 0 0 0 2 2 0 0 0 2 0 0 0 2 0 0 2 1 0 0 0 2 2 0 0 1 1 0 0 2 0 0 0 0 0 0 0 1 1 1 0 2 0 1 2 0 0 0 0 2 1 0 1 0 2 0 0 1 0 1 1 1 1 0 1 0 1 1 2 1 1 2 1 0 1 1 2 0 1 0 1 0 1 1 0 0 0 0 0 0 0 0 0 0 0 0 0 0 0 0 2 2 2 0 0 1 0 0 0 1 2 2 1 0 1 1 1 1 0 1 0 0 0 0 1 0 2 0 2 1 0 2 2 1 1 0 0 0 0 0 0 1 0 1 0 0 0 0 2 0 2 0 0 0 0 0 2 0 0 2 0 2 0 2 1 0 1 1 0 1 0 1 0 0 2 1 0 0 0 0 1 1 0 0 0 0 1 1 1 2 2 0 1 1 0 0 0 0 1 1 0 0 1 0 1 0 0 1 0 1 0 0 2 0 2 0 1 0 1 2 0 0 1 0 1 0 0 1 2 2 1 0 1 1 0 0 2 0 0 0 1 1 1 0 0 0 2 0 1 0 2 2 1 1 1 0 2 0 0 1 0 0 2 0 1 0 0 0 1 0 0 0 1 1 1 0 0 0 0 0 0 2 0 0 0 2 1 0 1 2 0 0 0 0 0 1 1 0 0 0 0 1 1 1 1 1 1 1 2 1 2 2 2 0 0 2 2 2 0 0 1 0 1 1 0 0 1 1 1 0 0 1 0 1 0 2 0 2 2 2 1 0 1 1 0 1 2 0 0 0 1 0 2 0 0 1 1 0 2 0 1 2 1 2 2 0 0 1 1 0 0 0 0 1 1 1 1 2 0 0 0 0 1 0 0 0 0 1 0 1 2 1 0 0 0 1 0 0 1 0 1 1 1 1 1 2 0 0 0 0 1 0 0 0 2 0 0 2 0 2 0 0 2 1 0 1 0 1 2 0 1 0 2 0 0 2 0 2 1 0 1 2 0 1 0 2 1 1 0 1 1 0 1 0 0 1 2 0 0 0 2 0 0 0 0 1 1 1 1 1 1 1 0 2 1 0 0 2 0 1 1 0 1 1 0 0 0 2 0 0 1 1 0 0 0 0 0 1 0 1 0 1 0 0 0 1 1 0 0 1 1 1 0 0 0 1 1 1 0 1 0 2 0 0 0
10 1 1 0 0 0 0 2 0 2 2 0 0 1 1 0 0 1 0 1 1 0 1 0 2 0 0 0 1 0 1 0 0 2 1 0 2 2 0 2 1 0 0 0 0 0 2 1 0 0 0 0 1 1 1 1 0 1 0 0 1 1 0 0 0 0 0 0 0 1 1 1 2 0 1 1 1 0 2 0 0 2 0 0 1 0 0 0 1 2 0 0 2 0 0 0 0 0 0 1 0 1 0 0 2 1 2 1 1 1 0 1 0 0 1 1 1 0 1 0 0 1 1 2 0 0 0 0 2 1 0 1 1 0 0 0 0 0 0 0 0 0 0 0 0 0 2 0 1 1 0 0 0 0 0 0 0 1 1 1 2 1 1 2 0 1 0 1 1 1 0 1 0 2 2 1 0 0 0 0 0 0 1 2 2 1 2 0 0 0 0 0 2 0 0 1 1 0 0 0 0 1 0 0 0 0 2 0 1 0 0 0 1 0 1 2 1 1 1 0 0 0 1 0 0 1 1 2 0 1 0 0 0 0 0 0 0 2 2 2 0 0 2 2 2 0 0 0 2 0 0 0 0 1 1 0 0 0 0 0 0 0 0 1 1 0 0 0 1 0 0 1 2 2 0 0 1 1 2 0 2 0 1 2 1 0 1 2 1 2 0 1 1 1 2 1 1 1 0 1 0 0 2 0 1 0 0 0 2 1 0 2 0 2 2 0 2 0 0 2 1 2 0 0 2 0 1 0 1 1 1 1 0 2 0 0 0 0 2 2 1 1 2 0 0 0 1 0 1 1 0 0 0 0 0 0 0 0 0 2 2 2 1 0 1 0 0 1 1 1 0 0 2 1 0 2 0 1 0 0 2 0 0 0 0 1 0 0 0 0 0 1 2 0 2 0 2 1 1 1 1 1 0 1 0 0 0 0 0 0 0 1 2 0 0 0 0 0 1 0 0 1 1 0 0 1 2 1 1 1 0 0 0 0 1 0 0 1 0 0 1 1 1 0 1 1 1 1 2 0 0 0 0 1 0 0 0 2 1 2 2 0 0 0 0 2 1 1 2 0 1 1 0 2 1 1 0 0 0 1 1 2 1 1 2 1 0 0 0 1 0 1 1 1 1 0 1 0 1 1 0 0 2 0 0 0 2 1 0 0 0 0 0 0 1 1 1 0 2 1 1 2 0 2 0 1 1 0 0 2 0 0 0 1 0 0 2 1 2 2 0 0 0 1 2 2 2 0 0 0 0 0 0 1 1 1 1 1 0 0 0 0 0 0 0 0 1 2 2 1 1 1 1 0 1 1 2 1 1 2 0 0 0 0 0 0 0 1 0 1 0 0 2 1 1 0 1 0 0 0 0 2 1 1 0 1 1 0 1 0 0 0 1 1 1 1 1 0 0 0 1 0 0 2 2 0 0 1 0 0 0 0 0 2 0 0 2 2 2 1 2 0 1 1 1 0 0 1 1 0 1 1 0 0 0 0 0 0 2 0 0 0 1 0 0 0 2 2 1 1 0 0 0 1 0 2 0 2 1 1 2 0 0 1 1 0 1 2 0 0 2 0 0 1 0 0 1 0 0 2 1 1 0 1 1 1 0 1 1 0 1 0 1 1 0 0 1 2 1 1 0 0 0 2 0 1 1 0 0 0 0 1 0 2 0 0 0 1 0 1 0 1 0 0 0 1 0 1 0 1 0 1 0 0 0 0 1 0 0 0 0 0 2 1 0 1 2 1 0 2 0 0 2 2 2 0 0 0 2 0 2 2 1 1 0 1 0 2 2 2 2 0 2 2 2 0 0 1 0 1 1 0 0 2 2 0 1 0 0 2 2 0 1 1 0 1 1 1 1 2 2 1 2 2 0 0 0 1 0 1 1 1 2 0 0 1 0 0 0 1 1 1 0 0 0 0 0 0 0 0 1 1 2 0 1 0 1 0 0 0 0 1 0 0 1 1 0 0 1 0 0 0 0 0 0 2 0 1 0 0 0 0 2 0 0 0 1 2 0 0 0 1 2 0 2 0 2 0 0 0 0 2 0 0 1 2 0 1 0 1 0 0 0 0 0 2 0 0 2 0 0 0 2 2 0 0 1 1 0 1 0 0 0 0 1 0 0 1 0 0 0 1 2 1 1 0 1 1 0 0 1 0 1 0 1 0 1 1 0 0 0 1 2 0 1 1 1 0 0 0 0 0 1 0 0 0 0 1 2 0 0 1 0 0 0 0 0 0 0 0 1 1 0 2 1 0 0 1 2 0 2 2
11 1 0 2 0 0 0 1 0 0 0 1 1 1 0 0 0 1 1 2 2 0 0 0 2 1 1 1 2 1 1 1 0 2 1 0 2 2 0 1 1 0 0 0 0 0 0 0 0 0 0 0 0 0 2 1 0 1 0 0 1 1 0 1 0 1 0 1 0 0 0 1 1 0 1 2 2 0 1 0 1 2 0 0 2 0 0 1 1 2 1 1 1 0 0 0 0 0 0 1 0 0 0 0 2 0 2 1 1 1 0 1 1 1 2 2 2 0 0 0 2 0 1 1 0 0 0 0 2 1 0 0 1 0 0 0 1 0 1 0 0 0 0 0 0 0 0 0 0 0 0 0 0 1 2 0 0 1 0 0 1 0 1 2 1 2 0 0 0 0 2 0 0 1 2 0 0 1 0 1 1 2 0 2 1 1 0 1 0 0 1 1 2 1 1 0 0 0 0 1 0 0 0 0 0 1 2 0 0 0 0 0 1 1 2 2 0 2 1 1 0 0 2 0 0 1 1 1 0 0 0 0 0 0 0 0 0 2 2 1 0 1 1 0 2 2 2 0 2 0 0 1 1 0 0 0 1 1 2 2 1 1 0 1 0 0 1 0 0 0 0 1 0 0 0 1 0 1 2 0 0 0 0 2 0 0 0 2 1 2 0 0 0 1 2 2 1 0 0 1 0 0 2 0 1 0 1 1 1 0 0 2 1 1 1 0 2 1 1 0 0 2 0 0 2 0 1 0 1 0 1 1 0 2 0 0 1 1 1 2 1 1 2 0 0 0 1 0 2 1 0 0 0 1 0 0 1 1 0 0 0 0 2 0 1 0 0 2 2 0 2 2 0 2 0 1 0 0 1 0 2 1 0 0 0 0 0 1 1 0 0 0 0 0 2 0 1 1 1 1 1 1 0 0 0 0 0 1 0 0 0 0 0 0 1 0 1 0 1 0 0 0 0 0 2 2 1 0 0 0 0 0 0 2 1 1 0 0 0 1 1 0 2 0 1 1 0 1 1 0 0 0 2 2 1 1 1 1 0 0 1 0 0 0 0 0 0 2 2 0 0 0 2 0 0 0 0 0 0 1 1 0 2 0 0 0 2 2 1 0 0 1 0 1 1 0 1 0 1 2 1 0 2 0 0 0 2 0 0 2 0 0 0 0 0 1 0 1 0 1 1 2 1 2 1 1 0 0 0 1 1 0 0 0 0 1 1 1 2 2 1 1 0 1 2 1 0 2 2 0 0 0 0 1 1 1 1 0 1 0 0 1 1 0 1 0 1 0 0 0 1 1 1 0 0 0 1 2 2 1 1 0 1 0 0 0 1 1 1 0 0 2 1 0 0 0 0 1 1 1 1 0 1 2 0 2 0 0 1 1 1 0 0 0 1 2 1 0 0 0 0 0 0 0 0 0 1 1 0 0 0 1 0 2 0 0 1 1 2 2 1 0 1 1 0 0 1 1 1 0 0 2 0 1 0 0 0 1 2 0 0 0 1 0 0 2 1 1 1 1 0 1 0 0 0 2 1 1 1 1 2 1 0 1 1 1 0 1 0 1 0 1 1 0 1 0 1 0 0 1 0 1 0 0 1 1 0 1 0 0 2 0 0 1 0 1 1 1 1 1 0 0 1 2 0 1 1 1 1 1 1 2 0 2 0 2 0 0 0 0 0 0 0 0 0 0 0 1 0 0 0 0 0 0 0 0 0 0 0 0 0 2 2 2 0 1 2 2 0 0 1 1 2 0 0 0 0 0 2 0 2 2 0 0 0 2 0 2 1 2 0 0 1 2 1 1 0 1 0 1 1 0 0 1 2 1 1 0 0 2 2 1 2 0 2 2 2 1 2 2 0 2 2 2 0 0 0 1 0 2 2 2 2 0 0 1 0 0 1 1 1 2 0 0 0 0 1 0 0 0 2 2 2 1 0 1 0 1 0 0 0 0 1 0 0 1 0 0 0 0 0 0 0 2 0 2 0 1 0 1 2 2 1 1 1 0 0 2 1 0 0 0 0 1 2 1 1 0 1 2 1 0 2 2 2 2 0 1 1 1 1 0 0 0 0 2 0 2 2 2 0 2 2 2 1 0 1 1 0 0 0 0 0 2 0 0 0 1 1 1 0 0 2 2 1 0 1 0 0 0 2 1 0 0 2 0 2 1 0 0 0 0 0 0 2 0 0 0 0 0 0 0 0 1 0 1 2 0 1 1 0 0 1 1 0 0 1 0 0 0 1 1 0 2 1 1 0 1 2 1 0 0
12 0 1 2 0 0 0 1 0 1 1 0 0 0 0 0 0 2 2 2 1 1 0 1 1 0 0 1 2 2 1 1 0 1 2 0 2 2 0 2 0 0 0 0 0 1 0 0 0 1 1 0 0 1 1 0 0 1 0 1 1 2 0 0 0 2 0 1 0 0 0 1 1 0 0 1 1 0 2 0 1 2 0 0 1 0 0 0 0 2 0 0 0 2 0 1 1 0 0 0 0 1 0 0 2 2 2 2 0 1 0 1 0 1 0 0 1 0 0 0 2 0 2 1 1 1 1 0 2 1 1 1 0 0 0 0 0 0 0 0 1 0 0 0 0 0 0 0 0 0 0 0 0 0 0 0 0 1 0 1 1 1 0 2 2 2 0 1 0 1 1 0 0 2 2 1 0 1 0 1 0 1 0 2 0 0 0 1 1 1 1 1 2 2 2 0 2 0 0 0 0 1 1 1 1 0 0 0 1 0 0 0 2 0 1 2 1 0 0 0 2 2 1 0 1 0 0 1 0 0 0 0 0 0 0 0 0 2 2 2 0 0 2 2 2 0 0 0 2 0 0 0 1 0 0 0 0 0 0 1 0 0 0 1 1 1 0 1 1 1 0 1 0 1 0 0 0 0 0 0 0 0 0 2 2 0 1 1 1 2 0 0 1 0 2 1 2 0 0 2 0 0 2 0 1 0 1 2 2 0 0 0 2 2 2 1 2 1 1 0 0 2 2 0 1 0 0 0 1 0 2 2 0 2 0 0 0 2 0 1 1 1 2 0 0 0 0 0 1 0 0 0 0 0 0 1 0 1 0 0 0 0 2 0 2 0 0 1 1 0 0 0 1 2 2 0 0 0 1 0 2 0 1 1 0 0 0 0 0 0 0 0 1 0 2 0 1 0 2 2 1 2 0 2 2 0 0 1 0 1 0 0 2 0 0 2 0 0 1 1 0 1 0 1 1 2 1 1 0 0 1 0 0 2 1 1 0 1 0 0 2 1 2 1 1 2 0 0 0 0 0 2 1 2 1 1 1 1 0 0 0 0 0 0 0 1 0 1 2 1 1 1 2 1 2 2 0 0 0 0 0 2 1 0 1 0 1 1 0 0 0 0 0 0 0 0 0 0 0 1 1 1 1 0 1 1 1 1 0 0 0 1 0 2 0 2 1 0 2 1 1 2 1 2 1 0 1 0 1 2 0 0 0 1 0 0 2 1 1 2 0 1 0 2 2 1 2 2 2 0 1 1 0 2 2 0 0 0 0 1 1 0 1 1 1 0 0 1 1 0 1 1 0 0 0 1 2 1 1 2 0 0 1 0 1 1 2 1 0 0 1 1 0 0 0 0 0 0 0 0 0 1 0 2 0 2 2 0 0 0 0 0 0 0 0 0 0 0 0 0 0 0 0 0 0 0 2 2 0 0 1 0 0 1 0 0 2 1 2 1 1 0 1 2 0 0 1 0 2 0 0 2 2 0 0 0 0 0 2 1 1 0 1 2 2 2 2 2 0 1 1 0 0 0 0 2 0 1 1 1 1 0 1 1 1 2 0 0 0 0 2 0 0 0 0 0 2 1 0 2 0 2 0 0 0 0 0 1 1 0 1 0 0 1 0 1 0 1 1 1 1 0 0 2 0 0 0 1 0 0 0 1 0 2 0 0 1 1 0 1 0 0 0 0 1 0 0 1 0 0 0 0 0 0 0 0 0 0 0 0 0 0 2 1 0 0 2 2 0 0 0 1 2 0 0 1 1 1 0 2 1 0 0 0 0 0 0 2 1 2 1 1 2 2 1 0 0 1 0 1 1 0 1 1 1 1 0 1 0 1 1 0 1 1 1 2 2 1 1 1 0 2 1 2 1 0 0 1 0 1 0 0 2 0 0 2 0 0 0 1 1 1 0 0 0 0 0 0 0 1 1 0 0 0 2 0 0 0 0 0 0 0 0 0 0 1 0 1 2 0 0 0 1 0 0 2 0 1 2 2 2 2 2 0 0 0 0 1 0 1 0 1 0 0 2 0 2 0 1 0 0 1 2 2 2 1 1 2 0 1 1 0 1 0 1 1 0 1 0 1 0 1 2 2 1 0 0 1 1 0 0 0 0 1 0 0 0 0 0 1 0 0 2 0 1 0 0 0 1 0 2 0 1 1 0 0 1 1 0 1 1 0 0 1 0 2 2 0 1 0 0 0 0 0 0 2 2 0 2 0 0 0 0 0 0 0 0 0 0 1 0 0 0 2 1 0 0 0 1 0 0 0
13 0 2 0 0 0 0 2 1 0 1 0 0 1 0 0 0 2 0 2 1 1 1 0 2 1 1 1 1 1 2 1 0 0 0 0 1 1 0 1 1 0 2 1 0 1 0 0 0 0 0 0 1 1 1 1 0 0 0 1 0 0 0 0 0 0 0 2 0 0 0 0 2 0 2 2 2 0 1 0 1 1 0 0 2 0 0 2 2 2 2 2 2 2 0 0 0 1 1 1 1 0 0 0 2 1 2 0 1 1 0 1 2 2 2 2 2 1 1 0 2 1 2 1 1 1 1 0 1 1 0 0 0 0 1 0 0 0 0 1 0 0 1 0 0 0 1 0 2 1 0 0 0 0 0 0 0 1 0 0 1 0 1 2 0 2 0 1 0 1 0 1 0 2 1 2 0 0 0 0 0 0 1 2 1 0 1 1 0 0 0 1 0 0 0 1 1 0 0 0 0 1 0 1 1 0 1 0 0 0 0 0 2 0 2 2 0 1 1 0 0 0 1 0 0 1 1 0 0 0 1 1 0 0 0 0 1 2 2 2 0 0 2 2 1 0 0 0 2 0 0 1 0 1 1 0 1 2 2 2 2 2 0 0 0 0 0 0 1 1 0 2 1 1 0 1 0 2 2 0 1 0 1 1 2 1 1 0 1 2 0 1 2 0 2 0 2 1 0 2 1 0 2 1 0 0 0 2 0 0 0 1 2 1 2 1 2 0 1 0 1 2 1 0 1 0 2 0 2 0 2 1 0 2 0 0 0 2 1 0 0 0 1 0 0 0 0 0 1 0 0 1 1 0 1 0 0 1 0 2 2 2 2 0 2 0 0 2 2 0 1 1 0 2 0 0 0 0 1 0 2 0 0 0 0 0 0 0 0 0 0 0 0 0 2 0 1 0 1 2 2 2 0 0 0 0 0 0 0 0 1 0 1 0 1 1 0 0 0 0 0 0 0 0 1 1 0 0 1 0 0 0 0 2 1 1 0 2 0 0 2 0 2 0 1 1 1 0 0 0 0 0 1 2 1 1 1 2 1 2 2 0 0 1 0 1 0 2 2 2 2 2 2 0 0 0 0 0 0 0 1 2 1 0 1 0 1 1 1 0 2 0 0 1 0 0 0 0 1 2 1 1 2 0 0 0 2 0 1 0 1 0 0 0 2 0 0 0 1 1 1 2 1 2 1 1 0 1 0 1 0 1 0 0 0 1 1 0 1 1 0 1 0 0 0 0 1 1 1 0 0 0 0 1 1 2 1 0 0 0 0 0 1 0 0 1 1 0 0 0 1 1 2 0 1 0 1 2 2 2 0 0 0 0 2 1 1 0 0 0 0 1 1 1 1 0 0 0 0 0 0 2 1 0 1 1 1 0 1 0 0 0 1 1 1 1 1 0 0 0 1 0 0 1 1 0 2 0 0 0 0 0 0 2 0 0 2 0 2 2 1 0 0 1 1 0 1 0 2 0 0 1 1 1 0 0 0 0 2 1 0 0 1 2 2 2 0 1 2 0 0 2 0 0 1 2 1 1 0 0 1 0 0 2 2 2 1 0 0 1 1 1 0 1 1 0 2 1 0 0 0 1 0 0 0 1 1 2 0 1 0 0 1 1 0 0 1 2 1 1 0 0 0 1 1 2 0 1 1 1 1 1 0 2 0 0 1 2 0 2 0 2 0 0 1 0 1 0 0 0 0 0 1 0 0 1 0 0 0 1 0 1 2 2 0 0 2 2 0 1 0 0 1 1 2 0 0 2 0 1 2 1 0 0 1 2 1 1 1 2 0 1 2 2 0 0 0 1 0 2 1 0 1 2 1 0 0 0 0 0 0 0 2 0 2 2 2 1 1 1 1 1 1 2 0 0 0 1 0 1 0 0 1 0 0 2 0 0 0 0 0 0 0 0 1 0 0 0 0 0 2 2 0 0 2 0 1 0 0 0 0 0 0 0 0 0 1 1 1 0 1 1 0 1 0 2 1 2 0 0 1 1 1 1 1 1 0 1 0 0 1 1 1 1 2 1 2 0 1 1 1 1 1 0 2 2 0 1 1 1 1 0 0 0 0 2 0 0 2 2 0 2 2 0 1 0 1 2 0 1 0 0 1 2 0 0 0 0 0 0 0 0 2 2 2 0 1 1 0 0 2 0 1 0 1 0 1 2 1 1 1 0 1 0 0 2 2 0 1 0 0 0 0 0 0 0 0 0 0 0 0 0 1 1 0 0 1 1 1 1 0 0 0 2 1 0 1 1 1 0 2 2
14 1 2 0 0 0 0 1 0 2 2 0 1 0 0 0 0 0 0 0 0 1 0 0 2 0 0 1 1 0 1 1 2 1 2 1 2 1 1 1 0 0 0 0 0 1 1 1 1 0 0 0 0 0 2 1 0 0 0 1 1 1 0 2 0 0 0 0 0 1 1 1 2 0 2 2 2 0 2 0 0 2 1 1 1 0 0 0 2 2 0 0 1 2 0 0 0 2 0 2 2 0 0 0 2 2 2 1 1 1 1 2 2 2 2 2 2 1 2 0 1 0 2 1 1 1 1 1 2 2 0 1 0 0 0 0 0 0 1 1 2 0 0 0 0 0 1 0 0 0 0 0 0 0 0 1 1 0 0 1 0 0 2 2 2 2 0 2 0 0 0 0 1 0 1 1 0 0 0 0 0 0 0 0 0 0 0 2 1 1 1 1 2 1 2 0 2 1 0 1 0 1 1 1 1 0 1 1 1 0 1 0 0 0 2 2 0 2 0 0 2 2 2 0 1 1 0 1 0 0 0 0 0 0 0 0 0 2 2 1 0 0 2 2 2 0 0 0 2 0 0 0 0 0 0 0 0 1 1 1 1 1 0 0 0 0 0 0 2 1 0 1 1 2 0 0 1 0 1 0 0 0 0 1 1 0 1 2 1 2 0 1 0 1 2 1 2 0 0 1 1 0 1 1 0 0 0 2 1 1 0 1 2 1 1 0 2 0 0 0 1 2 1 0 2 0 1 0 0 0 2 1 0 1 0 0 0 0 2 2 0 0 2 0 0 0 0 0 1 2 0 0 0 1 0 1 1 0 1 1 2 2 2 0 1 1 0 1 1 0 0 0 0 2 0 0 0 0 1 0 1 0 0 0 0 0 0 0 0 1 0 0 1 0 1 1 1 1 1 1 1 1 0 1 1 0 0 0 1 0 0 1 0 0 1 0 1 1 0 1 0 1 1 0 0 1 1 2 2 0 1 0 0 2 1 1 0 0 1 2 1 0 2 0 1 1 0 0 1 0 0 1 1 1 1 1 1 2 1 2 2 0 1 0 0 1 0 1 1 0 0 0 1 1 1 0 2 0 0 0 2 1 1 1 2 1 0 1 1 0 1 1 1 1 0 0 1 0 0 0 0 0 2 0 0 0 1 0 0 0 0 0 0 1 1 1 1 1 1 2 2 2 1 0 0 0 2 0 1 2 0 0 0 1 0 1 2 0 1 1 0 2 0 0 0 2 0 2 2 0 1 2 0 2 0 1 0 1 0 1 1 0 0 1 1 0 1 0 0 0 0 2 1 0 0 0 2 1 1 2 0 0 0 0 0 0 1 1 1 0 0 1 2 0 1 0 1 1 1 1 1 0 0 1 1 2 1 0 0 0 1 1 0 0 1 1 1 0 1 0 0 0 0 0 1 0 1 2 0 0 0 1 1 1 0 0 1 1 2 2 1 1 0 1 0 0 1 0 1 0 0 1 1 2 1 0 0 0 0 0 0 0 0 1 1 2 1 2 0 1 1 0 0 0 0 0 2 1 1 1 1 0 1 2 1 1 1 0 0 0 2 1 0 1 0 0 2 0 0 1 1 1 0 0 1 2 2 2 0 1 0 0 1 1 0 0 0 1 1 1 0 0 0 1 1 1 0 1 1 1 1 2 0 2 0 0 1 0 0 0 0 0 2 2 2 0 0 1 1 1 0 1 0 0 0 0 0 0 0 0 0 0 2 0 0 0 1 0 0 1 0 0 0 1 0 0 0 0 0 1 0 0 1 1 0 1 1 1 1 2 0 1 2 2 1 0 0 0 0 1 0 0 0 2 1 0 2 0 0 0 1 1 1 1 1 2 2 0 2 2 2 2 0 2 0 0 0 1 0 1 0 0 2 0 0 1 0 1 1 0 1 1 0 0 0 0 0 0 0 0 2 2 2 0 0 2 0 0 0 1 0 0 1 0 0 0 1 0 1 0 0 0 0 0 0 1 1 0 0 1 2 2 2 0 0 0 0 2 1 0 1 2 1 0 2 0 2 0 1 0 0 1 2 2 1 1 1 0 0 2 0 0 0 0 0 2 0 2 2 1 0 1 2 1 0 0 1 2 1 1 2 0 0 2 0 0 1 1 0 0 0 2 2 1 1 1 0 1 0 0 2 0 1 0 0 0 2 0 0 2 2 0 1 0 2 1 1 0 1 0 0 0 0 1 0 0 2 0 0 0 0 0 0 1 0 1 0 1 0 0 0 0 0 1 1 0 0 1 2 0 1 1
15 0 0 2 0 0 1 2 0 0 0 1 1 2 2 0 0 2 2 1 1 1 1 0 2 0 0 2 2 0 1 1 1 1 0 0 2 2 0 1 1 0 0 0 0 0 1 0 0 0 0 0 0 0 2 2 0 1 0 1 0 1 0 2 1 0 1 0 0 0 0 0 1 0 1 2 2 0 1 0 1 1 0 0 2 1 1 0 2 2 0 0 1 1 1 0 0 0 0 0 0 0 0 0 2 1 1 1 1 1 0 1 0 1 0 0 1 0 2 0 0 1 2 0 0 0 0 0 2 2 0 0 0 0 1 0 0 0 0 0 1 0 2 0 0 0 1 0 2 2 1 1 0 1 1 0 0 1 0 0 0 0 0 2 0 1 0 2 1 1 0 0 1 1 0 2 1 0 0 0 0 1 1 2 2 1 1 1 0 0 1 1 2 1 1 0 1 0 0 0 0 0 0 2 2 0 1 0 1 0 0 0 1 0 2 2 0 1 0 0 0 1 2 0 0 0 0 1 0 0 0 0 0 0 0 0 0 2 2 2 0 0 2 1 2 1 1 2 1 1 0 1 0 0 0 0 1 0 0 0 0 0 0 0 1 1 0 0 1 0 0 1 1 2 0 0 0 1 1 0 1 0 0 1 2 0 2 2 2 2 0 2 1 1 2 1 1 1 1 1 1 0 2 0 1 0 1 0 2 0 0 2 2 1 2 1 1 0 1 0 1 1 1 0 1 0 0 0 1 1 2 1 0 0 0 1 0 2 0 1 0 0 2 0 0 0 0 0 1 0 0 1 0 0 0 0 1 0 0 1 1 2 1 0 0 0 0 2 2 0 0 0 1 2 1 0 0 0 0 0 2 0 0 0 1 0 0 0 0 1 0 0 1 1 2 0 0 1 1 1 0 1 0 1 0 0 0 0 1 0 0 1 2 0 0 0 0 1 0 1 0 1 0 0 1 1 1 0 1 0 2 0 0 1 1 0 0 1 0 0 1 0 1 0 2 2 0 0 2 0 0 0 2 2 2 2 2 1 1 0 1 0 1 1 0 0 0 2 2 2 2 2 0 2 1 1 0 0 0 0 1 1 1 0 2 0 0 1 0 0 1 0 0 1 1 0 0 1 1 2 1 1 1 1 1 1 2 1 0 0 0 0 0 1 1 1 0 0 2 2 2 2 0 2 0 1 0 0 0 1 0 0 0 0 0 0 0 2 1 1 0 1 0 1 1 0 2 2 2 0 1 2 0 1 1 1 1 0 0 0 0 0 0 0 0 0 0 0 0 0 0 0 1 0 1 0 1 1 1 1 0 0 1 0 0 0 2 1 1 0 1 1 1 0 0 0 0 0 0 0 0 2 1 1 0 1 2 0 1 2 0 0 0 1 0 1 0 0 0 0 0 0 0 0 0 1 1 1 0 0 0 0 0 0 1 0 0 1 2 1 2 0 2 2 0 0 1 0 0 0 0 2 2 0 0 0 0 0 2 0 0 0 0 1 1 1 2 2 0 1 1 0 1 0 0 2 0 1 1 1 2 0 0 1 2 1 2 0 0 2 0 2 1 0 1 0 1 0 0 1 0 2 0 0 1 2 2 2 0 0 0 0 0 1 0 1 1 1 1 1 0 0 0 1 2 2 0 0 0 0 0 1 1 2 0 1 0 1 1 1 0 1 1 1 2 0 1 1 0 0 0 0 1 0 0 0 1 0 0 0 0 0 2 0 0 0 1 1 0 2 0 0 2 1 0 1 1 2 0 1 2 1 0 0 0 2 0 2 1 2 1 1 1 1 1 0 0 0 0 2 2 0 0 0 2 0 1 1 0 1 1 0 1 1 1 2 2 0 1 1 1 1 1 2 0 0 0 1 0 2 0 0 2 1 0 2 0 0 1 0 0 1 0 0 0 0 0 0 0 0 2 2 2 0 0 0 1 0 0 0 0 0 0 0 0 0 2 1 1 0 0 0 0 0 0 0 0 0 1 1 1 1 2 0 0 0 1 0 0 0 0 1 0 0 1 1 0 0 1 1 1 0 2 2 2 2 0 1 0 1 0 0 1 0 1 1 0 1 2 0 1 0 2 1 1 0 1 2 0 1 0 0 0 1 0 0 0 0 0 0 0 1 1 2 1 0 1 0 0 0 2 0 1 0 2 0 1 2 0 1 0 0 1 0 2 0 0 0 0 0 0 0 0 0 0 1 1 0 1 0 0 0 0 0 1 1 2 0 0 0 0 0 0 2 1 0 0 0 1 0 0 0
16 0 0 2 0 1 0 2 0 2 2 0 0 1 0 0 1 1 1 2 2 0 0 0 2 0 0 2 2 0 2 1 0 1 1 0 2 1 0 0 2 1 1 1 0 1 0 0 1 0 0 0 0 0 1 1 0 0 0 0 2 2 0 2 1 0 1 0 1 1 0 2 0 0 0 2 2 0 1 0 1 2 0 1 2 0 0 0 1 1 0 0 1 2 1 0 0 0 0 0 0 1 1 0 2 0 2 0 2 0 0 2 1 2 1 0 1 0 0 0 2 0 2 1 0 0 0 0 2 1 1 0 0 0 1 0 1 0 0 1 2 0 1 0 0 0 0 0 2 2 0 0 0 0 0 0 0 2 0 0 0 0 1 2 1 1 0 1 0 2 0 1 0 0 1 1 0 0 0 0 0 0 1 2 2 1 2 1 1 0 0 0 2 2 2 0 1 1 0 0 0 0 0 2 2 1 1 0 0 0 1 0 2 1 1 2 1 0 1 1 0 0 2 0 0 1 1 2 0 0 0 0 0 0 0 0 0 2 2 1 0 1 2 0 1 0 0 0 1 1 1 0 0 0 0 1 2 0 1 1 1 1 0 0 0 0 0 0 1 0 0 1 0 1 0 0 0 1 2 0 0 0 1 1 1 1 1 1 0 2 0 0 1 1 2 1 1 1 0 1 0 1 2 0 2 0 1 1 1 0 1 2 2 1 1 0 1 0 0 0 2 2 0 0 2 0 1 0 1 0 2 2 1 1 0 0 0 1 1 0 0 0 2 0 0 0 1 1 1 1 0 1 0 0 0 1 0 1 0 2 2 2 2 0 2 0 0 1 1 0 1 1 2 2 0 0 0 1 0 1 0 0 0 0 0 1 0 0 0 2 0 1 1 0 2 0 1 0 0 0 0 0 0 2 1 1 0 0 1 0 0 1 0 0 1 0 0 1 0 1 0 1 0 1 1 1 1 1 2 0 1 0 0 2 0 0 0 2 0 0 0 1 0 0 1 1 0 0 1 0 0 0 0 1 1 0 1 2 1 2 2 0 0 1 0 1 0 1 1 0 0 0 1 1 2 0 2 0 0 1 1 2 1 0 1 0 1 2 1 0 1 0 1 2 0 0 0 0 1 2 0 0 2 0 0 0 2 0 0 1 0 0 0 0 1 0 0 0 1 1 1 2 2 1 1 0 1 0 0 1 1 0 0 0 1 0 2 0 1 0 1 1 0 1 1 2 0 2 2 0 1 2 1 2 1 0 0 0 0 0 0 0 1 0 0 1 0 1 1 1 0 1 1 0 1 0 1 0 0 2 0 0 0 0 0 0 0 0 0 0 0 2 0 0 0 1 0 0 0 0 0 2 1 2 0 2 2 0 1 1 0 0 0 0 1 1 0 0 1 0 1 0 0 0 0 0 2 2 0 0 1 0 0 1 0 0 1 2 2 2 0 1 0 1 0 0 1 0 0 1 0 1 1 1 0 0 0 0 1 0 0 0 2 1 1 1 0 1 0 1 1 0 1 1 0 2 0 1 1 1 2 0 0 2 1 2 1 0 0 0 2 0 0 0 0 0 1 1 0 2 1 0 0 0 2 2 2 1 0 1 1 0 0 1 1 1 0 2 2 2 0 0 0 2 0 2 1 2 1 1 1 2 1 2 0 1 0 0 0 2 1 2 0 0 1 1 0 1 1 1 0 1 0 0 0 1 1 0 0 0 0 0 2 1 0 1 2 2 1 1 0 1 2 0 1 1 1 0 1 0 1 1 0 0 1 1 1 2 2 2 2 0 2 2 2 0 0 1 0 1 1 0 0 2 2 0 2 0 1 1 2 0 2 0 2 2 2 0 1 2 2 1 0 1 0 0 0 2 0 2 0 0 2 0 0 1 0 0 1 0 0 1 1 1 0 0 1 0 1 0 1 1 1 0 1 0 0 0 1 0 1 0 0 0 0 1 0 0 1 0 0 0 0 0 0 2 0 0 1 1 1 1 2 1 1 1 1 2 1 0 0 1 0 0 1 0 1 0 0 0 0 1 2 2 2 0 2 1 0 2 0 0 0 1 1 1 0 1 2 0 1 0 2 1 2 0 1 0 0 1 0 0 0 2 0 0 0 0 0 0 0 1 2 1 0 0 0 0 1 0 2 1 1 0 1 1 1 2 0 2 0 0 1 0 0 2 2 0 1 0 1 0 0 0 0 0 0 0 0 0 0 0 1 1 0 0 1 0 2 0 0 0 0 2 0 0 0 0 1 0 0 0
17 1 2 1 0 0 0 1 1 0 1 1 0 0 0 0 0 1 0 2 2 0 0 0 2 0 0 2 0 1 1 0 0 0 2 2 2 1 0 0 2 0 1 0 0 0 1 0 1 0 0 0 1 1 1 0 0 1 0 2 0 1 0 2 0 0 0 0 0 0 0 0 2 0 1 2 2 0 1 0 1 1 0 0 2 0 0 0 1 2 1 0 1 2 1 0 1 0 0 0 0 0 0 0 2 1 2 0 2 1 0 2 0 1 0 0 1 0 2 0 0 0 2 1 0 1 1 1 1 1 0 0 1 0 0 0 1 0 1 0 0 0 0 0 0 0 0 1 1 1 0 0 0 0 0 1 1 0 0 0 1 0 1 2 0 1 0 1 0 1 1 1 1 1 1 1 0 0 0 0 0 1 0 1 1 1 1 0 0 0 0 0 1 2 2 0 0 0 0 0 0 1 0 0 0 0 2 0 1 0 1 0 1 0 1 2 0 0 2 0 1 1 2 0 0 0 0 0 0 0 0 0 1 1 0 1 0 2 2 2 0 0 2 2 2 0 0 0 1 0 0 0 0 1 1 0 1 1 1 2 1 1 0 0 0 0 0 0 1 0 0 0 0 1 0 0 0 1 2 0 1 0 0 1 2 1 1 1 0 2 0 0 1 0 1 0 2 0 0 1 0 0 2 0 0 1 0 2 1 1 0 2 1 1 0 0 2 0 0 1 1 2 2 1 1 0 1 0 1 1 2 2 0 1 0 0 0 0 2 1 1 1 2 0 0 0 0 1 2 1 1 0 0 0 0 0 0 1 0 2 2 2 1 0 1 1 0 2 2 0 1 1 1 2 0 0 0 0 1 0 0 2 0 0 0 1 0 0 0 0 0 1 1 0 0 2 0 1 0 0 0 0 0 2 0 0 0 0 0 0 0 2 0 1 1 0 0 1 0 0 0 2 1 1 2 2 1 1 2 0 2 0 0 2 1 1 0 0 0 0 2 0 2 0 1 1 0 0 2 0 0 1 1 1 1 1 1 2 1 0 0 0 0 1 0 1 0 1 1 0 0 0 2 0 2 1 1 0 0 0 1 1 1 0 1 0 1 1 0 1 0 0 0 1 2 0 0 0 1 2 2 2 2 1 1 1 1 2 0 0 0 0 0 0 0 1 0 0 1 1 1 2 1 2 1 0 1 1 1 2 0 1 0 0 0 0 2 0 1 1 0 1 0 1 2 0 2 1 1 0 0 1 0 2 0 1 0 0 0 1 1 0 1 0 0 0 1 2 2 1 0 0 0 0 0 0 1 2 2 0 1 0 0 0 1 0 0 1 0 0 0 0 1 1 1 0 1 1 1 2 1 0 0 1 1 2 1 0 1 0 0 0 0 1 0 1 0 0 1 0 0 0 0 0 0 0 2 2 0 0 0 0 0 0 0 1 2 0 2 2 1 1 0 1 0 0 1 0 0 0 0 2 0 1 1 0 0 0 1 0 0 0 2 2 2 2 1 1 1 0 1 1 0 1 0 2 0 1 0 0 2 0 0 1 1 1 1 0 0 1 1 1 0 1 1 1 1 0 0 1 1 1 0 1 1 2 1 0 0 0 1 1 0 2 0 0 0 2 0 0 0 0 0 1 1 2 0 1 1 1 0 2 1 2 0 2 1 0 0 0 0 0 0 0 0 0 0 0 0 0 0 0 0 0 0 0 1 0 1 0 0 0 2 1 0 0 2 2 0 1 2 1 2 1 0 0 0 0 1 1 1 1 0 0 2 2 1 2 1 2 0 1 1 2 1 1 0 1 0 2 2 0 1 2 1 0 1 0 0 2 2 1 0 1 0 2 1 0 2 1 1 2 1 2 0 0 0 2 0 2 0 0 2 0 0 1 0 0 0 1 1 1 0 1 0 0 1 0 0 0 2 2 1 0 1 0 1 1 0 0 0 0 1 0 0 1 0 1 2 0 0 0 0 0 0 0 0 1 0 1 2 2 2 0 0 0 0 1 0 0 0 0 1 0 2 0 2 0 1 0 0 0 1 1 2 2 0 2 1 1 1 0 0 0 0 2 0 1 2 0 0 0 2 1 1 0 1 2 0 0 0 0 0 1 0 0 1 2 0 0 0 1 2 0 0 0 1 0 1 1 2 1 0 0 2 0 2 2 0 0 0 1 2 0 1 1 1 0 0 0 0 0 0 0 0 0 0 0 1 0 0 0 0 0 0 1 1 1 0 1 0 0 0 1 0 1 0 0 1 0 1 1
18 1 0 2 0 0 0 2 0 0 0 0 1 2 1 0 1 1 1 1 1 0 1 0 2 0 0 1 2 0 1 0 0 1 0 0 2 2 1 1 1 1 0 0 0 0 0 0 0 0 0 0 0 0 1 0 0 1 0 1 0 1 0 1 1 0 0 0 0 0 0 0 1 0 1 2 2 0 1 1 1 2 0 0 1 0 0 1 2 2 0 1 0 1 1 0 0 1 0 2 1 0 0 0 1 1 1 2 0 1 0 1 0 1 0 0 1 0 0 0 2 0 2 0 0 0 0 0 0 0 0 0 0 0 1 0 1 0 0 2 0 0 0 0 0 1 0 2 2 2 0 0 0 0 0 1 1 0 0 1 1 0 0 2 1 2 1 2 1 2 0 0 0 2 1 1 0 0 0 0 0 1 0 2 2 2 2 2 0 0 0 1 2 1 2 0 1 0 0 0 0 0 0 2 2 0 0 0 2 0 0 0 1 0 0 2 0 1 2 2 0 0 1 1 1 1 1 2 2 2 0 0 0 0 0 0 0 2 2 2 0 0 1 0 0 0 0 0 2 0 0 0 0 0 0 1 2 0 1 2 1 1 0 1 1 0 0 0 2 2 0 1 2 2 0 0 1 1 2 0 0 1 1 2 1 0 1 2 1 2 0 1 1 0 1 0 1 1 1 2 1 0 2 0 1 0 0 2 1 1 0 2 2 1 1 0 2 1 1 1 0 2 0 0 1 0 1 0 2 1 2 2 1 2 0 0 0 2 0 2 0 1 1 0 0 0 0 1 1 1 1 0 1 1 1 0 2 1 0 1 1 1 2 0 0 0 0 1 1 0 0 0 1 1 2 1 0 0 0 0 2 1 0 1 1 1 0 0 0 0 0 1 2 0 2 0 1 1 1 0 0 0 0 1 0 0 1 1 0 0 0 1 2 0 0 1 0 1 0 0 1 1 0 0 0 1 1 1 2 1 1 0 0 2 0 0 0 1 0 0 1 0 1 0 1 1 0 0 0 0 0 0 1 2 2 1 2 1 0 1 1 0 0 0 0 2 1 1 2 1 1 1 1 2 2 0 2 0 0 0 2 1 1 0 1 0 1 2 2 0 2 0 0 2 0 0 2 0 0 1 1 1 2 0 0 0 2 0 0 2 0 0 0 1 0 2 0 0 1 2 2 1 2 2 2 0 0 1 1 2 0 1 0 0 0 0 1 1 2 2 0 2 0 1 1 2 1 1 1 0 0 1 1 2 1 1 0 0 0 1 1 0 0 0 0 0 1 1 1 0 0 1 0 0 0 0 0 2 2 1 1 0 0 0 0 0 0 1 0 1 0 0 0 0 1 0 0 0 0 0 0 1 0 2 0 2 1 0 0 0 1 0 0 0 0 1 1 0 1 0 0 0 0 0 0 2 0 2 0 0 0 0 0 2 0 1 2 1 2 1 2 0 1 1 2 0 1 0 0 0 0 1 1 1 0 0 0 0 1 0 0 0 1 1 1 1 0 1 1 0 1 1 0 0 0 2 1 1 1 1 1 1 0 1 1 1 1 1 0 1 1 1 0 1 0 0 1 0 0 0 0 1 0 0 0 2 2 1 1 0 0 0 0 2 0 0 1 1 1 1 0 0 0 1 1 1 0 1 1 1 0 1 0 2 0 1 0 1 0 1 0 0 0 0 0 1 0 0 0 0 0 0 0 1 1 0 1 0 0 0 0 0 2 1 0 2 2 2 0 2 1 0 2 1 1 0 0 1 0 2 2 0 1 1 1 1 1 2 2 2 1 0 0 0 0 0 0 1 0 1 1 0 1 1 1 1 0 0 0 1 2 1 1 1 0 1 1 1 1 1 1 1 1 2 0 0 0 0 0 1 1 1 1 0 0 2 0 0 0 0 0 0 1 1 0 0 1 0 1 0 0 0 1 0 1 0 1 0 0 0 0 0 0 0 0 1 0 0 1 0 0 0 0 1 0 1 0 0 1 1 2 2 2 0 0 0 1 1 0 0 0 2 0 0 0 0 0 0 0 1 0 2 0 0 1 1 0 2 0 2 0 1 1 0 1 1 0 1 1 0 0 0 0 0 0 0 0 1 0 1 0 0 0 2 0 0 0 1 1 1 1 1 1 2 2 0 0 0 0 1 2 0 0 0 2 0 2 2 0 0 0 1 0 1 1 1 1 0 0 0 0 0 0 0 1 0 1 0 2 0 0 0 0 0 0 0 0 0 1 0 0 0 0 2 2 0 0 0 2 0 1 1
19 1 1 1 0 0 0 1 1 0 1 1 0 0 0 0 0 0 0 0 0 1 0 0 2 0 0 2 2 0 2 2 1 1 0 0 1 0 0 0 1 0 0 0 0 0 0 1 1 0 0 0 2 2 0 1 0 1 0 0 2 2 0 0 0 0 0 1 0 0 0 1 2 0 1 1 1 0 0 1 0 1 0 0 1 0 0 0 2 2 0 0 0 1 0 0 0 1 0 2 1 0 1 0 2 0 2 1 0 2 0 0 1 2 1 2 2 0 1 0 2 0 1 2 1 1 1 0 1 0 0 0 0 0 1 0 0 0 0 1 1 0 0 0 0 0 0 1 1 1 0 0 0 0 0 0 0 0 0 0 1 0 1 2 0 1 0 1 1 1 0 0 1 0 1 0 0 1 1 1 1 0 1 2 2 1 2 0 0 0 0 0 2 0 0 2 2 0 0 0 0 0 0 0 0 0 2 0 1 0 1 0 1 0 1 2 0 0 2 0 0 0 2 0 0 1 1 1 0 0 1 1 0 0 0 0 2 2 2 1 0 1 2 1 1 0 0 0 2 0 0 1 0 0 0 0 1 0 0 0 0 0 0 1 0 0 0 1 1 1 0 2 0 0 1 0 1 0 0 0 0 0 0 1 0 0 0 2 1 2 0 1 1 0 2 1 1 0 0 1 0 0 0 2 0 0 0 2 2 1 0 2 2 1 0 0 1 0 0 1 0 1 0 0 2 0 0 0 0 0 1 1 0 1 0 0 0 1 1 1 0 0 1 0 0 0 1 0 1 1 0 0 0 0 0 1 0 1 0 0 0 0 2 0 2 1 0 2 2 0 0 0 1 2 1 0 0 1 0 0 0 2 0 0 0 0 0 0 0 0 0 1 0 0 1 1 0 1 0 0 0 1 0 1 0 1 0 0 1 0 0 1 1 0 1 0 0 0 0 1 0 1 0 1 0 1 0 1 0 0 0 0 0 0 1 1 0 0 0 1 1 0 1 1 1 2 0 0 1 0 0 0 0 0 0 0 0 0 1 0 0 0 2 0 0 1 0 2 2 1 1 1 1 1 1 0 1 1 1 1 1 2 1 1 2 1 0 2 0 0 0 0 0 2 1 0 1 1 1 2 1 1 2 0 0 0 2 0 1 0 1 0 1 1 0 2 1 0 1 1 1 2 0 1 0 1 1 1 0 2 0 1 0 0 0 1 1 1 0 0 0 1 0 1 2 2 2 0 0 0 0 0 0 1 1 1 1 1 0 0 0 0 0 0 0 0 1 0 0 0 2 2 1 0 0 0 1 2 2 1 1 1 0 0 1 1 1 2 0 0 0 1 0 0 1 0 0 0 0 1 0 1 2 1 0 2 0 0 0 0 1 1 1 1 1 1 1 0 0 0 0 1 0 0 0 1 1 1 0 0 0 0 0 0 0 0 2 1 2 1 1 0 0 0 1 0 2 0 0 0 0 1 2 0 0 0 0 0 2 0 0 0 2 0 0 2 1 2 0 0 2 0 1 1 0 2 0 1 1 1 1 0 0 1 2 2 1 1 0 0 1 0 0 0 1 0 1 0 0 1 1 1 0 1 2 2 1 2 0 0 1 1 0 1 0 1 1 1 1 1 0 0 0 2 0 2 0 0 0 0 0 1 1 1 0 2 0 0 0 1 1 1 0 0 0 0 0 0 0 0 0 0 0 0 0 0 0 0 2 0 0 0 2 0 0 1 2 1 0 0 0 1 2 0 0 0 0 0 1 1 1 1 0 0 0 1 0 2 2 2 2 0 1 2 2 1 0 0 0 2 2 0 0 2 1 0 2 0 2 0 2 0 2 0 2 2 2 1 2 2 1 2 0 2 0 0 0 0 1 2 2 1 1 1 0 2 0 1 1 0 0 0 0 0 0 0 0 0 1 0 1 0 1 0 2 0 0 0 0 0 0 0 1 0 0 1 0 1 2 0 0 0 0 2 0 2 0 1 0 0 1 1 2 0 0 0 1 2 0 0 0 1 0 1 1 0 1 0 0 0 0 1 2 2 2 0 2 1 0 2 0 0 0 1 1 1 0 1 2 0 0 0 2 1 2 0 1 2 1 1 0 0 1 2 0 0 0 1 0 0 0 1 1 1 0 0 0 1 1 0 1 0 1 0 0 0 1 2 0 0 0 0 1 0 2 1 1 0 0 0 0 0 0 0 1 0 1 0 2 0 0 0 1 1 1 2 2 0 0 0 0 0 0 1 0 0 1 0 0 0 2 2
20 0 1 1 0 0 1 1 0 0 0 1 0 1 0 1 1 0 0 1 2 0 1 1 1 1 1 0 1 1 2 0 1 0 1 0 2 0 0 0 2 0 0 0 0 1 1 0 0 0 0 0 1 1 0 1 0 0 1 0 1 1 0 0 0 1 0 0 0 0 0 1 2 0 1 2 1 0 0 0 0 0 0 0 2 0 0 0 2 2 0 0 0 1 1 0 0 1 0 1 1 0 0 1 2 0 2 1 1 1 0 1 1 1 0 1 1 0 1 0 2 0 2 1 1 1 1 2 2 2 1 0 0 0 0 0 0 0 0 1 0 0 0 0 0 0 0 0 0 0 0 0 0 0 0 0 0 1 0 0 0 0 0 2 1 2 1 1 1 1 0 1 0 2 0 1 0 1 1 1 1 1 0 2 2 2 2 2 1 1 1 2 1 0 0 1 1 0 0 0 0 0 0 0 0 0 1 0 1 0 1 0 0 0 1 2 1 1 0 0 1 1 1 0 1 0 0 2 1 1 0 0 0 0 0 0 0 2 2 2 0 0 2 1 1 0 0 1 2 0 0 1 0 0 0 1 2 1 1 1 1 1 0 1 1 0 0 0 2 1 0 0 1 1 1 1 1 0 0 0 0 0 0 1 2 1 1 0 1 2 0 1 1 0 1 0 1 0 0 1 0 0 2 0 1 0 1 2 0 0 0 0 2 0 2 0 2 0 0 2 1 2 2 0 2 0 1 1 0 1 1 0 0 1 0 0 0 1 0 1 1 1 2 0 0 0 0 0 1 0 0 0 0 0 0 1 0 0 0 1 1 1 2 0 2 0 0 2 2 0 2 2 0 2 0 0 0 2 0 0 0 0 0 0 0 0 0 0 0 1 0 0 2 0 1 2 0 0 0 0 0 0 0 2 0 0 0 0 0 0 1 0 1 0 0 1 1 1 1 0 0 1 1 0 0 0 0 1 1 1 0 0 0 2 0 0 0 0 0 0 0 1 2 2 0 2 1 0 0 0 0 0 1 2 2 1 2 2 1 2 2 0 0 1 0 2 1 0 2 0 1 1 2 0 2 0 2 0 0 0 1 2 2 0 1 0 1 1 0 1 0 0 0 1 1 0 1 0 0 2 1 1 2 0 0 0 2 2 0 0 0 0 0 0 1 0 0 0 2 0 1 2 0 2 1 0 0 1 1 2 0 1 0 1 1 0 2 0 1 1 0 0 0 0 0 2 0 2 2 0 0 0 0 1 1 0 0 0 1 0 0 1 1 0 0 1 0 2 2 1 0 0 0 0 0 0 0 2 2 1 1 0 0 0 1 1 1 1 1 0 0 0 2 0 1 0 0 0 0 1 0 1 1 1 0 1 1 0 1 1 0 0 1 1 1 1 1 0 0 0 0 0 0 0 0 1 1 2 0 0 0 1 0 2 0 0 2 1 2 2 2 0 1 1 2 0 1 1 1 0 0 1 1 1 0 0 0 1 0 0 0 0 1 1 1 2 0 2 1 1 0 1 0 0 1 2 0 0 0 0 2 0 0 1 2 2 1 0 1 1 1 1 1 1 1 0 2 1 0 2 1 0 0 0 1 2 2 1 1 0 1 0 0 1 0 0 0 1 1 1 0 1 1 2 0 2 1 0 0 0 0 0 0 1 0 1 1 0 0 0 0 0 0 0 0 0 0 1 1 2 1 2 1 0 0 0 0 0 0 0 0 2 1 1 0 1 2 1 0 1 1 0 1 1 0 0 0 0 0 2 1 0 0 0 0 2 0 2 2 2 0 0 0 1 1 1 0 1 0 1 1 0 0 1 2 0 1 1 1 0 1 0 1 1 0 1 2 0 2 2 2 2 0 2 0 0 0 2 0 2 0 0 2 1 0 1 0 1 1 0 1 1 1 1 0 0 1 0 0 1 1 0 2 0 1 0 1 0 1 0 0 0 0 0 1 1 0 0 1 1 1 1 0 1 0 2 0 1 1 0 0 0 2 0 0 0 0 2 0 0 0 1 1 0 2 0 2 0 1 1 1 0 2 2 1 1 1 1 0 0 0 0 0 0 1 1 0 1 1 0 0 0 2 1 1 0 2 2 1 1 1 0 0 2 0 0 1 0 0 1 0 2 1 1 1 1 0 2 0 0 2 0 0 0 2 0 1 2 1 2 1 0 2 0 0 2 2 0 1 0 0 0 0 2 0 1 1 0 2 0 0 0 1 1 0 0 2 1 0 1 0 0 0 1 0 0 0 0 0 0 1 0
21 0 2 0 0 0 0 2 0 0 0 0 0 0 0 0 0 2 2 1 1 0 1 0 2 0 0 1 1 1 2 0 1 1 0 0 0 2 0 2 1 0 0 0 0 0 0 0 0 0 0 0 0 0 2 2 0 0 1 2 0 0 0 2 0 1 1 0 0 0 0 1 2 0 2 2 2 0 1 0 1 2 0 0 1 0 0 1 2 2 1 1 0 2 1 0 0 1 0 2 1 0 0 0 2 1 1 0 2 0 0 2 1 1 1 2 1 0 0 0 1 1 2 0 0 0 0 0 1 1 0 0 0 0 0 0 0 0 0 0 1 0 0 0 0 1 1 0 0 0 0 0 0 0 0 0 0 1 0 0 0 0 1 2 2 2 1 2 0 2 0 2 0 1 2 2 1 1 0 1 1 2 1 2 2 1 1 1 0 0 1 1 2 1 2 0 2 0 0 0 0 0 1 1 1 1 1 1 0 0 0 0 1 0 0 2 1 0 0 0 0 0 1 0 1 1 1 1 0 0 1 1 0 1 1 1 0 1 1 0 0 0 2 2 2 0 0 0 2 0 0 0 0 0 0 0 1 0 0 0 0 0 0 1 1 0 0 1 1 0 0 0 0 0 0 1 0 1 2 0 1 0 2 2 2 0 2 2 0 2 0 0 1 0 2 2 1 1 1 1 1 0 2 0 1 0 0 1 1 0 1 1 1 0 2 0 2 1 2 0 0 1 0 0 1 0 1 0 1 0 2 2 0 2 0 0 0 1 1 2 0 2 2 0 0 0 0 0 1 1 1 0 0 0 0 1 0 1 0 2 2 2 2 0 2 0 0 2 2 0 1 1 1 2 1 0 0 0 1 0 1 0 0 0 0 0 0 0 0 0 0 1 2 0 1 1 1 0 1 1 0 2 0 2 0 1 1 1 0 1 0 2 0 0 2 0 0 1 1 0 0 0 1 1 1 1 1 0 0 0 0 0 0 1 1 1 0 0 0 0 2 0 1 1 1 2 0 0 1 0 0 0 1 2 1 1 1 2 1 1 2 0 1 1 0 1 0 0 2 0 0 0 0 2 2 2 1 0 0 0 1 2 1 1 1 0 0 1 1 0 0 1 0 0 0 0 0 1 2 2 0 0 1 1 0 0 1 0 0 1 0 0 0 1 1 1 0 0 0 1 1 1 0 0 0 1 1 1 1 2 0 1 0 0 0 0 1 1 2 2 0 1 0 1 1 1 1 1 1 0 1 1 0 2 0 0 0 1 0 0 0 0 0 0 0 0 0 1 1 1 0 2 1 0 1 0 1 0 0 2 0 0 1 0 1 1 2 1 1 0 1 0 1 1 1 0 1 0 0 0 0 2 0 1 0 2 1 0 1 1 0 0 0 0 0 0 0 0 0 1 0 1 0 1 1 1 1 1 0 0 1 0 1 1 0 0 1 0 2 1 1 1 0 1 1 0 1 0 1 0 0 2 1 1 0 0 0 0 2 1 1 0 2 1 2 2 0 2 0 1 1 0 0 0 1 2 0 1 0 0 1 0 1 0 2 1 1 0 0 1 1 1 1 0 2 0 2 0 0 2 1 1 0 1 1 2 1 0 0 1 1 1 0 1 0 1 0 2 2 2 0 0 1 2 0 0 1 0 0 0 0 1 0 2 0 0 1 1 1 2 1 2 1 1 1 0 0 0 0 1 1 1 0 0 0 1 1 0 1 0 0 1 2 1 0 2 2 2 0 2 1 1 0 1 0 1 1 0 1 1 1 1 0 0 0 2 0 2 1 1 0 1 1 2 2 1 0 2 0 2 2 0 1 1 1 1 0 0 2 0 2 0 1 1 1 1 1 0 0 0 0 0 0 2 0 0 0 1 0 2 0 0 1 1 0 1 0 0 0 0 0 0 0 0 1 1 0 0 0 1 1 1 1 1 1 0 0 0 0 0 0 0 0 0 0 0 1 1 2 1 1 0 0 0 0 2 0 1 0 0 1 1 2 0 0 0 1 1 0 0 0 1 0 0 2 1 2 0 0 0 0 1 1 1 2 1 0 1 0 1 0 0 0 0 2 2 0 1 2 0 0 0 2 0 1 0 0 1 0 1 0 0 0 2 0 0 0 2 0 0 0 1 1 2 1 0 0 0 0 0 2 0 0 0 0 0 1 2 0 0 0 0 0 1 1 1 1 0 2 0 1 0 0 0 0 0 1 0 1 0 0 0 1 2 0 0 1 0 0 0 0 0 1 2 2 0 0 0 0 0 2 1
22 0 2 0 0 0 0 2 0 1 1 1 1 1 0 0 0 2 2 1 1 1 0 1 1 1 1 2 2 0 2 0 2 1 1 0 0 0 0 0 2 0 0 0 0 0 0 0 0 0 0 0 0 0 1 1 0 1 0 1 1 2 0 0 0 1 1 0 0 0 0 1 2 0 1 2 2 0 2 0 1 2 0 0 2 0 0 0 2 2 0 0 0 0 0 1 0 1 0 1 0 0 0 1 2 1 2 2 0 2 1 1 0 1 0 1 1 0 1 0 1 0 1 0 0 0 0 1 2 1 1 1 0 0 2 1 1 0 0 2 1 0 0 0 0 0 0 0 0 0 0 1 0 0 0 0 0 0 0 0 1 0 2 2 1 2 0 1 1 0 0 1 1 1 1 1 0 0 0 0 0 0 0 2 2 2 1 1 0 0 0 2 1 1 2 0 1 0 0 1 0 0 0 1 1 0 1 0 1 0 0 0 0 0 0 1 1 1 2 2 0 0 2 0 0 1 1 2 1 0 0 0 0 0 0 0 0 1 2 1 1 0 1 0 0 0 0 0 2 0 0 0 0 1 1 0 0 0 0 0 0 0 0 1 1 0 1 2 1 0 0 0 0 2 0 0 0 0 2 0 0 1 1 2 1 0 2 0 0 1 1 0 2 0 2 0 2 1 0 1 0 0 2 0 1 0 0 1 1 0 2 2 1 2 1 0 2 0 1 0 0 1 1 1 1 0 2 0 1 1 0 0 0 1 0 0 0 1 1 1 1 1 2 0 0 0 0 0 1 1 0 0 2 0 2 0 1 0 0 1 1 1 1 0 1 0 0 2 2 1 1 1 0 2 0 0 0 0 0 0 2 0 0 0 0 1 0 0 0 0 0 1 2 0 2 0 1 0 0 0 0 0 0 2 1 0 0 0 0 0 0 0 1 0 0 0 1 0 0 0 0 0 0 0 1 1 0 0 0 0 0 1 0 0 0 0 0 2 0 0 2 0 1 1 1 2 0 0 1 0 0 0 1 2 1 1 1 2 1 0 2 0 0 1 0 1 0 1 2 1 1 1 1 2 2 0 2 0 0 1 1 1 0 0 2 0 0 2 1 0 1 0 0 1 0 0 0 0 1 1 1 1 1 1 2 2 2 0 0 1 0 0 0 0 0 1 0 0 2 2 2 2 1 2 1 1 1 1 0 1 0 1 0 0 0 0 2 0 1 1 1 1 0 2 2 1 0 1 1 0 0 0 1 2 0 0 0 1 0 1 1 0 1 0 0 1 0 0 0 0 1 1 0 0 0 0 0 1 1 2 0 1 1 0 0 0 1 1 0 0 0 2 0 0 0 1 0 0 0 0 0 1 1 2 0 2 0 0 0 0 0 0 0 0 0 0 0 0 0 1 1 0 0 0 0 0 2 0 0 0 1 0 0 2 0 0 2 2 2 1 1 1 0 2 0 0 1 0 1 0 1 2 0 1 0 0 0 0 2 0 0 0 1 0 2 2 0 2 0 2 0 0 0 0 0 2 0 1 1 1 2 0 1 2 2 1 2 0 0 0 2 0 2 0 1 0 2 0 0 1 1 0 0 0 0 0 0 1 0 2 0 0 0 1 0 0 0 1 1 1 0 1 0 2 0 2 0 0 0 0 0 0 1 2 0 1 0 1 0 2 1 1 0 0 0 1 0 0 0 0 0 0 1 0 0 1 2 0 0 0 0 0 2 2 0 1 2 2 0 2 0 0 0 1 0 1 1 1 0 2 1 0 1 1 0 0 0 1 0 2 0 2 2 2 0 0 0 0 0 1 1 0 0 2 2 0 0 0 0 1 1 1 2 0 2 2 2 1 1 1 1 1 0 1 0 0 0 0 0 2 2 2 2 1 0 2 0 0 0 1 1 1 1 1 0 0 1 0 0 0 2 2 1 1 2 0 0 1 0 0 0 0 0 0 1 0 1 2 1 0 0 0 0 0 0 1 0 0 0 0 2 2 1 1 1 1 0 0 0 0 0 1 1 1 2 0 2 0 0 1 0 1 2 2 2 1 1 1 2 0 2 0 0 0 0 2 0 1 1 0 1 0 2 1 1 0 1 2 1 0 0 1 0 1 1 0 0 2 0 0 0 0 0 2 2 0 0 0 0 0 2 0 1 0 1 0 0 2 0 1 0 1 0 0 1 0 0 0 1 0 1 0 0 1 0 1 1 1 2 0 0 1 1 1 0 0 1 1 0 0 0 0 0 1 0 1 0 0 2 0 0 0
23 0 1 2 0 0 0 2 0 0 0 0 0 0 0 0 0 1 0 1 1 1 0 0 2 0 0 2 2 0 1 0 1 1 1 0 1 2 0 1 1 1 0 0 0 2 1 0 0 0 0 0 0 0 2 1 0 0 1 2 0 1 0 1 1 1 1 0 0 0 0 1 2 0 2 2 2 0 1 1 0 1 0 0 2 0 0 2 2 2 2 1 1 1 1 0 0 0 0 1 0 1 1 0 2 0 2 2 0 2 0 0 1 1 1 2 1 0 0 0 2 0 1 1 0 0 0 2 2 2 0 0 0 0 0 0 0 0 0 2 0 0 1 0 0 0 0 0 1 0 0 0 0 0 0 0 0 0 0 0 0 0 2 1 0 1 0 0 1 0 0 0 0 2 1 0 0 0 0 0 0 1 0 1 1 1 1 2 0 0 0 2 1 0 1 0 1 0 0 1 0 0 0 1 1 0 1 0 0 0 0 0 1 0 2 2 0 0 1 0 0 0 2 0 0 1 1 0 0 0 0 0 0 0 0 0 1 0 0 0 2 0 2 1 1 0 0 0 2 0 0 0 0 0 0 0 1 1 1 2 1 1 0 1 0 0 1 0 2 1 0 0 2 2 0 0 1 1 1 0 1 0 1 2 1 0 2 2 1 2 0 1 2 0 2 0 2 1 0 0 0 1 2 0 1 0 0 2 1 0 0 1 2 1 1 0 2 1 0 1 0 2 1 0 1 0 0 0 0 1 2 1 0 2 0 0 0 0 1 1 0 0 2 0 1 1 1 0 1 2 0 0 0 1 0 0 1 1 0 0 0 1 2 0 2 0 0 1 1 0 1 1 0 1 0 1 0 1 1 0 0 2 1 1 1 0 0 0 0 0 0 0 0 0 2 0 1 0 0 0 0 0 0 1 0 0 1 1 0 1 1 1 0 0 1 0 0 0 0 0 0 1 0 0 2 2 1 1 1 1 0 0 0 1 0 0 0 0 0 1 1 1 1 0 0 0 0 0 0 0 0 0 0 2 1 0 1 1 1 1 1 0 0 0 0 2 0 1 1 0 0 0 2 0 0 0 2 1 1 0 1 2 1 0 1 0 1 2 0 0 0 0 1 1 0 0 0 1 1 0 0 0 2 1 1 1 1 0 0 1 0 0 0 0 0 0 0 0 1 1 1 2 0 1 0 1 1 0 0 1 0 0 0 0 1 1 1 1 1 1 1 1 0 2 2 1 2 2 2 0 2 2 1 2 0 0 0 1 0 0 0 0 1 0 0 1 1 0 0 0 1 2 2 0 0 0 2 2 2 2 0 0 0 0 1 1 2 0 0 0 0 1 0 0 0 0 0 0 0 0 0 1 0 2 0 2 2 0 0 0 1 1 0 0 0 0 0 0 1 0 1 0 0 1 1 1 0 1 0 0 1 0 0 0 0 1 2 1 2 2 0 1 0 0 1 0 1 0 1 1 0 1 1 0 0 0 0 1 1 1 1 0 0 0 0 0 1 2 0 2 0 0 0 2 0 2 0 0 0 0 1 0 0 2 1 1 1 0 1 1 1 1 0 0 0 0 0 0 0 0 0 0 0 0 1 1 0 2 0 0 2 0 0 2 0 0 1 2 1 1 0 0 1 2 0 2 0 0 0 0 0 1 1 2 0 0 1 1 1 1 0 1 0 0 1 1 1 0 0 1 1 1 0 0 0 2 0 0 0 0 0 0 2 0 0 1 2 1 0 0 1 0 1 0 0 0 0 0 1 0 2 1 1 1 1 1 0 2 1 2 1 1 2 2 2 0 0 1 0 1 1 0 1 2 1 0 0 1 0 1 1 0 2 0 1 1 1 0 1 2 2 1 1 2 0 0 0 1 0 1 1 1 1 0 0 1 0 0 0 0 0 0 0 0 0 0 0 0 0 1 1 0 1 0 1 1 0 0 0 0 0 0 0 0 1 0 1 0 1 0 0 0 0 0 0 2 0 2 2 2 2 2 0 0 0 0 0 2 0 1 0 1 1 0 2 0 2 0 2 2 1 0 1 1 2 0 1 2 1 1 1 0 0 0 0 1 0 2 1 1 0 1 2 0 2 0 0 1 1 1 1 0 0 1 0 0 0 0 0 1 0 2 2 1 1 0 0 2 0 1 2 0 1 0 0 0 1 0 0 0 0 0 1 0 0 2 2 0 2 1 0 0 0 0 0 2 2 0 0 0 0 0 1 1 0 1 1 1 0 0 1 1 0 0 0 0 0 0 0 0 2 2
24 0 1 2 0 0 1 2 0 1 1 0 0 1 1 0 0 2 1 2 2 0 1 0 2 0 0 2 2 1 1 1 0 0 2 1 2 1 0 0 2 0 0 0 0 1 0 1 0 0 0 0 0 0 1 1 0 1 0 0 2 2 0 2 0 2 0 1 0 0 0 1 2 0 2 2 2 0 0 2 0 2 0 1 2 1 1 0 2 2 0 0 0 2 1 0 1 1 0 1 1 0 0 0 2 2 2 1 1 1 0 1 1 2 1 1 2 0 1 0 1 1 1 1 0 0 0 0 2 1 1 0 0 0 0 0 0 0 0 1 1 0 2 0 0 0 0 0 2 1 0 0 0 0 0 0 0 1 0 0 1 1 2 2 2 2 0 1 1 2 0 0 1 2 1 0 0 0 0 0 0 1 0 2 2 2 0 2 0 1 1 2 2 0 1 1 2 0 0 1 0 0 1 0 0 0 1 0 0 0 1 0 1 0 2 2 0 0 1 0 0 0 1 0 0 1 1 1 1 1 0 0 0 0 0 0 0 2 2 1 0 1 1 2 2 0 0 0 2 0 0 0 0 1 1 0 0 2 2 2 2 1 0 0 0 0 0 0 1 1 2 1 0 1 0 0 1 1 1 0 2 0 1 1 1 0 1 2 2 2 0 2 0 2 2 1 2 0 0 1 0 0 1 1 0 0 1 1 0 0 0 1 1 1 1 1 2 1 1 0 0 2 0 0 1 0 1 0 1 0 1 0 0 1 0 0 0 1 1 0 0 0 1 0 0 0 0 0 0 0 0 2 0 0 0 1 2 1 0 0 0 0 1 1 1 0 0 2 2 0 2 2 1 2 1 0 0 1 1 1 1 1 0 0 1 0 0 0 0 0 1 2 0 0 2 0 0 0 1 2 1 2 0 2 1 1 0 1 0 1 0 2 1 0 1 0 0 0 1 0 0 1 1 1 0 1 0 0 2 0 0 1 0 1 1 1 0 1 0 0 1 0 1 1 1 2 1 0 2 0 0 1 1 1 1 1 1 0 0 0 0 0 1 0 0 1 0 0 2 0 0 0 2 1 0 0 0 0 0 1 2 1 0 0 2 0 0 2 1 0 1 0 1 1 0 0 0 2 2 2 2 0 2 1 1 1 1 0 0 0 0 1 0 1 0 2 0 0 0 1 1 1 2 1 1 0 1 1 0 2 0 1 0 0 0 1 2 1 2 2 0 1 0 1 2 0 1 0 1 0 0 0 0 1 1 1 1 0 0 0 0 0 0 0 0 0 2 0 0 0 1 2 1 0 0 0 1 1 1 1 0 0 0 0 0 0 0 2 0 0 0 1 0 1 2 0 1 0 0 1 0 0 1 2 0 2 0 0 2 2 0 0 0 1 0 1 0 0 0 0 1 0 0 0 1 1 1 1 0 0 1 0 0 2 0 0 2 1 0 0 0 0 1 2 0 0 1 0 0 0 0 2 1 1 1 1 0 1 1 0 0 0 1 1 2 2 0 2 0 1 1 0 0 0 0 0 2 1 0 0 2 0 1 2 1 1 1 2 0 0 1 0 0 0 0 0 1 0 0 2 1 1 0 0 0 1 1 2 0 0 2 0 0 2 0 0 1 2 1 1 0 1 1 2 0 2 0 0 0 0 0 0 1 0 0 2 0 2 0 1 0 0 0 0 1 0 1 2 0 1 0 1 1 0 0 1 1 0 1 0 0 0 2 1 0 1 2 1 0 0 0 0 1 1 0 1 0 0 0 2 0 0 0 0 0 1 0 1 0 2 0 2 1 2 2 1 0 0 2 2 0 0 2 2 0 0 1 1 0 1 1 0 1 0 1 1 1 1 1 1 0 1 0 1 0 0 0 1 0 1 0 0 1 0 0 1 0 0 0 0 0 0 0 0 0 0 0 0 0 0 2 2 1 0 1 0 0 0 1 0 0 0 2 0 0 2 0 1 1 0 0 0 0 0 0 2 0 0 1 1 2 2 2 0 0 0 0 2 0 0 0 0 0 0 1 0 1 0 1 1 1 0 1 1 1 1 1 1 0 2 0 0 1 0 1 1 0 1 2 1 0 1 1 0 1 0 1 2 0 0 0 0 0 1 1 0 0 1 0 0 0 0 1 0 0 0 0 1 0 1 2 0 1 0 1 0 0 2 0 0 0 1 0 1 0 1 1 0 2 0 0 0 0 0 1 0 2 0 0 1 0 0 2 2 0 0 2 0 0 0 0 0 0 1 0 1 0 0 2 0 1 0
25 1 1 1 0 0 0 2 0 2 2 0 0 0 0 0 0 2 0 1 1 0 0 1 1 1 1 2 2 1 2 2 0 0 1 1 2 2 0 1 1 1 1 1 1 1 2 0 0 0 0 0 1 1 1 0 1 0 0 0 1 2 0 1 0 0 0 0 0 1 0 1 2 1 2 2 2 0 1 0 1 1 1 1 1 0 0 0 2 2 0 0 1 2 0 0 2 1 0 1 2 0 0 0 2 1 1 1 1 1 1 2 1 1 1 2 1 0 1 0 1 1 2 1 1 1 1 1 1 1 0 0 0 0 1 1 0 0 0 2 2 0 0 0 1 0 0 0 1 1 1 1 0 0 0 0 0 0 0 0 0 0 2 2 0 1 0 0 2 1 0 0 1 2 1 0 0 1 0 2 1 1 1 2 1 0 1 1 0 0 0 1 2 0 1 0 1 0 0 1 0 0 0 1 1 0 0 1 2 0 0 0 0 0 1 2 1 0 1 0 0 0 1 0 1 0 0 0 0 0 0 0 0 0 0 0 0 2 2 1 0 1 1 1 2 1 1 0 2 0 0 1 0 0 0 0 1 0 0 0 0 0 0 0 0 0 0 0 1 0 0 1 1 2 0 0 0 1 1 0 1 1 1 2 1 0 1 0 1 2 0 1 1 0 2 0 2 1 0 0 0 0 2 0 0 0 1 2 1 0 1 2 2 1 2 0 2 1 0 1 0 2 2 2 2 0 1 0 1 1 2 0 0 0 0 0 0 2 0 1 1 1 1 1 0 0 0 1 1 1 1 0 0 0 0 1 0 0 0 2 2 2 2 0 1 0 0 1 1 0 1 1 0 2 1 2 0 0 0 0 2 0 0 0 1 0 0 0 0 0 0 1 2 0 2 0 2 1 0 1 1 2 0 2 0 1 1 0 0 0 1 0 2 0 0 1 0 0 0 1 0 1 1 0 0 1 0 1 1 0 1 0 0 2 0 0 0 0 0 0 1 1 2 0 2 2 0 1 2 1 1 0 2 2 2 2 2 1 1 0 0 0 1 0 0 0 0 1 2 1 0 0 1 2 1 0 1 0 0 1 0 2 1 1 2 1 0 1 1 0 2 0 1 0 2 0 1 2 2 2 0 0 2 1 1 2 1 0 0 1 0 0 0 1 1 1 0 0 2 2 2 2 1 2 1 0 1 1 0 2 0 1 0 0 0 0 2 0 2 2 1 0 1 1 2 1 2 1 1 0 1 1 2 2 2 0 0 1 0 0 0 0 1 0 0 1 1 1 1 1 0 1 1 0 1 0 1 0 0 2 0 0 0 0 0 0 1 1 0 0 0 0 1 0 1 1 1 1 1 1 1 0 0 2 0 2 1 0 1 1 0 0 1 1 1 1 1 0 0 0 1 0 0 2 1 0 1 0 0 0 0 0 0 1 0 0 2 0 2 2 0 1 0 0 1 0 1 0 0 1 0 2 1 1 1 1 0 0 2 0 0 0 0 1 1 1 1 2 0 0 2 0 0 1 0 1 1 1 1 1 1 0 0 1 2 1 1 0 1 1 1 2 0 1 0 0 2 0 0 2 1 1 0 0 0 2 2 1 0 1 0 0 0 1 0 2 0 1 0 0 0 0 0 2 0 0 0 1 1 1 1 1 0 2 0 0 0 0 0 2 0 2 0 0 0 1 0 0 0 0 0 0 1 0 0 2 0 0 1 0 0 1 2 1 0 2 2 1 0 2 1 0 2 2 1 0 0 0 0 1 1 0 1 1 1 2 1 1 1 1 0 1 1 1 1 0 1 0 0 1 1 0 1 2 0 1 2 1 1 0 1 0 2 0 2 2 2 1 2 2 2 2 1 2 0 0 0 1 1 2 1 0 2 0 0 2 0 0 1 0 0 1 0 0 0 0 0 0 0 0 1 1 2 1 1 1 0 1 0 0 0 0 0 1 0 1 2 1 2 0 0 0 1 0 0 2 0 0 1 0 1 1 1 0 0 0 1 1 0 0 0 2 0 0 2 0 2 0 0 0 0 1 1 1 1 1 0 1 0 1 0 0 1 0 1 1 0 0 1 2 0 2 2 2 2 0 0 1 0 1 0 0 1 2 0 0 0 1 0 0 0 0 1 2 2 0 1 1 2 0 2 0 0 0 1 0 1 2 1 1 1 1 2 0 1 1 1 0 0 0 0 0 0 0 0 2 2 0 1 0 0 0 2 2 0 1 1 1 0 1 0 0 0 2 0 0 0 0 0 0 2 2
26 0 2 1 0 0 0 1 0 0 0 0 1 2 2 0 0 2 2 1 1 1 0 0 2 1 1 1 0 2 2 0 0 1 0 0 1 2 0 0 1 0 1 1 0 1 1 0 1 1 1 0 0 0 1 1 0 1 0 0 2 2 0 2 0 0 1 0 0 0 0 1 1 0 1 2 2 0 1 1 1 2 1 1 1 0 0 0 2 2 0 0 1 1 0 0 0 2 1 2 0 0 1 0 2 0 2 1 1 1 1 2 1 2 1 1 2 0 1 0 0 2 2 2 2 2 2 0 2 2 0 1 0 0 0 0 0 0 0 1 2 0 0 0 0 0 0 0 0 0 0 1 0 0 0 0 0 2 0 0 1 1 1 1 0 1 0 1 0 1 0 0 0 2 1 1 0 0 0 0 0 0 1 2 2 1 2 2 0 0 0 2 1 0 0 0 1 0 0 0 0 1 0 2 2 0 0 0 0 0 1 0 1 0 2 2 1 1 1 1 1 1 0 0 0 1 0 1 1 1 1 2 0 0 0 0 0 2 2 0 0 1 2 2 2 0 0 0 2 0 0 0 0 0 0 0 1 1 1 2 1 1 0 0 0 0 2 0 2 1 2 1 2 2 0 0 1 1 1 0 1 1 0 1 1 0 2 1 1 2 0 0 2 0 2 0 2 1 0 0 0 0 0 2 0 0 0 1 2 1 0 2 1 2 0 0 0 0 0 0 1 0 0 0 2 0 1 0 1 0 2 0 0 2 0 0 1 0 2 1 1 1 1 0 0 0 0 1 2 1 1 0 0 1 0 0 1 1 0 2 2 2 0 0 0 0 0 1 1 0 0 0 2 2 2 0 0 1 1 0 1 1 0 0 1 0 0 0 0 2 1 0 0 0 2 0 0 2 0 0 0 0 0 1 0 0 0 2 0 0 0 1 1 0 0 0 1 0 0 0 0 1 0 1 1 1 0 0 1 0 0 2 0 0 0 0 0 2 0 0 2 1 2 0 1 1 0 1 2 1 1 0 1 2 2 1 2 1 0 0 1 0 1 0 0 0 0 2 2 2 0 0 1 1 0 0 1 0 0 2 1 1 0 0 2 1 0 1 1 0 1 1 1 2 0 0 1 0 1 2 1 1 2 0 0 0 2 0 1 0 1 0 0 0 1 1 0 1 0 1 1 2 1 1 0 0 1 1 0 1 0 1 0 1 1 0 2 0 1 1 0 2 0 0 1 2 0 1 1 0 0 0 1 2 0 0 0 1 0 0 0 0 1 1 1 1 0 1 1 1 0 0 1 0 0 0 0 2 2 0 2 0 0 0 0 0 0 1 0 0 0 1 0 0 0 0 0 0 1 1 0 1 0 1 0 2 0 0 1 1 1 0 0 1 0 0 0 0 1 0 0 0 0 1 1 0 2 1 0 0 1 0 1 0 0 1 1 0 2 2 1 1 0 1 0 0 1 0 0 0 0 2 0 1 0 0 1 0 0 0 0 0 1 2 2 2 0 1 1 0 1 1 1 0 0 2 2 1 1 1 2 0 0 0 0 0 2 0 0 0 2 1 0 0 0 0 0 0 0 0 0 0 0 0 0 1 1 1 0 1 1 0 0 2 0 1 1 0 0 0 0 0 0 2 0 2 1 1 1 1 1 1 0 2 0 0 1 0 0 2 0 2 0 0 0 0 0 0 0 1 1 1 1 0 0 0 0 0 1 0 0 1 2 2 0 1 2 1 0 2 0 0 1 1 0 1 0 0 0 2 1 0 1 1 1 2 1 1 0 2 0 2 1 1 1 0 1 1 0 1 1 0 1 1 1 0 0 1 0 0 0 0 0 0 0 0 1 1 2 2 2 2 0 2 0 1 0 0 0 2 1 1 1 1 0 2 0 1 2 0 0 1 0 0 0 0 0 0 0 1 1 1 1 0 1 1 1 0 0 0 0 0 0 0 1 1 0 2 1 0 0 0 0 0 0 1 0 0 0 1 2 2 2 1 1 1 0 1 0 1 0 1 2 0 1 0 1 0 0 0 0 2 1 1 1 1 1 0 0 2 0 0 1 0 2 0 0 1 1 0 0 0 2 1 0 0 0 1 1 1 1 0 0 1 0 0 0 1 0 0 0 1 1 1 1 1 1 0 0 0 2 0 1 0 1 0 1 0 0 0 0 0 0 0 2 0 0 0 1 1 0 0 0 0 0 2 2 0 2 0 0 0 2 2 0 0 2 0 0 0 0 0 0 2 0 0 0 0 2 0 1 0
27 0 1 1 0 0 0 1 0 1 1 1 1 2 2 0 0 2 2 0 0 0 0 0 2 0 0 2 2 0 2 0 0 0 2 0 2 1 0 1 2 1 0 0 0 0 0 0 0 0 0 0 1 1 1 1 0 1 0 0 0 1 0 2 0 1 1 0 0 0 0 2 2 0 1 1 0 0 1 0 0 1 0 0 2 0 0 1 2 2 1 1 0 2 1 0 0 1 0 2 0 0 2 0 2 0 2 1 1 1 0 1 1 1 2 2 2 0 2 0 1 0 2 2 2 2 2 0 1 1 0 0 0 0 0 0 0 0 0 0 0 0 2 0 0 0 0 0 0 0 0 1 1 0 0 0 0 0 0 0 0 0 2 2 1 2 0 1 0 1 0 1 1 2 2 1 0 0 0 0 0 0 1 2 2 1 1 2 1 0 0 0 1 1 1 0 2 0 0 1 0 1 1 1 1 0 2 0 1 0 1 0 1 0 2 2 2 1 2 1 1 1 1 0 0 1 1 2 0 0 0 0 0 0 1 1 1 1 2 1 0 0 2 1 2 1 1 0 2 0 0 2 0 0 0 0 1 0 0 0 0 0 0 0 1 1 0 0 2 1 2 1 0 2 0 0 1 0 1 0 0 1 0 1 2 0 2 2 1 2 0 1 0 0 1 1 2 1 1 1 1 1 2 0 2 0 1 1 1 0 2 2 2 1 2 1 2 1 0 1 1 2 1 0 2 0 1 0 0 2 2 2 0 0 0 0 0 2 0 1 0 0 2 0 1 0 2 0 0 1 0 0 1 0 1 1 1 1 0 1 1 1 2 0 1 0 0 1 1 0 0 0 0 2 0 0 0 0 0 0 1 1 0 0 0 0 0 0 0 0 1 1 0 0 2 0 0 0 1 2 2 2 0 1 0 1 0 1 0 0 0 1 2 0 1 2 0 0 0 0 0 1 1 0 0 0 0 0 1 0 1 0 0 2 1 1 1 1 0 0 2 0 2 0 1 1 0 0 0 0 0 2 1 2 2 1 2 0 0 0 1 0 0 2 0 0 0 1 2 1 1 1 0 2 0 0 0 0 0 0 0 2 2 0 0 0 2 2 1 0 1 0 2 1 2 0 0 1 1 2 1 1 1 1 1 1 1 1 0 0 0 0 0 2 0 2 0 1 1 1 1 2 0 2 0 2 0 0 1 1 1 0 0 1 0 1 1 1 1 1 0 1 0 1 2 2 1 0 0 0 0 0 0 2 0 0 0 2 0 0 0 0 1 0 0 0 1 0 0 0 0 1 0 0 0 0 0 0 0 2 0 0 0 0 0 0 0 0 0 0 0 1 0 0 1 0 0 0 0 0 0 1 1 2 0 2 1 0 0 0 0 0 1 2 2 2 2 0 0 0 0 0 0 1 1 0 1 2 0 0 1 0 1 2 0 1 1 0 2 2 1 0 0 1 1 0 2 0 2 0 1 1 1 0 0 0 0 0 2 1 0 0 1 0 0 1 1 2 1 1 0 0 0 1 0 2 0 0 1 1 1 1 0 2 2 1 1 0 1 0 2 1 0 0 0 0 1 0 0 1 0 1 0 1 2 2 1 0 1 1 1 0 0 1 1 1 1 1 1 1 0 1 0 2 0 1 0 1 1 1 1 2 0 2 0 0 1 0 0 1 0 1 1 1 1 0 0 1 0 1 1 1 1 0 0 0 0 0 0 1 1 2 2 1 0 0 1 1 0 0 0 0 2 0 0 0 0 0 1 1 1 1 0 0 1 2 1 2 2 2 1 0 1 1 0 0 0 0 0 1 0 0 0 2 2 0 1 0 1 0 2 1 2 0 2 2 2 2 2 2 0 2 1 2 0 0 0 2 0 2 0 0 2 0 0 2 0 0 0 0 0 0 0 1 0 0 1 1 0 0 2 1 1 1 1 1 1 0 0 1 0 0 1 0 0 0 1 0 1 0 0 0 0 0 0 2 0 0 0 0 0 0 2 0 0 0 0 2 1 0 1 1 0 0 2 0 2 0 1 1 1 1 2 2 1 1 1 2 0 2 0 0 0 0 1 2 0 2 2 1 0 1 2 1 1 0 2 1 0 1 0 0 0 1 1 0 0 2 0 0 0 1 2 0 1 2 0 0 0 0 2 1 1 1 1 0 1 1 0 1 1 0 0 0 2 0 0 0 1 0 0 0 1 0 0 0 0 0 1 0 0 0 1 1 0 0 1 0 0 1 0 0 0 1 0 0 0 0 0 0 1 1
28 1 2 0 0 0 0 2 0 1 1 0 0 1 1 0 0 2 2 2 1 1 0 0 2 0 0 0 1 2 2 1 1 1 1 0 2 1 0 0 1 0 0 0 1 0 0 0 0 1 1 0 1 1 1 0 0 0 0 0 0 1 0 1 0 2 0 1 0 0 0 1 1 0 0 2 2 0 0 0 0 1 0 0 2 0 0 0 1 2 0 0 1 1 0 0 0 0 0 1 0 1 2 0 2 0 2 1 0 2 0 0 1 1 0 0 0 0 0 0 2 0 2 2 1 1 1 0 2 1 0 0 0 0 0 0 0 0 0 2 0 0 0 0 1 0 0 0 0 0 1 2 0 0 1 1 1 2 0 0 1 1 1 2 1 1 1 0 1 1 0 0 1 2 1 1 1 2 0 1 0 2 0 1 0 0 0 1 0 0 1 0 1 0 0 0 2 0 0 0 0 1 0 1 1 0 1 0 0 0 0 0 0 0 2 2 1 0 1 1 0 0 2 0 0 0 0 0 0 0 1 1 0 0 0 0 0 1 1 1 0 0 2 2 2 0 0 0 2 0 0 1 0 0 0 0 0 0 0 1 0 0 0 1 1 0 0 0 2 1 0 0 0 2 0 0 0 1 2 0 0 0 1 2 2 0 2 1 1 2 0 2 2 0 2 0 1 1 0 2 0 0 1 1 0 0 1 1 2 0 0 2 1 1 1 0 1 1 0 1 1 2 0 0 2 0 2 0 1 1 1 1 1 2 0 0 0 2 0 1 2 2 1 0 1 0 1 0 0 0 0 2 0 1 0 0 2 1 0 1 1 1 2 0 1 0 0 2 2 0 1 1 1 1 0 0 0 1 1 1 2 1 0 0 0 0 0 1 1 1 0 0 0 0 2 0 0 0 0 1 1 0 0 2 1 0 1 1 0 0 0 0 0 0 0 0 2 1 0 0 0 2 0 0 1 1 1 0 1 1 0 0 0 1 0 0 0 0 0 1 1 0 1 1 1 2 1 1 2 0 0 0 1 2 2 1 2 1 2 1 1 0 1 1 0 1 0 1 2 1 1 0 2 1 1 0 1 0 0 0 1 1 2 1 2 1 0 1 1 0 1 0 1 1 0 0 0 1 1 2 1 1 2 0 0 0 1 0 0 1 0 0 0 0 1 1 0 1 0 1 1 2 0 2 0 0 0 0 1 1 0 0 0 1 0 0 0 1 1 1 0 0 0 1 2 2 0 1 1 0 1 1 1 1 1 2 1 0 0 0 0 0 0 1 1 0 1 1 1 0 0 0 1 0 0 0 1 1 1 2 0 0 1 0 1 1 1 2 1 0 1 1 1 0 0 0 0 0 0 0 0 1 2 1 0 2 1 0 2 2 1 0 0 2 0 2 0 0 0 0 1 0 0 1 2 0 1 1 0 0 1 0 0 2 0 0 2 0 2 2 0 0 0 0 1 0 1 0 1 1 0 2 2 0 0 0 1 0 2 0 0 0 0 0 0 0 1 1 1 0 0 2 1 0 0 1 1 0 0 0 0 0 0 2 2 2 0 0 0 1 0 1 1 0 0 0 1 0 0 2 0 2 0 0 2 2 2 1 0 1 0 0 0 1 1 1 1 1 1 1 0 1 0 2 0 1 1 1 1 1 0 1 0 2 0 0 1 1 0 1 0 1 1 1 2 0 1 0 0 0 0 0 0 0 0 0 0 0 1 0 0 1 2 2 0 0 2 1 0 2 1 0 1 1 0 0 0 0 1 0 2 1 0 0 0 2 0 1 0 2 0 2 1 2 2 1 0 0 0 2 1 0 1 2 1 0 1 0 0 1 1 0 1 0 1 2 1 1 1 1 1 1 2 2 0 0 0 2 0 1 0 0 2 0 0 1 0 1 1 1 1 1 0 0 0 0 0 0 0 1 1 1 1 0 1 0 1 0 0 0 0 0 1 1 0 1 0 0 1 0 0 0 0 0 0 2 0 1 0 0 1 1 0 0 0 0 0 1 0 0 0 1 1 1 2 1 2 0 0 0 0 0 1 1 1 2 0 0 0 1 1 1 0 0 1 1 0 1 1 0 0 0 2 1 0 0 0 2 0 0 0 0 0 1 0 0 1 1 0 0 0 1 2 0 0 0 1 0 1 0 2 0 0 0 1 0 1 2 1 1 1 0 1 0 2 0 0 0 0 0 0 0 0 0 1 0 1 0 1 0 0 0 1 1 0 1 0 0 1 0 0 0 0 0 0 0 1 0 1 0 2 2
29 0 2 1 1 1 1 2 0 1 1 0 0 2 2 0 0 0 0 1 1 1 0 0 2 0 0 2 2 1 2 1 1 1 1 1 1 2 0 1 0 0 0 0 0 0 0 0 0 2 2 0 1 1 1 0 0 0 0 2 0 0 2 0 0 0 0 0 0 0 0 0 2 1 2 2 2 0 1 0 1 2 0 1 2 0 0 0 0 2 0 0 0 1 1 0 0 0 0 1 0 0 1 0 2 0 2 1 1 1 0 1 1 2 1 1 2 0 0 0 2 0 2 1 1 1 1 1 2 1 1 0 0 0 0 0 0 0 0 0 2 0 0 0 0 0 0 0 0 0 0 0 0 0 1 1 1 0 0 0 1 1 2 2 2 2 0 1 0 1 0 1 2 1 2 1 1 0 0 0 0 0 0 2 2 2 2 1 1 0 0 0 1 0 0 1 1 0 0 0 0 1 0 1 1 0 1 0 1 0 0 0 0 0 1 2 0 0 1 0 1 1 1 0 0 0 0 0 0 0 0 0 0 0 0 0 0 2 2 1 0 1 2 1 1 0 0 0 2 0 0 1 0 0 0 0 1 1 1 2 1 1 0 1 1 0 0 0 1 1 0 1 2 2 0 0 1 0 2 0 0 0 1 2 2 0 2 1 1 1 1 1 0 0 2 1 2 0 1 2 0 0 2 0 1 0 0 1 1 0 0 1 2 1 0 0 2 1 1 0 0 2 1 2 0 0 1 0 0 1 2 2 0 0 0 0 0 0 2 1 0 0 1 0 0 0 0 0 1 0 0 2 0 0 0 0 0 1 1 0 1 1 1 0 1 1 0 0 0 0 0 0 0 2 1 0 0 0 1 0 1 1 0 0 0 0 0 0 0 1 0 1 2 0 2 0 0 0 1 1 1 1 0 1 0 1 0 1 0 0 0 0 0 0 1 0 0 0 1 1 0 0 1 0 1 1 1 1 1 1 0 0 0 1 0 0 0 0 1 1 2 1 2 1 1 2 0 0 0 1 1 0 0 2 1 0 1 2 0 2 2 2 1 0 0 2 1 1 2 0 0 0 2 0 2 1 1 1 1 1 2 1 1 0 1 1 1 0 0 1 1 1 1 1 0 0 0 1 1 1 1 0 1 1 0 0 2 0 0 1 0 1 0 0 1 1 1 0 1 1 1 2 0 2 0 1 0 0 1 1 0 0 0 0 0 0 1 1 0 0 1 1 0 1 1 1 1 0 0 0 0 1 0 1 1 0 0 1 0 1 1 0 0 0 0 0 0 0 0 0 1 1 1 0 0 0 1 1 1 2 0 0 0 0 1 0 1 0 0 0 0 1 2 0 1 0 1 0 0 0 0 2 0 2 0 2 2 0 2 2 0 0 0 2 0 2 0 0 1 0 1 0 0 0 0 1 1 0 0 0 0 0 0 1 1 0 1 0 2 0 2 0 1 1 1 0 0 0 2 0 0 1 1 0 0 0 0 1 2 0 0 0 2 1 1 2 0 1 1 1 0 1 0 0 0 1 2 1 2 2 1 1 1 1 1 2 0 1 0 1 0 1 0 1 0 0 2 0 0 2 0 2 0 0 0 1 1 2 0 0 0 0 0 2 0 0 0 1 2 2 0 0 0 2 0 1 0 2 2 2 0 0 0 2 0 0 0 1 0 2 0 1 0 0 1 0 0 1 0 0 0 0 0 0 0 0 2 0 1 0 0 0 2 1 0 0 1 0 0 1 0 0 1 2 0 0 0 0 2 0 2 1 1 1 1 2 1 2 2 2 0 0 2 2 1 0 0 1 0 1 1 0 0 1 2 0 0 0 0 0 0 0 1 0 0 1 0 0 2 2 2 2 1 2 1 0 0 1 0 2 0 0 1 0 0 1 0 0 0 0 0 0 0 0 0 1 1 1 0 0 1 1 1 0 1 0 1 0 0 1 0 0 0 0 0 1 0 1 2 0 0 0 0 0 0 2 0 1 1 2 2 2 1 1 1 0 0 0 0 0 1 1 0 0 2 1 1 0 0 0 0 2 2 1 2 1 1 1 0 1 0 0 0 0 2 0 0 1 0 1 0 1 2 0 0 0 1 2 1 0 1 0 0 1 0 0 0 2 0 0 0 0 1 0 0 1 0 1 0 0 2 0 1 1 1 0 1 0 0 0 0 0 1 0 2 1 1 0 2 0 0 0 0 0 0 2 2 0 1 0 0 0 0 0 0 0 0 0 0 0 0 0 1 2 1 0 0 0 1 0 1 0
30 0 0 2 0 0 0 2 0 1 1 0 0 1 1 0 0 1 1 1 1 0 0 0 2 0 0 1 2 0 2 1 2 1 0 0 1 1 0 2 0 0 0 0 1 1 1 0 0 0 0 0 1 1 1 1 0 0 0 0 0 1 0 2 0 0 1 0 0 0 0 0 2 0 2 2 2 0 1 0 1 1 0 0 2 0 0 1 2 2 1 1 0 2 0 1 1 1 0 1 1 0 0 1 2 0 2 2 0 2 1 1 0 1 0 0 1 0 1 0 2 0 2 0 0 0 0 0 0 0 2 0 1 0 0 0 0 0 1 0 1 0 0 0 0 0 1 0 2 2 0 0 0 0 0 1 1 0 0 0 1 1 1 2 0 1 0 1 0 1 1 0 0 1 1 0 0 2 0 2 1 2 0 2 0 0 0 2 0 0 0 1 2 2 2 0 2 0 0 1 0 0 1 0 0 0 0 1 0 0 1 0 1 0 1 1 0 2 2 1 1 1 0 0 0 1 0 1 0 0 0 0 0 0 0 0 0 1 2 2 0 0 1 2 2 0 0 0 2 0 0 1 0 0 0 0 0 1 1 0 0 0 0 0 1 0 1 0 2 1 0 1 0 1 0 0 1 0 0 0 0 0 1 2 1 0 1 2 1 2 0 1 0 0 2 0 2 0 0 1 0 0 2 0 0 0 0 1 1 0 1 2 1 2 0 0 1 0 0 0 1 1 2 1 0 0 0 0 0 0 1 0 0 2 0 0 0 2 0 1 0 1 1 0 0 0 0 0 0 0 0 2 1 0 0 1 0 1 0 1 1 1 0 0 0 1 0 2 2 0 0 0 2 2 2 0 0 0 2 0 1 0 0 0 0 0 0 2 2 0 0 1 1 0 2 0 1 0 0 0 0 0 0 2 0 0 0 1 0 0 0 1 0 0 1 0 1 1 0 1 0 1 0 1 1 1 1 2 1 0 2 0 0 1 1 0 0 0 1 2 1 0 2 0 2 2 0 0 0 0 0 1 1 1 0 0 0 0 2 0 0 0 1 0 0 1 0 2 1 0 0 0 2 1 2 2 0 0 0 0 1 2 2 0 0 0 1 0 0 1 1 1 2 0 1 0 1 0 1 2 1 0 1 1 0 0 1 0 0 1 0 0 0 1 0 2 0 0 0 1 1 1 1 2 1 1 0 1 1 2 0 1 0 2 1 0 2 1 0 0 0 0 0 1 1 1 1 0 0 0 0 0 0 2 1 0 0 0 0 1 1 0 1 0 0 1 0 0 0 0 0 1 0 0 0 0 1 1 1 2 0 0 0 0 1 1 2 0 0 0 0 0 1 0 0 0 0 0 0 0 0 2 1 2 0 2 2 0 0 1 0 0 0 0 0 1 1 0 0 1 0 1 0 0 0 0 2 1 0 0 2 0 0 2 0 1 2 2 2 2 0 1 1 1 0 0 1 0 1 0 0 2 1 0 0 0 0 1 2 0 0 0 0 0 0 1 1 1 1 0 1 1 0 0 0 0 2 1 0 0 1 0 1 1 2 1 1 0 0 1 1 1 1 0 1 0 1 1 0 2 1 1 0 0 0 2 2 0 0 1 1 0 0 1 0 1 0 2 2 2 0 0 2 2 1 0 1 1 1 1 1 1 0 2 0 0 0 1 1 2 1 2 0 0 1 1 1 1 0 2 1 1 2 0 0 1 0 0 2 0 0 0 2 1 1 1 2 2 1 2 0 0 1 2 2 0 0 1 0 2 1 0 1 1 1 2 1 2 2 2 1 1 2 2 2 0 0 1 0 1 1 0 1 2 2 0 2 0 0 2 2 0 0 2 0 2 2 0 2 2 2 2 1 2 0 0 0 2 0 2 0 0 2 0 0 2 0 0 1 0 0 1 0 0 0 0 0 0 0 0 2 2 0 0 2 0 0 0 1 0 1 0 0 0 1 0 1 0 1 0 0 0 0 1 0 1 0 1 1 0 0 0 2 0 0 0 0 1 0 1 1 2 0 0 2 0 2 0 1 0 0 0 1 1 2 2 0 1 0 2 0 0 1 0 1 1 0 1 1 0 0 0 2 0 1 0 1 0 0 0 0 0 1 1 0 0 1 0 0 0 0 2 2 2 2 1 0 1 1 0 2 0 1 0 0 0 1 1 0 1 1 0 1 0 1 1 1 0 0 0 0 0 0 1 1 0 0 0 0 1 0 0 0 0 0 0 0 0 0 0 0 0 0 1 0 0 0 0 1 1 1 1
31 1 2 1 0 0 0 1 0 0 0 1 0 1 0 0 0 0 1 2 2 0 0 0 2 0 0 1 1 2 2 1 1 1 1 0 2 1 0 1 1 0 1 0 0 1 0 1 0 0 0 0 0 1 0 0 0 0 0 1 0 0 0 1 1 0 1 0 0 0 0 1 2 1 2 2 2 0 1 0 1 1 0 0 2 1 1 0 2 2 0 0 0 2 2 0 0 1 0 1 0 0 0 0 1 1 1 2 0 2 1 1 0 2 0 0 2 0 1 0 2 1 2 1 1 1 1 0 2 0 0 0 1 0 0 0 1 0 2 0 2 0 2 0 0 0 0 0 0 0 0 0 0 0 1 0 0 1 0 0 1 1 2 2 1 2 0 1 1 1 1 0 0 2 1 0 0 0 0 0 0 1 0 2 1 1 1 2 0 0 0 1 1 0 0 1 1 0 0 1 0 0 0 0 0 0 1 0 0 0 0 0 1 1 1 2 0 1 0 0 1 1 1 0 0 0 0 2 0 0 0 0 0 0 0 0 0 2 2 2 0 0 1 2 2 0 0 1 1 1 0 0 0 0 1 0 1 0 0 0 0 0 0 0 0 0 1 2 1 1 1 0 0 2 0 0 2 0 1 0 0 0 1 2 2 0 2 1 0 2 0 1 1 1 2 1 2 2 0 2 0 1 2 0 0 1 0 2 1 0 0 1 2 2 2 0 1 0 1 0 1 2 2 1 1 0 0 0 0 2 2 1 0 2 0 0 1 0 2 0 0 1 2 0 0 0 1 1 1 0 1 0 1 0 1 0 0 2 0 0 0 0 0 0 0 2 0 2 2 1 0 0 1 2 2 0 0 0 0 0 2 0 0 0 0 2 0 0 0 0 0 0 0 0 2 0 0 0 1 1 1 1 0 2 0 1 0 0 0 0 0 0 1 0 1 1 0 0 0 1 0 1 1 1 2 2 1 2 1 0 0 0 0 2 1 1 0 0 0 0 2 0 2 2 0 2 0 1 2 0 0 0 0 2 1 0 1 1 2 1 1 0 1 0 0 1 0 1 2 1 0 0 0 2 2 0 2 0 0 0 2 1 1 0 2 0 0 1 0 1 0 0 0 1 2 0 0 0 0 1 1 1 1 1 0 0 1 1 0 0 0 0 0 0 1 1 1 2 0 2 2 2 1 1 0 0 1 1 1 2 0 1 0 0 0 0 2 0 0 0 1 1 0 1 2 1 2 1 1 0 0 0 1 2 1 1 0 1 0 0 0 0 0 0 0 0 1 1 1 0 1 1 1 0 0 0 1 1 1 2 0 0 0 0 2 1 1 0 0 0 0 0 0 0 0 0 2 1 1 1 1 0 2 0 0 1 1 1 1 1 0 0 0 0 0 0 0 0 0 1 0 1 0 0 0 0 2 1 0 0 2 0 0 2 0 0 1 1 2 1 0 1 0 1 0 0 1 0 2 0 1 1 0 0 0 0 0 0 1 1 1 0 1 1 1 1 2 2 0 2 0 1 1 1 0 2 0 2 0 0 2 0 1 1 1 2 0 1 0 0 1 0 0 0 1 0 1 1 0 2 0 2 0 0 1 2 2 1 1 0 1 0 0 2 0 1 0 1 1 1 0 0 1 2 0 2 0 2 2 2 2 2 0 2 0 0 0 0 0 2 1 2 0 0 0 1 0 1 0 0 0 0 1 0 0 0 0 0 0 0 0 1 2 0 0 0 1 1 0 0 0 0 2 0 0 0 0 0 0 1 2 1 0 0 1 2 1 2 2 2 1 0 0 0 0 0 0 1 0 1 1 0 1 1 1 0 2 0 2 0 2 0 2 0 2 2 2 1 0 0 0 0 0 2 1 0 0 1 0 2 0 0 2 0 0 1 0 0 0 0 0 1 0 0 0 0 0 0 0 1 2 1 0 0 2 0 0 0 0 0 0 1 0 0 0 0 2 1 1 0 0 0 1 0 0 1 0 1 1 1 2 2 1 0 1 1 0 0 0 0 0 2 1 0 2 0 2 0 1 1 1 0 1 1 1 1 1 2 0 1 0 0 0 0 1 1 0 1 2 0 1 0 2 1 0 0 1 2 0 0 0 1 0 1 0 0 0 0 0 0 0 0 1 2 2 0 0 1 0 0 2 0 0 0 1 0 1 2 0 0 0 1 0 0 1 0 0 0 1 0 0 0 0 1 0 0 0 0 2 0 0 0 0 0 0 0 0 1 0 0 0 0 0 1 1 0 1 0 1 0 0 0
32 1 2 0 0 0 0 1 1 0 1 1 1 1 0 0 0 1 0 1 1 1 0 0 2 0 0 2 2 0 2 0 0 1 2 1 2 1 0 1 1 0 0 0 0 1 1 0 0 0 0 0 0 0 2 0 0 0 0 1 0 1 0 0 0 0 0 0 0 0 0 0 1 0 1 2 2 0 0 2 0 2 0 0 1 0 0 0 2 2 0 0 0 0 1 1 0 1 0 2 0 1 1 0 2 1 1 1 1 1 1 2 0 0 0 1 1 0 2 0 0 0 1 1 1 1 1 0 2 1 1 1 0 0 0 0 0 0 0 2 2 0 0 0 0 0 0 0 0 0 0 0 0 0 1 0 0 0 0 0 1 1 2 2 1 2 0 1 0 1 0 1 0 2 1 0 0 2 2 2 2 2 0 2 1 1 1 0 0 0 0 0 2 2 2 0 1 0 0 1 0 1 0 2 1 1 0 0 1 0 0 0 2 0 2 2 1 2 1 1 1 1 2 0 0 1 1 2 0 0 0 0 0 0 0 1 0 2 2 1 0 1 2 2 2 0 0 0 1 0 0 0 0 0 0 0 1 0 0 0 0 0 0 1 1 0 0 0 2 0 0 1 2 2 1 0 1 0 2 0 0 0 1 2 1 0 1 0 0 1 1 0 0 0 2 2 0 0 0 1 0 0 2 0 2 0 0 2 1 0 0 1 1 2 0 0 1 0 1 0 1 1 2 1 0 0 0 0 1 2 2 1 0 2 0 0 0 0 2 0 0 0 2 0 0 0 0 0 0 2 0 0 0 0 0 2 0 1 0 1 1 1 2 0 2 0 0 1 1 0 0 0 0 2 1 1 0 1 0 0 0 2 0 0 0 0 0 0 0 1 1 1 1 0 2 0 2 0 1 1 1 1 0 0 0 0 0 2 0 0 0 0 0 0 2 0 0 1 0 0 0 2 0 1 1 1 1 0 2 0 0 1 0 2 0 0 0 0 0 1 1 1 1 1 1 2 1 0 2 1 1 0 0 1 0 0 0 1 1 1 1 0 1 0 0 1 0 0 2 0 0 0 1 1 0 0 0 0 0 0 0 2 1 0 1 0 1 1 1 0 1 1 1 2 2 0 0 1 1 1 1 0 1 1 0 0 2 0 0 1 0 0 0 1 1 1 0 0 0 1 1 1 0 1 0 1 1 1 1 2 0 1 0 0 1 0 2 1 1 1 0 0 0 0 1 1 2 1 1 0 1 1 1 1 2 2 2 1 1 0 0 0 1 0 0 1 0 0 0 0 1 1 0 0 0 0 0 1 1 2 0 0 1 0 0 0 1 2 1 0 1 1 2 0 0 0 0 0 0 0 0 0 1 1 0 1 0 0 0 1 0 0 1 2 1 1 1 0 1 0 1 0 0 1 1 0 1 2 0 0 0 0 2 1 0 1 2 0 1 1 0 0 0 1 1 1 0 0 1 0 0 2 1 1 1 1 0 0 1 0 0 0 1 2 2 2 1 2 1 0 1 1 0 1 0 2 0 1 0 0 1 1 1 2 1 2 1 0 0 0 1 0 0 0 1 0 1 1 0 2 1 0 0 1 2 2 1 2 0 0 0 0 0 1 0 0 0 2 1 1 1 0 1 2 0 2 0 1 1 1 1 1 1 2 0 1 1 0 0 0 0 0 0 0 0 1 0 0 0 0 0 0 1 1 0 0 1 0 0 0 0 0 2 0 0 0 2 1 0 0 0 1 2 0 0 0 0 0 1 0 2 2 1 1 1 2 1 2 1 2 1 1 1 2 2 1 0 1 0 1 1 0 1 2 1 0 1 0 0 2 2 0 1 0 1 1 1 1 1 1 1 1 1 2 0 0 0 2 0 2 1 1 1 0 0 1 0 0 1 0 1 1 0 0 0 0 0 0 0 1 1 0 1 0 1 1 0 0 0 1 0 0 0 0 0 2 1 1 2 1 1 0 0 0 0 1 0 1 2 2 2 2 2 0 0 0 0 2 0 0 0 0 0 0 2 0 2 0 0 0 0 2 2 2 1 1 1 2 1 1 1 0 1 0 2 2 0 0 1 1 0 1 2 1 0 0 0 2 1 0 1 0 0 1 0 0 0 2 0 0 0 1 0 2 1 0 0 0 1 0 2 0 1 0 0 0 1 2 0 0 0 1 0 0 1 1 1 0 2 0 0 0 0 0 0 0 0 0 0 0 0 0 0 1 1 1 0 1 0 1 0 0 0 2 0 0 0 0 0 0 2 1
33 0 1 1 0 0 0 0 0 1 1 1 0 0 0 0 0 2 1 0 0 1 1 2 0 1 1 1 1 1 2 0 0 0 2 0 2 1 0 1 1 0 0 0 0 0 0 0 0 0 0 0 0 0 2 0 0 2 0 1 0 1 1 1 0 0 0 0 0 1 0 0 0 0 0 2 1 0 1 0 1 2 0 1 2 1 1 1 1 2 1 1 1 2 0 0 0 2 1 1 0 0 0 0 2 0 2 1 0 2 0 0 1 0 2 2 2 0 1 0 2 1 2 2 2 2 2 0 2 0 1 1 0 0 1 1 0 0 0 0 0 0 2 0 0 0 1 1 2 1 0 0 0 0 0 0 0 2 0 0 0 0 2 2 1 2 0 1 0 1 1 2 1 1 2 2 2 0 0 0 0 0 0 2 2 2 1 1 0 0 0 1 2 2 2 0 1 0 0 1 0 0 0 1 1 0 1 1 1 0 0 0 2 0 2 2 0 1 0 0 1 1 2 0 0 2 2 2 0 0 0 1 0 0 0 0 0 2 2 1 0 1 2 2 2 0 0 0 2 0 0 0 0 1 1 1 1 1 1 1 1 1 0 1 1 0 1 0 1 0 0 1 0 0 1 0 1 2 2 0 0 0 1 2 1 0 1 2 0 2 0 0 0 1 2 0 2 1 0 1 0 0 1 1 0 0 0 2 1 0 1 2 2 1 2 0 2 0 1 1 0 2 2 1 1 0 1 0 1 2 2 2 0 2 0 0 0 1 1 0 1 1 2 0 1 0 1 0 0 0 1 0 0 0 0 1 0 1 0 2 2 2 1 1 1 0 0 2 2 0 0 0 1 1 1 1 0 0 0 0 0 1 0 0 0 0 0 0 0 0 0 1 0 0 1 2 0 1 0 0 0 1 0 1 0 0 1 0 0 0 1 0 0 0 1 0 1 0 0 1 0 1 0 0 2 2 1 2 1 0 1 1 0 1 1 1 0 1 0 0 0 2 2 1 0 1 0 0 1 0 0 0 1 1 1 1 1 1 2 0 1 0 0 1 0 0 0 1 2 1 1 1 1 2 1 0 2 0 0 0 1 2 0 0 2 0 0 2 1 0 1 0 2 2 0 0 0 0 0 0 0 0 2 0 0 0 2 0 1 0 2 0 1 1 0 2 1 0 1 1 1 1 1 1 1 0 1 1 0 1 1 1 0 1 1 1 2 1 2 2 1 2 0 0 1 2 1 1 1 0 0 0 0 1 1 1 1 1 1 0 0 1 0 1 1 0 0 0 0 0 1 1 1 0 1 0 1 2 2 2 0 0 1 0 0 0 1 2 1 0 1 0 2 0 0 0 0 2 2 2 1 0 0 0 2 2 0 0 0 0 1 1 0 1 0 1 0 1 0 0 1 0 0 0 0 1 1 2 0 0 0 0 1 1 1 1 1 0 2 2 0 1 0 0 1 0 1 0 1 0 0 1 0 2 0 0 0 0 1 0 0 0 2 1 1 1 0 2 1 1 0 1 0 0 2 2 0 1 2 2 1 1 0 0 1 1 0 1 0 0 1 0 0 0 0 0 1 0 0 1 0 1 0 0 0 0 0 2 0 1 0 0 0 2 0 0 0 1 1 1 0 1 0 1 2 2 0 1 0 0 0 2 0 2 0 0 1 0 0 2 1 2 0 0 0 1 0 0 0 0 0 0 2 0 0 1 0 0 0 1 1 2 2 2 0 1 2 1 0 1 0 0 2 2 0 0 0 0 1 0 2 1 1 1 0 1 0 2 0 2 0 2 1 1 1 0 0 0 0 0 0 0 0 0 2 0 1 0 0 2 2 0 1 0 1 1 1 0 1 1 1 1 0 2 0 0 0 1 1 2 0 0 1 1 0 0 0 0 0 0 0 0 1 1 0 0 1 0 0 0 1 1 1 1 1 0 0 0 0 0 0 0 0 0 0 0 1 2 2 0 0 0 0 0 0 1 0 1 2 2 2 2 0 0 0 0 0 2 1 0 1 1 0 0 2 0 2 0 0 0 0 2 2 2 1 2 0 0 1 1 1 0 0 0 0 2 0 0 1 2 0 2 2 1 1 0 1 1 0 1 0 0 1 1 0 0 2 0 0 0 0 1 2 1 1 0 0 0 0 0 2 0 0 0 1 1 2 1 0 0 0 1 0 1 1 1 1 0 2 0 0 0 1 0 0 1 2 0 2 0 0 0 0 0 0 0 0 1 0 1 0 0 0 1 1 0 0 0 0 0 0 0
34 0 1 1 0 0 1 2 0 1 1 0 0 0 0 0 0 1 1 0 0 0 0 0 2 1 1 2 2 0 1 1 0 0 2 0 2 2 1 1 0 0 0 0 0 0 0 1 1 0 0 0 0 0 2 2 0 1 1 0 1 2 0 0 0 0 0 0 0 0 0 0 2 0 1 1 0 0 2 0 2 2 0 0 2 0 0 0 2 2 0 0 0 2 0 0 0 1 1 2 0 1 0 0 2 0 2 1 1 1 1 2 1 1 0 0 0 0 0 0 1 1 1 2 1 1 1 1 2 1 2 0 0 0 0 0 0 0 0 1 1 0 0 0 0 0 0 0 1 1 1 1 0 1 1 0 0 1 0 0 0 0 0 2 1 0 0 1 1 0 0 0 1 1 2 1 0 1 1 1 1 0 0 2 2 2 1 0 0 0 0 0 1 1 1 0 0 0 0 0 0 1 0 1 1 0 1 0 1 0 0 0 2 1 1 2 0 1 2 1 0 0 2 0 1 1 0 1 1 1 1 1 0 0 0 0 0 2 1 1 0 1 2 2 2 0 0 0 1 1 1 1 0 1 1 0 1 0 0 0 0 0 0 0 0 0 1 0 1 1 2 1 1 2 1 0 1 0 2 0 1 0 2 2 2 0 2 1 1 1 1 0 1 0 2 1 1 2 0 2 0 1 2 0 1 0 1 2 1 0 0 2 2 0 2 0 2 0 1 1 0 2 0 0 2 0 1 0 0 0 1 1 0 1 0 0 0 0 1 2 0 1 2 0 0 0 1 1 0 1 0 0 0 0 0 0 0 0 0 2 2 1 0 0 0 1 0 2 2 0 0 0 0 2 1 0 0 0 1 0 2 0 0 0 0 0 0 0 0 0 1 1 1 1 2 0 1 0 1 1 1 1 0 0 0 0 1 1 0 0 0 1 1 0 0 0 1 0 0 0 0 1 1 0 1 1 1 1 1 0 1 0 1 0 1 1 0 1 0 1 1 1 2 0 0 0 0 1 2 0 0 1 1 2 2 1 2 2 1 0 2 0 1 0 0 1 0 1 2 1 1 1 2 0 1 0 0 0 0 0 1 1 1 1 1 1 0 2 1 0 1 0 1 2 0 0 1 0 0 1 1 1 2 0 0 0 2 0 0 0 0 1 0 0 0 2 1 0 2 1 1 2 0 1 0 1 1 1 1 2 0 1 0 0 0 1 2 1 1 1 2 1 0 1 1 1 0 0 0 0 0 0 2 1 1 1 1 0 0 0 0 0 0 0 0 0 0 0 0 0 1 1 1 0 1 0 1 1 1 2 0 0 0 0 0 0 0 1 1 1 1 0 1 0 1 0 2 0 0 1 0 1 2 0 0 0 0 0 2 1 0 0 0 0 0 0 0 0 1 0 0 0 0 1 1 0 1 1 0 0 0 1 1 0 0 1 1 0 2 1 1 1 0 0 1 0 1 0 0 0 0 2 0 1 0 0 0 0 1 0 0 0 1 0 0 1 1 0 1 0 1 1 0 0 1 2 1 1 1 1 1 1 0 1 1 1 1 0 0 0 2 0 0 1 0 0 1 0 0 1 0 1 0 0 1 2 2 2 1 2 0 0 0 1 0 0 0 1 1 1 0 0 0 2 0 2 0 0 0 0 0 0 0 2 0 1 0 1 0 2 0 1 1 1 2 0 0 0 0 0 0 0 1 0 0 0 1 0 2 0 0 0 2 0 0 0 1 1 0 2 1 1 2 0 0 1 0 0 2 0 2 2 1 1 1 1 1 2 2 2 0 0 0 1 1 1 0 0 1 1 1 0 1 2 0 0 2 0 0 2 2 0 1 1 1 2 2 1 1 2 2 1 0 2 0 0 0 1 0 1 0 0 2 0 0 2 0 0 1 0 0 1 0 1 0 0 1 0 0 1 1 1 1 0 1 1 0 0 0 0 0 0 0 0 0 1 0 0 1 0 0 1 0 0 0 1 0 2 1 1 1 1 1 0 0 0 1 2 0 0 0 1 0 0 1 0 1 0 0 1 0 0 2 2 2 1 1 1 0 1 0 0 1 1 1 1 0 1 1 0 0 0 1 1 2 0 0 2 0 0 1 1 1 2 0 0 0 1 1 1 1 1 1 0 1 1 0 0 0 0 2 1 1 0 1 0 1 0 0 1 1 0 1 0 1 0 0 0 1 0 0 0 0 0 0 0 0 0 1 1 0 0 1 2 0 1 2 1 0 0 0 0 0 1 1 0 0 0 2 0 1 0
35 0 2 1 0 0 0 2 0 2 2 0 0 0 0 0 0 1 0 1 1 0 0 0 2 1 1 0 1 1 0 0 0 2 1 0 2 1 0 0 2 0 0 0 0 1 1 0 0 0 0 0 0 0 0 0 0 1 1 1 0 1 0 2 1 1 1 0 0 0 0 0 0 0 0 2 1 0 1 0 0 1 0 0 1 0 0 1 2 2 1 1 1 2 0 0 1 1 0 2 1 0 0 0 2 1 1 1 1 1 0 1 2 2 1 1 1 0 2 0 1 1 1 0 0 0 0 1 1 1 0 0 0 0 0 0 0 0 0 0 0 0 0 0 0 0 0 0 1 1 1 1 0 0 1 1 1 1 0 0 1 1 2 2 0 2 0 1 0 1 1 2 0 1 2 1 1 1 0 1 1 1 0 2 1 1 1 1 0 0 0 1 0 0 0 0 2 0 0 0 0 1 0 0 0 0 1 0 1 0 0 0 2 0 1 2 0 2 2 2 0 0 2 0 0 1 1 1 1 0 0 0 0 0 1 1 0 1 2 1 0 0 2 1 2 1 1 0 2 0 0 0 0 0 0 0 0 1 1 1 1 1 0 2 2 0 0 1 2 1 0 2 1 2 0 0 0 0 1 0 0 1 0 0 0 1 1 0 0 1 1 1 1 0 2 0 1 0 0 1 0 0 1 1 1 0 0 2 1 0 1 2 1 2 1 1 2 0 0 2 0 2 0 1 1 0 1 0 0 2 2 2 0 0 0 0 0 1 1 0 0 0 2 0 0 0 0 0 1 1 0 0 0 1 0 0 1 0 0 1 1 1 1 0 1 0 0 2 2 1 1 1 1 2 0 0 0 0 0 0 1 0 0 0 1 0 0 0 0 0 0 1 0 0 1 1 0 0 1 1 1 1 0 2 0 0 1 0 0 0 1 0 0 0 1 0 1 0 1 0 0 1 1 0 0 2 0 2 2 0 1 1 0 2 1 1 0 0 0 0 2 0 2 1 0 1 0 0 0 0 0 1 1 2 1 1 1 2 2 1 1 0 0 0 0 2 0 0 2 0 1 1 2 0 2 2 0 1 1 0 0 2 0 0 2 0 0 1 1 1 2 0 2 1 2 0 0 0 0 1 1 1 2 0 0 0 2 0 0 0 0 0 0 0 2 0 0 1 1 2 2 2 0 2 1 1 0 0 1 1 0 0 0 0 0 1 2 1 1 1 0 1 0 0 0 1 0 0 1 0 0 1 0 2 1 0 0 1 1 1 1 0 0 0 0 0 1 1 1 0 0 0 0 0 0 0 1 2 2 2 0 0 1 0 0 0 1 2 1 0 0 0 1 0 1 0 1 0 0 0 0 2 1 0 0 1 0 0 1 1 0 0 0 1 0 1 0 0 0 1 0 1 0 2 2 0 0 1 0 0 0 1 0 2 0 1 2 2 2 2 2 1 0 1 0 0 2 0 2 1 0 2 2 0 0 0 0 0 1 0 0 0 1 1 0 0 2 2 0 1 1 0 1 0 2 2 0 0 1 1 0 2 0 1 1 1 1 0 1 1 1 1 0 1 0 0 2 0 0 2 1 1 0 0 2 2 2 2 0 0 1 0 0 2 0 1 0 1 1 1 0 0 0 2 0 0 1 2 1 1 0 1 0 2 0 0 1 0 0 1 0 1 0 0 0 0 0 1 0 0 0 0 1 0 0 0 0 0 0 0 0 2 2 2 0 1 2 0 0 2 0 0 2 0 0 0 0 0 1 1 2 1 2 2 2 2 2 2 1 2 1 1 0 2 2 2 0 0 0 0 0 0 1 2 1 0 1 0 0 1 2 1 0 0 0 1 1 2 1 1 0 1 0 2 0 0 0 1 0 2 0 0 1 0 0 1 0 0 0 0 0 1 1 1 0 0 1 0 0 1 2 1 2 0 1 0 1 0 0 0 0 0 0 0 0 0 1 1 2 0 0 0 0 0 0 2 1 2 0 0 0 0 2 0 0 0 1 1 2 0 2 2 1 0 2 0 2 0 1 1 1 0 0 0 2 0 2 1 0 2 0 0 0 0 0 1 0 2 2 0 0 0 2 1 0 0 0 1 0 1 0 0 0 1 1 0 0 0 0 0 0 1 1 1 2 0 0 1 0 0 2 0 2 0 0 0 0 2 0 0 0 0 0 1 1 1 1 0 1 0 0 0 0 0 1 0 1 1 2 0 0 1 0 0 0 1 1 1 1 1 0 0 1 2 1 2 0 0 1 0 2 2
36 1 0 2 0 0 1 2 0 2 2 0 0 1 1 0 0 0 0 1 2 0 0 0 2 0 0 2 2 1 2 1 0 1 1 0 2 0 1 0 1 0 0 0 1 1 0 0 0 0 0 0 1 1 1 0 0 0 1 0 0 1 1 1 0 1 0 0 0 1 1 1 2 1 2 2 2 0 1 1 1 2 1 2 1 0 0 0 1 2 0 0 0 1 1 0 0 2 0 2 2 0 0 0 2 2 0 1 1 1 1 2 0 1 1 1 1 1 1 0 2 1 2 0 0 0 0 1 2 1 2 0 0 0 0 0 1 0 0 1 1 0 0 0 0 0 0 0 0 0 0 0 0 0 1 0 0 0 0 0 0 0 2 2 2 2 0 1 1 0 0 1 0 1 1 0 0 2 0 2 2 2 0 1 1 1 0 1 0 0 0 1 2 2 2 0 1 0 0 1 0 0 0 2 2 0 1 0 1 0 0 0 2 0 1 2 0 1 2 1 1 1 1 0 0 1 1 1 1 0 1 1 0 0 0 0 0 2 2 1 0 1 1 1 2 0 0 0 2 0 0 0 0 1 1 0 0 1 1 1 1 1 0 1 2 1 0 0 2 2 0 1 1 1 0 0 0 1 2 0 1 1 0 1 1 1 0 2 0 1 1 1 2 0 2 0 2 2 0 1 0 0 1 1 0 0 0 1 2 0 0 2 2 1 1 1 1 0 0 0 1 2 0 0 2 0 1 0 0 1 2 2 0 0 0 0 0 2 0 0 0 0 2 0 1 0 0 1 1 1 2 0 0 0 0 0 0 0 0 1 1 1 2 0 1 0 0 2 2 0 2 2 0 2 0 0 0 1 1 1 1 1 0 0 0 0 0 0 0 1 1 1 0 0 2 0 0 1 0 0 0 1 0 1 1 0 0 1 0 0 0 0 0 0 2 0 0 1 0 1 0 1 0 2 0 0 0 1 0 0 0 0 0 2 0 0 0 0 0 1 2 0 1 0 2 2 1 0 1 0 0 0 2 2 2 2 2 0 0 0 1 0 0 0 1 2 1 1 2 0 0 0 1 1 1 0 2 0 0 0 0 2 2 0 1 0 1 0 0 1 1 1 0 1 1 0 1 0 1 2 1 1 2 0 0 0 2 0 0 1 0 1 1 0 1 0 0 0 1 0 1 2 1 2 2 0 0 1 1 2 0 1 0 1 0 1 2 1 1 1 1 1 0 0 0 2 0 1 1 0 0 0 0 0 2 1 1 2 1 1 1 1 0 0 0 0 1 0 0 0 1 2 1 0 1 0 1 2 2 2 0 0 0 0 1 1 2 2 2 1 1 1 0 0 1 0 0 1 1 2 1 0 1 0 0 1 1 1 1 1 1 0 0 0 0 0 0 0 0 0 1 0 0 1 1 0 1 0 0 0 1 0 1 0 0 1 1 0 2 1 1 1 0 0 1 0 2 0 2 1 0 2 1 1 0 0 0 1 2 0 0 0 1 1 1 1 1 2 0 0 2 0 0 0 0 1 1 1 1 1 0 2 1 1 2 0 2 0 0 0 2 2 0 0 1 0 1 0 0 1 0 1 0 0 1 1 1 1 0 0 1 0 0 1 1 1 0 1 2 2 1 0 2 2 0 1 0 1 1 1 0 1 0 2 1 1 0 1 0 1 0 1 0 0 0 1 0 1 0 0 0 0 1 0 0 0 0 0 1 0 0 0 2 2 0 1 2 1 0 1 0 0 0 0 0 0 0 0 1 0 2 1 0 0 0 2 0 0 0 2 0 2 1 2 2 1 0 1 0 0 0 0 0 2 2 2 1 0 0 1 1 0 1 1 1 2 2 1 2 2 1 2 0 2 0 0 0 1 0 1 0 0 2 0 0 2 0 0 0 0 0 1 1 1 0 0 1 0 0 1 2 1 0 0 2 0 0 0 0 0 1 0 0 0 0 0 0 1 2 0 0 0 1 0 0 2 0 0 1 1 2 2 1 0 0 0 0 2 0 1 0 1 0 0 2 0 2 0 0 1 1 1 1 1 1 2 1 2 1 1 1 0 0 0 0 0 0 1 2 0 0 0 2 0 1 0 1 1 0 0 0 0 0 1 0 0 0 1 0 0 0 1 1 1 0 0 1 0 1 0 2 1 1 0 0 0 1 2 0 0 0 0 1 0 0 2 2 0 1 0 0 0 0 0 0 2 2 0 0 0 0 0 0 0 0 0 0 1 1 0 1 1 1 2 1 1 0 0 2 0 1 1
37 0 1 1 0 0 0 2 1 1 2 0 1 0 0 0 0 1 0 2 1 0 0 0 2 0 0 1 2 0 1 1 0 1 0 0 2 1 0 0 1 0 0 0 0 2 1 1 0 0 0 0 1 2 0 1 0 0 1 0 1 2 0 1 1 0 1 0 0 0 0 2 2 0 2 2 2 0 2 0 0 2 1 1 0 0 0 1 2 2 0 1 0 1 0 1 0 1 0 1 1 0 1 0 2 1 2 2 0 2 1 1 1 1 0 0 0 1 2 0 1 0 2 1 1 1 1 0 2 2 0 0 1 0 0 0 0 0 0 2 1 0 0 0 0 0 0 0 0 0 1 1 0 1 0 0 0 1 0 0 1 0 1 1 1 1 0 1 0 2 0 1 0 0 1 1 0 0 0 0 0 1 1 2 1 0 1 2 0 0 0 1 2 1 1 0 1 1 0 1 0 0 0 1 1 0 0 1 0 0 1 0 0 0 2 2 1 0 1 0 0 0 1 1 1 0 0 1 1 0 0 0 0 0 0 0 0 1 1 1 1 0 2 0 1 1 1 0 2 0 0 1 0 1 1 0 1 0 0 0 0 0 0 2 2 0 0 0 2 2 0 1 0 0 1 1 1 1 1 0 1 0 0 1 1 1 0 0 0 2 0 0 1 0 2 1 2 1 0 1 1 0 2 0 2 0 0 2 2 0 0 2 1 0 0 0 1 0 0 2 0 2 2 0 2 0 1 0 1 1 2 2 1 1 0 0 0 2 1 2 0 2 1 0 0 0 0 0 0 2 0 0 2 0 2 0 2 0 0 2 2 2 1 1 1 0 0 2 2 0 2 2 0 2 0 1 0 0 1 0 1 1 0 0 2 0 0 1 1 0 0 0 1 0 1 1 0 0 1 2 1 2 0 1 0 1 0 0 1 0 0 2 0 0 1 0 1 0 1 1 0 0 0 1 1 0 0 1 2 1 1 0 0 1 0 0 0 0 0 0 2 0 1 0 1 1 0 1 2 0 0 0 0 2 1 0 1 1 2 0 1 0 0 1 0 1 0 1 2 1 1 1 2 0 1 1 0 0 1 0 0 2 1 1 2 1 0 2 1 0 1 0 0 1 1 0 0 1 2 2 0 0 0 2 0 0 2 0 0 1 0 1 0 0 1 0 0 0 2 1 1 2 0 2 1 1 0 0 0 1 1 0 0 0 1 0 1 2 0 0 1 2 0 2 2 2 0 1 1 0 1 1 0 1 1 0 0 0 0 1 1 0 0 0 0 1 1 0 0 0 0 0 0 0 0 0 0 1 1 1 0 0 0 0 1 1 1 1 0 0 0 0 1 0 0 0 0 0 0 0 0 2 0 2 0 2 1 1 2 2 1 0 0 1 0 0 2 0 0 0 1 0 0 2 2 0 1 1 0 0 0 0 0 1 0 2 2 0 2 2 1 1 1 2 0 0 1 0 1 0 0 1 1 1 0 0 0 0 2 0 0 0 0 1 1 1 1 2 0 0 2 0 1 0 0 1 1 1 0 1 1 0 0 1 2 2 1 1 1 0 2 0 0 0 0 1 2 0 0 2 0 2 0 0 1 2 2 1 1 1 0 0 0 1 1 1 0 0 0 0 0 0 1 2 0 2 1 0 0 0 0 0 0 2 0 0 1 1 0 1 0 1 0 0 1 0 1 0 0 0 0 0 0 0 0 0 0 0 0 0 0 0 2 2 0 0 2 2 0 1 0 1 2 0 0 0 0 0 1 1 1 1 0 0 0 2 0 1 1 2 0 1 0 0 0 0 1 0 1 1 0 0 2 2 0 1 1 1 0 1 1 0 2 0 1 1 1 2 0 2 2 0 0 2 0 0 0 1 1 2 2 1 2 0 0 2 0 0 1 0 0 1 0 0 0 0 0 0 0 0 2 2 1 0 1 1 0 0 0 0 0 1 1 0 0 1 0 0 1 0 0 0 0 0 0 0 0 0 2 2 2 2 2 0 0 0 1 1 0 0 0 2 0 0 1 1 0 0 0 0 0 2 2 2 2 1 1 2 0 2 0 0 1 0 2 1 0 0 1 1 0 1 2 1 1 0 2 1 1 0 1 0 0 1 0 0 0 1 0 0 0 1 2 1 0 0 0 0 0 0 2 0 0 0 0 1 1 2 0 0 0 0 1 0 2 1 1 0 1 0 0 0 0 0 0 0 1 0 0 0 0 0 1 1 0 1 1 0 0 0 0 0 0 0 1 0 1 0 2 0 1 0
38 0 1 2 0 0 0 1 0 0 0 1 0 0 0 0 0 2 1 2 2 1 2 0 2 0 0 1 2 1 1 0 0 0 1 1 1 1 0 1 1 0 0 0 1 0 0 1 0 0 0 0 1 1 1 1 0 1 0 0 0 0 0 2 0 1 0 0 0 1 1 1 2 0 2 2 2 0 0 1 0 1 1 1 1 0 0 0 2 2 0 0 1 1 0 0 0 1 0 1 1 0 0 0 2 1 1 2 0 2 0 0 0 0 1 1 1 0 1 0 2 0 2 2 2 2 2 0 1 1 0 0 0 0 1 1 0 0 1 0 0 0 0 0 0 0 0 0 1 1 1 2 0 0 1 0 0 0 0 0 1 1 2 2 0 2 0 1 1 1 0 1 0 2 0 0 0 1 1 1 1 1 1 1 0 0 0 1 1 0 1 0 1 1 1 0 2 0 0 0 0 0 0 1 1 0 2 0 0 0 1 0 0 0 1 2 1 2 1 1 0 0 2 0 0 0 0 1 0 0 0 0 0 0 0 0 1 2 2 2 0 0 2 1 1 0 0 0 2 0 0 1 0 0 0 0 1 0 1 2 1 1 0 0 0 1 1 1 1 0 0 0 1 2 0 1 0 0 0 0 0 0 1 1 2 1 1 1 1 1 1 1 1 1 2 1 1 1 0 0 0 0 2 0 2 0 0 2 1 1 0 1 2 1 0 0 1 2 1 0 0 1 2 0 2 0 1 0 0 0 2 0 0 2 0 0 0 0 2 0 0 0 1 0 1 0 1 0 1 1 0 1 0 0 0 0 0 1 0 0 0 0 1 0 1 0 0 2 2 0 1 1 1 2 1 0 0 1 0 0 0 0 0 0 1 1 0 0 0 0 0 1 0 0 1 1 1 1 1 1 1 1 0 2 2 0 0 1 0 0 0 0 0 0 1 0 1 2 0 0 0 2 2 0 1 1 1 0 1 0 0 0 0 2 0 0 0 0 1 2 1 1 0 1 1 2 1 0 1 0 0 0 0 0 0 0 0 0 1 0 2 0 0 1 0 1 0 1 2 0 0 0 1 1 2 0 2 0 0 2 1 2 0 0 2 1 0 1 0 1 0 0 1 1 1 0 0 0 1 1 0 0 2 0 0 0 2 1 0 1 0 0 0 0 1 0 0 0 0 0 0 2 1 2 1 1 0 0 1 1 0 0 0 1 1 0 2 0 1 1 0 1 1 0 2 1 0 1 1 0 1 1 0 2 0 1 0 1 1 1 1 0 1 0 0 0 1 2 2 2 0 0 0 0 0 0 0 1 1 2 0 0 1 0 0 0 2 2 2 1 1 0 0 0 0 0 0 0 0 0 0 2 0 2 0 2 2 0 1 1 1 0 1 2 2 2 2 0 0 1 0 1 0 1 1 0 1 2 0 0 0 0 0 1 0 0 0 0 2 2 2 0 1 1 1 0 0 0 0 0 0 1 1 1 0 0 1 0 2 0 0 0 1 0 0 0 0 1 1 0 1 1 0 2 0 2 0 0 1 1 0 1 0 0 2 2 0 0 0 1 1 2 0 1 1 0 2 0 0 1 1 0 0 0 0 0 0 2 1 1 1 0 0 2 0 1 0 2 2 2 0 0 0 2 0 2 0 0 0 0 0 1 0 2 0 0 0 1 1 2 1 2 0 0 1 0 0 1 0 0 0 0 1 0 0 0 0 0 1 0 0 1 2 1 0 0 2 2 0 1 0 1 1 1 0 0 0 0 0 2 0 0 1 1 1 2 1 1 0 2 0 2 2 2 1 0 0 1 0 1 1 0 1 2 1 0 1 0 0 1 1 1 0 2 0 2 2 0 1 2 2 1 2 2 0 0 0 2 0 2 0 0 2 0 0 1 1 0 0 0 0 0 0 0 1 1 0 0 0 1 1 1 1 0 1 0 1 0 0 1 1 0 0 0 0 1 0 0 1 0 0 0 0 0 0 1 0 1 1 2 1 1 2 0 0 0 1 2 1 0 1 2 1 1 1 0 1 0 0 0 0 2 2 2 2 0 2 1 1 1 1 0 0 0 0 2 0 1 0 1 0 1 1 1 1 0 1 0 1 1 0 0 1 2 0 0 0 1 1 1 0 0 0 1 0 0 1 0 1 0 2 1 1 0 0 0 1 1 0 1 0 0 0 0 0 1 1 0 2 0 0 0 0 1 0 1 1 0 1 0 0 0 1 1 0 1 2 1 0 1 0 0 0 2 1 0 1 0 2 0 0 0
39 0 2 1 0 0 0 2 0 2 2 0 1 0 0 0 1 2 0 2 2 0 0 1 1 1 1 2 2 0 2 0 1 2 0 0 2 1 0 0 0 0 1 1 0 1 0 0 0 0 1 0 0 1 0 0 0 0 1 1 1 2 0 1 1 1 1 0 1 1 0 0 2 0 2 2 1 0 1 0 0 1 0 2 2 0 0 0 1 2 0 0 0 1 0 0 1 0 0 1 0 0 1 0 1 1 1 0 1 1 0 1 0 1 0 1 2 0 1 0 2 0 1 1 0 0 0 0 1 1 0 0 0 0 0 0 0 0 0 1 2 0 0 0 0 0 0 0 0 0 1 1 0 0 2 0 0 2 0 0 1 0 1 2 1 2 0 1 1 1 0 0 2 1 1 0 0 1 1 1 1 2 0 2 1 1 0 0 0 0 0 0 2 1 1 1 2 0 0 0 0 0 1 1 1 0 1 0 1 0 1 0 1 0 2 2 1 1 2 1 0 0 0 0 1 0 0 2 0 0 0 0 0 0 0 0 0 2 2 2 0 0 2 2 2 0 0 0 2 0 0 0 0 1 1 0 0 1 0 0 0 0 0 0 0 0 0 1 0 0 2 2 1 2 1 1 0 1 1 0 0 0 0 1 2 1 1 2 0 1 1 1 0 0 1 1 2 2 0 2 0 0 2 0 1 0 0 2 2 0 0 0 1 2 0 0 1 0 0 0 0 0 0 0 1 0 1 0 1 1 2 1 2 2 0 0 1 2 0 0 0 0 1 0 0 0 0 0 0 0 0 1 0 0 0 0 1 1 0 1 1 1 1 0 1 0 0 1 1 0 0 0 1 2 1 0 0 1 0 0 0 2 0 0 0 1 0 1 1 0 0 0 2 0 2 0 2 1 0 0 0 0 0 1 1 0 0 0 0 0 0 0 1 1 1 0 1 0 0 0 1 1 0 1 1 1 0 1 2 0 2 0 0 2 0 0 0 1 0 0 0 2 1 0 2 2 1 0 2 0 0 0 0 1 2 0 2 0 2 0 0 0 0 0 0 2 0 1 1 0 0 0 2 2 2 1 1 0 0 1 0 1 1 0 1 0 1 0 0 2 2 0 1 0 2 0 1 0 1 2 1 1 1 1 0 0 2 1 0 0 0 0 0 0 1 1 1 0 1 1 1 1 1 1 0 1 1 1 0 2 0 1 1 0 1 0 1 0 2 2 1 1 0 1 1 1 1 1 2 1 0 1 1 2 1 0 0 0 0 0 0 0 0 0 0 0 2 1 1 1 0 1 0 0 0 0 1 1 1 1 0 0 0 0 0 0 1 2 1 1 0 1 2 0 2 0 2 1 1 1 1 1 0 1 1 2 1 0 0 1 0 0 0 0 0 0 0 0 1 1 0 0 0 1 1 1 1 0 0 0 1 0 1 2 0 1 1 1 1 1 1 1 0 1 0 0 2 2 1 0 1 2 1 1 0 0 0 0 2 1 1 0 1 1 1 2 0 2 0 1 0 0 0 0 0 0 2 1 0 0 1 0 0 1 2 0 2 0 1 0 2 1 0 0 2 0 2 0 0 1 0 1 0 0 1 1 1 2 0 1 1 1 0 2 0 1 0 0 0 0 0 2 0 2 0 1 0 1 1 1 1 1 0 1 0 1 0 1 0 1 0 1 0 0 0 1 0 0 0 2 1 1 1 0 0 0 0 0 1 0 0 1 2 2 0 0 2 2 0 1 1 0 1 0 1 1 0 0 1 1 1 1 1 1 0 2 0 2 2 2 1 0 2 2 0 0 0 0 0 1 1 0 1 2 1 0 1 0 2 0 2 0 0 1 0 1 2 2 0 2 2 0 0 2 1 0 0 2 0 2 1 0 1 1 0 2 0 0 0 0 0 0 0 0 0 0 0 0 0 0 1 1 1 0 2 0 0 0 0 0 1 0 0 0 1 0 2 0 1 0 0 0 0 0 0 1 0 0 0 0 1 1 2 0 0 0 1 0 0 0 1 1 1 0 0 0 0 0 0 1 0 2 2 2 2 1 1 2 0 2 0 0 0 1 1 2 0 1 1 0 0 0 2 0 1 0 1 0 0 1 0 0 0 1 0 0 0 0 0 0 1 0 0 1 1 0 1 0 1 0 1 0 1 0 1 0 1 2 0 0 0 1 1 0 0 1 1 0 2 1 1 0 1 0 1 0 0 0 0 0 0 0 0 1 1 1 0 0 0 0 0 0 0 1 1 0 1 1 1 0 2 2
40 0 2 0 0 0 0 2 0 0 0 0 0 1 1 0 0 1 1 1 1 1 0 1 1 0 0 1 2 2 1 1 1 1 1 1 1 2 1 0 0 0 1 1 0 0 0 0 0 0 0 0 1 1 1 1 0 2 0 1 0 0 0 1 0 1 0 1 0 0 0 1 1 0 1 2 2 0 0 0 0 1 0 0 2 0 0 0 2 2 0 0 1 2 1 0 0 2 0 2 2 0 0 0 2 1 2 2 0 2 1 2 2 2 2 2 2 0 1 0 2 0 1 1 0 0 0 1 2 2 0 1 0 0 1 0 1 0 0 0 1 0 0 0 0 1 0 0 1 1 0 0 0 0 0 0 0 1 0 0 1 1 2 0 0 1 0 0 1 1 0 0 1 1 1 0 0 0 0 0 0 1 0 2 2 2 1 1 0 0 0 0 2 0 0 1 2 0 0 1 0 1 0 2 2 0 1 0 0 0 0 0 1 1 0 2 0 1 0 0 2 2 2 1 0 1 1 2 0 0 0 0 0 0 0 0 0 1 2 0 0 1 2 1 1 0 0 0 2 0 0 0 0 1 1 0 0 1 0 0 0 0 0 0 1 0 0 0 2 2 0 1 0 1 1 0 0 0 1 0 0 0 1 2 2 0 2 2 1 2 0 1 0 1 2 2 1 1 1 1 1 0 2 0 0 0 1 2 2 0 0 1 2 2 2 0 1 1 0 1 0 2 1 1 2 0 1 0 0 0 2 1 0 2 0 0 0 2 0 0 0 0 2 0 0 0 1 0 0 1 1 0 0 1 0 0 1 1 0 2 2 2 1 1 1 0 0 1 1 0 0 0 1 1 0 1 0 1 1 1 1 1 0 0 0 0 0 0 0 0 0 1 1 1 2 0 2 1 1 1 1 1 0 1 0 0 0 1 1 0 0 1 0 0 2 0 0 0 1 1 0 0 0 0 2 1 1 1 2 0 2 0 0 1 1 1 0 1 0 0 1 1 1 2 0 2 0 0 1 0 0 0 2 2 2 2 2 2 1 0 2 0 0 0 0 2 1 0 2 0 0 0 2 1 2 0 2 1 1 0 1 2 1 1 1 1 0 2 1 0 1 0 1 2 1 0 1 0 1 1 0 0 1 1 0 0 1 0 0 0 0 1 1 0 1 2 0 0 0 1 1 1 0 2 0 0 0 1 0 2 0 1 0 0 1 0 1 1 2 2 1 1 0 1 2 2 0 1 1 0 1 1 1 2 0 1 0 0 1 0 0 0 0 2 2 0 0 0 0 0 1 0 1 0 0 0 0 2 2 1 1 1 0 0 0 0 0 2 2 1 1 1 1 0 0 1 0 0 0 0 0 2 0 1 0 2 0 0 1 0 1 0 0 0 0 0 0 0 0 0 2 0 0 0 0 1 1 0 0 0 1 0 0 2 0 0 2 1 2 1 2 0 1 1 1 0 1 0 0 0 0 2 1 1 0 0 0 1 2 0 0 0 1 0 0 0 0 2 0 0 1 1 0 0 0 2 0 2 1 1 2 1 0 1 1 1 1 0 1 0 1 0 1 0 0 0 1 0 0 2 0 1 0 0 1 1 1 2 0 0 1 0 0 1 1 1 0 1 0 0 0 0 0 1 0 1 0 1 1 1 0 1 1 2 0 2 1 1 0 1 0 1 0 0 0 0 0 0 0 0 0 0 1 0 0 1 0 0 0 0 0 2 2 2 0 1 2 0 0 0 0 0 1 1 0 0 0 0 1 1 1 1 1 1 1 2 1 2 2 1 0 0 2 2 1 0 0 0 1 1 1 0 0 1 2 0 1 0 0 2 2 0 1 1 1 2 2 1 1 1 1 2 1 2 0 0 0 2 0 1 0 0 0 1 0 2 0 0 0 1 1 1 0 0 1 1 0 0 1 0 1 1 1 0 1 0 0 0 0 0 0 0 0 0 0 0 1 0 2 0 0 0 0 0 0 2 0 0 2 2 2 2 2 0 0 0 0 1 0 0 0 1 0 0 1 0 1 0 0 0 0 1 1 1 1 2 0 1 0 1 0 0 0 0 0 2 0 1 1 0 0 0 1 1 2 0 1 1 0 1 1 0 1 2 0 0 0 2 0 0 0 1 0 2 1 0 0 1 1 0 1 0 1 1 1 0 0 2 0 1 0 0 1 0 1 1 1 0 1 0 0 0 0 0 0 0 0 0 1 0 0 0 0 0 0 0 0 0 0 0 0 0 0 2 0 0 0 0 0 0 1 1
41 0 1 1 0 0 0 2 0 2 2 0 1 1 0 0 0 2 1 1 1 0 2 1 1 1 1 1 1 1 2 1 0 2 2 0 2 1 1 1 0 0 0 0 0 1 1 2 0 0 0 0 0 2 0 0 0 1 0 0 1 1 0 0 1 0 1 0 0 0 0 1 2 0 2 2 2 0 2 0 2 2 2 2 0 0 0 0 2 2 0 0 0 2 2 0 0 1 0 2 0 1 1 0 2 0 2 0 2 0 0 2 1 2 1 1 2 0 0 0 2 0 2 2 2 2 1 0 1 0 1 0 0 0 1 0 1 0 0 1 0 0 0 0 0 0 0 0 1 1 1 1 0 2 0 0 0 1 0 1 2 0 2 2 1 2 1 0 0 0 1 0 0 2 1 1 1 2 0 2 1 1 1 1 0 0 0 1 0 0 0 1 1 1 1 0 0 0 0 0 0 0 1 0 0 0 2 1 0 0 1 0 1 0 2 2 0 1 1 1 0 0 2 0 1 1 0 1 1 0 1 1 0 0 0 0 0 2 2 1 0 1 1 2 2 0 0 0 0 0 0 0 0 0 0 0 0 0 0 0 0 0 0 1 1 0 0 0 1 1 0 1 0 2 0 1 0 0 2 0 0 0 1 1 2 1 1 1 0 1 1 0 0 0 1 1 2 0 0 1 0 0 2 0 2 0 0 2 2 1 0 2 1 1 0 0 2 0 1 0 0 2 1 1 0 0 0 0 1 1 2 1 0 0 0 0 0 1 1 2 0 0 2 0 0 0 0 0 1 1 1 0 0 0 0 2 0 1 0 1 1 1 1 1 1 0 0 2 2 0 1 1 1 1 1 0 0 0 1 0 1 0 0 0 0 1 0 0 0 1 0 0 1 0 2 0 1 0 1 1 1 1 0 2 1 0 1 1 0 0 0 0 1 0 1 1 0 2 0 0 0 2 1 1 1 0 0 2 2 0 2 0 1 1 1 0 0 2 0 0 2 0 2 1 1 2 0 0 1 1 0 1 0 1 0 0 0 1 0 0 1 0 0 1 0 0 0 2 2 2 2 2 1 1 1 0 1 0 0 0 1 1 2 0 0 0 2 2 2 0 2 0 0 2 2 0 1 1 1 1 0 0 0 2 0 0 2 0 0 0 0 1 0 1 1 1 0 1 1 1 1 2 0 1 0 1 1 1 0 1 0 1 1 0 1 0 1 0 1 1 0 0 0 1 1 1 1 1 1 0 0 0 0 1 1 2 1 0 1 0 0 1 0 1 1 0 0 1 1 0 1 1 0 0 0 0 0 0 0 2 0 0 0 0 0 0 0 0 0 0 0 1 0 0 0 0 0 0 0 0 0 1 0 2 0 2 2 0 1 1 0 0 1 1 1 1 1 0 0 0 0 0 0 1 1 0 1 1 0 0 1 0 0 0 1 0 1 1 1 1 0 1 0 0 0 0 2 0 1 0 0 2 0 2 0 0 0 1 1 0 0 0 1 2 2 2 1 2 0 1 1 0 0 0 1 1 1 2 2 2 2 1 0 2 2 2 0 0 0 1 0 1 0 0 0 0 2 0 0 1 1 0 0 0 0 1 2 1 1 1 0 0 0 1 0 0 0 2 0 0 0 1 1 1 0 2 0 2 2 1 1 1 0 2 0 0 0 1 0 1 0 1 0 0 1 0 0 1 0 0 0 0 0 0 0 0 0 0 0 0 0 2 2 1 0 0 2 2 0 2 0 1 0 1 0 1 1 0 2 0 2 2 0 0 0 0 0 2 1 2 0 1 1 2 2 1 1 0 0 0 0 0 0 2 2 1 1 2 0 0 0 0 2 0 2 2 2 0 2 2 2 2 2 2 0 0 0 1 0 2 0 0 2 1 0 1 0 1 1 2 1 1 0 1 0 0 1 0 0 0 2 2 0 0 2 0 0 0 0 0 0 1 0 0 0 0 1 0 1 0 0 0 0 1 0 2 0 2 1 1 1 1 1 0 0 0 1 2 2 0 1 2 1 1 2 1 2 0 2 2 1 0 1 1 2 1 0 2 1 1 1 0 1 0 1 1 0 0 2 0 0 0 2 2 0 0 0 1 0 0 1 0 0 2 0 0 0 0 0 0 0 1 2 1 0 1 0 1 0 1 2 0 1 0 1 1 1 2 0 2 0 0 0 0 1 1 1 0 0 0 0 0 1 0 0 1 1 0 2 0 0 1 0 1 0 1 1 1 0 1 0 0 0 2 2 0 1 0 1 0 1 1
42 0 1 1 0 0 0 1 0 1 1 0 0 2 2 0 0 1 0 2 2 0 0 0 2 0 0 1 1 1 2 0 2 2 0 0 1 1 1 0 1 0 1 0 0 1 0 0 0 0 0 0 1 1 1 0 1 0 1 0 1 2 1 1 0 1 0 1 0 0 0 1 2 1 2 2 2 0 0 1 0 1 0 0 2 0 0 1 2 2 1 1 2 1 0 0 0 2 0 2 1 0 0 0 2 0 2 2 0 2 1 1 1 1 1 2 1 0 1 0 1 0 1 1 0 0 0 0 2 2 0 0 0 0 1 0 1 0 0 1 2 0 0 0 0 0 1 0 0 0 0 0 0 0 0 0 0 0 0 0 1 1 0 2 1 2 1 2 0 0 1 0 0 1 0 0 0 0 0 0 0 0 0 2 2 2 1 2 1 1 1 1 2 0 1 1 2 0 0 1 0 1 0 1 1 0 1 0 1 0 0 0 2 0 2 2 0 0 1 0 0 0 2 0 0 1 1 1 0 0 0 0 0 0 0 0 0 2 2 1 0 1 1 1 2 1 1 1 1 1 0 0 0 0 0 0 0 1 0 0 0 0 0 0 0 0 0 0 1 0 0 2 1 1 1 0 0 1 1 0 1 1 1 2 2 0 2 2 0 2 0 0 1 1 2 1 2 0 1 2 0 0 2 0 2 0 0 2 0 0 1 1 1 1 1 0 2 0 0 0 1 2 1 1 2 0 0 0 2 2 2 1 0 1 0 0 0 2 0 0 0 0 2 0 0 0 1 0 1 0 0 0 0 0 0 1 0 1 0 1 1 1 2 0 1 1 0 1 1 0 1 1 1 2 1 0 0 1 1 0 0 1 0 0 0 0 0 1 1 1 0 1 0 0 1 1 0 0 1 1 1 1 0 2 1 1 0 1 0 0 0 0 1 1 0 0 0 1 0 0 0 2 0 1 1 1 0 0 2 0 2 0 2 0 2 0 0 0 0 1 1 1 1 0 2 2 1 0 1 0 0 0 2 2 2 2 2 2 1 1 1 0 1 0 0 1 0 2 1 1 0 0 2 0 0 0 0 0 0 0 2 1 1 1 2 1 0 1 1 1 1 0 1 0 1 0 0 1 2 1 0 0 2 0 0 0 2 1 0 1 0 0 0 0 2 0 0 0 0 0 0 2 1 1 0 0 1 0 1 1 1 0 0 1 1 0 2 1 2 2 0 2 0 1 1 1 2 1 1 0 0 1 1 2 2 0 0 1 0 0 0 0 0 0 0 0 1 2 2 0 0 0 0 0 0 0 0 2 2 2 0 1 0 1 0 0 1 0 0 0 0 1 1 0 0 0 0 0 0 1 0 0 0 1 1 2 1 0 0 0 1 0 0 1 0 1 0 0 1 0 1 0 0 0 0 1 1 0 0 0 0 0 1 2 0 0 2 0 2 2 0 1 0 1 0 0 2 0 1 0 0 2 1 0 0 0 0 0 2 1 0 0 0 1 1 1 2 1 1 0 1 1 0 0 0 1 1 0 2 2 0 1 0 1 1 1 1 2 0 0 2 2 0 0 1 0 2 0 0 1 1 1 0 1 0 2 1 1 1 1 0 0 0 2 0 1 1 1 0 0 0 2 0 2 0 1 0 0 0 0 0 1 0 2 0 0 1 0 0 1 1 1 0 0 1 1 1 0 0 0 0 0 0 0 0 0 0 0 0 0 0 0 2 1 0 0 2 1 0 1 1 0 2 0 0 1 1 0 1 1 1 1 0 1 1 1 1 0 0 2 0 2 0 1 1 1 0 1 1 1 1 0 2 2 0 1 1 2 0 0 0 0 1 1 1 2 2 0 1 1 1 1 1 2 0 0 0 1 0 2 0 0 1 0 0 1 0 0 1 0 0 1 0 0 0 0 0 1 0 0 1 1 2 1 0 1 1 1 0 0 0 0 0 0 1 0 0 0 1 0 0 0 0 0 0 0 0 0 0 0 2 2 2 0 0 0 0 2 0 0 0 0 1 0 1 0 1 0 0 0 0 1 0 0 1 1 0 1 0 1 0 0 1 1 1 1 0 0 2 0 2 0 2 1 1 0 1 2 0 1 0 0 0 1 0 0 0 1 0 0 0 2 1 1 1 0 0 0 1 0 2 1 0 0 1 1 2 2 0 0 0 1 1 0 2 1 1 0 1 0 1 0 0 0 0 0 0 0 1 0 0 0 0 0 0 1 1 0 1 0 0 0 0 2 0 0 0 2 1 0 2 1
43 1 2 0 0 0 0 2 1 0 1 0 0 0 0 0 0 1 0 1 1 0 0 0 2 0 0 1 2 0 1 1 1 1 0 0 1 1 0 2 0 0 1 1 0 1 0 0 2 0 0 0 0 0 2 1 0 1 0 1 0 1 0 1 0 0 1 0 0 0 0 1 1 0 1 2 2 0 1 1 1 2 0 0 2 0 0 0 1 1 0 0 1 1 0 0 0 1 0 2 1 0 1 0 2 0 2 1 1 1 1 2 1 2 1 1 2 0 1 0 1 0 2 0 1 1 1 1 2 2 0 1 0 0 1 0 0 0 0 1 0 0 1 0 0 0 0 0 0 0 1 1 0 0 1 1 1 1 0 1 2 0 1 2 0 0 0 1 1 1 0 0 2 0 1 1 0 2 0 2 2 2 0 2 2 2 1 1 0 0 0 1 1 0 0 0 1 0 0 1 0 0 0 0 0 0 2 0 1 0 0 0 2 0 1 2 1 0 1 0 0 0 2 0 0 0 0 2 0 0 0 0 1 1 1 1 1 1 2 1 0 0 2 1 1 0 0 1 1 1 0 0 0 0 0 0 1 0 0 1 0 0 0 1 1 0 0 0 2 1 1 1 0 2 0 0 1 0 1 0 0 0 1 2 2 0 1 0 0 2 0 0 2 0 2 0 2 0 0 1 0 0 1 1 0 0 1 0 1 0 0 1 1 2 0 0 1 0 0 0 0 1 2 0 2 0 1 0 1 1 1 1 0 1 0 0 0 1 1 1 0 1 2 0 1 0 0 0 1 1 0 0 1 0 0 1 0 2 0 0 0 1 2 0 2 1 0 0 0 0 0 0 0 1 1 1 0 0 1 0 0 2 0 0 1 0 0 0 0 0 1 1 1 0 1 1 1 0 0 1 1 0 0 2 2 0 0 0 1 0 0 1 0 0 2 0 0 0 1 0 1 1 0 0 0 1 1 1 0 0 0 0 0 2 1 1 0 0 0 0 0 1 1 0 0 0 0 1 2 0 0 0 1 1 1 1 1 2 1 1 1 0 0 0 0 2 1 1 1 0 0 0 2 1 1 0 1 1 1 0 0 2 1 0 1 1 1 2 0 0 1 0 0 1 1 0 0 1 2 2 0 0 2 0 0 1 2 1 0 0 0 0 0 1 1 1 1 1 1 1 1 2 1 1 1 0 1 0 1 1 0 0 0 0 0 1 2 0 2 2 1 1 0 2 2 2 1 0 1 0 0 1 0 1 1 1 1 0 0 0 0 0 1 1 1 1 0 0 0 0 0 0 1 0 1 0 1 2 2 2 0 0 2 0 0 0 1 0 0 0 1 1 0 0 0 0 0 1 1 1 1 1 2 0 0 0 0 0 0 1 0 0 0 0 0 0 0 0 0 0 0 0 0 0 0 0 2 2 0 0 0 0 1 1 0 0 1 0 1 1 0 0 1 1 0 0 2 0 1 0 0 1 0 2 0 0 0 0 1 0 0 0 1 1 1 1 1 1 1 0 1 1 0 0 0 1 2 1 0 1 1 0 0 1 2 1 1 0 1 1 1 1 0 0 0 0 0 0 0 2 1 1 0 0 1 1 2 2 0 0 1 0 0 2 0 0 1 1 2 1 1 0 0 2 0 1 1 0 0 1 0 1 1 2 0 1 0 0 0 1 0 0 0 0 0 2 0 0 0 1 0 0 1 0 0 0 1 0 0 0 0 1 2 0 0 0 2 2 0 1 1 0 1 1 0 0 0 0 0 1 2 1 0 0 1 2 1 2 2 1 1 0 0 0 0 0 0 1 0 1 1 0 1 2 1 1 1 0 0 1 2 1 0 1 0 2 2 0 1 1 1 1 0 2 0 0 0 0 1 2 2 1 1 1 0 2 0 0 1 0 0 1 1 1 0 0 1 0 1 0 1 1 2 0 0 0 1 0 0 0 0 0 0 0 1 1 0 0 2 0 0 0 0 0 0 2 0 1 1 1 2 1 2 0 1 1 0 2 1 0 1 1 1 0 2 0 2 0 0 1 0 1 2 2 2 0 2 2 0 2 0 0 1 0 1 1 0 0 1 1 0 1 2 1 2 0 1 1 0 1 0 1 0 1 1 0 0 2 0 0 0 1 1 2 2 1 0 1 1 0 2 1 0 0 0 0 1 2 0 0 0 0 1 0 1 1 2 0 1 0 0 0 1 0 0 2 2 0 0 0 0 0 1 1 0 0 1 0 0 0 1 1 1 1 1 1 0 0 0 0 1 1
44 0 2 0 0 0 0 2 0 0 0 0 0 1 1 0 0 2 2 1 1 0 0 1 1 0 0 0 1 2 1 0 2 1 0 0 1 0 0 0 2 0 1 1 0 1 0 0 0 0 0 0 1 2 0 0 0 1 0 0 1 2 0 2 1 0 1 0 0 0 0 1 2 1 2 2 2 0 1 0 0 1 1 1 1 0 0 0 2 2 0 0 1 2 0 0 0 1 1 0 0 1 1 0 1 1 1 1 1 1 1 2 1 1 1 1 1 0 1 0 2 0 2 1 1 1 1 0 1 0 1 0 0 0 0 0 0 0 0 1 0 0 0 0 0 0 1 0 0 0 0 0 0 0 1 0 0 0 0 0 1 1 2 2 2 2 0 1 0 2 0 0 0 2 2 1 0 1 0 1 1 1 0 1 1 1 1 2 0 1 1 2 0 0 0 1 2 0 0 1 0 0 0 1 1 0 1 0 0 0 0 0 1 0 1 2 0 2 2 2 0 0 2 0 0 1 1 1 0 0 0 0 0 0 0 0 1 2 2 0 0 2 1 1 2 0 1 0 2 0 0 0 0 1 1 0 1 0 0 1 0 0 0 1 1 0 0 0 2 1 0 0 1 1 0 0 0 1 1 0 1 1 0 2 1 0 2 0 1 2 0 1 1 0 2 0 2 1 0 1 0 0 0 2 0 0 0 1 0 0 0 1 2 1 1 1 2 0 0 0 2 2 2 1 1 0 1 0 0 1 2 1 0 1 0 0 0 2 0 0 0 0 2 0 0 0 0 0 0 2 0 0 0 2 0 0 2 2 0 1 1 1 0 0 0 0 0 1 1 0 0 0 1 1 0 1 0 0 1 0 2 1 0 0 0 1 0 0 0 1 0 0 0 0 2 0 1 0 0 0 0 0 0 1 0 0 0 2 0 0 0 1 0 0 1 0 1 1 0 0 0 1 0 0 0 0 0 1 1 0 0 0 0 0 0 0 0 0 0 2 2 1 1 0 1 1 0 0 0 0 0 1 0 1 0 0 0 2 0 0 0 0 0 1 0 0 0 1 2 1 1 1 2 0 2 1 1 0 0 2 0 1 0 0 2 0 0 0 0 0 1 0 1 1 1 0 0 1 1 2 1 1 2 0 0 0 1 0 1 0 1 1 0 0 1 1 0 0 1 1 1 2 1 2 1 0 0 0 1 1 0 0 0 1 0 1 1 1 1 1 1 1 0 1 2 1 1 0 0 0 0 0 0 2 1 1 0 0 0 1 1 0 0 1 1 0 1 2 2 1 1 1 0 0 0 0 0 1 1 2 0 0 0 0 0 0 1 1 0 0 0 0 1 0 1 0 0 0 0 0 0 2 0 0 2 2 0 0 2 1 0 0 2 2 1 1 1 0 0 1 1 1 0 0 0 0 1 2 0 0 0 0 1 1 0 2 2 0 2 2 1 1 0 0 1 0 1 1 0 0 0 0 0 1 1 0 0 1 1 1 0 1 0 1 1 2 2 2 0 1 1 0 1 0 0 2 2 1 0 0 1 1 1 2 2 1 2 0 0 1 1 1 1 0 0 0 1 0 0 1 1 1 0 1 0 2 1 0 1 1 1 0 0 2 0 0 0 1 0 0 0 1 0 1 1 2 1 0 0 0 0 1 0 1 0 1 0 0 0 1 0 1 0 0 0 0 0 0 0 1 1 1 0 0 0 0 0 0 1 0 0 0 2 1 0 1 2 1 0 2 0 2 1 0 0 0 0 0 1 2 0 0 2 2 1 1 0 2 1 2 0 1 1 2 1 1 0 1 0 1 1 0 1 1 1 0 2 0 0 2 2 0 1 1 1 1 1 0 0 1 1 0 0 2 0 0 0 1 0 2 1 1 2 0 0 1 0 0 1 0 0 0 0 0 0 0 0 0 0 0 2 2 0 0 2 0 0 0 0 0 0 1 0 0 0 1 1 1 1 0 0 0 0 1 0 2 0 1 1 1 1 1 2 0 0 0 1 2 1 0 0 2 1 0 2 0 2 0 1 0 0 1 2 2 2 1 0 0 0 1 0 0 0 1 1 1 0 1 1 1 0 1 2 0 0 0 1 0 1 0 2 0 0 1 0 0 0 2 0 0 0 1 2 1 2 0 0 0 0 1 2 0 0 0 1 0 1 2 0 0 0 0 1 0 0 1 1 0 2 0 1 0 0 0 0 1 2 0 1 0 0 0 1 2 0 0 1 2 0 1 0 0 0 2 0 0 0 0 2 0 1 1
45 1 1 1 1 1 2 2 1 0 1 0 1 2 1 0 0 1 1 1 0 0 1 0 2 0 0 1 1 1 2 1 1 1 1 0 2 2 0 1 1 0 0 0 1 0 0 0 0 0 0 0 1 1 1 1 0 2 0 2 0 0 0 0 0 1 0 0 1 1 0 1 1 0 1 2 2 0 1 1 0 2 0 0 1 2 0 0 2 2 0 0 0 2 2 0 0 2 0 2 1 0 1 0 2 1 2 2 0 2 2 2 1 1 1 1 1 0 1 0 1 0 2 0 0 0 0 1 2 2 0 1 0 0 0 0 0 0 1 0 2 0 0 1 0 0 0 0 0 1 1 2 0 0 0 0 0 0 0 0 0 0 1 2 1 1 0 0 1 1 1 0 1 2 1 0 0 2 1 2 1 2 1 2 1 0 0 0 0 0 0 0 2 2 2 0 1 0 0 0 0 0 0 2 1 1 1 0 0 0 0 0 0 0 2 2 0 1 0 0 2 2 2 0 0 0 0 2 0 0 0 0 0 0 0 0 0 2 2 1 0 1 1 2 2 0 1 0 2 0 0 0 0 0 0 0 0 1 1 1 1 1 0 1 0 0 0 0 2 2 1 0 0 1 0 0 1 2 2 0 1 0 0 1 1 1 1 2 0 2 0 1 0 1 1 1 1 0 0 1 0 0 2 0 1 0 1 2 0 0 0 0 2 2 2 0 1 0 0 2 0 2 2 1 1 0 1 0 1 0 1 0 0 1 0 0 1 2 0 1 2 2 2 0 1 1 0 1 0 1 0 1 1 0 1 0 0 2 1 0 1 2 0 1 0 2 0 1 1 0 0 0 0 2 1 0 0 1 0 1 2 1 0 0 0 1 0 0 0 1 0 0 0 0 1 2 0 0 1 1 1 1 0 2 0 0 2 1 0 0 2 0 0 0 1 0 1 0 1 0 0 0 1 0 0 1 1 2 2 0 1 1 1 1 2 2 1 1 0 1 1 1 1 1 1 2 0 1 2 0 0 0 1 1 1 1 1 1 1 1 0 0 0 0 0 2 0 0 2 0 0 0 2 0 1 0 2 1 1 0 0 2 0 0 2 0 0 2 1 0 1 0 2 1 0 0 0 1 1 2 1 1 1 1 0 0 2 0 0 1 0 0 0 0 0 1 0 0 0 0 0 2 0 1 0 2 0 1 0 1 0 1 0 2 1 0 2 0 2 2 1 1 0 2 2 1 1 1 2 1 0 1 0 2 0 0 0 0 1 0 0 0 0 0 0 0 2 1 1 1 0 1 2 0 0 0 2 1 1 1 0 0 0 0 0 0 0 0 0 0 0 2 0 0 0 0 0 0 0 1 0 1 0 2 0 2 2 0 1 1 0 0 0 0 0 0 0 0 0 0 1 0 0 0 1 0 2 1 0 0 0 0 0 0 0 2 2 0 2 1 2 1 0 1 0 0 2 0 2 0 0 2 1 1 0 0 0 0 2 2 1 1 2 2 2 2 1 2 1 1 0 1 0 1 0 1 1 2 1 1 2 0 0 2 2 0 2 1 0 1 1 2 0 1 0 0 2 0 0 1 0 1 0 0 1 2 2 2 0 1 0 0 0 2 0 0 0 0 1 1 0 0 0 2 0 1 1 1 1 1 1 1 0 2 0 0 1 1 0 2 1 1 1 1 1 0 0 2 0 1 0 1 1 0 0 0 0 0 0 0 0 2 2 1 0 0 2 1 0 1 0 0 2 0 0 0 0 0 0 1 0 0 0 0 0 2 0 2 2 2 1 0 1 2 2 1 0 0 0 1 0 0 1 2 0 0 2 0 0 1 1 0 1 0 1 2 1 0 1 1 1 2 1 1 0 0 0 1 0 2 0 0 2 0 0 1 0 1 1 0 0 0 0 1 0 0 1 0 0 1 1 1 0 0 2 0 0 0 1 0 0 0 1 0 0 1 1 0 1 0 0 0 0 1 0 2 0 2 0 0 1 1 2 0 0 0 0 2 0 0 0 0 1 0 1 0 1 0 0 0 0 2 2 2 1 1 1 2 0 2 1 0 0 0 1 0 0 0 1 1 0 1 2 2 0 0 2 2 1 0 0 2 0 1 0 0 0 1 0 0 0 1 0 1 1 0 1 0 1 0 1 0 1 0 1 0 1 1 0 0 0 1 1 0 0 2 2 0 2 0 0 0 0 0 0 1 1 0 1 1 1 1 0 0 1 1 1 0 0 0 0 0 0 1 1 1 1 0 1 0 2 2
46 1 0 2 0 0 0 1 0 1 1 0 1 0 0 0 1 1 1 0 0 0 0 1 1 1 1 1 1 1 2 1 0 1 2 2 2 1 0 0 2 0 0 0 0 0 0 0 0 0 0 0 1 1 0 1 0 1 0 0 1 1 0 1 0 0 0 0 1 1 0 0 2 0 1 1 1 0 0 0 0 1 1 1 1 0 0 2 2 2 0 1 1 1 0 0 0 0 0 0 0 0 0 0 2 0 2 0 2 0 0 1 1 2 0 0 1 0 2 0 1 1 1 1 0 0 0 0 2 1 1 1 0 0 1 0 1 0 0 0 1 0 0 0 0 0 0 0 1 1 1 1 0 0 0 0 0 0 0 0 0 0 0 2 2 2 0 1 1 1 0 0 1 2 1 1 0 1 0 1 0 1 0 2 2 2 1 0 0 0 0 0 1 1 1 0 1 0 0 1 0 1 0 1 1 0 1 0 0 0 1 0 1 0 1 1 0 0 2 0 1 1 2 0 0 0 0 0 0 0 0 0 0 0 0 0 0 1 1 2 0 0 2 1 1 0 0 0 2 0 0 1 0 0 0 1 1 0 0 0 0 0 0 0 1 1 0 0 2 0 1 0 0 2 0 1 0 0 0 0 0 0 1 2 2 0 2 0 0 2 0 2 2 0 2 0 2 1 0 2 0 1 1 1 1 0 0 2 1 0 0 2 1 2 1 0 2 0 0 0 1 2 0 0 2 0 1 0 0 1 2 1 0 1 0 0 0 0 2 0 1 1 1 0 0 0 0 1 2 1 1 0 0 0 0 2 0 1 0 1 1 2 1 0 1 0 0 1 1 0 1 1 0 2 1 0 0 0 1 0 2 1 0 0 0 0 0 1 1 0 0 0 1 0 1 1 1 1 0 0 0 0 0 0 0 0 0 2 0 0 0 1 1 0 1 0 0 0 0 1 0 0 1 1 1 1 1 0 1 1 0 1 0 1 0 0 0 0 0 0 2 0 1 0 2 2 0 0 2 0 0 1 2 2 2 2 2 2 0 2 1 0 0 0 0 2 0 1 2 1 1 1 1 1 0 0 1 0 0 1 2 1 2 2 1 2 0 1 1 0 2 0 1 0 1 0 0 1 1 1 1 0 1 1 1 1 2 1 0 1 0 0 0 1 0 1 1 0 0 2 2 2 0 1 0 1 1 1 1 2 0 0 0 0 0 1 2 1 1 2 2 2 0 0 1 2 1 2 2 0 1 1 0 0 2 1 1 0 0 0 0 0 1 0 0 1 1 1 1 1 1 1 1 0 1 0 1 2 2 1 0 0 0 0 2 1 1 0 0 0 0 2 0 0 0 0 0 0 0 0 0 2 1 0 1 1 0 0 2 2 2 0 1 1 1 1 1 0 0 0 1 0 0 0 0 1 1 1 0 0 1 0 0 2 0 2 2 2 2 1 1 0 0 1 1 0 0 0 2 0 1 0 0 0 0 0 0 0 0 0 0 0 1 1 2 2 1 2 0 0 2 0 1 0 1 2 0 1 1 1 1 0 1 2 1 2 0 0 0 1 1 1 0 1 1 0 2 0 0 1 0 2 0 1 1 1 1 2 0 2 0 0 0 0 1 1 0 0 0 0 0 0 0 2 0 2 0 1 0 0 0 2 1 2 0 1 0 0 0 1 1 1 0 0 0 0 0 1 0 1 0 1 0 0 0 0 0 0 2 1 1 0 2 1 0 1 2 2 1 2 0 0 1 0 0 0 0 0 0 1 1 0 0 0 1 2 1 1 1 2 0 1 2 2 1 0 0 0 0 2 2 0 1 2 1 0 2 0 0 1 2 1 1 0 1 1 2 0 2 2 2 2 0 1 0 0 0 2 0 2 0 0 2 0 0 2 0 0 0 0 0 1 1 1 1 1 1 0 0 0 2 2 1 0 1 0 1 1 0 0 1 0 0 0 0 2 0 0 1 0 0 0 1 0 0 2 0 0 1 2 2 2 2 0 0 0 0 2 0 0 0 2 0 0 2 1 2 0 1 2 2 0 1 1 1 2 1 2 1 1 1 0 1 0 1 1 0 2 2 1 0 1 1 0 1 0 0 2 0 2 0 0 0 1 0 0 0 1 0 1 1 0 0 2 1 1 0 1 0 0 2 0 1 0 1 0 1 2 0 0 0 1 1 0 2 0 0 0 1 0 0 0 0 1 0 1 1 0 1 0 0 0 1 1 0 0 1 0 0 0 0 0 0 2 2 0 0 0 1 0 2 2
47 1 2 0 0 0 0 1 0 1 1 1 0 0 0 0 0 1 1 2 2 0 1 0 2 0 0 2 2 0 2 0 0 1 0 0 2 1 0 0 2 0 0 0 0 1 1 0 0 0 0 0 0 0 2 0 0 1 0 0 0 2 0 0 0 0 0 0 0 0 0 1 1 0 1 2 2 0 1 0 1 2 0 0 2 0 0 0 2 2 0 1 1 1 1 0 0 0 0 1 0 0 0 0 2 0 2 1 1 1 1 1 0 0 2 2 2 0 2 0 1 1 1 2 1 1 1 0 0 0 2 1 0 0 0 0 0 0 1 0 1 0 0 0 0 0 2 0 1 1 1 1 0 0 0 0 0 1 0 0 1 1 1 1 0 1 0 0 1 1 0 2 0 0 0 0 0 0 0 0 0 0 1 2 2 1 2 1 0 0 0 1 1 1 1 0 1 1 0 0 0 0 0 1 1 0 1 1 1 0 1 0 1 0 2 2 1 0 1 1 0 0 2 0 0 1 1 2 1 1 0 0 0 0 0 0 0 1 1 1 1 0 1 0 0 0 0 1 1 1 0 0 1 0 0 0 1 1 1 1 1 1 0 0 0 0 1 0 1 1 1 0 1 1 0 0 0 1 1 0 0 1 0 0 2 1 1 2 1 2 0 0 0 0 1 1 2 2 1 1 1 0 2 0 0 0 2 2 1 0 0 1 1 1 1 0 0 0 0 1 0 2 1 0 2 0 0 0 1 1 2 0 0 2 0 0 1 1 1 1 0 0 2 0 0 0 0 0 1 1 0 0 0 0 0 0 0 0 0 1 1 1 2 0 1 1 0 2 2 0 1 1 1 2 1 0 0 1 1 0 0 2 0 0 1 1 0 0 0 0 0 0 0 0 2 0 0 0 1 0 0 1 0 2 0 0 0 1 0 0 1 0 0 0 2 0 0 0 0 0 1 1 1 0 0 0 0 1 0 0 0 1 0 1 0 0 0 0 1 1 2 1 2 0 1 1 0 0 1 0 0 1 1 2 2 1 2 1 1 1 1 0 1 0 0 1 1 2 2 1 1 1 2 1 2 1 1 1 1 0 0 1 1 1 2 2 0 0 0 0 0 1 1 2 2 0 1 0 0 1 1 1 1 1 0 0 2 0 0 0 0 0 0 1 0 2 0 0 1 2 2 2 1 2 1 0 0 0 0 1 0 1 0 1 0 1 1 1 2 2 1 2 0 0 0 1 2 1 1 0 1 1 1 1 2 0 0 0 0 1 1 0 0 0 0 0 1 1 1 0 1 1 1 0 0 0 1 2 2 1 1 1 0 0 1 0 0 0 0 0 0 1 1 1 1 0 1 1 1 1 0 1 0 2 0 2 2 0 0 0 0 0 1 1 1 1 1 0 2 0 0 0 0 0 0 0 1 1 0 0 0 0 0 2 0 0 2 0 1 1 1 1 0 2 0 0 1 1 0 0 0 0 1 1 0 0 0 1 2 0 0 0 1 2 1 1 1 1 1 1 0 1 1 0 0 2 0 0 1 1 0 2 0 2 2 1 2 2 0 0 0 0 0 0 0 1 2 1 0 0 0 1 0 0 2 2 2 2 0 1 0 0 0 1 0 1 1 1 1 1 0 0 0 2 0 1 0 1 1 1 1 1 0 2 0 0 0 1 0 1 0 0 0 0 0 1 0 0 0 0 0 0 0 0 0 1 1 1 1 0 0 2 2 2 0 2 2 1 0 2 0 0 1 1 0 0 0 0 1 1 1 1 1 1 1 2 1 2 1 2 1 1 2 2 0 0 0 1 0 1 1 0 1 1 1 0 1 0 0 1 2 0 0 1 0 1 1 0 1 2 2 1 2 2 0 0 0 1 0 2 0 0 2 0 0 1 1 1 1 0 0 1 0 0 0 0 0 0 0 0 2 2 1 0 1 0 1 0 0 0 0 0 0 0 0 2 0 0 1 0 1 1 0 2 0 2 0 0 2 2 2 2 2 0 0 0 0 2 1 0 1 1 0 0 2 1 2 0 0 0 0 2 2 2 2 0 2 1 0 2 0 0 0 0 1 1 0 2 2 0 0 0 2 1 1 0 1 2 0 0 0 1 0 0 1 0 0 2 0 0 0 0 1 2 2 0 1 1 0 0 1 0 1 0 0 0 0 1 0 0 0 1 0 0 0 0 0 0 1 0 0 0 0 0 0 0 0 0 2 0 0 0 1 2 0 0 1 2 0 1 0 0 1 2 2 0 0 0 0 0 0 0
48 0 2 1 0 0 0 1 0 0 0 1 1 1 1 0 0 1 1 1 2 0 0 0 2 1 1 2 2 0 2 0 2 2 0 0 0 2 0 2 1 1 0 0 0 1 0 0 0 0 0 0 0 0 2 1 0 0 1 0 0 2 0 0 0 0 2 0 0 0 0 1 2 1 1 1 1 0 1 1 1 2 1 1 1 0 0 1 2 2 0 0 2 2 0 0 0 1 0 1 1 0 0 0 2 0 2 1 1 1 0 2 0 0 2 2 2 0 0 0 2 0 2 0 0 0 0 1 1 1 1 1 0 0 1 1 0 0 1 0 2 0 0 0 0 0 0 0 0 0 0 2 0 1 0 0 0 2 0 0 1 1 0 2 1 2 1 0 1 1 0 0 1 1 0 1 0 1 1 1 1 1 0 2 1 1 1 0 0 0 0 0 1 0 1 0 2 1 0 0 0 1 0 0 0 0 2 0 0 0 0 0 0 0 1 2 0 2 0 0 1 1 0 0 2 0 0 1 1 0 0 1 0 0 0 0 0 2 2 2 0 0 1 2 2 0 0 1 1 1 1 0 0 0 0 0 1 0 0 0 0 0 0 1 2 0 1 0 2 2 0 1 1 1 0 1 0 2 2 0 2 0 2 2 2 0 2 1 0 2 0 0 1 1 2 1 1 1 0 0 0 0 1 1 0 1 0 1 1 0 0 0 2 2 2 0 1 0 1 1 0 2 0 0 1 0 1 0 0 2 2 1 0 1 0 0 0 1 1 1 1 1 2 1 0 0 0 0 1 1 0 1 1 1 1 0 1 1 0 2 2 2 2 0 2 2 0 2 2 0 1 1 1 2 0 0 0 2 0 0 2 0 0 0 0 0 0 0 0 0 0 1 1 0 2 0 1 1 1 1 1 1 0 2 0 0 1 0 0 0 0 1 1 0 1 1 0 0 0 1 0 1 0 2 2 2 2 0 2 0 2 0 0 2 1 1 0 2 0 0 2 1 0 0 2 2 2 1 2 0 0 0 1 2 2 1 2 0 1 0 0 0 0 1 0 1 1 0 2 0 0 0 2 0 0 0 0 1 1 0 1 1 0 0 2 0 0 2 1 0 1 0 0 2 0 0 2 1 1 2 1 0 2 0 1 1 2 0 1 0 1 0 0 1 0 2 0 0 0 0 0 2 0 2 1 1 0 1 0 2 0 1 0 1 2 0 2 1 1 1 0 1 0 0 1 2 2 0 0 0 0 0 1 2 0 0 0 0 0 0 0 0 1 1 1 0 1 0 0 0 2 2 1 0 0 0 1 0 0 2 0 0 0 0 1 0 0 1 0 0 0 0 0 1 1 0 1 1 1 1 1 0 2 0 0 0 0 0 1 0 0 0 0 2 0 1 0 0 0 0 0 0 0 0 0 0 2 1 0 0 0 0 0 0 0 0 2 2 2 2 2 1 0 1 0 0 1 1 2 0 1 1 1 0 0 0 0 0 2 0 0 0 2 2 2 2 2 2 1 0 0 2 1 0 0 1 1 0 2 2 0 1 1 1 2 1 2 0 0 1 0 1 0 0 1 0 1 0 0 2 0 1 0 1 0 1 1 2 0 0 2 0 0 1 0 1 1 1 2 2 0 0 0 2 0 0 0 2 1 1 0 1 0 2 0 0 0 0 0 2 1 2 0 0 0 1 0 0 0 0 0 0 0 0 0 1 1 0 0 1 0 0 2 1 0 0 1 1 0 1 0 1 2 1 0 0 0 0 0 2 1 0 0 0 0 2 0 2 2 2 0 0 1 2 2 1 0 1 0 0 0 0 1 2 1 2 1 1 0 1 1 0 1 1 1 2 2 0 1 1 0 1 0 2 0 0 0 0 0 1 0 0 1 0 0 2 0 1 1 0 0 1 0 0 2 2 0 0 0 0 1 1 1 0 1 0 1 0 0 0 0 0 0 0 0 2 0 2 2 0 1 2 0 1 0 1 0 0 1 2 2 2 1 0 0 0 0 1 0 0 0 1 1 0 1 0 1 0 0 0 0 2 2 2 2 0 1 1 0 1 0 0 0 0 2 1 0 1 2 0 0 0 2 1 1 0 1 2 0 0 0 0 0 1 1 0 1 2 0 0 0 1 1 2 1 0 0 1 1 0 2 0 2 0 0 0 1 0 0 0 0 0 1 0 1 1 1 0 1 0 0 0 0 0 0 1 1 0 2 0 0 0 0 0 0 0 0 1 0 1 0 0 0 2 0 0 1 0 1 0 1 1
49 0 2 0 0 0 0 2 0 2 2 0 0 2 1 0 0 0 0 2 1 1 0 1 1 1 1 1 1 0 1 1 0 1 0 0 2 1 0 1 1 0 0 0 0 0 1 0 0 0 0 0 1 1 0 1 1 0 0 0 2 2 1 0 0 0 0 0 0 1 1 1 2 1 2 2 2 0 1 0 0 1 1 1 1 0 1 1 2 2 1 1 0 2 0 1 1 2 2 2 0 0 0 1 2 0 2 1 0 2 0 0 0 2 0 0 1 0 1 0 1 0 2 0 0 0 0 1 1 1 2 0 0 0 0 0 0 0 0 1 0 0 2 0 0 0 1 0 1 1 1 2 0 0 0 0 0 0 0 0 0 0 2 2 0 2 0 1 1 1 0 1 1 1 1 1 0 1 1 1 1 1 1 1 1 0 1 1 1 0 0 0 2 2 2 1 2 0 0 0 0 1 0 1 1 0 1 1 1 0 2 0 2 0 1 1 1 1 2 1 0 0 2 0 0 2 2 1 0 0 0 0 0 0 0 0 0 2 2 1 0 0 1 1 2 0 0 1 1 1 0 1 1 0 0 0 2 1 0 0 0 0 0 0 1 0 0 0 2 1 0 1 1 2 0 0 2 0 1 0 1 0 2 2 2 0 2 0 1 2 0 1 0 1 2 2 1 2 0 1 0 0 2 0 1 0 0 1 1 0 0 0 2 1 1 0 2 0 1 0 0 1 1 1 2 0 1 0 1 0 1 0 0 1 0 0 0 0 2 1 0 1 2 0 1 1 0 0 1 1 0 1 0 0 0 2 0 0 0 0 0 0 1 0 1 1 0 2 2 0 0 0 2 0 0 1 0 2 0 1 2 2 0 0 0 0 0 0 0 0 0 0 0 0 1 1 0 2 0 0 0 1 0 2 1 0 0 1 0 0 2 0 0 0 1 0 1 0 1 0 0 1 1 1 1 2 1 0 1 0 0 0 1 0 1 1 0 1 0 0 0 2 2 0 0 0 0 0 2 1 1 0 1 2 2 1 2 1 1 1 0 0 1 0 1 2 1 2 1 1 1 1 1 2 1 1 0 0 0 2 1 1 0 0 2 1 0 2 1 0 1 0 1 0 0 0 1 1 1 1 0 0 0 2 0 0 1 1 0 1 0 1 0 0 1 1 0 0 1 1 1 2 1 2 1 0 0 0 1 1 1 1 0 2 1 1 1 0 1 1 1 1 0 0 0 2 0 1 1 0 1 1 0 1 1 0 0 1 0 1 1 0 0 0 0 0 1 0 0 0 1 0 0 0 0 0 0 2 2 2 0 0 0 0 0 0 0 0 0 0 0 1 0 0 1 0 1 1 1 2 1 0 0 2 0 2 2 0 1 0 1 0 0 1 0 0 0 0 1 0 0 0 0 0 0 1 1 1 0 0 0 0 1 0 0 1 2 0 2 2 1 0 0 2 0 0 1 0 1 0 1 1 2 0 0 0 0 1 2 0 0 0 2 1 1 2 1 2 1 0 0 1 0 0 2 2 0 1 0 0 1 0 0 1 1 1 0 0 0 1 1 1 1 0 1 0 1 1 0 2 1 0 0 0 0 2 2 2 0 1 0 0 0 2 0 1 0 2 1 1 0 0 1 1 1 2 0 1 1 1 1 2 0 2 0 0 1 0 0 1 0 1 0 0 0 1 0 0 0 0 0 0 0 0 0 0 0 0 2 0 0 0 2 2 0 0 2 1 0 0 0 0 2 0 0 1 1 0 1 1 1 1 0 0 2 2 1 1 0 2 0 2 1 2 1 1 0 0 0 0 0 0 0 1 1 0 1 0 0 1 1 0 1 1 1 2 2 1 1 1 0 1 1 2 0 0 0 1 0 2 0 0 2 1 0 2 0 0 1 0 0 1 1 1 0 0 1 0 0 1 2 1 0 0 2 0 0 1 0 1 1 0 0 0 0 2 1 0 2 0 0 0 0 0 0 1 0 1 1 0 0 0 1 0 0 0 0 1 0 0 0 2 0 0 2 0 2 0 0 0 0 2 2 2 2 1 1 1 1 0 1 0 0 1 1 1 0 2 0 1 0 1 2 2 2 0 0 0 1 0 0 1 0 1 1 0 0 1 1 1 0 1 2 1 1 0 0 1 0 0 2 0 1 0 1 0 1 2 0 0 0 0 0 0 2 1 1 1 2 0 0 0 0 0 1 0 2 0 2 0 0 0 1 1 0 0 1 0 0 0 0 0 0 2 0 0 0 0 1 0 2 1
50 1 2 1 0 0 0 2 0 0 0 0 1 1 0 0 0 2 1 2 2 1 0 1 1 0 0 1 1 0 1 1 0 0 2 0 2 2 0 0 0 0 0 0 1 0 0 1 0 0 0 0 0 1 0 0 0 0 0 0 2 2 0 1 1 0 1 0 0 0 0 1 2 0 1 1 1 1 2 0 1 2 0 0 2 0 0 0 2 2 0 0 1 1 1 0 0 0 0 2 0 0 0 0 2 0 2 0 1 1 0 1 0 1 0 0 1 0 1 0 0 1 2 2 2 2 2 0 0 0 1 0 0 0 2 0 0 0 0 0 1 0 0 0 0 0 1 0 0 0 0 0 0 0 0 2 0 1 0 0 1 0 2 2 0 2 0 1 0 1 0 2 1 0 1 1 0 1 0 1 1 1 0 1 1 1 1 2 1 1 1 1 2 2 2 0 0 0 0 1 0 1 0 1 1 0 1 0 0 0 1 0 0 0 0 2 1 1 1 1 0 0 2 0 0 1 1 1 1 1 1 1 0 0 0 0 0 1 1 1 0 0 2 1 1 0 0 0 2 0 0 1 0 0 0 0 1 1 1 1 1 1 0 0 0 0 0 0 1 1 2 1 0 1 0 0 0 1 1 0 1 1 1 2 2 0 1 2 1 2 0 1 1 0 2 1 2 0 0 1 0 0 2 0 1 0 0 2 1 0 0 1 2 2 1 0 0 0 0 0 1 1 1 0 1 0 1 0 1 0 2 0 0 1 0 0 0 1 0 1 1 1 2 0 0 0 0 0 1 1 0 0 0 0 0 0 0 1 0 1 1 1 1 0 0 0 0 2 2 0 0 0 0 2 0 0 0 2 0 0 1 0 0 0 0 2 0 0 0 0 0 0 0 1 2 0 0 0 0 0 0 0 0 2 0 0 1 0 0 0 1 0 1 0 0 0 1 0 0 0 0 2 0 1 2 2 1 1 1 0 1 0 0 1 1 1 0 1 0 0 1 1 2 0 1 1 1 0 1 1 1 0 1 1 1 1 1 1 0 0 0 0 1 0 0 1 0 1 2 0 1 1 1 1 1 1 0 0 0 0 1 2 1 1 2 1 0 2 2 0 2 0 1 0 0 0 1 1 1 1 1 0 2 0 0 0 2 0 1 0 1 2 0 0 1 1 1 0 2 2 2 2 0 0 0 0 2 1 0 1 1 1 0 1 1 0 2 0 1 1 0 0 0 1 1 1 1 1 1 0 1 1 1 1 1 1 0 1 0 1 1 0 1 0 0 0 1 1 1 0 1 2 2 0 1 0 2 2 2 0 0 0 0 0 1 0 0 2 1 0 0 1 2 0 0 0 1 1 1 0 0 1 0 2 0 2 2 0 1 1 2 2 0 1 0 0 0 0 0 0 0 0 0 0 0 1 0 0 0 0 0 0 0 1 0 2 2 0 2 2 0 0 0 1 1 0 0 0 2 1 0 1 1 1 0 0 0 0 1 0 0 0 1 2 2 2 1 2 0 0 1 1 1 0 1 2 0 1 0 0 2 0 0 2 2 1 1 0 1 1 1 1 1 1 0 0 2 0 0 2 0 1 0 0 1 1 1 2 0 0 1 0 0 0 0 0 0 1 0 0 0 1 1 2 0 2 0 1 0 0 0 1 0 2 0 0 1 0 0 2 0 2 0 0 2 0 1 0 0 0 0 0 1 0 1 1 0 0 1 1 0 1 2 0 0 0 0 2 0 2 1 0 1 0 1 0 0 0 1 1 2 1 0 0 0 2 0 2 2 2 0 0 0 1 1 1 0 0 0 1 1 0 1 2 1 0 2 0 0 1 2 1 1 1 1 2 2 0 1 2 2 1 0 2 0 0 0 2 0 2 0 0 1 0 0 2 0 1 1 0 0 1 1 1 0 0 1 0 0 0 0 0 1 0 1 0 1 0 0 1 0 0 0 0 0 0 1 0 0 0 2 2 0 1 0 2 0 1 1 1 2 2 2 1 1 1 0 1 0 1 1 2 0 0 2 0 2 0 0 0 0 1 0 0 1 2 0 2 0 2 0 0 0 0 0 2 0 2 1 0 0 0 2 1 1 0 2 1 0 0 0 0 0 2 0 0 0 0 1 0 0 1 2 2 2 1 0 1 0 2 2 0 1 0 1 0 1 2 0 0 0 0 2 0 1 1 2 0 2 0 0 0 1 0 0 0 0 0 1 0 0 0 1 1 0 0 1 1 0 1 0 0 0 1 0 0 0 0 2 0 1 1
51 0 1 1 0 0 0 2 1 0 1 0 0 0 0 0 0 0 0 1 1 1 1 0 2 0 0 2 2 0 2 1 0 0 1 0 1 2 0 1 0 0 0 0 0 0 0 1 0 0 0 0 1 1 1 0 0 1 0 2 0 1 0 1 0 0 0 0 0 0 0 0 2 0 1 1 1 0 1 0 1 1 1 1 0 0 0 1 1 1 1 0 0 1 1 0 0 2 0 2 0 0 0 0 1 1 2 1 1 1 0 1 1 2 1 1 2 0 1 0 1 0 2 1 1 1 1 0 0 0 1 1 0 0 0 0 0 0 0 1 2 0 0 0 0 0 0 0 1 1 1 1 0 1 2 0 0 1 0 0 2 2 1 1 0 0 0 1 0 2 0 0 0 2 1 0 0 1 1 1 1 1 0 2 0 0 1 0 0 0 0 0 1 1 1 0 1 0 0 0 0 0 0 2 2 0 0 0 1 0 0 0 1 0 2 2 1 1 0 0 1 1 1 1 1 0 0 1 0 0 0 0 0 0 0 0 0 2 2 1 0 1 2 2 2 0 0 1 1 1 0 0 0 1 1 0 0 1 2 2 2 2 0 1 0 0 0 0 1 1 0 2 0 2 0 0 0 0 0 0 0 0 0 1 1 1 0 2 0 2 0 0 2 0 2 0 1 1 1 1 0 0 2 0 0 0 1 1 2 0 0 2 2 2 1 0 1 0 1 0 0 2 2 0 0 0 1 1 0 1 1 0 1 2 0 0 0 0 2 0 0 0 2 0 0 0 0 0 1 2 0 0 0 0 0 1 0 0 0 0 0 0 1 0 0 0 0 2 2 0 0 0 0 2 1 0 0 0 0 0 1 0 0 0 1 0 0 0 0 0 0 1 1 0 2 0 0 0 0 0 0 0 0 1 0 1 0 0 1 0 0 2 1 0 1 0 0 0 0 0 0 0 1 0 1 1 0 1 1 0 1 0 0 2 1 1 0 0 0 0 2 1 2 1 1 2 0 0 1 0 0 1 0 2 2 0 2 1 1 1 1 0 1 0 0 1 0 1 2 1 1 1 0 2 1 0 1 0 0 0 0 2 0 0 2 0 0 0 0 1 1 0 1 1 0 0 0 0 1 1 0 0 1 0 0 0 1 0 0 0 0 0 0 0 2 0 0 1 1 2 2 2 1 1 1 0 1 0 0 0 2 0 0 0 0 0 2 1 1 1 0 0 0 1 2 2 1 2 2 0 1 1 2 1 1 1 1 0 0 0 0 0 0 0 0 0 1 0 0 0 0 0 1 0 0 0 1 1 1 2 1 0 0 0 0 0 0 1 1 0 0 2 1 0 0 0 1 0 0 1 0 1 2 0 0 0 0 0 0 0 1 1 0 1 0 1 0 0 0 0 0 0 0 0 0 0 2 1 0 0 0 0 1 2 0 1 2 1 2 1 1 1 0 0 1 0 2 1 1 0 0 1 1 1 0 0 0 0 1 0 0 0 2 1 1 1 0 1 1 0 1 1 0 1 0 2 1 0 0 1 0 0 0 2 2 2 0 1 0 0 2 1 0 0 0 0 2 0 0 1 0 2 0 0 1 2 2 1 1 1 0 0 0 2 0 2 0 1 0 0 0 1 0 2 0 1 0 1 0 0 0 2 0 2 0 0 2 0 0 1 1 1 1 1 1 0 0 1 0 1 0 0 0 0 0 0 0 0 0 0 0 1 2 0 0 0 2 2 0 0 1 0 2 1 0 0 0 0 0 2 0 0 0 0 1 1 0 1 1 2 1 1 1 2 2 1 0 0 0 0 0 0 0 1 2 0 2 0 0 1 2 1 1 0 1 2 1 1 1 1 1 1 1 2 0 0 0 2 0 2 0 0 1 0 0 2 0 0 0 0 0 0 0 0 0 0 0 0 0 0 2 2 1 0 1 0 1 0 0 0 0 0 1 0 1 1 1 1 2 0 0 0 0 2 0 2 0 0 1 1 2 2 2 0 0 0 1 1 0 0 0 1 0 0 2 0 2 0 2 0 0 0 1 1 2 1 1 2 0 2 0 0 0 0 0 2 0 1 2 0 0 0 2 2 0 0 1 1 0 0 0 0 0 2 0 0 0 0 0 0 0 1 2 1 1 1 0 1 0 0 2 0 0 0 2 0 2 2 1 1 1 0 2 0 2 1 1 0 1 0 1 0 0 0 0 1 1 0 2 0 0 0 1 1 0 0 1 0 1 0 0 0 0 1 1 0 0 1 2 0 1 1
52 0 1 2 0 0 0 1 1 1 2 0 0 0 0 0 0 2 2 1 1 1 0 0 2 0 0 2 2 0 2 1 1 2 1 0 2 2 0 1 1 0 1 0 0 1 0 0 0 0 0 0 0 1 1 1 0 0 0 1 0 1 1 1 0 2 0 0 0 0 0 2 2 0 2 2 2 0 0 1 0 1 0 1 1 0 0 1 1 1 1 1 0 1 1 1 0 1 0 1 1 1 1 0 2 0 2 1 1 1 0 0 1 1 1 1 1 0 1 0 1 0 1 2 0 0 0 0 2 1 1 1 0 0 0 0 0 0 0 1 0 0 1 0 1 0 0 2 2 2 0 0 0 0 0 0 0 0 0 1 2 0 2 2 0 2 0 2 1 1 0 0 1 0 2 0 0 0 0 0 0 0 1 2 1 0 0 2 0 0 0 1 1 0 0 0 2 1 0 1 0 0 0 2 2 0 0 0 2 0 0 0 2 0 2 2 0 1 1 0 0 0 2 0 0 1 1 0 0 0 0 0 1 0 0 0 0 1 2 0 2 0 1 0 0 0 0 1 1 1 0 0 0 0 0 0 2 1 0 0 0 0 0 1 0 0 1 1 2 2 0 1 0 1 0 0 0 0 1 0 1 0 0 0 2 2 0 2 1 2 0 0 1 0 2 0 2 1 0 1 0 1 2 0 0 1 1 1 2 0 0 2 1 1 1 0 1 0 0 1 0 1 0 0 2 0 2 0 1 1 2 1 0 1 0 0 0 1 1 1 1 1 2 0 0 0 1 1 1 0 1 1 0 1 0 0 1 1 0 1 1 1 2 0 2 0 0 2 2 0 1 1 0 2 0 1 0 0 1 0 1 2 0 0 0 0 0 1 1 0 0 1 0 0 1 1 1 2 0 0 0 0 0 2 1 0 1 2 0 0 1 0 0 0 1 0 1 0 0 1 0 1 0 2 0 1 0 1 0 0 0 1 1 1 2 1 0 2 0 0 1 0 1 0 1 1 0 0 1 0 0 0 1 2 2 1 2 1 1 0 1 0 2 0 0 0 0 0 2 0 0 0 1 1 2 2 0 0 0 2 1 1 2 0 1 0 1 2 1 0 1 0 0 2 0 0 0 1 1 2 1 1 1 1 0 0 2 1 0 1 1 0 0 1 1 1 0 1 1 2 2 2 0 1 1 0 1 1 0 1 0 1 0 1 0 1 1 0 1 1 2 2 0 2 2 1 1 2 2 0 1 1 1 1 1 1 1 0 0 1 1 0 0 0 0 0 0 0 0 0 2 1 1 0 0 0 1 2 2 1 1 0 1 0 0 0 2 1 0 0 0 2 0 0 0 0 2 0 0 0 0 2 1 0 1 1 0 0 1 2 1 0 0 0 0 0 0 0 0 0 1 0 0 0 0 0 2 0 0 0 0 0 0 2 0 1 2 2 1 0 1 0 0 1 1 0 1 0 1 0 0 1 1 1 1 0 0 0 2 0 0 0 1 2 2 2 1 2 1 1 1 1 0 0 0 1 1 1 1 1 1 0 1 1 1 2 0 1 0 1 1 1 0 1 2 0 2 0 0 0 0 1 0 0 2 2 1 1 0 0 0 0 0 2 0 1 1 0 1 1 0 0 2 2 0 2 0 1 1 1 1 1 1 2 0 2 0 0 0 1 1 1 0 0 0 2 0 0 0 0 0 0 0 0 0 0 0 0 1 0 0 0 2 1 0 1 2 1 0 2 1 0 2 0 0 1 0 0 0 2 0 0 1 1 1 1 1 1 0 2 0 2 1 2 2 1 1 0 0 0 0 0 1 2 1 0 1 0 1 0 1 0 1 1 1 2 2 0 2 2 2 2 1 2 0 0 0 2 0 2 0 0 1 1 0 1 0 0 0 0 0 0 1 1 0 0 1 0 0 0 2 2 0 0 2 0 0 0 0 0 0 1 1 0 0 1 0 0 2 1 1 1 1 0 0 1 0 2 1 1 2 1 2 0 0 0 1 1 0 0 1 2 1 1 1 1 0 0 0 0 0 1 2 2 2 2 0 1 0 2 0 0 1 0 2 2 0 0 2 0 2 0 2 1 1 0 1 0 1 0 2 0 0 2 0 0 0 0 0 0 0 0 2 2 2 1 0 1 1 0 2 0 1 0 0 0 0 2 0 0 0 1 1 0 2 0 0 0 2 0 0 0 0 0 0 1 1 0 2 0 0 0 0 0 1 1 1 0 0 0 2 1 1 2 1 0 0 0 1 0 2 2
53 1 2 1 0 0 0 1 0 2 2 0 0 0 0 0 0 1 1 1 1 1 1 0 2 0 0 2 2 0 2 2 0 2 2 0 2 2 0 1 1 0 0 0 0 1 0 0 0 1 1 0 0 0 1 1 0 0 0 0 2 2 0 0 1 0 1 0 0 0 0 0 1 0 1 2 2 0 1 1 1 2 1 1 0 0 0 0 0 2 0 0 0 1 1 0 0 0 0 2 0 0 1 0 2 1 2 2 0 2 2 1 1 2 0 0 1 0 0 0 2 0 2 2 2 2 1 1 2 2 0 1 0 0 1 1 1 0 0 0 1 0 0 0 0 0 1 0 0 0 0 1 0 0 0 0 0 1 0 0 0 0 1 2 0 1 0 0 0 2 0 1 2 1 1 0 0 0 0 0 0 0 1 2 1 0 2 2 1 0 0 0 0 0 0 1 1 0 0 0 0 0 1 0 0 0 1 0 2 0 0 0 2 0 1 2 2 0 2 0 2 2 1 0 1 1 1 0 0 0 0 0 0 0 0 0 0 1 1 1 1 0 2 1 2 1 1 1 1 1 1 1 0 0 0 0 1 0 0 0 0 0 0 1 0 0 0 0 2 1 0 0 0 1 0 0 0 1 1 0 1 0 1 2 2 1 1 1 1 2 0 1 1 1 2 1 1 0 0 1 0 0 2 0 1 0 0 1 1 0 0 1 2 1 1 0 2 1 1 1 0 1 1 0 1 0 1 0 2 0 2 2 0 2 0 0 0 1 1 0 0 0 1 0 0 0 1 1 0 2 1 0 0 0 0 0 1 0 0 1 1 1 1 0 1 0 0 2 2 0 2 2 0 2 0 0 0 0 2 0 1 1 0 0 0 1 0 0 0 0 0 1 0 0 2 0 0 0 1 1 0 2 0 2 1 0 0 1 0 0 0 0 0 0 1 0 1 0 0 1 0 1 0 1 1 1 2 0 0 1 0 0 1 0 1 1 0 1 0 0 1 0 1 1 1 2 0 0 1 0 0 0 1 2 1 1 1 1 1 0 1 0 1 0 1 2 0 1 1 0 0 0 2 0 1 0 1 0 0 1 1 2 1 1 2 1 0 2 1 0 1 0 1 1 0 0 1 1 1 2 1 1 1 1 0 0 2 1 0 0 0 0 0 0 0 1 0 0 0 0 0 2 0 2 0 2 0 0 0 1 1 0 0 0 1 0 1 1 1 1 1 1 0 0 2 1 2 0 0 0 0 0 0 1 1 2 1 0 1 0 0 1 0 0 0 0 0 0 0 0 0 0 0 0 0 0 0 1 1 2 0 0 0 0 0 0 0 0 0 0 0 0 0 0 0 0 0 1 0 0 0 2 0 1 0 2 1 1 2 2 0 0 0 2 0 2 0 0 0 0 1 0 0 1 1 0 1 1 0 0 0 0 1 2 0 1 2 2 2 1 2 0 1 1 2 0 1 0 2 0 2 0 1 1 1 1 0 0 2 1 1 0 1 1 1 2 2 2 0 0 2 0 0 0 1 1 1 1 0 0 2 0 0 0 1 1 0 0 0 0 0 0 0 1 1 0 2 0 0 0 0 0 0 0 0 2 2 1 0 1 1 0 1 1 0 1 1 0 1 1 0 0 1 2 1 2 0 1 1 0 0 0 1 2 0 1 0 0 0 0 0 0 0 0 0 1 0 0 0 0 0 0 0 0 0 0 1 0 2 0 0 0 2 1 0 0 2 0 0 2 1 0 1 0 0 0 0 0 1 1 1 1 0 0 0 2 0 2 2 2 1 0 2 2 2 0 0 1 0 1 1 0 0 2 0 0 2 0 0 2 2 0 1 0 1 2 1 0 2 1 1 1 1 2 0 1 0 1 0 2 1 1 2 0 0 1 0 0 1 0 0 1 0 0 0 0 0 0 0 0 2 2 2 1 0 1 1 0 0 1 0 0 0 0 1 0 1 1 2 1 1 0 0 0 0 2 0 2 0 0 0 0 2 0 0 0 0 2 0 1 0 2 0 0 2 0 2 0 0 1 0 2 1 0 1 2 0 1 0 2 0 0 1 1 1 1 0 1 0 1 0 1 2 1 0 0 2 1 0 0 0 1 0 2 0 0 0 2 0 0 0 2 1 2 1 0 0 0 1 0 2 1 1 0 1 0 1 0 0 0 0 0 0 0 2 1 1 0 0 0 0 0 1 0 0 1 1 0 2 0 0 0 0 0 0 0 2 1 0 1 0 0 0 1 0 0 0 0 1 0 0 0
54 1 1 2 0 0 0 1 0 2 2 0 0 0 0 0 0 1 1 1 2 0 0 0 2 0 0 2 2 1 1 0 0 1 1 0 1 2 0 2 0 0 0 0 0 0 0 0 1 0 1 0 0 0 2 1 0 0 1 0 1 1 0 1 0 0 1 2 0 0 0 0 2 0 1 2 1 0 1 0 1 1 0 0 2 0 0 1 1 2 1 1 0 1 1 0 1 1 0 2 1 0 0 0 2 1 1 1 1 1 0 0 1 1 1 1 1 0 1 0 1 0 2 1 1 1 1 1 1 1 1 0 1 0 0 0 2 0 1 0 0 0 1 0 0 0 0 1 2 2 1 1 0 0 1 1 1 0 0 0 1 0 2 0 0 1 0 0 0 2 0 2 0 1 1 2 1 0 0 0 0 1 0 2 2 2 0 1 0 0 0 1 2 2 2 0 1 0 0 0 0 0 0 2 1 1 1 1 1 0 2 0 2 0 2 2 0 0 1 1 0 0 2 0 0 2 2 2 1 0 0 0 0 0 0 0 0 1 1 1 1 0 2 1 1 0 0 0 2 0 0 1 0 1 1 0 0 1 1 1 1 1 0 2 2 0 1 0 1 1 0 1 0 1 0 0 0 2 2 0 1 0 1 2 2 0 2 2 0 2 0 0 0 0 1 1 1 1 0 1 0 0 2 0 1 0 1 1 2 1 0 2 2 1 1 0 2 1 1 0 1 1 1 0 2 0 0 0 0 1 1 1 0 1 0 0 0 1 1 1 1 1 2 0 0 0 1 1 1 1 0 1 1 0 1 0 0 0 0 2 2 1 0 0 0 0 0 2 2 0 0 0 1 2 1 0 0 0 1 0 1 0 0 0 1 0 0 0 0 1 0 0 1 0 2 0 1 1 1 0 0 2 0 1 0 0 1 1 0 0 0 0 0 1 1 0 0 0 0 0 1 2 1 0 0 1 1 1 1 1 0 2 1 0 1 0 0 1 0 1 2 0 2 0 0 1 1 0 1 1 0 0 1 2 2 1 2 1 2 0 1 0 0 0 0 1 1 1 2 0 0 0 2 1 2 1 1 0 0 0 0 1 1 0 1 0 1 2 1 0 1 0 0 1 1 0 2 1 1 1 0 0 1 1 2 2 2 0 1 1 1 0 0 1 1 1 0 1 0 2 2 1 1 2 0 0 0 0 1 1 1 0 0 0 0 1 2 0 0 0 1 1 0 0 1 2 0 0 0 0 0 0 1 1 2 1 1 0 0 0 0 0 0 1 0 0 1 0 0 0 1 0 0 0 0 0 0 2 2 1 0 0 0 0 1 1 2 0 0 0 0 0 0 0 1 0 0 1 1 1 1 1 0 1 1 2 0 0 2 2 0 0 0 0 0 0 0 0 0 0 1 0 0 0 0 1 1 1 0 0 1 0 0 0 0 0 2 0 1 0 1 0 2 2 0 0 0 0 2 0 0 1 0 2 1 1 0 1 2 0 0 0 1 2 2 2 1 1 2 0 0 1 1 0 1 2 0 1 1 1 2 0 0 1 1 1 1 0 1 2 1 1 0 1 0 0 2 0 0 1 0 1 0 0 0 1 1 1 0 0 1 0 0 1 0 0 0 2 1 1 1 0 1 1 1 2 0 1 1 1 1 1 1 2 0 1 0 0 0 0 0 0 1 1 1 0 0 0 0 1 1 1 2 1 1 0 0 0 0 0 0 1 1 0 0 0 2 2 1 2 0 0 1 1 1 0 0 0 0 2 1 0 0 0 0 2 0 1 1 2 0 1 2 2 0 0 0 0 0 1 1 0 0 2 1 0 2 1 0 1 1 0 1 0 0 1 0 1 0 1 1 0 1 2 0 0 0 1 0 1 0 0 2 0 0 2 0 0 0 0 0 0 0 0 0 1 1 0 0 0 1 1 1 0 1 1 0 1 0 0 0 0 0 0 0 1 1 0 0 0 1 1 0 0 0 2 1 1 0 0 0 0 2 0 0 0 0 2 0 0 0 1 0 0 2 0 2 0 1 0 0 1 2 2 1 2 0 1 0 1 0 0 0 0 1 1 0 2 1 1 0 1 2 1 0 0 2 1 0 0 0 0 2 2 0 0 1 1 0 0 0 1 2 1 1 1 0 1 1 1 1 0 1 0 1 0 0 2 0 0 0 1 2 0 0 2 2 0 1 0 0 0 0 0 0 0 1 0 2 0 0 0 0 0 1 1 1 0 0 0 0 0 0 0 1 0 0 0 0 0 1 1
55 1 1 1 0 0 0 2 0 0 0 0 0 0 0 0 0 1 1 1 1 1 0 0 2 0 0 0 2 2 2 1 1 1 2 2 2 1 0 0 2 0 0 0 0 1 1 1 0 1 1 0 1 1 1 1 0 2 0 2 0 2 0 1 1 1 1 0 0 1 1 0 2 1 2 2 2 0 2 0 2 2 1 1 0 0 0 0 1 1 0 0 1 1 2 0 0 1 0 2 1 0 0 0 2 0 2 1 0 2 1 1 1 1 2 2 2 0 0 0 2 0 1 1 0 0 0 1 2 2 1 1 0 0 0 0 0 0 0 1 1 0 1 0 0 0 1 0 0 0 0 0 0 0 0 1 1 1 0 0 1 1 0 2 0 1 0 1 0 2 0 0 1 2 1 0 0 0 0 0 0 0 0 2 1 1 1 2 1 0 0 1 2 1 2 0 1 0 0 0 0 0 0 2 2 0 0 1 1 0 0 0 0 0 1 2 0 1 1 0 1 1 2 0 0 0 0 1 0 0 0 0 1 0 0 1 0 1 2 0 1 1 2 1 1 0 0 0 2 0 0 0 0 0 0 0 0 0 0 0 0 0 0 1 1 0 2 0 0 0 0 1 0 1 1 0 0 2 2 0 1 1 0 0 2 1 1 2 0 2 0 0 1 1 2 1 1 0 0 0 0 0 1 1 0 0 0 0 2 1 0 2 1 1 1 0 1 1 0 0 0 1 1 0 0 0 2 1 0 2 1 1 0 0 0 0 0 2 0 1 0 1 1 0 0 0 0 0 1 0 0 0 0 1 0 1 1 0 1 0 1 1 1 1 0 0 0 2 2 1 0 0 0 2 0 0 0 0 0 0 1 1 0 0 0 1 0 0 0 1 0 2 0 1 2 0 0 1 0 0 0 0 0 2 1 1 0 1 0 0 0 0 0 0 0 0 2 0 2 0 0 0 0 0 2 2 1 0 1 0 0 1 0 2 2 2 0 1 0 0 0 2 2 0 1 1 0 0 1 0 0 0 1 2 1 1 1 1 0 1 1 0 0 0 0 1 0 0 2 0 0 0 2 1 1 0 1 0 0 0 0 2 2 0 0 0 1 1 1 0 1 1 2 1 2 0 0 1 2 2 1 1 0 1 0 0 1 1 0 1 0 0 1 0 1 2 0 0 0 0 1 2 0 1 0 1 1 2 0 2 0 1 0 0 1 0 1 0 0 0 0 1 0 1 2 2 0 1 1 0 1 1 0 1 2 1 1 0 0 0 0 0 0 0 0 0 0 1 1 0 0 0 1 0 1 0 1 2 2 0 0 0 0 0 0 0 1 1 0 0 0 1 1 0 0 0 0 0 0 0 0 2 1 2 0 2 2 0 1 1 0 0 2 2 2 2 2 0 0 0 2 0 0 0 0 0 1 1 0 0 1 0 0 1 0 0 1 0 1 1 2 0 0 0 1 0 2 0 1 0 1 1 0 2 1 1 0 1 2 0 0 0 1 1 2 2 0 2 0 1 1 0 0 0 0 1 2 0 0 1 0 0 1 1 0 1 1 0 0 0 1 0 0 0 0 0 1 1 0 2 0 2 0 1 1 2 1 2 0 0 1 0 0 1 0 1 0 1 1 1 0 0 1 2 0 2 0 0 0 0 0 2 1 0 0 2 0 1 1 2 0 2 0 0 1 0 0 0 0 0 0 0 0 0 0 0 1 0 1 1 1 1 2 0 0 0 1 1 1 2 0 0 2 1 0 0 0 0 0 0 2 2 0 0 0 2 0 2 1 2 1 1 1 2 2 1 0 1 0 2 1 0 0 2 2 0 1 0 1 1 2 0 1 1 1 2 2 1 1 1 1 1 0 2 0 0 0 1 0 2 1 1 1 1 0 2 0 0 1 0 0 0 1 1 0 0 1 0 0 1 2 1 0 0 2 0 0 0 0 0 0 0 0 0 0 0 0 0 1 0 0 0 0 0 0 2 1 1 1 2 2 2 2 0 0 0 0 1 0 0 0 0 1 1 2 1 2 0 0 0 0 2 2 1 2 1 1 2 0 2 0 1 0 0 0 2 0 1 1 1 0 1 2 0 1 0 0 1 0 0 0 0 0 1 0 1 0 2 0 0 0 0 2 1 0 0 0 1 0 0 2 0 1 1 1 0 1 2 0 0 0 0 0 1 0 1 1 0 2 0 1 0 0 1 0 1 2 0 0 0 0 0 1 1 0 0 1 0 1 0 0 0 0 1 1 1 1 0 2 0 0 0
56 1 2 2 0 0 0 2 1 0 1 0 0 0 0 0 0 0 0 1 1 1 0 0 2 0 0 0 0 1 1 0 0 0 2 0 2 1 0 1 1 0 0 0 0 0 0 1 0 0 0 0 1 1 1 1 1 0 0 1 0 0 1 1 0 0 0 0 0 0 0 2 2 0 2 2 2 0 1 0 1 2 0 0 1 0 0 0 0 2 0 0 2 2 0 0 0 1 0 1 1 0 0 0 2 1 2 2 0 2 1 1 0 1 0 0 1 0 1 0 1 0 2 0 0 0 0 1 1 1 1 1 0 0 2 1 1 0 0 0 1 0 0 0 0 0 1 0 0 0 0 1 1 0 0 0 0 0 0 0 1 1 1 1 0 2 0 1 1 1 0 0 0 2 2 0 0 0 0 0 0 0 1 2 2 1 1 0 0 0 0 0 1 0 0 1 2 0 0 0 0 0 0 1 1 0 0 0 0 0 1 0 1 0 2 1 1 2 2 1 0 0 2 0 1 0 0 0 0 0 0 0 1 0 1 1 0 1 1 1 0 0 1 2 2 0 0 0 2 0 0 1 0 0 0 0 0 1 2 2 1 1 0 1 1 0 0 0 1 0 0 2 0 2 0 0 1 0 0 0 0 1 0 1 2 1 1 0 0 1 1 1 2 0 2 0 1 0 0 0 0 0 2 0 1 0 0 2 0 0 0 1 1 2 0 0 0 0 0 0 0 2 1 1 2 0 0 0 1 1 1 1 0 1 0 0 0 2 0 2 1 1 1 1 1 0 0 0 0 2 0 0 0 0 0 1 0 0 0 2 2 2 1 0 0 0 0 1 1 0 1 1 0 1 0 1 0 0 1 0 2 0 0 1 0 1 0 0 0 0 0 1 1 0 1 1 1 0 1 1 1 1 0 2 2 0 0 0 1 0 0 1 0 0 1 0 1 1 0 0 0 1 0 2 0 1 0 1 1 0 0 0 0 2 1 1 0 0 0 1 0 0 2 1 0 1 0 1 2 0 0 0 1 1 1 1 1 1 2 0 1 0 1 1 0 1 1 1 1 0 0 0 1 1 1 0 2 0 0 0 1 2 2 0 0 0 2 1 0 1 0 0 0 1 0 0 0 1 1 1 1 0 2 0 1 1 2 0 0 1 0 0 0 1 1 1 1 0 2 2 2 2 1 2 1 0 0 0 0 0 1 0 0 0 0 1 1 0 0 0 1 1 1 1 2 1 2 1 1 0 0 0 1 1 1 1 0 2 0 0 0 0 0 0 0 0 0 0 0 0 1 1 1 0 0 0 1 1 1 2 0 0 0 0 0 0 0 1 1 0 0 0 1 0 0 0 0 0 0 0 0 2 0 2 0 2 1 0 1 0 0 0 0 1 0 1 0 0 0 1 1 0 0 0 0 1 1 1 0 0 0 0 0 0 0 0 2 1 2 2 0 0 1 1 1 0 0 0 1 0 0 1 1 1 0 0 0 0 2 0 0 0 1 2 2 2 1 2 0 1 0 1 0 0 0 1 1 1 0 0 1 0 0 1 1 1 2 0 0 1 1 2 1 1 0 0 2 1 0 2 1 0 0 0 2 2 1 2 0 0 0 0 0 1 0 1 0 0 1 1 1 0 0 2 0 1 0 1 0 0 0 2 0 0 0 2 1 1 0 1 0 0 0 0 0 1 0 0 0 0 0 0 0 0 0 0 1 0 1 0 0 1 2 1 0 2 2 1 0 1 0 1 2 0 0 0 0 0 0 2 1 1 1 1 1 1 0 2 1 2 0 1 0 1 1 1 0 0 0 0 0 0 0 2 2 1 1 0 1 1 2 0 1 1 0 1 1 1 1 2 2 1 0 2 0 0 0 2 0 2 0 0 2 1 0 1 0 1 2 1 2 2 1 1 0 0 1 0 0 0 1 1 2 0 0 0 1 0 0 0 0 0 0 0 0 1 0 0 2 0 0 0 0 1 0 2 0 2 0 0 0 0 2 0 0 0 1 0 1 0 0 2 0 1 1 0 1 0 0 0 0 1 1 1 2 1 1 0 0 1 0 0 1 0 1 0 0 1 2 0 1 0 2 1 1 0 2 2 0 0 0 2 0 1 0 0 0 1 0 0 0 1 1 1 1 0 0 0 1 0 2 0 2 0 0 0 0 1 1 0 0 0 1 0 1 0 0 0 2 0 0 1 0 0 0 2 2 0 1 0 0 0 0 1 0 0 1 0 0 0 1 1 1 2 1 0 0 0 0 0 2 2
57 1 2 1 0 0 0 2 0 0 0 1 1 1 0 0 0 1 1 2 2 0 1 1 1 1 1 2 2 0 2 1 0 1 1 0 2 1 0 1 1 0 1 0 0 1 1 0 0 1 1 0 1 1 1 1 0 1 0 2 0 1 0 0 0 1 0 1 0 0 0 2 2 0 1 1 1 0 2 0 2 2 1 1 1 0 0 0 0 2 0 0 2 2 0 0 0 2 1 2 1 0 0 0 1 1 1 1 0 2 0 0 0 2 0 0 2 0 1 0 1 0 2 1 1 1 1 0 2 1 0 0 0 0 0 0 0 0 0 1 2 0 2 0 0 0 1 0 0 1 1 2 0 1 1 0 0 0 0 0 0 0 1 2 0 1 0 1 1 2 0 0 1 0 1 1 1 1 0 1 0 1 1 2 2 1 2 2 0 0 0 1 2 1 2 0 2 0 0 0 0 0 0 1 1 0 1 0 0 0 0 0 2 1 0 2 1 0 1 2 0 0 2 0 0 1 1 1 0 0 0 0 0 0 0 0 0 2 2 1 0 1 0 0 2 2 2 0 2 0 0 1 0 0 0 0 0 0 0 0 0 0 0 0 1 1 1 1 2 2 0 1 1 2 0 0 0 2 2 0 2 0 0 1 1 1 0 0 0 2 0 1 1 0 1 0 2 1 0 1 0 0 2 0 0 0 0 2 2 0 0 2 1 1 0 0 2 2 1 1 0 2 1 1 1 0 1 0 1 1 1 1 1 1 0 0 1 0 2 0 1 1 1 0 1 0 0 0 2 1 0 0 0 0 0 0 1 0 1 1 2 2 2 0 2 1 0 2 2 0 0 0 0 2 0 0 0 1 0 0 0 1 0 0 1 1 0 0 0 1 0 1 2 0 1 1 0 0 1 0 0 0 0 2 2 0 0 1 0 0 0 1 1 1 0 0 0 0 0 0 1 1 0 1 1 1 1 2 1 0 2 0 0 1 0 0 0 1 0 0 1 1 1 0 1 1 0 0 2 0 0 0 0 0 0 0 0 1 1 0 1 1 0 1 0 1 0 1 1 0 0 0 1 1 1 0 1 1 1 0 0 2 2 0 0 0 2 1 1 0 1 1 1 0 1 0 0 1 1 2 1 1 1 1 0 0 2 1 0 1 0 1 0 1 1 1 0 1 1 1 1 2 0 2 0 1 0 1 0 2 0 2 0 1 1 0 2 1 0 1 1 1 0 2 2 1 1 1 1 0 0 0 0 1 2 1 1 0 1 0 0 0 1 0 0 1 1 1 1 1 0 0 1 0 1 0 1 1 1 2 1 0 1 0 0 0 1 2 0 0 0 0 0 1 1 0 1 0 0 0 0 2 1 2 0 2 0 0 0 0 1 1 1 1 1 1 1 0 1 0 0 0 0 1 1 0 0 0 0 0 0 0 0 2 0 0 2 0 2 2 2 0 0 0 1 0 1 0 1 0 1 2 1 0 0 0 0 0 1 0 0 0 2 2 2 2 1 2 1 0 1 1 1 0 0 0 2 0 0 0 0 1 0 0 1 0 1 0 0 1 0 1 1 1 1 0 1 1 0 1 1 0 0 0 0 1 1 2 0 0 1 0 0 2 1 1 1 1 0 0 0 0 1 2 1 2 1 1 0 0 0 1 0 2 0 0 1 1 0 1 0 0 0 0 1 0 0 0 0 0 0 0 0 0 0 0 1 0 0 1 0 2 2 1 0 1 2 0 0 2 1 0 2 0 0 0 0 0 0 2 0 0 1 1 1 2 1 2 1 1 0 1 2 2 2 0 0 1 0 1 0 0 1 2 1 1 0 1 0 1 1 0 1 1 1 2 2 1 2 2 2 2 0 2 0 0 0 1 0 2 0 0 2 0 0 1 0 1 1 0 0 0 0 0 0 0 0 0 0 1 1 0 1 0 1 0 1 0 0 1 1 0 0 0 0 0 0 0 1 0 0 0 2 0 0 0 0 1 1 2 1 1 1 0 0 0 1 1 0 0 0 2 0 0 2 0 2 0 0 0 0 2 2 1 2 1 1 1 1 1 1 0 2 0 2 1 0 1 2 0 0 0 2 2 0 0 1 1 0 1 0 0 0 2 0 0 0 1 1 1 0 0 0 2 1 0 0 0 2 0 1 0 0 0 2 0 2 2 0 0 0 1 0 0 0 2 2 0 2 0 0 0 0 0 0 1 1 0 2 0 0 0 1 1 0 0 1 0 0 0 0 0 0 1 2 0 0 0 2 0 0 0
58 0 1 1 0 0 0 2 0 1 1 0 0 0 0 0 0 1 0 1 1 0 1 1 1 1 1 2 2 0 2 0 1 2 0 0 0 1 1 0 1 0 1 0 0 1 0 1 0 0 0 0 0 1 1 0 0 0 0 1 0 1 0 0 0 0 1 0 0 0 0 1 2 0 2 2 2 1 1 0 0 1 0 0 1 0 0 1 2 2 1 1 0 1 1 0 0 2 0 2 2 0 1 0 2 0 2 2 0 2 0 1 0 0 1 1 1 0 0 0 2 0 1 1 0 0 0 0 2 1 1 0 0 0 0 0 0 0 1 0 1 0 0 0 0 1 0 0 0 0 0 0 0 1 1 0 0 2 1 1 1 0 1 1 0 0 0 2 0 2 0 2 1 1 2 1 1 1 0 1 0 1 0 2 1 1 1 2 1 0 0 1 1 1 1 1 1 0 0 0 0 1 0 1 1 0 1 0 1 0 0 0 1 0 2 2 1 2 1 1 1 1 0 0 0 0 0 1 0 0 0 1 1 0 0 0 0 1 1 0 0 1 2 2 2 0 0 0 2 0 0 0 0 0 0 0 0 0 0 0 0 0 0 1 1 0 0 0 2 0 0 1 1 2 0 0 0 0 1 0 1 2 1 2 2 1 1 1 2 2 0 1 2 0 2 0 2 2 0 2 0 2 2 0 2 1 0 2 2 1 0 2 1 1 0 1 1 0 0 1 0 1 1 0 1 0 1 1 0 1 1 0 1 1 0 0 0 2 1 0 0 0 1 0 0 1 0 0 0 1 0 0 1 0 0 1 1 1 0 1 1 1 2 0 1 1 0 1 1 0 0 0 0 2 0 0 0 1 0 0 2 0 0 0 1 0 0 1 1 0 0 0 0 0 2 0 0 0 1 1 1 1 0 2 1 1 0 0 0 0 0 0 1 0 1 1 0 0 0 0 2 2 0 2 0 0 0 1 0 0 0 0 1 1 2 2 1 1 0 0 0 2 1 1 1 2 0 0 1 0 0 0 1 2 1 1 1 2 1 1 1 0 1 1 0 0 0 1 1 0 0 0 2 1 1 0 1 0 0 0 2 1 1 1 1 0 0 0 0 1 0 1 1 1 0 0 0 1 1 2 1 1 2 1 0 1 1 1 0 0 0 0 1 0 2 0 0 1 0 1 1 2 1 2 1 1 0 1 0 1 1 1 0 0 1 0 1 1 2 2 0 0 0 1 1 1 2 0 1 1 0 1 0 2 0 0 0 0 0 0 0 0 2 0 0 1 0 1 1 1 1 1 1 0 1 0 1 2 2 1 1 0 0 0 1 2 2 1 1 1 0 1 0 0 1 0 0 0 0 1 0 1 1 0 1 1 0 0 2 2 0 0 0 1 1 2 1 0 1 0 1 0 0 0 0 1 1 2 0 0 1 0 0 1 0 0 1 0 2 0 2 1 0 0 2 0 0 0 1 1 0 1 1 2 0 0 1 1 2 0 0 0 2 1 2 2 0 2 1 0 1 0 0 1 0 2 0 1 0 0 2 0 0 1 2 2 2 1 0 0 2 0 0 1 1 0 2 0 0 1 0 2 0 0 0 2 2 1 1 0 1 0 0 2 0 0 1 0 1 1 0 0 0 1 0 2 0 1 0 0 0 1 0 2 0 0 1 1 1 1 0 1 0 0 0 0 0 0 0 1 0 1 0 0 0 0 0 0 0 0 0 0 2 1 1 1 2 2 0 2 1 0 2 0 1 0 0 0 1 1 2 1 0 0 0 0 0 0 0 2 0 2 1 2 2 1 0 0 0 1 1 0 1 2 1 1 0 0 0 1 1 0 1 0 1 1 1 1 1 1 1 1 2 2 0 0 0 1 0 2 1 1 2 1 0 1 0 0 0 0 0 1 0 0 0 0 0 0 0 0 2 2 0 0 2 0 0 0 0 0 0 0 0 0 0 1 1 0 1 0 1 1 0 1 0 2 0 0 1 2 2 2 2 0 0 0 0 2 0 0 0 1 1 0 2 0 2 0 1 0 0 1 1 1 1 2 0 1 1 0 1 0 0 0 2 0 0 0 1 0 1 0 1 1 1 0 0 1 1 0 1 0 1 1 0 0 0 2 0 1 0 0 2 1 1 0 1 0 2 0 1 0 2 0 0 2 2 2 1 1 1 0 0 1 1 1 1 0 1 0 0 0 0 0 1 0 1 1 1 0 0 1 0 1 1 1 1 0 0 0 1 1 0 1 1 0 1 0 0 0 2 2
59 0 1 1 0 0 0 2 0 1 1 0 0 2 2 0 0 0 0 1 2 0 1 0 2 0 0 2 2 0 1 0 0 0 2 1 2 1 1 0 0 0 0 0 0 0 1 0 0 0 0 0 1 1 1 0 0 1 0 0 2 2 1 0 0 0 1 0 0 1 1 1 2 0 2 2 2 1 2 0 1 2 0 0 1 0 0 0 1 2 0 0 1 2 1 0 1 0 0 0 0 0 1 0 2 0 2 0 2 0 0 2 1 1 1 1 1 0 0 0 2 0 1 1 0 0 0 1 1 1 0 1 0 0 1 0 1 0 0 1 0 0 0 0 0 0 0 0 2 2 1 1 0 0 0 2 0 2 0 0 0 0 0 2 1 2 1 1 0 0 0 0 0 2 2 1 0 0 0 0 0 0 0 2 2 2 1 0 0 0 0 0 2 2 2 0 2 0 0 0 0 0 0 0 0 0 2 0 0 0 0 0 2 0 1 2 1 1 2 1 0 0 2 0 1 1 1 0 0 0 0 0 0 1 1 1 0 2 2 2 0 0 2 2 2 0 0 0 2 0 0 1 1 0 0 0 1 0 0 0 0 0 0 1 1 0 0 0 2 1 0 0 0 0 0 1 0 1 2 0 1 0 0 2 1 0 1 2 1 2 0 1 1 0 2 1 1 0 0 1 0 0 1 1 0 0 1 2 2 0 0 2 1 2 0 1 1 1 0 0 1 1 1 0 1 0 0 0 0 1 1 0 0 2 0 0 0 1 0 1 1 1 0 0 0 0 0 0 1 1 0 1 1 0 1 0 0 0 0 2 2 2 1 1 1 0 0 1 1 0 0 0 0 2 1 1 0 0 2 0 1 1 0 1 1 0 0 0 0 0 0 0 1 0 1 1 1 2 0 0 0 0 0 1 0 0 0 0 0 0 0 0 1 0 1 0 0 0 1 1 0 0 0 1 1 1 1 0 2 0 0 1 0 2 1 0 0 1 0 1 2 1 2 1 0 0 0 0 2 0 0 0 1 2 2 1 2 2 0 2 1 1 0 0 1 2 1 1 2 1 1 1 2 1 0 0 0 0 0 0 1 1 1 1 2 1 0 0 0 1 0 0 1 2 0 0 0 2 2 2 2 2 2 0 0 0 2 0 0 1 0 1 0 1 0 1 0 0 1 0 1 2 0 1 0 1 1 1 0 2 0 1 0 1 1 1 2 0 2 2 0 1 0 0 1 2 0 1 1 0 1 1 1 2 0 1 1 0 1 0 0 1 1 0 0 1 1 1 1 0 0 1 1 0 0 0 0 1 1 2 0 0 0 0 0 0 0 0 0 0 0 2 2 0 0 0 0 0 0 1 0 1 1 2 0 2 1 0 0 0 0 0 1 1 1 1 1 0 0 0 1 0 0 1 1 1 0 2 0 0 0 0 1 1 0 1 2 0 2 1 1 1 1 2 0 0 1 0 2 0 0 1 1 1 0 0 0 0 2 0 0 0 0 0 0 1 2 2 0 0 1 1 0 0 0 1 1 0 0 0 0 0 0 2 2 1 1 1 0 0 1 0 0 0 0 0 2 1 0 2 1 0 0 0 1 2 2 2 0 0 1 0 0 0 0 2 1 1 1 1 0 0 0 1 1 2 1 1 1 1 1 2 1 2 0 1 1 1 0 1 0 0 1 1 2 0 1 2 0 1 0 1 1 0 0 1 0 0 0 0 0 0 2 1 0 0 2 2 0 1 0 1 2 0 0 0 0 0 1 1 1 1 1 1 0 0 0 1 1 2 0 1 1 1 0 0 0 1 0 1 1 0 0 2 1 0 2 1 0 1 1 0 2 0 2 2 2 1 1 2 2 1 2 0 0 0 0 2 0 2 1 1 1 0 0 2 0 0 0 0 1 1 0 0 0 0 0 0 0 0 2 2 0 0 2 0 0 1 0 0 0 0 2 0 0 2 0 1 1 0 0 1 0 0 0 2 0 0 2 2 2 2 2 0 0 0 1 1 0 0 0 1 0 0 2 0 2 0 0 0 0 1 2 2 2 2 1 2 1 2 0 0 1 0 2 0 0 1 1 0 0 0 1 1 1 0 0 1 1 0 0 1 0 2 0 0 1 0 0 0 0 2 1 1 1 1 0 0 0 0 2 0 1 0 0 0 0 1 0 1 1 1 1 0 1 1 1 1 1 0 0 0 0 0 1 2 2 0 1 1 0 0 0 0 0 0 0 1 0 1 0 0 0 2 2 0 0 0 0 0 1 1
60 1 1 1 0 0 1 1 0 1 1 0 0 0 0 0 0 1 1 1 1 1 0 0 2 0 0 2 2 0 2 0 1 2 1 0 2 0 0 1 1 0 1 0 0 1 0 0 0 0 0 0 2 2 0 0 0 0 0 1 0 1 0 0 0 0 0 1 0 0 0 2 0 0 0 2 1 0 1 1 1 2 0 0 2 0 0 1 1 2 0 1 2 2 0 1 0 2 1 1 1 0 0 0 2 0 2 1 1 1 0 2 1 1 1 1 1 0 0 0 2 0 2 1 1 1 1 1 2 1 1 0 0 0 0 0 0 0 0 1 1 0 0 0 0 0 0 0 0 0 0 1 0 0 0 0 0 1 0 1 1 0 0 2 0 1 0 1 0 1 1 0 0 2 0 1 0 0 1 0 0 0 1 1 1 0 0 0 0 0 0 0 2 1 1 0 1 0 0 0 0 0 0 1 1 0 1 1 2 0 0 0 1 0 0 2 1 0 1 0 1 1 1 1 1 1 1 2 0 0 1 1 1 0 0 0 0 2 2 1 0 1 2 1 1 0 0 1 2 0 0 1 0 1 1 0 1 0 0 0 0 0 0 1 1 0 0 0 1 0 0 1 1 1 0 0 0 0 2 0 0 1 0 1 2 2 0 2 1 2 0 0 1 1 2 0 2 0 0 1 0 0 1 1 0 1 0 2 1 0 0 1 2 0 1 0 2 1 0 0 1 1 0 0 1 0 1 0 1 0 2 1 0 2 0 1 0 1 1 0 0 0 2 0 0 0 0 0 2 2 0 0 1 1 1 0 1 1 0 0 0 0 0 0 0 0 0 1 1 1 0 0 1 2 1 0 0 1 1 0 1 0 0 0 0 0 0 0 0 0 0 0 0 0 2 0 0 0 0 0 0 0 0 1 0 0 0 0 0 0 0 0 0 0 1 0 1 0 0 0 0 1 0 1 0 0 0 0 1 0 0 0 0 2 1 1 0 0 0 0 1 1 1 1 1 2 0 1 2 0 0 0 1 2 1 1 1 1 1 1 1 0 0 0 0 2 0 1 1 0 0 0 2 1 1 1 0 0 0 0 1 1 0 0 2 0 0 0 0 0 0 1 0 1 1 0 0 1 1 2 1 0 2 1 1 1 1 1 0 1 0 1 0 1 0 2 0 0 0 0 1 2 0 0 0 0 2 2 0 2 0 1 0 0 2 1 2 0 1 1 2 1 0 2 2 2 0 0 0 0 0 0 1 2 0 0 0 0 0 1 1 0 1 1 1 0 0 2 2 2 1 1 2 0 0 0 2 2 2 1 1 0 1 0 0 1 2 1 1 0 0 1 2 0 0 0 0 0 0 0 0 0 0 1 1 2 0 0 1 1 1 1 0 0 0 0 1 0 0 0 0 0 0 0 0 0 1 1 0 0 0 0 0 1 0 0 2 0 2 2 1 1 0 1 1 0 1 1 0 1 0 2 1 1 0 0 0 0 2 1 0 1 1 2 2 2 1 1 2 0 0 2 0 0 0 1 1 0 1 1 0 2 0 2 2 0 1 0 1 0 2 1 0 0 0 0 2 0 0 0 0 0 0 0 1 2 2 1 1 0 1 0 0 1 0 1 0 1 2 1 1 0 0 1 1 2 1 1 1 1 1 1 1 2 0 1 1 0 0 0 0 0 1 1 1 0 0 0 0 0 0 0 1 0 0 0 0 0 0 0 0 2 2 1 0 0 2 1 0 2 0 0 2 0 2 0 0 0 1 1 0 0 0 0 0 2 0 2 2 2 0 0 2 2 2 0 0 0 0 1 0 0 1 2 1 0 0 0 1 0 1 0 1 1 1 2 1 1 2 2 1 2 0 2 0 0 0 1 0 2 1 1 2 0 0 1 0 0 1 0 0 0 0 0 0 0 0 0 1 0 1 1 2 0 0 1 1 0 0 0 0 0 1 0 0 1 1 0 1 0 0 0 0 1 0 2 0 1 1 2 2 2 0 0 0 0 0 2 0 1 0 2 1 1 2 2 1 0 0 1 0 1 2 2 2 0 2 2 1 0 1 0 0 0 1 1 0 1 1 1 0 1 2 1 2 1 2 1 0 1 0 0 0 1 1 0 0 1 1 1 0 1 2 2 1 1 0 1 0 0 2 0 1 0 1 0 1 2 0 0 0 0 1 0 0 2 2 0 2 1 0 0 0 0 0 0 1 1 2 0 0 1 1 1 0 1 1 0 0 0 0 0 0 1 0 0 0 1 1 1 1 0
61 1 1 2 0 0 0 2 0 0 0 0 0 2 2 0 0 1 1 1 1 0 2 0 2 0 0 2 2 2 2 1 0 1 2 1 2 2 0 1 0 0 1 0 0 1 0 0 0 0 0 0 2 2 0 0 0 0 1 2 0 1 0 2 0 0 1 0 0 2 2 0 1 0 0 1 1 0 2 0 2 2 0 0 2 0 0 1 2 2 0 1 0 2 0 0 0 1 1 1 0 0 0 0 2 0 2 0 2 0 0 2 0 1 2 2 2 0 1 0 1 0 1 2 1 1 1 1 1 1 0 0 0 0 0 0 0 0 0 0 1 0 1 0 1 0 0 0 0 0 0 0 0 0 1 0 0 1 0 0 0 0 1 2 0 1 0 0 2 0 0 0 1 0 1 1 0 1 0 1 0 1 1 1 1 0 0 2 1 1 1 1 2 2 2 0 2 0 0 0 0 0 1 0 0 0 0 0 0 0 0 0 0 0 1 2 0 0 1 0 0 0 2 0 1 1 0 2 0 0 0 0 0 0 0 0 0 2 2 2 0 0 1 2 2 0 0 0 2 0 0 2 0 0 0 0 1 2 1 1 1 1 0 0 1 0 1 1 2 2 0 0 0 2 0 0 0 0 1 0 1 2 0 2 1 0 2 2 2 2 0 1 0 0 1 0 2 2 0 1 0 0 2 0 1 0 1 1 2 0 0 1 1 2 2 0 1 0 0 1 0 2 0 0 1 0 0 0 0 0 2 2 0 1 0 0 0 0 2 2 1 1 1 1 0 0 0 1 1 1 1 0 0 0 0 0 0 2 0 1 1 1 1 1 1 0 0 2 2 0 1 1 0 2 0 0 0 1 1 0 1 1 0 0 0 0 0 0 0 0 0 1 1 0 2 0 1 0 1 1 1 1 0 2 1 0 1 1 0 0 0 1 2 0 0 1 0 0 0 1 1 1 0 1 1 2 1 1 1 0 1 0 0 2 1 0 0 2 0 0 2 1 1 0 1 1 0 1 2 0 0 1 0 2 1 0 1 1 0 0 1 0 1 0 0 1 0 0 2 0 0 0 2 0 1 0 1 0 0 1 1 1 2 1 0 0 1 0 0 0 2 0 0 2 1 0 1 0 0 2 2 1 2 0 0 0 2 1 0 1 1 0 0 0 0 1 0 0 1 1 1 2 0 2 1 0 0 2 0 2 0 2 0 0 0 1 2 0 2 2 0 1 0 0 0 1 1 1 1 0 0 0 1 1 1 0 0 0 0 0 0 0 0 0 0 0 0 2 2 0 0 0 2 0 1 0 2 2 2 1 1 0 0 0 0 0 2 0 0 0 0 1 1 0 0 0 0 0 0 1 0 1 0 2 0 2 1 0 0 1 0 0 1 1 1 1 0 0 0 0 0 0 0 1 1 0 1 1 0 0 0 0 0 0 0 0 2 1 2 2 2 0 1 1 1 0 0 0 1 0 1 2 1 1 0 0 0 1 2 0 0 0 1 1 0 1 0 2 1 1 0 0 0 0 1 1 1 0 1 2 0 1 0 2 2 1 1 1 0 0 1 0 0 1 0 0 1 0 0 1 0 1 0 0 0 1 2 2 0 1 0 0 0 2 0 0 0 1 0 0 0 0 2 2 0 1 0 1 0 0 0 1 1 2 0 1 0 2 1 2 0 2 1 1 1 0 0 0 0 0 0 0 1 0 0 0 1 0 0 0 0 0 2 2 0 1 2 1 0 1 0 0 1 0 0 1 1 0 1 0 1 1 0 0 0 1 0 2 2 1 0 0 1 2 2 1 0 0 1 1 0 0 1 1 1 0 2 0 2 0 2 0 1 1 1 2 2 1 0 1 1 0 0 2 0 0 0 2 0 2 0 0 2 0 0 1 0 0 0 1 1 1 1 1 0 0 1 0 0 0 2 2 2 0 1 0 1 0 0 0 1 0 1 0 0 1 0 0 1 0 0 0 0 1 0 2 0 1 1 1 2 2 2 0 0 0 1 1 0 0 0 0 0 1 2 0 1 0 0 0 0 1 1 1 1 1 1 2 0 2 0 1 1 0 1 1 0 1 2 1 0 1 2 2 1 0 1 1 0 0 0 0 0 1 0 0 0 1 0 2 0 1 1 1 1 1 0 1 0 0 2 1 2 0 0 0 0 1 0 0 0 0 1 1 1 1 1 0 1 0 0 0 0 0 1 2 2 0 0 0 0 0 0 0 0 0 1 0 0 0 0 0 0 1 0 1 0 0 0 0 0 0
62 1 2 1 0 0 0 2 0 1 1 0 0 0 0 0 0 2 1 0 0 1 2 1 1 1 1 2 2 2 2 1 1 1 2 0 2 1 0 2 0 0 0 0 0 0 2 1 1 0 0 0 0 0 2 1 0 1 0 1 0 0 0 2 0 1 1 0 0 0 0 1 2 0 1 2 2 0 1 0 1 1 1 1 1 0 0 0 1 2 0 0 1 0 0 0 0 0 0 1 0 0 0 0 2 1 2 2 0 2 1 1 0 0 0 1 0 0 2 0 1 0 2 0 0 0 0 1 2 2 1 1 1 0 0 0 0 0 0 0 0 0 0 0 0 1 1 0 0 0 0 1 0 0 0 1 1 0 0 0 0 0 2 2 1 2 0 1 0 1 0 1 1 2 2 1 0 1 0 1 0 1 1 2 2 1 2 0 0 0 0 0 0 0 0 1 2 0 0 1 0 1 0 1 1 0 1 0 1 0 1 0 0 0 2 2 0 1 1 1 0 0 2 0 2 1 0 1 0 0 0 0 1 0 0 0 0 2 2 1 0 1 1 2 2 0 0 0 1 1 0 2 0 0 0 0 2 0 0 0 0 0 0 1 1 0 0 1 1 1 0 0 0 0 1 0 1 1 1 0 0 0 0 1 0 0 0 2 0 2 0 0 0 0 2 1 1 1 1 1 1 0 2 0 0 0 0 1 1 0 0 2 1 2 0 0 1 0 1 0 1 1 1 1 1 0 1 0 1 0 1 0 0 2 0 0 0 0 1 1 0 0 1 0 0 0 0 1 1 2 0 0 0 2 0 0 2 0 0 2 2 2 2 0 1 0 0 1 1 0 0 0 1 2 0 2 0 0 2 0 1 1 0 0 0 0 0 0 0 1 0 0 1 0 1 1 1 1 0 0 0 1 0 2 1 0 1 1 0 0 0 1 1 0 1 1 0 1 0 0 0 2 0 1 1 1 1 0 1 0 0 0 0 2 1 1 0 1 0 0 2 1 1 1 1 2 0 0 1 0 0 0 0 1 0 0 0 2 0 2 1 0 0 1 0 0 0 1 2 1 1 1 1 1 1 0 1 1 1 0 0 2 0 0 1 0 0 1 0 0 0 1 1 1 0 0 1 1 1 2 1 1 2 0 0 1 2 0 0 0 0 1 1 0 1 1 1 0 1 1 1 2 0 2 1 0 0 0 0 1 1 0 0 0 0 1 2 1 2 2 0 0 0 1 1 1 2 1 2 1 0 1 0 2 0 1 0 0 0 1 1 0 0 0 0 0 1 1 1 1 0 0 0 0 0 0 0 2 2 1 1 0 1 0 1 1 2 1 0 0 0 0 2 0 0 0 0 0 0 0 0 2 1 1 1 2 1 0 2 1 1 1 0 0 0 0 0 0 0 1 0 1 0 0 0 1 1 1 0 0 0 0 0 2 0 0 2 0 2 2 1 2 0 1 1 0 1 0 1 0 1 1 1 1 0 0 0 1 2 1 0 1 1 0 0 1 1 1 1 0 1 1 0 1 0 2 0 2 2 2 2 1 0 1 2 0 2 0 0 1 1 1 0 0 1 0 1 0 0 2 0 2 0 0 0 1 1 2 0 0 1 0 0 1 0 0 0 1 0 0 0 0 0 2 0 0 1 0 0 0 0 1 0 2 0 0 0 1 0 1 0 0 1 1 1 0 0 0 0 0 0 0 0 0 0 0 2 0 0 0 0 2 2 1 0 0 2 0 0 1 0 0 1 1 0 0 0 0 0 2 1 1 1 1 1 1 0 2 1 2 1 1 2 2 2 0 0 1 1 2 1 1 0 2 1 0 1 1 0 0 0 0 2 0 1 1 1 0 1 1 1 1 0 1 0 0 0 1 1 2 1 0 1 1 0 2 0 0 0 0 0 1 0 1 1 1 1 0 0 1 1 1 1 0 2 0 0 0 0 0 0 0 0 0 0 1 0 0 1 0 0 0 0 0 0 1 0 0 0 0 1 1 2 0 0 0 0 2 0 0 1 1 1 0 0 0 0 0 1 1 1 1 1 1 2 0 2 2 0 2 0 0 0 0 0 2 0 1 1 1 0 1 2 0 0 0 0 2 0 1 0 0 0 1 1 0 0 1 0 1 0 0 1 1 0 1 0 0 0 0 2 0 1 0 1 0 1 2 0 0 0 1 1 0 1 1 1 0 0 0 0 0 1 0 1 0 0 0 0 0 0 0 0 0 0 0 0 1 0 1 0 0 0 2 0 0 0 0 0 0 1 0
63 0 1 1 0 0 1 2 0 2 2 0 1 1 1 0 0 2 1 1 1 0 0 1 1 0 0 2 2 0 2 1 0 1 2 2 2 2 0 2 0 0 1 1 0 1 1 1 0 1 1 0 0 0 2 2 0 0 1 2 0 1 0 1 0 1 0 0 0 0 0 0 0 0 0 2 2 0 0 2 0 2 0 0 1 0 0 0 2 2 0 0 1 1 0 0 0 2 1 2 1 0 0 0 2 0 2 1 1 1 0 1 1 1 1 1 1 0 2 0 1 0 2 1 0 0 0 1 1 1 2 1 0 0 1 0 1 0 0 2 1 0 0 0 0 0 0 0 1 1 2 2 0 0 0 0 0 2 0 1 1 0 1 2 1 2 1 1 1 1 0 1 2 1 2 1 1 0 0 0 0 0 0 2 0 0 0 1 1 0 0 0 1 0 0 1 2 1 0 1 0 1 0 1 1 0 1 0 2 0 1 0 1 0 1 1 1 0 2 0 1 1 1 1 1 1 1 1 0 0 0 1 0 0 0 0 1 1 1 1 0 0 2 1 2 1 1 1 1 1 0 0 0 1 1 0 1 1 1 1 1 1 0 0 0 1 0 1 1 0 0 0 1 2 0 0 1 0 2 0 0 1 0 1 2 1 1 1 0 2 0 1 1 0 2 1 2 1 0 2 0 0 2 0 2 0 0 2 0 0 1 1 1 2 0 1 1 0 0 0 0 1 1 0 1 0 1 0 0 0 1 1 0 1 0 0 0 0 2 1 2 1 2 0 1 0 1 0 1 1 0 1 1 0 1 1 1 1 0 1 1 2 2 0 1 0 0 1 1 0 0 0 1 2 1 1 1 1 0 0 2 0 1 1 0 0 0 0 0 1 0 1 0 0 2 0 0 0 1 1 1 1 0 1 0 0 0 1 0 0 0 0 0 0 1 0 1 0 0 1 0 0 1 0 2 2 1 0 0 0 0 0 1 1 2 1 0 1 0 0 1 1 0 0 2 2 2 0 2 0 0 1 0 2 1 1 1 1 1 0 0 0 0 1 0 1 1 0 2 0 0 0 2 1 2 1 1 2 2 0 1 2 1 1 2 1 0 1 1 0 1 1 2 2 0 0 0 0 0 2 2 1 0 2 0 0 1 1 0 1 0 1 0 1 0 2 0 1 0 2 2 1 0 2 0 1 0 0 1 1 1 0 0 0 1 1 2 0 1 1 2 1 0 0 0 1 1 1 1 0 0 0 1 2 1 1 0 0 0 1 1 0 1 0 1 0 1 0 0 0 1 2 1 0 0 0 1 1 1 2 0 0 0 0 0 0 1 1 0 0 0 0 1 0 0 0 0 1 1 0 0 2 1 1 0 1 1 0 1 1 0 0 0 1 0 0 1 0 0 0 0 0 0 1 0 1 1 0 0 0 0 0 0 2 0 0 2 1 2 2 0 1 0 0 1 0 1 0 1 0 0 2 1 1 0 0 0 1 1 0 0 0 1 1 1 2 1 2 0 2 0 0 0 0 0 2 1 2 0 0 2 0 0 2 2 2 0 1 1 0 1 0 1 0 2 0 2 1 0 1 0 1 0 1 1 2 1 1 1 0 1 0 1 1 0 0 1 2 1 1 0 0 0 1 1 2 0 0 0 0 0 0 0 2 0 0 0 0 0 1 0 2 1 1 1 0 0 1 0 0 0 0 0 0 0 0 1 0 1 0 0 1 2 2 0 1 2 1 0 1 0 0 2 0 0 0 0 0 0 2 0 0 0 0 0 0 0 2 2 2 1 0 2 2 2 0 0 1 0 2 1 0 0 1 2 0 2 0 0 1 1 0 1 1 1 2 2 0 2 2 2 2 0 2 0 0 0 1 0 1 0 0 1 1 0 2 0 0 0 0 1 1 0 0 0 0 0 1 0 0 2 2 1 0 1 0 0 0 0 0 1 1 0 0 1 0 2 0 0 0 0 0 1 1 0 1 0 0 2 2 2 2 2 0 0 0 0 2 0 0 0 2 1 0 2 0 2 0 0 0 0 2 2 2 2 0 1 2 0 2 0 0 1 0 1 1 0 1 1 1 1 1 1 0 1 0 1 1 2 0 1 1 0 2 0 0 0 1 0 0 0 1 2 2 2 1 0 0 0 0 2 1 1 0 0 0 0 1 0 0 0 0 1 0 2 0 0 0 2 0 0 1 0 0 0 2 2 0 1 0 0 0 1 1 0 0 1 0 0 0 1 0 1 2 1 0 0 0 0 0 2 2
64 0 1 2 0 0 0 2 0 0 0 0 1 1 0 0 0 1 0 2 2 0 1 1 1 1 1 1 1 0 1 1 0 0 2 1 2 1 0 2 0 0 0 0 0 0 0 0 0 1 1 0 0 0 1 0 0 0 1 2 0 1 0 1 0 0 0 1 0 0 0 0 2 1 2 2 2 0 1 0 0 1 0 0 2 0 1 0 2 2 0 0 0 1 1 0 0 1 0 2 1 0 1 0 2 0 2 1 1 1 1 2 1 2 1 1 2 0 1 0 2 0 2 2 2 2 1 0 1 1 0 0 0 0 0 0 0 0 0 1 2 0 0 0 0 1 0 0 0 0 0 1 0 0 1 0 0 0 1 1 2 1 2 2 1 1 1 2 0 0 0 0 1 1 1 1 0 0 0 0 0 1 0 1 0 0 0 1 1 0 0 0 1 0 0 1 1 0 0 0 0 2 0 0 0 0 1 0 0 0 0 0 2 0 2 2 1 0 1 0 0 0 1 0 0 1 1 1 1 1 1 1 0 0 0 0 0 2 2 0 0 1 1 1 1 0 0 0 1 1 1 1 0 0 0 0 0 1 1 0 0 0 0 0 1 0 0 0 1 0 1 2 1 2 0 0 0 1 1 0 1 0 1 1 2 0 2 2 0 2 0 0 1 1 2 1 2 0 0 0 0 0 2 0 0 1 1 2 1 0 0 1 1 2 1 1 2 1 0 1 0 1 0 0 2 0 1 0 1 2 2 2 0 1 0 0 0 1 1 0 0 0 1 0 0 0 0 1 1 0 1 0 0 2 0 0 1 0 0 2 2 2 1 0 0 0 0 0 0 0 0 0 2 2 1 0 0 1 1 0 0 1 0 0 0 0 0 0 0 1 0 0 1 0 2 0 0 0 2 1 1 1 0 2 0 0 2 0 0 0 0 0 0 0 2 0 0 2 0 0 0 2 0 0 2 2 1 1 1 0 1 0 1 1 2 2 1 0 0 0 1 1 2 1 0 0 0 0 1 0 0 0 1 1 1 1 1 2 0 2 2 0 0 0 0 2 1 1 1 0 0 0 2 1 2 1 1 0 0 2 1 1 0 0 2 0 0 1 1 0 0 2 0 2 0 0 0 1 1 2 1 0 2 0 0 0 2 1 0 0 0 1 1 0 1 1 0 0 0 0 0 2 2 2 2 0 0 0 1 1 0 1 0 0 0 1 1 0 2 2 1 1 0 2 2 1 0 2 2 0 1 1 1 2 1 0 0 0 1 0 0 1 0 0 0 0 0 0 0 0 2 2 1 0 0 0 2 2 2 1 1 0 0 0 0 0 0 2 2 1 0 0 2 0 0 0 0 0 1 1 0 1 2 1 0 1 0 0 0 1 1 0 1 1 1 1 1 0 1 0 1 0 0 1 1 0 2 1 0 0 0 0 0 1 0 1 2 0 2 0 2 0 0 0 0 0 2 0 1 0 0 2 0 2 1 1 0 1 2 0 0 0 1 1 1 1 1 2 0 1 1 0 0 1 1 2 0 0 0 0 1 1 0 1 2 2 0 0 0 1 1 1 0 0 0 0 0 0 0 0 0 0 0 0 0 1 2 2 0 1 0 0 0 1 1 1 0 2 0 0 0 0 0 2 0 0 0 0 0 0 0 0 0 2 0 1 1 0 0 0 0 1 1 1 2 0 1 0 0 0 0 0 1 0 0 0 1 0 2 0 0 0 2 0 1 0 2 1 0 2 1 0 0 1 1 0 0 0 1 2 1 1 0 0 1 2 1 2 2 2 1 0 2 2 1 0 0 0 1 2 1 0 1 2 1 0 1 1 0 1 1 0 2 0 1 1 1 0 1 1 1 2 0 2 0 0 0 1 0 2 1 1 2 2 0 2 0 1 1 0 1 1 0 0 1 1 0 0 0 0 2 2 0 0 2 0 0 0 0 0 1 0 0 0 0 1 1 1 2 0 0 0 0 0 0 2 0 1 0 0 1 1 2 0 0 0 0 1 0 0 0 0 1 0 1 1 0 0 0 0 0 2 2 2 2 0 1 1 1 0 1 0 2 0 1 1 0 0 2 1 1 1 1 0 0 0 1 2 1 0 2 0 0 1 0 0 1 2 0 0 0 1 2 2 2 0 0 0 0 1 2 1 1 0 0 0 1 1 0 0 0 0 2 0 1 1 1 0 1 0 0 0 0 0 0 1 1 1 1 0 0 1 0 1 0 1 1 1 0 1 1 1 0 1 0 0 0 0 1 0 1 1
65 1 1 1 0 0 0 2 0 1 1 0 1 1 0 0 0 1 1 1 0 1 0 1 1 1 1 1 0 1 2 0 2 2 1 0 2 1 0 1 1 0 0 0 0 0 0 0 1 0 0 0 2 2 0 1 0 0 0 0 2 2 1 0 0 1 0 0 0 0 0 0 1 0 0 1 1 0 2 0 2 2 0 0 2 0 0 1 2 2 1 1 1 1 0 0 0 1 0 1 1 0 1 0 2 0 2 1 1 0 0 2 1 2 1 1 2 0 0 0 2 0 2 1 1 1 1 2 2 2 0 2 1 0 0 0 1 0 0 2 0 0 1 0 0 0 0 0 0 0 0 0 0 1 0 1 0 1 0 0 0 0 2 2 1 2 1 1 0 0 0 0 0 2 2 0 0 0 0 0 0 0 0 2 2 2 0 1 0 0 0 1 2 1 1 1 2 0 0 1 0 0 0 1 1 0 2 2 2 0 2 0 2 0 1 2 2 0 2 0 2 2 2 0 0 2 2 0 0 0 1 1 0 0 0 0 0 2 2 1 0 1 1 0 0 0 0 0 2 0 0 0 0 0 0 1 1 1 0 0 0 0 0 1 1 0 0 0 2 2 0 2 2 2 0 0 2 1 2 0 2 0 2 2 2 0 2 1 1 1 1 1 0 1 2 0 2 0 0 0 0 0 2 0 1 0 1 2 1 0 0 1 2 1 2 1 2 0 0 1 0 2 1 0 2 0 0 0 1 0 2 2 0 1 0 0 0 1 1 1 0 1 1 0 0 0 0 1 2 0 1 0 1 0 0 1 0 0 1 0 1 1 0 0 0 0 0 1 1 0 0 0 0 2 0 0 0 0 0 0 1 1 0 0 0 0 0 0 0 0 0 1 0 2 2 0 1 1 0 0 0 1 0 2 0 0 1 1 1 0 1 1 0 1 0 0 0 0 2 0 0 0 0 1 1 2 1 2 2 2 0 0 0 1 0 0 0 1 0 0 0 2 2 1 0 0 0 0 0 1 1 0 0 1 0 0 0 2 0 2 1 1 0 1 0 1 0 1 2 1 1 1 0 2 1 1 0 1 1 0 0 2 2 0 1 0 1 1 0 1 0 0 2 0 1 0 0 0 1 1 0 0 2 0 0 0 1 1 0 2 0 1 0 1 1 1 0 0 1 1 1 2 1 1 0 1 0 1 0 1 0 1 0 1 0 1 1 1 2 2 0 2 0 1 1 1 2 1 1 0 0 0 0 2 2 0 0 0 0 0 0 0 1 0 0 0 1 1 1 1 1 2 0 0 0 0 0 2 2 0 0 0 0 0 0 0 0 1 0 1 0 0 1 0 1 0 0 1 0 0 0 2 1 2 0 2 1 0 1 0 1 1 0 0 0 0 0 0 2 0 0 0 0 0 0 0 2 1 0 0 0 0 2 1 0 0 1 0 2 2 1 2 0 1 1 0 1 0 1 1 1 2 1 1 0 0 0 0 1 0 0 0 1 0 1 1 1 2 1 0 1 1 0 1 0 2 0 1 1 1 1 0 1 1 1 2 0 1 0 0 1 1 0 0 0 0 1 1 0 0 0 0 1 0 0 1 1 2 0 0 0 0 0 1 0 0 0 1 0 0 0 0 0 2 0 2 0 0 0 0 0 1 0 2 0 0 1 0 0 0 0 0 0 0 0 0 0 0 0 0 0 0 1 0 0 1 0 0 0 0 0 2 2 1 0 0 1 0 0 2 1 0 1 1 2 0 0 0 1 0 1 1 1 1 1 2 1 2 2 1 0 0 0 1 1 1 0 0 1 1 1 0 0 2 1 0 2 1 0 1 1 0 1 0 1 2 1 1 0 0 0 0 0 2 0 0 0 1 0 2 0 0 2 0 0 1 1 0 2 0 0 2 1 0 0 0 0 0 0 0 2 2 0 0 2 0 0 0 0 0 0 0 1 0 0 1 1 0 1 0 0 0 1 0 0 1 0 0 0 0 2 2 2 0 0 0 0 1 0 1 0 1 1 0 2 0 2 0 1 0 0 1 2 2 1 2 0 0 0 1 1 0 0 0 0 2 0 2 2 0 0 0 2 2 2 1 1 2 0 1 0 0 0 2 0 0 0 0 0 1 0 1 2 1 1 0 2 1 0 0 2 0 0 0 2 0 2 2 0 0 0 0 0 0 1 1 2 0 0 0 0 0 0 1 0 1 1 1 1 0 0 1 1 1 1 1 2 1 0 1 0 0 0 1 0 0 0 0 2 0 0 0
66 1 1 1 0 0 0 1 1 0 1 1 0 0 0 0 0 2 0 2 2 0 0 0 2 0 0 1 1 1 2 1 0 0 2 0 2 2 0 0 0 0 0 0 0 0 0 0 0 0 0 0 2 2 0 0 1 0 0 1 1 1 0 1 2 0 1 0 0 0 0 1 2 1 1 2 2 0 1 0 1 1 0 0 2 0 0 0 1 2 0 0 0 2 0 0 0 1 0 2 0 0 1 0 2 0 2 2 0 2 0 1 1 1 1 1 1 0 1 0 1 0 2 1 2 2 2 0 2 1 1 0 0 0 0 0 0 0 0 1 0 0 0 0 0 0 0 0 0 0 0 2 0 0 0 0 0 1 1 1 2 1 1 2 2 2 1 0 1 1 0 0 0 2 0 0 0 1 1 1 1 1 0 0 0 0 0 1 0 0 0 0 1 1 1 1 1 0 0 1 0 1 0 1 1 0 0 0 2 0 0 0 1 0 1 2 0 0 0 0 0 0 2 0 1 2 1 1 1 0 0 1 0 0 0 0 0 0 2 0 1 0 1 1 2 0 1 0 2 0 0 1 0 0 0 0 0 0 0 0 0 0 0 1 1 0 0 1 1 1 0 0 0 2 0 0 0 1 2 0 0 0 0 1 1 0 2 2 1 2 0 1 1 0 2 0 2 0 0 2 0 1 2 0 1 1 0 2 1 0 0 1 1 0 2 0 2 0 0 1 0 0 1 1 0 0 0 0 1 1 2 0 0 2 0 0 0 1 1 0 0 0 1 0 0 0 0 1 2 1 1 0 2 0 2 0 1 1 1 0 1 1 0 1 0 0 0 2 2 1 0 0 2 0 0 1 0 2 0 0 0 1 1 1 1 0 0 0 0 0 0 0 0 0 1 1 0 2 0 1 1 1 0 1 0 0 0 1 0 0 0 0 0 0 1 0 0 0 1 0 0 0 1 0 1 1 2 1 2 2 0 0 0 2 1 1 0 2 0 0 1 2 1 1 1 2 1 0 1 0 0 1 0 1 0 0 0 0 0 0 0 0 0 1 0 1 0 1 1 0 0 0 2 1 2 1 2 0 0 0 0 2 1 0 2 0 0 0 0 0 1 1 1 1 1 0 0 0 1 1 0 0 0 1 0 0 1 1 0 0 0 1 0 1 0 1 0 0 0 0 1 2 2 2 2 0 0 1 0 1 0 1 0 0 0 1 1 1 2 2 0 0 0 1 2 2 2 1 1 0 0 0 0 2 0 1 0 0 1 0 0 0 0 0 0 0 2 1 1 0 1 2 0 0 0 0 0 2 2 2 0 0 0 0 1 0 1 2 0 0 0 1 1 0 1 1 0 0 0 1 0 1 1 0 1 1 0 0 1 1 0 0 0 0 0 1 1 0 1 0 0 0 0 1 1 0 0 1 0 0 0 0 0 2 0 1 2 0 2 1 1 1 0 0 1 0 2 0 1 0 0 1 1 0 0 0 0 0 1 0 0 0 1 0 1 1 1 2 0 1 1 0 0 0 0 1 1 0 1 1 0 1 1 1 2 1 1 0 0 0 2 1 0 1 1 0 2 0 0 1 0 2 0 0 1 1 1 2 0 0 0 0 0 1 0 1 0 2 2 2 0 0 0 2 0 0 0 0 0 0 0 0 0 2 0 0 1 0 0 1 0 1 0 0 0 0 0 1 0 0 0 0 0 0 0 1 0 0 0 0 0 0 2 1 0 0 1 1 0 0 0 0 1 0 0 1 0 0 0 1 1 1 0 0 0 0 0 1 0 2 0 2 2 2 1 0 1 1 0 1 1 0 2 2 0 0 0 0 1 1 2 0 2 0 1 2 2 0 2 2 2 2 2 2 0 0 0 1 0 1 0 0 2 0 0 1 0 1 1 0 0 0 0 1 0 0 1 0 0 1 2 1 0 0 2 0 0 0 1 0 0 0 0 0 0 0 2 0 0 0 0 0 0 0 0 2 0 1 1 2 2 2 1 1 1 0 0 2 0 0 0 2 0 0 2 0 2 0 0 0 0 2 1 1 2 0 2 2 1 1 1 0 0 0 2 0 0 0 2 1 1 1 2 2 1 0 1 1 0 0 0 1 0 2 0 0 0 0 0 1 1 2 0 1 1 0 1 0 0 1 2 0 0 0 1 0 1 1 0 0 0 0 1 0 1 1 1 0 2 1 0 0 0 0 0 1 2 0 1 0 0 0 1 2 0 2 2 1 0 1 1 1 0 0 1 0 1 0 1 0 0 0
67 0 2 1 0 0 0 2 0 2 2 0 0 0 0 0 0 1 1 1 1 0 0 0 2 0 0 1 0 2 2 0 1 2 1 0 1 2 0 1 0 0 0 0 0 0 1 0 0 0 0 0 0 0 2 0 0 0 1 1 1 2 1 0 0 0 0 1 0 0 0 1 2 0 2 2 2 0 1 0 0 1 0 0 2 0 0 0 1 1 0 0 1 2 1 0 0 2 0 2 1 0 0 0 1 1 1 1 1 1 1 2 0 0 0 0 0 0 1 0 1 0 1 2 1 1 1 1 1 1 2 1 1 0 0 0 2 0 0 1 0 0 1 0 0 0 0 0 0 0 1 2 0 0 1 0 0 1 0 0 0 0 1 1 0 2 0 0 2 0 1 0 0 1 2 2 1 0 0 0 0 0 0 2 2 2 1 1 1 0 0 0 2 1 1 0 1 1 0 1 0 1 0 1 1 0 1 0 2 0 2 0 0 0 2 2 0 1 2 1 0 0 1 0 1 0 0 1 0 0 0 0 0 0 0 1 0 2 2 2 0 0 1 2 2 0 0 0 2 0 0 0 1 0 0 1 2 0 0 1 0 0 0 0 0 0 0 0 1 1 0 2 1 2 0 0 0 0 1 0 0 1 2 2 2 0 2 1 0 2 0 1 1 0 2 1 1 0 1 2 1 0 2 0 2 0 0 2 1 0 0 1 1 1 2 0 1 2 1 0 1 2 1 0 0 0 2 0 1 0 2 0 1 2 0 0 0 1 1 1 1 2 2 0 0 0 1 0 0 1 0 1 1 0 1 0 1 1 1 0 1 1 1 0 1 0 0 2 2 0 1 1 2 2 2 0 0 0 2 0 1 0 0 0 0 0 0 0 0 1 0 0 0 0 2 0 1 0 1 2 1 2 0 2 1 1 0 1 0 0 0 1 0 0 1 0 1 1 0 0 1 2 0 1 2 2 1 0 0 0 0 0 0 2 1 1 0 1 0 0 0 2 1 0 1 1 0 0 2 0 0 0 1 2 2 1 2 2 0 2 2 0 1 0 0 1 0 0 2 0 0 0 1 1 1 0 1 0 0 1 1 0 1 1 1 0 0 1 1 1 1 0 1 1 0 0 1 1 1 1 1 0 2 0 0 0 2 1 0 0 0 0 0 0 1 1 0 0 1 2 2 1 0 1 0 1 1 2 0 2 0 2 0 0 0 0 1 0 1 1 1 2 0 0 2 2 1 1 1 0 0 0 0 2 2 0 0 0 0 0 0 0 1 0 0 1 0 1 1 1 0 0 0 0 0 0 1 2 2 1 0 0 1 0 0 0 1 0 0 0 0 2 1 0 1 0 0 0 0 0 0 2 1 0 0 2 0 0 1 2 0 0 1 1 1 1 1 0 1 0 0 0 0 0 0 0 2 2 0 0 1 0 0 1 0 0 2 2 2 2 1 1 1 1 1 0 1 0 2 0 0 2 2 0 0 0 0 0 1 0 0 0 1 0 0 1 1 1 1 0 1 1 0 0 0 2 1 0 0 0 0 0 0 1 1 0 1 1 0 0 2 0 0 1 0 0 1 1 0 1 1 1 0 0 1 2 1 1 0 0 0 0 0 1 0 1 0 1 1 1 0 0 0 2 0 0 0 2 1 1 0 1 0 2 0 0 0 1 0 1 0 0 0 0 0 0 0 1 0 0 0 0 1 0 0 0 0 0 0 0 0 0 2 2 0 0 2 1 0 2 0 0 0 0 0 0 0 0 1 0 1 1 0 0 0 2 0 2 2 2 2 0 1 1 0 0 1 0 0 1 1 0 0 1 2 0 0 0 0 0 0 0 0 2 0 2 2 0 0 1 1 0 1 2 0 0 0 0 0 1 1 1 2 0 0 1 0 0 1 0 1 1 0 0 0 0 0 0 0 0 2 2 2 1 0 1 0 0 0 0 0 0 0 0 0 0 1 0 0 0 2 2 0 0 0 1 0 0 1 1 2 2 2 1 0 0 0 1 2 0 2 2 0 0 2 0 2 0 0 0 0 2 1 1 2 2 0 1 0 2 0 0 0 0 1 1 0 1 2 1 0 1 2 2 2 0 0 0 0 1 1 0 1 2 0 0 0 0 0 1 0 2 1 1 1 2 0 0 0 0 2 1 2 0 1 1 1 0 0 0 0 0 2 0 2 1 1 0 0 0 0 0 0 0 0 0 0 0 1 0 0 0 0 1 0 0 1 0 1 0 0 0 0 1 0 1 0 0 0 0 0 0
68 0 1 1 0 0 0 2 1 1 2 0 0 1 1 0 0 0 0 2 2 0 0 2 0 0 0 2 2 0 2 0 0 2 1 0 1 2 0 2 0 0 0 0 1 0 0 0 1 0 0 0 0 0 2 1 0 1 1 1 1 1 0 1 1 1 1 0 0 0 0 1 1 1 1 2 1 0 0 1 0 1 0 1 1 0 0 1 2 2 1 1 0 1 1 0 0 0 0 1 0 0 1 0 2 0 2 2 0 2 0 0 2 2 2 2 2 0 0 0 1 1 1 1 0 0 0 2 2 2 0 0 0 0 0 0 0 0 0 1 1 0 1 0 0 0 0 1 1 1 0 0 0 0 1 0 0 1 0 1 0 0 2 2 0 2 0 0 1 1 1 1 0 1 1 2 1 1 1 1 1 1 0 1 1 1 1 1 0 0 0 1 2 1 2 1 1 0 0 0 0 2 0 2 2 0 0 2 1 0 1 0 2 0 1 2 1 0 1 1 1 1 1 1 1 0 0 0 0 0 0 0 1 1 0 1 0 2 2 2 0 0 2 1 1 0 0 0 2 0 0 0 1 0 0 0 1 0 0 0 0 0 0 0 1 1 0 0 0 0 0 1 2 2 0 0 1 1 1 0 1 0 1 2 1 0 1 2 1 2 0 0 2 0 2 0 2 0 0 1 0 0 2 0 1 0 1 2 1 0 0 0 1 1 1 0 2 0 0 0 0 0 2 1 2 0 1 0 0 0 2 1 0 2 0 0 0 1 1 1 1 1 2 0 0 0 0 0 1 1 0 0 0 1 0 0 1 1 0 0 0 0 0 0 0 0 0 1 1 0 0 0 0 2 0 0 0 0 1 0 0 2 0 1 1 0 0 0 0 1 0 0 1 0 2 0 1 0 0 0 0 0 0 2 1 1 0 1 1 0 1 1 0 0 1 0 1 0 1 0 1 1 0 1 0 1 0 0 2 0 1 0 0 0 0 0 0 1 0 1 0 2 0 2 1 2 1 0 1 0 0 0 1 1 1 1 1 1 1 1 1 0 1 0 0 1 0 0 2 0 1 1 2 2 2 1 1 0 0 0 1 1 2 0 0 0 2 2 0 0 1 0 0 2 0 0 0 1 1 2 1 0 1 0 0 0 2 0 1 1 0 0 1 0 1 0 0 0 2 1 1 2 0 2 1 1 0 2 0 2 0 1 0 1 0 0 2 0 0 0 0 0 0 0 0 2 1 0 0 0 0 0 0 2 0 2 0 0 0 0 0 0 1 1 1 0 0 1 1 0 0 1 0 0 0 0 0 1 0 2 0 0 0 0 0 0 0 2 2 2 1 0 2 0 0 0 0 0 0 0 0 2 0 2 0 2 2 0 0 0 0 0 0 1 0 1 0 0 1 0 0 0 0 1 1 1 0 1 0 0 0 0 0 2 0 1 2 1 2 2 0 1 0 0 1 0 1 0 0 1 0 1 2 1 0 0 0 0 2 1 0 0 1 2 2 2 1 2 0 1 1 0 0 0 1 2 0 2 0 0 2 0 1 1 1 1 0 1 0 1 1 1 0 0 0 0 0 0 0 0 0 0 0 1 0 2 1 1 1 0 2 0 0 2 0 0 0 1 0 0 0 0 1 2 0 2 0 2 1 1 0 2 1 2 0 1 0 1 0 1 0 1 0 0 1 0 0 1 0 0 0 0 0 0 0 1 0 0 0 1 1 2 2 1 0 1 2 2 0 2 1 0 1 1 0 0 0 0 0 2 0 0 0 0 0 2 0 2 1 2 0 1 2 2 0 0 0 0 0 1 1 0 1 2 2 0 2 0 0 0 0 0 2 0 1 1 1 0 1 2 2 1 1 2 0 0 0 1 0 2 1 1 2 0 0 1 0 1 2 1 2 2 0 0 0 0 0 0 0 0 1 1 1 0 1 0 1 0 0 0 1 1 1 0 0 0 1 1 2 1 1 0 0 1 0 2 0 1 1 1 1 1 2 0 0 0 0 2 0 0 0 2 0 1 2 0 2 0 0 1 0 0 2 2 2 2 0 1 0 2 0 0 1 0 1 1 0 2 2 0 0 0 0 0 2 0 0 1 1 0 0 0 0 1 0 0 0 2 0 1 0 2 1 2 2 0 0 1 0 1 2 0 0 0 2 0 1 2 0 0 0 1 2 0 1 1 2 0 1 0 0 0 1 0 0 1 1 0 0 0 0 0 0 1 0 0 2 0 2 0 0 0 0 1 1 0 0 0 1 0 0 0
69 0 0 2 0 0 1 2 0 0 0 0 0 0 0 0 0 1 0 1 1 1 1 0 2 0 0 1 1 0 1 0 0 1 2 1 2 0 0 0 1 0 0 0 0 0 0 0 0 0 0 1 0 0 1 0 0 1 1 0 2 2 0 2 0 0 0 0 0 1 1 0 1 0 1 2 2 0 0 0 0 0 0 0 2 0 0 1 1 2 1 1 0 1 1 0 0 1 0 2 0 0 1 0 2 0 2 1 0 2 0 0 0 0 0 1 0 0 1 0 2 1 2 1 1 1 1 1 2 1 1 0 0 0 0 0 0 0 1 1 2 0 0 0 0 0 0 0 0 0 0 1 0 1 0 1 1 1 0 1 1 0 2 2 1 2 1 1 0 0 1 0 1 1 2 1 0 1 0 1 1 2 0 1 1 1 1 1 1 0 0 0 2 2 2 0 1 0 0 0 0 1 0 1 1 0 0 1 0 0 1 0 0 0 1 2 1 2 1 1 1 1 1 1 1 0 0 0 0 0 0 0 0 0 0 0 0 2 2 1 0 1 1 2 2 0 0 0 2 1 1 0 0 1 1 0 0 0 0 1 0 0 0 2 0 0 0 1 2 0 0 1 1 2 1 1 0 0 2 0 0 1 1 2 2 0 2 2 1 2 0 1 1 1 2 0 2 0 0 1 0 0 2 0 1 0 0 1 0 0 0 1 1 1 1 1 2 1 1 1 0 1 2 1 1 0 1 0 0 1 2 2 0 0 0 0 0 0 2 1 2 1 2 0 1 0 1 1 1 1 0 0 0 1 0 1 1 1 0 0 0 0 1 0 0 0 0 2 2 0 1 1 0 2 1 0 0 0 0 0 1 1 0 1 0 0 0 0 0 1 0 0 0 0 2 0 0 0 1 1 1 0 0 2 2 0 0 1 1 0 1 1 1 0 1 0 0 0 1 1 0 0 1 1 2 2 1 0 1 0 1 0 0 1 0 0 0 0 0 0 2 0 2 1 1 2 0 1 1 0 0 1 1 2 2 1 2 2 0 2 2 0 0 0 0 2 1 0 2 0 0 0 2 1 1 1 0 0 0 0 1 2 0 1 2 1 0 0 0 0 1 1 0 1 1 0 1 0 1 2 0 0 1 1 0 0 1 1 0 1 0 0 1 0 2 0 0 0 1 1 1 2 0 2 1 1 0 0 1 1 0 0 0 1 0 1 1 2 2 2 1 1 0 1 1 0 1 2 2 0 2 2 1 2 1 0 0 0 0 2 2 0 0 1 1 0 0 1 1 0 0 1 1 0 1 0 1 1 1 2 0 0 0 0 0 1 1 1 1 1 0 1 2 0 1 0 0 0 0 0 0 1 1 1 0 1 2 0 1 0 1 0 0 1 0 1 0 0 0 0 1 0 0 1 1 0 0 2 0 0 0 0 0 1 0 1 2 1 1 0 1 0 1 1 2 0 1 0 1 0 0 1 0 0 1 1 0 0 2 1 1 0 0 1 2 2 1 2 0 1 1 0 0 0 0 2 1 1 0 0 1 0 1 2 2 0 2 0 0 0 2 0 0 0 0 0 0 0 0 1 1 0 0 0 0 1 1 2 0 1 0 0 0 1 0 0 0 1 2 1 1 0 1 2 0 1 0 0 0 0 0 1 0 1 0 1 2 1 0 2 1 1 0 0 1 0 0 0 0 0 0 0 0 0 0 1 1 0 1 0 0 0 2 0 0 0 1 2 0 0 1 0 2 1 0 0 0 0 1 1 1 1 0 0 0 2 0 2 2 2 1 0 0 1 1 1 0 2 0 2 2 0 0 2 1 1 0 1 0 1 1 0 2 0 1 1 1 1 0 1 1 0 1 2 0 0 0 1 0 1 1 1 1 0 0 2 0 0 0 0 0 1 0 0 0 0 0 0 0 1 2 1 2 1 0 1 1 0 0 1 0 0 0 0 0 0 1 1 2 1 1 0 0 0 0 2 0 0 2 2 2 2 2 0 0 0 0 1 0 0 0 2 1 0 2 0 2 0 0 0 0 0 1 1 1 1 1 1 1 1 1 0 0 0 0 2 0 1 1 0 1 0 1 1 2 1 1 0 0 1 0 0 0 2 0 0 0 0 1 1 0 0 2 1 0 0 0 1 1 0 2 0 1 1 1 0 1 2 0 0 0 1 2 0 1 1 1 0 0 0 0 0 0 0 0 0 0 1 1 0 0 0 0 1 0 0 1 0 0 0 0 0 0 2 0 0 0 0 1 0 0 0
70 1 1 1 0 0 0 2 0 2 2 0 0 0 0 0 0 2 2 1 1 0 1 0 2 0 0 1 1 1 2 0 1 1 1 0 2 2 0 0 2 1 2 2 0 2 1 0 0 0 0 0 1 2 0 0 0 0 0 1 0 0 0 1 0 1 0 0 0 0 0 0 2 1 2 2 2 0 2 0 2 2 0 0 2 0 0 0 1 2 0 0 0 1 1 0 0 1 1 2 0 0 0 0 2 0 2 0 2 0 0 2 1 1 0 0 0 0 1 0 1 1 2 2 1 1 1 0 1 1 0 0 0 0 1 1 1 0 0 2 1 0 0 0 0 0 0 0 0 0 0 0 0 1 1 1 0 2 0 0 1 0 1 2 1 2 1 1 0 2 0 1 1 2 1 0 0 2 0 2 0 2 0 1 1 1 1 1 0 0 1 1 2 2 2 0 2 0 0 0 0 0 0 2 2 0 0 0 1 0 0 0 2 0 2 2 2 1 1 0 1 1 2 0 2 2 0 1 0 0 1 1 0 0 0 0 0 2 2 2 0 0 2 1 1 0 0 0 1 1 1 0 0 0 0 1 1 2 2 2 2 2 0 0 0 0 0 0 2 1 0 0 1 1 1 1 1 0 1 0 1 1 1 2 1 0 1 2 0 2 0 0 2 0 2 0 0 0 0 2 1 0 2 0 2 1 0 2 0 0 2 2 2 1 1 0 2 1 0 0 0 2 2 1 0 0 0 0 1 0 2 1 0 1 0 0 0 2 0 2 2 2 2 0 0 0 1 0 2 2 0 0 1 0 1 0 1 1 1 1 2 2 1 0 1 0 0 2 2 0 0 2 1 2 1 1 1 0 1 0 2 0 0 0 1 0 0 0 0 1 0 1 1 1 2 0 1 0 0 0 0 0 0 2 2 0 0 0 0 0 0 0 1 0 1 0 0 1 0 0 0 1 1 2 0 0 0 0 1 0 1 0 0 1 0 0 0 0 0 0 0 2 2 0 1 1 0 2 2 0 0 0 1 2 2 1 2 2 1 2 2 0 1 0 0 1 0 1 2 0 0 0 2 0 1 1 0 1 1 1 1 2 2 1 0 0 1 1 0 1 0 0 1 1 2 0 0 0 1 2 1 0 2 1 1 1 2 0 0 1 0 1 0 0 2 0 0 0 1 0 1 2 1 2 1 0 0 0 1 2 0 0 0 0 0 1 2 1 2 2 0 1 1 0 2 0 1 1 1 0 0 0 0 1 1 1 0 0 0 0 0 0 0 1 1 0 0 2 2 1 0 0 1 0 0 0 0 1 1 2 0 0 0 0 1 0 0 1 1 0 0 1 2 0 0 0 1 0 0 0 0 0 1 2 0 2 1 0 1 1 0 0 1 2 2 2 2 0 0 1 0 1 0 0 0 0 2 1 0 0 0 0 0 2 0 1 2 0 2 2 1 0 0 1 0 0 1 0 0 0 0 1 1 1 1 1 0 0 2 1 0 1 1 1 1 1 1 2 0 2 0 0 0 1 0 2 0 0 0 0 1 0 0 0 1 0 1 1 1 0 1 0 1 0 1 0 1 0 0 1 1 0 0 0 0 0 0 1 0 0 0 0 0 2 0 2 1 1 0 0 0 0 0 2 0 1 0 0 0 0 0 1 1 2 0 1 0 1 0 1 0 0 0 0 0 2 0 1 0 1 1 1 1 0 0 0 1 0 1 1 0 1 2 0 0 0 2 1 0 1 0 0 2 0 0 0 0 0 0 1 1 0 0 0 0 0 0 2 2 2 0 0 2 2 1 0 0 1 0 0 0 0 0 1 2 1 1 0 0 2 2 0 0 1 0 2 1 0 1 1 0 1 0 2 1 0 0 0 0 1 1 1 2 0 0 2 0 0 0 0 0 0 0 1 1 1 1 0 0 1 2 1 0 0 2 0 0 0 0 0 0 0 0 0 0 0 1 1 2 0 0 0 0 0 0 2 0 0 0 0 0 0 1 0 1 1 0 2 0 1 1 2 1 0 2 0 2 0 1 0 0 2 2 2 2 0 2 0 0 1 0 0 1 0 1 1 0 1 1 1 1 1 2 0 1 0 1 1 1 0 1 1 1 2 0 0 0 0 0 1 0 0 2 1 0 0 0 0 1 0 1 0 2 0 0 0 0 2 0 0 0 0 1 0 1 1 1 0 2 0 1 0 0 0 1 0 1 1 2 0 0 1 0 0 0 0 2 0 0 0 1 0 0 2 1 0 0 0 2 0 1 0
71 1 0 2 0 0 0 1 0 1 1 1 1 2 2 0 0 1 0 1 1 0 1 0 2 0 0 2 2 1 2 1 1 2 2 1 2 1 0 0 0 0 1 1 0 0 0 0 1 0 0 0 0 1 0 0 0 0 0 1 0 1 0 0 0 0 0 0 0 1 1 1 0 0 0 2 2 0 0 0 0 1 0 1 2 1 1 1 2 2 0 1 1 0 0 1 0 2 0 2 2 0 1 0 1 1 1 0 2 1 0 2 0 1 0 0 0 0 2 0 1 0 2 0 0 0 0 2 2 2 0 1 0 0 1 0 1 0 0 1 2 0 0 0 0 1 1 0 0 0 0 0 0 1 0 0 0 1 1 1 1 0 1 1 0 1 0 1 0 0 1 0 0 1 1 0 0 1 1 0 1 2 0 2 0 0 0 1 1 0 0 0 2 0 0 1 2 1 0 0 0 0 0 1 1 0 1 1 0 0 1 0 2 0 2 2 1 0 1 1 0 0 2 0 0 2 2 0 0 0 0 0 0 0 0 0 0 1 2 0 1 1 1 1 2 1 1 0 2 0 0 0 0 1 1 0 1 1 1 1 1 1 1 0 0 0 1 1 1 1 0 0 2 2 0 1 0 0 1 0 1 0 0 2 2 1 1 0 0 2 0 1 1 0 2 0 2 0 0 1 1 0 1 1 1 0 0 2 1 0 0 1 1 1 1 0 1 2 0 0 1 1 2 1 2 0 1 0 1 1 2 1 1 1 0 0 0 1 1 0 0 0 1 1 0 0 0 0 1 1 0 1 1 0 0 1 0 2 0 2 2 1 2 0 0 1 0 1 1 0 0 0 1 1 0 1 0 1 1 0 1 1 0 0 0 0 0 0 0 0 0 2 0 0 2 0 1 0 1 1 1 1 0 2 1 0 1 0 0 0 0 1 0 0 1 0 1 0 0 0 0 1 1 0 0 1 0 1 1 0 1 0 0 2 1 1 0 1 1 1 2 1 2 0 1 1 0 1 2 0 0 0 1 1 1 1 1 2 2 2 1 0 0 0 0 2 0 1 2 1 1 1 1 1 0 0 1 0 0 1 0 1 0 0 2 0 0 1 0 0 1 0 1 0 0 0 1 0 1 2 2 2 1 1 0 0 1 0 1 1 0 0 0 1 1 1 0 0 1 1 1 2 1 1 0 1 1 1 1 2 1 1 0 0 0 0 0 0 2 2 0 0 0 0 1 1 0 2 2 0 0 0 0 1 1 1 1 1 0 0 1 0 0 1 1 0 1 0 0 0 2 1 0 0 0 0 0 1 2 2 0 0 0 0 1 2 2 0 0 0 0 1 1 0 1 0 0 0 0 0 0 2 0 2 0 2 2 0 0 0 1 0 1 2 1 0 1 0 0 0 0 0 0 0 1 0 2 2 0 0 1 0 0 1 0 0 1 0 2 1 1 1 0 1 1 0 2 0 1 0 0 2 1 1 0 0 0 0 2 0 0 0 2 1 1 1 0 2 0 2 0 0 0 0 1 1 1 0 0 0 0 0 0 1 1 0 1 1 1 0 1 0 0 0 0 0 0 0 0 2 0 2 0 0 2 2 1 2 0 0 0 0 0 0 0 0 0 1 0 0 0 1 1 2 1 2 1 1 0 0 0 2 1 2 0 0 1 0 0 1 0 0 1 1 1 0 0 0 0 0 0 0 1 0 0 0 0 0 2 0 0 0 2 1 0 2 2 1 0 1 1 1 1 0 0 0 0 0 1 1 1 0 0 0 0 1 0 2 1 2 1 1 1 2 1 1 0 1 0 1 1 0 1 1 0 0 2 1 0 1 1 1 1 0 1 2 1 0 2 2 2 2 1 2 0 0 0 2 0 2 0 0 1 0 0 2 0 0 0 0 0 0 0 0 0 0 1 0 0 0 0 0 1 1 1 0 0 1 0 2 0 0 0 0 0 1 0 0 1 0 0 0 0 1 0 2 0 2 1 1 1 1 2 0 0 0 1 1 0 0 0 1 0 0 2 0 2 0 0 0 0 1 0 0 2 2 0 1 0 1 0 0 0 0 0 2 0 0 1 2 0 2 1 1 2 0 1 1 0 1 0 0 0 2 0 0 1 0 1 1 0 0 1 1 0 0 0 0 1 0 2 0 0 0 1 1 2 2 0 0 0 0 0 0 1 1 2 0 1 0 0 0 0 0 0 1 1 0 1 0 0 0 1 1 0 1 1 1 0 1 0 0 0 2 0 0 0 0 0 0 1 1
72 0 1 2 0 0 0 2 1 0 1 0 0 0 0 0 0 2 0 2 2 0 0 0 2 0 0 2 2 0 2 0 0 0 1 0 1 2 0 0 1 0 0 0 0 1 0 0 0 0 0 0 1 1 1 0 0 1 0 1 0 2 2 0 0 0 0 0 0 0 0 1 2 2 2 2 1 0 1 0 1 1 1 1 1 0 0 2 2 2 2 1 0 2 0 0 0 1 1 1 0 0 0 0 1 1 1 1 1 1 1 2 1 1 1 1 1 0 1 0 2 0 2 0 0 0 0 2 2 2 0 2 0 0 1 0 1 0 0 0 1 0 0 0 0 0 0 0 0 0 1 1 1 0 0 0 0 0 1 1 1 0 1 2 0 1 0 2 0 1 1 0 0 2 2 1 0 2 2 2 2 2 1 2 2 1 2 2 1 1 1 2 2 2 2 0 2 1 0 2 0 0 0 1 1 0 0 0 2 0 1 0 1 0 2 2 0 0 1 1 1 1 2 0 0 2 2 1 0 0 1 1 0 1 1 1 0 1 1 1 1 0 1 1 2 1 1 0 1 0 0 0 0 0 0 0 0 1 1 2 1 1 0 0 1 0 0 0 2 1 0 2 1 1 2 2 1 0 1 0 0 0 0 2 2 1 2 2 0 2 0 0 1 0 2 0 2 1 0 1 0 1 2 0 1 0 0 2 1 0 0 1 1 0 2 0 1 1 1 0 0 2 1 0 1 0 2 0 1 2 2 1 0 1 0 0 0 2 0 1 0 1 2 1 1 0 2 0 1 1 0 1 0 0 0 2 0 0 1 0 1 1 2 0 1 0 0 1 1 1 0 0 2 1 1 0 0 1 0 0 0 2 0 1 0 0 0 0 0 0 0 1 0 0 2 0 1 1 0 0 0 0 0 2 1 1 0 0 0 1 0 1 0 0 2 0 0 0 0 0 0 1 1 1 0 1 1 0 1 0 0 1 1 1 2 2 1 1 0 0 1 0 1 1 1 2 0 1 2 0 0 1 0 2 2 1 2 1 1 0 1 0 1 0 0 1 0 1 1 0 0 0 0 2 1 1 0 0 0 1 1 2 0 0 2 1 0 0 0 0 0 1 0 1 1 0 1 1 2 2 0 0 2 0 0 0 1 1 0 0 0 0 0 1 1 1 1 0 0 0 0 2 0 2 0 1 0 0 0 0 2 0 0 0 1 0 1 0 2 2 1 2 0 2 2 1 1 1 1 0 0 0 0 1 1 0 0 0 1 0 0 0 0 0 0 0 1 0 0 0 1 1 0 0 0 0 0 2 2 1 0 0 0 0 0 0 0 2 1 1 0 0 1 0 1 0 0 0 0 0 0 2 1 1 0 2 2 0 2 2 0 0 1 1 1 1 1 0 0 0 2 0 0 0 0 0 0 2 0 0 0 0 0 2 0 0 2 0 2 1 1 0 1 1 1 0 0 0 0 0 0 2 0 2 0 0 1 1 2 1 0 1 2 1 1 2 0 2 0 1 0 1 1 0 0 2 0 2 1 1 2 0 1 1 0 1 1 2 0 0 2 2 0 1 0 0 2 0 0 1 0 1 0 0 1 1 1 2 0 1 0 0 0 0 0 0 1 2 0 0 0 0 1 2 0 1 1 0 0 0 0 1 0 2 0 0 1 1 0 2 1 1 0 0 0 1 0 0 0 0 0 0 0 0 0 0 1 0 0 0 0 1 2 0 0 1 2 1 0 1 0 0 2 0 0 0 0 0 1 1 0 0 0 0 0 1 0 1 0 2 0 2 0 0 0 0 0 1 0 2 1 0 1 2 1 0 0 0 0 1 1 0 1 1 1 2 2 2 2 2 0 2 0 2 1 0 0 2 0 2 0 0 1 0 0 1 0 0 0 0 0 0 0 0 1 1 0 0 0 0 2 2 1 0 1 0 0 0 0 0 0 0 0 0 0 0 1 0 0 0 1 1 0 0 0 0 0 1 0 0 1 1 1 0 0 0 0 2 0 1 1 2 1 0 2 0 2 0 0 0 0 1 0 0 1 2 0 2 1 2 0 0 0 0 0 2 0 1 2 2 0 2 2 1 1 0 1 2 1 0 0 1 0 1 0 0 1 2 0 0 0 0 2 1 0 0 0 0 0 0 2 0 2 0 1 0 0 1 0 1 1 0 0 1 1 1 1 0 1 0 0 0 0 0 0 1 1 0 1 0 0 0 1 1 0 0 1 1 0 0 1 1 0 1 0 0 0 0 2 0 0 0
73 1 1 2 0 0 0 1 0 0 0 0 0 0 0 0 0 1 0 1 1 1 0 0 2 0 0 2 2 0 2 2 0 0 2 1 2 0 0 0 1 0 1 0 0 1 1 0 0 1 1 0 2 2 0 0 0 1 1 1 1 1 0 2 0 1 0 0 0 1 0 1 1 0 1 2 2 1 2 0 1 2 0 0 2 0 1 0 2 2 0 0 1 1 0 0 0 1 0 2 0 0 0 0 2 0 2 2 0 2 0 1 1 2 1 1 2 0 0 0 2 0 2 1 1 1 1 2 2 2 0 1 0 0 0 0 0 0 1 1 2 0 2 0 0 0 0 0 0 0 0 1 0 1 1 0 0 0 0 1 2 1 1 2 1 2 0 1 0 1 0 0 1 0 0 1 0 0 0 0 0 0 0 1 1 1 1 2 2 1 1 1 1 1 1 0 1 0 0 0 0 2 1 1 0 1 1 0 0 0 0 0 0 0 1 2 1 0 0 0 0 0 0 0 1 0 0 1 0 0 0 0 0 0 0 0 1 2 2 2 0 0 1 2 2 0 0 0 2 0 0 0 0 0 0 0 2 0 0 0 0 0 0 1 1 0 0 0 1 1 0 0 0 2 0 0 1 0 2 0 1 0 1 2 1 0 1 2 2 2 0 1 0 1 2 1 1 1 0 1 0 0 2 0 2 0 1 1 1 0 0 1 1 2 0 0 1 0 2 0 0 2 1 1 1 0 0 0 0 1 2 0 1 1 0 0 0 1 1 0 0 0 1 1 0 1 0 0 1 1 0 0 0 1 0 0 1 1 0 1 1 2 1 1 1 0 0 1 1 0 0 0 1 2 1 0 0 1 1 1 1 2 1 1 0 1 0 0 0 0 0 1 1 0 1 1 1 0 1 1 1 1 0 2 1 0 1 1 0 1 0 1 0 0 2 0 0 1 1 0 0 0 0 0 0 0 0 0 1 0 0 0 1 1 2 1 0 0 0 0 1 1 2 1 0 0 0 0 1 0 0 1 1 1 1 1 1 0 1 0 0 0 2 0 0 0 0 0 2 0 0 0 2 1 1 0 1 0 0 0 1 2 0 0 2 1 0 1 1 0 1 1 2 0 1 0 0 1 2 2 0 0 2 0 0 0 2 0 1 0 1 1 0 0 1 1 0 0 0 1 1 1 1 2 0 2 0 0 0 0 2 0 0 0 1 1 2 1 1 1 1 1 0 0 2 1 1 1 2 1 0 1 0 1 1 1 1 1 0 0 0 0 0 0 1 0 0 0 0 0 0 0 2 0 2 0 2 2 2 0 0 0 0 0 0 0 0 2 2 1 0 0 0 0 0 0 0 1 1 1 0 1 1 2 0 2 2 0 1 1 1 1 1 2 1 1 1 0 0 0 0 0 0 1 1 0 2 2 0 0 0 0 0 0 0 2 2 0 2 1 2 0 0 1 0 0 1 1 1 0 1 1 1 0 0 0 0 0 1 0 0 0 1 2 2 2 2 1 1 1 0 1 0 1 1 2 0 1 1 1 2 0 1 1 0 1 0 1 0 1 1 1 0 0 2 0 2 1 0 1 1 0 0 0 2 2 2 1 0 0 0 0 0 2 0 0 0 1 0 0 0 0 0 2 0 0 0 1 1 1 1 2 1 2 0 1 0 1 0 1 0 1 1 1 1 0 0 1 0 1 1 1 0 0 0 0 0 0 0 0 0 1 2 1 0 0 1 2 0 2 1 1 2 0 0 0 0 0 0 1 1 0 2 2 0 1 0 2 1 2 1 1 0 1 1 1 0 0 0 1 1 0 2 2 1 0 1 1 0 1 1 0 2 0 1 1 1 0 1 1 1 2 2 2 0 0 0 2 0 2 0 0 2 0 0 1 0 1 1 1 1 1 0 0 1 1 0 0 1 0 1 1 1 1 1 1 1 0 1 0 0 0 0 0 0 0 1 0 2 0 0 0 0 0 0 2 0 0 2 2 2 2 2 0 0 0 0 0 0 0 0 1 0 0 2 0 2 0 0 0 0 2 0 0 1 2 0 2 0 2 0 0 1 0 1 1 0 1 2 2 0 2 2 1 2 0 2 0 0 0 0 0 0 2 0 0 0 0 2 1 0 1 1 1 1 1 0 0 1 0 0 0 1 0 0 1 1 2 0 0 0 1 0 0 1 0 0 0 2 0 0 0 0 0 1 0 0 0 1 0 0 0 1 1 0 0 1 0 0 0 1 0 0 1 1 0 0 0 1 0 0 0
74 1 0 2 0 0 1 1 1 0 1 1 1 2 1 0 0 0 0 2 2 0 0 1 1 0 0 1 1 0 1 1 1 0 1 0 1 2 1 1 1 1 1 1 0 2 2 0 0 0 0 0 1 1 1 0 0 1 0 1 0 1 0 1 0 0 0 0 0 0 0 1 1 0 0 2 1 0 0 0 0 1 0 0 1 0 0 1 2 2 0 1 2 1 0 0 0 1 0 1 1 1 0 0 2 0 2 1 1 1 0 1 1 2 1 1 2 0 2 0 1 0 2 2 2 2 1 1 2 2 0 1 0 0 0 0 0 0 0 1 1 0 0 0 0 0 0 0 2 2 0 0 0 0 0 0 0 1 0 0 0 0 1 2 2 2 0 0 1 2 0 1 0 1 2 1 1 0 0 0 0 0 0 2 2 2 1 1 1 0 0 0 0 0 0 1 1 0 0 1 0 0 0 1 1 0 1 0 1 0 1 0 0 0 1 2 0 2 0 0 1 1 2 0 0 1 1 1 0 0 0 0 1 1 1 0 1 1 2 1 0 0 2 2 2 0 0 0 2 0 0 0 1 0 0 0 2 1 1 1 1 1 0 1 1 0 0 0 2 2 0 1 0 2 0 0 0 2 2 0 2 0 0 1 2 1 1 1 0 2 0 0 0 1 1 1 1 0 0 0 0 0 2 0 0 0 0 2 1 0 0 1 0 0 1 1 2 0 0 1 1 2 1 0 2 0 0 1 0 1 0 0 1 2 0 1 0 1 1 1 0 0 2 0 0 0 1 0 0 1 0 0 0 0 0 0 0 0 1 0 1 1 2 0 2 0 0 2 2 0 0 0 0 2 1 0 0 0 1 0 1 0 1 1 0 0 0 0 0 0 0 0 0 0 1 1 0 1 0 0 0 0 0 2 0 0 1 1 1 0 0 1 2 0 0 2 0 0 0 1 0 1 0 0 1 1 0 1 0 0 1 0 0 2 0 0 0 0 0 0 2 0 2 0 1 1 1 0 0 0 0 0 2 2 2 2 2 1 2 0 1 0 0 1 0 2 1 1 1 0 0 0 1 1 1 1 0 1 1 0 0 1 1 0 1 1 1 2 0 0 1 0 1 1 0 0 0 1 1 1 1 0 2 0 0 0 2 1 0 1 0 0 0 1 0 2 0 1 0 1 1 2 0 2 0 1 0 0 0 0 1 0 0 0 0 0 1 1 1 1 1 1 0 2 2 0 1 1 1 0 0 0 1 1 2 1 1 0 1 0 0 0 2 1 1 1 0 1 1 1 0 0 0 0 0 0 0 0 0 2 0 0 0 0 0 0 0 1 1 0 0 1 1 1 2 0 1 1 1 1 1 0 0 1 1 2 0 0 1 0 1 0 0 1 0 1 0 0 0 0 1 0 0 1 0 1 1 1 0 0 1 0 0 2 0 1 2 0 2 2 0 1 0 1 0 0 1 1 1 1 0 1 2 0 0 0 0 0 1 0 0 0 0 1 1 1 1 2 1 1 0 0 0 0 0 1 1 1 0 0 2 0 0 1 1 1 1 2 0 0 2 1 1 0 1 0 2 1 0 0 0 0 0 0 0 1 1 0 1 0 1 0 1 1 0 0 2 0 0 0 0 1 0 2 0 1 0 1 1 1 0 0 0 2 0 1 1 1 0 2 0 0 0 0 0 0 0 1 0 0 0 0 0 0 0 0 1 0 0 0 0 2 1 1 0 1 2 0 0 0 0 0 1 1 0 0 0 0 1 0 2 2 0 0 1 2 1 0 1 2 0 2 0 1 1 1 0 0 1 2 1 0 0 0 2 0 2 1 0 1 1 0 1 0 0 0 1 0 2 2 2 2 0 2 0 0 0 1 0 2 2 2 2 0 0 2 0 0 0 0 0 1 1 1 0 0 1 0 0 0 2 1 1 0 1 0 1 0 0 0 0 0 0 0 0 1 1 0 1 0 0 0 0 0 0 2 0 1 1 1 1 1 1 0 0 0 1 2 1 0 2 2 1 0 2 1 1 0 0 1 0 1 2 2 2 0 1 1 0 2 0 0 0 0 0 1 0 0 1 2 0 2 2 1 0 0 0 1 0 1 0 0 0 0 1 0 2 2 0 0 0 0 1 2 1 0 0 0 1 0 2 0 2 0 1 0 0 2 0 1 0 0 1 0 1 1 1 0 0 0 0 0 0 0 0 0 0 0 1 0 0 0 0 0 0 0 0 0 1 0 0 0 0 2 2 0 0 0 0 0 2 2
75 1 1 1 0 1 0 2 0 1 1 0 0 1 1 0 0 2 2 1 1 1 1 0 2 0 0 2 2 1 2 1 0 1 1 0 2 1 0 0 1 0 0 0 0 0 1 0 0 0 0 0 1 1 1 0 0 0 0 2 0 0 0 0 0 0 1 0 0 1 1 1 2 1 1 2 2 1 1 0 1 2 0 0 2 0 1 0 2 2 0 0 1 2 0 0 0 2 2 2 0 0 0 1 2 0 2 2 1 1 0 2 0 1 2 2 2 2 2 0 2 0 1 1 0 0 0 2 2 2 1 0 0 0 0 0 0 0 0 1 1 0 1 0 0 0 1 0 0 1 1 1 0 0 1 1 1 2 0 0 2 2 1 2 0 2 0 1 0 2 0 0 1 2 2 1 0 0 0 0 0 0 0 2 1 1 0 1 1 1 1 1 2 2 2 0 1 0 0 0 0 2 0 0 0 0 2 1 1 0 0 0 1 1 1 2 0 0 2 2 0 0 2 0 0 1 1 1 0 0 1 1 0 0 0 0 0 2 2 2 0 0 2 1 2 1 1 0 2 0 0 0 0 1 1 0 0 0 0 0 0 0 0 0 1 0 0 1 2 2 1 0 1 1 2 2 1 0 1 0 1 1 0 0 2 2 0 2 1 2 0 1 0 1 2 1 2 0 0 1 0 0 1 1 0 0 0 2 0 0 1 1 0 0 1 0 1 1 0 0 0 1 0 0 1 0 1 0 1 0 1 0 1 1 0 0 0 0 2 2 1 1 1 0 0 0 0 0 0 1 0 1 1 0 0 1 0 1 0 2 2 2 2 0 0 0 0 2 2 0 0 0 1 2 1 1 0 0 0 0 2 1 0 0 0 1 0 0 0 2 1 0 1 0 2 0 1 1 0 0 0 0 0 1 0 1 0 2 0 0 0 0 0 0 1 0 1 0 0 0 0 0 1 0 0 1 2 0 1 1 0 0 1 1 1 0 0 1 0 0 1 1 1 1 1 2 1 0 1 0 0 0 0 2 1 0 1 0 0 0 1 0 0 0 0 2 0 2 2 2 0 0 2 0 2 2 0 0 0 0 1 0 1 0 1 0 1 2 1 0 1 0 1 2 0 0 1 1 1 0 0 0 2 0 0 0 2 0 0 1 0 0 0 0 0 1 0 0 0 1 2 1 0 2 1 1 0 0 1 2 0 0 0 0 1 0 0 1 2 2 0 2 0 1 1 2 2 0 0 0 0 0 1 2 1 1 0 0 0 0 0 0 1 0 0 1 1 0 0 0 0 1 2 0 2 0 2 2 2 2 0 0 1 0 1 1 2 0 0 0 0 1 1 0 0 0 0 0 0 1 0 1 0 2 0 2 2 0 2 2 1 0 1 1 1 1 2 0 0 0 1 0 0 0 0 1 1 1 0 0 0 1 0 2 0 1 2 0 2 1 2 0 0 1 0 0 1 0 0 0 0 2 0 2 1 1 0 1 2 0 0 0 1 0 0 0 0 2 0 1 1 0 0 1 0 2 0 2 1 1 2 0 0 1 2 2 0 0 0 2 1 1 1 0 0 0 2 1 0 1 1 1 0 1 0 2 1 1 0 0 0 0 1 1 0 0 0 2 2 1 0 0 0 2 0 1 1 0 0 0 0 0 1 2 0 1 0 2 0 2 0 1 0 0 1 0 1 0 0 0 0 0 1 0 0 1 0 0 0 0 0 1 2 2 0 1 2 2 0 0 0 0 2 0 0 0 0 0 0 0 1 0 0 0 1 2 1 2 1 2 0 1 2 2 1 0 1 1 0 1 1 0 1 2 1 0 0 0 0 2 2 0 1 1 0 1 1 1 1 2 2 1 1 2 1 0 0 2 0 2 0 0 1 0 0 2 0 1 1 0 0 0 1 1 0 0 1 0 0 0 1 1 1 0 2 0 0 0 0 0 0 0 0 0 0 2 0 0 1 0 0 0 0 1 0 2 0 0 2 2 2 2 2 0 0 0 0 0 0 0 0 2 1 0 1 0 1 0 1 0 0 0 1 1 1 2 1 1 0 2 0 0 1 0 1 1 1 0 2 0 1 0 2 1 2 0 1 0 0 0 0 0 1 1 0 0 2 1 0 0 0 0 1 1 1 1 1 1 0 0 2 0 0 0 1 0 2 2 0 1 0 0 0 0 0 0 0 0 2 0 0 0 0 0 0 0 0 0 0 0 0 0 1 2 0 0 2 1 1 1 0 0 1 2 1 0 0 0 1 0 2 1
76 0 0 2 0 0 1 1 1 0 1 1 0 1 1 0 0 2 2 1 1 0 1 1 1 1 1 0 1 2 1 0 0 2 0 0 1 2 0 1 1 0 0 0 0 1 0 0 0 1 0 0 0 0 2 1 0 0 1 1 1 2 0 2 0 0 1 0 0 1 0 0 2 0 2 2 2 0 0 0 0 2 0 0 2 0 1 1 1 1 1 0 1 2 0 0 1 1 0 2 0 0 1 0 2 0 2 0 2 0 0 2 0 1 0 0 1 0 2 0 1 0 2 2 2 2 2 1 2 2 0 0 0 0 2 1 1 0 0 0 0 0 0 0 0 0 0 0 0 0 0 1 0 0 1 1 0 2 0 0 1 1 2 2 1 2 0 2 0 2 0 0 2 1 2 1 1 1 1 1 1 1 0 2 1 1 0 1 1 0 0 0 2 2 2 0 2 0 0 0 0 1 0 1 1 0 1 0 1 0 0 0 1 0 2 2 0 2 1 1 1 1 2 0 0 2 2 2 0 0 0 0 0 0 0 0 1 2 2 2 0 0 2 2 2 0 0 0 2 0 0 0 0 1 1 0 0 0 0 0 0 0 0 1 0 0 0 0 1 1 1 0 0 2 0 0 1 0 0 0 0 0 0 1 1 1 1 0 0 1 1 0 2 0 2 0 2 1 0 0 0 0 2 0 1 0 1 1 2 0 0 2 1 1 1 0 0 0 0 2 0 2 1 1 1 0 0 0 1 1 2 2 0 1 0 0 0 1 1 0 0 1 2 0 0 0 0 0 1 1 0 0 0 1 0 1 1 0 0 2 2 2 2 0 2 1 0 2 2 0 0 0 1 2 1 0 0 1 0 0 0 2 0 0 0 0 0 0 0 0 0 1 1 1 1 1 0 1 0 1 0 1 0 2 1 0 0 2 0 0 0 1 1 0 0 0 1 1 0 0 0 2 1 0 0 2 0 1 1 0 0 2 1 0 1 0 1 0 0 1 2 0 2 0 1 1 1 1 1 1 1 0 0 1 1 0 1 1 0 0 1 0 0 0 0 1 0 1 2 1 1 1 1 1 1 1 0 0 0 1 2 1 0 0 1 0 0 0 0 0 0 1 2 2 0 0 1 0 0 1 1 1 2 0 0 0 2 1 0 1 0 0 0 0 1 1 0 1 0 1 1 2 1 1 1 0 1 0 0 1 0 0 0 0 2 0 1 0 1 1 1 1 0 1 1 1 1 2 2 0 1 1 2 2 2 0 0 0 0 1 1 0 0 0 0 0 1 0 0 0 0 0 1 0 1 0 1 1 1 2 0 0 1 0 0 0 1 1 0 0 0 0 0 0 0 0 0 0 0 0 0 2 2 1 0 1 1 0 1 1 0 0 0 0 0 0 0 0 0 0 0 0 0 0 0 1 1 1 0 0 1 0 1 2 0 0 1 1 2 1 1 1 0 0 1 0 1 0 1 0 0 2 1 0 0 0 0 0 1 0 0 0 0 2 2 2 2 2 0 1 1 0 1 0 1 2 0 1 0 1 1 0 0 1 1 0 1 0 2 0 2 0 0 0 0 0 1 0 0 1 1 1 0 0 0 0 1 1 0 0 1 1 0 2 0 0 0 2 0 0 0 0 0 2 0 2 1 2 2 1 1 1 0 2 0 0 1 0 0 0 0 1 0 0 0 0 0 0 0 0 0 0 0 0 0 0 1 0 0 0 0 1 2 1 0 0 2 1 0 0 0 0 2 1 0 0 0 0 1 0 1 1 1 1 1 2 1 2 2 2 1 0 2 2 1 0 0 0 0 0 0 0 0 1 2 0 2 0 1 1 2 0 1 1 1 2 2 1 0 0 0 1 0 2 0 0 0 1 0 2 0 0 2 0 0 1 0 0 0 0 0 1 0 0 0 0 0 0 0 0 2 2 1 0 2 0 0 1 0 0 0 0 0 0 1 1 0 2 2 0 0 0 0 0 0 1 0 1 0 0 0 0 2 0 0 0 0 1 1 0 1 2 2 1 1 0 1 0 0 0 0 0 2 2 2 1 1 1 0 1 0 0 0 0 1 2 0 0 2 1 0 1 2 2 2 0 2 0 0 1 1 0 0 1 0 0 0 1 0 0 0 1 0 0 0 0 0 0 1 0 1 0 1 1 0 1 2 2 0 0 0 0 1 0 1 1 1 0 2 0 0 0 0 0 0 2 2 0 2 0 0 0 0 0 0 0 0 0 1 1 0 0 0 1 0 0 0 0 0 0 1 0
77 1 0 2 0 1 0 1 0 0 0 1 0 1 1 0 0 1 1 1 1 0 0 1 1 0 0 1 2 1 2 1 0 1 0 0 2 1 0 0 1 0 0 0 0 0 0 0 0 1 1 0 0 0 1 1 0 0 0 2 0 2 0 2 0 0 0 1 1 1 0 1 2 0 2 2 2 0 1 0 1 1 0 0 2 0 0 1 2 2 1 1 1 0 1 0 0 1 0 1 1 1 1 0 2 0 2 1 1 1 0 1 0 1 0 0 1 0 0 0 2 0 2 1 1 1 1 1 1 1 1 0 1 0 0 0 0 0 0 1 1 0 0 0 0 0 0 0 1 1 0 1 0 1 1 0 0 1 0 0 1 1 1 2 2 2 0 1 1 0 0 0 0 0 1 0 0 1 0 2 1 1 2 2 2 0 1 2 0 0 0 1 1 0 1 0 2 0 0 0 0 1 0 2 2 0 1 0 0 0 1 0 1 0 2 2 2 1 0 0 0 0 0 0 0 1 0 1 0 0 0 0 1 1 1 1 1 2 2 2 0 0 2 1 2 1 1 1 2 0 0 1 0 1 1 0 2 0 0 0 0 0 0 2 2 0 0 1 1 1 1 0 2 2 0 1 0 0 1 0 0 0 1 1 1 1 1 1 1 2 0 1 0 0 2 2 0 1 0 1 0 0 2 0 2 0 0 1 2 0 0 1 2 1 0 1 2 1 1 1 0 2 1 1 1 0 1 0 1 1 2 2 1 1 0 0 0 2 0 0 0 0 2 0 0 0 0 1 0 2 1 0 0 0 0 2 1 0 0 1 1 1 1 0 1 0 0 0 0 0 0 0 1 1 1 0 0 0 1 0 2 0 1 1 0 1 0 1 1 0 0 0 0 1 2 0 0 0 2 1 1 1 0 2 0 0 1 0 0 0 0 0 0 0 2 0 0 1 0 0 0 1 0 0 0 0 0 0 0 0 0 0 1 0 1 1 0 0 0 0 0 2 2 1 1 1 0 0 2 0 0 0 1 2 2 1 2 2 0 2 1 0 0 1 0 1 1 0 2 0 1 1 1 1 2 1 1 0 0 2 0 1 1 0 1 0 1 2 2 0 1 0 1 2 2 0 0 1 1 1 0 0 2 0 0 0 1 1 0 1 0 0 0 0 1 0 0 0 1 1 1 2 0 1 0 1 1 1 1 2 0 1 0 0 0 1 2 2 2 2 1 1 0 0 1 1 2 1 1 0 0 0 0 2 0 0 0 1 0 1 1 0 0 0 0 0 1 1 1 1 1 2 0 0 0 0 1 2 2 2 0 0 1 0 0 1 2 2 1 1 1 1 1 0 0 0 0 0 1 1 0 1 0 2 0 2 1 0 1 1 0 0 0 1 0 1 0 0 0 0 0 0 0 0 0 0 2 0 0 0 1 0 1 2 0 0 2 1 2 2 1 1 0 1 0 0 1 0 1 0 0 1 1 1 0 0 0 0 2 0 0 0 2 0 0 1 2 2 0 1 0 0 0 0 1 2 0 1 0 0 1 0 0 2 2 2 0 1 0 0 2 0 0 0 0 0 1 0 0 0 0 1 0 0 1 2 2 2 0 0 1 0 0 2 0 0 0 2 1 1 0 1 0 2 1 2 0 1 1 1 1 1 0 2 0 0 1 1 1 2 1 2 0 0 0 0 0 0 0 0 0 0 0 0 0 0 1 0 0 0 0 1 2 0 0 0 1 2 0 1 0 0 1 0 1 0 0 0 0 1 1 0 1 1 1 2 1 2 1 2 1 1 2 2 2 0 1 0 1 2 1 0 1 2 1 0 0 1 0 0 0 0 2 0 1 2 2 1 1 2 2 1 0 2 1 0 0 0 0 1 1 1 2 0 0 2 1 1 1 1 1 1 0 0 0 0 0 0 0 0 1 1 1 0 1 0 1 0 1 0 1 0 0 0 0 0 1 2 1 0 1 0 0 1 0 2 1 0 1 1 2 2 2 0 0 0 0 1 0 0 0 1 1 1 2 0 2 0 1 0 0 1 2 1 2 2 0 2 1 1 1 0 0 1 2 1 0 1 2 0 0 0 2 1 1 0 1 0 1 0 0 0 0 2 0 0 1 0 0 0 0 2 2 2 1 2 0 0 1 0 1 1 2 0 0 0 1 1 0 0 0 0 2 0 1 1 1 0 1 0 0 0 0 0 0 0 1 0 0 0 0 0 0 0 0 0 1 0 0 1 0 0 1 2 1 0 0 0 1 0 0 0
78 0 1 1 0 0 1 2 1 0 1 0 1 2 2 0 0 1 1 0 1 0 0 1 1 0 0 2 2 1 2 1 1 2 2 0 2 2 0 1 0 0 0 0 0 0 1 0 0 0 0 0 0 0 2 1 0 0 0 0 1 1 0 1 0 0 1 0 1 1 0 0 2 0 1 2 2 0 1 0 1 2 1 1 1 1 1 0 2 2 0 0 1 1 1 0 0 0 0 0 0 0 0 0 2 1 2 2 0 2 2 2 1 1 1 1 1 0 2 0 1 1 2 1 2 2 2 1 2 1 1 0 0 0 0 0 0 0 0 1 2 0 0 0 0 0 0 0 0 0 0 1 0 0 0 0 0 1 0 0 1 1 2 1 2 2 1 1 1 0 0 0 0 2 2 1 0 0 0 0 0 0 0 1 1 1 0 2 1 1 1 1 1 0 1 0 1 0 0 0 0 1 0 0 0 0 2 0 1 0 1 0 1 1 0 2 0 1 0 0 1 1 1 1 1 1 1 1 0 0 0 0 0 0 0 0 0 2 2 1 0 1 1 2 2 0 0 0 1 0 0 0 0 1 1 0 0 0 0 1 0 0 0 0 1 0 0 0 1 0 0 0 1 1 1 1 0 0 1 0 1 1 0 2 2 1 1 1 0 2 0 0 1 0 2 0 1 2 0 1 0 0 1 1 0 1 0 1 1 0 1 1 2 1 2 0 2 1 1 0 1 2 1 0 1 0 0 0 1 1 2 2 0 0 0 0 0 2 1 0 0 0 1 0 2 0 1 0 0 1 0 0 0 1 0 1 2 2 0 1 1 1 0 0 0 0 0 2 2 0 2 2 1 2 1 0 0 0 1 0 1 1 0 0 0 0 0 0 0 0 0 0 0 1 2 0 1 0 2 1 1 1 0 1 0 0 1 0 0 0 0 0 1 0 1 1 0 0 0 1 0 1 0 1 1 1 0 2 2 1 1 0 0 2 1 0 0 2 0 0 0 1 1 0 2 2 0 1 2 0 0 0 1 1 1 1 1 2 0 2 2 2 0 0 0 2 0 1 2 0 0 0 2 0 2 2 0 0 0 0 1 2 2 1 0 0 1 0 0 1 1 1 1 1 1 0 1 1 1 2 0 0 1 1 0 0 2 1 0 1 1 0 0 0 1 0 0 0 0 1 1 1 0 1 1 0 1 0 0 0 1 0 0 0 0 1 1 0 2 2 0 2 0 0 0 2 0 0 0 0 0 0 0 2 0 2 0 1 0 0 1 0 0 0 0 0 1 2 2 0 0 0 0 0 0 0 0 1 1 1 1 0 0 0 1 1 2 1 1 1 1 0 1 0 0 0 0 1 1 1 1 1 0 1 1 2 1 0 1 1 0 0 0 0 0 0 0 0 0 0 1 0 0 0 0 0 2 1 0 0 0 0 0 1 0 0 1 1 1 1 1 1 0 0 0 0 2 0 2 1 0 1 1 1 0 0 0 1 2 0 0 0 2 1 1 1 0 2 0 1 1 0 0 0 1 2 1 1 1 2 1 0 1 1 1 2 0 0 1 0 2 0 0 1 0 0 1 0 0 1 0 1 0 0 1 2 1 2 0 0 2 0 0 1 0 1 0 1 0 0 0 0 1 2 0 2 0 1 1 1 1 1 1 1 0 2 1 1 0 1 0 0 0 0 0 1 0 1 0 0 0 0 2 0 0 0 1 0 0 0 0 1 2 2 0 1 2 1 0 2 1 0 2 1 1 0 0 0 2 1 2 1 0 0 0 2 0 2 1 2 1 1 1 2 2 1 0 0 1 2 1 1 2 2 0 1 1 0 1 1 2 0 1 1 1 2 2 0 1 1 1 2 1 2 0 0 0 1 0 2 1 1 1 0 0 1 0 0 0 0 0 0 1 1 0 0 1 0 0 0 2 2 1 0 1 0 1 0 0 0 0 0 0 0 0 0 0 0 1 0 0 0 0 0 0 2 0 1 0 1 2 2 2 0 0 0 1 2 1 0 1 1 1 0 1 0 1 0 2 1 1 0 2 2 1 2 0 0 0 1 0 0 0 0 1 0 1 1 1 0 1 0 2 1 2 0 0 1 0 1 0 0 0 2 0 0 0 1 1 1 0 0 1 0 0 0 0 0 2 0 2 0 1 0 0 1 1 2 0 0 0 1 2 0 1 1 1 0 0 0 0 0 0 0 0 1 1 0 1 0 0 0 0 1 0 0 1 1 0 1 0 0 1 2 1 0 0 0 1 0 0 0
79 0 1 2 0 0 0 2 0 1 1 0 0 1 1 0 0 1 1 1 2 0 0 0 2 0 0 0 1 2 1 0 1 1 1 1 2 0 0 1 1 0 0 0 0 1 0 0 0 1 1 0 1 2 0 0 0 1 0 0 2 2 0 1 0 2 0 1 0 0 0 1 2 0 2 2 2 0 2 0 2 2 0 0 2 0 0 0 1 2 0 0 0 1 0 0 1 1 0 1 1 0 0 0 2 2 2 0 2 0 0 1 1 2 1 0 1 0 1 0 1 0 2 1 1 1 1 0 2 1 1 1 0 0 1 0 1 0 0 0 2 0 1 0 0 0 0 0 0 0 0 1 0 2 1 0 0 0 0 0 1 0 1 1 2 2 1 0 1 2 0 1 1 0 0 0 0 0 0 0 0 0 0 2 2 2 1 1 0 0 0 0 0 0 0 0 1 0 0 1 0 0 1 0 0 0 1 0 1 0 0 0 1 0 2 2 0 0 2 1 0 1 2 0 0 2 2 1 1 0 0 0 0 0 0 0 0 2 2 2 0 0 2 1 2 1 1 0 2 0 0 0 1 0 0 0 1 1 0 0 0 0 0 2 1 0 0 0 2 1 1 2 0 2 0 0 0 0 1 0 0 0 0 2 2 0 1 2 0 2 0 0 2 0 2 0 2 2 0 1 0 0 2 0 1 0 0 1 0 0 0 0 1 2 1 0 2 0 0 1 1 2 1 1 2 0 2 0 0 1 2 1 1 2 0 0 0 1 1 0 1 1 2 0 1 0 0 0 2 1 0 0 0 0 0 1 0 1 0 1 1 1 2 0 2 0 0 2 2 0 1 1 0 2 0 0 0 0 1 0 1 2 0 0 1 1 0 0 0 0 0 1 0 0 2 0 1 0 2 2 2 2 0 2 0 2 0 1 0 0 1 0 1 0 1 0 0 1 0 0 0 1 0 1 1 1 2 0 1 0 0 0 2 0 2 1 0 1 0 0 1 1 1 0 0 0 0 0 0 0 0 1 0 2 2 0 2 1 0 1 0 0 2 0 0 0 0 2 1 0 0 0 2 0 1 0 1 0 0 0 1 1 2 0 0 0 2 1 0 1 0 0 1 1 0 0 0 0 1 2 1 1 2 0 0 0 2 0 1 1 0 0 0 1 0 2 0 0 1 2 2 1 1 0 0 0 2 0 0 1 1 0 0 0 0 0 1 1 1 2 1 1 0 1 2 2 0 2 2 0 1 1 0 1 1 2 1 1 0 2 1 0 0 0 0 0 1 1 1 0 1 2 0 0 0 0 0 2 2 2 0 0 0 0 0 0 1 1 1 1 0 2 2 0 1 0 0 1 1 1 1 1 2 1 0 1 1 0 2 2 0 0 1 0 0 1 1 0 0 0 0 0 0 1 1 0 1 0 0 0 0 0 0 0 0 0 2 1 2 2 2 1 1 1 1 0 0 0 1 0 1 2 1 1 1 1 0 0 2 0 0 0 0 0 1 1 0 2 1 0 1 0 2 0 0 2 0 1 1 1 2 1 2 1 1 1 1 2 0 0 1 0 0 0 0 0 1 0 0 0 0 1 0 0 1 1 1 2 0 0 0 0 0 1 0 0 0 2 1 1 0 1 1 2 0 1 1 0 0 0 0 0 1 2 0 1 1 1 0 1 0 1 0 0 0 1 0 0 0 0 0 0 0 0 0 0 0 0 1 0 0 0 2 1 0 1 2 2 0 2 0 1 1 2 1 0 0 0 1 1 1 1 0 0 0 2 0 2 2 2 0 0 2 2 0 0 0 1 0 1 1 0 0 2 1 1 1 0 1 1 2 0 1 1 1 2 2 2 1 2 2 1 1 1 0 0 0 2 0 2 1 1 1 0 0 2 0 0 1 0 0 1 1 1 0 0 1 0 0 1 2 1 1 0 2 0 0 0 0 0 1 1 0 0 0 1 0 2 2 0 0 0 1 0 0 1 0 0 0 0 0 0 1 0 0 0 0 2 0 0 0 1 0 0 2 0 2 0 1 1 1 1 1 1 1 1 0 2 1 1 1 0 1 0 2 0 0 1 2 0 0 0 2 2 2 0 2 1 1 0 0 1 0 0 0 1 1 1 1 1 0 1 2 1 2 1 0 0 1 0 1 0 2 0 1 0 0 1 0 0 0 0 0 1 1 0 0 0 1 0 0 0 0 0 0 1 2 0 0 0 0 0 0 0 0 0 1 1 0 1 0 0 0 2 1 0 0 0 0 0 2 2
80 1 2 2 0 0 1 2 0 2 2 0 0 1 1 0 0 1 0 2 1 1 0 0 2 0 0 2 2 0 2 0 1 1 2 1 2 2 0 2 0 0 1 1 0 1 1 0 0 0 0 0 0 0 2 0 0 1 0 1 1 2 0 1 0 0 0 0 0 0 0 2 2 0 2 2 2 0 1 0 1 2 1 1 1 0 0 0 2 2 0 0 1 1 0 0 0 0 0 1 0 0 2 0 2 0 2 1 1 1 1 2 1 2 1 1 2 0 1 0 1 0 2 2 2 2 1 0 1 1 0 1 0 1 0 0 1 0 0 1 1 0 0 0 0 0 0 0 0 1 1 1 0 0 1 1 1 1 0 1 1 0 1 2 1 2 0 1 0 0 0 0 0 1 1 1 0 0 0 0 0 0 0 2 2 2 1 2 2 1 1 1 2 2 2 0 1 0 0 1 0 0 0 1 1 0 1 0 0 0 0 0 0 0 1 2 1 0 2 1 0 0 2 0 0 0 0 1 0 0 0 0 1 0 0 0 0 2 2 2 0 0 2 1 1 0 0 0 2 0 0 0 0 0 0 1 2 0 0 0 0 0 0 0 0 0 2 0 2 2 0 1 1 2 0 0 1 2 2 0 2 0 0 1 1 0 2 0 0 2 0 0 1 0 2 1 1 2 0 2 0 1 2 0 1 0 1 2 1 0 0 1 1 2 0 0 2 0 0 1 1 2 1 0 2 0 0 0 0 1 2 2 0 1 0 0 0 1 1 1 1 1 1 0 0 0 0 1 0 2 0 0 0 1 0 0 1 1 0 0 0 0 0 0 0 0 0 1 1 0 0 0 1 2 0 2 0 1 0 0 1 2 0 0 0 0 0 1 1 0 1 1 0 0 2 0 0 1 0 0 0 0 0 1 0 1 0 0 0 0 0 1 0 1 1 0 0 1 0 1 0 1 0 0 0 0 0 1 1 0 1 0 0 1 1 1 0 1 0 0 1 1 1 1 1 2 1 0 0 0 0 0 1 2 2 1 2 2 0 1 2 1 2 0 0 0 0 0 2 0 0 0 2 1 2 1 1 0 0 0 0 2 2 1 0 0 1 2 1 0 1 0 1 1 1 0 0 1 1 2 1 0 0 1 0 0 1 0 0 1 0 0 1 0 1 0 0 1 0 1 2 2 0 1 0 2 0 1 1 2 0 1 0 1 0 1 2 1 0 0 0 1 0 1 1 2 1 1 2 0 0 0 0 2 0 1 0 0 0 0 0 0 1 0 1 0 0 0 0 0 1 2 2 0 0 0 2 1 1 2 0 0 1 0 0 1 2 0 0 0 0 1 2 0 2 0 2 1 1 0 0 2 2 0 1 1 1 0 1 0 0 0 0 0 0 0 0 0 0 0 0 0 0 0 0 0 0 1 0 0 0 0 0 2 0 1 2 0 1 0 1 0 0 1 1 0 1 0 2 0 2 0 1 1 0 0 0 0 2 1 1 0 1 1 1 1 2 2 1 0 1 0 0 0 0 1 1 0 1 1 0 1 0 2 2 2 1 0 1 0 2 1 0 0 1 0 1 0 0 0 0 1 0 0 1 2 2 2 0 0 2 1 0 1 0 0 1 1 1 1 0 0 0 2 0 1 0 2 2 1 0 0 1 2 0 0 0 1 0 1 0 1 0 0 0 1 0 1 0 1 0 1 2 0 0 1 0 0 2 0 0 0 1 1 0 1 2 2 0 2 2 0 1 1 0 0 0 0 0 2 1 1 0 0 1 1 1 2 1 2 1 1 2 2 1 0 0 1 0 1 1 0 1 2 0 0 1 0 0 1 1 0 0 1 0 2 1 0 2 2 2 2 1 2 1 0 0 1 0 2 0 0 2 0 0 2 0 1 2 1 2 2 0 0 1 1 0 0 0 0 1 1 0 0 2 0 0 0 0 0 0 0 0 0 0 0 0 1 0 0 1 1 0 0 0 1 0 0 1 2 2 2 2 0 0 0 0 2 1 0 1 1 0 0 2 1 1 0 1 0 0 1 2 2 2 0 1 0 0 1 0 0 0 0 0 2 0 2 1 1 0 1 2 1 1 0 1 1 1 0 0 1 0 1 1 0 0 1 0 0 0 0 2 2 1 0 0 0 1 0 1 0 0 1 0 0 0 1 0 0 0 1 0 0 1 0 0 1 1 0 0 0 0 0 1 0 1 0 0 0 0 0 0 0 0 0 0 1 0 1 0 0 0 1 0 0 1 0 1 0 0 0
81 0 2 0 0 0 0 1 0 1 1 1 1 2 1 0 0 0 0 0 0 0 0 1 1 1 1 2 2 1 1 0 1 1 0 0 1 1 0 2 0 0 0 0 1 0 0 1 0 0 0 0 0 0 2 0 0 0 0 0 0 1 1 0 0 0 0 0 0 0 0 0 2 1 2 2 2 0 0 1 0 1 1 1 0 0 0 0 2 2 0 1 0 1 1 0 0 2 1 2 0 0 1 0 2 0 2 2 0 2 0 1 0 0 2 2 2 0 0 0 2 0 2 1 1 1 1 1 2 2 0 1 0 0 1 0 1 0 1 0 1 0 0 0 0 0 0 0 0 0 1 1 0 1 1 1 0 1 0 1 1 0 1 2 2 2 0 1 0 0 1 2 2 1 1 2 1 0 0 0 0 0 1 2 1 0 1 1 1 0 0 0 2 1 2 0 1 0 0 1 0 0 1 1 1 0 0 0 2 0 0 0 0 0 1 2 0 0 1 0 1 1 2 0 1 2 1 1 0 0 0 0 0 0 0 0 1 2 2 2 0 0 2 2 2 0 0 0 1 1 1 0 0 1 1 0 1 0 0 2 0 0 0 2 2 0 0 0 1 0 1 0 1 2 0 0 0 1 2 0 0 0 1 1 1 0 2 2 0 1 1 1 1 0 2 1 1 0 0 0 0 0 1 1 0 0 0 2 1 0 0 2 1 2 1 1 1 1 0 2 0 2 2 1 1 0 0 0 1 0 2 0 0 2 0 0 0 2 0 1 1 1 1 0 0 0 0 1 1 0 0 2 2 0 2 0 1 1 0 0 0 0 2 0 2 0 0 2 2 0 0 0 0 2 0 1 0 0 2 0 1 0 0 0 1 1 0 2 2 0 0 1 1 0 2 0 0 0 0 1 1 1 0 1 0 0 0 1 0 0 0 0 1 1 0 0 2 1 0 1 0 1 1 0 1 1 2 0 1 0 0 1 0 2 1 0 0 1 0 1 1 1 1 1 0 2 0 0 1 0 0 0 1 2 2 1 2 1 0 1 0 0 1 0 0 1 0 1 1 0 0 0 1 2 2 0 2 0 0 0 2 0 2 1 1 1 1 2 0 0 0 0 0 2 0 0 0 0 1 2 1 0 2 0 0 0 2 1 0 1 0 0 0 0 0 1 0 1 1 1 1 2 1 1 1 0 1 0 0 1 1 0 0 1 1 0 1 1 2 2 0 1 0 1 2 1 2 1 2 1 0 1 1 1 1 0 0 1 0 1 1 0 2 0 0 2 0 2 2 1 0 0 0 0 0 0 0 2 2 1 1 0 0 0 1 0 0 0 0 0 0 1 0 0 0 0 1 0 0 0 0 2 1 1 0 1 1 0 0 0 1 1 0 1 0 0 1 0 1 0 0 0 0 0 0 1 1 1 0 0 0 0 0 1 0 2 2 1 2 2 1 1 0 0 1 0 2 1 2 0 1 1 0 1 0 0 0 0 1 0 0 0 0 1 1 1 1 2 0 0 1 1 0 1 0 2 1 0 0 1 0 1 1 2 1 2 0 1 1 0 1 0 0 0 0 0 0 0 0 2 1 2 0 0 2 2 2 0 0 0 0 0 0 0 1 1 0 0 0 0 0 2 0 1 1 2 1 2 2 1 0 0 0 2 0 0 1 1 1 2 0 2 0 0 1 0 0 1 0 1 1 1 0 0 0 0 0 0 1 0 0 0 2 0 0 1 2 2 0 2 1 0 2 1 0 0 0 0 1 1 1 1 1 1 1 2 1 2 1 2 1 1 1 1 0 0 0 0 0 0 0 0 1 2 1 0 0 1 0 1 1 0 1 1 1 2 2 1 1 1 1 1 1 2 1 0 0 1 1 2 2 1 1 0 0 1 0 0 0 0 0 0 0 0 0 0 0 0 0 1 2 1 1 0 0 0 1 0 0 0 1 0 0 0 0 1 0 0 1 0 1 1 1 1 0 2 0 1 1 0 1 0 2 0 0 0 0 1 0 0 0 1 1 0 1 0 1 0 0 0 0 1 1 1 1 1 1 2 0 2 0 0 0 0 0 2 0 2 1 1 0 1 2 2 0 0 1 1 0 0 0 0 0 1 1 0 0 1 0 0 0 0 1 1 0 0 1 1 0 1 2 0 2 0 0 0 0 1 0 1 1 0 1 0 0 1 1 1 2 0 0 0 0 0 0 0 0 0 0 0 0 0 1 1 0 1 1 0 0 0 0 0 0 2 1 0 1 0 2 0 1 0
82 1 1 1 0 1 0 1 1 0 1 1 0 0 0 0 0 2 0 2 2 0 1 0 2 0 0 1 2 1 1 1 0 1 1 0 1 2 0 1 1 0 1 0 0 1 1 0 0 0 0 0 2 2 0 0 0 0 0 1 0 1 0 2 0 0 1 0 0 1 1 0 2 0 0 1 1 0 1 0 1 2 0 0 1 0 0 0 2 2 0 0 1 2 1 0 0 1 0 1 1 0 1 0 2 0 2 0 2 0 0 2 1 1 1 1 1 0 0 0 2 0 1 1 0 0 0 0 1 1 1 0 2 0 0 0 2 0 0 0 1 0 0 0 0 0 1 0 0 0 0 1 1 0 1 0 0 0 0 0 0 0 1 2 0 1 0 2 1 2 0 0 0 2 1 0 0 0 0 0 0 0 1 2 2 1 1 2 1 0 0 1 0 0 0 0 1 0 0 1 0 1 0 1 1 0 0 0 2 0 0 0 1 0 1 2 0 0 0 1 1 1 2 0 0 1 1 0 0 0 0 0 0 0 0 0 0 2 2 1 0 0 1 0 1 0 0 0 2 0 0 0 0 1 1 0 0 0 0 1 0 0 0 1 2 0 0 0 2 1 0 0 1 1 0 0 0 0 1 0 1 0 0 2 0 0 0 2 0 2 0 0 1 0 2 0 2 0 0 0 0 0 2 0 2 0 0 1 1 0 1 2 2 2 2 0 1 0 0 0 0 2 1 0 2 0 1 0 1 1 1 1 0 1 0 0 0 0 2 0 0 0 1 0 0 0 0 1 1 1 0 0 0 0 0 1 0 1 0 2 2 2 1 0 1 1 0 2 2 0 1 1 0 2 0 0 0 0 0 0 1 1 0 1 1 0 0 0 0 1 0 2 0 0 1 2 0 2 0 0 0 1 0 1 0 0 1 0 1 0 1 1 0 1 0 0 0 1 0 0 0 1 0 1 1 1 1 1 2 1 0 1 0 1 1 1 0 1 0 1 2 1 2 0 1 1 0 0 1 0 0 0 0 2 0 0 1 1 0 1 1 0 0 0 0 2 0 1 2 1 1 1 1 2 2 2 0 0 0 0 0 1 1 0 1 0 1 2 1 0 1 0 1 1 1 0 1 1 1 2 1 1 1 1 0 0 1 0 1 1 1 0 0 0 1 1 1 0 2 2 2 2 0 2 0 1 0 1 0 2 0 1 0 0 0 1 2 2 0 1 0 1 0 1 1 1 2 0 1 1 0 1 1 2 0 0 0 0 1 0 0 0 0 2 2 0 0 0 0 0 1 0 1 0 1 0 1 1 1 2 0 0 1 0 0 0 2 2 2 1 0 0 0 1 1 0 1 0 0 0 0 2 1 2 0 2 1 0 1 0 1 0 1 1 1 1 1 0 0 0 0 0 0 0 0 0 2 2 0 0 1 0 0 1 0 0 2 0 1 0 1 1 1 1 1 0 1 0 1 0 0 1 0 2 1 1 0 0 1 0 0 0 2 0 0 1 0 2 1 0 1 0 1 0 0 1 1 0 0 0 2 0 0 1 2 2 0 1 0 0 2 1 0 0 0 0 0 0 0 0 0 1 0 0 1 1 1 2 0 0 0 0 0 1 0 0 2 1 0 0 0 1 0 2 0 2 0 0 0 0 0 1 0 2 0 0 2 0 0 1 0 1 1 1 1 0 0 2 0 1 1 1 1 0 0 0 0 0 1 0 0 1 2 0 0 0 2 0 0 1 1 0 1 2 1 0 0 0 1 1 2 1 0 1 1 1 1 2 2 2 1 0 1 2 2 1 0 0 2 2 0 2 0 1 2 0 1 0 0 0 1 1 2 0 1 1 2 1 2 2 2 2 1 2 0 0 0 1 0 1 0 0 2 0 0 1 1 1 1 0 0 0 0 1 0 0 1 0 0 0 2 2 1 0 1 1 0 0 1 0 0 0 0 0 0 0 0 1 0 0 0 0 1 0 0 2 0 0 0 0 2 2 2 0 0 0 1 2 1 0 2 2 2 0 2 0 2 0 0 0 0 1 1 1 1 1 1 1 1 1 1 0 0 0 1 2 0 0 2 1 1 1 2 1 2 0 0 2 1 0 1 0 0 1 1 0 0 0 0 1 0 1 2 1 1 1 0 1 0 0 2 0 1 0 1 0 1 2 0 0 0 0 1 0 1 1 1 0 1 0 1 0 0 0 2 1 2 0 2 0 0 0 0 0 0 0 0 0 0 1 0 0 0 0 1 0 1 0 0 0 0 0
83 0 2 1 0 0 0 1 0 0 0 1 1 1 1 0 0 2 0 1 1 1 0 0 2 0 0 2 2 0 2 0 2 1 0 0 0 1 0 0 1 0 0 0 0 0 0 0 0 0 0 0 0 0 2 0 0 1 0 0 1 1 1 0 0 0 1 0 0 0 0 1 2 0 1 1 1 0 0 1 0 1 0 0 1 0 0 0 1 2 1 0 1 1 0 0 0 1 0 2 2 0 0 0 2 0 2 2 0 2 1 1 1 1 1 1 1 0 1 0 2 0 1 2 0 0 0 0 2 1 1 1 0 0 1 1 0 0 0 1 0 0 0 1 0 0 0 0 0 0 1 1 0 0 0 0 0 0 0 0 0 0 1 2 1 1 1 1 1 1 0 0 0 1 1 0 0 2 0 2 0 2 0 1 1 1 0 2 1 0 0 0 2 2 1 0 0 0 0 0 0 1 1 1 1 0 1 0 1 0 0 0 0 0 2 2 0 0 0 0 0 0 1 0 0 1 1 1 1 1 0 0 1 0 0 0 0 1 2 1 0 0 2 2 2 0 0 0 2 0 0 0 0 0 0 0 0 1 1 0 0 0 0 1 0 0 0 0 1 0 0 0 1 1 0 0 0 2 2 0 1 0 0 2 2 1 1 2 1 1 1 1 1 0 2 1 2 1 0 1 1 0 1 1 0 0 0 2 1 0 0 1 0 2 2 0 2 0 1 0 0 1 0 0 1 0 1 0 0 2 1 1 0 0 0 0 0 1 1 0 0 0 2 0 0 0 0 0 1 1 0 0 2 0 1 0 1 1 0 0 0 1 0 1 0 0 0 2 2 0 1 1 0 2 1 0 0 1 1 1 1 1 1 1 1 0 0 0 0 0 1 2 0 0 1 1 0 0 0 0 0 0 0 2 0 1 0 0 0 0 1 1 1 0 1 0 0 1 0 0 0 1 1 1 0 1 0 0 2 1 1 0 0 2 1 1 0 1 0 0 0 2 1 0 1 1 0 1 2 0 0 0 1 2 1 0 1 2 1 1 1 0 0 0 0 0 0 0 2 0 0 0 2 1 0 0 0 0 0 0 1 2 0 0 2 0 0 1 1 0 0 1 1 1 2 0 0 1 1 0 0 0 1 1 0 0 1 1 0 0 0 1 0 0 1 1 1 0 2 1 1 2 0 2 1 0 0 0 0 1 0 0 0 0 0 0 1 1 0 0 0 0 0 1 1 0 0 2 2 0 0 0 1 1 2 1 1 0 0 0 0 0 2 0 0 1 0 1 1 1 0 2 1 0 1 0 1 1 1 2 0 0 0 0 1 1 1 1 1 1 0 0 1 1 1 0 1 0 0 1 0 1 2 0 0 0 0 1 2 2 0 0 0 1 0 0 1 0 1 0 1 0 0 0 0 0 2 0 0 0 0 0 0 1 0 0 1 0 2 0 2 1 0 1 1 0 1 0 0 0 0 2 1 1 0 0 0 1 2 0 0 0 1 0 0 0 2 2 1 0 0 1 0 0 1 1 1 0 2 2 0 1 1 2 1 2 0 1 0 0 1 0 0 1 0 0 2 0 0 1 0 1 0 1 0 2 1 2 0 0 0 0 0 1 0 1 0 0 1 1 1 0 0 2 1 2 0 1 1 1 1 1 0 2 0 1 0 0 0 1 0 1 1 1 1 0 0 0 0 0 0 0 1 0 0 0 1 0 0 0 0 0 2 1 0 0 1 2 0 2 0 0 0 1 0 0 0 0 1 2 0 0 0 0 0 2 0 2 1 2 1 1 0 2 2 2 0 0 0 0 0 0 1 2 1 0 2 0 2 0 2 0 1 1 1 2 2 0 1 1 1 1 1 2 0 0 0 1 1 1 1 0 2 0 0 2 0 0 0 0 0 0 0 1 0 0 1 0 0 0 1 1 1 0 1 0 1 1 0 0 0 0 0 0 0 0 1 1 0 0 1 1 0 0 0 2 0 1 1 2 2 2 0 1 0 0 0 1 0 0 0 1 0 0 2 1 1 0 0 0 0 1 1 1 2 1 1 0 0 1 0 0 1 0 0 2 0 1 1 1 0 1 2 2 2 0 1 1 0 0 0 2 0 2 0 0 0 1 0 0 0 2 0 0 0 0 0 1 0 0 2 0 2 0 0 0 0 2 0 0 0 1 1 0 1 0 0 0 1 0 1 0 0 0 0 2 2 0 1 1 0 0 1 1 0 0 2 0 2 0 0 0 0 1 0 0 0 0 1 0 1 1
84 0 1 0 0 0 0 2 0 1 1 0 0 1 1 0 0 1 2 2 2 0 0 1 1 1 1 1 1 0 1 1 1 2 1 0 1 2 0 2 0 0 0 1 0 1 1 0 0 0 0 0 0 1 0 0 0 0 0 0 1 1 0 1 0 1 0 0 0 0 0 1 1 0 1 2 2 0 1 0 1 2 0 0 2 0 0 0 2 2 0 1 0 1 1 0 0 1 1 1 1 0 0 0 2 1 2 1 1 1 0 2 2 2 1 1 2 0 1 0 1 0 2 1 1 1 1 0 1 1 0 0 1 0 0 0 1 0 0 0 1 0 0 0 0 0 1 0 1 1 1 1 0 0 1 0 0 1 0 0 0 0 2 2 1 1 0 0 1 1 1 1 1 1 1 1 0 0 0 0 0 0 0 2 2 2 1 1 0 0 0 1 1 0 0 0 1 0 0 2 0 0 1 0 0 0 1 0 1 0 0 1 1 0 1 1 1 0 0 1 1 1 2 0 0 1 1 2 1 1 0 0 1 0 0 0 0 1 2 0 1 1 2 2 2 0 0 0 2 0 0 0 0 0 0 1 2 1 1 1 1 1 0 2 1 0 0 0 2 1 0 1 0 2 0 0 0 0 1 0 0 1 1 2 1 0 1 0 0 2 0 0 2 0 2 0 2 0 1 2 1 0 1 1 0 1 0 2 1 0 1 2 1 1 0 0 1 0 0 0 1 2 0 0 2 0 0 0 0 0 2 0 1 1 0 0 0 0 2 1 1 1 2 1 1 0 2 1 1 0 1 0 0 0 0 2 0 2 0 1 1 1 1 0 1 1 0 1 1 0 1 1 0 2 1 0 0 1 1 1 1 1 0 1 0 0 0 0 0 0 0 1 1 0 2 1 0 1 0 0 0 0 0 2 1 0 1 0 1 0 0 1 0 0 1 0 1 0 0 0 1 1 0 1 0 0 0 1 1 0 1 0 1 1 1 0 0 1 0 0 1 1 1 0 2 2 0 0 0 0 0 0 1 2 1 1 1 1 1 1 1 0 0 0 0 2 0 1 1 0 0 0 1 2 2 2 1 0 0 0 1 0 0 0 2 0 0 2 1 0 0 1 1 1 2 0 0 2 2 2 0 0 1 1 0 0 1 0 0 1 1 0 0 0 0 1 0 0 0 1 1 1 1 2 1 1 0 0 0 0 1 0 1 0 0 0 1 0 0 0 1 1 0 1 1 2 2 1 1 0 0 0 1 2 1 0 0 1 0 0 0 0 1 0 0 0 0 1 1 0 0 2 0 0 0 0 0 2 1 2 0 0 0 0 0 1 1 2 1 1 0 0 1 0 0 0 0 1 1 0 0 2 0 1 0 2 1 0 2 2 0 0 0 1 0 1 0 0 1 0 0 0 0 0 0 0 1 1 0 0 1 0 0 1 0 1 2 1 2 2 2 1 0 2 1 0 1 0 0 0 0 2 0 0 0 0 0 0 2 1 1 0 1 1 1 1 1 1 1 0 0 2 0 0 2 2 0 0 1 1 1 1 0 0 1 1 0 1 0 0 2 1 0 0 0 0 2 1 0 1 0 1 0 0 0 1 1 2 0 0 1 0 0 1 0 1 1 2 0 0 0 1 0 2 0 0 0 0 0 0 0 1 0 2 0 0 0 0 0 0 0 0 1 1 1 0 0 1 0 0 0 0 1 0 0 0 0 0 0 1 0 1 2 1 0 0 2 1 0 1 1 0 2 1 0 0 0 0 1 1 1 1 0 0 0 2 0 2 2 1 1 0 2 2 1 0 0 1 0 0 0 0 1 2 1 1 0 0 0 2 2 0 2 0 1 1 1 1 1 1 1 1 2 2 0 0 0 1 0 2 0 0 1 0 0 2 0 0 0 0 0 0 0 0 0 0 0 1 1 0 1 1 1 0 1 0 0 0 0 0 0 0 0 0 0 1 1 0 1 0 0 0 0 0 0 1 0 1 1 1 1 1 2 0 0 0 1 2 2 0 1 2 0 1 1 0 1 0 0 0 0 1 1 1 2 2 0 2 0 1 0 0 1 0 1 2 0 1 1 1 0 1 2 1 0 0 1 1 1 0 0 1 0 1 0 0 0 0 0 0 0 0 1 0 0 1 0 1 0 0 2 0 0 1 1 0 2 1 0 1 1 1 0 0 2 1 1 0 1 1 0 0 0 0 1 0 1 0 2 0 0 0 0 0 0 1 1 0 1 0 1 0 0 2 0 0 0 0 1 0 2 1
85 0 1 1 0 0 1 1 0 0 0 1 0 0 0 0 0 2 2 1 1 0 0 0 2 0 0 2 2 2 2 0 1 0 2 1 2 1 0 0 0 0 1 1 0 1 1 1 0 1 1 0 0 0 1 1 0 0 0 1 1 1 0 0 0 0 0 0 0 0 0 1 2 0 1 2 2 0 1 1 1 2 0 0 2 0 0 1 1 1 0 1 0 2 0 0 0 1 0 2 1 0 0 1 2 0 2 0 1 1 0 1 0 2 0 0 2 0 0 0 2 0 2 2 1 0 1 2 2 2 1 0 1 0 0 0 0 0 0 2 1 0 0 0 0 0 0 0 0 0 1 1 0 1 0 0 0 1 0 0 1 0 1 1 1 2 0 2 0 1 1 0 0 2 1 0 0 2 1 2 2 2 1 2 2 1 1 0 0 0 0 0 1 0 0 0 1 0 0 0 0 0 1 2 2 0 0 0 1 0 1 0 1 1 1 2 0 0 1 0 1 1 2 0 0 1 1 2 0 0 0 0 0 0 0 0 0 2 2 2 0 0 1 0 1 0 0 0 2 0 0 0 0 0 0 0 0 0 0 0 0 0 0 1 0 0 1 0 2 1 0 0 0 0 0 1 0 0 0 0 1 0 0 0 1 1 1 1 1 2 0 1 2 0 2 0 2 1 0 2 1 0 1 1 1 0 0 1 2 0 0 1 2 1 1 0 2 0 1 0 1 2 2 2 0 0 1 0 1 1 1 1 0 2 0 0 0 2 0 0 0 0 1 0 0 0 0 0 1 1 0 0 0 0 0 0 0 0 0 1 1 1 1 0 0 0 0 2 2 0 0 2 0 2 1 0 0 0 1 0 0 1 0 0 0 1 0 0 0 0 0 1 0 0 2 1 0 1 0 0 0 0 0 2 0 1 1 1 0 0 2 0 0 0 1 0 1 0 1 0 0 0 0 0 1 1 1 1 0 0 0 0 1 0 1 1 0 1 0 0 2 0 1 0 0 0 0 0 2 2 0 0 0 1 0 0 1 2 0 2 2 0 1 0 0 1 1 1 2 0 0 0 2 0 1 0 1 0 0 0 0 2 2 1 0 0 2 0 0 0 0 1 1 2 0 0 1 0 1 2 1 1 1 1 0 0 1 1 0 0 0 0 0 0 1 0 1 0 1 1 1 2 0 1 0 1 1 0 2 2 0 0 0 0 0 0 1 1 1 1 1 2 0 2 2 1 2 1 1 0 0 0 1 2 0 1 0 0 2 0 0 0 0 1 1 0 1 0 0 0 1 2 1 0 0 0 1 0 0 2 0 0 1 0 0 0 0 1 0 1 0 0 1 0 0 0 0 1 1 0 0 2 0 1 0 2 0 0 1 1 0 0 0 0 1 2 1 0 0 0 1 0 0 1 1 1 1 1 0 0 1 0 0 1 0 0 1 0 2 2 1 0 1 1 0 0 1 0 2 0 0 2 2 0 0 0 0 1 1 1 1 0 1 1 1 2 2 1 0 2 0 0 0 0 1 2 1 0 1 1 1 1 0 2 2 2 1 1 0 0 2 1 1 0 0 0 1 0 0 2 0 2 0 0 1 1 0 2 0 1 1 0 0 2 0 1 2 2 0 0 0 1 0 2 0 1 0 1 1 1 1 1 1 2 0 1 0 1 1 1 0 1 0 0 1 0 0 0 0 1 1 1 0 0 0 0 1 0 0 0 0 0 1 0 1 1 2 1 0 0 1 0 2 0 0 0 0 0 1 0 1 1 0 0 0 2 0 2 2 2 1 0 2 2 2 0 0 1 0 1 1 0 0 2 1 1 1 1 1 0 1 0 2 0 2 2 2 0 1 1 1 1 1 1 0 0 0 0 0 2 1 1 2 0 0 2 0 0 0 0 0 0 0 0 1 0 0 0 0 0 1 1 2 0 2 0 0 0 0 1 0 0 1 1 0 1 0 0 1 0 0 0 0 0 0 1 0 0 1 2 2 2 2 0 0 0 0 2 0 0 0 0 1 1 1 0 1 0 0 0 0 1 2 2 1 1 1 1 0 1 0 0 0 0 1 1 0 2 2 0 0 0 2 1 2 0 1 1 0 0 0 0 1 2 0 0 0 2 0 0 0 1 1 2 2 1 0 1 1 0 2 0 1 0 0 0 0 2 0 0 0 1 0 0 1 0 0 0 1 0 1 0 0 1 0 1 1 0 1 0 0 0 1 1 0 0 1 1 0 0 0 0 0 1 2 0 0 0 0 0 0 0
86 0 1 1 0 0 0 2 0 1 1 0 0 0 0 0 0 1 1 0 0 0 0 0 2 0 0 2 2 0 2 0 0 0 2 0 2 2 0 0 0 0 0 0 0 0 0 0 0 1 1 0 0 0 2 2 0 0 0 2 0 0 0 1 0 0 0 0 1 1 0 2 2 0 2 2 2 0 1 0 1 1 1 1 1 0 0 0 1 2 0 0 0 2 1 0 0 1 0 2 2 0 0 0 2 1 2 0 2 0 0 2 1 2 1 1 2 0 2 0 0 0 2 1 1 1 0 0 2 2 0 0 1 0 0 0 1 0 0 1 2 0 0 1 0 1 0 0 0 0 0 1 1 0 0 0 0 2 0 1 1 0 2 2 1 2 1 0 2 0 0 0 2 0 1 1 0 1 1 1 1 1 0 2 2 2 2 1 1 1 1 1 1 1 1 0 1 0 0 0 0 0 0 0 0 0 2 0 1 0 0 0 2 0 2 2 0 0 0 0 0 0 2 0 1 1 0 0 0 0 0 0 0 0 0 0 0 1 2 0 0 0 2 1 1 0 0 0 1 0 0 0 0 0 0 0 0 0 0 2 0 0 0 0 0 0 0 0 2 2 0 2 0 1 0 0 0 1 2 0 1 1 0 2 2 1 2 1 1 2 0 1 0 2 2 1 1 1 0 2 0 0 2 0 0 0 2 2 2 0 0 2 1 1 1 0 0 1 0 0 1 2 0 0 2 0 2 0 0 1 1 0 0 1 0 0 0 2 1 0 0 0 1 0 0 0 0 0 0 0 0 0 1 1 1 0 2 0 0 1 1 1 1 1 0 0 0 2 2 0 1 1 0 2 1 0 0 0 1 0 0 1 0 0 0 0 0 0 0 1 1 1 0 0 0 2 0 0 1 1 1 1 0 2 0 0 0 1 0 1 0 2 0 0 2 0 0 0 0 1 0 1 0 0 1 1 1 1 2 1 1 0 0 1 0 0 0 0 0 0 2 0 2 1 1 2 0 1 2 0 0 0 0 1 1 0 1 2 1 2 2 0 0 0 0 2 0 1 2 1 1 1 1 1 2 2 0 0 0 0 0 2 0 0 1 0 0 1 0 0 1 0 0 1 1 0 0 0 1 1 0 0 1 1 0 0 1 0 1 1 1 0 0 1 0 2 0 1 0 1 2 2 0 1 0 1 1 1 0 2 0 2 0 0 0 0 2 1 2 2 0 1 0 1 1 2 0 0 1 0 0 0 1 1 1 2 1 1 0 0 0 0 0 0 0 0 0 0 0 0 0 0 1 0 0 0 1 1 1 2 0 0 2 0 0 0 1 1 1 0 0 2 0 0 0 0 0 1 1 1 1 1 1 2 0 2 1 0 1 1 0 0 0 0 0 1 1 0 0 0 1 0 0 0 0 0 2 1 0 0 0 0 0 1 0 0 2 0 1 0 1 0 1 1 1 0 0 0 1 0 0 1 0 2 0 0 0 1 2 1 0 0 1 2 1 1 1 2 0 0 0 1 0 0 0 0 2 0 1 1 1 1 0 2 2 2 2 0 2 0 2 0 0 0 0 0 0 0 0 2 0 1 0 0 1 0 0 2 0 0 0 0 0 1 0 0 0 1 0 0 0 0 0 2 0 0 0 1 1 1 0 0 0 2 0 0 1 0 0 0 0 0 1 1 1 0 0 1 0 0 0 0 1 0 0 0 0 0 0 1 1 0 1 0 0 0 1 2 0 1 0 0 2 0 1 1 0 0 0 2 1 0 0 0 1 2 1 1 0 2 0 2 1 2 2 1 0 1 0 1 1 0 0 1 2 0 1 0 0 1 1 1 0 1 0 1 1 1 2 2 2 2 0 2 1 0 0 1 0 1 0 0 2 0 0 0 1 1 1 0 0 0 0 0 0 0 0 0 0 0 2 2 1 0 1 0 0 1 0 0 1 0 0 0 0 1 1 0 0 0 2 2 0 0 0 0 0 0 2 2 2 2 0 0 0 0 0 2 0 0 0 1 1 1 2 0 2 0 0 0 0 2 1 1 1 2 0 0 0 1 1 1 0 0 0 2 0 0 1 1 0 1 2 1 1 0 0 0 1 1 1 0 0 2 0 0 0 1 0 0 1 0 2 2 1 0 1 1 0 0 2 0 1 0 0 0 1 2 1 2 1 0 2 0 2 0 1 0 0 0 0 0 0 0 0 0 0 0 1 0 0 0 0 0 1 1 2 0 1 0 0 0 0 1 1 0 0 0 1 0 1 0
87 1 2 0 0 0 0 1 1 0 1 1 0 1 1 0 0 1 0 1 1 0 0 0 2 0 0 2 2 0 2 2 0 1 1 0 2 1 1 0 1 0 2 2 0 1 1 1 0 0 0 0 0 0 2 1 0 1 1 1 1 1 0 2 0 1 1 0 0 1 1 2 2 0 2 2 1 0 0 1 0 2 0 0 1 0 0 0 2 2 0 0 2 1 0 0 0 2 0 1 0 0 1 0 2 0 2 1 1 1 0 1 1 1 1 1 1 0 0 0 2 0 2 1 1 1 1 2 2 2 1 0 0 0 1 0 0 0 0 1 2 0 0 0 0 0 0 0 0 0 0 0 0 0 0 0 0 0 0 1 1 1 1 2 1 2 0 2 0 1 1 0 0 2 2 0 0 2 1 2 2 2 0 2 2 2 0 1 1 0 0 0 2 2 2 0 0 0 0 0 0 0 0 2 1 1 1 0 0 0 0 0 2 1 0 2 0 0 0 1 1 1 1 1 1 0 0 1 0 0 1 1 1 1 0 1 0 2 2 1 0 0 2 1 1 0 0 0 2 0 0 0 0 0 0 0 0 1 1 1 1 1 0 1 1 0 0 1 2 2 0 1 2 2 0 0 1 0 1 0 0 0 0 2 0 0 0 1 0 2 0 0 0 0 1 1 0 0 0 1 0 0 2 0 1 1 0 2 2 0 0 1 1 1 0 0 1 0 0 0 1 2 1 0 1 0 0 0 0 1 1 0 0 1 0 0 1 1 1 2 0 0 2 0 1 0 1 0 0 2 0 0 0 0 0 1 1 1 1 1 2 2 0 1 0 0 0 1 1 0 0 0 0 2 0 0 0 0 0 0 2 0 0 0 1 1 0 0 0 1 1 1 1 0 2 0 1 0 0 0 0 0 0 2 0 0 1 2 0 0 0 0 0 0 0 0 2 0 0 0 0 1 0 1 2 2 2 1 1 0 0 0 1 0 1 0 1 1 0 0 2 0 1 0 0 0 0 0 2 0 0 0 0 1 0 0 0 2 1 1 1 0 1 0 1 1 0 1 2 1 1 1 2 0 1 0 1 0 0 0 2 2 2 2 1 1 0 1 1 0 2 0 0 1 1 0 0 1 1 2 1 0 1 0 1 1 1 0 0 1 0 0 0 0 0 1 0 0 2 1 1 2 0 2 0 2 0 0 1 1 0 0 0 0 0 0 1 1 1 1 0 2 0 0 1 2 0 1 2 0 0 0 1 2 1 1 0 0 0 0 0 0 0 1 1 0 1 0 0 0 1 0 2 0 1 0 2 2 2 0 2 0 0 0 0 0 0 1 0 0 0 1 1 1 1 0 1 1 1 1 1 1 1 2 0 2 1 0 0 0 1 0 0 0 0 0 0 0 0 0 1 0 0 1 1 1 0 2 0 0 1 0 0 0 0 0 2 2 2 1 2 0 0 1 1 0 0 0 1 1 0 2 0 2 1 1 0 0 1 0 0 0 1 1 1 2 1 1 1 0 1 1 0 0 1 1 1 1 2 2 1 1 0 1 1 1 0 1 0 1 1 2 0 0 2 0 2 0 0 1 0 1 0 1 2 2 1 2 1 1 0 0 0 1 0 0 0 1 2 2 0 0 1 2 1 1 1 2 2 2 2 2 1 2 0 1 1 2 1 2 0 2 0 0 0 0 0 1 0 1 1 1 1 1 1 0 0 0 0 0 0 0 2 1 0 0 1 0 0 2 1 0 1 1 0 1 0 0 0 1 2 1 0 0 0 2 0 2 2 2 1 0 1 2 2 1 1 0 0 0 0 0 2 2 0 0 2 1 0 1 1 0 1 0 0 1 0 1 1 1 1 1 1 1 0 0 0 2 1 2 1 0 1 1 0 2 0 1 1 0 0 0 0 0 0 0 0 0 0 0 2 2 0 0 2 0 0 0 1 0 1 0 1 0 0 2 0 0 2 0 0 0 1 0 0 1 0 0 0 0 2 2 2 0 0 0 1 1 0 0 0 0 2 0 1 0 1 0 1 1 1 1 2 2 2 1 1 1 0 2 0 0 0 0 0 2 0 0 2 0 0 0 1 0 1 0 0 1 2 0 2 0 0 1 0 0 0 1 0 0 0 1 2 2 2 0 0 0 0 0 2 0 2 0 0 0 0 1 0 0 0 0 0 0 0 2 2 0 2 0 1 0 0 0 1 0 1 0 1 0 0 0 1 1 1 2 2 1 1 0 0 0 0 1 0 0 0 0 1 0 0 0
88 1 1 2 0 0 0 1 0 1 1 0 1 0 0 0 1 0 0 1 1 1 1 1 1 1 1 1 1 1 2 0 1 1 2 0 2 1 0 1 1 0 2 2 0 2 1 0 0 0 0 0 2 2 0 0 0 0 0 0 1 1 0 2 0 0 0 0 0 0 0 0 2 0 2 2 2 0 2 0 2 2 0 0 2 0 0 1 1 2 0 1 1 0 1 0 0 2 0 1 0 0 1 0 2 0 2 1 1 1 0 2 1 1 1 1 1 0 1 0 1 1 2 1 1 1 1 0 0 0 1 0 0 0 0 0 0 0 0 2 1 0 0 0 0 0 0 1 1 1 0 0 1 0 0 0 0 0 0 0 0 0 2 2 1 2 1 2 1 1 0 0 0 0 0 0 0 0 0 0 0 0 0 2 2 2 0 2 0 1 1 2 2 2 2 0 0 0 0 1 0 1 1 0 1 0 1 0 1 0 0 0 2 0 2 2 1 0 2 0 1 1 2 0 1 1 0 2 0 0 1 1 1 1 1 2 0 2 2 1 0 1 2 1 1 0 0 0 2 0 0 1 1 0 0 1 1 0 0 0 0 0 0 1 0 0 0 1 2 1 0 1 1 2 0 0 1 0 2 0 0 1 0 1 2 1 1 1 1 1 1 0 1 0 2 0 2 0 0 1 0 0 1 1 0 0 2 2 1 0 1 2 0 1 0 0 2 1 1 0 1 2 2 1 0 0 0 1 1 2 1 1 1 2 0 0 0 2 0 2 0 1 2 1 0 0 0 1 0 1 0 1 0 0 0 2 0 0 0 0 0 0 0 0 0 0 0 1 1 0 0 0 1 2 0 0 0 0 2 0 1 1 0 0 0 0 0 1 1 1 0 1 0 0 1 2 0 0 1 1 1 1 0 1 1 0 0 0 0 0 1 0 0 1 0 0 1 0 1 0 1 1 0 0 2 1 2 1 1 0 1 0 0 1 1 1 0 0 0 1 1 0 1 1 1 2 1 0 1 0 0 1 1 1 1 1 1 2 0 1 1 1 1 0 1 2 0 1 2 1 1 1 2 0 0 0 0 0 0 0 0 2 1 0 1 0 1 2 1 0 1 0 0 1 1 0 1 1 1 0 0 0 1 0 0 0 1 0 0 1 0 1 1 0 1 2 0 0 1 1 2 2 0 1 0 0 1 0 0 0 1 1 0 0 1 0 1 0 0 0 1 2 0 1 2 2 1 1 1 0 0 0 1 2 0 0 0 0 0 0 0 0 0 0 0 0 0 2 2 1 0 0 1 0 0 0 1 2 2 0 2 0 0 0 1 1 2 1 1 0 0 0 1 0 0 0 0 0 0 0 0 2 0 1 0 2 1 0 1 1 0 0 1 1 1 2 1 0 0 0 0 0 0 1 1 0 1 0 0 0 0 0 0 1 0 0 0 0 2 1 2 0 0 0 1 0 1 0 1 0 0 1 1 0 0 0 0 0 1 0 0 0 2 1 1 2 0 2 0 1 1 0 1 0 0 1 1 0 1 1 0 1 0 2 2 2 1 1 0 0 1 1 0 0 0 0 0 0 0 2 1 1 0 0 2 2 1 2 0 0 0 0 0 2 0 1 1 0 0 0 0 1 0 2 0 1 0 2 1 1 1 2 1 2 0 1 0 1 1 2 0 2 1 1 1 0 0 0 0 0 0 0 1 0 0 0 0 0 2 0 0 0 2 1 0 0 2 2 0 2 1 0 1 1 0 0 0 0 0 0 1 1 0 0 0 2 0 2 2 2 0 0 2 2 2 0 0 1 0 1 1 0 2 2 0 0 2 0 0 2 2 0 1 1 1 2 2 0 1 1 1 1 1 2 0 0 0 1 0 2 0 0 1 0 0 2 0 0 1 0 1 1 1 1 0 0 1 0 0 0 1 1 0 0 2 0 0 2 0 0 0 0 0 0 0 1 0 1 2 0 0 0 1 0 0 2 0 2 1 2 2 2 2 1 1 1 0 1 0 0 0 2 2 0 0 0 0 0 0 0 0 2 2 1 2 1 1 1 1 1 1 0 0 0 1 2 0 0 0 0 0 0 2 2 1 0 1 1 0 0 0 1 0 2 0 0 0 2 0 0 0 0 1 2 2 0 0 1 1 0 2 0 2 0 0 0 0 2 0 0 0 1 0 1 1 0 0 0 1 0 0 0 0 0 0 2 2 0 1 0 0 0 0 0 0 0 0 0 0 0 0 0 0 2 1 0 0 0 2 0 2 1
89 0 0 2 0 1 0 1 0 1 1 0 1 1 0 0 0 1 0 0 0 1 0 0 2 0 0 2 2 2 2 0 1 1 2 1 2 2 0 1 0 0 1 1 0 2 2 0 1 0 0 0 2 2 0 0 0 0 1 1 1 1 0 1 1 0 1 0 0 0 0 1 1 0 1 2 2 0 2 0 2 2 0 0 1 0 0 1 1 2 1 1 0 1 0 0 0 0 0 1 0 0 0 0 2 1 2 2 0 2 1 1 0 1 0 1 2 0 0 0 2 0 2 1 1 1 0 2 2 2 0 1 0 0 0 0 0 0 0 1 1 0 2 0 0 0 0 0 1 1 1 2 0 0 0 0 0 1 0 0 1 0 2 2 0 2 0 1 1 1 0 0 0 1 1 1 0 0 0 0 0 1 1 2 2 1 1 1 1 0 0 0 1 0 1 0 1 0 0 1 0 0 0 2 2 0 0 1 1 0 1 0 1 1 1 2 0 1 1 1 0 0 2 0 1 0 0 0 0 0 0 0 0 0 0 0 1 2 2 1 0 0 2 2 2 0 0 0 1 1 1 1 0 0 0 0 0 0 0 0 0 0 0 1 1 0 0 0 1 1 0 0 1 1 0 2 0 1 2 0 2 0 0 2 2 0 2 1 1 2 0 0 1 0 2 1 1 0 0 0 0 0 1 1 0 0 1 1 1 0 0 2 1 1 2 0 1 1 0 1 0 2 2 1 2 0 1 0 0 1 2 1 1 1 0 0 0 1 1 1 1 1 2 0 0 0 1 0 1 0 1 1 1 1 1 0 1 0 0 2 2 2 2 0 2 0 0 1 1 0 0 0 0 2 1 0 0 1 0 1 1 1 0 0 0 0 0 1 1 1 0 0 0 0 2 0 0 0 1 1 1 1 0 2 1 0 0 1 0 1 0 1 0 0 0 0 2 1 0 1 0 1 0 0 1 1 1 1 2 0 2 0 0 2 1 1 0 0 1 1 2 0 2 2 0 2 0 0 1 0 0 0 0 1 1 0 1 1 2 0 1 0 1 0 1 1 0 2 2 2 2 2 1 1 0 0 0 0 0 0 0 2 2 1 0 0 1 0 0 0 1 1 1 0 1 0 0 1 1 2 1 0 1 1 0 0 1 0 0 0 0 0 0 0 1 0 0 1 0 1 1 2 2 2 2 0 1 1 0 1 0 1 0 0 2 0 1 0 1 1 0 0 0 1 2 1 2 0 0 0 0 1 0 1 1 1 1 0 0 0 0 0 0 1 1 0 0 1 1 0 1 1 1 0 0 0 2 2 1 1 0 0 0 0 1 1 2 2 1 1 0 0 1 0 0 0 0 0 0 0 0 1 1 1 0 1 0 0 2 2 1 1 0 0 0 0 0 0 0 0 0 0 0 0 0 0 1 1 0 0 0 0 0 2 0 0 2 0 1 1 0 0 0 1 0 0 2 0 1 0 0 2 1 1 1 1 0 0 2 0 0 0 2 2 2 2 2 2 0 1 1 0 0 0 1 1 1 2 1 1 2 1 0 1 1 1 1 1 0 1 0 1 0 1 0 0 2 0 0 1 0 2 0 0 1 2 2 1 1 0 1 0 0 2 0 0 1 1 0 0 0 1 2 2 0 1 0 0 0 0 0 1 0 1 0 1 1 0 0 2 0 1 1 1 2 0 0 1 0 1 1 1 1 0 0 0 1 0 0 0 0 0 2 2 0 1 2 1 0 2 0 1 2 0 0 0 0 0 1 1 1 1 0 0 0 1 0 2 0 2 0 2 1 2 2 1 0 1 0 1 1 0 0 1 2 0 2 0 0 1 1 0 0 2 0 2 2 1 1 1 1 2 0 2 0 0 0 2 0 2 0 0 1 1 0 2 0 0 0 0 0 0 0 0 0 0 0 1 0 0 2 2 1 0 1 0 0 0 0 0 0 0 2 0 0 1 1 1 2 0 0 0 0 1 0 2 0 2 1 1 2 1 2 0 0 0 0 0 0 0 0 0 1 0 2 0 2 0 0 0 0 2 2 2 2 1 1 0 1 1 1 0 1 0 2 0 0 2 1 1 0 1 2 1 0 0 0 0 0 0 1 0 1 1 0 0 0 0 0 0 0 1 1 1 0 0 0 0 1 0 1 0 1 0 0 1 1 1 0 0 0 1 0 0 1 1 1 0 2 1 1 0 0 0 0 0 1 1 2 0 0 1 1 1 1 1 0 1 0 1 1 1 0 2 1 0 0 0 1 0 0 0
90 0 1 1 0 0 0 1 0 1 1 0 0 1 1 0 0 1 1 0 0 1 1 1 1 1 1 1 1 0 1 0 0 1 1 1 2 1 0 0 1 0 1 1 0 1 0 0 0 0 0 1 2 2 0 1 0 0 0 0 1 2 0 0 0 1 0 0 0 1 1 1 2 0 2 2 2 0 1 0 0 1 0 0 1 0 0 0 1 2 0 0 2 0 0 0 0 0 0 1 1 0 0 0 2 0 2 1 0 2 0 0 1 1 2 2 2 0 0 0 1 1 2 1 1 1 1 0 0 0 2 1 0 0 0 0 0 0 0 2 2 0 0 0 0 0 0 0 2 2 0 0 0 1 0 0 0 0 0 0 0 0 1 1 0 0 0 1 0 2 0 0 1 1 2 2 1 0 0 0 0 0 0 2 2 2 2 1 0 0 0 1 1 0 0 0 1 0 0 1 0 0 0 0 0 0 2 0 1 0 0 0 0 0 2 2 0 0 0 1 1 1 1 0 0 1 1 1 0 0 0 0 0 0 0 0 0 2 2 1 0 1 1 1 1 0 0 0 2 0 0 0 0 0 0 0 0 0 0 0 0 0 0 0 0 0 1 1 0 0 0 1 1 1 0 0 0 0 1 0 0 0 0 2 1 0 1 1 0 2 0 1 1 0 2 0 2 1 0 1 1 0 2 0 0 0 1 1 0 0 0 1 1 1 1 0 1 0 1 0 0 1 1 0 1 0 1 1 1 1 2 2 0 1 0 0 0 1 1 0 0 0 1 0 0 0 1 0 1 1 1 0 0 1 0 0 1 0 0 2 2 2 1 0 1 1 0 1 1 1 0 0 1 1 0 0 0 0 0 0 2 0 0 0 1 1 0 1 1 1 0 0 0 0 2 0 1 2 0 0 0 0 0 2 0 0 0 0 2 0 0 2 0 0 1 0 1 0 0 1 0 1 0 2 1 1 1 0 0 0 0 0 0 2 0 0 0 1 1 1 2 0 1 0 1 1 1 0 2 0 0 0 1 2 2 1 2 0 0 1 1 0 0 1 0 0 0 0 2 0 0 0 1 1 2 0 2 0 0 1 1 0 2 2 1 2 0 1 1 0 1 1 0 1 1 0 0 0 0 1 1 1 1 1 1 2 2 0 0 0 0 1 0 0 0 2 0 1 1 1 1 2 0 1 0 1 1 0 1 1 0 0 0 0 0 0 1 1 1 1 2 2 0 1 1 1 2 2 2 0 2 2 1 1 1 1 1 1 0 1 1 0 1 0 0 1 0 0 0 0 1 2 1 0 0 0 2 2 2 1 1 0 0 0 2 0 0 1 1 1 0 2 0 0 1 0 0 1 1 2 1 0 0 2 0 2 2 0 0 1 0 0 0 0 0 0 0 0 0 0 0 0 0 0 0 0 0 2 0 0 0 0 0 0 0 0 2 1 2 2 0 0 0 1 1 0 0 0 2 0 0 1 1 1 0 0 0 1 1 0 0 0 2 1 1 2 0 2 0 2 0 1 0 1 0 2 0 1 1 1 0 2 0 2 2 1 2 0 0 1 1 1 0 0 2 0 2 0 0 1 0 1 0 0 2 2 2 1 1 0 1 0 0 1 0 0 0 2 1 1 0 1 0 2 0 2 0 2 2 1 0 0 0 2 0 1 0 0 0 1 0 1 1 1 2 0 0 1 0 0 0 0 1 0 0 0 2 0 1 0 0 0 2 1 0 0 2 2 0 1 0 0 2 1 0 0 0 0 0 2 0 0 0 0 0 1 0 2 2 2 1 0 1 1 1 0 0 1 0 1 0 0 0 1 2 0 1 1 0 0 0 0 1 0 1 1 2 1 1 1 1 1 0 2 0 0 0 2 0 2 0 0 2 0 0 2 0 1 1 0 0 0 0 0 0 0 1 0 0 0 2 2 1 0 1 0 0 0 1 0 1 0 0 0 0 1 0 0 2 0 0 0 0 1 0 2 0 1 0 1 2 2 1 0 0 0 1 0 0 0 0 2 0 0 2 1 2 0 0 0 0 1 1 1 2 1 0 2 0 2 0 0 0 0 0 1 0 0 2 0 1 0 1 1 2 0 0 1 0 0 0 0 1 2 0 0 0 0 1 1 0 0 2 1 0 0 0 2 1 0 2 0 1 1 0 0 1 1 0 0 0 0 1 0 1 1 1 0 2 0 1 0 0 0 0 0 1 0 0 1 1 0 1 1 0 1 1 0 0 0 0 0 0 2 0 0 0 1 2 0 1 1
91 0 1 1 0 1 0 1 1 0 1 0 0 2 2 0 1 1 1 1 2 0 0 1 1 2 2 2 2 0 2 1 1 1 1 0 1 2 0 1 2 2 0 0 1 1 1 0 0 0 0 0 0 0 2 1 1 0 0 1 0 2 0 0 0 1 0 0 0 1 1 1 2 1 1 2 2 0 0 0 0 1 0 0 2 0 0 0 2 2 0 0 1 0 1 0 0 0 0 2 0 0 1 0 2 1 2 2 0 2 1 1 1 1 1 1 1 0 1 0 2 0 1 2 1 1 1 1 2 2 1 0 0 0 0 0 0 0 0 1 0 0 0 0 0 0 0 1 1 1 1 1 1 0 0 0 0 0 0 0 0 0 1 1 1 1 0 0 1 0 1 1 0 1 1 0 0 0 0 0 0 1 1 1 1 0 0 2 0 0 0 1 2 2 2 0 2 0 0 0 0 0 0 1 1 0 1 0 1 0 0 0 1 1 0 2 0 0 1 1 0 0 2 0 0 0 0 1 0 0 0 0 1 1 1 0 1 2 2 1 0 1 1 2 2 0 0 0 2 0 0 0 0 0 0 0 1 1 1 0 0 0 0 1 1 0 0 0 2 0 0 2 0 2 0 0 0 1 2 0 1 0 1 2 2 0 2 1 0 2 0 0 1 1 2 1 1 1 0 0 0 1 2 0 1 0 0 2 0 0 0 0 2 2 0 0 0 1 1 0 0 2 0 0 2 0 1 0 1 0 1 0 0 0 0 0 0 2 0 0 0 0 1 0 0 0 0 0 1 1 0 0 0 0 0 1 0 1 0 2 2 2 1 0 1 1 0 1 1 0 1 1 1 1 0 1 0 1 0 0 1 0 0 0 0 1 0 0 0 0 0 0 0 0 1 1 1 1 1 1 1 1 0 1 0 0 1 0 1 0 0 1 1 0 0 0 1 1 0 0 0 1 1 0 1 1 1 1 1 0 1 0 0 1 1 1 0 0 0 0 1 1 2 1 0 1 0 0 2 0 0 1 1 1 1 1 1 2 0 1 1 1 0 0 0 1 0 1 1 0 0 0 1 1 1 0 1 0 0 2 1 2 0 0 2 1 0 0 0 0 0 1 0 0 1 0 1 0 0 2 2 1 2 0 0 0 2 1 0 0 0 0 0 0 1 1 2 0 1 1 1 2 1 2 1 1 0 0 0 1 1 0 0 0 1 0 0 0 0 0 0 1 0 2 2 1 1 0 0 0 0 0 0 1 1 1 1 0 0 0 0 0 2 0 0 2 0 0 0 0 1 1 1 0 0 0 1 2 2 0 2 0 0 0 0 0 0 1 1 0 0 1 1 0 0 0 0 0 0 0 0 2 1 2 0 2 2 1 2 2 1 0 0 1 0 1 0 0 1 0 1 0 0 1 1 0 1 1 0 0 0 0 1 2 0 1 2 1 2 2 2 0 0 1 0 0 2 0 1 0 0 1 1 1 0 0 0 0 2 1 1 0 1 0 0 1 1 2 0 1 1 0 0 1 0 2 1 0 0 1 0 0 0 1 2 2 0 0 0 1 1 1 0 1 0 0 2 0 0 0 0 0 0 0 0 1 1 2 0 0 1 0 0 1 2 1 1 0 2 2 0 0 0 1 1 2 0 1 0 0 0 2 0 2 0 0 1 0 0 0 0 1 1 1 1 0 0 1 0 1 1 1 0 0 0 1 0 0 1 0 0 1 2 0 0 0 1 0 0 0 0 0 2 0 0 0 0 0 2 0 2 2 0 0 0 2 0 1 1 2 0 1 1 1 1 0 0 0 0 1 1 0 1 2 1 0 1 0 0 1 1 0 1 0 0 0 0 1 1 1 1 1 2 2 0 0 0 2 0 2 0 0 2 0 0 2 0 0 0 0 0 0 0 0 0 0 0 0 0 1 2 1 0 0 2 0 0 0 0 0 0 0 0 0 0 2 1 0 0 0 2 2 1 0 0 1 0 2 0 1 2 1 1 0 0 0 0 0 0 0 0 2 1 0 2 0 2 0 0 1 1 1 1 1 1 2 0 2 0 2 0 0 0 0 1 1 0 1 1 1 0 1 2 2 2 0 2 1 1 0 1 1 0 2 0 0 0 1 0 1 0 0 0 1 1 0 1 0 1 0 2 1 1 0 1 0 1 2 0 1 0 1 2 0 2 2 2 0 1 0 0 0 1 0 1 0 0 0 0 0 0 0 1 1 0 0 1 0 1 0 1 0 0 1 1 0 1 0 1 0 2 2
92 1 1 2 0 0 0 2 1 0 1 0 0 1 1 0 0 1 0 2 2 0 1 1 1 1 1 1 1 2 2 1 1 2 0 0 1 2 1 1 1 1 0 0 0 0 2 0 1 0 0 0 1 2 0 0 0 1 0 1 1 1 1 0 0 0 2 0 0 0 0 1 1 0 0 2 2 0 1 0 1 1 2 2 0 0 0 1 1 1 1 0 1 2 1 0 0 2 1 1 1 0 2 0 2 0 2 2 0 2 1 1 1 2 1 1 2 0 0 0 2 0 1 1 0 0 0 2 2 2 1 0 0 0 0 0 0 0 0 2 1 0 0 0 0 1 1 0 0 0 0 2 0 0 0 2 0 1 0 0 0 0 1 2 2 2 0 1 0 2 0 1 1 1 1 0 0 0 0 0 0 0 1 2 2 1 2 0 0 0 0 0 2 2 2 0 1 0 0 1 0 0 0 1 1 0 1 0 0 0 0 0 2 0 0 2 2 1 0 0 1 1 2 0 0 1 1 0 0 0 0 0 1 1 0 1 0 1 2 1 1 0 2 2 2 0 0 0 2 0 0 0 0 1 1 0 0 0 0 2 0 0 0 0 0 0 1 0 1 0 0 2 1 2 0 0 0 2 2 0 2 0 2 2 2 0 2 0 1 2 0 1 1 1 2 1 1 0 0 0 0 0 2 0 2 0 1 2 2 0 0 2 2 0 2 0 2 2 1 1 0 2 2 1 2 0 1 0 1 0 2 2 0 1 0 0 0 0 2 2 1 1 2 0 0 0 0 0 1 1 0 1 0 1 0 0 1 1 1 0 1 1 1 0 1 0 0 1 1 0 0 0 0 2 0 0 0 0 1 0 1 1 0 1 0 0 0 0 0 1 0 1 0 2 2 0 1 1 0 0 0 0 0 2 0 2 0 0 0 0 0 0 0 1 0 0 1 0 1 0 0 1 0 1 1 1 1 1 2 1 1 0 0 1 0 0 0 1 0 0 2 0 2 1 1 2 0 0 2 0 0 1 0 2 2 0 2 2 1 1 1 0 1 1 0 1 0 1 1 0 1 0 2 1 0 0 0 0 0 0 1 2 1 0 2 0 0 1 1 0 2 0 0 0 1 0 0 1 1 1 1 1 2 0 0 1 2 0 0 2 0 0 0 0 0 0 0 0 1 1 1 2 1 1 1 0 1 0 1 1 0 0 0 1 0 0 2 0 2 2 1 1 0 1 1 1 1 1 2 1 0 1 1 2 0 1 0 0 1 0 0 1 1 1 1 0 0 1 1 1 0 0 0 0 0 0 0 2 2 0 0 0 0 0 0 0 2 0 0 0 0 1 1 0 0 0 0 1 1 0 0 2 0 2 0 2 2 0 0 0 0 0 1 2 1 1 1 0 0 0 1 0 0 0 1 0 2 1 0 0 0 0 1 2 0 1 1 1 2 2 1 1 0 1 0 0 1 0 1 0 0 2 1 1 0 0 0 1 2 1 1 0 2 1 1 2 0 2 0 0 1 0 0 0 0 1 2 0 1 1 0 1 1 2 1 2 1 1 0 0 2 1 0 1 0 0 1 0 0 1 0 1 0 0 1 2 2 2 0 0 1 0 0 2 0 0 1 1 1 1 0 0 1 2 1 1 2 2 2 2 2 2 1 1 0 2 1 1 0 1 0 1 1 1 1 0 0 1 0 1 1 1 1 0 0 1 0 0 0 0 0 0 2 1 0 0 1 2 0 0 1 0 2 0 0 0 0 0 0 2 1 0 0 0 1 2 1 2 2 2 0 0 2 2 1 0 0 1 0 1 1 0 1 2 1 0 1 0 1 1 2 1 1 0 0 0 1 0 1 1 1 1 2 2 0 0 0 1 0 2 1 1 2 0 0 1 0 0 0 0 0 0 0 0 0 0 0 0 0 0 1 1 0 0 2 0 1 1 0 0 0 0 0 0 0 2 1 0 2 0 0 0 0 0 0 1 0 0 0 0 2 2 2 0 0 0 1 0 0 0 0 1 1 0 1 0 1 0 0 1 0 0 1 1 1 1 1 2 1 1 1 0 1 0 1 1 0 0 2 0 2 0 0 0 1 0 1 1 0 0 0 0 0 2 0 0 0 1 0 0 0 1 0 1 0 0 0 0 0 0 2 0 0 0 1 0 1 2 1 1 1 0 1 0 1 1 1 0 0 0 0 0 0 0 1 0 0 0 0 0 0 0 1 1 0 0 1 0 0 0 0 0 0 1 2 0 1 0 0 0 1 1
93 0 2 0 0 0 0 1 1 0 1 1 0 0 0 0 0 2 2 1 1 1 0 0 2 0 0 2 2 0 2 0 1 2 0 0 0 1 0 2 0 1 0 0 0 0 0 0 0 0 0 0 2 2 0 2 1 0 1 0 0 0 0 1 0 2 0 0 0 0 0 1 1 0 0 1 1 0 1 0 0 1 1 2 2 1 1 1 2 2 0 1 2 1 0 0 0 1 0 2 0 0 1 0 2 0 2 1 0 2 0 0 0 0 1 1 1 0 1 0 1 0 2 1 1 1 1 1 2 1 1 0 0 0 0 0 0 0 0 0 1 0 0 0 0 0 0 0 0 0 0 1 0 0 1 0 0 2 0 0 0 0 2 2 2 2 1 2 0 2 0 0 0 2 0 1 0 1 1 1 1 2 1 2 1 0 1 1 0 0 0 1 2 1 1 0 1 0 0 2 0 0 0 0 0 0 2 0 1 0 0 0 0 0 1 2 1 1 2 0 1 1 2 0 0 0 0 0 0 0 0 0 0 0 0 0 0 2 2 2 0 0 1 1 2 1 1 1 2 0 0 1 0 0 0 0 1 0 0 0 0 0 0 1 2 1 0 2 2 0 0 1 2 2 0 0 0 1 1 0 0 1 0 1 0 1 1 2 1 2 0 0 2 0 2 0 1 0 0 0 0 0 2 0 1 0 1 2 2 1 0 2 2 1 1 0 2 0 0 0 1 2 1 0 2 0 2 1 1 1 1 1 1 1 0 0 0 1 1 1 1 1 1 0 0 0 0 0 2 2 0 0 1 0 1 1 1 1 0 0 0 0 0 0 0 0 0 1 1 0 1 1 1 2 1 0 0 0 0 0 1 2 0 0 1 0 0 0 0 0 1 1 0 0 2 0 1 0 0 0 0 0 0 2 1 0 0 1 0 0 0 0 0 0 2 0 0 1 1 0 0 1 1 1 2 2 1 0 2 2 0 0 0 0 0 0 1 0 0 0 2 0 2 1 1 1 0 1 1 0 0 0 2 2 2 2 2 1 1 2 2 0 0 1 0 0 0 0 2 0 0 0 2 0 1 1 0 0 0 1 1 1 0 0 1 1 0 0 0 0 0 1 1 1 0 0 0 0 0 1 1 1 1 1 0 0 1 0 1 0 1 2 0 0 2 0 0 0 0 0 0 2 0 1 0 0 1 0 1 2 0 0 0 0 1 1 2 1 2 2 1 2 0 1 1 0 2 0 0 0 0 0 1 2 0 1 0 0 0 1 1 0 0 1 1 0 1 0 0 0 1 1 0 0 0 0 0 1 1 1 1 0 1 0 0 0 1 1 0 0 0 2 0 0 0 0 0 0 0 0 0 1 1 1 0 1 1 0 0 0 2 2 0 0 0 0 0 0 0 0 1 0 0 0 0 0 1 1 0 0 0 0 1 1 0 0 2 2 2 1 2 1 0 1 0 0 2 0 2 1 0 1 0 1 0 0 0 1 2 0 0 0 1 0 2 2 0 2 0 0 2 0 0 1 0 1 1 0 1 1 0 1 0 2 2 2 2 0 0 0 2 0 0 0 1 0 2 0 0 1 0 1 0 1 1 2 1 2 0 0 2 0 1 1 0 0 0 2 1 0 0 1 1 1 1 2 0 0 0 0 0 2 1 2 0 2 0 1 1 1 0 1 0 0 1 0 0 1 0 0 0 0 2 0 0 1 0 0 1 0 0 1 2 2 0 0 2 1 0 2 0 0 1 0 0 1 0 0 0 2 0 0 0 0 0 0 0 2 2 2 0 0 1 2 1 1 0 1 0 2 2 0 2 2 0 0 2 1 0 1 1 0 1 0 1 1 1 0 2 2 2 2 1 2 0 0 0 0 0 2 2 2 0 2 1 1 0 0 0 0 0 0 0 0 0 0 0 0 0 0 2 2 0 0 2 0 0 1 0 0 0 1 0 0 0 1 0 0 0 0 0 0 0 1 0 1 0 1 2 2 2 2 2 1 1 1 1 1 1 0 1 1 2 2 2 1 2 0 0 0 0 2 0 0 2 2 0 2 0 2 0 1 0 0 0 2 0 2 2 1 0 1 2 1 1 0 1 2 1 0 0 1 1 1 0 0 0 1 0 0 0 0 2 2 2 0 0 1 0 0 1 0 0 0 2 0 1 1 0 0 0 0 0 1 0 2 2 0 0 0 0 0 0 0 0 1 2 0 2 0 0 0 0 0 1 1 1 0 1 0 0 0 1 2 1 1 0 0 1 0 1 1
94 1 1 2 0 0 0 2 0 1 1 0 0 2 2 0 0 0 0 1 1 1 0 0 2 1 1 1 2 1 2 0 1 1 1 0 2 1 0 0 1 0 0 0 0 0 0 0 0 1 1 0 1 1 0 1 1 1 0 0 1 1 0 1 0 1 0 0 0 1 1 2 2 0 1 2 2 0 0 1 0 1 0 0 1 0 0 1 2 2 1 1 1 1 0 0 0 1 0 2 1 0 1 0 2 0 2 1 1 1 0 2 0 0 0 0 0 0 1 0 1 0 2 2 1 1 1 1 1 1 1 0 0 0 0 0 0 0 0 0 0 0 1 0 1 0 0 0 0 0 0 1 0 0 0 0 0 0 0 0 0 0 0 2 0 1 0 0 0 0 1 1 0 2 2 1 0 0 0 0 0 1 0 2 1 1 1 1 0 0 0 1 1 0 1 0 1 0 0 0 0 0 0 1 1 0 1 0 1 0 1 0 1 0 1 2 1 2 2 2 0 0 2 0 0 0 0 0 0 0 0 0 0 0 0 0 0 2 2 2 0 0 1 2 2 0 0 0 2 0 0 0 1 1 1 0 0 0 0 0 0 0 1 1 1 0 0 0 1 0 0 1 0 2 0 0 0 1 2 0 1 1 0 2 2 0 2 1 1 1 1 1 1 0 2 0 2 0 0 1 0 0 1 1 1 0 0 2 1 0 0 1 2 2 1 0 2 1 0 1 0 1 0 0 2 0 1 0 0 1 2 2 0 1 0 0 0 1 1 0 0 0 1 0 0 0 0 0 2 0 0 0 0 0 0 2 0 1 0 0 0 0 2 0 0 0 0 2 2 0 0 0 2 0 0 1 0 0 2 0 1 1 0 1 1 0 0 0 0 1 1 1 1 0 2 0 2 1 0 0 0 0 0 2 0 0 1 0 2 0 0 2 2 0 0 1 0 0 0 1 0 1 0 0 1 1 1 0 0 0 0 0 0 2 0 0 0 1 0 0 0 2 1 1 0 0 0 0 1 0 0 0 1 1 0 0 0 1 0 1 1 0 0 1 0 1 0 1 1 0 0 0 2 0 2 1 1 0 0 0 1 1 1 1 2 1 0 1 0 0 1 0 1 1 0 0 0 1 1 2 1 1 2 0 0 0 2 1 0 0 0 0 0 0 1 0 1 0 1 1 1 1 0 2 1 0 1 0 1 1 1 0 0 0 1 0 1 1 1 1 1 1 0 1 1 2 1 0 0 0 0 0 1 2 0 1 0 1 0 0 0 0 0 0 0 1 1 1 0 0 0 2 0 0 0 0 0 2 2 0 1 0 0 0 0 0 0 2 1 1 0 1 2 0 1 0 1 0 0 0 0 2 0 1 0 2 1 0 1 2 0 0 0 2 0 1 0 0 0 0 1 0 0 1 1 0 1 1 0 0 0 0 0 1 0 0 2 0 2 2 1 1 0 1 1 0 1 1 1 0 1 1 2 0 0 0 1 0 1 0 0 0 2 0 0 1 2 2 0 0 0 2 1 0 0 1 1 1 1 1 1 1 0 0 1 1 0 0 0 0 1 0 1 1 2 0 2 0 0 1 1 1 0 1 1 2 1 1 1 0 1 0 0 2 0 1 1 1 1 1 1 0 0 2 0 2 0 2 1 1 0 1 0 2 0 0 0 0 0 1 1 1 1 1 2 0 1 0 0 0 0 0 1 0 0 0 2 0 1 0 0 1 2 0 0 0 2 2 1 0 1 0 2 0 2 0 0 0 0 2 1 0 1 1 1 2 1 2 1 2 1 1 2 2 1 0 1 0 0 1 1 0 1 1 0 0 2 0 1 0 1 0 2 0 1 0 0 0 2 2 2 1 0 2 0 0 0 1 0 2 1 1 2 0 0 2 0 0 0 0 1 1 0 1 1 1 1 0 0 1 2 1 1 0 1 1 0 0 0 0 1 0 0 0 0 0 1 0 1 0 0 0 0 0 0 2 0 1 1 1 2 2 2 0 0 0 1 1 0 0 0 1 1 0 1 0 1 0 0 1 0 1 1 1 1 1 1 2 1 1 0 0 0 1 1 1 0 1 0 0 0 0 1 1 1 0 0 0 1 0 2 0 1 1 0 0 0 1 0 1 0 1 2 2 2 1 0 1 1 0 2 1 1 1 0 1 1 0 0 0 0 0 1 0 1 1 1 0 1 0 0 0 0 0 2 1 2 0 1 0 0 0 0 2 0 1 1 0 0 0 0 0 0 1 0 1 0 0 1 0 1 0
95 0 1 2 0 0 0 2 0 1 1 0 1 1 0 0 0 1 1 1 1 1 1 0 2 0 0 2 2 0 2 0 1 1 1 0 1 1 0 0 0 0 0 0 0 0 0 0 0 0 0 0 1 1 0 1 0 0 0 0 2 2 0 0 0 0 1 0 1 1 0 2 2 0 1 1 0 0 1 0 1 2 1 1 1 0 0 0 1 1 0 0 1 2 0 0 0 1 0 2 0 0 0 0 2 1 2 1 1 1 0 1 0 1 0 0 1 0 0 0 2 0 2 1 1 1 1 1 1 1 1 0 0 0 0 0 0 1 1 0 1 1 0 0 0 0 0 0 0 0 0 0 0 0 0 0 0 0 0 0 1 1 1 2 0 1 0 0 1 0 1 0 1 1 0 1 0 1 0 1 1 1 0 0 0 0 0 2 1 0 0 0 1 1 1 1 1 1 0 0 0 1 0 2 1 1 1 0 1 0 1 0 2 0 2 2 2 0 1 0 1 1 2 0 0 1 1 0 0 0 0 0 0 0 0 0 0 2 2 1 0 1 1 2 2 0 0 0 2 0 0 0 0 0 0 1 1 0 0 0 0 0 0 2 2 0 0 0 1 1 0 2 1 2 0 0 0 0 1 0 0 0 1 2 2 1 1 1 1 2 0 1 1 0 2 1 2 0 0 1 0 0 2 0 0 0 0 2 0 0 1 2 1 1 1 0 1 1 0 0 1 1 1 0 2 0 1 0 1 0 2 0 0 1 0 0 0 1 0 2 1 1 2 0 1 0 0 0 0 1 0 1 0 1 0 1 1 0 0 2 2 2 0 1 0 0 0 2 2 0 1 1 1 1 1 0 0 0 1 0 1 0 0 0 1 1 0 0 0 0 1 1 0 0 2 0 0 0 0 0 0 0 0 2 0 0 2 1 0 0 0 0 0 1 1 0 0 0 1 0 0 0 0 0 0 0 0 2 2 0 2 1 0 2 0 0 0 1 0 0 1 2 1 1 1 1 1 1 2 1 1 0 1 2 2 1 2 1 1 0 1 0 0 0 0 1 0 0 2 0 0 0 1 1 2 1 1 0 0 0 1 2 0 0 2 1 0 2 2 0 2 0 1 1 0 0 0 0 1 2 0 0 2 0 1 1 2 0 0 1 0 1 0 0 2 0 0 0 0 0 0 2 1 1 1 0 1 1 1 2 0 1 1 1 1 0 1 2 2 2 1 1 0 1 1 1 0 1 1 0 1 1 1 2 0 2 0 0 0 1 0 0 0 1 1 1 0 0 0 0 2 2 2 0 0 0 1 2 2 0 0 0 1 0 0 0 1 1 1 0 0 1 0 0 0 0 0 0 0 0 0 1 2 0 0 0 0 0 0 1 0 0 1 0 0 0 0 0 1 0 0 0 0 0 0 0 1 1 0 0 0 1 0 0 0 1 2 1 1 0 1 0 0 0 0 0 2 0 2 1 0 1 1 0 0 0 0 1 2 0 0 0 1 0 0 0 0 1 1 0 1 1 0 0 0 2 0 0 0 0 0 0 0 1 1 1 1 0 0 0 2 1 0 0 1 0 1 0 0 2 1 1 0 0 0 2 2 2 0 0 2 0 0 1 0 1 0 1 0 0 0 0 0 1 1 2 0 0 0 0 0 1 0 2 0 0 1 0 0 0 0 1 0 0 1 1 0 0 0 0 0 0 0 0 0 0 2 0 1 0 0 1 1 0 1 1 2 2 0 2 1 0 2 1 0 0 0 0 1 1 2 1 1 1 1 2 1 1 1 2 0 1 1 2 2 1 0 0 0 0 0 0 0 1 2 0 1 0 0 2 2 0 1 1 1 2 2 0 2 2 2 2 1 1 0 0 0 2 0 2 1 1 2 0 0 1 0 0 0 0 0 0 0 0 1 1 0 0 0 0 1 0 0 0 2 0 0 1 0 0 0 0 1 0 0 1 1 0 1 1 1 0 0 0 0 2 1 2 1 1 2 1 2 2 2 1 0 0 0 0 0 2 0 0 2 0 2 0 0 0 0 1 2 1 2 1 1 1 0 2 0 0 0 0 0 2 0 0 2 0 0 0 1 1 0 0 1 1 0 0 1 0 0 0 1 0 0 1 0 0 0 1 1 1 0 0 0 0 0 0 2 1 1 1 0 0 1 2 0 0 0 2 1 0 0 2 2 0 0 0 0 0 0 0 0 0 0 0 0 0 0 0 1 1 0 1 0 1 0 2 0 0 0 1 0 0 0 0 0 0 2 2
96 1 1 1 0 0 0 0 0 0 0 1 1 1 0 0 0 1 0 2 1 1 0 1 1 0 0 2 2 0 2 2 1 1 1 1 1 2 0 1 0 0 1 1 0 1 1 0 0 0 0 0 1 1 1 0 0 2 0 0 1 1 1 0 0 0 1 0 0 1 1 1 2 0 2 2 2 0 2 0 1 2 0 0 2 0 0 0 2 2 0 0 2 2 1 0 0 1 0 1 1 0 0 0 2 2 0 1 1 1 0 1 2 2 2 2 2 0 1 0 2 0 2 1 1 1 1 0 0 0 0 0 0 0 0 0 0 0 0 2 1 0 0 0 0 0 0 0 1 1 0 0 0 0 0 0 0 0 0 0 2 1 2 0 0 1 0 0 1 1 0 0 0 1 1 0 0 2 2 2 2 2 1 2 1 0 1 1 0 0 0 1 2 2 2 0 2 0 0 0 1 0 0 0 0 0 1 0 1 0 1 0 0 0 2 2 1 1 0 1 1 1 2 0 1 2 1 1 0 0 0 0 0 1 1 0 1 2 2 2 0 0 2 2 2 0 0 0 2 0 0 0 0 0 0 1 0 1 0 1 0 0 0 1 1 0 1 0 2 0 0 1 0 2 0 0 0 1 1 0 1 1 0 1 2 1 1 0 0 2 0 1 0 0 2 1 1 0 0 1 0 0 2 0 2 1 0 2 1 0 0 1 1 0 2 0 2 0 1 0 0 2 2 2 2 0 0 0 1 0 2 2 0 1 0 0 1 1 1 1 0 1 1 0 1 1 1 0 1 1 0 1 1 0 1 0 0 1 0 0 0 1 2 0 2 1 0 2 2 0 1 1 1 2 1 0 0 0 1 0 1 0 0 0 0 0 0 0 0 0 0 1 1 0 1 1 0 0 1 1 1 1 0 2 0 0 2 1 0 0 0 1 0 0 1 0 1 1 0 0 0 1 1 0 1 1 2 0 2 0 0 1 1 0 1 1 0 1 0 0 2 0 2 1 1 2 0 0 0 2 2 0 2 2 2 2 2 0 1 1 1 0 0 1 0 1 0 1 2 1 1 1 2 1 1 0 1 1 1 0 0 2 0 0 2 0 0 1 1 0 1 1 0 2 0 0 0 0 1 2 1 1 1 1 0 0 2 0 0 2 0 0 0 1 0 1 0 0 1 2 2 2 0 1 0 0 1 0 0 0 2 0 0 0 1 0 2 0 1 1 0 1 0 1 2 1 1 2 2 0 1 1 0 2 0 0 0 0 0 0 0 0 0 0 0 0 1 0 0 0 1 1 2 0 0 0 2 1 1 2 0 0 0 0 1 1 2 1 1 0 0 1 1 1 1 0 1 0 0 1 0 1 0 1 1 2 0 0 2 2 1 0 0 0 0 1 1 0 0 1 1 1 0 0 0 1 1 1 0 0 0 0 0 1 0 1 2 1 2 2 0 1 0 1 0 0 1 0 1 0 0 1 1 1 0 0 0 0 1 0 0 0 0 0 0 0 1 2 1 0 1 0 0 1 1 2 0 1 0 0 1 0 0 1 2 1 1 0 0 1 0 1 0 1 0 0 1 0 0 0 0 0 0 0 1 2 2 0 0 1 1 0 0 1 1 1 1 2 2 2 0 0 0 2 1 2 0 0 0 0 0 1 0 2 0 0 0 0 0 0 0 0 0 0 1 0 0 0 0 0 0 0 0 0 0 0 1 0 1 0 0 1 2 0 0 0 1 2 0 2 0 0 2 1 0 0 0 1 0 2 1 0 0 0 0 1 0 2 1 2 1 1 0 0 0 0 0 1 0 1 1 0 0 2 2 0 1 0 2 0 1 0 0 1 0 2 1 2 1 1 0 1 2 2 0 0 0 1 0 2 0 0 2 0 0 1 1 0 1 0 0 1 0 0 0 0 0 0 1 1 0 0 1 0 1 0 1 0 0 1 0 0 1 0 0 2 0 0 1 0 0 0 0 1 0 2 0 1 1 1 2 2 2 0 0 0 1 1 0 0 0 1 0 0 2 0 2 0 0 0 0 1 2 1 2 0 2 2 1 1 1 0 0 0 1 2 0 1 2 1 0 1 1 1 2 0 1 1 0 1 0 0 0 1 1 0 0 1 0 0 0 0 2 1 0 0 0 0 0 0 2 0 2 0 1 0 0 1 0 1 1 1 0 0 2 0 0 0 2 0 0 0 0 1 0 1 1 0 0 0 0 0 0 0 1 1 1 1 0 0 0 0 0 2 1 0 0 0 2 0 2 2
97 0 1 1 0 0 0 2 0 0 0 1 0 0 0 0 0 0 0 0 0 0 1 1 1 1 1 1 1 2 2 0 0 1 2 0 2 1 1 0 1 0 1 1 0 1 0 0 0 2 2 0 1 1 1 1 0 1 0 1 1 2 1 0 0 0 0 0 0 1 1 1 1 0 1 2 2 1 1 0 0 2 0 1 2 0 0 0 0 2 0 0 0 2 2 0 0 1 0 2 1 0 0 1 2 0 2 0 2 0 0 2 2 2 2 2 2 1 1 0 1 1 2 1 1 1 1 0 2 1 1 1 0 0 0 0 1 0 0 0 1 0 1 0 0 0 0 0 1 1 0 0 0 1 1 1 0 0 0 0 0 0 1 2 1 2 0 2 0 1 0 1 1 1 1 0 0 2 0 2 1 1 1 2 1 0 2 1 0 0 0 0 2 1 1 0 1 0 0 0 0 0 0 1 1 0 1 0 1 0 1 0 1 0 2 2 1 1 2 2 0 0 2 0 1 1 0 1 0 0 0 0 0 0 0 0 1 2 2 2 0 0 2 1 1 0 0 0 2 0 0 1 0 0 0 0 1 0 0 0 0 0 0 1 2 0 0 0 2 2 1 1 0 1 0 0 0 1 2 0 1 0 0 2 2 0 2 1 1 1 1 0 0 0 1 0 1 0 0 2 0 0 2 0 1 1 0 2 1 0 0 1 2 2 1 1 2 2 0 0 1 1 1 1 0 0 1 0 1 0 2 2 0 0 0 0 0 1 1 1 0 0 2 0 1 0 1 2 2 0 2 0 0 0 0 2 0 1 0 0 0 0 1 0 1 0 0 2 2 0 0 0 0 2 1 0 0 2 0 0 2 0 0 0 1 0 0 1 1 0 0 0 1 0 1 1 0 1 1 1 1 1 0 1 0 1 0 1 0 0 0 0 0 0 1 0 1 0 0 0 0 1 0 1 1 1 1 2 1 1 0 0 2 0 2 0 0 0 0 1 0 1 2 0 2 2 1 1 2 0 0 1 0 2 1 0 1 1 2 0 0 0 0 0 0 2 0 1 1 0 0 0 2 0 0 0 2 0 0 0 0 2 2 0 0 0 2 2 1 0 1 0 0 1 1 0 0 0 0 1 1 1 2 0 0 0 2 0 0 1 0 1 0 1 1 1 0 2 0 2 2 2 1 1 1 1 1 1 0 2 0 1 0 1 2 0 1 1 1 1 1 1 0 1 2 1 1 1 2 0 0 0 0 1 1 1 1 1 0 0 0 0 1 0 0 1 0 0 0 0 1 1 1 0 0 0 0 2 2 2 0 0 0 0 0 0 0 1 0 0 0 0 1 0 1 1 0 0 0 0 0 2 1 2 0 2 2 0 2 1 1 0 1 1 1 1 1 0 0 1 0 1 0 1 1 0 0 2 0 0 0 0 0 2 0 0 2 2 2 2 1 1 0 1 1 0 1 1 0 0 0 2 1 0 0 0 0 0 1 1 0 1 0 1 1 1 2 2 1 1 0 0 0 0 1 2 0 2 0 0 2 0 0 0 0 1 1 0 1 0 1 0 0 0 0 0 0 0 0 1 0 1 0 0 1 2 2 1 1 0 1 0 1 1 1 1 0 0 1 1 0 0 0 2 0 2 0 2 1 0 0 1 0 2 0 0 0 0 0 0 0 0 1 1 2 0 0 0 0 0 0 0 0 0 0 0 0 0 2 0 0 0 2 1 0 1 1 1 0 1 0 0 2 0 0 1 0 0 0 1 1 0 0 0 1 2 1 2 2 2 1 1 1 1 0 0 0 1 0 1 1 0 1 1 1 1 1 0 0 0 1 1 1 0 1 1 1 1 0 1 1 1 1 1 0 0 0 1 0 1 0 0 1 0 0 1 0 0 1 0 0 1 0 0 0 0 0 0 0 1 1 1 1 0 1 0 0 0 1 0 0 0 1 0 0 1 1 1 1 0 0 0 1 0 0 1 0 0 2 2 2 2 2 0 0 0 0 2 1 0 0 1 1 0 1 0 1 0 0 1 0 1 1 1 1 1 0 1 0 1 0 0 1 0 2 1 0 0 1 2 0 2 2 1 1 0 2 2 1 0 1 1 0 2 0 0 0 0 0 0 0 2 2 1 0 0 1 0 0 1 2 0 1 1 0 0 0 2 0 0 0 1 2 0 2 1 1 0 0 0 0 0 0 0 0 1 1 0 2 0 0 0 1 1 0 0 1 1 0 1 0 0 0 1 1 0 0 0 0 0 1 0
98 0 1 1 0 0 0 2 1 1 1 0 0 0 0 0 0 1 0 1 1 0 0 0 2 1 1 0 1 1 0 0 1 1 1 0 2 2 0 0 1 0 0 0 0 1 0 0 0 0 1 0 2 2 0 0 0 1 0 0 0 1 0 1 0 0 0 0 0 0 0 0 1 0 1 2 2 0 0 0 0 1 0 0 1 0 0 0 1 2 0 0 1 2 0 0 0 2 0 2 2 0 0 0 2 1 1 1 0 2 0 0 1 1 1 1 1 0 1 0 2 0 2 2 2 2 2 1 2 1 1 2 0 0 0 0 0 0 1 1 2 0 0 0 0 0 1 0 0 1 1 2 0 0 1 1 1 1 0 0 0 0 0 2 1 2 1 1 1 1 0 0 0 1 1 1 0 0 0 0 0 1 0 2 1 1 1 2 1 0 0 1 2 2 2 0 2 0 0 0 0 0 0 2 2 0 0 1 1 0 0 0 1 0 2 2 0 2 1 1 1 1 2 0 0 0 0 1 0 0 0 0 0 0 0 0 0 2 2 1 0 0 2 2 2 0 0 0 2 0 0 0 0 0 0 0 1 0 0 0 0 0 0 2 2 0 0 0 2 0 0 2 1 2 0 0 0 1 1 0 1 0 2 2 2 0 2 2 1 2 0 1 1 0 2 0 1 1 0 1 0 1 2 0 1 0 1 1 1 0 0 1 1 1 1 0 2 1 1 1 0 2 1 1 1 0 1 0 1 1 2 1 1 1 0 0 0 2 1 1 1 1 2 0 0 0 1 0 1 1 0 0 1 0 1 1 0 0 0 1 1 1 2 0 2 0 1 2 2 1 1 1 1 2 1 0 0 1 0 0 0 2 1 1 1 0 0 0 0 1 0 1 0 1 2 0 2 2 0 0 0 0 0 2 2 0 0 1 0 1 0 0 0 0 2 0 0 0 1 0 0 0 1 1 1 2 1 1 2 1 1 0 1 1 1 0 0 2 0 1 1 0 1 1 1 2 0 0 1 0 0 0 0 0 0 0 0 0 1 0 0 0 0 1 0 0 0 0 2 0 0 0 2 0 0 0 0 0 0 0 0 2 2 1 0 0 1 1 0 1 0 0 1 2 2 0 0 1 1 0 0 0 1 2 0 0 1 0 0 1 0 0 0 1 0 1 0 0 1 1 1 2 0 1 0 2 0 1 1 2 0 1 0 1 1 0 0 0 2 2 1 1 0 2 2 1 1 0 0 0 0 0 0 2 1 0 0 1 0 1 1 0 0 0 0 0 0 0 0 0 1 0 0 0 0 0 1 2 2 1 1 0 1 0 0 0 0 1 1 1 0 0 0 0 0 0 0 1 2 2 0 0 0 2 0 2 1 0 1 0 0 0 1 2 1 1 1 0 0 0 1 0 0 0 0 0 2 2 0 0 1 1 0 2 0 0 2 0 1 1 0 0 0 1 0 0 1 0 0 0 0 1 1 1 0 0 0 1 1 0 0 0 1 0 1 1 1 2 1 1 0 1 0 1 0 2 1 1 0 0 1 0 0 0 0 0 0 0 0 0 1 0 0 0 0 0 2 0 0 0 0 1 0 0 1 1 2 1 0 0 1 1 0 0 1 1 0 2 2 2 0 0 0 2 0 1 1 0 0 0 0 0 0 2 0 0 1 0 0 0 0 0 0 0 0 0 0 1 0 1 1 1 0 0 0 0 2 0 1 0 0 1 2 1 0 0 2 0 0 0 0 0 1 0 1 1 1 0 0 1 0 0 1 1 1 2 1 2 2 1 0 0 1 1 1 0 0 0 0 0 0 0 0 1 2 1 1 0 0 1 1 1 2 0 2 2 2 1 2 2 1 2 0 2 0 1 0 1 0 2 1 1 2 0 0 2 0 0 0 0 0 0 0 0 0 0 1 0 0 0 1 1 0 0 2 0 0 0 0 0 2 0 1 0 0 1 0 0 0 0 0 0 0 1 0 1 0 0 2 2 2 2 2 0 0 0 0 1 0 0 0 1 1 0 1 0 1 0 0 0 0 2 1 1 1 1 0 1 1 1 1 0 0 1 1 1 0 1 1 0 0 0 2 1 1 0 0 1 0 0 0 0 0 1 0 0 0 2 0 0 0 1 1 2 2 0 0 0 0 0 2 1 1 0 1 0 0 2 0 1 0 0 0 0 0 1 1 0 0 0 0 0 0 0 0 0 1 0 0 0 0 0 1 1 0 0 2 1 0 1 0 0 0 1 1 0 1 0 2 0 2 1
99 0 1 2 0 0 1 2 0 0 0 0 0 2 2 0 1 2 2 0 0 2 0 1 1 0 0 2 2 0 1 0 0 1 1 0 2 1 0 1 1 0 0 0 0 1 1 0 0 0 0 0 2 2 0 1 0 1 1 0 1 2 0 0 0 0 0 0 1 1 0 1 2 0 1 1 2 0 1 1 0 2 1 1 1 1 1 1 2 2 0 1 0 1 0 0 0 1 0 2 2 0 1 0 2 0 2 1 1 1 1 2 0 0 0 0 0 0 1 0 2 0 2 1 0 0 0 0 1 1 1 0 0 0 0 0 0 0 0 0 0 0 1 0 0 0 0 0 1 1 0 0 0 0 0 0 0 1 0 0 0 0 1 2 0 1 0 1 0 1 1 1 0 1 0 0 0 1 1 1 1 1 0 2 2 2 0 1 0 0 1 1 2 1 2 0 2 0 0 0 0 0 0 1 1 0 1 0 0 0 1 0 1 0 0 2 1 0 0 0 2 2 2 0 0 1 1 1 1 0 0 0 0 0 1 0 0 2 2 1 0 1 0 0 0 0 0 0 2 0 0 1 0 1 1 1 1 2 1 0 0 0 0 0 0 0 0 1 2 2 0 0 1 2 0 0 0 1 1 0 1 1 1 2 1 0 1 2 1 2 0 0 2 0 2 0 2 1 0 2 0 0 2 0 1 0 0 1 1 0 0 2 2 2 2 1 2 1 1 0 1 1 2 0 2 0 1 0 2 0 2 2 0 2 0 0 1 1 1 0 0 1 1 0 0 0 0 1 1 1 1 0 0 0 0 1 0 0 0 1 1 1 2 0 2 2 0 1 1 0 1 1 0 2 1 0 0 1 0 1 2 1 0 0 0 0 0 0 0 1 0 0 0 0 1 1 0 2 0 0 0 1 0 2 0 1 1 1 0 0 0 0 0 0 1 0 0 0 0 1 0 0 0 1 0 0 0 0 2 2 0 1 0 2 0 0 0 1 0 0 0 2 2 0 0 0 0 0 1 0 0 0 1 2 2 1 2 2 1 0 0 0 2 0 0 0 0 2 0 0 0 0 1 1 1 0 0 0 0 0 0 1 1 0 1 0 1 1 0 0 0 0 0 0 0 0 0 0 0 1 1 1 1 1 0 0 2 0 0 1 0 1 0 1 0 1 0 0 1 2 2 1 1 1 0 0 0 0 1 1 1 0 0 0 0 1 2 1 1 2 0 2 0 1 2 1 1 0 0 0 0 0 0 1 1 2 1 1 0 0 0 1 0 0 0 0 2 1 1 0 0 0 1 0 0 0 1 1 1 2 0 0 1 0 0 0 0 0 0 0 0 1 0 2 1 0 1 0 0 0 0 1 2 2 0 2 0 0 1 0 0 0 0 0 0 0 0 0 0 0 2 0 0 1 1 0 1 1 0 0 0 0 1 2 0 1 2 0 2 2 2 0 0 0 1 0 1 1 1 0 1 1 1 1 1 1 0 0 1 0 0 0 2 1 1 1 1 2 0 0 1 0 0 1 0 1 1 1 2 2 1 1 1 2 1 2 1 1 0 0 1 1 1 0 1 0 1 1 0 1 0 1 0 0 0 0 0 2 0 0 1 0 0 1 0 1 0 1 1 1 0 0 0 2 0 2 1 1 1 1 0 2 0 2 0 0 0 1 1 1 0 1 0 0 0 0 0 2 0 1 0 1 1 0 0 0 1 0 0 0 0 2 2 0 0 0 2 1 0 1 0 0 1 0 0 0 0 0 0 2 1 1 2 2 2 2 2 1 1 2 1 1 0 1 1 1 0 1 0 2 1 0 1 1 1 0 1 0 0 0 2 2 0 2 0 2 2 0 1 2 2 1 1 2 0 0 0 1 0 2 0 0 2 0 0 1 0 1 2 2 2 2 0 0 0 0 0 1 0 0 2 2 0 0 2 0 0 0 0 1 0 0 0 0 0 1 1 0 1 0 0 0 0 1 0 1 0 1 1 0 0 0 2 0 0 0 0 1 0 0 0 2 0 1 1 0 1 0 0 0 0 2 2 2 2 1 1 1 1 1 1 0 0 0 0 2 0 1 2 0 0 0 1 1 0 1 1 1 1 0 1 0 0 2 0 0 0 0 1 1 0 1 0 2 2 0 0 0 1 0 2 1 1 0 0 0 0 2 0 0 0 2 1 0 1 0 0 0 1 0 0 0 0 0 0 0 1 0 1 0 0 0 2 2 0 0 2 1 0 1 0 0 0 1 0 0 0 0 1 0 1 2
100 0 1 1 0 0 0 2 1 0 1 0 0 1 1 0 0 2 0 1 1 0 0 0 2 0 0 2 2 1 2 1 1 1 1 0 2 2 0 1 1 0 0 0 0 0 0 1 1 0 0 0 1 1 1 1 0 0 1 1 1 2 0 1 0 1 0 0 0 1 1 1 1 1 1 2 2 0 1 1 1 2 0 0 1 0 0 0 1 1 0 0 0 1 1 0 0 2 0 2 1 0 1 0 2 0 2 2 0 1 0 1 1 2 1 1 2 0 1 0 2 0 2 2 1 1 1 0 0 0 1 0 0 0 1 0 1 0 1 0 1 0 1 0 0 1 0 0 0 0 0 1 0 0 1 0 0 1 0 1 1 0 2 2 1 2 0 1 0 1 1 1 0 2 1 0 0 2 1 2 2 2 0 2 1 1 0 0 0 0 0 0 1 1 1 0 0 0 0 0 0 0 0 1 1 0 1 0 2 0 0 0 1 0 2 2 0 2 1 1 0 0 2 0 0 1 1 0 0 0 0 0 0 1 1 1 0 2 2 1 0 1 1 0 0 0 0 0 2 0 0 0 0 1 0 0 0 1 1 1 1 1 0 0 0 0 0 0 0 0 0 2 1 2 0 0 0 2 2 0 2 0 1 2 2 0 2 2 0 1 1 1 0 1 1 1 1 1 0 2 0 0 2 0 2 0 0 2 0 0 1 2 2 2 1 0 1 0 0 2 0 2 2 1 1 0 1 0 1 0 1 1 0 1 0 0 0 1 0 2 1 1 1 0 0 0 0 1 2 1 1 0 1 0 1 1 0 0 0 2 2 2 1 0 1 0 0 2 2 1 1 1 2 1 1 1 0 1 0 1 2 2 0 0 1 1 0 1 1 0 0 0 1 0 0 2 0 0 0 0 0 0 0 2 1 0 1 1 0 0 2 0 1 0 1 1 0 1 0 0 0 2 0 0 0 0 0 0 2 1 1 0 0 1 0 0 0 0 0 2 2 1 1 2 0 2 0 0 1 0 0 0 1 2 2 1 2 1 1 1 1 0 0 0 0 2 1 0 2 0 1 1 1 1 1 0 1 0 0 1 2 0 1 0 2 0 0 2 2 0 2 0 0 1 0 0 0 1 1 1 1 0 0 2 0 0 1 0 0 0 0 1 0 1 0 2 0 1 0 1 1 2 1 1 0 1 0 2 0 2 0 1 0 0 0 0 1 1 1 1 1 0 0 0 1 1 0 2 2 0 1 1 1 2 1 1 0 0 1 0 0 1 0 1 1 0 0 1 1 0 0 0 2 0 1 0 2 2 2 1 1 0 0 0 1 1 1 1 1 0 0 0 0 1 2 0 1 1 1 1 1 1 0 2 0 2 2 0 0 0 1 1 0 1 0 1 0 0 0 0 0 0 0 1 1 1 1 2 0 0 0 0 0 2 0 1 2 0 2 2 2 1 0 0 2 0 1 0 1 0 1 1 1 1 0 0 0 0 1 0 0 0 0 1 2 2 1 2 0 1 1 0 0 0 1 1 1 0 1 1 0 1 0 0 1 1 0 0 0 1 0 1 0 0 0 0 1 0 0 2 1 1 0 0 2 2 2 1 0 1 1 0 0 2 0 1 1 2 1 1 0 0 1 1 1 2 0 2 2 2 1 2 0 1 0 1 1 0 0 1 0 0 1 1 1 1 0 1 0 2 1 1 0 0 0 0 0 0 1 0 0 1 2 1 0 0 2 2 0 0 1 0 1 0 0 1 1 0 1 0 2 2 0 0 0 2 0 2 1 2 0 1 2 2 2 0 0 1 0 2 2 0 2 2 0 1 0 0 1 1 2 0 2 0 1 1 2 1 2 2 1 2 0 1 0 0 0 1 0 2 1 1 2 0 0 1 0 0 0 0 0 0 0 0 0 0 0 1 0 1 1 1 0 0 2 0 0 0 0 0 0 0 1 0 1 1 0 0 2 0 0 0 0 0 0 2 0 0 1 1 1 1 2 1 1 1 0 1 1 1 1 2 1 0 2 0 2 0 0 0 0 2 2 2 2 1 2 2 1 1 0 0 0 0 0 1 0 1 2 1 0 1 2 1 2 0 1 0 1 0 1 0 0 1 0 0 0 0 0 0 0 0 0 0 0 0 0 0 1 1 1 0 2 0 0 0 0 2 0 0 0 0 2 0 1 1 1 0 1 0 0 0 0 0 0 2 2 0 2 1 0 0 0 0 0 0 0 0 0 0 1 1 0 2 1 0 0 0 2 0 0 0
101 1 1 1 1 1 2 1 0 1 1 0 1 0 0 0 0 1 0 2 1 1 0 0 2 1 1 2 2 1 2 0 0 2 2 0 2 0 0 0 2 0 1 1 0 1 0 0 1 0 0 0 0 1 0 0 0 0 0 0 2 2 0 1 1 0 1 0 0 0 0 1 1 0 0 2 2 0 2 0 2 2 1 1 0 0 0 0 0 2 0 0 1 1 0 0 0 1 0 1 0 0 0 1 2 1 1 1 1 1 1 2 0 1 1 1 1 0 0 0 1 0 2 2 2 2 1 1 2 1 2 0 0 0 1 0 1 0 0 0 0 0 1 0 1 0 0 0 1 1 0 1 0 0 0 0 0 1 0 0 1 1 1 2 0 2 0 0 2 0 0 0 0 2 1 1 0 0 0 0 0 0 1 2 2 1 2 1 1 1 1 1 1 1 1 0 1 0 0 0 0 0 0 1 1 0 1 0 1 0 1 0 0 0 0 1 1 0 1 2 0 0 1 0 0 0 0 1 0 0 0 0 0 0 0 0 0 1 2 2 0 0 1 1 2 1 1 0 2 0 0 1 1 0 1 0 1 0 0 0 0 0 0 1 1 0 0 0 2 1 0 0 0 2 0 0 1 1 2 0 1 1 0 1 2 2 0 2 1 1 1 1 1 0 2 1 2 1 0 2 1 0 1 1 0 0 1 2 1 0 0 1 1 2 1 0 1 0 0 1 1 2 1 0 2 0 1 1 0 1 0 0 1 1 0 1 0 1 1 1 0 1 1 0 0 0 0 0 1 1 0 0 1 0 1 0 0 0 0 1 1 1 2 0 2 1 0 1 1 0 0 0 1 2 2 0 0 1 0 0 1 1 0 1 0 1 0 0 0 1 0 1 1 0 2 0 2 0 1 1 0 1 0 2 1 0 0 1 0 0 0 0 0 0 2 0 0 0 0 0 0 2 0 1 1 0 0 1 0 0 0 1 1 1 1 0 0 2 0 0 2 0 1 1 1 2 1 0 1 0 0 0 1 2 1 1 1 1 0 1 1 0 1 1 0 1 0 2 2 2 1 1 1 2 1 0 1 0 0 0 0 2 2 0 1 0 1 0 0 0 1 1 1 2 0 0 1 1 1 2 1 1 2 1 0 0 1 0 1 0 1 0 0 0 2 0 0 0 1 2 2 1 0 1 1 0 1 0 1 1 0 0 0 0 1 0 1 1 1 1 1 1 0 1 1 2 2 1 1 0 0 0 0 2 0 0 0 1 0 1 1 0 1 0 0 0 0 2 2 2 0 0 1 0 0 0 1 1 1 2 0 0 0 0 0 0 0 1 0 0 0 0 1 0 0 0 0 0 0 0 0 2 1 1 0 1 1 0 1 1 0 0 1 0 0 0 0 0 0 1 0 1 0 1 1 1 0 1 0 0 0 0 0 2 0 0 2 0 2 2 1 1 0 1 1 0 1 0 1 0 1 1 1 1 1 1 0 1 1 0 0 0 1 1 1 2 2 1 1 0 1 1 0 0 0 1 1 0 0 0 0 0 0 2 2 2 1 0 0 0 2 0 0 0 0 0 1 0 0 0 0 1 0 0 0 1 1 2 0 0 0 0 0 2 0 2 1 1 1 1 1 0 0 2 0 2 0 1 1 1 1 2 0 2 0 1 1 1 0 1 0 0 1 1 1 0 0 1 0 1 1 1 1 1 1 1 0 0 1 0 0 0 2 1 0 0 1 2 0 2 2 0 1 0 1 0 0 0 2 0 2 2 0 0 0 2 0 1 1 2 1 1 2 2 1 0 1 1 0 1 1 0 1 2 0 1 1 0 1 0 2 1 1 1 0 1 1 0 1 1 1 1 0 2 0 0 0 2 0 2 0 0 1 0 0 0 0 0 0 0 0 0 0 0 0 0 0 0 1 0 1 1 0 0 2 0 0 2 0 0 0 0 0 0 0 1 0 0 1 0 0 0 0 0 0 1 0 2 0 0 1 0 2 0 0 0 2 2 0 0 0 0 1 0 2 1 1 0 0 0 0 2 2 2 2 1 1 2 0 2 0 0 1 0 2 0 0 2 2 1 0 1 2 1 2 0 1 1 0 1 0 0 1 1 0 0 1 1 0 0 1 0 2 2 2 0 0 0 1 0 1 0 2 0 0 0 0 1 0 0 0 1 0 0 2 0 0 0 0 0 0 0 0 0 0 1 1 0 0 0 0 0 1 1 0 1 1 0 0 0 0 0 0 0 0 0 0 0 2 0 2 2
102 0 2 1 0 0 0 1 0 2 2 0 0 1 1 0 0 1 0 1 1 0 0 0 2 0 0 2 2 0 2 1 1 1 2 1 2 2 1 1 0 0 0 0 1 1 0 0 0 0 0 0 1 1 0 0 0 0 0 1 0 1 0 0 0 1 0 1 0 1 0 2 0 0 0 2 2 1 2 0 1 2 0 0 1 0 0 0 1 2 0 0 0 1 2 0 0 1 0 1 0 0 0 0 2 0 1 2 0 1 0 1 0 1 0 1 1 0 1 0 1 1 2 1 0 0 0 1 1 1 0 1 0 0 0 0 0 0 1 0 2 0 0 0 0 0 0 0 0 0 0 0 0 0 1 1 0 1 0 0 1 0 2 2 1 2 0 1 0 0 1 0 0 1 1 0 0 0 0 0 0 0 1 2 1 0 0 1 0 0 0 1 2 2 2 0 2 1 0 0 0 1 0 2 1 1 1 0 2 0 0 0 2 1 1 2 1 1 0 0 1 1 2 0 0 1 1 2 0 0 0 0 0 0 0 0 0 1 2 1 1 0 2 2 2 0 0 0 2 0 0 0 0 0 0 0 2 1 1 0 0 0 0 1 1 0 0 0 2 2 0 1 1 2 0 0 0 1 2 0 1 0 1 1 1 1 1 2 1 2 0 1 2 0 2 0 1 1 0 2 0 1 2 0 1 0 0 1 1 0 0 1 2 1 1 0 1 1 0 1 0 1 1 0 2 0 2 0 1 0 0 0 0 1 0 0 0 1 1 0 0 0 1 0 0 0 1 0 0 0 1 0 0 1 0 0 1 2 0 0 0 0 2 0 2 1 0 2 2 0 0 0 2 2 2 0 0 1 0 1 2 1 0 0 1 0 0 0 0 1 0 1 0 0 2 0 1 0 2 2 1 2 0 1 0 0 0 0 0 1 0 1 0 0 1 0 1 1 0 0 0 2 0 0 2 2 1 1 1 0 0 0 0 2 2 2 0 0 0 0 1 1 0 0 1 1 0 0 1 0 0 1 0 1 0 0 0 0 0 0 1 0 0 1 0 0 0 2 2 1 1 0 1 1 1 0 1 0 0 1 0 2 1 1 2 2 0 1 1 1 1 0 1 1 0 0 0 0 0 2 2 1 2 0 0 1 2 0 0 1 0 1 0 1 1 1 0 1 1 2 2 2 0 0 0 0 2 0 0 0 0 2 0 1 1 0 1 1 2 2 1 1 0 2 2 2 1 1 2 1 0 1 0 2 0 0 0 0 0 1 1 0 1 0 0 1 1 0 0 0 0 0 0 0 0 0 0 2 2 2 0 0 0 0 1 0 0 1 1 1 1 0 2 0 2 0 0 0 0 0 0 2 0 2 0 2 1 0 1 1 2 2 1 2 1 1 1 0 0 0 1 0 0 0 0 0 2 1 0 0 1 0 0 1 0 0 2 2 2 1 1 1 0 1 0 0 1 0 1 0 0 2 0 2 0 0 0 0 1 1 0 1 1 0 0 1 0 1 1 0 0 2 0 1 0 1 1 0 1 2 0 2 0 1 1 0 2 0 0 1 0 1 0 0 2 0 2 0 0 1 0 2 0 0 0 1 1 2 0 0 0 0 0 0 1 1 0 2 1 1 0 0 0 2 0 0 0 0 0 0 0 0 0 2 0 0 1 0 0 0 0 1 0 0 1 0 1 0 0 0 0 0 1 0 0 0 0 0 0 1 0 2 2 0 0 1 1 1 0 2 1 0 2 0 0 0 0 0 0 2 1 0 2 2 1 2 1 2 2 2 1 0 1 2 1 1 0 1 0 2 2 0 0 1 2 0 2 1 0 1 1 0 0 1 0 2 1 0 2 2 2 2 0 2 0 0 0 1 0 1 0 0 1 0 0 2 0 0 0 0 0 0 0 0 1 1 0 0 0 0 2 2 1 0 1 0 0 0 0 1 0 0 0 0 1 1 0 1 1 0 0 0 2 0 0 1 0 0 0 2 1 2 2 0 1 1 0 2 1 0 0 1 1 0 2 0 2 0 1 0 0 1 2 1 2 1 0 1 0 2 0 0 0 0 0 1 0 0 2 1 0 1 2 2 0 0 1 1 0 1 0 0 0 1 1 0 0 1 0 0 0 1 1 1 1 0 1 0 0 0 1 0 0 0 1 1 2 2 0 0 0 0 1 0 1 1 1 0 1 0 0 0 0 0 1 1 1 0 0 0 0 0 0 0 0 0 0 2 0 1 0 0 0 2 0 0 0 0 1 0 1 0
103 1 1 1 0 0 0 2 0 1 1 0 0 0 0 0 0 2 0 1 1 1 0 1 1 0 0 2 1 1 2 0 1 1 0 0 1 2 0 0 1 0 0 0 0 0 0 0 0 0 0 0 0 1 1 0 0 0 1 0 1 1 0 0 0 0 0 0 1 2 1 2 2 0 1 1 2 1 1 0 0 1 1 2 1 0 0 0 1 1 0 0 1 2 0 0 0 1 0 1 0 0 0 0 2 2 2 2 0 1 0 1 0 1 0 0 1 0 1 0 1 1 2 2 2 2 2 1 1 1 0 1 0 0 2 1 1 0 1 1 1 0 0 0 0 0 0 0 0 0 0 1 0 0 0 1 1 0 2 2 2 0 1 2 0 1 0 1 1 1 0 0 1 1 0 2 1 0 0 0 0 0 0 1 1 1 1 2 0 0 0 1 2 2 2 0 2 0 0 1 0 0 0 1 1 0 1 0 2 0 1 0 0 0 1 2 1 0 1 0 0 0 1 1 1 1 1 1 0 0 1 1 0 0 0 0 0 2 2 1 0 1 2 1 1 0 0 1 1 1 0 0 0 0 1 0 0 0 0 0 0 0 0 2 1 0 0 1 2 2 1 0 0 1 0 0 1 1 2 0 0 0 0 1 1 0 1 2 1 2 0 0 2 0 2 0 2 1 0 1 0 1 2 0 0 0 0 2 1 0 0 2 2 1 1 0 2 1 1 1 0 2 2 2 0 0 1 0 2 0 2 2 0 1 0 0 1 2 0 0 0 0 2 0 0 0 0 2 0 2 0 0 1 0 1 0 1 1 0 0 0 0 1 0 0 2 0 1 1 0 1 1 1 1 0 1 0 0 1 0 1 1 0 0 0 0 0 1 1 0 0 0 0 1 1 1 0 0 0 1 0 1 0 2 1 0 0 0 0 0 0 0 1 0 1 0 0 1 0 1 0 1 0 1 1 1 1 2 2 0 2 0 0 2 0 0 0 1 0 0 1 2 2 0 2 2 0 0 1 0 0 0 1 1 1 1 1 1 1 1 1 0 1 0 0 1 0 2 2 1 2 2 2 0 0 0 0 0 0 0 0 2 1 0 1 0 1 2 0 0 0 0 0 1 0 0 0 0 0 2 2 2 1 1 0 0 1 0 0 1 0 1 0 0 1 1 0 1 0 1 1 2 2 2 2 0 0 0 1 1 1 0 1 0 0 0 2 1 1 1 1 1 0 1 2 1 1 1 2 1 0 1 0 2 0 0 0 0 0 0 0 0 0 0 0 0 1 2 2 2 0 2 2 0 0 0 2 2 2 1 1 0 0 0 0 0 0 2 2 2 1 0 1 1 1 0 0 1 1 0 0 2 2 0 0 0 0 0 0 0 0 0 0 0 0 0 0 0 0 0 0 0 0 1 1 0 1 1 0 0 0 0 0 2 0 1 2 0 1 1 0 0 0 1 1 0 1 0 1 0 0 1 1 1 0 0 0 0 2 0 0 0 1 2 2 2 1 2 0 2 0 1 0 0 0 2 0 0 0 0 1 0 0 1 2 1 1 1 0 0 1 1 0 0 0 0 2 0 0 1 0 1 0 0 1 2 2 0 1 1 0 0 0 2 0 0 1 1 0 0 0 0 0 2 0 1 0 0 0 0 0 0 1 1 0 2 1 2 0 1 0 0 0 0 0 1 0 0 0 0 0 0 1 0 0 0 0 0 0 0 0 1 2 2 0 0 2 2 0 0 1 0 1 1 2 0 0 1 0 2 2 1 1 1 0 1 0 2 1 2 0 1 1 2 2 1 0 1 0 1 1 0 0 2 2 0 1 0 1 0 2 1 2 0 1 1 1 0 2 2 2 2 2 2 1 0 0 1 1 2 1 0 2 1 0 2 0 0 0 0 0 0 0 0 0 0 0 0 0 0 2 2 1 0 1 0 1 0 0 1 0 0 0 0 0 1 1 0 1 0 0 0 0 1 0 1 0 2 0 0 1 1 1 0 0 0 0 1 0 0 0 1 1 0 2 0 2 0 1 2 2 0 2 2 2 2 0 2 1 1 1 0 2 0 2 1 0 1 1 0 0 0 2 2 1 0 1 2 2 0 2 0 0 2 0 0 0 1 0 0 0 0 1 2 2 0 0 0 1 0 2 0 1 0 1 0 1 1 1 1 1 0 0 0 0 1 1 0 1 0 0 0 0 0 0 0 0 0 0 0 0 0 0 0 1 1 1 0 0 0 1 0 0 2 2 0 1 0 0 0 1 1
104 0 2 0 0 0 0 1 0 2 2 0 0 1 1 0 0 2 2 1 1 1 0 0 2 0 0 2 2 0 2 1 0 0 2 2 2 1 0 1 1 0 1 1 0 0 0 0 0 0 0 0 1 1 1 1 0 1 0 1 1 1 0 1 0 1 0 0 0 0 0 2 1 0 1 2 2 0 2 0 1 2 0 0 2 0 1 0 0 2 0 0 0 1 1 0 0 1 0 2 0 0 1 0 2 0 2 1 1 1 0 2 1 2 1 1 2 0 2 0 1 0 2 1 1 1 1 1 2 1 1 0 0 0 1 1 0 0 0 1 1 0 0 0 0 0 1 0 0 0 0 1 0 0 0 0 0 0 0 0 1 1 2 2 2 2 0 0 2 0 0 0 0 2 1 2 0 0 0 0 0 2 0 1 1 1 1 2 2 1 1 1 2 1 1 0 1 1 0 2 0 0 0 2 2 0 0 1 2 1 0 1 1 0 2 2 0 1 0 0 1 1 1 0 0 2 2 1 1 1 1 2 0 0 0 0 0 2 2 2 0 0 1 2 2 0 0 1 1 1 0 0 0 0 0 1 0 1 1 0 0 0 0 0 1 1 0 0 2 1 0 0 1 2 0 0 1 1 2 0 0 0 0 1 1 1 1 1 1 2 0 1 1 0 2 1 1 1 1 2 0 0 0 2 0 0 0 2 0 0 0 1 1 2 1 0 2 1 0 0 1 1 1 1 1 0 0 0 0 0 1 1 1 1 0 0 0 2 0 0 0 0 1 0 0 0 0 0 1 2 0 0 1 0 1 1 0 1 0 0 0 0 1 0 0 0 0 1 1 0 0 0 0 2 0 1 0 0 1 0 2 0 0 0 1 1 0 0 0 0 0 1 0 0 2 0 1 0 1 1 1 1 0 1 0 0 1 1 0 0 1 0 0 0 0 0 2 0 0 0 1 1 0 1 1 1 1 0 2 0 0 1 1 1 1 0 0 0 0 1 2 1 2 1 0 1 0 0 1 1 1 0 1 2 2 1 2 1 1 0 0 0 1 1 0 1 0 2 2 2 2 2 2 0 1 1 0 0 0 0 1 0 1 0 1 0 1 0 0 1 1 0 0 1 0 0 0 1 1 0 0 0 2 0 0 0 2 0 0 1 0 0 0 2 0 2 0 0 0 1 1 1 1 2 0 0 0 1 0 2 0 1 0 0 0 0 1 1 2 2 1 2 0 2 2 0 2 1 2 0 1 1 0 1 1 1 1 0 1 0 0 0 1 0 0 1 1 1 1 1 1 1 0 0 0 0 0 1 1 1 0 0 1 0 0 0 1 1 1 0 0 1 0 0 0 1 0 0 0 0 0 2 1 2 0 2 2 1 2 2 1 1 0 0 1 1 1 0 0 0 0 0 0 0 0 0 2 2 0 0 1 1 0 1 0 1 2 0 2 1 1 2 0 2 0 0 1 0 2 0 1 1 1 1 0 0 0 1 1 1 0 1 0 0 0 1 1 2 0 0 1 1 0 1 0 2 0 1 0 0 1 1 1 1 1 1 0 1 0 0 2 1 0 1 2 0 2 1 1 1 0 1 0 0 0 2 2 1 0 1 1 0 0 2 0 1 0 2 1 1 1 1 0 2 0 0 0 1 1 1 1 1 1 2 0 1 1 0 0 0 0 0 0 0 1 0 0 0 0 0 0 0 1 0 0 1 0 1 1 1 1 0 2 2 0 0 2 0 0 1 0 0 1 2 2 0 0 0 0 2 0 0 0 0 1 2 1 1 0 2 0 2 1 1 1 0 1 1 0 1 1 0 1 2 0 1 1 0 0 2 2 0 0 0 0 2 0 0 1 1 0 1 1 1 0 0 0 2 0 2 0 0 2 0 0 1 0 0 0 0 0 0 0 0 0 0 0 0 0 1 1 1 1 0 1 0 0 1 0 0 0 0 0 0 0 1 1 1 2 0 0 0 0 0 0 2 0 1 1 1 1 1 2 2 2 1 0 0 0 0 0 1 0 0 2 0 2 0 0 2 1 0 1 1 1 1 0 1 1 0 1 0 0 1 1 1 0 2 2 0 0 0 2 1 2 1 2 1 0 1 0 0 1 1 0 0 0 1 1 1 0 0 2 2 0 1 0 0 1 0 2 1 0 1 1 0 2 2 0 1 0 0 2 0 1 1 1 0 1 0 0 0 0 0 1 1 2 0 0 0 0 0 2 2 0 0 1 2 0 1 1 1 0 0 0 0 1 0 1 0 1 2
105 0 2 0 0 0 0 1 0 2 2 0 0 1 1 0 1 2 1 1 1 0 0 0 2 0 0 2 2 0 2 1 1 2 1 0 2 0 0 1 0 0 1 0 0 1 0 1 0 0 0 0 1 2 1 0 1 0 1 1 0 1 0 0 0 2 0 0 0 0 0 1 2 0 1 1 1 0 1 0 0 1 0 0 1 0 0 1 1 1 0 0 1 1 0 0 0 2 0 2 1 0 1 0 2 1 2 0 2 0 0 1 1 1 2 2 2 0 0 0 2 0 2 2 2 2 2 1 2 1 2 0 0 0 1 1 0 0 0 2 2 0 0 0 0 0 1 0 1 1 1 2 1 1 0 0 0 1 0 0 1 1 1 2 2 2 0 1 0 0 0 0 0 2 1 1 1 1 1 1 1 1 0 2 2 2 1 2 2 2 2 2 1 0 0 1 2 0 0 0 0 2 1 1 1 0 2 0 0 0 0 0 1 1 1 2 0 0 1 1 1 1 2 0 0 1 1 0 0 0 0 0 0 0 0 0 1 2 2 1 0 1 2 1 1 0 0 0 2 0 0 0 0 0 0 0 0 0 0 0 0 0 0 0 0 0 0 0 2 2 0 1 0 2 0 0 1 0 0 1 1 1 0 1 1 1 0 1 0 2 0 0 0 2 2 1 2 1 0 2 1 0 2 0 1 0 0 1 1 0 0 1 1 2 0 0 1 1 1 1 0 2 1 1 1 0 1 0 0 1 2 2 0 1 0 0 0 1 1 0 0 1 1 0 0 0 0 0 0 0 0 0 0 0 0 0 0 1 0 2 2 2 2 0 2 0 0 2 2 0 0 0 0 2 1 0 0 1 1 1 1 1 0 0 1 0 0 1 1 0 0 1 1 0 2 1 0 0 1 1 1 1 0 2 0 0 1 1 0 0 0 1 1 0 0 0 1 0 1 0 0 1 1 0 0 1 2 0 1 1 1 0 0 2 0 0 0 1 0 0 0 2 2 0 2 2 0 0 1 0 0 1 0 1 0 0 1 2 1 2 0 0 0 1 0 2 1 2 2 2 1 1 1 1 2 2 0 0 0 0 0 2 2 0 0 0 1 0 0 1 0 1 0 2 1 0 1 1 1 2 1 1 2 0 0 0 2 0 0 0 0 1 0 1 0 2 0 1 0 1 1 2 0 1 0 1 1 2 0 2 0 2 0 1 0 0 2 0 1 1 0 1 0 1 2 2 0 0 0 0 0 0 0 1 1 1 0 0 0 0 0 0 1 0 0 1 0 1 1 0 1 1 1 0 0 0 2 1 1 2 0 0 0 0 1 1 2 0 0 0 0 1 0 0 0 0 0 0 0 1 0 1 1 1 0 1 1 0 2 1 1 0 0 0 0 0 0 0 1 0 1 0 0 0 0 0 1 2 0 0 0 1 0 1 0 0 2 0 1 1 1 1 1 1 1 0 2 0 1 0 0 1 1 0 0 0 0 0 1 1 1 0 1 1 1 1 2 2 1 0 0 2 1 0 0 2 0 1 0 0 1 1 1 0 2 1 1 1 0 0 1 0 1 0 0 0 2 0 0 1 0 1 0 0 2 2 2 2 0 0 1 0 0 1 0 0 0 2 0 0 0 0 0 2 0 2 0 1 1 1 0 0 0 2 0 0 1 1 0 1 0 0 1 1 1 0 0 1 0 1 1 1 1 0 0 1 0 0 0 0 0 0 2 1 0 0 1 1 0 2 1 0 1 0 1 0 0 0 0 2 0 0 0 0 0 2 0 2 1 2 1 1 1 2 1 1 0 1 0 1 1 0 1 1 1 0 1 0 0 2 2 0 1 0 1 2 1 0 1 2 1 1 1 2 0 0 0 2 0 2 0 0 1 1 0 2 0 0 0 0 0 1 0 0 0 0 0 1 0 1 1 1 0 0 2 0 0 0 1 0 0 0 0 1 0 1 2 0 0 0 0 0 0 1 0 2 1 1 1 1 1 1 2 0 0 0 1 2 0 0 0 2 1 1 2 0 2 0 0 0 0 1 1 1 1 1 1 1 0 2 0 0 0 1 1 1 0 2 2 1 0 1 2 1 1 0 2 0 0 1 0 0 0 2 0 0 0 1 0 0 0 0 0 1 0 1 0 0 1 0 2 1 0 1 1 0 1 2 0 0 0 1 2 0 1 1 2 0 1 0 0 0 0 0 1 0 1 0 1 0 0 0 0 0 0 1 1 0 1 0 1 0 1 2 2 0 0 0 2 0 1 1
106 0 2 1 0 0 0 2 0 0 0 0 0 0 0 0 0 2 1 1 1 0 0 0 2 0 0 2 2 0 1 1 2 2 0 0 1 1 0 0 1 0 0 0 0 1 0 0 0 0 0 0 0 0 2 0 0 0 0 0 1 1 0 2 0 1 0 0 0 0 0 2 1 0 1 2 2 0 1 0 0 1 0 0 1 0 0 0 1 2 0 0 0 1 0 0 0 2 0 1 0 0 0 0 2 0 2 2 0 2 1 1 0 1 1 1 2 0 1 0 1 0 2 1 1 1 1 1 2 1 2 0 0 0 0 0 0 0 0 0 0 0 0 0 0 0 1 0 1 1 1 2 0 1 1 1 0 2 0 0 1 0 2 2 1 1 1 0 0 0 1 1 0 2 1 0 0 1 1 1 1 1 0 2 1 1 1 1 1 0 0 0 2 2 2 0 1 0 0 1 0 1 0 0 0 0 2 0 0 0 1 0 2 0 1 2 1 0 2 1 0 0 2 0 0 0 0 0 0 0 0 1 0 0 0 0 0 1 2 1 0 0 2 1 1 1 1 0 1 1 1 1 1 0 0 0 0 1 1 0 0 0 0 2 1 0 0 0 1 0 0 1 2 2 0 0 1 0 1 0 0 1 0 2 2 1 2 2 1 2 0 0 1 0 2 1 2 1 0 1 0 0 2 0 0 0 1 2 1 0 0 1 1 1 2 1 2 0 0 0 0 1 0 0 1 0 1 0 0 0 2 1 0 0 0 0 0 2 0 2 0 1 2 0 1 0 0 1 1 0 1 1 0 1 0 0 1 1 0 2 2 1 1 0 1 0 0 2 2 1 0 0 1 2 1 0 0 0 1 0 2 1 0 0 1 1 0 0 0 0 0 1 0 0 2 0 0 1 1 1 1 1 0 2 0 1 1 1 0 0 1 1 0 0 0 0 2 0 0 0 0 1 2 0 0 0 1 0 0 0 0 0 0 2 1 1 0 2 0 0 1 1 0 2 0 2 0 0 2 0 0 1 2 2 2 2 2 1 2 1 1 0 0 0 0 2 0 2 1 1 1 1 2 0 1 0 1 0 0 1 0 1 1 0 1 0 1 0 0 0 0 2 2 2 0 0 0 0 0 2 2 2 2 1 1 1 2 0 1 0 1 1 0 0 0 1 0 0 2 1 1 2 1 2 1 0 0 0 1 1 0 0 0 0 0 1 2 1 1 1 2 1 0 1 2 1 1 1 1 0 1 1 0 2 0 0 0 0 1 0 0 1 0 0 0 0 0 1 1 1 0 1 0 0 0 0 0 1 1 1 0 0 0 0 0 0 1 1 1 0 0 0 1 0 1 0 1 0 0 0 0 1 0 1 0 2 1 0 2 2 0 0 0 1 1 1 1 0 0 0 0 0 0 0 0 1 1 2 0 0 0 0 0 2 0 0 2 2 1 1 1 0 0 1 0 0 2 0 1 0 0 1 1 0 0 0 0 1 1 0 0 0 1 1 1 2 0 2 0 1 0 1 1 0 0 2 0 1 1 1 1 0 0 1 2 1 1 0 0 0 2 0 0 0 0 0 2 0 0 1 0 1 0 0 0 1 1 2 0 0 0 0 0 1 0 1 0 1 1 1 0 1 0 1 1 2 1 1 1 1 0 1 0 2 0 1 0 2 0 2 0 2 1 1 1 0 0 0 0 0 0 0 1 0 0 0 0 0 0 0 0 2 2 1 0 1 2 2 0 2 0 0 2 1 0 0 0 0 1 1 1 1 0 0 0 1 0 2 1 2 0 1 2 2 2 0 0 1 0 2 1 0 2 1 0 1 1 0 0 2 2 2 1 1 1 2 2 0 2 2 2 2 1 1 0 0 0 1 0 1 0 0 2 0 0 2 0 0 0 0 0 0 0 0 0 0 0 0 1 0 1 1 0 0 2 0 0 0 0 0 0 0 2 0 0 2 0 0 2 0 0 0 0 1 0 2 0 0 1 1 0 0 2 0 0 0 0 2 0 1 1 2 0 0 2 0 2 0 0 0 0 2 0 0 1 1 0 1 0 2 0 0 0 1 1 1 0 1 2 1 0 1 1 1 1 0 0 0 1 0 2 0 0 2 0 0 0 1 0 0 0 0 2 1 0 0 1 0 2 0 2 0 1 0 1 0 1 2 0 0 0 0 1 0 2 0 0 1 2 0 0 0 0 0 1 0 1 0 1 0 0 0 2 2 0 1 2 1 0 1 0 0 0 2 1 0 1 0 0 0 0 0
107 0 2 0 0 0 0 2 0 2 2 0 0 1 0 0 0 1 0 0 0 1 0 0 2 0 0 1 1 2 2 1 0 1 2 0 2 1 0 0 1 0 0 0 0 0 0 0 0 1 1 0 1 1 1 0 0 0 0 2 0 1 0 0 0 1 0 0 0 0 0 0 1 1 1 2 2 0 1 0 1 1 0 0 2 0 0 0 1 2 0 0 1 1 0 0 0 1 0 2 1 0 0 0 2 0 2 2 0 2 1 1 0 2 1 1 2 0 2 0 0 0 1 1 0 0 0 1 1 1 1 0 0 0 0 0 0 0 0 1 0 0 0 0 0 0 0 1 1 1 1 1 0 0 0 0 0 0 1 0 2 0 1 1 0 1 0 1 1 1 0 0 1 1 1 0 0 0 0 0 0 0 0 2 2 2 2 0 0 0 0 0 2 1 1 1 1 0 0 0 0 1 0 2 1 1 1 0 0 0 0 0 1 0 1 2 2 2 1 1 0 0 1 0 1 0 0 2 0 1 0 0 1 2 1 1 1 1 2 1 0 0 2 1 1 0 0 0 2 0 0 0 0 0 0 1 1 1 0 0 0 0 0 0 0 0 1 2 1 1 1 0 0 1 0 0 0 2 2 0 1 0 1 1 2 1 0 1 1 1 1 1 1 0 2 0 1 1 0 0 0 0 1 1 0 1 0 0 2 0 0 1 2 2 1 0 0 0 0 0 0 2 1 1 2 0 0 0 1 1 2 1 0 0 0 0 0 0 2 0 0 0 1 0 0 0 1 0 0 1 2 0 1 0 1 1 0 2 0 1 1 1 1 0 0 1 0 0 0 0 0 0 0 2 1 1 0 1 0 0 1 2 0 0 1 0 0 0 0 1 1 0 0 0 2 0 0 1 0 0 0 0 0 2 0 2 0 1 1 0 0 2 1 0 1 1 0 1 0 0 1 1 0 0 1 2 2 0 2 0 0 0 0 2 1 1 0 0 0 0 0 1 1 1 2 2 1 0 1 0 0 0 0 0 0 0 0 0 1 0 0 0 1 0 1 1 0 1 1 0 0 0 1 1 0 0 0 0 0 0 0 2 2 1 1 1 1 0 0 0 0 2 0 0 0 0 0 0 0 2 1 1 1 0 0 0 2 1 0 1 0 0 0 1 0 1 0 0 0 2 2 0 1 2 1 1 0 2 0 2 0 1 0 0 1 0 1 0 0 0 1 2 0 1 1 1 1 0 0 0 0 0 2 0 2 2 2 1 0 1 1 0 1 0 0 1 1 0 0 0 1 1 0 0 0 0 0 2 2 2 0 1 1 0 0 0 1 1 1 0 0 1 1 0 0 1 0 0 0 1 0 1 1 2 0 2 2 0 2 2 0 0 0 0 0 0 0 0 0 0 1 0 0 0 0 0 2 0 0 0 0 0 1 0 0 0 2 0 2 2 0 1 0 2 0 0 1 0 2 0 1 2 1 1 0 0 0 0 2 0 0 0 2 1 1 2 2 2 0 1 0 1 0 0 0 1 2 1 2 2 1 1 0 2 2 2 1 1 0 0 1 0 1 0 0 0 0 0 0 1 0 1 0 0 0 1 1 1 0 1 0 0 1 1 0 1 2 1 1 1 0 0 0 1 1 1 0 1 1 1 0 0 0 2 0 0 1 0 0 1 0 1 0 0 0 0 0 2 0 0 0 0 0 0 0 0 0 0 2 0 0 0 2 2 0 1 2 2 0 0 1 0 2 0 0 0 0 0 1 1 1 1 1 1 0 1 0 2 1 2 0 1 1 1 1 0 0 0 1 1 1 0 0 1 1 0 1 0 0 2 2 0 0 2 0 2 2 0 2 2 2 2 0 1 0 0 0 2 0 2 1 1 1 1 0 2 0 0 0 0 1 1 0 0 0 0 0 0 0 0 1 1 2 0 0 0 1 0 0 0 0 0 0 0 0 1 1 2 2 0 0 0 0 1 0 1 0 1 1 2 2 2 2 0 1 1 0 2 0 0 0 1 0 0 2 0 2 0 0 1 0 1 1 1 1 2 0 0 0 1 0 0 0 0 0 2 0 1 1 0 0 0 2 1 1 0 1 1 1 1 1 0 1 2 0 0 0 0 0 0 0 1 2 0 0 0 0 0 1 0 2 0 1 0 0 1 1 2 0 0 0 0 1 0 1 1 1 0 1 0 1 0 1 1 0 0 0 0 2 0 0 0 0 0 0 0 0 0 0 1 0 0 0 1 1 0 0 0 0 0 1 1
108 1 2 1 0 0 0 1 0 0 0 1 0 2 2 0 0 1 0 1 1 0 1 0 2 0 0 1 1 2 2 0 1 1 2 1 2 2 0 1 1 0 0 0 0 1 0 0 0 0 0 0 1 1 0 0 0 0 1 1 1 1 1 1 0 0 0 0 0 0 0 1 2 1 2 2 2 0 0 2 0 2 1 1 1 0 0 0 2 2 0 0 0 1 0 1 0 1 0 1 1 0 1 0 2 0 2 1 1 1 1 2 0 0 0 2 1 0 1 0 1 0 2 2 1 1 1 1 2 1 1 0 1 0 0 0 1 0 0 1 2 0 1 1 0 1 0 0 0 0 0 0 0 0 0 1 0 1 0 0 2 2 2 1 1 1 1 1 1 1 0 0 1 2 1 1 1 1 1 1 1 0 0 2 2 2 2 2 1 1 1 2 0 0 1 0 1 0 0 0 0 1 1 2 2 0 1 0 0 0 0 0 1 0 1 2 0 0 0 0 2 2 2 0 0 1 1 2 1 0 0 0 0 0 1 1 1 2 2 1 0 0 1 2 2 0 0 0 1 0 0 0 0 0 0 0 1 0 0 0 0 0 0 2 2 0 1 0 2 1 2 1 1 2 0 0 0 0 2 0 0 1 0 1 0 0 1 2 0 2 0 0 1 1 2 1 1 1 1 1 0 0 2 0 0 1 0 2 1 0 0 1 1 2 0 0 1 0 0 0 1 1 1 2 0 0 1 0 1 1 2 0 1 2 0 0 0 1 1 0 1 1 2 0 0 0 1 0 1 0 0 0 1 0 1 0 0 1 0 1 1 2 2 0 2 1 0 2 2 0 0 0 1 2 1 0 0 0 2 0 0 2 0 0 0 0 0 0 0 1 0 0 2 0 2 0 1 0 1 1 1 1 0 1 0 1 0 0 1 0 0 1 2 0 0 2 0 0 1 1 0 0 0 1 0 0 0 1 2 1 0 1 0 2 1 1 0 1 0 0 2 1 1 0 1 1 0 1 2 0 0 0 1 2 1 1 1 2 1 1 2 1 0 1 0 1 0 1 2 1 1 1 0 2 2 2 1 0 0 0 1 1 0 0 2 0 0 2 1 0 1 0 0 0 1 0 0 0 1 2 1 1 1 1 0 0 1 0 0 0 0 0 0 1 0 2 1 1 0 1 1 2 0 2 1 0 0 0 0 0 1 0 0 1 1 0 2 1 2 2 1 2 0 2 2 1 0 1 2 0 0 0 1 1 1 1 2 0 1 0 0 0 0 1 2 0 0 2 2 2 0 0 0 0 0 0 0 0 0 2 0 0 1 0 0 0 1 2 1 0 0 2 0 0 0 0 0 0 0 0 0 2 0 2 0 2 2 0 1 1 1 1 1 2 1 2 1 0 0 0 1 0 0 0 0 1 1 1 0 0 0 1 1 2 0 1 2 0 2 0 2 0 0 1 1 0 0 0 1 0 0 2 2 0 0 0 0 0 2 1 1 0 1 1 1 1 1 2 0 1 1 0 0 0 0 1 2 0 1 2 0 1 1 2 2 1 2 1 0 0 1 0 0 2 0 0 2 1 0 1 0 1 0 0 2 2 2 1 0 0 0 0 0 2 0 0 0 2 1 1 0 0 1 2 1 1 0 0 0 0 0 0 0 2 0 0 0 1 0 2 1 2 0 0 0 2 0 0 0 0 0 0 1 0 0 0 2 0 0 0 0 0 2 1 0 0 2 1 0 2 0 0 2 0 0 1 0 0 2 0 2 1 1 1 2 2 1 0 1 2 0 2 2 2 1 0 1 0 0 1 1 0 1 2 1 1 1 0 0 2 2 1 1 0 1 2 1 0 2 2 2 2 1 1 0 0 0 1 0 1 0 0 1 0 0 1 0 0 0 0 0 0 1 1 0 0 1 0 0 0 1 1 1 0 1 0 0 0 0 0 0 0 0 1 0 0 0 1 2 1 1 0 0 0 0 1 0 2 0 0 1 0 2 0 0 0 1 2 1 0 1 2 0 0 2 0 2 0 0 0 0 2 2 1 2 1 0 0 0 1 0 0 0 1 1 1 0 2 1 0 0 0 2 1 2 0 0 2 1 0 0 1 0 2 0 0 0 1 0 0 0 1 1 2 1 0 1 1 1 0 2 0 1 0 1 0 0 2 0 0 0 0 1 0 2 0 0 0 2 0 1 0 1 0 0 2 2 0 0 0 0 0 1 1 0 0 1 1 0 0 0 0 0 2 2 0 1 0 2 0 1 1
109 0 1 2 0 0 0 2 0 1 1 0 0 0 0 0 0 0 0 2 2 0 0 0 2 0 0 2 0 1 1 0 1 1 1 0 2 2 0 2 0 0 0 0 0 0 0 1 1 0 0 0 1 1 1 1 0 1 0 1 1 2 0 2 0 0 1 0 0 0 0 1 2 0 0 1 1 0 2 0 1 2 2 2 0 0 0 0 1 1 0 0 0 1 0 1 0 0 0 1 0 0 0 0 2 1 2 0 1 1 0 1 0 1 0 0 1 1 2 0 1 0 1 1 0 0 0 1 2 2 1 0 0 0 0 0 0 0 1 1 1 0 0 0 0 0 0 0 0 0 0 1 0 0 0 0 0 1 0 0 0 0 1 1 2 2 1 0 2 0 1 0 0 2 2 0 0 0 0 0 0 0 2 2 2 0 0 2 1 0 0 1 2 0 1 1 2 0 0 0 0 0 1 0 0 0 1 0 0 0 0 0 2 0 1 2 0 0 1 0 0 0 1 0 1 1 1 1 1 1 1 1 0 0 0 0 0 2 2 1 0 1 2 1 2 0 0 0 2 0 0 0 0 0 0 0 0 0 0 0 0 0 0 1 2 0 0 0 2 1 0 1 1 2 0 0 2 1 1 0 0 1 0 0 1 1 1 1 1 2 0 2 2 0 2 0 2 1 0 1 0 0 2 0 2 0 0 1 1 0 0 2 1 2 1 0 2 0 1 0 1 2 0 0 2 0 1 0 2 1 2 2 0 1 0 0 0 1 0 1 1 2 2 0 0 0 0 0 0 1 0 1 1 1 1 0 2 1 0 2 2 2 1 0 1 0 0 1 1 0 0 0 2 1 1 0 0 1 1 1 2 0 0 2 0 0 0 0 0 0 0 1 0 1 2 0 2 1 0 1 1 2 0 2 1 0 1 1 0 1 0 0 2 0 0 1 0 0 0 0 0 1 0 1 1 0 0 1 2 1 1 0 0 1 1 1 0 1 0 0 2 0 1 0 2 2 0 0 1 0 0 0 0 0 0 0 0 1 1 0 0 0 0 1 0 1 0 1 2 1 1 1 2 1 0 0 0 0 0 0 0 1 0 0 2 0 0 0 0 0 1 1 0 1 1 0 1 0 0 2 2 2 1 0 0 0 2 0 0 1 0 0 0 0 2 0 0 1 1 2 2 2 0 1 1 0 1 1 1 2 0 1 1 0 0 0 2 1 2 2 1 2 0 2 2 1 0 0 0 0 0 0 0 2 0 0 0 1 0 0 0 0 0 0 0 0 0 1 1 1 0 0 0 0 0 0 0 2 1 1 0 0 0 0 0 0 1 1 1 1 1 0 2 0 1 0 1 0 0 0 0 2 0 2 0 2 2 0 1 1 1 0 1 2 1 1 2 0 0 0 1 0 0 0 0 0 1 2 0 0 0 0 0 1 0 0 2 1 2 2 0 0 0 0 2 0 1 0 1 0 0 2 1 0 0 0 0 1 1 0 0 0 1 1 1 2 2 2 0 1 0 1 0 1 0 2 0 1 2 2 1 1 2 1 1 1 1 1 1 0 2 1 0 1 0 0 1 1 0 1 1 0 0 0 0 0 2 1 0 0 0 0 0 2 0 0 0 2 2 2 0 0 0 2 0 0 0 1 0 0 0 1 0 2 0 0 0 0 0 0 0 0 1 1 2 0 1 0 0 1 1 1 1 0 0 1 0 0 2 0 0 0 2 2 0 1 2 1 0 0 0 1 1 2 2 0 0 0 0 2 1 0 0 0 0 0 0 2 2 2 0 0 0 0 0 0 1 0 0 1 1 0 0 2 2 0 0 0 0 2 2 0 1 0 0 0 0 1 1 1 1 2 2 2 0 0 0 2 0 2 0 0 1 0 0 1 0 0 0 0 0 0 0 0 1 1 0 0 0 0 2 2 2 0 0 0 1 2 0 0 0 0 0 0 0 1 0 0 1 0 0 0 0 0 0 2 0 1 1 1 1 1 1 0 0 0 1 0 0 0 0 1 1 0 1 0 1 0 0 0 0 2 1 1 2 1 1 1 0 2 0 0 0 1 1 1 0 1 2 1 0 1 2 2 0 0 1 0 1 0 0 0 0 1 0 0 0 0 1 1 0 1 2 2 2 0 1 0 0 1 2 0 0 0 0 1 1 2 1 1 1 1 2 0 1 1 1 0 0 0 0 0 0 1 1 1 1 0 0 0 0 0 1 1 0 0 1 1 0 1 0 0 0 1 0 0 0 0 0 0 1 1
110 0 2 0 0 1 0 2 0 2 2 0 1 2 1 0 0 0 0 1 1 1 0 1 1 1 1 2 2 0 1 0 2 1 2 0 2 0 0 0 2 0 0 0 0 0 2 1 0 0 0 0 0 0 2 1 0 0 0 0 0 1 0 0 0 1 0 0 0 1 1 2 1 0 0 2 2 0 0 1 0 1 0 0 1 0 0 1 2 2 0 1 0 1 1 0 1 1 0 1 1 1 0 0 1 1 1 1 1 1 1 2 1 1 1 1 1 0 1 0 2 0 2 0 0 0 0 0 1 1 0 0 0 0 1 0 1 0 1 0 1 0 0 0 0 0 0 0 0 0 0 1 0 0 0 2 0 1 0 1 2 1 2 2 0 1 0 1 1 2 0 0 0 2 0 0 0 0 0 0 0 1 1 2 2 1 1 1 0 0 0 0 2 1 1 0 0 0 0 1 0 1 0 1 1 0 1 0 0 0 1 0 2 0 1 2 1 1 0 0 1 1 0 0 0 0 0 0 0 0 0 0 0 0 0 0 0 2 2 2 0 0 2 1 1 0 0 0 1 1 1 1 0 0 0 0 0 0 0 0 0 0 0 0 0 0 0 0 1 0 0 0 1 2 0 0 0 2 2 0 1 0 1 2 2 0 2 2 1 2 0 0 2 0 2 0 2 2 0 2 0 0 2 0 1 0 1 2 1 0 1 2 2 1 0 1 2 2 1 0 1 1 1 0 1 0 1 0 1 1 1 1 0 2 0 0 0 1 1 1 1 1 2 0 0 0 1 1 0 2 0 0 0 0 0 1 0 0 0 2 2 2 2 0 2 1 0 2 2 0 0 0 2 1 0 0 0 1 0 0 1 2 0 0 1 0 0 0 0 1 0 1 0 2 2 0 1 0 0 0 0 0 0 2 0 1 1 0 1 0 0 1 1 0 0 0 1 0 1 0 0 1 1 1 2 2 1 0 0 0 0 1 1 0 1 1 0 0 0 0 2 0 2 1 1 2 0 0 1 0 0 0 1 1 1 1 1 2 0 2 2 0 1 0 0 1 0 1 2 1 1 1 1 1 0 0 1 1 1 0 2 1 1 1 1 0 0 0 0 0 2 0 0 1 1 0 0 1 1 1 0 0 2 0 0 1 2 0 0 1 0 0 0 0 1 0 0 0 1 1 1 2 0 2 0 1 0 1 1 2 0 1 0 0 0 1 2 0 2 2 1 1 0 1 1 2 0 0 0 0 0 0 1 2 1 0 0 0 0 1 1 0 0 1 1 0 1 1 1 1 1 1 1 0 0 0 2 2 2 1 0 0 0 0 0 0 0 0 0 0 0 2 0 0 0 0 0 1 1 0 0 2 0 1 0 2 1 0 1 1 0 0 0 1 0 1 0 0 1 0 1 0 0 0 1 0 2 1 0 0 1 0 1 1 0 0 2 0 2 2 1 1 1 2 0 0 1 0 0 0 0 1 1 1 1 1 0 1 1 0 0 0 2 1 1 1 0 2 1 1 1 1 0 0 0 1 1 0 0 0 2 0 1 1 1 1 0 0 0 1 1 1 1 0 0 0 2 0 0 0 0 1 0 1 2 2 1 1 0 0 2 1 0 1 0 1 0 2 2 2 0 0 0 1 1 1 0 1 1 1 1 2 1 1 0 2 1 1 1 2 0 2 0 0 0 2 0 1 0 0 0 0 1 0 0 2 0 0 0 0 0 2 2 1 0 1 1 0 0 2 2 0 1 0 0 1 0 0 2 0 2 2 0 0 0 2 0 2 2 2 0 0 0 1 1 1 0 1 0 2 2 0 0 1 2 0 1 0 1 0 1 0 1 1 1 2 2 2 1 2 2 1 1 1 0 0 0 1 0 2 0 0 1 2 0 1 0 0 0 1 1 1 0 0 1 0 0 0 0 0 1 1 0 0 2 0 0 0 0 0 0 0 0 0 1 0 0 1 2 0 0 0 1 1 0 2 0 1 1 1 1 1 2 0 0 0 0 1 0 0 0 1 1 0 2 0 2 0 0 0 0 1 1 1 2 2 0 1 0 2 0 0 0 0 1 1 0 1 2 1 0 1 2 1 1 0 0 1 1 0 1 1 0 2 0 0 0 0 0 0 0 0 1 0 0 1 0 1 0 0 2 0 1 0 0 0 1 2 0 1 0 1 2 0 2 1 1 0 0 0 0 0 0 0 0 1 1 0 0 0 0 0 1 1 0 1 1 0 0 0 0 0 0 2 0 0 1 0 1 0 1 1
111 1 0 2 0 1 0 1 1 0 1 1 0 0 0 0 0 1 1 1 1 1 0 0 2 0 0 2 2 1 2 1 1 1 1 0 2 1 0 0 1 0 1 1 0 1 0 0 1 0 0 0 1 1 1 0 0 0 0 2 0 1 0 2 0 1 0 0 0 0 0 1 1 0 1 2 2 0 1 0 1 2 0 0 2 1 2 1 2 2 0 1 2 1 0 1 0 1 0 2 1 0 0 0 1 1 1 1 1 1 1 2 1 2 1 0 1 0 1 0 2 0 2 2 2 1 2 0 1 1 0 0 0 0 0 0 0 0 0 0 0 0 0 0 0 0 0 1 1 1 0 0 1 0 1 1 1 2 0 0 0 0 0 1 1 2 0 1 1 2 0 0 1 0 1 1 1 1 1 1 1 1 0 0 0 0 0 1 1 1 1 2 1 1 1 1 1 0 1 1 0 0 0 2 2 0 0 0 0 0 1 0 1 0 0 2 1 1 0 1 0 0 2 0 0 0 1 1 0 0 0 0 0 0 0 0 0 1 2 1 0 0 1 2 1 0 0 0 1 0 0 0 0 1 1 0 0 0 0 0 0 0 0 2 1 0 0 0 1 0 0 1 2 2 0 0 2 1 1 0 1 1 0 2 2 0 2 1 2 2 0 1 1 1 2 1 2 2 0 1 1 0 2 0 1 0 1 1 0 0 0 1 2 2 2 0 2 0 0 2 1 2 0 0 2 0 1 0 1 0 2 2 0 0 0 0 0 1 1 1 1 1 2 0 0 0 1 2 0 2 0 0 0 0 0 0 1 1 0 2 2 2 2 0 2 0 0 1 1 0 0 0 0 2 1 0 0 0 0 0 1 1 0 0 1 0 0 0 0 1 0 0 1 0 2 0 1 1 1 0 0 2 0 1 0 0 1 1 1 0 0 1 1 0 0 0 1 0 1 1 0 0 0 1 1 1 2 0 1 1 0 1 0 0 0 0 0 1 0 1 2 0 1 1 1 2 0 0 2 1 1 0 1 2 1 1 1 1 1 0 1 0 0 1 0 1 0 1 1 0 0 0 1 1 1 0 1 0 0 2 1 2 0 0 2 1 0 2 0 0 0 0 0 1 0 0 0 0 0 1 1 1 2 0 0 1 2 1 0 0 0 0 0 0 1 1 0 1 0 1 1 2 1 2 2 0 0 1 0 1 0 1 0 0 2 1 2 1 0 0 1 1 0 0 0 1 0 1 1 0 0 0 0 0 2 1 1 0 0 0 0 0 2 1 1 1 0 2 2 2 1 2 1 0 0 0 2 2 2 1 1 0 0 0 1 1 1 1 0 0 0 1 0 2 1 0 1 0 0 1 0 1 0 2 0 2 2 0 1 1 1 0 0 0 0 0 0 0 0 0 0 0 0 0 0 1 1 2 0 0 0 0 0 0 1 0 0 0 2 2 1 1 2 2 0 0 0 0 2 0 1 0 1 1 0 0 0 0 2 2 2 0 1 1 1 1 0 2 0 1 1 0 0 0 0 1 2 0 1 2 0 2 0 1 1 1 2 0 0 0 2 0 0 1 0 0 2 0 0 1 0 1 0 0 1 2 1 1 1 1 0 0 1 1 1 1 1 1 2 2 0 0 1 2 0 2 1 0 0 0 0 1 0 2 0 0 1 0 0 2 2 2 0 0 0 0 0 0 0 0 0 0 2 0 0 1 0 0 1 0 0 0 2 2 0 1 2 1 0 1 0 0 1 0 0 1 0 0 2 0 2 2 1 1 1 2 1 1 1 2 0 1 1 2 2 1 0 0 0 1 0 0 1 2 0 1 1 0 1 1 2 0 1 0 1 1 2 1 2 2 2 2 2 2 0 0 0 1 0 1 0 0 2 0 0 1 0 0 0 1 1 1 0 0 0 0 0 0 0 0 2 2 0 0 2 0 0 1 0 0 0 0 1 0 0 0 1 1 2 0 0 0 0 0 0 2 0 1 1 0 0 0 2 0 0 0 1 2 0 0 0 1 0 0 2 1 1 0 0 1 0 1 2 1 2 1 1 1 0 1 0 0 0 0 1 1 0 2 2 0 0 0 2 2 2 0 0 1 0 1 0 0 1 1 0 0 0 0 0 1 0 0 0 1 0 0 1 1 1 0 2 0 0 0 2 0 2 2 0 0 0 1 2 0 0 2 2 1 1 0 0 0 0 0 0 0 0 0 2 0 0 0 1 1 1 1 1 1 0 1 0 0 0 1 0 0 0 0 1 0 1 1
112 1 0 2 0 0 0 2 0 1 1 0 1 2 1 0 1 0 0 0 0 0 0 0 2 2 2 0 2 2 0 0 1 2 0 0 1 1 0 2 0 0 0 0 1 1 1 0 0 0 0 0 1 1 0 2 0 0 0 0 0 1 1 0 0 0 2 0 0 0 0 1 2 0 2 2 2 0 2 0 0 2 1 1 0 0 0 0 1 2 0 0 0 2 0 0 0 0 0 1 0 0 1 0 2 0 2 2 0 2 2 2 1 2 1 1 2 1 2 0 1 0 1 2 1 0 0 2 2 2 2 0 0 0 1 0 1 0 0 0 1 0 0 0 0 0 1 0 0 0 1 1 0 1 1 0 0 1 0 1 2 2 2 2 0 2 0 0 1 2 0 0 1 2 1 0 0 1 1 1 1 2 1 2 1 0 1 2 2 2 2 2 1 0 0 1 2 1 0 0 0 0 0 0 0 0 2 1 0 0 2 0 2 0 1 1 1 0 2 1 0 0 2 0 0 1 1 1 0 0 0 0 0 0 0 0 0 2 2 1 0 0 2 1 1 0 0 0 0 0 0 0 0 0 0 1 1 0 0 0 0 0 0 2 0 0 1 0 0 0 1 1 1 2 0 0 1 1 2 0 0 0 0 2 2 0 2 2 0 2 0 0 0 0 1 0 1 1 1 2 0 0 2 0 2 0 0 2 1 0 0 2 2 2 1 2 2 0 1 1 0 2 1 0 0 0 2 0 0 0 0 0 0 1 0 0 0 1 0 1 1 1 2 0 0 0 0 0 1 0 0 0 0 1 0 1 1 0 0 1 1 2 2 0 2 2 0 1 1 0 1 1 0 2 0 0 0 1 0 0 0 2 0 0 0 0 0 0 0 1 1 1 0 0 2 0 0 1 0 0 0 0 0 2 1 0 0 1 1 0 0 1 1 0 1 0 0 0 2 0 0 0 0 0 0 0 0 1 0 0 1 0 0 1 1 1 1 1 0 0 2 0 1 1 1 2 1 0 1 0 0 0 0 1 0 0 1 1 0 0 0 0 0 0 0 2 0 1 2 1 1 0 1 2 1 1 0 1 1 1 1 1 0 0 1 0 0 0 0 0 0 2 2 0 1 0 0 0 0 2 2 1 1 1 0 0 2 1 0 1 0 0 0 0 0 2 1 1 1 2 2 2 0 2 0 1 0 0 0 2 0 0 0 0 1 0 2 1 1 2 2 2 0 1 2 2 2 1 1 0 1 1 0 1 1 2 1 1 0 2 2 0 0 0 0 0 0 0 0 0 1 2 0 0 0 0 1 2 2 1 1 0 0 0 1 1 1 2 0 0 0 1 0 0 0 1 0 0 0 0 0 1 2 1 0 1 1 0 1 1 2 0 0 0 0 1 0 0 1 0 0 0 0 1 1 0 1 2 0 0 0 0 0 2 0 1 2 0 1 1 1 0 1 1 0 0 2 1 2 0 1 1 0 1 0 0 1 1 2 0 0 0 2 1 1 1 0 2 0 0 1 1 0 0 0 1 1 2 1 1 2 0 1 1 2 1 1 1 0 0 1 0 0 0 0 0 2 0 0 1 1 0 0 0 1 1 1 1 1 1 0 0 0 1 0 0 1 1 1 1 0 0 0 2 0 1 1 0 0 0 0 1 0 2 0 0 2 1 0 1 0 1 1 1 1 0 0 0 0 0 0 0 0 0 0 1 0 0 0 0 0 1 2 1 0 1 1 2 0 1 1 0 2 0 0 1 0 1 0 2 2 0 1 1 1 2 1 2 1 2 1 1 2 2 1 0 0 0 0 1 0 0 1 2 1 0 0 1 0 1 1 0 0 1 0 1 1 0 0 0 0 0 0 2 0 0 0 0 0 1 1 1 1 0 0 1 0 0 1 1 1 1 0 0 0 0 0 0 0 0 1 1 1 1 1 1 1 0 0 0 1 1 0 0 0 2 1 0 1 0 0 0 0 0 0 2 0 1 0 0 1 1 2 1 1 1 0 2 1 0 0 0 0 0 1 0 1 0 0 1 1 0 2 2 2 2 0 1 1 2 0 0 0 0 1 1 1 0 1 0 1 0 2 2 0 0 0 2 1 0 1 0 1 2 0 0 1 1 0 0 0 2 1 0 0 1 0 0 1 0 2 0 1 1 0 0 1 2 0 1 0 0 2 0 1 1 1 0 1 1 0 0 0 1 0 1 1 0 0 0 0 0 0 1 0 1 0 0 0 0 2 1 0 0 0 0 0 0 1 0 1 1
113 0 1 2 0 0 0 1 0 0 0 1 0 0 0 0 0 0 0 1 1 1 1 0 2 0 0 2 2 0 2 0 1 1 1 0 2 1 1 0 0 0 0 0 0 0 0 0 2 0 0 0 2 2 0 1 0 0 0 1 0 0 0 1 0 0 0 0 0 0 0 1 2 1 2 2 2 0 0 0 0 1 1 1 1 0 0 0 2 2 0 0 0 1 0 0 0 1 0 2 1 0 1 0 2 0 2 2 0 2 1 2 1 2 1 1 2 0 1 0 1 0 2 1 1 1 1 1 2 2 1 0 0 0 1 1 0 0 0 1 1 0 0 0 0 0 0 0 0 0 1 2 0 0 1 1 1 1 0 1 2 0 1 2 2 2 0 0 0 0 1 0 0 1 1 0 0 1 1 0 1 2 1 2 2 1 2 0 0 0 1 0 2 2 2 0 1 0 0 1 0 0 0 0 0 0 2 0 1 0 2 0 1 0 2 1 1 0 1 0 0 0 1 1 2 0 0 1 0 0 0 0 1 1 1 0 1 2 2 0 0 1 2 2 2 0 0 0 2 0 0 0 0 0 0 0 2 0 0 0 0 0 0 0 0 0 0 0 2 2 0 0 0 2 0 0 1 0 0 0 0 0 1 1 2 1 1 0 0 2 0 1 0 0 2 2 2 0 0 0 0 1 2 0 0 0 2 1 2 0 0 1 0 1 1 0 2 2 1 0 0 2 0 0 2 0 1 0 2 0 2 2 1 1 0 0 0 2 1 0 0 0 1 0 0 0 0 0 0 1 0 1 0 1 0 0 1 1 0 1 1 2 2 0 2 0 0 1 1 0 0 0 0 1 0 0 0 0 2 0 2 1 0 0 0 0 0 0 0 1 0 0 1 0 2 0 0 1 0 0 0 0 0 2 0 0 1 0 0 0 1 0 2 0 0 2 0 0 0 0 0 0 0 1 1 1 1 0 1 0 0 0 0 2 2 2 0 1 0 0 2 0 1 1 1 2 0 0 1 0 0 1 2 2 2 2 2 0 1 1 1 0 0 0 0 2 0 0 2 0 0 0 1 1 1 1 1 0 0 0 1 0 1 0 2 0 0 1 1 0 1 0 1 0 0 0 1 0 0 1 1 1 1 1 0 0 1 1 0 1 0 0 1 0 2 0 0 1 0 1 1 2 0 2 0 1 0 2 0 2 0 2 0 1 1 0 2 0 0 1 1 1 1 1 2 0 1 0 0 0 0 0 0 2 0 1 0 0 0 0 0 0 0 0 0 0 1 0 0 0 1 1 0 0 0 0 0 2 1 2 0 0 1 0 0 0 2 2 1 0 0 1 0 0 0 2 0 0 0 0 0 2 1 0 0 1 0 0 2 2 1 0 0 0 0 0 0 0 0 1 0 1 0 1 1 0 0 1 0 0 0 0 0 1 0 0 1 1 2 2 0 0 0 1 1 0 2 1 0 0 0 1 1 1 1 1 0 0 2 0 0 0 1 1 1 1 1 2 0 1 1 0 0 0 0 0 2 2 2 2 2 1 0 1 2 1 1 1 0 1 0 1 0 0 0 0 0 0 0 1 1 1 0 0 1 1 0 1 0 1 1 0 1 1 1 1 0 2 1 1 0 0 1 2 0 2 0 1 0 0 0 2 0 1 0 1 1 0 0 1 1 1 0 0 0 0 0 0 0 0 0 0 0 0 0 1 1 0 0 0 0 0 2 0 0 0 1 1 0 1 2 0 2 0 0 0 0 0 0 1 2 1 1 1 1 2 1 1 0 2 0 2 2 2 1 0 0 0 0 0 0 0 0 1 2 0 1 0 2 0 2 0 1 0 2 2 2 1 0 1 1 1 0 2 0 0 0 1 0 2 0 0 1 0 0 1 0 0 0 0 0 0 1 1 0 0 1 0 0 0 1 1 1 0 0 0 1 1 0 0 2 0 0 0 1 0 1 2 2 0 1 2 0 0 0 1 0 1 0 1 1 1 2 0 0 0 2 2 1 0 1 2 0 0 2 0 2 0 0 0 0 2 2 1 2 2 0 2 0 2 0 0 0 1 1 1 0 0 1 0 0 0 1 1 2 0 1 1 0 0 0 0 0 1 1 0 0 1 0 1 0 0 2 2 1 0 0 0 0 0 2 0 0 0 0 1 1 2 0 0 0 1 1 0 1 0 0 0 1 0 0 0 0 0 0 2 2 0 1 0 0 0 1 1 1 2 2 1 0 0 0 0 0 1 1 0 0 0 0 0 0 0
114 1 1 1 1 1 1 1 2 0 2 0 1 0 0 0 1 1 1 2 2 0 0 0 2 1 1 2 2 1 1 0 2 1 1 0 2 1 0 1 1 0 2 2 0 1 1 0 1 1 1 0 0 0 2 2 0 0 0 2 0 0 0 1 0 0 0 0 0 1 1 1 1 0 1 2 2 0 2 0 1 2 0 0 1 0 0 1 2 2 1 1 1 1 1 0 1 1 0 1 1 0 0 0 2 0 2 2 0 2 0 0 1 1 2 2 2 0 1 0 2 0 2 1 1 1 1 0 2 1 0 0 0 0 0 0 0 0 1 0 1 0 0 0 0 0 0 0 0 0 0 1 0 0 1 0 0 2 0 0 1 2 1 2 1 2 1 0 1 1 0 0 0 2 1 0 0 0 0 0 0 0 1 2 1 0 0 1 1 0 0 0 0 0 0 0 1 0 0 0 0 0 0 0 0 0 1 0 1 0 1 0 1 0 2 2 1 0 2 0 2 2 2 0 0 0 0 0 0 0 0 0 1 1 1 0 1 2 2 1 0 0 2 1 1 0 1 0 2 0 0 1 0 0 0 0 2 0 0 0 0 0 0 0 1 0 1 0 2 2 0 1 0 2 0 0 0 0 1 0 0 0 0 1 2 1 1 0 0 1 1 0 2 0 2 0 2 0 0 2 1 0 2 0 1 0 1 2 1 0 0 1 1 1 1 0 1 1 1 1 0 2 1 1 2 0 0 1 0 1 1 0 0 0 0 0 0 2 0 0 0 0 2 0 0 0 0 0 0 1 0 0 1 0 1 0 1 1 0 1 1 1 1 0 1 0 0 1 1 0 0 0 0 2 1 1 0 0 0 0 2 0 0 0 0 2 0 0 0 0 0 0 0 0 2 0 0 1 0 0 0 0 0 1 0 1 0 1 0 0 1 0 0 0 1 0 1 0 1 0 0 1 1 0 1 2 1 1 0 0 0 0 0 1 1 1 0 0 0 0 2 0 2 0 1 1 0 0 1 0 0 1 1 2 2 1 2 0 2 0 0 0 0 1 0 0 0 0 2 0 0 1 1 1 1 0 2 0 0 0 0 1 0 0 1 0 0 2 1 0 1 0 0 1 0 0 0 0 0 2 2 2 1 1 0 0 2 1 0 1 0 1 0 1 0 2 0 0 2 1 1 2 0 2 0 1 0 0 0 1 1 0 0 0 0 1 2 0 0 0 1 2 0 2 2 1 1 1 1 0 0 1 0 2 1 0 0 0 0 0 0 0 0 0 0 1 1 0 0 0 0 0 1 0 0 0 1 1 1 2 0 0 0 0 1 1 1 2 1 0 0 1 0 0 0 0 0 2 2 1 0 0 0 1 0 2 0 1 2 2 1 0 0 0 0 0 0 0 0 0 1 0 0 0 0 1 0 2 0 0 0 0 1 2 0 1 2 1 2 2 1 1 0 1 1 0 1 1 1 0 1 1 1 1 0 0 0 0 2 0 0 0 0 1 1 2 1 1 1 0 1 1 0 0 0 2 1 1 0 0 0 1 0 2 2 2 1 1 0 0 2 0 0 0 0 0 0 0 0 2 1 1 0 0 1 1 2 2 0 0 0 0 0 1 0 1 0 1 0 0 0 0 1 2 0 1 0 1 1 1 0 0 1 2 0 1 1 0 0 1 1 1 0 0 0 1 0 1 0 1 0 1 0 0 0 0 0 0 0 0 0 1 2 1 0 1 2 2 0 1 0 0 1 0 1 1 0 0 0 2 0 0 0 0 0 2 0 2 1 1 0 1 1 1 1 0 0 0 1 1 0 1 0 2 0 0 2 0 0 1 1 0 1 1 1 2 2 1 2 2 1 2 1 2 0 0 0 1 0 1 0 0 2 0 0 1 0 0 0 0 0 0 0 0 1 1 0 0 0 0 2 2 0 0 2 0 0 0 1 0 1 0 0 0 0 2 0 1 2 0 0 0 0 1 0 2 0 1 2 2 2 2 0 1 0 0 0 2 0 0 0 1 1 0 2 1 1 0 0 0 0 2 2 2 2 1 1 2 1 2 0 0 0 0 0 1 0 1 1 1 0 1 2 1 1 0 2 2 1 1 0 0 0 0 0 0 0 1 0 0 0 0 1 1 0 0 0 0 1 0 2 1 0 0 1 1 2 0 0 0 0 0 1 1 1 1 1 0 1 0 0 1 1 0 0 2 2 0 2 0 0 0 1 1 0 0 1 0 2 0 0 0 1 2 1 0 0 0 2 0 1 0
115 1 1 1 0 0 1 2 0 1 1 0 0 0 0 0 0 0 0 2 2 0 0 0 2 1 1 1 1 1 2 0 2 1 1 0 2 2 0 0 0 0 1 1 0 0 0 0 0 0 0 0 1 1 1 0 0 1 1 1 0 1 0 1 1 1 1 0 0 0 0 1 1 0 1 2 2 0 1 0 0 1 0 0 2 0 0 0 2 2 0 1 1 2 0 0 0 1 0 1 1 1 0 1 2 1 1 1 1 1 0 1 0 0 2 2 2 0 2 0 1 1 2 0 0 0 0 1 1 1 0 0 0 0 0 0 0 0 0 2 0 0 0 0 0 0 0 0 0 0 0 1 0 0 0 0 0 1 0 0 2 2 1 1 0 0 0 2 0 1 1 1 0 2 0 0 0 1 1 1 1 1 0 2 1 1 0 2 0 0 0 2 1 0 0 0 1 0 0 0 0 1 0 1 1 0 1 0 2 0 1 0 0 0 2 2 0 0 0 1 1 1 1 0 1 0 0 0 0 0 0 0 0 0 0 0 0 1 2 0 0 0 1 0 0 0 0 0 2 0 0 0 0 0 0 1 1 1 1 1 0 0 0 1 0 0 1 0 0 0 0 1 0 1 0 0 0 1 2 0 0 1 1 1 1 0 1 0 0 1 1 0 1 1 2 1 1 0 1 2 1 0 2 0 1 0 0 1 1 1 1 2 2 2 1 0 2 0 1 0 0 2 0 0 2 0 1 0 0 1 1 0 0 0 0 0 0 1 1 0 0 0 2 0 0 0 0 1 1 1 1 0 0 0 0 1 0 2 0 1 1 1 2 0 1 1 0 2 2 0 0 0 1 2 1 1 0 2 0 1 1 0 0 0 1 0 0 1 1 1 0 0 2 0 2 0 2 0 1 1 1 1 0 1 0 0 0 1 0 0 0 0 0 0 1 0 1 0 2 0 0 0 1 1 0 1 0 1 1 0 0 0 0 1 1 1 0 2 0 0 2 0 1 0 1 1 0 0 2 0 0 0 2 2 2 2 2 1 1 1 1 0 0 1 0 0 0 2 2 2 2 2 1 1 1 1 1 1 0 0 0 2 1 1 2 1 0 0 0 0 2 0 2 2 1 0 1 0 1 2 1 1 1 1 0 0 1 0 0 0 1 1 0 0 0 2 1 0 1 2 2 2 2 2 1 1 0 1 0 1 0 1 1 1 0 1 1 1 2 1 1 1 0 1 2 2 2 1 1 0 0 0 0 2 0 0 0 1 0 0 0 0 0 0 0 0 1 0 0 0 1 1 0 0 0 0 0 1 1 2 0 0 0 0 0 0 1 1 1 0 0 2 1 0 1 0 0 0 0 0 0 2 1 0 0 1 0 1 1 1 0 0 1 2 1 1 1 0 1 0 0 0 0 0 0 1 0 0 0 0 0 0 1 1 0 2 2 1 2 2 1 0 0 1 0 0 2 0 2 0 1 1 1 0 0 0 0 0 1 0 0 0 2 1 1 1 1 2 0 1 0 1 1 0 0 1 1 0 0 0 1 0 0 2 2 1 1 1 0 0 1 1 0 0 0 0 0 0 0 2 0 2 0 0 1 1 1 1 1 1 0 0 0 2 0 1 2 1 1 1 0 0 0 2 0 2 1 2 2 2 1 1 0 2 0 0 1 2 0 2 0 0 0 0 0 1 0 0 0 0 0 0 0 0 0 0 0 0 0 0 0 0 2 2 0 1 2 0 0 0 0 0 1 0 0 0 0 0 1 1 1 0 0 0 1 1 1 2 1 2 0 1 2 2 2 0 0 1 0 1 1 0 0 1 1 0 1 0 2 0 2 0 2 0 1 1 1 0 1 1 1 2 2 2 0 0 0 1 0 1 1 1 1 1 1 1 0 0 1 0 0 1 1 1 0 0 1 0 0 0 2 2 0 0 2 0 0 0 0 0 0 0 0 0 0 0 1 0 2 0 0 0 0 1 0 2 0 0 1 2 2 2 2 0 0 0 0 1 1 0 1 2 1 1 2 1 2 0 0 0 0 2 2 2 2 1 1 1 0 2 0 0 2 0 1 1 0 0 1 0 0 0 2 2 0 0 0 1 0 1 0 0 1 2 0 0 0 1 0 0 0 0 1 1 1 1 0 0 0 0 2 1 1 0 0 1 1 0 0 0 0 0 1 1 1 1 1 0 1 0 0 0 0 0 0 0 1 0 0 0 0 0 0 0 1 1 0 0 0 0 0 0 0 1 0 0 1 0 2 0 1 0
116 0 1 1 0 0 0 1 0 0 0 2 0 1 1 0 0 1 0 2 2 0 0 2 0 0 1 2 2 0 2 0 0 2 0 0 2 1 0 1 1 0 0 0 0 0 0 0 1 0 0 0 1 1 1 1 0 0 1 1 1 2 0 0 0 0 0 0 1 1 0 1 2 0 1 1 2 0 2 0 2 2 0 0 2 0 0 2 2 2 2 1 1 0 2 0 0 0 0 0 0 0 2 0 2 0 2 1 1 1 0 1 2 1 2 1 1 0 1 0 2 1 2 2 2 1 2 0 2 2 0 0 1 0 0 0 0 0 0 2 0 0 0 0 0 0 0 0 0 0 0 0 0 0 0 2 0 0 0 0 1 0 2 1 0 1 0 0 1 2 0 1 1 1 1 2 1 2 0 2 2 2 0 2 2 2 2 0 0 0 0 0 2 1 2 0 0 0 0 1 0 0 0 1 1 0 2 1 1 0 0 0 1 0 2 2 0 0 0 0 1 1 2 0 0 1 1 2 0 0 0 0 0 0 0 0 0 2 2 2 0 0 2 2 2 0 0 0 1 1 1 0 0 0 0 0 0 0 0 1 0 0 0 0 0 0 0 0 2 1 1 0 1 2 0 0 1 2 2 0 1 0 0 1 1 1 1 2 0 2 0 1 2 0 2 0 2 0 0 1 0 0 2 0 0 1 1 2 1 0 0 1 2 2 1 0 1 1 0 1 0 1 2 2 0 0 1 0 0 1 2 1 0 0 0 0 0 1 1 0 1 1 2 0 1 0 1 0 0 1 0 1 0 0 0 0 0 1 0 1 1 1 1 0 1 0 0 2 2 0 2 2 2 2 1 0 0 0 1 0 2 0 0 0 0 1 0 0 0 0 0 0 1 1 2 0 2 1 0 0 0 0 0 0 0 0 0 1 0 0 0 1 2 0 0 0 0 1 0 0 0 2 0 1 0 1 0 0 1 1 0 0 0 2 2 0 0 0 0 0 2 0 1 0 2 2 0 1 1 0 0 0 1 1 1 1 1 2 0 2 2 0 0 1 0 1 0 1 1 0 0 0 2 0 2 1 1 0 0 0 0 2 2 1 1 1 1 0 0 0 2 0 1 1 0 0 0 1 2 2 0 0 1 1 0 0 2 1 0 1 0 0 0 1 0 2 0 0 1 1 1 2 1 1 1 1 0 1 1 2 0 1 0 1 1 1 2 1 0 0 0 1 0 0 0 0 1 0 0 0 0 0 2 1 1 1 1 0 0 0 0 0 0 0 0 0 0 1 1 1 0 2 1 0 1 0 1 2 2 2 0 0 0 0 1 1 1 1 1 1 0 0 1 0 0 0 0 1 1 1 1 1 1 2 0 2 0 0 2 2 0 0 0 0 0 0 0 0 0 0 0 0 0 0 0 0 2 1 0 0 0 0 0 0 0 0 2 1 2 2 2 1 0 2 0 0 1 0 1 0 1 1 1 1 0 0 0 0 1 0 0 0 2 1 2 2 0 1 1 1 0 1 0 1 0 2 0 1 0 0 2 0 1 2 1 2 0 1 0 1 0 1 1 0 1 0 1 0 0 0 0 2 0 0 2 2 1 2 0 1 1 0 0 1 0 0 1 0 1 1 1 0 0 2 0 1 0 1 1 1 1 2 1 2 0 1 0 1 0 1 0 0 0 0 0 0 0 0 0 0 0 0 0 0 0 2 0 0 0 0 0 1 2 1 0 0 2 0 0 0 0 0 2 0 0 0 0 0 2 0 2 2 1 1 1 2 1 2 1 2 1 1 2 2 1 0 0 0 1 1 1 0 1 2 1 0 1 1 0 1 1 0 1 1 1 2 2 1 1 1 1 2 2 2 0 0 0 1 0 2 0 0 1 0 0 1 0 0 0 0 0 0 0 0 0 0 0 0 1 0 1 1 2 0 1 0 1 0 0 0 0 0 0 0 1 0 1 0 1 0 0 0 0 1 0 1 0 2 1 2 2 2 2 0 0 0 0 1 0 0 0 1 1 0 2 0 2 0 0 1 0 2 2 2 2 0 2 0 1 0 2 1 0 0 1 2 0 1 1 1 0 1 2 2 0 0 1 2 0 1 0 1 0 1 0 0 0 0 0 0 0 1 2 2 0 1 0 0 0 0 2 0 2 0 1 0 1 2 0 0 0 1 1 0 1 1 1 0 1 0 0 0 0 0 0 0 0 0 0 1 0 0 0 0 1 1 1 2 0 2 0 0 1 2 1 0 0 0 1 0 1 1
117 1 2 0 0 0 0 2 0 1 1 0 0 1 1 0 0 1 0 2 1 1 0 0 2 0 0 1 1 1 2 0 0 0 1 0 2 1 1 0 1 0 0 0 1 0 1 0 0 1 1 0 0 0 2 2 1 0 0 1 1 1 0 2 0 1 1 1 0 0 0 1 1 1 1 2 2 0 1 0 0 1 0 0 2 0 1 0 1 2 0 1 0 1 1 1 1 0 0 0 0 0 2 0 2 0 2 2 0 2 1 1 0 0 1 1 1 0 2 0 0 0 2 1 1 1 1 0 2 1 1 1 0 0 2 1 1 0 0 2 1 0 0 0 0 1 0 0 1 1 1 1 0 0 0 0 0 0 0 0 1 1 1 2 1 2 0 0 0 1 1 1 0 1 1 1 0 1 0 1 0 1 0 2 2 2 1 0 0 0 0 0 2 1 1 1 2 0 0 1 0 1 0 1 1 0 1 1 0 0 1 0 2 0 1 2 2 0 1 0 1 1 2 0 0 0 0 0 0 0 0 1 0 0 0 0 0 1 1 1 1 0 2 2 2 0 0 0 2 0 0 1 0 1 1 0 0 1 1 0 0 0 0 1 1 0 0 0 2 2 0 0 0 0 1 0 1 1 2 0 0 1 2 2 2 0 2 1 0 2 0 1 1 0 2 1 2 0 0 1 0 0 2 0 0 1 0 2 1 0 1 2 1 1 1 0 1 0 0 0 0 2 1 1 1 0 1 0 1 0 2 0 1 2 0 0 0 1 1 1 0 0 2 1 0 0 2 0 2 0 1 0 0 0 0 1 1 1 0 1 1 1 1 0 0 0 0 2 2 0 1 1 2 1 1 0 0 0 2 0 0 2 0 0 1 0 0 0 0 1 0 1 2 1 1 1 1 0 0 0 0 0 0 1 0 0 0 1 0 0 1 0 0 1 1 0 0 0 0 1 0 1 0 0 1 2 0 2 2 0 1 1 0 1 1 1 0 1 1 1 2 0 1 0 1 1 0 0 1 1 0 0 1 1 1 1 1 2 2 0 2 0 0 0 0 2 0 1 2 0 0 0 2 2 0 0 0 0 0 2 1 2 0 0 2 1 0 1 0 0 0 1 0 2 0 0 0 0 1 2 1 1 2 1 0 0 1 0 0 0 0 0 1 0 1 1 0 1 1 2 2 2 1 1 0 0 1 1 0 1 1 1 1 0 0 0 2 0 1 1 0 1 0 2 2 2 0 0 0 0 0 0 1 1 1 1 0 0 0 0 0 0 0 0 0 0 2 1 1 1 0 0 0 0 0 0 0 1 1 2 0 0 0 0 0 0 2 1 1 0 0 1 1 0 1 0 0 0 0 0 0 2 2 0 0 0 0 0 2 2 0 0 2 2 2 2 2 0 1 0 0 0 0 0 0 1 0 1 0 0 0 0 0 1 0 0 1 1 2 2 1 0 0 1 0 0 2 0 1 0 0 1 2 0 0 0 1 0 1 0 0 0 0 0 0 0 1 1 1 1 0 1 0 0 0 2 0 1 0 0 2 0 1 2 1 1 1 0 0 0 1 0 0 0 0 0 0 0 0 1 0 1 0 0 0 1 2 2 0 0 2 0 0 2 0 0 0 1 1 1 0 0 0 2 0 1 1 0 0 0 0 1 0 1 0 1 1 1 1 2 0 2 1 1 1 0 0 0 0 0 0 0 1 0 0 1 0 0 1 1 0 1 2 1 0 1 1 1 0 2 0 0 2 1 0 0 0 0 2 0 2 2 0 0 1 2 1 2 2 2 0 0 0 1 1 1 0 0 0 1 1 0 0 0 2 0 2 0 0 2 2 1 2 0 1 1 1 0 1 1 0 1 1 2 0 0 0 1 1 2 2 2 2 0 0 2 0 1 2 1 2 2 1 1 0 0 1 0 0 1 1 1 0 0 2 0 0 0 0 1 0 1 1 0 0 1 2 0 2 1 1 0 0 1 0 1 0 2 0 0 1 0 2 0 0 0 0 2 0 1 0 2 2 0 1 0 1 0 0 0 0 2 2 2 2 1 0 1 0 2 0 0 1 0 1 0 0 0 2 0 1 0 2 0 0 0 0 0 0 0 0 0 0 1 0 0 0 0 0 0 0 1 2 1 0 0 0 1 0 0 2 0 1 0 1 0 0 1 0 0 0 1 1 0 0 2 2 0 0 0 0 0 0 0 0 1 2 0 1 0 0 1 1 1 0 1 1 0 0 0 0 0 0 1 2 0 0 0 2 0 0 0
118 1 2 1 0 0 0 2 0 1 1 0 1 2 1 0 0 0 0 1 1 1 1 1 1 1 1 2 2 0 2 1 2 2 0 0 1 2 0 2 0 0 1 1 0 1 1 0 0 1 1 0 1 1 1 0 1 1 0 1 0 0 1 0 0 0 1 0 0 0 0 1 1 0 1 2 2 0 0 0 0 1 0 1 2 0 0 0 2 2 0 0 0 1 1 0 0 1 1 1 0 0 1 0 2 0 2 1 1 1 0 1 1 2 1 1 2 0 0 0 2 0 2 1 1 1 1 1 1 1 0 0 0 0 1 0 0 0 0 2 1 0 0 0 0 0 0 0 0 0 0 0 0 0 0 0 0 2 0 0 1 0 0 2 1 1 1 2 0 1 1 0 1 1 0 1 0 1 1 1 1 2 0 1 1 1 1 1 1 0 0 0 1 1 1 0 2 0 0 1 0 0 0 1 1 0 1 0 1 0 0 0 0 0 2 2 0 1 0 0 1 1 2 0 1 2 1 1 1 1 1 1 0 0 0 0 0 0 0 0 0 0 2 1 1 0 0 0 0 1 1 0 0 0 0 0 0 0 0 0 0 0 0 1 1 0 0 0 1 0 1 1 1 2 0 0 0 1 2 0 0 0 1 1 1 0 2 2 1 2 0 1 1 0 2 0 2 1 0 1 0 1 2 0 1 0 0 1 2 0 0 2 0 1 0 0 2 1 1 0 0 2 1 0 1 0 2 0 1 0 0 0 0 1 0 0 0 2 0 1 1 1 2 2 0 0 1 0 1 1 0 0 1 0 1 1 1 0 0 1 1 1 1 0 0 1 0 2 2 0 1 1 0 2 0 0 0 1 1 0 1 1 0 0 0 1 0 1 1 1 0 0 0 0 2 0 0 0 1 1 1 1 0 1 0 0 1 0 0 0 0 0 1 0 1 1 0 0 0 0 1 1 2 0 1 1 1 2 1 1 0 0 0 2 1 1 1 0 0 1 1 0 1 1 1 2 0 0 2 0 0 1 0 1 0 0 0 1 1 0 0 0 2 0 0 2 0 1 1 0 0 0 2 0 0 0 0 0 0 0 0 2 1 0 1 0 1 1 0 0 1 0 0 1 0 0 0 1 1 2 0 0 1 1 0 0 1 1 0 0 0 0 0 0 1 1 1 0 1 2 2 2 0 2 0 0 0 0 0 1 1 0 0 0 2 0 2 0 2 1 1 1 0 1 1 0 1 1 1 0 1 1 1 1 1 2 1 1 0 1 1 0 0 1 1 0 1 2 2 1 0 0 0 0 0 0 0 2 2 1 0 0 0 0 0 0 1 0 0 0 0 0 1 1 1 0 1 1 1 1 1 0 1 2 0 2 2 0 2 2 2 1 0 0 0 0 0 0 0 2 0 2 0 0 0 0 2 1 0 0 0 0 1 1 1 0 1 1 1 1 0 0 1 1 1 0 0 0 1 1 0 1 0 2 1 1 0 0 2 0 0 0 0 0 0 1 2 2 1 1 0 1 0 1 0 2 0 1 0 0 2 0 1 2 1 2 0 1 1 0 1 0 0 0 0 0 2 0 0 1 0 1 0 0 1 1 1 2 0 0 1 0 0 1 1 1 0 0 1 1 0 0 0 1 1 2 1 1 1 1 1 1 0 2 0 0 0 0 0 1 0 1 1 1 1 0 0 0 0 0 0 0 0 0 0 0 0 0 1 0 0 1 2 1 0 0 2 2 0 1 0 0 2 0 2 1 1 1 0 1 2 0 1 1 1 1 1 2 0 2 0 2 2 2 1 0 0 0 2 2 0 0 1 1 1 0 1 0 2 0 2 0 1 1 1 2 2 0 1 2 2 1 2 2 1 0 0 1 0 2 1 1 2 1 0 1 0 0 0 0 0 0 0 1 1 0 1 0 0 0 1 1 2 2 0 2 0 0 1 0 0 0 1 0 0 1 1 1 1 0 1 1 0 0 0 2 0 1 0 0 0 0 1 0 0 0 0 1 0 0 0 2 1 0 1 0 1 0 0 1 0 0 0 0 2 2 0 1 0 1 0 0 2 0 1 1 0 1 1 0 0 0 1 1 2 0 1 0 0 0 0 0 1 2 0 0 0 1 0 0 0 1 2 1 1 0 0 1 1 0 1 0 2 0 0 0 0 2 0 1 0 1 1 0 2 0 0 0 2 0 0 0 0 1 0 1 1 1 2 0 0 2 2 2 0 0 2 0 0 0 0 0 0 0 0 0 0 0 0 0 1 1
119 1 1 1 0 0 0 2 1 1 2 0 1 1 0 0 0 2 0 1 1 1 1 0 2 0 0 0 1 1 2 0 1 1 1 1 2 1 0 0 1 0 0 0 0 0 0 0 0 0 0 0 1 1 1 1 0 0 0 0 1 1 0 0 0 0 1 1 0 0 0 2 2 0 2 2 2 0 2 0 1 2 0 1 2 0 0 1 2 2 1 1 1 1 0 0 1 1 0 1 1 0 0 0 2 2 0 0 2 0 0 2 0 1 0 1 1 0 1 0 1 1 1 2 0 0 0 1 2 1 2 0 0 0 0 0 0 0 0 1 0 0 0 0 0 0 0 0 0 0 0 0 0 0 0 0 0 1 0 0 1 1 2 2 0 2 0 1 0 1 1 0 0 1 2 1 1 1 0 1 1 1 0 2 2 2 2 2 0 0 0 2 2 0 1 1 2 0 0 0 0 1 0 1 1 0 1 0 2 0 1 0 0 0 1 2 0 1 0 0 1 1 2 0 1 1 0 1 0 0 0 0 1 1 2 1 1 2 2 2 0 0 0 1 1 0 1 0 2 0 0 0 0 1 1 0 0 1 0 0 0 0 0 0 0 0 0 1 1 0 0 0 2 2 1 0 0 1 2 0 1 0 1 2 1 0 1 2 1 2 0 0 1 1 2 1 2 1 1 1 1 0 2 0 1 0 0 1 1 0 1 2 2 1 1 0 2 0 0 0 0 2 2 0 2 0 1 0 1 0 1 1 0 2 0 0 0 2 0 1 0 1 2 0 1 0 2 0 0 2 0 0 0 0 0 1 0 0 0 1 1 1 1 0 1 0 0 1 1 0 0 0 1 2 1 0 0 0 2 0 1 0 0 0 0 0 0 0 0 1 0 0 0 0 2 0 0 1 0 0 0 0 0 2 1 1 0 0 0 0 0 0 0 0 1 0 1 1 0 0 1 2 0 1 0 0 0 0 0 0 0 0 0 0 0 0 0 1 0 0 2 0 1 1 1 2 0 0 2 0 0 1 2 2 2 2 2 2 1 0 1 0 1 0 1 2 1 1 1 0 0 0 2 0 1 0 1 0 0 1 1 1 1 0 1 0 1 0 0 0 1 1 1 1 0 0 0 0 0 1 1 1 0 2 0 0 1 0 2 1 2 0 0 1 0 2 0 1 0 1 1 2 0 1 0 1 1 1 1 2 1 1 0 0 0 0 2 0 2 2 1 1 0 0 1 1 2 0 0 0 0 0 0 1 1 2 1 0 0 1 1 0 1 0 0 0 0 1 0 0 0 2 0 0 0 0 0 0 0 2 0 0 0 0 0 0 1 1 0 0 0 2 0 1 1 0 1 1 1 1 0 1 1 1 0 1 1 0 1 1 1 1 0 0 0 0 0 0 0 0 0 0 0 0 0 0 1 2 0 0 0 0 0 2 0 0 2 0 2 1 1 1 1 2 1 0 1 0 1 0 0 1 1 2 0 0 1 0 2 0 0 0 1 2 2 2 2 2 1 1 0 0 0 1 0 1 1 2 1 1 2 0 0 2 2 2 0 0 0 1 1 1 0 0 1 0 2 0 0 0 0 0 0 0 1 2 2 1 0 0 2 1 0 2 0 0 1 1 2 2 1 0 1 2 0 1 1 0 0 0 0 1 0 2 0 0 0 0 0 0 0 0 0 0 0 1 0 0 0 1 0 1 0 0 0 0 1 0 1 0 0 1 1 0 1 0 2 2 0 2 1 0 1 1 2 0 0 1 0 1 2 2 0 0 1 2 1 2 2 2 2 0 1 2 2 1 0 1 0 2 2 0 0 2 2 2 1 0 0 1 2 1 1 1 1 2 2 1 1 1 1 1 1 1 0 0 0 1 0 2 0 0 0 1 0 1 1 0 0 0 0 0 0 0 0 0 0 0 0 0 1 1 0 0 2 0 0 0 0 0 0 0 0 0 1 1 0 2 1 0 0 0 0 0 0 1 0 2 0 0 1 0 1 1 1 0 1 1 0 0 1 1 0 0 2 0 2 0 0 0 0 1 1 1 1 1 0 1 0 1 0 0 0 1 1 1 0 1 1 1 0 1 2 2 1 0 1 0 0 0 0 0 0 1 0 1 0 1 1 1 0 1 1 1 0 0 0 0 1 0 2 0 1 0 0 0 0 2 0 1 0 1 0 0 1 1 1 0 1 0 0 0 0 0 1 0 1 0 1 0 0 0 0 0 0 0 0 0 1 0 0 0 0 2 2 0 0 0 0 0 0 0
120 1 0 2 0 0 1 1 0 1 1 0 0 1 0 0 0 1 1 0 0 0 0 0 2 0 0 1 1 1 2 1 0 2 1 0 2 1 0 0 1 0 0 0 0 0 0 0 0 0 0 0 0 0 2 1 0 0 0 1 1 2 0 2 0 2 0 0 1 1 0 1 1 0 1 2 2 0 2 0 2 1 1 1 1 0 0 1 1 1 0 1 0 1 1 0 0 0 0 0 0 0 0 0 2 1 2 2 0 2 1 2 1 2 2 2 2 2 2 0 2 2 2 0 0 0 0 1 1 1 2 1 0 0 1 0 1 0 0 0 0 0 1 0 0 0 1 0 0 0 1 2 0 0 1 0 0 1 0 0 1 0 2 2 1 2 0 0 1 0 0 0 1 2 2 1 0 1 1 1 1 1 1 2 2 1 2 1 0 0 0 1 1 1 1 0 1 0 0 1 0 1 1 2 2 0 0 1 1 0 0 0 2 0 2 2 1 1 1 1 1 1 1 0 0 1 1 0 0 0 0 1 0 0 0 0 0 0 1 1 1 0 2 2 2 0 0 0 1 1 1 0 0 0 0 0 1 1 1 0 0 0 0 0 0 0 0 0 1 0 1 2 0 1 0 0 0 1 2 0 2 0 0 1 1 1 1 1 1 2 0 1 1 0 2 1 2 1 0 0 0 0 2 1 1 0 1 2 0 0 0 1 1 2 1 0 2 1 0 2 0 2 0 1 2 0 1 0 0 0 2 2 1 1 0 0 0 2 0 0 0 0 2 1 0 0 0 1 1 0 1 1 0 0 0 1 0 1 0 1 1 1 0 1 0 0 0 1 1 1 0 0 1 1 0 0 0 2 0 0 1 0 0 0 0 1 0 0 0 0 0 2 0 0 2 0 0 1 0 0 0 0 0 2 0 0 1 1 1 0 0 1 1 0 0 0 1 0 0 0 1 2 0 1 1 1 1 1 0 0 0 0 0 1 1 1 0 0 0 1 2 0 0 2 0 2 0 0 0 0 0 1 0 2 1 0 1 2 0 2 2 0 2 0 0 0 0 1 2 1 1 0 2 0 0 0 0 0 0 0 0 1 1 0 1 1 1 0 0 0 0 1 0 1 1 0 1 0 1 2 1 1 2 0 0 1 2 0 0 1 0 0 0 0 1 0 0 1 1 2 2 2 0 0 0 0 2 1 0 1 1 1 0 1 1 1 2 0 1 1 1 1 0 1 1 1 0 2 2 0 1 1 1 2 1 1 0 1 0 1 1 0 2 0 0 2 0 1 1 1 1 2 1 0 0 0 1 2 2 1 0 0 1 0 0 1 2 1 1 1 1 0 1 1 1 0 1 0 0 0 0 1 0 2 0 2 2 0 0 0 0 0 1 2 1 1 1 0 0 1 0 1 0 0 0 1 1 1 0 0 0 1 1 2 0 1 2 0 2 2 1 1 0 1 0 0 2 0 1 0 0 1 1 0 0 0 0 1 2 0 0 0 0 1 1 2 1 1 1 0 1 1 1 0 1 2 0 0 1 2 0 1 0 1 1 1 0 1 0 0 1 1 0 0 0 0 1 0 0 0 0 1 0 0 0 2 2 1 0 0 0 0 0 1 1 1 0 1 2 2 1 0 0 1 1 2 0 0 0 0 0 1 1 2 0 1 1 0 0 1 0 1 0 0 0 1 0 2 0 0 0 0 0 0 0 0 0 0 1 0 0 1 2 0 0 0 2 2 0 2 2 0 2 0 0 0 0 0 0 2 1 0 0 0 0 2 0 1 0 2 0 2 1 2 2 1 0 1 1 0 0 0 0 1 2 0 1 1 0 0 0 0 0 0 0 2 0 1 0 1 1 0 0 2 0 0 0 0 0 2 2 2 2 1 0 2 0 0 1 0 0 1 0 0 0 0 0 0 1 0 1 1 0 0 2 0 0 2 0 0 0 0 0 0 0 0 1 1 2 1 1 0 1 0 0 0 0 1 0 0 1 1 1 0 0 0 0 2 0 0 0 1 1 1 2 2 1 0 0 0 0 2 1 1 1 2 0 1 0 2 0 0 1 0 1 0 0 1 2 0 1 0 2 2 0 0 0 1 0 0 1 0 0 1 0 0 0 0 0 0 0 0 1 1 0 0 0 0 0 0 2 0 1 1 1 0 1 2 0 0 0 0 0 0 2 0 0 1 2 0 1 0 1 0 0 2 2 0 1 1 0 0 0 0 0 0 0 1 0 1 0 0 0 1 0 0 0 0 1 0 1 1
121 0 1 1 0 0 0 2 0 1 1 0 0 0 0 0 0 1 0 1 1 0 0 0 2 0 0 0 1 1 2 0 0 1 2 0 2 1 0 1 1 0 1 1 0 1 1 0 0 0 0 0 0 1 1 1 0 2 0 1 0 1 0 2 0 1 1 0 0 0 0 2 1 0 0 2 2 1 1 0 0 2 0 1 2 0 0 0 1 1 0 0 0 0 0 0 1 0 0 1 0 0 1 0 2 1 2 1 1 1 0 2 0 1 0 0 1 0 1 0 1 1 1 1 0 0 0 1 1 1 2 1 0 0 0 0 0 0 0 1 1 0 0 0 0 0 0 0 0 0 0 0 0 0 0 0 0 1 0 0 0 0 2 1 2 2 1 1 1 2 0 0 0 2 2 0 0 0 0 0 0 0 0 2 0 0 0 1 1 0 0 0 1 1 1 0 0 0 0 1 0 0 0 2 1 1 2 1 1 0 0 0 2 0 2 2 0 2 2 2 0 0 2 0 0 0 0 2 1 1 1 1 0 0 0 0 0 1 2 2 0 0 1 2 2 0 0 0 2 0 0 0 0 0 0 0 2 0 0 1 0 0 0 1 1 0 1 1 1 0 0 1 1 2 1 0 0 0 2 0 1 1 1 1 1 0 2 2 0 2 0 0 2 0 2 0 2 1 0 2 0 0 2 0 1 0 1 2 1 0 1 2 1 1 1 0 1 0 0 0 0 2 1 0 1 0 0 0 1 0 2 1 0 2 0 0 0 1 0 1 1 1 0 0 0 0 0 0 2 2 0 0 1 0 1 1 0 2 0 0 0 1 1 0 0 2 0 2 2 1 0 0 1 2 0 1 0 0 2 0 0 2 0 0 0 1 0 0 0 1 1 1 1 0 2 0 2 0 1 1 1 1 0 2 1 1 0 1 0 1 1 1 0 0 1 0 1 0 1 0 0 1 0 1 0 1 1 1 1 1 0 0 0 1 1 0 0 1 0 0 1 1 2 0 1 1 0 0 1 1 1 0 0 2 1 0 1 1 0 1 1 0 1 0 0 1 0 1 2 0 0 0 1 1 2 2 0 0 0 0 1 2 1 0 1 0 1 1 1 1 2 0 0 1 0 0 0 1 1 2 1 1 2 0 1 1 2 0 0 0 0 0 0 0 1 1 0 1 0 1 1 2 1 2 2 0 0 1 1 2 0 0 0 0 1 0 2 1 1 1 1 1 0 0 0 1 0 0 0 0 0 0 0 2 0 0 0 0 0 0 0 0 1 0 1 0 1 0 0 0 1 1 2 0 0 0 2 1 1 2 0 0 0 0 0 1 1 0 0 0 0 2 0 0 0 0 0 0 0 0 0 2 1 2 0 2 0 0 1 1 2 0 1 0 0 1 1 0 0 0 1 0 0 0 0 1 1 1 0 0 0 0 1 1 0 1 2 2 2 2 1 1 0 1 1 0 0 0 0 0 0 2 1 1 0 0 0 0 1 0 0 0 1 2 2 2 1 2 0 1 1 0 1 0 0 1 1 0 1 1 1 0 0 0 0 1 1 0 0 1 0 1 1 0 0 0 1 0 0 1 0 1 0 0 1 2 1 2 0 0 1 0 0 1 0 2 0 1 0 0 0 0 1 2 0 2 0 1 1 0 0 0 0 2 0 0 1 0 0 1 1 1 0 0 1 0 0 1 0 1 1 1 0 0 0 0 2 0 0 0 0 2 2 1 0 0 2 1 0 0 0 0 2 1 0 1 1 0 1 1 1 1 0 0 0 2 0 2 1 2 0 0 1 2 1 1 0 0 2 2 0 0 0 2 2 1 1 0 1 0 2 1 0 1 0 2 2 1 0 0 0 0 1 2 0 0 0 1 0 2 1 1 2 0 0 2 0 0 0 0 0 0 0 1 1 1 1 1 0 0 2 2 1 0 1 1 0 0 0 0 0 0 1 0 0 0 0 1 0 0 1 1 1 1 0 0 0 2 1 1 2 1 2 1 1 1 1 1 0 0 0 1 0 0 2 0 2 0 0 0 0 1 0 0 2 1 1 0 0 1 0 0 0 0 0 2 0 2 2 0 0 0 1 1 2 0 0 1 0 0 1 0 0 0 0 0 1 0 0 0 0 0 1 1 1 0 0 1 1 0 1 0 1 1 0 1 2 2 0 1 0 0 1 0 2 0 0 0 1 0 0 0 0 0 0 0 1 0 0 0 0 0 0 0 0 0 0 0 1 0 1 0 0 1 0 0 0 0 2 0 0 0
122 1 1 2 0 0 0 2 0 2 2 0 0 0 0 0 0 1 0 2 2 0 0 0 2 0 0 2 1 1 2 0 0 0 1 1 1 0 0 1 1 1 0 0 0 1 1 0 0 0 0 0 1 1 1 1 0 0 1 1 1 2 2 0 0 0 0 0 1 0 0 1 2 1 2 2 2 0 1 1 0 2 0 0 2 0 0 1 2 2 1 1 1 1 0 0 0 2 0 2 0 0 0 0 2 0 2 1 1 1 0 1 1 1 1 1 1 0 1 0 1 0 1 2 1 1 1 1 2 1 2 0 0 0 1 1 0 0 0 1 0 0 0 0 0 1 1 0 0 0 1 1 1 0 0 1 0 0 1 2 2 0 2 0 0 1 0 2 1 1 0 0 0 2 2 0 0 1 0 1 0 0 1 2 1 0 0 1 0 0 0 1 1 0 1 0 2 0 0 0 0 0 0 2 2 0 0 1 0 0 0 0 1 0 1 1 0 1 1 0 0 0 1 1 2 0 0 1 0 0 0 0 1 0 1 1 0 2 2 1 0 1 2 1 1 0 0 0 2 0 0 1 1 1 1 0 0 0 0 0 0 0 0 2 2 0 0 0 1 0 0 0 1 2 0 0 0 1 2 0 1 0 2 2 2 0 2 2 1 2 0 1 0 1 1 1 1 0 0 0 0 0 0 2 0 0 0 0 1 0 1 2 1 1 1 1 2 1 0 0 1 1 2 1 1 0 1 0 1 0 1 1 0 1 0 0 1 2 0 0 0 0 1 1 1 0 0 0 2 1 0 0 1 1 1 0 1 0 1 0 1 1 2 0 1 0 0 2 2 0 0 0 1 1 0 1 0 0 2 0 1 0 0 0 0 1 0 0 0 1 0 0 0 1 2 0 2 1 0 0 0 0 0 2 1 1 0 2 0 0 0 0 0 0 1 0 1 0 0 2 0 0 2 0 1 2 2 0 0 0 0 0 0 2 2 2 0 0 0 0 2 0 1 0 2 2 0 0 2 0 0 1 1 1 1 1 1 1 0 1 1 0 0 1 0 1 0 1 2 1 0 0 2 1 2 1 1 1 1 0 0 2 0 0 2 0 0 1 1 0 1 1 0 2 0 0 2 1 1 2 1 0 2 0 0 0 2 0 0 1 0 0 0 1 0 2 0 1 0 1 1 2 0 1 0 1 1 1 0 1 0 1 0 2 0 0 1 1 0 0 2 1 0 1 1 2 1 2 2 0 1 1 0 2 0 1 0 0 0 1 1 0 1 1 1 0 0 1 1 0 1 1 0 0 0 0 0 2 2 0 2 0 0 0 1 1 1 1 0 0 0 0 0 0 0 0 0 1 1 1 0 1 0 2 0 2 2 0 2 2 0 0 1 1 1 1 1 0 1 0 0 0 0 0 0 0 2 2 0 0 1 1 1 0 0 1 1 1 2 1 1 1 1 1 0 0 1 0 1 0 0 1 1 1 1 0 0 0 1 0 0 0 1 2 2 2 1 2 0 2 0 1 0 1 0 2 0 0 2 2 0 1 0 2 2 1 2 1 1 0 2 1 0 0 0 0 0 1 0 2 0 2 0 0 0 1 1 2 1 1 0 0 0 2 0 0 1 2 1 1 0 1 0 2 0 2 1 0 0 1 0 1 0 1 0 1 0 0 0 0 0 1 0 0 1 0 1 1 0 0 0 0 1 0 0 0 0 0 0 0 0 0 2 0 1 0 2 2 0 2 1 0 1 1 0 0 0 0 0 0 1 1 0 0 0 1 0 2 1 2 0 1 1 2 1 1 0 0 0 0 0 0 1 1 1 1 2 1 0 1 1 0 1 1 1 2 2 0 0 0 0 0 2 2 0 0 0 1 1 2 0 0 2 0 0 2 0 0 0 0 0 0 0 1 0 0 1 0 0 0 2 2 0 0 2 0 0 0 0 0 0 0 0 0 0 1 0 0 1 0 0 0 0 0 0 0 0 1 2 2 2 2 2 0 0 0 0 1 1 0 1 1 1 0 1 0 1 0 0 0 0 2 1 1 1 1 1 1 0 2 1 0 1 0 2 0 0 1 2 1 0 1 2 2 1 0 1 2 0 0 1 1 0 2 0 0 0 1 1 1 0 1 2 0 1 1 0 0 1 0 2 0 1 0 1 0 1 1 0 0 0 0 1 1 1 1 1 0 1 0 0 0 0 0 0 2 2 0 1 0 0 0 0 0 0 0 0 0 0 0 0 0 0 0 0 0 0 0 1 0 0 0
123 1 0 2 0 0 0 2 0 0 0 1 0 1 1 0 0 0 0 0 1 1 0 0 2 0 0 1 2 1 1 1 1 1 1 0 1 1 2 0 1 1 0 0 0 1 0 0 1 0 0 0 0 1 1 1 0 1 0 0 2 2 0 0 0 0 0 0 0 0 0 1 2 0 0 1 1 0 1 0 1 1 0 0 2 0 1 0 1 2 1 0 0 2 2 0 0 0 0 1 0 0 1 0 2 0 2 2 0 2 1 2 0 0 0 0 0 0 0 0 2 0 2 1 1 1 1 0 2 2 0 0 0 0 0 0 0 0 0 1 2 0 0 0 0 0 1 1 2 2 0 0 0 0 0 1 0 1 0 1 0 0 2 2 2 2 0 0 1 1 0 0 1 0 1 1 1 1 0 1 1 1 0 2 2 2 1 0 0 0 0 0 2 1 1 1 2 0 0 0 0 0 0 1 1 0 1 1 0 0 0 0 2 0 2 2 0 0 0 0 1 1 2 0 0 0 0 0 0 0 1 1 0 0 0 0 0 2 2 1 0 1 0 1 1 0 0 0 2 0 0 0 0 0 0 0 0 0 0 2 0 0 0 1 1 0 1 2 1 1 0 1 0 1 0 0 0 0 2 0 1 0 0 2 2 1 1 0 0 1 1 0 1 0 2 1 2 1 1 1 1 0 1 1 0 0 0 2 2 0 0 1 1 1 1 1 2 0 0 1 0 1 0 0 2 0 1 0 1 1 1 1 0 1 0 0 0 2 1 0 0 0 2 0 0 0 1 0 1 0 1 0 0 1 0 0 1 0 0 2 2 2 0 0 0 2 0 2 2 0 0 0 0 2 0 0 0 1 1 0 2 0 0 1 1 0 0 0 0 1 0 0 0 0 2 0 1 0 0 0 0 0 0 1 0 0 1 0 0 0 0 0 1 0 1 0 0 1 0 1 0 1 0 1 1 0 0 0 1 1 1 0 0 1 0 0 0 1 0 0 2 1 1 1 1 2 0 0 1 0 0 0 1 1 1 1 1 1 1 0 1 0 1 1 0 1 0 1 2 0 0 0 2 0 0 0 0 0 0 0 0 1 1 1 2 2 0 1 0 1 1 0 0 1 0 0 0 1 1 2 1 0 1 1 0 0 1 1 0 1 0 0 0 0 1 0 0 0 1 2 2 1 1 2 1 1 0 0 1 1 0 0 1 0 0 0 2 0 2 1 1 2 0 2 2 1 1 1 1 0 1 1 0 0 2 2 2 0 1 0 0 1 1 0 0 1 0 0 0 0 0 0 1 0 0 0 1 2 2 2 0 1 0 0 0 0 0 2 2 1 0 0 1 0 0 0 0 1 1 2 0 0 0 2 0 2 2 0 0 0 0 0 0 1 0 1 0 0 0 1 0 0 0 2 2 0 0 0 0 0 0 0 1 1 1 0 1 0 2 0 2 1 0 2 0 0 1 0 2 0 0 2 0 1 0 0 0 0 1 1 0 1 2 1 1 2 0 2 1 1 0 1 0 0 1 1 1 0 1 2 0 1 0 1 1 1 0 0 1 1 1 1 0 2 1 0 2 0 0 1 0 1 0 0 1 2 2 2 0 0 1 0 0 0 0 1 0 0 1 1 0 0 0 2 0 2 0 1 0 0 0 2 1 2 0 1 1 0 0 1 0 1 0 0 1 0 0 1 0 0 0 0 0 0 0 0 0 0 0 0 0 1 2 2 0 1 2 1 0 2 1 0 2 0 0 0 0 0 1 1 2 1 0 0 0 2 0 2 2 1 0 0 1 2 2 1 1 0 0 1 1 0 1 1 1 0 2 1 0 1 1 0 1 0 1 1 1 1 1 1 1 1 2 2 1 0 0 0 0 1 1 1 1 1 0 2 0 1 1 0 0 0 0 0 0 0 1 0 0 0 2 2 2 1 1 0 1 1 0 1 0 0 0 0 0 0 1 0 1 0 0 0 0 0 0 2 0 1 1 1 1 1 2 0 0 0 2 1 0 0 0 0 1 0 1 0 1 0 0 0 0 2 2 2 1 1 1 2 0 1 0 0 1 0 2 1 0 0 1 2 0 2 1 1 2 0 2 2 0 2 0 0 0 1 0 0 0 0 0 0 0 1 1 1 0 0 0 0 0 0 2 1 2 0 0 0 0 2 1 1 1 1 1 0 0 2 2 0 1 0 0 0 1 0 0 0 0 0 1 1 1 1 0 0 0 0 0 0 0 0 0 0 1 2 1 0 0 0 1 0 2 2
124 0 2 1 0 0 0 2 0 0 0 0 1 1 1 0 0 2 1 0 0 1 1 1 1 0 1 2 1 1 2 1 2 1 1 0 0 2 0 0 0 0 0 1 0 1 1 0 0 0 0 0 2 2 0 0 0 2 0 2 0 2 1 0 0 1 0 0 0 1 1 2 2 1 2 2 2 0 1 0 1 2 0 0 1 0 0 0 1 1 0 0 1 2 0 0 1 0 0 2 0 0 2 0 2 0 2 1 1 1 0 1 1 2 1 1 2 0 1 0 1 0 2 0 0 0 0 1 1 1 2 1 0 0 1 1 0 0 0 1 2 0 1 0 0 0 1 0 0 0 0 0 0 0 0 1 0 2 0 1 1 0 1 2 0 1 0 0 1 1 0 0 2 1 2 2 0 0 0 0 0 0 0 1 0 0 0 2 1 1 1 1 2 2 2 0 1 0 0 0 0 0 0 2 0 2 2 0 1 0 1 0 2 0 2 2 1 1 2 2 0 1 1 0 0 1 1 0 0 0 0 0 0 0 0 0 0 2 2 2 0 0 2 2 2 0 0 0 1 0 0 0 1 1 1 0 1 0 0 0 0 0 1 0 0 0 1 0 2 2 0 1 1 2 0 0 0 2 2 0 2 0 0 1 0 1 0 2 1 2 0 1 0 0 2 2 2 1 0 1 0 1 2 0 0 0 0 2 1 0 0 1 2 1 1 0 2 0 1 0 1 1 0 1 1 0 1 0 1 1 1 2 0 2 0 0 0 2 0 1 0 1 2 0 0 0 0 1 1 2 0 0 1 1 1 0 2 1 0 1 1 1 1 0 0 0 0 2 2 0 1 1 1 1 0 1 0 0 1 0 1 1 0 0 1 0 0 0 0 0 0 1 2 0 2 0 1 0 1 1 1 1 0 2 1 0 0 1 0 0 0 0 0 0 0 0 2 0 1 0 0 1 1 1 2 2 1 0 1 0 0 0 1 1 2 1 0 2 0 0 2 0 0 0 2 2 1 1 2 1 1 0 1 1 1 1 1 0 0 0 0 0 0 0 0 1 0 2 1 1 1 1 2 1 1 1 0 0 0 1 2 0 2 1 0 0 1 1 1 1 1 0 1 2 0 0 0 0 0 1 1 1 2 1 1 1 1 0 0 1 0 1 0 1 1 1 1 0 0 0 0 2 1 2 1 1 1 0 1 1 1 0 0 0 1 0 1 0 1 1 0 1 0 0 2 0 2 1 1 0 1 1 0 2 0 1 0 0 0 1 1 0 0 1 1 0 0 1 1 1 1 1 1 1 0 1 1 1 1 1 0 0 0 0 1 1 1 0 0 0 1 0 1 0 1 0 0 0 0 1 0 1 1 0 0 1 0 0 2 2 0 0 0 0 0 0 0 0 1 0 0 0 0 0 0 0 2 1 0 0 0 0 0 2 0 0 2 0 2 1 2 0 0 0 2 0 0 0 1 0 1 1 1 1 1 1 0 0 1 0 0 0 1 0 0 1 1 2 0 0 1 0 0 0 0 2 0 1 0 0 1 0 0 2 2 1 1 0 0 1 1 1 2 0 1 0 2 0 0 2 1 1 0 0 0 1 1 2 0 0 1 0 0 1 0 0 0 2 1 1 1 0 0 1 1 2 0 1 1 1 1 1 0 1 0 1 0 0 0 1 0 1 0 0 0 1 0 0 0 1 1 1 0 0 0 0 2 0 1 0 0 0 2 0 0 0 1 2 0 0 0 0 2 0 0 1 0 0 1 1 1 0 0 0 0 2 0 1 0 2 0 2 0 2 2 2 0 1 0 1 1 0 1 1 1 0 0 0 0 1 1 0 1 0 1 2 1 0 2 1 1 1 0 1 0 0 0 2 0 2 0 0 2 0 0 1 1 0 0 1 1 1 1 1 0 0 1 0 0 0 2 2 1 0 2 0 0 1 0 1 0 0 1 0 0 2 0 1 2 0 0 0 0 2 0 2 0 0 1 1 2 2 2 1 2 2 0 1 1 0 0 1 0 0 2 0 2 0 0 0 0 2 1 1 1 1 0 1 0 2 0 0 1 0 1 0 0 1 2 0 0 0 2 1 1 0 2 1 0 0 1 0 0 2 0 0 0 0 0 0 0 1 2 1 1 0 1 0 1 0 2 1 0 0 1 0 1 2 1 1 1 0 1 0 2 0 0 0 1 1 0 0 0 0 0 1 1 0 1 0 0 0 0 0 2 2 2 1 0 1 0 0 0 0 0 0 0 0 1 0 1 1
125 0 2 1 0 0 1 2 0 2 2 0 0 0 0 0 0 1 1 1 2 0 0 1 1 0 0 1 2 1 1 0 0 0 2 1 2 1 1 1 0 0 0 0 0 1 1 0 0 0 0 0 2 2 0 1 2 0 0 2 0 0 0 2 0 1 1 0 0 0 0 1 2 0 2 2 1 0 1 0 1 2 0 0 1 0 0 1 1 2 1 1 0 0 0 0 1 0 0 2 0 0 1 0 2 1 2 0 2 0 0 2 1 2 1 1 2 0 2 0 0 0 2 1 1 1 1 1 2 2 1 0 0 0 0 0 0 0 0 1 0 0 1 0 0 0 0 0 1 1 0 0 0 1 2 0 0 0 0 0 1 1 1 2 1 2 1 0 0 2 0 2 2 2 2 1 0 1 0 1 0 1 0 0 0 0 0 2 1 1 1 1 1 1 1 0 0 0 0 2 0 0 0 1 1 0 1 0 0 0 1 0 1 0 2 2 0 0 1 1 0 0 2 0 0 1 1 1 0 0 0 0 0 0 0 0 0 2 2 1 0 0 2 1 1 0 0 0 2 0 0 0 0 1 1 1 1 0 0 0 0 0 0 0 0 0 0 0 2 0 0 1 0 1 0 0 1 2 2 0 2 0 1 2 2 1 1 2 1 2 0 1 1 0 2 1 2 0 0 0 1 0 2 0 1 0 0 2 1 0 0 2 1 1 1 0 1 1 0 0 1 1 1 0 1 0 2 0 1 1 1 0 0 0 0 0 0 2 0 2 2 1 1 0 0 0 0 1 1 0 1 1 2 0 2 0 2 1 0 0 0 0 1 0 1 0 0 2 2 0 0 0 1 2 0 0 0 1 1 0 1 1 0 1 1 0 0 0 0 0 0 0 1 0 2 0 1 1 1 1 0 1 0 2 0 0 2 1 1 0 1 1 1 1 0 0 0 1 1 0 0 1 0 0 0 0 0 2 2 0 2 0 0 2 1 1 0 1 0 1 1 1 1 2 0 2 0 0 2 0 0 0 0 1 0 0 1 1 1 0 1 0 1 0 0 1 1 1 2 1 0 0 2 0 2 1 1 0 0 0 2 1 1 1 2 1 0 1 1 0 2 0 1 2 1 0 0 0 0 2 1 1 1 1 0 0 2 0 1 0 1 1 0 1 0 2 0 0 1 0 0 2 2 2 2 0 0 0 1 2 1 0 0 0 0 1 0 0 0 0 0 2 0 2 2 1 2 1 1 0 0 0 0 1 1 1 1 0 0 1 1 0 0 1 1 0 0 0 0 0 2 2 1 0 1 0 1 2 2 1 1 0 1 0 0 0 1 1 1 0 0 1 0 0 0 1 0 1 1 1 1 1 1 1 1 2 1 0 1 1 0 0 1 1 1 1 1 0 0 0 2 0 0 0 0 1 1 2 0 0 0 0 0 1 0 1 2 0 2 2 0 0 0 0 1 0 2 0 1 0 0 1 1 1 0 0 0 0 2 0 0 0 1 1 1 1 1 2 1 0 1 0 0 1 0 2 0 1 0 0 2 0 0 1 0 0 2 0 0 0 1 0 0 0 0 1 2 0 0 1 0 1 0 0 2 2 2 2 0 0 0 0 0 1 0 0 0 1 0 0 0 0 0 2 0 1 0 1 0 0 0 1 1 1 0 2 0 1 0 2 1 2 1 1 1 0 0 1 0 1 0 0 0 0 0 0 0 0 0 1 1 0 2 0 0 0 0 1 0 0 0 0 2 1 1 0 0 0 0 1 1 1 0 0 0 2 0 2 1 2 1 1 0 2 2 2 0 1 0 0 0 0 0 2 2 0 1 0 1 1 2 0 1 1 1 2 2 1 0 0 0 0 0 2 0 0 0 2 0 2 0 0 1 0 0 1 0 0 2 0 1 1 0 0 0 0 0 0 0 0 1 1 0 0 2 0 0 0 0 1 1 0 1 0 1 0 1 0 1 0 0 0 0 0 0 1 0 1 1 1 1 1 0 0 0 0 0 1 2 0 2 2 1 0 2 0 2 0 0 1 0 0 1 1 2 1 1 1 0 2 1 0 1 0 1 1 0 1 2 0 1 0 0 0 2 0 1 1 0 0 0 1 0 2 0 0 0 0 0 1 0 1 2 1 1 1 0 0 0 1 2 0 1 0 1 0 1 2 0 0 0 1 0 0 1 1 1 0 2 0 0 0 1 0 0 1 1 1 1 1 1 1 0 0 0 0 0 0 1 0 0 0 0 2 1 0 0 0 2 0 2 1
126 0 0 2 0 0 0 2 0 2 2 0 0 1 1 0 0 1 1 1 0 1 0 1 1 0 0 2 2 0 2 0 2 2 0 0 1 1 0 1 1 0 0 0 0 0 0 0 0 0 0 0 0 1 1 1 0 1 0 0 1 1 0 1 0 1 0 0 0 0 0 0 1 0 0 2 2 0 1 0 1 2 0 0 2 0 0 0 0 1 0 0 0 1 2 0 0 2 0 2 2 0 0 0 2 0 1 0 2 0 0 1 0 1 0 0 1 1 1 0 2 0 2 2 2 2 2 0 1 0 1 0 0 0 1 1 0 0 1 0 2 0 0 0 0 0 0 0 1 0 0 0 0 0 0 0 0 1 0 0 0 0 1 1 1 2 1 2 0 0 0 0 0 1 1 0 0 0 0 0 0 0 0 2 1 1 1 2 0 0 0 2 1 1 1 0 1 0 0 0 0 1 1 0 0 0 1 0 1 0 1 0 2 0 2 2 1 0 2 0 1 1 2 0 1 1 0 0 0 0 0 0 0 0 0 0 0 1 1 0 0 0 2 2 2 0 0 0 2 0 0 1 0 0 0 0 0 1 1 1 1 1 0 1 1 0 0 2 1 0 0 0 1 2 0 0 1 0 1 0 0 0 0 1 1 1 1 1 0 1 1 0 0 0 2 1 1 1 0 2 0 0 2 0 1 0 1 1 1 0 0 2 2 2 1 0 2 0 0 1 0 2 1 0 2 0 1 0 1 0 1 1 0 0 0 0 0 1 2 2 0 2 2 0 0 0 1 1 1 2 0 0 1 0 1 1 0 1 1 0 1 1 1 0 1 0 0 1 1 0 0 0 0 2 2 0 0 0 1 0 0 1 0 0 0 0 0 1 1 0 0 2 0 0 1 1 0 2 0 0 0 1 0 1 0 1 0 0 1 0 0 1 0 1 1 0 0 1 0 0 0 1 0 1 0 1 0 1 1 0 1 0 1 0 1 1 0 0 0 0 0 2 2 1 0 1 0 0 2 0 0 1 1 1 1 1 1 1 0 0 1 0 0 0 0 2 1 1 2 0 0 0 2 0 1 1 0 0 0 0 0 2 1 0 1 0 1 2 1 0 0 1 2 1 1 0 0 0 1 2 1 1 1 1 0 0 2 0 0 0 0 1 0 0 1 1 0 0 0 2 2 0 0 1 0 1 1 0 0 1 1 0 0 1 2 0 1 0 1 1 0 1 0 0 1 2 0 0 0 0 0 0 0 1 1 2 1 1 0 0 0 0 1 0 0 1 0 0 0 0 0 0 1 0 0 0 0 1 1 2 0 0 0 0 1 1 1 1 0 0 1 1 2 0 2 0 2 1 1 1 1 1 2 0 0 0 0 0 1 1 1 0 0 0 0 0 0 0 0 0 1 0 0 0 0 1 1 1 0 0 1 0 1 2 0 1 2 0 2 0 2 1 0 2 0 0 1 0 0 0 0 1 2 0 0 0 0 0 1 0 0 0 0 1 1 2 1 2 0 1 1 0 0 1 0 2 0 0 0 0 0 1 1 0 1 1 1 0 0 1 1 1 0 0 0 0 0 0 0 1 0 2 0 0 1 1 1 1 0 0 1 0 0 0 0 0 0 1 2 2 0 0 0 1 1 2 0 2 2 2 1 2 0 2 0 0 0 0 0 1 0 1 1 1 2 0 0 0 0 0 0 0 1 1 1 1 0 0 0 1 0 1 2 0 0 0 1 2 0 2 0 0 1 0 0 0 0 0 1 1 1 1 1 1 1 1 1 2 1 2 1 1 2 2 2 0 0 1 0 2 2 0 0 2 1 1 0 0 0 2 2 0 2 0 1 1 1 0 1 1 1 2 0 2 0 0 0 2 0 2 1 1 2 1 0 2 0 0 0 1 1 1 0 0 0 0 0 0 0 0 1 1 2 0 0 1 1 0 0 0 0 0 0 0 0 1 0 0 0 0 0 0 0 1 0 2 0 0 1 1 2 2 1 1 1 0 1 2 1 0 0 2 0 0 1 0 1 0 1 0 0 0 2 1 2 1 0 2 0 2 0 0 1 0 1 1 0 1 0 1 0 1 1 1 2 0 2 1 1 0 0 0 1 1 0 0 2 1 0 0 0 1 1 0 1 1 0 0 1 1 2 0 1 0 0 0 2 2 0 0 0 1 0 0 1 1 1 0 1 0 1 0 1 0 0 2 2 0 0 0 0 0 0 1 0 0 1 0 0 1 0 0 0 2 1 0 0 0 0 0 2 1
127 1 0 1 0 0 0 1 0 2 2 0 0 1 1 0 0 1 1 2 2 0 2 0 2 0 0 1 1 0 1 0 0 2 0 0 1 0 0 0 1 0 2 1 0 1 0 0 0 0 0 0 0 1 0 0 0 0 0 0 0 1 0 1 0 1 0 1 0 0 0 1 2 0 1 1 1 0 2 0 2 2 0 1 2 0 0 0 2 2 0 0 1 1 0 0 0 0 0 1 0 1 1 0 2 1 2 1 1 1 0 1 1 2 1 2 2 0 1 0 1 0 2 2 2 1 2 0 1 1 1 0 0 0 0 0 0 0 0 0 0 0 1 0 0 0 0 0 1 1 0 0 0 0 0 1 0 1 0 0 2 1 0 2 1 1 1 0 2 1 0 0 0 2 1 1 1 0 0 0 0 0 0 2 0 0 0 0 0 0 0 0 2 1 2 0 1 1 0 2 0 0 0 1 1 0 0 1 2 0 0 0 2 0 2 2 2 0 1 0 0 0 2 0 0 1 1 2 0 1 0 0 0 0 0 0 1 2 2 0 0 2 2 2 2 0 0 0 1 0 0 0 0 0 0 0 1 1 1 1 1 1 0 0 0 0 0 0 1 1 0 1 1 2 0 0 2 1 2 0 0 1 0 2 2 0 2 2 2 2 0 2 0 0 1 0 1 0 0 2 0 0 2 1 1 0 1 2 2 0 0 2 1 1 1 0 1 1 0 1 0 1 2 0 1 0 1 0 1 1 2 2 0 1 0 0 0 1 1 0 0 0 2 0 0 0 1 0 0 0 0 2 1 1 1 0 2 0 0 2 2 2 1 0 0 0 0 2 2 1 0 0 1 2 1 1 0 0 0 0 1 1 1 1 1 1 0 0 0 0 0 0 2 0 2 0 2 1 1 1 1 1 0 2 1 0 0 1 0 0 1 0 1 0 1 0 0 0 0 0 0 1 0 1 1 1 0 0 2 0 0 2 0 0 1 1 0 1 0 1 1 1 2 0 2 2 0 0 2 0 0 1 1 2 1 1 1 2 1 1 2 1 1 0 0 1 0 0 2 0 0 0 2 0 1 1 0 0 0 1 1 1 0 0 2 1 0 2 2 0 2 0 0 1 1 0 0 0 1 1 0 0 1 1 0 1 2 0 0 1 0 1 0 1 0 1 0 1 1 2 2 2 1 2 2 0 0 0 0 0 1 0 0 0 0 0 2 0 0 0 0 1 0 0 0 2 1 2 2 0 0 0 0 1 2 1 1 0 2 0 0 2 0 0 0 0 1 1 1 0 1 2 0 0 0 0 0 1 1 2 1 0 0 0 0 0 0 2 1 1 0 0 1 0 0 0 1 0 0 0 0 2 2 1 0 1 0 0 0 0 0 0 0 0 0 0 0 0 0 0 0 0 0 1 1 0 0 1 0 0 1 0 0 2 0 1 2 0 2 1 1 1 0 1 0 0 2 0 2 0 0 1 1 1 0 0 0 0 1 0 0 0 0 0 0 1 1 2 0 1 1 0 0 0 1 1 1 1 0 0 1 1 0 1 2 2 1 0 0 0 2 0 0 0 0 0 0 1 0 2 0 2 0 0 1 2 2 2 0 0 2 0 0 2 0 1 0 2 2 1 0 0 0 2 0 0 0 2 1 0 0 1 0 2 0 0 2 1 1 1 0 1 1 1 1 0 0 0 0 1 1 1 0 0 0 0 1 0 1 0 0 0 2 1 1 0 2 1 0 2 1 0 1 1 1 0 0 1 1 1 2 2 0 0 0 0 0 2 0 2 0 2 1 1 1 0 0 0 0 1 1 0 0 1 2 0 0 0 0 2 2 0 1 1 0 1 1 0 2 2 2 2 1 2 1 0 0 0 1 2 2 1 2 1 0 2 0 0 0 0 0 0 0 0 0 0 1 0 0 0 2 2 1 0 1 0 1 0 0 1 1 0 1 0 0 2 0 1 1 0 0 1 0 0 0 1 1 2 0 1 0 0 1 0 1 1 0 2 0 0 0 1 0 0 2 1 1 0 1 0 0 1 2 1 2 2 0 1 0 1 0 0 1 1 1 1 0 2 2 0 0 0 2 1 0 0 1 2 0 0 1 1 0 1 1 0 0 1 0 1 0 0 2 1 1 0 1 2 0 1 2 0 0 0 1 0 1 0 0 0 0 0 1 1 1 1 1 0 1 1 0 0 0 0 1 0 1 0 0 0 0 0 0 0 0 0 0 0 0 0 1 0 0 1 0 0 1 0 1 0 0 0
128 1 1 1 0 0 0 2 1 0 1 0 1 2 1 0 1 1 1 1 2 0 0 0 2 0 0 2 2 1 1 1 1 1 2 0 2 2 0 1 1 0 0 0 0 0 0 0 0 1 1 0 1 1 1 1 0 0 0 0 1 2 0 1 0 1 0 0 1 1 0 2 1 0 1 2 2 0 0 0 0 1 0 0 2 0 1 1 1 2 0 1 1 2 1 0 0 0 0 1 0 0 1 0 2 1 2 2 0 2 1 1 2 2 1 1 1 1 1 0 2 0 1 1 0 0 0 1 1 1 1 0 1 0 0 0 0 0 0 1 0 0 0 0 0 0 0 0 1 0 0 0 2 0 0 0 0 1 0 0 0 0 0 1 0 0 0 0 0 1 1 0 1 2 1 0 0 2 2 2 2 2 1 1 1 0 0 1 0 0 0 1 2 0 1 1 2 0 0 0 0 0 1 1 1 0 0 1 1 0 1 0 1 0 2 2 0 0 1 0 1 1 2 0 1 1 0 1 0 0 0 0 0 1 1 0 1 1 1 2 0 0 2 2 2 0 0 0 2 0 0 1 0 0 0 0 1 0 0 0 0 0 0 2 1 1 1 0 2 2 0 1 0 2 0 0 1 0 0 0 0 1 1 1 2 1 1 2 1 2 0 1 1 1 2 1 2 1 0 0 0 0 2 0 1 1 0 2 1 0 0 1 1 0 2 0 2 1 1 1 0 2 2 2 1 0 0 0 2 1 2 0 0 0 0 0 0 1 1 2 1 1 1 0 0 0 0 0 0 0 1 0 2 0 2 0 2 2 0 2 2 1 1 0 0 0 0 2 2 0 1 1 1 1 0 2 0 1 0 0 1 1 0 1 0 1 0 0 0 1 0 0 2 0 1 1 0 0 1 1 1 1 0 2 0 0 0 1 0 0 0 1 1 0 1 0 0 0 1 0 0 0 0 0 2 2 1 0 0 0 0 0 0 2 0 0 0 0 0 0 1 1 2 0 1 1 0 1 2 0 0 0 1 2 1 1 1 1 1 0 1 0 1 0 0 1 1 1 1 0 0 0 1 1 1 0 2 0 0 1 1 1 0 0 1 0 0 0 0 1 1 0 1 2 0 0 0 0 0 1 1 1 2 1 0 0 1 0 0 2 0 0 0 0 0 2 1 0 0 0 0 2 1 2 1 1 0 1 0 1 0 1 0 1 1 1 2 0 1 1 2 2 0 1 1 2 1 1 1 0 1 1 0 1 1 1 1 1 0 0 0 0 0 0 1 0 0 1 1 0 0 1 0 0 0 0 0 1 1 2 0 0 0 0 0 0 0 1 1 0 0 0 2 0 0 0 1 0 0 0 0 2 1 1 0 1 1 0 1 1 0 0 0 0 0 1 1 0 1 0 0 0 0 0 0 0 2 0 0 0 0 0 0 1 0 1 1 2 2 2 0 1 0 2 0 0 1 0 1 0 0 1 2 0 0 0 0 0 2 0 0 0 1 0 1 1 0 2 1 0 0 1 0 0 1 1 1 1 1 1 1 1 0 1 1 1 0 1 0 1 0 1 0 0 0 0 1 0 0 1 0 0 0 0 2 2 2 1 1 1 0 0 0 1 0 0 0 1 1 1 0 0 0 1 2 2 0 0 0 0 0 0 0 2 0 0 1 1 1 2 0 2 0 0 0 1 0 1 0 0 0 0 1 0 0 1 2 0 0 0 0 1 2 2 0 0 2 2 1 2 0 0 2 1 0 0 0 0 0 2 1 0 0 0 0 1 0 2 0 2 0 2 2 2 2 0 0 0 0 2 2 0 0 2 2 0 1 0 1 1 2 0 1 1 1 2 2 0 1 1 1 1 1 2 0 0 1 2 0 2 1 1 1 1 0 0 0 2 2 0 0 0 0 0 0 1 1 0 0 1 1 0 0 0 2 0 0 0 0 0 0 0 0 0 0 1 0 0 2 1 1 0 0 0 0 1 1 0 1 1 1 1 1 0 0 0 0 2 0 0 0 0 0 1 2 0 2 0 1 0 0 2 1 1 1 2 0 2 1 1 1 0 1 0 1 1 0 1 1 0 0 0 2 0 1 0 0 1 0 0 0 0 0 1 1 0 0 0 1 1 0 0 1 1 1 0 1 0 1 0 1 0 1 1 0 1 2 1 0 0 0 1 1 0 2 0 0 0 0 0 0 0 0 0 0 2 2 0 2 0 0 0 1 1 0 0 1 1 1 1 0 0 0 1 0 0 0 0 1 0 2 2
129 0 1 1 1 1 1 2 0 2 2 0 0 0 0 0 0 1 0 1 1 0 0 0 2 0 0 1 2 0 2 0 0 2 1 0 1 2 0 0 1 0 0 0 1 0 0 0 0 0 0 0 0 0 2 0 0 1 0 0 0 0 0 2 1 1 1 1 0 1 0 2 1 1 1 2 2 0 1 0 1 1 0 0 2 0 0 0 2 2 1 1 1 2 1 0 0 1 1 2 0 1 0 0 2 1 2 2 0 2 2 2 0 1 0 1 1 0 1 0 2 0 2 0 0 0 0 2 2 2 1 1 0 0 1 0 0 0 0 1 1 0 1 0 1 0 0 0 0 0 0 0 1 1 1 0 0 0 0 0 2 1 2 2 0 1 0 1 0 1 0 2 1 1 1 0 0 0 0 0 0 0 0 0 0 0 0 2 1 2 2 2 2 0 0 1 1 0 0 1 0 0 0 0 0 0 2 0 0 0 1 0 0 0 2 2 0 2 1 0 1 1 1 0 0 1 1 1 0 0 0 0 0 0 0 0 0 1 2 1 1 0 2 2 2 0 0 0 2 0 0 1 0 0 0 0 2 1 0 0 0 0 0 0 1 0 0 0 2 0 0 0 1 1 0 0 0 1 2 0 1 1 1 1 2 0 2 1 0 2 0 1 0 0 1 1 1 0 0 0 0 0 1 1 0 1 0 1 2 0 0 2 2 2 0 0 2 1 0 1 1 2 1 0 1 0 2 0 0 0 1 1 0 2 0 0 0 0 2 1 1 1 1 0 0 0 0 0 1 1 0 1 0 0 0 2 0 0 0 2 2 2 2 0 2 1 0 2 2 0 1 1 1 1 2 1 0 0 1 0 2 1 0 0 0 0 0 0 0 0 0 1 1 0 2 1 1 1 0 0 0 0 0 2 0 1 0 1 0 0 1 0 0 0 1 0 1 0 2 0 0 0 0 2 0 0 0 2 2 0 2 0 0 2 1 1 0 0 0 1 2 0 1 0 1 1 0 0 0 0 0 0 1 2 2 1 2 1 0 1 1 1 1 0 1 1 0 1 1 0 0 0 1 2 1 0 1 0 0 0 1 1 0 0 2 0 0 1 1 0 0 2 1 1 1 0 0 2 2 2 0 0 1 1 0 0 2 0 1 0 1 1 0 1 1 1 0 0 1 1 1 2 0 2 1 1 0 0 2 2 0 0 0 0 2 0 1 1 1 1 0 2 0 1 1 0 1 0 0 0 1 1 0 2 0 0 0 0 0 0 0 0 0 1 1 0 0 1 1 0 0 0 1 0 1 0 1 2 2 2 0 0 0 0 1 1 1 0 0 0 0 0 0 0 0 0 0 0 0 0 0 1 0 1 1 2 1 0 1 1 1 1 0 1 0 1 0 0 0 0 1 0 0 1 1 0 1 1 0 0 2 0 0 1 0 0 2 2 2 1 1 0 0 2 0 0 1 0 2 0 0 1 1 1 0 0 0 1 2 0 0 0 0 1 2 2 1 2 0 0 2 0 0 1 0 1 1 0 1 1 1 0 0 2 2 2 1 0 0 1 1 1 1 0 1 0 1 0 0 1 0 2 0 1 1 2 0 1 0 0 0 0 0 2 0 0 0 1 0 0 0 1 0 1 1 1 0 0 0 0 0 1 1 2 0 1 0 0 0 1 0 1 0 0 1 1 1 1 0 1 0 0 0 0 0 0 0 0 1 0 0 0 2 1 0 0 1 1 0 1 0 0 1 0 0 1 0 0 1 1 1 1 0 0 0 2 0 2 1 2 1 1 2 2 1 0 1 0 0 1 1 0 0 1 2 0 1 1 0 1 1 0 1 1 1 2 2 1 1 2 2 1 1 2 0 0 0 2 0 2 0 0 2 0 0 2 0 0 0 0 0 0 1 1 0 0 1 0 0 1 2 1 0 0 2 0 0 1 0 0 0 0 0 0 0 2 1 1 2 0 0 0 1 0 0 1 0 0 1 1 2 2 2 0 0 0 1 2 1 0 1 1 0 1 2 0 2 0 0 1 0 2 2 1 2 2 0 2 1 1 1 0 0 0 0 2 0 1 2 1 0 1 1 1 1 0 1 2 2 0 2 0 0 1 0 0 0 1 1 1 0 0 1 2 2 0 0 0 0 1 2 1 1 1 1 0 1 2 0 0 0 1 0 0 1 1 2 0 1 0 0 0 0 1 0 0 0 0 2 0 0 0 1 1 1 2 2 0 0 0 0 0 0 1 0 0 1 0 1 0 1 1
130 1 1 1 0 0 0 1 0 1 1 0 0 1 1 0 0 0 0 1 1 1 1 1 1 0 1 1 2 1 1 0 0 0 2 0 2 1 1 0 1 0 0 0 0 1 0 0 1 0 0 0 1 1 1 0 0 1 1 1 1 1 0 0 0 0 1 0 0 0 0 0 1 1 1 2 2 0 1 0 1 1 0 0 1 0 0 0 1 1 0 0 0 2 0 1 1 0 0 0 0 0 0 0 2 1 2 1 1 1 1 2 1 1 2 2 2 0 2 0 1 0 2 1 1 1 1 0 1 0 2 1 1 0 0 0 1 0 0 0 0 0 1 0 0 0 1 0 0 0 0 0 0 1 1 0 0 1 0 0 0 0 1 2 1 1 0 2 0 1 0 1 2 1 2 2 0 0 0 0 0 0 0 2 1 1 1 1 0 0 0 0 1 1 1 0 2 0 1 0 0 1 0 0 0 0 1 0 1 0 1 0 1 0 2 2 0 1 1 0 0 0 2 0 0 0 0 0 0 0 0 1 0 1 2 1 2 2 2 1 0 1 2 2 2 0 0 0 2 0 0 1 0 0 0 0 1 0 0 0 0 0 0 1 1 0 0 0 2 0 0 0 0 2 1 0 0 0 1 0 0 0 0 1 2 0 2 2 2 2 0 2 1 0 2 0 2 2 1 2 0 0 2 0 1 0 0 2 0 0 0 2 0 2 2 0 2 1 1 0 1 2 1 0 1 0 1 0 1 0 2 0 0 1 0 0 0 2 0 0 0 0 1 0 0 0 1 0 1 1 0 1 0 1 0 1 1 0 0 2 2 2 0 0 0 1 0 1 1 0 0 0 0 2 0 0 0 1 0 1 2 1 0 0 0 1 0 0 0 0 0 0 1 0 1 2 0 0 1 1 1 1 0 1 0 1 0 2 0 0 0 0 0 0 1 0 1 1 1 0 0 0 0 1 1 1 1 0 2 0 1 0 1 1 2 1 0 1 0 1 1 1 1 0 2 2 2 0 0 0 0 0 0 1 1 0 1 2 1 1 1 0 2 0 0 0 0 0 2 0 0 0 2 0 2 0 1 0 0 1 0 2 0 0 2 2 0 2 1 0 1 0 0 1 0 0 1 0 0 2 2 1 2 0 0 1 2 0 0 0 0 1 0 0 0 1 0 2 0 2 2 2 0 0 0 0 2 1 0 1 0 1 0 1 0 0 2 1 1 2 0 1 1 1 2 1 1 1 1 0 0 0 0 0 2 2 2 2 0 0 0 0 0 0 0 0 0 0 0 0 1 1 1 0 1 0 1 2 2 2 0 0 0 0 1 1 1 0 0 0 0 0 1 0 0 0 0 0 0 1 0 1 1 1 0 1 1 0 1 1 2 2 0 0 0 1 1 0 0 0 0 0 0 1 1 1 1 2 0 0 1 0 0 2 0 1 2 2 1 1 0 0 0 0 2 0 0 0 1 0 0 1 0 2 1 1 0 0 1 0 0 0 0 1 1 2 1 1 1 0 1 1 0 0 0 2 0 0 1 1 1 1 0 1 2 1 1 0 0 1 1 1 0 0 0 0 0 0 0 1 0 1 0 1 1 1 1 0 1 1 0 0 0 2 0 0 1 1 1 1 0 0 0 2 0 0 0 0 0 0 0 0 0 1 0 1 1 1 1 2 0 2 1 1 1 0 0 1 0 0 0 0 1 0 0 1 0 0 1 0 0 1 2 1 0 1 1 0 0 0 0 0 0 0 1 0 0 0 1 1 0 0 1 1 1 2 1 1 1 2 1 1 2 2 1 0 0 0 0 1 1 0 2 2 0 1 0 0 0 1 1 0 2 0 2 2 2 1 1 2 2 1 1 2 0 0 0 1 0 1 0 0 1 1 1 1 0 0 0 1 1 1 0 0 1 1 0 0 1 0 1 1 2 1 1 1 0 0 0 0 0 0 0 0 0 1 1 2 2 0 0 0 0 0 0 1 0 2 2 2 2 2 0 0 0 0 0 2 0 0 0 0 0 0 2 1 1 0 0 0 0 1 1 1 1 2 0 1 0 2 0 0 0 0 0 2 0 0 1 1 0 1 2 2 1 1 2 0 0 1 0 0 0 0 0 0 1 0 0 0 0 1 1 2 1 0 0 1 1 0 2 0 1 0 0 0 0 2 0 0 0 1 0 0 1 1 1 0 2 1 0 0 0 0 1 1 1 0 1 0 0 0 0 0 1 1 1 1 1 1 0 0 0 1 1 0 0 0 1 0 1 1
131 1 1 1 0 0 0 2 0 2 2 0 0 0 0 0 0 2 0 1 2 0 1 0 2 0 0 2 2 1 2 2 2 1 1 0 2 2 0 2 0 0 0 0 0 0 1 0 0 0 0 0 0 1 1 1 0 0 0 1 1 2 0 1 0 1 0 0 0 0 0 1 1 0 1 2 2 0 1 0 1 2 0 0 2 0 0 0 1 2 0 0 1 1 0 0 0 2 0 2 1 0 0 0 2 1 2 1 1 1 1 2 1 1 1 1 1 1 1 0 2 0 1 2 1 0 0 0 1 1 0 0 0 0 0 0 0 0 0 1 2 0 0 0 0 0 0 0 0 0 1 1 0 0 1 0 0 1 0 1 0 0 1 1 0 1 0 0 1 1 1 1 0 0 2 2 2 1 0 1 0 1 2 2 2 0 1 0 0 0 0 0 2 2 2 0 2 0 0 0 0 0 0 1 1 0 0 0 1 0 1 0 0 0 1 2 0 2 1 0 1 1 2 0 0 0 0 2 0 0 0 0 0 0 0 0 0 2 2 2 0 0 2 2 2 0 0 1 1 1 0 0 0 0 0 0 1 2 1 1 1 1 0 2 1 0 1 0 2 0 1 1 0 1 0 0 0 1 1 0 1 0 0 1 2 1 1 2 2 2 0 1 1 1 2 0 2 0 0 1 0 0 1 1 0 0 0 2 0 0 0 2 2 1 1 0 2 0 0 0 0 0 2 2 2 0 1 0 1 0 2 1 0 1 0 0 0 1 1 2 0 2 1 0 0 0 0 1 2 0 0 0 0 0 0 0 0 0 0 2 2 1 2 0 0 1 0 2 2 0 1 1 1 2 1 0 0 1 0 0 0 2 0 0 1 1 0 0 0 0 0 0 2 0 2 0 2 1 0 0 0 0 0 2 0 2 0 0 1 0 0 1 1 0 1 0 0 0 1 0 0 0 1 1 2 2 1 0 2 1 1 0 0 0 0 0 0 2 0 0 2 1 2 1 1 2 0 0 2 0 0 0 1 2 2 1 2 1 0 1 1 0 1 0 0 1 0 1 1 0 0 0 2 0 1 0 1 0 0 1 1 2 1 0 1 0 1 1 1 0 1 1 1 1 2 0 0 2 2 2 0 0 0 2 0 0 1 0 0 1 0 0 1 0 1 0 0 0 2 2 2 2 0 2 0 1 0 0 0 2 0 0 0 0 0 1 0 1 1 2 0 1 0 1 2 2 1 1 1 0 1 1 0 2 0 0 0 1 0 0 0 0 2 0 0 1 0 1 1 0 0 0 1 0 0 0 1 1 1 2 0 0 1 0 1 1 1 0 0 0 0 2 2 0 1 0 0 0 0 0 0 2 2 0 1 1 1 0 1 2 1 0 1 1 1 2 1 0 0 1 1 1 0 0 0 0 1 1 0 0 1 0 0 2 0 1 2 0 1 0 1 0 1 1 0 0 2 1 2 0 0 1 0 2 0 0 0 0 2 0 0 0 1 0 0 0 0 1 0 1 0 1 0 0 0 2 0 0 1 1 0 1 0 2 2 2 1 1 0 0 2 1 0 0 1 0 2 1 0 2 0 2 0 0 2 2 2 0 0 1 0 0 0 0 1 1 0 2 0 0 0 0 1 2 0 2 0 0 0 0 0 1 0 1 0 0 0 0 0 1 1 1 0 0 1 1 1 0 0 1 0 1 1 0 0 0 1 0 1 1 1 1 2 1 0 0 2 2 0 0 0 0 1 1 0 0 0 0 0 2 1 1 1 1 2 2 2 1 1 2 1 1 1 2 2 1 0 1 0 1 1 0 0 1 2 0 1 1 0 0 0 0 0 1 0 2 1 2 1 2 2 1 0 2 1 0 0 2 0 2 0 0 2 0 0 2 0 1 1 0 0 0 0 0 0 0 0 0 0 1 1 1 1 0 1 1 1 0 0 1 0 0 1 0 0 2 0 0 0 0 0 0 1 0 0 2 0 0 1 1 2 2 1 1 0 0 0 1 0 0 1 1 1 1 2 0 2 0 1 1 1 1 2 2 2 1 0 2 0 2 0 0 0 0 0 2 0 0 1 1 0 1 1 1 0 0 1 1 1 0 0 0 2 2 0 0 0 1 0 1 0 0 2 2 2 1 0 0 0 0 2 0 0 0 2 0 2 2 0 0 0 1 1 0 1 0 0 0 1 0 0 0 1 0 0 1 2 0 1 0 0 0 1 1 0 1 2 2 0 1 1 1 1 1 1 0 0 0 1 0 0 0
132 1 0 2 0 0 1 1 0 0 0 0 1 1 0 0 0 0 0 0 0 0 0 0 2 0 0 1 2 1 1 1 0 1 1 0 2 1 1 0 1 0 0 0 0 0 0 0 0 0 0 0 0 0 2 1 0 0 0 0 2 2 0 1 0 0 1 0 0 1 1 1 1 0 1 2 2 0 1 0 0 2 0 0 1 0 0 1 2 2 0 1 0 1 0 0 1 1 0 1 1 0 0 0 2 2 2 1 1 1 1 2 2 2 2 2 2 0 0 0 2 0 2 1 1 1 1 0 2 2 0 0 0 0 0 0 0 0 0 0 0 0 1 0 0 0 1 0 0 0 0 1 0 1 2 1 0 0 0 0 0 0 1 2 1 2 0 2 0 1 1 1 0 1 1 1 0 1 1 1 1 1 0 2 2 2 1 2 1 0 0 1 2 0 1 1 2 0 0 0 0 0 0 1 1 0 1 0 1 0 0 1 1 0 2 2 1 2 1 1 1 1 2 0 0 1 1 0 0 0 0 0 0 0 0 0 0 2 2 1 0 0 2 1 2 0 0 0 2 0 0 0 1 0 0 0 2 0 0 0 0 0 0 1 1 0 1 0 1 1 0 2 1 2 1 0 0 1 1 0 1 0 0 1 1 0 1 1 0 1 1 0 1 0 2 0 1 0 0 0 1 0 2 0 1 1 1 2 2 0 0 1 1 1 1 0 2 0 0 1 0 1 1 0 2 0 1 0 0 1 2 2 0 2 0 0 0 2 0 0 0 0 0 0 0 1 0 0 0 0 0 1 1 0 1 1 1 1 0 1 1 1 1 0 1 0 0 1 1 0 1 1 0 2 1 2 0 1 1 0 2 0 0 1 0 0 0 0 0 1 0 1 0 0 2 0 0 0 0 0 0 0 0 2 0 1 1 1 0 0 2 0 0 1 0 0 0 0 1 0 0 1 1 1 1 1 1 0 1 0 0 0 0 1 1 1 0 0 0 0 1 0 2 0 1 1 0 0 0 0 0 2 1 1 1 1 1 2 0 2 1 0 0 0 0 2 0 0 2 0 0 0 2 0 0 0 0 0 0 0 1 2 1 1 2 1 0 0 0 0 0 2 1 0 0 0 1 0 0 1 1 1 1 1 1 1 2 0 0 1 0 1 0 1 1 1 0 0 2 2 2 2 0 2 0 0 0 1 0 1 0 1 0 0 0 0 1 0 2 2 0 2 0 1 2 2 1 2 2 0 1 1 0 1 1 2 1 0 1 0 0 1 0 1 1 0 0 1 1 1 1 1 0 0 0 0 0 2 1 1 0 0 0 0 0 0 0 0 0 0 0 0 1 0 0 0 0 0 0 0 0 2 1 2 0 2 1 0 1 1 1 1 1 1 1 1 1 1 0 1 1 1 0 1 1 0 1 1 0 0 0 1 0 0 0 0 2 0 1 1 1 0 1 2 0 0 1 0 1 0 0 1 1 0 0 0 0 0 1 0 0 0 1 1 1 2 0 2 0 2 0 0 0 0 2 2 0 1 1 1 1 0 1 2 1 2 1 2 0 0 2 2 0 1 2 0 2 1 0 2 0 1 0 0 0 2 2 2 0 0 1 0 0 0 0 1 1 1 1 1 0 0 0 2 0 1 1 0 0 0 0 0 0 2 0 0 1 0 0 1 1 1 0 0 1 0 0 0 0 0 0 0 2 1 1 0 0 0 0 0 0 0 2 2 0 1 2 2 0 2 1 0 2 0 0 0 0 0 0 1 1 0 0 0 0 0 0 2 1 2 1 1 1 2 2 1 0 1 0 1 1 0 0 1 1 1 1 2 0 0 0 0 1 1 0 1 1 0 2 1 1 1 2 1 0 0 0 1 0 2 2 1 2 0 0 2 0 0 1 0 0 0 1 1 0 0 1 0 0 0 2 2 2 0 2 0 0 0 0 0 0 0 0 0 0 0 1 0 0 0 0 0 1 0 0 2 0 0 0 1 2 2 2 1 0 0 0 0 0 1 0 2 1 0 2 0 2 0 1 1 1 1 1 1 2 2 0 1 0 1 0 0 0 0 0 2 0 1 1 0 0 0 2 2 0 0 1 1 1 0 0 1 0 2 0 0 0 1 0 0 0 1 2 2 1 2 0 1 0 0 2 0 0 0 2 0 1 1 0 1 0 1 1 0 2 0 0 0 0 0 0 0 0 0 0 2 2 0 0 1 1 0 0 0 0 0 0 1 0 1 0 0 1 2 2 1 0 1 2 0 2 2
133 0 1 2 0 0 0 1 1 1 2 0 0 0 0 0 0 2 1 2 2 0 0 1 1 0 0 1 1 0 2 0 1 2 0 0 0 1 0 0 0 0 1 0 0 1 0 0 0 0 0 0 0 0 2 1 0 0 0 2 0 2 1 1 0 0 0 0 0 1 1 1 2 0 1 2 1 0 1 1 1 2 1 2 1 0 0 0 0 2 0 0 0 1 1 0 0 0 0 2 1 0 0 1 1 1 1 1 1 1 1 2 1 2 1 1 2 0 2 0 0 0 2 0 0 0 0 0 1 1 1 1 0 0 2 1 0 0 0 1 0 0 0 0 0 0 0 0 0 0 0 1 0 0 0 0 0 0 0 0 0 0 2 2 0 1 0 2 0 0 1 0 1 1 1 1 0 0 0 0 0 0 0 1 0 0 0 0 0 0 1 0 2 2 2 0 0 0 0 0 0 0 0 2 2 0 0 0 1 0 1 1 1 1 2 2 0 1 0 0 2 2 2 0 0 1 1 1 0 0 1 1 1 1 1 0 1 2 2 2 0 0 2 1 1 0 0 0 0 0 0 0 0 0 0 0 1 1 0 0 0 0 0 2 2 0 1 0 2 1 0 0 1 2 0 0 0 0 0 0 0 0 0 2 0 0 0 1 1 2 0 1 2 0 2 0 0 0 0 1 0 0 2 0 0 0 0 2 0 0 0 1 2 2 2 2 2 0 0 0 0 0 2 0 2 0 2 0 2 0 2 1 1 1 0 0 0 2 0 2 1 1 2 0 0 0 1 0 2 2 0 0 0 1 0 1 2 0 1 1 2 2 1 0 1 0 0 2 2 0 0 0 0 2 1 0 0 0 1 0 1 1 0 0 0 1 0 1 1 0 0 0 0 0 1 1 0 1 0 0 0 0 0 2 1 0 0 1 0 1 1 1 1 0 0 0 1 1 0 0 1 2 0 1 1 1 1 1 0 0 0 0 0 0 1 1 0 1 0 0 2 1 1 0 1 1 0 1 2 0 0 0 1 2 1 1 1 1 1 0 1 0 2 0 0 2 0 0 2 0 0 0 2 0 2 0 2 1 1 0 0 2 0 0 1 0 0 2 1 0 1 0 1 2 0 0 0 1 2 2 0 0 1 1 1 2 2 0 0 1 1 0 0 1 0 2 0 1 0 1 1 2 1 2 2 0 0 1 0 1 1 1 0 0 2 1 2 1 1 1 0 1 0 1 1 0 1 1 2 1 0 1 1 2 0 1 0 1 0 1 1 0 2 0 0 2 0 2 2 2 0 0 0 0 0 0 0 1 2 0 1 0 0 0 0 0 0 2 2 1 0 1 2 0 0 0 0 0 0 0 0 1 2 1 0 2 0 0 2 2 0 0 1 1 1 1 1 0 2 0 0 0 0 0 0 0 2 2 0 0 0 0 2 1 0 1 2 0 2 2 0 0 0 1 0 0 2 1 2 0 0 1 1 0 0 0 0 0 0 0 0 0 0 1 1 2 1 2 0 1 0 1 0 0 0 0 2 1 1 1 1 0 0 2 2 2 2 1 0 0 1 0 0 1 0 0 2 0 0 1 0 1 0 0 2 2 1 1 1 0 1 0 0 1 1 1 0 2 0 0 0 1 1 1 0 2 0 0 0 0 0 1 0 1 0 1 1 0 0 0 0 1 1 1 2 0 0 0 0 0 0 0 1 0 0 1 1 0 0 0 0 0 2 2 0 1 2 2 0 2 0 0 0 1 1 0 0 0 2 0 1 1 1 1 1 2 1 2 2 2 1 0 1 2 2 1 0 1 0 1 1 0 0 1 2 0 1 1 0 1 1 0 2 0 0 0 0 0 2 1 1 1 1 2 0 0 0 1 0 2 1 1 0 0 0 2 0 0 1 0 1 1 0 1 0 0 1 0 0 0 1 1 1 1 1 1 0 0 0 0 0 1 0 0 0 0 1 0 1 0 1 0 1 1 0 0 0 1 1 2 2 2 2 0 1 1 0 1 1 0 1 1 1 0 2 0 2 0 1 1 1 0 0 0 2 1 0 1 0 2 0 0 1 0 1 1 0 2 1 1 0 1 2 1 2 0 2 1 0 1 0 0 0 1 0 0 0 0 0 0 0 1 0 1 0 0 1 0 0 1 2 0 0 0 1 0 2 2 0 1 0 1 1 0 1 1 1 0 0 0 0 0 0 0 0 0 0 0 1 1 0 0 0 0 0 0 0 0 1 0 1 0 0 1 1 0 0 0 2 0 2 1
134 1 2 0 0 0 0 1 0 1 1 1 0 0 0 0 0 1 1 1 1 0 1 1 1 1 1 0 1 0 1 0 2 1 1 0 2 2 1 0 0 0 0 1 0 1 1 0 1 0 0 0 0 1 1 1 0 0 0 2 0 0 0 1 0 0 0 1 0 0 0 0 1 0 0 2 2 1 2 0 2 2 0 0 2 0 0 0 1 2 0 0 1 1 1 0 0 0 0 0 0 0 1 0 1 1 1 1 1 1 0 0 1 2 1 1 2 0 0 0 2 0 1 1 0 0 0 0 1 1 1 1 0 0 0 0 0 0 0 1 0 0 0 0 0 0 0 0 0 0 0 0 0 0 0 0 0 1 0 1 2 0 2 2 1 2 0 0 1 0 0 0 0 2 2 0 0 0 0 0 0 1 1 2 2 1 2 1 1 0 0 0 2 1 1 1 2 0 0 0 0 1 0 2 1 0 0 0 1 0 0 0 1 0 1 1 1 2 0 0 2 2 1 1 1 1 1 1 0 0 0 0 0 0 0 0 0 2 2 2 0 0 2 1 1 0 0 0 1 0 0 0 0 0 0 0 0 0 0 1 0 0 0 2 1 0 0 0 1 0 0 1 1 1 1 1 1 1 2 0 1 0 0 1 2 1 1 2 1 2 0 1 0 0 2 1 2 1 0 0 0 0 2 0 1 1 0 1 1 0 0 2 1 2 1 1 2 1 0 0 0 1 2 2 1 0 0 0 0 1 2 1 1 1 0 0 0 2 0 1 0 1 2 0 1 0 0 1 1 0 1 1 0 1 0 0 1 2 0 1 1 2 2 0 2 1 0 1 1 1 0 0 0 2 0 0 0 0 1 0 1 0 0 0 0 1 0 0 0 0 0 2 1 0 2 0 1 0 1 1 1 1 0 1 0 0 0 0 0 0 1 0 1 0 1 0 0 0 1 0 0 0 2 0 0 2 1 1 1 1 0 0 0 2 0 0 0 0 0 0 1 1 1 0 1 1 0 0 2 0 0 0 0 2 1 0 1 1 2 1 1 0 0 0 2 2 0 1 1 0 0 0 1 1 1 1 0 0 0 0 0 2 1 1 1 0 0 1 1 0 1 1 1 2 2 0 1 0 0 2 2 1 2 0 0 0 1 0 1 1 0 2 0 2 0 2 0 0 0 1 1 2 1 2 1 0 0 0 0 1 1 0 0 0 1 0 2 1 1 2 1 2 0 1 1 1 2 1 1 0 0 0 0 1 2 1 1 0 0 0 0 0 1 0 1 0 1 1 1 0 1 2 1 0 1 0 1 2 2 1 1 0 0 0 1 1 1 1 1 0 1 1 2 0 0 0 1 1 1 1 0 1 1 1 2 2 0 0 1 1 0 0 0 0 0 0 0 0 0 1 0 1 0 1 1 0 0 1 0 0 0 0 0 2 0 1 2 0 2 1 2 1 1 1 1 0 0 0 1 0 0 1 2 0 0 0 0 0 2 0 0 0 1 1 1 1 2 1 1 1 0 1 0 0 1 1 1 1 0 0 1 0 0 1 1 1 2 0 1 0 2 1 0 0 0 0 1 1 0 1 1 0 0 0 0 2 2 2 0 0 1 0 0 2 0 2 1 1 1 1 0 0 1 2 0 1 1 0 0 0 0 1 0 2 0 0 2 2 0 2 0 2 0 0 1 1 1 0 0 1 1 1 0 0 0 1 0 0 1 0 0 0 2 1 0 0 2 1 0 0 0 0 2 0 0 0 0 0 2 0 2 2 1 1 1 1 0 1 1 2 1 1 1 1 1 0 0 1 0 1 1 0 0 2 2 1 0 0 2 0 1 0 2 0 2 2 2 2 1 2 2 1 1 1 0 0 0 1 0 2 1 1 2 0 0 1 0 0 1 0 0 0 1 1 0 0 1 0 0 1 1 1 1 0 1 0 2 0 0 1 0 0 0 0 0 1 0 0 0 0 1 1 0 0 0 1 0 1 1 2 2 2 2 0 0 0 1 1 2 0 2 2 1 1 2 0 1 0 0 0 0 1 2 2 2 1 0 1 1 2 0 0 0 0 1 2 0 1 2 0 1 0 2 1 0 0 0 1 0 1 0 0 1 1 0 0 0 0 0 0 0 1 0 1 2 1 1 0 0 0 2 0 2 0 0 0 0 1 0 0 0 0 1 0 0 1 1 0 1 0 0 0 0 1 0 1 1 0 1 0 0 0 0 0 0 0 0 2 0 1 0 0 0 2 0 0 0 0 1 0 2 2
135 1 1 1 0 0 1 1 0 0 0 1 0 0 0 0 0 1 1 1 1 0 1 0 2 0 0 1 0 2 2 0 0 1 2 2 2 2 0 1 0 0 0 0 0 0 0 1 0 0 0 0 1 1 1 0 0 1 0 0 2 2 0 1 0 1 0 0 0 0 0 1 1 1 1 2 2 0 2 0 2 2 0 0 2 0 0 0 2 2 0 0 0 2 0 1 0 0 0 0 0 0 0 0 2 0 2 2 0 2 1 1 0 1 0 0 1 1 1 0 2 0 2 0 0 0 0 0 1 0 2 1 1 0 0 0 1 0 0 1 2 0 0 0 0 0 0 0 0 0 0 0 0 0 0 0 0 0 2 2 2 0 0 1 1 2 0 1 0 1 1 1 0 2 1 0 0 0 0 0 0 0 0 2 1 1 0 0 0 0 1 0 2 1 1 1 2 0 0 1 0 0 1 0 0 0 0 1 1 0 0 0 1 0 1 2 2 0 2 0 2 2 1 1 1 1 1 1 1 0 0 0 0 0 0 0 0 2 2 1 0 1 2 2 2 0 0 0 2 0 0 0 0 1 1 0 0 0 0 1 0 0 0 0 1 0 0 1 2 1 1 1 0 2 0 1 0 0 1 0 0 0 0 1 2 1 1 2 1 2 0 1 2 0 2 0 2 1 0 1 0 0 1 1 0 0 0 2 0 0 1 1 2 1 1 0 2 0 0 0 0 1 1 0 1 0 1 0 1 2 2 1 0 0 0 0 0 0 2 0 0 0 1 0 0 1 1 0 1 0 1 0 0 1 0 0 1 2 0 1 1 1 0 0 0 0 0 1 1 0 0 0 0 2 1 0 0 1 1 0 0 2 0 0 0 0 0 0 0 1 0 1 0 0 2 1 1 0 0 0 0 0 0 2 0 0 1 0 1 0 0 1 0 0 1 0 1 0 0 0 0 1 0 1 1 1 1 0 1 1 0 1 1 0 1 1 0 1 0 0 2 0 0 0 1 1 0 0 0 0 0 1 0 2 1 0 1 0 1 0 0 0 0 0 0 2 0 2 2 2 0 0 1 1 0 0 2 0 0 0 0 2 0 0 2 0 0 1 0 0 0 0 0 1 1 0 1 0 1 2 2 2 2 1 1 1 2 0 0 1 0 1 0 0 1 1 2 1 1 1 1 2 0 2 0 0 0 0 0 2 0 0 0 1 0 1 2 2 1 2 0 2 0 0 0 1 1 2 2 0 1 1 0 1 2 1 1 0 0 0 0 0 2 0 0 2 0 0 0 0 0 2 0 0 0 0 0 1 1 2 0 0 1 0 0 0 2 2 1 0 0 1 1 0 0 0 1 1 1 1 1 1 1 1 0 1 1 0 0 1 0 0 1 2 1 1 1 0 0 0 1 0 0 0 0 2 0 1 0 0 0 0 0 1 1 1 1 0 2 2 1 1 0 0 1 0 2 1 1 0 1 1 0 2 0 0 0 0 2 0 0 0 0 1 1 2 1 2 0 2 0 0 0 0 1 2 0 1 1 1 1 0 0 2 2 2 1 1 0 1 0 1 0 0 1 0 2 0 0 0 0 0 0 1 1 1 1 1 0 1 0 0 0 1 0 1 0 1 0 0 0 1 0 1 1 2 0 1 0 0 0 2 0 2 0 0 0 1 0 2 1 2 0 0 0 2 0 0 0 1 0 0 0 0 0 1 0 0 1 0 0 0 2 0 0 0 1 1 0 0 0 0 1 0 0 1 1 1 1 1 2 1 1 1 1 2 1 2 2 2 0 0 1 1 0 0 0 0 1 0 0 0 1 2 2 0 1 0 0 2 2 0 1 0 1 2 1 1 1 1 0 1 1 1 0 0 0 1 0 2 0 0 2 0 0 1 1 0 0 0 0 0 0 0 1 1 0 0 0 0 2 2 2 0 0 0 2 0 0 0 0 0 0 0 0 1 0 1 2 1 1 0 0 0 0 2 1 2 0 2 2 2 2 0 0 0 0 2 0 0 0 1 2 0 1 0 1 0 0 0 0 1 2 2 1 1 0 2 0 2 0 0 1 0 1 0 0 1 1 1 1 1 2 1 0 0 1 0 1 0 0 0 0 1 1 0 0 0 0 0 0 1 2 2 1 1 0 1 0 0 2 0 2 0 0 0 0 1 0 1 0 1 2 0 1 1 2 0 1 1 0 0 0 0 0 0 0 0 2 0 0 0 1 1 0 0 1 0 1 0 0 0 0 1 0 0 0 0 1 0 1 1
136 1 2 1 0 0 0 2 0 1 1 1 1 2 1 0 0 1 1 1 2 0 1 0 2 0 0 2 2 1 2 0 2 2 0 0 0 2 0 1 0 0 0 0 0 1 0 0 0 1 1 0 1 1 1 1 0 0 1 1 0 1 1 0 0 0 1 1 0 0 0 1 1 0 0 1 1 0 1 0 1 2 0 0 2 0 0 1 2 2 0 0 1 2 1 0 0 0 0 1 0 1 0 1 1 1 1 1 1 1 1 2 0 1 0 0 1 0 2 0 1 0 2 1 2 1 1 1 2 2 0 0 0 0 1 0 0 0 0 1 1 0 0 0 0 1 0 0 0 0 0 0 0 0 0 0 0 1 1 1 2 1 0 1 0 0 0 0 0 1 1 1 1 2 2 1 1 0 0 0 0 0 1 1 1 0 0 0 0 0 0 0 2 2 2 0 1 0 0 0 0 0 0 2 1 1 1 1 1 0 2 0 1 0 1 2 0 1 2 1 0 0 1 1 1 1 1 2 0 0 0 0 0 0 0 0 0 2 2 1 0 1 2 1 1 0 0 0 2 0 0 1 0 0 0 0 1 0 0 0 0 0 0 1 0 0 0 0 1 0 0 1 0 1 0 0 0 0 1 0 0 1 0 1 2 1 1 2 1 2 0 2 1 1 2 0 1 0 0 2 0 0 2 0 2 0 0 2 0 0 1 1 2 1 2 1 2 2 1 0 0 1 2 1 1 0 0 1 0 2 0 0 0 1 0 0 0 0 2 1 0 1 2 0 0 0 1 0 1 1 1 0 0 0 0 0 0 0 0 2 2 2 1 1 1 0 0 1 1 0 1 1 0 2 1 0 0 0 1 0 0 0 0 0 0 2 0 0 0 0 0 1 0 1 2 0 0 0 0 0 0 0 0 2 1 0 0 1 0 0 0 0 1 0 1 0 0 0 0 0 0 1 1 0 2 2 2 2 2 0 2 0 1 1 2 1 0 0 0 0 2 0 2 0 1 1 0 1 1 0 0 0 1 2 2 1 2 1 0 0 0 0 0 2 0 0 0 2 2 1 1 1 1 1 1 1 0 1 0 1 0 1 2 1 0 0 1 1 0 0 0 0 0 1 1 0 1 0 0 1 1 1 1 1 0 0 1 0 0 2 0 0 0 1 0 1 0 0 0 1 1 1 0 1 1 0 1 0 1 1 1 0 0 0 0 1 1 1 1 2 1 1 1 1 2 1 2 1 1 0 1 1 1 2 0 1 0 1 0 0 0 0 2 1 1 1 0 0 0 0 1 2 0 0 0 0 0 1 1 2 0 0 1 0 0 0 2 1 1 1 0 1 1 0 0 0 0 1 1 1 1 0 1 1 0 1 0 0 0 0 1 0 0 0 0 0 1 0 0 0 1 0 0 2 2 0 0 1 0 0 1 0 0 2 0 1 2 0 2 1 1 1 0 1 1 0 2 0 1 0 0 1 2 0 0 0 0 1 1 0 0 0 0 1 1 2 1 2 0 0 2 0 0 1 0 1 1 0 0 0 0 0 1 1 1 2 0 0 0 1 1 1 0 1 0 0 2 0 0 0 0 0 0 1 0 2 1 2 0 0 1 1 0 1 0 0 0 1 0 0 0 0 2 2 1 0 1 2 1 1 0 1 0 2 0 2 0 0 0 0 0 0 0 0 1 1 0 0 0 1 1 1 1 0 0 0 0 0 1 1 1 1 2 1 1 0 2 2 0 2 1 0 1 0 0 1 0 0 1 1 2 1 2 2 0 1 0 1 0 2 0 2 1 2 2 1 1 0 1 0 0 0 1 1 1 1 2 0 0 2 2 0 2 0 0 0 1 1 1 2 2 1 2 2 0 0 0 1 0 2 1 1 1 1 0 1 0 0 1 1 1 1 0 1 0 0 1 0 1 1 0 0 0 0 2 0 0 0 0 0 0 0 1 0 0 0 1 2 2 0 0 0 0 0 0 2 1 0 1 1 2 2 1 0 0 0 0 0 0 1 0 2 1 0 0 0 0 0 1 1 1 1 1 1 1 1 0 2 0 1 1 0 1 0 0 2 0 1 2 1 0 1 2 1 0 0 0 0 0 0 1 0 0 2 0 0 0 1 0 0 1 0 1 1 0 0 0 1 0 2 2 0 2 0 1 0 0 0 0 0 0 0 2 0 2 1 1 0 2 1 1 0 0 0 0 0 0 0 1 0 0 1 2 2 0 0 2 0 1 0 0 0 0 2 2 0 1 0 1 0 0 0
137 0 2 0 0 0 0 1 0 0 0 1 1 2 1 0 0 1 1 0 1 0 0 0 2 0 0 2 2 0 2 1 0 1 2 0 2 1 0 2 0 0 0 0 0 2 1 0 0 0 0 0 1 1 1 1 0 0 0 1 1 1 0 0 0 0 1 1 0 0 0 1 2 0 1 2 1 0 1 0 0 1 0 0 2 0 1 0 2 2 0 0 1 2 0 0 2 0 0 1 0 0 0 0 2 2 2 2 0 2 0 1 1 1 2 2 2 0 0 0 1 1 1 2 1 1 1 1 2 2 0 1 0 0 0 0 0 0 1 1 1 0 0 0 0 0 0 0 1 1 1 2 0 0 0 0 0 0 0 0 0 0 2 2 1 2 0 1 0 0 0 0 0 1 1 2 1 0 0 0 0 0 0 2 2 2 1 1 0 0 0 0 2 1 1 1 2 0 0 0 0 1 0 1 1 0 1 0 0 0 1 0 0 0 2 2 0 0 0 0 0 0 2 0 0 1 1 2 1 1 0 0 1 0 0 0 2 2 2 1 0 0 2 0 0 0 0 0 2 0 0 1 1 0 0 0 1 1 1 1 1 1 0 0 0 0 0 0 2 2 0 1 1 1 1 1 0 1 1 0 1 0 0 2 1 0 1 1 1 2 0 2 1 0 2 1 2 1 0 0 0 0 2 0 1 0 1 2 0 0 0 1 2 1 0 0 2 1 0 0 0 2 1 1 0 0 0 0 0 1 2 0 0 2 0 0 0 0 2 0 0 0 2 0 0 0 1 0 1 0 0 0 0 1 0 0 1 0 0 2 2 2 1 0 1 0 0 2 2 0 1 1 1 1 0 1 0 0 0 0 2 0 0 0 0 0 0 0 0 1 0 0 1 0 1 1 1 0 0 0 0 0 0 1 0 0 1 0 1 0 0 1 1 0 1 0 0 0 0 0 0 1 0 2 1 1 1 0 0 0 0 0 0 1 0 0 0 0 0 0 2 1 1 0 1 1 1 0 1 0 0 0 0 1 0 0 0 2 1 1 2 0 1 0 1 2 0 1 2 1 0 0 2 0 0 0 0 0 0 1 0 1 2 1 2 1 0 0 0 1 1 0 1 1 0 0 0 0 1 1 0 0 2 0 0 0 1 1 0 2 0 1 0 0 0 1 1 0 0 2 2 1 1 1 0 1 0 1 1 2 0 1 0 0 1 0 2 1 1 1 1 1 0 0 1 1 2 1 1 0 1 1 1 2 0 1 0 0 0 0 0 0 0 0 0 0 0 1 1 0 1 0 0 0 0 0 0 1 1 1 0 0 0 0 1 1 2 1 0 0 0 0 0 0 0 0 0 0 0 0 0 2 1 1 0 1 1 0 2 2 0 0 1 1 1 1 1 0 0 0 1 0 0 0 0 0 1 0 0 0 0 0 0 0 0 0 2 0 1 0 1 0 0 1 0 0 2 1 1 0 0 1 1 1 1 1 0 1 1 1 1 0 2 0 0 2 1 1 0 0 2 0 1 0 0 1 1 1 1 1 1 2 0 2 1 1 1 0 0 0 2 0 0 0 0 0 0 0 0 1 0 1 0 0 1 2 2 2 0 0 0 0 0 0 0 1 0 2 0 0 0 0 1 2 1 1 2 2 1 1 1 2 0 2 0 0 1 0 0 1 1 1 0 0 1 0 0 0 0 1 1 1 1 0 0 0 1 0 1 0 0 1 2 1 0 0 1 1 0 1 0 0 2 0 0 0 0 1 0 2 1 0 0 0 0 2 0 2 2 2 1 0 0 2 2 2 0 0 1 2 1 0 0 1 2 0 0 0 1 0 1 0 1 1 1 2 1 0 2 2 2 2 0 2 0 0 0 1 0 2 0 0 2 0 0 1 1 0 0 0 0 0 0 0 0 0 0 0 0 0 1 1 1 0 1 0 1 0 0 0 0 0 0 0 0 1 1 0 1 0 0 0 0 0 0 1 0 1 0 2 2 2 2 0 1 1 0 2 1 0 1 2 0 0 2 0 2 0 0 2 1 0 0 0 1 1 0 1 0 2 0 0 1 0 1 1 0 0 2 1 1 1 1 1 1 0 1 1 0 0 0 0 0 1 0 0 1 1 0 1 0 0 0 0 0 0 1 0 1 0 2 0 1 0 1 0 1 2 0 1 0 0 1 0 0 0 0 0 0 0 0 0 0 0 0 0 0 0 1 0 0 0 2 2 0 0 2 1 0 1 0 0 0 2 1 0 0 0 1 0 1 1
138 1 0 2 0 0 1 1 0 0 0 1 0 0 0 0 0 2 2 2 2 0 1 0 2 0 0 1 1 1 2 0 0 1 1 0 1 0 0 1 0 0 1 1 0 1 0 1 0 0 0 0 0 0 2 0 0 0 0 0 0 0 0 0 0 0 0 1 0 0 0 1 1 0 1 2 2 0 1 0 1 2 0 0 0 1 1 0 2 2 0 0 0 2 2 0 0 2 0 2 1 0 1 0 2 0 2 1 0 2 1 1 2 2 2 2 2 0 1 0 0 1 2 1 0 1 1 1 2 2 1 0 0 0 0 0 0 0 0 0 0 0 0 0 0 0 1 0 0 0 0 1 0 1 1 0 0 0 0 0 1 1 1 2 0 1 0 0 0 0 2 1 0 2 2 2 0 0 0 0 0 0 0 0 0 0 0 1 0 0 0 1 2 0 0 1 2 0 0 1 0 0 1 1 1 0 1 0 0 0 1 0 1 0 1 2 1 0 1 1 1 1 2 0 0 0 0 2 0 0 0 0 0 0 0 0 1 1 2 1 1 0 2 1 1 0 0 0 2 0 0 1 0 0 0 1 1 1 1 1 1 1 0 0 0 0 0 1 1 0 0 0 1 2 0 1 0 0 1 0 0 1 1 1 2 1 0 2 0 2 0 0 1 1 2 0 2 2 0 2 0 1 1 1 0 1 0 2 1 0 0 0 1 0 2 0 2 2 1 1 0 2 1 1 2 0 1 0 1 0 2 2 0 1 0 0 0 1 1 0 1 1 2 0 0 0 0 0 0 1 0 1 0 1 0 0 1 1 0 0 0 0 2 0 0 0 0 1 1 0 1 1 1 2 1 0 0 1 0 0 1 2 0 0 1 1 0 0 0 1 0 1 1 0 2 0 2 1 2 2 2 1 0 2 0 0 2 0 0 0 0 1 1 0 0 0 1 0 1 0 1 1 0 0 1 1 1 0 2 1 1 0 0 2 1 1 0 0 0 1 0 1 1 0 2 2 0 0 2 0 0 1 1 2 2 1 2 1 0 0 0 0 0 0 0 2 1 0 2 0 0 0 2 1 1 0 1 1 1 1 1 1 0 1 2 1 0 1 0 0 1 0 1 1 1 0 1 0 0 2 2 1 2 0 0 0 2 0 0 1 0 1 0 1 0 1 0 0 0 0 0 2 0 1 0 1 0 2 0 2 0 2 0 1 0 1 2 1 2 2 1 1 0 1 1 2 1 2 2 0 1 1 1 1 2 1 1 1 0 0 1 0 0 0 0 0 1 1 1 1 1 2 0 0 0 0 2 2 2 2 0 0 0 0 1 1 2 0 0 0 0 2 1 0 0 0 0 2 2 1 0 0 0 2 0 2 2 0 2 1 0 0 0 0 0 0 0 0 0 1 0 1 0 0 0 0 1 1 0 0 0 0 0 1 0 0 0 1 2 2 1 1 1 1 2 0 1 1 0 0 0 0 2 0 0 0 0 0 2 0 0 0 1 2 2 2 1 2 0 0 2 0 0 1 0 1 1 1 1 1 1 0 1 2 1 2 0 1 0 0 2 0 0 1 0 0 1 0 0 2 0 2 0 0 0 0 0 2 0 0 2 0 0 1 0 0 0 1 0 0 0 0 0 2 0 2 1 1 1 1 1 2 0 2 0 0 2 0 0 1 1 1 1 1 1 1 0 1 0 1 0 1 1 0 0 1 2 0 0 1 1 0 2 2 0 0 2 1 0 1 1 0 1 0 1 1 0 0 1 0 2 2 2 2 1 1 0 2 0 2 0 2 2 2 2 0 1 1 0 1 1 0 0 1 2 1 1 1 0 1 1 0 2 0 1 1 2 1 2 2 1 2 1 2 0 0 0 1 0 2 0 0 1 1 0 2 0 0 0 1 1 1 0 0 0 0 0 1 0 0 2 2 2 0 1 0 1 0 1 0 1 0 1 0 0 0 1 1 1 0 0 0 0 0 0 0 0 1 1 1 2 2 2 0 0 0 0 2 1 0 1 1 1 1 1 0 1 0 1 0 0 0 1 1 1 2 0 1 0 2 0 0 0 0 1 2 0 1 2 0 0 0 1 1 2 0 1 2 0 0 0 1 0 1 1 0 0 1 0 2 0 2 2 0 1 1 0 1 0 0 2 1 1 0 0 0 1 2 0 0 0 0 1 0 1 0 0 0 2 0 0 0 1 0 0 0 0 0 0 0 0 0 1 1 0 0 2 1 0 1 0 0 0 1 0 1 0 0 1 0 1 1
139 1 2 0 0 0 0 2 1 1 2 0 0 1 1 0 0 1 1 1 0 1 0 0 2 0 0 1 1 2 2 0 1 1 2 0 2 1 0 0 1 0 0 0 0 0 0 0 0 0 0 0 1 2 0 0 0 0 0 0 0 1 0 0 0 0 1 1 0 0 0 0 2 0 1 1 1 0 0 2 0 2 0 0 2 0 0 0 2 2 0 0 1 1 0 0 0 1 0 2 0 0 0 0 2 0 2 2 1 1 0 2 1 1 2 2 2 0 2 0 0 1 2 0 0 0 0 1 1 0 1 0 0 0 2 1 1 0 0 1 1 0 0 0 0 0 0 0 0 0 1 1 0 0 1 0 0 0 0 0 0 0 1 2 1 2 0 0 1 1 1 0 0 2 2 0 0 0 0 0 0 1 0 2 1 1 1 2 1 0 0 0 2 1 1 1 2 0 0 1 0 0 0 1 1 0 1 0 1 0 0 0 1 1 1 2 1 0 2 1 0 0 2 0 0 1 1 1 0 0 0 1 0 0 0 0 0 1 2 1 0 0 2 1 1 0 0 0 2 0 0 0 0 1 1 0 0 0 0 0 0 0 0 1 1 0 0 0 2 2 0 1 1 2 0 0 0 1 1 0 0 1 1 1 2 1 1 1 1 2 0 1 0 0 2 1 0 1 0 1 0 0 2 0 1 0 0 1 1 1 0 2 2 1 2 0 2 0 0 0 1 2 1 1 2 0 2 0 0 1 2 1 1 1 0 0 0 1 1 0 0 0 2 0 0 0 0 0 0 0 0 2 0 0 0 1 1 1 0 2 2 2 1 0 1 0 0 2 2 0 1 1 2 1 1 1 0 0 1 0 1 1 0 0 0 0 0 0 0 0 0 0 0 1 2 0 2 1 1 1 1 1 0 2 0 0 0 2 0 0 0 1 1 0 0 0 1 1 0 0 0 2 1 2 0 0 1 0 2 0 0 1 1 0 1 0 0 1 0 1 1 0 1 0 1 1 0 0 1 0 0 0 0 1 2 0 1 1 1 1 0 0 1 1 0 1 0 1 2 1 1 1 2 0 1 0 1 1 1 0 0 2 0 0 2 2 0 1 1 0 1 1 0 2 1 0 0 0 2 1 0 0 2 0 0 0 2 0 0 1 0 0 0 0 1 1 1 0 1 2 2 1 0 2 0 1 1 0 1 1 0 0 0 0 0 0 2 1 0 1 0 0 0 0 1 2 0 2 2 0 2 2 1 2 1 0 0 0 0 1 1 0 0 1 1 0 0 0 0 0 0 1 1 1 0 1 1 1 1 2 0 0 0 0 0 0 0 2 1 1 0 2 0 1 1 0 0 1 1 2 0 0 1 1 0 1 1 0 1 1 2 0 0 0 0 0 0 0 1 0 0 0 0 0 0 2 0 2 0 0 0 0 0 2 0 0 2 1 2 2 0 1 0 0 1 0 1 0 2 1 0 1 1 1 0 0 0 0 1 0 0 0 1 2 2 2 1 2 0 0 1 1 0 1 0 2 1 2 1 1 2 1 1 1 2 1 1 0 1 1 1 1 0 0 0 0 0 0 0 1 0 1 0 1 1 2 1 2 0 1 1 0 0 1 0 0 0 1 1 1 0 0 2 2 0 1 0 0 0 0 0 0 1 2 0 2 0 1 0 1 0 1 0 0 0 2 0 0 0 0 0 0 0 0 0 2 0 0 0 0 0 1 2 0 0 0 2 1 0 1 0 0 1 0 1 1 0 0 0 2 1 1 0 0 1 2 0 2 0 2 0 2 2 2 2 0 0 0 0 1 1 0 0 2 1 0 0 0 1 1 2 0 1 0 1 2 1 2 0 2 2 0 0 2 0 0 0 1 0 2 0 0 2 0 0 2 0 0 0 0 0 0 0 1 0 0 1 0 0 0 1 1 0 0 2 0 0 0 0 1 1 0 0 0 0 0 0 0 1 0 0 0 0 1 0 2 0 1 2 2 2 2 2 0 0 0 0 1 0 0 0 2 0 0 1 0 1 0 0 0 0 1 1 1 1 2 0 1 0 2 0 0 0 1 1 2 0 1 1 0 0 0 2 1 1 0 0 1 0 0 0 0 0 2 0 0 0 0 0 0 0 0 1 1 2 0 0 0 2 0 0 0 0 0 0 1 1 2 0 1 0 1 1 0 2 0 0 0 2 0 0 0 1 0 0 1 1 0 0 0 0 0 1 1 1 2 2 0 1 0 0 0 0 0 0 0 0 0 0 0 0 0
140 0 1 1 0 0 0 1 0 1 1 0 1 2 1 0 0 1 1 0 1 0 0 0 2 0 0 2 2 0 2 1 0 2 0 0 2 2 0 1 2 1 0 1 0 1 1 0 0 1 1 0 0 0 2 0 1 0 0 1 0 2 0 1 0 0 1 0 1 1 0 0 2 1 1 1 1 0 1 0 1 1 1 1 0 0 0 1 2 2 0 0 2 1 0 0 0 1 1 1 0 0 1 0 2 0 2 2 0 2 1 1 1 2 1 1 2 2 2 0 2 1 2 0 0 0 0 0 0 0 0 1 0 0 0 0 0 0 1 1 1 0 0 0 0 0 0 0 0 0 0 0 0 1 1 0 0 0 0 0 1 1 1 2 1 2 1 1 1 1 0 0 2 1 2 1 1 0 1 0 0 0 0 1 1 1 1 0 0 0 0 0 2 2 2 0 0 0 0 0 0 0 0 2 2 0 1 0 0 0 1 0 2 0 2 2 1 0 1 1 0 0 1 1 1 1 1 1 0 0 1 1 1 1 0 1 0 1 2 1 0 0 2 0 1 0 0 0 2 0 0 1 0 0 0 0 0 0 0 1 0 0 0 0 0 0 0 0 2 1 0 1 2 2 1 1 0 0 1 0 0 0 1 2 2 0 2 1 2 2 0 2 0 1 2 2 0 0 0 1 0 0 1 1 1 0 0 2 1 0 0 2 1 2 0 1 2 1 1 1 0 2 2 1 1 0 2 0 0 1 2 2 0 0 0 0 0 2 0 1 1 1 2 0 0 0 1 1 1 0 1 1 0 1 0 1 1 1 0 1 1 1 2 0 2 0 0 2 2 0 0 0 2 2 2 0 0 0 1 0 2 0 1 1 1 1 0 0 0 0 0 1 1 0 1 1 0 2 0 0 0 0 0 1 0 0 1 1 1 0 1 1 0 0 2 0 0 1 0 0 0 2 0 2 1 1 1 0 0 0 0 0 0 1 0 0 0 1 0 0 1 0 2 0 1 1 1 0 2 0 0 0 0 0 0 0 0 1 2 0 1 0 1 0 0 1 0 0 2 0 0 0 2 1 0 0 0 1 1 1 1 1 2 1 1 1 1 1 1 1 1 0 0 0 0 0 0 1 1 2 1 1 1 1 0 0 1 1 0 1 0 0 0 0 0 1 0 0 0 0 0 2 0 2 1 0 0 0 0 1 1 0 0 1 0 1 0 0 2 1 1 1 0 1 1 1 0 1 1 0 0 0 0 2 1 0 0 0 1 0 0 1 0 1 1 0 0 1 1 1 0 1 0 0 0 0 0 2 2 2 0 0 0 0 1 1 1 0 0 0 0 1 1 0 0 0 1 0 0 0 0 2 0 1 1 2 1 0 1 2 0 0 0 0 0 0 0 0 0 0 2 0 0 1 1 0 1 1 0 0 0 0 0 2 0 0 1 0 1 1 0 0 0 0 1 0 2 0 1 0 0 2 1 1 0 0 0 0 2 0 0 0 1 1 0 1 0 2 0 0 1 1 0 0 1 1 1 1 1 1 1 2 0 2 2 1 1 0 0 1 1 1 0 1 0 0 2 0 0 0 0 0 0 0 1 1 0 1 0 0 0 0 1 1 1 2 1 1 1 1 0 0 0 2 0 2 0 1 1 1 1 1 1 2 0 0 1 1 1 2 0 2 1 1 1 0 0 1 0 1 1 1 1 0 0 0 0 0 0 0 0 1 2 1 0 1 2 2 0 1 0 0 2 0 2 0 0 1 0 1 2 2 2 2 2 2 2 1 1 1 0 1 1 2 1 1 0 1 0 1 1 0 1 1 1 0 2 0 0 2 2 0 1 1 1 2 2 1 2 2 2 2 1 2 0 0 0 2 0 2 0 0 2 0 0 1 1 0 0 0 2 2 0 0 0 0 0 0 1 0 1 1 0 0 2 0 0 0 0 0 0 0 0 0 0 1 0 0 1 0 0 0 0 0 0 1 1 1 0 0 2 1 2 0 0 0 0 2 0 0 0 1 0 1 1 0 1 0 0 1 0 1 2 1 2 1 1 2 2 0 2 0 0 0 1 1 0 1 2 0 0 0 2 2 2 1 1 1 0 1 0 1 0 2 0 0 0 1 0 0 0 0 1 1 0 1 0 1 1 0 2 0 0 0 1 0 2 2 0 0 0 0 1 0 0 2 2 0 2 0 1 1 0 0 0 1 1 0 1 0 0 0 0 0 1 1 1 1 0 0 1 1 0 1 0 1 0 0 1 0 1 2
141 1 2 1 0 0 1 1 1 1 2 1 0 0 0 0 0 1 1 1 2 0 0 0 2 0 0 1 1 1 2 1 1 0 2 1 2 2 0 2 1 1 1 1 0 0 0 0 0 0 0 0 0 1 1 0 0 0 0 1 0 0 0 1 0 1 0 0 0 0 0 2 1 0 1 2 2 0 1 0 2 2 0 0 2 0 1 0 2 2 0 0 2 1 0 0 0 2 1 1 1 0 0 0 2 1 2 1 1 1 0 1 1 1 2 2 2 0 0 0 2 0 1 1 0 0 0 0 2 2 1 0 0 0 1 1 0 0 0 0 1 0 0 0 0 0 0 0 0 0 0 0 0 0 1 1 0 0 0 0 1 0 2 2 2 2 0 0 1 0 1 0 1 1 0 1 0 0 0 0 0 0 0 1 0 0 0 2 1 1 1 2 2 1 2 0 1 0 0 1 0 0 1 1 1 0 2 0 1 0 1 0 1 0 1 2 2 0 1 1 0 0 1 1 1 1 1 1 1 1 1 2 0 0 0 0 0 1 1 0 0 0 2 1 1 0 0 0 2 0 0 0 0 0 0 1 2 1 0 0 0 0 0 2 2 0 1 0 2 1 0 0 0 1 0 0 0 0 0 0 0 1 1 1 2 0 2 2 0 2 0 0 2 0 2 0 2 2 0 1 0 0 1 1 1 0 1 2 1 0 0 1 1 1 1 0 2 0 1 0 0 2 0 0 2 0 2 1 0 1 2 1 0 2 0 0 0 1 1 1 0 1 0 0 0 0 0 0 1 1 1 0 0 1 0 1 1 1 0 1 1 1 1 0 0 1 0 2 2 0 0 0 0 2 1 0 0 1 0 0 0 2 0 1 0 0 0 0 0 1 0 0 0 0 0 2 0 1 0 0 0 0 0 2 0 0 0 1 1 1 0 2 0 0 1 0 1 0 1 1 0 0 1 0 0 2 0 1 1 0 1 0 0 1 1 0 0 1 0 1 1 1 2 1 0 0 0 0 1 0 0 0 1 1 1 1 1 1 0 1 1 0 1 1 0 1 0 0 2 0 0 0 1 1 2 0 2 0 0 0 1 2 0 0 1 0 0 1 0 0 1 1 1 1 0 0 0 0 2 2 0 0 1 1 0 0 2 1 0 1 0 0 1 0 2 0 0 1 0 1 1 2 1 1 1 0 1 0 1 1 0 0 0 1 0 0 2 0 1 1 1 2 0 2 2 1 1 0 1 1 0 1 1 2 0 2 0 1 0 1 2 0 1 0 0 1 0 0 0 0 1 1 0 0 0 0 0 2 2 2 0 0 1 0 1 1 1 1 0 0 0 1 0 0 1 0 0 1 1 1 0 1 0 2 0 2 2 0 1 1 1 1 0 1 0 1 0 0 0 0 1 0 0 0 0 0 2 1 0 0 1 0 0 2 0 0 2 1 2 2 1 1 1 1 0 0 2 0 2 1 0 2 1 1 0 0 0 0 2 2 2 0 1 1 1 1 0 2 1 0 1 0 0 0 1 1 1 0 1 1 0 1 0 2 2 2 1 1 0 0 2 1 0 0 0 0 1 0 0 1 1 0 0 1 1 2 1 1 0 0 1 1 0 1 0 0 1 1 0 0 0 0 1 2 0 2 0 2 1 1 0 2 0 2 0 0 1 1 1 2 1 2 0 0 0 2 0 1 0 1 0 0 1 0 0 0 1 0 0 1 1 2 2 1 0 1 2 2 0 0 1 0 2 0 1 0 0 0 0 1 1 1 0 0 0 2 0 2 1 2 1 1 1 2 1 1 0 0 0 1 1 0 1 1 1 0 0 0 0 0 1 1 1 1 1 2 2 1 2 2 1 2 1 2 0 0 0 0 0 1 1 1 2 0 0 2 0 1 1 0 0 0 0 0 0 0 0 0 0 1 1 1 1 0 0 0 1 0 0 0 0 0 0 0 0 1 0 1 2 1 1 0 0 0 0 2 1 2 2 1 2 1 2 0 0 0 1 0 0 0 1 1 1 0 1 0 1 0 0 0 0 2 2 2 2 1 1 0 0 1 0 0 0 0 1 1 0 0 0 0 0 0 2 1 1 0 1 1 0 0 0 0 0 0 1 0 0 0 0 0 0 0 0 0 0 0 0 0 1 0 2 0 1 0 0 1 1 1 0 0 0 0 0 0 2 0 1 0 0 0 0 0 0 1 0 0 2 0 2 0 0 0 2 2 0 0 2 1 0 1 0 0 0 0 1 0 1 0 1 0 1 1
142 1 2 1 0 0 0 1 0 0 0 1 0 2 1 1 1 1 1 2 2 0 0 0 2 0 0 1 1 2 2 1 1 1 0 0 1 2 0 1 1 0 1 1 0 0 0 0 0 0 0 0 0 1 1 0 0 0 0 1 1 1 0 2 1 0 1 0 1 1 0 1 1 0 0 2 1 0 0 0 0 1 1 1 1 0 0 0 2 2 0 0 0 1 0 0 0 0 0 2 0 0 1 0 2 0 2 2 0 2 0 0 1 2 1 1 2 0 1 0 1 0 2 1 1 1 0 0 2 0 0 0 0 0 0 0 0 0 0 1 0 0 0 0 0 1 1 0 0 0 1 1 0 0 0 1 0 0 0 1 2 1 1 2 1 2 0 1 1 1 0 0 1 0 1 1 1 1 1 1 1 1 1 2 2 1 2 1 0 0 0 0 1 1 1 0 1 0 0 0 0 1 0 1 1 0 1 0 0 0 0 0 1 0 1 2 0 1 0 0 0 1 1 0 1 1 1 1 0 0 0 0 0 1 1 1 1 1 2 1 0 0 1 1 2 1 1 0 1 1 1 0 0 0 0 0 0 1 2 2 2 2 0 1 0 0 0 1 2 1 0 0 1 2 0 0 0 2 2 0 1 0 1 2 2 0 2 2 1 2 0 1 1 0 2 0 2 2 0 2 0 2 2 0 1 0 0 2 0 0 0 0 2 0 2 0 2 0 0 0 1 1 2 0 2 0 1 0 2 2 2 2 0 0 0 0 0 2 0 1 0 0 1 0 0 0 0 1 0 2 0 0 0 0 0 0 0 2 0 0 0 1 2 0 2 0 0 2 2 0 0 0 1 2 1 1 0 0 1 0 1 1 0 0 0 1 0 1 1 0 0 0 1 2 2 0 2 0 1 1 1 1 0 0 0 0 0 0 1 0 0 2 1 0 1 0 0 1 0 0 0 2 0 0 1 2 1 1 2 1 1 0 0 2 2 0 0 2 0 0 1 0 1 0 1 1 0 0 1 0 0 1 0 2 1 0 1 1 2 0 0 0 0 0 0 1 0 2 1 1 1 0 2 0 1 0 1 0 0 1 1 0 1 0 1 0 1 1 0 1 0 0 2 2 0 0 1 1 1 1 1 0 1 1 0 0 1 0 0 1 0 1 0 0 0 1 0 0 1 2 2 1 2 2 1 0 0 2 0 2 0 2 0 0 2 1 2 1 0 0 0 0 0 1 2 1 1 0 0 0 0 0 0 2 1 0 0 0 0 0 0 0 1 1 1 0 0 2 2 2 0 2 0 0 0 0 0 2 2 2 0 0 1 0 0 1 2 0 0 0 0 1 1 0 0 0 1 1 1 1 1 1 1 2 0 2 1 0 0 0 0 0 0 1 0 1 0 0 0 0 1 0 0 1 1 0 1 2 0 0 0 0 0 2 0 1 2 0 2 1 2 0 0 1 1 0 1 0 1 0 0 2 2 0 0 0 1 1 1 0 0 0 1 0 2 2 0 2 0 1 1 0 0 0 1 1 1 1 1 1 2 0 0 0 0 0 0 0 0 0 2 0 0 0 1 0 1 1 0 2 1 0 0 0 0 0 0 2 0 1 0 0 0 0 0 1 1 1 2 1 1 0 0 2 0 2 0 1 1 1 1 1 0 2 0 0 1 1 1 2 1 2 1 1 1 0 0 0 0 1 1 1 1 0 0 0 0 0 0 1 1 0 2 1 1 0 2 2 0 1 0 0 1 1 0 0 0 0 1 1 1 1 0 0 0 2 0 1 1 2 0 1 0 1 1 1 0 1 0 1 1 0 0 1 2 0 0 0 0 0 0 0 1 1 1 2 2 0 1 2 2 1 1 2 0 0 0 1 0 2 0 0 1 0 0 0 0 0 0 0 1 1 0 0 0 0 1 0 0 0 2 2 1 0 1 0 0 1 0 0 0 0 0 0 1 1 0 0 1 0 0 0 0 0 0 2 0 2 1 1 2 2 2 0 0 0 1 2 0 1 0 1 2 0 1 0 1 0 0 0 0 1 1 1 2 1 1 2 1 1 1 0 1 0 2 0 0 0 2 0 0 0 1 0 2 0 1 1 0 1 0 0 1 1 0 0 1 0 0 0 0 0 2 2 0 1 0 0 1 0 2 0 1 0 1 0 1 1 1 2 2 0 0 0 1 1 1 0 1 0 0 0 0 0 0 2 2 0 1 0 0 0 1 1 0 0 1 0 0 0 0 0 0 2 1 0 1 0 1 0 0 0
143 1 1 2 0 0 0 1 0 1 1 1 1 1 0 0 0 1 0 1 1 0 0 0 2 0 0 1 2 1 2 1 1 2 1 0 2 2 0 1 1 0 0 0 0 0 1 0 0 1 1 0 1 1 1 0 0 0 0 0 0 1 0 0 0 1 0 0 0 1 1 1 1 0 1 2 2 1 1 0 1 2 1 2 1 0 0 1 2 2 1 1 0 1 1 0 0 1 0 2 0 0 2 0 2 0 2 1 1 1 1 2 1 1 1 1 1 0 0 0 2 0 2 0 0 0 0 0 0 0 1 0 0 0 0 0 0 0 0 1 1 0 0 0 0 0 1 0 0 0 0 1 0 0 0 2 0 2 0 0 1 0 1 2 0 1 0 2 0 0 0 0 0 1 1 0 0 0 0 1 0 0 2 2 2 0 2 1 0 0 0 2 2 2 2 0 1 0 0 1 0 1 0 1 1 0 1 0 1 0 1 0 1 0 1 2 1 0 1 0 0 0 2 0 0 1 1 0 0 0 0 0 0 2 2 0 2 0 0 0 1 0 2 2 1 0 0 0 2 0 0 0 0 1 1 0 0 1 0 0 0 0 0 0 0 0 0 0 2 1 0 1 1 1 0 0 0 0 1 0 0 0 0 1 2 1 1 2 0 2 0 1 2 0 2 0 2 1 0 0 0 0 1 1 0 0 0 2 1 0 0 1 2 1 0 0 1 0 1 0 0 1 0 0 1 0 1 0 0 2 2 1 0 2 0 0 0 2 0 0 0 1 2 0 1 0 1 2 2 0 2 0 0 0 0 1 0 1 0 2 2 2 2 0 2 1 0 2 2 0 1 1 1 1 0 1 0 1 1 1 1 1 0 1 0 2 0 0 0 1 0 1 1 0 2 0 1 1 1 1 1 1 0 2 0 0 0 1 0 0 1 1 1 1 0 0 2 0 0 0 0 2 1 1 2 2 1 0 1 1 1 0 0 2 2 1 0 0 0 0 2 1 1 1 1 2 1 0 1 0 0 0 1 1 0 0 0 1 0 0 1 0 1 1 0 0 0 2 2 2 1 1 2 0 1 0 0 0 0 0 1 2 1 1 1 0 0 1 0 0 1 0 1 1 1 0 1 1 1 1 0 0 1 1 0 0 1 1 0 1 0 1 1 0 1 0 0 1 0 1 1 2 1 2 1 0 0 0 0 1 1 0 0 1 0 1 2 1 1 1 0 0 0 2 2 2 0 1 2 0 0 0 1 2 1 0 0 1 0 0 0 0 1 0 0 1 0 0 0 0 0 0 0 0 0 0 0 1 1 1 0 0 0 0 0 0 2 1 0 0 0 0 2 0 1 0 0 0 0 0 0 2 1 1 0 2 1 0 2 2 1 0 0 1 0 0 1 0 1 0 0 0 0 0 0 0 1 0 0 0 1 0 0 1 1 0 2 2 2 1 1 0 1 2 0 0 1 0 1 0 0 2 1 1 0 0 0 0 2 0 0 0 1 1 1 2 2 2 1 1 1 1 0 0 1 2 1 0 2 2 0 0 0 2 2 1 1 0 0 0 2 0 0 0 0 0 1 0 0 1 0 1 0 0 0 0 1 0 0 0 1 0 0 1 0 1 0 1 0 0 0 0 0 2 0 2 1 1 1 1 1 1 1 1 0 2 1 0 0 1 0 1 0 0 0 1 0 1 1 1 0 1 0 0 0 0 0 0 0 1 1 1 2 1 1 0 2 1 0 0 0 0 1 1 0 0 0 0 0 2 1 0 1 1 2 2 1 2 2 2 1 0 1 1 1 0 1 0 0 2 2 0 1 2 1 0 1 1 0 2 2 0 1 1 0 1 1 0 0 1 1 0 1 2 0 0 0 1 0 1 0 0 2 0 0 1 0 0 2 0 0 2 0 0 0 0 0 0 0 0 1 1 1 1 1 1 1 0 0 0 0 0 0 0 1 0 1 0 0 0 1 1 0 1 0 2 0 1 1 1 1 1 2 0 0 0 0 2 1 0 1 1 0 0 2 1 1 0 0 0 0 2 2 2 2 1 1 2 1 1 1 0 0 0 0 1 0 2 2 1 0 1 1 0 1 0 1 0 1 0 1 0 0 1 0 0 0 1 0 0 0 2 0 2 1 0 0 0 1 0 1 0 1 0 1 0 0 1 0 1 1 0 2 0 2 1 1 0 2 2 0 0 0 0 0 0 0 0 1 0 0 0 1 1 0 0 1 1 0 1 0 0 0 2 0 0 0 2 1 0 2 1
144 1 2 0 0 0 0 2 0 1 1 0 0 0 0 0 0 0 0 0 0 0 0 0 2 1 1 1 1 1 2 1 0 0 2 1 2 1 0 1 1 0 1 0 0 1 0 0 0 0 0 0 0 0 1 1 0 0 1 1 0 1 0 1 0 0 1 0 0 0 0 0 2 0 1 2 2 0 1 1 1 1 0 0 1 0 0 0 1 1 0 0 0 1 0 0 0 2 0 2 2 0 0 0 2 0 2 2 0 2 0 1 1 1 0 0 1 0 0 0 2 0 1 1 1 1 1 2 2 2 2 0 0 0 0 0 0 0 0 0 0 0 0 0 0 0 1 0 1 1 1 1 0 1 0 0 0 1 0 1 1 0 2 2 1 1 0 1 0 2 0 2 0 2 1 0 0 1 0 1 1 2 2 2 2 0 0 1 1 0 1 0 0 0 0 0 1 0 0 0 0 0 0 1 1 0 1 1 1 0 2 0 2 0 1 2 2 1 1 1 0 0 2 0 1 1 1 2 0 0 0 0 0 0 0 0 1 1 2 1 0 0 2 1 1 0 0 0 2 0 0 1 0 0 0 1 0 0 0 0 0 0 0 0 0 0 1 0 1 0 1 1 0 0 0 0 1 0 1 0 0 0 0 1 1 0 0 2 1 2 0 1 0 1 1 1 0 0 0 1 0 0 2 0 1 0 0 2 1 0 0 1 1 1 0 0 2 0 0 1 0 2 1 0 2 0 0 0 1 0 2 1 1 1 0 0 0 1 1 1 1 1 2 0 1 0 1 1 1 2 0 0 0 0 0 1 0 0 0 1 1 1 2 0 1 0 0 1 1 0 0 0 0 2 0 0 0 0 2 0 1 0 0 0 1 1 0 0 0 1 0 0 1 1 2 0 1 1 0 0 0 0 0 1 0 0 1 2 0 0 1 0 1 0 1 0 0 0 0 1 0 1 1 2 1 2 2 0 0 0 0 0 0 2 0 0 0 0 0 0 2 0 2 0 1 1 1 0 1 0 0 0 2 2 1 1 1 2 0 2 0 0 0 0 0 2 0 2 2 0 0 0 1 1 1 0 1 0 0 0 1 2 0 0 2 1 0 2 1 0 1 0 0 1 1 0 0 0 2 2 0 0 0 2 0 0 0 1 0 1 0 0 0 0 1 1 0 1 1 2 2 2 0 2 0 1 1 0 1 1 1 0 0 0 0 1 2 1 1 1 2 2 0 0 1 0 1 2 2 0 2 2 0 1 1 0 0 1 0 0 0 0 0 0 0 0 1 1 1 0 1 1 0 0 0 0 0 2 2 0 1 0 0 0 0 0 0 0 0 0 0 1 0 0 0 0 0 0 0 0 0 2 0 2 0 2 2 0 1 0 0 0 2 2 2 2 2 0 0 0 0 0 0 0 0 1 1 2 0 0 0 0 0 2 0 1 2 0 2 1 1 2 1 1 2 0 1 0 1 0 0 2 0 2 0 0 0 0 2 0 0 0 0 1 1 2 2 1 1 0 1 1 0 1 1 2 0 0 2 2 0 0 0 0 1 1 0 0 0 1 2 0 0 0 0 1 1 0 0 0 0 0 0 0 0 2 2 2 0 0 0 0 0 1 1 1 0 1 0 0 0 1 0 2 0 1 0 1 1 1 1 1 1 2 0 1 1 0 0 0 0 0 0 0 0 0 0 0 0 0 0 0 1 0 0 1 0 0 0 0 0 2 2 0 0 1 2 1 0 1 0 0 2 1 0 0 0 0 1 1 1 1 0 0 0 1 0 2 1 2 0 1 1 2 2 1 0 2 0 2 2 0 0 2 1 1 1 0 1 1 2 0 0 0 0 2 0 0 1 1 1 2 0 2 0 0 0 1 1 2 0 0 2 1 0 2 0 0 1 0 1 1 0 1 0 0 1 0 0 0 2 2 1 0 1 0 1 0 0 1 0 0 0 0 0 0 0 2 1 0 0 0 0 2 0 2 0 1 1 1 2 2 2 0 0 0 1 0 0 0 0 1 0 0 1 0 1 0 0 1 0 2 1 1 0 2 0 2 0 2 0 0 0 0 0 1 0 2 0 1 0 1 1 1 0 0 0 1 0 1 0 0 1 2 0 0 0 2 0 0 0 1 1 1 1 1 1 0 0 0 2 2 1 0 0 1 1 2 0 1 0 0 2 0 1 1 1 0 2 0 0 0 1 0 1 0 1 0 0 1 1 0 0 0 0 0 0 0 1 0 0 0 0 1 1 0 0 0 1 0 2 1
145 0 1 2 0 0 0 1 1 0 1 0 0 0 0 0 0 1 0 1 1 0 1 0 2 0 0 2 1 1 2 1 0 1 1 1 1 2 0 0 1 0 1 1 0 1 0 0 0 0 0 0 1 1 1 0 0 0 0 0 1 2 0 2 0 0 1 0 0 0 0 1 2 0 2 2 2 0 0 1 0 2 1 2 1 0 0 0 1 2 0 0 0 2 0 0 0 0 0 2 1 0 0 0 2 1 2 1 1 1 1 2 1 2 1 1 2 0 0 0 2 1 2 1 1 1 1 1 1 1 1 1 1 0 0 0 0 0 1 0 0 0 0 0 0 0 0 0 1 1 1 2 0 0 0 0 0 2 0 0 0 0 1 2 1 2 0 2 0 1 0 1 1 0 1 0 0 2 1 2 1 2 0 2 2 2 0 1 0 0 0 1 2 0 2 0 2 0 0 1 0 1 0 0 0 0 2 0 0 0 1 0 1 0 1 2 0 0 1 1 0 0 2 0 0 1 1 0 0 0 0 0 0 0 0 0 1 2 2 2 0 0 1 1 1 0 0 0 1 0 0 0 0 0 0 1 1 0 0 0 0 0 0 1 0 0 0 0 1 1 0 1 2 2 1 1 0 1 1 0 1 0 1 2 2 0 2 2 1 2 0 1 1 0 2 2 1 1 1 1 0 0 2 0 1 1 0 2 0 0 0 1 1 1 2 0 1 0 0 0 1 1 1 1 2 0 1 0 1 1 2 2 1 1 0 0 0 1 2 1 0 0 2 0 0 0 0 0 1 0 0 0 0 0 0 1 0 0 0 2 2 2 2 0 1 1 0 2 2 0 1 1 0 2 0 0 0 0 1 0 2 0 0 0 0 0 0 0 0 1 0 1 0 0 1 1 0 0 0 0 0 0 0 2 0 0 0 1 0 0 0 0 0 0 1 1 0 1 1 0 0 1 0 2 0 0 0 0 2 0 2 0 0 2 2 0 0 1 0 0 2 1 1 1 1 1 0 1 2 0 0 0 2 2 2 2 2 1 1 1 1 0 0 0 0 2 0 1 2 1 1 1 1 1 1 1 0 0 0 1 1 1 1 0 1 0 1 1 1 1 2 0 1 1 0 0 0 1 1 1 1 1 1 1 0 0 2 0 0 0 0 0 0 0 2 0 1 1 0 1 1 2 2 1 1 2 0 1 0 1 0 1 0 0 1 0 2 1 2 2 0 1 0 0 0 2 0 0 0 0 0 0 0 1 1 1 1 0 1 0 0 1 0 0 0 0 1 1 1 0 0 0 1 0 0 0 0 1 1 2 0 0 0 0 0 0 0 0 0 0 0 0 1 0 0 0 0 1 1 1 1 1 2 0 0 1 0 1 1 1 0 0 1 2 1 2 1 0 0 0 1 0 0 1 1 0 1 1 0 0 1 0 0 1 0 0 2 0 2 2 1 1 0 2 0 0 2 0 1 0 0 2 2 0 0 0 0 0 2 0 0 0 2 1 1 2 2 1 1 0 0 2 0 0 1 1 1 1 1 1 1 0 0 1 1 1 2 1 0 1 1 1 2 0 1 0 2 1 0 2 0 2 0 0 0 1 1 2 0 0 1 1 0 1 1 1 0 0 0 0 0 1 0 1 1 2 0 1 1 1 1 1 0 2 0 0 1 0 0 0 0 1 1 0 1 0 0 0 0 0 0 0 1 0 0 1 0 0 1 0 0 1 2 1 0 1 2 2 0 0 0 0 1 1 2 0 0 0 0 2 0 0 1 1 1 1 0 2 1 1 0 1 1 2 2 1 1 0 0 2 2 0 0 1 2 0 2 1 1 0 1 0 1 1 1 1 1 0 1 1 0 1 1 1 0 0 0 2 0 2 0 0 2 0 0 1 0 0 0 0 0 0 1 1 0 0 1 0 0 2 0 0 2 0 0 0 2 0 0 0 0 0 0 0 0 2 1 1 1 0 0 0 0 1 0 2 0 0 0 0 1 1 1 0 0 0 0 2 0 0 0 1 0 1 2 0 2 0 0 0 0 1 2 2 2 1 1 2 0 2 0 0 2 0 2 1 0 0 1 0 1 0 2 1 0 0 1 0 0 0 1 0 0 1 1 0 0 1 0 0 0 2 1 1 1 1 0 0 0 0 2 1 0 0 2 0 2 1 0 0 0 0 1 0 1 1 1 0 1 0 0 0 0 0 1 2 2 0 1 0 0 0 0 0 0 0 1 1 1 1 0 0 0 2 0 0 1 0 1 0 1 2
146 0 2 1 0 0 0 1 0 1 1 0 1 2 2 0 0 0 1 2 2 0 0 0 2 0 0 2 2 0 2 0 0 1 1 0 1 2 1 0 1 0 0 0 0 0 1 0 0 0 0 0 1 2 0 1 0 0 0 1 0 1 0 1 1 0 0 0 1 1 0 1 2 1 2 2 1 0 1 0 1 1 0 1 2 1 1 1 2 2 0 0 2 2 0 0 0 1 0 1 1 0 0 0 2 0 2 2 0 2 2 2 0 0 1 1 1 0 0 0 2 0 2 2 2 2 1 0 1 0 1 0 0 0 0 0 0 0 0 1 2 0 0 0 0 0 0 0 0 0 0 0 0 0 0 0 0 1 0 0 0 0 1 1 1 2 0 1 1 0 1 0 1 0 0 1 0 1 1 1 1 1 0 2 0 0 0 1 0 0 0 1 1 1 1 0 1 0 0 0 0 0 0 2 2 0 0 0 2 0 1 0 1 0 1 2 2 0 1 0 1 1 1 0 1 1 1 1 0 0 0 0 0 0 0 0 0 1 2 1 0 0 2 2 2 0 0 0 2 0 0 0 0 0 0 0 1 1 0 0 0 0 0 2 0 0 0 0 1 1 0 0 2 2 0 0 2 0 2 0 0 0 2 2 2 0 2 2 0 2 0 0 1 0 2 1 2 0 2 2 2 0 1 1 0 1 0 2 1 0 0 1 2 1 0 0 2 2 1 0 1 2 0 0 2 0 1 0 1 0 2 0 1 1 0 0 0 2 0 1 0 0 2 0 0 0 1 1 1 2 0 0 0 1 0 0 0 0 0 2 2 2 1 0 1 0 0 1 1 0 0 0 0 2 1 1 0 0 0 0 2 1 0 0 1 1 0 0 0 0 0 1 0 0 1 1 0 0 1 1 1 2 0 2 0 1 0 2 0 0 0 1 2 0 0 1 0 0 1 0 0 1 1 1 2 2 1 2 2 0 1 0 0 1 1 1 0 0 0 1 2 0 1 0 2 2 0 0 0 0 0 0 0 1 0 0 0 2 1 1 2 0 0 0 0 2 0 0 2 1 1 1 2 0 1 1 0 1 1 0 1 1 1 0 1 1 1 0 0 0 2 0 0 0 0 0 0 0 2 2 0 0 1 1 0 0 1 0 0 0 0 0 0 0 0 1 0 1 0 1 1 2 0 1 0 1 1 0 1 1 1 0 0 0 0 0 1 2 2 2 1 2 0 1 2 1 1 1 1 0 0 0 0 0 2 2 1 0 0 0 0 0 1 0 0 0 1 0 0 0 0 0 1 0 0 0 1 2 2 1 1 0 0 0 0 0 0 1 1 1 0 1 1 0 0 0 0 0 0 0 0 1 2 1 0 2 0 0 2 2 1 0 0 1 0 1 0 0 1 0 1 0 0 0 0 1 1 1 0 0 0 0 0 0 0 1 2 2 2 1 2 0 1 1 0 0 2 0 1 0 0 2 1 0 0 0 0 0 0 0 0 0 1 0 0 2 1 1 2 0 0 2 0 0 0 1 1 0 1 1 0 2 0 2 2 1 1 2 0 0 2 1 0 1 0 0 1 1 0 1 0 1 0 0 0 1 1 2 0 0 2 0 0 1 0 2 2 1 1 1 0 1 0 2 0 2 0 1 1 1 1 1 0 2 0 0 0 1 0 2 1 2 1 1 2 0 1 0 0 0 0 0 0 0 0 0 1 0 1 1 0 1 1 0 1 1 2 2 0 2 0 0 2 0 0 1 0 0 1 1 2 1 0 0 0 1 0 2 2 2 0 0 0 0 0 0 0 1 0 1 1 0 1 1 0 0 2 0 0 1 2 0 1 1 1 2 2 0 2 2 2 2 1 2 0 0 0 2 0 2 0 0 2 1 0 1 0 0 0 0 0 1 0 0 0 0 0 0 0 0 2 1 0 0 2 0 0 0 0 0 1 0 0 0 0 0 0 0 1 0 1 1 0 0 0 1 0 0 1 1 2 2 2 0 1 1 0 2 0 1 0 2 1 1 2 2 1 0 0 0 0 2 2 2 2 1 1 0 0 1 0 0 1 0 2 1 0 0 2 0 1 0 1 1 1 0 0 1 0 0 0 0 0 1 1 0 0 0 0 1 0 1 1 1 1 1 0 1 0 0 1 0 2 0 0 0 0 2 1 1 1 0 1 0 1 0 0 0 0 0 0 0 0 0 0 1 1 0 1 0 0 0 0 0 0 0 0 0 1 0 0 0 0 0 0 0 0 0 1 0 2 2
147 1 2 0 0 0 0 1 1 0 1 1 0 2 1 1 1 2 1 1 2 0 0 0 2 0 0 2 2 1 2 0 2 1 2 0 2 1 0 1 1 0 0 0 1 0 0 0 0 0 0 0 0 1 1 1 0 0 1 0 1 2 0 1 1 0 1 0 0 0 0 0 1 0 0 1 1 0 1 0 0 2 0 0 2 0 1 0 1 2 0 0 2 2 0 0 0 1 0 1 1 0 1 0 1 1 1 1 1 1 1 2 0 1 0 0 1 1 2 0 1 0 2 2 1 1 1 2 2 2 2 0 0 0 0 0 0 0 0 0 1 0 0 0 0 0 0 1 2 2 1 1 0 1 0 0 0 0 0 0 1 1 1 2 2 2 0 1 2 0 0 0 1 2 1 0 0 1 1 1 1 1 1 1 1 0 0 2 1 0 0 0 2 1 2 0 0 0 0 0 0 1 0 1 1 0 1 1 1 0 1 0 0 0 1 2 0 0 1 1 0 0 2 1 0 2 2 1 1 1 0 0 0 0 0 0 1 2 2 2 0 0 1 1 1 0 0 0 2 0 0 1 0 1 1 0 1 0 1 1 1 1 0 0 1 0 1 0 1 1 0 0 1 1 1 1 0 0 1 0 0 0 1 2 2 0 2 0 0 1 1 0 1 1 2 1 2 2 0 1 1 0 2 0 1 0 0 1 0 0 0 0 1 2 2 0 2 0 0 0 1 1 1 1 0 0 0 0 0 1 2 2 1 1 0 0 0 1 1 0 0 0 2 0 1 0 2 0 1 1 0 0 2 0 2 0 1 1 0 0 0 0 2 0 2 0 0 2 2 0 2 2 0 2 1 0 0 1 0 1 2 2 0 0 1 0 0 0 0 0 0 0 0 0 2 0 0 2 0 0 0 1 0 1 0 0 0 1 0 0 0 1 0 0 1 0 1 0 1 0 0 1 0 1 0 0 0 0 2 0 0 2 1 0 1 0 0 1 0 1 1 1 2 0 0 0 0 0 0 0 0 1 0 1 1 0 1 2 0 2 2 0 0 1 0 1 1 0 2 0 0 0 2 0 0 0 0 1 1 0 0 2 1 1 2 1 0 0 0 0 1 1 2 2 0 0 0 1 1 1 1 0 2 0 0 0 1 1 1 0 0 1 0 0 1 0 0 0 0 0 0 2 1 2 1 1 0 0 0 1 1 0 0 0 2 0 1 1 2 2 0 1 0 2 2 1 1 1 1 0 1 1 2 1 1 1 1 0 1 0 0 0 0 1 1 0 0 1 1 1 1 1 0 0 0 0 0 2 2 2 0 0 0 0 0 0 1 1 1 0 0 2 0 2 1 0 1 0 1 1 1 1 1 1 0 2 0 0 0 0 0 0 0 0 0 0 0 0 0 0 0 0 0 2 2 0 0 0 0 0 0 0 1 0 0 1 1 1 1 0 1 0 0 1 0 0 1 0 1 0 0 1 1 1 0 0 0 1 2 0 0 0 0 1 1 2 1 2 0 1 1 0 0 0 0 1 2 2 1 1 2 0 0 0 1 1 0 1 1 0 2 1 1 0 0 0 2 0 0 1 1 0 0 0 1 2 2 2 0 1 1 0 0 2 0 1 0 1 2 1 1 0 0 1 1 2 1 1 1 1 0 1 0 2 0 0 1 1 1 1 0 1 0 0 0 0 0 1 0 0 0 0 0 0 0 0 0 0 2 0 0 0 2 0 0 0 1 2 0 1 0 1 2 1 0 1 1 0 0 2 0 0 0 0 1 1 1 2 2 2 2 0 0 1 1 1 0 0 0 1 1 0 0 1 2 1 1 1 0 1 1 0 1 1 0 1 1 2 1 1 1 1 1 1 0 0 0 1 0 1 0 0 2 0 0 2 0 1 1 0 0 0 1 2 0 0 2 0 0 0 2 2 0 0 2 0 0 0 0 0 0 0 0 0 0 1 1 0 1 0 0 0 0 0 0 2 0 1 1 2 1 1 2 0 0 0 1 1 0 0 0 1 0 0 2 0 2 0 1 0 0 1 1 1 1 2 0 0 1 1 1 0 1 0 1 1 0 1 2 0 0 0 2 2 2 0 0 0 0 0 0 0 0 2 0 0 0 1 1 1 0 0 2 1 0 0 0 1 1 0 2 0 1 0 0 2 2 2 0 0 0 0 2 0 2 0 0 0 2 1 0 0 0 0 0 0 0 0 0 1 0 0 0 0 0 0 0 1 0 1 0 0 0 1 0 1 0 0 2 0 0 0
148 1 1 2 0 0 0 1 0 1 1 1 0 1 1 0 0 0 0 1 1 1 1 1 1 1 2 1 2 1 2 1 1 1 1 0 2 1 0 1 1 1 0 0 1 1 0 2 0 0 0 0 1 1 0 0 0 1 0 0 2 2 0 1 0 1 0 0 0 0 0 0 2 1 2 2 2 0 1 0 0 2 1 1 1 1 0 1 2 2 0 0 0 2 1 0 0 0 0 0 0 0 0 0 2 0 2 2 0 2 1 1 0 2 0 0 2 0 2 0 1 0 2 2 2 2 2 2 2 2 2 0 1 0 0 0 1 0 0 0 1 0 0 0 0 0 0 0 0 0 0 0 0 0 1 0 0 0 0 0 2 2 1 1 2 2 0 1 1 0 0 0 0 1 1 0 0 1 1 1 1 2 0 2 1 1 0 1 0 0 0 1 2 1 1 1 2 0 0 0 0 1 1 0 0 0 0 1 0 0 0 0 2 1 0 2 1 0 1 0 1 1 2 0 0 1 1 2 0 0 0 0 2 1 1 1 0 2 2 2 0 0 2 1 1 0 0 0 2 0 0 0 0 1 1 0 0 1 0 0 0 0 0 1 0 0 0 1 2 1 0 2 0 0 1 0 1 0 0 1 1 1 1 2 1 0 1 2 2 2 0 2 0 1 2 1 1 0 0 1 0 0 2 0 0 0 1 2 2 0 0 1 1 1 0 0 2 0 0 0 0 0 1 1 1 0 1 1 1 2 1 1 0 2 0 0 0 1 1 0 0 0 2 0 0 0 0 1 0 2 0 0 0 0 0 1 0 0 1 0 1 1 1 1 0 1 0 2 2 0 0 0 1 2 1 1 0 2 0 0 1 2 0 0 0 1 0 0 0 1 0 0 1 0 2 0 0 2 0 0 0 1 0 1 0 1 0 0 0 0 1 0 1 0 1 0 0 0 0 0 1 2 1 1 0 1 0 2 2 0 1 1 0 1 1 0 0 1 0 0 2 1 1 0 2 2 0 0 1 0 0 0 1 2 1 0 1 1 1 1 1 0 0 1 0 1 0 1 2 1 1 1 1 1 1 1 1 0 0 1 0 1 1 1 2 1 0 2 2 0 2 0 1 2 1 0 1 1 1 2 1 1 1 1 0 0 1 1 0 1 0 1 0 0 1 1 1 0 0 2 2 1 0 1 0 1 1 0 0 1 1 0 0 0 1 0 1 0 2 2 1 2 0 1 2 1 2 0 1 1 0 1 0 0 2 2 2 1 0 1 1 0 0 0 0 0 0 0 0 0 1 2 1 0 0 0 2 1 1 2 0 0 0 0 0 0 1 2 1 0 0 1 1 0 2 0 0 0 0 0 0 2 2 0 1 1 1 0 2 1 1 1 0 1 0 1 0 0 0 0 1 0 0 0 0 0 1 1 0 0 0 0 0 2 0 1 2 0 2 0 2 0 1 1 1 0 1 0 1 0 1 2 1 0 0 0 0 0 2 0 0 0 0 0 0 0 1 2 0 1 1 0 0 0 0 1 1 1 1 1 1 0 0 0 0 0 1 0 2 0 2 0 1 1 1 0 1 0 0 2 1 2 0 1 0 2 1 0 0 2 0 0 0 1 0 0 0 1 0 0 0 0 0 2 1 1 0 0 0 0 0 1 1 2 0 1 0 0 0 1 1 1 0 0 1 1 1 1 0 0 0 0 0 0 0 0 1 0 1 0 0 0 1 0 0 0 1 2 0 2 1 1 2 1 1 0 0 0 1 1 1 1 1 1 1 2 1 2 1 2 1 1 2 2 2 0 1 0 1 2 1 0 1 1 1 0 0 0 1 0 1 0 1 0 1 1 1 0 1 1 1 2 1 2 0 0 0 1 0 1 0 0 2 0 0 1 0 0 0 0 0 0 1 1 0 0 1 0 1 0 1 1 0 0 2 0 0 0 1 0 0 0 1 0 0 1 0 1 1 0 0 0 0 0 0 2 0 0 1 2 2 2 2 0 1 1 0 2 0 1 0 2 0 0 0 0 0 0 0 0 0 0 0 0 2 2 0 1 0 1 0 0 0 0 1 0 0 2 2 1 0 1 2 2 1 0 1 2 0 2 0 0 0 1 0 0 1 1 1 1 0 1 0 1 1 1 1 0 1 1 2 1 1 1 0 0 0 1 0 1 1 0 0 1 1 1 1 0 0 0 0 0 0 0 0 0 0 0 0 0 0 0 1 1 1 2 2 0 0 0 0 0 0 2 1 0 0 1 1 0 2 2
149 1 2 0 0 0 0 1 1 0 1 0 0 0 0 0 0 1 0 1 1 1 0 1 1 1 1 2 2 0 1 0 1 0 1 0 1 2 0 1 0 0 0 0 0 0 1 0 0 0 0 0 0 0 2 1 0 0 0 0 2 2 0 2 0 1 1 1 0 0 0 0 1 0 1 2 2 0 2 0 2 2 0 0 1 0 0 2 2 2 2 2 1 2 0 0 0 0 0 2 0 0 1 0 2 0 2 1 1 1 0 1 0 0 0 0 0 0 1 0 2 0 2 1 1 1 1 2 2 2 0 1 0 0 0 0 0 0 0 2 2 0 1 0 0 0 1 0 0 0 0 0 0 0 0 0 0 0 0 0 1 0 1 1 1 2 0 1 1 0 0 2 0 2 1 0 0 1 0 1 0 2 0 2 2 2 2 1 0 0 0 1 0 0 1 0 1 0 0 1 0 0 0 2 2 0 1 1 1 0 2 0 0 0 1 2 1 0 1 1 1 1 2 0 1 2 1 1 0 0 0 0 0 0 0 0 0 2 2 1 0 1 2 2 2 0 0 0 2 0 0 0 0 1 1 0 1 0 0 0 0 0 0 1 1 0 1 1 1 1 0 2 1 2 0 1 0 0 1 0 0 0 2 2 2 0 2 1 1 1 1 1 0 1 2 1 1 0 0 1 0 0 2 0 1 0 0 1 1 0 1 2 2 2 2 1 2 0 1 1 0 2 1 1 1 0 1 0 1 1 2 1 1 2 0 0 0 1 1 0 0 0 1 0 0 0 0 1 1 0 0 2 0 0 0 2 0 2 0 0 0 0 2 0 2 1 0 2 2 0 2 2 1 2 1 0 0 0 0 0 2 0 0 0 0 1 0 0 0 0 0 0 1 0 2 0 1 1 1 1 1 1 1 1 0 0 1 0 0 0 1 0 0 1 0 0 1 0 1 0 0 1 0 1 0 0 0 1 2 1 1 0 0 2 0 0 0 0 0 1 1 0 2 1 1 2 0 0 1 0 0 1 2 2 2 2 2 0 0 0 1 0 0 0 0 2 1 0 2 0 0 0 1 1 1 1 1 0 0 0 0 2 0 0 2 0 0 1 1 0 2 0 0 1 0 0 0 2 2 2 0 0 1 1 0 0 2 0 0 0 0 2 0 1 1 1 0 0 2 2 2 2 0 1 0 0 1 1 0 1 1 1 0 2 0 0 1 1 2 2 1 2 0 1 1 1 1 1 1 0 0 0 0 0 1 1 1 0 0 1 1 0 0 2 2 0 0 0 0 0 2 2 0 0 0 0 1 1 1 2 0 0 1 0 1 1 1 0 0 0 0 2 0 1 1 0 1 0 0 1 0 1 1 1 0 1 1 0 1 0 0 0 0 0 0 0 0 0 0 0 0 0 0 0 0 0 1 1 0 0 0 0 0 1 0 0 2 0 2 1 2 0 0 1 0 0 2 0 1 0 0 1 1 0 0 0 0 0 1 0 0 0 1 2 2 2 1 1 2 0 0 1 1 0 0 1 1 0 1 1 0 1 1 1 0 1 0 0 0 2 1 1 0 1 0 0 2 0 0 2 0 2 0 0 0 1 1 0 0 1 1 0 0 2 0 2 1 0 0 0 0 1 0 2 0 2 0 1 1 0 0 1 0 2 0 0 1 1 0 1 0 0 0 0 1 0 0 0 0 1 1 1 0 0 0 0 0 0 1 0 0 0 2 1 0 2 2 2 0 2 0 0 2 0 0 0 0 0 1 1 2 1 1 1 2 2 1 1 0 2 0 2 1 2 2 1 0 0 0 0 0 0 1 2 1 0 1 0 0 2 2 0 1 0 1 1 1 1 1 1 1 1 0 2 0 0 0 2 0 2 0 0 2 0 0 2 0 0 0 0 0 0 1 1 0 0 1 0 0 1 1 1 0 0 2 0 0 0 0 0 0 0 0 0 1 1 1 0 0 0 0 0 0 1 0 1 0 0 2 2 2 2 1 0 0 0 0 2 0 0 0 1 0 0 2 1 1 0 1 0 0 1 1 1 1 2 0 1 0 2 0 0 0 0 0 2 0 1 2 0 0 0 2 1 1 0 2 0 1 0 1 0 0 1 0 0 0 0 0 0 0 0 0 1 1 0 1 1 0 0 2 0 0 0 2 0 2 2 1 1 1 0 1 0 1 0 1 0 0 0 0 0 0 1 0 0 0 1 2 0 0 1 2 2 0 0 2 1 0 1 0 0 1 2 1 0 0 0 1 0 1 1
150 0 0 2 0 0 2 2 0 1 1 0 1 1 1 0 0 1 1 0 0 1 1 0 2 1 1 1 1 0 1 1 1 2 0 0 2 1 0 2 0 0 0 0 1 1 0 0 0 0 0 1 0 0 2 0 0 1 0 1 0 1 1 1 0 2 0 0 0 0 0 2 2 1 2 2 2 0 1 0 1 2 0 0 2 0 0 0 2 2 0 0 1 1 1 0 0 0 0 1 0 1 0 0 2 0 2 1 0 2 0 0 0 2 0 0 2 0 1 0 1 0 1 2 1 1 1 0 1 1 0 0 0 0 1 0 1 0 0 1 0 0 0 1 0 0 0 0 0 0 0 0 0 0 0 0 0 2 0 1 1 0 2 2 0 2 0 1 0 2 0 0 0 2 0 1 0 1 1 1 1 2 0 1 1 1 1 1 0 0 0 1 2 2 2 0 2 0 0 1 0 0 0 1 1 0 0 0 1 0 2 0 2 1 0 2 0 0 1 1 1 1 2 0 0 0 1 0 0 0 1 1 0 0 0 0 0 2 2 2 0 0 0 0 0 0 0 2 0 2 0 0 0 0 0 0 1 0 1 1 1 1 0 0 0 0 0 0 1 1 0 0 1 2 0 0 0 1 1 0 1 1 1 1 2 0 2 0 1 1 1 1 0 0 2 1 2 1 1 2 0 0 2 0 1 0 0 2 0 0 0 1 2 0 2 0 2 1 0 0 1 1 1 0 1 0 2 0 1 1 1 1 0 2 0 0 0 1 1 1 0 1 2 0 0 0 1 0 0 0 0 0 0 0 0 0 0 2 0 1 1 2 0 0 0 0 0 1 1 0 0 0 1 1 1 0 0 0 0 0 1 1 0 0 0 0 0 0 0 0 0 1 0 0 2 0 1 0 1 1 1 1 0 1 1 0 0 0 2 0 0 2 1 0 1 1 0 0 1 0 0 1 0 0 2 2 1 0 0 0 0 0 2 0 1 0 1 1 0 1 2 0 1 0 1 1 0 0 1 0 0 0 0 2 1 0 1 1 1 0 1 0 0 0 0 2 0 2 1 1 1 1 2 1 1 0 1 0 0 1 1 1 0 0 2 1 0 0 0 1 0 0 1 1 1 0 0 1 1 2 1 1 1 1 0 0 2 0 0 0 0 1 0 0 1 1 1 2 0 2 2 2 0 1 0 1 1 1 0 2 0 1 0 1 0 2 1 1 1 1 1 1 0 2 2 2 1 1 1 0 1 1 0 1 2 1 1 1 0 0 0 0 1 0 1 0 1 0 0 0 0 0 2 0 1 0 2 1 1 2 0 0 1 0 0 0 1 1 1 0 1 0 1 0 1 0 0 0 0 0 0 2 1 1 0 1 1 0 1 0 2 1 0 0 0 0 0 0 0 2 0 2 0 1 1 0 0 2 0 0 0 0 0 0 0 1 2 1 2 1 1 1 0 0 1 0 1 0 1 0 0 2 1 0 0 0 0 0 1 0 0 0 2 1 1 2 1 2 0 0 2 0 0 0 1 1 1 1 0 0 2 0 0 2 2 1 1 1 0 0 0 0 0 0 0 0 0 0 0 1 1 0 0 1 0 2 1 1 0 1 1 0 1 1 0 1 1 0 1 1 0 0 0 0 2 2 0 2 1 1 1 2 0 2 0 0 0 0 0 0 0 1 0 0 1 0 0 0 0 1 1 1 1 0 0 2 0 0 0 0 0 0 2 1 1 0 2 0 0 0 0 0 0 1 0 0 0 0 1 1 1 0 1 1 1 2 1 2 2 2 1 0 1 1 1 0 0 1 1 2 1 1 0 1 2 0 1 1 0 1 1 0 1 0 1 2 1 1 1 1 1 2 1 1 0 0 0 1 0 2 1 1 2 0 0 2 0 0 0 0 0 0 0 0 0 0 0 0 0 1 1 1 0 0 2 0 0 0 0 0 0 1 0 0 0 0 2 1 2 0 0 0 1 0 0 1 0 1 0 2 2 2 1 0 0 0 1 2 0 0 0 0 1 0 2 0 2 0 1 0 0 2 1 1 1 1 1 2 0 2 0 0 0 0 2 0 0 1 2 0 0 0 0 1 0 0 1 2 0 1 0 1 0 2 0 0 0 0 1 1 0 0 2 1 1 1 0 0 0 0 2 2 0 0 2 0 2 2 0 0 0 0 0 0 1 0 0 0 1 0 0 0 0 1 0 0 0 0 1 1 0 0 0 0 1 1 1 1 0 1 0 0 1 2 1 0 0 0 1 0 2 2
151 1 1 1 0 0 0 1 0 0 0 1 0 1 1 0 0 1 0 0 0 1 0 0 2 0 0 2 2 0 1 1 1 1 1 1 1 1 0 0 2 1 0 0 1 0 1 0 1 0 0 0 1 1 1 0 0 0 1 1 1 1 0 0 1 0 1 0 0 0 0 1 2 0 0 1 1 0 1 0 1 2 0 0 2 0 0 1 2 2 1 1 0 2 1 0 0 2 0 2 2 0 1 0 2 0 2 0 2 0 0 2 1 2 1 1 2 1 1 0 1 1 1 1 0 0 0 1 2 2 1 0 0 0 1 0 1 0 0 1 1 0 0 0 0 0 0 0 0 0 0 1 0 0 1 0 0 0 0 0 1 0 1 2 0 2 0 1 0 1 1 0 0 1 2 0 0 0 0 0 0 0 1 2 2 1 1 0 0 0 0 0 2 2 2 0 1 0 0 1 0 0 0 1 0 1 2 0 1 0 1 0 1 0 1 2 0 0 2 1 0 0 2 0 0 0 0 2 1 0 0 0 1 0 1 1 0 2 2 1 0 1 1 1 1 0 0 0 2 0 0 1 0 1 1 0 0 1 1 1 1 1 0 1 1 0 0 0 2 1 0 0 1 2 0 0 0 1 2 0 0 0 2 2 2 0 2 1 1 1 1 1 1 0 2 1 2 1 1 2 0 0 0 2 0 0 0 2 1 0 1 2 2 1 1 0 1 0 0 1 0 1 0 0 1 0 1 0 1 0 0 0 0 1 0 0 0 1 1 1 1 1 2 1 0 0 0 0 1 2 0 0 0 2 0 0 1 1 0 1 1 1 1 1 0 1 0 2 2 0 1 1 0 2 0 0 0 0 0 0 1 1 0 0 0 1 0 0 0 0 0 0 1 0 2 0 2 1 0 0 0 0 0 2 2 0 0 1 0 0 0 1 1 0 1 1 0 0 1 0 1 1 0 0 2 2 1 1 1 1 0 0 0 1 0 0 0 0 0 1 2 0 2 2 1 2 1 0 1 0 0 0 0 2 1 0 1 0 0 0 0 0 0 0 1 2 1 1 2 1 1 1 2 0 1 0 1 0 0 1 1 1 1 1 1 0 0 0 0 0 0 1 0 2 1 0 1 1 1 2 1 1 2 0 0 0 2 0 1 2 0 0 0 0 0 1 0 0 2 2 2 2 0 2 1 1 0 1 0 1 0 2 0 0 0 0 2 1 1 1 1 1 0 2 2 2 0 0 1 1 0 1 0 2 1 1 0 0 1 0 0 0 1 0 0 1 0 0 0 0 0 0 0 0 0 0 0 2 2 2 0 0 0 0 0 1 1 1 0 0 0 0 1 0 1 0 2 0 0 0 0 2 0 1 0 2 1 0 2 2 2 0 0 0 0 1 0 0 1 1 0 1 0 1 1 0 0 1 0 0 0 0 2 1 0 0 1 1 1 0 1 2 1 2 0 0 2 0 2 0 1 1 0 1 0 0 0 1 1 0 0 0 1 1 1 1 0 2 1 0 1 0 0 0 0 0 2 0 0 0 1 0 0 1 2 2 0 0 1 0 2 0 0 1 0 0 1 0 0 2 1 1 0 0 2 2 2 1 0 0 0 0 0 2 0 0 1 1 0 0 0 0 1 2 0 2 0 2 1 1 0 2 0 1 0 1 1 0 0 2 1 2 0 0 1 0 0 0 0 0 0 0 2 0 0 1 0 0 0 1 1 2 2 0 0 1 2 1 0 1 1 0 2 0 0 1 0 0 1 1 1 0 0 0 0 0 0 2 1 2 0 1 2 2 1 0 0 1 0 2 1 0 1 2 0 1 1 0 0 2 2 1 0 1 0 2 2 1 1 2 1 1 2 2 0 0 0 1 0 1 0 0 2 1 1 1 0 0 0 0 0 0 0 0 0 0 0 0 1 0 0 0 1 0 1 0 1 0 0 0 1 0 0 0 0 1 1 0 1 0 0 0 0 0 0 2 0 0 1 2 2 2 2 0 0 0 0 0 0 0 0 1 0 1 2 0 1 0 1 1 1 1 2 2 1 1 1 1 0 2 0 0 1 0 1 1 0 0 1 1 0 1 2 1 0 0 0 1 0 0 0 0 1 2 0 0 0 2 0 0 0 1 1 1 1 0 0 0 0 0 2 0 1 0 1 0 1 1 0 1 1 0 0 1 1 0 0 1 0 0 0 0 0 0 0 0 1 0 1 0 0 0 0 0 0 0 0 0 2 0 0 0 0 2 1 0 1 0 0 0 1 1
152 0 1 1 0 0 0 1 1 0 1 0 1 2 2 0 0 2 1 0 0 1 0 0 2 0 0 1 1 2 2 1 0 0 2 0 2 2 0 1 1 0 0 0 0 1 0 0 1 0 0 0 0 0 2 1 0 0 0 1 1 2 0 0 0 2 0 0 0 0 0 0 1 0 1 2 1 0 0 1 0 2 1 2 2 1 1 0 2 2 0 0 1 1 0 0 0 2 0 2 2 0 1 0 2 0 2 1 1 1 1 2 1 1 1 1 1 0 1 0 1 0 2 2 2 2 2 1 2 2 0 0 0 0 0 0 0 0 0 0 0 0 0 0 0 0 0 0 0 0 0 1 0 1 1 0 0 2 0 1 1 0 2 2 0 2 0 1 1 0 0 0 1 2 2 2 1 2 2 2 2 2 0 2 2 2 0 1 0 0 0 1 2 1 2 0 0 0 0 0 0 0 0 2 2 0 1 0 0 0 0 0 0 0 2 2 0 1 1 1 1 2 2 0 0 0 0 0 0 0 0 0 1 0 1 1 0 2 2 1 0 0 1 0 0 0 0 0 2 0 0 0 0 0 0 0 1 1 0 0 0 0 0 0 0 0 1 2 1 1 1 0 1 2 1 1 0 1 1 0 1 0 1 2 2 0 2 1 1 2 0 1 1 0 2 0 2 0 0 2 0 0 2 0 0 0 0 2 2 0 0 2 1 1 0 0 1 0 0 0 0 0 0 1 1 0 1 0 0 0 1 1 0 2 0 0 0 0 1 2 1 1 2 0 1 0 1 0 0 2 0 0 1 0 1 0 0 1 0 0 0 0 2 0 1 1 0 2 2 1 1 1 0 2 1 0 0 1 1 0 1 1 0 0 0 0 0 0 0 0 0 0 0 0 1 1 0 0 2 1 1 1 0 1 1 0 0 0 0 0 0 0 1 0 1 0 0 1 0 0 0 2 0 0 0 0 0 2 2 0 1 1 0 2 0 0 0 0 0 1 2 1 1 1 1 2 1 0 0 2 2 0 0 1 0 0 0 1 1 1 1 0 1 0 0 2 0 1 2 0 0 0 2 0 2 0 2 1 1 0 0 2 1 0 1 0 1 1 0 0 1 0 1 2 2 0 1 1 1 2 1 1 2 1 1 1 2 0 0 1 0 0 0 1 0 1 0 0 1 2 2 1 1 1 1 0 1 1 1 2 0 1 0 2 2 0 1 0 1 1 0 1 0 2 2 2 1 1 1 0 0 0 1 1 1 1 1 0 0 1 1 0 0 0 0 0 1 0 0 0 0 0 0 0 0 0 0 1 1 2 0 0 0 0 0 0 0 1 0 0 0 2 1 0 0 0 1 0 0 1 0 1 1 1 0 2 1 0 1 1 0 0 0 1 0 1 0 0 0 0 1 0 0 0 0 0 1 2 0 0 0 0 0 1 0 0 1 1 2 2 1 0 1 1 1 0 0 0 2 0 1 1 1 0 0 0 1 1 1 0 0 0 1 2 2 2 2 2 0 1 0 0 0 0 2 2 0 1 0 0 1 0 0 2 2 2 1 2 0 0 2 2 1 0 0 0 1 0 0 0 0 0 0 0 1 2 2 2 0 1 1 1 0 0 0 0 1 2 1 1 0 0 0 1 2 2 0 0 0 0 0 0 0 2 0 0 1 0 0 0 0 0 1 1 2 0 0 0 0 0 0 0 0 0 0 0 0 0 1 0 0 1 2 1 0 0 1 2 1 2 0 0 2 1 0 0 0 0 0 2 1 0 1 1 0 0 0 1 0 2 0 2 1 2 1 1 0 0 0 1 1 0 1 2 1 0 1 0 1 0 1 0 0 1 0 1 2 1 1 1 1 1 0 1 0 0 0 1 0 2 2 1 2 1 0 1 0 0 0 1 1 1 0 0 0 0 0 0 0 0 2 2 1 0 1 0 1 0 0 0 0 0 1 0 0 1 0 1 2 0 0 0 0 0 0 0 0 1 1 1 2 2 2 0 0 0 0 1 0 0 0 1 1 1 2 1 2 0 1 0 0 1 1 1 2 1 1 1 0 0 1 0 1 0 1 1 1 0 2 0 1 0 2 2 1 0 2 1 0 0 0 0 0 2 0 0 0 1 0 0 0 1 2 2 2 0 1 2 0 0 2 0 1 0 0 1 1 1 1 1 1 0 0 0 1 1 2 0 1 0 0 0 0 0 0 0 0 0 0 0 0 0 0 0 1 1 1 0 0 0 0 0 0 1 0 0 0 0 1 0 2 2
153 1 0 2 0 0 1 2 0 1 1 1 0 0 0 0 0 1 1 1 2 0 0 0 2 0 0 0 0 1 2 0 1 2 1 1 1 2 1 0 0 0 0 0 1 1 0 0 0 0 0 0 0 0 2 0 1 0 2 1 0 0 0 2 1 1 1 0 0 0 0 1 2 0 0 2 1 0 2 0 1 2 1 2 1 0 0 0 1 1 0 0 2 1 0 0 0 0 0 2 0 0 0 0 2 1 2 2 0 2 1 2 0 2 1 1 2 0 1 0 1 1 1 2 1 0 1 1 1 1 1 1 0 0 1 0 1 0 0 2 1 0 0 0 0 0 0 0 0 0 0 0 0 0 0 0 0 0 0 0 2 2 1 1 0 0 0 0 2 0 0 0 0 1 1 0 0 0 0 0 0 1 0 0 0 0 0 0 0 0 0 0 1 0 0 1 2 0 0 1 0 1 1 2 2 0 0 0 0 1 0 0 0 0 0 1 1 2 1 1 1 1 2 0 0 0 0 0 0 0 0 0 0 0 0 0 0 2 2 1 0 1 2 1 1 0 0 1 1 1 1 0 1 1 1 0 1 0 0 0 0 0 0 0 0 0 1 0 1 1 0 2 0 1 0 0 1 1 1 0 1 1 1 1 1 0 2 2 0 2 0 0 0 0 2 1 2 0 0 1 1 0 2 0 1 0 0 2 1 0 0 1 1 1 1 0 2 0 0 0 0 0 1 1 0 0 0 0 1 1 2 1 0 2 0 0 0 0 1 1 0 0 2 0 0 0 0 0 0 1 0 0 0 1 0 0 1 0 0 1 1 2 1 0 1 0 0 2 2 0 1 1 0 1 0 0 0 1 0 0 0 2 0 0 0 1 0 0 0 0 0 2 1 0 2 0 0 1 1 1 0 1 0 1 0 1 0 0 0 0 1 0 1 0 1 0 0 0 0 0 0 0 0 1 1 1 1 1 1 0 1 0 0 0 0 0 0 1 0 1 1 1 1 2 0 2 0 0 1 0 0 0 1 2 1 1 1 1 0 1 0 0 1 1 0 0 0 0 2 0 0 0 1 1 2 1 1 0 0 1 0 1 0 0 2 0 0 1 1 0 1 0 0 1 1 0 0 1 1 2 1 0 1 1 0 0 2 1 0 0 0 0 0 1 0 2 0 1 1 1 1 2 0 1 0 1 1 0 0 0 1 1 0 0 0 0 2 1 1 1 0 1 0 2 2 2 2 1 1 0 1 1 1 2 0 0 0 0 0 0 0 0 1 0 0 0 1 0 0 0 0 1 0 0 0 0 0 0 0 2 0 0 1 0 0 0 2 1 1 0 0 2 1 0 2 0 0 0 1 1 0 1 1 0 1 2 0 0 0 0 0 0 0 0 0 0 0 0 0 0 0 0 0 0 0 1 1 1 0 0 0 0 0 2 0 1 2 0 2 2 2 0 0 1 1 0 1 0 1 0 0 1 0 1 0 0 0 0 2 1 1 0 2 1 1 1 0 2 1 0 1 1 0 0 0 2 1 0 0 0 1 1 1 1 0 1 1 0 1 0 1 0 1 0 1 0 2 0 0 2 1 1 0 0 0 0 0 2 0 1 0 0 0 2 0 1 0 2 2 2 0 0 0 1 0 2 0 0 0 0 0 1 0 2 0 0 1 1 0 2 1 1 0 0 0 1 0 1 0 0 0 0 1 0 0 2 0 0 2 0 0 0 2 2 0 1 2 2 0 0 0 0 1 0 1 0 0 0 1 1 2 1 0 0 0 2 0 2 2 2 1 0 1 2 2 1 1 1 0 2 1 0 0 2 2 1 0 1 0 0 0 0 0 0 0 0 1 0 1 2 2 1 0 2 0 0 0 0 0 2 1 1 1 0 0 1 0 0 0 0 0 0 0 0 0 0 0 1 0 1 1 1 2 0 0 1 0 1 0 0 0 0 0 0 0 1 0 0 1 0 0 0 0 1 0 2 0 2 0 0 1 1 2 0 0 0 0 1 0 0 0 1 1 0 2 1 2 0 1 0 0 1 1 1 1 1 0 1 1 0 1 0 0 1 1 1 0 0 1 0 0 0 2 2 1 0 1 0 2 1 0 0 1 1 0 0 2 1 0 0 0 0 1 1 2 0 0 1 1 0 2 0 2 0 0 0 0 1 0 0 0 0 0 1 1 1 1 0 2 1 0 0 0 0 0 0 0 0 0 0 0 0 0 0 0 0 0 0 0 0 1 0 0 2 0 0 1 0 1 0 2 2
154 1 1 2 0 0 0 1 0 0 0 1 0 0 0 0 0 0 1 2 2 0 1 1 1 1 1 2 2 0 2 0 0 1 0 0 1 2 0 1 1 0 0 0 0 0 0 0 1 0 0 0 0 0 2 0 0 0 0 0 1 1 0 0 0 1 0 0 0 0 0 1 1 1 1 2 2 0 0 0 0 1 1 1 1 0 0 1 2 2 2 1 1 2 1 0 0 1 0 2 1 0 1 0 2 0 2 1 0 2 0 0 0 1 0 0 0 0 1 0 0 2 2 0 0 0 0 1 1 0 1 0 0 0 0 0 0 0 0 1 2 0 0 0 0 0 0 0 0 0 0 0 1 0 0 0 0 0 0 0 1 0 2 2 1 2 0 1 0 1 0 0 0 2 2 0 0 1 1 1 1 0 0 1 1 1 1 1 1 0 0 0 2 1 2 0 0 0 0 0 0 1 0 0 0 0 2 0 0 0 0 0 1 0 1 2 0 0 1 0 1 1 2 0 0 1 1 2 0 0 0 0 0 0 0 0 0 2 2 1 0 0 2 2 2 0 0 0 2 0 0 0 0 0 0 0 0 1 1 1 1 1 0 0 0 0 0 1 1 0 0 0 1 2 0 0 0 0 1 0 0 1 1 2 2 1 1 2 0 2 0 0 1 0 2 1 1 1 0 2 1 0 1 1 1 0 0 2 1 0 0 1 1 2 1 1 2 0 1 1 0 2 2 2 2 0 1 0 1 0 1 0 0 0 0 0 0 1 1 1 1 1 1 0 0 0 0 0 0 0 0 0 1 0 1 0 1 2 0 0 0 0 1 0 0 1 0 2 2 0 1 1 1 2 1 0 0 0 0 0 0 1 0 0 0 1 0 0 0 1 1 1 1 0 1 1 1 0 1 1 1 1 0 2 1 0 1 1 0 0 0 0 1 0 1 0 0 0 0 0 0 1 2 0 0 1 1 1 2 0 1 0 0 2 2 0 0 1 0 0 2 0 1 0 1 1 1 0 0 0 0 0 2 2 2 2 2 2 2 1 1 0 0 0 0 2 0 0 2 0 0 0 2 0 1 0 1 0 0 1 0 1 2 0 0 0 1 0 0 0 0 1 0 2 1 0 0 1 1 2 1 1 1 1 0 0 2 0 0 1 0 1 0 0 1 1 0 0 1 1 1 2 1 2 0 2 0 0 0 1 1 0 0 0 0 0 2 1 1 1 1 1 0 0 1 0 1 0 0 0 0 0 0 2 0 0 0 0 2 0 0 2 1 0 0 1 0 0 0 0 1 1 0 0 0 0 0 1 1 2 0 0 0 0 0 0 0 1 0 0 0 2 1 0 1 0 0 0 0 0 0 1 1 2 0 2 1 0 1 1 1 1 0 1 1 1 1 0 1 1 0 1 0 1 1 0 1 1 0 0 0 0 0 2 0 1 2 1 2 1 2 0 1 1 0 0 1 0 2 1 0 1 1 1 1 1 0 1 1 0 0 0 1 0 0 1 2 1 1 1 0 1 1 1 0 2 0 1 2 2 1 1 0 2 2 0 2 1 0 0 2 1 0 0 0 0 2 0 0 1 0 1 0 0 2 2 2 2 0 0 1 0 0 1 0 1 1 2 0 0 0 1 0 2 0 1 0 0 0 0 0 1 0 1 0 0 0 0 0 2 1 2 1 1 1 0 0 0 0 0 0 0 0 0 0 0 1 0 1 0 0 0 2 1 0 1 2 1 0 1 1 0 2 0 0 0 0 0 1 1 0 0 0 0 0 2 0 2 1 2 0 1 0 1 1 1 0 1 0 1 1 0 1 2 1 0 2 1 1 0 1 0 1 0 1 2 1 0 0 1 1 0 0 2 0 0 0 2 0 2 0 0 1 0 0 2 0 1 2 1 2 2 0 0 1 0 0 0 1 0 0 0 1 0 1 1 0 0 0 0 0 1 0 0 0 1 0 0 1 0 1 1 0 2 0 2 0 0 2 2 2 2 2 1 0 0 1 1 0 0 0 1 1 0 2 0 2 0 0 0 0 2 1 0 2 2 0 2 0 2 0 0 0 1 1 1 0 2 2 1 0 1 1 1 0 0 1 1 1 0 1 0 0 1 0 0 0 0 0 1 0 2 0 1 1 0 1 0 0 0 2 1 2 0 0 0 0 2 1 1 1 1 0 1 0 2 2 0 2 0 0 0 1 0 1 0 1 0 0 0 0 0 0 0 0 0 0 0 0 0 0 0 0 1 0 0 0 0 1 0 2 2
155 0 1 2 0 0 1 2 0 1 1 0 0 0 0 0 0 2 2 1 1 0 0 0 2 0 0 1 2 0 2 1 0 1 1 0 1 1 0 1 1 0 0 0 0 0 0 0 0 1 1 0 0 2 0 0 0 0 1 1 0 1 0 2 0 0 0 0 0 1 1 0 2 0 2 2 2 0 1 0 1 1 1 2 2 1 1 0 2 2 0 0 0 1 1 1 0 1 0 1 0 0 0 1 2 1 2 1 1 1 1 2 0 1 0 0 1 0 0 0 1 1 2 1 0 0 0 1 1 1 2 0 0 0 0 0 0 0 0 0 0 0 0 0 0 0 0 0 0 0 0 0 0 0 1 0 0 2 0 0 2 2 1 2 1 2 0 1 0 1 0 1 0 1 2 0 0 0 0 0 0 0 1 2 2 1 2 1 1 1 1 1 0 0 0 0 1 0 0 0 0 1 0 1 1 0 1 0 1 0 2 0 2 1 0 2 1 0 2 0 1 1 2 0 0 0 0 1 1 1 0 1 0 0 0 0 0 1 2 0 0 1 2 1 1 0 0 0 2 0 0 2 0 0 0 0 1 0 0 0 0 0 0 1 1 0 2 1 2 1 0 0 0 2 0 0 0 1 1 0 1 0 1 1 2 1 1 2 1 2 0 0 1 0 2 0 2 1 1 2 1 1 2 0 1 0 0 0 1 0 0 2 2 1 1 0 2 1 1 1 0 2 0 0 2 0 0 0 1 1 2 1 0 1 0 0 0 1 1 1 1 1 2 1 1 0 2 1 1 2 0 0 0 1 0 0 1 0 0 1 1 1 0 1 0 0 0 2 2 0 1 1 1 2 1 1 0 0 0 0 2 0 0 0 0 2 0 0 0 0 0 0 2 0 2 0 1 1 0 0 0 1 0 2 0 0 1 1 0 1 0 2 1 0 0 0 1 1 0 0 0 1 0 1 1 1 1 0 1 1 1 0 0 1 1 1 0 0 0 0 2 1 0 1 1 2 1 0 1 0 0 0 0 1 1 0 1 1 0 1 1 0 0 1 0 1 0 0 2 0 0 0 2 1 1 0 1 0 0 0 0 2 1 0 1 0 1 1 1 0 1 1 1 1 1 0 0 0 0 2 2 0 1 1 0 0 2 0 0 0 0 1 0 0 2 0 1 0 0 1 1 2 0 2 1 0 0 2 0 2 0 1 0 1 1 0 2 1 1 2 2 2 1 0 1 1 1 1 1 0 0 0 0 2 0 1 0 1 0 2 2 0 0 1 1 0 0 0 0 0 0 0 0 0 0 0 0 1 1 2 0 0 0 0 0 0 1 1 1 0 0 0 2 1 1 0 1 0 0 0 0 2 2 1 0 2 1 0 2 2 1 0 0 0 0 0 0 0 0 0 0 0 0 1 1 0 2 1 0 0 0 0 1 1 0 0 1 1 2 1 2 0 0 1 1 0 0 1 1 0 1 1 1 1 0 0 0 0 1 0 0 0 1 1 1 2 1 2 1 1 0 2 0 0 1 1 1 0 0 1 0 0 0 1 2 2 2 0 0 0 1 0 0 1 0 0 2 0 0 1 0 0 0 0 1 2 2 2 0 0 1 0 0 2 0 0 2 2 2 2 0 0 0 2 0 1 0 0 0 0 0 0 0 2 0 0 0 0 0 0 0 0 0 0 0 1 0 0 0 0 0 0 0 0 0 0 1 0 1 0 0 1 2 1 0 0 2 2 0 2 0 0 2 0 2 1 1 0 1 0 2 2 0 0 0 1 0 1 1 2 1 1 1 2 2 1 0 1 0 1 1 0 0 2 1 0 2 0 1 0 1 0 0 0 0 2 0 0 1 1 1 2 0 2 0 0 0 1 0 2 1 1 2 0 0 1 0 0 1 0 0 1 0 0 1 1 0 0 0 0 2 2 0 0 2 0 0 1 0 0 0 0 2 0 0 1 1 0 1 0 0 0 1 0 0 2 0 0 1 2 2 2 0 0 0 0 0 1 0 0 0 0 0 0 2 0 2 0 0 0 0 2 2 2 2 1 1 2 0 2 0 0 0 0 0 2 0 2 1 1 0 1 2 2 1 0 1 1 0 1 0 0 0 2 0 0 0 0 1 1 0 0 0 1 1 1 0 0 1 1 2 0 2 0 0 0 0 2 1 1 1 0 2 0 1 1 1 0 2 0 1 0 0 0 0 1 1 0 2 0 0 0 2 2 0 1 2 0 1 0 1 0 0 1 0 0 0 0 0 0 0 0
156 0 2 1 0 0 0 2 0 1 1 0 0 0 0 0 0 1 1 0 0 1 0 0 2 0 0 1 1 2 2 0 2 2 0 0 1 1 0 1 2 1 0 0 0 1 2 0 0 0 0 1 1 2 0 0 0 0 0 1 0 1 0 0 0 2 0 0 0 1 1 1 1 0 1 2 2 0 0 2 0 2 0 0 2 0 0 0 1 1 0 0 2 1 0 0 0 0 0 1 0 0 0 0 2 1 2 1 1 1 1 1 1 2 1 1 2 0 2 0 0 1 1 2 1 1 1 0 0 0 2 1 0 0 0 0 0 0 0 1 0 0 0 0 0 0 0 0 0 0 0 0 0 0 0 0 0 1 0 1 1 0 1 1 0 0 0 1 0 1 1 2 1 2 1 0 0 0 0 0 0 1 0 1 1 1 1 1 1 0 1 0 1 0 0 0 1 0 0 0 0 0 0 2 0 1 1 1 2 0 0 0 1 0 2 2 1 0 1 1 0 1 1 0 1 0 0 1 0 0 0 0 0 0 0 0 0 0 1 0 1 0 2 2 2 0 0 0 2 0 0 1 0 0 0 0 0 0 0 0 0 0 0 0 1 1 1 0 1 0 0 0 1 1 1 1 1 1 1 0 1 0 2 2 2 0 2 2 1 2 0 0 1 0 2 0 2 0 1 1 0 0 2 0 2 0 0 2 0 0 0 1 0 0 1 1 2 0 0 0 0 0 0 0 2 0 1 1 1 2 2 1 0 2 0 0 0 1 1 0 0 0 1 0 0 0 0 0 1 1 0 0 0 0 0 1 0 1 0 0 0 0 0 0 0 0 0 0 0 0 0 0 1 1 1 0 0 1 0 0 2 0 0 0 0 1 0 0 0 0 0 1 0 0 1 1 0 0 0 1 0 1 0 1 0 0 0 0 1 0 0 1 1 0 1 1 0 0 0 1 0 1 0 1 0 0 0 1 1 0 1 0 1 1 1 0 0 1 0 0 2 1 2 0 1 1 0 0 1 0 0 0 0 1 0 0 0 0 1 0 0 0 0 0 0 2 0 0 2 0 1 0 1 1 0 0 0 0 0 1 1 1 1 1 1 0 0 0 0 1 0 1 1 2 0 0 1 1 1 2 2 1 1 1 0 0 2 1 0 1 0 0 1 0 2 0 0 1 0 1 1 2 1 2 0 0 0 0 1 1 0 1 0 0 0 1 1 0 1 1 0 1 0 2 2 1 2 1 1 0 1 1 1 2 0 0 0 0 1 0 0 1 0 2 2 0 0 0 0 0 1 1 1 0 1 0 1 1 1 2 0 0 1 0 0 1 1 0 0 0 0 1 0 1 1 0 1 1 1 0 0 2 0 2 0 2 2 0 1 1 1 0 0 0 0 0 0 0 0 0 1 0 0 1 0 0 1 1 0 0 1 0 0 1 0 0 0 1 2 1 2 1 0 0 2 0 1 0 0 0 1 0 1 1 0 0 0 0 2 1 1 0 1 2 2 2 2 2 1 1 0 0 1 0 1 2 0 1 1 1 2 0 1 1 1 1 1 0 0 0 0 0 0 0 1 0 2 1 0 1 1 0 0 0 1 1 1 2 0 0 0 0 0 1 0 0 0 1 0 0 0 0 0 2 0 1 0 0 0 0 0 1 1 2 0 1 1 1 0 2 1 1 0 0 2 0 0 1 0 1 0 1 0 0 0 0 1 0 0 0 0 0 2 0 0 0 0 1 0 2 1 0 0 0 0 0 0 0 0 2 1 0 0 0 0 2 0 2 0 2 0 2 1 2 2 1 0 1 1 0 0 0 0 2 1 0 2 0 1 0 1 0 1 1 1 2 2 0 2 2 2 2 1 2 0 0 0 0 0 2 1 1 2 0 0 1 1 0 0 0 0 0 1 1 0 0 1 0 0 0 2 2 0 0 2 0 0 0 0 0 0 1 0 0 0 1 0 1 2 0 0 0 1 0 0 0 0 0 1 2 2 2 2 0 0 0 1 1 0 0 0 2 0 0 2 0 2 0 2 1 1 0 1 0 1 1 0 1 0 1 0 0 0 0 1 2 0 1 1 0 0 0 2 1 0 0 0 1 0 1 0 0 0 1 0 0 0 1 0 2 0 2 2 1 0 0 0 0 0 0 2 0 2 0 1 1 1 2 0 0 0 1 2 0 0 2 2 0 0 0 0 0 0 0 0 0 0 0 0 1 1 0 0 0 0 0 1 1 0 1 0 0 0 0 1 0 0 0 2 0 1 1
157 0 0 2 0 0 1 2 1 0 1 0 1 2 1 0 0 2 2 1 1 0 0 1 1 0 0 2 2 1 2 1 1 1 1 0 2 2 0 2 0 1 0 0 0 0 0 1 0 0 0 0 1 1 1 1 0 0 0 2 0 2 1 0 0 0 0 0 1 1 0 2 2 0 0 1 1 0 2 0 0 1 0 0 2 0 0 1 2 2 1 1 0 2 1 0 1 1 0 2 1 0 0 0 2 1 2 2 0 2 1 1 1 1 1 1 1 0 1 0 1 0 2 0 0 0 0 0 2 2 1 0 0 0 0 0 0 0 0 1 1 0 0 0 0 0 0 0 0 0 0 0 0 1 0 0 0 2 0 0 1 1 0 2 0 1 0 1 0 1 1 0 0 1 1 0 0 1 1 1 1 2 1 2 2 1 2 0 0 0 0 0 1 0 1 0 0 0 0 0 0 1 0 0 0 0 0 0 0 0 1 0 1 0 1 1 0 1 1 1 0 0 2 0 0 0 0 0 0 0 0 0 0 0 0 0 0 1 1 1 0 0 2 1 1 0 0 0 2 0 0 1 0 1 0 0 0 0 0 0 0 0 0 0 0 0 1 0 1 1 1 0 2 2 1 0 1 1 1 0 0 0 0 1 2 1 1 2 0 2 0 0 1 0 2 1 2 1 1 2 1 1 1 1 0 1 0 1 0 0 0 1 1 2 1 0 2 0 0 0 2 1 2 2 2 0 1 0 1 0 2 0 0 1 0 0 0 0 1 1 0 0 2 0 0 0 0 0 2 1 0 0 0 0 0 1 0 2 0 1 1 1 1 1 0 1 0 2 2 0 1 1 0 2 0 0 0 2 0 0 0 2 0 0 0 1 0 0 0 1 0 2 0 1 2 0 1 1 0 0 0 0 0 1 0 0 1 0 0 0 0 0 1 0 1 0 0 0 0 0 1 2 1 1 0 1 0 2 2 1 1 0 0 2 1 1 1 0 0 1 0 1 1 1 1 2 0 0 1 0 0 1 2 2 2 2 2 1 1 1 1 0 1 1 0 1 0 2 2 2 2 2 2 0 0 0 2 0 0 0 1 1 2 0 0 0 2 1 0 0 0 1 2 2 0 0 0 1 1 2 1 1 1 1 0 0 1 0 1 1 1 0 0 1 0 1 0 1 1 1 2 2 0 1 0 1 1 1 0 2 0 2 0 1 0 0 2 1 2 2 0 0 0 1 1 1 1 1 1 0 0 0 0 2 1 0 0 0 0 0 0 0 1 0 0 0 1 1 1 0 1 1 0 0 0 1 2 1 1 2 0 0 0 0 0 0 2 2 2 0 0 0 1 0 0 0 0 0 0 0 0 2 0 2 0 2 2 0 1 1 1 0 0 1 0 0 2 0 0 1 0 1 0 1 1 0 0 2 0 0 0 0 1 1 0 0 1 2 2 2 1 0 1 1 0 0 2 0 1 0 0 1 1 1 0 0 0 1 0 0 0 0 1 0 0 1 1 2 0 1 1 0 0 0 0 2 1 1 0 0 1 1 1 0 1 0 1 0 0 1 1 1 0 1 0 0 1 1 0 1 0 1 0 0 1 1 1 2 0 0 0 0 0 1 0 1 1 2 1 1 0 0 1 1 0 2 0 1 0 0 0 1 0 2 0 0 0 1 0 1 0 1 0 0 0 0 0 0 0 1 1 1 2 1 1 0 0 0 0 0 0 0 2 1 1 1 2 1 0 1 0 0 2 0 0 0 0 0 1 0 1 1 0 0 0 2 0 2 1 2 0 1 2 2 1 0 0 1 0 2 2 0 1 1 1 0 2 0 0 2 2 1 1 1 1 1 1 0 1 1 0 1 1 2 1 0 0 1 1 1 1 0 1 0 0 1 0 0 1 0 0 1 0 0 1 1 0 0 0 0 2 2 2 0 0 1 0 1 0 0 0 0 0 0 0 0 0 1 2 0 0 0 0 0 0 1 0 0 1 1 1 1 0 0 0 0 0 2 0 0 0 1 1 0 1 0 1 0 0 1 1 1 2 2 2 0 1 2 1 1 1 0 1 0 1 0 0 1 2 1 0 1 2 2 0 0 1 1 1 0 0 1 1 2 0 0 1 1 0 1 0 1 2 2 2 1 0 1 0 0 2 0 0 0 2 0 2 1 1 2 1 0 0 0 1 1 2 0 1 0 0 0 0 1 0 0 2 0 1 0 0 0 0 0 0 0 0 1 1 1 0 0 0 1 1 0 1 0 0 0 1 1
158 1 1 1 0 0 0 2 0 0 0 0 0 0 0 0 0 2 0 1 1 0 0 0 2 0 0 1 1 2 2 1 2 2 0 0 1 1 1 0 1 0 0 0 0 0 0 0 0 1 1 0 2 2 0 0 0 0 0 1 1 1 0 1 1 0 1 0 0 0 0 0 1 0 1 2 2 0 2 0 2 2 0 0 2 0 0 0 2 2 0 0 0 1 0 0 0 2 1 1 1 0 0 0 2 1 2 2 0 2 0 1 1 2 1 1 2 0 0 0 2 0 2 2 2 2 2 1 2 1 2 1 0 0 1 1 1 0 0 2 2 0 0 0 0 0 1 0 0 0 0 0 0 1 0 1 0 0 0 0 1 1 1 2 2 2 0 1 0 1 0 1 1 0 1 1 0 1 1 1 1 2 1 1 1 0 0 1 1 0 1 0 2 1 2 1 1 0 0 0 0 0 0 1 1 0 2 1 1 0 2 0 1 0 1 2 2 0 0 1 1 1 2 0 0 1 1 0 0 0 0 0 0 0 0 0 0 1 1 1 1 0 2 2 2 0 0 0 2 0 0 0 0 1 1 0 0 0 0 0 0 0 0 2 1 1 1 1 1 1 0 1 0 1 0 0 0 0 1 0 0 1 0 1 2 1 1 0 1 2 0 2 2 0 2 0 2 0 0 1 0 0 2 0 1 0 0 1 2 0 0 2 2 1 2 0 2 0 1 0 0 2 2 1 0 0 2 0 0 1 2 1 0 2 0 0 0 0 1 0 0 0 2 0 0 0 0 1 1 1 1 0 0 0 0 1 0 1 0 1 1 2 1 0 0 1 0 1 1 1 0 0 1 2 0 1 0 0 1 0 1 0 0 1 0 1 0 0 0 0 0 1 0 0 2 0 1 1 1 1 1 1 0 2 1 0 1 0 0 0 0 0 1 0 0 1 0 2 0 0 0 2 1 1 0 1 0 1 2 1 0 1 0 2 1 1 0 0 0 1 1 1 2 1 0 0 0 0 1 0 0 0 0 1 0 0 0 1 0 0 0 0 2 0 0 0 0 1 2 0 0 0 1 2 1 0 1 0 0 0 1 1 0 0 2 1 0 2 1 0 1 0 1 1 0 0 0 1 1 2 1 1 1 1 0 0 1 0 1 1 1 0 1 0 1 0 0 0 1 1 1 2 0 2 1 0 0 1 0 1 1 1 0 0 0 0 1 0 1 1 2 1 0 1 2 0 1 1 1 0 0 0 0 1 2 0 0 1 0 1 1 0 0 1 1 0 1 0 0 0 1 1 1 0 1 0 1 2 2 1 1 0 1 0 0 0 2 2 1 1 1 1 2 0 2 0 0 0 0 0 0 1 2 0 0 0 0 0 1 1 1 1 0 1 0 1 0 0 0 0 1 0 0 1 1 0 1 0 0 0 0 0 1 1 0 0 2 1 1 0 1 0 0 1 1 0 1 0 2 0 0 2 1 0 0 0 0 2 1 0 0 0 1 1 1 1 0 1 1 0 1 1 0 1 0 2 1 0 1 1 0 1 1 1 0 1 1 0 2 0 2 0 0 0 0 0 0 0 0 2 1 1 0 1 1 2 0 2 1 0 0 0 1 1 0 0 1 2 1 1 0 0 1 2 0 1 0 2 2 2 1 2 0 2 0 1 0 1 0 1 0 0 0 0 1 0 0 0 0 0 0 0 0 0 0 0 0 0 0 0 0 0 2 1 0 0 1 1 0 1 1 0 1 1 0 0 0 0 2 0 2 2 0 0 0 2 0 1 1 2 0 1 1 2 2 1 0 0 0 1 1 0 1 1 1 0 0 0 0 2 2 1 2 0 0 0 1 0 1 2 2 1 2 2 0 0 0 2 0 2 0 0 2 0 0 2 0 0 0 0 0 0 1 1 0 0 1 0 0 0 2 2 0 0 2 0 0 1 0 0 0 0 0 0 1 0 0 0 1 0 0 0 2 0 0 1 0 0 0 0 0 0 2 0 0 0 0 1 0 1 0 1 0 0 1 1 0 0 2 1 1 0 1 1 2 1 1 2 0 1 0 0 1 1 1 1 0 0 2 0 2 0 2 1 2 0 1 2 0 0 0 2 1 0 1 0 1 0 0 1 0 2 0 0 0 0 0 0 0 0 2 0 1 0 0 0 0 2 0 0 0 0 1 0 0 1 1 0 1 0 1 0 0 0 0 2 2 0 2 0 0 0 0 1 0 0 1 0 1 0 1 0 0 2 0 0 0 0 0 0 1 1
159 1 1 2 0 0 0 2 0 0 0 0 1 1 0 0 0 0 0 1 1 1 0 0 2 0 0 1 2 1 1 0 0 1 1 1 2 2 0 1 2 1 0 0 0 1 1 0 0 1 1 0 0 1 1 1 0 0 1 2 0 1 0 2 0 0 0 1 0 0 0 1 1 0 1 2 1 0 1 0 1 2 1 1 0 0 0 0 2 2 0 0 0 2 0 0 1 1 0 1 1 1 1 0 2 0 2 1 1 1 0 1 0 1 1 1 1 0 2 0 1 0 2 2 2 2 2 1 1 1 1 0 0 0 0 0 0 0 0 1 2 0 0 0 0 0 2 0 0 0 0 0 0 0 0 1 0 0 0 0 1 0 0 2 0 1 0 1 0 2 0 1 1 2 2 1 0 1 0 1 1 2 0 1 1 1 1 2 1 2 2 2 2 2 2 0 2 0 0 0 0 0 1 1 1 0 1 0 0 1 0 0 0 0 0 1 1 1 0 1 0 0 1 0 1 1 1 2 0 0 0 1 0 0 0 0 0 2 2 2 0 0 2 2 2 0 0 1 1 1 0 2 0 1 1 0 1 1 1 1 1 1 0 0 1 0 0 0 2 1 0 0 1 1 1 1 0 1 2 0 1 0 1 2 1 0 1 2 0 2 0 1 2 0 2 0 1 0 0 0 0 0 2 0 0 0 0 2 2 0 0 2 1 1 2 0 2 0 0 1 1 2 2 0 1 0 1 0 1 0 2 2 0 0 0 0 0 1 1 0 0 1 1 0 1 0 1 1 1 1 2 0 0 0 0 1 0 0 0 2 2 2 2 0 1 1 0 2 2 1 0 0 0 2 2 0 0 1 0 0 2 0 2 2 2 0 0 0 0 1 0 0 2 0 2 0 1 0 1 1 1 1 0 2 1 0 0 1 0 0 0 0 1 0 1 0 0 0 0 2 0 0 0 0 1 1 0 0 2 0 0 1 0 2 0 0 0 0 0 1 1 0 2 1 0 0 0 0 2 0 0 0 0 0 0 0 0 1 1 0 1 0 1 0 0 1 0 0 2 0 0 0 1 1 2 0 2 2 2 0 0 2 1 0 1 0 1 0 0 2 2 0 0 0 2 0 0 0 1 1 1 1 1 1 0 0 2 0 1 1 0 0 0 0 1 0 0 0 1 0 1 2 0 2 0 1 0 0 0 2 0 0 0 0 1 1 1 0 1 1 1 1 0 1 1 1 1 1 1 0 0 0 0 1 1 1 1 0 0 1 1 0 0 1 1 0 0 2 2 0 0 0 0 0 0 0 0 2 1 2 1 0 0 0 0 0 0 0 0 0 0 1 2 0 1 0 0 0 0 0 0 2 1 1 0 1 1 0 2 2 0 0 0 0 0 0 0 0 0 0 0 0 0 0 0 1 1 1 0 0 1 0 0 1 1 0 1 1 2 2 1 1 1 1 0 0 1 0 1 0 0 2 1 1 0 0 0 1 1 1 0 1 1 2 2 2 0 2 0 1 0 1 0 0 1 1 1 1 2 2 1 0 0 1 2 1 1 0 0 1 1 1 0 1 0 0 1 0 0 1 1 0 0 0 2 2 1 2 0 0 0 0 0 1 0 0 0 1 1 1 0 0 0 2 0 1 1 2 1 1 0 2 0 1 0 1 0 1 0 1 0 0 1 1 1 0 0 1 0 1 0 0 0 0 0 0 0 0 0 0 0 1 2 2 0 0 2 2 0 2 0 0 2 0 1 1 0 1 0 2 2 0 1 1 2 2 1 2 1 2 0 1 0 1 1 1 0 0 0 2 1 0 0 0 2 0 1 0 0 1 2 1 2 0 0 0 2 1 0 0 0 0 1 2 0 0 0 1 0 1 0 0 2 0 0 0 0 0 0 0 0 0 0 0 2 2 0 0 0 0 2 2 2 0 0 1 0 0 0 0 0 0 0 0 0 1 0 0 2 0 0 0 0 1 0 1 0 0 0 1 1 1 2 0 0 0 1 2 0 1 1 2 0 1 2 0 2 0 0 0 0 1 2 2 2 0 1 0 1 1 1 0 1 0 2 0 0 1 2 0 0 0 2 1 1 0 0 1 0 0 0 1 0 1 0 0 0 1 1 1 0 0 0 0 0 0 0 0 1 0 2 0 1 1 0 0 0 1 0 1 1 0 2 0 2 1 1 0 2 0 0 0 0 0 0 1 1 0 0 0 0 0 0 0 0 0 0 0 1 0 0 0 1 1 1 1 0 0 1 0 1 0
160 0 1 1 0 1 0 2 1 0 1 0 0 0 0 0 0 1 0 1 1 1 0 1 1 1 1 1 1 0 1 1 1 1 2 1 2 2 0 1 1 0 0 0 1 0 0 0 0 0 0 0 1 1 1 0 0 0 0 0 0 1 0 1 0 0 0 0 0 0 0 1 1 0 1 2 2 0 1 0 0 1 0 0 2 0 0 1 2 2 0 1 1 1 0 0 0 2 1 2 1 0 0 0 2 0 2 1 1 1 0 0 1 1 1 1 1 1 2 0 1 0 2 1 1 1 1 1 2 2 1 0 2 0 0 0 2 0 0 0 0 0 0 0 0 0 1 0 2 2 2 2 0 0 0 1 1 0 0 1 0 0 2 2 2 2 0 1 0 1 0 1 1 2 1 0 0 1 0 1 0 1 1 2 1 0 1 1 1 0 0 0 2 1 1 1 2 0 0 0 0 1 0 1 1 0 0 0 0 0 1 0 0 0 1 2 0 0 1 1 0 0 1 1 1 1 1 0 0 0 0 0 0 1 1 0 1 1 1 1 0 0 0 1 1 0 0 1 0 2 2 0 0 0 0 0 1 0 0 0 0 0 0 0 0 0 1 1 1 1 0 2 1 2 0 0 1 1 1 0 1 1 0 2 2 0 1 0 1 2 0 2 2 0 2 0 2 2 0 1 0 0 2 0 1 0 0 2 1 0 0 1 1 0 2 0 2 1 1 0 0 2 2 0 2 0 2 0 1 2 1 1 1 1 0 0 0 2 0 0 0 0 1 1 0 1 0 1 1 0 0 2 1 0 1 0 0 1 0 0 0 0 2 0 2 1 0 1 1 0 1 1 0 2 1 0 0 1 0 0 2 0 0 0 0 2 0 0 0 0 0 2 0 1 2 0 0 0 1 0 0 0 0 2 0 0 0 1 0 0 0 0 0 0 0 0 2 0 1 0 0 0 0 0 1 2 1 1 0 0 0 1 0 2 1 1 0 2 0 0 1 1 1 1 1 2 0 0 1 0 0 0 0 1 1 0 1 0 0 0 0 0 0 0 2 2 0 0 2 0 0 0 2 0 1 0 1 1 1 0 1 1 2 0 1 0 1 2 1 0 1 0 1 1 0 0 0 0 1 2 1 0 2 0 0 0 2 0 0 1 0 0 0 0 1 1 0 0 2 2 2 2 0 2 0 1 0 1 1 2 0 1 0 0 0 0 0 1 1 1 0 1 0 2 2 1 0 1 1 0 1 1 0 1 1 1 1 0 0 0 0 0 0 1 1 0 0 0 0 0 0 2 0 0 0 0 0 1 1 1 1 0 0 0 1 1 1 1 0 0 0 2 1 0 0 0 1 0 0 0 0 2 0 2 0 2 1 0 1 1 0 0 0 2 1 2 1 0 0 1 0 1 0 0 0 0 2 1 0 0 0 0 1 1 0 2 2 1 2 2 0 1 0 1 1 0 1 1 1 0 0 2 0 2 1 1 0 0 2 0 0 0 1 1 0 1 0 2 1 1 0 0 0 0 0 1 1 1 1 1 1 0 0 2 2 0 2 0 0 0 2 1 1 1 1 0 2 0 0 0 0 0 0 0 0 1 2 2 0 1 1 1 0 0 0 1 2 2 0 0 0 2 0 1 1 2 0 1 1 1 1 2 0 2 0 0 0 1 0 2 0 1 0 0 1 1 0 0 0 0 0 0 0 0 0 2 1 0 2 0 0 0 2 1 0 0 1 2 0 2 0 0 1 0 0 1 0 0 0 2 0 0 2 2 1 1 0 2 2 2 1 0 2 2 1 0 0 0 0 1 1 0 1 2 0 1 2 0 0 1 1 0 0 2 0 2 2 0 2 1 0 2 1 2 0 0 0 1 1 2 1 0 1 0 0 2 0 0 1 0 1 1 0 0 0 0 0 0 0 1 2 1 0 0 2 0 0 0 0 0 0 0 1 0 1 0 1 2 2 0 0 0 0 1 0 1 0 1 0 0 1 1 2 0 0 0 1 0 0 0 0 1 0 0 2 1 2 0 1 0 0 1 2 2 1 2 0 2 1 1 1 0 1 0 2 1 0 1 2 2 0 2 1 0 0 0 1 2 2 0 2 0 0 1 0 0 1 2 0 0 0 1 1 2 2 1 0 1 1 0 1 0 1 1 0 0 1 1 0 0 0 0 1 1 0 2 2 0 2 0 0 0 0 1 0 1 1 0 2 1 0 0 0 0 0 0 0 1 1 0 1 1 0 2 2 0 0 0 0 0 1 1
161 0 2 1 0 0 0 2 0 1 1 1 0 0 0 0 0 1 1 0 1 1 0 0 2 0 0 1 1 1 2 0 0 1 2 2 2 2 0 1 1 0 0 0 0 0 1 0 0 0 0 0 2 2 0 0 0 1 1 0 0 0 0 1 1 1 1 0 0 0 0 2 2 1 1 1 1 0 1 0 1 2 0 0 2 0 0 1 2 2 1 1 2 1 0 0 0 1 0 1 1 0 1 1 2 0 2 1 1 1 1 1 1 1 1 1 1 0 1 0 1 1 2 0 0 0 0 1 1 1 1 0 1 0 0 0 0 0 0 0 0 0 1 0 0 0 0 0 1 1 1 1 0 1 0 1 0 0 0 0 0 0 0 1 0 0 0 0 2 1 0 0 1 2 2 1 0 0 0 0 0 0 0 2 2 2 2 1 0 0 0 1 2 2 2 0 2 0 0 1 0 1 1 1 1 0 1 0 1 0 0 0 1 1 1 2 0 0 1 1 0 0 2 0 0 0 0 2 1 0 1 1 0 0 0 0 0 2 2 2 0 0 2 2 2 0 0 0 1 1 0 2 0 1 1 0 0 0 0 0 0 0 0 1 1 0 0 0 1 1 1 0 1 2 0 0 0 1 1 0 0 0 0 2 2 1 1 0 0 1 1 1 0 1 2 1 2 1 0 2 0 0 2 0 2 0 0 2 1 0 1 2 1 2 1 0 1 2 0 0 1 1 2 1 1 0 0 0 1 0 2 0 0 0 0 0 0 1 1 1 0 0 2 0 0 0 1 0 1 0 0 1 0 0 0 0 0 1 1 0 1 1 2 0 1 0 0 2 2 0 0 0 1 1 0 0 0 2 0 1 2 2 0 0 0 0 0 0 0 0 0 1 0 0 2 0 1 2 0 0 0 0 0 1 1 0 0 1 0 0 0 0 0 0 2 0 0 0 0 0 0 2 1 0 1 2 0 0 0 0 0 0 0 0 0 0 0 1 0 0 0 2 2 0 0 0 0 1 2 0 0 0 1 1 1 1 1 0 0 0 0 0 0 1 0 1 1 0 2 0 0 0 2 0 1 0 1 0 0 0 1 1 1 1 1 1 0 1 0 0 1 0 1 1 2 0 0 0 0 1 1 1 1 1 0 0 2 1 0 1 0 1 0 0 0 1 1 0 1 1 1 2 0 1 0 0 1 1 1 2 0 1 0 0 0 1 2 1 2 2 0 1 0 1 1 0 1 1 1 0 0 0 1 2 0 1 0 1 0 1 1 0 0 0 0 0 1 1 1 1 0 1 2 0 1 0 2 2 2 1 1 0 0 0 2 1 1 0 0 0 0 1 0 1 1 0 1 1 1 1 1 0 0 1 1 2 1 0 1 1 0 0 0 0 0 0 0 0 0 0 1 0 0 0 0 2 0 1 0 0 2 0 0 2 0 0 2 1 2 2 1 0 0 0 0 0 2 0 1 0 0 2 1 1 1 0 0 0 2 1 0 1 2 2 2 2 1 2 0 1 1 0 1 1 0 2 0 2 1 1 2 1 0 2 2 2 2 0 0 0 2 0 0 0 0 0 0 0 0 0 0 1 0 1 2 2 0 1 0 0 1 0 0 2 0 0 1 2 0 0 0 0 1 2 1 1 1 1 1 1 1 1 0 2 0 0 1 0 0 1 1 1 0 0 0 1 0 0 0 0 0 0 0 0 0 1 0 0 0 0 0 2 2 1 0 1 1 0 0 0 0 0 1 1 0 0 0 0 0 1 1 0 0 0 0 2 0 2 2 2 1 0 2 2 1 0 0 1 0 1 1 0 0 2 2 0 0 1 1 0 1 0 1 1 1 2 2 0 2 1 1 2 1 2 0 0 0 0 1 2 2 1 1 0 0 1 0 0 0 0 0 0 0 0 1 1 0 0 0 1 0 0 0 0 2 0 0 0 0 0 0 0 0 0 0 0 0 0 1 0 0 0 0 0 0 0 0 1 1 2 2 2 0 1 1 0 0 2 0 0 1 2 1 0 2 1 1 0 0 1 0 0 1 1 2 2 0 2 1 1 1 0 1 1 1 1 0 1 2 0 1 0 1 1 2 0 0 2 1 0 0 0 1 2 0 0 0 1 0 0 0 1 2 1 1 1 0 1 0 0 2 0 2 0 0 0 0 0 0 1 1 0 1 0 1 1 1 0 1 0 0 0 0 0 0 1 1 1 1 0 0 0 1 1 0 0 2 0 0 0 0 0 0 1 2 0 0 0 1 0 2 2
162 0 1 2 0 0 0 2 0 2 2 0 0 0 0 0 0 2 1 1 2 0 1 0 2 0 0 2 2 1 2 0 0 1 2 1 1 1 0 0 1 0 1 1 0 0 0 0 0 0 0 0 0 0 2 0 0 0 0 2 0 1 0 1 0 1 0 0 0 0 0 0 1 0 1 2 2 0 1 1 0 2 0 0 2 0 0 0 1 1 0 0 1 1 0 0 0 1 0 2 2 0 0 1 2 0 2 1 1 1 1 2 0 1 0 0 1 0 0 0 2 0 2 1 0 0 0 1 2 1 1 1 0 0 0 0 0 0 0 0 0 0 1 0 0 0 1 0 2 2 1 1 0 0 0 0 0 0 0 0 1 1 1 2 1 2 0 2 0 1 0 0 0 2 0 0 0 0 0 0 0 0 0 2 1 1 1 0 0 0 0 0 1 1 1 0 0 0 0 0 0 0 0 2 2 0 1 1 0 0 0 0 1 0 1 2 0 1 0 1 1 1 2 0 0 2 2 1 1 1 0 1 0 0 0 1 0 2 2 2 0 0 2 2 2 0 0 0 2 0 0 0 1 0 0 0 1 1 0 0 0 0 0 0 1 0 1 0 1 1 0 1 2 2 1 1 0 0 1 0 0 1 0 2 1 0 1 1 1 2 0 1 1 1 2 1 1 0 0 1 0 0 1 1 0 0 0 1 1 0 0 1 1 2 0 0 1 0 1 1 0 2 0 0 2 0 1 0 1 1 1 1 0 1 0 0 0 0 1 1 0 0 1 0 0 0 0 0 2 0 0 0 1 1 1 0 1 0 2 0 2 2 0 0 0 1 0 2 2 0 0 0 0 2 1 0 0 1 0 0 0 2 0 1 0 0 0 0 0 0 0 1 1 0 2 0 1 0 1 1 1 1 0 1 0 0 1 0 0 0 1 0 2 0 1 2 0 0 0 1 1 1 1 0 1 1 1 1 1 0 0 0 0 2 1 1 1 1 0 0 2 0 1 0 1 1 0 0 1 0 0 0 1 2 1 1 1 1 1 0 1 0 0 0 0 1 0 1 2 1 1 1 2 0 1 1 0 0 0 2 1 2 0 0 2 1 0 1 1 0 1 0 0 2 1 0 0 0 1 2 2 2 1 1 1 1 1 0 1 0 0 1 0 1 1 1 0 1 0 1 1 2 1 2 1 0 1 1 0 1 1 1 0 1 0 1 0 0 2 2 1 1 0 1 2 2 0 2 2 0 0 0 0 2 0 0 0 1 0 1 1 0 0 1 1 0 0 0 0 0 0 0 1 0 1 1 2 1 1 1 0 0 0 0 1 1 2 1 1 1 0 0 0 2 1 0 1 0 0 1 0 1 1 1 1 2 1 0 1 1 1 0 0 0 1 1 1 0 0 0 0 0 0 0 0 1 0 0 0 0 0 0 0 2 0 1 2 0 2 2 2 0 0 2 0 0 1 0 1 0 0 2 0 0 0 0 0 0 2 0 0 0 2 1 1 1 1 2 0 0 2 0 0 1 0 2 0 1 0 0 1 1 0 1 1 1 2 0 1 1 1 1 1 0 1 0 1 0 0 1 0 2 0 0 0 2 2 1 0 0 0 0 0 2 0 0 0 2 1 1 0 0 1 2 0 2 0 1 1 1 0 0 0 2 0 0 1 0 0 1 1 1 0 0 0 0 0 1 0 0 0 0 0 0 0 0 0 0 0 0 0 2 2 0 0 0 1 0 0 2 0 0 2 0 0 1 0 0 2 0 2 2 1 1 1 2 1 1 1 2 0 1 1 2 1 1 0 0 0 2 1 0 1 1 1 1 1 0 1 1 2 0 0 0 0 2 0 1 1 1 1 1 0 1 0 0 0 1 0 2 0 0 2 0 0 2 0 0 1 0 0 1 0 1 0 0 1 0 0 1 2 1 0 0 2 0 0 0 0 0 0 0 1 0 0 2 1 0 1 0 0 0 0 0 0 2 0 0 1 1 2 2 0 1 0 0 0 2 1 0 1 2 0 0 2 1 1 0 0 0 0 1 0 0 1 1 0 1 0 2 0 0 0 0 1 1 0 1 2 0 1 0 2 1 0 0 1 1 0 0 0 0 0 0 1 0 0 1 0 0 0 0 0 2 1 1 0 1 0 2 2 0 2 0 0 0 0 1 0 0 0 1 0 1 0 0 0 0 2 0 1 0 0 1 0 1 1 0 0 0 0 0 0 1 0 1 1 2 0 2 0 0 0 0 0 0 1 0 2 0 1 0
163 1 1 2 0 0 0 1 0 1 1 1 0 0 0 0 0 2 2 0 0 0 0 0 2 0 0 1 2 1 2 0 1 1 1 0 2 1 0 0 1 0 0 0 0 1 0 0 0 0 0 0 0 0 2 1 1 0 0 0 0 0 0 1 0 1 0 0 0 0 0 0 2 0 1 2 2 0 2 0 1 2 1 1 0 0 0 0 0 2 0 0 0 1 1 0 1 0 0 0 0 0 0 0 2 1 2 1 1 1 0 1 0 1 0 1 2 0 0 0 2 0 2 0 0 0 0 0 1 1 1 0 0 0 0 0 0 0 0 1 1 0 0 0 0 0 0 0 0 0 0 0 0 0 0 0 0 1 0 0 0 0 1 2 0 2 0 1 0 0 1 0 1 1 2 1 1 0 0 0 0 0 1 2 1 0 0 0 0 0 0 0 2 1 2 0 1 1 0 0 0 0 1 1 1 0 1 0 0 0 0 0 0 0 2 2 1 0 1 1 0 0 1 1 1 1 1 1 0 0 0 0 0 0 0 0 0 0 2 0 1 0 1 0 0 0 0 0 2 0 0 1 0 0 0 1 1 0 0 0 0 0 0 0 1 0 2 0 2 0 0 1 2 2 0 0 1 0 1 0 0 1 1 2 2 0 2 2 0 2 0 0 2 0 2 0 2 1 0 0 1 0 0 2 0 0 0 2 2 0 0 2 1 1 0 0 1 0 0 2 0 2 1 0 2 0 1 0 1 1 2 1 0 0 0 0 0 0 1 1 0 0 2 0 0 0 0 0 2 2 0 0 0 0 0 0 0 2 0 1 1 1 0 0 0 1 0 2 2 0 0 0 1 2 1 0 0 1 0 0 2 2 0 1 0 1 0 1 1 1 1 2 0 0 2 0 1 1 0 0 0 0 0 2 0 0 1 1 0 0 0 0 0 0 1 0 1 0 0 0 1 2 1 1 0 1 0 0 1 0 1 0 1 1 2 1 0 0 0 0 1 1 2 1 1 2 0 1 2 0 0 0 1 1 1 1 1 1 1 0 1 0 1 0 0 1 0 1 1 0 0 0 2 0 1 0 1 0 0 0 0 2 1 0 2 0 0 1 1 0 2 0 2 1 0 0 0 1 1 2 2 0 2 1 0 0 1 0 0 1 0 0 0 0 1 1 0 1 0 1 1 2 1 2 1 1 0 1 0 1 1 1 0 0 1 1 2 0 2 2 1 1 0 1 1 2 0 2 2 0 1 1 1 1 2 1 1 0 0 1 1 0 1 0 0 0 1 0 0 0 0 0 2 0 2 0 2 1 1 2 0 0 0 0 0 0 0 2 0 0 0 1 1 0 1 0 0 1 1 1 1 1 1 1 0 1 1 0 1 1 0 0 0 1 0 1 0 0 0 1 1 1 0 0 0 0 2 0 0 0 0 0 0 1 0 1 2 2 2 1 2 1 0 0 0 0 2 0 1 0 0 0 1 1 0 0 0 1 1 0 0 0 1 1 2 2 1 2 0 0 2 0 0 0 0 1 1 1 1 2 1 0 0 1 1 0 1 1 1 0 1 0 0 1 0 0 1 0 0 1 0 1 0 0 2 1 1 1 0 2 0 0 0 0 0 0 0 2 0 0 0 1 0 2 0 2 1 1 1 1 0 2 0 2 0 2 0 0 0 0 0 1 0 0 0 0 0 0 0 0 0 0 1 0 0 2 0 0 1 0 0 0 2 1 1 1 2 1 0 1 1 0 2 0 1 0 0 0 0 2 1 0 0 0 0 2 0 1 1 2 0 1 1 1 1 0 0 0 0 1 1 0 0 2 2 0 0 0 0 2 2 0 1 1 1 2 2 0 2 2 2 2 0 2 0 0 0 0 1 2 2 1 2 0 0 2 0 0 0 0 0 0 1 1 0 0 1 0 0 0 2 2 2 0 0 1 0 0 0 0 1 0 1 0 1 1 0 0 1 0 0 0 0 0 0 1 0 1 1 1 1 1 0 0 0 0 0 0 0 1 1 2 1 1 2 1 2 0 0 1 0 1 0 0 2 1 1 2 0 2 0 0 1 0 2 1 0 0 2 0 0 0 1 1 1 0 1 0 1 0 1 0 0 2 0 0 0 1 0 0 0 0 2 1 1 0 1 0 1 0 1 0 1 0 1 0 1 0 0 0 0 0 1 0 0 2 2 0 2 0 1 0 0 0 0 2 2 0 2 0 0 0 1 2 0 1 2 1 1 1 0 0 0 1 1 0 0 0 2 0 2 2
164 0 1 2 0 0 0 2 0 0 0 0 1 1 0 0 0 2 1 1 1 0 0 0 2 0 0 2 2 0 1 1 1 1 1 0 2 2 0 1 1 1 0 0 0 0 1 1 0 1 1 0 1 1 1 0 0 0 0 1 1 1 0 1 0 0 0 1 0 0 0 2 1 0 1 2 1 0 1 0 1 1 0 0 2 0 0 2 2 2 2 1 2 0 0 0 0 0 0 1 0 1 0 1 2 1 1 2 0 2 0 1 0 0 2 2 2 0 0 0 2 0 2 2 2 2 2 0 2 1 0 0 0 0 1 0 0 0 0 0 1 0 0 0 0 0 0 0 0 0 0 0 0 0 0 0 0 0 0 1 2 1 1 2 0 2 0 1 0 1 0 2 2 0 2 1 2 1 1 1 1 1 0 1 0 0 0 1 0 0 0 1 2 1 1 1 2 1 0 1 0 1 0 1 1 0 2 0 1 0 0 1 2 0 2 2 1 0 2 2 0 0 2 0 0 1 1 2 0 0 0 0 0 0 0 0 0 2 2 1 0 0 2 1 1 0 0 0 2 0 0 0 0 0 0 0 1 0 0 0 0 0 0 1 1 0 0 1 2 1 0 0 1 2 0 0 0 1 2 0 1 0 0 1 1 0 2 1 1 2 0 0 0 0 2 2 2 1 1 1 0 0 1 1 0 0 1 2 0 1 0 1 2 2 1 1 2 0 0 0 0 2 2 2 2 0 0 0 0 1 1 0 0 0 0 1 0 2 0 1 1 1 2 0 0 0 0 0 1 0 0 1 1 0 1 1 1 1 0 0 0 0 1 0 1 0 0 1 1 0 1 1 1 1 0 0 0 0 1 0 2 0 1 1 0 1 0 0 0 0 0 1 0 0 2 0 0 2 0 0 0 0 0 2 1 0 1 0 0 0 0 0 0 0 2 0 0 1 0 0 0 2 1 0 0 1 0 0 1 1 1 0 0 0 1 1 0 1 0 0 2 1 1 0 1 1 1 0 2 0 0 1 1 1 2 1 2 1 1 2 1 0 1 0 0 1 0 1 2 1 1 1 1 1 1 0 1 0 0 0 1 1 2 1 1 1 1 1 1 0 2 0 1 1 0 0 0 1 1 2 0 0 1 1 0 0 2 0 0 0 0 0 0 0 0 1 0 1 0 1 1 2 0 1 0 1 1 1 0 1 1 0 0 1 0 0 1 1 2 2 1 1 0 1 2 1 1 0 2 1 0 1 0 1 1 1 1 1 1 0 0 1 1 0 0 1 0 2 2 2 0 0 2 0 2 0 2 2 2 2 0 0 1 0 0 0 2 2 0 0 0 0 0 0 0 0 0 0 0 1 0 1 1 1 0 1 1 0 1 0 0 0 0 1 0 0 1 0 0 0 0 0 0 0 0 0 2 1 0 0 1 0 1 2 0 0 2 1 2 2 2 1 2 2 0 0 0 0 2 0 0 1 0 1 1 1 0 0 2 1 0 0 0 1 1 2 0 2 0 1 1 0 0 0 1 2 1 0 0 1 0 0 0 2 2 2 1 0 1 0 2 0 0 0 0 0 0 0 0 0 0 0 0 0 1 1 0 1 0 0 1 1 0 2 0 0 0 1 1 1 1 0 1 2 0 1 0 0 0 0 0 0 1 2 0 0 0 1 0 2 0 1 0 0 0 1 0 1 0 0 0 0 0 0 0 1 0 0 2 0 0 0 2 1 1 0 2 2 0 0 1 0 1 0 0 1 1 0 1 1 1 1 0 0 1 1 0 2 1 2 1 1 2 2 2 0 0 0 0 0 0 0 1 1 1 0 1 0 0 1 1 0 0 2 0 2 2 1 1 1 1 1 0 2 0 1 0 1 0 2 0 0 2 0 0 1 1 0 0 0 0 0 0 0 0 0 1 0 0 0 2 2 0 0 2 0 0 0 0 0 1 0 0 0 0 0 0 0 1 0 1 1 0 0 0 2 0 1 2 2 2 2 2 0 0 0 0 2 1 0 1 1 0 1 2 0 2 0 1 0 0 1 2 2 2 1 0 2 0 2 0 0 0 0 0 2 0 1 2 1 0 1 2 1 0 0 1 2 1 0 1 0 0 1 0 0 0 0 0 0 0 1 2 1 1 1 0 0 0 0 2 0 1 1 0 0 0 1 0 1 1 0 0 1 0 2 2 0 2 0 1 0 0 0 0 1 1 0 2 0 0 0 1 1 0 0 0 0 0 0 0 0 0 1 1 0 0 0 0 0 2 2
165 1 1 1 0 0 0 2 0 1 1 0 0 1 0 1 1 2 2 1 1 1 0 1 1 0 0 1 2 0 1 2 2 1 1 0 1 1 0 1 1 0 1 1 0 1 2 0 0 0 0 0 0 0 2 1 0 0 0 1 0 2 0 1 0 0 1 0 0 0 0 1 2 1 2 2 1 0 1 0 1 2 1 1 1 0 0 1 1 2 1 1 1 2 0 0 0 1 0 1 0 0 0 0 2 1 2 0 1 1 0 1 0 2 1 2 2 1 1 0 2 0 0 2 0 0 0 0 1 1 1 0 0 0 1 0 1 0 0 0 1 0 0 0 0 0 0 0 0 0 0 1 0 0 1 0 0 1 0 0 0 0 1 2 0 1 0 2 0 2 0 0 0 1 1 0 0 0 0 0 0 1 0 1 0 0 0 2 1 1 1 2 2 1 1 0 0 0 0 0 0 0 1 0 0 0 1 0 1 0 1 0 2 1 1 2 1 0 1 1 1 1 2 0 0 2 2 2 0 0 0 0 0 0 0 0 0 1 2 1 0 0 2 2 2 0 0 0 2 0 0 1 0 0 0 0 2 0 0 0 0 0 0 2 0 0 0 0 1 0 0 0 2 2 0 0 0 1 2 0 1 0 0 1 1 1 0 2 2 2 0 2 0 0 2 1 1 0 0 0 0 0 1 1 0 0 0 1 2 0 0 2 2 2 1 1 1 0 1 0 0 2 2 1 2 0 1 0 0 0 2 1 0 2 0 0 0 1 1 0 0 0 2 0 0 0 1 1 1 1 0 0 0 1 0 0 1 1 0 2 2 2 1 0 0 0 0 2 2 0 0 0 0 2 1 0 0 0 1 0 0 1 0 0 1 0 0 2 2 0 1 1 0 0 2 0 1 2 0 0 0 0 0 1 0 0 0 1 0 1 0 0 1 0 0 1 1 1 0 0 0 2 0 0 1 1 0 0 2 0 2 0 0 2 1 1 0 0 0 1 1 1 2 0 2 2 1 0 1 0 0 0 0 2 1 0 1 1 0 0 0 0 0 1 0 1 0 1 2 1 1 1 1 1 0 0 0 0 0 0 0 2 1 0 1 0 1 2 0 0 1 0 1 0 1 0 0 0 1 2 1 1 0 2 0 0 0 0 0 0 0 1 0 1 0 1 0 1 0 1 1 2 1 2 1 0 1 0 0 0 1 0 0 1 0 1 2 0 0 0 0 0 0 1 2 2 1 0 0 0 0 0 0 2 0 0 0 0 0 0 0 0 0 0 0 0 2 1 1 1 1 1 1 0 1 0 1 2 2 1 1 0 1 0 0 0 2 1 0 0 0 2 0 0 0 0 0 0 0 0 0 2 1 2 0 2 1 0 0 0 0 0 0 0 0 0 0 0 0 0 0 0 0 0 1 0 2 2 0 0 0 1 0 2 0 0 2 0 2 1 1 1 0 0 2 0 0 0 2 0 0 2 0 2 1 1 0 0 2 1 0 0 1 0 1 1 1 2 1 0 1 1 0 1 0 2 1 1 1 1 1 1 1 1 1 2 0 1 1 0 2 1 0 0 0 0 0 1 0 2 0 2 0 0 0 2 2 1 0 0 0 0 0 0 0 1 1 1 1 1 0 0 0 2 0 1 0 2 2 2 1 1 0 2 0 0 1 1 0 2 0 1 1 1 1 1 0 0 0 0 0 0 0 1 1 0 1 0 0 0 0 1 1 1 1 0 2 1 0 1 1 0 1 1 1 0 0 0 0 2 1 0 0 0 1 1 0 2 2 2 0 0 1 1 1 0 1 1 0 2 1 0 2 2 0 0 1 0 0 2 2 2 0 2 0 2 2 0 1 1 1 1 0 2 0 0 0 2 0 2 0 0 1 1 1 1 0 0 0 0 0 0 0 0 0 1 1 0 0 0 2 2 1 1 1 1 1 0 0 1 0 0 0 0 0 1 0 0 0 0 0 0 0 0 0 2 0 0 2 2 2 2 1 1 1 0 0 1 0 0 0 2 1 0 2 0 2 0 0 0 0 1 1 1 2 1 1 2 0 1 0 0 1 0 1 1 0 2 2 0 0 0 2 1 2 0 1 1 0 0 0 1 0 2 0 0 0 0 0 0 0 1 0 0 0 0 0 1 1 0 2 0 1 0 1 0 1 2 1 1 1 1 1 0 1 0 0 0 1 0 1 0 0 0 0 0 0 0 1 0 0 0 0 0 0 0 0 0 0 0 0 0 0 2 1 0 0 0 0 0 0 0
166 0 1 1 0 0 0 2 0 1 1 1 1 1 0 0 0 1 1 1 1 0 2 0 2 0 0 2 2 0 2 0 0 1 1 0 2 1 0 0 0 0 1 0 0 2 0 0 0 2 2 0 0 1 1 1 0 0 1 2 0 1 0 1 0 0 0 1 0 0 0 0 1 0 0 2 2 0 0 1 0 2 0 0 2 0 1 0 1 1 0 0 0 1 1 0 0 0 0 1 0 0 0 0 2 0 2 2 0 2 1 1 1 1 0 0 0 0 0 0 2 0 2 1 1 1 1 0 0 0 0 0 0 0 1 1 0 0 0 2 1 0 0 0 0 0 0 0 0 0 0 1 0 0 0 0 0 1 0 0 1 0 1 2 1 1 0 1 1 1 0 0 0 1 1 0 0 1 0 1 0 1 1 2 1 0 1 2 1 0 0 0 1 1 1 0 1 0 0 0 0 0 1 0 0 0 1 1 1 0 2 0 0 0 1 2 1 0 1 0 1 1 2 0 0 2 2 2 0 0 0 1 0 0 0 0 0 2 2 2 0 0 1 2 2 0 0 1 2 0 0 1 0 0 0 1 1 0 0 0 0 0 0 0 0 0 0 0 1 1 2 1 0 1 0 0 1 0 1 0 0 0 1 1 2 1 1 1 1 2 0 2 1 0 2 0 2 2 0 2 0 2 2 0 1 0 0 2 0 0 0 2 1 1 1 1 2 1 0 1 0 2 1 0 1 0 1 0 0 1 2 1 0 1 0 0 0 1 1 1 1 2 2 0 0 0 0 0 0 2 0 0 0 1 0 0 1 0 0 1 1 1 2 0 2 2 0 2 2 1 1 1 1 2 1 0 0 0 1 0 0 1 0 1 1 1 0 1 1 0 0 0 0 1 1 1 0 1 0 1 1 2 0 2 1 1 0 1 0 1 1 1 0 0 2 0 0 1 0 0 1 1 0 1 1 1 0 1 1 0 1 0 0 0 0 0 0 0 0 1 0 1 2 1 1 2 0 0 1 0 0 1 0 0 0 0 0 2 0 2 1 0 0 1 0 1 0 1 2 1 1 1 1 1 1 0 2 0 0 0 1 1 1 0 1 1 1 1 1 0 1 1 1 1 1 0 0 1 1 2 1 1 1 1 0 0 2 0 0 0 0 0 0 0 0 0 0 1 0 1 1 2 0 1 0 1 1 0 0 1 1 0 0 0 1 0 1 2 0 1 0 1 0 1 1 2 1 2 2 0 1 2 0 0 2 2 2 0 1 0 0 0 0 0 0 0 1 0 0 0 2 1 1 0 1 0 1 2 2 0 2 0 0 0 1 1 1 1 1 1 0 1 0 0 0 0 0 0 0 0 0 1 1 2 0 2 0 0 1 1 0 0 0 0 0 0 0 0 0 0 1 0 0 1 1 1 0 1 0 0 0 0 0 1 0 1 2 0 2 2 1 0 0 0 2 0 1 1 0 0 0 0 2 0 0 0 0 1 1 0 0 0 2 0 1 1 0 2 0 1 1 0 0 0 1 2 1 1 2 2 1 1 0 1 2 1 1 0 0 1 1 1 0 0 0 0 1 0 0 1 0 2 0 0 1 2 2 2 0 0 1 0 0 1 0 2 2 1 1 1 0 0 0 2 0 1 0 0 0 0 0 0 1 2 0 0 1 0 0 0 0 0 0 0 1 1 0 1 0 1 0 0 1 0 0 0 1 0 1 0 0 0 1 1 0 1 2 2 0 2 1 1 0 1 0 0 0 0 0 2 1 1 0 0 0 1 0 2 2 2 0 1 2 2 1 0 1 1 0 1 1 0 0 1 2 0 0 0 0 2 2 2 1 0 1 2 1 1 1 1 1 1 2 2 0 0 0 2 0 2 0 0 2 1 0 1 0 0 0 1 1 1 0 0 1 1 0 0 0 1 1 1 1 0 1 0 0 0 0 0 0 0 0 0 1 0 1 0 1 0 0 0 0 0 0 1 0 2 1 2 2 2 2 0 0 0 0 1 2 0 1 2 2 0 1 0 1 0 1 0 0 0 2 1 2 1 1 2 1 1 1 0 0 1 1 2 0 1 1 0 0 0 2 2 0 0 0 1 0 0 1 0 1 1 0 0 0 0 0 0 0 1 0 2 1 2 0 0 1 0 2 0 0 0 1 0 1 1 0 0 0 0 1 0 2 0 0 0 0 0 0 0 0 0 0 0 0 0 1 0 0 0 1 1 1 2 2 0 1 0 0 0 0 1 1 1 1 1 2 1 0 0
167 1 1 1 0 0 1 2 0 1 1 0 0 1 1 0 0 0 0 2 2 0 0 0 2 0 0 1 2 1 0 0 0 1 2 0 2 1 0 0 1 0 0 0 0 0 0 0 0 1 1 0 1 1 1 1 0 0 0 0 2 2 0 2 1 0 1 0 0 0 0 1 1 0 1 2 2 0 0 0 0 1 0 0 1 0 0 0 2 2 0 0 2 1 0 0 0 1 0 1 1 0 0 0 2 0 2 1 1 1 0 0 1 1 0 0 0 0 0 0 2 0 2 0 0 0 0 0 0 0 0 0 0 0 0 0 0 0 0 1 2 0 1 0 0 1 0 0 0 0 0 1 0 0 0 1 1 1 0 0 0 0 2 2 0 2 0 1 0 2 0 0 1 0 1 1 0 0 0 0 0 0 0 1 1 1 1 1 1 0 0 0 1 0 0 0 1 0 0 0 0 0 0 0 0 0 2 1 1 0 1 0 1 0 2 1 1 0 2 0 2 2 0 0 1 0 0 1 0 0 0 0 0 1 1 0 1 2 2 2 0 0 2 2 2 0 0 0 1 1 1 0 0 0 0 1 1 1 1 1 0 0 0 1 2 0 1 0 2 0 0 0 0 2 0 1 0 0 1 0 1 2 0 2 1 0 1 0 0 2 0 2 0 0 2 2 2 1 0 1 0 0 2 0 1 0 0 2 1 0 0 1 1 2 2 0 2 1 0 1 0 2 2 1 2 0 1 0 0 0 0 0 0 1 0 0 0 1 1 2 0 0 2 1 0 0 0 0 0 0 0 2 0 1 0 0 1 1 0 0 0 0 1 0 1 0 0 2 2 0 0 0 0 2 0 0 0 0 0 0 2 0 0 0 0 1 0 2 2 0 0 1 1 0 2 0 2 1 1 1 1 1 0 1 0 0 0 0 0 0 0 0 1 0 0 0 1 1 0 0 0 2 1 1 0 1 0 1 1 1 0 0 0 2 0 0 0 0 0 0 1 0 2 0 1 1 1 0 2 0 0 1 0 1 0 0 0 1 1 0 0 0 0 1 1 1 0 0 2 0 0 0 1 1 2 2 0 0 0 1 0 2 1 1 2 1 0 0 0 0 2 0 1 1 1 0 1 1 1 2 1 0 1 1 0 0 2 0 0 2 0 0 0 0 1 0 1 1 0 1 1 2 0 2 0 1 0 1 0 1 1 1 1 0 0 1 1 0 1 1 1 1 0 2 2 1 0 2 2 0 1 1 1 1 1 2 2 2 0 1 1 0 0 2 1 0 1 1 1 1 0 0 1 0 0 0 1 1 1 2 0 0 1 0 1 0 0 0 0 0 0 0 1 0 0 0 0 0 0 0 0 1 0 1 0 2 1 0 2 2 1 0 0 1 0 1 0 0 0 0 1 0 0 0 0 0 1 1 0 0 0 1 1 2 0 0 2 1 2 2 0 2 0 1 1 0 1 0 1 0 0 2 1 1 1 1 0 0 2 0 0 0 1 0 0 1 1 2 0 0 1 1 0 0 0 2 1 2 2 2 2 0 0 2 2 2 1 0 0 0 2 0 0 1 0 0 0 0 0 2 1 1 0 0 0 1 2 0 1 0 1 0 0 1 0 1 0 1 0 0 0 0 0 2 0 0 0 1 1 0 0 0 0 2 0 0 0 1 0 1 0 0 0 0 0 0 0 0 0 0 0 0 0 0 0 0 1 0 2 0 0 0 1 0 0 0 1 1 0 2 1 0 2 1 0 0 0 0 0 2 1 0 0 0 1 1 1 2 2 1 1 0 1 2 2 1 0 0 0 2 1 0 1 2 1 0 1 0 0 1 2 1 0 0 0 2 0 0 1 2 2 1 0 2 0 0 0 0 1 2 2 1 2 0 0 2 0 0 1 0 0 1 0 0 0 0 0 0 0 1 0 0 1 0 1 0 0 1 0 1 0 0 1 0 0 0 1 0 2 1 1 0 0 1 0 1 0 2 0 0 1 1 2 0 0 0 0 2 0 1 0 1 0 0 2 1 1 0 1 0 0 1 1 1 2 2 0 1 0 1 0 0 2 1 1 1 0 0 2 0 0 0 2 2 1 0 1 1 0 0 0 0 0 2 0 0 0 2 0 0 0 1 0 0 0 0 1 1 0 2 2 0 2 0 0 0 0 1 0 0 0 0 2 0 2 2 2 0 2 1 0 0 0 1 0 0 0 0 0 0 0 0 0 1 0 0 1 0 0 0 0 0 0 2 0 0 0 0 1 0 1 1
168 1 1 1 0 0 1 2 1 1 2 0 0 1 1 0 0 2 1 2 2 1 1 1 1 1 1 1 1 2 2 1 0 0 2 0 2 2 0 2 1 1 0 0 1 0 0 0 0 0 0 0 0 0 2 0 1 0 1 2 0 1 0 0 0 0 0 0 0 0 0 0 2 0 2 2 1 0 2 0 2 2 0 0 2 0 0 1 2 2 2 1 0 0 0 0 1 1 0 2 0 0 0 0 2 0 2 1 1 1 1 2 0 2 1 2 2 0 0 0 0 1 2 1 1 1 1 0 2 1 1 1 2 0 0 0 2 0 0 1 1 0 0 0 0 0 0 0 0 0 0 1 0 2 0 0 0 2 0 1 2 0 2 2 2 2 1 0 1 1 0 0 1 1 1 1 0 0 0 0 0 0 1 2 2 1 1 1 1 1 1 1 1 1 1 1 1 1 0 1 0 1 0 0 0 0 0 1 0 0 0 0 1 0 1 2 0 1 0 0 0 0 2 0 1 2 1 1 1 1 1 1 0 1 1 0 1 2 2 2 0 0 2 2 2 0 0 0 1 0 0 0 0 0 0 0 1 0 0 1 0 0 0 1 1 0 0 0 2 2 0 1 0 2 0 0 0 0 1 0 0 1 0 1 0 1 1 2 0 2 0 0 1 0 1 0 2 2 0 2 0 2 2 0 1 0 1 1 1 0 1 2 2 1 0 0 2 1 1 0 0 2 1 0 2 0 1 1 0 1 2 1 1 2 0 0 0 2 1 2 0 2 2 0 0 0 1 1 0 2 0 0 0 0 0 0 0 0 1 1 2 2 2 0 2 1 0 2 2 1 0 0 0 2 1 0 0 0 2 0 1 1 0 0 0 0 0 0 0 0 1 1 0 0 1 1 1 1 0 0 0 1 0 2 0 1 0 1 0 0 0 0 0 0 1 0 1 0 0 1 0 1 0 1 1 1 1 1 1 0 1 0 1 0 1 0 0 0 0 2 2 1 1 0 2 2 1 0 1 0 0 0 1 2 2 1 2 1 0 1 0 0 0 0 0 2 1 1 2 0 0 0 1 2 0 1 0 1 1 1 1 2 0 0 2 1 0 2 2 0 2 0 2 1 2 0 0 0 1 2 1 0 2 0 0 0 2 0 0 2 0 0 0 1 0 1 1 1 0 1 1 2 2 1 1 0 1 0 1 1 0 1 0 1 0 1 1 1 2 1 1 1 0 1 2 1 0 0 0 0 0 0 0 2 0 1 0 1 0 1 0 0 0 0 0 0 1 0 0 0 1 1 2 0 2 0 2 2 2 2 0 0 0 0 0 0 0 1 0 0 0 2 1 0 0 0 0 0 0 1 0 1 1 1 2 2 0 0 2 2 0 0 0 0 0 0 0 1 0 1 1 1 0 0 1 0 2 1 0 0 0 0 0 2 0 0 2 1 2 1 2 0 0 1 1 0 1 1 1 0 0 2 2 0 0 0 0 0 2 0 0 0 2 2 2 2 1 2 0 1 1 0 0 0 0 1 1 0 1 1 0 0 0 1 2 2 0 1 0 0 1 0 0 1 0 0 2 0 0 2 1 1 0 0 0 2 2 2 0 0 0 0 0 1 0 0 1 0 0 0 0 0 0 2 0 0 0 1 1 1 1 1 0 2 0 0 1 1 0 1 0 0 0 0 1 0 1 0 0 0 0 0 1 0 0 2 0 0 0 1 1 0 2 0 0 0 2 1 0 1 0 0 2 0 0 0 0 1 0 2 1 0 0 1 0 1 0 2 2 2 2 0 2 2 0 0 0 0 1 1 0 0 1 2 1 0 1 0 0 1 1 0 1 0 1 2 1 2 1 1 1 1 1 2 0 0 0 1 0 2 1 1 2 0 0 2 0 1 2 0 0 1 2 2 0 0 2 0 0 0 1 1 0 0 2 0 0 0 0 0 1 1 0 0 0 2 1 0 1 0 1 0 0 0 0 1 0 1 0 0 1 1 2 0 0 0 0 2 1 0 1 1 1 1 2 2 1 0 0 0 0 1 2 2 1 2 0 1 0 2 0 0 2 0 2 1 0 1 2 0 1 0 1 1 2 0 2 1 0 1 2 0 1 1 0 0 1 2 0 1 0 2 0 1 1 0 0 1 0 0 2 0 0 0 2 0 2 2 0 0 0 1 2 0 2 0 0 0 1 0 1 0 0 0 0 0 1 0 0 0 0 0 1 1 0 1 2 0 2 0 0 0 0 2 0 0 0 0 0 0 2 1
169 1 1 0 0 0 0 2 0 1 1 0 0 0 0 0 0 1 1 0 0 2 0 0 2 0 0 2 2 0 2 0 1 1 1 0 2 2 0 0 1 0 1 1 0 1 0 0 0 1 1 0 0 0 2 2 1 0 0 0 1 1 0 2 0 1 0 0 0 0 0 1 1 1 1 2 2 0 1 1 0 2 0 0 2 0 0 0 2 2 0 0 0 1 1 0 0 1 1 0 0 1 0 0 2 2 2 2 0 2 2 2 0 0 2 2 2 0 1 0 1 0 2 1 1 1 0 1 1 1 0 0 0 0 0 0 0 0 0 0 1 0 0 0 0 1 0 0 0 0 1 1 0 0 2 0 0 1 0 0 1 0 2 2 1 2 1 0 1 2 0 1 0 1 1 0 0 1 1 1 1 2 0 1 0 0 0 1 0 0 0 1 1 0 0 0 1 0 0 1 0 0 0 1 1 0 1 0 0 0 0 0 1 0 2 2 0 1 2 1 0 0 2 0 0 1 1 0 0 0 0 0 0 0 0 0 0 2 2 1 0 1 2 1 1 0 0 0 2 0 0 1 0 0 0 1 1 0 0 0 0 0 0 1 2 0 0 0 2 1 0 0 0 1 1 0 0 2 2 0 2 0 1 1 1 0 1 0 1 2 0 2 2 0 2 0 1 1 0 1 0 0 2 0 1 0 2 1 1 0 1 2 2 2 1 0 1 1 1 1 0 2 2 1 2 0 1 0 0 1 2 1 0 1 0 0 0 0 2 0 0 1 1 0 0 0 0 1 1 0 1 1 1 0 1 1 0 2 0 0 0 0 0 0 0 0 0 2 2 1 0 0 0 2 0 1 0 0 1 0 2 1 0 0 0 0 0 1 1 0 0 2 1 0 2 1 1 0 0 0 0 0 0 2 1 0 1 0 0 0 1 0 0 0 1 0 1 1 0 0 1 1 0 0 0 1 0 1 1 0 1 0 0 2 0 0 0 2 0 0 2 0 2 1 0 1 0 0 2 0 0 0 1 2 2 1 2 1 0 1 2 0 0 0 0 0 0 1 2 1 1 1 2 1 0 0 0 0 0 0 0 2 1 1 2 1 0 1 1 0 1 1 1 1 1 0 0 1 1 2 1 1 2 0 0 1 2 0 0 1 0 0 0 0 1 1 1 0 1 2 2 1 1 2 1 0 0 1 1 2 0 0 0 0 0 0 2 0 0 0 0 1 0 0 0 2 0 1 2 1 0 1 0 2 0 0 0 1 0 0 0 0 0 1 1 0 1 0 0 0 1 1 2 0 1 0 2 2 2 2 0 0 0 0 1 0 0 0 0 0 0 1 2 0 1 0 1 0 0 0 0 0 1 2 0 2 0 0 2 2 0 0 1 1 1 1 1 0 0 0 1 0 0 0 0 1 1 1 0 0 1 0 1 1 0 0 2 1 1 1 1 1 0 0 1 0 1 1 0 0 0 2 1 0 0 0 0 1 1 1 0 1 2 0 1 1 1 2 0 1 1 0 0 1 1 2 0 1 0 0 1 1 0 2 2 2 1 0 1 0 2 0 0 1 0 0 0 0 0 0 0 0 0 0 0 1 1 2 0 0 1 0 0 1 0 0 0 1 1 1 0 0 1 2 0 1 1 1 1 1 1 1 0 1 0 1 1 0 0 1 0 1 0 0 1 0 0 1 0 0 0 0 1 0 0 2 0 0 0 0 0 1 2 1 0 0 2 1 0 2 0 0 0 1 0 1 1 0 1 1 1 1 1 1 1 1 1 1 1 2 0 1 2 2 1 0 0 0 0 0 0 0 1 2 1 0 0 0 0 1 1 0 1 0 1 1 1 1 1 1 1 1 0 2 0 0 0 2 0 2 0 0 2 1 1 1 0 1 1 0 1 1 0 1 0 0 1 0 0 0 1 1 1 0 1 0 1 0 0 0 0 0 0 0 0 2 1 0 0 0 0 0 0 1 0 2 0 2 0 0 0 0 1 0 0 0 0 1 0 1 0 0 1 0 1 1 0 0 0 0 0 0 1 1 2 2 1 2 0 1 0 0 0 0 0 1 0 1 1 0 0 0 2 1 1 0 1 2 0 1 0 0 0 2 0 0 0 1 0 0 0 2 2 1 1 0 0 0 0 0 1 0 1 0 0 0 1 2 0 0 0 1 0 0 2 0 0 0 2 0 1 0 0 0 1 2 2 0 1 0 0 0 1 1 0 1 2 1 1 0 0 0 0 1 0 0 0 0 1 0 0 0
170 0 2 0 0 0 0 1 0 1 1 0 0 1 1 0 0 1 1 2 2 0 1 0 2 0 0 1 2 1 2 0 1 1 1 0 2 2 0 1 1 0 0 0 0 0 0 0 0 0 0 0 0 0 2 1 0 0 0 0 0 0 0 1 0 1 0 0 0 0 0 0 2 0 2 2 2 0 2 0 1 2 0 0 2 0 0 0 0 1 0 0 0 0 0 1 0 1 0 2 2 0 0 0 2 0 2 2 0 2 2 2 0 1 1 1 1 0 1 0 2 0 2 2 2 2 2 0 2 1 0 0 0 0 0 0 0 0 0 0 1 0 2 0 0 0 1 0 1 1 1 1 0 1 1 1 0 0 1 1 1 0 2 2 0 2 0 0 1 1 1 0 0 1 0 1 0 1 0 1 0 1 1 2 2 1 1 1 0 0 0 1 2 2 2 0 1 1 0 2 0 0 0 2 2 0 0 0 1 0 0 0 1 0 1 2 0 0 0 0 0 0 2 0 0 0 0 1 0 0 0 1 0 0 0 0 0 1 1 1 1 0 2 1 1 0 0 1 1 1 1 1 0 0 0 0 1 0 0 0 0 0 0 1 1 0 0 0 2 1 0 0 1 1 1 1 0 0 0 0 0 1 1 2 2 0 2 1 1 2 0 1 1 0 2 1 2 0 0 0 0 0 1 1 0 0 0 2 1 0 0 1 2 1 1 1 2 0 0 1 0 2 0 0 2 0 1 0 0 0 1 0 0 0 0 0 0 1 0 1 1 1 2 0 0 0 0 0 1 1 1 0 0 0 0 1 0 1 0 0 0 0 1 0 1 0 0 2 2 1 0 0 1 2 1 0 0 0 1 0 1 1 0 0 1 1 0 0 0 0 0 0 2 0 2 0 1 1 0 2 1 2 1 1 0 0 0 1 0 0 0 1 0 0 1 0 1 0 1 0 0 1 1 0 1 2 0 1 2 1 1 0 0 0 0 0 1 1 0 0 1 1 2 0 1 1 0 0 1 0 0 1 0 1 1 1 1 2 1 1 2 1 0 0 0 2 0 1 1 0 0 0 1 1 1 0 1 0 0 0 0 2 1 0 2 0 0 1 0 0 0 1 1 2 1 0 1 0 0 1 1 1 2 0 0 0 2 1 0 0 0 1 0 0 2 0 0 1 1 1 1 2 0 1 0 1 0 1 0 2 0 1 0 0 1 1 2 0 1 1 0 1 0 1 2 1 1 0 0 0 0 0 0 0 2 2 2 0 1 0 0 1 1 0 0 1 1 0 0 0 0 0 2 1 0 1 2 2 2 2 0 0 1 0 1 1 1 1 1 1 0 0 0 0 0 0 0 1 1 1 1 1 1 2 0 2 2 0 0 1 0 0 0 1 0 1 0 0 0 0 1 0 0 0 0 0 2 1 0 0 0 0 0 2 0 0 2 0 1 1 0 0 0 0 1 0 1 0 0 0 1 1 2 0 0 0 0 1 2 1 1 0 1 0 0 2 1 2 1 0 0 1 0 1 0 1 1 1 1 1 1 1 0 1 2 1 1 0 0 1 0 1 0 0 1 0 1 1 0 1 1 0 0 1 0 1 1 2 0 1 0 0 0 1 0 0 0 2 0 0 0 0 0 2 0 1 1 1 1 1 0 2 0 2 0 0 0 0 0 1 0 1 1 1 2 0 0 1 0 0 0 0 0 0 0 0 0 0 2 0 0 0 2 1 0 0 2 2 0 2 1 0 2 2 2 0 0 0 2 1 2 1 0 0 0 2 0 1 1 2 1 1 2 2 0 0 0 1 1 1 0 0 1 1 1 1 1 0 0 2 2 0 1 1 1 2 2 0 2 2 2 2 1 1 0 0 0 2 0 2 1 0 1 0 0 0 0 0 0 1 1 1 0 0 0 0 1 0 0 0 1 1 1 0 1 1 1 0 0 0 0 1 0 0 0 0 2 0 1 0 0 0 0 1 0 1 0 1 2 2 2 2 0 0 0 0 0 2 0 0 0 2 0 0 2 0 2 0 0 1 1 0 2 2 2 1 0 1 1 1 1 0 0 0 1 2 0 2 1 0 0 0 2 1 1 0 1 1 1 1 1 0 1 1 0 0 1 0 0 0 0 0 0 2 1 0 0 0 1 0 2 1 1 0 0 0 1 1 1 1 1 0 0 0 1 0 0 1 2 0 1 0 0 2 0 1 1 0 2 0 0 0 0 0 0 0 0 1 0 1 0 0 0 2 0 0 1 1 1 0 1 1
171 0 2 0 0 0 0 2 0 1 1 0 0 1 1 0 0 1 0 2 2 0 0 0 2 0 0 2 2 0 2 0 1 1 1 0 1 2 0 2 1 1 0 0 0 1 0 0 0 0 0 0 2 2 0 0 0 0 0 0 0 1 1 0 0 0 0 0 1 1 0 0 1 0 1 2 2 0 1 1 1 1 0 1 2 0 0 1 2 2 2 1 1 1 2 0 0 1 0 1 1 0 1 0 2 0 2 1 1 1 0 2 1 1 1 2 1 0 1 0 1 0 1 2 0 0 0 2 2 2 0 1 0 0 0 0 0 0 0 0 1 0 1 0 0 0 1 0 1 1 0 0 0 0 1 0 0 2 0 0 1 0 1 2 1 2 1 1 1 1 0 1 0 1 1 1 0 1 1 1 1 1 2 2 2 0 1 1 0 0 0 1 1 0 0 0 2 0 0 0 0 0 0 2 2 0 0 0 0 0 0 0 1 0 1 2 1 0 2 2 0 0 1 1 1 0 0 1 0 0 1 1 1 0 1 1 0 1 2 0 1 1 1 1 1 0 0 0 2 0 0 0 1 0 0 0 1 0 1 2 1 1 0 1 1 0 2 0 1 0 1 2 0 2 0 0 1 1 2 0 0 1 1 1 2 1 1 2 1 2 0 1 1 0 2 1 2 1 1 2 0 0 2 0 2 1 0 2 2 1 0 2 2 1 1 0 1 0 0 2 0 2 1 0 1 0 1 0 1 1 1 1 2 2 0 0 1 1 1 1 1 1 2 0 0 0 1 0 1 1 0 1 0 1 0 0 0 1 1 0 1 1 1 0 1 0 0 2 2 0 0 0 0 2 0 0 0 0 1 0 2 0 0 1 0 1 0 0 0 0 0 1 0 0 1 1 0 0 1 1 1 1 1 1 0 0 0 0 0 0 0 0 0 0 1 0 1 0 1 0 1 1 0 1 0 0 0 2 2 0 2 0 0 2 0 0 0 0 0 0 2 0 2 0 1 1 0 0 1 0 0 0 1 2 1 1 1 2 0 2 1 0 0 1 0 1 0 0 2 0 0 0 1 1 1 1 0 0 0 1 0 1 1 0 2 0 0 0 0 0 1 1 1 0 0 0 1 0 0 0 0 0 2 0 0 0 2 1 0 0 0 0 0 1 0 2 0 0 1 2 2 2 0 1 0 1 1 1 0 2 0 0 0 0 0 0 1 1 1 1 1 2 0 0 0 2 1 0 1 1 0 1 0 2 0 1 0 0 1 0 0 1 0 1 1 0 0 0 0 0 1 1 0 0 0 0 0 2 2 0 1 0 0 0 0 0 0 2 2 1 0 0 0 0 0 0 1 1 1 1 1 1 1 0 0 0 0 1 1 1 0 0 2 2 2 2 2 0 0 1 1 1 0 0 0 1 0 1 0 0 0 0 0 2 0 0 2 1 2 1 2 2 1 1 1 0 1 0 2 1 0 1 1 1 0 0 0 1 1 1 2 0 1 0 0 0 0 1 1 0 1 1 0 0 0 1 2 0 0 1 0 0 1 1 2 0 2 0 0 0 2 0 0 0 1 0 2 0 0 1 1 0 0 0 1 2 2 1 1 0 0 0 0 1 0 1 1 1 1 1 0 0 1 2 1 2 0 0 0 0 0 1 0 2 0 1 0 1 0 2 1 2 0 0 0 0 0 0 0 0 0 0 0 0 0 0 1 0 0 0 0 0 2 1 0 2 2 1 0 1 2 0 1 0 0 1 1 0 1 1 1 1 1 1 1 1 1 2 2 2 2 0 1 1 1 0 0 1 0 1 1 0 0 2 0 0 2 0 0 2 2 0 1 1 1 2 2 0 1 1 0 1 1 2 0 0 0 2 0 2 0 0 2 0 0 2 0 1 1 0 0 0 0 1 0 0 1 0 0 0 2 2 0 0 2 0 1 0 0 0 0 0 0 0 1 0 2 1 2 0 0 0 1 0 0 1 0 0 1 1 2 2 2 1 1 1 1 1 0 0 0 2 0 0 2 1 2 0 1 0 0 1 1 1 2 1 1 1 0 1 0 0 0 0 1 1 0 2 1 1 0 1 2 1 2 0 1 2 2 0 2 0 0 1 0 1 0 1 1 0 0 0 1 2 2 1 0 0 1 0 2 0 2 0 0 0 0 2 0 0 0 0 0 0 2 0 0 0 1 0 0 0 0 0 0 0 0 1 2 0 0 1 2 2 0 1 2 0 0 0 0 0 0 1 0 0 1 0 1 0 0 0
172 0 1 1 0 0 1 1 0 1 1 1 1 1 1 0 0 1 0 2 2 0 0 0 2 0 0 1 2 0 2 1 0 0 2 0 2 1 0 0 2 0 0 0 0 1 0 0 1 0 0 0 0 0 2 0 0 0 0 0 1 1 0 2 1 0 1 1 0 0 0 2 2 0 0 2 2 0 1 1 1 2 0 0 1 0 0 0 2 2 0 0 1 0 2 0 0 0 0 2 0 0 0 0 2 0 2 1 1 1 0 1 1 2 1 1 2 0 1 0 0 1 2 2 2 2 2 1 2 2 1 0 0 0 0 0 1 0 0 0 0 0 0 0 0 0 0 1 2 2 0 0 0 0 0 1 1 1 0 0 1 0 0 1 0 0 0 1 0 1 1 1 0 1 2 0 0 1 0 0 0 1 1 2 1 0 1 1 1 1 1 1 2 2 2 0 0 0 0 1 0 0 0 0 0 0 2 0 1 0 0 0 1 0 1 2 1 1 1 0 1 1 2 0 1 1 0 2 0 0 0 1 0 0 0 0 0 2 2 2 0 0 2 1 1 0 0 0 2 0 0 1 1 0 0 0 0 1 0 0 0 0 0 1 1 0 0 0 2 2 0 1 0 0 0 1 0 1 1 0 1 0 0 1 2 2 0 2 0 2 0 1 1 0 2 0 1 1 1 2 1 0 2 0 1 0 0 2 1 0 0 1 2 2 1 1 2 1 1 0 0 1 1 1 1 0 1 0 1 0 0 0 0 1 0 0 0 1 1 1 1 1 2 0 1 0 1 1 0 2 0 0 1 0 0 1 1 1 0 1 1 2 1 0 1 0 0 2 2 0 2 2 0 2 1 0 0 0 1 0 2 0 1 1 0 1 0 1 1 1 0 2 0 0 1 1 0 0 1 1 0 1 0 2 0 0 2 2 0 0 0 1 0 0 1 0 1 1 0 0 1 2 0 1 1 1 1 0 0 0 0 1 0 1 0 0 0 1 0 0 0 2 2 1 1 2 0 1 2 0 0 0 1 2 1 1 1 0 1 1 1 0 1 1 0 1 0 2 2 1 2 2 1 2 1 0 1 0 0 2 1 1 2 0 0 0 2 0 0 0 1 1 2 2 0 0 0 1 1 2 1 1 2 0 0 0 2 1 0 0 0 1 0 0 1 0 0 0 0 0 0 2 0 2 0 1 0 0 1 1 0 0 0 1 2 0 2 1 1 2 1 1 0 2 2 1 0 0 0 0 0 0 0 1 1 0 0 0 1 0 0 0 0 0 0 0 0 0 0 0 1 0 2 0 0 0 2 1 1 1 0 0 0 0 1 1 1 2 1 0 0 2 0 0 0 0 0 1 1 0 0 2 1 1 0 1 1 0 0 0 0 0 0 0 0 0 0 0 0 0 1 0 0 0 1 0 2 1 0 0 1 0 1 2 0 2 2 1 2 1 2 0 0 0 2 0 1 1 0 1 0 2 1 1 0 0 0 0 1 0 0 0 0 1 2 2 1 2 1 1 0 1 0 0 0 1 2 1 0 0 2 0 0 1 1 1 0 1 0 2 0 2 0 1 1 0 2 0 0 0 0 1 0 0 1 2 2 1 0 1 0 0 0 1 0 1 0 2 1 0 0 1 0 2 0 2 0 0 0 0 0 1 0 2 0 0 1 0 0 1 0 1 0 0 1 1 1 0 0 0 0 0 0 0 0 0 2 0 0 0 0 0 2 1 0 1 2 2 0 2 0 0 2 0 0 1 1 0 1 0 2 1 1 1 1 2 1 2 2 2 2 0 1 2 2 1 0 0 0 1 0 0 0 1 2 0 1 0 1 1 2 0 1 0 1 2 1 1 1 2 2 1 2 1 0 0 0 2 0 2 0 0 1 1 0 2 0 0 0 0 1 1 0 0 0 0 0 0 0 0 2 2 1 0 1 0 1 0 0 0 0 0 0 0 1 1 0 2 2 0 0 1 1 0 0 2 0 1 1 1 1 1 2 0 0 0 0 1 0 0 0 1 0 0 1 0 1 0 1 0 0 1 1 1 2 2 0 0 0 2 0 0 0 0 1 1 0 1 1 1 0 1 1 1 1 0 1 1 0 0 0 0 1 1 0 0 2 1 1 1 0 0 1 2 2 0 0 1 0 0 2 0 0 0 2 0 2 0 0 0 0 1 2 0 1 1 1 0 1 0 0 0 0 0 1 0 1 0 1 0 0 0 0 0 0 0 0 0 0 0 0 0 0 2 0 1 0 0 0 0 0 0
173 0 1 1 0 0 0 2 1 1 2 0 0 0 0 0 0 1 0 1 0 1 0 0 2 0 0 1 0 1 2 0 0 1 1 0 2 0 0 0 1 0 0 0 0 0 0 0 0 0 0 0 1 1 1 0 0 0 0 0 0 1 0 2 0 1 0 0 0 0 0 0 1 0 1 2 1 0 2 0 1 2 0 0 2 0 0 0 2 2 0 0 1 1 1 0 0 0 0 0 0 0 1 0 2 0 2 2 0 2 0 1 1 2 1 0 1 0 0 0 2 0 1 2 1 1 1 0 2 0 2 0 0 0 1 0 0 0 1 0 0 0 0 0 0 0 1 0 0 0 0 0 0 0 0 1 0 0 0 0 0 0 2 2 1 2 1 1 0 1 0 1 1 0 1 1 0 2 1 2 1 2 1 1 1 0 1 1 0 0 1 1 1 1 1 0 0 0 0 0 0 0 0 2 2 0 0 0 2 0 0 0 0 0 2 2 0 1 0 0 1 1 2 0 0 1 1 1 0 0 1 1 0 0 0 0 0 2 2 1 0 0 0 1 1 0 0 0 2 0 0 0 0 0 1 0 1 0 1 2 1 1 0 2 0 0 1 0 2 2 1 0 0 2 0 0 0 0 1 0 0 1 0 2 1 0 0 2 0 2 0 1 1 0 2 0 2 0 0 1 0 0 2 0 1 1 0 2 2 1 0 1 1 0 0 0 2 0 0 1 0 0 0 0 2 0 2 0 1 1 1 1 0 0 0 0 0 2 1 0 0 0 2 0 0 0 1 0 0 2 1 0 0 0 0 0 1 1 0 1 1 2 1 0 1 1 0 1 1 0 0 0 1 2 1 0 0 1 0 1 2 1 0 0 0 1 0 0 0 1 0 0 0 0 2 0 1 1 1 1 1 2 0 1 0 0 0 1 0 0 0 0 1 0 1 0 0 1 0 0 0 2 1 0 0 2 0 1 1 0 1 0 0 2 1 1 0 2 0 0 2 0 0 0 1 1 0 0 1 0 0 1 1 2 1 1 1 2 1 1 2 0 1 0 0 0 0 1 2 0 0 0 1 1 1 1 1 1 1 1 2 1 1 0 1 0 1 2 1 0 1 0 2 0 1 0 0 0 0 1 1 1 1 1 0 0 2 0 0 0 0 2 0 0 2 0 0 0 1 1 1 2 1 2 1 1 0 0 0 1 0 0 0 1 1 0 1 1 1 1 0 1 0 1 2 0 2 2 2 0 1 1 1 0 2 2 2 1 0 1 1 0 0 2 2 0 0 0 0 0 0 1 0 0 0 0 0 1 1 2 0 0 1 0 1 1 2 1 1 0 0 1 1 0 1 0 0 0 0 0 0 1 1 2 0 2 1 0 2 2 1 0 0 0 0 0 0 0 1 1 1 1 0 0 0 1 1 2 0 0 1 0 1 2 0 0 2 0 1 1 1 1 0 0 1 0 1 1 0 1 0 2 0 2 2 1 0 1 2 0 0 0 2 1 1 2 1 1 1 0 1 1 0 0 0 2 0 1 1 1 1 0 0 0 1 0 1 1 1 0 1 0 1 1 1 0 1 0 0 1 0 1 0 0 0 1 2 0 0 1 1 0 0 1 0 0 0 1 0 0 0 1 0 0 2 2 0 0 0 0 0 1 1 2 0 1 0 1 0 1 0 0 2 2 2 0 0 0 0 0 0 0 0 1 1 0 1 0 1 0 0 0 2 1 0 0 2 2 0 2 1 0 2 0 2 0 0 0 1 0 2 1 0 0 0 2 0 1 1 1 0 1 2 2 0 0 0 1 1 2 1 1 0 2 2 0 0 0 0 2 2 0 1 1 1 2 1 0 1 1 1 1 0 2 0 0 0 2 1 2 1 0 2 0 0 1 0 0 0 0 0 0 1 1 0 0 1 0 1 0 1 1 2 0 0 0 1 0 0 0 0 0 0 0 0 1 0 0 2 0 0 0 0 0 0 1 1 1 1 1 1 1 1 0 0 0 1 1 0 0 0 2 1 1 0 0 0 0 0 2 1 0 1 1 2 2 1 0 0 2 0 0 1 0 1 1 0 0 2 0 1 0 1 0 1 0 1 0 0 2 1 0 0 2 0 0 0 1 0 0 0 0 1 0 0 0 0 1 0 0 2 0 1 1 0 1 2 1 0 0 0 0 1 0 1 0 1 0 2 0 1 0 0 0 1 0 1 0 0 0 0 0 0 0 0 1 1 1 1 0 0 0 0 1 1 0 0 0 2 0 2 1
174 1 0 2 0 0 1 1 0 0 0 0 0 2 1 0 0 1 1 1 2 0 1 0 2 0 0 2 2 0 2 0 0 0 0 0 1 1 1 0 1 0 0 0 1 1 1 0 0 1 1 0 0 1 1 1 0 0 0 0 2 2 1 0 0 0 2 1 0 0 0 2 1 0 0 1 1 0 0 0 0 0 0 0 2 0 0 1 2 2 0 1 1 1 0 0 0 0 0 1 0 0 2 0 2 0 2 1 1 1 0 2 0 1 0 0 1 1 1 0 2 0 2 1 1 1 1 1 2 2 0 0 0 0 0 0 0 0 0 1 0 0 0 0 0 0 0 0 0 0 0 0 1 0 0 0 0 1 0 0 2 1 1 1 0 0 0 2 1 1 0 0 0 1 2 0 0 1 0 1 1 1 0 2 2 2 0 0 0 0 0 0 2 1 2 0 2 0 0 0 0 1 0 0 0 0 2 0 2 0 0 0 1 0 0 2 2 2 1 1 1 1 2 0 1 1 0 2 0 0 0 0 0 0 0 0 0 1 1 1 1 0 2 1 2 1 1 0 1 1 1 0 0 0 0 0 1 1 1 1 1 1 0 2 2 0 0 0 1 0 0 1 0 1 0 0 0 1 2 0 0 0 0 2 1 0 1 2 0 2 0 0 0 0 2 1 2 0 1 2 1 0 1 1 0 0 2 2 2 0 0 2 2 2 1 0 2 1 0 1 0 1 2 0 1 0 1 0 0 1 2 0 0 0 0 0 0 1 1 0 2 1 1 0 0 0 2 0 2 0 0 0 0 0 0 1 0 1 0 1 1 2 0 0 0 1 0 1 1 0 1 1 0 2 0 0 0 1 1 0 2 0 0 1 0 0 0 0 0 0 0 1 0 0 1 1 1 0 1 1 1 0 0 2 0 0 0 1 0 1 0 1 0 0 1 0 0 1 0 0 0 1 0 1 1 1 1 0 1 1 0 2 1 0 1 0 0 0 0 0 2 0 2 2 0 2 0 0 2 0 0 0 1 2 2 1 2 1 1 0 1 0 2 0 0 0 0 1 1 0 0 0 2 0 2 2 0 0 0 2 0 1 0 0 2 0 0 0 0 0 1 1 1 2 0 0 0 1 1 2 1 1 2 1 1 1 1 0 0 0 0 1 0 0 0 1 1 0 1 2 2 2 0 2 1 0 0 0 0 0 1 0 0 0 1 0 2 1 1 1 1 1 0 0 0 2 0 1 2 1 0 1 0 2 1 1 0 0 1 0 0 1 1 0 0 0 1 1 1 1 0 2 0 0 0 0 0 1 1 1 0 0 2 0 0 0 1 1 0 0 0 0 0 1 1 0 1 0 0 0 0 2 0 1 1 2 1 1 2 1 0 0 0 1 0 1 0 0 0 0 0 0 0 0 0 0 1 1 0 0 0 1 0 2 0 0 2 0 2 0 2 1 0 2 0 0 1 0 1 0 1 2 1 1 0 0 0 1 2 0 0 0 2 1 1 1 1 2 0 0 2 0 0 0 1 2 1 0 1 1 0 1 0 1 1 1 0 0 1 0 2 2 1 0 1 0 1 1 0 2 1 0 0 2 1 2 0 1 0 0 1 1 0 0 0 2 1 1 2 2 0 0 0 1 1 2 0 1 1 1 1 2 0 2 0 2 0 0 0 1 0 1 0 0 0 0 0 0 0 0 0 0 0 0 0 0 1 0 0 0 0 0 2 2 0 1 2 2 0 2 1 0 2 0 2 1 1 0 0 2 2 1 1 1 0 0 0 1 1 2 0 1 1 2 2 1 0 1 1 0 0 0 1 2 1 0 1 0 0 2 2 0 2 0 2 2 2 1 0 1 1 0 1 2 0 0 0 0 0 2 1 1 2 0 0 2 0 0 0 0 0 1 0 0 2 2 0 0 0 0 2 2 1 1 1 1 0 0 0 0 1 0 0 0 1 1 0 0 2 0 0 0 0 1 0 2 0 1 0 0 0 0 1 0 0 0 0 1 0 0 0 1 0 0 2 0 2 0 1 1 1 1 2 2 1 2 0 2 0 1 0 0 1 0 1 1 0 1 2 1 0 1 2 2 1 0 1 1 0 1 0 0 1 2 0 0 1 1 0 0 0 0 0 1 1 2 0 1 1 0 1 0 1 0 1 0 2 2 0 0 0 1 1 0 2 0 0 0 1 0 0 0 0 0 1 0 2 1 2 0 0 1 1 1 0 0 1 1 0 2 0 0 0 2 1 0 0 0 0 0 1 0
175 1 2 1 0 0 0 2 0 0 0 0 0 1 0 0 0 1 1 1 1 0 0 1 1 1 1 1 2 1 2 1 1 1 1 1 2 2 0 0 2 1 0 0 0 1 1 0 0 0 0 0 2 2 0 1 0 0 0 0 2 2 0 1 2 0 1 0 0 0 0 0 2 0 1 1 1 0 0 1 0 1 0 1 2 0 0 0 2 2 0 0 0 2 0 0 0 2 1 1 0 0 0 0 2 0 2 2 1 1 0 1 1 1 0 0 0 0 0 0 2 0 2 0 0 0 0 0 2 2 0 0 0 0 0 0 0 0 0 1 2 0 0 0 0 0 0 0 0 0 0 1 0 0 1 0 0 1 0 1 1 0 2 2 1 2 0 1 0 0 1 0 1 2 2 1 0 1 0 1 1 1 1 2 1 0 1 2 1 1 1 2 1 1 1 0 2 0 0 1 0 1 0 0 0 0 2 0 0 0 1 0 2 0 0 2 2 1 0 0 1 1 0 0 0 1 0 2 0 0 0 0 2 1 1 1 0 2 2 1 0 1 2 1 1 0 0 0 1 1 1 0 0 1 1 0 0 0 0 1 0 0 0 1 1 0 0 1 1 1 1 0 1 2 0 0 1 0 1 0 0 1 0 1 0 0 1 0 0 2 0 1 1 0 1 0 2 0 0 0 0 0 2 0 1 0 0 1 2 0 0 2 2 1 0 0 1 0 0 2 0 2 0 0 2 0 2 0 0 0 1 1 0 1 0 0 0 1 0 1 1 2 2 0 0 0 0 0 2 1 0 0 0 0 0 2 0 1 0 1 1 1 1 1 1 0 0 1 1 0 0 0 0 2 0 1 0 1 1 0 0 2 0 0 0 0 0 1 1 0 0 1 1 1 2 0 0 1 0 0 1 0 0 2 0 1 1 0 1 0 0 1 1 1 1 0 1 1 0 0 0 1 0 1 0 0 0 0 1 0 2 0 1 1 0 0 0 0 0 0 1 0 2 0 2 2 1 0 0 0 0 1 1 1 1 1 1 2 0 2 2 0 1 1 0 1 0 0 2 0 0 0 0 2 2 0 2 0 0 0 0 2 0 0 2 1 0 0 0 0 2 0 1 0 0 0 1 0 2 1 0 0 1 1 0 0 1 1 0 2 0 1 0 0 1 0 0 0 1 2 2 1 0 2 0 1 0 0 1 2 0 0 0 1 1 0 0 0 2 2 0 0 0 1 1 0 0 1 1 0 1 2 1 2 0 1 0 1 0 1 1 0 1 1 1 0 0 0 0 0 2 2 0 0 0 0 0 2 2 1 0 0 0 0 0 0 0 0 0 0 0 2 2 0 0 0 1 0 0 0 0 2 1 1 0 2 0 0 1 1 0 0 0 0 1 2 1 0 0 2 0 2 0 1 1 1 1 1 0 0 0 0 0 1 0 1 2 0 1 0 1 0 0 2 0 0 2 0 0 0 0 2 1 0 0 0 0 0 2 0 0 0 1 2 2 2 1 2 1 0 1 0 0 0 0 2 1 1 1 1 1 0 1 2 1 2 1 1 1 0 2 0 0 1 0 0 2 0 0 1 0 1 0 0 0 1 1 2 0 0 2 0 0 1 0 0 0 1 0 0 0 0 2 2 0 1 0 0 0 0 0 0 0 2 0 0 0 0 0 1 1 1 0 0 2 0 1 0 0 0 0 0 0 0 0 1 1 0 0 1 0 0 2 1 0 0 1 2 0 1 0 1 2 1 0 0 0 0 0 2 1 0 1 1 1 1 1 0 0 2 0 2 1 1 1 0 0 0 0 2 1 0 0 1 2 0 1 0 2 0 2 0 0 2 0 2 2 2 2 2 0 2 0 1 0 0 0 0 0 2 1 1 1 1 0 2 0 0 0 1 1 1 1 1 1 1 1 1 0 1 1 1 1 1 1 0 0 0 0 0 0 0 0 0 0 0 2 1 2 1 1 0 0 0 0 1 0 1 2 1 1 1 2 0 0 0 1 2 0 0 0 0 0 0 0 0 0 0 0 0 0 1 2 2 2 2 0 1 0 2 0 0 1 0 1 0 0 0 1 0 0 0 2 2 0 0 0 1 0 0 0 0 0 2 0 0 0 0 0 0 0 1 1 1 1 1 1 0 0 0 2 0 2 0 0 0 0 2 0 1 0 0 1 0 2 0 0 0 1 0 0 0 1 0 0 2 2 0 1 0 0 0 0 0 0 0 1 0 0 0 0 0 0 1 1 0 0 0 1 0 1 1
176 1 1 1 0 0 1 1 0 0 0 2 0 1 1 0 0 1 0 1 1 0 1 0 2 0 0 2 2 0 1 0 0 0 1 0 2 0 0 0 2 0 1 1 0 1 0 0 0 1 1 0 0 0 2 0 0 1 0 2 0 0 0 1 0 0 0 0 0 0 0 1 0 0 0 2 2 0 1 0 0 1 0 0 2 0 0 0 2 2 0 0 0 1 1 0 0 0 0 1 0 0 0 0 2 0 2 2 0 2 0 1 0 0 0 0 0 0 2 0 0 0 2 2 2 1 2 2 2 2 2 0 0 0 0 0 0 0 0 0 1 0 0 0 0 0 0 0 1 1 1 1 1 0 0 0 0 1 0 0 1 1 1 2 0 1 0 0 0 0 1 0 0 2 1 0 0 1 1 1 1 0 0 2 2 2 1 1 1 0 0 0 1 0 1 0 1 0 0 1 0 0 0 2 2 0 0 0 1 1 0 1 2 0 1 2 0 0 1 0 0 0 2 0 0 1 1 1 0 0 0 0 0 0 0 0 1 2 2 1 0 1 0 0 2 2 2 0 1 1 1 1 1 0 0 0 0 1 1 1 1 1 0 2 1 0 0 1 1 0 0 0 1 1 0 0 0 1 2 0 1 0 0 0 1 1 1 2 1 2 0 2 1 0 2 1 2 0 0 1 1 0 2 0 2 0 0 1 0 0 0 0 1 2 2 0 0 2 1 0 0 1 1 0 1 0 2 0 2 0 1 1 0 1 0 0 0 1 1 0 0 0 1 0 0 0 1 0 0 0 0 0 0 1 0 0 1 0 0 1 1 1 1 0 1 1 0 2 2 0 1 1 0 2 1 0 0 1 0 0 1 2 0 0 1 0 0 1 1 0 0 0 1 0 2 0 2 0 2 1 1 1 0 1 0 0 0 2 0 0 1 0 0 0 1 0 1 0 0 1 0 0 1 0 1 2 1 1 1 0 1 0 1 0 1 1 0 1 0 1 1 1 2 1 1 2 0 0 1 0 0 0 2 2 2 2 2 1 1 1 0 0 1 0 0 0 0 0 2 0 0 0 1 2 0 0 0 0 0 0 0 2 2 1 0 0 1 0 0 0 1 1 1 1 1 0 0 1 1 2 1 0 1 1 0 0 1 0 0 0 1 0 0 0 0 0 0 0 1 1 2 2 2 2 2 0 0 0 0 0 1 0 0 0 1 0 2 0 0 0 2 2 0 1 2 2 1 1 1 0 1 2 1 2 1 1 0 0 0 1 1 0 1 1 1 1 0 0 0 0 1 0 2 0 1 0 2 2 2 2 0 0 0 0 2 1 1 1 0 0 0 0 2 0 1 0 0 1 1 1 1 1 1 1 0 2 0 1 1 1 0 0 0 0 0 0 0 0 1 0 0 0 0 1 1 0 1 1 0 0 0 0 1 2 0 1 2 1 2 2 0 0 0 1 1 0 1 0 1 0 1 0 2 0 0 0 0 0 1 0 0 0 1 1 1 1 2 2 1 0 1 1 1 0 0 2 0 1 1 1 1 0 0 2 2 2 1 0 0 1 2 0 0 1 0 0 1 0 0 1 0 1 0 0 1 2 2 2 0 0 1 1 0 1 0 2 0 2 0 0 0 1 0 2 0 2 0 0 0 0 0 2 1 2 0 0 1 0 0 0 0 0 0 0 0 0 0 0 0 1 1 1 1 1 1 0 0 0 1 0 0 0 2 1 0 1 1 2 0 1 0 0 2 1 0 1 1 0 1 1 1 1 0 0 1 2 1 2 2 2 0 0 1 2 2 1 1 0 0 1 1 0 1 1 1 1 0 0 0 1 1 0 2 0 1 1 2 0 1 2 2 1 0 2 1 0 0 2 0 2 0 0 1 1 0 2 0 1 1 0 0 0 0 0 0 0 0 0 0 0 2 2 1 1 1 1 0 0 0 1 0 0 0 0 0 1 1 1 1 0 0 0 1 0 0 2 0 1 1 1 1 1 2 1 1 1 0 2 0 0 0 1 0 0 2 0 2 0 1 0 0 0 0 0 2 0 2 1 1 1 1 0 1 0 0 2 0 0 1 1 0 1 2 1 0 0 1 2 0 1 0 1 0 2 0 0 1 0 1 0 0 1 2 1 0 0 0 0 2 0 1 0 0 0 1 0 1 2 0 0 0 1 0 0 1 1 1 0 1 0 0 0 0 0 1 0 1 0 1 0 0 0 0 0 0 0 0 1 0 0 1 1 0 2 1 0 0 0 0 0 2 1
177 0 1 1 0 0 0 1 0 0 0 1 0 1 1 0 0 0 0 1 1 0 0 1 1 0 0 1 1 0 1 1 1 1 2 0 2 0 0 1 2 1 0 0 0 0 1 0 0 0 0 0 1 1 1 0 1 0 0 0 1 1 0 2 0 1 1 1 0 0 0 2 1 0 1 2 2 0 1 0 1 2 1 2 2 1 1 0 2 2 0 0 1 2 1 0 0 0 0 1 0 0 0 0 2 1 2 1 1 1 0 1 1 1 1 1 1 0 1 0 0 2 2 2 1 1 1 2 2 2 0 2 0 0 0 0 0 0 0 0 1 0 0 0 0 0 0 0 1 1 1 1 0 0 1 0 0 0 1 1 1 0 2 2 0 2 0 0 1 1 1 0 0 2 2 0 0 1 1 1 1 2 0 2 2 2 1 2 0 0 0 1 2 1 2 0 2 0 0 0 1 0 0 2 2 0 0 0 0 0 0 0 1 0 2 2 0 1 0 0 2 2 2 0 0 1 1 1 0 0 0 0 2 1 1 1 0 2 2 2 0 0 1 1 1 0 0 0 2 0 0 0 0 1 1 0 0 1 1 2 1 1 0 0 1 0 2 0 2 1 0 0 1 2 1 1 0 1 2 0 1 0 0 1 1 1 2 1 0 2 0 0 2 0 2 0 1 0 0 0 0 0 2 0 0 0 1 2 1 0 1 2 0 1 1 0 2 0 0 1 1 2 1 0 1 0 0 0 1 1 1 0 0 1 0 0 0 1 1 1 0 1 0 0 0 0 0 2 2 0 2 0 0 1 0 1 1 1 0 1 1 1 1 0 0 0 0 1 1 0 0 0 0 2 0 0 0 0 1 0 1 0 0 0 0 0 0 0 0 1 0 0 1 2 2 0 2 0 0 0 0 0 0 2 0 1 0 1 1 0 0 1 2 1 0 0 1 1 0 0 0 1 0 0 1 1 1 1 2 1 1 0 0 1 1 1 0 0 0 1 0 1 2 1 0 1 0 1 2 0 0 0 0 0 0 0 0 0 1 0 1 0 1 0 0 1 0 0 2 0 0 0 1 1 1 0 1 0 0 0 1 2 1 0 1 0 1 0 0 1 1 0 1 2 2 0 0 0 2 2 1 1 0 2 0 0 1 0 2 1 2 0 1 0 2 0 0 0 0 1 1 1 0 1 0 1 1 0 0 1 1 0 1 0 0 0 2 0 2 1 1 2 0 0 1 0 1 1 2 1 0 1 0 2 0 0 0 0 0 1 1 0 2 0 0 1 0 0 0 0 0 1 2 0 0 0 2 2 2 2 0 0 1 0 1 1 1 0 0 0 0 2 0 0 1 0 0 0 0 0 0 2 0 2 0 2 2 0 1 1 0 0 0 0 0 0 0 0 1 0 1 0 0 0 1 0 2 2 0 0 0 1 0 2 0 1 2 1 2 2 1 0 1 2 0 0 1 0 1 0 0 1 1 1 0 0 0 0 1 0 0 0 1 2 2 2 1 2 0 1 1 0 0 0 0 1 2 1 0 0 0 0 0 2 2 2 1 0 0 0 1 0 1 0 1 0 2 1 0 1 0 1 0 1 2 2 1 2 0 0 1 0 0 1 0 0 0 1 2 2 0 0 0 2 0 0 0 0 0 0 0 1 0 2 0 1 1 1 0 1 0 0 0 0 0 0 0 0 0 0 0 0 0 0 0 0 0 0 0 0 0 0 2 0 0 0 1 1 0 1 1 0 0 0 0 0 0 0 1 1 2 1 0 0 0 2 0 1 1 2 0 1 2 2 1 0 0 0 0 2 2 0 0 2 0 1 1 0 0 2 2 0 2 0 2 2 1 0 2 1 1 2 2 2 0 0 0 0 1 2 2 1 2 1 0 2 0 0 0 0 0 0 0 0 0 0 0 0 0 1 2 1 0 0 2 0 0 0 0 0 0 0 0 0 0 2 1 0 1 0 0 0 0 1 0 2 0 2 0 0 0 0 2 0 0 0 0 1 0 0 0 1 1 0 2 0 2 0 0 0 0 2 2 1 2 1 0 2 1 0 1 0 0 0 0 2 0 1 2 0 1 0 1 0 1 0 0 1 0 0 0 1 1 2 0 0 0 2 0 0 0 1 0 1 1 2 0 1 0 0 2 0 0 2 0 0 2 1 1 1 1 0 2 0 1 1 1 0 2 2 0 0 1 0 0 2 2 0 2 0 0 0 1 2 0 2 2 0 1 0 1 0 0 1 0 1 0 0 0 0 1 1
178 1 1 1 0 0 0 2 0 2 2 0 0 0 0 0 0 1 0 1 1 0 0 0 2 0 0 1 2 1 2 1 1 1 2 0 2 1 0 0 2 1 0 0 0 0 0 0 0 0 0 0 0 0 2 1 1 1 0 0 1 1 0 0 0 0 1 0 1 1 0 0 2 0 2 2 2 0 1 0 1 1 0 0 2 0 0 1 1 1 0 0 0 2 1 0 0 1 0 2 1 0 0 0 2 0 2 2 0 2 1 1 0 1 0 1 1 1 1 0 2 0 0 2 0 0 0 1 2 1 1 1 0 1 0 0 1 0 1 0 2 0 0 0 0 0 1 0 1 2 0 0 0 1 0 0 0 2 0 1 1 0 1 2 0 2 0 0 2 1 0 0 1 2 1 0 0 1 1 1 1 1 1 2 1 0 1 2 1 1 1 2 2 0 2 0 2 0 0 0 0 1 0 1 1 0 1 1 0 0 1 0 1 0 1 2 1 2 1 1 0 0 2 0 0 1 1 2 0 0 0 0 0 0 0 0 0 1 1 1 1 0 1 1 2 1 1 0 2 0 0 0 1 0 0 0 2 0 0 0 0 0 0 1 1 0 1 0 2 2 0 0 1 1 0 0 0 1 1 0 1 0 0 1 0 0 0 1 2 2 0 1 0 1 2 2 0 0 0 0 0 0 2 0 0 0 1 1 1 0 0 1 2 2 2 1 2 0 0 0 0 2 2 1 0 0 0 0 1 1 2 1 0 1 0 0 0 1 1 0 0 0 2 1 0 0 0 1 2 1 1 0 0 1 0 1 1 1 0 0 0 0 1 0 0 0 0 2 2 0 0 0 1 2 1 1 0 0 1 0 1 1 0 0 1 1 0 0 0 1 0 0 1 0 1 1 0 0 1 2 2 2 0 1 1 0 0 1 0 0 0 1 2 0 0 2 0 1 0 0 0 2 0 0 0 0 0 1 1 0 0 0 0 1 0 0 0 1 1 1 1 2 1 0 2 2 1 1 2 0 0 0 1 2 1 1 1 2 0 1 2 0 2 0 0 0 0 0 2 0 1 1 2 1 0 0 0 0 0 0 0 1 0 0 2 1 0 0 0 1 0 1 0 0 1 0 0 0 0 1 1 1 1 1 0 0 2 0 0 1 0 0 1 0 2 0 0 0 2 2 2 2 2 2 2 0 0 0 0 0 1 0 0 0 0 1 0 0 1 1 0 1 0 1 1 2 1 2 2 0 1 1 0 2 0 1 0 1 1 0 0 1 0 1 1 0 1 1 1 1 0 1 0 0 0 0 0 1 1 1 0 0 0 0 0 0 0 2 1 0 0 1 0 0 0 0 0 0 0 0 0 2 0 1 0 2 0 0 2 2 0 0 0 0 0 0 0 0 1 0 0 0 0 0 0 0 2 1 0 0 1 0 0 1 1 1 1 0 1 1 1 0 0 0 2 0 1 0 1 0 0 2 1 1 1 1 0 0 0 0 0 0 0 0 0 1 0 2 0 1 0 1 0 1 0 1 1 1 1 1 1 0 1 1 2 1 2 0 0 1 0 1 0 0 0 0 1 0 0 2 0 2 0 1 0 2 1 1 0 0 1 0 0 2 0 1 0 0 1 1 0 0 1 2 0 2 1 1 1 1 0 0 1 2 0 1 0 0 0 2 1 2 0 0 2 0 0 1 0 0 0 0 1 0 0 1 0 0 0 0 0 0 1 0 0 0 1 2 1 2 1 0 2 0 0 0 0 0 2 0 2 2 0 0 0 2 0 2 1 2 0 2 1 2 2 1 1 0 1 1 0 0 0 1 2 0 1 2 0 0 0 0 0 2 0 2 2 0 2 2 2 2 0 2 0 0 0 1 0 2 0 0 1 0 0 1 0 0 0 0 0 0 0 1 0 0 1 0 0 0 2 2 0 0 2 0 0 0 0 0 0 0 0 0 1 0 0 0 1 0 0 0 0 0 0 2 0 1 0 0 1 1 0 1 1 0 0 2 0 0 0 2 0 1 2 0 2 0 0 1 0 2 1 1 2 2 0 1 1 1 1 1 0 0 1 1 0 1 1 0 0 0 1 1 2 0 1 1 1 0 0 1 0 1 1 0 0 1 0 1 0 0 1 1 1 1 1 1 1 0 2 0 2 0 0 0 0 2 0 1 0 0 2 0 2 1 1 0 1 0 0 0 0 0 0 1 1 0 0 0 0 0 1 1 0 0 1 1 0 1 0 0 0 2 1 0 0 0 1 0 1 1
179 0 1 2 0 0 0 2 0 2 2 0 0 2 2 0 0 0 0 1 2 0 0 0 2 0 0 2 2 2 2 1 1 2 1 0 2 1 0 0 2 0 0 0 0 0 0 1 0 1 1 0 1 2 0 2 0 0 1 2 0 2 0 1 0 0 0 0 0 0 0 1 1 1 1 2 2 0 1 1 1 2 0 0 2 0 1 0 2 2 0 0 1 2 1 0 0 0 0 1 0 0 0 0 2 0 2 0 2 0 0 2 1 2 1 1 2 0 1 0 2 1 2 1 1 1 1 1 1 1 1 1 1 0 1 1 0 0 0 2 1 0 0 0 0 0 0 0 1 1 0 0 0 1 0 0 0 1 0 1 1 0 2 2 1 1 1 1 1 1 0 1 1 0 0 1 0 2 2 2 2 2 0 2 1 1 2 1 1 0 0 0 2 0 2 0 1 0 0 1 0 0 0 1 1 0 1 0 0 0 0 0 0 0 2 2 1 0 0 1 1 1 2 0 2 2 0 2 0 0 1 1 0 0 0 0 0 2 2 1 0 0 1 2 2 0 0 1 1 1 0 0 1 1 1 0 0 1 1 2 1 1 0 0 0 0 0 0 1 0 0 0 0 1 0 0 0 1 1 0 1 0 1 2 1 0 2 0 1 2 0 2 1 1 2 1 1 0 0 2 0 0 2 0 1 0 0 2 1 0 0 1 1 2 1 0 2 0 0 2 0 2 0 0 2 0 0 0 1 0 1 1 0 2 0 0 0 1 1 0 0 0 2 0 0 0 1 0 1 0 0 0 0 0 0 1 0 1 0 0 1 0 2 0 0 1 0 1 1 1 0 0 1 2 1 0 0 0 1 0 1 1 0 0 0 0 0 0 0 0 0 1 0 0 1 1 0 0 1 1 1 1 0 0 0 0 1 1 0 0 2 0 0 1 1 0 0 1 0 1 0 1 0 1 0 1 0 1 2 0 1 0 0 1 0 0 0 0 0 0 1 1 2 0 0 0 0 0 1 1 0 1 0 1 0 0 0 2 1 1 2 1 0 0 0 2 1 1 1 0 0 0 2 1 0 0 0 0 0 0 1 2 0 0 2 0 0 1 0 0 1 0 1 0 0 0 1 1 1 0 0 0 2 0 0 0 2 0 1 1 1 0 0 0 1 1 0 0 2 2 2 2 0 2 0 0 1 1 1 2 0 0 0 1 0 1 1 1 1 1 1 1 0 0 0 2 0 0 0 0 0 0 0 1 1 0 0 1 0 1 1 0 0 2 1 0 1 0 0 0 2 2 1 0 0 0 1 2 1 2 0 0 1 0 0 0 1 1 0 0 0 0 1 0 0 0 0 0 0 0 0 1 1 2 0 2 1 0 2 2 1 0 0 1 0 0 1 0 0 0 1 0 0 1 1 0 1 1 0 0 0 1 0 0 0 1 1 1 2 1 1 0 1 1 1 0 0 0 2 0 0 1 1 0 0 0 0 1 2 0 0 0 1 2 1 2 2 2 0 2 0 0 1 0 0 2 0 0 0 0 1 1 0 2 2 2 1 0 1 1 1 1 0 1 0 0 1 0 0 1 1 0 0 0 0 0 0 1 0 0 0 0 0 1 0 2 0 1 0 0 0 0 1 2 0 2 0 2 1 1 0 1 0 2 0 0 0 2 1 2 0 0 0 0 0 0 0 1 0 1 0 1 0 0 0 0 0 0 1 1 1 0 2 1 0 1 2 2 0 2 1 0 2 0 0 0 0 0 0 2 1 1 0 0 0 1 0 1 0 2 0 2 2 2 2 0 0 2 0 2 2 0 1 2 1 0 1 0 0 1 1 0 1 1 1 1 1 1 1 2 1 1 2 2 0 0 0 0 1 2 2 1 1 0 0 2 0 0 0 0 0 1 1 1 0 0 1 0 0 0 2 2 2 1 0 2 0 0 0 0 1 0 0 0 0 1 0 1 1 0 0 0 1 0 0 2 0 0 1 0 1 1 2 0 0 0 0 1 0 0 0 2 0 0 2 0 2 0 0 1 0 2 2 2 2 0 1 1 1 0 1 0 0 0 0 1 0 2 1 0 0 0 2 2 2 0 1 0 1 0 1 0 0 0 1 0 0 0 0 0 0 1 0 1 1 0 1 0 1 0 2 0 1 0 2 0 1 2 0 0 0 0 2 0 1 1 2 0 2 0 1 0 0 0 0 1 2 0 1 1 0 0 1 1 1 1 0 0 2 0 0 0 0 1 1 0 0 1 2 1 0 0
180 0 2 0 0 0 0 2 0 2 2 0 0 1 1 0 0 2 1 0 0 1 1 0 2 0 0 0 2 0 1 0 0 0 2 0 2 2 0 2 0 1 0 0 1 1 0 0 0 0 0 0 0 0 2 2 0 0 1 0 0 2 0 2 0 1 1 0 0 1 1 2 2 0 2 2 1 0 1 0 0 1 0 0 1 1 0 0 1 1 0 0 1 1 1 0 1 1 0 1 1 1 0 0 2 1 2 2 0 2 1 1 1 2 1 1 2 0 2 0 1 1 2 2 2 2 2 0 2 1 1 1 1 0 0 0 1 0 0 1 0 0 0 0 0 1 1 0 0 0 0 1 0 0 0 0 0 2 0 1 1 0 1 2 0 2 0 0 1 0 0 0 0 2 1 1 1 1 0 1 0 1 0 2 2 2 2 0 0 0 0 0 1 0 0 1 1 0 0 0 0 1 0 1 1 0 2 0 0 0 0 1 2 0 1 2 0 2 1 1 0 0 2 0 0 2 2 1 0 0 1 1 0 0 0 0 1 1 2 1 0 1 2 1 1 0 0 1 1 0 0 1 1 0 0 0 1 0 0 0 0 0 0 1 1 0 0 0 0 0 0 1 1 2 0 0 0 1 1 0 1 1 0 2 1 0 0 2 1 2 0 2 1 0 2 1 1 1 0 0 0 0 2 0 0 0 1 2 0 0 1 1 1 1 1 0 0 0 0 0 0 2 1 1 1 0 0 0 0 0 2 1 0 0 0 0 0 2 1 0 0 0 2 0 0 0 0 0 1 0 1 0 0 0 0 1 0 1 0 1 1 1 1 0 1 0 0 2 2 0 0 0 0 2 0 1 0 1 0 0 1 0 0 0 0 1 0 0 0 0 0 1 1 0 2 0 1 1 0 0 0 0 0 2 0 1 0 0 0 0 1 1 0 0 1 0 1 0 0 0 0 2 1 0 0 1 0 2 1 0 2 0 0 0 1 1 0 2 0 0 0 2 1 0 1 1 0 1 2 0 0 0 2 2 2 2 2 0 0 0 0 0 0 0 0 2 0 1 2 0 0 0 1 1 2 2 0 1 1 0 1 1 0 0 1 1 0 2 2 0 2 0 1 1 0 0 0 0 0 0 0 0 2 1 0 1 1 0 0 1 0 0 0 1 1 1 0 0 1 1 1 2 0 2 1 0 0 1 1 2 0 1 0 0 1 0 1 1 1 1 0 1 0 2 2 1 1 1 2 1 0 1 1 2 0 1 0 0 0 0 0 0 0 2 2 0 0 1 1 1 0 0 1 0 0 0 1 0 0 2 0 0 1 0 0 1 1 2 1 0 0 0 0 1 1 0 1 1 0 0 0 2 2 1 0 1 1 0 1 1 0 0 0 0 0 0 0 0 0 1 1 1 0 1 1 0 0 1 0 0 0 0 0 2 0 0 2 1 2 1 2 0 1 1 2 0 1 0 0 0 0 1 1 1 0 0 0 0 2 0 0 0 0 0 1 1 0 1 1 0 1 1 0 1 1 2 0 1 1 1 1 0 0 1 1 1 0 0 0 0 2 0 0 1 1 0 2 0 0 1 0 1 0 0 1 2 2 2 0 0 1 0 0 2 0 1 0 1 0 0 0 0 0 2 1 2 0 0 0 0 0 0 0 2 0 0 0 0 0 0 0 0 0 0 1 0 1 0 0 0 0 0 0 0 0 0 1 0 0 1 1 2 2 1 0 1 2 1 0 1 0 0 0 0 0 1 0 1 0 2 2 0 1 1 1 2 1 2 0 2 0 2 1 2 2 1 0 1 0 1 1 0 0 2 1 1 0 0 0 0 0 0 2 0 2 2 2 0 0 0 0 0 1 2 0 1 0 0 1 2 2 1 2 0 0 2 0 0 0 0 1 1 2 2 0 0 2 0 0 0 2 2 1 0 1 0 1 0 1 1 0 0 0 0 0 1 0 0 1 0 0 0 1 0 0 1 0 1 0 1 2 2 1 0 0 0 1 1 0 0 0 1 0 0 2 0 2 0 0 1 0 1 0 0 2 2 0 2 1 2 0 0 1 1 1 1 0 1 2 0 0 0 2 1 0 0 2 2 0 1 0 0 0 2 0 0 0 1 0 0 0 1 1 1 0 0 0 1 1 0 2 1 1 0 0 0 1 1 0 0 0 0 0 1 0 2 2 0 1 0 0 0 0 0 0 0 0 0 2 0 0 0 1 2 0 1 1 2 0 1 1 1 1 1 1 0 0 0 1 0 2 2
181 0 1 2 0 0 0 1 0 1 1 1 0 0 0 0 0 0 0 0 0 1 0 0 2 0 0 1 2 0 1 0 0 1 1 1 1 1 0 2 0 0 0 0 0 0 1 0 0 0 0 0 2 2 0 1 0 0 0 0 1 1 1 1 0 1 0 0 0 0 0 0 2 0 0 2 1 1 1 0 0 1 0 0 2 0 0 0 1 1 0 0 0 2 1 0 0 0 0 1 0 1 1 0 2 1 2 0 2 0 0 2 0 1 0 0 1 0 1 0 1 1 2 2 2 2 2 0 0 0 1 1 0 0 0 0 0 0 0 1 2 0 1 0 0 0 0 0 0 0 0 0 0 1 1 0 0 0 0 0 1 0 2 2 0 0 0 0 2 1 0 0 0 2 1 0 0 0 0 0 0 1 0 1 0 0 0 1 0 0 0 1 2 1 2 0 0 0 1 1 0 0 1 0 0 0 2 0 1 0 1 0 1 0 1 2 0 0 1 1 0 0 2 0 0 1 1 2 0 0 0 0 0 1 1 1 0 2 2 1 0 1 2 1 1 0 1 0 0 0 0 0 1 0 0 1 1 0 0 1 0 0 0 0 1 0 2 0 1 1 0 0 1 1 0 0 0 1 1 0 0 0 0 2 0 0 0 2 1 2 0 2 0 0 1 1 1 2 0 1 0 0 2 0 1 0 1 2 0 0 0 1 2 2 1 0 1 0 0 0 0 1 1 1 1 0 0 0 0 1 2 2 0 1 0 0 0 1 1 0 0 0 2 0 0 0 0 0 1 0 0 1 0 0 0 1 0 0 0 1 1 1 1 0 1 1 0 2 2 0 1 1 1 2 0 1 0 2 0 0 1 2 0 0 0 1 0 0 0 0 1 1 1 1 2 0 2 1 0 0 0 0 0 1 0 0 1 1 0 0 0 0 1 0 1 0 0 0 0 0 0 1 1 0 0 0 1 2 1 1 0 0 0 2 1 1 0 0 0 1 1 0 2 1 1 2 1 0 1 0 0 0 1 2 1 1 1 1 0 1 1 0 0 0 0 2 0 0 2 0 0 0 2 1 2 0 2 0 0 0 0 2 2 1 0 0 1 1 1 0 1 1 1 0 1 0 0 1 1 1 0 0 1 1 0 0 2 0 0 1 0 1 0 0 0 2 1 0 1 2 2 2 1 2 0 2 0 2 0 2 0 2 0 0 0 1 2 1 1 1 1 1 0 2 2 0 2 1 1 0 0 0 1 1 1 1 0 0 1 0 0 1 1 1 1 1 0 1 1 0 0 1 1 0 0 0 1 2 2 1 0 0 1 0 0 0 2 0 0 0 0 2 0 0 0 0 0 0 0 1 0 1 0 2 0 2 1 0 0 0 0 0 0 1 1 2 1 0 0 1 1 0 0 1 1 1 0 1 0 0 1 0 1 2 0 0 1 0 2 2 0 1 0 1 0 0 1 0 1 0 0 2 2 0 0 0 0 0 2 0 0 0 2 2 2 2 0 2 0 0 1 0 0 0 1 1 1 0 1 1 0 1 0 1 1 0 1 0 0 0 2 1 0 1 0 0 1 1 0 2 0 2 0 0 1 2 2 2 0 0 1 1 0 1 0 0 0 1 0 0 0 0 0 1 1 1 0 1 1 1 1 2 0 2 0 0 1 1 0 2 1 1 0 0 0 1 0 0 0 1 0 1 0 0 0 0 0 0 1 0 0 0 2 1 0 1 2 2 0 1 1 0 1 2 2 0 0 0 0 1 1 0 1 1 1 1 1 2 2 1 1 0 2 2 2 0 0 0 0 1 1 0 1 1 1 0 1 0 0 1 1 0 1 1 1 2 2 0 1 2 2 1 2 2 0 0 0 2 0 2 0 0 1 1 0 2 0 0 0 0 0 1 0 0 0 0 0 0 0 0 2 2 1 0 1 0 1 1 1 1 0 0 1 0 0 2 0 0 1 0 0 0 0 0 0 2 0 0 0 0 1 1 2 0 1 1 0 2 1 0 1 1 0 0 2 0 2 0 0 1 0 1 2 2 1 2 0 1 1 0 1 0 0 1 1 1 0 1 2 0 0 0 1 0 0 0 1 0 0 0 0 0 0 2 0 0 0 0 0 0 0 0 0 1 1 0 0 0 1 0 2 1 0 0 1 0 1 1 0 1 1 1 1 0 1 1 1 0 1 0 0 0 0 0 0 0 0 0 2 0 0 0 1 1 0 0 1 0 0 0 0 0 1 1 1 0 0 0 2 0 2 1
182 1 1 1 0 1 0 1 0 0 0 1 1 1 0 0 0 0 0 0 0 0 0 0 2 0 0 2 2 1 2 0 2 2 1 1 2 2 0 2 1 1 0 0 0 0 0 0 0 0 0 0 1 1 1 0 0 2 0 1 1 2 0 2 0 1 0 0 0 0 0 1 2 0 1 2 1 0 1 1 0 2 0 0 2 1 1 0 2 2 0 0 1 1 1 0 0 2 0 2 2 0 1 0 2 0 2 1 1 1 1 2 0 1 1 1 2 0 2 0 1 0 2 1 1 1 1 0 1 1 0 0 0 0 1 1 0 0 0 1 1 0 0 0 0 0 0 0 1 0 0 1 1 0 1 0 0 0 0 0 0 0 1 2 2 2 0 0 0 1 0 0 1 1 1 2 0 0 0 0 0 0 0 2 2 2 2 1 0 0 0 1 1 1 1 1 1 1 0 0 0 0 0 0 0 0 2 0 0 0 0 0 1 0 1 2 1 0 0 0 2 2 2 0 0 2 2 1 0 0 0 0 0 1 1 0 0 1 2 1 0 0 1 1 2 1 1 0 2 0 0 0 0 0 0 0 2 1 0 0 0 0 1 0 0 0 1 1 2 2 0 1 1 2 1 1 0 1 2 0 0 1 1 1 2 1 1 2 1 2 0 2 1 0 2 1 1 2 0 2 0 1 2 0 1 0 0 2 0 0 1 1 1 1 0 1 1 0 0 0 2 1 0 0 2 0 2 0 1 0 1 0 0 2 0 0 0 2 0 0 0 0 0 0 0 0 0 0 0 0 1 0 1 0 1 1 1 0 0 2 2 2 1 0 1 0 0 1 1 0 1 1 2 1 0 0 0 0 1 0 1 1 0 0 0 0 0 0 0 0 0 0 2 0 2 0 2 0 0 0 0 0 0 2 0 0 1 0 0 0 0 1 0 1 1 0 0 0 1 0 1 1 0 1 1 1 2 1 2 1 1 0 0 2 1 1 0 0 0 0 0 2 1 1 1 2 0 0 1 0 0 1 1 1 1 1 1 1 0 0 1 0 1 1 0 1 0 1 2 1 1 1 1 2 1 0 1 0 0 1 0 2 0 0 1 0 0 0 0 1 0 1 1 0 1 0 0 1 1 2 2 1 2 0 0 1 2 1 0 0 0 0 0 0 1 1 1 0 1 2 2 2 0 1 0 0 1 2 0 2 0 1 0 0 0 0 1 0 1 1 0 2 0 1 2 2 2 1 1 0 1 1 1 2 1 1 0 0 0 0 0 0 1 0 1 0 0 0 0 0 1 1 0 0 0 0 0 1 1 2 0 0 1 0 1 1 2 1 1 1 0 2 2 1 1 0 1 0 1 1 0 1 1 1 0 1 1 0 1 1 1 0 0 0 0 0 0 0 1 1 0 1 0 0 0 0 0 1 0 0 0 2 0 2 0 0 2 0 2 2 1 0 0 2 0 0 2 0 2 0 1 1 1 1 0 0 0 0 2 0 0 0 2 1 1 2 0 2 0 0 2 0 0 0 0 2 1 2 0 0 2 0 0 0 2 2 0 2 0 0 2 2 0 1 0 0 1 0 0 2 0 2 0 0 1 2 2 2 0 0 1 0 0 2 0 1 0 1 0 0 0 0 0 2 0 0 0 0 0 0 0 1 0 2 0 0 1 0 0 1 1 1 1 1 1 0 0 1 0 2 0 2 0 0 0 0 0 0 1 0 0 0 2 1 0 2 2 1 0 0 0 0 2 0 0 0 0 0 1 1 1 1 1 1 0 1 0 2 2 2 0 0 1 1 0 0 0 0 0 1 1 0 0 1 2 0 2 1 0 1 1 0 1 0 0 1 0 0 2 2 0 2 1 2 0 0 0 1 0 2 0 0 1 0 0 1 0 0 0 1 1 1 0 0 0 0 1 0 0 0 2 2 2 0 0 0 1 0 0 1 0 0 0 0 1 1 1 0 2 0 0 0 1 1 0 0 0 2 0 0 0 0 1 1 1 1 0 1 0 0 1 2 0 1 1 0 1 0 1 0 0 1 2 2 2 2 1 0 0 2 0 0 1 0 1 1 0 2 1 1 0 1 2 1 2 0 0 0 0 0 0 0 0 2 0 0 0 1 0 0 0 2 2 0 1 0 0 0 1 0 2 1 1 1 0 1 2 2 0 0 0 0 0 0 2 1 1 0 1 0 0 0 0 0 0 1 1 0 2 0 0 0 1 1 0 0 1 1 0 1 0 0 0 1 1 0 0 0 1 0 0 0
183 0 0 2 0 0 0 2 1 1 2 0 1 0 0 0 1 1 1 1 1 1 1 2 0 1 1 2 2 1 2 0 1 0 2 1 2 0 0 0 1 0 1 1 0 1 0 0 0 0 0 0 1 1 1 0 1 0 0 2 0 2 0 0 0 0 0 0 0 0 0 0 1 1 1 2 2 0 2 0 2 2 0 1 1 0 0 1 2 2 1 1 0 1 2 0 0 2 0 2 1 0 1 0 2 0 2 1 1 1 0 1 0 0 0 0 0 0 1 0 2 0 1 1 0 0 0 0 2 0 1 0 0 0 0 0 0 0 0 0 0 0 0 1 0 0 1 0 1 1 1 1 0 0 0 0 0 1 0 1 2 1 2 2 1 2 1 1 1 1 1 0 0 1 2 0 0 0 0 0 0 0 0 1 1 1 1 1 1 1 1 1 2 1 2 0 1 0 0 0 0 0 0 0 0 0 1 0 1 0 0 0 1 0 2 2 0 0 0 0 0 0 2 0 0 0 0 1 0 0 1 1 0 0 0 0 0 2 2 2 0 0 2 1 1 0 0 0 2 0 0 1 0 0 0 0 1 0 0 0 0 0 0 0 0 0 1 1 1 1 0 2 1 2 0 0 0 2 2 0 1 0 0 1 1 1 1 2 0 2 0 0 1 0 2 1 2 1 1 1 1 0 1 1 1 0 1 1 2 0 0 1 1 2 0 0 0 2 1 0 0 2 2 1 1 0 0 0 1 0 1 1 0 2 0 1 0 2 0 1 0 2 2 0 0 0 0 0 1 1 0 0 1 0 1 0 0 2 0 1 1 1 1 0 1 1 0 1 1 0 0 0 0 2 0 0 0 1 1 1 1 2 0 0 0 1 0 0 0 0 0 0 0 0 2 0 0 0 0 0 0 0 0 1 0 1 0 1 0 0 0 1 0 0 0 0 2 0 1 0 0 1 0 1 0 0 0 2 2 0 1 1 0 2 1 1 0 0 0 0 2 0 1 1 0 0 0 1 2 1 1 0 1 1 1 1 1 0 1 0 0 0 0 1 0 1 1 1 1 0 0 0 2 0 2 1 1 0 0 0 1 2 1 0 1 0 1 1 0 1 0 0 1 1 0 0 0 1 1 2 0 0 1 1 0 0 1 0 1 1 1 0 0 0 0 2 1 0 0 2 2 1 1 2 1 1 0 1 0 2 0 1 2 0 1 0 2 1 2 2 1 2 0 0 1 1 0 0 0 0 0 0 1 2 0 1 0 0 1 0 0 1 1 0 0 1 0 1 1 0 0 1 0 0 0 0 0 2 2 2 0 0 1 0 1 1 2 0 0 0 1 1 1 0 0 1 0 0 0 0 0 1 0 2 0 2 1 0 1 1 0 0 0 0 0 0 0 0 0 1 1 1 0 1 1 0 1 1 0 0 0 0 1 1 1 0 1 1 2 2 1 0 1 2 0 0 1 0 1 0 0 2 2 0 0 0 0 0 1 0 0 0 0 2 2 2 1 1 1 0 0 2 0 0 0 0 2 1 0 0 0 1 0 0 0 0 0 1 1 0 1 0 0 0 2 0 2 1 0 1 1 1 0 0 1 1 1 2 0 0 2 0 0 1 0 0 1 2 0 0 0 1 0 2 1 2 0 1 1 1 1 2 0 2 0 0 1 0 0 1 1 1 0 0 0 0 0 0 0 0 0 0 0 0 0 0 1 0 1 1 1 1 2 2 0 0 2 2 0 2 2 0 1 1 1 0 0 0 1 1 1 1 0 0 0 2 0 1 0 2 0 2 1 1 1 0 0 1 0 1 1 0 2 2 0 1 1 0 0 2 2 0 2 0 2 2 2 1 1 2 2 1 1 2 0 1 0 2 0 2 0 0 0 1 0 1 1 2 2 0 0 0 0 0 0 0 0 0 0 1 1 0 1 1 1 1 1 0 0 0 1 0 0 0 0 0 1 0 1 0 0 0 0 0 0 2 0 1 1 0 1 0 1 0 0 0 1 1 0 0 0 1 0 1 1 0 0 0 0 0 0 2 0 0 1 1 0 2 0 1 0 0 0 0 1 1 0 0 2 0 2 0 2 2 0 0 1 0 1 0 2 0 1 2 0 0 0 1 0 1 0 0 1 2 2 1 1 0 1 0 1 0 1 0 1 0 0 1 0 0 0 0 0 1 0 2 2 0 2 0 1 0 0 0 0 1 1 0 0 0 0 0 0 0 0 0 0 0 2 0 0 0 0 1 1 0 0 1 2 0 0 0
184 0 1 1 0 0 0 2 1 1 2 0 0 2 1 0 0 2 2 1 1 0 0 1 1 1 1 0 2 2 1 0 0 1 1 1 1 2 0 2 0 0 0 0 0 1 0 0 1 1 1 0 2 2 0 0 1 1 0 0 2 2 0 0 0 1 0 0 0 1 1 1 1 0 1 2 1 0 1 0 0 1 1 1 0 0 0 0 2 2 0 0 1 2 1 0 0 1 1 0 0 1 0 0 2 1 2 1 1 1 0 1 1 1 2 2 2 0 0 0 0 1 2 1 1 1 1 0 2 1 0 0 0 0 2 1 1 0 0 0 1 0 0 0 0 0 0 0 0 0 0 0 0 0 0 0 0 1 0 0 0 0 2 2 1 2 0 1 1 2 0 1 0 1 1 1 0 0 0 0 0 0 1 2 1 0 1 1 1 0 0 0 2 1 2 0 1 0 0 0 0 1 0 1 1 0 1 1 0 0 0 0 1 0 1 2 0 0 1 0 1 1 2 0 0 0 0 2 0 0 0 0 1 1 1 0 1 1 1 1 1 0 2 2 2 0 0 0 2 0 0 1 0 0 0 0 0 0 0 0 0 0 0 0 0 0 1 0 2 1 0 0 1 2 0 0 1 0 1 0 0 0 0 2 1 0 1 1 0 2 0 1 1 1 2 1 1 1 0 0 0 0 1 1 0 0 1 2 0 0 0 1 1 2 1 0 2 0 0 1 0 1 1 1 0 0 1 0 2 1 1 1 0 2 0 0 0 1 1 0 0 0 2 1 0 0 0 1 1 1 0 1 0 0 0 0 1 1 1 1 2 2 1 0 1 1 0 2 2 0 0 0 1 2 1 1 0 0 2 0 2 1 0 0 0 1 0 1 1 0 0 0 0 0 2 0 0 2 0 0 0 1 0 2 0 1 1 0 0 1 0 0 1 0 1 1 0 0 0 0 0 1 1 0 0 0 0 1 1 0 1 0 1 1 1 0 0 1 0 0 0 2 1 0 0 0 0 0 1 0 0 0 1 2 2 1 2 1 0 1 0 0 0 1 0 2 0 1 2 0 0 0 2 1 1 0 1 0 0 2 2 1 1 0 2 0 0 1 0 1 1 1 0 1 0 0 0 0 0 1 1 1 2 0 0 0 2 0 0 1 0 1 1 0 1 0 0 1 0 1 1 2 1 2 0 2 0 1 0 1 1 1 0 1 1 0 2 1 1 2 1 2 1 1 2 1 2 0 0 0 0 0 1 1 2 1 1 0 0 1 1 0 0 0 0 0 0 1 1 0 0 0 0 0 0 0 0 1 1 1 0 0 0 0 1 0 0 1 1 0 0 2 0 0 0 0 0 0 1 1 1 1 1 2 0 2 1 0 1 2 0 0 0 0 1 1 0 0 1 0 1 0 0 1 1 0 1 2 0 0 0 1 0 1 0 0 2 0 2 2 1 0 0 0 1 0 0 0 1 0 0 2 2 0 0 0 0 1 2 1 1 0 0 1 1 2 0 2 0 0 2 0 0 1 0 2 1 0 0 0 1 0 0 2 2 1 1 1 0 0 1 0 0 0 0 0 2 0 0 1 0 1 0 0 1 1 1 1 1 1 0 0 0 2 0 0 1 1 2 2 0 0 0 2 0 1 1 1 1 1 0 2 1 2 0 1 0 1 0 1 0 0 0 0 0 0 0 1 0 1 1 1 1 0 0 0 1 0 1 0 0 0 2 0 0 1 2 2 0 1 0 0 2 2 0 0 0 0 0 2 1 1 0 0 0 0 0 2 1 2 1 1 1 2 1 1 0 0 1 1 1 0 0 1 2 1 1 1 0 0 1 1 1 1 1 2 2 0 1 2 2 1 0 2 0 0 0 1 1 2 1 0 2 0 0 1 1 0 0 0 0 0 1 1 0 0 1 0 0 1 0 0 1 0 1 0 0 0 0 0 0 0 0 0 0 2 1 0 1 0 0 0 0 0 0 2 0 0 0 0 2 1 1 1 1 0 0 2 0 0 0 2 0 0 1 0 1 0 0 0 0 2 1 1 2 2 0 1 0 2 0 0 0 0 0 1 0 1 1 0 0 0 2 1 1 0 1 1 0 1 0 0 0 2 0 0 0 0 0 0 0 1 1 0 0 0 0 1 0 1 2 0 0 1 1 0 1 2 0 0 0 0 0 0 2 1 1 0 2 0 0 0 0 0 0 1 2 0 1 0 0 0 1 1 0 0 0 1 0 1 0 0 0 1 1 0 0 0 1 0 1 1
185 1 0 2 0 0 1 2 0 0 0 0 0 0 0 0 0 2 2 2 1 1 0 1 1 2 2 1 1 0 1 0 1 1 1 0 2 2 1 1 0 0 1 1 0 1 0 0 1 1 1 0 1 2 1 0 1 1 0 1 1 1 0 1 0 1 0 1 0 0 0 1 2 0 0 1 1 0 0 1 0 2 0 0 1 0 0 0 1 2 0 0 0 1 1 0 0 2 2 1 0 0 1 1 2 0 2 2 0 2 0 1 1 1 1 1 1 1 1 0 2 0 2 2 2 2 2 0 0 0 1 0 0 0 1 0 1 0 0 0 1 0 1 0 0 0 0 0 1 1 0 0 0 0 1 1 1 1 0 0 0 0 2 2 0 2 1 0 1 1 0 0 1 0 0 1 0 0 0 0 0 0 0 2 2 2 2 1 0 0 1 1 2 1 1 0 1 1 0 2 0 0 1 0 0 0 0 0 1 0 1 0 2 0 1 2 0 0 1 0 0 0 2 0 0 1 1 2 0 0 0 0 0 0 0 0 0 1 1 1 0 0 2 1 1 0 0 0 1 0 0 1 0 0 0 0 0 1 0 0 0 0 0 0 1 0 2 0 1 0 0 1 2 2 0 0 0 1 2 0 2 0 0 1 1 1 1 2 1 2 0 1 2 0 2 0 2 0 0 1 0 0 2 0 0 0 0 2 0 0 0 1 1 2 0 0 1 1 1 1 0 2 2 2 2 0 2 0 1 1 1 1 0 0 0 0 0 2 0 1 0 2 2 0 0 0 0 2 2 1 1 0 0 1 0 0 1 0 0 1 1 2 2 0 2 0 1 2 2 0 0 0 0 2 0 0 0 0 1 0 1 0 0 0 1 0 0 0 0 1 0 0 1 0 2 0 1 0 1 1 1 1 0 2 0 1 0 0 0 1 0 1 1 1 1 0 1 0 0 0 0 1 0 0 1 1 0 0 2 0 1 0 1 1 0 0 0 1 0 0 2 1 1 1 1 2 0 1 2 0 0 0 0 1 1 0 1 0 0 0 0 0 0 0 0 2 0 1 2 1 1 1 2 0 1 0 1 0 0 1 2 0 1 0 1 1 1 0 0 0 1 1 0 1 0 0 0 0 0 2 2 2 2 0 0 0 2 0 0 0 0 1 0 1 1 1 0 0 0 2 2 1 1 2 1 0 0 0 0 1 1 0 0 1 0 0 1 1 2 1 1 2 0 1 2 2 2 0 0 0 0 0 1 1 2 1 1 0 0 1 1 0 0 0 0 0 1 1 1 0 1 1 0 0 0 0 0 2 2 1 0 0 1 0 0 0 1 1 1 0 0 2 0 0 0 1 0 0 0 0 0 2 1 2 0 2 1 0 1 2 0 0 0 1 0 0 1 0 0 1 1 1 0 1 1 0 1 1 0 0 0 1 0 1 0 0 2 0 2 2 1 0 1 2 1 0 1 0 1 0 0 2 1 0 0 0 0 0 2 0 0 0 1 1 1 2 2 2 1 0 1 0 1 0 0 2 1 0 1 1 0 2 0 0 0 0 1 1 0 0 1 0 0 0 0 0 0 0 0 0 0 0 0 0 2 2 2 0 1 1 0 0 0 0 0 0 0 1 2 2 0 0 0 1 0 2 0 0 0 1 0 1 0 2 0 0 0 0 0 2 1 2 0 0 2 0 1 0 0 0 0 0 2 0 0 0 1 0 0 0 0 0 1 1 0 0 2 1 0 2 0 0 1 1 0 1 0 0 1 2 1 1 1 1 0 2 0 2 2 2 1 0 0 1 1 1 0 0 0 1 1 0 0 1 2 0 2 0 0 1 1 0 0 0 0 1 1 0 0 1 1 0 1 1 0 0 0 2 1 2 1 0 2 0 0 2 0 0 0 1 1 1 0 0 0 0 0 0 0 0 2 2 1 0 1 0 1 0 0 0 0 0 0 0 0 2 2 1 2 0 0 0 1 0 0 1 0 1 1 2 2 2 1 0 0 0 0 1 1 0 1 2 0 1 1 0 0 0 0 0 0 1 1 1 2 2 0 1 0 2 0 0 1 0 1 1 0 0 1 1 0 0 2 1 0 0 0 2 1 1 1 1 0 2 0 0 0 1 0 0 0 0 2 1 0 0 0 0 0 0 2 0 0 1 1 0 1 1 1 1 1 0 1 0 1 1 1 0 2 0 0 0 0 0 0 0 0 0 0 0 0 0 0 0 0 0 2 1 1 0 1 1 0 1 1 0 0 0 2 0 0 0
186 1 1 1 0 0 1 2 0 0 0 0 0 1 1 0 0 0 0 2 2 0 1 0 2 0 0 1 1 0 1 0 0 0 1 0 1 1 0 0 2 0 0 0 0 0 0 1 0 0 0 0 0 0 2 1 0 1 0 1 1 2 1 1 0 2 0 1 0 0 0 0 2 0 1 2 2 0 1 0 1 1 1 1 1 0 0 1 2 2 0 0 0 1 1 0 1 1 0 2 1 0 0 0 2 0 2 0 1 1 0 1 0 0 0 2 1 0 2 0 1 1 1 2 1 0 0 0 1 1 0 0 0 0 0 0 0 0 1 1 1 0 1 0 0 0 0 0 0 0 1 1 0 1 1 1 0 0 0 0 1 1 2 2 2 2 0 1 0 1 1 1 0 2 2 0 0 2 1 2 2 2 0 2 1 1 1 2 0 0 0 1 2 2 2 0 1 0 0 1 0 1 1 1 1 0 1 0 1 0 0 0 2 0 2 2 0 1 1 2 0 0 2 0 0 1 1 1 0 0 0 0 0 0 0 0 1 1 1 1 0 0 2 2 1 0 0 0 1 0 0 0 1 1 1 0 0 0 0 0 0 0 0 1 1 0 1 0 2 1 1 0 1 2 0 0 1 0 1 0 0 1 1 2 1 0 2 1 1 2 0 2 1 0 2 0 2 2 0 2 0 1 2 0 0 0 1 2 1 0 1 2 1 0 2 0 2 0 1 1 0 2 1 0 1 0 0 0 0 2 2 1 0 1 0 0 0 1 1 1 1 1 2 0 1 0 0 0 0 1 1 0 0 1 0 0 1 0 1 1 2 2 1 0 1 1 0 2 2 0 1 1 1 2 1 0 0 1 0 0 2 0 1 1 0 0 0 1 1 0 0 0 1 1 2 0 1 1 0 0 0 0 0 2 0 1 1 0 1 0 0 1 0 0 0 0 2 0 1 0 1 1 0 0 0 0 0 1 2 0 1 0 0 2 0 0 0 0 1 1 2 1 1 0 1 1 0 1 1 1 1 0 0 1 1 0 1 0 1 0 0 0 0 1 0 1 0 1 2 0 1 1 2 0 0 0 0 0 0 1 1 0 1 0 1 0 1 2 2 0 2 0 1 2 0 0 1 1 1 2 1 1 1 1 0 0 2 0 0 0 0 1 0 0 1 0 0 1 0 1 1 2 0 1 1 0 1 1 0 2 0 1 0 1 0 1 2 1 1 1 1 2 0 1 2 2 0 1 1 0 1 1 0 1 1 1 1 0 1 0 0 0 0 2 2 0 0 0 0 0 0 0 1 0 1 0 1 2 1 2 0 0 0 0 0 0 0 2 2 0 0 2 0 0 0 0 2 0 0 0 0 2 0 1 0 2 0 0 1 1 0 0 0 1 1 0 1 0 0 1 0 1 0 0 0 0 2 2 0 0 0 2 0 2 0 1 2 1 2 1 2 0 1 1 1 0 1 0 1 0 1 1 1 0 0 0 0 1 2 0 0 0 1 0 2 2 0 2 0 1 1 0 0 1 0 1 1 2 0 0 2 0 1 1 1 2 0 2 0 0 2 0 1 0 2 0 2 1 0 2 1 0 0 0 1 2 1 2 0 0 0 0 0 2 0 1 1 1 1 1 0 1 0 2 0 0 0 1 1 1 1 1 0 2 0 0 1 0 0 1 1 1 0 0 1 0 0 0 0 0 0 0 0 0 0 1 1 0 0 0 0 0 2 2 0 0 2 1 0 2 1 1 2 0 0 0 0 0 1 1 1 1 0 0 0 2 0 2 1 2 1 1 1 1 1 0 1 0 0 1 0 0 0 1 2 0 1 0 1 0 1 0 2 0 2 2 2 0 1 2 2 1 0 2 1 0 0 1 1 2 1 0 2 0 0 0 2 0 0 0 0 0 0 1 0 0 1 0 0 0 2 2 0 0 2 0 0 0 0 0 0 0 0 0 0 0 1 2 2 0 0 1 1 0 0 2 0 1 1 1 2 2 1 1 1 0 0 2 0 0 0 0 1 0 2 0 2 0 0 0 0 2 2 2 2 1 0 1 1 1 0 0 0 0 0 2 0 2 2 0 0 0 2 2 0 0 1 1 0 0 0 0 0 1 1 0 0 1 0 0 0 1 2 1 1 0 1 0 0 1 1 0 1 0 1 0 0 0 0 0 0 0 2 0 1 1 1 0 1 1 0 0 0 0 0 2 2 0 1 0 0 0 0 0 0 0 0 0 0 1 0 0 0 2 0 0 0 0 2 0 2 2
187 1 0 2 0 0 0 2 1 0 1 0 2 2 2 0 0 0 0 0 0 1 0 0 2 0 0 1 2 1 1 1 1 2 1 0 2 1 2 0 1 1 0 0 0 1 1 0 0 0 0 0 1 1 0 0 1 0 1 0 0 2 0 2 0 2 0 1 0 0 0 1 2 0 1 2 2 0 2 0 2 2 1 1 1 1 1 0 1 1 0 0 1 1 1 0 0 1 1 1 0 0 0 0 2 1 2 1 1 1 1 2 0 2 0 0 2 0 0 0 2 0 2 2 2 2 2 1 1 1 0 0 1 0 1 0 1 0 0 0 0 0 0 1 0 0 1 0 1 1 1 1 0 0 1 0 0 1 0 1 1 0 1 2 2 2 1 1 0 2 0 0 1 2 1 1 1 1 1 1 1 1 1 2 1 0 1 1 0 1 1 1 1 1 1 0 1 0 0 0 0 1 1 2 2 0 1 0 1 0 0 0 1 0 1 2 1 0 2 0 2 2 1 0 0 1 1 2 0 0 0 0 0 0 0 0 1 2 2 2 0 0 2 2 2 0 0 0 1 1 1 0 0 0 0 0 0 0 0 0 0 0 0 0 0 0 1 1 1 1 0 0 0 1 0 0 0 2 2 0 2 0 0 1 1 0 2 1 0 2 0 0 1 0 1 0 2 2 0 2 0 0 2 0 1 0 0 1 1 0 0 0 2 2 2 1 2 0 0 1 0 1 0 0 2 0 1 0 1 1 2 1 2 2 0 0 1 2 1 1 1 1 2 0 0 0 0 0 0 1 1 0 2 0 1 0 1 2 1 0 1 2 2 0 0 0 0 1 1 0 1 1 0 2 1 0 0 0 1 0 2 0 0 1 2 0 0 0 0 0 0 1 1 0 1 1 1 1 0 1 1 1 0 2 0 0 1 1 0 0 0 0 1 0 1 0 0 1 0 0 0 2 1 0 2 2 2 0 0 0 0 0 0 2 0 0 0 0 0 0 2 0 1 0 2 2 0 1 2 0 0 0 2 2 2 2 2 0 2 0 0 0 0 0 0 2 1 1 2 1 1 2 1 1 1 0 2 0 0 0 0 2 1 0 1 0 1 0 0 0 1 1 1 1 0 0 0 1 1 2 1 0 1 1 0 0 1 0 0 1 0 0 1 0 2 0 0 0 1 0 0 2 1 1 0 0 1 0 1 1 1 0 0 0 1 0 1 0 1 1 0 1 0 1 2 1 1 1 1 0 0 1 0 0 2 2 2 0 0 1 1 0 0 1 1 0 0 0 0 0 0 1 1 0 0 0 1 1 1 2 0 0 0 0 1 0 0 1 1 1 0 2 0 0 0 0 0 0 0 0 0 2 2 1 0 1 2 0 1 1 1 0 0 1 0 1 0 0 1 0 1 0 0 0 0 0 2 0 0 0 0 0 0 1 0 0 2 0 2 1 2 0 0 0 2 0 0 0 1 0 0 2 1 2 0 0 1 1 1 0 0 0 2 2 2 2 1 2 1 1 1 1 1 0 1 2 0 1 0 0 1 2 0 1 1 1 2 1 0 0 2 1 1 1 0 0 2 1 0 2 0 2 0 0 1 2 1 2 0 0 0 0 0 2 0 1 1 1 0 0 0 0 0 2 0 0 0 2 1 1 0 1 1 2 0 1 0 0 0 1 0 2 1 1 1 0 0 1 0 0 0 0 0 0 0 0 1 0 1 0 0 0 2 1 0 0 2 2 0 2 1 0 2 0 0 0 0 0 1 2 2 0 0 0 0 2 0 2 2 2 0 0 1 2 2 1 1 1 1 1 0 0 1 1 1 0 2 1 1 0 1 0 1 1 0 1 1 0 2 2 2 2 1 2 0 0 0 1 1 2 1 0 2 0 0 1 1 0 0 0 0 0 1 1 1 1 1 0 1 0 2 2 1 0 1 0 0 1 1 1 0 0 0 0 0 0 0 1 1 0 0 0 0 1 0 2 0 0 1 1 2 2 2 0 0 0 2 1 0 0 0 1 1 0 2 0 2 0 0 0 0 2 0 0 2 2 0 0 0 2 0 0 0 0 1 2 0 0 1 1 0 1 2 1 2 0 0 2 0 1 0 0 1 2 0 0 0 1 0 0 0 2 2 1 0 0 1 1 1 0 2 0 1 0 0 2 2 2 0 0 0 0 0 0 1 1 2 0 2 0 1 1 0 0 0 2 2 0 0 0 0 0 1 1 0 0 1 0 0 0 1 0 1 1 1 0 0 0 0 0 2 1
188 1 0 2 0 0 1 1 0 1 1 1 2 2 1 0 0 2 0 1 1 0 0 1 1 0 0 1 1 1 2 1 1 2 0 0 0 1 0 2 0 0 0 0 0 1 0 1 1 0 0 0 0 0 2 0 0 0 0 1 0 1 0 0 0 1 0 0 0 0 0 0 1 0 1 2 2 0 1 0 1 1 0 0 1 0 0 0 1 2 1 0 1 1 1 0 0 2 0 2 1 0 1 0 2 1 2 1 1 1 1 2 0 2 0 0 2 0 1 0 1 1 1 1 0 0 0 0 1 1 0 0 0 0 0 0 0 0 2 0 0 0 0 0 0 0 1 1 1 1 1 1 0 0 0 0 0 1 0 0 1 1 2 2 1 2 0 2 0 2 0 2 0 2 1 1 0 1 1 1 1 1 0 1 1 1 1 1 1 0 0 0 1 1 1 1 1 1 0 1 0 0 0 0 0 0 2 0 0 0 1 0 2 1 0 2 0 0 2 1 0 0 2 0 0 2 2 2 0 0 0 0 0 0 0 0 0 2 2 2 0 0 1 2 2 0 0 0 1 1 1 1 0 0 0 0 0 0 1 1 1 1 0 0 0 0 0 1 2 2 1 1 1 2 1 0 0 2 2 0 1 0 1 1 1 1 1 2 0 2 0 0 0 1 2 1 2 0 0 0 0 0 1 1 0 0 0 2 2 0 0 2 2 1 1 0 2 0 0 1 0 1 1 0 1 0 0 0 1 0 1 1 0 0 0 0 0 2 0 2 0 1 2 0 0 0 0 1 1 0 0 1 1 0 1 0 0 2 0 2 2 1 1 0 1 0 0 2 2 0 1 1 0 2 0 0 0 0 1 0 0 1 0 1 0 0 0 0 0 1 0 0 1 0 2 0 2 0 0 0 0 0 0 2 1 0 1 1 0 0 0 1 0 0 1 0 1 1 0 1 0 1 0 0 2 2 1 1 1 0 1 0 2 0 2 0 0 0 0 0 1 1 1 0 2 2 0 1 2 0 0 0 0 1 1 0 1 1 1 0 1 0 0 1 0 0 0 2 2 2 2 2 1 1 1 0 2 0 0 0 0 2 1 1 2 1 0 1 1 0 1 1 0 2 1 0 0 0 1 2 1 1 1 1 0 0 1 0 0 2 0 0 0 0 2 0 0 1 0 1 1 2 0 1 0 1 1 0 1 1 1 1 0 0 0 1 2 1 1 1 0 1 0 2 2 1 1 1 1 0 1 1 1 2 0 0 0 1 1 0 0 1 0 0 0 0 1 0 0 0 0 0 1 0 0 0 1 1 1 2 0 0 0 0 0 0 1 1 1 1 1 0 0 0 0 0 1 2 2 2 2 0 1 1 0 1 1 0 1 0 1 1 0 0 0 0 0 0 0 0 1 0 0 1 1 0 1 2 0 0 0 1 2 1 0 1 2 0 2 1 1 1 1 1 1 0 2 0 2 0 0 1 1 0 0 0 0 0 1 0 0 0 1 0 0 1 0 2 1 1 0 1 0 1 0 2 0 0 1 2 0 1 0 2 2 1 2 0 0 1 1 1 0 2 1 0 2 1 0 2 1 1 0 0 0 1 1 2 0 0 1 1 0 2 0 0 0 1 1 1 0 0 0 0 1 2 0 0 0 0 0 0 1 2 0 1 0 1 0 2 1 1 1 1 1 0 0 0 0 1 0 1 1 0 0 2 0 0 0 0 0 0 2 1 0 1 1 2 0 1 1 0 2 0 2 1 0 0 1 1 1 1 0 0 0 2 0 1 1 2 1 1 1 2 1 1 0 0 0 0 0 0 2 2 0 0 0 0 0 1 1 0 2 0 2 2 2 1 1 1 1 1 1 2 0 0 0 1 0 2 1 1 2 1 0 1 0 0 0 0 1 1 0 0 0 0 0 0 0 0 2 2 0 0 2 0 1 0 1 0 0 0 0 0 1 1 0 0 1 0 0 0 1 0 0 1 0 0 1 1 0 0 2 1 1 1 1 2 0 1 1 2 1 0 2 0 2 0 0 0 0 2 0 0 1 1 0 1 0 1 0 0 0 0 0 2 0 1 2 0 0 0 1 1 1 0 0 2 1 0 0 0 1 1 1 1 1 1 1 1 0 0 2 1 1 0 1 0 1 0 2 1 0 1 0 0 1 1 0 1 1 0 2 0 1 1 2 0 0 0 0 0 0 0 0 1 1 0 1 0 0 0 0 0 0 1 1 1 0 1 0 0 1 1 1 0 0 0 0 0 1 1
189 1 2 2 0 0 1 2 0 0 0 0 0 1 0 1 1 1 1 1 1 0 1 1 1 1 1 2 2 0 2 0 1 1 1 0 2 2 0 1 1 0 1 1 0 1 1 0 0 0 0 0 0 0 0 0 0 0 0 1 1 2 0 1 1 0 1 0 0 1 1 0 2 0 2 2 2 0 1 0 0 1 0 0 1 0 0 0 2 2 0 0 0 1 1 1 0 1 0 2 0 0 1 0 2 0 2 2 1 1 0 2 1 1 1 1 1 0 2 0 0 0 0 2 0 0 0 0 2 2 0 0 0 0 0 0 1 0 0 2 0 0 0 0 0 0 0 0 1 1 0 0 0 1 0 0 0 1 0 1 1 0 1 1 0 2 0 0 1 1 1 1 1 2 1 0 0 0 0 0 0 0 2 2 2 0 1 1 1 0 0 0 2 0 1 1 2 0 0 0 0 0 1 1 1 0 1 0 0 1 0 1 1 0 2 2 1 1 0 0 1 1 2 0 0 2 2 0 0 0 0 0 0 0 0 0 0 2 2 1 0 0 1 2 2 0 0 1 1 1 0 2 0 0 0 0 0 0 0 1 0 0 0 1 1 0 0 0 2 1 0 0 1 2 0 0 0 0 1 0 0 0 0 1 1 1 1 2 0 2 0 0 0 0 2 2 2 1 0 2 0 0 2 0 2 0 1 2 2 0 0 2 1 2 0 1 1 0 0 1 0 2 1 0 2 0 0 0 0 0 1 0 0 1 0 0 0 1 1 2 1 1 2 0 1 0 1 0 2 1 0 0 0 0 0 1 0 0 1 1 2 2 1 0 1 0 0 2 2 0 1 1 1 1 0 1 0 1 0 0 0 2 1 1 0 0 0 0 0 0 0 0 0 0 2 0 0 0 1 1 1 1 0 1 0 0 0 1 0 0 0 0 1 0 1 1 0 1 1 0 0 1 0 1 0 0 0 1 2 0 0 1 0 1 1 1 0 0 0 1 0 0 1 1 0 1 0 0 1 0 0 0 1 2 1 1 1 1 0 2 1 0 0 0 2 2 0 1 2 1 1 1 2 1 1 0 1 0 0 1 1 1 0 0 2 0 0 1 0 1 0 0 1 1 0 0 0 1 1 2 1 1 1 1 0 0 2 0 1 0 1 2 0 0 0 1 1 1 0 1 1 2 0 2 0 0 0 0 1 2 0 0 0 0 2 1 2 2 1 1 1 1 0 2 2 2 0 2 2 0 0 0 0 2 0 0 0 0 1 0 0 0 0 2 2 0 0 0 0 0 1 0 1 0 1 0 1 2 2 2 0 0 1 0 0 0 1 1 1 0 0 1 0 0 0 0 0 1 1 1 1 1 0 1 0 2 0 0 1 1 0 0 1 1 1 1 1 0 0 0 1 0 0 0 0 1 1 1 0 0 1 0 1 2 0 1 2 2 2 2 1 0 1 2 0 0 1 0 2 0 2 2 1 0 0 0 0 1 0 0 0 0 2 2 2 2 1 2 1 0 1 1 1 0 0 2 0 0 0 1 0 0 1 2 2 1 2 0 2 0 2 0 0 1 0 0 1 0 0 2 1 1 0 0 1 2 2 2 0 0 1 0 0 2 1 0 1 2 1 1 0 0 0 1 0 2 0 0 0 0 0 0 0 2 0 0 0 2 1 2 0 0 0 0 1 0 1 0 0 1 1 1 1 0 0 0 1 0 0 1 1 2 2 1 0 0 2 1 0 2 1 0 2 0 0 0 0 0 0 0 2 2 0 1 0 1 0 2 1 2 1 1 2 2 1 0 1 1 1 1 0 0 0 1 2 0 1 0 0 2 2 0 1 0 1 1 1 1 0 0 0 0 1 2 0 0 0 1 0 1 0 0 1 1 0 2 0 0 0 0 0 0 0 0 0 0 0 0 0 0 1 1 1 0 1 0 0 0 0 1 1 0 0 0 0 0 0 0 0 0 1 1 0 0 0 2 0 1 0 0 1 1 2 0 0 0 0 2 0 1 0 1 1 0 1 0 1 0 0 0 0 2 0 0 2 1 0 2 0 2 0 0 0 0 0 2 0 2 2 0 0 0 2 2 1 0 1 1 0 0 0 0 0 2 0 0 0 1 0 0 0 2 1 2 2 0 0 1 0 1 2 0 0 1 1 0 2 1 0 0 0 1 1 0 1 0 0 0 1 0 1 0 0 0 0 1 1 0 1 1 0 0 1 1 0 1 2 0 1 0 0 0 0 2 0 0 0 0 0 0 2 2
190 1 1 1 1 1 1 1 2 0 2 0 0 1 1 0 0 2 2 2 2 0 0 0 2 0 0 1 1 1 2 0 1 0 1 0 2 1 0 0 2 0 1 0 0 1 1 0 0 0 0 0 0 0 2 0 0 0 0 1 0 2 0 2 1 1 1 0 0 1 1 1 1 1 1 2 2 0 0 0 0 0 1 1 1 0 0 0 1 1 0 0 0 2 1 0 0 0 0 0 0 0 0 0 2 1 2 1 1 1 1 2 1 1 0 0 0 0 0 0 2 0 2 1 1 1 1 0 0 0 2 1 0 0 0 0 0 0 1 0 1 0 0 0 0 0 0 0 0 0 0 0 1 0 1 0 0 1 0 0 1 0 1 2 1 2 1 0 1 1 0 0 1 2 2 1 0 0 0 0 0 2 1 2 2 1 1 1 0 0 0 1 2 2 2 0 2 0 0 0 0 1 0 2 2 1 1 0 0 0 0 0 1 0 1 2 0 1 1 0 1 1 1 1 1 1 1 2 1 1 0 0 0 0 0 0 0 1 2 1 0 0 2 0 0 0 0 0 2 0 0 0 0 0 0 1 2 0 0 0 0 0 0 0 1 0 0 0 2 1 0 0 1 2 1 1 0 0 1 0 0 0 0 1 2 2 0 2 0 2 0 0 1 1 2 1 2 0 0 1 0 0 2 0 2 0 1 2 1 0 0 0 2 1 1 0 2 1 0 1 0 2 2 0 1 0 1 0 1 1 1 1 0 0 0 0 0 2 0 0 0 0 2 0 0 0 0 0 1 1 0 0 0 0 0 0 0 1 0 0 0 0 0 1 0 0 0 1 1 0 0 0 0 2 0 0 0 1 0 0 1 1 1 1 1 0 0 0 0 0 0 1 0 0 2 0 0 1 1 0 0 0 0 2 0 1 0 1 0 0 1 1 0 0 1 0 1 0 2 0 0 0 0 1 1 1 1 1 0 0 0 0 0 2 1 1 0 2 0 0 1 1 2 1 1 2 0 0 0 0 0 1 2 2 2 2 2 2 1 1 1 0 0 0 0 2 0 0 2 0 0 0 2 0 1 1 0 0 0 0 0 2 0 0 2 1 0 2 1 0 1 0 1 2 1 0 0 0 1 2 1 1 2 0 0 0 2 0 0 1 0 0 1 0 2 0 0 0 1 0 0 2 0 2 0 1 1 2 0 2 0 2 0 1 1 0 2 0 1 1 0 1 0 0 2 0 2 1 1 0 1 1 1 2 1 0 0 1 1 1 1 0 1 0 0 0 1 1 1 1 0 1 1 0 0 0 1 1 1 2 0 0 0 0 0 1 1 1 0 0 0 1 1 0 0 0 0 1 1 0 0 2 1 1 0 1 1 0 2 1 0 0 0 0 1 1 0 0 0 0 1 0 0 0 0 0 1 0 0 0 1 0 0 2 0 1 2 1 2 2 2 0 1 1 0 0 1 0 0 0 0 2 1 1 0 0 0 0 1 0 0 0 1 0 1 1 0 2 0 1 1 0 0 1 1 2 0 1 1 2 1 0 1 2 1 1 1 1 0 0 1 0 0 0 0 0 1 0 0 2 0 2 0 0 2 2 2 2 0 0 1 0 0 0 1 1 0 0 1 1 0 0 1 2 0 1 1 1 1 1 0 0 0 2 0 0 0 0 0 0 0 0 0 0 1 0 1 0 0 0 0 0 0 0 0 0 0 1 1 1 1 0 2 0 0 1 1 2 0 1 1 0 2 0 0 1 0 0 2 0 1 1 0 0 0 2 0 2 1 2 0 1 1 2 2 1 1 0 0 1 1 0 1 2 1 0 0 0 1 0 2 1 1 1 0 1 1 1 2 2 1 2 1 2 1 0 0 2 0 2 1 1 2 0 0 2 0 0 1 0 0 0 0 0 0 0 0 0 0 1 1 1 0 0 2 0 0 0 0 0 0 0 0 0 0 1 0 0 1 0 0 0 1 0 0 1 0 0 1 1 2 2 2 0 0 0 0 2 1 0 1 2 1 1 2 1 2 0 1 0 0 0 2 2 2 2 0 1 0 2 0 0 1 0 1 1 0 0 2 1 0 1 1 0 2 0 1 0 1 0 0 1 0 1 0 0 1 1 0 0 1 0 1 1 1 1 0 0 1 0 2 1 1 0 2 0 1 1 0 0 0 0 1 0 2 0 0 0 2 0 1 0 0 0 0 0 0 0 0 0 0 0 0 1 1 1 0 0 0 0 1 0 0 0 0 0 0 0 0 0 1 0
191 1 1 2 0 0 0 2 0 2 2 0 0 2 2 0 0 1 1 1 1 0 1 0 2 0 0 1 2 1 1 0 2 1 1 0 2 1 2 0 1 1 0 0 1 1 1 0 0 0 0 0 0 0 2 1 0 1 0 1 1 2 0 1 0 1 1 0 0 0 0 1 2 0 0 1 1 0 2 0 1 2 0 0 1 0 0 1 2 2 0 0 2 2 0 1 0 1 0 1 0 0 0 0 2 0 2 2 0 2 2 2 0 2 0 0 2 0 1 0 1 0 2 1 1 1 1 0 1 1 1 1 0 0 1 1 1 0 0 1 0 0 0 0 0 0 0 0 0 0 0 1 0 2 1 0 0 2 1 1 1 0 2 2 1 2 0 1 0 0 0 0 0 2 1 0 0 1 0 1 0 1 0 2 1 1 1 1 1 0 0 0 0 0 1 0 1 0 0 0 0 1 0 2 1 1 1 0 1 0 1 0 1 0 1 2 0 1 1 0 1 1 2 0 2 2 0 0 0 0 1 1 0 1 1 1 0 2 2 1 0 1 1 2 2 0 0 0 2 0 0 0 0 0 0 0 1 1 1 1 1 1 0 1 1 0 1 0 1 0 0 1 0 2 0 0 0 0 1 0 0 1 0 1 1 1 1 1 1 2 0 1 1 0 2 0 2 0 0 1 0 0 2 0 1 0 0 1 1 0 0 1 2 2 2 0 1 0 1 1 0 2 2 1 2 0 1 0 1 0 1 0 0 1 0 0 0 1 1 0 1 1 2 1 1 0 2 0 1 0 0 1 0 0 0 1 0 1 0 1 1 1 1 1 1 1 0 2 2 0 0 0 0 2 0 0 0 1 0 0 0 0 0 1 0 0 0 0 0 0 0 1 2 0 2 0 0 1 1 1 1 1 0 1 0 0 0 2 0 0 1 0 0 1 0 0 1 1 0 0 0 1 0 0 2 2 1 0 0 0 0 0 2 0 2 0 0 0 0 0 1 0 2 2 0 1 0 0 1 0 0 1 1 2 1 1 1 2 1 2 2 0 0 0 0 2 0 1 1 0 0 0 2 1 2 2 0 1 1 1 1 1 1 0 2 0 0 2 1 0 1 0 1 1 1 0 0 1 1 2 1 1 2 0 1 1 2 0 1 0 1 1 1 0 2 0 0 0 0 1 2 1 0 1 0 1 1 0 0 0 1 0 0 0 0 1 2 0 0 0 1 1 0 1 2 0 2 1 1 0 1 1 0 2 0 1 0 1 0 1 1 0 0 1 1 0 0 1 1 1 0 1 1 0 1 0 1 2 2 1 1 0 0 0 0 1 1 1 1 0 0 1 2 0 0 0 0 0 1 1 0 1 1 1 1 2 0 0 2 2 1 1 0 0 0 0 0 0 0 1 0 1 0 0 0 1 1 1 0 0 0 0 0 0 0 1 1 0 2 1 1 1 0 1 1 0 0 0 0 1 0 1 1 1 1 0 0 0 2 0 0 0 0 1 1 2 0 2 1 0 1 0 1 0 1 2 0 0 1 1 1 1 1 1 1 2 0 1 0 0 1 1 0 1 0 0 2 0 0 1 0 2 0 0 0 1 2 2 0 0 1 0 0 1 0 0 1 1 1 1 0 1 0 2 0 1 0 2 2 2 2 2 0 2 0 0 0 0 0 2 1 2 0 0 1 1 0 1 0 1 0 0 0 0 0 0 0 0 0 1 0 1 2 1 0 1 2 2 0 2 1 1 2 1 1 0 0 0 1 1 1 1 0 0 0 1 0 1 0 2 0 2 2 2 2 0 0 0 0 0 0 0 0 2 1 0 0 0 0 0 2 2 0 1 0 1 1 0 1 1 1 2 0 1 0 0 0 1 0 1 0 0 2 0 0 1 0 0 1 0 0 1 1 1 0 0 1 0 0 0 2 2 2 0 1 0 1 0 0 0 0 0 0 0 0 0 1 2 2 0 0 0 0 0 0 1 0 0 1 2 2 2 1 0 0 0 1 1 0 0 0 0 0 0 2 0 2 0 1 2 1 0 1 1 2 1 1 2 0 1 0 0 1 0 1 1 1 1 2 0 0 0 1 0 0 0 1 1 1 0 0 0 0 0 1 0 0 2 0 0 0 1 0 2 1 0 0 0 1 0 2 0 0 2 0 0 2 2 0 0 0 0 1 0 1 1 1 0 1 0 0 0 0 0 0 1 1 0 0 0 0 0 0 0 1 1 1 1 1 0 0 0 1 1 1 0 1 0 1 0 2 2
192 0 1 2 0 0 1 2 1 1 2 0 1 1 0 0 0 0 0 0 0 1 1 0 2 0 0 2 2 1 2 1 0 1 2 0 2 1 0 2 0 0 0 0 0 0 0 0 0 0 0 0 1 1 1 0 0 1 0 1 1 1 0 2 0 2 0 0 0 0 0 0 1 0 0 1 1 0 0 0 0 1 1 1 1 0 0 0 2 2 0 0 1 1 0 0 0 2 0 2 2 0 1 0 2 0 2 2 0 2 0 1 1 1 1 1 1 1 1 0 1 1 1 1 0 0 0 1 2 1 1 0 0 0 0 0 0 0 0 2 1 0 1 1 0 1 0 0 1 1 1 2 0 0 0 1 1 1 0 0 2 2 1 1 0 1 0 1 1 2 0 1 1 1 0 2 1 1 0 1 0 1 0 2 1 1 0 2 0 0 0 1 0 0 0 0 2 1 0 0 0 1 0 1 1 0 1 1 2 0 0 0 1 0 0 2 1 1 2 1 0 0 2 0 1 0 0 0 0 0 0 0 0 0 0 0 0 1 1 0 1 1 2 1 1 0 0 0 2 0 0 0 0 0 0 0 0 1 1 0 0 0 0 0 0 0 1 1 2 2 0 1 0 1 0 0 0 0 1 0 0 0 1 1 2 0 2 2 0 2 0 1 1 0 2 1 2 0 0 1 1 0 2 0 1 1 0 2 1 0 0 0 2 2 2 1 2 0 0 0 1 1 2 1 0 0 2 0 2 0 2 2 0 1 0 0 0 2 0 1 0 0 2 0 0 0 1 0 0 1 0 0 1 0 1 0 0 2 1 0 1 2 2 0 0 1 0 2 1 0 1 1 2 0 0 1 0 0 1 0 0 2 0 0 0 0 0 0 0 0 0 0 1 0 1 1 0 1 0 1 0 1 0 1 1 0 0 0 0 0 0 0 0 0 1 0 1 0 1 1 0 0 0 1 1 0 0 0 1 1 0 0 0 1 1 1 0 0 0 0 1 1 1 2 0 2 0 0 0 0 0 0 1 2 2 1 2 1 0 1 2 0 1 1 0 1 0 1 2 1 1 1 2 0 2 0 2 0 0 0 1 0 1 0 1 1 1 2 0 0 0 0 2 2 0 0 0 0 0 2 2 1 1 1 0 0 2 1 0 0 0 0 0 1 0 2 0 1 1 2 2 2 0 2 0 1 0 0 1 1 1 0 0 0 0 0 1 0 1 1 2 2 0 1 1 0 0 2 2 0 0 0 0 1 2 1 1 0 0 0 0 0 0 0 0 0 2 2 2 1 0 0 1 0 0 0 1 1 1 1 0 0 0 0 1 1 1 1 0 0 0 1 0 0 0 0 2 1 1 1 1 1 0 1 1 2 0 0 1 1 0 0 0 0 0 0 0 0 0 0 2 0 0 1 1 0 1 1 0 0 1 0 0 0 1 1 1 2 2 2 1 0 0 1 0 0 2 0 2 1 0 1 0 2 1 1 0 0 1 0 0 0 0 1 1 1 1 2 0 0 1 0 0 1 1 2 0 1 1 1 1 0 0 0 2 2 0 1 1 0 2 1 0 0 0 0 2 0 0 1 0 1 0 0 1 2 1 2 0 0 1 0 0 2 0 1 0 1 1 1 0 0 1 2 0 1 0 1 0 0 0 1 0 1 0 2 2 1 0 1 0 0 0 0 1 0 0 1 0 0 0 0 1 0 0 0 0 0 1 0 0 0 2 2 0 1 2 0 0 1 1 0 2 0 1 1 1 0 0 2 1 1 0 0 0 2 0 2 1 2 0 1 1 1 1 0 0 1 0 1 1 0 1 2 1 0 2 0 1 0 1 0 1 1 0 1 1 0 1 2 2 1 1 2 0 0 0 2 0 2 0 0 1 1 0 2 0 0 2 0 1 1 0 0 0 0 0 0 0 0 1 1 0 0 2 0 1 0 0 0 0 0 0 0 0 0 1 2 1 0 0 0 0 1 0 2 0 0 0 0 0 0 2 0 0 0 0 2 0 1 0 1 1 0 2 0 2 0 1 0 0 1 2 2 2 1 2 1 1 0 1 0 1 0 1 1 0 1 0 0 0 0 2 1 1 0 1 1 1 0 0 0 0 2 0 0 0 1 0 0 0 0 1 1 1 1 1 1 0 0 2 0 1 0 1 0 1 2 0 1 0 0 2 0 2 0 0 0 1 0 0 0 0 0 0 0 0 1 2 0 0 1 1 1 0 0 1 1 0 0 1 1 1 2 1 0 0 0 1 0 2 1
193 0 1 2 0 0 0 1 0 1 1 1 0 0 0 0 0 1 0 2 2 0 0 0 2 1 1 1 2 0 2 1 2 1 1 0 1 2 0 2 1 1 0 0 0 0 0 0 0 0 0 0 1 1 1 1 0 0 1 0 0 0 0 0 0 1 0 1 0 0 0 2 2 1 2 2 1 0 1 1 0 1 0 0 2 0 0 0 0 2 0 0 0 1 1 0 0 1 0 2 2 0 0 0 2 0 2 0 2 0 0 1 0 2 0 0 2 0 2 1 0 1 1 2 1 0 0 0 2 1 0 0 0 0 0 0 0 0 0 2 1 0 0 0 0 0 0 0 1 0 0 0 0 1 0 1 0 0 0 0 0 0 1 2 1 2 0 1 0 1 0 1 1 1 1 1 0 1 1 1 1 1 0 1 1 1 1 1 1 0 0 0 2 1 2 0 2 1 0 0 0 0 0 2 1 1 1 0 1 0 2 0 0 0 1 2 0 1 0 0 0 1 2 0 0 0 0 1 1 0 1 1 0 0 0 0 0 1 2 1 0 0 2 2 2 0 0 0 1 1 1 0 1 0 0 0 1 0 0 1 0 0 0 1 0 0 1 0 2 1 0 0 1 2 0 0 2 0 1 0 0 1 0 0 0 1 1 1 0 1 1 0 1 0 2 1 0 0 0 1 0 0 2 0 1 0 0 2 2 0 0 2 2 2 1 1 1 1 2 0 0 2 2 1 0 0 0 0 2 0 2 2 0 0 0 0 0 0 2 0 0 1 2 0 0 0 0 0 0 2 1 0 0 0 0 0 0 1 0 1 1 1 2 0 2 1 0 2 2 0 0 0 1 2 1 0 0 0 0 0 1 1 0 0 0 0 0 0 0 0 0 0 0 0 2 0 1 2 0 0 0 0 0 2 0 0 0 1 1 0 1 1 1 0 0 0 1 0 1 0 0 1 0 1 2 2 2 0 1 0 0 0 0 1 1 1 0 1 1 1 2 1 2 0 1 1 0 0 1 0 0 0 0 2 1 0 1 1 0 0 1 0 0 1 0 1 0 1 2 1 1 1 1 1 1 0 1 1 0 1 0 1 0 0 2 1 0 1 1 0 1 0 0 1 0 0 0 0 1 2 1 1 0 2 0 0 1 0 0 1 0 0 0 0 2 0 0 0 1 0 1 2 2 1 1 2 0 0 0 1 1 0 0 1 0 0 1 1 0 1 2 2 0 1 2 2 2 0 0 0 0 0 0 0 2 2 2 1 0 1 0 0 0 0 0 0 2 0 0 0 1 1 2 0 1 0 2 2 2 1 0 0 0 0 0 0 0 2 0 0 0 1 0 0 1 0 1 0 0 1 0 1 1 2 0 2 1 0 2 2 0 0 1 1 1 1 2 0 0 0 2 0 0 0 0 0 1 0 0 0 0 0 0 1 0 1 1 0 2 2 2 0 0 0 2 0 1 0 2 0 0 2 2 0 0 0 0 0 2 0 0 0 1 1 1 1 0 1 0 2 0 0 0 0 0 2 1 0 1 2 0 1 0 2 2 1 2 0 0 1 0 1 0 1 2 0 2 0 0 1 0 1 0 0 1 2 2 1 0 1 1 0 0 0 1 1 0 2 1 1 0 0 1 2 1 2 1 1 1 1 1 1 0 2 0 0 0 1 0 1 0 1 0 0 0 1 0 0 0 1 0 0 1 0 0 1 0 0 0 1 0 1 2 1 0 1 2 1 0 1 0 0 2 1 0 0 0 0 1 1 1 1 0 0 0 2 0 1 1 1 0 1 1 1 0 0 1 0 1 2 0 0 1 1 1 1 0 0 0 2 2 0 2 0 1 1 1 0 0 0 0 0 0 2 0 0 0 2 0 2 0 0 2 0 0 2 0 0 0 0 0 0 0 0 0 0 0 0 0 0 2 2 2 0 2 0 0 0 0 0 0 0 0 0 0 1 1 0 1 0 0 0 0 1 0 2 0 0 1 2 2 2 1 0 0 0 0 1 1 0 2 2 1 1 2 0 1 0 1 0 0 0 0 0 1 2 0 1 0 2 0 0 0 0 0 1 0 2 1 0 0 0 2 2 2 1 1 2 1 1 0 1 2 2 0 0 1 1 1 1 0 0 2 1 1 1 0 2 0 0 1 0 1 1 0 1 2 2 1 0 1 1 2 0 0 2 2 1 2 0 0 0 0 2 0 1 1 0 2 1 0 0 0 1 0 0 1 0 0 0 1 1 0 1 2 0 1 0 1 0 0 0
194 0 1 2 0 0 0 1 0 1 1 1 1 2 1 0 0 1 1 2 0 1 1 1 1 1 1 2 1 1 2 1 0 1 1 0 2 2 1 0 0 0 0 0 0 0 0 0 0 0 0 0 1 1 1 0 0 0 0 0 2 2 0 2 0 1 0 0 0 1 1 1 1 0 0 2 1 0 0 1 0 1 1 1 0 0 1 1 2 2 0 1 2 1 0 0 0 2 0 2 2 0 2 0 2 0 2 2 0 2 2 2 2 2 1 1 2 1 1 0 2 0 2 0 0 0 0 1 2 2 0 1 0 0 1 0 1 0 0 2 1 0 0 0 0 0 0 0 1 1 1 1 1 0 0 1 0 2 0 0 0 0 0 2 0 1 0 2 0 1 0 1 0 1 2 1 1 0 0 0 0 1 0 2 2 2 2 1 0 0 0 1 2 0 1 1 2 0 0 0 0 0 0 1 1 0 1 0 0 0 1 0 1 0 0 2 1 1 2 0 2 2 2 0 0 1 1 1 0 0 0 1 1 1 0 1 0 2 2 1 0 0 2 1 1 0 0 1 2 0 0 1 0 0 0 0 1 0 0 0 0 0 0 1 1 0 0 0 2 2 0 1 2 2 0 0 1 2 2 0 0 0 0 2 1 0 0 2 0 2 0 0 2 0 2 0 2 0 0 2 0 1 2 0 0 1 1 2 0 0 2 2 1 1 0 0 1 1 1 0 0 1 2 1 1 0 0 0 2 0 2 1 0 1 0 1 0 1 1 0 0 0 2 0 0 0 0 0 1 1 0 0 0 1 0 0 1 0 0 1 1 1 1 0 0 1 0 2 2 0 0 0 1 2 2 0 0 1 0 0 0 2 0 0 0 1 0 0 0 1 0 0 0 2 2 0 0 1 0 0 0 1 0 1 0 0 0 0 2 0 0 2 0 0 1 0 1 1 1 0 0 1 0 0 1 1 1 1 2 1 1 0 0 1 0 0 0 0 1 1 1 1 2 0 1 1 0 0 0 0 0 0 1 1 1 1 1 0 1 0 0 0 0 1 0 0 0 1 2 1 1 1 2 0 1 1 0 1 1 1 1 2 1 1 2 1 0 1 1 0 1 1 0 1 0 0 0 0 0 1 1 0 2 0 0 1 2 0 0 2 0 0 1 0 1 1 0 0 1 1 1 2 0 2 1 0 0 2 0 2 0 1 0 1 0 0 2 1 2 2 1 1 0 1 1 2 1 0 1 1 0 1 0 1 1 2 1 1 0 1 0 0 1 1 1 1 0 1 1 0 0 1 1 0 0 0 1 1 1 1 0 0 0 0 0 0 0 1 1 0 0 1 1 0 0 0 0 0 0 0 0 2 2 0 0 1 1 0 1 1 2 2 1 1 1 1 1 0 0 0 2 0 0 0 0 0 2 0 0 0 0 0 0 1 0 0 2 0 1 0 1 0 0 2 0 0 1 0 0 0 0 2 1 0 0 0 0 1 2 0 0 0 1 0 1 1 1 1 0 0 2 0 0 0 1 1 1 1 1 1 1 0 1 1 2 1 1 0 1 0 2 1 0 1 1 0 2 1 0 1 0 1 0 0 1 2 2 1 1 0 1 0 0 0 0 0 1 2 1 0 0 0 1 2 0 2 0 1 0 0 0 1 1 0 0 2 0 0 0 2 1 2 0 0 1 0 0 1 0 1 1 1 0 0 0 1 0 0 1 0 0 0 2 2 0 0 2 2 0 1 1 0 2 1 0 0 0 2 0 1 2 1 0 0 0 1 0 2 1 2 1 1 1 1 0 0 0 1 0 2 2 0 2 2 0 1 2 0 1 1 2 0 1 1 0 1 2 1 1 1 1 1 1 2 0 0 0 1 0 2 0 0 2 0 0 2 0 0 1 0 0 1 0 0 0 0 1 0 0 0 1 1 0 0 2 0 0 0 0 0 0 0 0 0 1 0 1 1 0 0 1 1 0 1 0 1 0 1 1 0 1 1 2 0 0 0 1 1 2 0 1 2 0 0 2 0 2 0 1 0 0 2 2 2 2 1 0 1 1 1 1 0 0 0 0 2 0 1 1 1 1 1 2 2 1 0 1 1 0 1 2 0 1 1 0 0 0 1 0 0 1 1 1 1 1 0 0 0 1 0 2 0 0 0 0 0 1 2 0 1 0 1 1 0 1 0 0 0 2 0 0 0 0 0 0 0 0 0 2 0 0 0 1 1 0 0 1 0 1 0 1 0 0 1 2 0 1 0 0 0 2 1
195 0 2 0 0 0 0 2 1 0 1 0 0 1 0 1 1 1 0 1 1 0 0 0 2 1 1 1 1 1 2 1 1 1 0 0 1 2 0 1 2 1 0 0 0 0 0 1 0 0 0 0 1 1 1 1 0 0 1 2 0 1 0 0 0 0 1 0 0 1 1 2 1 0 1 2 2 0 2 0 2 2 0 0 2 0 1 0 2 2 0 0 0 1 0 0 0 1 1 1 0 0 0 0 2 0 2 2 0 2 1 2 1 2 1 1 2 0 1 0 2 1 1 1 0 0 0 1 2 2 1 0 0 0 0 0 0 0 0 2 0 0 0 0 0 0 0 1 1 1 0 0 1 1 1 1 0 0 0 0 0 0 1 2 0 1 0 1 2 0 0 0 0 2 0 0 0 0 0 0 0 2 1 2 2 1 0 2 2 0 0 0 2 2 2 0 1 0 0 0 0 1 0 0 0 0 1 0 0 0 0 1 1 0 2 2 0 0 0 0 1 1 2 0 0 0 0 0 0 0 0 0 0 0 0 0 0 2 2 2 0 0 2 2 2 0 0 0 1 0 0 0 0 0 0 1 1 0 0 0 0 0 0 2 2 0 2 0 2 1 1 2 0 2 1 0 0 1 1 0 1 0 0 1 2 1 1 1 0 1 1 0 0 0 2 2 2 0 1 2 1 1 0 2 0 0 0 2 2 0 0 1 2 1 1 0 1 1 1 0 0 2 1 1 1 0 0 0 1 0 0 0 0 0 0 0 0 1 1 0 0 1 1 0 2 0 1 1 2 0 1 0 0 1 0 0 1 1 0 1 1 1 0 1 0 0 0 2 2 0 1 1 1 2 1 0 0 0 1 1 2 1 0 0 0 0 0 0 0 0 0 0 1 0 2 0 1 1 0 0 0 0 0 2 1 0 1 1 0 0 0 1 1 1 1 0 1 1 0 1 0 1 0 1 0 1 1 0 2 1 1 1 0 0 0 0 0 1 0 0 2 0 0 2 1 2 1 1 2 0 0 0 1 1 1 1 1 1 1 0 0 0 0 1 0 1 0 0 2 0 0 0 2 0 2 2 0 1 1 1 1 1 2 0 1 0 1 1 1 2 0 0 0 1 1 0 1 1 2 2 0 0 1 1 1 1 2 1 0 0 0 0 0 0 1 1 0 0 2 2 2 2 0 2 1 1 0 2 0 2 0 2 0 0 0 1 1 1 2 2 1 2 0 1 1 1 2 0 0 0 0 0 0 1 2 0 0 0 0 1 1 0 0 0 0 0 0 0 0 0 0 1 2 0 2 0 2 2 2 2 0 0 0 0 0 0 0 2 1 1 0 1 1 0 0 0 0 1 1 2 1 0 1 1 0 2 1 0 0 1 0 0 2 2 2 2 2 0 0 0 0 0 0 1 1 0 1 1 0 0 0 0 0 0 0 0 2 0 2 2 0 0 0 0 1 0 1 1 1 0 0 2 1 1 0 0 0 1 1 0 0 0 1 2 2 2 1 1 1 0 1 1 0 1 0 2 0 0 2 2 0 1 0 1 1 1 0 2 0 0 2 2 1 0 2 0 2 0 0 0 0 0 0 0 0 1 1 2 0 0 0 0 0 1 0 0 0 0 1 1 0 0 1 2 0 1 1 1 1 1 1 2 0 2 0 0 1 1 1 1 0 1 0 0 0 0 0 2 0 1 0 1 0 0 0 0 0 0 1 0 0 0 2 0 0 0 1 1 0 1 2 0 2 1 0 1 1 0 0 2 0 1 0 0 1 2 1 1 0 2 0 2 1 1 1 0 0 0 0 2 1 0 1 2 1 1 1 0 0 0 1 1 0 1 0 2 1 2 1 1 1 1 0 1 0 0 0 0 0 1 1 1 2 0 0 1 0 1 1 0 0 0 1 1 0 0 1 0 0 0 1 1 0 0 2 0 0 0 0 0 0 0 2 0 0 1 1 0 2 0 0 0 0 1 0 1 0 2 0 0 0 0 1 1 1 0 1 2 2 0 1 2 0 0 2 1 1 0 1 0 0 1 2 2 2 2 0 1 0 2 0 0 1 0 1 1 0 1 2 0 1 0 2 2 0 0 0 1 0 1 0 0 2 2 0 0 1 0 0 0 0 0 0 1 0 0 0 0 0 0 0 0 2 0 1 0 0 0 0 1 1 0 0 0 2 0 0 2 2 0 0 0 0 0 1 1 1 0 1 1 0 0 0 0 0 0 0 0 0 0 0 0 0 2 0 0 0 0 2 0 2 1
196 0 1 2 0 0 0 2 0 2 2 0 0 0 0 0 0 0 0 2 2 0 1 0 2 0 0 2 1 1 2 1 1 1 0 0 1 2 0 2 1 1 1 1 0 1 1 0 0 0 0 0 1 1 1 1 0 0 1 1 1 2 0 2 0 1 1 0 0 0 0 0 2 0 2 2 2 0 0 1 0 1 1 1 1 0 1 1 1 1 0 1 1 2 0 0 0 2 0 2 2 0 1 1 2 1 1 1 1 1 1 2 0 1 0 0 1 1 1 0 2 0 2 2 2 2 2 1 2 2 1 0 0 0 1 1 1 0 0 0 0 0 0 0 0 0 0 0 0 0 0 1 0 0 0 0 0 1 0 0 0 0 2 2 0 2 0 2 0 2 0 1 1 1 1 0 0 0 0 0 0 0 2 2 2 0 1 1 0 0 0 0 2 0 0 0 1 0 0 2 0 0 1 1 1 0 2 2 1 0 1 0 0 0 1 2 0 0 1 1 0 0 2 0 0 0 0 2 0 0 0 0 0 0 0 0 0 2 2 1 0 1 2 2 2 0 0 0 2 0 0 0 1 0 0 0 1 0 1 1 1 1 0 1 1 0 0 0 2 2 0 0 0 2 0 0 0 0 1 0 0 1 1 2 1 0 1 1 0 2 0 0 0 1 2 2 0 0 0 1 0 0 2 0 2 0 1 2 0 0 0 1 1 1 1 0 1 0 0 0 0 1 2 1 1 0 1 0 0 1 2 1 0 2 0 0 0 2 1 0 0 0 1 0 0 0 1 0 1 1 1 0 1 0 0 1 0 0 1 1 2 2 1 0 1 1 0 2 2 0 0 0 1 2 1 0 0 0 2 0 0 2 0 0 0 1 0 0 0 0 0 0 0 0 2 0 0 0 1 1 1 1 0 1 0 0 1 1 0 0 0 1 2 0 0 0 0 0 0 0 1 2 0 1 1 1 1 1 1 0 1 0 0 2 0 0 0 1 0 1 2 1 1 0 1 1 0 0 2 1 1 0 0 1 0 0 0 2 1 1 0 0 0 1 0 1 0 0 2 0 0 0 2 0 0 0 0 1 1 0 1 1 0 0 2 0 0 1 1 1 1 0 1 1 0 0 0 0 1 2 1 1 1 1 0 0 2 0 0 0 0 1 0 2 0 2 0 1 1 1 2 2 0 2 0 1 0 0 1 1 0 0 0 1 0 0 1 1 1 0 1 2 0 1 2 1 1 1 1 0 1 1 1 2 0 1 0 1 0 1 0 0 1 0 0 1 1 1 1 1 0 1 1 0 0 0 1 1 1 1 0 0 0 0 1 1 2 1 0 0 1 0 1 0 1 0 0 1 1 1 1 1 1 1 0 1 1 0 0 0 1 0 0 0 0 0 0 0 1 0 0 0 0 0 0 1 1 1 0 0 0 0 0 1 0 0 2 1 2 1 2 1 0 1 0 0 2 0 1 0 0 1 1 0 0 0 0 0 2 0 0 0 1 1 0 1 1 2 1 0 1 1 0 1 0 1 1 0 1 2 0 0 0 1 1 1 0 0 0 0 1 0 1 0 0 0 1 0 0 1 0 1 0 1 2 2 1 2 0 0 0 0 0 1 1 1 1 1 1 1 1 0 0 1 1 2 0 1 0 0 0 1 1 2 0 1 0 1 1 2 0 2 0 0 0 1 0 1 0 1 0 1 0 0 0 0 0 0 2 0 0 0 2 1 0 0 2 1 0 1 0 1 2 0 1 0 0 1 0 2 1 0 0 0 0 2 0 2 2 2 0 0 1 2 2 1 1 0 0 2 1 0 0 1 1 1 0 0 0 0 0 0 2 0 2 2 2 0 2 2 2 2 0 2 0 0 0 2 0 2 0 0 1 0 0 2 0 0 0 0 1 1 0 1 1 1 1 0 0 0 2 2 1 0 1 0 0 0 0 0 0 0 0 0 0 1 0 0 2 1 1 0 0 0 0 1 1 0 1 1 1 1 0 0 0 0 0 1 0 1 0 2 0 0 2 1 1 0 0 1 0 1 2 1 2 1 1 1 1 0 2 0 1 0 1 1 0 0 2 1 0 1 2 0 0 0 1 2 0 0 0 0 0 1 1 0 0 1 0 0 1 0 2 0 1 0 0 1 0 0 2 0 0 0 2 0 1 2 0 0 0 1 1 0 1 1 1 0 1 0 0 0 0 1 0 0 0 1 2 0 0 1 1 1 0 2 1 1 0 1 0 0 0 2 0 0 0 0 2 0 1 1
197 1 2 1 0 0 1 2 1 1 2 0 0 0 0 0 0 1 1 1 1 0 1 0 2 0 0 1 1 0 2 0 0 0 1 0 1 1 1 0 1 0 0 0 0 0 0 0 1 0 0 0 0 0 1 1 0 0 0 1 1 2 0 2 0 1 0 0 1 1 0 1 2 0 1 1 2 0 1 0 1 2 1 1 1 0 0 0 1 2 0 0 1 0 2 0 0 1 1 1 0 0 0 0 2 1 2 0 2 0 0 2 0 2 1 1 2 0 0 0 2 0 2 2 2 2 2 1 1 1 0 0 0 0 0 0 0 0 0 1 0 0 0 0 0 0 0 1 1 1 0 0 0 0 2 0 0 1 0 0 1 1 1 2 2 2 0 0 0 0 1 0 1 0 0 0 0 0 0 0 0 0 1 2 1 0 1 1 0 0 0 1 2 2 2 0 1 0 0 0 0 1 0 1 1 0 1 0 0 0 1 0 1 0 1 1 0 0 0 0 0 0 2 0 0 1 1 2 1 1 0 0 0 0 0 0 0 1 2 1 0 0 2 1 1 0 0 0 2 0 0 1 1 0 0 1 2 0 0 0 0 0 0 0 1 1 1 1 2 2 0 1 1 1 0 0 0 1 2 0 0 0 2 2 2 0 2 1 1 1 1 0 0 1 2 0 2 0 0 2 0 1 2 0 1 0 0 2 2 1 0 2 1 1 0 0 1 0 0 1 0 2 0 0 2 0 2 1 1 1 2 2 0 1 0 0 0 1 1 0 0 1 1 0 0 0 0 0 1 1 0 0 0 1 0 0 1 0 0 2 2 2 1 0 1 1 0 2 2 0 1 1 1 2 1 0 0 0 2 0 0 2 0 0 1 0 0 0 0 0 1 2 0 0 1 1 0 2 0 0 0 0 0 2 0 1 0 2 0 0 1 0 0 0 0 0 2 0 0 0 1 1 1 0 1 2 1 1 0 0 1 0 0 2 0 0 0 0 0 1 2 0 1 0 1 1 0 1 2 0 0 1 1 2 1 1 1 2 0 1 2 1 0 1 0 1 0 1 2 2 1 1 2 0 0 0 0 0 0 0 2 2 0 0 2 2 0 1 1 0 1 1 1 0 1 0 0 0 0 2 2 2 2 0 0 0 1 1 0 1 0 1 1 0 1 0 0 0 0 1 1 1 0 2 0 2 0 1 0 1 0 1 0 0 0 1 2 0 2 2 1 1 0 1 1 1 1 1 1 0 2 2 1 2 1 0 0 1 0 0 0 0 0 1 1 1 0 0 0 0 0 0 0 0 0 0 1 2 2 2 0 0 0 0 0 0 0 0 0 0 0 0 0 0 0 0 0 0 0 1 0 1 1 2 0 2 1 0 1 1 1 0 0 1 0 1 0 0 1 0 2 0 0 2 2 0 0 2 0 0 1 0 0 0 0 0 2 1 2 1 2 2 1 1 1 0 0 0 0 0 0 1 2 0 0 0 0 1 2 1 0 1 0 1 1 2 1 2 1 1 0 1 0 2 0 2 0 1 0 0 1 0 1 1 1 2 0 1 1 0 2 1 0 0 1 0 2 0 0 2 1 1 0 0 1 1 1 2 1 0 0 0 0 0 0 1 0 1 2 2 0 0 0 2 0 0 0 1 1 1 1 2 0 2 0 0 0 0 0 1 1 1 0 0 0 1 0 0 0 0 0 0 0 0 0 0 0 0 1 1 0 1 2 2 0 1 2 1 0 1 1 0 2 0 0 1 0 0 1 1 1 0 0 0 0 1 0 1 0 2 0 2 1 2 2 1 1 0 0 0 0 0 0 2 2 0 1 1 0 1 1 0 1 0 1 2 1 1 2 2 1 2 1 2 0 0 1 1 0 2 2 1 2 0 0 1 1 1 1 1 1 1 0 0 0 0 1 0 0 0 2 2 0 0 2 0 0 1 0 0 0 0 0 0 0 2 0 0 1 0 0 0 0 0 0 2 0 2 1 1 1 1 1 0 0 0 0 0 0 0 0 2 1 0 1 0 1 0 0 0 0 2 0 0 2 2 0 2 0 2 0 0 2 0 2 0 0 1 1 0 0 0 2 0 1 0 1 2 0 0 0 0 0 1 0 0 1 0 0 1 0 0 2 0 1 0 0 0 1 1 2 1 1 0 0 0 1 2 0 2 0 0 2 0 1 1 2 0 1 0 0 0 1 0 0 0 0 0 1 0 0 0 0 1 1 1 0 0 1 0 0 0 0 0 1 0 1 0 0 0 2 2
198 0 0 2 0 0 1 1 1 0 1 1 0 1 1 0 0 2 1 2 2 1 1 0 2 0 0 2 2 1 1 0 1 1 2 1 2 1 0 0 1 0 0 0 0 0 0 1 0 0 0 0 2 2 0 0 0 1 0 0 2 2 0 2 1 1 1 0 0 1 1 1 2 0 2 2 2 0 0 1 0 1 0 0 1 0 0 0 2 2 0 0 1 1 1 0 1 2 1 2 0 0 1 0 2 0 2 2 0 2 2 2 1 2 1 1 2 0 1 0 1 0 1 1 0 0 0 0 2 1 0 1 0 0 0 0 2 0 0 1 2 0 2 0 0 0 0 0 0 0 1 1 0 0 0 0 0 0 0 0 1 0 1 2 0 1 0 0 0 1 1 1 1 2 1 1 0 1 0 1 0 0 1 2 2 1 1 2 1 0 0 1 2 1 1 0 1 0 0 1 0 1 0 2 2 0 0 0 0 0 1 0 1 0 1 2 1 0 1 0 1 1 1 0 0 0 0 2 1 0 0 0 0 0 0 0 0 1 2 1 0 0 2 1 1 0 0 0 1 0 0 0 0 0 0 0 1 2 1 1 1 1 0 0 1 0 2 0 2 2 0 1 2 2 0 0 0 1 1 0 0 0 0 2 2 0 1 1 1 2 0 0 2 0 2 0 2 0 0 1 1 0 1 1 0 0 0 1 1 0 1 2 2 2 2 0 1 1 1 0 0 2 2 1 1 0 1 0 2 0 2 1 0 0 0 0 0 1 2 0 0 0 1 0 0 1 0 0 1 0 0 1 0 0 0 0 0 0 0 2 2 2 1 1 1 0 0 1 1 0 1 1 1 2 2 1 0 1 1 0 0 1 0 0 0 1 0 0 0 0 0 0 2 1 1 1 1 1 0 0 0 0 0 1 0 0 1 0 0 0 0 0 0 0 1 0 1 1 0 0 1 2 0 1 0 0 0 0 1 1 0 1 0 2 2 2 0 2 0 0 2 1 1 1 0 2 0 1 1 0 0 0 1 2 2 1 2 1 1 1 1 0 2 0 0 0 0 1 2 1 1 1 2 0 1 0 1 0 0 0 2 1 2 0 0 0 2 2 1 0 1 0 0 1 0 0 0 0 1 2 1 0 2 0 0 0 1 0 1 2 1 0 0 1 1 1 0 0 0 0 1 2 0 0 0 0 2 0 0 0 2 0 0 1 0 1 1 1 1 1 1 0 0 1 2 0 1 1 1 0 1 1 1 2 0 0 0 1 0 0 0 0 0 0 0 0 2 1 1 1 0 1 2 0 0 0 2 1 1 2 0 0 1 0 0 1 2 0 0 0 0 2 1 0 1 0 0 0 0 0 0 1 1 0 1 1 0 0 1 1 1 1 1 1 1 1 2 0 1 0 0 0 0 1 1 1 1 2 0 0 0 0 0 2 0 0 2 0 2 0 2 0 1 1 0 0 1 0 1 0 1 1 0 2 1 1 0 0 1 0 0 0 2 1 1 2 0 2 0 1 1 0 0 1 0 1 1 1 2 2 1 1 1 0 1 0 1 1 0 0 1 0 1 0 1 0 2 0 0 1 0 1 0 0 1 2 2 2 0 0 1 0 0 2 0 0 1 1 0 0 0 2 0 2 0 1 0 1 1 1 0 1 0 2 0 0 2 0 0 1 0 0 0 0 0 0 0 1 0 0 0 0 0 0 0 1 1 0 0 0 0 2 2 2 0 1 2 2 0 1 2 1 2 0 0 0 0 1 0 2 1 0 1 1 2 2 2 1 0 2 0 2 0 2 2 2 0 1 0 1 1 0 0 1 2 0 2 0 0 2 2 1 1 0 1 1 2 0 1 2 2 1 1 2 1 0 0 2 0 2 0 0 2 0 0 1 1 0 1 0 0 1 0 0 0 0 0 0 0 0 1 1 2 1 0 1 1 0 0 0 1 1 0 0 0 1 1 0 1 0 1 1 0 1 0 2 0 0 1 2 2 2 1 0 0 0 0 1 1 0 1 1 1 1 1 0 1 0 1 0 0 1 1 1 1 1 1 1 1 2 0 0 1 0 1 1 0 1 2 0 1 0 1 1 2 0 2 0 0 0 0 0 0 1 0 0 0 0 0 1 1 2 2 1 1 1 0 0 1 0 2 1 0 0 0 1 1 2 0 0 0 0 1 0 0 2 2 0 1 0 0 0 0 0 0 2 2 0 1 0 0 0 0 0 0 0 0 0 1 0 0 0 0 2 2 0 0 0 2 0 2 1
199 0 2 1 0 0 0 2 1 1 2 0 0 0 0 0 0 0 0 2 1 1 0 0 2 0 0 1 2 1 2 1 1 1 1 0 2 2 0 1 1 0 0 0 1 0 0 0 1 0 0 0 0 0 1 1 0 0 0 1 0 1 0 1 0 0 0 0 0 0 0 1 2 0 1 2 2 0 1 1 1 2 0 0 1 0 0 0 2 2 0 0 1 2 1 0 0 1 1 1 0 1 0 0 2 1 2 2 0 2 0 0 2 2 2 2 2 0 1 1 1 0 1 1 0 0 0 1 1 1 0 0 0 0 0 0 0 0 0 1 1 0 0 0 0 0 0 0 0 0 0 1 0 0 2 1 1 0 0 0 0 0 1 2 0 2 0 1 0 1 0 1 0 2 1 1 1 0 0 0 0 0 0 1 0 0 0 1 1 1 1 1 1 1 1 0 1 0 0 0 0 0 1 2 2 0 0 0 1 0 0 0 1 0 2 2 0 0 2 2 0 0 2 0 0 1 1 2 1 0 0 0 0 0 0 0 0 1 1 1 0 0 1 2 2 0 0 1 2 0 0 1 1 0 0 0 1 1 0 0 0 0 0 0 1 0 0 0 1 0 0 1 2 2 0 0 1 1 2 0 0 1 1 1 1 0 2 1 0 2 0 0 1 1 2 1 2 0 0 1 0 0 2 0 1 0 0 1 2 0 0 2 2 1 2 0 2 1 1 1 0 1 0 0 1 0 2 0 1 1 1 1 0 1 0 0 0 2 0 2 0 1 2 1 0 0 1 1 0 1 0 1 0 1 0 0 1 1 0 1 1 1 2 0 1 0 0 1 1 1 0 0 0 2 0 0 0 0 0 0 2 0 0 0 1 0 0 0 0 0 0 1 0 0 1 1 1 0 0 0 0 0 0 0 0 0 1 1 1 0 1 1 0 0 2 0 0 1 0 0 0 2 0 1 1 1 1 2 1 0 1 1 1 1 2 1 0 0 0 1 2 1 1 0 2 2 0 0 2 0 0 0 2 2 2 2 2 1 0 1 1 0 1 0 0 1 1 0 2 0 0 0 1 1 1 0 1 0 0 0 1 1 1 1 2 1 0 2 2 0 2 0 1 0 1 0 0 0 0 2 2 1 2 1 1 1 1 0 1 1 1 0 0 0 2 0 0 0 1 2 2 2 0 2 0 1 1 0 0 1 0 0 0 2 0 0 1 1 0 1 0 1 0 2 2 1 2 1 1 0 0 1 0 1 2 1 1 1 0 1 1 0 0 0 0 0 0 1 1 1 1 2 0 0 0 0 0 2 2 2 0 0 0 0 0 1 1 2 2 2 0 2 0 0 0 0 0 1 1 0 0 2 0 1 1 2 1 0 1 1 0 0 0 0 0 1 1 0 0 1 1 1 0 1 1 0 0 1 0 0 0 0 1 1 0 0 2 1 1 1 0 1 1 1 0 0 1 0 1 0 0 2 1 0 0 0 0 0 1 0 0 0 2 0 0 1 0 1 1 1 0 2 0 0 0 1 2 0 0 0 1 0 1 1 2 0 2 0 0 1 1 1 0 1 0 0 1 0 0 1 0 1 0 0 2 2 2 2 0 0 1 0 0 2 0 1 0 0 0 0 0 1 0 2 1 1 0 2 2 1 0 0 0 2 0 0 1 0 0 1 1 1 0 0 1 0 0 0 0 0 0 0 0 1 1 0 1 0 0 0 0 0 2 0 0 0 2 2 0 2 0 0 1 1 1 0 0 0 1 1 1 1 0 1 0 1 0 1 0 2 0 2 2 2 2 0 0 0 0 1 1 0 1 1 1 0 0 1 0 1 1 0 1 1 1 2 2 1 1 1 0 1 1 2 0 0 0 1 0 2 0 0 1 1 0 2 0 0 1 0 0 0 0 0 0 0 0 0 0 0 2 2 1 0 1 0 1 0 0 1 0 0 0 0 0 0 0 0 1 1 1 1 0 0 0 1 1 2 2 1 2 1 2 0 0 0 0 1 0 0 0 1 0 0 1 0 1 0 1 0 0 1 2 2 2 1 0 1 0 2 0 0 0 0 0 2 0 2 2 1 0 1 2 1 1 0 1 1 0 0 0 1 0 0 1 0 0 1 0 0 0 0 0 1 2 1 1 0 0 0 2 0 1 0 1 0 1 1 0 0 0 0 1 0 1 1 1 0 2 0 0 1 0 0 0 0 0 0 0 0 0 0 0 1 0 1 1 0 0 0 0 0 1 2 2 0 0 0 2 0 1 1
[truncated: 1,606,808 more chars]
