# Supplementary material for: KNN-MDR: a learning approach for improving interactions mapping performances in genome wide association studies
Source: BMC Bioinformatics. 2017 Mar 21;18:184. doi: 10.1186/s12859-017-1599-7 (PMC5361736; doi:10.1186/s12859-017-1599-7)
Supplement: Supplementary file 3 — The data set(s) supporting the results of Table 2. (ZIP 28603 kb) [file 12859_2017_1599_MOESM3_ESM.zip › 3/SINAN/S100/mkallsimul.dat]

1 0 0 1 1 0 2 1 1 1 1 1 0 1 1 0 0 1 1 2 2 0 0 2 2 0 1 0 1 2 1 1 0 0 0 0 2 0 0 0 0 2 0 0 2 0 0 0 1 1 1 1 0 0 1 2 0 0 1 0 1 1 0 1 0 1 0 0 0 0 0 0 2 2 2 2 0 0 2 0 0 1 2 0 1 2 0 0 1 1 0 1 1 0 1 0 1 1 0 2 1 0 0 0 2 1 2 1 1 1 0 0 1 1 1 1 1 0 0 0 2 0 1 1 0 1 0 1 0 1 1 1 0 0 0 0 0 0 1 0 2 0 0 0 0 2 1 0 1 1 1 1 0 0 0 0 0 1 0 0 1 1 0 0 2 1 1 2 0 1 0 1 0 2 1 0 0 1 0 1 1 0 0 2 2 1 1 0 0 1 0 1 0 0 2 2 1 2 0 1 0 1 0 2 2 0 0 2 0 0 1 1 0 1 0 0 0 0 1 0 1 1 2 2 1 0 0 0 0 0 0 0 0 0 0 0 0 2 2 2 0 0 2 1 2 2 0 0 2 0 0 0 1 0 0 2 1 1 0 0 0 0 0 2 0 0 0 0 0 0 0 1 1 0 0 0 0 0 0 0 0 0 1 1 0 1 0 2 0 2 1 1 1 2 2 0 1 0 0 0 1 0 2 1 0 0 2 0 0 0 1 0 0 1 1 1 0 0 0 1 1 0 1 2 1 0 0 0 1 0 0 1 0 0 0 0 0 1 1 1 2 2 1 0 0 0 1 1 2 2 1 1 0 0 0 0 0 0 0 1 1 1 1 0 1 1 0 2 2 1 1 1 0 2 0 0 0 2 1 2 1 1 0 0 1 1 0 0 1 0 2 2 1 0 2 0 0 0 1 1 0 1 0 1 1 1 1 0 1 1 0 0 1 1 2 0 0 1 0 1 1 1 0 2 0 2 0 0 0 0 0 0 1 1 1 1 0 1 1 1 0 2 1 1 1 2 1 2 0 0 0 1 1 2 1 1 0 1 0 1 1 0 0 0 0 2 0 2 2 0 1 0 2 1 0 1 0 1 0 0 0 1 0 1 1 0 1 1 1 0 2 1 0 1 1 0 1 0 0 2 0 2 2 0 0 0 1 0 0 0 0 0 0 0 0 2 1 0 2 1 0 2 1 1 1 1 0 0 0 2 0 2 1 1 1 0 1 1 0 0 0 2 0 1 1 1 1 1 1 0 0 0 0 1 1 1 0 0 0 0 2 0 0 2 1 0 1 1 1 1 0 1 0 0 0 1 2 2 1 1 0 0 1 1 1 1 1 1 1 2 0 1 0 0 1 0 1 0 0 0 0 2 1 1 0 1 1 0 0 0 0 0 0 1 0 0 0 0 1 0 1 0 0 0 0 1 1 0 0 0 2 2 0 0 0 1 2 0 2 0 2 1 1 1 0 2 2 1 0 1 0 1 1 0 1 0 2 2 2 0 0 0 0 1 0 1 0 2 2 0 0 0 1 0 1 0 1 0 0 0 2 0 1 0 0 1 1 0 1 0 2 0 0 1 1 0 1 0 0 1 0 1 0 0 0 0 0 0 2 0 0 0 0 2 0 0 0 2 2 0 0 0 0 1 1 0 0 1 1 1 0 0 0 2 0 0 2 0 0 1 0 1 0 1 0 0 1 1 0 0 0 0 1 1 0 2 0 0 2 2 0 0 2 0 0 2 1 1 1 1 0 0 2 1 1 0 0 0 1 1 0 1 1 1 1 2 0 2 0 2 0 0 1 1 0 0 0 0 0 1 1 0 0 1 0 1 1 0 2 0 0 0 1 0 1 2 1 2 2 2 2 2 0 2 2 1 1 1 0 0 2 0 2 0 0 1 0 0 1 0 1 1 1 0 1 1 0 0 0 0 0 0 0 0 0 0 0 0 0 0 2 2 0 0 0 0 0 0 2 0 0 0 0 0 0 1 0 1 1 2 2 2 1 0 0 1 0 1 0 2 2 0 0 1 2 2 2 0 0 0 1 2 0 0 2 1 0 1 1 2 0 1 0 0 2 0 0 1 1 1 0 0 0 2 1 2 1 1 0 0 2 1 0 1 0 0 1 0 0 0 0 1 1 1 0 1 0 1 0 0 2 0 1 0 1 0 2 2 0 2 0 0 1 1 0 1 1 0 0 0 0 0 0 0 0 0 0 0 1 1 1 1 1 1 0 0 0 0 1 1 0 2 0 2 1 0 0 0 1 0 0 1
2 1 0 1 0 0 1 1 1 1 0 2 0 0 0 0 0 1 0 1 1 1 1 2 2 0 2 0 0 2 2 1 0 1 1 0 2 2 0 1 0 2 0 0 2 1 0 1 1 1 0 0 0 0 0 2 0 0 0 1 1 2 0 2 0 0 1 1 0 0 0 1 2 2 1 2 1 0 2 0 1 1 1 0 2 0 0 0 2 2 0 0 0 1 1 1 1 1 0 2 1 0 1 1 2 1 2 1 1 1 0 0 1 1 1 1 1 0 0 0 2 0 2 2 1 1 0 1 0 1 0 0 1 1 0 0 1 0 0 1 1 0 0 0 0 2 1 0 1 2 1 2 0 0 0 0 0 0 0 0 1 1 0 0 0 1 0 1 0 0 0 0 0 2 1 1 0 0 0 0 0 0 1 2 2 2 1 0 0 0 0 0 1 1 1 1 2 2 0 0 0 0 0 1 1 1 1 0 0 0 2 1 2 0 0 0 0 0 1 1 2 1 1 2 1 0 1 2 1 1 0 0 0 0 0 0 0 2 2 2 0 0 2 0 1 1 0 0 2 0 0 0 1 0 0 0 0 0 0 1 0 1 0 1 0 0 0 0 0 0 1 1 1 0 0 0 0 2 2 1 1 0 0 2 0 1 0 1 0 2 2 2 0 1 1 0 1 0 0 0 0 0 1 0 0 0 0 1 1 1 0 1 0 1 1 0 1 0 0 1 0 1 2 2 1 0 0 0 0 1 0 1 0 0 0 0 0 0 1 1 0 0 2 0 0 0 0 0 2 0 2 0 1 0 1 1 1 0 0 2 0 0 1 0 1 1 0 2 2 1 1 1 0 2 1 1 0 0 0 0 1 0 2 0 0 1 0 0 0 0 0 0 0 0 2 1 1 1 1 1 0 1 0 0 1 0 0 1 0 0 2 0 0 0 1 0 1 0 0 0 0 1 0 1 1 2 2 1 2 0 0 1 0 0 2 0 0 2 0 0 2 0 1 1 1 2 1 1 1 1 0 1 1 1 1 1 0 1 1 0 1 0 0 2 2 0 0 1 1 1 2 1 1 2 1 0 1 2 1 1 2 1 0 2 0 0 1 0 2 1 0 0 0 2 2 0 0 0 1 1 1 0 1 1 0 1 2 0 0 0 0 1 0 2 0 0 0 1 0 1 1 2 2 1 1 2 0 1 1 1 1 0 2 2 1 0 2 1 0 1 0 1 0 0 0 0 2 1 1 0 1 1 0 2 1 1 0 0 0 2 0 0 1 2 1 0 1 2 2 0 2 0 1 0 1 0 1 2 2 1 1 0 1 1 1 1 0 0 1 1 1 0 0 1 2 0 0 0 0 0 0 1 1 0 0 0 2 0 0 1 0 0 0 1 1 1 0 0 1 0 1 0 0 2 0 0 0 1 0 0 1 1 0 0 0 0 2 0 2 0 0 1 0 1 0 2 2 1 0 1 0 2 2 0 1 0 2 0 0 0 0 0 1 0 1 1 0 2 2 0 0 1 0 0 0 1 2 1 1 1 2 0 0 1 1 1 1 1 0 1 0 1 0 0 1 0 1 1 0 1 1 0 0 0 1 0 1 1 1 0 0 0 0 1 0 0 0 2 1 0 0 0 0 1 0 0 1 0 0 0 0 1 0 2 2 2 1 0 0 1 0 0 0 0 0 0 0 1 0 0 0 1 1 0 0 1 1 0 2 0 0 1 2 0 0 1 1 2 2 2 0 0 2 2 2 0 0 0 1 0 1 1 1 1 1 1 0 2 1 2 1 1 1 2 0 0 1 1 0 1 2 0 0 2 1 1 2 1 0 1 0 1 1 1 1 2 2 2 1 1 1 1 0 0 2 0 0 0 1 0 2 1 2 1 0 0 0 1 0 0 1 1 2 1 1 1 1 0 0 1 1 0 0 0 1 0 1 0 0 0 1 2 1 0 1 0 2 0 1 0 0 0 0 1 0 0 0 1 1 1 1 1 0 0 0 0 0 1 0 1 1 0 1 1 2 2 2 0 0 0 1 1 0 0 2 1 0 2 1 0 1 0 0 0 1 1 0 1 2 1 0 0 1 2 1 2 0 2 1 1 2 0 0 1 0 0 0 1 0 0 0 1 1 0 0 0 0 1 0 0 2 0 2 0 1 0 0 0 0 0 0 1 0 0 1 1 1 0 1 0 1 0 0 1 0 1 1 1 1 0 0 1 0 0 0 0 0 0 0 0 0 0 0 0 1 0 1 0 1 0 0 1
3 1 1 0 0 1 1 1 1 2 2 0 0 0 0 0 0 1 1 2 2 0 0 2 2 0 1 0 0 1 1 1 2 2 0 0 2 2 0 1 1 1 0 0 1 0 1 0 1 1 0 1 0 1 0 1 1 0 0 0 2 2 0 1 0 0 0 0 0 1 0 1 2 2 1 2 1 0 2 0 2 2 2 0 2 0 1 0 2 2 0 1 0 0 0 0 0 1 0 1 1 0 2 2 2 0 2 1 1 0 0 1 0 0 0 0 0 1 1 0 1 0 1 1 1 1 0 2 0 1 1 1 0 1 1 1 0 0 0 0 0 0 2 0 0 0 1 0 1 2 1 2 0 0 0 1 0 0 0 1 0 1 0 1 0 1 0 0 1 1 0 1 1 1 2 1 1 0 0 0 0 0 1 1 1 1 1 1 0 1 1 2 0 0 1 1 2 1 0 0 0 0 0 1 1 1 1 1 0 0 1 2 0 1 0 0 0 0 1 1 1 0 2 2 0 0 0 1 0 1 0 0 0 0 0 0 1 2 2 0 0 1 2 1 1 1 0 1 1 1 1 0 0 1 0 1 0 1 0 0 0 0 0 0 1 1 0 0 1 0 0 1 1 1 0 0 1 2 1 1 0 0 2 2 0 2 1 1 1 2 1 2 2 2 2 0 0 0 0 0 0 0 1 0 0 0 0 0 0 0 0 0 0 0 1 0 1 1 0 1 0 1 2 1 1 0 0 0 1 1 0 1 0 0 0 0 0 2 0 1 0 0 2 0 0 0 1 0 1 1 1 0 0 0 0 0 1 0 0 1 0 0 1 0 1 0 0 2 2 0 2 0 1 1 1 1 0 1 1 1 1 1 0 0 1 0 0 0 0 0 0 0 1 0 2 2 2 1 1 1 0 1 0 0 0 0 2 1 0 0 0 0 0 0 0 0 0 1 0 0 0 0 0 2 1 1 0 1 1 1 1 2 2 0 2 1 0 0 0 0 0 1 2 0 2 2 0 1 1 2 0 1 1 2 2 1 1 1 0 1 0 0 0 0 0 0 0 2 2 0 0 1 1 1 1 0 1 1 0 0 0 2 0 0 2 1 0 1 2 0 0 0 1 1 0 0 0 0 1 1 1 0 1 1 1 0 2 0 1 0 1 0 0 2 0 0 0 1 0 1 1 2 1 0 0 1 1 0 0 2 1 1 1 0 0 0 2 0 1 1 1 1 0 0 0 2 0 1 1 0 1 1 0 1 1 1 1 1 0 0 0 0 0 1 0 1 0 0 0 0 0 2 0 0 0 0 0 2 2 2 0 0 0 0 1 0 0 0 0 0 0 1 1 0 1 0 0 0 0 0 0 2 0 2 0 2 0 0 0 0 0 0 0 1 0 0 0 0 0 0 0 0 0 1 0 1 2 1 0 0 0 2 0 0 0 1 1 0 1 1 1 2 0 1 1 1 2 1 0 1 1 1 1 2 2 0 0 2 2 1 1 0 1 0 2 0 0 2 0 0 0 1 0 0 2 0 0 0 1 0 0 1 0 1 2 2 2 0 0 1 1 0 1 1 0 1 1 0 1 1 0 1 0 0 1 0 2 2 2 0 0 0 0 1 0 0 0 1 0 0 0 0 1 2 2 2 2 1 0 0 0 1 0 2 1 1 0 2 1 2 0 1 1 0 0 0 0 0 0 0 0 0 1 1 0 1 0 0 1 0 0 0 2 1 0 1 1 2 2 2 0 0 2 0 0 2 1 1 1 1 0 1 0 0 2 2 1 1 1 2 1 2 2 2 0 0 1 1 0 0 1 0 0 1 0 0 1 0 1 1 0 0 1 0 1 2 1 2 1 1 1 2 0 0 2 1 1 2 0 0 1 2 1 0 0 1 0 0 0 0 0 0 0 0 1 0 0 0 0 0 1 0 0 0 0 0 1 0 1 0 1 1 0 0 0 0 1 1 2 1 1 0 0 0 0 1 0 0 1 2 2 2 0 0 0 0 2 2 2 1 1 0 1 2 2 2 2 0 0 0 0 1 1 1 1 2 0 0 0 2 0 0 0 0 2 0 0 0 2 2 0 0 0 1 0 1 1 1 1 1 1 0 0 2 0 0 0 0 0 0 0 1 1 2 2 0 0 1 0 0 1 0 2 1 1 0 2 2 0 1 0 0 2 0 0 1 1 0 0 0 0 0 0 0 1 1 2 1 1 0 0 2 0 0 0 0 0 0 0 1 0 0 0 0 0 0 1 0 1 0 0 1
4 0 0 0 0 0 1 2 2 1 0 1 0 1 1 0 0 0 0 1 1 0 0 1 1 1 1 0 0 2 2 1 2 2 0 0 2 0 0 0 0 2 1 1 1 1 0 0 1 1 1 1 0 2 0 1 1 0 0 0 0 1 0 1 0 0 0 2 0 0 0 0 2 2 2 2 0 0 1 1 0 2 2 0 1 1 1 0 1 1 0 0 0 0 0 0 0 1 0 1 1 0 1 0 2 2 2 1 1 0 0 1 1 1 1 1 1 0 0 0 2 1 0 0 1 1 0 0 0 0 0 0 0 0 0 0 0 0 0 0 1 0 0 0 0 2 0 0 0 0 0 0 1 0 0 0 0 0 2 1 0 2 0 1 1 2 0 2 0 0 0 2 0 2 1 1 0 2 0 2 2 0 1 2 1 1 2 1 0 1 1 1 1 1 1 1 2 1 0 0 0 0 0 1 1 1 1 2 0 0 1 1 1 0 0 0 0 1 0 1 2 1 1 2 0 0 0 1 0 1 0 0 1 1 1 1 0 2 2 1 0 1 2 0 1 1 0 1 2 0 0 1 0 1 0 1 0 0 0 0 0 0 0 1 0 0 0 0 1 1 0 0 0 0 0 0 0 2 2 0 1 0 0 2 1 1 1 1 0 1 0 0 0 2 2 0 0 1 1 0 0 0 2 1 1 0 1 0 1 2 1 2 0 0 1 0 0 0 0 0 1 1 2 0 1 0 1 0 0 0 0 0 0 0 0 0 0 2 0 1 1 2 1 0 0 0 1 1 1 1 1 0 0 0 0 0 0 0 0 1 0 0 1 1 0 1 0 2 2 1 1 1 1 2 0 0 0 1 1 2 0 0 0 0 1 0 0 0 0 1 1 1 1 0 1 0 0 1 0 0 0 0 0 1 1 1 1 0 0 0 1 0 0 0 0 0 1 0 0 0 0 1 0 1 1 2 1 0 0 0 1 0 1 0 1 1 0 1 0 0 2 1 1 1 1 2 1 1 0 1 0 1 2 2 2 2 0 2 0 2 2 0 0 0 0 2 0 2 2 1 1 1 1 2 1 1 1 2 0 2 1 1 0 0 2 0 0 1 2 0 0 0 0 1 1 0 0 0 2 2 0 0 0 1 1 1 2 0 0 0 0 0 0 0 1 1 0 0 1 1 0 2 2 2 2 2 0 1 1 1 1 1 0 0 1 0 1 1 0 1 0 0 0 1 0 2 0 1 1 0 0 0 0 2 1 1 0 1 1 0 0 0 1 2 0 0 1 2 2 1 1 1 0 0 0 0 0 2 2 2 0 0 0 1 1 0 0 0 2 2 1 0 1 1 0 0 0 0 0 0 0 0 1 0 0 0 2 0 1 2 0 0 0 0 1 1 1 0 1 1 0 1 0 0 0 0 1 1 0 0 1 1 0 0 0 0 2 0 2 0 0 0 1 2 0 1 1 0 0 0 0 1 1 1 1 1 1 1 1 0 0 0 0 1 1 0 1 1 0 0 0 1 0 1 0 0 0 2 2 2 2 1 0 0 2 2 0 0 1 0 2 0 0 2 0 0 0 0 1 2 0 0 0 1 1 1 1 1 1 0 0 0 0 0 2 1 1 1 2 0 1 0 1 1 1 1 1 0 0 0 0 0 0 2 0 0 2 0 0 0 0 0 0 0 0 0 0 1 1 0 0 1 0 0 0 1 0 0 1 0 0 0 2 1 0 0 2 1 2 2 1 0 1 1 1 0 0 1 1 1 0 2 0 0 2 2 0 1 0 2 0 1 1 2 1 1 0 1 0 0 1 0 0 2 0 1 0 0 1 1 0 0 1 1 1 2 2 1 1 1 0 1 0 0 2 0 0 1 0 0 0 2 2 0 0 0 0 0 0 0 0 1 0 0 0 0 0 1 0 0 0 0 0 0 0 0 1 0 0 0 1 1 0 1 0 0 2 0 1 0 1 0 1 1 0 1 0 1 1 2 2 2 0 0 0 0 0 2 1 0 0 0 0 2 2 2 2 0 0 0 0 2 2 1 2 2 0 2 1 1 0 2 0 0 1 1 0 0 0 0 0 0 0 0 1 1 1 1 1 1 1 0 0 1 0 0 2 0 0 1 0 0 1 1 1 1 1 1 0 0 2 0 2 0 0 1 1 2 0 1 0 0 1 0 1 1 1 0 0 0 0 0 0 0 0 2 2 2 2 1 0 2 1 1 0 0 1 0 0 0 0 0 0 1 0 0 0 0 0 0 1 0
5 1 0 0 1 0 1 2 2 1 0 0 0 1 1 0 0 0 0 1 2 0 0 1 2 0 1 0 1 2 2 0 2 2 0 0 1 2 1 1 1 1 0 0 1 0 0 0 2 0 0 1 1 1 0 1 0 0 1 1 1 2 0 1 0 0 1 0 0 1 1 1 2 2 1 2 1 0 2 2 0 2 2 0 2 0 0 0 2 2 0 0 1 0 1 0 0 0 0 1 1 0 0 0 2 0 2 1 1 0 1 2 1 1 2 2 2 0 2 0 0 0 2 2 1 0 0 1 1 1 0 0 0 1 0 0 0 0 0 1 0 0 1 0 0 1 0 0 0 1 0 1 0 0 0 1 0 2 0 1 0 1 0 0 1 1 1 0 1 2 0 1 0 2 2 1 1 0 0 0 0 0 0 1 1 1 0 1 1 2 2 2 2 2 2 2 1 2 0 0 0 0 0 0 0 2 2 0 1 0 0 2 0 1 0 0 0 1 1 0 1 1 0 1 0 0 0 2 0 2 0 1 1 0 0 0 0 2 2 0 0 1 2 1 2 2 0 0 2 0 0 0 0 0 0 1 0 0 0 0 0 0 0 1 0 0 0 0 1 1 0 2 1 0 0 0 0 1 1 0 1 0 0 2 0 2 0 2 0 2 1 2 0 2 1 1 0 1 0 0 1 0 2 1 0 0 1 0 1 1 0 2 0 1 1 0 1 0 1 0 1 1 0 1 1 0 0 0 1 1 0 1 0 0 0 0 0 1 1 0 1 2 1 0 0 1 0 1 1 1 1 0 0 0 0 0 1 0 0 0 1 1 0 0 0 0 0 2 2 1 1 1 1 2 0 0 0 0 0 2 1 1 1 0 0 0 0 1 1 0 0 0 0 1 2 1 1 1 0 0 0 0 0 1 2 0 0 1 0 0 0 0 1 1 1 1 0 0 0 0 0 2 1 1 0 1 1 2 2 2 2 1 1 0 1 1 0 0 0 0 2 0 1 0 2 2 2 2 0 1 0 2 1 2 1 1 0 2 1 1 2 0 0 1 1 1 0 2 2 0 1 0 2 2 2 0 2 0 0 0 0 2 0 1 1 0 1 0 2 1 0 0 0 1 1 0 1 0 0 1 1 1 1 1 0 1 2 0 0 0 0 0 0 0 1 1 0 0 0 0 0 2 2 2 2 2 0 1 1 1 1 0 2 1 0 1 2 1 2 1 1 1 0 0 1 2 0 0 2 0 0 0 0 1 1 1 1 0 0 1 0 0 0 0 0 0 0 1 1 1 0 1 0 0 0 0 0 1 1 1 0 1 0 0 1 0 0 0 0 0 1 1 1 0 1 0 0 0 0 0 0 2 2 0 1 1 1 0 0 1 0 0 0 1 1 2 0 0 0 0 1 0 0 0 0 1 2 2 0 0 2 2 0 0 0 2 2 0 2 0 0 0 0 0 0 2 2 0 0 0 0 2 1 0 1 1 2 2 2 0 0 0 1 0 0 1 1 2 1 1 1 0 1 0 0 0 0 0 1 0 1 1 1 1 1 2 1 1 0 0 1 0 0 1 0 0 1 1 1 1 0 1 0 0 1 0 2 0 1 0 0 0 0 2 1 1 0 1 1 0 0 0 1 2 1 0 1 1 0 0 0 2 0 2 0 0 0 1 0 2 0 1 0 0 0 0 0 0 0 0 0 0 1 1 0 0 0 0 0 0 0 0 2 0 0 0 2 1 2 2 1 0 1 1 1 0 0 0 0 0 0 0 0 0 1 1 1 1 1 2 0 2 1 2 1 1 0 0 0 1 1 0 0 1 0 0 2 0 0 2 0 0 0 0 0 2 0 1 2 2 1 2 0 1 2 2 1 1 0 0 2 0 1 0 0 0 0 1 1 0 0 1 0 1 0 0 1 0 0 1 1 0 0 0 0 0 1 0 0 0 2 2 0 0 1 0 1 0 2 0 0 0 0 0 0 0 0 0 0 2 2 2 1 0 0 1 0 1 0 2 2 0 0 1 2 1 1 0 1 0 2 2 2 2 1 1 1 1 1 1 1 0 0 0 2 1 0 1 2 1 1 0 1 1 0 1 0 1 0 0 2 1 0 2 0 0 0 1 0 0 1 0 2 1 2 0 0 1 0 1 0 0 1 0 0 0 2 1 0 0 0 0 1 0 2 1 1 0 0 0 0 0 0 0 0 0 0 0 0 0 0 1 0 0 0 0 0 0 0 0 0 0 0 0 1 0 0 0 1 0 0 0
6 0 0 0 1 0 1 2 2 2 0 0 0 0 0 0 0 1 1 0 0 2 0 2 2 0 0 0 0 2 2 1 0 0 0 0 1 1 0 1 1 1 0 0 2 0 0 0 1 2 0 0 0 1 0 1 0 1 1 1 1 1 0 1 0 0 1 2 0 0 0 1 2 2 1 2 1 0 1 0 0 2 1 1 1 0 0 0 1 2 0 0 0 1 1 1 1 0 0 0 1 0 2 2 2 0 2 1 1 1 1 2 1 2 2 2 1 0 1 0 1 0 1 1 1 1 0 1 1 1 0 0 0 0 1 0 0 0 0 2 0 0 2 0 0 0 0 0 0 1 1 1 0 0 0 0 1 1 0 0 1 1 0 0 0 1 0 1 0 1 1 1 1 1 2 1 1 0 0 0 0 0 1 2 1 1 2 2 0 1 1 2 1 1 2 2 1 2 0 0 1 1 0 1 1 1 1 0 1 0 2 0 0 0 0 0 0 0 1 1 2 1 2 1 0 0 0 1 1 2 1 0 0 0 0 0 0 2 2 1 0 1 2 0 0 0 0 0 2 0 0 2 0 1 0 2 0 0 0 0 0 0 0 2 0 0 0 0 2 0 0 2 0 1 0 1 0 2 2 0 0 0 1 1 1 1 1 1 0 2 1 1 0 2 1 0 1 1 0 1 0 0 2 1 0 0 0 2 1 2 0 2 0 0 2 0 0 0 0 0 1 1 0 1 0 0 0 0 1 1 0 1 1 1 0 0 1 1 1 0 1 2 1 0 0 0 1 1 2 1 2 0 0 1 0 1 1 1 0 1 0 0 1 0 1 0 0 2 2 0 2 0 1 1 1 1 0 1 0 2 1 0 0 0 0 0 0 0 0 1 0 0 2 0 2 0 0 1 0 0 0 0 0 2 2 1 0 1 0 0 0 0 0 0 0 0 1 0 0 0 0 0 2 2 0 2 2 0 1 1 1 1 0 2 0 0 0 0 1 0 2 1 2 0 1 1 2 1 1 1 0 1 2 2 2 2 0 1 1 1 1 0 1 0 0 1 1 2 2 0 0 0 1 1 2 0 2 1 0 0 0 2 0 2 0 0 1 0 2 1 0 0 0 0 0 0 0 0 0 2 0 2 2 0 0 0 2 0 0 0 0 0 1 1 0 0 0 0 1 1 0 2 2 0 0 1 0 2 2 0 2 0 1 1 1 0 0 0 0 2 0 0 0 0 1 2 0 1 1 0 1 1 0 1 1 1 1 0 0 0 1 0 1 1 0 0 1 1 1 0 1 1 2 0 0 0 2 1 0 2 0 0 1 1 1 1 1 0 0 1 0 1 1 0 2 1 0 1 0 0 0 1 0 2 0 2 1 0 0 1 1 0 0 1 1 1 0 0 0 0 0 0 0 0 0 1 1 1 0 0 0 1 1 0 0 0 2 0 2 0 1 2 0 2 0 2 2 1 0 1 0 1 0 1 1 0 1 1 1 0 0 0 0 1 1 0 2 2 2 0 0 1 0 0 0 1 1 1 1 1 1 2 2 0 1 2 1 0 1 1 1 0 1 2 2 0 2 0 1 1 0 0 0 0 1 0 1 1 1 0 1 1 0 2 0 0 1 1 0 0 0 0 0 1 1 0 0 2 2 2 1 2 1 1 1 1 2 1 1 2 1 0 0 1 0 0 1 0 0 0 0 1 1 1 0 1 0 0 1 1 0 0 2 1 0 1 1 2 1 1 0 0 1 0 0 1 0 0 1 0 1 0 1 1 2 1 1 2 1 2 1 1 1 2 0 0 1 0 0 0 0 0 1 2 1 1 0 1 0 1 0 0 1 1 1 2 2 2 1 1 0 2 0 0 2 0 0 2 0 0 0 2 1 1 0 1 0 1 1 0 1 1 0 0 1 0 0 0 0 0 0 0 0 0 1 0 2 0 0 0 2 2 0 0 0 0 1 1 2 0 0 0 0 2 0 1 0 2 2 2 2 2 0 0 0 0 1 2 1 2 2 0 0 2 2 2 2 0 0 0 0 2 2 2 2 2 0 2 1 1 0 2 0 0 0 2 0 1 2 1 0 1 0 1 0 0 0 2 0 0 2 0 1 1 0 0 2 1 0 0 1 1 2 2 1 0 0 1 0 2 0 0 1 0 0 0 1 2 0 0 0 0 0 0 0 0 0 0 2 0 0 0 0 0 1 0 1 2 2 0 0 2 1 1 0 1 2 0 1 0 0 0 0 0 1 1 1 0 1 0 0 0
7 1 0 0 0 1 1 0 2 0 0 1 0 0 0 0 0 1 0 2 1 1 1 2 2 0 0 0 1 2 0 1 2 2 0 0 1 1 0 0 0 1 2 1 2 1 0 0 0 2 0 2 1 0 0 1 0 0 0 0 0 2 1 2 0 1 0 2 0 0 0 1 2 2 0 2 1 0 1 0 1 2 2 0 2 0 0 2 2 2 1 1 2 0 0 0 0 1 0 1 1 2 0 0 2 1 2 2 0 0 1 1 1 2 2 2 1 0 0 0 2 0 1 1 1 0 0 2 0 1 1 1 0 2 1 1 0 1 0 1 0 0 0 0 0 1 0 0 0 1 1 1 0 1 0 0 1 1 0 0 1 1 0 2 1 1 0 1 2 2 0 0 2 0 0 1 0 1 0 1 1 0 1 1 1 1 1 1 0 0 0 2 0 0 1 1 0 2 0 0 1 1 0 1 1 0 0 1 1 0 1 2 0 0 0 0 0 0 0 0 2 2 1 2 2 0 0 1 0 1 0 1 0 0 0 0 0 2 2 1 0 0 2 0 2 2 0 0 2 0 0 0 0 0 1 2 2 0 0 1 0 1 0 0 1 1 1 0 1 0 1 0 1 1 0 1 0 2 2 1 1 0 1 2 0 1 1 0 0 1 0 0 1 2 1 1 0 1 1 0 1 0 2 1 1 0 0 0 0 0 1 0 0 0 1 0 0 0 0 1 1 0 2 0 1 0 0 0 1 2 1 1 0 0 0 0 0 0 2 1 0 2 2 0 1 0 2 0 2 2 2 0 0 1 0 1 1 0 0 0 0 0 2 0 2 0 0 2 2 0 2 0 0 2 1 0 0 0 0 2 2 1 0 0 0 1 0 0 0 2 1 1 1 0 1 0 0 1 1 1 0 1 0 0 1 0 0 0 0 1 0 1 1 1 1 1 0 0 0 0 0 1 0 1 1 2 1 0 0 0 1 0 0 2 0 1 0 2 0 0 1 1 2 0 1 1 1 1 0 2 0 1 1 2 2 1 1 0 2 0 0 0 0 0 0 2 1 2 2 0 0 0 1 2 2 0 2 2 0 0 0 2 0 1 1 1 0 0 1 0 1 1 0 2 1 0 0 1 1 2 0 0 1 1 0 1 1 0 0 0 0 0 0 1 0 0 0 1 0 1 1 2 1 1 1 1 0 1 1 1 1 0 0 0 2 1 2 1 0 1 0 1 0 0 0 1 0 0 2 0 0 0 1 1 2 1 1 1 0 0 1 0 0 2 0 0 1 1 1 1 0 1 1 0 1 0 1 0 0 2 0 0 0 1 1 0 0 0 0 1 0 1 1 0 1 0 0 0 0 0 0 1 2 0 0 0 2 0 0 0 2 0 0 0 0 0 0 0 0 0 0 0 0 1 0 0 2 1 0 0 0 1 0 0 0 1 2 0 2 0 0 0 0 1 0 2 2 1 0 2 0 2 0 0 0 1 2 0 0 0 0 0 1 1 1 0 2 1 0 0 0 2 1 0 0 1 1 1 1 1 2 0 2 0 2 2 2 1 0 0 0 2 0 0 1 0 2 0 1 1 0 1 0 0 0 0 1 0 1 1 1 1 0 1 1 1 0 2 1 0 0 0 1 2 1 1 2 1 0 0 0 2 0 2 0 0 1 1 0 1 0 1 1 2 0 0 2 1 0 0 0 0 0 0 1 0 0 0 1 0 0 0 2 0 1 0 2 1 2 2 1 2 2 2 2 0 0 0 2 0 1 0 0 0 1 2 0 2 1 2 1 1 0 1 0 0 0 0 0 1 1 0 1 2 2 1 1 0 0 2 0 0 1 1 0 1 2 2 1 2 1 1 0 0 2 0 0 1 0 0 2 0 2 0 0 1 0 1 1 0 0 1 0 0 0 0 0 0 0 0 0 0 0 0 0 0 0 1 0 0 1 2 1 0 0 1 1 0 1 0 1 0 0 2 0 0 0 1 0 2 1 1 1 0 0 1 0 1 0 2 2 0 0 2 2 2 2 0 0 1 0 1 2 2 2 2 0 2 1 1 0 0 1 0 1 1 0 1 2 1 1 0 0 1 0 0 1 1 0 0 2 0 0 2 0 0 0 2 0 0 0 1 1 2 1 0 0 1 0 0 2 0 0 0 0 0 2 2 0 2 0 1 1 1 1 1 1 0 0 0 1 0 1 0 0 1 1 0 1 0 0 0 1 2 0 0 2 0 0 0 1 0 0 0 0 0 0 0 0 0 0 1
8 1 0 0 1 0 1 0 2 0 0 2 1 2 1 0 0 1 0 1 1 0 0 2 2 0 1 0 1 1 1 1 0 0 0 0 2 2 1 0 0 0 0 0 2 1 1 0 0 1 1 1 1 1 0 2 0 0 0 0 0 1 0 0 0 2 2 1 0 0 0 0 2 2 1 2 1 0 2 1 1 2 2 0 1 0 0 0 2 2 0 2 0 0 1 0 0 0 0 2 1 0 0 0 2 0 2 1 1 1 0 1 1 2 2 2 1 0 2 0 0 0 2 2 1 0 0 1 0 1 1 1 0 1 1 1 1 1 0 2 0 0 0 0 0 0 0 0 0 0 0 0 0 0 0 0 0 1 0 1 1 1 0 2 1 2 0 2 0 0 0 1 0 2 1 1 0 0 0 0 0 0 1 2 2 2 1 1 0 0 0 1 0 0 0 1 2 2 0 0 1 1 0 2 2 0 1 1 0 0 1 2 0 0 0 0 0 0 2 1 1 0 2 2 0 0 1 1 0 0 0 1 1 1 0 0 0 2 2 1 0 0 2 0 2 2 0 1 1 1 0 0 0 0 0 0 0 1 0 0 0 0 0 0 0 0 1 0 1 0 0 0 0 2 1 1 0 2 2 1 1 0 0 2 0 1 0 0 0 0 0 0 0 2 2 0 0 0 0 1 2 0 2 2 0 1 0 0 2 2 0 1 0 0 1 0 0 1 0 0 1 0 1 1 0 0 0 0 0 1 0 0 0 1 0 0 0 1 1 1 1 1 1 0 0 0 2 2 2 0 2 0 0 0 0 0 0 0 0 2 0 0 2 2 2 1 1 2 2 0 2 0 1 2 0 0 0 1 1 2 2 1 1 1 0 0 0 0 0 1 0 0 0 0 2 0 0 0 0 0 0 1 0 1 1 1 0 0 0 0 1 0 1 1 1 0 0 1 0 1 0 0 1 1 1 2 2 0 2 0 2 0 0 1 1 1 0 0 0 0 1 1 1 1 1 2 1 0 0 0 0 0 2 2 2 0 0 1 0 1 1 1 1 1 1 0 0 2 2 2 2 2 1 1 2 0 2 2 1 0 2 1 0 0 2 0 0 0 2 0 0 0 0 1 0 0 1 0 0 2 0 2 1 0 1 0 2 0 1 0 0 0 0 0 0 2 2 0 2 2 0 2 2 2 2 2 0 0 0 2 0 1 1 1 0 2 2 2 0 1 0 1 0 0 0 2 0 1 1 0 0 0 0 2 0 0 0 0 0 1 1 0 0 2 1 1 0 1 1 1 0 1 0 0 0 0 0 1 1 2 0 0 1 1 0 1 0 1 1 1 1 1 2 1 0 0 0 0 0 0 0 2 0 1 0 2 2 0 0 0 2 0 0 1 1 1 0 0 1 0 1 0 0 0 0 2 2 2 0 0 2 2 0 0 0 0 2 0 2 0 0 0 0 1 1 1 2 2 0 2 2 0 0 2 2 0 0 2 1 0 0 0 1 1 1 1 1 1 0 0 0 1 1 0 0 0 1 0 0 0 1 0 0 1 1 1 2 1 0 1 1 0 1 1 0 0 2 0 0 0 0 0 0 0 2 0 1 2 2 0 1 1 0 1 1 1 0 0 0 0 0 1 0 2 1 1 1 1 1 1 1 2 0 1 1 1 1 2 0 2 0 1 0 0 1 1 1 0 1 1 1 1 1 0 0 1 0 0 1 0 0 0 2 1 0 0 2 2 2 2 0 0 2 0 0 0 0 0 1 1 0 1 0 0 1 2 0 2 2 1 0 1 1 2 0 0 0 2 0 1 2 0 1 2 1 1 2 0 1 1 0 0 2 0 1 1 2 2 0 1 1 2 0 0 1 0 1 1 0 0 0 2 1 0 0 0 0 1 0 0 0 0 1 1 0 0 1 0 0 0 0 0 0 1 0 1 2 1 0 0 1 1 1 0 0 1 0 0 0 0 1 1 0 0 0 0 0 0 0 1 0 0 0 0 0 0 0 1 0 2 2 0 0 1 1 1 1 0 0 0 0 1 1 1 2 2 1 2 1 1 1 1 0 0 1 1 0 1 1 1 0 0 0 1 0 2 1 2 1 1 1 1 0 1 0 0 0 1 1 1 1 1 0 0 0 0 0 0 0 0 2 0 2 1 0 0 1 0 0 0 0 0 1 1 0 1 1 0 0 0 0 0 0 0 2 1 2 1 1 0 0 2 2 2 0 0 2 0 0 0 0 1 0 1 0 0 0 0 0 1 0 1
9 1 0 0 1 0 1 1 1 2 2 0 0 0 0 0 0 0 1 2 2 0 1 1 1 1 2 0 1 1 0 1 1 1 0 1 1 2 0 1 1 0 0 0 1 1 0 0 1 1 1 1 0 1 1 1 0 0 0 1 0 0 0 2 1 1 1 0 0 0 0 0 2 2 1 2 1 0 2 0 2 2 2 0 2 0 0 0 2 2 0 0 1 0 0 0 0 1 0 2 2 0 0 0 2 1 2 1 1 0 1 2 1 2 2 2 1 0 0 0 2 0 1 1 0 2 0 1 1 1 1 1 0 0 0 0 1 0 1 1 0 0 0 0 0 1 0 0 0 0 0 0 0 0 1 0 0 0 0 1 1 0 0 1 0 1 0 1 0 1 0 1 1 1 2 2 1 1 0 1 1 1 2 2 2 2 2 2 0 0 2 2 0 0 1 2 0 1 0 0 0 0 0 1 0 0 1 2 1 1 2 0 1 1 0 0 0 0 2 0 0 0 2 2 0 0 0 2 0 2 0 0 0 0 0 0 0 2 2 2 0 0 2 0 2 2 0 0 2 0 0 0 0 0 0 0 0 0 0 1 0 1 0 0 0 0 2 1 1 1 0 1 0 1 1 1 0 1 1 1 1 0 1 2 0 1 1 1 0 2 0 0 0 1 1 1 0 1 1 0 0 0 2 1 1 0 1 0 1 1 0 1 0 1 2 0 0 0 1 1 0 1 2 2 1 0 0 0 1 0 0 2 0 0 0 0 1 0 2 1 0 2 0 0 0 0 1 1 2 1 1 0 1 0 1 0 1 2 0 1 0 0 1 0 1 1 0 1 1 0 2 0 0 2 0 0 0 1 1 1 2 0 0 0 0 0 0 0 0 0 0 0 1 0 2 0 0 1 0 0 0 0 0 2 2 1 0 2 0 0 0 0 1 1 1 1 1 0 0 0 0 1 1 0 1 2 2 1 2 0 0 1 0 2 0 0 0 1 1 1 1 1 2 1 1 2 1 2 0 1 0 1 0 1 1 0 1 1 1 1 1 0 0 0 0 2 0 1 2 0 1 0 0 1 1 0 2 2 2 0 0 2 1 2 1 0 0 1 1 0 1 1 0 1 0 0 0 0 0 1 1 1 1 0 1 0 2 0 1 0 0 0 0 0 1 1 0 0 1 1 0 2 2 1 2 2 0 0 0 2 1 1 1 1 0 0 2 1 1 2 1 1 0 1 1 1 1 1 1 0 0 0 1 1 1 1 1 0 0 0 2 0 0 2 2 0 0 2 2 2 0 2 0 0 0 0 0 1 1 2 0 0 0 0 0 0 0 0 2 2 0 0 0 0 0 0 2 0 0 0 0 2 0 2 0 2 1 0 0 1 0 0 0 1 1 1 0 0 0 0 0 0 0 1 0 0 2 2 0 0 1 1 0 0 0 1 2 0 2 0 2 2 0 0 1 0 0 1 1 2 0 1 2 1 2 0 1 1 1 1 1 0 1 0 2 0 1 2 0 1 1 1 1 0 0 0 0 1 1 1 2 1 1 0 1 2 0 1 0 0 1 0 1 1 0 0 2 0 1 2 1 0 0 0 1 0 1 1 1 0 0 0 0 2 0 0 0 1 1 0 0 0 0 2 1 0 1 0 0 0 0 1 0 2 0 0 2 0 0 0 0 0 0 0 0 1 1 1 0 0 0 0 0 0 0 2 1 0 1 0 0 0 2 1 0 0 2 1 2 2 1 0 2 1 1 0 0 0 1 1 0 1 0 0 1 2 0 2 1 2 0 1 1 2 0 0 0 0 0 1 1 0 0 1 0 0 1 1 0 1 0 0 1 0 1 2 1 2 1 2 1 1 0 0 0 2 0 2 0 0 0 2 2 0 0 1 1 0 0 0 0 0 0 0 0 0 0 0 1 0 0 1 0 0 0 1 2 0 1 1 1 2 0 0 1 1 1 0 1 0 0 0 1 0 0 1 0 2 1 2 1 1 0 0 0 0 0 2 0 1 1 0 1 1 1 0 0 0 0 1 0 2 1 1 1 1 0 0 0 2 0 0 0 0 2 1 0 0 1 1 0 0 1 2 1 1 2 1 0 0 2 0 0 1 1 0 0 0 2 2 0 0 2 1 1 1 0 0 0 0 1 1 1 0 1 0 1 2 0 1 0 0 2 0 1 1 2 0 1 0 0 0 0 1 0 0 1 1 1 0 0 1 0 1 0 0 1 0 0 0 1 0 0 2 1 0 0 0 1 0 0 0
10 0 0 1 1 0 1 1 1 1 1 2 0 0 0 0 0 1 0 0 0 1 0 2 2 0 1 1 0 1 0 1 1 2 2 0 1 0 1 0 0 1 1 1 1 1 0 0 1 1 1 1 0 1 1 1 0 0 0 2 0 2 1 1 0 0 0 2 0 1 1 2 2 2 2 2 0 0 2 1 0 2 2 0 1 0 0 0 2 2 0 1 0 0 0 0 0 2 0 2 0 0 1 0 2 1 2 2 0 0 2 2 0 2 2 2 0 0 0 0 2 0 1 1 1 1 0 1 1 1 0 0 1 1 0 0 1 1 0 1 0 0 0 0 0 2 0 0 0 0 0 0 1 0 0 0 0 1 0 0 0 1 0 1 1 1 0 1 0 2 1 0 1 1 1 1 0 1 0 1 1 0 1 1 1 1 1 1 0 2 2 2 0 1 2 1 0 2 0 0 0 0 1 1 1 1 1 2 1 1 2 0 2 0 0 0 2 1 0 0 2 2 2 2 0 0 1 1 0 1 0 0 0 0 0 0 0 2 2 1 0 0 2 0 1 1 0 1 1 1 0 0 0 0 0 2 1 0 0 0 0 0 0 0 1 1 0 0 2 1 0 1 0 1 0 0 0 2 2 1 0 1 1 2 0 1 1 1 1 2 1 2 1 2 2 0 0 1 0 1 1 1 1 1 0 0 0 0 1 1 0 0 0 0 2 1 0 0 0 0 2 0 0 2 2 0 0 0 2 1 0 1 1 0 0 0 0 2 0 1 1 0 0 0 0 0 1 0 2 1 1 0 1 1 1 1 1 1 0 1 0 0 1 1 1 1 0 2 2 2 0 2 0 1 0 0 0 1 0 1 1 1 0 0 1 0 0 0 0 0 0 0 0 1 1 1 1 1 1 1 0 1 1 1 2 0 0 1 0 0 0 0 1 1 1 0 1 0 0 0 0 1 1 2 0 2 2 0 2 2 2 2 1 0 1 1 0 0 1 0 1 0 2 1 1 2 1 0 1 2 0 1 1 2 2 1 1 1 0 1 1 0 0 0 0 2 0 1 1 0 1 0 2 0 0 0 1 1 0 1 0 2 0 1 1 0 1 1 2 1 0 0 0 1 0 0 0 1 1 0 2 0 1 1 0 2 1 0 0 0 1 0 0 0 0 1 0 0 1 2 1 2 2 0 0 2 0 0 0 2 1 1 0 0 0 0 2 0 0 1 0 0 0 0 0 1 0 2 0 0 0 0 0 1 1 1 1 0 1 0 1 0 0 0 0 0 0 2 2 1 1 1 0 0 0 0 0 1 1 2 0 1 0 0 0 0 0 1 0 2 1 1 0 0 2 0 0 0 0 0 0 2 0 2 0 2 0 0 0 2 0 0 0 1 1 1 1 0 0 0 2 0 0 1 0 0 1 1 0 0 1 2 0 0 0 1 2 0 2 0 1 1 0 0 2 2 2 1 0 0 0 2 1 1 2 0 1 2 2 0 0 0 0 2 0 0 1 1 1 0 0 1 1 0 1 0 0 1 2 1 1 2 0 1 2 2 1 1 0 1 1 0 0 1 1 0 2 0 1 1 0 1 0 1 0 1 1 2 2 0 0 0 0 1 0 1 1 1 0 0 0 0 1 2 1 0 1 1 1 1 1 1 0 2 1 1 0 0 0 0 1 0 0 0 0 0 0 2 0 0 0 0 0 1 0 1 0 0 1 1 0 0 2 0 2 0 2 1 2 2 1 0 1 0 0 0 0 0 0 1 1 1 0 0 0 2 0 1 1 2 0 2 2 2 0 0 1 1 0 0 1 0 0 2 0 0 0 0 0 1 0 0 2 0 2 2 2 2 2 2 2 2 0 1 2 1 1 1 0 0 0 2 2 0 0 1 1 0 0 0 0 0 1 1 0 0 1 1 0 0 0 0 0 1 1 0 2 0 0 0 1 2 0 0 0 0 2 1 1 0 0 0 0 2 0 0 0 0 1 2 1 1 1 1 0 2 0 1 0 2 2 0 1 2 2 2 2 0 1 0 0 1 0 0 1 2 0 1 0 1 0 1 0 0 0 2 0 1 2 1 0 1 0 1 1 1 1 2 1 1 2 0 0 1 0 0 0 0 0 0 0 0 1 1 1 0 1 1 1 0 0 0 2 1 0 0 1 2 0 2 0 1 2 0 0 0 0 0 0 0 2 0 0 0 0 1 1 1 1 0 0 2 1 1 0 1 1 0 0 0 1 0 0 0 2 0 0 0 1 0 0 0
11 1 0 0 0 0 1 0 1 1 1 1 0 1 1 0 0 0 0 0 1 0 1 2 2 0 1 0 0 2 2 0 0 1 1 1 2 2 0 2 1 0 0 1 2 1 0 0 1 1 0 0 0 0 0 1 0 0 0 0 1 1 0 1 0 0 0 0 1 1 0 1 1 1 1 1 1 0 2 0 2 2 1 1 1 0 0 0 2 2 0 1 0 1 0 0 0 1 0 2 0 0 0 0 2 2 2 1 1 0 0 1 1 1 1 1 1 1 1 0 1 0 0 0 0 1 0 2 0 0 0 0 0 0 1 0 1 0 0 1 1 0 0 0 0 0 1 0 0 1 0 0 0 1 1 0 1 0 0 0 1 2 0 1 0 0 0 1 0 0 0 1 0 2 1 0 0 1 1 0 1 1 0 0 0 0 0 2 0 0 0 2 0 0 1 2 1 2 0 0 0 0 0 2 1 0 1 1 1 0 0 2 0 0 0 1 0 0 2 1 2 1 1 2 0 1 0 1 0 2 0 0 0 2 2 2 0 2 2 1 0 0 1 0 1 1 0 0 2 0 0 0 0 0 0 1 0 0 0 0 0 0 0 0 0 0 2 0 2 0 0 0 1 0 0 0 0 1 1 0 1 0 0 1 0 1 1 1 0 1 0 0 2 2 2 0 0 0 0 0 1 0 2 1 0 0 2 0 0 1 0 1 0 0 2 0 0 0 0 2 0 0 2 1 1 0 0 0 2 1 0 2 0 0 0 0 0 2 0 0 0 0 1 1 0 0 0 0 1 2 0 0 0 1 0 1 1 1 0 1 0 0 2 0 2 1 0 2 2 1 2 0 0 1 1 1 0 0 0 2 1 1 0 0 0 0 0 0 0 0 0 0 1 0 2 1 1 2 1 1 0 1 0 1 2 1 1 0 0 0 0 0 1 1 1 0 1 1 0 1 1 2 1 1 0 2 1 0 1 0 1 0 0 1 0 1 0 0 1 0 2 1 1 1 1 2 1 1 0 1 0 1 1 2 2 0 2 1 1 1 1 0 1 0 0 1 0 2 2 0 1 0 1 1 2 0 2 1 0 0 1 2 0 2 0 0 2 0 1 0 1 1 0 0 0 0 0 1 2 2 0 0 1 1 0 1 1 0 0 0 0 2 0 0 0 2 0 0 0 1 1 1 0 0 0 0 0 0 0 2 0 2 0 0 1 0 1 0 0 2 0 0 0 1 1 1 1 1 1 0 0 0 0 2 1 0 0 0 1 0 0 1 0 0 0 0 0 0 0 0 0 0 0 0 0 0 1 2 2 2 0 0 1 1 0 1 0 1 0 1 0 0 2 0 2 0 2 0 0 0 0 2 0 2 0 2 1 0 0 0 1 0 0 1 1 1 1 0 1 0 0 0 0 1 0 1 2 2 0 0 2 2 0 0 0 0 2 0 2 0 1 1 0 0 0 2 2 2 0 1 1 2 0 0 0 0 2 1 1 0 0 0 0 0 1 0 2 2 0 2 2 0 1 0 0 1 1 0 1 0 1 0 0 0 1 2 1 0 1 0 2 0 1 2 1 0 2 0 1 2 0 1 0 0 1 0 1 2 2 1 1 1 0 2 0 0 0 0 1 0 0 0 0 1 1 0 0 2 1 1 1 2 0 2 0 0 1 1 0 2 1 1 0 0 0 0 0 1 1 0 0 1 1 0 1 0 0 0 2 0 1 1 2 0 1 0 2 1 2 2 1 0 2 1 1 0 0 0 2 0 0 0 1 1 1 2 0 2 1 2 1 1 0 0 0 0 0 1 0 1 2 0 0 2 0 0 1 0 0 2 0 0 1 0 1 1 2 2 0 0 0 0 0 1 1 2 1 2 0 0 0 2 2 1 0 0 0 0 1 0 1 1 0 0 0 0 0 0 0 0 0 0 0 0 1 0 1 0 0 0 1 2 0 0 0 0 1 1 2 0 0 0 1 0 0 0 0 1 1 1 1 1 0 0 0 0 1 1 0 1 1 0 0 1 2 2 2 0 0 0 0 1 1 1 1 1 0 1 1 0 0 1 0 0 0 1 0 0 2 2 0 0 0 2 0 2 2 1 0 0 2 0 0 1 1 0 0 2 0 1 1 0 1 1 1 1 0 1 0 1 1 0 2 0 1 0 1 1 0 1 0 1 1 0 1 1 2 0 0 0 1 0 0 0 0 1 1 2 2 0 0 2 0 0 0 0 2 0 0 0 0 1 0 1 2 0 0 0 1 0 0 0
12 1 0 0 0 1 2 2 1 2 2 0 0 1 1 0 0 1 1 0 0 0 0 2 2 0 2 0 0 2 2 1 0 0 0 0 1 0 0 1 1 1 0 0 2 1 0 0 1 1 1 1 0 0 1 1 1 0 0 2 0 2 0 1 1 1 1 1 0 0 0 0 2 2 1 2 1 0 2 1 0 1 1 1 1 0 0 0 0 2 0 0 0 0 1 0 1 1 0 2 1 0 1 1 2 1 2 1 1 1 0 1 0 2 2 2 0 0 1 0 1 0 1 1 1 1 0 1 1 1 0 0 0 0 0 0 0 0 0 2 2 0 0 0 0 2 1 0 1 2 0 0 0 1 1 0 1 1 2 1 1 1 0 0 2 1 1 0 2 2 0 0 1 1 2 1 1 0 0 0 0 0 0 2 0 0 1 0 0 2 2 2 0 0 1 1 1 1 0 0 0 0 0 1 1 1 1 0 2 0 2 0 1 0 1 1 1 0 1 2 2 0 1 1 0 0 1 1 0 1 0 1 0 0 0 0 0 2 2 2 0 0 2 0 2 2 0 1 1 1 0 0 1 1 0 2 0 1 1 1 1 1 0 0 0 0 0 0 1 0 1 0 0 0 0 0 0 2 2 1 0 0 1 1 0 1 0 1 0 1 1 0 0 0 0 0 0 0 0 0 0 0 2 2 0 0 0 0 2 1 1 1 0 0 2 0 0 1 0 0 1 0 2 1 0 0 0 0 1 0 0 2 1 1 0 0 0 0 1 1 1 1 2 0 0 0 1 2 2 0 2 0 2 0 2 1 1 1 0 1 1 1 1 1 1 1 0 1 1 0 2 0 2 1 1 1 0 0 0 1 1 1 1 1 0 1 0 0 0 2 1 1 1 0 2 1 1 2 0 0 0 1 0 1 2 1 0 2 0 0 0 0 0 0 1 0 0 1 0 1 1 2 0 1 0 1 1 0 2 1 1 1 0 2 0 1 0 0 0 0 2 0 1 0 1 1 1 2 0 1 0 1 0 0 0 0 0 1 2 1 1 0 0 2 2 0 0 1 1 1 1 0 0 1 0 1 0 2 0 1 2 0 0 1 1 0 1 0 0 0 2 2 0 1 0 0 0 0 0 2 0 2 0 2 0 2 1 1 0 0 0 1 0 0 0 2 1 0 1 0 0 2 2 0 0 2 1 1 1 1 1 1 0 0 1 1 1 1 1 1 0 1 0 0 0 2 0 2 0 0 0 0 0 2 0 0 0 0 0 1 1 0 0 2 1 0 0 0 0 0 0 0 1 0 1 0 1 2 2 1 1 0 2 2 0 2 0 0 0 0 1 1 2 1 1 0 1 1 0 0 1 0 2 1 0 1 1 1 1 1 0 0 0 1 0 0 0 0 1 1 1 0 0 0 0 1 1 1 0 0 1 1 1 0 0 1 2 0 2 0 1 2 0 1 1 1 2 1 1 1 0 1 1 1 2 0 1 2 2 0 0 0 1 0 0 0 2 1 1 0 0 1 1 0 0 1 1 0 0 0 1 0 0 1 1 1 0 0 1 0 2 0 0 0 0 0 0 0 1 2 1 0 0 1 2 0 1 2 2 0 1 1 0 2 0 0 0 0 1 0 0 0 2 2 0 1 2 0 0 0 0 2 0 2 0 0 2 0 0 0 0 0 0 0 0 0 0 0 1 1 1 1 0 0 0 0 0 0 0 0 0 0 2 0 1 0 2 0 1 1 1 0 2 0 0 0 0 0 1 1 0 1 0 0 2 2 0 2 2 2 0 2 0 1 0 0 0 0 0 0 0 0 0 2 0 0 1 0 2 0 0 0 1 0 0 0 1 0 2 2 0 2 0 1 1 2 0 2 0 0 1 1 2 0 0 2 1 0 0 0 0 0 1 0 1 1 0 0 0 0 0 0 0 0 0 0 0 0 0 0 2 2 1 0 0 1 1 0 2 0 0 0 1 1 0 1 0 0 1 2 1 1 0 0 0 0 1 1 0 2 2 0 1 1 1 1 1 0 1 0 0 2 2 2 2 2 1 1 1 1 1 1 1 0 1 0 0 1 2 1 0 1 0 0 1 2 2 2 1 1 1 0 0 1 1 0 1 0 0 0 0 1 2 0 1 1 0 0 0 0 2 0 2 1 0 0 1 1 0 0 0 0 1 1 0 1 2 0 0 0 0 0 0 1 0 1 1 0 0 0 0 0 0 0 0 0 2 1 2 0 0 1 0 0 1 0 0 0 2 0 1 0
13 0 0 0 1 0 1 2 1 1 0 0 0 0 0 0 0 1 0 2 2 0 0 2 2 0 1 0 2 2 1 2 0 0 0 0 2 1 0 0 0 2 0 0 2 0 1 0 2 0 0 0 0 1 1 0 0 0 0 1 1 2 0 2 0 0 0 0 1 1 0 0 2 2 1 2 1 1 1 1 0 2 2 0 1 0 0 1 2 2 0 1 1 0 0 0 0 2 0 2 0 0 1 1 2 1 2 0 2 0 0 2 0 1 1 1 0 0 1 0 1 0 0 0 0 2 0 1 0 1 1 1 0 0 2 0 0 1 1 0 0 1 1 0 0 2 1 0 1 1 0 0 0 0 0 1 2 1 0 0 1 0 0 1 0 2 0 1 1 1 0 1 1 1 1 1 0 0 0 1 0 0 0 2 2 2 0 1 0 0 1 1 0 0 1 1 1 2 1 0 0 1 0 2 2 0 0 1 1 0 1 2 1 0 0 0 0 0 1 1 2 1 2 2 0 0 1 2 0 1 0 0 0 0 0 0 1 2 2 1 0 0 2 0 2 2 0 0 1 1 1 0 0 1 0 2 0 1 0 0 0 0 0 1 0 0 0 2 0 0 0 2 0 1 0 0 0 1 1 1 0 0 0 2 0 0 0 2 0 2 2 0 0 2 2 0 2 2 0 2 2 1 1 1 0 0 0 0 1 2 1 2 0 0 1 0 1 0 0 1 1 0 0 0 0 0 1 0 1 2 0 0 1 1 0 0 0 1 1 0 1 1 2 0 0 0 1 0 2 0 1 0 1 0 1 0 0 2 0 0 1 1 0 0 0 0 0 2 2 0 2 0 0 2 0 0 0 2 2 2 1 0 1 0 1 1 0 1 1 0 0 0 1 0 1 1 0 1 0 0 0 1 0 1 2 1 1 1 0 0 0 0 1 1 1 1 0 1 0 1 1 1 0 1 0 2 1 0 0 0 0 0 0 2 0 0 0 0 1 0 0 0 1 0 1 1 1 2 0 1 0 1 0 2 1 0 1 1 1 1 1 0 1 0 0 2 0 2 2 1 1 1 1 1 1 0 2 1 0 1 1 2 0 0 2 0 0 2 2 1 1 0 0 1 0 0 0 1 1 2 0 1 2 0 0 1 2 1 0 0 0 1 0 1 0 1 1 0 1 0 0 2 2 1 1 2 1 2 2 0 2 0 1 0 0 0 2 1 0 1 1 0 0 1 1 2 1 1 1 0 0 0 0 2 0 1 0 1 0 0 1 0 1 1 0 0 1 1 1 0 1 2 0 0 0 0 0 2 2 2 0 0 0 0 0 0 0 0 0 0 0 0 0 2 0 0 0 1 0 0 0 1 1 2 0 2 1 0 0 0 0 0 0 0 0 1 0 0 0 0 0 0 0 1 0 1 1 1 0 0 0 0 0 0 0 1 2 0 1 1 0 0 0 1 1 2 2 1 0 0 0 2 1 1 2 0 1 1 1 0 0 0 1 0 0 2 1 2 2 0 0 0 2 0 0 0 2 0 1 0 1 0 0 0 2 2 1 0 0 0 1 0 0 0 1 0 2 0 1 1 0 0 0 0 1 0 1 1 2 0 0 0 0 1 1 0 0 1 1 0 0 0 0 2 2 0 0 0 0 0 0 1 0 2 0 0 2 1 0 1 0 1 0 1 0 1 2 1 1 1 1 1 1 1 0 0 0 0 1 0 0 0 2 0 0 2 0 1 2 2 0 1 2 1 1 0 0 0 2 0 1 0 0 0 2 2 0 2 2 2 0 2 1 1 0 0 0 1 0 0 1 0 1 2 1 0 1 0 0 1 0 0 2 0 0 0 1 1 2 2 1 2 0 1 2 1 1 1 0 0 1 1 1 1 0 1 0 0 0 0 0 0 1 0 1 1 0 0 0 0 0 0 0 0 0 0 0 0 0 1 0 2 2 0 0 2 2 1 2 0 0 0 1 0 0 1 0 0 2 2 2 2 0 0 0 0 1 2 0 2 2 0 1 0 0 0 0 0 1 0 1 2 2 2 0 0 2 2 0 1 0 1 0 0 0 2 0 0 1 1 0 0 1 1 2 2 1 2 1 1 2 0 0 1 0 1 0 0 0 0 0 1 1 2 2 0 0 0 0 0 0 2 2 0 0 0 0 2 0 1 0 1 0 1 0 0 0 0 1 1 0 0 0 0 0 1 1 1 1 0 0 1 0 1 0 0 0 0 0 1 0 1 0 1 0 0 0 0 2 0 1 0
14 1 0 0 0 0 0 1 1 1 1 1 0 1 1 0 0 1 1 1 1 0 1 1 1 0 0 0 0 2 2 1 1 1 0 0 1 0 0 0 1 1 2 2 2 1 1 1 1 1 0 1 1 1 0 0 1 0 0 1 1 1 0 1 0 1 1 1 0 1 1 2 2 2 1 2 1 0 1 0 0 1 2 0 1 0 0 1 1 1 0 0 1 0 0 0 0 1 0 2 1 0 1 1 2 1 2 1 0 0 0 0 0 0 0 0 0 0 1 0 1 1 0 0 0 1 0 0 1 0 0 0 0 0 0 0 0 0 0 0 1 0 0 0 0 2 2 0 0 0 0 0 0 0 0 0 1 0 0 1 0 2 0 1 1 0 0 0 2 2 0 0 0 2 1 1 0 1 0 0 1 1 0 1 1 0 1 0 0 1 1 1 0 1 1 1 1 1 0 0 1 1 1 2 2 0 0 1 1 1 1 1 0 1 0 1 0 0 0 0 2 2 2 2 0 0 1 1 0 1 0 0 0 1 1 1 1 2 1 1 0 1 2 0 2 2 1 0 2 0 0 1 0 0 0 1 1 0 0 0 0 0 0 2 0 0 0 0 2 0 0 1 0 0 0 0 0 2 2 2 0 0 0 1 0 0 0 1 0 2 2 0 2 2 2 0 0 1 0 1 0 0 2 1 1 0 0 0 2 1 1 1 0 0 2 0 0 0 0 2 0 0 2 1 1 0 1 0 0 1 0 1 0 0 0 0 0 1 0 1 1 1 2 0 1 0 2 0 2 0 1 0 0 0 0 0 0 0 0 2 0 0 1 0 1 0 0 1 1 0 2 0 2 1 1 1 0 0 0 1 0 1 1 0 0 0 1 0 0 0 0 0 1 0 2 1 1 0 0 0 0 0 0 1 0 1 0 1 0 0 1 0 2 2 2 1 0 0 1 0 0 1 0 1 1 2 1 0 0 0 0 0 0 2 0 1 0 2 1 1 2 1 1 0 1 1 1 2 0 1 0 2 1 1 1 1 0 1 0 0 0 0 1 0 0 1 0 2 2 2 1 1 1 1 1 0 0 1 0 0 0 2 0 0 2 1 0 1 2 0 0 0 0 2 1 0 0 1 1 2 0 0 1 0 1 0 2 0 1 0 2 0 0 1 0 0 0 2 0 2 2 2 2 1 1 2 0 0 0 2 0 1 0 0 0 0 2 1 1 1 1 1 0 1 1 1 1 0 1 1 0 1 0 2 0 0 0 1 0 2 0 0 0 1 0 1 0 0 0 0 0 0 1 0 1 0 1 2 1 1 0 0 0 2 2 1 1 0 0 0 0 0 1 1 0 0 0 1 0 0 1 1 1 1 0 1 2 0 0 2 0 0 0 1 0 0 0 0 0 0 0 0 0 1 0 0 1 0 0 0 0 0 1 0 0 0 2 1 2 0 2 2 0 1 1 1 2 0 0 0 0 2 0 1 1 1 1 1 1 0 0 0 0 0 1 2 1 1 0 1 1 2 0 0 1 0 0 1 1 1 1 0 2 0 0 2 0 0 0 0 2 0 1 1 1 0 2 0 1 1 0 0 0 0 0 0 1 2 2 0 0 0 0 1 1 0 1 2 1 0 0 0 0 1 0 0 1 2 2 2 1 2 0 2 1 1 1 0 0 2 1 0 1 1 0 0 2 0 1 1 1 1 0 0 1 1 0 0 2 1 0 1 2 1 0 0 2 2 2 2 0 0 1 1 1 0 0 0 0 2 0 2 0 0 1 2 0 2 2 2 0 2 2 2 2 2 0 2 0 0 2 0 1 2 1 0 2 1 0 0 0 0 2 0 2 2 2 0 2 2 0 2 0 0 1 1 0 2 0 0 0 2 2 0 0 1 0 0 1 0 1 1 1 0 0 0 1 0 0 0 0 0 0 0 0 0 1 0 0 0 1 1 0 0 0 1 1 0 1 0 0 0 0 1 0 1 0 0 0 1 1 1 1 0 0 0 0 2 1 2 2 0 0 1 1 1 1 0 1 0 0 2 1 1 1 2 0 1 0 2 0 0 0 0 0 2 0 1 2 1 0 0 0 1 0 0 0 0 0 0 2 1 0 2 0 0 0 1 0 0 0 1 1 2 2 0 0 0 0 1 1 0 2 0 0 1 1 2 0 2 0 0 0 0 1 1 2 0 0 0 0 0 0 0 0 0 0 0 0 0 0 0 1 1 0 0 1 0 1 0 0 0 0 0 0 0 0 0 0 1 1 0
15 0 0 0 0 1 1 2 1 1 0 0 1 2 1 0 1 2 2 2 2 0 0 2 2 0 2 0 1 2 2 1 0 0 1 1 1 2 0 1 1 1 0 0 1 1 0 0 1 1 0 0 0 1 0 1 0 0 0 0 2 2 0 1 0 0 0 0 0 0 0 1 2 2 2 2 0 0 2 0 0 1 1 1 1 0 0 0 1 2 0 1 0 0 0 0 0 0 0 2 2 0 1 1 2 0 2 1 1 0 0 1 0 1 1 1 1 0 0 0 2 0 2 2 2 0 0 0 0 0 0 0 1 1 0 0 0 0 0 0 1 0 1 0 0 0 1 0 1 0 0 0 0 0 0 0 2 0 1 0 0 1 0 1 2 1 1 1 0 2 0 0 0 2 1 0 0 0 0 0 0 0 1 2 2 1 2 1 1 1 1 1 0 0 0 2 1 2 0 0 0 0 0 1 1 1 2 1 1 0 1 1 2 0 0 1 1 0 2 0 0 0 2 2 0 0 0 1 0 1 0 0 0 1 1 0 1 2 2 1 0 0 2 0 2 2 0 1 1 1 0 0 0 1 0 2 1 0 0 0 0 0 0 1 0 0 1 1 1 0 0 0 1 1 1 0 0 1 1 0 0 0 0 2 0 0 0 2 0 2 0 0 0 2 2 0 1 0 0 0 0 0 2 2 1 0 0 0 0 1 0 1 0 0 1 0 1 0 1 0 1 2 1 2 2 0 0 0 1 0 0 2 0 0 0 1 1 2 0 2 1 1 1 1 0 0 1 1 2 1 0 1 0 0 0 0 0 0 0 1 1 1 2 2 2 1 1 2 2 0 2 0 0 1 0 0 0 1 1 1 1 2 2 0 1 1 0 0 0 0 0 0 1 0 2 1 1 1 1 1 0 1 1 1 2 0 0 0 0 0 0 0 2 2 2 1 0 1 0 0 0 0 1 1 1 2 2 0 1 1 1 2 0 1 0 1 0 2 1 1 2 0 1 0 0 0 2 0 0 1 0 0 1 2 1 1 0 1 0 0 0 0 1 1 0 1 0 2 2 0 1 0 1 2 0 0 0 1 0 0 1 1 0 2 1 0 1 0 2 1 1 0 0 1 0 0 0 1 2 2 0 0 1 0 1 0 2 1 0 0 0 1 0 1 1 0 0 0 1 0 0 2 1 0 0 1 0 0 0 2 0 1 1 1 0 1 1 0 1 2 0 1 0 1 1 0 2 1 1 0 0 0 0 2 0 1 0 1 0 0 0 0 1 1 1 0 0 0 0 0 0 1 0 0 0 0 0 1 1 1 0 0 0 1 2 0 1 0 1 1 0 0 1 0 0 0 0 0 0 0 0 1 1 1 0 1 1 0 0 2 0 0 0 1 0 0 0 0 0 0 1 0 0 1 0 0 2 1 0 0 0 0 0 0 0 0 1 0 2 0 1 1 0 0 2 1 1 2 0 1 0 2 1 2 2 0 0 1 1 0 0 0 0 1 0 0 2 2 0 1 0 1 0 0 0 0 1 0 0 0 2 0 0 0 1 1 1 0 0 0 1 0 0 1 0 0 1 0 0 0 0 0 0 0 0 0 2 1 1 0 0 0 0 1 0 1 0 0 1 1 0 0 0 0 0 0 0 0 0 0 0 1 0 2 1 0 1 1 0 1 0 1 1 2 0 1 2 0 0 0 0 0 0 0 0 1 1 0 2 0 2 2 2 0 1 0 2 1 1 1 0 0 2 0 0 1 0 0 0 1 0 1 1 0 1 2 1 2 2 2 1 2 1 2 0 0 1 1 0 0 1 0 1 2 1 0 1 0 2 0 0 0 1 1 1 2 2 2 1 2 1 1 0 1 2 2 2 0 0 0 1 1 1 0 0 2 0 0 1 1 1 1 0 0 0 0 0 0 1 0 0 0 0 0 0 0 1 2 0 0 1 2 0 0 0 0 2 0 1 0 1 1 0 1 0 0 0 0 0 1 0 0 0 0 0 0 2 2 1 2 2 0 1 1 2 2 2 0 0 0 1 1 2 2 1 1 1 1 0 2 0 1 0 0 0 2 0 0 2 2 0 0 1 2 0 0 1 1 1 1 2 0 0 1 0 0 0 1 0 0 0 1 1 2 2 0 0 0 0 0 1 0 1 0 0 1 1 2 0 2 0 1 0 0 0 2 0 0 0 0 2 0 0 0 1 1 2 2 2 0 0 2 1 1 0 0 1 0 0 1 0 1 0 1 0 0 0 0 2 1 0 1
16 1 0 0 1 0 2 2 0 2 2 0 0 2 2 0 0 2 0 1 1 0 1 2 2 0 1 0 0 2 0 1 1 2 1 0 1 2 0 2 1 0 0 0 1 0 1 0 1 2 1 1 0 1 0 1 0 0 0 1 0 1 0 1 1 1 1 0 0 0 1 0 2 2 1 2 1 0 2 0 2 2 1 1 1 0 0 1 2 2 0 2 0 0 0 0 0 0 0 1 1 0 0 0 2 0 2 1 1 0 1 2 0 1 1 1 0 0 0 0 2 1 2 2 0 0 0 0 1 0 0 0 0 1 0 0 0 1 0 1 0 0 1 0 0 0 0 0 1 2 1 2 0 1 0 0 1 1 1 1 1 0 0 1 1 2 1 1 0 2 1 0 1 1 1 1 1 1 0 0 0 1 0 2 1 0 2 0 0 0 0 1 0 1 2 1 1 2 1 0 1 1 0 1 1 2 2 1 2 0 2 0 2 0 0 1 0 0 2 1 1 0 2 1 0 1 1 0 0 0 0 1 0 0 0 0 0 2 2 1 0 0 2 0 1 1 0 0 2 0 0 0 1 0 1 1 0 0 0 0 0 0 0 0 0 0 0 0 2 1 0 1 0 1 0 0 0 1 1 0 1 1 0 2 0 2 0 0 0 1 1 1 2 2 2 0 0 0 0 0 1 0 1 1 1 0 0 0 1 1 0 1 0 0 1 0 0 0 1 0 0 1 0 0 0 0 1 0 0 1 0 2 0 0 0 1 1 2 0 1 0 0 1 0 0 0 1 1 2 1 1 1 0 0 0 0 0 0 0 1 1 1 2 1 1 1 0 2 2 0 2 0 0 2 1 1 0 0 0 1 2 1 0 0 0 0 0 2 2 0 0 0 0 0 2 0 0 0 0 0 0 0 0 1 1 0 0 1 0 0 1 0 0 0 0 0 0 0 0 0 0 1 1 1 0 0 0 2 2 1 2 1 0 1 1 1 0 1 2 1 2 1 1 0 2 2 0 1 0 1 0 1 2 2 2 1 1 0 1 1 1 0 0 0 0 2 1 2 2 0 1 0 1 2 2 0 1 2 1 1 0 2 0 1 2 1 0 1 2 1 0 0 0 1 0 0 1 1 1 2 0 1 1 1 1 1 2 1 0 0 0 0 0 0 0 2 0 0 1 2 1 1 0 0 0 1 0 2 2 1 2 0 1 1 0 1 0 1 1 1 1 1 0 1 1 1 0 0 2 0 1 1 0 2 0 1 0 1 0 0 0 0 1 2 0 0 0 0 0 0 0 2 0 0 0 0 0 1 1 2 0 0 0 1 1 0 0 1 0 1 1 1 0 0 0 0 0 0 0 0 0 2 0 2 0 2 0 0 0 1 0 0 0 0 0 0 0 0 0 0 0 0 0 0 0 1 2 1 0 0 0 0 1 1 1 1 1 0 2 0 0 1 0 2 0 2 2 1 0 0 1 1 0 0 0 1 2 2 2 0 0 0 0 1 0 1 2 2 0 2 2 0 2 0 0 0 0 1 1 1 2 0 0 0 1 1 1 1 0 0 0 2 1 2 0 0 2 0 1 1 0 0 0 0 2 0 1 1 0 0 0 0 0 2 0 1 1 2 2 0 0 0 0 2 2 0 0 1 0 0 0 2 0 2 1 0 1 1 0 2 0 1 1 0 0 0 1 0 0 0 0 0 0 0 0 1 0 0 2 0 0 0 2 0 1 1 1 2 2 2 0 0 2 1 1 0 0 0 2 0 1 0 0 0 1 2 1 2 1 2 1 1 0 0 0 0 0 1 0 1 2 0 1 1 1 0 2 0 1 1 0 0 2 0 1 1 2 2 2 1 2 1 0 1 2 1 1 1 0 1 1 0 2 0 0 1 0 0 2 0 1 1 0 0 0 0 0 0 1 0 0 0 0 0 1 0 2 0 0 0 1 1 1 0 0 2 0 1 1 0 0 0 0 1 0 1 0 1 2 2 1 1 0 0 0 0 0 1 0 1 1 0 0 2 2 1 2 0 0 1 0 2 0 0 2 2 0 1 0 1 0 1 0 0 0 1 0 1 2 1 0 1 0 1 0 1 2 1 0 0 1 0 1 0 1 0 1 0 0 0 0 1 1 1 0 0 0 2 0 1 0 0 2 0 0 0 0 1 0 1 0 0 1 0 2 2 2 0 0 0 0 0 0 0 0 0 0 1 1 0 0 2 1 1 0 0 0 0 0 1 0 1 0 0 1 0 0 0 1 0 0 0
17 1 0 0 0 1 1 2 1 2 1 0 0 1 1 0 0 1 0 2 2 0 0 0 1 0 0 0 0 2 2 0 2 2 0 0 2 1 0 1 1 1 0 0 2 0 0 0 0 2 0 1 0 0 0 2 0 0 0 0 1 2 1 1 0 2 2 1 0 1 1 2 2 2 2 2 0 0 2 0 1 1 2 0 2 1 1 1 2 2 1 1 0 0 1 0 1 0 0 1 1 1 2 2 2 0 2 2 0 0 1 2 1 2 2 2 1 0 0 0 2 0 1 1 1 0 0 0 0 0 0 0 0 0 0 0 0 1 0 1 1 0 0 0 0 0 0 0 0 1 0 1 0 0 0 0 0 0 0 0 1 0 1 1 1 2 1 2 0 2 0 0 1 1 2 1 0 0 0 0 0 0 1 2 1 1 2 1 0 1 0 2 0 0 2 2 0 2 0 0 0 0 0 1 1 2 1 1 1 0 1 1 1 0 0 0 0 1 0 1 2 0 2 1 0 1 1 1 0 1 0 0 0 0 0 0 0 2 2 2 0 0 2 0 1 1 0 0 1 1 1 0 0 0 0 1 2 0 0 1 0 1 0 1 0 0 1 0 1 1 0 2 0 1 0 0 0 2 2 0 2 0 2 2 0 0 0 2 0 2 1 1 0 2 1 0 1 0 0 0 0 0 2 0 0 1 0 0 1 2 0 2 0 0 1 0 0 1 0 1 0 0 1 1 0 0 1 0 2 1 0 1 0 0 0 0 0 0 2 1 2 1 1 0 0 0 0 0 1 1 1 0 0 0 0 2 2 0 0 1 0 0 1 0 1 0 0 2 2 1 1 1 0 2 0 0 0 0 0 1 1 0 0 1 0 1 0 0 0 0 0 0 0 0 2 0 0 1 0 0 0 0 0 2 2 1 0 1 0 0 0 0 0 0 0 0 2 0 0 0 0 1 0 2 1 2 1 0 1 1 0 0 1 1 0 1 1 1 0 0 2 0 1 1 0 1 2 0 1 2 0 0 1 2 2 1 1 2 0 2 2 0 1 0 0 1 0 1 2 0 1 0 1 2 0 0 0 2 0 0 1 2 0 1 2 1 0 1 1 0 1 1 0 1 0 0 0 0 0 2 0 1 1 1 0 1 1 1 0 0 0 0 0 0 0 2 0 0 1 2 1 1 2 1 1 2 1 0 0 2 1 1 1 1 1 1 1 0 0 2 1 1 0 0 0 1 1 1 1 0 0 0 0 2 1 1 0 1 0 1 0 0 1 0 0 0 0 0 0 0 0 1 0 0 0 0 0 1 1 1 1 0 1 1 0 1 1 0 1 1 1 0 0 0 1 0 0 0 0 0 0 2 0 2 0 2 0 0 0 0 0 0 0 1 0 0 0 0 0 0 1 0 0 0 0 0 1 0 0 0 0 0 0 0 0 0 0 0 2 0 0 1 1 1 1 0 1 1 0 1 0 2 0 1 1 0 1 2 2 1 0 0 1 0 1 0 1 2 0 1 1 0 0 1 1 0 0 0 0 0 1 1 0 0 1 1 1 1 0 0 1 0 0 1 1 0 1 0 1 2 0 2 0 0 1 0 0 0 2 0 0 0 0 2 1 0 0 2 1 0 0 0 0 2 2 0 0 0 0 0 0 1 0 2 2 2 1 1 0 1 0 1 0 1 0 1 2 0 0 0 0 0 0 0 0 0 1 0 1 0 0 0 2 1 0 0 2 1 2 2 1 0 1 0 0 1 1 0 1 1 1 2 2 2 2 2 0 1 1 2 1 2 1 1 0 0 0 1 0 0 1 0 0 1 0 0 1 0 0 2 0 2 1 0 1 2 1 2 1 1 1 1 0 0 2 1 0 2 0 0 0 2 2 0 0 0 0 1 0 0 0 1 2 2 0 0 2 0 0 1 1 0 0 0 0 0 0 0 0 0 0 0 0 0 0 1 1 0 1 0 0 0 0 1 0 0 0 2 2 2 2 2 0 0 0 0 0 2 1 2 2 0 0 2 2 2 2 0 0 0 0 1 2 2 2 2 0 2 1 1 0 0 1 0 1 1 0 0 2 2 0 1 0 2 1 0 0 0 0 0 1 0 0 2 0 0 0 2 0 0 0 2 0 0 0 1 0 0 0 1 0 0 1 0 1 0 1 2 0 1 0 0 1 0 0 0 0 0 0 0 1 0 0 0 1 1 1 1 2 2 2 2 0 0 0 0 1 1 0 1 0 0 1 0 1 0 0 0 1 0 0 0
18 0 0 0 1 0 2 2 1 1 0 1 1 2 0 0 0 1 1 1 1 0 0 2 2 0 2 0 1 1 1 2 2 2 0 0 1 1 0 0 0 2 0 0 2 0 1 0 2 0 0 1 1 0 0 0 0 0 1 1 1 2 0 2 0 0 0 0 0 1 2 1 2 2 2 2 0 0 2 1 1 2 1 1 1 0 0 0 1 1 0 0 1 1 1 0 1 0 0 1 1 0 0 0 2 1 2 2 0 0 0 1 1 1 2 2 2 1 1 0 1 0 2 2 2 0 0 0 1 0 0 0 0 0 1 0 0 1 0 1 1 0 0 0 0 1 0 0 0 2 0 2 0 0 0 0 0 2 0 1 0 0 0 2 0 1 0 0 1 1 0 2 2 0 2 2 0 0 0 0 0 0 0 2 0 0 2 2 1 1 2 2 0 0 2 2 1 1 0 0 1 1 0 1 1 2 2 1 2 0 2 0 1 0 0 0 0 1 0 0 2 1 1 2 1 0 1 2 0 2 0 0 0 0 1 0 0 2 2 2 0 0 2 2 2 2 0 0 1 1 1 1 0 0 0 1 0 1 1 2 1 2 0 2 0 0 1 0 1 1 0 1 0 1 0 0 0 1 1 0 0 1 0 1 1 0 0 0 0 1 0 0 0 2 2 0 1 1 0 0 0 0 0 0 0 0 0 2 2 2 0 2 0 0 1 0 0 0 0 1 0 1 1 0 2 0 0 0 0 0 0 1 1 1 0 0 0 1 1 0 1 1 1 0 1 0 1 0 0 1 0 0 1 0 1 0 0 1 0 0 1 1 1 1 1 0 0 0 0 0 2 0 1 2 0 0 0 0 0 2 1 0 0 0 1 0 0 0 0 0 0 0 1 1 2 1 1 1 0 0 0 0 0 1 1 0 0 0 0 0 0 0 1 1 1 0 1 2 0 2 2 2 0 1 1 2 2 1 2 0 2 0 0 2 0 1 0 2 2 2 0 1 2 1 0 0 2 0 0 1 0 0 0 2 0 0 0 1 1 0 0 0 0 0 0 1 1 2 2 0 0 1 1 1 0 0 0 2 1 1 1 1 0 1 1 0 1 1 2 0 0 0 0 2 1 0 1 0 1 1 1 0 1 1 1 1 2 1 0 0 0 0 0 0 1 1 0 0 1 1 0 2 1 0 0 1 0 0 0 2 0 0 1 1 1 0 1 0 0 1 1 2 0 0 0 0 1 2 0 0 0 0 0 2 0 0 0 2 0 2 0 0 1 2 1 0 1 2 2 0 2 1 0 0 0 0 0 2 2 1 1 0 0 1 1 1 0 0 0 0 0 0 1 1 0 0 0 0 0 0 0 1 0 2 0 2 1 0 0 2 2 2 0 1 0 0 0 0 1 0 1 0 0 0 0 1 2 2 0 0 1 1 0 0 0 1 2 0 2 0 2 2 0 2 0 1 2 0 0 0 0 2 0 0 1 1 2 2 2 1 0 0 0 0 1 1 1 2 2 0 0 0 2 0 0 0 2 0 0 0 1 0 0 1 1 1 0 1 0 2 0 0 1 2 0 0 1 0 0 1 0 0 0 0 0 0 1 1 1 0 1 1 1 1 1 0 0 2 2 0 0 0 1 2 2 0 1 2 2 2 1 2 0 2 0 0 1 0 0 1 0 0 0 0 0 1 1 2 0 0 0 1 0 0 0 0 0 0 1 0 1 0 2 0 1 0 2 1 0 0 0 0 2 0 0 0 0 0 0 2 0 2 0 1 2 1 0 2 2 2 1 2 2 2 0 0 1 1 0 1 1 0 0 2 0 0 0 0 1 1 0 0 1 0 1 2 1 2 2 2 1 2 0 1 2 1 1 1 0 0 0 2 2 0 0 1 1 0 1 0 1 1 1 1 0 0 1 0 1 0 0 0 0 0 0 0 0 0 0 0 1 2 1 0 0 0 2 1 2 0 0 0 1 1 0 1 0 0 0 2 1 1 1 0 0 1 0 2 0 2 2 0 1 1 2 2 2 0 1 0 1 1 2 2 1 1 1 2 1 1 0 2 0 0 0 1 0 1 1 1 0 0 0 1 1 0 1 1 0 0 2 0 0 0 0 0 0 1 1 0 0 0 1 1 1 1 1 0 0 1 1 0 2 0 1 1 1 1 0 0 0 0 1 0 1 1 1 0 0 1 0 0 0 0 0 1 1 1 1 0 0 1 2 2 0 1 1 0 0 0 1 0 0 0 0 0 0 0 1 1 1 1
19 1 0 0 0 0 0 2 2 2 1 0 0 0 0 0 0 0 0 0 1 1 0 2 2 0 2 0 0 2 1 2 1 1 0 0 2 1 0 0 0 1 2 2 2 1 1 0 1 1 0 0 0 1 0 0 0 0 1 1 2 2 0 1 0 1 1 0 0 0 1 0 2 2 0 2 1 0 2 0 1 2 2 0 2 1 2 0 1 1 0 1 1 0 1 0 1 2 1 1 0 0 0 0 2 0 2 1 0 0 0 0 1 2 2 2 1 0 2 0 0 0 1 1 1 0 0 0 0 0 1 1 0 0 0 0 0 1 0 2 1 0 1 0 0 0 0 1 1 1 0 0 0 0 1 0 0 1 0 1 0 1 0 0 0 2 0 1 0 2 1 0 0 2 1 0 0 1 0 1 1 0 0 2 1 0 2 2 0 0 1 2 1 1 2 1 2 2 0 0 0 0 0 2 2 1 0 1 1 0 2 1 1 0 0 0 0 0 0 0 1 1 2 2 0 0 1 1 0 1 0 0 0 0 0 0 0 1 1 1 0 0 1 0 1 1 0 1 1 1 1 0 0 0 0 0 0 0 0 1 1 1 1 1 0 0 0 0 1 0 1 0 0 1 0 0 0 2 2 1 1 0 1 2 1 1 2 1 0 1 1 0 1 2 2 0 0 1 0 0 0 0 2 2 0 0 0 0 1 1 0 1 0 1 2 1 0 0 0 1 0 1 2 1 1 0 1 0 1 0 0 2 0 0 0 0 0 1 2 0 0 0 1 0 0 0 0 0 2 2 1 1 0 1 0 1 1 2 0 0 0 0 2 1 1 0 0 1 1 1 1 1 1 1 1 0 0 0 0 1 2 1 0 0 1 1 0 1 1 0 0 0 0 0 2 0 0 0 0 0 0 0 0 2 2 1 0 1 0 0 0 0 0 0 0 0 2 0 0 0 0 1 0 1 0 2 1 0 2 0 1 2 0 0 2 0 0 1 1 0 1 2 2 2 0 1 2 1 1 1 0 1 1 2 2 0 1 2 0 2 1 0 0 0 1 1 0 2 2 1 1 1 0 2 1 0 0 2 0 0 1 1 0 1 1 0 1 0 2 1 0 0 0 1 1 0 1 0 0 1 1 1 0 2 0 2 1 0 0 0 0 1 0 1 0 1 1 1 1 1 0 2 0 0 0 0 0 0 0 2 0 1 2 1 0 1 1 0 1 1 1 1 0 0 0 1 1 1 1 0 1 1 0 2 0 0 0 0 1 0 0 1 1 2 0 0 1 2 2 1 1 1 0 0 0 0 1 2 2 2 0 1 0 1 1 0 0 1 0 1 1 0 0 0 0 0 0 0 0 0 0 0 1 2 0 2 1 0 0 0 0 0 0 0 0 0 0 0 1 0 0 0 0 1 0 1 2 1 0 0 1 1 0 0 0 1 2 0 1 1 0 0 2 2 0 0 1 2 0 0 0 2 2 0 2 0 2 2 1 0 0 0 0 1 1 0 1 2 1 1 1 0 0 0 0 0 0 0 1 0 1 0 0 0 1 1 1 0 0 0 2 0 1 1 0 0 1 0 0 1 0 0 0 0 0 0 2 2 2 0 0 0 0 1 1 0 0 0 1 0 0 0 0 2 1 1 2 1 1 0 0 0 0 2 1 1 2 0 0 2 0 0 1 1 0 0 1 1 1 1 1 1 1 0 0 2 0 0 2 2 0 0 2 0 1 0 2 1 0 0 0 0 1 2 2 0 0 0 0 1 1 1 0 0 1 2 0 1 1 1 0 1 2 2 0 0 0 1 0 0 0 0 0 2 0 0 1 0 0 2 0 0 0 2 0 2 2 2 1 1 1 2 0 1 2 1 1 1 0 1 0 1 2 0 0 1 0 0 0 1 1 1 1 1 0 0 1 0 0 0 0 0 0 1 0 0 1 0 0 0 1 1 0 0 1 0 1 0 1 0 0 0 0 0 0 2 1 0 1 2 1 1 1 0 0 1 1 2 1 1 0 0 1 2 2 2 2 0 1 0 0 1 1 1 1 1 0 0 0 0 0 0 0 0 1 1 0 1 2 1 0 1 1 1 1 0 0 2 0 0 2 0 0 1 0 0 0 1 1 0 0 0 1 2 2 0 1 1 0 1 0 0 1 0 1 0 1 2 0 0 0 0 1 0 1 1 1 0 0 0 1 0 0 0 0 2 2 2 2 0 0 1 2 2 0 0 2 0 1 1 0 1 0 1 2 0 0 0 1 0 0 0
20 0 0 0 1 0 2 2 1 1 1 0 0 0 0 0 0 2 0 2 2 0 2 2 2 0 0 0 0 2 1 0 1 1 0 0 1 1 0 1 1 1 0 1 2 1 0 0 2 0 0 1 0 0 1 1 0 0 0 1 1 1 0 1 1 1 1 1 0 1 1 1 2 2 1 2 1 0 2 1 0 1 2 0 2 0 0 1 2 2 1 1 0 0 1 0 1 1 0 2 1 0 1 0 2 1 2 1 0 0 1 1 0 0 0 0 0 0 2 0 0 0 1 1 1 1 0 1 1 1 0 0 1 1 0 0 0 0 0 2 1 0 0 0 0 1 0 0 0 0 0 0 0 0 0 0 0 0 0 0 1 2 0 1 0 2 0 1 1 1 0 1 0 2 2 0 0 1 0 1 1 0 0 2 2 2 0 1 0 1 0 2 0 0 0 1 1 2 0 1 0 1 0 2 2 0 0 2 0 0 1 1 0 0 0 0 0 0 1 0 1 1 2 2 0 0 0 1 1 0 0 1 1 1 1 1 0 2 2 2 0 0 2 0 1 1 0 1 1 1 0 0 1 0 0 2 0 0 0 1 0 1 0 1 0 0 0 0 1 0 0 0 0 0 0 0 0 2 2 2 0 0 0 0 2 0 0 2 0 2 2 2 0 2 2 0 1 1 0 1 1 1 2 1 1 0 1 0 1 1 1 1 0 0 2 0 0 0 0 1 0 1 2 2 1 0 0 0 2 1 0 1 0 0 0 0 0 1 1 1 1 1 1 0 0 0 0 0 1 1 0 0 0 0 0 0 1 0 0 0 1 1 2 1 2 2 0 2 2 0 2 0 0 2 1 1 0 0 0 1 1 1 1 0 0 0 0 0 0 0 0 0 1 0 2 2 2 1 1 1 0 1 0 2 2 0 0 1 0 0 0 0 0 1 1 0 2 0 1 0 1 2 1 0 2 2 1 0 1 0 1 1 1 0 2 1 0 1 1 0 0 2 2 0 0 0 2 0 0 0 0 0 0 1 0 0 0 0 0 0 1 0 1 0 0 1 0 2 2 0 0 0 1 2 1 0 1 2 0 0 1 2 0 1 1 0 1 0 2 0 0 0 0 1 0 0 0 0 1 2 0 1 1 1 0 1 1 0 0 0 0 0 0 0 1 1 0 1 0 1 1 2 2 1 1 2 0 1 0 2 0 1 1 0 0 1 2 1 1 1 1 1 0 0 0 2 0 0 2 0 0 0 0 2 0 1 0 1 0 0 0 0 0 1 1 0 0 1 1 1 0 1 0 0 0 0 0 1 1 1 1 0 1 1 0 1 0 0 0 0 1 1 0 1 0 0 2 1 0 0 1 0 2 0 1 1 0 0 0 1 0 0 0 2 0 0 0 0 1 1 0 1 0 0 0 1 2 1 0 0 1 1 0 0 0 1 2 0 2 0 0 0 0 2 0 2 2 1 0 1 0 2 1 2 2 0 0 2 2 0 0 0 1 0 1 1 1 2 0 0 0 0 0 0 0 0 0 0 1 0 0 1 0 2 2 2 1 1 0 0 2 0 0 2 2 0 2 0 2 1 0 1 0 1 1 0 1 2 2 0 1 1 0 1 1 0 0 0 1 1 0 0 0 1 1 0 0 2 2 1 1 1 0 2 0 0 1 1 1 1 0 0 0 1 0 0 2 0 0 0 0 0 0 0 0 0 1 0 2 0 0 1 1 1 0 0 2 0 1 1 1 0 2 0 0 2 1 0 2 0 0 0 0 0 2 2 0 2 1 2 1 1 0 2 0 0 0 1 0 0 1 0 0 2 0 0 1 1 1 0 0 0 1 0 1 1 1 2 1 1 1 1 0 0 2 0 0 1 1 1 1 1 2 0 0 0 0 1 0 0 0 0 1 1 0 0 1 0 0 0 0 0 0 0 0 0 0 0 0 0 0 0 1 0 0 1 0 0 2 1 1 0 1 1 0 1 0 0 0 1 0 0 0 0 0 0 0 2 1 0 0 0 0 2 1 1 1 0 0 0 0 0 0 0 2 1 0 2 2 0 2 1 1 0 1 1 0 1 1 0 1 0 1 2 0 2 0 1 0 0 2 0 0 2 0 0 0 1 0 0 0 1 0 1 1 0 0 2 0 0 2 0 2 0 1 0 1 2 0 1 0 1 2 0 0 0 0 0 1 1 1 0 0 0 1 0 1 1 1 0 0 2 1 2 0 0 1 0 0 0 0 0 0 2 1 1 0 0 1 0 0 0
21 1 0 0 0 0 2 2 2 1 0 1 0 0 0 0 0 1 0 1 1 0 1 1 1 1 2 0 1 2 2 1 0 0 0 0 2 1 1 0 0 1 0 0 2 0 0 1 0 2 0 1 0 0 0 1 1 0 0 0 1 1 0 1 1 1 1 1 1 1 0 1 2 2 2 2 0 0 2 1 1 2 1 1 1 0 0 0 2 2 0 1 0 0 1 0 1 0 0 1 1 0 0 0 1 0 1 1 1 0 0 1 1 2 2 2 1 0 1 0 1 0 2 2 2 0 0 0 0 0 0 0 1 2 1 1 0 1 0 2 1 0 0 0 0 0 0 0 0 1 1 1 0 0 0 0 1 1 0 0 0 2 0 0 1 2 0 1 0 1 1 1 1 1 2 1 1 1 1 0 0 1 1 1 1 1 1 1 0 1 1 2 0 0 1 2 1 2 0 0 0 0 0 2 2 1 1 0 1 1 1 1 2 0 0 1 0 0 2 1 1 0 2 2 0 0 0 0 0 0 0 0 1 1 1 0 1 2 2 2 0 0 1 0 1 1 0 0 2 0 0 0 0 0 0 1 0 0 0 0 0 0 0 0 0 0 0 1 1 0 0 0 0 2 0 0 0 2 2 1 0 1 0 0 1 0 0 1 0 2 1 1 0 1 0 1 0 1 0 1 1 0 2 0 0 0 2 0 1 1 0 1 0 0 1 0 1 1 1 0 0 2 1 0 2 0 0 0 1 1 0 0 0 1 0 1 1 2 0 0 0 0 1 0 0 0 2 0 1 1 1 0 0 1 0 1 1 2 1 1 0 0 1 0 1 0 0 2 2 1 1 1 2 2 0 0 0 0 0 2 1 2 0 0 0 0 0 1 1 0 0 0 0 0 2 1 1 0 1 1 0 1 0 1 1 0 0 2 0 0 1 0 0 0 0 0 0 0 0 0 1 2 0 2 0 2 1 0 2 1 2 0 0 2 0 2 0 1 0 0 1 1 1 0 2 2 0 0 1 2 0 1 1 1 1 1 0 0 1 0 0 0 0 0 0 2 0 2 2 0 1 0 2 0 1 0 0 1 0 0 0 2 0 1 1 0 1 0 2 1 0 0 0 2 0 0 0 1 1 2 0 0 2 0 0 1 2 0 0 0 0 2 1 1 1 0 0 0 2 2 0 2 2 0 0 1 1 1 1 1 1 1 2 1 0 1 1 1 1 1 0 1 0 1 0 2 0 1 0 1 0 1 0 2 0 1 0 1 0 0 0 0 0 1 1 0 0 0 0 0 0 1 0 0 0 0 0 2 1 2 1 0 1 1 1 1 1 0 0 0 0 2 2 0 2 0 2 0 0 0 0 2 1 1 1 2 0 0 0 2 1 0 0 0 0 0 1 0 0 0 1 0 0 0 0 1 1 1 0 0 1 1 1 0 0 1 2 0 2 0 0 1 0 1 0 2 2 1 0 2 0 1 1 0 0 1 2 2 2 0 0 0 1 0 0 2 2 1 1 1 1 1 0 0 0 0 0 1 2 1 1 1 0 0 2 2 1 0 0 0 0 1 0 1 1 0 1 0 1 2 0 0 0 0 0 0 2 1 1 0 1 1 0 2 0 1 0 2 1 0 0 0 0 1 2 0 0 1 0 0 0 2 0 2 0 0 2 0 0 0 0 0 1 0 0 0 0 1 0 0 0 0 1 0 0 1 1 1 1 1 0 0 2 0 0 1 2 1 1 1 0 0 2 0 0 0 0 0 2 0 0 0 0 0 0 2 0 1 1 2 1 2 1 2 0 0 1 1 0 1 1 0 1 2 1 0 2 0 0 1 0 0 0 1 0 2 1 2 1 1 1 2 0 1 2 0 0 2 0 0 0 2 2 0 0 1 1 0 0 0 0 0 1 1 0 0 1 0 0 0 0 0 1 0 0 0 1 0 0 0 2 2 1 0 0 2 2 0 2 1 1 0 0 1 0 1 0 1 2 2 2 2 0 0 0 0 1 2 1 0 0 0 1 0 2 0 1 0 0 1 0 0 0 0 0 0 2 0 1 0 1 1 0 1 1 1 0 0 0 0 0 0 1 1 1 1 2 2 1 2 2 0 0 2 0 0 0 0 0 0 0 0 1 1 2 0 0 1 1 1 0 0 1 0 0 0 1 0 0 0 0 0 1 0 1 1 1 0 1 0 0 0 1 0 0 1 2 0 1 1 0 1 1 2 0 0 2 0 1 0 0 0 0 1 1 0 0 0 1 0 0 0
22 1 1 1 1 0 1 1 1 1 1 1 1 1 0 0 0 1 0 1 1 0 1 1 2 0 0 0 0 2 1 0 1 1 0 0 1 1 0 0 0 0 1 0 1 0 0 0 2 0 0 0 2 1 0 1 0 0 0 1 0 0 0 2 0 1 1 0 0 0 1 0 2 2 2 2 0 0 2 0 2 2 1 1 1 0 0 2 2 2 1 2 0 0 1 0 1 0 0 2 1 0 0 0 2 0 2 2 0 0 1 1 1 2 2 2 1 0 0 0 2 0 2 2 1 1 0 2 0 0 1 1 0 0 0 0 0 0 0 0 0 0 0 0 0 0 0 0 2 2 2 2 0 1 1 1 0 1 1 0 1 0 1 1 0 1 0 1 0 0 0 0 0 2 2 1 1 2 0 2 2 1 1 2 1 1 2 1 0 0 0 1 0 0 1 1 1 1 0 0 0 0 1 2 2 1 1 1 1 0 0 2 2 0 0 0 0 1 1 1 2 1 2 2 0 0 1 1 1 0 1 0 0 0 0 0 0 2 2 1 0 0 1 0 2 2 1 0 2 0 0 0 2 1 0 2 1 0 0 2 0 2 0 1 0 0 1 0 2 0 1 0 0 1 0 0 0 2 2 0 0 1 0 1 1 0 0 1 0 2 2 2 0 2 1 0 0 1 1 0 2 0 2 0 0 0 0 0 0 0 0 1 0 0 1 1 1 0 0 1 0 1 0 1 1 0 0 0 1 0 0 1 0 0 0 0 1 2 0 0 0 0 0 0 1 0 1 0 2 0 0 0 0 1 0 1 1 2 0 0 0 0 2 1 2 1 0 2 2 0 2 0 1 2 1 1 0 0 0 2 1 0 1 0 0 2 0 0 0 1 0 0 2 1 2 2 2 0 0 0 0 0 0 1 1 1 0 2 0 0 0 0 0 0 0 0 2 0 0 0 2 1 1 2 2 2 2 1 1 1 1 2 0 2 0 1 0 0 0 0 1 1 1 0 2 2 0 0 0 0 0 1 0 1 0 0 0 2 1 0 1 0 1 0 0 1 0 1 1 0 1 0 1 2 1 0 1 1 0 1 1 2 0 0 2 0 0 0 1 1 1 1 0 2 0 0 1 0 2 2 0 1 2 0 0 0 1 0 0 0 0 0 0 0 0 2 0 0 1 1 0 2 2 1 1 2 1 1 1 1 1 0 0 0 1 0 2 1 1 0 2 2 0 0 1 1 0 1 1 0 0 0 0 2 0 1 0 1 0 1 1 0 0 1 1 0 0 0 0 0 0 0 0 0 0 0 0 1 1 2 1 0 0 0 1 0 1 0 0 0 0 0 1 0 0 0 0 1 0 0 1 1 0 2 0 2 1 0 0 1 0 0 0 2 2 2 0 0 0 0 1 0 0 0 0 0 2 1 0 0 0 0 0 0 0 1 2 0 1 1 1 1 0 0 2 0 2 2 0 1 0 2 2 0 1 0 2 2 2 0 0 0 2 0 2 0 0 2 0 1 1 1 0 0 2 0 0 0 1 0 0 1 0 2 2 2 1 1 1 0 1 1 0 1 1 1 2 1 0 1 0 1 0 0 1 0 0 1 1 0 0 0 1 1 1 1 1 1 1 0 0 0 1 2 0 0 0 0 0 0 0 1 0 2 1 1 1 1 1 2 0 0 1 1 0 0 2 1 0 0 0 0 0 0 0 2 0 0 2 0 0 0 2 0 0 1 1 1 2 2 1 0 2 1 1 0 0 0 1 1 1 1 0 0 1 2 0 1 1 1 0 1 0 2 0 0 0 0 0 0 1 0 0 1 0 0 1 1 0 1 0 0 0 1 0 2 1 1 1 2 2 2 0 0 1 0 0 1 0 0 1 1 2 1 0 1 0 2 2 0 0 2 0 0 0 0 0 0 1 0 0 0 0 0 0 0 1 0 0 0 2 2 1 0 0 0 0 0 2 0 0 0 0 1 0 1 1 1 1 2 2 2 1 0 0 0 0 0 0 2 2 0 0 1 1 1 1 0 0 1 0 1 1 1 0 0 2 2 0 2 0 0 0 0 1 1 0 0 1 1 0 0 0 1 0 1 1 2 0 0 1 0 0 1 0 0 0 1 0 1 1 0 1 1 0 0 0 0 0 1 0 1 2 0 0 0 1 2 0 1 0 0 1 0 0 1 0 0 0 0 2 0 1 0 0 1 2 2 2 1 1 1 1 1 0 1 1 1 1 0 0 0 0 2 1 0 0 0 1 0 0 2
23 0 0 0 0 0 1 2 0 2 2 0 0 1 0 1 1 1 0 2 2 0 0 2 2 0 2 0 1 2 2 0 1 1 1 0 1 1 0 1 1 1 1 0 1 1 1 0 0 1 1 2 0 0 1 1 0 0 0 0 1 2 0 1 1 0 1 0 0 0 1 0 2 2 2 2 0 0 2 0 1 1 2 1 1 0 0 0 2 2 0 0 0 0 2 0 2 0 0 1 2 0 2 1 2 0 2 1 1 0 0 1 1 1 2 2 2 0 0 0 2 0 2 2 0 1 0 1 0 1 1 1 1 1 0 0 1 0 1 0 0 0 0 0 0 1 0 0 0 0 0 0 0 0 0 0 0 1 0 0 0 1 0 0 2 1 1 1 1 2 0 0 2 0 1 1 0 0 0 0 0 0 1 1 1 1 1 1 0 0 1 1 0 1 2 1 1 2 1 0 1 1 0 2 2 0 0 1 1 0 1 1 2 1 0 0 0 1 0 1 2 1 2 2 0 0 0 2 1 1 0 0 0 0 0 0 0 2 2 1 0 1 2 0 1 1 0 1 1 1 0 0 0 0 1 1 0 1 1 0 0 0 0 0 0 0 1 1 2 0 1 0 1 1 1 1 0 2 2 0 0 1 1 2 0 1 1 0 0 1 0 0 1 1 1 0 0 1 0 1 2 0 1 0 0 0 1 0 2 2 0 2 0 0 2 0 0 0 0 2 0 0 2 1 0 0 0 0 0 1 0 0 1 1 0 0 0 1 1 0 0 0 1 0 0 0 1 1 2 1 0 1 0 1 0 1 1 2 0 0 0 0 1 1 0 2 0 1 1 0 2 0 1 2 0 0 0 1 1 2 2 2 1 0 0 0 0 0 0 1 1 1 0 0 2 0 0 0 1 1 0 1 0 1 1 0 1 0 0 0 0 0 1 1 1 0 2 0 1 0 0 0 1 2 2 2 1 0 0 1 1 1 0 1 0 1 0 1 0 0 0 2 2 0 1 1 1 1 0 2 0 1 2 2 0 0 0 0 1 0 0 0 0 0 0 2 0 2 2 1 1 1 0 2 1 1 1 1 0 1 1 1 0 2 1 1 1 0 1 1 1 1 1 2 1 0 1 0 1 2 0 0 2 0 0 0 2 1 0 0 0 0 0 0 0 2 0 0 0 1 1 1 2 0 0 2 1 0 0 2 0 1 1 1 1 0 0 1 0 0 1 2 0 0 1 1 1 1 0 1 0 1 0 1 1 1 1 2 0 0 0 0 1 2 0 1 1 2 2 0 2 0 1 0 0 0 1 2 2 2 0 0 0 1 1 1 0 0 1 1 1 0 0 0 1 0 1 0 0 0 0 2 1 1 0 1 1 0 0 1 0 0 0 0 0 1 1 0 0 0 0 1 0 0 0 0 2 1 0 0 1 1 0 1 0 0 2 0 2 0 1 2 1 1 1 0 0 2 0 0 0 2 1 0 1 1 2 1 1 0 0 0 0 1 0 1 2 2 2 0 0 0 0 0 0 0 0 0 0 0 0 1 0 0 2 2 2 1 1 0 1 1 0 0 0 0 1 0 1 1 0 0 0 0 1 0 1 2 2 0 0 0 0 2 0 0 0 1 1 0 0 0 2 2 1 0 0 0 0 0 0 0 1 2 2 1 1 1 0 1 0 1 0 1 0 0 1 0 0 0 0 0 1 1 0 1 1 0 0 0 0 0 2 0 1 0 2 2 2 2 0 0 1 0 0 0 0 0 2 0 1 0 1 2 2 2 0 2 1 2 0 1 1 2 0 0 1 0 0 2 2 0 0 2 0 0 1 0 1 1 0 1 2 0 2 2 2 0 1 1 1 1 0 1 1 1 0 2 0 0 0 2 1 0 0 0 0 1 1 1 1 1 1 1 0 0 1 0 0 1 0 0 0 1 0 0 1 0 1 1 0 1 2 0 0 0 1 0 1 0 0 0 1 1 0 1 0 1 1 1 0 0 0 0 0 0 1 1 1 1 1 0 0 2 2 2 2 0 0 0 0 2 2 2 1 1 2 1 0 2 0 0 1 0 1 1 0 2 2 2 0 0 0 2 0 0 2 2 0 0 1 0 0 2 0 0 0 1 0 0 0 0 1 1 1 1 0 1 0 1 1 0 2 0 0 0 0 2 0 0 0 0 1 1 0 0 0 0 1 0 0 1 0 0 0 0 0 2 2 1 1 2 1 1 0 0 1 0 0 0 1 0 0 1 0 0 0 0 2 1 0 1
24 1 0 0 0 0 1 2 2 2 1 1 1 1 0 0 0 1 1 1 1 0 0 2 2 0 0 0 1 2 0 1 2 2 0 0 0 1 0 1 0 1 0 0 2 0 0 0 1 0 1 2 0 1 0 1 0 0 0 0 2 2 0 0 0 0 1 1 0 0 0 1 2 2 2 2 0 0 2 1 1 2 2 0 2 0 0 0 2 2 0 1 1 0 0 0 0 1 0 1 1 0 2 2 2 0 2 1 1 1 0 1 0 2 2 2 0 0 1 0 1 0 1 1 1 1 0 1 1 1 0 0 1 1 1 0 1 0 0 1 1 0 0 0 0 1 0 0 0 0 0 1 0 1 2 0 0 0 1 0 0 1 0 1 1 2 0 1 1 2 1 0 0 2 1 0 0 2 1 0 0 2 1 2 1 1 2 2 0 1 1 2 0 0 2 2 1 2 0 0 0 0 0 1 1 2 2 0 1 1 2 2 0 0 0 1 0 0 1 1 1 0 1 1 0 0 1 1 0 2 0 1 0 0 0 0 0 2 2 0 0 1 2 0 2 2 0 1 1 1 0 0 0 0 1 2 1 0 0 0 0 0 0 1 0 0 1 0 0 0 1 1 0 2 0 0 1 1 2 0 0 1 0 1 0 1 1 0 0 1 0 0 0 2 1 1 0 1 0 1 1 0 2 1 1 0 1 0 2 2 0 1 0 0 0 0 0 0 1 1 0 1 2 0 1 0 0 1 0 2 0 2 0 0 0 0 0 2 0 0 0 2 1 0 0 0 1 0 1 2 1 0 0 0 0 0 0 2 0 0 0 0 2 1 2 1 0 2 2 1 1 1 0 2 0 0 0 0 0 2 1 1 2 0 0 1 0 0 0 0 0 0 0 0 2 0 0 1 1 1 0 1 0 2 2 0 0 1 0 0 0 0 1 1 1 0 0 0 1 0 0 0 1 1 0 2 0 0 0 0 0 0 0 2 0 0 0 0 0 0 2 0 1 2 0 2 2 1 0 1 0 2 1 1 1 1 0 1 0 0 1 0 0 0 0 2 0 2 2 1 1 1 1 2 1 0 1 0 0 0 0 2 1 1 2 0 0 0 2 2 0 0 0 1 0 0 0 0 0 2 0 1 0 0 2 0 2 0 0 0 0 0 1 1 0 1 0 0 2 2 1 2 1 0 0 1 1 2 2 0 2 0 2 1 0 1 2 2 2 0 2 2 0 0 0 2 2 2 0 0 0 0 0 0 2 2 2 0 0 0 1 0 0 0 0 0 0 2 2 1 1 1 1 0 0 0 1 1 1 1 0 0 0 1 1 0 0 0 1 1 1 0 0 0 0 0 0 0 0 0 0 1 0 2 0 2 0 0 1 2 1 1 0 0 0 0 1 0 0 0 0 0 0 0 0 1 1 0 0 0 0 0 0 0 0 0 2 0 2 0 0 0 0 1 0 1 2 0 0 0 0 0 1 1 1 0 1 1 1 0 0 0 1 1 1 0 0 2 1 0 0 0 0 0 0 0 0 0 0 0 0 0 1 0 2 2 2 0 1 0 1 0 0 1 1 0 1 0 1 1 0 0 0 0 1 0 1 2 2 0 2 2 0 1 1 0 0 1 0 0 0 0 2 2 1 2 2 2 1 1 0 1 0 2 1 1 2 0 0 2 1 0 0 0 0 0 0 0 1 1 1 1 0 1 0 2 0 0 1 0 0 0 2 0 0 0 2 1 1 1 0 0 1 2 2 0 0 0 1 1 0 1 2 1 2 1 1 2 2 2 2 2 2 2 0 0 0 1 0 0 1 0 1 2 1 2 1 0 0 2 0 0 0 0 0 2 0 1 0 0 0 0 0 0 1 0 1 1 1 0 2 1 1 1 0 1 0 1 1 0 0 1 0 1 0 0 1 0 1 0 0 0 0 0 0 0 0 1 0 0 1 2 0 0 0 1 1 0 2 0 0 0 0 0 0 0 0 1 1 2 2 2 0 0 0 0 1 2 0 1 1 0 0 1 2 1 2 0 0 0 0 2 1 1 1 1 1 1 0 2 0 0 0 0 1 1 0 1 2 1 0 1 0 2 0 0 2 2 0 1 2 1 0 1 0 0 0 1 0 0 0 1 0 1 1 0 1 0 0 0 1 0 2 0 1 1 2 2 0 1 0 0 0 1 1 1 1 1 0 0 1 0 1 0 0 1 1 0 0 1 1 0 0 0 0 0 0 0 0 1 0 1 0 0 0 0 1 0 0 0 0 1
25 1 0 0 0 0 0 1 1 2 2 0 0 0 0 0 0 1 1 1 1 0 1 0 1 0 1 0 0 2 0 0 1 1 1 1 1 1 0 1 0 1 1 1 2 1 0 0 1 1 1 1 0 1 0 1 0 0 0 1 1 2 0 1 0 0 0 1 0 0 0 1 2 2 2 2 0 0 2 1 1 2 2 0 2 0 0 1 2 2 0 1 0 0 0 0 0 2 0 2 0 0 0 0 2 1 2 1 1 0 0 2 1 1 0 0 0 0 1 0 1 0 2 2 1 1 0 0 0 0 0 0 0 0 0 0 0 1 0 2 1 0 0 0 0 1 0 0 0 1 0 1 0 0 0 2 1 1 0 0 0 0 0 1 1 1 0 0 2 2 0 0 0 2 2 0 0 1 0 1 1 2 1 1 1 1 1 2 0 0 0 2 1 1 2 1 1 2 0 0 1 1 0 0 0 2 1 0 2 0 2 0 1 0 1 2 0 0 1 1 2 1 2 1 0 1 1 0 0 1 1 1 0 0 0 0 0 2 2 2 0 0 2 1 2 1 1 0 2 0 0 1 0 0 1 1 1 1 1 1 0 1 0 1 0 0 1 0 2 0 0 1 1 0 0 0 0 2 2 1 1 0 2 2 0 2 2 1 0 2 1 1 0 2 2 0 0 0 0 0 1 0 1 0 0 0 2 0 2 2 0 1 0 0 1 0 1 0 1 1 0 1 2 2 1 0 0 0 1 0 0 0 0 0 0 0 0 0 2 0 1 1 2 0 0 0 1 0 1 2 1 1 0 0 0 0 0 1 0 2 0 0 1 0 1 1 0 2 2 2 0 2 1 1 1 1 0 0 0 1 1 1 1 0 0 1 0 0 0 1 1 1 0 0 1 0 0 1 0 0 0 2 1 0 1 0 1 1 0 0 0 0 0 0 1 0 1 1 1 1 1 1 1 1 1 2 0 0 0 0 0 0 0 2 0 1 0 1 1 0 1 1 2 1 0 1 2 1 1 2 0 1 1 2 2 1 1 2 0 2 2 0 0 1 1 1 0 2 2 0 0 0 0 1 1 0 1 2 0 0 2 1 1 1 2 0 0 1 2 0 0 0 1 2 1 0 0 0 1 1 1 0 0 0 2 0 2 0 1 0 1 0 0 2 0 0 0 1 1 1 1 2 2 1 1 2 1 0 0 2 1 0 0 0 1 1 1 1 0 0 2 2 0 0 1 2 0 2 0 0 0 0 1 1 1 1 1 1 0 1 0 0 1 1 0 0 1 0 0 0 0 0 2 0 2 0 1 1 1 1 0 0 0 0 0 0 0 0 0 0 0 1 0 0 1 0 1 0 0 0 0 2 0 2 0 2 0 0 0 1 1 1 0 1 0 0 0 0 0 0 2 0 0 1 0 0 1 2 0 0 0 0 0 0 0 0 2 0 2 0 0 0 1 1 1 0 1 2 0 1 0 2 1 0 1 1 2 1 1 0 0 0 1 0 1 1 1 2 1 1 1 0 0 0 0 0 0 0 0 0 1 0 1 1 1 1 0 0 0 0 2 0 1 1 1 0 1 1 0 1 1 1 0 0 2 0 2 0 1 0 1 1 0 2 1 0 1 1 0 0 0 1 0 2 1 0 0 1 1 1 1 2 0 2 1 0 2 0 0 0 1 0 0 0 0 1 1 0 0 0 0 0 1 0 0 1 0 0 2 1 0 0 2 0 0 2 0 2 2 2 0 0 1 1 1 0 0 0 0 2 0 2 1 1 1 2 0 2 2 2 1 2 2 2 1 1 0 0 0 0 0 0 0 1 0 0 2 0 0 1 1 1 1 1 1 2 1 1 1 1 1 2 0 0 1 0 0 1 0 0 0 2 1 1 0 1 0 1 1 1 1 1 1 0 1 1 0 0 0 0 0 0 0 0 1 0 1 0 0 0 0 0 0 0 0 1 2 1 2 0 0 0 0 2 0 1 0 0 0 2 1 1 0 0 0 0 0 2 1 1 1 0 0 2 2 2 2 0 1 0 0 1 1 1 1 1 0 2 0 2 0 0 1 0 2 0 0 0 2 1 0 1 0 1 1 1 0 1 1 0 1 0 1 2 0 0 1 0 1 0 0 0 2 0 1 0 0 0 0 0 1 1 2 0 0 0 0 2 0 2 0 1 0 0 0 0 0 0 1 0 1 0 0 0 0 2 2 0 0 0 0 0 0 0 0 0 0 0 0 0 0 1 0 0 1 0 0 0 2 0 0 0
26 1 0 0 0 0 1 2 2 2 1 0 0 1 1 0 0 1 1 0 0 1 0 2 2 0 1 0 1 2 1 2 1 1 1 1 1 1 0 1 1 1 0 0 2 0 0 0 0 2 0 2 0 1 0 1 0 0 0 0 1 1 0 2 0 0 0 1 1 1 0 1 2 2 2 2 0 0 1 0 0 1 2 0 2 0 0 0 2 2 0 0 1 0 1 0 0 0 0 2 2 0 2 1 2 0 2 0 2 1 0 1 1 2 2 2 1 1 0 0 2 0 1 1 1 1 0 0 0 0 1 1 0 0 1 0 0 1 0 2 1 0 0 0 0 2 0 0 0 1 0 0 1 0 1 0 0 1 0 1 0 0 1 0 2 1 0 1 0 2 1 0 1 1 1 1 0 1 0 1 1 0 1 1 1 1 1 1 0 0 0 1 0 0 2 2 1 2 1 0 0 0 0 1 1 1 1 1 0 0 1 2 1 0 0 1 0 0 0 1 2 0 2 2 0 0 0 2 0 2 0 0 1 1 1 1 0 2 2 1 0 0 1 1 1 1 0 0 2 0 0 0 0 1 0 1 0 0 1 1 1 1 0 0 1 0 1 1 2 1 1 0 1 0 0 0 0 2 1 1 1 0 0 2 0 1 0 0 1 1 0 1 1 2 2 0 0 1 1 0 2 0 2 0 0 0 0 0 2 2 0 2 0 0 1 0 1 0 0 0 1 1 1 2 0 0 1 0 0 0 0 2 0 0 0 0 1 0 1 2 2 1 0 0 0 0 0 0 0 2 0 0 0 1 0 1 1 1 0 0 0 0 1 1 1 1 0 1 1 0 2 0 1 1 0 0 0 0 0 2 1 0 2 0 0 1 0 0 0 0 0 0 1 0 2 2 2 0 2 2 0 2 0 1 2 0 0 1 0 0 1 0 0 0 1 0 1 0 0 0 0 2 0 2 1 2 0 0 2 1 2 2 2 0 2 1 0 2 1 1 1 1 1 1 0 1 2 2 0 1 0 2 2 2 2 2 0 2 1 1 2 0 0 1 0 2 0 1 2 1 2 2 1 1 0 0 1 2 0 0 1 2 0 2 1 1 1 1 1 0 2 1 1 2 0 0 1 1 2 2 0 0 2 0 0 1 2 0 0 0 0 0 0 0 0 2 1 0 1 1 1 2 2 1 1 2 1 0 0 2 0 1 1 1 0 1 1 0 0 2 0 0 1 0 0 1 2 1 1 0 1 1 0 2 1 1 0 1 0 0 0 0 0 2 2 0 0 1 1 0 1 1 1 0 1 0 1 2 2 1 0 0 0 2 2 0 0 0 1 1 0 0 2 0 0 0 0 1 0 0 0 1 1 1 0 1 1 0 0 0 0 0 0 0 0 0 0 0 0 0 1 0 0 0 0 2 2 0 0 0 1 1 1 0 0 1 2 0 2 0 0 0 0 0 2 1 2 1 1 1 0 1 0 1 1 1 1 2 2 0 0 0 1 0 0 1 0 2 0 0 0 2 0 0 0 1 1 0 1 0 0 1 2 0 1 2 1 0 0 0 2 0 0 0 0 0 1 0 2 2 1 0 0 0 1 0 2 1 1 0 0 0 0 1 0 0 0 1 0 0 0 1 0 2 1 0 0 1 1 1 0 0 0 2 0 0 1 1 0 1 0 1 0 0 0 1 1 0 0 0 0 0 0 0 0 1 0 0 1 1 0 0 2 0 0 1 1 2 2 2 0 0 1 1 1 0 0 0 1 1 0 1 0 0 2 2 0 2 1 2 1 1 2 2 0 0 0 1 0 1 2 0 1 2 1 0 2 1 1 0 0 0 1 1 1 2 2 1 0 0 0 0 0 1 2 1 2 2 0 0 1 1 1 0 0 1 0 1 0 0 0 0 1 0 1 1 0 0 0 0 0 0 0 0 0 0 0 0 1 0 0 0 1 0 0 2 2 0 1 0 1 1 1 1 0 0 0 1 1 2 1 1 0 0 0 0 0 1 1 1 1 0 0 1 2 1 1 0 0 1 0 1 1 1 2 2 0 1 0 2 0 0 0 1 2 0 0 0 1 1 0 0 0 1 0 0 2 2 1 1 2 1 0 2 0 0 0 0 0 1 1 2 1 1 1 1 1 0 0 0 2 0 1 0 0 1 2 2 0 2 0 1 0 1 1 0 1 0 0 0 1 0 0 0 0 1 1 2 2 1 1 2 0 0 0 0 0 1 0 2 0 0 0 2 1 1 0 0 1 0 0 0
27 1 0 0 0 0 1 1 1 2 2 0 0 0 0 0 0 1 1 1 1 0 0 2 2 0 1 0 0 2 2 1 2 2 1 0 1 1 0 0 0 1 1 1 2 0 0 0 1 1 0 1 0 1 0 1 0 1 1 2 0 1 0 1 0 0 0 0 0 0 0 2 2 2 1 2 1 0 1 0 0 1 2 0 2 0 0 2 2 2 1 2 0 1 1 0 1 1 0 1 0 1 0 0 2 0 2 2 1 0 0 2 0 1 1 1 0 0 1 0 1 0 0 0 0 1 0 1 1 0 0 0 0 0 0 0 0 0 2 0 0 0 0 0 0 2 1 0 1 0 0 1 1 1 2 0 0 2 1 0 0 1 0 1 0 0 0 2 0 1 0 1 0 2 1 1 1 1 0 1 1 0 0 2 2 1 1 1 0 0 1 1 0 0 1 2 1 2 0 0 1 1 0 0 0 2 2 1 1 0 0 1 1 1 0 1 0 1 2 0 1 0 2 1 0 1 0 2 0 2 0 0 0 0 0 0 0 2 2 1 0 0 1 0 2 2 1 0 1 1 1 0 0 0 1 2 0 0 0 0 0 0 0 2 0 0 0 0 2 1 0 1 1 0 0 0 0 1 1 0 0 0 0 1 1 1 1 1 1 2 0 1 1 2 2 0 1 0 0 0 1 0 2 1 1 0 1 1 1 1 1 2 0 0 0 0 0 0 0 0 1 0 1 0 1 0 0 1 0 0 0 2 0 0 0 0 0 2 0 1 1 1 1 0 0 0 0 0 1 1 1 0 0 0 0 0 0 1 0 0 0 0 2 1 2 0 0 1 1 1 1 1 1 2 0 0 0 2 2 2 1 0 1 0 0 1 0 1 1 0 0 0 0 0 2 0 0 1 0 0 0 0 0 2 2 1 0 0 0 0 0 0 0 0 0 0 2 0 0 0 0 0 1 2 1 1 0 0 1 1 1 1 0 2 0 1 0 0 0 0 2 0 1 0 1 1 1 1 1 2 0 1 2 2 2 2 0 0 1 0 0 0 0 1 2 0 0 2 2 1 1 1 0 2 0 0 0 1 0 1 1 2 0 1 1 1 1 1 2 0 0 0 0 2 2 0 0 1 1 1 1 0 1 1 0 1 2 0 1 0 1 0 0 1 1 0 0 1 0 1 1 2 2 2 2 2 0 1 1 1 1 0 1 0 0 2 2 1 0 2 0 1 0 1 1 2 1 1 0 1 0 1 0 1 2 1 1 0 0 0 1 0 0 0 0 0 0 0 0 0 0 1 0 0 0 0 0 1 1 2 1 0 0 1 2 0 1 0 0 0 0 0 0 0 1 0 0 0 0 0 0 2 1 2 0 2 2 0 0 0 2 0 0 1 1 1 0 0 0 0 2 0 0 0 0 1 2 2 0 0 1 1 0 0 0 2 2 0 2 0 0 2 0 1 1 1 2 0 0 0 0 2 0 1 2 0 2 2 2 0 0 0 2 0 1 1 1 1 0 1 1 1 0 0 0 1 1 1 2 1 1 1 1 0 0 1 1 0 0 1 1 0 0 1 1 0 1 0 2 1 0 1 0 1 1 0 1 1 2 0 0 1 0 1 0 0 2 2 2 0 0 0 0 2 2 0 0 1 1 1 1 1 0 2 0 0 2 0 0 1 1 0 0 1 0 0 1 0 0 0 0 0 0 0 0 1 0 0 1 0 0 0 2 1 0 0 2 2 2 2 0 0 1 1 1 1 1 0 1 0 1 0 0 0 0 2 1 2 2 2 0 2 2 2 0 0 2 1 0 0 1 0 0 2 0 0 0 0 2 0 0 0 1 0 2 2 2 2 1 1 1 1 0 1 2 2 1 1 0 1 0 1 1 0 0 0 0 2 2 0 0 2 0 0 0 0 0 0 1 0 0 0 0 0 1 0 1 0 0 0 1 2 2 0 0 0 1 0 1 0 1 1 0 1 0 2 1 0 0 0 0 0 0 0 0 0 0 2 1 1 1 0 0 2 1 1 1 0 0 0 0 2 2 2 1 1 0 0 0 0 0 0 0 1 1 1 0 1 2 1 0 1 0 2 1 1 1 0 0 0 1 0 1 1 0 0 1 0 0 1 0 1 2 2 2 1 0 0 0 0 1 0 2 0 0 0 0 1 0 0 0 0 1 0 0 0 1 0 0 0 1 1 0 1 0 1 1 2 2 0 0 2 1 2 0 1 2 0 1 0 0 0 0 1 0 0 0 0 1 0 0 0
28 0 0 0 0 0 0 2 2 1 1 0 0 0 0 0 0 1 0 2 2 0 0 2 2 0 1 0 0 2 2 0 0 0 1 0 2 0 0 0 0 1 1 1 1 1 0 0 0 2 1 1 0 1 0 1 0 0 1 0 2 2 0 1 0 1 1 1 0 1 1 2 2 2 1 2 1 0 2 0 0 2 2 0 1 0 0 0 2 2 0 2 0 1 1 0 1 1 0 2 1 0 1 1 2 0 2 1 1 0 0 1 1 1 1 0 0 0 1 0 1 0 1 1 1 0 0 0 1 0 1 1 0 0 0 0 0 1 0 1 0 0 0 0 0 2 0 0 0 1 0 0 0 0 0 0 0 1 0 0 0 1 1 1 1 2 1 2 0 1 0 1 0 2 2 0 0 0 0 1 0 0 0 2 0 0 2 1 0 0 1 1 0 0 2 2 1 2 0 0 0 0 0 0 0 2 2 0 0 0 1 1 0 1 0 0 0 1 1 1 2 1 1 1 0 0 1 1 0 1 0 1 0 0 0 0 1 2 2 0 0 0 2 1 1 1 0 1 1 1 0 0 0 0 0 1 1 1 2 2 2 2 0 0 0 0 0 1 0 0 0 1 0 0 0 0 0 1 0 0 2 0 2 2 0 2 1 2 0 2 2 2 1 2 2 0 1 2 0 1 1 0 2 0 0 0 1 0 1 1 0 0 0 0 1 0 0 1 0 1 1 0 1 0 2 0 0 0 0 1 0 0 0 0 0 0 0 1 1 0 1 2 1 0 1 1 1 0 2 0 2 0 0 0 0 0 0 1 0 1 0 0 1 1 0 0 0 2 2 0 2 0 0 2 0 0 0 0 0 0 2 2 0 0 0 0 0 0 0 1 0 0 0 0 2 0 0 1 0 0 0 1 0 2 2 0 0 0 1 1 0 1 1 1 1 1 0 1 1 1 1 1 0 1 1 1 0 0 0 0 0 0 1 1 1 1 0 1 1 1 0 2 1 0 0 0 2 2 0 1 0 1 0 2 2 1 2 1 1 1 0 0 0 2 1 1 0 2 2 0 1 0 1 1 1 0 0 2 1 0 1 0 0 2 0 0 1 0 0 0 2 2 0 2 1 0 0 0 0 2 0 2 2 0 0 1 2 0 0 0 0 0 0 0 0 2 0 2 0 2 2 2 1 0 0 1 1 0 0 2 0 1 2 1 0 1 1 0 0 2 1 0 0 0 1 1 1 2 0 0 0 0 0 1 1 2 1 0 0 0 1 0 0 2 2 0 0 2 2 2 0 2 1 0 1 0 1 2 1 2 0 1 0 0 1 0 1 0 1 1 1 0 0 1 0 0 0 0 0 0 0 0 0 1 1 2 0 0 0 2 0 0 0 0 0 1 1 0 1 1 0 1 0 0 0 0 1 2 0 0 0 1 0 0 0 0 2 0 2 0 0 0 0 0 2 0 2 0 0 0 0 2 1 0 2 0 2 2 2 0 0 0 0 0 0 1 1 2 1 0 0 1 1 0 0 0 1 0 1 0 0 2 0 0 1 1 0 1 1 0 1 1 0 1 1 0 2 1 2 2 1 0 0 0 0 0 2 1 1 0 1 1 0 0 1 0 0 0 1 0 0 1 0 2 2 1 2 2 1 1 0 1 0 2 1 1 1 0 0 0 0 0 0 0 0 1 1 0 0 0 0 0 0 0 0 1 1 0 2 1 0 0 2 0 2 0 2 2 1 1 0 1 2 0 0 0 0 0 0 1 0 0 0 0 1 1 2 2 1 2 1 1 2 2 1 1 0 1 0 0 1 0 2 2 2 0 0 0 1 0 0 0 1 0 1 1 2 1 1 1 1 1 0 1 2 1 1 1 0 0 0 2 2 0 0 0 0 0 2 1 1 1 0 0 0 0 0 0 0 0 1 0 0 0 0 0 0 0 1 1 0 1 0 0 0 0 1 0 2 0 0 0 0 1 0 0 0 1 1 2 2 2 0 0 0 0 1 0 0 2 2 0 0 2 2 2 2 0 0 0 0 1 1 1 0 0 1 0 1 1 0 0 0 0 0 2 0 0 1 1 0 0 0 1 2 1 1 1 1 1 2 0 0 1 0 0 0 1 0 0 0 0 1 2 1 0 0 0 0 0 2 0 2 0 0 0 0 2 0 0 0 0 1 0 2 2 1 0 0 0 0 0 0 0 0 0 0 1 1 0 0 1 1 1 0 1 1 0 0 1 0 0 0 1 2 0 1 0 2 1 0 1
29 0 0 0 0 1 2 2 2 1 1 0 1 1 0 0 0 1 0 1 2 0 0 1 1 0 1 0 1 1 1 2 1 1 0 0 1 0 0 1 1 1 0 0 2 1 0 0 0 2 1 1 0 0 0 1 0 0 0 0 1 1 0 2 0 0 0 0 0 0 0 1 1 1 2 1 0 0 1 0 0 1 1 1 1 0 0 1 2 2 1 1 1 1 0 0 0 2 0 2 0 0 0 0 2 1 2 1 1 0 1 2 0 0 0 0 0 0 0 0 2 0 0 0 0 1 0 0 1 0 1 1 0 0 1 0 0 0 0 1 0 0 0 0 0 1 1 0 0 0 0 0 0 1 1 0 2 0 0 0 1 1 0 1 1 0 0 1 1 1 0 2 0 2 1 0 0 0 0 0 0 1 1 2 2 2 1 2 0 0 0 2 0 0 0 1 0 2 1 0 1 1 0 1 1 1 1 0 2 0 2 0 1 1 0 0 0 0 2 1 1 0 2 2 0 0 0 2 0 1 1 0 0 1 1 0 0 2 1 1 0 1 2 0 2 1 1 0 2 0 0 1 0 0 0 1 0 1 1 1 1 1 0 1 0 0 2 0 2 0 1 1 0 1 1 2 0 1 1 1 0 1 1 1 0 1 1 1 0 1 1 1 1 2 2 0 0 0 0 1 0 0 1 1 0 0 0 0 2 2 0 2 0 0 1 0 0 1 0 0 1 0 1 1 0 0 1 0 2 1 0 1 0 0 0 0 0 1 1 1 0 0 2 0 1 0 1 0 2 1 1 0 0 1 0 1 1 1 0 2 0 0 0 0 0 2 0 2 1 1 1 1 2 2 0 0 0 0 1 2 0 1 0 1 0 0 0 0 0 0 1 1 0 0 1 0 0 0 0 0 0 0 0 1 1 0 0 0 0 0 1 0 1 1 1 0 1 0 0 0 0 0 0 1 2 1 1 0 2 0 2 0 0 2 1 0 0 1 0 0 2 1 2 0 0 0 2 0 1 2 0 0 1 2 2 1 1 1 1 0 1 1 1 0 0 1 0 2 2 0 0 0 1 2 1 1 0 2 0 0 1 1 0 0 2 1 0 1 1 0 1 1 1 2 0 0 0 0 1 2 0 1 1 1 1 1 1 0 0 0 0 0 0 1 1 0 0 0 2 2 0 2 2 0 0 2 2 0 0 2 0 2 1 0 1 1 2 0 0 1 0 0 0 0 1 2 0 1 1 0 0 0 0 2 0 0 0 0 1 0 0 1 0 0 0 0 0 0 0 0 0 0 1 0 1 0 2 1 1 2 0 1 2 2 1 2 0 0 1 1 0 1 1 0 1 0 0 0 0 0 0 1 0 1 1 2 0 0 0 1 1 1 0 1 0 0 0 0 0 0 2 0 0 0 0 2 2 0 0 0 0 0 0 0 0 1 2 1 1 1 1 1 0 2 0 2 2 1 0 0 0 1 1 0 1 1 2 2 1 0 0 0 1 1 0 0 0 2 2 0 0 0 0 0 0 0 0 0 0 0 2 0 1 1 1 1 0 0 0 0 2 0 0 0 0 1 1 0 0 0 0 0 0 0 2 0 1 2 2 0 0 0 0 2 0 1 0 0 1 0 0 1 0 2 1 1 0 2 2 2 2 2 0 2 1 1 0 0 0 1 0 0 1 0 0 0 0 1 1 0 0 1 0 1 0 1 2 0 2 0 0 0 2 0 0 1 1 2 1 1 0 0 1 0 0 1 0 0 1 1 1 1 0 0 0 2 1 2 2 2 1 2 2 2 0 0 1 0 0 0 0 0 0 1 0 0 1 0 0 0 2 2 1 1 1 2 2 1 2 2 1 2 0 1 1 2 1 2 0 0 0 2 2 1 0 1 0 1 0 0 1 1 1 0 0 0 1 0 0 0 0 0 0 0 0 0 1 0 0 0 2 2 0 0 0 1 0 0 1 0 0 0 0 2 0 0 0 1 1 1 0 0 0 0 0 0 0 1 1 1 0 0 0 1 2 2 2 0 0 0 0 2 1 0 2 2 0 1 0 2 0 1 0 0 1 1 0 0 1 1 0 0 0 0 0 0 0 1 1 1 2 0 0 1 1 0 0 1 1 1 0 1 2 1 1 1 0 0 0 0 1 1 2 0 1 0 1 1 1 0 1 0 1 1 0 0 0 0 0 0 1 0 0 0 0 0 1 0 0 0 0 0 0 0 0 0 0 1 1 0 0 0 0 0 1 0 0 0 1 0 0 1
30 1 0 0 1 0 1 2 0 2 1 2 1 2 1 0 0 1 0 2 1 0 0 2 2 0 0 0 1 2 0 1 2 2 0 0 1 1 0 0 0 0 1 1 1 1 0 0 0 2 0 1 2 0 0 0 1 0 0 0 1 1 1 1 0 0 0 2 0 1 0 1 2 2 0 2 1 0 2 0 2 2 1 1 0 0 0 1 2 2 0 2 1 0 1 0 1 2 1 2 2 0 1 0 2 1 2 1 1 0 0 1 1 2 2 2 1 0 0 0 2 1 2 2 2 0 0 0 1 0 0 0 0 1 0 0 0 0 0 0 0 0 0 0 0 0 0 0 2 2 1 1 0 0 0 0 0 1 0 0 0 1 0 2 1 2 1 1 0 1 1 1 0 2 1 1 0 1 0 1 1 0 0 1 1 0 1 0 0 1 1 2 0 0 1 1 2 2 0 0 0 0 0 1 1 2 2 0 0 0 1 1 1 1 0 1 0 1 0 1 2 1 1 2 1 0 0 1 1 0 0 1 0 0 0 0 0 2 2 2 0 0 2 0 1 1 0 0 1 1 1 0 1 0 0 1 1 0 0 1 0 1 0 1 0 0 0 0 2 0 1 1 1 1 1 1 0 2 2 1 0 0 1 2 0 2 1 2 0 2 1 1 0 2 1 1 1 1 1 0 0 0 2 0 0 0 2 0 1 1 1 1 0 1 1 0 1 0 0 1 0 1 1 0 0 0 0 0 1 0 0 1 0 0 0 0 0 1 1 1 2 2 1 0 0 0 1 0 2 0 0 0 0 1 0 1 1 0 0 1 0 0 1 0 1 0 0 2 1 1 1 1 0 2 0 0 0 0 0 1 1 1 0 0 0 0 0 0 0 1 0 0 0 0 2 0 0 0 2 2 0 2 0 1 2 0 0 0 0 0 1 0 1 1 2 1 0 0 0 0 0 1 0 1 1 2 1 1 2 2 2 1 1 1 1 0 0 0 0 0 1 0 2 0 0 0 2 0 2 0 2 2 0 0 0 0 0 2 1 2 2 0 1 0 0 1 0 2 2 0 1 0 1 2 1 1 1 1 0 0 1 1 0 0 2 0 0 1 2 0 0 0 0 2 0 0 0 1 1 2 0 1 1 1 0 1 1 0 0 0 0 1 0 0 1 1 0 0 0 0 0 2 2 0 0 1 0 1 1 1 1 0 0 0 1 0 2 0 0 0 1 2 0 0 1 1 0 0 2 0 0 0 0 1 2 1 1 1 1 1 0 0 1 2 0 1 1 1 1 1 0 1 1 0 0 0 1 0 0 2 0 1 0 0 1 0 1 0 0 0 0 1 1 0 1 0 1 0 0 0 0 2 1 0 1 1 1 0 0 2 0 0 0 0 0 0 0 0 0 0 0 0 0 0 0 0 2 1 0 0 1 1 1 0 0 2 2 0 1 1 1 1 1 1 1 2 2 0 0 0 0 1 1 0 1 0 2 1 1 0 0 0 0 1 0 1 1 2 1 0 0 0 0 0 0 0 0 0 0 0 2 0 1 1 1 1 0 1 0 2 0 0 1 2 0 0 2 0 1 2 0 0 0 0 0 0 1 2 2 0 1 1 0 2 0 2 1 1 2 0 1 0 1 2 0 1 2 0 0 0 0 0 0 2 0 0 2 1 0 1 0 0 0 0 0 0 1 1 1 1 1 1 0 0 0 1 1 0 2 0 0 0 2 0 0 0 2 2 1 1 0 0 2 0 1 1 0 0 2 0 1 0 0 0 2 1 1 2 2 2 0 2 0 1 0 0 0 0 0 0 0 0 1 2 1 0 2 0 2 0 0 0 2 0 1 1 1 2 2 2 1 2 0 0 1 1 0 1 0 0 0 2 1 1 0 0 0 1 0 0 0 0 2 1 0 0 1 0 1 0 0 1 0 0 1 0 2 0 0 0 2 2 1 0 0 0 1 0 1 0 1 1 2 0 0 0 0 2 2 2 2 2 0 0 0 0 1 1 0 2 2 0 1 1 1 1 1 0 0 1 0 1 2 2 0 1 1 0 1 1 0 0 1 0 2 0 0 0 1 1 0 0 0 0 0 1 0 1 0 0 1 1 0 1 0 0 0 1 0 0 1 1 2 2 0 1 0 1 0 0 2 0 1 0 2 0 2 2 0 2 0 1 1 1 0 0 0 0 1 0 0 0 0 0 0 0 0 2 2 0 0 2 1 1 0 1 1 0 0 1 0 1 0 0 1 0 0 0 0 0 1 0
31 1 0 0 0 0 0 2 1 1 0 1 0 2 1 1 1 1 1 2 2 0 0 2 2 0 1 0 0 1 1 2 1 1 2 0 2 1 0 0 0 1 0 0 1 0 0 0 2 0 0 0 0 0 1 1 1 0 0 1 1 1 0 2 1 1 1 1 0 0 0 1 2 2 1 2 1 0 1 0 0 1 2 0 2 0 0 2 2 2 1 1 0 1 1 0 1 0 0 2 2 0 0 0 2 2 2 2 1 1 0 1 0 1 1 1 0 0 1 0 1 0 2 2 1 0 0 1 1 1 0 0 1 2 0 0 0 0 1 0 0 0 0 1 0 1 0 0 1 1 1 1 0 0 0 1 0 1 0 0 0 1 0 1 0 2 0 1 1 2 0 0 1 1 1 1 0 0 0 0 0 0 0 2 1 0 2 1 0 0 0 2 0 0 1 2 1 1 0 0 0 0 1 1 1 0 0 1 0 0 1 2 1 0 0 0 1 0 2 1 1 0 2 2 0 0 2 2 0 2 0 0 0 0 0 0 0 2 2 1 0 0 2 0 1 1 0 0 2 0 0 0 0 0 0 2 2 2 1 0 0 0 0 0 0 0 0 1 1 0 0 2 1 1 0 0 1 1 1 0 1 1 0 2 0 0 0 0 0 1 0 0 0 2 2 0 2 0 0 0 1 0 0 0 0 0 0 1 1 1 0 1 0 0 1 0 0 0 0 1 1 0 2 1 0 0 0 0 1 0 0 2 0 1 0 0 0 1 1 1 2 1 2 1 0 0 0 0 2 1 0 0 0 0 0 0 0 0 0 2 0 0 2 1 2 0 0 2 2 0 2 0 0 2 0 1 0 1 1 2 1 0 0 0 1 0 0 1 1 0 0 0 0 1 2 1 1 0 0 0 0 1 0 1 2 0 0 1 0 0 0 0 2 2 2 1 0 0 1 0 0 0 1 0 1 2 2 0 1 1 1 1 0 0 1 0 1 0 1 0 0 1 1 1 1 2 2 1 1 1 0 1 1 2 1 1 0 0 1 0 0 0 0 0 0 1 1 1 1 0 1 0 2 0 0 1 0 2 0 1 1 1 0 1 2 1 0 0 0 0 2 2 1 2 2 0 1 2 2 2 0 0 1 1 0 1 2 1 0 0 0 1 0 1 0 1 0 0 1 1 0 2 0 0 0 1 0 1 1 1 1 0 1 0 1 0 1 1 0 1 0 0 0 0 0 2 1 0 2 0 0 0 0 2 1 0 0 1 0 0 0 0 0 2 0 2 0 0 1 1 0 0 0 0 0 0 0 1 1 1 0 2 1 1 1 1 1 0 1 1 0 0 0 0 1 0 1 1 0 0 1 1 0 1 0 2 1 0 0 2 1 0 0 2 2 2 0 0 0 0 0 1 0 1 0 0 2 2 0 0 1 1 0 0 0 0 2 0 2 0 0 0 0 1 0 1 2 1 0 1 0 2 1 2 2 0 0 2 2 0 0 0 2 1 0 1 2 2 1 0 1 0 1 0 0 1 1 1 1 1 2 0 0 0 1 1 1 1 0 0 2 0 1 1 0 0 1 0 1 2 1 0 0 0 1 0 2 1 1 0 0 0 0 1 0 0 1 2 0 0 0 0 1 2 0 1 2 0 0 0 0 1 0 2 0 0 1 1 1 2 1 0 0 0 0 1 1 0 0 0 0 0 1 2 0 0 0 0 2 0 1 1 2 0 1 0 2 1 1 1 0 0 2 0 0 1 1 0 0 1 0 1 0 0 2 2 0 2 1 2 1 1 0 1 0 0 0 2 0 0 2 0 2 2 2 0 2 0 1 1 0 0 1 0 1 1 1 2 1 2 0 1 0 1 1 2 1 0 0 1 1 0 1 1 0 0 0 1 1 0 0 1 1 0 0 0 0 0 0 0 0 0 0 0 1 0 1 0 0 0 0 0 0 0 0 0 0 1 1 0 0 0 0 1 0 0 0 0 0 2 2 2 0 0 0 0 0 1 2 2 1 0 1 1 0 0 0 0 0 1 0 0 0 0 2 2 0 2 1 1 1 1 0 0 0 2 0 2 2 0 0 2 0 1 0 0 0 1 1 1 2 0 1 1 0 0 0 1 0 0 0 0 2 2 2 0 2 0 0 0 2 0 1 0 1 0 1 2 0 1 0 0 0 0 0 1 2 0 1 1 0 0 1 1 0 1 2 1 1 0 0 2 0 1 0 0 1 0 0 1 1 1 1 0 1 0 0 0 1 0 0 0
32 1 0 0 1 0 1 2 0 2 2 0 0 0 0 0 0 1 1 1 1 0 1 2 2 0 1 1 1 2 1 0 2 2 0 0 1 0 0 1 1 1 0 1 2 1 1 0 1 1 1 1 0 1 1 0 0 0 0 0 2 2 0 2 1 1 1 0 0 0 0 1 1 1 1 1 1 0 2 0 0 1 2 0 1 0 0 0 1 2 0 0 0 0 1 0 1 0 0 1 1 0 0 0 2 1 2 1 1 0 1 2 2 2 2 2 1 0 1 0 1 0 1 1 1 1 0 1 1 0 0 0 0 1 0 0 1 0 1 0 0 0 0 0 0 1 0 1 1 2 1 1 0 1 2 0 0 1 0 0 0 1 0 1 0 2 0 1 0 1 1 2 0 2 0 1 0 2 1 0 1 1 2 2 2 2 2 1 0 0 0 1 0 0 1 1 1 2 0 0 0 0 0 2 2 1 0 1 1 0 1 0 0 0 0 1 1 0 0 0 1 1 1 2 1 0 0 1 0 1 0 0 0 1 1 0 1 2 2 2 0 0 2 1 2 2 0 0 2 0 0 0 0 0 0 2 0 1 0 0 0 0 0 0 1 1 1 0 1 0 0 0 0 0 0 0 0 1 1 0 0 0 1 1 0 1 0 1 0 1 0 0 1 2 2 0 0 1 0 1 0 0 2 0 0 0 1 0 1 1 1 1 0 1 2 1 1 1 0 1 0 1 0 2 2 0 0 0 0 1 0 1 0 0 0 0 0 2 0 0 1 2 0 0 0 0 1 0 2 0 0 0 0 0 0 0 0 1 0 0 0 0 0 0 0 0 0 1 1 0 2 0 0 2 0 0 0 0 0 1 1 0 0 1 0 1 0 0 0 0 0 0 1 1 2 1 1 0 0 0 0 0 0 1 2 1 1 0 0 0 1 0 2 2 2 2 0 0 1 0 0 0 0 0 1 1 0 0 2 1 1 1 1 0 1 1 0 0 1 0 2 1 1 0 2 2 1 1 0 1 0 1 1 2 1 1 0 1 1 0 0 0 0 0 0 1 1 2 2 0 0 0 2 0 1 1 1 1 0 1 1 0 0 0 2 1 0 0 2 1 0 0 1 0 0 0 0 2 2 2 0 0 1 1 0 2 1 0 0 0 0 0 0 2 0 0 0 0 1 1 0 2 2 0 0 2 0 1 1 1 1 0 2 1 1 1 2 0 1 2 1 0 0 1 1 1 0 1 1 0 0 0 0 2 1 0 0 2 0 0 0 0 1 0 0 0 0 0 0 0 0 1 0 0 0 0 0 2 2 1 0 0 0 0 0 0 0 1 0 1 0 1 0 1 0 0 0 0 0 0 0 1 0 2 0 2 0 1 0 1 1 1 0 1 0 0 0 0 1 0 0 0 0 0 0 0 1 1 0 0 1 1 0 0 0 1 2 0 2 0 0 0 1 2 1 1 1 2 0 1 1 2 0 2 2 0 0 2 2 0 0 0 1 1 1 2 0 2 0 1 0 1 1 0 0 0 0 0 0 0 0 1 1 0 2 2 2 0 0 1 1 0 0 0 0 0 2 0 2 2 0 1 0 0 1 0 1 2 2 0 2 2 0 2 1 0 1 2 2 0 0 0 1 2 1 1 1 2 2 1 1 1 0 1 1 1 1 0 0 2 1 0 1 1 0 0 1 1 0 0 0 0 1 1 0 1 1 0 1 0 0 1 2 0 2 0 2 1 0 0 0 0 2 0 0 0 0 0 2 0 1 0 1 1 2 2 0 1 0 2 0 1 1 2 0 0 1 1 0 0 1 0 1 1 1 0 2 0 0 2 0 0 0 0 0 0 1 2 2 2 1 2 0 1 2 1 1 1 1 0 1 2 2 0 0 2 1 1 1 0 0 1 1 1 0 0 1 0 1 0 0 1 0 0 1 0 1 0 0 0 2 2 1 0 0 0 1 0 2 0 0 0 0 2 0 0 0 1 1 1 1 2 1 0 0 1 0 1 1 1 0 0 1 1 2 1 1 0 1 0 0 1 1 1 1 2 0 1 0 2 0 1 0 0 1 1 0 0 1 1 0 0 0 0 1 1 0 2 0 0 0 1 0 2 0 0 0 1 0 0 0 2 1 2 1 0 0 1 0 1 0 1 2 0 0 0 0 0 0 0 0 0 1 0 0 1 0 0 1 1 0 0 0 0 1 1 2 0 0 0 0 0 0 0 0 0 1 0 0 1 1 1 0 0 1 0 0 0 1 1 0 1
33 0 0 0 1 0 2 1 1 1 1 1 0 0 0 0 0 0 0 2 1 1 1 2 2 0 0 0 0 2 1 0 0 1 2 1 2 0 0 0 0 2 0 0 1 0 0 0 2 0 0 0 1 1 0 0 1 0 0 1 0 0 0 1 0 0 0 0 0 1 1 1 2 2 0 2 2 0 2 1 1 2 1 1 1 0 0 0 0 1 0 0 0 1 0 0 0 1 0 1 1 0 1 0 2 0 2 2 1 1 0 0 0 1 1 1 0 0 0 0 1 1 2 2 0 1 0 1 0 0 0 0 0 0 1 0 0 0 1 1 0 0 0 1 0 0 0 0 0 2 1 2 0 1 0 0 0 2 1 0 0 1 0 0 1 2 0 0 1 1 0 2 2 0 0 1 0 0 0 0 0 0 0 1 0 0 1 0 0 2 2 2 0 1 1 0 0 2 0 0 1 1 0 2 2 1 1 1 1 0 1 1 1 0 0 0 0 0 2 0 1 1 1 2 0 0 1 2 1 1 0 0 0 0 0 0 0 2 2 0 0 1 2 0 2 2 0 0 1 0 0 0 1 0 0 2 1 0 0 0 0 0 0 0 0 0 0 0 2 0 1 2 0 1 0 0 0 2 2 2 0 0 1 1 0 1 0 0 0 1 1 1 0 2 2 0 0 1 0 1 0 0 2 1 1 0 1 0 1 2 0 1 0 0 1 0 1 0 1 0 1 1 1 2 1 0 0 0 1 1 0 1 1 1 0 0 0 0 2 0 0 0 1 0 0 0 1 1 2 1 2 0 0 0 0 0 0 0 0 1 0 0 2 1 1 0 0 2 2 1 1 1 0 2 0 0 0 0 0 1 1 0 1 1 0 0 0 1 1 0 1 1 0 0 1 0 0 0 2 2 0 2 0 2 2 0 1 0 0 0 0 0 0 0 0 0 0 0 0 0 0 1 1 1 0 0 0 0 2 1 2 1 0 0 1 0 1 2 0 0 2 0 2 2 0 2 1 1 1 1 0 0 0 1 1 1 0 0 0 0 0 0 1 1 0 0 0 2 2 0 0 0 1 2 1 1 1 2 1 0 1 1 1 1 2 0 0 0 2 1 0 0 0 0 0 0 0 0 0 1 1 1 1 1 1 0 1 0 0 0 0 0 0 1 1 0 0 0 2 2 0 2 2 0 0 2 0 0 0 2 1 1 2 1 1 0 1 0 1 1 0 1 0 0 2 1 2 1 1 0 0 0 0 1 1 1 1 0 1 0 1 1 2 2 0 1 1 1 1 1 0 0 0 0 0 0 0 1 1 2 0 0 0 1 0 1 0 1 0 1 0 1 1 0 0 0 1 0 0 0 0 2 1 0 1 2 0 0 0 2 0 0 0 0 1 1 0 0 0 0 0 0 0 0 0 1 2 1 0 0 1 1 0 0 0 0 2 0 1 1 0 0 1 1 1 0 2 1 0 1 0 2 1 1 2 0 1 1 0 0 0 0 0 1 0 0 2 2 0 0 0 1 0 0 0 0 0 0 1 0 0 1 0 0 0 0 0 0 0 1 1 0 1 2 0 1 1 0 1 2 0 0 0 1 1 1 1 1 1 0 0 0 0 1 0 1 1 2 2 0 0 0 0 2 1 0 0 0 0 0 0 1 0 2 0 0 2 0 0 1 1 0 0 0 0 1 1 1 1 0 0 1 1 1 0 1 0 1 2 1 0 0 2 0 0 0 2 1 2 2 1 0 2 1 1 0 0 0 2 0 0 0 2 2 2 2 0 2 2 2 0 2 1 2 0 0 1 1 0 0 1 0 0 2 0 0 2 0 1 1 0 0 2 0 1 1 1 1 2 2 0 2 0 0 1 1 0 0 0 0 1 1 1 0 0 0 0 0 0 0 0 0 1 0 0 0 0 1 1 0 0 1 0 0 0 0 0 0 0 0 0 1 1 0 1 0 2 0 1 0 0 0 0 2 0 0 0 0 1 1 1 1 2 0 0 1 0 2 1 1 1 0 1 1 2 2 2 0 0 0 0 2 0 0 2 1 0 2 1 1 1 2 0 0 1 1 0 0 0 0 0 0 0 0 0 0 0 1 0 0 2 0 0 2 0 0 0 1 0 0 1 0 1 2 2 1 1 0 0 1 0 1 0 0 2 0 2 2 0 1 0 1 1 0 0 0 0 0 0 0 0 0 0 1 0 2 2 0 0 0 0 0 1 2 0 2 2 0 1 1 0 2 1 0 2 0 0 0 1 0 0 0
34 0 0 1 0 1 1 1 2 1 0 1 0 1 1 0 0 1 0 1 1 0 0 2 2 0 2 0 1 2 0 1 1 1 0 0 1 2 0 2 1 0 0 0 2 0 0 0 2 1 0 0 0 1 1 1 0 0 1 1 1 1 0 1 0 1 1 0 1 1 0 0 2 2 2 2 0 1 2 1 0 1 2 0 1 0 0 0 2 2 0 0 1 0 1 0 1 0 0 2 2 0 1 1 2 1 2 1 0 0 0 0 0 0 0 0 1 0 2 0 0 0 1 1 0 0 0 0 1 0 0 0 0 0 0 0 0 0 0 0 0 0 0 0 0 1 1 0 0 1 0 1 0 1 0 0 1 2 1 0 1 0 0 1 1 2 0 1 1 1 0 2 1 1 1 1 1 0 0 0 0 0 0 2 1 0 2 2 0 0 0 2 0 1 1 1 1 2 0 0 0 0 0 0 0 1 1 0 1 0 1 1 2 0 0 1 0 1 0 0 2 2 1 2 0 0 1 1 0 1 0 0 0 0 0 0 0 2 2 2 0 0 2 1 1 2 0 1 1 1 1 1 0 1 0 2 1 0 0 1 0 1 0 2 0 0 0 0 1 0 2 0 0 2 0 0 0 1 1 1 1 0 1 2 0 1 1 2 0 2 0 0 0 2 2 0 1 0 0 0 0 0 1 1 0 0 0 1 2 2 0 1 0 0 1 0 0 1 0 1 0 0 1 2 1 0 0 0 0 0 0 2 0 0 0 0 0 2 0 1 1 1 0 0 0 0 2 0 2 0 0 0 0 0 0 0 0 2 1 1 0 0 2 0 2 1 0 2 2 0 2 0 1 2 0 0 0 1 1 2 1 0 0 1 1 0 0 0 0 0 0 0 2 0 1 0 0 0 1 1 0 1 0 1 2 1 0 0 1 1 0 1 0 0 1 0 1 0 0 0 0 1 1 0 0 2 1 0 1 0 1 0 0 2 0 1 0 0 0 0 2 0 2 0 1 1 2 1 0 1 0 1 1 2 1 1 0 0 0 0 0 0 0 0 0 1 0 2 2 0 1 0 1 1 1 0 0 1 0 0 0 2 0 2 0 0 2 0 1 1 1 1 0 2 2 0 0 1 1 2 0 1 1 1 0 1 1 1 0 0 0 1 1 1 1 0 0 1 1 1 1 2 2 0 0 2 0 1 1 1 1 0 1 0 0 1 2 0 1 1 1 1 0 1 1 0 1 1 1 0 0 0 0 1 1 0 0 0 1 0 0 1 1 1 0 0 1 1 1 1 0 2 1 0 0 0 1 2 1 2 0 0 0 1 1 0 0 0 1 2 0 2 1 0 2 0 0 0 0 0 0 1 0 1 1 2 1 0 0 1 0 0 0 0 0 0 1 0 0 0 0 0 0 0 0 2 2 1 0 0 1 1 1 0 0 1 2 1 2 0 1 1 2 2 0 0 0 1 0 1 0 2 0 2 2 0 0 0 0 0 0 0 2 1 0 1 2 1 0 0 0 0 0 0 1 1 1 1 1 1 1 0 1 1 1 2 1 1 0 1 1 0 0 1 1 0 1 0 1 1 0 0 0 0 2 0 1 1 2 0 2 2 0 1 1 0 0 1 0 0 0 0 0 2 1 0 0 0 0 0 0 0 0 2 0 0 0 1 0 2 2 0 0 0 0 0 0 1 0 0 0 1 1 0 0 1 0 0 2 0 1 1 2 0 0 0 2 2 2 2 0 0 1 0 0 0 0 0 2 0 1 0 0 0 1 2 0 2 1 2 0 1 2 2 1 1 0 1 0 0 1 0 0 2 0 1 0 0 1 1 0 0 1 0 1 2 1 2 2 2 2 2 0 2 2 1 1 1 0 1 0 1 2 1 0 1 0 1 0 1 1 1 2 0 1 1 0 0 0 0 0 0 0 0 1 0 1 0 1 1 2 2 0 0 0 0 1 0 2 0 0 0 1 1 0 0 0 1 1 1 1 1 0 0 0 0 2 2 1 2 2 0 1 2 2 2 2 0 1 0 1 1 1 1 1 1 0 1 1 0 1 2 0 0 0 2 0 0 1 0 0 1 0 1 1 1 1 1 1 1 1 0 0 1 1 0 0 1 0 2 0 2 0 1 1 0 1 0 0 0 1 1 1 0 0 1 1 1 0 1 0 1 2 0 2 2 0 0 1 1 1 0 0 0 0 2 2 1 1 0 0 1 1 1 0 0 0 0 0 1 0 1 0 1 0 0 0 0 0 1 0 1
35 1 0 1 0 0 1 2 1 2 1 0 2 2 1 0 0 1 0 2 2 0 1 2 2 0 0 0 0 2 1 2 2 2 1 2 2 1 0 1 1 1 1 1 2 2 2 1 0 2 0 2 0 0 1 0 1 0 0 2 0 1 0 0 1 1 1 1 0 0 0 1 2 2 2 2 0 0 2 1 1 2 1 1 1 0 1 2 2 2 0 1 0 1 2 0 1 2 0 2 1 0 1 0 2 1 2 2 1 0 0 2 0 1 1 1 0 0 1 0 1 0 1 1 0 0 0 1 0 0 0 0 1 1 0 0 1 0 0 0 0 0 0 0 0 1 1 0 0 1 1 1 1 0 0 1 0 1 0 0 0 1 0 1 1 2 0 2 1 1 0 0 2 0 2 1 1 1 0 1 1 0 1 1 1 1 1 2 0 0 1 2 0 1 1 1 2 2 0 0 0 0 0 1 1 1 1 0 1 1 1 2 0 0 0 0 0 0 1 1 2 1 1 1 0 0 0 0 0 1 0 0 0 1 1 0 1 2 2 2 0 0 1 0 1 1 0 0 2 0 0 1 0 0 0 2 2 0 0 0 0 0 0 1 1 1 1 0 1 0 2 0 0 0 1 0 0 1 1 1 0 1 0 1 0 1 0 0 1 2 1 1 0 2 2 0 0 1 0 0 0 0 1 0 0 1 0 0 2 1 1 1 0 0 1 0 0 0 0 1 1 0 2 2 0 0 0 1 0 1 0 1 0 0 0 0 0 1 1 1 1 1 2 0 1 0 1 0 2 2 1 1 0 2 0 2 2 0 0 2 0 0 1 1 0 0 0 2 2 0 2 0 0 2 0 0 0 0 0 0 1 0 2 0 1 1 0 0 0 0 0 0 0 0 1 0 0 0 0 0 0 0 0 2 2 0 1 1 0 0 1 0 0 0 0 0 2 0 0 0 0 1 1 1 0 2 0 0 1 0 1 0 1 0 2 1 0 1 0 0 1 1 2 1 1 1 1 2 0 0 0 1 0 1 0 0 0 1 2 1 1 0 0 0 0 2 0 2 2 0 0 1 1 2 1 1 0 1 1 0 0 2 0 1 1 0 1 1 2 1 0 0 0 1 1 0 0 1 1 2 0 0 2 0 0 0 2 0 0 0 0 0 0 0 0 2 0 0 2 1 0 2 1 1 1 1 0 1 1 1 1 0 0 0 0 0 2 1 0 2 1 1 0 0 0 1 1 0 2 0 0 0 0 2 1 0 0 1 0 1 0 0 2 2 0 0 1 2 2 1 1 0 1 0 0 0 1 2 2 2 0 0 0 0 2 0 1 0 1 0 1 0 0 0 0 0 0 0 0 0 0 2 1 1 0 1 1 0 0 2 0 0 0 0 0 0 0 0 0 0 0 0 0 1 0 1 1 2 0 0 1 1 0 0 0 0 1 0 2 0 0 0 0 0 2 0 2 1 0 1 1 1 2 0 2 0 2 1 1 0 0 0 0 0 0 2 1 2 2 0 1 0 1 0 0 0 2 0 2 0 0 0 0 0 1 1 0 0 0 2 0 0 0 0 0 0 0 0 0 1 1 0 0 0 0 0 2 2 2 0 0 0 0 2 0 0 0 1 1 0 0 0 2 2 2 2 2 1 1 1 0 1 0 2 0 0 0 0 0 1 0 0 1 0 0 0 2 1 0 0 0 0 2 1 0 1 1 0 1 0 0 0 2 1 0 0 2 1 0 0 0 0 2 0 0 1 0 1 0 1 1 0 0 0 2 2 1 2 1 2 1 1 1 1 0 0 0 1 0 0 1 0 2 2 2 1 1 1 1 0 0 0 1 0 1 2 1 2 1 2 1 1 0 1 2 1 1 1 0 0 1 1 2 0 0 0 0 1 0 0 0 0 0 0 0 0 0 0 1 0 1 0 0 0 1 1 2 1 0 0 2 2 0 0 0 0 1 1 2 0 0 0 1 2 0 1 0 1 0 1 0 0 1 0 0 1 0 2 0 1 1 0 0 1 2 1 1 0 1 0 2 2 2 2 1 1 1 2 0 2 0 1 0 1 1 1 0 0 0 0 0 0 0 2 0 2 1 1 0 0 2 0 1 2 0 0 0 1 0 0 0 0 0 2 1 0 0 1 1 0 1 0 0 0 2 0 2 2 1 0 1 0 2 0 2 1 1 1 0 0 1 0 0 0 0 2 2 0 1 1 0 1 1 2 0 2 2 0 0 0 0 2 0 0 1 1 1 1 1 0 1 0
36 1 0 0 0 0 0 1 1 2 2 0 1 2 2 0 0 1 1 1 1 1 1 1 2 0 0 0 1 2 1 2 1 1 0 0 1 2 0 1 0 1 0 0 2 0 0 0 1 1 1 1 0 1 1 0 0 0 0 1 0 0 0 2 0 0 1 1 0 1 1 1 2 2 1 2 1 0 1 0 0 1 2 0 2 0 0 0 2 2 0 0 1 1 0 1 0 0 0 2 2 0 1 1 2 1 2 0 1 0 0 1 0 0 0 0 0 0 1 0 1 1 1 1 1 0 0 0 0 0 0 0 0 0 0 0 0 0 1 1 0 0 0 0 0 0 1 0 1 2 1 2 0 0 0 0 1 1 0 0 1 1 0 1 1 2 0 2 0 0 0 0 0 2 2 0 0 0 0 0 0 0 0 2 0 0 2 2 1 1 2 2 0 0 1 2 1 1 0 0 1 1 1 0 0 1 1 0 0 1 1 1 1 0 0 0 0 0 1 0 2 2 2 2 0 0 0 1 0 1 0 0 0 0 0 0 0 2 2 1 0 1 2 1 2 2 0 0 2 0 0 1 1 0 0 2 1 0 0 1 0 1 0 1 1 1 0 0 0 0 1 1 1 1 1 1 0 1 1 2 0 0 0 1 0 1 0 0 0 1 1 1 0 2 1 1 1 0 0 1 1 0 2 1 1 1 1 0 1 1 0 1 0 2 2 2 0 1 0 1 0 0 1 1 1 0 0 0 1 1 0 2 1 1 0 0 1 0 2 0 1 1 1 0 0 0 1 1 2 1 2 0 0 1 0 1 1 0 0 2 0 0 0 0 0 0 0 1 1 1 1 1 1 2 2 2 0 1 1 2 1 1 1 0 0 0 0 2 2 0 1 1 0 0 2 1 1 0 1 1 0 1 0 2 2 0 0 1 0 0 0 0 2 2 2 0 0 0 0 0 1 1 0 1 1 1 0 0 2 0 2 0 0 1 1 0 0 1 0 0 2 0 1 0 1 1 1 1 0 0 0 1 0 2 0 0 0 0 1 0 0 0 0 0 0 2 0 1 1 0 1 0 2 2 2 0 2 1 0 1 2 1 0 1 2 1 0 0 1 0 1 1 0 2 0 0 0 1 1 2 0 0 1 1 0 1 1 0 1 0 1 1 0 0 1 1 0 0 1 2 1 1 2 1 1 2 0 1 1 2 0 1 1 1 1 0 1 1 1 0 1 2 0 0 0 0 2 0 2 0 0 0 0 1 1 1 1 0 0 0 0 0 1 2 0 0 1 1 1 0 1 1 1 0 1 0 1 2 2 0 2 0 0 0 1 0 0 0 1 1 0 1 1 2 0 0 0 0 0 0 0 1 0 1 0 2 0 0 0 0 1 1 0 0 0 1 0 0 0 0 1 0 0 1 0 0 2 2 0 0 0 0 1 0 0 0 2 0 2 0 1 1 1 1 1 2 2 0 0 1 1 2 1 2 2 0 0 2 2 1 0 1 1 0 1 2 0 2 1 0 0 1 0 0 1 1 1 0 1 0 0 0 0 2 2 2 2 1 1 0 1 1 0 0 1 0 2 0 0 1 0 0 0 0 0 0 2 0 2 0 0 0 0 1 1 1 0 1 1 0 0 0 0 2 2 0 0 1 0 0 0 2 0 2 0 0 1 0 0 1 0 0 0 0 0 0 0 0 0 0 0 1 0 0 0 0 1 0 1 1 0 0 2 0 1 0 2 2 0 0 0 0 2 1 0 0 0 0 2 0 0 0 1 1 2 1 1 2 2 2 0 2 2 2 1 0 1 0 0 1 1 0 2 2 2 1 1 0 0 1 1 1 2 0 1 2 2 2 1 1 1 1 0 0 2 1 0 1 1 0 2 0 2 0 0 0 0 0 1 0 0 0 1 1 0 0 1 0 0 0 0 0 0 0 1 0 1 0 0 0 0 1 1 0 0 0 2 0 0 0 1 1 0 1 0 1 0 1 1 2 2 2 0 0 0 1 0 2 0 2 2 0 0 1 1 0 1 0 1 0 0 1 2 2 2 2 0 2 1 1 1 1 0 0 2 1 0 1 2 2 0 0 0 1 0 0 0 0 0 1 2 0 1 1 0 0 0 1 1 1 0 1 1 1 0 0 0 0 0 0 2 0 2 0 0 0 0 1 1 0 1 0 0 1 0 0 0 0 0 0 2 0 1 0 0 0 0 1 2 1 1 2 2 2 0 0 2 0 0 1 1 0 1 0 1 1 0 0 2 0 0 0
37 1 0 0 1 0 1 1 2 1 0 2 0 1 1 0 0 0 0 1 1 1 0 2 2 0 1 0 0 2 1 0 1 1 0 0 1 1 0 0 0 1 1 0 0 0 0 0 2 1 0 1 0 0 0 1 1 0 0 1 1 1 0 2 0 0 0 1 0 0 0 0 2 2 0 2 2 0 2 0 1 1 2 0 2 0 1 0 1 2 0 1 1 0 0 0 0 1 0 1 0 0 0 0 2 0 2 2 0 0 1 2 0 0 0 0 0 1 0 0 2 0 0 0 0 2 0 0 0 0 0 0 0 0 1 0 0 0 0 0 0 0 1 0 0 2 1 1 2 1 0 0 0 0 0 0 1 0 0 0 1 0 1 1 0 2 0 1 1 2 0 1 2 0 2 1 0 1 0 1 1 0 1 1 1 1 1 2 0 0 0 2 1 1 2 1 0 2 0 0 0 0 0 0 1 2 2 1 1 0 1 1 1 0 0 0 0 0 1 1 2 1 2 2 1 0 0 2 0 2 0 0 0 0 0 0 0 2 2 1 0 0 2 0 2 2 0 0 2 0 0 1 1 0 0 0 0 2 1 0 0 0 0 0 0 0 0 0 1 0 1 0 1 1 0 0 1 2 2 1 0 0 1 1 1 1 2 1 0 2 1 1 0 1 0 1 0 0 0 0 1 0 2 1 1 0 0 2 1 2 0 2 0 0 1 0 0 0 0 1 1 0 1 2 0 0 0 0 1 0 0 1 0 0 0 0 0 1 1 1 1 1 1 0 1 0 0 0 2 2 2 0 0 0 0 0 0 2 0 2 0 0 0 0 0 0 0 1 1 0 2 0 0 1 0 0 0 0 0 1 2 1 1 1 1 1 0 0 0 0 0 0 0 0 2 0 0 1 0 0 0 1 0 1 1 1 1 0 0 0 1 0 1 1 1 0 0 0 0 0 0 1 0 1 2 1 0 0 0 0 0 0 1 0 1 1 1 1 0 0 1 2 2 1 1 2 2 2 0 0 0 2 1 2 2 0 1 1 0 1 1 0 0 1 1 0 0 2 2 0 1 0 1 2 2 0 1 1 0 0 0 2 1 1 2 0 0 1 2 0 1 0 2 2 1 0 0 1 1 1 1 0 2 0 0 0 2 0 1 0 0 1 0 1 0 1 0 0 1 1 0 2 1 0 0 1 0 0 0 2 0 0 0 0 1 0 1 0 0 1 1 1 0 1 0 0 0 1 1 0 0 0 0 2 0 0 0 0 0 0 1 0 0 1 1 0 0 1 1 1 0 1 1 0 0 0 1 2 2 2 0 1 0 0 0 0 0 1 1 2 1 1 1 0 1 0 1 0 0 0 0 1 0 2 0 2 0 0 0 1 0 0 0 1 0 0 0 0 0 0 1 0 0 1 0 1 1 2 0 0 1 2 0 0 0 0 2 0 2 0 0 1 0 0 1 2 2 1 0 1 0 1 0 2 2 0 0 1 1 0 0 0 1 1 1 0 0 0 0 0 0 2 0 0 0 1 1 1 1 1 2 0 1 0 1 2 1 1 0 0 2 0 2 2 0 1 2 0 0 1 0 0 0 0 2 0 1 2 2 0 0 0 0 1 0 1 0 2 2 0 0 0 0 2 1 1 1 1 0 0 0 1 0 2 0 0 1 0 0 0 0 0 0 0 0 0 0 0 0 0 0 0 1 0 0 2 0 0 0 0 0 1 2 0 1 0 2 1 1 2 0 0 1 1 1 0 0 0 1 1 0 1 1 0 1 1 1 2 2 2 2 2 0 1 0 0 0 1 0 1 2 0 1 2 1 1 0 0 1 1 0 0 1 1 1 1 1 2 0 0 0 1 0 1 2 2 1 2 0 0 1 1 1 1 0 0 0 0 0 0 0 0 2 1 1 1 1 0 0 0 0 0 0 0 1 0 1 1 0 0 1 2 0 0 0 2 2 0 1 0 0 0 0 0 0 0 0 1 1 2 2 2 1 0 0 0 1 1 0 1 1 0 0 2 2 1 2 0 0 0 0 1 1 1 1 1 0 0 1 1 0 0 0 0 0 1 0 1 2 1 0 1 0 0 0 1 1 2 1 1 2 0 0 2 0 0 0 2 0 1 0 0 2 1 0 0 1 0 0 0 2 0 2 0 0 0 0 1 0 0 0 0 0 0 1 2 1 0 1 1 0 0 0 0 1 0 0 2 2 0 0 2 1 1 0 0 1 0 1 0 0 0 0 0 1 0 0 0 2 2 1 0
38 0 0 0 1 1 2 0 2 1 1 0 1 1 0 0 1 0 0 2 2 1 0 2 2 0 1 0 1 2 2 1 1 1 0 0 1 2 0 1 1 1 2 2 2 0 1 0 0 2 1 0 0 1 0 0 0 0 0 0 1 2 0 2 1 1 1 0 0 0 0 0 2 2 2 2 0 1 2 0 1 2 2 0 1 0 0 0 0 2 0 0 0 0 1 0 1 1 0 1 1 0 0 0 2 1 2 2 0 0 0 0 0 1 2 2 1 0 1 0 1 0 1 1 1 1 0 0 2 0 0 0 1 1 0 0 0 0 0 0 0 0 0 0 0 0 0 0 0 0 0 0 0 0 0 0 0 1 0 0 0 1 2 0 1 2 0 1 1 2 0 0 0 2 1 0 0 1 0 1 1 0 1 2 2 1 2 1 0 1 1 2 2 2 2 2 2 1 0 1 1 2 0 2 2 2 1 1 1 0 0 1 0 0 0 1 1 0 2 0 2 2 1 1 0 0 1 1 0 2 0 0 0 0 0 0 0 2 1 1 0 1 2 0 2 2 0 0 1 1 1 0 2 1 0 1 0 0 0 0 0 0 0 0 0 0 1 0 1 0 0 2 1 0 0 0 0 2 2 0 1 1 0 1 1 0 0 1 0 2 1 1 1 1 1 0 0 1 0 0 0 0 2 1 0 0 0 0 1 1 0 0 0 0 0 0 0 0 0 1 0 0 1 1 1 0 0 0 1 1 0 0 1 1 0 0 0 1 1 0 1 1 2 0 0 0 0 0 0 2 0 0 0 1 0 1 1 2 0 0 0 0 0 0 0 1 0 2 2 0 2 0 1 2 0 0 0 1 1 2 0 2 1 0 1 1 0 0 0 0 0 0 1 0 2 1 1 1 0 0 0 0 0 2 2 2 0 1 1 0 0 0 0 0 0 0 1 0 1 0 0 0 0 2 1 2 0 1 2 0 2 0 0 2 0 0 0 0 1 0 0 1 1 2 0 2 2 2 0 0 0 1 1 1 1 1 0 1 1 1 1 0 0 0 1 1 0 2 2 0 1 0 2 1 0 1 0 2 0 1 1 1 1 1 2 0 0 0 2 2 0 0 0 0 0 0 0 0 1 1 1 1 1 1 0 2 1 0 1 0 1 0 1 1 0 1 0 0 0 0 0 2 2 1 1 2 0 0 0 2 0 1 2 1 2 0 1 0 1 0 1 1 0 0 0 1 1 2 0 0 0 0 0 2 1 0 0 1 0 0 0 0 1 1 1 0 0 0 0 0 0 2 2 0 2 0 2 1 1 2 0 1 0 0 0 0 0 0 1 1 1 0 0 0 2 0 1 1 0 0 1 1 0 1 0 2 1 1 0 1 1 1 0 0 0 0 0 0 0 0 2 0 0 1 0 1 2 2 0 0 1 1 1 0 0 1 2 1 1 1 1 1 0 1 0 2 2 1 1 1 0 1 1 1 2 0 1 2 2 0 0 0 1 0 0 1 1 1 0 0 0 1 0 0 2 0 0 0 0 0 0 1 0 2 2 2 1 0 0 0 2 0 0 0 0 1 1 0 1 2 0 1 0 0 0 0 2 0 1 0 0 0 0 1 0 0 0 2 1 0 0 1 2 2 1 2 2 0 0 0 0 0 1 1 2 2 2 0 0 0 0 0 0 0 0 1 1 0 0 0 0 0 0 1 0 2 0 1 2 1 0 0 1 0 0 0 2 0 0 0 0 0 2 0 0 0 0 0 0 2 0 2 0 0 2 2 0 1 1 2 0 2 1 1 0 0 1 1 0 1 2 0 1 2 1 0 1 0 2 0 0 0 0 1 0 2 1 2 2 2 2 2 0 0 1 1 0 1 1 0 1 2 2 0 0 1 0 2 0 0 0 1 0 0 0 0 0 1 0 0 0 0 0 0 1 1 2 1 1 1 1 1 0 0 0 2 1 0 1 0 0 0 0 0 0 0 0 1 1 2 2 2 0 0 0 0 0 0 0 2 2 0 1 2 1 1 1 0 0 1 0 2 1 1 1 2 0 2 1 1 1 1 1 0 1 1 1 1 1 0 0 1 0 2 0 0 2 1 0 0 1 0 0 1 1 0 0 1 0 0 0 1 2 1 1 0 0 0 0 0 0 1 2 1 0 0 2 2 0 2 0 1 1 1 0 1 1 0 1 1 0 0 0 1 0 2 2 0 1 1 1 1 2 2 0 0 1 0 0 1 0 0 0 1 1 0 0 0 1 0 0 1
39 1 0 0 0 0 1 2 2 2 2 0 1 1 1 0 0 0 1 0 1 1 1 1 1 1 2 0 0 2 1 1 0 1 0 0 2 2 0 1 1 1 1 1 2 0 2 0 2 0 0 0 0 1 1 0 0 0 0 1 0 1 0 1 0 1 1 0 0 1 0 1 2 2 2 2 0 0 2 0 1 1 2 0 2 0 0 1 1 2 1 1 0 1 0 0 0 1 1 2 2 0 0 0 2 2 2 2 1 1 1 1 1 2 2 2 1 0 2 0 0 0 1 1 1 1 0 0 2 0 1 1 0 0 0 0 0 0 0 1 0 0 1 0 0 0 0 0 1 1 0 0 2 0 1 0 1 1 0 0 0 0 0 1 0 2 0 1 0 2 0 0 2 0 1 1 1 2 0 2 2 0 1 2 2 1 2 2 1 1 1 2 1 1 1 1 1 0 0 0 0 0 1 0 0 1 1 0 1 1 2 1 0 1 0 0 0 0 1 1 1 0 2 2 0 0 1 0 0 0 0 0 0 0 0 0 0 2 2 1 0 0 2 0 1 1 0 0 2 0 0 1 0 0 0 1 0 0 0 0 0 0 0 0 0 0 1 0 1 0 2 0 1 0 0 0 0 2 2 1 0 0 0 1 1 0 0 2 0 2 1 1 0 2 2 0 2 1 1 0 1 0 2 1 0 0 2 2 2 1 0 1 0 0 0 1 1 0 0 1 0 1 2 1 0 0 0 0 1 1 0 0 0 0 0 0 0 1 1 0 1 1 1 0 0 0 1 1 2 1 1 1 0 0 0 0 0 1 0 1 0 0 2 2 1 0 0 2 2 1 1 1 0 2 0 0 0 1 1 2 2 1 1 0 1 0 0 0 0 1 0 0 0 0 2 0 0 0 2 2 0 1 0 0 0 0 1 0 0 1 0 1 0 0 0 0 1 1 1 1 1 1 1 1 1 1 0 0 1 0 1 0 1 1 1 1 0 0 0 0 1 1 2 2 0 2 2 2 0 2 0 1 2 2 2 2 0 0 1 0 0 0 0 1 1 0 0 2 2 0 0 0 1 2 1 0 0 2 0 2 2 1 0 2 0 0 2 0 1 1 1 1 0 1 0 0 0 1 1 2 0 1 1 1 0 2 1 1 0 0 0 0 1 2 0 0 0 0 0 1 1 1 1 1 1 1 0 0 1 2 1 1 1 0 1 0 1 0 1 1 1 1 0 1 1 1 2 1 1 0 0 0 0 0 2 2 2 1 1 1 0 0 1 2 1 0 0 1 1 1 0 1 0 0 0 0 0 2 1 2 0 1 1 1 0 1 0 0 1 1 0 1 0 1 0 0 1 1 0 0 0 0 1 2 0 2 1 0 1 1 0 0 0 1 0 0 1 0 0 0 0 0 0 0 0 0 0 1 0 0 0 0 0 0 0 1 2 0 2 0 0 1 0 0 2 0 2 0 0 1 0 1 1 2 2 0 0 2 2 0 0 0 1 1 1 1 1 2 0 1 1 0 0 1 0 1 1 1 1 1 2 0 0 1 2 2 2 2 0 1 0 1 0 2 1 0 2 1 0 2 1 1 0 0 2 0 2 1 1 0 0 0 0 0 1 0 0 1 0 0 0 0 0 2 2 0 0 1 1 1 0 1 1 1 2 2 2 1 0 2 1 1 0 0 0 0 1 0 1 1 0 0 0 0 0 2 1 0 2 2 0 0 2 0 1 0 2 1 1 1 0 0 2 0 0 1 0 0 1 1 1 0 1 1 1 2 0 2 0 2 0 1 0 1 0 0 0 0 0 0 0 0 1 2 1 0 0 1 0 0 1 1 2 0 2 2 2 2 2 2 2 2 0 1 2 1 1 1 0 0 0 2 2 0 0 1 0 2 2 0 0 2 0 1 0 0 1 0 2 0 0 1 0 0 1 0 1 0 0 0 1 1 0 0 0 0 0 0 1 0 0 0 1 2 0 1 0 1 1 2 1 1 0 0 0 0 1 1 0 2 2 1 0 1 2 2 2 0 0 0 0 1 2 1 1 1 1 2 0 2 0 1 0 1 1 1 0 1 2 1 1 1 0 1 1 1 2 1 0 0 2 0 1 2 0 0 0 1 0 0 0 1 2 1 0 0 1 0 0 0 1 1 2 1 0 0 1 1 0 1 0 1 2 0 1 1 1 0 0 0 2 0 0 0 1 0 1 1 1 0 0 1 1 1 0 1 2 0 1 1 0 0 0 1 0 0 0 0 1 0 0 1
40 0 0 0 1 0 1 1 1 1 1 0 0 1 1 0 0 2 1 2 2 0 0 2 2 0 1 0 0 2 2 0 1 1 0 0 2 2 1 0 0 0 0 0 2 0 0 0 2 1 0 0 0 1 0 1 0 1 1 2 0 1 0 2 0 0 0 0 1 1 0 0 2 2 1 2 1 0 2 0 1 1 2 0 2 0 0 1 2 2 0 0 1 0 0 0 0 0 0 2 2 0 1 1 2 0 2 1 1 1 0 0 0 0 0 0 0 0 0 0 1 0 2 2 2 0 0 0 2 0 0 0 0 0 0 0 0 1 0 1 0 0 1 0 0 1 1 0 0 1 1 1 0 0 0 1 1 1 0 1 0 1 0 0 1 2 0 1 0 1 0 0 0 2 1 1 1 2 1 1 1 1 1 2 2 1 2 0 0 1 1 1 1 0 2 2 2 2 0 0 1 1 0 1 1 1 1 1 0 0 1 0 2 0 0 1 1 0 1 1 2 1 2 2 0 0 2 1 0 1 0 0 0 0 0 0 1 2 1 1 0 1 2 1 2 2 0 0 2 0 0 1 0 0 0 0 0 0 0 0 0 0 0 0 0 0 0 0 2 0 1 2 0 1 1 1 0 2 2 0 0 0 1 1 0 0 0 2 0 2 1 1 0 2 2 0 0 0 0 0 1 0 2 2 1 0 1 1 1 1 0 1 0 0 0 0 0 0 0 0 1 1 1 2 0 0 1 0 0 1 0 1 0 0 0 0 0 1 1 1 2 2 1 0 0 0 0 0 1 2 1 0 0 1 0 1 1 0 0 1 0 0 0 0 0 0 0 1 1 0 2 0 0 2 0 0 0 1 1 1 1 0 1 0 0 2 0 1 1 0 0 0 0 0 2 0 0 0 0 0 0 0 0 2 2 0 0 0 0 0 0 0 0 0 0 0 1 1 0 1 1 1 0 2 2 2 1 0 2 1 2 2 1 0 1 0 0 1 0 0 2 0 0 1 1 2 2 2 0 0 0 1 1 1 0 0 0 1 1 0 0 0 0 1 1 1 0 1 2 0 2 0 0 2 0 2 0 1 1 0 1 2 0 2 0 0 2 1 2 1 1 0 1 1 0 0 0 2 2 2 0 0 1 1 0 1 2 0 0 0 0 0 0 1 0 1 0 1 1 2 1 2 2 0 0 2 1 0 0 2 0 2 0 0 0 1 2 1 1 1 0 0 0 1 1 1 2 1 1 0 0 0 0 2 0 1 0 0 0 0 1 0 0 2 0 0 2 2 2 0 2 0 0 0 0 0 0 2 2 1 1 0 1 1 1 1 1 0 0 0 0 2 0 0 1 0 0 0 0 0 0 2 0 2 0 2 1 0 0 0 2 0 0 1 1 1 0 0 0 0 1 0 0 1 0 0 2 1 0 0 1 1 1 0 0 0 2 0 2 0 1 2 1 1 0 1 2 1 1 2 1 1 1 1 2 0 1 1 1 0 0 0 1 0 1 0 0 1 1 0 0 1 1 0 1 0 0 0 0 0 1 1 0 1 2 2 0 2 0 0 2 0 0 1 1 0 1 0 0 0 0 0 0 1 0 1 1 2 2 0 0 0 0 1 2 2 1 2 0 0 0 1 0 2 0 1 2 1 1 1 0 1 0 2 2 2 0 0 0 1 0 0 0 0 0 1 1 0 0 0 0 0 1 0 0 0 0 0 2 2 0 0 2 0 1 0 2 1 2 2 1 0 2 1 1 0 0 0 1 1 0 0 0 0 1 2 1 2 1 2 1 1 1 1 0 0 1 0 1 1 1 0 2 2 1 0 1 0 0 1 1 1 2 0 2 2 2 2 0 0 0 0 0 2 2 2 1 1 0 1 0 1 2 0 0 0 0 0 1 1 1 1 1 1 0 0 1 0 0 0 0 0 0 0 0 0 0 0 0 0 1 1 0 0 0 0 2 0 1 0 0 0 0 1 0 1 0 0 0 2 2 2 0 0 0 0 1 2 0 1 1 0 0 1 2 2 2 0 0 0 1 2 1 1 1 1 1 2 1 0 1 0 1 0 2 0 0 0 1 1 0 0 1 2 1 1 0 1 0 0 1 0 0 1 1 0 0 1 0 1 0 1 0 0 0 0 0 1 0 1 1 0 0 0 1 0 2 1 0 1 1 1 2 0 0 1 1 0 0 0 1 0 0 0 0 0 0 1 1 0 0 1 1 1 0 1 1 0 1 1 0 0 0 0 0 0 1 0 1 0 0 0
41 0 0 0 0 1 1 1 2 1 1 0 0 1 1 0 0 1 1 0 0 1 1 2 2 0 0 0 1 1 1 2 1 1 1 1 1 2 0 1 1 1 0 0 1 0 1 0 1 1 0 1 1 1 0 1 0 0 0 0 0 1 0 1 1 1 1 1 0 0 0 1 2 2 0 2 2 0 0 0 1 2 1 1 1 0 0 1 1 2 0 1 0 1 1 0 1 0 0 2 2 0 1 1 2 2 2 1 1 0 0 1 1 1 1 1 1 0 1 0 1 0 2 2 1 0 0 1 1 1 1 1 0 0 1 0 0 0 0 2 0 0 0 0 0 0 0 1 1 1 0 0 0 0 1 0 0 0 1 0 0 1 0 0 1 2 1 1 1 1 0 0 1 1 2 0 0 0 0 0 0 0 1 2 2 1 2 1 0 0 0 0 0 1 2 1 1 2 0 0 1 1 0 1 1 2 1 1 1 0 2 0 0 0 0 0 0 1 2 1 2 1 1 0 0 1 0 1 0 1 0 0 0 0 0 0 0 2 2 1 0 0 2 1 1 2 0 0 2 0 0 1 0 1 0 2 1 1 1 2 1 2 0 1 0 0 1 2 2 0 0 1 1 0 0 0 0 2 2 1 1 0 1 2 0 2 1 2 0 2 0 0 1 2 2 0 1 1 0 1 2 0 1 0 0 1 0 1 1 1 0 1 0 1 0 0 0 0 0 0 0 2 1 0 2 0 0 1 1 2 0 1 0 1 0 1 1 2 0 1 1 1 1 0 1 0 2 0 2 0 0 0 0 1 0 1 1 1 0 0 0 0 2 1 1 1 0 1 1 0 2 0 1 1 1 1 0 0 0 1 1 1 0 0 0 1 0 0 0 0 0 0 0 0 1 0 0 1 0 0 0 0 0 2 2 2 0 1 0 0 0 0 0 0 1 1 0 0 1 0 0 1 0 2 1 2 0 2 2 1 0 2 0 2 1 0 0 1 1 1 2 2 1 0 2 2 1 1 0 1 0 1 0 1 2 1 1 1 1 1 0 0 0 0 0 2 0 1 1 1 2 1 2 2 2 0 1 2 1 0 2 1 0 1 1 0 1 0 1 1 1 1 0 1 1 0 1 2 2 2 0 1 2 0 0 1 2 0 1 1 1 0 0 0 2 0 0 0 1 2 1 1 1 1 1 1 0 1 1 2 1 1 1 0 0 0 1 1 0 0 2 2 0 0 1 2 0 0 2 0 0 0 0 1 1 1 1 0 1 0 0 1 0 2 2 0 0 0 0 0 0 1 0 0 0 0 0 1 1 2 1 0 0 1 1 0 0 0 1 1 0 0 1 0 0 0 0 0 0 0 0 2 1 1 1 2 1 0 0 1 0 0 0 0 0 0 1 0 1 1 0 1 0 0 0 1 1 1 0 0 1 1 0 1 1 0 1 0 2 0 1 1 0 0 2 0 1 1 0 1 1 1 1 0 1 0 1 2 2 2 2 0 0 0 1 1 1 1 0 0 0 2 0 0 0 0 0 0 1 0 0 1 1 0 2 2 2 0 0 1 1 0 0 2 2 0 2 0 2 1 0 1 0 1 0 1 1 1 1 0 0 0 0 2 0 1 0 1 0 0 0 2 1 2 1 2 2 1 1 1 1 1 0 1 1 1 1 0 0 1 1 0 0 0 0 0 0 0 1 1 1 1 0 1 0 0 1 0 2 0 1 1 2 0 1 0 2 2 1 1 0 1 2 1 1 0 0 0 2 0 1 0 0 0 2 2 0 2 2 2 2 2 1 2 1 1 0 0 0 0 0 0 0 1 0 0 1 0 1 1 0 0 0 0 0 0 1 2 2 2 2 2 0 1 2 1 1 2 0 0 0 2 0 0 0 1 0 0 0 0 1 1 2 2 0 0 2 0 0 1 0 0 0 0 1 0 1 0 0 0 1 2 0 0 0 1 1 0 1 0 0 0 0 1 0 0 0 1 2 2 1 1 0 0 0 0 0 2 0 2 2 0 1 1 2 2 2 0 1 0 0 0 1 1 1 1 1 1 1 0 1 2 0 1 1 1 0 2 2 2 0 1 0 1 0 1 1 2 0 0 2 0 0 2 0 0 0 1 0 0 0 1 0 0 0 0 0 0 0 0 2 0 2 0 1 0 2 1 0 1 0 1 1 0 1 1 1 0 0 0 0 0 0 0 0 0 0 2 2 0 0 2 0 0 0 0 0 0 0 0 0 0 0 1 1 0 1 0 0 0 1 0
42 1 0 0 1 0 2 2 1 2 2 0 0 1 1 0 1 1 0 1 1 0 1 2 2 0 1 0 0 1 1 0 2 2 0 0 1 1 1 0 0 1 0 0 1 1 1 0 0 1 2 2 0 0 0 1 0 0 0 1 0 1 0 1 1 1 1 0 0 1 1 1 2 2 2 2 0 0 2 0 1 1 2 0 2 1 2 0 2 2 0 2 0 1 1 1 1 0 0 0 1 0 0 0 2 0 2 2 0 0 0 1 1 1 2 2 0 0 2 0 0 0 1 1 1 0 0 1 0 1 1 1 1 1 0 0 2 0 0 0 1 0 0 0 0 0 1 0 1 1 1 1 1 0 0 1 1 1 0 1 0 2 0 1 2 2 0 1 0 1 0 0 0 2 2 1 0 1 0 1 1 0 1 2 1 1 2 2 0 0 0 2 1 1 2 1 0 1 0 0 0 0 0 2 2 0 0 1 2 1 1 2 1 0 1 0 0 2 2 0 0 0 2 2 0 0 2 0 0 0 0 0 0 1 1 0 1 2 2 2 0 0 1 0 1 1 0 0 2 0 0 0 0 0 0 2 0 0 0 1 0 1 0 0 0 0 0 0 2 0 0 0 0 0 0 0 0 1 1 1 0 0 0 1 1 1 2 1 0 2 2 2 0 2 2 0 1 1 0 0 1 0 1 0 0 1 1 0 1 0 0 0 0 0 1 0 0 0 1 1 0 1 1 0 0 0 0 0 0 1 0 1 0 0 0 0 0 1 2 0 0 0 0 0 0 0 1 0 0 2 0 0 0 1 0 1 1 1 0 2 0 0 1 0 1 0 0 2 2 0 2 0 0 2 1 1 0 0 0 2 0 1 0 0 1 0 0 1 1 0 0 0 1 0 2 0 0 0 1 1 0 1 0 1 2 0 2 0 1 1 0 0 0 0 0 0 1 0 0 0 0 1 1 1 0 1 1 1 1 1 1 1 0 2 0 1 0 0 1 0 2 0 1 1 1 2 1 1 1 2 0 1 2 2 2 0 0 1 0 1 1 0 0 1 1 1 0 1 1 0 1 0 1 1 1 0 0 0 0 0 0 2 0 1 1 0 1 1 1 0 2 1 0 2 1 0 1 1 1 2 0 1 2 0 0 0 2 0 0 0 0 1 0 0 2 0 0 0 1 2 1 1 2 1 1 2 1 0 0 2 0 1 0 0 1 1 2 1 0 0 1 2 0 2 2 1 2 2 0 0 0 0 0 2 1 0 0 0 1 0 0 1 0 2 1 1 0 0 0 0 0 1 0 0 0 0 1 2 2 0 2 0 0 1 1 1 0 1 0 1 0 1 1 0 0 0 0 0 0 0 0 2 1 0 1 1 1 0 0 2 2 1 0 0 0 0 0 0 0 0 1 0 0 0 0 1 2 2 0 0 1 1 0 0 0 1 2 0 0 2 0 0 0 2 0 2 2 1 1 2 1 1 1 1 1 0 1 1 1 0 0 0 1 1 0 1 1 2 0 1 0 0 0 0 0 0 0 1 2 1 1 1 0 1 1 2 2 0 0 0 2 0 0 0 0 0 0 0 0 1 0 0 0 0 0 0 2 0 1 0 0 0 0 2 0 0 1 2 1 0 0 0 0 2 1 1 1 0 0 0 0 0 0 2 0 0 0 0 0 1 1 0 0 0 0 0 0 0 0 0 0 0 1 0 0 1 1 0 0 0 0 0 2 0 1 0 2 2 2 2 0 0 2 1 1 0 0 0 1 1 0 1 1 1 2 2 0 1 0 2 0 1 0 1 0 0 0 1 0 0 1 0 0 1 0 0 2 0 1 1 0 0 0 1 0 2 1 2 1 1 1 1 0 0 1 1 0 1 0 0 0 2 1 1 0 2 0 2 1 0 0 1 0 0 0 0 0 0 0 0 0 0 0 0 1 0 2 0 0 0 1 1 0 0 1 0 0 0 0 0 0 0 0 2 0 1 0 0 0 2 1 1 1 0 0 1 0 0 1 0 0 0 0 2 2 1 2 0 0 0 0 2 2 1 1 1 1 1 0 1 1 1 0 0 2 0 0 1 1 0 0 2 0 2 0 1 1 1 0 0 2 0 0 2 0 0 0 1 1 1 0 1 1 2 1 0 0 0 0 1 0 1 1 0 0 1 1 2 0 2 0 1 1 1 0 0 1 0 0 0 0 0 0 0 0 2 2 0 0 1 1 0 1 2 0 1 1 0 0 0 1 1 0 2 0 1 0 0 0 0 2 0
43 1 0 0 0 0 0 2 0 2 1 2 1 1 1 0 0 2 1 2 2 1 0 2 2 0 1 0 1 2 2 0 2 2 1 1 2 0 0 1 1 1 1 0 0 1 1 0 2 1 0 0 1 0 0 1 0 0 0 1 0 1 0 2 1 1 1 1 0 0 0 1 2 2 1 2 1 0 2 0 0 2 0 2 0 0 0 0 2 2 0 2 2 0 0 0 0 0 0 0 2 0 1 1 2 1 2 1 1 0 0 1 1 2 2 2 1 0 1 0 1 0 1 1 0 1 0 1 1 0 0 0 0 0 0 0 0 0 1 0 2 0 0 0 0 1 0 0 1 2 1 2 0 0 0 0 0 2 0 0 0 0 2 0 1 2 0 0 1 1 0 0 0 2 1 1 0 1 0 0 1 1 0 1 1 0 1 1 0 1 1 1 1 1 1 1 2 2 0 0 0 0 0 1 1 2 2 0 1 0 1 1 1 1 0 1 0 1 1 0 2 1 1 1 0 0 0 1 0 1 0 0 1 0 0 0 0 2 2 1 0 0 2 0 2 2 0 0 1 0 0 0 0 1 0 2 1 0 0 1 1 1 0 1 0 0 0 0 2 0 0 1 0 0 0 0 0 2 2 1 0 1 0 1 2 0 2 1 1 2 1 1 0 2 2 0 0 1 0 0 1 0 2 1 1 0 0 2 2 2 0 1 0 0 2 1 1 0 0 1 0 1 1 2 0 0 1 1 0 0 0 2 0 0 0 0 0 1 1 1 0 0 1 0 0 0 2 0 2 0 2 0 0 0 0 0 0 2 0 0 1 1 1 0 1 1 0 2 2 1 1 1 1 2 0 0 0 0 0 2 1 1 1 1 0 1 0 0 0 0 0 0 1 1 1 1 1 0 1 1 0 1 0 1 1 0 1 0 0 0 0 0 0 0 0 0 1 0 1 0 0 0 1 2 1 2 1 1 1 0 0 2 0 1 0 0 0 0 0 0 0 2 1 1 1 2 1 1 1 1 0 1 0 1 2 1 1 1 0 0 0 0 1 0 0 1 0 2 2 0 1 0 0 2 1 0 1 1 0 0 1 1 0 2 0 0 2 0 2 0 0 0 0 2 1 0 1 1 1 2 0 1 2 0 0 1 1 0 0 0 0 0 0 0 1 1 0 1 0 1 1 2 2 1 1 2 1 0 0 2 1 1 1 0 0 1 2 1 0 2 1 1 0 0 0 2 0 1 1 0 0 0 0 2 0 1 0 2 0 1 0 0 2 2 0 1 1 1 1 0 1 1 2 0 2 0 1 0 0 2 0 2 0 0 1 0 1 0 1 1 0 2 0 1 0 0 0 1 0 0 1 1 2 1 0 1 0 0 0 1 0 0 0 0 1 1 0 0 1 1 0 0 0 1 0 0 1 1 0 0 0 0 0 0 0 0 2 0 2 0 0 1 0 1 0 2 2 1 0 1 0 1 1 1 1 0 1 2 2 0 0 0 2 2 0 0 2 2 1 0 0 0 1 0 0 1 1 0 0 0 1 0 1 1 1 2 1 1 0 0 1 1 0 1 1 0 1 0 1 2 0 2 0 0 0 0 1 2 2 0 0 0 0 0 2 1 1 1 0 0 0 0 0 2 2 2 2 2 2 2 0 0 0 2 1 0 2 0 0 1 0 0 0 1 0 1 2 0 0 0 0 0 1 0 0 0 0 0 2 0 0 0 2 0 1 0 2 0 1 1 1 0 1 1 1 0 0 0 0 1 0 1 0 0 0 2 0 1 0 2 0 1 1 2 0 0 1 1 0 0 1 0 1 2 1 1 1 0 0 1 1 1 1 1 1 1 1 1 1 1 0 1 0 1 2 2 2 1 0 0 1 1 1 1 0 1 0 0 2 1 2 2 1 0 0 0 1 0 0 0 0 0 0 0 0 0 0 1 0 0 0 2 1 0 0 2 2 0 0 0 1 1 0 2 0 0 0 1 1 2 2 2 0 0 0 0 0 1 0 1 1 0 0 2 2 2 2 0 0 0 0 2 0 0 0 0 2 0 1 1 0 0 0 0 0 2 0 1 2 1 0 1 0 2 0 1 1 1 1 1 2 0 0 0 1 0 1 2 0 0 0 1 2 1 1 0 1 0 0 0 1 1 2 0 1 0 1 2 1 0 1 0 2 0 1 1 1 0 0 0 0 0 0 0 0 2 2 1 2 1 1 2 1 1 0 0 1 0 1 1 0 2 0 0 0 0 0 0 1 0 0 0
44 0 0 0 0 0 1 2 1 2 2 0 1 2 1 0 0 0 0 1 1 1 1 2 2 0 1 0 0 1 1 1 1 1 0 0 1 1 0 1 1 1 0 0 1 1 1 0 2 1 0 0 0 1 0 1 0 0 0 0 0 1 0 1 0 0 0 1 0 0 0 0 2 2 2 2 0 0 2 0 0 2 1 1 0 0 0 0 1 2 0 0 0 0 1 0 1 0 0 1 1 0 1 1 2 0 2 1 1 1 0 0 0 0 0 0 0 0 0 0 2 0 1 0 0 1 0 1 1 1 1 1 1 1 0 0 2 0 1 0 1 0 0 0 0 1 1 0 0 2 1 2 0 0 0 0 0 0 1 0 1 1 0 2 0 2 0 2 0 0 0 0 0 2 1 1 1 2 1 0 1 1 0 0 0 0 0 1 0 1 1 2 0 0 2 2 0 1 0 0 0 0 0 1 1 1 1 1 0 0 2 1 1 0 0 1 1 0 0 0 1 1 1 1 0 0 0 0 0 0 0 0 0 0 0 0 0 2 2 1 0 0 2 1 2 2 0 0 2 0 0 0 1 0 0 0 1 1 1 0 0 0 0 1 0 0 0 0 2 2 0 1 1 1 0 0 0 1 1 0 0 0 0 1 0 0 0 2 0 2 1 1 0 1 1 0 1 0 0 2 2 0 2 0 0 0 0 0 0 0 0 0 0 0 1 0 0 2 0 0 0 0 1 2 1 0 1 0 0 0 0 1 0 0 0 0 0 0 1 1 1 1 0 0 0 1 1 1 1 2 0 1 0 1 0 1 1 1 0 1 0 0 0 0 0 0 0 2 2 1 1 1 0 2 0 0 0 1 0 2 1 0 1 1 0 1 0 0 0 2 0 1 0 1 2 0 0 1 0 0 0 0 0 0 1 0 2 1 0 0 1 0 1 1 1 0 2 0 1 0 0 0 0 2 1 2 1 1 2 0 0 1 0 1 0 1 1 1 0 0 2 0 2 0 1 1 2 0 1 2 0 0 1 1 1 1 0 1 2 0 1 0 1 0 0 2 0 1 1 0 1 0 0 2 0 0 0 2 0 0 2 0 1 1 2 0 0 1 1 0 1 1 0 1 2 0 0 1 2 2 0 0 1 1 0 1 1 1 0 0 0 0 1 1 1 0 0 0 0 0 0 2 2 0 1 1 0 0 0 2 0 2 0 0 0 1 1 1 1 2 0 0 0 0 0 0 1 1 1 0 0 0 0 1 2 1 1 0 0 0 2 0 1 2 0 1 1 1 1 0 1 0 1 0 1 0 1 2 2 2 0 0 0 0 0 0 0 0 0 0 2 0 2 0 1 0 1 0 0 0 0 1 2 0 0 0 2 0 0 1 0 0 0 0 1 1 1 0 1 1 0 1 0 1 0 0 1 1 0 0 1 1 1 0 0 0 2 1 2 0 1 2 1 2 0 1 1 1 0 1 0 2 1 0 1 0 2 2 2 0 0 0 2 0 2 1 0 2 1 0 0 1 0 0 0 1 1 1 1 1 2 1 1 0 2 2 1 2 0 1 1 0 0 2 2 0 2 0 2 2 0 1 0 0 1 0 1 2 2 0 1 1 0 1 1 0 0 2 0 0 0 0 1 2 0 1 1 1 1 1 0 1 0 2 0 0 1 0 0 0 0 0 0 1 0 1 2 1 1 1 0 0 1 1 0 0 0 0 2 1 0 0 2 0 2 0 2 2 2 2 0 0 2 2 2 0 0 0 1 1 0 2 0 0 0 2 0 1 0 2 0 1 0 2 0 0 0 1 0 0 1 0 0 2 0 0 0 0 2 0 0 0 1 1 1 2 2 0 1 2 2 2 0 0 1 1 0 0 0 0 1 1 2 0 0 2 0 0 0 0 0 0 0 0 0 0 0 0 1 0 0 0 0 0 1 0 1 0 1 1 0 1 0 0 0 0 0 0 2 0 0 0 0 1 0 1 0 1 1 2 2 2 0 0 0 0 1 1 0 1 1 0 0 2 0 0 0 0 0 0 0 2 0 0 2 1 0 2 1 1 1 2 0 0 0 0 0 0 1 1 0 0 1 1 1 1 1 1 0 1 2 0 2 2 0 0 1 0 1 1 0 0 1 1 0 0 0 0 0 0 1 0 2 0 0 0 2 1 0 0 0 0 2 0 1 1 2 0 0 0 0 0 0 0 1 2 2 0 0 0 0 0 0 1 0 1 1 0 0 0 0 0 0 0 0 1 0 0 0 0 0 0
45 1 0 1 2 0 2 2 0 2 2 0 1 1 0 0 0 2 1 1 1 1 1 2 2 0 1 0 0 2 1 1 1 1 0 0 1 1 0 1 1 1 0 0 2 0 2 0 0 1 1 1 2 0 0 0 1 1 1 0 1 2 0 1 0 0 0 2 0 0 0 1 2 2 1 2 1 0 1 0 1 2 2 1 2 0 0 0 2 2 0 1 0 0 0 0 0 2 1 1 0 0 1 0 2 0 2 2 0 0 2 2 1 2 2 2 1 0 0 0 2 1 1 1 1 1 0 0 2 0 0 0 0 1 0 0 0 1 0 1 1 0 0 0 0 0 0 0 0 1 0 1 0 0 1 2 0 2 1 0 0 1 0 1 0 2 0 1 1 2 1 0 1 1 1 0 0 1 0 1 1 0 1 2 2 1 2 2 0 0 0 2 0 1 2 1 0 2 0 1 0 1 0 1 1 1 1 1 1 1 2 0 0 0 0 1 1 0 0 0 1 2 1 2 1 0 0 2 0 2 0 1 0 1 1 0 1 2 1 1 0 1 2 0 2 2 0 0 2 0 0 1 0 0 0 0 0 1 1 1 1 1 0 1 0 0 1 0 1 0 2 0 0 1 0 0 0 2 2 2 1 0 0 1 0 1 0 0 0 1 0 1 1 2 1 1 0 1 0 0 0 0 2 1 1 0 1 0 2 2 0 1 0 0 2 0 2 0 1 0 0 2 0 2 0 0 0 0 1 2 0 0 0 0 0 0 0 1 1 0 0 0 2 0 0 0 0 0 0 2 0 0 0 0 0 0 0 1 0 0 0 0 2 1 2 1 0 2 2 2 0 2 0 2 1 1 0 0 0 1 2 1 1 1 1 1 0 0 0 0 0 0 0 0 2 0 0 1 0 0 0 0 0 1 1 1 0 0 0 0 1 0 1 1 1 1 0 1 1 1 1 1 0 0 1 1 0 1 2 1 2 1 0 1 0 1 0 1 2 1 2 1 2 2 1 2 2 0 0 0 0 0 2 2 2 2 0 1 1 1 1 0 0 0 1 1 0 1 1 0 1 0 0 2 2 0 2 2 0 1 1 1 0 0 2 0 0 0 2 1 0 0 0 0 0 0 0 2 2 2 0 0 1 1 1 0 1 0 0 0 0 0 0 1 0 0 0 0 2 1 1 2 2 1 1 2 0 0 0 2 0 0 1 1 1 0 0 1 0 0 1 1 0 0 0 2 1 1 1 0 0 0 0 2 0 0 0 0 0 0 2 0 1 2 1 0 1 0 0 0 0 0 1 0 0 0 1 2 2 2 0 0 1 1 1 1 1 0 1 1 0 1 1 1 1 0 1 0 0 0 0 2 2 0 0 1 1 1 0 0 1 0 0 1 0 0 0 0 0 0 1 0 0 0 0 1 2 1 0 0 1 1 0 0 0 1 2 0 2 0 0 1 0 0 1 1 2 0 0 0 0 1 1 1 2 0 2 2 2 1 0 0 2 1 0 1 1 2 1 1 1 0 0 0 0 2 2 0 0 0 0 0 0 0 2 2 0 1 0 0 1 1 0 1 1 0 1 1 1 1 0 1 0 0 0 0 2 2 2 0 2 2 0 1 0 1 1 2 1 0 0 1 1 2 1 0 0 2 2 1 0 0 0 2 0 0 0 1 1 2 0 0 1 1 0 0 2 0 0 0 0 0 1 0 0 1 0 0 1 1 0 0 2 1 0 0 2 1 2 2 1 0 2 1 1 0 0 0 0 0 0 0 1 1 2 0 1 2 1 2 1 1 2 2 1 0 0 1 0 0 0 0 1 2 1 0 1 0 1 0 1 1 2 0 0 0 2 2 2 2 1 2 0 0 1 2 1 1 0 0 1 1 2 1 0 1 0 0 1 1 1 1 1 1 0 0 1 0 1 0 0 1 0 0 1 0 1 0 0 0 2 2 0 0 2 0 1 2 2 0 0 0 0 1 0 1 0 0 1 2 2 2 0 0 0 0 0 2 0 1 1 0 1 1 2 2 2 0 1 0 0 2 2 2 1 1 1 2 0 1 0 1 0 0 1 1 0 1 2 1 1 0 0 2 1 1 1 1 0 0 2 0 0 1 0 0 0 0 0 0 0 0 2 2 2 0 1 0 0 1 0 0 2 0 1 0 2 2 0 0 0 0 0 0 0 1 1 1 0 0 1 0 0 0 0 1 1 2 2 1 0 1 1 1 0 0 2 0 0 0 0 0 0 0 0 0 0 0 0 0 0 0
46 0 0 0 1 0 1 2 2 2 2 0 0 0 0 0 0 2 1 1 1 0 0 2 2 0 1 0 0 1 1 2 1 2 1 1 1 1 0 1 1 1 0 0 0 0 0 1 1 1 0 1 1 0 0 0 1 0 0 1 1 2 1 1 0 2 2 0 0 0 0 1 2 2 1 2 1 0 2 0 1 1 2 2 2 1 1 0 2 2 0 0 0 0 0 0 0 0 0 0 1 0 0 0 2 0 2 2 0 0 1 1 2 2 2 2 2 0 1 0 1 0 1 1 1 1 0 2 0 2 0 0 0 1 0 0 1 0 0 0 0 0 0 0 0 1 2 0 1 1 1 1 0 1 0 1 1 0 1 0 1 0 1 0 0 0 0 2 0 2 1 0 2 0 1 1 0 1 0 1 1 0 1 2 2 1 2 1 0 1 2 2 1 0 2 2 2 2 0 0 1 1 0 1 1 2 1 1 1 0 1 2 2 0 0 0 0 1 0 0 2 2 1 2 1 0 1 0 0 0 0 0 0 0 0 0 0 2 2 2 0 0 2 0 2 2 0 0 2 0 0 0 1 0 0 1 0 1 1 1 1 1 0 0 0 0 0 2 2 0 0 1 0 2 0 0 1 2 2 1 1 0 0 2 0 0 0 1 0 2 2 0 0 2 0 1 0 1 0 1 0 0 2 1 0 1 0 0 1 1 2 1 0 0 1 0 0 1 0 0 0 1 2 2 0 0 0 0 0 0 0 1 0 0 0 0 0 1 2 0 0 0 1 0 0 0 1 1 2 2 1 1 0 0 0 0 0 0 0 2 0 0 0 0 0 1 0 2 2 1 2 0 0 2 0 0 0 1 1 2 1 0 0 0 1 0 0 0 0 0 1 1 2 0 1 1 1 1 0 0 0 0 0 0 0 0 1 1 0 0 0 0 0 0 0 0 1 0 1 0 0 1 0 1 0 1 1 0 1 0 0 1 0 1 1 2 1 0 0 0 2 1 2 1 1 1 1 1 0 0 0 1 1 1 1 1 0 1 1 2 1 0 0 1 1 1 1 1 1 0 2 0 1 1 0 1 0 1 0 0 2 1 0 0 2 0 0 0 2 1 0 0 1 2 1 0 0 0 1 2 0 0 2 0 0 1 1 1 0 0 0 0 1 2 0 2 1 0 0 0 0 2 1 0 0 1 0 0 0 2 0 2 1 0 2 1 2 1 0 0 1 1 0 0 0 1 2 1 1 0 0 0 0 2 1 0 0 0 0 2 0 0 1 2 0 0 1 1 1 0 1 1 0 0 0 0 0 2 2 2 0 0 0 2 2 0 0 0 0 0 0 2 2 1 0 0 0 1 0 0 1 1 1 0 0 1 2 0 0 1 2 0 0 2 2 2 0 0 0 0 1 0 0 0 0 2 2 2 0 0 1 1 0 0 0 1 2 0 2 0 0 1 1 1 0 2 2 0 1 2 0 0 0 1 2 0 1 2 2 0 0 0 0 0 0 2 2 2 0 1 1 1 0 0 0 1 1 0 0 0 2 0 0 0 0 1 0 1 0 1 1 0 0 0 0 0 1 0 0 1 0 0 0 0 2 0 1 2 2 0 2 2 0 2 0 1 1 1 1 0 0 1 1 2 1 0 0 0 0 0 0 1 0 2 1 0 0 0 0 0 0 0 1 1 0 0 2 0 0 0 0 0 1 1 0 1 0 0 1 0 1 0 2 0 1 0 2 2 2 2 0 0 2 0 0 1 0 0 1 1 0 1 0 0 1 2 0 1 0 2 0 1 1 2 0 0 1 0 0 0 0 0 2 2 2 1 0 1 0 1 0 0 0 1 0 2 1 2 2 2 1 2 0 0 2 1 0 0 0 1 1 0 0 0 0 0 0 2 1 0 0 1 1 0 0 0 0 0 1 0 0 0 0 0 0 0 0 0 0 0 2 2 1 0 0 2 2 0 2 0 0 0 0 0 0 0 1 1 2 2 2 2 0 0 0 0 2 1 0 2 2 0 0 2 2 2 2 0 0 0 0 2 1 1 1 2 0 1 0 2 0 0 0 0 1 0 0 1 2 0 0 2 0 2 1 1 1 1 1 1 2 0 0 2 0 0 0 0 2 1 0 1 0 1 1 0 0 0 0 0 2 0 1 0 1 0 1 2 1 0 1 0 1 1 0 1 1 0 0 0 1 0 0 0 0 0 0 1 1 0 0 1 0 1 0 1 2 0 0 0 0 0 1 0 1 0 0 0 1 1 1 1
47 0 0 1 1 0 1 1 1 1 1 1 2 2 0 0 0 1 1 1 1 1 0 2 2 0 2 0 0 2 2 0 1 1 0 0 2 2 0 1 1 1 0 0 1 0 0 1 0 2 1 2 0 1 1 0 0 0 0 2 0 2 0 2 0 0 1 0 0 0 0 0 2 2 1 2 1 0 1 0 1 2 0 2 0 0 0 0 1 2 0 0 2 0 0 1 0 0 0 1 2 0 1 1 2 1 2 1 1 1 0 0 1 1 1 1 1 1 0 0 1 0 2 2 0 0 0 1 1 1 0 0 0 0 0 0 0 0 0 0 1 0 0 0 0 1 0 0 0 0 0 0 1 0 1 0 0 1 0 0 0 0 1 0 1 0 0 1 0 2 2 0 0 2 1 0 0 1 0 1 1 0 0 1 1 0 1 2 0 0 0 2 1 1 2 1 1 1 0 0 1 1 1 1 1 1 0 1 1 0 0 2 1 0 0 1 0 0 1 0 0 0 2 2 0 0 1 2 0 1 1 0 0 0 0 0 0 2 2 2 0 0 2 0 1 1 0 0 2 0 0 1 0 0 0 1 2 0 0 0 0 0 0 0 0 0 0 0 2 0 0 1 0 1 0 0 0 1 1 1 1 0 0 2 0 0 0 1 0 1 0 0 0 2 2 1 1 1 0 0 1 0 1 1 0 0 0 0 2 2 0 1 0 0 1 1 0 1 0 1 0 0 1 2 0 0 0 0 1 2 0 0 0 0 0 1 1 0 1 2 2 1 0 0 0 0 2 0 2 1 1 0 0 1 0 1 1 2 0 1 0 0 1 0 1 1 0 1 1 0 2 0 1 2 0 0 0 0 0 1 0 1 1 1 0 1 0 0 0 1 0 0 0 1 1 1 1 1 0 0 0 1 0 1 1 0 1 2 0 0 0 0 0 0 0 0 1 0 0 0 0 1 0 1 1 2 1 0 1 0 1 0 0 2 0 1 0 1 1 0 0 2 2 0 2 2 1 1 0 2 0 1 0 0 0 0 0 1 1 0 1 0 0 1 1 1 1 1 1 1 2 1 2 1 0 0 0 1 0 1 1 2 0 2 0 0 1 1 1 0 2 1 1 1 1 0 0 2 2 2 0 0 2 0 0 0 2 2 0 0 0 0 0 1 0 0 0 0 2 1 1 2 1 0 0 0 0 0 0 2 1 1 0 0 0 0 1 1 1 0 1 2 0 1 1 2 0 1 1 0 0 0 0 1 2 1 1 1 0 1 0 0 0 2 1 0 0 2 2 2 0 1 1 0 0 0 1 1 1 1 0 0 0 1 1 0 0 0 0 0 1 1 2 1 0 0 0 0 0 0 0 0 1 1 0 1 2 0 0 1 1 1 0 0 0 0 1 0 1 0 0 0 0 0 0 0 2 1 0 0 0 0 1 0 1 0 1 0 2 0 0 2 1 1 0 1 1 1 1 1 0 2 1 0 1 1 2 2 2 0 0 0 0 1 1 0 1 1 0 0 0 0 0 0 0 0 0 0 2 0 0 1 0 2 2 2 0 0 1 1 1 0 1 2 0 1 2 0 1 1 0 1 0 0 0 0 2 2 2 0 0 0 0 1 0 0 0 2 0 0 0 0 1 2 0 1 2 0 0 0 0 0 0 2 1 1 0 0 0 1 1 0 0 1 0 0 1 0 0 0 0 0 0 0 0 1 0 0 2 1 0 0 2 0 0 1 2 2 2 2 0 0 2 0 0 1 0 0 0 1 0 0 0 0 0 2 0 2 2 2 0 2 1 2 1 0 0 0 0 2 2 0 1 2 1 0 1 0 0 2 0 2 1 1 1 2 2 2 1 1 1 1 0 1 2 1 1 1 0 0 1 1 2 1 0 1 0 1 0 0 0 1 1 0 0 0 1 1 1 0 0 0 0 0 0 0 0 0 0 0 2 2 0 0 0 0 1 2 2 0 1 2 1 0 0 0 0 0 0 2 1 1 0 0 0 0 1 2 1 0 0 0 0 2 2 2 2 0 0 1 0 1 2 2 2 2 0 2 1 1 0 2 0 0 0 1 0 0 1 1 0 0 0 0 0 1 1 2 1 1 2 1 0 2 0 0 0 2 0 1 0 1 2 1 2 1 0 0 0 0 1 1 0 0 1 0 2 2 0 1 0 1 0 2 0 1 1 0 1 1 1 0 1 0 0 1 1 1 1 0 0 2 2 2 0 1 2 0 0 0 0 0 0 0 0 0 0 0 2 0 0 0
48 0 0 1 1 0 1 1 2 1 0 1 0 0 0 0 0 2 1 2 2 0 2 2 2 0 0 0 0 2 0 0 2 2 0 0 2 0 0 0 0 1 0 0 1 1 0 0 1 1 0 0 0 0 1 0 1 0 0 1 0 1 0 2 0 0 0 0 0 0 0 0 2 2 1 2 1 0 2 2 0 2 2 0 2 1 1 1 2 2 1 2 0 1 1 0 1 1 1 2 2 0 1 1 2 0 2 1 1 1 1 2 0 1 1 1 0 0 0 0 2 0 1 1 1 1 0 1 1 0 0 0 0 1 0 0 0 0 1 0 1 0 1 0 0 0 0 0 0 0 0 0 0 0 0 0 1 1 1 0 0 0 0 0 0 2 1 0 1 1 0 0 0 2 2 1 0 0 0 0 0 1 0 1 1 0 1 2 0 1 2 2 1 1 1 2 2 1 0 0 0 0 0 1 1 2 1 0 2 0 1 1 1 0 0 0 0 0 1 1 1 0 2 0 0 1 1 1 0 1 0 1 0 0 0 0 0 2 1 1 0 1 2 0 2 2 0 1 1 1 1 0 1 0 0 0 1 0 0 0 0 0 0 0 1 1 0 0 1 0 1 1 0 2 0 0 0 2 1 1 1 0 0 2 1 1 0 2 0 2 2 1 1 2 2 0 0 1 0 0 1 0 1 0 0 1 0 0 1 1 0 0 0 1 2 2 0 1 0 1 0 0 1 2 0 0 0 0 1 2 0 1 0 1 0 0 0 0 2 0 1 1 2 0 0 0 1 1 1 2 0 1 0 0 0 0 0 1 0 2 0 0 1 1 1 1 0 2 2 1 1 1 1 2 0 0 0 0 0 2 1 0 1 0 1 1 0 0 0 1 0 0 0 0 2 0 0 1 1 1 0 1 0 2 2 1 0 1 0 0 0 0 2 2 2 1 0 0 1 0 0 0 0 1 1 2 1 0 1 1 1 1 0 1 1 1 0 0 0 0 2 2 2 1 0 0 2 0 1 1 1 0 0 2 1 0 1 2 0 2 2 0 0 0 0 2 1 1 1 0 1 0 0 2 2 0 1 2 0 0 0 2 0 2 1 1 0 0 2 1 0 0 0 2 1 0 0 0 0 2 0 1 1 1 0 1 2 0 0 0 0 1 1 1 0 1 0 0 1 1 0 2 2 1 1 2 1 1 1 1 1 2 2 2 1 0 2 0 0 1 0 0 0 0 0 0 1 0 2 0 0 0 0 2 0 1 0 0 2 0 0 2 0 1 1 0 0 1 1 0 1 1 1 0 1 0 1 1 1 1 0 0 0 2 2 0 0 0 1 2 0 2 0 1 0 0 0 1 0 0 1 1 0 2 0 2 1 0 1 1 0 0 0 1 1 1 0 0 0 1 0 1 0 1 0 0 1 2 0 0 0 1 0 0 0 0 2 0 2 0 1 1 0 1 1 1 2 1 0 0 0 1 2 1 2 0 1 2 2 1 0 0 1 0 1 1 1 2 2 0 1 0 0 0 1 1 1 0 0 0 2 0 0 1 2 2 1 1 0 0 1 1 0 2 2 0 2 0 1 1 0 0 0 0 2 0 2 1 2 1 1 1 0 2 1 0 0 1 0 0 0 0 0 2 2 1 1 1 1 1 1 1 0 2 0 0 0 0 0 1 0 0 0 0 0 1 1 0 0 0 0 0 0 0 0 2 0 0 2 0 1 1 2 1 0 1 1 1 0 0 0 0 1 1 1 0 0 0 2 0 0 0 0 0 1 2 0 2 1 2 1 1 1 1 1 1 0 0 0 2 2 0 0 2 0 0 2 0 1 1 0 0 0 2 0 2 2 2 1 1 0 1 0 0 2 1 1 1 1 0 1 2 2 0 0 1 0 0 1 1 1 1 0 0 0 0 0 0 0 0 0 0 0 0 1 1 2 0 0 0 2 2 0 0 0 1 1 0 2 1 1 1 0 1 0 0 0 1 1 2 1 1 0 0 0 0 0 2 0 1 1 0 0 2 2 2 2 0 0 0 1 2 0 0 2 2 0 2 1 1 1 0 1 0 1 1 0 0 2 2 0 0 0 1 1 0 1 1 1 1 2 0 1 2 0 0 0 0 1 1 0 0 1 1 1 1 0 0 1 1 0 0 1 0 0 0 1 1 0 1 1 1 1 1 0 1 1 0 0 0 0 0 1 0 0 0 1 0 1 0 0 0 0 0 0 0 1 0 0 1 0 0 0 1 0 1 0 0 1 0 0 0
49 0 0 0 0 0 1 1 1 1 1 0 1 1 0 0 0 1 1 1 1 1 0 2 2 0 1 0 0 1 0 1 0 0 0 0 2 2 1 1 0 0 1 1 2 1 1 1 1 1 0 0 0 1 0 0 2 0 0 1 0 1 0 0 1 1 1 1 0 0 0 1 2 2 1 2 1 0 2 0 1 2 2 0 2 0 1 0 2 2 0 1 0 0 0 0 0 0 0 0 1 0 2 2 2 0 2 0 2 0 0 2 0 0 0 0 0 0 2 0 0 0 1 1 1 1 0 1 1 1 0 0 0 0 0 0 0 0 0 2 0 0 1 0 0 0 0 0 0 0 0 0 0 0 0 1 0 0 0 1 1 0 0 1 0 0 0 2 0 2 1 0 1 1 2 1 0 1 0 1 1 1 0 1 1 0 1 0 0 2 2 2 0 0 0 2 1 2 0 0 0 0 0 1 1 0 0 1 1 1 1 1 0 0 0 0 0 0 2 1 1 0 1 1 0 0 1 2 1 1 0 0 0 0 0 0 0 2 2 0 0 1 2 0 2 2 0 0 1 0 0 0 0 0 0 0 0 0 0 0 0 0 0 1 0 0 0 0 1 0 0 1 1 1 0 1 0 2 2 2 0 0 0 2 0 0 0 1 0 1 1 0 0 2 2 0 2 0 0 0 1 0 2 1 0 0 0 0 1 1 1 1 0 1 0 0 0 0 1 1 0 1 1 1 1 0 1 0 2 1 0 1 1 1 0 0 0 2 0 0 0 0 1 0 0 1 0 0 2 1 2 0 0 0 0 0 0 1 0 1 0 0 1 1 1 0 0 1 1 0 2 0 2 1 0 0 0 0 0 1 0 2 1 0 0 0 0 0 0 0 0 0 2 0 2 2 2 1 0 0 0 0 0 0 0 0 2 0 0 0 1 0 0 0 0 0 1 1 1 0 1 1 0 0 1 1 0 2 2 2 2 1 0 2 0 1 0 1 1 0 0 2 2 2 0 1 2 0 1 2 0 0 1 1 1 1 0 2 1 1 1 0 1 0 0 1 0 2 2 1 1 0 2 0 0 0 1 1 1 0 0 2 0 1 1 1 1 0 2 1 0 0 0 1 1 0 1 1 1 2 0 1 1 1 0 1 1 1 0 0 0 0 0 1 0 1 0 1 0 1 1 2 2 1 1 2 1 0 0 2 1 1 2 1 0 1 1 1 0 1 0 0 0 0 0 2 2 1 1 0 0 0 0 2 2 0 0 0 1 0 1 1 1 1 0 0 1 0 0 0 0 0 1 0 0 0 1 2 2 2 0 0 0 0 1 0 1 0 1 1 0 0 1 0 0 0 0 0 0 0 0 1 0 2 0 2 1 0 0 0 1 0 0 1 1 1 0 0 0 0 0 0 0 1 0 0 1 0 0 0 0 0 0 0 0 0 2 1 1 1 1 1 0 0 2 0 2 1 0 1 1 1 1 1 2 0 1 2 2 0 0 0 0 1 1 0 0 2 0 0 0 1 1 0 0 0 0 0 1 0 1 0 1 0 2 2 2 0 1 0 2 0 1 1 1 0 2 0 1 2 1 0 0 0 0 0 2 2 2 0 0 0 0 1 1 1 1 2 1 0 0 0 0 2 1 0 1 2 2 2 1 1 0 2 0 0 1 0 0 2 1 0 0 0 0 0 0 1 1 1 1 1 1 1 0 0 0 0 2 1 0 0 2 0 1 0 2 1 2 2 1 0 1 0 0 1 0 0 0 2 0 2 0 0 2 2 0 1 1 2 0 2 0 0 0 0 0 0 0 0 0 0 1 2 1 0 1 1 0 1 0 0 2 0 2 2 2 2 2 2 1 2 0 0 1 0 0 1 0 0 0 2 2 1 0 1 0 0 1 0 1 1 0 0 0 0 0 0 0 0 0 0 0 0 0 0 0 0 1 1 2 2 0 0 0 0 1 1 1 0 0 0 0 2 0 0 0 0 1 0 0 0 0 0 0 0 0 2 0 2 2 0 1 1 1 1 1 0 1 0 0 1 1 1 1 1 1 2 1 0 1 1 0 0 1 2 0 1 2 1 0 2 0 2 0 1 1 1 0 0 2 0 1 2 0 0 1 2 0 0 0 1 1 2 2 1 0 0 0 0 1 0 2 0 0 0 0 0 0 0 1 0 0 0 2 1 0 0 1 0 0 0 0 0 0 0 0 0 1 1 0 1 1 1 0 1 1 0 0 0 0 0 0 1 1 0 0 0 1 0 1 1
50 1 0 0 0 0 0 2 2 2 2 0 1 1 0 0 0 0 0 1 1 0 0 2 2 0 1 0 0 2 1 0 1 0 1 0 2 1 0 0 0 1 0 0 2 1 0 0 1 1 1 0 2 0 1 0 2 0 0 0 2 2 0 2 0 0 0 0 1 1 0 0 1 1 1 1 1 0 2 0 1 2 2 0 2 0 1 0 0 2 0 1 0 0 0 0 0 0 0 1 2 1 1 0 2 1 2 0 2 0 0 2 2 2 2 2 2 0 0 0 2 0 2 2 1 1 0 0 0 0 0 0 0 0 0 0 0 0 0 1 2 0 0 0 0 2 0 0 0 0 0 1 0 1 0 1 1 0 1 0 2 0 1 1 1 2 1 0 2 2 0 0 1 1 1 1 0 1 0 1 1 0 1 1 1 1 1 2 1 2 2 2 1 1 2 2 0 2 0 0 0 0 0 2 2 0 0 1 2 0 2 0 1 0 1 0 0 0 1 2 2 0 2 2 0 0 1 0 0 0 0 1 0 0 0 0 0 2 2 2 0 0 2 1 1 1 0 0 2 0 0 1 0 0 0 1 0 0 0 0 0 0 0 1 0 0 1 0 2 0 1 1 0 2 0 0 1 1 0 0 0 1 0 1 1 0 0 2 0 2 2 1 0 2 2 0 2 0 0 0 1 0 2 1 1 0 0 0 1 1 0 1 0 0 2 0 0 0 1 0 1 1 2 2 0 0 1 0 0 2 0 0 1 1 0 0 0 2 0 1 1 2 2 0 1 0 1 0 2 0 1 0 0 1 0 1 1 0 0 1 1 1 1 0 1 0 0 2 2 1 1 1 0 2 0 0 0 1 1 2 2 1 0 0 0 1 0 1 1 0 0 0 2 0 1 1 1 1 1 1 0 1 1 1 2 0 0 0 0 0 1 0 1 1 1 0 1 0 0 0 0 2 1 1 0 2 1 2 2 1 1 2 1 1 1 1 0 0 1 0 2 2 1 0 1 1 1 0 1 2 0 1 1 2 2 1 1 2 0 2 2 0 1 0 0 2 0 1 1 0 1 0 2 2 1 0 1 1 0 0 0 1 0 2 1 1 1 0 2 0 0 0 0 1 1 0 0 1 1 2 0 1 1 1 0 1 2 0 0 0 0 0 0 0 1 1 1 1 1 2 0 2 2 1 1 2 0 1 0 2 0 1 2 1 1 0 2 0 1 2 0 1 0 1 1 1 1 0 1 1 0 1 0 2 0 0 0 0 0 1 1 0 1 1 0 0 0 1 1 1 0 0 1 0 1 0 2 1 1 2 0 0 1 1 1 1 1 0 1 1 0 2 1 0 1 0 0 0 0 0 0 1 2 2 0 2 2 0 0 0 0 0 0 1 0 0 0 0 0 0 0 0 0 0 0 0 2 0 0 0 2 2 0 0 0 0 1 0 2 0 1 0 0 0 1 1 2 1 0 1 1 1 0 0 0 1 1 2 1 0 0 0 0 0 1 0 0 2 2 0 0 0 1 0 0 0 1 0 1 0 0 1 0 1 1 1 2 0 1 0 1 1 0 1 0 0 1 0 1 1 1 0 0 0 1 0 2 2 2 0 0 0 0 1 0 1 1 0 1 0 0 0 1 2 0 0 0 0 0 0 0 1 0 2 1 0 1 1 0 1 0 1 0 0 0 0 0 0 0 0 0 0 0 1 0 2 1 0 0 0 0 0 2 0 2 0 2 2 2 2 0 0 2 0 0 0 0 0 1 1 0 0 0 0 0 1 1 2 2 2 0 2 1 2 0 0 1 0 0 1 1 0 1 2 1 0 1 1 0 1 0 0 2 0 1 1 2 1 1 1 0 1 0 0 2 2 1 2 0 0 0 2 1 0 0 0 0 2 1 0 0 1 1 0 1 1 0 0 0 0 0 0 0 0 0 0 0 1 0 0 1 1 0 1 0 0 1 0 1 0 0 0 0 0 0 0 0 0 0 1 0 0 0 0 0 1 0 2 0 1 1 0 0 1 2 2 2 0 0 1 0 2 1 1 2 2 0 1 0 2 0 1 0 0 2 1 0 0 1 1 0 0 0 1 0 2 2 0 0 1 2 0 0 1 1 0 0 0 0 0 1 2 1 2 1 0 1 0 0 1 2 0 2 1 1 0 2 2 0 1 0 0 1 0 1 1 1 0 0 0 2 0 0 0 0 2 2 1 1 0 0 1 1 1 0 0 0 0 0 1 0 1 0 0 0 1 0 1 2 0 1 1
51 0 0 0 0 0 1 0 2 0 0 1 0 1 1 0 1 0 0 0 0 1 1 2 2 0 0 0 0 1 1 2 1 2 0 0 2 0 0 0 0 2 0 0 2 0 0 0 2 0 0 0 0 0 0 0 0 0 0 0 0 1 0 2 1 2 1 0 0 0 0 1 2 2 1 2 1 0 2 0 2 2 2 1 2 0 0 2 2 2 1 1 1 0 0 0 0 1 1 2 2 0 0 0 2 0 2 0 2 0 0 2 0 0 1 1 0 0 0 0 2 0 2 2 0 0 0 1 0 1 1 1 0 0 0 0 0 0 0 1 0 0 1 0 0 2 1 0 1 1 0 0 1 0 0 0 1 0 0 0 0 1 0 0 1 2 0 0 1 2 0 0 0 2 2 1 0 0 0 0 0 1 0 2 1 0 2 0 0 1 0 1 1 0 2 2 1 1 0 0 0 0 1 2 2 1 1 1 1 0 1 1 0 0 0 0 0 1 1 1 2 1 2 2 0 0 0 2 0 1 1 0 0 0 0 0 0 2 2 1 0 0 1 0 1 1 0 0 2 0 0 0 0 0 0 1 0 1 1 1 1 1 0 2 0 0 1 1 2 1 0 2 1 1 1 1 0 1 1 0 0 1 2 2 0 2 2 1 0 1 0 0 0 2 1 0 0 1 0 1 1 0 2 0 0 0 0 0 1 1 0 1 0 0 2 0 0 0 0 0 1 1 0 1 1 0 0 0 2 1 0 2 0 0 0 0 0 2 0 1 1 1 2 1 0 1 0 0 2 0 0 0 0 1 0 1 1 0 0 1 1 1 1 1 0 0 0 1 1 1 1 1 1 1 1 1 0 0 0 2 1 1 1 0 0 1 0 1 1 0 0 0 0 0 1 0 0 1 0 0 0 0 0 1 0 1 0 0 0 0 0 0 0 0 0 0 1 0 0 0 0 0 0 0 1 2 0 0 1 0 1 0 1 0 0 1 0 1 1 1 2 1 2 2 0 2 2 2 0 0 0 1 0 0 0 0 0 2 0 2 1 1 0 0 0 1 1 2 2 0 1 1 0 2 2 0 2 2 0 1 2 1 0 2 0 0 1 1 1 0 1 1 0 2 1 0 1 0 1 1 1 0 1 1 0 1 1 0 0 0 0 0 0 1 1 0 0 0 1 1 0 2 2 1 1 1 0 1 1 1 1 1 2 1 2 0 2 1 0 1 1 1 0 0 1 2 0 1 1 0 0 0 0 2 0 1 0 0 0 0 2 0 1 2 0 0 1 0 0 0 0 1 1 0 1 0 1 1 1 2 0 0 0 1 1 1 0 0 2 2 0 0 0 2 0 2 0 0 0 0 0 1 0 2 0 2 0 0 0 2 1 0 0 0 0 0 2 0 0 0 1 0 0 0 0 0 1 0 0 0 0 0 0 0 0 1 1 0 2 0 0 2 0 1 0 2 2 1 0 1 0 1 1 0 1 0 2 1 1 0 0 0 0 0 2 0 0 2 0 1 1 0 0 0 0 0 1 0 0 0 1 1 1 0 0 1 1 0 0 0 1 0 1 2 1 0 2 0 2 2 1 1 0 0 1 0 2 2 2 0 0 1 0 2 0 0 0 1 1 0 0 1 0 2 1 0 0 0 0 0 0 1 0 2 1 1 1 0 0 0 0 0 1 2 0 1 2 0 0 0 0 0 2 0 1 1 0 0 2 0 1 1 2 0 1 1 2 2 1 1 0 0 2 1 1 0 0 0 1 1 1 1 2 2 2 2 0 2 1 2 1 1 1 1 1 1 0 1 0 0 1 0 1 2 1 1 1 0 1 1 0 0 1 0 1 2 1 2 0 1 0 0 0 1 1 2 0 1 0 1 0 2 2 0 0 0 0 0 0 0 0 0 1 1 0 0 1 1 0 0 0 0 1 0 0 0 1 1 1 1 0 1 0 0 0 2 2 1 1 0 0 0 1 2 0 0 0 0 0 1 0 0 0 0 0 0 0 1 0 1 1 0 1 1 1 1 1 0 1 0 0 2 1 1 2 2 0 2 0 2 0 0 0 0 1 1 0 0 0 0 0 0 0 2 1 2 1 1 0 0 2 0 0 1 0 0 1 0 1 1 0 0 2 2 2 0 0 0 0 0 2 0 2 1 0 0 2 1 0 1 1 0 0 0 1 1 1 0 0 0 0 0 0 0 0 2 2 0 1 0 0 0 0 0 0 0 2 0 1 0 0 0 0 0 0 0 0 0 1 0 0 0
52 0 0 0 0 0 2 2 2 2 0 0 1 2 1 0 1 1 1 1 2 0 0 1 2 0 1 0 0 2 2 0 2 2 0 0 0 0 0 1 1 1 0 0 2 0 1 0 2 0 0 0 0 0 2 2 0 0 0 0 1 2 0 0 0 0 0 1 0 0 0 0 2 2 2 2 0 0 2 0 0 0 1 1 1 0 0 0 2 2 0 0 2 1 0 0 0 0 1 0 1 1 1 1 2 1 2 2 0 0 1 1 0 1 1 1 0 0 0 0 2 0 1 1 0 0 0 0 0 0 1 1 1 1 0 0 0 0 0 1 1 0 0 0 0 0 0 0 0 0 0 0 0 0 0 0 1 1 1 1 0 1 1 0 0 0 0 1 0 1 0 1 0 2 1 1 0 2 0 2 2 1 1 2 2 1 2 0 0 1 0 1 1 1 1 1 2 1 1 1 0 1 0 0 0 2 2 1 1 1 2 1 2 0 0 1 1 0 0 0 1 2 2 2 0 0 1 2 0 1 0 0 0 0 0 0 1 2 2 1 0 0 2 0 2 2 0 0 1 1 1 1 0 1 0 2 0 1 1 1 1 1 0 1 0 0 2 1 2 0 0 0 0 2 0 0 0 1 1 1 0 1 0 2 0 1 0 1 1 2 1 1 0 2 1 0 0 1 1 0 0 0 1 2 0 0 0 0 0 0 0 0 0 1 2 0 0 0 0 0 1 2 0 1 2 0 1 1 0 1 0 2 0 0 0 0 0 0 2 0 1 1 0 0 0 0 2 1 2 0 1 0 1 0 1 1 1 0 0 1 0 0 1 1 1 0 0 2 2 1 1 1 0 2 0 0 0 0 0 2 2 1 2 0 1 1 0 0 0 0 0 0 2 0 2 2 1 1 0 0 0 0 0 2 2 0 0 2 0 0 0 0 0 0 0 0 2 0 0 0 0 1 0 0 0 2 0 1 2 2 2 1 0 2 0 1 0 2 1 1 2 1 2 2 0 2 2 0 1 1 0 0 1 2 2 1 1 0 1 0 0 0 1 1 1 0 0 2 2 2 1 0 1 2 1 0 1 2 1 0 2 0 0 1 1 1 1 0 2 1 0 0 1 2 1 0 0 0 1 1 1 1 1 1 0 1 2 0 0 0 0 0 0 0 0 2 0 0 1 1 1 1 1 0 0 0 0 1 1 2 0 1 0 0 0 0 2 1 0 2 1 1 0 0 1 2 0 0 2 0 0 0 0 1 2 1 1 0 1 0 0 0 0 1 1 0 0 2 2 1 1 2 0 0 0 0 0 0 0 2 0 0 1 1 0 1 0 0 1 1 0 2 0 1 0 0 0 1 0 0 1 1 0 1 1 2 1 0 0 0 1 1 0 0 0 0 0 0 0 0 1 0 0 1 0 1 2 1 0 0 0 0 1 0 0 0 2 1 0 2 0 0 1 1 1 0 1 2 0 2 1 0 0 1 1 0 1 2 2 1 0 0 1 0 1 2 1 1 0 0 0 1 1 0 0 1 1 1 2 1 1 2 0 0 2 2 0 0 0 0 2 0 0 0 0 0 0 1 1 2 0 0 0 0 0 0 1 1 1 1 2 2 0 1 0 0 0 1 0 0 0 0 0 2 1 0 1 1 1 1 1 1 0 2 0 0 1 0 0 1 0 0 0 0 0 0 0 0 0 0 0 0 0 0 0 1 0 0 1 0 0 1 2 2 0 0 2 2 2 2 0 0 1 0 0 0 0 0 1 1 0 1 0 0 2 2 0 2 2 2 2 2 1 2 0 0 1 1 0 0 1 0 0 1 0 0 1 0 1 1 0 0 1 0 0 1 0 1 0 0 0 0 0 0 2 1 0 1 0 0 1 1 2 0 0 1 1 2 0 1 1 1 0 0 0 0 0 0 0 0 0 0 0 0 0 0 1 0 0 0 2 2 0 0 0 0 2 1 2 1 1 0 1 1 0 1 0 0 0 2 2 2 1 0 0 1 0 1 0 2 2 0 0 1 2 2 2 0 1 0 0 1 2 2 0 0 1 2 0 2 0 1 0 0 1 1 0 0 1 1 0 0 0 1 0 2 1 2 0 0 1 0 0 2 0 0 0 1 0 0 0 1 2 2 2 0 0 1 0 0 2 0 2 0 0 0 0 2 0 1 0 1 0 0 2 1 0 1 0 0 2 0 1 0 0 1 1 0 1 1 1 1 0 0 0 1 1 0 0 1 0 1 1 0 2 0 0 1 1 1 1 1
53 1 1 0 0 0 1 0 2 0 0 2 0 0 0 0 0 1 0 2 1 0 1 1 2 0 2 0 0 2 2 0 1 1 0 0 1 0 0 1 0 1 1 1 2 1 0 0 2 1 0 1 0 0 0 1 0 1 1 2 0 1 0 2 1 1 1 1 0 0 0 1 2 2 2 2 0 0 2 1 0 1 2 0 2 0 0 1 2 2 1 2 1 0 0 0 0 1 0 2 0 0 1 1 2 0 2 1 1 0 1 2 0 1 1 1 0 1 1 0 1 0 0 0 0 1 0 0 0 0 0 0 0 1 1 1 0 0 0 1 2 0 0 0 0 0 0 0 0 0 0 0 1 0 1 0 0 0 2 0 0 1 1 1 0 2 0 0 1 1 0 0 2 0 2 1 1 1 0 1 1 0 1 2 1 1 2 2 0 0 0 2 1 1 2 2 1 2 0 0 1 1 1 1 1 2 2 0 0 0 1 0 0 0 0 1 1 0 1 0 2 1 2 2 0 0 2 1 0 0 0 0 0 1 1 0 1 2 2 1 0 0 2 0 1 1 0 1 2 0 0 1 0 0 0 2 1 0 0 0 0 0 0 2 1 0 1 0 1 0 0 2 1 1 1 1 0 1 1 0 1 0 0 2 0 1 0 2 0 2 0 0 0 2 1 0 0 0 0 0 2 0 2 0 0 2 0 0 1 1 0 0 0 0 2 0 1 0 0 2 0 0 2 0 1 0 0 0 1 0 0 1 0 0 0 0 0 2 1 2 1 2 1 0 0 0 2 0 1 1 0 0 1 1 1 2 2 0 0 1 0 0 2 0 2 1 0 1 1 0 2 0 2 2 0 0 0 1 1 2 1 0 1 1 0 1 0 0 0 1 0 0 0 0 2 1 1 0 1 1 1 0 0 0 1 0 0 1 0 0 0 0 0 0 0 0 0 1 0 1 1 2 1 2 1 2 1 0 0 0 0 1 1 1 1 1 0 1 1 0 2 1 2 1 1 2 2 0 0 0 0 0 1 2 1 1 0 0 0 0 0 0 0 0 1 1 0 2 2 0 1 0 0 2 2 0 1 2 0 1 1 1 0 1 2 1 0 0 2 1 0 0 0 1 0 0 0 0 2 2 0 0 2 0 0 0 2 1 0 0 0 0 1 1 0 1 0 0 0 0 0 2 2 0 0 2 1 1 1 2 1 0 2 0 1 1 2 1 0 1 1 0 0 1 1 2 1 1 1 0 0 0 0 2 1 0 0 1 0 0 1 0 0 2 1 1 0 0 0 0 0 0 0 0 0 0 0 1 0 2 0 0 0 0 0 0 0 1 0 1 1 0 2 0 1 0 0 0 0 0 0 1 1 2 0 2 1 1 1 1 0 0 0 0 0 0 0 0 0 1 1 1 0 1 0 1 2 0 0 0 1 1 0 0 0 0 2 1 2 0 1 1 0 1 0 2 2 0 0 0 0 2 1 0 1 0 2 1 1 0 0 0 1 1 0 1 0 2 0 1 0 0 1 0 0 0 1 0 0 0 1 1 0 1 1 1 1 0 0 0 1 0 0 0 0 0 0 1 0 1 1 0 0 1 1 0 1 0 1 0 1 1 0 1 0 0 1 2 1 0 0 0 2 2 2 2 2 1 1 1 1 1 0 2 0 0 1 1 1 2 1 0 0 0 0 1 1 0 1 0 0 1 1 0 0 1 0 0 2 1 0 0 2 0 1 0 2 2 1 1 0 0 2 0 0 0 0 0 0 1 0 1 0 0 0 1 1 2 2 2 1 2 0 1 0 0 0 1 0 0 1 0 2 2 1 0 1 0 0 2 0 0 1 1 1 2 2 2 0 1 0 0 0 0 0 1 0 1 0 1 0 1 2 0 0 1 0 0 1 0 1 1 1 1 0 0 1 0 0 0 0 0 0 1 0 0 0 0 0 0 1 2 0 0 0 0 1 0 2 0 0 0 0 1 0 0 1 0 0 1 0 0 0 0 0 0 0 1 0 1 1 0 0 2 2 2 2 0 0 1 0 1 2 2 1 1 1 1 0 2 0 0 0 0 1 1 0 1 2 1 1 1 0 1 1 1 0 2 0 0 0 0 0 1 0 0 0 0 0 0 0 1 0 0 0 0 0 0 0 0 1 1 2 0 0 1 1 1 0 1 0 0 1 0 1 2 1 0 0 0 1 0 0 0 0 2 2 1 1 0 0 1 1 2 0 0 2 0 0 1 0 0 0 0 1 0 0 0 2 1 0 0
54 0 0 0 0 0 1 2 1 2 0 1 0 1 1 0 0 1 1 1 1 0 0 2 2 0 2 0 1 1 1 1 1 1 0 0 2 1 0 0 0 1 1 0 1 0 0 0 1 0 1 2 0 1 0 1 0 0 0 1 0 1 1 2 0 0 0 1 0 0 0 1 2 2 2 2 0 0 1 0 0 2 2 0 2 0 0 1 2 2 1 1 0 0 0 0 0 2 0 2 0 0 1 1 2 1 2 0 2 0 0 2 1 1 2 2 0 1 0 0 2 0 2 2 1 0 0 0 1 0 0 0 0 0 1 0 0 1 0 1 0 0 0 0 0 1 0 0 0 0 0 0 0 0 0 0 0 0 0 1 0 2 0 0 0 1 0 1 0 1 0 1 1 1 0 1 0 0 0 0 0 0 0 2 1 1 1 0 0 1 0 1 0 0 2 2 1 2 0 0 0 1 0 1 1 0 0 2 0 0 0 2 1 0 0 2 2 0 1 0 1 1 1 1 0 0 1 2 1 1 1 1 0 0 0 0 0 2 1 1 0 1 1 0 0 0 0 0 1 1 1 0 1 0 0 0 1 0 0 1 0 1 0 1 0 0 0 1 1 1 1 1 0 1 0 0 1 2 2 2 0 0 0 1 1 0 1 2 0 2 1 0 1 2 1 0 0 2 0 1 2 1 1 1 0 0 0 0 1 1 0 0 0 2 2 0 0 2 0 0 0 0 2 0 1 0 1 0 0 1 0 0 0 0 0 0 0 0 2 1 0 2 1 1 0 0 1 0 2 1 1 0 0 2 0 1 1 0 0 0 1 1 2 1 1 0 0 2 2 1 1 1 0 2 1 1 0 0 0 2 1 0 2 0 0 0 0 1 1 0 0 0 1 1 2 2 2 0 1 1 0 1 0 1 1 0 0 1 0 0 1 0 2 2 2 1 0 0 0 0 1 1 1 2 0 2 2 0 1 0 1 0 0 2 0 0 0 2 0 0 0 1 0 1 1 2 2 1 0 0 0 1 0 1 0 0 0 0 0 0 1 0 1 0 0 1 0 2 2 0 0 0 0 2 0 0 0 0 0 0 0 2 0 1 2 1 0 0 2 1 0 0 0 1 1 0 0 0 0 2 0 0 0 0 1 1 1 0 0 0 0 0 0 1 0 1 0 0 1 2 1 2 2 1 1 2 0 0 0 2 0 0 1 0 0 0 1 1 1 0 1 1 0 0 1 1 1 0 2 0 0 0 0 2 0 0 0 0 2 0 0 2 1 2 0 0 0 2 2 2 0 0 1 0 0 0 1 2 2 0 0 0 2 2 0 2 0 0 0 0 0 2 1 1 0 0 0 0 0 0 0 1 1 2 0 2 1 0 1 1 1 0 0 1 1 1 0 0 0 0 1 0 0 0 0 2 2 1 0 0 0 0 0 0 0 0 2 0 2 0 1 1 1 2 0 1 1 2 0 1 0 2 0 1 2 0 1 1 1 0 0 0 1 0 1 1 0 2 2 0 0 0 0 1 1 0 0 0 1 0 1 1 0 0 0 1 2 0 0 0 0 1 0 1 1 0 2 0 0 1 1 0 0 1 0 1 1 2 2 0 0 0 0 1 0 1 0 1 2 0 0 0 0 2 2 0 0 1 1 1 1 1 0 2 1 0 2 1 0 1 0 1 0 2 0 0 2 1 1 1 1 1 0 0 0 1 0 0 2 2 0 0 2 0 0 0 2 0 0 0 0 0 1 2 2 0 0 0 0 2 0 1 0 0 2 1 1 2 1 2 1 1 2 2 0 0 0 0 0 0 0 1 0 2 0 0 2 1 0 2 0 0 2 0 2 2 2 0 1 2 1 2 0 0 0 2 0 2 0 1 0 1 1 0 0 0 0 0 1 1 1 1 1 1 0 0 1 1 0 1 0 0 0 1 0 0 1 0 1 0 0 0 1 0 0 0 1 1 2 0 0 0 1 1 0 0 0 1 1 2 1 1 0 0 0 0 0 2 2 1 0 0 0 1 2 1 1 0 1 0 1 2 1 1 2 2 0 1 0 2 0 1 0 0 1 1 0 1 2 1 0 1 0 0 0 1 0 2 1 1 2 0 1 2 0 0 0 1 0 0 0 0 1 1 0 0 0 1 0 2 0 0 2 0 1 0 2 2 0 1 0 1 2 0 1 1 1 0 0 0 0 0 0 1 0 1 1 0 0 0 0 1 1 1 0 0 1 0 0 1 0 1 1 0 1 0 0 0 1 0 1 1
55 1 0 0 0 2 2 2 2 0 0 1 2 2 1 0 0 1 1 1 1 0 0 2 2 0 2 0 1 2 1 1 1 1 0 0 1 2 0 1 1 1 1 0 0 2 0 0 2 1 0 0 0 1 0 1 0 0 0 0 1 1 0 1 0 1 0 0 0 0 0 0 2 2 0 2 2 0 2 0 2 2 2 0 2 0 1 0 2 2 0 0 0 0 0 0 0 2 0 2 0 0 1 1 2 0 2 2 0 0 2 2 0 0 0 0 0 2 0 0 2 0 1 1 1 1 0 1 1 0 1 1 0 0 0 0 0 0 0 2 1 0 0 0 0 0 0 0 1 1 1 1 0 0 0 1 0 0 1 1 1 1 0 0 0 2 0 0 0 2 2 1 0 2 1 2 0 1 0 1 1 1 0 1 0 0 1 2 0 1 1 2 0 0 1 1 1 2 0 0 1 1 0 1 1 1 1 0 0 0 1 1 2 0 0 0 0 0 2 0 2 2 2 1 0 0 0 1 1 1 1 0 0 0 0 0 0 2 2 1 0 1 2 0 2 2 0 0 1 0 0 0 0 0 1 1 0 0 0 0 0 0 0 0 0 0 1 1 2 1 1 0 0 0 0 0 0 2 2 2 0 0 0 2 0 1 0 1 0 1 1 1 0 2 1 1 0 0 0 0 2 0 0 0 0 0 0 1 1 2 0 2 0 0 0 0 0 0 0 0 0 2 2 0 2 0 0 0 1 1 0 0 0 0 0 0 1 0 2 0 0 1 1 0 0 0 2 0 0 2 0 0 0 0 0 0 0 0 0 0 1 1 1 0 1 2 0 2 2 2 0 2 0 2 1 1 0 0 0 1 1 1 0 0 0 0 0 0 0 0 0 0 1 0 2 1 1 0 1 1 0 1 0 1 1 0 0 0 1 1 1 1 0 0 0 0 0 1 0 1 1 1 1 1 0 2 1 0 2 0 2 1 0 2 0 0 0 0 1 0 2 1 2 1 1 1 1 1 0 0 0 1 1 1 0 0 0 1 0 2 2 0 0 0 1 1 1 1 1 1 2 1 0 2 1 1 1 2 0 1 1 1 0 2 1 1 1 0 1 1 1 1 0 2 1 0 1 0 0 1 1 1 1 1 0 1 2 0 0 0 0 0 0 1 0 1 0 0 1 1 0 2 2 0 0 2 0 0 0 2 1 0 2 1 1 1 2 1 1 0 1 2 0 0 0 0 1 1 1 0 0 0 0 1 1 1 1 1 0 1 0 0 0 0 0 0 0 2 2 2 0 0 0 0 0 0 0 1 1 2 0 1 0 1 1 0 1 0 0 0 0 1 1 1 0 0 0 0 0 0 0 1 2 1 0 1 2 0 0 2 0 0 0 2 1 1 0 0 0 0 0 0 0 0 0 0 2 0 0 0 1 1 0 1 0 0 2 0 1 1 0 1 0 0 2 0 2 2 0 2 1 0 0 1 2 0 1 2 1 0 0 0 1 1 1 0 0 1 1 0 0 1 2 0 0 0 1 1 1 1 1 0 0 1 2 2 1 0 2 0 2 0 0 0 1 0 1 0 2 2 1 0 0 0 2 0 2 1 1 0 0 0 0 2 0 0 0 0 1 0 0 0 1 2 1 0 0 1 0 0 0 1 0 2 1 0 1 1 0 1 0 1 0 0 0 1 2 1 0 0 0 0 0 1 0 1 0 0 2 0 0 0 2 0 1 0 2 0 1 1 1 0 0 1 1 0 0 0 1 1 0 1 0 0 1 2 0 2 1 2 1 1 1 2 0 0 0 1 0 0 1 0 0 2 0 1 0 0 0 0 1 1 1 0 1 2 1 2 0 1 1 1 0 2 2 1 1 2 0 0 0 2 2 0 0 1 0 1 1 1 1 2 0 0 0 0 0 0 0 0 0 0 0 0 0 0 1 2 0 0 0 0 0 0 0 0 1 0 2 0 0 0 0 2 0 0 0 1 1 1 1 1 0 0 0 0 0 1 0 2 2 0 0 2 2 2 2 0 0 1 0 1 1 1 1 1 0 1 0 1 0 0 0 0 1 1 0 1 2 0 0 2 1 1 1 1 2 1 0 0 2 0 0 2 0 0 1 1 0 0 0 0 0 1 1 1 0 0 0 0 1 0 2 0 1 0 0 1 1 0 1 0 0 1 0 1 0 0 0 0 1 0 0 1 0 1 1 1 1 0 0 0 0 0 0 0 0 0 0 1 0 1 0 1 2 0 0 0 2 1 0 1
56 0 0 1 1 0 1 2 2 1 0 1 1 2 1 0 1 0 0 1 1 1 0 2 2 0 1 0 0 2 2 1 0 0 0 0 2 1 1 0 0 0 0 0 1 1 1 0 2 0 0 1 1 0 2 1 1 0 0 0 0 0 0 0 0 1 2 0 0 1 1 1 1 1 1 1 1 0 2 1 1 2 0 2 0 0 0 0 2 2 0 0 0 1 0 0 0 1 0 1 0 1 1 1 1 0 1 2 0 0 0 0 1 2 2 2 1 1 0 0 2 0 1 1 1 1 0 0 0 0 1 1 0 0 1 0 1 0 0 2 0 0 0 0 0 0 1 0 0 1 0 1 0 0 0 0 1 1 1 0 1 1 0 1 1 2 1 0 1 2 0 1 0 2 1 0 0 2 1 0 1 1 1 2 1 1 2 0 0 1 0 1 0 1 2 2 1 2 0 0 2 2 0 2 2 1 1 0 2 0 2 1 1 0 0 0 0 0 2 1 2 1 2 2 0 0 1 1 1 0 1 0 1 1 1 0 1 2 2 1 0 0 2 0 2 2 1 1 1 1 0 0 0 0 0 0 0 0 0 0 0 0 0 0 0 0 0 0 1 1 1 0 0 2 1 1 0 1 0 0 2 0 1 2 0 1 1 2 0 2 1 1 0 1 1 0 1 2 0 1 1 0 2 1 1 1 0 0 0 0 1 0 0 0 2 0 0 0 0 1 0 0 2 1 0 0 0 0 0 1 0 1 0 0 0 0 0 2 0 1 0 2 1 0 0 0 2 0 2 2 2 0 0 0 0 0 0 1 0 2 0 0 1 0 1 0 0 2 2 1 1 1 1 2 0 0 0 1 1 2 0 0 2 0 1 1 0 1 1 0 0 0 0 1 2 1 1 0 1 1 0 1 0 1 1 1 0 2 0 0 0 0 1 1 1 1 0 1 0 1 1 1 0 1 1 2 1 0 0 0 1 1 0 2 0 0 0 1 0 0 2 1 0 0 1 1 1 0 0 0 0 0 0 1 0 0 0 0 1 0 0 0 1 0 0 1 0 2 2 0 1 0 2 2 2 0 2 1 0 1 1 1 0 2 0 0 1 1 2 1 1 0 1 2 2 0 0 0 1 2 0 1 2 0 0 0 2 1 0 0 0 0 0 0 1 1 0 0 2 2 0 2 2 0 0 2 1 0 0 2 0 0 1 1 1 0 1 1 0 1 2 2 0 0 1 2 0 0 2 0 0 0 0 2 0 0 0 1 0 1 0 0 1 1 0 0 1 1 1 0 1 2 0 0 0 0 0 1 1 2 0 0 1 1 1 1 1 1 0 1 0 1 1 1 0 0 0 0 0 0 0 1 1 2 0 2 1 0 0 1 0 0 0 0 0 0 0 0 0 0 1 0 0 1 0 0 2 1 0 0 1 1 1 0 0 0 2 0 2 0 1 1 0 0 2 1 2 0 0 0 0 2 1 0 1 1 2 2 2 0 0 0 1 1 1 1 0 2 1 1 0 0 0 0 1 0 0 0 0 0 0 0 1 1 1 2 1 1 0 0 2 0 0 2 2 0 2 1 1 2 1 1 0 0 1 0 2 1 2 0 0 0 0 0 1 0 0 1 1 0 0 0 1 2 2 2 2 0 0 0 0 0 0 1 2 2 1 0 0 0 0 0 0 0 1 0 0 1 0 0 0 0 1 2 0 0 0 0 2 0 0 0 2 1 0 0 2 2 1 1 0 1 2 1 1 0 0 0 1 1 0 1 0 0 2 0 2 2 2 2 1 2 1 1 1 1 0 1 0 0 1 0 0 2 0 0 0 0 0 1 1 1 2 0 2 2 2 1 1 1 0 2 0 1 1 1 0 2 0 0 0 2 2 0 0 0 0 2 0 0 0 0 1 0 0 0 1 0 0 0 0 0 0 0 0 0 0 0 0 0 1 2 1 0 0 0 1 0 2 1 0 0 1 1 0 0 0 1 0 1 0 0 0 0 0 0 0 2 0 2 2 0 1 1 2 2 2 0 0 0 0 2 1 1 0 0 1 1 1 1 1 1 0 0 1 1 0 2 2 0 0 1 0 1 0 1 0 2 0 0 2 0 0 1 0 0 1 0 1 1 0 1 0 1 2 1 1 1 1 0 1 0 2 0 1 0 1 0 0 0 0 0 0 0 1 2 1 1 0 0 1 0 0 0 0 0 0 1 1 0 0 1 0 0 0 0 0 0 0 0 0 1 0 0 1 0 0 1 1 0 0 0
57 0 0 0 0 0 0 1 0 2 2 0 0 1 1 0 0 0 0 1 2 0 1 2 2 0 0 0 0 1 1 1 0 0 0 1 2 2 1 1 1 1 0 0 1 0 0 0 2 0 0 1 0 0 1 1 1 0 0 0 1 1 1 1 0 0 1 1 1 1 0 1 2 2 2 2 0 0 1 0 1 2 2 0 0 0 0 0 0 1 0 0 0 1 1 1 1 0 0 1 1 1 1 0 2 0 2 1 1 0 0 1 0 2 2 2 0 0 1 0 1 0 0 0 0 1 0 0 1 0 0 0 0 1 1 1 0 0 1 0 0 0 0 0 0 2 1 0 0 0 0 0 0 1 0 0 0 2 1 0 0 1 0 0 0 2 0 2 0 1 0 1 0 2 2 1 1 0 0 0 0 0 0 1 1 0 1 1 0 1 1 2 0 0 2 2 1 2 0 0 1 1 0 1 1 2 1 1 1 0 1 1 1 0 0 0 0 1 0 0 2 1 1 1 0 0 1 2 0 1 0 0 0 0 0 0 0 2 1 1 0 1 2 0 2 2 0 0 2 0 0 1 0 0 0 1 0 1 1 1 1 1 0 0 1 0 0 1 1 1 0 2 0 1 0 0 0 2 2 0 2 0 0 2 0 1 0 0 1 1 0 2 1 2 2 0 0 0 0 0 1 0 2 0 0 0 1 1 1 1 1 2 0 0 2 1 0 1 0 0 1 0 1 2 1 0 0 0 0 1 0 2 0 0 0 0 0 2 0 0 0 0 1 0 1 0 2 0 1 1 0 0 0 0 0 0 0 2 0 0 0 0 1 0 1 1 0 1 1 0 2 0 1 2 0 0 0 0 0 0 1 0 0 0 1 0 0 0 0 0 0 0 0 0 2 0 0 1 0 0 0 1 0 2 2 0 1 2 0 0 0 0 0 0 0 0 1 1 0 0 0 0 0 0 0 2 2 0 2 0 2 0 0 1 0 1 0 0 0 0 1 1 2 0 0 0 2 1 0 0 0 1 0 1 1 1 0 1 1 1 1 0 1 0 0 1 0 1 1 0 1 0 1 2 1 0 1 2 0 0 2 0 0 0 2 1 0 0 2 1 0 0 0 1 0 0 0 1 1 1 1 1 1 1 1 1 2 1 0 0 0 0 0 0 1 1 0 1 0 1 0 2 1 0 0 1 1 0 0 2 1 1 0 0 0 0 1 1 0 0 2 2 0 1 0 2 0 2 0 0 0 0 0 1 1 1 2 0 0 0 0 0 0 2 1 0 1 1 1 0 1 1 1 0 1 0 1 0 0 2 0 0 0 1 1 0 0 0 1 1 0 0 1 0 0 0 0 1 0 0 1 1 1 1 0 1 1 0 0 0 0 1 0 0 0 0 0 0 1 1 1 1 0 0 0 1 1 0 0 0 0 0 2 0 0 0 1 0 2 0 1 2 0 0 2 0 2 1 1 1 0 2 1 1 2 0 2 1 1 1 2 0 1 0 1 2 0 2 0 1 1 1 1 0 0 1 1 1 1 1 1 0 0 1 2 2 2 2 0 0 0 2 0 1 0 0 1 0 1 2 0 0 0 0 1 0 2 1 2 0 0 0 0 1 0 1 1 1 0 0 0 0 1 2 0 1 2 1 1 1 0 1 0 2 0 0 1 0 0 0 0 0 0 0 0 0 0 1 0 0 0 0 0 0 0 1 0 0 2 0 0 0 2 0 0 1 2 0 0 0 0 0 2 1 1 0 0 0 0 2 0 2 1 1 1 2 0 2 1 2 0 1 2 2 0 0 1 0 0 1 1 0 0 2 0 0 2 0 1 1 0 0 2 0 1 1 2 1 0 0 0 0 0 0 1 1 0 2 0 0 0 2 1 0 0 0 0 0 2 0 0 0 1 1 0 0 1 0 0 1 0 0 0 0 0 0 1 0 1 1 1 2 0 0 0 0 1 2 2 0 0 0 0 2 0 0 0 1 1 2 1 2 0 0 0 0 0 1 1 2 2 0 0 1 2 1 1 0 0 0 0 1 0 0 1 2 0 2 0 2 0 1 1 0 1 1 1 0 2 2 0 0 0 1 0 0 0 0 0 0 2 0 0 1 0 0 0 1 0 0 0 0 1 2 2 1 0 1 0 0 1 0 1 1 1 0 2 2 0 1 0 1 1 0 1 1 1 0 0 0 0 0 0 0 0 0 0 0 0 0 0 0 1 1 0 0 2 0 0 1 0 1 0 1 1 0 0 0 1 0 0 0
58 0 1 0 0 0 1 2 1 1 1 0 0 0 0 0 0 2 0 2 2 0 1 1 1 1 0 0 1 2 2 0 1 1 1 1 2 1 0 0 0 0 0 0 1 0 0 0 2 0 0 2 0 0 1 1 1 0 0 0 0 1 0 0 0 0 0 0 1 1 0 0 2 2 2 2 0 0 1 0 0 1 1 1 1 0 0 0 2 2 0 1 0 1 0 0 0 1 0 2 1 0 2 2 2 0 2 1 1 0 0 1 1 2 2 2 1 1 0 0 2 0 2 2 1 0 0 1 1 0 1 1 0 0 0 0 0 0 0 2 1 0 0 0 0 2 0 0 1 0 0 0 0 0 0 0 1 0 0 0 1 2 0 1 1 1 0 2 1 2 1 0 0 2 1 1 1 1 0 1 1 1 1 2 1 1 2 2 0 0 1 2 0 0 1 1 1 1 0 0 0 0 0 2 2 1 0 0 2 0 1 1 1 0 0 0 0 0 1 0 1 1 2 2 0 0 0 2 1 1 0 0 0 0 0 0 0 2 2 1 0 1 2 0 1 1 0 0 2 0 0 0 2 1 0 2 1 1 1 1 1 1 1 0 0 0 0 1 1 0 0 0 0 1 0 0 0 1 1 0 1 0 0 1 0 1 0 2 0 2 1 1 0 2 2 0 1 1 0 0 1 0 2 1 0 0 2 1 2 1 0 0 0 0 2 0 0 0 0 1 1 0 1 0 0 0 0 0 1 0 0 0 0 0 0 0 0 2 0 0 1 1 0 0 0 0 1 1 2 2 1 1 0 0 0 0 0 0 0 1 0 0 1 1 1 0 0 1 1 0 2 0 1 1 1 0 0 0 0 0 0 0 0 0 1 1 0 0 0 2 0 1 1 0 1 0 0 0 1 1 0 1 0 0 1 0 0 0 0 1 0 1 1 1 1 0 1 0 1 0 0 1 0 2 1 2 1 0 1 0 1 0 0 2 1 0 0 0 0 0 1 0 0 0 2 2 2 1 0 0 0 1 2 2 2 2 0 1 1 1 1 0 0 1 2 0 0 2 2 0 0 0 1 2 1 0 0 2 1 1 1 2 0 1 1 0 1 1 2 1 1 0 1 2 2 0 1 1 1 2 0 1 1 1 1 0 1 0 1 0 1 0 0 1 0 1 1 0 1 0 0 2 2 0 0 1 1 0 0 2 0 2 1 0 2 0 2 1 0 1 0 1 0 1 1 1 2 2 0 0 1 1 0 2 0 1 0 0 0 0 1 0 0 1 0 1 0 0 0 0 0 0 0 0 0 0 1 1 1 2 0 0 0 1 1 0 0 0 0 0 0 2 1 0 0 0 0 0 0 0 0 1 1 1 0 1 1 0 0 0 0 0 0 2 0 0 0 0 0 1 1 0 0 0 0 0 2 1 0 0 0 0 1 0 0 2 2 2 1 1 0 0 0 0 1 1 2 1 0 2 0 2 1 1 2 0 1 1 1 1 1 0 0 1 1 0 2 2 1 0 0 2 0 0 0 1 2 1 0 0 1 0 0 2 2 2 2 1 0 0 1 0 1 1 0 0 0 0 1 1 0 0 0 1 1 1 1 2 2 0 1 1 0 0 1 0 0 1 1 1 0 0 2 2 2 0 0 0 0 0 0 0 0 2 2 1 0 0 0 1 0 0 0 0 0 0 0 1 0 0 0 0 2 0 1 1 0 0 0 0 0 0 2 0 0 1 1 0 2 2 1 0 1 1 1 0 0 0 1 1 0 1 0 0 2 0 2 2 1 2 1 1 1 2 0 0 0 1 0 0 1 0 1 2 1 0 0 1 0 0 0 0 1 0 1 1 2 2 2 2 1 2 0 2 2 2 2 1 0 0 1 1 1 0 0 0 0 1 1 1 1 2 1 0 0 0 0 0 0 0 0 0 0 0 0 0 0 0 0 0 0 0 0 0 0 1 1 0 1 0 0 0 0 2 0 1 0 0 0 2 1 1 0 0 0 0 1 0 0 2 2 0 1 1 1 0 0 0 0 0 1 2 2 2 2 2 0 1 0 1 0 1 0 0 0 2 0 0 2 1 0 1 0 2 0 1 2 2 0 0 2 1 0 0 0 0 1 2 0 0 0 2 1 2 1 1 1 0 0 1 1 0 2 0 2 0 2 2 0 2 0 1 0 0 0 1 2 0 0 0 0 0 0 0 0 0 0 2 2 0 0 1 0 0 0 0 0 0 0 1 0 0 0 0 0 0 1 0 0 0 1 0
59 0 0 0 0 0 2 2 0 2 2 0 0 1 1 0 0 2 1 1 2 0 0 1 1 0 1 0 0 2 1 0 0 0 0 0 2 2 0 1 1 0 1 1 2 1 1 0 2 0 0 2 0 1 0 1 0 0 0 1 1 1 0 2 0 0 0 0 0 0 0 0 2 2 2 2 0 0 2 0 1 1 1 0 2 0 0 0 1 1 0 0 1 0 2 0 2 1 0 1 1 0 0 0 2 2 2 1 1 1 0 0 0 0 0 0 0 0 1 0 1 0 1 1 1 0 0 0 0 0 0 0 0 0 0 0 0 0 0 0 1 0 0 0 0 1 0 0 0 0 0 0 0 0 0 0 0 2 0 0 0 1 0 1 1 1 0 1 1 2 0 0 0 2 1 1 0 0 0 0 0 0 0 1 0 0 1 0 0 0 0 0 0 0 1 2 1 2 0 0 0 0 0 2 2 0 0 2 1 0 1 1 0 0 0 0 1 1 1 0 1 1 2 1 0 1 0 2 2 0 0 0 0 0 0 0 0 0 0 0 0 0 2 2 2 2 0 0 2 0 0 1 1 1 0 2 0 1 1 0 0 0 0 0 0 0 0 0 1 0 1 1 0 1 0 0 0 2 2 2 0 0 0 2 0 1 0 1 0 2 1 1 0 2 2 1 1 2 0 1 1 0 2 1 1 0 1 0 0 1 0 2 0 0 0 0 1 0 0 1 0 1 1 1 1 0 0 0 2 0 0 0 0 0 0 0 0 1 0 2 1 1 2 0 0 0 1 0 1 2 1 0 0 0 0 0 0 1 0 2 0 0 1 1 0 1 0 2 2 0 2 0 0 2 0 0 0 0 0 1 1 2 0 0 1 0 0 0 0 1 0 0 1 0 2 2 2 1 1 1 0 1 0 0 1 0 0 1 1 0 1 0 0 0 0 0 1 0 0 0 1 2 0 0 1 1 1 0 0 0 0 0 0 2 0 0 0 1 0 0 1 1 2 1 1 2 1 1 1 1 0 1 1 1 1 1 0 1 0 0 1 0 0 0 0 2 0 1 1 0 1 0 2 0 0 0 1 1 1 0 0 2 0 2 1 1 1 1 2 0 0 0 0 2 0 0 0 0 1 2 0 1 1 1 0 1 1 0 0 0 0 1 0 0 0 1 0 0 0 0 0 2 2 1 1 2 1 0 0 2 0 2 2 2 0 0 2 0 1 1 1 1 0 0 0 1 0 1 1 0 0 0 0 2 0 0 0 0 0 0 1 0 0 1 1 0 0 0 0 0 0 1 0 0 0 0 0 1 1 2 0 1 0 1 2 0 0 1 0 1 0 2 1 0 0 0 0 0 0 0 0 2 0 2 0 2 0 0 0 2 0 0 0 0 0 0 0 0 0 0 1 0 0 1 0 1 2 1 0 0 1 1 0 0 0 1 2 0 2 0 0 0 1 1 0 1 1 2 0 1 0 1 1 1 1 0 1 2 2 0 0 0 1 0 0 0 2 2 1 1 1 0 1 0 0 1 1 0 0 0 1 0 1 0 1 2 1 2 0 1 1 0 0 0 0 0 0 0 0 2 2 0 0 0 2 0 2 2 2 0 1 1 0 2 0 0 0 1 1 0 0 0 0 2 2 0 0 1 1 0 0 1 0 2 0 0 1 0 0 2 1 0 0 0 0 0 1 0 0 0 0 0 0 1 0 0 1 0 1 0 0 0 2 0 0 0 2 2 1 1 0 0 1 0 0 0 0 0 0 2 0 2 0 0 1 1 1 1 1 2 0 2 2 2 0 0 2 0 0 0 0 2 0 1 0 0 1 0 1 1 0 0 1 1 0 1 1 2 2 2 1 2 0 0 2 0 0 2 0 0 0 2 2 0 0 0 0 2 1 0 0 1 1 1 0 0 1 0 0 1 1 0 0 0 0 1 1 0 0 0 2 2 0 0 0 0 1 0 1 0 0 0 0 2 0 0 0 1 1 2 2 2 0 0 0 0 0 1 0 2 2 0 0 2 2 2 2 0 0 0 0 2 1 1 2 2 0 1 0 2 0 1 0 0 1 1 0 1 2 1 1 0 0 2 1 2 1 1 0 0 2 0 0 2 0 0 0 0 0 1 0 0 1 1 1 2 0 0 0 1 1 0 2 1 1 0 2 1 0 1 0 0 1 0 1 1 1 0 1 0 0 0 1 0 0 0 1 0 0 0 0 0 0 0 0 0 0 0 0 1 0 0 0 0 0 0 0 1 1 0 1 0
60 1 1 0 0 1 1 2 1 2 2 0 0 1 0 0 0 2 2 1 1 1 0 2 2 0 2 0 0 1 1 0 1 1 0 0 2 2 1 0 1 1 0 0 1 0 1 0 1 1 0 0 0 0 1 1 1 0 0 2 0 0 0 1 0 1 0 0 0 0 0 0 2 2 0 2 2 0 1 0 0 1 2 0 2 0 0 2 2 2 2 2 1 0 0 0 0 2 0 2 1 0 0 0 2 1 2 2 0 0 1 2 1 2 2 2 1 0 0 0 2 0 1 1 0 1 0 1 0 1 2 2 0 0 1 0 0 0 0 0 0 0 0 0 0 2 1 2 2 2 0 0 0 1 0 0 1 0 0 1 0 1 1 0 0 1 0 0 0 1 1 0 0 2 0 0 1 0 0 0 0 0 1 2 2 2 1 1 1 2 2 2 1 1 1 0 1 2 1 0 0 0 0 1 0 1 2 0 1 0 1 1 0 0 0 1 0 0 2 0 1 1 2 2 0 0 1 2 1 1 0 1 0 1 1 1 0 2 2 1 0 0 2 0 2 2 1 0 2 0 0 1 0 1 0 1 0 1 2 2 2 2 0 1 0 0 0 1 2 1 0 2 0 1 0 0 0 2 2 1 0 0 1 2 0 2 0 1 1 2 1 2 0 1 1 0 1 1 0 0 1 0 2 1 0 0 0 1 2 2 0 2 0 0 1 0 1 1 0 1 0 0 1 1 0 0 0 0 0 1 0 1 0 0 0 0 0 2 0 0 0 1 2 1 0 0 2 1 2 1 2 0 1 1 1 2 2 0 0 1 1 1 1 0 1 1 0 2 2 1 1 1 1 2 0 0 0 0 0 1 1 0 0 1 1 0 0 2 2 0 0 0 1 0 1 1 1 1 0 0 0 0 0 2 2 1 0 0 1 1 0 0 1 1 1 1 1 0 0 0 0 2 0 1 0 1 1 0 2 0 2 0 0 2 0 1 0 0 0 0 1 1 1 1 1 2 2 0 0 0 0 0 0 1 0 0 0 1 2 1 1 0 1 1 0 0 0 2 2 1 1 1 0 2 0 1 0 0 0 0 0 2 0 2 0 0 1 0 2 1 0 0 1 1 1 0 1 1 1 2 0 1 2 0 0 0 2 0 0 0 0 2 0 1 1 0 0 0 0 1 1 1 2 0 0 2 1 1 1 1 1 0 2 1 0 0 1 1 0 1 1 1 0 0 0 2 0 1 1 0 0 0 0 1 1 1 1 1 0 1 0 0 0 1 1 0 0 1 1 0 1 1 2 1 2 1 2 0 0 2 0 0 1 1 1 1 1 0 1 1 0 1 1 0 1 1 1 0 0 0 0 2 1 2 0 2 1 0 0 0 0 0 0 0 0 0 0 0 0 0 0 0 0 2 0 0 2 1 0 0 0 0 1 0 0 0 2 0 2 0 0 0 2 2 0 0 2 0 0 1 1 1 1 1 1 0 1 1 1 0 0 0 1 0 2 0 0 2 0 1 1 1 1 0 0 0 2 1 2 1 1 0 0 1 1 1 0 0 0 0 2 0 1 2 1 0 2 1 1 2 0 1 1 0 0 1 1 2 2 0 0 0 0 1 0 0 0 0 1 0 0 0 1 2 2 1 1 1 0 0 0 2 0 2 1 1 2 0 0 0 0 0 0 0 0 0 1 1 0 0 0 0 0 0 0 1 0 0 2 0 2 1 2 0 0 1 1 1 1 1 0 1 1 1 1 0 0 0 2 0 0 0 2 2 2 2 0 2 1 2 0 0 2 2 1 0 0 0 0 0 0 0 1 1 1 0 1 0 0 2 0 0 1 1 0 1 1 2 1 1 1 1 0 0 2 1 1 1 0 0 1 1 2 0 0 0 1 1 2 0 1 2 0 0 0 0 0 0 0 0 0 0 0 0 1 0 1 1 0 0 1 1 0 0 0 0 1 0 1 0 0 0 0 1 0 0 0 1 0 1 0 0 0 0 0 0 0 1 0 2 2 0 0 2 2 2 2 0 0 0 1 2 0 0 2 2 0 1 0 1 0 1 0 0 0 2 0 1 1 0 1 0 0 1 0 0 0 1 0 0 2 0 0 1 1 0 0 2 0 0 0 1 1 2 2 1 0 0 0 1 0 1 2 0 0 0 0 2 1 0 1 0 0 0 0 0 1 0 1 0 1 0 0 0 1 0 1 0 1 1 1 1 0 0 0 0 1 0 0 1 0 0 0 1 2 0 0 0 0 1 1 1
61 1 0 1 2 0 2 1 1 1 1 1 0 0 0 0 0 2 1 2 2 0 1 1 1 1 1 0 1 2 2 0 0 1 0 0 2 2 0 1 1 1 0 0 2 0 0 0 1 1 1 1 0 1 0 1 1 0 0 1 1 2 0 0 0 0 0 1 1 1 0 1 2 2 0 2 2 0 2 0 2 2 2 0 1 0 0 1 2 2 1 1 0 0 1 0 1 1 0 2 2 0 1 1 2 1 2 2 0 0 1 1 1 1 1 1 1 0 0 0 2 0 1 0 0 1 0 1 0 0 0 0 0 0 0 0 0 0 1 1 0 0 0 0 0 2 0 0 0 1 0 1 1 0 0 0 1 0 1 1 0 2 0 2 1 1 0 1 0 1 1 2 1 1 0 1 0 1 0 1 1 1 0 1 1 0 1 2 1 1 2 2 0 0 1 2 0 2 0 0 1 1 0 1 1 0 0 1 1 0 1 1 2 0 0 0 0 0 1 1 1 0 2 2 0 0 0 1 0 1 0 0 1 0 0 0 0 2 2 2 0 0 2 0 2 2 0 0 2 0 0 1 0 1 0 2 1 0 0 0 0 0 0 2 0 0 1 0 0 0 1 1 0 1 0 0 0 2 2 1 0 0 1 2 0 1 1 1 2 2 0 2 1 2 2 0 1 0 0 0 0 0 2 0 0 1 1 0 1 1 0 1 0 0 1 0 2 1 0 0 1 0 1 0 1 0 0 0 1 1 0 1 0 0 0 0 0 1 1 0 0 1 1 0 0 0 1 0 1 2 1 0 1 0 0 0 1 0 0 1 0 0 2 1 2 1 0 2 2 1 1 1 1 2 0 0 0 0 0 1 0 0 1 0 1 1 0 0 0 0 0 0 0 1 2 2 2 1 2 2 0 2 0 1 2 1 0 1 0 0 0 0 0 0 0 0 0 1 1 1 1 1 1 0 1 2 2 1 2 2 2 1 2 0 2 2 1 2 0 0 2 1 2 0 1 1 1 0 0 0 0 1 1 1 0 0 0 1 1 1 2 0 0 0 0 2 0 2 2 0 0 0 1 1 1 0 1 2 0 0 0 1 0 2 0 0 1 0 2 1 0 0 0 1 2 0 0 0 1 2 0 1 1 1 0 1 1 0 0 0 0 0 0 1 1 0 0 0 0 0 1 2 2 0 1 2 0 0 0 2 0 1 0 0 2 1 2 0 0 2 0 0 1 0 0 1 0 2 0 0 0 0 0 2 0 1 0 0 0 0 0 0 0 2 2 0 0 1 1 0 1 0 0 0 0 0 0 1 1 2 0 0 0 0 0 0 0 0 1 1 0 1 1 0 1 0 0 0 0 0 0 2 1 1 0 1 1 0 0 1 0 0 0 0 0 0 0 0 0 0 2 0 0 0 0 0 1 1 0 0 0 0 0 0 0 0 2 0 2 0 0 2 1 2 0 1 1 2 0 2 0 1 1 1 2 0 1 2 2 0 0 0 1 1 0 0 0 2 1 0 0 0 0 0 0 0 0 0 0 0 2 0 0 0 2 2 2 0 1 0 2 0 0 1 2 0 2 0 0 0 0 0 0 0 0 0 2 2 2 0 1 1 0 2 0 0 0 2 1 0 0 0 0 2 2 1 2 0 0 0 0 0 0 2 0 0 1 0 0 0 0 0 0 0 0 1 1 0 1 1 1 1 0 0 0 1 0 0 1 0 0 0 2 0 0 1 1 1 2 2 1 0 1 0 0 0 0 0 1 0 0 0 0 0 0 2 0 2 2 2 1 2 1 1 0 0 0 1 0 0 1 0 1 2 1 0 1 0 1 1 0 0 1 0 1 1 1 2 2 2 2 2 0 0 1 0 0 0 0 1 0 1 0 1 0 0 1 2 0 0 0 1 1 1 0 0 1 0 2 0 0 0 0 0 0 0 0 0 0 0 1 1 1 0 1 0 0 0 1 0 0 0 1 0 0 0 0 0 0 1 1 1 0 0 0 0 0 1 0 1 1 1 1 1 2 2 2 0 0 0 0 2 0 1 2 2 0 1 0 2 0 1 0 0 0 2 0 1 2 1 0 1 0 1 0 1 0 1 0 0 2 0 0 1 1 0 0 2 0 0 0 2 1 2 2 0 0 1 0 1 0 1 2 0 1 0 1 0 0 0 2 0 1 0 1 0 1 0 1 1 1 0 0 0 0 1 1 0 1 1 1 1 0 0 0 0 1 0 0 0 0 2 0 1 1 0 0 0 1 1 1 1
62 1 0 0 1 0 1 1 2 1 1 1 1 2 1 0 0 1 1 1 2 0 0 2 2 0 2 0 1 2 1 1 1 2 0 0 2 1 0 1 1 1 0 0 2 0 0 0 0 1 1 1 0 0 0 1 0 0 1 0 0 0 0 1 0 0 0 1 0 0 0 1 2 2 1 2 1 0 1 0 1 2 2 0 1 0 0 0 2 2 0 0 0 0 1 0 1 1 0 2 0 0 0 0 2 0 2 2 1 1 0 0 0 1 1 1 0 0 0 0 1 0 1 1 2 0 1 1 0 1 0 0 0 0 1 0 0 0 0 0 0 0 0 0 0 0 0 0 0 0 0 0 1 1 1 1 0 1 0 0 0 1 1 1 0 2 0 0 0 2 2 0 1 1 1 1 0 1 0 0 1 0 0 2 0 0 2 1 0 0 1 1 0 1 2 1 2 0 0 1 0 1 0 1 1 1 1 0 2 1 1 2 1 1 0 2 2 1 1 0 0 0 2 2 0 0 2 0 0 0 0 0 1 1 0 0 0 2 2 1 0 0 2 0 2 2 0 0 2 0 0 1 0 1 1 2 0 0 0 0 0 0 0 1 0 0 2 0 1 1 0 1 0 1 0 0 0 1 1 0 1 1 0 2 0 1 0 1 0 1 0 0 0 2 2 0 1 1 1 0 0 0 1 0 0 0 0 0 1 1 0 0 0 1 1 1 0 0 0 0 1 1 0 1 0 0 2 0 0 1 0 2 0 0 0 0 0 1 0 0 1 1 2 0 0 0 1 0 2 1 1 0 1 0 1 0 0 1 0 1 0 0 2 0 2 0 0 2 2 0 2 0 0 2 0 0 0 2 2 2 0 0 2 0 0 0 0 0 0 1 1 1 1 0 2 0 0 0 1 1 0 2 0 2 2 2 0 0 0 0 1 0 0 0 0 0 2 0 0 0 0 0 2 0 0 1 1 0 1 0 1 0 0 2 1 1 0 1 0 0 2 1 1 1 2 2 1 1 0 0 0 1 1 2 1 1 0 2 0 2 2 2 0 0 0 2 2 1 2 0 2 0 1 1 1 0 2 2 0 0 0 1 0 1 2 1 0 1 1 0 1 1 1 1 2 0 0 0 0 2 0 2 2 0 0 0 1 1 0 0 0 1 0 1 0 1 0 2 0 2 1 2 2 1 1 2 1 0 0 2 0 1 0 0 0 0 1 0 0 2 1 1 0 1 0 1 1 1 1 0 0 0 0 2 1 1 0 0 0 0 1 0 0 2 0 0 2 2 2 1 1 1 1 0 1 0 1 1 1 2 0 0 0 0 0 0 0 0 0 0 0 2 0 1 0 0 0 0 0 0 0 2 1 0 1 2 0 0 0 2 0 0 0 2 2 2 0 0 0 0 1 0 0 0 0 2 2 1 0 0 0 0 0 0 0 0 2 1 2 0 1 2 0 1 0 1 2 1 0 1 0 1 0 2 2 0 1 1 1 0 0 0 0 0 1 0 0 2 0 1 0 1 1 0 0 0 1 0 2 0 0 0 0 0 2 2 1 1 0 0 1 1 0 1 0 0 1 0 1 0 0 1 0 0 1 0 1 2 2 0 0 0 0 1 0 0 1 1 0 0 0 0 0 1 1 0 0 2 2 1 1 1 0 2 0 0 0 0 0 1 1 0 0 0 0 0 0 1 0 0 0 0 1 0 0 1 1 0 2 0 0 0 2 1 0 0 2 2 2 2 0 0 2 0 0 0 0 0 1 1 0 1 0 0 2 2 0 0 0 2 0 2 0 1 0 0 0 0 0 0 0 0 0 0 0 0 1 0 0 1 0 1 2 0 1 1 2 0 2 2 0 2 0 0 2 1 0 2 1 0 1 2 2 1 0 1 0 1 1 0 0 1 1 1 0 0 1 0 0 0 0 0 0 1 0 0 1 0 0 0 1 1 0 0 0 0 1 0 1 0 0 0 0 0 0 1 0 1 1 1 1 2 0 0 0 0 1 1 0 1 1 0 0 1 1 1 1 0 0 0 1 2 1 0 2 2 0 0 0 1 0 1 1 0 1 1 0 1 2 1 0 1 0 2 1 1 1 1 0 0 2 1 0 2 0 0 0 0 0 0 0 2 0 0 0 0 0 0 0 0 1 1 2 0 0 0 0 0 0 0 1 0 2 0 2 1 1 0 0 0 2 0 0 0 1 0 0 0 0 0 0 1 1 1 0 0 2 0 0 1 0 0 1 0 1 0 0 0 1 0 1 0
63 0 0 0 0 1 1 1 2 0 0 1 1 1 0 0 0 2 1 1 1 0 0 2 2 0 1 0 2 1 1 2 1 1 0 1 2 2 0 1 1 1 0 1 2 1 0 1 1 1 0 0 0 1 1 1 0 0 0 1 2 1 0 2 0 0 0 1 0 0 0 1 2 2 0 2 2 0 2 0 2 2 2 0 1 0 0 0 2 2 0 1 1 0 1 0 1 2 2 2 2 0 1 1 2 0 2 1 2 1 0 1 0 2 2 2 0 0 2 0 0 0 1 0 0 1 0 0 1 0 0 0 0 0 0 0 0 0 0 0 0 0 0 0 0 1 0 0 1 1 1 1 0 0 0 1 1 0 0 1 0 1 1 1 1 2 1 0 1 2 1 1 0 2 2 0 0 1 0 1 1 0 1 2 1 1 2 1 0 1 1 1 0 0 0 1 0 1 1 1 0 1 0 2 2 1 0 1 1 0 1 1 0 0 0 1 0 0 0 2 2 0 2 1 1 0 0 1 1 0 0 0 0 0 0 0 0 2 2 2 0 0 1 1 1 1 0 0 1 0 0 0 0 0 0 1 0 0 0 1 0 1 0 0 0 0 1 1 1 0 0 2 0 1 0 0 1 1 1 1 1 0 0 1 1 0 0 1 2 2 0 2 1 2 2 0 1 2 0 2 2 2 2 0 0 2 0 0 1 0 0 0 0 0 1 0 2 1 0 1 0 0 0 2 1 0 0 0 1 1 0 1 0 0 0 0 0 0 2 0 1 1 2 0 0 0 1 0 2 0 1 0 1 0 1 1 1 1 0 2 0 0 1 1 0 1 0 1 1 1 1 1 1 2 1 1 0 0 0 1 1 1 1 0 0 0 0 0 0 0 0 0 1 1 2 1 1 0 0 0 0 0 0 0 0 0 1 1 1 0 0 0 2 2 2 2 0 0 0 0 0 1 0 1 1 2 1 0 2 1 2 1 1 0 1 1 0 1 1 0 0 1 1 0 2 2 0 1 0 0 0 1 1 1 1 1 0 0 1 0 0 0 0 0 0 2 1 2 2 2 2 2 1 1 1 0 2 1 0 0 1 2 0 0 2 1 0 0 2 0 0 0 0 0 0 0 0 0 2 2 0 1 1 1 0 1 2 0 0 0 0 0 0 1 0 1 0 1 0 1 1 2 2 2 2 2 0 0 0 2 0 1 1 1 0 0 1 0 2 1 0 2 0 1 0 1 1 1 1 0 0 0 0 1 1 2 1 0 0 0 0 0 1 2 1 0 0 0 0 0 0 2 1 0 0 0 1 1 1 2 0 0 0 1 1 0 0 0 0 0 1 1 1 0 0 0 0 1 0 0 0 0 1 1 0 1 0 0 0 2 0 0 0 1 0 0 1 0 0 0 1 0 0 0 0 0 2 1 0 0 2 2 1 0 0 1 2 0 2 0 1 1 0 1 0 1 1 1 1 2 2 2 2 1 1 0 1 0 0 0 0 0 0 1 2 0 1 1 1 0 0 1 0 0 0 1 1 2 2 2 2 1 0 1 2 2 2 1 0 1 1 0 0 0 1 0 2 1 1 1 0 0 0 1 1 0 1 1 1 0 1 1 0 2 0 1 1 1 0 0 0 0 0 2 1 0 1 0 0 0 0 1 0 2 1 1 1 0 0 1 0 0 1 2 0 0 2 0 1 1 0 0 2 1 0 2 1 0 2 1 0 1 2 1 0 1 2 2 0 0 0 0 1 2 2 0 0 0 2 0 0 0 0 0 2 2 0 2 2 2 0 2 2 2 0 0 1 1 0 0 1 0 1 2 1 1 0 0 0 2 0 1 1 0 1 2 1 2 1 2 1 1 0 1 2 1 1 1 0 0 0 2 1 1 1 0 0 1 0 0 1 1 0 0 0 0 0 0 0 0 0 0 0 0 0 0 0 1 0 0 1 1 1 0 0 2 0 1 2 0 0 0 0 2 0 0 0 1 1 1 0 0 0 0 0 0 0 1 0 2 2 0 1 1 2 1 2 0 0 1 0 2 2 2 2 2 0 2 1 1 1 1 1 0 1 0 0 0 1 1 0 0 0 2 0 2 2 1 1 1 2 0 0 2 0 0 0 2 0 0 0 2 2 1 0 0 0 0 0 0 1 0 1 0 1 0 1 2 0 2 0 0 1 0 1 1 1 0 1 1 1 0 0 0 0 2 2 1 2 1 1 2 0 0 0 0 0 0 0 0 1 0 0 0 0 0 0 0 0 0 1 1
64 0 0 0 0 0 0 1 1 1 1 1 0 0 0 0 0 2 0 2 1 1 1 2 2 0 0 0 0 2 1 0 2 2 0 0 2 1 0 0 0 2 0 0 1 0 0 0 2 2 0 1 1 1 0 1 0 0 0 0 1 2 0 1 0 0 0 0 1 1 0 0 1 1 2 1 0 0 1 1 0 2 2 1 2 0 0 0 2 2 0 0 1 0 1 0 1 0 0 0 2 0 0 0 2 2 2 2 0 0 1 1 1 1 1 1 1 0 1 0 1 0 0 0 0 1 0 1 0 0 1 1 0 1 1 1 0 0 0 2 0 0 0 0 0 0 0 1 1 2 1 1 0 0 0 0 0 1 0 1 2 0 0 1 0 0 0 0 1 2 1 0 1 1 1 0 0 0 0 0 0 0 1 1 1 1 1 1 0 1 2 2 0 0 2 2 2 1 0 0 0 0 0 1 1 1 1 2 1 0 0 1 1 0 0 0 0 1 2 1 2 1 1 1 0 0 0 2 1 0 0 0 0 0 0 0 0 2 2 2 0 0 2 0 1 1 0 0 2 0 0 0 1 0 0 1 0 0 0 0 0 0 0 0 0 0 0 0 1 0 2 0 0 0 0 0 0 2 1 1 1 0 0 1 0 1 0 1 0 2 1 1 1 2 2 0 1 1 1 1 2 0 2 0 0 0 1 0 0 0 1 2 0 0 2 0 0 0 0 1 0 1 2 1 2 0 0 0 0 0 0 2 0 0 0 0 0 2 1 0 1 1 2 0 0 0 1 1 1 1 1 0 0 0 0 0 0 2 0 0 0 0 2 1 1 1 0 2 2 1 1 1 0 2 0 0 0 1 1 2 1 1 1 1 0 1 0 0 0 1 1 1 2 0 2 2 1 1 0 0 0 0 0 1 1 0 0 2 0 0 0 0 0 0 0 0 0 0 0 0 0 1 0 2 1 2 1 0 1 0 1 0 1 0 1 2 0 2 1 1 2 1 2 2 0 2 2 1 0 1 0 0 1 2 1 0 1 0 0 0 0 0 0 0 0 2 1 1 1 1 2 1 0 2 1 0 1 1 0 0 1 2 0 1 1 1 1 1 1 0 2 1 0 2 1 0 0 1 1 1 1 0 2 0 0 0 2 0 1 0 1 0 0 1 0 1 0 1 0 2 2 1 1 0 0 1 0 1 1 1 1 0 0 0 0 0 2 1 0 0 1 1 0 1 1 1 1 2 0 0 1 1 0 2 1 0 0 0 1 1 0 1 0 1 0 1 0 2 2 2 0 0 1 0 1 0 0 1 1 2 0 0 0 1 0 1 0 1 1 2 1 1 2 0 2 0 0 0 0 0 0 2 1 1 0 1 0 0 0 1 0 0 0 2 1 1 0 0 0 0 0 0 0 0 0 1 1 0 0 0 0 0 1 0 0 0 1 0 2 0 0 0 1 1 1 0 1 0 1 2 0 0 0 1 1 1 1 2 1 0 0 0 0 1 1 0 1 1 0 1 0 1 0 0 1 1 1 0 1 1 1 1 0 1 2 2 2 0 1 0 2 0 0 1 0 0 1 0 0 1 0 0 0 1 0 0 1 1 2 0 0 0 0 1 0 0 0 2 0 0 0 0 0 2 1 0 1 0 0 0 0 0 0 2 0 1 1 1 0 1 0 1 1 0 0 0 2 1 0 0 0 0 0 0 0 2 0 0 1 0 0 0 2 0 0 2 1 2 2 2 0 0 2 2 2 0 0 0 1 1 0 1 1 1 2 2 0 2 2 2 0 2 1 1 0 0 0 1 1 0 1 0 1 1 1 0 1 0 2 0 0 0 1 0 0 0 1 2 2 1 0 2 0 0 0 1 0 1 0 0 1 1 2 2 0 0 0 0 0 0 0 0 2 1 0 0 2 0 1 0 0 0 0 0 0 0 0 0 1 1 1 1 0 0 0 0 2 0 0 0 0 0 1 1 0 1 0 1 2 2 2 2 0 0 0 0 0 2 1 0 0 0 1 0 0 0 0 0 1 0 0 0 2 2 1 1 1 1 0 1 0 0 0 0 0 2 0 1 2 1 0 0 0 2 0 0 1 1 0 0 0 0 0 2 0 0 0 2 0 1 1 0 2 1 1 0 1 0 0 0 2 0 2 0 0 1 1 0 0 0 0 0 1 0 0 0 1 0 0 0 0 0 0 0 0 2 2 2 2 0 0 2 0 0 0 0 0 0 0 0 0 0 0 1 0 0 1 0 1 1 2 0
65 0 0 0 1 0 2 2 2 2 1 0 0 1 1 0 0 0 0 1 1 1 0 2 2 0 0 0 1 1 1 2 1 1 0 0 2 2 0 2 2 0 1 1 2 0 0 0 2 0 0 0 0 0 2 0 0 0 0 0 1 1 0 2 1 1 1 0 0 1 1 1 2 2 0 2 2 0 2 0 1 2 2 0 2 0 1 0 1 2 0 0 0 0 2 0 2 0 0 0 2 0 0 1 2 1 2 2 0 0 1 1 1 1 1 1 1 0 0 0 1 1 1 1 1 0 0 0 1 0 0 0 0 0 2 0 0 0 0 2 0 0 0 0 0 0 0 0 1 1 1 1 0 1 0 0 0 0 1 0 1 1 0 0 1 2 1 0 1 2 0 0 1 1 1 1 1 1 0 1 1 0 2 2 2 2 2 2 0 0 1 1 2 2 2 2 1 1 0 0 1 1 0 1 1 1 1 0 2 0 1 1 1 0 0 1 0 0 0 2 2 0 1 1 0 0 1 1 0 1 0 0 0 0 0 0 0 2 2 1 0 0 2 1 2 2 0 0 2 0 0 0 0 0 0 0 0 0 0 0 0 0 0 0 0 0 0 0 2 1 0 0 1 1 1 1 0 2 1 1 1 0 1 2 0 2 1 1 0 2 2 0 0 1 1 0 1 1 1 0 1 0 2 0 0 0 0 0 1 2 1 2 0 0 1 0 1 1 0 0 1 0 2 2 0 0 0 0 1 2 0 0 1 0 0 0 0 1 1 1 1 0 2 0 0 0 1 0 1 2 1 1 0 0 0 0 0 1 0 1 0 0 1 1 1 0 0 2 2 1 1 1 0 2 0 0 0 1 1 1 1 1 0 0 1 1 0 0 0 1 0 0 1 0 2 1 0 1 0 0 0 0 0 0 2 0 2 1 0 0 0 0 1 1 1 0 1 0 2 0 0 0 1 1 1 2 1 0 0 0 0 0 0 2 0 0 0 2 0 0 2 1 2 0 1 1 1 0 1 1 0 0 0 2 2 0 2 0 2 0 0 0 0 1 1 1 0 2 2 0 0 0 1 1 2 0 1 1 0 0 1 2 0 0 2 0 0 1 1 0 2 1 0 0 0 0 0 0 2 1 1 0 1 1 0 1 1 0 0 0 0 0 0 0 0 2 2 1 1 2 1 2 2 0 1 1 0 1 1 2 0 1 2 2 1 0 2 1 1 1 0 1 0 0 1 0 1 0 2 0 0 0 0 1 1 1 1 1 0 0 0 0 0 2 0 0 2 1 1 0 1 0 1 0 0 0 1 2 2 1 1 0 0 0 0 0 0 0 1 1 0 0 1 0 1 0 0 0 0 0 0 2 0 2 0 2 0 0 0 1 0 0 0 0 0 0 0 0 0 0 1 0 0 0 0 1 2 0 0 0 1 1 0 0 0 1 2 0 2 0 0 1 0 0 1 0 2 1 0 0 0 2 1 1 1 1 1 0 0 0 0 0 2 1 0 1 1 1 1 0 0 1 1 0 0 0 0 0 1 0 1 0 0 1 2 2 2 2 0 0 1 1 0 0 0 0 0 0 0 0 0 0 0 0 0 0 2 2 2 0 0 0 0 1 1 0 0 2 1 1 0 0 0 2 1 0 1 0 0 0 0 1 0 2 1 1 1 0 0 0 0 0 0 0 0 0 1 0 0 0 0 0 0 0 0 0 1 0 1 1 0 0 2 0 1 0 2 1 1 1 1 0 0 1 1 0 0 0 1 1 1 2 0 0 1 1 1 1 1 1 0 1 1 2 0 0 0 1 0 0 1 0 1 2 1 1 1 1 0 1 0 1 2 0 0 0 1 2 1 1 1 1 0 0 2 0 0 1 0 1 0 1 2 0 0 0 0 0 1 1 1 1 2 1 1 1 1 0 0 1 0 0 0 0 0 0 0 0 0 0 1 1 1 0 0 0 0 1 2 0 0 0 0 2 0 0 0 2 2 2 2 2 0 0 0 0 1 2 0 1 1 0 1 0 2 0 1 0 0 0 0 2 2 2 1 2 0 2 0 2 0 0 0 0 0 2 0 0 1 0 0 1 0 0 0 1 0 2 0 0 2 0 1 2 0 0 0 1 0 0 0 1 1 2 2 0 0 0 0 0 0 2 2 0 1 0 0 1 1 0 1 0 1 0 0 0 1 0 0 0 0 1 0 0 0 2 2 1 1 0 0 1 0 0 0 0 0 0 0 0 0 1 0 1 0 0 0 1 1 0 0 0
66 1 0 0 0 0 1 2 1 1 1 1 0 0 0 0 0 1 1 1 1 0 1 2 2 0 1 0 0 2 2 0 1 1 0 0 2 2 0 1 1 0 1 1 2 1 1 0 2 0 0 0 0 1 0 1 1 0 0 1 1 1 0 1 1 1 1 1 0 0 0 1 2 2 1 2 1 0 2 1 0 1 1 1 1 1 1 0 2 2 0 1 1 0 1 0 1 1 1 1 1 0 2 2 2 0 2 1 1 0 1 2 2 2 2 2 2 0 0 0 1 0 2 2 1 0 0 0 0 0 0 1 0 0 0 0 0 0 0 2 0 0 0 0 0 1 0 0 0 2 1 2 0 1 1 0 0 1 1 1 0 1 1 0 1 2 0 2 0 0 0 2 1 1 1 1 0 0 0 0 0 0 0 1 1 1 0 2 0 0 0 1 0 1 1 1 1 1 0 0 0 0 0 0 1 2 2 0 0 0 1 1 1 0 1 2 1 0 2 0 1 1 1 1 0 0 2 1 0 0 0 0 0 1 1 1 0 2 2 2 0 0 2 0 1 1 0 0 1 1 1 0 0 0 0 1 0 0 0 0 0 0 0 1 0 0 0 1 0 0 0 2 0 2 0 0 0 0 0 0 0 0 0 1 0 1 0 1 0 1 1 0 0 1 0 1 0 2 0 1 1 0 2 0 0 0 1 0 1 1 0 1 0 0 1 0 1 1 1 0 0 1 1 1 1 0 0 1 1 2 0 1 1 0 0 0 0 1 2 0 0 0 2 0 0 0 0 0 2 0 1 0 1 0 1 0 0 0 0 2 0 0 2 0 2 2 0 0 0 0 2 0 0 1 1 1 0 1 1 2 2 2 2 0 0 1 0 0 0 0 0 0 0 0 2 0 0 0 1 1 0 1 0 1 1 0 0 0 0 0 0 0 0 0 1 0 0 0 1 0 0 0 1 2 1 2 1 1 2 0 0 1 0 1 1 2 1 0 1 0 0 1 2 0 1 1 1 1 0 0 0 1 1 1 1 1 0 1 0 1 1 0 0 1 1 1 0 1 1 0 1 0 1 2 1 1 1 1 0 1 1 1 0 1 1 0 0 0 2 1 0 0 1 0 0 0 0 0 0 2 0 0 0 2 1 1 2 0 0 0 0 0 0 0 0 2 2 0 2 1 1 2 1 1 1 1 0 1 1 1 1 0 0 0 0 1 1 0 0 0 1 2 0 0 1 1 1 1 1 0 0 0 0 2 2 0 0 0 0 0 1 0 0 0 0 0 0 1 1 1 0 1 1 0 1 0 1 1 1 2 0 1 1 1 0 1 0 1 0 1 0 0 2 0 0 0 1 0 0 0 0 2 1 0 0 1 2 0 0 1 0 0 0 0 0 0 2 0 1 1 0 1 0 0 0 2 2 0 0 0 1 1 0 0 0 1 2 0 2 0 2 2 0 0 1 1 2 1 0 1 0 1 1 1 1 0 1 2 2 0 0 0 1 1 0 0 1 2 0 0 0 0 0 0 1 0 0 0 1 0 1 1 0 0 1 1 1 0 1 1 1 0 1 1 1 0 2 1 2 2 0 1 0 0 2 0 2 1 1 0 0 0 0 1 0 0 0 2 1 0 0 0 0 2 1 0 0 1 1 1 0 0 0 2 0 0 1 0 0 1 0 0 0 1 0 0 1 0 0 0 0 0 1 0 0 0 0 0 0 0 0 0 2 0 0 0 2 1 0 0 0 0 2 0 0 0 0 0 1 1 0 1 1 1 2 2 0 2 1 2 1 1 1 2 0 0 0 1 0 0 1 0 0 2 0 1 1 1 0 1 0 1 2 0 1 1 2 2 1 1 1 1 0 1 2 2 2 0 0 1 1 0 2 1 0 1 0 1 0 0 0 0 0 0 0 0 0 0 1 0 0 0 0 0 0 0 1 0 0 0 1 1 0 0 0 0 1 1 2 0 0 0 1 1 0 0 0 1 1 2 1 2 0 0 0 1 0 1 0 1 1 0 0 2 2 2 2 0 0 0 1 2 2 2 1 1 1 0 0 1 0 1 0 0 1 1 0 0 2 2 0 0 1 2 0 2 0 2 1 1 2 0 0 1 0 0 0 1 0 0 0 1 0 0 0 0 1 0 0 0 2 0 1 0 1 1 1 2 1 1 1 0 0 1 1 1 1 0 0 0 0 0 0 1 0 1 1 0 1 1 1 1 0 1 0 0 0 0 0 1 0 1 0 0 1 0 0 0 1 1 1 0
67 1 0 0 1 1 2 1 1 1 1 1 0 0 0 0 0 1 1 2 2 0 0 2 2 0 0 0 1 2 2 0 2 2 1 0 2 0 0 0 0 2 1 0 1 0 0 1 0 2 0 0 2 0 1 0 1 0 0 1 0 0 0 1 0 0 0 0 0 0 0 0 2 2 1 2 1 1 1 1 1 2 2 2 2 0 0 0 2 2 0 0 0 1 1 0 1 1 1 2 2 0 2 2 2 0 2 1 0 0 1 1 1 1 1 1 1 0 0 0 1 0 1 1 1 1 0 1 0 1 1 1 0 0 0 0 0 0 0 0 1 0 0 0 0 0 0 0 1 2 0 0 0 0 0 0 1 1 1 0 1 1 0 0 1 1 0 2 0 0 0 2 0 2 1 0 0 1 0 0 1 2 2 2 2 2 2 2 0 0 0 1 0 0 1 1 2 2 0 0 0 0 1 1 1 1 1 2 0 0 0 2 0 0 0 0 0 2 0 0 2 2 2 0 0 2 0 1 0 1 0 1 0 1 2 0 2 2 2 1 0 0 2 1 2 2 0 1 1 1 1 0 0 2 0 1 0 1 0 0 0 0 0 0 0 0 1 0 2 2 0 1 0 0 0 0 0 2 2 1 1 0 0 2 0 1 1 0 1 1 0 1 0 2 1 0 0 0 0 0 1 0 2 1 1 0 0 2 2 2 0 2 0 0 2 0 1 0 0 0 1 1 0 1 2 0 1 0 1 0 0 1 0 0 0 0 0 2 0 0 0 1 2 0 0 1 2 0 2 0 0 0 0 0 0 0 0 2 0 1 0 0 1 0 1 0 0 1 1 0 2 0 0 2 1 1 0 1 1 1 2 1 0 0 1 0 0 0 0 0 0 0 0 0 2 0 0 0 0 0 0 1 0 0 0 0 0 1 0 0 1 0 0 0 0 0 2 0 0 0 0 1 0 1 1 2 1 0 1 1 1 1 0 2 0 2 0 0 0 0 0 2 2 0 1 1 1 0 2 1 1 1 2 2 1 1 0 2 1 1 2 0 0 0 0 2 0 1 1 0 1 0 2 0 1 1 1 1 0 0 0 1 0 2 1 1 1 2 2 0 1 0 0 2 1 0 0 2 2 2 0 0 1 1 1 1 1 1 0 0 0 0 0 1 1 0 0 1 0 1 0 2 1 0 1 1 0 0 0 2 1 1 2 1 0 1 2 1 1 2 0 0 0 0 0 2 1 0 2 0 1 1 0 2 0 0 0 1 0 0 2 0 0 0 0 0 0 1 1 0 1 1 1 0 1 0 1 1 1 1 0 0 1 1 0 1 0 0 2 2 1 1 0 1 0 0 0 0 0 0 0 2 1 2 0 2 1 0 0 1 0 0 0 0 0 0 0 0 1 0 0 0 0 0 0 0 0 1 0 0 1 1 1 0 0 1 2 1 2 0 1 2 1 1 1 0 2 0 1 2 0 2 1 1 2 0 1 2 2 0 0 0 0 1 0 1 0 2 1 0 0 0 0 0 0 1 1 2 2 2 2 1 0 0 2 2 1 1 0 0 2 0 0 1 1 0 2 0 1 1 0 0 0 1 0 0 1 1 2 0 0 0 0 0 0 1 0 1 0 0 0 0 1 2 1 0 0 0 0 0 0 1 0 2 0 0 1 0 0 1 1 0 0 0 0 0 0 1 0 0 0 0 1 0 0 1 1 0 1 0 0 0 2 0 0 0 2 1 1 1 0 0 1 0 0 1 0 0 1 1 0 1 1 1 2 2 0 2 2 2 0 2 0 1 0 0 0 0 0 2 2 0 0 1 0 0 1 0 1 1 0 0 2 0 1 1 2 2 1 2 1 1 0 0 2 0 0 2 0 0 0 2 2 1 0 0 0 1 0 0 1 1 1 1 0 0 1 0 0 1 0 0 0 0 0 0 1 0 0 0 0 1 0 0 0 2 2 0 2 0 0 0 0 2 0 1 0 1 1 1 1 1 0 0 0 0 0 0 0 2 2 0 0 2 2 2 2 0 1 0 0 2 1 0 2 2 0 1 0 2 0 0 0 0 1 1 0 1 2 1 0 1 0 0 0 0 0 0 1 0 1 0 0 2 0 0 0 1 1 1 0 0 1 0 1 0 0 0 0 1 0 1 2 0 0 0 0 2 0 2 0 0 1 1 1 0 0 1 0 0 2 0 1 0 0 0 1 1 1 1 1 1 0 0 0 0 0 0 0 0 1 0 0 0 0 1 0 0 2 2 1 0
68 1 0 0 0 1 1 2 2 2 1 0 1 1 1 0 0 0 0 0 0 0 1 2 2 0 0 0 0 2 1 2 1 2 0 0 2 1 1 0 0 0 1 0 0 0 1 0 1 1 0 0 0 1 1 1 0 0 0 1 0 1 0 1 0 0 0 1 0 0 0 1 2 2 2 2 0 0 2 0 1 1 2 1 2 0 0 0 2 2 0 1 0 0 1 0 0 1 0 1 1 0 2 2 2 0 2 2 1 0 0 1 1 2 2 2 1 0 0 0 2 0 0 0 0 1 0 1 0 1 1 1 0 1 0 0 0 0 0 2 1 0 1 0 0 0 0 0 0 0 0 0 0 0 0 0 1 0 0 0 0 2 0 0 1 1 0 0 2 2 0 0 0 2 1 2 1 1 0 1 1 0 0 2 1 0 2 1 0 1 0 2 1 1 1 1 1 2 0 0 0 0 1 2 2 1 1 1 1 0 1 1 1 0 0 0 0 1 0 1 2 1 2 2 0 0 1 1 0 1 0 0 0 1 1 0 1 2 1 1 0 1 2 1 2 2 0 0 2 0 0 1 0 0 0 1 0 0 0 0 0 0 0 1 0 0 0 0 2 0 0 0 0 1 0 0 0 2 2 1 0 1 1 1 1 2 0 1 0 2 1 1 1 1 1 0 0 1 0 1 0 0 2 1 0 0 0 0 1 0 0 1 0 0 2 0 2 2 0 0 0 0 1 0 2 0 0 1 0 1 0 1 0 0 0 0 0 1 1 0 0 1 0 0 0 0 1 1 2 1 1 1 0 1 0 2 2 1 1 1 1 1 2 1 1 0 0 1 1 0 2 0 0 2 0 0 0 0 0 2 0 1 0 1 1 0 0 0 0 0 0 0 0 0 1 0 0 0 1 1 0 0 0 2 2 2 0 0 0 0 1 0 0 0 0 0 2 1 0 0 1 1 1 1 1 2 1 0 1 0 1 0 1 1 1 2 0 2 1 1 2 0 2 1 1 2 1 0 2 2 0 0 1 2 1 1 0 1 0 0 0 0 0 0 0 2 0 2 2 2 2 2 0 2 1 1 1 1 1 0 1 1 0 2 0 0 1 0 1 1 1 1 0 1 1 0 1 1 1 2 0 1 1 1 0 1 1 0 0 0 0 1 0 0 0 2 0 1 0 2 2 2 2 0 0 2 1 1 1 1 1 1 2 1 0 1 1 0 0 2 1 1 0 0 0 1 2 1 1 0 0 0 0 1 1 1 1 0 0 0 1 0 0 2 1 1 0 0 0 0 0 1 0 0 0 0 0 2 1 2 1 0 0 0 0 0 0 0 1 1 0 1 0 1 0 0 0 0 0 0 0 2 1 1 0 1 0 0 0 1 1 0 0 1 0 0 0 0 0 0 1 0 0 0 0 0 2 1 0 0 1 1 1 0 0 0 2 0 2 0 0 1 0 1 1 1 2 1 0 0 0 2 0 1 1 1 1 2 1 0 0 0 0 1 1 0 1 1 0 1 1 1 0 1 0 0 0 0 2 0 0 0 0 1 2 2 2 0 1 0 2 0 0 0 0 0 0 0 0 1 0 0 0 1 0 1 1 2 2 0 0 0 0 2 0 1 0 2 0 0 0 0 0 2 1 1 1 1 1 1 1 2 0 2 1 1 1 0 0 0 0 0 0 1 0 1 2 0 0 0 0 0 1 0 1 2 2 0 1 1 0 0 2 0 0 0 2 1 2 2 0 0 0 1 1 0 0 0 1 1 0 1 1 1 2 1 0 2 1 2 1 1 1 2 0 0 1 1 0 0 1 0 0 1 0 0 2 0 0 2 0 0 2 0 2 2 2 1 1 2 1 1 0 0 1 2 1 0 1 0 2 1 2 0 0 1 0 1 0 0 0 1 0 0 0 0 0 0 1 0 0 0 0 0 1 0 1 0 0 0 2 2 1 0 1 1 0 0 1 0 0 0 0 0 0 0 0 0 0 2 1 1 0 0 0 0 0 1 0 1 1 0 0 2 2 2 2 0 0 0 0 1 1 1 2 1 0 2 1 0 1 1 0 0 0 2 0 1 1 0 0 1 0 2 2 2 0 1 0 0 2 1 0 1 1 0 0 0 0 0 0 1 1 2 1 0 0 1 0 0 2 0 1 0 1 0 1 2 0 1 0 1 0 1 0 0 1 0 1 0 0 0 0 0 0 0 0 1 1 1 1 1 0 0 0 0 1 0 0 0 0 0 0 0 0 1 0 0 2 1 0 0
69 0 0 0 0 0 0 2 0 2 2 0 0 0 0 0 0 2 1 1 1 1 0 1 2 0 1 0 0 1 1 0 1 1 1 0 1 0 0 0 0 1 1 1 2 0 1 0 1 1 1 1 2 0 1 0 0 0 0 1 0 1 0 0 0 0 0 1 0 0 0 1 2 2 2 2 0 1 1 0 1 2 2 0 2 0 1 1 2 2 0 2 1 1 0 0 0 2 0 2 0 0 0 0 2 0 2 1 1 0 0 1 1 2 2 2 2 0 1 0 1 0 1 1 1 1 0 0 0 0 0 0 0 1 1 1 0 1 0 2 0 0 0 0 0 1 0 0 0 0 0 0 0 2 1 0 1 2 0 0 0 1 0 1 1 2 0 2 0 0 0 0 1 1 2 0 0 0 0 0 0 1 0 2 0 0 2 1 0 0 0 1 0 1 2 1 2 2 0 0 0 0 0 2 2 2 1 0 1 0 1 1 1 0 1 1 0 0 0 0 1 1 2 2 0 0 1 0 0 0 0 0 0 1 1 0 0 2 2 2 0 0 2 0 0 0 0 0 1 0 0 1 0 0 0 0 0 1 1 1 1 1 0 0 0 0 0 0 1 0 0 0 0 1 0 0 0 2 2 2 0 0 2 2 0 0 0 1 0 1 1 1 1 2 2 0 1 0 0 0 0 0 2 1 1 0 0 0 0 0 0 0 0 0 1 0 0 0 1 0 1 1 2 2 1 0 0 0 0 0 0 0 0 0 1 0 0 1 1 1 1 1 1 0 0 1 1 0 2 2 1 1 1 1 1 1 1 0 0 1 0 0 2 1 2 0 0 1 1 0 2 0 0 2 0 0 0 1 1 2 0 0 1 0 0 1 0 1 1 0 1 1 1 0 1 1 0 1 0 0 0 0 0 1 1 0 1 1 0 0 0 0 1 1 1 0 0 0 1 0 0 0 1 1 1 1 0 0 0 1 1 1 0 0 2 0 0 1 0 0 2 0 1 0 2 2 2 1 0 1 0 1 0 2 1 0 1 0 1 1 1 0 0 0 0 2 1 2 2 0 0 0 2 1 0 0 0 2 0 1 1 1 0 2 1 1 1 0 0 0 2 2 0 1 0 0 0 0 0 1 1 1 1 1 1 0 2 0 0 0 0 1 0 0 0 2 2 0 2 2 0 2 2 1 1 2 1 0 0 2 0 1 1 0 0 1 2 0 0 0 1 2 0 0 1 2 1 2 0 0 0 0 0 1 1 1 1 1 0 1 0 0 1 2 0 0 2 0 0 0 0 1 0 0 0 0 1 0 0 2 0 2 0 0 1 0 1 0 1 1 0 1 0 0 0 0 0 0 0 0 0 0 1 1 0 1 1 0 0 1 1 0 0 0 0 0 0 0 0 0 0 1 0 1 0 0 2 1 0 0 1 1 1 0 0 1 1 0 2 0 0 1 0 1 0 1 2 1 0 0 0 2 0 0 0 1 1 2 2 1 0 0 0 0 1 2 1 1 0 1 1 1 0 0 0 1 1 0 0 0 0 1 0 1 2 2 1 0 0 1 2 0 0 1 1 0 1 0 2 2 0 1 0 0 1 0 1 2 2 0 1 1 0 1 1 0 0 0 1 0 0 0 0 2 2 0 0 1 0 0 0 2 0 2 0 0 2 1 0 2 1 1 0 0 0 1 1 1 1 1 1 1 0 0 0 0 0 0 2 0 0 0 2 0 1 0 2 2 2 2 0 0 2 0 0 1 0 0 0 1 0 1 0 0 1 2 0 2 2 2 0 2 1 2 1 1 1 1 1 0 1 0 0 1 0 0 1 2 0 0 0 0 1 1 1 2 2 1 1 1 1 2 0 1 2 1 1 1 0 0 1 1 2 0 0 0 0 0 0 0 0 0 2 1 1 1 1 0 1 0 0 1 0 0 0 0 0 0 0 0 1 2 1 0 0 0 0 0 1 0 0 0 0 1 0 0 0 0 0 0 0 0 1 0 0 0 0 1 0 2 2 0 1 0 0 0 0 0 1 0 1 2 2 2 1 1 1 1 0 1 0 0 0 1 1 1 0 0 1 1 0 0 0 1 0 0 1 0 0 0 1 0 0 1 0 0 1 1 1 0 0 0 2 1 1 1 0 1 1 1 0 0 1 0 2 0 2 1 0 1 0 0 0 1 0 0 0 0 1 1 0 0 1 0 0 0 0 1 1 0 0 1 1 1 0 0 1 0 1 0 0 0 0 0 2 0 0 0 1 0 0 0
70 0 0 0 0 1 1 2 1 2 1 0 2 2 1 0 0 2 1 2 2 0 0 2 2 0 0 0 0 2 2 1 0 0 0 0 1 1 0 1 1 1 0 0 2 0 0 0 1 1 1 1 0 1 1 0 0 1 1 2 0 1 1 2 0 0 0 0 0 0 0 0 2 2 1 2 1 0 2 0 0 1 2 0 2 0 0 0 1 2 0 1 0 1 1 0 1 1 0 1 0 0 1 1 2 0 1 0 2 2 0 2 1 1 2 2 2 0 1 0 1 0 1 1 1 1 0 1 1 1 0 0 1 1 1 0 1 0 0 1 2 0 0 0 0 2 0 0 2 2 2 2 1 0 1 0 0 1 1 0 1 1 0 2 1 2 1 1 0 0 0 1 1 1 1 1 0 0 0 0 0 1 0 0 0 0 0 2 1 1 1 2 0 0 2 2 2 1 0 0 0 0 0 2 2 0 0 1 1 0 1 1 1 0 0 1 1 0 2 1 2 0 2 2 0 0 1 2 0 1 0 0 0 1 1 0 1 2 2 1 0 0 1 1 1 1 0 0 2 0 0 1 0 0 0 2 0 0 0 0 0 0 0 0 0 0 1 0 2 0 0 0 2 0 0 0 0 2 2 0 1 1 1 2 0 1 1 1 0 2 2 2 1 2 1 1 0 2 0 2 2 2 1 0 0 0 0 1 1 1 1 1 0 0 1 0 0 1 1 1 0 0 2 1 0 0 1 0 0 1 0 0 0 0 0 1 0 0 2 0 1 1 1 0 1 0 1 0 0 2 0 0 1 0 1 0 0 0 0 0 0 0 1 0 1 0 0 0 0 0 2 0 0 2 0 0 0 2 2 2 0 0 0 0 0 0 0 0 0 0 0 0 1 0 2 1 0 0 1 1 0 1 0 1 1 1 0 0 0 0 0 0 1 1 1 0 0 1 0 0 1 1 0 0 0 2 2 0 1 0 1 0 1 1 1 1 0 2 0 0 2 0 0 0 2 2 2 1 0 0 0 1 0 2 1 0 1 2 1 1 2 0 0 0 1 1 0 2 2 0 0 1 1 2 0 0 0 2 1 1 1 2 0 1 2 2 0 1 1 1 1 1 1 2 1 0 0 2 2 2 0 0 1 1 0 1 2 1 0 0 0 0 0 0 0 2 2 0 1 2 0 2 1 0 0 1 0 0 0 2 0 1 2 1 0 1 1 1 0 0 0 2 0 1 1 1 1 1 1 0 0 0 0 2 0 0 0 1 0 1 0 0 1 1 0 1 0 0 0 0 0 1 2 1 2 1 2 1 1 2 0 0 0 2 2 0 0 2 0 1 0 1 2 0 2 0 0 1 0 0 1 1 0 1 0 2 0 0 1 0 1 0 0 1 1 1 0 0 1 1 1 1 0 0 0 0 2 1 0 0 2 2 0 0 0 1 2 0 2 0 0 1 0 2 0 2 2 2 0 2 1 0 0 2 2 0 1 2 2 0 0 0 1 0 0 2 1 2 0 1 1 1 0 1 0 0 0 1 2 1 1 1 1 0 1 2 0 1 1 0 1 1 1 2 1 0 2 0 0 2 0 0 0 0 0 0 2 1 1 0 1 1 0 1 0 1 1 1 1 0 0 0 1 2 2 2 2 1 0 0 0 1 1 2 1 1 1 1 1 2 0 0 0 0 0 0 0 1 1 1 1 1 0 0 0 1 0 0 2 0 0 1 2 0 0 1 1 1 2 2 1 0 2 0 0 0 0 0 1 0 0 0 1 1 2 2 0 2 1 2 1 1 1 2 1 1 0 0 0 0 0 0 0 1 0 1 1 1 0 0 1 1 0 2 0 2 2 2 2 2 2 2 0 1 2 1 1 1 0 0 0 2 2 0 0 0 0 2 1 0 0 1 0 0 0 0 0 0 1 0 0 0 0 0 0 0 0 1 0 0 2 2 1 0 0 1 2 0 2 0 0 0 0 2 0 0 0 1 1 2 2 2 0 0 0 0 0 0 0 2 2 0 0 1 2 1 1 0 0 0 0 1 2 2 1 1 1 2 0 2 0 0 0 0 0 2 0 1 2 1 1 0 0 1 0 1 0 0 0 1 2 0 1 2 0 0 0 1 1 1 0 1 1 1 1 1 0 1 1 0 1 0 2 0 0 0 0 1 0 1 0 1 0 0 2 1 2 0 0 0 0 0 0 0 1 0 1 1 1 0 0 2 1 1 0 1 2 0 0 0 0 0 0 0 1 1 1 0 1 0 0 0
71 1 0 0 0 1 1 1 2 1 1 1 0 0 0 0 0 1 1 2 2 0 1 2 2 0 0 0 0 2 2 1 2 2 0 0 1 2 0 1 1 1 0 0 1 0 0 0 2 0 0 0 0 0 1 2 0 0 0 1 0 1 0 0 0 0 0 1 0 0 0 0 2 2 2 2 0 0 1 0 0 1 2 0 0 0 0 0 2 2 0 1 0 0 0 0 0 2 1 2 2 0 1 1 2 0 2 1 1 0 0 1 0 1 1 1 0 0 1 0 1 0 2 2 2 0 0 0 1 0 0 0 0 0 0 0 0 0 0 1 0 0 0 0 0 0 0 0 0 1 1 1 0 0 0 1 0 0 0 1 0 0 1 0 0 1 0 0 2 2 0 0 1 1 1 1 1 1 0 1 1 0 0 2 1 1 1 1 0 1 1 2 0 0 1 2 1 0 0 0 1 1 1 1 1 1 1 1 0 0 0 2 1 0 0 0 0 2 1 0 2 1 1 1 0 0 0 1 1 1 2 1 0 1 1 0 1 1 1 1 0 0 2 0 1 1 0 0 2 0 0 1 0 0 0 0 1 1 0 0 0 0 0 1 1 1 0 1 2 1 0 1 0 2 0 0 1 2 2 0 1 1 0 2 1 1 1 0 0 1 0 0 0 1 1 0 1 2 0 1 1 0 2 2 0 0 0 0 1 1 0 1 0 0 0 0 0 0 1 1 0 1 2 2 0 0 0 0 2 1 0 0 0 0 0 0 0 2 1 0 1 1 2 0 1 0 1 0 1 1 1 0 0 1 0 1 1 1 0 0 0 0 2 1 2 0 0 2 2 1 1 1 1 2 0 0 0 0 0 0 2 2 1 0 0 1 0 0 0 0 0 0 1 0 2 1 0 0 1 1 0 1 1 1 2 0 0 0 0 0 0 0 0 0 0 0 1 0 0 0 1 1 0 0 1 1 1 0 2 0 2 1 1 1 0 1 1 0 0 0 2 0 1 1 1 2 1 0 1 2 0 0 1 1 1 1 0 1 1 0 1 0 2 0 0 0 0 2 2 0 0 0 0 2 1 0 2 1 0 0 0 1 1 2 2 1 0 0 1 0 1 1 0 1 1 0 1 0 1 1 1 0 1 1 0 2 1 0 0 0 0 0 0 0 2 0 0 0 1 1 0 2 2 0 0 2 1 1 1 2 0 0 0 0 0 1 1 1 0 2 0 0 0 1 1 0 2 1 1 0 0 0 0 1 1 1 0 0 0 0 1 0 1 1 0 0 1 0 0 0 0 0 0 0 0 0 0 1 1 2 0 1 0 1 1 0 0 0 1 1 0 1 0 1 0 1 0 0 0 0 0 1 0 2 0 2 2 0 1 2 1 1 0 2 1 1 0 0 0 1 1 0 0 0 0 1 2 2 0 0 0 0 0 0 0 1 2 0 0 2 0 0 0 1 1 1 2 2 0 1 0 1 2 1 2 0 2 1 1 0 0 0 1 0 2 2 0 2 0 1 1 1 1 0 0 0 1 1 1 1 2 0 0 0 2 2 2 0 0 1 1 0 0 1 1 0 1 0 1 2 1 0 0 0 0 0 1 1 1 0 0 0 0 1 0 0 1 1 1 0 0 0 0 2 2 0 0 1 1 1 1 2 1 0 1 1 0 0 0 1 0 0 0 1 0 0 1 0 1 1 1 1 0 0 0 1 0 0 0 0 0 0 2 0 1 0 2 2 2 2 0 0 2 0 0 0 0 1 1 1 0 0 0 0 1 0 1 1 0 2 0 1 1 1 0 0 0 1 0 0 1 0 0 2 0 0 2 0 0 1 0 1 1 1 1 2 2 2 2 2 1 2 0 0 1 2 1 2 0 0 0 2 1 0 0 0 0 0 1 0 0 0 0 0 0 0 1 0 0 1 0 0 0 0 0 0 0 1 0 0 1 1 1 0 0 0 0 0 1 0 0 0 0 0 0 1 0 0 0 1 0 0 0 0 0 0 1 1 0 1 1 0 2 0 1 1 1 0 1 0 0 2 2 2 0 0 1 0 0 1 1 1 0 0 1 1 0 0 1 1 0 0 0 1 0 2 1 1 0 0 2 0 0 1 0 0 0 1 0 0 0 1 1 1 1 0 1 0 0 0 2 0 2 0 0 0 0 2 0 2 0 1 0 2 0 0 2 0 1 1 1 0 0 0 1 0 0 1 1 0 0 2 0 0 0 0 0 0 0 1 0 0 0 0 1 0 0 0 1 0 0 0
72 1 0 0 0 0 1 2 1 2 1 0 1 1 0 0 0 1 1 1 1 1 1 2 2 0 1 0 0 2 1 0 1 2 0 0 2 2 1 0 0 1 0 0 1 0 0 0 1 1 1 1 0 0 0 2 0 0 0 0 0 0 1 2 1 1 1 0 0 0 1 0 2 2 2 2 0 0 2 0 1 2 2 1 2 1 1 1 2 2 1 2 0 0 0 0 0 0 0 1 2 0 0 0 2 1 2 1 1 0 0 1 0 1 1 1 0 0 1 0 0 0 1 1 0 0 0 0 0 0 0 0 0 1 0 0 0 1 0 1 0 0 0 0 0 0 0 0 1 1 0 0 0 0 0 1 0 1 0 0 0 1 0 1 2 2 0 1 2 2 0 0 0 2 0 1 0 0 0 0 0 0 1 2 2 2 1 2 1 1 2 2 2 2 2 2 2 2 0 0 0 0 0 1 0 0 1 0 2 0 2 0 1 0 1 1 1 0 1 2 2 0 2 2 0 0 1 2 1 0 0 0 1 2 2 1 1 2 1 1 0 1 2 1 2 2 0 0 2 0 0 1 0 0 0 1 1 0 0 0 0 0 0 0 1 0 0 0 1 0 1 1 1 0 0 0 1 2 1 0 1 0 1 1 0 0 0 1 0 2 0 1 0 1 1 0 1 1 0 1 1 1 1 1 1 0 0 1 1 1 1 1 0 0 0 0 0 0 0 2 0 0 1 2 1 0 0 0 1 1 0 1 0 0 0 1 1 0 2 1 0 0 2 0 0 0 0 1 2 1 1 1 2 0 2 1 1 0 0 0 1 1 1 1 1 1 0 2 2 1 1 1 1 1 0 0 0 0 0 1 0 0 0 1 1 0 0 0 0 0 0 0 1 0 1 0 0 1 1 1 0 2 0 1 1 0 0 2 0 0 0 0 0 0 0 0 1 0 0 0 0 1 0 2 0 2 2 0 1 0 0 1 2 0 2 2 0 1 1 0 1 1 2 0 2 2 0 1 0 0 1 0 1 1 1 1 0 1 1 0 1 0 0 1 1 1 0 1 1 0 1 0 2 1 2 0 2 1 0 1 1 2 0 1 1 1 0 1 1 1 1 1 1 2 0 0 0 0 0 1 1 1 2 0 0 1 2 1 0 0 0 1 0 1 0 1 0 1 0 1 1 2 2 1 1 2 0 1 1 1 1 0 2 2 1 0 2 2 1 0 1 1 1 0 0 1 0 1 1 0 0 0 0 2 1 0 0 0 0 0 1 0 0 0 0 0 0 1 1 0 1 0 0 0 0 0 0 0 0 2 0 0 1 1 0 1 0 0 1 1 1 0 1 0 1 0 0 0 0 0 0 2 1 0 0 1 2 0 0 0 1 1 0 0 0 0 2 0 0 0 2 0 0 0 1 1 0 1 0 0 1 1 0 0 0 0 2 0 2 0 0 0 0 1 1 1 2 0 0 1 0 1 1 0 2 0 2 2 2 0 0 0 0 1 1 0 1 2 0 2 2 0 0 0 1 1 1 0 1 0 0 1 0 1 1 0 0 2 0 0 2 0 0 1 0 0 1 0 1 1 0 0 0 1 2 0 1 1 2 1 1 1 0 1 1 1 0 2 1 0 0 1 1 2 2 1 2 2 2 2 1 2 0 2 0 0 1 0 0 1 1 0 0 0 0 0 1 0 1 1 1 1 0 1 0 1 0 0 1 0 0 0 2 0 1 1 1 2 2 2 0 0 2 0 0 0 0 0 1 1 1 1 0 1 2 1 0 2 1 1 0 0 0 0 0 0 0 0 0 0 0 0 2 2 2 1 1 0 1 1 0 0 0 2 0 2 2 2 2 2 2 2 0 1 1 2 1 1 0 0 0 2 2 0 0 0 0 0 1 0 1 1 2 0 0 1 1 0 0 1 0 0 0 0 0 0 1 0 0 0 0 1 0 0 0 1 1 0 2 0 0 0 1 1 0 0 0 0 0 1 0 0 0 0 0 0 0 2 1 1 1 0 0 1 1 1 1 0 0 0 0 2 1 1 1 1 1 1 1 1 1 1 0 0 1 1 0 1 2 1 0 1 0 0 0 1 1 1 0 0 2 0 0 1 0 0 1 2 0 0 0 2 1 1 1 1 1 0 0 0 2 0 1 0 1 0 2 2 0 1 0 1 1 0 0 1 0 0 1 1 0 0 1 0 1 0 0 2 2 1 0 2 1 1 0 0 0 0 0 2 0 0 0 2 0 1 0 0 0 1 0 1
73 0 0 0 0 0 2 2 1 2 2 0 0 0 0 0 0 1 1 1 0 1 0 2 2 0 0 0 2 2 2 0 1 2 2 2 2 0 1 0 0 1 0 0 0 0 0 0 2 1 0 0 1 1 0 1 0 0 1 0 1 1 0 2 1 1 1 1 0 1 1 1 2 2 1 2 1 0 2 1 0 1 2 2 2 1 1 0 2 2 0 1 1 0 2 0 2 0 0 1 1 1 0 0 2 0 2 1 1 1 0 0 1 2 2 2 1 0 0 0 2 1 2 2 1 0 0 2 0 1 0 0 0 0 1 0 1 0 0 0 1 0 2 0 0 1 0 0 1 1 0 0 0 0 2 1 1 1 1 0 1 1 0 1 0 1 0 0 0 2 2 1 1 1 1 1 0 2 0 2 2 1 1 2 2 1 2 1 0 1 2 2 0 1 2 1 1 0 0 0 1 1 0 0 0 2 2 0 0 0 1 1 2 0 0 2 0 1 0 0 1 1 1 2 0 0 1 2 0 2 0 1 0 0 0 0 0 2 2 2 0 0 2 0 2 2 1 0 1 0 0 0 0 1 0 2 1 1 1 1 1 1 0 0 0 0 0 0 2 0 1 0 1 1 2 2 0 2 2 2 0 0 1 1 1 1 0 2 0 2 1 0 0 2 2 0 2 0 0 0 0 0 2 0 0 0 0 0 1 1 0 0 0 0 2 1 0 2 0 0 0 0 1 1 0 0 1 0 1 2 0 0 1 0 0 0 0 1 1 1 1 2 1 0 0 0 1 1 2 0 1 0 0 0 0 0 0 1 0 1 0 0 1 1 0 0 0 1 1 0 2 0 0 2 0 0 0 0 0 1 0 2 0 0 0 0 0 1 1 0 0 0 0 0 1 1 1 1 0 0 0 0 0 1 1 0 0 0 0 0 0 0 0 0 0 0 0 1 0 1 1 1 1 1 0 2 2 0 1 0 1 0 0 1 1 0 0 0 1 0 1 1 1 0 2 2 1 1 0 2 0 1 0 1 0 0 0 1 0 1 1 0 0 1 1 1 0 2 2 0 1 0 1 2 0 0 0 2 1 0 1 2 0 1 1 0 0 0 1 1 1 1 0 0 0 0 0 0 0 2 0 2 1 1 0 1 2 0 1 0 1 1 0 0 0 2 0 1 1 2 1 2 2 1 1 2 1 0 0 2 0 2 1 0 0 0 1 1 0 0 0 2 0 0 0 1 1 2 0 0 0 0 0 2 1 0 0 0 0 1 0 0 0 0 0 0 0 0 0 0 0 1 2 0 1 0 2 2 2 2 0 2 1 2 1 1 0 0 0 0 0 2 0 2 0 0 0 0 0 0 0 2 0 1 1 2 0 0 1 1 0 0 0 0 1 1 1 0 1 0 0 1 0 0 0 0 1 0 0 0 1 1 1 0 0 1 2 0 1 1 1 1 0 0 1 1 2 1 1 2 0 1 1 0 0 1 2 1 1 0 0 0 1 0 2 0 1 2 1 1 0 0 2 0 0 0 1 0 0 0 1 0 0 1 1 1 1 1 0 0 1 0 0 0 0 0 0 0 1 2 0 0 0 1 2 0 1 1 1 0 1 1 0 0 1 0 0 2 1 1 0 0 0 1 0 0 1 1 0 0 0 2 0 2 1 1 2 0 0 1 1 0 0 1 0 0 1 0 0 0 0 0 1 0 0 2 0 0 2 0 0 0 2 1 1 0 2 2 2 2 0 0 2 0 0 0 0 0 1 0 1 0 0 1 2 2 0 2 1 2 1 1 2 2 0 0 1 0 0 1 1 0 0 2 0 0 2 0 1 0 0 0 1 1 1 1 1 2 2 2 2 2 0 1 2 1 1 1 0 0 1 1 1 0 0 1 0 0 0 1 1 1 0 0 0 0 0 0 0 0 0 0 0 0 0 0 0 1 0 0 0 0 0 0 0 1 1 0 1 0 0 0 0 2 0 1 0 1 1 1 1 1 0 0 0 0 1 2 0 1 1 0 0 2 2 2 2 1 0 0 0 2 2 2 0 0 1 1 0 1 0 0 1 0 2 0 0 0 1 1 0 0 0 1 0 1 1 1 0 0 1 0 0 1 0 0 0 1 0 0 0 0 2 2 2 0 0 1 0 1 1 0 2 0 1 0 1 1 0 0 0 0 1 0 0 1 0 0 0 0 0 0 0 0 0 1 1 1 1 1 1 2 0 0 0 0 2 1 0 0 1 0 0 0 0 0 0 0 2 1 2 0
74 1 0 0 0 0 1 2 1 2 2 0 0 0 0 0 0 1 1 2 2 0 1 2 2 0 2 0 0 2 1 0 1 1 1 1 2 2 1 1 1 1 0 0 1 0 1 0 1 1 1 1 1 1 0 1 0 0 0 1 1 1 0 0 1 1 1 0 0 1 1 1 2 2 1 2 1 0 2 0 0 1 1 1 1 0 0 0 2 2 0 1 0 1 0 0 0 0 0 0 2 0 0 0 2 1 2 1 1 1 0 1 0 1 1 1 0 1 0 0 2 0 2 2 2 0 0 0 1 0 0 0 0 0 0 0 0 0 1 0 0 0 0 0 0 2 1 0 0 0 0 0 0 0 0 0 1 1 1 1 1 0 0 2 0 0 0 2 0 1 0 0 1 1 0 1 0 1 0 0 1 1 2 2 2 2 2 1 1 2 2 2 0 0 1 1 1 2 0 0 1 1 0 1 1 1 1 1 1 1 1 1 1 0 0 0 0 0 1 0 1 1 1 2 1 0 1 1 0 1 0 0 1 1 0 0 0 2 2 2 0 0 2 0 1 1 0 0 1 1 1 0 0 0 0 2 1 0 0 0 0 0 0 1 0 0 0 0 1 1 0 2 0 1 0 0 1 1 1 0 0 1 0 2 1 1 1 1 0 2 1 0 0 2 2 0 0 0 0 0 1 1 2 0 0 1 0 0 0 1 0 1 0 1 2 1 0 1 0 1 0 1 1 2 1 0 0 0 0 0 0 1 1 2 0 0 0 1 0 1 1 2 2 1 0 1 0 0 1 2 1 0 0 0 0 0 0 1 0 0 0 0 1 1 0 0 0 2 2 0 2 0 0 2 0 0 0 0 0 1 2 1 0 0 1 0 0 0 0 1 0 0 0 0 2 0 0 0 0 0 0 0 0 1 2 0 0 0 0 0 0 0 1 1 1 1 0 0 0 0 0 2 0 0 0 2 2 0 0 0 0 0 0 0 2 1 0 1 1 1 0 2 2 0 1 1 1 0 0 1 0 0 1 2 1 1 0 1 0 1 1 0 0 0 1 1 0 1 1 1 2 1 0 2 0 0 0 1 0 1 1 1 0 1 1 0 1 1 1 0 1 1 1 2 0 0 1 1 1 2 0 1 1 1 0 1 1 0 0 0 0 0 0 2 0 0 0 0 0 0 0 2 2 0 0 2 0 0 0 2 0 1 0 0 1 0 2 1 0 0 0 2 0 1 1 0 1 0 2 0 0 0 0 2 1 1 0 0 1 0 0 0 1 1 0 0 1 0 0 0 0 1 1 0 1 0 1 1 1 1 0 1 1 1 1 1 0 1 0 1 0 1 0 0 1 0 1 0 0 0 0 1 0 1 0 2 1 0 0 2 1 0 0 2 1 1 0 0 1 1 0 1 0 2 0 0 0 2 0 0 1 1 0 0 0 0 2 0 2 0 0 0 0 1 1 1 2 2 0 1 0 2 0 1 1 0 1 1 1 0 0 0 0 0 0 2 1 2 0 0 0 1 0 0 1 0 0 0 1 1 1 0 0 1 2 2 1 0 1 0 1 1 0 2 1 0 2 0 0 1 0 0 0 0 1 0 1 2 2 0 0 0 0 2 0 0 0 1 2 0 0 0 0 2 1 0 0 0 0 0 0 0 0 2 1 1 1 1 0 2 0 1 0 1 0 1 2 0 0 0 0 0 0 0 0 2 0 0 2 0 2 1 2 0 0 0 2 2 1 1 0 0 1 0 0 0 0 0 1 1 0 1 2 1 2 1 1 2 1 2 1 1 1 1 0 0 0 1 0 0 1 0 1 2 1 0 1 0 2 0 0 0 1 0 1 1 1 2 2 2 2 2 0 0 2 0 0 2 0 0 0 2 2 0 0 0 0 1 0 0 0 1 1 1 0 0 1 0 0 0 0 0 0 0 0 0 0 2 0 0 0 0 0 0 1 0 1 0 2 0 0 1 0 2 0 1 0 2 2 2 1 1 0 0 0 0 1 1 0 0 0 0 1 1 2 2 2 0 0 0 0 2 2 2 0 0 1 2 0 2 0 1 0 0 0 2 0 2 2 0 1 1 0 2 0 1 1 0 0 0 2 0 0 2 0 0 0 1 0 0 0 1 2 1 1 0 0 0 0 0 1 0 2 0 1 0 1 2 1 1 1 0 1 1 0 0 1 0 0 0 0 0 0 0 0 0 0 1 2 1 1 2 1 1 0 0 0 0 0 1 0 0 1 1 2 0 0 0 0 0 2 0
75 0 0 0 1 0 1 2 1 2 2 0 1 1 0 0 1 0 0 1 1 0 0 2 2 0 2 0 1 2 1 0 1 1 1 1 2 1 0 0 0 2 2 2 2 1 1 0 2 1 0 0 0 1 0 1 0 0 0 1 1 2 0 2 0 0 0 1 0 0 0 1 2 2 1 2 1 0 2 0 1 1 2 0 2 0 0 1 1 1 0 0 0 1 1 0 1 1 0 2 1 0 1 1 2 1 2 2 0 0 0 0 0 0 1 1 1 0 1 0 1 0 1 1 1 1 0 0 0 0 0 0 0 0 0 0 0 0 1 0 1 0 0 0 0 0 0 0 0 1 0 1 0 0 0 0 1 0 0 0 1 2 0 2 1 2 1 0 2 2 0 0 0 2 1 0 0 0 0 0 0 0 1 1 1 1 1 1 0 1 1 2 1 0 2 2 1 2 1 0 0 0 0 2 1 0 1 1 1 1 1 1 1 0 0 0 0 0 1 2 2 0 2 1 0 1 0 0 0 0 0 0 0 0 0 0 1 2 2 2 0 0 2 0 1 1 0 0 1 0 0 0 0 0 0 2 1 0 0 0 0 0 0 0 0 0 0 0 0 0 0 1 0 1 0 0 1 2 2 0 1 1 0 1 1 0 1 0 0 0 0 0 0 2 2 0 2 0 0 0 1 0 2 1 0 0 0 0 0 1 1 2 0 0 1 0 1 0 0 1 1 0 2 1 0 0 0 0 1 0 0 2 0 0 0 0 0 2 0 1 2 2 0 0 0 0 1 0 2 0 2 0 0 1 0 1 1 0 0 0 0 0 1 1 0 0 0 2 2 0 2 0 1 2 0 0 0 0 0 2 1 1 2 0 0 1 0 0 0 0 1 1 0 0 2 1 1 2 2 2 0 1 0 2 2 0 0 0 0 0 1 0 0 0 0 0 1 0 2 0 0 0 1 1 1 2 2 0 1 1 1 1 0 1 1 0 0 1 2 1 2 1 2 1 1 2 2 1 0 1 0 1 0 1 0 0 0 2 0 2 2 0 0 0 1 1 0 2 2 0 0 0 1 2 0 1 0 2 0 0 0 2 0 1 1 0 1 0 2 1 0 0 0 1 0 0 0 0 1 1 1 0 2 0 0 0 2 0 1 0 1 1 0 0 0 2 0 0 1 1 0 2 2 0 0 2 1 0 0 2 0 1 2 1 0 1 2 1 0 2 0 0 0 0 0 1 0 1 1 0 0 0 0 2 1 1 0 1 0 0 0 0 0 2 1 1 0 1 1 0 1 0 0 0 0 0 0 1 1 2 0 1 0 0 0 0 0 0 2 2 1 1 1 0 0 0 0 1 0 0 1 0 1 1 1 2 1 0 0 1 0 0 0 0 0 0 1 0 0 0 0 0 0 1 0 1 1 0 0 0 1 1 0 0 0 0 2 0 2 0 0 1 0 0 2 1 2 1 0 0 0 2 2 0 2 0 2 0 0 0 0 0 1 0 0 1 2 2 0 2 1 1 0 0 0 1 2 0 0 0 1 0 0 0 0 0 1 0 0 1 1 0 0 1 2 0 2 0 2 2 0 1 0 0 1 0 1 2 2 0 0 0 0 1 0 2 2 2 2 0 0 0 1 1 1 0 0 1 1 1 0 2 1 2 1 1 1 0 0 1 0 0 0 0 0 0 0 0 0 0 0 0 2 0 0 2 0 0 1 0 0 0 2 0 0 1 2 1 1 1 0 0 1 0 0 1 0 0 0 1 1 2 0 0 0 2 0 1 0 2 0 1 1 2 0 0 0 1 0 0 1 0 1 2 1 0 0 0 0 2 0 0 0 1 0 2 1 2 1 2 2 2 0 0 1 1 0 0 0 1 0 1 0 1 0 0 1 1 0 1 1 1 0 0 0 0 0 0 1 0 0 1 0 0 0 0 0 0 0 1 1 2 0 0 0 0 1 1 1 0 0 0 0 2 0 0 0 0 1 1 1 1 0 0 0 0 0 1 0 2 2 0 0 2 2 2 2 0 0 0 0 2 2 2 1 1 1 1 0 2 0 2 0 0 1 1 0 1 2 2 0 0 1 1 1 1 2 0 0 0 1 0 0 1 1 0 0 0 1 1 0 0 1 2 1 0 0 1 0 1 1 0 2 0 0 0 0 1 1 0 1 0 1 0 0 0 0 0 0 0 0 1 0 0 0 1 1 1 1 0 0 1 0 0 0 1 1 0 0 0 0 0 0 0 1 1 1 0 1 0 0 0
76 1 0 0 0 1 1 1 1 1 1 1 0 2 0 1 1 1 1 1 2 0 0 1 1 0 1 0 0 2 1 1 2 2 0 0 0 1 0 0 0 2 0 0 1 0 0 0 1 1 1 1 0 0 0 0 0 0 1 1 0 1 1 2 0 0 1 1 0 0 0 1 2 2 1 2 1 0 2 0 2 2 2 0 2 0 1 0 2 2 0 0 1 1 0 0 0 1 0 1 1 0 1 0 2 0 2 1 1 0 1 2 0 1 1 0 0 0 1 0 1 1 0 0 0 0 0 0 1 0 0 0 0 0 0 0 0 0 0 1 2 0 1 0 0 0 0 0 0 0 0 0 1 0 1 0 0 0 0 0 1 1 1 0 1 1 0 2 0 1 0 0 1 1 0 1 0 1 0 1 1 0 1 2 1 1 2 0 0 2 2 2 0 0 1 1 2 2 0 0 0 0 0 2 1 0 1 0 0 1 1 1 1 0 0 1 1 1 2 0 0 0 1 1 0 0 1 1 0 1 0 0 0 0 0 0 0 2 2 2 0 0 2 0 1 1 0 0 2 1 1 0 0 0 1 2 1 0 0 1 0 1 0 2 0 0 0 0 2 0 0 0 0 2 0 0 1 2 2 2 1 0 1 1 1 1 0 1 0 2 1 0 1 2 2 0 0 2 0 2 2 1 2 1 1 0 0 0 1 0 0 1 0 1 0 1 0 0 0 0 1 1 1 2 1 0 0 0 1 1 0 2 0 0 0 0 0 1 1 0 1 1 1 0 0 0 0 0 2 1 1 0 0 1 0 1 1 1 0 1 0 0 1 0 1 1 0 1 1 0 2 0 0 2 1 1 0 0 0 2 1 1 0 0 0 0 0 0 0 0 0 0 1 0 2 1 0 0 0 0 0 0 0 0 1 0 1 2 0 0 0 0 0 0 0 0 1 0 0 0 0 2 0 2 1 2 1 0 2 1 2 1 0 2 0 1 0 0 0 0 0 2 2 2 0 1 2 0 0 1 0 0 1 2 1 1 0 1 0 1 1 0 1 0 0 2 0 2 2 1 0 0 1 0 1 1 0 2 0 0 2 1 0 1 1 1 0 1 2 0 0 0 0 1 0 0 0 0 1 1 1 0 2 0 0 0 2 1 0 0 0 1 0 0 1 1 0 1 1 1 1 2 1 0 0 2 0 0 0 2 1 1 1 0 1 0 1 0 1 1 1 1 0 1 1 2 1 1 1 0 0 0 0 2 0 0 0 0 0 1 0 0 0 2 1 0 0 1 1 1 0 0 1 0 1 0 1 0 0 2 0 1 0 1 1 0 0 0 1 1 0 2 0 0 0 0 0 0 0 0 0 2 0 2 0 2 1 0 0 1 2 0 0 1 1 1 0 0 0 0 0 0 0 1 0 0 1 2 0 0 1 1 0 0 0 1 2 0 2 0 0 1 0 1 1 1 2 1 1 1 0 2 0 1 2 0 2 1 0 0 0 0 1 1 0 1 1 2 1 0 0 0 0 0 0 1 1 0 1 0 1 1 0 0 2 2 2 1 0 1 0 1 2 2 0 1 2 0 1 2 1 0 0 1 1 1 1 1 1 0 0 0 0 2 1 0 1 2 1 0 1 1 1 2 2 2 2 0 0 0 0 1 0 2 1 1 1 1 1 2 0 0 0 0 0 0 0 0 0 0 0 0 1 0 0 1 0 0 1 0 1 0 2 1 0 1 1 2 1 1 0 1 2 1 2 2 1 0 0 1 0 2 2 2 2 2 0 2 2 2 0 2 2 2 0 0 1 0 0 1 1 0 1 2 1 0 2 0 1 1 0 0 1 1 0 1 1 2 2 1 2 1 0 0 2 0 0 1 0 0 0 2 2 0 0 1 0 1 0 0 0 1 0 0 0 0 0 0 0 0 0 0 0 0 0 2 2 1 0 0 2 2 1 0 1 0 2 0 0 0 2 2 0 2 0 1 0 1 1 2 1 1 0 0 0 0 0 1 1 2 1 0 0 2 0 0 0 0 0 0 0 2 2 1 0 0 2 1 0 2 0 0 0 1 1 1 0 1 1 0 0 1 0 2 1 1 1 1 0 0 2 0 0 1 0 0 1 1 1 0 0 0 2 1 1 1 0 1 0 1 0 0 1 0 0 0 1 2 0 2 0 0 2 0 0 1 0 0 0 0 1 1 0 1 0 1 1 0 0 1 1 0 1 1 0 1 2 0 1 0 0 0 0 0 0 0 0 0 0 0 0 0
77 1 0 0 0 0 0 2 2 2 0 1 0 1 1 0 0 1 1 1 1 0 0 1 1 0 0 0 0 2 1 0 1 2 0 1 2 0 1 0 0 1 0 0 2 1 1 0 0 2 0 1 0 2 0 1 0 0 0 1 0 1 1 2 0 0 0 0 1 1 0 0 2 2 0 2 2 0 2 0 1 1 0 2 0 0 0 1 2 2 1 1 1 0 0 0 0 2 1 2 2 0 1 0 2 0 2 2 0 0 1 1 0 2 2 2 0 0 0 0 1 0 1 1 0 0 0 0 1 0 1 1 1 1 0 0 0 0 0 2 0 0 0 0 0 1 0 0 0 1 1 1 1 0 0 1 1 2 0 1 1 0 0 1 1 2 0 1 0 0 0 2 1 1 1 1 1 1 0 1 1 1 0 1 1 0 1 1 0 0 0 1 1 1 2 2 1 2 0 0 0 0 1 1 1 1 0 0 1 0 1 2 2 0 0 1 1 0 2 0 0 0 2 2 0 0 2 0 0 0 0 0 0 0 0 0 0 2 1 1 0 1 2 0 1 1 0 0 2 0 0 1 1 0 0 0 1 0 0 0 0 0 0 0 1 1 0 0 2 0 1 0 1 1 2 2 0 1 1 0 0 1 1 2 0 1 1 2 0 2 2 0 0 2 2 0 1 2 0 1 1 0 2 1 0 0 0 0 2 2 0 0 0 0 2 0 1 2 1 0 0 1 0 2 1 0 0 0 0 1 0 1 0 0 0 1 1 1 1 1 0 1 1 0 0 0 0 1 2 2 1 1 0 0 0 0 0 1 0 0 0 0 2 1 2 0 0 2 2 2 0 2 1 2 1 1 0 2 2 2 0 0 1 0 0 2 0 0 0 1 0 0 0 0 2 0 0 1 0 0 0 0 0 1 1 0 2 1 0 0 0 0 0 0 0 0 0 0 0 0 0 1 0 2 1 2 0 0 2 1 2 1 0 0 0 0 0 0 1 0 2 0 1 1 1 2 1 2 0 0 0 0 1 2 2 1 1 2 0 1 2 1 1 0 0 1 0 1 1 1 1 0 2 1 0 0 0 1 0 2 2 1 0 2 1 0 1 1 1 1 1 1 0 2 0 0 0 0 0 1 1 1 1 1 0 1 2 1 0 0 0 0 0 1 0 1 0 0 0 1 1 2 2 0 0 1 1 0 0 2 0 0 0 0 1 0 1 0 0 1 0 1 0 0 0 1 1 2 0 0 0 0 0 2 0 1 0 0 0 1 0 0 1 1 0 0 1 1 1 1 0 0 2 0 2 0 2 2 2 2 0 0 0 1 1 0 0 0 0 0 1 1 1 2 0 0 0 0 0 0 0 1 1 2 0 2 1 0 0 1 0 0 0 2 1 1 0 0 0 1 0 1 0 0 0 1 2 2 0 0 1 1 1 0 0 1 2 1 2 0 0 0 1 2 0 1 1 1 0 2 0 2 1 0 1 0 2 2 1 0 0 0 1 0 1 1 0 2 0 1 1 1 0 0 0 0 0 0 1 0 1 0 0 0 2 2 2 1 0 1 1 0 1 1 0 0 2 0 0 2 1 0 0 0 0 0 1 2 2 0 0 0 0 1 0 0 1 2 2 0 0 0 0 2 2 0 0 0 0 0 0 1 0 2 1 1 0 1 1 2 1 0 0 1 0 1 2 0 0 0 0 0 2 1 0 1 0 0 1 0 0 0 2 1 0 0 2 1 0 0 0 1 2 0 0 0 0 0 2 0 0 1 0 0 1 0 1 2 2 2 1 2 1 1 0 0 1 0 0 1 1 0 1 2 1 0 0 0 0 1 0 0 2 0 2 2 2 2 0 1 0 0 0 1 2 1 1 2 0 0 0 2 1 1 0 0 0 2 1 0 1 2 0 0 0 0 0 0 0 0 0 0 0 0 0 0 0 0 0 0 1 1 1 0 0 0 2 0 2 0 0 0 0 1 0 0 0 1 1 2 2 2 0 0 0 0 1 1 2 1 1 0 0 2 1 1 1 0 0 0 0 2 1 1 1 0 1 0 0 1 1 1 1 0 1 1 1 1 1 0 1 0 1 2 1 1 2 2 0 0 1 0 0 1 1 0 0 0 0 0 0 0 2 1 1 0 1 1 1 0 1 0 2 2 0 0 2 2 0 1 0 1 2 0 0 0 0 0 1 0 0 0 0 0 0 1 2 0 1 1 0 1 0 0 0 0 1 0 1 0 0 0 0 1 0 0 0 0 1 0 0 0
78 1 0 0 1 0 2 1 2 1 1 1 1 1 0 0 0 1 0 1 1 0 1 2 2 0 1 0 0 2 1 2 1 1 1 2 2 2 0 2 1 0 0 0 2 0 0 1 1 1 1 1 0 1 1 1 0 1 1 0 0 0 0 2 2 1 1 1 0 0 0 1 1 1 2 1 0 0 1 0 1 2 1 1 0 0 0 0 2 2 0 0 2 1 1 0 1 1 0 2 1 0 1 1 1 0 2 0 1 1 0 1 1 1 2 2 0 0 1 0 1 0 0 0 0 0 0 0 1 0 0 0 0 0 0 0 0 0 1 0 0 0 0 0 0 1 0 0 0 1 0 1 0 2 1 0 0 2 0 0 0 1 0 1 0 1 0 1 1 2 0 0 1 1 1 0 0 1 0 1 1 0 1 2 2 2 1 1 0 1 2 2 0 0 2 2 1 2 0 0 0 0 0 1 1 2 2 2 1 0 0 1 2 0 0 0 0 1 0 1 2 1 2 2 0 0 1 1 0 1 0 0 0 0 0 0 0 2 2 0 0 0 1 0 0 0 0 0 1 0 0 1 0 1 0 2 1 1 1 1 1 1 0 1 0 0 1 1 1 0 1 1 1 0 0 0 0 2 2 1 1 0 1 2 0 2 1 2 0 2 1 1 0 1 2 0 1 1 0 1 1 0 2 1 0 0 0 0 1 1 0 1 0 0 2 1 0 0 0 0 0 2 2 2 0 0 0 0 2 1 0 2 0 1 0 1 1 2 0 1 2 2 1 0 0 0 2 0 2 1 1 0 1 0 1 0 0 1 0 0 0 0 1 1 0 0 0 2 2 1 1 1 0 2 0 0 0 0 0 1 0 0 0 1 0 0 0 0 0 0 0 0 0 0 1 0 0 1 0 0 0 1 0 2 2 1 1 1 1 0 0 0 1 1 1 1 0 1 1 1 1 1 0 1 2 1 0 0 1 0 1 0 0 1 0 0 0 0 2 0 2 1 1 2 0 2 2 2 0 1 0 1 1 2 2 1 1 1 1 1 1 0 0 0 0 2 1 2 2 1 1 1 1 2 1 0 1 1 0 1 1 2 0 2 1 1 0 1 2 1 1 0 0 2 1 0 0 0 1 2 0 1 2 0 0 1 2 0 0 0 0 0 0 0 0 2 1 0 0 1 1 1 2 0 0 2 1 1 1 1 1 1 2 1 1 1 2 1 1 0 0 1 0 1 1 1 1 2 0 0 0 0 0 2 0 0 0 1 1 0 0 1 0 1 0 1 0 0 0 0 0 2 2 0 0 0 2 0 0 2 0 1 0 1 2 1 1 0 0 0 1 1 0 1 1 0 1 0 0 0 0 1 1 1 0 2 0 0 0 1 0 0 0 1 0 0 0 0 2 1 0 1 0 0 0 1 2 1 0 0 0 0 1 0 0 0 2 0 2 0 1 1 0 0 1 1 2 1 0 1 0 2 1 0 1 1 2 2 2 0 0 0 1 0 1 1 0 2 1 0 0 0 0 0 1 0 0 0 0 0 2 0 0 2 2 2 1 1 0 0 1 0 0 1 1 0 1 0 1 1 0 0 0 0 1 0 1 1 2 1 1 1 0 1 1 1 1 0 2 0 0 0 0 2 1 1 2 0 0 0 0 1 0 2 0 0 0 1 0 1 0 1 0 0 0 1 1 0 0 0 0 0 0 1 0 1 1 0 2 0 1 1 1 0 0 1 2 1 1 1 0 0 1 1 1 0 0 0 2 0 0 0 1 0 1 2 1 2 1 2 0 1 0 1 0 0 0 1 0 0 1 0 0 2 0 0 0 1 0 1 0 0 1 0 0 0 1 1 1 1 0 1 0 0 2 0 0 1 0 0 0 2 2 0 0 0 0 0 0 1 0 0 0 0 0 0 0 0 0 0 0 0 0 2 0 0 2 0 0 0 1 1 0 0 0 0 2 0 1 0 0 0 0 2 0 1 0 1 0 2 0 1 1 0 0 1 0 1 0 2 2 0 0 1 2 2 2 0 0 1 1 1 1 1 0 0 2 2 0 2 0 0 0 1 1 2 0 0 0 0 0 0 0 0 1 0 0 1 0 0 1 1 1 2 0 0 1 1 0 0 1 0 1 1 0 0 0 1 0 0 2 0 1 0 1 0 1 2 0 1 0 0 1 0 0 0 0 0 1 0 0 0 0 0 1 0 1 2 2 0 0 2 0 0 0 0 0 1 2 0 0 0 0 0 0 0 0 0 1 1 0 1
79 0 0 0 1 1 2 2 1 2 1 0 0 0 0 0 0 0 0 2 2 1 0 2 2 0 0 0 1 2 1 0 1 2 1 0 2 1 0 0 0 1 0 0 2 1 0 1 0 1 1 2 0 0 1 0 2 0 0 1 0 0 0 1 0 0 0 1 0 0 0 1 2 2 0 2 2 0 2 0 1 1 2 0 2 0 0 0 0 1 0 0 1 0 0 0 0 0 0 1 1 0 1 0 2 1 2 2 1 1 0 1 0 0 1 1 0 0 1 0 1 0 1 1 1 1 0 0 0 0 0 0 0 0 1 0 0 0 0 1 0 0 0 0 0 1 2 0 0 0 0 0 0 0 1 1 0 1 0 1 0 1 0 2 1 2 1 1 1 2 0 1 0 2 0 0 1 1 1 0 0 1 0 2 1 0 2 1 0 1 2 2 1 1 2 1 1 2 0 0 0 0 0 1 1 1 1 0 0 0 2 1 1 0 0 0 0 1 1 1 1 0 2 2 0 0 1 2 0 2 0 0 1 1 1 1 0 2 2 1 0 0 2 0 0 0 0 1 1 1 0 0 0 0 0 1 1 0 0 1 0 1 0 0 0 0 0 0 1 0 2 0 1 0 0 0 0 2 2 0 2 0 0 1 0 0 0 0 0 1 0 0 1 2 2 0 0 1 0 1 1 0 2 2 0 0 2 0 0 1 0 1 0 0 1 0 0 0 0 1 1 0 2 1 0 0 1 0 1 1 0 1 0 0 0 0 0 0 2 1 0 0 1 1 0 0 1 1 2 0 2 0 0 1 0 1 1 0 0 1 1 1 2 1 2 1 0 1 1 0 2 0 1 2 0 0 0 2 2 2 1 1 0 0 1 0 0 0 0 1 0 0 1 0 2 1 1 1 0 0 0 0 0 1 2 0 0 1 0 0 0 0 0 0 0 0 2 0 0 0 1 1 0 0 2 2 0 0 1 0 0 0 0 1 0 0 0 2 0 0 1 0 1 1 1 2 1 0 2 1 0 0 1 2 1 1 0 1 1 2 1 0 1 0 0 1 0 2 2 1 1 1 0 2 2 0 1 1 0 0 0 1 1 2 1 0 0 1 2 0 1 0 0 1 0 0 1 0 0 0 2 0 0 1 1 2 1 1 0 0 0 0 0 1 0 1 0 1 0 1 1 2 2 0 0 2 1 1 0 2 0 2 1 1 0 1 0 0 0 0 1 2 0 0 0 0 2 2 0 0 0 0 0 2 0 1 1 0 1 0 1 1 1 1 1 0 0 0 0 0 0 2 0 0 0 0 0 2 2 0 1 0 0 0 1 0 0 0 1 1 1 0 1 0 1 0 0 1 0 0 1 1 0 2 0 2 2 0 0 2 0 0 0 0 0 1 2 0 0 0 0 0 0 0 0 0 2 2 0 0 0 1 1 0 0 0 2 0 2 0 0 1 1 1 1 0 2 0 0 0 0 2 1 0 1 0 2 1 1 0 0 0 1 1 0 0 1 2 1 0 0 1 2 0 0 0 0 0 1 0 1 0 0 1 2 2 2 2 0 1 0 1 0 0 0 0 0 0 1 1 0 1 0 0 1 0 1 1 1 0 0 0 0 1 0 1 0 1 2 0 0 0 0 2 1 0 1 1 1 1 0 0 0 2 1 1 1 0 0 1 1 0 0 0 0 0 1 0 0 0 0 0 0 0 0 0 0 0 2 0 0 0 2 0 0 1 1 1 2 2 1 0 1 1 1 1 0 0 1 0 1 0 1 1 1 2 0 2 2 2 2 2 2 2 1 1 0 0 0 0 0 1 1 2 1 0 0 0 0 1 0 0 0 1 0 2 1 2 1 1 1 2 0 1 2 1 1 2 0 0 0 2 2 0 0 0 0 1 1 0 1 1 1 1 0 0 1 0 0 0 0 0 0 0 1 0 1 0 0 0 2 2 1 0 1 0 0 0 1 1 1 0 0 0 0 2 0 2 2 2 2 2 0 0 0 0 2 1 0 2 2 0 1 1 1 1 1 0 0 0 0 2 2 2 0 0 1 1 0 2 0 0 0 0 0 2 0 1 2 1 0 1 0 1 0 0 1 2 0 0 2 0 0 2 0 0 0 2 0 0 0 1 2 0 1 1 0 0 0 0 2 0 2 0 0 0 0 2 1 1 1 0 0 0 0 2 0 0 2 1 0 0 0 0 0 0 1 1 1 0 0 0 0 1 0 0 1 0 0 1 0 1 0 0 0 1 0 0 1 0 0 0
80 1 0 0 0 1 2 2 2 1 1 0 1 1 0 0 0 1 0 1 1 0 0 2 2 0 1 0 2 1 1 2 1 1 1 0 0 1 0 1 1 1 1 1 2 1 0 0 0 0 0 1 1 0 0 0 0 0 1 1 1 1 1 1 0 0 0 2 0 0 0 1 2 2 1 2 1 0 1 0 0 2 1 1 1 0 0 0 1 1 0 0 1 0 1 0 1 1 0 2 1 0 1 1 2 1 2 2 0 0 0 1 0 0 0 0 0 0 0 0 0 0 1 1 1 0 0 0 1 0 0 0 1 1 0 0 1 0 0 0 0 0 0 0 0 0 0 0 0 0 0 0 0 1 0 0 0 0 2 0 0 1 0 0 0 2 0 2 0 1 0 1 1 1 0 1 0 0 0 1 0 0 1 2 2 2 1 0 0 2 1 2 0 0 1 2 2 2 0 0 0 0 0 1 1 1 1 1 1 0 2 0 0 0 0 1 1 0 0 0 1 1 0 0 0 0 0 2 0 1 0 0 0 0 0 0 0 2 2 1 0 1 2 0 1 1 0 0 2 0 0 1 0 0 0 2 1 0 0 0 0 0 0 0 0 0 0 2 2 0 0 1 0 0 0 0 0 2 2 0 0 0 1 2 0 2 0 2 0 2 2 0 1 2 2 0 1 1 0 2 2 2 2 2 0 0 0 2 2 1 0 1 0 1 1 1 0 1 0 0 0 0 2 2 0 0 0 0 0 1 0 1 0 0 0 0 0 0 2 1 1 1 0 0 0 0 1 1 1 1 1 1 1 0 1 0 1 2 0 1 0 0 2 1 2 0 0 2 2 0 2 0 1 2 0 0 0 0 0 2 1 1 0 0 0 0 0 0 0 0 0 0 2 0 2 2 2 1 0 0 0 0 0 1 2 1 2 1 0 0 0 0 0 0 1 0 0 0 1 0 0 1 1 2 1 1 0 0 2 0 2 0 0 0 2 0 0 0 1 0 2 0 2 1 1 2 1 1 1 1 0 1 1 1 1 0 0 2 0 1 1 0 0 0 0 2 1 1 1 0 1 0 0 1 1 0 2 2 0 0 1 1 0 1 1 0 1 0 2 1 0 0 0 2 1 0 1 0 0 2 0 1 1 1 0 1 2 1 0 0 0 0 0 1 0 1 0 1 0 2 2 1 1 0 1 1 0 1 1 1 1 0 1 0 1 0 2 0 0 2 1 1 0 0 0 2 0 1 1 0 0 0 0 2 2 0 0 1 0 1 1 0 1 2 0 0 1 0 0 0 0 1 1 0 0 0 1 2 2 0 1 0 0 0 1 0 1 0 0 1 0 0 1 2 0 0 0 0 0 0 0 2 0 2 0 2 0 0 0 0 1 0 0 0 0 0 0 0 0 1 1 1 0 0 0 0 2 1 0 0 0 0 0 0 0 1 2 1 2 0 0 0 0 2 0 1 1 1 0 0 0 2 1 1 2 0 1 2 2 0 0 0 0 0 1 1 0 1 0 0 0 1 1 0 1 0 1 0 0 0 1 1 0 1 1 1 1 1 1 0 2 0 1 2 1 0 1 0 1 2 0 0 0 1 1 1 0 2 2 1 1 1 0 2 0 1 1 0 1 0 0 0 2 2 2 2 2 2 1 1 1 2 0 2 1 1 1 2 0 2 0 2 0 0 1 1 1 0 1 1 1 1 1 0 0 2 0 0 2 0 0 0 2 1 0 0 2 1 1 1 0 0 2 0 0 0 0 1 1 1 0 0 0 0 0 1 0 2 2 2 1 2 2 2 0 0 1 0 1 0 0 0 2 2 2 1 0 0 0 1 1 1 0 1 0 2 2 1 1 1 1 1 0 0 2 0 0 2 0 0 0 2 2 0 0 2 1 0 0 0 0 0 2 2 0 0 2 0 0 0 0 0 0 0 0 0 1 0 1 1 1 1 1 0 0 1 2 0 1 0 0 0 1 1 0 1 0 0 1 2 2 2 0 0 0 0 1 2 2 1 1 0 0 1 2 2 2 0 1 0 0 2 1 0 2 2 1 1 0 1 0 0 0 0 0 2 0 1 2 1 0 1 0 1 0 0 0 0 0 1 2 0 0 1 1 0 0 1 0 2 0 2 1 2 2 1 0 1 1 1 0 0 1 0 1 1 2 1 0 0 0 0 1 0 1 1 2 0 2 2 0 0 0 0 1 0 2 0 0 0 0 0 0 0 1 0 0 1 2 0 0 1 1 0 1 0 0 0 1 1 2 0
81 0 0 0 0 0 1 2 2 1 0 0 0 1 1 0 0 1 1 2 2 0 0 2 2 0 1 0 0 2 2 0 2 2 0 0 1 1 0 0 0 1 0 0 2 1 1 0 2 1 0 0 0 1 0 1 1 2 2 1 0 0 0 1 0 0 0 1 0 0 0 1 1 1 2 1 0 0 2 0 2 2 1 1 1 0 0 1 1 2 0 1 2 0 0 0 0 0 0 1 2 1 0 0 2 1 2 1 1 0 0 1 1 2 2 2 1 0 0 0 2 0 0 0 0 0 0 0 0 0 0 0 0 0 0 0 0 0 1 0 1 0 0 0 0 2 0 0 0 1 1 1 0 1 1 0 1 1 1 0 1 0 1 0 0 2 0 0 1 1 0 0 2 0 1 1 1 2 0 2 2 0 1 1 1 1 1 1 0 1 2 2 0 0 1 2 0 1 0 1 1 2 1 0 0 2 2 0 1 0 1 1 1 0 0 1 1 0 1 1 1 0 2 2 0 0 1 1 0 1 0 0 0 0 0 0 0 2 2 1 0 0 2 0 1 1 0 0 1 0 0 0 0 1 0 2 1 0 0 1 0 1 0 0 0 0 0 0 2 0 0 1 0 1 0 0 0 2 2 1 0 0 0 2 0 1 1 0 1 1 0 2 1 2 2 0 1 0 0 1 2 0 2 2 1 0 0 1 2 2 0 1 0 0 2 1 0 0 0 1 1 0 1 1 0 0 0 0 0 1 0 2 1 1 0 1 1 1 1 0 0 1 1 0 1 0 1 0 0 2 0 0 0 0 0 1 1 2 0 0 0 0 1 1 0 1 0 2 2 1 1 1 0 2 0 0 0 0 0 0 2 2 2 1 0 0 0 0 0 0 0 0 1 0 2 1 1 0 1 1 0 1 0 1 1 0 1 1 1 1 0 1 1 1 1 1 0 1 0 1 1 1 0 2 0 2 0 0 2 0 2 1 0 2 0 0 1 1 1 0 1 1 2 1 1 2 1 2 0 1 0 2 2 2 2 0 0 2 1 2 2 0 1 0 1 0 0 2 2 0 0 1 1 2 1 1 1 1 0 0 1 2 0 1 1 1 1 0 1 1 1 1 0 2 2 0 0 0 0 2 0 2 0 1 1 1 1 0 0 0 0 0 0 2 0 0 0 0 2 1 0 2 1 0 0 1 1 0 0 2 1 1 0 0 0 1 0 1 1 0 1 1 0 2 1 2 1 1 1 0 0 0 1 1 1 2 1 1 0 0 0 0 0 2 2 0 0 0 0 0 0 2 0 0 0 0 0 1 1 1 1 0 0 1 1 0 0 2 0 2 0 0 1 0 0 0 0 0 0 0 0 1 0 1 1 2 0 0 0 1 0 0 0 1 1 1 0 0 0 0 0 0 0 0 0 0 2 2 0 0 1 1 1 0 1 0 1 0 2 0 0 1 1 1 2 1 2 2 0 2 0 1 1 2 2 0 0 1 1 0 0 0 2 0 2 0 0 2 0 1 1 0 0 1 0 0 0 1 2 1 1 1 0 0 2 2 2 0 0 1 1 0 1 1 0 0 1 0 1 2 1 0 0 0 1 0 1 2 2 0 1 1 0 2 0 0 0 1 0 0 0 0 1 2 2 1 1 1 1 1 0 0 0 2 0 0 1 1 0 1 0 1 0 1 0 0 1 0 0 0 0 0 0 1 0 1 0 0 1 0 0 0 2 1 0 0 2 1 1 1 0 0 2 2 2 0 0 0 0 1 1 1 0 0 1 1 0 1 1 2 0 2 2 2 1 1 0 0 1 0 0 0 0 0 0 1 0 0 1 1 0 0 1 0 1 2 1 1 1 1 1 1 0 0 2 0 0 0 0 1 1 0 1 0 0 0 0 0 0 0 0 0 1 1 0 0 1 1 1 0 0 0 0 0 1 0 1 0 1 1 0 2 1 0 0 0 2 0 1 0 0 0 0 0 0 1 0 2 2 2 1 1 0 0 0 0 0 1 0 1 1 0 0 1 1 0 1 0 0 1 0 2 1 1 1 1 1 0 1 1 0 1 0 0 0 1 0 0 1 1 0 0 0 0 0 1 0 1 1 1 2 0 0 1 0 0 0 1 0 0 0 0 1 1 1 0 0 1 0 0 2 0 2 1 0 0 1 1 0 1 0 1 0 0 0 1 1 1 0 0 2 0 0 0 0 0 1 0 0 0 0 0 0 0 0 0 0 0 1 0 0 2 0 0 1 0 0 0 0 0 1 1
82 0 0 0 0 0 1 2 2 1 1 0 1 1 0 0 1 0 0 1 1 1 1 1 1 1 2 0 0 1 0 1 1 1 1 1 1 2 1 0 0 0 0 0 1 1 0 0 2 0 0 1 1 0 0 1 0 0 0 1 1 2 1 2 0 0 0 1 0 0 0 1 2 2 1 2 1 0 1 1 0 2 2 0 2 0 0 1 2 2 0 0 1 0 0 0 0 1 0 1 1 0 1 1 2 0 2 2 0 0 0 0 1 1 1 1 1 0 1 0 1 0 1 1 1 0 0 2 0 1 1 1 0 0 0 0 0 0 0 2 1 0 0 0 0 0 0 0 1 2 1 2 0 0 1 0 0 1 0 0 0 0 1 0 1 2 0 1 1 2 0 0 1 1 1 1 1 1 0 1 1 0 0 2 1 0 2 1 0 1 1 2 2 2 2 2 2 2 1 0 0 0 0 2 2 1 1 0 1 0 1 1 1 0 0 1 1 0 2 1 1 0 2 2 0 0 0 0 0 0 0 0 0 0 0 0 0 2 2 2 0 0 2 0 0 0 0 1 1 1 0 1 0 1 1 2 0 1 1 1 1 1 0 2 0 0 0 0 2 1 1 0 0 1 0 0 0 2 1 0 2 0 1 2 0 1 1 2 0 2 1 1 1 2 1 1 0 0 0 0 0 0 2 1 0 0 0 0 0 0 0 0 0 0 1 1 0 0 1 1 0 1 1 2 0 0 0 0 1 1 0 2 0 0 0 0 0 1 1 0 0 0 1 0 0 0 1 0 2 2 2 0 0 1 0 1 1 0 0 0 1 1 1 1 0 1 0 2 2 0 2 0 2 2 0 0 0 0 0 2 0 0 0 1 1 0 0 0 0 0 0 0 1 0 2 1 1 0 1 1 0 1 0 1 1 1 0 1 0 0 0 0 0 0 1 0 0 1 0 1 1 2 1 0 0 2 1 1 2 1 2 0 0 1 1 0 0 0 1 0 0 0 0 0 2 2 2 0 0 1 0 0 1 2 1 1 0 2 0 2 2 0 0 1 1 1 0 1 2 1 1 0 0 2 2 0 1 2 0 2 2 1 0 2 1 0 1 0 2 2 0 0 0 0 0 0 0 1 1 2 0 1 1 1 0 1 1 0 0 0 0 0 0 0 0 2 0 0 0 0 0 2 2 0 1 2 0 0 0 2 0 1 0 0 1 0 1 1 0 2 1 1 1 1 1 0 1 0 2 0 0 0 0 2 0 2 0 1 0 1 0 0 1 2 1 0 0 1 1 1 0 2 1 0 1 0 0 1 1 2 0 1 0 0 0 0 0 1 0 1 0 0 0 1 2 0 0 0 0 0 0 1 2 0 0 0 2 0 0 2 0 0 0 0 0 0 1 0 1 1 0 1 0 1 0 0 1 0 0 0 2 2 0 0 0 0 1 0 1 1 0 0 1 1 1 0 2 1 0 2 0 2 0 0 1 0 2 1 1 0 0 0 2 0 0 2 1 2 0 1 0 1 0 0 0 0 0 0 1 0 1 1 0 0 1 1 1 0 0 2 0 0 0 2 1 0 1 0 0 0 0 0 0 0 2 0 2 2 2 0 0 0 0 1 0 0 0 1 2 0 1 0 1 2 1 1 1 0 0 0 0 1 0 2 0 0 0 1 0 1 0 1 0 1 0 0 1 0 0 0 0 0 1 0 0 1 0 0 2 1 0 0 2 0 0 1 2 1 2 2 1 0 1 0 0 1 1 0 2 0 1 0 0 1 2 2 0 2 1 2 0 2 1 2 0 0 0 1 0 0 1 0 0 1 0 0 1 1 1 0 0 0 2 0 1 1 2 2 2 2 1 2 0 0 2 0 0 1 0 0 1 1 1 1 0 1 0 1 0 0 1 1 1 1 0 0 1 0 0 1 1 0 0 0 1 0 2 1 0 0 2 2 0 0 0 0 2 0 2 0 0 0 0 1 0 0 0 1 1 2 2 1 1 0 0 1 0 2 1 0 0 0 1 1 2 1 1 0 0 0 0 2 1 1 1 1 1 1 0 2 0 0 0 0 0 2 0 0 1 1 0 0 0 2 1 2 1 1 0 0 1 1 0 0 1 0 0 2 0 0 0 1 0 0 0 0 0 1 0 0 2 0 2 0 0 0 0 2 0 0 0 0 1 0 0 1 2 0 0 0 2 0 0 0 0 2 2 0 1 0 0 0 1 1 0 1 2 0 0 1 0 0 0 1 1 0 1 0 0 0 0 0
83 1 0 1 1 0 1 2 1 2 2 0 0 1 1 0 0 1 1 1 1 1 0 1 1 0 0 0 0 2 1 0 0 0 0 0 2 1 0 1 1 1 0 0 2 0 2 0 0 1 0 1 0 0 2 0 1 0 0 0 1 2 0 1 0 0 0 0 0 1 1 1 2 2 1 2 1 1 1 1 0 2 1 1 1 0 0 0 1 2 0 0 1 0 0 0 0 1 0 1 0 0 1 1 2 0 2 1 1 0 0 1 0 1 1 1 0 0 0 0 0 0 1 1 0 1 0 0 1 0 1 1 0 0 0 0 0 0 1 0 1 0 0 0 0 0 0 0 1 1 0 0 0 0 0 0 1 1 0 1 1 0 0 2 1 2 1 1 1 2 0 0 0 2 0 0 0 0 0 0 0 0 1 2 1 1 2 1 1 2 2 2 0 0 1 0 1 2 0 0 0 0 0 1 1 0 0 2 0 1 2 1 1 0 1 0 1 0 1 0 1 1 1 0 0 1 0 1 0 1 0 0 0 0 0 0 0 2 2 1 0 0 1 0 1 1 0 1 2 0 0 1 0 1 0 1 0 0 0 0 0 0 0 1 0 0 0 0 2 0 1 0 0 0 0 0 0 1 0 0 0 1 0 1 1 0 0 0 1 1 0 2 0 2 2 1 1 0 0 0 0 0 2 1 1 1 0 0 1 0 0 1 0 0 2 0 1 1 0 0 0 1 2 2 0 0 1 0 0 0 0 2 0 0 0 1 1 1 1 1 0 0 1 0 0 0 1 1 2 1 2 0 0 1 0 1 1 1 0 1 0 0 0 0 0 0 0 2 2 0 2 0 0 2 0 0 0 0 0 1 2 1 0 1 0 0 0 0 0 0 0 0 2 0 2 1 1 2 0 0 0 0 0 1 1 1 0 2 0 0 0 0 0 0 0 0 2 0 0 0 0 2 0 0 1 1 0 0 0 0 0 0 0 1 0 1 0 1 0 0 2 0 1 1 1 2 1 1 1 2 0 1 0 1 1 0 1 2 0 1 1 0 1 0 0 2 1 2 2 1 2 1 2 0 0 0 1 2 0 0 0 2 0 2 1 1 1 0 2 1 0 0 0 0 0 0 0 0 1 1 1 0 1 1 0 1 1 0 0 0 0 0 1 2 0 0 0 1 1 2 1 2 2 2 2 2 0 1 1 2 0 0 1 1 1 0 2 0 0 1 0 1 0 0 0 1 0 2 0 0 0 0 0 2 1 0 0 0 0 0 1 0 2 2 0 0 1 0 0 0 0 0 0 0 0 0 0 2 2 1 1 0 0 0 0 0 0 1 0 1 0 1 1 0 2 0 1 0 0 0 0 2 1 1 0 1 1 0 0 0 0 0 0 0 0 1 0 0 0 0 1 0 0 1 0 0 2 1 0 0 0 1 1 0 0 0 2 0 2 0 0 0 0 0 1 1 2 1 1 2 0 1 0 2 2 0 1 1 1 0 0 0 1 0 1 1 2 2 2 0 0 0 1 1 2 0 0 2 2 2 2 1 1 0 1 1 1 1 0 0 2 0 0 1 1 0 1 0 1 1 1 0 0 1 1 1 1 2 2 0 1 1 0 0 1 1 1 1 1 0 0 0 1 2 2 1 1 0 0 0 0 1 1 2 1 1 2 1 1 2 0 0 0 0 0 0 0 0 0 0 0 0 0 0 0 1 1 0 2 1 0 0 2 0 0 1 2 1 2 2 1 0 2 1 1 1 1 0 2 0 1 0 1 1 2 1 1 2 1 2 0 1 2 2 0 0 1 0 0 0 0 0 1 2 1 1 2 0 1 1 0 0 1 0 1 1 1 1 2 2 2 2 0 0 2 1 1 1 0 0 0 2 2 0 0 0 0 0 0 0 0 0 2 1 0 0 1 0 1 0 0 0 0 0 1 0 1 0 0 0 1 2 0 0 0 0 0 0 2 0 0 0 0 1 0 1 0 1 1 2 2 2 0 0 0 0 2 2 0 2 2 0 0 1 2 1 1 0 0 0 0 2 1 1 2 2 0 1 0 1 0 2 1 0 1 1 0 2 2 1 1 0 1 2 0 1 1 1 0 0 2 0 0 1 0 0 0 0 1 1 0 0 2 2 1 2 0 0 0 1 1 0 1 0 0 0 1 2 1 1 1 0 1 0 1 1 1 0 0 0 2 0 0 0 0 1 1 1 1 0 0 1 1 2 0 0 2 0 0 0 1 0 0 0 1 0 0 0 1 1 0 1
84 0 0 0 1 0 1 2 2 1 0 0 1 1 0 0 0 1 0 1 1 0 1 1 2 0 1 0 2 2 2 0 1 1 0 0 1 2 0 2 2 0 0 0 1 0 0 0 1 1 0 1 0 0 0 1 1 0 1 2 0 0 0 1 0 0 0 1 0 1 1 2 2 2 2 2 0 0 1 0 1 2 2 0 1 0 0 0 2 2 0 1 0 0 1 0 1 1 0 2 1 0 1 1 2 1 2 1 1 0 1 2 0 0 1 1 1 0 1 1 0 0 2 2 2 0 0 1 0 1 0 0 0 0 0 0 0 0 0 0 1 0 0 0 0 1 0 1 1 1 0 0 0 0 0 0 0 0 2 0 0 1 0 0 1 1 1 0 1 1 0 0 1 1 2 1 0 2 0 1 2 0 1 1 1 1 1 1 0 1 1 2 1 1 2 1 2 2 0 0 1 1 1 0 0 1 1 0 2 0 1 0 1 0 0 0 0 0 1 1 2 1 1 1 0 0 1 2 0 2 0 0 0 0 0 0 0 2 2 2 0 0 1 0 2 2 1 0 2 0 0 0 0 0 0 1 0 2 1 0 0 0 0 0 0 0 0 1 2 0 0 0 1 1 1 1 0 2 2 1 0 0 0 2 0 2 0 1 0 1 0 0 0 2 1 0 1 1 0 1 1 0 2 1 1 0 1 0 1 1 0 1 0 0 2 0 1 2 0 0 0 0 2 1 2 0 0 0 1 0 0 1 0 0 0 0 0 0 2 1 0 0 0 0 0 0 2 0 2 1 1 0 0 2 0 1 1 0 0 1 0 0 0 0 0 2 0 2 2 0 2 0 1 1 1 0 0 0 0 1 1 1 0 0 0 1 0 1 1 0 0 0 2 0 2 2 0 1 0 0 0 0 0 2 2 1 0 0 1 1 1 1 1 1 1 0 1 0 0 0 0 1 1 2 2 2 1 0 1 0 1 0 0 1 1 1 0 0 0 0 2 1 1 0 1 1 1 0 0 1 0 0 1 1 1 1 0 2 1 0 2 0 0 0 1 0 0 2 1 1 2 2 0 2 2 0 2 1 0 1 1 0 0 1 1 0 1 1 2 0 0 0 1 2 2 0 1 0 1 2 0 1 1 1 0 2 1 0 1 0 0 0 0 2 0 0 0 1 1 2 1 2 2 0 1 2 0 0 0 2 1 1 0 0 1 0 1 0 2 2 0 0 0 2 2 2 1 2 0 0 0 0 0 0 2 2 1 1 1 1 0 0 0 1 0 1 0 0 0 0 0 0 2 0 1 0 2 1 1 2 0 0 0 0 0 0 1 0 1 1 0 1 0 0 1 0 1 0 0 0 0 1 1 0 0 1 2 0 0 1 1 0 0 2 2 2 0 0 0 0 0 0 0 0 0 1 1 0 0 0 2 2 1 0 0 1 2 0 1 1 1 2 0 1 1 2 2 0 0 2 0 1 0 1 2 0 1 2 2 1 0 1 1 0 1 1 1 2 0 1 0 1 0 0 2 0 0 0 0 0 0 1 0 1 2 2 2 1 0 1 1 0 1 2 0 0 1 0 1 1 0 1 1 0 0 1 1 2 2 0 0 0 0 1 0 1 1 1 0 0 0 1 0 2 1 1 1 0 0 0 0 1 0 2 2 1 1 0 0 0 0 0 0 1 0 0 1 0 0 0 0 0 1 0 0 1 0 0 2 0 2 1 2 0 1 0 2 2 2 2 0 0 0 0 0 0 0 0 1 0 1 1 0 0 0 2 0 2 1 2 1 1 1 2 0 0 1 0 0 1 1 0 0 1 0 0 0 0 0 1 1 1 1 0 2 2 2 2 1 1 0 1 0 1 2 1 1 0 1 0 2 1 2 0 0 0 0 1 0 0 0 1 2 1 0 0 1 1 0 0 0 0 0 1 0 0 1 0 0 0 1 2 1 0 1 0 1 0 1 0 0 0 1 0 0 1 0 0 0 2 2 2 0 0 0 0 1 2 0 1 1 0 0 2 2 2 2 0 0 0 1 2 0 0 2 2 0 1 0 2 0 0 0 0 0 2 0 0 1 1 0 0 2 1 0 2 1 2 0 0 0 0 0 1 0 0 0 1 1 0 0 0 0 1 1 1 1 0 0 0 1 1 1 0 1 0 2 2 0 2 0 0 2 0 0 0 0 0 1 0 0 0 0 1 0 1 1 0 0 0 0 1 0 0 0 0 2 0 0 0 0 2 0 0 1 0 0 0 1 1 0 2
85 1 1 0 0 1 1 2 2 2 1 0 0 1 1 0 0 1 0 1 1 1 1 1 1 1 1 0 0 2 1 1 1 1 1 0 2 1 0 0 0 1 1 1 2 1 0 0 2 2 0 0 0 0 0 2 0 0 1 1 1 2 0 1 0 0 0 2 0 0 0 0 2 2 1 2 1 0 1 0 0 1 2 0 0 0 0 1 2 2 1 2 2 0 0 0 0 0 0 1 1 0 1 1 2 1 2 1 1 0 0 1 0 2 2 2 0 0 0 1 1 0 1 1 0 1 0 0 1 0 0 1 1 1 0 0 1 0 0 2 1 0 0 0 0 0 0 0 0 0 0 0 0 0 0 0 0 1 1 0 1 0 0 1 1 1 0 1 1 1 0 1 1 1 1 2 0 1 0 1 1 1 0 2 2 1 1 0 0 1 1 1 0 1 2 1 0 1 1 0 0 0 0 0 0 1 1 2 1 0 1 1 1 0 0 1 0 0 1 1 1 0 2 1 0 1 0 2 0 2 0 0 0 0 0 0 0 2 2 2 0 0 2 0 2 2 1 1 1 1 0 0 0 0 0 0 0 1 1 1 1 1 0 0 0 0 0 0 1 0 0 1 1 1 0 0 0 1 1 0 2 0 2 2 0 2 2 2 0 2 0 0 0 2 1 1 1 0 0 1 0 0 2 1 0 0 0 0 1 2 1 2 0 1 1 1 1 1 0 0 1 1 2 1 0 0 1 0 1 0 0 1 2 1 0 0 0 2 1 2 1 2 1 0 0 0 1 0 2 1 2 0 0 0 0 0 0 2 0 1 0 0 2 2 0 1 0 2 2 1 2 0 0 2 0 0 0 0 0 1 1 0 2 0 0 0 0 0 0 0 1 1 0 0 1 0 0 0 0 0 0 1 1 0 0 0 1 0 0 0 1 0 0 0 0 0 0 0 0 0 0 2 0 1 0 0 0 1 2 0 2 0 0 2 0 1 0 0 0 0 0 1 1 1 1 2 1 1 0 0 0 1 0 1 0 0 0 0 0 0 0 0 2 0 0 0 0 2 2 1 1 1 1 2 1 0 1 0 0 0 0 2 0 1 1 0 0 1 1 0 1 1 0 0 0 0 0 1 1 2 0 1 1 1 0 2 2 0 1 0 0 2 0 0 1 1 0 0 2 2 0 2 0 0 0 0 0 1 1 1 2 1 1 1 1 0 1 0 0 1 1 1 0 0 1 2 0 1 1 0 0 0 0 1 1 1 1 1 0 0 2 0 1 2 1 0 1 1 1 0 1 1 1 0 1 0 1 2 2 2 0 0 0 0 2 0 1 1 1 2 0 2 1 1 0 0 0 0 0 0 0 1 0 2 0 2 0 0 1 1 1 1 0 1 0 0 0 0 1 1 0 1 0 0 0 1 1 2 0 0 1 1 1 0 0 1 2 1 1 1 1 1 0 1 0 2 2 1 0 1 0 1 2 0 1 0 2 0 0 0 0 0 0 1 1 0 1 2 0 0 0 2 0 0 0 0 0 0 0 0 0 1 0 0 1 1 2 0 0 0 2 0 0 1 1 0 2 0 2 2 0 1 0 1 0 1 1 1 1 0 0 0 0 2 0 1 1 1 1 0 1 0 0 2 1 0 1 0 0 0 0 0 0 2 0 0 0 0 0 0 0 0 0 0 0 1 1 1 1 0 0 1 0 0 0 0 0 1 2 1 0 0 1 0 0 0 2 1 1 1 0 0 0 1 1 1 1 0 2 0 1 0 1 1 1 2 1 1 0 2 0 1 1 1 1 1 0 1 0 0 1 0 1 2 1 0 0 1 0 1 0 0 0 1 0 2 1 1 1 1 0 1 0 1 1 2 1 1 0 0 1 1 2 1 0 1 0 1 1 0 0 0 0 0 0 0 0 0 0 0 0 0 0 0 0 0 0 0 0 0 1 1 0 0 0 2 1 0 1 0 0 0 0 0 0 0 0 1 1 2 1 2 0 0 0 0 0 1 0 2 2 0 0 2 0 0 0 0 0 0 0 1 1 1 1 1 1 1 0 1 0 1 0 0 1 1 0 2 2 1 0 1 0 2 2 1 2 1 1 0 2 0 0 1 0 0 0 1 0 1 0 0 2 1 0 0 0 1 0 1 1 0 1 0 0 0 1 2 0 2 0 1 1 1 1 1 0 0 0 0 0 0 0 1 0 1 1 2 2 0 0 2 0 0 0 0 1 0 0 0 0 0 0 0 1 0 0 0 1 0 0 0
86 1 0 0 0 1 1 2 2 1 1 0 0 1 1 0 0 2 2 2 1 1 1 1 1 1 0 0 1 2 1 1 1 1 1 1 1 1 0 0 0 0 0 0 2 0 1 0 1 1 0 0 0 0 0 1 2 0 0 0 0 1 0 1 0 0 0 0 0 0 0 0 2 2 1 2 1 0 2 1 1 2 1 0 2 0 0 1 1 1 0 1 1 1 0 0 0 0 0 1 1 1 1 1 2 0 2 1 1 0 1 2 1 1 2 2 2 0 0 0 2 0 2 2 2 0 0 1 1 0 0 0 1 1 0 0 1 0 0 1 1 0 0 0 0 2 0 0 1 0 0 0 0 1 0 0 0 0 1 0 0 1 0 1 1 2 1 0 1 2 0 0 0 2 1 0 0 2 0 1 2 0 0 1 1 0 1 1 0 0 1 1 0 0 2 2 1 1 0 0 2 2 0 1 1 1 1 1 1 0 0 2 1 0 0 1 1 1 1 0 1 1 2 1 0 1 0 1 0 1 0 0 0 0 0 0 0 2 2 1 0 0 2 1 2 2 0 1 1 1 0 0 0 0 0 1 1 0 0 0 0 0 0 0 0 0 0 0 0 0 0 1 1 0 1 0 0 2 2 1 0 1 2 2 0 1 1 2 0 2 0 0 2 2 2 0 0 1 1 0 0 0 1 1 1 0 0 0 1 1 0 1 0 0 1 0 0 1 1 0 0 2 0 1 1 0 0 0 0 1 0 1 0 0 0 0 0 2 0 1 2 2 1 0 0 0 2 0 2 1 1 1 0 1 0 0 1 0 0 1 0 0 2 1 2 0 0 1 1 1 1 1 0 2 0 0 0 0 0 1 1 1 0 0 1 0 0 1 1 0 0 0 1 0 2 1 1 0 2 2 0 2 0 2 2 1 0 0 0 0 0 0 1 1 1 1 0 0 1 0 0 1 0 1 1 2 1 1 2 1 0 2 1 0 1 1 0 2 0 0 2 1 1 0 1 1 1 2 0 2 0 1 1 2 1 1 0 2 0 2 1 1 0 0 1 1 0 2 2 2 2 2 0 2 0 2 0 1 0 0 1 1 0 0 2 0 0 0 1 0 1 1 0 0 0 0 1 1 1 2 0 1 0 0 2 0 2 1 0 0 0 0 1 1 1 0 0 0 1 1 0 1 2 0 0 2 2 1 1 2 1 0 1 0 1 0 0 1 0 1 1 1 1 0 0 0 1 1 1 0 0 0 0 2 0 0 0 1 0 1 0 0 1 2 0 0 2 1 1 0 1 1 1 0 1 0 1 2 2 2 0 1 0 1 1 0 1 2 0 2 0 1 1 0 2 0 1 0 0 0 0 0 1 0 1 1 1 0 0 0 1 1 0 2 2 2 0 0 0 0 1 0 0 0 0 1 1 2 0 0 0 2 0 0 0 1 2 0 2 0 1 1 1 2 0 2 2 1 0 1 1 1 1 1 2 0 1 1 1 1 2 0 0 1 2 0 1 2 0 1 1 1 1 0 0 0 0 0 0 0 0 0 0 1 2 2 1 1 0 0 2 0 1 1 0 0 1 0 1 2 1 0 0 0 1 0 0 1 1 0 0 0 0 1 1 1 0 1 0 0 0 1 0 2 1 0 0 0 0 0 0 2 1 2 1 1 0 0 0 1 0 0 0 0 0 1 1 0 0 0 0 0 0 0 0 1 0 0 2 1 0 1 2 0 0 1 2 0 1 1 1 0 1 1 1 0 0 0 1 1 0 1 1 0 2 1 1 1 1 2 1 2 2 2 2 2 0 0 0 1 1 0 1 1 1 0 2 0 0 2 0 1 0 2 0 2 2 1 2 2 2 2 0 0 2 1 1 0 1 0 2 1 1 0 0 2 0 1 0 0 0 1 1 1 0 0 1 0 0 0 0 0 0 0 0 0 0 0 0 0 1 1 1 0 0 2 1 0 1 0 0 0 0 0 0 1 1 1 1 2 2 2 0 0 0 0 0 1 0 0 0 0 0 2 2 2 2 0 0 0 0 1 1 1 0 0 1 0 0 1 1 1 0 0 1 1 0 1 2 1 1 0 0 0 0 1 0 2 0 0 1 1 0 2 0 0 0 0 1 1 0 0 2 1 1 0 0 0 0 1 0 1 0 0 2 0 2 0 0 0 1 0 1 0 0 1 0 0 0 0 0 0 0 0 0 0 1 0 0 0 0 1 0 0 0 0 1 1 1 1 0 0 0 0 1 0 1 0 1 0 1 0
87 1 0 0 1 0 2 1 1 1 1 1 0 0 0 0 0 2 1 2 2 0 0 2 2 0 2 0 1 1 1 1 0 0 0 0 2 2 0 1 1 1 1 1 2 1 2 0 2 0 0 0 0 0 0 1 0 0 0 0 2 2 0 2 0 0 0 1 0 1 1 2 1 1 1 1 1 0 2 1 1 2 1 1 1 0 0 2 2 2 0 1 0 0 1 0 1 2 0 2 0 0 0 0 2 1 2 1 1 0 1 2 1 1 1 1 1 1 0 0 1 0 2 2 1 0 0 0 1 0 1 1 0 0 0 0 0 0 0 2 0 0 1 0 0 2 1 0 0 0 0 0 0 0 1 0 0 0 1 1 0 2 0 1 1 2 1 1 1 2 0 0 1 1 2 2 2 0 0 0 0 0 1 2 1 1 2 2 0 0 1 2 2 2 2 2 2 2 0 0 1 1 0 1 1 1 1 1 0 0 1 2 0 0 0 0 0 0 1 0 0 0 1 1 0 0 1 1 0 1 0 0 0 0 0 0 0 1 1 0 0 0 2 0 1 1 0 0 1 0 0 0 0 0 0 0 0 1 1 1 1 1 0 0 1 0 0 0 2 1 0 0 0 0 1 1 0 1 1 1 0 0 1 1 0 0 0 0 0 1 1 2 1 2 2 0 0 2 0 2 2 1 2 0 0 1 0 0 1 1 0 1 0 0 2 0 0 0 1 0 0 2 2 0 1 0 1 0 2 1 0 0 0 0 0 0 0 2 0 1 0 2 2 0 1 0 2 1 2 1 0 1 0 0 0 0 0 0 0 2 0 0 1 1 1 1 0 1 1 0 2 0 2 1 1 1 0 1 1 2 2 1 0 0 2 0 0 0 0 1 0 0 0 0 2 0 1 1 0 0 0 0 0 1 2 1 1 0 0 0 0 0 1 1 1 0 0 0 1 0 0 0 1 2 1 1 1 1 1 1 1 2 0 1 0 1 0 1 0 0 2 0 1 1 1 2 1 1 0 0 0 0 1 2 2 1 1 1 1 0 1 0 0 0 0 2 0 2 1 1 2 2 1 2 2 0 1 2 1 1 1 1 0 2 1 1 1 0 1 1 1 1 0 1 0 0 0 0 0 1 1 0 1 1 0 1 1 0 0 0 0 0 0 0 0 1 0 0 1 2 1 1 1 0 0 2 0 0 0 2 1 0 0 0 0 1 1 0 0 2 0 0 0 0 0 2 2 1 1 0 0 0 0 1 2 1 1 1 0 0 0 0 0 2 1 1 0 1 1 1 0 1 0 0 0 0 0 1 1 2 0 1 1 1 0 1 0 0 1 1 1 0 0 0 1 0 1 0 0 0 0 1 1 0 0 1 2 0 0 0 0 0 0 1 0 0 0 0 0 0 1 0 0 0 0 1 2 1 0 0 0 0 0 1 1 0 1 0 2 0 0 2 0 0 1 0 0 1 0 1 0 1 2 0 1 0 2 2 2 0 0 0 1 0 0 1 0 2 0 1 0 1 0 0 0 1 2 0 1 0 0 1 0 1 2 2 1 0 0 0 1 1 0 1 1 0 2 0 1 2 0 0 0 0 1 0 1 1 1 0 0 0 0 2 0 1 1 1 0 0 0 2 0 2 1 0 1 1 1 1 1 1 0 2 1 0 2 0 0 0 0 0 1 0 0 0 1 1 1 0 0 1 1 0 0 0 0 0 1 1 0 0 2 0 2 0 2 2 2 2 0 0 1 0 0 1 0 0 2 0 0 0 1 1 2 2 0 2 2 2 2 2 1 1 1 0 0 0 0 1 1 0 0 2 0 1 0 0 1 1 0 0 0 1 0 2 1 1 1 2 2 2 0 0 1 1 0 1 0 0 0 2 2 1 0 0 0 1 2 1 1 2 0 0 0 0 0 0 1 0 0 0 0 0 0 0 0 0 0 0 0 1 0 0 0 0 1 0 1 0 0 0 0 1 0 0 0 1 1 2 2 2 0 0 0 0 0 2 0 1 1 0 1 2 2 2 2 0 1 0 0 1 0 0 1 1 0 1 0 2 0 1 0 0 0 2 0 2 2 0 1 1 0 2 0 1 1 1 0 0 2 2 0 0 1 0 0 0 0 0 0 0 1 1 0 0 0 1 0 0 1 0 1 0 1 0 2 2 0 2 0 1 1 0 2 2 1 0 1 1 0 0 0 0 0 1 1 2 2 1 1 2 0 0 0 0 0 0 1 1 0 1 0 0 2 0 0 0 0 1 1 0
88 0 0 0 1 0 1 2 1 1 1 0 0 1 1 0 0 0 0 0 0 0 0 2 2 0 1 0 1 2 1 0 1 2 2 2 2 1 0 0 0 0 0 0 1 0 0 0 2 0 0 0 2 0 0 0 1 0 0 1 0 1 0 2 0 0 1 0 0 0 0 0 2 2 2 2 0 0 2 1 1 2 2 0 1 0 0 0 2 2 0 1 0 0 0 0 0 2 2 2 2 0 0 0 2 1 2 1 1 0 1 2 1 2 2 2 1 0 1 0 1 0 2 2 2 0 0 1 1 1 0 0 0 0 0 0 0 0 0 0 0 0 0 0 0 0 0 0 0 1 0 1 0 0 0 0 1 0 0 0 1 0 1 0 1 1 1 1 1 1 0 1 0 2 0 0 0 2 0 2 2 0 1 2 2 2 1 1 0 1 2 2 0 0 1 2 0 2 0 0 1 1 1 2 2 0 0 1 0 0 0 1 0 0 0 0 0 0 1 1 1 0 1 2 1 0 1 0 0 0 0 0 0 0 0 0 0 0 0 0 0 0 2 0 1 1 0 0 2 0 0 0 0 0 0 1 0 0 0 0 0 0 0 2 0 0 0 1 0 0 0 2 0 0 0 0 0 1 1 1 0 1 1 1 0 1 1 2 0 2 0 0 2 2 2 0 0 1 1 1 2 0 2 1 1 0 0 0 1 1 1 0 0 0 1 0 0 0 1 1 0 1 2 1 0 0 0 0 0 1 0 1 0 0 0 0 0 2 0 1 0 0 1 0 0 0 2 2 2 0 2 0 0 1 0 1 1 0 0 0 1 1 1 0 1 0 0 1 1 1 1 1 1 2 0 0 0 1 1 1 2 0 0 0 0 0 0 0 0 0 0 0 0 0 2 0 0 1 0 0 0 0 0 0 1 0 2 1 0 0 0 0 1 1 1 0 0 0 0 0 0 1 1 2 2 2 1 0 1 1 1 1 1 1 1 1 0 2 1 1 2 0 1 1 1 2 1 1 0 2 0 1 0 2 2 1 2 1 1 1 2 0 0 1 1 1 0 2 2 0 0 0 2 1 1 0 2 0 0 0 0 2 1 1 2 0 0 1 2 1 1 0 0 0 0 0 0 0 0 2 0 1 0 2 0 2 2 1 0 0 0 0 0 0 0 2 1 0 1 1 0 2 2 0 0 2 1 1 1 2 0 1 0 0 2 1 2 1 0 0 1 1 0 1 1 1 1 0 2 0 0 0 0 1 0 0 0 1 0 0 0 0 0 2 0 1 0 1 1 0 1 1 1 0 1 0 0 1 1 2 0 1 1 2 1 1 0 0 2 2 0 2 0 0 1 0 1 1 0 0 1 0 0 1 1 2 1 0 0 0 0 0 0 1 0 0 1 0 0 0 1 0 0 1 0 0 2 2 0 0 0 1 1 0 0 2 2 0 2 0 0 0 0 2 0 1 1 0 1 1 0 2 2 0 2 0 2 1 1 0 0 0 1 1 1 0 1 2 0 1 1 0 0 0 0 0 2 0 1 0 0 2 0 1 2 1 0 1 0 0 2 0 0 1 1 0 1 1 2 2 0 1 0 1 0 1 1 1 2 0 0 0 0 2 1 0 0 1 2 0 1 0 1 2 2 1 1 0 0 0 0 1 0 2 2 0 2 0 0 0 0 0 0 1 0 0 1 0 1 1 1 1 1 0 0 1 0 0 1 0 0 0 2 0 1 1 1 2 2 2 0 0 1 0 0 0 0 0 1 1 0 2 0 0 2 0 2 2 1 2 1 1 2 2 1 1 0 0 0 0 0 1 1 2 1 0 2 0 0 1 0 0 2 0 2 2 2 1 0 0 0 1 0 1 0 2 0 2 0 0 0 2 1 1 0 1 0 1 1 1 1 1 0 0 0 0 0 1 1 0 0 1 0 0 1 0 1 0 0 0 1 1 0 0 0 0 1 1 1 0 1 1 0 2 0 0 0 2 2 2 1 2 1 0 0 1 0 0 0 2 2 0 1 1 2 1 2 0 0 0 0 2 1 1 2 2 0 1 0 2 0 1 0 0 1 1 0 1 1 0 0 1 0 2 1 2 1 2 0 0 2 0 0 1 1 0 1 1 1 1 0 0 2 0 1 1 0 1 0 0 2 0 1 0 0 0 1 1 0 1 1 1 2 0 1 1 0 0 0 0 0 0 0 0 0 1 1 1 1 0 0 2 1 1 0 0 1 0 1 0 0 1 0 1 1 0 1 0 2 0 0 0
89 1 1 0 0 0 1 2 2 1 1 0 0 0 0 0 0 1 0 1 1 0 2 1 1 1 1 0 0 2 2 1 1 2 0 0 2 1 0 1 1 1 0 0 1 0 0 1 0 2 0 1 0 0 0 2 0 0 0 2 0 1 0 1 0 0 0 1 0 0 0 1 2 2 1 2 1 0 2 0 0 1 1 1 1 0 0 0 1 1 0 0 0 0 1 0 1 1 0 2 1 0 0 0 2 1 2 2 0 0 1 1 0 0 2 2 2 0 1 0 1 0 1 1 1 0 0 0 1 0 0 0 1 1 0 0 1 0 0 0 1 0 0 0 0 1 0 0 0 0 0 0 0 0 0 0 1 0 0 0 0 0 0 0 0 1 0 1 1 1 1 0 1 1 1 1 1 1 1 0 0 1 1 2 2 1 2 1 0 1 2 2 2 2 2 2 2 2 0 0 0 0 0 1 1 1 0 2 0 0 1 0 1 0 0 0 0 1 2 0 0 0 1 1 0 0 1 2 0 2 0 0 1 1 0 0 0 2 2 2 0 0 2 0 2 2 0 1 1 1 0 0 0 0 0 0 0 1 1 1 1 1 0 0 0 0 0 1 1 0 1 1 0 0 0 0 1 1 1 1 0 0 0 1 0 1 0 1 0 1 0 0 0 2 2 0 2 0 0 0 1 0 2 1 0 0 0 0 1 2 0 2 0 1 1 0 0 0 1 0 1 1 1 2 2 0 0 1 0 2 0 2 0 0 0 0 0 1 1 1 1 1 2 0 1 0 2 0 2 0 0 0 0 0 0 0 0 1 0 2 0 0 1 1 0 0 0 2 2 1 1 1 0 2 1 1 0 0 0 2 1 0 0 0 1 0 0 0 0 1 0 0 0 0 2 0 0 2 0 0 0 1 0 1 2 1 1 2 0 0 0 0 1 1 1 0 1 0 0 0 0 1 0 2 1 2 0 0 0 0 1 1 1 0 1 1 0 0 1 0 2 0 1 0 2 2 1 1 0 0 0 0 1 1 1 1 0 1 1 1 0 0 1 1 1 1 0 2 2 0 1 1 2 1 0 1 0 2 0 0 1 1 0 1 1 0 1 0 1 0 1 1 0 0 0 0 0 1 1 1 1 0 1 1 0 1 1 0 0 0 0 1 0 0 0 2 0 0 1 1 0 2 2 0 0 2 1 0 0 2 0 1 1 0 1 0 1 1 1 1 0 1 0 0 0 0 1 1 1 0 0 0 0 2 0 0 0 2 1 0 0 0 1 2 0 0 2 1 1 0 1 0 0 0 0 0 0 1 1 1 0 0 0 0 1 0 0 0 2 2 0 0 0 0 1 0 1 0 1 0 0 2 1 2 0 2 1 1 0 1 1 0 0 0 0 0 2 0 1 1 1 1 0 0 0 0 2 2 0 0 0 0 0 0 0 0 2 0 2 0 0 0 0 1 2 1 2 1 0 1 0 2 1 0 1 0 1 2 2 1 1 0 1 1 1 0 0 2 0 1 1 1 1 0 0 1 2 1 2 1 1 1 0 1 1 1 1 0 2 0 2 0 2 2 0 0 2 0 1 2 1 0 0 0 1 0 2 2 2 0 1 1 0 1 0 1 1 1 2 0 0 0 0 2 0 0 1 0 0 0 0 1 0 2 0 0 1 0 0 0 0 0 0 1 0 0 1 1 2 2 1 1 0 0 0 2 1 0 1 0 1 1 2 0 2 0 2 2 2 2 0 0 2 0 0 0 0 0 1 0 0 0 0 0 1 1 1 2 1 2 1 1 1 1 1 1 0 1 0 1 2 0 1 1 1 0 1 0 1 1 0 0 1 1 1 2 2 0 1 2 2 2 0 2 2 2 2 1 0 0 0 2 1 0 0 0 0 2 1 0 0 0 0 0 0 0 0 0 0 0 0 0 0 0 1 0 1 0 0 0 1 1 1 0 0 0 0 0 2 0 0 0 0 1 0 0 0 0 1 2 1 1 0 0 0 0 0 1 0 2 2 0 1 0 2 2 2 0 2 0 1 1 1 1 2 1 0 2 0 1 1 1 0 1 1 1 0 1 2 1 0 1 0 1 0 1 2 1 1 0 1 0 1 2 0 0 1 0 0 0 0 0 0 1 0 0 0 1 0 1 1 0 1 0 2 0 2 0 0 0 0 0 1 0 1 0 0 1 0 0 1 0 1 0 0 0 0 0 0 0 0 1 1 1 0 0 1 1 0 0 1 0 0 1 2 0 0 0 0 0 0 1
90 1 0 0 1 0 1 2 1 2 1 0 0 0 0 0 0 1 0 1 1 0 1 2 2 0 0 1 0 1 0 1 0 0 1 1 1 0 0 1 1 1 1 0 1 0 0 0 1 1 1 1 0 0 2 0 0 0 0 1 1 2 0 1 0 0 0 0 0 0 0 0 2 2 1 2 1 0 2 0 0 1 2 0 2 0 0 0 2 2 0 1 1 1 0 0 0 0 0 0 0 1 0 0 2 1 2 0 2 0 0 2 0 1 1 1 0 0 0 0 2 0 0 0 0 1 0 0 1 0 0 0 0 0 0 0 0 0 0 1 1 0 2 0 0 0 0 0 1 2 1 2 1 0 1 0 0 2 1 0 1 1 0 1 0 1 0 2 0 0 0 1 2 0 2 1 1 1 0 1 1 0 1 2 2 1 2 1 0 1 0 2 0 0 2 2 0 2 0 0 1 1 0 1 1 0 0 0 1 0 1 1 1 0 0 0 0 0 1 0 1 1 1 1 0 0 0 2 0 2 0 0 0 0 0 0 0 2 2 2 0 0 2 1 2 2 0 0 2 0 0 0 1 0 0 0 0 1 1 0 0 0 0 0 0 0 0 1 2 0 0 0 1 0 1 1 0 2 2 1 0 0 0 1 0 0 0 1 0 2 1 0 1 2 1 0 0 1 0 0 1 0 2 2 1 0 0 0 0 1 1 1 0 0 0 0 0 0 0 2 0 0 1 0 0 0 1 0 0 1 0 1 0 0 0 0 0 1 1 1 1 1 2 0 0 0 2 0 1 2 1 0 2 0 2 2 2 1 0 1 0 0 1 1 0 1 0 2 2 2 0 2 1 1 1 1 0 0 0 1 0 1 0 0 0 1 0 0 0 0 1 1 1 0 2 1 1 1 0 0 0 0 0 2 2 0 0 0 0 0 0 0 1 1 1 0 0 0 0 0 0 0 0 1 0 0 0 0 0 0 0 1 1 0 2 2 0 2 0 0 2 1 2 1 1 2 2 1 0 0 0 1 0 2 0 0 0 1 1 0 0 0 0 0 1 1 0 2 2 0 1 0 0 2 2 0 1 2 0 1 2 0 1 1 2 0 0 1 2 0 1 0 0 1 1 0 0 1 1 2 0 1 2 0 0 0 2 1 0 0 0 0 0 1 0 1 0 0 2 2 0 2 1 0 0 1 1 0 0 2 0 2 0 0 1 0 1 1 1 0 1 2 0 0 0 0 1 2 0 0 0 0 0 2 0 0 0 0 0 1 0 0 0 1 0 0 0 0 0 0 0 0 0 0 0 0 1 1 1 1 0 1 0 1 1 1 0 0 0 0 0 2 0 0 0 0 0 0 0 0 0 1 2 0 0 0 2 0 1 1 0 0 0 0 0 0 0 0 0 0 2 0 0 0 0 1 1 1 0 0 1 1 1 0 0 0 1 0 2 0 0 0 1 1 1 0 2 0 1 1 0 1 1 1 2 0 1 2 2 1 1 0 0 1 1 0 1 2 1 1 0 0 1 0 0 0 1 0 0 0 1 1 0 0 2 2 1 1 0 0 2 0 0 0 0 0 0 0 1 1 0 1 0 0 1 0 1 0 2 0 0 0 0 1 1 1 0 0 0 0 0 1 1 2 1 1 1 0 0 0 0 1 0 2 0 0 0 1 0 1 0 1 1 0 0 0 1 0 0 0 0 0 1 0 0 0 0 0 1 0 0 0 2 0 0 1 2 1 1 1 0 0 1 1 1 0 0 0 1 1 1 1 0 0 1 2 0 2 1 2 1 1 0 2 0 0 0 1 1 0 1 0 1 2 1 0 1 0 1 1 0 0 0 2 0 2 2 1 1 1 1 1 0 1 2 1 1 0 1 0 2 1 2 0 0 0 0 1 1 0 0 1 0 0 0 0 0 0 0 0 0 0 0 0 1 0 1 0 0 0 0 1 0 0 1 1 1 0 2 0 0 0 0 1 0 0 0 0 0 2 1 1 0 0 0 0 1 1 0 2 2 0 0 1 1 0 1 0 0 0 0 1 0 0 1 1 0 2 1 1 0 1 0 0 1 1 0 0 2 2 0 0 0 1 1 0 1 0 0 0 1 0 0 1 0 0 0 0 0 0 0 0 2 2 1 0 0 0 0 0 1 1 1 0 1 0 1 2 0 2 0 1 1 0 0 0 0 0 0 0 1 0 0 0 0 0 1 2 2 0 0 2 0 0 0 0 0 0 0 0 0 1 0 1 1 0 1 0 2 1 2 0
91 0 0 0 0 0 0 2 1 1 1 1 0 1 1 0 0 0 0 2 2 0 0 2 2 0 2 0 0 2 2 1 2 2 0 0 1 2 1 0 0 1 1 1 1 0 0 0 1 1 0 0 1 1 0 0 1 1 1 1 1 1 0 1 0 2 2 2 0 1 1 2 2 2 0 2 2 0 2 0 1 2 2 0 2 0 0 0 0 1 0 0 0 0 0 0 0 2 2 2 2 0 2 2 2 0 2 1 1 0 1 2 1 2 2 2 1 0 0 0 2 0 1 1 0 0 0 1 1 1 0 0 0 1 0 0 0 1 0 1 0 0 0 0 0 1 0 0 0 1 0 1 1 1 2 0 0 1 1 1 0 1 0 1 1 2 0 1 1 2 0 0 1 1 2 2 1 1 0 0 1 1 2 2 2 2 2 1 0 0 0 1 0 0 0 0 1 2 0 0 0 0 0 2 2 0 0 0 1 1 1 1 1 0 0 1 0 0 1 0 2 2 2 2 0 0 1 0 0 1 1 0 1 1 1 0 1 2 2 1 0 0 2 1 2 2 1 0 2 0 0 0 1 0 0 0 0 1 0 1 0 1 0 1 0 0 1 0 2 0 0 1 0 2 0 0 1 2 1 0 2 0 2 2 0 2 2 2 0 2 1 1 1 2 2 0 1 0 0 0 1 1 2 0 0 0 1 0 1 1 1 1 0 0 1 0 1 0 1 0 0 2 0 1 1 0 0 0 0 1 0 1 0 0 0 0 0 2 0 0 1 2 0 0 0 0 0 1 1 2 0 1 1 0 0 0 1 0 0 1 1 1 1 0 1 1 0 1 1 1 1 1 1 2 0 0 0 2 2 2 0 1 1 0 0 2 0 0 0 0 0 0 1 0 0 0 0 0 1 1 0 1 0 0 0 0 2 0 0 0 2 0 0 0 0 0 0 0 1 0 0 0 0 2 1 2 2 1 2 2 2 1 1 1 1 1 0 0 1 0 2 0 1 0 2 2 0 2 0 0 0 2 2 2 2 2 0 1 1 0 1 0 0 1 0 2 0 2 2 0 0 1 0 1 1 0 2 1 0 1 1 1 0 1 1 0 1 1 1 1 1 1 1 2 1 0 0 0 0 0 2 0 1 1 0 1 2 0 0 0 0 1 0 1 0 1 0 0 0 0 0 2 2 0 0 2 1 1 1 1 1 1 0 0 0 0 2 1 1 1 0 1 1 1 1 1 2 1 1 0 0 0 0 2 0 0 0 1 0 0 0 0 0 2 2 0 0 0 0 0 0 1 1 0 0 0 1 1 1 2 0 1 0 1 1 0 0 0 0 0 0 0 1 2 0 0 0 0 0 0 0 2 1 0 0 0 2 0 0 1 1 1 0 1 0 0 0 0 0 0 0 0 0 1 0 0 1 0 0 0 2 2 1 0 0 0 2 0 2 0 1 2 0 1 1 0 2 1 0 1 1 1 1 1 2 0 1 1 1 0 0 0 0 1 2 0 1 2 2 0 0 0 0 0 1 1 1 2 2 2 2 1 1 0 0 1 0 1 0 1 0 0 1 1 0 0 1 0 1 2 0 0 0 0 1 0 1 1 1 0 1 0 0 2 0 1 1 1 0 0 0 1 0 2 0 0 1 0 0 0 0 1 0 2 0 0 0 0 0 1 0 0 0 1 0 0 2 0 0 0 0 0 0 1 0 1 1 0 2 1 0 0 2 0 0 0 2 1 2 2 1 1 1 0 0 1 0 0 2 0 0 1 1 1 2 2 0 1 1 2 1 2 0 1 0 0 0 0 0 0 0 0 0 1 0 0 1 1 0 0 0 0 0 1 0 2 1 2 2 2 2 2 0 0 2 0 0 1 0 0 0 2 2 0 0 1 0 1 2 0 1 2 0 1 0 0 1 0 0 0 0 0 0 0 0 0 1 0 0 0 2 2 1 0 0 0 2 0 1 0 1 1 0 2 0 0 0 0 0 2 2 2 0 0 0 0 0 1 0 1 1 0 0 1 2 1 2 0 0 0 0 2 2 2 1 1 0 2 1 1 1 1 0 0 0 2 0 2 2 0 0 2 0 0 0 1 0 1 0 0 2 1 0 1 0 0 0 2 0 0 0 0 1 1 1 1 0 0 0 0 1 1 1 0 1 0 2 1 1 0 1 0 0 0 0 0 1 0 0 0 2 0 0 0 0 1 1 0 0 0 0 1 0 2 0 0 2 0 0 1 0 1 0 0 2 0 1 0 0 0 0 0
92 0 0 0 1 0 1 1 1 0 0 1 0 0 0 0 0 1 1 2 2 0 1 2 2 0 1 0 0 2 2 0 1 1 0 0 2 0 0 0 0 2 0 0 0 0 1 0 2 0 0 2 0 0 0 0 0 0 0 1 0 0 0 2 1 1 1 1 0 0 0 1 2 2 1 2 1 0 2 0 2 2 1 1 1 0 0 1 1 1 0 1 0 0 1 0 1 2 1 1 0 0 1 1 2 1 2 2 1 1 0 0 1 1 2 2 0 0 0 0 2 0 1 1 1 0 0 1 0 0 0 0 0 0 0 0 0 0 1 0 2 0 0 0 0 0 0 0 0 0 0 0 0 1 0 0 1 1 0 0 0 1 0 0 0 2 0 0 1 2 0 0 0 2 2 0 0 0 0 0 0 0 0 1 0 0 1 2 0 0 1 2 0 0 1 0 1 2 0 0 1 1 0 1 1 1 1 0 1 0 1 2 0 1 0 0 0 0 2 1 1 0 1 1 0 0 1 2 0 2 0 0 0 1 1 0 1 2 2 1 0 0 2 0 1 1 0 0 2 0 0 0 0 0 1 1 0 0 0 0 0 0 0 1 0 0 0 1 2 0 0 2 1 0 0 0 0 1 1 0 0 1 1 2 0 1 0 0 0 1 1 0 0 1 1 0 1 1 1 0 1 0 1 0 0 0 1 0 0 0 0 0 0 0 1 0 0 0 0 0 1 1 1 0 1 0 1 0 2 1 0 1 0 0 0 0 1 2 0 0 0 2 1 0 0 0 1 0 2 2 0 2 1 0 1 0 0 1 0 1 0 0 1 1 1 1 0 1 1 1 1 1 0 2 0 0 0 0 0 0 0 0 0 0 0 1 0 1 1 1 1 1 0 1 1 1 1 1 0 0 0 0 0 0 0 0 1 0 0 0 1 0 2 2 2 0 0 0 0 0 0 1 0 2 1 2 1 0 2 2 1 2 1 0 2 2 0 1 0 0 1 1 1 0 1 1 1 0 1 2 0 1 1 2 2 1 1 1 1 1 0 0 0 0 0 2 0 2 2 0 1 0 1 1 0 0 2 2 0 2 2 1 0 1 1 1 1 0 1 0 1 1 1 2 0 0 0 0 0 1 1 1 2 0 0 1 2 2 0 0 1 0 0 0 0 2 0 0 1 0 0 2 2 0 0 2 1 1 1 1 1 1 0 0 1 1 2 1 0 2 0 0 0 0 0 1 2 1 1 0 0 0 1 2 1 0 0 0 0 0 1 0 2 2 0 0 1 0 0 0 0 2 0 0 0 0 0 1 1 1 0 0 0 0 0 0 0 1 0 1 1 0 2 1 0 0 0 0 0 0 0 2 2 1 0 1 0 0 0 2 0 0 0 0 0 0 1 0 0 0 0 0 0 0 0 1 1 1 0 0 1 1 1 0 1 0 1 0 2 0 0 1 1 1 0 2 2 0 0 0 1 1 0 2 2 0 0 2 2 0 0 0 1 0 0 1 2 2 1 1 1 1 0 0 2 0 0 0 0 0 0 1 0 0 0 0 0 0 2 0 2 0 0 0 0 0 0 0 2 2 0 0 0 0 2 0 2 2 2 0 0 0 0 1 0 1 0 1 2 0 1 0 1 2 2 1 1 0 0 0 0 1 0 2 0 0 0 0 0 2 1 0 0 0 0 1 1 1 0 0 0 1 1 0 1 2 2 0 2 0 0 0 2 0 0 1 1 1 2 2 1 0 2 0 0 1 0 0 2 0 0 0 0 1 1 1 1 2 1 2 1 1 1 2 1 1 0 0 0 1 1 0 0 1 0 0 1 0 0 2 0 0 1 1 1 2 2 2 0 0 0 0 0 1 2 1 0 1 0 1 0 1 1 0 0 0 0 1 1 1 1 2 1 0 0 0 0 0 0 0 0 0 0 0 0 0 0 0 0 0 0 1 0 0 0 0 0 0 1 0 0 0 1 1 0 1 0 1 1 1 1 2 2 0 0 1 0 1 0 2 2 0 0 2 2 2 2 0 0 1 0 1 2 1 1 1 1 2 1 1 1 1 0 1 1 2 0 0 2 2 0 0 0 1 0 0 0 1 0 0 2 0 0 0 1 0 0 0 1 1 0 0 2 1 1 0 0 0 0 1 1 1 1 0 1 0 1 2 0 2 0 1 1 0 1 1 1 0 0 0 0 0 0 0 0 0 1 2 2 0 0 2 1 2 0 0 2 0 0 0 0 0 0 0 0 1 0 0 2 0 0 0
93 0 0 0 0 0 0 2 1 2 1 0 1 2 1 0 0 0 0 1 1 1 0 2 2 0 0 0 0 2 2 1 1 1 0 0 2 2 0 1 1 1 0 0 2 1 1 0 2 1 0 0 0 1 0 2 0 0 0 1 0 2 0 2 0 0 0 0 0 0 0 0 2 2 1 2 1 0 2 1 1 2 1 1 2 0 0 1 2 2 1 1 0 0 1 0 1 1 0 2 1 0 1 1 1 0 1 1 0 0 1 1 0 0 1 1 1 0 2 0 0 0 1 1 1 1 0 0 1 0 1 1 0 0 0 0 0 0 1 0 2 0 0 0 0 1 0 0 0 1 1 1 0 0 0 1 0 1 0 0 0 0 1 0 0 1 0 1 0 1 0 0 0 2 2 0 0 1 0 1 1 0 1 2 2 1 2 1 1 2 2 2 0 2 1 1 2 1 0 0 1 1 0 1 1 1 1 0 1 0 2 0 0 0 0 0 0 0 2 0 0 0 1 2 1 0 1 1 0 0 0 1 1 1 0 0 0 2 2 2 0 0 2 1 1 1 0 0 2 0 0 0 0 0 0 0 0 0 0 0 0 0 0 2 0 0 0 0 2 1 0 1 1 1 2 2 0 2 2 2 0 0 1 1 1 1 2 0 0 1 1 1 0 2 2 0 1 0 0 0 1 0 1 0 0 0 0 0 0 1 0 1 0 0 0 0 0 0 0 1 0 1 1 1 0 0 1 0 1 2 0 1 0 0 0 0 0 2 0 0 0 0 1 0 0 0 1 0 1 0 0 0 0 0 0 0 1 0 0 2 0 0 1 1 0 0 0 2 2 0 1 1 0 2 0 0 0 0 0 0 1 0 1 0 0 1 0 0 0 0 0 0 1 0 2 1 0 0 0 0 0 0 0 2 2 0 0 1 0 0 0 0 0 0 1 0 1 0 2 0 0 0 1 1 1 2 2 0 1 1 1 0 0 1 0 1 0 0 0 0 2 0 1 1 1 2 1 1 1 1 0 1 0 1 0 0 0 0 0 1 1 0 0 1 2 0 0 1 1 1 2 1 1 1 1 1 0 1 0 0 0 2 0 0 1 0 0 0 0 0 2 2 0 2 1 0 1 0 1 1 1 0 2 0 0 0 2 1 0 0 0 1 1 2 0 0 0 0 0 1 2 1 2 2 2 2 0 0 0 2 1 2 2 1 0 1 1 1 0 0 2 2 0 1 1 1 0 0 2 0 0 0 0 2 1 0 0 0 1 0 0 0 0 0 0 0 0 1 1 0 1 1 0 0 0 0 0 2 2 1 1 0 1 1 0 1 0 0 0 0 0 1 0 0 1 0 1 1 0 0 1 0 0 2 0 2 0 0 0 2 1 1 0 1 0 0 0 0 0 0 0 0 0 0 0 1 1 1 0 0 1 2 0 0 0 1 2 0 2 0 1 1 0 1 0 1 2 1 0 0 0 2 0 2 2 0 0 2 2 1 0 1 1 0 1 1 1 2 0 1 0 1 0 0 1 0 1 0 1 0 0 1 0 1 1 1 0 1 0 0 0 2 0 1 0 0 1 0 0 0 0 0 0 0 2 0 2 1 1 0 0 0 0 2 0 0 0 0 1 0 0 0 0 2 1 0 0 2 1 1 0 1 0 2 1 1 1 2 1 2 0 0 0 0 1 1 1 0 1 1 1 1 1 0 1 0 0 0 2 1 0 0 2 0 1 1 1 1 1 1 0 0 2 1 1 0 0 0 1 1 1 1 0 1 1 1 1 2 2 2 0 1 1 1 1 1 0 0 0 1 1 0 1 2 1 0 1 0 2 0 0 0 0 2 0 2 2 1 1 1 0 1 0 1 1 1 0 2 0 0 0 2 1 1 0 0 0 0 1 0 1 1 1 0 0 0 0 0 1 0 0 0 0 0 0 0 0 0 1 1 1 2 1 0 0 0 2 0 1 0 0 0 0 1 0 1 0 0 0 2 2 2 0 0 0 0 1 1 0 1 1 0 1 1 2 2 2 0 0 0 0 2 1 1 1 1 1 0 1 1 0 1 0 0 1 1 0 1 1 0 1 0 0 1 0 2 2 1 0 0 2 0 1 2 0 0 0 2 0 0 0 0 0 1 1 1 0 1 0 2 0 0 2 1 0 0 2 2 0 2 0 1 1 0 1 1 1 0 0 0 1 0 0 0 0 0 0 0 0 0 0 0 2 2 0 0 2 0 1 0 0 2 0 0 0 0 0 0 1 1 1 0
94 1 0 0 0 0 1 1 2 0 0 1 0 1 1 0 0 1 0 2 1 1 0 2 2 0 2 0 1 2 1 1 2 2 0 0 1 0 0 1 0 1 0 0 2 0 1 0 1 0 0 1 0 2 0 0 0 0 0 0 1 1 0 2 0 0 0 0 0 0 0 0 2 2 1 2 1 0 2 0 0 0 1 0 1 0 0 1 2 2 1 2 0 1 1 1 1 0 0 2 1 0 0 0 2 0 2 2 0 0 1 1 0 1 1 1 1 0 0 0 2 0 2 2 1 0 0 0 1 0 0 0 0 1 0 0 0 1 1 1 1 0 0 0 0 0 0 0 0 0 0 0 1 0 1 0 0 0 1 0 0 1 0 2 1 2 1 2 0 1 0 1 1 1 1 0 0 0 0 1 0 0 0 1 1 0 1 2 1 1 1 2 1 1 2 1 2 2 1 0 1 1 0 2 2 1 1 1 1 0 1 2 0 0 0 0 0 0 1 0 1 1 2 2 0 0 1 2 0 1 1 0 0 0 0 0 1 2 2 1 0 0 2 0 2 2 1 0 2 0 0 1 0 0 0 1 0 0 0 1 0 1 0 1 0 0 0 0 1 0 1 1 0 1 0 0 0 2 2 1 0 1 1 1 0 1 1 1 0 1 1 0 1 2 2 0 0 1 0 1 1 1 2 0 0 0 1 0 1 1 1 1 0 0 1 0 0 0 0 0 2 0 1 0 2 0 0 0 0 0 0 1 0 0 0 0 0 1 1 2 1 0 0 0 0 0 1 0 1 2 1 0 1 0 1 0 0 2 0 0 1 1 2 1 1 0 0 2 2 1 1 1 1 1 1 1 0 1 1 2 2 1 0 0 1 1 0 0 0 0 0 0 0 1 2 1 1 2 0 0 0 0 0 0 1 0 0 1 0 0 0 0 1 1 1 0 1 0 1 0 0 1 0 2 1 2 0 0 0 0 1 0 1 0 1 1 0 1 1 0 1 1 1 0 2 2 0 0 1 1 1 0 1 1 1 1 0 2 0 0 0 0 0 0 0 2 0 1 2 1 2 0 0 2 0 1 0 2 0 0 2 1 0 0 1 0 0 0 2 1 0 0 1 1 0 0 0 1 1 2 0 0 2 0 0 0 2 0 1 0 0 0 0 1 1 0 0 2 0 2 2 2 2 0 0 2 0 1 0 2 1 1 1 0 1 0 2 1 2 1 1 1 0 0 1 2 0 1 1 0 0 0 0 1 1 1 1 0 1 0 0 1 0 2 1 0 1 1 1 1 0 1 1 0 1 0 2 1 1 2 0 1 0 0 2 0 1 0 0 1 1 1 0 1 0 0 1 1 0 0 1 1 0 1 1 2 0 0 0 0 0 0 0 2 1 2 0 1 0 1 1 1 0 0 0 0 2 0 0 0 2 2 1 0 0 1 1 0 2 0 0 0 0 1 1 1 2 1 0 1 1 1 1 1 2 0 1 2 1 1 1 0 2 1 0 1 1 2 1 1 0 0 0 0 0 0 1 1 2 1 1 1 0 0 1 1 1 2 0 0 2 0 1 2 0 0 2 0 0 1 1 0 0 0 1 0 1 2 2 0 1 1 0 2 0 0 0 0 0 0 0 0 0 2 2 1 1 1 0 0 0 2 0 2 1 0 1 0 0 0 0 0 0 0 0 1 1 1 1 0 0 1 0 0 0 2 0 0 2 2 0 0 2 0 0 1 1 1 2 2 1 0 2 1 1 0 0 0 0 1 1 1 0 0 1 2 0 2 1 2 1 1 1 2 0 0 1 1 0 1 2 0 1 2 1 1 0 0 1 1 0 0 0 0 0 2 0 2 2 2 2 2 0 0 1 1 0 1 0 0 0 2 2 0 0 1 0 1 0 0 0 1 0 0 0 0 0 0 0 0 0 0 0 0 0 0 0 0 0 0 1 2 0 1 0 0 0 0 0 0 0 0 0 1 0 0 0 0 1 2 2 2 0 0 0 0 2 2 0 2 2 0 1 1 2 2 2 0 0 0 0 0 2 2 1 1 2 1 0 1 0 1 0 0 2 0 0 0 0 0 0 0 1 2 1 1 2 2 0 0 2 1 0 1 0 0 1 0 1 0 0 1 1 2 1 1 0 0 0 1 1 0 2 0 1 0 1 1 0 1 0 1 0 0 1 2 1 0 0 0 2 0 0 0 0 0 0 1 2 1 1 2 1 1 0 0 1 0 0 0 0 0 0 1 0 0 0 0 2 1 1 0
95 0 0 0 0 0 1 2 1 2 1 1 1 1 0 0 1 2 2 1 1 0 1 2 2 0 1 0 1 2 0 1 0 0 0 0 2 1 0 0 0 2 1 0 0 2 0 0 2 0 0 2 1 0 1 0 1 1 1 0 1 2 0 0 1 1 1 0 0 0 0 0 2 2 2 2 0 0 2 2 0 2 2 0 2 0 0 0 1 1 0 1 1 1 0 0 0 2 0 2 0 0 2 2 2 0 2 1 2 1 0 2 0 1 1 1 1 1 0 0 2 0 2 2 1 0 0 0 0 0 0 0 0 1 0 0 1 0 0 0 1 0 0 0 0 1 1 0 0 0 0 0 0 0 0 0 2 0 0 1 0 1 1 0 0 2 0 1 0 0 0 1 0 2 1 1 0 1 0 0 1 0 0 1 1 0 1 1 1 2 2 2 2 2 2 2 2 2 1 0 1 1 0 2 2 0 0 0 0 0 1 1 2 0 0 0 0 0 1 2 2 0 2 2 0 0 1 1 0 1 0 0 1 1 1 1 0 2 1 1 0 1 2 1 2 1 1 0 1 0 0 0 0 1 0 0 0 1 1 1 0 1 0 0 0 0 0 0 1 0 0 0 1 1 1 1 0 1 1 1 0 0 1 2 0 2 2 2 0 2 2 0 1 2 1 1 0 1 0 0 1 0 2 0 0 0 0 0 0 0 0 1 0 0 2 0 2 1 0 1 1 0 1 0 1 0 0 0 0 0 0 2 1 1 0 0 0 1 1 1 0 0 1 0 1 0 2 0 2 2 2 0 1 0 0 0 0 2 0 1 0 0 2 2 0 0 0 1 1 0 2 0 0 2 0 0 0 0 0 2 1 2 1 0 0 0 0 0 0 1 1 1 2 0 2 2 1 0 2 2 0 2 1 0 0 0 1 1 1 0 0 0 0 0 0 0 0 0 1 0 0 0 0 0 0 2 2 0 0 0 0 0 1 0 1 2 0 1 0 0 1 1 2 0 1 1 1 1 0 1 0 1 0 1 0 0 0 2 2 2 1 0 0 1 0 2 0 2 2 0 1 0 0 2 0 0 0 0 0 0 0 2 0 2 0 0 1 0 2 0 0 0 0 0 0 0 0 0 0 1 1 1 1 1 0 1 2 0 0 0 0 2 0 0 0 2 0 0 1 1 1 2 2 2 2 2 0 0 0 2 0 2 2 2 1 0 2 0 0 1 1 1 0 0 0 2 1 0 2 0 0 0 0 1 1 0 0 0 0 1 1 0 1 2 1 0 1 1 1 0 1 0 1 0 0 0 1 0 0 2 0 0 0 0 0 0 0 1 0 1 1 0 1 0 0 0 0 0 0 0 0 2 1 1 0 1 2 0 0 0 2 0 0 0 0 0 0 0 0 0 0 0 0 1 0 0 1 1 0 0 1 1 1 0 0 1 2 0 1 1 1 1 0 1 1 1 2 1 0 1 0 2 2 0 2 0 2 2 2 0 0 0 2 0 0 1 1 2 1 1 0 0 0 2 2 0 0 1 1 1 1 0 1 1 2 2 2 1 0 1 1 0 0 0 1 0 1 1 1 1 0 1 0 0 1 0 2 1 2 1 1 1 0 1 1 0 1 1 2 0 0 0 0 1 1 0 0 0 0 0 0 1 0 2 0 0 0 1 0 2 1 1 0 0 0 0 1 1 0 0 0 0 1 0 0 1 0 0 2 1 1 0 1 0 0 1 2 1 2 2 1 0 2 0 0 0 0 0 0 1 0 1 0 0 1 2 0 2 1 2 1 1 1 2 0 0 1 1 0 0 1 0 0 2 0 1 1 0 1 1 0 0 1 0 1 1 1 2 1 2 1 1 0 1 2 1 1 1 0 0 1 1 1 0 0 0 0 1 2 1 0 2 1 1 0 0 1 0 0 0 0 0 0 0 0 0 1 0 0 1 0 1 1 0 0 0 0 0 0 0 0 0 1 1 0 0 0 1 1 1 1 1 0 0 0 0 1 2 0 2 2 0 1 1 2 1 1 0 0 0 0 2 2 2 0 0 2 0 1 1 0 1 0 0 1 1 0 1 2 1 0 1 0 2 0 0 2 2 0 0 2 0 0 2 0 0 0 0 0 1 0 1 2 2 0 1 0 1 0 1 0 1 0 0 1 0 2 1 1 0 1 0 0 1 0 0 0 0 1 0 1 0 0 0 2 0 1 0 0 0 0 1 0 0 0 0 1 0 0 0 0 0 0 0 1 0 0 0 1 0 0 1
96 0 0 0 0 0 1 2 1 2 2 0 1 0 0 0 0 1 1 1 1 0 0 1 2 0 1 0 0 2 1 0 1 1 0 1 2 2 1 1 1 0 0 1 2 1 0 0 1 2 0 1 0 0 1 1 1 0 0 1 0 1 0 2 0 1 1 0 0 1 1 1 2 2 0 2 1 0 2 1 0 2 1 1 1 0 0 0 2 2 0 0 0 1 0 0 0 1 0 1 0 1 1 1 2 1 2 1 1 0 0 1 0 0 1 1 1 0 0 0 2 0 1 1 0 0 0 0 0 0 0 0 0 1 1 1 0 0 0 0 0 0 0 0 0 2 1 0 0 0 0 0 0 0 0 0 0 0 0 1 0 0 0 0 1 2 0 1 1 1 0 0 1 1 2 1 1 2 1 1 1 1 0 0 0 0 0 2 0 1 2 2 1 1 2 1 0 1 0 0 2 2 1 0 0 1 0 0 2 1 1 2 2 0 0 0 0 0 1 1 2 1 2 2 0 0 0 1 0 1 1 0 0 0 0 0 0 2 2 1 0 0 2 1 2 2 0 0 2 0 0 1 1 0 0 1 1 0 0 0 0 0 0 1 1 1 0 0 0 0 1 1 0 2 0 0 0 2 2 1 1 0 1 1 0 2 1 1 0 2 2 1 0 1 1 0 1 2 0 2 2 2 2 2 2 0 0 0 1 1 1 2 0 0 1 0 0 0 0 1 1 0 0 2 1 0 1 0 1 1 0 2 0 0 0 0 0 1 0 1 0 1 1 0 0 0 1 0 1 2 1 0 0 0 0 0 0 1 0 2 0 0 2 0 2 0 0 2 2 1 1 1 0 1 1 1 0 1 1 2 1 2 1 0 0 0 0 0 0 1 1 1 0 0 2 0 0 1 2 2 0 2 0 1 1 1 0 0 0 0 0 0 1 1 1 0 0 0 0 0 0 1 0 1 0 1 1 0 0 0 0 0 0 2 0 0 0 1 0 0 1 2 0 0 1 1 2 2 0 0 0 2 1 2 1 1 0 1 0 1 0 0 0 1 1 1 0 2 2 0 0 0 2 1 1 1 0 2 0 1 2 1 0 2 0 0 2 1 2 0 2 0 0 1 0 0 0 1 1 2 0 1 2 0 0 1 2 2 0 0 0 1 0 1 0 1 0 1 0 1 1 2 1 0 0 1 1 0 0 2 1 0 1 1 1 0 1 0 2 1 0 2 0 0 1 0 0 1 1 0 0 0 1 1 1 1 1 0 0 0 0 0 0 2 0 1 0 0 0 0 0 0 1 0 1 0 1 2 2 1 0 0 0 0 2 0 1 0 1 1 0 2 1 2 0 0 0 0 0 0 0 1 1 0 1 1 1 0 0 1 0 0 0 0 0 0 1 0 1 0 1 0 0 0 0 0 2 0 0 0 2 2 0 0 0 1 2 0 1 1 1 1 1 1 2 1 2 0 1 2 0 2 1 0 0 1 2 1 0 0 0 0 1 0 0 2 1 1 0 0 0 1 0 0 0 1 1 0 0 0 1 0 2 0 2 2 2 2 0 0 0 2 1 2 0 0 2 0 2 2 1 1 0 0 1 0 2 1 1 0 0 0 0 1 0 0 0 0 1 0 0 0 0 1 1 0 0 0 0 0 0 1 0 1 2 1 1 0 0 1 1 0 0 0 0 1 1 2 2 1 0 1 0 1 0 1 1 0 1 0 0 0 2 0 0 0 2 1 1 1 0 0 2 1 1 0 0 0 2 0 1 0 2 1 1 2 0 2 2 2 1 2 1 2 0 0 1 0 0 0 0 1 0 2 0 1 1 0 0 2 0 0 2 0 2 2 2 2 1 2 1 1 0 2 2 2 2 1 0 2 0 2 2 0 0 0 0 0 1 0 0 0 1 1 0 0 1 0 1 0 0 0 0 0 0 0 1 0 1 1 0 1 2 0 0 1 2 0 2 0 0 0 1 1 0 0 0 0 0 2 0 1 0 0 0 0 0 0 0 2 2 0 1 0 0 0 0 0 0 0 0 1 2 2 1 2 0 2 0 2 0 1 0 0 0 2 0 1 2 2 0 0 0 1 0 2 2 0 0 0 2 0 0 1 1 0 0 0 0 1 0 0 1 2 2 1 1 0 0 0 2 0 1 0 2 0 2 0 0 0 1 0 2 0 1 1 1 0 1 1 1 0 1 0 0 0 0 0 1 1 1 1 1 1 0 0 1 0 0 0 0 0 0 0 0 0 0 0 1 1 0 1
97 1 0 0 0 0 1 1 2 0 0 0 0 1 0 1 1 2 2 1 1 1 0 1 1 0 1 0 0 2 1 1 2 2 0 0 1 2 0 1 1 1 0 0 1 0 0 0 0 2 1 1 1 0 0 0 0 1 1 0 0 0 0 2 0 0 0 1 0 0 0 0 2 2 2 2 0 0 2 1 0 2 2 0 2 0 0 2 2 2 2 2 0 0 0 0 0 0 0 0 2 0 1 1 2 1 2 2 0 0 0 1 0 1 1 1 0 0 1 1 0 0 2 2 1 0 0 1 1 0 1 1 0 0 1 0 0 1 0 1 0 0 0 0 0 0 1 0 0 1 0 1 0 1 1 0 1 1 1 0 0 1 0 0 0 2 0 0 0 2 1 1 0 2 0 0 0 1 1 0 0 1 1 2 2 1 2 2 0 1 1 1 0 1 2 1 2 2 0 0 0 0 1 2 2 1 1 1 1 1 1 1 0 0 0 1 1 0 2 1 2 1 2 2 0 0 1 1 0 1 0 0 1 1 1 1 0 2 2 1 0 0 2 0 1 1 0 0 1 1 1 0 0 0 0 1 0 0 0 1 0 1 0 0 0 0 0 0 2 1 0 2 0 0 1 1 0 1 1 1 1 0 1 1 1 2 0 2 0 2 2 0 1 2 1 1 0 0 0 0 1 0 2 1 0 0 0 0 2 2 0 1 0 0 2 2 0 1 0 0 0 1 1 2 1 0 0 1 0 2 0 2 0 0 0 0 0 2 0 1 0 1 2 0 0 0 1 0 2 1 1 0 0 0 0 0 0 1 0 1 0 0 2 1 2 0 0 1 1 0 2 0 1 1 0 0 0 2 2 2 2 1 1 1 0 1 0 0 0 0 0 0 2 0 2 1 1 0 0 0 0 0 0 1 1 0 0 0 1 1 1 1 0 0 0 0 1 0 0 0 0 1 0 2 0 1 0 1 1 1 1 1 0 2 0 0 0 0 0 0 1 1 1 2 0 2 2 1 0 1 0 2 0 1 1 0 1 1 0 1 1 0 1 0 0 1 0 2 2 0 0 0 0 2 1 0 0 1 0 1 0 2 0 0 2 0 0 0 1 0 1 1 0 2 1 0 0 0 2 2 0 1 1 1 0 1 2 0 0 0 0 1 0 1 0 1 0 0 1 2 1 2 1 0 1 1 0 0 0 2 0 2 1 0 1 0 0 1 0 0 0 2 0 1 0 1 1 2 0 0 0 0 0 1 2 1 1 1 0 0 1 0 1 1 0 0 1 1 1 0 1 0 2 0 2 0 2 1 1 1 0 0 0 2 2 0 0 0 0 0 0 1 0 0 0 0 0 0 0 0 0 2 1 2 0 2 1 0 1 1 0 0 0 1 1 1 0 0 0 1 0 1 0 0 0 1 1 2 0 0 0 1 0 0 0 1 2 0 2 0 0 0 2 2 0 0 0 1 0 2 1 1 1 0 1 0 2 2 1 1 1 0 1 0 1 2 1 2 1 1 0 0 0 0 0 0 1 0 1 0 0 1 0 0 1 1 1 0 0 1 1 0 0 1 1 0 1 1 1 1 0 1 0 0 2 0 2 2 2 0 0 0 0 2 0 2 1 2 0 0 0 0 0 2 2 0 0 1 1 1 1 2 0 2 0 0 1 0 0 0 0 0 0 0 0 1 1 0 0 0 0 0 0 0 0 0 0 0 1 0 1 0 2 0 0 0 2 2 1 1 0 0 1 0 0 1 0 0 1 1 1 1 0 0 0 2 0 2 0 2 0 0 1 2 0 0 0 0 0 0 0 0 1 2 1 0 2 0 0 2 0 0 1 0 1 2 1 2 2 2 2 2 0 1 2 1 1 1 0 0 1 1 2 1 1 0 0 1 0 0 0 1 1 0 0 0 0 0 0 0 0 0 0 0 0 0 0 0 0 0 1 2 0 0 1 1 1 0 1 0 1 0 0 1 0 0 0 1 1 1 1 1 0 0 0 0 1 2 1 2 2 0 0 1 1 0 0 0 1 0 1 2 1 1 0 0 2 1 0 2 0 0 0 0 0 1 0 1 2 1 0 2 0 2 1 1 1 2 1 1 2 1 1 2 0 0 0 0 0 1 0 1 2 0 1 1 0 0 0 0 1 0 1 0 1 0 2 2 0 1 0 0 1 0 1 1 1 0 0 1 0 0 0 0 1 0 1 2 2 0 0 2 0 1 0 0 1 0 0 1 0 0 0 0 0 0 0 0 1 0 2 0
98 0 0 0 0 0 0 1 1 2 2 1 1 1 0 0 0 1 1 1 1 0 0 0 0 0 0 1 0 2 2 0 2 2 1 0 1 2 0 2 2 0 0 0 2 1 0 0 1 0 0 0 0 0 2 0 0 0 0 1 0 1 0 1 1 1 1 1 0 1 1 1 2 2 2 2 0 0 2 1 0 1 2 0 2 0 0 0 1 2 0 0 2 1 1 0 0 0 0 0 1 1 0 0 2 1 2 0 1 0 0 1 1 1 1 1 1 0 0 0 2 1 0 0 0 1 0 1 1 1 0 0 0 1 0 0 0 1 0 1 0 0 0 1 0 0 0 0 0 0 0 0 1 0 1 0 0 0 0 1 0 0 1 1 1 2 1 0 0 1 1 0 2 0 2 2 0 0 0 0 0 0 0 2 2 1 1 2 2 2 2 2 0 0 2 2 1 1 0 0 0 0 0 1 1 1 1 0 2 0 2 0 2 0 0 1 1 0 2 1 1 0 2 2 0 0 2 1 0 1 0 0 0 0 0 0 0 2 2 0 0 2 2 0 2 2 0 0 1 0 0 1 0 0 1 1 0 0 0 1 0 1 0 0 0 0 0 1 2 0 0 1 1 0 1 1 0 1 1 0 0 0 0 0 0 0 0 0 0 1 0 0 0 2 1 1 0 1 0 1 1 0 1 0 0 0 0 0 1 1 2 1 0 0 0 0 0 0 1 1 0 1 0 1 0 0 0 0 0 1 0 0 0 0 0 0 0 2 0 1 1 1 2 2 0 0 1 0 1 2 1 0 0 1 0 1 1 1 0 1 0 0 1 1 1 1 0 2 2 1 1 1 1 2 0 0 0 0 0 1 2 1 0 0 0 0 0 0 0 1 1 2 2 0 2 2 2 2 0 0 0 0 0 1 1 0 0 1 0 0 0 0 1 1 1 1 0 0 0 0 0 1 1 1 1 2 2 0 0 0 1 0 0 2 0 1 0 1 0 0 1 1 1 1 1 1 2 0 0 0 0 0 0 1 0 0 0 2 0 2 1 0 0 1 2 0 0 1 1 0 1 0 1 2 1 1 1 2 0 2 1 1 0 1 1 1 0 0 2 0 0 0 1 1 1 0 1 1 1 2 0 1 2 0 0 0 2 0 0 0 0 0 0 0 1 1 0 2 0 2 2 2 1 0 0 1 0 0 0 2 1 1 0 0 1 0 1 1 0 1 0 1 0 0 0 2 0 0 2 0 0 0 0 1 1 1 2 1 0 0 1 0 0 2 0 2 0 0 0 0 0 1 1 0 1 0 1 1 1 1 0 1 0 0 0 0 0 0 1 1 0 1 2 0 1 0 1 0 0 0 0 2 2 1 0 1 1 0 0 1 0 0 0 0 0 0 1 1 1 1 0 0 0 0 0 1 1 0 0 0 2 2 0 0 0 0 1 0 2 0 0 0 1 2 0 1 1 1 0 2 0 1 1 1 2 0 2 2 2 0 0 0 1 1 1 2 0 2 0 1 0 0 0 0 0 1 1 2 2 2 2 1 0 2 2 2 1 1 0 0 1 0 2 2 0 1 2 0 2 2 1 0 0 0 0 0 1 2 2 0 0 0 0 1 0 1 0 1 1 0 0 0 2 2 0 1 2 0 0 0 0 1 0 2 0 0 2 1 1 2 1 0 0 0 0 1 1 0 0 0 0 0 2 0 0 1 1 0 2 1 0 0 2 0 0 1 2 2 1 1 0 1 1 1 1 0 0 0 0 1 0 2 0 0 2 0 2 1 1 1 0 1 0 1 0 0 0 1 0 0 1 0 0 2 0 0 2 0 1 0 0 0 1 1 1 2 2 0 2 2 0 2 0 0 2 0 0 2 0 0 0 2 2 0 0 0 0 0 0 0 0 0 1 1 0 0 1 1 0 1 0 0 0 0 0 0 0 0 0 1 0 2 0 0 0 0 1 0 2 0 0 0 0 1 0 0 0 0 0 0 0 0 0 0 0 0 2 2 0 2 2 0 0 1 1 0 0 0 0 0 0 2 1 1 1 1 1 1 0 2 0 1 0 0 0 1 0 0 2 2 0 0 0 0 0 0 1 1 0 0 2 1 0 1 0 0 1 0 0 0 1 1 1 1 0 0 1 2 0 0 1 0 1 0 0 0 2 1 0 1 0 1 1 0 1 2 1 0 0 0 0 0 0 1 1 0 0 2 2 0 0 2 1 1 0 0 1 0 0 1 1 0 0 0 1 0 1 0 2 0 0 1
99 0 0 0 1 0 2 2 1 1 1 0 1 1 0 0 0 1 0 1 1 0 1 2 2 0 0 1 1 2 1 0 1 1 0 0 2 0 0 0 0 2 1 1 2 1 2 0 2 1 0 1 0 1 0 1 0 0 0 1 0 0 0 2 0 0 0 0 0 0 0 0 2 2 1 2 1 0 2 0 1 2 1 1 1 0 0 1 1 1 1 1 0 0 0 0 0 0 1 0 1 1 2 1 2 0 2 1 1 0 1 2 1 2 2 2 1 0 0 0 2 0 1 1 1 0 0 0 0 0 0 1 0 2 2 2 0 0 0 1 2 0 0 0 0 0 0 0 2 0 0 0 1 1 0 0 1 1 1 1 0 1 0 1 2 1 0 0 0 2 2 1 0 2 2 1 0 0 0 0 0 0 0 2 2 1 1 1 0 2 1 2 1 1 2 1 1 1 0 1 0 1 0 0 0 2 2 0 2 0 1 1 2 0 0 1 1 0 1 1 2 1 1 2 1 0 1 1 0 1 0 0 0 0 0 0 0 2 2 2 0 1 1 0 1 1 0 0 2 0 0 0 1 0 0 0 0 1 1 1 1 1 0 0 1 0 0 0 2 1 1 0 0 1 1 0 1 1 1 0 1 1 2 2 0 1 1 0 0 1 1 1 0 2 2 0 2 0 0 1 2 0 1 0 0 0 0 0 0 1 1 1 0 0 2 0 1 1 1 0 0 1 2 2 1 0 1 0 1 1 0 2 0 0 0 0 0 2 0 0 0 0 1 0 0 0 1 0 2 0 1 0 0 0 0 0 0 1 0 0 1 1 0 0 0 0 0 2 2 0 2 0 0 2 0 0 0 1 1 1 2 0 1 0 0 0 0 0 0 0 0 0 1 1 2 1 1 1 0 0 0 0 0 2 2 0 0 0 0 0 0 0 1 1 1 0 0 0 0 0 0 1 0 1 0 0 0 0 0 0 0 0 0 2 0 1 0 0 0 0 2 0 0 1 1 2 2 1 1 1 0 1 0 1 0 0 0 2 0 1 1 1 1 0 1 0 0 2 2 0 0 0 1 1 1 1 1 2 0 0 1 2 0 0 2 1 0 0 1 0 1 1 0 1 1 0 0 0 0 1 1 1 1 1 1 2 2 0 0 0 0 1 0 0 0 1 0 0 1 1 1 1 0 0 0 0 0 0 0 2 0 1 1 0 0 0 1 1 0 2 0 1 0 0 1 1 1 1 1 0 0 0 0 2 0 0 0 0 0 1 1 0 0 2 0 0 1 0 0 0 0 0 1 0 1 0 0 2 1 1 0 0 0 1 2 0 1 0 1 1 0 0 0 0 0 0 0 0 0 0 0 2 1 1 0 1 0 0 0 2 1 0 0 0 0 0 1 0 0 0 2 0 0 1 0 1 1 1 0 0 1 1 0 0 0 1 2 0 2 0 1 1 1 2 0 0 0 2 0 0 0 2 1 1 1 0 1 2 2 0 0 0 2 1 0 1 2 1 0 0 0 2 0 0 0 2 2 1 0 0 1 0 1 1 2 2 2 1 0 0 1 1 0 2 2 0 2 0 0 0 0 0 0 0 1 0 1 1 2 0 0 0 0 2 0 2 1 1 2 0 0 0 0 2 1 0 1 0 0 0 0 1 0 2 1 1 1 0 0 0 0 0 0 1 0 0 1 0 0 0 0 0 0 0 0 2 0 0 2 2 0 0 1 0 1 0 2 1 0 0 0 0 1 0 0 1 0 0 1 1 0 1 1 0 2 1 1 2 2 2 1 2 1 2 0 0 1 2 0 0 1 0 2 2 1 0 1 0 1 0 1 1 1 1 1 2 2 1 2 2 0 2 0 0 2 0 0 1 0 0 2 0 1 0 0 1 0 2 0 0 0 0 1 0 0 0 1 0 0 0 0 0 0 0 0 0 0 0 1 1 0 1 0 0 0 0 1 0 1 0 0 0 0 1 0 1 1 0 0 2 1 1 0 0 0 0 0 2 0 1 1 0 0 1 2 1 1 0 0 0 0 1 2 2 1 2 0 1 1 0 1 2 1 1 2 0 0 0 1 1 0 0 0 1 0 1 2 2 0 0 2 0 0 2 0 0 0 0 0 1 1 2 1 2 1 0 0 0 0 0 2 0 1 0 1 0 2 2 0 2 0 1 1 0 1 0 0 0 0 0 0 1 0 1 0 0 0 0 1 0 0 0 1 1 0 0 1 0 0 0 0 0 0 0 1 0 0 0 2 1 2 0
100 0 0 0 0 0 2 1 1 2 2 0 0 1 0 0 1 1 1 0 0 1 0 2 2 0 1 0 0 2 2 0 1 1 1 1 2 1 0 0 0 0 0 0 1 0 0 0 2 0 0 0 1 0 0 1 0 0 0 1 1 2 0 2 0 0 0 1 0 0 0 0 2 2 2 2 0 0 2 0 2 2 2 0 2 0 0 0 1 2 0 0 1 0 1 0 1 1 0 1 0 0 0 0 2 0 2 2 0 0 0 0 1 2 2 2 0 0 0 0 2 0 1 1 1 0 0 1 1 1 0 0 0 0 0 0 0 0 0 2 1 0 0 0 0 1 0 0 0 0 0 0 0 1 0 0 0 1 1 0 0 1 0 1 0 2 0 1 0 0 0 0 0 2 1 0 0 0 0 0 0 0 1 2 1 1 2 2 1 2 2 2 0 0 1 1 1 2 0 0 0 0 0 0 0 1 1 0 1 0 1 1 0 0 0 2 1 1 0 0 2 2 2 2 0 0 0 0 0 0 0 0 2 2 2 2 0 2 2 1 0 0 0 0 0 0 0 0 2 0 0 0 1 0 0 0 0 1 1 1 1 1 0 0 1 1 0 1 2 0 1 0 0 0 0 0 0 1 1 1 0 0 0 1 0 1 0 2 0 2 1 1 1 2 2 0 0 0 0 0 1 0 2 1 1 0 0 1 2 1 0 1 0 1 2 1 0 1 0 0 0 1 1 0 2 0 0 0 1 0 0 0 0 0 0 0 0 2 0 1 1 1 2 0 0 1 0 1 1 1 1 0 0 0 0 0 0 1 0 1 0 0 2 1 2 0 0 2 2 2 0 2 1 2 0 0 0 1 0 1 1 1 1 1 2 0 0 1 1 0 0 0 0 1 1 1 1 0 1 1 0 1 0 1 1 0 0 0 1 1 0 1 0 0 0 0 1 0 0 0 0 2 1 0 0 2 2 1 1 1 1 2 0 1 1 0 0 1 2 1 1 1 2 0 1 1 1 1 0 1 0 1 2 2 2 2 0 1 1 0 1 0 0 0 0 2 0 1 2 0 1 0 2 1 1 0 1 2 0 1 0 1 0 2 1 1 0 1 2 1 1 0 0 2 2 0 0 0 1 2 0 0 1 1 0 1 2 0 0 0 0 0 1 1 1 0 0 1 1 1 1 2 2 1 2 2 0 0 0 2 1 0 2 1 1 1 2 1 2 1 1 1 0 1 1 1 1 1 1 0 0 0 0 2 1 0 0 1 0 0 0 0 0 0 0 0 0 1 1 0 1 1 0 0 0 0 0 2 2 2 0 0 0 2 2 1 0 0 1 1 0 1 1 0 1 0 0 1 0 0 0 2 0 2 0 2 1 0 0 0 0 0 0 1 0 1 0 0 1 1 0 1 0 0 0 1 2 1 0 0 0 0 1 0 0 1 2 0 2 0 0 0 1 1 0 1 1 1 1 1 0 1 0 1 1 1 1 2 2 0 0 0 2 0 1 1 1 2 0 0 0 2 0 0 0 1 1 0 0 0 1 0 0 1 2 2 1 1 0 0 1 1 0 1 1 0 2 0 0 1 0 0 1 0 1 1 2 2 2 0 0 0 1 1 0 0 2 1 2 0 0 0 0 1 1 0 0 1 0 0 0 2 0 2 0 0 0 0 0 0 0 0 0 1 0 0 1 0 0 0 0 0 0 0 0 1 0 0 0 0 0 0 2 0 1 0 2 2 1 1 0 0 1 0 0 0 0 0 1 0 1 0 0 0 2 0 2 1 1 2 0 2 1 1 0 0 1 0 0 1 1 0 1 1 1 0 2 1 0 1 0 1 1 1 1 2 2 1 1 1 1 1 0 0 1 1 0 0 0 1 1 0 2 0 0 1 1 1 1 0 0 1 0 0 0 0 0 0 0 1 0 0 0 0 1 0 1 1 0 0 2 2 0 0 0 0 1 1 2 0 0 0 0 1 0 0 0 0 1 2 1 1 0 0 0 0 0 1 1 1 1 0 0 1 2 2 2 0 0 1 0 2 1 1 1 2 0 0 0 1 1 1 1 0 2 0 0 0 0 0 0 0 0 1 0 1 1 2 0 0 2 0 1 1 0 0 0 1 0 0 0 1 2 1 0 0 1 0 0 0 1 0 2 0 0 0 0 2 0 2 0 1 2 0 1 1 1 0 1 0 0 0 0 0 1 0 0 1 2 1 1 2 1 1 0 1 2 1 0 1 0 0 0 0 0 0 0 0 2 1 2 0
101 0 0 0 0 0 0 2 2 1 1 1 1 2 1 1 1 1 1 1 2 0 0 1 1 0 1 0 1 1 1 2 1 2 0 0 2 1 1 0 0 2 0 0 2 0 1 0 0 1 1 1 0 0 1 0 0 1 1 2 0 1 0 2 1 0 1 0 0 1 1 1 2 2 1 2 1 0 0 0 1 2 1 1 1 0 0 1 2 2 0 0 0 1 1 1 1 0 0 2 2 0 1 1 2 1 2 1 1 0 1 2 0 1 1 1 0 0 0 0 2 0 1 1 0 1 0 1 1 1 0 0 0 0 0 0 0 0 0 1 1 0 0 0 0 0 1 0 1 2 1 2 0 0 0 0 0 0 0 1 0 1 0 2 0 2 0 1 0 2 1 0 0 2 2 2 0 1 0 1 1 0 1 1 1 1 1 1 0 1 1 2 1 2 2 1 2 1 0 0 0 0 0 0 0 1 1 1 1 0 2 0 0 0 0 0 0 0 1 1 2 1 2 2 0 0 2 2 0 2 0 0 0 1 1 0 1 2 2 2 0 0 2 0 2 2 0 0 1 0 0 1 2 1 0 2 1 0 0 0 0 0 0 2 0 0 0 0 2 0 1 0 0 0 0 0 0 2 2 2 0 0 1 2 0 2 1 1 0 2 2 2 0 1 1 0 0 1 0 1 1 0 2 1 0 0 1 0 1 1 0 0 0 0 1 0 1 1 0 0 1 0 2 1 1 0 0 0 1 1 0 0 0 0 0 0 0 1 1 1 1 1 1 1 0 0 1 2 2 0 1 0 0 1 0 1 1 1 0 0 1 1 2 2 2 1 0 1 1 1 1 1 0 2 0 0 0 1 1 1 1 1 1 0 0 1 0 0 0 0 0 0 1 0 2 1 0 1 0 0 0 0 0 0 1 0 2 1 0 0 0 0 0 0 0 0 1 0 0 0 0 2 0 1 0 1 1 2 2 0 1 1 0 0 0 0 0 1 1 0 1 1 2 0 1 1 1 1 1 1 0 1 1 2 2 1 1 0 0 0 0 0 0 1 1 1 0 2 2 1 2 1 0 2 1 0 1 2 0 0 1 2 0 1 1 0 1 1 2 0 0 0 0 1 0 0 0 2 2 2 0 0 2 0 0 0 2 0 0 0 0 0 1 2 0 0 0 1 1 2 1 2 1 0 0 1 1 1 1 1 1 0 1 1 1 0 1 1 1 1 2 2 0 0 0 0 1 1 1 0 0 0 0 2 0 0 0 0 1 0 0 1 0 1 1 0 0 1 1 1 0 1 0 0 0 0 1 2 2 2 0 0 1 1 1 1 1 0 1 1 0 0 1 0 1 0 1 0 0 0 0 1 2 0 1 1 0 0 0 2 0 0 0 0 0 0 0 0 0 0 0 0 0 0 0 0 2 1 0 0 1 1 0 0 0 0 2 0 2 0 0 0 1 1 2 1 2 1 0 1 0 2 1 0 1 0 2 1 1 0 0 0 1 0 0 2 1 2 0 0 0 1 1 0 0 0 1 0 1 0 1 0 0 1 2 2 0 0 1 0 2 0 0 2 1 0 1 0 0 1 0 0 0 0 1 0 2 2 2 0 0 0 0 2 0 0 0 2 0 0 0 0 2 2 2 2 2 1 1 1 1 1 0 1 2 1 1 1 1 2 1 0 0 0 0 1 1 0 0 0 0 0 2 1 0 1 0 0 1 0 0 0 2 0 1 1 2 1 1 1 0 0 1 1 1 0 0 0 2 0 0 1 0 0 0 1 0 2 2 2 0 2 1 1 0 0 1 1 0 0 1 0 0 2 0 0 0 0 0 1 1 1 1 1 1 2 1 2 0 2 1 1 0 0 2 1 1 1 1 0 1 2 2 1 0 1 0 0 2 1 2 2 0 0 0 0 0 0 0 0 0 0 0 0 0 0 0 0 1 1 0 2 0 0 0 1 0 0 1 0 0 0 0 1 0 0 0 0 1 2 1 1 1 0 0 0 1 1 0 2 2 0 1 1 0 0 0 0 0 0 0 1 1 1 2 2 0 1 0 1 0 0 0 0 1 1 0 2 2 0 2 0 0 1 1 1 0 1 0 0 2 0 0 0 1 0 0 2 0 0 0 1 2 0 1 1 0 0 0 0 1 1 1 0 1 0 1 1 0 0 0 0 1 0 1 1 1 0 0 0 0 0 0 0 1 0 1 0 1 1 1 1 0 0 0 0 1 0 1 0 0 1 0 2 0 1 0 0 1 0 0 0
102 0 0 0 1 1 2 1 1 1 1 0 1 1 0 0 1 0 0 1 1 0 0 1 2 0 0 0 0 2 2 1 1 1 2 0 2 1 1 0 0 1 0 0 2 1 0 0 1 1 0 0 1 0 0 0 0 0 1 0 0 2 0 2 0 0 0 0 1 1 0 0 2 2 2 2 0 0 2 0 0 2 2 0 2 0 0 0 2 2 0 1 0 1 0 0 0 2 0 2 0 0 1 1 2 1 2 2 0 0 1 1 2 2 2 2 2 0 2 0 0 0 2 2 0 0 0 1 0 1 0 0 0 0 0 0 0 0 0 0 1 0 1 0 0 1 1 0 1 1 0 0 0 0 1 1 1 1 0 0 0 0 0 0 0 2 0 1 1 1 0 1 1 1 1 1 0 0 0 0 0 0 0 1 0 0 1 0 0 1 0 1 0 0 1 1 1 2 0 0 2 2 1 2 2 0 0 1 2 0 2 0 2 0 0 1 0 0 2 1 2 1 2 2 0 0 1 1 0 1 1 0 0 0 0 0 0 1 1 0 0 1 2 0 2 2 0 0 2 0 0 0 0 0 0 2 1 0 0 1 0 1 0 0 0 0 0 1 1 0 0 1 1 0 0 0 0 1 1 1 0 1 2 2 0 1 1 0 0 1 0 0 1 2 2 0 1 0 0 2 2 0 2 1 1 0 0 0 1 0 0 0 0 0 2 0 0 0 1 0 0 1 2 0 2 0 0 0 2 0 0 0 0 0 0 0 0 2 0 0 0 2 1 0 0 0 1 0 2 2 1 0 0 1 0 1 1 2 0 2 0 0 2 0 2 1 0 2 2 1 1 1 1 2 2 2 0 0 0 0 1 1 0 1 1 1 0 1 1 0 1 1 1 0 0 0 0 1 0 0 0 0 0 2 2 2 0 1 0 0 0 0 2 2 2 1 0 0 1 0 0 0 0 1 1 1 1 1 2 1 2 0 1 0 1 1 1 0 0 0 2 0 0 0 1 1 1 2 0 0 1 1 0 1 1 0 1 2 0 2 2 0 0 0 0 2 0 1 2 0 1 0 1 2 0 1 0 1 0 0 0 2 0 0 2 1 0 1 1 1 1 1 0 2 0 0 0 1 1 0 2 0 1 1 0 1 2 0 0 0 0 1 0 0 1 1 0 0 0 1 1 1 2 1 1 2 0 1 1 2 0 1 2 1 0 1 2 2 0 1 1 1 0 0 1 1 1 0 1 1 0 1 1 0 2 2 2 1 0 0 0 0 1 1 0 0 1 1 1 1 0 0 0 0 0 0 1 1 1 2 0 1 1 2 1 1 0 1 1 2 0 2 0 1 0 0 0 0 0 0 0 1 1 1 0 1 1 0 0 1 0 0 0 1 1 1 0 0 0 0 0 0 0 1 0 1 1 1 0 0 1 1 0 0 0 1 2 0 2 0 1 1 0 1 0 2 2 1 0 2 0 1 0 2 2 0 0 1 1 1 1 0 1 1 0 1 1 2 1 0 0 1 1 0 0 0 2 0 1 0 0 0 0 1 1 1 0 0 1 0 1 1 0 1 1 0 2 1 1 1 0 1 0 1 1 0 1 2 2 0 1 1 0 0 1 1 1 2 1 0 1 0 2 2 0 1 2 0 0 0 0 1 0 2 0 0 1 0 0 0 0 1 0 0 0 0 1 0 0 0 0 0 0 1 0 1 1 0 1 0 0 0 2 0 1 0 2 2 2 2 0 0 2 0 0 1 0 0 1 0 1 0 1 1 1 2 0 0 0 2 0 2 1 1 0 0 0 0 0 1 1 0 0 2 1 1 1 0 2 0 0 0 2 0 2 2 2 1 1 1 0 2 0 0 2 0 0 2 0 0 0 2 1 0 0 0 0 1 2 0 0 1 0 0 0 0 0 0 0 0 0 0 0 1 1 0 2 0 1 1 1 2 0 0 2 0 1 0 2 0 0 0 1 1 0 0 0 0 0 2 1 1 0 0 0 0 1 1 0 2 2 0 0 2 2 2 2 0 0 0 1 2 1 1 0 2 0 2 0 2 0 0 1 0 2 0 0 0 2 2 0 0 0 2 0 0 0 1 1 1 2 0 0 2 0 0 0 0 0 0 0 0 2 2 1 0 0 1 0 0 1 1 2 2 0 0 2 1 0 0 0 0 2 0 2 1 0 1 0 0 1 0 0 1 0 1 2 0 1 0 0 0 0 0 0 0 2 0 0 1 0 0 0 1 2 0 1 0 2 0 0 0
103 1 0 0 1 0 1 2 1 2 1 1 1 2 2 0 0 1 1 1 1 0 1 2 2 0 0 0 1 2 1 2 0 0 0 1 2 2 0 2 1 0 0 0 1 0 0 0 2 0 0 0 1 1 1 0 1 0 0 1 1 1 0 1 1 1 1 1 0 0 0 1 2 2 1 2 1 0 2 1 1 2 2 1 2 0 0 0 2 2 0 2 0 0 1 0 1 1 0 1 0 1 0 0 2 0 2 0 2 0 0 2 1 1 1 1 1 0 0 0 2 1 2 2 1 0 0 2 0 2 2 2 0 0 0 0 0 0 0 2 1 0 0 0 0 1 0 0 0 0 0 1 0 0 0 0 0 1 0 0 1 1 0 0 0 1 0 0 1 2 1 0 1 1 2 2 1 1 0 1 1 0 0 2 1 0 2 1 1 2 2 2 0 0 1 1 1 2 0 0 2 2 0 1 1 2 2 1 1 0 2 1 1 0 0 0 0 1 2 0 0 0 1 2 1 0 1 1 0 1 0 0 0 0 0 0 0 2 2 2 0 0 2 0 2 2 1 0 2 0 0 0 0 1 0 2 1 1 1 0 0 0 0 0 0 0 0 1 2 1 1 0 0 2 0 0 0 1 1 1 0 1 0 2 0 2 0 0 0 1 1 2 0 2 2 0 2 0 1 0 1 0 2 1 0 0 0 0 0 1 1 1 0 0 2 0 0 0 1 0 0 2 1 2 0 0 0 0 2 1 0 2 0 0 0 0 0 2 0 1 2 2 2 0 0 0 0 1 2 0 1 0 0 1 0 1 1 0 0 1 0 0 1 1 0 0 0 2 2 1 1 1 0 2 0 0 0 1 0 2 0 0 0 1 1 0 0 0 0 1 0 0 0 0 2 0 0 0 0 0 0 0 0 2 2 1 0 0 0 0 0 0 0 0 0 0 0 0 0 0 0 2 1 1 0 2 0 0 2 1 2 1 0 1 0 0 0 0 1 0 1 1 2 1 1 1 1 1 0 1 0 1 0 0 0 0 0 2 1 1 1 0 1 0 0 2 1 1 2 0 2 0 0 2 0 1 0 1 0 1 1 1 0 2 0 0 2 0 2 2 0 0 0 1 1 0 1 0 1 1 1 0 1 1 0 1 2 0 0 0 0 0 0 2 0 0 0 1 0 1 2 2 2 1 1 2 0 0 0 2 0 1 1 0 1 0 1 1 0 2 1 1 0 0 0 0 1 1 1 0 0 0 0 2 1 1 0 2 0 0 0 0 0 1 0 1 0 2 2 2 0 0 0 0 0 0 0 2 2 1 0 1 0 1 2 0 1 0 0 0 0 0 0 0 0 0 0 0 0 0 0 2 1 1 0 1 1 0 0 0 0 0 0 1 1 1 0 0 0 1 0 0 0 1 0 0 1 1 0 0 1 1 0 0 0 0 2 0 2 0 1 1 0 0 2 1 2 2 0 0 0 1 1 1 2 0 1 2 2 0 0 0 0 0 2 2 0 2 2 1 0 0 0 0 0 0 0 0 1 0 0 2 0 0 1 1 0 1 0 1 1 0 0 2 1 0 2 0 1 1 0 1 0 0 1 0 2 1 1 0 0 0 0 1 1 0 0 1 1 0 0 0 2 2 1 2 2 0 0 0 0 2 0 2 0 0 0 1 1 1 0 0 0 0 0 0 1 0 1 1 1 1 2 0 0 1 2 0 1 0 0 0 2 0 1 0 2 1 1 1 0 0 1 0 0 0 0 0 0 1 0 1 0 0 1 2 0 2 2 2 1 2 1 1 0 0 1 1 0 0 1 0 0 1 0 0 1 1 0 1 0 0 1 0 0 0 1 2 2 2 1 2 0 2 2 2 2 0 0 0 1 1 2 0 0 0 0 2 0 0 0 1 1 1 0 0 1 0 1 0 0 0 0 0 0 0 1 0 0 0 1 2 0 0 0 1 2 1 2 0 1 1 0 1 0 1 0 1 2 2 2 2 0 0 0 0 2 2 0 1 1 0 0 2 2 2 2 0 0 0 1 2 1 1 1 2 0 1 0 1 1 1 0 0 0 2 0 0 1 1 0 0 0 0 0 2 1 1 1 1 2 0 0 2 0 0 0 0 1 1 0 0 1 1 2 1 0 0 0 0 2 0 2 0 1 0 2 2 0 2 0 0 1 0 1 1 1 0 0 0 1 0 0 0 1 2 2 0 1 1 0 1 2 2 0 1 1 0 0 0 0 0 0 0 1 0 0 0 2 0 0 0
104 1 0 0 1 1 2 1 1 2 2 0 0 0 0 0 0 2 2 2 2 0 0 2 2 0 0 0 2 2 1 1 2 2 0 0 2 0 0 1 1 0 0 0 0 0 0 0 1 1 1 1 0 0 2 0 0 0 0 0 0 0 0 1 0 0 0 1 0 1 1 1 2 2 2 2 0 0 2 1 1 2 1 1 1 1 0 1 2 2 1 1 0 1 1 1 1 1 0 2 0 0 1 1 2 0 2 2 0 0 1 1 0 1 1 1 0 0 0 0 2 0 1 1 0 0 0 1 1 1 0 0 0 0 0 0 0 1 0 1 0 0 0 0 0 1 0 1 1 1 0 0 0 0 0 0 0 1 0 0 0 1 1 1 0 1 0 0 1 1 0 1 0 1 1 1 1 0 0 0 0 0 1 2 1 1 2 1 0 0 0 1 2 2 2 2 2 2 0 0 0 0 0 1 1 0 1 1 1 0 1 1 2 0 1 2 2 1 0 0 2 1 2 2 0 0 0 1 0 1 0 0 0 0 0 0 0 1 1 1 0 0 2 0 1 1 0 0 2 0 0 1 0 0 0 2 2 0 0 1 0 1 0 0 0 0 0 1 2 1 0 2 1 1 1 0 0 1 2 0 0 1 1 2 0 2 0 1 0 2 1 1 2 2 2 0 0 1 0 1 2 1 2 1 1 0 0 0 2 2 0 2 0 0 1 0 0 0 0 0 1 1 1 0 0 0 0 0 1 0 0 2 0 0 0 0 0 0 1 1 1 1 2 0 0 0 1 0 2 0 0 0 0 0 0 0 0 2 0 0 0 0 2 1 2 1 0 2 2 0 2 0 2 1 0 0 0 0 0 2 1 0 1 1 0 2 0 0 0 1 0 0 2 0 2 2 2 1 0 0 0 1 0 2 2 2 0 1 1 0 1 0 0 0 0 0 0 1 0 1 1 1 0 1 1 2 0 0 1 0 1 0 0 2 0 1 1 0 0 0 1 1 2 0 1 1 1 2 0 1 0 2 1 2 2 1 1 1 0 1 1 0 0 0 0 2 1 2 2 0 0 0 1 2 1 0 1 1 0 1 0 1 0 1 1 1 0 1 2 1 0 0 1 1 1 0 1 2 2 1 1 0 1 1 0 2 1 1 0 0 0 1 0 1 0 1 1 1 1 1 1 2 1 1 1 1 0 1 1 1 1 0 0 0 0 0 1 1 0 0 2 2 0 1 1 0 2 1 1 0 0 0 0 2 0 1 0 0 1 1 0 1 0 2 0 1 0 0 0 0 0 1 1 0 1 0 1 0 0 2 0 2 1 1 0 1 1 0 0 0 0 0 0 2 0 0 0 0 0 0 0 2 1 1 0 1 1 0 0 1 0 0 0 0 0 0 0 0 0 0 1 0 0 1 0 1 1 1 0 0 2 2 0 0 0 0 1 0 2 0 0 0 0 0 2 2 2 1 0 1 0 2 0 1 1 0 2 2 2 0 0 0 1 0 0 1 1 2 1 1 1 0 1 0 0 0 1 0 1 0 1 0 0 0 1 1 1 1 0 1 0 1 0 1 0 0 1 0 1 1 1 0 0 0 0 0 2 2 1 0 0 0 0 1 1 0 0 0 0 0 0 0 0 2 0 0 0 2 1 1 1 2 0 2 1 0 1 0 0 1 0 0 0 0 0 1 1 0 0 0 0 0 0 0 0 1 1 0 2 2 0 0 2 0 0 0 2 1 1 1 0 0 1 1 1 0 0 0 1 1 0 1 1 0 2 1 1 0 0 2 0 2 1 2 1 0 0 1 0 0 1 0 0 1 0 0 0 1 0 0 1 1 0 0 0 0 1 2 2 2 1 2 0 0 1 1 1 0 1 0 2 1 1 0 0 0 0 0 1 1 1 1 1 1 0 0 1 0 1 0 0 0 0 0 1 0 1 1 1 1 0 1 0 0 0 2 2 2 2 0 1 2 1 1 0 1 0 1 1 2 2 2 0 0 0 0 0 1 1 1 1 0 1 1 1 1 1 0 1 0 0 0 0 0 2 1 1 1 1 1 0 0 0 0 1 2 0 2 2 0 2 0 0 1 0 0 1 2 0 0 2 1 0 1 0 0 0 1 0 2 0 2 1 2 2 0 0 1 0 0 2 0 2 1 0 0 2 1 0 1 1 0 0 0 0 0 1 0 0 0 1 0 0 0 1 1 2 2 2 0 0 2 0 0 0 0 0 1 0 0 1 1 1 0 1 0 1 0 0 0 2 0
105 0 0 0 0 1 1 2 2 1 1 0 0 0 0 0 0 2 2 2 2 0 1 2 2 0 0 0 0 2 2 0 1 1 0 0 2 0 0 0 0 1 2 2 2 1 1 0 1 0 0 0 0 1 1 1 0 0 0 1 1 2 0 2 0 1 1 1 0 1 1 1 1 1 2 1 0 0 2 0 2 2 2 1 1 0 0 0 2 2 0 0 0 0 0 0 0 1 0 2 1 0 0 0 2 1 2 1 1 0 0 2 0 1 1 1 0 0 1 0 1 0 2 2 2 0 0 2 0 1 0 0 0 0 1 0 0 0 0 1 1 0 0 0 0 2 1 0 1 2 1 2 0 1 0 0 0 0 0 0 1 1 1 1 1 2 1 0 1 2 1 1 0 2 1 0 0 1 0 1 1 1 2 2 2 2 2 1 1 1 1 2 1 1 2 2 0 2 0 1 1 2 0 2 2 0 0 1 2 0 2 0 1 0 0 1 1 0 2 0 0 1 1 1 0 0 0 0 0 0 0 0 1 2 1 0 1 2 2 0 0 1 2 0 1 1 0 0 2 0 0 0 0 0 0 1 1 0 0 0 0 0 0 0 1 0 0 0 2 1 0 2 0 1 0 0 1 2 2 1 1 0 0 2 0 2 0 1 0 1 0 0 1 2 2 0 1 0 0 0 0 0 1 0 0 0 0 0 2 2 0 2 0 0 1 0 1 1 1 1 0 0 1 1 2 0 0 0 1 2 0 0 1 1 0 0 1 1 1 0 0 0 1 0 0 1 0 0 1 2 1 0 1 0 0 0 0 0 0 0 1 1 0 0 0 0 0 1 1 0 2 0 0 2 0 0 0 0 0 2 1 0 0 0 1 0 0 0 0 0 0 0 1 0 2 1 1 0 0 0 0 1 0 1 1 0 1 0 0 0 0 0 0 0 0 0 1 0 1 0 0 0 1 1 0 1 1 0 1 1 2 1 0 1 1 1 0 0 0 0 2 2 1 1 0 1 2 0 0 1 0 0 1 2 1 1 0 2 1 1 2 0 0 0 0 2 2 2 2 0 0 1 0 2 0 0 0 2 1 0 0 1 0 2 1 1 1 1 2 1 1 0 0 0 0 0 0 0 0 1 1 1 2 0 0 0 2 0 0 0 0 0 0 1 1 0 0 0 1 0 0 2 1 0 0 0 0 0 0 2 0 1 2 2 0 0 1 0 1 1 1 1 0 1 1 2 1 0 2 0 0 0 0 1 1 1 0 1 0 0 0 0 0 2 1 1 0 0 0 0 0 1 2 0 1 0 2 2 2 0 1 0 0 0 1 0 1 0 1 1 1 0 1 0 1 0 0 0 0 0 0 2 1 2 0 2 2 0 0 0 1 0 0 1 0 0 0 0 0 0 0 0 0 0 0 1 2 1 0 0 1 1 2 0 0 1 2 0 2 0 0 1 1 1 1 0 2 1 1 1 0 1 0 2 2 0 0 1 1 1 1 0 1 0 0 2 1 1 0 0 0 1 1 0 1 0 1 0 1 0 1 0 1 0 1 2 0 1 1 0 1 1 0 1 1 0 1 1 2 2 0 2 0 0 0 0 1 2 2 0 0 0 0 1 1 1 0 1 0 0 0 0 0 2 1 0 1 2 2 1 0 0 0 2 0 0 1 0 0 0 0 0 0 0 0 0 1 0 1 1 1 1 0 0 0 1 1 0 2 0 0 0 2 0 0 0 2 1 1 1 0 0 0 0 0 0 0 1 0 2 0 1 0 0 1 2 0 2 1 2 1 1 1 1 1 1 0 1 0 0 1 0 1 1 1 1 0 0 1 0 0 0 0 1 0 1 2 2 0 1 0 0 0 0 2 1 0 0 0 1 1 0 1 1 0 0 0 0 0 0 0 0 2 1 1 1 1 0 0 0 0 0 0 0 0 0 0 0 0 0 2 2 1 0 1 0 1 0 1 0 0 0 0 1 0 2 0 0 0 1 0 0 1 0 0 0 0 1 0 2 2 0 1 1 1 1 1 0 0 0 0 1 1 1 1 1 0 2 1 0 1 1 1 0 1 1 0 1 2 1 0 1 0 1 0 0 0 0 0 0 1 0 0 1 0 0 0 1 0 0 0 1 1 2 1 0 0 0 0 0 1 1 0 0 1 0 1 2 1 1 1 0 0 0 1 2 2 0 0 0 0 0 0 0 0 0 1 2 2 0 0 2 0 0 0 1 1 0 1 0 0 0 1 1 2 0 0 0 0 0 0 0
106 1 0 0 0 0 0 1 2 0 0 0 0 0 0 0 0 1 0 1 1 0 1 2 2 0 0 0 2 1 0 2 2 2 0 1 2 1 0 1 1 1 1 1 1 1 1 0 0 1 0 1 1 1 0 1 0 0 0 0 1 2 0 1 0 0 0 1 0 0 0 0 2 2 2 2 0 0 2 2 0 2 2 0 0 1 1 0 1 2 0 0 0 0 2 0 1 1 0 1 0 0 0 0 2 0 2 1 1 0 1 2 0 0 0 0 0 0 1 0 1 0 2 2 1 0 0 0 0 0 0 0 0 0 0 0 0 0 0 0 1 0 0 0 0 1 0 1 1 1 0 0 0 0 0 0 0 0 0 1 2 1 1 1 1 1 0 2 0 0 0 0 2 0 2 1 1 2 0 2 2 0 1 2 2 2 1 2 0 0 0 2 0 0 2 2 2 2 0 0 0 0 0 1 1 1 1 0 2 1 2 1 0 0 0 1 1 0 1 2 2 0 1 1 0 0 1 1 0 1 0 0 0 0 0 0 0 2 2 1 0 0 2 0 2 2 0 1 1 1 0 1 0 0 1 1 0 1 1 2 1 2 0 2 0 0 1 0 1 0 0 1 0 0 0 0 1 2 2 0 0 1 0 2 0 2 0 2 0 2 1 0 0 1 1 0 1 0 2 0 0 0 2 1 0 0 0 0 0 0 0 1 0 1 2 0 1 1 0 0 0 0 1 2 0 0 0 0 0 1 0 1 0 0 0 0 0 0 2 0 1 1 1 0 0 0 1 0 2 0 1 0 1 1 1 1 1 1 0 1 0 0 1 1 0 0 0 1 1 0 2 0 1 2 1 1 0 1 1 1 1 1 0 1 1 1 0 0 0 0 0 0 2 0 2 2 1 0 1 1 0 1 0 1 1 0 1 0 0 0 0 0 1 1 1 0 0 0 0 0 0 1 1 1 2 2 1 1 2 2 2 1 0 2 0 2 0 0 0 0 1 1 2 2 0 1 2 2 0 0 0 1 1 1 1 1 0 2 0 1 2 0 0 0 0 2 1 1 1 0 1 0 1 1 1 1 0 2 1 1 1 2 0 2 0 0 1 1 2 1 1 0 2 2 1 0 1 0 0 2 0 0 1 1 0 1 1 1 0 0 0 0 0 1 0 1 0 0 0 2 2 1 2 0 0 2 0 1 1 1 1 0 1 1 1 0 2 1 0 0 1 2 0 1 1 1 2 1 1 0 0 0 0 1 1 1 1 0 0 1 0 0 1 2 0 0 1 2 2 1 1 1 1 0 0 0 1 1 1 2 0 0 0 1 0 0 0 0 1 1 0 2 0 0 0 0 0 0 0 0 0 2 1 1 0 1 1 0 0 2 1 0 0 0 1 1 0 0 0 0 0 0 0 0 0 0 1 0 0 0 1 1 0 0 0 0 2 0 2 0 1 1 0 0 1 1 2 1 0 1 0 2 0 1 2 0 2 2 1 0 0 0 1 0 1 1 1 2 0 0 0 1 0 0 0 0 0 0 0 0 1 0 0 1 2 2 1 0 0 1 1 0 0 2 1 0 2 1 0 1 0 1 0 0 0 0 1 2 2 0 1 0 0 2 0 0 0 2 2 0 0 0 1 2 2 1 1 1 1 1 1 2 0 2 0 0 0 0 0 1 0 0 1 1 0 0 1 0 0 0 0 0 0 0 0 1 0 0 2 1 0 1 1 0 0 1 2 1 2 2 1 0 2 0 0 1 0 0 1 0 0 1 0 0 2 0 2 2 1 2 0 1 1 1 0 0 0 0 1 0 1 0 0 1 0 1 1 0 1 1 0 0 1 2 0 2 1 1 2 2 1 2 0 0 2 0 0 1 0 0 1 1 1 0 0 0 0 0 1 0 0 0 0 0 0 0 0 0 1 0 1 0 0 0 0 0 0 0 0 0 0 0 0 0 0 0 1 0 1 0 0 0 0 0 0 0 0 1 1 1 1 1 0 0 0 0 0 2 0 1 1 0 2 1 2 2 2 0 0 0 0 1 1 0 2 2 0 0 0 1 0 1 1 0 1 1 0 2 2 0 0 2 0 2 0 1 1 1 0 0 2 0 1 2 0 0 0 1 1 1 0 0 0 1 1 0 0 1 0 2 0 0 1 0 2 0 2 1 0 1 0 1 0 0 1 1 1 0 0 0 0 0 0 0 1 2 2 1 1 0 0 1 1 1 0 0 1 0 0 1 0 0 1 0 1 0 0 0 0 0 0 0
107 1 0 0 0 2 2 1 1 1 1 1 0 0 0 0 0 2 1 2 1 1 0 2 2 0 1 1 0 2 2 0 1 1 1 1 2 2 1 1 1 0 0 0 1 0 0 0 1 1 1 1 1 0 0 1 0 0 0 1 0 0 1 1 0 0 0 0 0 0 0 1 1 2 1 2 1 0 0 0 1 2 2 0 2 0 0 0 2 2 0 1 2 1 0 0 0 1 1 1 0 0 2 2 2 0 2 2 1 1 0 1 2 2 2 2 1 0 1 0 1 1 2 2 2 0 0 0 0 0 0 0 0 0 0 0 0 0 0 1 1 0 1 0 0 0 0 0 0 0 0 0 0 0 0 0 1 0 1 0 0 1 0 1 2 2 0 1 0 2 0 0 0 2 1 0 0 0 0 0 0 0 1 1 1 1 1 1 0 0 0 0 0 0 1 2 1 1 1 0 0 0 0 1 1 2 1 2 1 0 1 1 0 0 0 0 0 1 0 1 2 1 2 1 0 1 0 2 0 2 0 1 1 0 0 0 0 2 2 2 0 0 2 1 2 2 0 0 2 0 0 1 0 1 0 2 0 1 1 1 1 1 0 2 0 0 0 1 2 1 0 0 0 2 0 0 0 1 0 0 0 1 0 2 0 0 0 2 0 2 1 1 0 2 2 0 1 1 1 0 0 0 2 2 0 0 0 0 0 0 1 2 0 0 2 0 0 1 0 0 0 0 2 2 1 0 0 0 1 0 0 2 1 1 0 0 0 0 2 0 1 1 1 0 0 0 1 1 2 1 2 0 0 0 0 0 0 0 0 1 0 0 1 1 1 0 0 1 1 0 2 0 1 1 0 0 0 1 1 2 1 1 0 1 0 1 0 0 0 0 0 0 1 0 2 1 1 1 2 2 0 2 0 1 2 1 1 1 0 0 0 0 1 1 2 0 0 0 1 0 0 0 1 1 2 1 0 0 0 0 0 0 0 0 0 0 0 2 0 0 2 0 1 0 2 2 0 0 0 0 0 0 2 2 2 1 0 1 1 0 1 0 0 1 1 1 0 2 2 1 1 1 1 1 1 0 2 2 1 1 2 1 0 0 2 0 0 1 1 0 1 1 0 1 0 0 1 1 1 2 0 0 0 2 0 2 1 1 0 0 0 1 0 1 1 0 0 0 2 2 0 2 1 0 0 2 1 0 0 2 0 1 0 0 0 0 2 1 1 1 1 2 0 0 0 1 0 1 1 0 0 0 0 2 0 2 0 0 1 0 0 0 0 2 2 0 0 0 0 0 0 1 1 0 1 0 1 0 0 2 0 0 0 1 1 0 0 0 0 0 0 2 0 0 1 0 0 0 0 0 0 1 1 2 0 2 1 0 1 0 1 0 0 1 1 1 1 0 1 1 1 1 0 0 0 0 1 0 0 0 2 2 2 0 0 1 2 0 2 0 1 2 0 1 0 1 2 1 0 1 0 2 1 0 1 0 1 2 2 1 1 0 0 1 1 0 0 2 2 0 0 1 2 0 0 0 1 1 1 1 2 0 0 2 2 2 1 0 1 0 2 0 0 0 0 0 0 0 1 1 0 0 0 0 1 0 2 0 1 0 1 1 0 2 0 0 2 2 1 0 0 0 0 2 1 0 0 0 0 0 0 1 0 2 0 0 2 0 0 0 0 0 0 1 0 0 1 1 1 1 0 0 0 1 0 1 1 0 1 1 0 0 2 0 0 1 1 1 1 1 0 0 1 1 1 0 0 1 1 1 0 2 1 1 1 2 0 1 0 2 0 1 2 2 1 1 1 0 0 1 1 0 1 1 1 0 2 0 0 1 1 1 2 0 1 1 2 2 1 2 1 1 0 2 2 2 2 1 0 1 0 1 0 1 0 0 1 0 1 0 0 0 1 0 1 1 0 0 1 0 0 0 0 0 1 0 1 0 1 0 0 0 0 0 0 0 0 0 2 0 0 0 0 0 0 0 0 1 1 1 0 0 0 0 0 0 1 2 0 0 0 0 2 1 2 2 2 0 0 0 1 2 2 2 1 1 0 1 0 2 0 1 0 0 1 1 0 0 0 0 0 0 0 0 0 1 1 2 0 0 1 1 0 1 1 0 0 1 0 0 0 1 0 1 0 0 0 1 0 2 0 0 0 0 1 0 2 2 0 1 0 1 1 1 1 1 1 0 1 0 1 0 0 0 0 2 2 1 1 1 1 1 1 1 0 0 0 1 2 0 0 1 0 1 1 0 0 0 2 0 0 0
108 0 0 1 0 0 1 2 2 2 1 0 0 1 1 0 0 1 0 0 0 1 1 2 2 0 1 0 1 1 1 1 1 1 0 0 2 2 0 2 1 0 1 0 0 1 1 0 0 1 1 1 0 0 2 0 1 0 0 0 0 1 0 2 0 0 0 1 0 0 0 0 2 2 2 2 0 0 2 1 0 1 2 0 2 0 0 1 2 2 0 1 1 0 0 0 0 0 0 2 2 0 0 0 2 1 2 2 1 1 0 1 0 1 1 1 0 0 0 0 2 1 1 1 0 1 0 0 0 0 1 1 1 1 1 0 1 1 0 1 2 0 0 0 0 1 0 0 0 0 0 0 0 0 0 0 1 1 1 0 0 1 1 1 1 2 1 2 0 0 0 1 1 1 1 1 0 1 0 1 1 2 0 2 1 0 2 2 1 1 1 2 0 0 2 2 1 2 0 0 1 1 1 1 1 0 0 0 2 0 1 1 1 1 0 0 0 0 0 1 2 1 2 2 0 0 1 0 0 0 0 0 0 0 0 0 0 2 2 0 0 0 2 0 2 1 1 0 2 0 0 1 0 0 0 1 0 0 0 0 0 0 0 0 1 1 0 0 1 0 1 1 0 1 1 1 0 2 2 1 1 0 0 1 1 0 1 0 0 1 1 1 0 2 1 1 0 1 0 1 1 0 2 1 1 0 0 0 1 1 1 1 0 1 2 0 1 0 1 1 0 1 0 2 1 0 1 0 0 0 0 2 0 0 0 0 0 1 1 1 0 1 1 0 0 0 1 1 2 1 1 0 0 0 0 0 0 0 0 1 0 0 1 1 1 0 0 1 1 0 2 0 1 2 0 0 0 1 1 2 2 0 1 0 0 1 0 0 0 0 0 0 0 1 2 1 1 1 1 1 0 0 0 0 1 0 1 1 0 0 1 0 0 0 0 0 1 0 0 0 0 1 0 2 2 2 0 0 1 0 0 0 0 0 2 1 0 1 0 0 2 1 1 1 1 2 1 1 0 1 0 0 1 2 1 1 0 2 1 2 2 0 0 0 0 2 0 2 2 1 1 1 1 2 1 0 0 2 0 0 1 2 0 1 1 0 1 2 2 1 1 0 1 2 1 0 0 0 0 1 1 1 2 0 0 0 2 1 0 0 0 0 1 1 1 0 0 0 1 1 1 2 2 0 0 2 1 1 1 1 1 0 0 0 0 1 1 1 1 2 1 0 0 1 1 2 0 1 1 0 1 1 0 1 2 1 1 1 0 1 1 0 0 1 1 0 0 1 1 1 0 0 1 0 0 0 1 1 1 2 0 0 0 0 0 0 0 2 0 2 0 1 2 1 0 0 0 0 0 0 0 2 1 2 0 2 1 0 0 2 0 0 0 0 0 0 1 0 1 1 1 1 0 0 0 2 2 0 0 0 1 1 1 0 0 0 1 0 2 0 0 0 0 1 0 1 1 1 0 2 0 2 0 1 1 0 1 2 2 0 0 0 1 0 1 1 0 1 0 0 0 2 0 0 0 1 1 0 0 0 1 1 0 0 2 2 2 1 0 1 0 1 1 2 1 0 2 0 1 2 0 0 0 0 1 0 2 1 1 0 0 0 0 1 0 0 0 1 1 0 0 0 0 2 1 0 1 0 0 0 0 1 1 2 2 1 1 0 0 1 0 0 1 1 0 0 1 1 0 0 0 0 0 0 0 2 0 0 2 0 0 0 2 0 0 1 2 2 2 2 0 0 2 0 0 0 0 0 0 1 0 1 0 0 1 1 0 1 0 2 0 1 2 2 0 0 1 1 0 0 1 0 0 1 0 0 1 0 0 2 0 0 1 1 1 2 2 2 2 2 1 1 0 1 2 1 1 0 0 0 2 0 1 1 0 0 0 1 1 0 0 0 1 1 1 0 1 0 0 1 0 0 0 0 0 0 0 0 0 0 1 1 0 0 0 1 2 0 1 0 0 0 0 1 0 0 0 0 0 2 2 2 0 0 0 0 0 1 1 1 1 0 1 1 1 1 1 0 0 0 0 2 0 0 2 2 0 1 0 1 0 0 0 0 1 1 0 0 2 2 0 0 0 1 0 1 0 2 0 0 2 1 1 2 0 0 0 0 0 1 0 1 1 2 2 1 1 2 0 0 2 0 2 0 0 0 1 2 0 2 0 1 0 0 0 2 0 0 0 0 0 0 1 0 0 1 2 1 2 1 1 2 1 1 0 0 1 0 1 1 0 1 0 2 1 1 0 0 1 0 0 1
109 1 0 0 0 0 2 1 2 1 1 0 1 0 0 0 0 1 0 1 1 0 0 2 2 0 2 1 0 1 0 1 1 1 0 0 1 1 0 1 1 1 0 0 2 0 0 0 0 2 1 1 0 0 1 0 2 0 0 1 1 2 0 1 0 0 0 2 0 1 1 2 2 2 2 2 0 0 2 0 1 2 2 0 2 0 0 0 2 2 0 1 0 1 1 0 1 0 0 1 2 0 1 0 2 0 2 2 0 0 0 1 0 0 0 0 0 0 0 0 2 0 2 2 2 0 0 2 0 0 1 1 0 0 0 0 0 1 0 1 0 0 1 0 0 0 0 0 0 1 0 1 0 0 1 0 0 2 0 0 0 0 0 2 0 0 0 0 0 1 0 0 0 2 2 0 0 0 0 0 0 0 1 2 1 1 2 1 0 0 0 1 0 0 1 1 1 1 0 1 1 2 0 1 1 1 1 1 0 0 1 1 2 0 0 0 0 0 0 0 1 1 1 1 0 0 0 0 0 0 0 0 0 0 0 0 0 2 2 2 0 0 2 0 1 1 0 0 2 0 0 1 0 0 0 2 0 0 0 0 0 0 0 2 0 0 0 1 2 0 0 1 1 0 2 2 0 2 2 1 2 0 1 2 0 1 1 2 0 2 1 2 0 2 1 0 0 0 0 0 1 0 2 1 1 0 1 0 1 1 0 1 0 0 1 0 1 0 1 0 1 1 2 0 0 0 0 0 1 0 0 2 1 2 0 0 0 1 1 0 1 1 2 0 0 0 1 1 2 1 1 1 0 0 0 0 0 1 0 1 0 0 2 0 2 2 0 2 2 0 2 0 1 2 0 0 0 1 1 1 0 0 0 0 0 0 0 0 0 0 1 1 1 0 1 1 1 1 0 0 0 0 0 1 2 1 0 1 0 0 1 0 1 1 1 1 1 0 0 0 0 1 0 2 2 2 1 0 2 1 2 1 1 0 1 1 0 0 1 0 1 0 0 0 2 2 2 1 1 1 0 1 1 2 2 1 1 1 1 0 1 0 1 1 0 0 0 2 2 0 0 0 1 1 1 0 2 2 0 2 2 2 0 1 1 0 0 0 1 1 1 1 0 1 0 0 0 0 1 2 0 0 0 2 0 2 1 0 0 0 0 0 0 1 0 1 0 0 1 1 0 2 2 0 0 2 2 0 0 2 0 0 2 2 2 0 1 0 1 1 0 1 0 1 1 2 1 2 0 0 0 0 1 1 2 1 1 0 0 0 1 0 0 2 0 1 1 1 1 1 0 1 1 0 0 0 1 1 1 1 0 0 0 0 0 0 0 0 0 0 0 0 0 0 0 0 0 1 0 0 1 0 0 1 1 2 0 0 0 1 1 0 0 0 1 1 1 0 0 0 0 0 0 0 0 1 1 2 0 0 1 1 1 0 0 1 2 0 2 0 1 1 1 1 1 0 1 1 0 0 0 1 1 0 1 0 2 2 1 0 0 0 1 0 0 2 1 1 0 0 0 1 0 0 0 0 0 0 1 0 1 2 0 2 2 2 1 2 0 0 2 0 1 1 0 0 0 0 1 1 0 1 0 0 2 0 2 1 2 0 1 1 0 1 0 1 0 1 0 0 0 1 1 2 2 2 2 1 1 1 1 2 0 2 0 0 1 1 1 2 1 0 0 0 0 0 0 0 1 1 1 1 1 0 0 1 0 0 2 0 1 1 2 0 1 0 2 1 1 1 0 0 1 0 0 0 0 0 0 2 0 2 2 1 2 2 0 1 1 2 1 2 2 2 0 0 1 0 0 0 0 0 1 2 1 0 1 1 1 0 0 0 1 1 1 2 2 2 1 1 1 2 0 0 1 2 1 2 0 0 0 2 1 0 0 0 0 0 0 0 0 0 1 1 0 0 1 0 0 0 0 0 0 2 0 0 2 1 0 0 0 2 0 0 0 1 1 1 2 1 1 0 0 2 0 1 0 0 1 2 2 2 0 0 0 0 0 2 1 1 0 0 0 1 2 2 2 0 0 0 0 2 0 0 1 0 0 0 0 1 1 1 0 0 0 1 0 1 1 0 0 1 0 2 1 2 1 1 0 0 2 2 0 0 1 0 2 1 0 0 1 1 2 1 1 0 0 1 0 1 1 0 2 1 0 0 1 2 0 2 0 0 1 0 1 0 0 0 0 0 1 0 0 0 1 2 2 0 0 0 0 0 1 1 0 0 1 0 0 1 0 1 0 1 1 0 1 0 0 0 1 1
110 0 1 0 0 1 2 2 1 1 1 1 0 0 0 0 0 2 0 1 1 1 0 1 1 0 1 1 1 2 1 0 0 0 0 0 2 2 0 1 1 0 1 1 2 1 0 0 2 0 0 2 1 0 1 0 0 0 0 1 1 2 0 2 1 1 1 2 0 0 0 1 2 2 0 2 2 1 2 1 1 2 2 0 0 1 1 1 1 1 1 1 1 0 0 0 0 0 0 1 2 0 1 1 2 1 2 1 1 0 0 1 0 2 2 2 0 0 0 0 2 0 2 2 1 0 0 0 1 0 0 0 0 0 0 0 0 1 0 0 1 0 0 0 0 1 1 0 1 1 1 1 0 0 0 0 0 1 0 0 1 1 0 0 0 2 1 1 1 2 0 0 0 2 2 1 0 1 1 1 0 1 0 1 0 0 1 1 0 0 1 1 0 1 2 1 2 2 1 0 0 0 0 0 0 2 2 1 1 0 0 2 1 0 0 0 0 1 0 0 2 1 2 1 0 1 0 1 0 1 0 0 1 1 0 0 0 2 2 2 0 0 2 0 1 1 0 2 0 2 0 0 0 1 0 1 0 1 1 1 1 1 0 2 0 0 1 2 2 0 0 1 0 0 1 1 0 2 2 0 2 0 2 2 0 2 2 0 0 1 1 1 1 2 1 0 0 1 0 0 0 0 2 0 0 1 0 0 1 0 0 0 0 0 1 1 0 1 1 0 0 1 2 2 1 0 0 0 0 0 0 2 0 0 0 1 0 1 1 0 1 1 0 0 0 0 0 1 2 1 1 1 0 1 0 1 1 2 0 0 1 1 1 1 1 2 0 2 2 2 0 2 0 2 0 0 0 0 0 1 1 1 1 0 0 2 0 0 0 0 0 0 1 0 2 0 0 1 0 0 0 0 0 2 2 1 0 0 0 0 0 0 2 2 2 1 0 0 0 0 0 1 2 1 0 2 1 0 1 0 1 0 0 0 1 0 1 2 0 0 2 1 1 1 1 2 1 1 1 2 0 1 1 2 1 1 0 1 0 0 0 0 1 1 0 1 0 1 1 1 2 1 0 2 1 0 1 2 0 1 1 1 0 1 1 0 1 1 2 1 1 1 1 2 1 0 1 1 1 2 0 1 1 0 0 0 2 0 0 0 0 0 0 0 0 2 1 1 1 2 1 2 1 1 1 1 0 0 0 2 0 1 1 1 0 1 0 1 0 0 1 1 0 0 1 0 0 1 1 0 1 1 0 2 1 0 0 0 0 0 1 0 0 1 0 1 0 2 2 2 0 2 0 0 0 0 0 2 2 1 0 1 0 0 1 0 0 0 1 1 0 0 0 1 0 0 0 0 0 0 0 2 0 1 0 2 0 0 0 1 0 0 0 0 0 0 0 0 0 0 0 0 0 0 0 1 2 0 0 0 1 1 1 0 0 1 2 0 2 0 0 1 0 0 0 2 2 2 0 0 0 1 2 1 2 0 2 2 1 0 0 0 1 1 0 0 0 2 0 1 0 0 0 0 0 0 0 1 1 1 2 0 0 1 2 2 1 1 0 0 2 0 0 0 0 0 1 1 2 2 0 0 0 0 1 0 2 1 1 0 0 0 0 2 0 1 0 0 0 0 0 0 0 2 1 1 0 0 0 0 0 1 0 2 1 0 2 0 0 1 0 0 0 0 0 0 0 2 0 0 0 0 1 0 0 0 0 0 1 0 0 0 2 0 1 0 2 2 1 0 0 0 1 0 0 0 0 0 2 0 1 0 0 0 0 2 0 2 2 2 2 2 2 2 0 0 1 1 0 0 1 0 0 1 0 0 1 0 0 1 0 0 0 1 0 1 1 2 2 2 2 2 0 1 2 1 1 1 0 0 0 2 1 1 0 0 0 1 1 0 0 0 0 0 0 0 0 1 0 1 0 0 0 1 0 0 0 0 1 1 1 2 1 0 1 0 0 1 2 0 0 0 0 1 0 1 1 1 1 2 2 2 0 0 0 0 0 1 0 1 1 0 1 1 1 1 1 0 0 0 0 2 2 2 1 1 0 2 1 1 0 0 0 0 1 1 1 1 2 1 1 0 1 1 0 1 0 1 1 1 2 0 1 1 0 0 0 1 0 0 0 0 1 2 2 1 0 0 0 0 2 0 2 1 0 0 1 1 0 1 0 1 1 1 0 0 1 0 0 0 1 0 0 0 0 0 1 0 0 0 0 0 1 1 0 0 1 1 1 0 0 0 1 0 1 0 1 0 0 0 0 0
111 0 0 0 0 0 2 2 1 2 1 0 0 1 1 0 0 1 0 2 1 1 0 2 2 0 1 0 0 2 1 2 1 1 0 0 2 2 1 1 0 0 0 0 0 0 1 0 0 1 0 1 0 0 0 0 0 0 0 0 1 2 0 1 0 0 0 0 0 0 0 0 2 2 1 2 1 0 2 1 1 2 2 0 2 0 1 0 1 1 0 0 0 1 0 0 0 0 0 0 0 1 2 1 2 0 2 2 1 1 0 0 0 0 2 2 1 1 0 0 2 0 2 2 1 0 0 0 2 0 0 0 0 0 1 0 0 0 0 0 1 0 0 0 0 0 1 0 1 1 1 1 0 1 0 1 1 2 1 0 1 1 1 0 1 2 0 0 1 2 1 0 1 1 0 2 1 1 0 1 1 1 1 2 1 1 2 0 0 2 1 2 0 1 2 2 1 1 0 0 0 0 0 2 2 1 1 1 2 0 1 1 1 0 0 0 0 0 2 0 1 1 2 2 0 0 2 2 0 1 0 0 0 0 0 0 0 2 2 2 0 0 1 0 1 1 0 0 2 0 0 1 1 0 0 2 2 0 0 0 0 0 0 0 0 0 0 1 2 1 0 1 1 0 0 0 0 1 0 0 0 1 1 2 0 0 0 1 0 1 1 1 0 2 2 0 2 0 0 0 0 0 2 1 0 0 0 0 1 1 0 1 1 0 0 1 0 1 1 0 0 2 2 2 0 0 0 0 1 1 0 2 1 1 0 0 0 2 0 0 0 0 1 0 1 1 2 0 2 1 1 0 1 0 1 1 1 1 0 2 0 0 1 0 1 2 0 1 1 0 2 0 1 2 0 0 0 2 2 2 2 2 1 0 0 1 0 0 0 0 0 0 0 0 2 0 0 1 1 1 0 1 0 1 1 1 1 1 0 0 1 0 0 0 0 0 0 0 0 0 0 1 1 1 0 2 1 0 1 1 1 1 0 0 0 0 0 0 1 0 1 0 1 1 0 1 2 0 1 1 0 0 1 2 2 1 1 0 2 0 0 0 1 0 1 0 0 2 2 0 1 0 0 2 1 1 1 0 0 0 0 2 0 2 1 1 1 0 1 0 2 2 0 0 0 0 0 0 1 2 0 1 1 1 0 1 1 0 0 0 0 1 0 1 0 1 0 0 1 1 1 1 2 1 1 2 0 0 0 2 1 1 2 1 0 1 1 1 0 2 1 1 0 1 1 1 1 1 1 0 0 0 0 2 0 1 1 0 0 0 2 0 1 1 1 1 0 1 1 1 0 2 0 0 0 0 0 0 0 2 0 0 0 0 0 0 0 0 0 0 0 1 2 1 1 0 1 0 0 0 0 2 0 1 0 2 1 0 0 2 0 0 0 1 1 1 1 0 0 0 1 0 0 1 0 1 1 1 0 0 1 1 0 1 1 1 1 0 2 0 0 1 0 0 1 0 2 1 1 2 0 1 1 0 1 1 2 1 0 0 0 0 0 0 1 0 0 2 0 1 1 1 0 0 0 0 0 0 0 0 0 0 0 0 0 1 1 0 1 0 2 0 0 1 1 0 1 0 1 1 0 1 0 0 0 0 2 2 2 0 1 1 0 2 0 2 1 1 1 0 1 0 0 2 0 0 0 0 0 0 0 1 0 2 0 0 2 0 0 1 0 0 0 0 1 0 0 0 1 1 1 1 0 0 0 0 0 0 2 2 0 0 2 0 0 1 2 2 2 2 0 0 2 0 0 0 0 0 0 1 0 1 2 1 1 2 0 2 2 2 2 2 2 2 1 1 1 0 0 0 0 1 0 1 0 1 1 0 1 1 0 0 1 1 1 1 1 1 1 1 1 1 0 0 1 0 0 2 0 0 1 1 1 1 0 0 0 1 2 1 1 2 0 0 0 0 0 0 0 1 0 0 0 1 0 1 2 0 0 0 2 2 1 0 0 2 0 0 2 1 1 0 1 1 0 1 0 0 0 2 1 1 0 0 0 0 0 1 1 2 2 0 0 2 2 2 2 0 0 0 1 2 2 1 1 1 0 0 0 1 1 1 0 0 2 1 0 0 2 2 0 0 0 1 0 1 1 1 0 0 1 0 0 1 0 0 0 1 0 0 0 1 0 0 0 0 0 1 0 1 0 0 1 0 1 0 1 1 0 1 0 1 2 0 1 2 2 0 0 0 1 0 0 0 0 2 2 2 2 0 0 2 1 1 0 0 1 0 1 0 0 0 0 0 2 0 1 0 0 0 1 0
112 0 0 1 0 0 1 1 1 1 1 2 1 1 0 0 1 1 1 1 1 0 0 2 2 0 1 0 0 1 1 0 2 2 2 0 1 1 1 0 0 0 0 0 2 0 1 1 1 1 0 0 0 0 1 1 0 0 0 0 0 2 0 1 0 1 0 0 0 1 1 1 2 2 1 2 1 0 2 0 0 1 1 1 0 0 0 1 2 2 0 1 0 0 0 0 0 0 0 2 2 0 1 1 1 0 1 1 1 0 1 2 2 2 2 2 2 0 0 0 2 0 2 2 2 0 0 1 0 1 0 0 0 1 0 0 0 1 1 1 1 0 0 0 0 1 0 0 0 1 1 1 0 0 2 1 1 2 0 1 1 0 0 2 1 1 0 1 1 2 1 0 1 1 1 1 0 0 0 0 0 0 0 1 0 0 1 1 1 2 2 2 0 0 1 1 1 2 0 0 1 1 0 2 1 1 0 1 1 1 1 1 1 0 0 0 1 0 1 0 1 1 1 1 0 0 1 1 0 1 0 0 0 0 0 0 0 2 1 1 0 1 1 1 1 1 0 0 2 0 0 1 0 0 0 1 1 0 0 0 0 0 0 2 0 0 1 1 1 1 1 1 0 1 1 1 0 0 0 0 0 0 1 2 0 2 1 0 0 1 1 0 1 2 2 0 0 0 0 0 1 0 2 0 0 0 0 0 1 1 0 0 0 1 1 0 0 1 1 1 0 1 1 1 0 0 1 0 0 1 0 1 0 0 0 0 0 1 1 0 0 1 1 0 0 0 1 0 1 1 1 0 0 0 0 0 0 1 0 0 0 0 0 0 0 0 0 1 1 0 2 0 1 1 1 1 0 0 0 0 0 0 0 0 0 0 0 0 0 1 1 1 0 0 2 0 0 1 1 1 0 1 0 2 2 1 0 1 0 0 0 1 1 1 1 0 1 1 0 1 1 1 0 2 1 2 1 0 1 0 1 0 0 1 0 0 0 1 2 1 2 1 0 2 1 2 2 2 0 1 0 2 0 2 1 0 1 1 0 1 1 1 1 1 1 0 0 2 2 2 2 2 0 2 2 0 1 2 0 0 1 1 0 1 1 0 1 0 2 2 0 0 0 1 0 0 0 0 0 2 0 2 2 0 0 0 2 0 0 0 0 0 1 1 0 1 1 1 0 1 1 2 1 0 0 2 0 1 1 1 1 1 0 0 0 1 2 2 1 1 1 1 0 0 1 2 0 0 2 0 0 0 0 2 1 1 0 0 0 1 0 0 0 2 0 0 2 0 0 0 0 1 1 1 1 1 1 2 2 0 2 0 0 0 0 0 0 0 0 1 2 1 0 0 0 0 0 0 0 0 0 1 2 0 0 0 2 0 0 0 0 0 0 1 0 0 0 0 0 0 1 0 0 0 0 1 2 1 0 0 0 1 0 0 0 0 0 1 2 0 0 1 0 0 1 0 1 0 0 0 0 1 0 1 1 1 1 2 2 0 0 0 0 1 0 1 0 2 1 1 1 1 2 0 0 0 1 1 1 1 2 0 0 1 2 2 2 1 0 0 2 0 0 0 0 0 0 0 2 2 0 0 0 1 1 0 1 2 2 0 1 1 0 1 0 1 0 1 0 0 0 0 1 2 2 1 1 1 1 1 1 1 0 2 0 0 1 0 0 0 0 0 0 0 0 0 0 0 1 0 0 1 1 1 0 1 0 0 2 0 1 1 2 1 0 1 1 2 2 2 0 0 0 1 1 1 0 0 0 2 0 2 0 0 2 2 0 2 0 2 0 0 1 1 0 0 1 0 0 1 1 0 0 2 0 0 2 0 0 2 0 1 2 0 2 2 2 2 1 2 1 1 0 0 2 0 0 2 0 1 0 1 2 0 0 0 0 1 1 1 1 2 0 0 0 0 0 0 0 1 0 0 0 1 0 0 0 0 0 0 0 1 0 0 0 1 1 0 2 1 1 1 0 1 0 1 0 1 1 2 1 1 0 0 0 0 0 0 1 0 0 0 0 1 2 1 1 0 0 1 0 0 2 2 1 1 0 0 1 1 0 0 0 1 1 1 0 2 2 0 0 2 0 1 1 2 2 2 1 1 2 1 1 2 0 0 0 2 0 0 1 1 1 2 2 1 0 1 0 0 2 0 2 1 1 0 1 2 0 1 0 0 0 1 0 0 0 0 2 2 0 0 0 0 0 1 1 2 2 0 0 1 2 1 0 0 1 0 0 0 0 0 1 0 1 0 0 0 1 1 0 0
113 0 0 1 0 1 2 1 1 1 1 1 0 2 1 0 0 2 0 0 1 1 0 2 2 0 0 0 0 2 0 0 1 2 0 0 2 1 0 0 0 1 0 0 1 1 0 0 2 0 0 0 0 0 0 1 2 0 0 0 1 1 0 1 0 0 0 2 0 0 0 1 1 1 1 1 1 0 1 0 1 2 2 0 1 0 0 0 1 1 0 0 0 1 2 0 1 2 0 2 0 0 0 0 1 0 1 1 1 0 0 1 2 2 2 2 2 0 1 0 1 0 2 2 1 0 0 1 0 0 0 0 1 1 0 0 0 0 0 1 2 0 0 0 0 1 0 0 1 2 1 2 0 0 0 0 0 1 2 1 1 1 0 1 0 2 0 0 0 1 1 1 0 2 2 2 1 2 0 1 2 0 1 2 2 2 1 1 0 1 1 1 0 1 2 1 0 1 0 0 0 0 0 0 0 2 2 1 1 1 1 2 1 0 0 1 1 1 1 0 1 2 2 2 0 0 1 1 0 0 0 0 0 0 0 0 0 2 2 0 0 1 2 0 1 1 0 0 1 1 1 1 0 1 0 2 2 0 0 0 0 0 0 0 0 0 0 0 1 0 1 0 1 1 0 0 0 0 0 0 0 2 0 1 1 0 0 2 0 2 2 1 1 1 1 0 0 0 0 0 1 1 2 2 1 0 0 0 0 1 0 2 0 1 2 0 0 0 1 0 1 1 1 1 1 0 1 0 0 0 0 0 0 0 0 0 0 1 1 2 0 0 1 0 0 0 1 0 2 1 1 0 0 0 0 0 0 1 0 0 1 1 2 1 1 1 0 2 2 0 2 0 0 2 0 0 0 2 1 2 0 0 0 0 0 2 0 0 0 1 0 0 2 0 2 2 0 2 2 2 0 2 0 0 1 0 0 0 0 0 0 0 1 1 1 1 1 0 0 0 0 0 1 1 0 1 1 0 0 0 0 0 0 1 0 0 0 1 0 0 1 1 1 1 1 2 1 1 0 2 0 1 1 1 1 1 0 1 0 1 1 1 0 0 0 1 1 1 1 0 1 0 2 0 1 0 0 2 0 2 2 2 0 0 2 2 0 0 2 0 0 0 0 1 1 0 1 0 1 2 0 1 1 1 0 1 2 0 1 0 0 1 1 1 1 0 0 0 0 2 1 2 2 2 2 2 0 1 1 1 2 1 1 0 1 1 1 1 0 0 0 2 0 0 0 2 1 1 1 0 0 0 0 1 1 2 1 0 1 0 0 1 0 1 0 1 0 1 1 1 0 1 1 0 1 0 1 2 2 2 0 0 0 0 1 0 1 1 0 1 0 0 0 1 0 0 0 0 0 0 0 1 0 1 1 2 1 1 0 1 1 1 0 1 0 0 0 0 0 0 1 0 0 0 0 1 1 1 0 0 2 2 0 0 0 0 2 0 2 0 0 1 0 1 1 1 2 1 1 2 0 2 0 2 2 0 0 1 1 0 0 0 2 0 0 2 2 2 0 2 0 0 0 1 0 0 0 1 2 1 1 0 0 0 1 1 1 1 0 0 1 1 0 1 1 0 2 1 0 2 1 1 0 0 1 0 1 2 2 0 1 1 0 2 1 1 1 1 1 0 0 0 1 2 0 1 1 0 0 0 0 0 0 2 1 0 1 1 0 1 0 1 0 0 0 1 1 1 1 0 0 1 0 1 0 1 0 0 1 1 0 0 2 0 1 1 1 1 1 1 0 0 0 0 0 0 0 0 2 0 1 0 1 1 2 1 1 2 1 2 1 1 2 2 1 0 0 2 0 0 2 0 1 1 1 0 1 0 0 2 0 0 2 0 2 2 2 2 1 2 1 1 0 1 1 2 1 2 0 0 1 2 2 0 0 0 0 1 0 0 0 0 1 1 0 0 1 0 1 0 0 0 0 0 0 0 0 2 0 0 1 2 0 0 0 1 1 0 1 0 1 1 0 0 0 0 0 0 0 1 0 0 0 0 0 0 2 2 0 2 2 0 1 1 0 0 0 0 0 1 0 1 0 0 2 1 1 1 0 1 0 1 0 0 1 1 0 1 2 1 0 1 0 0 0 1 2 1 0 0 2 1 1 2 0 0 0 1 0 0 1 1 2 1 1 1 0 0 0 0 2 0 1 0 0 0 1 2 0 2 0 2 0 0 0 1 1 0 1 0 1 0 0 0 0 0 1 2 2 0 0 1 1 1 0 1 0 1 0 0 1 0 0 1 1 0 0 0 1 0 0 0
114 1 0 0 0 0 0 1 1 1 1 1 0 0 0 0 0 1 1 2 2 0 1 2 2 0 1 1 0 2 1 0 1 2 0 0 2 0 0 0 0 2 0 0 2 1 0 0 2 1 0 0 1 0 2 1 1 0 0 0 1 1 0 2 0 0 0 0 0 0 0 1 2 2 1 2 1 0 1 0 1 2 1 1 1 0 1 1 2 2 0 2 1 0 2 0 2 1 0 2 2 1 1 1 2 0 2 1 1 0 1 2 0 2 2 2 0 0 0 0 2 0 1 1 1 0 0 2 0 2 0 0 0 0 0 0 0 0 0 1 0 0 0 0 0 1 1 0 0 1 0 1 0 0 0 0 2 1 0 1 0 1 0 1 1 1 0 0 1 2 0 0 2 0 1 2 0 2 0 1 2 0 1 2 2 1 2 0 0 2 1 2 0 0 2 2 0 2 0 0 2 2 0 0 0 1 2 0 2 0 1 1 2 0 0 0 0 0 2 1 1 0 2 2 0 0 0 1 0 1 0 0 0 0 0 0 0 2 2 2 0 0 2 1 2 2 0 0 1 0 0 0 0 1 1 2 0 1 1 1 1 1 0 1 0 0 0 1 2 1 1 1 0 1 1 0 0 0 0 0 0 0 0 1 0 0 0 2 0 2 1 0 0 2 2 0 2 0 0 0 1 0 1 1 1 0 0 0 0 0 0 1 0 0 0 0 0 0 0 1 0 1 1 1 0 0 0 0 0 0 0 2 0 1 0 0 0 1 2 1 0 0 0 0 1 0 0 1 2 2 1 1 0 0 0 0 0 0 0 2 0 0 1 1 0 0 0 2 2 0 2 0 0 2 1 0 0 1 1 1 0 1 0 1 1 0 0 0 0 0 0 0 1 0 2 0 0 0 1 1 0 1 0 1 2 0 2 1 1 0 1 0 1 1 1 0 0 1 1 1 1 1 0 1 0 2 1 0 1 0 1 0 1 0 0 0 0 1 0 0 2 1 1 1 1 2 2 1 0 1 0 1 0 1 0 0 0 1 2 0 0 0 1 0 0 1 0 1 1 0 1 0 1 1 1 1 1 2 0 1 1 1 0 1 1 1 1 0 1 1 1 1 0 2 0 0 0 1 1 2 0 1 2 0 0 1 1 0 0 0 1 0 0 0 1 1 0 0 1 0 0 2 1 0 0 1 1 0 0 2 0 1 1 0 0 0 2 0 0 1 1 1 0 2 2 1 1 1 1 0 0 0 0 0 2 2 2 0 0 1 0 0 0 1 1 0 0 0 0 0 0 1 0 0 0 0 0 1 1 1 1 1 1 1 1 1 1 0 0 0 0 0 0 0 0 0 0 0 0 0 0 2 0 1 1 2 0 0 0 1 0 0 0 1 1 0 0 0 0 0 1 0 0 0 0 1 2 1 0 0 2 2 0 0 0 1 1 0 2 0 0 1 0 1 0 2 2 1 1 2 0 2 1 0 0 1 2 2 2 0 0 0 0 1 0 1 1 2 1 0 0 1 0 0 1 1 1 0 0 0 1 1 0 1 1 1 1 1 1 0 2 0 0 2 2 0 2 0 0 2 1 1 0 0 1 1 1 2 2 0 0 0 0 1 1 0 0 0 0 0 0 0 1 2 0 0 0 0 0 0 0 1 0 2 0 0 1 1 0 2 1 1 0 0 1 0 0 0 0 0 0 0 0 0 0 0 0 0 1 0 0 0 2 0 0 0 2 1 1 1 0 0 2 0 0 0 0 0 1 1 0 2 0 0 2 1 1 2 1 2 1 1 2 2 0 0 2 1 0 0 1 0 1 2 1 0 1 0 1 1 0 0 0 2 0 2 2 1 1 1 1 1 0 0 2 1 0 1 0 1 0 1 2 0 0 0 0 1 1 0 0 0 1 0 0 0 1 0 0 0 0 0 0 0 1 0 1 0 0 0 1 2 1 0 0 0 1 0 1 0 0 0 0 1 0 1 1 0 0 2 0 1 0 0 0 0 1 2 0 1 1 0 0 2 2 2 2 0 1 1 1 1 2 2 0 0 1 1 1 1 0 0 0 0 1 1 0 0 2 1 0 1 0 2 1 2 2 1 0 0 2 1 0 2 0 0 0 1 0 0 1 1 0 1 0 0 0 1 0 1 0 1 1 0 0 0 1 2 1 1 1 1 1 0 0 0 0 0 0 0 0 0 0 1 0 1 1 2 2 1 1 1 1 1 0 1 2 0 0 0 0 0 0 0 0 0 1 0 0 0 0 0
115 1 0 0 0 0 2 2 1 2 2 0 0 1 1 0 0 0 0 0 1 0 1 1 1 1 1 0 0 2 1 0 2 2 1 1 1 0 0 0 0 2 0 0 2 0 0 0 1 2 1 1 1 0 0 0 1 0 0 0 1 2 0 0 0 1 1 1 0 0 0 1 2 2 2 2 0 0 1 0 0 2 1 0 1 0 0 1 2 2 1 2 1 1 0 0 0 2 0 2 1 0 2 2 2 0 2 0 2 0 0 2 1 1 1 1 1 1 0 0 2 0 1 1 1 1 0 0 0 0 1 1 0 1 0 0 0 0 0 1 1 0 1 0 0 2 1 0 0 0 0 0 1 0 1 0 0 1 0 0 0 1 0 0 2 2 0 1 1 1 0 0 0 2 1 0 0 2 0 2 2 0 0 0 0 0 0 2 0 0 0 2 0 0 2 2 2 2 0 0 1 1 1 1 1 2 1 0 1 0 1 0 1 0 0 1 0 0 1 0 0 0 2 2 0 0 2 1 0 1 0 0 0 0 0 0 0 2 2 1 0 0 2 1 2 2 0 0 2 0 0 2 0 0 0 2 0 0 0 1 0 1 0 1 0 0 0 0 1 0 1 1 0 0 0 0 0 1 1 0 0 0 1 1 0 2 1 2 0 2 2 0 0 2 1 1 0 2 0 2 2 1 0 0 0 0 0 1 1 1 0 1 0 0 1 0 1 1 0 1 1 0 1 0 2 0 0 0 1 0 0 2 0 0 0 0 0 2 0 1 2 2 2 0 0 0 1 0 2 2 1 0 0 1 0 1 1 1 0 2 0 0 0 0 0 1 0 2 2 0 2 0 0 2 0 0 0 1 1 2 0 0 1 0 0 0 0 0 0 1 0 0 1 1 2 2 2 0 2 2 0 2 0 1 1 0 0 1 0 0 0 0 0 0 0 0 1 1 1 1 1 1 0 2 1 2 0 0 1 0 1 0 0 2 0 0 0 2 0 0 2 1 2 2 0 2 2 1 0 0 0 0 0 0 0 0 0 1 2 1 1 0 0 0 0 2 0 2 2 1 1 1 0 2 0 1 0 1 0 0 0 2 0 1 1 1 1 0 2 1 0 0 0 1 0 0 0 0 0 2 0 2 1 0 1 0 2 0 2 0 1 0 1 1 1 0 0 0 0 2 2 0 2 1 1 2 0 0 0 2 0 1 2 2 1 0 2 0 1 0 1 1 0 1 0 2 0 1 1 0 1 1 0 2 1 1 1 1 0 1 0 0 1 2 0 0 0 2 2 0 2 0 0 0 0 0 0 2 2 1 0 0 1 1 0 1 1 0 0 1 0 0 0 1 0 0 0 0 0 0 0 2 2 0 0 0 2 0 0 0 0 0 0 0 0 0 1 0 0 1 0 1 0 0 0 1 2 2 0 0 0 0 0 0 0 0 2 0 1 1 0 1 0 2 0 1 2 1 1 2 1 2 0 1 1 1 1 2 2 0 0 0 2 0 1 1 1 2 1 0 0 2 1 0 0 0 0 0 1 0 1 0 1 0 1 2 1 0 1 2 1 0 0 0 0 0 0 0 1 1 0 0 0 0 2 0 1 2 2 0 1 1 1 0 1 1 0 1 0 0 0 1 1 2 2 1 1 1 1 1 1 1 0 2 1 1 1 0 0 2 1 0 0 0 0 1 2 0 0 0 0 0 1 0 0 2 1 0 1 1 0 0 1 0 1 0 2 1 1 1 0 1 2 1 1 0 0 0 0 2 1 2 0 0 0 1 0 2 1 2 1 1 0 0 0 0 1 0 0 0 0 0 1 2 1 0 1 0 0 2 0 0 1 0 1 2 1 2 1 2 0 1 0 0 1 1 0 1 0 1 0 1 1 1 0 0 0 0 1 0 1 1 0 0 0 0 0 0 0 0 0 0 0 0 1 0 1 0 1 0 1 2 0 0 0 0 1 0 1 0 0 0 0 1 0 1 0 1 2 2 2 2 0 0 0 0 0 2 1 2 1 0 0 1 1 1 1 0 0 0 0 2 1 1 1 1 1 1 0 2 0 1 0 0 2 1 0 1 2 1 0 1 1 1 0 0 1 1 0 0 2 1 0 2 0 0 0 1 0 0 0 1 1 2 2 0 0 0 0 1 1 0 2 0 0 0 0 1 0 1 0 1 2 0 1 1 1 0 1 1 1 0 0 0 1 0 2 2 2 0 0 2 1 1 0 1 2 0 1 0 0 1 0 0 0 0 0 0 1 1 0 1
116 1 1 0 0 0 1 2 1 2 2 0 1 2 2 0 0 2 1 1 2 0 0 2 2 0 1 0 0 2 1 1 2 2 0 0 1 2 0 1 1 0 1 0 0 0 0 0 2 0 0 0 0 1 1 1 0 0 0 1 0 1 1 1 0 0 0 0 0 0 0 0 2 2 0 2 2 0 1 0 0 2 1 1 0 0 0 2 2 2 2 2 0 0 0 0 0 2 1 2 2 1 0 0 2 0 2 1 1 0 1 2 0 1 1 1 0 0 0 0 0 0 2 2 2 0 0 1 0 1 1 1 0 0 0 0 0 0 0 2 0 0 1 0 0 1 0 0 0 0 0 0 0 1 1 0 2 0 1 0 0 1 1 1 1 1 0 2 0 0 0 0 2 0 1 1 0 2 0 0 1 1 1 2 2 1 2 1 0 2 1 2 0 0 1 2 2 2 0 0 2 2 0 2 2 0 0 2 0 0 1 1 2 0 0 1 0 0 1 2 2 0 1 1 0 0 1 0 0 0 0 0 2 2 2 2 0 2 2 2 0 0 2 0 2 2 0 0 2 0 0 0 0 0 0 0 1 0 0 2 0 2 0 1 0 0 0 1 1 0 0 1 0 1 0 0 0 2 2 1 1 0 0 1 0 0 0 1 2 2 0 1 1 1 1 0 0 0 0 0 1 0 2 1 0 0 0 0 1 1 0 1 0 0 2 0 1 1 1 0 0 2 1 0 1 0 1 0 2 2 0 1 0 0 0 0 1 1 0 1 0 1 2 1 0 0 1 1 1 2 0 1 0 0 0 0 0 1 0 1 0 0 1 0 1 1 0 0 0 0 2 0 1 1 0 0 0 0 0 1 2 0 2 0 0 1 0 0 0 0 0 0 1 0 2 0 0 0 1 1 0 1 0 0 0 0 1 1 0 0 0 0 0 0 0 0 0 0 1 0 0 0 1 1 0 1 0 0 0 0 0 0 0 1 0 1 0 1 0 0 2 1 1 1 1 2 2 1 0 2 0 1 0 1 0 0 0 2 1 0 0 0 0 0 0 2 0 1 1 0 2 0 0 2 0 1 0 2 1 0 1 1 1 2 2 1 0 1 2 2 0 0 0 2 1 0 0 0 0 2 0 2 1 1 0 1 2 0 1 0 0 0 0 1 1 0 0 0 1 1 0 2 2 0 0 1 0 1 1 1 0 1 0 0 1 0 1 2 0 0 1 2 0 0 1 2 0 1 1 0 0 0 0 1 0 0 0 0 0 1 0 0 1 0 0 0 0 0 0 0 0 2 0 0 0 0 0 2 2 0 1 0 0 0 1 0 0 0 1 1 0 0 1 1 0 1 0 0 0 0 0 2 0 1 1 2 0 0 0 1 0 0 0 0 0 0 0 0 0 0 1 0 0 1 0 0 2 1 0 0 2 2 0 0 0 0 2 0 1 1 0 2 0 1 1 1 2 1 0 1 0 2 2 1 2 0 1 2 2 0 0 0 0 1 0 1 0 2 2 0 0 0 0 0 0 0 0 0 1 0 1 1 0 0 1 2 1 0 0 1 1 0 0 1 1 0 2 1 0 1 1 0 0 0 0 0 2 1 2 0 0 0 0 1 0 1 0 2 1 0 0 1 1 2 1 1 2 2 1 1 1 2 1 1 1 1 1 0 0 2 1 0 0 0 0 0 0 0 1 1 1 1 1 0 0 0 0 0 1 1 0 0 2 0 1 0 2 1 2 2 1 0 1 1 1 0 0 0 1 0 0 0 0 0 0 2 0 1 1 2 0 2 2 2 0 0 2 1 0 0 1 0 1 1 1 0 2 0 0 2 0 0 2 0 2 2 2 2 1 1 0 2 0 0 1 1 0 1 0 0 1 1 0 0 0 1 0 1 1 0 0 1 1 0 0 0 1 1 0 0 0 0 0 1 0 0 1 0 0 0 1 1 0 0 0 0 0 0 0 0 0 0 0 0 0 0 0 0 0 2 1 1 1 0 0 1 0 0 0 2 2 0 0 1 2 2 2 0 0 0 0 1 1 1 1 1 0 2 0 1 1 1 0 1 2 0 0 1 2 1 0 1 0 0 0 2 1 0 0 0 1 0 0 0 1 0 0 1 0 0 0 2 1 2 2 0 0 0 0 0 1 1 1 0 2 0 1 2 0 1 0 1 1 0 1 2 1 0 1 0 1 0 0 0 0 1 1 1 1 0 0 1 1 1 0 1 1 0 0 1 0 0 0 2 1 0 0 0 2 0 0 0
117 1 0 0 0 0 1 2 1 2 2 0 0 1 1 0 0 0 0 0 0 0 0 2 2 0 1 1 0 2 1 0 1 1 1 0 0 0 0 0 0 1 0 0 0 0 0 0 1 1 0 0 1 1 0 0 1 0 0 1 0 0 0 2 0 0 1 0 1 1 0 0 2 2 2 2 0 0 2 0 1 1 1 1 1 0 0 0 0 2 0 0 0 0 0 0 0 0 0 2 2 0 2 2 2 0 2 2 0 0 2 2 0 1 2 2 0 1 0 0 2 0 1 1 0 0 0 0 0 0 0 0 0 0 1 0 0 1 0 1 1 0 1 0 0 0 0 0 0 0 0 0 0 0 0 0 1 1 0 0 1 1 1 0 0 0 0 0 2 2 0 0 0 2 1 1 1 0 0 0 0 0 1 2 1 1 2 2 0 0 1 2 0 0 2 2 1 1 0 0 0 0 0 2 2 0 0 0 2 0 1 1 1 0 0 0 0 1 2 1 1 0 2 2 0 0 2 0 0 0 0 1 0 0 0 0 0 2 2 2 0 0 2 0 2 2 0 0 1 1 1 0 0 0 0 2 1 0 0 0 0 0 0 0 0 0 1 0 2 1 0 0 0 0 1 1 0 1 1 0 0 1 0 1 0 1 0 1 0 2 1 1 1 2 2 0 1 0 0 0 0 0 2 1 0 0 0 0 0 0 1 2 0 0 0 0 0 0 0 0 1 1 2 1 1 0 1 0 2 0 0 1 0 0 0 0 0 1 1 0 0 0 2 0 0 0 2 1 2 2 1 1 1 0 1 0 0 1 0 0 1 1 2 1 2 1 0 2 2 1 1 1 1 1 0 0 0 1 1 1 0 0 1 1 0 0 0 0 0 0 0 0 1 0 2 1 1 1 0 0 0 1 0 2 2 1 0 1 0 0 0 0 0 0 0 0 2 0 0 0 1 1 1 1 1 2 1 1 1 0 0 0 1 0 2 1 0 2 1 1 2 1 1 1 0 1 2 0 0 0 0 0 0 2 1 0 1 1 1 0 1 0 1 0 1 0 0 2 2 2 2 2 1 2 0 0 0 1 0 2 2 1 0 1 2 1 0 0 2 1 0 0 0 2 0 0 0 2 2 2 0 0 1 1 0 1 1 0 0 0 0 1 0 0 1 1 0 0 1 2 1 1 2 2 2 2 0 1 1 1 1 0 0 0 2 0 0 0 0 1 0 0 0 0 0 2 2 1 1 0 0 0 1 1 1 2 1 0 0 0 0 0 1 2 0 0 1 0 0 0 0 0 1 0 1 0 2 2 2 1 1 0 1 1 0 1 0 0 1 1 0 0 0 0 0 0 0 0 0 0 0 1 2 2 0 2 1 1 1 1 0 0 0 0 0 0 0 0 0 0 1 0 0 0 0 0 2 1 0 0 0 0 1 0 0 2 2 0 1 1 0 0 0 1 1 1 2 0 0 1 0 1 1 2 2 0 0 2 2 0 0 0 0 1 1 0 0 2 0 2 2 0 0 1 0 1 1 0 0 0 1 1 0 0 2 2 2 0 1 1 1 0 1 2 1 0 2 0 2 2 0 2 0 0 1 0 2 0 1 0 0 0 0 2 0 1 2 1 0 0 0 2 1 1 1 1 1 1 0 0 0 1 0 2 0 0 1 0 0 1 0 0 0 0 0 1 1 1 0 0 0 0 1 2 0 0 0 0 1 0 0 0 2 0 0 0 2 0 0 0 0 0 2 1 1 0 0 0 1 0 0 1 1 1 1 2 0 2 2 2 0 2 1 1 0 0 0 0 0 0 0 0 1 2 1 0 1 0 2 0 0 0 1 1 1 2 2 2 2 2 2 2 0 1 1 2 1 1 0 1 0 1 1 1 0 1 0 0 1 0 1 1 1 1 0 0 1 0 1 0 1 0 0 0 1 0 1 0 0 0 0 1 0 0 0 0 0 0 2 1 1 0 0 2 0 1 0 0 0 2 2 2 0 0 0 0 1 2 0 1 1 0 0 1 1 1 1 0 1 0 0 2 1 1 1 1 1 2 0 2 0 2 0 0 1 1 0 2 2 1 1 0 0 1 1 1 0 2 1 0 2 1 0 2 0 0 0 0 0 0 0 1 2 0 1 1 0 0 0 1 1 0 1 1 0 0 2 2 1 1 1 0 0 0 0 2 1 0 0 0 2 0 1 0 0 1 1 1 2 0 0 1 2 2 0 0 2 0 0 0 1 0 0 0 0 0 0 0 1 1 1 0
118 1 0 0 1 0 1 2 0 2 2 0 0 0 0 0 0 0 0 0 0 1 1 2 2 0 1 2 1 2 0 1 0 0 1 2 2 2 0 0 0 1 0 0 1 0 0 0 0 2 2 2 0 0 2 2 0 0 0 2 0 2 0 0 0 0 0 0 0 0 0 1 2 2 1 2 1 0 1 0 0 1 2 0 0 1 1 0 2 2 0 1 1 0 1 0 1 0 0 0 1 0 2 2 2 0 2 1 1 1 1 1 2 2 2 2 1 0 0 0 2 0 0 0 0 0 0 0 0 0 0 0 0 1 0 0 0 0 1 0 2 0 0 0 0 0 0 0 1 1 1 2 0 0 0 0 0 0 0 1 0 1 1 1 1 2 1 2 0 1 0 1 0 2 2 1 1 1 0 1 1 1 0 2 2 1 1 2 1 1 1 2 0 1 1 0 2 1 0 0 1 1 1 1 1 1 0 1 1 0 0 2 1 0 0 1 0 1 2 1 2 1 1 2 0 0 1 1 1 2 1 0 0 0 0 0 0 2 2 1 0 0 2 0 1 1 0 0 2 0 0 1 0 0 1 2 1 2 1 1 1 1 0 1 0 0 1 1 2 0 0 2 0 2 0 0 0 2 2 0 0 1 1 1 1 1 0 1 0 2 0 1 0 1 1 0 2 1 0 1 2 1 2 0 0 0 2 0 1 1 0 0 0 0 0 0 0 1 0 1 1 0 1 2 0 0 0 0 0 1 0 1 0 0 0 0 0 0 1 1 0 0 1 0 0 0 2 0 2 1 1 0 1 0 1 0 0 1 0 2 0 0 1 0 1 0 0 2 2 1 1 1 0 2 0 0 0 1 1 2 1 0 1 1 1 1 0 0 0 0 0 0 2 1 2 2 2 0 1 1 0 1 0 2 2 0 1 0 0 0 0 0 2 2 2 0 0 0 0 0 0 1 1 1 0 2 2 1 1 1 2 1 0 1 1 0 0 2 1 1 2 1 1 1 1 2 1 2 0 1 0 2 2 2 2 2 0 2 0 2 2 0 0 1 1 1 0 2 2 0 1 0 1 2 1 0 0 2 0 1 1 1 0 1 1 0 1 0 2 2 0 0 0 1 2 0 0 1 1 2 0 1 2 0 0 0 2 0 0 0 0 1 1 1 0 1 0 0 0 0 0 2 2 1 1 2 1 0 0 2 0 2 0 0 0 0 1 1 0 2 0 0 0 1 1 0 2 2 0 0 0 0 0 1 2 1 1 0 1 0 1 1 0 1 1 0 0 0 0 0 0 1 1 0 0 0 1 1 1 2 0 1 0 0 0 0 0 0 1 1 0 0 1 0 1 0 0 0 0 0 0 0 1 1 0 1 0 0 1 1 0 0 0 0 0 0 1 0 1 0 0 0 0 0 0 0 2 1 0 0 1 1 0 0 0 1 2 0 0 2 0 0 1 2 0 1 2 2 0 1 0 2 1 1 1 0 1 2 1 1 1 0 0 1 0 0 1 2 1 1 1 1 0 0 0 1 1 0 1 0 0 1 0 2 2 2 1 1 0 0 2 0 0 2 1 0 2 0 1 1 0 0 0 0 1 0 2 2 2 0 1 1 0 1 1 0 0 2 2 0 0 0 1 1 1 1 1 0 0 0 0 0 0 2 1 0 2 2 1 2 0 1 1 1 0 0 1 0 1 1 1 1 1 1 0 1 1 0 2 0 0 0 2 0 0 1 2 1 2 2 1 2 2 0 0 1 1 0 1 1 0 1 0 0 0 2 0 2 1 2 0 2 2 2 1 0 0 0 1 0 0 1 1 1 1 0 1 0 1 1 0 0 0 1 0 2 1 2 1 1 1 1 0 1 2 1 1 1 0 0 0 2 0 1 0 0 0 0 0 0 0 0 2 1 0 0 1 0 0 0 0 0 0 0 0 0 0 1 0 0 1 1 0 0 0 1 1 0 1 1 1 0 0 0 0 0 0 0 1 2 2 2 0 0 0 0 1 1 0 2 2 0 0 1 1 0 1 0 0 0 0 2 1 1 1 2 0 1 0 2 0 1 0 1 1 1 0 0 2 2 0 0 1 2 0 2 2 2 0 1 1 0 0 2 0 0 0 2 0 0 0 1 0 1 1 0 1 0 0 0 1 1 2 0 0 1 1 2 0 1 0 1 1 0 0 1 0 0 0 0 1 0 1 0 0 1 1 1 1 0 0 1 0 1 0 0 2 0 0 2 0 0 0 1 1 0 0 0 0 0 0 2
119 1 0 0 0 0 1 2 2 1 0 1 1 2 2 0 0 2 2 1 1 1 0 0 2 0 1 0 0 1 1 2 2 2 0 1 1 2 0 1 1 0 0 0 2 0 0 0 2 1 0 0 0 1 0 1 0 1 1 1 1 1 0 1 0 0 0 0 0 1 1 1 2 2 2 2 0 0 2 1 0 2 1 1 1 0 0 0 1 2 0 0 1 0 2 0 2 1 0 2 2 1 0 0 2 1 2 2 0 0 1 2 0 0 1 1 1 1 0 0 2 0 1 1 1 0 0 0 0 0 0 0 0 0 1 0 0 0 0 2 0 0 1 0 0 1 0 0 1 1 0 0 0 0 0 1 1 0 0 0 1 0 1 0 1 0 0 1 1 1 0 2 1 1 0 1 0 1 1 0 1 1 0 2 0 0 2 2 0 1 1 2 2 2 2 1 2 2 0 0 2 2 0 0 0 2 1 0 2 0 2 1 0 1 0 0 0 0 1 0 2 2 2 2 0 0 0 0 0 1 1 0 0 0 0 0 0 2 2 2 0 0 2 1 2 2 0 0 2 0 0 0 0 0 0 2 1 0 0 0 0 0 0 1 0 0 0 0 2 0 0 0 0 1 0 0 0 1 1 0 0 2 1 2 0 2 0 1 1 2 1 1 0 2 2 0 2 0 0 0 1 0 2 1 0 0 1 0 1 2 0 2 0 0 1 0 0 0 0 0 1 1 1 1 1 0 0 0 0 0 0 2 0 0 0 0 0 0 2 1 2 1 1 0 0 0 0 0 2 2 2 0 0 0 0 0 1 0 0 2 0 0 2 0 2 0 0 1 1 1 1 1 1 2 0 0 0 1 1 1 1 1 0 1 1 0 0 0 0 0 0 0 1 0 1 0 0 0 0 0 0 0 0 1 1 0 1 1 0 0 1 0 1 1 1 0 1 0 0 0 0 1 0 2 2 2 1 1 1 1 1 2 0 0 1 0 0 0 1 0 0 1 2 1 0 1 2 0 1 0 1 1 0 2 2 0 2 0 0 0 0 0 0 1 1 1 0 2 2 0 0 0 0 2 0 0 0 1 0 0 1 2 0 1 1 0 0 1 2 0 0 0 0 1 0 0 0 2 2 2 0 0 0 2 0 2 1 1 0 0 0 0 0 0 1 1 0 1 0 1 1 2 2 0 1 1 0 0 0 2 0 2 1 1 0 0 2 0 0 0 0 1 0 0 0 1 2 1 1 0 0 0 0 1 1 2 2 1 0 1 0 0 0 2 0 2 0 1 0 0 0 2 1 0 1 0 1 0 0 2 0 1 0 0 0 0 0 0 1 1 0 0 1 0 0 0 0 0 0 0 0 2 1 1 0 1 1 1 0 0 0 0 0 0 0 2 0 0 0 0 1 0 0 1 0 1 2 0 0 0 1 2 0 0 0 0 2 0 2 0 0 1 1 2 0 1 1 1 0 1 1 1 1 2 2 0 0 1 1 0 0 0 1 1 0 0 0 2 0 1 1 0 1 0 0 0 1 0 1 0 0 0 1 1 0 2 1 0 0 2 0 0 0 1 0 0 1 0 1 2 1 1 0 0 0 0 2 1 2 0 1 1 1 1 1 0 0 0 1 0 0 0 0 2 2 2 2 0 0 0 0 0 0 2 2 1 0 1 0 1 0 1 0 1 0 0 1 1 1 0 0 1 1 0 0 0 0 0 2 0 0 1 2 0 1 0 2 2 2 2 0 0 2 0 0 1 0 1 1 1 1 1 1 1 2 1 1 1 1 2 0 2 2 2 2 2 0 0 1 0 0 0 1 1 1 0 2 0 0 2 0 0 2 0 1 1 1 1 1 1 1 1 0 0 2 1 1 1 0 0 0 2 1 1 0 1 0 1 0 0 0 0 1 1 0 0 2 1 1 0 0 1 0 0 0 1 2 0 0 1 0 1 1 0 0 2 1 0 1 0 0 0 1 1 0 1 1 1 1 2 1 1 0 0 0 0 0 2 1 2 2 0 0 2 2 2 2 0 0 0 0 2 1 0 2 2 0 2 1 1 0 2 0 0 0 2 0 1 2 1 0 1 1 2 1 1 2 1 0 0 2 0 0 1 0 0 0 2 0 0 1 1 1 1 2 1 0 0 0 1 1 0 1 0 1 0 1 1 0 1 1 0 1 0 1 1 1 0 1 1 1 0 0 0 1 1 2 1 1 0 0 1 1 2 0 0 1 0 0 0 0 0 0 0 1 0 1 0 1 0 0 0
120 1 0 0 0 0 0 1 2 1 0 2 0 1 1 0 0 1 1 1 2 0 0 2 2 0 1 0 0 2 2 1 2 2 0 1 1 1 0 0 0 2 1 1 2 1 1 0 0 2 1 2 0 0 1 0 0 0 0 1 0 0 0 1 1 1 1 2 0 0 0 2 2 2 0 2 2 1 1 0 1 2 2 0 2 0 0 1 1 1 1 1 0 0 1 0 1 1 0 2 1 0 2 2 2 1 2 0 2 1 0 1 1 1 1 1 0 0 0 0 0 0 1 1 1 1 0 0 0 0 1 1 0 0 1 0 0 0 0 2 0 0 0 0 0 0 0 0 0 1 0 1 0 0 0 0 0 1 1 1 1 0 0 1 1 0 0 0 1 2 1 0 0 2 1 0 0 1 0 1 1 0 1 2 2 2 2 0 0 2 2 2 0 0 2 2 0 2 0 0 1 1 0 1 1 0 1 1 0 0 0 2 2 0 0 0 1 0 0 1 1 1 1 2 1 0 0 0 0 0 0 0 0 1 1 0 1 2 2 2 0 1 1 0 2 2 1 1 1 1 0 1 0 0 1 1 0 0 0 0 0 0 0 1 0 0 2 1 2 0 0 0 1 1 0 0 0 1 1 0 1 1 1 2 0 2 1 1 0 1 1 0 0 2 2 0 0 0 0 0 0 0 2 1 0 0 0 0 0 0 1 2 0 1 1 1 0 1 1 0 0 1 1 0 0 0 1 0 0 2 0 0 0 0 0 0 0 2 0 0 0 0 0 0 0 0 1 0 2 1 2 0 1 0 1 0 0 1 0 0 0 0 1 1 0 0 0 1 1 0 2 0 0 2 1 1 0 1 1 1 0 1 0 0 0 1 0 0 0 0 0 0 0 0 2 0 0 0 0 0 0 0 0 0 1 0 1 0 0 0 0 0 1 1 1 0 1 0 0 0 0 0 0 1 1 2 0 0 1 1 1 1 0 0 0 0 0 1 1 1 2 2 2 0 1 1 2 1 0 1 0 1 0 1 0 0 0 2 0 2 2 0 1 0 0 2 0 2 2 1 1 1 0 2 1 0 2 2 0 0 0 1 0 0 2 0 0 1 2 0 0 0 1 2 1 0 0 0 1 2 0 0 1 1 0 1 1 1 0 0 0 1 1 1 0 1 0 0 1 2 2 1 2 0 0 2 1 0 0 2 0 1 2 2 1 0 2 0 0 2 1 1 0 0 0 1 0 2 0 0 0 0 0 2 0 0 0 0 1 0 1 1 1 1 1 0 0 0 0 0 0 1 0 0 0 0 0 2 2 2 0 1 1 1 1 1 1 0 0 0 0 0 0 2 0 0 0 0 0 0 0 2 0 1 1 2 1 0 0 1 1 0 0 1 0 0 0 0 0 0 1 0 0 1 0 0 2 1 0 0 1 1 0 0 0 0 2 0 2 0 1 1 0 1 1 2 2 0 0 1 0 2 1 1 1 0 1 2 1 0 0 0 0 0 0 1 1 1 0 0 0 1 1 0 1 0 1 0 1 0 0 0 1 0 1 2 0 0 0 0 2 0 0 1 1 0 1 0 0 1 1 0 0 0 1 0 1 1 2 0 1 1 0 2 0 1 0 1 1 0 0 0 1 2 1 1 1 0 0 0 0 1 0 2 0 0 0 0 0 0 0 0 0 1 0 0 1 0 0 0 0 0 0 0 0 2 1 0 1 0 0 1 2 1 0 1 2 2 2 2 0 0 0 1 1 0 0 1 1 1 1 0 1 1 2 2 0 1 1 1 0 1 1 1 0 0 1 1 0 0 1 0 0 1 0 0 1 0 1 1 0 0 0 0 0 2 0 2 1 2 1 1 0 0 2 0 0 1 1 0 2 0 2 0 0 1 0 0 0 0 0 0 1 0 0 0 0 0 0 0 0 0 0 1 1 0 2 0 0 0 2 2 2 0 0 1 2 1 1 0 0 0 0 1 0 0 1 2 2 2 2 2 0 0 0 0 1 2 1 2 2 0 0 2 2 2 2 0 0 0 0 1 0 0 2 2 0 1 0 2 0 1 0 0 1 1 0 0 1 1 0 0 1 2 0 1 1 1 1 1 2 0 0 2 0 0 0 0 1 1 0 1 1 2 0 1 0 0 0 1 1 0 1 0 0 0 1 2 0 0 0 0 0 2 0 0 0 0 0 0 0 1 0 0 2 0 1 1 2 0 0 2 1 1 0 0 1 0 1 0 0 1 1 0 1 0 0 0 0 0 0 2
121 1 0 0 1 0 1 2 1 1 1 0 0 1 1 0 0 0 0 2 2 0 0 2 2 0 1 0 0 2 1 0 1 1 1 0 1 2 0 1 1 0 0 0 2 0 0 0 1 1 0 1 1 0 0 1 0 0 0 1 1 1 0 1 0 1 1 0 0 1 2 1 2 2 1 2 1 0 2 0 2 2 0 2 0 0 0 0 2 2 0 0 1 0 0 0 0 1 0 2 1 0 2 1 2 0 2 0 2 0 0 2 0 1 2 2 0 0 0 0 2 0 0 0 0 2 0 2 0 0 0 0 0 0 0 0 0 0 0 0 1 0 0 1 0 1 1 0 0 0 0 0 0 0 0 0 0 1 1 0 0 1 0 2 1 2 1 1 1 2 0 0 0 2 1 0 0 1 0 1 1 0 1 2 2 1 2 1 1 2 2 2 1 1 1 2 1 1 1 0 0 0 0 1 1 2 1 2 1 0 0 1 2 0 0 2 0 0 1 0 0 0 1 2 0 0 1 1 0 1 0 1 0 2 2 1 2 2 2 0 0 1 1 0 1 1 0 1 1 1 0 0 0 0 0 2 1 1 1 0 0 0 0 0 0 0 0 0 2 0 1 2 0 0 0 0 0 2 2 1 1 1 1 1 0 2 1 1 0 2 0 0 1 2 1 0 0 1 1 0 0 0 2 0 0 0 0 0 2 2 0 1 0 0 1 0 0 2 1 0 0 1 2 0 1 0 0 0 0 1 0 0 0 0 0 0 0 2 0 0 0 2 1 0 0 0 1 0 0 1 0 0 0 0 0 0 0 1 1 1 1 1 2 2 2 1 1 1 1 1 1 1 0 2 1 1 0 0 0 2 2 0 0 0 1 0 0 0 0 1 0 0 0 0 2 0 0 1 0 0 0 0 0 2 2 1 0 2 0 0 0 0 0 0 0 0 1 0 1 0 0 0 1 1 1 2 2 0 2 0 2 1 1 0 2 2 0 2 1 1 2 0 2 1 0 1 2 1 1 1 0 1 2 2 2 2 0 1 1 1 1 0 0 0 0 1 0 1 1 1 2 1 1 2 1 1 1 1 0 0 0 1 0 0 1 0 0 2 2 0 1 0 0 2 0 0 0 0 1 2 0 1 1 0 0 1 1 1 0 0 0 0 0 1 0 1 1 0 1 2 1 1 2 2 2 2 0 0 0 2 1 1 1 0 1 0 1 0 0 1 1 1 0 0 1 2 0 1 1 0 0 0 0 2 2 0 0 1 0 0 1 1 0 1 1 0 0 2 2 1 0 0 0 0 0 0 0 2 2 2 0 1 1 1 0 1 0 0 1 1 0 0 0 0 0 0 0 1 0 0 0 1 0 1 1 2 0 0 0 0 1 0 0 2 2 2 0 0 0 0 1 0 0 0 0 0 1 1 0 0 0 1 0 0 0 1 2 1 2 0 0 1 1 1 0 2 2 1 0 1 1 1 0 0 1 0 1 1 1 0 0 0 1 0 1 1 0 2 0 2 2 0 1 0 0 0 0 0 1 0 0 2 0 0 2 2 2 0 1 0 2 0 1 1 0 0 1 0 0 2 1 0 0 0 2 0 1 1 1 0 1 1 0 0 0 0 0 0 1 0 1 0 1 2 2 1 2 0 0 0 0 1 0 2 0 0 0 0 0 0 0 0 1 1 0 0 1 0 0 0 0 0 0 0 0 2 0 0 2 0 1 1 2 0 0 1 1 0 1 1 1 0 2 0 0 0 0 0 0 1 0 1 0 0 2 1 1 2 1 2 0 1 1 2 0 0 0 1 0 1 2 0 1 2 1 1 1 1 1 0 0 0 2 0 1 1 1 1 2 2 1 2 0 0 2 1 0 1 0 0 0 2 2 0 0 0 0 1 0 0 0 0 1 0 0 0 0 0 1 1 1 0 0 0 1 0 1 0 0 0 0 0 1 0 0 0 1 1 1 0 0 0 0 1 0 1 2 0 0 1 1 1 0 0 0 0 0 1 0 2 2 0 1 1 2 2 2 0 0 0 0 2 1 1 2 2 0 1 0 1 0 1 0 0 0 2 0 0 2 2 0 0 0 0 0 0 1 1 1 0 2 0 0 2 0 0 0 0 0 0 0 1 2 1 1 0 1 1 1 0 1 0 0 0 1 0 2 2 0 2 0 1 1 0 0 0 1 0 0 0 1 0 0 1 0 1 2 0 0 1 1 0 1 1 0 1 2 0 0 1 0 0 0 1 1 0 0 0 0 0 0 1
122 1 0 1 0 0 1 2 1 1 1 1 0 1 1 0 0 2 0 1 1 1 0 1 1 1 2 0 0 1 1 1 1 2 0 0 2 0 0 0 0 2 0 0 1 1 0 1 0 2 1 2 0 0 1 1 0 0 0 0 1 2 0 2 0 0 0 1 0 0 0 0 2 2 1 2 1 0 0 0 0 2 1 1 1 1 1 0 1 2 0 0 1 0 1 0 1 0 0 1 1 2 1 1 2 0 2 2 1 1 0 1 0 1 1 1 0 0 0 0 2 0 1 1 0 0 0 1 0 1 0 0 1 2 1 1 0 1 0 1 1 0 0 0 0 2 0 0 0 0 0 1 0 1 0 0 0 0 0 1 0 2 0 1 2 1 0 0 0 0 0 2 0 2 1 0 0 1 1 1 0 1 1 2 1 1 2 1 0 1 0 1 1 1 2 1 1 2 0 0 2 2 0 2 2 2 1 1 1 1 2 0 1 1 0 0 0 0 2 0 2 2 2 1 0 1 1 1 0 1 0 0 0 0 0 0 0 2 2 2 0 0 1 0 1 1 0 0 2 0 0 0 0 0 0 1 1 0 0 0 0 0 0 0 1 1 0 1 1 1 0 1 0 2 0 0 1 2 2 1 0 0 1 2 0 1 0 2 0 2 0 0 1 2 1 1 0 2 1 1 1 0 2 0 0 1 0 0 1 1 0 1 0 0 2 0 2 0 0 1 1 0 1 0 1 0 0 0 0 2 0 0 0 0 0 0 0 1 2 2 1 2 1 0 1 0 2 0 1 0 0 0 0 1 0 1 1 2 0 0 0 0 2 0 2 0 0 1 1 0 2 0 1 2 0 0 0 1 1 2 2 0 0 0 1 0 0 1 1 0 1 1 1 0 2 0 0 0 0 0 0 1 0 1 1 0 1 0 0 0 1 0 2 2 2 1 0 0 1 0 0 0 0 0 1 1 1 0 1 0 1 0 0 0 2 1 0 1 0 0 1 1 2 1 1 2 1 0 0 0 0 0 0 1 1 0 1 1 0 1 1 0 0 0 0 2 0 2 2 1 1 1 1 2 0 1 0 1 0 0 0 2 0 1 1 0 1 1 2 1 0 0 1 2 0 0 1 0 0 2 0 0 0 2 0 2 1 0 1 0 1 1 0 2 0 0 0 0 1 1 0 2 2 2 2 2 0 0 1 2 0 1 0 0 0 0 2 1 1 2 1 1 0 1 1 1 1 1 1 0 0 0 0 1 1 1 1 1 0 0 0 0 2 2 0 1 1 2 2 1 1 1 0 0 0 0 0 2 2 1 0 0 0 1 2 0 1 1 0 1 1 0 1 0 1 0 1 0 0 0 0 2 2 1 0 1 1 0 0 0 2 0 0 1 1 2 0 0 0 0 0 0 0 0 0 0 1 1 0 0 1 1 1 0 0 0 2 0 2 0 0 0 1 1 1 0 1 1 0 0 0 2 1 1 1 0 1 2 1 1 1 0 0 0 1 0 0 2 1 1 1 0 1 0 0 0 1 0 1 0 1 1 1 0 0 1 0 1 0 0 1 1 1 1 1 0 2 0 2 1 0 1 0 0 0 0 2 1 2 1 2 1 0 2 0 0 1 1 1 0 0 0 1 2 1 0 0 1 1 1 0 1 0 1 1 1 1 0 0 0 0 0 0 0 0 0 0 0 1 1 1 1 1 0 0 1 0 0 2 2 0 0 2 0 1 0 2 2 0 0 0 1 2 0 0 0 0 0 1 1 1 2 0 0 2 0 2 1 1 2 0 2 2 2 1 1 0 0 1 0 0 0 0 2 0 0 2 0 0 1 0 0 1 1 0 1 2 1 1 1 1 1 0 1 2 1 1 1 0 0 1 1 0 0 0 1 0 2 0 0 0 0 1 0 0 0 1 0 2 0 0 1 0 0 0 0 0 0 0 0 0 1 1 0 0 0 1 1 2 0 0 0 0 0 0 1 1 2 2 2 2 2 0 0 0 0 1 1 1 1 0 0 0 1 1 1 1 0 0 1 0 1 1 1 1 1 0 1 1 1 0 1 0 0 0 2 0 0 1 1 0 0 0 1 0 0 1 1 0 0 2 1 0 2 0 0 1 0 0 0 0 0 2 1 2 0 0 2 0 1 0 0 1 0 2 0 2 2 0 1 0 0 0 0 1 1 0 0 0 0 0 1 1 0 1 0 1 0 0 0 0 0 0 1 0 0 1 0 0 1 0 1 1 0 2 0 0 0 2 0 0 0
123 1 0 0 0 0 0 1 2 0 0 0 0 2 2 0 0 2 2 1 1 0 0 2 2 0 1 0 1 2 2 1 2 2 1 0 1 2 0 1 1 0 1 0 0 0 1 1 0 2 0 1 0 1 0 1 0 0 0 0 1 2 1 2 0 1 0 1 0 1 1 1 2 2 1 2 1 0 2 0 1 2 2 0 2 0 0 1 2 2 1 1 2 0 0 0 0 1 0 1 0 0 1 1 1 0 1 2 0 0 2 2 1 2 2 2 2 0 0 0 2 1 1 1 1 1 0 0 1 0 0 0 0 0 0 0 0 0 0 1 1 0 0 0 0 0 0 0 0 1 1 1 0 0 0 0 0 0 0 0 1 1 0 1 1 2 1 1 1 1 0 0 1 1 2 2 1 1 0 0 1 2 0 1 1 1 0 1 1 2 2 2 1 0 2 1 2 2 0 0 0 0 0 0 0 1 1 2 0 0 1 1 1 0 0 1 1 0 1 1 1 1 2 2 0 0 0 1 0 1 0 0 0 0 0 0 0 2 2 2 0 0 2 0 1 1 0 0 2 1 1 0 0 0 1 2 1 0 0 0 0 0 0 1 0 0 0 0 2 1 0 1 0 1 0 0 0 2 2 1 0 1 0 1 1 0 1 2 0 2 2 2 1 2 2 0 0 0 1 0 1 0 2 0 0 0 0 2 2 2 0 2 0 0 0 0 1 0 0 1 0 1 1 0 1 0 0 0 2 1 0 2 0 0 0 0 0 1 1 0 1 1 1 0 0 0 1 0 1 1 1 0 0 0 0 0 0 0 0 1 0 1 0 0 0 0 0 2 2 0 2 0 1 1 1 1 0 2 2 2 1 1 1 0 0 1 0 1 1 0 0 0 0 0 2 0 0 0 1 1 0 1 1 1 2 0 0 0 0 0 1 0 0 0 1 0 1 0 0 0 0 1 1 2 2 2 1 0 0 0 0 0 1 0 2 2 0 1 1 0 1 1 1 1 1 2 1 1 1 0 1 1 1 2 1 1 0 2 1 2 0 0 0 0 0 2 0 1 1 0 1 0 2 1 1 0 0 2 0 0 1 2 0 0 2 1 0 1 1 0 1 1 1 1 2 0 0 1 1 2 0 1 1 1 1 0 1 0 0 0 0 0 0 1 0 1 0 0 2 1 0 2 2 2 2 2 0 1 1 1 1 0 1 1 1 0 2 1 0 1 1 1 1 0 0 1 2 1 1 0 0 0 0 1 1 1 1 0 0 0 1 0 0 1 1 0 0 0 0 0 0 1 0 0 0 0 0 0 0 2 0 0 0 1 2 0 0 0 1 2 0 2 0 1 0 1 0 0 0 0 0 2 1 0 0 1 2 0 0 1 0 0 0 1 0 0 0 0 0 0 0 0 0 0 0 1 2 2 0 0 2 2 0 0 0 0 2 0 2 0 0 1 0 1 0 1 2 2 0 2 1 0 1 0 0 1 2 1 1 0 0 0 1 1 1 0 0 1 0 0 0 2 1 0 0 0 0 0 1 0 0 1 0 0 1 1 1 1 0 0 2 0 0 1 1 0 1 0 1 1 0 0 0 0 0 0 0 2 2 0 0 0 0 1 0 1 0 1 2 0 0 0 1 2 0 0 1 1 1 1 1 2 0 1 1 1 1 1 1 2 1 0 0 0 0 1 1 1 0 0 0 0 0 0 0 2 0 0 2 0 0 1 2 0 0 0 2 1 1 1 0 0 1 0 0 0 0 0 1 0 1 1 0 0 0 1 0 1 1 2 0 2 2 2 0 0 1 0 0 1 1 0 0 0 0 1 0 0 0 2 0 0 1 0 1 2 1 1 1 1 1 1 0 0 0 1 0 1 1 0 2 1 2 0 0 1 1 0 2 0 0 0 0 0 0 0 0 0 1 0 0 0 0 0 0 0 0 0 0 0 2 2 0 0 0 1 1 0 2 1 1 1 0 1 0 0 0 0 0 1 0 0 0 0 0 0 0 2 1 0 0 0 0 2 2 2 2 0 1 0 1 2 2 2 0 0 1 1 1 0 1 2 0 1 1 1 0 0 1 1 0 0 0 2 1 2 1 0 0 1 2 0 0 1 0 0 0 2 0 0 0 0 1 1 1 0 1 0 0 0 1 1 2 0 1 0 0 2 0 1 0 1 1 0 1 1 1 0 0 0 0 0 0 1 0 1 2 2 2 1 0 2 1 1 0 0 0 0 0 0 1 1 0 0 1 0 1 1 2 0 1 0
124 1 0 0 1 1 2 1 2 1 1 1 0 0 0 0 0 0 0 0 1 0 0 1 1 0 2 0 1 2 0 1 2 2 0 1 1 0 1 0 0 1 0 0 2 0 0 0 2 0 0 0 0 1 0 1 0 0 0 1 0 1 0 1 0 0 0 2 1 1 0 1 2 2 1 2 1 0 2 0 2 2 1 1 1 0 0 1 1 2 0 1 0 1 0 0 0 2 0 2 0 0 1 1 2 0 2 1 1 0 1 2 1 2 2 2 1 0 0 0 1 0 2 2 1 0 0 0 1 0 0 0 0 0 0 0 0 1 0 2 1 0 0 0 0 0 0 0 0 0 0 0 0 0 0 1 1 0 1 1 0 1 0 0 0 2 0 2 0 1 1 0 0 2 1 0 0 1 0 1 1 1 1 1 1 1 1 1 0 1 1 2 1 1 2 1 2 1 0 0 0 0 0 0 0 1 1 0 2 0 1 1 1 0 0 1 0 1 1 0 1 1 1 2 0 0 1 1 0 1 0 0 0 0 0 0 0 2 2 1 0 1 2 0 2 2 0 1 1 1 0 0 0 1 0 2 1 2 2 2 2 1 0 0 0 0 0 0 2 1 0 1 0 2 0 1 0 1 1 1 1 0 0 2 0 0 0 2 0 2 0 0 1 2 1 0 0 0 0 0 0 0 1 0 0 0 0 0 2 2 0 2 0 0 0 1 1 0 1 0 0 1 2 2 1 0 0 0 0 1 0 2 0 0 0 1 1 0 2 0 0 1 2 1 1 0 2 1 2 0 2 0 0 0 0 0 0 0 1 0 1 1 1 1 1 0 0 2 2 0 2 0 0 2 0 0 0 0 0 2 1 1 0 1 1 0 0 0 0 1 0 0 0 1 2 1 1 0 1 1 0 1 0 1 1 1 1 0 0 0 1 0 1 1 1 1 1 0 0 0 0 0 1 1 1 2 2 0 1 0 2 1 1 1 1 1 0 1 0 0 1 0 1 2 0 2 2 0 0 2 0 0 1 1 1 1 0 1 2 0 1 0 0 0 1 1 0 2 2 0 0 0 0 2 1 0 1 1 0 0 2 1 0 1 1 0 1 0 2 0 0 0 0 1 0 0 1 1 1 2 0 0 1 1 1 0 2 0 1 0 0 0 0 1 0 1 1 0 1 2 2 1 2 0 0 2 2 0 0 2 0 2 0 0 0 0 1 1 0 0 0 2 0 0 0 1 0 0 2 0 0 0 0 2 1 0 0 0 1 0 0 1 0 2 0 0 2 2 2 1 1 2 1 0 0 0 1 1 1 1 0 1 1 1 1 1 1 0 0 1 0 1 0 2 0 0 0 0 0 0 0 1 1 1 0 1 2 0 0 1 0 0 0 0 0 1 1 0 0 0 1 0 0 1 0 0 1 2 0 0 1 1 0 0 0 0 2 0 2 0 1 1 1 1 0 1 1 1 0 2 0 0 2 0 1 0 2 2 2 0 0 0 1 0 0 1 0 2 1 1 1 0 1 0 1 1 1 0 0 0 0 0 0 0 1 1 1 1 0 0 1 0 0 0 0 0 0 0 0 1 0 0 0 0 0 0 1 2 2 0 1 1 0 2 0 0 0 0 1 0 0 0 1 1 0 1 1 0 0 0 0 2 0 2 2 1 2 0 0 0 0 0 0 0 1 0 0 1 2 2 1 1 0 0 0 2 1 0 2 0 0 0 2 1 0 0 2 0 0 0 0 0 1 1 1 0 0 0 1 1 0 1 0 0 2 1 1 2 2 2 1 2 1 2 0 0 1 1 1 0 1 0 0 2 0 0 2 1 0 1 0 0 2 0 1 2 2 1 0 2 1 1 0 1 2 1 1 2 0 0 0 2 2 1 0 1 0 0 1 0 1 1 2 1 1 1 1 0 0 0 0 0 0 1 1 0 1 1 1 1 1 2 0 0 1 0 2 0 1 0 0 0 0 1 0 0 0 0 0 1 0 0 1 0 0 1 0 2 1 0 0 0 2 1 1 1 1 0 0 0 0 1 1 1 1 1 1 1 0 2 0 0 0 1 1 1 0 1 2 1 0 1 0 2 0 0 1 2 0 1 2 0 0 2 0 0 0 0 0 1 0 1 1 1 0 0 1 2 0 2 0 0 1 0 1 0 1 2 0 0 0 0 0 1 1 1 1 1 1 0 1 0 1 0 0 1 1 1 1 0 0 1 1 1 0 0 1 0 0 0 1 0 0 0 2 0 0 1 2 0 1 0
125 1 0 0 0 1 1 1 2 1 0 2 0 1 1 0 0 1 1 1 1 0 0 2 2 0 1 0 0 2 2 0 1 1 1 2 2 2 1 1 1 0 1 1 1 1 2 0 1 1 1 1 0 1 0 0 0 0 0 1 0 0 0 2 0 0 0 0 0 0 0 1 2 2 1 2 1 0 2 0 0 0 2 1 1 0 0 0 1 2 0 0 0 0 1 0 1 1 0 2 1 0 0 0 1 0 1 1 1 0 1 2 1 2 2 2 1 0 0 0 0 0 2 2 1 0 0 0 0 0 0 0 0 0 0 0 0 1 0 2 1 0 0 0 0 1 0 0 1 1 1 1 0 1 1 0 1 0 0 0 0 2 0 1 0 1 0 0 1 1 0 2 1 1 1 1 1 1 0 1 1 1 1 2 2 2 1 1 0 2 2 2 0 0 2 2 1 2 0 0 0 0 0 1 1 0 1 0 1 0 2 0 1 0 0 0 0 1 2 0 0 0 2 2 0 0 1 1 0 1 0 1 0 1 1 0 1 2 2 1 0 1 2 0 1 1 0 0 2 0 0 0 0 1 0 1 1 0 0 0 0 0 1 1 0 0 0 0 0 0 2 0 1 1 0 0 0 2 1 1 0 0 1 1 1 1 1 2 0 2 0 0 2 2 2 0 0 1 1 0 1 0 2 1 0 0 1 1 1 1 1 1 0 0 2 0 1 1 1 0 0 1 1 0 1 0 1 0 2 2 0 0 0 0 0 0 0 1 0 1 2 2 0 0 1 0 0 1 2 1 2 0 0 0 0 0 0 0 0 1 0 0 1 1 0 1 0 2 2 2 0 2 1 2 0 0 0 0 0 1 0 1 1 0 0 0 0 0 0 0 0 0 1 0 2 1 0 1 1 1 0 1 0 0 0 0 1 1 0 0 0 0 0 0 0 0 0 0 0 0 0 0 1 0 0 2 1 0 1 1 0 0 0 2 1 0 0 0 0 0 1 1 2 1 1 2 1 1 0 1 0 1 1 1 1 1 0 0 0 0 0 0 0 0 0 2 0 2 2 0 0 0 1 1 0 1 0 2 1 1 2 0 0 2 1 1 1 1 2 0 0 0 0 0 0 0 0 0 1 2 0 1 1 1 0 1 1 1 0 0 0 0 0 2 0 0 0 0 2 2 0 2 2 1 1 2 1 1 0 2 1 1 1 0 0 0 1 1 2 1 1 1 1 1 1 0 1 2 0 0 0 0 0 1 1 1 1 1 0 2 0 0 0 2 0 0 1 0 0 0 0 2 1 0 0 0 1 2 2 1 0 0 0 1 1 1 0 1 1 2 1 1 1 0 1 0 0 0 0 0 0 2 0 2 0 2 1 0 0 0 1 0 0 0 0 0 1 0 0 0 2 0 0 0 0 1 2 2 0 0 1 1 1 0 0 1 1 0 2 0 1 1 1 2 0 0 0 0 0 0 0 1 2 2 2 0 0 2 2 0 0 0 1 1 1 0 1 1 1 0 0 1 1 0 0 0 0 0 1 0 1 0 2 0 2 2 2 1 0 0 2 0 1 1 0 0 1 0 1 1 0 1 0 1 1 1 1 1 1 0 0 0 0 2 0 1 2 1 0 0 0 0 1 2 2 0 1 1 1 1 0 1 0 2 1 0 2 0 0 0 0 0 0 1 0 0 1 0 1 1 1 1 1 0 0 2 2 0 2 1 0 0 2 0 0 0 2 1 1 1 0 0 2 0 0 1 0 0 1 1 1 1 0 0 1 2 0 2 2 2 0 2 2 2 2 2 0 2 0 1 2 0 0 2 1 1 1 1 1 0 0 0 1 1 1 2 2 2 2 2 1 2 0 1 2 0 0 1 0 0 0 2 2 0 0 2 2 0 0 0 0 0 1 1 0 0 1 0 1 0 0 1 0 0 0 0 1 0 0 0 2 2 1 0 0 0 1 0 1 0 1 1 2 2 0 0 0 1 1 2 2 2 0 0 0 0 0 1 0 1 1 1 2 0 1 1 1 0 0 0 1 2 2 2 2 2 1 0 0 0 0 0 0 0 1 1 0 1 2 1 0 1 0 2 2 1 2 1 0 0 1 0 0 2 0 0 0 2 0 0 1 1 2 1 0 0 0 0 0 0 1 1 2 1 0 0 1 2 0 2 0 2 2 0 0 0 0 0 0 0 2 0 0 0 1 0 0 2 2 0 0 2 0 0 0 0 1 0 0 1 0 0 0 0 2 0 1 0 0 0 1 0
126 0 0 0 0 0 0 2 1 2 2 0 1 1 0 0 1 1 0 1 1 0 2 2 2 0 0 0 0 1 1 0 0 0 1 0 2 2 1 1 1 0 1 1 2 1 0 0 2 0 0 0 0 1 0 1 1 0 0 2 0 0 0 2 0 0 1 1 0 0 0 0 2 2 2 2 0 0 1 0 1 2 2 1 1 0 0 0 2 2 0 0 0 0 1 0 1 0 0 2 2 0 1 1 2 1 2 0 2 0 0 2 1 1 1 1 0 0 1 0 1 1 0 0 0 1 0 0 2 0 0 0 1 1 1 0 1 0 0 1 0 0 1 0 0 1 0 0 0 0 0 0 0 0 0 0 0 0 1 0 1 1 0 2 1 1 0 2 0 0 0 1 1 1 0 1 1 1 0 0 1 0 0 2 1 0 2 2 0 0 0 2 1 1 1 2 0 2 0 0 0 0 0 2 2 0 0 1 1 0 2 1 1 0 1 0 0 1 1 0 2 1 2 2 0 0 1 0 0 0 1 1 1 1 0 0 0 2 2 2 0 0 2 1 1 1 0 0 0 0 0 0 0 0 0 2 1 0 0 0 0 0 0 1 0 0 0 1 0 0 0 1 0 0 0 0 0 2 2 2 0 0 1 1 1 1 0 2 0 2 1 1 1 2 2 0 1 1 0 1 2 0 2 2 1 0 0 0 1 2 0 1 0 0 1 0 1 0 2 0 0 2 1 2 1 0 1 0 0 0 0 2 0 0 0 0 0 1 1 1 1 1 0 0 1 0 2 0 1 2 0 1 0 1 0 0 0 1 0 1 0 0 2 2 2 1 1 2 2 0 2 0 0 2 2 2 0 0 0 2 1 1 1 0 0 1 0 1 1 1 0 0 1 0 2 1 1 0 0 0 0 1 0 0 0 0 0 2 0 0 0 0 2 1 1 2 0 1 0 1 1 0 1 2 2 2 1 1 2 2 2 1 0 2 0 1 0 0 1 0 1 1 1 0 2 2 1 1 1 0 1 1 0 1 1 0 1 2 0 0 0 0 0 0 1 1 1 2 2 1 1 0 1 2 2 0 2 1 0 0 0 1 0 1 1 0 1 0 2 1 0 0 0 2 0 0 2 0 1 2 0 1 0 2 0 2 1 0 0 0 0 0 1 1 0 1 1 2 0 2 1 2 2 1 1 2 0 1 1 1 1 0 1 0 0 0 1 0 0 0 2 2 0 0 0 1 0 2 0 0 0 0 0 2 0 0 0 0 0 1 1 0 0 2 1 1 0 1 1 0 1 0 1 0 1 0 2 2 2 0 2 1 1 1 1 1 1 1 0 1 0 1 1 0 1 0 0 0 0 0 0 2 1 2 0 2 1 0 0 1 0 0 0 0 0 0 0 0 0 0 0 0 0 0 0 1 2 0 0 0 1 1 0 0 0 0 2 0 2 0 1 1 0 0 1 1 1 0 1 2 0 2 0 1 1 1 1 1 1 1 0 1 0 2 0 0 1 1 0 0 0 1 0 1 1 0 1 0 1 0 0 1 2 0 2 2 2 1 0 0 1 0 1 1 0 0 2 0 1 1 0 1 0 0 1 0 2 0 1 0 0 0 0 1 0 0 0 2 2 0 0 0 0 2 2 1 1 1 0 0 0 1 1 1 2 2 2 0 0 1 0 0 0 0 0 1 1 0 0 0 0 0 0 1 0 1 0 0 2 1 1 1 2 0 0 1 2 0 2 2 2 0 1 1 1 0 0 0 2 0 1 0 0 0 1 2 0 1 1 2 0 2 1 2 0 0 1 1 0 0 1 0 1 2 1 0 1 0 1 1 0 0 2 0 1 1 2 1 2 2 1 2 0 0 1 0 0 1 0 0 1 1 2 0 0 0 0 1 0 0 0 0 1 0 0 0 0 0 1 0 0 1 0 0 1 0 1 0 0 1 1 1 0 0 0 0 0 0 1 0 0 0 0 2 0 1 0 1 1 2 2 2 1 0 0 1 1 2 0 2 2 0 0 2 2 2 2 0 1 0 0 1 1 1 2 2 1 1 0 2 0 0 0 0 0 2 0 1 2 1 1 0 1 2 0 2 2 1 0 0 2 0 1 2 0 0 0 0 0 0 1 2 1 2 2 0 0 1 0 1 1 0 2 0 0 0 0 1 0 1 1 0 1 1 0 0 0 0 0 0 0 0 0 1 0 0 2 1 1 0 0 1 0 0 1 0 0 0 0 1 0 0 0 0 1 0 0 0 0 0 1 0
127 1 0 1 0 0 1 1 2 1 0 1 1 1 0 0 0 0 0 1 1 1 0 1 1 0 2 0 0 2 2 1 2 2 0 0 1 0 0 0 0 1 0 0 1 0 0 0 0 2 0 2 0 2 0 0 0 0 0 1 1 1 0 2 0 0 0 2 0 0 0 0 2 2 2 2 0 0 1 1 0 2 2 0 1 0 0 1 2 2 0 2 1 0 0 0 0 1 0 2 2 0 1 1 2 0 2 1 1 0 1 2 2 2 2 2 2 0 0 0 2 0 1 1 1 1 0 1 1 0 1 1 0 0 1 0 0 0 0 0 0 0 2 0 0 2 0 0 1 2 0 1 0 0 0 0 0 0 2 1 0 2 0 0 0 2 0 0 0 1 1 0 2 0 1 1 1 2 1 1 1 1 0 2 2 0 2 1 1 2 2 2 1 1 2 1 2 2 0 0 0 0 0 1 1 2 1 1 0 0 1 1 1 0 1 0 0 0 1 0 1 1 2 2 0 0 1 1 0 1 1 0 0 0 0 0 0 2 2 2 0 0 2 1 1 1 0 0 2 0 0 0 1 1 0 1 1 0 0 0 0 0 0 1 0 0 0 0 2 2 0 1 0 0 0 0 0 1 1 0 2 0 0 1 1 0 1 2 0 2 1 0 1 2 2 0 0 0 1 0 1 0 2 0 0 0 1 0 0 0 0 0 0 0 2 0 2 0 0 1 1 0 2 1 1 0 0 0 0 1 0 1 0 0 0 0 0 1 1 2 1 1 1 1 0 0 2 0 2 2 2 0 0 2 0 2 2 1 0 0 1 1 2 1 1 0 0 1 1 0 2 0 0 2 0 0 0 0 0 1 1 1 0 0 0 0 0 0 0 0 0 0 1 0 2 1 1 0 2 2 0 2 0 0 1 0 2 1 0 0 0 0 0 0 0 0 1 0 1 0 0 0 1 0 0 1 1 0 0 0 0 1 1 1 1 1 0 0 1 1 2 0 2 2 0 2 2 1 0 2 0 1 0 1 0 0 0 1 0 1 1 0 0 0 0 2 0 2 2 1 2 2 1 2 0 1 0 1 0 1 1 1 0 1 2 1 0 1 2 1 0 0 0 1 1 0 1 0 0 2 0 1 1 1 0 2 2 0 0 0 0 0 0 1 0 1 0 1 0 1 1 2 2 0 0 2 2 0 0 2 1 0 0 0 1 0 2 0 1 2 0 1 0 1 0 1 1 1 1 0 0 0 0 2 1 1 0 0 2 0 0 2 0 0 0 0 0 2 2 1 1 1 0 0 0 0 0 2 2 2 0 0 0 1 1 0 0 0 1 1 0 0 1 0 0 0 1 0 0 0 0 1 0 2 0 2 0 0 1 1 0 0 0 2 2 2 0 0 0 0 0 0 0 0 0 1 1 2 0 0 1 1 0 0 0 0 2 0 2 0 0 1 0 2 0 1 1 1 0 2 0 1 0 1 2 0 1 2 2 0 0 0 1 0 1 1 1 2 2 1 0 0 2 0 0 0 1 0 0 0 2 0 1 0 2 2 2 0 1 0 1 1 1 0 0 0 1 0 0 1 1 0 0 0 1 0 2 1 1 0 1 1 0 1 0 0 0 1 1 0 0 0 0 2 1 1 2 0 0 0 0 0 1 1 1 1 0 1 0 1 0 1 0 0 0 0 0 0 0 0 0 0 1 0 0 1 0 0 1 1 0 0 2 0 0 0 2 1 1 1 0 0 2 0 0 0 0 0 1 1 0 2 0 0 0 2 0 2 1 2 0 1 2 2 0 0 1 0 0 1 1 0 1 2 1 0 1 1 0 1 0 0 1 0 1 1 2 2 1 1 0 1 0 1 2 1 1 0 1 0 1 2 1 0 0 0 0 0 0 0 0 0 2 0 2 2 0 0 0 0 0 0 0 0 1 0 1 0 0 0 1 2 0 0 0 1 2 0 2 0 0 0 0 0 0 0 0 1 1 1 1 1 0 0 0 0 0 2 0 2 2 0 1 1 1 1 1 0 0 0 0 2 1 1 2 2 0 1 0 2 0 0 0 0 1 1 0 0 2 2 0 0 0 2 0 1 1 2 0 0 1 0 0 1 0 0 1 1 0 0 0 0 1 1 1 1 1 1 0 0 1 0 2 0 1 1 1 1 0 1 0 1 0 1 0 1 0 0 0 0 1 0 0 0 1 2 2 0 0 0 0 0 1 1 0 0 1 0 1 0 0 1 0 1 1 0 0 0 1 0 0 0
128 0 0 0 0 0 1 2 2 2 0 0 1 1 1 0 0 0 0 1 1 1 0 1 1 0 1 0 1 1 0 1 2 2 0 0 1 2 0 1 0 0 1 0 1 1 0 0 2 1 0 0 1 1 0 0 1 0 0 1 0 0 0 0 0 0 0 0 0 0 0 0 2 2 2 2 0 0 1 0 1 2 2 0 2 0 1 1 2 2 0 1 0 1 1 0 1 1 0 1 1 0 1 1 2 1 2 2 0 0 1 1 1 2 2 2 1 0 0 0 2 1 0 0 0 2 0 0 1 0 0 1 0 0 0 0 0 0 2 0 2 0 0 0 0 0 0 0 0 0 0 0 0 1 0 0 1 0 1 0 0 1 1 1 1 2 1 0 1 1 1 1 0 1 1 1 1 1 0 1 1 0 2 2 2 2 2 0 0 2 1 2 1 1 2 1 2 2 0 0 1 1 0 2 2 0 0 1 1 1 2 1 1 0 1 0 0 0 2 0 1 1 2 2 0 0 1 1 0 1 0 0 0 0 0 0 0 2 2 1 0 1 2 0 2 2 0 1 1 1 1 1 0 0 0 2 1 0 0 0 0 0 0 1 1 0 0 1 1 0 0 1 0 0 0 0 0 0 0 0 0 1 1 1 0 2 1 2 0 2 0 0 0 2 1 2 0 0 0 0 0 0 2 1 0 0 0 2 1 2 0 2 0 0 1 0 0 1 0 0 0 1 1 2 0 0 1 0 2 1 0 2 1 0 0 0 0 2 2 1 1 1 0 0 0 0 2 1 2 0 2 0 0 1 0 1 1 0 0 1 1 1 1 0 1 0 0 1 1 0 2 0 1 2 0 0 0 0 1 2 0 1 0 0 0 0 0 0 0 0 0 0 2 1 2 1 1 1 1 1 0 1 0 1 1 1 0 0 1 1 0 0 0 0 1 0 0 1 0 1 1 1 0 2 1 2 2 0 0 0 1 1 0 2 0 1 0 1 2 1 0 0 1 0 2 2 0 1 0 1 0 1 1 1 1 1 0 0 0 0 0 0 0 1 1 1 0 2 2 0 1 0 1 2 1 1 1 1 1 0 0 1 0 0 2 1 0 0 2 1 0 0 0 1 0 0 0 1 1 2 0 0 1 1 0 2 1 0 0 0 0 1 0 1 0 1 0 0 1 0 0 2 2 0 0 1 1 0 0 2 0 1 0 0 0 0 2 0 1 1 0 1 0 1 1 2 1 0 2 0 0 0 0 2 1 0 0 0 0 1 0 0 0 2 1 1 0 1 1 1 0 1 1 0 1 0 1 2 2 2 0 1 1 1 0 1 0 0 0 0 0 2 1 1 0 0 1 0 0 0 0 1 0 1 1 2 0 0 0 0 1 0 0 2 1 2 0 0 0 0 2 0 0 0 0 1 2 0 0 0 1 1 0 0 0 1 1 0 2 0 0 1 0 0 0 2 2 0 0 1 0 1 1 0 1 0 2 2 2 0 0 0 2 0 2 1 0 2 0 1 0 1 0 0 0 0 0 0 0 0 1 2 1 0 2 2 2 1 1 0 2 0 0 1 1 0 2 0 0 1 1 0 0 0 1 0 1 2 2 0 0 0 0 2 0 1 0 1 0 0 0 0 1 1 0 1 1 1 1 1 1 2 0 2 1 1 1 0 0 2 1 0 0 0 0 0 0 0 0 0 0 0 0 1 0 1 0 0 1 0 0 1 2 0 0 0 2 2 1 1 0 0 2 0 0 0 0 0 1 1 0 1 1 2 2 2 0 2 2 2 1 2 1 1 0 0 0 1 0 1 2 0 1 1 1 0 2 0 1 0 1 1 0 1 0 2 1 2 2 2 2 2 0 0 1 1 0 1 0 1 0 1 2 1 0 1 0 1 0 1 1 1 1 0 0 0 1 0 1 0 0 0 0 0 1 0 1 0 0 0 1 1 1 0 1 0 0 1 1 0 0 0 0 0 0 1 1 1 1 1 1 1 1 0 0 0 0 1 0 2 2 0 0 1 2 2 2 0 0 0 0 2 1 1 2 2 0 1 0 2 0 1 2 0 2 0 0 0 1 1 0 0 1 0 1 0 1 0 0 1 2 0 0 0 1 0 1 2 0 0 0 0 1 2 1 0 0 0 0 1 0 1 2 1 0 0 2 1 0 0 0 0 0 0 2 1 0 0 2 0 0 0 0 0 0 0 0 2 2 0 0 2 0 0 0 0 0 0 0 1 0 0 0 0 0 0 1 0 2 0 0 1
129 0 0 0 0 0 0 1 2 1 0 1 0 1 0 0 1 0 0 1 0 1 0 1 1 0 0 0 0 2 1 0 1 1 0 0 2 0 0 0 0 2 0 0 1 0 0 0 1 1 1 1 0 0 0 1 0 0 0 1 0 0 0 2 0 0 0 1 0 0 0 1 2 2 2 2 0 0 1 0 0 2 2 0 2 0 0 1 2 2 1 1 2 0 0 0 0 1 0 2 1 0 1 1 2 1 2 1 1 0 1 2 1 2 2 2 0 0 1 0 1 0 2 2 2 0 0 1 0 0 0 0 0 0 0 0 0 0 0 1 1 0 0 0 0 0 1 0 1 1 0 0 0 1 2 0 0 0 0 0 1 1 1 0 0 2 0 0 1 2 1 0 0 2 0 1 0 1 0 1 1 1 1 2 1 1 2 2 0 0 1 2 1 1 1 2 1 1 1 0 0 0 0 1 1 1 1 1 1 0 2 1 2 0 0 1 1 0 2 0 0 0 2 2 0 0 0 2 0 2 0 0 1 2 1 0 1 2 2 1 0 0 1 0 2 2 1 1 0 2 2 0 0 0 1 1 0 0 0 0 0 0 0 2 1 1 0 1 0 0 0 2 0 0 1 1 0 2 2 2 0 0 1 2 0 2 1 1 0 2 1 1 0 1 1 0 1 1 0 1 0 0 2 0 0 0 0 0 0 0 0 0 0 0 2 0 0 0 0 1 1 0 1 0 1 0 0 0 1 1 0 2 0 0 0 0 0 1 1 1 1 1 1 0 1 0 2 0 1 1 0 0 0 2 0 2 2 1 0 0 0 0 1 0 1 0 0 1 1 0 2 0 0 2 0 0 0 0 0 1 1 0 1 0 0 2 0 1 1 1 1 1 2 1 2 2 2 1 2 2 0 2 0 2 2 1 0 1 0 0 0 0 1 1 1 0 1 1 0 0 1 2 0 0 0 1 1 0 0 0 1 0 0 2 0 1 1 1 1 0 1 1 2 0 1 1 1 2 0 0 0 2 1 2 1 1 0 1 1 1 1 0 1 0 0 1 1 2 2 1 1 0 0 2 1 1 1 1 0 0 0 1 0 1 1 0 1 0 2 1 0 0 0 2 0 0 0 0 1 2 0 0 2 0 0 0 2 1 0 0 0 0 0 0 0 2 0 0 0 1 1 1 2 1 1 2 0 2 2 1 1 0 1 0 0 1 2 1 1 1 1 1 0 0 1 1 1 0 2 0 0 0 1 1 1 1 1 0 0 0 1 0 1 1 0 0 1 0 1 1 0 0 1 0 1 0 1 2 2 1 1 0 0 0 0 0 0 0 0 0 1 1 0 1 0 1 0 0 0 0 0 1 0 1 0 2 1 0 0 1 0 0 0 1 1 1 1 0 0 0 0 0 0 0 0 1 2 1 0 0 1 1 0 0 0 0 2 1 2 0 0 1 0 1 1 1 2 0 0 0 0 1 0 0 0 1 1 1 1 0 0 0 1 0 0 2 0 2 1 0 0 0 0 0 0 0 1 0 0 0 2 0 0 1 2 2 2 1 1 0 1 1 1 2 1 0 2 0 0 1 0 0 0 0 2 0 2 1 1 0 0 0 0 1 1 1 1 2 1 0 0 0 0 2 1 0 1 1 1 1 0 1 0 2 1 1 1 0 0 1 0 0 0 0 0 1 1 0 1 1 1 1 0 1 0 1 1 0 1 1 0 0 2 0 1 0 2 2 2 2 0 0 2 1 1 0 0 0 1 1 0 1 1 1 2 1 1 1 0 2 0 1 1 1 0 0 1 1 0 0 1 0 0 1 0 1 1 0 1 1 0 0 1 1 1 2 2 2 2 2 2 2 0 1 1 1 1 2 0 0 0 2 2 0 0 1 0 1 1 0 0 1 0 0 1 0 0 0 0 1 0 0 0 0 0 0 0 0 0 0 1 1 0 0 0 0 1 0 1 0 0 0 1 1 0 0 0 0 0 1 1 1 1 0 0 0 0 0 0 2 2 0 0 1 1 1 1 0 0 0 0 2 2 2 1 1 1 1 0 0 1 2 1 0 2 0 0 0 2 2 0 0 1 1 1 1 1 1 0 0 2 0 0 1 0 0 0 0 0 1 0 0 1 1 1 1 0 0 0 1 1 0 2 1 1 0 2 2 0 1 0 0 2 0 0 0 0 0 0 0 2 0 0 0 2 0 2 1 1 2 2 1 1 1 0 0 1 0 0 2 0 0 1 0 1 0 0 0 0 0 1 1
130 1 0 0 1 0 1 1 1 2 2 0 1 1 1 0 0 1 1 1 1 0 0 2 2 0 1 0 1 2 1 1 2 2 0 0 1 1 0 1 1 1 1 1 2 0 1 0 2 0 0 2 1 0 0 1 0 0 0 1 1 1 0 1 0 0 0 1 0 0 0 0 2 2 1 2 1 0 1 0 0 1 2 0 1 0 0 1 2 2 1 1 0 0 0 0 0 1 0 2 2 0 0 0 2 1 2 1 1 0 0 2 2 2 2 2 2 0 0 0 2 0 2 2 1 0 0 0 1 0 0 0 0 0 0 0 0 0 1 0 1 0 1 1 0 0 0 0 0 0 0 0 0 0 0 0 0 0 0 0 0 1 1 0 1 1 1 1 1 2 0 0 2 0 1 1 0 0 0 0 0 0 1 2 2 1 2 1 0 1 0 2 1 1 2 2 1 2 0 0 2 2 0 1 1 2 2 1 1 0 2 2 1 1 0 1 0 1 2 0 1 1 2 2 0 0 2 2 0 2 0 0 1 1 1 0 1 2 2 2 0 0 2 1 2 2 0 0 1 0 0 0 0 0 1 1 0 0 0 0 0 0 0 0 0 0 2 0 0 0 1 1 0 1 0 0 0 2 2 0 1 1 0 2 0 1 0 2 0 2 1 1 0 2 2 0 2 2 0 1 1 0 1 1 1 0 0 0 2 2 0 2 0 0 1 0 1 0 1 1 0 1 2 1 0 0 1 0 2 0 0 1 1 1 0 0 0 0 2 1 0 0 1 0 1 0 0 0 2 1 2 0 2 0 2 2 2 2 0 1 0 0 1 0 1 1 0 2 2 1 1 1 0 2 0 0 0 0 0 1 1 1 2 0 0 0 0 0 0 0 0 0 0 0 2 0 0 1 1 1 0 0 0 2 2 1 0 1 0 0 0 0 1 1 1 0 1 0 1 0 0 0 1 1 1 2 2 0 0 0 0 0 0 1 0 0 0 1 0 0 2 0 2 1 0 1 2 1 1 1 0 1 1 1 1 1 0 2 1 1 2 0 0 2 2 0 0 1 2 0 1 0 1 1 0 0 2 1 0 1 0 2 0 2 0 0 0 1 2 1 0 0 0 1 1 0 0 0 0 2 0 2 1 1 0 2 1 0 0 0 0 0 1 1 1 0 0 0 1 1 1 2 2 0 0 1 1 0 0 2 1 1 1 1 2 0 1 1 1 1 1 1 0 0 0 0 1 1 1 0 0 0 0 2 1 0 0 1 0 1 1 0 0 0 0 0 0 0 0 0 0 0 0 0 0 0 0 2 2 0 1 0 1 1 1 1 0 0 0 0 1 0 0 1 1 0 1 0 0 0 0 2 1 2 0 2 2 0 0 0 1 0 0 2 0 0 1 0 0 0 1 0 0 0 0 1 2 2 0 0 1 1 0 0 0 0 2 0 2 0 0 0 1 2 0 1 2 0 0 1 0 1 0 1 1 0 1 1 1 0 0 0 1 1 1 0 2 2 1 1 1 0 0 0 0 0 0 0 0 0 2 0 0 1 1 1 1 1 0 0 0 2 0 0 0 0 0 0 1 1 0 1 0 0 0 0 1 1 1 0 0 0 0 0 0 1 0 2 0 0 0 0 0 2 1 0 1 1 1 1 1 1 0 2 0 0 0 1 1 1 0 0 0 1 0 0 1 1 1 0 0 1 0 0 0 1 0 0 1 0 0 1 2 0 0 0 2 2 1 1 0 0 0 0 0 0 0 0 1 0 1 0 2 2 2 2 0 2 2 2 0 2 1 2 0 0 1 0 0 2 2 0 0 2 0 1 0 0 0 1 1 1 0 0 0 1 1 1 0 0 0 0 0 0 1 2 1 1 0 0 1 1 2 0 0 0 0 1 0 0 1 1 1 1 0 0 1 0 2 0 0 1 0 0 1 0 1 0 0 0 1 2 1 0 0 1 2 1 2 0 0 0 0 1 0 0 0 1 1 2 2 2 0 0 0 0 0 0 0 1 1 1 0 1 2 2 2 0 0 0 0 2 2 2 1 2 0 1 0 2 0 1 0 0 2 0 0 1 2 1 0 1 0 2 0 1 1 1 0 0 2 0 1 1 1 0 1 1 1 1 1 1 1 1 1 1 0 1 0 0 1 0 0 0 1 0 2 1 0 1 0 1 0 0 0 1 2 1 0 0 1 0 0 0 0 1 1 0 1 0 0 0 1 1 0 1 1 0 0 0 0 0 0 0 0 0 0 0 2 0 0 1
131 1 0 0 0 0 0 2 2 2 0 1 0 2 2 0 1 0 0 1 1 1 0 2 2 0 0 1 1 2 1 0 1 1 2 0 2 2 2 0 0 0 0 0 1 0 0 0 2 0 0 0 0 0 2 1 1 0 0 2 0 2 0 2 0 0 1 1 0 1 1 1 2 1 1 2 1 0 2 0 2 2 1 1 1 0 0 0 2 2 0 0 1 0 1 0 1 1 0 2 0 0 2 2 2 0 2 2 0 0 2 2 0 0 0 0 0 0 1 0 1 0 2 2 2 0 0 1 0 2 0 0 0 0 0 0 0 1 0 0 1 0 0 0 0 1 0 0 0 0 0 0 0 0 0 0 0 1 2 0 1 2 0 1 2 2 0 0 2 2 0 0 0 2 0 0 0 2 1 0 1 1 1 2 2 1 2 1 1 2 2 2 0 2 2 0 2 2 0 0 0 0 0 2 2 1 1 1 1 0 2 0 1 0 0 1 2 1 0 0 2 1 2 2 1 0 0 1 0 0 0 0 0 1 1 0 1 2 2 1 0 0 2 1 1 1 0 0 1 1 1 1 0 0 1 1 1 0 0 0 0 0 0 2 0 0 0 0 1 0 0 1 1 0 0 0 0 2 1 1 1 0 0 2 0 0 0 1 1 2 1 2 0 2 1 0 0 0 0 0 1 0 1 0 0 0 0 0 2 2 0 2 0 0 1 0 1 0 1 0 1 1 0 1 1 0 0 0 1 1 0 0 0 0 0 0 0 2 0 1 1 2 1 0 1 0 2 1 2 1 0 1 0 1 0 1 1 0 0 2 0 0 1 0 1 0 0 1 1 0 2 0 1 1 0 0 0 0 0 1 2 1 2 0 0 1 0 0 0 0 0 0 0 0 1 0 0 0 1 1 0 1 0 1 1 0 1 1 0 0 0 0 1 1 1 1 0 0 2 0 0 0 1 1 1 2 2 0 2 1 2 1 0 2 0 0 0 1 0 0 2 0 1 0 1 1 1 1 0 0 0 1 0 1 1 0 1 1 1 1 1 0 0 0 0 0 0 1 1 1 2 0 2 0 1 1 1 2 1 0 0 2 0 0 2 0 0 1 2 0 0 0 0 2 1 0 1 2 2 2 0 1 1 1 1 0 1 0 0 0 0 0 0 0 0 2 0 0 0 1 1 1 2 0 0 2 2 2 2 0 2 0 0 0 0 0 2 1 1 1 0 1 0 0 1 1 1 2 0 0 0 0 0 2 1 0 0 1 0 0 0 0 0 2 0 2 0 0 0 0 0 2 0 0 0 0 0 2 2 1 1 0 0 0 1 0 1 0 0 0 0 0 0 0 1 0 1 2 0 0 1 0 1 2 0 2 1 0 1 2 0 0 0 2 1 0 0 0 0 0 0 0 0 0 0 0 0 2 0 0 1 1 0 0 0 1 2 0 2 0 0 0 1 2 0 1 1 2 0 1 0 2 0 2 2 0 1 1 1 0 0 0 0 0 1 2 1 2 0 1 0 0 1 0 0 0 2 0 1 0 0 2 0 1 2 2 0 0 0 1 1 0 0 2 1 0 2 0 0 0 0 0 0 1 1 1 1 2 2 0 1 1 0 2 0 1 0 1 0 0 0 2 0 2 2 2 2 0 0 0 0 1 0 2 2 1 1 0 0 0 0 0 0 1 0 0 1 0 0 0 0 0 0 0 0 2 1 0 0 0 0 0 2 1 0 0 2 1 1 1 0 0 1 1 1 0 0 0 1 1 1 1 1 1 2 2 0 1 1 2 1 2 1 1 0 0 0 0 0 1 1 0 1 2 1 0 1 0 1 0 0 0 0 2 0 2 2 2 1 2 1 1 0 0 2 0 0 1 0 0 0 2 2 0 0 0 0 0 1 1 1 1 1 0 0 0 0 0 1 0 0 0 0 0 0 0 0 0 0 0 0 0 0 0 0 0 1 1 2 0 0 0 0 2 0 2 0 0 0 0 0 0 1 0 0 1 0 1 1 1 1 0 1 0 2 0 2 0 0 1 0 1 2 2 1 1 1 2 0 1 0 1 0 0 0 1 0 0 1 0 0 1 0 0 1 0 1 1 1 1 2 0 1 0 1 0 1 0 1 1 0 0 1 1 1 0 0 2 0 1 0 0 1 0 0 0 2 0 0 0 0 0 0 1 0 1 0 0 0 0 1 0 0 0 0 0 0 1 1 0 0 1 2 2 0 1 2 0 0 0 0 0 0 1 0 0 0 0 2 1 0 1
132 0 0 0 0 0 0 1 2 0 0 1 0 1 1 0 0 2 2 0 0 2 0 2 2 0 1 0 1 2 1 0 0 0 0 0 2 1 1 0 0 2 1 1 2 1 2 0 1 1 1 1 0 0 1 0 0 0 0 0 2 2 0 2 0 0 0 2 0 0 0 1 2 2 1 2 1 0 2 2 0 2 2 0 1 0 0 1 2 2 0 2 2 0 0 0 0 2 0 2 1 0 2 2 2 0 2 1 1 1 0 1 1 1 1 0 0 0 0 0 2 0 2 2 1 0 0 1 0 0 0 0 1 2 0 0 0 1 0 2 1 0 0 0 0 1 0 0 0 1 0 1 0 0 0 0 0 1 0 0 1 1 0 2 1 2 1 1 0 2 1 0 0 2 1 0 0 0 0 0 0 1 0 2 1 0 2 0 0 2 1 2 0 0 0 0 2 1 0 0 1 1 1 0 0 1 1 0 2 0 1 1 1 0 0 1 0 0 1 0 2 2 2 2 0 0 1 1 0 1 0 0 0 0 0 0 0 2 2 2 0 0 1 1 1 1 0 0 2 0 0 0 0 0 1 2 0 1 1 1 1 1 0 0 1 1 0 0 2 0 0 2 0 1 0 0 0 2 2 0 0 0 1 2 0 1 0 2 0 2 1 1 0 1 1 0 0 0 0 0 0 0 2 0 0 1 1 0 1 2 0 1 0 0 1 0 1 0 1 0 0 2 1 2 1 0 0 0 1 0 0 2 0 1 0 0 0 1 1 0 1 0 1 0 0 0 1 0 2 1 2 0 1 0 1 0 0 1 0 0 0 0 1 0 1 1 0 2 2 1 1 1 1 1 1 1 0 2 2 2 0 0 2 0 0 1 0 0 0 0 0 0 0 0 1 0 0 0 1 1 0 1 0 1 1 0 1 1 0 0 0 0 0 0 0 0 0 1 0 1 1 0 0 1 1 1 1 0 2 1 2 2 0 1 1 0 0 1 0 0 1 0 2 0 1 1 2 2 0 0 0 1 0 1 0 0 0 2 1 1 2 0 1 1 0 1 0 2 2 0 0 0 0 2 0 1 1 2 0 0 1 1 0 0 2 0 0 2 2 1 1 0 1 1 0 0 0 1 1 2 0 1 2 0 0 0 2 1 0 0 0 0 0 0 1 0 0 0 0 1 1 1 0 0 0 0 0 0 0 2 1 1 0 0 0 0 2 1 0 1 1 0 0 1 0 0 1 1 1 0 1 1 0 1 1 1 1 0 0 0 1 0 1 2 1 0 1 1 1 1 0 1 0 0 0 0 0 2 2 2 0 1 1 1 0 1 0 0 1 1 0 1 1 2 0 0 0 0 0 0 0 0 0 1 1 2 0 0 0 2 0 0 0 0 0 0 0 0 0 0 0 0 0 1 0 1 1 2 0 0 0 0 0 0 0 0 0 1 1 1 1 1 0 0 2 0 2 1 0 0 0 0 1 1 2 0 1 2 2 2 1 1 1 0 2 2 0 2 0 0 0 1 0 1 1 0 0 1 1 1 1 1 0 1 1 1 0 1 0 1 1 0 2 2 0 0 2 0 0 1 1 0 0 0 0 0 2 1 2 0 1 1 0 0 2 1 0 1 0 0 0 0 0 2 1 0 0 2 2 2 1 2 0 2 0 0 1 0 0 1 0 0 0 0 0 0 1 0 0 0 0 0 0 0 0 2 0 0 1 0 1 1 2 0 0 1 1 1 2 2 1 0 2 0 0 0 0 0 0 1 1 1 1 0 2 1 1 2 1 2 0 1 1 2 1 1 0 1 0 0 1 0 0 2 0 2 1 0 1 1 0 0 1 0 1 1 1 2 1 1 1 1 0 0 2 1 1 0 0 1 1 0 2 0 0 0 0 0 0 0 0 0 1 1 0 0 1 0 1 0 1 0 0 0 0 0 0 0 0 0 1 1 1 0 0 2 1 1 2 0 0 0 0 0 0 0 0 1 1 2 2 2 0 0 0 0 0 1 0 1 1 0 0 1 2 1 1 0 0 0 0 1 2 2 1 1 1 1 0 2 0 0 0 0 0 1 0 0 1 1 0 0 0 0 1 2 2 1 0 0 2 0 0 1 1 0 0 2 0 0 1 1 0 1 0 0 1 0 0 1 1 0 2 1 0 0 1 2 0 2 0 0 0 1 1 1 1 0 0 0 2 0 0 0 0 2 2 0 0 0 0 0 1 1 0 1 1 0 0 0 0 0 0 0 0 0 1 0 1 0 0 0
133 0 0 0 0 0 1 2 1 2 1 0 0 1 2 0 0 2 0 1 2 0 0 1 1 0 1 0 0 2 2 0 1 1 0 0 2 0 0 1 1 1 1 1 2 1 2 0 2 0 0 0 0 0 0 1 2 0 1 2 0 0 0 2 0 0 0 1 1 1 0 1 2 2 1 2 1 0 2 0 0 1 1 1 1 0 0 0 1 2 0 1 2 1 1 0 0 0 1 2 2 0 0 0 2 0 2 0 1 1 0 1 1 2 2 2 0 0 1 0 1 0 1 1 1 0 0 0 0 0 1 1 0 1 2 1 1 0 0 0 0 0 0 0 0 1 0 0 0 0 0 1 0 0 0 0 0 0 0 0 1 1 0 1 1 1 0 0 0 0 0 1 1 1 1 2 1 1 0 0 1 1 0 2 1 1 1 0 0 0 0 0 0 1 2 1 1 2 0 0 0 0 0 1 1 2 1 0 1 0 1 1 1 0 0 0 0 0 1 1 2 1 1 1 0 0 0 1 0 1 1 0 1 0 0 0 0 2 2 1 0 0 2 0 2 1 0 0 2 0 0 0 0 0 1 1 0 1 1 1 1 1 0 1 0 0 0 0 2 1 1 0 0 1 1 2 0 1 1 1 1 0 1 2 0 1 1 1 1 2 0 1 0 0 0 0 0 1 0 1 2 1 2 0 0 0 0 0 2 2 0 0 0 1 2 0 0 0 1 0 0 2 1 2 1 0 1 0 0 1 0 2 0 1 0 0 0 0 2 0 0 0 0 0 0 0 1 0 2 1 2 0 1 0 1 1 1 1 0 0 1 1 0 0 0 0 0 2 2 1 2 0 0 2 0 1 0 0 0 0 0 0 0 0 1 0 0 0 0 0 0 0 0 0 2 0 0 1 1 1 0 1 0 1 0 1 0 0 0 0 0 0 0 0 0 0 0 0 1 0 0 0 0 0 1 2 0 0 2 0 0 0 2 0 2 2 0 2 0 0 1 1 2 1 1 2 2 1 0 1 0 1 1 2 1 1 0 1 1 0 0 0 0 0 0 2 1 1 1 1 2 1 1 1 1 0 1 1 0 1 1 2 0 1 1 0 1 0 2 1 0 0 0 2 2 0 0 0 1 1 1 1 1 1 0 1 1 0 0 0 0 1 1 1 1 0 0 0 0 1 1 1 1 0 0 0 0 0 0 2 0 2 0 0 1 0 1 1 1 0 0 0 0 0 0 2 1 0 2 0 0 0 0 1 1 1 1 1 0 1 0 0 0 0 0 0 0 1 1 1 0 1 0 0 0 0 1 2 2 2 0 1 0 1 1 0 1 0 0 0 1 1 0 0 1 0 1 0 0 0 0 2 1 0 0 0 2 0 0 0 0 0 0 0 0 0 1 0 1 0 0 0 0 0 0 2 2 0 0 0 0 0 1 1 1 1 1 0 2 0 0 1 0 0 2 0 1 2 0 1 0 1 2 0 2 0 2 1 1 0 0 0 0 1 1 0 2 2 0 0 0 1 0 1 1 0 0 0 0 0 1 0 0 0 2 2 1 0 0 0 2 0 0 2 1 0 2 0 1 1 0 0 0 0 0 0 2 2 2 0 0 0 0 1 0 1 0 1 0 0 0 0 0 1 0 0 0 1 1 0 0 1 0 2 1 0 2 0 0 1 1 0 0 0 0 0 0 0 1 1 1 1 1 0 1 2 2 0 0 0 0 0 2 2 0 0 2 1 1 1 0 0 2 0 0 0 0 0 2 0 0 0 0 0 2 2 0 1 0 2 0 1 1 1 0 0 1 1 0 0 1 0 1 2 1 0 2 1 0 1 0 0 1 0 1 1 1 2 1 1 1 1 0 0 1 0 0 1 0 0 0 2 2 1 0 1 0 1 0 0 0 1 1 0 0 0 0 0 1 0 0 0 0 0 0 0 0 0 0 0 2 2 0 0 1 0 1 0 1 0 0 0 0 1 0 2 1 0 1 2 1 1 0 0 0 0 0 1 0 1 1 1 1 1 2 2 2 0 0 0 0 1 1 1 1 1 1 1 1 2 0 1 1 1 2 0 0 1 2 1 0 1 0 2 0 0 0 1 0 0 2 0 0 0 0 0 1 0 0 0 1 1 1 2 2 1 1 1 0 0 2 0 2 0 0 0 0 1 0 1 1 0 2 0 0 0 0 0 0 0 0 0 0 0 1 0 0 0 1 0 0 0 0 0 0 0 0 1 1 0 0 0 0 1 0 1 0 0 2 0 1 0
134 1 0 0 0 0 0 2 0 2 2 0 0 1 1 0 0 0 0 1 1 0 0 2 2 0 1 0 1 1 1 2 1 2 1 0 2 2 0 0 0 1 1 1 1 1 1 1 2 1 0 1 1 0 1 1 0 0 0 0 2 2 0 2 0 0 0 0 1 1 0 0 2 2 0 2 1 0 2 0 0 1 2 1 2 0 0 0 2 2 0 0 1 0 1 0 1 1 0 1 0 1 0 0 2 1 2 1 1 0 0 2 2 2 2 2 2 1 0 0 2 0 0 0 0 2 0 1 0 1 1 1 0 0 0 0 0 0 0 1 1 0 0 0 0 0 1 0 0 0 0 0 0 0 0 0 1 2 0 0 1 1 0 0 0 1 0 0 1 2 0 0 2 0 2 1 1 1 1 0 0 1 0 2 1 0 2 1 0 1 2 2 0 1 2 2 1 1 0 0 0 0 1 1 1 2 1 1 2 0 2 0 2 0 1 1 0 0 1 1 1 0 2 2 0 0 0 2 0 2 0 1 1 1 1 1 0 2 2 2 0 0 2 0 2 2 0 1 2 0 0 1 0 0 0 0 1 1 0 0 0 0 0 2 0 0 0 1 1 0 0 2 0 1 0 0 0 2 2 2 0 0 0 1 1 1 0 1 0 1 0 0 0 2 2 0 1 1 0 1 1 0 2 1 1 0 1 1 2 1 0 0 0 2 2 0 0 0 0 0 1 1 2 1 1 0 1 0 1 2 1 1 0 0 0 0 0 0 2 0 0 0 2 0 0 0 1 0 2 1 1 1 1 0 1 0 0 1 0 0 0 0 0 0 0 2 0 1 1 1 1 1 1 2 1 1 0 0 0 1 0 0 0 0 0 0 0 0 0 1 0 0 0 1 2 0 1 0 1 1 0 1 0 1 1 1 1 2 0 0 1 0 0 0 0 0 1 0 1 0 0 1 1 2 0 2 2 0 0 0 1 0 1 0 2 2 0 1 1 1 2 1 2 0 1 1 1 1 0 0 0 1 0 1 2 0 2 2 1 0 0 0 1 0 1 0 0 2 2 0 0 1 2 0 0 0 1 1 1 0 0 1 0 1 2 1 0 0 1 0 1 1 0 1 0 0 0 0 1 2 0 1 1 1 0 1 1 0 0 0 0 0 1 1 0 1 1 0 2 2 0 2 2 0 0 2 1 1 1 1 1 0 0 0 0 0 2 1 0 2 0 0 0 0 0 2 2 1 1 0 0 0 0 2 0 0 0 0 0 0 2 0 0 0 0 0 0 1 1 0 1 1 1 0 1 0 1 1 1 2 0 0 0 0 1 0 0 1 1 1 1 1 1 0 1 0 0 0 0 0 0 2 0 2 0 2 2 0 0 0 0 0 0 2 1 1 0 0 0 0 0 0 0 0 0 1 1 1 0 0 1 1 1 0 0 1 1 1 2 0 2 2 0 0 0 2 2 1 1 2 0 1 0 2 2 0 0 2 1 0 0 0 0 1 1 0 1 1 0 0 0 1 1 0 0 0 1 0 1 0 0 1 1 0 2 2 2 0 0 2 0 0 0 2 1 0 2 0 1 2 0 0 0 0 1 0 1 1 1 0 0 0 0 2 0 0 2 1 0 0 0 1 1 2 2 2 2 1 1 1 0 1 0 2 0 0 0 1 1 1 0 0 0 1 0 0 1 1 0 0 0 0 0 0 0 2 1 1 1 1 0 0 2 0 1 0 2 2 1 1 0 0 2 1 1 0 0 0 0 2 0 2 0 0 0 2 0 1 1 2 0 2 1 2 0 0 1 1 0 0 1 0 0 2 0 1 1 0 1 1 0 0 0 1 0 2 2 1 2 2 1 2 0 0 1 0 0 2 0 0 0 2 2 0 0 1 1 0 1 1 1 1 0 0 0 0 0 1 0 0 1 0 0 0 1 0 2 1 0 0 0 2 0 0 0 2 2 0 2 0 0 0 0 1 0 1 1 1 1 2 2 2 2 0 0 1 0 1 0 1 1 1 2 0 1 0 1 0 0 0 0 2 2 1 1 1 1 2 0 2 0 0 0 0 0 2 0 0 1 1 0 0 0 2 2 1 0 2 0 1 2 1 0 2 0 0 0 1 0 0 0 1 1 1 0 0 0 0 0 0 2 0 2 0 1 0 0 2 0 2 0 1 2 0 1 1 1 0 0 0 0 0 0 0 1 2 2 2 2 0 0 2 2 2 0 0 1 0 0 0 0 0 0 0 1 0 0 0 1 0 0 0
135 0 0 0 1 0 2 1 2 0 0 1 0 0 0 0 0 1 0 1 1 0 1 2 2 0 2 0 1 1 0 2 0 0 0 0 2 0 0 0 0 1 1 1 2 1 0 0 1 2 1 1 0 1 1 0 0 0 0 1 0 1 0 0 0 1 2 1 0 0 0 0 2 2 1 2 1 0 2 1 0 2 2 0 2 0 0 0 2 2 0 1 0 0 1 0 1 1 0 1 0 0 1 1 2 1 2 2 0 0 1 1 0 2 2 2 0 0 0 0 2 0 2 2 2 0 0 1 0 2 0 1 0 0 0 0 0 1 1 0 0 0 1 0 0 0 0 0 0 1 1 1 1 0 1 0 0 1 1 0 0 0 0 1 0 2 0 0 1 2 0 0 0 2 1 1 0 0 0 0 0 0 1 2 2 2 1 2 0 0 2 2 0 0 1 2 1 2 1 0 1 1 0 0 0 0 0 1 1 0 2 1 1 0 0 1 1 1 2 1 1 0 1 2 0 0 1 1 0 1 0 0 1 1 0 0 0 2 2 0 0 2 2 0 2 1 1 0 2 0 0 1 0 0 0 0 0 0 0 0 0 0 1 0 0 0 1 1 2 0 0 0 0 2 1 1 0 1 1 1 1 0 1 2 0 1 1 2 0 2 1 1 0 2 1 0 0 0 0 0 1 0 1 1 1 0 0 0 2 2 0 1 0 0 2 0 0 1 0 0 0 0 1 0 1 0 0 0 1 1 0 1 0 0 0 0 0 1 1 0 1 1 0 0 0 0 1 0 2 0 0 0 1 1 1 1 1 1 0 2 0 0 1 1 1 1 0 2 2 0 2 0 1 2 1 1 0 2 2 2 0 0 1 0 0 1 0 0 1 0 1 1 1 0 2 1 1 1 1 1 0 1 0 0 1 0 0 0 0 0 1 0 0 0 1 0 1 0 0 0 0 2 1 1 0 2 2 1 1 0 0 2 1 0 2 2 0 2 1 1 1 1 2 0 1 1 1 0 1 2 0 1 2 2 2 2 0 1 1 0 1 0 0 0 0 2 0 2 2 0 0 0 2 0 1 1 1 2 1 1 1 2 0 1 1 0 1 0 1 1 1 1 1 2 2 0 1 1 1 2 0 1 0 2 1 1 2 0 1 0 1 1 0 1 0 1 0 0 2 2 0 2 2 0 0 2 0 1 1 1 1 1 1 2 1 0 2 1 0 1 1 1 0 1 1 2 0 1 1 0 0 0 0 2 1 1 1 0 1 0 0 0 2 2 0 0 2 1 1 0 1 2 1 0 0 0 1 2 2 2 0 0 1 1 1 1 1 0 0 0 0 1 1 1 1 0 1 0 0 0 0 1 0 1 1 2 1 0 0 1 0 0 0 2 1 1 0 0 1 0 1 0 0 1 0 0 1 1 0 0 1 1 0 0 0 1 1 0 2 0 1 2 0 1 0 1 2 1 1 1 0 1 0 1 2 0 1 2 2 0 0 0 0 0 0 2 2 2 1 1 0 0 0 0 1 1 1 1 1 1 2 1 0 0 2 2 1 0 1 0 2 0 1 1 1 0 2 0 2 2 0 1 0 0 2 0 2 2 2 0 1 1 0 2 0 0 2 1 1 0 0 0 0 2 1 0 1 0 0 0 0 1 0 2 0 0 2 0 0 1 0 0 1 1 0 0 1 0 0 0 0 0 0 1 0 1 0 0 1 0 0 0 2 0 0 1 2 1 1 1 0 0 1 1 1 0 0 1 0 2 0 1 0 0 0 2 0 2 1 2 1 1 1 1 0 0 0 0 0 0 0 0 0 1 0 0 1 0 1 1 0 0 0 0 0 1 0 1 1 1 1 1 0 0 2 1 0 2 0 1 1 2 2 1 0 1 0 0 0 0 0 0 1 1 1 0 1 0 1 0 1 0 0 0 0 1 1 0 0 0 1 1 0 0 0 0 1 1 2 0 0 0 0 1 0 0 0 0 0 2 2 2 0 0 0 0 0 1 0 2 2 0 1 0 2 2 2 0 0 0 0 1 1 1 1 2 0 2 0 1 0 1 0 0 0 2 0 0 2 2 0 0 0 1 0 2 1 2 0 0 0 1 0 1 1 0 0 1 0 0 0 2 1 0 0 1 0 0 0 1 0 0 2 0 0 0 0 1 0 1 0 1 0 0 1 1 0 0 0 0 1 0 0 0 0 0 1 0 1 0 0 0 0 0 0 0 1 0 1 0 1 0 1 0 1 0 0 0 1 0 0 0
136 1 0 0 0 1 1 1 1 1 1 1 0 1 1 0 0 1 1 0 0 2 1 2 2 0 2 0 0 2 2 1 1 1 1 0 0 0 0 0 1 1 0 0 1 0 0 0 0 1 1 1 0 0 0 0 0 0 0 1 0 1 1 2 0 0 0 1 1 1 0 1 2 2 2 2 0 0 1 0 0 2 2 0 2 0 0 1 1 1 0 1 2 1 0 0 0 0 0 1 2 0 0 0 2 1 2 2 0 0 1 1 0 1 1 1 1 1 0 0 2 0 2 2 1 0 0 0 1 0 0 0 1 1 0 0 1 0 0 1 2 0 0 0 0 1 0 0 1 1 1 1 0 0 0 1 0 0 1 0 0 0 0 1 0 1 0 1 1 1 0 1 1 1 0 1 1 2 0 2 2 1 1 2 1 1 2 1 0 1 2 2 0 1 2 1 2 1 0 0 1 1 0 2 2 1 1 1 1 0 1 1 0 1 0 1 0 0 1 2 2 0 1 1 0 0 0 2 0 2 0 0 1 1 1 1 0 2 2 1 0 1 2 1 1 1 0 0 2 0 0 0 0 0 0 0 0 0 1 1 1 1 0 0 0 0 0 0 2 1 0 1 1 1 0 1 0 2 1 1 1 0 0 1 0 1 1 2 0 2 2 1 1 2 1 1 0 0 0 1 0 0 2 1 1 0 0 0 1 1 0 1 0 1 0 0 0 1 0 1 0 0 2 1 0 0 1 0 1 1 0 2 0 0 0 0 0 1 1 1 0 0 2 0 0 0 2 0 2 2 2 0 0 0 0 0 0 2 0 0 1 1 2 0 2 0 0 2 2 0 2 0 0 2 0 0 0 0 0 0 1 0 1 0 1 0 0 0 0 1 0 0 0 1 2 1 1 0 0 0 0 0 0 0 1 0 1 0 0 0 0 0 0 0 0 0 1 0 0 0 0 1 1 1 1 2 2 1 2 2 2 2 0 2 0 1 0 1 1 0 1 1 2 0 1 1 2 2 0 2 0 1 0 2 1 0 1 2 1 1 1 0 0 2 1 1 0 2 2 1 1 1 1 1 2 0 1 1 0 0 0 1 0 1 1 0 1 0 2 0 0 0 0 1 1 0 0 1 1 2 0 1 1 0 1 0 2 0 1 1 1 0 0 0 1 1 0 1 1 1 1 2 2 0 0 2 1 1 1 1 1 0 2 2 2 0 1 0 1 1 1 1 0 0 1 1 0 2 0 0 0 0 0 2 0 1 0 0 0 1 1 0 2 2 0 0 1 1 1 0 1 1 1 0 0 0 1 2 2 0 0 0 0 1 1 0 1 1 1 2 1 1 2 1 0 0 0 0 0 0 0 1 1 1 1 2 1 1 0 0 1 0 0 1 0 0 0 0 1 1 0 0 0 0 0 2 2 1 0 0 0 0 0 0 0 0 2 0 1 1 0 0 0 1 1 1 2 1 0 1 0 1 0 0 1 0 1 1 1 0 0 0 0 0 0 1 1 1 0 0 0 1 0 0 1 0 0 0 0 0 2 0 1 0 2 2 2 0 0 0 2 0 1 0 0 0 1 1 1 1 0 1 0 1 0 0 1 2 2 1 1 1 0 2 1 0 0 2 0 0 0 1 0 2 0 0 1 2 2 2 0 0 0 2 1 1 1 1 0 1 0 1 0 0 0 0 0 0 0 0 0 1 1 0 0 0 0 0 2 1 0 1 2 0 1 0 2 1 2 2 1 0 1 1 1 0 0 0 1 0 1 0 2 1 1 2 0 2 1 2 1 1 2 2 1 1 0 1 0 0 1 0 1 2 1 1 0 0 0 1 0 0 0 2 0 2 2 2 1 1 1 1 0 1 2 1 1 2 0 0 0 2 1 1 0 1 1 1 0 0 0 0 2 0 2 2 0 0 1 0 0 1 0 0 0 1 1 0 1 0 1 2 1 0 0 0 0 1 2 1 1 0 0 2 0 2 0 1 1 2 1 1 0 0 0 0 1 1 0 1 1 0 0 1 2 2 2 0 0 0 1 2 2 2 1 1 0 1 0 2 0 0 0 1 1 1 0 0 2 2 0 0 0 0 0 1 0 0 0 0 2 0 0 1 1 0 0 2 0 0 0 1 2 2 2 0 0 1 0 1 0 0 2 0 0 0 0 2 0 2 0 1 2 0 1 0 0 0 0 0 1 0 1 1 0 1 2 1 1 0 0 1 0 0 0 0 0 0 0 0 1 0 0 0 2 0 0 0 1 1 0 0
137 1 0 0 0 1 1 2 0 2 1 1 0 1 0 0 0 1 1 1 2 0 0 2 2 0 0 0 0 1 1 1 2 2 0 0 2 1 0 0 0 2 0 0 1 0 0 0 1 1 0 0 1 0 0 0 1 1 1 0 1 2 0 2 0 1 0 1 0 0 0 1 2 2 1 2 1 0 2 0 2 2 2 0 2 0 1 0 1 1 0 0 2 0 0 0 0 0 0 1 1 1 1 1 2 0 2 0 2 0 0 2 0 1 2 2 1 0 2 0 0 0 0 0 0 2 0 1 0 1 0 0 0 0 0 0 0 0 0 0 0 0 0 0 0 1 0 0 1 1 0 0 0 0 0 0 0 2 1 0 1 2 0 1 0 1 0 1 0 1 1 2 0 2 1 0 0 0 0 0 0 0 1 1 1 1 1 1 0 0 1 1 1 1 2 1 2 2 0 0 0 0 0 1 1 1 1 1 0 1 2 0 1 0 0 1 1 2 0 0 2 1 2 2 0 0 1 2 0 2 0 1 0 0 0 0 0 2 2 1 0 0 2 0 2 2 0 1 1 1 0 0 0 0 0 2 1 0 0 0 0 0 0 0 1 0 0 2 0 0 0 2 0 2 1 1 0 1 1 0 0 0 0 2 1 1 1 1 0 1 0 1 1 2 2 0 0 0 0 0 1 0 2 0 0 0 1 0 0 0 0 0 0 1 1 1 1 0 0 0 0 0 1 1 0 0 0 0 2 1 0 2 0 0 0 0 0 0 2 2 0 0 2 1 0 0 1 0 1 1 0 0 0 1 0 1 2 1 0 0 0 0 2 1 2 0 0 1 1 0 2 0 1 2 1 1 0 0 0 2 1 0 0 0 1 0 0 1 1 1 1 1 0 0 2 0 0 0 0 0 0 0 0 2 2 0 0 0 0 0 0 0 0 0 0 0 2 0 0 0 0 0 1 0 2 1 1 2 2 0 1 1 1 1 1 1 0 1 0 0 0 1 1 0 1 1 2 0 1 1 1 0 1 1 1 1 0 1 2 0 1 0 1 1 0 0 0 1 2 0 1 0 0 2 1 0 1 2 0 2 2 1 0 0 2 0 0 0 1 0 1 1 0 2 1 0 1 2 2 2 0 0 1 0 0 0 2 0 0 0 0 0 0 0 2 0 0 0 1 1 0 2 2 0 0 2 1 0 0 2 1 0 1 0 0 1 1 0 0 1 0 1 0 0 0 0 2 1 1 0 0 0 0 2 0 1 0 1 0 0 1 0 1 2 0 0 2 0 0 0 0 0 1 0 0 0 1 2 2 1 0 1 0 0 0 0 0 0 2 2 0 1 0 1 0 0 0 0 0 0 0 2 0 2 0 2 1 0 0 1 1 0 0 0 0 0 0 0 0 0 0 0 0 1 0 1 1 2 0 0 0 1 1 0 0 0 2 0 2 0 0 1 0 0 1 1 1 1 0 1 0 2 0 1 2 0 1 2 2 0 0 0 1 0 0 1 1 0 0 0 0 1 1 0 0 1 1 1 2 1 1 1 0 0 0 1 1 0 1 0 2 0 1 1 0 0 0 0 1 2 1 1 0 0 1 0 1 2 2 0 1 1 0 1 1 0 1 0 2 1 0 0 0 1 1 1 1 1 1 1 0 0 0 2 1 0 1 1 1 2 1 0 0 0 0 0 0 0 0 0 0 1 1 1 0 2 0 0 1 0 0 0 2 0 1 0 2 2 1 1 0 0 1 0 0 0 0 1 1 1 1 1 2 2 2 1 1 2 2 2 2 2 1 1 0 0 1 0 0 0 0 0 1 1 1 0 2 0 2 0 0 0 1 1 1 2 2 2 1 1 1 1 0 1 2 1 1 1 1 0 1 2 2 0 0 0 0 1 1 1 1 1 1 1 0 0 1 0 1 1 0 0 0 0 1 0 1 0 0 0 2 2 1 0 1 0 2 1 2 1 1 0 0 2 0 0 1 1 1 2 0 0 0 0 0 0 0 0 1 0 0 0 1 1 2 2 2 0 2 0 1 2 1 1 1 1 0 1 0 1 0 1 0 0 1 1 0 1 2 1 0 1 1 1 2 1 1 1 0 0 2 0 0 0 1 0 0 1 0 1 0 1 0 1 1 0 1 1 0 1 0 1 2 1 1 0 1 1 0 1 0 0 1 0 2 1 1 0 0 0 1 0 0 0 1 0 1 0 0 0 0 0 0 1 0 0 0 0 0 0 1 0 0 1 1 0 0 0 0 0 0 1
138 1 0 0 0 0 2 2 2 2 1 0 0 1 1 0 0 1 1 1 1 0 0 0 0 0 0 0 0 2 1 0 1 2 2 1 1 2 0 1 1 1 1 1 2 0 1 0 1 2 1 1 1 0 0 1 0 1 1 1 1 2 0 0 0 0 0 0 0 0 0 0 2 2 1 2 0 0 2 1 0 2 1 1 0 0 1 0 1 2 0 0 1 0 1 0 0 1 0 2 1 0 1 1 2 0 2 1 1 0 1 2 1 2 2 2 1 0 1 0 0 0 1 1 1 1 0 1 0 1 0 0 0 1 0 0 0 0 0 1 1 0 0 0 0 2 0 0 0 0 0 0 0 0 0 1 0 2 0 0 1 1 0 0 1 2 0 1 1 2 0 1 0 2 0 0 0 0 0 0 0 0 2 2 2 2 2 2 1 1 1 2 0 0 2 1 2 2 0 0 0 0 1 2 2 0 0 1 1 0 2 0 2 0 1 2 2 0 2 0 1 0 2 2 0 0 1 2 0 1 1 0 0 0 0 0 1 2 2 1 0 0 2 1 1 1 0 0 1 1 1 0 0 1 1 2 0 0 0 0 0 0 1 0 0 0 1 0 1 0 0 2 0 1 0 0 0 1 1 1 1 0 0 1 1 0 1 0 0 1 0 0 1 2 1 0 0 2 0 1 2 1 2 2 1 0 1 0 2 2 0 0 0 1 1 1 0 1 0 0 0 1 2 1 2 0 0 0 0 1 0 0 0 0 0 0 0 2 0 0 1 1 1 0 0 0 1 0 2 2 1 1 0 0 0 0 0 0 0 1 0 0 0 0 0 0 0 1 1 1 1 1 2 2 0 0 0 1 1 1 1 2 1 0 0 1 0 0 0 0 0 0 0 1 2 1 1 1 0 0 0 0 0 1 2 0 1 0 1 1 0 0 0 0 0 0 2 1 0 1 1 1 1 1 1 1 1 0 1 1 1 0 0 0 2 1 0 0 1 0 2 0 1 1 1 2 1 1 0 1 0 1 1 2 1 1 0 1 0 0 0 0 1 0 0 1 0 2 2 0 1 0 2 1 0 1 0 2 0 2 2 1 1 1 2 0 0 0 0 0 2 2 1 2 0 0 1 2 2 2 0 0 1 1 0 1 1 0 1 1 1 0 0 0 0 2 0 0 0 1 1 1 1 0 0 1 0 0 0 2 1 1 1 0 1 0 1 0 1 1 1 1 0 0 1 1 2 0 2 0 0 0 0 1 1 2 1 0 0 0 1 0 0 0 0 0 0 1 1 1 0 2 1 0 0 0 1 1 1 2 0 1 0 0 0 0 0 0 1 1 1 0 2 0 2 0 0 0 0 0 0 1 1 2 0 2 1 0 0 0 1 0 0 1 0 1 0 0 0 0 0 0 0 1 0 0 2 0 0 0 1 1 0 0 0 0 2 0 1 1 0 2 0 1 1 0 2 1 0 2 0 1 0 1 2 0 1 2 2 0 0 0 0 1 1 0 1 2 2 0 0 0 0 0 1 0 0 0 0 0 0 0 1 0 2 2 2 0 1 1 1 0 0 1 2 0 2 1 0 1 1 0 0 0 1 0 0 1 1 0 1 1 0 1 0 0 0 2 1 0 0 0 0 2 2 0 0 1 1 1 1 1 0 2 1 1 1 0 0 1 1 0 0 0 0 0 1 1 1 1 1 1 1 0 0 2 0 0 2 1 0 0 2 0 2 0 2 1 1 1 0 0 1 0 0 1 1 0 2 0 1 0 1 1 2 1 1 1 1 2 0 2 1 1 1 1 0 1 0 0 1 0 0 2 0 1 1 1 1 0 0 0 1 0 0 0 0 2 1 1 1 1 0 1 2 0 0 2 0 0 0 2 2 1 0 0 0 0 0 0 1 1 1 1 0 0 1 0 1 0 0 1 0 0 0 0 1 0 0 0 2 2 0 0 2 0 1 0 1 0 0 0 0 1 0 1 0 1 1 2 2 2 0 0 0 0 0 1 0 2 2 1 0 2 2 2 2 0 0 1 0 0 2 2 1 1 1 2 0 2 0 1 0 0 2 2 0 1 1 0 0 1 0 0 0 1 0 2 1 1 2 0 2 2 0 0 0 0 1 1 0 0 2 0 1 0 0 1 0 0 2 0 1 0 2 0 2 1 0 1 0 1 1 0 1 1 1 0 1 0 0 0 0 0 0 2 2 0 0 1 1 0 1 1 0 0 1 0 0 0 0 0 0 1 0 0 1 1 2 0 0 1
139 1 0 0 1 0 1 1 1 1 1 1 0 0 0 0 0 1 0 2 1 1 0 1 1 0 1 0 0 2 2 1 1 1 0 0 1 1 0 0 0 1 0 0 2 0 0 0 0 1 1 1 1 0 0 1 0 0 0 0 2 2 0 1 0 0 0 1 0 0 0 1 2 2 2 2 0 0 1 0 0 2 2 0 1 0 0 1 1 1 0 1 0 0 0 0 0 1 0 2 2 0 0 0 2 0 2 1 1 1 1 2 1 2 2 2 1 0 0 0 2 0 1 1 0 0 0 0 0 0 1 1 0 0 1 0 1 0 0 2 1 0 0 0 0 2 1 0 0 0 0 1 2 0 1 0 1 0 1 0 1 1 1 0 1 0 0 0 0 0 0 1 1 1 1 1 0 1 0 1 1 0 1 2 2 2 1 2 1 1 2 2 0 0 1 1 1 2 0 0 0 0 0 1 1 1 1 0 1 0 1 1 1 0 0 0 1 0 1 2 2 0 1 1 0 0 0 2 0 2 0 1 0 0 0 0 2 2 1 1 0 1 1 1 1 1 0 0 2 0 0 1 0 0 0 0 0 1 2 2 2 2 0 1 0 0 2 1 1 1 0 1 1 0 1 1 0 2 2 0 2 0 1 2 0 2 1 2 0 2 2 1 0 1 0 0 0 2 0 1 1 0 0 0 0 0 0 0 1 1 0 1 0 0 2 0 2 0 1 1 0 1 2 1 1 0 0 0 1 1 0 1 0 0 0 0 0 2 0 1 1 2 0 0 0 0 0 0 0 2 0 0 0 0 0 1 1 0 0 2 0 0 0 0 0 0 0 1 1 0 2 0 2 1 2 2 0 1 1 1 0 0 0 1 0 0 0 0 0 1 0 0 0 1 2 1 1 0 0 0 0 0 0 1 1 1 0 0 0 0 1 0 1 1 1 1 0 0 1 0 0 0 1 1 0 2 2 0 1 1 1 1 0 2 0 0 1 1 2 1 0 0 1 0 2 2 1 1 0 1 0 1 2 2 2 0 0 0 1 0 0 0 0 0 0 2 1 1 1 0 1 0 0 2 0 0 0 2 1 0 2 1 0 0 2 1 0 0 2 1 0 0 0 2 0 0 0 0 2 2 0 0 1 0 1 0 2 0 1 1 1 0 0 1 0 1 1 0 0 2 2 0 1 0 0 1 1 1 2 1 1 1 0 0 0 0 1 1 1 2 0 0 0 0 1 2 0 1 1 0 0 0 0 0 2 2 2 0 0 0 0 0 0 2 1 1 0 1 1 1 0 0 0 0 0 0 0 2 2 1 0 0 1 1 0 1 0 0 0 0 0 2 0 0 0 0 0 0 0 0 0 2 0 2 0 2 0 0 0 1 1 0 0 0 0 0 0 0 0 0 0 0 0 0 0 0 2 1 0 0 1 1 0 0 0 1 2 0 2 0 0 0 0 1 1 1 2 1 0 1 0 1 0 2 2 0 0 2 1 0 0 0 1 0 0 1 2 2 1 1 0 0 0 1 1 1 1 0 1 0 1 0 1 0 2 2 1 2 0 0 2 0 0 1 1 0 2 0 1 1 0 1 0 1 0 1 1 1 1 0 0 0 1 0 0 1 0 0 0 0 0 1 0 1 1 0 0 0 0 0 0 0 0 2 0 0 1 2 1 2 0 1 0 1 0 0 1 0 0 0 0 0 0 2 0 1 0 0 2 2 0 0 2 0 0 0 2 1 2 2 1 0 1 0 0 0 0 0 1 1 0 1 0 0 0 2 0 1 0 2 0 1 1 1 1 1 0 1 0 0 1 0 1 2 1 0 2 1 0 1 0 0 2 0 2 2 2 1 0 0 0 0 0 1 2 1 1 1 0 0 0 2 2 0 0 1 0 0 0 0 0 0 2 0 1 1 0 0 0 0 0 0 0 0 1 0 2 0 1 1 1 2 0 0 0 0 1 0 1 0 0 0 0 1 0 1 0 1 1 2 0 1 0 0 0 0 1 2 0 2 2 0 1 0 0 0 0 0 0 0 0 1 2 2 2 2 0 1 0 2 0 0 0 0 1 1 0 1 2 1 0 1 0 1 0 2 2 2 0 0 2 2 0 2 0 0 0 2 0 0 1 1 0 1 2 1 1 0 0 1 1 0 2 0 0 0 0 2 1 1 1 1 1 1 0 0 0 0 0 0 0 0 0 0 1 0 1 0 1 1 0 1 1 1 0 0 0 0 0 1 0 1 0 0 1 0 0 0 1 0 0 1
140 1 0 0 0 0 0 1 2 1 1 0 1 1 0 0 1 1 0 1 1 1 1 2 2 0 0 0 0 2 2 1 1 1 0 0 1 1 1 0 0 0 1 1 1 1 2 0 1 1 0 0 1 0 0 0 1 0 1 1 1 1 0 2 1 1 1 0 0 0 0 0 2 2 1 2 1 0 2 0 1 1 1 1 0 0 0 1 2 2 0 2 1 0 0 0 0 0 0 1 2 1 0 0 2 0 2 1 0 0 1 1 1 2 2 2 1 0 1 0 1 0 2 2 2 0 0 1 0 1 1 1 0 0 0 0 0 0 0 0 1 0 0 0 0 0 0 0 0 1 1 1 0 0 0 0 0 0 1 0 1 0 0 1 0 1 0 1 0 1 0 0 2 0 1 1 1 1 0 0 1 1 2 2 2 2 2 1 0 0 1 1 0 0 2 2 1 2 0 0 1 1 1 1 0 0 1 1 1 1 2 1 2 0 0 2 1 0 1 0 0 0 2 1 0 1 1 1 1 0 1 0 0 0 0 0 0 2 2 1 0 0 2 0 2 2 0 0 2 0 0 0 0 0 0 2 1 0 0 0 0 0 0 1 0 0 0 0 2 0 0 2 1 1 0 1 0 2 2 2 0 0 2 2 0 1 1 0 0 0 0 0 1 2 1 1 0 1 0 1 0 0 2 1 0 0 2 1 1 1 0 0 0 0 1 0 0 0 1 0 0 2 2 1 0 0 0 0 1 2 0 1 0 0 0 0 0 0 2 0 0 0 2 0 1 0 2 0 1 2 0 1 0 1 0 1 1 1 0 1 0 0 1 1 0 0 0 1 1 0 2 0 1 1 2 2 0 0 0 1 0 1 1 0 0 0 0 0 0 1 1 1 1 0 2 1 1 1 1 1 0 1 0 1 1 1 1 0 0 0 1 0 2 2 2 1 0 1 0 1 0 0 0 2 1 2 1 0 1 0 1 0 0 2 0 2 0 1 0 0 1 0 1 1 1 2 1 2 0 1 0 2 0 0 0 0 0 1 0 1 1 0 1 0 1 0 0 2 2 0 0 0 0 2 0 1 0 1 1 0 0 2 0 1 1 1 1 0 2 1 0 0 0 2 0 0 2 0 1 1 1 0 1 1 0 1 1 1 1 0 0 1 0 0 2 0 0 0 2 1 0 2 1 1 1 1 0 0 0 2 1 1 1 1 0 0 0 1 0 2 0 0 0 1 1 1 1 2 0 0 0 0 0 2 0 1 0 0 0 0 1 0 1 2 1 0 0 1 1 1 0 0 0 0 0 0 0 2 2 1 0 0 0 0 0 0 1 1 0 1 1 0 0 1 0 0 1 2 0 0 1 0 0 2 0 2 0 0 0 1 0 0 0 2 0 0 0 0 0 0 0 0 0 0 0 1 2 1 0 0 1 1 0 0 0 0 2 0 2 0 1 1 0 1 1 1 2 1 0 2 1 2 0 1 2 0 0 2 2 0 0 0 1 1 0 0 1 2 1 0 0 1 0 0 1 1 1 0 1 0 1 0 0 0 0 0 0 0 0 0 2 0 0 2 0 0 0 0 2 2 1 0 0 0 1 0 1 0 0 1 1 1 0 0 1 0 2 1 1 0 0 0 0 1 1 0 0 0 0 0 0 1 0 2 0 0 2 2 1 2 0 1 0 0 0 1 1 0 0 0 0 0 1 0 0 1 0 0 2 0 2 2 2 1 0 0 2 2 1 1 0 0 1 0 0 0 0 0 0 2 0 2 0 0 0 2 0 2 2 1 0 1 2 2 1 1 0 0 0 0 0 0 0 2 1 1 2 0 2 0 0 0 2 0 1 1 1 2 2 2 2 2 0 1 2 1 1 2 0 0 1 1 2 0 0 1 0 1 0 0 1 1 1 0 0 0 1 0 1 0 0 1 0 0 0 0 0 0 1 0 1 2 0 0 0 0 1 0 1 0 0 0 0 1 0 0 0 1 1 2 1 1 0 0 0 0 0 2 0 2 2 0 0 1 2 2 2 0 1 0 1 2 2 2 1 1 0 2 0 2 0 1 1 1 2 0 0 1 2 1 0 1 0 1 0 1 0 1 1 1 2 0 1 2 0 0 0 2 0 0 0 2 0 1 1 0 1 0 0 0 1 1 1 0 0 0 1 2 0 2 0 0 0 1 0 0 1 0 0 0 0 0 0 1 1 0 0 1 1 1 1 1 0 0 0 0 0 0 1 0 0 0 0 0 2 0 1 0 0 0 1 1
141 0 1 0 0 0 1 1 2 0 0 2 0 1 2 0 0 1 0 2 1 1 0 1 1 1 2 0 1 2 1 1 2 2 0 0 1 1 0 1 1 1 0 0 2 0 0 0 2 1 0 1 2 0 1 0 2 0 0 1 0 0 0 2 0 0 0 0 0 0 0 1 2 2 2 2 0 0 1 1 0 2 2 0 0 0 0 0 2 2 0 1 0 0 0 1 0 1 0 2 1 0 1 1 2 1 1 0 2 1 0 1 0 1 1 1 0 0 0 0 2 0 0 0 0 2 0 1 0 1 0 0 0 1 0 0 0 0 0 0 0 0 0 0 0 1 0 0 1 2 0 0 0 0 0 0 1 1 0 0 0 1 0 1 1 2 0 0 0 1 2 0 2 0 2 1 1 1 0 0 1 1 1 2 1 1 2 1 0 1 1 1 0 0 2 2 2 2 1 0 0 0 1 1 1 1 1 1 0 1 2 1 2 0 0 1 1 0 1 0 1 1 2 2 0 0 1 1 0 1 0 0 0 0 0 0 0 2 2 1 0 0 2 0 2 2 0 1 1 1 0 0 0 1 0 1 0 1 0 0 0 0 0 0 0 0 0 0 1 0 0 0 0 1 0 0 0 2 2 1 1 0 2 2 0 2 1 1 0 1 1 1 1 2 1 0 0 1 1 1 0 0 1 1 1 0 1 1 1 1 0 1 0 0 1 0 0 1 0 0 1 0 2 1 1 0 0 1 0 1 0 2 1 0 0 0 0 1 1 1 0 1 0 0 1 0 1 1 2 0 2 0 0 1 0 1 1 0 0 1 1 1 2 1 2 0 0 2 2 1 1 1 2 1 0 0 0 1 1 2 1 1 0 0 0 0 0 0 0 1 0 0 1 0 1 0 0 2 0 0 0 0 0 1 2 1 1 1 0 0 0 0 2 2 2 0 0 0 0 0 0 1 0 1 0 2 1 0 1 0 1 0 0 0 1 0 0 1 0 0 2 0 1 0 2 2 1 0 1 1 0 0 0 2 0 0 0 2 0 2 1 0 0 1 0 2 0 1 1 1 2 1 0 2 2 0 1 0 0 0 0 2 0 1 1 0 1 0 2 0 0 0 0 2 0 0 0 0 0 2 0 2 1 1 0 1 2 0 0 0 0 1 0 0 0 2 0 0 2 2 1 2 2 1 1 2 0 0 1 2 1 1 1 1 0 0 1 0 0 2 1 0 0 1 1 2 0 1 1 0 0 0 0 2 0 1 0 0 1 0 0 1 0 2 0 2 0 0 0 0 0 0 0 0 0 0 0 1 1 1 0 1 0 0 0 0 0 0 0 0 0 1 1 0 1 0 0 0 0 0 0 2 0 0 1 2 1 0 0 0 0 0 0 0 1 1 0 0 0 0 0 0 0 1 0 0 0 1 0 0 1 2 0 0 0 0 2 0 1 1 0 1 0 0 2 2 2 0 0 1 1 1 1 1 2 0 2 2 2 0 0 0 0 2 0 0 1 1 0 0 0 1 0 0 0 1 2 0 1 0 1 1 0 0 1 1 1 1 1 0 2 0 0 1 1 0 1 0 2 2 0 0 0 0 0 0 2 2 2 0 1 1 1 1 0 1 1 1 0 0 0 0 1 2 2 1 1 2 2 2 1 2 1 1 1 1 1 0 0 0 0 0 0 1 0 0 2 0 1 1 1 1 1 0 0 2 0 0 0 0 0 0 2 0 1 0 2 2 0 0 0 0 1 0 0 1 1 0 0 0 0 0 0 1 2 2 0 2 2 1 0 1 1 2 0 0 1 1 0 0 0 0 1 2 1 0 2 1 0 1 0 0 1 0 1 2 1 2 1 2 2 2 0 1 1 1 0 2 0 0 0 2 2 0 0 1 0 0 0 0 0 0 2 1 0 0 1 0 0 1 1 0 0 0 0 0 1 0 0 0 2 2 0 0 0 0 1 0 1 0 0 0 0 1 0 1 0 1 1 1 1 1 0 0 0 0 0 2 0 2 2 0 0 2 2 2 2 0 0 0 0 2 0 0 2 2 0 2 0 2 0 1 0 0 0 2 0 1 2 2 0 0 0 1 0 1 1 1 0 0 2 0 0 2 0 0 0 0 1 1 0 1 0 2 1 2 0 0 0 0 2 0 1 0 1 0 1 2 0 1 0 1 2 0 0 0 0 0 0 0 1 0 0 0 0 2 2 0 1 1 1 1 0 0 0 0 0 0 0 0 0 1 1 1 1 0 0 0 1 0 0 1
142 0 0 0 0 0 0 2 1 2 2 0 1 1 0 0 0 1 1 2 2 0 0 1 1 0 0 0 0 1 1 1 1 1 0 0 2 1 0 0 0 0 1 1 1 1 2 0 0 2 1 1 1 0 1 0 0 0 1 1 0 1 0 0 0 0 0 0 0 0 0 0 2 2 2 2 0 0 1 0 0 2 1 2 1 0 0 1 2 2 1 1 0 1 1 0 1 0 0 1 1 1 0 0 2 0 2 2 2 2 0 0 2 2 2 2 2 0 1 0 1 0 1 1 1 0 0 0 1 0 0 0 0 0 0 0 0 1 0 1 0 0 0 0 0 0 1 0 0 0 0 0 0 0 1 1 0 0 0 1 0 1 0 2 1 1 0 0 0 2 2 0 1 2 0 1 0 0 0 0 0 1 1 1 1 1 1 2 1 1 1 2 1 1 2 2 1 1 0 0 0 0 0 0 0 1 2 1 1 0 2 2 1 0 0 0 0 0 1 2 2 0 0 1 1 0 0 2 0 2 0 0 0 1 1 1 0 1 1 1 0 0 2 0 1 1 0 0 2 0 0 0 0 0 0 0 0 0 0 1 0 1 0 1 1 1 0 2 0 0 0 2 0 0 0 0 0 2 1 1 1 0 0 2 0 0 0 1 0 1 1 1 0 2 0 1 0 1 0 1 1 1 1 0 0 0 0 0 0 0 1 0 0 0 2 0 0 0 1 0 0 1 2 1 1 0 0 0 1 1 0 1 1 1 0 0 0 0 2 1 1 1 2 0 1 0 1 0 1 2 1 0 0 1 0 1 1 1 0 1 0 0 1 0 1 1 0 1 1 1 1 1 0 1 0 0 0 1 1 1 2 0 0 0 0 0 0 0 0 0 0 0 1 0 2 1 0 1 1 1 0 1 0 0 0 0 2 1 0 0 0 0 0 0 1 1 0 0 0 0 0 0 1 1 1 2 2 0 1 1 1 1 0 0 1 1 0 0 0 0 2 0 1 1 1 2 1 0 2 2 0 0 0 2 0 0 0 1 0 1 1 1 0 1 1 1 0 1 2 0 2 0 0 2 2 0 1 2 0 0 1 2 0 0 2 1 0 0 1 0 1 1 0 1 0 0 0 1 1 0 2 0 1 1 0 1 2 0 0 0 0 0 1 1 1 0 0 1 1 2 1 2 1 0 1 1 0 0 0 2 0 1 2 2 0 0 1 1 1 1 0 1 0 1 1 2 1 1 0 1 0 1 0 1 1 1 1 0 0 1 1 0 0 2 1 0 0 1 1 1 0 0 1 0 0 0 1 2 2 0 1 0 1 1 1 1 1 0 1 1 0 1 0 0 0 0 0 1 0 0 1 1 1 2 0 2 2 0 0 0 1 0 0 2 2 2 0 0 0 0 1 0 0 0 0 1 2 2 0 0 0 0 0 0 0 0 2 0 2 0 0 0 0 1 1 0 1 1 1 1 0 2 1 0 2 0 2 2 2 1 1 0 0 1 0 1 1 2 1 0 0 0 0 0 1 1 1 1 1 1 1 0 0 0 0 0 0 0 1 0 2 0 1 2 1 1 2 0 2 2 0 1 0 1 0 1 1 2 2 0 0 0 0 2 0 2 1 2 0 0 0 1 1 2 2 1 1 0 0 0 0 1 1 2 1 1 1 1 0 1 0 1 0 0 0 0 1 0 0 0 0 0 1 0 0 1 1 0 2 0 0 1 2 0 0 0 2 1 2 2 1 0 2 0 0 0 0 0 2 0 1 0 1 0 1 2 1 2 1 2 1 1 1 1 1 1 0 0 0 0 0 0 0 2 0 0 2 0 1 1 0 0 1 1 1 2 2 2 1 1 1 2 0 1 2 1 1 2 0 0 0 2 2 1 1 0 0 1 2 1 1 1 1 1 0 0 1 0 0 1 1 0 0 0 0 0 0 0 1 1 1 2 1 0 1 0 1 0 1 1 1 1 1 1 0 0 0 0 1 2 2 2 0 1 0 1 1 1 0 1 1 0 0 2 2 2 2 0 1 0 0 1 2 2 1 1 1 2 0 2 0 1 0 0 1 1 0 0 2 2 0 0 0 2 0 1 2 1 0 0 2 1 1 2 0 0 0 1 0 0 0 1 2 2 0 1 0 0 0 1 1 0 1 0 1 0 1 1 0 0 0 0 1 0 1 0 1 0 0 0 0 0 0 0 0 1 1 0 1 1 0 2 0 0 0 0 0 0 0 0 0 0 1 0 1 0 0 0 1 0 0 0
143 1 0 0 2 0 2 1 2 0 0 0 0 0 0 0 0 2 0 2 2 0 0 2 1 1 1 0 0 2 2 1 1 1 0 0 2 1 1 0 0 0 0 0 1 0 0 0 1 1 1 1 2 0 0 0 1 0 1 0 2 2 0 0 0 0 0 1 0 1 0 0 2 2 1 2 1 0 2 1 0 1 2 1 1 0 0 0 2 2 0 1 0 0 0 0 0 0 0 1 1 0 0 0 2 2 2 0 2 1 0 2 1 1 1 1 1 0 1 0 0 0 1 1 1 1 0 1 0 1 0 0 0 0 0 0 0 0 0 0 1 0 2 0 0 1 1 0 0 2 1 2 0 0 0 0 1 1 1 1 1 0 0 0 1 1 0 1 0 0 0 1 1 1 2 2 2 0 0 0 0 0 1 1 1 1 1 0 0 2 2 2 0 1 1 1 1 1 1 0 0 0 0 1 1 1 1 2 0 0 0 2 1 1 0 1 0 0 1 0 1 1 0 2 0 0 0 1 0 1 0 0 0 0 0 0 0 2 2 1 0 0 1 0 1 1 0 0 1 0 0 0 0 0 0 1 1 1 1 1 0 1 0 1 1 1 1 1 2 1 0 2 2 0 0 0 0 1 1 0 2 0 1 2 0 1 1 2 0 2 1 1 0 1 0 0 0 2 0 1 1 0 2 0 0 0 0 1 1 1 0 1 0 0 1 0 1 0 0 1 1 0 1 1 1 0 0 0 1 0 0 2 0 0 0 0 0 1 1 0 0 0 1 0 0 0 2 1 1 1 1 0 0 0 0 0 0 1 0 0 0 0 1 1 0 0 0 1 1 0 2 0 0 2 0 0 0 1 1 2 1 2 1 0 0 0 0 0 0 0 0 0 1 0 2 1 0 2 0 0 0 1 0 1 2 1 0 0 0 0 0 0 1 1 1 1 1 0 1 0 0 0 0 2 0 2 1 0 1 0 2 0 0 1 1 0 0 0 2 0 1 0 1 0 1 1 1 1 0 1 0 0 2 2 2 2 0 2 0 1 2 0 1 0 0 0 0 2 2 2 2 2 0 2 0 1 0 2 1 0 1 0 0 1 1 0 1 2 2 0 1 0 0 0 1 0 1 1 1 2 0 1 0 2 1 1 2 0 0 0 1 0 0 2 0 0 0 0 1 2 1 1 2 0 1 1 0 0 0 2 0 0 1 1 1 0 0 1 0 2 0 1 0 1 1 1 1 0 2 0 0 0 0 0 2 2 1 0 0 0 0 0 1 2 0 0 1 1 1 0 1 2 0 0 0 0 0 1 1 2 0 1 0 0 0 0 0 0 1 1 0 0 0 1 0 0 0 0 0 0 0 2 0 2 0 2 0 0 0 0 0 0 0 1 0 0 0 0 0 0 0 0 0 1 0 0 2 1 0 0 1 2 0 0 0 1 2 0 1 1 0 0 0 2 0 1 1 1 0 1 0 1 1 0 1 1 2 2 2 0 0 0 2 0 1 1 0 1 1 0 0 1 0 1 0 0 0 0 1 0 1 1 0 1 1 1 0 1 0 0 2 0 1 2 0 0 2 0 0 0 0 0 0 0 0 0 1 0 1 1 1 1 0 1 1 1 0 1 2 0 0 0 0 0 1 0 0 0 0 0 0 1 1 1 2 2 1 1 0 1 0 1 0 0 0 0 0 1 0 0 0 0 0 0 0 1 2 1 2 1 1 0 2 0 0 0 2 2 1 1 0 0 2 0 0 0 0 0 0 2 0 2 1 0 1 2 1 2 1 2 0 1 1 1 0 0 0 0 0 1 1 0 1 2 1 0 1 0 1 0 0 0 1 1 1 2 2 1 2 2 2 2 0 0 2 1 0 1 0 1 0 1 1 1 0 0 0 0 0 0 0 0 0 0 0 0 0 0 1 0 0 0 0 0 0 0 0 0 1 1 1 1 0 0 0 1 1 0 2 0 0 0 0 1 0 2 1 2 2 2 2 2 1 0 0 1 0 1 0 2 2 0 1 0 2 2 2 0 1 0 1 2 1 1 1 1 1 2 0 2 0 1 0 1 1 1 0 2 2 0 0 2 0 2 0 1 1 1 1 1 2 0 0 0 2 0 0 1 0 0 0 0 2 1 2 0 0 0 0 1 0 1 2 1 0 0 1 2 0 0 0 0 1 0 1 1 1 0 0 0 1 0 0 1 0 1 1 0 0 0 0 0 0 0 0 0 1 0 1 0 1 0 0 1 0 0 1 0 0 0 2 0
144 1 0 1 0 1 1 1 1 2 2 0 0 0 0 0 0 1 0 2 1 1 1 2 2 0 1 0 0 2 1 1 1 1 0 1 2 1 0 1 1 1 0 0 2 1 0 0 2 0 0 0 0 0 1 2 0 0 0 2 0 2 0 2 0 0 0 0 0 0 0 1 2 2 2 2 0 0 1 0 1 2 1 1 1 1 1 0 2 2 0 2 0 0 0 0 0 0 0 2 2 0 0 0 1 0 1 2 0 0 1 1 0 0 1 1 0 0 2 0 0 0 0 0 0 1 0 1 0 0 0 0 0 1 1 1 1 0 0 1 1 0 0 0 0 0 0 0 0 0 0 1 0 0 0 0 0 2 0 0 0 0 0 1 1 1 0 1 1 1 0 1 0 2 2 1 0 2 1 1 1 1 0 2 2 0 2 1 0 0 0 1 0 0 1 1 1 1 0 0 1 1 0 1 1 2 1 1 0 0 1 0 2 0 0 0 0 1 1 1 1 0 2 2 0 0 1 1 0 1 0 0 0 0 0 0 0 2 2 2 0 0 2 0 2 2 1 0 2 0 0 0 0 1 1 2 0 0 0 0 0 0 0 0 0 0 0 0 2 0 1 0 0 1 0 0 0 1 1 0 1 0 0 1 1 1 1 1 0 1 1 0 1 2 2 0 0 1 0 0 1 0 2 1 0 0 2 2 1 1 0 0 0 1 2 1 1 0 0 2 0 0 1 2 0 0 1 0 1 1 0 0 1 0 0 0 1 1 1 1 1 1 0 0 0 0 1 0 1 1 1 0 1 0 1 1 1 0 0 1 1 1 2 0 2 1 0 2 2 0 2 0 1 2 0 0 0 0 0 1 0 0 0 0 0 0 0 0 0 0 0 0 0 0 2 0 0 0 0 0 0 0 0 1 2 1 1 0 1 1 0 0 1 1 1 0 0 0 0 0 0 1 1 0 1 2 2 0 1 0 1 0 0 0 0 0 0 1 0 0 2 1 1 1 1 2 1 0 0 1 0 0 1 1 1 1 0 1 0 1 1 0 2 0 0 0 0 2 2 0 0 0 1 2 1 1 1 1 0 0 1 1 0 2 0 0 1 1 2 1 0 0 0 1 0 0 1 1 2 2 0 0 0 1 0 2 1 0 1 0 1 0 0 0 0 2 1 1 1 2 1 2 1 0 0 1 1 1 1 1 1 1 2 1 0 1 2 0 0 0 0 2 0 0 0 2 0 1 1 0 0 0 0 1 2 2 2 0 0 1 0 0 0 0 0 0 0 0 0 0 0 0 1 0 1 0 1 2 2 1 1 0 0 1 0 0 0 0 1 1 0 1 0 1 1 0 1 0 0 0 0 2 1 1 0 1 1 0 0 0 0 0 0 1 0 0 0 0 0 0 0 0 0 0 0 0 0 2 0 0 2 2 0 0 0 2 2 0 1 1 1 2 0 0 2 2 2 1 0 1 0 2 1 1 2 0 1 2 2 1 0 1 1 0 1 1 1 2 0 0 0 1 0 0 0 1 1 0 0 0 1 0 0 1 2 2 2 1 0 1 1 0 0 1 1 0 1 1 1 2 2 0 0 0 1 0 2 1 1 0 0 0 0 2 0 0 1 2 2 0 0 0 0 1 1 0 0 0 0 0 0 2 1 2 1 2 1 0 0 2 1 0 0 0 0 1 1 0 0 0 0 0 1 0 0 1 0 1 2 1 1 0 2 0 0 0 2 1 2 2 1 0 1 1 1 0 0 0 2 0 0 0 1 1 2 2 0 2 2 2 0 2 1 1 1 1 0 0 0 1 1 0 1 1 1 0 0 0 0 1 1 1 1 1 1 2 2 2 1 1 1 1 0 1 2 1 1 2 0 0 0 2 1 0 0 0 0 0 2 0 0 0 1 0 0 0 0 0 0 1 0 0 0 0 1 0 1 0 0 0 1 1 1 0 0 1 1 0 1 0 0 0 0 1 0 0 0 0 0 2 2 2 1 1 0 2 0 1 0 1 1 0 0 2 1 1 1 0 0 0 0 2 2 2 0 0 2 2 0 2 0 1 0 0 1 1 0 2 2 2 0 0 0 2 0 1 0 2 0 0 0 0 1 2 0 0 1 0 0 0 0 1 2 2 2 0 0 0 0 1 1 0 2 0 1 1 1 1 0 1 0 1 1 0 1 0 1 2 0 0 2 0 0 0 1 0 0 1 1 0 0 1 1 1 0 1 1 0 0 1 0 1 1 0 1 1 0 0 1 0 0 0
145 0 0 0 1 0 1 2 0 2 1 1 0 0 0 0 0 0 0 0 0 1 0 2 2 0 1 0 0 2 1 0 2 2 0 0 2 1 0 1 1 1 0 0 1 0 0 0 2 0 0 0 1 0 0 0 0 1 1 0 1 2 0 1 1 1 1 1 0 0 0 1 2 2 2 2 0 0 1 0 1 2 2 0 2 0 0 1 2 2 0 1 0 0 0 0 0 1 0 2 1 0 1 1 2 0 2 2 0 0 1 1 1 1 1 1 1 0 1 0 1 0 2 2 2 0 0 1 0 0 0 0 0 0 0 0 0 0 0 1 1 0 0 0 0 1 0 0 0 1 1 2 0 2 1 0 0 0 1 0 0 1 0 1 1 2 1 0 1 2 1 0 1 1 2 1 0 0 0 0 0 1 2 2 2 2 2 0 0 2 2 2 0 0 1 2 1 2 0 0 0 0 1 1 1 1 1 1 1 0 0 2 2 0 0 2 1 0 1 0 2 1 1 0 0 1 0 1 0 1 0 0 0 0 1 0 0 2 2 1 0 0 1 0 2 2 1 1 1 1 0 0 0 0 1 1 2 0 0 0 0 0 0 1 0 0 1 0 1 0 2 0 0 1 0 0 0 1 0 0 2 0 0 1 0 1 0 2 0 2 2 2 1 2 2 0 1 0 0 0 1 0 2 1 1 0 1 0 0 0 0 1 0 0 0 1 1 1 0 0 1 0 2 1 1 0 1 1 1 1 0 1 0 0 0 0 0 1 2 1 1 1 1 0 0 1 0 0 1 1 0 0 0 0 0 0 0 1 0 0 0 0 2 1 2 0 0 2 2 2 0 2 1 2 1 1 0 0 0 1 0 0 1 0 0 0 0 0 0 1 0 0 2 0 2 2 0 0 1 1 0 1 0 1 1 1 0 1 0 0 2 0 1 1 1 0 0 0 1 0 0 0 0 0 1 1 0 0 0 0 0 0 1 1 1 1 0 1 0 0 2 1 1 1 1 2 1 1 0 1 0 1 0 1 1 0 1 2 1 1 2 0 0 0 0 2 0 1 1 0 0 0 1 2 1 1 0 2 1 1 1 2 0 1 2 2 0 1 2 1 1 0 0 2 1 0 0 1 1 2 0 1 0 1 2 0 2 0 1 0 1 0 0 0 1 1 0 0 1 1 1 2 1 0 0 1 1 0 0 2 1 0 1 0 0 1 2 0 0 1 0 1 0 0 0 1 1 0 1 1 0 1 0 2 0 1 0 0 0 0 1 0 0 0 0 0 0 1 1 0 1 1 1 0 1 0 2 2 2 1 1 0 0 1 2 1 1 0 1 1 1 0 1 0 1 0 1 0 0 0 0 2 1 2 0 2 1 1 0 1 0 0 0 1 0 0 0 0 1 1 0 1 0 0 0 1 2 1 0 0 0 0 1 0 0 0 1 0 1 1 0 1 1 2 1 1 1 1 0 0 0 1 1 0 2 0 2 1 1 0 0 0 1 0 2 0 1 1 0 0 0 1 0 0 0 1 1 0 0 0 2 0 0 0 2 2 2 0 0 0 2 0 1 2 1 0 2 0 0 1 0 0 0 0 1 0 2 2 2 0 0 0 0 1 0 0 0 1 0 0 0 0 0 2 1 0 1 1 1 1 1 2 0 2 0 0 1 0 0 0 0 0 0 0 0 0 1 0 0 0 0 0 0 0 0 2 0 0 2 0 2 2 2 0 0 1 1 2 1 1 0 0 1 0 0 0 0 0 2 0 0 0 0 0 1 2 0 2 2 2 1 2 1 1 0 0 2 1 0 0 1 0 0 2 0 0 0 0 1 1 0 0 2 0 0 0 1 0 1 2 2 2 0 1 1 1 1 1 0 0 0 2 2 0 0 0 0 2 0 0 2 2 0 0 0 0 0 1 1 0 0 2 0 0 0 1 1 0 0 0 1 2 0 0 0 0 1 0 1 0 0 0 0 1 0 1 0 1 1 2 2 2 0 0 0 0 0 0 0 1 1 0 0 1 2 2 2 0 0 0 0 2 2 2 1 1 1 1 1 2 0 1 0 0 1 1 0 1 1 1 0 0 0 1 0 2 0 2 1 1 1 0 1 2 0 0 1 1 0 0 0 2 1 2 2 0 0 0 0 1 1 0 2 1 0 0 1 2 0 1 0 0 1 0 1 1 1 0 0 0 0 1 0 0 1 0 0 0 1 1 0 2 1 1 0 1 1 0 0 1 0 0 0 0 0 0 0 0 1 1 1 1
146 0 0 0 0 1 1 1 1 0 0 2 0 0 0 0 0 2 0 1 1 0 0 2 2 0 0 0 1 2 2 1 1 1 0 0 2 2 0 1 1 0 0 0 1 0 1 0 1 1 1 1 0 1 0 1 0 0 1 0 1 1 0 0 0 1 1 2 0 0 0 2 2 2 0 2 2 0 2 1 0 1 1 1 1 0 0 0 2 2 0 0 0 0 1 0 1 1 0 1 0 1 0 0 2 1 2 2 0 0 0 0 0 0 1 1 0 0 1 0 1 0 2 2 1 0 0 0 1 0 0 0 0 0 0 0 0 1 0 2 1 0 1 0 0 1 1 0 0 0 0 0 1 0 1 0 0 2 0 0 1 0 1 1 0 1 0 2 0 1 0 1 2 0 2 1 1 1 0 1 1 0 0 2 2 2 0 0 0 1 1 1 2 2 2 1 2 2 0 0 1 1 0 0 1 2 2 1 0 0 0 2 2 0 0 0 1 0 1 0 1 1 2 2 0 0 2 0 0 0 1 1 0 0 0 0 0 2 2 1 0 1 2 0 2 2 1 0 2 0 0 0 0 0 0 2 0 0 0 1 0 1 0 1 0 0 0 1 1 0 1 2 0 2 1 1 0 2 2 0 2 1 1 1 0 1 1 1 0 1 1 1 1 2 1 1 0 1 1 0 2 0 1 1 0 0 1 0 1 0 0 0 0 0 2 0 1 0 0 1 0 1 2 1 0 0 1 0 2 1 0 1 0 0 0 0 0 2 0 0 0 2 1 0 0 0 1 0 1 2 1 0 0 2 0 1 1 0 0 1 0 0 1 0 1 1 0 2 2 1 1 1 0 2 0 0 0 0 0 1 2 1 0 0 0 0 0 0 0 2 0 0 1 0 2 1 1 1 0 0 0 0 0 1 1 1 0 0 0 0 1 0 0 0 0 0 1 0 0 0 0 1 0 1 0 1 1 0 0 0 0 1 1 1 1 1 0 0 1 0 0 0 0 1 1 2 2 1 0 0 0 1 1 1 1 1 0 1 0 1 0 0 0 0 0 2 0 2 2 0 0 0 2 1 0 0 0 1 0 1 1 0 0 2 1 1 1 1 1 1 1 1 0 0 0 0 0 0 1 1 1 0 1 1 0 1 2 0 0 0 0 0 0 0 1 1 0 0 1 1 0 2 2 0 0 2 0 1 1 1 1 0 1 2 1 0 2 2 1 0 0 2 1 0 0 1 0 1 1 0 0 0 0 2 2 0 0 1 0 0 1 0 1 2 0 0 1 0 0 0 0 2 0 0 0 0 0 1 1 2 0 0 1 1 1 1 1 0 1 1 0 1 2 1 0 0 0 0 0 0 0 2 1 2 0 2 1 1 0 0 1 0 0 0 0 0 0 0 0 0 2 0 0 1 0 0 2 1 0 0 2 2 0 0 0 0 2 0 2 0 0 1 0 0 1 1 2 1 0 1 1 1 1 2 2 0 0 1 1 0 0 0 0 1 2 0 1 2 1 1 1 0 0 0 1 0 0 0 0 0 0 0 0 1 2 2 1 1 0 1 1 0 1 1 0 0 0 0 2 2 0 1 0 0 0 0 2 1 2 0 0 0 0 1 1 0 0 2 0 0 0 1 1 2 2 1 1 1 1 1 0 2 0 2 0 0 2 0 0 1 0 0 0 0 0 0 1 0 1 1 1 1 1 0 0 1 1 0 2 0 1 1 2 0 1 0 2 2 0 0 0 1 0 1 1 0 0 0 2 0 0 0 1 1 2 1 1 2 1 2 1 1 2 2 1 1 1 0 0 0 0 0 1 2 1 0 0 0 0 1 1 1 0 2 0 2 2 2 1 2 1 1 0 1 2 1 1 2 0 0 0 2 2 0 0 1 0 0 0 1 1 1 1 0 1 1 0 1 1 0 0 1 0 0 0 0 0 1 0 0 1 1 1 0 0 2 1 0 1 0 0 0 1 1 0 0 0 0 0 2 2 2 0 0 0 0 0 1 0 1 1 0 1 1 2 1 1 0 1 0 0 2 0 0 2 1 1 1 0 2 0 1 0 0 1 1 0 1 2 0 0 2 0 1 0 1 2 1 0 0 2 2 0 0 1 0 1 0 0 0 0 2 2 1 2 1 0 0 0 1 1 1 2 0 1 0 0 1 0 0 0 0 1 0 1 2 1 0 0 0 1 0 0 0 1 0 0 0 0 1 1 0 0 1 0 0 0 1 1 0 0 0 0 0 0 1 0 0 0 0 1 0
147 0 0 1 1 1 2 2 1 2 2 0 2 2 2 0 0 2 2 1 1 0 1 2 2 0 2 0 0 1 1 1 2 2 0 1 1 2 1 1 1 0 0 0 2 1 1 0 2 0 0 0 1 1 0 0 1 0 0 1 1 2 0 1 0 1 0 0 0 0 0 0 1 1 2 1 0 0 1 1 0 2 1 1 1 0 0 0 2 2 0 1 0 0 1 0 1 2 0 2 2 0 1 1 2 0 2 0 2 0 0 2 0 0 0 0 0 0 1 0 1 0 1 1 0 0 0 2 0 2 2 2 2 2 0 0 2 0 0 0 0 0 0 0 0 0 0 0 0 0 0 0 0 0 0 0 0 1 0 0 1 1 1 1 0 2 0 1 0 0 0 2 1 1 1 0 0 0 0 0 0 0 0 2 2 1 1 2 0 0 0 2 0 0 1 1 1 1 0 0 0 1 1 1 1 2 1 1 1 0 2 0 1 0 0 1 1 0 2 1 1 0 1 1 0 0 1 1 0 1 0 0 0 0 0 0 0 2 2 1 0 0 2 0 2 2 0 0 2 0 0 0 0 0 0 1 0 0 0 0 0 0 0 1 0 0 1 1 2 0 0 0 0 0 0 0 0 2 2 1 1 0 0 1 0 1 0 1 0 1 0 0 0 1 1 0 1 1 1 1 2 0 1 1 0 0 1 1 0 0 0 1 0 0 2 0 0 0 0 1 1 0 0 1 1 0 0 0 0 1 0 1 0 0 0 0 0 1 1 0 0 0 2 0 0 0 1 0 2 1 2 0 0 1 0 1 1 1 0 1 0 0 2 1 2 0 0 2 2 2 0 2 0 2 0 0 0 0 0 1 0 0 1 1 0 2 0 0 0 1 1 2 0 0 2 0 0 0 1 1 0 1 0 1 1 0 0 0 0 0 0 0 0 0 0 0 0 0 0 0 0 1 0 1 1 1 0 1 2 1 2 0 0 2 0 1 0 1 1 0 1 1 2 0 2 2 0 0 0 0 0 1 1 1 1 1 0 2 1 1 1 0 0 1 1 1 1 2 2 1 1 1 1 2 1 1 0 1 0 0 0 2 0 1 1 0 1 1 1 0 2 1 0 1 1 0 0 0 0 1 1 1 1 1 0 1 2 0 0 0 0 1 0 1 0 1 0 0 0 2 2 1 1 0 0 1 0 1 1 1 1 0 1 0 0 1 2 0 0 0 2 2 0 2 2 1 1 1 1 0 0 0 0 1 2 1 1 2 0 1 0 0 0 1 0 1 0 1 1 1 0 2 0 0 0 0 0 2 2 2 0 1 0 1 1 1 0 0 0 0 0 2 1 2 0 1 0 0 0 0 0 2 1 0 1 1 1 0 1 0 1 0 0 0 0 0 0 0 0 0 1 0 0 0 0 1 2 2 0 0 0 0 2 0 0 1 2 0 2 0 1 1 0 1 1 1 2 2 0 2 1 0 0 1 2 0 1 1 1 0 0 0 1 0 2 0 0 2 1 0 0 1 0 0 0 0 0 0 0 0 0 0 0 1 2 2 2 0 0 1 1 0 0 1 1 0 1 1 1 2 1 1 0 0 2 0 2 2 2 0 0 0 0 2 0 0 1 0 2 1 0 0 0 1 1 0 0 2 2 2 1 1 0 2 1 1 1 0 0 1 0 0 0 1 0 0 1 1 0 0 0 0 1 0 0 1 0 0 0 0 0 0 2 0 0 1 1 2 1 1 0 0 2 0 0 0 0 0 2 0 0 0 1 1 2 1 0 1 1 2 0 2 0 1 0 0 0 0 1 0 0 0 0 1 0 0 2 0 0 2 0 2 0 1 0 2 1 1 0 0 0 0 0 0 1 2 1 1 0 0 1 1 1 0 0 0 0 0 2 0 0 0 1 1 0 0 1 0 1 0 0 1 0 1 0 0 0 0 0 0 0 1 0 0 0 2 2 1 1 0 0 0 0 1 0 0 0 1 1 2 2 2 0 0 0 0 1 1 1 1 1 0 0 2 1 1 1 0 0 0 0 2 2 2 2 2 0 1 2 0 1 0 0 0 1 1 0 0 0 0 0 0 0 2 0 2 1 1 0 1 2 0 0 2 0 0 0 1 0 0 0 1 2 2 1 0 1 0 0 1 1 0 2 1 1 0 2 2 0 1 0 0 1 0 1 2 1 0 1 1 0 0 0 0 1 2 2 1 1 0 0 1 1 1 0 0 0 1 0 0 1 0 0 0 0 1 0 0 0 0 0 1
148 1 0 1 0 0 1 2 2 0 0 1 0 1 0 0 0 1 0 0 0 1 0 2 2 0 1 0 2 2 2 0 1 1 2 1 1 1 0 1 1 1 1 1 2 1 0 0 1 1 0 0 0 0 1 1 0 0 0 1 0 2 0 2 1 1 1 1 0 0 0 1 2 2 1 2 1 0 2 1 0 2 2 0 2 0 0 0 2 2 0 1 1 2 0 0 0 0 0 1 1 0 2 1 2 0 2 1 0 0 0 0 0 1 1 1 0 0 0 0 2 0 2 2 1 0 0 0 1 0 0 0 0 2 1 2 0 0 0 2 2 0 0 0 0 1 1 0 2 2 2 2 0 1 1 0 1 1 0 0 1 1 1 0 0 1 0 1 0 0 0 1 0 2 0 0 0 1 0 1 1 0 0 2 2 2 0 1 0 0 0 1 0 0 1 1 1 2 0 0 0 0 0 1 1 1 1 1 1 0 2 2 1 0 0 1 1 0 1 1 2 1 1 2 1 0 0 2 0 1 0 0 0 1 2 0 2 2 2 0 0 1 2 0 2 2 0 0 2 0 0 0 0 0 0 1 1 0 0 0 0 0 0 2 2 2 0 0 2 0 1 0 0 2 0 0 1 2 2 2 0 0 1 1 1 1 1 2 0 2 0 0 0 2 0 1 0 1 0 1 1 1 1 0 0 0 0 0 2 2 0 2 0 0 2 0 0 1 0 1 0 0 1 1 0 0 0 0 0 0 0 1 0 0 0 0 0 1 1 1 2 1 0 0 0 0 2 0 2 0 1 0 0 0 0 0 0 1 0 2 0 0 1 1 0 0 0 2 2 2 0 2 2 2 0 0 0 0 0 1 2 1 0 0 1 0 0 0 0 1 1 1 0 1 2 2 2 0 2 2 0 2 0 1 1 0 0 1 0 0 1 0 1 1 1 0 0 0 1 0 0 0 2 1 0 2 1 0 1 0 1 0 1 1 1 1 0 0 0 0 2 1 2 0 0 1 2 2 0 0 0 2 0 1 0 0 0 2 2 0 2 0 1 0 0 1 0 1 1 0 1 0 1 1 2 0 2 1 0 0 0 1 0 1 1 0 1 1 2 2 0 0 0 2 1 0 0 1 1 2 0 0 1 1 0 2 2 0 0 0 0 0 1 1 0 1 0 1 0 1 1 2 0 0 0 0 0 0 0 2 0 0 2 1 0 1 1 0 0 0 2 2 0 1 1 1 1 1 1 0 0 0 0 2 1 0 0 0 0 1 0 0 0 0 0 0 0 0 0 0 0 1 1 0 1 0 1 1 1 1 0 1 0 1 1 1 0 0 1 2 0 2 1 0 0 0 0 1 0 0 1 1 1 1 0 1 1 0 0 1 0 0 0 0 0 0 0 0 0 0 0 0 0 1 0 0 2 0 0 0 1 1 0 0 0 1 2 0 2 0 0 0 0 2 1 1 2 2 0 1 0 2 1 2 2 0 0 2 2 1 0 1 1 0 1 1 1 1 0 1 0 1 1 0 0 1 2 0 0 0 0 0 0 1 1 1 1 1 0 0 1 0 0 0 0 0 0 0 0 1 0 0 0 1 0 1 1 2 2 0 0 0 0 2 0 0 0 1 1 0 0 1 0 2 2 0 0 1 1 1 1 2 0 2 1 1 2 0 0 0 0 0 0 1 0 0 1 1 2 1 1 2 0 1 0 0 1 0 2 1 0 1 2 0 1 1 1 2 2 2 0 0 1 2 2 0 0 0 1 1 0 2 1 1 2 2 0 2 1 2 0 1 1 1 1 0 0 0 0 1 1 0 0 1 0 0 1 2 0 0 0 0 1 0 1 1 2 1 2 2 0 2 0 2 2 2 2 0 0 1 1 0 2 0 0 1 1 2 1 0 1 2 2 2 0 0 2 0 0 1 1 0 0 0 0 1 1 0 0 0 1 2 0 0 0 1 1 2 2 0 0 0 1 1 0 0 0 1 1 2 2 2 0 0 0 0 2 1 0 1 1 0 1 1 2 2 2 0 0 0 1 2 2 2 0 0 1 1 1 0 0 1 0 0 1 1 0 0 1 1 0 0 1 0 1 1 1 0 0 0 2 0 1 1 1 0 1 2 0 0 0 1 0 2 1 0 1 1 0 2 0 0 1 0 1 0 2 2 0 2 0 1 0 2 0 1 1 0 0 0 1 0 0 0 0 2 2 0 1 1 0 1 1 1 0 0 0 1 0 1 0 0 0 0 0 0 0 0 0 0 0 1
149 1 0 1 0 0 1 1 1 1 1 1 1 1 0 0 0 2 1 2 2 0 0 2 2 0 0 0 1 2 0 1 1 1 0 0 2 2 1 1 1 0 1 0 0 0 1 0 2 0 0 0 0 0 1 0 0 0 0 0 1 2 0 2 0 1 1 1 0 0 0 1 2 2 1 2 1 0 2 0 1 1 2 0 1 0 0 1 2 2 0 1 1 2 0 0 0 0 0 1 1 1 0 0 2 0 2 2 0 0 1 2 0 2 2 2 2 0 0 0 2 0 1 1 1 1 0 1 1 0 0 0 1 1 0 0 1 0 0 1 1 0 0 0 0 2 1 0 1 1 0 0 0 0 0 0 1 2 0 0 0 0 0 1 0 1 0 1 0 2 0 0 0 2 2 0 0 0 0 0 0 0 1 2 1 1 2 0 0 0 0 0 0 0 2 2 1 1 1 1 0 1 0 1 1 1 1 0 2 1 1 2 0 0 0 0 0 0 1 0 1 1 2 2 0 0 1 1 0 1 1 0 0 0 0 0 0 2 2 2 0 0 2 0 1 1 0 0 1 1 1 0 0 0 1 1 2 2 1 1 1 1 0 1 0 0 1 1 2 1 0 1 0 2 0 0 1 1 1 0 1 1 0 1 0 0 0 2 0 2 1 1 0 1 0 0 0 1 0 1 1 0 2 2 1 0 0 1 2 1 0 1 0 0 1 0 0 1 0 0 0 1 0 2 1 0 0 0 0 1 0 1 0 0 0 0 0 2 0 2 1 1 0 0 0 0 0 1 1 2 0 1 0 0 0 0 0 1 0 1 0 0 1 1 0 0 0 2 2 0 2 0 0 2 0 0 0 2 2 2 2 1 2 0 0 2 0 0 0 0 0 0 0 0 1 0 0 2 1 1 0 1 0 2 2 0 0 1 0 0 0 0 0 0 0 0 0 0 0 0 0 1 0 2 0 1 0 0 1 0 2 1 0 1 0 1 0 0 1 0 1 1 2 0 2 2 1 2 0 1 0 2 0 2 1 0 1 1 0 1 1 0 1 0 0 1 0 2 2 0 0 0 2 0 1 1 1 1 0 0 1 2 0 0 2 0 0 0 2 1 0 0 0 1 0 0 0 1 1 2 0 0 1 1 0 1 1 1 0 0 0 1 0 0 1 1 0 0 0 0 0 2 2 1 1 2 1 0 0 2 0 2 2 1 0 1 1 1 1 0 0 1 0 0 1 2 1 1 1 0 0 0 0 2 0 1 0 0 0 1 0 0 1 2 0 1 1 1 1 1 0 1 0 0 0 0 0 2 2 1 1 0 0 0 1 0 0 0 0 0 1 1 1 0 0 0 0 0 0 0 0 1 1 2 0 2 0 0 0 0 0 0 0 0 0 1 1 0 1 1 1 1 0 0 0 0 1 1 0 0 1 1 1 0 0 1 2 0 2 0 0 0 1 2 1 1 1 2 0 0 1 2 0 0 1 1 2 2 2 1 0 1 1 0 1 1 1 2 0 1 1 1 1 0 0 0 0 0 0 0 1 1 1 0 0 1 0 1 1 0 1 1 1 0 0 0 1 1 0 1 1 0 0 0 2 0 1 2 2 0 1 1 0 0 0 1 0 1 2 0 1 0 0 2 2 0 0 1 1 1 1 1 0 2 1 1 1 0 0 2 0 0 0 1 0 0 1 0 0 0 0 0 1 0 0 2 2 0 1 0 0 0 2 0 0 1 2 1 2 2 1 0 2 1 2 2 1 0 1 1 1 0 0 0 1 1 1 2 1 2 1 1 0 0 0 0 0 1 0 0 1 0 1 2 1 0 1 0 0 2 0 0 2 0 0 0 2 2 2 2 2 2 0 0 2 1 1 0 0 1 1 0 1 0 0 0 0 0 0 0 0 0 1 1 0 0 1 0 0 0 0 0 0 0 0 0 0 0 0 0 1 2 0 0 0 0 0 0 2 1 1 1 0 1 0 1 1 0 0 2 1 1 0 0 0 0 1 1 0 0 0 0 0 1 2 1 1 0 0 0 0 2 2 2 1 1 1 0 0 2 0 0 0 0 2 0 0 1 1 0 0 1 0 1 0 1 0 1 0 0 2 0 2 2 0 0 1 1 0 1 1 0 2 1 1 1 0 0 0 1 1 0 1 0 2 0 2 1 1 0 1 0 1 0 0 0 0 1 0 0 1 0 0 0 0 0 1 0 0 0 0 0 2 2 0 0 2 0 0 0 0 0 0 1 1 0 1 0 1 0 0 0
150 1 0 0 0 0 0 2 1 2 2 0 1 1 0 1 1 1 1 2 2 0 0 2 2 0 1 0 1 0 0 2 2 2 1 0 2 2 0 1 1 0 0 0 0 0 0 0 0 1 1 2 1 1 1 1 1 0 0 1 0 2 1 1 0 0 0 1 0 1 1 1 2 2 1 2 1 0 0 0 0 2 2 1 2 0 0 1 2 2 1 2 0 0 0 0 0 2 0 2 0 0 2 2 2 0 2 0 2 0 0 2 1 2 2 2 2 1 0 0 2 0 2 2 2 0 0 1 1 0 0 0 0 0 0 0 0 1 0 2 1 0 0 1 0 0 0 0 1 1 0 0 0 0 0 0 0 2 0 0 2 0 1 0 0 1 0 1 0 1 0 0 0 2 2 0 0 1 1 0 0 1 0 2 1 0 2 0 0 1 1 2 0 2 2 0 1 2 0 0 1 1 0 0 0 2 2 0 0 0 1 1 0 0 0 2 1 0 2 1 1 0 2 2 0 0 2 1 0 1 0 0 0 0 0 0 0 2 2 2 0 0 1 0 2 2 1 0 2 0 0 0 0 0 1 1 1 0 0 0 0 0 0 1 0 0 2 0 2 1 0 2 0 2 0 0 1 1 0 0 2 0 0 2 0 2 0 1 0 2 2 1 0 2 2 0 1 0 0 0 0 0 2 2 0 0 0 0 2 1 0 0 0 0 2 1 0 0 1 0 0 2 1 1 2 0 0 0 2 1 0 1 1 1 0 0 0 0 2 2 1 2 2 0 0 0 1 0 0 2 0 0 0 0 0 0 0 0 0 1 1 1 1 0 1 0 0 2 2 0 2 0 0 2 0 0 0 2 2 2 1 1 1 1 0 1 0 0 0 1 0 0 1 0 2 1 1 1 2 2 0 2 0 1 2 1 1 1 0 0 0 0 1 1 1 1 1 0 0 0 0 1 1 2 1 2 1 0 0 0 0 0 0 2 0 2 0 0 0 0 0 2 1 2 0 2 2 2 0 0 0 1 0 0 0 0 0 0 1 0 0 0 0 0 0 2 0 1 2 0 1 0 1 2 1 1 1 2 0 1 1 1 0 0 2 0 0 0 2 1 0 0 1 2 2 0 1 0 1 1 1 0 2 0 0 0 2 0 0 0 0 1 0 0 0 2 0 0 1 2 1 2 2 1 1 2 1 0 0 2 1 1 0 0 1 0 2 0 0 1 0 1 0 0 0 2 0 1 1 0 0 0 0 2 0 0 0 1 0 0 0 0 0 2 1 0 0 1 1 1 0 1 0 0 0 0 0 2 2 1 0 0 0 1 2 0 1 0 0 0 0 1 0 0 0 0 0 0 0 0 0 2 2 0 0 0 0 0 0 1 1 0 0 0 0 0 1 0 0 0 1 0 0 0 0 0 2 2 0 0 0 0 0 1 1 1 1 0 2 0 0 0 1 2 0 1 1 1 0 1 1 1 0 1 2 0 1 1 1 0 0 0 2 1 1 0 1 2 0 2 2 0 0 0 0 0 0 0 1 0 1 0 0 0 2 2 1 0 1 0 2 0 1 2 1 0 2 1 1 2 1 0 0 0 1 0 1 1 1 0 0 0 0 2 0 1 0 0 2 0 0 0 1 2 1 1 1 1 1 0 0 0 1 1 2 2 1 1 1 1 0 0 0 0 0 1 1 0 1 1 1 1 1 0 0 2 0 0 1 0 0 0 1 0 0 0 2 1 1 2 0 0 1 1 1 0 0 1 0 2 0 2 0 0 1 2 0 2 2 2 0 2 1 2 0 0 0 2 0 1 2 0 0 2 0 0 2 0 1 1 0 0 2 0 1 1 2 2 2 2 2 2 0 1 1 2 0 0 0 0 1 1 2 0 0 0 0 1 0 0 1 1 1 1 0 0 2 0 1 0 0 0 0 0 0 0 0 0 0 0 1 1 0 0 0 0 0 0 1 0 0 0 1 1 0 0 0 0 0 2 2 2 0 0 0 0 0 1 0 2 1 0 0 2 1 1 1 0 1 0 0 1 0 0 1 2 0 1 0 2 0 1 0 0 1 1 0 0 0 0 0 0 0 1 0 0 1 2 0 1 2 0 0 2 0 0 0 1 0 0 0 1 1 1 1 1 0 1 1 0 1 0 2 0 1 0 2 2 0 2 0 0 1 1 1 0 0 0 0 0 1 0 0 0 0 0 0 0 1 0 0 0 0 0 0 0 1 0 1 0 0 0 0 0 0 1 0 0 2 0 0 0
151 1 0 0 1 0 2 1 1 1 1 1 1 1 1 0 0 2 1 2 1 1 0 2 2 0 0 0 0 2 2 0 2 2 0 0 1 0 0 0 0 2 1 1 1 0 0 0 2 1 0 0 0 0 0 1 0 0 0 0 2 2 0 2 0 0 0 0 0 0 0 1 2 2 1 2 1 1 2 2 0 2 2 1 1 0 0 1 2 2 1 1 2 0 0 0 0 2 0 2 0 0 1 1 2 1 2 0 2 0 0 2 0 1 1 1 0 0 0 0 1 0 1 1 1 1 0 1 0 2 0 0 0 1 1 1 0 1 0 2 0 0 1 0 0 0 0 0 1 0 0 1 0 0 0 0 0 0 0 0 1 0 0 1 0 2 0 0 1 1 0 1 0 2 1 1 1 0 0 0 0 1 1 1 1 1 1 1 0 2 1 2 0 0 2 2 0 2 1 1 0 1 0 1 1 1 1 1 1 0 1 2 1 0 0 1 1 1 1 0 1 1 2 2 0 0 1 1 0 1 0 0 1 1 1 0 1 2 2 0 0 0 2 1 1 1 0 0 1 1 1 0 0 0 0 0 1 0 0 0 0 0 0 1 0 0 0 0 1 0 2 0 1 0 1 1 0 2 2 2 0 0 2 2 0 2 2 2 0 2 0 0 1 2 2 0 1 0 0 0 0 0 2 1 1 0 0 1 1 1 0 0 0 0 2 0 0 0 0 1 0 1 2 2 0 0 0 0 0 1 0 1 0 0 0 0 0 1 1 1 0 0 1 0 0 0 1 0 2 2 2 0 0 0 0 0 1 0 0 1 0 0 1 1 0 0 0 1 1 1 1 1 1 2 2 2 0 1 0 2 1 0 0 1 1 0 0 0 0 1 0 0 1 0 2 2 2 1 0 0 0 0 0 1 2 1 0 1 0 0 0 0 1 1 1 0 1 1 0 1 1 1 0 0 1 1 0 0 0 0 1 0 0 1 0 0 0 0 0 0 2 0 2 1 1 1 1 1 1 1 0 1 0 1 0 0 0 0 2 0 0 0 0 1 1 0 0 2 2 0 2 1 1 1 1 0 0 2 0 1 0 1 0 1 1 0 0 1 2 1 0 0 1 2 1 0 0 1 1 1 1 0 1 1 0 2 0 0 0 0 0 1 0 0 0 2 0 0 1 1 0 2 1 0 0 1 0 1 1 2 1 0 1 0 0 2 2 2 0 1 0 1 0 1 1 1 1 1 1 0 0 0 0 2 1 0 0 1 0 1 0 0 0 1 1 0 0 1 1 0 1 1 1 0 0 0 1 1 1 2 0 1 1 1 1 1 1 0 0 1 0 0 1 1 0 0 0 2 0 0 1 0 2 0 0 2 0 0 0 0 0 0 0 0 0 0 0 0 1 0 1 0 0 0 1 1 1 2 0 0 1 1 0 0 0 0 2 1 2 0 1 2 1 2 0 1 1 0 0 0 0 2 1 0 1 0 2 1 1 0 0 0 1 1 1 1 0 1 0 0 0 1 1 0 0 0 0 0 0 0 1 0 1 0 1 1 1 0 0 0 2 0 1 2 1 0 2 0 0 1 0 0 0 0 2 0 1 2 2 0 1 1 0 2 0 0 1 2 1 0 0 0 1 2 2 1 1 0 0 0 0 1 0 2 0 0 1 1 1 2 0 0 0 0 0 0 1 0 0 0 0 0 0 0 0 1 0 0 2 1 0 0 2 0 1 1 2 2 2 2 0 0 2 0 0 1 1 0 1 0 1 0 0 0 1 0 1 1 0 2 0 1 1 2 0 0 1 0 0 2 2 0 0 2 0 0 0 0 0 1 1 1 1 1 0 1 1 1 2 2 1 2 0 1 2 2 1 1 0 1 0 1 1 0 0 1 0 0 2 0 0 0 1 0 0 0 0 0 1 0 0 0 0 0 1 0 1 0 1 1 2 2 0 0 0 1 2 0 1 0 0 0 0 0 0 0 0 1 2 2 2 2 0 0 0 0 0 1 0 1 1 1 0 1 1 1 1 0 0 0 1 2 1 1 1 1 1 1 0 1 0 2 0 0 1 1 0 0 1 1 0 0 0 0 2 0 0 0 0 1 2 0 0 2 0 0 0 0 1 1 0 0 1 1 0 0 1 0 0 1 0 0 1 0 1 0 2 2 0 0 0 0 0 0 1 2 2 1 1 0 1 0 1 0 0 1 0 1 1 1 1 1 0 0 0 0 0 1 0 0 1 1 0 0 0 0 1 0 1 0 0 1
152 0 0 0 1 0 2 0 2 0 0 2 0 0 0 0 0 1 1 1 2 0 0 1 2 0 1 0 0 2 0 1 2 2 1 0 1 2 1 1 1 0 0 0 0 0 1 0 2 0 0 0 0 1 1 1 0 0 0 2 0 2 0 0 0 0 0 1 0 0 0 1 2 2 2 2 0 0 2 0 0 1 2 1 2 0 0 1 2 2 1 1 1 0 0 0 0 0 0 2 2 0 1 1 2 1 2 2 0 0 1 1 1 1 1 1 0 0 0 0 1 0 1 1 0 0 0 1 1 1 0 0 0 0 1 0 0 1 0 2 1 0 0 0 0 1 0 0 0 0 0 0 0 0 0 0 0 1 1 1 0 2 0 1 2 2 0 1 0 1 0 2 0 2 1 1 0 2 0 2 2 0 1 2 2 2 1 2 2 2 2 2 0 0 2 2 2 2 1 0 0 0 0 0 0 1 1 1 1 0 2 2 1 0 1 2 0 0 2 0 2 2 2 2 0 0 0 2 0 2 1 0 0 0 0 0 0 1 1 0 0 1 2 1 2 2 0 0 1 1 1 0 0 0 0 0 0 1 1 1 1 1 0 0 0 0 0 0 2 0 0 1 0 1 0 0 0 2 2 0 1 0 0 2 0 2 0 1 0 1 0 0 0 2 1 0 0 0 0 0 1 0 2 1 0 1 0 0 1 1 1 2 0 0 2 0 1 0 0 1 1 0 1 0 1 0 1 0 0 2 0 0 0 0 0 0 1 0 2 0 0 0 1 1 0 0 2 1 2 1 0 1 0 1 0 1 2 0 0 1 0 1 1 1 1 0 0 1 1 1 1 1 1 1 1 1 0 1 1 2 1 0 1 0 0 1 0 0 0 2 0 1 0 0 2 1 1 1 0 0 0 0 0 1 1 1 0 0 0 0 1 0 0 0 0 0 1 0 0 0 1 1 1 1 0 2 0 0 0 0 1 0 2 0 2 2 0 0 1 0 1 1 1 2 0 2 2 0 0 0 0 0 0 1 1 0 1 2 1 1 1 0 0 1 1 1 0 2 2 0 0 0 1 2 2 0 1 2 0 0 1 1 0 0 2 0 0 1 1 0 2 1 0 2 0 0 1 1 1 1 1 0 1 1 0 2 2 0 0 0 0 0 0 0 0 2 1 1 0 1 1 2 2 1 1 2 0 1 1 2 0 0 2 1 0 0 2 1 0 1 1 1 0 2 2 2 2 0 2 0 0 0 0 1 1 0 0 0 0 0 0 0 0 2 0 1 1 2 2 0 2 0 0 0 0 0 0 1 1 2 0 1 0 0 0 0 0 0 0 0 1 1 1 1 1 1 0 1 0 0 1 1 1 1 0 2 0 1 0 1 0 0 0 0 0 0 0 0 0 0 0 0 0 1 0 0 2 1 0 0 1 1 0 0 0 1 2 0 2 0 1 1 1 1 1 1 1 2 0 2 1 0 0 2 2 0 0 1 1 0 0 0 1 1 1 1 1 2 0 0 0 1 0 0 1 0 0 0 1 0 0 1 0 1 2 2 1 2 0 1 0 1 0 2 2 0 2 0 1 2 0 0 0 0 0 0 2 2 2 0 0 0 0 2 0 0 0 1 0 0 0 1 0 1 1 0 0 0 0 0 0 1 0 2 0 0 1 2 0 2 0 2 0 0 0 0 0 1 1 0 0 1 0 0 0 2 0 0 2 0 0 0 2 0 2 0 2 1 1 1 1 0 2 0 0 0 0 0 1 0 1 0 0 0 1 2 0 2 1 2 0 1 2 2 1 0 0 1 0 0 1 0 1 2 1 0 2 1 1 0 0 0 0 0 0 0 1 2 1 1 1 1 0 0 2 1 1 1 0 1 1 0 1 1 0 0 0 1 1 0 0 1 0 0 0 0 0 0 0 0 0 0 0 0 0 0 0 0 0 0 0 0 0 0 0 1 1 0 1 0 0 0 0 2 0 0 0 2 2 2 2 2 0 0 0 0 1 1 0 1 1 0 1 1 2 2 2 0 0 1 0 1 2 2 1 1 0 2 1 1 1 1 1 0 1 1 0 1 2 2 0 0 0 2 0 2 2 2 2 2 2 0 0 2 0 0 0 1 0 0 0 0 1 2 1 0 0 0 0 0 2 0 1 0 1 0 2 2 0 1 0 0 2 0 0 0 2 0 0 0 2 0 0 0 1 0 0 0 0 0 0 0 0 0 0 0 1 0 0 0 0 0 0 0 0 0 0 0 1 0 0 0
153 0 0 1 1 0 1 2 2 2 1 0 0 1 1 0 0 1 1 0 0 0 0 2 2 0 0 0 0 1 1 1 1 1 0 1 1 0 0 0 1 1 1 0 1 0 1 0 2 0 0 0 1 0 0 1 0 0 0 1 1 2 0 1 0 0 0 0 1 1 0 0 2 2 0 2 2 0 2 0 2 2 2 0 0 0 0 0 2 2 0 0 0 0 0 0 0 0 0 2 2 0 0 0 2 1 2 2 2 2 0 0 0 1 1 1 0 0 1 0 1 0 0 0 0 1 0 2 0 1 1 1 0 0 1 0 0 0 0 1 1 0 0 0 0 1 1 0 0 0 0 0 0 0 0 0 1 2 0 1 1 0 0 0 0 1 0 1 0 1 0 1 0 2 1 0 0 1 0 1 1 0 1 1 1 1 1 2 1 1 2 2 0 1 2 1 1 2 0 0 0 0 1 2 2 0 0 1 0 1 1 2 1 0 0 0 0 0 0 2 2 0 2 2 0 0 1 0 0 0 0 0 1 1 1 1 0 2 2 1 0 0 2 0 1 1 0 0 2 0 0 0 0 0 0 2 1 0 0 1 0 1 0 0 0 0 1 0 1 0 1 0 1 0 1 1 0 2 2 0 2 0 1 2 0 2 1 2 0 2 1 2 0 2 2 0 2 1 0 1 1 0 2 1 0 0 0 0 2 2 0 2 0 0 0 0 0 1 1 0 0 1 2 1 0 0 0 1 0 2 0 2 0 0 0 0 0 2 0 0 1 2 1 0 0 0 1 1 2 1 0 0 0 1 0 1 1 1 0 0 0 0 1 0 1 0 0 2 2 0 1 1 1 2 0 0 0 1 0 2 2 1 0 0 0 0 0 0 0 0 0 0 2 0 2 2 2 0 1 1 1 0 0 1 1 1 0 1 0 0 0 0 0 0 0 0 1 0 0 0 0 1 0 0 1 2 0 0 2 0 2 1 0 2 0 1 1 1 0 0 2 0 1 0 2 2 0 2 0 1 0 2 1 1 1 1 0 1 1 0 1 1 1 1 1 1 0 2 2 2 1 0 0 2 0 1 0 1 0 0 2 1 0 1 1 0 1 0 1 1 1 1 0 2 1 0 0 1 1 2 0 1 2 1 0 0 2 0 0 0 0 0 1 2 0 0 0 0 1 1 0 2 2 1 1 2 1 0 0 2 0 0 0 0 0 0 2 1 0 1 0 1 0 0 1 2 0 0 1 1 0 1 0 2 1 0 0 1 0 1 1 0 1 1 0 0 1 0 0 0 0 2 1 0 0 0 1 0 0 2 0 1 0 0 0 0 0 0 2 2 0 2 1 1 0 0 0 0 0 0 0 2 0 0 2 2 0 0 0 0 0 0 0 0 0 0 1 0 0 0 1 0 0 0 0 1 1 1 0 0 1 1 1 0 0 1 1 0 1 1 0 0 0 0 2 0 2 1 0 1 0 1 1 1 2 0 1 2 2 1 0 1 2 1 1 0 2 0 0 0 0 1 0 0 0 1 1 1 2 1 1 0 1 0 1 2 0 0 0 0 0 1 1 2 1 0 1 0 1 2 0 0 0 0 1 0 0 1 2 0 2 2 0 2 0 1 0 1 1 0 1 0 0 1 1 1 1 0 0 0 0 1 0 2 0 0 1 1 0 1 0 1 0 0 0 0 1 0 0 0 0 0 0 0 0 1 1 0 1 0 0 1 2 0 0 1 1 1 1 1 0 0 1 1 1 0 0 0 1 1 1 1 0 0 0 2 0 2 2 2 1 2 2 2 1 1 0 1 0 0 1 0 0 0 0 0 1 0 0 2 0 1 1 2 0 2 1 2 1 1 1 1 0 1 1 2 1 1 0 0 0 2 1 0 0 0 0 1 1 0 0 0 1 0 0 0 0 0 0 1 1 0 0 0 0 0 0 1 0 0 1 2 1 0 0 1 2 0 1 0 1 1 0 0 0 1 1 0 1 2 2 2 0 0 0 0 0 1 0 1 1 0 1 1 2 1 2 0 2 0 0 1 1 1 0 0 1 1 2 0 1 0 0 0 1 1 0 0 1 1 0 1 1 1 0 1 1 0 1 0 1 0 2 2 0 0 0 2 0 1 1 0 1 2 1 0 1 1 0 1 0 1 0 0 1 0 2 2 0 1 0 1 1 0 2 2 1 0 0 0 1 0 1 0 0 0 0 2 1 0 0 2 1 1 0 0 1 0 0 0 0 0 0 0 0 0 0 0 1 0 0 0
154 1 0 0 1 0 2 2 1 2 1 1 1 1 0 0 0 0 0 2 1 1 0 2 2 0 1 0 0 2 2 1 1 2 1 0 2 2 0 1 1 1 0 0 2 1 0 0 0 2 2 2 0 0 1 1 2 0 0 0 0 1 0 2 0 0 0 0 0 0 0 0 1 1 1 1 1 1 2 1 0 1 2 0 2 1 1 0 1 1 0 0 0 0 0 0 0 0 0 2 2 0 2 2 2 0 2 1 1 0 1 2 0 1 1 1 0 0 0 0 2 0 1 1 0 1 0 1 0 1 1 1 0 0 1 0 0 1 1 1 1 0 0 0 0 2 1 0 0 1 1 1 0 0 0 0 0 0 1 0 1 1 1 0 0 1 0 1 0 1 0 1 0 2 1 2 0 0 0 0 0 0 1 2 2 1 2 1 1 2 2 2 2 2 2 1 2 1 0 0 1 1 0 1 1 1 1 1 1 0 2 2 1 0 0 0 0 1 1 1 1 0 1 0 0 1 0 1 0 1 0 0 0 0 0 0 1 2 1 0 0 2 2 0 1 1 0 0 2 0 0 0 0 0 0 1 0 0 0 0 0 0 0 0 0 0 1 1 2 0 0 0 0 1 1 1 0 2 2 1 0 0 2 2 0 2 2 0 0 1 0 0 0 0 0 0 0 0 0 0 0 0 2 1 0 0 1 2 2 1 0 1 0 0 1 0 1 0 0 0 2 0 0 2 0 0 0 0 0 0 0 1 0 0 0 0 0 2 0 0 0 0 1 0 0 1 1 0 1 1 0 0 1 1 1 2 2 1 0 0 1 1 2 0 2 1 0 1 1 1 1 1 1 2 2 2 0 1 1 2 2 2 1 1 2 0 0 0 0 0 0 0 1 0 0 0 0 2 0 0 0 1 0 1 2 1 0 0 1 1 0 1 0 0 0 0 2 0 0 0 0 2 0 1 1 1 0 0 0 0 0 1 1 0 2 2 0 0 0 0 2 1 2 1 1 1 1 0 1 2 0 1 1 2 2 1 1 0 1 0 0 0 1 1 0 0 0 2 2 0 1 0 2 0 1 1 1 1 1 1 1 1 0 1 1 1 1 1 2 1 0 0 0 0 1 0 1 0 0 1 1 1 1 1 0 1 1 1 0 0 0 1 0 0 0 2 1 0 0 0 0 2 1 1 1 1 0 0 0 2 0 1 1 0 0 1 2 1 0 0 1 2 0 2 2 1 2 1 1 0 0 0 0 2 0 0 0 0 1 0 1 1 0 1 1 0 0 1 1 1 0 1 1 0 1 0 1 1 1 2 0 0 0 1 1 0 1 0 1 1 0 2 1 1 0 0 0 0 0 0 0 1 1 1 0 1 1 0 0 0 1 1 0 1 1 1 0 0 0 0 0 0 0 1 0 0 1 1 0 0 1 1 0 0 0 1 2 2 1 1 0 0 0 2 0 2 2 1 0 2 0 1 0 1 2 0 2 2 1 0 0 0 0 1 1 0 1 2 0 2 1 1 0 1 0 0 0 0 0 0 2 0 0 2 2 2 1 1 0 1 0 1 0 0 0 0 0 0 0 1 0 0 0 0 0 0 1 1 2 0 0 0 0 2 0 2 1 2 0 0 0 0 0 2 1 1 2 0 0 0 0 1 0 2 0 0 0 0 0 2 0 0 0 0 0 0 0 0 1 1 1 1 0 0 0 1 0 0 0 0 0 0 2 1 1 0 2 2 2 2 0 0 2 0 0 0 0 0 1 1 0 2 0 0 0 2 0 1 1 2 0 2 1 2 0 0 1 0 0 1 1 0 0 1 0 0 2 0 0 1 0 1 0 1 0 2 1 2 2 2 2 2 0 2 2 2 2 1 0 1 0 1 1 0 0 0 0 0 0 0 0 0 1 0 0 0 0 0 0 0 0 0 0 0 1 0 1 1 0 0 2 2 0 0 0 0 1 1 2 0 0 0 1 1 0 0 0 2 2 2 2 2 0 0 0 0 1 2 2 1 1 0 0 2 2 2 2 0 0 0 0 2 1 1 1 2 0 2 0 2 0 0 1 0 1 1 0 0 1 1 0 1 1 2 0 0 1 2 0 0 2 1 0 2 0 0 0 1 0 0 0 1 1 1 1 2 0 0 0 0 1 0 2 0 0 1 2 1 0 1 1 0 1 0 2 2 2 2 0 0 2 0 0 0 1 0 1 0 1 1 1 1 1 1 0 0 0 0 0 0 0 1 0 2 1 0 0 0 0 1 1 0
155 0 1 1 1 0 1 2 1 2 1 0 0 1 1 0 0 0 0 1 1 0 0 2 2 0 1 0 1 1 1 1 1 2 1 0 2 2 1 1 1 0 1 1 2 1 1 0 1 1 0 0 0 1 0 1 0 0 0 1 0 2 0 1 0 1 1 0 0 0 1 0 1 1 1 1 1 0 1 0 1 2 2 0 2 0 0 0 1 1 0 0 0 1 1 1 1 0 0 0 1 0 1 1 2 0 2 1 2 1 0 1 0 2 2 2 0 0 1 0 1 0 1 1 1 1 0 0 0 0 0 0 0 0 1 0 0 0 0 1 0 0 0 0 0 0 2 0 1 1 0 0 0 0 1 2 0 1 0 0 1 0 1 0 0 1 0 1 1 2 0 0 0 2 1 0 0 1 0 0 1 1 0 2 2 1 1 1 0 1 1 2 0 0 2 1 2 2 0 0 0 0 0 1 1 1 1 1 0 0 1 2 0 0 0 1 1 0 2 0 0 0 1 2 1 0 1 2 1 1 1 1 0 1 0 0 0 2 2 1 0 0 2 0 1 1 0 0 2 0 0 1 0 0 0 2 0 0 0 1 0 1 0 0 0 0 0 1 2 0 0 1 0 2 0 0 1 1 1 0 0 1 1 2 0 1 1 1 0 1 0 0 1 2 2 0 1 2 0 2 2 1 2 1 1 0 0 0 2 2 0 1 0 1 2 1 0 0 0 2 0 1 0 2 0 0 1 0 1 2 0 0 0 0 0 0 0 1 2 1 0 0 1 0 0 0 2 0 1 2 1 0 0 1 0 1 1 1 0 1 0 0 0 0 0 1 0 1 1 1 1 1 1 1 1 1 0 0 0 0 1 0 0 0 0 0 0 0 1 0 2 2 0 0 2 0 0 1 0 0 0 0 0 1 1 1 0 0 0 0 0 0 1 1 1 1 0 0 0 0 0 1 1 0 0 2 1 0 2 1 2 2 0 2 0 2 0 1 0 0 2 0 1 0 1 1 2 0 0 1 0 0 2 2 1 1 0 0 1 0 0 0 1 0 0 1 0 1 1 0 2 0 1 1 0 0 1 2 0 1 2 0 0 0 2 1 0 1 2 0 1 0 0 1 0 0 0 0 1 1 1 0 1 1 0 1 2 0 0 0 0 0 0 1 0 1 0 1 1 1 1 2 2 0 0 1 1 1 1 1 1 1 2 1 0 1 2 0 0 1 0 1 0 0 1 1 1 0 2 0 0 0 0 2 2 0 0 0 0 0 0 0 0 2 0 2 0 1 1 1 0 1 1 0 1 0 1 2 2 2 0 0 0 1 2 0 1 0 1 1 1 1 1 1 0 0 1 0 0 0 0 2 0 2 0 2 1 0 0 1 0 0 0 0 1 1 0 0 0 0 1 0 0 1 0 0 0 0 0 0 1 1 1 0 0 1 1 0 2 0 0 1 2 2 0 0 0 1 0 1 1 1 1 0 1 0 1 2 2 0 0 0 1 0 1 2 0 2 0 1 0 1 0 0 0 1 1 0 0 0 1 1 0 0 1 1 1 0 1 0 2 0 0 1 0 0 1 0 1 1 0 1 0 1 2 0 1 0 0 0 0 0 0 1 1 1 0 0 1 0 0 0 1 2 1 1 1 0 0 0 0 2 0 2 0 0 2 0 0 1 0 0 0 0 0 1 2 1 1 1 0 0 0 0 0 1 1 0 2 2 0 0 2 0 1 1 2 1 2 2 1 0 2 1 1 0 0 0 0 1 1 2 0 0 1 2 0 1 1 2 0 2 1 2 0 0 1 0 0 1 1 0 0 1 0 0 2 0 1 1 0 0 1 1 1 2 2 2 2 2 1 1 0 0 1 1 0 0 0 0 2 0 2 0 0 0 0 0 0 0 0 0 0 0 0 0 0 0 0 0 0 0 0 0 0 0 0 0 0 0 1 2 0 0 0 0 1 1 2 0 0 0 0 1 0 2 0 0 0 2 2 2 0 0 0 0 1 1 0 2 2 1 0 1 2 0 0 0 0 0 0 0 2 1 2 2 0 2 0 2 0 1 0 0 1 2 0 0 1 0 0 1 0 1 0 2 2 2 0 1 2 1 0 1 0 0 0 1 0 1 1 0 1 1 1 1 1 0 0 0 2 0 2 0 1 0 2 2 0 1 0 1 1 0 1 1 2 0 0 0 1 0 0 0 0 0 0 0 1 1 1 1 2 2 0 0 1 0 0 0 0 0 0 1 1 0 0 0 2 1 1 0
156 0 0 0 0 0 1 0 1 1 1 1 0 1 1 0 0 1 1 1 2 0 1 1 2 0 0 0 0 2 1 1 0 0 0 1 2 2 2 0 0 0 0 0 2 0 0 0 1 1 0 0 0 1 1 0 0 0 0 0 1 1 0 1 0 1 1 1 1 1 0 1 2 2 1 2 1 1 2 1 1 2 2 0 0 0 0 1 2 2 1 1 0 0 1 0 1 1 1 0 0 1 1 1 1 0 1 2 1 1 0 0 0 0 1 1 1 0 0 0 2 0 2 2 2 0 0 2 0 2 2 2 1 1 0 0 1 0 0 0 0 0 0 0 0 2 0 0 1 1 1 1 1 1 0 1 0 0 0 0 1 0 0 1 1 2 1 1 0 1 0 1 0 2 2 1 0 0 0 1 0 0 1 2 1 1 2 2 1 1 1 2 0 1 2 1 2 2 1 0 0 0 0 2 2 1 1 0 2 0 2 1 1 0 0 0 0 0 1 1 2 0 2 2 0 0 1 0 0 1 1 1 0 0 0 0 0 2 2 1 0 0 2 0 2 2 0 1 1 1 0 1 1 1 0 1 0 0 0 0 0 0 0 1 1 1 2 0 1 1 0 2 1 1 0 0 0 2 2 0 1 1 1 2 0 1 1 2 0 2 0 0 1 2 2 0 1 0 0 0 1 0 2 1 0 0 1 0 1 1 0 1 0 0 2 0 2 0 2 0 0 2 0 0 0 0 1 0 2 1 0 2 0 0 0 0 0 2 0 1 1 2 1 0 1 0 2 0 1 1 1 0 0 1 0 1 1 0 0 1 1 1 1 1 1 0 0 1 1 1 1 1 2 2 1 1 1 0 0 2 1 1 1 0 1 1 0 1 1 0 0 0 0 1 2 1 1 0 1 1 0 1 0 1 1 0 0 0 0 0 0 0 0 0 0 0 1 0 1 0 0 1 0 0 1 1 1 0 1 1 1 1 2 0 1 2 0 1 1 1 0 2 2 1 0 1 2 0 2 1 1 1 1 1 1 1 0 1 1 0 0 0 0 1 1 1 0 2 2 0 0 0 0 2 0 0 0 1 0 0 0 2 0 1 1 0 0 1 2 0 1 0 0 1 1 0 1 1 1 2 0 1 2 0 0 0 2 1 0 0 0 0 1 2 0 2 1 0 0 1 2 1 2 0 0 2 1 0 0 2 0 0 0 0 0 0 1 1 0 1 0 1 0 1 0 1 2 1 1 0 0 0 0 2 0 0 0 0 2 0 0 2 0 2 0 0 1 1 1 0 1 1 0 0 0 0 0 2 1 2 1 0 0 2 2 0 1 0 0 0 0 1 0 0 0 0 0 0 0 1 0 2 1 1 0 1 1 0 1 2 0 0 0 2 1 1 0 0 0 0 0 0 0 0 0 0 2 1 0 0 0 1 0 0 0 1 2 0 2 0 1 2 1 1 0 1 2 1 0 1 0 2 1 2 2 0 0 2 1 1 1 0 0 0 0 1 1 2 1 0 0 0 1 0 0 0 0 0 1 0 0 1 0 0 1 1 1 1 0 1 0 1 0 2 1 0 2 1 1 2 0 0 0 0 2 0 1 1 1 0 0 0 0 1 1 1 0 2 2 0 0 0 1 2 1 1 1 0 0 0 0 0 0 2 0 0 2 1 1 2 0 1 0 1 0 0 1 0 0 0 0 0 1 0 0 0 0 0 1 0 0 0 2 0 2 0 2 1 1 1 0 0 2 0 0 0 0 0 1 0 0 0 1 1 2 2 0 1 1 2 0 2 2 2 0 0 1 0 0 1 1 0 0 2 0 0 2 0 0 2 0 1 1 0 1 2 1 2 2 2 2 2 0 0 2 1 1 2 0 0 0 2 1 0 0 0 0 0 0 0 0 0 1 0 1 1 0 0 0 0 0 0 0 0 0 0 0 0 1 1 1 2 1 0 0 2 2 0 1 0 0 0 0 1 0 0 0 1 1 1 1 1 0 0 0 0 1 0 1 2 1 0 1 1 2 2 2 0 0 1 1 1 2 2 2 2 0 1 0 1 0 2 1 0 1 1 0 1 2 1 0 0 0 1 0 2 0 0 0 1 2 0 0 2 0 0 0 1 0 0 0 1 1 2 1 0 1 0 0 0 1 0 2 0 1 0 1 1 0 1 0 0 2 0 1 1 1 0 1 0 0 1 0 0 2 0 1 1 1 0 0 1 1 1 0 0 1 0 0 0 0 0 0 0 0 0 0 0 0 0 0 1
157 1 0 0 1 0 2 1 2 0 0 1 0 0 0 0 0 2 0 1 1 1 0 2 2 0 0 0 0 2 1 1 1 1 1 0 2 1 0 0 0 0 0 0 1 0 0 0 1 1 0 0 0 2 0 2 0 0 0 0 2 2 0 2 0 0 0 0 0 0 0 0 2 2 1 2 1 0 1 0 0 2 1 1 0 0 0 1 1 1 0 0 2 1 0 0 0 1 0 1 0 0 0 0 2 0 2 2 0 0 1 1 1 2 2 2 0 0 0 0 2 0 2 2 2 0 0 0 0 0 0 0 0 0 1 0 0 0 1 0 0 0 0 0 0 2 0 0 1 0 0 1 1 1 0 1 0 1 0 1 0 0 1 1 0 2 0 1 1 2 0 0 1 1 0 1 0 0 0 0 0 0 1 1 1 1 1 1 1 2 2 2 0 1 2 1 1 2 0 0 0 0 0 1 1 1 1 0 2 1 1 2 1 1 0 0 0 1 1 1 2 1 2 1 0 1 1 1 1 0 0 1 0 1 1 0 1 2 2 0 0 1 1 0 2 2 1 0 2 0 0 0 0 0 0 1 2 1 0 0 0 0 0 0 0 0 1 1 2 0 1 0 0 1 0 0 0 1 1 0 0 0 0 0 1 0 0 2 0 2 1 1 0 1 2 0 1 1 0 0 1 0 1 0 0 0 0 0 1 1 0 0 0 0 0 0 0 0 0 1 1 0 1 0 0 0 0 0 0 0 0 1 0 0 0 0 0 1 0 1 2 2 1 0 1 0 1 0 1 2 1 0 0 1 0 1 1 1 0 2 0 0 2 1 1 0 0 2 2 1 1 1 1 2 0 0 0 0 0 1 1 0 1 0 0 0 0 1 1 0 0 0 1 0 2 1 1 0 1 1 0 1 0 1 1 0 0 2 0 0 1 0 0 0 0 0 1 1 0 0 0 0 0 0 0 2 2 0 2 0 2 0 1 0 2 2 0 0 1 0 2 0 0 0 2 2 1 1 0 1 0 1 1 1 1 1 0 1 0 1 2 0 0 1 2 0 0 2 2 0 0 1 1 2 1 0 1 1 1 0 0 2 0 2 0 0 1 1 2 1 1 0 1 2 1 0 0 0 0 2 0 2 2 0 0 1 2 0 0 0 0 0 0 0 0 2 1 0 1 1 0 2 2 0 0 1 0 1 1 1 1 0 1 1 2 0 1 1 1 2 1 1 0 1 0 1 1 1 1 0 0 0 0 0 2 2 2 0 1 0 0 1 0 2 1 0 1 1 1 1 0 2 0 0 0 0 1 2 2 1 1 0 0 0 0 0 0 0 1 1 0 0 1 1 1 0 1 1 0 0 1 0 1 2 0 2 2 0 0 1 1 0 0 0 0 0 0 0 0 0 1 0 0 1 0 1 1 1 0 0 0 0 0 0 0 1 2 0 2 0 0 2 0 1 0 1 1 1 0 0 0 1 1 1 1 0 1 1 0 0 0 0 2 0 1 1 0 2 1 0 0 0 0 0 0 0 0 1 2 1 1 1 0 2 2 2 0 0 0 0 2 0 1 2 0 0 1 0 1 1 0 1 0 0 2 0 1 1 2 0 1 1 0 1 0 0 0 2 0 0 0 2 0 1 1 0 0 1 1 1 1 2 0 2 0 0 1 0 0 1 0 0 1 0 0 1 1 1 1 0 0 1 0 0 0 1 2 0 2 0 0 0 2 0 2 0 2 1 2 2 1 0 2 1 1 1 1 0 1 1 0 1 1 1 2 2 0 0 0 2 0 2 1 2 0 0 1 0 0 0 0 0 1 2 1 0 2 0 0 1 0 0 1 1 1 2 2 2 1 1 0 1 0 1 2 1 1 2 0 0 1 1 2 0 0 0 0 0 0 0 0 0 0 0 0 0 0 0 0 0 1 0 0 0 0 0 0 0 0 0 2 2 0 0 0 1 1 1 2 0 0 0 0 2 0 1 0 1 1 2 2 2 0 0 0 0 1 1 1 1 0 0 0 2 2 2 2 0 0 0 0 2 2 2 0 1 0 2 0 2 0 2 1 0 1 1 0 2 2 0 0 2 0 2 0 1 2 2 1 1 2 1 0 2 0 0 0 2 0 0 1 1 2 1 1 0 0 0 0 0 2 0 2 0 0 0 0 2 0 2 0 0 1 0 0 0 1 0 0 0 0 0 0 0 0 0 1 1 1 0 0 1 2 2 0 1 1 0 0 0 1 0 1 1 1 0 0 0 1 0 0 0
158 0 0 0 0 0 1 1 2 1 0 1 0 1 1 0 0 2 1 1 1 0 1 1 1 1 1 0 0 2 0 1 1 1 1 1 2 2 1 0 0 1 1 1 1 1 2 0 2 0 0 0 0 0 0 1 0 0 0 1 1 1 0 2 1 1 1 0 0 0 0 1 2 2 1 2 1 0 1 0 1 2 2 0 1 0 0 1 2 2 0 0 0 1 0 0 0 2 0 2 0 0 1 1 2 1 2 2 1 1 0 1 0 1 1 1 0 0 1 0 1 1 2 2 1 0 0 2 0 1 0 0 1 1 0 0 0 0 0 1 0 0 0 0 0 0 1 1 1 1 0 0 0 0 0 0 0 1 0 0 0 1 1 0 1 1 1 1 1 1 0 1 1 1 2 1 1 1 0 1 1 1 0 2 1 1 1 2 1 1 1 1 1 1 2 1 2 2 0 0 1 1 0 1 1 1 1 1 1 0 1 1 2 0 0 1 0 0 0 1 2 1 2 1 0 1 0 1 0 1 0 0 0 0 0 0 0 2 1 0 0 1 2 0 1 1 0 0 1 0 0 0 0 0 0 2 1 0 0 0 0 0 0 0 0 0 0 1 1 0 0 2 0 2 0 0 0 1 1 1 1 0 0 1 1 0 0 1 0 2 1 2 0 2 2 0 1 0 0 0 2 0 2 0 0 0 1 0 1 1 1 1 0 1 2 1 0 0 1 1 0 1 0 1 0 0 0 0 1 1 0 1 0 0 0 0 0 2 0 1 0 0 2 0 1 0 2 1 2 0 2 0 0 0 0 0 0 0 0 1 1 1 1 1 0 1 0 1 1 0 2 0 1 1 1 1 0 1 1 1 1 1 1 0 0 2 0 0 0 1 0 0 0 0 2 0 0 0 0 0 0 0 0 1 1 1 0 1 0 0 0 0 0 0 0 0 0 0 0 0 0 1 1 1 2 1 0 0 0 1 1 1 0 1 0 0 0 2 0 0 2 1 1 0 1 1 1 1 1 1 1 0 0 2 1 0 1 1 1 1 1 0 0 1 1 1 0 1 1 0 1 0 1 2 0 2 0 2 1 0 1 1 0 0 2 0 0 1 2 0 0 0 0 2 0 0 0 1 2 2 0 0 2 0 0 0 2 1 0 0 1 0 0 1 0 1 0 1 1 2 1 2 2 2 2 2 0 1 1 1 1 0 1 1 0 0 1 0 0 0 1 1 0 0 0 2 1 1 1 0 0 0 0 2 1 0 0 0 0 0 0 0 1 1 0 0 1 0 0 0 0 1 1 0 1 0 1 2 2 1 0 0 1 1 1 1 1 0 1 1 0 1 0 0 0 1 0 0 0 0 0 0 0 1 1 2 0 0 0 1 1 1 0 1 0 0 0 0 0 0 0 0 0 2 0 0 2 1 0 0 1 1 0 0 0 1 2 0 2 0 0 0 1 2 0 1 1 1 0 0 0 2 1 1 1 0 1 1 1 1 0 1 2 1 0 1 1 2 0 0 0 1 1 1 1 0 0 1 1 1 2 0 0 1 1 1 1 1 0 1 0 1 1 2 1 0 1 0 2 2 1 0 0 0 0 0 1 1 2 0 1 1 0 1 0 0 2 1 2 0 1 0 0 1 0 0 0 0 0 0 0 2 0 2 0 0 0 0 0 1 1 0 1 1 0 0 1 0 0 0 0 0 0 1 0 1 1 0 0 0 0 0 2 0 0 0 2 2 1 1 0 1 2 0 0 0 0 0 0 1 1 1 1 0 2 0 2 2 2 2 1 2 0 1 0 0 0 0 0 1 1 0 2 2 2 1 1 0 1 1 0 0 0 1 0 1 1 1 2 2 2 2 0 1 2 2 2 1 0 1 0 1 2 0 0 0 0 0 0 0 0 0 0 0 0 0 0 0 0 1 1 0 0 0 0 0 0 0 1 0 1 1 0 0 0 2 1 1 1 0 0 0 0 2 0 2 0 0 0 1 1 1 1 0 0 0 1 2 1 0 0 0 1 1 1 1 1 0 1 0 0 1 2 1 1 1 1 1 1 0 0 1 0 1 1 1 0 0 2 2 0 0 1 2 0 0 1 2 0 0 2 0 2 2 0 0 0 1 1 1 1 1 0 1 0 0 1 2 1 1 0 0 1 0 1 0 2 2 0 1 0 1 2 1 0 1 1 0 0 0 0 0 0 0 0 2 2 0 0 0 0 0 0 1 0 0 0 0 0 1 0 0 1 0 1 0 0 0 1 0 0 0
159 0 0 0 0 0 0 1 2 0 0 1 1 1 0 0 0 0 0 2 1 1 0 2 2 0 0 0 1 2 1 2 1 1 0 0 2 1 0 1 1 1 0 0 1 0 0 1 1 1 0 0 0 0 1 0 0 0 0 2 0 0 1 1 0 0 0 0 0 0 0 1 2 2 2 2 0 0 2 0 0 2 2 0 1 0 0 0 1 1 0 0 1 0 0 0 0 0 0 1 1 0 0 0 2 2 2 2 0 0 0 0 0 0 1 1 0 1 0 0 1 0 0 0 0 2 0 0 2 0 0 0 0 0 0 0 0 0 0 1 1 0 0 0 0 0 0 0 0 0 0 0 0 0 0 1 0 0 1 0 0 1 0 0 1 2 0 1 0 2 1 0 0 2 0 0 0 0 0 0 0 1 1 1 1 1 1 0 0 1 1 1 0 0 1 1 0 2 0 0 0 1 0 1 0 1 2 2 1 0 0 2 1 0 0 0 0 0 1 0 1 1 2 2 0 0 1 2 1 0 0 1 0 0 0 0 1 2 2 2 0 0 2 0 2 2 0 0 2 0 0 0 0 0 0 0 0 1 1 1 1 1 0 1 0 0 1 0 2 0 0 0 2 0 0 0 0 2 2 1 0 0 0 1 1 1 0 2 0 2 1 1 1 2 2 0 1 0 0 0 0 0 2 0 0 1 0 0 1 1 0 0 0 1 0 0 0 0 1 0 1 1 0 2 2 0 0 0 1 1 0 1 0 0 0 0 0 1 1 1 1 2 1 0 0 0 0 0 1 2 1 0 1 0 1 1 1 1 0 1 0 0 2 2 0 1 0 2 2 0 2 0 1 2 1 1 0 0 0 1 0 2 1 0 1 1 0 0 0 0 0 0 0 0 2 0 0 0 0 0 0 0 0 2 2 1 0 1 0 0 0 0 2 1 1 2 0 1 1 1 1 1 0 0 1 1 0 0 2 1 2 1 0 1 0 1 0 0 2 0 2 1 2 1 0 1 2 1 0 0 0 0 2 2 2 2 0 1 0 1 1 0 0 0 1 1 0 2 2 1 1 1 0 2 1 0 1 0 0 0 0 2 0 2 1 1 1 0 1 0 1 1 1 0 0 0 0 1 1 2 0 0 1 1 1 0 2 0 0 0 0 0 0 0 0 2 0 1 0 1 2 2 2 0 0 2 0 1 1 2 1 1 1 0 1 0 1 1 1 1 0 0 0 0 1 0 2 1 1 0 0 0 0 2 0 0 0 1 0 0 0 0 1 1 1 0 0 0 0 0 0 1 1 0 1 0 1 2 1 2 0 1 0 1 1 0 0 0 1 1 0 0 1 1 0 0 0 0 0 0 0 2 1 0 0 1 2 0 0 1 0 0 0 0 0 0 0 0 0 1 1 1 0 0 0 2 2 2 0 0 0 0 0 0 0 0 2 0 2 0 0 0 1 1 1 0 1 1 0 1 0 2 1 0 1 0 1 2 2 1 0 1 2 0 0 2 0 2 2 0 0 0 0 0 0 0 0 1 2 1 1 0 1 1 1 2 1 0 1 1 1 0 0 1 1 0 1 1 2 2 0 2 0 0 0 0 1 2 2 0 0 0 0 2 0 1 1 2 0 0 0 0 0 2 0 0 2 1 1 1 1 1 0 2 1 0 2 0 0 1 0 0 0 0 0 0 2 1 0 0 0 0 0 0 0 0 1 0 1 0 0 1 2 1 0 0 2 1 1 1 0 0 1 1 1 1 0 1 1 1 0 0 1 1 1 2 0 1 0 2 0 1 2 2 0 0 1 0 0 1 1 0 2 1 2 1 1 0 1 1 0 0 2 0 2 2 2 1 1 2 2 2 0 1 1 1 1 2 0 0 1 1 2 0 0 1 0 1 1 0 0 0 0 0 0 0 0 0 1 0 0 0 0 0 0 1 1 0 0 0 1 1 1 0 0 1 1 1 2 1 1 0 0 0 0 1 0 1 1 2 1 1 0 0 0 0 0 1 0 2 2 0 1 1 2 2 2 0 0 0 1 2 1 1 1 1 1 1 0 0 1 1 0 1 1 1 0 2 2 2 0 0 0 0 0 1 1 2 0 0 2 0 0 2 0 0 0 2 0 0 0 1 2 2 1 0 0 0 0 0 1 1 2 1 0 0 2 0 0 0 0 0 1 0 0 1 0 0 0 0 1 0 1 0 1 0 1 1 2 1 1 2 1 1 0 0 1 0 0 1 0 1 1 0 1 0 1 0 0 1 0 0
160 1 0 0 1 0 1 1 2 1 1 1 1 2 1 0 0 1 0 1 1 1 0 2 2 0 1 0 1 2 1 1 1 1 0 0 2 2 0 1 1 1 1 1 2 1 0 0 0 2 1 1 1 0 0 0 1 0 0 2 0 0 1 2 0 0 0 0 1 1 0 1 2 2 1 2 1 0 2 0 1 2 1 1 1 0 0 0 1 2 0 1 1 0 0 0 0 2 0 2 0 0 1 1 1 0 1 2 0 0 2 2 1 1 1 0 0 0 0 0 1 0 2 2 2 0 0 1 1 1 0 0 0 1 0 0 0 0 1 0 1 0 0 0 0 1 0 0 0 0 0 0 0 0 0 1 2 0 0 1 0 1 0 1 0 2 0 2 0 0 0 1 0 2 1 0 0 1 0 1 1 0 0 2 2 2 0 2 0 0 0 2 0 0 1 2 0 1 0 0 0 0 0 1 1 1 1 0 1 0 2 0 1 0 0 0 0 1 1 0 0 0 2 2 0 0 1 0 0 0 0 0 0 0 0 0 0 2 2 2 0 0 1 0 2 2 0 0 2 0 0 0 1 1 0 2 0 0 0 0 0 0 0 0 0 0 0 0 1 1 0 2 0 2 0 0 0 1 1 0 1 1 1 1 0 1 0 0 0 1 1 1 1 2 1 1 0 2 0 1 1 0 2 1 1 0 1 0 1 1 0 0 0 0 2 0 0 0 0 1 0 1 1 2 0 0 1 0 1 0 0 2 0 0 0 0 0 1 1 1 0 1 0 0 0 0 2 0 2 1 2 0 0 1 0 1 1 0 0 1 0 0 1 1 1 0 0 1 1 0 2 0 0 2 0 0 0 1 1 1 1 2 0 0 1 0 0 0 0 0 0 0 0 0 2 0 0 1 0 0 0 0 0 0 1 0 2 1 0 0 0 0 1 1 1 0 0 1 1 1 1 1 0 1 0 2 1 0 1 1 1 1 1 0 2 1 0 0 1 0 2 0 0 0 0 0 2 1 0 1 0 1 1 2 2 1 1 2 0 1 1 0 0 0 0 2 0 2 2 1 1 1 0 2 1 1 1 2 0 0 2 1 0 1 2 1 0 2 2 0 1 0 1 2 0 0 1 0 0 2 0 1 1 1 0 1 1 0 0 0 0 1 0 0 0 2 0 0 1 1 1 2 2 1 1 2 1 0 0 2 0 2 0 0 2 0 1 0 0 1 1 1 0 1 0 1 1 1 1 0 0 0 0 1 1 1 1 0 0 0 2 0 0 2 0 2 0 0 0 0 0 1 0 0 0 0 1 2 2 0 1 0 1 1 1 1 0 0 0 0 0 0 2 0 0 0 0 0 0 0 0 0 1 2 0 2 1 0 0 2 1 0 0 0 0 0 0 0 0 0 0 0 0 1 0 1 2 1 0 0 2 2 1 0 0 1 1 0 2 0 0 1 0 1 0 2 2 1 0 0 0 0 0 1 1 0 1 2 1 1 1 0 1 0 0 1 2 2 1 0 0 1 0 0 0 0 2 2 2 2 2 1 1 0 2 2 2 1 1 0 2 0 0 1 1 0 1 1 1 1 0 1 0 1 1 0 1 1 1 0 0 0 0 2 0 1 1 1 0 0 0 0 0 2 1 1 2 0 0 0 0 2 0 2 0 0 0 1 0 2 1 1 0 0 0 1 1 0 0 0 0 0 0 0 0 1 2 0 1 0 0 0 2 0 0 0 2 2 1 0 0 0 1 0 0 0 0 0 1 0 1 1 1 1 2 1 1 2 1 2 0 1 1 2 0 0 0 0 0 0 0 2 1 2 1 0 2 1 0 1 0 0 1 0 1 2 1 0 1 1 1 1 0 1 2 1 1 1 1 0 1 2 2 0 0 0 0 1 0 0 0 1 1 1 0 0 1 0 2 0 0 0 0 0 1 0 1 0 1 1 0 1 0 0 1 0 0 0 2 0 0 0 0 0 0 1 1 0 1 2 2 2 0 0 0 0 0 2 2 1 1 0 0 1 2 1 1 0 0 1 0 2 2 2 0 0 1 1 0 1 0 0 1 0 2 0 0 1 2 1 0 1 1 1 0 1 1 2 1 1 1 1 0 1 1 0 0 1 0 1 0 0 1 2 1 0 0 1 0 0 2 0 2 0 1 0 2 2 0 1 0 0 0 1 1 1 1 0 0 0 1 0 0 0 1 1 2 0 2 1 1 1 2 2 0 0 1 0 0 0 0 0 0 0 0 0 0 0 1 1 0 1
161 0 0 0 0 0 1 2 2 0 0 0 0 0 0 0 0 1 0 1 1 0 0 2 2 0 2 1 1 2 1 0 0 1 0 0 2 2 0 1 1 0 0 0 2 1 0 0 2 0 0 0 2 0 0 0 1 0 0 0 1 2 0 2 1 1 1 0 0 0 0 0 2 2 1 2 1 0 2 0 0 1 1 1 1 0 0 1 1 2 1 1 0 0 1 0 1 0 0 2 2 0 0 0 2 0 1 2 0 0 0 1 1 2 2 2 1 1 0 0 2 0 2 2 1 0 0 2 0 1 1 1 0 0 1 0 1 0 0 0 0 0 1 0 0 1 0 0 0 1 0 1 0 0 0 1 0 1 0 0 0 1 0 1 1 2 1 1 0 1 1 1 2 0 2 1 0 1 0 0 1 1 0 2 1 0 2 1 0 2 1 2 0 0 1 1 1 2 1 0 1 1 0 2 2 0 1 0 0 1 1 1 1 0 0 1 1 1 1 0 1 1 2 2 0 0 1 1 0 0 0 0 1 0 0 0 0 2 2 2 0 0 1 1 1 1 0 0 2 0 0 0 0 0 0 1 0 0 0 2 0 2 0 0 0 0 2 0 2 1 0 0 0 0 0 0 0 2 2 2 1 0 0 1 0 1 1 2 0 2 1 1 0 2 2 0 1 2 0 2 2 1 2 0 0 1 0 0 1 1 1 0 0 1 1 1 0 1 0 1 0 0 1 1 0 0 0 0 0 2 0 1 0 0 0 0 0 2 0 2 2 1 0 0 1 0 1 1 2 1 1 1 0 2 0 1 1 1 0 1 0 0 1 1 1 1 0 2 2 1 1 1 1 2 0 0 0 0 0 0 0 0 1 0 1 1 0 0 0 1 0 0 0 0 2 1 1 0 1 1 0 1 0 2 2 1 1 0 0 0 1 0 1 1 1 1 0 0 0 0 0 1 0 1 2 2 1 0 0 0 0 0 1 0 1 1 0 0 0 0 1 1 2 0 1 1 1 1 0 2 0 1 1 1 0 0 0 1 1 0 1 0 0 0 0 2 1 2 2 1 1 1 2 0 0 0 1 2 0 1 2 1 0 1 1 0 1 1 1 0 1 1 0 2 1 0 0 0 0 1 1 1 2 0 0 1 2 0 0 0 0 1 0 0 1 1 1 0 2 2 0 2 2 2 2 2 0 1 1 2 0 1 0 0 0 0 1 0 1 1 0 1 0 1 0 0 0 2 0 0 0 0 0 1 1 0 0 0 2 0 0 2 0 2 2 0 0 1 1 0 1 1 2 0 1 0 2 2 2 0 1 0 0 0 0 0 0 1 1 2 1 0 0 0 0 0 0 0 0 1 0 2 0 2 0 2 0 0 0 2 0 0 0 1 0 0 0 0 0 1 0 1 0 1 0 0 0 0 0 0 1 1 0 1 0 0 2 0 2 0 1 1 0 0 0 2 2 0 0 1 1 1 0 1 1 1 1 1 1 1 2 0 1 0 0 0 2 1 0 1 2 1 1 0 0 1 2 0 0 0 0 0 0 0 1 1 1 0 0 1 0 0 2 2 0 0 2 0 2 2 1 1 0 0 0 0 1 2 2 0 1 1 0 1 1 0 0 0 0 0 0 1 0 1 0 0 0 0 0 0 0 1 0 2 1 0 0 0 0 1 0 0 0 0 0 0 1 1 0 0 0 0 1 0 0 0 0 0 0 0 0 0 2 0 1 1 1 1 2 2 1 0 1 0 0 1 0 0 1 1 0 0 0 0 1 1 1 2 1 2 1 1 1 1 1 1 0 0 0 1 0 0 1 2 1 0 1 0 0 1 1 1 1 0 1 2 1 1 0 0 0 0 0 1 2 1 1 1 0 0 0 2 1 0 0 0 0 2 1 0 0 0 0 0 0 0 0 0 1 0 0 0 0 0 1 0 1 0 1 1 1 2 1 0 1 0 0 1 2 0 0 0 0 1 0 0 0 1 1 2 1 1 0 0 0 0 2 1 0 0 0 0 2 1 1 1 1 0 0 0 0 2 1 1 1 1 0 1 0 1 0 1 1 0 1 1 0 0 1 1 0 0 0 1 0 1 1 0 1 0 1 0 1 2 0 0 0 2 0 0 0 1 1 2 2 1 0 0 0 0 2 0 1 0 1 0 2 2 0 2 0 1 1 0 0 1 0 0 0 0 1 0 0 0 0 2 2 1 1 0 0 1 1 1 0 0 1 0 0 1 0 1 0 1 0 0 0 0 0 0 0 0
162 1 0 0 2 1 2 2 0 2 1 1 0 0 0 0 0 1 1 1 1 0 1 2 2 0 1 0 2 2 1 1 1 1 0 0 2 1 0 1 1 1 0 0 2 1 1 0 2 1 0 0 1 0 1 0 0 0 0 0 2 2 0 1 0 2 2 1 0 0 0 0 2 2 0 2 1 0 2 0 1 2 2 0 1 0 0 0 2 2 0 0 0 1 0 0 0 1 0 1 0 0 1 1 2 0 2 2 0 0 1 1 1 1 2 2 2 0 0 0 2 0 1 1 0 2 0 0 1 0 0 0 0 0 0 0 0 0 0 1 0 0 0 0 0 0 0 0 1 2 1 2 0 1 1 1 0 2 0 0 1 1 0 1 1 2 0 1 1 1 0 0 0 2 1 0 0 0 0 0 0 0 0 2 1 0 2 2 1 1 2 2 0 0 1 2 1 2 1 0 1 1 0 2 2 2 1 0 1 1 1 1 2 0 0 1 1 0 2 0 0 0 2 2 0 0 1 1 0 1 0 0 0 0 0 0 0 2 2 2 0 1 2 0 1 1 0 0 2 0 0 0 1 0 0 0 0 0 0 0 0 0 0 0 1 0 1 1 1 0 0 0 0 1 0 0 0 1 1 0 1 1 0 2 1 1 0 2 0 2 0 1 0 2 2 1 1 0 0 0 0 0 2 0 0 0 1 0 1 1 0 0 0 1 1 0 0 0 1 0 1 2 0 1 1 0 0 0 0 0 0 2 0 0 0 0 0 2 0 1 1 2 1 0 0 0 2 0 1 2 1 0 1 1 1 2 2 0 0 1 0 0 2 0 2 1 0 2 2 2 0 2 1 2 0 0 0 0 0 1 1 1 0 0 0 0 0 0 0 0 0 0 0 0 2 0 0 0 1 1 0 1 0 0 0 0 0 0 0 0 0 0 1 1 1 0 0 0 0 0 0 1 0 1 0 1 1 0 2 0 1 2 0 1 0 1 0 1 0 0 2 1 1 0 2 2 1 2 0 0 0 2 0 1 1 0 1 0 0 0 1 0 1 0 0 2 1 2 2 0 1 1 0 2 1 0 1 0 0 0 0 2 0 2 2 2 0 1 1 0 1 1 0 2 0 0 0 1 1 1 1 0 1 1 0 1 1 0 0 0 0 0 0 1 0 1 0 1 0 1 1 2 0 0 0 1 0 0 0 2 0 1 0 0 0 0 1 2 1 1 0 1 0 0 1 1 0 1 1 0 0 0 0 1 2 1 1 0 2 0 0 2 0 1 0 1 0 0 0 0 0 0 1 0 1 0 1 2 2 1 0 0 1 1 1 1 1 1 1 2 1 1 0 0 1 0 0 1 0 0 1 0 1 1 0 1 0 0 0 0 0 0 0 1 0 0 1 0 0 0 0 0 0 2 0 0 0 1 0 0 1 1 0 0 0 1 2 0 1 1 1 1 0 1 1 1 2 1 0 1 0 2 1 0 0 0 2 1 1 0 0 0 0 1 0 1 0 2 1 1 1 0 0 0 0 0 0 0 0 0 2 0 0 0 2 2 2 0 0 1 1 0 0 0 0 1 1 0 1 2 0 0 0 0 0 0 2 1 2 1 1 1 0 1 0 1 0 0 2 0 0 0 0 0 0 0 0 1 1 1 0 1 0 2 1 1 0 0 0 0 0 0 0 0 0 0 0 0 0 0 0 0 0 0 0 1 0 0 0 0 0 0 2 0 0 0 2 1 1 1 0 0 2 1 1 0 0 0 1 1 0 1 1 1 1 1 0 1 1 2 1 2 1 2 0 0 1 0 0 0 0 0 0 1 0 0 1 0 2 0 0 0 2 0 1 1 1 1 1 1 0 1 0 1 1 1 0 1 0 0 0 2 1 1 0 2 0 2 0 0 0 1 0 0 0 0 0 0 1 0 0 1 0 1 0 0 1 0 0 0 1 2 0 0 0 1 0 0 2 0 0 0 1 1 0 0 0 1 1 2 1 1 0 0 0 0 0 2 1 0 0 0 0 1 2 1 1 0 0 0 2 2 1 0 2 2 0 1 1 2 0 1 0 1 1 1 0 0 1 1 0 1 0 2 2 2 0 1 0 0 2 1 0 0 1 0 1 1 0 0 0 2 2 2 2 0 0 0 0 0 1 1 1 0 1 0 1 1 0 0 1 0 1 1 0 0 1 0 0 0 0 0 0 0 0 1 2 1 1 0 0 1 0 1 0 0 0 0 0 0 0 0 0 0 2 0 1 0 1 0 0 0
163 0 0 0 1 0 1 2 0 2 2 0 0 1 1 0 0 1 1 1 1 0 0 2 2 0 1 0 1 2 0 1 1 2 0 0 2 2 0 2 2 0 1 0 1 0 0 0 2 1 0 1 0 0 0 2 1 0 0 1 0 2 0 0 0 1 1 1 0 1 1 2 2 2 0 2 1 0 2 1 0 1 2 0 1 0 0 0 1 2 0 0 0 0 1 1 1 0 0 1 2 1 1 1 2 1 2 1 1 0 0 1 0 1 1 1 1 0 0 0 2 0 2 2 2 0 0 1 0 1 0 0 0 0 0 0 0 0 0 2 0 0 0 0 0 1 0 0 0 0 0 0 1 0 1 1 1 2 1 1 1 0 1 1 0 1 0 1 0 1 0 1 1 1 1 1 0 1 0 1 1 1 1 2 2 2 1 2 1 1 2 2 0 1 1 1 0 2 0 0 1 0 0 0 0 2 2 1 1 1 2 0 1 0 0 2 2 0 2 1 1 0 1 2 1 0 1 1 0 1 0 0 0 0 0 0 0 2 2 2 0 0 2 0 2 2 0 0 2 0 0 1 0 0 0 2 1 0 0 0 0 0 0 0 0 0 0 0 2 0 1 0 0 1 0 0 0 1 0 0 2 0 2 2 0 2 2 2 0 2 2 0 0 2 2 0 0 0 0 0 1 0 2 0 0 0 0 1 1 1 0 2 0 0 2 0 1 0 0 0 1 2 0 2 2 0 0 0 0 1 0 2 0 0 0 0 0 2 0 2 1 1 2 0 0 0 0 0 1 0 0 0 0 0 0 0 0 1 0 1 0 0 1 0 1 0 0 2 2 0 2 0 1 2 1 1 0 1 1 2 2 0 1 0 0 0 0 1 0 0 1 1 1 0 2 2 2 1 1 1 0 1 1 1 2 0 0 0 0 0 0 0 0 0 0 0 2 0 1 0 0 0 0 0 0 2 0 0 0 1 1 1 0 0 2 0 0 2 0 0 2 0 1 1 1 2 1 2 0 0 0 2 1 1 1 1 0 0 0 1 1 0 0 0 0 2 0 1 1 0 1 0 1 1 2 0 2 1 0 1 1 2 0 2 1 1 1 0 2 0 0 0 0 2 0 0 2 1 1 2 0 1 2 0 0 1 1 0 0 0 0 0 1 0 0 2 1 1 0 1 1 2 2 1 2 2 0 0 0 2 0 0 1 1 0 1 0 1 1 0 1 2 0 1 1 1 2 1 1 0 1 1 0 1 2 1 1 1 0 0 0 0 1 1 0 0 1 1 1 1 0 1 1 0 1 0 2 1 1 2 0 0 1 1 0 1 0 0 0 0 1 1 0 1 1 0 1 0 0 0 0 2 1 1 0 1 1 0 0 2 0 0 0 1 0 0 0 0 0 0 1 0 0 0 0 1 2 0 0 0 1 1 0 0 0 0 2 0 2 0 0 0 1 1 0 1 1 2 0 0 0 2 0 1 1 0 1 2 2 0 0 0 1 0 0 2 1 1 1 0 0 1 0 0 0 0 0 0 0 0 1 2 0 0 1 1 0 0 0 0 1 0 1 2 0 0 2 0 1 1 0 1 0 1 0 1 1 1 2 0 0 0 0 0 0 0 1 1 0 0 0 1 2 2 1 2 2 0 0 0 0 0 0 2 0 0 0 0 0 0 0 0 0 1 0 0 2 0 0 0 0 1 0 0 0 0 1 0 2 1 1 1 2 0 0 1 1 1 1 1 0 0 2 1 1 1 1 0 0 2 0 2 0 0 1 2 0 1 0 2 0 1 2 2 2 2 0 2 0 0 1 0 0 2 0 0 1 1 0 1 0 0 1 0 1 1 1 1 1 2 2 2 0 0 2 1 0 1 0 0 0 2 0 0 0 1 0 0 2 1 2 2 1 1 0 0 1 0 0 0 0 0 0 0 0 0 0 0 0 1 0 1 1 0 0 1 2 1 2 0 0 0 0 0 0 2 1 0 0 2 2 2 0 0 0 0 0 2 0 2 2 0 1 2 2 2 2 0 0 0 0 2 1 1 1 1 1 0 0 2 0 1 1 0 2 0 0 0 1 1 0 0 0 1 0 0 0 1 0 0 1 1 0 1 1 0 0 1 0 0 0 0 0 0 0 1 0 1 0 1 1 0 2 0 0 1 1 0 0 0 0 0 1 1 0 0 0 0 0 0 0 0 0 0 0 1 1 2 2 0 0 2 0 0 0 0 1 0 0 1 1 1 1 1 1 0 0 0 1 0 2 0
164 1 0 0 2 0 2 2 1 2 1 1 2 2 2 0 0 2 0 2 2 0 0 2 2 0 1 0 0 2 1 2 0 0 0 0 2 2 0 2 2 0 0 0 1 1 0 1 1 1 0 0 0 0 1 2 1 0 0 1 1 2 0 0 0 0 0 2 0 1 1 2 2 2 1 2 1 1 2 1 1 2 2 0 2 0 0 1 2 2 0 1 2 0 0 0 0 1 1 2 2 0 1 0 2 2 2 1 1 0 1 2 0 0 2 2 2 0 1 0 1 0 2 2 0 0 0 0 1 0 0 0 0 0 0 0 0 0 0 1 2 0 0 0 0 1 0 0 0 2 0 2 0 0 0 0 0 0 0 0 0 1 0 1 0 2 0 2 0 1 1 0 0 2 1 1 0 1 0 1 1 1 0 1 1 0 1 1 1 1 1 1 1 0 2 2 2 2 0 0 1 1 0 2 2 1 1 1 1 0 1 1 1 1 0 0 0 0 0 1 2 1 2 2 0 0 1 2 0 2 0 0 0 1 1 0 1 2 2 1 0 0 2 1 1 1 0 1 1 1 0 2 0 1 1 2 0 1 0 0 0 0 0 0 0 0 0 0 2 0 0 0 1 1 1 1 0 2 2 1 0 0 0 2 0 1 0 1 0 2 1 0 2 2 2 0 0 0 0 1 0 0 2 1 0 1 0 0 1 1 0 1 0 0 1 0 0 1 1 0 0 1 1 1 0 0 0 0 1 0 0 1 0 0 0 0 0 1 1 1 1 1 1 1 0 0 1 1 2 2 0 1 0 0 0 0 0 1 0 0 0 0 2 1 1 0 0 2 2 2 0 2 0 1 1 1 0 0 0 2 1 1 0 0 0 1 0 0 0 0 0 0 1 0 2 1 1 0 1 1 0 1 0 1 1 0 0 2 0 0 0 0 1 1 1 0 1 1 0 1 1 1 0 1 2 1 0 1 2 1 2 0 0 2 2 0 0 1 0 0 1 1 1 2 0 2 2 2 0 0 0 2 2 2 2 2 0 2 1 2 2 0 1 0 0 1 0 2 2 0 1 0 0 2 1 1 0 1 0 1 1 1 0 1 1 0 1 0 1 1 1 1 0 1 0 0 0 1 1 2 0 0 1 1 1 0 1 0 0 0 0 0 0 1 1 0 0 0 1 1 1 2 1 0 0 2 0 0 0 2 1 0 1 1 2 1 1 1 0 0 1 1 0 1 1 2 1 1 1 0 0 0 0 1 2 1 1 1 0 1 0 0 0 0 0 0 1 2 2 1 1 1 1 1 1 1 1 2 2 1 1 0 0 2 2 0 0 0 0 0 0 2 0 0 0 0 0 0 0 0 0 1 0 1 1 2 0 0 0 2 2 0 0 0 0 0 1 0 0 0 0 0 0 1 0 0 2 1 0 0 1 1 1 0 0 1 2 0 1 1 0 1 1 1 1 2 2 1 0 2 1 1 1 0 1 0 2 1 1 0 0 0 1 0 2 0 1 1 0 0 0 1 0 0 0 1 1 0 1 0 1 0 0 0 0 0 0 1 0 0 1 1 0 2 0 0 1 0 1 1 0 0 0 0 1 0 1 1 1 1 2 2 0 2 0 0 2 2 2 0 0 0 0 2 1 0 0 1 1 0 0 0 0 2 0 0 0 1 0 2 1 1 0 0 0 0 1 0 0 0 0 0 2 0 1 1 0 0 1 1 0 0 1 0 0 0 2 1 1 1 0 0 1 1 1 0 0 0 1 0 0 0 1 1 1 2 0 1 1 2 0 2 2 2 0 0 1 1 0 0 1 0 1 2 1 0 0 0 1 1 0 0 1 1 1 2 2 2 1 1 1 1 0 1 2 1 1 2 0 0 0 2 1 0 0 2 0 1 1 0 0 1 0 0 0 0 0 0 0 0 0 0 0 0 1 0 1 0 0 0 1 1 1 0 0 1 1 1 1 0 0 0 0 2 0 1 0 0 2 1 1 1 0 0 0 0 1 1 0 2 2 0 0 2 0 0 0 0 0 1 0 2 2 1 0 0 2 1 1 0 1 2 0 0 1 1 0 0 1 1 0 0 0 1 0 0 1 1 0 0 1 0 1 2 0 0 0 1 0 0 0 0 1 2 1 0 0 1 0 1 0 1 2 0 0 0 2 1 0 1 1 1 0 2 0 0 0 0 2 2 0 0 0 0 1 0 1 1 1 0 0 0 0 0 0 0 0 0 0 1 1 0 0 1 0 0 0 0 0 0 0 0
165 1 1 0 0 0 1 2 0 2 2 0 0 1 0 0 0 1 1 0 0 2 0 2 2 0 1 0 2 1 1 1 0 1 1 0 2 0 0 0 0 2 0 0 1 0 0 0 0 2 1 1 2 0 1 0 1 0 0 0 1 1 1 2 0 0 0 2 0 1 1 2 2 2 0 2 2 0 2 0 1 1 1 1 1 0 1 1 1 1 0 1 1 1 1 0 1 1 0 2 1 0 0 0 2 2 2 0 2 0 0 2 0 1 1 1 0 0 1 0 1 0 1 1 1 0 0 1 1 0 0 0 0 0 1 0 0 0 0 1 0 0 2 0 0 0 0 0 1 2 2 2 1 0 0 1 1 0 1 0 0 1 0 0 0 1 0 1 1 2 0 1 0 2 0 0 0 1 0 1 1 1 1 2 2 1 2 1 0 2 2 2 1 1 1 0 2 2 0 1 0 1 0 2 2 1 0 2 0 0 2 0 2 0 0 1 1 0 0 1 1 1 1 1 0 0 0 1 1 2 1 0 0 0 0 0 0 2 2 2 0 0 2 0 0 0 0 0 2 0 0 0 1 0 0 0 0 0 0 0 0 0 0 0 0 0 0 0 2 1 0 2 0 1 1 1 0 1 1 0 1 1 1 1 0 1 1 1 0 1 1 1 1 2 1 0 1 0 1 0 2 0 0 0 0 0 0 1 2 2 0 1 0 0 2 0 1 1 0 0 0 0 0 2 1 0 1 0 1 0 0 2 1 1 0 0 1 1 0 1 1 2 1 0 1 0 2 0 1 1 1 0 0 0 0 0 0 0 0 2 0 0 1 0 1 0 0 2 2 1 1 1 1 1 1 1 0 0 0 0 1 0 1 0 1 0 0 0 0 0 1 1 0 0 1 0 0 0 1 1 0 1 0 1 2 0 2 0 0 0 2 0 1 1 1 0 1 0 2 0 0 0 0 1 0 2 1 0 2 1 2 0 0 2 0 1 0 1 1 0 1 1 0 1 1 2 2 1 0 0 0 1 2 2 2 2 0 0 1 0 0 0 1 0 0 2 0 2 2 0 0 0 1 1 1 0 2 2 0 0 1 1 0 1 1 1 1 1 2 1 0 0 0 1 0 1 0 0 0 2 0 2 0 2 0 2 2 0 0 0 0 2 0 0 0 2 1 1 1 2 1 2 2 0 0 2 1 0 0 2 0 1 1 0 0 0 1 1 0 2 2 2 0 0 0 0 1 1 1 0 0 0 1 1 1 1 1 0 0 0 1 0 0 1 0 0 0 1 1 1 0 1 0 0 0 0 0 2 2 2 0 0 0 2 2 1 1 1 1 2 0 0 1 0 2 0 0 0 0 0 0 1 1 1 0 2 0 0 0 2 0 0 0 1 0 0 0 0 0 0 2 0 0 1 0 0 2 2 0 0 1 1 0 0 0 0 2 0 2 0 0 0 0 0 2 1 2 0 0 1 0 2 2 1 1 0 1 2 2 0 0 0 1 1 1 0 1 1 0 0 0 2 0 0 0 0 0 0 1 0 0 1 0 1 1 1 2 1 0 0 1 1 1 1 1 0 2 1 1 1 0 0 0 1 0 1 1 2 2 0 0 0 1 0 1 1 0 1 1 0 0 1 1 2 1 1 1 0 0 0 0 1 0 2 0 0 1 0 0 1 0 0 0 0 0 0 1 0 1 1 1 1 0 0 0 1 0 0 2 1 1 1 2 0 0 1 2 1 2 2 0 1 2 1 1 0 0 0 1 0 1 0 1 1 2 2 0 2 2 2 1 2 2 2 0 0 0 0 0 1 0 0 0 2 0 1 0 0 0 1 0 0 2 0 2 2 2 1 2 2 1 2 0 0 1 1 0 1 0 1 0 1 2 0 0 1 0 2 0 0 2 2 1 0 1 1 0 0 0 1 1 0 0 0 0 0 0 0 0 0 2 2 1 0 0 1 2 1 2 0 0 0 0 2 0 0 0 1 1 1 1 1 0 0 0 0 0 1 1 1 1 0 0 1 1 1 1 0 0 0 0 2 2 2 1 2 0 0 0 1 1 1 0 0 0 2 0 1 2 1 0 1 0 1 0 1 1 1 1 1 2 0 0 1 0 0 0 1 0 0 0 1 0 1 1 0 1 0 0 1 0 0 2 0 1 0 1 2 0 1 0 0 2 0 0 0 0 0 0 0 0 0 1 0 0 0 0 0 0 0 0 0 0 2 0 0 2 0 1 0 1 0 0 1 2 0 0 0 2 0 0 0
166 0 0 0 1 0 2 2 1 1 1 1 1 1 0 0 0 2 1 1 1 1 0 1 1 0 1 0 2 1 1 1 2 2 1 1 2 0 0 1 0 1 0 0 2 1 1 0 0 1 0 0 0 1 1 0 0 0 0 0 1 2 0 0 0 0 0 2 0 0 0 1 2 2 1 2 1 0 1 0 0 1 2 0 2 0 0 0 1 2 0 1 0 1 0 0 0 1 0 2 1 0 1 1 2 1 2 0 2 1 0 1 1 1 1 1 1 0 0 0 2 0 1 1 1 1 0 0 1 0 1 1 1 1 0 0 1 1 1 0 1 0 0 0 0 1 0 0 1 2 1 2 0 1 0 0 1 1 0 1 0 2 0 2 0 0 0 1 2 2 0 0 0 2 2 0 0 1 1 0 0 0 0 1 0 0 1 2 0 0 1 2 1 1 1 1 2 2 0 0 1 1 0 1 1 0 0 1 2 0 2 0 2 0 0 0 0 0 2 0 2 1 2 2 0 0 0 2 0 1 1 0 0 0 0 0 1 2 2 1 0 0 2 0 2 2 1 0 2 0 0 0 0 1 0 2 1 1 1 1 1 1 0 0 1 1 1 0 2 1 0 1 0 1 0 0 0 1 1 1 0 2 0 2 1 1 1 0 0 1 1 2 0 2 2 0 2 1 1 0 1 0 2 1 1 0 1 0 2 1 0 1 0 0 1 0 0 0 1 0 0 2 1 2 2 0 0 0 2 1 0 1 1 0 0 0 1 1 0 1 0 0 0 0 0 0 0 1 1 1 1 0 0 1 0 1 1 2 0 0 0 0 2 0 2 0 0 1 1 0 2 0 1 2 0 0 0 1 1 2 0 1 0 0 1 0 0 1 1 1 2 2 0 0 1 0 0 1 1 1 0 2 0 1 1 1 0 0 0 0 0 0 1 1 1 0 0 0 0 0 0 1 0 1 0 1 1 1 1 1 1 2 0 2 0 1 0 1 0 0 2 1 2 1 1 2 2 2 0 1 0 2 0 1 0 0 0 0 1 0 0 0 0 0 0 2 1 2 2 2 1 0 2 1 0 0 0 1 1 0 0 2 1 2 2 1 0 1 2 0 0 0 2 2 1 0 1 0 2 2 0 1 2 1 0 0 2 0 0 0 0 1 0 0 0 2 1 0 1 1 0 2 2 0 1 2 0 0 0 2 1 0 2 1 0 1 2 1 1 1 1 1 0 0 0 2 1 0 2 0 1 1 0 2 1 0 0 0 0 1 1 0 1 2 0 0 1 2 2 1 1 1 1 0 0 1 2 2 2 1 0 0 0 1 1 0 0 0 1 1 1 0 1 0 1 0 1 0 0 0 0 1 2 0 0 1 2 0 0 1 1 0 0 0 0 0 0 0 0 1 0 1 0 0 0 1 2 0 0 0 0 0 0 0 0 1 2 0 2 0 0 1 1 1 1 1 1 1 0 2 1 2 1 0 1 0 2 1 1 0 0 0 1 1 1 0 2 1 0 0 0 1 1 0 0 0 1 0 1 0 1 1 1 0 1 1 1 0 1 0 2 0 0 1 1 0 1 0 0 1 1 0 0 0 1 0 2 2 2 0 0 0 0 1 1 1 1 1 1 0 0 0 0 1 2 0 0 1 1 1 1 1 0 2 1 1 2 0 0 2 1 0 0 0 0 0 0 0 0 0 0 0 0 0 0 1 0 0 2 0 0 0 2 0 0 1 1 0 0 0 0 0 2 1 1 0 0 0 0 1 0 1 0 0 1 1 1 2 2 2 1 2 1 1 1 1 0 1 0 0 1 0 1 1 1 0 2 2 0 0 0 0 2 0 1 1 1 2 0 1 1 2 0 0 0 2 0 2 0 0 0 2 2 1 0 1 0 1 2 0 0 1 0 0 0 0 0 0 1 0 0 0 0 0 0 0 0 0 0 0 1 1 0 0 1 0 1 0 1 0 0 0 0 0 0 1 0 0 0 2 1 1 1 0 0 0 1 2 0 2 2 0 1 1 1 0 0 0 0 0 0 1 1 1 2 2 0 1 0 2 0 0 0 0 1 1 0 0 1 1 0 0 0 1 0 0 0 1 0 0 1 0 0 2 0 0 0 0 1 1 0 0 2 1 1 0 1 0 0 1 0 0 1 0 0 0 1 1 0 1 0 0 1 0 1 1 0 0 0 0 1 0 0 1 0 1 1 1 1 1 1 1 1 1 0 1 1 0 0 0 1 0 0 0 0 1 0 0 2 0 0 0
167 0 0 0 0 0 0 2 1 0 0 0 1 0 0 0 0 1 1 1 1 0 1 1 2 0 0 0 0 2 2 1 1 1 0 0 2 2 0 2 2 0 0 0 0 0 0 0 1 1 1 1 1 0 1 1 1 1 1 0 1 2 0 0 0 1 1 1 0 0 0 0 2 2 1 2 1 0 2 0 1 2 2 0 2 0 0 1 2 2 0 2 0 0 1 0 1 1 0 2 2 0 1 1 2 0 2 2 0 0 2 2 0 0 0 0 0 0 0 0 2 0 2 2 2 0 0 1 0 0 1 1 0 0 0 0 0 1 0 2 1 0 0 0 0 1 0 0 0 0 0 0 0 0 0 0 1 0 2 0 0 1 0 1 1 2 0 1 1 2 0 0 0 2 2 1 0 0 0 0 0 0 1 2 1 1 2 0 0 1 1 1 0 0 1 1 1 2 0 0 1 1 1 0 0 1 1 2 0 0 2 1 1 0 0 0 0 0 2 0 0 0 2 2 0 0 1 1 0 1 0 1 0 0 0 0 0 2 1 1 0 1 2 1 2 2 0 0 2 0 0 1 1 0 0 1 1 1 1 1 1 1 0 1 0 0 0 0 2 0 0 2 0 0 0 0 0 1 1 0 0 0 0 1 1 1 1 1 0 1 1 1 0 2 1 1 1 1 0 1 1 0 1 0 0 1 0 0 1 0 0 0 0 1 2 0 0 0 1 0 1 1 2 2 1 0 0 0 1 2 0 1 0 0 0 0 0 1 1 1 1 1 2 0 0 0 1 0 2 0 1 0 0 1 0 1 1 1 0 1 0 0 1 1 1 1 0 2 2 0 2 0 0 2 0 0 0 1 1 1 1 2 1 0 0 1 0 0 0 0 0 0 0 0 2 0 1 1 0 0 0 0 0 2 2 0 0 1 0 0 1 0 0 0 0 0 0 0 0 0 0 1 1 1 0 2 1 0 1 0 1 0 1 0 2 1 0 1 1 1 2 1 1 1 1 2 1 0 0 2 0 0 1 2 2 1 1 1 1 0 1 0 1 0 0 1 0 2 2 0 0 0 2 2 2 0 1 2 1 0 0 2 0 0 1 0 0 0 1 1 1 1 0 2 1 0 0 1 1 1 1 0 1 0 1 0 2 0 0 0 0 0 0 1 0 1 0 2 0 2 2 2 2 1 1 2 0 1 1 2 1 1 1 0 1 0 1 0 0 0 1 2 0 0 0 2 0 1 1 0 0 0 0 1 2 1 1 1 0 0 0 0 1 2 1 0 0 2 2 0 2 0 0 0 0 0 0 2 2 0 1 0 0 1 2 0 1 0 1 1 0 2 0 0 2 0 0 0 0 0 0 2 1 1 1 2 0 0 0 2 0 0 0 2 1 1 0 0 0 0 0 0 0 1 0 0 1 2 0 0 1 1 0 0 0 0 2 0 2 0 0 1 2 2 0 1 2 0 0 1 1 2 0 1 1 1 1 2 2 0 0 0 0 0 2 2 0 2 0 1 1 0 2 0 0 0 1 1 0 1 0 0 0 0 2 2 1 0 0 0 0 1 1 1 1 0 1 0 2 2 1 0 0 0 1 0 1 1 1 0 0 0 0 0 0 1 0 1 2 0 0 0 0 2 1 0 1 0 0 0 0 0 0 2 1 1 0 0 0 0 0 0 1 1 0 0 2 1 1 0 0 2 1 0 0 1 1 0 2 1 0 0 2 0 0 0 2 1 2 2 1 0 2 1 1 0 0 0 0 1 0 0 1 1 2 2 0 1 1 2 0 2 1 2 0 0 1 0 0 1 1 0 1 2 2 1 1 0 2 0 0 0 1 0 0 0 1 0 1 2 2 2 0 0 2 0 0 1 0 0 1 1 1 0 0 0 0 0 0 0 0 0 0 0 0 0 0 0 0 0 0 0 0 0 1 0 1 0 0 1 0 1 2 0 0 0 1 1 1 0 0 0 0 0 0 1 0 1 1 2 2 2 0 0 0 0 0 1 0 2 2 0 1 2 1 1 1 0 0 0 0 1 2 2 1 1 1 2 0 2 0 1 0 1 1 1 0 0 2 2 0 0 0 1 0 2 2 2 0 0 2 0 0 2 0 0 0 2 0 0 0 1 0 0 0 0 0 0 0 0 0 2 0 0 1 0 2 1 0 1 0 1 0 1 0 1 1 0 1 0 0 0 0 0 0 0 1 0 1 1 0 2 1 1 0 1 1 0 0 1 1 0 0 0 1 0 0 0 0 1 1 1
168 1 0 0 1 1 2 2 1 2 1 1 0 1 1 0 0 1 1 2 2 0 0 2 2 0 0 0 1 2 1 1 1 1 0 0 1 1 0 0 0 1 0 0 1 0 0 0 2 1 0 0 0 0 0 1 2 0 0 0 2 2 0 0 0 0 1 0 1 1 0 1 2 2 2 2 0 0 1 0 1 2 1 1 1 0 0 1 1 1 0 1 0 1 1 0 1 1 1 0 0 1 1 1 2 1 2 2 0 0 0 1 2 1 2 2 1 0 0 0 2 0 2 2 2 0 0 1 0 0 0 0 0 0 1 0 1 0 0 1 0 0 1 0 0 0 0 1 1 1 0 0 0 0 0 1 0 1 0 0 1 1 1 1 0 2 0 1 0 2 0 0 1 1 1 0 0 1 0 1 1 0 1 2 2 1 2 2 0 1 1 2 1 1 2 2 2 1 0 1 0 1 0 2 2 0 0 1 0 0 2 0 0 0 0 0 0 0 0 0 2 2 2 2 0 0 0 1 0 1 0 0 1 1 1 0 1 2 2 2 0 1 2 0 2 2 0 0 2 0 0 0 0 1 0 2 0 1 1 1 1 1 0 0 0 0 0 2 2 0 0 1 2 0 0 0 0 1 1 0 1 0 1 2 0 1 1 0 0 1 1 1 1 2 1 0 1 2 0 2 2 1 2 1 0 0 0 0 0 1 0 0 0 0 1 0 0 0 0 1 1 0 2 1 0 0 0 0 1 2 0 2 0 0 0 0 0 2 1 0 0 0 2 1 0 0 2 0 1 1 1 0 0 1 0 1 1 1 0 0 0 0 2 1 1 0 0 2 2 0 2 0 1 2 0 0 0 0 0 0 1 0 1 0 0 1 0 0 0 2 1 1 0 0 2 0 0 1 2 2 0 2 0 0 1 0 2 0 1 0 0 0 1 1 1 0 1 0 0 0 0 2 0 1 2 2 1 0 1 1 1 1 1 1 1 1 0 2 1 1 2 0 1 0 1 1 1 1 0 1 0 1 1 2 2 1 1 1 1 1 1 0 0 0 0 2 0 1 2 0 1 1 1 2 1 1 1 2 1 1 2 0 0 1 1 0 1 0 2 0 0 0 0 1 0 0 1 1 1 2 0 0 1 1 1 0 1 0 0 0 0 0 0 0 0 2 0 0 0 0 0 2 2 0 0 2 1 0 1 2 0 1 2 1 1 1 2 2 0 0 1 2 0 1 1 2 1 2 0 0 0 0 0 1 1 1 0 0 2 0 0 0 0 1 1 0 0 1 1 1 0 1 1 0 1 0 1 1 1 2 0 0 0 1 2 0 1 0 0 0 1 1 2 0 0 0 0 0 0 0 0 2 0 2 0 2 0 0 0 1 1 0 0 0 0 0 1 0 0 1 0 0 0 0 0 0 2 2 0 0 1 1 0 0 0 1 2 0 2 0 2 1 0 0 1 1 2 1 0 1 0 1 2 2 2 0 0 1 1 0 0 0 1 1 0 0 1 2 1 0 0 1 1 0 1 0 0 0 0 0 0 0 0 0 1 1 1 0 1 0 1 0 1 2 1 0 2 0 0 1 0 0 0 0 1 0 1 2 2 0 0 0 0 2 0 0 0 2 1 0 0 0 1 2 1 1 2 1 1 1 1 2 0 2 1 0 1 0 0 1 0 0 1 1 0 1 1 0 1 0 0 1 2 0 0 1 2 0 1 0 0 1 2 0 0 0 2 1 1 1 0 1 2 0 0 0 0 0 1 1 0 1 1 1 2 2 0 2 2 2 0 2 1 2 0 0 0 1 0 1 1 0 1 2 1 0 2 0 1 1 0 1 0 1 0 2 1 1 1 1 1 1 0 0 2 0 0 1 0 1 0 1 1 1 0 0 0 1 0 0 0 0 1 1 0 0 2 1 0 0 0 0 0 0 0 0 0 0 0 1 0 1 1 0 0 2 2 0 1 0 1 1 0 1 0 0 0 1 1 2 0 1 0 1 0 1 0 0 0 1 1 1 1 1 2 2 2 0 0 0 0 1 2 2 1 1 1 1 0 2 0 1 0 0 0 2 0 0 1 1 0 1 0 2 1 2 2 2 1 1 2 1 0 2 0 0 0 0 0 0 0 0 1 1 1 0 0 2 0 0 1 0 1 0 0 1 1 1 0 0 0 0 0 1 1 1 1 0 0 0 1 0 0 0 1 1 1 1 1 0 0 1 1 2 0 0 2 0 1 0 0 0 0 0 0 0 0 0 0 0 0 0
169 0 0 0 0 0 1 2 2 1 1 0 0 0 0 0 0 1 0 2 1 1 1 0 0 1 0 0 0 2 1 0 1 1 0 0 2 2 0 1 1 0 0 0 2 0 0 0 0 2 1 1 1 1 0 1 0 1 1 1 1 1 0 2 1 0 0 1 0 0 0 0 2 2 1 2 1 0 2 0 1 2 0 2 0 0 0 0 2 2 0 1 0 0 0 0 0 1 0 2 1 0 1 1 2 1 2 2 0 0 2 2 0 1 1 1 0 0 0 0 2 0 2 2 2 0 0 1 1 0 1 1 0 1 0 0 1 0 0 1 1 0 0 0 0 0 0 0 2 1 1 1 0 1 0 0 1 1 0 0 0 1 0 0 1 2 1 1 0 1 0 2 1 1 2 0 0 0 0 0 0 0 0 1 1 0 1 1 0 1 1 2 0 1 2 1 0 2 0 0 0 0 1 2 2 0 0 0 1 0 2 0 1 0 0 0 0 0 1 0 1 1 2 2 0 0 1 1 0 1 0 0 0 1 1 1 0 2 2 2 0 0 1 0 1 1 0 0 1 0 0 0 0 0 0 0 1 0 0 0 0 0 0 1 0 0 0 0 2 0 0 0 0 1 0 0 0 0 0 0 0 1 0 2 0 0 0 0 1 1 0 1 0 2 2 0 0 1 1 0 0 0 2 2 1 0 1 0 2 1 0 0 0 0 1 0 1 0 0 0 2 0 0 1 1 0 0 0 2 2 0 1 0 0 0 0 0 1 1 0 0 1 1 0 0 0 1 0 1 2 1 0 0 0 0 0 0 0 0 1 0 0 2 1 2 1 0 2 2 0 2 0 0 2 0 0 0 1 0 2 2 1 1 0 1 0 0 1 1 1 1 1 1 1 2 1 1 0 0 0 0 0 0 1 1 0 0 1 0 0 0 0 1 1 1 0 0 0 0 0 0 2 0 2 1 2 1 0 0 1 1 1 0 2 0 0 1 0 0 0 1 1 1 1 0 1 2 1 0 1 0 0 0 2 1 0 1 0 1 0 0 0 0 1 1 1 0 1 1 0 1 0 1 2 2 0 1 2 0 0 1 1 0 0 2 1 0 0 1 0 1 1 0 1 0 0 0 1 1 2 0 0 1 1 0 1 1 1 0 0 0 1 0 0 1 1 1 0 2 1 0 2 2 1 1 2 0 1 1 1 1 0 2 1 0 1 2 0 0 1 1 2 0 0 1 2 1 2 0 0 0 0 0 1 1 1 1 0 0 0 1 0 0 2 0 1 0 1 1 1 0 1 1 0 0 0 1 1 1 2 0 0 1 2 1 1 0 0 0 0 0 1 1 1 0 0 0 0 0 0 0 2 0 1 1 2 1 0 0 2 1 1 0 0 0 1 0 0 0 0 0 0 0 0 0 0 2 1 0 0 1 2 0 0 0 0 2 0 2 0 1 1 1 1 1 0 1 1 0 2 0 1 1 0 2 0 2 1 1 0 0 0 0 1 1 0 1 2 1 1 0 1 1 0 0 0 2 0 1 0 0 1 0 1 2 2 1 1 0 0 1 0 1 1 1 0 1 0 1 1 0 1 0 0 1 0 1 1 1 0 1 1 0 1 1 1 0 1 1 0 0 0 1 2 2 1 1 0 0 0 0 1 0 2 0 1 1 0 0 0 0 0 0 1 0 1 2 1 0 0 0 0 1 0 0 2 0 0 2 2 0 0 2 0 0 0 2 0 0 0 0 0 1 0 0 2 2 0 1 1 0 1 0 0 2 0 2 2 1 2 1 1 1 1 0 0 0 1 0 0 1 0 1 1 1 1 1 0 0 2 0 0 1 0 1 1 1 2 1 1 1 1 0 0 2 1 0 1 1 0 1 2 2 0 0 0 0 0 0 0 0 0 1 0 1 1 0 0 0 1 0 0 0 0 0 1 1 0 0 0 2 2 1 0 0 2 2 1 1 0 0 0 0 2 0 1 0 1 1 2 1 1 0 0 0 0 0 1 0 2 2 0 0 2 1 1 1 0 0 0 0 0 1 1 1 1 1 2 0 2 0 0 0 0 0 2 0 1 2 1 1 0 1 1 0 1 0 1 0 0 2 1 0 1 1 0 0 0 0 0 0 1 0 2 2 0 1 1 0 0 1 0 1 0 2 0 2 1 1 0 1 0 1 0 0 1 0 0 0 0 0 0 0 0 0 0 1 0 1 0 0 0 0 0 0 0 1 0 0 1 0 0 0 0 0 0 0 0 0 1 0 1
170 0 0 0 0 2 2 2 2 0 0 0 0 1 1 0 0 2 2 2 2 0 1 2 2 0 1 0 0 1 1 1 1 1 0 0 2 1 1 0 0 1 0 0 0 0 0 1 0 2 0 2 0 1 1 0 0 0 0 0 1 1 0 0 0 0 0 1 0 1 1 2 2 2 1 2 1 0 2 0 0 1 2 0 1 0 0 0 2 2 0 1 0 1 1 0 1 1 0 2 1 0 1 1 2 0 2 1 1 0 0 2 0 0 2 2 1 1 0 0 2 0 1 1 2 0 1 1 0 1 1 1 0 0 1 0 0 0 0 0 1 0 0 0 0 1 1 0 0 1 0 1 0 1 0 1 0 1 0 0 1 1 0 2 0 0 0 2 0 0 0 2 0 2 1 2 1 0 0 0 0 0 1 2 2 1 2 1 0 2 2 2 0 0 2 2 1 2 0 0 0 0 0 1 1 1 1 1 2 1 1 1 2 0 0 0 0 0 1 2 2 0 2 2 0 0 0 0 0 1 1 0 0 0 0 0 0 2 1 0 0 2 2 0 1 1 1 0 2 0 0 0 0 0 1 2 0 0 0 0 0 0 0 0 1 1 0 0 1 0 1 0 0 1 0 0 0 2 2 0 0 0 0 2 0 1 0 1 0 1 1 0 0 2 2 0 2 0 0 0 1 0 1 1 0 0 1 0 2 1 0 1 0 1 2 0 0 0 1 1 0 1 0 0 0 0 0 0 1 0 0 2 0 0 0 0 0 0 2 1 0 0 1 0 0 0 2 0 2 2 1 1 0 0 0 0 1 1 0 0 0 0 2 0 2 1 0 2 2 1 1 1 0 2 0 0 0 1 0 2 0 0 1 0 0 1 0 0 0 0 1 1 2 0 1 1 1 0 2 2 0 1 0 1 1 0 0 0 0 0 0 0 1 1 1 1 0 0 0 0 0 1 0 2 1 1 0 0 0 0 0 0 0 1 0 0 0 0 0 0 1 1 1 0 1 1 1 2 0 1 0 2 0 2 1 0 1 0 0 0 0 0 0 1 1 0 0 2 2 0 1 1 1 1 0 0 2 1 1 0 0 2 0 1 1 0 1 0 2 1 0 0 0 1 1 0 1 0 0 1 1 0 1 1 0 1 1 1 0 0 0 1 0 0 1 1 0 0 2 2 1 2 2 0 0 1 1 1 1 1 2 0 1 0 1 0 0 1 1 1 1 1 0 0 0 2 0 1 1 0 0 0 0 1 1 0 0 1 0 1 0 0 0 2 0 1 1 2 2 0 2 0 1 0 0 0 1 2 2 2 0 0 0 0 0 0 0 0 0 0 0 0 0 1 0 0 1 0 0 0 0 2 0 1 1 2 1 0 0 2 1 1 0 0 0 0 1 0 0 0 0 0 0 0 0 1 1 0 0 0 1 1 0 0 0 0 1 0 2 0 0 1 0 0 2 1 2 1 0 1 0 2 0 0 0 1 1 2 2 0 0 0 1 1 0 0 0 2 0 1 0 1 0 0 0 0 1 0 0 0 0 0 0 1 2 2 2 0 0 0 2 0 1 2 1 0 2 0 0 1 0 0 0 0 0 0 2 1 1 0 1 1 0 0 1 0 2 2 1 0 1 1 1 2 0 1 1 1 1 1 1 1 0 2 1 1 1 1 0 1 0 0 0 0 0 1 1 0 0 0 0 0 0 0 0 1 0 0 2 1 1 1 2 1 0 0 2 2 1 1 0 1 1 0 0 1 0 0 1 0 0 0 0 1 2 1 0 1 0 2 0 1 0 0 0 0 0 0 0 0 0 0 1 2 1 0 1 0 1 1 0 1 2 0 2 2 2 2 2 2 2 2 0 1 2 1 1 2 0 0 0 2 2 0 0 1 0 0 0 0 0 0 1 1 0 0 1 0 0 1 1 0 0 0 1 0 2 0 1 1 1 2 0 0 0 2 1 0 1 0 0 0 0 2 0 0 0 0 0 2 0 1 0 0 0 0 0 1 0 2 2 0 0 2 2 2 2 0 0 0 0 2 2 2 2 2 0 1 1 0 1 1 0 0 0 2 0 0 2 2 0 0 0 1 0 0 1 1 0 1 2 0 0 2 0 0 0 1 0 0 0 1 2 2 1 0 1 0 0 0 1 0 1 0 0 0 1 1 0 1 0 1 0 0 1 1 0 0 0 0 1 0 0 0 0 2 2 0 0 1 1 0 1 2 0 0 1 0 0 2 0 0 0 0 1 0 0 0 0 0 0 1
171 0 0 0 1 1 2 2 0 2 2 0 2 2 1 0 0 1 0 1 1 1 0 2 2 0 1 0 2 2 1 2 1 1 2 1 2 2 0 1 1 1 0 0 2 0 2 0 0 2 2 2 0 0 0 1 1 0 0 1 0 1 0 2 1 0 0 1 0 0 0 0 2 2 2 2 0 0 2 1 1 2 1 1 1 0 0 1 1 1 1 1 0 0 2 0 1 0 0 2 2 0 1 1 2 0 1 1 1 0 0 1 1 1 1 1 1 0 0 0 2 1 1 1 2 0 1 2 0 0 0 0 0 1 1 0 0 0 0 2 1 0 0 0 0 2 2 0 0 0 0 1 0 0 0 0 0 0 0 0 0 2 0 2 0 1 0 2 0 2 1 1 0 2 0 0 0 0 0 1 0 0 1 2 2 2 2 2 0 0 0 2 0 0 2 2 1 2 0 0 0 0 0 0 0 1 0 0 1 0 1 1 0 0 0 1 1 0 1 1 1 0 2 1 0 0 0 1 0 1 0 0 0 0 0 0 1 2 2 2 0 0 2 1 1 1 0 0 2 0 0 1 1 0 0 0 1 0 1 1 1 1 0 1 0 0 0 1 1 0 0 1 0 0 0 0 0 2 1 1 1 0 0 1 0 0 0 2 0 2 1 1 0 2 2 0 1 0 0 0 0 0 2 1 0 1 1 0 1 1 0 0 0 0 2 1 0 0 1 0 0 2 2 1 0 0 0 0 1 0 0 1 1 1 0 0 0 2 0 1 0 0 1 0 0 0 0 0 2 0 2 0 0 0 0 0 0 0 0 1 1 1 0 0 0 1 0 2 2 2 0 2 1 2 0 0 0 1 1 2 2 1 0 0 0 1 0 0 0 0 0 0 0 0 1 0 0 1 0 0 0 0 0 1 1 1 0 0 0 0 0 0 0 0 1 0 0 0 0 0 0 1 0 0 0 2 0 1 1 1 1 2 1 1 1 1 0 0 0 0 1 1 1 0 2 2 0 0 0 1 0 0 1 1 1 1 0 0 0 0 1 0 1 0 0 1 0 2 2 1 0 0 0 2 1 0 2 2 0 0 1 2 0 0 2 1 0 0 2 1 0 0 0 2 2 0 0 0 0 2 0 0 1 1 0 1 1 0 0 0 0 0 0 1 0 1 0 1 0 2 2 1 1 0 0 1 0 0 0 2 0 2 1 0 1 1 1 1 0 0 0 2 0 0 0 1 0 2 0 0 0 0 0 2 0 0 0 0 0 0 1 0 0 1 0 0 1 2 2 2 0 2 1 0 1 0 1 0 0 2 0 1 1 1 1 1 0 0 2 2 1 0 1 0 0 0 1 0 0 0 0 1 1 1 0 2 1 0 0 0 0 0 0 0 0 0 0 0 0 1 0 1 0 1 0 0 2 2 0 0 1 1 0 0 0 0 2 0 2 0 0 2 0 0 2 0 2 2 0 1 1 2 0 2 2 0 1 1 1 0 0 0 1 1 1 0 1 2 0 2 2 0 0 0 0 0 0 1 1 1 1 0 1 0 1 1 1 0 1 1 1 0 2 2 0 0 1 0 0 0 0 0 0 0 2 0 1 0 1 0 0 0 0 1 1 0 0 1 1 0 0 0 0 2 1 0 0 2 2 1 0 0 0 2 0 0 2 1 0 1 0 1 0 0 0 0 0 1 1 1 0 0 0 1 0 1 0 0 1 0 0 0 2 1 0 1 2 1 2 2 0 0 2 1 1 0 0 0 2 0 0 1 1 1 2 1 1 2 1 2 1 1 1 2 0 0 1 1 0 0 1 0 2 2 2 0 1 0 2 0 0 0 0 0 0 2 0 1 1 2 2 2 0 0 2 0 0 2 0 0 0 2 2 0 0 1 1 0 1 0 1 1 2 2 0 0 2 0 1 0 0 0 0 0 0 0 0 0 0 0 1 1 0 0 1 1 1 1 2 0 0 0 0 1 0 0 0 0 0 1 1 1 0 0 0 0 1 0 1 2 1 0 1 0 0 0 0 0 0 0 0 2 0 0 2 2 0 2 2 0 2 1 0 1 1 2 0 1 2 2 0 0 1 2 1 2 0 1 0 0 2 2 0 1 0 0 1 0 1 0 0 1 0 0 0 0 1 0 0 0 2 0 1 0 1 0 1 0 0 0 0 0 1 0 0 0 0 0 0 0 1 0 0 0 0 0 0 1 1 0 0 1 2 2 0 0 1 0 0 0 0 1 0 0 0 0 0 0 1 0 0 0
172 1 0 0 0 0 1 1 2 1 1 1 2 2 1 0 0 0 0 0 0 0 0 2 2 0 1 0 0 2 2 0 1 1 1 1 1 0 0 0 0 2 1 0 1 0 0 0 1 2 1 1 1 0 1 0 0 0 0 0 2 2 1 2 0 0 1 0 0 0 0 0 1 1 2 1 0 0 1 0 1 2 2 1 2 1 1 0 1 1 0 0 0 1 1 0 1 2 1 2 2 0 1 1 2 1 2 1 1 0 0 1 2 2 2 2 2 0 0 0 2 1 1 1 0 0 0 0 1 0 0 0 0 1 1 1 0 1 0 1 0 0 0 0 0 1 1 0 1 1 1 1 1 1 0 1 0 0 0 0 1 0 0 2 0 0 0 2 0 1 0 1 1 1 1 2 1 0 0 0 0 1 1 1 1 1 1 2 0 0 0 1 0 0 2 2 2 1 0 0 0 0 1 1 1 1 0 1 1 0 2 2 1 0 0 1 0 1 1 1 1 0 1 0 0 1 0 0 0 0 0 0 0 0 0 0 0 2 2 2 0 0 2 0 2 2 0 0 2 0 0 0 0 1 0 1 0 0 0 0 0 0 0 0 1 0 1 1 1 0 1 0 0 1 0 0 0 0 0 0 0 1 0 1 1 0 0 2 0 2 1 1 0 2 2 0 1 1 1 0 1 0 0 0 0 0 0 1 1 1 0 0 0 0 1 0 0 1 1 0 0 1 1 0 0 0 1 1 0 2 0 1 0 0 0 0 0 1 2 1 0 0 1 0 0 0 1 0 2 0 0 0 0 1 0 1 1 0 0 0 0 0 2 2 0 0 0 1 1 0 2 0 1 1 0 0 0 0 0 1 1 0 1 1 0 0 0 1 1 1 0 0 0 0 2 0 0 0 1 1 0 1 0 0 0 0 2 1 0 0 0 0 2 2 2 1 0 0 0 0 0 0 0 0 0 2 2 2 2 1 2 1 1 1 0 1 0 1 0 0 0 2 1 1 1 2 1 1 1 2 0 1 1 2 1 1 0 1 0 1 1 0 0 1 1 1 0 1 1 0 2 0 1 2 1 1 1 2 1 1 2 1 0 1 2 1 0 0 0 0 2 2 0 1 0 0 0 1 1 0 2 0 2 0 0 1 2 1 0 0 0 0 0 0 0 2 0 0 2 1 0 2 2 2 2 2 0 1 1 2 0 1 2 1 2 0 2 1 1 0 1 2 0 0 0 1 1 1 0 1 0 1 0 0 2 2 2 0 0 0 1 0 0 0 0 0 0 0 0 0 0 1 1 0 0 0 1 1 1 2 0 1 1 1 0 1 0 0 2 2 0 2 2 0 0 0 1 2 0 0 0 0 1 1 0 1 0 0 1 1 0 0 0 1 0 0 0 0 0 1 0 1 0 0 0 1 0 1 0 0 1 1 1 0 0 1 2 0 2 0 0 1 0 1 1 1 2 2 1 1 0 1 1 1 1 0 1 2 2 0 0 0 0 2 0 0 1 2 1 1 1 0 1 0 0 0 2 1 1 1 2 0 1 0 1 1 2 1 0 0 2 0 0 2 2 0 2 0 1 2 1 0 0 0 0 0 2 2 2 0 1 0 0 0 2 1 2 1 1 0 0 0 1 2 2 2 2 1 1 1 1 2 0 2 0 0 2 0 0 1 1 0 1 0 0 0 1 0 1 1 1 1 0 0 0 0 0 0 2 0 1 1 2 0 1 0 2 2 2 2 0 0 2 0 0 0 0 0 1 1 0 1 1 1 1 2 1 1 1 2 1 2 2 2 1 0 0 0 0 0 0 0 0 0 0 0 1 0 0 2 0 0 1 0 1 1 1 2 2 2 2 2 0 0 1 1 0 1 0 0 2 1 0 1 0 0 1 0 0 0 1 1 1 1 0 0 1 0 0 1 0 0 0 0 0 0 0 0 0 1 1 2 0 1 0 0 1 0 1 0 0 0 0 1 0 0 0 2 2 2 2 2 0 0 0 0 1 1 0 2 2 0 0 2 2 1 1 0 0 0 1 2 1 0 2 2 0 2 1 2 0 0 0 0 0 1 0 0 1 1 0 0 0 1 1 0 1 0 0 0 2 1 0 1 0 0 2 1 1 1 0 0 2 1 0 0 0 0 0 1 0 1 2 0 0 0 1 2 0 1 0 1 1 0 1 1 1 0 0 0 1 0 0 1 0 0 0 0 0 0 0 0 1 1 0 0 1 0 0 1 0 0 0 2 0 1 0 0 2 1 1 0
173 0 0 0 1 1 2 2 1 1 1 0 2 2 0 1 1 1 0 1 1 0 1 1 2 0 1 0 0 2 2 0 2 2 0 0 1 2 1 1 1 0 2 2 2 1 1 0 1 1 1 1 0 1 1 1 0 0 1 0 1 1 0 2 0 0 0 0 0 1 1 1 2 2 2 2 0 0 2 1 0 2 2 0 2 0 0 1 1 1 1 1 1 0 1 0 1 1 1 2 1 1 1 1 2 1 1 0 2 0 0 2 1 2 2 2 1 0 2 0 0 0 0 0 0 1 0 2 0 2 1 1 0 1 0 0 0 0 0 1 0 0 0 0 0 1 0 0 0 1 0 0 0 1 1 1 0 0 0 1 0 0 1 0 1 0 0 1 0 0 0 0 1 1 1 1 0 1 0 1 1 1 1 2 1 1 2 0 0 2 1 2 0 0 1 2 1 1 0 0 0 0 0 2 2 1 1 2 0 0 1 1 1 0 0 1 2 0 1 2 2 0 1 1 0 0 1 2 0 2 0 0 0 1 1 1 0 2 1 1 0 1 2 0 1 1 1 1 1 1 0 0 0 0 0 1 0 0 0 0 0 0 0 0 0 0 2 1 1 0 0 1 0 1 1 1 0 2 2 2 0 0 2 2 0 2 2 1 0 1 0 0 0 1 1 0 1 0 0 0 1 0 2 1 0 0 0 0 2 2 0 2 0 1 1 0 0 0 0 1 1 0 1 1 0 0 1 0 1 0 0 1 0 0 0 0 0 0 2 2 1 1 1 0 0 0 1 0 1 1 1 0 1 1 1 2 2 0 0 1 0 0 2 0 2 1 0 2 2 0 2 0 1 2 1 1 0 0 0 2 1 1 1 0 0 0 0 0 0 0 0 0 1 0 2 1 1 1 2 2 0 2 0 1 1 1 0 0 0 0 0 0 0 0 0 0 0 1 0 0 1 1 0 1 0 1 1 0 1 1 0 0 0 1 1 0 0 0 1 0 0 0 1 1 1 2 1 0 0 0 0 0 0 2 0 0 0 2 0 2 1 0 0 0 0 2 2 2 1 1 2 2 0 2 0 0 0 2 0 1 2 0 0 1 1 0 1 1 1 0 2 1 0 2 1 0 1 0 2 2 0 1 1 1 0 1 2 1 0 0 0 0 0 0 0 2 0 0 1 1 0 2 1 1 1 1 0 1 0 2 1 1 2 1 1 0 1 0 0 1 1 2 0 1 1 2 2 0 2 0 0 0 0 2 1 1 0 0 0 0 0 0 0 2 1 1 0 0 0 0 0 0 1 0 1 0 1 2 2 2 0 0 1 1 0 1 0 0 0 0 0 2 0 0 1 0 0 0 0 1 0 2 1 1 0 1 1 0 0 0 0 0 0 2 1 1 0 0 0 0 1 0 0 2 0 0 0 2 0 0 0 1 1 0 0 1 1 0 2 0 0 0 0 1 1 1 2 1 0 1 1 1 2 1 2 0 1 1 1 1 0 1 0 1 0 0 2 2 1 0 0 1 1 0 1 0 0 0 1 0 0 2 0 0 1 1 0 0 0 0 2 0 0 2 1 0 2 0 1 2 0 1 0 0 2 0 1 1 1 0 0 0 0 1 0 0 1 1 1 1 0 1 1 2 2 1 1 0 0 0 0 0 0 2 1 1 1 1 1 2 1 0 0 0 0 0 1 0 0 0 0 0 0 0 0 0 0 0 2 2 0 0 2 0 0 2 0 0 1 1 1 0 2 1 1 0 0 0 1 1 1 1 1 1 2 0 1 2 2 2 1 2 1 2 1 0 1 1 0 0 1 0 1 1 1 0 2 0 1 1 0 0 1 1 1 2 2 1 2 2 1 2 0 0 2 1 0 1 0 1 0 1 2 0 0 0 0 1 0 0 1 1 0 0 0 0 0 0 0 1 1 0 0 0 0 0 0 0 0 1 0 1 0 0 0 0 2 0 0 0 1 1 0 1 0 0 0 0 0 0 0 0 0 0 0 0 0 1 0 1 1 1 2 1 2 2 2 0 1 0 0 2 2 1 2 2 0 1 1 1 0 0 0 0 1 1 0 1 2 1 0 1 0 1 2 1 1 2 0 0 1 1 0 1 0 0 0 1 0 0 0 1 0 0 0 0 0 1 0 0 2 0 1 0 0 1 1 2 1 0 1 0 0 0 1 2 1 0 0 0 0 0 0 0 0 2 2 1 2 0 0 1 0 0 0 0 0 1 2 0 0 1 1 0 1 0 0 0 1 0 0 1
174 0 0 0 1 0 1 2 1 1 0 0 1 1 0 0 0 2 2 2 2 0 0 2 2 0 1 0 0 2 0 0 1 1 0 0 0 1 0 1 1 1 0 0 0 2 1 0 1 1 1 1 0 1 1 0 0 1 1 0 1 2 0 2 0 0 1 1 0 1 1 1 2 2 1 2 1 1 1 1 1 2 2 0 2 0 0 0 2 2 0 1 1 0 0 0 0 1 0 2 2 0 1 1 2 1 2 1 1 0 1 2 0 0 2 2 1 0 1 0 1 1 1 0 0 1 0 0 0 0 0 0 1 1 0 0 0 0 0 1 0 0 0 0 0 1 0 0 0 0 0 1 0 0 0 0 1 0 0 0 0 0 0 1 0 2 0 0 1 1 0 1 1 1 2 1 0 0 0 0 0 0 1 2 2 1 2 2 0 0 0 2 1 1 2 2 0 2 0 0 1 1 0 2 2 0 0 0 1 1 2 1 0 0 0 0 0 0 2 0 2 1 1 1 0 0 0 1 0 1 0 0 0 0 0 0 0 2 2 1 0 0 2 0 2 2 0 1 1 1 0 0 0 0 0 1 0 1 1 0 0 0 0 2 0 0 0 1 2 0 1 0 0 2 0 0 0 1 1 1 0 0 1 1 0 1 1 1 0 2 1 0 0 1 0 0 0 1 0 1 2 0 0 0 0 0 0 0 0 0 1 0 0 0 2 0 0 0 0 2 0 0 0 1 1 0 0 0 1 1 0 1 1 0 0 0 0 1 1 0 1 0 0 0 1 0 1 0 1 1 0 0 1 0 1 1 1 1 0 1 0 0 0 0 0 2 0 2 2 0 2 0 0 2 0 0 0 2 2 2 1 1 0 1 1 0 0 0 0 1 0 0 2 0 1 0 0 1 0 0 0 0 0 2 2 1 0 0 0 0 0 0 2 2 2 0 0 2 0 2 1 1 1 0 1 2 2 0 0 0 0 1 0 2 1 1 0 1 0 0 2 1 1 0 1 1 1 2 0 0 0 1 1 2 2 1 1 1 1 1 1 0 0 0 1 1 1 2 2 0 0 0 1 2 1 0 2 0 0 0 0 2 0 0 2 1 0 0 2 1 0 0 0 1 0 0 0 1 2 1 1 0 0 1 1 2 1 2 0 0 0 0 0 0 0 2 0 1 1 2 1 2 1 1 1 1 0 0 0 2 0 0 1 0 0 1 2 1 0 0 1 2 0 2 2 1 2 0 2 0 0 0 0 2 0 0 0 0 0 1 0 0 1 2 1 0 1 0 0 0 0 0 0 0 0 0 0 1 1 2 0 0 0 0 1 0 1 1 0 1 0 1 1 1 1 0 1 0 0 0 0 2 1 1 1 2 0 0 0 0 1 1 0 1 1 1 1 0 0 0 0 0 0 1 0 0 1 0 0 0 0 0 0 0 0 0 1 1 2 0 0 0 1 1 0 1 2 2 0 1 0 1 1 0 1 1 2 1 1 0 0 0 1 0 1 1 1 2 0 1 1 0 1 0 0 0 1 0 0 0 1 1 0 1 2 2 1 1 0 0 1 1 1 2 0 0 1 0 1 2 0 2 0 0 0 0 2 1 1 0 1 1 0 1 0 0 0 2 0 0 0 1 0 2 1 0 0 2 2 2 1 2 0 2 0 0 2 0 0 2 1 0 0 0 0 1 1 0 1 0 0 1 0 1 0 2 0 0 2 0 0 0 2 1 0 0 2 1 2 2 1 1 2 0 0 1 0 0 2 0 0 1 1 1 2 2 0 2 2 2 0 2 1 1 0 0 1 1 0 0 2 0 0 2 0 0 2 0 0 2 0 2 1 1 0 1 1 1 1 1 1 1 0 1 2 1 1 1 1 0 1 2 2 0 0 1 1 1 0 1 1 1 1 1 0 0 1 0 0 0 0 0 0 0 0 0 1 0 1 1 1 2 0 1 0 0 0 2 1 0 0 0 0 2 0 1 0 1 1 1 1 1 1 0 0 1 0 1 1 0 0 0 0 2 2 1 2 0 1 0 1 2 0 0 2 2 0 2 0 1 1 1 1 0 1 1 0 1 2 1 1 0 0 1 0 2 1 1 0 0 2 0 0 1 1 0 0 1 1 0 0 0 1 1 1 0 1 0 0 1 1 0 0 0 1 0 2 2 0 2 0 1 0 1 0 0 1 0 0 0 0 0 0 0 0 1 1 1 1 0 0 1 0 1 0 0 1 0 1 1 0 0 0 0 1 0 1 0 1 1 0 0
175 0 0 0 0 0 0 2 1 2 2 0 0 0 0 0 0 1 1 0 0 2 0 2 2 0 0 0 1 2 2 0 1 2 1 0 1 1 1 0 0 0 0 0 1 0 0 0 2 0 0 2 0 0 1 1 0 0 0 0 1 1 0 2 0 0 0 0 0 0 0 0 2 2 1 2 1 0 2 1 0 1 2 0 2 0 0 0 2 2 0 0 1 0 2 0 2 0 0 1 2 0 0 0 1 1 1 1 0 0 0 0 0 1 2 2 0 0 0 0 0 0 1 1 1 0 0 0 1 0 0 0 0 0 1 0 0 1 0 1 0 0 1 0 0 0 0 0 1 1 0 0 1 0 0 0 1 1 0 0 0 0 1 1 0 2 0 0 1 2 0 0 0 2 1 1 0 0 0 0 0 0 0 1 1 0 1 1 0 2 1 2 0 1 2 2 1 0 0 0 1 1 0 1 1 1 1 1 1 0 2 0 2 0 0 1 1 0 2 0 1 1 1 1 0 0 1 2 2 0 0 0 0 0 0 0 0 2 2 1 0 0 2 0 0 0 0 0 1 1 1 0 0 0 0 1 1 0 0 0 0 0 1 1 0 0 0 1 2 1 0 1 0 1 1 1 0 2 2 1 0 1 1 2 0 1 0 2 0 2 1 1 0 1 1 0 1 1 0 0 1 0 2 1 0 0 0 0 0 1 1 2 0 2 2 2 0 0 1 0 0 2 1 2 0 0 1 0 0 2 0 1 0 0 0 0 0 2 0 0 1 1 1 0 2 0 1 1 1 1 1 0 0 0 0 0 0 0 0 2 0 0 2 1 2 0 0 2 2 1 1 1 0 2 1 1 0 0 0 1 1 0 1 0 0 1 0 0 0 0 0 0 0 0 2 0 0 0 0 0 0 0 0 1 2 1 0 0 0 0 0 0 0 0 0 0 1 1 0 1 1 2 0 2 0 2 1 0 1 0 1 0 0 2 0 1 0 0 0 0 1 0 0 0 0 0 2 1 0 2 0 1 1 2 1 1 0 1 0 1 0 0 1 1 1 0 0 2 2 0 0 0 2 1 0 1 0 2 1 0 2 1 0 1 1 0 1 0 2 1 0 0 1 1 0 0 1 1 1 2 0 0 2 0 0 0 2 0 0 0 0 0 0 1 0 1 1 0 0 1 1 1 1 0 0 0 0 0 0 2 0 1 2 1 0 0 2 1 0 1 1 1 0 0 0 2 1 0 2 0 0 0 0 2 1 0 0 1 0 0 0 0 1 2 1 0 1 1 1 1 0 0 0 0 0 0 0 1 1 2 0 1 0 1 1 0 0 0 1 1 0 1 0 1 2 0 0 0 0 0 0 1 1 1 0 2 0 0 0 0 0 0 0 0 0 0 0 0 0 0 1 0 0 0 0 0 2 1 0 0 1 2 0 0 0 2 2 0 2 0 0 1 0 1 1 1 2 0 0 1 0 2 1 1 2 0 1 2 2 1 0 0 1 0 1 1 1 2 0 1 1 1 0 0 0 0 0 0 0 0 0 0 0 2 2 2 1 1 1 0 2 0 1 2 0 1 1 0 2 2 1 0 0 2 1 1 0 2 2 0 0 0 0 2 0 1 0 1 0 0 0 1 0 2 1 0 1 1 1 1 1 1 0 2 0 0 0 0 0 0 0 0 0 0 0 0 0 1 0 0 0 0 1 0 0 2 0 0 2 2 0 0 2 0 0 0 2 0 1 1 1 1 1 0 0 1 0 0 0 1 0 1 0 0 2 1 1 1 1 2 0 2 0 1 0 0 0 0 0 0 0 0 0 1 0 0 2 0 0 1 1 1 1 1 1 1 1 1 1 1 1 1 0 2 2 1 1 1 0 1 0 1 1 0 0 0 0 0 0 0 0 0 0 0 0 0 0 0 1 0 0 0 0 0 0 0 1 0 0 0 1 2 0 0 0 0 0 1 1 0 0 0 0 1 0 0 0 2 2 2 2 2 0 0 0 0 1 1 1 1 0 0 0 2 2 2 2 0 1 0 0 1 2 2 1 1 2 2 1 1 0 0 1 0 1 1 0 1 1 0 1 0 0 0 0 1 1 1 1 1 2 0 0 2 0 0 0 1 0 1 0 0 2 2 1 0 0 0 1 0 1 0 0 0 2 0 2 1 0 1 0 1 1 1 0 0 1 0 1 1 0 0 0 0 0 2 2 1 1 0 0 1 1 1 0 0 1 0 1 1 0 0 0 0 0 0 0 0 1 0 0 0
176 1 0 0 0 0 0 2 2 2 1 0 0 0 0 0 0 2 1 1 2 0 1 0 1 0 1 0 0 2 1 1 1 1 0 0 1 2 0 1 1 1 0 0 2 0 1 0 2 0 0 0 0 0 0 0 0 1 1 0 1 2 0 1 0 0 0 0 0 0 0 0 2 2 1 2 1 0 1 1 0 2 2 1 1 0 0 0 2 2 0 0 2 1 1 0 1 0 0 1 1 0 1 1 2 0 2 0 2 1 0 1 1 1 2 2 0 0 1 0 1 1 1 1 1 0 0 0 0 0 0 0 0 1 0 0 0 0 1 1 1 0 0 0 0 1 0 0 2 2 1 1 0 0 0 0 1 1 0 0 0 0 1 1 1 2 1 2 0 0 0 1 1 1 1 0 0 1 0 1 1 1 0 2 2 1 1 1 0 1 1 2 0 0 1 1 0 1 0 0 0 0 0 1 1 2 1 0 0 1 2 1 2 0 0 0 0 0 1 1 1 0 2 2 0 0 1 1 0 1 0 1 1 2 2 1 1 2 2 0 0 1 2 0 2 2 0 0 2 0 0 0 1 1 0 1 0 1 1 1 1 1 0 0 0 0 0 0 1 0 0 1 2 0 0 0 0 2 2 1 1 0 1 2 0 1 0 2 0 2 0 0 0 1 1 0 0 0 0 0 0 0 2 0 0 0 1 1 1 1 0 1 0 0 1 0 0 0 1 0 0 1 1 0 2 0 0 0 1 2 1 1 0 0 0 0 0 1 1 0 1 1 0 0 0 0 1 2 2 0 2 0 0 0 0 0 0 1 1 1 1 1 1 1 1 1 0 2 2 1 1 1 0 2 0 0 0 2 2 2 1 1 0 0 0 0 0 0 0 1 0 0 1 1 2 1 1 1 1 1 0 1 0 2 2 2 0 0 0 0 0 0 1 1 1 1 0 1 0 1 1 2 0 1 0 2 1 2 2 2 1 1 1 0 1 1 0 2 0 0 2 0 1 0 1 1 1 0 0 1 0 0 2 2 1 1 0 0 1 0 2 0 0 0 0 2 0 2 2 0 1 0 1 2 1 0 1 2 0 2 2 1 0 1 1 0 1 0 2 1 0 0 1 1 1 0 1 1 1 2 0 0 1 1 0 1 2 1 0 0 0 1 0 0 0 2 0 0 1 1 0 2 2 0 0 2 2 0 0 2 0 2 1 0 0 0 2 1 0 0 0 2 0 0 0 1 2 1 1 0 0 0 0 1 1 1 1 1 0 1 0 0 1 2 0 0 1 1 1 0 1 1 2 0 1 0 2 2 2 2 0 1 0 1 2 0 2 0 0 0 1 0 1 1 0 0 0 1 0 0 0 1 1 2 0 2 1 0 1 1 1 0 0 0 0 0 0 0 0 1 0 1 0 1 0 0 2 1 0 0 1 1 0 0 0 0 2 0 2 0 0 1 0 0 1 2 2 0 0 0 0 2 0 1 2 0 0 2 2 1 0 0 1 1 1 0 1 2 0 1 1 1 0 0 0 1 1 1 1 1 2 0 0 0 0 0 0 0 0 1 0 0 1 2 0 0 1 0 2 2 1 1 0 1 1 0 0 2 2 0 1 1 0 0 1 0 0 1 1 0 0 0 1 1 0 1 1 1 1 1 1 1 0 2 0 0 0 0 0 0 0 0 0 0 0 1 1 1 0 0 0 0 0 0 0 1 0 0 2 1 0 1 2 0 1 0 2 0 1 1 1 0 2 0 0 0 0 0 1 1 0 1 0 0 1 1 1 2 2 2 2 2 0 2 0 0 0 0 0 1 1 0 0 1 0 0 1 0 1 1 0 0 2 0 1 1 2 2 1 2 2 2 0 1 2 1 1 1 0 0 0 2 1 0 0 0 0 0 1 1 1 1 1 0 0 0 1 0 1 0 0 0 0 0 1 0 1 0 0 0 0 0 1 0 0 2 2 1 2 0 0 0 0 1 0 0 0 1 1 2 2 2 0 0 0 0 0 1 1 1 1 0 1 2 2 2 2 0 0 0 0 2 2 2 0 0 2 2 0 2 0 2 0 1 1 1 0 1 2 1 0 1 0 1 1 1 0 1 0 1 1 0 0 2 0 0 0 1 0 0 0 2 2 0 1 2 0 0 0 0 2 0 1 0 1 0 2 2 0 2 0 1 0 0 0 0 0 0 0 0 0 0 0 0 0 2 2 2 2 0 0 2 0 0 0 0 1 0 0 0 0 1 0 2 1 0 0 0 1 0 1 0
177 1 0 0 0 0 0 2 1 2 1 1 0 1 1 0 0 1 0 2 2 0 2 0 1 1 1 0 0 2 2 2 1 1 0 0 1 2 0 2 2 0 0 0 0 2 1 0 0 2 1 1 1 1 0 2 0 1 1 0 1 1 0 2 0 0 0 1 0 0 0 1 2 2 1 2 1 1 0 0 0 2 2 0 2 0 0 1 1 2 0 0 1 1 0 0 0 0 0 2 2 0 1 1 2 0 2 2 0 0 0 1 1 1 1 1 1 0 1 0 1 0 1 1 0 0 0 1 1 0 1 1 0 0 0 0 0 0 0 2 0 0 0 0 0 2 0 0 0 1 0 1 0 0 0 0 0 1 0 2 0 0 0 1 2 2 0 0 1 2 0 0 0 2 1 1 0 1 0 0 1 2 0 2 0 0 2 0 0 1 1 1 0 1 1 2 1 2 0 0 0 0 0 2 2 1 1 0 1 0 1 1 1 0 0 0 0 2 2 0 0 0 1 1 0 0 0 2 0 2 0 0 0 1 1 0 1 2 1 1 0 1 2 0 2 2 0 0 2 0 0 1 0 0 0 1 0 1 0 0 0 0 0 1 0 0 1 0 2 0 0 1 0 1 0 0 0 1 1 0 0 1 1 2 0 1 1 1 1 2 0 1 0 2 2 0 1 0 0 0 0 0 1 0 0 0 0 0 0 0 1 0 0 0 0 0 0 0 1 0 0 2 0 1 1 0 0 0 1 0 0 0 0 0 0 0 0 2 0 2 2 1 1 0 0 0 1 1 2 1 2 0 1 0 1 0 0 1 0 1 0 0 2 1 2 0 0 2 2 1 1 1 2 2 0 0 0 0 0 0 1 1 0 0 1 1 0 1 1 0 0 0 0 0 2 0 0 1 1 1 0 1 0 1 1 0 0 0 0 0 1 0 0 0 1 1 0 1 0 1 1 2 0 0 1 1 0 1 1 1 1 2 0 1 0 1 0 0 1 0 2 1 2 1 1 2 1 2 0 0 0 2 1 2 1 1 0 2 0 1 2 0 1 1 0 0 0 1 1 1 2 1 2 0 1 1 1 1 0 0 0 2 1 1 2 0 0 0 1 0 1 1 0 2 0 0 0 0 1 2 0 2 1 1 0 1 1 0 0 0 0 0 0 0 1 1 0 0 0 1 1 2 2 0 0 1 1 0 0 2 1 0 0 0 0 0 0 1 2 1 1 1 0 0 0 1 0 0 2 0 0 0 0 2 0 1 0 0 1 0 1 1 1 2 0 0 1 0 0 0 0 0 1 0 1 0 1 2 2 0 1 0 0 1 1 0 0 0 0 0 0 2 1 1 1 0 1 1 0 0 1 1 0 1 1 2 0 0 0 2 1 0 0 1 0 0 0 0 0 1 0 1 0 0 0 1 2 1 0 0 1 1 1 0 0 2 2 0 2 0 0 1 2 2 0 0 0 0 1 1 0 2 2 1 2 0 1 1 1 0 0 0 1 1 0 1 2 2 1 0 0 1 0 1 1 0 1 1 2 1 1 1 1 0 1 2 0 2 0 0 1 1 1 2 0 1 2 0 0 1 0 0 0 0 1 0 2 2 2 1 1 1 0 1 0 0 0 0 1 0 0 0 0 2 2 1 1 0 0 0 0 0 0 2 0 0 1 0 0 1 0 0 0 1 0 0 1 1 0 0 0 0 1 1 0 1 1 0 2 2 0 0 2 0 0 0 2 1 1 1 0 0 2 0 0 0 0 0 2 0 1 0 0 0 1 1 1 2 1 2 1 1 1 2 0 0 1 0 1 1 1 0 0 2 0 0 2 1 0 1 0 0 0 1 0 1 2 2 1 2 1 1 0 0 2 0 0 1 0 0 2 0 0 0 0 0 0 0 0 1 1 1 0 0 0 0 0 0 2 0 0 1 0 0 0 1 1 0 0 0 2 2 2 0 0 1 2 2 2 0 0 0 0 2 0 0 0 0 1 2 2 2 0 0 0 0 0 1 0 2 2 0 0 1 2 0 0 0 0 1 0 2 2 2 1 2 0 1 0 1 0 2 0 0 1 2 0 1 2 1 1 0 0 1 1 1 1 1 0 0 2 0 0 1 1 0 0 0 1 0 0 1 0 1 1 2 0 0 1 1 1 0 2 1 1 0 1 1 0 1 0 1 1 0 2 2 2 0 1 0 0 1 0 0 0 2 2 1 2 2 2 2 0 0 0 0 1 0 0 1 0 0 0 0 0 0 0 0 2 1 0 0
178 1 0 0 0 0 2 2 0 1 1 1 0 0 0 0 0 1 1 0 0 2 0 2 2 0 1 0 0 1 1 1 2 2 1 1 1 2 0 2 2 0 0 0 1 0 0 0 1 0 1 2 2 0 1 0 1 0 0 1 1 2 0 2 0 0 1 2 0 0 0 0 2 2 2 2 0 0 2 0 1 1 2 0 2 0 0 1 2 2 1 2 1 0 0 0 0 0 0 2 2 0 0 0 2 2 2 1 1 0 0 2 0 0 0 0 0 1 0 0 1 0 1 1 1 1 0 2 0 2 0 0 1 1 1 0 1 0 0 1 0 0 0 0 0 2 1 0 0 0 0 0 1 0 1 0 0 2 0 1 0 0 0 0 1 1 0 2 0 0 0 0 0 2 2 1 0 1 0 1 1 1 1 2 2 1 2 2 1 1 1 2 2 2 2 2 1 2 1 0 1 1 0 1 1 2 2 1 1 0 1 1 2 0 0 2 1 2 0 0 2 2 2 2 0 0 0 1 0 1 0 0 1 1 0 0 0 1 1 1 0 0 2 0 1 1 0 0 2 0 0 0 0 0 0 0 0 1 1 1 0 1 0 1 0 0 0 0 2 0 1 0 0 1 0 0 0 2 2 0 0 1 1 1 0 1 1 0 0 1 0 1 0 2 1 0 1 1 0 0 1 0 2 0 0 0 1 1 1 1 0 1 0 0 2 0 1 0 0 0 2 0 2 1 1 0 1 0 1 1 0 1 1 1 0 0 0 2 1 1 1 1 2 0 0 0 1 0 2 0 0 0 0 0 0 0 0 1 0 0 0 0 0 0 0 1 0 2 2 2 0 2 1 2 0 0 0 0 0 1 0 1 0 0 0 1 0 0 0 0 0 0 1 0 1 0 0 0 1 1 0 1 0 1 0 1 0 0 0 0 0 0 0 0 1 0 1 0 0 0 0 2 1 1 1 2 2 0 1 1 1 1 0 1 1 0 0 2 1 1 2 0 1 0 2 2 0 1 0 0 0 1 1 2 2 0 1 1 2 0 0 0 1 0 0 1 0 2 2 1 1 1 1 2 0 0 0 2 1 0 1 0 0 0 2 0 0 1 1 0 2 1 0 1 1 0 1 1 1 1 1 0 1 1 0 1 1 1 0 0 0 0 0 1 0 1 0 0 2 0 0 2 2 1 1 1 0 1 1 2 0 0 0 0 0 0 2 0 0 0 2 2 0 1 1 1 0 0 2 0 0 0 0 2 0 1 0 0 1 0 1 0 1 2 1 0 1 0 0 0 0 1 2 0 1 0 2 2 2 2 0 0 0 0 0 0 0 0 0 0 0 2 0 1 1 0 1 0 0 0 0 2 2 1 0 1 1 0 0 1 0 0 0 2 1 0 0 0 0 0 0 0 0 1 0 0 2 1 0 0 1 1 0 0 0 0 1 0 2 0 1 2 0 1 1 1 2 2 0 0 0 1 0 1 1 0 1 2 2 0 0 0 0 2 0 0 1 2 0 2 1 1 0 0 0 1 1 0 0 0 0 1 0 0 1 1 1 1 0 1 1 0 2 2 0 0 2 0 1 1 1 0 0 0 1 0 2 1 1 0 0 0 0 2 0 0 0 1 2 0 0 0 0 1 0 0 1 0 0 0 0 1 0 2 0 0 0 0 0 0 0 0 0 1 0 0 2 0 1 0 0 1 0 0 0 2 0 0 2 1 1 1 2 1 0 1 1 1 0 0 0 0 2 1 1 0 0 0 1 0 1 0 1 0 1 1 1 2 1 2 0 1 1 2 1 1 0 1 0 0 0 0 0 2 0 0 2 1 0 1 0 0 0 1 0 2 1 2 2 2 2 2 0 0 2 1 1 1 0 0 2 0 2 0 0 0 0 0 0 0 0 0 1 1 0 0 1 0 0 0 0 0 0 0 0 0 0 2 0 0 1 2 1 0 0 1 1 0 1 1 1 0 0 0 0 1 0 0 1 2 1 1 0 0 0 0 0 1 2 1 1 0 0 2 2 1 2 0 1 0 1 1 1 1 2 2 0 1 1 1 1 0 0 0 1 1 0 0 1 0 0 1 0 1 0 1 1 0 0 0 2 0 0 1 1 0 0 1 0 0 0 2 0 2 1 0 0 0 0 0 2 0 2 0 1 0 1 2 0 1 0 1 0 2 0 1 1 0 0 0 1 0 0 0 0 2 2 2 2 0 0 2 1 2 0 1 2 0 0 1 0 1 0 1 1 0 0 0 0 0 2 0
179 0 0 0 0 1 2 2 2 0 0 0 0 0 0 0 0 1 1 0 0 1 1 2 2 0 1 0 0 2 1 0 1 1 1 0 1 1 0 1 1 1 0 0 1 0 0 0 2 1 0 0 1 1 0 0 1 1 1 1 1 1 0 1 0 0 0 1 0 0 0 0 2 2 1 2 1 0 1 0 0 2 2 0 1 0 0 1 1 1 0 0 1 0 1 0 1 1 0 2 0 0 1 1 2 1 2 2 0 0 1 1 1 2 2 2 0 0 0 0 1 1 1 1 1 1 0 0 1 0 0 0 0 2 1 1 0 0 0 0 1 0 1 0 0 1 0 0 0 0 0 1 0 1 0 0 0 1 0 1 0 1 0 1 0 1 0 0 2 2 0 0 2 0 0 1 0 1 0 1 1 0 0 2 1 1 1 1 0 1 2 2 0 0 2 2 2 2 0 0 1 1 1 2 2 0 0 1 0 0 0 2 2 0 1 2 2 0 0 2 2 0 2 2 0 0 1 2 0 1 1 0 0 0 0 0 0 2 2 2 0 0 2 0 2 2 1 1 2 0 0 1 0 0 0 2 1 1 1 1 1 1 0 0 0 0 0 0 0 0 1 1 0 0 0 0 0 1 1 0 0 2 0 2 0 2 0 2 0 2 2 2 0 1 1 0 0 0 0 0 1 1 2 1 1 0 1 0 2 2 0 1 0 0 2 0 1 1 0 0 1 1 1 1 2 0 0 0 0 0 0 2 2 1 0 0 0 1 0 0 1 1 1 0 0 0 1 1 2 2 1 1 0 1 0 1 1 0 0 1 1 1 2 0 1 2 0 1 1 1 1 1 1 2 0 0 0 1 1 1 1 2 0 0 0 0 0 0 0 0 0 0 0 0 2 0 0 0 1 1 0 1 0 2 2 1 0 0 0 0 2 0 0 0 0 0 0 0 0 0 0 0 1 0 1 2 2 0 0 0 0 0 0 2 0 0 0 1 0 0 0 1 1 0 2 2 2 0 0 0 0 0 1 1 1 1 0 1 0 1 0 0 1 0 0 1 1 1 2 0 1 0 0 2 1 1 1 2 1 1 1 2 0 0 2 1 0 1 1 0 1 1 0 1 0 0 0 0 0 1 1 1 2 0 0 1 2 0 1 0 0 0 0 2 0 0 0 1 1 2 1 2 2 1 2 1 0 1 1 1 1 1 1 0 0 1 2 0 0 1 0 1 0 0 0 2 1 1 1 0 0 0 0 1 2 1 1 1 1 1 0 0 1 1 1 0 0 1 1 0 1 2 1 0 0 0 1 1 1 2 0 0 0 2 2 1 1 0 2 2 0 1 0 0 0 0 0 0 0 0 0 2 1 1 0 1 2 0 0 0 0 0 0 1 1 1 0 0 1 1 1 1 0 0 0 2 2 1 0 0 1 1 1 0 0 0 2 0 1 1 0 0 1 2 0 0 0 1 1 1 0 2 1 1 1 0 0 2 2 0 0 0 0 1 1 0 1 1 1 0 0 1 1 0 0 0 1 0 0 0 1 0 0 0 2 2 0 1 1 0 1 1 1 2 0 0 1 0 0 1 0 1 0 0 1 0 1 1 2 1 1 1 0 2 0 1 1 2 2 0 0 0 1 2 0 1 2 0 0 1 1 1 0 2 1 0 2 2 0 2 0 2 1 1 0 0 1 1 0 0 0 0 1 0 0 1 1 0 1 0 0 0 1 0 0 0 2 1 2 2 1 0 2 1 1 0 0 0 1 1 0 1 1 1 2 1 1 2 1 2 1 1 1 1 1 1 0 0 0 2 2 0 0 1 0 0 1 1 0 1 0 0 1 0 1 1 2 2 1 2 0 1 0 1 2 1 0 2 0 0 0 2 1 1 0 1 0 0 1 1 1 1 1 1 0 0 1 0 0 0 0 0 0 0 0 0 0 1 0 0 1 1 1 0 1 0 0 0 2 0 0 0 0 1 0 1 0 0 0 1 0 0 0 0 0 0 0 2 0 2 2 0 0 2 2 2 2 1 1 0 1 2 2 2 1 2 0 2 0 1 0 1 0 0 0 1 0 1 2 2 0 0 0 1 0 2 0 0 0 0 1 0 1 2 0 0 0 2 0 0 0 1 1 0 0 1 0 2 0 1 0 0 2 0 0 1 1 2 0 2 0 0 0 0 0 1 2 0 0 0 1 0 0 0 1 0 2 1 1 0 0 1 1 1 0 1 2 1 1 0 0 0 1 0 1 0 0 0 0 0 2 0
180 0 1 0 0 0 1 1 1 1 1 0 0 0 0 0 0 1 0 1 1 1 1 2 2 0 2 0 0 2 1 1 1 1 0 1 2 2 0 1 1 0 0 0 2 1 0 0 2 1 0 0 0 0 1 0 0 0 0 2 0 2 0 1 0 0 0 0 0 0 0 0 2 2 2 2 0 0 2 0 0 2 2 1 1 0 0 0 0 2 0 1 0 1 1 0 1 1 0 1 2 0 0 0 2 1 2 1 2 1 0 1 1 2 2 2 1 0 1 0 1 0 2 2 2 0 0 2 0 1 1 1 0 0 0 0 0 0 0 2 1 0 0 0 0 1 0 0 1 1 1 1 0 0 0 0 0 1 1 0 1 0 1 0 0 1 0 0 2 2 1 0 1 1 1 1 1 0 0 0 0 0 1 2 1 1 2 1 0 1 0 2 0 1 2 2 1 2 0 0 0 0 0 1 1 1 1 0 1 2 2 1 2 0 0 0 2 0 1 1 1 0 1 1 0 0 1 2 0 1 0 0 1 1 1 0 1 2 2 1 0 0 2 1 2 2 0 1 1 1 0 0 0 1 0 2 0 0 0 0 0 0 0 1 1 0 0 0 1 0 0 1 1 1 0 0 0 2 2 0 0 0 1 2 0 2 0 1 0 1 1 1 0 2 1 0 1 0 0 1 0 0 2 1 0 0 0 0 2 2 0 1 0 0 1 1 0 0 0 2 0 0 1 2 1 0 0 0 1 2 0 0 0 0 0 0 0 1 1 0 1 1 1 0 0 0 2 0 2 0 1 0 1 0 1 0 1 1 0 0 0 0 1 0 1 0 0 1 1 1 1 1 0 2 0 0 0 2 2 2 2 2 0 0 0 0 0 0 0 0 0 0 1 1 2 2 2 1 1 1 0 1 0 2 2 2 0 1 0 0 1 0 0 0 0 0 0 0 0 0 0 1 0 1 0 2 1 0 0 0 0 1 0 1 1 0 0 0 1 0 1 0 1 1 1 2 1 0 1 2 0 1 0 1 0 0 0 1 0 1 1 0 0 0 0 2 1 2 1 1 2 2 2 1 1 0 1 1 0 0 0 2 1 2 2 1 0 1 1 0 2 1 1 1 0 0 2 1 1 1 1 0 1 1 0 1 2 1 0 0 0 0 0 0 0 2 0 1 0 1 1 2 0 0 0 0 0 1 1 1 1 0 0 0 2 0 0 1 1 0 1 2 0 0 0 2 0 0 1 1 0 1 0 2 1 2 1 0 0 0 0 0 1 2 0 0 1 0 0 0 0 0 2 0 2 0 2 2 2 0 0 0 1 1 0 1 0 1 0 1 0 1 1 2 0 0 0 0 0 0 0 2 0 2 0 2 1 0 0 1 0 0 0 2 0 0 1 0 0 0 2 0 0 1 0 0 0 0 0 0 2 2 0 0 0 1 2 0 2 0 0 0 1 1 1 0 2 0 0 1 0 2 0 0 0 1 2 1 0 0 0 0 1 0 2 0 0 2 0 2 2 0 1 1 1 0 0 0 0 0 2 0 1 1 1 1 0 0 0 0 2 0 2 2 0 1 2 0 1 1 0 0 0 1 0 1 1 1 2 0 0 1 0 2 0 1 0 2 2 0 0 0 1 2 2 1 1 1 1 0 0 1 0 0 2 2 0 0 0 0 0 0 0 0 0 0 0 0 0 0 0 0 0 0 0 0 1 0 1 0 0 1 1 0 0 0 2 1 0 0 0 1 2 1 1 0 0 0 1 1 0 2 1 1 1 2 0 2 2 2 1 2 2 2 2 2 0 0 0 0 0 0 0 2 0 0 1 0 1 1 0 0 2 0 1 1 1 1 1 1 0 2 0 1 2 0 0 1 0 0 2 0 1 0 0 0 0 0 0 0 0 0 1 0 1 1 0 0 1 1 0 0 0 0 0 0 0 0 1 1 1 1 0 0 0 1 2 1 2 0 0 0 0 1 0 0 1 1 1 2 2 2 1 0 0 1 0 1 1 1 1 0 0 1 2 2 2 0 0 0 0 2 1 1 1 2 0 2 1 1 1 2 0 0 0 1 0 1 2 1 0 1 0 1 0 0 0 1 0 0 1 0 2 2 0 0 1 0 0 0 0 1 1 2 1 0 1 0 0 1 1 0 1 0 2 0 2 0 0 0 1 0 1 0 0 0 0 0 1 0 0 0 0 1 0 1 2 0 0 1 1 0 1 1 0 1 1 0 0 0 0 2 0 0 0 0 1 0 2 0 0 0
181 1 0 1 1 0 2 1 2 0 0 1 1 1 0 0 0 0 0 1 1 0 1 2 2 0 0 0 0 2 1 0 1 1 1 0 1 1 0 1 1 1 0 0 2 1 1 0 1 1 0 0 0 0 0 0 0 0 0 2 0 0 0 1 1 0 1 1 1 1 0 1 2 2 1 2 1 0 1 0 0 2 2 0 2 0 0 0 2 2 0 1 0 0 0 0 0 0 0 2 2 0 0 0 1 0 1 0 2 0 0 2 0 2 2 2 0 0 1 0 1 1 2 2 2 0 0 1 0 1 1 1 0 1 1 1 0 0 1 0 0 0 0 0 0 1 0 0 1 1 1 2 0 0 0 0 0 0 0 0 1 1 1 0 1 1 1 0 2 2 0 0 0 2 2 2 2 0 0 0 0 0 1 2 1 1 2 1 0 0 0 1 0 0 1 1 1 2 0 0 1 1 0 2 2 0 0 1 1 0 2 2 1 0 0 1 1 0 1 1 2 1 2 2 0 0 1 0 0 0 0 0 0 0 0 0 0 2 2 1 0 0 2 0 2 2 1 0 2 0 0 0 0 0 1 2 0 0 0 0 0 0 0 1 0 0 0 0 1 0 0 0 2 0 0 0 1 2 2 0 1 1 1 1 1 1 1 2 0 2 2 1 1 2 1 1 0 0 0 0 1 0 1 0 0 0 0 0 1 1 1 1 0 0 2 0 0 0 1 1 0 1 1 1 0 0 1 1 0 0 0 2 0 0 0 0 0 2 0 1 2 1 1 0 1 0 1 0 2 2 1 1 0 1 0 1 1 0 0 2 0 0 1 1 1 0 0 2 2 1 1 1 1 2 0 0 0 0 0 1 1 1 1 0 0 0 0 1 1 0 0 0 0 0 2 0 0 1 1 1 0 1 0 0 0 0 1 2 0 0 0 0 1 1 1 0 0 0 0 0 0 0 0 1 2 2 0 1 1 1 0 1 0 1 0 0 0 2 0 0 1 1 1 1 1 2 1 2 0 0 0 2 1 2 1 1 0 0 2 0 0 0 0 0 0 2 0 2 2 0 0 0 1 1 1 0 1 1 0 0 0 2 0 0 2 0 0 0 2 1 0 0 1 2 0 0 1 0 1 2 0 1 1 1 0 1 2 1 0 0 0 1 0 0 0 2 0 1 0 1 1 2 2 1 1 2 0 0 0 2 0 2 1 1 2 0 1 0 1 0 0 2 0 1 1 1 2 1 0 1 0 1 0 2 1 1 0 2 0 1 0 0 0 2 2 0 0 0 0 0 0 1 1 0 1 0 1 1 1 2 0 0 0 1 1 1 0 0 1 1 0 2 1 0 2 0 1 0 0 0 0 2 1 2 0 2 1 0 0 2 1 0 0 0 0 0 1 0 0 0 1 0 0 1 0 0 2 1 0 0 1 1 1 0 0 0 2 0 2 0 1 1 1 2 0 0 0 1 0 0 0 2 1 1 1 0 1 2 2 0 0 0 1 1 0 1 2 2 0 2 2 0 0 0 0 0 1 0 1 0 1 0 0 2 2 2 1 0 1 0 2 0 0 2 1 0 2 1 0 0 0 0 0 1 2 0 1 1 1 0 0 0 0 2 0 0 1 1 0 0 0 0 0 2 1 0 1 1 1 1 1 1 1 1 1 1 1 0 0 0 0 0 0 0 0 0 0 0 0 0 0 0 1 1 0 1 1 0 0 0 0 0 2 0 0 2 1 2 1 1 0 1 0 0 0 0 0 0 1 1 1 2 0 0 1 1 0 1 0 2 0 1 0 1 0 0 0 0 0 2 2 0 0 1 0 0 2 0 0 2 0 1 1 1 1 2 2 0 2 2 0 2 0 0 2 0 0 1 1 0 1 2 1 1 0 2 0 0 0 0 0 1 0 0 0 0 0 0 0 1 1 0 0 0 0 0 0 0 1 1 1 1 0 0 0 0 0 2 1 0 0 0 1 1 0 1 0 1 1 2 1 2 0 0 0 0 0 2 1 0 0 0 1 0 0 0 1 0 0 0 0 2 2 2 1 1 1 1 1 2 0 1 0 0 0 2 0 0 1 1 0 0 0 1 0 0 1 1 1 1 2 0 0 0 1 0 0 0 1 0 0 1 2 2 1 1 0 0 0 0 1 1 2 0 0 1 2 1 0 1 1 1 0 0 0 0 0 0 0 0 1 0 0 0 0 0 0 2 2 0 0 2 0 1 0 0 1 0 1 0 0 0 0 1 1 0 1 0 1 1 0 2
182 0 0 0 0 0 0 1 2 0 0 1 0 0 0 0 0 0 0 2 1 1 1 2 2 0 1 0 0 2 2 1 0 2 0 0 2 2 1 1 1 0 0 0 2 0 0 0 0 1 1 1 0 1 1 1 0 0 0 1 0 0 0 0 0 0 0 0 0 0 0 0 1 1 1 1 1 0 1 0 0 2 2 1 2 0 0 0 0 2 0 0 0 0 0 1 0 1 0 2 1 0 0 0 2 2 2 1 0 0 0 0 0 0 2 2 2 0 0 0 1 0 2 2 1 0 0 0 0 0 0 0 1 1 0 0 1 0 1 0 1 0 0 0 0 1 0 0 1 1 1 1 0 1 0 0 1 2 1 0 1 0 0 2 0 1 0 1 1 1 0 2 1 1 2 1 0 0 0 0 0 0 0 2 2 0 2 2 1 1 1 1 0 0 1 2 2 2 0 0 1 0 0 1 1 1 1 1 1 0 0 1 1 0 0 0 0 0 2 0 0 0 2 1 0 1 1 0 0 0 0 0 0 0 0 0 0 2 2 1 0 0 1 0 1 1 0 0 2 0 0 0 0 1 0 2 0 0 0 0 0 0 0 1 0 0 0 0 0 0 1 1 0 1 0 0 0 2 2 0 1 1 0 1 0 1 0 2 0 2 1 1 0 2 2 0 2 1 1 1 2 0 2 1 1 0 1 1 1 1 0 1 0 0 1 0 1 0 0 1 0 0 2 1 0 0 0 0 2 1 0 2 0 0 0 0 0 1 1 0 1 1 2 0 0 0 1 0 2 2 2 0 0 0 0 0 0 1 0 0 0 0 0 0 0 1 0 2 2 0 2 0 0 2 0 0 0 1 1 2 2 0 1 0 1 0 0 0 0 0 0 0 1 0 2 1 1 1 0 0 0 0 0 1 1 1 1 0 0 0 1 0 1 1 1 0 0 0 0 0 0 0 1 2 1 1 1 0 2 1 2 1 0 0 0 0 0 1 0 0 2 1 1 1 1 2 1 1 0 1 0 1 0 1 1 0 1 0 1 0 0 0 0 0 0 2 1 1 1 0 0 0 0 2 1 0 1 2 0 0 2 1 0 1 1 0 1 0 2 1 0 0 0 2 1 0 1 1 1 2 0 1 1 1 0 1 2 0 0 0 0 0 1 1 1 0 0 1 0 1 1 2 2 1 1 2 1 1 1 1 1 0 1 1 1 0 1 0 1 1 0 0 0 1 0 1 1 0 2 0 0 0 0 2 0 2 0 1 0 1 1 0 1 2 1 0 0 0 0 0 0 1 1 0 1 0 1 1 1 1 0 1 0 1 1 0 0 0 0 0 0 0 1 1 0 0 0 0 0 0 0 1 1 1 1 2 0 0 0 1 0 0 0 2 1 1 0 0 1 1 0 1 0 1 0 0 2 1 0 0 0 0 0 1 0 0 2 1 2 0 2 2 0 0 2 1 2 2 0 1 0 2 0 1 2 0 1 2 1 0 0 0 0 0 0 1 1 2 1 1 1 0 0 0 0 0 1 0 0 0 1 0 1 0 0 1 0 1 0 0 2 0 0 2 2 0 2 1 2 2 0 2 0 0 2 0 2 2 2 0 0 0 1 1 0 1 0 2 1 0 0 0 0 2 1 0 1 1 1 1 1 2 0 2 0 0 1 1 0 2 1 1 0 0 0 1 1 0 0 0 0 0 1 0 1 0 0 0 1 0 0 0 2 0 0 1 1 1 1 1 0 1 1 0 0 0 0 0 0 1 1 1 0 0 0 1 0 2 2 2 1 2 1 1 0 0 1 2 0 0 1 0 1 2 1 0 1 0 1 1 0 0 1 1 1 2 2 1 1 2 2 2 0 1 2 2 1 2 0 0 0 2 2 1 0 0 0 1 2 1 0 2 2 1 1 1 1 1 1 0 0 1 0 0 0 1 1 1 2 2 0 2 1 0 1 1 0 1 1 0 0 0 1 1 0 0 0 1 1 1 1 1 2 0 0 1 0 1 0 2 2 0 2 1 1 1 1 0 0 1 0 1 1 1 2 2 1 1 0 2 0 0 0 0 1 2 0 1 2 1 0 1 0 1 1 1 2 0 0 0 2 1 0 2 0 0 0 2 0 0 0 1 2 2 2 1 0 1 0 0 2 0 1 0 2 0 2 2 0 2 0 0 1 0 2 1 1 0 0 0 0 0 0 0 0 1 1 1 1 0 0 2 1 1 0 0 0 0 0 0 0 0 0 0 1 1 1 1 2 1 1 1
183 1 0 0 1 0 1 1 2 1 0 1 1 1 1 0 0 1 0 1 0 1 1 2 2 0 0 1 0 1 0 1 0 0 0 0 2 2 1 0 0 1 0 0 1 0 0 0 1 1 0 0 0 0 1 1 0 0 0 0 1 1 0 0 0 1 1 0 0 0 0 0 2 1 1 2 1 0 1 0 1 2 2 1 1 0 0 1 2 2 1 1 0 0 0 0 0 0 0 1 1 0 1 1 2 1 2 0 2 0 0 2 2 2 2 2 2 0 1 0 1 0 1 1 1 0 0 0 0 0 0 0 0 0 0 0 0 1 0 2 2 0 0 0 0 2 0 0 0 0 0 0 0 0 0 0 0 1 0 0 1 0 0 1 0 0 0 1 0 0 0 0 0 2 1 0 0 2 1 0 1 1 1 1 1 1 1 1 1 1 1 1 0 0 2 2 2 1 1 0 0 0 0 0 0 2 2 1 0 0 0 2 2 0 0 1 0 0 2 0 2 2 0 1 1 0 0 0 0 0 0 0 0 1 1 1 0 2 2 1 0 0 2 0 1 1 0 0 1 1 1 0 0 0 0 1 1 0 0 0 0 0 0 1 0 0 1 0 1 1 1 0 1 0 0 0 0 2 2 1 1 0 0 1 1 0 0 1 0 1 0 0 1 2 1 0 0 2 0 2 2 1 1 0 0 0 1 0 2 2 0 1 0 1 2 1 1 0 1 0 1 1 0 1 1 0 0 1 1 1 0 0 1 1 0 0 0 1 1 0 1 1 1 0 1 1 2 1 1 1 1 0 0 0 0 0 0 0 0 2 0 0 1 1 0 2 1 0 0 0 2 0 1 2 0 0 0 1 1 2 2 2 1 0 1 1 0 1 1 0 0 0 1 0 2 2 2 0 1 1 0 1 0 2 2 2 0 0 0 0 1 0 0 0 0 0 0 0 1 0 0 0 0 2 2 2 1 2 2 2 1 1 0 2 0 2 0 1 0 0 2 0 1 0 2 2 1 1 1 1 0 1 1 2 1 1 0 0 2 0 0 0 1 0 1 0 0 2 2 2 2 2 1 2 1 0 1 2 0 1 2 0 0 0 1 0 1 1 1 1 1 1 0 1 0 0 2 1 1 2 0 1 1 1 0 1 1 1 0 0 0 0 0 1 0 1 0 0 0 1 1 1 2 0 0 2 0 0 0 2 0 1 1 0 1 1 1 1 0 1 1 1 0 1 0 1 0 0 2 0 0 0 0 2 1 1 0 0 0 0 1 0 0 2 0 1 0 0 0 0 0 2 2 0 1 0 2 0 0 2 0 1 0 1 1 0 0 0 1 1 1 0 1 1 0 0 0 0 0 0 0 1 1 0 0 1 2 0 1 2 1 1 0 1 0 0 0 0 0 0 2 0 0 1 0 0 2 1 0 0 0 0 0 0 0 1 2 0 2 0 0 1 0 1 0 2 2 0 0 0 0 1 0 0 0 0 2 2 1 0 0 0 2 1 0 1 1 2 1 0 0 1 0 1 1 1 1 1 2 1 1 1 0 1 2 2 1 1 0 1 0 1 0 1 1 0 1 1 1 2 0 0 0 0 2 0 2 1 2 0 0 0 1 1 1 0 0 1 0 0 0 1 1 1 1 1 1 0 0 0 0 1 0 2 0 0 0 1 0 2 1 1 0 0 0 0 0 1 0 0 0 0 0 1 0 1 0 0 1 0 0 0 2 0 0 0 2 1 2 2 1 0 2 0 0 0 0 1 1 1 0 1 0 0 0 2 0 2 2 2 0 2 1 2 1 0 0 0 0 1 1 0 0 2 1 1 1 0 1 1 0 0 0 2 0 2 2 2 2 2 1 2 0 1 2 1 1 1 0 0 2 0 2 1 0 1 0 1 1 0 0 0 1 0 1 1 0 0 1 0 0 1 0 0 1 0 1 0 0 0 1 1 1 0 0 0 2 0 1 0 0 0 0 0 0 1 0 0 1 2 1 1 0 0 0 0 1 1 1 0 0 0 1 0 0 0 0 0 0 0 0 2 2 1 1 1 1 1 1 1 1 0 0 0 1 2 0 0 2 2 0 0 0 0 1 1 0 1 0 0 1 0 0 0 2 0 1 1 0 1 1 0 2 1 1 0 1 1 1 1 0 0 2 1 0 0 2 2 0 1 0 1 1 0 1 1 1 0 0 0 0 0 1 1 0 1 2 1 1 0 0 1 0 0 0 0 0 0 0 1 0 0 0 0 0 0 1 0 1 0 1 0
184 1 0 0 1 0 2 1 1 1 1 0 0 1 0 1 1 1 1 1 1 1 0 2 2 0 0 0 0 2 1 0 1 2 1 0 1 1 1 0 0 1 1 0 1 0 0 0 0 2 0 1 1 0 1 0 1 1 1 0 1 2 0 2 0 0 0 0 1 1 0 0 2 2 2 2 0 0 2 0 2 2 2 1 2 0 0 0 1 1 0 1 0 0 1 0 1 0 0 0 1 0 0 0 2 1 2 1 1 0 1 2 1 2 2 2 0 0 1 0 1 0 2 2 0 0 0 2 0 1 1 1 0 0 0 0 0 0 0 1 0 0 1 0 0 1 0 0 0 0 0 0 0 0 0 1 1 1 1 0 1 0 0 1 0 2 0 1 0 1 0 0 0 2 0 1 0 2 0 2 2 0 1 2 2 2 1 2 1 1 1 2 1 1 2 2 2 0 0 1 0 1 0 1 1 1 1 0 2 0 1 1 1 0 0 0 0 1 1 0 2 1 1 1 0 0 0 1 1 0 0 1 0 0 0 0 0 2 2 2 0 0 2 0 0 0 0 0 2 0 0 0 0 0 1 2 0 0 0 0 0 0 0 2 0 0 0 0 0 0 1 1 0 1 1 1 0 2 1 1 1 0 1 2 1 1 2 0 1 1 0 1 1 1 1 0 0 1 0 0 0 0 2 1 1 0 0 0 2 2 0 1 0 0 0 0 1 0 1 0 1 1 0 1 1 0 0 0 1 1 0 1 0 0 0 0 0 1 1 0 0 0 2 0 1 1 0 1 2 1 1 1 0 1 0 1 1 1 0 1 1 1 2 2 1 1 0 1 1 0 2 0 0 2 0 0 0 0 0 2 1 2 0 0 0 0 0 0 0 0 1 1 2 0 2 2 0 1 1 1 0 1 0 1 1 1 1 1 0 0 0 0 0 0 0 0 1 0 1 0 1 1 0 0 1 1 0 1 1 1 1 0 1 1 1 2 0 2 0 0 1 0 2 0 1 1 1 1 0 1 0 1 2 2 2 2 0 0 1 0 0 0 0 1 1 1 0 2 2 1 1 0 2 1 0 0 0 1 0 1 1 1 0 0 2 0 0 1 2 1 0 0 0 2 2 0 0 0 0 1 1 1 2 0 0 0 2 0 0 0 0 0 0 1 0 1 0 1 1 1 1 2 2 1 1 2 0 2 2 0 2 0 0 0 0 1 1 1 0 2 0 0 0 1 0 1 1 1 1 0 0 0 0 1 1 2 1 0 1 0 1 1 1 2 0 0 1 1 1 1 0 1 1 0 0 0 1 2 2 1 1 1 0 1 2 0 2 0 0 0 0 1 0 0 0 0 0 0 0 0 0 2 0 1 1 2 0 0 1 0 1 0 0 2 1 1 0 0 0 0 0 0 0 1 0 1 2 1 0 0 1 1 0 0 0 0 2 0 2 0 0 0 0 0 1 1 2 0 0 2 0 1 0 1 2 0 1 1 1 0 0 0 0 1 1 0 2 1 0 0 0 1 0 0 0 1 1 0 0 0 2 0 0 0 0 0 1 0 1 0 2 0 0 1 1 0 1 0 1 1 0 1 0 0 1 0 0 2 2 0 0 1 0 0 1 0 0 2 1 0 0 1 2 2 1 2 2 0 0 0 0 1 0 2 0 0 0 0 0 2 1 0 1 0 0 0 2 1 0 0 0 0 0 0 0 1 0 0 2 2 0 0 2 1 0 0 2 1 1 1 0 0 2 0 0 1 0 0 1 0 0 0 1 1 2 2 0 2 2 2 0 2 0 0 0 0 0 0 1 0 0 1 0 1 0 0 0 0 1 1 0 0 0 2 0 2 2 0 0 1 1 1 0 0 2 1 0 1 0 0 0 2 1 0 0 0 0 0 1 0 1 1 1 0 1 1 0 0 0 0 0 0 0 0 1 0 1 1 0 0 1 1 0 0 0 0 1 1 1 0 0 0 0 2 0 1 0 1 1 2 2 2 0 0 0 0 1 1 0 1 1 0 0 2 2 2 2 0 0 0 0 1 1 1 1 2 0 1 0 2 0 1 0 0 1 0 0 1 2 1 0 1 0 1 0 2 2 0 0 0 2 0 0 2 0 0 0 0 0 0 0 1 1 1 1 0 0 1 1 0 2 0 0 0 2 0 2 1 0 1 0 1 1 0 0 0 0 0 0 0 2 0 0 0 0 2 2 0 1 0 0 0 1 1 0 0 1 0 0 1 1 0 0 1 0 0 1 0 1 1 0 1
185 1 0 1 1 0 1 2 2 2 1 0 1 2 1 0 0 0 0 0 0 1 0 2 2 0 0 1 1 2 0 1 0 2 0 0 2 0 0 0 0 2 1 1 1 1 1 0 2 1 0 0 0 0 1 1 0 0 1 1 0 1 0 2 0 0 0 1 0 0 0 1 2 2 2 2 0 0 2 0 1 1 2 0 2 0 0 1 2 2 1 2 0 0 1 0 1 0 0 1 2 1 2 2 2 0 2 1 1 0 0 2 0 2 2 2 0 1 0 0 2 0 1 1 1 1 0 1 1 1 0 0 0 1 1 1 0 0 0 1 1 0 0 0 0 1 0 0 0 0 0 0 0 0 0 1 0 0 1 1 0 1 0 2 0 2 0 1 0 1 1 1 1 2 0 1 0 1 0 1 1 0 1 2 2 2 1 2 0 0 0 2 1 1 1 0 2 1 1 0 0 0 0 1 1 0 0 1 2 0 2 0 0 0 0 2 1 0 1 2 2 0 2 2 0 0 2 2 0 2 0 0 0 0 0 0 0 2 2 2 0 0 2 0 1 1 0 0 2 0 0 0 0 0 1 1 2 0 0 0 0 0 0 0 0 0 0 1 2 0 0 0 0 1 0 0 0 1 1 0 1 1 1 2 0 0 0 1 0 2 1 1 1 1 1 0 0 0 1 0 1 1 0 0 0 0 0 0 0 0 0 0 0 0 1 1 0 1 1 0 0 1 0 1 1 0 1 0 0 1 0 1 1 1 0 0 1 2 1 0 1 1 1 1 0 0 1 1 2 2 0 2 0 0 0 0 1 1 0 2 0 0 2 2 1 1 0 2 2 1 1 1 0 2 0 1 0 2 1 2 0 0 0 1 0 0 0 1 1 0 0 0 1 0 2 1 1 1 0 0 0 0 0 1 1 1 1 2 0 0 0 0 1 1 1 0 0 0 1 0 0 0 1 1 0 2 1 0 0 0 0 0 0 1 0 1 0 2 1 1 2 1 1 1 1 2 1 1 1 1 0 1 0 0 0 0 0 1 0 1 1 0 0 0 0 2 1 2 2 1 1 1 0 2 0 1 0 2 0 1 1 1 0 1 2 1 0 0 2 2 0 0 0 1 1 0 1 1 1 2 0 1 2 0 0 0 2 1 1 0 0 1 0 1 0 1 0 0 1 0 1 2 2 0 0 2 0 1 1 1 2 0 2 2 1 0 2 0 0 0 1 2 0 1 1 1 1 0 2 0 0 0 0 2 1 0 0 0 0 1 0 0 1 2 1 0 1 1 1 0 1 1 1 0 1 0 0 1 1 2 0 0 0 1 1 0 1 0 1 1 0 0 1 0 0 0 1 1 0 0 1 1 1 1 0 1 1 0 0 0 1 0 0 0 1 1 0 0 1 1 1 1 0 0 0 0 2 0 0 0 0 0 0 0 0 1 2 0 2 0 0 1 0 0 1 1 1 1 0 1 1 1 1 0 1 0 2 2 2 0 0 0 1 0 1 1 0 2 1 0 0 0 1 0 0 0 0 0 1 0 0 1 0 2 2 2 1 0 0 0 2 0 1 2 1 1 2 0 2 1 0 1 0 0 2 0 1 2 2 0 1 1 0 1 0 0 2 1 1 0 0 0 0 2 2 1 2 2 2 2 1 2 0 2 0 0 2 1 0 2 0 1 0 1 0 0 1 2 2 1 0 1 1 0 0 0 0 0 1 0 0 0 2 0 0 0 2 2 2 2 0 0 1 0 0 1 0 0 1 0 1 0 1 1 2 2 0 1 0 2 0 1 2 2 0 0 1 0 0 0 1 0 1 2 1 1 0 0 1 1 0 0 1 0 1 2 1 0 1 1 1 1 0 1 2 1 1 2 0 0 0 2 1 0 0 2 0 1 1 0 0 0 1 1 0 0 1 0 0 0 0 0 0 0 0 0 0 0 0 0 2 2 1 0 0 1 1 0 0 0 0 0 2 2 0 0 0 0 0 2 2 2 0 0 0 0 2 1 1 1 0 0 1 2 2 2 2 0 1 0 0 1 1 1 2 1 0 1 0 2 0 0 1 0 1 1 0 0 2 1 0 1 0 1 0 0 0 2 1 1 2 1 0 1 0 0 1 1 0 0 0 1 1 1 0 0 1 0 0 0 1 1 2 0 1 0 0 1 0 1 0 0 1 1 0 0 0 0 0 0 1 0 0 0 0 1 1 1 1 0 0 2 0 0 0 0 0 0 0 0 0 0 0 0 1 0 1 0 1 0 0 0
186 0 0 0 1 0 1 1 2 0 0 1 1 1 0 0 0 2 0 2 2 0 0 2 2 0 2 0 2 0 0 2 1 1 1 0 0 0 0 0 0 2 0 0 2 2 0 0 1 0 0 0 0 1 0 1 0 0 0 0 0 0 0 2 1 1 1 2 0 0 0 1 2 2 0 2 2 0 2 0 1 2 2 0 2 0 1 0 1 1 0 0 2 1 0 0 0 1 0 2 1 0 0 0 1 0 1 0 2 0 0 2 0 0 2 2 2 0 1 0 1 1 0 0 0 2 0 0 0 0 0 0 0 0 1 0 0 0 0 1 1 0 0 0 0 2 0 1 1 2 1 1 0 0 1 1 1 0 1 0 0 2 0 1 1 1 0 0 0 0 0 1 0 2 1 0 0 1 0 1 1 0 1 2 1 1 2 1 0 2 2 2 0 1 2 1 1 1 0 0 0 0 0 1 1 1 1 1 0 1 2 1 0 0 0 1 1 0 2 1 1 0 2 2 0 0 0 2 0 2 0 0 0 0 0 0 0 2 1 1 0 1 2 0 2 2 0 1 1 1 0 0 0 0 1 1 0 0 0 0 0 0 0 1 0 0 0 0 2 0 0 1 0 0 1 0 0 2 2 1 0 0 0 2 0 1 0 0 2 2 0 1 1 2 2 0 0 1 0 0 1 0 2 0 0 0 0 0 2 2 0 1 0 0 1 0 0 0 0 0 0 0 1 1 0 0 0 0 2 0 0 1 0 0 0 0 0 1 1 1 1 1 1 0 0 0 2 0 2 0 0 0 1 0 1 0 0 1 0 1 0 0 2 0 2 0 0 2 2 1 1 1 2 2 1 1 1 0 0 1 1 0 0 0 0 1 0 0 0 0 0 0 2 0 2 1 1 0 0 0 0 0 0 1 1 0 0 1 0 0 0 0 1 1 1 0 1 1 0 0 0 0 1 0 0 0 0 0 0 0 0 0 0 0 2 1 0 0 0 0 1 0 1 1 1 2 1 1 0 2 0 1 0 1 0 0 0 0 1 1 1 0 1 0 0 2 0 2 2 1 2 1 0 1 1 0 2 1 0 0 0 2 0 1 2 1 0 1 2 1 0 0 0 1 0 0 1 0 0 2 0 1 2 0 0 1 2 1 0 0 0 0 0 0 0 2 0 0 2 0 0 2 1 0 0 1 1 1 1 2 1 0 1 0 0 0 2 0 0 1 1 1 0 1 1 1 2 0 2 0 0 0 2 1 1 2 1 1 0 0 0 0 0 2 2 0 0 0 0 0 0 1 1 0 1 0 1 1 1 1 0 1 0 0 0 0 0 0 1 1 0 0 0 1 0 0 0 0 0 0 0 1 1 1 0 2 0 0 0 1 0 0 0 1 1 2 1 0 0 0 1 0 0 0 0 1 1 1 0 0 1 1 0 0 0 2 2 0 2 0 2 2 1 1 0 1 2 2 0 1 0 1 1 1 1 1 1 2 2 1 1 0 1 0 1 2 0 2 0 1 1 1 0 0 1 1 1 1 1 1 2 0 2 0 1 2 1 1 0 0 2 0 0 1 1 0 1 0 1 1 1 0 0 0 1 0 2 1 2 0 0 0 0 2 0 1 0 1 1 0 0 0 1 2 2 0 1 0 0 0 0 1 0 2 0 0 1 0 0 1 1 0 1 2 0 0 2 1 0 0 0 0 0 1 0 2 1 0 1 0 1 1 2 1 0 0 2 2 1 1 0 0 2 1 1 0 0 0 1 1 0 1 0 0 0 2 0 1 1 2 0 2 0 1 0 0 0 1 0 0 0 0 1 2 1 0 2 1 1 0 0 0 2 0 2 2 2 1 1 2 0 1 1 0 2 0 0 1 1 0 2 1 2 0 0 1 0 0 0 0 0 0 2 0 1 1 0 1 0 0 1 0 0 0 0 1 1 0 1 1 1 1 0 0 0 0 1 0 1 0 0 0 0 2 0 0 0 1 1 2 1 2 0 0 0 0 1 1 0 2 2 0 1 2 2 2 2 0 0 0 0 2 1 1 1 2 0 1 1 1 1 1 0 0 1 1 0 0 0 0 0 0 0 1 0 0 0 2 0 0 2 1 0 2 0 0 0 0 1 1 0 1 0 0 0 0 0 0 0 0 1 1 1 0 1 0 2 2 0 1 0 0 1 0 1 2 1 0 0 0 0 1 0 0 0 2 2 0 0 0 0 0 1 2 0 0 2 0 1 1 0 1 0 0 0 0 0 0 2 1 0 0
187 1 0 0 0 0 1 2 1 2 1 0 1 1 0 0 1 1 1 0 0 2 1 2 2 0 0 0 0 1 1 2 1 2 0 0 2 1 0 0 0 2 0 0 1 0 0 0 2 0 0 2 0 0 0 1 1 0 1 0 0 0 0 1 1 1 1 0 0 0 0 0 2 2 1 2 1 0 1 1 0 2 2 1 2 0 0 0 1 1 0 0 1 1 0 0 0 0 1 2 2 0 2 2 2 0 2 2 1 0 1 1 0 1 1 1 0 0 1 0 1 0 0 0 0 1 0 1 0 1 1 1 0 0 0 0 0 0 0 1 0 0 0 0 0 1 0 0 0 1 1 2 0 0 0 0 1 1 1 1 1 1 0 1 1 1 1 1 1 1 0 0 0 2 1 1 0 1 0 1 1 0 1 2 2 1 2 1 0 0 0 1 0 0 0 0 1 1 1 0 0 0 0 2 2 0 0 0 0 0 1 1 2 0 1 2 2 0 1 2 2 0 2 2 1 0 0 2 0 2 1 0 0 0 0 0 1 2 1 1 0 1 2 0 2 2 1 0 1 1 1 0 0 0 0 2 1 0 0 0 0 0 0 1 0 0 0 1 2 0 0 1 0 1 2 2 1 2 2 2 0 0 0 1 0 2 2 1 0 1 1 1 1 2 1 1 0 0 0 2 2 0 2 1 0 1 0 2 2 2 0 1 0 0 1 1 0 0 1 0 1 1 1 1 0 0 0 0 1 2 0 0 0 0 0 0 0 2 0 1 0 0 1 0 1 0 2 0 2 0 0 0 2 0 1 1 1 0 0 1 0 0 2 1 1 0 0 1 1 1 1 1 0 2 1 1 0 0 0 2 1 1 0 0 1 0 0 0 0 0 0 0 0 0 1 0 0 2 0 0 0 0 0 1 1 0 0 1 0 0 0 0 0 0 0 0 0 0 0 0 0 1 1 0 0 0 0 1 2 1 2 1 0 0 1 0 0 2 0 0 1 0 1 0 1 1 1 0 1 2 0 0 1 2 1 0 1 2 0 2 2 0 0 0 0 2 1 2 2 0 1 0 0 2 1 1 0 1 0 0 1 2 0 0 2 1 0 0 2 1 0 0 0 2 1 0 1 1 1 2 0 0 2 0 0 0 2 0 0 0 0 1 1 1 0 1 1 0 1 1 1 2 2 1 1 2 0 0 0 2 1 1 1 1 1 0 1 1 0 0 2 2 0 0 1 0 2 1 1 0 0 0 0 1 1 2 1 0 0 0 0 0 0 2 2 0 0 1 1 1 0 1 0 0 0 0 0 2 2 2 0 0 0 1 1 1 0 1 1 2 1 1 0 1 0 0 0 0 0 0 0 2 1 1 0 1 2 0 0 2 0 0 0 1 1 1 0 0 0 0 0 0 0 0 0 2 2 2 0 0 0 1 0 0 0 1 2 0 2 0 1 1 1 1 1 0 2 1 1 1 0 1 1 1 2 0 1 2 2 0 0 0 1 1 0 1 1 2 1 1 0 1 1 0 0 0 0 1 2 1 1 0 1 0 2 2 1 0 0 1 1 0 1 2 1 0 2 0 0 1 0 0 0 0 2 0 1 1 2 0 1 1 0 1 1 0 0 1 0 0 0 0 0 1 1 1 1 1 0 0 0 2 0 1 1 1 1 1 0 1 0 1 0 0 1 1 1 1 0 0 0 0 0 0 0 2 1 0 2 0 0 0 2 0 1 0 2 2 1 1 0 0 2 0 0 0 0 0 2 0 0 0 1 0 2 0 2 0 0 2 0 2 1 2 1 1 0 0 0 0 0 2 2 2 1 0 1 0 1 1 0 0 0 0 0 2 0 2 0 0 0 1 0 1 2 1 1 0 0 0 1 1 1 1 0 0 0 0 0 0 0 0 1 1 0 0 1 1 0 0 1 0 0 0 1 0 1 1 1 1 0 2 0 0 0 1 1 0 2 1 1 0 2 2 0 0 0 1 1 1 1 1 1 0 0 1 0 2 1 1 1 0 1 2 2 2 2 0 0 1 0 2 2 2 2 2 0 1 1 1 1 0 0 0 1 1 0 1 1 0 0 1 0 1 0 1 2 2 1 1 1 0 0 2 0 0 1 1 0 1 0 0 1 0 1 1 0 0 0 0 1 1 1 0 1 0 1 2 0 2 0 2 1 0 2 2 1 0 0 0 1 0 0 0 0 0 0 0 0 0 0 0 1 1 0 0 1 0 0 0 0 0 0 0 1 0 0 0 2 1 0 0
188 1 0 0 0 0 1 2 2 1 1 0 1 2 1 0 0 0 0 2 1 1 0 2 2 0 0 0 0 2 2 0 0 0 0 1 2 2 1 1 1 0 1 0 1 1 0 0 0 2 1 1 1 0 0 0 1 0 0 1 1 2 0 2 0 0 1 1 0 0 0 0 1 1 2 1 0 0 1 0 1 2 1 1 0 0 0 0 2 2 0 0 1 0 1 0 1 1 1 1 0 0 1 1 2 1 2 2 0 0 0 0 0 1 1 1 1 0 0 0 2 1 0 0 0 1 0 1 0 1 0 0 0 1 2 1 0 0 0 2 2 0 0 0 0 2 1 0 1 1 0 0 0 0 1 0 0 1 1 0 1 1 0 0 1 1 0 1 0 0 0 1 1 1 1 0 0 1 1 0 1 1 2 2 2 2 2 2 1 1 1 2 0 1 2 2 1 2 0 0 0 0 1 1 1 1 0 1 0 0 0 2 1 0 0 1 0 1 2 1 1 0 2 2 0 0 0 0 0 0 0 0 0 1 1 1 2 2 2 1 0 0 1 0 1 1 0 0 2 0 0 0 0 1 0 1 0 1 0 0 0 0 0 2 0 0 0 1 1 1 0 2 0 1 0 0 0 2 2 0 1 1 1 1 0 1 1 1 0 2 2 2 1 2 1 1 0 1 1 1 1 0 1 0 0 0 0 1 1 1 0 1 0 0 1 0 1 1 0 0 0 1 0 1 2 0 1 0 1 1 0 0 0 0 0 0 0 1 2 1 0 0 0 0 0 0 0 1 2 1 0 1 1 0 1 0 0 0 0 1 1 1 2 1 1 0 0 1 1 1 1 1 0 2 0 0 0 0 0 1 0 0 1 1 0 0 0 0 0 0 0 0 1 0 2 1 1 0 0 0 0 0 1 1 2 1 1 1 0 0 0 0 2 2 2 1 0 0 2 0 1 1 0 0 0 0 0 1 1 1 1 1 1 0 1 1 0 0 1 0 1 1 1 0 2 2 1 2 0 0 1 0 1 2 2 1 1 0 1 0 0 0 0 1 1 1 0 1 1 0 1 0 1 1 2 0 2 2 0 0 2 0 0 1 1 0 1 0 2 1 0 0 1 2 0 0 1 0 0 2 0 2 1 1 0 1 2 1 0 0 0 0 1 1 1 0 0 0 1 1 1 2 2 1 1 2 0 0 0 2 1 0 1 0 1 0 0 1 0 1 2 2 0 0 0 1 1 2 0 0 0 0 0 2 0 2 0 0 0 0 1 0 1 1 0 0 0 2 2 1 1 1 1 0 1 0 1 2 2 2 0 0 0 1 1 1 0 0 0 0 0 0 0 0 1 0 1 0 0 0 0 2 1 1 0 2 0 0 1 2 0 0 0 1 0 1 0 0 1 1 1 1 0 1 0 0 1 0 0 0 1 1 0 0 0 0 2 0 2 0 1 1 0 1 1 0 2 1 0 2 0 2 0 1 2 0 2 1 1 0 0 0 2 1 0 1 2 2 1 0 0 0 1 0 0 0 0 0 1 0 0 0 1 0 1 2 1 1 0 1 1 0 0 1 2 0 2 0 2 2 0 2 0 0 0 0 2 1 1 0 1 1 0 1 0 1 1 0 0 0 0 1 1 1 1 0 0 0 0 0 0 0 0 2 1 0 0 1 1 1 0 0 0 1 0 0 1 1 0 0 0 0 1 0 0 2 0 0 1 0 0 0 2 0 1 1 2 2 0 0 0 0 2 1 1 1 1 0 0 1 0 0 2 1 2 1 1 1 1 1 0 1 0 1 0 0 0 1 0 0 1 0 1 2 1 0 1 0 0 1 0 0 0 2 0 2 2 1 1 1 1 1 0 0 2 1 0 1 1 0 1 2 2 0 0 0 0 0 1 0 1 1 0 0 0 0 0 0 0 0 0 0 0 0 0 0 0 0 1 1 1 2 0 0 0 0 1 1 1 0 0 0 0 0 0 0 0 2 2 2 1 2 1 0 0 0 0 1 0 0 0 1 0 1 2 2 2 0 1 0 1 1 1 1 0 1 0 1 1 0 1 2 1 0 2 0 0 1 2 1 0 2 0 0 0 2 0 1 1 1 1 0 0 0 0 0 1 0 1 2 1 1 2 2 1 0 0 0 0 1 1 1 2 0 0 0 1 2 0 2 0 2 1 1 1 1 0 1 1 0 1 0 0 0 0 0 1 1 1 0 0 1 2 2 0 0 2 0 1 0 1 0 0 0 2 0 0 1 2 0 0 1
189 0 0 0 0 0 1 2 2 2 1 0 0 1 0 0 0 1 1 2 2 0 0 2 2 0 1 0 0 2 2 2 1 0 0 0 1 2 0 1 1 1 0 0 1 1 0 0 2 1 0 0 2 0 0 0 1 0 1 1 1 1 0 2 0 0 1 0 0 0 0 1 2 2 2 2 0 0 1 0 1 2 2 1 2 0 0 0 1 2 0 0 0 0 0 0 0 2 0 2 0 0 1 1 1 0 1 0 1 0 0 1 1 2 2 2 1 0 1 0 1 0 2 2 2 0 0 0 1 0 1 1 0 0 0 0 0 0 0 2 1 0 0 0 0 1 0 0 1 2 1 2 0 0 0 0 0 0 0 0 0 0 0 0 2 1 1 2 0 2 1 1 1 1 1 1 0 1 0 1 1 1 1 2 1 1 2 2 0 0 1 2 0 0 2 2 0 1 0 0 0 0 0 1 1 2 1 0 1 0 0 2 1 0 1 2 1 0 1 1 2 1 2 2 0 0 1 1 0 2 0 1 1 0 0 0 0 2 2 2 0 0 2 0 2 2 0 0 1 0 0 0 0 0 2 2 0 0 0 0 0 0 0 1 0 0 1 1 1 1 1 1 0 0 1 1 0 0 0 0 0 0 0 2 0 1 0 2 0 2 1 0 0 2 1 0 0 0 0 0 1 0 2 1 1 0 1 0 2 2 0 2 0 0 2 0 0 0 0 0 1 1 1 1 0 0 0 0 1 1 0 2 0 0 0 0 0 0 2 1 0 0 1 0 1 0 1 0 1 2 1 0 0 1 0 1 1 1 0 0 0 0 1 2 0 1 0 2 2 1 1 1 1 1 0 0 0 1 0 2 0 0 1 0 0 2 0 2 2 0 0 0 1 0 2 1 0 1 1 1 0 0 0 1 2 1 0 0 0 0 1 0 0 0 0 0 0 0 0 0 0 1 1 0 1 2 2 0 2 0 2 1 0 2 0 1 0 1 0 0 1 0 2 1 0 1 2 1 1 1 1 0 0 0 0 0 0 1 1 1 1 0 0 0 0 2 0 2 2 2 2 2 0 2 2 0 1 1 0 1 0 2 0 1 1 0 1 0 0 0 2 2 0 0 0 0 0 0 1 2 0 1 2 0 0 0 2 0 0 0 0 0 0 0 0 2 0 0 0 1 1 1 2 1 1 2 0 0 0 2 0 1 1 0 0 0 2 1 0 1 1 1 0 1 1 2 1 1 1 0 0 0 0 2 1 0 0 0 0 1 0 0 2 2 0 1 1 1 1 0 1 0 1 0 0 0 1 2 2 2 0 0 0 1 0 0 0 0 2 2 2 0 2 0 0 0 0 0 0 0 0 2 0 1 1 2 0 0 0 2 0 0 0 0 0 0 0 0 0 0 2 0 0 0 0 2 2 1 0 0 0 1 1 0 0 2 2 1 2 0 0 0 0 1 1 2 2 1 0 1 0 2 2 0 1 0 2 2 2 0 0 0 2 0 1 1 2 1 0 1 1 1 1 0 1 1 1 0 0 0 1 1 0 2 2 2 2 0 0 0 1 0 1 2 0 0 2 0 1 0 0 1 0 1 1 1 0 2 2 0 1 1 0 1 0 1 0 1 0 0 0 0 1 2 2 2 2 2 2 1 0 0 0 2 1 1 2 0 0 0 0 0 0 0 0 0 0 0 0 0 0 0 0 0 0 0 1 0 1 0 0 0 2 0 1 1 1 2 2 2 0 1 1 0 0 0 0 0 1 1 1 2 1 0 2 1 1 2 1 2 0 1 1 2 0 0 1 0 0 1 1 0 1 1 1 0 0 1 0 1 0 0 2 0 1 1 2 2 2 1 0 2 0 0 2 1 0 1 0 0 0 2 1 0 0 0 0 2 0 1 1 1 0 0 1 0 0 0 0 0 0 0 0 1 1 0 1 2 0 0 0 0 1 0 0 0 2 0 2 0 0 1 2 1 0 1 0 1 2 2 2 2 0 0 0 0 0 0 0 2 2 0 1 1 1 1 1 0 0 0 0 2 2 2 1 1 1 1 0 2 0 1 1 0 1 1 0 1 2 2 0 0 0 0 0 1 1 2 0 0 2 1 0 1 0 0 0 1 0 0 0 2 2 1 1 0 0 0 0 0 1 0 2 1 0 0 2 2 0 2 0 2 1 0 1 2 1 0 0 0 1 0 0 0 0 0 1 0 0 0 0 0 0 0 0 0 0 0 1 0 1 1 0 1 0 1 0 0 1 0 0 0
190 1 0 0 0 0 0 1 2 1 0 1 0 1 1 0 0 0 0 0 1 1 0 2 2 0 1 0 0 2 1 1 1 2 0 0 2 2 0 0 0 1 0 0 1 0 0 0 0 2 1 0 1 0 1 0 1 0 0 0 1 1 0 2 1 1 1 1 0 0 0 1 2 2 0 2 2 0 1 0 1 2 2 0 2 0 0 0 1 1 0 0 0 1 1 0 1 2 0 2 1 0 1 1 2 0 2 1 1 0 1 2 0 0 2 2 1 0 0 0 2 1 2 2 2 0 0 0 0 0 0 0 0 0 0 0 0 0 0 1 1 0 1 0 0 1 0 1 1 1 0 0 1 0 0 0 0 1 0 0 0 2 0 2 0 2 0 0 1 1 0 0 0 2 2 1 0 1 0 1 1 0 1 2 2 2 1 2 1 2 2 2 0 1 2 1 1 0 0 1 0 1 0 1 1 2 1 1 1 0 0 2 0 1 0 0 0 2 2 0 0 0 2 2 0 0 1 1 0 1 0 0 0 1 1 1 0 1 1 1 0 0 2 1 2 2 0 0 2 0 0 0 0 1 0 1 0 1 0 0 0 0 0 1 0 0 1 0 2 1 0 2 1 1 1 1 0 2 2 2 0 0 2 2 0 0 0 2 0 2 1 1 0 2 2 0 2 0 0 0 0 0 2 1 1 0 0 0 1 1 0 0 0 1 1 0 1 0 1 0 1 1 1 2 0 0 1 0 1 1 0 1 0 0 0 0 0 2 0 2 1 1 2 1 0 0 2 0 1 2 1 0 1 0 0 0 0 0 0 1 0 0 0 0 0 1 0 1 1 0 2 0 1 2 0 0 0 1 1 2 1 1 0 0 0 0 0 0 0 1 1 1 1 0 2 1 1 0 0 0 0 0 0 2 2 1 0 0 0 0 1 0 1 1 1 0 1 1 1 0 1 1 0 1 1 1 0 0 1 0 1 0 1 0 2 1 0 1 1 0 2 1 1 1 1 2 1 1 1 1 1 0 0 2 1 0 1 1 2 1 1 0 0 1 0 2 0 2 2 0 0 0 1 2 1 0 1 2 0 0 0 1 0 1 1 0 1 0 2 2 0 0 1 2 1 0 0 1 1 0 2 0 1 1 0 1 1 0 0 0 0 1 0 0 2 0 0 0 1 1 0 2 2 0 0 1 1 0 0 2 2 0 1 1 2 0 1 1 0 0 0 2 0 1 1 2 1 1 1 0 0 0 0 1 1 1 0 2 0 1 0 0 0 2 1 0 0 0 0 0 0 2 0 0 0 0 0 2 2 1 1 0 0 1 1 0 0 0 2 2 0 0 1 1 1 0 0 0 0 0 0 2 1 0 0 1 2 0 0 2 1 1 0 0 0 0 0 0 0 0 0 0 0 0 0 2 2 1 0 0 1 2 0 0 0 0 2 0 2 0 0 0 0 0 2 0 1 1 0 0 0 2 0 0 1 0 2 2 2 1 1 0 1 2 0 0 2 2 0 1 0 1 1 0 1 0 1 0 1 0 0 1 0 0 0 1 0 1 0 0 1 1 1 2 0 0 2 1 0 1 1 0 0 0 1 0 2 1 1 0 0 0 0 0 1 0 1 2 0 0 0 0 0 2 1 0 1 1 1 1 1 2 0 2 1 0 2 1 0 2 1 1 0 1 0 0 1 1 0 0 0 1 0 0 0 2 1 0 1 0 0 0 2 0 0 1 2 2 2 2 0 0 2 1 1 0 0 0 0 2 0 2 0 0 1 1 1 2 1 2 1 1 2 2 1 0 1 2 0 0 2 0 0 2 1 0 1 0 2 0 0 0 2 0 2 2 2 1 1 2 2 2 0 1 2 1 1 1 0 0 0 2 2 1 0 1 0 1 1 1 1 1 0 0 0 0 0 0 1 0 0 1 0 0 0 1 1 0 0 0 1 1 0 0 0 1 2 0 2 0 0 0 0 1 0 1 0 0 1 2 2 2 0 0 0 0 2 1 0 2 2 0 1 0 2 0 1 0 0 0 0 2 0 0 2 2 0 2 1 1 0 2 0 0 0 2 0 0 1 0 0 1 0 2 0 2 2 1 0 0 1 0 0 1 1 0 0 0 0 0 0 1 0 1 1 1 0 0 0 1 1 0 2 0 0 0 2 1 0 1 0 0 2 0 1 2 0 0 1 0 1 0 0 1 0 0 0 0 1 0 0 0 1 1 0 1 1 0 0 1 0 0 1 0 1 1 0 0 0 1 0 1
191 0 0 0 0 0 1 0 2 0 0 2 0 0 0 0 0 1 1 0 0 2 0 2 2 0 1 0 0 2 2 0 1 1 0 0 1 2 0 2 2 0 1 1 2 0 1 0 1 1 0 0 0 1 0 1 0 0 0 2 0 1 0 2 0 0 0 0 0 1 1 1 1 1 2 1 0 0 2 1 1 2 1 1 0 0 0 1 1 2 1 1 1 0 0 0 0 0 0 1 1 1 1 1 2 0 2 1 1 1 0 1 0 1 2 2 1 1 1 0 1 0 1 1 2 0 0 1 0 0 0 0 0 0 0 0 0 0 0 2 0 0 0 0 0 1 0 0 0 1 0 1 0 0 0 0 1 0 0 1 0 1 0 1 0 1 0 1 1 1 0 0 1 1 2 1 1 1 0 1 1 0 0 2 2 1 1 2 1 1 2 2 0 2 2 0 1 2 0 0 0 0 0 1 1 1 1 0 1 0 2 0 0 0 0 0 0 1 1 1 2 1 2 2 0 0 2 1 0 1 0 0 1 2 2 1 1 2 1 1 0 1 2 0 2 2 0 0 2 0 0 1 0 0 1 2 1 0 0 0 0 0 0 1 0 0 1 0 2 1 0 1 0 2 1 1 0 2 2 2 0 0 0 2 0 1 0 0 0 0 0 0 0 2 1 0 1 1 0 1 1 0 2 1 0 1 0 1 1 1 1 1 0 1 2 1 0 1 0 1 1 0 1 1 0 0 0 0 0 0 0 1 1 1 0 0 0 0 1 1 0 0 1 0 0 0 0 1 2 0 2 0 0 0 0 0 0 1 0 2 0 0 1 1 0 1 0 2 2 0 1 1 1 2 0 0 0 0 0 2 1 1 1 0 0 1 0 0 0 0 0 0 0 0 2 0 0 2 0 0 0 1 0 0 1 0 1 0 0 0 0 0 2 2 2 2 0 0 1 0 0 1 1 0 0 1 1 0 1 0 1 0 1 1 1 2 0 0 0 0 1 0 2 1 0 1 2 1 0 1 0 2 1 2 1 1 0 0 1 0 0 0 0 1 1 1 0 2 2 1 1 1 2 1 2 0 2 2 0 0 2 0 0 0 2 0 0 1 2 2 0 0 0 1 1 0 1 2 2 2 0 0 0 2 0 2 1 0 0 0 1 0 0 0 0 2 0 0 0 0 1 2 0 0 0 1 0 0 0 2 0 2 2 0 0 1 1 1 1 1 2 2 0 2 2 1 1 0 2 0 0 0 0 2 1 1 0 0 2 0 0 2 1 2 0 0 2 2 2 0 2 0 0 0 0 0 1 2 2 1 0 0 0 0 1 0 1 0 0 1 0 1 1 0 1 0 1 1 0 0 1 0 2 1 0 2 1 0 1 2 0 0 0 0 0 0 1 0 0 0 2 0 0 0 0 1 2 1 0 0 2 2 0 0 0 1 2 0 2 0 0 1 1 1 1 0 1 1 1 2 1 1 1 0 0 1 2 2 2 0 0 0 0 1 1 0 0 2 0 1 0 0 1 0 0 1 1 1 1 1 1 0 2 0 2 2 2 0 0 0 2 0 0 1 1 0 1 0 1 1 0 1 0 0 0 0 0 2 2 0 0 0 0 1 1 1 0 0 1 0 0 1 0 2 1 0 0 2 2 1 1 1 0 2 0 0 1 0 0 1 0 0 0 0 0 1 1 0 1 1 1 1 0 0 0 1 1 0 1 0 0 0 2 0 1 0 2 0 1 1 1 0 2 0 0 0 0 0 2 0 0 0 0 0 2 0 2 2 1 2 0 1 2 2 1 1 1 1 0 0 1 0 1 2 1 0 1 1 0 0 1 1 1 0 1 2 1 2 1 1 1 2 0 0 1 0 0 2 0 0 0 2 1 0 0 0 0 1 0 0 0 1 0 0 0 0 0 0 0 0 0 0 0 0 0 0 1 0 0 0 2 2 0 0 0 1 1 1 2 0 0 0 0 1 0 0 0 0 1 2 2 2 0 0 0 0 0 2 0 0 0 0 0 2 2 2 2 0 0 0 0 2 1 1 1 1 1 0 0 1 0 1 0 1 1 2 0 1 2 2 0 0 0 2 1 2 1 2 1 1 2 0 1 2 0 0 0 1 1 0 0 1 2 1 1 0 0 0 0 1 0 0 2 0 0 0 0 1 1 0 1 0 1 1 0 0 0 0 0 0 0 0 0 1 1 0 0 0 0 0 0 1 0 0 0 0 0 0 1 1 0 0 0 1 0 0 1 0 2 0 0 0
192 0 0 0 1 0 2 2 1 1 1 0 0 1 1 0 0 1 1 1 2 0 0 2 2 0 1 0 0 2 0 0 1 2 0 0 2 1 0 0 0 2 0 0 2 0 0 0 1 1 1 1 0 0 0 2 0 1 1 2 0 1 0 1 0 1 1 1 1 1 0 1 2 2 0 2 2 0 2 0 1 2 2 0 1 0 0 0 2 2 0 0 0 0 0 1 0 0 0 1 1 0 1 1 2 0 2 1 1 0 0 1 1 2 2 2 0 1 0 0 2 0 2 2 1 0 0 1 0 0 0 0 0 0 1 0 0 0 0 0 1 0 0 0 0 2 1 0 1 1 1 1 0 0 1 0 0 2 0 0 0 1 0 1 0 1 0 0 1 1 0 0 0 2 1 0 0 1 0 1 1 1 0 2 2 0 2 2 0 0 0 2 1 1 2 2 1 2 0 0 0 0 0 1 1 2 2 0 0 1 1 1 1 0 0 1 0 0 2 1 2 0 1 1 0 0 1 1 0 0 0 0 0 0 0 0 0 2 2 1 0 1 1 0 1 1 0 0 2 0 0 1 2 1 0 1 0 0 0 0 0 0 0 1 0 0 0 1 2 0 1 0 1 1 1 0 0 0 0 0 0 0 1 1 1 1 2 1 1 2 1 2 0 2 1 1 1 1 1 0 0 0 2 1 0 0 0 0 1 1 1 2 0 0 1 1 0 1 0 1 0 0 0 2 1 0 0 0 1 1 0 2 0 0 0 0 0 1 1 1 0 1 2 1 1 0 2 0 2 0 0 0 0 0 0 0 0 0 0 1 0 0 1 1 1 1 0 2 2 1 1 1 1 2 0 0 0 0 0 1 0 0 0 0 1 0 0 0 0 0 0 0 0 0 2 0 0 1 0 0 0 0 0 0 0 0 1 2 0 0 0 0 1 1 1 1 0 0 0 0 0 0 2 2 0 2 2 1 1 1 1 1 0 2 0 1 0 0 0 0 2 0 0 0 1 1 1 0 0 1 0 1 0 0 0 0 0 1 0 1 1 0 2 0 0 0 0 1 1 0 1 0 1 1 1 0 0 1 0 0 2 1 0 1 2 1 0 1 2 0 1 0 0 1 0 0 0 0 1 2 0 0 1 1 1 0 1 0 1 0 0 0 1 1 1 0 0 1 0 1 1 2 2 0 0 1 1 2 2 1 1 0 0 0 1 1 1 1 0 0 1 1 0 2 1 1 0 1 1 0 0 0 0 2 1 0 0 1 0 0 0 0 0 2 2 0 0 0 0 0 0 2 1 0 0 0 1 2 2 2 0 0 0 0 1 0 1 0 0 0 1 0 0 1 0 0 0 1 0 0 1 1 0 1 1 2 1 0 0 1 0 0 0 2 1 1 0 0 0 0 0 0 0 0 0 2 2 2 0 0 1 1 0 0 0 0 2 1 2 0 0 0 2 2 0 0 1 1 0 0 1 0 2 1 2 0 1 1 0 0 0 0 0 1 1 0 1 2 0 1 1 2 2 0 0 0 0 1 1 1 1 0 0 1 2 2 1 0 0 0 1 0 0 0 0 0 1 0 1 1 0 0 0 0 1 0 0 2 2 0 1 1 0 1 0 0 0 2 1 1 0 0 1 2 2 2 2 1 0 0 0 1 0 2 0 0 1 1 1 1 0 0 1 0 0 0 1 0 0 0 0 0 0 0 0 0 0 0 0 0 0 1 2 0 1 1 1 2 2 2 0 0 1 1 1 0 0 0 1 1 1 1 1 0 2 1 1 2 2 2 2 2 1 1 0 0 0 0 1 0 0 0 0 2 0 0 2 0 0 2 0 0 1 0 1 2 1 2 0 1 0 0 0 1 2 1 1 2 0 0 0 2 0 1 0 0 0 0 0 0 0 0 1 0 1 1 0 0 0 0 0 0 0 0 0 0 1 0 0 0 1 1 0 0 1 1 0 0 0 0 1 1 0 1 0 0 0 0 0 2 1 1 0 0 0 0 1 1 0 2 2 0 1 2 2 2 2 0 0 0 1 2 2 2 1 1 1 2 0 2 1 2 0 0 1 1 0 0 2 2 0 0 0 1 0 1 2 1 1 1 2 0 0 1 0 0 1 0 1 1 0 0 1 2 2 0 0 0 0 0 1 0 2 1 0 0 1 1 0 1 0 0 1 1 1 1 0 1 0 0 2 0 0 0 2 0 1 1 1 1 1 1 1 1 0 1 1 0 0 0 0 0 0 0 1 0 0 0 1 0 0 0
193 1 0 0 1 0 1 1 1 1 0 1 0 0 0 0 0 0 0 1 1 1 0 0 0 0 1 0 1 2 1 2 1 1 1 0 2 0 0 0 0 2 0 0 1 0 0 0 1 1 0 0 0 1 0 1 1 0 0 1 0 0 0 2 1 1 1 0 0 0 0 0 2 2 0 2 2 0 1 0 0 1 2 0 2 1 1 0 0 1 0 0 1 0 0 0 0 1 0 1 2 1 1 1 2 0 2 0 1 0 0 1 1 0 2 2 1 0 1 0 2 0 2 2 2 0 0 0 0 0 1 1 0 0 0 0 0 0 0 0 0 0 0 0 0 0 0 0 0 0 0 1 0 0 0 0 0 2 0 0 1 1 0 0 1 2 0 1 1 2 1 0 0 2 1 0 0 0 0 0 0 0 0 2 0 0 2 1 0 1 1 2 0 0 1 2 0 2 0 0 0 0 0 1 0 0 1 0 1 0 1 1 0 0 0 0 0 0 1 0 0 0 2 2 0 0 0 1 0 1 0 1 0 0 0 0 0 2 2 1 0 0 2 1 2 2 0 0 2 0 0 0 0 0 0 1 1 1 1 1 1 1 0 0 0 0 2 1 2 1 0 2 0 1 0 0 0 1 1 0 1 1 2 2 0 2 2 2 0 2 2 0 0 1 1 0 0 1 1 0 2 0 2 0 0 0 1 1 1 1 0 2 0 1 1 0 0 1 0 0 0 0 1 2 0 0 1 0 0 0 0 2 0 0 0 0 0 1 1 0 0 1 1 0 0 0 1 0 2 0 2 0 0 0 0 0 0 0 0 1 1 1 1 1 1 0 0 1 1 0 2 0 0 2 1 1 0 0 0 1 0 0 1 0 1 0 0 0 0 1 0 0 0 1 2 0 0 0 1 1 0 1 1 1 2 1 1 0 1 1 0 0 0 0 0 0 0 1 0 1 1 2 0 1 1 2 1 0 0 0 1 0 0 1 1 0 0 1 0 0 1 1 1 1 0 1 2 0 0 1 0 0 1 2 1 1 0 1 1 1 1 0 0 1 1 1 1 2 2 0 1 1 1 2 2 0 2 2 1 0 1 1 0 1 1 0 1 0 2 1 0 0 0 2 1 0 1 0 0 2 0 1 2 0 0 1 2 0 1 0 1 1 0 0 1 1 0 1 0 1 1 2 1 0 0 1 0 1 1 1 1 1 0 0 1 1 1 1 0 0 1 2 0 0 0 0 2 1 0 1 0 1 0 1 1 2 1 0 1 1 0 1 2 2 0 0 2 0 0 0 0 1 1 0 1 0 2 1 1 2 0 0 1 1 0 1 0 0 2 2 1 1 1 2 1 0 1 1 0 0 1 1 1 2 0 2 1 0 1 2 0 0 0 0 0 0 0 0 0 0 0 0 0 1 0 0 1 2 0 0 0 0 0 0 0 1 2 0 2 0 0 1 0 1 0 2 2 0 1 2 0 2 1 0 1 0 2 1 1 0 0 0 0 0 0 1 1 2 0 2 2 0 2 0 0 0 1 0 1 0 0 2 1 0 2 2 1 1 1 0 2 0 1 2 1 0 2 0 1 2 1 1 0 1 1 1 0 0 0 0 1 1 0 1 1 1 0 1 1 0 0 0 0 2 2 0 0 0 0 0 0 1 0 2 0 0 0 0 0 0 0 0 0 0 0 0 0 1 0 0 0 0 0 1 0 1 1 1 1 1 0 0 2 0 0 0 2 2 2 2 0 0 2 0 0 0 0 0 2 0 1 0 0 0 0 2 1 1 0 2 0 1 0 1 0 0 0 1 0 0 1 0 0 1 0 0 1 1 0 0 0 0 1 1 1 2 2 1 2 2 0 2 0 1 2 2 1 2 0 0 0 2 1 1 0 0 0 1 0 0 0 0 0 0 0 0 0 0 0 0 0 0 0 0 0 0 1 1 1 1 0 2 0 0 1 0 1 0 1 0 1 1 0 2 0 0 0 0 0 2 0 1 0 0 0 0 2 2 0 2 2 0 0 2 2 2 2 0 1 0 0 1 1 1 1 2 0 1 0 1 0 1 0 1 1 1 0 0 1 1 0 0 0 1 0 0 1 1 0 0 1 0 1 1 0 0 1 0 0 0 0 0 1 1 1 1 1 1 0 1 0 0 2 0 1 0 1 2 0 0 0 0 1 0 0 0 0 0 0 0 1 0 0 0 0 1 1 1 1 1 1 1 2 2 0 0 2 0 0 0 0 0 0 1 0 0 0 0 2 0 0 0
194 0 0 0 0 0 0 0 1 1 1 1 0 2 1 1 1 2 2 1 1 1 0 1 1 0 1 0 0 2 1 0 1 1 0 0 2 1 0 1 1 1 0 0 1 0 0 0 0 1 2 2 0 1 0 2 0 0 0 1 1 2 1 2 0 0 0 1 0 0 1 0 2 2 2 2 0 0 2 0 2 2 1 1 1 0 0 0 2 2 0 1 0 0 0 1 0 1 0 1 0 0 0 0 2 0 2 1 0 0 1 1 1 1 1 1 1 0 1 0 1 1 1 1 1 0 0 1 1 1 0 0 0 0 1 0 0 0 0 0 0 0 0 1 0 0 0 0 0 0 0 0 0 0 0 0 2 0 0 1 0 1 0 0 2 2 1 0 0 0 0 2 1 1 0 1 1 0 0 0 0 1 0 2 2 0 2 0 0 1 1 1 0 0 2 2 1 2 0 0 1 1 0 1 1 1 1 0 2 0 1 1 1 0 0 1 1 0 1 0 2 2 2 1 0 1 0 1 0 0 0 0 0 0 0 0 0 2 2 2 0 0 2 0 2 2 0 0 2 0 0 1 0 1 0 1 0 0 1 2 1 2 0 1 0 0 2 0 2 0 1 0 0 2 0 0 1 2 2 1 0 0 0 2 0 2 0 2 0 2 2 0 0 2 1 1 0 0 0 0 0 0 2 1 1 0 0 0 2 2 0 1 0 0 2 0 2 0 0 1 0 1 0 0 0 0 1 1 1 1 0 1 1 1 0 0 0 2 0 0 0 2 2 0 0 0 2 0 1 1 0 0 0 1 0 1 1 0 0 1 0 1 2 2 1 0 0 2 2 1 1 1 1 2 0 0 0 1 0 1 1 1 1 0 0 1 0 0 0 0 0 0 2 0 2 2 2 0 1 1 0 1 0 2 2 1 0 1 0 0 0 0 2 2 2 1 0 0 0 0 0 1 0 2 1 1 1 1 2 0 2 0 1 1 1 1 0 1 0 0 1 1 2 1 1 2 1 1 0 0 0 1 1 1 1 1 0 2 0 2 2 0 0 0 1 1 0 1 1 0 1 0 0 2 2 0 1 2 0 1 2 1 0 2 0 0 2 0 2 1 0 0 0 2 1 0 0 0 0 1 1 1 1 1 0 1 2 0 1 0 1 0 1 1 0 1 0 0 0 1 2 1 2 0 1 2 1 0 0 2 1 1 0 0 1 0 1 0 0 1 0 1 0 0 0 1 2 1 1 0 0 0 0 2 0 0 0 1 0 0 0 0 0 1 0 1 0 0 0 0 0 1 1 0 1 0 2 0 0 2 0 1 0 2 2 0 0 1 0 1 1 1 0 0 0 0 0 0 0 0 0 1 0 2 0 2 0 0 0 2 0 0 0 1 0 0 0 0 0 0 0 0 0 1 0 0 1 1 0 0 1 1 0 0 0 0 2 0 2 0 1 1 0 1 0 2 2 1 0 2 0 0 2 0 2 0 2 2 2 1 0 1 0 1 2 0 1 2 0 1 0 0 1 0 0 0 0 1 1 1 1 1 0 0 2 2 1 0 0 1 1 0 0 0 0 0 0 0 0 1 0 0 0 0 0 0 0 2 2 0 0 0 0 2 0 1 0 0 0 0 0 0 1 2 0 1 2 0 0 0 0 1 0 2 0 0 0 0 0 0 0 0 0 1 0 0 1 1 0 0 0 0 1 0 0 1 1 0 1 1 0 0 2 0 0 1 1 0 0 0 0 0 2 0 0 1 0 0 1 1 0 1 0 0 1 2 1 2 1 2 1 1 1 1 0 0 1 0 1 1 0 0 0 1 0 0 2 0 1 1 0 1 1 0 1 2 1 2 1 1 1 1 0 2 2 2 2 1 0 0 1 1 1 1 0 1 0 1 1 0 0 1 0 0 0 0 0 0 0 0 0 0 0 1 0 0 0 1 0 0 2 2 0 0 0 1 0 1 2 0 0 0 1 1 0 0 0 1 1 2 2 2 0 0 0 0 0 2 1 2 2 0 1 1 1 1 1 0 1 0 0 1 2 2 1 1 0 1 0 2 0 0 0 0 1 1 0 0 1 1 0 0 0 0 0 0 0 2 0 1 1 0 1 2 0 0 0 1 0 0 0 0 1 2 2 0 0 1 1 1 0 0 2 0 1 0 1 2 0 0 0 0 0 1 0 1 1 0 1 1 0 0 1 0 0 0 0 2 2 1 0 2 1 1 0 1 1 0 0 0 0 0 0 0 0 0 1 0 1 0 0 0
195 0 0 0 0 0 1 2 1 2 2 0 0 0 0 0 0 1 0 2 2 0 1 2 2 0 0 0 1 1 1 1 0 0 0 1 2 2 0 2 2 1 0 0 1 0 0 0 1 1 0 0 0 1 0 0 0 1 1 0 1 1 0 2 1 0 1 0 0 0 0 0 2 2 1 2 1 0 1 0 1 2 2 0 1 0 0 0 2 2 0 1 0 1 0 0 0 2 0 2 2 0 1 1 2 0 2 2 1 0 0 1 0 0 0 0 0 0 1 0 1 0 1 1 0 1 0 1 0 2 0 0 0 0 1 0 0 0 0 2 1 0 0 0 0 1 1 0 0 1 0 1 1 0 0 0 0 1 1 1 0 0 0 0 0 1 0 1 0 1 1 1 0 2 1 0 0 1 0 1 1 0 0 2 1 1 1 1 1 1 1 1 2 2 2 2 1 2 0 0 0 0 1 2 2 1 1 1 1 1 1 1 2 0 1 2 2 0 1 0 1 1 1 2 0 0 1 1 1 0 0 0 0 0 0 0 0 2 2 0 0 1 2 2 2 2 0 0 2 0 0 0 0 0 0 1 1 1 1 1 1 1 0 0 0 0 0 1 2 1 1 1 0 2 0 0 1 2 2 2 0 0 0 1 0 2 2 1 0 1 1 1 1 2 1 1 0 1 0 0 1 0 2 0 0 1 0 0 1 1 0 0 0 0 1 0 1 0 0 0 1 1 1 2 1 0 0 0 1 1 0 2 0 0 0 0 0 1 1 0 1 1 2 0 0 1 0 0 2 0 0 0 0 0 0 0 0 1 0 1 0 0 2 2 0 1 0 1 1 0 2 0 1 1 0 0 0 0 0 1 0 1 2 0 0 0 0 0 1 0 2 2 0 0 2 0 0 0 0 0 0 0 1 0 0 0 1 0 0 0 1 0 0 0 0 0 0 0 1 0 0 0 1 2 2 2 2 0 0 0 0 0 0 2 0 0 0 0 0 0 2 1 1 0 1 1 1 1 0 2 0 1 0 1 1 0 1 1 1 1 1 0 1 0 0 1 0 2 2 0 0 0 1 2 1 0 1 1 0 0 0 1 0 1 1 0 1 1 2 0 1 0 0 2 1 0 0 1 1 2 0 1 2 0 0 1 2 1 0 0 0 1 0 1 1 0 0 0 2 2 0 2 2 0 0 2 0 1 1 2 1 0 1 0 0 0 1 0 0 2 0 0 0 1 1 2 1 1 1 0 0 0 0 2 1 1 0 1 0 1 0 0 0 1 1 0 0 1 1 1 0 0 0 0 0 0 0 1 1 2 0 0 0 1 2 0 1 0 0 1 0 1 0 1 0 0 0 0 0 0 0 1 1 1 0 1 1 0 0 1 0 0 0 0 0 1 0 0 0 1 0 1 0 0 0 1 2 1 0 0 1 1 0 0 0 0 1 1 2 0 1 2 0 1 1 1 2 0 0 1 0 1 1 0 0 1 2 1 1 0 0 0 1 0 0 1 1 2 0 1 1 0 0 0 1 1 1 0 0 0 0 0 1 0 1 2 0 1 0 1 1 0 0 1 1 0 1 1 1 2 2 0 0 0 1 0 1 1 1 0 1 1 0 2 0 1 0 1 1 0 0 0 0 2 2 1 1 2 2 1 0 0 0 2 0 0 1 1 1 2 0 0 1 1 0 0 2 0 0 0 0 0 0 0 0 0 0 0 1 0 0 0 1 0 0 1 2 2 2 2 0 1 2 0 0 0 0 0 2 0 0 1 0 0 1 0 1 1 0 2 0 1 1 1 0 0 0 0 0 0 0 0 0 1 0 0 0 0 0 1 1 1 1 1 1 2 2 2 2 2 1 2 0 2 2 1 1 1 0 1 0 1 1 0 0 0 0 1 0 0 0 0 0 0 0 0 0 0 1 0 0 0 0 0 0 0 0 0 0 0 1 2 0 0 1 0 2 0 2 0 0 0 0 0 0 0 0 0 0 2 1 1 1 0 0 1 1 1 0 0 0 0 0 2 2 2 2 0 0 0 0 2 2 2 1 1 0 1 0 1 0 1 0 0 1 1 0 0 2 2 0 0 0 2 0 0 0 0 0 0 2 0 0 1 1 0 0 2 0 0 0 0 2 2 0 1 0 0 0 1 0 0 2 0 0 1 1 2 0 1 0 1 0 0 1 2 1 0 0 0 1 0 0 0 0 2 2 2 1 0 0 2 0 0 0 0 1 0 0 0 0 1 1 0 1 0 0 0 1 0 0 1
196 0 0 0 0 0 0 1 2 0 0 0 1 1 2 0 0 1 0 0 0 1 0 2 2 0 1 0 0 1 1 1 1 2 0 0 2 0 0 0 0 2 0 0 1 1 0 0 1 1 0 1 0 0 0 0 0 0 0 1 0 1 0 1 1 1 1 1 0 0 0 1 1 1 1 1 1 0 1 0 0 2 2 0 1 0 0 0 2 2 0 0 0 0 0 0 0 2 0 2 1 0 2 1 2 0 2 2 1 1 0 1 0 1 1 1 0 0 2 0 0 0 1 1 1 1 0 1 1 0 1 1 0 1 0 0 0 1 0 1 1 0 0 0 0 1 0 0 0 0 0 0 0 0 1 1 0 1 1 0 1 0 0 0 0 2 1 0 2 2 0 0 0 2 2 0 0 0 0 0 0 0 1 2 2 2 1 2 1 1 1 2 0 2 2 0 2 2 1 0 1 1 0 1 1 1 1 1 0 0 1 1 2 0 0 1 0 0 1 1 2 1 2 2 0 0 2 1 0 1 0 0 0 0 0 0 0 2 2 1 0 0 2 0 2 2 0 0 2 0 0 1 1 0 0 2 0 0 0 1 0 1 0 0 1 1 1 1 2 1 0 1 1 1 0 0 0 1 1 1 0 1 0 1 0 0 0 2 0 2 0 0 0 2 2 0 2 1 0 1 1 1 2 1 0 0 0 0 1 1 0 1 0 0 2 0 0 0 0 1 1 0 1 1 1 0 0 1 1 0 0 1 0 0 0 0 1 1 1 0 2 2 0 0 0 0 1 0 1 1 1 0 0 1 0 1 1 1 0 2 0 0 1 0 1 0 0 1 1 0 2 0 1 2 0 0 0 1 1 2 0 0 1 0 0 1 0 0 0 1 0 0 0 0 2 0 0 1 1 1 0 1 0 1 1 0 1 0 1 1 0 0 1 1 0 0 1 0 0 0 0 0 0 0 1 1 0 1 1 1 1 1 0 0 0 0 0 2 0 0 1 2 1 1 0 1 2 1 0 0 1 0 1 2 1 0 1 2 0 2 2 0 1 1 1 1 0 1 2 1 1 0 1 1 2 0 2 1 0 0 1 2 0 2 1 1 1 0 1 1 0 0 1 2 1 0 0 1 1 2 0 1 1 1 0 2 1 0 1 0 2 0 0 0 0 1 0 1 0 1 2 2 2 2 2 2 0 1 1 1 1 0 1 1 0 1 2 0 1 1 0 1 0 0 0 1 2 2 0 0 0 0 0 2 0 1 1 1 0 0 1 0 0 1 1 0 0 0 0 0 0 0 0 0 0 0 0 1 1 1 0 0 0 1 1 0 0 0 1 1 0 1 0 0 1 0 0 1 0 0 1 0 0 2 0 2 2 0 0 1 1 1 0 1 1 1 0 0 0 0 2 0 0 1 0 1 1 2 0 0 1 1 0 0 0 0 2 0 2 0 0 1 0 0 1 2 2 1 1 1 0 2 0 1 1 1 1 2 1 1 1 0 0 1 1 0 0 2 0 1 1 1 1 0 0 0 0 0 0 0 1 0 1 0 1 2 1 1 1 0 2 0 0 2 2 0 2 0 2 2 0 0 0 0 0 0 2 1 1 0 1 1 0 1 1 1 0 0 1 0 0 0 1 1 0 1 1 0 0 0 0 1 1 1 2 2 1 1 0 1 0 1 0 0 0 1 1 0 0 0 0 0 0 0 0 0 0 0 1 1 0 0 2 1 0 1 2 1 1 1 1 0 2 1 1 0 0 0 1 1 1 1 0 0 2 1 1 1 0 2 0 1 2 2 1 0 0 1 0 0 1 0 1 2 1 0 1 0 0 2 0 0 1 1 1 2 2 1 2 2 2 2 0 1 2 1 2 1 0 0 1 1 2 0 0 0 0 0 0 0 0 0 1 1 0 0 1 0 0 0 0 0 0 0 1 0 1 1 0 0 0 2 1 0 1 0 1 0 2 1 0 0 0 0 0 2 0 1 1 2 2 2 0 0 0 0 1 1 1 1 1 0 2 0 0 0 0 1 1 0 0 0 2 1 1 1 1 2 1 1 0 2 0 1 2 1 0 1 2 2 0 0 0 1 1 1 0 1 1 1 1 0 0 0 0 0 0 1 0 0 0 2 0 1 0 0 1 1 0 1 1 0 2 1 0 0 1 0 0 0 1 0 1 1 0 0 0 0 1 0 0 1 0 1 0 1 1 0 0 1 1 0 1 1 0 0 1 0 0 0 0 0 0 1 1 0 0 0 0 0 0 1
197 1 0 0 0 0 2 2 2 1 0 1 0 0 0 0 0 1 0 0 0 1 0 1 1 0 1 0 2 1 1 2 2 2 1 0 1 0 0 0 0 2 0 0 1 1 0 1 0 2 0 2 0 0 0 1 0 0 0 1 0 2 0 2 0 0 0 0 0 0 0 0 1 1 1 1 1 0 2 0 1 2 1 1 2 0 0 1 2 2 1 1 0 1 0 0 0 0 0 1 2 1 0 2 2 0 2 2 0 0 0 0 2 2 2 2 2 2 0 0 2 0 1 1 1 0 0 1 0 0 1 1 0 0 0 0 0 0 1 0 2 0 0 0 0 1 0 0 1 1 1 1 0 1 0 0 1 0 1 0 0 1 0 1 1 2 0 2 0 2 0 0 1 1 1 2 0 1 0 1 1 0 1 2 1 1 2 2 0 0 0 2 0 1 2 2 1 2 1 0 0 0 0 1 1 1 1 0 2 0 1 1 0 0 0 0 1 0 1 0 1 1 2 2 0 0 0 2 0 2 0 0 0 0 0 0 0 2 2 1 0 0 2 0 1 1 0 0 2 0 0 0 0 1 0 1 0 0 0 0 0 0 0 0 0 0 0 0 2 0 1 1 0 0 0 0 1 2 2 0 2 0 0 1 0 1 1 2 0 2 0 0 2 2 1 0 0 2 0 2 2 2 2 1 1 0 0 0 0 0 2 1 0 0 1 0 1 0 0 0 1 1 2 1 0 0 1 0 1 0 0 1 0 0 0 0 0 2 0 0 0 0 0 0 1 0 2 0 1 1 1 0 0 0 0 0 0 1 0 1 1 1 0 0 0 1 0 1 1 1 1 1 0 2 1 1 0 0 0 0 1 1 0 0 0 1 0 0 0 1 0 0 1 0 2 0 0 0 0 0 0 0 0 2 2 1 0 0 0 0 0 0 1 1 1 0 0 1 0 1 0 0 1 2 0 1 1 0 2 0 2 0 1 0 1 1 0 0 1 0 2 0 1 0 2 2 1 1 1 1 0 1 1 1 0 0 0 1 2 0 1 0 1 1 1 0 0 2 2 0 1 0 0 2 2 0 1 2 0 0 1 2 0 0 2 0 0 0 2 2 0 0 1 1 1 0 1 0 0 2 0 0 0 0 2 0 2 0 0 0 0 0 0 1 1 0 0 1 0 1 1 2 2 0 1 1 0 1 1 2 0 1 1 1 1 0 0 1 1 1 0 1 0 1 0 2 0 2 0 0 0 0 0 2 0 0 0 0 0 0 0 0 0 1 0 1 0 0 0 0 0 0 2 1 2 1 2 2 2 1 0 2 1 1 1 1 1 0 0 0 0 2 0 0 1 0 0 0 0 0 0 2 0 2 0 2 1 0 0 1 1 0 0 2 2 2 1 0 0 0 1 0 0 0 0 2 2 1 0 0 1 1 1 0 0 2 2 0 1 1 0 0 0 0 0 2 2 1 0 0 0 2 0 1 2 0 1 1 1 1 0 1 0 1 1 0 0 2 1 1 1 0 0 0 0 1 2 0 0 0 0 1 0 1 2 2 1 1 0 0 2 0 1 1 1 0 1 0 1 2 0 2 0 0 0 0 1 1 1 0 0 0 0 1 0 0 0 0 1 0 0 0 1 2 0 1 1 1 1 1 1 1 0 2 0 0 0 0 0 0 0 0 0 0 0 1 1 1 1 1 1 1 1 0 0 2 0 0 0 0 0 0 2 0 1 1 2 2 2 2 0 0 2 0 0 0 0 1 0 2 0 1 0 0 1 1 1 2 1 2 1 1 2 2 1 0 0 1 0 0 1 0 2 2 2 0 2 0 0 2 0 0 2 0 0 0 1 1 0 0 0 0 0 0 2 1 1 2 0 1 0 1 2 0 0 1 0 1 1 0 0 0 0 0 0 0 0 0 1 0 0 0 0 1 0 0 1 0 0 0 0 0 0 0 0 0 0 1 1 0 0 0 1 0 0 0 0 1 2 2 2 2 1 0 0 1 1 1 1 1 1 0 0 1 2 1 1 0 0 0 0 2 2 1 1 1 1 1 0 1 0 1 0 0 0 1 0 1 2 2 0 0 0 0 0 2 0 0 0 0 1 0 0 2 0 0 0 1 0 0 0 0 1 1 1 0 0 1 0 0 2 0 0 0 1 0 2 2 0 1 0 0 2 0 1 1 1 0 0 0 1 0 0 0 0 0 0 1 1 0 0 1 1 1 0 0 0 0 0 1 0 0 0 0 1 0 0 0 1 0 1 1
198 1 0 0 1 0 1 2 2 0 0 0 0 2 1 0 0 2 2 1 1 1 0 2 2 0 0 0 0 2 0 0 1 1 1 1 2 2 2 0 0 0 1 0 1 0 0 0 1 0 0 1 0 1 0 0 0 0 0 0 2 2 0 2 0 0 0 1 0 0 0 1 2 2 2 2 0 0 1 0 0 1 2 0 1 0 0 0 2 2 0 0 1 1 1 0 1 1 0 1 0 0 1 1 2 0 2 1 1 0 1 2 0 2 2 2 0 0 0 0 2 0 1 1 1 0 0 0 2 0 0 0 0 0 0 0 0 0 0 1 1 0 0 0 0 1 0 0 0 0 0 1 0 0 0 0 0 0 0 0 1 1 0 0 0 2 0 1 1 1 0 1 0 2 0 0 0 2 1 0 1 1 1 1 1 1 1 1 0 1 1 1 0 0 2 2 2 2 1 0 0 0 0 1 1 1 1 0 1 0 1 1 0 0 0 1 1 1 1 0 0 0 2 2 0 0 0 2 0 2 0 0 0 1 1 0 0 2 2 1 0 1 2 1 2 2 0 1 1 1 0 1 0 0 0 1 1 1 1 1 1 1 0 1 0 0 2 0 2 0 0 2 0 2 1 1 0 2 2 2 0 0 1 1 0 1 1 1 0 1 0 0 1 1 1 0 0 0 0 0 1 0 2 1 0 0 0 1 2 2 0 2 0 1 1 0 0 0 1 0 0 2 1 1 0 0 1 0 1 1 0 2 0 0 0 0 1 2 0 0 0 1 2 0 0 0 1 1 1 1 1 0 1 1 1 2 2 1 0 2 0 0 0 0 0 1 0 2 2 0 2 0 0 1 1 1 0 0 0 2 1 1 0 0 1 0 0 1 1 1 0 0 0 1 2 1 1 1 0 0 0 1 0 2 2 0 0 1 0 0 0 0 1 1 1 0 2 0 0 0 0 1 1 1 1 2 2 0 2 2 2 0 0 1 0 1 0 1 1 1 2 0 1 2 0 2 2 0 0 1 0 0 1 2 1 1 0 1 0 0 0 0 0 1 1 1 0 1 1 1 2 1 2 1 1 0 0 0 0 0 0 2 0 0 2 0 0 1 2 1 0 0 0 1 0 0 0 1 1 2 0 0 1 1 0 1 1 0 0 0 0 0 0 2 0 0 0 1 0 1 1 2 2 0 1 1 0 1 1 1 1 1 0 0 0 0 2 1 0 0 1 2 0 0 0 1 0 1 1 0 0 0 2 1 1 2 1 0 1 0 1 1 2 2 0 0 2 2 2 2 0 1 0 0 0 0 0 1 1 1 0 1 0 0 1 0 0 0 2 2 0 1 1 1 1 0 0 0 0 0 0 2 1 1 0 1 1 0 0 0 0 0 0 1 0 0 0 0 1 0 0 0 0 0 0 0 2 2 0 0 1 1 0 1 1 0 2 0 2 0 0 0 0 2 0 1 2 1 0 0 1 0 1 1 2 0 1 2 2 0 0 0 1 0 0 2 1 2 1 1 1 1 0 0 0 0 1 1 1 1 2 1 1 0 0 1 0 1 0 0 1 0 0 1 0 0 1 1 1 1 0 1 0 2 1 1 0 2 2 0 0 0 0 1 0 0 0 2 1 0 0 0 0 0 1 0 0 2 2 2 0 0 0 2 0 0 0 1 0 1 0 1 0 0 0 0 1 1 0 0 0 0 0 0 1 1 0 0 1 0 1 0 2 0 0 0 2 1 2 2 1 0 2 0 0 1 1 0 0 2 0 2 0 0 0 2 0 2 1 2 1 1 0 2 0 0 0 0 0 1 0 0 0 2 0 0 1 0 0 1 0 0 1 0 1 2 1 2 2 2 2 2 0 0 1 0 1 2 0 0 0 2 1 0 0 0 0 1 0 0 0 1 1 0 1 1 0 0 1 0 0 0 0 0 1 0 1 0 0 0 2 2 1 0 0 1 2 2 2 0 0 0 1 1 0 0 0 2 2 2 2 2 0 0 0 0 0 1 0 0 0 1 1 0 2 1 2 0 2 0 2 2 0 0 2 2 0 1 1 0 0 1 0 0 1 2 0 0 1 1 0 0 0 1 0 1 1 2 0 0 1 1 0 2 0 0 0 1 0 0 0 1 1 2 2 0 1 1 1 1 0 0 1 0 0 0 1 2 0 1 0 0 1 1 0 0 0 0 0 0 2 0 0 0 0 1 1 1 1 0 0 1 0 1 0 0 1 0 1 0 0 2 0 0 1 0 0 0 1 0 0 0
199 1 0 0 0 1 1 1 1 0 0 1 0 0 0 0 0 1 1 2 2 0 1 1 1 1 2 0 1 2 2 1 1 1 1 0 1 2 2 0 0 0 0 0 2 0 0 0 1 1 0 1 1 0 0 0 1 0 0 0 2 2 0 2 0 0 0 1 0 0 0 1 2 2 1 2 1 1 1 0 1 2 1 1 1 1 1 0 1 2 0 0 1 0 0 0 0 1 0 1 0 0 0 0 2 0 2 0 2 0 0 2 1 1 1 1 1 1 0 0 2 0 2 2 1 0 0 1 1 1 0 0 1 1 0 0 0 0 0 1 0 0 0 0 0 1 0 0 2 1 1 1 0 0 0 0 0 2 0 1 2 2 1 1 0 1 0 0 1 2 0 0 0 2 2 2 0 0 0 0 0 0 0 0 0 0 0 0 0 2 1 2 0 0 2 1 2 2 0 0 1 1 0 2 2 0 0 1 2 1 1 1 0 0 0 1 1 1 0 0 1 1 0 1 1 0 0 1 0 1 0 0 0 0 0 0 0 2 2 2 0 0 2 1 2 2 0 0 1 0 0 0 0 0 0 1 0 0 0 0 0 0 0 2 0 0 1 1 1 1 1 1 0 2 0 1 0 2 2 0 0 0 1 2 0 2 0 1 0 2 1 2 0 2 2 0 0 0 0 0 1 0 2 1 0 0 0 1 1 1 1 2 0 0 0 0 0 0 0 0 2 0 2 1 0 0 1 2 0 2 0 1 1 0 0 0 0 2 0 0 0 2 1 0 1 0 1 0 1 0 0 0 0 0 0 1 1 1 0 1 0 0 2 1 2 0 0 2 2 0 2 0 0 2 0 0 0 1 0 2 2 2 1 0 0 1 0 0 0 0 0 0 1 0 2 2 2 2 1 1 1 1 0 1 2 0 2 1 0 0 0 0 0 0 0 0 1 1 1 0 0 1 1 0 0 2 2 1 2 2 2 1 0 1 1 0 0 2 1 1 2 1 1 0 1 1 1 1 0 2 0 1 0 0 0 0 0 1 1 2 2 0 1 1 1 0 0 2 2 1 2 1 0 2 2 0 0 1 0 0 0 2 0 1 2 0 0 0 1 1 1 1 1 2 0 0 0 2 2 2 0 0 2 0 0 0 1 0 0 0 0 0 0 0 0 2 0 0 0 1 1 2 2 1 1 1 0 0 0 2 0 1 0 0 1 0 1 1 1 2 0 1 0 0 0 2 1 0 2 0 0 0 0 0 2 2 2 0 0 0 2 0 0 1 1 0 0 1 1 1 0 0 0 0 0 0 0 0 0 2 0 1 0 1 2 0 0 1 0 2 0 1 2 1 0 0 0 0 0 0 0 1 1 2 0 2 0 0 0 1 0 0 0 1 0 0 1 0 1 1 1 1 0 1 0 0 1 2 0 0 1 1 0 0 0 0 1 0 2 0 0 0 1 2 1 1 1 1 1 2 1 1 1 1 2 0 1 2 2 0 0 0 2 0 1 1 1 1 0 0 0 1 0 0 0 0 0 0 1 0 1 1 0 1 2 2 2 1 0 0 2 0 2 2 0 0 2 0 0 1 1 0 0 0 1 0 2 1 1 0 0 0 0 0 2 1 1 1 0 0 0 0 0 2 2 0 0 0 0 0 0 1 0 2 0 0 1 0 0 1 0 0 0 1 0 0 1 0 1 1 1 1 1 0 0 1 0 0 2 1 0 1 1 0 0 0 2 2 0 0 0 0 2 0 0 0 0 0 0 1 0 0 1 1 1 1 0 2 1 2 1 1 0 0 0 0 0 2 0 0 2 0 1 1 1 0 1 1 1 0 0 0 2 0 1 1 1 2 1 2 1 1 0 0 2 1 1 2 0 0 0 2 2 0 0 1 1 1 1 0 0 1 1 0 0 0 1 0 0 1 0 0 0 0 0 0 0 0 1 0 0 0 0 0 0 0 1 1 2 0 0 0 0 0 0 1 1 1 2 2 1 1 0 0 0 0 0 1 1 1 1 0 0 2 2 2 2 0 0 0 0 2 1 1 1 1 1 2 0 2 0 0 0 1 1 1 0 1 1 0 1 0 0 1 0 2 1 2 0 0 2 0 0 1 0 0 0 0 0 1 0 1 0 2 2 0 1 0 0 0 2 0 2 0 2 0 2 2 0 1 0 1 1 1 0 0 0 0 0 0 2 0 1 0 0 2 2 1 1 0 0 1 0 0 0 0 0 1 0 0 1 0 0 0 0 0 0 0 1 0 1 0
[truncated: 1,606,808 more chars]
