# Supplementary material for: KNN-MDR: a learning approach for improving interactions mapping performances in genome wide association studies
Source: BMC Bioinformatics. 2017 Mar 21;18:184. doi: 10.1186/s12859-017-1599-7 (PMC5361736; doi:10.1186/s12859-017-1599-7)
Supplement: Supplementary file 3 — The data set(s) supporting the results of Table 2. (ZIP 28603 kb) [file 12859_2017_1599_MOESM3_ESM.zip › 3/SINAN/S11/mkallsimul.dat]

1 0 1 1 0 1 1 2 1 2 1 0 0 0 0 0 0 0 1 0 0 2 0 2 0 0 0 2 2 2 1 1 1 2 0 1 2 1 0 1 2 1 0 0 0 0 0 1 0 0 0 0 0 1 0 1 0 2 2 0 0 2 2 1 0 0 0 0 0 0 0 0 2 0 0 2 2 0 0 0 0 2 0 1 1 1 1 0 1 1 0 0 1 0 1 1 0 2 2 0 0 1 0 0 2 1 2 1 1 0 0 1 0 1 1 1 0 0 0 0 1 0 1 1 1 0 0 1 1 1 0 0 1 1 0 0 1 0 0 0 0 0 0 0 1 0 0 0 0 0 0 0 0 1 0 0 0 1 0 1 1 1 0 2 1 2 0 1 0 1 0 2 0 2 0 1 1 0 0 1 0 1 0 1 0 0 1 2 0 0 2 2 0 0 1 0 0 2 0 0 0 1 0 1 2 0 1 2 0 0 1 0 1 0 1 1 2 1 2 1 1 0 0 0 0 0 1 2 0 0 0 0 0 0 2 0 1 2 2 2 0 0 2 1 0 0 0 0 1 0 0 0 0 0 0 1 1 1 1 1 1 1 0 0 0 0 1 0 2 0 0 2 0 2 0 0 0 1 2 1 0 0 0 0 0 1 0 1 0 2 1 1 0 1 0 1 0 1 0 1 0 0 2 1 0 0 0 0 0 0 0 1 2 1 1 0 2 1 0 1 0 1 1 2 2 0 0 0 2 1 1 1 1 2 0 0 0 2 0 0 0 0 2 2 0 0 0 0 1 1 0 0 1 0 0 1 1 0 0 1 1 0 2 1 1 1 0 1 1 1 1 1 1 0 0 1 0 0 0 2 1 1 0 0 1 0 0 0 0 0 0 0 0 0 2 0 0 1 0 0 0 1 2 0 0 1 1 1 0 2 0 0 0 0 2 2 0 0 0 0 0 1 0 1 1 1 0 0 0 1 1 1 0 1 1 1 0 2 0 0 1 0 2 0 2 2 2 0 0 0 1 0 0 2 2 2 0 2 2 1 2 1 0 0 1 1 1 2 2 1 1 0 1 1 1 1 0 2 1 1 2 0 2 0 0 2 0 1 1 1 1 1 1 2 0 0 0 0 0 1 1 2 1 1 0 0 1 1 2 0 0 0 0 0 1 0 0 0 0 2 1 1 0 0 0 2 0 0 0 1 1 1 1 1 1 0 1 1 2 1 1 0 2 1 1 1 1 1 1 1 0 0 0 1 2 0 0 2 1 0 0 1 0 0 0 1 1 0 0 0 0 0 1 0 1 0 2 2 2 2 2 0 1 0 1 1 1 0 0 0 1 1 2 0 1 0 0 0 0 0 0 2 0 1 1 1 1 0 0 0 2 0 0 1 0 0 0 0 0 0 0 0 1 1 0 1 1 2 0 0 1 1 0 0 2 1 1 0 2 1 0 1 0 2 2 1 1 1 1 0 2 1 2 1 2 2 0 0 1 0 0 0 0 0 0 0 1 1 1 1 0 1 1 0 0 2 1 0 1 0 1 1 0 0 2 2 0 0 0 1 0 0 0 0 1 0 0 0 0 1 0 1 0 1 0 0 1 2 0 0 2 2 0 1 0 0 0 1 1 0 0 0 1 1 0 1 2 1 1 0 1 1 0 1 2 2 2 0 1 1 1 0 1 1 0 2 0 1 0 0 0 0 0 0 0 0 0 0 0 0 0 0 2 0 0 0 2 2 1 2 0 0 2 0 0 1 0 0 0 2 2 2 0 0 0 2 0 2 0 2 0 0 2 2 2 1 0 0 0 0 0 0 1 1 1 0 2 0 2 0 0 0 0 1 2 1 0 0 1 0 0 1 1 0 1 0 0 0 1 0 0 0 2 1 1 1 0 0 0 0 0 0 1 0 1 1 1 0 0 0 2 0 0 0 1 0 2 0 0 0 0 1 0 0 0 2 0 0 2 0 0 0 1 0 2 2 1 1 1 2 2 0 2 0 0 0 0 0 0 2 0 0 2 1 2 0 2 2 0 0 0 1 0 1 0 2 0 1 0 1 1 1 0 0 2 1 1 1 1 0 1 0 1 1 2 1 2 2 0 1 0 0 0 1 0 0 0 1 1 1 0 0 2 1 2 1 2 1 1 0 2 0 2 0 0 0 0 1 1 0 0 1 0 0 1 1 1 0 0 0 2 0 1 1 0 0 0 0 1 0 0 0 0 1 0 1 0 0 0 0 0 0 1 2 0 0 0 0 1 0 0 0
2 1 1 1 0 1 1 2 0 2 1 0 1 1 1 1 0 1 2 1 1 1 1 2 0 0 0 2 2 2 1 0 1 2 2 1 2 1 0 0 1 0 0 1 0 1 1 1 0 0 0 0 0 1 0 2 0 1 1 1 1 0 0 0 0 0 0 1 1 1 0 2 1 0 1 2 1 0 0 0 0 0 0 2 2 0 0 0 2 2 0 0 1 1 1 0 0 2 0 2 2 2 1 0 2 0 2 0 1 1 0 1 2 2 2 2 2 0 2 0 1 0 2 0 1 1 1 1 0 1 0 0 1 1 0 0 0 0 0 0 1 0 1 1 0 0 0 0 0 0 0 0 0 0 0 0 0 0 0 1 2 2 0 1 0 1 1 1 1 1 0 1 2 0 2 2 2 0 0 1 0 1 2 2 0 0 2 2 0 0 2 2 0 0 2 0 1 2 0 1 1 1 0 2 2 0 0 2 1 1 0 0 1 0 1 0 0 0 1 1 1 0 0 0 0 0 0 1 0 0 1 0 0 0 1 0 0 2 2 1 0 0 2 0 0 0 0 0 2 0 0 2 0 0 0 0 0 0 0 0 0 0 0 2 0 0 1 0 2 1 1 0 1 2 1 1 0 2 1 1 1 2 1 0 0 0 1 0 0 1 0 0 0 1 0 1 0 1 0 0 0 0 2 1 1 1 0 0 1 2 0 2 1 1 1 0 2 2 1 0 1 2 1 1 2 0 0 0 0 0 2 2 0 2 0 0 0 1 0 1 0 0 2 2 0 0 1 0 0 1 0 0 2 1 0 0 1 0 0 1 1 0 1 0 1 1 0 2 2 0 2 0 1 1 0 0 0 0 0 2 1 1 0 0 0 0 0 0 0 0 0 1 0 1 2 0 1 0 1 1 0 1 1 1 1 1 0 0 1 1 0 0 0 0 2 2 0 1 0 1 1 1 1 1 0 2 2 0 1 1 1 1 0 0 1 0 1 0 0 1 2 0 1 1 1 0 2 0 0 0 0 0 0 2 2 1 2 2 2 0 1 0 0 1 0 1 0 2 2 0 0 2 2 1 1 1 0 1 2 0 0 0 1 1 1 2 1 2 2 0 0 0 1 1 1 0 1 0 1 2 0 2 0 2 1 1 1 1 2 0 1 0 0 0 1 1 0 0 0 1 1 1 2 2 2 0 0 0 0 1 1 1 2 2 2 0 1 0 0 1 1 0 2 1 1 0 1 1 1 2 1 1 1 1 2 0 0 1 0 2 2 0 0 0 0 1 0 1 1 0 1 1 1 0 1 0 1 1 2 1 2 0 1 0 0 0 1 0 0 0 0 0 0 0 0 0 0 0 0 0 1 1 0 2 2 0 1 0 0 1 1 0 0 1 0 0 1 1 1 0 0 0 0 0 0 0 2 0 0 0 1 1 0 2 1 0 2 1 2 1 1 0 0 1 1 1 1 1 0 0 1 1 1 0 1 1 0 0 2 0 0 0 1 0 1 1 0 0 1 0 1 1 1 0 0 1 0 0 1 0 1 0 1 2 1 2 1 1 0 1 1 1 0 0 0 0 0 1 0 1 1 0 0 2 0 0 2 2 0 1 0 0 0 1 0 0 0 1 0 0 0 0 1 1 0 2 1 1 0 0 0 2 0 1 1 1 2 0 1 1 0 0 0 0 0 1 0 1 0 1 1 1 0 0 0 2 0 1 1 0 0 0 0 0 0 1 2 0 0 1 1 0 2 1 1 0 0 0 1 0 1 0 0 0 1 2 0 1 1 2 1 1 2 0 0 0 0 1 0 0 0 0 1 2 1 0 1 1 1 0 0 0 2 0 0 2 0 0 1 0 1 1 0 0 0 0 0 0 0 0 0 0 1 0 0 0 0 0 0 0 0 0 1 0 1 1 1 1 0 0 1 0 0 1 0 0 1 0 0 0 1 1 1 1 1 0 1 1 0 0 1 1 0 0 0 1 0 1 0 2 1 0 1 0 0 0 1 1 0 2 0 0 1 0 2 0 2 0 0 1 0 1 0 2 2 0 2 0 1 1 0 0 0 0 1 1 1 2 2 0 2 0 0 0 0 0 1 0 0 0 0 1 0 2 0 0 0 1 1 1 0 0 1 0 1 1 1 2 0 0 2 0 1 0 1 0 1 1 2 1 0 0 0 0 1 1 0 0 1 1 1 0 0 0 1 0 1 0 2 1 1 0 0 1 0 0 1 0 0 0 0 0 0 0 0 0 0 0 0 0 0 0
3 1 1 1 0 1 1 2 1 2 1 0 0 0 0 0 0 0 1 0 0 2 0 1 0 0 0 1 2 2 2 0 0 0 0 2 2 2 1 0 0 0 0 0 1 0 0 1 1 0 0 0 0 1 1 2 0 0 0 0 1 0 2 2 0 1 1 0 0 0 1 1 0 0 0 2 2 0 0 0 0 1 0 1 1 0 0 0 2 2 0 0 0 0 1 1 0 0 0 1 1 2 0 0 2 0 2 0 1 1 0 2 0 1 0 0 0 0 1 0 2 0 1 1 0 1 1 1 0 1 0 0 0 0 0 0 0 0 0 0 0 0 0 0 0 0 0 0 0 0 0 0 0 0 0 0 0 1 0 0 1 1 0 0 0 2 1 1 0 2 0 0 2 0 1 2 1 0 0 0 0 0 0 2 0 0 2 1 0 0 1 0 1 2 2 1 2 2 0 2 2 0 0 2 2 0 0 0 1 0 1 0 1 0 1 0 0 0 1 1 1 0 0 0 1 0 0 1 0 0 1 1 0 0 0 0 0 2 2 0 0 1 2 0 0 0 0 0 1 1 1 0 0 1 1 0 0 0 0 0 0 0 0 0 0 0 0 1 2 1 1 1 1 2 2 2 0 1 1 1 1 2 1 1 0 1 0 0 0 1 1 2 1 0 2 0 1 0 0 0 0 0 2 1 0 0 1 0 0 1 0 1 1 1 0 0 2 0 0 1 1 2 0 2 2 0 0 0 1 1 1 2 0 1 0 0 0 1 1 1 0 0 2 1 2 2 0 0 1 2 0 0 2 0 0 0 1 0 0 2 2 0 1 1 0 0 0 2 2 1 1 1 0 0 0 0 0 0 0 2 1 0 0 2 1 0 0 0 0 0 0 0 0 0 2 0 0 1 0 0 0 0 0 2 1 0 0 0 0 2 0 0 0 0 1 0 1 0 1 0 1 0 0 2 0 0 0 0 0 0 1 0 0 1 0 0 0 1 0 0 2 0 1 1 0 2 1 0 0 2 0 0 0 1 1 1 0 2 2 1 1 2 0 0 0 0 0 2 2 2 2 2 2 0 1 0 1 2 2 0 1 1 0 0 2 0 0 0 2 1 0 0 1 2 1 0 0 1 2 2 0 2 2 0 0 0 0 2 1 0 0 1 0 0 0 1 1 0 0 1 0 2 1 1 1 0 1 0 1 2 0 0 0 0 0 0 1 0 2 1 1 0 1 1 1 0 1 1 1 1 0 0 1 0 2 0 0 0 0 0 0 1 1 0 0 1 1 2 0 1 0 0 1 0 1 0 1 1 1 1 1 0 0 0 0 0 0 0 1 1 1 0 1 0 2 0 2 0 0 0 0 2 0 2 2 0 1 1 1 1 0 0 0 2 1 1 0 0 0 0 1 0 0 0 0 0 1 1 0 0 0 1 0 1 1 1 1 1 2 2 2 0 0 2 2 1 1 1 1 0 0 1 1 0 0 2 0 0 0 0 0 0 2 1 1 1 2 1 1 1 0 1 0 0 0 2 2 1 0 1 1 1 0 2 2 2 1 0 1 1 0 0 1 1 0 0 0 0 0 1 1 1 0 0 0 0 2 2 0 0 1 1 0 0 0 1 0 2 0 0 0 0 0 0 1 1 1 1 1 0 1 1 0 0 1 1 1 0 2 2 1 0 1 1 0 2 0 0 0 0 0 1 0 0 0 0 0 0 2 0 0 1 1 0 0 1 1 1 0 2 1 0 0 1 1 0 0 0 1 1 1 1 0 0 0 1 0 1 0 2 1 0 2 2 0 0 1 0 0 0 1 0 1 2 1 0 2 0 0 0 1 1 2 0 0 2 0 0 2 0 1 2 0 1 0 0 0 0 1 0 0 0 2 0 0 0 0 0 1 1 0 0 0 0 0 0 0 1 0 0 1 0 0 0 0 1 0 0 0 0 1 0 1 1 1 0 2 1 1 0 0 0 1 1 2 2 0 0 1 2 2 0 2 0 0 0 0 0 0 1 1 0 1 0 2 1 1 2 0 0 0 2 1 0 2 2 0 0 0 1 1 0 1 1 1 0 1 1 1 0 0 2 1 2 2 2 0 0 0 1 1 0 1 1 0 0 0 1 1 0 0 0 1 0 0 1 1 0 0 0 2 0 0 1 0 0 0 0 0 0 0 0 0 0 0 0 0 1 0 0 0 0 0 0 0 2 0 0 2 0 0 0 0 0 1 1 1 0 0 0 0 0 0 1 1 0 1 0 0 0 1 0
4 0 1 1 0 0 2 2 0 2 2 0 1 1 1 1 0 0 0 1 1 2 1 1 0 0 0 2 2 2 2 1 1 1 1 1 1 2 0 0 1 0 0 1 0 1 1 0 0 0 0 0 0 2 0 2 0 1 1 1 2 0 2 2 0 0 0 1 0 0 0 1 1 0 1 2 1 0 1 0 1 2 0 1 1 0 1 0 2 2 0 0 1 0 2 2 0 2 0 2 2 2 0 0 1 0 2 0 0 0 1 1 0 1 1 1 0 0 1 0 1 0 2 0 1 1 1 1 1 1 0 0 0 1 0 1 0 0 0 0 2 0 0 0 1 0 0 0 0 1 0 0 0 0 0 0 0 1 0 0 1 1 0 0 0 1 1 1 1 2 0 1 0 2 0 1 1 0 0 0 0 0 0 1 1 0 1 1 0 0 1 1 1 1 1 0 0 1 0 0 0 0 1 1 2 0 0 1 2 0 0 0 2 0 0 2 1 1 1 2 0 0 0 0 0 0 0 1 0 0 0 0 0 1 1 0 1 2 1 1 1 0 2 0 0 0 0 0 2 0 0 1 0 1 1 1 0 0 0 0 0 0 0 1 0 0 1 0 2 1 0 2 0 2 1 1 0 1 2 1 1 0 1 1 0 1 1 0 0 2 1 1 0 0 2 0 0 0 0 0 0 0 2 0 0 1 1 0 1 1 1 0 2 1 1 0 2 0 1 0 0 1 2 1 1 0 0 2 1 2 1 1 0 1 0 0 0 2 1 0 1 1 2 2 1 1 1 0 2 2 0 0 2 0 0 0 0 0 0 0 0 0 1 1 0 0 0 2 2 0 2 0 1 1 1 0 0 2 2 2 0 1 0 1 1 1 1 2 2 0 0 0 1 0 2 0 0 2 0 0 0 0 2 0 0 2 0 0 0 1 1 0 0 0 1 0 1 0 0 0 0 2 0 0 1 2 0 0 1 0 1 0 1 0 1 0 1 0 0 1 1 0 1 1 0 1 1 0 0 1 0 0 0 2 1 1 0 2 2 2 0 2 0 0 0 0 0 2 2 0 0 0 2 0 2 1 1 1 2 0 1 0 1 0 1 1 0 1 2 1 1 0 0 1 1 0 1 1 1 2 0 2 1 0 1 1 1 1 1 0 0 0 0 1 1 1 0 1 0 2 1 2 0 0 0 1 1 0 0 1 1 1 2 1 2 1 2 0 2 1 1 0 2 2 2 0 1 2 2 0 0 0 0 0 1 0 0 1 0 0 0 0 2 0 0 0 0 0 0 0 0 1 1 0 1 0 2 1 2 1 2 0 1 0 1 0 1 1 0 0 0 0 1 1 0 0 0 0 0 0 0 2 1 2 2 0 0 0 1 1 0 0 0 2 1 1 0 1 1 0 1 0 0 0 0 1 2 1 0 0 1 1 0 1 1 0 1 1 2 2 1 1 0 1 1 1 0 0 1 0 1 2 0 2 2 2 1 1 1 0 0 0 0 0 0 0 1 2 0 2 0 0 1 0 0 2 2 0 2 0 1 0 0 2 2 1 2 0 1 1 0 0 1 0 1 0 0 0 0 1 1 0 1 1 0 1 1 2 0 0 0 0 0 1 1 1 0 2 1 0 0 1 2 0 1 1 1 1 1 1 0 2 1 0 1 1 1 0 1 2 1 1 1 2 2 0 0 0 0 1 0 1 0 0 0 0 0 0 2 0 0 0 1 0 0 1 2 1 0 0 0 1 1 0 0 1 1 0 0 1 1 1 0 0 2 0 0 1 0 1 0 1 2 2 1 1 1 0 0 0 1 0 1 2 2 0 1 0 0 1 1 0 1 1 1 2 0 1 2 0 0 2 2 1 0 0 1 0 0 0 0 0 2 0 0 1 1 1 1 0 0 0 1 0 0 0 0 0 0 0 2 1 0 0 0 0 0 0 1 1 0 0 0 0 0 2 0 0 1 0 0 0 1 0 2 2 0 1 0 2 0 0 2 0 0 0 0 0 0 2 0 0 1 0 1 0 2 2 0 0 0 2 0 2 2 0 0 0 1 1 1 0 1 1 1 1 1 2 2 1 1 1 0 2 1 1 1 1 0 1 0 0 0 2 0 0 0 1 1 1 0 0 2 1 1 0 2 0 1 0 1 0 1 0 1 1 1 1 1 0 0 1 0 0 1 1 1 0 2 0 0 0 1 1 0 1 0 1 2 2 0 2 1 0 0 0 0 0 0 0 0 0 1 2 1 0 0 0 1 0 0 1
5 1 2 0 0 0 1 1 1 1 1 0 1 2 1 1 0 0 0 0 1 2 1 1 0 0 0 1 1 2 2 0 1 1 0 1 1 0 1 1 0 0 0 0 0 0 1 0 0 0 1 1 0 1 0 1 0 0 1 0 1 0 1 0 1 0 1 1 0 0 0 0 2 1 2 2 0 0 1 0 2 2 0 0 0 0 0 1 2 2 1 1 1 1 0 1 0 0 1 0 0 0 0 0 2 2 2 0 0 0 1 1 0 0 1 1 0 1 1 0 2 1 0 2 0 0 0 1 0 1 1 1 0 0 0 0 0 0 0 0 1 0 0 0 0 0 0 0 0 1 0 0 0 0 1 1 0 2 0 1 2 2 1 1 0 2 0 0 1 1 0 0 0 2 0 2 1 1 0 0 0 1 1 2 0 0 2 0 0 0 1 0 0 1 2 0 0 1 0 1 1 0 1 1 2 0 0 0 0 0 0 0 0 0 1 0 0 2 0 1 1 1 0 0 1 1 0 0 0 0 0 1 0 0 1 0 0 2 1 1 0 1 2 0 0 0 0 0 2 0 0 1 0 0 0 0 0 1 0 1 0 1 0 1 0 0 0 0 2 1 1 1 1 2 0 0 0 1 2 0 0 1 2 1 1 0 2 0 0 2 1 0 1 0 1 0 1 0 0 0 0 0 2 0 0 0 0 2 2 2 2 2 1 1 0 0 2 1 1 0 1 2 1 2 2 0 0 1 0 1 2 0 0 2 0 0 0 1 0 1 1 1 1 2 1 1 0 0 0 1 0 0 2 1 0 0 1 0 0 1 2 1 1 1 0 0 0 1 1 0 2 0 1 1 0 0 0 0 0 1 2 1 0 0 2 0 1 0 0 1 0 1 1 0 2 0 0 1 0 0 0 0 1 1 0 0 1 1 1 0 1 0 1 1 1 0 0 0 0 0 0 2 1 1 0 1 1 0 0 1 1 1 1 0 1 0 0 1 0 0 1 1 2 0 0 1 1 0 0 0 0 0 0 1 1 1 0 0 0 0 2 0 1 0 0 1 0 1 1 1 1 2 2 0 2 2 0 1 1 1 1 1 0 0 2 1 0 0 2 0 0 0 0 1 0 0 0 0 1 2 0 2 0 1 2 2 1 2 0 0 0 1 1 0 2 0 0 1 0 1 1 2 1 1 1 0 0 0 0 2 0 2 1 1 0 0 1 0 2 1 0 1 2 2 2 1 1 0 0 2 1 1 0 0 1 0 0 0 1 0 0 0 1 0 0 0 0 1 0 2 1 1 1 0 1 0 2 1 1 1 1 0 1 0 2 1 2 0 2 0 0 2 0 0 1 0 2 0 0 0 0 2 0 0 2 0 1 0 0 0 0 0 0 1 1 0 0 1 0 1 1 1 0 0 1 1 1 2 0 0 0 0 2 2 2 0 2 2 2 2 0 1 0 1 2 2 2 1 0 0 0 2 0 1 1 2 0 1 2 0 0 0 0 0 0 0 1 1 0 0 1 0 1 0 1 2 2 0 1 0 1 0 0 0 0 0 0 1 0 0 1 1 1 0 1 0 0 0 0 1 1 1 0 0 2 0 2 2 0 0 0 0 0 2 0 2 0 2 2 0 0 0 1 0 1 2 0 1 1 0 0 0 1 0 2 2 2 0 0 1 0 1 1 0 2 0 0 0 0 1 1 1 1 0 0 1 0 0 1 0 0 0 1 0 0 1 1 1 0 1 0 0 1 0 0 0 2 0 0 1 1 1 0 0 2 1 0 1 0 2 1 1 2 2 1 1 0 0 0 0 0 0 0 2 2 1 1 0 1 1 2 0 1 1 1 2 0 0 2 0 0 0 1 1 0 0 1 0 0 0 1 0 2 0 0 0 0 0 2 0 1 1 0 0 0 0 0 0 0 1 1 0 0 0 1 0 1 0 0 0 2 0 0 0 0 0 0 0 2 0 0 0 1 1 2 2 0 0 1 2 2 0 2 0 0 0 0 0 1 1 1 0 0 0 1 0 1 2 0 1 0 1 0 2 1 1 0 2 1 1 1 0 0 0 1 1 1 2 2 1 1 1 0 1 2 2 0 2 2 1 0 0 0 1 0 0 0 1 2 1 1 1 1 0 1 0 0 1 1 0 2 0 0 0 2 0 2 0 0 0 0 1 0 0 1 1 1 0 0 0 0 0 0 0 1 1 1 1 2 2 0 2 0 1 0 0 1 0 0 1 0 0 1 2 0 0 0 0 0 0 0 0
6 0 1 1 0 0 0 1 1 1 1 1 1 1 1 1 0 0 2 0 0 2 0 2 0 0 0 1 1 1 2 0 1 1 0 1 1 2 0 0 2 0 0 0 0 0 0 1 0 1 1 0 1 2 0 1 1 1 0 0 0 1 1 1 0 0 0 0 0 0 1 1 2 1 1 2 1 1 1 1 1 2 0 1 1 0 0 0 2 2 0 0 0 2 1 1 0 0 0 0 0 2 0 0 2 1 2 1 2 1 0 1 0 1 1 1 0 0 1 0 2 0 0 2 0 0 0 0 0 0 0 0 0 0 0 0 0 1 0 0 1 0 0 0 2 0 1 0 0 0 0 1 0 0 0 1 0 1 1 2 2 0 0 1 0 1 1 1 0 0 0 0 2 0 1 2 2 0 0 2 0 0 1 2 0 0 2 2 1 1 1 1 1 1 1 0 0 2 0 0 0 1 0 0 2 0 1 0 1 0 2 0 2 0 1 1 1 0 1 1 1 1 0 0 0 0 0 2 0 0 0 0 0 0 1 0 1 2 2 0 0 0 2 0 0 0 0 0 1 0 0 0 0 0 0 0 0 1 0 1 0 1 0 1 0 0 0 0 1 1 0 2 1 2 1 1 0 1 2 2 2 2 1 0 0 1 0 0 0 2 2 1 2 0 2 0 2 0 0 0 0 0 2 1 1 0 1 1 0 2 0 2 2 1 1 0 2 1 1 0 0 2 1 0 1 0 0 1 0 0 1 2 1 2 0 0 0 1 0 0 0 0 1 0 0 0 0 0 1 1 0 0 2 1 0 0 1 0 0 0 1 1 2 1 2 1 0 2 2 1 1 1 1 1 1 1 0 0 0 1 0 0 0 1 1 0 0 0 0 0 0 0 1 0 1 1 2 0 0 0 0 0 0 2 1 0 0 1 0 2 0 0 0 0 1 0 0 0 0 0 0 2 0 1 0 0 0 0 2 0 2 0 1 1 1 0 0 1 0 1 0 2 1 1 0 1 1 0 1 1 0 0 0 1 0 0 0 1 1 0 0 1 0 1 0 1 1 1 1 0 0 1 1 1 2 2 0 1 0 1 2 0 0 0 2 1 0 0 2 0 1 0 1 1 2 0 0 1 1 2 0 2 1 1 1 1 2 0 0 0 0 1 0 1 0 2 0 0 0 0 1 2 1 1 1 1 0 1 1 1 1 0 0 0 0 0 2 0 1 1 0 1 2 2 2 0 2 0 0 2 1 1 0 0 2 1 1 0 0 0 0 0 0 1 1 1 0 1 1 0 1 2 0 0 0 0 1 2 2 2 2 0 2 0 1 1 2 1 1 1 1 1 1 0 0 0 1 0 1 0 1 1 0 2 2 0 2 0 0 2 0 0 0 0 0 0 1 0 0 0 0 0 0 0 0 0 1 1 0 0 0 1 0 0 2 1 2 0 2 2 1 0 0 2 2 1 1 0 1 0 0 2 2 0 2 2 0 0 1 0 0 0 1 0 1 1 1 0 0 0 2 0 0 0 0 1 1 2 0 2 2 0 1 2 1 1 1 1 0 0 0 0 1 0 0 0 0 0 0 2 1 1 1 2 0 1 1 1 1 1 0 0 0 0 0 0 0 0 0 0 0 1 1 0 1 1 1 0 0 0 0 0 0 0 2 1 2 0 0 0 0 0 0 0 0 0 0 1 0 1 1 1 0 0 0 1 0 0 0 0 0 0 1 1 0 1 1 2 0 0 0 0 2 1 1 0 2 0 2 0 1 1 1 1 2 1 1 1 1 2 1 1 2 2 0 0 0 1 1 0 0 1 0 1 2 0 1 1 0 0 1 1 0 2 2 2 0 2 2 0 0 1 2 0 0 0 1 0 0 0 0 1 1 1 1 1 0 0 1 0 0 0 1 0 0 0 1 0 0 1 1 0 0 0 0 1 0 0 0 0 0 0 1 1 1 0 0 0 2 1 1 0 2 0 2 2 0 0 0 2 2 0 2 0 1 1 0 0 1 0 1 0 1 0 1 0 2 2 0 0 1 2 1 0 2 1 1 2 0 1 0 0 0 0 1 0 1 1 2 2 0 2 0 1 0 1 1 2 1 0 1 0 1 2 0 1 1 1 1 0 0 0 1 1 1 1 1 1 0 0 2 0 1 0 2 0 1 0 0 0 0 0 0 0 0 0 0 0 0 1 2 0 0 0 0 1 0 0 0 0 0 0 0 1 0 0 0 0 0 1 0 0 1 2 0 0 0 0 1 0 0 0
7 1 1 2 0 0 0 1 2 1 1 0 0 0 0 0 0 0 1 0 0 2 0 2 0 0 0 1 1 2 2 0 2 2 1 0 2 0 0 1 1 0 1 0 1 2 0 0 0 0 0 0 1 1 0 2 0 1 2 0 1 1 0 0 0 1 0 1 0 0 1 0 2 1 2 2 0 0 2 0 2 2 0 2 2 1 1 0 1 1 0 0 0 1 1 2 0 2 1 1 0 2 0 1 2 0 2 2 2 0 0 2 0 1 1 1 1 0 1 0 1 0 1 1 0 1 1 1 0 0 0 0 0 1 1 1 1 0 0 0 1 0 0 0 0 0 0 0 0 1 1 1 0 1 0 0 0 0 0 0 0 1 0 1 0 2 0 1 0 0 0 1 1 1 0 1 1 0 0 0 0 0 0 2 2 2 0 1 0 1 0 1 0 0 2 0 1 0 0 0 0 1 1 1 2 0 1 1 2 1 0 0 2 0 1 2 2 0 2 2 0 0 1 0 0 0 1 2 0 0 1 0 0 0 1 1 0 2 2 1 0 1 2 1 0 0 0 0 2 0 0 1 1 0 0 0 2 0 0 0 0 0 0 0 0 0 1 0 2 2 0 2 0 2 0 0 2 1 2 1 1 0 2 1 0 1 1 1 0 2 2 0 0 1 1 1 1 1 1 0 0 0 2 1 0 0 1 1 0 0 0 1 2 1 2 0 2 1 1 0 0 2 1 1 1 0 1 1 0 0 1 1 0 1 0 0 0 1 0 2 0 0 2 1 1 1 0 1 1 1 1 1 2 0 0 0 0 0 0 2 2 0 2 1 1 0 0 2 2 2 0 2 2 2 0 0 0 0 0 2 0 0 0 0 0 0 0 0 0 1 1 1 1 0 0 2 2 1 2 2 0 1 1 0 0 0 1 0 0 2 0 0 0 0 2 0 0 0 0 0 0 2 1 0 0 2 2 1 2 0 0 1 0 1 0 0 0 1 0 0 2 0 2 0 0 2 0 0 0 1 0 0 0 2 1 0 1 2 0 0 0 1 0 1 0 1 0 2 2 1 1 1 2 2 0 0 0 2 1 1 2 1 2 0 0 2 0 2 2 0 0 0 1 2 0 0 0 0 0 2 0 2 2 0 0 0 0 2 2 0 0 0 0 0 1 0 0 0 0 1 1 2 1 1 1 0 0 0 0 2 0 2 0 0 0 0 1 0 0 0 1 1 1 1 1 1 0 1 1 2 1 2 1 0 1 1 0 1 0 1 1 0 0 2 2 0 0 2 0 2 1 2 1 0 0 0 1 1 2 1 2 0 0 0 0 0 0 0 0 0 0 2 0 0 1 0 1 0 0 0 0 2 0 0 2 0 1 0 0 1 2 1 0 0 0 0 0 0 0 0 1 0 1 1 0 0 1 2 0 0 0 1 0 2 1 0 2 1 1 0 0 2 0 1 1 1 1 2 0 0 0 2 2 0 1 0 0 0 1 0 0 0 1 2 2 1 1 1 0 1 1 0 0 1 0 2 2 0 2 0 1 0 2 2 0 2 0 1 1 1 1 1 0 1 1 0 0 0 0 2 0 1 0 0 0 0 0 2 0 0 0 0 1 1 1 1 0 0 1 0 0 0 0 0 1 2 0 1 1 0 1 2 0 0 0 1 1 0 1 1 1 0 1 0 0 1 0 0 0 1 0 1 0 0 0 1 0 0 1 0 0 0 2 1 0 0 2 2 0 1 0 1 2 1 1 0 1 0 0 2 2 2 1 1 2 1 1 1 0 2 1 1 2 2 1 1 0 1 0 0 0 0 0 1 1 1 1 0 0 1 2 1 2 0 0 2 0 0 2 1 1 2 1 2 0 0 2 0 0 1 1 0 2 0 0 0 0 0 0 1 1 0 0 0 0 0 0 0 0 0 2 1 0 0 0 0 0 0 0 0 1 0 0 0 0 0 1 1 2 0 0 0 0 0 1 1 0 0 0 1 1 0 2 0 0 0 0 0 0 1 2 0 1 0 0 0 2 2 1 0 0 2 1 1 2 0 0 0 0 2 0 0 1 1 1 0 1 1 1 0 1 0 0 2 0 1 0 1 0 0 0 0 0 2 0 0 0 1 1 0 0 0 2 1 1 1 1 0 0 0 2 0 2 0 0 0 0 0 0 1 1 1 0 0 0 0 0 0 2 1 1 0 0 0 0 0 1 0 2 0 0 0 0 0 0 0 0 0 0 1 0 0 0 1 0 1 0 0 0 0 1 0
8 0 1 1 0 0 1 2 2 1 0 1 0 1 0 0 1 0 1 2 1 0 1 1 1 1 1 1 2 1 1 0 1 1 0 1 1 2 0 0 2 0 1 0 0 0 0 0 0 0 0 0 1 1 0 1 0 1 2 0 1 0 1 1 0 1 0 0 0 0 1 2 1 0 0 2 2 0 0 0 0 1 2 0 2 0 0 0 2 2 0 0 1 1 1 2 0 2 0 2 2 2 1 0 2 0 2 0 0 0 0 0 0 1 1 1 0 0 2 0 0 0 0 2 0 0 0 0 0 0 0 0 0 1 0 0 0 0 0 0 1 0 0 0 0 0 0 0 1 1 0 0 0 0 1 1 0 0 0 0 0 1 2 0 1 1 2 0 2 2 1 1 0 2 1 1 2 2 0 0 0 1 1 2 1 1 1 2 0 1 1 1 0 1 2 0 0 1 0 0 0 0 0 2 2 0 0 1 0 0 1 0 1 0 1 0 0 1 2 0 2 1 0 0 0 0 0 2 0 0 1 0 0 0 2 0 0 1 1 0 0 1 2 0 0 0 0 0 2 0 0 1 0 0 0 0 0 0 0 0 0 0 0 0 0 0 0 2 0 0 0 2 2 2 0 0 2 2 1 1 1 1 2 0 1 1 1 1 0 1 1 0 2 0 2 0 2 1 0 1 0 0 2 1 0 0 2 0 0 0 0 1 1 1 1 0 0 1 1 1 0 2 1 2 1 0 0 1 2 2 2 0 0 1 1 0 1 2 0 2 0 1 2 1 1 1 0 0 1 1 0 0 2 0 0 0 1 1 0 1 1 0 0 0 0 0 0 2 2 0 2 0 1 1 1 1 0 0 0 2 1 0 0 0 0 0 0 0 0 0 0 0 0 0 2 0 0 2 1 1 0 1 1 1 0 0 1 1 0 1 1 0 0 0 1 0 0 0 1 0 1 0 0 1 1 1 0 0 0 0 0 0 1 1 1 0 1 0 0 0 2 0 2 0 0 0 2 1 1 1 1 0 0 0 0 0 0 1 1 1 1 1 1 1 0 2 0 1 1 0 1 1 2 0 1 0 1 2 1 2 1 0 0 0 2 0 0 0 1 0 1 1 1 1 0 0 0 1 1 2 0 1 1 1 0 0 2 2 2 0 0 0 0 0 1 1 0 0 0 0 1 2 0 0 0 0 1 1 0 1 1 1 0 0 0 0 2 0 2 1 0 1 2 2 2 1 1 2 2 0 0 0 0 0 2 0 0 0 0 2 0 0 1 1 1 0 0 1 1 0 0 1 1 0 0 0 1 1 1 1 2 0 2 0 2 0 2 0 1 0 0 1 1 0 0 0 0 1 1 0 1 1 0 2 2 1 2 1 1 1 0 0 0 1 0 0 0 0 0 0 0 0 1 1 0 1 1 2 0 0 0 1 0 1 2 0 2 1 2 2 1 0 0 2 2 0 0 1 0 0 1 2 1 0 1 1 0 0 1 0 0 0 1 0 0 0 0 1 1 0 0 1 0 0 1 1 1 2 0 2 2 0 1 1 1 1 0 0 1 2 0 0 1 0 1 0 0 1 0 2 0 2 0 1 1 0 2 1 1 0 1 1 1 0 1 1 0 1 2 0 0 0 1 0 1 2 0 0 0 0 0 1 0 1 1 1 2 0 1 2 1 1 0 0 0 1 0 1 0 0 0 0 0 0 0 2 0 0 1 0 0 0 1 0 1 1 2 2 0 2 0 0 1 2 2 0 1 0 1 1 1 1 0 0 2 1 0 2 0 2 0 1 2 2 2 2 0 0 0 0 0 0 1 2 1 1 1 1 0 1 1 0 1 0 0 2 1 0 2 0 1 2 1 1 0 0 0 0 0 0 0 0 2 0 0 0 0 2 1 0 0 0 0 0 0 0 0 0 0 1 1 0 0 1 0 0 0 0 0 0 0 0 1 0 1 2 0 2 2 0 0 0 1 1 1 1 0 2 2 2 2 0 1 0 0 0 1 0 0 2 0 0 2 0 2 1 1 2 0 0 0 2 1 1 1 2 0 0 0 2 0 0 1 1 1 1 0 1 2 2 0 2 0 2 0 2 2 0 0 1 0 0 0 1 0 0 0 0 0 2 0 0 2 0 0 1 2 2 0 0 2 0 1 0 1 0 2 1 1 1 1 0 1 0 1 1 1 0 1 1 0 1 0 0 0 2 0 0 0 0 0 0 0 2 0 1 2 0 0 1 0 0 0 1 1 0 0 0 0 1 0 0
9 0 1 1 1 0 2 2 2 1 1 1 0 1 1 1 0 0 1 1 1 1 2 0 1 1 1 1 2 2 1 0 2 2 1 1 2 2 0 2 0 0 0 0 0 0 0 1 1 0 0 0 1 1 1 2 0 1 1 0 0 2 2 1 0 2 0 2 0 0 0 1 1 1 1 2 1 0 2 1 1 2 0 1 1 0 0 0 0 2 0 0 1 0 0 2 0 0 0 0 0 2 1 0 2 0 2 0 0 0 0 2 0 0 0 0 0 0 1 0 1 0 1 1 1 0 1 0 0 0 0 0 0 0 0 0 0 0 1 0 2 0 0 0 1 1 0 0 0 0 0 1 0 0 1 0 0 2 0 0 0 1 0 2 1 1 1 1 0 1 1 0 1 1 0 2 0 0 0 0 0 0 1 2 0 0 2 0 0 0 1 0 1 1 1 1 2 2 0 0 0 0 0 1 2 0 0 0 0 0 0 0 1 0 2 1 1 1 2 0 2 1 0 1 1 0 0 0 0 0 0 1 0 1 0 0 1 2 2 2 0 0 2 0 0 0 0 0 0 0 0 0 0 1 1 0 0 0 0 0 0 0 0 1 0 0 0 1 1 0 0 2 1 2 0 1 0 2 2 1 1 2 2 0 2 0 2 0 0 1 1 0 1 0 1 0 2 1 1 0 0 0 1 0 0 1 0 0 0 0 0 1 2 2 2 0 1 0 0 1 0 1 1 1 1 0 0 1 0 0 1 2 0 1 0 0 0 1 0 0 0 0 2 2 1 1 0 1 1 0 1 1 1 0 0 1 1 0 0 1 1 0 1 1 1 0 0 2 2 1 1 1 0 0 1 0 0 0 0 2 0 0 0 0 2 1 1 0 0 0 0 0 0 1 2 0 2 2 0 0 0 0 2 0 0 2 0 0 0 2 0 0 0 0 0 0 1 0 0 0 0 2 0 2 0 1 0 0 0 1 1 1 1 0 1 0 0 1 0 1 0 0 1 1 1 2 1 0 0 1 0 1 0 2 2 2 0 2 1 2 1 2 0 2 0 2 0 1 2 0 0 1 0 2 1 1 0 0 2 0 1 0 1 0 2 2 0 2 2 1 0 0 0 2 0 0 2 0 0 2 0 2 1 1 1 1 1 1 0 0 0 0 1 0 1 0 0 1 0 1 1 2 1 1 1 1 0 0 1 2 0 1 0 0 0 0 0 0 2 1 0 1 0 0 1 0 1 1 1 1 1 1 1 0 2 1 1 1 0 1 1 0 1 1 1 0 0 1 1 0 0 0 0 0 0 0 1 0 2 0 2 0 2 0 2 1 1 1 0 1 1 0 1 0 0 0 0 0 0 0 0 2 0 2 2 0 2 0 0 2 0 0 0 1 0 1 0 1 1 0 0 0 0 1 0 0 1 2 0 0 2 1 0 2 1 0 2 1 2 2 0 0 0 1 2 2 2 1 0 0 2 1 0 1 2 2 0 0 1 0 0 0 0 1 2 2 1 1 0 1 0 0 0 1 0 2 2 0 1 1 1 2 1 2 1 2 1 0 1 2 0 0 1 1 0 0 0 0 0 1 0 1 0 1 0 0 2 1 0 0 0 1 0 0 0 0 0 1 0 0 0 2 1 0 1 2 0 1 1 0 0 1 0 0 0 0 1 0 2 2 1 0 0 0 1 1 0 1 0 1 0 1 0 0 0 0 0 0 1 0 0 1 1 1 0 0 2 0 0 0 0 0 0 0 0 0 1 0 1 1 1 1 0 0 1 1 0 1 1 1 0 1 2 1 0 0 1 0 0 2 0 0 0 2 2 0 2 0 1 1 1 0 1 1 1 2 0 0 2 0 2 1 1 0 0 0 1 0 0 0 0 0 2 2 2 0 0 0 1 0 0 0 1 0 0 0 1 0 0 0 2 0 0 0 0 0 0 0 0 0 1 1 0 0 0 1 0 1 2 0 0 0 0 0 1 1 0 1 1 2 1 1 2 0 0 0 0 1 2 1 0 0 0 0 2 0 2 2 0 1 0 1 0 1 1 1 1 1 0 2 0 0 0 0 1 1 1 0 1 1 0 1 0 0 1 1 1 1 0 0 0 0 1 1 0 1 1 0 1 0 0 0 2 2 2 1 1 0 0 0 1 1 2 0 0 0 0 0 0 0 0 0 0 0 0 0 0 0 0 0 1 0 0 0 0 1 0 0 0 1 0 0 1 0 0 0 1 0 0 1 0 0 0 1 1 0 0 0 1 0 0 1
10 0 2 0 0 0 0 2 1 2 1 0 1 1 0 0 0 0 2 0 0 1 0 2 0 0 0 2 2 2 2 0 1 2 2 0 2 1 1 0 1 0 0 0 1 0 1 0 1 0 0 0 0 1 1 0 0 1 1 1 0 1 1 1 0 1 0 0 0 0 2 0 2 0 1 2 1 0 1 0 2 2 2 0 2 0 0 0 1 2 0 0 1 0 0 0 0 1 0 1 1 2 0 0 1 0 2 1 1 0 0 1 0 1 1 1 1 0 0 0 1 0 0 2 0 0 0 1 0 1 1 1 0 0 0 0 0 0 1 0 1 0 0 0 2 0 1 0 0 0 0 0 1 0 1 0 0 0 0 0 0 1 0 1 2 2 2 1 0 1 1 0 0 2 0 1 0 0 0 1 0 0 0 1 0 0 1 2 0 0 2 2 0 0 2 0 2 2 0 0 0 0 0 1 2 1 2 1 0 1 1 0 0 0 1 0 0 1 2 0 2 1 0 0 0 0 0 0 0 0 0 0 0 0 1 0 0 2 2 1 0 0 1 0 0 0 0 0 2 0 0 1 0 0 0 1 0 0 0 0 0 0 0 2 0 0 0 0 2 1 1 0 2 2 0 0 0 2 1 0 0 1 2 0 0 1 0 1 0 2 0 0 0 1 0 1 1 0 0 0 1 0 1 0 0 0 0 0 1 1 0 2 1 1 1 0 0 0 0 0 0 1 2 2 2 0 0 1 0 0 1 1 0 1 0 0 0 2 1 1 0 1 2 0 0 0 0 0 2 1 0 0 2 2 0 0 2 0 0 1 1 0 2 0 2 0 0 2 2 1 1 1 0 0 1 1 0 1 1 2 0 1 0 0 1 0 0 2 2 1 1 1 1 0 1 1 0 1 0 0 0 0 0 2 1 0 0 2 0 2 0 0 0 0 1 0 0 1 0 0 1 0 0 1 1 1 0 0 0 0 0 0 0 1 1 1 0 1 0 1 2 0 2 0 1 0 2 0 1 0 0 1 0 1 1 1 0 2 1 2 0 2 0 0 0 0 0 2 2 0 0 0 1 1 1 0 1 1 2 0 2 0 1 1 2 0 0 1 2 1 0 0 0 1 1 0 0 0 0 1 1 1 1 1 0 0 1 2 0 0 0 0 0 0 0 2 0 0 0 2 0 2 2 2 2 0 0 0 0 2 0 2 2 1 2 1 2 0 2 1 1 0 1 1 2 0 2 1 1 1 0 0 0 0 1 1 1 1 0 1 1 0 0 0 0 2 2 1 1 0 0 0 1 0 1 0 1 0 0 0 1 0 1 0 1 1 2 0 0 0 0 2 0 2 0 0 0 0 0 0 0 2 0 2 2 1 2 0 0 0 0 0 0 1 1 2 0 2 0 1 0 1 0 0 0 0 2 1 0 0 0 2 0 1 2 2 2 0 2 1 0 1 0 0 2 1 1 1 0 0 1 2 1 0 0 2 0 0 1 0 0 0 1 2 2 2 2 0 1 0 1 0 0 0 2 2 2 0 1 0 0 2 0 2 2 2 2 1 0 1 1 1 0 1 2 0 0 0 0 1 0 2 0 0 1 0 1 1 1 1 0 0 0 1 0 0 0 1 0 0 0 0 0 0 1 1 1 1 1 0 1 2 1 0 1 0 0 0 1 2 0 1 1 2 2 0 0 2 0 0 0 0 0 0 0 1 1 0 1 0 0 1 2 0 1 0 2 1 0 0 0 0 2 0 0 1 2 0 2 0 0 0 1 1 1 1 1 2 1 2 0 2 2 1 0 0 0 0 0 2 0 0 0 2 2 1 0 0 2 0 2 0 0 1 1 1 0 1 2 0 1 1 0 1 1 0 1 0 0 0 1 0 2 1 1 0 0 0 1 1 1 0 2 0 2 2 2 0 0 0 1 0 1 0 0 0 0 0 1 1 0 0 1 1 1 0 2 0 2 0 0 0 1 0 2 2 0 1 1 0 0 0 2 0 0 0 0 1 0 1 1 0 2 0 2 1 2 0 0 1 0 1 0 2 2 0 2 2 0 1 0 0 0 0 1 1 1 0 2 2 0 2 0 2 0 0 1 1 2 0 1 1 0 0 2 1 0 2 2 0 0 0 0 0 0 0 1 2 1 0 2 0 1 0 1 0 1 1 1 2 1 0 0 0 1 0 2 0 1 1 0 0 0 0 0 2 0 0 1 1 0 0 0 1 0 0 1 0 0 1 0 0 0 1 1 0 0 0 1 0 0 1
11 0 2 1 0 0 1 1 1 1 0 1 1 1 1 1 0 0 1 1 1 2 1 0 1 1 1 1 1 2 2 1 1 1 1 0 2 2 0 0 2 0 0 0 0 1 0 0 1 0 0 0 1 1 1 2 0 1 1 0 0 1 1 0 0 1 0 1 0 0 0 0 2 0 1 2 1 0 0 0 0 2 0 1 1 0 0 1 1 2 1 1 1 0 1 2 0 0 0 0 0 2 0 0 2 1 2 1 1 0 0 2 0 0 0 0 0 0 0 0 2 0 1 1 0 1 1 1 1 1 1 1 0 1 0 0 0 0 0 0 2 0 0 0 0 0 0 0 0 0 0 1 0 1 0 1 1 1 0 0 1 0 0 1 2 2 1 1 0 1 0 1 2 0 0 1 0 0 0 0 0 0 1 2 0 0 2 1 1 0 2 0 0 0 2 0 0 2 0 0 0 0 0 1 2 0 2 0 1 1 0 1 1 0 1 0 0 1 1 1 1 2 0 1 0 0 1 2 0 0 0 0 0 0 2 0 0 2 2 1 0 0 2 0 0 0 0 0 2 0 0 1 0 0 0 0 1 0 0 0 0 0 0 2 0 0 1 0 2 2 0 1 1 1 0 0 0 2 2 0 0 2 0 0 0 1 0 1 0 2 1 1 0 0 1 1 0 0 0 0 1 0 2 1 1 1 0 1 1 2 0 2 1 2 2 1 2 1 0 1 0 2 1 2 1 0 0 2 1 1 2 0 1 2 1 0 1 0 0 1 2 1 2 0 2 2 0 0 0 2 0 0 2 0 0 0 0 0 0 2 2 0 2 2 1 0 0 2 2 1 1 1 1 1 0 0 0 2 2 2 0 0 0 1 2 0 1 0 0 2 1 2 0 0 1 1 0 1 0 0 0 0 0 2 0 0 0 1 1 1 0 0 0 0 0 0 0 0 1 0 0 1 0 0 0 1 0 0 1 0 1 0 1 0 1 0 0 0 0 1 2 0 0 2 0 2 1 0 0 0 0 0 0 1 0 0 0 1 1 0 2 1 0 0 0 0 0 2 2 0 0 0 2 0 1 0 1 1 2 1 1 1 1 0 1 2 0 0 2 1 0 0 0 2 2 0 0 0 0 2 0 2 0 2 0 0 1 1 1 0 1 0 0 1 0 1 0 1 0 1 1 2 0 0 0 0 0 1 0 1 1 0 2 2 2 0 1 1 2 2 0 0 1 1 2 2 0 1 1 1 0 0 0 1 2 1 1 1 0 1 0 0 1 0 0 1 1 1 0 1 0 1 1 0 1 0 2 0 2 0 2 0 1 0 1 1 1 0 2 2 0 2 1 0 0 0 0 0 0 0 0 2 0 1 1 1 0 0 1 1 1 0 0 0 0 0 0 0 0 0 0 0 1 1 0 1 1 1 0 0 0 1 0 2 0 0 2 1 2 2 1 1 0 2 1 1 0 0 1 0 0 2 0 0 1 2 0 1 2 0 0 0 0 0 0 0 1 1 0 2 0 0 1 0 0 2 2 0 2 0 2 0 1 1 1 2 0 0 0 1 0 0 0 0 0 0 0 0 0 1 0 1 0 0 0 0 1 2 0 0 1 1 0 2 0 0 0 1 1 0 0 1 0 0 2 1 1 1 1 0 1 2 0 0 1 0 0 0 0 1 0 1 0 0 0 0 0 0 0 0 0 0 0 0 0 1 0 0 2 0 0 1 2 0 1 0 2 1 0 2 0 0 2 0 1 1 1 0 2 0 0 0 0 0 2 0 1 2 2 2 0 2 2 2 0 0 0 0 0 0 0 0 1 2 1 0 1 1 1 0 0 0 1 0 0 2 1 0 2 0 2 1 1 1 0 0 1 0 1 0 0 0 2 0 0 1 0 0 1 0 0 1 1 0 0 0 1 0 0 0 2 0 0 1 0 0 1 0 1 1 0 0 0 0 0 1 1 0 1 0 0 0 0 0 1 2 0 2 2 2 2 0 2 0 0 0 0 0 0 1 1 0 0 1 2 0 2 2 0 0 0 2 0 2 2 0 2 1 0 1 0 0 0 0 1 1 1 1 2 2 0 2 0 1 0 1 0 0 1 0 2 0 1 2 0 0 0 2 2 1 0 0 2 0 0 0 1 1 1 1 2 0 1 0 1 0 1 1 2 1 0 0 0 1 0 0 1 0 1 0 1 0 0 0 0 0 0 0 2 0 0 0 0 0 0 0 0 0 0 0 0 0 0 2 0 0 0 0 0 1 0 1
12 1 1 1 0 1 1 2 1 1 1 0 0 0 0 0 0 0 1 0 0 1 0 0 0 0 0 2 2 2 2 0 0 1 2 1 2 1 0 0 2 0 0 0 0 0 0 0 0 0 0 0 0 0 1 2 0 0 0 0 1 1 2 1 1 1 1 1 0 0 0 1 0 0 0 2 2 0 0 0 0 1 0 2 2 0 1 2 2 2 0 1 0 0 2 2 0 1 0 1 1 2 1 0 2 0 2 0 2 2 0 2 1 2 2 2 1 0 0 0 2 0 2 0 0 0 0 0 0 1 0 1 0 0 0 0 0 0 0 0 2 0 0 0 0 0 0 0 0 0 0 0 0 0 0 0 0 0 0 0 2 1 0 0 2 2 0 0 0 2 1 2 1 1 0 0 2 2 0 0 0 0 0 2 0 0 2 0 0 0 0 0 1 1 1 1 1 2 0 1 1 0 0 1 2 0 0 0 1 1 0 0 1 0 1 1 1 1 1 1 1 1 0 0 0 0 1 1 0 0 0 0 0 0 2 0 0 2 2 2 0 0 2 0 0 0 0 0 1 0 0 0 0 1 1 0 1 0 1 0 1 0 0 1 0 0 0 1 2 1 0 1 1 1 0 0 0 1 2 0 0 0 0 0 0 0 0 1 0 2 0 1 0 0 1 0 0 0 0 0 0 0 2 1 0 2 1 1 1 1 1 0 2 1 1 0 1 0 0 0 0 2 1 0 1 0 0 1 1 1 2 1 0 2 0 0 0 0 0 1 0 0 2 1 2 2 0 0 0 2 0 0 2 0 0 0 0 0 0 0 1 1 2 2 1 0 0 2 2 0 2 0 1 1 1 1 0 1 1 2 0 1 0 1 1 0 0 0 0 0 0 0 0 0 2 0 1 0 0 0 0 0 1 1 1 0 1 0 0 1 1 0 0 1 1 0 0 1 0 1 1 1 1 0 0 1 1 1 1 1 2 1 0 0 2 0 0 0 0 0 2 0 2 0 2 1 2 1 0 1 0 0 0 2 2 1 2 2 2 2 0 2 1 0 0 1 0 2 2 1 1 1 2 0 0 0 0 1 2 0 1 1 2 1 2 1 0 1 2 1 0 0 1 1 1 0 1 1 1 1 1 1 2 0 0 0 1 0 1 0 1 0 0 0 2 0 1 1 0 1 1 2 0 0 0 1 1 1 1 1 1 0 1 1 1 0 1 1 1 1 0 1 1 1 1 0 1 2 2 0 0 0 0 0 1 1 1 0 0 0 0 0 1 1 1 0 0 1 1 0 1 1 1 0 1 0 1 1 2 1 2 0 1 0 1 0 0 1 1 1 0 1 0 2 0 0 0 0 0 0 0 2 1 2 1 1 1 0 0 0 2 0 0 0 0 0 1 0 0 0 1 0 0 1 0 1 2 1 0 0 0 2 1 1 2 1 2 0 2 2 1 0 0 2 2 0 1 0 0 1 1 1 0 1 2 2 1 0 0 0 0 0 1 0 1 1 1 1 0 0 0 1 0 0 1 1 2 0 2 0 1 0 0 2 2 2 1 0 0 0 0 0 1 0 0 0 0 0 0 1 0 1 0 0 1 0 1 1 0 0 0 0 0 2 0 2 0 1 1 0 0 0 0 1 1 1 2 0 0 0 0 1 0 0 0 0 2 0 1 2 0 0 0 0 0 1 0 0 0 0 0 0 0 0 0 0 0 0 2 0 0 1 2 1 0 0 2 2 0 2 0 0 2 1 1 0 0 0 1 0 1 0 0 0 2 0 0 2 1 2 0 1 1 1 0 0 0 1 1 0 0 0 0 1 2 0 1 2 0 0 0 0 2 0 0 2 0 2 2 0 2 0 1 0 0 0 0 0 0 0 1 0 2 0 0 1 1 0 1 1 1 0 0 0 0 0 0 1 0 0 2 0 0 0 0 0 0 0 0 0 1 0 0 0 0 1 1 0 2 0 1 1 1 1 2 2 0 1 1 2 2 0 1 0 0 0 1 1 0 1 1 0 0 0 1 0 2 2 0 0 0 2 0 1 2 1 1 1 1 1 1 0 0 0 1 1 1 1 2 2 0 2 0 1 1 1 1 0 0 0 1 1 0 0 1 0 0 1 1 0 0 0 1 1 1 1 1 2 0 0 1 0 1 1 0 1 2 0 0 2 2 0 0 0 0 0 1 1 2 1 1 0 0 0 0 0 0 0 0 0 0 0 0 0 0 0 0 0 1 0 1 1 0 1 0 0 0 0 0 0 1 0
13 0 0 2 0 1 2 2 2 1 1 0 2 2 2 2 0 0 0 1 1 2 1 0 1 1 1 2 2 2 2 2 1 1 0 1 1 1 0 0 1 0 0 0 0 0 0 0 0 0 0 0 1 2 0 2 0 0 2 0 1 0 2 2 0 1 0 2 0 0 0 0 1 0 1 2 1 0 2 1 1 2 0 0 0 0 0 2 2 2 1 1 2 0 0 2 0 1 0 1 1 2 1 0 2 1 2 0 1 1 0 1 0 1 1 1 1 0 2 0 0 0 1 1 0 0 0 1 1 1 0 0 0 1 1 1 1 1 1 0 0 0 0 0 1 0 1 0 0 0 0 1 0 1 1 1 0 1 0 0 1 0 0 2 0 1 1 1 0 0 0 0 1 1 1 1 2 0 0 0 0 0 1 1 0 0 1 2 0 1 1 1 1 1 1 0 1 2 0 0 0 0 1 2 2 0 0 0 1 0 0 0 0 0 1 1 1 0 2 1 1 0 1 0 0 0 1 1 0 0 0 1 0 0 1 0 1 2 2 2 0 0 1 0 0 0 0 0 1 1 1 1 0 0 0 0 0 1 0 0 0 0 0 0 0 0 0 1 1 1 0 2 0 1 0 1 1 1 2 0 0 1 2 1 0 0 0 1 2 2 0 1 1 0 1 0 1 1 0 2 0 2 2 1 0 1 0 0 1 1 1 1 1 1 1 0 1 0 0 0 1 0 2 1 0 0 0 2 0 1 0 2 0 1 0 1 0 2 0 0 0 0 2 0 1 1 0 0 1 0 0 0 1 0 0 1 0 0 0 0 0 0 2 0 2 0 0 1 1 0 2 0 1 1 1 2 0 0 0 2 2 1 1 1 1 0 0 0 0 0 0 0 0 0 2 0 0 1 1 1 0 1 1 1 1 0 0 2 1 1 0 0 0 0 1 0 0 0 0 0 0 1 0 1 1 1 0 0 0 0 0 1 0 2 0 1 0 1 1 2 2 0 0 2 0 2 2 1 1 2 0 0 0 1 0 0 0 0 0 0 2 0 0 0 0 1 0 2 2 1 1 1 2 0 0 0 0 2 2 1 0 1 1 1 2 0 0 1 2 1 0 0 0 1 0 1 0 0 1 2 0 2 2 0 0 0 0 0 1 0 1 0 0 0 1 1 1 1 0 1 1 2 2 1 2 0 1 0 0 2 1 1 1 0 1 0 1 0 1 1 1 1 2 2 2 1 1 2 2 0 0 0 0 0 0 0 0 0 0 0 0 0 0 0 1 1 1 1 1 0 1 2 1 0 1 0 1 1 2 2 2 0 1 0 1 0 2 0 1 1 0 0 0 0 0 0 0 0 1 0 1 1 1 2 2 0 1 0 0 0 1 0 0 1 1 1 0 1 0 0 2 0 0 0 0 0 1 1 0 0 0 1 0 0 2 1 1 0 2 2 1 1 0 1 1 0 0 0 1 0 0 1 0 1 1 2 0 1 1 0 0 0 1 1 1 1 0 0 1 1 0 1 0 0 0 1 1 0 1 0 0 1 1 1 0 1 1 0 0 2 0 0 0 0 0 0 0 0 0 1 0 2 0 0 1 0 1 1 0 0 0 0 0 2 0 0 0 1 0 0 0 0 0 0 1 2 0 1 1 0 1 2 0 0 0 1 1 0 1 1 1 0 0 1 1 0 0 0 0 0 0 0 0 0 0 2 1 0 2 0 0 1 2 0 1 0 2 2 0 1 0 0 1 1 1 0 1 0 1 0 1 0 0 0 0 2 0 2 0 2 0 1 1 2 0 0 0 1 0 1 0 0 1 2 1 0 1 0 1 1 2 0 0 1 1 2 1 1 2 0 2 1 1 1 0 0 1 0 0 0 2 0 2 0 0 0 0 0 1 0 0 1 0 0 0 0 0 0 0 0 2 0 0 0 0 0 0 0 1 1 1 0 0 0 0 2 0 0 0 0 0 0 1 1 2 2 0 1 1 2 2 0 1 0 0 0 1 2 0 2 0 0 2 0 2 1 1 2 0 0 0 1 1 0 2 2 0 0 1 1 1 0 1 1 1 1 1 1 2 1 0 1 0 1 1 1 1 0 1 0 0 0 0 2 0 1 1 2 2 0 0 0 2 1 1 0 0 0 1 0 2 0 0 0 2 1 2 1 2 1 1 0 0 0 0 0 0 0 2 1 0 0 0 0 0 0 0 0 1 0 0 0 0 1 0 1 1 0 0 0 0 0 0 0 0 0 0 0 0 0 1 0
14 1 1 1 0 0 1 1 1 0 0 1 0 1 1 1 0 0 0 0 0 2 0 2 0 0 0 1 2 2 2 1 1 1 1 1 1 2 0 0 2 0 0 0 0 0 0 1 0 0 0 0 0 0 0 1 0 1 1 1 1 0 1 0 1 0 1 1 0 0 0 1 1 0 1 2 1 0 1 0 1 2 0 0 0 0 0 0 2 2 0 1 1 0 0 1 0 1 0 1 2 2 0 0 2 1 2 0 0 0 0 2 0 2 1 1 0 0 0 0 2 0 0 2 0 0 0 2 1 2 0 0 0 0 1 0 0 0 0 0 1 0 0 0 1 0 0 0 0 1 0 0 0 1 0 0 0 0 0 0 0 1 0 1 1 2 0 0 2 2 0 1 1 1 0 0 1 1 0 0 0 0 1 1 0 0 1 1 0 0 1 1 1 1 1 1 1 2 0 1 1 1 0 1 2 0 1 1 0 1 1 0 0 0 1 0 0 0 1 0 2 0 0 0 1 1 1 0 0 0 0 0 1 1 1 0 1 2 2 2 0 0 0 0 0 0 0 1 1 1 1 0 0 0 0 0 0 1 0 0 0 0 0 0 0 0 0 2 2 2 0 2 1 2 0 1 1 1 1 0 0 1 1 1 0 0 1 1 0 1 1 0 1 0 1 0 2 1 1 0 0 0 1 1 0 0 1 0 0 1 0 1 2 2 2 0 2 0 0 2 0 2 2 1 0 0 0 1 0 1 2 1 2 2 1 0 1 2 0 0 0 0 0 1 2 2 0 0 1 0 0 0 1 0 0 1 2 0 0 0 1 1 1 1 1 0 0 2 2 0 2 0 1 1 0 0 0 1 1 2 1 0 0 1 1 1 0 0 0 0 0 0 0 0 1 1 0 1 1 1 0 1 0 1 0 1 0 1 0 1 1 0 0 0 0 0 2 1 0 1 0 0 0 1 1 1 0 2 2 1 1 2 0 2 1 1 0 1 0 0 1 1 2 0 1 2 1 0 1 1 0 0 0 2 2 1 1 1 1 1 1 1 0 2 0 2 0 0 1 0 0 2 2 1 2 1 1 1 2 0 2 0 1 0 1 1 0 0 1 1 1 1 0 1 0 0 0 1 1 1 1 1 2 0 0 0 1 1 1 0 0 1 0 0 0 1 1 0 0 0 0 2 0 0 0 2 0 0 0 2 0 2 1 1 1 0 0 0 1 1 0 1 2 0 1 0 0 0 0 2 0 0 2 0 1 1 1 0 0 1 0 0 0 1 1 0 0 2 0 1 2 2 2 0 1 0 2 0 1 0 1 0 1 0 0 0 1 0 0 0 0 1 2 0 0 0 1 0 0 0 1 1 0 1 2 0 1 0 0 1 0 0 0 0 0 0 0 0 0 0 1 0 0 0 0 0 2 2 0 0 0 2 1 2 2 0 2 0 1 1 0 1 0 1 2 2 2 0 1 1 0 1 2 1 1 2 0 0 2 1 0 0 2 1 1 1 0 1 1 0 0 0 0 0 0 1 1 0 1 0 0 1 1 0 1 1 1 1 0 0 1 1 1 0 0 0 0 0 0 2 2 0 0 1 1 0 1 0 0 0 1 1 0 2 0 1 0 1 1 0 0 0 0 0 2 2 1 2 2 0 1 1 0 0 1 1 1 0 1 1 0 0 0 0 0 1 0 0 0 0 0 0 0 0 0 2 0 0 1 0 0 1 1 0 1 1 1 2 0 1 0 0 1 1 1 1 1 1 1 1 1 0 0 0 1 1 1 2 0 2 0 1 2 1 0 0 0 0 0 1 0 0 1 2 1 1 0 0 1 1 1 0 1 1 1 2 0 0 2 0 2 2 1 0 0 0 0 0 1 0 0 0 2 0 0 1 0 0 1 0 0 0 1 0 1 1 1 0 0 0 2 0 0 0 0 0 0 0 1 1 0 1 0 0 0 0 1 1 0 0 1 1 1 0 2 2 0 0 0 1 0 2 2 0 1 1 0 0 0 1 0 1 1 1 2 0 2 2 0 0 0 2 0 0 1 2 0 0 0 1 0 0 0 0 1 1 1 0 2 1 0 2 0 0 0 1 0 1 1 0 0 1 1 1 0 0 0 1 1 0 0 0 1 1 1 0 0 0 0 0 2 0 1 1 0 0 1 1 1 0 0 0 1 0 2 1 2 0 0 0 1 0 1 1 0 0 0 1 1 1 0 1 0 1 0 0 1 0 1 0 1 1 0 2 0 0 0 0 1 0 0 0
15 1 0 2 0 1 2 2 1 1 1 0 2 2 2 2 0 0 1 0 0 2 1 2 0 0 0 2 2 2 2 2 0 2 1 1 2 2 0 1 1 1 0 0 0 0 1 0 0 1 1 0 1 2 0 2 0 0 1 0 0 2 2 1 1 1 1 0 0 0 0 2 2 0 1 2 1 0 1 0 1 1 1 0 1 1 1 0 2 2 0 0 0 0 1 2 1 1 0 1 1 1 1 0 2 0 2 1 1 0 0 2 2 2 2 2 2 0 0 0 1 0 1 1 0 1 1 0 0 0 0 0 0 0 0 0 0 0 0 0 0 0 0 0 1 0 0 0 0 0 0 1 0 1 0 1 1 0 0 0 1 2 0 0 0 2 1 0 0 0 0 0 1 1 0 0 2 1 0 1 0 1 0 2 1 1 1 1 1 0 2 0 0 1 2 0 0 1 0 0 0 0 0 1 2 0 1 0 1 0 0 0 1 0 2 1 2 0 2 1 1 0 0 0 0 0 0 1 0 0 0 0 0 0 1 0 0 2 2 1 0 1 1 0 0 0 0 0 1 0 0 0 0 1 1 0 0 0 0 0 0 0 0 2 0 0 1 1 1 0 0 1 0 0 1 1 1 1 1 0 0 1 2 1 0 0 0 0 0 2 0 0 2 0 2 0 2 0 0 0 0 0 2 1 1 1 0 0 1 2 0 2 0 2 2 0 2 2 0 0 0 2 0 1 2 0 0 0 1 1 2 2 0 2 0 0 0 2 1 1 1 1 2 0 0 0 1 0 2 2 0 0 0 0 0 1 0 0 0 0 1 1 2 0 2 1 0 2 2 1 1 1 0 0 1 1 0 0 0 1 2 1 0 1 1 1 1 1 1 0 0 0 0 0 1 1 0 0 2 2 0 2 0 0 0 0 2 0 1 1 0 0 1 0 0 0 2 0 0 0 0 1 1 1 1 2 1 1 1 0 0 2 0 2 0 0 0 1 0 0 1 1 1 0 0 1 2 0 0 1 1 0 0 2 2 1 1 2 2 0 2 2 0 1 0 2 0 2 2 0 1 1 1 1 1 1 0 2 2 0 2 0 1 0 1 1 0 1 1 1 1 1 1 2 0 0 0 1 1 2 0 2 2 0 0 0 1 2 1 0 0 0 1 0 1 0 0 2 0 2 2 2 1 0 0 2 0 1 0 1 1 0 2 1 2 0 2 0 2 0 2 0 1 1 2 0 2 1 1 1 0 0 2 0 1 0 0 0 1 0 0 0 0 0 0 2 2 1 0 2 1 1 1 0 0 0 2 2 2 2 2 0 1 0 0 0 1 0 0 0 1 1 0 1 0 0 0 0 0 0 0 2 1 2 2 0 1 0 0 1 0 0 0 0 0 0 0 1 1 0 1 0 0 1 0 0 2 2 0 0 0 1 1 1 2 0 1 1 2 2 1 1 0 1 2 1 2 2 0 0 0 2 1 1 2 1 0 0 2 0 0 0 1 1 1 1 0 0 1 0 1 1 1 0 0 1 1 0 1 0 1 0 2 1 2 0 2 1 0 0 1 1 0 0 1 0 0 0 0 1 0 2 0 1 0 0 1 1 0 0 0 0 0 1 0 1 0 1 2 0 1 0 1 1 1 1 2 1 1 0 1 2 0 0 0 0 0 0 0 1 0 0 0 0 1 0 0 0 0 0 0 0 0 0 0 0 0 0 1 0 0 1 2 0 1 0 2 2 0 1 0 0 2 1 1 0 2 0 0 2 1 1 1 1 1 1 0 1 1 1 0 1 2 2 0 0 0 0 0 2 0 0 0 0 2 0 2 0 0 2 2 0 0 2 2 1 0 0 2 1 1 2 1 0 0 0 0 0 0 0 0 0 2 0 0 0 0 0 0 0 0 0 1 0 0 0 1 0 0 1 0 0 0 0 0 0 0 0 0 0 1 0 2 0 2 0 1 2 1 0 0 0 0 0 2 2 1 1 1 1 1 0 2 0 0 0 0 0 0 1 1 0 1 1 2 0 2 2 1 0 0 2 0 1 2 1 1 0 0 2 0 0 0 0 1 1 1 0 2 2 0 2 0 0 1 1 1 1 0 0 0 1 0 1 0 0 0 0 2 1 0 0 2 1 0 1 1 1 0 0 2 0 1 0 1 0 1 1 2 2 1 0 0 0 1 1 0 0 2 0 0 0 1 1 0 1 0 0 1 0 0 0 0 1 0 1 1 0 1 0 1 1 0 2 1 0 0 0 0 0 0 1
16 1 1 1 0 0 1 1 1 1 1 1 0 0 0 0 0 0 1 1 1 2 0 2 0 1 1 1 2 1 1 1 1 1 1 2 0 1 0 0 1 0 0 0 0 0 1 0 0 1 1 0 0 0 2 2 0 1 1 1 1 0 0 0 0 0 0 1 0 0 0 1 1 0 1 2 1 0 0 0 1 2 0 0 0 0 0 0 2 2 0 0 1 0 1 2 0 0 1 0 1 1 0 0 2 0 2 1 0 0 1 0 0 2 1 1 0 1 1 0 1 1 2 0 0 1 1 1 1 1 0 0 1 1 0 0 0 1 0 0 2 0 0 0 1 0 1 0 0 0 0 0 0 0 0 0 0 1 0 0 0 1 1 0 0 1 0 1 0 1 0 1 0 2 0 0 2 1 0 0 0 0 0 1 0 0 1 0 0 0 2 0 1 2 2 1 0 2 0 1 1 0 0 1 2 0 1 1 1 0 0 0 1 0 2 0 0 1 2 0 2 1 0 0 0 0 1 1 0 0 0 0 0 0 2 0 1 2 2 1 0 0 2 0 0 0 0 0 2 0 0 0 0 1 1 0 0 0 0 0 0 0 0 0 0 0 0 0 2 0 0 1 0 2 0 0 1 2 1 0 0 1 1 0 0 0 0 2 0 2 2 0 1 1 1 0 1 1 1 0 1 0 2 1 0 0 1 0 1 2 1 2 2 1 1 0 2 0 0 0 0 0 1 1 0 0 0 0 1 1 2 1 0 0 0 0 0 2 0 0 0 0 2 1 1 1 1 0 1 0 0 0 1 0 0 1 1 0 0 0 0 0 1 2 0 0 0 2 2 0 2 0 0 0 1 0 0 0 0 1 1 0 0 0 0 1 1 0 0 0 0 0 0 1 2 0 0 0 2 2 0 2 0 2 2 0 0 0 0 2 0 1 0 0 1 0 0 0 0 0 0 2 0 1 1 2 0 0 0 0 0 0 1 0 1 0 0 1 0 1 1 1 1 1 0 2 1 0 0 0 0 0 0 2 1 0 1 1 1 0 2 1 0 1 0 2 0 2 2 0 0 0 2 0 1 0 1 2 2 0 2 0 1 0 2 1 0 1 2 1 1 0 1 1 1 0 0 1 1 2 0 1 2 0 0 1 1 2 1 0 0 1 0 1 0 1 0 0 0 0 0 2 1 1 1 0 0 0 0 2 0 2 0 0 0 0 1 0 1 1 0 1 1 1 1 1 1 1 1 2 0 0 0 0 0 0 0 0 0 1 1 0 1 0 0 1 1 1 1 0 0 2 1 0 0 0 1 1 1 1 2 0 0 0 0 0 0 1 0 0 1 0 0 0 1 0 2 1 1 0 1 1 0 2 1 0 1 0 0 0 0 0 0 0 0 0 0 1 1 0 1 0 0 1 0 0 2 1 0 0 1 2 0 1 1 0 2 0 2 2 1 1 1 1 2 0 0 1 0 0 2 1 1 2 2 2 0 0 2 0 0 0 1 0 1 1 1 0 1 0 1 1 0 1 0 2 2 2 0 2 2 1 1 1 2 1 1 1 0 0 0 0 0 0 0 0 0 0 0 1 0 2 0 0 1 0 1 1 0 1 1 0 0 1 0 1 0 2 1 0 0 0 0 0 1 2 0 2 2 0 0 0 1 0 1 1 0 0 0 0 0 0 0 0 1 0 0 0 0 0 0 0 0 0 0 2 1 0 0 0 0 0 2 0 1 0 2 0 0 1 1 0 2 1 1 0 1 0 2 0 1 1 0 0 2 1 0 1 1 2 1 1 2 2 1 0 1 1 0 0 1 0 0 2 2 0 2 0 1 1 1 0 1 1 1 2 0 0 2 0 1 2 0 1 0 0 0 0 0 0 0 0 1 0 0 0 0 0 1 0 0 1 1 1 0 0 1 0 0 0 1 0 0 0 0 0 0 1 0 0 1 0 1 1 1 1 0 0 0 0 0 0 0 0 0 1 0 1 2 2 2 0 2 0 0 0 0 0 1 1 0 0 2 0 2 0 2 1 0 0 1 1 0 1 1 1 0 1 1 1 1 0 0 0 1 1 1 0 2 0 1 1 0 1 1 1 1 2 0 0 0 0 0 0 1 1 0 1 1 0 0 0 2 2 2 1 1 0 1 0 2 0 2 0 0 0 0 1 1 0 0 0 0 0 0 0 2 0 1 0 0 0 0 0 0 1 0 0 1 0 0 0 0 1 0 0 1 0 0 1 0 0 0 2 0 1 0 0 1 1 1 1
17 1 1 2 0 0 0 2 1 0 0 0 1 2 1 1 0 0 0 1 1 0 1 1 1 1 1 1 2 2 2 1 1 1 2 1 1 2 0 1 1 1 0 0 2 0 2 0 0 0 0 0 0 1 1 2 0 0 1 0 1 1 2 1 0 1 0 0 0 0 0 1 1 0 1 2 1 0 0 0 1 1 1 1 2 0 0 0 2 2 0 0 1 1 0 1 0 1 1 0 0 2 0 0 2 0 2 1 1 0 0 2 0 1 1 1 0 0 0 0 1 0 1 1 0 1 1 1 1 1 1 1 1 1 0 0 1 2 0 0 1 0 0 0 2 0 0 0 0 1 1 1 0 0 0 1 0 0 0 1 1 2 2 0 1 2 1 2 0 0 0 0 0 2 1 0 1 2 0 0 0 0 0 2 1 1 1 2 0 2 0 2 0 0 1 0 0 2 0 0 0 0 0 1 2 0 1 1 1 0 0 0 2 0 2 1 1 0 0 2 0 0 1 0 1 1 0 1 1 1 1 1 1 1 1 0 0 1 1 1 0 0 2 0 0 0 0 0 1 0 0 0 0 0 0 0 0 0 0 0 0 0 0 0 0 0 0 0 2 0 0 2 1 1 0 2 1 2 1 0 1 0 2 0 0 1 0 1 0 2 1 0 1 0 1 0 2 0 0 0 0 0 2 2 1 0 0 1 0 1 0 1 2 2 2 0 0 0 1 0 1 2 0 0 2 0 1 1 1 1 2 0 0 2 0 0 0 1 0 0 1 1 2 2 1 1 0 0 0 0 0 0 2 1 0 0 1 0 0 2 2 0 1 0 1 1 0 2 2 0 2 0 1 1 1 1 0 0 0 1 1 1 0 0 1 1 1 0 0 0 0 1 0 1 2 0 2 0 1 1 0 1 0 0 0 0 0 0 0 1 1 0 0 0 2 1 0 0 0 0 0 2 0 0 1 2 2 0 1 0 0 1 1 1 1 0 0 0 0 1 1 0 2 0 0 0 2 0 1 2 0 1 0 1 0 0 0 2 2 2 0 2 0 2 0 2 0 1 1 0 0 1 2 0 1 0 1 0 2 0 2 0 1 0 1 1 0 0 1 0 1 1 0 1 1 0 1 0 1 1 1 2 1 1 0 0 1 2 1 0 0 1 0 1 0 2 1 0 0 1 0 2 2 2 2 0 0 0 1 2 0 0 1 0 1 0 2 0 2 0 1 1 1 1 1 0 0 2 2 0 0 0 1 0 2 1 1 1 0 0 0 0 1 0 0 1 1 0 0 0 1 1 0 0 0 0 1 1 2 1 2 0 1 0 1 0 1 0 0 0 0 2 1 0 0 0 0 0 0 0 1 1 0 2 2 0 1 0 1 1 0 0 0 0 1 1 0 2 0 0 0 0 0 0 0 1 2 1 0 0 1 2 0 0 2 1 2 1 0 0 0 0 0 1 2 2 2 0 1 0 0 1 1 0 1 1 0 0 1 0 0 0 1 2 2 2 1 2 0 0 0 1 0 0 0 1 1 0 1 0 1 1 0 2 2 2 0 1 0 1 0 0 1 0 0 0 0 0 0 1 0 0 0 2 0 0 2 1 0 0 0 0 0 1 0 1 0 1 0 0 0 1 1 0 1 1 1 0 0 0 0 0 1 0 1 0 2 0 1 1 0 0 0 0 0 1 0 1 0 0 0 0 0 0 0 1 0 0 0 0 0 0 0 0 0 1 2 2 0 2 0 0 2 0 0 2 1 0 0 1 0 0 0 0 2 1 1 1 0 2 1 0 2 1 0 0 0 1 1 0 0 1 1 2 1 0 2 0 2 0 1 0 0 2 2 1 0 1 2 1 2 2 0 0 0 0 0 0 0 0 1 0 2 0 0 0 0 0 2 0 0 1 0 0 0 0 1 0 0 0 2 0 0 1 0 1 1 0 2 2 0 0 0 0 0 1 0 0 1 0 0 0 1 0 1 1 0 1 1 1 1 0 1 0 0 0 1 0 0 2 0 0 0 0 2 0 2 2 0 1 0 1 1 1 1 1 1 0 0 1 0 0 1 1 2 2 1 0 2 2 0 2 0 1 0 0 0 1 0 1 0 0 0 0 1 0 0 2 2 0 0 0 1 1 1 0 0 1 0 0 2 0 1 0 2 0 2 0 0 0 0 0 0 1 2 0 0 0 1 1 0 0 0 0 0 0 0 0 2 0 0 0 0 0 0 0 0 0 0 0 0 0 0 2 0 0 0 0 0 0 1 1
18 1 2 0 0 0 0 2 2 1 1 0 1 1 0 0 0 0 0 1 1 2 0 2 0 1 1 1 2 1 1 1 1 1 0 1 1 2 0 0 2 0 0 0 0 0 0 0 0 1 1 0 0 0 1 2 0 0 1 1 0 0 2 0 0 2 0 0 0 0 0 2 1 0 1 2 1 0 1 1 0 1 0 1 1 0 0 1 2 2 0 1 0 0 0 0 0 0 0 0 0 2 0 0 1 1 1 0 0 0 0 2 0 2 2 2 0 0 0 0 2 0 1 1 0 0 0 1 1 1 0 0 0 0 0 0 0 1 1 0 1 0 0 0 1 0 1 0 0 2 2 2 0 0 0 0 0 0 0 1 1 1 1 0 2 2 1 0 0 1 1 1 0 2 0 1 1 0 1 2 0 1 1 2 1 1 1 1 0 0 1 1 0 0 2 0 0 2 0 0 0 0 0 1 2 0 0 0 0 0 1 0 2 0 0 2 1 0 1 0 2 2 1 0 1 1 1 2 0 0 0 0 0 0 0 0 1 2 2 2 0 0 1 0 0 0 0 0 1 0 0 0 0 1 1 0 0 1 0 0 0 0 1 0 0 0 1 0 2 1 0 2 2 2 0 1 0 2 1 1 1 2 2 2 0 0 2 2 0 2 0 0 2 0 2 0 2 1 0 1 0 0 2 2 0 0 2 0 0 0 0 0 2 2 2 0 2 0 0 1 0 2 1 1 1 0 0 1 1 2 2 0 0 1 0 0 0 2 0 1 1 1 2 2 0 0 0 1 2 1 1 1 2 0 1 0 1 0 0 0 1 1 2 2 1 1 0 2 2 1 1 1 1 1 0 0 0 0 0 2 2 0 0 2 1 0 1 0 0 0 1 1 0 0 2 0 0 2 0 0 0 0 0 1 0 0 0 0 0 1 1 0 1 1 1 0 0 0 2 0 1 0 0 0 2 2 1 0 2 1 2 1 0 2 0 0 1 0 0 1 1 1 1 1 0 1 1 0 0 0 0 0 0 2 2 1 1 1 1 2 0 2 0 0 0 1 1 1 2 0 0 1 1 2 0 0 0 2 1 1 2 0 1 0 2 1 0 1 2 2 0 0 1 0 0 0 0 2 2 2 0 2 0 2 1 1 2 1 2 0 1 0 0 0 0 0 0 0 0 1 0 2 0 0 0 0 1 1 0 0 2 0 0 0 0 0 1 0 0 1 0 0 1 1 1 0 1 1 1 2 1 1 0 0 2 2 1 1 1 1 0 1 0 0 0 0 0 0 0 0 0 0 1 0 0 0 2 1 1 1 1 0 2 0 2 1 1 0 1 0 1 0 0 2 0 0 0 0 0 0 0 2 0 1 2 1 1 0 1 1 0 0 0 1 0 0 0 1 1 0 1 0 0 0 0 1 2 0 0 0 0 1 0 2 0 0 2 1 1 1 0 1 0 1 1 1 1 1 0 0 1 1 2 0 1 1 0 0 2 0 0 0 0 0 0 0 1 1 0 2 0 0 0 1 0 2 2 2 0 2 2 1 0 2 2 1 2 1 0 1 1 1 1 1 0 0 0 0 0 2 0 1 0 1 1 0 2 2 0 1 0 0 0 1 0 1 0 2 0 0 0 1 0 0 2 1 1 0 0 0 0 0 0 0 0 0 2 0 1 1 0 0 0 1 1 0 0 0 0 0 0 0 0 0 0 2 1 0 2 0 0 0 1 0 0 0 2 0 0 0 0 0 2 0 0 0 1 0 1 1 1 1 0 0 1 1 1 1 0 2 1 1 2 2 0 0 0 1 0 0 1 0 2 2 0 0 1 0 0 2 2 0 0 2 2 2 0 0 2 0 2 2 1 2 0 0 2 0 0 0 0 0 2 0 0 0 0 1 2 0 0 0 1 1 0 0 0 0 0 0 1 0 0 1 0 0 0 0 0 0 1 0 1 0 1 2 0 0 1 0 0 0 0 1 2 1 0 0 0 1 1 0 1 0 0 0 1 0 0 2 0 0 1 0 2 0 2 1 1 0 2 1 0 1 2 1 0 2 0 2 0 0 0 0 2 2 2 1 2 1 0 2 0 1 1 1 1 0 0 0 0 1 0 1 0 0 0 0 0 0 0 0 2 1 1 1 1 0 0 0 2 0 0 0 2 0 1 0 0 0 0 1 1 0 0 0 1 0 0 0 2 0 0 0 0 1 1 1 1 1 0 1 0 0 0 1 0 0 0 1 0 0 0 2 1 0 0 1 1 0 1 1
19 0 0 1 0 0 1 1 2 0 0 1 0 0 0 0 0 0 1 2 1 2 0 1 0 0 0 1 1 2 2 1 1 0 1 0 2 2 0 1 1 1 0 0 0 0 1 0 0 0 0 0 1 1 0 1 0 0 1 0 1 0 1 1 0 1 0 0 1 1 0 0 2 0 2 2 0 0 1 0 1 2 0 1 2 0 0 0 2 2 0 0 0 1 1 1 0 1 0 1 1 2 0 0 2 1 2 2 2 0 0 2 0 0 0 0 0 0 2 0 1 0 1 1 0 1 1 1 0 1 1 1 0 0 0 0 0 1 0 0 1 0 0 0 1 0 1 0 1 1 0 0 0 1 0 0 0 1 0 0 1 1 0 1 0 0 0 2 0 0 0 0 1 1 0 1 1 1 0 1 0 1 1 2 0 0 2 2 1 0 2 0 0 0 1 0 2 2 0 0 0 0 0 0 2 0 2 0 1 1 1 0 0 0 0 1 1 0 1 1 1 1 0 0 1 0 0 0 0 0 1 1 0 0 2 0 0 2 2 1 0 0 1 0 0 0 0 0 1 0 0 2 0 1 1 0 0 0 1 0 1 0 0 1 0 0 0 0 0 0 2 1 1 2 1 1 0 2 1 0 0 1 2 2 0 0 1 2 0 2 1 0 1 0 2 0 2 0 0 0 1 0 1 0 0 0 0 0 0 2 0 2 1 1 1 0 2 1 0 0 1 1 1 2 0 0 0 1 1 1 2 1 0 1 0 0 0 0 0 1 0 0 2 1 0 0 1 0 0 2 1 1 2 0 0 0 1 1 0 1 1 0 1 0 1 0 0 2 2 2 0 2 0 0 0 0 0 0 0 2 0 0 0 1 0 1 1 0 0 0 0 0 1 0 0 2 2 0 0 0 0 0 1 2 1 0 0 1 0 2 0 0 0 0 2 0 0 0 0 0 0 2 0 0 2 2 1 0 1 1 1 1 1 0 1 0 0 0 0 0 2 0 1 1 0 2 0 0 0 0 0 0 0 2 1 1 0 1 1 0 2 1 1 0 0 1 0 1 1 0 0 1 1 1 1 0 1 2 2 0 2 1 0 0 2 2 0 0 1 0 1 1 1 1 0 0 0 2 2 2 0 2 2 0 0 0 1 1 0 0 0 1 0 0 1 1 1 0 0 1 1 1 0 0 0 1 1 0 0 2 1 1 0 0 0 0 1 1 2 1 1 0 2 1 2 0 1 0 0 2 1 2 0 0 2 2 2 0 0 1 0 0 0 1 1 0 0 1 0 1 1 1 0 0 0 0 0 1 1 1 2 0 2 0 0 0 2 0 1 0 0 1 0 0 1 0 1 0 0 0 0 2 1 1 1 1 1 0 0 1 0 0 0 0 0 0 0 1 1 0 1 0 0 0 0 0 1 1 0 0 0 2 1 2 2 0 2 1 2 1 0 0 1 1 1 0 1 1 1 1 0 1 1 1 1 1 0 1 1 0 0 0 1 1 1 1 0 1 0 0 1 0 0 0 0 2 2 1 1 1 1 0 0 0 0 0 1 1 0 0 0 0 0 1 1 0 0 1 0 1 0 1 0 0 1 0 2 1 0 1 0 0 0 2 0 1 0 2 2 0 0 0 0 0 2 2 1 2 2 0 1 1 0 0 0 0 0 0 0 0 0 0 0 0 0 0 0 0 0 0 0 0 0 0 0 0 1 0 2 0 0 0 2 1 0 0 2 0 0 0 0 0 2 0 0 0 1 0 1 1 1 0 0 0 0 1 0 1 0 1 1 0 2 2 0 0 1 0 0 0 0 0 0 2 1 0 1 0 1 1 2 0 0 1 1 2 1 0 2 0 2 1 0 1 0 0 1 0 0 0 0 0 1 1 0 0 0 0 1 0 0 1 1 0 0 0 1 0 0 0 1 0 0 0 0 0 0 1 0 0 1 0 0 0 0 1 1 0 2 0 0 0 0 1 1 1 0 0 0 2 1 0 2 0 1 1 0 0 0 2 1 0 0 0 2 0 2 0 0 1 0 1 1 1 2 1 1 1 0 2 0 0 0 0 2 0 2 0 2 1 0 2 1 1 1 1 1 1 1 0 0 1 0 1 0 0 0 2 2 0 0 0 2 0 1 0 1 0 2 0 2 0 1 1 0 0 1 1 1 0 0 0 0 1 0 0 0 0 2 1 1 1 0 0 0 1 0 0 2 1 1 0 0 1 0 0 1 0 1 0 1 1 0 1 0 0 0 0 0 0 0 2
20 0 0 2 0 0 1 2 1 1 0 0 0 2 0 0 1 0 0 1 1 2 1 2 0 0 0 2 2 2 2 0 1 1 0 1 1 1 0 1 0 0 0 0 0 0 0 0 0 0 0 0 0 1 1 2 0 1 2 0 1 1 1 1 1 0 1 0 0 0 0 2 1 0 1 2 1 0 2 0 2 2 0 1 1 0 0 0 2 2 0 1 0 0 0 2 1 0 0 0 0 1 0 0 2 1 2 0 2 2 0 0 0 1 1 1 0 0 1 0 1 0 1 1 0 1 1 1 1 1 1 1 1 1 0 0 0 0 0 0 0 0 0 0 1 0 0 0 0 0 0 0 0 0 0 0 0 2 0 1 1 1 1 1 0 0 1 2 0 2 0 1 1 1 0 1 2 0 0 1 0 1 0 1 0 0 1 1 1 0 2 0 0 0 1 0 0 2 0 2 2 0 0 1 2 0 1 1 0 0 1 0 0 0 1 1 1 1 0 2 0 0 0 0 0 0 0 0 0 0 0 0 0 0 1 0 1 2 1 1 1 0 2 1 0 0 0 0 1 0 0 0 0 0 0 1 2 0 0 1 0 1 0 1 0 0 0 0 2 1 0 2 1 2 2 2 0 2 1 1 1 2 1 0 1 0 1 1 0 2 2 0 1 1 1 1 1 0 0 0 0 0 2 1 1 0 1 0 0 1 0 1 2 2 2 1 1 1 0 0 0 1 1 1 1 0 0 2 1 2 1 1 1 2 0 0 0 2 0 0 0 0 2 1 1 1 1 1 2 1 1 1 2 0 0 0 0 0 0 1 1 0 2 0 2 1 0 2 2 2 0 2 0 0 2 0 0 0 0 1 1 1 0 1 0 0 0 0 0 0 0 0 1 0 2 0 2 0 1 1 0 1 1 1 1 0 1 1 0 2 0 0 1 1 1 0 0 0 0 0 0 2 1 1 1 2 1 1 1 1 2 0 0 0 0 0 0 1 0 1 1 1 2 0 0 1 1 0 0 0 0 0 0 2 2 0 2 1 1 0 2 1 0 1 0 2 0 1 1 1 1 2 2 0 0 0 0 0 2 0 2 0 0 0 2 0 0 2 2 0 0 0 1 2 1 0 1 1 1 1 1 1 2 0 0 0 1 1 0 0 0 0 0 0 1 0 0 0 0 1 1 2 1 1 1 1 0 0 1 1 0 0 1 0 0 0 1 0 1 2 0 0 2 2 1 0 1 0 0 2 1 1 1 0 2 1 1 1 1 0 0 1 1 1 1 0 0 2 1 1 0 1 1 0 1 0 2 0 1 0 2 0 0 0 0 0 0 1 0 0 0 1 0 0 0 0 0 1 1 0 1 1 1 2 2 0 1 0 0 1 2 0 0 0 0 1 0 1 1 0 0 0 0 0 0 2 2 2 0 0 1 1 0 1 2 1 2 0 2 0 1 1 0 0 1 1 1 1 0 0 1 1 0 2 2 2 1 0 1 0 0 0 1 1 1 1 0 1 0 1 1 1 0 0 1 2 2 0 2 0 1 1 0 1 2 2 1 0 0 0 0 0 1 0 0 1 1 0 0 2 0 1 0 1 2 0 1 0 0 1 1 1 0 1 0 0 0 1 0 0 0 1 1 0 1 2 0 0 0 0 0 0 0 0 2 2 0 0 1 1 1 0 1 1 1 0 0 1 0 1 0 1 0 0 0 2 0 0 2 1 1 1 2 2 0 0 2 0 0 0 0 0 1 1 1 0 2 0 2 0 1 0 1 1 1 1 0 0 0 2 2 0 2 2 0 0 0 0 0 1 0 0 1 2 0 0 2 0 1 1 2 0 0 1 2 1 0 1 1 0 1 0 2 1 0 0 1 0 0 0 1 0 1 0 0 0 0 0 1 0 0 0 2 0 0 0 1 0 0 0 2 0 0 1 0 0 0 0 0 0 0 0 1 0 1 0 2 0 1 0 0 0 0 1 1 1 0 0 0 2 2 0 2 0 0 0 0 1 0 2 0 0 1 0 1 0 2 2 0 1 0 1 0 1 2 0 0 0 0 2 0 0 0 0 1 1 2 1 1 0 0 1 0 1 1 1 0 1 0 1 0 0 0 2 0 0 0 0 0 0 0 0 2 0 0 0 1 0 0 0 2 0 1 0 1 0 1 0 0 0 0 1 0 0 1 1 1 0 2 1 0 0 0 0 0 1 1 0 2 0 0 0 0 0 0 0 0 0 0 1 0 0 0 2 1 0 0 0 0 0 0 2
21 0 2 2 0 0 1 1 1 2 2 0 0 0 0 0 0 0 0 0 0 2 0 2 0 0 0 1 1 2 2 0 1 1 0 0 2 0 0 2 0 1 0 1 0 1 2 0 2 0 0 0 1 1 1 1 1 0 0 0 0 1 2 1 1 1 1 0 1 1 0 1 1 0 1 2 1 0 1 0 1 1 0 1 1 0 0 0 2 2 0 0 1 1 1 2 1 1 1 0 0 2 1 0 2 0 2 1 1 0 0 2 0 1 1 1 0 0 0 0 2 0 0 2 0 0 0 1 1 1 0 0 0 0 0 0 0 0 1 0 1 0 1 0 1 0 0 0 0 0 1 1 0 0 0 0 0 2 0 0 1 1 0 2 0 1 1 2 0 0 0 0 0 2 0 0 1 0 0 1 1 1 0 2 1 1 1 2 0 0 2 2 0 1 2 0 1 1 0 0 0 0 0 1 2 0 1 2 0 0 0 0 1 1 1 0 0 0 1 1 1 0 1 0 1 1 1 1 0 0 0 0 0 0 2 0 0 2 2 2 0 0 2 0 0 0 0 0 2 0 0 1 0 1 1 0 0 2 0 2 0 2 0 0 0 0 0 2 2 2 0 2 1 1 0 0 0 1 1 1 1 2 0 0 0 1 0 0 0 2 2 2 2 0 2 0 2 1 1 0 0 0 2 2 2 0 0 0 0 1 0 1 1 2 2 1 2 1 0 1 0 1 0 1 2 0 0 2 1 1 1 1 0 2 0 0 0 1 0 1 0 0 2 2 1 1 1 0 0 2 0 0 2 0 1 0 1 0 0 0 0 0 0 0 0 1 0 2 2 0 2 0 1 1 0 0 0 0 0 2 2 0 0 1 1 1 1 0 0 0 0 0 1 0 2 0 0 2 0 0 0 0 1 1 0 0 1 0 0 2 0 0 0 0 1 0 1 1 0 1 1 1 0 0 0 1 0 0 0 0 0 0 0 2 0 1 0 1 0 0 1 1 2 0 1 2 1 0 0 0 0 0 0 0 0 0 0 2 2 1 2 0 1 0 0 2 0 2 2 0 0 0 2 2 2 0 2 1 2 1 1 1 0 0 1 0 0 1 1 0 1 1 1 2 1 0 1 1 1 2 0 2 2 0 0 0 0 1 1 0 0 0 0 0 1 1 2 2 0 2 2 2 0 0 0 1 1 0 1 1 1 0 1 1 1 0 2 0 1 2 0 0 0 0 2 0 2 1 1 1 1 1 1 1 2 0 1 0 1 0 0 0 1 0 0 1 1 2 2 0 1 1 0 0 0 0 1 1 2 1 2 0 0 0 1 0 1 1 1 0 1 0 1 0 0 0 0 1 1 0 1 1 0 2 0 0 0 0 0 1 1 1 0 1 1 1 1 2 0 0 1 0 0 0 0 1 1 2 0 0 1 1 0 2 1 1 2 0 2 0 1 0 0 2 2 1 1 1 0 0 0 2 1 1 2 2 0 0 0 1 1 0 2 2 2 1 1 0 0 0 2 0 1 0 0 1 1 0 0 0 0 1 0 1 2 2 0 1 0 1 1 1 0 0 0 0 0 0 0 2 1 1 1 1 0 0 1 2 0 0 0 0 0 2 0 0 0 1 1 0 1 0 0 0 0 0 2 2 1 0 0 2 0 0 0 0 0 0 1 1 0 0 0 0 0 0 0 1 0 0 0 0 0 0 0 2 1 0 1 0 0 1 1 0 0 1 1 1 0 1 0 0 2 1 1 0 2 0 0 0 0 0 0 0 1 1 0 1 0 2 1 0 2 2 0 0 0 1 0 0 0 0 1 2 1 1 0 0 0 0 0 0 0 2 2 2 0 1 2 1 1 2 0 2 0 0 1 0 0 0 2 0 2 0 0 0 0 0 0 0 0 0 1 0 0 0 1 0 0 0 2 0 0 0 0 0 0 0 0 0 0 0 0 0 0 1 0 0 2 0 0 0 2 1 2 2 0 0 0 2 2 0 2 0 0 0 0 0 1 1 0 0 0 0 1 1 1 2 0 1 0 2 1 0 2 1 0 0 0 2 0 0 0 0 2 1 2 1 2 1 1 1 0 1 1 2 0 1 1 0 0 1 0 1 1 1 0 1 1 1 1 1 2 1 1 0 0 0 0 0 1 1 1 0 1 0 1 0 0 2 2 0 0 0 0 0 0 0 0 0 0 0 1 1 0 0 0 0 2 0 0 0 0 0 0 0 0 1 1 1 0 0 1 1 0 0 0 0 0 2 1 0
22 1 0 2 0 0 1 2 0 2 2 0 0 1 0 0 1 0 1 0 0 2 1 1 0 0 0 1 2 2 2 0 1 1 0 0 2 1 1 0 1 0 0 0 0 1 1 0 1 0 0 0 0 0 2 1 0 1 2 0 1 0 1 0 0 2 0 0 1 1 0 0 0 0 0 2 2 1 2 1 1 2 0 2 2 1 1 1 2 2 1 1 0 0 0 1 0 0 0 0 0 2 1 0 2 0 2 0 0 0 0 1 1 1 1 1 1 0 0 0 2 0 1 1 0 1 1 0 0 0 0 0 1 2 0 0 0 0 0 0 2 0 0 0 1 0 0 1 0 0 0 1 0 1 0 0 0 0 0 0 1 1 1 0 1 1 2 2 0 2 0 0 1 1 1 2 1 0 0 1 0 0 0 2 0 0 2 1 0 0 0 0 0 0 1 0 0 2 0 1 1 0 1 1 2 0 0 2 1 0 0 0 0 0 1 0 1 0 1 0 2 1 0 1 1 0 0 1 0 0 0 0 0 0 1 0 0 2 2 1 0 0 2 0 1 1 1 0 2 0 0 0 0 0 0 0 1 0 0 0 0 0 0 1 0 0 0 1 2 2 0 2 1 2 0 0 0 0 2 0 1 1 2 2 0 0 1 1 0 1 1 1 1 0 1 0 2 0 0 0 0 0 2 0 0 0 2 0 0 0 0 2 2 1 1 0 1 0 0 0 1 1 1 2 1 0 1 1 1 0 1 2 1 2 0 0 0 2 0 0 0 0 1 2 0 0 1 0 1 0 0 0 1 0 0 1 0 0 0 1 1 0 1 0 1 1 0 2 2 1 1 1 1 1 1 1 0 1 1 2 1 1 0 1 2 0 0 0 0 0 0 0 0 0 0 2 1 0 0 0 0 0 1 1 0 1 0 0 1 0 1 0 1 0 0 0 0 0 0 0 0 0 0 0 0 2 1 0 1 0 1 0 0 2 0 0 0 2 0 0 1 0 1 1 0 1 1 1 1 2 0 0 0 2 2 1 1 2 1 1 1 1 0 0 0 0 0 2 2 1 0 0 2 1 0 0 0 1 1 1 1 1 2 1 1 1 0 0 1 1 1 1 0 2 1 0 0 0 0 1 1 2 1 1 0 0 1 0 0 0 0 0 0 0 0 1 1 1 0 2 1 2 0 0 0 1 0 1 1 1 1 0 2 2 2 0 1 0 0 2 0 0 1 1 1 0 1 0 0 2 0 1 0 0 2 1 1 0 0 1 0 0 2 0 0 0 0 2 1 1 1 1 1 0 1 0 1 1 1 1 2 0 2 0 2 2 2 0 2 1 0 1 0 1 0 0 0 0 0 0 0 2 0 1 1 1 1 0 1 2 0 0 0 1 0 0 0 2 0 0 1 0 1 1 0 1 2 2 0 0 0 1 0 1 2 1 2 2 2 2 0 1 0 1 1 0 0 0 0 0 0 2 1 1 2 1 0 0 1 0 0 0 1 1 2 2 1 1 0 1 1 0 0 0 1 1 2 1 1 1 2 1 0 2 2 2 1 0 1 1 0 0 0 1 1 0 0 0 0 2 0 1 0 0 2 0 1 1 0 0 0 0 0 0 0 1 0 2 2 0 0 0 1 0 0 1 1 0 0 0 0 1 0 0 0 0 1 0 1 1 0 0 0 0 0 2 0 0 0 1 1 1 0 0 0 0 1 0 2 0 0 1 2 1 0 0 2 2 0 2 0 1 2 0 0 0 2 0 2 0 0 0 0 0 1 2 0 1 1 1 0 1 2 2 0 0 0 0 0 0 0 0 0 1 2 0 2 1 0 1 1 0 1 1 1 2 0 0 0 0 0 0 0 1 0 0 1 0 0 0 0 1 1 0 0 0 0 0 1 0 1 1 0 0 0 0 0 0 0 1 0 0 0 0 0 0 0 0 0 0 1 1 1 0 1 1 1 0 2 0 0 0 2 0 2 2 0 2 2 2 2 0 2 0 0 0 0 0 1 1 0 1 0 0 2 0 2 2 0 1 0 1 1 1 2 1 0 2 0 2 0 0 0 0 1 1 2 0 1 1 0 1 0 0 1 1 0 1 0 1 0 0 0 2 0 0 0 2 2 1 0 0 2 2 2 1 1 2 1 0 2 0 1 0 1 0 1 2 1 0 0 0 0 0 1 2 2 0 1 1 0 1 0 0 1 1 0 0 0 0 0 0 0 0 0 0 0 0 1 1 1 1 1 2 0 0 0 0 0 0 1 0
23 1 1 2 0 0 1 2 0 2 2 0 0 0 0 0 0 0 0 1 1 2 1 2 0 1 1 2 2 2 2 0 1 1 1 1 2 0 1 1 0 0 0 0 0 0 0 1 1 0 0 0 0 1 0 2 0 1 1 0 0 2 0 0 0 0 1 0 0 0 1 1 2 0 1 2 1 0 0 0 2 2 0 1 1 0 0 0 1 1 0 0 1 1 0 2 1 1 1 0 0 2 1 0 1 0 1 0 0 0 1 1 1 2 2 2 1 0 1 0 0 0 1 1 0 1 1 0 0 1 0 0 0 0 0 0 0 1 0 0 2 0 0 0 1 0 0 0 0 0 0 1 1 0 1 0 0 0 1 1 2 1 0 1 2 2 2 1 1 1 0 1 1 1 1 2 1 1 0 1 0 1 1 2 1 1 1 1 0 0 1 1 0 1 2 1 0 1 0 0 0 1 1 0 1 0 1 1 0 0 1 0 0 0 2 1 1 0 2 0 2 1 1 0 0 0 0 1 1 1 0 1 0 0 1 0 0 2 2 1 0 1 1 0 0 0 0 0 2 0 0 2 0 1 1 0 0 0 1 0 1 0 0 1 0 0 0 0 2 1 1 1 1 1 0 0 1 2 2 1 1 2 1 0 0 1 0 1 0 2 0 0 1 0 2 0 2 0 0 1 0 0 2 2 0 0 0 2 1 1 1 1 1 1 1 0 1 0 0 1 0 1 2 2 1 0 0 2 0 0 2 1 0 0 0 0 0 1 0 1 0 1 2 2 0 0 1 0 0 1 0 0 1 0 1 1 0 1 0 2 2 0 2 0 2 1 0 2 2 2 0 2 1 1 1 1 0 0 0 0 0 1 1 1 1 0 0 1 1 0 0 0 1 0 0 2 0 0 0 0 0 0 0 2 1 0 0 0 0 1 1 0 0 0 1 0 1 0 0 0 0 1 1 1 1 2 1 0 2 1 1 1 0 1 1 1 0 1 0 0 1 1 0 2 0 2 2 0 0 1 0 0 0 2 2 2 0 2 2 1 1 2 0 1 0 1 0 1 1 0 0 1 2 0 2 2 0 2 0 1 1 0 2 1 1 1 0 1 1 0 1 1 0 1 0 0 0 0 0 2 0 2 1 1 0 0 1 1 0 0 0 1 0 0 1 0 0 1 0 1 0 2 0 0 1 0 1 1 0 1 1 0 1 1 0 0 2 0 0 2 0 1 1 0 0 0 1 2 2 0 0 0 1 0 1 1 0 0 0 0 0 0 0 0 0 0 0 2 2 0 1 1 0 0 0 0 1 1 1 1 1 0 1 0 1 0 1 0 2 1 0 0 2 1 1 0 1 0 0 0 2 0 1 1 2 0 1 0 0 1 0 0 0 1 1 1 1 2 1 1 1 1 0 0 0 1 2 0 0 0 1 2 1 2 2 0 2 1 2 1 0 0 0 1 2 1 2 0 0 0 2 2 1 0 2 0 0 0 0 0 0 0 1 2 2 1 2 1 1 0 1 1 1 0 1 2 1 0 0 0 0 0 0 1 1 1 1 1 0 1 0 0 0 0 1 0 0 0 0 0 0 0 0 1 1 0 2 2 0 0 1 1 1 0 1 1 0 0 1 0 0 0 0 0 2 2 0 0 0 0 0 1 0 0 0 0 1 0 0 0 0 0 0 0 1 0 0 1 0 0 0 0 0 1 0 1 0 0 2 1 0 2 1 0 1 1 2 1 0 1 0 0 1 0 0 0 2 0 2 0 1 0 1 1 1 1 0 1 0 2 1 1 2 2 1 1 0 0 0 0 1 0 1 2 1 0 0 0 0 2 2 0 2 0 0 2 0 0 1 0 1 1 1 1 0 0 2 0 0 0 0 1 2 0 0 0 0 0 1 0 0 0 1 0 0 0 0 1 0 0 2 0 0 0 0 0 0 0 0 0 1 0 0 0 0 0 0 0 2 0 0 0 1 0 2 1 1 1 1 2 1 0 1 0 1 1 1 0 0 2 0 0 1 0 1 0 2 2 0 0 1 2 0 0 2 2 1 1 1 1 0 0 0 0 1 0 1 0 1 1 0 1 0 0 1 1 2 0 1 0 1 0 0 0 0 1 1 1 1 0 0 0 1 1 1 0 1 0 2 0 2 0 2 0 0 0 0 0 0 0 0 1 0 1 1 1 1 0 1 1 1 0 0 0 0 2 0 0 1 1 0 0 0 0 0 0 0 0 1 1 0 0 0 0 0 0 0 0 1 0 1 0
24 1 1 2 0 0 1 2 2 2 1 0 2 2 1 1 0 0 1 1 1 1 1 2 0 1 1 1 2 2 2 1 1 1 1 0 2 2 1 0 1 0 0 0 2 0 2 2 0 0 0 0 0 2 0 1 0 0 2 0 0 2 0 0 0 0 0 0 0 0 0 1 2 0 0 2 2 0 2 0 2 2 0 2 2 1 1 0 1 1 0 0 0 0 2 2 0 2 1 1 0 0 0 0 2 1 2 0 0 0 0 1 0 1 1 1 1 0 0 0 2 0 1 1 0 1 1 1 1 1 0 0 0 1 0 0 0 0 0 0 0 0 0 0 1 0 0 0 0 0 0 0 0 1 0 1 0 2 0 0 2 1 0 2 1 2 0 2 0 0 0 1 0 2 1 0 2 0 0 0 0 0 1 2 0 0 2 0 0 0 2 0 0 1 2 1 0 2 0 1 1 1 1 2 2 0 0 2 1 0 2 0 1 0 0 1 0 2 2 0 2 2 0 0 0 0 0 1 0 0 0 0 0 0 2 0 0 2 2 2 0 0 2 0 0 0 0 0 2 0 0 0 0 0 0 1 0 0 1 1 1 1 0 0 0 0 1 1 1 1 0 2 1 2 2 2 0 2 1 1 1 1 1 0 1 1 1 1 0 2 2 0 1 0 2 0 0 0 0 0 0 0 2 1 0 0 1 0 1 1 1 0 0 2 2 0 2 0 0 2 0 2 0 1 1 0 0 0 1 1 1 1 0 1 0 0 0 1 0 1 0 0 0 1 2 2 0 0 0 2 0 0 1 0 0 1 1 0 0 0 0 0 2 0 2 1 0 2 2 1 1 1 0 0 1 0 0 0 0 2 0 1 0 0 1 0 1 0 0 0 0 0 2 0 1 1 2 2 0 0 0 0 0 1 0 0 0 1 0 2 0 0 0 0 0 0 1 0 0 0 1 1 0 1 0 1 1 0 0 0 0 0 0 0 0 0 0 0 0 1 1 1 1 1 0 2 0 0 0 0 0 1 0 1 2 0 2 2 2 0 0 0 1 0 0 1 0 2 2 1 1 1 1 2 1 1 0 2 2 1 0 1 2 1 0 2 1 1 1 0 1 1 0 1 1 0 0 0 0 2 0 2 0 2 1 1 1 2 0 0 0 1 0 2 0 2 0 0 0 0 0 2 0 0 1 0 1 0 1 2 0 1 1 0 0 0 1 1 1 0 2 0 2 2 2 0 1 0 0 2 1 1 0 0 2 0 0 0 0 1 0 0 1 0 0 1 1 2 2 0 1 1 1 0 1 0 1 0 1 0 2 0 1 0 0 0 1 0 1 1 0 0 2 1 0 0 0 0 0 0 0 2 1 0 0 2 0 1 0 0 0 0 0 2 2 2 0 1 1 0 0 0 0 0 0 1 1 1 0 0 0 2 1 2 2 0 2 0 1 1 1 0 0 1 1 1 1 0 0 1 0 1 0 1 1 2 0 1 0 1 1 0 2 1 1 1 2 1 0 2 0 0 2 0 0 2 2 0 2 0 1 0 0 1 2 2 0 1 0 0 0 0 0 0 1 0 0 0 0 2 0 2 0 0 2 0 2 1 0 0 0 0 0 2 0 0 0 1 1 0 0 0 0 1 0 1 2 0 0 0 0 1 0 1 1 1 1 0 1 1 0 0 0 1 1 0 1 0 0 1 1 1 0 0 0 1 0 0 1 0 0 0 1 0 1 1 2 2 0 1 0 1 2 0 0 0 0 0 2 0 1 0 0 0 0 2 0 2 0 2 0 0 1 1 0 0 0 0 0 1 0 0 0 2 1 1 0 0 0 2 2 0 0 2 2 2 0 1 2 0 1 2 1 2 0 1 1 0 1 0 0 0 0 1 0 0 0 0 1 1 1 0 0 0 0 0 0 1 0 0 2 0 0 0 1 0 1 0 1 1 2 0 0 0 0 0 1 0 1 0 0 0 0 0 2 2 0 1 1 1 1 1 2 0 1 1 0 1 0 2 0 0 2 0 2 1 2 2 0 0 1 2 0 2 2 0 0 0 2 0 1 0 0 0 0 0 2 1 1 0 0 1 0 2 2 2 0 1 0 1 0 0 0 2 0 0 0 2 2 0 1 1 1 0 1 0 0 0 0 0 2 0 0 0 2 0 1 0 0 0 0 1 0 0 0 0 1 0 0 0 1 0 0 0 0 1 1 0 1 0 0 0 0 0 0 0 0 0 0 0 0 0 0 1 0 0 0 0 1 0 0 0
25 0 1 2 0 1 2 2 1 2 2 0 1 1 1 1 0 0 0 2 1 0 0 1 0 0 0 2 2 2 1 0 1 1 0 1 1 0 1 1 0 0 0 2 0 0 1 0 0 0 0 0 0 1 0 1 0 0 1 0 2 0 0 0 2 0 2 1 1 0 0 1 1 0 1 2 1 0 1 0 2 2 1 0 1 0 0 0 2 2 0 1 1 0 0 1 0 1 0 0 0 2 1 0 2 0 2 0 0 0 0 2 0 1 1 1 0 0 1 0 1 0 2 0 0 1 1 1 0 2 1 1 0 0 0 0 0 0 0 0 2 0 0 0 1 0 0 0 0 1 0 0 1 1 0 0 0 1 1 2 2 2 0 1 0 0 0 0 1 1 0 2 0 2 0 0 2 1 0 0 0 0 2 2 0 0 2 1 1 0 2 0 1 1 1 0 1 1 0 0 0 0 1 1 2 0 1 1 1 0 0 0 1 0 1 1 0 0 1 0 2 2 0 0 1 0 0 0 0 0 0 0 0 0 0 0 0 2 2 0 1 1 2 0 0 0 0 0 1 0 0 1 1 0 0 0 1 0 1 0 1 0 0 2 0 0 0 0 0 0 1 2 1 2 0 0 0 1 2 0 0 0 2 1 0 0 1 2 0 2 1 1 2 0 2 0 2 1 0 0 0 0 1 0 0 0 0 0 0 1 1 2 2 1 1 0 2 0 1 0 0 1 1 0 2 0 1 1 0 0 1 2 0 1 0 0 0 2 0 1 0 0 2 2 1 1 0 0 1 2 0 0 2 0 2 0 2 1 0 1 1 0 2 0 2 0 0 2 2 2 0 2 1 1 1 1 0 0 0 1 0 1 0 1 1 0 0 0 0 0 0 0 0 0 2 0 1 0 1 1 0 1 1 1 1 0 1 0 1 1 0 0 0 0 0 0 1 1 0 1 1 1 0 0 2 2 0 0 2 0 2 0 0 0 1 0 0 0 0 0 1 1 2 0 1 2 1 0 0 1 0 0 0 2 1 1 0 1 1 1 1 0 0 0 0 1 0 2 2 1 1 1 2 0 0 0 0 2 2 1 0 0 2 0 1 1 0 0 2 1 0 0 0 0 0 0 0 1 1 2 0 2 1 1 0 0 1 1 0 0 0 0 0 0 0 2 1 0 0 1 0 2 0 0 0 1 1 0 0 2 0 1 2 1 2 0 1 0 2 0 0 0 2 2 2 0 2 1 1 2 0 0 1 0 2 1 1 1 0 0 0 0 1 0 0 1 1 1 0 1 1 1 0 0 0 0 0 1 1 1 2 0 0 0 0 0 0 0 0 0 0 1 0 0 1 0 1 0 0 0 0 1 1 1 1 0 1 0 0 2 0 0 0 1 0 0 0 1 1 0 1 0 0 1 0 0 1 1 0 0 0 2 0 1 1 2 2 1 2 2 1 1 0 0 1 1 1 0 0 0 1 1 1 1 2 2 0 0 1 0 0 0 2 0 0 0 0 1 1 0 1 1 1 0 2 2 2 0 2 0 1 0 0 2 2 1 2 1 0 1 1 1 1 0 1 0 0 0 0 1 0 0 0 1 0 0 1 0 0 1 0 0 0 1 0 0 0 1 2 0 1 0 0 0 2 1 1 0 0 0 0 1 0 0 1 1 0 0 1 0 0 1 0 0 0 1 0 0 0 1 0 1 0 0 0 0 0 0 2 2 1 2 1 0 0 1 1 1 0 2 1 0 0 0 0 0 0 0 1 0 1 0 0 0 1 1 0 2 0 2 0 1 2 2 1 0 0 0 0 0 0 0 1 2 1 1 2 1 0 0 1 1 1 1 1 2 0 0 2 0 2 2 0 1 0 0 1 0 0 0 0 1 2 0 0 0 0 0 0 0 0 0 1 0 0 0 1 0 0 1 1 0 0 0 0 0 0 0 0 1 0 0 2 1 2 1 0 0 1 0 0 0 2 0 2 2 0 1 1 2 1 1 1 0 1 1 0 0 0 1 1 0 1 0 2 0 2 0 2 0 1 2 0 1 2 1 0 1 0 2 0 0 1 1 2 2 0 0 2 2 0 2 0 1 2 0 2 0 0 1 0 0 1 2 0 1 0 1 1 0 0 0 1 1 1 1 1 1 0 0 2 0 0 0 2 1 1 0 0 0 0 0 0 0 0 0 0 1 1 0 2 0 0 0 0 0 1 0 2 0 0 0 0 1 0 0 1 0 0 0 0 0 0 1 0 1 0 0 2 0 0 0
26 0 1 1 0 0 1 2 2 2 1 0 0 0 0 0 0 0 0 1 1 2 0 2 0 1 1 1 2 1 1 0 1 1 0 1 1 1 0 1 1 0 1 0 0 1 0 0 0 0 0 0 0 1 0 2 0 1 1 0 0 2 2 1 0 1 0 0 0 0 1 1 1 0 1 1 1 0 1 1 0 2 1 0 1 0 0 1 2 2 0 0 1 0 0 0 0 2 0 2 1 2 0 0 2 1 2 2 2 0 0 2 1 2 2 2 1 0 0 0 1 0 2 0 1 0 0 1 1 1 0 0 0 0 0 0 0 0 0 0 1 0 0 0 2 0 2 0 0 0 0 0 1 0 0 0 0 1 0 0 1 1 0 0 1 1 0 0 2 2 0 2 0 2 1 1 2 0 1 2 0 1 1 2 0 0 2 0 0 0 2 0 1 1 1 1 0 1 0 0 0 1 0 2 2 0 0 2 0 0 1 1 0 0 1 0 0 0 1 1 1 0 1 0 0 0 1 2 0 0 1 0 0 0 1 0 0 2 1 1 1 0 2 0 0 0 0 0 2 0 0 0 1 0 0 0 1 0 0 0 0 0 0 1 0 0 0 0 2 2 0 1 1 1 0 0 0 1 1 0 0 0 2 0 0 0 0 1 0 1 0 0 0 0 1 0 1 1 1 0 0 0 2 2 2 2 0 0 0 0 0 0 2 1 1 0 1 0 0 1 0 2 2 1 2 0 0 0 1 1 2 0 0 1 0 0 0 1 0 0 0 0 2 0 0 0 1 0 1 1 0 0 2 1 1 0 2 0 0 1 1 0 2 0 2 0 0 2 2 0 2 0 1 1 2 1 0 0 0 1 0 2 0 0 1 0 0 0 0 0 0 0 2 0 2 0 1 1 1 1 0 2 1 1 1 0 1 1 0 2 0 0 0 0 0 0 0 0 0 0 0 2 0 2 0 0 0 0 1 0 0 0 0 2 0 0 0 2 0 0 1 1 1 1 1 1 2 1 1 1 0 0 0 2 2 1 1 0 0 0 2 0 0 2 0 2 0 2 2 0 0 0 2 1 1 0 1 2 1 2 1 0 1 0 1 2 0 1 2 1 0 0 1 1 1 0 1 0 1 2 0 2 1 1 1 2 2 1 1 0 0 0 0 0 0 0 0 1 0 1 1 2 1 0 0 0 0 1 0 0 2 0 1 1 0 0 1 0 2 2 0 0 1 1 1 0 2 0 0 2 0 1 1 1 2 1 1 0 0 0 0 0 1 0 0 0 0 1 0 0 0 0 1 0 0 0 1 1 1 1 1 0 0 0 0 0 0 0 1 1 0 2 2 1 0 0 0 0 0 0 0 1 0 1 1 1 1 0 0 0 0 0 0 1 0 1 1 1 0 1 1 1 0 0 0 1 2 0 0 0 0 2 0 1 2 1 2 0 2 0 0 1 0 2 2 1 1 0 0 0 2 2 1 0 0 2 0 0 0 0 0 0 1 1 1 1 0 2 0 0 1 0 0 0 1 1 1 0 2 0 2 0 0 1 2 1 1 1 0 0 0 0 1 1 0 0 0 1 0 2 2 0 0 1 1 0 1 1 1 1 0 0 0 0 0 0 0 2 0 1 0 0 1 0 1 2 0 1 1 0 1 1 0 1 2 2 2 0 1 2 1 1 0 1 1 0 0 1 0 1 1 1 0 0 1 0 0 0 1 0 0 0 2 1 0 0 2 0 0 1 1 0 2 0 0 1 1 0 0 2 2 2 1 1 2 1 1 0 0 2 2 0 2 2 0 0 0 0 0 0 0 0 0 2 2 1 1 0 0 1 2 1 1 1 1 2 0 1 2 0 2 2 0 1 0 0 1 0 0 0 1 0 2 0 0 1 1 0 0 0 0 0 1 0 0 0 1 0 0 0 2 0 0 0 1 0 1 0 1 1 0 0 0 0 0 0 0 0 1 0 0 0 0 1 1 1 0 1 1 2 2 0 2 0 0 0 0 0 0 2 0 0 1 0 2 1 1 1 0 0 0 2 0 0 0 2 0 1 0 1 0 0 0 0 0 0 2 0 1 0 0 1 0 1 2 0 2 1 2 0 2 0 0 2 0 0 0 1 1 1 0 0 2 0 1 0 1 0 2 0 2 0 0 1 1 0 2 0 0 0 0 1 0 0 1 0 1 0 1 1 1 1 0 0 1 0 0 0 1 1 0 0 0 1 1 1 2 0 0 1 0 0 0 1 0 0 0 0 0 0 0 0
27 0 0 2 0 1 2 1 1 0 0 1 0 0 0 0 0 0 0 0 0 1 0 1 1 2 2 1 1 2 2 0 1 1 0 0 2 0 1 1 0 0 0 1 0 1 1 0 0 0 0 0 0 0 1 2 0 0 1 1 0 1 2 2 1 0 0 1 0 0 0 0 1 0 1 2 1 1 1 1 1 2 0 1 1 0 0 0 2 2 0 0 1 1 1 2 1 1 0 1 1 2 0 0 2 0 2 1 1 0 1 1 0 2 2 2 0 0 2 0 1 0 2 0 0 2 2 2 2 2 0 0 1 1 0 0 0 0 0 0 0 0 0 0 2 0 1 0 0 0 0 1 0 0 1 0 0 0 0 0 1 2 0 1 0 1 0 1 1 1 0 1 1 1 0 1 1 0 0 0 0 1 2 2 0 0 2 1 1 0 2 0 0 1 2 0 0 1 0 0 0 1 0 0 2 0 1 0 1 0 1 0 1 0 2 0 0 1 2 1 1 0 1 1 1 0 1 1 0 0 0 0 0 0 2 0 0 2 2 1 0 0 2 0 1 1 1 0 1 1 1 1 1 0 0 0 0 0 1 0 1 0 0 1 0 0 0 1 2 1 0 1 2 2 0 0 0 2 2 2 2 2 2 0 0 1 0 1 0 1 0 0 0 1 1 0 2 0 0 0 0 0 2 2 0 0 0 0 0 0 0 1 2 2 2 1 2 0 1 0 1 2 2 1 1 0 0 1 0 0 2 2 0 2 0 0 0 2 1 0 0 1 2 2 0 0 1 0 0 1 0 0 0 1 0 1 1 0 0 2 2 0 2 2 1 1 0 2 2 1 1 1 1 1 0 0 0 0 1 2 0 1 0 2 0 0 0 0 0 0 0 0 0 0 1 1 2 1 1 1 0 1 1 0 0 0 1 0 1 1 0 0 0 1 1 0 0 2 0 2 2 0 0 0 0 1 1 0 1 0 1 1 0 2 1 1 0 2 0 0 0 1 2 0 1 2 2 0 1 0 0 1 0 1 0 0 0 1 1 0 2 1 0 0 0 0 0 2 2 2 2 2 2 0 1 0 1 0 2 0 2 0 1 0 2 1 0 1 2 0 0 0 0 2 1 0 1 0 1 1 1 2 2 0 0 0 0 0 1 0 0 0 1 0 2 0 0 0 0 1 1 2 1 1 1 0 0 0 0 0 0 1 0 0 0 0 1 0 1 2 0 1 1 1 2 0 1 2 2 0 0 0 0 0 2 0 0 1 1 0 0 1 1 1 1 0 0 1 0 1 1 2 0 0 0 0 1 0 1 0 2 0 2 0 2 1 1 0 1 1 1 0 0 1 0 0 1 0 0 0 0 2 0 0 2 0 1 0 0 0 0 0 0 1 0 0 1 0 0 0 0 0 0 0 0 1 2 1 0 0 0 1 1 0 2 0 2 0 2 1 0 1 0 1 2 1 2 0 1 0 0 2 0 0 1 2 0 0 1 1 1 0 1 1 1 0 0 1 0 0 2 0 2 0 0 1 1 0 1 0 0 1 0 1 2 2 1 1 0 0 0 0 0 1 1 0 0 0 0 1 0 1 1 1 1 0 1 1 0 0 1 1 0 1 0 0 0 2 1 0 0 0 1 0 1 1 1 1 0 0 0 1 0 0 0 0 1 0 0 0 0 0 0 0 0 0 0 1 0 0 0 0 0 0 0 2 1 0 2 0 0 1 1 0 1 1 1 1 0 2 1 0 2 1 1 0 0 0 1 0 1 1 1 1 1 1 1 1 1 1 0 1 2 2 0 0 0 0 1 1 0 1 1 1 1 0 1 0 0 1 2 1 0 2 2 0 0 0 2 0 2 1 1 1 0 0 1 0 0 0 0 1 2 0 0 1 1 0 0 0 0 0 1 0 0 0 1 0 0 0 2 0 0 1 0 0 1 0 0 0 1 0 2 0 2 1 0 0 1 0 0 0 1 0 1 1 0 0 1 2 1 1 2 0 0 0 0 1 0 1 1 0 1 1 1 0 2 1 1 0 0 1 0 1 2 0 1 1 1 1 0 0 0 0 1 0 1 2 2 1 0 1 0 1 1 1 1 1 1 0 0 1 0 2 0 0 0 2 2 0 0 0 2 0 0 0 0 2 0 0 2 0 0 1 1 0 1 0 0 1 1 1 0 0 0 0 0 0 1 2 0 1 0 0 0 2 0 0 0 0 0 0 0 1 0 1 1 0 0 1 0 0 0 2 0 0 0 0 0 0 0 1
28 1 1 2 0 0 1 2 1 2 1 0 0 1 1 1 0 0 1 1 1 1 0 2 0 0 0 1 2 1 1 1 1 1 0 0 2 1 0 0 2 0 0 0 0 0 1 0 2 0 0 0 0 0 1 0 0 0 0 0 1 2 2 2 1 0 1 1 0 0 0 2 2 1 1 2 1 0 1 0 1 2 0 1 1 0 0 1 1 2 0 1 0 0 1 1 0 1 0 1 1 2 1 0 2 0 2 1 0 0 0 1 1 1 1 1 0 0 0 0 2 0 0 2 0 0 0 1 1 1 0 0 1 1 0 0 0 0 0 0 1 0 0 0 1 0 0 0 0 1 1 1 0 2 0 1 1 2 0 0 1 2 0 0 1 2 2 0 1 2 0 2 0 2 0 1 1 0 0 1 1 1 1 2 1 1 1 0 0 0 2 0 0 0 0 0 0 2 0 1 1 0 0 0 2 0 1 1 1 0 1 0 2 0 2 0 0 0 1 1 1 0 0 0 0 0 0 1 1 1 1 2 1 0 1 0 0 2 2 1 1 0 2 0 0 0 0 0 2 0 0 1 0 0 0 0 1 0 0 0 0 0 0 2 0 0 0 0 2 1 1 0 0 0 0 1 0 2 1 0 0 1 1 0 1 1 1 2 0 2 0 0 0 0 1 0 2 2 0 2 0 0 2 2 2 1 0 0 1 1 0 1 2 2 2 1 1 0 0 0 2 2 2 1 1 0 1 2 1 1 1 2 0 2 0 0 0 2 0 0 0 0 1 2 1 1 0 0 0 1 0 0 1 1 0 0 0 0 0 2 2 0 0 0 0 0 0 2 2 0 2 0 0 0 0 0 0 0 0 0 1 1 0 0 1 1 1 0 0 0 0 0 0 0 2 0 0 0 0 0 0 0 1 0 0 1 1 0 0 2 0 0 0 0 1 1 0 0 0 0 0 2 0 0 0 2 2 1 2 0 1 0 0 1 1 1 0 1 0 1 0 2 2 0 1 2 1 0 0 0 0 1 0 2 2 1 1 1 1 0 2 1 0 1 0 2 0 1 1 0 0 1 2 1 1 0 1 2 2 1 0 1 0 0 2 1 0 1 2 1 1 0 1 1 0 0 1 2 2 2 0 2 0 2 0 0 1 2 1 0 0 1 0 1 0 1 0 0 0 1 0 2 2 2 2 0 0 0 1 2 1 0 1 1 1 0 1 0 2 1 1 0 2 2 2 1 1 1 1 2 1 1 1 0 2 1 1 0 0 2 1 0 0 0 0 1 1 1 1 0 0 0 1 0 1 0 1 0 2 1 2 0 1 0 0 0 1 0 2 0 0 0 2 1 1 0 1 1 1 0 1 0 1 1 2 0 1 0 0 0 0 0 0 1 0 0 0 1 0 1 1 1 0 1 0 0 1 1 0 0 0 2 1 2 1 1 2 1 2 1 0 0 0 1 2 2 2 1 0 0 1 1 0 0 0 2 0 1 1 0 0 0 1 2 2 2 2 2 0 1 1 0 0 1 0 2 2 0 2 0 0 0 0 0 0 0 2 0 0 1 0 0 1 0 0 0 0 0 0 1 1 1 0 0 2 0 1 2 0 0 0 0 0 2 0 0 0 2 0 0 0 0 0 0 2 0 2 1 1 0 0 0 0 0 0 0 1 0 0 1 0 0 0 0 0 1 0 1 0 1 1 1 0 0 0 0 0 0 0 0 0 0 0 0 0 2 1 0 0 2 2 0 2 0 0 0 0 0 1 0 1 0 0 0 2 1 1 2 0 2 0 1 2 2 0 0 0 1 0 0 0 0 0 2 2 1 0 0 1 1 1 0 0 1 1 2 1 0 1 0 1 1 2 1 0 0 1 0 0 1 0 1 0 0 0 0 0 0 1 0 0 1 2 0 1 1 2 0 0 0 2 0 0 2 0 0 0 0 0 0 2 0 0 0 0 0 0 1 2 0 0 0 0 0 2 2 1 1 1 2 2 0 2 0 0 0 0 0 0 1 1 0 1 2 2 1 2 1 1 0 0 1 0 2 2 0 1 1 0 2 0 0 0 0 2 2 0 1 2 1 1 1 1 2 0 0 1 0 0 0 0 1 0 2 0 0 0 1 2 0 0 0 1 0 1 0 1 1 0 1 2 0 0 0 2 0 2 0 0 0 0 0 0 0 0 0 0 0 0 0 2 0 1 1 0 1 0 1 2 0 0 0 0 0 0 0 0 0 0 1 0 0 0 2 0 0 0 0 0 0 0 0
29 1 0 2 0 2 2 1 2 0 0 1 0 0 0 0 0 0 0 0 0 2 1 2 0 1 1 2 2 2 2 0 2 2 1 0 2 2 0 0 2 0 1 0 0 0 0 0 0 0 0 0 0 0 0 2 0 0 0 1 1 0 2 2 0 2 0 2 0 0 0 0 1 0 1 2 1 0 1 0 2 2 0 2 2 0 0 0 2 2 0 0 0 0 0 1 1 0 0 1 0 2 0 0 2 0 2 1 2 1 0 1 0 0 0 0 1 0 1 0 1 0 1 1 0 1 1 1 1 2 0 0 0 0 1 0 0 0 0 0 0 0 1 0 0 0 0 0 0 0 0 1 0 1 0 0 0 2 0 0 1 1 0 0 1 2 1 1 1 2 0 1 0 2 0 1 1 1 0 0 0 1 0 2 1 0 2 0 0 0 2 0 0 1 2 0 0 2 0 0 0 1 0 2 2 0 1 1 2 1 0 0 2 0 2 0 0 0 2 0 2 1 0 1 1 0 0 1 0 0 0 0 1 1 1 0 1 2 2 0 1 1 2 0 0 0 0 0 1 0 0 0 1 0 0 0 2 1 0 2 0 1 0 0 1 0 0 0 2 1 1 1 1 1 0 0 1 1 2 0 0 0 1 0 1 0 0 0 0 2 2 1 1 0 1 0 2 2 0 1 0 0 2 2 1 1 0 0 1 1 1 0 2 1 1 0 2 1 0 0 0 1 1 1 0 0 0 1 0 0 1 1 0 1 0 0 0 1 0 0 0 1 2 1 0 0 0 1 2 1 1 1 2 0 1 0 1 0 0 1 1 0 1 1 0 1 0 0 0 0 2 0 1 1 1 1 0 0 0 1 0 0 0 0 1 0 0 1 1 1 0 1 1 0 1 1 1 0 2 2 0 2 1 0 0 0 1 0 0 1 1 0 0 0 2 0 0 0 0 0 0 2 0 2 0 0 0 2 2 0 1 1 0 1 1 1 0 0 0 0 1 1 2 0 1 1 1 0 0 0 1 1 0 2 1 1 0 1 1 0 0 1 0 2 0 2 0 1 1 0 0 1 1 1 0 0 0 1 2 1 1 1 0 0 1 1 0 1 1 0 1 1 1 2 0 0 0 0 0 2 0 2 1 1 0 0 1 2 2 0 0 0 0 0 2 0 0 0 0 2 1 1 0 0 0 1 0 0 1 2 1 0 0 0 0 0 1 0 0 1 1 0 2 0 0 0 0 1 1 1 0 0 1 0 1 0 0 1 1 0 0 1 1 0 0 0 0 1 0 1 1 1 2 0 1 0 1 1 2 1 2 0 2 0 2 0 2 0 0 0 0 1 1 1 1 0 1 0 0 0 0 2 0 2 2 0 0 0 1 1 0 0 0 0 1 1 0 1 1 0 1 0 0 0 0 1 2 1 0 0 1 0 0 1 1 1 2 0 1 1 0 0 0 2 1 1 1 1 1 0 0 1 1 1 2 2 0 0 1 0 0 0 0 1 2 2 1 0 1 0 1 1 0 0 0 0 0 0 2 0 2 0 0 1 1 0 1 0 1 2 0 0 1 1 0 0 1 0 0 1 0 1 0 0 2 0 2 1 0 0 0 0 0 0 0 1 0 2 2 0 0 0 0 0 2 2 0 1 0 0 0 1 0 1 1 1 1 0 1 1 0 0 0 1 1 0 1 0 0 0 0 0 0 0 0 1 0 0 2 0 0 2 1 0 0 0 2 1 0 1 0 0 2 0 0 0 0 0 1 1 2 1 1 0 1 1 0 1 0 2 1 0 2 1 0 0 0 1 0 0 0 0 0 1 2 0 1 0 0 1 2 1 1 0 0 2 1 1 2 0 2 2 0 1 0 0 1 0 0 0 0 1 1 0 0 1 0 0 1 0 0 0 0 0 0 0 0 0 0 0 1 0 0 0 1 0 1 0 0 0 0 0 0 0 0 0 0 0 1 0 0 0 1 1 0 0 0 2 2 2 2 0 1 0 0 0 1 0 1 0 1 0 0 0 2 0 2 2 0 0 0 1 0 1 2 1 1 1 0 2 0 0 1 1 2 2 0 0 2 0 1 1 1 1 0 0 1 0 1 0 0 0 0 1 0 1 1 1 1 1 0 0 0 0 1 0 1 0 0 0 2 0 1 0 1 0 1 0 0 0 0 1 0 0 0 0 1 0 1 2 1 0 0 0 0 2 0 0 0 0 0 0 0 2 0 0 2 0 0 0 0 0 0 2 1 0 0 0 1 2 0 2
30 0 0 2 0 0 1 2 0 2 1 0 0 1 1 0 0 0 0 1 1 1 0 1 0 1 1 2 2 1 1 1 2 2 0 1 1 0 0 1 1 1 0 0 0 0 1 0 0 0 0 0 0 1 0 2 0 0 1 1 0 0 1 1 0 0 0 0 0 0 1 2 1 0 1 2 1 1 0 0 2 2 0 1 2 0 0 1 2 2 1 1 1 0 2 2 0 0 0 0 0 2 0 0 2 1 2 1 1 0 0 2 0 1 1 1 0 0 0 0 2 0 2 0 1 0 1 1 1 1 0 0 0 1 1 1 0 1 0 0 1 0 0 0 1 1 1 0 1 1 1 1 1 0 0 1 1 2 0 0 0 1 0 2 0 0 1 1 1 2 1 1 1 2 0 1 1 0 0 1 1 1 0 1 0 0 1 0 0 0 1 0 2 2 2 0 0 1 0 0 0 0 0 2 2 0 1 2 1 0 0 0 1 0 2 0 0 1 0 2 0 0 1 0 0 0 1 1 0 0 1 0 1 1 0 0 0 2 2 1 0 0 2 1 0 0 0 0 2 0 0 0 0 0 0 1 1 0 0 0 0 0 0 1 0 0 0 0 1 0 0 2 2 2 0 0 1 2 1 1 1 2 1 0 1 0 0 1 0 1 0 0 0 0 1 0 2 0 1 0 0 0 2 0 0 1 1 0 2 2 2 1 2 2 2 0 0 1 1 0 0 2 1 2 1 0 0 1 0 0 2 0 0 1 0 0 0 1 0 1 0 0 2 1 1 1 0 0 0 1 0 0 2 0 0 0 0 0 0 1 1 0 1 1 1 1 0 2 2 0 2 0 0 0 0 0 0 0 0 1 1 1 0 1 0 1 1 0 0 0 0 0 1 0 2 1 1 1 0 0 0 0 0 2 0 0 0 1 1 1 0 0 0 0 0 0 0 1 1 1 1 1 1 2 1 0 0 0 0 0 0 0 2 0 1 1 0 1 0 0 0 2 1 1 2 2 2 0 0 0 0 0 0 2 2 2 0 2 2 0 1 1 1 0 0 1 1 1 1 0 0 1 2 1 2 2 0 2 2 0 1 1 0 0 2 1 0 1 2 1 1 0 1 2 0 0 0 0 0 0 2 2 1 1 0 0 1 2 0 0 0 0 0 1 0 2 0 0 0 0 0 2 0 1 1 0 1 1 0 0 2 0 0 0 0 0 2 0 1 1 1 0 1 1 1 0 0 2 2 0 0 0 0 0 2 0 0 1 1 1 0 1 0 0 0 2 2 2 1 1 1 1 0 0 0 0 1 0 1 0 1 0 2 0 1 0 2 0 1 1 0 1 1 0 0 0 0 0 0 0 0 2 0 1 2 1 1 0 0 0 2 0 0 0 0 0 0 0 0 0 0 0 0 0 0 0 2 1 0 0 0 1 1 2 1 0 2 0 2 1 0 1 0 2 2 0 0 1 0 0 1 0 1 2 2 2 0 1 2 0 0 0 1 1 0 0 0 2 0 1 0 0 0 1 0 2 2 0 2 0 0 1 0 1 1 1 1 1 0 1 0 0 0 1 0 0 0 0 0 1 0 1 0 1 0 0 2 2 0 1 0 0 0 0 0 0 0 1 1 0 1 0 0 0 2 1 1 0 0 0 0 0 1 0 1 1 2 0 0 0 0 0 0 0 1 1 0 0 0 1 0 1 0 0 0 1 0 0 1 1 0 1 1 0 0 0 2 1 0 1 0 0 2 0 0 0 0 0 1 1 1 1 1 1 1 0 1 1 0 2 1 0 2 2 0 0 0 1 1 0 0 0 0 1 2 1 2 0 0 2 2 0 1 1 1 2 0 0 2 0 2 1 1 0 0 0 0 0 0 0 0 0 2 0 0 0 0 1 1 0 0 1 0 0 0 0 0 1 0 0 2 1 0 0 1 0 0 0 0 0 1 0 0 0 0 1 0 0 2 0 0 1 1 1 1 2 0 0 0 2 1 1 1 0 0 0 1 0 0 2 0 0 0 0 2 1 1 2 1 0 2 2 1 0 2 2 0 0 0 2 0 0 0 0 1 2 2 0 2 0 1 1 0 1 2 2 1 1 0 0 1 0 0 2 0 0 0 1 1 1 1 1 0 2 1 0 1 2 0 0 2 0 0 2 0 0 2 0 2 2 0 0 0 0 0 1 1 0 1 0 0 0 0 0 0 0 1 1 1 2 0 1 0 0 0 0 0 0 0 0 0 0 0 1 0 0 0 0 0 0 0 0
31 1 0 1 0 0 1 2 1 1 0 1 0 2 1 1 1 0 0 2 2 0 1 0 1 1 1 1 1 1 1 0 2 2 1 0 2 2 0 0 2 0 0 0 0 0 1 0 0 0 0 0 0 0 0 2 0 1 1 1 1 0 2 1 0 1 0 0 1 1 0 2 1 0 1 2 1 0 0 0 0 1 0 1 1 0 0 0 1 2 0 0 0 0 1 1 1 0 1 0 0 0 1 0 2 0 2 0 2 2 0 0 0 2 2 2 0 0 0 0 1 0 2 0 0 1 2 1 0 1 1 1 0 0 0 0 0 0 0 0 1 0 0 0 2 0 1 0 0 0 0 0 0 1 0 1 0 1 0 1 1 1 0 1 2 2 1 0 2 2 0 2 1 1 0 0 2 0 0 1 0 0 1 2 1 1 1 1 0 0 1 1 0 0 2 0 1 2 0 1 1 1 0 1 2 0 0 0 0 0 1 0 1 0 0 1 0 1 1 1 1 1 0 0 0 0 0 0 0 0 0 0 0 0 2 0 0 2 2 2 0 0 1 0 0 0 0 0 1 1 1 0 0 1 1 0 1 1 1 1 1 1 0 0 0 0 1 1 2 2 0 2 0 0 0 0 0 2 2 1 0 1 1 1 0 0 1 0 0 1 1 0 1 1 2 0 2 0 0 0 0 0 1 0 0 0 1 0 0 1 0 1 1 2 2 0 1 0 0 0 0 2 0 1 2 0 0 2 0 1 1 2 0 1 0 0 0 2 0 0 0 0 1 0 1 1 0 0 1 2 1 0 2 0 1 0 1 0 0 0 0 0 0 0 0 1 0 2 2 1 1 1 1 0 0 0 0 0 0 0 0 2 0 1 2 0 1 0 0 0 0 0 1 0 2 0 1 0 1 1 0 1 1 1 1 1 0 0 0 2 0 0 0 0 2 1 0 0 0 0 0 2 1 1 1 2 1 0 1 0 0 1 0 2 0 0 0 2 0 0 2 0 2 0 0 1 2 0 0 1 0 1 0 2 2 0 2 2 1 2 1 2 1 0 0 1 1 2 2 1 1 1 2 1 1 0 1 1 2 1 1 0 2 2 0 2 2 0 2 2 0 0 1 1 1 0 1 0 0 2 0 2 2 0 0 0 1 0 0 0 0 0 0 1 0 1 0 0 0 2 1 2 1 0 0 1 1 0 0 2 0 2 2 1 1 0 2 0 2 1 1 0 1 0 1 1 0 1 1 1 0 0 1 0 1 1 1 0 0 1 0 0 1 1 1 0 0 2 1 0 0 1 0 0 0 0 0 1 2 1 2 0 0 0 0 0 0 0 2 2 1 0 0 0 0 0 1 0 0 0 1 1 0 2 2 1 2 0 0 0 0 0 0 0 0 0 0 0 0 0 2 0 0 0 0 0 1 1 0 0 0 1 1 2 1 1 2 1 2 2 0 1 0 1 2 2 2 1 0 0 1 2 1 2 2 2 0 0 1 0 0 0 1 2 2 1 2 1 0 2 0 0 1 0 0 2 2 0 1 0 0 0 0 0 2 2 0 0 0 1 0 0 0 0 1 0 0 0 0 1 0 1 0 2 0 0 2 2 0 1 0 0 0 1 0 0 0 0 1 0 0 0 0 0 2 2 1 0 0 0 0 1 0 0 0 0 2 0 2 2 1 0 1 1 1 0 0 1 0 1 1 1 0 0 0 1 1 0 2 0 0 2 2 0 1 0 2 1 0 1 0 0 2 1 1 0 2 0 1 0 0 0 0 0 1 2 0 2 1 2 0 2 2 2 1 1 1 0 0 1 0 0 0 2 1 0 1 0 0 1 2 1 0 2 1 2 0 0 2 0 2 2 1 0 0 0 1 0 0 0 0 1 1 1 1 1 0 1 1 0 0 0 1 0 0 0 0 0 0 1 1 0 0 1 0 1 0 0 1 1 1 0 0 0 0 0 0 0 0 0 0 0 1 0 2 2 0 1 1 2 2 0 2 0 0 0 0 0 0 2 0 0 0 0 2 0 2 1 2 0 1 1 0 1 0 2 0 1 1 2 0 0 0 1 2 2 0 0 1 1 0 1 2 0 2 2 0 2 1 0 1 0 0 2 0 0 0 1 1 0 0 0 2 1 1 0 0 0 1 0 2 0 2 0 0 0 0 1 2 1 1 0 0 0 1 2 2 0 1 2 1 0 0 0 0 1 0 0 1 0 0 0 1 0 0 0 0 0 0 0 0 0 0 1 0 0 0 0 1 1 0 1
32 1 0 2 0 1 2 1 2 1 1 1 0 0 0 0 0 0 0 0 0 2 0 2 0 0 0 2 2 2 2 0 0 0 0 0 2 0 0 2 1 1 1 0 0 1 0 0 0 1 0 0 0 0 2 2 0 0 1 2 0 0 2 2 0 1 1 0 1 1 0 2 2 1 2 2 0 0 1 1 1 2 0 2 2 0 0 1 2 2 0 1 0 0 1 1 0 0 0 0 0 1 0 0 2 1 2 1 0 0 1 0 1 1 1 1 1 0 0 0 1 0 0 2 0 0 0 2 1 2 0 0 0 1 1 1 0 1 0 0 2 0 0 0 2 0 1 0 0 1 1 1 0 1 0 0 0 1 0 1 2 2 1 1 0 2 0 1 1 1 0 1 0 2 0 0 1 2 0 0 0 0 1 2 0 0 2 2 1 0 2 1 1 1 2 0 1 2 0 1 1 0 0 2 2 0 0 1 2 0 0 1 1 0 1 1 2 0 2 0 2 0 0 0 0 1 0 1 0 0 1 0 0 1 1 0 1 2 1 2 0 0 2 0 1 1 1 0 1 0 0 0 0 0 0 1 1 0 0 0 0 0 0 1 0 0 1 0 2 2 0 2 2 2 1 1 0 1 1 0 0 2 2 1 0 0 1 2 0 2 1 1 0 1 1 0 2 1 0 0 1 0 1 0 0 0 0 0 0 0 0 1 2 2 2 0 0 1 1 0 1 2 2 2 2 0 0 1 1 1 1 2 0 2 0 0 0 1 0 0 0 0 2 1 0 0 0 1 2 0 1 1 1 0 0 1 1 1 1 1 1 0 2 1 1 1 0 2 2 0 2 0 2 2 0 0 0 0 0 1 0 0 0 0 1 0 0 0 0 1 0 1 0 0 2 0 2 2 0 0 0 1 0 1 0 0 0 1 0 2 0 0 0 0 1 0 0 1 1 0 0 1 0 0 2 2 1 1 2 2 2 1 0 2 0 0 0 1 0 0 2 0 1 1 0 1 1 1 1 2 0 0 0 1 0 0 0 2 1 1 1 1 0 0 1 1 0 2 2 0 0 0 1 2 2 0 2 2 2 0 2 0 1 0 2 0 0 1 1 0 1 1 0 2 0 0 2 0 1 2 0 2 1 1 0 0 2 1 0 0 0 0 0 0 1 0 0 0 0 1 1 1 1 0 0 1 0 1 0 1 1 1 0 0 0 0 1 0 2 2 0 0 1 1 1 0 1 1 1 1 0 0 0 0 2 1 1 0 0 1 0 0 0 0 0 1 1 1 0 0 0 0 0 0 0 0 1 0 0 0 2 0 2 0 2 0 0 0 1 1 0 2 1 0 2 0 0 0 0 0 0 1 1 0 0 2 0 1 0 1 1 0 0 2 2 2 0 1 1 0 0 0 0 0 0 0 2 1 0 0 2 1 0 2 0 0 2 0 2 1 0 1 0 1 1 1 1 1 1 0 0 2 2 0 1 0 0 1 1 0 0 0 1 2 2 2 0 1 0 1 1 0 1 0 0 1 0 1 1 1 1 0 0 2 2 2 1 2 0 0 1 1 1 1 1 0 0 0 0 0 0 2 0 1 0 0 2 1 1 1 0 0 0 1 0 0 0 1 1 0 0 0 0 0 1 0 2 0 0 0 0 1 0 0 0 0 0 0 1 2 1 0 0 1 1 0 0 1 0 0 0 0 0 0 0 2 1 0 0 0 0 0 2 0 0 0 2 2 0 2 0 0 2 0 0 0 1 0 0 1 1 1 0 0 1 0 0 1 0 2 1 0 1 1 1 1 1 0 1 0 0 0 0 1 2 0 1 1 0 1 1 0 0 0 2 0 1 2 2 0 2 2 1 0 1 0 1 0 0 0 0 0 1 0 0 0 0 0 2 0 1 0 0 0 0 0 0 0 0 1 1 0 0 0 0 0 0 0 1 1 0 0 1 1 1 1 1 0 1 0 0 0 1 0 2 2 1 1 1 2 2 0 1 0 0 0 1 1 0 1 0 0 1 0 1 0 2 2 1 0 0 2 0 2 2 0 1 2 0 2 0 0 0 0 2 2 1 1 2 1 0 2 1 1 2 2 0 1 0 1 0 0 0 2 0 0 0 0 0 0 0 0 2 1 2 0 1 1 1 1 2 0 2 0 0 0 0 0 2 2 0 0 0 0 1 1 1 0 0 0 2 0 0 0 0 0 0 1 1 0 0 0 0 0 0 0 0 0 0 0 0 0 0 1 0 0 0 0 0 0 0 0
33 1 1 2 0 0 2 2 0 2 2 0 0 0 0 0 0 1 1 0 1 2 0 2 0 0 0 2 2 2 2 1 2 2 2 1 1 2 0 1 1 0 0 0 0 2 2 0 0 1 1 0 0 0 0 2 0 0 0 0 0 0 1 0 0 2 0 0 1 1 0 1 2 0 2 2 0 0 1 1 0 2 0 1 1 1 0 1 2 2 1 1 0 0 0 0 0 0 0 0 0 1 0 0 2 0 2 2 2 0 0 2 0 1 2 2 1 0 1 0 2 0 1 1 0 1 1 2 1 2 0 0 0 0 0 0 0 0 0 0 1 0 0 0 1 0 1 0 0 0 0 0 0 0 0 1 0 1 0 0 1 0 0 2 1 1 1 1 0 1 1 0 0 2 2 0 2 0 0 1 0 1 0 2 2 2 0 1 0 0 2 1 0 0 2 0 0 2 0 0 0 0 0 1 1 0 1 0 1 0 1 0 1 1 0 0 0 0 1 1 1 1 0 0 0 0 2 2 2 2 0 0 0 0 1 0 1 2 2 1 0 0 2 0 0 0 0 0 2 0 0 0 0 1 1 1 1 1 0 0 0 0 0 1 0 0 1 0 1 0 0 2 0 1 0 0 0 2 1 1 1 2 1 0 1 1 0 1 1 2 0 1 1 0 2 0 2 0 0 0 0 0 2 1 0 1 1 0 2 2 2 1 1 2 2 0 1 2 1 0 1 1 2 0 2 1 1 1 1 1 0 2 0 2 0 0 0 1 0 0 0 1 2 2 0 0 1 0 1 1 1 1 1 0 0 1 1 1 0 2 2 0 0 0 0 2 0 2 2 1 1 1 1 1 2 2 0 0 0 2 2 2 0 2 0 2 2 0 0 0 0 0 2 0 2 0 1 1 1 1 0 1 1 1 0 0 1 1 0 2 0 0 1 0 1 1 0 0 1 0 0 1 0 1 1 2 2 0 2 1 2 1 0 2 0 2 0 0 0 1 1 0 1 1 1 1 2 0 0 2 0 0 0 1 0 0 0 2 2 0 2 1 0 1 0 1 1 2 2 1 1 1 2 2 2 0 2 2 2 0 2 1 1 0 1 1 0 1 2 0 0 0 0 2 1 0 0 1 1 2 0 1 2 0 0 1 2 0 0 1 1 0 0 0 0 1 0 0 0 1 0 2 2 2 2 0 0 1 0 1 1 1 2 2 1 0 2 0 0 0 1 0 2 2 2 0 1 2 2 0 0 0 2 0 1 1 1 0 0 1 0 0 1 1 1 0 0 2 0 0 2 2 1 0 1 0 2 1 1 1 2 0 2 0 2 1 2 0 0 0 0 2 0 0 1 0 1 0 0 0 0 2 1 2 2 0 1 0 0 1 0 0 0 0 1 1 0 0 0 0 0 0 0 0 0 1 2 1 0 0 0 2 1 0 2 1 1 0 2 1 2 0 0 1 1 1 1 1 1 0 0 1 1 0 1 1 0 0 0 1 1 0 0 1 1 1 2 0 0 0 2 0 0 1 1 2 2 0 1 0 1 1 0 1 1 0 1 0 1 2 0 0 0 0 1 0 0 1 0 1 1 0 0 1 0 0 2 2 0 1 0 0 0 2 0 2 0 2 0 0 0 2 1 0 1 2 0 1 1 0 1 1 0 0 0 0 1 0 0 1 0 0 0 0 0 1 0 0 0 0 0 0 0 0 0 0 1 0 2 1 0 2 2 0 0 0 2 2 0 1 0 0 0 1 1 0 0 0 0 1 2 1 0 1 1 0 1 1 0 2 1 0 2 1 0 0 0 2 0 0 0 0 0 1 2 0 1 1 1 0 0 0 1 1 1 2 0 1 1 0 1 1 1 1 0 0 1 0 0 0 0 0 2 1 1 0 0 1 1 0 0 0 1 0 0 0 1 0 0 0 1 0 0 0 0 0 0 0 0 1 0 0 1 1 1 2 0 0 2 0 0 0 1 0 2 2 1 1 1 0 0 0 1 0 0 0 1 0 1 1 0 0 1 0 2 0 2 2 0 0 1 2 1 1 2 1 0 2 1 0 1 1 0 0 0 0 1 2 2 0 1 1 0 2 1 1 1 1 2 0 1 1 0 1 0 1 0 1 1 0 0 0 2 2 2 1 1 0 0 1 1 0 1 0 0 0 0 0 0 0 0 0 0 0 0 0 0 0 1 1 1 0 0 0 0 0 1 0 2 0 0 0 0 1 1 1 0 0 0 0 0 0 0 2 1 0 0 0 0 0 0 0
34 0 2 1 0 0 1 2 1 2 1 0 0 0 0 0 0 0 1 2 2 1 1 2 0 0 0 1 2 1 1 0 1 2 2 1 1 1 0 0 2 0 0 0 0 2 0 0 1 0 0 0 0 0 0 2 0 0 1 2 0 0 0 0 0 1 0 1 0 0 1 1 2 0 2 2 0 0 1 0 2 2 0 0 0 0 0 0 2 2 0 0 1 0 0 1 0 0 0 1 0 2 0 1 2 0 2 0 1 1 0 1 0 2 2 2 0 0 0 0 2 0 2 1 0 1 1 1 1 1 1 1 0 1 0 1 0 0 0 0 0 0 1 0 0 0 0 0 0 0 0 1 0 0 0 0 0 2 0 0 0 0 0 1 1 2 2 2 0 1 0 0 0 2 0 0 2 0 0 0 0 0 0 2 2 2 0 2 0 2 0 2 0 0 2 0 0 1 0 1 1 0 0 1 2 0 1 0 0 0 0 1 2 0 2 2 0 1 0 2 0 0 1 0 0 0 2 1 0 0 0 0 0 0 2 0 0 2 2 1 0 0 2 0 0 0 0 0 1 1 1 0 0 1 1 0 0 0 0 0 0 0 0 0 1 1 0 0 0 0 1 2 1 2 0 1 0 2 2 2 2 2 2 1 0 1 0 1 1 2 0 1 2 0 2 0 2 1 0 0 1 0 2 1 0 0 1 0 0 0 0 1 1 2 2 0 2 0 0 0 1 1 2 2 2 0 0 2 1 2 1 1 0 0 0 0 0 1 0 1 0 1 2 2 0 0 0 0 0 1 0 0 2 0 1 0 0 1 0 1 1 0 1 0 1 2 0 2 2 1 1 1 2 2 1 2 0 0 0 1 0 1 0 1 0 1 1 0 0 0 0 0 1 0 2 0 0 1 0 0 0 1 0 2 1 0 0 0 0 2 0 0 0 0 1 1 0 0 0 0 0 2 1 2 1 0 0 1 2 2 2 1 1 0 0 0 0 0 2 2 1 1 2 0 1 2 1 0 1 1 0 0 0 2 1 1 0 2 2 0 2 1 0 0 0 1 1 2 2 0 0 0 1 2 1 1 0 1 2 0 1 0 1 1 2 1 0 2 2 1 0 0 1 0 0 0 0 1 1 1 1 2 2 0 0 0 1 2 2 0 0 0 0 2 0 2 1 0 0 1 0 2 1 0 0 2 0 0 0 1 1 1 0 0 0 0 2 0 1 1 1 0 0 0 1 0 1 0 0 2 1 1 0 0 2 2 0 0 1 1 1 0 0 0 0 2 2 1 0 1 0 2 1 0 1 0 0 2 2 2 2 0 1 0 1 1 1 0 0 0 0 0 2 0 2 0 1 0 0 0 0 2 0 2 2 0 2 0 1 1 0 0 0 0 1 1 0 0 0 0 0 0 2 2 0 0 0 1 0 0 1 2 0 2 1 0 2 0 2 1 0 1 0 0 0 0 0 1 0 0 1 1 1 1 1 1 0 0 2 0 0 0 0 1 1 1 2 2 0 2 0 0 1 0 0 1 0 0 2 0 1 0 0 1 1 1 0 0 0 1 0 0 0 0 1 0 0 0 0 2 0 1 0 0 1 0 0 1 0 1 1 1 0 1 0 2 0 1 0 0 0 0 0 1 1 1 2 1 0 0 0 1 0 0 0 0 1 0 1 1 0 0 0 0 1 0 0 1 0 1 1 1 0 0 0 0 0 0 0 0 0 0 0 0 0 0 2 2 0 1 0 0 2 0 0 0 1 0 0 0 1 1 1 1 2 2 0 0 0 2 2 0 2 2 1 1 1 0 0 1 0 0 1 1 1 1 1 0 0 1 2 0 0 2 2 1 0 1 2 0 1 1 1 0 0 0 0 0 0 0 0 0 1 1 1 1 0 0 0 0 0 0 1 0 0 0 1 0 0 0 2 0 1 0 0 0 0 0 0 0 1 0 0 0 1 0 0 1 2 0 0 0 0 2 2 2 0 0 0 1 1 0 2 0 0 0 0 0 0 2 0 0 0 1 1 0 2 2 0 1 0 1 0 2 1 1 0 0 1 1 1 0 0 0 0 0 2 0 1 1 0 2 1 1 1 1 1 1 0 0 0 0 0 1 1 1 1 1 2 0 0 0 1 1 1 1 1 1 0 0 2 0 0 0 2 1 2 0 1 1 0 1 0 1 1 1 1 0 1 1 1 1 0 0 0 1 1 0 2 0 0 0 0 1 0 0 0 0 0 0 0 0 1 1 0 0 1 0 0 0 0 0
35 0 2 0 0 0 0 1 2 0 0 0 0 1 1 1 0 0 1 0 0 2 1 2 0 0 0 1 1 2 2 0 2 2 0 1 1 1 0 1 1 0 0 1 0 0 1 0 0 0 1 1 1 1 1 1 1 1 2 0 1 0 2 2 0 1 1 0 0 0 0 1 2 0 2 2 0 0 0 0 1 1 1 0 1 0 0 0 1 2 0 0 1 1 0 1 0 1 1 0 0 2 1 0 2 0 2 2 1 0 0 1 0 1 2 2 0 0 2 0 0 0 2 0 0 2 2 0 0 0 0 0 0 0 0 0 0 0 1 0 1 0 0 0 1 0 1 0 1 1 0 0 0 2 0 0 0 0 0 1 1 1 0 1 1 2 2 1 1 1 0 1 1 1 1 1 1 0 0 0 0 0 1 2 0 0 2 1 1 0 1 1 0 0 2 0 0 1 0 0 0 1 0 2 2 0 0 0 0 0 0 0 0 0 2 0 0 0 2 0 2 0 1 0 1 1 1 1 0 0 1 0 1 0 2 0 0 2 2 2 0 0 2 0 0 0 0 0 2 0 0 0 0 0 0 0 1 0 0 0 0 0 0 0 1 0 0 0 2 1 1 0 1 1 0 0 1 1 2 2 1 2 1 0 0 0 0 1 0 1 1 0 1 0 2 0 2 1 0 0 0 0 2 1 0 0 1 0 0 1 0 0 2 1 1 0 2 0 1 0 1 2 1 1 0 0 0 2 1 2 2 1 0 1 0 0 0 1 0 1 1 1 1 2 1 1 0 1 1 0 1 1 0 0 0 2 0 0 0 2 2 0 2 1 1 0 0 2 2 1 1 1 0 0 1 0 0 0 0 1 0 0 0 0 2 1 0 1 1 1 1 1 0 0 2 0 0 0 0 0 0 0 1 1 0 1 0 2 0 1 1 0 1 0 0 0 0 1 0 1 1 1 1 1 1 2 2 0 1 0 1 1 0 2 0 0 0 0 0 0 1 0 0 2 0 1 1 0 0 1 0 0 0 0 0 0 0 2 1 1 1 1 0 1 0 2 0 1 1 0 1 1 2 0 0 0 0 2 1 1 1 0 0 0 2 1 0 2 2 0 0 0 1 2 1 0 0 1 1 2 0 2 2 0 0 0 1 1 1 0 0 0 0 0 0 2 0 0 0 1 2 1 1 0 0 1 0 0 0 2 0 2 2 1 2 0 2 0 2 1 1 0 2 1 2 0 1 2 2 0 0 0 0 0 1 0 0 1 0 1 1 0 0 0 0 0 0 1 1 0 0 0 1 0 0 0 2 1 2 1 2 0 0 0 0 0 0 0 0 0 0 2 0 0 0 0 0 0 0 0 0 0 0 2 2 0 1 0 0 1 0 0 0 1 0 0 0 0 0 0 1 0 0 0 0 1 2 0 0 0 1 1 0 1 1 0 0 1 2 2 1 0 0 2 2 1 1 2 0 0 1 2 1 1 2 2 1 1 1 0 0 0 0 0 0 0 1 0 1 1 0 1 1 1 0 2 2 0 2 0 1 1 0 2 2 2 1 1 0 1 0 0 1 0 0 0 0 0 0 1 0 1 0 0 2 0 2 1 1 1 0 0 0 1 0 0 0 1 0 0 0 1 1 0 1 1 1 1 1 0 1 1 1 0 1 1 0 0 2 2 1 0 0 0 0 0 0 0 0 0 0 0 1 1 1 0 0 0 1 1 1 1 1 0 0 1 2 1 0 1 0 0 2 0 0 1 0 0 1 1 0 0 0 0 2 1 1 2 0 2 0 1 1 1 0 0 0 0 1 0 0 0 1 2 0 0 1 2 0 0 0 0 2 0 0 2 0 0 2 0 0 0 1 1 0 0 1 0 0 0 0 0 2 0 0 0 1 0 0 0 0 0 2 0 0 0 1 0 0 0 1 0 0 0 1 0 1 0 1 0 0 0 0 0 0 0 1 1 0 0 0 0 1 0 1 2 0 1 1 2 2 0 2 0 0 0 0 0 0 2 0 0 0 0 1 0 2 2 0 0 0 2 1 1 1 1 1 0 0 2 0 0 0 0 1 1 0 0 1 1 0 1 2 0 2 2 0 1 0 0 0 1 0 2 0 0 0 1 2 2 0 0 2 2 2 0 0 1 0 1 2 0 0 0 1 0 1 1 1 1 1 1 0 0 0 2 1 0 0 0 2 0 0 0 0 0 0 0 2 0 0 0 0 1 0 0 1 0 1 1 1 1 0 1 1 0 1 0 1 2 1 0
36 0 1 1 0 1 2 1 1 1 1 1 0 0 0 0 0 0 1 0 1 2 1 2 0 0 0 2 2 2 2 0 0 1 1 1 2 2 0 1 1 0 0 0 0 1 1 0 1 0 0 0 0 0 0 1 1 1 1 1 1 0 2 2 0 1 1 0 0 0 0 1 1 1 1 2 1 0 2 0 2 2 1 0 1 0 0 1 1 2 0 1 2 0 0 2 0 0 0 0 0 2 0 0 2 0 2 0 0 0 0 1 1 2 2 2 1 1 2 0 1 1 1 1 1 0 0 2 2 2 0 0 0 0 1 0 0 1 0 0 2 0 1 0 1 0 0 0 0 0 0 0 0 0 0 0 0 1 0 1 1 1 0 1 1 2 2 1 1 1 0 0 0 2 0 0 1 0 1 2 1 1 0 2 2 2 0 2 2 0 2 0 1 1 1 1 1 2 0 0 0 1 0 0 2 0 2 0 1 0 1 0 1 0 1 0 0 1 2 1 1 2 0 0 0 0 1 1 0 0 0 1 0 0 0 0 0 2 1 2 0 0 1 0 0 0 0 0 2 0 0 0 0 1 1 1 0 1 0 1 0 1 0 0 0 0 0 0 1 0 1 1 1 2 0 1 1 2 1 1 1 2 2 1 0 1 1 1 0 2 1 0 1 0 1 0 2 2 0 1 0 0 2 0 0 2 0 1 1 2 1 2 1 1 1 0 2 0 1 1 0 2 2 1 1 0 1 0 0 0 2 1 1 2 0 0 0 1 0 0 0 0 2 1 0 0 0 0 1 2 0 0 1 0 0 1 0 0 0 1 1 0 0 0 0 0 0 1 1 0 2 0 1 1 2 2 0 0 0 1 0 0 0 1 1 1 0 0 0 1 1 1 1 0 0 2 2 0 2 2 0 1 0 1 0 0 0 0 0 2 0 0 0 0 1 0 1 1 0 1 1 1 0 1 1 2 1 1 2 1 0 2 0 0 0 0 0 0 0 0 2 0 2 0 1 2 1 0 1 2 0 1 0 2 1 0 1 0 0 0 2 0 1 0 0 2 0 2 2 2 2 2 1 1 1 0 1 2 2 1 1 1 1 0 1 1 0 1 1 1 1 1 1 2 1 0 0 0 0 2 0 2 0 1 1 1 2 0 0 0 0 0 0 0 1 1 1 0 0 1 0 2 0 0 0 1 1 1 1 1 1 0 1 1 1 0 1 0 1 2 0 1 2 1 1 0 1 0 0 2 0 0 0 0 2 0 0 0 0 0 0 0 0 1 1 0 0 1 1 1 1 1 1 0 1 0 2 1 2 1 2 0 0 0 0 0 0 0 2 1 0 0 1 0 0 0 0 0 0 0 0 1 0 1 2 0 0 0 0 0 1 0 0 1 0 0 1 1 1 0 0 0 0 1 0 0 1 1 0 0 1 0 1 2 1 1 2 0 2 1 0 1 0 1 2 2 2 1 0 0 1 1 0 1 1 2 0 1 0 1 1 0 0 1 0 0 1 0 2 0 0 2 2 0 0 2 2 1 1 1 2 0 0 0 1 0 1 0 0 1 0 0 0 0 0 0 1 0 0 2 0 1 0 1 1 0 2 0 1 2 0 0 0 1 0 0 0 2 2 0 0 0 0 0 2 2 1 0 0 0 0 1 0 0 1 1 0 0 1 1 0 0 1 1 1 1 0 1 0 0 0 0 0 0 0 1 0 0 1 0 0 1 1 0 0 1 1 1 0 1 0 0 2 0 0 0 1 0 1 1 1 1 1 1 1 1 1 1 0 2 1 1 2 2 0 0 1 0 1 0 0 0 1 2 2 0 2 0 2 0 1 0 1 0 0 2 0 1 2 1 1 2 1 1 0 0 0 0 0 1 0 1 1 0 0 0 1 1 1 0 0 0 0 0 0 0 0 0 0 1 1 0 0 0 1 0 0 0 0 0 2 0 0 0 0 0 0 0 1 0 0 0 1 0 1 2 0 0 2 1 2 0 1 0 1 1 0 0 0 2 0 0 1 0 1 0 2 2 0 0 0 2 0 1 2 0 0 0 1 0 0 0 0 0 0 0 2 0 2 2 0 2 0 1 1 1 0 0 1 0 2 0 0 2 0 0 0 0 0 0 0 0 0 0 0 0 0 1 0 1 2 0 0 0 2 0 2 0 0 1 1 1 0 0 1 0 2 0 2 1 2 0 0 0 0 0 0 0 1 1 0 1 0 1 0 0 0 0 0 1 0 0 1 2 1 0 0 0 1 0 1 0
37 1 0 2 0 2 2 0 2 0 0 2 0 1 0 0 1 0 0 0 0 2 0 2 0 0 0 2 2 2 2 1 2 2 0 2 0 1 0 0 2 0 0 0 0 0 0 0 0 0 0 0 0 0 2 1 0 1 1 1 0 0 2 2 0 1 1 0 1 1 0 1 2 0 0 2 1 0 0 0 0 0 0 2 2 0 0 0 1 2 0 0 0 0 0 0 0 1 0 1 1 2 1 0 2 0 2 1 1 0 0 2 0 1 1 1 0 1 1 0 2 1 1 1 0 1 1 0 0 0 1 1 0 0 0 0 0 0 1 0 0 0 0 0 1 0 0 0 0 0 0 0 0 0 1 1 1 1 0 1 2 0 0 0 0 2 1 1 0 1 0 1 1 1 0 1 1 1 0 1 0 0 2 2 0 0 2 2 0 1 0 2 0 0 2 0 1 1 0 1 0 0 0 2 2 1 1 1 2 0 0 1 2 0 2 2 1 0 1 1 1 1 1 0 1 1 1 2 2 2 0 0 0 0 1 0 0 2 2 1 0 1 2 1 0 0 0 0 2 0 0 0 0 0 0 0 0 0 0 0 0 0 0 1 0 0 1 2 2 2 0 1 1 1 1 1 0 2 1 1 1 2 2 2 0 0 2 1 0 2 2 1 0 0 0 0 2 2 0 0 0 0 2 1 0 1 1 0 0 2 0 1 1 2 2 0 0 1 1 0 0 2 0 2 1 0 1 1 1 1 2 0 0 2 0 0 0 0 0 0 0 0 2 1 2 2 0 0 1 1 1 1 0 0 0 2 0 0 0 2 2 0 2 0 2 0 0 2 2 1 1 1 1 1 1 1 0 0 0 2 0 0 0 0 2 0 0 0 0 0 0 0 0 1 2 0 0 2 0 0 0 1 1 1 1 0 0 1 0 2 0 0 0 0 1 0 1 0 1 0 0 1 1 1 0 2 2 0 1 1 1 0 2 0 2 0 0 0 0 1 0 0 2 0 2 2 2 0 0 0 1 0 0 2 2 1 1 2 1 0 1 1 0 1 0 1 1 1 2 0 0 1 2 1 1 1 0 1 2 0 2 0 1 0 1 2 0 0 0 0 2 2 0 1 0 0 0 1 1 2 0 2 1 1 0 0 1 0 0 1 1 0 0 1 1 1 0 0 0 1 1 1 0 0 0 1 1 0 0 2 0 2 0 0 0 0 2 0 0 1 2 0 2 2 2 1 1 2 2 2 0 0 1 0 1 0 0 0 0 1 0 0 1 0 0 0 0 2 1 1 1 0 1 0 1 0 1 0 1 0 1 0 2 0 2 1 1 0 1 0 0 1 1 0 0 0 0 1 1 0 1 1 0 1 1 1 1 0 1 2 0 0 0 1 0 0 1 1 0 0 1 0 0 1 0 0 1 1 0 0 1 2 1 1 1 0 1 0 0 0 0 0 0 2 1 1 1 2 0 0 1 1 1 1 2 2 0 1 2 0 0 0 2 1 1 1 1 1 0 1 0 0 1 0 0 2 2 0 2 0 0 1 0 2 2 2 2 0 0 1 0 0 0 1 0 0 0 0 0 2 1 2 1 1 1 1 1 1 0 0 2 2 0 2 0 0 0 1 1 0 0 1 0 0 1 0 2 1 1 0 0 0 0 0 0 0 2 0 0 2 0 2 1 2 2 0 1 1 0 0 0 0 0 0 0 0 0 0 1 0 0 1 1 0 0 0 2 2 0 2 0 1 1 0 0 1 1 0 2 0 0 0 0 0 1 1 0 2 0 2 0 1 2 2 0 0 1 0 0 0 0 0 1 2 1 2 1 0 0 2 2 0 2 0 0 2 0 0 1 0 1 1 0 0 0 0 0 0 0 0 0 0 2 0 0 0 0 0 1 0 0 1 0 0 0 0 0 0 0 0 1 0 0 0 0 0 0 0 0 0 0 0 2 1 2 1 0 0 1 0 1 1 2 0 2 2 0 1 1 2 2 0 2 0 0 0 0 1 0 1 1 0 0 0 1 0 2 1 2 0 1 2 0 2 2 1 1 2 1 1 0 0 0 0 1 1 1 0 2 1 0 2 0 1 1 0 2 1 0 1 0 1 0 1 1 0 0 1 1 1 0 0 1 1 1 0 1 0 0 0 2 0 1 0 1 0 1 0 0 0 0 0 0 2 0 0 0 0 2 1 0 1 0 0 0 0 0 1 2 0 0 0 0 0 0 0 0 0 0 0 0 0 0 2 0 0 0 0 2 0 0 0
38 0 0 2 0 0 1 2 2 2 2 0 0 1 1 1 0 0 0 0 0 1 1 0 0 0 0 1 1 1 2 0 2 2 0 1 1 0 0 2 0 1 0 0 0 0 0 0 0 0 0 0 0 1 1 2 0 0 0 0 1 0 2 1 0 1 0 0 0 0 0 0 2 0 2 2 0 0 0 0 0 1 0 0 0 0 0 1 1 2 1 1 1 0 0 1 0 1 0 1 0 2 1 0 1 0 1 0 0 0 0 1 0 1 1 1 0 0 1 0 0 0 1 1 0 1 1 1 1 1 0 0 0 0 0 0 0 0 0 0 1 0 0 0 0 0 0 0 0 1 1 1 0 1 0 0 0 0 0 0 0 1 0 2 0 0 0 1 0 2 1 0 0 2 0 1 0 0 0 0 0 0 1 2 1 1 1 2 1 0 1 0 0 0 2 0 2 2 0 0 0 2 0 0 2 0 2 0 1 0 1 0 1 0 2 0 0 0 2 0 2 1 0 0 0 0 0 0 0 0 0 1 0 0 1 0 0 2 2 0 0 1 2 1 0 0 0 0 0 2 2 0 0 1 1 0 0 0 0 0 0 0 0 2 0 0 0 0 1 1 0 1 1 1 2 2 1 2 1 1 1 2 2 1 0 1 1 1 0 1 0 0 1 0 1 0 2 2 0 1 0 1 2 1 0 1 0 1 1 1 1 1 1 1 0 0 2 0 1 0 1 2 0 1 2 0 0 1 0 0 1 1 0 2 1 0 1 1 0 1 0 1 2 2 0 0 1 1 2 1 1 1 1 1 0 1 2 0 0 1 2 1 1 0 1 0 0 2 2 0 2 0 1 1 1 1 0 0 0 1 1 1 1 1 1 0 0 1 1 0 0 0 1 0 2 0 1 0 1 1 0 1 1 1 1 1 0 0 0 0 2 0 0 0 1 0 0 0 0 0 0 2 0 0 2 2 0 0 2 0 2 0 0 2 0 0 0 1 0 0 1 1 1 1 0 2 0 0 0 1 0 0 0 2 2 1 1 2 2 1 1 2 0 0 0 0 2 2 2 0 0 0 1 1 1 0 1 1 2 0 2 0 0 0 1 0 0 0 2 2 0 0 0 2 0 0 1 0 1 2 0 2 1 0 1 1 1 0 1 0 1 0 1 1 0 2 1 0 0 0 0 2 2 2 2 0 0 0 1 2 0 1 0 0 0 0 1 0 1 1 0 2 1 0 2 0 1 1 1 2 1 1 1 0 2 1 1 1 0 1 0 0 0 0 0 0 0 1 0 1 0 0 0 0 0 0 0 2 2 2 2 0 1 0 2 0 2 0 0 0 0 2 2 0 1 0 0 1 1 0 2 0 0 1 2 0 0 0 0 2 0 0 0 0 0 1 0 0 0 0 1 0 0 0 0 0 2 1 0 0 0 1 0 2 0 0 1 0 2 1 0 1 0 1 2 1 1 1 0 0 0 0 0 1 1 2 0 0 2 0 0 0 1 1 1 1 1 0 2 0 0 2 1 1 0 2 2 0 1 0 1 1 1 2 1 2 0 1 0 1 1 1 2 0 0 1 1 1 0 1 1 0 0 1 0 0 2 1 0 0 0 1 1 1 0 0 0 1 1 0 1 0 1 1 1 1 2 1 1 0 1 1 0 0 0 0 0 0 1 2 1 0 0 0 0 1 0 0 0 0 0 0 0 0 0 1 0 0 2 1 1 2 2 0 1 0 2 1 0 2 1 0 2 0 0 0 1 1 0 2 2 2 0 0 1 1 1 2 2 2 0 2 2 1 0 0 1 0 0 1 0 0 0 1 1 1 1 0 1 1 1 0 0 2 2 1 0 1 2 0 2 2 1 1 0 0 1 0 0 1 0 0 2 0 0 0 0 1 1 1 1 0 0 0 0 0 0 0 0 0 2 0 0 0 0 0 0 1 1 1 1 0 0 0 0 0 1 0 1 0 0 0 2 0 2 2 0 1 1 2 2 0 2 0 0 0 0 1 0 2 0 0 0 0 2 0 2 2 0 0 0 2 0 2 2 0 1 0 0 2 0 0 0 0 0 0 2 0 2 2 0 2 0 1 1 0 1 2 0 0 1 0 0 1 1 1 0 1 1 1 0 0 2 1 2 0 2 0 0 0 2 0 1 0 1 0 1 0 1 0 0 1 0 0 1 0 2 0 1 1 1 1 1 1 0 2 0 0 0 0 0 0 0 0 0 0 0 0 0 0 0 0 1 2 0 0 0 0 0 1 0 2
39 0 1 1 0 0 1 2 2 2 2 0 1 1 1 1 0 0 0 1 1 0 0 1 0 0 0 0 0 2 1 0 2 2 0 1 2 2 0 0 2 0 0 0 0 0 0 0 0 0 0 0 0 0 2 1 0 0 0 0 0 1 2 2 0 0 0 0 0 0 0 1 2 1 1 2 1 0 0 0 1 1 0 1 1 0 0 0 1 2 0 0 1 1 0 2 2 0 0 0 0 1 0 0 2 1 2 0 0 0 0 2 0 0 1 1 1 0 1 0 2 1 1 1 0 1 1 1 1 1 1 1 0 1 0 1 0 0 0 0 2 0 0 0 0 0 1 0 0 0 0 1 0 0 0 0 0 0 1 1 1 0 0 2 1 1 1 1 1 2 1 1 0 2 0 0 2 0 0 0 0 0 1 2 0 0 2 2 1 1 1 1 1 1 2 1 2 1 0 0 0 1 0 1 2 0 2 0 0 0 0 0 2 0 2 1 1 2 0 1 1 1 0 1 1 0 0 1 1 0 0 0 0 0 1 0 0 2 2 1 0 0 2 1 0 0 0 0 1 1 1 1 0 0 0 0 1 0 0 0 0 0 0 1 0 0 0 0 2 1 0 2 0 0 0 0 0 1 1 0 0 2 2 1 1 0 1 1 1 2 0 1 0 0 0 0 2 2 0 1 0 0 2 1 1 0 1 1 0 1 0 1 2 1 1 0 2 1 0 0 2 2 2 1 2 0 0 0 0 1 2 1 0 2 0 0 0 1 0 0 0 0 2 1 1 1 0 1 1 1 1 1 1 1 0 0 1 0 0 0 0 0 1 0 1 0 0 1 1 0 2 0 1 1 2 2 0 0 0 1 0 2 0 1 1 1 0 0 0 0 0 0 1 0 2 0 0 2 0 0 0 0 0 1 0 0 0 0 2 0 0 0 0 0 0 0 0 1 0 0 1 0 1 1 0 2 2 0 1 0 0 0 0 2 0 1 0 0 0 0 0 2 1 1 1 1 2 0 0 0 0 1 0 2 1 1 0 1 1 0 1 0 1 1 0 2 0 1 2 0 0 1 1 1 2 0 2 0 2 0 2 0 0 0 2 2 0 1 2 1 0 0 1 2 0 0 0 1 2 1 1 1 0 2 0 0 2 2 1 0 0 1 0 0 0 2 0 0 0 2 0 2 1 0 0 1 0 1 0 1 1 0 0 0 0 0 2 0 1 1 1 0 0 0 0 0 1 0 0 2 2 2 0 0 1 0 0 1 0 1 1 0 1 0 0 0 0 2 2 0 1 1 0 0 0 0 1 1 1 1 1 0 2 0 2 0 1 0 1 1 0 2 0 0 0 0 0 0 0 0 0 1 0 1 1 1 1 0 0 0 1 0 0 0 0 0 0 0 0 0 1 0 1 1 0 0 1 1 0 0 0 0 0 1 1 0 2 1 2 1 0 1 0 2 2 1 1 1 0 0 0 2 1 0 0 2 0 0 0 0 0 0 2 1 1 1 1 2 0 1 0 0 0 0 1 1 1 0 2 0 2 0 1 1 1 2 0 0 0 1 0 0 0 0 1 0 0 1 0 2 1 1 0 0 2 0 2 2 0 0 0 0 0 1 0 0 0 0 1 0 0 0 0 0 2 1 1 1 1 0 0 0 0 0 0 0 1 0 2 2 1 0 0 0 1 0 0 0 0 2 1 2 0 0 0 1 0 0 2 0 0 1 0 0 0 1 2 2 1 2 0 0 2 0 0 1 1 0 2 0 0 0 0 0 2 1 1 1 1 2 1 1 2 2 1 1 0 0 0 0 0 0 1 1 1 0 0 0 1 1 1 0 1 0 1 1 1 1 2 0 1 1 1 1 0 0 0 0 0 0 0 1 1 0 0 2 1 1 2 1 2 0 0 0 0 0 0 0 0 0 2 0 0 0 0 1 0 1 0 0 1 0 0 0 0 0 1 1 1 0 0 0 0 2 2 2 0 0 0 2 1 1 1 0 1 1 1 0 0 1 1 0 2 0 1 0 2 2 0 0 0 2 0 1 2 1 0 1 0 1 1 1 0 0 1 0 1 1 2 1 0 2 0 1 2 0 1 0 0 1 0 1 0 1 0 0 0 2 2 0 0 0 2 1 1 0 1 0 1 0 2 0 1 1 0 0 1 0 0 0 0 0 0 0 1 0 0 0 1 1 1 0 0 0 0 0 1 0 2 0 0 0 0 1 0 0 1 0 0 0 0 0 1 2 0 0 0 0 0 1 0 0
40 1 1 1 0 0 1 1 1 1 1 0 0 1 1 1 0 0 0 0 0 1 0 2 0 0 0 1 1 1 1 0 1 1 1 0 2 2 1 0 2 1 0 0 0 0 0 0 1 0 0 0 1 2 0 1 0 0 1 1 0 1 2 2 0 1 1 0 0 0 0 1 2 1 2 2 0 0 2 0 2 2 0 2 2 0 0 1 2 2 1 1 2 0 0 2 0 0 0 1 0 2 0 0 2 0 2 1 1 0 0 1 0 1 1 1 0 0 1 0 1 0 0 2 0 0 0 1 0 1 0 0 0 0 0 0 0 0 0 0 0 0 0 0 2 0 2 0 0 0 1 1 2 0 1 0 0 0 0 1 1 1 0 1 1 1 1 1 1 1 0 1 1 1 1 1 2 1 0 0 0 0 1 2 0 0 2 0 0 0 2 0 2 2 2 2 2 2 0 0 0 1 1 0 2 0 2 0 1 0 1 0 1 0 2 0 0 0 2 0 2 1 0 1 0 0 1 1 0 0 0 1 0 0 1 0 2 2 2 2 0 0 2 0 0 0 0 0 2 0 0 1 0 1 1 0 0 0 0 0 0 0 0 0 0 0 0 0 1 1 1 1 0 1 1 1 0 1 2 0 0 0 2 1 0 0 1 2 0 2 1 1 0 0 1 0 2 0 0 0 0 0 2 1 1 0 0 0 0 0 0 1 1 2 2 0 1 0 0 1 0 2 0 1 1 0 0 0 1 1 1 2 0 0 0 0 0 1 0 0 0 0 2 1 0 0 1 0 1 1 1 1 1 0 0 1 0 0 0 1 1 0 0 0 0 1 0 2 2 1 1 1 1 1 1 0 0 0 0 1 1 0 0 1 1 0 0 1 1 0 0 0 1 0 1 1 2 0 1 1 0 1 0 2 1 0 0 2 0 2 0 0 0 0 0 0 1 0 1 0 0 1 1 0 0 2 2 0 1 1 1 1 1 0 2 0 0 0 0 1 0 2 2 0 0 1 1 0 0 1 0 1 0 2 2 2 0 1 1 0 2 2 0 2 0 2 0 1 1 0 0 1 2 0 2 1 1 2 2 1 1 1 1 1 2 0 0 2 2 2 0 0 0 1 0 0 0 0 1 2 0 2 1 1 0 0 1 1 1 0 0 1 0 1 0 1 0 0 0 2 0 2 0 0 0 1 0 0 0 1 1 0 0 0 0 0 2 0 1 1 0 1 2 1 2 0 2 0 0 2 0 0 0 0 0 0 0 0 0 0 0 0 0 0 0 1 1 2 0 0 2 2 2 0 0 0 2 1 1 1 1 0 0 0 0 0 0 0 1 0 1 0 1 0 1 0 1 1 1 0 2 0 1 2 2 0 1 0 0 0 1 1 0 1 1 1 0 1 0 1 1 1 0 0 0 2 2 0 0 0 0 0 1 1 1 0 2 1 2 1 0 0 0 1 1 1 1 0 0 1 1 1 1 1 2 2 0 0 0 2 1 1 1 1 1 0 0 0 1 0 1 1 0 0 1 1 2 1 1 1 2 0 1 2 1 2 0 1 1 1 1 1 1 0 1 0 0 0 0 1 0 1 0 1 1 0 2 1 0 0 0 1 0 0 0 0 0 2 2 0 0 0 1 1 0 2 1 1 1 0 1 1 0 0 1 1 1 0 0 0 0 0 0 0 0 1 0 0 0 1 0 1 0 0 0 1 0 0 2 1 1 2 1 0 0 0 2 1 0 1 0 1 2 1 1 0 2 0 0 1 1 1 1 1 1 0 1 1 1 2 1 1 2 2 0 0 0 0 0 1 0 0 1 1 1 1 1 1 0 1 1 0 0 0 0 2 2 0 2 2 1 2 1 1 0 0 2 0 0 0 0 0 2 2 2 0 0 0 1 1 1 0 1 0 0 0 1 0 0 0 2 0 0 0 1 0 1 0 0 0 0 1 0 0 0 0 1 0 2 1 1 0 2 0 2 1 0 2 2 2 2 0 2 0 0 0 0 0 2 0 0 0 0 0 2 1 2 2 0 0 0 2 1 1 2 0 0 1 1 1 1 0 0 0 0 0 2 2 2 0 0 2 0 1 1 1 1 1 2 0 1 1 0 1 0 0 0 1 1 1 1 1 2 0 0 0 2 2 0 0 2 0 1 1 0 0 1 0 0 0 0 1 2 0 2 1 2 0 2 2 0 0 0 0 0 1 1 0 1 0 0 0 0 0 0 0 0 0 0 1 0 0 0 0 0 0 0 0 2 0 0 0
41 0 1 1 0 0 1 1 1 1 1 0 1 2 2 2 0 0 1 1 1 1 0 2 0 0 0 0 0 1 2 0 0 1 0 0 2 2 0 0 2 0 0 0 0 0 1 0 0 2 2 0 0 0 1 2 0 0 0 1 0 1 1 0 1 0 1 0 1 1 0 0 1 0 1 2 1 0 2 2 0 2 0 1 1 0 0 1 2 2 1 1 1 1 0 2 2 0 0 0 0 2 1 0 2 0 2 0 0 0 0 2 0 2 2 2 1 0 0 0 2 1 1 1 1 0 0 1 1 1 1 1 0 0 0 0 0 0 0 0 2 0 0 0 1 0 0 0 0 0 0 0 0 1 0 0 0 0 0 0 0 2 1 1 1 2 1 0 1 2 0 2 0 2 1 1 2 0 0 1 1 2 1 1 0 0 1 1 0 0 2 1 0 0 1 0 1 2 0 0 0 1 0 1 2 0 2 0 2 0 1 0 1 0 1 1 1 1 1 1 1 1 0 0 1 1 0 1 0 0 0 0 0 0 1 0 1 2 2 0 1 1 2 0 0 0 0 0 2 0 0 0 0 0 1 0 0 0 0 0 0 0 0 2 0 0 0 0 2 1 0 2 0 2 0 0 0 2 2 1 1 1 2 2 0 0 1 1 0 1 0 0 1 1 1 1 1 1 0 1 1 1 2 1 1 1 0 0 0 0 0 1 1 1 1 0 2 0 0 2 0 2 1 1 2 0 0 2 0 2 2 1 1 2 0 0 0 2 1 2 0 1 1 1 1 1 0 0 0 1 1 0 2 1 0 0 1 0 0 1 1 0 1 1 0 0 0 1 1 0 2 0 1 1 1 2 0 0 0 0 0 2 0 1 1 1 1 0 0 1 0 1 1 0 2 0 1 0 0 0 0 0 0 2 1 0 0 1 1 2 0 0 0 0 1 1 0 0 0 0 1 1 1 1 0 2 2 0 1 0 1 0 1 1 1 1 0 1 0 0 2 0 2 0 1 2 1 0 1 1 0 0 0 0 0 0 0 0 0 0 1 1 0 0 0 2 0 2 2 0 0 1 2 0 1 1 0 0 2 0 1 0 1 0 2 1 0 1 2 0 1 0 1 1 2 0 0 1 1 2 0 2 1 1 0 0 1 0 1 0 0 0 0 0 1 0 0 0 0 1 0 2 0 0 0 1 1 0 0 1 0 1 2 1 2 0 2 0 2 1 0 1 0 0 1 0 2 0 0 2 1 1 2 0 1 0 0 1 1 0 0 1 1 0 0 0 0 2 1 0 0 0 1 0 1 0 0 1 1 1 1 0 0 0 0 0 0 0 0 0 0 2 0 0 0 0 0 0 0 0 0 2 0 2 2 0 0 0 1 1 2 1 0 0 0 0 0 1 1 0 1 0 0 0 0 2 2 2 0 0 0 0 0 2 2 1 2 0 2 1 0 0 0 1 2 2 2 0 0 0 0 1 1 0 1 2 0 0 1 0 0 0 1 1 1 1 0 1 0 1 1 0 1 0 0 1 1 0 2 0 1 0 1 1 1 1 1 1 0 0 2 2 0 0 1 0 0 0 0 2 1 1 0 0 0 0 0 1 1 1 0 0 0 1 0 1 0 2 0 0 0 1 0 0 0 2 0 1 0 0 0 1 0 1 1 1 1 0 2 2 1 0 0 0 1 0 0 1 0 0 0 0 0 0 0 2 0 0 2 0 0 0 2 1 0 0 2 1 0 1 1 1 2 0 0 0 1 0 1 0 0 0 1 1 1 0 1 1 0 2 1 0 1 2 0 0 0 0 0 0 0 0 0 1 2 1 2 0 0 2 2 0 1 1 1 2 0 1 2 0 1 2 2 1 0 0 1 0 0 0 1 0 1 0 0 0 0 1 1 0 1 0 0 0 0 0 0 0 0 0 2 1 0 1 0 0 0 1 0 0 0 0 0 0 0 0 0 0 1 0 0 0 0 0 0 1 0 0 0 2 1 1 1 0 0 0 1 0 0 2 0 0 0 1 0 0 1 2 1 0 0 0 0 2 2 0 1 1 0 2 0 0 0 0 1 1 1 0 2 2 0 2 0 1 2 2 1 2 2 1 0 0 1 2 0 0 0 0 2 0 0 1 2 2 2 0 0 1 1 1 2 0 1 0 0 0 0 0 1 1 0 0 1 0 2 1 1 0 2 2 0 0 0 0 0 0 0 0 1 0 0 0 0 0 0 0 0 0 0 0 0 0 0 1 0 0 1 0 0 0 0 0
42 1 0 2 0 1 1 1 2 1 1 1 0 0 0 0 0 0 0 0 0 0 0 2 0 0 0 1 2 0 0 0 1 1 0 0 2 2 0 2 0 0 0 1 0 1 1 0 0 0 0 0 0 0 1 1 0 0 0 0 0 1 0 0 1 0 1 1 0 0 0 1 2 1 2 2 0 0 1 0 1 1 0 0 0 0 0 0 1 2 0 0 0 0 0 1 1 2 0 2 2 2 1 0 1 0 1 0 0 0 0 0 1 2 2 2 1 0 0 0 1 0 2 0 1 1 1 0 0 1 0 0 0 0 0 0 0 0 0 0 1 0 0 0 2 0 2 0 0 1 0 0 0 0 0 0 0 1 0 0 1 1 0 1 0 2 1 1 0 1 0 0 2 0 0 1 2 0 0 1 0 0 0 2 1 1 1 1 0 0 0 0 0 0 2 0 0 2 0 2 2 0 1 0 2 0 2 2 1 0 0 0 1 1 2 0 0 0 1 1 1 1 1 0 1 1 1 1 0 0 0 0 0 0 1 0 0 2 2 2 0 0 1 0 0 0 0 0 1 1 1 0 0 1 1 0 0 1 0 1 0 1 0 0 0 0 0 0 0 0 0 2 1 2 0 1 0 2 1 1 1 1 0 0 0 0 0 1 0 2 2 0 1 0 2 0 1 1 0 1 0 0 2 2 1 1 0 0 0 0 0 0 0 1 1 0 2 1 0 1 1 2 1 1 2 0 1 1 0 1 2 1 1 2 0 0 0 2 1 1 0 1 2 0 1 1 0 0 1 1 1 1 1 0 0 1 1 0 0 1 2 1 0 0 0 0 0 2 2 0 1 1 2 2 1 1 0 0 0 0 0 1 0 0 2 1 1 0 0 0 0 0 1 0 1 1 1 1 0 0 0 0 0 2 1 0 0 0 0 2 0 0 0 0 0 0 0 0 1 0 0 1 0 2 0 0 0 0 2 1 2 1 1 1 1 0 0 0 0 0 2 0 1 1 0 2 0 0 0 1 0 0 0 1 1 1 0 1 1 0 2 1 0 1 0 1 0 1 2 0 1 1 2 1 1 1 0 1 2 1 0 0 2 2 1 0 0 0 0 0 2 2 0 1 1 0 1 1 1 2 0 2 1 0 1 1 1 0 0 0 0 0 0 0 1 0 0 0 0 2 0 2 1 1 1 0 1 1 0 1 1 0 1 0 1 0 2 1 2 2 0 0 1 1 1 1 0 2 2 0 0 0 0 0 1 0 0 0 0 0 0 0 0 0 0 1 0 2 0 2 2 1 0 0 0 0 0 2 2 2 2 0 1 0 0 0 0 0 1 1 1 0 1 0 2 0 1 0 0 0 0 1 0 2 2 1 1 0 0 0 0 0 0 1 0 0 0 1 0 1 0 1 1 1 0 0 0 2 0 0 0 1 1 1 2 0 1 2 1 0 0 0 0 2 2 1 2 1 0 0 0 0 0 1 1 1 0 0 2 0 0 0 1 1 1 1 0 1 0 0 1 0 1 0 0 2 0 0 1 0 0 1 0 2 2 2 1 0 1 2 0 0 1 0 1 0 0 0 0 1 0 1 1 2 0 1 1 1 0 0 0 1 0 2 0 1 0 1 0 0 0 0 1 0 1 1 1 1 1 0 1 2 0 0 1 0 0 0 1 2 0 0 0 0 0 1 0 0 0 0 0 0 0 0 0 1 1 0 2 0 0 0 2 0 2 0 2 1 0 1 0 0 2 0 0 1 1 0 1 0 0 0 0 0 0 1 1 1 1 2 1 1 2 1 0 0 0 0 1 0 0 0 1 2 1 2 1 1 1 0 0 0 0 1 1 1 2 0 2 0 2 1 1 0 1 0 0 0 1 0 0 1 2 0 0 0 0 1 2 2 2 0 0 0 0 0 0 0 0 0 1 0 0 0 0 0 0 0 0 0 2 0 0 0 0 1 1 1 2 1 1 0 1 0 1 2 0 1 1 1 1 0 2 0 1 1 0 0 0 1 1 0 1 1 0 0 2 1 0 0 0 2 2 0 2 0 2 1 0 1 0 0 0 0 2 2 1 1 2 2 0 2 0 1 2 2 0 2 0 1 0 0 2 2 0 2 0 1 1 1 1 1 2 0 1 1 1 0 1 0 2 0 0 0 2 0 2 0 0 0 0 1 1 0 0 0 1 0 2 2 1 1 0 0 0 1 0 0 1 1 0 0 0 1 0 0 1 0 0 0 0 0 0 2 0 0 0 0 0 0 1 1
43 0 2 0 0 0 1 1 1 2 1 0 0 1 1 1 0 0 2 1 1 2 1 2 0 0 0 2 1 2 2 0 2 2 0 1 1 2 0 0 2 0 1 1 0 0 1 0 0 1 1 0 0 1 1 1 0 0 0 2 0 0 2 2 0 1 0 1 0 0 0 2 2 0 2 2 0 0 1 0 0 1 0 0 0 0 0 0 2 2 0 0 1 1 0 1 0 1 0 1 1 2 0 1 2 0 2 0 1 1 0 1 1 2 2 2 1 0 2 0 0 0 1 1 0 1 1 2 1 2 0 0 1 1 0 0 1 0 0 0 0 0 0 0 0 0 1 0 0 1 1 2 0 1 0 0 0 1 0 1 1 1 1 1 1 2 1 1 0 1 1 0 1 1 0 1 0 0 0 0 0 0 0 1 1 1 0 1 1 0 1 0 0 1 2 0 1 1 0 0 0 0 0 2 2 0 1 0 0 0 0 0 0 0 2 1 1 1 1 1 1 0 1 0 0 0 2 0 0 0 0 0 1 1 2 0 0 2 0 1 0 0 2 0 0 0 0 0 2 0 0 1 0 0 0 1 0 0 1 0 1 0 0 0 0 0 0 0 2 2 0 2 0 2 0 1 0 2 1 0 0 1 2 1 0 0 0 2 0 2 2 2 2 0 2 0 1 0 1 0 0 0 2 1 0 0 2 1 0 0 0 1 1 0 0 0 2 0 0 1 0 2 0 0 2 0 1 1 1 1 2 0 0 0 0 0 0 0 0 1 0 0 2 2 1 1 0 0 2 2 0 0 2 0 1 0 0 0 0 0 1 1 2 1 1 1 0 2 2 1 1 1 1 1 1 2 0 1 1 1 1 1 1 1 2 0 1 0 0 0 0 1 1 0 2 0 0 2 0 0 0 0 0 1 0 1 0 1 0 2 0 0 0 0 0 0 1 0 0 0 0 2 1 0 0 2 2 1 1 0 1 0 0 2 0 2 0 2 0 0 1 1 1 1 0 1 1 0 1 1 0 1 0 0 0 0 0 2 1 1 1 1 0 1 1 2 0 2 2 0 0 0 0 2 2 2 0 2 1 2 1 0 1 0 1 1 0 0 1 1 1 1 0 1 1 0 1 2 2 2 0 1 2 0 0 0 2 2 1 0 0 1 0 0 1 0 0 0 0 1 1 1 1 0 0 1 1 0 2 2 0 0 0 0 0 0 1 0 2 0 2 0 1 2 2 0 2 2 2 0 0 0 0 0 2 1 0 0 0 0 0 0 2 0 0 0 0 0 0 0 1 1 1 0 1 0 1 0 1 0 1 0 0 0 0 0 0 0 0 0 0 0 1 0 0 0 0 0 0 0 0 1 0 1 1 1 1 0 0 1 1 0 0 1 0 0 1 2 1 0 0 0 1 1 0 0 1 0 0 0 1 2 0 2 2 0 2 0 2 0 1 0 0 1 0 0 0 1 0 0 1 2 1 1 1 2 0 1 1 0 0 0 1 1 1 1 0 1 1 0 1 1 1 0 0 1 1 1 1 1 2 0 0 1 0 0 2 0 0 0 0 0 0 0 0 0 0 0 0 1 0 1 0 0 2 0 2 1 1 1 1 0 0 1 0 1 0 1 0 0 0 0 0 0 2 1 1 0 0 0 0 1 0 0 0 0 1 0 0 1 0 1 0 0 1 0 0 0 0 0 0 0 0 0 0 0 0 0 0 0 0 0 2 1 0 0 2 1 0 2 1 0 1 1 1 1 2 0 0 1 2 1 0 0 0 2 0 1 0 2 1 0 2 2 0 0 0 0 0 1 0 0 0 1 2 1 1 0 1 1 1 0 0 1 2 1 1 0 2 0 2 0 0 1 0 0 1 0 0 1 0 0 1 1 0 0 0 0 0 0 0 0 1 0 0 0 1 0 0 0 2 0 0 0 0 0 0 0 0 0 1 0 0 0 0 0 0 0 1 0 0 0 0 1 1 1 0 0 1 2 2 0 1 1 1 1 1 0 0 2 0 0 1 2 2 1 2 1 2 0 1 2 1 1 1 2 0 0 0 1 0 0 0 0 1 1 1 1 2 1 0 2 0 1 1 2 1 0 1 1 1 0 0 1 1 0 0 1 2 2 0 0 0 0 0 0 2 0 0 0 2 0 0 0 2 0 2 0 0 0 0 1 0 0 0 0 0 0 1 1 1 0 0 0 0 0 1 0 2 1 0 1 0 1 0 1 0 0 0 1 0 0 0 1 0 1 0 0 0 1 0 1
44 0 0 2 0 2 2 2 1 1 1 0 1 2 1 1 0 0 1 1 1 2 0 2 0 0 0 1 1 2 2 0 1 1 0 1 1 2 1 0 1 0 1 0 0 1 0 0 0 0 0 0 0 0 0 1 0 1 1 1 0 1 2 2 1 0 1 0 0 0 1 1 1 0 1 2 1 0 0 0 1 1 0 1 1 0 0 0 1 2 0 0 1 0 0 1 0 2 0 2 2 2 0 0 2 0 2 0 1 1 0 2 2 2 2 2 2 0 1 0 2 0 0 2 0 0 0 2 0 2 1 1 0 1 1 1 0 1 1 0 1 0 0 0 0 1 0 0 0 1 1 1 0 0 1 1 0 0 1 1 1 1 0 1 0 1 1 1 0 1 1 0 1 1 0 0 2 0 0 0 0 0 0 2 0 0 2 0 0 0 1 0 0 0 2 1 2 2 0 0 0 0 0 1 2 0 1 1 1 0 0 0 2 1 2 2 2 1 1 1 1 1 0 0 0 0 0 1 0 0 0 2 0 0 1 0 0 2 2 2 0 0 2 0 0 0 0 0 2 0 0 0 0 0 0 1 0 1 0 1 0 1 0 2 0 0 0 0 1 0 1 1 0 1 0 0 1 2 2 1 1 1 2 1 0 0 2 2 0 2 2 0 0 0 1 0 1 1 1 0 1 0 2 2 2 0 0 0 1 2 1 1 1 1 1 0 2 1 0 1 0 2 1 1 2 0 1 1 0 0 2 1 0 1 0 0 0 1 0 1 1 1 1 2 0 1 1 0 1 0 1 0 2 0 1 0 1 0 0 2 2 0 1 1 1 0 0 2 2 0 2 0 0 0 0 0 0 2 2 2 0 2 1 2 1 0 0 1 1 1 1 1 1 0 2 0 1 1 1 1 0 1 0 2 2 0 0 2 0 1 1 0 0 0 1 1 1 0 0 0 0 1 0 1 1 2 1 0 1 1 1 1 0 2 1 0 0 0 0 0 0 1 1 1 0 1 1 0 0 1 0 0 0 1 1 0 1 2 1 2 0 2 1 0 0 1 0 1 1 0 0 1 1 1 2 2 0 2 1 0 1 1 1 1 2 0 0 2 2 1 0 0 0 1 2 0 0 1 1 2 0 2 1 1 0 0 1 1 0 0 0 0 1 0 2 0 0 1 0 1 1 2 2 2 2 0 0 1 0 1 1 0 0 0 0 0 1 0 2 1 0 1 1 1 1 2 0 2 2 1 0 0 0 0 1 1 0 0 0 1 1 0 0 1 1 0 0 0 0 1 0 0 1 0 0 0 1 0 1 0 2 0 1 0 1 1 1 0 1 0 1 1 1 1 0 0 0 0 0 0 1 0 1 2 1 1 1 0 0 2 0 0 0 1 0 0 0 2 1 0 0 0 0 0 0 0 0 2 0 0 0 1 0 1 2 2 2 0 1 0 0 1 0 0 1 1 1 0 0 1 1 0 2 0 2 1 0 0 1 0 0 0 0 2 2 2 2 1 0 2 0 0 1 0 0 2 2 0 2 0 1 0 1 1 1 2 0 1 1 1 1 1 0 1 1 0 0 0 0 1 0 1 1 0 0 0 0 1 0 0 0 0 0 1 1 1 0 1 1 0 0 0 0 0 1 2 0 1 1 0 1 1 0 0 0 0 2 0 0 0 0 0 0 0 0 0 0 0 0 0 0 0 0 0 0 0 0 0 2 0 0 0 1 1 0 1 2 1 0 2 1 0 1 0 0 1 2 0 1 1 1 1 0 0 1 2 0 1 0 2 1 0 2 2 0 0 0 1 1 0 0 0 2 2 0 0 1 0 1 0 2 1 0 1 2 1 1 0 2 1 1 2 1 1 0 0 1 0 0 0 0 1 2 0 0 1 0 0 1 0 1 1 1 0 1 1 1 0 0 0 2 0 0 0 1 0 1 0 0 0 1 0 0 0 0 1 0 0 1 0 1 1 0 0 2 2 1 1 1 1 1 0 1 0 0 0 1 0 1 1 0 0 0 1 2 0 2 2 0 0 0 2 0 2 2 0 0 1 0 1 0 0 0 0 0 0 1 0 1 1 0 1 1 1 2 2 0 1 1 0 1 0 0 0 0 0 0 1 1 0 0 0 2 0 1 1 2 2 0 0 1 0 0 0 2 0 2 0 0 0 0 1 0 0 1 0 2 0 0 0 1 0 0 0 0 1 1 0 1 0 0 0 0 0 0 0 0 0 0 0 0 0 0 0 0 0 0 0 0 1 0 2
45 0 1 1 0 0 1 2 0 2 2 0 0 1 1 1 0 0 0 1 1 2 0 0 0 0 1 2 2 2 2 0 1 1 0 1 2 0 0 1 0 0 1 0 0 1 0 0 0 1 1 0 0 0 0 2 0 0 1 0 0 2 1 0 0 0 0 0 1 1 0 2 2 0 0 2 2 0 2 1 1 2 0 1 1 1 1 1 2 2 0 1 0 0 0 2 1 1 0 1 1 2 0 1 2 0 2 0 0 0 1 1 1 2 2 2 2 0 0 0 2 0 1 1 0 1 1 1 1 1 0 0 1 1 0 0 2 0 0 0 1 0 0 0 1 0 1 0 1 2 0 0 0 0 0 0 0 2 0 0 2 1 0 0 2 2 2 0 1 1 0 0 0 2 0 0 2 0 0 2 0 0 2 2 0 0 2 1 1 0 1 0 0 0 2 0 2 1 0 0 0 0 0 1 2 0 1 1 1 0 1 0 1 0 1 0 0 0 1 1 1 1 1 0 1 1 1 2 0 0 0 1 0 0 1 0 0 2 0 1 0 0 1 1 0 1 1 0 2 0 0 0 0 0 0 1 0 0 0 0 0 0 0 0 0 0 0 1 2 1 0 1 1 2 0 0 0 1 2 0 0 1 1 0 0 0 0 0 0 1 0 0 1 0 1 0 1 2 0 1 0 0 2 2 1 0 1 1 0 1 0 1 1 2 2 0 2 0 0 1 1 2 2 2 2 0 0 0 1 1 2 2 1 1 0 1 0 1 0 0 1 1 2 1 0 1 0 0 0 0 0 0 1 0 1 1 0 0 0 2 2 0 0 0 0 0 0 0 0 0 2 0 0 0 0 0 0 0 0 0 0 1 0 2 0 0 0 0 0 0 0 1 0 0 2 1 1 1 0 0 0 0 1 1 0 1 0 1 0 1 0 0 0 0 1 1 1 1 0 1 1 1 0 0 0 2 2 1 1 1 1 1 1 1 1 0 0 0 0 0 1 1 1 1 1 2 1 0 0 0 0 0 0 2 2 2 0 2 1 1 0 2 0 1 0 2 0 1 1 1 1 2 2 1 2 2 0 1 1 1 2 0 2 0 0 2 0 2 2 1 0 0 0 1 0 1 0 0 0 2 0 2 2 0 0 0 2 1 1 0 0 0 0 1 1 1 0 0 0 1 1 1 0 0 0 0 1 1 0 1 1 1 0 0 0 0 1 0 2 1 0 1 1 0 2 0 1 2 2 0 0 0 1 0 2 1 1 0 1 0 0 0 0 1 1 1 0 1 0 2 1 0 0 0 0 0 1 1 1 1 2 0 2 0 2 1 1 0 1 0 0 2 0 2 0 2 2 1 1 0 1 1 1 1 0 1 0 0 0 2 0 0 0 0 0 0 1 1 1 0 0 0 0 0 0 1 1 1 0 0 0 1 0 2 1 0 2 0 1 1 0 0 0 2 2 1 1 0 1 0 1 2 1 1 2 2 0 0 1 0 0 0 1 1 2 2 1 1 0 2 0 0 0 1 0 2 2 0 2 0 1 0 0 2 2 0 2 0 0 2 1 1 1 0 0 0 0 1 0 1 1 0 0 1 1 0 1 2 0 0 1 1 0 2 0 0 0 2 1 0 0 0 0 0 1 2 0 0 0 0 0 1 1 0 1 0 0 1 0 2 0 1 0 0 0 0 0 1 0 0 0 0 0 0 0 0 1 0 0 0 0 0 1 0 0 1 1 1 0 1 1 0 2 1 2 2 2 0 0 2 2 1 0 0 0 0 1 1 0 1 0 1 2 2 0 0 0 0 0 1 0 0 0 2 0 1 1 1 0 1 1 0 1 1 1 1 1 1 2 0 1 1 1 1 1 0 1 0 0 1 1 0 1 1 1 1 0 0 2 0 0 1 0 0 0 0 0 0 0 0 2 0 0 0 1 0 1 1 1 1 1 0 0 0 0 0 2 0 1 0 2 2 0 1 2 2 0 0 0 1 0 1 1 0 0 0 1 1 0 2 0 0 1 0 1 1 1 1 0 0 0 2 0 1 2 1 0 1 0 2 0 0 0 0 1 1 2 0 1 0 0 1 0 2 0 1 0 0 0 0 0 0 0 2 0 0 0 0 0 0 1 0 0 0 0 1 1 1 0 0 1 0 0 0 2 0 2 0 0 0 0 1 2 0 2 1 2 0 0 0 1 0 0 0 0 1 0 0 2 2 1 1 0 0 0 1 0 0 0 0 0 0 0 1 0 0 0 0 0 0 0 2
46 0 1 1 1 0 1 1 2 0 0 0 0 1 0 0 1 0 0 1 1 2 0 2 0 0 0 2 2 2 2 2 2 2 0 2 0 1 0 0 1 0 0 0 0 0 0 0 0 0 0 0 0 0 0 0 0 0 2 0 2 0 2 1 1 1 1 0 0 0 2 0 2 0 1 1 1 0 0 0 1 1 0 1 1 0 0 0 1 2 0 0 0 0 1 1 0 1 0 1 1 1 1 0 2 0 2 0 2 2 0 2 0 2 2 2 0 0 0 0 2 0 1 1 0 1 1 0 0 1 0 0 0 1 0 0 0 0 0 0 1 0 0 0 0 0 0 0 0 1 1 2 0 0 1 0 0 1 0 0 1 1 1 0 2 2 2 0 0 1 1 0 1 1 1 0 2 2 0 0 0 1 0 2 0 0 2 1 0 0 2 1 1 1 2 0 1 1 0 0 0 0 1 1 2 0 1 0 0 1 0 0 1 0 2 0 0 1 1 2 0 0 1 0 0 0 0 0 0 0 0 0 0 0 1 0 0 2 1 1 1 0 1 1 0 0 0 0 2 0 0 0 0 0 0 0 1 1 0 1 0 1 0 1 0 0 1 0 2 2 0 2 1 2 0 0 0 2 1 0 0 0 0 0 0 1 0 2 0 2 1 1 2 0 2 0 2 0 0 0 0 0 2 1 0 0 1 0 0 1 0 1 2 1 1 0 2 1 0 0 1 1 1 0 1 0 0 0 0 0 1 1 0 1 0 0 0 1 1 1 0 1 2 1 1 1 0 0 0 2 1 1 0 0 0 2 0 0 0 0 0 0 1 0 1 1 0 2 2 2 0 2 0 0 0 0 0 0 0 1 1 2 0 1 1 0 0 0 0 0 0 0 0 0 2 0 0 1 1 1 0 1 0 2 1 0 0 0 0 2 0 0 0 0 0 0 1 0 0 0 1 1 1 0 0 2 2 0 0 0 0 0 0 1 1 0 0 1 1 1 1 1 1 0 0 2 1 0 0 1 0 1 0 0 0 0 0 1 1 0 2 0 0 2 0 2 0 2 2 0 0 1 1 1 1 1 0 1 2 1 1 0 1 1 1 1 1 1 2 1 0 0 0 2 0 0 0 0 1 2 0 2 1 1 0 0 1 1 1 0 0 0 0 0 0 2 1 0 0 1 0 2 1 0 0 0 1 2 0 0 2 0 0 0 0 0 1 0 0 2 0 1 1 1 2 0 2 1 1 1 0 0 1 0 1 0 0 0 0 0 0 0 0 1 1 1 0 1 0 1 0 2 0 0 0 0 1 1 1 1 2 0 1 0 0 0 1 0 0 0 0 0 1 1 1 1 1 0 0 0 0 2 1 2 2 1 1 0 0 1 0 0 0 1 1 1 0 0 0 0 1 0 0 0 0 2 2 1 0 0 0 2 0 2 1 1 2 1 2 2 0 0 0 0 2 1 1 1 0 0 1 1 0 0 1 2 0 0 1 0 0 0 0 1 1 1 2 1 1 0 0 1 2 0 0 2 1 1 1 1 2 1 0 0 0 0 0 1 0 1 1 1 1 0 0 0 0 0 0 1 0 1 0 1 1 0 2 2 0 0 0 0 0 2 0 0 0 0 2 0 0 0 0 0 1 1 1 0 0 0 1 1 0 0 1 1 2 0 0 1 0 1 0 1 1 1 0 0 0 0 0 0 0 0 0 1 0 0 1 0 0 0 2 0 0 0 2 1 0 1 0 0 2 1 1 0 1 0 1 1 2 1 0 0 2 1 0 1 0 2 1 0 2 2 0 0 0 1 1 0 0 0 0 1 2 0 1 0 2 0 2 0 1 0 1 1 0 0 1 0 1 1 1 1 0 0 1 0 0 0 1 0 2 0 0 1 1 1 1 1 1 0 1 0 0 0 0 0 0 0 1 0 0 0 0 0 0 0 1 1 1 0 1 0 1 2 1 1 2 0 0 0 1 1 1 2 0 1 1 2 2 0 2 0 1 1 0 0 0 2 0 0 1 0 2 0 2 2 0 0 0 2 0 1 2 1 0 1 0 1 0 0 1 1 1 2 1 1 1 0 0 1 0 0 1 1 0 1 0 0 0 1 1 2 0 0 0 1 1 0 0 0 1 1 1 0 2 0 1 0 1 0 0 0 1 0 1 1 1 1 1 0 0 0 0 0 1 1 1 0 1 0 1 1 0 0 0 0 1 0 0 0 0 1 0 0 1 0 1 1 1 1 0 2 1 0 1 0 0 0 1 0
47 0 2 0 0 0 0 2 1 1 1 1 0 1 0 0 1 0 1 1 1 1 1 0 1 0 1 1 2 2 2 1 0 0 0 0 2 2 0 0 2 0 0 0 1 0 0 0 0 0 0 0 1 1 0 2 0 1 1 1 1 0 2 2 1 0 1 0 0 0 0 2 1 0 1 2 1 0 0 0 1 2 0 2 2 0 0 0 2 2 0 0 1 0 1 1 0 1 0 1 1 2 0 0 2 1 2 0 0 0 0 2 0 0 2 2 1 0 1 0 1 0 0 2 0 0 0 2 1 2 0 0 1 2 0 0 0 0 0 0 0 0 0 1 1 0 1 0 0 1 1 1 0 1 0 0 0 1 0 2 2 1 0 2 0 2 0 1 0 1 1 0 1 1 2 1 2 0 1 1 0 1 0 2 1 1 1 1 0 0 1 1 0 0 2 0 0 2 0 2 2 0 1 1 2 0 0 1 0 1 1 0 1 0 2 0 0 0 1 1 1 0 0 0 0 0 0 1 1 1 1 1 1 1 1 1 0 2 2 0 0 1 0 0 0 0 0 0 2 0 0 0 0 1 1 0 0 0 1 0 1 0 0 1 0 0 1 0 2 2 0 2 2 2 0 0 1 2 2 2 2 2 1 0 0 2 0 2 0 2 0 0 1 0 1 0 2 0 1 0 1 0 2 1 0 0 1 0 1 2 0 2 1 1 0 0 2 0 0 0 0 0 2 0 2 0 1 0 1 1 2 1 0 1 0 0 0 1 0 0 0 0 2 1 0 0 0 0 1 0 1 1 1 1 0 1 1 0 0 0 0 0 1 1 1 0 0 2 2 0 2 0 0 0 0 0 0 0 0 1 0 0 0 0 1 0 1 0 1 1 1 1 0 0 2 1 1 1 1 1 0 1 2 0 0 1 1 0 0 1 2 0 0 0 1 1 1 0 0 0 0 2 1 0 1 2 1 0 0 0 0 1 0 0 1 0 0 1 0 1 0 2 1 0 1 1 1 1 1 2 0 0 0 2 1 0 1 2 1 1 0 2 0 0 0 1 1 2 2 1 1 1 2 0 1 0 1 1 1 0 0 0 0 0 2 0 0 1 1 0 1 1 0 0 0 0 0 0 0 2 0 2 2 0 0 1 2 1 0 0 0 1 1 0 2 0 0 1 0 1 0 2 2 2 2 0 0 1 0 0 2 0 1 0 1 0 2 0 2 1 0 1 2 0 0 0 0 1 1 1 0 0 0 0 2 0 0 0 0 1 1 0 0 0 0 1 1 1 0 0 1 1 2 0 2 0 2 0 0 0 2 0 1 0 2 0 0 0 0 0 1 1 0 0 0 0 0 0 0 0 0 1 1 2 2 0 2 0 0 1 1 0 0 2 1 1 0 1 0 0 0 0 2 2 0 0 0 1 0 0 0 1 0 2 1 0 1 0 2 1 0 0 0 1 1 1 1 0 0 0 2 1 0 1 1 2 0 1 2 0 0 0 1 2 2 2 1 1 1 0 1 1 1 0 0 2 1 0 2 0 2 0 1 2 1 1 0 0 0 2 0 0 0 0 0 0 0 1 0 1 0 1 0 1 1 0 2 1 1 0 2 2 0 2 0 0 0 1 0 0 0 1 0 0 2 0 2 1 0 0 0 1 0 0 0 0 1 0 1 2 0 1 0 0 0 1 0 0 0 1 1 1 0 1 1 1 0 0 2 0 0 1 1 1 0 0 2 1 0 0 0 0 1 1 1 0 1 0 1 1 1 1 0 0 2 1 0 0 0 2 2 0 2 1 0 0 0 1 0 0 0 0 1 1 1 0 2 0 1 1 1 0 2 0 0 2 0 1 2 0 1 1 2 0 0 0 0 0 0 0 0 1 1 0 0 2 1 0 1 0 1 1 1 0 0 0 0 0 0 0 2 1 0 0 0 0 0 0 0 0 1 0 1 0 1 1 0 0 2 0 0 0 2 0 2 2 0 1 0 1 0 1 2 0 0 0 1 0 1 1 0 1 0 0 2 0 2 1 0 1 0 1 1 0 2 1 0 1 0 2 0 0 1 1 1 0 1 1 1 0 1 0 0 1 0 0 0 0 0 1 0 0 0 1 0 0 0 1 1 0 0 0 1 0 0 0 0 0 2 0 1 0 1 0 2 0 1 1 1 0 0 0 1 0 1 0 0 0 1 1 0 0 0 0 0 1 0 0 1 0 0 0 0 0 0 1 1 0 0 1 0 0 0 0 0 0 0 0 0 0 0 0
48 1 1 1 0 0 1 1 2 0 0 1 1 2 1 1 1 0 2 0 0 2 1 2 0 0 0 2 2 2 1 0 1 1 0 0 2 1 0 0 1 0 0 0 0 0 1 0 0 0 0 0 0 0 1 2 0 0 1 0 0 1 0 0 0 1 0 0 0 0 0 1 1 0 0 2 2 1 1 2 0 2 0 2 2 0 0 0 2 2 0 1 0 0 1 1 0 2 0 2 0 2 0 0 2 2 2 0 2 2 0 2 1 2 2 2 2 0 1 0 1 0 0 2 0 0 0 0 0 0 0 0 0 1 0 1 0 0 1 1 0 0 0 0 0 0 0 0 0 0 1 1 0 1 0 1 0 1 0 0 2 0 0 2 1 1 1 1 1 1 0 1 1 1 0 0 2 0 0 0 0 0 0 1 0 0 1 1 0 1 0 1 0 0 2 0 0 2 0 1 0 0 0 2 2 0 1 0 1 1 0 0 2 0 1 0 1 2 2 0 2 2 1 0 0 0 1 2 1 1 0 0 0 0 1 0 0 2 2 2 0 0 2 0 1 1 1 0 2 0 0 0 0 0 0 0 0 0 0 0 0 0 0 0 0 0 0 0 2 1 1 1 0 0 0 1 0 2 2 2 2 2 2 0 1 0 1 2 0 2 1 2 1 0 2 0 2 0 0 0 0 0 1 0 0 0 0 1 1 1 1 1 1 1 1 0 2 1 0 1 0 1 0 1 2 0 0 0 2 2 2 1 0 1 0 0 0 1 1 1 0 1 1 2 0 0 1 0 0 2 0 0 1 0 1 1 0 0 0 1 2 1 1 1 1 0 0 1 1 1 1 1 0 0 1 1 0 1 1 1 1 1 0 1 1 1 1 0 0 0 0 0 0 0 2 0 0 1 0 0 0 0 0 1 0 0 0 0 1 0 0 0 0 0 1 0 1 0 0 0 0 2 2 0 1 2 0 0 1 1 0 0 0 1 1 0 0 1 0 0 1 1 1 1 0 0 2 0 1 2 0 2 0 2 1 1 0 2 1 0 1 2 1 0 0 1 0 2 2 1 1 2 2 0 1 0 1 2 2 1 1 0 0 0 2 1 0 1 2 2 0 0 0 0 0 0 0 0 0 2 0 2 2 0 0 0 0 1 0 0 0 0 0 0 1 0 0 0 0 2 0 2 0 0 1 0 1 1 0 1 1 0 0 0 0 0 2 0 2 1 1 0 2 2 2 1 0 2 2 0 0 0 0 0 2 1 0 0 0 2 1 0 0 1 1 0 0 1 0 2 0 1 1 0 0 0 2 2 2 2 2 0 0 0 0 0 0 0 1 0 1 0 0 0 1 0 0 0 0 0 0 2 1 1 1 0 1 0 1 2 1 0 0 0 0 1 1 1 0 1 0 1 1 1 0 0 0 1 0 0 0 1 0 2 1 1 2 1 2 2 0 1 0 0 1 1 1 1 0 1 1 0 1 1 1 2 0 0 1 0 0 0 1 0 0 0 1 1 0 1 1 0 1 0 0 1 1 0 2 0 0 1 0 2 2 2 1 0 0 1 0 0 0 2 2 0 0 0 0 2 1 0 0 2 0 0 2 1 1 0 0 0 0 2 0 0 0 2 1 0 0 0 0 0 2 2 0 2 1 0 1 2 0 1 1 1 2 0 0 1 0 1 0 0 1 0 0 1 0 0 0 0 0 0 0 0 1 0 1 1 0 1 2 0 1 0 2 1 0 2 1 0 1 0 0 0 2 0 0 2 2 2 1 1 1 1 1 2 0 2 0 1 2 2 0 0 1 1 0 1 0 0 1 2 1 0 1 1 0 0 1 1 1 1 1 2 0 1 2 1 1 1 2 1 0 0 1 0 0 0 1 0 2 0 0 1 0 0 1 0 1 0 2 1 0 0 2 0 0 0 1 0 0 0 0 0 0 0 0 0 2 0 0 0 0 1 0 1 1 0 0 1 2 0 1 1 0 1 0 2 1 0 2 0 0 0 0 0 0 2 0 0 1 0 2 1 1 1 0 0 0 2 0 2 2 0 1 2 0 2 0 0 1 1 2 1 0 0 1 0 1 0 0 0 1 1 1 0 1 0 1 1 0 1 0 1 1 1 1 0 0 0 1 2 2 0 1 0 0 0 2 0 1 0 1 0 1 2 2 0 0 0 0 0 0 0 1 0 0 0 1 0 0 0 0 2 0 0 1 0 0 0 0 0 0 0 0 0 0 0 0 0 0 2 0 0 0 0 0 0 0 0
49 1 2 0 0 0 1 2 1 2 1 0 0 1 0 0 0 0 0 0 0 2 0 2 0 0 0 2 2 2 2 1 1 1 0 0 2 1 0 0 2 0 0 1 0 1 0 0 0 0 0 0 1 1 0 1 0 1 1 2 0 0 1 0 0 2 0 0 1 1 0 2 2 0 2 2 0 0 0 1 0 1 0 1 1 0 0 2 2 2 0 1 1 0 2 2 0 2 1 1 1 2 0 0 2 0 2 0 0 0 1 1 0 1 1 1 1 0 2 0 1 0 1 1 0 1 1 2 1 2 0 0 0 0 1 0 0 0 0 0 1 0 0 0 1 0 1 0 0 0 0 0 0 0 0 0 0 0 0 0 0 1 0 0 1 2 1 0 1 2 0 2 0 2 0 1 1 0 0 1 0 0 2 2 0 0 2 0 0 0 1 0 1 0 1 0 1 1 0 0 0 0 1 1 2 0 1 0 1 0 1 0 2 0 1 0 0 0 2 0 2 0 0 0 1 1 0 2 0 0 0 0 0 0 2 0 0 2 2 1 0 0 2 0 0 0 0 0 1 1 1 0 0 0 0 0 2 0 1 0 1 0 0 1 0 0 1 0 2 2 0 1 1 2 0 1 0 2 1 0 0 1 2 1 0 0 0 1 0 2 1 0 1 0 1 0 1 1 0 1 0 0 2 1 1 1 0 1 0 1 0 1 2 2 2 0 2 0 0 1 1 2 1 1 1 0 0 1 1 1 2 1 0 0 0 1 0 2 1 2 0 1 1 1 0 0 1 0 0 0 1 1 2 1 0 0 1 0 0 1 1 0 1 1 0 0 0 1 1 0 2 0 1 1 1 2 0 0 0 2 1 1 0 1 0 0 0 0 0 0 0 0 1 1 2 0 2 0 0 0 0 0 1 1 0 1 0 1 0 2 0 0 0 0 0 0 1 1 0 1 1 1 1 0 0 1 1 0 1 0 1 0 1 1 1 0 0 0 0 1 0 1 1 1 0 1 1 0 0 1 0 0 0 2 2 1 1 2 2 1 1 2 1 0 0 1 1 1 1 0 0 1 2 1 1 0 1 1 2 1 1 0 1 0 1 2 0 0 1 0 2 1 0 1 0 0 0 0 1 1 1 2 1 1 0 0 1 1 0 0 0 0 0 2 0 2 0 0 0 1 1 2 1 0 0 2 0 1 0 1 1 1 0 0 0 1 2 0 1 2 0 1 1 1 1 0 2 0 0 2 1 1 0 0 1 1 0 2 1 0 0 1 0 1 1 0 0 2 1 1 0 2 0 0 0 0 2 0 1 0 1 0 1 0 1 1 1 2 0 0 0 1 0 0 1 0 0 1 1 0 1 0 0 0 0 2 0 0 0 2 0 0 0 1 0 0 0 0 0 0 1 0 0 1 0 1 1 0 0 0 2 0 0 1 1 1 2 0 1 1 0 0 0 1 2 1 1 0 0 1 0 1 1 0 0 1 0 0 1 0 0 0 1 1 1 0 0 1 0 0 2 0 1 0 0 1 0 1 1 1 2 1 0 0 1 1 0 0 0 1 0 0 1 1 1 0 0 0 0 2 1 0 0 0 1 0 2 1 0 0 0 0 0 1 0 1 0 1 0 0 0 0 1 0 1 1 1 0 0 0 0 0 0 0 1 0 1 0 0 0 0 0 0 1 1 1 0 0 0 0 0 0 0 0 0 1 0 0 1 0 0 1 1 1 0 0 2 1 0 2 1 0 2 0 0 0 1 0 1 1 2 1 0 0 1 1 1 2 0 2 0 1 2 1 0 0 1 2 0 0 0 0 0 0 2 0 1 0 1 0 1 0 0 2 2 2 0 1 2 0 2 2 0 0 0 0 0 0 0 0 0 1 2 0 0 1 0 0 1 0 0 1 2 0 1 1 2 0 0 0 2 0 0 1 0 1 1 0 0 0 1 0 0 0 0 0 1 1 2 1 1 0 0 2 2 2 0 1 1 2 1 0 2 0 1 1 0 2 0 1 1 0 0 0 1 0 2 0 0 1 0 1 1 1 2 1 1 0 2 1 1 0 0 0 0 0 2 1 1 0 1 0 1 0 1 1 0 1 0 0 0 0 1 2 0 1 1 2 2 0 0 0 1 2 1 0 0 1 1 0 2 0 0 0 2 1 2 1 0 0 0 0 0 0 1 1 1 0 0 0 2 0 0 0 0 0 0 0 1 0 0 0 0 0 0 0 0 0 0 0 0 0 0 2 0 1 0 1 1 1 1 1
50 0 1 1 0 0 1 1 2 1 1 0 0 0 0 0 0 0 0 0 0 2 1 2 0 0 0 1 2 2 2 1 1 1 1 1 1 1 0 0 1 1 0 0 0 0 1 0 0 1 1 0 2 2 0 2 0 0 1 1 1 0 1 0 1 0 2 1 0 0 0 2 2 1 2 2 0 0 2 0 2 1 1 0 1 0 0 1 2 2 1 1 0 0 2 2 0 0 0 0 1 2 0 0 2 1 2 0 0 0 0 2 1 1 1 1 1 0 2 1 0 0 0 2 0 0 0 1 1 1 1 1 1 1 0 0 1 0 0 0 0 0 0 0 1 0 0 0 0 0 0 1 0 0 1 0 0 0 1 1 1 1 0 2 0 1 1 1 0 1 0 1 0 2 1 1 1 0 0 0 0 0 1 2 0 0 2 1 0 0 1 1 0 1 1 1 1 1 0 0 0 1 0 0 2 0 0 2 2 0 0 0 1 0 1 1 0 0 1 1 1 0 0 0 1 1 1 0 0 0 0 0 0 0 2 0 0 2 2 1 0 0 2 0 0 0 0 0 2 0 0 0 0 1 1 0 1 1 0 1 0 1 0 0 0 0 1 0 2 1 1 0 0 1 0 1 0 2 2 1 1 2 2 1 0 0 1 1 0 1 0 0 2 0 2 0 1 0 0 0 0 0 2 1 0 0 1 1 1 1 1 1 2 2 2 0 0 1 2 0 0 1 2 0 1 0 0 1 1 1 2 0 0 2 0 1 0 2 0 0 0 0 1 2 1 1 0 0 1 2 0 0 2 1 0 0 1 1 0 1 1 0 2 1 2 1 0 1 1 0 2 0 0 0 0 0 0 0 0 1 1 1 0 1 2 1 1 0 0 0 0 0 0 0 1 1 0 1 1 1 0 1 1 1 1 0 1 1 0 2 0 0 0 0 0 0 1 1 0 1 1 1 1 1 0 2 2 0 1 2 2 2 1 0 1 0 0 1 1 1 2 0 1 1 0 1 2 0 2 0 0 0 0 1 1 1 0 1 1 1 1 1 0 1 0 2 0 2 2 1 2 2 2 0 2 0 2 2 0 2 2 1 2 2 0 2 2 0 2 0 0 0 1 1 0 0 1 0 1 2 0 2 2 0 0 0 1 1 1 0 0 0 0 1 1 1 0 0 1 2 1 2 0 0 0 1 0 1 0 0 2 0 2 1 1 0 2 0 1 1 0 1 1 1 2 0 2 2 2 0 0 0 1 1 1 0 0 0 0 1 1 0 1 0 0 1 1 2 1 1 0 0 0 0 0 0 2 1 1 1 1 0 2 0 1 0 1 0 0 0 0 1 1 0 0 0 0 0 0 0 0 2 0 2 2 1 2 0 0 0 1 0 0 0 0 0 1 0 0 0 0 0 0 0 0 1 2 2 0 0 1 1 0 1 2 1 2 0 1 1 0 1 0 1 1 1 1 1 1 0 0 1 1 0 2 2 0 0 1 1 0 0 2 1 1 1 1 1 0 1 0 0 1 0 0 2 2 1 1 1 1 2 0 1 1 1 2 1 0 1 1 1 0 1 0 0 0 0 0 2 1 1 0 0 1 0 2 2 0 0 0 0 0 1 1 1 0 1 1 1 0 0 0 0 2 1 1 2 2 0 1 2 0 1 1 1 2 0 0 0 0 0 0 0 0 0 0 1 0 1 1 1 0 0 0 1 0 0 2 0 0 1 2 0 0 0 2 0 0 0 0 0 1 0 0 0 0 0 0 2 2 2 0 0 0 2 0 2 2 2 0 2 1 2 1 1 0 0 1 0 1 0 1 1 1 1 1 2 0 0 0 0 2 0 0 2 0 0 2 0 2 2 1 0 0 0 1 0 0 0 0 0 1 0 0 0 0 0 2 1 1 0 1 1 0 0 1 0 0 0 1 0 0 0 1 1 1 0 0 0 1 0 0 0 0 1 1 0 1 0 2 2 0 0 1 2 1 0 0 1 2 1 2 0 1 1 0 1 0 1 1 0 0 0 2 1 1 2 1 0 1 2 2 0 1 1 0 1 0 2 0 0 0 0 0 0 1 0 1 1 0 1 1 1 1 1 2 1 1 0 1 0 0 1 1 1 0 0 1 1 0 0 1 0 1 0 2 1 1 0 2 0 1 1 0 1 1 0 0 0 0 0 0 1 0 0 1 1 0 0 1 0 0 0 0 1 1 1 2 1 0 1 0 0 0 0 0 0 0 0 0 0 0 2 0 1 0 0 1 0 0 1
51 1 1 1 0 1 1 2 1 2 1 0 1 2 2 2 0 0 1 0 0 1 0 2 0 0 0 0 1 2 2 1 1 1 2 1 1 1 0 0 0 0 1 0 1 1 1 0 0 0 0 0 1 1 1 1 0 0 2 0 1 0 2 1 0 0 0 1 1 1 0 2 1 0 1 1 1 0 0 0 0 1 1 0 1 0 0 0 2 2 0 0 0 0 0 1 0 0 0 0 0 2 0 0 2 1 2 0 1 1 0 2 1 2 2 2 2 0 1 0 2 0 2 0 0 1 1 1 0 0 0 0 0 0 0 0 0 0 0 0 0 0 0 0 2 0 2 0 0 0 0 0 1 0 0 0 0 2 0 0 1 1 0 0 2 2 2 1 1 1 0 1 0 2 0 0 2 0 0 1 0 1 2 2 0 0 2 1 0 0 2 1 1 0 2 0 1 1 0 0 0 1 0 1 2 0 1 1 1 0 0 0 2 1 0 0 0 0 1 0 2 1 0 0 1 1 1 1 1 0 0 1 1 1 0 0 1 2 2 0 1 1 2 1 0 0 0 0 2 0 0 1 0 1 1 0 0 1 0 0 0 0 0 2 0 0 1 1 2 2 0 1 0 2 0 1 1 2 2 0 0 2 0 0 0 0 0 1 0 2 1 1 0 1 1 0 1 0 0 0 0 0 2 1 0 1 1 0 1 1 1 0 1 2 2 0 0 0 0 0 0 0 0 1 2 0 0 1 1 2 1 2 0 1 0 0 0 2 1 0 0 2 1 1 0 0 0 0 2 1 0 0 1 1 0 1 1 1 0 1 1 0 1 0 1 0 0 0 0 0 2 0 1 1 0 0 0 0 0 2 0 0 0 1 1 1 1 0 0 0 0 0 1 0 1 1 1 0 1 1 0 1 0 0 0 0 0 0 1 1 0 0 0 0 1 1 1 0 0 0 0 1 1 2 0 2 2 0 2 0 2 1 0 2 0 0 0 2 0 0 2 0 1 1 1 2 2 0 0 0 0 1 0 2 2 2 0 2 0 2 1 1 0 0 0 0 0 2 2 1 1 1 2 2 1 1 0 0 2 0 2 1 1 0 2 1 0 0 0 0 2 2 1 1 0 0 1 1 2 2 0 2 0 1 2 2 1 0 1 0 0 0 1 0 1 0 0 1 0 1 1 2 0 0 0 2 0 0 0 1 0 1 2 2 2 1 1 0 2 1 0 1 1 1 1 1 0 1 1 1 0 0 0 0 2 1 0 1 0 1 1 0 0 0 0 0 0 1 1 1 0 0 0 0 0 0 0 0 1 0 2 0 2 0 0 1 2 2 0 0 0 1 0 0 0 0 0 1 1 1 0 2 0 2 1 0 1 0 0 2 0 0 0 0 0 0 1 1 1 0 0 0 0 0 0 0 1 1 0 0 0 2 0 2 1 0 2 0 2 2 0 1 0 2 2 0 0 1 1 0 0 2 2 0 2 1 0 1 1 1 1 0 2 1 1 1 2 2 1 1 0 1 1 0 1 2 2 0 1 0 0 1 0 1 1 1 1 1 0 0 0 0 0 0 0 0 0 0 0 1 0 1 0 0 2 0 2 2 0 0 0 0 0 2 0 0 0 1 0 0 0 0 1 0 1 2 0 0 0 1 0 1 0 0 1 1 1 0 2 2 1 0 0 1 0 0 0 0 0 1 0 1 0 0 0 1 0 0 2 0 0 1 1 0 0 1 2 2 0 0 0 0 2 0 0 1 2 0 2 0 0 1 1 1 2 1 1 1 1 2 1 1 2 2 0 0 0 0 0 0 1 0 0 1 2 0 1 1 1 0 1 0 0 1 2 1 0 0 1 1 0 1 1 1 0 0 2 0 0 0 0 1 2 0 0 0 0 0 1 1 0 0 1 0 0 0 1 0 0 0 1 0 0 0 0 0 0 0 1 0 1 0 1 0 1 2 0 0 1 0 0 0 1 1 2 2 0 1 1 2 2 0 2 0 0 0 0 0 1 1 0 0 2 0 2 1 2 2 0 0 0 1 1 1 1 2 0 0 0 2 0 0 0 0 1 2 1 1 2 1 0 2 0 1 0 0 2 0 0 0 0 1 1 1 0 0 0 0 0 0 0 0 2 0 1 1 1 0 0 0 2 0 0 0 2 0 2 1 0 1 1 0 1 0 0 0 0 0 1 0 1 0 0 0 0 0 0 0 0 0 0 0 1 0 0 0 0 0 0 0 0 0 0 1 0 1 0 0 1 0 0 0
52 0 1 2 0 1 2 2 0 1 1 0 0 0 0 0 0 0 0 1 1 1 1 1 0 0 0 2 2 2 2 0 0 0 0 0 2 1 0 0 1 0 0 1 0 2 2 0 0 0 0 0 0 1 1 2 0 1 1 1 0 1 0 0 0 0 0 2 0 0 0 0 1 0 1 2 1 0 0 0 1 1 0 2 2 0 0 0 1 2 0 0 0 0 0 1 0 0 0 0 0 2 1 0 2 0 2 0 0 0 1 1 0 1 2 2 0 0 1 0 2 0 1 1 0 1 1 1 0 1 1 1 0 0 0 0 0 0 0 0 1 0 0 0 1 0 0 0 0 0 0 1 0 0 0 1 0 2 0 0 2 1 0 1 1 1 2 2 0 1 0 1 0 2 1 2 1 0 0 0 0 0 0 1 0 0 1 1 0 0 0 1 0 1 2 0 0 2 0 0 0 0 0 0 2 0 1 2 1 0 1 0 2 0 0 1 0 0 1 1 1 0 0 0 1 0 0 0 0 0 0 0 0 0 2 0 1 2 2 0 0 1 2 0 0 0 0 0 2 0 0 0 0 1 1 0 0 0 0 0 0 0 0 0 0 0 2 0 1 1 0 1 2 2 0 0 1 2 1 0 1 2 2 1 0 0 0 0 0 1 1 1 0 0 0 0 1 1 1 0 1 0 1 0 0 0 0 0 1 1 0 2 2 1 0 0 2 0 0 1 0 2 0 1 2 0 0 0 1 1 2 0 0 2 0 0 0 2 1 0 0 2 2 2 0 0 1 0 0 1 0 0 2 0 1 0 1 0 0 1 1 0 2 0 2 0 0 1 1 0 2 0 0 0 1 0 0 0 0 1 0 1 0 0 2 0 0 0 0 1 0 1 0 0 0 2 1 1 0 0 0 0 1 1 1 0 1 2 0 2 0 0 0 0 2 0 0 0 0 0 0 2 1 0 1 2 2 0 0 0 0 0 0 1 0 0 0 1 0 0 1 1 1 1 0 1 2 0 0 1 0 0 0 1 1 1 0 2 2 0 2 0 0 1 0 1 0 2 2 1 1 1 2 2 0 0 0 2 2 1 0 0 1 0 1 1 0 2 2 0 0 0 1 0 0 0 0 1 1 1 1 1 2 0 0 0 1 0 0 0 0 0 0 0 1 1 1 1 0 1 1 2 2 2 2 0 0 0 1 2 0 1 1 1 1 0 1 0 1 1 1 1 2 2 2 0 1 1 1 1 0 1 0 0 2 2 2 0 0 1 1 0 0 1 2 0 0 2 2 0 1 2 0 0 0 0 1 2 2 2 2 0 1 0 1 0 0 0 0 0 1 1 1 0 2 0 0 2 2 0 2 0 0 2 1 0 0 0 0 0 0 1 0 1 1 1 0 0 0 0 1 0 0 0 0 0 2 1 0 0 0 1 1 2 2 1 2 1 2 1 0 0 0 1 0 0 0 1 0 1 0 2 0 1 1 2 0 0 1 0 0 0 2 2 2 2 1 0 2 1 0 1 0 0 0 1 1 1 1 1 2 0 0 1 1 0 1 0 0 2 0 0 1 1 0 1 1 0 0 1 0 2 0 0 2 0 1 2 0 1 0 1 0 1 0 0 0 0 0 0 0 0 0 0 1 2 0 2 2 0 1 1 0 0 1 1 1 0 1 1 0 0 1 1 0 2 0 1 0 1 1 1 0 0 0 0 0 0 1 1 1 1 2 0 0 0 2 1 0 0 0 0 2 1 1 0 2 0 1 1 1 1 1 1 2 1 1 2 0 2 0 0 2 2 0 0 0 1 0 0 0 0 0 0 2 1 0 0 1 1 1 0 1 0 0 2 1 0 1 0 1 1 1 1 0 0 2 0 0 0 0 0 2 0 0 0 0 0 0 0 0 0 0 0 0 0 0 0 0 1 1 0 0 0 0 0 0 1 0 0 1 0 0 0 0 1 0 2 2 0 0 0 0 0 1 2 1 0 1 2 1 1 1 0 1 1 1 0 1 1 1 0 0 1 2 0 2 0 0 0 0 2 0 2 2 1 0 1 1 1 1 0 0 0 1 0 2 1 2 2 0 2 0 1 2 2 1 2 1 0 0 1 0 1 0 0 0 1 2 0 0 0 0 0 0 0 2 0 2 0 2 0 1 0 1 0 1 1 1 0 0 0 0 0 0 1 1 0 2 2 0 0 0 0 0 0 0 0 1 1 0 0 0 0 2 2 2 0 0 0 0 0 0 2 1 0 0 0 0 0 1 0
53 1 0 1 0 0 1 1 2 1 1 1 1 2 0 0 0 0 1 1 0 2 0 2 0 1 1 0 1 2 2 0 1 1 0 1 2 2 0 0 2 0 0 0 0 0 0 0 0 0 0 0 1 2 0 2 0 1 0 1 1 0 1 1 0 1 0 0 0 0 0 1 2 0 1 2 1 0 1 0 1 1 0 1 1 0 0 2 2 2 0 1 0 0 0 1 0 1 0 0 0 2 0 0 2 0 2 0 0 0 1 1 1 1 2 2 2 0 2 0 0 0 2 0 0 1 1 2 1 2 0 0 0 0 0 0 0 0 0 0 0 0 1 0 0 0 0 0 0 0 0 2 0 1 0 0 0 0 0 1 1 1 0 0 0 2 1 1 0 2 0 1 2 0 0 1 2 0 0 1 0 0 1 2 0 0 2 1 0 0 1 1 0 0 2 0 0 2 0 1 1 1 1 2 2 0 0 0 1 0 1 0 1 0 2 0 0 1 2 0 2 2 0 0 1 1 1 2 0 0 0 1 0 1 2 0 1 2 2 1 0 1 1 0 0 1 1 0 2 0 0 1 0 0 0 0 1 0 0 0 0 0 0 0 0 0 0 1 1 0 1 2 1 2 0 1 1 1 1 1 1 2 2 0 1 0 1 0 1 1 0 2 0 0 1 0 2 2 2 0 1 0 2 1 1 2 0 0 0 1 0 0 2 1 1 0 1 0 0 1 0 2 1 1 1 0 0 0 1 2 2 0 0 0 0 0 0 1 0 1 0 0 2 2 0 0 0 0 0 1 1 1 1 0 0 1 0 1 0 1 1 0 0 0 0 0 0 2 2 1 1 1 0 0 1 1 0 1 1 1 0 1 0 1 1 1 1 0 0 0 0 0 0 0 1 1 1 1 0 0 0 0 0 1 0 0 0 2 0 2 0 0 0 0 2 0 0 1 0 1 1 1 1 0 0 2 2 0 1 0 1 1 1 1 1 1 0 0 0 1 0 0 2 0 1 1 2 0 1 1 0 0 0 0 0 0 0 1 1 2 0 2 1 1 0 2 0 2 2 0 0 0 1 1 1 0 1 1 0 1 2 0 0 0 2 0 0 0 1 0 2 1 0 1 0 0 0 0 0 1 1 2 1 1 0 0 2 1 1 0 0 0 1 1 1 1 0 1 0 1 1 2 1 0 0 1 0 1 0 1 1 0 1 0 1 0 2 0 2 0 2 0 2 2 2 0 1 1 1 2 0 0 0 0 1 1 1 1 0 1 1 0 1 1 1 0 0 1 1 0 0 0 2 0 1 0 2 1 1 1 1 0 1 0 1 1 1 0 1 1 0 2 1 1 0 0 0 1 1 0 1 1 0 2 2 1 2 0 0 0 0 0 0 1 0 0 0 1 0 0 2 0 0 1 0 0 1 2 0 0 0 1 0 1 2 2 2 0 2 1 0 0 0 2 2 1 1 1 0 0 0 1 2 0 1 1 0 1 2 0 0 0 1 0 0 0 1 1 0 0 0 1 0 1 0 1 1 1 1 1 2 0 1 1 2 1 1 0 0 1 0 0 1 0 0 0 0 0 0 1 0 1 0 1 1 0 2 0 0 1 1 1 0 2 0 1 0 1 0 0 0 0 0 1 0 1 2 1 1 0 1 2 0 0 0 0 0 0 0 0 0 0 0 1 1 0 0 2 0 1 1 1 0 0 0 1 0 0 1 0 0 0 1 1 0 0 2 1 0 0 0 0 1 1 1 0 1 0 2 0 1 0 1 1 2 1 1 1 0 2 1 1 2 1 0 0 0 1 0 0 0 0 0 2 1 0 1 0 1 1 1 0 1 1 1 2 0 0 2 1 1 2 0 0 0 0 0 0 1 0 0 0 1 1 0 0 0 0 2 0 0 1 0 0 0 0 0 0 0 0 2 0 0 1 0 0 1 0 0 0 2 0 0 0 0 1 1 0 0 0 0 0 1 2 2 2 0 0 0 2 1 1 2 0 0 0 0 0 0 2 0 0 0 1 1 0 1 2 1 0 0 0 0 1 1 1 0 0 1 1 1 0 0 0 1 1 2 1 1 0 0 1 0 0 2 2 1 0 0 0 0 1 1 1 1 1 0 0 0 1 0 0 2 0 0 0 2 0 0 0 2 0 1 0 1 0 0 1 1 0 0 0 0 0 0 0 0 0 1 0 0 0 0 0 0 1 1 0 2 0 0 0 0 1 0 1 0 0 0 0 0 0 0 2 0 0 0 0 0 0 1 1
54 0 0 2 0 0 2 1 2 1 1 0 0 0 0 0 0 0 0 1 1 1 0 2 0 0 0 1 0 1 2 0 1 2 0 0 2 2 0 1 1 1 0 0 0 0 1 0 0 0 0 0 0 1 0 1 0 1 1 0 1 0 1 1 1 0 1 1 0 0 0 1 0 0 0 2 2 0 1 0 2 1 0 1 1 0 0 0 1 2 0 0 0 1 1 1 0 1 1 0 0 1 0 0 1 1 1 0 0 0 0 0 0 0 2 2 1 0 0 0 0 0 2 0 0 2 2 1 1 1 0 0 0 2 1 1 0 0 0 0 0 0 0 0 0 1 0 0 1 1 0 0 0 0 1 0 0 1 0 0 0 1 0 2 2 2 1 0 0 2 2 0 0 2 1 0 1 0 0 1 1 1 1 2 1 1 1 1 0 0 1 1 1 1 1 0 0 1 0 0 0 1 1 1 1 0 1 0 0 1 0 0 0 0 1 1 1 0 1 0 2 1 0 0 0 0 0 2 1 0 1 0 0 0 2 0 0 1 0 0 1 0 2 1 0 0 0 0 1 1 1 1 0 0 0 0 1 0 0 0 0 0 0 0 1 0 1 0 2 2 0 1 1 1 0 1 0 2 2 2 2 2 1 1 0 1 0 1 0 1 0 0 0 0 0 0 1 0 0 0 0 0 2 1 0 1 0 0 1 1 1 0 2 2 2 0 1 0 0 0 1 2 2 1 1 0 0 0 1 1 1 2 0 2 0 0 0 1 0 1 0 0 2 1 1 1 0 0 1 2 0 0 1 0 0 1 0 0 0 1 2 1 1 1 1 0 0 2 2 0 2 0 1 0 0 0 0 1 1 2 1 2 0 0 2 1 1 0 0 0 0 0 2 0 1 1 2 0 0 0 0 0 1 0 0 0 1 0 0 2 0 0 0 1 1 0 0 0 0 0 0 1 0 0 2 2 1 1 2 2 2 1 0 2 0 2 0 0 0 1 1 1 2 0 1 1 2 1 1 1 0 0 0 1 1 0 1 2 2 0 1 0 0 1 0 1 0 2 2 0 0 2 1 1 1 0 1 0 2 0 1 0 2 0 1 2 0 2 2 1 0 0 1 2 2 0 1 0 1 1 1 1 1 1 0 0 1 2 1 0 0 0 0 0 1 1 1 0 0 1 1 1 1 0 0 0 1 0 0 2 1 1 0 0 0 0 2 0 0 0 0 1 2 1 1 0 2 2 2 0 1 1 1 0 2 1 0 0 0 1 1 0 0 0 0 0 0 1 0 1 0 1 2 0 1 0 2 1 1 1 2 0 1 0 1 0 0 0 0 0 0 2 0 0 1 0 1 0 0 0 0 2 0 2 2 0 2 0 0 1 1 0 0 2 1 1 0 0 0 0 2 0 1 1 0 0 1 1 0 0 0 2 0 1 2 1 2 1 2 1 0 1 0 1 1 1 1 1 0 0 2 2 1 0 1 2 0 0 2 0 0 0 0 1 1 1 1 1 0 1 0 0 0 1 0 1 2 0 1 0 0 1 0 0 0 0 0 1 0 1 0 0 1 0 0 0 0 1 0 1 0 1 0 1 1 0 0 2 0 0 0 0 0 1 0 1 0 1 0 0 0 1 0 0 2 2 0 0 0 0 0 2 0 0 0 0 0 1 0 2 0 1 0 1 1 0 1 0 0 1 0 1 0 0 0 2 0 0 1 0 0 1 1 0 1 1 1 2 0 2 0 0 1 1 1 0 0 1 0 2 2 1 0 0 1 0 0 2 0 2 0 0 2 1 0 0 0 0 0 1 1 0 2 2 0 1 2 0 0 1 2 1 0 1 1 2 1 1 2 0 1 2 0 1 0 0 1 0 0 0 1 0 1 0 0 0 0 0 1 0 1 0 2 0 0 0 2 0 0 0 2 0 0 1 0 0 0 0 1 1 0 0 0 0 0 0 1 0 0 0 0 0 2 0 1 2 0 1 1 2 2 0 2 0 0 0 0 0 1 1 1 0 1 0 2 0 2 2 0 1 0 1 0 1 0 2 0 0 0 1 0 0 0 0 1 1 1 0 1 0 0 1 0 1 1 1 0 2 0 1 0 0 0 2 0 0 0 1 2 0 0 0 1 1 2 0 0 0 0 0 1 1 1 0 1 0 1 1 1 0 0 0 0 0 1 2 1 0 1 1 1 1 0 0 0 2 0 1 1 1 0 1 0 1 0 0 1 0 0 1 0 0 1 2 0 0 0 1 1 0 1 0
55 0 2 1 0 0 0 2 2 2 1 0 0 0 0 0 0 0 1 2 1 2 0 1 1 1 1 1 2 2 2 1 0 0 0 0 2 1 1 0 1 0 0 1 0 2 0 0 0 0 0 0 0 1 1 2 0 0 0 1 0 1 2 2 0 1 1 0 0 0 0 2 1 0 1 1 1 0 1 0 1 1 0 1 1 0 0 0 2 2 0 0 1 0 0 1 0 1 0 1 1 1 1 0 2 0 2 0 1 1 0 1 0 2 2 2 1 0 2 0 1 0 2 0 0 0 0 1 1 1 0 0 0 0 0 0 0 0 0 0 2 0 1 0 0 0 0 0 0 1 1 1 0 0 1 0 0 1 0 0 1 0 0 1 1 2 1 0 0 2 1 0 1 1 0 0 2 0 0 0 0 0 0 2 0 0 2 2 0 0 0 1 0 0 1 0 1 1 0 0 0 1 0 2 2 0 0 0 1 0 2 0 0 0 1 0 0 0 2 0 2 0 0 1 1 0 0 1 0 0 0 0 0 0 2 0 0 2 2 2 0 0 2 0 0 1 1 0 2 0 0 0 0 0 0 0 0 0 0 0 0 0 0 1 0 0 1 1 1 1 0 2 2 2 0 0 0 1 2 1 1 1 2 1 0 0 1 1 0 2 0 0 2 0 2 0 2 0 0 0 0 0 2 1 1 0 1 1 1 2 1 1 1 1 0 0 2 0 1 0 0 2 1 2 2 0 1 1 0 1 2 2 1 2 1 0 1 2 1 0 0 0 1 0 0 0 0 0 1 1 0 0 0 0 0 2 0 0 0 1 1 0 1 1 0 1 0 2 2 0 2 0 1 1 1 0 0 0 0 0 0 1 0 1 1 0 0 0 0 1 1 1 0 0 2 0 1 2 1 1 0 1 1 1 1 1 0 0 0 2 0 0 0 0 0 0 2 0 0 0 0 2 0 0 2 2 0 0 0 0 0 0 1 0 1 0 0 1 0 0 0 2 1 1 2 2 2 1 1 1 1 0 0 2 2 1 1 0 0 0 2 0 0 0 0 0 0 2 2 0 0 1 1 2 1 0 1 1 2 0 2 0 1 0 1 1 0 0 2 0 1 0 0 2 2 0 0 0 1 2 0 2 2 0 0 0 1 0 1 0 1 0 0 0 0 2 0 0 0 1 0 2 1 0 0 2 0 0 1 2 0 1 0 0 1 0 1 1 2 1 1 0 0 0 0 0 1 1 1 2 1 1 0 1 2 1 1 0 2 0 0 0 0 1 1 0 0 1 1 0 0 1 0 0 0 0 0 1 2 1 2 0 0 0 0 0 0 0 0 0 1 0 1 0 0 0 0 0 0 0 1 1 0 2 2 0 2 0 0 2 0 0 0 0 0 0 0 2 0 2 0 2 0 0 0 0 2 1 0 0 0 1 0 1 1 1 2 0 2 1 0 0 0 1 1 1 1 1 0 0 2 1 1 1 1 2 0 0 0 0 0 0 1 1 1 1 2 2 0 0 1 0 0 0 0 1 1 0 0 0 0 1 2 2 0 2 0 0 0 1 0 0 1 0 1 0 0 0 0 2 0 2 0 1 2 0 1 2 0 0 1 1 0 1 1 1 0 1 1 0 0 1 1 0 1 1 1 1 1 0 1 1 0 0 1 1 2 0 1 2 1 1 0 1 1 1 1 0 0 1 0 1 0 0 0 1 0 0 2 0 0 1 2 0 1 0 2 0 0 0 0 0 2 0 1 1 1 0 1 1 1 1 1 1 2 1 1 2 1 2 0 2 2 2 0 0 0 1 0 0 0 0 1 2 1 0 0 0 1 1 2 0 1 1 1 2 0 0 2 0 2 2 1 1 0 0 1 0 0 0 0 0 1 1 1 1 0 0 0 0 0 0 1 0 1 1 1 0 0 1 0 0 0 0 1 0 1 0 0 0 1 1 0 0 0 0 1 1 1 0 0 0 2 0 2 1 0 0 0 2 2 0 2 0 0 0 0 0 0 1 0 1 0 1 1 0 1 1 1 0 2 1 0 1 2 1 0 1 0 2 1 0 0 0 1 1 1 1 1 0 0 1 0 1 1 1 0 2 1 0 0 0 1 1 0 1 0 0 2 0 0 0 2 1 1 0 0 0 0 0 2 0 0 1 1 0 1 1 1 2 1 0 0 0 0 0 1 0 1 1 0 0 0 0 0 0 0 0 1 0 0 0 0 2 0 0 2 0 1 1 1 0 0 2 0 1 1 0 1 0 1 0
56 1 1 1 0 1 2 2 0 2 2 0 0 0 0 0 0 0 1 0 1 1 1 2 0 0 0 0 2 1 1 0 1 2 2 0 2 1 0 1 1 0 0 1 0 0 0 0 0 0 0 0 0 0 1 2 0 0 0 0 0 1 1 1 0 1 0 0 0 0 0 2 2 0 1 2 1 0 1 0 1 1 0 1 1 0 0 0 2 2 0 0 2 0 0 0 0 1 0 1 1 1 0 0 2 1 2 1 1 0 0 2 1 1 1 1 1 0 1 0 2 1 2 0 0 2 2 0 0 0 1 1 0 0 0 0 0 0 0 0 1 0 0 0 0 0 0 0 0 0 0 0 0 0 0 1 1 1 0 1 1 1 1 1 1 1 0 0 2 2 0 2 0 2 0 1 1 1 0 0 0 1 0 1 0 0 1 0 0 0 0 0 0 1 2 0 0 1 0 0 0 0 1 1 2 0 1 1 1 0 0 0 1 0 1 0 0 1 2 0 2 0 1 0 1 0 1 2 0 0 1 0 0 1 2 0 1 1 1 1 0 0 1 0 0 0 0 0 1 0 0 0 0 0 0 1 0 0 0 0 0 0 0 1 0 0 1 0 2 2 0 2 1 2 0 0 1 2 1 1 1 1 0 0 0 0 0 2 0 2 0 0 1 0 2 0 2 1 1 0 0 0 1 1 0 0 0 0 1 2 0 2 1 1 1 0 2 0 1 0 0 1 1 2 0 0 0 1 0 1 2 0 0 1 0 0 0 2 1 0 1 1 2 2 0 0 1 1 2 0 1 1 2 1 0 0 1 0 0 0 0 0 2 2 2 1 0 2 2 0 2 0 1 0 0 0 0 0 0 2 0 1 0 1 2 0 0 1 1 1 0 1 0 0 2 0 1 2 0 0 0 0 0 2 1 0 0 1 0 1 1 0 0 1 2 0 0 1 1 1 1 0 0 1 1 1 0 0 1 0 1 1 0 2 0 1 0 0 0 1 1 0 0 2 0 1 1 0 0 1 0 1 0 1 1 1 0 2 1 1 1 1 0 0 0 0 1 2 2 0 0 0 1 1 1 0 1 1 2 0 0 0 2 1 0 2 1 2 2 1 0 0 0 1 0 0 2 0 0 1 1 1 1 1 0 0 1 2 1 0 0 0 0 1 0 2 0 1 0 1 1 2 0 0 0 1 0 0 1 2 1 1 1 0 1 0 1 0 1 0 2 0 1 1 1 1 0 1 1 1 0 0 0 0 2 1 1 1 0 1 0 0 0 0 0 1 1 2 2 0 0 2 0 0 0 0 1 0 0 0 2 0 1 0 0 1 1 0 0 0 0 0 1 0 1 0 1 1 1 0 1 1 0 2 2 1 1 0 0 0 0 0 0 0 0 0 0 1 0 0 1 0 0 0 0 0 2 1 0 0 0 1 0 2 0 0 2 0 2 2 1 1 1 1 1 0 1 1 0 0 1 1 0 1 1 1 0 1 1 0 0 0 0 0 0 0 1 1 0 2 0 0 1 0 0 1 2 0 1 0 0 2 1 0 1 0 1 0 0 2 0 0 1 1 0 0 0 1 0 2 0 1 0 0 0 0 1 1 0 0 0 0 0 2 0 0 0 2 0 0 0 0 1 0 1 1 1 0 0 0 0 1 0 0 0 0 1 0 1 1 1 0 1 1 0 1 0 0 0 0 0 0 0 0 0 1 1 0 2 0 0 0 2 0 1 0 2 1 0 1 0 0 2 0 0 0 0 0 2 0 1 0 0 0 2 1 0 2 0 2 0 1 2 2 2 2 0 1 0 0 1 0 0 1 2 0 1 1 0 0 1 1 0 2 2 2 0 1 2 0 1 0 1 0 0 0 0 0 0 0 1 0 2 0 0 1 1 0 0 0 0 0 0 0 0 0 0 0 0 1 1 0 0 0 0 0 0 0 2 2 0 0 1 1 1 0 1 1 2 1 1 0 0 0 1 1 0 1 1 2 2 0 1 0 0 0 1 0 0 2 1 0 2 0 1 0 2 2 1 0 0 0 0 2 2 1 1 1 0 2 0 0 0 0 0 0 2 2 2 0 2 0 0 2 2 2 1 0 0 2 0 0 0 1 0 0 0 1 1 0 0 0 1 1 1 0 0 0 1 0 1 0 0 0 2 1 2 0 0 0 0 1 0 0 1 1 0 0 2 1 0 0 0 0 0 1 0 0 2 0 0 0 0 0 0 0 0 0 0 1 0 0 0 2 0 1 1 0 0 0 0 0
57 0 1 1 1 0 1 2 1 2 0 0 0 1 0 0 1 0 1 1 0 1 1 2 0 1 1 2 2 2 2 0 1 2 1 1 1 2 0 0 2 0 0 1 1 1 1 0 0 0 0 0 0 0 1 1 0 0 2 0 1 0 1 1 1 0 1 0 0 0 0 0 2 0 2 2 0 0 2 0 2 2 0 1 1 2 0 0 2 2 0 0 1 0 1 1 0 0 0 1 0 2 1 0 2 0 2 0 0 0 0 0 1 2 2 2 2 0 0 0 2 0 2 0 0 2 2 1 1 1 1 1 0 0 0 0 0 0 0 0 0 0 0 0 2 0 0 0 1 1 0 0 0 1 0 0 0 0 1 1 2 1 0 1 1 2 0 0 1 2 1 0 0 2 1 1 1 0 0 0 0 0 0 1 1 0 1 2 0 0 1 2 0 0 0 0 0 0 0 1 1 0 1 1 2 0 1 0 2 0 2 0 2 0 1 1 0 0 0 2 0 0 1 0 0 0 1 2 0 0 1 0 0 0 1 0 0 2 2 2 0 0 1 0 0 0 0 0 0 0 0 0 2 1 1 0 0 0 0 0 0 0 0 0 0 0 0 0 1 1 0 2 1 2 0 0 0 2 2 2 2 2 2 1 0 1 1 0 0 1 1 1 1 0 1 0 2 0 0 0 0 0 2 1 0 1 0 0 1 1 1 0 1 2 2 0 0 0 0 0 0 2 1 0 1 0 1 1 0 1 2 1 0 1 0 0 0 1 0 1 0 0 2 1 1 1 0 2 2 0 2 2 2 2 0 0 2 0 0 1 1 0 2 2 0 0 0 2 2 0 2 0 1 1 1 1 0 0 0 1 1 0 0 1 1 1 1 1 1 0 0 0 1 2 2 0 2 0 1 1 0 1 1 1 1 0 1 0 0 1 1 1 0 0 0 0 2 0 0 0 0 2 0 0 1 2 1 0 2 2 1 0 0 1 1 0 0 0 0 0 2 0 0 2 1 2 1 0 0 1 1 0 0 2 2 1 1 2 2 0 0 0 1 0 0 0 1 1 1 0 0 1 2 0 0 0 0 0 2 0 2 1 0 0 2 2 0 2 2 0 0 0 0 0 0 0 0 0 0 1 1 1 1 1 0 0 2 1 1 0 1 0 0 1 0 2 0 1 0 1 1 2 0 0 1 0 1 1 1 1 1 0 0 0 0 0 1 1 2 1 0 1 1 1 2 0 2 2 2 0 0 0 1 0 1 1 0 1 0 1 1 0 1 0 0 1 1 1 1 0 0 0 1 0 1 0 1 0 2 0 2 0 0 0 0 0 0 0 2 0 0 0 1 1 2 0 0 1 1 0 1 0 0 2 2 0 0 0 0 1 1 0 0 0 0 0 0 1 1 0 0 0 0 0 0 0 2 1 0 0 1 1 0 2 2 0 2 2 2 2 0 0 0 1 1 0 1 0 0 1 0 1 2 0 1 1 0 0 2 0 0 0 2 2 2 2 1 2 0 0 1 0 0 0 1 1 2 0 2 0 0 0 1 1 1 0 2 0 1 1 0 0 0 0 1 0 0 0 0 2 0 0 0 1 1 0 2 0 1 1 1 1 0 1 2 1 1 2 1 0 0 1 1 0 1 1 1 0 0 0 0 1 0 0 0 0 2 0 1 1 0 0 1 0 0 1 0 1 0 1 0 1 1 0 0 1 0 0 1 0 0 0 2 0 1 0 2 0 0 0 0 0 1 0 0 1 1 0 0 1 1 1 0 0 2 1 0 2 0 2 0 1 2 2 1 1 0 1 0 0 0 0 1 2 1 0 1 0 1 1 1 0 1 1 1 2 0 2 1 0 1 1 0 1 0 0 1 0 0 0 0 1 1 0 0 0 0 1 2 1 2 0 1 0 0 0 1 0 0 0 2 0 0 0 1 0 0 1 0 0 2 0 0 0 0 0 0 0 1 0 0 0 1 0 2 2 0 0 0 1 0 2 2 0 0 0 0 0 0 1 1 0 0 0 2 0 2 1 0 0 1 2 0 1 1 1 1 1 0 2 0 0 0 0 0 0 2 2 2 1 1 1 0 0 2 1 1 0 0 1 1 0 0 1 0 0 0 0 1 1 0 0 2 0 2 1 2 0 2 1 2 0 1 1 0 0 1 1 2 0 0 0 0 0 1 0 1 0 1 1 1 1 0 0 0 1 0 0 1 1 0 1 0 2 0 1 2 0 1 1 1 1 0 2 0 0 0 0 0 0 0 0
58 1 1 1 0 0 1 2 1 2 2 0 1 1 1 1 0 0 2 1 1 2 0 1 0 0 0 2 2 2 2 1 0 2 1 0 2 1 0 0 2 0 0 1 0 0 0 0 2 0 0 0 1 2 0 1 0 0 0 1 0 0 1 2 1 1 1 0 0 0 0 1 2 0 2 2 0 0 2 0 2 2 0 1 1 0 0 1 2 2 0 0 0 0 1 1 0 0 0 0 0 2 0 0 2 0 2 0 1 1 0 1 1 2 2 2 1 0 2 0 1 0 1 1 0 1 1 1 1 1 0 0 1 1 0 0 0 0 0 0 1 0 0 0 2 0 1 0 0 2 2 2 0 1 0 0 0 1 0 0 1 1 0 0 2 2 1 1 0 1 0 0 0 2 1 0 2 0 0 0 0 0 1 1 0 0 1 2 0 1 0 2 2 2 2 0 0 2 0 0 0 1 0 2 2 0 0 0 1 0 0 0 1 0 1 0 0 0 1 1 1 2 0 0 0 0 0 1 0 0 0 1 1 0 2 0 0 2 2 2 0 0 1 0 0 0 0 0 1 0 0 0 0 0 0 0 0 0 0 0 0 0 0 2 0 0 1 0 0 0 1 2 0 2 0 0 0 1 1 0 0 1 1 1 0 0 0 1 1 1 0 1 2 0 2 0 2 0 1 0 1 0 2 1 1 1 0 0 1 1 1 0 1 1 1 0 2 0 0 0 1 2 2 1 1 0 0 2 2 2 2 0 0 0 0 0 0 0 0 0 0 1 2 0 0 0 1 0 2 2 0 0 1 0 0 1 0 0 0 2 2 0 2 1 2 0 0 2 2 0 2 0 2 1 1 2 1 1 1 2 1 2 0 1 2 1 2 0 0 0 0 0 1 0 2 0 1 1 0 0 0 0 1 1 0 0 1 1 0 2 0 0 0 0 1 1 1 0 1 0 0 1 0 1 1 2 2 0 1 0 1 0 0 2 0 1 0 0 0 1 1 1 2 0 2 1 2 0 0 1 0 0 0 1 1 1 0 0 0 1 1 1 0 0 0 0 2 1 1 1 2 2 2 1 1 0 1 2 2 2 1 0 1 0 1 2 0 0 1 0 1 1 0 2 1 0 0 1 2 2 0 2 2 0 0 0 2 2 2 0 0 1 0 1 0 1 0 0 0 1 1 2 0 0 0 0 1 0 1 1 1 1 0 0 0 1 2 0 2 0 1 0 2 2 2 1 1 2 2 1 0 0 1 0 2 2 2 1 0 1 0 0 1 0 1 0 0 1 1 0 0 1 0 0 0 0 1 1 2 1 2 0 0 0 0 0 0 1 0 0 0 2 1 0 1 0 0 0 0 0 1 1 0 2 2 1 1 0 1 2 1 1 0 1 1 1 0 1 1 0 0 0 1 1 0 1 1 0 0 0 0 1 0 2 1 2 2 1 1 0 1 0 0 0 2 2 2 1 0 1 1 1 1 0 1 1 0 0 1 0 0 0 1 2 2 2 1 2 0 2 0 0 0 1 0 1 1 1 0 1 1 1 0 2 2 2 1 0 0 2 0 0 0 0 1 0 0 0 0 2 0 2 0 1 1 0 2 2 0 0 2 2 0 2 0 0 0 1 1 0 0 0 0 0 1 2 0 0 0 0 0 1 0 0 1 1 2 0 0 0 0 0 0 1 1 0 0 0 0 1 0 1 0 0 0 1 0 0 1 1 0 1 2 0 0 0 2 1 0 2 1 0 0 0 0 1 1 0 0 1 1 1 0 1 1 0 1 1 1 2 1 1 2 2 1 1 0 0 0 0 0 0 0 2 1 0 1 0 0 2 2 0 1 1 1 2 0 0 1 0 1 1 0 0 0 0 1 0 0 1 0 0 1 0 0 0 0 0 1 0 0 0 1 0 0 0 1 0 0 1 1 0 0 0 0 0 1 0 1 1 1 0 0 0 0 2 0 1 0 0 0 0 1 0 2 2 0 0 0 1 1 0 1 0 0 0 1 0 0 2 0 0 1 0 2 0 2 2 0 0 0 2 1 1 2 0 0 0 0 2 0 0 0 0 1 0 2 1 2 1 1 1 1 1 1 1 2 0 0 0 1 1 1 1 0 1 0 2 2 0 0 0 2 0 1 0 1 1 0 0 2 0 1 0 1 0 1 0 0 0 0 0 0 0 1 2 2 0 1 1 0 0 0 0 1 0 0 0 2 0 0 0 0 1 0 0 1 0 0 0 0 0 0 2 0 1 0 0 0 0 0 1
59 0 2 0 0 0 0 1 2 0 0 2 0 0 0 0 0 0 0 1 0 2 0 1 0 0 0 1 1 1 1 0 2 2 0 0 2 1 0 2 0 1 0 0 2 0 2 0 0 0 0 0 0 0 1 2 0 0 0 0 1 1 2 1 0 0 0 0 0 0 1 1 2 0 2 2 0 0 1 0 1 1 0 0 0 0 0 0 2 2 0 1 1 0 0 1 0 2 0 2 1 2 0 0 2 1 2 0 1 1 0 1 0 2 2 2 0 1 2 0 1 1 2 0 0 0 0 0 0 0 0 0 0 0 0 0 0 0 1 1 1 0 0 0 1 0 0 0 0 1 1 2 0 0 0 0 0 0 0 1 2 1 1 1 0 1 0 2 0 1 0 1 1 1 0 2 0 0 0 2 0 1 0 2 0 0 2 1 0 0 1 1 0 0 2 0 1 1 0 1 1 0 0 2 2 0 0 1 1 0 0 0 1 0 1 1 1 1 1 1 1 1 1 0 0 0 1 2 0 1 1 0 1 1 1 1 0 2 2 1 0 0 1 1 0 0 0 0 2 0 0 1 1 0 0 0 1 1 0 1 0 1 0 0 0 0 1 1 2 2 0 1 1 2 0 0 0 2 1 1 1 2 2 1 0 1 0 0 0 0 0 0 1 0 1 0 2 0 0 0 0 0 2 1 0 0 0 0 0 1 0 1 2 2 2 0 0 0 0 1 1 2 2 1 2 0 0 2 0 0 1 1 0 2 0 0 0 2 0 1 0 1 2 1 0 0 0 0 1 0 0 0 2 0 1 0 1 0 0 1 2 1 1 2 0 1 0 2 2 2 0 2 0 0 1 1 0 0 0 0 0 0 0 1 2 1 1 0 0 0 0 0 0 0 2 0 0 0 1 1 0 1 0 2 1 0 1 0 0 2 0 0 1 1 1 0 0 1 0 1 1 1 0 1 1 2 1 0 2 1 1 1 0 2 0 1 0 1 0 0 2 0 1 1 1 1 2 0 0 0 0 1 0 2 2 1 1 2 1 0 1 1 1 0 0 1 1 1 1 0 0 1 2 2 2 0 2 1 2 0 2 0 1 0 1 1 0 1 1 0 2 2 0 1 1 0 1 2 2 2 0 2 1 1 1 1 1 0 0 0 0 0 0 0 2 0 0 1 0 2 1 2 1 0 0 0 0 1 0 1 1 0 0 0 0 0 2 0 1 0 2 0 1 1 2 0 1 0 0 2 1 1 1 0 2 1 1 1 1 0 0 0 0 0 0 0 0 2 1 0 0 0 1 0 1 0 2 0 0 0 1 0 1 0 1 0 0 0 2 2 1 0 1 0 0 0 0 1 1 0 1 0 0 2 1 0 1 0 0 1 0 0 0 0 0 0 1 0 0 0 1 0 0 0 0 0 2 1 0 0 0 0 0 1 2 1 2 0 1 1 0 0 0 1 1 0 0 1 0 0 1 0 2 1 2 2 0 0 2 0 0 0 2 1 1 1 0 2 0 0 2 0 1 0 0 2 1 0 2 0 0 0 0 2 2 2 1 1 0 1 0 0 0 0 0 0 0 0 0 1 0 0 0 0 1 0 2 2 0 0 1 1 0 1 0 0 0 1 0 0 0 0 0 0 1 1 1 2 2 0 0 0 0 0 1 1 2 0 1 1 0 0 1 1 2 0 0 0 0 0 0 0 1 0 0 2 0 0 1 0 0 0 1 0 0 1 2 2 0 0 0 1 2 0 0 0 1 0 2 0 0 0 1 1 2 0 1 2 0 2 0 2 2 2 0 0 1 0 1 1 0 1 2 2 0 0 1 0 0 1 2 1 2 0 0 2 0 0 2 0 2 2 1 1 0 0 0 0 0 0 0 1 2 0 0 2 1 0 0 0 0 0 1 0 0 0 0 0 0 0 2 0 0 0 0 0 0 1 1 1 1 0 0 0 0 1 0 2 1 0 0 0 1 0 1 1 0 1 1 1 1 0 2 0 0 0 0 0 0 2 1 1 1 1 2 1 2 1 0 0 0 2 0 0 2 1 0 0 1 2 0 0 0 0 1 1 1 0 1 1 0 1 0 1 1 1 1 1 0 0 0 0 1 1 0 1 0 2 2 0 0 0 2 0 0 0 2 0 0 0 0 1 1 1 0 1 2 0 0 0 0 0 0 0 1 0 1 0 1 2 1 0 0 0 0 1 0 0 0 0 0 0 0 1 0 1 1 0 0 0 0 0 1 2 1 0 0 0 0 0 0 0
60 0 0 2 0 0 1 2 2 2 1 0 0 1 0 0 1 0 2 1 1 2 0 2 0 0 0 2 2 2 2 1 1 1 0 1 1 2 1 0 1 0 0 0 1 0 0 0 0 0 0 0 0 1 0 2 0 1 1 0 0 1 2 2 0 2 0 1 0 0 0 0 2 0 2 2 0 0 1 0 2 2 1 0 1 0 0 1 2 2 1 1 0 1 1 1 0 1 0 1 1 2 0 0 2 1 2 2 1 0 0 1 1 2 2 2 2 0 0 0 2 0 1 1 0 1 1 0 0 0 0 1 0 0 1 0 0 1 0 1 1 0 0 0 1 0 0 0 0 0 0 1 1 0 1 0 0 2 0 0 0 2 0 1 1 2 2 0 1 1 0 0 0 2 0 1 1 1 0 0 0 0 0 2 0 0 2 1 1 0 2 0 0 0 1 0 0 2 0 1 1 0 0 2 2 1 1 0 0 0 1 0 1 0 2 0 0 1 2 0 2 1 0 0 0 0 0 2 0 0 0 0 0 0 1 0 0 2 2 0 0 1 2 0 0 0 0 0 1 0 0 0 0 0 0 0 0 0 1 0 1 0 0 0 0 0 0 0 1 1 1 1 2 2 0 0 0 2 1 1 1 2 2 2 0 0 2 0 0 2 2 2 1 0 2 0 2 0 2 0 2 0 1 1 1 0 0 0 0 1 0 1 2 2 2 0 2 1 0 2 0 2 1 2 2 0 1 0 0 0 2 2 1 2 0 0 0 1 0 0 2 1 2 1 1 1 0 0 0 1 0 0 0 0 0 2 0 0 0 1 1 0 2 1 1 0 0 2 2 1 1 1 1 1 2 1 0 1 1 2 0 0 0 1 1 0 0 0 0 1 0 1 1 0 1 1 0 0 0 0 0 0 0 1 0 0 0 0 0 2 0 0 1 1 1 0 1 1 1 0 0 1 0 1 1 1 0 0 2 2 2 2 0 2 0 0 0 0 0 1 0 1 2 0 0 2 0 0 0 0 0 0 0 2 2 1 1 2 2 1 1 2 1 0 0 1 0 2 2 1 1 1 2 0 1 1 0 1 2 1 1 1 2 0 1 2 0 2 2 1 0 0 0 2 1 0 0 0 0 1 1 1 1 1 0 1 2 1 0 0 0 0 0 0 0 1 0 0 1 1 1 2 1 1 1 0 1 0 0 2 0 0 1 1 1 0 1 0 1 1 1 0 1 1 1 1 0 1 1 2 0 1 0 0 2 1 1 0 0 1 0 0 0 0 0 2 2 2 2 0 0 0 0 0 0 0 1 0 0 0 2 0 0 0 0 0 0 0 0 0 0 1 0 1 0 0 1 0 1 0 1 1 0 1 1 0 0 0 0 1 2 0 0 0 0 0 0 0 0 0 1 0 0 0 0 1 2 2 0 0 1 1 0 2 2 2 2 1 2 2 0 1 0 1 1 0 1 1 0 1 1 2 0 0 0 2 0 0 2 0 0 0 0 1 1 0 2 1 1 1 0 1 0 1 1 2 2 1 0 1 1 0 0 0 1 1 0 0 1 2 0 0 2 0 0 0 0 0 0 2 1 2 0 0 2 0 2 1 0 1 0 0 0 1 0 0 0 1 1 0 0 1 0 0 2 0 2 0 0 0 0 0 1 0 1 1 1 0 1 1 0 0 0 1 1 0 1 1 0 1 0 1 1 0 0 2 0 0 1 0 0 1 2 0 0 0 2 1 0 1 0 0 1 0 0 1 1 0 1 1 1 1 0 0 0 1 0 1 0 2 1 0 2 1 1 1 0 1 0 0 0 0 0 1 2 0 0 1 1 0 1 0 1 1 1 2 0 1 1 0 0 0 2 1 0 0 1 0 0 0 0 0 1 1 0 0 0 1 1 1 1 0 1 0 0 0 1 0 0 0 2 0 0 0 1 1 1 1 0 0 1 0 0 0 0 1 1 0 2 0 0 0 1 0 2 1 1 0 0 2 1 0 1 0 0 0 0 1 0 1 1 0 1 0 2 0 2 2 0 0 0 1 1 0 1 1 0 1 0 2 0 0 0 0 1 1 1 0 1 1 0 1 0 1 1 1 1 0 0 0 0 0 0 2 0 0 0 0 0 0 0 0 2 0 1 0 1 2 0 0 2 0 1 1 0 0 0 1 0 0 0 1 1 0 2 1 1 0 1 1 0 0 0 0 0 1 0 1 1 1 0 1 0 0 0 0 0 0 0 1 0 0 1 2 1 0 0 0 0 0 0 1
61 0 1 1 0 1 1 2 0 2 2 0 0 0 0 0 0 0 0 1 1 0 0 2 0 0 0 1 1 2 2 0 1 1 0 0 2 1 0 2 0 0 0 1 0 1 2 0 0 0 0 0 1 1 0 2 0 0 1 0 1 1 1 1 1 0 1 0 0 0 0 2 2 0 2 1 0 0 2 0 2 2 0 1 1 0 0 2 2 2 1 1 2 0 0 0 0 1 0 1 1 2 1 0 2 0 2 0 1 1 0 1 1 2 2 2 0 0 2 0 0 0 1 1 0 1 1 1 0 1 0 0 0 0 0 0 0 0 1 0 0 0 0 0 0 1 0 0 0 0 0 1 0 0 0 1 0 0 1 1 2 0 0 1 2 2 2 1 0 2 1 1 0 2 1 2 2 0 0 0 0 1 0 2 2 1 1 1 1 0 1 0 0 0 1 0 0 2 0 0 0 0 0 1 2 0 1 1 1 0 1 0 2 0 1 2 2 0 2 0 2 1 0 0 1 1 0 2 0 0 1 1 0 0 1 0 0 2 2 2 0 0 2 0 0 0 0 0 1 0 0 0 0 1 1 0 2 0 0 0 0 0 0 0 0 0 0 1 2 1 1 1 1 2 0 0 1 0 2 0 0 2 1 0 0 0 0 0 0 2 1 1 1 0 2 0 1 0 0 0 0 0 2 1 0 1 0 0 1 1 1 0 1 2 2 1 2 1 1 0 0 1 1 2 2 0 1 1 0 0 1 2 1 1 0 0 0 2 0 0 0 0 0 1 2 2 0 0 2 2 0 0 2 0 0 0 0 0 0 1 1 0 1 1 0 0 0 2 2 0 2 0 1 1 0 0 0 1 1 1 1 0 0 1 1 1 1 0 0 0 0 0 1 0 2 0 2 1 0 0 0 0 0 2 1 0 0 0 0 2 0 0 0 0 0 0 0 0 0 0 0 0 1 1 0 2 2 0 1 0 1 0 0 2 0 2 0 1 0 1 0 1 2 0 0 1 1 0 0 1 0 0 0 2 2 2 0 1 1 1 1 1 0 0 1 0 0 1 1 0 0 1 1 1 0 0 0 2 1 1 0 1 2 1 0 2 1 1 2 1 1 0 1 2 1 0 0 0 0 2 0 2 1 0 1 1 2 0 0 0 0 0 1 1 1 1 0 0 0 2 0 2 0 0 1 0 1 0 1 2 0 1 2 1 2 0 2 1 2 1 1 0 2 2 2 1 1 1 1 1 0 0 0 0 2 0 0 1 0 1 1 0 1 0 0 0 0 1 0 1 0 1 0 0 0 0 1 0 2 0 2 0 2 0 1 0 2 0 0 0 1 2 1 0 0 0 0 1 1 0 0 2 0 1 1 2 1 0 0 1 0 0 0 1 0 0 0 0 0 0 1 0 0 0 0 1 1 1 0 0 0 1 1 2 1 0 2 1 2 2 0 0 0 2 2 2 2 1 0 0 0 1 2 0 1 2 0 1 2 0 0 0 0 0 0 0 0 1 0 1 0 0 1 0 0 1 0 0 1 0 1 0 1 1 2 1 2 1 0 1 0 0 0 1 0 0 0 0 0 2 0 1 1 1 1 1 1 2 0 1 1 0 0 1 0 0 0 0 2 0 0 0 0 1 0 2 1 1 1 0 1 2 0 0 0 0 0 0 0 0 0 0 0 1 0 0 0 0 0 1 1 1 0 0 0 0 0 0 2 0 0 1 2 1 0 0 2 2 0 0 0 0 2 1 0 0 1 0 1 1 1 1 0 0 1 1 1 1 1 2 1 1 2 2 0 0 1 1 1 0 0 0 1 2 1 1 1 0 0 2 2 0 0 1 1 2 1 0 1 0 0 1 1 0 0 0 0 0 0 0 0 1 2 0 0 0 0 1 2 1 1 1 0 0 0 0 0 0 0 0 2 0 0 0 0 0 0 0 0 0 1 1 0 0 0 2 0 0 2 0 0 0 2 0 2 2 0 0 1 2 2 0 2 0 0 0 0 1 1 0 1 1 2 0 1 0 2 2 0 0 0 1 0 1 1 1 1 1 0 2 0 0 1 1 2 2 0 0 1 1 0 1 0 1 1 1 1 2 2 0 2 0 0 1 1 0 0 1 1 0 0 0 2 0 0 0 1 1 0 0 1 0 1 0 1 0 1 0 0 0 0 1 0 0 1 1 0 0 1 1 2 0 0 0 0 2 0 0 2 0 0 0 0 2 0 0 1 0 0 1 0 0 0 0 0 0 0 0 0 1 0 0
62 0 1 2 0 0 2 2 2 1 1 1 0 0 0 0 0 0 1 1 1 1 1 1 1 1 1 1 2 2 2 1 2 2 0 0 2 2 0 0 2 0 1 0 0 1 0 0 1 0 0 0 0 2 0 1 0 0 0 0 1 0 1 0 0 2 0 0 0 0 1 2 2 0 1 2 1 0 2 0 2 1 0 0 0 0 0 1 2 2 1 1 1 0 0 1 0 0 0 0 0 2 0 0 2 1 2 2 2 0 0 2 0 1 2 2 0 0 1 0 1 0 2 0 0 1 1 1 1 1 1 1 0 1 0 1 0 1 1 0 1 0 0 0 1 0 0 0 0 0 0 2 0 0 0 0 0 1 0 0 1 0 0 1 0 1 1 1 0 1 0 0 1 1 1 2 2 1 0 0 0 0 0 1 0 0 1 2 0 0 0 2 0 1 2 0 0 0 0 1 1 0 0 0 2 0 2 1 1 0 1 0 1 0 2 0 0 1 2 0 2 1 1 0 0 0 1 1 0 0 0 0 0 0 1 0 0 2 1 1 1 0 2 0 0 0 0 0 1 0 0 0 0 1 1 0 0 0 2 0 2 0 0 0 1 1 1 1 1 1 0 2 0 1 0 0 0 2 2 1 1 0 1 0 0 2 0 0 0 2 2 2 1 0 2 0 2 0 0 0 0 0 2 1 0 0 0 0 0 1 0 1 1 2 2 0 1 0 0 2 0 2 0 2 2 0 0 2 1 1 1 2 0 1 1 0 1 1 1 1 0 1 1 2 0 0 1 1 1 0 1 1 2 0 1 0 0 0 0 2 2 0 0 0 0 1 0 2 2 1 1 1 1 1 0 1 0 1 1 2 1 0 0 1 2 0 0 0 0 0 0 0 0 0 1 1 0 0 0 0 0 0 1 1 0 2 0 1 0 1 0 0 0 0 0 0 0 0 0 0 0 2 0 1 1 2 1 2 2 0 1 1 1 1 1 0 0 0 0 0 1 1 1 1 0 2 0 1 0 1 0 0 0 1 0 0 0 2 2 2 0 2 0 1 0 1 0 2 2 0 0 0 2 0 1 0 1 1 2 0 2 0 1 1 1 1 1 1 2 1 0 0 1 1 0 0 0 1 1 1 1 1 2 0 0 0 1 2 1 0 0 1 0 0 2 0 0 1 0 1 1 2 1 1 1 0 0 0 2 2 0 0 1 0 1 0 2 0 1 2 0 1 2 1 2 0 2 2 2 0 0 0 0 0 2 1 1 0 0 0 0 0 0 0 0 2 1 2 1 0 0 1 1 0 0 0 2 0 2 0 2 0 0 0 0 0 0 1 0 0 0 0 1 1 0 0 0 0 0 0 1 1 0 1 1 0 1 0 0 1 0 0 0 1 0 0 0 1 1 0 0 0 1 1 0 1 1 2 0 0 1 1 1 1 2 0 1 1 1 1 1 0 0 2 2 2 2 1 0 0 2 1 1 2 2 2 0 2 1 1 1 0 1 1 1 0 0 2 0 1 1 0 0 1 0 2 2 0 2 0 1 0 0 2 1 1 2 1 0 1 0 0 0 1 1 0 0 0 0 1 1 0 0 0 0 0 1 1 1 1 0 0 0 1 0 0 0 1 2 0 0 0 0 0 2 2 0 1 1 0 0 2 0 0 0 0 2 0 1 2 0 1 1 2 2 0 1 1 0 1 1 1 0 0 0 2 1 0 1 0 0 0 2 1 0 0 2 2 0 0 0 1 2 1 1 0 1 0 1 1 1 1 0 0 1 0 0 1 0 1 1 0 2 2 1 1 0 0 2 0 0 1 1 1 1 0 0 1 1 0 1 0 1 1 1 2 0 1 1 0 0 1 1 1 0 0 0 0 0 0 1 1 2 0 0 0 0 0 1 0 1 0 0 0 0 0 0 0 2 0 0 0 0 0 0 1 0 1 0 0 1 0 1 1 1 0 1 1 1 0 0 0 1 0 1 1 1 0 2 2 2 0 2 0 0 0 0 1 0 2 0 0 0 1 2 0 2 1 0 0 0 2 0 1 2 1 0 1 0 1 1 1 0 0 1 1 1 0 1 1 0 1 1 1 1 1 2 1 0 0 0 0 0 2 0 0 0 1 2 0 0 0 1 0 1 1 1 0 1 0 1 0 0 1 0 0 0 1 2 1 1 0 0 0 2 1 2 0 1 1 1 0 0 0 1 0 0 0 2 0 0 0 0 0 1 1 0 0 0 0 0 0 1 2 0 0 1 1 1 1 1 1
63 0 2 1 0 0 1 2 0 1 1 0 0 1 0 0 0 0 0 0 0 2 0 2 0 0 0 1 2 2 1 1 0 1 1 0 2 2 0 0 2 0 1 0 0 0 2 0 0 0 0 0 0 1 0 2 0 0 0 1 1 0 2 2 0 1 0 1 1 1 0 1 1 1 1 2 1 0 2 0 2 2 0 1 2 0 0 0 2 2 0 1 0 0 0 0 0 1 0 1 1 2 0 0 2 1 2 1 1 0 0 1 0 0 1 1 0 0 1 0 1 0 1 1 0 1 1 0 0 0 1 1 0 1 0 0 0 2 1 1 2 0 0 0 1 0 0 0 0 0 0 0 0 0 0 0 0 1 0 0 0 2 0 0 1 1 1 1 0 1 1 1 1 1 0 1 2 0 0 0 0 0 0 2 1 0 2 1 1 0 2 0 0 0 1 0 0 2 0 0 0 0 1 0 2 0 0 1 2 1 0 0 1 0 1 1 1 1 1 2 0 0 0 1 1 0 1 0 0 0 0 0 0 0 2 1 0 2 1 0 1 1 2 0 0 0 0 0 2 0 0 0 0 1 1 0 0 0 0 0 0 0 0 1 0 0 1 0 2 2 0 1 1 1 0 0 0 2 2 1 1 1 0 0 0 1 0 2 0 2 0 0 1 1 1 1 1 0 0 0 0 0 2 2 1 0 1 0 1 2 1 1 1 2 2 0 2 1 0 1 0 1 1 0 2 0 0 0 1 2 2 0 0 2 0 0 0 2 0 0 0 0 2 1 0 0 2 0 2 1 0 0 2 0 0 0 0 0 0 0 0 0 2 2 0 0 0 1 1 0 2 0 1 1 0 1 0 0 0 0 0 1 0 1 1 0 0 0 0 0 0 0 1 1 2 0 1 1 1 1 0 1 1 1 1 0 1 0 0 1 2 0 0 1 1 0 0 1 0 1 1 1 1 0 1 2 1 0 1 0 0 1 0 0 0 0 0 1 0 0 2 0 1 1 0 1 1 0 0 1 0 1 0 1 1 1 0 2 1 1 1 1 0 0 0 0 0 2 2 0 1 0 1 1 1 0 1 1 2 0 1 0 0 0 2 1 0 1 2 1 1 0 1 1 0 0 0 0 0 2 0 2 1 0 0 1 2 1 0 0 0 0 0 1 1 1 0 1 0 1 1 2 0 0 0 1 0 1 0 1 1 1 0 0 0 1 2 0 0 1 0 0 1 1 1 2 0 1 1 1 0 0 0 0 1 0 0 1 0 0 0 0 0 2 2 0 0 1 1 0 0 1 1 1 1 1 2 1 2 1 2 0 1 0 0 0 1 1 0 0 1 0 0 0 1 0 2 1 1 0 1 1 0 0 0 2 0 0 1 0 0 0 0 1 0 0 0 0 0 0 0 0 0 0 0 1 2 1 0 0 1 0 1 2 2 1 2 1 2 2 0 0 0 2 1 1 0 0 0 0 1 1 1 2 2 2 0 0 2 0 0 0 1 1 0 0 2 1 0 2 0 0 2 0 0 2 2 0 2 0 1 1 1 1 1 2 0 0 0 1 0 0 1 0 0 0 0 1 0 1 1 0 0 1 1 0 1 1 1 0 2 2 0 2 0 0 0 1 0 0 0 1 1 0 1 2 0 0 0 0 0 1 0 1 1 1 0 0 0 1 0 1 1 1 1 0 0 0 0 1 0 1 0 0 0 1 0 0 2 1 1 2 1 0 0 0 2 1 0 2 1 1 0 0 0 0 0 0 1 1 1 1 1 1 2 0 1 1 1 2 1 1 2 1 0 0 0 0 0 0 0 0 0 1 2 0 2 1 0 1 1 0 0 2 2 2 0 1 2 0 2 2 2 0 1 0 0 0 1 0 0 0 1 0 0 0 0 1 2 1 1 1 0 0 0 0 0 1 0 0 2 1 1 0 0 0 0 0 1 1 1 0 0 0 0 0 1 0 1 0 1 0 0 0 1 2 1 1 1 1 1 0 2 0 0 0 0 0 0 2 1 0 1 0 0 0 2 2 0 0 0 2 0 2 2 0 2 1 0 2 0 0 0 0 1 1 2 1 2 1 0 2 0 1 1 1 1 2 0 1 0 0 0 1 1 1 1 1 1 0 0 0 2 2 1 0 1 0 1 0 1 0 1 1 1 0 1 1 1 0 0 0 1 0 1 0 0 0 0 0 1 0 1 1 0 0 0 0 1 0 0 0 0 1 1 2 2 0 0 1 0 0 0 1 1 0 0 0 0 0 0 0
64 0 2 1 0 0 1 1 2 0 0 1 0 1 0 0 1 0 1 0 0 2 1 1 1 1 1 2 2 2 2 1 1 1 0 0 2 1 0 0 1 0 1 0 0 1 0 0 0 1 1 0 0 1 1 1 0 0 1 0 1 1 1 1 1 0 1 0 0 0 0 2 2 0 2 2 0 0 0 0 1 2 0 2 2 0 1 0 2 2 0 0 1 0 0 0 0 2 0 2 2 2 0 0 1 0 1 0 0 0 0 1 1 2 2 2 2 0 1 0 1 0 2 0 1 0 0 1 1 1 0 0 0 0 0 0 0 0 0 0 0 0 0 0 0 0 0 0 0 0 1 1 0 0 0 0 0 2 0 1 1 0 0 0 0 1 1 0 0 2 1 1 0 2 1 0 2 0 0 2 0 0 0 1 1 0 1 2 1 1 1 1 0 0 2 1 2 1 0 0 0 1 0 2 2 1 2 1 1 0 1 0 0 0 1 0 0 0 1 0 2 2 0 0 0 0 0 1 0 0 0 1 1 0 1 0 0 2 2 2 0 0 2 1 0 0 0 0 2 0 0 1 0 0 0 0 1 0 1 0 1 0 0 1 0 0 0 0 1 1 0 1 0 0 0 0 0 1 1 0 0 0 2 1 0 0 2 2 0 2 1 1 1 0 2 0 1 1 0 1 0 0 1 0 0 1 0 0 0 0 0 0 2 2 2 0 0 0 0 2 0 2 1 1 2 0 0 2 1 1 2 0 0 0 0 0 0 2 0 0 0 0 2 2 0 0 1 0 1 2 0 0 2 1 0 0 1 0 0 0 0 0 1 1 0 0 0 2 2 1 1 1 1 1 1 0 0 0 0 2 2 1 0 0 2 1 1 0 0 0 0 0 0 1 2 0 2 0 2 2 0 2 2 0 0 2 0 0 0 2 0 0 0 0 0 0 0 0 0 0 1 1 0 2 1 1 0 1 1 0 1 0 0 1 1 0 0 1 0 0 2 0 0 2 0 1 1 0 0 1 1 0 0 2 2 2 0 2 1 0 1 2 1 0 0 0 0 2 2 1 1 1 1 1 0 0 0 2 2 1 0 1 0 0 2 0 0 1 1 1 1 1 1 0 0 0 0 0 0 1 1 2 1 1 0 0 1 1 1 0 0 0 1 0 2 0 0 1 0 1 1 2 0 0 0 1 0 1 0 1 1 0 1 1 1 1 1 0 0 1 0 1 1 1 2 0 1 0 0 2 1 1 1 0 2 1 0 0 0 0 0 0 1 0 0 1 1 1 1 1 0 0 0 0 0 0 0 1 2 1 2 0 0 0 0 0 0 0 0 0 0 1 1 1 1 0 0 1 1 0 1 1 0 0 0 1 0 0 0 1 0 0 0 2 0 1 0 0 0 0 1 0 0 0 0 1 2 0 0 0 0 1 0 2 0 0 2 1 1 1 0 1 0 1 1 1 0 0 0 1 1 1 0 0 0 2 0 0 0 0 0 0 2 1 1 1 1 1 1 1 0 1 1 1 0 2 2 0 1 0 0 1 1 1 2 1 1 1 0 1 0 0 0 1 1 0 0 0 0 2 0 2 1 2 0 1 1 2 0 0 0 0 0 1 0 0 1 2 1 0 0 0 0 0 2 2 0 0 0 0 0 0 0 0 0 0 2 0 1 1 0 0 1 1 1 0 0 2 0 1 1 1 0 0 0 0 0 0 0 0 0 0 2 0 0 0 2 2 0 2 0 0 2 0 0 0 1 0 1 1 2 1 0 0 1 1 1 2 0 2 0 0 1 1 0 0 0 1 0 0 0 0 0 1 2 0 2 0 1 1 2 0 1 0 0 2 1 0 2 0 2 1 0 1 0 0 1 0 0 1 0 1 1 1 1 1 0 0 0 0 0 0 1 0 1 1 1 0 1 0 1 0 0 0 0 0 0 0 0 0 2 0 0 0 0 0 0 0 1 0 0 0 1 1 1 2 0 2 2 2 2 0 2 0 1 1 0 0 0 2 0 0 0 0 0 0 2 1 1 0 2 2 1 1 2 0 1 0 1 2 0 0 2 2 2 1 0 0 0 0 0 0 1 1 1 1 1 1 2 0 2 0 0 2 0 0 0 0 1 0 0 0 1 0 1 0 0 0 0 0 2 0 1 0 1 0 1 1 1 0 0 1 2 0 0 0 1 1 2 1 1 0 0 0 0 2 0 0 1 0 0 0 0 1 0 1 1 0 0 0 0 0 0 1 0 0 0 0 1 0 0 0
65 1 2 1 0 0 0 2 1 2 1 0 1 1 1 1 0 0 0 0 0 2 1 2 0 0 0 0 2 2 2 1 2 2 0 1 1 1 0 2 0 0 0 0 0 0 1 0 0 0 0 0 0 1 1 0 0 1 2 0 1 0 1 1 1 0 1 1 0 0 0 0 1 0 1 2 1 0 1 1 1 2 0 1 1 0 0 0 2 2 0 0 0 0 1 1 0 0 0 0 0 2 0 0 2 1 2 0 1 1 0 1 0 1 1 1 1 0 0 0 2 0 2 0 0 1 1 1 1 1 1 1 0 0 0 0 0 0 0 0 1 0 0 1 2 0 0 0 0 0 0 1 0 0 0 1 0 1 1 1 1 1 0 1 1 2 0 0 0 2 1 0 0 2 1 1 2 0 0 2 0 0 0 2 0 0 2 1 0 0 0 1 0 0 2 0 1 2 1 0 0 0 1 0 2 0 1 1 1 0 2 0 0 0 1 1 1 1 2 0 2 1 0 0 0 0 0 2 0 0 1 0 0 0 2 0 0 2 2 0 1 1 2 1 0 0 0 0 1 1 1 1 1 0 0 0 0 0 0 0 0 0 0 1 0 0 0 1 2 2 0 0 1 1 1 1 0 2 1 0 1 2 2 1 0 0 1 1 0 2 2 1 1 0 2 0 2 1 0 0 0 0 2 2 1 0 1 0 1 1 0 1 2 2 2 0 1 1 0 0 1 1 1 0 1 0 0 0 2 2 2 1 0 1 0 0 0 2 0 1 0 0 1 1 0 0 0 0 1 1 0 0 1 0 1 1 0 0 0 0 0 0 1 0 1 0 0 2 2 0 2 0 2 2 0 0 0 0 0 2 2 1 0 0 0 0 0 0 0 1 0 1 1 0 2 0 1 1 1 1 0 1 1 1 0 0 1 0 0 2 0 0 0 0 0 0 1 0 0 0 0 2 1 1 1 2 1 0 1 1 0 0 1 0 1 0 0 2 0 0 1 1 1 1 0 0 2 1 1 2 0 1 0 2 1 0 1 2 2 1 1 1 0 1 0 1 0 2 2 1 1 1 2 1 1 0 1 2 1 1 0 0 0 0 2 1 0 2 2 1 0 0 0 2 1 0 1 1 1 2 0 2 1 1 0 0 1 0 1 0 1 0 0 1 0 2 0 1 0 1 1 2 0 0 0 1 0 0 1 1 1 0 0 0 0 0 2 0 2 0 0 1 2 2 2 0 2 0 0 2 1 2 1 1 2 2 1 0 0 2 2 0 0 0 0 0 0 1 0 0 0 0 0 0 0 0 2 1 2 1 2 0 0 0 0 0 0 0 1 0 0 0 1 0 2 0 0 0 0 0 2 1 0 1 1 1 1 0 0 1 1 1 0 0 0 0 1 0 0 0 1 0 1 1 0 1 2 1 0 0 0 1 0 0 1 1 1 0 2 2 0 1 0 1 1 0 0 1 0 0 1 1 1 0 1 1 0 0 0 0 0 0 2 1 1 1 1 1 1 0 1 1 0 1 0 2 2 0 2 0 1 0 0 1 1 0 1 0 0 1 0 0 0 0 2 0 0 0 0 2 0 2 0 1 0 0 1 2 0 0 1 1 0 2 0 0 0 1 1 0 0 1 1 0 1 2 0 2 1 0 1 2 1 0 2 2 2 0 1 1 0 0 0 0 0 1 0 0 0 0 0 0 0 0 0 1 0 0 2 0 0 2 2 0 1 0 2 1 0 0 0 0 1 0 0 0 1 0 0 1 2 2 0 0 2 0 1 1 0 1 0 0 2 2 0 0 0 1 0 0 0 0 0 2 0 0 1 0 1 1 1 0 2 0 0 2 0 1 2 0 2 1 0 1 0 1 0 0 0 0 1 0 0 1 0 0 1 0 0 0 0 0 0 0 0 0 0 0 0 0 2 0 0 0 1 0 1 0 0 0 0 1 0 0 0 0 1 0 1 0 1 0 1 0 2 2 0 0 1 1 2 0 2 0 0 0 0 1 0 2 0 0 1 0 2 0 2 1 0 0 0 2 1 1 2 1 0 0 0 2 0 0 0 0 1 1 1 1 1 0 0 1 0 2 2 2 1 0 0 0 0 1 0 2 0 0 0 1 1 0 0 0 1 1 1 0 0 0 1 0 2 0 1 0 1 2 2 0 0 0 0 1 0 0 0 0 0 0 2 2 0 0 0 0 0 2 0 0 1 1 0 0 0 1 1 2 2 0 0 1 0 0 0 1 0 0 1 0 0 0 0 1
66 0 0 2 0 1 1 2 1 1 1 0 0 1 1 1 0 0 2 1 1 2 1 2 0 0 0 2 2 2 2 2 1 1 0 1 1 2 0 0 2 0 0 0 0 0 1 0 1 0 0 0 0 0 0 1 1 0 0 0 0 2 2 2 0 1 0 2 0 0 1 1 1 0 1 2 1 0 0 0 0 2 1 0 1 0 0 0 1 1 0 0 1 0 1 1 0 0 0 0 0 2 1 0 2 0 2 0 0 0 0 2 1 1 1 1 1 0 0 0 2 0 2 0 1 1 1 0 0 0 0 1 0 0 0 0 0 0 0 0 1 0 0 0 0 1 0 0 0 2 2 2 0 0 0 1 0 1 1 1 2 0 0 2 2 2 1 2 0 2 0 0 1 1 1 2 2 0 0 1 0 2 1 2 0 0 2 2 0 1 0 2 1 1 2 1 0 1 0 1 1 0 0 1 2 0 1 1 1 0 1 0 2 0 2 1 1 1 2 0 2 2 1 0 0 0 2 0 0 0 0 1 0 0 2 0 0 2 2 1 0 0 2 0 1 1 1 0 2 0 0 1 1 0 0 0 0 0 1 0 1 0 0 1 0 0 0 0 0 0 0 2 0 2 0 1 0 2 2 2 1 1 2 2 0 0 2 1 0 1 1 1 2 0 2 0 2 0 0 0 0 0 0 0 0 0 0 0 1 1 1 0 1 2 2 0 2 2 1 0 0 1 2 1 0 0 0 2 1 2 1 1 0 1 0 0 0 0 1 2 1 1 1 1 0 0 1 0 1 1 0 0 2 0 0 0 0 0 0 0 1 1 0 0 0 2 0 1 1 0 2 0 1 1 1 1 0 0 0 1 0 2 0 1 2 1 1 0 0 0 0 0 2 0 2 0 1 0 0 0 0 0 0 1 1 1 0 1 0 1 1 0 0 0 0 0 0 0 0 0 0 2 2 2 0 1 1 2 2 1 2 1 0 1 0 0 0 2 0 0 2 0 2 0 0 1 1 0 0 1 1 0 0 2 2 0 2 1 0 1 2 0 1 1 0 2 0 2 2 1 1 1 2 0 0 0 0 2 1 0 0 0 1 0 1 1 0 1 2 0 0 0 0 0 0 0 0 1 2 2 0 2 1 1 0 0 2 1 1 0 1 0 0 0 0 0 0 0 0 1 0 2 1 0 0 1 0 0 0 2 0 2 1 0 1 0 0 0 1 0 1 0 1 1 2 2 0 2 2 1 0 0 1 0 2 1 0 0 0 1 1 0 1 0 0 1 1 2 1 0 0 1 0 0 0 0 0 2 2 2 2 0 1 0 0 0 2 1 1 0 1 1 0 0 1 0 0 1 1 1 0 1 0 1 1 1 1 0 1 1 0 0 0 0 0 0 0 0 0 0 0 0 1 1 0 1 2 2 0 0 1 1 0 1 1 0 2 1 2 2 0 0 0 0 1 1 1 1 0 0 0 2 0 0 0 2 0 0 2 0 0 0 2 0 0 0 2 0 0 1 1 0 0 1 1 2 2 0 0 0 0 0 2 1 2 0 2 0 1 1 0 0 0 0 0 0 0 0 0 1 1 0 0 1 1 1 1 2 0 0 1 1 0 1 0 0 0 1 0 0 0 0 1 1 1 2 1 0 0 0 0 1 0 0 1 1 0 0 0 0 0 0 0 0 0 1 0 0 0 0 0 0 0 0 0 0 0 0 2 0 0 2 1 0 1 1 2 2 0 2 0 1 2 0 0 0 0 0 0 2 2 1 1 1 1 1 1 1 1 2 1 1 2 2 0 0 1 1 0 0 0 0 2 2 0 0 1 0 1 1 1 0 2 0 0 2 0 1 1 0 1 1 1 0 0 0 0 0 0 0 0 1 2 0 0 2 0 0 0 0 0 0 0 0 0 0 0 0 0 0 2 0 0 0 0 1 0 0 0 0 1 0 1 0 1 1 1 0 1 0 0 0 2 1 1 1 0 1 1 2 2 0 2 0 0 0 0 0 0 2 0 0 2 0 1 0 2 2 0 1 0 2 0 2 2 0 1 0 0 2 0 0 1 1 2 2 1 0 1 0 0 1 0 0 1 2 0 0 0 0 0 0 1 2 0 0 0 2 2 0 0 0 2 2 2 1 2 1 0 0 2 0 1 0 1 0 1 0 1 0 0 1 0 0 0 0 1 0 2 2 0 0 0 0 0 0 1 1 2 0 0 0 0 1 1 1 2 0 0 0 0 0 0 2 0 1 0 0 0 1 1 0
67 0 0 2 0 0 2 2 0 2 2 0 0 0 0 0 0 0 2 1 1 2 0 2 0 0 0 1 1 2 2 0 1 1 1 1 1 2 0 1 1 0 0 0 0 0 2 0 0 0 0 0 0 1 0 2 0 1 2 0 1 1 1 0 1 0 2 1 0 0 1 1 1 0 1 2 1 0 0 0 0 2 0 1 1 0 0 0 2 2 0 0 2 0 0 0 0 0 1 0 1 1 2 0 2 0 2 0 1 1 0 1 0 1 1 1 0 1 2 0 1 1 1 1 0 1 1 2 1 1 0 0 1 1 0 0 0 0 0 0 0 0 0 0 0 0 0 0 0 1 0 0 0 0 0 1 0 1 0 0 0 1 0 1 0 2 1 1 0 0 0 1 0 2 0 0 2 1 0 0 0 0 1 2 0 0 2 1 0 1 0 2 0 0 2 0 1 2 1 1 1 0 0 2 2 1 2 1 2 0 1 0 0 0 0 1 1 0 1 0 2 2 0 0 1 0 0 2 0 1 1 0 0 1 1 0 0 2 2 1 0 1 1 0 0 1 1 0 2 0 0 0 0 1 1 0 0 0 0 0 0 0 0 1 0 0 0 0 1 1 0 2 1 2 0 0 0 2 1 0 0 1 2 0 0 0 0 2 0 2 0 0 2 0 2 0 2 0 0 0 0 0 0 0 0 0 0 0 0 2 0 1 1 2 2 0 1 0 0 0 1 0 2 1 2 0 0 1 1 1 1 2 0 0 0 0 0 2 0 0 0 0 1 1 1 1 0 0 1 1 0 0 2 0 1 0 1 0 0 0 0 0 1 1 1 0 0 1 1 0 2 0 1 1 1 0 0 1 1 2 1 1 0 0 2 1 1 0 1 1 1 1 0 0 2 0 1 0 0 0 0 1 1 1 1 1 1 2 0 2 0 0 0 0 0 0 0 0 0 0 1 1 0 1 1 1 0 0 0 0 0 0 1 1 1 0 0 1 0 0 1 1 0 2 0 2 2 0 0 1 0 0 0 2 1 0 1 2 1 1 1 1 0 0 0 0 0 1 1 0 1 1 1 1 1 0 1 2 2 0 2 0 0 0 2 1 0 0 0 0 2 2 1 1 1 0 0 1 1 2 0 2 1 1 0 0 1 0 1 0 1 0 0 0 0 1 0 0 0 1 1 2 0 0 0 0 2 1 0 1 1 1 0 0 0 0 2 0 2 0 2 0 0 0 0 1 0 2 2 0 0 0 1 1 2 1 1 2 0 0 0 0 1 1 1 0 0 0 0 0 0 0 1 0 1 0 0 1 2 1 2 0 0 0 0 0 0 0 2 0 0 2 1 1 1 1 1 0 1 0 2 1 1 1 1 1 1 0 0 1 1 0 0 0 0 0 1 2 1 1 1 1 0 0 0 1 2 2 0 0 0 1 1 2 2 0 1 0 2 2 0 1 0 1 2 1 2 1 0 0 2 1 1 1 2 2 0 1 1 0 0 0 0 0 0 0 1 2 0 1 0 0 0 0 1 1 2 1 2 1 0 0 0 1 1 1 1 1 1 1 0 0 1 0 0 0 0 0 0 1 0 1 0 0 2 0 2 2 0 0 1 1 1 1 0 0 0 1 1 1 0 0 0 0 1 0 2 1 1 0 1 1 0 0 1 1 0 0 0 1 0 0 1 1 2 0 0 1 0 0 0 0 0 0 0 2 0 0 1 0 0 1 1 0 1 1 1 2 0 2 0 0 1 0 0 1 2 1 1 1 1 0 0 0 1 0 1 2 1 2 0 1 2 1 0 0 0 0 0 1 0 0 1 2 1 0 1 1 0 1 1 0 0 1 1 0 1 1 0 0 0 0 1 0 0 0 1 0 0 0 1 0 1 1 1 1 0 0 0 0 0 0 2 0 1 1 2 1 0 0 2 0 0 0 1 0 1 0 1 1 1 0 1 1 1 1 1 0 1 0 0 0 0 2 2 2 0 0 0 2 2 0 0 0 0 0 2 0 1 1 0 0 0 0 2 0 2 2 0 0 0 2 1 1 1 2 0 1 0 2 0 0 0 0 0 0 2 1 2 2 0 2 0 0 1 1 1 1 1 0 0 0 1 2 0 0 0 1 1 0 1 1 1 0 0 1 1 2 0 0 2 0 1 0 1 0 1 2 2 0 0 0 1 0 1 0 1 0 1 0 1 0 0 0 1 1 1 0 1 0 0 0 0 1 0 1 2 0 0 1 0 0 0 1 0 0 1 0 0 0 1 1
68 1 0 2 0 1 2 2 0 2 2 0 0 1 0 1 0 0 2 0 0 2 1 2 0 0 0 2 2 2 2 1 1 1 0 0 2 1 0 1 0 0 0 1 0 1 0 0 0 0 0 0 1 1 1 1 0 0 0 1 0 2 0 0 0 0 0 1 0 0 0 1 1 0 0 2 2 0 0 1 0 1 0 1 1 0 0 1 1 2 0 0 1 0 0 1 0 1 0 1 1 2 0 0 1 0 1 0 0 0 1 1 0 2 2 2 0 0 2 0 2 0 1 1 0 0 0 0 0 0 0 0 0 0 0 0 0 0 0 0 0 0 0 0 0 0 0 1 0 0 0 0 0 0 0 0 0 0 0 0 2 0 0 2 0 0 0 1 0 1 0 1 1 1 0 0 2 0 1 1 0 1 0 2 0 0 2 0 0 0 0 0 0 0 1 0 1 2 0 0 0 2 0 2 2 0 1 0 1 0 2 0 1 0 0 2 1 0 1 1 1 1 0 0 0 0 0 1 0 0 0 0 0 0 2 0 0 2 2 1 0 1 2 1 0 0 0 0 2 0 0 1 0 0 1 0 0 1 0 0 0 0 0 0 0 0 0 0 2 1 0 2 2 2 0 0 0 2 1 0 0 1 2 1 1 0 1 1 0 2 2 0 1 0 1 0 1 1 0 1 0 1 2 0 0 0 0 0 1 1 0 1 1 2 2 0 1 0 0 0 0 0 2 2 2 0 0 0 1 1 2 0 0 1 0 0 1 0 0 0 0 1 2 2 0 0 0 1 1 1 1 0 1 0 1 1 1 0 0 1 2 1 1 0 1 1 0 1 1 0 2 0 0 0 2 0 0 1 1 2 0 0 0 0 1 1 1 0 0 0 0 0 1 0 2 0 0 0 1 1 0 2 1 1 0 0 1 0 0 2 0 0 0 0 2 0 0 0 0 0 0 2 0 1 0 2 0 0 1 1 1 0 0 0 0 0 0 1 0 0 1 1 2 0 1 1 2 0 0 1 0 1 0 1 1 1 0 1 1 1 1 2 1 0 0 1 0 2 2 1 1 1 2 0 2 1 1 1 2 0 1 0 0 0 2 0 0 1 2 2 0 0 1 1 0 0 1 0 1 2 0 2 2 0 0 0 0 1 1 0 0 0 0 0 1 1 0 1 0 1 1 2 1 0 0 1 0 1 0 1 1 1 2 1 2 0 1 0 0 0 0 1 2 2 2 1 1 0 0 2 2 2 0 0 2 1 1 0 0 0 0 0 2 0 0 0 0 2 0 0 0 0 1 0 0 0 1 1 1 1 1 0 1 0 2 0 0 0 2 1 0 0 0 0 0 0 0 1 1 0 1 1 1 1 2 0 1 0 0 1 2 0 0 1 0 1 0 0 0 0 0 0 0 0 0 1 1 2 0 0 0 1 1 1 2 1 1 1 2 2 1 1 0 0 1 1 1 1 0 0 0 0 1 2 2 2 0 0 1 0 0 0 2 0 1 1 0 1 1 0 0 1 0 1 0 1 1 0 2 0 1 0 0 2 2 1 1 0 1 2 0 0 0 0 0 0 0 0 0 2 0 2 1 2 0 1 1 2 0 0 0 0 0 2 0 1 0 2 2 0 0 0 0 0 1 1 1 0 0 0 0 0 0 0 1 1 1 0 1 1 0 0 0 0 0 0 0 0 0 0 0 0 0 0 0 0 1 0 1 0 0 0 1 0 0 1 2 1 0 1 1 0 2 2 2 0 1 0 1 0 1 1 2 2 2 1 0 2 1 2 0 2 2 2 0 0 1 1 0 1 0 0 2 2 0 0 1 0 2 0 0 0 0 2 2 2 0 1 1 1 1 1 0 2 0 0 2 0 0 1 0 0 0 0 0 1 1 0 0 0 0 0 0 0 0 0 0 0 0 1 1 0 0 0 0 0 0 0 0 0 1 1 0 0 0 0 0 0 2 0 0 0 1 0 2 2 0 1 0 2 2 0 0 0 0 0 2 0 1 1 0 1 1 0 2 0 2 2 0 0 0 2 0 1 2 1 0 0 0 2 0 0 0 0 2 1 1 0 1 1 0 1 0 2 0 1 2 0 0 2 0 0 0 1 1 0 0 1 1 0 0 0 2 0 1 1 1 1 0 0 2 0 0 0 1 0 1 1 1 0 0 1 1 1 0 0 0 0 0 0 1 0 1 1 0 0 0 0 2 0 0 0 0 2 0 0 1 0 0 2 0 0 1 2 0 0 1 0 0 0 0 0
69 0 2 0 0 0 0 1 2 0 0 1 1 2 1 1 0 0 1 0 1 1 0 0 0 0 0 0 1 1 1 0 1 1 0 1 1 2 0 0 1 0 0 0 0 1 2 0 0 0 0 0 0 1 1 1 1 1 0 1 0 0 1 1 0 0 0 0 0 0 0 0 2 0 2 2 0 0 0 0 1 1 0 1 1 1 1 0 1 1 0 0 1 1 1 2 0 2 0 2 1 2 1 1 2 0 2 1 0 0 0 0 1 2 2 2 1 0 1 0 0 0 1 1 0 1 1 1 1 1 0 0 0 2 1 1 0 0 0 0 1 0 1 0 1 0 0 0 0 0 0 0 0 1 0 0 0 0 0 0 1 1 0 0 0 0 1 0 0 1 1 0 1 1 1 1 2 0 0 2 0 0 1 1 0 0 1 2 2 0 2 0 0 1 2 0 1 2 0 1 1 0 0 1 2 0 0 0 1 0 1 0 1 0 2 0 1 1 2 0 2 0 0 0 0 0 0 2 0 0 1 0 0 1 0 0 1 2 2 1 0 1 2 1 1 1 1 0 2 0 0 0 0 0 0 0 1 0 0 0 0 0 0 1 0 0 0 0 2 0 0 2 0 2 0 0 0 2 1 0 0 1 2 0 1 0 1 0 0 2 2 2 1 0 2 0 2 1 0 0 0 0 2 0 0 0 1 0 0 1 0 1 1 1 1 0 2 0 1 0 1 2 2 1 2 0 0 0 0 0 1 2 0 0 0 0 0 1 0 1 0 0 2 2 0 0 1 0 1 2 1 0 0 0 0 2 0 0 0 2 2 0 2 2 2 1 0 2 2 1 1 1 0 0 0 0 0 0 0 2 0 0 0 1 2 2 1 0 0 0 0 0 1 0 2 0 1 0 0 0 0 0 1 1 0 0 1 0 1 0 1 0 0 0 1 0 0 0 1 0 0 0 0 1 1 1 0 1 2 1 2 1 0 2 0 2 0 1 0 0 2 0 0 0 0 1 2 0 0 0 0 1 0 1 1 1 0 2 2 2 0 2 1 0 0 2 0 2 2 0 0 0 2 0 1 0 1 2 2 1 1 0 1 1 2 0 0 1 2 0 0 0 0 0 0 0 0 0 1 1 1 2 0 2 0 0 1 0 1 0 1 0 0 0 1 1 0 0 0 2 0 2 0 0 1 0 1 0 1 2 0 1 0 0 0 0 1 0 0 2 1 1 1 1 1 0 2 1 1 1 0 0 0 0 2 2 2 1 0 0 0 0 0 0 0 1 1 1 0 1 1 1 0 0 0 0 1 0 2 0 2 0 0 0 0 0 0 0 0 0 0 1 0 0 0 0 0 0 0 0 1 1 0 2 2 0 2 0 1 1 1 0 0 2 1 1 0 0 0 0 1 0 0 0 0 1 1 2 0 0 0 0 0 0 2 1 2 0 2 2 1 1 0 0 1 1 1 1 0 0 0 1 1 1 2 1 0 0 1 0 0 0 2 2 2 2 1 0 0 0 2 0 0 0 1 1 1 0 1 0 0 0 0 0 0 0 0 1 0 1 0 0 0 1 1 0 0 0 0 1 0 1 0 2 0 0 2 1 1 0 1 1 1 1 0 1 0 2 1 0 0 1 0 0 2 2 0 2 1 0 1 1 0 0 0 0 2 0 0 2 0 2 0 0 0 0 0 0 0 1 0 1 0 0 0 1 1 0 2 1 1 2 1 1 0 0 2 0 0 0 0 0 1 0 0 1 2 0 0 2 2 2 0 0 1 1 1 1 0 1 0 1 2 1 0 0 0 0 0 1 0 0 1 2 1 0 0 0 1 1 1 0 0 0 0 2 2 0 2 0 2 2 2 1 0 0 0 0 0 0 0 1 2 0 0 1 1 1 2 0 0 1 2 1 0 1 2 0 0 0 2 1 0 1 0 0 0 0 1 0 1 0 1 1 1 1 1 1 2 1 1 0 1 0 2 1 1 0 0 1 2 0 1 0 0 0 1 0 0 1 1 0 2 0 2 0 2 1 1 0 0 2 1 0 2 2 0 0 1 1 0 0 1 1 1 1 2 0 2 2 0 2 0 1 2 0 1 0 0 0 0 1 1 2 0 0 0 1 1 0 0 0 2 1 2 0 1 1 1 0 1 0 0 2 0 0 2 0 0 0 0 0 0 1 0 1 1 0 2 1 1 0 0 0 1 1 0 0 2 0 0 0 0 2 0 0 1 0 0 1 0 0 1 2 1 0 0 0 0 0 0 0
70 0 1 1 0 0 2 2 0 2 2 0 0 0 0 0 0 0 0 1 1 2 1 1 0 0 0 2 2 2 2 2 0 1 0 0 2 1 0 1 1 0 0 1 0 1 1 0 0 0 0 0 1 1 2 1 0 1 0 0 0 1 0 1 1 0 1 1 0 0 0 2 2 0 1 2 1 0 0 0 1 2 0 1 1 0 0 0 1 2 0 0 0 0 1 2 1 0 0 0 0 2 1 0 2 0 2 1 1 0 0 1 0 2 2 2 2 0 2 0 1 0 1 2 0 0 0 1 0 2 0 1 0 0 0 0 0 0 1 1 2 0 0 0 0 0 0 0 0 0 0 0 0 1 0 0 0 0 1 1 1 0 1 1 1 2 1 0 1 1 0 0 1 1 1 1 2 0 0 0 0 0 0 0 0 0 0 2 0 0 1 1 1 2 2 1 1 2 0 1 1 0 0 1 2 0 0 2 2 1 1 0 1 0 2 1 1 2 1 0 2 1 0 1 1 0 1 1 0 0 1 0 0 0 1 0 0 2 2 1 0 1 2 0 0 0 0 0 2 0 0 0 0 0 0 0 0 0 0 0 0 0 0 1 0 0 0 0 2 2 0 2 1 1 0 0 0 1 1 0 0 0 2 0 0 1 0 1 0 2 1 1 0 0 1 0 2 2 0 1 0 0 1 0 0 0 0 0 0 2 0 2 2 1 1 0 2 0 1 0 0 2 2 1 1 0 0 1 0 1 2 1 0 1 0 0 0 1 0 0 1 1 2 2 0 0 0 0 0 0 0 0 1 0 0 1 0 0 0 0 0 1 0 0 0 1 0 2 2 1 1 1 1 1 0 1 0 1 1 1 0 0 0 1 1 1 0 0 0 0 0 0 1 0 1 1 1 2 0 0 0 1 0 2 2 0 0 0 0 2 0 0 0 0 1 1 0 1 1 1 1 0 0 1 0 1 1 0 0 0 0 0 0 2 0 1 0 2 0 0 1 1 1 1 0 0 2 0 0 1 0 0 0 2 2 2 0 2 1 0 2 2 0 1 0 1 0 2 2 1 1 1 2 0 0 0 0 1 2 0 1 0 1 1 2 0 0 2 2 2 0 0 1 2 0 0 1 0 1 1 1 2 0 0 2 2 2 1 0 0 0 1 0 0 2 0 0 0 0 0 0 2 2 1 1 0 1 0 0 1 1 0 1 0 0 0 1 0 1 1 1 1 1 0 1 0 2 2 2 1 0 0 0 0 2 2 2 0 0 0 0 0 1 0 0 1 1 1 0 0 0 2 1 0 0 0 2 0 1 0 1 0 2 0 1 1 2 1 0 0 1 1 1 0 1 0 0 0 0 0 0 1 0 0 0 2 0 0 0 2 0 0 0 0 0 0 0 2 2 0 0 0 0 0 0 0 2 1 0 0 1 0 1 1 2 0 2 1 2 2 0 1 0 1 2 1 1 1 0 0 1 2 1 1 2 2 0 0 1 1 0 1 0 1 1 0 0 0 1 1 0 0 0 0 0 1 1 0 2 0 1 0 0 2 2 2 2 0 0 2 0 0 0 2 1 0 0 0 0 1 0 1 0 2 0 0 2 1 0 0 1 1 0 2 0 1 0 1 2 0 0 0 1 0 1 1 1 0 0 0 0 1 0 0 0 0 1 0 0 1 0 1 0 0 0 0 0 0 0 0 0 0 0 0 0 1 2 0 0 0 0 0 1 0 0 1 2 2 1 2 0 0 2 1 1 0 2 0 1 1 1 1 0 0 2 1 1 2 1 2 0 1 2 1 0 0 0 0 0 1 0 0 0 2 2 0 1 1 0 0 1 1 2 0 0 2 0 1 1 0 1 1 2 0 0 0 0 0 0 1 0 0 2 1 1 0 0 0 1 0 1 1 1 0 0 0 1 0 0 0 1 0 0 0 1 1 1 0 1 1 0 0 1 0 1 1 1 0 1 0 2 2 1 1 2 2 0 0 0 2 2 0 1 0 1 1 1 0 0 2 1 0 1 0 2 1 1 0 1 0 0 2 0 0 2 2 0 0 1 1 0 0 0 0 1 0 1 1 2 1 1 1 0 2 2 1 1 2 0 0 1 0 1 1 0 0 0 0 0 0 0 0 1 0 0 0 1 1 0 0 2 0 2 0 0 0 0 0 0 0 0 0 0 1 0 0 0 1 0 0 1 0 0 0 0 0 1 0 0 0 0 0 0 0 1 1 1 0 0 1 0 0 0 2 1 0 0 0 0 0 0 0
71 0 1 1 1 0 1 1 2 1 1 0 1 1 1 1 0 0 1 0 0 1 1 2 0 1 1 2 2 2 2 0 1 1 0 1 1 1 1 0 0 0 0 0 0 0 0 0 0 0 0 0 1 1 0 1 0 0 0 0 1 0 2 1 1 0 1 0 0 0 1 1 1 0 1 2 1 0 1 0 0 1 1 0 1 0 1 0 2 2 0 0 0 0 0 0 0 2 1 1 1 2 1 0 2 1 2 1 1 0 0 2 1 1 1 1 1 0 0 0 1 0 0 2 0 1 0 1 1 2 0 0 1 1 1 0 1 0 0 0 0 0 0 0 0 0 0 0 0 0 0 0 0 1 0 0 0 2 0 0 0 1 0 1 1 2 0 2 0 1 0 0 0 2 0 0 1 0 0 1 0 0 0 2 1 1 1 1 0 0 0 1 0 0 0 0 1 1 0 0 0 0 0 2 2 0 0 0 0 0 0 0 2 0 2 2 0 1 1 1 1 2 0 0 1 0 0 2 0 0 0 0 0 0 2 0 0 2 0 0 2 0 1 0 0 0 0 0 1 0 0 0 0 0 0 0 1 1 0 1 0 1 0 1 0 0 1 0 2 0 1 1 0 2 0 0 0 1 2 1 0 0 2 0 1 1 0 1 0 2 1 1 0 1 0 1 0 0 0 0 0 0 2 1 1 0 0 0 0 1 0 2 2 1 1 0 1 0 1 0 0 1 0 1 2 0 0 0 0 0 2 2 0 1 0 0 0 2 1 1 0 2 2 2 1 1 0 0 1 1 0 0 1 0 0 1 1 0 0 1 1 0 2 0 1 0 0 2 2 1 1 1 2 2 1 1 0 0 0 1 0 0 0 0 1 0 0 2 2 1 1 1 0 0 2 0 0 0 1 1 0 1 1 0 0 0 0 2 1 1 0 0 0 0 2 1 0 1 1 1 1 0 0 1 0 1 1 0 1 0 1 0 0 0 0 0 0 1 0 1 2 0 1 0 0 1 1 1 1 2 0 0 0 1 0 0 0 2 1 2 0 2 1 0 0 1 0 1 2 0 0 1 2 0 1 1 0 0 2 0 1 0 1 0 1 2 0 1 2 0 0 0 0 0 1 0 1 1 1 2 0 2 2 0 0 0 0 0 0 0 0 1 0 1 0 2 0 0 0 2 1 1 0 0 0 0 0 0 0 2 1 1 0 0 0 0 1 0 1 0 0 2 2 2 2 0 2 1 1 1 0 0 0 0 1 0 0 0 0 0 0 0 1 0 0 0 0 2 0 2 2 2 1 0 1 0 1 0 1 0 2 0 1 0 1 0 0 0 2 2 1 0 0 2 0 0 0 1 1 0 1 1 1 0 1 1 1 1 0 0 1 0 0 0 0 0 0 1 1 0 0 0 0 0 0 1 2 1 0 0 0 0 0 1 1 0 1 0 1 1 0 1 0 1 1 1 1 1 0 0 1 2 0 1 1 2 0 1 1 0 0 0 2 1 1 1 1 1 1 0 1 1 2 0 0 2 0 0 2 0 1 2 0 2 2 1 1 1 0 0 0 0 0 0 0 0 0 0 0 2 0 2 0 1 1 0 2 2 0 0 2 1 0 1 0 1 0 1 0 0 0 2 0 0 1 2 0 1 1 0 0 1 0 0 1 1 2 0 0 2 0 1 0 0 1 0 0 0 0 0 0 0 0 0 0 0 1 0 1 0 0 1 2 0 2 0 2 2 0 2 0 0 2 1 1 0 2 0 0 2 2 2 1 1 2 0 1 1 1 2 1 1 2 1 0 0 0 1 1 0 0 0 2 2 0 1 0 0 0 0 2 2 0 2 2 2 0 0 2 1 2 1 1 1 0 0 1 0 0 0 0 0 2 0 0 0 0 1 2 1 1 0 2 0 0 0 2 0 0 0 2 0 0 0 0 0 0 0 0 0 1 0 0 0 0 0 1 0 1 0 0 0 1 0 2 1 0 1 1 2 1 1 2 0 1 1 0 1 0 1 1 0 0 1 1 0 1 0 0 1 0 1 0 2 2 1 1 0 1 1 0 0 0 0 0 1 1 0 1 1 0 1 0 2 1 1 1 1 1 0 0 1 1 2 0 0 0 1 1 0 0 0 1 1 1 0 0 0 0 0 2 0 0 0 1 0 1 1 1 1 1 0 0 0 1 1 1 0 0 0 1 0 0 0 0 0 0 1 1 0 0 0 0 1 0 0 1 0 1 0 1 0 0 2 1 0 0 0 0 0 0 0
72 1 1 1 0 0 2 2 2 2 1 0 1 2 2 2 0 0 1 1 0 2 0 2 0 1 1 2 2 1 1 0 1 1 0 1 1 0 0 2 0 1 2 0 0 0 0 0 0 0 0 0 0 0 1 2 0 0 2 0 1 0 2 2 0 0 0 1 0 0 0 1 1 0 1 2 1 0 2 1 1 2 0 1 1 0 0 0 1 2 0 0 1 0 1 2 0 1 0 0 1 2 1 0 2 0 2 0 0 0 0 2 0 2 1 1 0 0 2 0 1 0 2 0 0 2 2 1 0 1 0 0 1 1 0 0 0 0 1 0 1 0 0 0 0 1 1 0 0 0 0 1 0 1 1 0 0 2 0 0 2 0 0 1 0 2 1 0 2 2 0 2 2 0 1 2 0 2 0 0 0 1 1 2 1 1 1 2 0 0 1 1 0 0 1 0 1 2 1 0 0 0 1 0 1 0 1 1 1 0 0 0 0 0 1 0 0 2 1 0 2 1 1 0 1 1 0 1 0 0 1 0 0 0 1 0 0 2 2 1 1 0 1 0 0 1 1 0 2 0 0 0 0 0 0 1 0 0 0 0 0 0 0 0 1 1 0 0 0 0 0 2 1 2 0 0 0 2 1 1 1 1 0 0 0 0 0 1 0 2 2 1 1 1 2 0 2 0 0 0 1 0 1 1 0 0 0 1 1 2 1 2 2 1 1 0 2 0 0 2 0 2 2 0 2 0 0 2 0 1 0 2 1 2 0 0 0 2 0 0 0 0 2 1 1 1 1 0 1 0 0 0 1 0 0 1 1 0 0 0 0 0 2 0 2 1 0 2 2 1 1 1 0 0 0 0 0 0 0 2 1 1 0 0 1 1 0 0 0 0 0 0 2 0 2 0 2 1 0 0 0 0 2 0 0 0 1 0 1 1 0 0 0 0 1 0 1 0 1 0 0 1 0 0 1 2 1 0 1 0 1 0 0 1 0 0 0 1 0 0 1 1 2 0 1 1 2 1 1 2 0 1 0 2 1 1 0 2 1 1 1 1 0 0 0 0 0 1 1 1 1 2 2 1 2 0 2 1 2 0 0 0 0 0 1 0 0 0 0 0 2 2 1 0 0 0 0 1 1 2 0 2 2 0 0 0 1 2 0 0 0 1 0 1 0 2 1 1 0 1 1 2 0 1 1 0 0 0 0 2 0 2 0 0 0 0 1 0 1 1 1 0 1 1 1 1 0 1 1 1 1 1 0 0 2 2 0 0 0 1 1 0 1 0 0 1 1 1 1 1 0 0 1 0 0 0 1 1 1 1 1 0 0 0 0 0 0 0 0 0 0 0 1 2 0 0 0 0 0 0 1 1 0 1 0 1 0 1 0 1 1 0 0 0 0 0 1 1 0 0 1 0 1 0 0 2 2 2 0 0 0 2 1 2 1 0 2 0 1 1 0 0 0 2 2 2 2 1 0 0 0 2 2 0 2 1 0 1 1 0 0 0 1 1 2 2 1 0 0 1 1 0 0 0 0 0 0 1 1 1 2 0 0 2 2 1 2 1 0 1 0 0 1 0 0 1 1 0 0 2 0 1 0 0 0 0 0 1 1 1 0 0 0 1 0 0 0 1 1 0 0 0 0 1 0 2 1 0 0 0 0 1 0 0 1 1 1 0 1 1 1 0 1 2 2 0 1 0 0 0 0 0 0 0 0 1 0 0 1 0 0 0 1 0 1 1 1 2 1 2 0 0 0 1 1 0 1 0 2 0 0 0 0 0 1 0 0 1 0 2 1 1 2 2 0 0 0 0 1 1 0 1 1 1 1 1 1 0 2 0 2 0 1 0 1 1 0 0 2 0 2 1 1 1 0 0 0 0 0 0 0 1 2 0 0 0 0 0 0 0 0 0 2 0 1 1 2 0 0 0 2 0 0 0 0 1 0 0 1 1 0 1 0 0 0 2 1 0 2 0 0 0 1 0 1 1 0 2 2 2 2 0 1 0 0 0 1 0 0 2 0 0 2 1 1 0 1 2 0 1 0 0 1 1 2 1 1 0 1 0 0 0 0 0 0 0 2 0 2 2 0 2 0 1 2 2 2 2 0 0 0 0 0 2 0 1 1 1 1 0 0 0 1 0 0 1 1 0 1 0 2 0 1 0 1 0 1 1 0 0 0 1 0 0 0 0 1 0 1 0 0 0 0 0 0 0 0 1 1 2 0 1 0 1 0 1 1 0 2 0 1 1 1 2 0 1 1 0 0 1 0 2
73 0 1 1 0 0 2 2 2 2 1 0 0 0 0 0 0 0 0 0 0 2 2 0 1 1 1 2 2 2 2 1 1 1 0 1 1 2 0 0 2 0 2 0 0 0 0 0 0 0 1 1 0 1 0 2 0 0 1 1 0 1 2 2 1 0 1 0 1 1 0 0 2 0 0 2 1 0 0 1 0 1 0 2 2 0 0 0 2 2 0 0 0 1 2 2 0 2 0 2 2 2 0 0 2 0 2 1 1 0 0 1 1 2 2 2 0 0 1 0 2 0 1 1 0 1 1 1 0 2 0 1 0 1 1 1 0 1 0 0 2 0 0 0 0 0 0 0 0 1 0 0 0 0 0 0 0 1 0 1 1 1 0 1 0 0 0 1 0 1 1 0 1 1 0 1 1 0 0 0 0 1 1 2 1 1 1 0 0 0 2 0 0 0 1 0 1 2 0 0 0 1 0 1 2 0 1 1 0 0 1 0 1 0 2 0 0 0 1 0 2 1 1 1 1 0 1 1 0 0 0 0 0 0 1 0 0 2 2 1 0 1 1 0 0 0 0 0 2 0 0 0 0 0 0 1 1 1 0 0 0 0 0 0 0 0 0 0 2 1 0 0 1 2 1 1 0 2 0 0 0 1 2 0 1 0 1 1 0 2 1 1 2 0 2 0 1 1 0 1 1 1 2 2 0 1 1 0 0 1 0 1 1 1 1 0 0 0 1 0 0 2 1 0 2 0 0 0 0 0 1 2 1 2 0 0 0 1 0 1 1 1 1 1 1 0 0 0 0 0 0 0 1 1 0 1 1 0 0 0 0 0 1 0 1 0 0 2 2 0 2 0 0 0 0 0 0 1 0 2 0 0 0 1 2 1 1 0 0 0 0 0 0 0 2 0 1 0 1 1 0 1 1 1 0 0 1 0 0 1 1 0 0 0 1 0 1 0 1 0 0 1 0 2 1 1 0 0 0 1 1 1 0 2 0 0 0 0 0 1 0 1 1 0 1 2 1 0 1 2 0 1 0 1 1 0 1 2 1 2 0 2 0 0 1 1 0 2 2 1 1 1 2 0 1 0 1 2 1 2 1 0 0 0 1 2 0 0 1 0 1 1 0 2 1 0 0 0 0 1 1 1 1 1 1 1 1 2 1 0 0 0 0 0 1 1 0 1 0 2 1 2 0 0 0 1 1 1 0 1 1 0 0 0 0 0 1 0 1 0 0 2 2 2 2 0 0 1 1 1 1 1 1 0 1 1 0 0 0 2 1 0 0 2 2 0 0 2 1 1 1 1 0 0 0 0 0 0 1 0 2 0 2 0 2 0 2 0 1 0 0 2 1 1 1 0 0 0 0 0 1 1 0 1 1 0 1 0 0 2 1 0 0 0 0 0 0 1 0 0 1 0 0 0 0 1 2 2 0 0 0 1 0 1 1 0 2 1 2 1 0 0 0 1 1 1 1 1 1 0 2 1 0 1 1 2 0 0 2 0 0 0 1 2 2 2 1 1 1 0 1 1 0 0 0 1 2 1 1 1 2 0 0 1 2 2 1 1 0 1 0 0 0 2 1 0 0 0 0 2 0 2 0 0 2 0 2 0 0 0 1 1 1 1 1 1 0 1 0 0 0 1 0 0 2 1 1 1 1 0 0 1 0 0 1 0 0 0 2 2 1 0 1 1 1 0 0 1 0 0 0 0 0 0 0 1 0 0 2 0 0 1 1 0 0 0 2 1 0 0 0 0 2 0 0 0 1 0 1 1 1 1 0 0 0 1 0 1 1 2 1 1 2 2 0 0 0 1 0 0 1 0 1 2 1 0 1 1 0 1 1 0 0 1 1 2 1 0 2 0 2 2 1 1 0 0 1 0 0 1 0 0 2 0 0 0 0 0 0 0 0 0 0 0 0 0 0 0 0 0 2 1 0 0 0 0 0 0 0 0 1 0 0 0 0 1 1 1 0 0 0 0 2 1 2 2 0 0 0 2 2 0 2 0 0 0 0 1 0 2 0 0 2 0 2 0 2 1 0 0 0 2 0 0 1 2 0 0 0 1 0 0 0 0 1 0 2 0 2 2 0 2 0 1 1 1 1 0 0 1 0 0 1 2 0 1 0 2 2 0 0 0 0 1 1 0 1 1 0 1 2 0 0 1 1 0 1 0 2 2 0 0 1 0 0 1 2 0 1 1 1 1 1 1 0 0 0 0 2 0 0 0 0 1 0 0 1 0 0 0 0 0 0 2 0 1 0 0 1 0 1 1
74 1 0 2 0 1 1 1 1 1 1 0 0 1 0 1 0 0 0 0 0 2 1 2 0 0 0 2 2 2 2 0 1 1 0 1 1 2 1 0 1 0 0 0 0 1 1 0 1 0 0 0 0 0 0 0 0 0 1 0 1 1 1 1 0 1 0 2 1 1 0 1 2 0 1 2 0 1 1 1 1 2 0 0 0 0 0 0 0 2 0 0 0 0 0 0 0 1 0 1 1 1 1 0 2 1 2 1 1 0 0 2 0 1 1 1 0 0 0 0 2 0 0 2 0 0 0 0 0 0 1 1 0 0 1 0 0 0 0 0 1 0 0 0 1 0 1 0 0 0 0 0 0 0 0 0 0 0 0 1 1 1 1 1 0 2 0 0 1 2 1 0 2 0 1 2 1 0 0 0 0 1 0 2 0 0 2 2 0 1 1 2 0 0 2 0 2 2 0 2 2 0 0 2 2 0 0 0 0 1 1 0 0 0 0 0 1 1 1 1 1 0 1 0 0 0 1 0 0 0 0 0 1 0 1 0 0 2 2 1 0 1 2 1 0 1 1 0 2 0 0 0 0 0 0 0 1 0 0 0 0 0 0 0 0 0 0 1 1 1 1 0 1 2 0 0 0 1 2 0 0 0 0 0 0 1 0 2 0 2 2 0 1 0 1 0 2 0 1 0 1 0 2 2 2 0 1 1 0 1 0 1 2 1 1 0 2 0 1 0 0 2 1 1 1 0 0 1 1 1 2 1 0 0 0 0 0 1 0 1 1 1 2 0 1 1 0 0 2 0 0 0 1 0 0 1 1 0 0 2 2 0 0 0 0 0 0 1 1 0 2 0 1 0 0 0 0 2 2 2 1 1 0 0 2 1 1 0 0 2 1 2 1 0 1 1 2 1 1 1 0 1 1 1 1 0 1 0 0 2 0 0 0 0 0 0 2 0 0 0 0 1 0 0 0 1 0 0 1 0 1 0 2 0 2 0 0 0 0 0 1 1 2 0 1 1 1 0 0 2 0 0 0 2 1 0 1 2 0 1 0 1 0 1 0 1 1 1 1 1 1 2 0 2 1 1 0 2 2 1 1 0 2 1 1 1 0 2 2 1 0 0 2 2 1 0 0 1 1 2 0 2 1 1 0 0 1 1 1 0 0 0 0 0 1 0 0 0 0 2 0 2 1 1 1 0 0 1 1 1 1 0 1 1 1 0 0 0 2 0 0 1 2 2 2 0 1 2 2 2 0 0 0 0 2 1 1 0 0 1 0 0 0 1 1 0 0 2 0 2 1 1 0 0 0 0 0 0 0 0 2 0 2 0 1 1 2 0 1 0 1 0 1 0 2 0 1 0 1 0 1 1 0 2 2 1 2 0 0 2 1 1 0 0 0 0 0 1 0 1 0 0 0 0 0 1 1 2 0 0 1 0 0 1 1 0 2 0 2 1 0 0 0 1 1 1 1 1 0 0 1 1 2 0 2 2 1 0 1 0 0 0 2 1 1 1 1 1 0 1 1 0 1 1 0 2 2 0 1 0 0 2 1 2 1 2 0 0 0 2 1 1 0 0 1 0 0 0 0 2 1 1 0 0 1 0 1 1 0 0 1 1 0 1 0 0 0 1 2 0 0 0 0 0 2 2 0 2 2 0 0 0 0 0 0 0 1 0 0 0 0 0 1 2 2 0 0 0 0 0 0 0 0 0 0 0 1 0 1 0 0 1 2 0 1 0 2 0 0 0 0 0 1 0 0 1 1 0 1 1 1 0 0 0 2 1 1 2 0 2 0 1 2 2 0 0 0 0 0 1 0 0 1 2 1 0 1 0 0 2 2 0 1 0 0 2 1 1 2 0 1 1 2 0 0 1 0 0 0 0 1 0 2 0 0 0 0 0 0 0 0 0 1 0 0 0 1 0 0 0 2 0 0 0 0 0 0 0 0 0 0 1 0 0 0 0 2 0 1 0 0 0 1 0 1 1 0 1 0 2 2 0 2 0 0 0 0 0 0 1 2 0 2 0 2 1 1 2 1 0 0 2 0 1 2 0 0 0 0 2 0 0 0 0 1 1 1 1 2 1 0 2 0 1 1 1 1 1 0 0 0 1 0 0 1 1 0 1 1 0 0 0 2 0 1 1 1 1 1 1 1 0 1 0 1 0 1 0 0 0 0 1 0 0 1 0 2 1 2 1 1 0 0 0 0 1 0 0 2 0 0 0 0 0 0 0 0 0 0 1 0 0 0 0 0 0 0 0 0 0 2 0
75 1 1 1 0 0 1 2 0 2 1 0 0 0 0 0 0 1 1 1 1 1 0 1 0 1 1 1 1 2 2 1 0 1 1 0 2 2 0 0 1 0 0 1 0 0 1 0 0 0 0 0 0 2 0 2 0 0 2 0 0 1 2 2 1 0 0 1 0 0 1 0 2 1 2 2 0 0 0 0 1 2 0 1 1 0 0 0 1 2 0 0 2 0 0 0 0 0 0 0 0 2 0 0 2 0 2 0 1 1 0 2 0 1 1 1 0 0 0 0 2 0 1 1 0 1 1 2 1 2 0 0 0 0 0 0 0 0 0 0 1 0 0 0 1 0 1 0 0 1 0 0 0 2 0 0 0 1 0 0 1 0 0 0 1 2 2 0 0 1 2 0 0 2 0 0 2 0 1 1 0 0 1 2 1 0 2 2 0 0 2 1 1 1 2 1 0 2 0 0 0 1 0 1 2 0 0 2 1 1 0 0 0 0 2 2 1 0 1 1 1 1 0 0 0 0 1 1 1 1 0 0 0 0 2 0 0 2 2 1 1 0 2 0 1 1 1 0 1 0 0 0 0 1 1 0 0 0 0 0 0 0 0 0 0 0 1 0 2 1 1 0 1 1 1 1 0 2 2 0 0 0 0 0 0 0 0 1 0 1 0 1 1 0 2 0 2 0 0 0 0 0 2 1 0 0 0 0 0 0 0 2 2 0 0 0 2 0 0 1 1 2 1 1 2 0 0 1 0 0 1 1 0 1 0 0 0 2 0 1 1 0 2 1 0 1 0 0 1 0 0 0 2 0 0 0 1 0 0 2 2 0 2 0 2 0 0 2 2 2 0 2 0 0 1 1 0 0 0 1 0 1 0 1 2 1 0 0 0 0 1 1 0 1 2 0 0 1 0 0 0 0 0 2 1 1 0 0 0 1 1 0 0 0 0 0 1 1 0 0 0 1 0 1 1 1 0 0 0 1 1 1 0 1 0 0 0 0 0 0 1 1 0 2 0 1 1 0 0 0 0 0 0 1 2 0 2 1 1 0 2 0 0 0 0 0 0 2 2 1 1 2 2 1 2 2 0 1 2 1 0 0 1 1 2 0 0 0 1 1 1 1 0 2 0 0 0 1 2 2 0 2 2 1 0 0 2 0 1 0 0 0 1 0 1 1 0 0 0 1 1 1 1 0 0 2 0 0 1 2 0 1 1 0 0 0 0 0 2 0 2 0 0 0 1 0 1 0 0 2 0 0 0 0 2 1 0 1 0 1 1 0 1 0 0 0 0 1 1 0 1 0 0 0 0 0 0 1 1 1 2 0 1 0 2 1 2 1 0 0 0 1 0 0 0 0 0 0 0 0 1 1 0 1 1 0 1 0 0 0 0 1 0 1 0 0 0 1 0 1 1 0 0 0 0 2 2 1 0 0 1 1 1 1 2 1 2 0 1 0 0 1 0 1 1 1 1 1 1 0 1 2 1 1 2 1 0 1 2 0 0 0 0 2 2 2 2 0 1 0 1 1 0 0 2 2 2 0 2 0 1 0 0 1 1 1 0 1 1 1 1 1 0 0 0 0 0 0 0 1 0 1 0 1 1 0 0 2 0 0 1 1 1 1 0 0 0 2 1 0 0 1 0 1 0 1 2 0 0 0 0 1 0 0 0 0 1 0 0 0 0 0 0 1 1 0 0 1 0 0 0 0 1 0 0 1 0 0 0 0 0 0 2 0 1 0 2 2 0 0 0 0 2 0 0 0 0 0 1 1 2 1 1 1 2 0 2 0 0 2 2 0 2 1 1 1 0 2 0 0 0 0 0 0 2 0 2 1 1 0 1 0 1 1 1 2 0 0 2 0 2 2 1 1 0 0 1 0 0 1 1 0 2 0 0 0 0 0 1 0 0 1 1 0 0 0 1 0 0 0 2 0 0 0 1 0 1 0 0 0 1 0 1 1 1 0 2 2 2 0 0 1 2 1 1 1 0 1 1 2 2 0 2 0 0 0 0 0 2 1 0 0 0 0 2 1 2 2 0 0 0 1 0 2 1 1 0 1 0 2 0 0 0 0 1 1 1 0 1 1 0 1 0 0 1 1 0 1 0 0 0 0 1 2 0 0 0 0 1 1 0 0 2 0 1 1 1 0 0 1 2 0 1 0 1 0 1 1 1 0 0 0 0 0 2 0 2 0 1 1 1 1 0 0 0 2 0 0 2 0 0 0 0 1 0 0 1 0 0 1 0 0 0 1 1 0 0 0 0 0 0 0
76 1 0 2 0 0 2 2 1 2 0 0 1 1 1 2 0 0 0 0 0 2 1 2 0 0 0 1 2 2 1 1 0 2 1 1 2 1 1 0 0 0 0 0 0 0 2 1 0 1 1 0 1 1 0 1 0 1 0 2 0 1 2 1 1 0 1 0 0 0 0 2 2 0 2 1 0 0 0 0 0 1 0 0 0 0 0 1 2 2 1 1 1 0 1 2 0 1 0 1 1 2 1 0 2 0 2 1 2 1 0 1 0 2 2 2 0 0 1 0 2 0 2 0 0 2 1 0 0 2 0 0 0 0 1 0 0 1 0 0 1 0 0 0 1 0 1 0 0 0 0 0 0 1 0 0 0 1 0 0 1 2 0 1 0 1 1 1 0 2 0 1 0 2 0 1 1 0 0 0 0 0 1 2 0 0 2 0 0 0 2 0 0 1 2 0 1 2 0 1 1 0 0 2 2 0 0 1 0 0 0 1 2 0 2 0 0 0 1 1 1 0 1 0 0 0 1 1 0 0 0 1 0 0 2 0 0 2 2 2 0 0 2 1 0 0 0 0 1 0 0 1 1 1 1 0 0 1 0 0 0 0 0 0 1 1 1 0 1 1 0 2 1 2 0 0 0 2 1 1 1 1 2 2 0 0 1 1 0 2 1 0 1 0 1 0 2 1 0 1 0 0 2 0 0 1 0 0 1 1 1 1 1 1 1 0 1 0 0 1 0 1 2 1 1 0 1 1 1 1 2 1 1 2 0 0 0 1 1 1 1 1 2 2 0 0 1 0 1 1 0 0 1 0 0 1 1 0 0 1 1 0 0 0 0 1 0 2 2 1 1 1 0 0 1 1 0 0 0 2 0 1 0 2 2 1 1 0 0 0 0 0 0 0 0 2 2 0 0 0 0 0 1 1 0 0 1 0 0 2 0 0 0 0 1 1 1 0 0 0 0 2 1 0 0 2 2 0 0 0 0 0 0 2 0 1 0 1 0 0 1 1 0 2 0 1 1 0 0 1 0 1 0 1 0 0 0 0 0 0 2 0 0 0 0 0 0 1 2 0 0 1 2 0 2 0 2 0 2 0 1 0 1 1 1 2 1 1 2 1 0 0 1 1 0 0 0 0 1 2 0 2 1 1 0 0 1 1 0 0 0 1 0 0 1 0 0 0 0 2 0 2 0 0 0 1 0 0 0 1 1 1 0 0 0 0 2 0 1 1 1 0 1 1 2 1 1 2 2 1 0 0 0 0 1 1 0 1 0 0 0 0 1 0 0 0 0 1 1 1 0 1 0 0 0 0 1 2 2 2 2 1 2 0 2 2 2 0 0 0 0 0 1 0 0 0 0 0 0 0 0 2 1 0 0 2 0 0 0 1 2 0 0 0 0 0 1 1 1 0 1 0 0 0 0 0 0 2 0 0 1 1 0 2 1 0 1 0 2 0 1 0 0 1 2 1 2 1 1 0 0 1 1 1 1 1 0 0 0 1 1 0 0 1 1 1 0 1 1 1 0 1 2 0 0 2 1 1 0 1 1 1 0 1 2 1 1 1 0 1 0 0 1 0 0 0 1 1 0 2 0 2 1 0 1 0 0 1 0 0 0 0 0 0 0 1 1 1 2 0 0 0 1 0 1 0 2 1 1 0 0 1 0 0 0 0 0 0 0 0 0 0 0 0 1 0 0 1 0 0 0 0 1 1 1 0 0 0 2 0 0 1 1 0 0 1 2 2 0 2 0 0 2 0 0 1 1 0 1 1 1 1 0 0 1 1 0 1 1 2 1 1 1 0 0 0 1 1 0 0 0 0 0 2 1 0 2 0 1 1 1 0 0 1 2 1 0 1 2 0 1 2 2 0 0 0 0 0 0 0 0 0 2 0 0 0 0 0 1 0 0 1 0 0 0 0 0 0 0 1 0 0 0 0 0 0 1 0 0 0 0 1 0 0 0 0 1 0 1 0 0 0 1 1 2 1 0 0 0 2 2 0 2 0 1 1 0 0 2 0 0 0 1 2 2 1 2 2 0 1 0 1 0 2 2 0 1 0 1 1 0 0 0 0 0 0 1 1 2 1 0 2 0 1 2 2 1 0 1 0 0 1 0 2 0 0 0 1 2 1 0 0 2 1 1 0 0 0 1 0 2 0 1 0 2 0 1 0 0 0 0 1 0 0 0 1 1 0 2 2 0 1 0 0 0 1 0 0 0 1 0 0 0 1 0 0 1 1 0 0 1 1 0 2 1 0 0 0 0 0 0 1
77 0 2 0 0 0 0 2 2 2 1 0 1 2 2 2 0 0 0 0 0 2 1 2 0 0 0 2 2 2 2 1 2 2 0 0 2 2 0 1 1 0 1 0 0 0 0 0 0 0 0 0 0 0 0 2 0 0 1 0 1 1 1 1 1 0 1 0 1 1 0 1 1 1 1 2 1 0 1 1 1 2 1 1 2 0 0 0 2 2 0 0 0 1 0 0 0 1 1 0 0 1 2 0 2 0 2 1 1 0 0 2 0 1 2 2 0 0 1 0 2 0 0 2 0 0 0 0 0 0 0 0 0 0 1 0 0 2 1 1 2 0 0 0 1 0 1 0 0 0 1 2 0 0 0 0 0 0 0 0 0 1 1 0 1 2 1 1 0 0 0 1 1 1 1 2 1 0 1 2 0 1 1 2 1 1 1 1 0 0 0 0 0 1 1 0 0 1 0 0 0 1 0 1 2 0 1 1 2 0 0 0 1 0 0 0 0 0 0 2 0 0 0 0 1 1 0 0 0 0 0 1 0 0 1 0 1 2 0 0 2 0 2 1 0 0 0 0 2 0 0 0 0 0 0 1 0 0 0 0 0 0 0 2 0 0 0 1 2 2 0 2 1 2 0 1 0 1 2 1 1 2 1 0 1 1 1 1 0 2 1 2 1 0 1 0 2 0 0 0 0 1 1 0 0 1 0 0 0 1 0 0 1 1 1 0 2 0 1 1 0 1 0 0 2 0 0 0 1 1 2 0 0 1 0 1 0 1 1 2 0 2 1 2 0 0 0 0 1 1 0 0 1 0 0 1 1 0 0 1 1 0 1 0 1 1 0 1 1 1 1 1 0 0 1 1 0 0 0 1 1 0 0 1 1 0 0 1 1 0 0 0 1 0 2 0 1 1 0 0 0 1 0 2 1 0 0 0 0 1 1 0 0 0 0 0 0 0 0 0 0 2 0 1 1 2 1 0 1 0 2 1 0 2 1 0 0 1 0 0 1 1 2 0 1 1 2 0 0 0 0 0 0 2 1 1 0 1 1 0 1 1 0 0 0 1 0 2 2 0 0 0 2 1 0 0 0 1 2 0 1 1 1 0 1 1 0 0 1 0 1 1 0 1 0 0 0 0 0 0 2 0 2 0 0 0 0 0 1 0 1 0 0 1 0 1 0 0 0 1 0 2 0 1 1 0 1 0 0 2 0 2 0 0 0 1 1 0 1 0 0 2 1 1 2 0 1 0 0 2 1 1 0 0 2 1 1 0 2 0 0 0 0 0 0 2 1 1 1 0 1 0 0 0 0 0 0 1 2 1 2 1 0 0 0 1 1 0 0 0 1 1 1 0 0 0 0 0 0 0 0 2 0 1 1 0 0 0 0 0 0 0 0 2 0 1 0 0 0 0 0 0 1 1 0 0 1 1 0 0 1 2 0 1 2 1 2 0 2 1 0 0 0 1 2 2 2 1 0 0 0 0 0 2 2 2 1 1 2 0 0 0 1 1 1 1 1 1 0 0 2 0 2 0 0 2 1 0 2 0 1 1 0 0 1 1 0 1 0 0 0 0 1 0 1 0 0 1 0 1 0 1 0 2 0 0 2 2 0 0 0 0 0 2 0 0 0 1 0 1 0 1 0 0 1 1 1 1 1 0 0 1 1 0 2 2 2 0 1 1 0 0 0 1 1 0 0 0 0 1 0 1 0 0 0 2 0 0 2 0 0 1 1 0 0 0 2 1 0 2 0 0 0 1 1 0 1 0 1 1 1 1 0 0 0 1 0 1 0 1 0 0 2 2 1 1 0 0 0 1 0 0 0 2 2 0 1 0 1 1 1 0 0 1 1 0 1 1 1 0 1 1 2 0 0 0 0 0 1 0 0 1 2 0 0 0 0 0 0 0 0 0 0 0 0 0 0 0 0 1 0 0 0 0 0 1 0 0 0 0 1 0 0 0 0 1 0 0 1 0 0 0 1 0 1 2 0 0 2 2 2 0 2 0 0 0 0 0 0 2 1 0 2 0 0 0 2 1 0 0 0 2 0 1 2 1 1 2 0 2 0 0 0 0 0 0 2 0 2 2 0 2 0 1 1 1 1 2 0 1 0 0 0 1 0 1 2 1 2 0 0 1 2 0 0 0 0 0 0 0 2 0 2 0 0 0 0 0 0 0 0 0 0 0 0 0 1 0 0 0 2 0 0 0 0 0 0 0 0 0 0 0 0 1 0 1 0 0 0 0 0 0 0 1 0 0 0 0 0 0 0 0
78 0 2 0 0 0 0 2 1 2 1 0 0 0 0 0 0 0 0 0 0 0 0 2 0 0 0 2 0 1 1 0 1 1 0 2 1 1 0 2 0 0 1 0 1 2 0 1 1 0 0 0 0 0 1 1 0 1 1 0 1 1 1 0 1 1 1 0 1 1 0 2 1 0 1 1 1 0 2 0 2 2 0 1 1 0 0 2 2 2 0 1 0 0 0 2 1 2 2 0 0 0 0 0 2 0 2 0 1 1 0 1 1 2 2 2 1 0 1 0 1 0 0 2 0 0 0 1 1 2 0 0 0 0 0 0 0 0 1 1 0 0 1 0 1 0 0 0 0 1 0 0 0 1 0 0 0 0 0 0 2 1 1 0 0 1 0 1 1 2 0 1 1 1 1 1 2 1 0 0 0 1 0 1 0 0 1 1 1 0 1 0 0 0 2 0 1 2 0 0 0 0 0 1 2 0 2 0 0 0 0 0 2 0 2 0 0 0 2 0 2 0 0 0 0 0 1 0 0 0 0 1 0 0 1 0 0 1 1 0 0 0 2 1 0 0 0 0 2 0 0 0 0 0 0 0 1 0 0 0 0 0 0 2 0 0 0 1 2 2 0 1 0 2 0 0 0 2 1 0 0 1 1 1 0 0 0 0 0 1 0 0 1 1 2 0 2 1 1 0 1 0 2 2 2 0 0 1 0 1 0 2 1 1 1 0 2 1 1 1 0 1 1 2 2 0 0 0 1 1 1 1 0 1 1 0 1 1 0 1 1 1 0 2 1 1 0 0 0 2 0 0 1 0 1 1 0 0 0 1 2 1 1 0 1 1 0 1 1 0 2 0 0 0 0 0 0 1 1 1 0 0 0 0 2 1 1 0 0 0 0 0 0 0 2 0 0 0 0 0 0 0 1 0 0 0 1 0 0 2 0 0 0 0 0 0 1 0 0 0 0 2 0 1 0 1 1 0 1 0 1 0 0 2 1 0 0 0 0 0 1 1 1 0 1 2 1 0 0 0 0 0 0 2 2 1 1 1 1 0 2 1 1 0 0 0 1 0 1 0 0 2 1 2 2 0 2 1 0 1 2 0 0 0 1 1 0 0 2 0 1 0 0 1 1 0 1 0 0 2 0 2 1 1 0 1 2 1 0 0 0 0 0 0 0 0 0 0 0 0 0 2 1 0 0 0 0 2 0 0 2 0 1 1 1 0 1 0 0 0 2 0 2 2 1 0 1 1 1 2 0 0 0 0 1 1 0 1 0 2 2 0 0 0 0 0 0 2 2 0 1 1 1 0 1 0 2 0 2 0 2 0 0 0 0 0 0 0 0 0 0 0 1 2 0 0 0 0 0 0 1 0 0 2 2 0 0 0 0 2 0 0 0 1 0 0 0 2 0 2 0 1 0 1 0 1 2 1 0 0 0 1 0 2 0 0 2 0 2 0 1 0 0 1 1 0 0 1 0 0 1 1 0 1 2 2 0 1 1 0 0 0 0 0 0 0 1 1 1 1 0 1 0 1 0 2 1 0 1 0 1 1 0 1 1 1 1 0 0 2 0 0 0 1 2 0 0 0 0 2 0 1 0 0 1 0 2 2 0 0 0 0 0 2 0 0 0 1 0 0 0 2 0 0 2 1 1 0 0 0 0 1 0 0 1 1 0 0 0 0 0 0 0 0 0 1 0 1 0 0 0 0 0 0 0 2 0 0 2 0 0 1 0 0 0 1 2 2 1 2 0 0 0 0 0 0 1 0 1 0 0 0 1 1 2 1 0 1 0 2 1 1 1 0 0 0 0 1 0 0 0 0 0 2 1 1 2 0 1 1 2 0 0 2 2 0 0 0 2 0 2 2 0 1 0 0 1 0 0 0 0 0 2 1 1 0 0 1 1 0 1 0 1 1 0 0 1 0 0 0 2 0 0 0 0 0 0 0 0 0 2 0 1 1 1 1 0 1 1 0 0 0 2 0 2 2 0 1 2 2 2 0 2 0 0 0 0 0 2 0 0 0 1 0 2 0 2 1 1 0 0 2 0 1 2 1 0 1 0 2 0 0 1 1 2 2 1 1 1 0 0 1 0 0 0 0 0 0 1 0 0 1 0 1 1 1 1 0 2 1 0 0 2 0 1 1 2 0 0 0 2 0 0 0 1 0 1 0 1 1 0 1 0 0 1 1 1 0 1 1 1 1 0 0 1 1 0 0 1 0 0 0 0 0 0 0 0 1 0 0 1 1 0 0 0 0 0 0 1 1 0 0
79 1 1 0 0 0 1 2 0 1 1 0 0 1 0 0 1 0 2 1 1 1 0 2 0 1 1 1 2 2 1 1 1 2 0 0 2 1 0 1 1 0 0 1 0 1 0 0 1 1 1 0 0 0 0 1 1 0 1 0 2 0 1 1 0 2 0 1 0 0 0 0 2 0 2 2 0 0 1 0 1 2 0 1 1 0 1 0 0 2 0 0 1 0 1 1 0 1 0 1 1 2 0 0 2 1 2 1 1 0 0 1 1 2 2 2 1 0 1 0 1 0 2 0 0 2 2 1 1 1 0 0 1 1 0 0 0 0 0 0 2 0 0 0 1 0 0 0 0 0 0 0 0 0 0 0 0 2 0 0 1 2 0 0 0 2 1 2 0 2 0 0 0 2 0 1 2 2 0 0 0 1 0 2 0 0 2 0 0 0 1 1 0 0 1 0 1 1 0 0 0 1 0 1 2 0 1 1 0 1 1 0 2 0 0 0 0 0 1 0 2 1 1 1 2 0 0 1 0 0 0 0 0 0 0 0 0 2 2 2 0 0 1 1 0 0 0 0 1 0 0 0 0 0 0 0 1 1 0 1 0 1 0 1 0 0 0 0 1 0 1 1 2 2 0 0 0 2 2 1 0 1 0 0 0 1 0 1 0 1 1 0 0 0 0 0 2 0 0 1 0 0 1 0 0 0 0 1 1 2 1 2 1 1 1 0 2 1 1 0 0 2 1 2 2 0 0 2 1 2 2 1 1 2 0 0 0 2 1 2 2 1 2 1 1 1 1 0 0 1 0 0 1 1 0 1 1 0 0 0 1 1 0 0 0 0 0 2 2 1 1 1 1 1 1 1 0 0 0 1 0 0 0 0 0 0 0 0 0 0 0 0 0 0 2 0 1 0 0 0 0 0 1 1 0 1 0 1 0 2 0 0 1 0 2 1 0 1 0 1 0 1 0 1 1 1 0 0 1 0 1 0 2 0 2 0 1 1 0 0 2 0 1 1 1 1 2 0 0 1 0 1 0 1 1 1 0 2 2 1 0 2 0 1 0 1 0 2 2 0 0 1 2 0 1 0 1 2 1 1 1 0 1 1 1 1 1 1 2 1 1 0 0 0 0 0 1 1 2 2 0 2 0 2 0 0 2 2 1 0 0 1 0 1 1 1 1 1 0 1 1 2 0 0 0 1 1 0 1 1 1 0 1 0 0 0 1 0 1 1 0 1 1 0 1 1 0 2 2 1 0 0 0 0 1 0 0 1 0 0 0 0 1 0 0 0 0 2 2 0 0 1 0 0 0 0 2 1 1 1 2 0 0 0 0 0 0 0 0 0 0 2 1 0 1 0 2 0 0 0 0 2 0 2 2 0 1 0 0 0 0 0 0 2 0 2 0 1 0 1 0 1 0 1 0 0 2 1 0 0 0 1 0 1 2 1 2 1 2 2 0 1 0 1 2 1 1 0 1 0 0 2 1 2 2 2 0 1 2 0 0 0 1 1 1 1 0 0 0 1 0 0 1 0 0 1 2 0 1 0 1 1 0 2 2 2 1 0 1 2 0 0 0 0 1 0 0 0 0 0 0 1 0 1 1 0 2 1 0 0 1 1 0 2 0 0 0 1 2 0 0 0 1 0 1 1 1 1 1 0 1 1 0 0 1 1 1 0 2 2 1 0 0 1 2 0 1 0 0 1 0 1 0 0 0 2 2 0 1 0 0 1 1 0 0 1 1 2 0 1 0 1 2 2 2 0 0 0 1 1 1 1 0 0 1 2 0 1 0 2 1 0 2 1 0 0 0 2 0 1 0 0 0 1 2 0 1 0 1 1 2 0 0 2 2 1 0 0 2 0 2 1 0 1 0 0 1 0 0 2 0 0 2 0 0 0 0 0 1 0 0 1 1 0 1 1 1 0 0 0 2 0 0 0 0 0 0 0 0 0 0 0 1 1 1 0 0 0 1 0 0 0 1 1 0 0 0 0 0 2 2 0 1 0 0 0 1 0 0 1 2 0 0 0 1 0 1 1 1 0 1 2 0 2 2 0 1 1 0 2 0 0 0 0 1 1 2 1 2 1 0 2 0 1 1 1 1 0 1 0 0 0 0 1 1 1 0 2 2 1 1 1 2 2 2 0 1 2 0 0 2 0 1 0 0 0 0 0 0 0 0 1 0 0 0 1 2 0 1 1 1 0 0 0 0 0 0 1 2 1 0 1 0 1 1 2 2 0 0 0 0 0 0 2 0 1 0 1 1 0 0 0
80 1 1 0 0 0 0 0 2 0 0 2 0 1 0 0 0 1 1 1 1 1 0 2 0 0 0 1 2 2 2 0 2 2 0 0 2 2 0 2 0 1 1 0 0 1 0 0 0 0 0 0 1 1 0 2 0 0 0 0 0 0 1 1 0 1 0 0 0 0 0 0 2 0 2 2 0 1 1 2 0 2 2 0 2 0 0 0 2 2 0 0 2 0 0 0 0 2 1 1 0 0 0 1 2 0 2 1 2 1 0 1 1 2 2 2 2 0 1 0 1 0 2 0 1 1 1 1 1 1 0 0 1 1 0 0 0 0 0 0 1 0 0 0 0 1 1 0 0 1 1 2 0 0 0 0 0 0 0 1 1 1 0 1 0 2 1 1 1 1 0 1 1 1 0 1 2 0 0 1 0 0 0 2 0 0 2 1 0 0 1 1 0 0 2 0 0 0 0 1 1 0 0 2 2 1 1 0 0 0 0 0 1 0 2 0 0 0 1 1 1 1 0 1 1 0 0 1 0 0 0 0 0 0 1 0 0 2 2 1 0 0 1 0 0 0 0 0 1 1 1 1 0 0 0 0 0 1 0 1 0 1 0 1 0 0 0 1 2 1 1 1 0 2 0 1 1 2 2 0 0 2 1 1 0 0 1 1 0 2 1 1 2 0 2 0 2 0 0 1 0 0 1 1 0 0 1 1 0 0 0 1 2 1 1 0 2 1 1 1 0 2 1 2 2 0 1 0 0 0 2 2 0 2 0 0 0 0 0 2 1 2 2 1 1 1 1 0 1 1 1 0 2 1 0 0 1 1 0 1 1 1 2 2 2 1 0 2 2 0 2 0 0 0 1 1 0 0 0 1 1 1 0 1 1 0 0 0 0 0 0 0 1 0 2 0 0 0 1 1 0 1 0 1 0 0 0 0 0 2 0 0 0 0 0 0 0 0 0 0 0 0 0 0 1 2 1 0 1 1 0 0 0 2 0 1 0 0 0 1 0 2 2 0 1 1 1 0 0 1 1 1 0 2 2 1 1 2 1 1 0 2 1 0 0 0 0 1 1 1 1 2 1 1 2 2 0 2 2 0 2 1 1 1 2 0 0 1 2 1 0 0 0 1 1 0 1 0 0 1 1 1 2 0 0 0 0 2 0 0 0 0 0 1 1 1 1 0 0 2 1 1 2 2 2 0 0 0 0 2 1 1 1 0 0 0 2 0 1 0 0 2 2 1 2 0 1 1 1 1 0 1 1 0 2 0 0 0 0 1 0 0 1 1 1 0 0 2 1 0 0 1 0 0 0 0 1 2 2 2 2 0 1 0 1 0 1 0 2 1 2 0 1 0 2 0 1 0 0 0 0 2 0 1 1 1 1 0 1 1 0 0 0 1 1 1 0 0 0 0 0 0 2 2 0 0 0 1 0 0 0 0 1 1 2 1 2 2 2 2 0 1 0 1 2 2 2 1 0 0 0 1 0 2 2 2 0 1 2 0 0 0 2 1 1 1 1 2 1 0 1 1 0 0 2 2 2 1 2 1 0 0 0 2 1 1 2 1 0 1 0 0 0 0 0 0 0 0 0 1 0 1 1 1 0 0 1 2 0 1 0 0 0 2 0 0 0 0 0 0 0 2 1 0 1 1 1 0 0 0 1 1 1 0 2 2 1 0 0 1 0 0 0 0 0 0 0 1 0 1 0 1 0 0 1 0 0 0 1 0 0 0 1 0 0 1 2 0 0 0 0 0 2 0 0 1 2 0 0 1 1 1 1 1 2 1 1 2 0 2 0 0 2 2 0 0 1 0 0 0 0 0 0 2 2 0 0 0 1 1 1 0 0 1 2 1 0 0 1 0 1 1 1 1 0 0 0 0 0 0 0 0 1 0 0 0 0 0 0 0 0 0 1 0 0 0 1 1 0 0 2 0 0 0 0 0 0 0 0 0 1 1 0 0 0 1 1 1 2 1 1 0 2 1 1 1 0 1 2 2 2 0 2 0 1 1 0 0 1 1 0 0 1 0 2 0 2 2 1 0 1 2 0 1 2 1 1 0 1 1 0 0 0 0 1 1 1 0 1 1 0 1 0 1 1 1 1 1 1 1 1 0 0 2 0 0 0 1 1 0 0 0 2 1 2 0 0 0 1 0 2 0 1 0 1 0 1 0 0 0 0 0 2 0 0 0 1 0 0 0 1 0 0 0 0 1 0 0 1 0 0 0 0 1 0 1 0 0 0 1 0 0 1 2 0 0 0 0 0 0 1 0
81 0 2 0 0 0 0 1 2 1 1 1 1 1 1 1 0 0 0 1 1 0 1 1 1 1 1 0 2 1 1 0 2 2 0 1 1 1 1 0 1 0 2 0 0 1 0 0 0 0 0 0 1 1 0 2 0 0 0 0 1 1 0 0 1 0 1 0 0 0 0 1 2 1 2 1 0 1 1 1 1 2 0 1 1 0 0 0 1 1 0 0 1 0 0 1 0 2 0 2 2 2 1 0 1 0 1 1 1 0 0 1 0 2 1 1 0 0 1 0 1 0 0 2 0 0 0 0 0 0 0 1 0 1 1 1 1 0 0 0 2 0 0 0 0 0 0 0 1 1 0 0 0 1 0 0 0 1 0 0 0 0 1 0 1 2 1 1 0 2 0 0 0 2 0 0 1 1 0 0 0 0 1 2 1 1 1 1 1 0 1 0 0 0 1 0 1 1 0 0 0 0 0 0 2 0 2 1 0 0 0 0 1 0 1 1 0 0 2 0 2 1 0 0 1 0 0 1 0 0 0 0 0 0 1 0 0 2 2 2 0 0 2 1 0 0 0 0 2 0 0 0 0 0 0 0 1 1 1 0 1 0 0 1 0 0 0 0 2 1 0 2 1 1 1 0 0 1 2 1 1 2 2 1 0 0 0 1 0 2 2 1 2 0 2 0 2 2 0 2 0 2 2 2 1 0 2 1 0 1 0 2 1 1 1 0 2 1 1 0 0 1 2 1 0 0 0 1 2 2 2 0 0 1 0 1 0 1 0 0 0 0 2 1 1 1 0 0 0 1 0 0 1 1 0 0 1 0 0 2 2 0 1 1 1 0 0 1 1 1 1 1 1 1 1 0 0 1 1 1 0 1 0 1 1 1 1 1 1 1 0 1 0 0 1 1 1 0 1 1 0 1 0 2 1 0 0 0 0 2 0 0 0 0 0 0 0 0 0 0 0 1 1 0 1 2 1 0 1 0 1 0 1 1 1 1 0 0 0 0 1 1 1 1 1 2 1 1 0 0 0 0 0 2 1 1 0 2 1 1 0 2 1 0 0 1 1 2 2 0 0 1 2 0 0 0 0 1 1 0 0 0 0 0 2 1 0 0 1 0 1 1 0 2 1 0 0 1 1 0 2 1 0 2 1 1 1 2 2 0 0 1 0 0 1 0 0 1 0 1 1 2 0 0 0 1 0 0 0 2 0 2 0 0 0 0 1 0 1 2 0 1 1 1 1 0 2 0 0 2 1 2 0 0 2 2 1 1 1 1 0 0 0 1 1 0 0 2 2 0 1 1 1 0 1 0 2 1 1 1 1 0 0 0 0 0 0 1 0 0 0 1 1 0 0 0 0 0 1 0 1 1 1 1 1 1 1 1 0 1 0 0 0 0 0 0 0 1 1 0 0 0 0 1 0 0 2 0 0 0 0 1 0 2 2 1 2 1 0 0 0 0 0 1 2 1 1 1 0 0 1 1 1 1 2 2 0 0 1 1 0 0 1 0 0 0 1 0 2 0 0 2 0 0 0 2 2 0 1 0 1 1 0 1 1 1 0 2 0 1 1 1 0 1 1 0 0 0 0 1 0 0 0 1 1 0 1 2 0 2 0 0 1 1 0 1 1 0 1 0 0 0 2 0 2 2 0 1 1 0 0 1 0 0 0 0 2 0 1 1 0 0 1 1 1 0 0 1 0 0 0 0 0 0 0 0 0 0 1 1 0 1 2 0 0 0 2 0 0 1 1 0 2 0 0 0 0 0 1 1 1 1 0 0 2 0 0 1 0 2 1 0 2 2 0 0 0 0 0 1 0 0 0 1 2 0 1 1 0 1 1 0 0 2 2 2 0 0 2 1 0 1 1 0 0 0 0 0 0 0 0 1 2 0 0 0 0 0 1 0 0 1 2 0 1 1 1 0 0 0 2 1 0 0 0 0 0 1 1 1 0 0 0 0 0 1 0 0 2 0 0 0 1 0 2 1 0 1 1 1 0 2 2 0 1 1 0 2 0 1 1 0 2 0 1 0 2 2 0 0 0 2 0 1 2 0 1 0 1 0 0 0 0 0 1 1 1 0 1 0 1 0 0 1 0 1 1 0 0 1 0 0 0 2 0 0 0 0 2 0 0 1 2 1 1 0 2 0 1 0 1 0 1 1 0 1 2 2 2 0 0 0 0 0 1 0 1 0 1 0 0 0 0 0 0 1 0 1 1 0 0 0 0 1 0 0 1 0 0 0 0 0 1 2 1 0 0 0 0 0 0 0
82 1 0 2 0 0 1 1 1 1 1 1 2 2 2 2 0 0 0 0 1 2 1 1 1 0 0 1 1 1 1 0 1 1 2 1 1 1 0 1 1 0 0 0 0 0 0 0 0 1 0 0 0 0 1 2 0 0 1 1 0 1 0 0 0 0 0 0 0 0 0 0 1 1 1 2 1 0 2 1 1 2 0 1 1 0 0 0 2 2 0 0 1 0 1 2 0 2 2 0 0 2 0 0 2 0 2 0 0 0 0 0 0 2 2 2 1 0 1 0 1 0 2 0 0 2 2 0 0 1 1 1 0 0 1 0 0 1 1 0 2 0 0 0 2 0 0 0 0 0 0 0 0 1 0 0 0 2 0 0 1 1 0 1 1 2 1 1 0 1 0 0 0 2 0 1 1 0 0 0 0 0 1 2 0 0 2 1 0 0 1 1 0 0 2 0 2 2 0 0 0 0 1 1 2 0 2 1 0 0 1 0 1 0 1 0 0 0 1 1 1 0 0 0 0 0 0 1 0 0 0 0 0 0 2 0 0 2 2 2 0 0 2 0 0 0 0 0 2 0 0 0 0 0 0 1 0 0 0 0 0 0 0 0 1 1 0 1 1 0 0 2 0 1 0 0 0 2 0 0 0 1 2 1 0 0 1 0 0 2 0 0 1 0 1 0 2 1 0 0 0 0 2 1 1 0 1 1 1 1 1 1 2 1 1 0 2 0 0 0 0 0 0 1 1 0 0 1 1 1 2 1 0 1 0 0 0 2 0 1 0 0 2 2 1 1 0 0 0 1 0 0 1 0 0 1 0 0 0 2 2 0 1 0 1 0 0 1 1 0 2 0 0 0 0 0 0 1 1 1 0 1 0 0 1 1 1 0 0 0 0 0 0 0 2 0 0 0 2 2 0 2 2 0 0 1 1 0 0 1 0 0 0 0 0 0 0 0 1 0 0 1 0 1 1 1 0 1 1 0 0 2 1 1 0 1 0 1 0 1 0 1 1 0 1 1 2 0 0 2 0 0 0 0 0 0 0 1 1 0 2 0 0 0 0 0 1 2 2 1 1 2 2 0 0 0 0 1 2 0 2 0 0 0 2 1 0 1 2 1 1 1 2 0 0 0 0 0 1 1 1 2 1 1 0 0 1 1 0 0 0 0 0 0 0 1 0 1 0 2 1 2 0 0 0 1 1 2 0 0 2 0 1 0 1 0 2 0 1 0 0 2 1 1 1 2 1 0 0 2 0 0 1 1 2 2 1 2 1 1 1 1 1 0 1 1 1 1 0 1 0 1 0 0 0 0 1 1 1 1 1 0 1 0 1 1 1 1 1 0 1 1 0 0 1 0 0 0 0 0 0 2 0 2 0 0 0 0 1 1 1 1 0 1 0 0 0 0 0 0 0 0 0 0 0 1 2 1 0 0 1 2 0 1 2 1 2 1 2 2 0 2 0 0 0 0 0 0 0 0 0 0 1 1 2 1 0 1 2 0 0 0 1 1 2 2 0 0 1 0 1 1 0 1 0 2 2 0 2 0 2 0 0 0 0 0 1 2 0 0 0 0 2 0 0 0 1 0 0 1 0 2 0 0 0 0 2 2 0 0 0 0 0 2 0 0 0 2 1 0 0 0 0 0 1 0 2 1 1 0 0 1 0 1 1 1 1 0 0 0 0 0 0 1 1 0 1 0 0 0 0 0 0 0 0 0 0 0 1 0 0 1 2 0 1 0 2 1 0 1 1 0 1 0 0 1 1 0 0 1 1 1 0 0 2 1 1 2 2 2 0 2 2 2 0 0 0 1 0 0 0 0 1 1 1 0 2 0 2 0 1 0 1 1 1 2 0 0 2 1 1 2 2 0 0 0 0 0 0 1 0 0 2 0 0 2 0 0 1 0 1 1 1 0 0 0 1 0 0 0 1 0 0 0 2 0 2 0 0 0 1 0 0 0 0 0 1 0 2 0 0 0 1 0 1 1 0 0 1 2 2 0 2 0 0 0 0 0 1 0 0 0 2 0 2 1 2 1 0 0 0 2 0 1 1 1 0 1 0 1 0 0 1 1 2 1 0 1 1 0 1 0 1 1 2 2 1 1 0 1 0 0 0 1 0 0 0 0 0 0 0 0 2 0 0 1 1 0 0 0 2 0 0 1 1 0 2 0 0 0 0 1 0 0 0 0 0 0 2 1 0 0 0 0 0 1 0 0 0 1 0 0 0 0 0 0 0 0 0 0 0 0 0 1 0 0 1 0 1 0 0 0
83 1 1 1 0 0 0 2 1 2 2 0 0 0 0 0 0 0 0 0 0 2 1 2 0 0 0 2 2 2 2 0 2 2 0 1 1 2 0 0 2 0 1 0 0 1 0 0 0 1 0 0 0 0 2 2 0 0 1 1 1 0 2 2 0 1 1 0 1 1 0 0 1 0 0 2 2 0 1 1 0 2 0 1 2 0 0 0 2 2 0 0 1 0 1 1 0 0 0 0 0 2 0 0 2 1 2 1 1 0 0 1 1 2 2 2 0 0 0 0 2 0 1 1 0 1 1 1 0 1 0 0 0 0 0 0 0 0 0 0 1 0 0 0 2 0 0 0 0 0 0 1 0 0 0 0 0 0 0 1 1 1 1 0 1 2 0 2 0 0 0 1 1 1 1 0 2 0 1 2 0 1 0 2 1 1 1 2 0 1 0 2 0 0 1 0 0 2 0 0 0 0 0 2 2 1 1 0 1 0 2 0 2 0 2 0 0 0 1 1 1 1 0 0 0 0 0 2 0 0 0 0 0 0 2 0 1 2 2 2 0 0 2 1 0 0 0 0 1 0 0 0 0 0 0 0 0 1 0 1 0 0 0 0 0 0 0 0 1 0 2 1 0 2 0 1 1 0 1 0 0 0 1 0 1 1 1 0 1 1 0 2 1 1 1 0 2 1 1 0 0 0 2 0 0 1 1 1 1 2 1 0 2 1 1 0 2 1 1 1 0 2 2 0 2 0 1 0 2 1 1 1 1 2 0 0 0 2 0 1 1 1 1 2 1 1 0 0 1 0 0 0 1 0 0 1 0 0 0 2 2 0 1 1 1 0 0 1 1 0 2 0 1 1 0 0 0 1 1 1 1 1 1 1 1 0 0 0 0 0 1 2 2 0 2 0 2 0 1 1 0 1 1 1 1 0 0 1 0 2 0 0 0 0 0 0 2 1 0 1 1 1 0 0 0 1 1 0 1 0 2 1 0 2 0 0 0 2 0 1 1 1 2 0 0 2 0 1 1 2 0 0 0 1 0 0 0 2 1 1 0 2 0 1 0 1 0 2 2 1 1 1 2 0 2 1 1 2 2 2 0 0 2 1 0 2 1 0 0 0 2 2 1 1 1 0 1 0 0 2 0 2 0 1 2 2 1 1 0 0 0 1 0 0 0 2 0 1 0 2 2 1 0 0 0 2 0 0 1 1 1 0 1 1 1 1 1 0 1 1 0 1 1 0 1 0 2 1 1 1 1 1 0 0 2 0 0 1 0 1 1 0 0 1 1 0 0 1 1 0 1 0 0 0 0 0 1 0 1 0 1 0 1 0 0 0 1 0 1 1 0 1 2 1 0 0 0 0 0 0 0 1 0 2 1 0 1 0 1 1 0 0 0 0 0 0 0 0 0 0 0 1 0 0 0 1 1 0 0 0 0 0 2 2 2 1 2 1 1 1 1 0 0 1 2 1 1 0 1 0 1 2 1 0 1 1 0 1 2 0 0 0 2 1 1 1 2 1 0 2 0 0 1 0 0 2 1 0 1 1 1 0 0 2 2 2 2 0 1 2 0 0 0 0 0 0 0 0 0 1 0 0 0 0 0 0 1 2 0 0 1 1 1 1 1 1 0 0 0 0 1 0 1 0 1 1 1 0 0 0 0 0 0 1 1 1 2 0 1 1 0 0 0 0 1 0 0 0 0 0 0 0 0 0 0 0 0 0 1 0 0 1 2 0 0 0 2 2 0 1 0 0 1 0 0 0 2 0 0 2 2 2 0 0 0 1 0 1 1 1 0 1 2 1 0 0 1 1 0 0 0 0 0 1 1 1 1 0 1 1 2 0 0 1 2 1 1 1 2 0 0 0 2 1 0 0 1 0 0 0 1 0 1 1 0 2 0 0 0 0 0 0 0 0 0 0 0 0 1 0 1 0 0 0 0 1 0 0 0 0 1 0 0 0 0 1 0 0 2 0 0 0 2 0 2 2 0 0 0 2 2 0 2 0 0 0 0 0 0 1 1 0 0 0 1 0 2 2 0 0 0 2 0 0 1 1 0 0 0 2 0 0 1 1 1 1 0 1 2 1 0 2 0 0 1 0 0 0 0 0 0 1 0 1 1 0 0 1 1 1 0 0 1 2 2 0 1 0 1 0 1 0 2 0 0 0 0 0 0 0 0 1 0 0 0 0 1 0 0 0 2 0 0 0 1 0 2 0 1 0 0 0 0 1 0 1 0 0 0 1 0 0 0 2 0 1 0 0 1 0 1 1
84 1 1 1 0 1 2 1 2 1 0 1 0 1 1 0 0 0 1 0 0 1 0 2 0 0 0 2 2 1 1 1 1 1 0 1 1 2 0 2 1 0 0 0 0 1 0 0 0 0 0 0 0 0 1 1 0 0 0 1 0 0 0 0 0 0 0 0 0 0 0 1 2 1 2 2 0 0 1 1 0 1 2 0 2 0 0 0 0 1 0 0 1 0 1 2 0 0 0 0 0 2 2 0 2 0 2 0 0 0 0 2 1 2 2 2 1 0 1 0 2 0 2 0 0 2 2 2 2 2 0 0 0 0 0 0 0 0 0 0 2 0 0 0 0 0 0 0 0 0 1 1 0 0 0 0 0 1 0 0 2 2 0 2 1 2 0 0 1 1 0 0 0 2 0 0 2 1 1 1 0 1 0 2 0 0 2 1 0 0 0 1 0 0 2 0 1 2 0 0 0 0 0 2 2 0 0 0 1 0 1 0 1 1 2 0 0 0 0 2 0 1 0 0 1 1 0 2 0 0 0 0 0 0 2 0 0 2 2 1 0 0 2 1 0 0 0 0 2 0 0 0 0 0 0 0 1 0 0 0 0 0 0 0 0 0 0 0 1 0 1 1 0 2 1 1 0 0 2 0 0 2 1 2 0 0 1 1 0 2 1 1 1 0 2 0 2 0 1 0 1 0 2 2 1 1 0 1 0 1 0 1 1 1 1 0 2 1 1 0 0 2 1 2 1 0 1 2 1 1 2 0 0 0 0 1 0 2 0 0 0 0 2 1 1 1 0 1 1 1 1 1 1 0 0 1 1 0 0 1 2 1 1 0 1 0 0 2 2 1 1 1 1 1 1 1 0 1 1 2 1 1 0 0 0 0 0 0 0 0 0 0 0 0 2 0 1 2 1 1 0 1 0 2 1 0 1 1 0 2 0 1 0 0 1 1 1 0 1 0 0 1 0 2 0 2 2 1 1 0 0 0 1 1 1 0 0 0 0 0 2 0 1 1 1 2 1 0 0 0 0 0 0 2 1 0 1 0 0 0 2 0 0 1 0 1 0 1 1 1 1 2 1 2 1 0 1 0 2 0 1 0 2 0 0 2 0 2 2 1 0 0 2 1 0 0 0 0 0 0 2 0 1 1 0 0 1 1 1 0 0 0 0 0 1 1 0 0 0 0 1 2 0 0 0 1 0 1 1 1 1 0 1 0 1 0 2 1 1 0 2 0 2 1 1 0 1 2 2 0 0 0 0 0 2 0 0 1 0 1 0 0 1 0 1 1 1 2 1 0 1 1 1 0 1 0 1 0 1 0 1 0 1 0 1 1 1 0 1 1 1 0 0 0 1 0 1 0 0 0 0 2 1 2 2 0 1 0 0 0 0 0 0 0 0 0 1 2 0 0 1 0 0 0 0 1 2 0 0 0 0 2 0 2 1 2 2 0 2 0 0 1 0 2 2 1 1 1 0 0 0 1 1 1 2 2 0 0 1 1 0 0 1 1 1 1 0 1 1 1 0 0 0 1 1 2 2 0 2 0 1 0 0 1 2 1 2 1 0 0 0 0 1 0 1 0 0 0 0 2 1 1 1 0 1 0 0 0 1 0 0 0 0 1 0 0 0 1 0 0 0 1 2 0 0 2 0 0 0 0 0 1 0 0 1 1 1 0 0 0 0 0 1 0 2 0 0 0 0 0 0 0 0 0 0 1 0 0 2 0 0 0 0 0 0 1 1 1 0 2 1 0 2 1 1 0 1 1 0 2 2 1 1 1 1 0 1 2 0 2 0 2 2 2 1 1 0 0 1 1 0 1 0 2 2 0 1 1 0 0 0 0 1 0 0 2 1 1 2 0 2 2 0 2 0 0 1 0 0 0 1 0 1 0 0 0 0 0 1 0 1 1 1 0 0 0 1 0 1 0 1 0 0 0 0 0 0 0 0 0 1 1 0 0 0 0 1 0 1 0 0 0 1 0 2 2 0 0 0 2 1 1 1 0 1 1 1 0 1 2 0 0 0 0 1 0 1 2 0 0 0 2 0 2 2 0 1 0 0 1 0 0 0 0 1 0 2 0 1 1 0 1 0 2 2 2 0 0 0 0 0 0 0 2 0 0 0 1 1 0 0 0 2 1 1 0 0 0 0 0 1 1 1 1 0 1 2 0 0 0 0 0 1 0 2 1 0 0 1 0 1 0 0 0 0 0 0 0 2 0 0 0 0 0 0 0 0 0 0 2 0 0 0 1 0 0 0 0 0 0 0 0
85 0 2 1 0 0 1 1 2 1 0 1 1 1 1 1 0 1 2 1 1 2 0 2 0 0 0 1 1 2 2 0 2 2 0 1 1 1 1 0 2 1 0 0 0 1 1 0 0 0 0 0 0 0 1 2 0 0 2 0 0 1 2 2 0 0 1 1 0 0 0 1 1 0 1 2 1 0 2 0 2 2 0 0 0 0 0 1 2 2 0 0 0 0 2 2 0 1 0 1 1 2 0 1 2 1 2 0 0 0 1 1 2 2 2 2 1 0 2 0 1 0 1 1 0 0 0 2 1 2 0 0 0 0 1 0 0 1 0 0 1 0 0 0 1 1 0 0 1 1 0 0 1 0 1 0 0 0 0 0 1 1 0 0 1 1 1 1 1 1 0 1 0 2 1 1 2 0 0 0 0 0 0 2 1 1 1 1 1 0 1 0 0 0 0 0 0 1 0 0 0 1 0 1 2 0 1 0 0 0 0 0 0 0 1 0 0 0 0 1 1 1 0 0 0 0 0 1 1 1 1 2 1 0 1 0 0 2 2 1 1 0 2 0 0 0 0 0 2 0 0 0 0 0 0 1 0 0 1 0 2 0 0 0 0 0 1 0 2 0 0 2 0 1 0 0 0 1 1 1 1 2 2 1 0 0 0 1 0 2 2 0 2 0 2 0 2 0 0 0 0 0 2 0 0 0 1 1 1 2 1 1 2 1 1 0 2 0 0 0 2 2 1 0 1 0 1 1 0 0 1 1 0 1 0 0 0 1 0 1 0 0 2 1 1 1 0 1 1 0 1 1 1 0 0 1 0 0 0 2 2 0 1 1 1 0 0 1 1 1 1 1 0 0 0 0 0 0 0 0 1 1 0 1 2 0 2 1 1 1 0 2 1 0 0 2 2 1 1 1 0 2 2 0 0 1 1 1 0 1 1 0 0 0 1 1 0 0 0 0 0 0 1 0 0 2 1 0 2 2 1 0 0 2 0 1 0 0 0 0 1 1 2 0 1 0 2 0 1 1 0 1 0 1 1 1 0 2 2 1 1 2 0 2 0 2 0 1 1 0 0 1 0 2 1 1 0 2 1 1 2 0 1 1 2 0 0 1 2 0 1 0 1 1 1 0 0 1 1 0 2 1 1 1 0 0 2 1 1 0 0 0 0 0 0 1 0 0 0 1 0 2 2 2 2 0 0 0 0 1 1 1 1 1 1 0 2 0 1 0 0 2 1 1 1 2 0 0 0 2 1 1 1 0 2 2 2 1 0 1 1 0 0 0 0 2 2 1 1 0 0 1 0 0 0 0 1 0 1 0 1 0 1 0 0 0 1 0 1 0 1 1 0 1 0 0 0 0 0 0 0 1 0 2 1 0 1 0 0 0 1 0 0 1 1 2 0 1 0 0 2 0 0 1 0 0 1 2 0 0 0 1 0 2 2 1 2 1 2 2 1 0 0 1 2 2 2 1 1 0 0 1 1 0 2 0 0 0 0 0 0 0 0 1 1 1 0 1 0 0 2 0 0 1 0 2 2 1 0 1 1 1 0 2 2 2 1 1 0 0 0 0 1 0 0 0 0 0 0 1 1 0 0 0 1 0 1 2 0 0 0 0 0 2 0 0 0 2 1 0 0 0 1 0 1 1 1 0 0 0 0 0 0 1 1 1 1 0 1 0 0 0 1 1 1 0 1 0 0 0 0 0 0 0 0 1 1 0 1 0 0 0 2 0 0 0 2 1 0 1 0 0 2 0 0 0 1 0 1 0 1 0 1 1 1 0 1 1 1 2 1 1 2 2 1 1 0 0 0 1 0 0 1 1 1 0 2 1 0 0 1 1 0 2 2 1 0 0 2 0 2 1 1 1 0 0 1 0 0 0 1 1 2 0 0 0 0 0 1 0 1 1 2 0 0 0 2 0 0 1 1 1 0 0 0 0 0 1 0 0 1 0 0 0 0 1 1 1 2 0 0 0 1 1 1 2 0 0 0 2 1 1 2 0 0 0 1 0 1 0 1 0 1 1 1 0 2 2 0 0 0 2 0 2 2 0 1 1 2 0 2 0 0 0 1 1 2 0 0 0 0 0 1 1 2 2 0 1 0 1 0 0 0 0 2 1 1 2 2 0 0 0 1 0 0 1 2 0 1 0 2 0 1 0 0 1 1 0 0 0 0 0 0 0 0 0 1 0 0 1 0 0 0 0 0 2 0 0 1 0 0 0 0 0 1 1 1 1 0 0 0 0 0 2 0 1 0 0 0 0 0 0
86 0 1 2 0 0 1 2 1 2 1 0 1 2 2 2 0 0 0 0 0 2 0 2 0 2 2 1 2 2 2 1 2 1 0 0 2 1 0 0 1 0 1 0 0 1 0 0 0 1 1 0 0 1 1 1 1 0 0 1 0 0 2 1 1 1 1 0 0 0 0 1 2 1 2 2 0 0 1 0 2 2 0 0 0 0 0 0 2 2 0 0 2 0 0 1 0 2 1 1 0 0 0 1 2 0 2 1 2 1 0 2 1 2 2 2 2 0 2 0 2 0 2 0 1 0 0 1 0 2 0 0 0 0 1 0 1 0 0 0 0 0 0 0 0 0 0 0 0 1 0 1 1 0 1 0 0 0 0 1 2 1 0 0 0 2 1 1 1 2 0 0 1 1 0 1 1 0 0 1 0 0 1 2 0 0 2 2 2 0 2 0 1 1 2 1 1 2 0 1 1 0 0 2 2 0 0 1 0 0 1 0 1 0 2 0 0 1 1 0 2 1 1 0 0 0 1 0 0 0 1 0 0 0 1 0 0 2 2 2 0 0 2 0 0 0 0 0 1 0 0 0 1 1 1 0 1 1 0 1 0 1 0 0 0 0 0 1 1 1 0 1 1 2 0 2 2 1 2 2 1 2 1 0 0 1 0 2 0 2 0 0 2 0 2 0 2 1 1 0 0 0 2 1 0 1 0 0 1 1 0 1 1 1 0 0 2 0 0 1 0 2 2 1 2 0 0 1 1 1 2 1 0 1 0 0 0 0 0 1 0 1 2 0 0 0 1 1 1 1 0 0 2 1 0 0 2 0 0 2 2 0 1 0 1 1 0 2 2 1 1 1 0 0 0 0 0 1 1 2 1 0 0 0 1 1 1 0 0 0 0 0 1 0 1 1 0 1 1 1 0 1 1 1 1 1 0 0 0 1 0 0 0 0 0 0 2 1 0 1 1 1 0 0 0 2 1 0 2 0 2 1 0 2 0 0 0 0 0 1 1 0 2 0 1 2 1 0 2 0 0 0 0 1 1 0 1 1 1 0 2 1 1 0 1 2 0 2 2 1 1 1 1 1 2 0 2 0 2 0 2 1 2 2 0 2 2 1 1 0 1 1 1 1 0 0 1 0 0 1 1 2 1 1 0 0 1 1 1 0 0 1 0 0 2 0 1 0 0 0 0 2 1 1 1 1 0 1 0 1 1 0 2 1 2 0 1 0 0 2 0 0 1 0 0 1 1 2 2 1 0 1 0 0 0 0 0 2 2 0 0 2 0 0 0 1 1 2 1 0 0 0 1 0 1 0 2 1 2 1 2 0 2 0 0 0 1 0 0 0 0 0 0 2 0 0 0 0 0 0 1 1 0 0 0 2 0 0 0 1 1 0 0 1 1 1 1 1 1 0 2 0 0 0 0 0 2 2 0 0 0 0 0 1 2 0 2 0 2 2 0 1 0 1 1 0 1 2 0 0 0 2 1 1 2 1 0 0 2 1 0 0 0 1 0 0 1 1 0 1 1 0 1 0 0 2 1 2 0 2 2 1 1 2 2 0 2 0 0 2 0 0 0 1 2 0 0 0 0 1 0 2 0 0 2 0 2 2 0 0 0 0 0 1 0 0 0 2 2 0 0 0 1 0 1 1 1 1 1 0 1 2 0 0 0 0 1 0 1 1 0 0 0 0 1 0 0 0 0 1 0 1 0 0 0 1 0 0 1 0 0 0 2 0 1 0 2 1 0 1 1 0 1 1 2 0 2 0 1 1 2 1 1 0 1 0 1 0 0 2 2 0 1 1 0 0 0 0 0 0 1 0 2 2 0 1 1 0 1 1 1 0 0 1 2 1 1 0 2 1 1 2 0 1 0 0 2 0 0 0 0 0 2 0 0 0 0 0 1 0 0 1 0 0 0 0 0 0 0 0 2 0 0 0 0 1 0 0 1 1 1 0 0 0 0 1 1 1 1 0 0 0 2 1 2 2 1 0 1 1 2 0 2 0 0 0 0 1 0 2 0 0 0 1 2 0 2 2 0 0 0 2 1 1 2 1 1 2 0 1 0 0 0 0 1 1 2 1 1 0 1 0 0 1 0 0 1 0 0 0 0 0 0 2 0 0 0 2 2 0 0 0 2 1 1 0 2 0 1 0 2 0 0 0 1 0 1 0 1 1 0 0 0 1 0 0 1 0 2 0 1 0 0 0 0 1 0 0 1 0 0 0 0 1 0 0 1 0 0 1 0 0 0 2 1 0 0 0 0 0 1 0
87 1 2 1 0 0 1 2 1 2 2 0 0 2 1 1 0 0 0 1 1 2 0 1 1 1 1 2 2 2 1 1 1 1 0 2 0 2 0 0 2 0 0 0 0 0 1 0 0 1 1 0 1 2 0 0 0 0 1 1 0 1 1 0 1 0 1 0 0 0 1 1 2 0 1 1 1 0 1 1 0 1 0 0 0 1 2 0 1 1 0 0 0 0 0 0 0 2 0 2 2 2 0 0 1 1 1 0 0 0 0 0 1 2 2 2 2 0 2 0 2 0 1 1 0 1 1 0 0 0 0 0 1 1 0 0 2 0 0 0 1 0 0 0 1 0 0 0 0 1 1 1 0 1 0 1 0 1 0 1 2 1 0 1 0 2 1 1 1 1 1 1 0 2 0 2 1 0 0 1 0 0 0 2 0 0 2 1 0 0 2 1 1 1 2 0 2 2 0 1 1 0 0 1 2 0 0 1 0 0 1 0 1 0 2 1 0 0 2 0 2 2 0 0 1 0 0 1 0 0 0 0 0 0 0 0 0 2 2 2 0 0 2 1 0 1 1 0 2 0 0 0 0 0 0 0 0 0 1 0 1 0 0 0 0 0 1 0 1 1 0 2 1 1 0 2 1 2 0 0 0 2 2 0 1 0 1 1 0 2 2 1 1 0 1 0 2 2 0 1 1 0 1 0 0 0 0 0 0 0 0 1 2 2 2 0 1 0 0 0 0 2 2 1 1 0 1 2 1 1 1 1 1 1 0 0 0 1 0 0 0 0 2 0 0 0 0 0 1 2 0 0 0 0 0 2 0 0 0 1 1 0 1 0 1 1 0 1 1 0 2 0 0 0 0 0 0 0 0 1 1 2 0 0 2 1 1 0 0 0 0 0 1 0 1 1 0 1 0 0 0 1 2 0 0 1 1 0 0 2 0 0 0 0 1 0 0 1 0 1 1 1 0 1 1 2 1 0 0 0 0 0 1 1 1 0 0 0 0 0 2 0 1 1 0 1 1 0 0 1 0 0 0 1 1 0 1 2 1 1 0 2 0 2 0 2 0 2 2 2 2 2 2 0 0 0 0 1 2 1 1 0 1 1 2 0 0 0 1 1 1 1 1 1 1 0 1 0 1 2 0 2 1 0 1 1 1 1 1 0 0 0 0 0 1 1 1 0 1 2 1 2 1 0 0 1 0 1 0 0 2 0 0 0 0 0 2 0 2 1 1 0 0 0 2 0 2 1 1 1 0 0 0 0 1 0 0 0 0 1 1 0 0 1 1 1 1 2 1 0 0 0 1 0 1 0 1 1 1 1 1 0 0 0 0 0 0 0 0 0 2 1 1 2 0 0 0 1 1 0 2 0 0 1 1 2 2 0 1 2 0 0 0 0 0 0 0 0 0 0 1 0 0 0 0 0 2 0 0 0 0 2 0 1 1 1 2 0 2 1 0 1 0 1 2 1 1 1 0 0 1 1 0 0 0 2 0 1 1 0 0 0 2 1 1 1 0 1 1 1 0 1 0 0 0 1 2 0 2 0 0 0 0 2 2 1 2 0 1 1 0 0 0 0 1 0 0 0 0 1 1 1 0 0 0 0 1 2 0 0 0 0 0 2 0 0 0 1 2 0 0 0 0 0 1 2 0 1 1 0 0 0 0 0 0 1 1 0 1 1 0 0 0 1 1 0 1 1 0 0 0 0 0 1 1 2 2 0 1 0 0 1 1 0 0 1 2 1 0 2 1 0 1 0 0 1 2 0 1 1 1 1 1 1 2 0 1 2 0 2 0 0 2 2 0 0 0 1 0 0 0 0 0 2 2 0 1 1 0 0 0 0 0 1 2 1 1 0 2 0 1 1 1 0 0 0 0 0 1 0 0 0 2 0 0 2 1 0 0 0 0 0 0 0 0 0 0 0 0 0 2 0 0 1 0 0 1 0 0 0 2 0 0 0 0 1 0 0 2 0 0 0 0 1 1 1 0 1 1 1 2 0 1 0 0 0 1 2 0 1 1 0 2 0 2 0 2 2 0 1 0 2 0 0 1 1 0 1 0 1 0 0 0 0 1 1 1 0 1 1 0 1 0 1 2 2 1 1 1 0 2 0 1 1 0 2 2 1 2 0 0 0 1 0 1 1 1 1 1 1 2 0 1 0 1 0 1 0 0 0 0 0 0 0 0 0 0 0 2 2 0 1 0 0 0 0 1 0 2 1 1 0 0 0 0 0 0 0 0 1 0 0 0 0 0 0 0 0 1 2 1 0
88 0 2 0 0 0 1 2 2 2 0 0 1 1 1 1 0 0 0 1 1 1 1 1 0 0 0 0 1 1 1 0 2 2 1 0 2 0 1 1 0 0 0 0 0 2 1 0 1 0 0 0 1 2 0 2 0 0 1 2 0 0 0 0 0 0 0 0 0 0 0 1 1 0 0 2 2 0 1 1 0 1 0 1 1 0 0 0 2 2 0 0 1 0 1 2 0 1 1 0 0 2 1 0 2 0 2 1 1 0 0 2 0 2 1 1 0 0 1 0 1 0 2 0 1 0 0 1 1 1 0 0 1 1 0 0 1 0 0 0 1 0 0 1 0 0 0 0 1 2 0 0 0 2 0 0 0 2 0 1 0 0 0 1 1 1 2 2 0 0 0 0 2 0 0 1 2 1 0 1 0 1 0 2 0 0 2 2 0 0 1 1 0 0 1 0 1 2 0 0 0 0 0 2 2 1 1 0 1 0 0 0 2 0 1 0 1 1 2 0 2 1 0 0 1 0 0 2 0 0 1 0 0 0 1 1 0 2 2 2 0 0 2 0 0 0 1 0 2 0 0 0 0 0 0 0 1 0 0 0 0 0 0 1 0 0 0 0 2 1 0 0 0 2 0 0 0 2 0 0 0 1 2 1 0 1 1 1 0 2 1 0 2 0 2 0 2 2 0 1 0 0 2 1 0 0 1 0 0 1 0 1 1 2 2 0 2 0 0 1 0 1 1 2 1 0 0 0 2 2 2 1 0 0 0 1 0 0 0 2 0 0 2 2 1 1 0 0 0 2 0 0 1 0 1 1 1 0 0 2 2 0 1 1 0 0 0 1 1 0 2 0 0 0 1 1 0 1 1 2 1 0 0 0 1 0 0 0 0 0 0 0 0 0 2 0 1 0 1 1 0 2 0 2 1 0 0 0 0 2 0 0 0 0 1 0 1 0 0 0 0 1 0 1 1 1 0 1 2 0 0 1 0 1 0 1 0 0 0 0 0 1 1 1 1 2 2 0 0 0 0 0 0 2 1 1 0 2 1 1 0 2 1 0 0 1 0 1 1 1 1 2 0 2 0 0 0 2 1 1 1 0 1 1 1 2 1 2 2 1 0 0 0 2 0 0 0 0 1 2 0 2 0 2 0 0 2 1 0 0 0 0 0 0 2 0 1 0 0 2 0 2 2 2 2 0 0 0 1 2 0 0 0 0 0 0 2 0 0 1 1 0 2 2 2 1 1 1 1 1 1 1 1 0 1 1 1 1 0 1 1 0 0 2 2 0 0 1 1 0 1 1 1 0 1 0 0 1 1 1 2 0 2 0 1 0 1 0 0 0 1 1 2 0 2 0 2 0 0 0 0 2 0 1 1 1 1 0 0 0 0 0 0 0 0 0 1 1 0 1 1 1 0 1 0 0 1 1 0 0 0 0 1 0 2 0 2 0 2 2 0 1 0 0 1 1 1 1 0 0 1 0 1 1 1 1 0 1 2 0 0 0 1 2 2 2 1 1 1 1 0 0 1 0 1 2 1 1 1 1 1 2 1 1 1 2 0 0 0 2 1 1 1 0 1 0 0 0 0 2 0 1 1 1 1 1 1 2 0 1 0 0 0 1 0 0 0 0 2 0 0 0 0 0 2 2 0 1 1 0 0 0 0 0 1 1 1 0 0 0 0 0 0 0 0 0 0 1 0 0 0 0 0 0 0 1 0 0 1 0 0 1 1 0 0 0 2 0 0 1 1 0 2 0 0 0 0 0 1 1 2 2 0 0 1 1 0 1 1 2 1 1 2 2 0 0 1 1 0 0 0 0 1 2 1 1 1 0 1 1 1 0 1 1 1 1 1 0 2 0 2 1 1 1 0 0 1 0 0 0 0 0 2 0 0 0 0 0 1 0 0 1 1 0 0 0 1 0 0 0 1 0 0 1 0 0 0 0 0 0 0 0 0 0 0 0 1 1 0 0 1 1 1 0 0 1 0 1 1 2 1 0 2 0 0 0 0 0 0 1 2 0 0 1 0 0 1 1 1 0 0 1 1 1 1 2 0 0 1 1 1 0 0 0 0 1 2 1 2 1 0 2 0 1 1 0 2 1 0 1 0 0 0 1 1 1 0 1 1 1 0 0 1 1 1 0 1 1 1 0 1 0 0 1 1 0 2 0 1 0 0 1 0 0 1 1 1 1 2 1 0 0 1 1 0 0 1 0 1 0 0 0 0 1 0 0 2 1 0 1 0 0 0 1 0 0 0 0 0 0 0 0
89 0 1 1 0 0 1 2 1 2 0 0 0 0 0 0 0 0 1 1 0 2 0 2 0 1 1 1 1 2 2 1 1 1 1 1 2 1 0 1 0 0 0 2 0 1 0 0 0 0 0 0 0 0 1 1 0 0 1 1 0 1 0 0 1 0 1 0 0 0 0 1 2 0 1 1 1 0 2 0 2 1 0 0 0 0 0 0 2 2 0 1 2 0 0 2 0 1 0 1 1 2 1 0 2 0 2 1 1 0 0 1 1 1 1 1 1 1 1 0 1 1 1 1 0 1 1 0 0 0 0 0 0 0 0 0 0 0 0 0 1 0 0 0 0 1 0 0 0 0 0 1 0 1 0 0 0 1 0 0 0 0 0 1 2 2 1 1 0 1 1 0 1 1 1 2 1 0 1 1 0 1 1 2 1 0 2 1 0 0 0 1 1 1 1 0 0 2 0 0 0 1 0 2 2 1 1 1 1 0 1 0 1 0 0 2 1 0 1 1 1 1 0 0 0 0 0 2 0 0 1 0 0 0 1 0 1 2 2 1 0 0 1 1 0 0 0 0 2 0 0 0 0 0 0 0 1 1 0 1 0 1 0 0 0 0 0 0 0 0 0 2 0 1 0 0 0 1 0 0 0 2 1 0 1 1 1 2 0 2 2 0 2 0 2 0 1 1 0 0 0 0 2 1 1 1 0 1 0 1 0 1 2 1 1 0 1 0 0 0 1 0 1 1 2 0 0 2 0 0 2 0 0 1 0 0 0 1 0 0 0 0 2 0 1 1 0 0 0 2 0 0 2 1 0 0 1 0 0 1 1 0 0 0 0 0 0 2 2 1 1 1 1 1 1 1 0 0 0 1 1 1 0 2 2 0 2 0 0 0 0 0 1 0 2 0 0 0 0 0 0 0 0 0 0 0 1 0 0 1 1 0 0 0 1 0 0 0 0 0 1 1 0 1 1 1 0 0 2 0 2 0 0 2 0 1 0 0 0 1 1 1 1 1 0 2 1 0 0 0 0 0 0 1 0 0 0 2 2 0 1 0 0 0 1 1 0 1 1 0 0 1 2 0 1 0 1 0 2 0 2 0 2 1 1 1 0 1 2 1 0 0 0 1 0 1 0 1 1 1 1 1 1 1 0 1 2 0 0 1 1 0 0 1 1 1 0 0 0 1 0 2 1 1 1 1 0 1 0 1 1 0 1 0 1 0 2 0 1 1 1 0 1 0 1 0 2 0 0 2 0 0 0 0 2 1 1 0 0 0 0 0 1 0 0 1 1 1 0 0 0 0 1 1 1 1 2 1 2 1 2 0 0 0 0 0 0 0 1 1 0 0 0 0 0 0 0 0 0 0 0 2 0 2 2 0 2 0 1 1 2 1 0 1 0 0 0 0 0 0 1 0 0 1 0 0 2 1 0 0 0 1 1 1 2 0 2 1 2 2 0 0 0 1 2 2 2 0 0 0 0 1 0 1 2 2 0 0 1 0 0 0 1 1 1 1 0 2 0 1 0 0 1 0 0 1 2 0 2 0 0 0 0 1 2 2 0 0 1 1 0 0 0 0 0 0 0 0 0 0 0 1 1 0 1 0 0 1 0 1 0 0 0 2 0 1 0 0 1 0 0 0 0 1 0 2 1 1 1 0 0 0 0 0 1 1 1 0 2 2 1 0 0 1 1 0 1 1 0 1 1 1 0 0 0 2 0 0 1 0 0 1 2 1 0 0 2 1 0 1 0 0 1 2 2 0 0 0 1 0 0 0 1 1 1 1 1 2 0 2 0 2 2 2 1 1 0 1 0 1 0 0 1 2 1 0 1 1 0 1 1 0 0 1 1 0 0 0 2 0 0 0 0 2 0 0 1 0 0 0 0 1 2 0 0 0 0 0 0 0 0 0 1 0 0 0 1 0 0 1 0 0 0 0 0 0 0 0 0 0 0 0 0 0 0 1 1 0 1 0 0 0 1 2 2 2 0 1 1 1 1 0 2 0 0 0 0 0 0 2 0 0 2 0 2 0 2 2 0 0 0 1 0 2 2 1 1 0 1 1 1 0 0 0 1 1 1 1 2 1 0 2 0 1 0 0 1 0 0 1 0 0 0 2 0 0 0 1 1 0 1 0 2 1 2 1 2 1 0 0 2 0 1 0 1 0 1 0 0 1 1 1 0 0 1 1 1 0 1 1 1 1 0 0 0 1 0 0 0 0 0 0 0 1 0 1 1 0 0 0 0 0 0 1 0 0 0 0 1 0 1 0
90 0 0 2 0 1 2 0 1 1 1 1 1 1 1 1 0 0 0 1 1 2 0 2 0 0 0 1 2 2 2 0 1 1 1 0 2 2 0 1 1 0 0 1 0 1 0 0 0 0 0 0 1 1 0 1 0 2 2 0 1 1 2 2 0 2 0 1 0 0 0 1 1 0 1 2 1 0 1 1 0 1 0 1 1 0 0 1 2 2 0 1 1 0 1 2 0 1 0 1 1 2 1 0 2 0 2 1 1 0 0 2 2 2 2 2 2 1 2 0 1 0 1 1 0 0 0 2 1 2 0 0 0 0 0 0 0 1 0 0 2 0 0 0 1 0 0 0 0 1 1 1 0 1 0 0 0 1 0 0 0 2 0 0 1 1 1 1 0 1 1 0 0 2 0 0 1 0 0 1 0 0 1 2 0 0 2 2 1 0 2 1 0 0 1 0 1 1 0 1 1 0 0 1 2 0 1 0 0 0 0 0 1 0 2 0 0 0 0 1 1 0 0 0 1 0 0 1 1 1 0 0 0 0 0 0 0 2 2 2 0 0 2 0 1 1 1 0 2 0 0 1 1 0 0 0 0 1 0 1 0 1 0 0 0 0 0 0 1 1 0 1 1 2 1 1 0 0 1 0 0 0 2 1 1 0 2 1 0 2 1 0 1 1 1 1 1 1 0 1 0 1 2 1 1 1 0 0 1 1 1 1 2 1 1 0 2 1 0 0 1 1 1 2 1 0 0 0 1 1 2 1 0 2 0 0 0 2 0 1 0 0 2 1 0 0 0 1 1 0 1 1 2 1 0 0 1 0 0 1 1 0 2 2 2 1 0 1 1 1 1 1 0 0 0 1 0 1 1 1 1 2 0 0 1 0 1 0 0 0 0 1 1 0 2 0 0 0 1 1 0 1 0 1 1 0 0 1 0 2 0 0 1 0 1 1 0 0 0 0 0 0 1 1 1 1 1 1 1 1 1 1 0 1 1 0 0 1 0 0 2 0 1 1 2 2 2 1 1 1 0 1 0 2 2 1 1 1 1 1 2 0 0 1 0 1 0 2 2 0 0 0 2 0 1 0 1 2 1 1 2 0 0 0 2 0 0 2 2 1 0 0 0 1 0 0 2 1 1 1 1 1 2 1 0 0 2 1 1 0 0 0 0 0 1 1 1 1 1 2 2 2 1 0 1 1 1 0 0 2 1 1 1 0 1 0 2 0 0 0 1 1 2 1 2 1 1 1 1 2 1 1 0 0 1 0 0 0 0 1 1 0 1 0 1 0 0 0 0 0 1 1 0 0 0 0 2 1 2 1 2 0 0 0 0 0 0 1 1 0 0 0 1 1 2 0 0 0 0 0 0 2 0 2 2 1 2 1 0 1 1 1 0 1 1 1 1 1 1 0 0 0 2 2 0 0 0 2 0 0 0 2 1 2 1 0 2 0 1 0 0 0 0 0 2 1 1 0 1 0 0 1 1 1 1 1 0 0 1 0 0 0 0 0 0 0 1 0 1 0 1 2 0 0 0 0 1 0 2 0 1 0 0 1 1 0 1 0 1 1 0 0 0 1 1 0 0 0 0 2 0 1 0 0 1 0 2 1 1 1 0 0 0 2 0 0 0 1 1 0 0 0 0 0 2 2 0 1 1 0 0 0 0 0 1 1 2 0 1 2 1 1 0 0 1 0 0 0 0 1 0 1 0 0 0 0 0 0 1 1 0 0 1 0 0 1 1 1 0 2 1 1 2 1 1 0 2 0 1 1 1 1 2 2 2 0 2 2 2 2 0 2 2 2 0 0 0 1 0 0 1 0 0 2 1 0 2 0 2 0 1 0 0 1 2 1 0 1 2 0 1 1 2 0 0 0 0 0 1 0 0 2 0 1 1 2 1 0 0 0 0 0 0 0 0 0 0 0 0 0 2 0 0 0 0 0 0 0 0 0 1 0 1 1 0 1 1 0 0 0 0 0 1 0 1 2 0 0 1 1 2 0 2 0 0 0 0 0 2 1 0 0 0 0 2 0 2 2 0 0 0 2 0 2 2 0 1 1 1 2 0 0 0 0 0 0 2 0 2 1 0 2 0 1 0 0 1 0 1 0 0 0 0 2 0 0 0 1 2 1 0 0 2 1 0 1 2 0 1 1 2 0 0 2 0 0 2 0 0 0 0 1 0 0 0 0 0 0 0 0 0 0 1 1 0 1 0 0 0 0 0 0 0 0 1 1 0 0 0 0 0 0 0 1 0 0 0 0 0 0 0 1
91 0 2 1 0 0 0 1 1 0 0 1 0 1 1 1 0 0 1 0 0 2 0 2 0 0 0 2 2 2 2 1 1 1 0 1 1 1 0 0 2 0 1 0 0 1 1 0 1 0 0 0 0 2 0 1 0 1 2 0 1 0 0 1 0 1 0 0 1 1 0 1 1 1 1 2 1 0 2 1 1 2 0 0 0 1 2 0 2 2 0 0 0 0 1 2 1 1 0 0 1 2 0 0 2 0 2 1 1 1 0 1 1 1 1 1 1 0 2 0 1 0 0 2 0 0 0 1 1 1 0 0 0 1 1 0 0 0 2 1 1 0 0 0 0 0 0 0 0 0 1 1 0 1 0 0 0 0 0 0 0 2 0 1 2 2 2 1 0 2 0 1 1 1 0 0 2 0 0 0 0 0 1 1 0 0 1 1 0 1 0 1 0 0 2 0 1 1 0 0 0 0 0 2 2 0 1 1 1 0 1 0 2 0 2 0 0 0 0 1 1 1 2 0 0 0 2 0 0 0 0 1 1 1 1 1 0 2 2 1 0 1 2 0 0 0 0 0 0 0 0 0 1 0 0 0 2 1 0 2 1 1 0 1 1 0 2 1 2 2 0 2 1 2 0 0 0 2 2 1 1 1 2 1 0 0 1 0 0 2 1 1 0 0 1 0 2 0 0 0 0 0 2 1 0 0 2 0 1 1 1 0 1 0 0 0 2 0 0 0 1 1 1 2 2 0 1 1 1 1 1 2 0 1 0 0 0 2 1 0 0 2 2 2 0 0 0 0 2 2 0 0 0 0 0 1 0 0 0 0 1 1 2 0 2 1 0 1 1 0 2 0 1 1 2 1 0 0 0 2 1 1 0 2 0 1 1 0 0 0 0 0 1 0 0 2 0 1 1 1 0 2 0 1 1 0 0 0 0 2 0 0 0 0 0 0 1 0 0 0 0 1 1 1 1 2 1 0 1 0 1 1 2 0 1 1 0 0 0 0 1 1 1 1 0 1 1 0 0 0 0 0 0 2 2 2 0 2 2 2 1 1 0 1 0 1 0 2 2 2 2 2 1 1 1 1 0 2 1 1 2 0 1 1 1 2 1 1 2 1 0 0 0 1 1 0 1 0 1 1 1 2 0 2 1 1 2 2 0 0 0 1 0 1 1 1 0 1 0 2 1 2 2 1 1 0 1 0 0 1 1 1 2 1 1 0 0 0 1 0 1 1 1 1 1 0 2 2 2 0 0 0 1 0 2 2 1 1 0 0 0 0 0 1 1 0 0 1 1 0 0 1 0 0 0 0 1 1 1 1 1 0 0 0 1 0 1 1 0 0 1 1 0 1 0 0 0 1 1 0 1 0 1 0 0 2 0 0 0 1 1 0 0 1 0 0 0 1 1 0 0 0 0 0 0 0 1 2 0 0 0 2 0 1 1 1 2 0 2 1 0 1 0 0 1 1 1 1 0 0 1 0 0 1 2 2 0 1 2 0 0 0 1 1 1 1 0 1 1 1 0 1 0 0 0 2 2 0 2 0 1 1 2 2 0 2 0 0 1 2 1 1 0 0 1 0 0 0 0 2 1 1 0 1 1 0 2 2 0 1 0 0 0 1 0 0 0 1 0 0 1 0 0 0 1 0 2 1 1 0 1 1 0 0 2 2 2 0 1 2 0 0 0 0 0 1 0 1 0 0 0 0 0 0 0 1 1 0 1 0 0 0 2 1 0 0 2 2 0 2 0 0 2 0 0 0 0 0 0 1 2 2 1 1 2 0 1 1 0 2 1 0 2 2 0 0 0 2 0 0 0 0 1 2 1 1 1 1 0 1 1 0 0 2 2 2 0 2 2 0 0 2 0 0 0 0 0 0 0 0 1 1 1 0 0 0 0 0 0 0 0 0 1 0 0 0 1 0 0 0 1 0 0 0 0 0 0 0 0 0 1 0 0 0 0 0 1 0 1 0 0 0 0 0 1 1 0 1 1 2 2 0 2 0 0 0 0 1 0 2 0 0 1 0 2 0 2 2 0 0 0 2 0 2 2 0 0 1 0 1 0 0 0 0 0 0 2 0 2 2 0 2 1 2 1 1 1 0 1 0 0 1 0 1 2 0 0 1 2 1 0 0 2 1 1 1 1 1 1 0 1 0 1 0 1 0 1 0 0 0 0 1 0 0 2 1 2 0 2 1 0 1 0 0 0 1 0 0 1 0 0 0 0 2 0 0 2 0 0 0 0 0 1 2 0 0 0 0 0 1 0 1
92 0 1 2 0 0 2 1 2 1 1 0 1 2 1 1 0 0 1 2 1 2 1 2 0 0 0 1 1 1 1 0 1 1 0 0 2 1 0 2 1 1 2 0 0 0 1 0 0 1 1 0 0 0 1 2 0 1 1 1 1 0 0 0 2 0 2 1 0 0 0 2 2 0 1 2 1 0 0 0 1 1 0 1 1 0 0 0 2 2 0 1 1 0 1 1 0 1 0 1 2 2 1 0 2 0 2 1 1 0 0 2 0 2 2 2 0 0 1 0 1 0 1 1 0 0 0 0 0 0 0 1 0 0 0 0 0 0 0 0 1 0 0 0 0 0 0 0 0 1 2 2 0 1 0 0 0 0 0 1 1 1 0 0 1 1 1 1 0 2 0 0 1 1 1 1 2 0 0 1 0 0 0 1 0 0 1 1 1 0 1 0 0 1 2 0 0 2 0 1 1 0 0 2 2 0 0 1 1 0 0 0 1 0 1 1 1 0 2 0 2 0 0 0 0 0 1 1 1 0 0 1 0 0 2 0 0 2 2 2 0 0 2 0 0 0 0 0 0 0 0 0 0 1 1 0 0 2 0 1 0 1 0 2 0 0 1 0 0 0 1 2 1 2 1 1 0 1 2 0 0 1 2 0 2 0 0 1 0 1 1 0 2 0 2 0 2 1 1 1 1 0 1 1 0 0 0 1 1 1 1 0 2 1 1 0 2 1 1 1 0 2 1 2 1 0 1 2 1 1 2 0 0 1 0 0 0 0 0 1 0 1 1 2 1 1 0 0 0 2 0 0 2 0 1 0 1 0 0 2 2 0 2 0 2 1 0 2 2 0 2 0 1 1 2 2 0 0 0 0 0 0 0 1 1 0 0 0 0 0 0 0 0 1 2 0 2 1 0 0 0 0 1 1 1 0 1 2 0 2 0 0 0 0 0 0 0 0 1 0 0 1 1 1 0 2 2 0 1 1 1 1 0 2 0 1 0 1 0 0 2 0 2 0 0 1 1 0 0 0 0 1 0 1 1 1 0 0 0 0 2 1 0 1 0 1 0 2 2 1 1 1 2 1 2 2 0 2 1 1 2 0 1 0 1 1 0 0 2 0 0 0 0 2 1 0 1 1 1 2 0 2 2 0 0 0 0 0 0 0 0 0 0 0 0 2 1 1 0 1 1 2 0 0 0 0 1 0 0 1 1 1 1 0 1 0 1 0 0 1 0 1 1 1 1 0 1 1 1 1 1 1 1 1 2 2 1 1 1 1 0 0 0 0 0 1 1 2 1 0 0 0 1 0 1 0 2 1 1 1 2 0 0 0 0 0 0 1 1 0 1 1 0 0 1 0 2 0 0 0 1 1 0 2 2 1 2 0 1 0 0 0 0 1 0 0 0 1 0 0 1 0 0 0 0 0 0 1 0 0 0 1 0 1 2 1 2 1 2 2 1 0 0 2 2 0 1 2 0 0 1 2 2 0 2 1 0 1 2 0 0 0 1 2 2 1 1 1 1 0 0 1 0 2 0 2 2 0 1 0 0 1 0 2 1 1 2 0 0 2 0 0 0 1 1 0 0 0 0 1 0 1 0 1 0 0 1 1 0 2 0 0 0 1 0 0 0 1 0 0 1 0 0 0 0 1 1 0 0 0 0 1 1 0 1 0 1 0 0 0 0 0 0 1 1 0 1 0 0 0 0 0 0 0 0 0 0 0 1 0 0 1 2 0 0 0 2 1 0 2 1 0 1 1 1 0 1 0 1 1 1 1 0 0 0 1 0 1 0 2 1 0 2 1 0 0 0 0 0 0 1 0 1 1 1 1 0 0 1 1 1 0 0 1 2 1 1 0 2 0 2 2 2 1 0 0 1 0 0 1 0 0 2 0 0 0 0 0 1 0 1 0 0 0 0 0 0 0 0 1 1 0 0 0 1 0 1 0 0 0 1 0 1 0 0 0 1 0 2 0 0 0 0 0 0 2 0 2 2 2 2 0 1 0 1 1 0 0 0 1 0 0 2 1 2 0 2 2 0 0 0 2 1 1 1 2 0 0 1 1 0 0 0 0 0 0 2 0 2 1 0 2 0 0 1 0 1 2 1 0 1 0 0 1 0 2 1 2 2 0 0 0 2 2 2 1 0 0 2 0 0 0 2 0 1 0 1 0 0 0 0 1 0 0 1 0 2 1 2 1 1 0 0 0 0 1 0 0 1 0 0 0 0 0 1 1 1 0 0 0 0 0 0 2 1 0 0 1 2 0 0 0
93 0 2 1 0 0 0 1 1 2 2 0 1 1 1 1 0 1 2 1 1 1 0 1 0 0 0 1 2 2 1 1 2 2 0 2 0 1 0 0 1 1 1 0 1 1 0 1 0 1 1 0 1 2 0 2 0 0 1 1 1 0 2 1 0 1 0 0 1 1 0 2 1 0 0 2 2 0 0 0 1 1 0 1 1 1 1 1 2 2 0 1 1 0 1 1 0 1 0 1 0 2 0 0 2 0 2 0 0 0 0 0 0 1 1 1 0 0 1 0 2 0 1 1 0 1 1 1 1 1 0 0 0 0 0 0 0 0 0 0 0 0 0 0 0 0 0 0 0 1 1 1 0 1 0 0 0 2 0 0 1 2 1 1 1 1 1 1 0 2 0 1 0 2 0 0 2 0 0 1 0 0 2 2 0 0 2 2 1 1 1 1 0 1 2 0 0 1 0 0 0 1 0 1 2 0 1 0 0 0 1 0 2 0 2 0 0 0 1 0 2 0 1 0 0 0 1 2 0 0 0 0 1 0 1 0 0 2 2 1 0 1 2 0 0 0 1 0 2 0 0 1 0 1 1 1 1 2 0 2 0 2 0 1 1 0 2 1 1 1 0 1 1 2 0 0 2 0 2 0 0 2 2 1 1 0 2 0 0 1 0 0 1 0 1 0 2 0 0 0 0 0 2 1 1 1 0 0 0 1 0 1 1 1 1 0 1 1 0 1 0 2 0 1 1 0 0 0 1 1 2 1 0 2 0 0 0 2 1 1 0 1 2 2 1 1 0 1 1 1 1 1 2 1 0 0 1 0 0 1 2 1 0 0 0 1 0 2 2 1 1 1 0 0 0 0 0 0 0 1 2 1 0 0 0 0 0 0 0 0 0 0 0 0 2 0 0 1 2 2 1 1 0 2 0 0 0 1 1 0 1 0 1 0 0 0 0 0 1 0 0 1 1 0 0 1 1 0 1 1 1 2 0 1 0 0 0 1 0 0 2 0 2 0 0 1 1 2 2 2 0 0 0 2 2 1 1 1 0 1 1 1 0 1 0 1 0 2 2 0 0 0 1 1 0 0 0 0 2 0 2 1 1 0 1 1 0 1 1 0 1 1 0 2 0 0 0 0 1 2 0 2 2 0 0 0 1 0 0 0 0 0 0 0 0 2 1 0 0 0 0 2 1 1 1 1 0 1 1 1 1 0 2 1 2 0 2 0 1 1 1 0 0 0 2 0 2 1 1 1 0 1 0 0 2 0 0 1 1 1 0 1 1 1 1 1 1 1 1 0 1 2 0 0 0 0 1 1 1 1 2 1 2 0 2 1 2 0 2 2 1 0 1 0 0 0 0 0 0 0 0 2 0 2 2 0 2 0 1 1 1 0 0 1 1 0 0 1 0 0 0 0 0 0 0 0 0 1 0 0 0 2 0 2 1 2 2 0 2 2 1 0 0 0 1 1 1 0 1 0 0 1 0 1 1 2 0 0 1 0 0 0 0 0 0 0 1 1 0 2 0 0 1 1 0 2 1 0 1 0 0 2 0 0 1 0 1 2 0 1 0 0 1 0 0 0 0 1 0 1 1 0 0 0 1 0 1 0 0 0 1 1 1 1 0 1 1 1 0 0 0 1 0 0 1 2 0 0 0 0 0 1 0 0 1 1 1 0 0 0 0 0 1 1 2 0 0 0 0 0 0 0 1 0 0 1 1 0 2 1 1 1 2 1 0 0 2 1 0 2 0 0 2 0 0 0 1 0 0 2 2 2 1 1 2 1 1 2 0 2 0 1 2 2 1 1 1 1 0 1 0 0 0 2 2 0 1 0 1 1 2 0 0 1 1 2 1 0 2 0 1 1 0 2 0 0 2 0 0 0 0 0 1 1 1 1 0 0 0 1 1 0 1 1 0 0 0 0 0 0 2 0 0 1 0 0 0 0 0 0 0 1 1 0 1 1 1 0 1 0 0 0 1 0 2 1 0 1 2 2 2 0 2 0 0 0 0 0 0 1 1 0 0 0 2 0 2 2 0 0 0 2 0 2 2 0 2 0 0 2 0 0 0 0 1 0 2 0 2 2 0 2 0 1 2 2 1 1 0 0 0 0 0 2 0 0 0 1 1 0 1 1 1 1 0 0 1 1 1 0 2 0 0 0 2 0 2 0 0 0 0 2 1 0 0 0 1 0 0 0 0 0 0 0 0 0 0 0 1 0 0 0 0 0 0 0 1 0 0 0 0 0 0 0 0 0 0 0 0 0 0 0
94 1 1 2 0 0 1 2 1 2 1 0 1 2 1 1 0 1 1 1 1 1 2 2 0 0 0 0 1 1 0 1 2 2 0 1 1 1 1 1 1 1 2 0 0 0 0 0 0 0 0 0 0 0 0 1 1 1 1 0 0 1 1 1 1 0 1 0 1 1 0 0 2 0 1 1 1 0 2 0 2 2 0 0 0 0 0 0 2 2 0 0 1 0 2 2 0 0 0 0 0 2 0 0 2 1 2 0 1 1 0 1 0 0 1 1 1 0 1 0 2 0 2 0 1 1 1 2 1 2 1 1 0 0 0 0 0 0 0 0 2 0 0 0 0 1 0 0 0 0 0 1 0 0 0 0 0 1 0 0 1 1 0 1 0 2 1 0 0 1 1 0 0 2 0 1 2 0 0 0 0 0 0 1 0 0 1 1 0 0 1 1 1 1 2 1 2 2 0 0 0 1 0 1 2 0 1 1 1 0 0 0 1 0 2 0 0 0 1 1 1 1 1 0 0 0 1 1 0 0 0 1 0 0 1 0 0 2 2 1 0 1 2 0 0 0 0 0 1 0 0 0 0 1 1 0 0 0 2 0 2 0 0 2 0 0 0 0 2 1 1 0 2 2 0 0 1 2 2 0 0 2 1 1 0 1 0 0 0 2 1 1 2 0 2 0 2 0 0 0 0 0 1 2 0 0 1 0 0 1 0 2 2 1 0 0 1 1 0 1 0 2 2 0 2 0 0 1 0 1 2 1 0 2 0 0 0 1 1 1 0 1 1 1 1 1 1 0 1 1 0 0 2 1 0 0 1 0 0 0 1 1 0 0 0 0 0 2 2 0 2 0 0 0 0 0 0 0 0 1 1 0 0 1 2 2 1 0 0 1 0 1 1 0 0 2 2 0 0 0 0 0 1 1 1 0 1 0 0 0 2 0 0 0 1 0 0 0 0 0 0 1 0 0 1 2 0 0 0 0 0 0 1 0 1 0 0 2 0 0 1 1 2 0 0 2 0 0 0 2 0 0 0 1 1 1 0 2 1 1 1 1 0 0 0 2 0 2 2 0 0 0 2 0 0 0 0 1 2 1 1 0 1 1 1 2 1 1 2 2 0 0 0 2 1 0 0 1 1 0 2 1 2 0 0 1 1 0 0 0 0 0 0 1 0 1 0 0 0 1 0 2 2 2 2 0 0 0 0 0 2 0 0 0 0 0 2 0 1 2 0 0 2 1 2 1 1 2 2 1 0 0 1 0 1 0 0 1 0 0 0 0 1 0 1 0 0 1 0 1 0 0 1 0 1 0 2 0 2 0 2 0 1 0 0 1 1 0 0 0 1 1 1 0 0 0 0 1 1 0 1 1 0 1 1 2 1 0 0 0 1 0 0 0 0 0 0 1 1 0 0 0 0 0 0 2 2 1 0 0 0 2 0 0 1 0 2 0 1 1 0 1 0 0 2 2 1 1 0 0 1 1 1 1 1 2 0 1 2 0 0 0 0 2 2 1 1 0 0 1 0 0 1 1 0 2 2 0 2 0 1 0 0 1 2 1 2 2 0 0 0 0 0 1 1 0 0 0 0 0 0 1 0 2 0 0 2 2 0 0 0 0 0 2 0 0 0 1 0 0 0 0 0 1 0 2 1 0 0 0 0 0 0 0 1 1 2 0 1 2 1 0 0 0 0 0 0 1 0 1 0 1 0 0 0 0 1 0 2 1 1 2 2 0 0 0 2 0 0 0 0 0 2 1 1 0 0 0 0 2 2 2 0 0 1 1 0 1 1 2 1 1 2 2 1 1 0 1 0 0 0 0 0 2 2 0 1 1 0 1 1 0 0 0 1 1 1 0 1 0 0 1 1 0 0 0 0 0 0 0 1 0 2 0 0 0 0 0 0 0 0 1 0 0 0 0 0 0 0 1 1 0 0 0 0 0 1 1 0 0 2 0 0 0 0 0 1 1 2 0 0 0 1 0 1 0 0 1 1 2 1 0 2 0 0 0 0 0 1 1 0 0 1 1 2 0 2 2 0 0 0 2 0 1 1 1 1 1 1 0 1 0 0 0 1 1 2 0 1 1 0 1 0 2 1 1 1 1 0 0 0 0 0 0 1 2 1 1 2 1 0 0 2 0 2 0 0 1 1 0 2 0 0 0 2 0 2 0 0 0 0 1 0 0 1 1 0 0 2 1 0 1 1 0 1 1 0 0 0 1 0 0 0 0 1 1 1 0 0 0 0 0 0 1 0 0 0 0 0 0 0 0
95 1 1 1 0 1 2 2 0 2 2 0 0 0 0 0 0 0 1 1 1 2 1 2 0 0 0 2 0 1 1 0 2 2 1 1 1 1 1 1 1 1 0 1 0 1 1 0 1 0 0 0 1 0 0 1 0 1 2 0 1 0 2 2 1 1 1 1 0 0 0 2 2 1 2 2 0 0 1 0 1 1 0 1 1 0 0 0 2 2 0 0 1 0 1 2 0 0 0 0 0 1 1 0 2 0 2 0 1 1 0 0 0 1 2 2 0 0 0 0 2 0 0 2 0 0 0 1 0 1 1 1 0 1 0 0 0 0 0 0 1 0 0 0 1 0 0 0 0 0 0 2 0 1 0 0 0 1 0 1 2 0 2 0 1 2 1 1 1 2 0 0 0 2 0 0 1 1 1 1 0 1 1 1 0 0 1 1 0 0 0 1 0 0 2 0 2 1 0 0 0 0 0 2 2 0 0 1 1 0 0 0 2 1 1 1 0 0 1 0 2 1 1 0 0 0 1 1 0 0 0 0 1 1 1 0 1 2 2 2 0 0 2 0 0 0 0 0 2 0 0 1 0 0 0 1 0 1 1 0 1 0 0 1 0 0 1 0 2 1 0 2 1 2 0 0 2 2 1 1 1 1 2 2 0 0 2 0 0 1 0 0 2 0 2 0 1 1 0 1 0 1 2 0 0 0 1 0 0 0 0 0 1 2 1 0 2 1 0 0 1 2 1 2 2 0 1 1 1 1 2 1 0 1 0 0 0 1 0 0 2 1 2 1 0 0 1 0 1 2 0 0 2 1 0 0 1 1 0 1 1 0 2 1 1 1 0 2 2 1 1 1 1 1 0 0 0 0 0 2 1 0 0 2 1 1 1 0 0 1 1 1 0 1 2 0 2 0 1 1 0 1 1 0 0 0 1 1 1 1 0 0 0 0 1 0 1 0 0 0 0 1 0 0 1 2 0 0 0 0 0 1 0 1 1 1 0 0 0 2 1 1 1 1 0 1 1 0 0 2 0 0 0 2 2 2 0 1 0 0 1 2 0 1 0 0 0 2 2 0 0 0 1 2 0 0 0 2 1 1 2 0 1 1 2 0 0 1 2 1 0 0 2 2 1 0 0 0 1 2 0 2 2 0 0 0 1 1 0 0 0 0 1 1 0 2 1 0 1 1 1 2 1 0 0 1 0 0 1 2 0 0 0 0 0 0 2 0 2 1 0 0 2 2 2 0 1 2 2 1 0 0 1 0 2 2 2 1 1 1 0 1 0 1 1 0 0 1 0 2 0 0 1 0 0 0 1 0 1 0 1 0 0 0 0 1 1 0 0 0 0 1 0 0 2 0 1 1 1 0 1 1 1 1 1 1 2 0 0 1 0 0 0 1 0 0 0 1 0 0 0 0 0 0 0 0 2 0 0 0 0 1 1 2 1 0 2 0 2 0 0 0 0 2 1 1 1 0 1 0 0 2 1 2 2 2 0 1 0 1 1 0 0 1 1 1 0 0 1 1 0 1 0 1 0 1 1 0 1 0 1 2 0 1 1 0 1 2 0 0 0 0 1 1 1 0 0 0 0 2 0 2 0 1 1 0 1 1 0 0 2 2 0 0 0 0 0 1 0 0 0 1 0 0 1 2 0 1 1 0 1 2 0 0 2 1 1 0 0 1 0 1 0 0 0 1 0 1 0 0 0 0 0 0 0 2 1 0 2 0 0 0 1 1 0 0 2 2 0 2 0 0 1 1 1 1 1 0 1 0 2 1 0 0 2 1 0 2 1 2 0 1 2 2 0 0 1 0 0 1 0 0 0 1 2 0 2 0 0 1 2 1 0 0 1 1 2 0 2 1 1 2 0 0 0 0 0 0 0 0 0 1 2 0 0 1 1 0 0 0 0 0 0 0 0 0 0 0 1 0 0 0 0 0 0 0 0 0 0 0 0 0 1 1 0 1 1 0 1 0 0 0 0 1 2 2 0 2 2 2 1 0 2 0 0 0 0 0 0 2 0 0 1 1 1 0 2 2 0 0 0 1 0 1 1 1 1 1 0 1 0 0 0 0 0 0 2 1 2 2 0 2 0 0 0 0 1 1 1 0 1 1 1 2 0 1 0 1 1 0 0 0 1 1 0 0 1 0 0 1 2 0 0 0 2 1 2 0 0 0 0 1 0 1 0 1 1 0 0 0 1 0 0 0 0 1 0 0 1 0 0 0 0 0 0 0 0 0 1 0 1 1 0 1 0 0 0 1 1 0 0 0
96 1 1 1 0 0 2 2 2 2 0 0 0 0 0 0 0 0 0 0 0 2 1 1 1 1 1 0 2 1 1 0 0 2 1 2 2 1 0 1 2 1 1 0 0 1 1 0 0 1 1 0 0 0 1 1 0 0 1 0 2 0 1 1 0 0 0 1 0 0 0 1 2 0 2 2 0 0 0 1 0 1 0 1 1 0 0 0 2 2 0 0 1 0 1 1 0 0 0 0 0 1 0 0 2 0 2 0 1 1 0 1 1 2 2 2 2 0 2 0 1 0 1 1 0 0 0 2 2 2 2 2 0 0 0 0 0 0 0 0 1 0 0 0 1 0 0 0 0 0 0 1 0 0 0 0 0 1 0 0 1 1 0 1 0 0 0 1 0 2 0 1 1 1 0 1 1 0 0 0 0 0 1 2 1 0 2 1 1 0 1 0 0 0 2 0 1 2 0 0 0 0 0 1 2 0 2 1 2 1 0 0 1 0 1 1 1 1 2 0 2 0 0 1 1 0 0 2 0 0 1 0 0 0 0 0 0 2 2 1 0 0 2 0 0 0 0 0 2 0 0 1 0 0 0 0 1 0 0 0 0 0 0 0 0 0 0 1 2 1 0 1 1 2 0 0 0 1 2 0 0 1 2 0 2 0 1 0 0 1 1 1 1 1 1 1 2 1 1 1 0 0 1 0 0 0 1 2 1 2 1 2 2 2 2 1 1 1 1 0 0 1 0 1 2 0 0 2 1 1 2 1 0 0 0 0 0 1 0 1 1 1 1 1 1 1 0 0 0 0 0 0 1 0 0 1 0 0 0 1 1 0 1 1 0 0 0 2 2 2 0 2 0 0 0 1 0 1 1 2 0 2 0 1 1 1 0 1 1 1 0 2 0 0 2 0 0 1 0 0 0 0 0 2 1 0 0 1 0 2 0 0 0 0 0 0 0 0 1 0 0 1 0 1 0 1 1 0 1 1 0 1 1 0 2 1 0 0 0 0 2 0 1 1 1 2 2 0 0 0 0 0 0 0 0 0 0 0 0 0 2 1 1 0 0 1 0 1 1 1 1 2 2 2 2 0 2 0 2 0 2 0 1 1 1 2 1 2 2 1 0 0 0 0 0 0 1 0 0 2 0 2 1 1 0 0 1 1 1 0 0 0 0 0 0 1 0 0 0 1 1 1 1 1 1 0 1 1 0 1 1 0 2 1 2 0 1 0 1 1 1 0 1 1 1 1 0 2 2 0 0 0 0 0 2 2 1 0 0 1 0 0 0 0 0 0 0 1 1 1 1 1 0 0 0 0 1 2 2 2 2 0 1 0 1 0 0 0 0 0 1 0 1 0 0 0 0 0 0 0 0 2 1 1 2 0 1 0 0 1 0 0 0 0 0 1 0 1 1 0 0 0 1 1 0 1 1 1 0 0 0 2 0 0 1 0 2 1 1 1 0 0 0 1 2 1 1 0 0 0 0 2 1 1 1 1 1 0 1 0 0 0 2 0 0 0 0 2 0 0 2 1 1 0 0 2 2 0 2 0 0 1 0 2 1 2 1 0 0 1 0 0 0 0 0 0 0 0 0 2 0 1 1 1 1 1 1 2 0 0 0 0 0 1 0 1 0 2 1 0 0 0 0 0 1 2 0 1 0 0 0 1 0 0 2 2 2 0 2 2 0 0 0 0 0 1 0 1 0 0 0 0 0 0 0 1 0 0 2 0 0 1 1 0 1 1 2 1 0 2 1 0 1 0 0 0 2 0 0 1 2 1 1 1 1 1 0 1 1 2 1 1 2 2 0 0 0 2 0 0 0 0 0 2 2 0 0 0 2 0 0 0 0 1 1 2 1 1 2 0 2 1 1 0 0 0 0 0 0 1 0 0 2 2 2 0 0 0 0 0 0 0 1 0 0 0 0 0 0 0 2 1 0 1 0 0 0 0 0 0 2 0 1 0 1 0 1 0 2 0 1 1 0 1 2 1 0 2 2 2 2 0 2 0 0 0 0 0 1 1 1 0 2 0 2 0 2 1 0 1 0 1 0 1 2 1 1 0 1 0 1 0 0 0 0 0 2 1 2 1 0 2 0 2 1 2 1 0 0 0 0 1 0 1 0 0 0 0 2 0 0 0 1 0 0 1 1 0 1 0 2 0 1 0 1 0 1 1 2 1 0 0 1 0 1 0 1 0 1 1 0 0 0 0 0 1 0 0 1 1 0 0 1 0 0 0 0 0 0 0 0 0 0 1 0 0 0 0 1 0 1 1
97 0 1 1 0 0 1 1 2 1 1 1 0 0 0 0 0 0 0 1 1 2 0 2 0 0 0 2 2 1 1 0 1 1 1 1 1 1 1 0 1 0 0 0 0 0 0 0 0 0 0 0 0 0 0 2 0 0 1 0 1 1 2 2 0 1 1 1 0 0 0 1 2 0 1 2 1 0 0 1 0 1 0 0 0 0 0 0 2 2 0 0 1 0 1 2 0 0 0 0 0 2 0 0 2 0 2 0 1 1 0 2 0 1 1 1 1 0 1 0 1 0 2 0 0 0 0 1 1 1 0 0 0 0 0 0 0 0 0 0 1 0 0 0 0 0 0 0 0 1 1 1 0 0 0 1 1 1 0 0 1 0 0 2 0 1 1 1 0 1 0 1 0 2 0 1 1 1 0 0 0 0 1 2 0 0 2 2 1 0 2 1 0 1 2 0 1 2 0 0 0 1 1 2 2 0 1 1 2 0 1 0 1 0 0 0 1 1 1 1 1 1 0 0 1 0 0 2 1 1 0 1 0 0 2 2 0 2 2 2 0 0 1 0 0 1 1 0 1 1 1 0 0 0 0 1 0 0 0 1 0 0 0 1 0 0 1 0 1 0 0 2 0 0 0 2 1 1 2 0 0 0 2 0 1 1 1 1 0 1 0 1 1 0 1 0 2 0 0 0 0 0 2 1 1 0 1 0 1 1 1 1 1 2 2 0 2 0 0 1 0 2 1 1 2 0 0 0 0 1 2 1 0 1 0 0 0 1 0 1 0 1 2 2 0 0 0 0 1 0 0 0 1 0 0 1 0 0 0 0 1 1 1 1 0 0 0 2 2 1 1 1 2 2 1 2 0 0 0 1 1 1 0 0 1 1 1 0 0 0 0 0 0 0 2 0 1 1 0 0 0 1 0 2 0 1 0 1 0 2 0 0 1 1 1 0 1 0 1 0 0 1 0 0 0 2 2 0 0 1 1 1 0 2 0 0 0 0 0 0 1 1 2 0 0 0 2 1 1 2 0 0 0 2 1 1 0 1 1 1 1 1 0 1 0 1 0 2 2 0 0 1 1 1 2 2 0 1 2 1 1 0 1 0 1 2 0 0 1 0 1 1 0 2 1 0 0 0 1 2 0 2 1 1 0 0 1 1 1 0 0 0 0 1 0 2 0 0 0 2 0 2 0 0 0 2 0 1 0 1 1 1 1 1 1 0 0 0 1 0 0 1 1 1 1 0 1 1 1 2 0 0 1 1 1 0 0 2 0 1 1 0 0 0 0 0 0 1 0 0 1 1 0 0 0 0 1 0 1 0 2 0 0 0 0 0 0 0 0 0 0 2 1 2 0 0 0 0 0 0 0 2 0 0 0 1 1 0 0 1 0 0 0 2 1 1 0 1 1 0 0 0 0 0 0 0 1 2 0 0 1 1 0 0 2 1 2 1 2 1 0 1 0 2 2 0 1 1 1 0 0 1 1 1 2 1 0 0 1 1 0 1 0 2 1 1 2 1 1 1 0 1 1 1 0 2 1 1 1 1 2 1 1 1 1 2 0 0 0 1 0 0 0 0 1 0 0 0 0 1 0 1 0 1 1 0 2 2 0 0 0 0 0 1 0 1 0 1 1 0 0 0 0 0 2 1 1 0 0 0 0 1 0 0 2 2 2 0 1 1 0 0 0 0 0 1 0 1 0 0 0 0 0 0 0 0 0 0 1 0 0 0 1 0 1 1 1 2 0 0 0 0 2 0 0 1 1 1 0 1 0 0 2 1 2 0 2 2 0 2 0 1 2 2 0 0 0 1 0 0 0 0 1 1 1 0 1 0 0 2 2 0 0 2 2 2 0 0 2 1 1 2 1 0 0 0 0 0 1 0 0 2 2 0 0 2 2 0 1 1 0 0 1 0 1 1 1 1 0 0 1 0 0 0 1 0 1 0 0 0 2 0 1 1 1 1 0 1 2 1 1 0 1 2 2 2 0 0 0 1 1 0 2 0 1 1 0 0 2 0 0 0 0 0 2 0 2 0 1 0 2 2 0 1 2 1 0 0 1 1 1 0 0 0 1 1 2 0 2 1 0 2 0 2 1 1 0 2 0 1 0 0 0 1 0 1 1 0 0 1 0 0 2 0 0 0 1 0 0 0 1 1 2 0 0 0 0 1 1 0 0 0 0 0 0 0 0 0 0 0 2 0 0 0 0 0 0 0 2 0 0 0 0 1 0 1 1 0 0 0 0 0 0 1 1 0 0 0 0 0 0 0
98 1 1 1 0 0 1 2 1 1 0 1 1 1 1 1 0 0 1 1 0 2 0 2 0 0 0 1 1 2 2 0 1 1 1 0 2 2 1 0 2 1 0 2 0 1 1 0 0 0 1 1 0 1 1 1 1 0 2 0 0 1 0 1 1 0 1 0 0 0 0 1 1 0 1 2 1 0 0 0 0 1 0 1 1 0 0 0 1 1 0 0 2 0 0 2 0 1 0 1 1 2 2 0 2 0 2 0 0 0 0 0 0 1 1 1 0 0 0 0 2 0 1 1 0 1 1 1 0 1 0 0 0 1 0 1 0 0 0 0 0 0 0 0 1 0 1 0 1 1 0 0 0 0 0 0 0 1 0 0 1 0 1 0 1 2 1 2 0 1 0 0 0 2 1 1 2 0 1 1 0 1 0 1 1 0 1 0 0 0 1 2 0 1 2 0 1 2 0 0 0 1 1 1 1 0 1 0 1 0 1 0 2 0 1 1 1 0 0 1 1 1 1 0 1 1 1 1 0 1 0 1 0 0 1 0 0 2 2 0 0 1 2 1 0 0 0 0 2 0 0 1 0 1 1 0 1 0 0 0 0 0 0 1 0 0 1 0 2 1 0 1 2 2 0 0 0 1 1 0 0 2 2 0 1 1 1 1 0 2 2 1 0 0 1 0 2 0 0 0 1 0 2 0 0 1 0 0 1 1 1 0 1 2 1 0 1 0 0 1 0 1 2 0 1 0 0 2 0 1 1 1 0 0 0 0 0 2 1 1 0 1 2 1 1 1 0 0 1 1 0 0 1 0 0 1 0 0 0 2 2 0 1 0 1 0 0 2 2 1 1 1 1 1 0 1 0 0 0 1 1 1 0 0 0 0 0 0 0 0 0 0 2 0 2 0 1 0 1 1 0 1 0 1 1 0 0 0 0 1 2 0 1 0 2 1 0 0 0 0 0 0 1 0 1 2 1 0 0 0 0 0 0 2 0 1 0 0 0 0 1 1 0 2 1 2 2 0 0 1 0 0 0 2 1 1 0 1 1 1 1 1 1 0 0 1 0 2 2 0 0 0 1 1 0 0 0 2 2 1 1 0 2 1 1 1 0 2 2 0 0 0 0 2 0 0 1 1 1 2 0 2 2 0 0 0 2 0 0 0 0 0 0 0 0 2 1 2 0 2 2 2 1 0 0 1 1 0 0 2 0 2 2 2 2 0 1 0 0 0 1 1 2 2 2 1 0 1 1 1 0 1 0 0 1 1 1 0 0 1 1 0 0 0 0 0 0 1 1 0 1 0 1 0 1 0 2 0 2 0 2 0 1 0 0 0 0 0 0 0 1 1 0 0 2 0 1 0 0 0 0 1 0 1 1 0 1 0 0 0 1 0 0 0 0 1 0 1 0 0 1 0 1 1 0 1 1 2 0 0 0 2 0 0 2 2 2 0 2 1 0 0 0 1 2 1 0 2 0 0 0 0 0 1 1 2 0 0 1 0 0 0 1 0 0 0 0 1 0 0 2 0 1 1 0 2 1 1 1 1 2 0 0 1 2 1 1 1 1 1 0 0 0 0 0 0 0 0 0 1 0 1 1 1 0 1 1 0 1 1 0 0 0 2 0 0 0 2 1 0 0 0 1 0 2 2 0 1 1 0 0 0 0 0 0 0 0 0 1 1 0 0 0 0 1 1 0 0 0 1 0 1 0 0 0 1 0 0 2 0 0 1 2 0 0 0 2 2 0 1 0 1 1 2 1 0 1 1 0 1 0 0 0 0 0 2 0 1 1 1 0 1 2 1 0 0 0 0 0 1 1 0 2 2 1 0 1 0 0 1 2 1 1 0 0 2 1 1 0 0 0 0 0 0 0 0 0 0 0 0 1 0 1 0 0 0 1 0 1 0 1 1 1 0 0 0 0 0 0 0 1 0 0 0 0 0 0 0 0 0 2 0 0 0 0 2 1 1 0 0 1 1 1 0 2 2 1 1 1 2 2 0 2 0 0 0 0 0 1 1 0 0 1 1 2 1 2 2 0 0 0 1 0 2 2 0 1 1 0 2 0 0 0 0 1 1 2 1 2 1 1 1 0 1 2 1 1 1 0 0 0 0 0 2 0 1 0 1 1 0 0 0 2 1 0 0 1 1 0 0 2 0 0 0 2 0 2 1 1 1 1 0 1 0 0 0 0 0 2 2 0 0 1 1 0 0 0 0 1 0 0 0 0 0 0 0 0 0 0 0 0 0 1 2 0 0 0 0 0 1 0 0
99 0 2 0 0 0 1 1 2 1 0 1 0 0 0 0 0 0 0 0 0 2 0 1 0 0 0 1 1 1 1 0 2 1 0 0 2 1 0 0 2 0 0 0 0 0 0 0 0 0 0 0 0 0 1 2 0 0 0 1 0 2 0 0 0 1 0 1 1 1 0 1 0 0 0 2 2 0 1 0 1 1 0 0 1 0 0 0 2 2 0 1 0 1 1 2 1 1 0 1 1 1 0 1 2 0 2 0 2 1 0 2 1 1 1 1 1 0 2 0 1 0 0 2 0 0 0 1 1 1 0 0 0 1 1 1 0 0 0 0 0 0 0 0 1 0 0 0 0 0 1 1 1 0 0 0 0 0 0 1 1 1 0 1 2 2 2 1 0 0 0 0 0 2 0 0 2 0 0 0 0 1 1 2 1 1 1 0 0 0 2 0 1 1 2 0 1 2 0 0 0 0 0 1 2 0 1 1 1 1 1 0 1 1 2 0 0 1 2 0 2 1 1 0 0 0 2 1 0 0 0 1 0 0 1 0 0 2 2 1 0 0 2 0 0 0 0 0 2 0 0 1 0 0 0 0 0 1 0 0 0 0 0 0 0 0 0 0 2 1 1 0 2 2 1 0 1 2 2 1 1 2 2 2 0 0 2 1 0 2 1 0 2 0 2 0 2 2 1 0 1 0 1 1 0 1 0 0 0 2 0 1 2 2 2 0 2 1 1 1 0 2 1 0 1 0 0 1 1 2 1 1 0 2 0 1 0 2 0 1 0 1 2 1 1 1 1 0 2 1 1 0 2 0 1 0 0 0 0 0 1 1 1 1 1 0 0 1 1 0 2 0 0 0 0 0 0 1 1 2 1 1 0 0 2 0 0 1 1 0 0 0 0 0 2 0 1 0 1 1 0 1 0 2 1 0 1 1 0 1 1 0 1 1 2 0 0 0 0 0 0 1 1 1 0 1 0 2 2 1 1 2 0 2 1 1 0 0 0 1 0 2 0 2 0 0 2 1 1 1 0 0 0 1 1 1 0 0 0 0 2 0 1 0 0 1 1 1 2 0 0 1 2 2 0 0 1 1 1 1 2 0 2 0 0 2 0 1 2 2 0 0 1 0 0 0 0 1 2 1 1 1 0 2 0 0 2 1 1 0 0 0 0 1 0 2 0 1 0 2 0 2 0 0 0 1 1 0 0 1 1 1 1 1 0 0 1 0 2 0 1 1 2 2 2 0 2 1 1 1 0 0 0 0 2 1 0 1 0 1 1 0 1 0 1 1 1 0 0 0 1 2 1 0 1 0 2 0 1 0 1 0 1 0 1 1 1 0 1 0 0 0 0 1 0 0 0 0 0 0 0 2 0 0 1 1 0 0 0 2 0 0 0 1 0 1 0 1 1 0 0 0 1 1 0 1 1 1 0 0 0 1 0 1 1 0 1 0 1 0 0 0 0 2 2 1 1 1 0 0 1 2 0 1 2 2 0 1 1 0 0 0 1 0 1 1 0 1 0 0 1 0 0 1 0 1 1 0 1 0 0 2 1 0 2 1 1 0 0 1 0 0 1 0 1 0 0 1 0 2 0 2 0 1 1 0 1 2 0 0 1 1 0 2 0 1 0 1 0 0 0 1 0 0 1 2 0 0 0 0 0 0 0 0 0 0 0 0 0 0 0 0 0 1 1 0 0 0 0 0 0 0 0 0 0 0 1 0 1 0 0 0 2 1 0 0 2 1 0 1 0 0 2 1 1 0 0 0 2 0 1 0 2 1 2 0 1 2 0 2 0 1 2 1 0 0 0 1 0 0 0 0 1 2 2 0 1 0 1 1 1 0 0 2 2 2 0 1 2 0 0 2 2 1 0 0 1 0 1 0 0 1 2 1 1 1 0 0 0 0 0 0 1 1 0 0 1 0 0 0 1 0 0 0 0 0 0 0 0 0 2 0 1 0 1 2 0 0 1 0 0 0 0 0 1 1 0 0 0 2 1 1 2 0 0 0 0 2 0 2 0 0 1 0 2 0 2 2 0 0 0 2 0 2 1 1 0 1 0 2 0 0 0 0 1 1 1 0 2 2 0 2 1 0 1 1 0 1 1 0 1 0 0 1 0 0 0 2 2 0 0 0 1 1 1 0 2 0 0 1 2 0 1 0 1 0 0 0 0 0 0 0 0 0 1 1 1 0 2 1 0 1 0 0 0 1 0 0 1 0 0 0 0 0 1 1 1 0 0 1 0 0 1 1 0 0 0 0 0 0 1 0
100 1 1 1 0 1 2 2 2 1 0 1 1 1 1 1 0 0 2 1 1 2 0 2 0 0 0 2 2 2 2 0 1 1 1 1 1 2 0 1 1 0 0 1 0 1 0 0 0 1 1 0 0 1 1 1 0 1 1 1 0 1 2 1 0 0 0 2 0 0 0 1 1 0 1 2 1 0 1 0 1 1 0 1 1 0 0 0 2 2 0 0 1 1 1 2 1 0 0 0 0 2 0 1 2 1 2 0 0 0 0 1 1 1 1 1 1 0 0 0 2 0 1 1 0 1 1 0 0 0 0 0 0 0 0 0 0 1 0 0 2 0 0 0 2 0 1 0 0 0 0 0 0 1 0 0 0 2 0 0 1 1 0 0 2 2 1 1 0 1 0 0 0 2 0 0 2 0 0 0 0 0 0 2 0 0 2 2 0 1 0 2 0 0 1 0 1 1 0 0 0 0 0 2 2 0 1 1 2 0 0 0 1 0 2 0 0 1 1 1 1 1 0 0 0 0 0 2 1 1 0 0 0 0 2 0 0 0 0 0 0 0 2 0 0 0 0 0 2 0 0 0 1 0 0 0 2 0 0 0 0 0 0 2 1 0 0 0 0 0 1 2 1 1 2 2 1 1 1 0 0 0 2 2 0 0 2 1 1 1 0 1 0 1 1 0 1 1 1 0 0 0 1 0 0 0 0 0 0 1 1 2 1 1 1 0 1 0 1 0 0 1 2 1 2 0 1 0 0 0 1 2 0 2 0 1 0 2 0 1 1 1 2 1 1 1 0 0 0 0 0 0 1 1 0 1 1 0 0 1 1 0 1 1 0 0 0 2 2 2 0 2 1 1 0 0 0 0 0 2 0 1 0 0 0 0 0 0 1 1 1 1 0 1 2 0 2 0 1 1 0 1 0 0 0 1 0 0 1 0 1 0 1 1 2 0 0 1 1 1 1 0 1 1 1 1 1 1 2 1 2 0 0 2 0 1 0 1 0 1 0 1 2 0 1 2 2 0 0 1 0 1 0 2 1 1 0 1 1 0 2 1 1 0 0 1 0 2 2 1 1 1 1 1 1 1 0 2 1 1 0 0 0 0 2 1 0 2 2 1 0 0 0 1 0 0 0 0 0 1 1 1 1 1 0 0 1 0 0 0 0 2 0 0 1 0 0 1 0 1 1 2 0 1 1 0 0 0 0 1 1 1 1 1 1 0 1 0 1 0 1 1 2 2 2 0 0 1 1 2 0 0 0 0 1 1 1 1 0 1 0 0 0 2 2 0 0 1 0 1 2 2 1 0 0 0 1 0 1 0 2 0 1 0 1 0 0 0 0 0 1 0 0 0 0 0 0 1 1 0 0 2 0 2 1 0 0 0 1 1 0 0 0 1 1 1 1 0 0 0 0 0 0 0 0 0 0 1 0 0 0 0 0 2 1 0 2 0 1 1 0 1 0 1 1 1 1 1 0 1 0 1 2 0 1 1 0 0 0 1 0 1 0 0 0 0 1 2 0 1 1 0 0 0 2 2 2 0 2 0 1 0 0 0 2 2 0 1 0 1 0 0 0 1 2 0 0 0 0 2 1 1 1 1 1 1 1 1 0 0 1 1 0 2 0 1 0 2 2 0 0 0 2 0 1 1 1 2 1 0 0 1 1 0 2 2 2 0 1 1 0 0 0 0 0 1 0 0 0 0 0 0 1 0 0 1 1 1 2 1 1 0 2 0 1 0 2 1 0 1 0 0 2 0 0 0 0 0 2 0 0 0 1 1 1 1 1 2 1 2 0 1 2 1 0 0 0 0 0 0 0 0 1 1 1 0 2 0 1 1 1 0 0 1 2 1 1 1 2 0 1 1 1 1 0 0 0 0 0 0 0 1 1 1 1 1 0 0 1 1 1 0 0 0 0 0 0 0 0 0 1 1 0 0 0 0 0 0 1 1 1 0 1 0 1 1 1 0 1 0 0 0 1 0 2 1 0 0 1 1 1 0 1 0 1 1 1 1 0 2 0 0 0 0 2 1 2 2 0 0 0 2 0 2 2 1 0 0 1 1 0 0 1 1 1 1 0 0 2 1 0 2 0 2 1 1 1 1 1 0 1 1 1 1 0 0 0 0 1 0 0 0 2 2 2 0 0 0 0 1 2 0 0 1 1 0 1 0 0 0 0 0 0 1 0 0 0 0 0 0 2 0 0 0 0 1 0 0 0 0 0 0 0 1 0 1 0 0 0 0 0 0 0 2 0 1 0 0 1 0 0 0
101 1 1 2 0 0 2 0 2 0 0 1 0 1 0 1 0 0 0 0 0 2 0 0 0 0 0 1 2 2 2 2 1 1 1 0 2 1 0 1 1 0 0 1 0 1 0 0 0 1 1 0 1 2 0 0 2 0 2 1 1 0 1 1 0 1 0 0 0 0 0 2 2 0 2 1 0 0 0 0 1 2 1 1 2 1 1 0 2 2 0 0 1 0 1 2 0 1 0 1 1 1 1 0 2 0 2 1 1 0 0 1 0 2 2 2 1 0 0 0 0 0 2 0 0 2 2 0 0 0 0 0 0 1 1 1 0 0 0 0 0 0 0 0 1 0 0 0 0 0 1 1 0 1 0 0 0 0 0 0 1 0 0 0 1 2 2 0 1 1 0 1 0 2 1 1 2 1 0 0 0 0 1 1 0 0 1 0 0 0 2 0 0 0 2 0 0 2 0 0 0 1 0 0 2 0 1 0 0 0 0 0 1 0 1 2 2 0 2 0 2 0 0 1 1 0 0 0 0 0 0 0 0 0 1 0 1 2 2 1 0 0 2 0 1 1 1 0 2 0 0 0 1 0 0 0 1 2 0 2 0 2 0 0 1 0 0 0 2 0 0 2 0 2 0 1 1 2 1 0 0 1 2 1 1 0 1 2 0 2 1 1 1 0 2 0 1 1 0 1 1 0 2 1 0 0 0 0 0 1 0 0 0 0 0 0 1 0 0 0 1 1 1 0 0 0 0 1 0 0 1 2 0 2 0 0 0 2 0 0 0 0 2 2 0 0 1 0 1 2 0 0 1 0 0 1 0 0 0 1 2 1 1 0 1 1 0 1 1 0 2 0 0 0 1 0 0 0 0 1 0 2 0 1 1 1 1 0 0 0 0 0 2 0 1 1 2 0 0 0 0 0 0 2 0 0 0 0 0 2 0 0 0 0 0 0 1 0 0 0 1 0 0 1 0 1 1 1 2 0 1 0 1 1 1 0 0 1 0 0 0 2 1 1 0 1 1 0 0 1 0 0 0 1 0 0 0 2 1 0 1 2 1 0 0 2 0 2 2 0 1 0 1 2 0 0 0 1 2 0 1 0 0 0 2 1 0 0 2 1 1 0 1 1 1 0 0 0 2 2 0 2 2 0 0 0 0 1 0 0 0 0 1 1 1 1 0 0 0 1 1 2 1 0 0 1 1 0 0 1 1 0 1 1 1 0 1 0 1 2 0 0 2 2 2 1 0 1 1 1 0 0 1 0 2 2 2 1 0 1 1 0 0 1 1 0 0 1 1 0 1 2 0 0 0 0 2 0 2 0 2 0 0 0 0 0 0 1 0 0 1 0 1 0 1 0 1 0 0 0 0 2 0 0 0 1 0 0 0 0 2 0 0 0 0 0 0 1 0 1 1 0 0 0 0 1 1 2 0 0 1 0 0 0 2 1 2 1 2 1 0 0 0 1 1 0 0 1 0 0 0 2 1 0 1 1 0 0 2 0 0 0 1 1 1 1 0 1 0 0 0 0 1 0 0 1 2 0 1 0 1 1 1 1 0 1 1 0 0 0 0 0 1 1 1 0 0 1 0 1 1 0 0 0 2 0 2 2 0 1 0 0 0 1 1 1 0 1 1 0 0 1 1 0 0 2 0 1 1 0 1 1 0 0 2 1 1 0 1 1 0 0 0 0 0 1 0 0 0 0 0 0 0 0 0 0 1 0 1 0 0 0 2 0 2 0 2 1 0 2 1 0 2 0 0 0 1 0 1 0 1 0 0 0 0 1 0 2 1 2 0 2 1 1 1 1 0 1 0 0 0 0 2 2 0 0 2 0 1 1 1 0 0 1 1 1 1 0 2 0 0 1 0 0 1 0 0 0 0 0 1 0 2 0 0 1 1 0 0 0 0 0 1 0 1 1 1 0 0 1 0 0 0 0 0 1 0 0 0 0 1 1 0 0 0 1 0 0 0 0 0 0 1 1 1 1 0 0 0 1 2 1 2 0 1 1 0 0 0 1 1 0 1 0 2 0 2 2 0 0 0 1 0 2 2 0 1 1 1 1 0 0 0 0 1 1 1 1 1 0 0 1 0 2 1 1 2 1 0 0 0 1 1 2 0 0 0 1 2 0 0 0 2 1 1 0 2 1 1 0 2 0 1 0 1 0 2 0 0 0 0 0 0 0 1 1 1 0 0 0 1 0 0 0 0 0 0 0 0 0 0 0 0 2 0 0 1 0 0 1 0 0 0 2 0 0 0 0 0 0 0 0
102 0 1 1 0 0 1 1 2 1 1 1 0 0 0 0 0 0 2 0 0 2 1 2 0 0 0 2 2 2 2 0 0 1 1 1 2 1 0 1 2 1 0 0 1 0 1 0 0 0 0 0 0 0 2 1 0 0 1 2 0 0 1 0 0 0 0 0 0 0 0 0 1 0 1 2 1 0 1 0 1 1 0 2 2 0 0 0 1 2 0 0 0 1 1 1 0 1 0 1 1 2 0 0 2 1 2 1 1 0 0 1 1 1 1 1 0 0 1 0 0 0 1 1 0 0 0 0 0 0 0 0 0 0 1 0 0 0 0 0 1 0 0 0 0 0 0 0 0 0 1 1 1 0 1 0 0 1 0 1 1 1 0 2 0 1 0 1 1 2 0 2 0 2 0 0 2 1 0 1 0 0 0 2 0 0 2 1 0 0 0 1 0 2 1 1 1 2 0 0 0 0 0 2 2 0 1 1 0 1 1 0 1 0 0 2 1 0 1 1 1 1 0 0 1 0 0 1 0 0 0 0 0 0 1 1 0 2 2 2 0 0 2 1 0 0 0 0 2 0 0 2 0 0 0 0 1 0 0 0 0 0 0 2 0 0 0 1 2 2 1 0 1 2 1 1 1 2 1 1 1 1 1 0 0 1 0 2 0 2 1 1 1 0 2 0 1 1 0 0 0 1 2 2 0 1 1 0 0 2 0 2 2 1 1 0 2 0 0 2 0 2 1 1 1 0 0 0 1 1 2 2 0 0 0 0 0 1 0 2 0 2 2 2 0 0 1 0 1 2 0 0 2 1 0 0 1 0 0 1 1 0 1 1 1 0 0 1 1 1 1 1 1 1 1 0 0 0 0 0 0 0 0 1 1 1 1 0 0 0 0 0 1 0 1 1 0 0 0 0 0 0 0 1 1 0 0 0 0 2 0 0 0 0 0 0 1 1 0 1 1 1 1 0 1 2 1 2 2 2 2 1 0 1 1 0 0 1 1 1 1 1 1 1 0 1 2 0 1 1 0 1 0 1 0 0 0 1 1 0 2 0 0 1 0 1 0 2 2 0 1 1 1 2 2 2 0 2 2 2 0 0 0 0 2 1 0 2 2 2 0 0 1 2 0 0 0 1 1 1 1 1 1 1 0 0 1 1 1 0 0 0 0 0 2 0 1 0 0 0 0 2 1 1 1 0 0 0 0 2 0 0 1 1 1 0 1 0 2 1 1 0 2 2 2 0 0 1 1 1 0 0 1 1 2 0 0 0 0 1 1 0 1 0 0 0 0 2 1 0 1 2 0 0 0 0 2 2 2 2 2 0 1 0 0 1 2 0 1 0 0 1 1 1 0 0 0 0 0 0 0 2 0 1 1 1 0 0 0 1 2 1 0 1 0 1 2 1 0 0 1 0 0 1 0 0 2 1 0 0 0 1 0 2 1 1 2 1 2 2 0 1 0 1 2 1 1 0 0 0 2 0 0 0 0 2 0 0 1 0 0 0 2 2 2 2 0 1 0 0 0 1 0 0 0 0 1 0 0 0 0 1 0 1 1 1 0 1 0 1 0 0 0 1 1 0 0 0 0 1 0 1 1 1 1 1 1 1 0 0 0 1 0 1 0 1 1 2 0 0 0 1 1 0 1 1 1 1 0 1 0 2 1 0 1 0 1 0 1 1 1 0 1 2 1 1 1 1 0 0 0 0 0 0 1 0 0 0 1 0 0 0 1 0 1 1 1 1 0 1 0 0 1 1 1 0 2 0 0 0 1 1 0 0 0 1 0 2 0 2 0 0 2 2 1 1 0 1 0 0 0 0 1 2 1 0 0 0 1 1 1 0 0 1 1 1 1 0 1 0 1 1 1 1 0 0 1 0 0 0 0 1 2 0 0 1 0 1 2 1 1 0 0 0 0 0 0 0 0 0 2 1 0 0 0 0 0 0 2 2 0 0 0 0 0 2 0 1 0 0 0 0 2 1 2 2 0 0 0 1 0 2 2 0 1 1 0 0 0 2 0 0 0 0 2 0 2 2 0 1 0 1 1 1 2 1 0 1 0 2 0 0 1 1 2 2 1 1 1 0 1 0 0 0 1 0 2 1 1 0 0 0 0 1 1 0 0 0 0 0 0 0 2 1 1 0 1 0 1 0 1 0 0 0 2 1 1 0 1 1 0 1 0 0 0 0 0 0 2 1 1 0 0 0 0 1 0 0 2 0 0 0 0 0 1 1 1 0 0 0 0 0 1 1 0 0 0 0 0 0 0 0
103 0 2 1 0 0 2 2 1 1 1 1 0 0 0 0 0 0 0 1 1 1 0 2 0 0 0 0 1 2 2 0 1 1 0 1 2 2 0 0 1 0 1 0 0 0 1 0 0 0 0 0 0 1 0 0 0 0 2 0 1 1 1 1 0 0 0 1 0 0 1 2 2 0 2 1 0 0 0 0 1 2 0 1 1 0 0 0 1 1 0 0 0 0 1 2 0 1 0 1 1 1 2 0 2 0 2 1 1 0 0 2 0 0 0 0 0 0 2 0 1 0 1 1 0 1 1 1 0 1 0 0 0 0 0 0 0 0 0 0 1 0 0 0 0 0 0 0 0 0 1 1 0 0 0 2 0 2 0 1 0 0 0 1 1 2 0 0 1 2 1 0 0 2 0 1 1 0 0 0 0 0 0 1 0 0 1 0 0 0 2 0 0 0 2 0 0 2 0 0 0 0 0 1 2 0 1 0 2 0 2 0 1 0 2 1 0 0 2 0 2 1 1 0 1 1 1 2 0 0 0 0 1 1 1 0 1 2 2 1 0 0 2 0 0 0 0 0 2 0 0 1 0 1 1 0 0 2 0 1 0 1 0 1 1 0 1 0 2 1 0 2 1 1 0 0 0 1 2 1 1 2 2 1 0 0 0 1 0 2 1 0 0 0 0 0 1 0 0 0 0 0 2 1 0 0 1 0 0 1 0 1 1 1 1 0 2 1 1 0 0 2 1 1 1 0 0 1 2 2 2 0 0 2 0 0 0 2 0 2 1 1 1 1 1 1 0 0 0 1 0 0 1 1 0 1 1 1 0 2 2 0 2 0 2 0 0 1 1 0 2 0 1 0 0 0 0 0 0 2 1 0 0 1 1 1 1 0 0 0 0 0 1 0 2 1 2 1 1 1 0 1 1 1 1 0 0 1 0 1 0 0 0 0 0 0 2 0 1 0 0 1 1 1 1 2 1 0 1 0 1 0 1 1 1 0 0 2 0 0 1 1 1 1 1 2 1 0 1 1 0 0 0 2 2 1 1 2 2 0 2 2 0 2 0 2 0 2 2 0 0 0 1 2 0 1 0 0 2 0 2 0 0 0 2 2 0 0 2 1 1 0 0 1 1 0 2 1 1 1 1 1 1 1 0 0 2 1 2 0 0 0 1 1 1 2 1 1 0 1 1 2 2 1 2 0 1 0 1 2 0 1 2 1 1 0 1 0 1 0 2 0 2 1 1 1 0 2 2 0 0 0 0 0 1 0 0 1 1 1 0 0 1 0 0 0 0 1 0 1 1 1 0 0 0 0 0 1 2 1 2 0 1 0 0 0 0 0 1 0 0 1 0 0 1 0 1 1 1 0 2 0 1 1 2 0 1 0 0 1 0 0 0 1 0 0 0 0 0 0 1 0 0 0 0 1 2 2 0 0 1 1 1 0 2 1 1 1 2 2 1 0 0 1 1 1 1 2 0 1 0 1 1 0 1 1 0 0 2 0 0 0 2 2 2 1 0 2 0 1 1 0 1 0 1 2 2 0 2 0 0 1 0 1 1 1 0 2 0 0 0 0 0 0 2 0 0 0 0 2 1 1 0 1 0 0 2 1 1 1 1 0 0 2 0 0 0 2 0 0 0 0 0 0 1 2 0 0 0 0 0 1 0 0 1 1 1 0 0 1 0 0 0 0 0 1 0 0 0 0 0 0 0 0 0 2 0 0 1 0 0 1 2 0 1 0 2 2 0 1 0 0 2 0 0 0 1 1 1 1 1 0 0 0 2 2 0 2 1 2 0 2 2 1 0 0 0 1 1 0 0 1 1 2 1 0 1 2 0 0 0 0 0 1 1 1 0 0 2 0 2 1 2 0 0 0 1 0 1 0 0 0 2 0 0 0 0 0 2 0 1 0 0 0 0 0 0 0 0 0 2 0 0 0 1 0 1 1 0 0 2 0 0 0 0 2 0 0 1 0 0 0 0 1 1 1 0 1 1 1 1 0 2 0 0 0 0 0 0 2 0 0 0 0 2 0 2 2 0 0 0 2 0 1 2 0 2 1 1 1 1 0 0 0 1 0 2 0 2 2 0 2 0 0 2 1 1 2 0 0 0 0 0 1 1 1 1 0 2 1 0 0 2 1 0 0 1 1 0 0 2 0 0 0 2 0 2 0 0 0 0 0 1 0 0 0 1 0 0 0 1 0 0 0 0 1 0 0 1 0 0 0 0 0 0 0 0 0 1 0 1 0 0 2 0 0 0 0 0 1 0 1
104 1 2 0 0 0 0 2 1 2 0 0 0 1 1 1 0 0 1 1 1 2 0 1 0 1 1 1 0 2 2 0 2 2 0 0 2 2 0 1 1 0 1 0 0 0 0 0 0 0 0 0 0 2 0 1 0 0 0 1 0 1 1 0 0 1 0 1 0 0 0 2 2 1 1 2 1 0 1 1 0 1 1 1 2 0 0 0 1 1 0 0 0 0 0 0 0 2 0 2 0 2 0 0 2 0 2 1 1 0 0 2 2 2 2 2 2 0 1 0 1 0 1 1 1 0 0 2 1 2 0 0 0 0 1 0 0 0 0 0 0 0 0 0 1 1 1 0 0 0 0 0 0 1 0 0 0 1 1 1 2 0 1 0 1 2 1 0 1 1 0 1 1 1 0 2 2 0 0 1 0 0 1 2 0 0 2 0 0 0 1 0 1 1 1 1 2 2 1 0 0 0 1 1 2 0 1 0 1 0 1 0 2 0 1 2 2 0 2 0 2 1 1 0 0 0 1 2 1 1 0 0 0 0 1 0 0 2 2 1 0 0 1 0 0 0 0 0 2 0 0 0 0 0 0 0 1 0 0 0 0 0 0 2 0 0 0 0 2 1 2 0 0 1 0 0 0 1 2 1 1 1 1 0 0 0 0 2 0 2 1 1 1 0 1 0 2 1 0 0 0 0 2 1 1 1 0 0 0 1 0 2 0 1 1 0 2 0 0 1 0 2 2 0 1 0 0 0 1 1 2 0 0 2 0 0 0 0 0 1 0 0 2 1 1 1 0 0 0 0 1 1 2 2 0 0 1 0 0 1 1 0 1 1 0 1 0 2 2 0 2 0 2 2 0 1 0 0 0 1 0 2 0 1 2 1 1 0 0 0 0 0 0 0 1 1 0 1 1 1 0 2 1 0 0 0 1 1 1 1 0 0 0 0 0 0 1 0 0 0 0 1 1 0 1 2 1 0 0 1 1 1 0 2 0 0 0 0 1 2 1 0 2 0 2 2 2 0 0 0 1 1 0 1 1 1 0 2 2 0 2 1 0 0 0 0 0 2 2 1 1 1 2 1 1 1 0 2 2 2 0 2 2 1 1 1 0 0 1 0 2 1 2 2 1 0 0 0 1 2 0 2 2 0 0 1 1 1 2 0 1 0 0 0 1 0 0 0 0 2 0 2 2 1 1 0 1 1 1 1 1 0 0 0 0 0 1 0 1 1 0 1 1 1 2 0 2 2 2 0 0 0 0 0 2 2 2 0 0 0 0 0 0 0 0 1 1 2 0 2 1 1 1 0 1 0 1 1 1 1 2 0 1 0 1 0 0 0 0 0 1 1 0 0 1 0 1 1 1 0 2 0 0 0 0 2 0 0 0 0 0 0 0 1 0 1 0 0 0 0 0 0 0 1 0 1 2 1 0 0 2 1 0 2 0 0 2 1 2 1 2 0 0 0 1 0 0 0 0 1 1 1 1 1 1 2 0 0 1 0 0 0 1 1 1 0 0 1 0 1 0 0 0 0 0 1 1 0 0 0 0 0 0 2 2 1 2 1 0 0 1 1 0 0 1 0 0 1 0 2 0 1 0 0 2 0 2 2 0 0 1 1 0 2 0 1 0 2 0 0 0 1 0 1 0 2 1 1 1 0 0 2 0 0 1 0 0 0 0 0 0 0 0 0 1 0 0 1 0 1 1 1 1 0 0 1 1 0 1 0 0 0 1 1 0 1 2 2 0 1 0 0 2 0 0 1 1 0 1 1 1 1 0 0 1 1 0 2 0 2 0 2 1 0 0 0 1 1 1 0 0 0 1 2 1 0 1 0 1 0 1 1 0 1 1 1 0 0 2 0 1 1 1 1 0 0 1 0 0 1 1 0 2 1 0 1 0 0 1 0 0 1 0 0 0 0 0 0 0 0 2 0 0 0 0 0 0 0 0 0 1 1 2 1 2 2 0 0 1 0 0 0 0 0 1 2 0 1 1 2 2 0 2 0 0 0 0 0 1 1 0 1 1 0 2 0 2 2 0 0 0 2 0 2 2 0 1 1 0 1 0 0 0 0 1 2 0 1 2 1 0 1 0 1 2 2 2 1 0 1 0 0 1 1 0 1 1 1 1 0 0 0 2 1 1 0 0 1 1 1 2 0 1 0 1 1 1 0 0 0 0 1 0 0 0 0 0 1 2 1 1 0 0 0 0 0 0 0 2 0 0 0 0 1 1 1 2 0 0 0 0 0 0 1 0 0 0 0 0 1 0 1
105 0 2 0 0 0 0 1 1 1 1 1 1 2 1 2 0 0 0 1 1 2 0 1 0 0 0 1 1 2 2 0 1 1 0 1 1 1 1 1 1 0 0 1 0 1 1 0 0 0 0 0 1 2 0 1 0 2 1 0 0 2 2 0 0 1 0 0 0 0 0 0 1 0 1 2 1 1 1 1 1 2 0 2 2 0 1 1 1 2 1 1 1 0 1 2 0 0 0 0 0 2 0 1 2 0 2 0 0 0 1 0 1 1 0 0 0 0 0 0 2 0 2 0 0 1 1 1 1 1 0 0 0 1 1 1 1 0 0 0 0 0 1 0 0 0 0 0 0 1 2 2 0 0 0 0 0 1 0 0 0 2 0 2 1 1 1 1 0 1 0 1 1 1 1 2 1 0 0 2 0 0 0 1 0 0 1 1 1 0 1 0 0 2 2 0 0 2 0 1 0 0 0 2 2 1 1 1 2 1 1 0 1 0 0 0 1 1 2 0 2 2 1 0 1 0 1 1 0 0 0 2 0 0 1 0 0 2 2 1 0 1 2 0 0 0 0 0 1 1 1 0 0 0 0 0 2 1 0 1 0 1 0 0 0 0 1 0 2 2 0 2 1 2 0 0 0 1 2 1 1 1 2 1 0 1 1 1 0 2 2 1 0 2 0 1 1 0 0 1 0 0 1 0 0 1 0 1 0 1 0 1 2 1 1 0 1 0 1 1 0 2 0 1 2 0 1 0 1 1 2 0 0 2 0 0 0 2 1 0 1 1 2 1 0 0 1 0 1 0 1 1 1 0 1 1 0 0 0 2 2 0 2 0 2 1 0 2 2 1 1 1 2 2 0 0 0 1 1 1 1 1 0 0 2 1 1 1 1 0 0 0 0 0 2 1 1 0 1 1 0 1 0 2 0 0 0 1 0 1 1 0 0 0 0 0 0 1 0 1 1 1 1 0 2 2 0 1 1 1 1 1 0 2 0 2 0 1 0 1 1 1 2 0 2 1 2 0 0 0 0 1 0 2 2 2 0 1 0 0 1 1 0 1 0 1 1 2 2 1 1 1 0 2 1 0 1 2 1 0 0 0 0 0 2 2 0 0 2 1 0 0 0 2 0 0 0 1 2 1 1 1 0 1 0 0 2 1 2 0 1 0 0 2 0 2 1 0 1 2 1 2 0 0 0 0 1 0 1 2 0 1 0 0 1 0 1 0 0 1 1 0 2 1 2 0 1 1 1 2 0 0 0 0 1 1 1 1 0 1 1 0 0 1 1 1 1 1 1 0 1 0 2 0 1 0 2 0 0 0 1 0 0 0 0 0 0 0 1 0 0 1 1 0 1 0 0 0 0 0 0 1 0 0 0 1 0 0 0 0 0 0 0 1 1 1 0 2 2 0 0 0 1 1 0 1 1 1 0 0 0 2 0 1 2 1 2 2 2 1 1 0 1 1 2 1 1 0 0 1 1 1 0 2 2 2 0 1 1 0 0 0 2 1 1 1 2 0 2 0 0 2 0 0 0 0 1 0 1 0 0 1 0 1 2 2 0 1 0 1 0 0 1 0 0 0 0 0 0 2 1 1 0 1 0 0 1 2 0 0 0 0 0 1 0 0 0 0 1 0 0 0 1 0 1 2 1 0 0 0 0 1 0 0 0 0 1 0 1 2 1 0 0 0 0 0 0 0 0 1 0 1 0 0 0 2 1 0 1 1 1 0 2 0 0 0 2 1 0 1 0 0 2 0 0 1 1 0 0 2 2 2 1 1 2 1 0 1 0 2 1 0 2 2 1 0 0 0 0 2 0 0 0 0 2 1 0 1 0 0 0 0 0 2 2 2 0 1 1 0 0 0 0 0 0 0 0 0 0 0 0 1 2 0 0 0 1 1 1 1 1 0 1 0 0 0 1 0 0 1 1 0 0 0 1 0 1 0 0 0 0 0 1 0 1 0 1 0 2 0 0 0 0 2 2 2 0 0 1 2 2 0 1 0 0 0 1 0 0 0 0 0 1 1 2 1 2 0 0 0 0 2 1 1 2 1 1 0 0 1 0 0 1 1 1 1 2 0 2 2 0 2 0 1 1 1 1 0 0 0 0 1 0 1 0 0 0 0 1 0 0 0 1 1 1 0 0 1 1 0 2 0 1 0 1 1 1 0 1 1 0 0 0 0 1 0 1 0 2 1 2 0 0 0 0 0 0 0 2 1 1 0 0 0 0 0 0 0 0 0 1 1 0 2 1 0 0 0 0 0 0 0
106 0 1 1 1 1 2 2 2 2 0 0 0 0 0 0 0 1 1 1 1 1 0 0 0 0 0 2 2 2 2 0 1 1 1 1 1 0 0 1 1 0 0 1 1 0 1 0 0 1 0 0 0 0 1 1 0 0 1 0 1 0 2 2 0 2 0 1 0 0 0 1 1 0 1 2 1 0 2 0 2 2 0 1 1 0 0 1 1 1 1 1 0 0 0 2 1 0 0 0 0 1 0 0 2 1 2 0 1 1 0 0 0 2 2 2 0 0 1 0 1 0 1 1 0 0 0 1 1 2 0 0 1 1 0 0 0 0 1 0 1 0 0 0 0 1 0 0 0 0 0 0 0 1 0 1 1 2 0 0 1 1 1 0 1 2 1 1 1 2 0 1 1 1 1 1 2 1 0 0 0 0 0 2 0 0 2 2 2 0 2 0 0 0 1 0 1 2 0 1 1 0 0 0 2 0 1 1 1 0 0 0 1 1 1 1 0 0 1 1 1 1 0 1 1 0 0 2 0 0 0 1 0 1 2 0 1 2 2 2 0 0 2 0 0 0 0 0 2 0 0 0 0 0 0 0 1 1 1 1 1 1 0 1 0 0 0 1 1 1 0 2 0 2 0 0 0 2 2 2 2 2 1 0 1 1 1 0 0 1 1 2 0 1 1 1 0 1 0 0 0 1 2 1 1 0 1 0 0 1 0 2 2 1 1 0 2 0 0 0 2 2 2 1 2 0 0 1 0 0 1 1 0 1 0 0 0 2 0 1 0 0 2 2 0 0 1 1 2 1 1 1 1 0 1 1 0 0 0 1 1 0 1 0 1 0 0 1 1 0 2 0 0 0 0 0 0 1 1 2 0 1 0 1 1 1 1 0 0 0 0 0 0 1 2 0 1 1 2 2 0 2 0 0 0 0 2 0 0 2 0 0 0 0 1 1 0 0 1 0 0 1 0 0 2 2 0 0 1 0 1 0 0 1 0 1 1 1 0 1 0 2 0 2 0 1 1 0 0 2 0 0 0 1 1 1 0 1 1 1 1 1 0 0 0 0 2 2 2 1 1 2 2 0 1 0 1 2 1 1 0 0 1 0 1 1 0 1 2 0 2 0 0 1 0 0 0 0 0 1 1 1 2 0 0 1 2 1 0 0 0 0 0 1 0 2 0 2 0 2 2 2 0 0 0 1 0 1 0 0 2 0 1 0 1 0 2 0 1 2 0 2 1 1 1 0 1 1 1 1 1 1 0 1 2 0 0 1 1 1 0 1 1 1 1 0 0 1 1 0 0 0 2 0 1 0 2 2 2 2 2 0 1 0 0 0 1 1 0 0 1 0 1 0 1 0 0 0 0 0 0 2 0 1 2 0 1 0 0 0 0 0 0 0 0 0 0 0 0 0 0 0 2 1 0 1 1 1 0 0 0 1 1 1 2 0 1 1 2 2 0 1 0 1 2 2 2 1 0 1 0 1 1 0 1 1 0 1 0 1 1 0 1 0 0 0 0 0 0 1 1 0 1 0 0 1 0 1 1 1 2 0 0 1 1 1 1 0 1 2 0 0 0 0 1 0 0 0 0 1 0 2 0 1 1 0 1 2 0 0 0 0 0 2 1 2 0 0 1 0 0 0 1 0 1 2 0 1 1 0 1 1 0 0 0 0 1 0 0 1 0 1 0 0 0 1 0 1 0 0 0 0 0 0 0 2 1 0 0 0 0 0 1 0 1 0 2 2 0 2 0 0 1 1 1 0 2 0 1 1 2 1 0 0 1 0 0 2 0 2 0 1 2 2 1 1 1 0 0 0 0 0 1 2 1 1 2 0 1 1 1 0 2 0 0 2 0 0 1 0 1 1 1 0 0 0 1 0 0 0 1 0 1 0 0 1 1 1 1 0 0 0 0 0 0 0 0 0 0 0 2 1 0 0 0 0 0 1 2 2 0 0 1 0 1 0 1 0 1 0 0 0 0 0 1 1 0 0 0 2 2 0 2 0 0 0 0 2 0 2 0 0 1 0 1 0 2 2 0 0 0 2 0 2 2 0 1 0 1 0 1 0 1 1 1 2 1 2 2 0 0 2 0 1 1 1 1 1 0 0 0 1 0 2 0 0 0 0 2 0 0 0 2 2 2 0 0 1 0 0 2 0 0 1 1 0 1 0 1 0 0 0 0 0 0 0 1 0 0 0 0 0 0 0 0 0 0 0 1 0 0 0 0 0 0 0 0 0 0 0 0 0 0 0 0 0 0 0 1 0 0 1
107 1 0 2 0 1 2 2 1 2 1 0 1 1 1 1 0 0 0 0 0 1 1 1 0 0 0 0 2 1 1 0 0 1 0 1 2 0 0 2 1 1 0 0 0 0 1 0 0 0 0 0 0 1 0 1 0 0 0 0 0 0 2 2 0 2 0 0 0 0 0 0 1 1 1 2 1 0 2 0 2 2 0 1 1 0 0 0 2 2 0 0 1 0 0 1 0 2 0 2 2 2 2 0 2 0 2 1 1 0 0 2 0 0 0 0 0 0 0 0 2 0 1 1 0 1 1 0 0 0 0 0 0 1 1 1 0 0 0 0 1 0 0 0 1 0 1 1 0 1 0 0 0 0 1 0 0 0 0 0 0 1 0 1 1 1 0 0 1 1 0 2 1 1 0 1 1 0 0 1 1 1 2 2 0 0 2 0 0 0 2 0 0 1 2 0 0 2 0 0 0 0 0 0 2 0 2 1 1 0 1 1 0 0 1 2 1 0 1 1 1 0 1 0 0 0 1 1 0 0 0 0 0 0 2 0 0 2 2 1 0 1 1 0 0 0 0 0 1 1 1 1 0 0 0 0 1 1 0 1 0 1 0 0 0 0 0 1 2 2 0 1 0 0 1 0 0 2 2 2 2 2 2 1 1 0 1 2 0 2 1 0 0 0 2 0 1 2 2 0 1 0 2 1 0 0 2 0 0 0 0 0 0 0 0 0 2 0 0 1 0 1 2 1 1 0 0 0 1 1 2 1 0 1 0 0 0 1 0 0 0 0 2 2 1 1 0 0 1 1 1 1 0 0 0 1 0 0 0 0 0 0 2 0 2 1 0 2 2 1 1 1 1 1 0 1 0 0 0 2 0 1 0 1 0 0 0 0 0 1 0 1 1 0 2 0 1 1 1 1 0 1 0 1 0 0 0 0 0 2 0 1 0 0 1 1 0 0 1 0 1 0 0 2 1 2 0 2 2 0 1 1 0 2 0 0 0 0 0 0 1 1 2 0 2 2 2 0 0 0 1 1 0 2 2 1 1 1 1 1 2 0 0 1 0 1 0 2 2 0 0 0 2 0 0 0 0 2 1 1 0 0 2 1 1 1 0 1 2 0 0 0 1 1 0 0 1 1 1 2 0 2 2 0 0 1 2 0 1 0 0 0 0 1 0 2 0 2 0 2 2 2 1 0 0 0 1 1 0 1 1 0 0 0 0 0 1 0 0 1 1 0 0 0 1 0 1 0 0 2 0 1 0 0 2 1 0 0 0 2 0 0 1 1 1 0 0 1 0 2 0 0 0 0 0 0 1 0 2 0 2 0 0 0 0 0 0 0 1 0 0 2 0 0 2 0 1 0 0 0 0 2 0 2 2 0 2 0 1 1 0 0 0 0 0 0 0 0 0 0 0 0 0 0 0 0 2 1 0 0 1 0 0 1 0 0 2 0 2 1 0 1 0 1 1 0 1 0 1 1 0 0 1 1 1 2 1 0 1 1 1 0 2 1 1 1 0 1 0 2 0 0 0 2 0 2 2 1 1 1 2 1 0 1 1 1 1 0 0 1 0 0 0 0 1 0 0 1 0 2 0 2 0 0 2 0 2 0 0 1 0 0 0 1 0 0 0 1 1 0 0 0 0 0 2 2 0 0 0 0 0 1 0 0 0 0 0 0 0 1 0 1 0 0 1 0 0 0 0 0 0 1 0 0 0 2 0 0 1 1 0 1 0 0 0 2 2 2 0 0 0 1 1 0 0 0 0 0 0 2 2 2 1 1 1 1 1 1 1 2 1 1 2 1 0 0 0 2 0 0 0 0 0 1 1 0 1 1 0 1 1 0 0 0 2 0 1 1 1 1 1 1 1 1 0 0 1 0 0 1 0 0 2 0 0 0 0 0 2 0 1 2 0 0 0 0 0 1 0 0 2 0 0 0 1 0 1 0 0 0 2 0 0 0 0 2 0 2 2 0 0 0 1 0 2 2 0 1 1 2 2 0 2 0 0 0 0 1 1 0 1 1 1 0 2 0 2 2 0 0 1 2 1 1 2 1 1 0 1 1 1 0 0 0 1 1 2 1 1 0 0 2 0 0 0 0 0 1 0 1 0 0 0 0 2 1 0 1 1 1 0 0 2 2 1 1 1 0 0 1 1 0 1 1 0 1 2 1 1 0 0 1 0 0 0 0 1 0 0 1 1 1 0 0 1 1 0 0 2 1 1 0 0 0 0 0 0 0 1 0 1 1 1 1 0 0 0 0 0 0 0 0
108 1 2 1 0 0 1 2 0 1 1 0 1 2 1 1 0 0 2 0 0 1 0 2 0 0 0 2 2 2 1 0 1 2 0 0 2 2 0 1 1 1 0 0 1 0 1 0 1 0 0 0 1 1 0 1 0 0 1 1 1 0 2 2 1 0 1 1 0 0 0 1 0 0 0 2 2 0 2 0 2 2 1 1 2 0 0 0 2 2 0 1 0 0 1 1 0 0 0 0 0 2 0 0 2 1 2 1 1 0 0 2 0 1 1 1 0 1 2 0 1 1 1 1 0 1 1 1 1 2 0 0 0 0 0 0 0 1 0 0 2 0 0 0 2 0 0 0 0 0 1 2 0 1 0 0 0 0 1 1 1 0 0 0 1 2 1 2 0 1 0 0 0 2 0 0 1 0 0 1 0 0 1 2 1 0 2 1 0 0 0 1 0 0 1 0 1 0 0 0 0 0 0 1 2 0 0 1 1 0 0 0 1 0 1 1 1 1 0 2 0 0 0 0 0 0 0 1 1 1 1 2 0 0 2 0 0 2 2 1 0 0 2 0 0 0 0 0 2 0 0 1 0 1 1 0 0 1 0 1 0 1 0 0 0 0 1 0 0 0 1 2 1 1 1 2 0 1 2 1 1 2 2 0 0 1 0 0 0 2 2 1 1 0 2 0 2 1 0 1 0 1 1 1 0 0 1 0 2 2 2 0 2 2 2 1 1 0 0 0 0 1 1 1 2 0 1 1 0 0 1 2 0 0 0 0 0 1 0 0 0 0 2 2 1 1 1 1 1 1 1 1 1 1 0 1 1 0 0 1 1 0 0 0 0 1 0 2 2 0 1 1 1 0 1 1 0 0 0 1 1 0 0 2 0 1 1 0 0 0 0 0 1 0 1 1 2 1 0 0 0 0 0 1 0 1 0 1 0 1 0 0 0 0 1 0 0 0 0 0 0 2 0 1 1 2 1 1 2 0 2 0 0 1 0 0 0 0 0 0 2 0 1 1 0 1 1 0 1 2 0 2 0 1 0 0 0 2 2 0 1 2 2 0 0 2 0 2 2 1 1 1 1 1 2 1 1 1 2 1 1 1 1 0 2 1 0 2 2 1 0 0 0 0 1 0 0 0 1 2 0 2 1 1 0 0 2 0 0 0 0 0 0 0 1 0 0 1 0 2 1 2 1 1 1 1 0 1 0 1 1 1 2 1 2 1 1 0 1 0 2 0 1 1 2 0 1 2 2 1 0 0 0 0 2 1 1 0 0 1 0 0 1 1 1 0 0 2 2 0 0 0 1 0 0 0 1 1 1 1 1 0 2 0 2 0 2 0 0 0 0 2 0 1 0 0 0 0 0 0 0 2 1 1 1 0 1 0 0 0 2 0 0 0 0 0 1 1 0 0 0 0 1 1 0 0 1 1 1 1 0 0 0 1 1 0 2 0 1 1 0 0 0 1 2 1 1 1 1 0 1 2 0 0 1 1 0 1 2 0 0 0 1 1 1 1 0 0 0 0 2 0 1 0 1 2 1 1 1 1 2 1 0 2 2 1 2 1 0 1 0 0 0 0 0 0 0 0 0 1 0 1 0 0 0 1 1 2 0 0 0 0 0 2 0 1 1 2 0 0 0 0 1 0 0 2 0 0 0 0 0 1 0 0 0 0 0 0 2 2 1 0 0 0 0 1 0 0 0 0 0 0 0 0 0 0 1 0 1 0 0 0 2 0 2 0 2 1 1 2 1 0 0 1 1 1 1 0 1 1 1 1 0 0 0 1 1 0 0 2 2 0 2 2 0 0 0 0 0 1 0 0 1 2 1 1 0 0 1 1 2 0 0 2 2 2 0 0 2 0 2 2 0 0 0 0 0 0 0 0 0 1 2 1 1 1 0 1 1 0 1 0 1 0 0 0 1 0 0 0 1 0 0 0 0 1 0 0 0 0 1 0 0 0 0 1 0 0 1 0 0 0 1 0 1 1 0 0 0 2 1 1 2 0 0 0 0 1 0 2 0 0 2 1 2 0 2 2 0 1 0 2 0 2 2 0 1 2 1 1 1 0 0 0 2 2 0 1 2 2 0 2 0 1 0 0 1 1 0 1 0 0 2 2 0 1 1 1 1 0 0 0 2 0 1 1 2 2 0 0 2 0 1 0 1 0 1 0 0 0 0 1 1 0 2 1 1 0 2 2 0 0 0 0 0 0 0 0 1 0 0 0 0 1 0 0 1 0 0 0 0 0 0 0 0 0 0 0 0 0 0 0
109 0 1 1 0 0 0 2 1 2 1 1 1 1 0 0 0 0 1 0 1 2 0 2 0 0 0 0 1 1 1 0 2 2 0 1 1 1 1 0 1 0 1 0 1 0 1 0 0 0 0 0 1 1 1 0 0 1 2 0 2 0 1 0 1 0 1 1 0 0 1 1 2 0 2 2 0 0 0 0 1 2 0 2 2 0 0 1 1 2 1 1 0 1 1 2 1 1 0 1 2 2 0 0 2 1 2 0 0 0 0 0 1 1 1 1 1 0 1 0 1 0 1 1 0 1 1 1 1 1 0 0 0 1 1 0 0 0 0 0 0 0 0 0 0 0 0 0 0 1 1 2 1 0 1 1 1 1 0 0 1 1 0 0 0 2 1 1 1 2 0 1 0 2 0 0 2 0 0 1 0 0 1 1 0 0 1 0 0 0 1 0 0 0 2 0 1 1 0 1 1 0 1 1 2 0 0 0 0 0 1 0 1 0 1 0 0 0 1 1 1 0 1 0 0 0 1 2 1 1 1 0 0 0 2 0 0 2 2 2 0 0 2 1 0 1 1 0 2 0 0 0 1 1 1 0 0 0 0 0 0 0 0 0 1 1 0 1 1 0 0 2 2 2 0 1 2 2 1 0 0 1 2 1 0 1 1 2 0 2 0 0 2 0 2 0 2 2 0 1 0 1 2 1 1 1 1 0 2 2 2 0 0 1 1 0 2 0 0 1 0 2 1 1 1 0 0 1 1 0 1 2 0 1 0 0 0 1 0 0 0 0 1 2 1 1 0 0 1 0 0 0 2 0 0 0 0 0 0 1 1 0 1 1 1 0 0 2 2 1 1 1 0 0 1 1 0 0 0 1 1 1 0 2 1 0 0 0 0 0 0 0 0 0 2 0 0 0 1 1 0 1 2 0 0 1 1 0 0 2 0 0 0 0 1 0 1 0 0 0 0 2 0 0 0 1 1 0 1 0 1 0 0 1 1 0 0 0 0 1 1 0 0 0 0 1 2 0 0 1 0 0 0 1 1 1 0 2 1 1 1 2 1 0 0 1 0 2 2 1 1 1 2 0 1 0 1 1 2 1 0 0 0 0 2 1 0 2 2 0 0 0 0 2 1 0 0 1 1 2 0 2 2 0 0 0 0 0 1 0 1 0 0 0 0 1 0 0 0 2 0 2 0 0 0 1 0 0 1 1 1 1 2 2 2 0 1 0 1 2 0 0 2 2 2 0 1 1 1 1 0 0 1 0 2 1 1 0 0 0 0 0 0 1 1 0 0 1 1 0 1 2 1 0 1 0 2 1 1 1 2 0 2 0 1 1 2 1 1 0 1 0 0 1 0 0 0 1 1 0 1 1 0 1 1 0 1 0 0 2 0 0 0 0 0 0 1 1 0 0 0 0 0 1 0 0 1 2 0 0 0 1 0 1 1 0 0 0 2 2 1 0 0 0 0 0 0 0 0 1 1 1 2 0 1 1 0 0 2 0 0 0 0 1 1 1 1 1 1 1 0 1 0 0 1 1 2 0 2 0 0 1 0 1 2 2 0 1 0 1 0 0 1 0 1 0 0 1 0 1 0 1 0 1 1 0 2 1 0 1 0 0 0 1 0 0 0 2 1 0 0 0 0 1 1 2 1 0 0 0 0 1 1 0 2 1 1 0 1 1 0 0 0 0 0 1 0 1 0 0 0 0 0 0 0 1 1 0 1 0 0 0 1 0 1 1 2 1 0 1 0 1 1 0 0 1 2 0 1 1 1 1 0 0 1 2 0 1 1 2 1 1 2 1 0 0 0 1 0 0 0 0 2 1 0 1 1 0 0 2 2 0 1 0 1 1 1 2 2 0 2 1 1 1 0 0 1 0 0 0 1 0 1 1 1 1 0 0 2 0 2 0 1 0 0 0 1 0 0 0 2 0 0 0 1 1 1 0 0 0 2 0 0 0 0 0 0 2 2 0 0 0 1 1 2 2 0 1 1 1 1 0 0 0 0 0 2 0 1 1 0 0 0 0 1 0 2 1 1 0 0 2 0 2 2 0 1 1 0 2 0 0 0 0 1 1 1 1 2 1 0 1 0 2 0 1 1 0 1 0 0 1 0 2 0 0 0 0 1 1 0 0 1 2 2 0 1 0 1 0 1 0 1 0 1 0 1 0 0 0 0 1 0 0 1 0 1 0 1 1 1 1 0 0 0 1 1 0 2 0 0 0 0 1 0 1 0 0 1 0 1 1 0 2 0 0 0 2 2 0 2 0
110 0 2 1 0 0 0 2 2 2 2 0 1 1 1 1 0 0 0 1 1 2 1 1 1 1 1 2 2 2 2 2 0 2 0 0 2 2 0 0 1 0 0 0 0 1 2 1 0 0 0 0 0 0 1 1 0 2 2 0 0 2 1 0 0 2 0 0 0 0 1 2 1 0 1 1 1 0 0 0 2 2 0 0 0 0 0 0 2 2 0 0 1 0 0 2 2 1 0 1 1 2 0 0 1 0 1 1 1 0 0 2 0 0 1 1 0 0 2 0 1 0 2 0 0 1 2 1 1 2 0 0 0 0 0 0 0 0 0 0 2 0 0 0 1 0 0 0 0 0 0 1 0 1 1 0 0 2 1 1 1 0 0 1 1 2 0 0 0 1 0 1 0 2 1 1 1 1 0 1 0 0 1 1 0 0 1 1 0 0 1 1 1 1 2 0 1 2 1 0 0 1 1 1 2 0 1 2 1 0 0 0 1 0 1 1 1 1 1 1 1 1 0 0 0 0 0 1 0 0 0 0 0 0 1 1 0 2 1 1 1 0 2 0 0 0 0 0 1 0 0 0 0 0 0 0 0 0 0 0 0 0 0 0 0 0 0 0 1 1 0 1 0 1 0 0 1 2 1 1 1 2 2 1 1 0 2 1 0 2 2 1 1 0 2 0 2 2 0 0 0 0 2 1 0 0 2 1 2 2 2 1 2 1 1 0 1 0 1 0 1 2 1 0 0 0 0 2 1 1 2 1 0 2 0 0 0 1 0 2 1 1 2 2 0 0 1 0 0 0 0 0 1 1 0 1 1 0 0 0 0 0 2 2 0 1 0 2 2 0 2 0 1 1 1 2 0 1 1 2 0 0 0 1 1 0 0 0 0 0 0 0 1 0 2 0 0 0 0 0 0 0 0 2 1 0 0 1 0 2 0 0 0 0 0 0 0 0 0 0 0 1 2 0 1 2 0 0 2 1 2 1 0 2 0 2 0 1 0 0 1 1 1 1 0 2 0 0 0 1 1 0 0 1 0 0 0 2 2 2 0 2 1 0 0 1 1 1 1 0 0 1 2 0 0 0 0 0 2 0 1 0 2 1 2 0 0 1 2 0 0 0 2 2 1 0 0 1 1 2 0 2 0 2 0 0 2 0 1 0 1 0 0 1 1 1 0 1 0 1 1 2 0 0 0 1 0 0 0 2 0 2 2 2 1 0 2 0 1 1 0 1 1 1 1 0 1 1 1 2 0 1 1 1 2 1 1 1 0 0 0 0 0 1 1 1 0 1 1 0 0 0 0 0 0 0 1 1 1 1 2 0 0 0 0 0 0 0 0 0 0 0 1 1 0 0 1 1 1 0 1 1 0 1 1 1 1 0 1 1 1 0 0 2 0 1 0 1 1 0 0 0 0 0 0 0 1 1 0 0 1 1 0 2 2 1 2 1 2 2 0 0 0 2 2 2 1 1 0 0 0 2 1 1 2 1 0 1 1 1 1 0 1 1 1 1 2 0 1 1 1 0 0 1 0 1 2 0 1 0 1 1 1 0 1 0 1 0 0 1 0 0 1 0 1 0 1 0 0 2 0 2 1 1 1 0 1 1 1 0 2 2 0 2 0 0 0 2 1 0 0 0 0 1 0 1 2 1 1 0 1 1 0 0 0 0 0 0 1 2 1 1 0 1 1 0 1 1 0 2 1 2 0 0 0 1 0 0 1 0 0 1 2 0 0 0 2 2 0 1 0 0 2 0 0 0 0 0 0 1 0 0 0 1 1 0 1 1 1 2 1 1 2 0 0 0 1 0 0 1 0 0 0 2 2 0 1 0 0 2 2 0 0 0 1 0 0 0 2 0 1 2 1 0 0 0 0 0 0 1 0 1 1 0 0 1 0 0 1 0 1 0 0 0 0 0 0 1 0 0 2 0 0 0 0 1 0 0 1 1 0 1 1 1 1 0 1 0 1 0 0 0 0 1 2 2 0 0 0 2 2 0 1 0 0 0 1 0 1 0 1 0 0 0 2 0 2 2 0 0 0 1 0 2 2 2 0 0 0 2 1 0 0 0 1 1 1 1 2 1 0 2 0 0 1 1 1 1 0 0 0 0 0 1 1 0 0 1 1 1 0 0 2 1 1 0 0 0 1 0 2 0 1 0 1 0 0 0 0 0 0 1 0 0 1 1 2 0 2 1 0 0 1 1 0 0 0 0 1 0 0 0 0 1 0 0 0 0 0 0 0 0 0 2 0 0 0 0 0 0 0 1
111 0 2 1 0 1 1 2 1 1 1 0 1 2 1 1 0 0 1 0 0 2 1 1 0 0 0 1 2 2 2 1 0 0 1 1 1 2 0 0 2 0 0 1 0 2 0 0 0 0 0 0 1 2 0 2 0 2 2 0 0 2 2 2 0 0 0 1 0 0 0 1 2 0 2 2 0 0 2 2 0 2 0 1 1 0 0 0 2 2 0 0 0 0 1 1 0 0 0 0 0 2 0 0 2 0 2 0 1 1 0 1 0 1 1 1 0 0 0 0 1 0 1 1 0 1 1 1 1 1 1 1 1 1 0 0 1 0 0 0 0 0 0 0 0 0 0 0 0 1 2 2 0 0 0 0 0 0 0 0 0 2 0 2 1 0 0 1 0 1 1 0 0 2 0 0 1 0 0 1 0 0 2 2 0 0 2 2 0 1 1 2 1 0 2 0 1 1 0 0 0 1 0 2 2 0 1 0 1 1 0 0 2 1 1 0 0 0 1 1 1 0 0 0 0 0 1 2 1 1 0 0 1 0 2 0 0 2 1 0 1 0 1 0 0 1 1 0 2 0 0 1 0 0 0 2 0 0 1 0 2 0 0 1 0 0 0 0 2 1 1 2 2 2 0 0 0 1 2 1 0 0 2 1 0 0 1 1 0 2 1 0 1 0 2 0 0 0 0 0 0 0 2 0 0 1 0 0 1 1 1 0 1 1 0 0 2 0 0 0 0 0 1 2 1 0 0 2 0 0 2 1 0 0 0 0 0 1 0 0 0 0 2 2 1 1 0 1 1 1 1 0 0 0 0 2 0 0 0 2 2 0 2 0 2 0 0 1 1 0 2 0 0 0 0 0 0 1 0 1 0 1 0 2 1 1 1 0 0 0 0 0 2 0 2 0 2 0 0 0 0 0 1 0 0 1 0 2 0 2 0 0 0 0 2 1 0 0 0 0 0 1 1 1 0 2 2 0 1 0 1 0 0 2 0 0 0 0 0 0 1 1 2 0 1 1 2 0 0 2 0 0 0 2 1 0 1 1 0 1 1 1 1 0 0 0 1 2 2 0 0 0 0 2 1 1 0 2 2 0 1 0 1 1 2 0 0 1 1 0 1 1 0 2 1 0 1 0 1 2 0 2 1 1 0 0 1 1 1 0 0 1 1 0 1 0 0 0 0 0 0 2 0 0 0 1 0 0 0 2 0 1 1 1 1 0 1 0 1 0 2 0 1 1 2 2 0 1 1 1 0 0 0 0 1 1 1 1 1 1 0 1 0 0 0 1 0 2 0 2 2 1 0 0 0 0 1 2 2 2 2 0 1 0 1 0 0 0 0 0 0 1 2 0 1 0 1 0 0 0 0 1 0 2 1 0 1 0 0 1 1 0 0 1 0 0 0 0 0 0 1 0 1 1 0 1 1 2 0 0 0 1 0 2 1 0 1 1 2 2 0 0 0 1 1 1 1 2 0 0 1 1 1 0 0 2 0 0 2 0 0 0 2 1 1 1 0 1 0 0 2 0 1 0 0 2 1 0 1 0 0 0 1 0 2 1 1 0 0 2 0 0 0 0 1 0 0 0 0 2 1 1 0 0 1 0 1 2 0 0 0 0 0 2 0 0 0 0 1 0 0 0 0 0 0 0 2 0 0 0 0 0 0 0 0 0 2 0 1 1 1 0 1 1 1 1 0 0 0 0 0 0 0 0 0 2 0 0 0 0 0 0 2 0 0 0 2 1 0 0 0 0 2 0 0 0 1 0 0 2 2 2 0 0 1 0 0 2 1 2 0 1 2 0 0 0 0 1 1 0 0 1 1 1 1 0 1 0 0 2 2 0 2 0 0 2 0 0 2 1 2 1 1 0 0 0 0 0 0 0 0 1 1 0 0 1 0 0 1 0 0 0 1 0 0 0 1 0 0 0 2 1 0 0 1 0 1 0 1 1 0 0 1 1 1 0 1 0 2 0 0 0 2 1 1 1 0 0 0 1 2 1 2 0 0 0 0 0 0 0 2 0 0 0 2 0 2 2 0 0 1 2 0 1 1 1 0 0 0 1 0 0 0 0 0 0 1 0 1 1 0 1 0 1 1 1 0 2 1 0 1 0 0 0 1 1 0 1 1 0 0 0 2 1 1 1 1 0 1 0 2 0 0 0 1 0 1 0 0 0 0 1 0 1 1 1 1 1 1 0 2 0 0 0 0 0 0 1 2 1 0 1 0 1 1 2 2 0 0 0 0 0 0 2 0 1 1 0 1 0 0 0
112 0 2 1 0 0 0 2 1 2 2 0 0 0 0 0 0 0 0 0 0 2 0 2 0 0 0 1 1 2 2 0 1 1 0 0 2 1 0 0 2 0 0 0 1 0 1 0 0 0 0 0 0 0 0 2 0 1 1 1 1 0 2 1 0 1 0 1 0 0 0 2 2 0 2 2 0 0 1 0 1 1 0 0 0 0 0 0 1 2 0 0 1 0 0 1 0 1 1 0 0 1 1 0 2 0 2 0 1 1 0 2 1 1 1 1 1 0 1 0 1 0 1 1 1 0 1 1 1 1 0 0 0 1 2 1 0 0 0 0 0 0 0 0 2 0 1 0 0 0 0 0 0 1 0 0 0 0 0 0 1 1 0 0 1 1 0 2 0 1 0 0 2 0 0 1 0 1 0 0 0 0 1 2 0 0 2 1 1 0 1 0 0 0 1 0 0 1 0 0 0 1 0 1 2 0 1 2 2 0 0 0 2 1 1 1 0 1 0 2 0 0 1 0 0 0 2 2 1 1 0 0 1 1 1 1 0 2 1 1 1 0 2 0 0 0 0 0 2 0 0 0 0 1 1 0 0 1 0 1 0 1 0 0 0 0 0 0 1 0 2 0 0 0 1 1 1 1 2 1 1 2 2 0 1 0 0 2 0 2 1 1 1 0 1 0 1 0 1 0 0 0 2 2 1 0 1 0 0 2 0 1 0 1 1 0 2 0 1 0 0 2 0 1 2 0 2 0 0 1 2 1 0 2 0 0 0 1 0 1 0 0 1 1 0 0 0 0 1 0 0 0 0 0 0 2 0 0 0 0 0 0 1 0 1 0 0 1 1 0 2 0 2 2 0 0 0 2 2 2 0 1 0 1 1 0 1 0 0 1 0 0 1 0 1 2 2 0 1 1 1 0 0 2 1 0 0 0 0 1 1 0 0 0 1 0 1 0 0 0 0 2 0 2 0 2 1 0 1 1 1 1 0 1 1 0 0 1 0 0 0 2 1 1 0 1 1 0 0 0 0 0 0 2 1 0 1 2 2 0 2 1 1 1 0 2 0 1 2 0 0 2 1 2 2 0 2 1 2 0 1 1 2 1 0 2 1 1 2 0 1 0 1 2 1 0 1 0 1 2 0 2 0 2 0 0 1 0 0 0 0 0 0 0 1 1 0 0 0 1 0 2 0 0 0 1 1 0 0 1 1 1 2 1 2 0 2 0 1 1 0 0 1 1 2 0 2 2 2 2 0 0 1 0 2 0 0 0 0 1 0 0 0 2 2 0 0 1 0 1 0 1 1 0 1 0 1 0 0 0 1 0 0 0 0 0 0 1 1 1 0 1 0 0 0 0 0 0 0 0 2 0 0 1 1 0 1 0 1 2 1 1 0 0 0 0 0 1 1 0 0 0 0 0 0 1 2 1 0 0 0 2 2 2 2 0 2 1 2 1 0 2 1 1 2 1 1 1 0 0 0 0 1 0 1 1 0 1 1 0 0 0 1 0 0 0 0 1 1 0 1 1 1 0 0 1 1 0 1 0 1 0 0 2 2 1 1 1 0 0 0 0 2 0 0 0 0 1 0 1 1 0 0 1 2 0 1 2 0 0 0 0 0 1 0 0 0 0 1 0 0 0 0 1 0 1 2 0 0 1 0 2 0 0 1 1 1 0 0 2 1 0 0 0 1 1 0 0 0 0 0 1 0 0 0 0 0 0 1 1 1 0 2 0 1 0 2 1 0 1 0 0 2 0 0 1 1 0 1 1 1 0 0 0 1 1 0 2 0 2 0 2 2 2 0 0 1 0 0 0 0 0 0 1 2 0 2 1 1 0 1 0 0 2 2 2 0 1 2 0 2 1 0 2 0 0 2 0 0 1 0 1 1 0 0 2 1 0 1 0 0 0 1 1 0 0 1 0 0 0 2 0 0 0 0 0 0 0 0 0 0 0 1 1 1 0 1 0 2 0 0 0 1 0 2 2 0 2 1 2 1 0 1 0 1 0 1 0 1 0 0 0 0 1 1 0 1 2 1 0 0 2 0 2 2 0 0 0 0 1 0 0 0 0 0 0 2 1 1 0 0 1 0 1 1 0 2 1 0 0 0 0 0 2 0 0 0 0 0 0 0 0 2 0 0 0 1 0 0 0 2 0 1 0 1 0 1 0 0 0 0 0 0 0 1 0 2 0 2 2 0 1 0 0 0 1 1 0 2 0 0 0 0 1 0 0 1 0 0 0 0 0 0 2 0 1 0 0 0 0 0 0
113 1 1 2 0 0 1 2 2 2 0 0 0 0 0 0 0 0 0 1 1 2 0 2 0 0 0 2 2 2 2 0 1 1 1 1 1 1 0 0 1 0 0 0 0 0 0 0 0 0 0 0 0 0 0 1 0 0 0 0 0 0 2 2 0 1 1 1 0 0 0 0 2 0 2 1 0 0 1 1 1 2 0 1 1 0 0 1 2 2 0 1 0 0 1 1 0 0 0 1 0 2 0 0 2 1 2 0 1 1 0 0 1 2 2 2 1 0 1 0 1 0 0 2 0 0 0 2 2 2 1 1 1 1 1 0 1 0 0 0 0 0 0 0 1 1 0 0 0 0 1 1 0 0 0 0 0 0 1 1 1 1 0 0 2 2 0 2 0 0 0 0 1 1 1 1 1 0 1 2 1 1 0 1 0 0 1 2 1 1 1 1 0 1 1 0 0 2 0 0 0 0 0 1 2 0 1 1 1 2 0 0 1 0 2 1 0 0 2 0 2 0 0 0 2 2 0 1 0 0 0 0 0 0 1 0 0 2 2 2 0 0 1 0 0 0 0 0 2 0 0 1 1 0 0 0 2 0 1 0 1 0 0 0 1 0 0 0 1 1 0 2 0 2 0 0 1 1 1 0 0 1 2 0 0 0 0 0 0 1 0 0 1 0 1 0 0 0 0 0 1 0 1 1 0 0 0 0 0 0 0 0 2 1 1 0 2 1 1 0 0 2 2 0 1 0 0 1 0 0 2 0 1 1 1 0 1 0 0 0 0 0 2 2 0 0 0 0 1 1 1 1 2 1 0 0 1 0 0 0 2 2 1 1 1 1 0 2 2 1 1 1 1 1 1 1 0 1 0 2 0 2 1 1 1 0 0 0 0 0 0 0 0 0 2 0 0 1 1 1 0 1 1 1 0 0 1 1 0 2 0 0 0 0 1 0 0 0 0 0 0 1 0 0 0 2 1 0 0 0 0 0 0 2 0 0 0 0 0 1 1 0 2 0 0 2 0 1 1 2 0 0 0 2 2 2 0 2 1 0 1 1 0 2 0 2 0 1 1 1 1 2 2 0 2 2 0 2 1 1 1 0 1 0 1 2 0 2 2 0 0 0 0 2 1 0 0 0 1 1 1 2 2 0 0 0 0 1 1 0 0 0 0 1 1 1 1 0 0 1 0 2 1 0 0 0 1 0 0 2 0 2 1 0 1 0 1 0 2 1 0 1 0 0 0 0 1 1 1 1 1 1 0 0 2 0 0 0 0 1 0 0 0 0 0 0 0 1 0 0 0 0 1 0 1 0 2 0 2 0 2 0 1 0 1 0 1 0 0 0 0 2 0 0 1 0 2 1 1 1 0 2 0 1 1 1 2 0 0 2 0 0 0 1 1 1 1 0 0 0 0 0 0 0 0 1 2 1 0 0 1 1 0 0 2 2 2 0 1 0 0 0 0 1 1 1 1 1 0 0 0 1 1 0 1 1 0 0 2 0 0 0 1 1 0 0 2 1 1 0 0 1 1 0 0 2 2 0 1 0 1 1 0 1 1 1 1 1 0 0 1 1 0 0 0 0 0 1 0 1 1 0 1 2 0 0 2 0 0 1 1 1 0 1 0 0 0 1 0 0 0 1 0 0 2 2 0 1 1 0 0 0 0 0 0 1 1 0 1 1 1 0 0 0 0 1 0 0 0 0 0 0 0 0 0 0 0 0 2 0 0 1 2 0 0 0 2 0 0 1 1 0 0 1 1 0 2 0 1 1 1 1 1 0 2 0 1 1 0 1 0 1 2 1 0 0 0 0 0 0 0 0 2 2 0 1 1 0 1 1 1 0 1 1 1 2 0 0 1 0 0 1 0 1 0 0 1 0 0 0 1 0 1 0 0 0 0 0 1 0 0 0 1 1 0 0 1 0 0 0 2 0 0 0 0 0 0 0 0 0 2 0 1 1 1 2 0 1 2 0 0 0 0 0 1 2 0 1 1 2 2 0 2 0 0 0 0 0 1 1 0 0 1 2 2 1 2 2 0 0 0 2 0 1 0 2 0 2 1 1 0 0 0 0 1 1 1 0 1 1 0 1 0 2 1 1 2 1 0 0 1 0 0 1 0 1 1 2 2 1 0 0 1 0 0 0 2 0 2 0 1 0 1 0 1 1 1 1 1 0 0 0 0 0 0 0 0 0 0 0 0 0 0 0 0 2 0 0 1 1 0 0 0 1 0 1 1 0 0 2 0 0 0 1 0 0 1 0 0 0 1 0
114 1 2 0 0 0 1 2 2 1 1 0 0 0 0 0 0 0 0 1 1 2 0 2 0 1 1 1 2 2 2 0 1 1 0 0 2 0 0 1 0 0 1 0 0 0 2 0 0 1 1 0 0 0 2 1 0 1 1 0 0 2 0 1 0 1 0 2 0 0 0 0 2 1 2 2 0 1 1 1 1 2 0 1 1 2 0 0 0 1 0 0 0 0 1 2 0 0 0 1 1 2 1 0 2 1 2 1 2 1 0 1 0 2 2 2 0 0 1 0 1 0 0 2 0 0 0 1 1 1 1 1 1 1 0 0 0 0 0 0 0 0 0 0 1 0 2 0 0 0 1 2 0 0 0 1 1 0 1 1 1 1 0 1 1 2 2 0 2 2 0 2 0 2 0 0 2 0 0 0 0 0 0 1 1 1 0 0 0 0 1 0 0 0 2 0 2 1 0 0 0 1 1 2 2 0 0 1 2 1 0 0 2 1 0 0 0 0 0 2 0 0 0 0 0 0 0 1 0 0 0 0 0 0 2 0 0 2 2 2 0 0 1 0 0 0 0 0 2 0 0 0 0 0 0 1 0 0 0 0 0 0 0 0 0 0 1 0 2 0 0 1 0 1 0 0 1 0 1 0 0 0 2 1 1 0 1 2 0 2 0 0 1 0 2 0 2 0 0 0 0 0 2 1 1 0 0 0 1 2 1 1 1 0 0 0 2 1 2 0 0 2 2 2 2 0 0 2 0 2 2 1 0 2 1 0 1 1 0 0 0 0 1 2 0 0 0 1 1 1 0 0 1 1 0 1 2 0 0 1 2 1 2 1 2 0 0 2 2 0 2 0 0 0 2 1 0 1 1 1 0 1 0 0 2 1 1 0 0 0 0 0 1 0 2 0 0 1 0 0 0 0 1 1 0 0 1 1 0 2 0 0 0 0 0 0 1 0 1 0 0 1 0 1 1 2 0 0 1 1 1 1 0 2 0 1 0 0 0 1 1 1 1 1 0 0 2 1 2 1 0 0 0 2 2 2 0 0 0 0 2 0 1 0 0 1 0 1 2 0 0 1 0 2 1 0 1 2 1 2 1 1 0 0 2 1 0 2 2 1 0 0 0 1 1 0 1 1 1 1 1 1 1 1 1 1 1 1 1 0 0 0 0 1 0 2 0 1 0 1 1 2 0 0 0 1 1 0 0 2 0 0 1 1 1 2 2 0 1 0 2 0 2 2 2 0 2 2 2 0 0 0 0 0 2 1 0 0 0 1 0 0 0 0 1 1 1 0 0 1 0 0 1 0 1 0 1 1 1 1 1 0 2 0 1 1 1 0 1 1 1 0 1 2 0 0 0 0 0 0 1 0 0 1 1 0 1 0 0 2 0 0 0 1 0 1 0 1 0 0 0 0 0 0 0 0 1 2 0 0 0 2 1 2 1 0 2 0 2 2 0 1 0 1 1 1 1 2 0 0 2 2 2 1 2 2 0 0 2 0 0 0 1 1 2 2 1 1 0 2 0 0 0 0 1 1 1 0 2 0 0 0 0 1 1 1 1 0 0 1 0 0 0 0 1 0 0 0 0 1 0 1 0 0 2 0 2 1 0 0 1 1 0 2 0 0 0 1 0 0 0 0 0 0 1 2 0 1 0 0 0 1 0 0 0 0 0 0 0 0 0 0 0 0 0 0 0 2 0 1 1 1 1 0 0 1 1 0 2 0 0 0 2 0 0 0 2 2 0 2 0 0 2 0 0 0 0 0 1 0 2 1 0 0 1 1 0 2 1 2 0 1 2 1 1 1 0 1 0 0 0 0 1 2 1 0 0 2 0 0 0 0 0 0 1 0 0 1 2 0 1 2 0 0 0 0 1 0 0 1 0 0 1 0 0 1 0 1 1 1 1 0 1 1 0 0 1 0 0 0 2 0 0 1 0 0 0 0 0 0 1 0 0 0 0 0 1 0 1 0 0 0 1 0 0 1 0 0 1 2 1 1 1 1 1 1 1 0 0 2 0 0 2 1 2 0 2 2 1 0 0 0 0 1 2 0 2 1 0 1 1 0 0 0 0 0 2 1 2 1 0 2 0 1 2 2 2 1 0 0 0 0 0 2 0 0 0 1 2 0 0 0 0 0 1 0 1 0 0 0 2 0 2 0 1 0 1 1 2 1 0 0 0 0 0 0 1 0 1 1 0 0 0 0 0 0 0 0 1 0 0 0 0 1 0 0 1 0 0 1 0 0 0 1 1 0 0 0 0 0 1 0
115 1 2 2 0 0 1 2 2 2 1 0 0 0 0 0 0 0 0 1 1 1 1 0 1 1 1 0 1 2 2 0 0 1 0 0 2 0 0 2 1 1 0 0 0 0 0 0 0 0 0 0 1 1 1 2 0 0 1 0 2 0 2 2 0 1 0 1 0 0 0 2 1 0 0 2 2 0 1 1 0 2 0 2 2 0 0 2 2 2 1 1 2 0 0 2 0 0 0 0 0 2 0 0 2 1 2 1 2 1 0 1 0 0 0 0 0 1 1 0 2 1 2 0 1 1 1 0 0 1 0 0 0 0 0 0 0 0 1 0 2 0 0 0 1 0 0 0 0 0 0 0 0 0 0 0 0 0 0 0 1 1 0 0 2 2 0 1 0 2 1 0 1 1 0 1 2 0 0 0 0 0 2 2 0 0 2 2 1 0 2 0 0 0 1 0 1 2 0 0 0 0 0 1 2 0 1 1 1 0 0 0 0 0 0 1 1 1 1 0 2 1 0 0 1 0 0 0 0 0 0 1 0 1 2 0 1 2 2 2 0 0 2 0 0 0 0 0 2 0 0 1 0 0 0 0 0 0 1 0 1 0 0 1 0 0 1 1 1 1 1 1 2 2 0 1 0 1 1 0 0 1 1 1 0 1 0 1 0 2 0 0 1 0 2 0 1 0 2 0 2 0 2 1 0 0 0 0 0 1 0 0 1 2 2 0 1 0 0 0 0 2 1 1 2 0 1 2 0 0 0 2 0 1 0 0 0 2 1 0 0 0 2 1 0 0 1 1 1 0 1 1 2 0 1 0 1 0 0 0 1 1 1 0 1 1 0 2 2 0 2 0 0 0 1 1 0 0 0 1 0 0 0 1 1 0 0 0 0 0 0 0 1 0 2 0 0 0 1 1 0 2 0 0 0 1 0 1 0 2 0 0 0 0 0 0 0 0 1 0 0 1 0 1 1 2 1 2 2 2 2 1 0 2 0 0 0 0 0 0 2 0 2 0 1 2 1 0 1 1 0 0 0 2 1 1 0 1 1 0 2 1 0 1 0 1 0 2 2 1 1 1 2 1 0 0 0 2 2 0 1 0 1 0 1 1 0 0 0 0 2 2 1 2 2 0 0 1 1 2 0 1 2 0 0 1 1 1 1 0 0 0 0 0 0 1 0 1 0 1 0 2 2 2 2 0 0 1 0 1 1 0 1 1 0 0 1 0 1 0 2 0 1 1 2 0 1 1 1 1 1 1 1 0 1 1 0 0 0 0 0 0 0 0 0 0 0 1 0 2 1 0 1 0 1 0 2 0 1 0 1 0 1 0 0 0 1 0 0 0 0 1 1 2 0 0 0 0 0 0 0 2 0 1 1 0 0 0 0 1 0 0 0 2 0 0 1 1 1 0 0 0 0 0 0 1 1 1 0 0 0 1 0 1 2 1 2 0 1 0 1 0 0 2 2 1 1 1 0 1 0 2 0 1 1 2 0 0 2 0 0 0 2 1 1 0 1 1 0 1 1 0 0 1 0 1 1 1 1 1 2 0 0 2 2 2 1 1 0 1 0 0 0 1 1 0 0 1 0 1 0 1 0 1 1 0 2 1 0 0 0 0 0 1 0 1 0 2 0 0 0 0 0 0 2 1 1 1 1 0 1 1 0 0 0 0 2 0 0 1 0 1 0 0 0 0 0 0 0 0 0 0 0 0 0 1 0 0 2 0 0 2 2 0 2 0 2 2 1 2 0 0 1 1 1 0 1 0 1 1 2 1 1 1 2 1 1 0 0 2 2 0 2 0 0 0 0 1 0 0 0 0 1 2 1 0 1 0 1 0 1 1 0 1 1 1 2 0 1 0 0 0 0 2 0 0 2 0 0 1 0 1 2 0 0 1 1 1 1 0 0 0 0 0 0 0 0 0 0 1 1 0 0 0 1 0 1 0 0 0 1 0 1 1 1 1 1 0 2 0 0 0 1 0 2 2 0 0 0 1 1 0 1 0 0 0 1 1 0 1 1 0 0 0 1 0 2 2 0 0 0 1 0 1 2 1 1 0 0 1 1 0 0 0 0 0 2 1 1 0 1 0 0 0 1 1 2 2 0 0 0 0 0 2 0 1 1 2 2 0 0 0 1 2 1 0 2 0 1 0 2 0 0 0 2 0 2 0 0 0 0 0 0 0 0 0 0 0 1 0 0 0 0 0 0 2 0 1 2 2 0 2 0 1 1 1 1 1 0 0 0 0 0 1 0 0 1 0 0 0 0 1
116 0 1 1 0 0 1 1 2 0 0 1 0 2 1 1 1 0 0 0 0 1 1 2 0 0 0 1 1 2 2 1 1 1 1 1 1 1 0 0 2 0 1 0 0 1 0 0 0 1 1 0 0 1 0 1 0 1 2 0 1 1 2 2 0 0 1 1 0 0 0 0 1 0 1 2 1 1 2 2 0 2 0 2 2 0 0 0 2 2 0 0 0 1 0 0 0 0 0 0 0 2 0 0 2 0 2 1 2 1 0 1 0 1 1 1 1 0 0 0 2 0 1 1 0 0 0 0 0 0 0 0 0 0 0 0 1 1 0 0 2 0 0 0 0 0 0 0 1 1 0 0 1 0 0 1 1 2 0 1 1 0 0 0 2 2 2 0 1 2 0 2 0 2 0 0 1 0 0 1 0 1 0 1 0 0 1 1 1 0 2 0 0 0 1 0 0 2 1 1 1 0 0 2 2 1 1 1 1 0 1 0 1 0 2 1 1 0 1 1 1 0 0 0 0 0 0 0 0 0 0 0 0 0 1 0 0 2 2 1 0 0 1 0 0 0 0 0 1 0 0 0 0 0 0 0 1 1 0 1 0 1 0 0 0 0 0 0 1 0 1 1 1 1 1 1 0 2 2 2 2 1 1 0 1 1 1 1 0 2 1 1 0 0 2 0 1 0 0 0 0 0 2 2 2 2 0 0 0 2 0 1 0 1 1 0 2 1 1 0 0 1 1 1 1 0 1 1 1 1 2 2 0 1 0 0 0 2 0 2 1 1 2 1 2 2 0 0 1 0 0 0 0 0 0 2 0 0 0 1 1 0 2 1 1 0 0 2 2 0 2 0 1 0 1 1 0 1 1 1 1 2 1 2 1 0 0 0 0 0 0 0 0 0 2 0 1 1 0 0 0 1 0 0 0 0 1 0 2 0 0 0 0 0 0 0 1 0 1 0 0 1 0 1 1 2 1 0 2 1 2 1 0 2 0 0 0 1 0 0 0 2 2 0 1 2 1 0 1 1 0 0 0 2 2 2 0 2 2 2 0 2 1 1 0 2 0 1 1 0 0 1 1 1 1 1 1 2 2 2 1 0 0 0 2 1 0 1 1 1 1 1 0 2 1 0 0 1 1 2 0 2 2 0 0 0 0 1 1 0 0 0 0 1 0 2 1 0 0 1 0 2 0 0 0 1 0 0 1 1 1 0 1 1 1 1 1 0 1 1 1 0 1 2 2 1 0 0 0 2 0 1 0 0 1 0 0 2 2 0 0 2 0 0 0 0 0 2 2 0 1 1 0 0 0 0 0 1 2 1 2 0 2 0 2 2 2 0 1 1 0 2 1 0 0 0 0 0 0 0 0 2 0 0 0 2 0 0 0 1 0 0 0 0 0 0 0 0 0 0 1 0 0 0 0 2 2 1 0 0 0 0 0 2 1 1 2 2 2 2 0 1 0 2 2 1 1 1 1 0 0 1 0 0 1 2 0 1 1 0 0 0 1 1 2 2 0 0 1 1 0 1 0 0 0 1 1 0 2 0 1 1 0 1 2 1 1 0 0 2 0 0 1 0 1 0 1 0 0 1 1 1 0 1 0 0 2 2 1 1 0 0 0 1 0 1 0 1 1 0 0 0 1 0 1 1 1 1 0 0 0 2 0 0 1 1 1 0 0 1 0 1 0 0 1 0 0 0 0 0 0 0 0 0 0 1 0 0 2 0 0 1 1 0 1 1 1 0 0 0 0 0 1 1 1 1 1 0 1 1 1 1 1 0 2 1 0 1 0 1 0 0 2 2 0 0 0 1 0 0 0 0 0 2 2 0 2 1 1 0 0 0 1 0 1 1 1 2 2 0 0 1 2 1 0 0 1 0 0 0 0 1 2 0 0 1 0 1 2 0 0 0 0 0 0 0 0 0 0 0 2 1 0 0 0 0 0 2 0 0 1 0 0 0 0 0 0 0 1 0 0 0 0 0 1 2 0 0 0 2 2 0 0 0 0 0 0 2 0 2 0 0 1 0 1 1 1 2 0 0 0 1 0 1 2 1 0 2 1 1 0 0 0 0 1 1 2 2 2 0 1 1 0 1 2 2 1 1 1 1 1 0 0 1 1 1 1 1 2 0 0 0 2 0 1 0 0 0 0 0 2 0 0 0 1 0 1 0 0 0 0 1 0 2 0 0 0 0 0 0 2 0 0 0 0 0 0 1 2 0 0 0 0 0 0 0 0 1 1 1 0 0 1 1 0 0 1 0 2 1 2 0
117 0 2 1 0 0 1 1 1 2 1 0 0 0 0 0 0 0 0 1 1 2 1 1 0 0 0 0 2 2 2 1 1 1 1 0 2 2 0 0 2 0 1 0 0 1 0 0 0 0 0 0 0 0 2 2 0 0 1 0 1 1 0 0 0 0 0 1 0 0 0 1 2 0 2 2 0 0 0 0 1 2 0 2 2 0 0 1 2 2 1 1 0 0 1 1 0 1 0 1 1 2 0 0 2 0 1 1 0 0 0 1 2 2 2 2 1 1 1 0 2 1 1 1 0 1 1 0 0 0 0 0 0 0 0 0 0 0 0 0 0 0 0 0 0 0 0 0 0 1 0 0 0 0 0 1 1 0 0 1 1 1 1 0 1 2 1 2 0 1 0 0 1 1 1 1 2 0 0 2 0 0 0 1 0 0 1 1 0 0 0 1 0 0 1 0 1 2 0 0 0 0 0 1 2 0 1 0 1 0 1 0 1 0 1 1 1 0 2 1 1 0 0 0 0 0 0 2 1 1 1 1 0 1 1 0 1 2 2 1 0 0 2 0 0 0 1 0 0 0 0 0 0 1 1 0 0 1 0 1 0 1 0 0 0 0 1 0 0 0 0 2 0 2 1 1 0 2 2 1 1 1 1 1 0 0 1 0 1 2 1 2 1 0 2 0 2 2 0 0 0 0 2 1 0 0 0 0 0 1 0 1 1 2 2 0 2 0 0 1 0 1 2 2 2 0 0 1 1 1 2 1 0 1 0 0 0 1 0 1 1 1 2 2 1 1 0 0 1 2 0 0 0 0 0 2 0 0 0 0 1 1 2 2 2 0 1 2 2 1 1 1 0 0 0 0 0 1 1 1 1 1 0 0 0 1 1 0 0 1 0 1 1 1 1 1 2 1 2 2 0 1 1 1 0 1 0 1 0 2 0 0 1 1 1 0 0 0 0 0 0 1 2 0 1 2 0 1 2 0 2 0 0 1 0 0 0 1 0 0 1 1 1 1 1 2 1 1 1 1 0 1 0 2 1 1 0 0 0 0 1 1 0 0 0 0 0 2 2 0 0 1 2 0 0 0 0 1 1 1 2 0 1 0 1 2 0 2 2 1 1 1 1 2 0 0 1 0 0 1 1 1 0 2 0 0 1 1 1 0 1 0 0 0 1 0 0 1 0 2 1 2 0 0 0 1 1 0 0 2 0 2 0 0 0 0 2 0 1 2 0 0 1 1 2 0 1 1 1 2 0 1 0 0 1 1 1 1 1 1 0 0 0 1 1 1 1 1 1 0 0 2 1 0 1 0 2 1 2 1 2 1 1 0 0 0 1 0 2 1 0 0 1 1 1 0 1 1 1 0 1 0 0 2 2 0 2 1 0 0 1 0 0 0 0 0 0 0 0 0 1 0 0 0 0 2 2 1 0 0 1 1 2 2 2 0 2 0 2 1 0 1 0 0 2 2 2 0 0 0 0 1 1 0 1 1 0 0 2 0 0 0 1 1 1 1 1 1 0 0 0 1 0 0 1 1 1 0 2 0 2 0 0 1 2 1 1 1 1 1 0 0 0 0 2 0 0 0 0 2 1 0 0 1 0 0 1 1 1 1 0 0 0 2 0 1 0 2 1 0 0 0 0 0 2 2 0 2 2 0 1 1 0 0 0 0 0 0 0 0 1 0 0 0 0 1 0 1 0 2 1 2 0 0 0 0 0 0 1 0 0 1 0 0 0 2 0 2 0 1 0 0 2 0 0 2 1 0 0 2 2 2 0 0 0 2 0 2 0 2 0 1 2 1 0 0 0 1 0 0 0 0 1 1 1 0 1 1 0 1 1 0 1 1 1 2 0 0 2 0 0 1 2 0 0 0 0 0 0 1 0 0 2 0 0 1 0 1 1 1 1 0 0 0 0 0 0 0 0 0 2 1 0 0 0 0 0 0 0 0 2 0 2 1 2 1 0 0 1 0 0 0 1 0 1 1 0 0 1 2 2 0 2 0 0 0 0 0 0 2 0 0 0 0 2 0 2 2 0 1 0 1 0 0 1 2 0 1 0 1 0 0 0 0 0 0 2 1 2 1 1 1 0 2 0 1 0 0 0 1 0 1 1 2 0 0 0 1 2 0 1 1 2 1 0 1 1 0 0 0 2 0 1 0 1 0 1 1 1 1 0 1 0 0 1 0 1 0 2 1 0 0 0 0 1 0 0 0 1 0 0 0 0 1 0 0 1 0 0 1 0 0 0 1 0 1 0 0 0 0 0 2
118 1 0 2 0 0 1 1 2 1 0 1 1 2 1 1 0 0 1 0 0 2 0 0 0 0 0 1 1 2 2 1 1 1 1 1 1 2 0 1 1 0 0 0 0 0 1 0 0 0 0 0 0 1 1 2 0 0 0 1 0 0 1 0 1 0 1 0 0 0 0 0 0 0 0 2 1 0 2 0 2 2 0 1 1 0 0 0 2 2 0 0 1 1 1 2 1 1 0 1 1 2 0 0 2 1 2 1 1 0 0 2 0 1 1 1 0 0 1 0 1 0 2 0 0 0 1 0 0 0 1 1 2 2 0 0 2 0 0 0 2 0 0 0 1 0 1 0 2 2 0 0 1 0 0 0 0 1 0 0 1 1 2 0 0 2 0 1 0 2 0 1 1 1 0 1 2 0 0 1 0 0 1 2 0 0 2 0 0 0 1 1 0 0 1 0 1 2 0 0 0 0 0 1 1 0 1 0 0 1 0 0 1 0 1 0 0 1 2 0 2 1 2 0 0 0 2 0 0 0 1 1 0 0 0 0 0 2 2 1 0 1 2 0 0 0 0 0 2 0 0 0 1 0 0 0 1 1 0 0 0 0 0 1 0 0 0 0 2 1 1 1 0 1 1 2 1 2 1 0 0 1 2 0 0 0 1 2 0 2 0 1 1 0 1 0 2 1 1 0 0 0 2 1 1 1 0 0 0 0 0 1 1 2 2 0 0 1 0 0 0 1 2 2 2 0 0 1 0 1 2 1 0 2 0 0 0 1 0 0 0 0 1 1 0 0 0 1 1 0 1 1 2 0 1 0 1 0 0 1 1 0 2 0 2 0 0 2 2 1 1 1 1 1 0 0 0 0 0 1 0 0 0 1 1 0 0 0 0 0 0 0 0 0 2 0 1 0 0 0 0 0 0 1 0 1 0 0 0 2 0 0 1 1 1 0 0 1 0 1 1 1 0 0 1 2 1 1 2 0 1 0 1 1 1 0 0 0 0 0 1 1 2 0 1 2 1 0 0 2 0 0 0 2 1 1 0 1 1 0 2 1 0 0 0 1 1 2 2 1 0 0 2 0 1 0 1 1 2 0 1 0 1 0 1 1 0 1 2 1 0 0 1 1 1 0 0 0 0 2 0 2 1 1 0 0 2 1 1 0 0 0 0 0 2 0 1 2 0 2 2 2 1 0 0 1 1 1 0 1 0 1 1 1 1 0 1 0 0 0 0 1 1 1 2 0 1 0 0 2 1 1 0 0 1 1 0 1 0 0 0 0 0 0 0 1 0 2 1 0 1 1 1 0 0 0 1 1 1 1 2 0 1 0 1 0 0 0 1 1 0 0 0 1 0 0 0 0 0 0 0 2 0 2 2 0 2 0 0 0 1 0 0 1 0 0 0 1 0 0 2 0 1 1 0 0 1 2 0 0 1 1 0 2 1 1 2 0 2 2 0 1 0 0 1 1 1 1 0 0 0 2 0 2 2 2 0 0 1 0 0 0 2 1 1 1 1 2 1 1 0 1 1 0 1 2 1 2 0 2 2 1 0 1 1 1 0 2 0 0 0 0 0 0 0 0 0 1 0 2 1 1 0 1 0 0 1 1 0 2 0 0 0 2 0 2 0 1 0 0 0 0 1 1 1 2 1 2 1 0 1 1 0 0 0 0 2 0 0 1 0 1 1 1 0 1 0 0 0 1 1 1 0 0 0 2 0 0 1 0 0 0 1 0 0 1 2 2 0 1 0 1 1 0 0 0 0 0 1 1 2 2 1 1 2 0 1 1 0 2 1 0 2 1 0 0 0 1 0 0 0 0 1 2 1 1 1 1 0 1 1 0 0 1 2 1 0 0 2 1 0 1 1 1 0 0 1 0 0 0 0 1 2 0 0 1 1 0 0 0 0 0 2 1 0 1 2 0 0 1 1 0 0 0 1 0 1 0 0 0 0 0 2 0 2 1 0 0 1 0 0 0 1 1 1 1 0 1 0 2 2 0 2 0 0 0 0 2 0 1 1 0 0 0 2 1 1 2 1 0 0 2 1 1 2 0 0 1 0 1 0 0 0 0 0 0 2 0 1 1 0 2 0 1 1 1 0 0 0 0 0 0 0 1 0 0 0 1 1 0 0 0 0 1 1 0 1 0 0 0 2 0 0 1 1 0 2 1 1 0 0 1 0 2 0 0 0 0 1 1 0 0 0 0 1 2 0 0 1 0 0 0 0 1 0 1 1 0 1 0 1 1 0 2 0 0 0 1 1 1 1 1
119 0 1 1 0 0 1 1 2 1 0 1 0 0 0 0 0 0 0 0 1 2 0 2 0 0 0 1 1 2 2 0 1 1 0 1 2 2 0 0 1 0 0 0 0 0 0 0 0 2 2 0 0 1 1 2 0 1 1 1 0 1 1 1 1 0 1 1 0 0 1 1 1 0 1 1 1 0 2 0 2 2 0 1 2 0 0 0 0 2 0 0 0 0 0 1 0 1 1 0 0 2 0 0 1 1 1 0 0 0 0 1 2 2 2 2 2 0 1 0 1 0 1 1 0 1 1 0 0 0 0 1 0 0 0 0 0 0 0 0 1 0 0 0 0 0 0 0 0 1 1 1 0 2 0 0 0 1 0 0 0 2 0 0 0 2 1 1 0 1 0 0 0 1 0 0 2 1 0 0 0 0 1 1 0 0 1 1 0 0 2 1 0 0 0 0 1 1 0 0 0 0 1 1 2 0 0 2 2 1 0 0 1 0 1 0 0 0 0 1 1 1 0 0 0 0 1 1 0 0 0 1 0 1 1 0 1 2 2 1 0 1 2 0 0 0 0 0 2 0 0 0 0 0 0 0 1 0 0 0 0 0 0 2 0 0 0 0 2 1 1 2 0 2 1 1 0 2 1 0 1 0 2 1 0 0 0 1 0 1 0 0 1 0 2 0 2 0 0 0 0 0 2 0 0 0 1 0 0 1 0 1 2 2 2 0 1 0 0 0 0 0 2 1 1 0 0 1 2 1 1 1 1 1 0 0 0 1 1 0 0 1 2 2 0 0 1 0 0 2 0 0 2 1 0 0 1 0 0 2 2 0 1 1 1 2 0 2 2 1 1 1 1 1 1 1 0 0 1 2 0 1 0 1 1 2 2 0 0 0 0 0 2 0 2 0 1 0 2 2 0 2 0 2 1 0 0 1 0 1 0 0 0 0 1 1 0 0 0 0 0 2 0 0 2 2 1 0 0 0 0 0 0 2 0 0 0 0 0 1 0 0 2 0 0 0 2 0 0 2 0 0 0 1 1 1 0 0 0 0 2 0 1 0 0 1 0 2 2 1 0 0 1 1 2 0 2 2 2 1 1 0 1 0 1 2 0 1 1 1 1 0 1 2 1 0 0 0 1 1 1 1 1 1 1 1 2 2 1 0 0 0 0 1 0 2 0 0 0 1 1 1 2 1 1 0 1 1 0 2 0 0 1 0 1 0 2 0 0 1 1 0 1 1 1 1 1 1 1 1 1 1 1 0 2 2 1 0 1 0 0 0 0 0 0 0 0 1 0 0 1 2 0 0 0 0 0 0 1 0 2 0 1 0 0 0 1 0 0 0 0 1 2 1 0 0 0 0 0 0 0 2 0 2 1 0 1 0 0 0 1 0 0 2 0 0 2 2 0 0 0 0 1 1 0 1 2 1 0 0 0 1 0 1 2 0 1 0 1 0 1 0 0 2 2 1 1 1 1 0 1 2 1 2 2 2 0 1 2 0 0 0 0 1 1 0 2 1 0 1 0 1 0 1 1 2 2 0 0 0 0 0 0 2 2 1 1 0 0 0 0 0 0 0 0 0 0 1 0 1 1 0 0 1 1 0 2 2 0 1 0 0 0 1 0 0 0 1 0 0 0 1 0 0 2 0 2 1 1 0 1 1 1 0 0 0 1 0 0 0 0 0 1 1 2 0 0 0 0 0 0 0 0 0 0 2 0 0 2 1 1 2 2 0 0 0 2 1 0 2 1 0 2 1 1 1 2 0 1 0 1 0 0 0 1 2 0 1 0 2 1 0 2 1 0 0 1 0 0 0 0 0 1 2 1 1 0 0 1 1 1 0 0 0 1 1 0 2 2 0 0 1 1 1 0 0 1 0 0 0 2 0 2 1 1 1 0 0 0 0 0 0 1 0 0 0 0 1 1 0 2 0 0 0 0 0 0 0 1 1 1 0 0 0 0 1 0 1 2 0 1 1 1 1 2 2 0 0 1 1 2 0 2 1 2 2 0 0 1 1 0 1 1 0 2 0 2 2 1 0 1 2 1 1 2 0 0 1 0 2 0 0 0 0 2 1 1 1 2 1 0 1 1 1 2 2 1 0 0 1 0 1 0 2 0 0 0 0 1 1 0 0 2 2 2 0 0 1 0 0 2 0 1 0 1 0 0 0 0 0 0 2 1 0 0 1 0 0 1 1 1 1 0 0 0 1 0 0 1 0 0 0 0 1 0 1 1 0 0 1 0 0 0 1 0 0 2 0 0 1 1 0
120 0 2 1 0 0 1 2 0 2 2 0 0 1 0 0 1 0 0 1 1 2 1 2 0 0 0 2 2 2 2 0 1 1 0 0 2 1 0 2 0 0 0 0 0 0 1 0 1 0 0 0 0 1 1 0 0 1 1 1 1 0 1 0 0 0 0 0 0 0 2 2 1 0 0 2 2 0 1 0 2 2 0 2 2 0 1 0 1 2 0 0 0 0 1 2 0 0 0 0 0 2 0 0 2 0 2 0 0 0 1 1 0 1 1 1 0 0 0 0 2 0 2 0 0 0 0 1 1 1 0 0 0 0 0 0 0 0 0 0 1 0 0 0 1 0 1 0 0 0 1 1 0 0 0 0 0 1 0 0 0 1 1 0 2 2 1 1 0 0 0 0 1 1 1 1 2 0 1 1 0 0 1 2 0 0 2 1 0 0 1 1 0 1 2 0 0 0 0 0 0 0 0 1 2 0 0 1 1 1 0 0 2 0 2 0 0 1 2 0 2 1 1 0 1 1 1 1 0 0 0 0 0 0 0 0 0 2 2 2 0 0 0 0 0 0 0 0 2 0 0 1 1 0 0 0 1 0 0 0 0 0 0 0 0 0 0 1 2 2 1 0 1 1 0 1 0 2 2 2 2 2 1 1 0 0 1 1 0 2 2 1 1 0 2 0 2 1 0 1 0 0 1 0 0 0 0 0 0 0 0 0 1 1 1 0 2 1 1 0 0 2 0 1 2 0 2 1 0 0 2 1 2 2 1 0 1 1 1 0 1 1 1 2 1 1 0 0 1 2 0 0 1 0 0 1 0 0 0 0 1 1 1 0 1 0 0 2 2 1 1 1 1 1 1 1 0 0 0 2 1 0 0 2 2 1 1 0 0 0 0 0 0 0 2 0 0 0 0 0 0 0 1 0 0 0 1 0 0 0 2 0 0 0 2 1 0 1 0 0 0 0 1 0 2 1 1 0 2 0 2 0 0 2 1 1 0 0 0 1 1 0 1 0 1 2 2 2 2 1 0 0 0 1 1 1 0 1 1 1 1 1 0 1 0 1 0 2 2 0 0 0 2 0 1 1 0 1 2 0 2 0 2 0 0 2 0 1 2 1 0 0 1 1 0 0 1 0 0 2 0 2 0 2 0 0 2 0 2 0 2 0 0 1 1 1 0 0 0 1 1 2 1 1 1 0 1 0 0 1 1 0 1 0 1 0 1 0 1 1 0 2 2 2 2 1 0 0 0 2 0 1 0 0 1 1 1 1 0 1 1 0 2 0 0 0 0 1 1 0 0 0 0 0 0 0 0 1 1 1 2 0 0 0 0 0 0 1 0 0 0 0 0 0 0 0 1 0 1 0 1 1 0 1 2 0 1 0 1 1 0 0 0 1 1 1 0 0 0 0 0 0 1 1 0 1 1 2 0 0 1 0 0 2 0 0 2 1 2 2 0 0 0 2 2 1 1 2 0 0 2 2 0 1 2 2 1 1 1 0 0 0 0 0 0 0 1 1 0 2 0 0 0 1 0 2 2 0 1 0 0 0 0 2 2 1 1 1 1 1 0 0 0 0 0 0 0 0 0 1 0 1 0 0 0 0 0 1 0 0 0 0 0 2 0 1 0 0 1 0 0 0 1 0 1 0 2 2 2 0 2 2 0 0 0 0 1 0 1 1 1 0 0 0 0 0 0 0 0 1 1 1 1 0 0 1 0 0 2 0 0 1 1 0 0 1 1 2 0 1 0 0 1 1 1 0 2 0 0 2 2 1 0 0 1 2 0 2 1 2 0 2 2 2 0 0 0 0 0 1 0 0 0 2 1 0 1 0 1 1 2 0 0 2 2 2 0 0 1 0 1 1 1 0 0 0 0 0 0 0 2 0 2 1 1 0 0 0 1 0 1 0 1 0 0 0 0 0 0 0 2 0 0 0 0 0 0 2 0 0 0 0 0 0 0 2 1 0 2 0 0 0 1 0 1 2 0 1 0 2 1 0 2 0 1 1 0 0 0 2 0 0 0 0 2 0 2 1 0 1 0 1 0 2 2 0 1 0 0 2 0 1 0 0 0 0 2 1 1 0 1 0 0 0 2 2 1 2 0 1 0 0 0 2 0 0 0 1 2 2 0 0 2 0 0 0 0 0 1 0 1 0 2 0 0 1 1 0 0 0 0 0 1 0 0 0 0 0 1 1 1 1 0 0 0 1 0 0 2 0 0 0 0 0 1 1 2 0 0 0 0 0 0 1 1 0 0 0 1 1 1 0
121 0 1 1 0 0 1 1 2 1 1 1 0 1 1 1 0 1 1 2 2 1 1 0 1 1 1 2 2 1 1 1 0 1 0 1 2 1 0 1 1 0 0 0 0 1 0 0 1 0 0 0 0 0 1 0 0 0 0 0 1 1 2 2 1 1 1 1 0 0 0 1 1 0 1 2 1 0 1 0 2 2 0 1 1 0 0 0 1 1 0 0 1 0 1 1 1 1 0 1 1 2 0 0 2 0 2 0 2 2 0 0 0 1 2 2 0 0 0 0 2 0 1 1 0 1 1 2 0 2 2 2 1 1 0 0 0 1 1 1 1 0 0 0 1 0 0 0 0 0 0 1 0 1 0 0 0 1 0 0 1 0 1 0 2 2 2 1 1 1 0 0 1 1 0 0 2 0 0 1 0 1 1 2 0 0 2 2 0 1 1 1 1 1 1 0 0 2 0 0 0 1 0 1 2 0 1 1 0 0 1 0 0 0 2 1 1 0 1 1 1 0 0 0 0 0 0 0 0 0 0 0 0 0 1 0 0 2 2 0 0 1 1 1 0 0 0 0 2 0 0 0 0 0 0 0 2 1 0 0 0 0 0 0 0 0 0 0 1 1 0 2 1 1 0 0 0 1 1 1 1 2 2 0 1 1 0 1 0 2 2 0 1 0 1 0 1 2 0 1 0 0 2 1 0 0 2 1 1 2 1 2 2 2 2 1 1 0 0 2 0 2 2 1 1 0 0 1 0 2 0 2 0 1 0 0 0 1 0 1 1 1 1 1 0 0 0 1 1 0 1 1 0 1 0 1 1 0 0 1 1 0 2 2 1 1 0 1 1 0 2 0 0 0 0 0 0 1 1 2 1 0 0 0 1 0 1 0 0 0 0 0 0 0 1 1 0 1 1 1 0 1 1 0 0 0 0 1 0 2 0 0 0 0 0 0 0 0 0 0 0 2 1 0 1 2 1 0 1 0 0 0 0 0 1 0 0 0 0 0 1 1 2 0 1 2 2 1 1 2 0 1 0 1 1 0 1 2 2 0 2 1 0 0 0 0 0 2 2 1 1 1 2 1 0 0 0 2 1 2 1 0 0 0 2 0 0 1 2 1 1 0 2 0 0 0 1 0 2 2 0 2 1 1 0 0 1 0 0 0 0 1 0 1 1 1 0 0 0 0 0 2 1 1 1 0 0 0 0 2 0 2 1 0 1 0 0 0 1 1 1 0 2 2 2 0 1 2 2 0 0 0 1 1 1 0 0 0 0 1 0 0 0 1 1 0 0 2 2 0 0 1 0 0 0 0 1 1 2 1 2 0 1 0 1 0 2 0 0 0 0 0 1 1 0 0 0 1 0 0 0 2 0 1 1 2 1 0 0 1 0 0 0 2 1 0 0 1 0 0 1 0 0 0 0 1 0 1 0 0 0 1 0 2 1 1 2 0 2 2 1 0 0 1 1 1 1 1 0 0 2 2 0 1 1 2 0 0 1 0 0 0 2 0 0 0 2 1 0 0 2 0 0 1 0 2 1 0 0 0 0 1 1 2 1 2 0 1 0 1 1 1 0 0 0 1 1 0 0 1 0 1 0 0 2 0 1 0 1 0 0 0 0 2 1 2 0 1 0 1 0 0 0 0 2 1 2 0 0 0 0 0 0 0 1 1 1 0 0 0 0 0 0 0 1 0 0 1 0 0 0 0 0 0 0 1 0 0 0 0 0 0 2 0 0 0 2 1 0 2 1 0 2 1 1 0 1 0 1 1 2 1 0 0 1 1 0 2 0 2 0 1 2 0 0 0 0 1 0 0 0 0 1 2 1 0 0 0 1 0 2 1 0 2 2 0 0 0 1 0 1 1 1 0 1 0 0 0 0 0 0 1 1 1 1 1 1 0 1 0 0 0 1 0 0 0 1 0 0 0 1 0 0 1 0 0 0 0 0 0 2 0 1 1 1 1 1 0 0 0 1 1 2 0 2 2 0 2 1 2 1 0 2 0 1 1 0 0 0 1 1 0 0 0 2 0 2 2 1 0 1 1 0 2 1 1 1 1 0 2 0 0 0 0 1 1 2 0 2 2 0 2 0 1 0 2 1 0 1 0 2 0 0 2 0 0 0 2 2 0 0 0 1 1 1 0 0 0 0 0 2 0 2 0 0 0 0 0 0 0 0 0 1 0 2 1 1 0 0 0 1 0 0 0 0 0 0 0 1 0 0 0 0 0 0 0 0 0 0 0 0 0 0 1 0 1 0 0 0 0 1 0
122 0 0 2 0 0 2 2 2 1 0 0 0 0 0 0 0 0 0 0 1 1 1 1 1 1 1 1 2 1 1 1 2 2 1 0 2 1 0 1 2 1 0 0 0 0 1 0 0 0 0 0 0 0 1 2 0 0 1 0 0 1 1 1 0 0 0 1 0 0 0 1 2 2 2 2 0 0 2 1 1 2 0 1 1 0 0 0 2 2 0 0 1 0 0 1 0 1 0 1 1 1 1 0 2 1 2 1 1 0 0 2 0 1 1 1 0 0 0 0 2 0 0 2 0 0 0 1 0 1 1 1 0 0 1 0 0 0 0 0 2 0 0 0 0 1 1 0 0 0 0 0 1 1 0 0 0 1 0 0 0 0 0 0 0 2 1 1 0 1 0 0 2 0 2 2 2 0 0 1 0 1 0 2 0 0 2 1 0 0 2 0 0 0 2 0 1 1 0 0 0 1 0 2 2 0 0 1 0 0 1 0 0 0 1 0 1 1 2 0 2 2 0 0 0 0 0 0 0 0 1 1 0 0 2 0 0 2 2 1 0 0 2 0 1 1 1 0 0 1 1 0 0 1 1 0 0 0 0 0 0 0 0 1 0 0 0 0 2 1 0 2 0 2 0 0 0 2 1 0 1 0 2 2 0 0 2 2 0 2 1 1 1 0 2 0 2 0 0 2 0 0 2 2 1 1 1 0 1 1 1 1 1 1 1 0 2 0 0 0 1 1 0 1 1 0 0 2 0 1 1 1 0 0 0 0 0 2 0 0 0 0 2 1 1 1 1 1 1 0 1 1 2 0 0 0 1 1 0 0 1 0 1 1 0 0 0 0 0 0 2 0 0 0 0 0 0 1 1 1 0 0 0 1 0 0 0 1 1 0 0 0 2 0 2 0 0 0 1 1 0 1 0 0 0 0 0 0 2 0 0 0 0 0 0 0 0 0 1 0 0 0 1 1 1 1 1 0 0 0 1 0 1 0 1 0 0 0 2 2 1 1 1 1 0 1 1 0 0 0 0 0 0 2 2 2 0 2 1 1 0 2 0 1 0 1 1 1 1 1 1 2 1 1 1 1 0 2 2 0 0 0 1 1 2 0 0 1 2 1 1 0 1 1 0 0 0 0 0 1 1 1 2 0 0 0 2 1 1 0 0 0 0 0 1 0 0 0 1 2 1 2 0 0 0 1 0 0 0 1 1 1 0 0 0 0 2 1 2 1 1 1 1 0 2 0 1 1 1 2 0 0 1 0 1 0 0 1 0 1 1 0 0 0 0 0 0 1 1 1 0 2 0 0 0 0 0 1 1 1 1 0 1 0 1 0 1 0 1 1 0 2 0 1 0 0 0 1 1 0 1 2 1 2 2 0 2 0 0 1 0 0 0 1 1 1 0 1 0 0 0 0 1 1 0 0 1 2 0 0 1 1 0 0 2 2 2 0 2 2 1 0 0 2 2 0 1 1 0 0 0 2 0 0 1 2 0 0 1 0 0 0 2 1 1 1 1 1 1 0 1 1 0 1 0 2 2 0 1 0 1 1 0 1 1 1 2 1 0 1 0 0 0 1 1 1 1 0 0 1 0 1 0 0 2 0 1 2 0 0 1 1 0 1 0 0 0 2 1 0 0 0 1 0 1 2 0 2 2 0 1 1 0 1 1 1 1 0 1 2 1 1 0 0 0 2 0 1 0 1 1 1 0 0 0 1 0 0 2 0 0 1 1 0 1 1 1 1 0 1 0 1 1 0 0 1 1 0 1 0 0 0 0 1 1 1 0 2 2 2 0 2 1 1 0 0 0 0 0 0 0 0 2 2 0 1 1 0 0 2 2 0 0 1 1 2 1 1 1 0 1 0 2 0 0 0 0 0 0 0 1 0 2 0 0 0 0 0 1 0 1 1 0 0 0 0 0 0 0 0 1 0 0 0 1 1 1 0 1 1 2 0 0 0 0 1 0 0 1 0 0 0 0 1 1 0 0 1 1 2 2 0 2 0 1 1 0 1 0 2 1 0 0 0 2 0 2 2 1 0 0 0 0 2 2 0 2 1 0 2 0 0 0 0 1 1 2 1 2 1 1 1 0 1 2 2 0 1 1 0 0 1 0 0 1 1 0 1 2 2 0 0 1 1 2 1 1 0 1 0 2 0 0 0 2 0 2 0 0 1 1 1 0 0 0 0 0 0 1 1 1 0 0 0 1 1 0 0 2 0 0 0 0 1 0 0 1 0 0 0 0 0 0 1 0 0 0 1 1 0 0 0
123 1 1 1 0 0 1 1 1 1 0 1 1 1 1 1 0 0 0 0 0 1 0 2 0 0 0 1 2 2 1 0 2 1 0 0 2 2 0 0 2 0 2 0 0 1 0 0 0 0 0 0 0 0 1 1 0 1 2 0 1 0 0 0 0 0 0 0 1 1 0 1 2 0 2 2 0 0 0 0 1 2 1 0 1 0 0 1 2 2 1 1 1 1 1 2 0 0 0 0 0 1 1 0 2 1 2 1 1 0 1 1 1 2 2 2 1 1 2 0 2 1 2 0 0 1 1 2 2 2 0 0 0 2 1 1 0 1 0 0 1 0 0 0 1 0 0 1 0 1 1 1 1 1 0 1 1 0 0 1 1 2 0 1 1 2 1 1 0 1 1 0 0 2 0 0 2 0 0 0 0 0 0 1 0 0 1 1 0 1 1 1 0 1 1 0 0 1 0 0 0 0 1 1 2 1 1 0 2 0 2 0 1 0 0 1 0 1 0 2 0 0 0 0 0 0 0 1 0 0 0 0 0 0 1 0 0 2 2 1 0 0 2 0 0 0 0 0 2 0 0 0 0 0 0 0 0 0 0 0 0 0 0 0 1 0 0 0 2 1 1 1 1 2 1 2 1 2 1 1 1 1 1 0 0 0 0 1 2 2 0 1 0 1 1 1 0 2 0 1 0 0 2 1 1 0 0 0 0 0 0 0 2 2 2 0 1 0 2 0 0 2 0 1 2 0 0 2 1 1 2 1 0 0 0 1 0 2 0 2 1 1 2 0 0 0 1 0 2 1 0 0 2 2 0 0 2 0 0 1 2 1 1 0 1 0 0 2 2 1 1 1 1 1 0 1 0 1 1 2 0 0 0 0 1 0 0 0 0 1 1 1 1 0 0 2 2 0 0 0 0 0 1 1 0 0 0 1 0 1 1 0 0 0 1 0 0 0 0 0 0 2 0 1 0 2 2 0 2 0 2 1 0 0 1 0 0 0 0 0 2 0 2 0 1 1 1 0 0 1 1 0 0 2 2 1 1 1 0 0 2 1 0 0 0 0 0 2 2 1 1 1 2 0 2 0 2 1 1 1 1 0 2 1 1 1 0 2 2 1 0 0 0 0 0 0 0 0 1 2 0 2 1 1 0 0 1 1 1 0 0 0 0 0 1 1 1 0 0 0 0 2 1 1 1 0 1 0 0 2 0 2 1 1 1 1 2 0 1 1 1 0 2 2 2 0 0 2 2 0 0 0 1 0 1 1 0 1 0 1 0 0 1 0 0 0 0 1 1 0 0 1 0 0 0 0 1 1 1 1 2 0 2 0 1 0 1 1 0 0 1 0 0 2 0 0 0 2 2 2 0 2 0 1 1 0 1 0 0 1 0 0 0 0 0 0 1 0 0 0 2 0 1 2 1 1 0 1 0 0 0 2 0 1 2 0 1 0 2 2 1 1 1 1 2 0 0 1 0 1 1 2 1 0 2 2 0 1 2 0 0 0 1 0 1 0 0 1 0 0 1 1 0 0 2 2 2 0 1 0 1 0 0 0 0 0 1 0 1 1 0 0 1 0 1 0 0 0 0 1 0 0 0 1 0 0 1 1 0 1 1 0 0 1 0 0 0 1 2 0 0 0 0 0 1 2 0 0 0 0 0 1 0 0 0 0 1 0 0 0 0 0 0 1 1 0 0 1 0 0 0 0 0 0 0 1 2 0 2 0 0 2 0 0 0 0 2 1 0 0 0 0 2 0 0 0 1 0 1 1 1 1 0 0 2 1 1 2 0 2 0 0 2 1 0 0 0 0 0 0 0 0 0 1 2 0 2 0 2 0 1 0 1 1 1 2 0 2 2 0 0 1 1 1 0 0 1 0 0 0 0 1 1 1 1 1 0 0 1 1 1 0 0 0 0 0 1 0 1 0 0 0 0 1 0 0 1 0 0 0 2 0 0 0 0 0 0 0 2 1 1 0 1 0 2 2 0 1 1 2 1 1 0 0 0 0 2 2 0 2 0 0 0 0 2 1 1 2 1 0 0 2 1 1 1 2 0 1 0 0 0 0 0 0 2 2 1 1 2 2 0 2 1 0 1 1 0 0 0 1 0 0 0 1 1 1 0 1 2 2 0 0 2 2 2 1 2 0 2 1 2 0 1 1 0 0 1 1 1 0 0 1 0 0 1 0 1 0 2 1 0 1 0 0 0 0 0 0 1 0 0 0 0 1 0 1 1 0 0 0 0 0 0 0 0 0 0 0 0 0 0 2
124 1 1 1 0 0 1 2 0 2 2 0 0 1 0 0 1 0 1 1 0 2 1 1 1 0 0 2 2 2 2 0 1 1 0 1 1 1 0 0 1 0 1 0 0 0 0 0 0 0 0 0 1 1 0 1 1 0 1 0 2 0 1 1 1 1 1 1 0 0 0 2 2 0 1 2 1 0 0 0 1 2 0 2 2 0 0 1 2 2 1 1 0 1 1 2 0 0 0 0 0 1 0 0 2 1 2 1 1 1 0 1 0 0 1 1 0 0 1 0 1 0 1 1 0 1 1 1 1 1 1 1 0 0 1 0 0 0 2 1 1 0 0 0 1 0 1 0 0 1 1 1 1 0 2 0 0 0 0 0 1 2 1 1 0 2 0 0 1 1 1 1 1 1 0 0 1 0 0 0 0 1 1 2 1 1 1 2 0 0 0 1 0 1 2 0 1 2 0 0 0 0 0 0 2 0 1 1 0 0 1 0 1 0 2 0 0 2 2 0 2 2 0 0 0 0 2 2 1 1 1 0 1 1 1 1 0 2 2 1 0 1 2 1 0 0 0 0 2 0 0 0 0 0 0 0 0 1 0 1 0 1 0 0 0 0 0 1 2 0 1 1 1 2 0 1 0 0 0 0 0 2 2 0 1 1 0 1 0 2 2 1 0 0 1 0 2 1 0 0 0 0 1 1 1 0 0 0 0 1 0 1 1 1 1 0 1 0 1 0 0 1 0 1 2 0 0 2 1 1 2 0 0 2 0 0 0 0 0 2 0 1 2 1 0 0 1 0 2 0 1 1 2 0 1 0 0 0 0 1 1 0 1 0 1 0 0 2 2 1 1 1 0 0 0 0 0 0 0 1 0 1 0 1 0 1 1 0 0 1 1 1 1 0 2 0 1 0 1 1 0 1 0 2 2 0 0 1 0 2 0 0 0 0 0 0 1 0 0 0 0 1 1 0 1 2 1 2 2 1 0 2 1 1 1 0 0 0 0 1 1 1 1 1 0 2 1 0 0 1 1 1 0 2 1 1 0 1 1 1 2 0 0 0 0 0 0 2 2 0 0 1 2 0 2 2 0 2 2 1 1 0 2 1 1 1 0 1 2 0 2 0 1 2 1 0 0 2 2 2 0 1 2 0 0 0 2 0 0 0 0 0 1 1 1 1 0 2 0 2 1 2 0 0 0 1 0 1 0 0 2 0 0 0 0 0 1 0 2 2 0 0 0 0 1 0 1 1 1 1 0 0 2 0 2 2 2 2 0 1 1 0 0 0 0 2 2 2 1 0 0 0 2 0 2 0 2 0 2 0 2 0 1 0 1 0 0 0 2 1 2 0 1 1 0 0 0 0 0 0 0 1 1 2 1 1 1 0 0 0 1 0 0 1 0 0 1 2 0 0 0 0 0 0 0 1 2 1 0 0 0 2 2 2 2 0 2 0 2 0 1 0 0 1 2 2 2 2 0 0 1 2 1 0 2 1 0 1 1 0 0 0 2 2 2 1 2 0 2 1 0 1 0 0 0 1 1 0 1 0 0 2 1 2 0 1 0 0 0 2 1 1 0 0 0 0 0 0 0 2 0 1 0 1 1 0 2 2 0 0 2 2 0 1 0 0 0 2 1 0 0 0 0 0 1 0 2 0 0 0 0 2 0 0 0 0 2 0 1 1 1 0 0 0 0 0 0 0 0 0 0 0 0 0 0 1 0 0 1 0 0 0 1 0 0 1 1 2 0 2 0 0 1 1 1 0 0 0 1 1 1 1 1 1 2 1 0 1 0 2 1 0 2 2 1 1 0 0 0 0 0 0 0 2 1 1 0 0 0 1 2 0 0 1 2 1 1 1 2 0 1 2 1 0 0 0 0 0 0 0 0 0 2 0 0 0 0 0 0 0 0 0 1 0 0 0 0 0 1 1 0 0 0 0 1 0 1 0 0 0 2 0 1 0 1 1 1 1 0 0 0 0 0 0 1 2 0 0 0 2 2 0 1 0 0 0 1 0 1 1 0 0 1 0 2 0 2 2 0 0 0 1 0 1 1 1 0 0 0 2 0 0 0 0 0 0 2 1 2 2 0 2 0 2 0 2 0 0 0 0 0 1 2 2 0 1 1 0 1 1 0 0 2 1 1 0 2 0 0 0 2 0 1 0 1 0 0 0 0 0 0 1 0 0 1 1 2 0 0 1 1 0 0 0 0 0 0 0 1 0 0 0 0 0 0 0 0 1 0 1 0 0 0 2 0 0 0 1 1 1 1 1
125 0 2 1 0 0 0 2 1 2 1 0 1 1 1 1 0 0 1 1 1 0 1 2 0 0 0 1 1 2 2 0 0 0 0 1 1 2 0 1 1 0 0 0 0 0 0 0 0 1 1 0 1 0 1 1 0 1 1 0 0 1 2 0 0 2 0 0 0 0 0 1 1 0 0 2 2 0 1 1 0 2 0 1 1 1 0 0 2 2 0 0 1 1 2 2 0 0 0 0 0 2 0 0 2 1 2 1 1 0 0 2 1 2 2 2 1 1 1 0 2 1 0 2 0 0 0 0 0 0 0 0 0 0 1 0 0 1 0 0 1 0 0 0 1 0 0 0 0 1 1 2 0 0 0 0 0 1 0 0 1 0 1 0 0 1 0 0 0 1 1 0 1 1 0 1 2 1 0 1 0 0 0 2 0 0 2 1 0 1 1 1 1 1 1 1 2 0 0 0 0 0 0 1 2 0 0 1 0 0 1 0 0 0 1 0 1 2 2 0 2 2 0 0 1 0 0 1 0 0 0 0 0 0 0 0 0 2 2 0 0 1 2 0 0 0 0 0 2 0 0 0 0 1 1 0 0 0 0 0 0 0 0 1 0 0 0 0 1 1 1 2 0 2 0 0 0 2 0 0 0 1 2 1 0 0 0 1 0 1 0 0 0 0 1 0 2 0 0 1 0 0 2 1 0 0 2 0 0 1 0 0 2 1 1 0 2 0 0 0 0 2 1 2 2 0 0 1 1 2 2 2 0 0 0 0 0 2 0 0 0 0 1 2 1 1 0 0 1 2 0 0 2 1 0 0 1 0 0 0 0 0 1 1 0 0 0 1 1 0 2 0 0 0 0 0 0 1 1 2 0 2 0 1 2 0 0 0 0 0 0 0 1 0 2 0 0 2 0 0 0 0 2 0 0 0 2 1 0 2 0 0 0 0 0 0 1 0 0 0 0 2 2 0 2 2 0 1 2 1 2 0 1 0 0 1 0 0 0 0 1 1 1 1 0 1 1 0 1 2 0 0 0 0 0 0 0 2 1 0 1 1 1 0 1 2 0 1 1 0 0 0 2 1 1 1 0 2 1 2 1 0 1 0 2 1 0 1 2 1 0 0 0 1 1 0 0 2 2 2 0 2 1 1 0 0 1 1 1 0 1 0 1 0 1 0 0 0 0 0 0 2 1 1 1 1 0 0 1 2 0 1 0 0 1 0 1 1 1 2 0 0 1 1 2 1 1 2 2 0 0 0 1 0 1 1 0 0 0 0 0 0 0 0 0 2 1 0 0 0 0 0 0 0 0 0 0 0 1 0 1 0 1 0 1 0 0 0 1 0 0 2 0 0 1 0 0 1 1 0 0 2 0 2 1 0 1 0 1 1 1 0 0 1 1 1 0 1 0 0 1 0 1 1 0 0 1 0 0 0 0 0 1 2 2 0 1 0 2 1 0 1 0 0 2 1 1 0 0 1 0 1 1 1 1 2 0 0 1 0 0 0 1 0 0 0 1 1 0 1 1 0 1 0 1 2 1 0 2 0 1 0 0 2 2 1 1 1 1 1 1 1 0 0 1 0 0 0 0 2 0 2 2 1 1 1 0 2 0 0 1 1 0 0 0 0 0 1 1 0 0 0 0 0 1 1 1 0 0 1 0 1 1 0 1 1 1 0 0 1 0 1 1 1 1 0 0 0 0 0 0 0 0 0 0 2 1 0 1 0 0 1 2 1 1 0 2 0 0 1 1 0 1 1 1 0 2 0 1 1 2 1 0 0 0 2 0 2 0 2 0 0 2 1 1 1 0 1 0 0 0 0 1 2 1 0 1 1 0 1 1 0 0 1 2 1 0 0 2 0 1 2 0 1 0 0 1 0 0 0 0 0 2 0 0 0 0 0 1 0 1 0 1 0 1 1 1 0 1 0 1 1 0 0 0 0 0 1 0 0 2 0 0 0 0 0 0 1 1 0 0 0 0 0 0 2 0 1 0 2 2 0 1 0 0 0 1 0 1 0 1 0 1 0 0 0 2 2 1 0 1 1 1 1 1 1 1 2 0 2 0 0 0 0 1 0 2 0 2 2 0 2 0 1 0 2 1 0 0 0 0 0 0 1 0 0 0 2 2 0 0 0 2 1 1 0 0 1 1 1 1 0 1 1 0 0 1 0 0 0 0 0 0 1 1 1 1 0 1 1 0 0 0 0 0 0 1 0 2 1 1 0 0 0 1 1 1 0 0 0 0 0 0 2 0 1 0 0 1 0 1 1
126 1 0 2 0 1 2 1 2 0 0 1 1 1 1 1 0 0 1 1 1 1 1 2 0 0 0 2 2 2 2 0 2 2 0 2 1 2 0 1 1 1 1 0 0 1 0 0 0 0 0 0 0 1 1 1 1 0 0 1 0 1 0 0 0 0 1 1 0 0 0 1 2 0 1 2 1 0 2 2 0 2 1 0 1 0 0 0 1 2 0 0 0 0 1 1 0 0 0 0 0 1 1 0 2 0 2 1 1 0 0 1 0 0 1 1 0 0 0 0 1 0 1 1 0 1 1 0 0 0 0 0 0 1 1 0 0 0 1 0 2 0 0 0 1 0 0 0 1 2 0 0 0 1 0 0 0 0 0 0 0 1 0 0 2 2 2 2 0 1 1 0 0 1 0 1 1 0 0 2 0 0 0 1 0 0 1 0 0 0 2 0 0 2 2 0 0 1 0 0 0 1 0 1 2 0 1 1 0 0 2 0 1 0 1 0 0 1 1 1 1 1 1 1 1 0 1 2 1 1 1 2 0 0 1 0 0 2 2 2 0 0 2 0 0 0 0 0 2 0 0 1 0 0 0 1 0 1 0 1 0 1 0 1 0 0 0 0 1 0 1 0 0 1 0 0 0 2 2 0 0 0 1 0 1 1 0 1 0 1 1 0 1 0 1 0 2 1 1 1 0 0 1 0 0 1 0 1 0 1 0 1 1 1 1 0 2 1 0 1 0 1 1 1 1 0 0 1 2 2 2 0 0 2 0 0 0 0 0 1 0 0 1 1 0 0 1 0 0 0 0 0 1 1 0 1 1 0 0 2 2 0 2 1 1 0 0 1 1 1 1 1 1 1 0 0 0 1 1 1 0 0 0 1 2 0 0 0 0 0 0 0 0 0 2 0 0 0 1 1 0 1 1 1 1 0 1 0 0 2 0 0 0 0 1 1 0 0 0 0 0 2 0 1 1 2 1 0 1 1 1 0 1 0 2 0 1 2 0 0 2 0 1 1 0 1 1 1 0 1 0 1 0 2 1 1 0 2 1 1 1 2 0 1 0 1 0 1 1 1 1 2 1 1 2 2 0 2 1 2 1 0 2 0 1 2 0 2 2 2 0 0 2 2 1 0 1 1 1 2 0 2 0 1 2 2 2 0 1 0 1 0 0 0 0 0 0 0 0 1 0 2 0 0 1 0 0 0 1 2 0 1 1 1 1 0 1 0 2 1 0 1 2 2 2 1 1 2 2 1 0 0 1 1 1 0 0 0 0 0 0 0 0 0 0 1 1 1 1 1 0 2 1 0 0 0 1 0 0 0 2 0 1 0 0 0 1 0 0 0 0 0 1 0 0 0 0 0 0 0 1 1 0 2 1 0 1 0 0 2 1 0 0 1 1 1 1 1 1 0 1 0 1 1 0 1 1 0 0 0 0 2 0 2 0 0 2 1 2 0 0 1 0 1 1 0 0 1 1 0 0 1 1 0 2 0 0 0 2 0 0 0 2 1 1 0 1 0 1 0 1 1 0 0 0 1 1 0 2 0 1 0 0 2 2 2 1 1 0 1 0 0 0 0 0 0 0 0 0 2 0 2 0 2 1 0 1 1 0 0 1 1 0 1 0 0 0 0 1 0 0 0 0 1 1 2 1 2 1 0 1 2 0 0 0 0 1 0 0 2 0 1 0 0 0 0 0 1 0 0 0 0 0 0 0 0 0 0 1 0 0 0 1 0 0 1 1 1 0 2 1 0 2 0 0 0 1 0 1 0 0 0 0 0 0 2 0 1 0 2 1 0 1 2 0 0 0 0 1 0 0 0 0 1 2 1 1 0 0 0 0 0 0 1 2 0 0 0 1 0 1 1 0 1 0 0 1 0 0 0 0 0 1 0 0 1 0 0 0 1 1 0 2 0 1 1 2 0 0 1 1 0 0 0 0 1 0 1 0 0 2 0 0 0 0 2 0 1 2 1 1 0 0 1 1 1 0 0 1 2 2 0 2 0 0 0 0 0 1 1 0 0 0 0 1 0 2 1 1 0 0 2 0 2 2 0 1 0 1 1 1 0 0 0 1 1 1 2 2 2 0 2 0 0 2 2 0 2 0 0 0 1 0 0 1 0 0 0 0 0 0 0 2 0 1 1 2 1 0 0 2 0 0 0 2 0 1 1 1 0 0 0 0 0 0 0 1 0 1 2 1 0 0 0 0 1 1 0 2 1 0 1 0 1 0 1 1 0 0 1 0 0 0 0 0 0 0 0 0 0 1 0
127 0 1 1 1 0 2 2 2 1 1 0 0 1 1 1 0 0 0 1 1 2 0 2 0 1 1 2 2 2 2 0 1 2 2 0 2 0 0 2 1 1 1 0 0 1 0 0 0 1 1 0 1 1 1 1 0 1 1 1 0 1 2 2 0 0 0 1 1 1 0 1 2 0 0 2 2 0 1 0 1 1 0 1 1 0 0 0 2 2 0 0 1 1 1 1 0 1 0 1 1 2 0 0 2 0 2 0 0 0 0 1 0 0 0 0 0 0 0 0 2 0 1 1 1 0 0 2 1 2 0 0 0 1 0 1 0 0 1 1 0 0 0 0 2 0 0 0 0 0 0 0 0 0 1 0 0 1 0 0 1 1 0 0 1 2 2 1 1 2 0 0 0 2 0 0 1 0 0 1 0 1 1 2 0 0 2 1 0 0 1 1 0 1 1 0 2 2 0 1 1 0 0 0 2 0 2 1 1 0 1 0 1 1 1 0 0 0 2 0 2 0 1 0 1 1 1 1 0 0 0 0 1 1 0 0 1 2 2 2 0 0 2 0 0 0 0 0 2 0 0 0 0 0 0 0 1 1 0 1 0 1 0 2 0 0 1 1 2 1 1 0 1 2 0 0 1 1 2 0 0 1 1 1 0 1 0 2 0 2 1 1 1 0 2 0 2 0 0 0 0 0 1 1 1 0 0 1 0 1 0 2 1 1 1 0 0 0 1 0 0 2 1 0 2 0 0 1 0 1 2 0 0 1 0 0 0 2 0 0 0 0 2 1 1 1 0 0 1 1 0 0 0 0 0 2 0 0 0 0 1 1 0 0 0 0 0 1 1 0 2 0 0 0 0 0 0 0 0 0 0 1 0 1 1 0 0 0 0 1 1 1 1 0 2 0 1 1 1 1 0 0 1 2 1 0 0 1 0 1 1 0 0 0 0 0 2 0 0 0 0 2 0 0 1 2 1 0 1 0 1 0 0 0 1 0 1 0 0 0 2 0 1 1 0 1 1 1 1 1 0 0 0 2 2 1 1 2 2 1 2 0 0 0 0 0 0 2 2 0 0 1 2 1 1 1 0 2 2 2 0 1 1 0 1 2 0 1 2 1 0 0 0 1 1 0 1 0 0 1 1 1 0 1 1 1 2 1 1 0 0 0 0 1 0 2 0 0 0 1 0 2 0 0 0 1 1 0 0 1 1 1 2 0 1 0 2 0 1 2 0 1 1 2 2 0 0 2 2 0 0 0 1 0 1 0 0 0 1 1 0 0 0 0 0 2 2 2 1 1 0 0 1 0 1 0 2 1 2 2 2 0 0 0 0 0 0 0 0 0 0 1 0 0 0 0 0 0 0 0 0 1 0 1 1 1 1 0 0 2 0 0 0 0 0 1 0 1 0 0 1 0 0 0 0 1 2 1 0 0 0 1 0 1 2 0 2 0 2 2 1 0 1 1 2 0 0 2 0 0 1 1 1 1 1 1 0 0 0 1 1 0 1 0 0 0 1 1 0 1 1 0 0 1 1 2 2 1 1 1 2 0 2 2 0 2 0 0 0 2 0 0 1 0 0 0 1 0 0 2 0 1 0 1 0 0 1 1 1 0 1 0 0 2 0 0 0 0 2 0 0 0 0 0 2 1 1 1 1 1 0 1 0 0 0 0 1 0 0 0 0 0 0 0 0 1 0 0 0 0 0 0 0 0 0 0 0 0 1 1 0 0 2 0 1 0 2 2 0 1 0 1 1 0 0 1 0 0 0 1 2 2 0 1 1 1 0 2 1 2 0 2 2 1 0 0 0 1 0 0 0 0 0 0 2 0 2 0 1 1 2 0 0 2 2 2 0 0 1 0 1 1 0 1 0 0 1 0 1 0 0 0 1 0 0 0 0 1 1 0 0 0 0 0 0 0 0 0 0 0 1 0 0 0 1 0 1 0 0 1 0 0 1 0 1 0 0 0 0 0 0 0 1 0 1 1 0 1 1 2 1 1 2 0 0 0 0 1 0 2 0 0 0 0 2 0 2 2 0 1 0 1 0 1 2 1 1 1 0 2 0 0 1 1 2 1 1 1 2 2 0 2 0 1 1 1 0 1 1 0 1 0 0 2 0 0 0 1 1 0 0 0 2 0 1 0 1 0 0 0 2 0 1 1 0 0 1 1 1 0 0 0 0 0 0 1 2 0 1 1 1 0 0 0 1 1 0 0 2 1 0 1 0 0 0 0 0 0 0 0 0 0 1 2 1 0 0 1 1 1 1 1
128 0 1 1 0 0 1 1 1 1 1 1 1 2 1 2 0 0 1 1 1 0 0 2 0 0 0 0 2 1 1 0 1 1 0 2 0 2 0 0 2 0 0 1 0 0 0 0 0 1 1 0 0 0 1 1 0 1 1 1 1 0 2 2 0 1 0 1 1 1 0 2 0 0 0 2 2 0 1 0 2 2 0 0 0 0 0 0 2 2 0 0 0 2 1 1 0 0 1 0 1 1 0 0 2 1 2 1 1 0 0 1 2 2 2 2 1 0 0 0 2 0 2 0 1 1 1 1 0 2 1 1 1 1 0 0 1 0 0 0 1 0 0 0 2 0 1 0 0 1 0 0 0 1 0 1 0 0 1 1 1 0 0 1 1 2 1 2 0 1 0 1 2 0 0 2 1 0 0 0 0 0 1 1 0 0 1 1 1 0 2 0 1 1 2 1 2 2 0 1 1 1 0 2 2 0 0 1 1 0 0 0 1 0 1 2 1 1 1 2 0 0 0 0 1 1 1 1 0 0 0 1 0 0 1 0 0 2 2 2 0 0 1 0 0 0 0 0 1 1 1 0 0 0 0 0 1 1 0 1 0 1 0 0 1 1 0 1 2 0 1 1 1 2 0 0 1 2 2 2 2 2 2 1 0 1 1 1 0 1 1 0 0 0 1 0 1 1 0 0 1 0 2 0 0 1 0 0 0 0 0 1 1 1 1 0 1 1 0 1 1 2 1 2 1 0 1 1 0 1 2 1 0 1 0 0 0 2 0 0 0 0 1 2 0 1 1 0 1 2 1 0 2 1 1 0 2 0 0 1 2 1 2 0 2 0 0 1 1 0 2 0 0 0 0 0 0 1 1 1 0 1 0 1 1 1 1 0 0 0 0 0 1 0 1 2 1 2 0 0 0 0 1 1 1 0 1 2 1 1 0 0 0 0 0 0 0 0 0 0 0 2 1 0 1 2 2 0 2 1 2 1 0 2 0 0 0 1 0 0 1 1 2 0 1 2 2 2 2 1 0 0 0 1 1 1 0 1 1 1 1 1 0 0 0 1 1 2 2 1 1 1 1 1 1 0 1 0 2 0 1 0 1 0 1 1 0 0 2 2 0 0 1 2 0 0 1 0 1 2 0 2 1 1 0 0 1 0 0 0 0 0 0 0 1 0 0 0 0 0 1 2 0 0 0 1 1 1 0 2 0 1 1 0 0 0 1 0 0 1 1 0 0 0 2 0 2 2 2 2 0 0 0 0 2 0 0 2 1 1 1 1 0 1 1 0 0 2 1 0 0 1 0 0 0 0 1 1 2 1 2 0 2 0 2 1 1 1 0 0 0 0 0 1 0 0 0 0 0 0 0 1 0 1 1 1 1 1 0 1 0 0 0 1 0 1 0 1 1 0 0 0 0 0 0 1 2 1 0 0 0 2 1 0 2 0 0 0 2 2 1 0 0 1 2 2 2 1 0 0 2 2 1 0 1 1 0 1 0 1 1 0 2 2 2 1 2 1 1 1 0 1 1 0 0 1 2 2 0 2 2 1 0 1 2 2 1 1 1 1 0 0 0 1 1 0 0 1 0 1 0 1 0 0 0 0 0 2 0 1 1 1 1 0 0 1 0 2 1 0 0 0 0 0 1 1 1 0 0 0 0 1 0 0 0 1 0 0 0 1 0 1 0 1 1 1 1 0 0 0 0 0 0 0 0 1 1 0 2 0 0 1 1 0 1 0 2 2 0 1 0 1 2 1 1 0 1 0 1 1 1 1 0 0 1 2 0 0 0 1 1 0 2 1 1 1 0 1 0 0 0 0 0 2 2 1 0 0 1 1 2 0 1 0 0 2 1 1 2 0 1 1 1 0 0 0 0 0 0 0 0 1 1 0 0 0 0 1 2 1 1 1 1 0 0 0 1 0 0 0 2 0 0 0 0 0 0 2 0 0 0 0 0 0 0 0 1 0 2 0 0 0 0 1 1 1 0 1 1 1 1 0 2 0 0 0 0 1 0 2 0 0 2 1 2 0 2 2 1 0 0 2 0 1 2 1 0 1 0 1 0 0 0 0 1 1 2 1 2 1 0 2 0 2 2 2 1 1 1 0 1 0 0 2 0 0 0 0 1 0 0 0 2 1 1 0 0 0 1 0 2 0 1 0 1 0 1 0 0 1 1 1 0 0 1 0 1 0 2 1 2 0 0 0 1 0 2 0 1 0 0 0 0 0 0 0 0 0 0 0 0 0 0 1 0 0 0 0 1 0 0 1
129 1 2 1 0 0 1 2 2 1 1 0 0 0 0 0 0 0 0 0 0 2 1 2 0 0 0 2 2 2 2 2 1 1 0 1 1 2 0 0 1 0 0 1 0 1 1 0 0 0 0 0 0 0 0 1 1 0 0 0 1 1 1 0 0 0 0 1 0 0 1 2 1 0 1 2 1 0 0 0 1 2 0 2 2 0 0 1 2 2 1 1 2 0 0 0 0 2 0 2 2 2 0 0 2 1 2 2 2 0 0 2 0 1 1 1 0 0 0 0 2 0 2 0 0 2 2 2 0 2 0 0 0 1 1 1 0 1 0 0 1 0 0 0 0 0 0 0 0 1 1 2 0 0 0 0 0 1 0 1 2 0 0 1 2 2 1 0 1 1 0 1 1 1 1 1 2 0 0 1 0 0 0 1 0 0 1 1 0 0 1 0 0 0 1 0 0 2 0 0 0 1 0 2 2 1 1 0 0 0 0 0 1 0 2 0 0 0 2 0 2 0 0 1 1 0 1 0 0 0 0 0 1 1 1 0 1 2 2 1 0 0 1 1 0 0 0 0 1 0 0 0 0 0 0 1 0 0 1 0 1 0 0 0 0 0 0 0 2 1 1 0 0 0 0 1 1 2 2 2 1 1 2 2 0 0 1 0 0 1 1 1 2 0 2 0 2 1 1 1 1 1 1 0 0 0 0 0 0 1 0 1 2 2 2 0 1 1 1 0 0 1 0 0 2 0 0 1 0 1 2 0 1 2 0 0 0 1 0 1 0 0 1 2 0 0 0 0 1 0 0 0 2 0 1 0 0 0 0 1 1 0 1 1 0 0 0 2 2 0 2 0 1 1 0 0 0 1 1 2 1 0 0 1 1 1 0 0 0 0 0 0 1 0 1 1 1 1 1 1 0 1 1 1 1 0 0 0 0 2 0 0 0 0 0 0 0 0 1 0 0 0 1 2 1 2 1 0 1 1 1 2 0 2 0 0 1 1 0 1 1 1 2 0 1 1 2 0 0 1 0 0 0 1 1 1 0 2 0 1 1 1 0 1 0 1 0 2 2 0 0 0 1 1 2 0 2 1 0 1 2 0 0 0 2 1 0 2 2 2 0 0 1 1 0 0 1 1 1 0 2 1 1 1 0 1 2 0 1 0 1 0 0 0 1 0 0 0 1 2 2 1 0 0 0 0 1 0 0 2 0 2 0 0 0 0 1 0 2 1 1 0 1 1 1 0 1 2 2 0 0 0 1 0 2 2 2 2 1 1 1 1 1 1 1 0 0 1 0 0 1 1 1 0 0 0 2 1 1 1 1 0 0 0 0 0 0 0 0 0 1 0 1 1 0 0 0 0 0 0 1 1 0 0 1 1 0 0 0 1 0 0 0 1 0 0 0 2 2 0 0 0 0 0 0 0 0 1 0 0 0 2 1 0 2 0 2 0 1 1 1 0 0 1 2 1 2 1 1 0 0 2 1 1 1 1 0 0 1 0 0 0 1 1 2 2 0 1 0 1 1 0 1 0 0 2 2 0 1 0 1 1 0 1 1 1 1 1 0 0 0 0 0 0 0 0 0 0 0 1 0 2 0 0 2 0 2 2 0 0 1 1 0 1 0 1 0 2 1 0 0 0 0 0 2 1 1 0 0 0 0 1 0 0 0 0 1 0 1 2 1 0 0 0 0 1 0 1 0 0 0 0 0 0 0 1 0 0 2 1 1 2 2 0 2 0 2 2 0 0 0 0 2 0 0 2 1 0 0 1 0 0 0 0 0 0 1 2 0 2 0 1 2 2 1 1 0 0 0 1 0 0 2 2 0 0 0 0 0 1 1 0 0 0 2 0 2 1 2 0 0 0 1 0 0 0 0 0 0 0 0 1 1 0 0 0 1 1 1 1 1 0 0 0 0 0 0 0 0 0 2 0 0 0 0 0 1 0 0 0 0 0 0 0 0 1 1 0 1 0 0 0 1 0 1 1 0 0 0 2 2 0 1 0 1 1 1 0 1 1 0 0 1 0 2 1 1 2 1 0 1 2 0 2 2 0 0 2 0 1 0 0 0 0 1 0 2 1 1 0 1 0 0 0 1 1 0 0 1 0 1 0 0 2 0 0 0 1 2 1 0 0 2 1 0 0 1 1 0 1 2 0 1 0 1 1 2 0 0 0 0 0 0 0 0 0 1 0 0 0 1 0 1 1 1 1 0 0 2 0 0 0 0 1 0 1 1 0 0 0 0 0 1 2 0 0 0 0 1 1 1 0
130 1 2 1 0 0 0 2 2 1 1 0 0 0 0 0 0 0 0 1 1 2 1 0 0 1 1 2 2 2 2 1 2 2 0 0 2 0 2 0 0 0 0 1 0 1 0 0 0 1 1 0 1 1 0 1 0 0 1 0 0 2 2 2 0 2 0 0 0 0 0 0 2 0 0 2 2 0 0 0 0 1 0 1 1 0 0 0 1 1 0 0 0 0 1 1 0 2 0 2 2 2 0 0 2 1 1 0 1 1 0 0 0 0 1 1 0 0 1 0 1 0 2 1 0 0 0 1 0 1 0 0 0 1 0 0 0 1 0 0 1 0 0 0 1 0 0 0 0 0 1 1 0 1 0 1 1 1 0 0 1 1 0 1 0 2 0 0 0 1 2 0 1 1 1 0 2 0 0 1 1 2 0 2 0 0 2 2 1 0 1 0 0 0 1 0 1 2 0 0 0 1 1 2 2 0 0 0 0 1 0 0 1 0 0 1 0 0 0 1 1 1 0 0 0 0 1 1 0 0 0 0 0 0 2 0 0 2 2 0 0 1 1 0 0 1 1 0 2 0 0 2 0 1 1 0 0 0 1 0 1 0 0 1 0 0 1 0 1 1 0 1 2 2 1 0 0 2 1 0 0 1 1 1 0 0 1 0 1 2 1 2 2 0 2 0 2 0 0 0 0 0 1 0 0 0 0 0 1 1 1 1 2 2 2 0 1 1 1 1 0 2 0 1 1 0 0 0 1 1 1 1 1 2 0 0 0 1 0 1 1 1 2 2 1 1 1 0 0 1 0 0 1 1 0 1 1 0 0 2 2 0 0 0 0 1 0 0 0 0 2 0 0 0 0 1 0 0 0 1 0 1 0 0 0 1 1 0 0 0 0 0 0 0 2 0 1 0 1 1 0 1 1 2 0 0 0 1 0 2 0 0 0 0 0 0 0 0 1 0 0 1 0 0 1 1 0 0 2 1 2 1 0 2 0 0 0 2 0 0 1 1 2 0 1 1 2 0 0 0 0 1 0 1 1 1 0 2 1 2 2 0 0 0 1 1 0 2 2 0 0 0 1 1 1 0 1 1 2 1 0 0 1 1 2 0 0 2 2 0 0 0 2 0 0 0 0 0 0 1 1 1 1 1 1 1 2 1 1 0 0 0 0 0 2 0 0 0 0 2 0 2 0 0 1 1 0 0 0 1 1 1 1 0 0 0 0 1 2 2 0 0 1 1 1 0 1 2 2 1 0 0 0 0 2 1 1 1 0 1 0 0 0 0 0 0 0 2 1 0 0 0 0 0 0 0 0 0 1 0 1 0 2 0 1 1 2 0 1 0 0 0 1 0 0 0 0 0 0 0 0 2 0 1 1 0 1 1 0 0 0 0 0 0 0 0 0 1 1 0 0 0 0 1 0 0 2 2 0 0 1 1 1 2 1 1 2 0 2 1 0 0 0 2 2 0 0 0 0 1 1 1 2 0 1 1 0 1 2 0 0 0 0 1 1 1 0 0 0 1 1 0 0 0 0 1 1 0 1 0 1 0 1 2 2 0 2 1 0 0 1 1 0 0 0 0 0 0 0 1 1 1 0 1 0 0 2 2 0 0 0 0 0 2 0 0 0 0 1 0 0 0 1 0 1 2 0 1 1 0 1 1 0 0 1 1 2 0 0 1 0 1 0 1 2 0 0 0 1 1 0 1 0 0 0 0 1 0 1 0 0 0 0 0 0 2 1 2 0 1 0 0 0 0 0 0 1 0 1 1 2 2 0 0 2 1 1 1 0 2 1 0 2 2 0 0 0 0 1 1 0 0 2 2 0 0 2 0 0 2 2 0 2 0 0 2 0 0 2 0 1 2 1 1 0 0 1 0 0 1 1 0 2 0 0 1 1 0 1 1 0 0 0 0 0 0 0 0 0 0 2 0 0 0 0 0 0 0 0 0 0 0 0 0 0 0 1 0 1 0 0 0 0 0 2 2 0 1 1 2 1 0 1 0 0 0 1 0 0 2 0 0 1 1 2 2 1 2 0 0 0 1 1 1 2 0 0 0 0 2 0 0 0 0 1 1 2 2 2 2 0 2 1 1 1 1 1 2 0 1 0 0 0 0 0 1 1 1 2 0 0 0 2 1 1 0 0 0 1 0 2 0 2 0 0 0 0 1 1 2 2 0 0 0 2 0 2 0 1 1 1 1 1 1 0 1 0 0 1 0 0 0 0 0 1 1 1 0 0 0 0 0 0 1 0 0 0 0 1 0 0 0
131 0 0 1 0 0 1 1 0 2 2 0 0 0 0 0 0 0 2 2 2 0 0 2 0 0 0 1 0 2 2 0 0 0 0 1 1 2 1 0 0 0 0 1 0 1 0 1 1 0 0 0 0 0 0 2 0 0 1 0 0 2 1 0 0 2 0 1 0 0 0 1 1 0 1 2 1 0 0 0 0 1 0 1 1 0 0 0 1 2 0 0 0 1 1 2 1 0 0 0 0 2 2 0 2 0 2 0 1 1 0 1 0 1 2 2 0 0 1 0 1 0 1 1 0 1 1 0 0 0 0 1 1 1 0 0 2 0 0 0 0 0 0 0 1 0 1 0 0 0 1 1 0 1 0 1 1 2 0 0 0 0 0 2 0 1 0 1 1 1 0 1 0 1 0 0 1 0 0 1 0 1 1 2 0 0 2 1 0 0 1 0 0 0 1 0 1 2 0 0 0 1 0 2 2 1 1 2 1 0 1 0 1 1 0 1 1 0 2 0 2 1 0 0 0 0 0 1 0 0 0 0 0 0 2 0 0 2 2 2 0 0 2 0 0 0 0 0 1 1 1 0 0 0 0 1 1 0 0 0 0 0 0 1 0 0 0 1 1 1 1 0 1 1 1 1 0 1 0 0 0 1 2 0 1 1 1 0 0 2 2 2 2 0 2 0 2 0 0 0 0 0 2 0 0 0 2 1 0 1 0 2 1 1 2 0 1 0 0 0 1 1 1 1 2 0 0 0 1 1 2 1 0 1 0 0 0 0 0 1 0 0 2 2 0 0 0 0 0 0 0 0 2 0 0 0 0 0 0 2 2 0 1 1 0 1 0 2 2 1 1 1 0 0 1 1 0 1 1 2 0 2 0 1 1 0 0 0 0 1 0 1 0 0 2 0 0 0 0 0 0 0 0 0 0 1 0 1 1 2 0 0 0 0 0 0 1 0 0 0 1 1 0 1 1 1 1 0 0 0 0 0 0 1 0 1 0 1 0 0 2 0 2 0 1 2 2 0 0 0 1 1 0 2 1 1 0 2 1 1 1 1 0 0 0 1 1 2 2 0 0 0 2 0 1 0 1 1 2 0 1 0 1 0 2 2 0 1 2 1 0 0 0 2 0 0 0 0 0 2 0 2 1 0 0 0 1 0 1 0 0 1 0 2 0 2 1 1 0 2 1 2 2 1 1 0 1 0 1 1 1 0 1 1 1 0 2 0 2 1 1 0 1 1 1 0 1 0 0 2 1 2 0 0 2 2 2 0 0 1 1 0 1 0 0 1 1 2 2 0 0 1 0 0 0 0 1 0 1 0 1 0 2 0 2 0 2 1 1 0 1 1 1 1 0 0 0 0 0 0 0 2 0 0 0 0 0 0 0 0 0 0 0 1 0 0 0 0 0 0 0 0 1 1 0 0 2 0 1 1 0 0 1 2 2 0 2 1 2 2 1 1 1 1 2 0 0 1 1 0 2 2 1 1 1 2 0 0 1 0 0 0 1 1 1 1 2 1 1 0 1 1 0 0 2 2 2 0 2 0 1 0 0 2 2 1 1 1 0 0 0 0 0 0 1 0 0 0 0 2 0 1 0 1 1 0 1 2 0 0 0 0 0 1 0 0 0 2 0 1 0 0 0 0 2 0 2 1 1 0 1 2 0 0 0 0 0 0 1 2 1 0 0 0 0 0 0 1 0 1 1 1 0 0 0 1 1 0 2 0 0 1 1 0 0 1 1 2 0 1 0 0 1 0 0 1 1 0 1 1 1 1 1 1 2 1 0 2 1 2 0 2 2 1 0 0 0 1 1 0 0 1 1 1 1 1 0 0 0 1 1 0 2 0 0 2 0 2 2 0 2 0 1 1 0 0 1 0 0 0 0 1 1 1 0 0 0 1 2 2 2 0 2 0 0 0 1 0 0 0 2 0 0 0 0 0 0 0 0 0 1 0 1 0 1 0 1 1 1 0 0 0 1 1 2 2 0 1 1 2 2 0 1 0 0 0 1 0 1 1 0 0 0 0 2 0 2 1 0 1 0 1 0 2 2 0 1 1 0 2 0 0 0 0 2 2 1 2 2 2 0 2 0 0 1 1 1 1 0 0 0 1 0 2 0 0 0 0 0 1 0 0 1 0 1 1 1 0 0 1 2 0 1 1 0 1 2 0 0 0 0 0 0 0 1 0 1 0 1 2 0 1 0 0 0 1 0 0 2 0 0 0 0 1 0 0 1 0 1 1 1 1 0 1 1 0 0 0 0 0 0 0
132 1 1 1 0 1 1 2 2 0 0 1 1 1 1 1 0 1 0 1 1 2 1 0 0 1 1 1 1 2 2 0 2 2 0 1 1 2 0 0 2 0 0 0 2 0 1 0 0 2 2 0 1 2 0 2 0 0 0 0 0 0 2 2 0 2 0 0 0 0 0 2 2 1 2 2 0 0 1 1 0 1 0 1 1 0 1 1 1 2 0 1 1 1 1 1 0 1 0 1 0 1 0 0 2 2 2 1 0 0 1 0 0 2 1 0 0 0 2 0 1 0 0 2 0 0 0 0 0 0 0 0 0 0 1 0 1 0 0 0 0 0 0 0 0 0 0 0 0 0 1 1 0 1 0 0 0 1 0 0 1 1 0 1 1 1 1 1 0 1 0 1 0 1 0 0 1 0 0 2 0 0 1 2 0 0 2 1 1 0 2 0 0 0 1 0 1 2 0 0 0 0 0 1 1 0 1 0 0 0 0 0 0 0 2 0 0 1 2 0 2 1 0 0 2 0 0 0 0 0 0 0 0 0 2 0 0 2 1 1 1 0 1 0 0 0 0 0 2 0 0 0 0 0 0 1 0 0 0 1 0 1 0 1 0 0 0 1 2 1 1 1 1 2 1 1 0 1 2 1 0 0 1 0 0 1 1 1 0 1 0 0 2 0 2 0 1 1 0 0 1 0 1 0 0 0 0 0 0 1 0 1 2 2 2 0 2 1 0 1 1 2 1 2 1 0 1 2 0 1 2 0 0 0 0 1 0 1 1 1 1 1 1 2 1 1 0 0 0 0 0 0 2 1 0 0 1 1 0 0 1 0 1 0 1 1 0 2 2 1 1 1 0 0 1 1 0 0 0 0 0 0 0 0 1 0 1 0 1 1 1 1 1 0 2 0 0 0 0 0 0 0 1 0 0 1 0 1 0 2 0 0 0 0 1 1 1 0 1 0 0 0 0 0 1 2 1 0 2 1 2 1 1 1 1 0 0 1 1 1 1 1 1 0 1 1 2 1 1 0 0 0 0 1 0 0 0 1 0 0 2 0 0 0 0 1 0 2 2 1 1 1 1 1 1 0 1 2 1 1 1 1 1 0 1 1 0 2 2 1 0 0 0 0 0 0 0 1 2 2 0 2 2 0 0 0 0 0 0 0 0 0 0 0 1 1 0 2 0 2 1 2 0 0 0 1 0 0 1 1 1 0 2 2 2 0 1 0 0 0 1 1 0 0 0 0 1 1 1 1 0 0 1 1 2 2 1 2 1 0 0 1 2 0 0 0 0 1 0 0 1 1 1 0 1 0 1 0 0 0 1 0 1 0 0 0 0 0 0 0 0 0 1 0 1 0 0 0 0 0 0 2 0 1 0 0 0 0 0 1 1 0 0 0 0 0 0 2 1 0 0 0 0 1 0 0 1 2 0 0 0 1 0 1 2 1 2 2 1 0 0 0 0 0 1 1 1 1 0 0 1 1 1 0 1 2 0 0 0 0 0 0 2 1 2 1 0 1 0 0 0 1 1 0 0 2 2 0 2 0 1 0 1 1 1 2 0 0 1 2 0 0 0 2 1 0 0 0 0 1 0 1 1 2 0 1 1 0 1 1 0 0 0 2 0 0 0 1 1 0 0 1 1 0 1 1 1 1 1 0 0 0 1 0 2 1 1 0 0 0 0 0 1 1 1 1 0 2 0 0 0 0 0 0 0 2 0 0 1 0 0 0 2 0 0 0 2 2 0 1 0 0 1 1 1 0 2 1 1 1 2 2 1 1 2 1 1 2 0 2 0 1 2 2 1 1 0 0 0 0 0 0 2 2 0 0 2 1 0 1 1 0 1 1 1 2 0 1 2 0 0 0 1 0 1 0 0 0 0 0 1 0 2 0 0 0 0 0 0 0 0 0 0 0 1 0 1 0 0 0 2 0 0 0 1 0 1 0 1 1 1 0 0 0 0 0 2 0 1 0 0 0 1 0 1 0 0 0 2 2 2 0 2 0 0 0 0 0 0 1 1 0 0 0 1 0 2 2 1 0 0 1 0 2 1 1 0 1 2 0 1 0 1 1 2 1 0 1 2 1 1 1 0 1 1 1 1 0 1 0 1 0 0 1 0 0 0 1 2 0 0 0 2 2 2 0 0 0 0 0 2 0 0 0 2 1 2 0 0 0 0 1 1 0 1 0 1 0 1 1 1 1 0 0 0 0 0 0 0 0 0 0 0 1 0 0 0 0 0 1 0 0 0 2 0 0 0 0 1 0 1 1
133 1 1 1 0 0 0 2 2 2 1 0 0 1 0 0 0 0 0 1 0 2 0 2 0 0 0 2 1 2 2 1 1 1 0 0 2 2 0 1 1 0 0 2 0 1 0 1 0 0 0 0 0 1 0 2 0 1 1 1 0 0 2 2 1 0 1 1 0 0 0 0 1 1 1 2 1 0 0 0 1 2 0 1 1 1 1 1 2 2 1 1 1 0 0 2 0 0 1 0 0 2 1 1 2 1 2 1 1 0 0 2 0 2 2 2 0 0 0 0 2 0 2 0 1 0 0 1 1 1 1 1 0 0 1 0 0 1 0 0 1 0 1 0 1 0 0 0 1 1 0 0 0 1 0 0 0 0 0 0 1 1 0 1 0 1 1 0 0 0 0 1 0 2 1 1 2 2 0 0 0 1 1 2 0 0 2 1 0 0 0 0 0 2 2 0 0 1 0 0 0 0 0 1 2 0 2 1 0 0 1 0 1 0 2 1 1 0 1 1 1 0 0 0 1 0 0 1 0 0 0 0 0 0 2 0 0 2 2 2 0 0 2 1 0 0 0 0 1 0 0 0 0 0 0 0 0 1 0 1 0 1 0 0 0 0 0 1 1 1 0 2 0 1 0 0 1 1 2 1 1 2 1 0 1 1 1 2 0 2 2 0 1 0 2 0 2 1 1 0 1 0 2 1 1 1 0 0 0 1 0 1 2 1 1 0 1 0 0 2 0 2 0 1 1 0 0 0 0 0 1 1 0 0 0 0 0 1 0 1 0 0 2 2 0 0 1 0 0 1 0 0 2 0 1 0 0 0 0 2 2 0 1 1 1 0 0 2 2 1 1 1 0 0 0 0 0 0 0 1 0 0 0 1 1 0 1 0 0 0 0 0 2 0 2 0 2 0 0 0 0 0 1 1 1 0 1 1 0 2 0 0 0 0 0 0 2 0 0 0 1 1 1 1 1 2 1 0 0 0 0 0 0 0 1 0 1 1 0 0 1 1 1 1 0 1 1 0 0 0 0 0 0 1 1 0 1 1 0 1 1 1 0 0 0 0 0 2 2 2 2 2 2 2 2 0 2 2 1 2 1 0 1 1 2 1 0 2 2 1 0 0 0 1 1 0 1 0 0 2 0 2 2 0 0 0 1 1 1 0 0 0 0 0 1 0 0 0 0 1 1 1 0 0 0 1 1 0 0 2 0 2 0 0 0 0 1 0 1 1 0 2 1 1 1 0 2 2 2 0 0 0 0 0 2 2 0 0 1 0 0 0 0 0 0 2 1 2 1 1 1 0 1 0 1 0 1 1 1 1 2 0 2 0 1 0 2 0 2 2 1 0 0 0 0 0 1 0 1 0 1 1 0 2 2 0 2 0 0 2 0 0 0 1 0 0 1 1 1 0 1 0 0 0 0 0 1 1 0 0 0 2 1 1 2 1 1 2 2 1 0 0 0 1 1 1 1 2 0 1 0 1 2 0 2 2 1 0 1 1 1 0 1 1 2 2 1 0 0 0 2 0 1 0 0 1 2 0 2 0 1 1 0 0 1 1 0 1 0 1 0 0 2 0 0 0 0 0 0 1 0 2 0 0 2 0 2 1 1 0 0 0 0 0 1 1 0 0 1 0 0 0 0 0 2 1 1 1 0 0 0 1 0 0 0 0 0 0 0 0 0 0 0 0 1 0 0 0 0 1 0 1 1 0 0 1 1 0 1 0 0 1 2 0 2 0 2 2 0 1 0 1 2 1 1 0 1 0 2 0 0 0 0 0 2 1 0 1 0 2 1 0 2 2 1 1 0 0 0 0 0 0 0 1 2 1 1 1 0 1 1 0 1 1 1 2 0 0 2 1 2 2 2 1 0 0 1 0 0 0 1 0 2 0 0 1 1 0 2 1 1 0 0 0 0 0 0 0 1 0 1 0 0 0 0 0 0 0 0 0 0 0 1 1 1 0 2 2 2 0 0 0 1 0 1 1 0 0 0 2 1 1 2 0 0 0 0 0 0 1 2 0 0 0 1 1 2 2 0 0 0 1 0 2 2 0 0 0 1 1 0 0 0 0 0 0 2 0 1 1 0 1 0 2 1 1 1 0 0 1 0 0 1 2 0 0 0 1 1 1 0 0 2 1 1 1 2 1 1 0 2 0 2 0 0 0 0 1 2 1 0 0 0 0 1 1 0 0 2 2 0 0 1 1 0 1 0 1 2 0 0 0 0 1 0 0 1 0 0 0 0 0 0 1 0 0 1 0 0 1 1 1
134 1 1 1 0 0 2 2 1 2 2 0 0 1 1 1 0 0 1 1 0 2 0 2 0 1 1 1 1 2 2 0 1 1 0 2 0 0 1 1 0 0 0 1 0 1 2 0 0 0 0 0 1 1 0 2 0 0 1 0 1 1 0 0 0 0 0 1 0 0 0 1 1 0 1 2 1 0 2 0 2 2 0 0 0 0 0 2 2 2 1 1 1 0 0 0 0 0 0 0 0 2 0 0 2 1 2 2 2 0 0 2 1 2 2 2 1 0 0 0 1 0 1 1 1 0 1 1 0 2 0 1 0 0 1 0 0 1 1 0 0 0 0 0 1 0 0 0 0 0 1 1 0 0 0 1 1 2 0 0 0 0 0 0 0 2 1 1 0 0 0 1 2 0 0 2 1 1 0 1 0 0 0 1 1 0 1 1 0 0 1 0 0 0 2 0 2 2 0 0 0 0 0 1 1 0 1 1 1 0 0 0 1 0 1 0 0 1 2 0 2 1 1 0 0 0 1 1 0 0 0 1 2 2 1 0 1 2 2 1 0 1 0 0 0 0 0 0 2 0 0 1 0 0 0 0 1 0 0 0 0 0 0 0 0 0 0 1 2 2 0 1 1 2 0 0 0 2 1 1 1 1 1 0 0 0 0 0 0 2 1 2 1 1 1 0 2 1 0 0 0 0 1 0 0 1 0 1 1 1 1 0 2 2 2 0 1 1 1 1 0 2 2 2 1 0 1 2 0 0 2 0 0 1 0 0 0 0 0 0 0 0 2 2 0 0 1 1 1 0 1 1 2 0 1 0 1 0 0 0 0 0 0 0 0 0 0 1 1 1 1 1 2 1 1 2 0 1 1 2 0 0 0 2 1 1 1 1 1 1 1 1 1 0 1 1 2 0 0 0 0 0 1 1 1 0 1 1 0 1 0 0 0 0 2 1 0 0 1 0 0 1 1 1 0 2 2 0 1 1 1 1 0 2 0 0 0 1 0 0 1 1 1 1 0 1 1 0 0 1 0 0 0 1 0 0 0 2 2 0 1 2 1 1 0 2 0 2 2 0 0 1 2 1 0 0 0 1 2 1 1 1 1 0 1 1 0 0 2 1 0 0 1 2 0 0 0 2 2 2 0 2 1 1 0 0 1 1 0 0 0 0 0 0 0 1 1 0 0 0 0 2 0 0 0 0 1 1 0 1 2 1 0 0 0 0 1 0 0 0 1 0 1 0 1 2 1 1 1 2 0 0 0 0 2 2 0 1 1 1 0 0 1 1 1 0 0 1 1 1 1 1 0 0 0 0 1 2 2 2 2 0 2 0 2 1 2 0 0 0 0 2 2 0 1 0 0 0 0 0 0 2 1 0 0 2 0 0 0 0 1 1 0 1 1 1 0 1 1 0 0 0 0 0 0 1 1 1 0 0 0 2 0 0 2 2 2 1 2 1 0 0 0 1 2 2 2 1 0 0 0 1 1 1 1 2 0 1 2 0 0 0 0 1 2 2 1 1 0 2 0 0 0 1 0 1 1 0 0 0 0 1 0 1 2 1 1 1 0 1 1 1 1 0 0 0 0 0 0 0 0 1 1 1 1 0 2 2 0 0 0 0 0 2 0 0 0 1 0 0 0 0 1 1 0 1 2 1 1 0 0 1 0 0 1 0 0 0 0 1 0 0 0 0 0 0 0 1 0 1 1 1 0 0 0 2 0 0 1 0 0 0 1 0 0 1 1 2 0 1 0 1 1 0 0 1 1 0 1 1 2 2 1 1 1 0 2 2 0 2 0 1 2 1 0 0 1 1 1 0 0 1 1 1 1 0 2 1 0 1 1 0 0 2 2 1 0 0 2 0 1 1 0 0 0 0 0 0 0 0 0 1 2 1 1 0 0 0 2 1 1 0 1 0 0 0 1 0 0 0 2 0 0 0 0 0 0 0 1 1 1 0 0 0 0 1 0 1 2 0 0 0 1 1 2 2 0 0 0 1 1 0 2 1 2 2 0 0 0 2 0 0 1 0 0 0 2 1 1 0 2 1 2 0 1 1 0 0 0 1 0 0 0 0 1 1 1 1 1 0 0 1 0 0 2 2 1 0 0 1 0 0 1 1 0 0 0 2 2 0 0 0 2 0 0 0 0 0 0 0 2 0 0 0 1 0 1 0 0 0 0 1 1 0 0 0 1 0 2 1 0 0 0 0 0 2 0 0 1 0 0 0 0 1 1 1 1 0 0 1 0 0 0 1 0 0 0 0 0 0 0 0
135 0 0 2 0 0 1 2 1 2 2 0 1 1 0 0 0 0 1 0 1 1 1 2 0 0 0 1 1 2 2 0 2 2 1 0 2 2 0 0 1 0 0 1 0 1 1 0 1 0 0 0 0 0 0 1 1 0 0 0 1 1 1 1 0 1 0 0 0 0 0 0 1 1 1 2 1 1 1 1 0 1 1 1 2 0 0 0 2 2 0 0 2 0 0 0 0 1 1 1 0 1 1 1 2 1 2 0 1 0 0 1 0 1 2 2 0 0 1 0 1 0 1 1 0 1 1 2 2 2 0 0 1 1 0 0 1 0 0 0 2 0 0 0 1 0 0 0 0 0 0 0 1 0 2 0 0 0 0 0 0 2 0 2 1 2 1 0 0 1 0 1 0 2 1 1 2 1 0 0 0 0 0 2 0 0 2 2 0 1 0 1 1 1 1 1 1 1 0 0 0 0 0 2 2 0 0 0 1 1 0 0 1 0 2 0 0 1 1 1 1 2 1 0 0 0 2 1 0 0 0 0 0 0 2 0 1 2 2 0 1 1 1 0 1 2 2 0 2 0 0 1 0 1 1 0 1 0 0 0 0 0 0 0 0 0 0 0 0 0 1 2 1 2 0 0 0 2 1 1 1 2 2 2 0 0 1 1 0 2 1 1 0 0 1 1 0 0 0 0 0 0 0 0 0 1 0 0 1 1 1 0 1 2 2 0 1 0 0 1 0 1 0 1 1 0 0 1 2 2 2 1 0 2 0 0 0 0 0 2 1 1 1 2 1 1 1 1 1 1 1 1 1 0 0 1 0 0 0 0 1 1 2 0 2 1 0 1 1 0 2 0 2 1 0 0 0 0 0 2 1 1 0 1 1 1 1 0 0 0 0 0 2 0 2 0 2 0 1 1 0 2 0 2 1 0 0 0 0 2 0 0 0 0 0 0 2 0 0 0 0 2 1 1 0 2 1 0 1 1 1 0 1 0 1 0 0 0 0 0 2 0 0 2 0 2 1 0 0 1 0 0 0 2 1 0 1 1 1 1 1 1 0 1 0 2 0 1 1 0 0 1 2 1 0 0 0 2 1 2 1 0 1 0 1 2 0 1 1 0 1 1 1 1 1 0 0 0 0 2 0 2 1 1 0 0 1 1 1 0 0 1 0 0 1 1 1 0 0 2 0 2 0 0 0 0 2 1 1 1 1 0 1 1 0 0 1 0 1 1 0 1 0 0 0 1 1 1 1 1 1 1 1 0 2 2 0 1 0 2 2 0 1 1 1 0 0 2 2 0 1 2 1 0 1 0 0 0 1 0 2 0 2 0 1 1 2 0 0 0 0 2 0 0 0 0 0 0 0 0 1 1 0 0 0 1 0 0 0 1 0 0 0 1 1 1 1 0 0 0 1 0 0 0 0 0 1 1 0 0 0 2 1 2 1 0 2 1 1 1 1 0 0 0 1 1 1 1 0 0 1 1 0 1 2 2 0 0 1 0 0 0 2 2 2 2 1 1 0 0 2 0 0 1 0 1 2 1 0 1 1 1 0 2 2 2 1 0 1 2 0 0 1 0 1 0 1 0 0 1 0 2 0 1 2 0 1 2 0 0 0 0 0 1 0 0 0 1 2 0 0 0 0 0 1 2 0 1 1 0 0 0 0 0 0 0 0 0 1 0 0 0 0 0 0 1 0 1 0 0 0 0 0 0 0 2 0 0 2 0 0 1 1 0 0 0 2 1 0 1 0 0 2 1 1 0 1 0 1 1 1 1 0 0 1 0 0 2 1 2 0 1 2 2 1 1 0 0 1 1 0 0 0 2 1 0 2 0 1 1 1 0 1 0 0 2 1 1 2 0 1 1 1 2 0 0 2 0 0 0 0 0 2 1 1 0 0 0 1 0 0 1 0 0 0 0 0 0 0 0 2 0 0 0 0 0 0 0 1 1 1 0 1 1 1 0 2 0 1 0 0 0 1 0 2 2 0 0 0 2 1 1 2 0 0 0 0 2 0 2 0 0 0 0 2 1 1 2 1 0 0 2 0 2 2 0 1 1 0 0 0 0 0 0 1 1 2 0 1 1 0 2 0 2 0 2 0 1 1 0 0 0 0 1 1 0 0 1 1 1 0 0 2 0 2 0 0 0 1 0 2 0 2 0 0 0 0 2 2 0 0 0 2 0 2 0 1 0 0 0 1 0 0 0 0 0 0 0 0 0 0 0 0 1 0 0 1 0 0 1 0 0 0 1 1 0 0 0 0 0 0 0
136 1 2 0 0 0 0 2 2 0 0 1 0 2 1 1 1 0 1 1 1 1 1 1 0 0 0 1 1 2 2 0 1 1 1 1 1 1 0 1 1 0 0 0 0 0 1 1 0 0 0 0 0 1 0 2 0 0 0 0 1 0 1 1 0 0 0 0 0 0 0 1 2 1 1 2 1 0 1 0 2 2 0 1 1 0 0 0 2 2 0 0 1 1 1 2 0 1 0 1 1 1 0 0 2 0 2 1 1 0 0 2 0 1 1 1 0 0 0 0 2 0 1 1 0 1 1 1 1 1 0 0 0 0 1 0 0 0 1 0 1 0 0 0 1 0 0 0 1 2 1 1 0 0 1 1 1 0 0 0 0 1 1 1 0 1 1 1 0 0 0 0 1 1 0 1 2 0 1 1 0 1 0 2 1 1 1 2 0 0 1 1 2 2 2 0 0 2 0 0 0 0 0 1 2 0 0 2 0 0 0 0 1 0 1 0 0 1 2 0 2 0 1 0 0 0 0 2 0 1 1 0 0 0 1 0 0 2 2 1 0 1 1 0 0 0 0 0 0 0 0 0 0 0 0 0 1 0 0 0 1 0 0 2 0 0 1 0 1 1 0 1 1 1 0 1 0 2 2 2 1 1 2 0 0 1 0 2 0 2 1 1 0 0 1 0 2 1 1 1 0 1 2 1 0 0 1 0 0 1 0 1 2 2 2 0 2 1 0 1 1 2 2 1 1 0 0 2 0 0 2 0 0 0 0 1 0 2 1 2 0 1 2 2 1 1 1 0 0 2 0 0 2 1 0 0 1 0 0 1 1 0 1 1 0 1 0 2 2 1 1 1 0 0 0 0 0 0 0 2 0 2 0 1 0 0 0 0 0 0 0 0 1 0 1 1 2 0 1 1 0 2 0 1 1 0 0 0 0 2 0 0 0 0 1 0 1 1 1 1 1 0 0 0 1 2 0 1 1 1 1 2 0 2 0 1 0 2 0 0 1 1 1 1 0 1 1 1 2 1 0 0 0 2 1 0 1 2 2 1 1 2 1 0 0 1 0 2 2 1 1 1 2 0 2 1 1 2 2 2 1 0 0 0 2 0 0 2 2 1 0 0 0 1 0 0 0 1 2 2 0 1 0 1 1 1 2 1 1 0 1 1 0 0 0 1 0 1 0 1 1 2 0 0 0 0 2 0 1 2 0 1 1 0 1 0 1 0 1 1 0 0 1 0 1 1 0 2 2 1 0 1 1 0 2 0 0 0 0 1 1 0 1 1 1 0 0 2 0 2 1 0 1 0 1 0 2 0 0 0 1 0 1 0 1 0 2 1 0 0 1 0 0 0 0 0 1 1 1 0 0 1 0 2 2 0 2 0 0 0 0 0 0 0 0 0 0 1 1 0 1 0 1 0 0 2 2 1 0 0 1 1 0 0 1 1 2 0 2 2 0 1 0 2 2 1 2 1 0 0 1 1 1 0 0 2 0 0 2 0 0 0 1 0 0 0 1 1 0 0 2 0 0 1 1 2 2 0 1 0 1 1 0 1 1 1 1 0 0 2 1 1 1 1 1 0 0 0 0 1 0 0 0 1 1 0 2 2 0 0 1 1 0 1 0 0 0 1 0 0 0 0 0 0 2 0 2 0 0 0 0 1 1 0 2 1 1 0 1 2 0 1 0 0 0 0 0 1 0 1 0 1 0 0 0 1 0 0 1 1 0 0 2 1 1 0 2 2 0 2 0 0 0 0 0 0 0 0 2 0 2 1 1 1 2 1 1 1 0 2 1 0 2 2 0 0 0 0 0 1 0 0 1 2 1 1 0 0 0 2 2 0 1 0 0 2 1 0 1 0 1 0 1 1 0 0 1 0 0 0 0 2 1 0 0 0 0 0 0 0 0 0 1 0 0 0 1 0 0 0 2 0 0 1 0 0 1 0 0 0 1 0 0 0 0 0 0 2 2 0 0 0 1 0 1 2 0 1 0 1 1 0 2 0 0 0 0 0 1 1 1 0 1 0 2 1 1 2 0 0 0 1 0 2 2 0 1 0 0 2 0 0 0 0 0 0 1 1 1 0 0 1 0 1 2 1 2 0 0 0 0 0 1 1 0 0 0 1 1 0 0 0 0 0 0 0 0 0 1 0 2 0 1 1 0 0 1 0 0 0 0 1 0 0 0 0 0 0 2 1 0 0 0 0 1 1 0 0 2 0 0 0 0 1 0 1 1 0 0 1 0 0 1 1 0 0 0 0 0 0 0 0
137 1 2 1 0 0 1 2 1 2 2 0 0 2 1 2 0 0 1 2 2 1 0 2 0 2 2 0 2 0 0 0 1 1 0 1 1 2 0 0 2 0 0 0 0 1 0 0 2 0 0 0 1 1 1 1 0 0 0 0 1 1 2 1 0 1 0 1 0 0 0 0 0 0 0 2 2 0 1 1 0 1 0 1 1 0 0 0 1 2 0 0 0 0 0 1 1 1 1 0 0 1 1 0 2 0 2 1 1 0 0 1 0 2 2 2 0 0 1 0 1 0 2 0 1 1 1 2 2 2 0 0 0 0 1 0 1 0 0 0 0 0 0 0 1 0 0 0 0 0 0 0 0 0 0 0 0 1 0 1 1 0 0 1 0 2 2 1 1 1 0 1 0 2 0 0 1 1 1 1 0 1 0 2 1 1 1 2 0 0 0 2 0 0 2 0 1 2 0 0 0 0 0 0 2 0 2 1 0 0 1 0 0 0 1 0 0 0 1 0 2 1 0 0 0 1 0 1 0 0 0 0 0 0 1 0 0 2 2 1 0 1 2 0 0 0 0 0 1 0 0 0 0 1 1 0 1 1 1 1 1 1 0 0 0 0 1 0 0 0 0 2 0 2 0 1 0 0 1 0 0 0 0 0 0 0 0 0 0 2 2 2 1 0 2 0 2 1 0 1 0 1 2 0 0 0 0 0 0 1 0 1 1 2 2 0 1 1 0 1 0 1 1 1 2 0 1 1 0 0 1 1 0 1 0 1 0 2 0 0 0 0 2 2 1 1 1 0 0 1 1 1 1 0 0 1 0 0 0 2 2 0 1 0 1 1 0 2 1 1 1 1 0 0 0 1 0 0 0 1 0 0 0 0 2 1 2 0 0 0 0 0 0 1 2 0 2 1 0 0 0 0 2 1 0 0 1 0 0 0 1 0 0 0 0 0 0 0 0 0 1 1 0 0 1 2 0 1 1 0 0 2 0 1 1 1 0 0 0 1 0 1 0 2 0 1 1 0 0 0 0 1 0 1 1 1 0 2 1 1 1 1 0 0 0 0 0 2 2 2 2 2 2 0 2 1 1 1 1 0 1 1 1 0 2 2 0 1 2 1 0 0 0 2 0 0 0 0 0 1 1 2 2 0 0 0 1 0 0 0 0 0 0 0 0 1 0 1 0 1 1 2 1 1 1 0 0 0 2 2 0 0 2 1 2 0 1 0 0 2 0 1 1 1 1 0 0 1 1 1 1 1 1 1 2 2 1 0 0 0 0 0 1 0 0 0 0 2 2 0 1 1 0 0 0 0 2 2 2 2 2 0 1 0 1 0 1 0 2 1 0 0 0 0 2 0 0 1 1 1 0 2 0 1 1 2 2 0 0 0 0 0 0 2 0 0 0 0 0 0 1 0 0 0 0 2 2 2 0 0 1 1 0 1 2 1 2 2 2 1 0 1 0 2 2 1 1 1 0 0 0 2 1 0 0 2 0 0 2 0 0 0 1 0 0 0 1 1 0 0 2 1 0 1 0 2 2 0 2 0 2 0 0 1 1 1 1 2 0 1 0 0 2 0 0 0 0 0 0 0 0 0 0 0 2 0 2 2 0 0 0 0 0 1 0 0 0 2 0 0 0 0 0 0 2 2 0 0 0 1 0 2 1 0 2 1 2 0 2 2 1 0 0 0 0 1 0 0 0 1 0 1 0 0 0 1 1 0 2 0 0 1 1 1 0 1 2 1 0 1 0 1 2 0 0 0 1 0 1 1 2 1 1 0 2 0 0 1 1 2 1 1 2 2 0 0 0 0 0 2 0 0 0 2 2 0 1 0 1 0 0 0 1 1 1 2 0 0 2 0 2 2 2 0 0 0 0 0 0 1 0 0 1 0 0 0 0 0 0 1 1 0 1 0 0 0 1 0 0 0 1 0 0 0 0 1 0 0 0 0 2 0 1 1 1 0 1 0 1 0 0 0 1 0 2 2 0 1 1 2 2 0 2 0 0 0 0 0 0 2 0 0 0 0 2 1 1 1 0 0 0 2 0 2 2 0 2 0 0 1 1 0 0 0 1 0 2 1 2 1 0 2 0 1 2 0 1 2 0 0 0 0 0 0 2 1 1 1 2 0 0 0 2 0 0 1 2 1 0 0 2 0 2 0 0 0 0 0 0 0 0 0 0 0 0 0 2 0 1 0 1 0 0 0 0 1 1 0 2 1 1 0 0 1 0 1 2 0 1 0 1 0 0 2 1 0 1 0 0 0 0 1
138 0 1 1 0 0 0 2 0 2 1 1 1 1 1 1 0 0 2 1 1 2 1 1 1 1 1 2 2 2 2 0 1 1 2 1 1 1 1 0 1 0 0 2 0 1 1 1 0 0 0 0 2 1 1 2 0 0 0 1 0 1 1 0 0 2 0 0 1 1 0 1 0 0 0 2 2 0 0 0 0 1 1 0 1 0 0 0 2 2 0 1 1 0 2 2 0 0 0 0 0 1 1 0 2 1 2 0 1 1 0 0 1 1 1 1 1 1 2 0 1 1 1 1 0 1 1 1 1 1 0 0 0 0 0 0 0 0 0 0 0 0 0 0 0 0 0 0 0 0 1 1 0 0 0 1 1 2 0 0 0 0 0 2 0 1 1 2 0 0 0 0 0 2 0 0 1 0 0 0 0 0 0 2 2 1 1 2 1 1 1 1 0 2 1 1 1 2 0 1 1 0 1 2 2 0 0 0 0 0 0 0 1 0 2 0 0 0 1 1 1 0 0 1 1 0 0 1 0 0 0 1 0 0 2 0 0 2 2 2 0 0 2 0 0 0 0 0 1 0 0 0 0 0 0 0 0 1 0 1 0 1 0 0 0 0 0 0 2 0 0 2 1 2 0 0 0 2 2 1 0 1 1 0 0 0 1 1 0 2 1 0 2 0 2 0 2 0 0 0 0 0 2 0 0 1 0 0 1 1 1 0 1 2 1 0 1 1 0 1 0 2 1 1 2 0 1 0 2 1 1 1 1 2 1 0 1 0 0 2 1 2 2 1 1 1 0 1 1 0 0 0 1 0 0 1 0 0 0 1 1 0 2 0 2 1 0 1 1 0 2 0 1 1 1 0 0 1 1 2 0 1 0 1 2 2 2 0 0 0 0 0 1 0 2 0 2 2 0 0 0 0 0 2 1 1 0 1 0 2 0 1 0 0 1 0 1 1 0 0 0 1 0 0 0 2 2 0 1 2 2 1 0 0 1 0 1 1 0 0 0 2 2 0 1 2 1 1 1 0 0 0 0 1 1 1 0 2 2 0 1 2 0 0 0 0 0 1 1 1 1 2 2 1 1 0 1 2 2 0 2 1 0 0 2 0 0 2 2 1 0 0 0 1 0 0 0 0 0 1 1 2 1 1 0 0 1 0 1 0 0 1 0 1 1 1 0 1 0 2 1 2 1 1 1 0 0 0 1 2 0 0 0 0 0 0 1 0 1 1 1 0 2 2 2 0 2 1 1 2 1 1 1 1 1 0 0 0 0 0 0 0 1 0 1 0 0 1 1 0 0 1 2 0 2 0 2 1 2 1 2 0 0 0 0 0 0 0 0 0 0 0 0 0 1 0 1 1 1 0 1 0 0 1 1 1 0 0 0 0 0 0 0 1 0 0 1 1 1 0 0 0 0 0 0 1 2 1 0 0 1 0 0 1 1 0 2 2 2 2 0 1 0 1 1 1 1 1 0 1 0 1 0 1 1 2 0 0 2 0 0 0 1 1 1 1 1 1 1 0 1 1 0 1 0 2 1 0 2 0 1 0 0 1 2 2 0 0 1 2 0 0 0 1 2 0 0 0 0 2 0 2 0 1 1 0 1 2 0 0 0 0 0 1 0 0 0 1 0 0 0 0 2 0 2 2 0 1 1 0 1 1 0 0 0 0 2 0 1 1 1 0 1 1 1 1 0 2 0 0 0 0 0 0 0 2 0 0 0 0 0 0 1 0 1 0 2 1 0 2 1 0 1 2 2 0 1 1 1 1 2 1 1 1 2 0 1 2 0 2 0 0 2 2 1 1 0 0 0 2 0 0 1 2 1 1 1 0 1 1 1 0 0 1 1 2 1 1 2 0 1 1 1 0 0 0 0 0 0 0 0 0 2 0 0 0 0 0 0 0 0 0 1 0 1 1 1 1 0 0 1 0 0 0 0 0 0 0 0 1 0 0 1 0 1 0 1 0 2 0 0 0 1 1 2 2 0 1 1 2 1 1 2 0 0 0 0 0 0 1 0 0 0 0 1 0 1 2 1 0 1 2 0 1 1 1 1 2 1 0 1 0 0 0 0 0 2 1 2 1 0 2 0 0 2 2 1 1 1 1 0 0 1 2 0 1 0 0 0 0 0 0 2 1 2 0 1 0 1 0 1 1 0 0 2 0 2 0 2 2 0 0 0 0 0 0 0 0 2 2 0 0 0 0 1 1 0 0 1 1 0 1 0 1 0 0 1 0 0 0 0 0 0 2 0 1 1 0 1 1 1 1
139 1 0 2 0 0 2 2 0 2 2 0 0 0 0 0 0 0 1 1 0 2 0 2 0 0 0 2 2 2 1 0 1 1 0 1 0 1 0 1 1 0 0 0 1 0 0 0 0 0 0 0 0 0 1 2 0 0 0 1 0 0 0 0 1 0 1 2 0 0 0 2 1 0 1 2 1 0 0 0 1 1 0 1 1 0 0 2 2 2 0 1 1 1 1 1 0 2 1 1 1 2 0 1 2 1 2 2 1 0 0 1 2 2 2 2 2 0 0 0 2 0 0 2 0 1 1 1 0 2 0 1 1 1 0 0 1 0 1 0 0 0 0 0 1 0 0 0 0 0 0 1 0 1 0 0 0 1 0 0 1 1 0 1 0 1 0 1 0 1 1 1 2 0 1 2 1 1 0 0 0 1 0 0 0 0 0 2 1 0 1 0 0 1 2 0 2 2 1 0 0 1 0 0 2 0 1 0 0 0 0 0 0 0 2 0 0 1 2 0 2 0 0 0 1 0 0 1 0 0 0 0 0 0 1 0 0 2 2 2 0 0 2 0 0 0 0 0 2 0 0 1 0 0 0 0 0 0 0 0 0 0 0 1 0 0 1 0 1 0 2 0 1 1 0 0 1 2 2 1 1 1 0 0 0 1 0 1 0 1 0 0 1 0 2 0 2 1 0 0 0 0 1 1 0 0 0 1 0 1 0 2 2 1 1 0 2 0 0 1 0 1 1 0 1 0 0 1 2 2 2 1 0 1 0 0 0 1 0 1 0 0 2 2 0 0 1 1 2 1 1 1 2 0 0 0 0 0 0 1 1 0 2 1 2 0 0 0 0 0 2 0 0 0 1 1 0 1 0 2 0 2 0 0 1 1 1 0 0 0 0 0 2 0 2 0 1 1 0 0 0 2 1 0 0 1 0 1 0 2 0 0 0 1 1 0 0 0 0 0 0 2 0 1 1 2 1 0 0 0 0 0 1 1 1 0 0 1 0 0 1 1 1 1 0 2 1 0 0 1 0 1 0 0 0 0 0 1 1 1 1 1 1 1 0 1 0 1 1 0 0 1 1 1 2 0 2 2 1 2 1 1 1 0 2 0 0 1 2 0 0 0 0 0 1 0 1 0 0 1 1 2 2 0 0 0 1 1 0 1 1 0 0 0 0 1 1 0 0 1 1 1 2 2 2 0 0 1 0 1 1 1 2 1 1 0 2 0 1 1 0 1 1 0 0 0 0 2 2 2 0 0 1 0 1 1 1 1 1 1 0 0 0 1 1 0 0 2 1 0 0 1 2 0 2 0 2 2 2 2 2 0 0 0 0 0 0 0 1 1 0 0 2 1 1 0 1 0 0 0 1 1 0 1 1 1 1 0 0 1 0 0 0 0 0 0 0 1 1 0 1 0 0 1 0 0 2 1 0 0 1 0 0 1 2 0 2 1 2 2 0 2 0 1 1 1 1 0 0 0 1 1 1 1 2 2 0 0 1 0 0 0 1 1 1 1 0 1 0 0 2 0 1 0 1 2 2 1 1 1 2 1 0 1 1 1 0 0 0 2 0 0 1 0 0 0 0 0 0 1 0 1 0 0 1 0 2 2 0 0 0 0 0 2 1 1 1 1 1 0 0 0 1 1 1 1 2 1 1 0 1 1 0 1 2 1 2 0 0 1 0 1 0 0 0 0 0 1 0 0 0 0 0 0 0 1 0 0 1 0 0 1 2 1 0 0 2 1 0 1 0 0 1 0 0 0 2 0 1 1 2 0 0 0 0 2 0 1 0 1 0 1 2 1 0 0 0 1 0 0 0 0 0 2 1 0 1 0 0 2 2 0 0 0 2 0 1 1 1 0 1 2 0 1 0 0 1 0 0 1 0 1 1 0 0 0 0 0 1 0 1 0 0 0 0 0 0 0 0 1 1 0 0 1 0 0 1 0 0 0 1 0 0 0 0 0 2 0 0 0 0 0 1 2 2 2 0 1 1 2 2 0 2 0 0 0 0 0 0 2 1 0 1 0 1 0 2 1 0 0 0 1 1 0 2 0 0 1 0 2 0 0 0 0 0 1 2 0 2 2 0 2 1 2 0 0 1 0 0 0 1 0 0 1 1 0 0 1 2 0 0 0 1 0 1 1 1 0 0 0 1 1 2 0 1 0 1 1 2 1 0 0 0 0 0 0 0 0 0 0 1 0 0 0 1 0 0 0 1 0 0 0 1 0 0 0 0 0 0 0 0 0 0 1 0 1 0 0 0 0 1 1
140 0 1 2 0 0 2 2 2 1 0 0 0 0 0 0 0 0 0 1 1 2 0 1 0 0 0 2 2 2 1 0 0 2 1 2 2 1 0 0 0 0 1 1 0 1 0 0 0 0 0 0 0 1 0 2 0 0 1 0 1 1 1 1 0 1 0 0 0 0 0 2 1 0 0 2 2 0 2 1 1 2 1 0 1 0 0 0 0 1 0 0 0 0 0 1 0 1 0 1 1 1 2 0 2 0 2 1 1 0 0 2 1 2 2 2 1 1 2 0 1 1 2 0 1 1 1 0 0 0 0 1 0 0 0 0 0 0 0 0 1 0 0 0 1 0 0 0 0 0 0 1 0 0 0 0 0 0 0 1 1 1 0 1 1 2 0 0 1 2 0 1 2 0 1 2 1 0 1 1 0 1 0 2 2 1 1 2 1 1 1 1 0 1 1 1 0 2 0 0 0 0 0 1 2 0 1 1 1 0 1 0 1 0 1 0 0 0 0 1 1 1 0 0 0 0 0 0 0 0 1 1 0 0 2 0 0 1 1 1 0 0 1 0 0 0 0 0 1 1 1 0 1 0 0 0 1 0 1 0 0 1 0 0 0 0 0 0 0 0 1 2 1 1 0 0 0 2 2 2 2 2 2 1 0 1 1 0 0 1 1 1 1 0 1 0 2 1 0 0 0 0 2 1 1 0 0 1 1 1 1 1 1 0 0 0 2 0 0 0 1 1 0 2 2 0 0 0 1 1 1 2 0 0 0 0 0 0 0 1 0 1 2 2 0 0 2 0 1 0 0 0 2 1 0 0 1 0 0 0 0 0 0 0 0 0 0 2 2 1 1 1 1 1 0 1 0 1 1 1 1 1 0 0 1 0 0 0 0 0 0 0 1 0 2 0 1 1 0 0 0 0 0 2 0 1 0 2 0 2 0 0 0 0 1 0 1 1 0 1 1 1 0 0 1 2 0 0 1 0 1 0 0 1 1 1 0 0 0 0 1 1 2 0 0 2 1 0 0 0 0 2 0 0 0 0 0 0 0 0 2 0 1 0 0 1 0 2 2 0 0 1 2 0 1 1 0 2 2 1 0 0 0 0 1 1 0 1 1 1 1 1 0 1 1 0 1 0 0 2 0 2 2 0 0 0 0 0 1 0 1 0 1 0 1 1 0 0 0 2 2 1 1 0 0 0 1 0 1 2 0 1 1 0 1 0 1 0 0 0 0 1 1 1 1 0 2 1 1 1 1 1 1 1 2 2 1 1 0 1 1 0 0 0 0 0 0 2 0 1 1 2 0 0 0 0 2 0 0 0 1 0 2 0 2 1 1 0 1 0 0 2 0 0 1 0 0 0 0 0 0 2 1 1 0 0 0 0 0 0 0 0 0 1 1 1 0 2 0 0 1 0 0 0 0 2 2 1 0 0 1 1 0 2 2 0 2 1 2 1 0 2 0 0 2 2 2 1 0 0 0 2 1 1 1 2 1 1 2 0 0 0 0 1 1 1 0 1 1 1 0 0 0 0 0 0 0 0 1 0 1 0 1 2 2 1 2 0 0 2 0 0 0 0 0 0 0 0 0 2 0 1 0 1 0 0 2 1 0 0 0 0 0 2 0 1 0 1 0 0 0 1 0 0 2 1 1 2 1 0 1 2 0 0 0 0 2 0 1 1 1 0 0 0 1 0 0 0 0 0 0 0 0 0 0 1 1 0 1 0 0 0 2 0 2 0 2 2 0 1 0 1 2 0 0 1 0 0 2 0 1 0 1 1 1 1 0 1 0 1 0 1 1 1 0 0 1 1 0 1 0 0 0 2 0 0 2 0 1 1 2 0 1 1 1 2 0 1 2 0 2 2 0 0 0 0 0 0 0 0 0 1 2 1 1 1 1 0 1 1 1 0 0 0 0 0 0 0 0 0 1 0 0 1 0 0 0 0 0 0 2 0 1 1 1 0 1 0 1 0 0 0 0 1 1 0 0 1 1 2 1 1 2 0 0 0 0 1 0 2 0 0 1 0 2 0 2 2 0 0 0 1 0 0 1 2 0 0 1 1 1 0 1 1 1 1 2 1 2 1 0 2 0 1 2 2 0 0 1 0 0 0 0 1 0 1 1 1 2 2 0 0 2 2 2 1 1 0 0 1 2 0 1 0 1 0 1 1 1 0 0 0 0 0 0 0 0 0 2 2 0 1 0 0 0 1 0 0 1 1 0 0 0 1 0 1 1 0 0 1 0 0 0 0 0 0 0 0 1 1 1 0
141 1 1 1 0 0 1 2 2 1 0 0 1 2 1 1 0 0 1 1 1 1 1 2 0 0 0 1 2 2 2 1 2 2 0 1 1 2 0 0 2 0 0 1 0 1 0 1 0 0 0 0 0 1 0 1 0 1 2 0 1 0 2 1 0 1 0 0 0 0 2 0 2 1 2 2 0 0 0 0 2 2 1 0 1 0 0 1 2 2 0 1 0 0 1 2 1 1 1 0 0 2 1 0 2 1 2 0 1 0 0 1 0 1 2 2 0 0 2 0 0 0 1 1 0 1 1 1 1 1 0 0 0 0 1 0 0 0 0 0 1 0 1 0 1 0 0 0 0 0 0 1 1 0 0 1 1 0 1 1 1 0 1 0 2 2 1 2 0 0 0 0 0 2 2 0 2 1 0 1 0 1 0 2 2 2 0 2 0 1 0 2 1 1 1 1 2 1 0 0 0 0 0 1 2 0 1 1 0 1 0 0 0 0 2 0 0 0 2 0 2 1 1 0 0 0 0 2 0 0 0 0 0 0 1 0 0 2 1 1 0 1 1 0 0 0 0 0 2 0 0 0 1 1 1 0 1 0 1 0 2 0 0 1 0 0 0 0 1 1 0 2 0 2 0 0 0 1 1 0 0 1 2 1 0 0 1 0 0 2 2 2 1 1 1 0 1 1 1 1 1 1 2 0 0 0 1 1 0 0 0 1 1 1 1 0 2 0 1 1 0 2 0 0 2 0 1 2 0 0 2 1 0 0 0 0 0 2 1 2 0 1 2 2 0 0 0 0 1 1 0 0 0 1 0 1 1 1 1 1 2 1 1 0 1 0 0 1 1 0 2 0 1 1 1 0 0 0 0 2 1 1 0 0 1 0 0 1 1 0 0 0 0 0 2 0 0 2 0 0 0 0 1 1 0 0 1 1 0 1 0 0 0 0 0 0 2 0 0 0 0 1 1 1 1 2 1 0 0 0 1 0 0 1 1 0 0 2 0 0 1 1 1 1 0 1 1 0 0 1 0 0 0 1 0 0 0 2 1 2 0 2 1 0 0 0 0 1 1 0 0 1 1 1 2 0 2 0 2 0 1 0 2 1 0 2 1 2 2 1 0 0 1 1 0 0 0 1 2 2 0 1 0 1 1 1 2 1 1 0 0 1 1 0 1 0 0 1 0 2 1 2 1 0 0 0 1 0 0 1 1 1 0 0 0 0 2 0 1 2 0 1 1 2 2 0 2 1 1 2 0 0 1 0 1 1 1 1 1 0 0 1 1 0 0 1 1 1 1 0 0 1 1 0 0 1 2 0 0 0 0 0 1 0 0 0 0 1 0 0 0 1 2 1 0 0 0 0 1 0 1 1 1 2 2 0 1 0 0 0 2 0 0 0 0 0 0 1 1 0 0 0 1 1 0 0 1 0 0 0 0 2 0 0 2 1 1 0 2 1 1 0 0 1 1 1 1 1 0 0 1 1 0 1 1 2 0 1 1 0 0 0 1 1 0 0 0 0 0 0 2 0 0 0 0 0 0 0 1 0 1 0 0 0 0 0 0 1 1 1 0 0 1 1 0 0 0 1 0 1 0 1 0 0 1 0 2 1 0 2 0 0 0 1 0 1 0 1 0 1 0 1 1 0 2 2 0 0 0 0 0 0 1 0 1 0 0 0 1 1 1 0 0 1 1 0 0 0 0 0 0 0 0 0 0 1 0 0 2 0 0 0 2 0 1 0 2 0 0 1 1 0 2 0 0 1 1 0 2 0 0 0 0 0 1 2 0 2 0 2 0 0 2 1 0 0 0 1 0 0 0 0 0 2 1 0 2 2 0 0 0 0 0 2 2 2 0 1 2 1 1 2 1 1 0 0 1 0 0 0 1 0 1 1 1 2 0 0 2 1 1 0 1 0 1 1 1 0 0 0 2 1 0 0 1 0 0 0 0 0 1 0 1 0 1 0 1 0 1 0 0 0 1 1 1 1 0 1 1 2 2 0 1 0 0 0 1 0 1 1 0 0 2 0 1 0 2 1 2 0 1 2 1 1 2 1 1 0 1 0 0 0 0 0 1 1 1 1 1 0 0 1 0 2 0 0 0 0 0 0 0 0 0 2 0 0 0 0 0 0 1 1 2 1 1 1 1 2 0 1 2 0 1 0 1 0 1 1 2 0 0 0 0 0 2 0 2 0 1 0 0 0 1 1 0 0 0 0 0 0 0 0 0 1 0 1 1 0 0 0 0 0 1 2 0 0 0 0 0 1 0 1
142 0 1 1 0 1 1 2 1 2 2 0 0 0 0 0 0 0 0 1 1 2 0 2 0 0 0 1 1 2 2 0 1 1 0 0 2 2 1 0 1 0 2 0 0 0 0 0 0 0 0 0 0 0 0 1 0 0 1 0 1 0 1 1 0 1 0 1 0 0 0 0 1 0 1 2 1 0 1 0 1 1 0 2 2 0 1 1 2 2 0 1 0 0 0 0 0 2 0 2 1 2 0 0 2 1 2 2 2 0 0 2 0 2 2 2 0 0 1 0 1 0 2 0 0 1 2 0 0 2 1 1 1 1 0 0 0 0 0 0 1 0 0 0 1 1 0 0 0 0 0 1 0 1 0 0 0 2 0 0 1 1 0 1 0 1 1 1 1 1 0 1 1 1 1 1 2 0 0 0 0 0 1 2 1 1 1 1 1 0 2 0 0 0 1 0 0 2 0 2 2 0 0 2 2 0 0 0 1 1 0 0 1 1 0 0 0 0 2 0 2 0 0 0 2 2 0 2 1 1 0 0 1 1 0 1 0 2 2 2 0 0 1 0 0 0 0 0 1 0 0 0 0 0 0 1 0 0 0 0 1 0 0 1 0 0 0 0 2 2 0 2 2 2 1 1 0 2 2 1 1 2 1 0 0 1 0 1 0 2 2 0 0 0 1 1 0 0 0 1 0 0 2 1 1 0 0 0 1 1 1 0 2 2 1 0 2 1 1 0 1 1 0 1 2 0 0 1 0 1 0 2 0 2 0 0 0 2 0 0 0 0 2 2 0 0 1 0 1 1 0 0 2 0 0 0 0 0 0 1 2 1 0 0 0 0 0 1 1 1 1 1 0 0 0 0 0 0 0 1 1 0 0 1 1 0 0 1 1 0 0 0 1 0 0 2 0 1 1 1 0 1 0 2 0 0 0 1 1 1 0 0 1 1 2 0 0 0 0 0 0 1 0 0 1 2 1 1 2 2 2 2 0 2 0 1 0 0 0 0 1 1 1 1 0 0 2 0 0 2 1 0 0 2 1 0 1 0 0 0 2 0 0 1 0 1 1 2 2 0 0 0 1 1 2 0 2 2 2 2 0 0 1 0 1 1 0 2 2 2 0 0 1 1 0 0 0 1 1 2 0 2 2 0 0 0 0 1 1 0 0 0 0 1 0 1 0 0 1 2 1 2 2 1 1 0 0 0 0 2 0 2 0 0 0 0 2 0 0 0 0 2 1 1 1 1 1 0 0 2 1 1 0 0 2 1 1 1 0 0 0 0 0 0 0 2 2 2 1 1 1 2 0 0 0 0 2 1 1 1 1 0 1 0 0 1 2 0 0 0 0 1 0 0 0 0 0 0 0 0 0 2 0 2 2 0 1 0 0 0 0 0 0 1 0 0 0 1 0 0 0 0 0 0 0 0 1 1 0 0 2 1 0 2 0 0 1 1 2 1 0 1 0 2 2 0 1 2 0 0 0 0 2 1 2 2 0 0 0 0 0 0 1 2 2 2 1 1 1 0 1 1 0 1 0 1 1 0 1 0 0 1 1 2 2 1 2 0 0 1 0 0 1 0 0 0 1 0 0 2 0 1 0 1 1 1 1 1 0 0 0 0 0 0 0 0 0 1 1 0 1 0 0 0 1 1 1 0 0 0 0 1 0 0 0 0 2 0 0 0 0 0 0 0 0 0 0 0 0 0 0 0 0 0 0 2 1 0 2 1 1 2 2 1 0 0 2 2 1 2 0 0 2 0 0 0 0 0 1 0 1 1 0 0 1 2 0 2 0 2 0 1 2 2 1 1 0 0 1 0 0 0 1 1 1 1 0 0 1 2 2 0 0 2 2 2 0 0 2 0 2 2 1 0 1 0 0 0 0 0 0 0 1 1 0 1 2 0 0 0 0 0 0 0 0 0 0 0 0 0 1 0 0 0 1 0 0 0 0 0 1 0 0 0 0 2 0 1 2 1 1 0 1 0 2 1 1 2 2 2 2 0 2 0 0 0 0 0 1 1 0 0 1 0 0 0 2 2 0 1 0 0 0 0 1 2 0 0 1 2 0 0 1 1 1 0 1 1 1 1 0 1 0 0 1 1 1 0 1 0 0 1 0 2 0 1 1 0 1 0 0 0 1 0 0 1 1 1 1 0 2 0 0 0 1 0 1 1 1 1 1 1 0 0 1 1 2 0 1 1 0 0 0 0 0 1 1 0 2 0 0 0 0 0 0 0 0 0 2 0 1 1 0 1 0 0 0 0 0 0 1 1
143 1 1 1 0 1 1 2 2 2 0 0 0 1 0 0 1 0 2 0 0 2 0 2 0 0 0 2 2 2 2 2 2 2 2 1 2 0 0 1 0 0 0 0 1 1 1 0 0 1 1 0 0 0 0 1 0 0 0 2 0 0 1 1 0 0 0 1 0 0 0 1 2 0 2 2 0 0 2 1 1 2 1 1 2 0 0 1 1 1 1 1 0 0 1 1 0 0 0 0 0 1 0 0 2 1 2 0 1 1 0 2 2 2 2 2 2 0 1 0 2 0 0 2 0 0 0 1 1 1 0 0 0 0 0 0 0 0 0 0 1 0 0 0 1 0 1 0 0 0 0 1 0 0 0 0 0 1 0 0 0 0 0 1 1 1 1 1 1 1 0 1 0 2 0 0 2 0 0 0 0 0 0 1 1 1 0 2 1 1 1 1 0 1 2 0 0 2 0 1 1 0 0 1 2 0 0 0 0 0 1 0 2 1 1 0 0 0 1 1 1 0 0 1 1 0 0 1 0 0 0 1 0 0 0 0 0 2 2 2 0 0 1 0 0 0 0 0 1 0 0 0 0 1 1 0 0 0 0 0 0 0 0 0 1 1 0 0 2 2 0 1 2 2 0 0 2 2 1 0 0 1 0 0 0 1 0 1 0 2 1 1 1 0 1 0 1 1 0 0 0 0 1 1 1 0 0 0 0 0 0 0 2 2 2 0 2 1 1 1 0 2 1 2 0 0 0 1 2 2 2 0 0 2 0 1 0 0 0 2 0 1 2 1 1 1 0 0 0 0 1 1 2 1 1 0 2 0 0 1 1 0 1 1 1 1 0 2 2 2 0 2 1 0 0 0 0 0 0 2 0 0 1 1 1 0 0 1 1 0 0 0 2 0 2 0 2 1 1 1 0 1 1 1 1 1 1 0 0 1 1 0 0 0 0 0 2 1 0 0 0 1 1 0 1 1 0 2 2 2 1 1 0 1 1 1 0 1 0 0 0 2 1 1 1 2 1 0 0 1 0 1 0 2 2 1 1 0 0 0 2 1 0 0 0 1 0 2 2 1 1 1 1 1 1 0 1 2 2 0 2 2 1 0 1 1 0 1 2 1 1 0 0 1 0 0 0 0 1 2 0 2 1 1 1 1 2 1 1 0 0 0 0 0 0 2 0 1 0 1 1 2 0 0 0 1 1 1 0 1 0 1 2 0 2 0 2 0 2 1 1 0 1 1 1 1 1 0 0 2 1 1 0 0 2 0 0 1 0 1 1 0 0 0 0 2 2 2 2 0 0 2 1 0 1 0 0 0 2 0 2 0 2 0 2 0 2 0 0 0 0 0 1 1 1 1 1 0 0 0 0 1 0 1 1 1 1 0 0 2 0 0 0 1 1 1 1 1 0 1 1 0 1 1 0 1 2 2 0 0 0 1 0 1 1 0 1 0 1 1 0 2 0 0 1 1 1 2 0 0 0 1 2 0 1 1 0 0 2 0 0 0 2 0 0 0 0 0 2 0 0 2 0 0 0 1 1 1 1 1 1 2 0 0 2 2 0 0 0 1 0 0 0 0 0 0 0 0 0 2 0 1 0 0 0 0 0 1 1 0 1 1 0 0 0 1 0 2 2 0 0 0 0 1 1 1 2 1 1 0 1 2 0 0 1 1 0 0 2 2 0 0 0 1 2 0 1 0 0 0 0 0 0 0 0 1 0 0 2 0 0 1 1 0 0 0 2 1 0 2 0 0 0 1 1 0 2 0 2 0 1 1 0 0 1 2 0 1 1 2 1 1 2 2 1 0 0 1 0 1 0 0 1 2 0 1 2 0 0 2 2 0 0 2 2 1 0 0 2 0 2 2 1 0 0 0 0 0 0 1 0 1 2 0 0 0 0 0 0 0 0 0 0 0 0 0 0 1 0 0 2 2 0 0 1 0 1 0 0 0 0 0 1 1 1 0 1 1 1 0 0 0 1 0 1 0 0 0 0 1 0 2 1 0 1 0 1 0 0 0 2 0 1 1 2 0 2 2 0 0 0 1 1 1 2 1 1 2 0 2 0 0 2 2 2 1 0 1 1 0 0 1 0 1 2 2 1 1 0 0 0 0 0 2 0 0 0 1 0 2 1 1 2 0 1 0 1 0 1 0 1 0 1 1 0 0 0 0 0 0 0 1 0 0 0 0 1 0 0 0 1 0 0 0 0 2 0 0 2 2 1 1 0 1 0 0 1 0 0 1 0 0 0 2 0 1 0 0 0 0 1 1
144 0 1 2 0 0 2 2 0 2 2 0 1 2 1 1 1 0 1 2 2 1 0 2 0 1 1 0 1 1 1 0 2 2 1 0 2 1 0 0 2 0 0 0 2 0 1 1 1 0 0 0 0 0 1 1 0 1 1 0 0 1 0 0 0 0 0 0 0 0 1 1 2 0 2 2 0 0 1 1 1 2 1 0 1 0 0 0 2 2 0 0 0 0 1 1 0 0 0 0 0 2 0 0 2 1 1 1 1 0 0 2 0 2 2 2 2 0 2 0 1 0 2 0 1 1 1 0 0 0 1 1 0 0 0 0 0 0 1 0 1 0 0 0 1 0 2 0 0 0 0 0 1 0 0 0 0 1 0 0 0 2 0 1 1 2 0 1 1 1 0 1 0 2 0 1 1 0 0 0 0 0 1 2 0 0 2 1 0 0 2 1 0 0 2 0 2 2 0 0 0 0 0 0 2 0 2 0 0 0 1 0 0 0 2 0 0 0 1 0 2 2 0 0 1 1 0 1 0 0 0 0 1 2 0 0 2 2 2 1 0 1 2 0 1 1 1 0 2 0 0 2 0 1 1 0 0 0 0 1 0 1 0 2 0 0 1 0 2 1 0 0 1 1 0 0 0 2 1 1 1 2 2 1 1 0 2 2 0 2 1 0 1 0 2 0 0 0 1 0 1 0 1 0 0 0 0 0 1 1 1 0 1 1 1 0 2 0 1 0 0 1 1 0 1 0 0 1 1 1 1 1 0 1 0 0 0 2 0 0 0 0 1 2 0 0 0 1 1 0 0 0 2 0 0 0 0 1 0 1 1 0 1 1 1 0 0 2 2 1 1 1 0 0 2 0 0 0 0 1 2 0 0 1 2 1 1 0 0 0 0 0 2 0 2 0 2 0 1 1 0 1 1 2 1 0 0 0 1 1 0 1 0 0 1 0 1 0 0 0 0 2 0 0 0 1 0 0 1 0 1 1 0 0 0 0 0 1 0 0 1 1 0 2 0 1 1 2 2 2 0 0 0 2 2 1 2 2 2 2 0 1 0 0 0 0 0 2 2 0 1 0 2 1 2 1 1 2 2 1 1 0 1 1 1 2 1 1 1 0 1 1 0 1 0 0 0 0 0 2 0 2 2 0 0 0 1 0 0 0 0 0 0 0 1 0 0 1 0 2 1 2 0 1 1 0 0 1 0 0 2 0 1 1 1 0 2 1 2 2 0 0 0 0 0 0 1 0 0 2 1 1 0 0 1 1 1 0 0 2 2 0 0 0 0 0 0 2 0 1 1 2 0 0 0 0 0 1 1 1 1 0 1 0 0 0 1 0 0 0 0 1 0 1 0 0 0 0 0 0 0 2 0 2 2 0 1 0 0 2 0 0 0 1 1 2 1 1 0 1 0 1 0 0 0 1 2 2 0 0 0 0 0 2 2 1 2 0 2 1 0 1 0 1 2 2 2 1 0 0 1 1 1 0 2 2 0 0 0 0 0 0 2 0 0 0 1 0 0 0 2 0 0 0 0 2 2 0 2 0 2 0 0 0 2 2 0 0 0 2 0 0 1 0 0 0 0 0 0 0 0 2 0 1 0 0 2 2 0 0 0 0 0 2 0 0 0 1 0 0 0 0 0 0 1 0 2 1 1 0 1 1 0 1 1 1 1 0 2 2 1 0 0 0 0 2 0 1 0 0 0 0 0 0 0 0 0 0 0 0 0 0 1 1 0 1 2 2 0 2 0 0 1 1 1 0 2 0 1 0 1 1 1 1 2 1 1 2 1 2 0 2 2 2 0 0 0 0 0 0 1 0 0 1 2 0 1 0 1 1 1 0 1 1 1 2 0 1 2 0 2 2 0 1 1 0 1 0 0 0 1 0 2 1 0 1 0 0 0 0 0 0 0 0 0 0 0 0 0 0 2 0 0 0 0 0 0 0 0 0 1 0 0 0 0 0 0 0 2 1 0 0 1 0 1 1 0 0 1 1 2 0 1 0 0 0 0 0 0 2 0 0 1 0 1 0 2 2 0 0 0 2 1 0 0 2 0 0 1 2 0 0 0 0 1 0 1 0 0 0 0 0 0 0 1 0 1 1 0 0 0 0 0 1 1 1 1 1 2 1 1 1 2 0 0 0 2 0 0 1 2 0 2 0 1 0 1 0 2 2 0 0 0 0 0 0 1 0 0 0 2 0 0 0 0 0 0 0 1 1 0 0 0 2 0 0 2 0 1 1 0 0 0 2 1 0 0 0 0 2 0 1
145 1 2 1 0 0 1 0 2 0 0 1 1 2 0 0 0 0 1 1 1 1 0 2 0 1 1 1 1 2 2 0 1 2 0 0 2 1 1 0 1 0 0 1 0 1 1 1 1 0 0 0 0 2 0 1 0 0 0 0 1 1 1 1 1 1 1 0 1 1 0 1 2 0 2 1 0 0 0 0 1 2 1 1 2 0 0 1 1 1 0 0 0 1 0 1 1 1 0 1 2 2 0 1 2 0 2 0 0 0 1 0 0 0 1 1 1 0 2 0 1 0 1 1 0 1 1 0 0 1 1 1 0 1 1 1 0 0 1 1 0 0 0 0 0 0 1 0 0 1 1 2 0 0 1 0 0 1 0 0 0 1 1 0 1 2 1 1 0 1 0 1 1 1 0 1 2 0 0 1 1 1 1 2 0 0 2 2 0 0 0 2 0 0 2 0 0 2 0 0 0 0 1 1 1 0 1 0 0 1 0 0 2 1 2 2 2 0 2 0 2 0 0 0 0 0 1 2 0 0 1 0 0 0 2 1 0 2 2 2 0 0 1 0 0 0 0 0 2 0 0 0 1 0 0 1 0 1 0 2 1 1 0 1 0 0 1 0 1 0 0 2 1 1 0 0 0 1 1 0 0 2 2 1 0 0 0 1 0 2 1 0 0 0 1 0 2 0 0 1 0 0 2 2 0 1 1 1 1 1 1 0 1 0 0 0 1 1 0 1 0 1 2 2 0 0 0 2 0 0 1 2 0 0 0 0 0 1 0 1 0 1 2 2 2 2 0 0 1 2 0 0 2 0 2 0 1 0 0 0 1 1 1 0 1 1 0 1 1 0 2 0 0 0 0 0 0 0 0 1 2 0 0 2 2 1 1 0 0 0 0 0 1 0 1 1 2 0 1 1 0 1 1 1 0 1 0 1 1 1 0 0 0 1 1 0 0 0 0 0 0 1 0 0 1 2 1 0 1 0 0 1 0 1 1 0 0 0 0 0 1 1 1 0 2 2 2 0 0 2 0 0 0 1 1 0 1 1 0 0 1 1 1 0 0 0 1 2 2 0 0 0 1 1 1 0 1 2 2 1 0 0 1 0 1 1 0 0 1 0 2 1 0 1 1 0 1 1 1 1 1 1 2 0 0 0 1 2 2 0 0 0 0 0 0 1 0 0 0 1 0 1 0 0 1 0 1 1 1 1 1 0 1 1 1 0 1 1 1 2 0 0 2 2 2 1 0 1 1 1 0 0 0 0 2 2 0 0 0 0 0 0 0 1 1 1 0 1 0 1 0 1 1 0 1 0 1 1 2 1 2 0 1 0 1 1 1 0 0 0 1 1 0 0 0 0 0 0 0 0 0 2 0 1 1 1 1 0 0 0 1 0 0 2 1 1 0 0 0 0 1 0 0 0 0 1 1 2 0 0 0 1 0 1 1 0 1 0 1 1 1 0 0 0 0 0 0 1 0 0 2 1 1 1 2 1 0 0 1 1 0 1 0 0 0 0 1 0 0 1 1 0 1 1 0 2 2 0 2 0 2 0 1 2 0 1 0 0 1 2 0 0 0 0 0 0 0 0 0 2 1 1 0 1 1 0 2 1 1 0 1 1 0 1 0 0 0 1 1 0 0 0 0 1 1 1 2 2 2 0 0 0 0 0 1 1 2 0 1 1 0 0 0 0 0 1 0 1 0 1 1 1 0 0 0 0 1 0 2 2 1 2 2 0 1 0 2 1 0 1 0 1 2 1 1 0 2 0 0 1 1 1 1 1 2 1 1 0 0 2 2 0 2 0 0 0 0 1 0 0 0 0 1 2 1 0 0 0 0 1 1 0 1 0 1 1 1 0 2 1 1 1 1 0 0 0 0 0 0 0 1 0 2 0 0 1 1 1 1 0 1 0 0 0 0 0 0 0 1 0 1 0 0 1 0 0 0 0 0 0 2 0 1 0 1 0 1 0 2 0 0 0 1 0 1 1 1 0 0 2 1 1 2 0 1 1 0 0 0 2 0 0 1 0 1 0 2 2 0 0 0 2 0 0 2 1 0 0 1 1 0 0 1 1 1 1 1 1 1 0 0 2 0 1 0 1 1 0 1 0 2 0 0 2 0 0 0 1 1 0 0 0 1 0 1 2 2 0 0 1 2 0 1 0 1 0 1 0 0 0 0 1 0 0 0 0 0 0 1 2 1 0 0 0 0 1 0 0 1 0 0 0 0 1 1 1 1 1 0 0 0 0 0 1 0 0 0 0 0 0 1 1
146 0 1 2 0 0 1 2 2 1 0 1 0 1 1 1 0 0 1 1 1 2 0 2 1 1 2 1 1 2 2 0 1 2 2 1 2 2 0 0 1 0 0 1 0 1 1 1 0 0 0 0 1 1 1 1 1 0 1 1 0 1 1 1 0 1 0 1 0 0 0 1 2 0 2 1 0 0 1 1 0 1 0 0 0 0 0 0 2 2 0 0 1 0 2 2 0 2 0 2 1 2 1 0 2 0 2 1 1 0 0 2 0 1 2 2 0 0 2 0 1 0 2 0 0 1 1 0 0 0 1 1 0 0 1 0 0 0 0 0 0 0 0 0 0 0 0 0 0 1 2 2 0 0 1 0 0 0 0 0 1 1 0 1 0 0 0 1 0 0 0 1 0 2 0 1 1 1 1 1 0 1 0 2 1 1 1 1 0 0 1 1 0 1 1 0 2 2 1 0 0 0 0 2 2 0 0 0 0 0 0 0 1 0 1 0 0 1 2 0 2 1 1 0 0 0 1 0 0 0 0 0 0 0 2 0 0 2 2 1 0 0 2 0 0 0 0 0 2 0 0 1 0 0 0 0 0 0 1 0 1 0 0 2 0 0 0 0 2 0 0 2 2 2 0 1 0 2 2 1 0 1 2 1 0 0 1 1 0 2 0 1 1 0 1 0 2 1 0 1 0 0 2 1 1 0 1 0 0 0 0 0 2 1 1 0 2 1 1 0 0 1 1 1 1 0 0 2 0 1 1 2 0 0 0 0 0 0 0 0 0 0 1 1 0 0 0 0 2 1 0 0 2 0 0 0 0 0 0 1 1 0 2 2 2 2 0 1 1 1 1 1 1 1 1 1 0 1 1 1 1 0 0 0 2 1 0 1 1 0 0 0 1 0 1 1 2 0 1 1 0 1 0 1 0 0 0 0 0 2 0 0 0 0 1 0 0 0 1 0 0 0 0 0 1 2 1 1 2 0 0 1 0 2 0 0 0 1 0 1 1 0 1 1 2 2 2 0 0 1 0 1 0 1 1 0 1 1 0 1 1 1 1 0 0 0 1 1 1 0 0 1 1 1 1 0 1 2 1 1 1 1 1 1 2 0 0 0 1 0 2 1 0 0 0 0 0 0 0 2 0 2 1 1 0 0 1 0 0 0 0 0 0 1 0 1 0 1 0 1 1 2 0 0 0 0 2 0 1 2 0 1 2 2 2 0 1 0 2 0 0 1 1 0 2 0 1 1 1 1 1 1 0 0 1 0 0 0 0 0 0 0 0 0 0 1 1 2 2 0 1 1 0 0 0 0 1 2 2 2 2 0 1 0 1 1 1 0 0 0 0 1 2 1 0 0 1 1 1 0 1 0 0 2 2 0 1 0 0 1 0 0 0 0 0 0 0 1 1 0 1 0 1 1 0 1 1 0 0 0 0 0 1 2 2 1 2 2 2 2 1 1 0 1 2 1 1 0 0 0 2 2 0 0 0 2 0 2 1 1 1 0 0 0 0 0 1 1 0 0 2 0 0 0 0 2 2 1 1 1 1 2 1 2 1 2 1 1 0 1 0 0 0 0 1 0 0 0 0 0 0 0 0 0 1 0 2 1 0 0 0 0 1 1 0 0 0 1 0 0 0 1 1 1 0 1 2 0 0 1 0 1 0 1 1 1 2 0 1 1 1 0 0 0 0 0 0 1 0 0 0 0 0 1 0 1 0 0 0 0 0 0 1 0 0 1 2 1 0 2 1 0 1 1 1 0 1 0 2 0 1 0 0 0 0 1 0 1 1 2 1 1 2 2 0 0 1 0 1 0 0 0 1 2 1 0 1 0 0 2 2 0 1 1 1 2 0 2 2 0 0 1 1 0 0 0 1 0 0 0 1 0 2 1 1 0 0 0 1 0 0 1 1 1 0 0 1 0 0 0 1 0 0 0 0 0 0 0 0 0 1 0 0 0 0 1 1 0 1 0 0 0 1 1 2 2 0 0 1 1 2 0 2 0 0 0 0 0 0 2 0 0 1 0 2 1 2 2 0 0 0 2 0 2 1 1 0 0 0 1 1 0 0 0 0 0 2 0 2 2 0 2 0 1 0 0 1 2 0 0 0 1 0 2 0 0 0 0 2 0 0 0 2 1 1 1 1 1 0 0 2 0 1 0 1 0 0 0 0 0 0 1 0 0 0 0 0 1 1 0 1 0 0 0 0 0 0 0 2 0 0 0 0 1 0 0 0 0 0 1 0 0 0 1 0 0 0 1 1 1 0 1
147 1 1 1 0 0 1 1 1 1 0 1 0 0 0 0 0 0 1 1 1 2 1 2 0 0 0 1 2 2 1 1 1 2 2 0 2 1 1 0 1 0 0 1 0 0 0 0 0 0 0 0 1 0 0 1 0 1 2 0 2 0 1 1 0 2 0 0 1 1 0 1 2 0 2 2 0 0 1 0 1 2 0 1 1 0 0 0 2 2 0 0 0 0 0 1 0 0 1 0 1 1 2 0 2 0 2 0 0 0 0 1 0 2 2 2 0 0 0 0 1 0 2 0 0 2 2 0 0 1 0 0 0 0 1 0 0 0 0 0 1 0 0 0 0 0 0 0 0 1 0 1 1 0 0 0 0 0 0 0 1 1 1 0 2 2 1 0 1 2 0 2 0 2 0 1 1 0 1 2 1 1 0 2 0 0 2 1 0 0 1 1 1 2 2 1 0 1 0 0 0 0 0 2 2 0 1 0 0 0 0 0 1 0 2 0 0 0 2 0 2 1 0 0 1 0 0 1 0 0 0 1 0 0 1 0 0 2 2 0 0 2 2 2 0 0 0 0 2 0 0 1 0 0 0 0 0 0 0 0 0 0 0 0 0 0 0 1 2 2 1 0 2 2 0 0 1 2 1 1 1 2 2 0 0 1 0 0 0 2 2 1 1 0 1 0 2 0 1 0 1 0 2 1 1 1 0 0 1 1 1 0 2 2 2 0 2 1 0 1 0 2 1 0 1 0 0 1 1 2 1 1 0 1 0 0 0 2 1 2 0 1 2 2 0 0 0 0 1 0 0 0 2 0 0 0 1 0 0 2 2 0 1 0 1 1 0 1 1 0 2 0 0 0 0 0 0 1 1 2 0 0 1 1 1 0 0 0 0 0 0 0 0 0 2 1 1 1 0 0 0 1 1 0 0 0 1 1 0 2 0 0 1 0 1 1 0 0 0 0 0 1 0 1 1 1 0 0 0 0 0 0 0 2 2 0 0 0 0 0 2 0 1 1 1 2 1 1 1 1 0 0 0 1 1 1 0 2 1 1 1 1 0 0 0 0 0 1 2 0 0 1 1 1 1 0 1 0 2 0 2 0 1 0 1 2 0 1 2 2 0 0 0 2 1 0 0 0 1 1 1 2 1 1 0 0 1 1 1 0 0 1 0 0 0 2 0 0 0 1 1 2 2 2 2 0 0 1 0 0 2 0 1 0 0 0 2 0 1 1 1 1 1 1 1 0 0 1 1 1 0 1 0 0 1 0 0 0 0 0 0 0 0 0 0 2 2 2 1 0 0 0 0 0 0 0 0 1 1 1 1 0 0 0 0 0 0 1 1 0 0 2 1 0 0 0 0 0 0 0 1 1 0 1 1 1 1 0 0 1 1 0 0 0 0 0 0 1 1 0 1 0 0 0 0 1 2 1 0 0 0 0 1 1 2 0 2 1 2 1 0 1 0 1 2 2 2 2 0 0 0 1 1 1 1 2 1 0 2 0 0 0 1 1 1 1 1 1 0 0 2 0 0 0 0 1 1 0 2 0 1 1 0 1 2 1 1 1 0 0 0 0 0 1 2 0 0 0 0 1 0 1 0 0 1 0 2 0 0 1 1 1 1 1 0 0 0 2 0 0 0 1 1 1 1 2 0 2 2 0 2 2 0 0 1 1 1 0 0 0 0 0 0 0 0 0 0 1 0 0 0 0 0 0 0 2 0 0 1 0 0 1 1 1 0 0 2 2 0 0 0 0 2 1 1 0 1 0 2 0 0 0 1 1 1 1 1 2 2 2 0 2 2 2 1 1 0 1 0 0 0 0 0 2 1 1 1 0 0 2 2 0 1 0 0 2 1 1 1 0 0 1 0 2 0 0 2 0 0 1 0 0 1 0 0 0 0 0 0 0 0 0 1 0 1 1 1 1 0 0 2 0 0 0 1 0 1 1 0 0 0 0 0 0 0 1 0 0 1 0 0 0 2 1 2 2 0 0 2 2 2 0 1 0 0 0 1 1 0 2 0 0 0 0 2 0 2 2 0 0 0 2 0 2 2 0 0 1 0 0 1 0 0 0 1 1 1 1 1 0 0 1 0 1 2 2 2 1 1 0 1 0 0 1 0 2 1 1 1 1 0 0 1 1 1 0 1 0 1 0 2 0 1 0 2 0 1 0 0 1 1 0 1 0 0 0 0 0 0 0 1 0 0 0 0 1 0 0 1 0 0 0 0 0 0 0 0 1 0 0 0 0 0 2 0 0 0 0 0 0 0 0
148 1 0 2 0 0 2 2 1 2 1 0 0 2 0 0 1 1 2 0 0 1 1 2 0 0 0 2 2 2 2 0 2 2 0 2 0 2 0 0 1 0 0 2 0 1 1 1 0 0 0 0 0 0 1 1 0 0 0 0 1 2 2 0 0 2 0 1 0 0 0 0 2 0 1 2 1 0 0 0 0 1 0 0 0 0 0 0 1 1 0 0 1 0 1 1 0 0 0 0 0 2 1 0 2 0 2 0 0 0 0 2 0 1 1 1 0 0 1 0 2 0 1 1 0 1 1 2 2 2 0 0 0 0 1 0 0 0 0 0 2 0 0 0 0 1 0 0 0 1 0 1 0 1 0 0 0 1 0 0 0 1 0 0 1 2 1 0 1 2 0 2 1 1 0 1 1 0 0 1 0 0 2 2 0 0 2 0 0 0 1 0 2 2 2 2 2 2 0 0 0 1 0 2 2 0 0 1 0 0 2 0 0 0 0 0 1 0 1 0 2 1 1 0 0 0 1 1 0 0 0 0 0 0 2 0 0 2 2 0 1 1 1 0 0 0 0 0 2 0 0 0 0 0 0 0 1 1 0 1 0 1 0 1 0 0 0 0 2 2 0 0 0 2 0 1 1 1 2 0 0 0 1 1 0 0 0 0 0 2 2 1 2 0 2 0 0 1 0 1 0 0 2 0 0 0 0 0 0 1 0 1 1 1 1 0 2 2 0 0 0 2 1 1 2 0 1 1 0 1 0 2 0 1 0 0 0 1 0 0 0 0 2 1 0 0 0 0 0 2 0 0 2 1 0 0 1 0 0 0 0 1 1 1 0 0 0 2 2 1 1 1 1 1 0 0 0 0 0 2 0 0 0 1 1 0 0 0 0 0 0 0 0 0 2 0 1 0 1 1 0 2 1 0 0 1 1 2 0 2 0 0 0 0 0 0 1 0 0 0 0 1 0 1 0 1 1 0 1 1 1 2 0 2 0 1 0 2 0 0 2 0 1 1 0 2 0 1 0 1 0 1 0 2 1 0 1 2 1 1 1 2 0 1 0 2 0 1 1 0 0 1 2 0 0 0 0 1 2 0 1 0 1 1 1 2 1 1 2 1 0 0 1 0 0 0 0 0 0 0 2 2 2 0 0 0 1 1 1 0 0 1 0 0 1 0 0 0 0 1 0 2 0 0 0 1 1 0 1 1 1 0 1 0 0 0 0 0 1 0 2 0 2 2 2 0 1 1 1 1 1 1 0 0 2 1 1 1 0 1 1 0 0 1 1 1 1 1 0 1 0 0 2 0 2 0 2 1 2 1 2 0 1 0 0 1 1 0 1 1 1 0 0 0 1 0 0 1 1 1 0 2 0 1 1 0 0 0 0 0 1 0 0 1 1 1 0 1 0 0 1 0 0 0 0 1 2 0 0 0 0 1 1 2 2 1 2 0 2 0 0 1 0 0 0 0 0 2 0 0 2 1 1 1 2 2 0 0 1 0 0 0 0 0 0 0 2 2 1 0 0 1 1 0 0 2 2 0 1 0 0 2 0 2 2 2 1 0 0 1 0 0 0 0 1 0 0 1 0 1 1 1 0 0 2 0 1 1 0 0 1 1 0 2 0 0 0 0 0 0 0 0 0 0 2 2 0 0 0 0 0 0 0 0 1 1 1 0 1 2 1 1 0 1 1 1 0 0 0 0 0 0 0 0 0 0 0 0 1 0 0 0 1 0 1 0 2 2 0 0 0 1 2 1 1 0 0 0 1 1 1 1 0 0 2 1 0 1 1 2 1 1 2 2 2 1 0 1 0 0 0 0 0 2 2 1 0 0 0 1 2 1 1 1 1 2 0 0 2 0 1 2 0 0 0 0 1 0 0 0 0 2 2 0 0 1 0 0 1 0 0 1 1 1 0 0 2 0 0 1 1 0 0 0 0 1 0 0 0 0 1 0 0 0 0 1 1 0 2 0 0 0 2 1 2 2 0 1 1 2 2 0 2 0 0 0 0 0 0 2 0 0 1 0 2 0 2 2 0 1 0 0 0 1 2 1 0 0 0 2 0 0 1 1 1 1 1 2 2 0 0 2 0 1 2 1 1 1 1 0 1 0 0 2 0 0 0 1 1 1 0 0 2 0 0 0 1 0 1 0 1 0 1 0 1 0 1 1 2 0 0 0 0 0 2 0 2 0 1 1 1 0 0 0 0 0 0 0 1 1 0 0 0 2 0 1 1 0 0 0 0 0 0 2 0 1 0 0 2 0 0 0
149 0 2 0 0 0 1 1 2 1 1 1 1 2 2 2 0 0 2 0 0 2 0 2 0 0 0 2 2 2 2 1 1 0 0 0 2 1 0 1 1 0 0 0 0 1 0 0 0 0 0 0 0 0 1 1 0 0 1 0 1 0 2 2 0 0 0 1 0 0 0 0 2 0 2 1 0 0 1 0 1 2 0 0 0 0 0 0 2 2 0 0 1 1 0 2 1 0 0 0 0 2 1 0 2 0 2 1 1 0 0 1 0 2 2 2 0 0 1 0 1 0 0 2 0 0 0 0 0 0 1 1 0 0 1 0 0 0 0 0 0 0 0 0 1 0 0 1 0 0 0 0 0 2 1 0 0 1 0 0 1 0 0 0 0 2 1 2 0 0 0 0 2 0 2 1 2 1 0 0 0 0 1 2 1 1 1 2 1 1 1 1 0 0 1 0 0 1 0 1 1 0 0 1 1 0 1 1 1 0 2 0 2 0 1 1 1 0 1 0 2 2 0 0 0 0 2 2 0 1 1 0 0 0 1 0 0 2 1 1 1 0 2 0 0 0 0 0 2 0 0 0 0 0 0 0 2 2 0 0 0 0 0 0 0 0 0 1 0 0 0 2 0 2 0 0 1 2 1 0 0 1 1 0 1 1 1 1 1 2 1 1 1 0 1 0 2 1 0 1 0 1 1 1 0 0 0 0 2 2 2 0 2 1 1 0 1 2 1 0 1 1 1 0 2 0 1 1 0 0 1 1 0 0 0 0 0 1 0 0 0 0 1 2 1 1 0 1 2 0 0 0 2 0 0 0 0 0 0 1 2 1 1 0 1 1 0 1 1 0 2 0 0 0 0 0 0 0 0 0 0 2 0 1 1 0 0 0 0 1 1 0 1 0 2 1 1 0 1 1 0 0 1 1 0 1 0 1 0 1 1 0 0 0 0 0 2 0 1 0 0 1 0 1 0 2 2 0 1 1 1 0 0 2 0 2 0 1 0 1 0 2 2 0 0 1 1 0 0 0 0 0 0 1 2 0 2 0 0 0 2 0 0 0 0 0 0 1 1 0 0 1 1 2 0 0 0 2 1 1 2 0 1 0 1 2 0 1 2 1 0 0 0 2 1 0 0 2 2 2 0 2 2 0 0 0 2 1 1 0 0 2 0 0 1 0 0 1 0 1 1 2 0 0 0 1 0 0 0 2 0 1 2 1 1 0 2 0 1 2 1 0 1 1 1 1 1 1 1 2 1 1 1 0 1 1 0 0 0 0 0 0 1 0 0 0 0 2 1 0 0 1 1 0 1 0 2 2 2 2 2 0 2 0 2 0 0 0 0 0 1 1 0 2 0 0 0 0 0 0 0 2 0 2 2 0 2 0 0 0 1 1 0 0 0 0 1 1 1 0 0 0 0 0 0 1 1 1 0 0 0 1 0 0 1 0 2 0 1 1 1 0 0 2 2 2 2 1 1 1 0 1 1 1 2 2 0 2 1 1 1 0 0 1 0 0 0 1 0 1 1 0 1 0 0 1 1 0 1 0 1 0 1 2 1 2 1 0 0 1 0 0 0 2 2 0 0 0 0 1 0 1 0 1 1 0 2 2 0 0 0 0 0 1 1 1 0 1 1 0 0 0 2 0 0 1 1 1 1 0 1 2 0 0 0 0 1 0 1 2 1 1 0 1 1 0 0 1 0 1 0 1 0 0 0 1 1 0 1 1 0 0 2 0 0 0 2 1 0 2 0 1 2 0 0 0 0 0 1 1 1 1 1 1 1 1 0 2 1 2 0 2 2 1 1 1 0 0 2 0 0 0 1 2 1 0 1 1 0 1 1 0 0 1 1 2 1 2 1 0 1 0 0 0 1 0 0 0 0 0 0 1 2 2 2 0 0 0 1 0 0 1 0 0 0 0 0 0 0 0 1 0 0 0 0 0 0 0 0 0 2 0 1 0 1 1 0 1 1 0 0 0 2 0 1 1 0 0 1 1 2 0 1 0 1 0 1 0 1 1 0 0 1 0 1 0 2 1 1 0 0 2 0 0 2 2 0 0 1 1 0 0 0 0 1 1 2 0 1 1 0 1 0 0 1 1 0 1 0 0 0 0 0 0 0 1 1 1 1 0 0 0 2 0 1 0 0 0 0 0 2 0 1 0 1 0 1 0 0 0 0 0 0 0 0 0 0 0 1 1 1 1 0 0 0 2 0 0 2 0 0 0 0 1 0 1 1 0 0 0 0 0 0 1 0 0 0 0 0 0 0 1
150 0 1 2 0 1 1 2 1 2 1 1 0 0 0 0 0 1 2 0 0 1 0 1 0 0 0 2 2 2 2 0 0 1 0 1 2 2 0 1 1 0 1 0 1 2 0 0 0 0 0 0 1 1 0 2 0 0 1 0 1 0 1 0 0 1 0 1 0 0 0 1 2 0 2 1 0 0 1 1 0 1 0 2 2 0 0 2 2 2 1 1 1 2 1 1 0 0 0 1 0 2 0 1 2 0 2 1 1 0 0 2 0 0 0 0 0 0 0 0 2 0 2 0 0 2 1 0 0 0 0 0 0 0 1 0 0 0 1 0 2 0 0 0 0 0 0 0 0 1 1 1 0 1 0 0 0 0 1 1 1 1 0 1 2 2 1 1 0 2 1 0 1 1 1 1 2 0 0 1 0 0 1 1 0 0 1 1 1 0 2 0 2 2 2 1 1 2 0 1 1 0 0 1 2 0 1 0 2 0 2 0 1 2 1 1 1 0 0 0 2 2 1 0 0 0 2 1 1 0 0 1 1 1 0 1 0 2 1 1 1 0 2 0 0 0 0 0 1 1 1 1 0 1 1 0 1 0 0 0 0 0 0 1 0 0 0 0 2 1 0 2 1 2 1 1 1 2 2 1 1 2 1 0 1 0 0 2 0 2 1 0 2 0 2 0 2 0 0 0 0 0 2 1 0 1 0 1 0 2 0 2 2 1 1 0 2 1 1 1 0 2 1 0 2 0 0 1 1 1 2 0 0 0 0 0 0 2 1 1 1 1 2 2 0 0 1 0 0 1 0 0 1 0 0 1 1 0 0 2 2 0 2 1 2 1 0 2 2 2 0 2 0 0 2 1 0 2 2 2 0 1 0 0 0 0 0 0 0 1 0 1 0 0 2 0 0 1 1 1 0 1 0 1 0 0 0 1 0 1 1 0 0 0 0 0 1 0 1 0 0 1 0 0 1 1 0 0 2 0 2 1 0 2 0 0 0 0 0 0 1 1 2 0 0 0 0 0 0 1 0 1 0 2 1 1 0 1 1 0 2 1 2 0 0 2 0 2 2 1 2 2 1 1 1 0 1 1 2 1 0 0 2 0 1 2 0 1 2 0 0 0 0 2 0 0 0 0 1 1 1 0 1 1 1 2 2 1 0 0 0 0 1 2 0 2 0 0 0 0 0 2 0 0 0 1 1 0 0 1 1 1 0 0 0 0 2 0 1 1 1 0 0 0 2 0 2 0 0 2 0 1 1 0 2 1 0 0 0 0 0 0 0 1 1 1 1 1 0 0 0 0 0 0 0 0 0 0 1 0 1 0 1 0 1 0 0 0 0 0 0 0 0 1 0 0 0 0 0 0 1 1 0 2 2 0 0 1 0 0 0 0 0 1 1 1 0 1 0 1 0 0 0 0 0 1 2 2 0 0 0 1 0 1 2 1 2 2 2 1 1 0 0 0 2 1 1 2 0 0 0 2 0 1 2 2 0 0 0 0 0 0 0 0 1 1 0 2 0 2 0 0 0 0 0 1 1 0 1 0 1 0 0 1 0 1 0 2 0 0 0 0 1 0 1 0 0 1 0 1 1 0 1 0 0 0 0 1 0 0 1 1 0 1 0 0 0 2 0 0 0 0 1 0 1 1 1 2 2 0 1 1 0 0 0 0 0 0 1 1 1 0 0 0 1 1 0 1 0 0 0 0 1 0 0 2 0 0 1 0 0 0 2 0 2 0 2 2 0 1 0 0 0 1 1 1 1 0 1 1 1 1 0 0 0 1 0 2 1 2 0 2 2 2 1 1 0 1 0 0 0 0 1 2 1 1 1 1 0 0 0 0 0 1 2 1 1 0 2 0 1 1 1 0 0 0 1 0 0 0 1 0 2 0 0 0 0 0 0 0 0 0 1 0 0 0 1 0 0 0 2 0 0 0 0 0 0 0 0 0 1 0 0 0 0 0 1 0 1 0 0 0 0 1 2 2 0 0 0 2 2 0 1 0 0 0 1 0 1 1 0 0 0 1 2 0 2 2 0 1 1 2 0 1 2 1 1 2 1 1 1 0 0 0 1 1 2 0 1 1 0 1 0 0 0 0 1 1 1 0 1 0 0 0 0 0 0 1 2 0 0 0 2 1 2 1 1 0 0 0 2 0 1 1 0 0 0 0 0 0 0 1 0 0 0 0 0 0 0 0 2 0 0 0 0 1 0 0 1 0 0 0 0 1 0 0 0 0 0 0 0 0 0 1 0 0 0 0 0 1 0 2
151 1 0 2 0 0 1 2 2 1 1 0 1 1 1 1 0 0 2 0 0 2 1 1 1 1 1 0 2 2 2 1 1 1 0 0 2 1 1 0 0 0 1 0 1 2 0 0 2 0 0 0 0 1 0 1 0 0 1 0 1 1 2 2 1 0 1 0 1 1 0 1 2 0 2 1 0 0 0 0 1 1 0 1 1 1 1 0 2 2 0 0 0 1 2 2 0 0 0 0 0 2 1 0 2 0 2 0 1 1 0 2 2 2 2 2 2 1 1 0 1 1 2 0 1 0 1 0 0 0 0 0 0 0 1 0 0 0 0 0 0 0 0 0 0 0 0 0 0 0 0 1 1 1 1 0 0 1 0 0 0 0 0 1 1 2 2 1 0 1 0 0 0 2 1 2 1 0 0 0 0 0 1 2 1 1 1 1 0 0 2 1 1 1 1 1 1 2 1 1 1 0 0 2 2 0 0 1 0 1 0 0 2 0 2 1 0 0 1 1 1 2 0 0 0 0 0 1 0 0 0 1 0 0 2 0 0 2 2 1 0 1 2 2 0 0 0 0 2 0 0 0 0 0 0 0 0 1 0 1 0 1 0 1 1 0 0 1 1 1 0 2 1 2 0 0 1 2 2 2 2 2 2 0 1 1 0 0 0 1 0 0 2 0 2 0 1 0 0 0 0 0 2 2 2 2 0 0 1 2 0 2 1 1 1 0 0 0 0 1 0 1 1 1 1 0 1 1 2 2 2 0 0 1 0 0 0 1 0 2 1 1 2 2 1 1 1 0 0 0 0 0 1 0 0 1 0 0 0 1 1 0 0 0 0 0 0 2 2 1 1 1 2 2 1 1 0 0 0 1 1 1 0 2 0 1 1 0 0 0 0 0 0 2 2 0 1 1 2 2 0 2 0 1 0 0 0 0 0 1 1 0 0 0 0 0 2 0 0 0 0 2 1 0 0 2 2 1 2 1 2 0 0 1 1 0 0 1 0 1 1 1 2 0 1 2 1 0 0 1 1 1 0 1 1 0 1 1 1 0 2 1 0 0 2 2 0 2 2 0 1 2 1 2 2 0 2 2 1 1 1 0 0 0 1 1 0 0 1 1 1 1 0 1 0 1 0 1 1 2 0 2 2 0 0 0 1 1 0 0 0 1 0 0 0 1 0 0 0 0 0 2 1 0 0 2 0 2 0 0 2 0 1 1 1 2 2 0 2 0 1 1 0 1 1 1 1 1 1 1 0 0 1 0 2 0 0 0 0 0 0 0 0 0 0 1 1 2 0 0 2 2 0 0 0 0 2 0 1 0 1 0 1 0 1 0 1 0 0 0 0 2 2 0 1 0 0 0 0 0 0 1 0 2 2 1 2 0 0 2 1 1 0 2 0 2 0 0 0 1 1 0 2 2 0 0 0 1 0 0 0 1 1 0 2 0 2 1 2 1 0 0 0 1 1 1 0 0 1 1 0 2 1 1 2 2 0 0 2 0 0 0 2 1 1 1 1 1 1 0 1 1 1 0 0 1 1 0 2 0 1 0 1 2 2 1 2 0 0 2 1 1 0 0 0 0 0 0 0 1 1 0 0 1 2 0 0 2 0 0 0 0 0 0 1 1 0 1 1 0 0 0 0 1 0 2 1 1 1 0 0 0 0 0 1 0 2 0 1 1 1 0 0 0 0 1 0 1 0 2 2 2 0 0 0 1 0 0 1 1 0 1 1 1 0 1 2 0 0 1 1 0 1 1 1 0 2 0 0 1 0 0 0 0 1 0 0 2 0 2 0 1 2 1 0 0 0 0 2 0 0 1 0 1 2 0 1 0 1 0 1 1 0 2 2 2 0 1 2 1 0 2 1 0 0 0 1 0 0 0 0 0 2 0 0 0 0 1 2 0 0 1 2 0 0 0 2 0 1 0 1 0 0 1 0 1 1 0 1 0 1 0 0 0 0 1 1 0 2 0 0 0 1 0 2 2 0 1 1 2 1 1 2 0 0 0 0 0 1 1 0 0 1 1 1 0 2 2 1 0 0 2 1 1 2 1 1 1 1 1 0 0 0 0 1 1 1 1 2 1 0 2 0 2 2 0 0 1 1 0 1 1 0 0 1 0 0 0 1 1 0 0 1 0 0 0 1 0 1 0 2 0 2 0 0 0 0 1 1 1 1 0 0 0 1 1 0 0 1 1 1 0 0 0 0 1 0 1 2 1 0 1 0 1 0 0 1 0 0 0 0 0 0 1 1 0 0 0 0 0 0 0
152 0 1 1 0 0 1 2 1 2 2 0 1 1 1 1 0 0 0 1 0 1 1 2 0 0 0 1 1 2 2 1 0 0 0 0 2 1 0 1 0 0 0 2 0 1 0 0 0 0 0 0 1 2 0 1 0 1 0 0 2 0 1 1 0 1 0 0 0 0 0 2 2 0 2 2 0 0 1 0 1 1 0 1 1 0 0 1 2 2 0 0 2 0 0 0 0 2 0 2 1 2 0 0 1 0 2 1 1 0 0 2 1 2 2 2 1 0 0 0 2 0 2 0 1 1 1 2 0 2 1 1 0 0 1 0 0 0 0 0 2 0 0 0 1 0 0 0 0 2 0 0 0 1 0 0 0 0 0 1 1 1 0 2 0 1 0 1 1 1 0 0 1 1 0 0 2 0 0 0 0 1 1 2 0 0 2 1 0 0 0 1 0 1 1 0 0 2 0 1 1 0 0 1 2 0 1 0 0 0 0 0 0 0 1 1 0 0 0 1 1 1 0 0 0 0 1 0 0 0 0 1 0 0 1 0 0 2 2 2 0 0 2 0 1 1 1 0 1 0 0 0 0 2 2 0 0 1 0 0 0 0 0 1 0 0 1 1 2 1 0 1 0 2 0 0 0 2 1 0 1 2 2 2 0 0 2 1 0 2 0 1 0 1 1 0 1 1 0 1 0 0 2 2 2 2 0 1 1 2 1 1 2 2 2 0 2 0 0 0 1 2 1 1 1 0 0 0 1 1 2 1 0 1 0 0 0 2 0 0 0 1 1 2 0 0 1 0 2 1 1 0 0 0 0 2 0 0 0 1 1 0 2 0 2 0 0 2 2 1 1 1 0 0 0 0 0 0 0 1 0 0 0 0 1 0 0 0 0 1 1 1 1 0 0 2 0 1 1 1 0 1 1 0 0 0 0 2 1 1 0 0 0 0 0 0 1 0 1 0 0 1 0 0 1 2 1 0 0 0 1 0 0 1 0 1 0 0 0 0 1 0 2 0 2 2 2 0 0 1 0 0 0 1 1 0 1 2 1 1 0 2 0 1 0 2 0 1 2 1 0 0 2 0 1 1 0 2 2 1 1 1 0 0 2 2 0 0 2 2 0 0 1 1 1 0 1 0 1 1 1 1 1 0 0 1 2 1 1 0 0 1 0 0 1 1 1 0 0 0 0 2 1 0 0 0 2 1 1 2 0 1 1 1 1 0 0 0 1 0 2 0 1 1 1 0 1 1 1 2 0 0 0 0 2 1 0 0 0 0 0 0 0 1 0 1 1 2 1 1 1 1 1 0 1 0 1 1 1 1 1 0 1 0 1 0 0 0 1 1 0 0 2 0 0 0 1 1 1 0 1 1 2 0 1 1 0 0 0 1 0 0 0 2 1 0 0 1 0 1 0 1 0 0 0 1 2 2 0 0 0 2 0 1 2 1 2 0 2 2 1 1 0 0 2 2 1 1 1 0 0 1 1 0 1 2 0 0 1 0 0 0 1 2 2 1 2 1 1 1 1 0 0 1 0 1 1 0 2 0 0 1 0 2 2 2 2 0 0 1 0 0 0 0 1 0 0 0 0 0 0 0 1 1 0 0 2 1 0 1 0 0 0 2 0 0 0 2 1 0 0 0 0 0 2 1 1 0 0 0 0 1 0 0 0 0 0 0 0 0 0 0 0 0 0 1 0 0 0 0 0 0 0 0 0 1 0 0 2 1 0 0 2 0 1 0 2 2 0 2 0 1 2 1 1 1 2 0 2 0 2 1 1 1 1 1 1 2 0 2 0 1 2 2 0 0 0 2 0 0 0 0 1 2 1 1 2 1 1 0 0 0 1 1 1 2 0 0 1 0 0 1 1 1 0 0 0 0 0 0 0 0 2 0 0 0 0 0 0 0 0 0 0 0 0 0 0 0 1 1 0 0 0 1 0 0 0 0 0 0 1 0 0 0 0 0 1 0 1 0 0 0 2 0 2 2 0 0 1 2 2 0 2 0 0 0 0 1 0 2 1 0 1 0 2 1 1 2 0 0 0 1 0 1 2 1 0 0 0 1 0 0 0 0 0 0 2 1 1 0 0 1 0 2 1 1 1 0 1 1 0 1 0 2 0 0 0 1 1 0 0 0 1 0 2 0 1 1 1 1 2 0 0 0 2 0 2 2 2 0 0 0 0 0 1 0 1 0 2 2 0 1 0 0 0 0 0 0 0 0 0 0 0 0 0 0 0 0 0 0 0 0 0 2 0 0 0 0 0 0 0 0
153 1 1 1 0 0 1 1 2 1 1 1 1 1 1 1 0 1 1 1 1 1 0 2 0 0 0 2 2 2 2 0 1 1 0 2 1 2 0 0 1 0 0 1 0 1 0 0 0 0 0 0 0 1 1 2 0 1 2 0 1 2 1 1 1 1 1 0 0 0 2 1 1 0 1 2 1 0 0 0 1 1 1 0 1 0 0 1 2 2 0 1 0 0 0 0 0 0 0 0 0 2 0 0 2 0 2 1 0 0 0 1 0 1 1 1 0 0 0 0 0 0 2 0 0 2 2 0 0 0 0 0 0 0 0 0 0 0 0 0 1 0 1 0 0 0 0 0 0 0 0 0 0 1 0 0 0 0 0 1 1 2 0 1 1 1 1 2 0 0 0 1 1 1 0 1 0 2 0 0 0 0 1 2 0 0 2 2 0 0 1 2 0 1 2 0 0 1 0 1 1 0 0 1 2 0 1 1 0 0 0 1 1 0 1 0 0 0 2 0 2 1 1 1 1 0 1 1 0 0 1 0 0 0 2 0 0 2 1 0 1 1 2 0 0 0 0 0 1 1 1 0 0 1 1 0 0 0 0 0 0 0 0 1 0 0 1 0 0 0 0 2 2 2 0 0 0 2 2 1 1 1 2 2 0 0 1 2 0 2 1 1 0 0 2 0 1 2 0 1 0 0 2 0 0 0 1 0 0 1 0 1 1 2 2 0 1 0 0 0 0 2 1 0 2 0 1 1 0 0 2 1 0 0 0 0 0 2 0 1 1 0 1 1 0 0 1 0 0 2 0 0 1 1 0 1 1 0 0 1 2 1 1 0 1 0 0 1 1 0 2 0 1 1 1 0 0 1 1 1 0 0 0 0 1 0 0 0 0 0 0 0 1 1 2 0 2 1 1 1 0 1 2 0 0 0 2 1 0 2 0 0 0 0 0 0 1 0 0 0 0 1 0 2 0 0 0 0 2 0 2 1 1 1 1 0 0 0 0 0 0 2 1 1 0 2 2 0 0 1 0 0 0 2 1 1 0 2 2 0 0 0 0 1 0 2 0 1 1 0 0 1 0 2 1 1 0 0 2 0 2 0 1 0 1 1 0 1 2 0 0 0 2 1 0 0 0 0 1 1 1 2 1 1 0 0 1 1 0 0 0 1 0 2 0 2 0 1 0 2 2 1 1 0 0 1 1 0 1 2 0 1 2 1 2 0 2 0 2 0 1 1 2 1 2 0 0 0 0 2 0 0 0 0 1 0 0 0 0 1 1 0 0 1 1 1 1 0 0 0 1 2 0 0 0 0 0 1 1 1 2 0 2 0 1 1 2 0 1 0 0 1 2 0 2 0 2 1 1 0 1 0 1 2 2 1 2 0 0 0 0 0 0 2 1 1 0 0 0 0 0 0 0 0 0 2 2 1 0 0 1 1 0 0 1 1 1 1 1 1 0 1 0 1 2 2 2 1 1 0 0 1 1 1 1 2 0 0 1 1 0 0 2 2 2 2 1 0 1 0 1 1 0 1 0 2 2 0 1 0 0 1 0 1 1 0 2 0 0 2 0 0 0 2 1 0 0 0 0 1 0 0 0 1 1 0 2 1 1 0 0 0 0 1 0 0 0 1 1 0 0 0 0 1 0 2 1 1 1 1 0 2 0 0 1 1 2 0 0 0 0 0 0 0 2 0 0 0 0 0 0 0 0 0 0 1 0 0 2 0 0 2 0 0 0 1 1 1 0 1 0 1 0 1 1 0 0 0 0 1 2 1 0 0 2 1 0 2 1 2 0 1 2 1 0 0 0 2 0 0 0 0 1 2 1 1 0 0 2 0 1 0 2 0 0 2 0 0 2 0 2 0 0 1 0 0 1 0 0 0 0 1 2 0 0 0 0 0 0 0 0 0 1 0 0 0 1 0 0 0 2 0 0 0 1 0 1 0 0 0 0 0 1 1 1 0 1 0 1 0 0 0 2 0 2 2 0 0 0 2 1 1 2 0 0 0 0 1 0 2 0 0 1 1 2 0 2 2 0 0 0 2 0 2 2 0 0 1 0 2 0 0 0 0 0 0 2 0 1 1 0 1 0 1 1 1 1 0 0 0 1 0 0 1 1 1 0 1 1 0 0 0 1 1 1 0 1 0 0 0 2 0 0 0 2 0 2 2 2 0 0 0 1 0 2 1 0 0 2 2 0 0 0 0 1 1 0 0 1 0 0 0 0 1 0 0 0 0 0 0 0 0 0 0 0 0 0 0 0 0 0 0
154 1 0 2 0 0 2 2 1 1 1 0 0 0 0 0 0 0 1 1 1 1 0 1 0 0 0 1 1 2 2 0 0 1 1 1 2 1 1 0 0 0 0 0 0 0 0 0 0 0 0 0 0 0 1 2 0 0 1 1 0 0 2 1 0 1 0 1 0 0 0 2 2 0 1 2 1 0 0 0 1 2 0 0 0 0 0 0 1 1 0 0 0 0 2 2 0 2 0 2 2 2 0 0 2 1 2 0 1 1 0 1 2 2 2 2 2 1 1 0 2 1 2 0 0 1 1 1 1 2 0 0 0 1 0 0 0 2 1 1 2 0 0 0 0 0 0 0 0 0 0 0 0 1 0 0 0 2 0 1 2 0 1 0 1 2 1 2 1 2 1 1 0 2 0 0 1 0 0 1 0 1 1 2 0 0 2 0 0 0 0 0 0 1 2 0 1 2 0 0 0 0 0 1 2 0 0 0 1 0 1 0 2 0 2 2 1 0 1 1 1 1 1 0 0 0 1 1 0 0 0 1 0 0 2 0 1 2 2 1 0 0 2 1 0 0 0 0 2 0 0 1 1 0 0 0 1 0 1 0 1 0 0 0 0 0 0 1 2 0 1 2 2 2 0 0 1 1 0 0 0 2 2 1 1 0 2 1 0 1 0 0 1 0 2 0 2 1 0 1 1 0 1 1 0 0 0 0 0 1 0 1 2 1 1 0 2 0 0 1 0 1 2 1 1 0 0 0 0 0 2 2 0 2 0 0 0 1 0 0 0 0 1 1 0 0 0 0 1 0 0 0 1 0 0 1 0 0 0 1 2 1 1 1 1 0 0 2 2 0 2 0 1 1 0 0 0 1 1 1 1 0 0 1 1 0 0 0 0 1 0 1 1 0 2 0 0 1 0 0 0 0 1 1 0 1 0 0 0 1 1 0 1 0 0 0 2 0 0 0 1 1 1 1 1 2 1 0 0 0 0 0 0 1 1 0 0 1 0 0 1 1 1 0 1 2 1 0 0 1 0 1 0 1 1 1 0 1 1 1 1 2 1 1 0 2 0 2 2 1 0 0 2 1 1 0 1 2 2 2 0 1 0 0 2 1 0 1 1 0 1 1 1 2 2 0 0 1 1 1 1 1 2 0 0 1 2 1 1 0 1 1 1 0 1 0 0 0 0 1 0 2 2 1 1 0 0 0 0 1 1 1 2 1 2 0 2 0 2 0 2 0 1 0 0 0 0 0 0 2 2 2 0 0 1 1 1 0 0 1 1 0 0 0 0 2 1 1 0 1 0 1 1 0 1 0 1 2 2 2 2 0 1 0 2 1 2 1 1 0 1 1 1 2 0 0 0 2 2 0 2 0 0 1 1 0 1 0 1 1 0 0 0 1 0 0 1 1 0 1 0 1 1 1 0 1 1 2 0 0 0 0 0 2 0 0 2 1 0 0 0 0 0 1 2 2 2 2 0 0 0 1 1 1 2 1 0 0 2 0 0 0 0 0 0 0 1 1 1 1 0 1 0 0 1 1 1 1 0 1 1 2 0 2 1 1 2 1 0 0 0 0 0 0 0 0 0 1 0 1 1 0 0 1 0 0 2 2 0 0 1 1 0 2 0 2 0 1 1 0 0 0 0 0 2 0 2 1 0 0 0 2 0 0 0 0 2 0 1 0 0 0 0 1 2 0 0 1 0 1 1 1 1 0 0 2 0 0 2 0 0 0 2 0 0 0 2 2 0 1 0 1 1 0 0 0 2 0 1 1 2 2 0 0 1 0 0 2 1 2 0 1 1 1 1 1 1 0 0 2 0 0 1 1 1 0 1 0 0 2 2 0 0 0 1 0 0 2 2 0 2 0 2 0 0 0 0 0 0 0 0 0 1 0 0 0 0 0 1 0 0 1 1 0 0 0 0 0 0 0 2 0 0 0 1 0 1 0 0 0 0 0 0 0 0 0 1 0 1 0 2 2 2 1 2 2 1 1 1 2 1 1 1 0 1 0 1 0 0 2 0 0 1 0 1 0 2 1 1 0 0 2 0 2 2 0 0 0 0 2 0 0 0 0 0 0 2 1 2 1 0 2 0 0 0 1 0 1 0 0 0 0 0 2 0 0 0 0 0 1 0 0 2 2 2 0 0 0 1 0 1 0 1 0 1 0 1 1 1 0 0 1 0 0 0 0 0 0 2 1 0 0 0 0 0 0 0 0 0 0 0 0 0 1 0 0 0 0 1 0 1 0 0 2 0 0 0 0 1 1 0 0
155 1 0 2 0 0 1 1 2 1 0 1 0 1 1 1 0 0 0 1 1 1 0 1 0 0 0 2 2 2 2 1 1 1 0 0 2 1 0 0 2 0 0 1 0 1 1 0 0 1 1 0 1 1 1 1 1 0 1 0 1 0 0 0 0 0 0 1 0 0 0 0 2 0 0 2 1 0 1 0 1 1 0 2 2 0 0 0 1 2 0 0 2 0 0 2 0 1 0 1 1 2 0 1 2 0 2 0 0 0 0 1 1 1 1 1 1 0 0 0 2 0 2 0 1 1 1 2 2 2 0 0 0 1 0 1 0 0 1 1 0 0 0 0 0 0 0 0 0 0 0 0 0 0 1 0 0 1 0 0 1 1 0 0 1 1 1 1 1 1 0 0 0 2 1 1 2 0 1 1 0 1 0 2 1 1 1 0 0 0 1 0 0 1 2 0 2 2 0 0 0 0 0 1 1 0 1 1 0 1 1 0 2 0 2 0 0 1 2 0 2 1 0 0 0 0 0 2 1 1 1 2 0 0 1 0 0 2 1 1 0 0 2 0 0 0 0 0 2 0 0 1 0 0 0 0 1 0 0 0 0 0 0 1 0 0 0 0 2 0 0 1 0 2 0 0 0 1 2 0 0 1 2 0 1 1 1 2 0 2 2 2 1 1 1 1 1 0 1 0 0 0 2 1 0 0 1 1 0 1 0 1 2 2 2 0 1 0 0 1 0 1 1 1 1 0 0 2 0 0 1 1 0 0 0 0 0 1 0 1 0 0 2 2 1 1 0 1 1 1 1 0 2 1 0 0 1 0 0 0 1 1 2 0 2 0 0 2 2 0 2 0 1 0 0 0 0 0 0 2 1 1 0 1 1 0 0 0 0 1 0 1 0 0 2 0 1 0 1 1 0 1 1 0 0 1 1 0 0 2 0 0 0 1 1 0 0 0 0 0 0 1 0 0 2 1 0 0 1 2 2 2 0 1 1 1 0 1 0 0 2 0 2 0 0 1 2 0 0 1 0 1 0 0 0 0 0 2 2 2 0 2 0 1 0 1 1 2 2 1 1 1 2 1 0 0 0 2 2 0 2 0 2 1 0 2 1 0 2 1 0 0 1 0 0 0 0 0 1 1 1 2 1 1 0 0 1 1 0 0 0 0 0 0 1 1 0 0 0 0 0 2 0 0 0 1 1 0 0 1 1 1 0 0 0 0 0 0 1 1 1 0 2 2 2 1 0 1 1 2 1 1 1 0 1 1 0 1 0 0 0 0 0 0 0 1 1 2 2 0 0 0 1 0 0 1 2 1 1 1 2 0 0 0 0 0 0 0 0 0 0 2 1 1 0 0 0 0 0 0 1 1 2 0 1 1 0 0 0 0 1 0 0 1 0 0 0 0 0 0 0 1 0 0 0 0 2 0 0 0 0 1 1 2 2 1 2 0 1 1 0 2 0 1 2 2 2 1 0 0 1 1 1 0 1 1 0 0 2 0 0 0 1 1 2 2 0 1 1 0 1 1 0 1 0 1 1 0 1 0 0 2 0 1 2 1 1 0 0 1 0 0 0 0 1 0 0 1 0 1 1 0 1 1 0 0 1 1 1 1 1 1 0 2 0 0 0 1 0 0 0 0 0 1 0 2 1 0 0 0 0 1 0 0 0 0 2 0 0 0 0 0 0 1 1 0 0 1 0 0 0 0 0 0 0 1 0 0 2 0 0 2 1 1 0 1 1 1 0 0 0 1 0 0 0 0 1 2 0 2 2 1 0 0 1 1 0 2 0 2 0 1 2 2 2 2 0 1 0 0 0 0 1 1 1 1 1 1 0 1 1 0 1 1 1 2 0 1 2 0 2 1 1 0 0 0 1 0 0 0 0 0 2 0 0 0 0 2 1 0 0 0 0 0 0 0 1 0 0 0 2 0 0 0 0 0 0 1 0 0 0 0 2 1 2 1 0 1 2 0 0 1 1 1 2 2 0 0 1 2 2 0 2 0 1 1 0 0 0 2 0 0 1 0 2 0 2 1 1 0 0 2 0 2 2 0 1 1 1 1 0 0 0 0 1 1 2 0 1 1 0 1 0 2 0 1 2 1 1 0 1 1 0 1 0 0 0 0 0 1 0 0 1 1 2 1 2 0 2 0 2 0 1 0 1 0 0 1 1 1 1 0 1 0 0 1 0 0 2 2 0 0 0 0 0 0 0 1 1 1 0 1 0 1 0 0 1 0 0 1 0 0 0 1 1 0 0 0 1 0 0 0
156 1 1 1 0 0 2 1 1 2 2 1 0 1 0 1 0 0 1 1 1 2 0 2 0 0 0 1 2 2 2 0 1 2 2 0 2 0 0 1 0 0 0 0 1 0 0 0 0 1 1 0 0 1 1 2 0 1 1 2 0 0 1 0 0 1 0 1 1 1 0 1 1 0 1 2 1 0 1 0 2 1 0 2 2 0 0 1 1 1 0 0 1 1 1 2 0 0 0 0 0 2 1 0 2 0 2 2 1 0 0 1 0 0 0 0 0 0 0 0 0 0 2 0 1 0 0 1 1 1 0 0 0 0 0 0 0 1 1 0 2 0 1 0 1 0 0 0 0 0 0 1 0 1 0 0 0 1 0 2 2 1 0 1 1 2 2 1 0 1 0 0 0 2 0 0 2 0 0 1 0 1 0 2 0 0 2 0 0 0 1 0 1 1 2 1 1 1 0 0 0 0 0 1 2 0 0 0 1 0 1 0 1 1 1 0 0 1 1 1 1 0 0 0 0 0 0 2 0 0 0 0 0 0 2 0 0 2 2 0 0 1 1 1 0 1 1 0 2 0 0 0 0 0 0 0 1 0 0 0 0 0 0 1 0 0 1 0 2 1 1 0 0 2 1 1 0 2 2 0 0 0 1 0 0 1 0 1 1 2 1 1 1 0 2 0 2 1 1 0 1 0 2 0 0 0 2 0 0 1 0 1 2 1 1 0 1 0 0 0 0 1 1 1 2 0 0 1 1 1 2 1 0 2 0 0 0 2 1 1 0 0 2 0 0 0 1 1 1 1 1 1 2 1 0 0 1 0 0 2 2 0 1 1 0 0 0 2 2 1 1 1 0 0 1 1 0 0 0 1 0 0 0 0 1 1 1 0 0 0 0 1 0 0 2 0 1 0 1 1 0 1 0 1 1 0 0 1 0 2 0 0 0 0 2 0 0 0 0 0 0 2 1 2 0 2 1 0 1 0 2 0 0 2 0 0 0 0 0 0 2 0 2 0 1 2 1 0 0 0 0 0 0 2 2 1 1 2 1 2 0 2 1 0 0 2 0 2 2 1 1 1 2 1 2 1 1 2 2 0 1 0 1 1 1 1 1 1 2 2 0 0 1 2 0 0 0 0 0 1 1 1 2 0 0 0 2 2 0 0 0 0 1 0 2 0 0 0 0 1 0 2 1 0 0 0 1 1 0 2 0 0 2 2 2 1 2 0 2 0 1 1 2 2 2 1 1 1 1 1 0 0 0 0 2 1 1 1 0 1 1 0 1 0 0 1 1 1 1 0 1 1 1 0 0 0 2 0 0 0 2 0 1 0 1 0 0 0 1 1 1 0 2 0 1 0 0 0 0 0 0 2 0 2 2 1 2 0 0 1 0 0 0 1 1 1 0 1 1 0 1 0 2 1 0 1 1 1 0 0 1 0 1 1 2 1 1 0 2 1 0 0 0 1 2 1 2 1 0 0 1 1 1 1 2 1 0 0 1 0 0 0 0 0 0 0 1 2 0 1 1 0 1 1 0 2 2 0 1 0 0 1 1 2 1 1 1 0 1 1 0 0 0 1 1 0 0 0 0 1 0 1 0 2 0 0 2 2 0 0 0 0 0 1 0 1 0 2 0 0 0 1 0 0 1 1 1 2 2 0 0 0 0 1 2 2 0 0 0 2 0 0 0 0 0 0 0 0 0 1 0 1 0 0 0 1 0 0 2 0 0 1 1 1 0 1 1 1 0 2 1 0 2 0 0 1 0 0 2 0 0 0 1 1 2 1 1 2 1 2 0 2 2 2 1 1 0 1 0 0 0 0 0 2 2 0 2 0 0 2 2 0 0 0 0 2 2 0 2 1 1 2 1 0 0 0 0 0 0 0 0 1 1 0 0 0 0 1 1 1 1 0 1 0 1 1 1 0 0 1 1 0 0 0 0 0 0 0 0 0 2 0 1 1 0 1 1 1 2 1 1 0 1 0 1 1 0 1 1 2 2 0 2 0 0 0 0 2 0 2 0 0 1 0 1 0 2 2 0 0 0 2 0 2 2 0 1 1 0 2 0 0 0 0 1 1 1 0 1 1 0 1 0 0 1 0 2 2 2 0 1 0 0 1 0 1 1 0 0 0 0 0 1 1 1 1 1 0 0 0 1 1 0 0 1 0 0 2 2 0 0 0 1 0 2 1 1 0 2 2 0 0 0 0 0 0 0 0 0 0 0 0 0 0 0 0 0 0 1 0 1 1 0 2 0 0 0 0 0 0 1 1
157 1 2 1 0 0 0 2 1 2 1 0 0 0 0 0 0 1 1 2 2 1 0 2 0 1 1 2 2 2 2 1 2 2 0 0 2 2 1 0 1 0 0 0 1 0 1 0 0 0 0 0 1 1 1 1 1 0 1 0 1 1 1 0 0 2 0 1 0 0 0 0 1 0 1 2 1 0 1 0 2 2 1 1 2 0 0 0 2 2 0 0 0 0 0 1 0 1 0 1 1 2 1 0 2 0 2 1 1 0 1 1 0 2 2 2 0 0 0 0 2 0 0 2 0 0 0 1 1 1 0 0 1 1 0 0 1 0 0 0 2 0 0 0 0 0 0 0 0 1 0 0 0 0 0 0 0 0 0 0 0 1 0 1 0 1 0 1 1 1 0 1 1 1 1 0 2 1 1 1 0 1 1 1 0 0 1 2 0 2 0 2 0 0 1 0 1 1 0 0 0 1 0 0 2 0 0 1 1 0 2 0 2 0 2 0 0 0 1 1 1 1 0 0 0 0 0 1 0 0 0 0 0 1 1 0 1 2 1 1 1 0 2 1 0 0 0 0 1 1 1 0 0 1 1 0 1 0 1 0 1 0 0 0 1 1 0 1 1 1 0 1 0 2 0 0 0 1 1 0 0 1 2 0 1 0 1 1 0 2 1 2 1 0 2 0 2 1 0 1 0 0 2 1 0 0 0 0 0 0 0 0 2 1 1 0 1 1 1 1 0 2 1 2 2 0 0 2 0 1 1 2 0 1 0 0 0 1 0 0 0 0 2 2 1 1 0 1 1 1 1 1 2 0 0 0 0 0 0 1 2 1 0 0 0 0 0 2 2 1 1 1 1 1 0 0 0 0 0 2 2 0 0 1 1 1 2 0 0 0 0 0 0 0 1 1 0 1 1 1 0 1 1 0 0 1 0 0 0 2 0 0 0 0 0 0 1 0 0 0 0 2 1 1 1 1 1 1 1 1 1 1 0 2 0 0 0 2 0 0 0 1 2 0 1 1 1 1 1 0 0 0 0 1 1 1 0 2 1 1 1 1 0 1 0 1 0 2 2 1 1 1 2 0 1 0 1 2 2 1 1 0 0 0 2 1 0 1 1 1 1 1 1 0 0 0 1 1 1 2 0 2 1 1 0 0 2 1 1 0 0 0 1 1 1 1 0 1 0 1 1 2 0 0 0 1 0 0 0 2 0 2 2 1 2 0 2 0 1 0 0 1 1 1 1 0 1 1 1 1 0 0 1 0 2 0 0 0 0 1 0 0 0 2 2 0 0 2 1 1 1 1 2 0 1 0 2 2 2 2 2 0 2 0 0 1 2 2 0 0 0 0 1 0 2 0 2 0 0 0 0 1 0 2 2 0 1 0 0 0 0 0 0 1 1 1 0 1 0 0 1 0 0 0 0 2 2 1 0 0 1 1 0 1 2 0 1 2 2 1 1 1 0 1 2 1 1 2 0 0 1 2 0 0 1 2 0 0 1 0 0 0 0 1 0 0 1 0 1 1 0 1 1 0 0 1 0 1 1 1 1 0 0 2 2 2 2 0 1 2 0 0 1 0 1 0 0 0 0 1 0 1 0 0 1 0 2 2 0 0 0 0 1 1 0 2 0 1 1 0 0 1 0 0 1 1 1 0 0 0 0 0 0 0 0 0 2 0 0 1 0 1 0 0 1 0 0 0 0 1 0 1 0 0 0 1 1 0 1 0 0 0 1 0 0 1 2 1 0 2 0 0 2 0 0 2 1 0 1 1 1 1 2 1 2 1 0 2 1 2 0 2 2 2 0 0 0 0 0 1 1 0 1 2 1 0 2 0 0 2 2 0 1 0 1 1 1 0 2 1 2 1 0 0 0 0 0 0 0 0 0 0 2 1 1 1 0 0 0 0 0 0 0 0 0 0 0 0 0 0 2 0 0 0 0 0 0 0 0 0 0 0 1 0 1 0 1 0 1 0 0 0 1 0 2 1 0 1 1 2 2 0 1 0 0 0 1 1 1 2 0 0 1 0 1 0 2 1 2 0 1 1 1 0 2 2 0 0 0 2 0 0 0 0 1 1 1 2 2 0 2 0 0 1 2 2 2 1 0 1 0 1 0 1 1 0 0 0 1 0 0 0 1 1 1 1 1 1 0 0 1 0 2 0 0 0 0 0 0 0 0 0 0 1 0 0 1 0 1 1 1 0 0 0 0 0 1 0 0 0 0 0 0 1 0 0 1 0 0 0 0 0 1 2 0 0 0 0 1 1 1 1
158 0 2 1 0 1 1 1 1 2 2 1 0 0 0 0 0 0 0 0 0 2 0 2 0 0 0 1 1 2 2 1 0 0 0 1 1 2 0 0 1 0 1 0 0 1 1 0 0 1 1 0 0 0 1 1 0 0 1 0 0 1 2 2 0 1 0 1 0 0 1 0 2 0 2 2 0 0 0 0 0 1 0 0 0 0 0 0 2 2 0 1 0 1 1 2 0 1 0 1 1 1 1 0 2 0 2 1 0 0 0 1 0 1 1 1 1 0 1 0 1 0 1 1 0 1 1 1 1 1 1 1 0 0 0 0 0 0 0 0 0 0 1 0 0 0 0 0 1 1 0 0 0 1 0 1 1 2 0 0 1 0 0 1 2 2 2 1 0 1 0 0 1 1 0 1 1 0 0 1 0 0 1 2 1 1 1 1 0 0 2 0 0 1 1 0 0 2 0 0 0 1 0 2 2 1 1 0 0 0 0 0 1 0 2 1 1 0 1 0 2 1 1 0 1 1 1 0 0 0 0 0 0 0 2 0 0 2 2 2 0 0 2 0 0 0 0 0 2 0 0 0 0 0 0 0 0 0 1 0 1 0 0 1 0 0 0 0 2 1 0 2 1 2 0 0 2 1 1 0 0 2 2 1 0 0 1 1 0 1 0 0 0 0 1 0 2 1 0 1 0 0 2 1 1 0 1 0 0 2 0 1 2 0 0 0 2 1 1 0 0 1 1 2 1 0 0 2 0 0 2 0 0 2 0 0 0 2 0 0 0 0 1 2 0 0 0 0 0 0 0 0 2 1 0 0 2 0 0 1 1 0 2 0 2 0 0 1 1 0 2 0 0 0 1 1 0 0 0 1 0 0 0 1 2 0 1 0 0 1 0 1 0 1 2 0 1 2 0 0 0 0 1 1 1 1 0 2 1 1 0 0 0 0 0 0 2 0 0 0 0 0 0 0 1 2 1 0 0 0 1 1 0 1 0 1 1 1 0 0 2 0 0 2 0 1 1 0 0 0 0 0 0 2 1 0 1 2 2 2 0 2 0 0 0 1 1 2 2 1 1 1 2 1 2 1 1 2 1 1 2 0 2 1 2 1 0 1 2 0 0 0 1 2 2 0 0 0 1 2 0 2 1 1 0 0 1 1 1 0 0 0 1 0 1 1 0 0 0 1 0 2 2 2 2 0 0 1 0 1 1 0 1 0 0 0 1 0 1 0 1 0 1 0 1 0 2 1 1 1 1 1 1 0 1 1 0 0 0 0 0 0 0 0 0 2 2 2 2 0 0 0 1 0 1 0 2 1 2 1 2 0 0 0 1 0 0 0 1 1 1 0 0 1 0 0 0 1 1 0 2 0 0 2 2 0 2 0 0 1 1 0 0 1 0 0 1 1 1 0 1 0 0 0 0 0 1 2 0 0 1 1 1 1 2 1 2 1 2 1 0 0 0 0 1 1 1 1 0 0 0 1 1 0 2 2 0 0 2 0 0 0 0 0 0 0 2 2 0 0 2 0 0 0 0 0 1 1 1 1 1 0 0 1 2 1 1 1 0 0 0 0 0 1 1 1 1 1 0 2 2 0 0 1 2 0 1 2 0 0 0 0 0 1 0 0 0 0 0 0 0 0 0 0 1 1 1 1 1 0 1 2 1 0 2 2 1 0 0 0 0 0 0 0 0 0 0 1 0 0 0 0 0 0 0 2 0 0 1 1 0 1 0 0 0 1 1 1 0 2 1 0 2 1 1 0 1 0 1 1 1 1 1 1 2 1 1 2 1 2 0 1 2 2 0 0 0 0 0 0 0 0 1 2 0 0 2 0 1 1 1 0 1 0 1 1 0 0 2 0 2 1 2 1 0 0 1 0 0 0 1 0 2 0 0 1 1 0 1 1 1 0 1 1 0 0 1 0 0 0 2 0 0 0 0 0 0 0 1 1 2 0 1 0 1 1 1 0 2 0 0 0 0 1 1 0 0 1 1 1 0 2 2 0 0 0 0 0 1 1 0 1 1 1 1 0 2 2 0 0 0 1 0 1 2 1 1 0 1 1 1 0 0 0 1 1 1 1 2 2 0 2 0 1 1 1 0 0 0 2 0 0 1 2 0 1 1 1 1 1 0 0 2 0 0 0 0 2 0 0 2 0 1 0 1 0 1 1 1 1 1 0 0 0 0 0 0 0 2 2 0 0 0 0 0 1 1 0 1 0 0 0 0 2 0 1 1 0 0 1 0 0 0 1 0 0 0 0 1 1 0 0
159 1 1 2 0 0 2 1 1 1 1 0 0 1 0 1 0 0 1 0 0 2 1 1 1 1 1 1 1 2 2 0 2 2 1 1 1 2 0 1 0 0 0 0 0 0 1 0 1 0 0 0 0 1 0 1 0 0 2 0 0 1 2 2 1 0 1 1 0 0 1 1 1 0 1 2 1 0 0 0 1 2 0 0 0 0 0 1 1 1 0 1 2 0 0 2 0 1 1 0 0 2 0 0 2 1 2 1 1 0 0 1 0 0 2 2 1 1 2 0 1 0 1 1 0 1 1 1 0 2 0 1 0 0 0 0 0 0 0 0 2 0 0 0 2 0 0 0 0 2 1 1 0 0 0 1 0 0 0 0 0 2 1 0 1 2 1 1 0 2 1 2 1 1 0 1 2 0 0 0 0 0 1 2 0 0 2 2 0 0 0 2 0 0 2 0 1 1 0 1 0 0 0 1 2 0 1 1 0 0 0 0 0 0 1 0 1 0 1 0 2 1 1 0 0 0 1 2 0 0 0 0 1 1 0 1 0 2 2 1 0 0 2 0 0 0 0 0 1 1 1 0 0 0 0 0 1 0 0 0 0 0 0 1 0 0 1 0 2 0 0 2 1 1 0 0 1 1 1 1 1 2 1 0 0 1 0 0 0 2 1 1 0 0 2 0 2 0 0 0 0 0 1 0 0 0 0 0 1 1 0 1 1 1 1 0 1 0 0 0 2 2 1 0 1 0 0 1 1 1 1 1 0 2 0 0 0 1 0 1 1 1 1 1 1 1 1 0 0 0 1 1 1 0 0 1 0 0 0 0 0 1 0 0 0 0 0 2 2 1 1 1 1 1 1 1 0 1 1 1 0 0 0 1 1 0 0 0 0 0 0 0 2 0 2 0 1 1 1 1 0 1 1 1 1 0 1 0 0 1 1 0 0 1 1 0 0 0 0 0 0 2 1 2 1 2 1 0 1 0 1 1 1 0 1 1 0 1 0 0 2 0 1 1 0 2 1 0 0 0 0 0 0 1 1 1 0 1 1 0 2 1 0 0 0 0 0 2 2 0 0 0 2 0 2 0 2 1 2 0 2 0 1 0 1 1 0 0 1 0 2 1 1 1 1 0 0 0 0 1 1 1 1 0 0 1 2 0 1 0 1 0 0 0 1 1 0 0 0 0 0 2 0 0 0 1 1 0 0 2 0 2 1 1 1 0 0 0 2 0 2 0 2 2 2 0 1 1 1 2 0 0 0 0 2 0 0 0 0 0 0 0 1 0 0 0 0 2 1 0 0 1 0 0 0 0 0 1 1 1 2 1 2 0 0 0 1 0 0 0 0 1 0 1 1 0 1 0 0 0 2 0 0 0 2 0 0 0 0 1 1 1 0 0 0 0 0 0 0 0 1 0 0 0 0 0 0 1 0 0 1 0 0 2 1 1 2 1 2 2 1 1 0 0 2 2 2 1 1 0 0 1 1 0 2 2 0 1 1 0 0 0 1 1 2 2 0 2 0 2 0 0 0 0 2 2 2 0 2 0 1 0 0 2 2 2 2 0 0 1 0 0 0 1 0 0 0 0 0 0 0 1 0 0 2 0 2 1 1 0 2 2 0 2 0 1 0 1 1 0 1 0 0 1 0 2 1 0 0 0 0 1 0 0 1 1 1 0 0 1 0 1 0 0 0 0 0 1 0 0 0 0 1 0 0 1 0 0 2 0 0 1 2 0 2 0 2 1 0 2 1 1 1 0 0 0 2 0 1 1 2 1 0 0 2 1 0 2 1 2 0 1 2 2 0 0 1 0 0 1 0 0 0 2 1 0 1 2 0 0 0 0 1 1 1 2 0 0 2 0 2 1 0 0 0 0 0 0 1 0 0 1 1 0 0 1 0 0 1 0 0 0 2 0 0 0 2 0 0 1 1 0 0 0 0 1 0 0 0 0 2 0 0 0 0 1 1 0 1 0 1 0 1 0 1 1 0 0 0 2 2 0 1 0 0 0 1 0 1 1 0 1 0 0 2 0 2 2 0 0 0 1 0 1 2 1 0 0 0 2 0 0 1 1 2 1 0 1 2 1 0 2 0 1 2 2 0 1 0 0 0 0 0 0 1 0 0 2 2 0 0 0 1 2 2 0 1 0 1 0 1 0 1 1 0 0 1 0 0 0 0 0 0 1 1 1 1 0 1 1 1 1 0 0 0 0 0 0 1 0 0 0 0 2 0 0 2 0 0 0 0 0 0 1 0 0 1 1 1 1 1 1
160 1 2 0 0 0 0 0 2 0 0 2 0 0 0 0 0 1 1 1 1 1 1 2 0 1 1 1 2 1 1 1 1 2 0 2 1 1 0 0 1 0 1 0 0 0 0 0 0 0 0 0 0 1 1 2 0 1 1 1 1 0 2 1 1 1 1 0 0 0 0 2 1 0 1 2 1 0 1 0 2 1 0 0 0 0 0 1 1 1 0 0 0 1 0 1 0 1 0 1 1 1 0 0 2 0 2 1 1 0 0 2 1 2 2 2 1 0 1 0 1 0 1 1 0 1 1 0 0 0 0 1 1 1 0 0 1 1 1 1 1 0 0 0 1 0 1 1 0 1 0 0 0 0 0 0 0 1 0 0 1 1 0 1 0 2 1 0 0 1 2 0 0 1 0 0 1 0 1 1 0 1 0 2 1 1 1 0 0 0 1 0 0 0 0 0 0 1 0 0 0 0 0 2 2 1 0 0 0 0 0 1 1 0 1 1 1 0 2 0 2 0 1 0 1 0 1 2 0 0 0 0 0 0 2 0 0 2 2 1 0 0 2 0 0 0 0 0 2 0 0 1 0 1 1 0 0 0 0 0 0 0 0 2 0 0 1 0 2 1 0 1 0 1 0 0 0 2 1 0 0 1 2 0 0 0 1 1 0 2 1 2 1 1 1 0 2 0 0 0 1 0 2 1 0 1 1 0 1 1 1 1 2 2 2 0 1 0 1 0 1 2 2 1 2 0 0 0 0 0 2 2 0 2 0 0 0 1 0 1 1 1 2 2 1 1 1 1 2 1 1 1 2 0 0 0 0 0 0 1 1 0 2 2 1 0 0 1 1 1 1 1 2 2 0 0 0 1 1 1 0 0 0 1 0 0 1 0 0 0 0 0 0 0 1 1 1 1 1 1 0 1 2 0 0 1 1 0 0 2 0 0 1 1 2 0 0 1 1 1 1 0 2 0 0 2 2 2 2 1 1 1 0 1 0 0 0 0 1 2 1 0 2 0 2 2 2 0 1 2 0 0 0 2 1 1 0 1 1 1 1 1 1 0 0 2 0 1 1 1 1 2 2 0 0 0 0 2 2 0 2 0 1 0 1 2 0 0 1 0 1 1 0 1 0 0 1 0 1 2 0 2 2 0 0 0 0 0 1 0 1 0 0 0 2 0 0 0 1 2 2 1 0 0 0 1 0 1 0 1 1 0 1 0 1 0 2 0 1 1 1 1 1 1 2 0 2 1 1 1 0 0 0 0 1 0 0 1 0 1 1 0 1 0 1 0 0 2 1 0 0 0 0 0 0 0 2 0 2 0 2 0 2 0 1 1 2 0 0 0 0 0 0 0 1 0 1 1 1 1 0 2 0 2 2 0 2 0 1 2 0 0 0 1 1 1 0 0 0 0 0 0 0 0 0 0 2 1 0 0 0 1 0 2 1 1 2 0 2 2 0 1 0 0 0 0 0 0 0 1 1 1 1 0 1 2 0 1 2 0 0 0 0 0 0 0 0 0 0 1 1 0 0 1 0 1 1 1 1 1 1 0 1 0 1 0 1 1 0 1 1 1 0 0 0 0 0 0 0 2 1 0 0 1 1 0 2 2 0 1 1 1 0 2 0 0 0 0 0 0 0 1 0 0 1 2 0 1 1 0 0 0 0 0 0 0 0 0 1 2 1 1 1 0 2 0 0 1 0 2 2 2 0 0 0 1 0 0 2 1 0 0 1 0 0 0 2 0 0 0 0 0 2 1 1 0 2 0 0 2 2 2 0 0 1 1 1 2 0 2 0 2 2 2 1 1 0 2 0 0 0 0 1 1 1 0 2 0 2 0 1 0 0 2 2 2 0 0 2 0 2 1 2 1 0 0 1 0 0 0 0 2 1 1 1 0 0 0 1 0 0 1 0 0 0 0 1 0 0 0 2 0 0 0 1 0 1 0 0 0 1 0 0 0 0 1 1 0 1 1 1 0 1 0 1 1 0 0 0 2 2 0 2 1 1 1 0 0 1 1 0 0 0 1 1 1 1 1 0 0 1 2 1 0 1 2 0 0 0 2 0 0 0 0 0 0 2 2 2 0 0 1 0 1 1 2 0 1 0 0 0 0 0 2 1 0 0 0 0 0 0 0 2 0 0 1 1 1 0 0 2 0 1 0 1 0 0 0 0 0 0 0 0 0 2 1 2 0 2 2 0 0 0 0 0 1 0 1 1 1 0 1 0 0 0 0 1 0 0 1 0 0 0 1 0 0 1 0 1 0 0 1
161 1 1 2 0 0 1 2 2 1 0 0 0 2 1 1 1 0 1 1 1 1 0 2 0 0 0 2 2 2 2 2 2 2 2 1 1 1 0 0 1 1 0 0 0 0 1 0 0 0 0 0 1 2 0 0 0 0 1 1 1 0 2 1 1 0 1 0 0 0 0 1 1 1 1 2 1 0 1 0 1 1 0 0 0 0 0 1 2 2 0 1 2 0 0 2 0 2 0 2 2 2 2 0 2 0 2 2 2 0 0 2 1 2 2 2 1 0 0 0 2 0 1 1 0 1 1 1 1 1 1 1 0 2 0 1 0 0 1 0 1 0 1 0 1 0 0 0 0 0 0 1 0 0 0 0 0 0 0 0 1 1 0 1 1 2 0 0 0 1 0 1 0 2 1 0 1 0 1 1 0 1 0 2 2 1 1 2 0 1 1 2 0 0 2 1 2 2 0 1 1 0 1 1 2 0 2 1 0 0 0 0 1 0 1 0 0 0 1 1 1 0 1 0 0 0 0 1 0 0 0 1 1 0 1 0 0 2 2 1 0 1 1 1 0 0 0 0 0 2 2 0 0 1 1 0 0 0 0 0 0 0 0 1 0 0 0 0 1 0 2 0 0 1 0 0 0 2 1 0 0 1 2 0 0 1 0 2 0 2 1 1 2 0 2 0 0 1 1 1 0 0 1 1 0 0 0 1 0 1 0 1 1 1 1 0 2 1 0 0 1 2 0 2 1 0 0 1 1 0 1 2 0 1 0 0 0 2 0 0 0 0 1 2 1 1 0 0 1 1 1 1 0 0 0 2 0 0 0 0 0 0 2 1 2 1 0 2 2 0 2 0 1 1 2 1 0 1 1 1 0 1 0 0 1 1 1 0 0 0 0 0 2 0 1 1 2 1 1 1 0 1 0 2 0 0 0 0 1 0 1 0 0 0 0 0 1 0 0 0 0 1 0 0 1 2 0 0 1 2 2 1 1 1 1 0 0 1 0 1 1 1 2 1 1 1 1 1 1 1 1 0 0 1 1 1 0 1 1 1 1 1 0 1 0 1 0 1 2 0 0 1 2 0 1 0 1 1 0 1 2 0 2 0 0 2 0 2 2 0 0 0 1 1 0 0 0 1 2 2 0 2 1 1 0 0 2 2 0 0 0 0 0 0 0 0 0 0 1 2 1 2 1 1 1 1 0 1 0 2 0 1 1 0 1 0 1 0 1 2 0 1 1 1 1 0 0 2 2 0 0 0 0 0 2 0 0 0 0 0 0 0 0 0 0 1 1 0 0 0 0 0 0 0 0 0 1 2 2 2 2 0 0 0 0 0 0 1 1 0 0 0 0 0 0 0 1 0 0 0 0 0 0 2 2 0 2 0 0 1 0 0 0 1 0 0 0 1 1 0 0 0 0 1 0 0 1 0 0 0 0 0 1 1 2 0 1 0 2 1 0 0 0 0 2 1 1 0 0 0 0 1 1 0 2 0 0 0 1 0 0 0 1 0 0 0 1 1 0 0 2 0 0 0 2 2 2 0 2 0 1 0 0 2 2 2 1 0 1 1 0 0 0 0 0 1 1 1 0 0 0 0 0 0 1 0 2 2 0 1 0 0 0 0 0 1 0 0 1 0 0 0 0 0 1 0 2 1 1 0 1 2 1 0 1 0 0 0 0 1 0 1 0 1 1 1 1 0 0 0 0 0 0 1 0 1 0 0 0 0 0 0 1 0 0 1 2 1 0 1 1 0 2 0 0 1 0 0 1 1 2 1 0 0 2 2 0 1 0 2 1 0 2 1 0 0 0 0 0 1 0 0 1 2 1 0 1 0 0 1 2 1 0 2 2 2 0 0 2 0 2 2 1 1 0 0 1 0 0 0 0 1 1 0 0 0 0 0 1 0 1 1 1 0 0 0 1 0 0 0 2 0 0 0 0 0 0 1 0 0 2 0 0 0 0 0 1 0 1 0 0 0 1 0 1 0 0 1 2 2 1 0 2 0 0 0 0 0 0 2 0 0 1 0 1 1 1 2 1 0 0 2 0 1 1 1 1 0 0 2 0 0 0 0 2 2 0 0 2 2 0 2 0 0 1 0 1 2 2 1 0 0 0 1 2 0 0 1 1 0 0 0 2 0 0 0 1 0 1 0 1 0 2 0 1 0 1 0 1 1 1 0 0 0 1 1 1 1 2 1 1 0 1 1 0 0 0 0 1 0 0 0 0 1 0 0 2 0 0 1 0 0 0 2 1 0 0 0 1 1 1 1
162 1 1 2 0 0 2 1 1 2 1 0 0 0 0 0 0 0 1 0 0 2 0 2 0 0 0 1 2 1 0 0 1 2 0 1 2 1 0 2 0 0 0 0 0 0 1 1 1 0 0 0 1 2 0 1 1 0 2 0 1 0 0 0 1 1 1 0 0 0 0 1 1 1 1 2 1 0 2 0 2 2 0 1 1 0 0 0 2 2 0 0 2 0 0 2 0 1 1 0 0 2 0 0 2 0 2 0 0 0 0 1 0 1 1 1 1 1 1 0 1 1 0 2 0 0 0 1 1 2 1 1 0 1 0 0 0 0 1 0 1 0 0 0 0 0 0 0 0 0 0 0 0 1 0 0 0 0 0 0 2 1 0 1 0 2 0 1 0 1 1 0 1 1 1 0 2 0 0 1 1 2 1 2 1 1 1 1 0 0 1 1 0 1 1 1 0 2 0 1 1 0 0 2 2 0 0 0 0 1 0 0 1 0 1 2 2 1 2 0 2 1 0 0 0 0 1 1 0 0 0 0 1 1 1 1 0 2 2 1 0 0 2 0 0 0 0 0 2 0 0 0 0 0 0 0 0 0 1 0 1 0 0 1 0 0 0 1 1 0 0 2 1 1 0 0 1 2 1 1 1 1 1 0 1 0 0 1 0 2 2 0 1 0 2 0 2 0 0 0 0 1 2 2 1 0 1 0 0 1 0 1 1 0 0 0 2 1 1 0 0 1 2 1 2 0 1 1 1 1 2 1 0 0 0 0 0 2 0 0 0 0 2 1 1 1 1 0 1 1 1 1 1 0 0 1 0 0 0 2 2 0 1 1 0 0 0 2 2 1 1 1 0 0 1 0 0 0 0 1 1 1 0 1 2 1 0 0 0 0 0 0 1 0 1 2 1 0 1 1 0 1 1 0 0 1 0 0 0 2 0 0 0 0 2 1 0 1 1 1 1 0 0 0 2 2 0 0 1 0 1 1 1 1 1 1 0 2 0 1 2 0 1 1 0 2 1 0 0 0 0 1 0 2 2 1 1 2 1 0 1 2 0 2 0 2 0 2 2 0 0 0 2 0 1 1 0 1 2 1 0 1 1 1 2 0 0 0 1 1 1 1 1 1 1 0 1 1 1 2 0 2 1 1 0 0 1 1 0 0 0 0 0 0 1 1 2 0 0 1 1 2 0 0 0 1 1 0 1 2 0 1 0 0 0 0 2 0 1 2 0 1 1 1 2 0 1 1 1 2 1 1 1 0 1 1 0 1 0 1 0 0 0 0 0 1 1 1 0 0 1 1 0 0 0 0 1 0 2 0 2 0 1 0 0 0 0 0 0 0 2 0 0 0 0 0 0 1 0 0 0 2 0 2 2 0 0 0 0 1 0 0 0 1 1 2 0 1 0 0 1 0 0 0 0 0 2 1 0 0 0 0 0 1 1 0 2 1 2 1 0 2 0 0 2 2 2 2 0 0 1 1 0 0 0 2 0 0 0 0 0 0 0 1 1 1 1 1 1 0 1 1 1 0 0 1 2 0 1 0 1 1 0 1 2 2 0 0 1 2 0 0 0 1 0 0 0 1 0 2 0 2 0 0 1 0 1 2 0 0 0 0 0 2 0 0 0 1 0 0 0 0 0 1 1 1 2 1 0 0 0 1 1 0 1 0 2 0 0 0 0 0 0 0 1 1 0 0 0 1 0 1 0 0 0 0 0 0 2 1 0 2 1 0 0 1 1 1 0 2 1 0 1 1 1 1 2 0 0 2 2 2 1 1 1 1 1 1 1 2 1 1 2 2 0 0 0 1 0 1 0 0 0 2 1 0 1 0 0 2 2 0 1 1 1 2 0 0 2 0 2 2 0 0 1 0 0 0 0 0 0 1 2 0 0 0 1 0 1 0 0 0 1 1 0 0 1 0 0 0 2 0 0 0 0 0 0 0 0 0 1 0 0 0 0 0 2 0 1 0 2 2 2 0 2 2 0 1 2 2 2 0 2 0 0 0 0 0 0 2 0 0 1 0 2 0 2 2 0 0 0 2 2 0 1 1 0 0 1 1 0 0 0 0 2 2 2 1 2 1 0 2 0 0 2 2 0 1 1 0 1 0 0 0 1 1 0 1 1 1 0 0 1 1 1 0 0 1 0 0 2 0 2 0 0 0 0 0 0 1 1 0 1 0 2 0 1 0 0 0 2 0 0 0 0 1 0 0 1 0 0 0 0 2 0 0 1 0 1 1 1 1 1 2 0 0 1 0 0 0 0 1
163 1 0 2 0 0 2 2 0 1 1 1 1 1 1 1 0 0 2 2 2 0 1 2 0 1 1 1 2 2 2 0 0 0 1 1 1 2 0 2 0 0 0 0 0 0 0 0 0 0 0 0 1 1 0 1 0 0 0 0 1 2 2 2 0 1 1 0 1 1 0 2 2 0 2 2 0 0 0 0 1 2 0 0 0 1 2 1 1 2 1 1 0 0 0 0 0 1 0 1 1 1 0 0 2 2 2 0 0 0 1 1 0 2 2 2 2 1 1 0 1 1 1 1 0 1 1 1 1 1 0 0 0 1 0 0 0 0 0 0 1 0 0 0 1 0 0 0 0 1 0 1 0 0 0 0 0 0 0 0 0 1 0 2 1 2 0 1 2 2 0 2 0 2 1 0 2 0 0 0 0 0 0 2 0 0 2 1 0 0 1 0 0 0 2 0 1 2 0 0 0 0 0 2 2 0 0 0 0 0 0 0 1 0 1 0 0 0 2 0 2 0 1 0 0 0 0 1 0 0 0 1 0 0 1 0 0 2 2 2 0 0 2 0 1 1 1 0 2 0 0 1 0 0 0 0 2 0 0 0 0 0 0 1 1 0 0 0 1 1 1 0 0 1 0 0 0 2 1 0 1 0 0 0 0 0 0 1 0 1 1 1 2 0 2 0 2 0 1 0 1 0 2 0 0 1 0 0 1 2 1 1 1 1 1 0 2 0 0 1 0 2 1 2 1 0 0 1 0 0 1 2 0 0 0 0 0 0 0 1 0 1 1 1 0 0 1 1 2 0 1 0 1 1 0 1 1 1 0 1 1 0 2 1 2 1 0 1 1 1 1 1 0 0 0 0 0 0 0 2 0 0 0 0 0 0 0 0 0 0 0 0 2 0 2 0 2 1 1 1 0 1 1 0 0 0 1 1 0 0 2 0 0 0 0 0 1 1 1 1 1 0 0 0 0 1 0 0 0 0 0 0 1 0 1 0 0 0 0 1 1 1 1 1 0 2 1 0 0 0 0 1 0 2 1 1 0 1 0 0 2 0 0 1 1 2 0 2 2 1 2 2 1 1 1 0 1 1 1 0 0 0 2 1 0 2 1 0 2 1 1 0 1 1 0 0 0 1 1 2 0 2 1 1 1 1 1 1 0 0 0 0 0 1 1 1 0 0 0 2 2 1 1 1 1 1 0 0 1 2 0 1 0 0 0 0 2 0 1 1 1 0 2 2 1 0 1 1 1 1 0 0 0 0 2 2 2 1 1 1 0 0 0 1 1 0 0 2 2 0 0 0 0 0 0 0 1 0 1 0 1 0 1 0 1 0 1 0 1 1 1 0 0 0 0 0 0 0 0 0 1 1 0 1 1 0 1 0 0 1 0 0 0 0 0 0 1 1 1 0 1 0 1 1 0 1 1 1 0 0 0 0 0 1 2 1 2 1 2 2 2 0 0 1 1 0 0 1 0 0 1 1 1 0 1 1 0 1 2 0 0 0 1 1 1 1 0 0 1 0 1 2 0 0 1 2 2 0 2 0 1 0 1 2 0 1 0 1 1 1 0 0 0 0 0 0 0 0 0 0 0 1 0 0 2 0 2 2 0 1 0 0 0 1 0 1 0 1 1 0 0 1 1 0 0 2 0 0 0 0 0 1 0 0 2 2 2 0 1 1 0 0 0 0 0 1 0 0 0 0 0 0 0 0 0 2 1 0 1 0 0 0 1 1 0 1 2 2 0 1 0 0 1 1 1 0 1 0 1 0 0 0 0 0 0 2 0 1 0 2 1 0 2 2 1 1 1 1 0 0 0 0 2 2 0 1 1 0 0 2 2 0 0 2 2 2 0 0 1 0 1 1 0 2 0 0 1 0 1 0 0 0 2 0 0 1 1 0 0 0 0 0 1 0 0 0 1 0 1 0 1 0 0 0 0 0 0 0 0 0 1 0 0 0 0 0 2 0 2 1 1 0 1 1 2 2 0 1 1 2 2 0 2 0 0 0 0 0 1 1 0 0 0 0 1 0 2 2 0 1 0 0 0 2 2 0 1 0 1 1 1 0 0 0 1 1 1 0 1 1 0 2 0 2 2 2 0 0 1 1 1 0 0 1 0 0 0 1 1 0 1 1 0 1 1 2 2 1 0 0 2 0 1 1 0 0 1 1 1 0 0 0 0 0 1 1 1 0 1 1 1 0 1 1 0 1 0 0 2 1 0 1 0 1 0 0 1 0 1 0 1 1 0 1 0 0 0 0 0 0 0 0
164 1 1 1 1 0 1 1 2 0 0 0 2 2 1 1 0 0 1 0 0 2 0 1 0 1 1 1 1 2 2 0 1 1 1 1 2 1 0 0 2 0 0 1 0 1 0 0 0 0 0 0 1 1 1 1 1 1 1 2 0 0 1 1 0 1 0 1 1 1 0 0 2 0 1 2 1 0 1 0 2 1 1 0 1 0 0 1 2 2 1 1 1 0 0 2 0 1 0 0 0 2 0 0 2 1 2 2 1 0 0 1 2 2 2 2 2 0 1 0 1 0 1 1 0 1 1 1 0 1 0 0 0 1 1 0 0 0 0 0 0 0 0 0 0 1 0 0 0 0 0 1 0 0 0 1 1 0 1 1 2 0 1 1 1 2 1 1 0 1 1 1 1 1 0 1 0 1 0 1 0 1 0 2 1 1 1 0 0 0 2 0 1 1 2 1 2 2 0 1 1 0 1 1 2 0 0 1 0 0 1 0 1 0 1 1 0 0 1 0 2 2 0 0 1 0 0 2 1 1 0 0 0 1 2 0 1 2 2 1 0 0 1 0 0 0 0 0 2 0 0 0 0 1 1 0 0 2 0 2 0 2 0 0 0 0 2 0 0 0 0 2 1 2 0 0 0 2 2 0 0 0 0 0 0 0 0 0 0 1 0 1 1 0 2 0 1 1 1 0 0 0 2 1 1 1 0 0 0 0 0 0 1 2 2 0 2 0 1 1 0 2 1 2 1 0 0 2 0 1 1 2 0 1 0 0 0 2 0 1 0 0 2 2 0 0 0 0 0 0 0 0 1 0 0 1 0 0 0 1 1 0 1 0 1 1 0 1 1 0 2 0 0 0 1 1 0 0 0 1 1 1 0 0 1 0 1 0 0 0 0 0 1 0 1 1 0 0 1 1 0 1 0 0 0 1 0 0 0 1 1 1 0 0 0 0 2 0 0 0 0 2 0 1 0 1 1 0 1 0 1 0 0 0 2 0 0 0 1 1 0 2 1 1 0 1 2 0 0 1 0 0 0 0 0 0 0 2 0 1 0 1 0 1 0 1 0 2 2 0 0 1 2 0 1 0 1 1 2 0 1 1 1 1 1 1 1 2 2 1 0 0 1 1 0 0 1 2 2 2 0 2 2 0 0 0 2 1 0 0 0 1 1 0 2 0 0 1 0 1 1 2 2 2 2 0 0 1 1 1 1 0 1 0 1 0 2 0 2 0 1 1 2 2 2 1 1 1 1 1 0 1 0 0 2 0 0 1 0 0 0 0 1 1 1 0 0 2 1 1 0 2 0 0 0 0 2 1 1 1 2 0 2 0 2 1 2 1 0 0 0 0 1 1 0 1 1 0 0 0 0 2 1 2 2 1 1 0 0 2 0 0 0 2 0 0 0 2 1 0 0 0 0 0 0 0 2 2 0 0 0 1 0 1 2 1 2 0 1 1 0 0 0 1 2 2 2 1 0 0 0 1 1 0 1 1 0 1 2 0 0 0 1 2 2 1 2 0 0 1 1 1 2 0 0 2 2 0 2 0 2 0 1 2 1 1 0 0 0 1 0 0 2 0 0 1 1 0 0 2 1 1 0 0 2 0 2 1 1 1 0 0 0 1 0 0 0 2 1 0 0 0 1 0 1 1 1 0 0 0 0 0 0 0 1 1 1 0 0 1 0 1 0 0 0 1 0 0 0 0 0 0 0 0 0 1 0 0 0 0 0 0 1 0 0 0 2 1 0 0 0 1 2 1 1 0 1 0 0 1 1 1 1 1 2 0 1 2 0 2 0 1 2 2 1 1 0 1 0 1 0 0 1 2 1 0 1 0 0 1 1 0 1 1 1 2 0 0 2 0 1 1 2 0 0 0 0 0 0 1 1 0 1 0 0 1 0 0 2 0 0 1 1 0 0 0 0 1 0 0 1 0 0 0 1 0 1 0 0 0 2 0 0 0 0 1 1 0 1 0 0 0 0 0 0 1 0 1 1 2 2 0 1 0 1 0 1 0 0 1 1 0 1 0 2 0 2 1 2 0 1 2 0 1 2 0 1 1 0 2 0 0 0 0 2 2 1 1 2 1 1 1 0 2 1 0 1 1 1 0 1 0 0 1 0 0 0 0 0 0 0 0 1 1 1 0 2 1 1 1 2 0 0 0 2 0 2 0 0 1 1 0 0 0 0 0 0 0 2 1 0 0 0 0 0 1 1 0 2 0 0 0 0 1 0 2 1 0 1 0 1 1 0 1 0 1 0 0 1 0 0 0
165 0 2 1 0 0 1 2 1 1 1 0 0 0 0 0 0 0 0 2 2 1 1 2 0 1 1 2 2 2 2 0 0 1 1 0 2 0 0 1 0 0 0 0 0 0 1 0 0 0 0 0 2 1 1 1 0 0 0 1 0 2 0 0 1 0 1 1 0 0 1 0 2 0 2 2 0 0 1 0 1 2 0 0 0 0 0 0 0 2 0 0 0 1 1 2 1 0 0 0 0 2 0 0 2 1 2 0 0 0 0 1 0 1 1 1 0 0 0 0 2 0 0 2 0 0 0 1 1 1 0 0 0 0 0 0 0 0 0 0 1 0 0 0 1 0 0 0 0 0 0 1 0 1 0 0 0 2 0 0 2 0 0 1 1 2 2 1 1 1 0 1 0 2 0 1 1 1 0 0 0 0 1 2 0 0 2 0 0 0 0 0 1 1 2 1 0 0 0 0 0 0 0 1 2 0 1 0 1 0 0 0 2 0 0 1 0 1 1 1 1 1 0 0 0 0 1 2 1 1 0 0 0 0 2 0 0 2 2 2 0 0 2 2 0 0 0 0 2 0 0 0 0 0 0 1 0 0 1 0 1 0 0 1 0 0 0 1 1 1 0 2 1 1 0 1 0 2 1 0 1 0 1 1 0 1 1 2 0 2 1 0 0 0 1 0 1 0 0 0 1 0 2 2 1 0 1 0 0 0 0 0 1 1 1 0 2 0 0 0 0 2 2 2 2 0 0 2 0 1 1 1 1 1 1 0 1 2 0 0 0 1 2 2 0 0 1 0 1 0 0 0 1 0 1 1 0 0 0 1 1 0 2 2 0 0 0 2 2 0 2 0 0 0 1 1 0 0 0 2 1 0 0 0 2 1 1 1 1 0 0 0 0 1 2 0 2 1 1 1 0 1 1 1 0 1 0 1 0 2 0 0 0 0 0 0 1 0 0 0 0 2 1 1 1 2 0 0 0 1 1 0 0 1 0 1 0 0 0 1 1 0 1 1 0 2 0 0 0 1 0 0 0 2 2 1 1 2 2 1 1 1 0 0 0 1 1 2 2 0 0 0 2 0 0 0 0 1 2 0 1 1 0 0 1 0 0 0 1 1 1 1 1 2 1 0 1 0 0 2 0 2 1 0 1 1 2 0 0 0 0 0 0 0 1 1 2 0 0 2 2 0 1 0 0 0 0 0 0 1 1 1 0 0 1 0 1 0 0 1 1 0 1 1 2 0 1 2 2 2 0 0 0 0 2 2 0 0 0 0 0 0 1 0 0 0 0 1 1 0 0 0 0 0 0 0 0 1 1 1 2 0 0 0 0 0 0 2 0 0 0 1 0 0 1 0 1 0 0 0 0 1 1 2 2 0 2 0 0 0 2 2 0 0 0 0 1 1 0 1 0 1 0 0 0 0 1 1 0 0 0 1 0 2 1 1 2 2 2 2 0 1 0 1 1 1 1 1 0 0 1 1 0 1 1 2 0 0 1 0 0 0 2 1 1 1 1 1 0 0 2 0 1 0 0 1 1 0 1 0 1 0 2 1 2 0 2 2 0 0 0 0 1 0 0 0 0 0 0 1 1 0 0 0 1 0 2 2 0 1 0 0 1 0 0 0 0 1 0 0 0 0 0 0 2 2 0 0 0 0 0 0 0 0 1 0 0 0 0 2 0 2 0 0 0 0 0 1 0 1 1 1 0 0 0 1 0 0 1 0 0 1 1 1 0 1 2 2 1 2 0 0 2 0 0 0 1 0 1 0 0 0 0 0 2 2 0 2 0 2 0 1 2 2 0 0 1 0 2 0 0 2 0 0 2 0 2 0 0 2 2 0 0 2 2 2 0 0 1 0 0 1 2 1 0 0 1 0 0 0 0 0 2 0 0 0 0 0 2 0 0 1 1 0 1 1 1 0 0 1 1 0 0 0 0 1 0 0 0 0 0 0 0 0 0 2 1 1 2 0 0 0 1 1 1 1 0 1 1 2 1 1 2 1 2 2 0 0 1 1 1 0 1 0 2 0 2 1 0 0 0 1 0 1 1 1 0 0 0 2 0 0 0 0 0 0 2 1 2 1 0 2 0 1 1 0 0 2 0 0 0 1 0 2 0 1 1 1 2 0 0 0 2 0 1 1 2 0 0 0 2 0 1 0 1 0 1 0 0 1 1 1 0 0 1 0 1 0 2 2 1 0 0 0 0 0 0 0 0 1 0 0 0 2 0 0 1 0 1 1 0 0 0 1 0 0 0 0 0 0 0 0
166 1 2 0 0 0 0 2 2 1 0 0 0 1 0 0 0 0 2 0 0 2 0 2 0 0 0 1 1 2 2 0 0 0 1 0 2 2 0 0 1 0 0 1 0 1 1 1 0 0 0 0 1 1 1 1 0 0 0 0 1 1 2 2 0 1 0 1 1 0 0 1 2 0 2 1 0 0 0 0 0 1 0 0 1 0 0 0 1 1 0 0 1 2 1 1 0 1 1 1 0 1 0 0 2 1 2 0 0 0 0 1 2 2 2 2 2 0 0 0 2 0 2 0 0 2 2 1 1 1 0 0 0 1 2 1 0 1 0 0 1 0 0 0 1 0 0 0 0 2 0 0 0 0 0 0 0 0 0 1 2 1 0 2 1 1 1 0 1 2 1 1 0 2 0 0 2 1 1 1 0 1 1 2 0 0 2 1 0 0 0 1 0 0 1 0 1 2 0 1 1 1 0 1 2 0 0 0 0 0 1 0 1 0 1 0 0 0 1 0 2 1 1 1 1 0 1 2 1 1 1 1 1 1 1 0 1 1 0 0 1 0 0 0 0 0 0 0 2 0 0 0 0 1 1 0 0 0 1 0 1 0 0 1 1 0 0 0 2 1 0 2 0 2 0 1 1 1 2 0 0 0 2 1 1 0 1 1 0 2 2 1 1 1 1 1 1 0 0 0 0 0 2 1 1 0 0 1 1 1 1 0 2 1 1 0 2 1 1 0 0 1 0 1 1 0 0 1 0 0 1 2 0 0 0 0 0 1 1 2 1 1 2 0 0 0 1 1 1 0 0 0 2 1 1 0 1 0 0 0 1 1 1 1 1 0 0 1 1 0 2 0 2 1 1 0 0 0 0 1 0 0 0 0 2 1 1 0 0 0 0 0 0 0 2 0 0 0 1 1 0 1 1 1 0 0 1 0 0 2 0 0 0 0 0 0 0 0 0 0 0 2 1 0 0 2 2 0 1 1 1 1 0 0 0 0 0 1 0 1 1 1 2 0 1 1 1 0 0 0 1 0 1 2 1 1 0 2 2 0 2 1 0 1 0 2 0 2 2 1 2 2 1 1 1 0 1 2 0 2 2 1 0 0 1 2 0 1 2 1 0 0 1 1 0 0 1 1 1 1 1 1 2 0 0 0 0 2 0 0 0 1 0 0 0 2 1 0 0 1 1 1 0 0 0 1 0 0 0 2 0 1 0 0 0 0 2 0 1 1 1 0 2 2 2 1 1 0 0 2 1 1 1 0 1 0 0 1 0 1 1 0 1 1 1 0 0 1 1 0 1 2 1 0 1 0 2 1 1 1 1 0 0 0 1 0 1 0 1 1 0 0 2 0 0 0 0 0 0 0 0 1 0 1 1 0 0 0 0 1 1 1 0 2 0 0 1 1 1 0 1 0 0 0 0 0 2 0 0 0 1 0 1 2 1 1 2 1 2 2 0 1 0 1 2 2 2 1 0 0 2 0 1 0 2 2 0 0 1 1 0 1 1 1 1 1 2 0 1 1 0 1 0 1 0 2 2 0 1 0 0 2 0 2 2 2 0 0 0 0 0 0 1 0 1 0 0 0 0 1 0 1 0 0 1 0 1 2 0 0 1 1 0 1 0 0 0 1 1 0 0 0 2 0 0 2 0 0 0 0 0 1 0 0 0 0 1 0 0 0 0 0 0 0 0 1 0 1 0 1 1 1 0 0 0 1 0 1 2 1 1 0 2 0 0 0 2 1 0 1 0 0 1 0 0 0 2 0 1 1 2 1 1 1 2 1 1 1 1 1 0 1 2 1 0 0 0 0 1 1 0 1 0 2 2 0 0 1 1 0 1 0 1 0 0 2 1 0 2 0 2 1 1 0 0 0 0 0 0 1 0 0 2 0 0 0 0 0 0 0 0 0 0 0 0 0 0 1 0 0 2 0 0 0 0 0 0 0 0 0 0 1 1 0 1 2 0 0 1 0 0 0 1 1 0 0 0 2 2 2 1 0 1 0 0 0 1 0 1 1 1 0 1 0 1 0 2 2 0 0 0 2 0 1 1 1 0 0 0 2 0 0 0 0 1 1 1 1 1 0 1 0 0 2 1 1 1 0 1 1 2 0 0 2 0 0 0 1 1 1 1 1 1 1 1 1 1 1 0 0 2 0 1 0 1 0 1 1 1 0 0 0 0 0 0 0 0 0 1 0 1 0 0 0 0 0 1 0 2 0 0 0 0 1 0 2 1 0 0 1 0 0 0 1 0 1 0 0 1 0 0 0
167 0 1 1 0 1 1 1 2 1 0 1 1 1 1 1 0 0 1 1 1 1 0 2 0 0 0 1 1 2 2 1 2 2 1 1 1 2 0 2 0 1 0 1 0 1 1 0 1 1 1 0 0 1 0 0 0 0 2 0 1 0 2 2 0 1 0 1 0 0 0 2 2 0 2 2 0 0 1 1 0 1 0 2 2 0 0 0 1 2 0 0 1 0 0 1 0 1 0 1 1 2 1 0 1 0 1 0 1 1 0 2 0 1 2 2 1 0 0 0 1 0 2 0 0 1 2 2 1 2 0 0 0 0 0 0 0 1 0 0 2 0 0 0 1 0 1 0 0 0 0 0 0 0 0 0 0 1 0 1 1 1 1 1 0 0 1 1 0 1 0 1 0 2 0 0 1 1 0 0 0 0 2 2 0 0 2 0 0 0 2 0 0 0 1 1 0 1 0 1 1 0 0 1 2 0 0 1 2 0 0 0 2 0 2 1 1 0 1 0 2 2 0 0 1 1 1 0 0 0 0 0 0 0 2 0 0 2 2 2 0 0 2 0 0 0 0 0 2 0 0 0 0 0 0 1 0 0 0 0 0 0 0 1 0 0 1 0 1 1 0 2 2 2 1 1 0 1 1 0 0 0 0 0 0 0 0 1 0 2 2 1 2 0 2 0 2 0 0 0 0 0 2 0 0 1 0 0 2 2 2 1 2 2 2 0 2 0 1 0 0 1 0 1 1 0 0 2 0 0 1 1 1 2 0 0 0 1 1 2 0 0 2 2 0 0 0 0 1 0 0 0 2 0 1 0 0 0 0 2 2 0 2 1 1 1 0 2 2 1 1 1 0 0 0 0 0 1 1 1 1 1 0 1 2 0 0 1 1 0 0 0 1 0 2 0 1 0 0 0 0 0 0 2 1 0 0 0 0 1 2 0 0 0 1 1 1 0 0 0 0 1 0 2 2 2 0 0 2 2 1 0 0 0 1 1 0 1 0 0 0 2 2 0 1 1 2 0 0 1 0 1 0 2 1 0 1 2 1 0 1 2 0 2 0 2 0 2 2 0 1 0 1 1 1 0 1 2 1 1 2 0 1 1 2 0 0 0 2 1 0 0 2 1 1 0 1 1 1 2 0 2 2 0 0 0 0 1 1 0 1 0 0 2 0 2 0 0 0 2 2 1 1 1 1 0 1 0 2 2 0 0 0 0 0 0 2 0 1 1 1 1 2 2 2 0 1 1 1 2 0 0 0 0 2 1 0 0 1 0 0 1 1 0 0 0 0 2 2 0 0 0 0 0 0 0 0 0 1 0 1 0 1 0 1 0 0 2 0 0 0 0 0 1 0 0 0 0 0 0 0 2 0 1 0 0 0 0 0 1 0 0 0 0 0 0 0 2 1 0 0 0 0 1 0 1 2 1 0 0 0 0 0 2 1 0 2 0 2 1 1 0 0 1 2 2 2 1 0 0 1 1 2 0 1 1 0 0 2 0 0 0 1 2 2 2 1 1 0 0 2 0 0 1 0 1 1 0 2 0 1 0 0 1 2 1 1 0 1 1 0 0 0 0 1 0 0 0 0 2 2 0 0 1 2 0 1 2 0 0 0 0 0 2 0 0 0 2 1 0 0 0 1 1 0 2 1 1 0 0 0 2 0 0 1 0 0 0 0 0 0 0 0 0 0 0 0 0 0 0 0 0 0 0 0 2 0 0 2 0 0 1 2 0 1 0 2 1 0 1 0 0 0 0 0 0 0 0 1 0 0 0 0 0 1 2 0 2 0 2 0 0 2 2 0 0 0 1 1 0 0 1 0 2 1 1 0 0 2 0 2 0 0 2 2 2 0 1 1 0 0 1 1 0 0 0 0 0 0 0 2 0 2 0 0 1 1 1 1 1 1 0 1 0 0 0 1 0 0 0 2 1 0 0 0 0 0 0 0 0 1 0 0 0 0 1 1 0 1 0 0 0 2 0 2 1 0 1 1 2 2 0 2 1 2 2 0 0 0 2 0 0 0 0 2 1 1 2 0 0 0 1 1 1 2 1 0 0 0 2 0 0 0 0 1 1 2 2 2 1 1 1 0 1 2 2 1 0 0 0 0 0 0 2 0 0 0 1 1 1 0 0 2 1 1 0 0 1 1 0 2 0 0 0 2 1 2 0 0 0 0 0 1 0 0 0 0 0 2 2 0 0 1 1 0 2 0 0 2 0 0 0 0 2 0 0 2 0 0 0 0 0 0 1 0 1 1 0 1 1 1 1
168 1 1 1 0 0 1 1 2 1 0 1 0 1 1 0 0 0 0 0 0 2 1 2 0 0 0 1 2 1 1 1 1 1 0 1 2 1 1 1 1 0 0 0 0 0 0 1 0 1 1 0 0 0 1 2 0 0 1 0 2 0 2 1 0 0 0 0 1 1 0 1 2 0 2 2 0 0 1 1 0 1 0 1 1 0 0 1 1 2 0 1 1 1 1 1 0 0 0 0 0 2 0 0 2 0 2 2 1 0 0 1 1 2 2 2 1 0 1 0 2 0 1 1 0 1 1 0 0 0 0 1 0 0 0 0 0 0 0 0 0 0 0 0 0 1 0 0 0 1 0 0 0 0 0 0 0 0 0 0 1 1 0 1 1 1 1 0 0 2 2 0 0 1 0 0 1 0 1 2 0 1 0 1 1 0 1 2 0 0 0 1 0 0 1 0 1 2 0 1 1 1 0 2 2 1 1 1 1 0 0 0 1 0 1 1 0 1 2 0 2 1 0 0 1 1 0 1 0 0 0 0 1 1 2 0 0 2 2 1 0 1 1 1 0 0 0 0 2 0 0 1 0 0 0 1 0 0 0 0 0 0 0 1 0 0 0 0 1 0 1 1 1 2 1 0 0 2 2 2 2 2 0 0 0 1 0 1 0 2 1 1 1 0 1 0 2 1 1 0 1 0 1 0 0 0 0 0 0 0 0 0 2 2 2 0 0 1 1 1 0 2 1 0 1 0 1 1 0 0 1 1 0 1 0 0 0 2 0 0 0 0 2 0 2 2 0 0 2 0 1 1 2 1 0 0 1 0 0 1 2 1 0 0 0 2 0 2 2 1 1 1 1 1 0 0 0 1 1 1 0 1 0 2 1 1 1 0 0 0 0 0 1 0 2 0 2 1 1 1 0 0 1 1 0 0 0 0 0 1 1 0 0 0 1 0 0 0 1 0 1 0 0 0 2 1 0 0 1 0 0 0 0 2 0 0 0 1 0 1 0 1 1 1 1 2 1 0 1 1 1 0 0 1 0 0 0 2 1 1 1 2 0 0 0 0 1 2 2 1 1 1 1 1 1 0 1 1 0 1 2 0 2 0 0 2 0 2 2 1 0 0 1 1 0 0 0 1 1 2 0 2 2 0 0 0 1 1 0 0 0 0 0 0 0 2 0 0 0 1 1 2 1 1 1 0 0 0 1 1 1 1 1 0 1 0 1 0 2 2 0 0 2 1 1 0 1 2 2 0 0 0 0 0 2 1 1 0 0 0 0 0 0 0 1 0 0 1 1 0 1 1 1 0 1 0 1 1 1 1 2 0 1 0 1 1 1 0 0 0 1 1 1 1 0 0 0 0 0 0 2 0 0 2 0 0 0 0 0 1 0 0 1 1 1 0 0 0 0 0 0 0 0 0 0 0 1 1 0 0 0 1 0 0 2 0 2 2 2 2 2 0 0 1 1 1 0 1 1 0 1 2 2 0 1 0 0 0 0 1 1 0 1 2 2 2 1 1 1 1 0 1 1 0 1 2 1 1 0 1 1 1 0 1 1 1 0 0 1 1 0 0 0 0 0 0 0 0 0 2 1 1 0 1 0 0 1 1 0 0 1 1 0 2 0 0 0 1 0 0 0 0 0 0 2 2 0 1 1 0 0 0 1 0 1 1 1 0 1 2 1 1 0 0 2 0 0 1 0 0 0 0 0 0 0 2 1 0 2 1 0 1 1 0 0 1 1 1 0 1 0 0 1 0 0 1 1 0 2 0 0 0 1 1 1 0 1 1 0 1 0 1 2 2 0 0 0 0 2 0 0 0 0 1 2 1 1 1 0 1 1 0 0 2 2 1 0 1 2 1 2 2 1 1 0 0 1 0 0 0 0 0 2 0 0 1 1 1 1 1 1 0 1 0 1 1 1 1 0 0 2 0 0 0 0 0 0 0 0 0 2 0 1 1 1 1 0 0 2 0 0 0 1 0 1 2 0 0 1 2 1 1 0 0 0 0 2 0 0 1 2 0 0 0 2 0 2 2 1 0 0 2 1 1 2 1 1 0 0 1 1 0 1 1 1 0 1 1 2 1 0 1 0 1 0 0 1 1 0 0 1 0 1 2 0 0 0 1 1 0 0 0 1 1 1 0 1 1 0 1 2 0 2 0 0 0 0 1 1 0 0 0 1 0 0 0 1 0 1 0 2 0 0 0 0 1 0 0 1 0 0 0 0 1 1 2 2 0 0 0 0 0 0 2 0 0 0 0 0 0 1 1
169 0 1 2 0 0 0 2 2 1 1 0 1 0 0 0 0 0 1 1 1 2 0 2 0 0 0 2 2 2 1 1 1 2 0 0 2 0 0 1 1 0 0 0 1 0 1 0 0 0 0 0 0 1 0 1 0 0 1 1 1 0 2 1 0 0 0 2 0 0 0 1 2 0 2 2 0 0 1 1 0 1 0 1 1 0 0 2 2 2 0 1 1 0 0 1 0 1 0 2 0 2 0 0 2 2 2 2 1 0 0 1 1 1 1 1 1 0 0 0 2 0 2 0 0 2 1 1 1 1 1 1 0 0 1 0 1 0 0 0 1 0 0 1 0 0 0 0 0 0 0 0 0 1 0 0 0 1 0 1 2 1 0 0 0 1 2 1 1 1 0 1 0 2 0 0 2 0 0 0 0 1 0 2 1 1 1 2 0 0 1 1 0 1 2 0 0 2 0 0 0 0 0 2 2 0 0 2 1 0 1 0 1 0 2 0 0 1 1 0 2 1 1 0 0 0 0 0 0 0 0 0 0 0 2 0 0 2 2 2 0 0 2 0 0 0 0 0 1 0 0 0 0 0 0 1 0 0 0 0 0 0 0 2 0 0 0 1 1 0 0 2 0 2 0 0 0 2 2 1 1 1 1 0 0 0 0 0 0 2 2 2 1 0 1 0 1 0 0 1 0 0 2 2 0 0 0 0 0 1 0 1 2 1 1 1 2 0 0 1 1 2 0 1 2 0 1 2 0 1 1 2 1 2 1 0 1 0 0 1 0 0 1 2 1 1 0 0 1 1 0 0 0 0 0 2 0 0 0 0 1 1 2 2 2 1 0 0 0 0 2 0 0 0 0 0 0 0 0 1 0 0 0 1 1 0 0 0 0 0 0 0 1 0 2 0 1 0 1 1 0 1 1 1 0 0 1 2 1 1 0 0 0 0 1 0 1 0 0 0 0 2 0 1 1 1 0 0 2 0 2 1 1 0 2 0 0 0 0 0 0 1 1 1 1 2 1 0 1 1 1 0 0 1 1 1 0 0 0 1 1 1 0 0 0 0 0 2 2 0 0 1 2 1 0 0 0 1 2 0 1 1 0 0 2 1 0 0 1 1 1 1 1 2 0 0 0 0 0 2 0 2 1 1 1 1 1 0 1 0 0 1 0 0 1 1 0 1 0 2 1 2 0 0 0 0 2 0 1 2 0 1 1 1 1 0 2 0 1 1 1 0 2 2 2 1 1 2 2 0 0 0 1 0 2 2 1 1 0 0 0 0 0 0 0 2 1 2 2 0 1 1 2 0 2 0 2 1 1 1 2 0 1 0 1 0 1 1 0 0 1 1 0 0 0 0 0 0 0 0 0 1 1 1 1 0 1 0 0 2 2 2 0 0 0 0 0 1 0 1 0 0 0 1 0 1 2 1 0 0 0 1 0 0 1 0 2 2 2 2 2 0 0 1 0 0 0 1 0 0 2 2 1 1 2 2 0 1 0 0 0 0 0 0 1 1 0 0 1 0 1 0 0 0 2 2 2 0 2 0 1 0 0 2 2 2 2 0 0 2 0 0 1 0 1 0 1 0 0 0 0 0 0 1 1 0 2 1 0 0 1 1 0 2 0 0 0 1 1 0 0 0 0 0 1 1 1 0 0 0 0 0 0 0 0 0 0 0 0 1 0 1 0 0 0 1 0 1 0 1 1 1 1 0 0 1 0 0 2 0 0 2 1 0 0 1 1 0 0 0 0 0 2 0 0 1 0 0 2 0 0 0 1 1 2 1 1 2 0 2 0 0 2 2 2 2 0 0 0 0 1 0 2 2 0 0 1 2 0 0 0 0 1 0 0 1 0 0 1 0 1 1 0 2 0 0 1 0 0 0 1 0 2 0 0 0 0 0 2 0 0 2 0 0 0 0 0 0 0 0 2 1 0 1 0 0 1 0 0 0 1 0 0 0 0 0 2 0 1 1 1 0 2 0 2 2 0 2 2 2 2 0 2 0 0 0 0 2 0 2 0 0 1 0 0 0 2 2 0 0 0 1 0 1 2 0 2 1 0 2 0 0 0 0 0 1 2 2 2 0 2 0 0 0 0 1 0 2 2 0 2 0 0 1 1 1 0 1 1 0 0 0 0 1 1 2 2 1 0 0 2 0 1 0 1 0 1 0 0 0 0 0 0 0 1 1 0 0 0 1 1 0 0 0 0 0 0 0 2 0 0 0 0 1 0 0 1 0 0 1 0 0 0 1 0 1 0 0 0 0 0 0
170 1 0 2 0 1 2 2 2 1 1 1 0 1 0 0 0 0 0 1 0 1 0 2 0 1 1 0 2 1 1 0 1 1 0 1 1 1 1 0 2 0 0 0 0 0 2 1 0 0 0 0 1 1 0 1 1 0 1 0 1 1 1 0 0 0 0 2 0 0 0 1 2 0 2 2 0 0 1 0 1 2 0 0 0 0 0 2 2 2 1 2 0 0 2 2 0 1 0 1 0 1 1 0 2 0 2 1 1 0 0 1 1 2 2 2 1 0 2 0 2 0 1 1 0 1 1 1 0 1 0 0 1 1 0 0 1 0 0 0 0 0 0 0 0 0 0 0 0 1 1 1 1 0 1 0 0 1 1 2 2 0 0 1 1 1 1 1 0 2 1 2 0 2 0 0 1 0 0 1 1 2 1 2 0 0 2 1 0 0 1 1 1 1 2 0 1 2 0 0 0 1 0 0 2 0 2 0 1 1 0 0 2 0 0 1 0 0 1 0 2 1 0 0 1 0 0 2 1 1 0 0 0 0 1 0 0 2 2 2 0 0 1 0 0 1 1 0 1 0 0 0 0 0 0 1 0 0 0 1 0 0 0 1 0 0 0 1 1 1 0 2 1 2 1 1 1 2 2 1 1 1 1 1 0 0 0 1 0 1 1 1 1 1 1 1 1 0 0 0 0 0 2 1 0 0 1 1 0 1 0 1 2 1 1 0 2 0 1 1 0 2 1 0 1 0 0 1 0 0 1 1 0 1 0 0 0 2 0 0 0 0 2 1 1 1 0 1 1 1 1 1 1 0 0 1 0 0 0 0 1 1 0 0 0 0 0 2 2 1 1 1 0 0 1 1 0 0 0 1 2 1 0 1 1 0 0 0 0 0 0 0 1 1 2 0 1 1 2 2 1 1 1 1 1 1 0 2 0 2 0 0 0 0 1 0 1 0 0 0 0 1 0 2 0 0 0 0 2 0 1 2 1 0 2 1 0 0 0 0 1 1 1 1 0 2 1 0 1 1 0 0 0 1 1 1 0 2 1 0 1 2 1 0 0 0 1 2 2 0 0 0 2 0 1 0 1 1 2 0 1 0 1 0 1 2 0 1 1 1 1 1 1 1 2 0 1 0 2 2 0 2 2 0 0 0 1 0 2 0 2 0 0 0 1 1 0 0 0 0 0 2 2 2 2 0 0 0 1 2 0 1 2 1 1 0 1 0 2 2 0 0 1 1 1 1 0 2 2 0 0 0 1 0 1 1 0 1 0 1 1 0 0 0 0 0 0 1 1 0 0 0 1 0 0 0 1 0 1 0 1 0 1 0 1 0 2 0 2 1 0 0 0 0 0 0 0 0 0 0 2 0 0 0 0 1 1 0 1 2 0 0 0 1 1 1 0 1 0 1 0 1 0 0 0 2 2 2 0 0 0 1 0 2 1 1 2 2 2 2 0 0 0 1 2 2 2 1 0 0 2 1 0 1 2 2 0 1 2 0 0 0 1 2 2 1 1 1 0 0 0 0 0 0 1 1 1 1 0 1 1 1 0 1 1 1 1 1 1 1 1 1 0 0 1 0 0 0 0 1 1 0 1 1 1 1 1 1 0 0 1 0 0 1 0 0 0 2 1 0 0 0 0 0 2 2 0 1 1 0 0 0 0 0 0 0 2 0 0 0 0 0 0 1 1 1 1 1 0 0 0 0 0 0 0 0 0 0 2 1 1 2 2 0 0 0 2 1 0 1 0 0 2 1 1 0 2 0 0 1 1 1 1 1 1 1 1 2 0 2 0 1 2 2 0 0 1 1 0 0 1 0 0 1 1 1 0 0 1 1 2 0 0 1 1 1 1 1 1 0 0 0 1 1 0 0 1 0 1 0 0 1 2 1 1 1 0 0 0 0 0 0 1 0 0 0 1 0 0 0 2 1 0 0 0 0 0 0 0 0 2 0 1 0 1 2 0 0 2 0 0 0 2 0 2 2 0 0 0 2 1 1 2 0 0 0 0 1 0 2 0 0 1 1 2 2 1 2 0 0 0 1 0 1 1 1 1 0 1 1 1 0 0 0 1 0 2 1 1 0 1 0 0 0 1 0 0 1 1 0 0 1 0 1 0 1 0 1 1 0 0 0 0 0 1 0 1 0 1 0 1 0 0 0 2 0 2 1 1 0 0 0 0 0 1 1 1 0 2 0 0 0 0 0 1 0 1 0 2 0 0 0 0 1 1 1 0 0 0 1 0 0 1 2 0 0 0 0 0 0 0 0
171 0 1 1 0 1 2 1 1 2 2 0 1 2 1 1 0 0 0 0 0 1 1 2 0 0 0 2 2 2 2 0 1 1 1 0 2 2 0 0 2 0 1 0 0 1 1 0 1 0 0 0 0 1 1 0 0 0 1 0 1 0 2 2 0 1 1 0 0 0 1 1 0 0 0 2 2 1 1 1 1 2 0 1 1 0 0 1 2 2 1 1 1 1 1 2 0 0 0 0 0 2 0 1 2 0 2 0 0 0 0 0 1 1 1 1 1 0 0 0 1 0 0 2 0 0 0 2 1 2 0 0 0 0 0 0 0 0 1 1 0 0 0 0 0 0 0 0 0 2 2 2 0 1 0 0 0 2 0 1 0 0 1 1 1 1 0 1 0 1 1 0 0 2 0 1 1 0 0 0 0 0 1 2 0 0 2 0 0 0 0 1 1 1 2 0 1 1 0 1 1 0 0 2 2 1 1 2 1 0 2 0 1 0 2 0 0 0 2 0 2 0 0 0 0 0 1 0 0 0 0 0 1 1 1 0 0 2 2 1 0 1 2 0 0 0 0 0 2 0 0 0 0 1 1 0 0 0 0 0 0 0 0 1 0 0 1 0 2 2 0 2 1 1 1 1 0 1 2 1 1 0 2 0 0 1 0 0 0 1 0 0 0 1 1 1 1 1 0 0 0 0 2 0 0 0 0 0 0 0 0 1 1 1 1 0 2 0 0 1 1 2 0 1 2 0 0 1 0 1 1 1 0 0 0 1 0 2 0 0 0 0 1 1 0 0 0 0 1 0 0 0 2 1 0 0 1 1 1 0 1 1 2 0 2 0 0 2 1 1 1 1 0 0 2 0 0 0 0 2 2 1 0 0 1 0 1 0 0 0 0 0 1 0 1 1 2 0 1 1 0 1 0 1 0 0 0 0 0 2 0 1 0 0 1 0 0 0 0 0 0 1 0 1 1 1 0 0 1 1 1 1 2 0 2 0 0 1 0 1 0 2 1 1 2 2 2 1 0 1 0 0 0 1 1 0 1 0 0 0 2 1 0 2 0 2 0 2 2 2 2 2 1 1 1 0 1 1 2 1 1 0 0 0 2 2 0 0 1 0 1 1 1 2 1 0 0 0 1 2 0 2 1 1 0 0 1 1 2 0 1 0 0 0 0 2 0 0 0 1 1 2 1 0 0 0 1 2 0 0 2 0 0 0 0 0 0 0 2 1 0 1 2 1 2 1 2 2 2 1 0 1 1 0 1 0 0 1 2 0 0 2 1 0 0 1 1 1 1 0 0 0 1 0 1 0 1 1 1 1 1 0 1 0 1 0 0 0 2 1 0 1 1 1 0 0 0 0 0 0 0 2 1 2 2 0 1 1 0 0 0 0 0 1 1 1 0 1 0 1 0 1 1 1 0 0 0 1 0 0 0 1 0 2 1 1 2 1 2 2 0 1 0 1 2 1 2 0 1 0 0 2 0 1 1 2 0 0 1 0 0 0 1 0 0 0 1 0 1 0 1 2 2 0 0 1 2 1 0 1 1 0 1 1 1 1 1 1 1 1 0 0 0 0 1 0 0 0 0 0 0 0 0 1 1 0 2 1 1 1 0 0 0 0 0 0 0 1 0 0 0 0 0 0 2 2 0 1 1 0 1 1 0 0 0 0 0 0 0 0 0 0 1 1 1 0 0 2 0 1 1 1 0 0 0 2 0 1 1 0 0 0 2 0 1 0 2 1 0 1 1 0 1 1 1 0 1 2 0 2 2 1 1 1 1 1 1 2 0 2 0 1 2 2 0 0 0 0 0 1 0 0 0 2 2 0 0 0 0 2 2 0 0 1 1 2 1 0 2 0 1 1 1 0 0 0 0 0 0 0 0 1 2 0 0 0 1 0 0 0 0 0 1 0 0 0 1 0 0 0 2 0 0 0 1 0 1 0 0 0 1 1 1 1 1 0 0 1 2 0 0 0 1 0 2 1 0 0 0 2 1 1 2 0 0 0 0 0 0 2 1 0 1 0 1 0 2 2 1 0 0 0 0 2 2 0 1 0 0 2 0 0 0 0 0 1 1 0 2 1 0 2 0 2 1 1 2 0 0 0 0 0 0 2 0 0 0 0 1 0 0 0 1 1 1 1 1 0 1 0 2 0 2 0 0 0 0 1 1 1 1 0 0 0 1 1 1 0 0 0 1 0 0 0 1 1 0 0 0 1 0 0 0 2 0 0 1 0 0 1 0 0 0 0 0 0 1 0 1 0 0 0
172 0 2 0 0 0 1 2 1 1 1 0 0 1 1 1 0 0 0 2 1 1 0 1 0 1 1 1 1 2 2 1 2 2 0 2 0 1 0 2 1 1 0 0 0 0 1 0 0 0 0 0 0 0 2 2 0 1 0 1 1 0 2 2 1 0 1 0 0 0 1 2 2 0 2 1 0 0 1 0 1 2 1 1 2 0 0 0 1 2 0 0 1 0 1 2 0 2 0 2 1 1 0 0 2 1 2 1 1 0 1 1 0 1 1 1 1 0 2 0 1 0 1 1 0 0 0 1 1 1 0 0 0 0 1 0 0 0 0 0 1 0 0 0 1 1 1 0 0 0 0 0 0 1 0 1 0 1 0 0 1 0 0 1 0 2 1 0 2 2 0 1 1 1 1 1 2 0 0 0 0 1 1 2 0 0 2 0 0 0 2 0 0 1 2 0 0 2 0 0 0 1 0 1 2 0 1 0 0 0 0 0 1 0 2 0 0 0 2 0 2 0 0 0 0 0 0 0 0 0 0 0 0 1 1 1 0 2 2 0 0 1 2 0 0 0 0 0 0 0 0 0 0 0 0 0 0 1 0 2 0 1 0 1 1 0 1 0 2 1 1 2 0 1 0 1 1 2 1 0 0 0 2 0 0 0 2 1 0 1 1 1 2 0 2 0 1 1 1 1 1 1 2 1 1 0 1 0 0 1 0 1 2 1 1 0 2 2 1 0 0 2 1 1 2 0 0 1 0 1 1 1 0 2 0 0 0 2 0 0 0 0 2 1 0 0 0 0 1 2 0 0 2 0 1 0 1 0 0 2 2 0 2 1 2 1 0 2 2 0 2 0 1 0 1 1 0 0 0 1 1 1 0 0 2 1 1 0 0 0 0 0 1 0 0 2 2 0 1 1 0 1 1 1 1 1 0 1 0 2 0 0 0 0 0 0 1 1 1 1 1 0 0 1 1 2 1 0 2 1 2 2 0 2 0 1 0 0 1 1 2 0 1 1 1 1 2 0 0 0 0 1 0 2 2 0 2 1 0 2 0 2 0 1 0 1 0 2 2 1 1 2 2 0 0 0 0 2 2 1 1 0 2 1 0 2 1 0 1 0 2 1 0 1 0 0 0 0 2 2 0 2 1 1 0 0 1 1 0 0 0 1 0 1 0 2 0 0 0 1 1 2 0 1 1 1 0 1 0 1 0 2 1 1 1 1 2 0 2 2 0 1 1 1 2 0 1 1 1 2 0 0 0 0 2 2 2 1 0 0 0 0 1 0 0 0 0 2 1 1 0 0 0 0 0 0 1 0 1 0 2 0 1 1 1 0 1 0 1 1 1 0 1 2 0 0 0 1 0 0 0 2 0 1 1 1 1 0 0 2 0 0 0 1 0 0 0 0 0 0 0 0 0 0 0 0 1 0 0 0 0 0 1 2 1 1 2 0 2 1 0 0 0 1 1 1 0 1 0 0 0 2 1 0 0 2 0 0 1 0 0 0 1 1 1 1 1 0 0 0 2 0 0 1 1 2 2 0 2 0 0 0 2 1 1 1 1 0 0 2 0 0 0 0 1 0 0 0 0 1 0 0 0 1 1 0 2 2 0 1 0 0 1 1 0 2 0 1 1 0 0 0 1 0 1 1 1 2 2 0 2 2 0 0 0 0 1 0 2 2 0 0 0 1 1 0 1 1 0 0 0 0 0 0 0 1 0 0 2 0 0 1 2 0 0 0 2 1 0 1 0 0 0 0 0 0 0 0 1 1 1 1 0 0 1 1 0 2 1 2 0 2 2 2 0 0 0 0 0 2 0 0 0 2 2 0 1 1 0 0 1 1 1 1 1 1 1 0 1 0 1 1 1 1 0 0 1 0 0 0 0 0 1 1 1 1 0 0 0 0 0 0 0 0 0 0 0 0 0 0 2 0 0 0 0 2 0 1 0 0 2 0 0 0 0 0 1 1 2 0 0 0 0 0 0 1 0 1 1 2 1 1 2 0 0 0 0 1 0 2 0 0 2 0 2 0 2 2 0 0 0 1 0 2 2 1 1 0 0 2 0 1 0 0 0 0 2 1 1 0 0 1 0 2 0 2 2 0 0 1 0 0 0 2 0 0 0 1 1 0 0 0 2 0 1 0 0 1 0 1 1 1 1 0 1 0 1 1 2 2 1 0 0 0 0 0 1 0 2 1 1 0 0 0 1 1 0 0 2 0 0 0 0 0 0 0 0 0 0 0 0 0 0 2 0 1 0 1 2 1 1 1
173 1 0 2 0 0 2 1 1 1 1 1 1 2 1 1 1 0 0 2 1 0 0 2 0 1 1 1 1 2 2 0 1 1 0 0 2 1 1 0 1 0 1 0 0 1 1 0 1 0 0 0 1 1 0 1 0 0 2 0 0 0 0 0 0 1 0 2 0 0 0 0 1 0 1 2 1 0 1 0 1 1 1 0 1 0 0 1 1 1 0 0 1 0 0 2 2 0 0 0 0 1 1 0 2 0 2 0 1 1 0 0 0 2 2 2 0 1 1 0 2 1 1 1 1 0 0 1 0 2 1 1 0 1 2 1 0 1 0 0 2 0 0 0 0 1 0 0 0 0 0 0 0 0 1 0 0 1 0 0 0 0 0 0 0 2 1 1 1 2 1 1 1 1 1 1 2 1 0 1 0 0 1 2 0 0 2 2 1 0 1 0 0 0 1 0 0 1 0 0 0 0 0 1 2 0 2 0 1 0 2 0 1 0 1 2 0 1 0 2 0 0 0 0 1 1 0 2 0 0 0 1 0 0 0 0 0 2 1 1 1 0 2 1 0 0 0 0 1 0 0 0 0 1 1 0 0 0 0 0 0 0 0 0 0 0 0 0 1 1 0 1 1 2 0 1 2 1 1 1 1 1 2 2 0 0 1 1 0 2 2 1 2 0 2 0 2 0 1 0 0 0 1 1 0 0 0 1 0 1 0 1 2 0 0 0 2 1 0 1 0 1 1 1 1 0 0 2 0 0 2 0 0 0 0 0 0 2 0 0 0 0 1 0 1 1 0 1 1 1 0 0 2 1 0 0 1 0 0 1 1 0 2 1 2 0 0 2 1 1 1 1 0 0 1 1 0 0 0 2 0 1 0 0 1 0 0 0 0 0 0 0 1 1 2 0 1 0 0 0 0 0 1 0 0 0 1 0 0 1 1 1 0 0 1 0 0 0 1 0 0 1 0 0 1 2 1 1 1 1 1 1 1 0 1 0 1 1 0 0 1 1 1 1 2 2 2 0 0 1 0 0 0 2 2 1 1 1 0 1 1 1 0 1 0 2 0 2 2 1 1 1 2 1 1 1 0 1 2 0 1 1 1 0 2 0 0 2 2 1 0 0 0 1 0 0 0 0 1 1 1 2 2 1 0 0 2 1 1 0 1 0 0 1 0 2 0 0 0 2 1 1 0 0 0 0 2 1 0 1 1 0 1 0 0 0 1 0 1 0 2 0 0 1 1 0 1 2 2 0 0 0 0 0 2 1 1 1 0 1 1 0 0 2 1 1 1 1 0 0 1 1 0 0 0 0 2 1 1 1 2 0 2 0 2 1 2 1 1 1 1 1 1 1 0 0 0 1 1 0 0 2 1 1 0 0 0 0 0 0 1 1 0 0 0 0 0 0 0 0 0 0 0 0 0 0 0 1 0 0 0 2 0 0 2 1 1 1 0 0 0 0 0 1 1 0 1 1 1 0 1 1 1 1 1 1 0 0 0 0 0 0 0 1 1 1 2 1 0 0 2 0 0 1 0 2 2 0 1 0 1 0 0 1 1 1 2 0 0 2 0 0 0 0 1 0 0 0 0 2 0 2 0 0 2 0 1 1 0 2 0 0 0 2 0 1 0 1 0 0 0 1 1 1 0 2 1 1 1 0 1 1 0 0 2 1 1 0 0 0 0 0 0 0 0 1 0 0 0 0 0 0 0 0 0 0 0 0 2 0 0 0 2 0 1 0 2 2 0 1 0 0 2 0 0 1 2 0 0 1 1 0 0 1 1 0 1 2 2 2 0 2 2 2 1 1 1 0 1 0 0 0 1 1 1 0 0 0 0 2 2 0 1 0 0 1 0 1 2 0 2 2 0 1 0 0 1 0 0 1 0 0 2 0 0 0 0 0 2 0 0 1 1 1 0 0 1 0 0 0 2 0 0 0 0 0 0 0 0 0 1 0 1 0 1 0 2 0 1 0 0 0 0 1 1 1 0 0 1 2 2 0 2 0 0 0 0 0 1 0 0 0 0 0 1 0 2 2 0 0 0 2 0 2 2 1 0 0 0 1 0 0 0 0 0 0 1 0 1 1 0 1 0 2 1 0 1 2 2 1 0 0 0 1 1 1 0 1 1 0 0 0 2 2 2 0 1 0 0 0 2 0 2 0 0 0 0 1 0 0 0 0 0 1 0 0 0 0 2 1 0 0 0 0 0 1 0 0 0 0 0 0 0 0 0 0 0 0 0 0 0 0 0 2 0 1 0 0 0 1 0 0
174 1 0 2 0 0 1 2 2 1 1 0 0 0 0 0 0 1 1 0 0 1 0 2 0 0 1 0 2 1 1 0 1 1 1 1 1 1 0 1 1 0 0 1 0 1 0 1 0 0 0 0 1 1 0 1 0 0 0 1 0 2 2 2 1 1 1 2 0 0 0 1 2 1 2 2 0 0 1 0 0 1 1 1 2 0 0 0 1 2 0 0 0 1 1 1 0 1 0 1 0 2 0 0 2 1 2 2 2 0 0 2 0 2 2 2 0 0 0 0 2 0 1 1 0 1 1 0 0 0 0 0 0 1 0 1 0 0 0 0 1 0 0 0 0 0 0 0 0 0 0 0 0 0 0 0 0 1 0 1 1 2 0 2 0 1 0 1 0 1 0 1 0 2 0 1 1 1 0 0 0 0 0 1 0 0 1 1 0 0 0 0 0 1 2 0 1 2 0 2 2 0 0 1 2 0 1 1 1 0 0 0 1 0 2 0 0 1 1 2 0 0 0 0 1 0 0 1 0 0 1 0 0 0 2 0 0 2 2 2 0 0 1 0 0 0 0 0 2 0 0 1 0 0 0 0 0 1 0 0 0 0 0 0 0 0 0 0 1 1 0 1 0 2 0 1 1 2 1 0 0 1 2 1 1 0 2 1 0 2 0 1 0 1 1 0 1 1 0 0 0 0 2 1 1 0 0 1 0 0 0 1 1 2 2 1 2 1 0 1 0 2 2 2 2 0 0 0 1 0 1 2 1 1 0 0 0 1 0 0 0 0 2 1 1 1 0 0 1 1 0 0 2 0 0 0 0 0 0 0 1 1 2 2 1 1 0 1 1 1 1 1 0 0 1 1 0 1 1 2 0 0 0 1 2 1 2 0 0 1 1 1 2 0 2 0 2 0 1 1 0 0 0 2 1 0 0 0 0 1 1 0 0 0 1 0 0 0 0 0 0 2 0 0 1 1 0 0 0 1 1 1 0 2 0 1 0 1 0 0 1 1 1 1 1 0 2 0 0 1 0 1 0 0 0 0 0 2 2 2 1 1 0 1 0 1 0 2 2 0 0 0 2 0 2 2 0 2 1 2 1 0 1 1 2 0 0 0 1 0 1 1 0 2 1 0 0 0 1 1 1 1 1 1 0 0 1 0 0 0 0 0 0 0 2 0 0 1 0 1 1 2 0 0 0 1 0 1 0 1 1 0 1 0 1 0 2 0 2 1 1 0 0 0 1 0 2 1 1 1 1 1 0 0 1 0 0 0 1 0 0 1 0 0 0 2 1 1 0 2 1 1 0 0 0 0 1 1 2 1 2 0 1 0 1 1 1 0 1 0 0 2 2 1 1 0 1 1 1 0 1 1 0 2 2 0 1 0 0 1 1 1 0 1 0 0 0 1 0 1 0 1 0 1 0 0 2 2 0 0 0 0 0 2 1 1 2 1 2 2 0 0 0 0 2 2 1 1 0 1 0 2 1 0 1 1 0 0 1 0 0 0 1 0 1 0 0 2 0 1 1 0 0 0 0 1 1 0 2 0 2 0 0 1 2 2 1 1 0 1 0 0 0 0 2 0 0 0 0 2 1 1 0 1 1 0 2 2 0 1 0 0 0 1 0 2 0 2 2 0 0 0 1 0 1 2 0 0 0 0 0 1 0 0 0 0 0 0 0 2 0 2 1 1 0 2 0 1 0 0 0 0 0 0 0 1 0 0 2 1 0 1 1 0 1 1 1 2 1 2 0 0 2 0 0 0 1 0 0 2 2 2 0 0 1 2 0 2 0 2 0 1 2 2 2 1 0 0 0 2 0 0 0 1 1 1 0 0 1 1 2 0 0 2 2 2 0 1 1 0 1 2 1 1 0 0 0 0 0 0 1 0 2 0 0 0 0 0 0 1 1 0 0 0 0 0 0 0 0 0 2 0 0 0 0 0 0 0 0 0 0 0 0 0 0 0 0 1 0 0 1 1 2 0 2 2 0 0 0 2 2 0 2 0 0 0 0 0 0 1 1 0 1 0 2 0 2 2 0 0 0 2 1 0 2 0 0 1 0 0 0 0 1 1 1 0 1 0 2 1 0 2 0 2 2 2 0 1 1 0 1 0 0 2 0 0 0 1 2 1 0 0 0 1 1 0 0 0 1 0 2 0 0 0 1 0 1 1 1 0 0 1 0 0 0 0 0 0 1 2 0 1 0 0 1 1 0 0 2 1 1 0 0 0 0 0 0 0 0 1 0 0 1 1 0 0 0 0 0 0 0 1
175 0 0 2 0 0 2 1 1 1 1 1 0 0 0 0 0 0 0 1 1 2 1 1 0 1 1 2 2 1 1 1 0 1 1 0 2 2 0 0 1 0 1 0 0 0 1 0 1 0 0 0 0 1 0 0 0 0 0 1 0 2 1 0 0 1 0 1 0 0 1 1 1 0 0 2 2 0 2 0 2 2 0 1 1 0 0 0 2 2 0 0 0 0 0 1 0 1 0 1 1 2 1 0 2 0 2 0 1 1 0 1 1 1 1 1 1 0 2 0 1 0 1 1 0 1 1 2 1 2 0 0 0 1 1 1 0 0 0 0 1 0 0 0 1 0 0 0 0 0 0 0 0 0 0 0 0 1 0 0 0 0 0 0 1 2 1 1 0 1 0 1 0 1 0 1 1 0 1 1 0 1 1 1 0 0 1 1 0 0 0 1 0 0 1 0 0 2 0 1 1 1 0 1 2 0 1 2 1 1 0 0 1 0 1 0 0 0 2 0 2 0 0 0 0 0 0 1 0 0 0 0 0 0 1 1 0 2 1 2 0 0 1 0 0 0 0 0 1 1 1 1 0 0 0 0 1 0 1 0 1 0 0 1 0 0 2 1 0 0 0 2 0 1 1 1 0 2 1 1 1 2 1 0 0 1 0 1 0 2 1 1 1 0 2 0 2 0 0 0 0 0 2 1 0 0 1 0 0 1 0 0 1 2 2 0 2 1 1 1 0 2 0 1 2 0 0 2 0 2 2 1 0 2 0 0 0 1 1 2 1 1 2 2 1 1 0 0 1 1 0 0 1 0 0 1 0 0 0 1 2 1 2 1 2 0 0 1 1 0 2 0 0 0 1 1 0 1 0 1 0 1 0 0 0 0 0 0 0 0 0 0 0 0 1 1 1 0 1 1 0 1 1 1 1 1 0 1 0 2 0 0 0 0 0 0 1 1 0 0 1 0 0 1 1 2 1 0 1 0 2 1 0 2 0 0 0 2 0 0 2 0 1 1 1 2 1 0 0 0 0 0 0 1 1 1 0 2 2 1 1 1 0 0 0 0 0 2 2 0 0 0 1 2 1 1 0 1 2 0 2 0 1 0 1 1 0 1 2 2 0 0 1 2 1 0 0 0 0 1 1 1 2 0 0 0 1 2 2 0 0 0 1 0 2 0 0 0 0 2 1 1 0 0 0 0 0 0 1 2 0 1 1 0 1 0 1 1 2 0 0 2 1 1 1 1 2 1 1 2 1 1 0 0 2 1 1 0 0 1 1 0 0 0 0 1 1 0 0 1 0 0 1 0 1 0 1 1 2 2 2 0 0 0 1 0 1 0 0 0 0 2 0 2 0 0 0 0 0 0 0 2 0 1 1 0 0 0 0 2 1 0 0 1 0 0 2 0 0 0 1 0 0 1 0 0 2 2 0 0 0 2 0 2 0 0 2 1 2 2 0 0 0 1 2 2 2 2 0 1 0 1 1 0 1 1 0 0 2 1 1 0 1 1 1 1 1 0 0 0 2 0 1 0 0 1 1 0 1 0 0 1 0 2 2 1 1 0 0 1 0 0 0 0 0 0 0 0 0 1 0 0 0 1 1 0 2 2 0 0 1 0 0 1 1 1 0 2 0 0 0 0 1 0 1 2 0 2 1 0 1 2 0 0 0 0 1 0 0 0 0 0 0 0 0 0 0 0 0 0 0 0 0 0 0 2 0 0 2 0 0 0 1 0 0 1 2 1 0 1 1 0 1 0 0 0 0 0 2 0 0 0 0 0 0 2 0 1 1 2 1 1 2 2 0 0 0 0 0 1 0 0 0 2 2 0 0 1 0 1 1 0 0 2 2 1 0 0 2 0 2 2 1 0 0 0 0 0 0 0 1 0 2 0 0 1 1 1 1 1 1 0 0 0 0 0 0 0 0 0 2 0 0 0 1 0 1 0 0 0 0 0 1 0 1 1 0 0 1 0 0 0 1 0 1 1 0 1 1 1 1 0 2 1 1 1 0 0 0 2 0 0 0 0 1 0 1 2 0 0 0 2 0 2 2 1 0 1 0 0 0 0 0 0 0 0 2 0 2 2 0 2 0 1 0 1 0 1 1 0 1 0 0 1 1 0 0 1 1 1 0 0 2 2 2 0 0 0 0 0 2 0 1 1 0 1 1 0 0 0 0 1 1 0 0 0 1 1 1 1 2 0 1 1 0 1 0 0 1 0 0 0 0 1 1 1 2 0 0 0 0 0 0 2 0 0 0 1 1 0 0 1
176 1 0 2 0 0 1 1 1 2 2 0 0 1 0 0 1 0 1 0 0 2 0 2 0 0 0 1 1 2 2 0 0 1 2 1 2 1 1 0 0 0 0 0 0 0 2 0 0 0 0 0 1 1 0 1 0 0 0 0 1 0 2 2 0 0 0 1 0 0 1 2 2 1 2 2 0 0 1 0 1 1 0 1 2 0 0 0 1 2 0 0 0 1 0 1 0 0 0 0 0 2 2 0 2 0 2 1 1 0 0 1 1 1 1 1 1 0 0 0 2 0 2 0 1 1 1 2 2 2 0 0 0 0 0 0 0 0 0 0 1 0 0 0 1 0 1 1 0 0 0 0 1 0 0 0 0 1 0 1 1 0 0 2 0 1 1 1 1 1 0 0 1 1 0 1 2 0 0 1 0 1 2 2 0 0 2 1 1 0 2 0 0 1 2 0 0 1 0 0 0 0 0 2 2 1 1 1 0 0 1 0 1 0 0 0 0 0 1 0 2 1 0 0 0 0 0 0 0 0 0 0 0 0 0 0 0 2 2 2 0 0 2 0 0 0 0 0 1 1 1 0 0 0 0 0 2 1 0 0 0 0 0 0 0 0 0 0 2 1 1 1 1 2 0 1 0 2 2 1 1 1 2 0 0 1 0 2 0 2 0 0 1 0 2 0 1 1 0 1 1 0 2 0 0 0 1 0 1 2 1 0 2 2 2 1 1 0 1 0 0 2 1 1 1 0 0 1 0 0 1 2 0 2 0 0 0 1 0 0 1 1 2 1 2 2 0 0 1 1 0 0 0 0 0 2 0 0 0 0 1 1 0 0 0 2 0 2 2 0 2 0 0 0 2 0 0 0 0 2 2 2 0 1 1 0 0 0 0 0 0 0 1 0 2 0 2 0 0 0 0 0 0 1 0 1 0 1 0 1 0 0 0 0 0 0 0 1 0 0 0 1 0 1 1 2 2 0 0 0 0 0 0 2 1 1 0 2 0 0 1 1 2 0 1 1 2 0 0 0 0 0 0 1 1 1 0 2 2 1 2 1 1 0 0 1 0 2 2 1 1 1 2 1 2 2 0 2 2 2 0 2 1 0 2 1 0 2 2 2 0 0 0 0 1 0 1 1 1 1 1 1 0 2 0 0 2 1 1 0 0 0 0 2 0 2 0 1 0 1 2 2 0 0 0 1 1 1 0 1 1 0 0 0 0 1 2 0 1 2 0 1 1 1 2 0 1 1 1 2 0 0 0 0 2 1 0 1 0 0 0 0 0 0 0 1 1 2 1 0 1 1 0 0 0 0 1 1 1 1 1 0 1 0 1 0 0 0 2 1 0 0 0 2 0 2 2 0 0 0 0 2 0 1 0 1 1 0 0 1 0 0 0 2 1 1 0 1 1 0 0 0 0 1 0 0 1 1 0 0 0 1 0 2 2 1 2 0 2 0 0 1 0 1 1 0 0 2 0 0 0 2 1 0 1 2 0 0 2 0 0 0 0 0 0 0 1 0 1 0 1 1 1 0 1 1 1 0 2 0 2 0 0 2 2 2 1 1 0 1 1 1 1 1 1 0 0 0 0 1 0 0 0 1 1 0 2 1 0 0 1 1 0 2 0 1 0 1 1 1 0 0 1 0 0 1 1 0 0 1 0 1 0 0 0 0 0 0 1 1 0 0 0 1 1 0 0 0 0 0 0 0 0 0 0 1 0 0 2 0 0 0 0 0 0 2 1 1 0 1 0 0 2 0 0 0 1 0 0 1 1 1 1 1 2 1 1 1 0 2 1 0 2 1 1 1 0 1 0 1 0 0 0 2 2 0 1 1 0 1 1 0 0 1 1 2 1 0 2 2 1 2 1 1 0 0 1 0 0 0 1 0 2 0 0 0 0 0 0 0 0 0 1 0 0 0 1 1 0 0 2 0 0 0 1 0 1 0 0 0 1 0 0 0 0 0 0 0 1 0 0 0 1 0 2 1 0 2 2 2 1 0 0 0 0 0 0 0 1 1 0 0 2 0 2 1 1 1 0 0 1 2 0 2 2 0 1 1 0 1 0 0 1 0 2 2 0 2 2 0 0 2 0 2 1 1 1 0 0 2 0 0 1 2 0 1 0 1 2 1 1 1 2 1 0 0 0 1 0 0 2 0 2 0 1 1 1 0 0 0 0 1 0 0 1 1 0 0 1 1 2 0 0 0 0 2 0 0 1 0 0 0 0 0 0 1 1 0 0 0 0 0 0 2 0 0 0 0 0 0 1 1
177 1 2 0 0 0 0 1 2 0 0 1 0 1 1 1 0 0 2 1 1 2 0 2 0 0 0 1 1 1 1 0 0 1 1 1 2 2 0 0 2 0 0 0 0 0 0 0 0 0 0 0 0 0 1 0 0 0 1 0 1 1 2 2 1 0 1 0 0 0 1 2 1 1 1 2 1 0 2 1 1 2 0 2 2 0 0 0 1 1 0 0 2 1 1 1 0 0 0 0 0 2 1 0 2 1 2 0 1 1 0 1 1 2 2 2 1 0 2 0 0 0 0 2 0 0 0 0 0 0 0 0 0 0 0 0 0 1 0 0 1 0 0 1 0 0 0 0 0 0 0 0 0 0 0 0 0 0 1 1 1 0 0 1 0 2 1 0 0 1 1 0 1 1 0 1 1 1 0 0 0 1 1 2 0 0 2 0 0 0 0 0 1 1 2 0 0 2 0 0 0 1 0 1 2 0 2 0 1 0 0 0 2 0 2 0 0 1 1 1 1 1 0 0 1 0 0 2 0 1 1 0 1 1 0 1 0 2 2 2 0 0 2 0 0 0 1 0 2 0 0 0 0 0 0 1 1 0 0 0 1 0 0 0 0 0 0 1 2 1 1 0 1 2 0 0 0 2 2 1 1 1 1 0 0 1 0 1 1 2 1 2 2 0 2 0 2 1 0 1 0 0 2 2 1 0 0 0 1 1 1 0 1 2 2 0 2 0 0 0 0 0 1 1 1 0 0 2 1 1 2 1 0 1 0 0 0 1 0 1 1 1 2 2 0 0 0 0 1 1 0 0 2 1 0 0 1 0 0 2 2 0 0 0 0 0 0 0 0 0 2 0 0 0 1 1 0 1 1 1 0 2 0 1 2 0 2 0 0 1 0 1 1 1 2 0 2 0 0 0 0 0 1 0 0 0 1 0 0 2 0 0 0 0 1 0 0 1 0 1 1 1 1 1 0 1 1 0 1 0 0 1 0 1 1 0 0 1 0 0 1 1 1 1 0 2 2 0 0 1 0 1 0 2 2 1 1 2 1 1 1 1 0 1 0 1 1 2 2 1 1 1 2 1 1 0 1 2 0 2 2 0 0 0 2 0 0 1 2 1 1 0 1 2 0 0 0 0 0 2 0 2 1 1 0 0 1 2 1 0 0 0 0 0 0 2 0 0 0 1 1 1 0 0 0 1 0 0 0 2 0 1 1 1 1 0 2 0 2 2 0 0 1 0 1 2 1 2 2 0 0 0 0 1 2 1 1 1 0 1 1 0 1 0 0 0 0 2 1 0 0 0 0 0 0 0 1 1 1 1 2 0 0 0 1 0 1 0 1 0 0 0 1 0 1 0 1 0 0 0 0 2 1 1 1 0 0 0 0 0 2 0 0 0 0 0 0 1 0 1 0 0 0 0 0 1 2 1 0 0 0 1 0 2 0 1 2 0 2 2 1 1 0 2 2 0 0 1 0 0 1 2 1 0 1 1 0 1 2 0 0 0 0 2 2 1 1 0 2 0 0 2 0 1 0 1 1 0 1 0 1 0 0 0 0 0 0 0 0 1 0 0 0 0 0 0 1 0 0 1 0 1 0 1 0 0 1 2 0 0 1 1 0 1 0 0 0 2 1 0 0 0 0 1 1 2 1 0 0 0 0 0 0 0 0 0 0 0 0 1 0 1 0 0 0 0 0 1 0 1 1 1 0 0 0 1 0 0 1 0 0 0 2 1 0 0 2 1 0 2 1 0 1 0 0 1 1 0 0 2 2 2 0 0 2 0 0 2 0 2 0 0 2 2 0 0 0 1 0 0 1 0 1 1 1 0 2 0 0 2 2 0 1 0 0 2 1 0 2 0 2 2 1 0 0 0 0 0 0 1 0 0 2 0 0 0 0 0 1 1 1 0 1 0 0 0 1 1 0 0 1 0 0 0 0 0 0 0 0 0 1 1 0 0 0 1 1 0 1 0 0 0 0 0 1 1 0 0 0 1 0 1 2 0 0 0 1 0 1 0 1 0 1 1 1 0 2 0 0 1 0 1 1 0 1 2 0 1 0 2 0 0 0 0 0 0 2 0 2 2 0 2 0 2 0 1 0 1 0 1 0 0 0 1 0 1 1 1 1 1 0 0 1 0 1 0 0 2 0 2 2 0 1 0 1 0 1 1 1 0 0 1 0 1 1 0 1 0 1 0 1 0 0 0 0 0 0 0 1 0 0 0 0 1 0 0 0 0 0 0 0 0 0 2 1 0 0 0 0 0 0 1
178 1 1 1 0 1 1 1 1 1 1 1 0 0 0 0 1 0 2 1 1 2 0 2 1 1 2 1 1 2 2 0 1 2 2 0 2 1 0 0 1 0 0 1 0 0 0 1 0 0 0 0 0 1 1 1 1 0 2 0 1 0 2 1 1 1 1 1 0 0 0 1 1 0 1 2 1 0 1 0 1 2 1 1 2 1 1 0 2 2 0 0 0 0 0 2 1 0 0 0 0 1 0 0 2 0 2 0 0 0 0 2 1 1 1 1 1 0 0 0 2 0 2 0 1 1 1 1 1 1 0 0 0 0 0 0 0 0 0 0 1 0 1 0 1 0 1 0 0 1 1 1 0 0 0 0 0 0 0 0 0 1 0 1 0 2 1 1 1 1 0 1 0 2 0 0 1 0 0 0 0 0 0 2 1 1 1 2 1 0 1 0 1 1 2 1 2 2 0 1 1 0 1 1 2 0 1 1 1 0 0 0 2 0 1 2 2 0 0 2 0 0 0 0 0 0 0 1 0 0 0 0 1 0 1 0 0 2 2 0 0 1 1 0 0 0 0 0 2 0 0 0 0 0 0 0 0 0 0 0 0 0 0 0 0 0 0 0 0 0 0 2 0 1 0 1 0 2 1 1 1 1 2 1 1 0 1 1 0 2 1 2 0 1 1 0 2 2 0 2 0 2 1 0 0 0 0 1 0 1 0 1 0 1 1 0 2 2 0 1 1 2 1 0 0 0 0 2 0 1 1 2 0 2 0 0 0 0 0 1 1 1 2 1 0 1 0 0 0 2 0 0 2 0 0 0 0 0 0 0 1 1 2 1 1 0 0 2 2 2 0 2 1 0 0 1 0 0 0 1 2 1 1 1 1 0 0 1 1 0 0 0 1 0 2 0 1 0 0 0 0 0 0 2 0 0 0 1 0 2 0 0 0 0 1 0 0 0 0 0 0 2 1 0 2 2 1 0 1 0 1 0 1 1 1 0 0 1 0 0 1 1 2 0 0 1 2 0 0 1 0 0 0 2 1 1 0 2 1 1 1 1 1 1 0 1 0 2 2 2 2 2 1 1 1 1 0 1 1 0 1 0 1 0 1 1 0 0 1 1 1 1 0 1 1 0 2 0 2 2 0 2 2 0 0 0 0 1 0 0 0 2 0 1 1 1 0 1 0 2 1 2 0 0 0 1 0 0 1 2 0 1 2 2 2 0 2 0 0 1 1 0 2 2 2 1 0 2 2 0 0 0 0 0 2 2 0 0 0 0 0 0 1 1 1 0 0 2 0 1 1 2 1 0 1 0 2 1 2 1 2 0 2 0 1 1 2 1 0 0 0 1 1 2 0 0 0 0 0 0 1 1 1 1 2 1 1 0 1 2 0 0 0 2 1 1 0 1 0 0 1 0 0 0 0 1 2 1 0 0 0 2 0 0 2 1 2 0 2 1 0 1 0 2 2 2 2 1 0 0 0 1 1 1 1 1 0 1 0 1 1 0 1 1 1 1 1 1 1 0 1 2 0 0 1 2 2 0 2 0 0 0 0 2 2 2 1 0 0 2 0 0 1 0 1 0 0 0 0 2 1 1 0 0 1 0 1 0 1 1 1 1 0 1 1 1 1 1 2 0 0 0 0 0 2 1 1 2 1 0 0 1 0 0 2 1 1 0 0 0 0 0 0 1 1 0 0 1 0 1 1 1 0 0 0 2 0 0 2 0 0 2 2 1 0 0 2 1 0 1 1 0 1 2 2 0 1 0 1 1 1 1 0 0 0 1 1 2 1 2 0 1 1 2 1 1 0 1 0 0 0 0 0 1 2 0 2 0 0 1 1 0 0 1 1 2 1 1 2 0 1 1 1 2 0 0 2 0 0 0 0 0 1 1 1 1 1 0 2 0 1 1 1 0 1 1 1 0 0 0 1 0 0 0 0 0 0 0 0 0 0 0 0 0 0 0 0 0 1 0 0 0 1 1 2 1 0 0 1 2 2 0 2 0 0 0 0 0 0 2 0 0 0 0 2 1 2 2 0 0 0 1 0 2 1 1 0 0 0 1 0 0 0 0 0 0 2 0 1 0 0 1 0 2 1 1 0 1 0 1 0 0 0 1 0 0 0 0 1 1 0 0 2 2 2 1 1 0 1 0 2 0 0 0 2 0 1 2 2 0 0 0 1 0 2 1 0 0 1 1 0 0 0 0 0 1 0 0 1 0 0 0 0 1 0 1 1 0 0 1 0 0 1 2 1 0 0 0 0 0 1 0
179 0 1 1 0 0 1 1 1 2 2 0 1 1 1 1 0 0 1 0 1 1 0 2 0 0 0 2 2 2 2 1 0 0 0 1 1 1 0 0 0 0 0 0 0 2 1 0 0 0 0 0 1 1 0 1 0 1 1 0 2 0 0 0 0 0 0 1 0 0 1 1 2 0 2 2 0 0 2 1 1 2 1 0 1 0 1 1 1 2 1 1 0 1 0 0 0 2 1 1 0 0 0 0 2 0 2 2 1 0 0 1 0 1 1 1 0 0 0 0 2 0 1 1 0 2 2 1 1 1 0 0 0 0 1 0 0 0 0 0 1 0 0 0 0 0 0 0 0 0 0 1 0 1 0 0 0 0 0 0 1 1 1 0 0 1 0 0 0 2 2 0 0 2 0 1 1 0 0 1 0 1 0 2 1 1 1 1 0 0 0 1 0 0 2 0 2 1 0 0 0 1 1 1 2 0 1 1 1 0 0 1 0 0 2 2 1 0 1 1 1 1 0 0 0 0 0 0 0 0 1 0 1 1 1 1 0 2 2 1 0 1 2 1 0 0 0 0 2 0 0 0 0 0 0 0 1 0 0 0 0 0 0 0 0 0 0 0 2 1 1 0 1 2 0 1 0 2 2 2 2 2 1 1 0 1 1 1 0 2 1 1 0 1 0 1 1 0 0 0 0 0 2 1 0 0 0 0 0 2 0 2 2 2 2 0 2 0 0 0 1 2 1 1 1 0 0 1 0 1 2 1 0 2 1 0 1 1 0 1 0 1 2 1 0 0 0 0 0 1 0 0 2 0 1 0 0 1 0 0 1 0 0 0 0 0 0 2 2 0 2 0 1 1 1 2 0 1 1 2 0 0 0 0 2 1 1 0 0 1 1 1 1 1 2 0 1 1 0 0 0 0 1 1 0 1 0 0 0 2 0 0 1 0 0 0 0 0 0 0 0 2 0 0 0 1 1 0 1 0 1 0 0 2 0 0 0 2 0 0 0 2 1 1 0 1 2 0 0 0 0 0 0 0 0 0 0 2 2 1 0 2 0 1 0 0 0 2 2 0 0 1 2 0 2 1 1 2 2 2 0 0 1 0 2 1 0 1 2 1 1 1 0 1 1 0 2 0 1 1 1 2 2 0 0 0 1 1 1 0 1 0 0 1 0 2 1 0 0 1 0 2 1 1 1 0 0 0 1 1 1 0 0 0 0 0 2 0 1 0 1 0 0 0 1 0 2 2 2 0 0 0 1 1 1 0 0 2 0 1 1 0 0 0 0 1 1 2 0 2 1 1 1 0 0 0 1 1 1 1 2 0 1 0 1 1 1 0 1 1 0 2 0 1 0 0 0 0 0 0 0 1 0 0 0 0 0 0 0 2 1 0 0 0 0 0 0 1 0 1 0 0 0 0 0 1 2 1 0 0 0 1 0 1 2 0 2 1 2 1 0 2 0 1 2 1 2 1 0 0 0 1 0 1 2 2 0 1 2 0 0 0 2 2 2 1 1 1 0 0 2 0 0 0 0 1 2 1 0 1 1 1 0 2 2 2 2 1 0 1 0 0 0 0 0 0 0 1 0 1 0 1 0 2 1 0 1 2 0 0 2 2 0 1 0 0 0 0 0 1 0 0 0 0 1 1 1 1 1 0 1 2 0 0 0 0 1 0 0 1 0 1 0 0 1 0 0 0 0 0 0 0 0 0 0 1 0 0 2 0 0 0 2 0 0 0 2 0 0 2 2 0 2 0 0 0 1 0 0 1 2 1 1 0 1 0 1 1 1 2 1 1 2 1 1 1 0 0 0 1 1 0 0 1 2 0 2 1 0 0 1 1 0 0 0 2 2 0 2 0 0 1 1 1 0 0 1 0 0 0 0 1 2 0 0 0 0 1 1 0 0 0 2 0 0 0 2 0 1 0 1 0 0 0 0 0 0 0 1 1 0 1 0 0 0 1 2 1 2 0 0 0 1 0 1 1 0 0 0 2 2 0 2 0 0 0 0 0 0 2 0 0 1 0 2 1 1 2 0 0 0 2 2 0 1 1 0 0 0 1 0 0 1 1 1 1 1 1 1 0 0 1 1 0 0 0 1 1 0 0 0 1 0 1 0 0 0 2 2 0 0 0 2 2 1 1 1 1 1 1 1 0 2 0 0 0 0 0 0 0 0 1 1 0 1 0 1 0 2 2 1 2 0 0 0 0 0 0 0 0 0 0 0 0 0 0 0 0 0 0 0 0 0 1 0 0 0 0 0 0 1 0
180 1 1 1 0 0 1 2 2 2 0 0 0 1 0 0 1 0 0 1 0 1 0 1 0 0 0 2 2 2 2 2 2 2 1 0 2 1 0 1 1 0 0 0 0 0 1 0 1 0 0 0 1 1 1 1 0 1 2 0 1 1 1 0 0 0 0 1 0 0 0 1 1 0 1 2 1 0 0 0 0 1 1 1 2 0 0 0 2 2 0 0 1 0 1 2 0 0 0 0 0 2 1 0 1 0 1 1 2 1 0 1 0 2 1 1 0 0 1 1 1 0 1 1 0 1 1 1 1 1 1 1 0 0 0 0 0 1 0 0 2 0 1 0 0 0 0 0 0 0 0 0 1 0 1 0 0 2 0 0 2 1 0 1 2 2 1 1 0 2 0 1 0 2 1 1 2 1 0 0 0 0 1 2 0 0 2 1 0 0 1 1 0 1 2 1 1 1 0 0 0 0 0 1 2 0 0 1 0 1 1 0 0 0 1 0 0 1 2 0 2 0 1 0 0 0 1 1 1 1 0 1 1 1 1 1 0 2 2 1 0 0 2 1 0 0 0 0 2 0 0 0 0 0 0 0 0 2 0 0 0 0 0 1 0 0 0 1 1 1 0 2 1 2 0 1 0 1 1 0 0 1 2 2 0 0 1 2 0 2 2 0 1 0 2 0 1 0 0 0 0 0 1 0 0 0 0 0 1 1 1 0 2 2 2 0 0 0 0 0 2 2 2 1 0 0 0 1 1 1 1 0 0 1 1 0 1 1 0 1 0 0 1 2 0 0 0 0 0 1 1 0 1 0 1 1 0 0 0 1 1 0 2 2 1 1 0 2 2 2 0 2 0 0 1 0 0 0 0 1 0 2 0 1 1 0 0 1 1 0 0 0 0 0 2 0 0 0 2 2 0 2 0 2 0 1 0 2 1 1 0 0 0 0 2 1 0 0 0 0 0 1 0 0 1 2 1 0 0 1 1 1 1 1 1 1 0 1 0 0 1 1 2 0 1 1 2 0 0 1 0 1 0 2 0 0 0 2 2 2 0 2 0 0 0 1 1 2 2 0 0 1 2 0 0 0 0 1 2 0 1 0 0 0 1 1 0 0 1 1 1 1 1 0 0 0 0 1 1 2 0 2 2 0 0 0 1 2 2 0 0 0 0 0 2 0 0 0 0 2 1 1 2 2 2 0 0 0 0 1 1 1 1 1 1 0 1 1 2 2 0 1 1 1 1 0 0 1 1 1 1 1 2 0 2 2 2 1 0 0 0 0 1 0 1 1 1 0 0 0 0 1 1 0 1 0 2 0 2 0 2 0 2 0 1 0 2 0 0 0 1 1 1 0 2 1 1 1 1 0 1 0 1 1 2 0 1 0 1 2 0 0 0 0 1 1 0 0 0 0 1 0 0 0 0 0 2 1 0 0 0 2 0 2 1 0 1 1 2 2 1 1 0 2 2 1 1 1 0 0 1 1 1 1 2 2 0 1 2 0 0 0 1 1 1 1 0 1 0 2 0 0 2 0 0 1 1 0 2 0 0 0 0 0 1 1 0 0 0 1 0 0 0 1 1 0 0 0 0 1 0 0 0 0 2 0 2 1 0 0 0 0 0 0 0 1 0 0 2 0 0 0 0 1 0 1 2 1 1 0 1 1 1 0 1 0 0 0 0 1 0 1 1 2 2 0 0 1 0 0 0 0 0 0 0 2 0 0 0 0 0 0 2 1 0 0 2 1 0 1 0 0 1 0 0 1 1 0 2 0 1 0 1 1 1 1 1 1 1 2 1 1 2 2 2 2 0 1 0 0 1 0 0 1 2 0 1 1 0 1 1 0 1 1 1 2 0 0 2 0 1 1 1 1 0 0 0 0 0 0 0 0 2 1 1 0 0 0 0 0 0 0 0 0 0 0 1 1 0 0 2 1 0 0 0 0 0 0 0 0 0 0 1 0 1 2 0 2 2 0 0 0 1 0 2 2 1 0 1 2 2 0 1 0 0 0 1 0 0 1 0 0 1 1 2 2 2 2 0 0 0 2 0 2 1 1 0 1 0 2 0 0 1 1 1 1 1 1 1 1 0 1 0 0 1 1 1 1 1 1 1 0 0 1 1 0 0 1 2 1 0 0 2 0 0 0 0 1 0 0 1 0 0 0 1 0 1 0 0 0 0 0 0 0 0 0 0 0 1 1 0 0 0 0 0 1 0 0 0 0 0 0 0 1 0 1 0 0 0 1 0 0 0 1 0 0 0 0 1 0 0 0
181 0 2 0 0 0 1 1 2 1 1 1 0 1 2 2 0 0 1 0 1 1 0 2 0 0 0 1 1 2 1 1 1 1 1 0 2 0 1 1 0 0 0 1 0 1 1 0 0 1 1 0 0 1 1 1 1 1 2 0 1 1 1 1 0 1 0 1 0 0 0 0 2 0 2 2 0 0 1 1 0 2 1 0 1 0 0 1 1 1 0 0 0 0 1 1 0 1 0 1 1 2 2 0 2 0 2 1 1 0 0 1 0 1 2 2 0 0 2 0 1 0 2 0 0 0 0 2 1 2 1 1 0 0 1 0 0 0 0 0 1 0 0 0 0 1 0 0 0 0 1 1 0 0 0 0 0 1 0 0 1 1 0 1 0 0 0 1 0 1 1 0 1 1 0 0 2 1 1 1 0 1 0 0 0 0 0 2 0 1 0 2 0 1 2 0 1 2 0 1 1 0 0 1 2 0 0 1 0 0 1 0 1 0 1 1 0 0 2 0 2 1 0 0 0 0 1 1 0 0 0 0 0 0 2 0 1 2 1 1 1 0 2 1 0 0 0 0 1 0 0 0 0 0 0 0 1 1 0 1 0 1 0 0 0 0 0 0 1 0 0 2 1 1 0 0 1 2 1 1 1 2 0 0 0 2 0 1 1 1 0 1 1 0 2 0 1 1 1 1 0 0 2 0 0 0 1 0 1 1 1 1 2 0 0 0 2 1 1 0 0 2 2 1 2 0 0 2 1 1 2 0 0 1 0 0 0 0 0 1 0 1 1 2 1 1 0 0 0 2 0 0 1 1 0 0 1 0 0 1 1 0 1 0 1 1 0 2 2 1 1 1 1 1 0 0 0 1 1 2 1 1 0 0 0 0 0 0 0 0 0 0 0 0 1 1 0 0 0 0 0 0 0 2 1 0 0 0 0 2 0 0 1 1 2 0 0 0 0 0 0 2 1 1 1 2 1 0 1 0 1 0 0 2 0 0 0 1 0 1 0 0 1 1 0 1 1 0 0 1 1 0 0 1 0 0 0 2 2 0 2 1 1 0 0 0 0 2 2 0 1 1 2 0 2 1 1 2 1 2 1 0 2 1 1 1 0 0 1 0 1 1 1 1 0 0 1 1 1 1 1 1 2 0 0 0 1 1 2 0 1 1 1 2 0 2 0 1 0 1 1 2 0 0 0 1 1 0 0 2 1 1 0 0 0 0 2 0 2 1 1 0 2 2 1 0 1 1 1 2 0 1 0 0 1 1 1 0 0 1 1 0 0 0 0 1 0 1 0 1 0 1 1 0 0 0 2 1 1 1 2 0 2 0 2 0 2 0 0 0 0 1 0 0 0 0 0 0 0 0 0 2 0 0 0 1 0 0 0 1 0 0 0 1 0 1 0 0 0 0 0 0 0 0 0 0 2 1 0 0 0 2 0 1 1 0 2 1 2 1 1 0 0 2 2 1 1 0 0 0 0 1 0 0 0 2 0 1 2 0 0 0 0 1 1 1 1 2 0 0 2 1 1 0 0 2 2 0 1 0 0 1 0 2 2 1 2 1 0 1 0 0 1 0 0 1 1 0 0 2 0 2 1 0 1 1 2 1 0 0 0 0 0 1 0 1 1 1 0 0 0 0 1 0 1 1 1 2 2 0 1 1 0 0 1 1 2 0 1 1 1 0 0 0 0 0 0 0 0 1 0 1 0 0 0 2 0 0 0 0 0 0 1 0 0 1 1 2 1 1 0 1 2 0 0 0 0 0 1 1 2 0 1 1 2 1 1 1 1 2 1 1 2 1 0 0 0 0 0 0 1 0 1 2 1 0 1 0 0 2 2 0 1 0 1 1 0 1 2 0 1 2 1 1 0 0 2 0 0 0 1 0 2 0 0 1 0 0 1 1 0 0 1 1 0 0 1 0 0 0 2 0 0 0 0 0 0 0 0 0 1 0 1 0 1 2 0 1 2 0 0 0 2 0 2 2 0 1 1 2 1 0 1 0 0 0 1 0 1 0 1 0 1 1 1 1 1 1 1 0 0 1 0 1 1 1 1 1 0 2 0 0 0 0 2 1 1 0 1 1 0 2 1 1 0 1 1 1 0 0 0 0 0 1 1 0 0 0 1 0 0 0 2 0 1 1 2 0 0 0 1 1 1 0 1 0 0 0 0 0 0 0 0 0 0 1 0 0 1 0 1 0 1 1 0 0 0 0 0 0 0 0 0 0 0 0 1 0 1 0 1 1 0 2 0 0 0 0 0 1 0 0
182 0 1 2 0 0 2 2 2 1 1 0 1 2 1 1 0 0 0 1 0 2 1 1 1 1 1 1 2 1 1 0 0 0 0 1 1 1 0 1 1 0 0 0 0 0 1 0 1 0 0 0 0 1 0 0 0 0 1 0 1 1 1 1 0 0 0 1 0 0 0 0 2 0 1 2 1 0 1 0 2 2 1 0 1 0 0 1 2 2 1 1 0 1 1 1 0 0 0 0 0 2 0 0 1 1 1 1 1 0 0 2 0 1 1 1 0 0 0 0 2 0 2 0 1 1 1 1 0 1 1 1 1 1 0 0 1 0 0 0 1 0 0 0 1 0 0 0 0 0 0 1 0 0 0 1 0 1 0 1 2 0 0 0 0 1 1 2 0 0 0 0 1 1 2 1 2 0 0 1 0 1 0 2 0 0 2 1 0 0 1 0 0 1 2 0 1 2 0 0 0 0 0 1 2 0 0 0 1 0 1 0 2 0 2 1 1 0 2 0 2 0 1 1 1 0 1 2 0 1 1 0 0 0 2 0 0 2 1 1 1 0 2 0 0 0 0 0 2 0 0 0 0 0 1 0 1 0 0 0 0 0 0 1 0 0 1 0 2 0 0 2 2 2 0 0 0 2 1 0 0 1 1 0 1 0 0 0 0 1 0 0 0 0 1 0 2 2 0 2 0 1 2 1 0 1 0 0 0 1 0 2 2 2 2 1 2 0 0 1 0 2 1 0 2 0 0 2 0 0 2 0 0 0 0 0 0 1 0 1 0 1 1 1 1 1 1 0 2 0 1 1 2 1 0 0 1 0 0 2 2 0 2 1 1 0 0 2 2 2 0 2 1 1 1 1 0 0 0 1 0 1 1 1 1 0 0 0 0 0 1 2 1 0 2 0 1 1 0 0 0 0 1 1 1 0 1 1 0 1 1 0 0 0 0 0 1 1 0 1 1 1 0 1 0 1 1 0 1 1 1 1 1 0 1 0 0 1 0 1 0 2 0 2 1 2 1 0 0 0 0 0 0 2 2 1 1 2 2 2 0 2 1 1 0 1 0 1 1 0 0 1 2 0 2 0 2 2 2 0 2 0 1 1 2 0 0 2 2 1 0 0 0 2 1 0 1 0 1 2 0 2 2 0 0 0 1 2 2 0 0 0 0 0 0 1 0 0 0 1 0 2 0 1 1 1 0 0 0 1 1 1 1 1 1 0 1 0 0 0 2 0 2 1 2 0 2 0 0 2 0 0 1 0 1 1 0 1 0 0 0 0 1 0 0 1 1 2 0 1 1 2 1 0 0 0 1 0 2 0 2 0 2 0 2 2 2 1 0 0 0 0 2 0 1 0 0 2 2 0 2 0 0 0 0 2 0 0 0 2 0 0 0 1 1 1 0 0 0 0 1 0 1 1 0 0 2 1 0 0 0 2 1 2 2 0 2 1 2 2 1 0 0 0 2 2 2 0 1 0 0 1 0 1 1 2 0 0 2 1 0 0 0 1 1 0 2 2 0 1 0 0 2 0 0 2 1 0 1 0 0 1 0 1 2 2 0 2 0 0 0 0 0 0 0 0 0 0 0 2 1 0 1 2 0 1 1 1 0 1 0 0 0 1 0 1 0 2 1 0 0 0 1 0 1 1 1 1 1 0 0 0 0 1 1 1 0 0 0 1 0 1 0 0 1 0 0 2 0 1 1 1 0 0 0 1 0 0 2 0 0 1 1 0 1 0 2 2 0 2 0 0 1 0 0 0 2 0 0 2 2 2 0 0 2 1 1 1 0 2 1 0 2 2 0 0 0 0 0 0 1 0 0 1 2 0 2 0 1 1 2 0 0 0 1 1 0 0 2 0 2 2 1 1 0 0 1 0 1 0 0 0 1 0 0 0 0 0 1 0 1 1 2 0 1 1 2 0 0 0 1 0 0 0 0 0 0 0 0 0 1 0 0 0 0 1 1 0 2 0 0 0 0 1 2 1 0 0 0 2 0 2 2 0 0 0 0 0 0 2 1 0 2 0 1 0 2 1 1 1 0 1 0 2 1 1 1 0 0 2 0 0 0 0 0 0 2 1 2 1 1 1 0 1 0 0 1 1 0 0 1 0 0 1 0 1 0 1 1 0 0 0 2 2 2 1 1 0 1 0 2 0 0 0 2 0 2 1 1 1 1 1 0 0 1 1 1 0 1 2 1 0 0 0 0 2 0 0 0 0 0 0 0 0 0 0 0 0 0 0 0 0 0 1 0 1 0 0 0 0 0 1
183 1 0 2 0 0 2 1 2 0 0 2 1 1 1 1 0 0 0 1 2 1 0 1 0 0 0 1 2 2 2 1 1 1 0 0 1 2 0 0 2 0 0 0 0 0 1 0 0 1 1 0 0 0 1 1 0 0 1 0 2 0 1 0 1 0 1 2 1 1 0 1 2 0 2 1 0 1 1 1 1 2 1 0 1 0 0 1 2 2 0 1 0 0 1 2 0 1 0 1 1 2 0 0 2 1 2 1 1 0 1 1 1 2 2 2 1 0 2 0 2 0 1 1 0 1 1 0 0 1 0 0 0 0 0 0 0 0 0 0 1 0 0 0 0 0 0 0 0 0 0 0 0 1 0 0 0 1 0 0 1 0 0 1 0 1 2 0 2 2 0 2 0 1 0 0 2 0 0 1 0 0 0 2 0 0 2 1 0 0 1 0 1 1 1 0 1 1 0 0 0 0 0 2 2 0 0 1 1 0 0 0 1 0 1 0 0 0 1 1 1 0 0 0 0 0 0 2 0 0 0 0 0 0 2 0 0 2 2 2 0 0 2 0 0 0 1 0 1 1 1 1 0 0 1 0 1 0 0 0 0 0 0 2 0 0 0 0 2 2 0 2 1 2 0 1 0 2 2 2 2 2 1 0 0 1 0 1 0 2 1 1 2 0 2 0 2 1 0 0 0 0 2 1 0 0 0 0 0 1 0 0 2 2 2 0 1 1 1 1 0 2 0 1 2 0 2 1 0 0 2 2 0 1 0 0 0 0 0 1 0 0 1 1 0 0 1 0 1 2 0 0 1 0 1 1 1 0 1 0 0 0 2 0 2 0 0 2 2 1 1 1 0 0 1 1 0 0 0 1 0 1 0 0 1 1 1 1 1 0 0 0 1 0 1 1 2 1 1 1 1 1 1 0 0 0 1 0 0 2 0 0 0 0 0 0 2 0 0 0 1 1 0 0 1 2 1 0 2 0 2 0 0 2 0 0 0 0 0 0 2 0 1 1 0 0 2 0 0 0 0 0 0 1 1 0 1 1 0 0 1 1 0 0 0 0 0 1 1 1 2 2 1 1 1 0 1 2 1 1 2 0 1 0 1 2 0 1 1 1 1 1 0 1 1 0 0 0 1 1 1 2 2 0 0 0 2 0 1 0 1 0 0 0 0 1 1 1 0 2 2 1 0 0 0 0 2 1 1 2 0 1 1 2 1 0 2 0 1 2 0 0 2 2 2 1 1 1 1 1 1 1 1 0 1 1 1 1 0 2 2 0 0 0 0 2 1 1 1 0 0 0 1 1 1 1 2 1 1 1 1 0 1 1 1 0 1 0 2 1 0 0 1 1 2 0 0 0 0 0 0 2 0 1 0 0 0 0 0 2 2 2 0 1 0 0 0 0 0 0 1 0 1 1 0 1 2 2 0 0 0 2 0 2 1 1 2 0 2 2 1 1 0 2 2 1 1 1 0 0 0 1 1 1 2 1 0 0 0 1 1 0 1 2 2 1 2 0 1 0 1 1 0 1 0 2 2 0 1 0 0 1 0 2 2 2 2 1 0 0 0 0 1 1 0 0 0 0 0 1 1 0 0 1 0 0 1 1 0 0 1 1 0 1 0 2 0 0 1 0 0 0 0 0 1 1 1 1 1 0 1 1 0 0 0 0 1 0 1 1 0 0 1 0 2 0 0 1 0 1 1 1 0 0 0 2 0 0 1 0 0 0 1 0 0 1 2 2 0 1 0 0 1 0 0 0 2 1 1 1 1 1 1 1 2 1 1 2 1 2 0 1 2 2 0 0 0 1 0 0 0 0 0 2 2 0 0 0 1 1 1 0 0 2 2 2 0 0 2 0 2 2 1 0 0 0 0 0 0 1 0 0 2 0 0 1 1 1 2 1 2 1 1 0 1 1 1 0 0 0 2 0 0 0 0 0 0 0 1 1 1 0 0 0 0 0 0 1 1 0 0 0 0 0 1 2 0 1 1 2 2 0 2 0 0 0 0 0 0 2 0 0 2 0 0 0 2 2 0 0 0 2 0 2 2 1 0 1 0 2 0 0 0 0 0 0 2 0 2 2 0 2 0 1 2 1 2 0 0 2 0 0 0 2 0 0 0 0 0 1 0 0 1 0 1 0 1 0 2 0 1 0 1 0 1 0 1 0 0 0 0 1 0 0 1 0 1 0 1 0 1 0 0 0 0 0 0 0 0 0 0 0 0 2 0 0 2 0 1 1 1 0 0 2 0 1 0 0 0 0 0 1
184 1 2 1 0 0 1 2 1 2 2 0 0 0 0 0 0 0 1 0 0 2 0 1 0 1 1 2 2 2 2 1 1 1 1 1 2 2 0 0 1 0 1 0 0 1 1 0 0 0 0 0 0 0 0 1 0 0 2 0 0 1 2 2 0 1 0 1 0 0 0 1 1 0 1 2 1 0 1 0 1 1 2 0 2 0 0 1 2 2 1 1 1 0 1 2 0 1 0 1 1 2 1 0 2 0 2 0 0 0 0 1 0 2 2 2 0 0 2 0 1 0 0 2 0 0 0 0 0 0 1 1 0 0 1 0 0 0 0 0 1 0 0 0 0 0 0 0 0 0 0 0 1 1 0 0 0 0 1 0 2 2 0 2 0 0 0 1 1 1 0 1 1 1 0 0 2 0 0 0 0 0 2 2 0 0 2 2 0 0 1 2 0 0 2 0 2 2 0 0 0 1 0 2 2 0 0 1 1 0 1 0 2 0 1 2 2 1 2 0 2 0 1 1 1 0 1 2 0 0 0 0 0 0 2 0 0 2 2 1 0 1 1 0 1 1 1 0 1 1 1 1 0 0 0 0 1 0 0 0 0 0 0 1 0 0 1 1 1 1 0 2 1 2 0 0 1 2 1 0 0 1 1 0 0 1 0 2 0 2 1 1 0 0 2 0 1 0 0 0 0 0 2 1 1 1 0 0 0 0 0 0 2 1 1 0 1 0 0 1 0 1 1 2 0 0 0 2 0 0 2 0 1 1 0 0 0 2 0 0 0 0 2 2 0 0 1 0 0 2 0 0 1 0 1 1 0 0 0 0 1 1 0 0 0 0 0 1 1 1 1 1 0 0 1 1 0 0 0 0 0 0 0 2 1 1 1 1 1 0 0 0 0 0 2 0 2 2 0 0 0 0 0 1 1 0 0 1 0 2 0 0 0 0 0 0 0 0 0 0 0 1 0 0 1 2 0 0 0 0 1 1 0 2 0 1 0 0 0 0 1 1 0 2 0 2 1 0 0 1 0 0 0 0 0 0 0 2 1 1 1 1 0 1 0 2 0 2 2 0 0 0 1 1 1 1 0 2 1 1 0 0 1 1 1 2 1 1 1 0 1 1 1 2 1 0 0 0 1 1 1 2 1 1 1 1 1 2 1 0 0 1 0 0 0 2 1 0 0 0 0 2 0 1 1 0 0 0 1 2 0 1 2 1 2 1 2 1 2 0 1 1 1 1 2 0 1 2 2 0 0 0 1 1 2 0 0 1 0 0 0 0 0 0 0 1 1 0 0 0 1 1 0 0 0 0 1 1 2 1 2 0 1 0 0 0 2 1 0 0 0 1 1 1 0 0 0 0 0 0 0 2 0 2 0 0 0 0 0 0 0 0 0 0 0 0 0 2 1 1 0 1 0 1 0 0 1 1 0 0 0 2 0 1 2 2 2 1 2 1 0 1 0 0 1 1 1 0 0 1 0 1 0 2 2 2 0 0 2 0 0 0 2 0 0 0 2 1 1 0 1 1 0 0 1 1 1 0 2 0 0 0 1 0 2 1 1 0 0 1 0 0 0 0 0 0 0 0 0 2 0 2 0 0 2 0 2 1 0 1 0 0 1 1 0 0 0 0 1 0 0 0 0 0 1 1 1 2 2 0 2 2 0 0 1 1 1 0 1 1 0 0 0 0 0 0 0 0 0 0 0 0 0 0 0 0 0 0 1 0 0 1 2 0 0 0 2 2 0 0 0 1 1 0 0 0 2 0 2 0 0 0 0 1 2 2 0 1 0 2 1 1 2 2 0 0 0 0 0 0 0 0 1 2 1 0 1 1 0 0 0 0 1 0 0 2 1 1 2 0 0 0 1 1 0 0 1 0 0 1 0 1 2 0 0 0 0 0 0 0 0 0 1 0 1 1 1 1 0 0 1 0 0 0 0 0 1 0 1 1 0 0 1 0 1 2 0 0 1 0 0 0 1 0 1 1 0 1 1 2 2 0 2 0 0 0 0 0 1 1 0 0 1 0 2 0 2 2 0 0 0 1 1 1 1 2 0 0 2 0 1 0 1 1 2 2 1 0 2 1 0 2 0 0 1 1 1 1 1 0 1 0 1 2 0 0 0 1 1 1 0 0 2 1 2 0 2 1 1 0 1 0 2 0 0 0 0 0 0 1 1 0 0 0 1 0 1 0 0 0 0 0 0 0 0 2 0 0 0 0 0 0 0 1 0 0 1 0 1 0 1 0 0 1 0 0 0 0 1 0 0 0
185 1 1 2 0 0 2 2 1 2 2 0 0 0 0 0 0 1 2 2 2 2 0 1 0 0 0 2 2 2 2 1 1 0 1 0 2 1 1 0 1 0 0 0 0 0 0 0 0 1 1 0 0 1 1 1 1 0 2 0 1 0 1 0 0 0 0 1 0 0 0 1 2 1 2 2 0 0 2 0 2 2 1 0 1 0 0 0 0 2 0 0 2 0 0 2 0 1 0 1 2 2 0 0 2 0 1 1 1 0 0 2 1 2 2 2 1 0 0 0 2 0 1 1 0 1 1 1 1 1 1 1 0 2 2 2 0 0 0 0 1 0 0 0 0 1 0 0 0 1 1 2 0 2 0 1 1 0 0 1 2 2 0 1 1 2 0 1 1 1 0 0 1 1 0 0 2 0 0 1 0 1 0 2 0 0 2 1 0 0 1 1 0 0 2 0 2 2 0 0 0 1 1 2 2 0 0 1 0 1 1 0 1 0 2 1 1 1 2 0 2 1 0 0 1 1 0 2 0 0 0 0 1 1 1 1 0 2 2 0 0 2 2 0 1 1 1 0 1 0 0 0 0 0 0 0 1 0 0 0 0 0 0 0 0 0 0 1 1 1 0 1 1 2 0 1 1 1 1 1 1 2 1 0 0 0 1 1 0 2 2 1 0 0 1 1 0 0 0 0 0 0 2 1 0 1 0 0 0 0 0 1 1 2 2 0 2 2 1 0 1 2 1 1 1 0 0 0 1 1 2 1 0 2 0 0 0 1 0 1 0 0 2 1 0 0 1 1 1 0 1 1 1 2 0 0 1 0 0 1 1 0 1 0 1 1 0 2 2 0 2 0 0 0 0 0 0 0 0 2 2 1 0 0 0 0 0 0 0 0 0 0 2 0 1 1 2 0 1 1 0 1 0 2 2 0 0 0 0 2 0 0 0 0 1 1 1 1 1 0 0 1 1 1 1 2 0 0 1 0 1 0 0 1 0 0 0 0 0 0 0 2 1 1 0 1 1 0 1 1 0 0 0 2 1 0 1 2 2 0 1 2 0 1 0 1 0 2 2 0 0 1 1 1 1 0 1 1 2 1 1 0 0 0 2 0 0 0 2 0 1 0 1 1 1 0 0 1 1 1 1 1 1 1 1 1 2 2 1 0 0 0 0 0 0 1 1 0 0 1 0 2 0 0 0 1 1 1 0 1 1 1 0 0 0 0 0 0 0 1 0 1 2 2 2 0 1 1 1 1 0 0 0 0 1 0 0 1 0 0 0 0 0 2 1 1 1 1 1 0 0 1 1 0 1 0 1 2 2 2 2 0 1 0 1 1 1 0 1 0 0 1 0 0 0 0 1 0 0 0 1 1 2 0 1 1 0 0 0 1 0 0 0 0 1 1 0 2 0 0 2 0 0 1 0 0 1 2 0 0 0 2 0 1 1 1 1 0 2 2 0 0 0 1 1 1 1 0 0 0 1 1 1 2 2 2 0 0 2 0 0 0 1 0 0 0 1 2 1 0 0 1 1 0 0 2 1 2 0 2 2 1 0 2 2 2 1 0 0 1 0 0 1 0 1 0 0 0 0 1 0 1 1 1 1 0 2 1 1 1 1 0 0 1 0 0 0 0 0 0 1 0 0 0 2 1 1 0 0 0 0 0 0 1 1 1 1 0 0 1 0 1 0 0 0 1 0 0 0 0 0 0 0 0 0 1 1 0 0 0 0 0 2 0 1 0 2 1 0 2 1 0 1 2 2 0 1 0 0 1 1 1 0 0 0 2 0 2 0 2 0 1 2 1 0 0 0 1 0 0 1 0 0 2 2 1 1 0 1 1 1 0 1 0 0 2 1 0 0 0 0 0 1 0 0 0 0 0 0 1 0 1 2 0 0 0 0 0 1 0 1 1 1 0 0 0 0 0 0 0 1 0 0 1 1 0 1 0 0 0 0 1 0 0 0 0 0 1 2 0 0 0 1 1 2 2 0 1 1 2 2 0 2 0 0 0 0 0 0 2 0 0 0 0 2 0 2 1 1 0 0 2 0 2 1 1 1 0 1 1 1 0 0 0 0 0 2 0 2 2 0 2 0 1 0 0 0 1 0 1 0 0 0 2 0 0 0 1 1 0 0 0 1 0 1 1 1 0 0 0 2 0 1 0 2 0 2 1 1 0 0 0 1 0 1 1 2 0 1 0 0 0 0 0 0 2 0 0 0 0 0 0 0 0 0 0 0 0 1 0 1 0 0 1 0 0 0 0 1 0 1 1
186 1 1 1 0 0 1 2 1 2 2 0 0 0 0 0 0 0 0 0 0 1 0 1 1 1 1 2 2 2 2 0 2 2 0 1 1 1 1 0 0 0 1 0 1 2 0 0 0 1 1 0 0 1 0 1 1 1 2 0 1 0 2 1 0 0 0 1 0 0 0 0 2 0 1 2 1 0 0 0 1 2 0 1 1 0 0 0 1 2 0 0 0 0 0 1 0 0 0 0 0 1 0 0 2 2 2 0 0 0 0 2 1 1 2 2 1 0 1 0 1 0 1 1 1 0 1 1 0 2 1 1 0 1 0 0 0 0 0 0 0 0 1 0 0 0 0 0 0 1 1 1 0 2 0 1 1 1 0 0 0 2 0 1 1 2 2 0 1 2 1 0 0 2 0 0 1 0 0 1 0 0 0 2 1 1 1 0 0 0 1 0 0 0 2 0 0 2 0 0 0 1 0 1 2 0 1 0 0 0 1 0 2 0 2 1 1 1 1 1 1 0 0 0 1 0 0 1 0 0 0 0 1 1 1 0 0 2 2 2 0 0 2 1 0 0 0 0 2 0 0 2 1 0 0 1 1 0 0 0 0 0 0 0 0 0 1 1 0 0 0 2 1 2 1 2 1 1 2 1 0 0 2 1 0 1 0 1 1 1 0 1 1 0 1 0 2 0 0 0 0 0 2 0 0 0 1 0 0 1 0 1 2 2 2 0 1 0 0 0 1 2 2 1 2 0 0 1 1 1 2 0 1 1 1 0 1 1 1 0 1 1 2 1 1 1 0 0 1 0 0 0 0 0 0 2 0 0 0 0 0 0 2 0 2 1 0 1 1 1 1 1 0 0 0 0 0 0 0 1 1 1 0 0 2 1 1 1 1 0 0 0 0 0 1 1 0 0 0 0 0 0 0 1 0 0 0 1 0 1 0 0 0 0 1 0 0 0 1 0 0 1 0 0 1 1 0 0 1 0 1 0 0 2 0 1 0 0 0 1 2 0 1 1 0 2 0 0 0 0 0 1 0 0 0 0 0 1 1 0 2 0 0 1 0 1 0 1 1 0 0 1 2 0 1 0 1 1 2 1 1 0 1 0 1 1 0 1 2 1 1 0 2 1 0 0 0 0 0 2 0 2 1 1 0 0 2 1 1 0 0 1 0 0 1 1 0 1 0 1 2 2 0 0 0 0 2 0 1 1 1 0 1 0 1 0 1 0 0 1 0 0 0 1 2 0 0 2 2 0 0 0 0 0 1 1 1 0 0 1 0 0 1 0 0 0 0 1 1 0 0 1 1 0 0 0 1 2 2 2 2 0 1 0 1 1 1 0 1 1 0 1 0 0 1 0 1 0 0 0 1 1 0 1 2 0 1 0 1 1 0 0 0 0 0 0 2 0 0 0 2 0 0 0 0 0 1 1 0 0 1 0 0 2 1 2 2 0 1 1 1 1 0 2 2 1 1 1 0 0 0 0 1 1 2 2 0 0 0 0 0 0 1 0 0 0 0 1 1 1 0 0 1 0 0 1 1 0 2 0 1 0 0 2 2 2 1 1 1 1 1 1 0 0 1 0 0 1 0 1 1 0 1 1 0 0 2 2 0 0 0 0 0 1 0 0 0 1 1 1 0 0 0 0 2 0 2 1 0 0 0 2 0 1 2 1 1 0 1 2 1 1 1 1 1 1 0 0 0 0 0 0 0 0 0 0 0 0 0 0 0 0 1 0 1 1 2 2 0 0 0 1 2 0 0 0 2 0 0 2 2 1 1 1 2 1 1 2 1 2 0 1 2 0 0 0 0 1 0 0 0 0 0 2 1 0 0 0 0 1 2 1 0 1 2 1 0 1 2 0 2 2 1 1 0 0 2 0 0 0 1 0 2 1 1 1 1 0 1 0 0 1 1 0 0 0 0 0 0 1 1 0 0 0 0 0 0 1 0 0 2 0 1 1 1 1 1 0 2 1 1 0 0 0 1 2 0 0 1 2 2 0 1 0 0 0 1 1 0 2 0 0 0 0 2 0 2 2 0 0 0 2 0 1 1 1 0 1 0 2 0 0 0 1 2 2 0 2 2 0 1 1 1 1 1 1 0 1 2 0 1 1 1 1 0 1 0 1 1 0 0 0 2 1 1 1 1 1 1 1 1 0 1 0 1 0 1 0 1 0 0 1 1 0 0 0 0 0 2 1 0 0 0 0 0 2 0 0 1 1 0 0 0 1 0 0 0 1 0 0 0 0 0 2 0 0 0 0 0 0 0 0
187 0 1 2 0 0 2 1 1 1 0 1 0 0 0 0 0 0 1 0 0 2 0 2 0 1 1 2 2 2 2 0 0 0 0 1 1 1 2 0 0 0 0 0 0 1 1 0 0 1 1 0 0 0 0 1 0 1 1 1 1 0 2 2 1 1 1 2 0 0 0 1 1 0 1 2 1 0 0 0 1 1 0 2 2 0 0 0 2 2 0 1 1 0 1 1 0 1 1 0 0 2 0 0 2 1 2 2 2 0 0 2 0 1 1 1 0 0 1 0 1 0 1 1 0 1 1 0 0 2 1 1 0 0 0 0 0 1 1 0 2 0 0 0 1 0 0 0 0 0 0 0 0 0 1 1 0 0 0 1 1 1 0 2 0 1 0 0 0 1 1 0 1 1 1 2 1 0 1 1 1 1 1 2 1 0 2 1 0 0 2 1 0 0 1 1 0 1 0 1 1 1 0 1 2 0 1 0 1 0 1 0 2 0 2 0 0 0 1 1 1 0 1 1 1 0 1 1 0 0 0 1 1 1 1 1 1 2 2 2 0 0 2 0 0 0 0 0 1 0 0 0 0 0 0 0 0 1 0 0 0 0 0 2 0 0 0 0 2 1 1 1 0 2 0 0 0 1 2 1 0 0 2 1 1 0 2 1 0 2 1 1 1 1 1 1 1 0 0 1 0 0 2 2 0 1 1 0 1 1 1 0 2 1 1 0 1 2 1 0 0 1 2 0 2 0 1 2 1 1 2 1 0 2 0 0 0 1 1 1 0 0 2 2 1 1 1 0 0 2 0 0 1 0 1 1 1 0 0 0 1 1 0 0 0 1 0 2 2 1 1 1 1 1 2 2 0 0 0 0 0 0 0 1 2 1 1 1 1 0 0 0 1 0 2 0 2 0 0 0 0 0 0 2 1 0 0 0 0 2 0 0 0 0 2 0 0 0 0 0 0 2 1 0 0 2 2 0 1 0 1 0 2 0 2 0 0 0 0 0 2 0 1 1 1 2 2 1 1 1 0 0 0 1 1 0 1 2 2 2 0 2 0 0 0 1 1 2 2 0 0 0 1 2 0 0 0 2 1 2 1 0 1 0 1 1 0 0 1 1 1 1 1 1 0 0 1 1 1 2 0 2 1 1 1 1 2 1 1 0 0 0 0 1 0 1 0 0 0 0 0 2 1 0 1 0 1 1 0 1 1 1 0 0 0 0 2 0 2 1 0 1 0 0 0 0 1 1 1 1 0 0 1 0 1 0 0 0 0 1 1 0 0 1 1 0 0 2 1 1 0 0 0 0 0 0 0 1 1 1 1 0 1 0 0 0 1 0 0 0 0 2 1 1 1 1 1 0 0 0 1 1 0 1 1 1 1 0 0 0 1 0 0 0 0 1 1 1 1 0 0 0 0 1 0 0 2 1 0 0 0 2 0 1 1 0 1 0 1 1 1 0 0 2 1 1 1 1 0 0 1 1 0 1 1 2 0 1 1 0 0 0 0 1 1 1 1 1 1 1 0 1 2 0 0 2 0 0 2 0 2 0 0 2 2 2 1 1 1 1 1 1 0 1 1 0 0 0 0 2 1 1 0 1 1 0 2 2 0 1 0 0 0 1 0 0 0 2 1 0 0 0 0 0 1 1 1 1 0 0 0 2 0 0 1 0 0 0 1 1 0 0 0 0 0 0 0 1 0 1 0 1 0 0 0 0 0 0 0 0 0 0 1 0 1 1 1 2 0 0 0 0 2 0 0 0 0 0 1 1 1 1 0 1 1 1 0 1 0 2 1 0 2 1 0 0 0 1 0 0 0 0 0 1 2 0 1 0 1 1 1 0 0 2 2 2 0 0 1 0 1 1 1 0 0 0 0 0 0 1 0 0 1 1 1 1 0 0 1 0 0 1 1 1 0 0 1 0 0 0 2 1 0 0 0 0 0 0 0 0 0 1 0 0 0 1 1 2 2 0 0 0 1 0 1 1 0 1 1 1 1 0 1 0 0 0 1 0 0 2 0 0 1 0 2 0 2 2 0 0 0 2 0 1 2 1 0 2 0 2 0 0 0 0 1 1 0 1 2 1 1 1 1 1 0 0 0 0 0 1 0 0 0 1 0 0 0 2 2 0 0 0 1 2 2 0 1 1 0 0 2 0 2 0 0 0 0 0 1 1 1 0 0 0 1 1 1 0 2 1 0 1 0 0 1 1 0 0 1 0 0 0 0 0 0 0 0 0 1 0 1 1 0 1 0 0 1 0 1 1 0 1
188 1 1 1 0 0 1 1 1 1 1 0 0 0 0 0 0 0 0 0 0 2 1 2 0 0 0 2 2 2 2 1 2 2 0 1 2 1 0 1 0 0 0 0 0 0 1 0 0 1 0 0 0 1 1 1 1 0 1 1 0 1 0 0 0 0 0 1 0 0 0 0 1 0 1 1 1 0 1 0 2 2 0 0 0 1 0 0 2 2 0 0 1 0 0 2 0 1 0 1 2 2 0 0 2 1 2 0 0 0 0 0 0 0 2 2 1 0 0 0 1 0 0 2 0 0 0 0 0 0 1 1 0 1 0 0 0 0 0 0 1 0 1 0 1 0 0 0 0 0 0 1 0 1 1 1 0 2 0 1 1 1 0 1 1 1 1 1 0 0 0 1 1 1 0 1 1 0 0 0 0 0 2 2 0 0 2 2 1 0 2 0 0 1 1 0 0 1 0 0 0 1 0 2 2 0 0 0 0 0 1 0 2 0 0 0 0 0 1 1 1 0 1 0 1 0 1 1 0 0 0 0 0 0 1 0 1 2 1 1 0 0 1 0 0 0 0 0 2 0 0 0 0 0 0 0 2 1 0 0 0 0 0 1 1 0 0 0 1 0 0 2 1 2 1 1 0 1 1 0 0 0 2 0 0 0 2 1 0 2 2 1 2 0 2 0 2 1 0 1 0 0 2 0 0 0 0 1 1 1 1 0 1 2 2 0 1 1 0 1 0 2 2 1 2 0 0 2 1 2 2 1 0 1 0 0 0 0 0 0 0 0 1 1 0 0 1 0 0 1 2 2 1 1 0 1 1 0 0 0 0 0 1 0 1 0 0 0 0 0 2 0 1 1 0 0 0 0 0 1 1 0 0 1 2 1 0 0 0 0 0 0 0 0 2 0 1 1 0 0 0 0 2 0 0 1 1 1 0 2 0 1 0 0 2 1 0 0 0 0 0 1 0 1 1 2 1 0 1 0 1 0 0 0 2 0 0 2 0 0 1 1 2 0 2 2 2 1 1 1 0 1 0 1 1 1 0 2 1 0 1 1 2 0 0 2 0 2 2 1 1 1 2 0 2 0 2 2 2 0 2 0 0 0 2 0 0 0 1 0 2 1 1 0 0 0 0 1 2 2 0 2 0 0 1 1 2 2 0 0 0 1 0 0 1 1 0 1 0 2 1 2 1 1 2 0 0 1 0 1 1 0 1 1 1 0 2 0 0 0 0 1 2 1 2 0 2 1 1 1 1 1 0 0 2 0 0 0 0 2 0 0 1 0 0 1 1 0 0 0 0 1 0 0 0 0 1 0 2 0 2 0 2 0 2 0 1 0 1 1 0 1 2 1 1 0 1 0 0 0 0 2 0 2 2 0 2 0 0 0 0 0 0 0 0 0 0 0 0 0 1 0 1 1 0 0 1 2 0 0 0 0 0 2 0 1 2 0 2 0 0 0 0 1 2 2 2 1 1 0 1 1 1 1 1 2 0 0 2 0 0 0 0 0 0 0 1 1 1 1 0 0 0 0 0 1 1 0 2 0 1 1 0 1 2 2 0 1 1 1 1 1 0 1 1 0 0 0 0 1 0 1 0 2 0 0 2 2 0 0 1 1 0 1 0 1 0 0 2 0 0 0 1 0 1 2 0 0 0 0 0 0 0 0 1 0 0 0 1 2 0 0 0 1 1 0 0 0 0 0 0 0 0 0 0 2 0 0 2 1 1 2 2 0 2 0 2 1 0 1 0 0 1 0 0 0 0 0 2 0 2 1 1 1 1 1 1 2 1 2 0 2 2 2 1 1 1 0 0 1 0 0 1 1 1 0 2 1 1 0 1 0 1 0 0 2 0 2 2 0 0 1 2 0 0 0 0 0 0 0 0 0 2 0 0 1 0 0 0 0 0 0 0 0 0 0 0 0 0 0 1 0 0 0 0 0 0 0 1 1 0 0 0 0 0 0 1 1 1 0 0 0 1 0 2 2 0 1 1 2 1 0 1 0 0 0 1 1 0 2 0 0 2 0 2 0 2 1 0 0 0 1 0 2 2 0 1 2 0 2 0 0 0 0 1 1 2 1 2 1 1 1 0 1 0 0 1 1 1 0 1 1 0 1 0 1 2 1 2 0 0 0 2 0 2 0 0 1 0 0 2 0 2 0 0 0 0 1 1 0 0 1 0 0 0 0 0 1 2 1 1 0 0 0 0 1 0 0 0 0 0 0 0 1 0 0 1 0 0 0 0 0 0 1 0 0 0 0 0 0 1 0
189 0 0 2 0 1 1 2 2 1 1 0 1 2 1 1 0 0 0 1 1 2 0 1 0 0 0 1 2 2 2 1 2 2 0 0 2 1 0 0 0 0 1 0 0 1 0 0 0 0 0 0 0 0 0 2 0 0 1 0 1 0 2 2 0 1 0 0 0 0 1 1 2 0 1 1 1 0 0 0 1 1 1 1 2 0 0 0 1 2 0 0 1 0 2 2 0 1 1 0 0 1 0 0 2 1 2 1 1 0 0 2 0 2 1 1 0 0 0 0 2 0 2 0 0 2 2 1 1 2 0 0 0 1 0 0 0 0 0 0 1 0 0 0 0 0 0 0 0 0 0 0 0 1 0 1 1 0 1 1 1 0 0 2 1 0 0 2 0 0 0 0 0 2 0 1 1 0 0 2 0 1 0 2 1 1 1 0 0 0 1 0 0 0 1 0 1 2 0 0 0 1 1 2 2 0 0 1 1 0 0 0 0 0 1 0 1 0 1 0 2 1 0 0 1 1 0 2 0 0 0 1 0 1 2 0 1 2 1 1 1 0 2 0 0 0 0 0 2 0 0 1 0 1 1 0 0 1 0 0 0 0 0 0 0 0 1 0 1 0 1 1 1 1 0 0 1 1 2 1 1 1 1 0 0 0 1 1 0 2 1 1 1 0 1 0 1 0 0 0 0 0 2 2 0 0 0 1 0 1 0 2 1 2 2 0 1 0 0 0 1 2 1 0 2 0 1 1 0 0 0 2 0 0 0 0 0 0 0 0 1 1 2 1 1 1 1 0 1 2 0 0 2 1 0 0 1 0 0 0 0 0 2 2 1 0 0 1 1 0 2 0 2 2 1 2 0 0 0 2 2 1 0 1 1 0 0 0 0 1 1 0 1 1 2 0 2 0 1 1 0 1 0 1 1 0 0 0 0 2 0 0 0 0 0 0 1 0 0 0 0 2 1 1 0 1 1 0 2 1 2 1 1 1 1 1 0 0 0 1 1 1 1 1 1 2 1 0 0 1 0 0 0 1 1 1 0 1 1 0 1 0 0 0 0 0 0 1 1 0 0 1 1 1 0 0 0 1 2 0 2 0 1 0 1 1 0 1 2 1 0 0 1 1 1 0 0 1 1 2 0 2 2 0 0 0 1 1 1 0 0 1 0 1 1 1 0 0 0 2 0 2 0 0 0 0 0 1 0 0 2 0 0 0 0 0 1 0 2 1 0 1 2 1 1 0 2 0 0 2 1 1 0 0 2 0 0 0 0 1 0 0 1 0 0 1 1 1 0 0 0 1 2 0 1 0 2 1 1 1 1 0 0 0 0 0 0 0 0 0 1 0 1 1 0 0 0 0 0 0 0 2 0 1 2 0 1 0 1 2 0 0 0 2 0 0 1 0 0 0 1 0 0 1 0 0 2 2 0 0 0 2 0 1 2 1 2 0 1 1 0 1 0 1 1 0 1 0 1 0 0 2 1 0 1 1 0 2 1 1 1 0 0 1 0 0 1 1 1 0 0 1 0 0 0 1 2 1 1 1 2 0 0 0 0 1 1 1 0 1 0 0 1 0 1 0 0 0 0 1 0 0 0 0 1 0 2 2 1 1 0 0 1 1 0 0 0 2 2 0 0 0 0 0 1 1 1 1 1 0 0 0 0 0 0 0 0 0 0 0 0 0 0 0 1 0 0 1 0 0 0 0 0 0 0 2 1 0 1 0 0 0 1 0 1 0 2 1 0 0 0 0 1 0 0 0 2 1 0 2 2 1 0 0 0 1 0 2 0 2 0 1 2 1 0 0 0 1 0 0 0 0 1 1 1 0 2 0 1 1 1 0 1 0 2 1 0 1 1 1 0 1 1 0 1 0 0 0 0 0 0 0 1 1 0 0 0 0 0 0 0 0 0 0 0 0 0 0 0 1 1 0 0 0 1 0 1 0 1 1 1 0 0 0 0 1 1 0 2 0 0 0 0 0 0 1 0 0 0 2 1 0 2 0 0 0 0 1 0 2 0 0 1 0 1 0 2 2 0 0 0 2 1 1 2 1 1 1 0 2 0 0 0 0 1 1 2 1 2 2 0 2 0 0 1 0 0 0 0 0 0 0 0 2 1 0 0 0 1 0 0 0 2 1 1 0 1 0 0 0 2 0 0 0 1 0 1 1 1 1 1 0 0 0 0 0 1 0 2 1 0 1 0 0 0 0 0 0 1 0 0 0 1 0 0 0 0 0 0 1 0 0 0 0 0 0 0 0 0 0 0 0
190 1 2 2 0 1 1 1 2 1 0 1 1 1 0 0 0 0 0 1 1 2 1 2 0 0 0 0 1 2 2 0 2 2 1 1 1 2 0 1 1 0 2 0 0 0 0 0 0 0 0 0 0 0 2 2 0 1 0 1 0 0 0 0 0 0 0 1 0 0 0 2 1 0 1 2 1 0 1 1 1 2 0 1 1 0 0 0 1 2 0 0 0 0 2 2 0 1 0 1 2 2 1 0 2 0 2 0 0 0 0 2 0 2 2 2 1 0 1 0 1 0 2 0 0 2 2 1 0 1 0 0 0 1 0 0 0 0 0 0 0 0 0 0 1 1 1 0 0 0 1 1 1 0 1 0 0 0 0 0 1 1 1 0 1 1 2 1 0 0 0 0 0 2 1 2 1 1 0 0 0 0 0 1 0 0 1 0 0 0 0 0 1 1 1 0 0 2 0 0 0 0 0 0 2 0 2 1 1 0 0 1 1 0 1 0 0 0 2 0 2 1 0 0 1 1 1 0 0 0 0 0 1 1 0 0 1 2 2 1 0 0 2 0 0 0 0 0 1 0 0 0 0 0 1 0 0 0 0 0 0 0 0 1 1 0 1 0 1 2 0 2 1 1 0 0 0 2 2 2 2 0 2 0 1 0 1 1 0 2 1 2 1 0 1 0 2 0 0 0 0 0 2 1 1 1 0 0 0 0 0 0 2 1 1 0 2 2 2 0 0 2 2 1 2 0 0 1 1 1 1 1 1 1 0 0 0 1 0 0 0 0 1 2 0 0 0 0 1 2 0 0 2 0 0 0 0 0 0 1 1 0 1 0 1 0 0 2 2 1 1 1 1 1 1 0 0 0 0 1 0 0 0 0 0 1 1 0 0 0 0 0 2 0 2 0 1 0 1 1 0 1 1 0 0 0 1 1 0 2 0 0 0 0 1 0 1 0 0 0 0 2 0 0 2 2 1 0 0 0 0 0 0 2 1 0 0 2 0 0 1 1 0 2 1 2 2 0 1 1 0 1 0 2 2 1 1 2 2 2 0 2 0 0 0 0 0 2 2 2 1 1 1 2 0 0 0 1 2 0 2 0 1 0 1 2 0 2 2 0 0 0 0 1 0 0 0 0 1 2 0 2 1 1 0 0 1 1 0 0 0 2 0 1 0 2 0 0 0 2 1 1 0 0 0 2 0 0 1 1 1 1 1 1 0 1 2 1 2 2 0 1 2 2 2 0 2 1 1 1 1 1 1 0 1 0 0 0 0 1 0 0 0 0 1 0 0 0 0 0 1 1 1 0 1 0 1 1 1 1 2 0 1 0 1 0 2 1 1 0 1 1 0 1 0 0 0 0 0 0 0 2 1 1 1 1 0 0 0 2 0 0 0 1 0 1 1 1 1 0 0 0 0 0 0 0 0 1 0 0 0 2 0 2 1 1 2 2 2 1 1 0 0 0 1 1 1 2 0 0 0 1 2 1 2 2 0 0 1 0 0 0 1 0 1 2 0 1 0 1 1 0 1 0 1 2 1 0 2 0 1 1 0 1 1 1 1 2 0 0 0 0 1 0 0 0 0 0 0 1 1 1 1 1 0 0 1 2 0 0 0 0 0 2 0 0 0 1 1 0 0 0 0 0 2 1 1 1 1 0 0 0 0 0 0 0 1 0 1 1 1 0 0 0 0 0 0 0 0 0 0 0 0 0 0 2 1 0 2 0 0 2 1 0 1 0 2 2 0 2 0 0 1 0 0 1 0 0 1 1 2 2 0 0 1 0 0 2 0 2 0 0 2 2 0 0 1 1 1 1 0 0 0 2 1 0 2 0 0 2 2 0 1 1 1 2 0 0 2 0 2 2 1 1 0 0 1 0 0 1 0 0 1 0 0 1 0 1 0 0 0 0 1 0 0 0 1 1 0 0 2 0 0 0 0 0 0 0 0 0 2 0 0 0 0 0 0 0 1 0 1 0 2 0 2 2 0 0 1 1 1 0 2 0 0 0 0 0 1 1 0 0 0 1 2 1 2 2 0 0 0 2 0 2 2 0 1 1 0 2 0 0 1 1 1 1 2 1 1 0 1 0 0 1 1 2 0 1 0 0 1 0 0 2 0 0 0 1 1 0 0 0 2 2 2 1 2 2 0 1 1 0 1 0 1 0 1 0 1 1 0 0 1 0 1 0 1 0 1 1 1 1 0 0 0 0 0 0 1 0 0 0 0 0 0 1 1 1 1 1 0 0 0 1 0 0 0 1 1 0 1 0
191 0 1 1 0 0 1 2 2 2 1 0 0 1 0 0 0 0 0 0 0 2 1 2 0 0 0 1 2 1 1 1 2 2 0 0 2 0 0 1 0 0 2 0 0 0 0 0 0 0 0 0 1 0 0 1 0 1 1 0 1 1 1 1 1 0 1 0 0 0 0 1 1 0 0 2 2 0 0 0 1 1 1 0 1 0 0 0 1 2 0 0 0 0 0 1 1 2 0 2 1 2 1 0 2 1 2 1 1 0 0 2 0 1 1 1 0 0 1 0 1 0 1 1 0 1 1 2 2 2 0 0 0 1 0 0 0 1 0 0 1 0 0 0 0 0 1 0 0 0 1 1 0 0 0 0 0 1 0 1 2 2 0 2 1 1 1 0 0 0 0 0 0 2 0 0 1 0 0 1 0 0 1 2 0 0 2 1 0 0 2 1 0 0 2 0 1 0 0 0 0 0 0 1 2 0 1 1 1 0 0 0 1 0 2 0 0 0 1 2 0 0 0 0 0 0 2 0 0 0 0 0 0 1 1 2 0 2 2 1 0 0 2 0 0 0 0 0 2 0 0 0 0 1 1 1 1 1 0 1 0 1 0 1 1 1 0 0 0 0 1 2 0 2 0 0 1 2 1 0 0 2 2 0 0 1 0 2 0 2 0 0 1 1 1 1 1 1 0 1 1 0 2 1 1 0 1 1 0 1 0 2 1 1 1 0 2 1 0 1 0 1 1 2 2 0 0 1 1 1 2 1 0 2 0 0 0 1 0 1 0 1 2 2 1 1 0 0 0 0 0 0 2 1 0 0 1 0 0 0 0 0 2 2 0 1 0 2 2 1 1 1 0 0 0 1 0 0 0 1 0 0 0 1 1 1 1 0 0 0 0 0 2 0 2 0 2 1 0 0 0 1 1 1 0 1 0 1 0 2 0 0 0 0 2 1 0 0 0 0 0 2 1 2 1 0 0 0 0 0 0 0 1 0 2 0 0 1 0 1 0 0 2 0 0 1 1 0 0 1 0 1 0 1 0 0 0 2 2 1 1 2 0 2 0 2 0 1 1 0 0 0 2 0 1 0 1 1 2 1 1 0 0 0 1 1 0 1 2 0 0 0 1 1 0 0 1 0 1 2 0 2 0 2 1 1 1 1 1 0 0 0 0 1 1 1 1 0 0 1 1 2 1 1 1 0 0 1 0 1 1 1 1 1 1 1 2 1 2 1 1 1 1 1 2 0 2 0 0 2 0 1 0 0 1 1 0 0 0 0 0 0 0 0 0 1 1 1 0 0 1 2 0 0 0 0 1 1 2 1 2 0 1 0 1 0 0 1 0 0 1 0 0 1 0 0 0 0 0 0 0 2 0 1 1 0 1 0 0 1 0 0 0 0 0 0 0 1 0 0 0 0 0 0 0 2 2 1 0 0 0 0 0 2 1 1 2 1 2 1 1 0 0 2 2 1 1 1 0 0 1 0 2 0 2 2 1 0 2 0 0 0 1 1 1 1 0 1 0 0 1 0 0 0 0 1 1 0 2 0 2 0 0 1 1 1 1 0 0 1 0 0 0 0 0 0 0 0 0 2 1 1 0 1 1 0 1 2 0 0 1 1 1 1 1 1 0 1 0 0 0 0 1 0 1 2 0 1 1 0 1 2 0 0 1 1 2 0 0 1 0 0 0 0 1 1 0 0 0 0 0 0 0 0 0 2 1 0 1 0 0 1 2 1 0 0 2 0 0 1 1 0 0 0 0 0 1 0 0 2 2 2 0 0 1 1 0 2 0 2 0 0 2 1 0 0 0 1 0 0 0 0 1 1 1 0 1 1 0 1 1 0 0 2 2 2 0 1 2 0 1 1 1 0 0 0 0 0 0 0 1 1 1 1 0 2 0 0 2 0 0 2 1 0 0 0 1 0 0 0 1 0 0 1 0 0 0 1 0 0 1 0 0 0 0 1 0 1 2 0 0 0 1 0 1 0 0 0 0 2 1 1 2 0 0 0 0 0 1 0 1 0 1 0 2 1 2 0 0 1 0 1 0 2 2 0 2 1 1 1 1 0 1 1 1 0 1 0 1 1 1 1 0 1 2 2 2 1 1 0 0 1 1 2 0 0 0 1 2 0 0 0 2 1 1 1 1 1 0 0 2 0 0 0 2 0 2 1 2 1 0 0 0 0 0 0 0 0 2 1 0 1 0 0 0 0 0 0 2 0 0 0 0 2 0 0 1 0 0 0 0 0 0 1 1 0 0 1 2 0 0 0
192 1 2 0 0 0 1 1 2 1 1 1 0 0 0 0 0 0 1 0 0 2 1 2 0 0 0 1 1 2 2 0 0 1 0 0 2 0 1 1 0 0 0 0 0 1 0 0 0 0 0 0 1 1 1 1 0 0 0 1 0 1 0 0 0 0 0 1 0 0 0 0 2 1 2 2 0 0 2 0 2 2 0 2 2 0 0 0 1 1 0 0 1 0 1 1 0 0 0 0 1 2 2 0 2 0 2 2 2 0 0 2 0 1 1 1 0 0 1 0 2 0 0 2 0 0 0 1 1 1 0 0 0 1 0 1 1 1 0 0 1 0 0 0 0 0 0 0 0 1 0 1 0 2 0 0 0 1 1 1 2 1 0 0 1 2 1 0 2 2 0 1 2 0 1 2 1 0 0 0 0 0 0 2 0 0 2 0 0 0 2 0 0 0 1 0 0 2 0 0 0 0 0 2 2 0 0 1 1 1 0 0 2 0 1 0 0 0 2 0 2 0 1 0 0 0 1 1 1 0 0 1 1 1 0 0 0 2 2 1 0 1 1 0 1 1 1 0 0 1 1 0 0 0 0 0 0 0 1 0 0 1 0 0 1 1 0 1 2 1 1 1 1 2 0 1 1 2 2 1 1 1 1 0 0 2 0 2 0 2 1 0 2 0 2 0 2 0 0 0 0 1 2 0 0 0 1 0 0 2 0 2 1 1 1 0 2 0 1 0 0 1 1 2 1 0 1 0 2 1 1 1 1 2 0 0 0 1 0 0 0 0 2 1 1 1 0 0 1 0 0 0 1 0 1 1 0 0 0 0 0 0 0 0 0 1 0 2 2 0 1 0 1 1 1 1 0 1 1 2 0 0 1 1 2 0 1 1 1 0 0 0 1 0 2 0 0 0 0 0 0 0 2 0 0 1 1 0 0 1 1 0 1 1 1 0 0 0 0 0 0 2 1 0 0 2 2 0 2 1 2 1 1 1 1 0 0 1 0 0 1 1 2 0 0 1 1 1 1 2 0 0 0 1 1 0 1 2 2 1 1 1 0 1 0 1 0 2 2 1 1 1 2 0 1 1 0 2 1 1 0 0 1 0 2 1 0 0 1 0 1 1 1 0 0 0 0 2 2 2 0 2 0 2 1 1 1 2 0 0 0 1 0 1 0 1 0 1 0 1 1 2 1 1 1 1 0 1 0 2 0 1 1 1 1 0 1 0 1 0 0 2 1 0 1 0 2 1 1 1 0 0 0 0 1 0 0 1 1 0 0 0 1 0 0 0 0 1 1 0 0 0 1 0 0 0 2 0 1 0 2 0 1 0 1 1 1 0 1 1 0 0 1 0 1 0 2 0 0 0 0 0 0 1 1 1 0 0 1 2 0 0 0 0 0 0 1 0 0 0 1 0 0 0 0 1 1 0 0 0 0 1 0 2 2 0 2 1 2 2 0 0 0 1 2 1 1 2 0 0 0 2 1 0 1 2 0 0 1 0 0 0 0 1 1 1 1 0 0 1 1 0 0 1 0 2 2 0 2 0 0 0 1 2 1 1 1 0 1 2 1 1 0 0 0 1 1 0 0 2 1 0 0 1 1 0 1 2 1 2 0 0 0 0 0 0 0 1 0 0 1 0 0 0 1 2 0 1 1 0 1 1 0 0 1 0 1 0 1 1 0 0 0 0 0 0 0 0 0 0 0 0 0 0 0 0 0 0 2 0 0 0 2 0 1 0 2 1 0 2 1 0 1 2 2 0 1 0 1 1 1 1 2 1 2 0 2 2 1 2 0 2 2 2 0 0 0 1 0 0 0 0 0 2 1 0 2 0 0 2 2 0 1 1 1 2 0 0 1 1 1 1 0 0 0 0 0 0 0 1 0 1 1 1 0 1 1 0 1 0 0 1 0 0 0 0 0 0 0 1 0 0 0 0 0 0 0 0 0 0 1 0 0 0 0 0 1 0 1 0 0 0 1 0 1 0 0 2 2 2 2 0 2 0 0 0 0 0 0 2 0 0 1 0 0 0 2 2 0 0 0 1 1 1 2 1 0 0 0 1 1 0 1 1 1 0 1 1 2 1 0 2 0 2 0 1 1 0 1 1 1 1 0 1 0 1 0 2 2 0 0 0 2 2 2 1 0 1 0 0 2 0 1 0 1 0 1 0 0 0 0 0 0 0 1 1 0 1 1 0 1 0 0 0 0 1 0 0 2 0 0 0 0 0 1 1 1 0 0 1 0 0 0 2 0 0 0 0 0 1 0 2
193 0 0 2 0 1 2 2 1 1 0 0 1 1 1 1 0 0 0 0 0 2 0 2 0 0 0 2 2 2 2 1 0 0 0 0 2 1 0 2 0 0 0 0 0 1 0 0 0 0 0 0 1 0 0 1 0 1 1 1 1 0 2 2 1 1 1 1 0 0 1 1 2 0 2 1 0 0 2 0 2 2 1 0 1 0 0 0 2 2 0 0 1 0 0 2 0 0 0 0 0 2 0 0 2 0 1 0 0 0 0 2 0 2 2 2 0 0 1 0 2 0 1 1 0 1 1 2 0 2 1 1 0 0 0 0 0 0 2 0 2 0 0 0 2 0 2 0 0 0 0 1 0 0 1 0 0 1 0 0 1 0 0 2 1 1 1 0 1 2 0 1 0 2 0 0 1 0 0 1 1 1 0 2 0 0 2 1 0 0 0 1 0 1 2 0 1 2 0 0 0 1 0 2 2 0 0 0 0 0 0 0 1 0 1 1 1 0 1 0 2 2 1 0 0 0 1 2 0 0 0 0 0 0 1 0 2 2 2 1 0 1 2 0 0 0 0 0 1 1 1 0 0 0 0 0 0 0 0 0 0 0 0 0 0 0 0 1 2 2 0 2 1 1 2 2 1 2 2 0 0 0 1 0 0 0 0 0 0 1 0 1 0 1 0 1 0 1 1 1 1 0 2 1 0 0 1 0 0 1 0 1 1 2 2 0 2 1 0 1 0 1 0 2 2 0 0 2 0 0 2 1 0 1 0 0 0 0 0 2 0 1 2 1 1 1 0 0 1 2 0 0 2 0 0 0 0 0 0 1 1 0 1 0 1 0 0 1 1 1 1 1 0 0 0 0 0 0 0 1 0 1 0 1 1 0 0 0 1 2 1 2 1 0 2 0 1 1 0 0 0 0 1 1 1 0 1 0 0 1 1 0 0 0 0 0 2 0 0 0 0 2 1 2 0 2 1 0 2 1 2 1 0 2 1 0 0 2 0 1 2 0 2 0 1 1 2 0 0 0 0 0 0 1 1 1 0 2 1 1 0 2 0 0 0 2 0 2 2 0 0 0 1 1 1 1 1 1 2 1 1 0 1 0 1 2 0 1 2 1 0 0 1 1 1 0 1 0 1 2 0 2 1 0 1 1 1 2 1 0 0 0 0 0 2 0 0 1 0 1 1 2 0 0 0 1 1 1 0 1 1 1 1 0 1 0 1 0 1 0 1 0 1 1 1 0 1 2 2 1 0 1 0 0 0 0 0 1 0 1 1 0 0 1 1 1 0 1 0 1 0 1 0 0 0 0 1 1 1 1 1 0 2 0 1 1 2 0 0 0 1 2 2 0 0 0 0 0 0 0 0 2 1 2 2 0 1 0 0 1 0 0 0 1 1 1 0 2 2 0 0 0 2 2 0 0 0 1 0 0 0 0 0 2 1 1 2 0 2 2 1 0 0 0 1 1 1 0 0 1 1 1 1 1 1 1 0 0 2 0 0 0 1 0 0 0 1 1 0 1 1 0 0 0 0 0 1 0 1 0 1 0 0 2 2 2 1 0 1 1 0 0 1 1 0 0 0 0 0 0 0 0 0 1 1 0 2 1 1 1 0 0 0 1 0 0 0 0 1 0 0 0 0 0 2 1 1 1 1 0 0 0 0 0 0 0 2 0 1 1 0 1 1 0 0 1 0 1 0 0 0 0 0 0 0 2 0 0 2 0 0 2 2 0 2 0 2 1 0 1 0 0 2 0 0 0 0 0 2 0 1 0 1 1 2 1 1 2 0 2 0 1 2 2 0 0 1 0 1 1 0 0 1 2 1 1 2 0 2 0 1 0 0 2 2 2 0 1 2 0 1 0 0 1 0 0 1 0 0 0 0 0 2 0 0 0 0 0 1 1 1 0 0 0 0 0 0 0 0 0 2 0 0 0 0 0 0 0 0 0 2 0 0 0 0 1 1 1 2 1 1 0 1 0 1 2 0 0 0 2 1 1 2 0 1 1 0 0 0 1 0 0 0 1 1 1 1 1 1 0 0 2 1 1 2 0 1 1 0 2 0 0 0 0 1 1 1 0 2 2 0 2 0 1 1 0 1 1 1 1 1 0 0 2 0 0 0 1 1 0 1 0 1 0 0 0 1 0 2 0 2 0 1 0 1 1 1 0 0 0 0 1 0 0 1 0 1 0 1 1 0 0 0 0 0 1 0 0 2 0 0 0 0 1 0 1 1 0 0 1 0 0 0 1 0 0 1 0 0 0 0 1
194 0 1 0 0 0 1 2 0 2 1 0 0 2 0 0 1 0 1 0 0 2 0 2 0 0 0 1 2 1 1 0 1 1 0 1 1 2 0 0 2 0 0 0 0 1 0 0 0 0 0 0 0 1 1 1 1 0 1 1 0 1 2 2 1 0 0 1 0 0 1 2 1 0 1 2 1 1 2 2 0 2 0 1 1 0 0 1 1 1 0 1 0 0 1 1 0 0 0 0 0 2 0 0 2 2 2 0 0 0 0 0 1 1 1 1 1 0 2 0 1 0 2 0 0 1 1 1 0 1 0 0 0 0 0 0 0 1 0 0 2 0 1 1 1 0 0 0 0 1 0 0 1 0 0 0 0 0 0 0 1 2 0 1 1 2 0 0 0 2 1 1 0 1 0 0 2 1 0 0 0 0 1 2 0 0 2 2 1 0 1 1 0 0 1 0 0 1 0 1 1 1 0 2 2 0 0 2 1 0 1 0 1 2 1 1 1 1 2 0 2 1 1 0 0 0 1 0 0 0 0 1 0 0 2 1 0 2 1 1 1 0 1 0 0 0 0 0 2 0 0 1 0 0 0 0 0 0 0 1 0 1 0 1 0 0 1 0 2 0 0 2 0 1 0 1 1 0 0 0 0 2 0 0 0 0 0 0 0 1 1 1 1 0 1 0 1 0 0 0 0 0 1 0 0 0 0 1 0 1 0 2 1 2 0 0 2 1 0 1 1 2 1 2 1 0 0 1 0 1 2 0 0 1 0 0 0 2 0 1 0 0 1 2 0 0 0 0 1 0 0 0 1 0 1 1 1 0 0 1 1 0 2 0 2 0 0 2 2 0 2 0 1 1 0 0 0 1 1 1 0 1 0 0 1 1 1 0 0 0 0 0 1 2 2 0 2 1 0 0 0 0 1 1 1 1 0 0 0 2 0 0 0 0 0 0 1 0 0 0 0 2 0 0 1 2 1 0 2 1 2 1 0 2 0 1 1 2 0 0 1 1 1 1 0 1 1 0 0 0 0 0 0 1 1 0 1 1 0 1 2 1 0 1 0 2 0 2 2 0 0 0 2 1 1 0 1 0 2 0 1 0 1 1 2 0 0 0 0 0 2 2 1 2 2 0 0 0 2 2 0 2 2 0 0 0 0 0 1 0 1 0 0 1 0 1 0 0 0 1 1 1 0 0 0 2 0 0 1 1 1 0 2 2 2 0 2 1 2 0 2 0 1 0 0 0 0 1 1 1 0 0 1 0 1 1 1 1 0 1 1 0 1 1 1 0 0 2 1 1 0 1 2 0 2 0 2 0 2 0 2 0 2 0 1 1 1 1 0 0 0 1 0 2 0 0 0 0 0 0 0 1 1 2 2 0 1 0 0 1 1 0 0 0 0 0 0 0 0 0 1 0 1 1 0 0 1 1 0 0 0 2 0 1 2 1 2 1 2 1 0 0 0 0 0 0 0 1 0 1 1 2 1 2 2 2 0 0 2 0 0 0 1 2 2 2 1 1 0 0 0 1 0 0 2 2 2 1 1 1 2 0 0 1 2 2 0 1 1 1 1 1 1 0 0 1 1 0 0 2 0 2 0 0 1 0 2 0 0 0 1 1 0 1 0 1 0 2 0 0 0 1 0 0 1 1 1 1 1 0 0 1 0 0 0 0 0 0 0 2 0 2 0 1 1 0 1 1 0 1 1 1 0 0 0 1 1 0 0 0 0 0 1 0 1 0 2 0 0 1 1 0 1 0 0 0 1 0 0 2 2 2 0 0 1 2 0 1 0 2 1 0 2 2 0 0 0 0 0 1 0 0 1 2 0 1 1 0 0 2 2 0 0 2 2 2 0 0 1 0 1 1 2 1 0 0 1 0 0 0 0 0 2 0 0 0 0 1 2 0 0 1 1 0 0 0 1 0 0 1 1 0 0 0 0 0 1 1 0 0 2 0 0 0 0 0 1 0 1 0 0 0 1 0 1 1 0 1 1 2 1 0 2 0 1 1 0 0 1 1 1 0 0 1 2 0 2 2 1 1 1 1 1 1 1 1 1 1 2 0 2 0 0 0 0 0 2 1 2 1 1 1 0 1 0 0 2 1 0 1 0 0 0 0 1 0 0 0 0 1 0 0 2 2 2 0 0 0 1 0 1 0 2 0 0 0 0 1 1 0 0 1 0 0 1 1 1 0 2 1 0 0 0 0 0 0 0 0 1 0 0 0 0 0 0 0 0 0 0 0 0 0 0 1 0 1 0 0 0 0 0 0
195 0 2 0 0 0 0 1 2 0 0 0 0 0 0 0 0 0 1 1 1 1 0 2 0 1 1 0 2 0 0 0 1 1 0 1 1 0 0 2 0 0 1 0 0 0 1 0 0 1 1 0 0 1 0 1 0 0 1 0 0 1 2 1 0 0 0 1 0 0 0 1 2 0 2 2 0 0 1 1 1 2 0 0 0 0 0 0 2 2 0 0 0 1 1 2 1 0 0 0 0 2 1 0 2 0 2 0 1 1 0 2 1 2 2 2 2 0 1 0 1 0 2 0 0 1 1 0 0 1 0 0 0 0 0 0 1 1 0 0 1 0 0 0 1 0 0 0 0 0 0 1 1 0 1 0 0 1 0 0 1 0 0 1 0 1 0 1 0 1 1 0 2 0 0 0 2 0 0 1 0 0 1 2 0 0 2 1 0 0 0 1 0 1 2 0 0 1 0 0 0 0 0 0 2 0 1 0 1 0 2 0 0 0 1 0 0 0 1 0 2 1 1 0 0 0 1 2 2 2 0 0 0 0 2 0 0 2 2 2 0 0 2 0 0 0 0 0 1 0 0 0 0 0 0 0 1 0 0 0 0 0 0 1 1 0 0 0 2 2 0 2 1 1 0 0 0 2 2 1 1 1 2 0 1 0 1 0 0 1 1 1 0 0 2 0 2 1 1 0 1 0 2 1 1 0 1 1 0 0 0 1 2 1 1 0 2 0 0 0 0 2 1 1 1 0 1 1 1 1 2 0 0 2 0 1 0 1 0 1 0 1 2 2 1 1 0 0 0 2 0 0 1 0 0 1 0 0 0 0 0 0 2 1 2 1 0 2 2 2 0 2 0 0 1 1 0 0 0 0 0 1 0 2 0 0 0 0 0 1 0 1 1 0 1 1 2 0 1 1 0 0 1 1 1 0 1 0 0 1 1 0 0 0 1 1 0 0 0 0 0 2 1 0 0 2 2 0 2 0 2 1 0 1 1 0 0 1 0 0 1 1 2 0 1 2 1 0 0 1 0 0 0 1 0 0 0 2 2 2 0 2 1 0 0 2 0 0 1 0 0 2 2 1 1 0 1 1 2 0 2 0 1 0 1 2 0 2 2 1 0 0 1 1 0 0 0 0 0 1 1 1 1 1 1 2 2 1 2 0 1 1 0 0 1 0 0 1 0 1 1 2 1 0 0 0 1 0 0 2 0 2 2 1 2 0 2 1 2 1 0 1 1 1 1 0 2 2 2 0 0 0 0 0 2 2 1 0 0 0 0 0 0 0 0 0 0 1 1 1 0 1 1 0 1 0 1 1 1 1 2 1 1 0 0 0 1 0 0 0 0 1 0 0 0 0 0 1 1 0 0 1 0 2 2 0 1 0 0 1 0 0 0 0 0 0 1 0 0 0 2 0 0 1 0 0 2 1 0 0 0 0 0 1 2 1 1 1 2 2 1 1 0 1 2 1 1 1 1 0 0 1 0 1 1 2 0 0 2 0 0 0 1 1 1 1 1 1 1 1 0 1 0 0 1 1 2 1 1 1 1 0 0 1 1 1 1 1 1 1 0 0 1 0 1 0 0 0 0 1 0 1 1 1 1 1 1 1 0 1 1 1 0 0 0 1 0 0 0 0 1 0 1 0 1 1 1 1 0 0 0 2 0 0 0 1 1 0 0 0 0 0 1 1 0 1 0 0 0 0 0 0 0 0 0 0 0 0 2 0 0 1 1 1 0 0 2 1 0 2 1 0 2 0 0 0 0 0 0 0 1 1 0 1 2 2 0 1 1 2 1 1 2 1 0 0 1 0 0 0 0 0 0 1 2 0 1 0 0 2 2 0 0 1 1 2 0 1 2 0 2 2 1 0 0 0 0 0 0 0 0 2 2 0 0 0 0 0 1 0 0 0 1 1 0 0 1 0 0 0 1 0 0 0 0 0 0 0 0 0 0 0 0 0 0 1 0 0 0 0 1 1 0 1 1 1 0 1 1 1 2 0 1 0 0 0 1 0 1 1 0 0 0 0 2 0 2 2 0 1 0 2 0 1 2 1 0 2 0 2 0 0 0 0 2 1 1 1 2 1 0 2 0 0 2 2 0 1 0 0 0 0 1 2 0 0 0 1 1 0 0 0 2 2 2 0 0 0 1 0 1 1 2 0 0 1 1 0 0 2 2 0 0 0 1 1 1 0 1 1 0 0 0 0 1 1 0 0 1 0 0 0 0 0 0 0 0 0 1 1 1 1 0 1 0 0 0 1 1 0 1 0
196 1 0 2 0 2 2 1 2 0 0 1 0 0 0 0 0 0 1 1 1 2 1 2 0 0 0 2 2 2 2 1 1 1 1 0 2 1 1 0 0 0 1 0 1 1 1 0 0 0 0 0 0 0 1 0 0 1 1 1 0 1 2 2 0 1 0 1 0 0 0 2 2 0 2 2 0 0 1 0 1 2 1 0 1 0 0 1 2 2 0 0 2 0 0 0 0 1 0 1 1 2 0 0 2 1 2 0 0 0 1 1 0 1 1 1 0 0 1 0 1 0 1 1 0 1 1 1 0 1 0 1 0 0 0 0 0 0 1 0 0 0 1 0 0 0 0 0 0 0 0 0 0 0 0 0 0 0 0 0 0 0 0 2 0 1 0 1 0 0 0 1 1 1 0 2 0 0 0 1 0 1 0 2 0 0 2 1 0 0 1 0 0 0 1 1 0 2 0 1 1 1 0 1 2 1 2 1 1 0 1 0 1 0 1 0 0 0 2 0 2 1 0 0 1 1 1 2 0 1 1 0 1 0 1 0 0 2 2 2 0 0 1 0 0 0 0 0 2 0 0 1 0 0 0 0 0 1 1 1 1 1 0 1 0 0 0 0 1 0 0 1 0 1 0 1 0 2 1 0 1 2 2 0 0 0 1 2 0 2 0 0 2 0 2 0 0 1 0 0 0 0 2 1 1 1 0 0 1 1 1 0 2 1 0 0 1 0 0 0 1 1 1 0 2 0 0 2 1 1 2 1 0 0 0 1 0 0 1 2 1 1 1 1 0 0 1 0 0 1 0 0 1 0 0 1 0 0 0 2 2 0 2 1 1 1 0 1 1 0 2 0 1 1 1 0 0 0 0 2 0 0 0 0 1 0 0 1 1 0 0 0 1 0 1 1 0 1 0 0 0 1 0 2 1 0 0 1 0 2 0 1 0 0 1 0 0 0 1 0 0 1 1 0 1 1 0 2 2 2 2 1 1 0 1 0 0 0 0 1 0 0 1 1 0 2 2 0 0 0 1 0 0 2 2 1 1 2 2 1 1 2 1 1 0 2 0 1 1 0 0 1 2 0 1 0 0 2 1 0 0 0 2 0 0 2 0 1 2 0 0 0 0 0 0 0 0 1 1 2 0 2 0 2 0 0 2 0 1 0 1 0 0 1 0 2 0 0 0 0 0 2 0 0 0 1 1 0 1 2 0 1 1 0 1 0 0 0 2 1 0 1 2 2 2 0 2 1 1 1 0 1 0 0 1 0 0 0 0 0 0 0 1 0 0 1 1 2 0 2 1 1 1 0 1 0 1 1 2 2 2 0 2 0 2 1 1 0 1 0 0 1 1 0 1 0 0 0 0 0 0 2 0 1 1 1 1 0 0 0 2 0 0 0 0 0 0 2 1 0 0 0 0 0 0 1 1 0 0 0 1 1 1 2 1 1 2 1 2 2 1 0 0 2 1 1 1 0 0 1 1 1 2 1 2 2 0 1 2 0 0 0 0 1 1 1 2 0 1 0 1 0 1 0 0 2 2 1 0 1 1 0 0 0 0 0 0 0 1 1 0 0 1 0 0 0 0 0 0 1 0 1 0 1 1 0 2 2 0 0 1 1 0 2 0 0 0 1 1 0 0 1 0 0 1 1 1 0 0 0 0 1 1 0 1 1 1 0 0 1 0 0 0 0 0 1 0 0 0 0 0 0 0 0 0 0 0 0 1 1 1 0 2 0 0 0 2 1 0 0 0 0 2 0 1 1 2 0 0 1 2 2 0 0 0 1 0 1 1 2 1 1 2 2 1 1 0 1 0 0 0 0 1 2 0 1 1 0 0 2 2 0 0 2 2 2 0 1 1 1 1 1 2 0 0 0 0 0 0 0 0 1 1 1 1 1 0 0 0 0 0 0 1 1 0 0 0 0 0 0 1 0 0 0 0 0 0 0 0 0 1 0 0 0 0 1 0 0 0 0 0 0 1 0 1 1 0 0 0 1 1 1 2 0 0 0 0 0 0 0 2 0 1 1 1 0 1 2 0 0 0 2 0 2 1 1 0 2 0 1 0 0 1 1 1 1 2 1 2 1 0 2 0 1 0 0 1 0 0 1 0 1 0 0 0 0 0 0 1 0 0 0 1 1 1 0 1 0 1 0 2 0 2 0 0 0 0 1 1 0 0 0 0 0 2 0 2 0 1 0 0 0 1 1 0 0 0 0 2 1 1 0 0 1 0 1 1 0 0 1 0 0 0 1 0 0 0 0 0 0 1 1
197 0 1 2 0 0 2 2 2 1 0 1 0 1 1 1 0 0 0 0 0 2 0 2 0 0 0 1 2 1 1 1 1 2 1 1 1 0 1 0 1 0 0 0 2 0 1 0 0 1 1 0 0 0 1 2 0 0 0 1 1 0 2 2 0 1 0 0 0 0 0 0 2 0 2 2 0 1 2 1 1 2 0 1 2 0 0 0 2 2 0 1 0 1 2 2 0 1 1 0 0 2 0 0 2 1 2 1 1 0 0 2 1 2 2 2 2 0 1 0 1 0 2 0 1 0 0 1 1 1 0 0 0 1 0 1 0 1 0 0 0 0 0 0 0 0 0 0 0 0 0 1 0 0 2 0 0 1 0 0 0 1 0 1 0 1 0 0 2 2 0 2 1 2 0 1 1 1 0 1 0 0 0 2 1 1 1 1 1 0 2 0 1 1 2 1 2 2 0 0 0 0 0 1 2 0 0 1 1 0 1 0 1 0 2 0 0 1 0 2 0 0 0 1 1 0 0 0 0 0 0 0 0 0 0 0 1 2 1 1 1 0 2 0 0 0 0 0 1 0 0 0 0 0 0 0 0 0 0 0 0 0 0 0 0 0 1 1 1 1 0 1 0 1 2 1 0 2 0 0 0 1 1 1 0 1 0 2 0 2 2 0 0 0 1 1 0 1 0 0 1 0 2 2 2 1 0 0 2 2 2 0 1 1 1 0 1 2 0 0 1 1 1 1 0 0 0 0 1 1 2 2 0 1 0 0 0 2 0 0 0 0 2 1 1 1 0 0 1 2 0 0 1 1 0 1 1 0 0 1 1 0 2 1 2 0 0 1 1 1 1 1 1 1 1 1 0 1 1 2 1 0 0 0 0 0 0 0 0 0 0 0 1 0 2 1 2 0 1 1 0 1 1 0 0 0 0 0 0 1 1 0 0 0 1 0 0 0 0 0 0 2 0 0 2 1 0 0 0 1 1 1 1 0 2 1 0 0 0 0 2 0 0 2 1 2 2 0 0 1 0 0 0 1 0 0 0 1 0 0 2 1 0 1 0 2 0 1 1 0 0 1 2 0 1 0 1 2 1 1 1 1 1 1 2 0 0 0 1 1 1 1 1 2 2 0 0 0 1 1 1 2 2 0 0 0 1 2 2 0 0 1 0 0 1 1 2 0 0 1 1 1 0 0 0 1 1 1 0 1 1 0 0 0 0 0 2 0 2 2 0 1 1 1 1 0 1 0 0 2 1 1 1 0 1 0 0 1 0 1 1 0 0 0 0 0 0 1 0 1 2 2 1 0 1 0 1 1 2 1 2 0 1 0 1 0 1 0 0 0 0 2 0 0 0 1 1 0 0 0 0 2 1 1 1 1 2 0 0 0 1 1 0 1 1 0 0 2 2 0 0 0 0 1 0 0 2 2 0 0 0 1 0 0 1 0 2 1 2 1 0 1 0 2 2 2 2 0 0 0 1 1 0 1 1 2 0 1 1 0 0 0 1 0 0 0 1 0 1 1 0 0 1 0 0 2 2 0 1 0 0 2 0 2 2 2 1 1 0 1 1 1 0 0 0 0 0 0 0 2 0 2 0 1 1 0 2 1 1 0 2 2 0 2 0 1 0 1 1 0 0 0 1 1 0 2 1 0 0 0 0 1 0 1 1 1 1 0 0 0 0 0 1 1 0 1 0 0 0 0 0 0 1 0 0 2 1 0 2 0 0 0 1 0 1 0 2 1 0 1 0 1 2 0 0 1 2 1 1 1 1 0 0 0 2 0 0 1 1 2 1 1 2 2 0 0 0 1 0 0 1 0 2 2 0 0 0 0 1 1 1 0 0 1 1 2 1 0 2 0 2 1 0 0 0 0 0 0 1 0 0 0 2 0 0 1 1 0 1 0 0 0 0 0 1 0 1 0 0 0 2 0 0 0 0 0 0 0 0 0 1 0 0 0 0 0 1 0 1 0 0 0 1 0 2 1 0 1 1 2 1 0 2 0 1 1 0 0 0 1 2 0 1 0 2 0 2 2 1 0 1 1 1 1 2 1 1 0 1 1 1 0 1 1 2 2 1 0 2 2 0 2 1 1 1 1 1 1 2 0 2 1 0 1 0 0 0 0 0 0 1 0 2 1 2 1 1 1 1 0 2 0 1 1 0 0 0 0 0 0 0 0 0 1 0 0 1 0 1 0 2 0 0 0 0 0 0 0 2 0 0 0 0 1 0 1 1 0 1 0 0 0 0 1 0 0 0 0 0 0 0 0
198 1 2 0 0 0 1 2 1 2 1 1 1 1 1 1 0 0 0 1 1 1 0 2 0 0 0 1 1 1 1 1 0 1 1 0 2 1 0 0 1 0 0 0 0 0 1 0 0 0 0 0 1 2 0 2 0 0 0 1 0 1 1 1 0 0 0 0 0 0 0 1 0 0 0 2 1 0 2 0 2 2 0 2 2 0 0 0 2 2 0 1 0 0 1 2 1 1 0 2 0 2 0 0 2 1 2 0 1 1 0 1 1 2 2 2 1 0 1 0 2 0 1 1 0 1 1 1 0 1 0 1 0 1 1 1 0 0 0 0 1 0 0 0 1 0 0 0 0 0 1 1 0 1 0 0 0 1 0 0 1 1 0 0 1 2 1 0 0 1 0 1 0 2 1 2 1 0 0 1 0 0 1 1 0 0 1 0 0 0 2 0 2 2 2 1 1 1 0 0 0 0 0 1 2 0 1 1 0 0 0 0 0 0 1 0 0 0 0 1 1 1 0 0 0 0 0 0 0 0 0 0 0 0 2 1 0 2 2 0 0 0 2 2 0 0 0 0 1 0 0 2 0 1 1 0 0 0 0 0 0 0 0 1 0 0 0 1 2 1 1 1 1 2 0 0 0 1 1 0 1 2 1 0 1 1 1 1 0 2 2 1 1 0 1 0 2 2 1 0 1 0 1 0 0 1 0 0 0 2 0 2 1 1 1 0 1 0 1 0 1 2 1 1 1 0 0 1 2 2 2 0 0 1 0 0 0 0 0 0 0 0 2 2 0 0 1 0 1 0 0 0 2 0 0 0 0 0 0 1 2 1 0 0 0 0 0 2 2 0 2 0 1 1 1 1 0 0 0 2 0 0 0 1 1 1 0 0 0 0 0 0 1 0 1 1 2 0 2 2 0 2 0 1 1 0 0 0 0 1 1 0 0 0 2 1 0 1 0 0 0 1 0 1 0 0 0 0 1 0 1 0 0 1 0 1 0 2 0 0 1 1 2 0 1 2 2 0 0 1 0 1 0 1 0 0 0 2 1 1 1 1 1 0 0 1 1 2 2 1 1 1 1 1 1 0 1 1 2 1 0 0 2 1 1 1 0 1 2 0 0 0 1 1 2 0 0 1 1 2 0 2 2 0 0 0 1 0 0 0 0 0 0 0 1 1 1 0 0 1 0 2 1 1 1 0 1 2 0 0 2 0 0 0 0 0 2 0 0 1 0 0 1 1 2 1 1 1 1 1 1 1 0 0 1 0 0 0 0 0 0 0 0 0 0 2 1 1 0 0 0 0 0 0 0 0 1 1 1 1 2 0 1 0 1 1 1 0 0 0 0 0 0 1 1 0 0 1 1 0 1 1 0 2 2 0 1 0 0 1 0 0 0 1 0 0 1 1 1 0 0 0 0 0 0 0 2 1 0 0 0 2 0 1 2 0 1 0 2 1 2 0 0 1 1 1 1 1 0 1 0 2 2 0 1 0 0 0 0 0 0 0 0 2 2 2 2 2 0 0 0 0 1 0 0 1 1 0 2 0 1 0 0 2 2 1 1 0 0 2 0 0 0 2 1 0 0 0 0 1 1 1 0 1 1 0 2 2 0 0 1 1 0 2 0 0 0 1 1 1 0 0 1 0 1 1 1 1 1 1 0 1 0 1 1 1 2 0 0 1 0 0 0 0 0 1 0 0 0 0 0 0 0 0 0 1 0 0 2 0 0 1 2 1 0 0 2 1 0 2 1 0 1 2 2 0 0 0 1 1 1 1 0 0 1 0 0 2 0 2 0 0 2 2 1 1 0 0 0 0 0 0 1 2 0 0 2 1 0 0 1 1 0 1 1 1 0 0 2 0 2 2 1 2 0 0 2 0 0 0 0 1 2 0 0 0 0 0 0 0 0 0 2 0 0 0 1 1 1 0 2 0 0 1 0 0 0 0 1 0 1 0 0 0 0 0 0 1 1 0 0 0 0 0 0 0 0 1 0 2 1 0 2 0 0 0 0 0 0 1 1 0 0 0 2 0 2 2 0 0 0 2 1 1 2 1 0 0 1 0 0 0 0 0 1 1 1 0 1 1 0 1 0 1 1 1 0 0 0 1 0 0 0 2 0 0 0 2 2 0 0 0 2 0 0 0 0 0 0 0 2 0 1 0 1 0 1 2 1 0 0 0 0 0 2 2 0 0 2 1 0 0 0 0 0 0 1 0 0 0 0 0 0 0 0 0 0 1 0 0 0 0 0 2 0 1 0 1 1 1 1 1
199 0 2 1 0 0 0 2 0 2 2 0 1 2 2 2 0 0 1 0 0 2 1 2 0 0 0 2 2 2 2 0 0 1 1 1 2 2 0 0 2 0 0 1 0 1 0 0 0 1 1 0 0 0 0 1 0 0 0 0 0 1 2 0 0 2 0 1 1 1 0 1 1 0 1 1 1 0 2 0 2 2 1 0 1 0 0 0 2 2 0 0 0 0 0 1 0 0 0 0 0 2 1 0 2 0 2 2 2 0 0 2 1 2 2 2 0 0 1 0 0 0 2 0 0 1 1 2 0 2 2 2 0 0 0 0 0 0 0 0 0 0 0 0 0 0 0 0 0 0 0 1 0 0 0 0 0 1 0 1 2 0 0 0 0 1 2 2 1 0 0 2 1 1 1 0 2 0 0 0 0 0 1 2 1 1 1 1 1 0 2 0 0 0 1 0 2 1 0 1 1 0 1 2 2 0 1 1 1 0 0 0 2 0 2 1 1 0 2 1 1 0 0 0 0 0 0 1 0 0 0 0 0 0 2 0 0 2 2 1 0 1 1 0 0 0 0 0 1 1 1 0 0 1 1 0 1 0 0 0 0 0 0 1 0 0 0 0 2 1 0 2 0 1 0 0 1 2 2 0 0 0 1 1 0 1 0 1 0 1 1 1 0 1 1 0 2 0 0 0 0 0 1 1 0 1 1 1 1 1 1 0 1 0 0 0 2 1 1 0 1 2 0 1 1 0 1 2 1 1 0 2 0 1 0 0 0 1 0 1 0 0 2 2 1 1 0 0 0 0 0 0 2 0 1 0 1 0 0 1 1 0 1 0 1 0 0 2 1 1 1 1 0 0 2 0 0 0 0 1 1 0 0 1 0 0 0 0 0 0 0 0 0 0 2 0 0 1 1 1 0 1 1 1 0 0 1 0 0 2 0 0 0 0 0 0 0 0 1 0 0 1 0 0 2 2 1 0 1 0 1 0 0 0 2 1 0 1 0 1 1 1 1 1 1 2 2 0 0 0 0 1 0 2 2 1 2 2 2 2 0 2 1 1 0 2 0 2 2 0 1 1 1 1 1 1 0 2 2 0 0 1 1 0 2 1 0 2 2 1 0 0 1 1 0 0 1 1 2 2 0 2 1 1 0 1 2 1 0 0 0 1 0 1 0 2 1 0 0 0 0 2 1 1 1 1 0 1 1 1 1 0 1 2 1 0 2 0 0 0 2 0 1 2 2 0 2 0 0 2 0 0 1 0 2 2 0 0 0 0 0 0 0 0 0 1 1 2 2 0 0 2 1 0 1 0 2 0 0 0 2 0 2 0 2 0 2 0 0 0 0 1 0 1 1 0 1 0 0 0 0 2 0 1 1 2 1 0 1 1 1 0 0 0 0 0 0 0 0 0 0 0 0 0 0 2 2 1 0 0 0 2 0 1 2 1 2 0 2 1 1 0 0 1 1 1 1 1 0 0 0 2 1 0 2 2 0 0 2 0 0 0 1 1 1 1 0 0 1 1 0 1 1 0 1 2 2 0 2 0 1 0 0 2 2 1 1 1 0 1 0 0 0 0 0 0 0 0 0 2 1 1 0 1 0 0 2 2 0 0 0 0 0 1 0 0 0 0 1 0 0 0 1 0 0 2 0 0 0 1 0 1 0 0 1 1 1 0 2 2 1 0 0 0 1 0 0 1 0 0 0 1 0 0 0 0 0 0 1 0 0 0 1 0 0 1 1 2 0 0 0 0 1 0 0 1 0 0 2 0 1 0 1 2 2 1 1 2 1 2 0 2 2 2 0 0 0 1 0 0 0 0 0 2 1 0 2 0 1 1 1 0 1 1 1 2 0 1 2 0 1 1 0 1 0 0 0 0 0 1 0 0 1 1 1 1 1 0 0 0 0 0 0 0 0 0 0 0 0 0 2 0 0 0 2 0 1 0 0 0 1 0 0 0 0 0 0 0 2 0 0 0 1 0 1 1 0 1 0 1 1 0 2 0 0 0 0 2 0 2 0 0 0 0 1 0 1 2 0 1 0 2 1 1 2 1 1 1 1 1 0 0 0 0 1 0 2 0 2 2 0 2 0 1 2 2 2 1 0 0 0 1 0 2 0 0 0 1 1 0 0 0 2 0 0 1 1 0 0 0 2 0 0 0 1 0 1 1 2 1 0 0 0 0 1 1 0 0 2 1 0 0 0 0 0 2 0 0 2 0 0 0 1 0 0 0 0 0 0 0 0 0 0 2 0 1 0 0 0 0 0 1
[truncated: 1,606,808 more chars]
