# Supplementary material for: KNN-MDR: a learning approach for improving interactions mapping performances in genome wide association studies
Source: BMC Bioinformatics. 2017 Mar 21;18:184. doi: 10.1186/s12859-017-1599-7 (PMC5361736; doi:10.1186/s12859-017-1599-7)
Supplement: Supplementary file 3 — The data set(s) supporting the results of Table 2. (ZIP 28603 kb) [file 12859_2017_1599_MOESM3_ESM.zip › 3/SINAN/S12/mkallsimul.dat]

1 0 0 1 0 0 0 1 2 2 0 1 1 2 0 1 0 0 1 0 0 0 0 0 2 0 2 2 1 2 2 0 1 1 1 1 1 0 0 0 0 0 0 0 1 0 0 0 0 1 1 0 0 1 0 0 0 0 1 0 0 0 1 0 1 1 2 0 0 0 0 1 2 2 2 2 2 0 1 0 1 0 0 2 2 0 0 0 1 2 0 1 1 0 1 1 0 1 1 1 1 0 0 2 0 0 2 2 0 2 0 0 0 0 0 0 0 0 0 1 1 1 2 0 0 1 0 0 0 0 1 0 0 0 0 0 0 0 0 0 0 0 0 0 0 0 0 0 0 0 1 0 0 0 0 0 0 2 0 0 0 0 1 2 0 1 0 1 1 2 0 0 0 2 0 1 1 0 0 0 0 0 0 2 0 0 0 0 0 1 0 1 2 1 1 0 2 2 0 0 0 0 1 1 1 2 1 0 2 1 0 0 2 0 0 2 1 0 1 1 1 1 0 0 0 1 1 0 0 0 0 0 0 0 1 0 0 2 0 0 0 0 2 0 1 1 1 0 2 0 0 0 2 1 1 1 0 2 0 2 0 2 0 0 0 0 0 1 1 1 0 2 0 1 0 0 0 2 2 2 0 0 1 2 0 2 0 1 1 2 2 0 2 2 2 0 2 1 0 0 1 0 0 0 0 2 2 0 0 1 0 2 2 1 0 0 0 1 0 0 0 1 0 0 1 0 0 1 1 0 2 0 0 2 0 0 0 2 0 0 0 0 1 1 0 0 1 0 2 1 1 0 1 1 0 1 1 1 0 2 2 2 1 1 1 0 1 2 1 0 1 1 0 0 0 0 1 2 0 0 0 0 0 0 1 2 0 0 0 0 0 1 0 0 2 0 0 1 1 0 0 2 0 2 0 1 1 0 0 0 0 0 0 0 0 0 0 1 0 0 0 0 0 1 0 2 1 0 1 0 1 0 0 2 0 0 0 1 0 0 1 1 2 0 0 1 1 2 0 0 0 1 1 2 1 1 0 2 0 2 2 2 0 0 0 2 0 1 2 1 0 0 2 2 0 1 0 0 2 0 0 1 0 0 1 0 0 1 2 0 2 0 0 1 0 0 1 2 2 2 1 2 2 2 0 0 2 2 0 0 0 0 1 0 0 0 0 0 0 1 1 2 2 2 0 2 2 1 1 1 1 0 0 0 1 0 0 0 1 1 0 1 0 2 2 1 0 0 0 0 1 0 0 1 2 1 0 1 0 0 0 1 1 0 0 1 1 2 2 0 1 1 1 0 1 1 2 1 0 1 1 0 1 2 1 0 2 1 1 1 0 0 0 0 0 1 0 0 0 0 0 1 1 1 1 1 1 1 0 1 1 0 0 0 2 0 0 0 0 0 1 1 0 0 0 1 0 1 0 0 1 2 0 0 0 0 2 0 1 1 2 0 0 0 2 0 2 1 0 0 0 1 1 1 1 1 1 2 1 0 0 0 1 1 1 2 0 2 0 0 1 1 0 0 0 1 1 0 2 0 2 0 0 0 0 1 1 1 1 1 0 0 0 1 0 0 1 2 0 2 0 2 0 0 1 0 1 0 0 0 1 0 0 0 1 0 0 2 2 1 0 0 0 2 1 1 1 0 0 0 0 0 0 1 0 1 1 0 1 1 0 0 0 0 0 1 0 0 0 0 0 0 0 0 0 2 1 0 2 1 0 0 2 1 0 1 2 1 0 2 0 0 2 0 0 0 0 0 1 1 1 2 0 0 0 1 0 1 0 1 1 2 1 0 0 0 0 0 0 0 0 0 1 2 1 1 1 0 0 0 0 0 1 1 0 1 0 1 1 0 2 1 0 2 2 0 1 0 1 2 0 2 1 1 1 0 0 0 0 0 0 0 0 0 0 0 1 0 0 1 1 0 0 0 1 0 0 0 1 1 1 2 1 0 1 1 1 0 0 0 0 0 0 0 0 1 0 1 2 1 1 0 2 0 1 1 0 1 0 2 2 0 0 1 2 2 2 0 0 0 0 2 0 0 0 0 1 1 0 1 0 0 0 0 0 2 2 0 2 1 0 2 1 1 0 0 0 2 0 1 0 2 0 2 0 0 0 1 1 0 0 0 2 0 1 2 0 1 1 1 0 1 2 0 1 1 1 1 0 0 0 1 0 0 1 1 1 1 0 0 0 0 0 0 0 1 1 1 2 2 2 2 0 1 0 0 0 0 0 1 0 0 1 1 2 0 0 0 1 0 0 0
2 1 0 1 0 1 2 1 2 1 0 1 0 1 0 1 0 0 1 2 1 2 0 2 0 0 1 1 1 2 2 0 0 0 2 0 2 2 0 0 0 0 1 1 1 1 2 0 0 0 0 0 0 0 0 0 0 0 0 2 0 2 0 0 0 0 1 1 0 1 1 1 2 2 2 2 2 0 2 0 2 0 0 2 2 0 0 0 1 2 0 0 0 1 1 1 1 1 1 1 0 0 0 1 1 1 2 1 1 1 0 1 1 1 2 2 2 0 1 0 0 1 2 0 0 1 0 0 0 0 1 0 0 0 0 0 0 0 1 0 2 0 0 0 1 0 0 0 0 0 0 0 1 0 0 0 0 1 1 0 1 1 1 2 2 2 1 0 0 0 2 2 0 0 0 0 2 2 2 2 0 2 0 1 0 0 0 0 0 2 1 2 1 0 0 0 1 1 0 0 0 0 0 2 2 0 0 0 0 0 0 0 2 0 0 2 1 0 0 2 0 0 1 1 0 1 1 1 0 0 0 1 0 0 2 0 0 2 0 0 0 0 2 1 1 0 0 0 1 0 0 0 1 0 0 2 1 2 0 0 0 0 0 0 0 0 0 0 0 0 0 2 1 2 0 0 1 1 1 0 1 0 0 2 0 1 0 1 1 2 1 2 0 2 1 2 0 1 0 1 1 1 0 0 0 0 0 0 2 2 0 2 1 2 2 0 0 2 1 0 0 2 1 1 1 0 0 2 2 1 2 0 0 1 0 0 0 0 0 1 0 0 2 2 1 0 1 1 2 2 2 0 1 2 0 1 1 2 0 2 2 2 1 0 1 1 0 2 2 0 2 2 1 1 0 0 1 2 0 0 0 2 0 0 2 1 0 0 0 1 1 2 1 0 2 2 1 2 2 1 0 2 0 1 0 0 1 0 1 0 0 1 1 0 1 0 0 0 0 0 0 1 0 1 0 0 0 0 1 0 1 0 0 1 1 2 0 1 1 0 2 1 1 0 0 1 1 1 1 0 0 1 0 1 1 0 1 2 1 2 0 0 0 0 1 1 1 1 2 0 1 0 1 1 1 1 0 0 2 2 2 0 0 0 1 2 1 2 2 0 2 0 1 1 0 0 2 1 1 1 1 1 2 2 0 1 1 0 0 0 0 0 1 1 0 0 0 0 0 0 0 2 2 2 0 2 2 1 1 1 1 0 0 0 0 0 0 0 1 0 1 1 0 1 1 0 0 1 1 0 0 0 0 2 1 0 0 1 0 1 0 0 0 1 1 0 2 2 2 0 1 0 0 0 0 0 2 2 0 2 0 0 1 1 1 1 1 1 0 0 0 0 0 1 0 0 0 0 0 0 0 1 1 1 2 2 0 1 0 1 0 0 0 2 0 1 1 0 0 0 1 1 0 0 0 0 1 2 0 0 0 0 0 0 2 1 2 0 0 2 1 0 0 2 0 0 2 2 0 0 2 2 1 1 2 2 1 2 2 0 0 0 1 1 2 2 1 2 0 0 1 0 0 0 0 0 0 0 2 0 2 0 0 0 0 0 1 1 1 1 0 0 0 2 1 0 2 2 0 2 0 2 0 0 2 0 2 2 0 0 1 0 0 0 1 1 0 0 0 0 0 1 0 2 0 1 1 1 1 0 2 2 0 0 0 0 0 0 0 1 1 1 0 0 1 1 0 1 0 0 0 1 0 0 0 0 2 0 0 1 0 0 2 1 0 1 2 0 2 2 0 1 0 1 1 0 1 0 1 1 1 1 1 0 1 2 0 1 0 1 1 2 1 1 1 0 0 0 0 1 0 0 0 1 0 1 1 0 0 1 1 0 0 2 2 2 0 2 2 0 0 2 0 2 2 0 0 0 0 2 0 2 2 2 0 0 0 0 0 0 0 0 1 0 0 1 1 0 0 0 2 0 0 0 0 0 0 0 0 0 1 2 1 0 1 0 1 1 1 0 0 0 0 0 2 2 0 1 0 0 1 0 2 0 0 0 0 1 0 2 2 0 1 2 2 2 2 0 0 1 0 2 0 0 2 2 0 2 0 0 0 0 0 0 0 1 2 1 1 1 0 1 1 2 0 0 1 1 0 1 0 2 0 1 0 0 0 1 1 0 0 0 0 0 1 0 0 0 1 1 1 0 1 0 2 1 2 2 1 0 0 1 0 0 0 0 0 0 0 0 0 0 1 0 0 1 1 0 0 0 0 2 0 0 0 0 0 0 1 2 1 0 1 2 1 1 0 0 1 0 0 0
3 0 0 0 0 1 1 1 1 1 1 1 0 0 0 0 0 0 2 0 1 1 0 0 2 0 1 0 0 1 1 0 1 0 2 1 2 0 0 0 0 0 0 0 2 0 0 0 1 2 0 0 1 1 1 1 0 0 1 0 0 0 2 2 0 0 0 0 0 0 0 0 0 2 0 2 2 0 0 2 0 0 0 0 1 0 0 2 2 2 2 1 1 2 0 1 1 1 1 1 0 0 0 0 1 1 1 1 1 1 0 1 1 1 1 1 1 0 1 1 1 1 2 1 0 1 1 0 2 0 1 0 0 0 0 0 0 0 0 0 1 0 0 0 1 0 1 0 1 1 1 0 0 0 0 0 0 2 0 1 0 0 1 1 1 2 0 0 1 1 1 1 1 1 0 1 0 1 1 1 0 1 0 1 1 1 1 0 0 2 2 2 2 0 2 0 0 1 0 0 0 0 0 1 1 2 2 0 0 0 0 0 2 0 1 1 1 0 1 0 2 1 0 0 0 1 1 0 0 0 0 0 0 0 2 1 1 2 0 0 0 0 2 1 1 0 0 0 0 0 0 0 1 0 0 0 0 2 1 2 1 1 0 0 0 0 1 1 1 0 1 1 0 2 0 0 1 2 2 1 0 0 0 1 0 0 0 2 0 2 0 0 0 1 0 0 1 1 1 2 1 1 0 0 0 1 1 1 1 1 0 1 2 1 1 0 0 1 0 0 0 2 1 0 0 0 0 2 2 0 2 0 0 2 0 0 0 2 0 1 0 0 1 2 1 0 0 1 2 0 0 0 1 0 0 0 1 0 0 1 1 2 2 1 2 2 0 1 1 0 1 1 0 0 0 0 1 1 0 0 0 0 0 0 1 2 0 0 0 0 0 1 1 0 1 1 1 1 1 1 0 1 0 2 0 1 1 1 0 0 0 0 1 0 1 0 0 0 0 0 2 0 0 2 1 1 2 0 0 0 0 1 0 2 1 1 1 1 0 0 2 1 2 0 0 2 0 2 0 0 0 2 1 2 1 1 0 1 1 1 0 1 0 2 0 0 2 2 2 1 1 1 1 1 2 0 2 1 1 0 1 0 0 0 0 2 2 1 2 0 2 0 0 0 0 0 1 1 1 2 1 2 1 0 0 2 1 1 0 0 0 0 1 0 0 0 1 0 0 1 1 2 2 2 0 2 1 0 0 2 0 2 0 0 0 1 1 0 1 0 2 2 0 0 2 0 0 2 2 0 0 0 0 1 2 1 0 1 1 0 0 0 0 2 2 0 2 1 1 0 0 1 2 0 0 2 2 0 0 0 1 0 1 1 1 1 2 1 1 1 0 0 0 2 0 0 1 1 1 1 1 1 1 0 0 1 2 2 0 0 0 0 0 1 0 0 0 0 2 0 0 2 0 0 0 0 2 0 0 0 1 1 1 0 2 0 2 1 0 2 0 1 0 2 0 0 1 1 0 0 1 0 0 2 1 2 1 1 0 0 0 0 0 1 2 2 1 2 0 1 1 0 0 0 0 1 1 0 1 1 0 2 0 1 1 1 0 0 0 1 0 1 0 0 0 0 1 1 0 1 1 0 0 0 1 0 1 2 0 0 1 0 1 0 0 0 1 1 1 0 0 0 0 2 0 0 0 0 0 0 1 1 0 1 0 1 1 0 1 1 0 0 0 0 0 0 0 0 0 0 0 0 1 1 0 2 0 0 0 0 0 0 2 1 0 0 2 1 1 2 0 0 2 0 0 0 1 1 0 1 1 0 0 0 0 1 0 2 0 2 0 2 0 0 0 0 0 0 0 1 0 0 0 2 0 0 0 0 0 2 2 0 0 1 0 0 0 2 1 0 2 2 0 2 2 0 2 0 0 2 0 2 0 1 0 0 0 1 1 0 0 0 0 0 0 0 0 0 0 0 2 0 0 0 0 1 0 0 0 0 1 2 0 0 0 1 2 2 2 0 1 1 1 0 2 1 0 1 2 1 1 1 2 0 0 0 1 0 1 2 2 0 1 1 1 1 1 0 0 0 1 2 0 0 1 1 0 1 0 1 0 0 0 0 0 0 1 0 1 1 0 1 0 0 0 0 2 1 1 1 0 2 0 2 0 0 0 2 2 0 0 0 0 0 0 0 0 0 1 2 0 0 1 0 1 0 1 2 2 0 0 0 0 0 1 1 1 0 0 0 1 0 0 0 0 1 1 0 2 1 1 0 1 1 0 0 0 0 0 1 0 0 0 2 0 1 0 0 0 0 1 1
4 1 0 1 0 0 0 0 0 2 2 0 0 0 0 0 0 1 2 0 0 1 0 0 2 0 2 1 1 2 2 1 1 1 2 0 2 1 1 1 0 0 1 1 2 0 1 0 1 1 0 0 0 0 0 1 0 0 2 0 2 0 0 0 0 0 2 1 0 1 1 2 2 2 2 2 2 0 2 0 1 0 1 1 1 0 0 1 2 2 1 1 0 0 1 1 0 2 2 2 0 0 1 1 0 0 2 1 1 1 0 2 1 1 1 1 1 0 1 1 1 0 1 2 1 1 0 2 2 2 1 0 0 0 1 0 0 0 0 0 0 0 0 0 1 0 0 0 0 0 1 0 1 0 0 0 1 0 0 0 0 0 2 1 0 2 0 0 1 1 1 2 1 0 0 1 1 1 0 0 1 1 1 2 2 1 2 2 1 1 1 2 2 1 1 1 1 2 0 0 1 1 0 1 1 1 1 0 1 0 1 1 1 0 1 1 0 0 0 1 1 1 0 0 0 1 1 2 0 0 1 0 0 2 1 1 1 2 1 1 1 0 1 1 2 0 0 0 1 0 0 0 1 0 0 1 1 1 0 0 0 0 1 1 0 0 0 0 1 1 0 1 0 2 0 0 1 2 2 0 1 1 1 1 0 0 0 0 0 2 1 0 1 2 1 0 2 1 0 1 0 0 0 0 0 0 1 0 1 1 0 0 2 1 1 0 1 0 1 0 0 2 1 0 2 0 0 1 1 0 2 2 0 2 0 0 0 0 1 2 1 1 2 1 0 0 1 0 0 0 0 2 2 0 1 0 0 1 0 0 0 0 1 1 1 0 0 2 1 0 1 1 1 1 1 1 2 2 0 0 1 2 0 0 0 1 0 0 0 0 0 2 0 0 2 0 0 1 1 1 0 1 0 1 1 0 0 0 1 0 0 1 0 1 1 1 0 2 0 0 0 2 0 1 0 2 1 0 0 0 0 0 0 1 1 1 0 0 0 0 2 0 1 1 0 1 2 0 0 0 0 0 0 0 2 0 2 1 1 1 0 0 0 1 2 0 2 2 2 0 1 0 0 0 1 0 0 0 2 2 2 0 0 0 1 1 1 1 1 0 1 1 1 1 2 0 1 1 1 2 1 2 2 2 0 0 2 2 1 0 0 0 1 0 1 0 0 0 0 1 1 1 2 2 1 0 0 0 0 2 0 2 0 0 0 1 1 0 0 0 2 2 0 0 1 0 0 2 2 0 0 1 0 2 2 1 0 0 1 0 1 0 1 1 1 0 1 2 1 1 0 1 0 0 0 0 0 2 0 2 0 0 0 0 0 0 0 2 1 2 1 0 2 1 0 0 0 0 0 1 0 2 2 0 0 0 2 1 0 1 0 0 0 0 1 0 0 0 0 0 1 1 0 0 0 1 1 0 0 0 0 0 0 0 1 0 2 0 0 0 1 0 0 1 2 0 2 2 0 0 1 2 1 0 1 1 2 1 0 0 0 0 1 1 1 1 0 1 1 0 1 1 1 0 1 0 2 0 2 0 1 0 0 2 1 2 1 0 1 1 0 1 1 2 1 0 2 1 0 1 1 0 0 0 0 0 2 2 0 0 1 0 0 0 0 0 0 0 0 0 0 0 1 1 1 0 0 1 1 0 2 2 1 0 0 1 1 0 1 1 0 0 1 1 0 0 0 0 0 1 1 1 0 0 1 2 1 0 1 0 0 0 2 2 1 0 2 0 2 1 1 0 2 0 0 1 1 0 1 1 1 1 0 1 2 2 0 2 0 2 0 2 1 1 2 0 1 0 0 0 0 0 1 2 1 1 0 1 1 1 1 0 0 1 1 2 1 0 1 0 2 1 0 2 2 0 0 0 0 2 0 2 2 2 0 0 0 0 2 1 1 1 0 0 0 0 0 1 1 0 2 1 0 0 0 0 0 0 0 0 0 1 0 1 1 2 2 2 2 0 0 0 1 0 1 1 0 1 1 0 1 1 2 0 0 0 1 2 0 2 2 0 0 1 2 2 2 0 0 0 0 1 0 0 0 1 0 1 0 2 0 0 0 0 0 2 2 2 2 1 0 2 0 2 0 0 0 2 0 0 0 2 0 1 0 0 0 0 1 0 0 0 1 1 0 1 0 1 2 0 2 0 1 0 1 1 1 2 1 0 0 0 1 0 0 1 1 0 1 1 0 0 0 0 0 0 1 0 2 1 1 1 0 1 0 1 0 0 1 2 1 0 0 1 0 0 0 0 2 0 1 0
5 0 0 2 0 0 0 1 2 1 0 1 0 0 0 0 0 0 2 0 0 0 0 0 2 0 1 1 0 2 2 0 1 0 1 1 1 1 0 0 0 0 0 0 2 0 0 0 0 1 0 0 1 0 1 0 1 0 0 0 1 1 2 2 1 0 0 0 0 0 0 0 0 2 0 2 2 0 0 0 2 0 0 2 2 0 0 0 2 2 0 1 1 1 1 2 2 0 0 0 2 0 0 0 2 2 2 2 0 2 0 1 1 2 1 1 1 0 2 0 0 0 2 1 0 1 0 1 1 1 1 0 0 0 0 0 0 0 0 0 0 0 1 0 0 0 0 0 0 0 0 0 1 0 0 0 0 0 0 1 0 0 2 2 1 2 0 0 1 1 1 2 1 1 0 1 0 1 1 1 0 0 0 1 1 1 1 2 1 1 1 2 2 1 1 0 1 2 0 0 0 0 0 1 1 2 1 1 1 0 1 0 1 0 0 2 0 1 1 0 2 1 1 0 0 1 1 1 0 0 0 1 1 0 1 0 0 2 0 1 1 0 1 1 2 0 0 0 2 0 0 0 1 0 0 1 1 0 1 1 1 0 0 0 0 0 0 1 1 0 1 1 0 2 1 1 0 2 2 1 1 0 1 2 0 2 1 2 0 2 1 0 2 2 2 0 2 0 0 0 0 0 0 0 0 0 1 1 2 2 1 2 0 1 1 0 0 1 0 0 1 2 1 0 0 0 0 1 0 0 1 2 1 1 0 0 0 1 0 0 2 1 0 1 1 0 0 0 2 2 2 0 1 1 0 1 1 0 0 1 1 1 2 0 2 1 1 2 1 0 1 1 1 0 1 1 1 1 1 1 1 0 0 0 1 1 0 0 0 0 1 1 1 0 2 1 1 0 1 1 0 1 0 1 0 0 0 0 0 0 0 1 0 0 0 0 1 0 0 0 0 2 0 1 1 1 1 1 2 1 1 0 0 1 0 0 0 1 0 0 0 1 2 0 0 1 1 0 2 0 0 0 1 1 1 0 1 2 0 1 2 1 0 0 0 2 0 2 2 0 0 1 1 1 0 2 0 0 2 1 1 0 0 1 0 2 2 2 2 0 1 0 0 1 1 0 0 1 1 2 1 2 1 0 0 2 1 0 0 0 0 0 1 0 0 0 0 0 0 2 2 1 2 2 0 1 1 1 1 1 1 1 0 2 0 0 0 0 2 1 0 1 0 1 1 0 0 2 2 0 0 0 0 2 0 0 0 0 1 1 1 0 0 0 0 1 1 1 1 0 0 1 2 0 0 2 2 2 0 1 0 0 1 1 0 0 0 2 1 2 0 0 1 2 0 1 0 0 0 0 0 1 0 2 2 2 2 0 0 1 0 0 0 0 1 0 0 0 0 1 1 1 0 0 0 1 1 2 0 0 1 1 0 0 2 1 2 0 0 0 2 0 0 0 2 0 2 1 0 0 0 1 1 1 2 2 0 2 2 0 0 0 1 1 1 1 0 1 1 1 0 1 0 1 1 0 0 2 0 2 2 1 1 0 0 1 0 1 2 1 1 0 0 2 2 0 2 2 0 1 1 1 0 0 2 0 1 1 1 0 0 0 0 0 0 1 0 0 0 0 0 1 1 2 0 1 1 0 0 0 0 1 0 0 0 0 0 0 1 1 0 0 0 0 0 1 1 0 0 0 0 0 0 1 0 1 0 0 0 0 0 0 2 1 0 1 1 2 0 2 0 0 1 0 0 2 2 0 0 0 0 0 1 0 1 1 1 2 1 2 0 1 0 2 2 0 0 1 0 2 0 0 1 2 1 0 0 1 1 1 1 0 0 1 1 2 0 2 0 0 1 1 0 2 2 0 0 0 0 2 1 2 2 1 0 1 1 0 1 1 0 1 0 0 0 0 0 0 0 0 2 0 0 0 1 0 2 0 0 0 1 2 0 0 0 0 1 0 2 0 1 0 2 0 2 2 0 1 1 1 2 0 1 0 0 0 1 2 1 0 0 0 0 1 2 2 2 0 0 0 0 2 0 1 2 2 0 1 1 1 1 0 0 0 1 1 1 2 2 1 0 1 0 2 0 0 0 1 0 1 0 1 0 1 1 0 1 2 2 0 0 1 2 0 1 0 1 0 0 1 1 0 1 0 2 0 2 1 1 1 0 1 0 0 0 0 0 0 1 1 1 0 0 0 0 0 0 0 0 1 0 2 1 1 0 1 1 0 0 2 0 0 0 2 0 1 0 1 2 1 0 0
6 0 0 1 0 0 0 2 2 0 0 0 1 1 0 0 1 0 0 2 2 2 0 0 2 0 1 2 0 2 2 2 1 1 0 1 1 1 0 0 1 1 0 0 2 1 0 1 0 1 0 1 0 0 0 0 1 0 0 1 0 1 2 2 0 0 1 1 0 0 0 1 2 2 1 2 2 1 1 0 1 0 0 2 2 0 0 2 2 2 2 1 2 2 1 2 0 0 0 0 2 0 0 1 0 0 2 2 0 2 0 1 2 2 2 2 2 0 2 2 2 0 2 1 0 0 2 1 2 2 0 0 0 0 1 0 1 0 1 0 0 0 0 0 1 0 0 0 1 1 1 0 0 0 0 0 1 1 0 1 0 0 1 2 1 2 1 1 0 2 0 0 1 2 1 0 2 2 1 1 0 2 1 1 1 0 0 1 1 2 2 2 1 0 0 0 1 1 0 0 1 1 1 1 1 0 0 0 1 2 0 0 1 0 0 2 0 0 2 1 1 0 0 0 0 1 1 0 0 0 0 0 0 0 2 0 0 2 1 1 1 0 2 1 2 0 0 0 2 0 0 0 0 0 0 2 1 2 0 0 0 0 0 0 0 0 0 0 0 0 0 1 1 2 2 2 0 2 2 1 0 0 0 1 0 0 0 2 2 2 1 1 0 2 1 1 0 1 0 0 0 0 2 2 1 0 1 0 2 2 1 0 2 1 2 0 2 0 1 0 1 2 2 1 0 0 1 0 0 0 1 1 0 0 0 0 0 0 0 0 0 0 0 1 1 0 1 0 1 0 0 2 2 0 0 0 0 0 0 1 1 1 0 0 0 0 0 2 1 0 1 1 1 1 0 0 1 1 0 0 1 0 0 0 2 0 0 0 0 0 0 1 0 0 0 0 0 0 1 1 0 1 0 2 0 1 0 0 0 0 0 1 0 0 1 0 0 0 0 0 0 1 0 0 1 2 2 0 1 0 1 0 1 1 2 2 1 1 0 0 2 1 1 0 0 1 1 0 0 1 0 0 2 2 2 2 0 1 1 1 0 1 0 1 0 1 1 2 2 1 1 2 1 1 2 0 2 2 2 0 0 1 0 1 2 0 0 1 1 0 0 1 1 1 1 0 1 2 2 0 0 1 1 0 0 2 1 1 1 0 0 1 0 0 0 0 0 0 0 1 2 2 2 2 1 0 0 0 1 2 0 0 0 0 0 0 0 0 1 2 0 0 0 1 2 1 0 1 1 0 1 0 1 0 2 2 0 0 1 1 0 0 0 0 0 0 0 1 1 0 0 0 0 0 1 0 1 0 0 0 1 0 1 2 1 0 2 1 1 1 0 0 1 1 0 0 0 0 0 0 0 1 1 1 2 2 1 2 0 0 0 0 0 1 1 0 0 0 0 0 0 0 0 0 0 0 1 0 0 0 0 0 0 0 1 0 2 0 1 1 2 1 0 1 0 0 1 1 0 0 0 2 0 2 0 2 2 2 2 0 0 0 1 1 1 1 0 2 0 0 2 0 0 0 0 1 1 0 2 0 1 0 0 1 1 1 0 1 1 0 0 2 0 2 1 0 2 1 0 1 0 1 0 0 1 0 2 2 0 0 1 0 0 1 1 0 0 2 2 0 0 0 0 2 0 1 1 1 0 0 1 1 1 0 0 1 0 0 1 1 0 0 0 0 0 0 0 0 0 0 0 0 1 0 1 0 0 0 1 1 0 0 2 1 0 1 2 1 1 2 0 0 1 2 2 0 0 0 1 1 2 2 1 0 1 1 1 1 0 1 1 2 1 1 1 1 0 1 0 1 0 0 1 1 1 2 1 0 0 0 1 1 0 1 1 2 1 0 1 0 1 1 0 2 2 0 1 0 0 2 1 2 2 2 0 0 0 1 1 0 0 1 1 0 0 1 1 1 0 0 2 0 0 0 1 0 1 0 1 1 0 2 0 0 0 1 1 0 2 0 0 0 2 1 1 1 0 0 0 0 2 0 2 0 0 0 1 2 0 1 1 0 1 1 1 1 1 0 0 0 0 1 0 1 1 1 0 1 0 1 0 0 0 0 1 1 1 1 2 1 0 2 1 1 0 0 0 1 0 0 0 2 0 2 0 0 0 0 1 0 0 1 1 1 1 0 1 1 0 2 0 0 2 0 0 0 0 1 0 0 0 0 0 0 1 1 1 0 0 0 0 0 0 0 0 0 0 0 2 1 1 1 1 2 0 0 0 0 0 2 0 0 0 2 1 0 0 0 0 0 0 0
7 0 0 1 1 0 0 1 1 2 2 0 1 0 0 1 0 0 1 1 1 2 1 0 2 0 0 2 1 1 2 0 2 1 1 2 2 2 0 0 2 0 0 0 2 0 0 0 2 2 0 0 1 1 0 1 0 0 1 1 1 1 1 2 0 0 0 1 0 1 0 0 2 2 2 2 2 0 0 2 0 0 0 1 2 0 0 0 1 1 0 0 1 0 1 1 0 2 2 2 1 0 0 2 0 0 2 1 1 1 0 2 1 2 1 2 2 0 1 1 1 0 1 2 1 0 1 0 0 0 1 0 0 0 0 0 0 0 0 0 1 0 1 0 1 0 0 0 0 0 0 0 0 0 1 0 1 1 0 0 1 1 1 2 1 2 0 0 0 1 1 0 0 1 0 1 2 2 1 1 0 1 0 2 1 1 1 1 0 1 1 2 0 0 0 0 1 1 0 1 0 1 0 1 1 2 2 0 1 0 0 0 1 0 0 2 0 1 1 1 1 1 1 1 0 1 1 2 2 2 0 0 0 0 1 0 0 1 1 1 1 0 2 0 1 0 0 0 2 0 0 0 1 0 0 1 0 1 0 0 0 0 0 0 0 0 0 1 1 0 0 2 0 2 0 1 0 1 1 1 0 0 0 1 0 1 0 1 1 1 0 0 2 2 2 0 2 2 0 1 0 0 1 1 0 0 0 1 1 1 0 1 0 0 0 1 0 0 1 0 1 2 1 1 1 0 0 1 1 0 1 2 0 1 0 0 0 1 0 1 0 1 2 1 0 0 1 0 2 0 1 0 2 0 1 1 1 0 0 1 1 1 0 0 0 1 0 2 1 0 1 1 1 1 1 0 2 2 1 0 0 0 1 1 2 0 0 0 0 0 0 0 1 0 1 0 0 0 1 1 0 1 0 2 1 0 0 2 0 0 0 1 0 0 0 0 0 1 0 1 0 2 0 1 1 1 0 1 2 0 0 0 1 1 1 0 0 0 0 0 0 0 1 1 1 2 1 0 0 0 0 0 1 1 1 0 1 0 0 0 0 0 0 0 0 2 0 1 1 0 1 0 1 1 1 1 1 0 0 0 1 0 0 0 2 0 0 2 2 0 0 0 2 2 0 0 0 0 0 2 2 2 2 2 0 1 1 1 0 0 0 0 1 1 1 0 0 0 0 0 0 2 2 2 0 1 1 1 1 1 1 0 1 1 1 0 1 0 1 1 0 1 0 0 0 0 0 0 0 0 0 0 0 1 2 1 1 1 1 1 0 0 1 0 0 0 0 2 1 1 1 0 0 0 1 0 1 1 0 2 0 0 1 2 1 0 2 1 1 1 1 0 2 0 0 0 0 0 1 1 0 2 0 2 2 2 2 2 0 0 0 0 0 0 0 0 1 0 1 0 0 1 1 1 1 0 1 1 0 0 1 1 0 0 0 0 1 0 2 2 2 1 0 1 1 0 1 2 0 0 0 0 1 0 2 2 0 1 1 0 0 0 1 1 2 2 1 2 0 0 2 0 0 1 1 0 0 1 1 1 1 1 0 1 1 2 1 0 1 1 0 1 0 2 1 0 2 2 0 2 1 1 1 0 2 0 1 2 0 0 0 0 0 1 0 0 1 2 1 0 0 0 0 2 1 1 2 0 0 0 0 0 0 0 0 1 0 0 1 2 1 1 0 0 0 0 0 0 0 0 0 0 0 0 1 2 1 0 0 0 0 0 2 1 0 0 2 1 1 2 0 0 1 0 0 1 2 0 0 0 0 0 0 1 1 2 0 2 1 2 0 1 2 0 1 1 0 0 1 2 0 0 1 2 1 0 1 1 1 0 0 0 1 1 1 1 1 0 2 1 2 2 0 2 2 0 2 0 0 2 0 1 2 0 0 1 1 1 1 0 1 1 0 0 0 0 0 0 0 0 2 0 0 1 0 1 1 0 0 0 1 2 1 1 2 1 2 1 2 0 0 0 1 0 1 2 0 0 1 0 1 1 2 0 0 0 1 1 0 1 1 1 0 2 2 2 2 0 0 0 1 1 0 0 1 1 0 2 0 1 1 0 1 1 2 1 1 1 2 2 0 2 1 1 0 0 2 2 0 0 0 2 0 1 0 0 0 0 2 1 0 0 1 1 2 0 0 0 1 0 1 0 1 0 1 0 1 2 1 0 0 0 0 0 0 0 0 0 0 0 0 1 0 0 0 1 1 1 2 1 1 1 0 0 0 1 0 0 1 2 1 0 0 1 1 0 0 1 2 0 1 0
8 0 0 2 0 0 0 1 1 1 1 0 0 1 0 1 0 0 0 2 2 2 1 0 2 0 1 1 1 1 2 1 1 2 1 2 2 2 0 0 2 0 2 2 2 0 1 0 0 1 1 0 0 1 0 1 1 0 1 0 2 0 2 2 0 0 1 1 0 0 0 0 2 2 2 2 2 0 2 0 2 0 0 1 1 0 0 0 2 2 0 0 0 1 0 1 1 2 2 2 1 0 0 1 1 1 2 1 1 1 0 1 0 2 0 0 0 0 1 1 1 0 1 1 0 1 1 1 2 1 1 0 0 1 1 1 1 0 0 0 0 0 1 0 2 0 1 0 0 0 0 1 0 0 0 0 0 2 0 1 0 0 2 2 1 2 0 0 1 2 0 0 1 0 0 2 0 0 0 0 0 0 0 1 1 1 1 2 1 1 1 2 2 1 2 0 2 1 0 0 1 1 0 1 1 1 1 1 0 0 0 0 0 0 0 2 0 0 1 1 1 0 0 0 0 0 0 1 0 0 0 0 0 0 2 0 0 2 0 0 0 0 1 0 0 0 0 0 2 0 0 0 1 1 1 2 0 1 0 0 0 0 1 1 1 0 1 0 0 0 0 2 0 1 1 1 1 1 2 0 1 0 1 2 0 1 0 0 1 2 1 1 1 2 1 0 1 1 0 2 0 2 2 2 2 0 2 0 1 1 1 0 0 2 2 0 0 0 0 0 0 2 1 0 0 0 1 1 0 0 1 2 0 2 0 0 0 0 0 0 0 0 2 0 0 0 0 0 2 1 2 0 2 0 0 0 0 0 0 1 1 1 1 0 1 0 1 2 2 0 2 2 2 2 0 0 1 2 1 0 1 1 0 0 1 1 0 0 0 1 0 0 1 0 2 0 0 0 0 1 0 1 0 2 1 0 1 2 0 0 0 0 1 1 2 0 0 0 1 0 0 0 0 2 1 1 1 0 1 1 0 0 0 0 1 2 0 1 0 0 2 0 2 1 1 1 1 1 1 0 0 1 1 2 1 0 1 1 1 1 1 1 0 0 0 2 0 2 2 1 2 1 1 1 1 1 2 0 1 0 0 0 0 0 2 2 0 1 1 0 1 1 1 1 0 0 0 1 1 2 1 2 1 1 0 1 2 1 0 0 0 0 0 0 0 0 1 1 0 1 2 2 2 2 1 0 0 0 0 2 0 0 0 1 1 0 0 1 1 0 2 2 0 2 2 0 0 1 1 0 0 0 0 0 2 2 0 0 0 1 0 0 1 1 1 0 1 2 2 0 2 0 0 0 0 0 1 2 0 2 0 0 0 1 1 1 1 2 2 2 0 0 0 0 0 1 0 0 0 1 0 2 0 1 1 2 1 1 0 1 0 0 0 1 0 0 1 0 0 0 1 1 0 0 0 0 0 2 0 0 2 2 0 0 2 0 2 0 2 2 2 0 0 1 1 1 2 1 1 0 0 2 1 1 2 1 1 1 1 0 0 0 1 0 0 1 0 2 0 1 1 0 1 0 1 0 2 0 2 0 2 0 0 1 0 1 2 0 1 1 1 1 1 1 1 0 1 2 0 1 0 1 0 0 1 0 0 2 0 0 0 0 1 0 0 0 1 1 1 0 0 0 0 2 0 1 2 1 1 0 2 2 1 0 0 1 1 0 0 0 0 0 1 1 0 0 0 0 0 0 0 0 1 0 0 1 0 0 0 0 0 1 2 1 0 1 1 2 0 2 0 0 1 0 0 0 0 0 2 2 2 2 1 1 2 2 0 2 0 2 0 2 1 1 2 0 1 1 0 1 0 0 0 1 0 2 1 0 0 2 2 0 0 1 0 0 0 0 2 0 2 2 0 2 1 0 1 0 1 2 0 2 2 1 0 1 1 1 1 0 1 1 1 0 0 1 1 1 1 0 1 0 0 0 0 1 0 0 0 0 1 1 0 0 0 0 1 1 2 0 0 0 1 1 1 2 0 0 1 0 0 0 2 0 0 0 0 2 2 1 1 0 0 1 1 1 1 0 0 0 0 2 1 0 1 1 1 1 1 1 1 0 0 0 1 2 2 1 2 1 0 2 0 2 0 0 0 1 1 1 0 2 0 1 0 0 0 2 2 0 0 1 0 0 0 1 0 0 1 0 1 0 2 1 1 0 2 0 0 0 0 0 0 0 2 2 2 0 0 0 2 0 0 0 0 0 1 0 1 0 0 1 1 1 0 1 1 0 0 2 0 0 0 2 0 1 0 0 1 0 0 0
9 0 0 1 1 0 0 1 1 2 2 0 1 2 0 1 0 0 0 2 1 2 0 1 1 1 1 2 0 2 1 0 1 1 0 1 1 1 0 0 1 0 1 1 2 0 1 0 0 1 1 0 1 0 0 0 1 1 2 1 1 1 2 2 1 0 0 0 1 1 0 0 2 1 0 1 1 0 2 0 0 0 1 1 1 0 0 0 1 1 0 0 0 2 0 0 0 1 0 0 0 1 0 1 1 1 1 0 2 0 0 2 0 2 0 1 1 0 0 2 2 0 1 2 0 0 1 0 1 0 1 1 0 0 1 0 0 0 0 0 0 0 1 0 0 0 0 0 0 0 0 0 1 0 0 0 1 1 1 0 1 1 2 2 0 1 0 0 1 2 1 0 0 1 2 0 2 1 0 0 0 1 1 1 1 0 1 0 0 2 2 2 1 1 1 0 0 2 0 1 0 1 1 1 1 1 0 0 1 0 0 0 0 0 0 2 1 0 2 0 2 1 0 0 1 0 0 1 0 0 0 0 0 0 1 0 0 2 0 0 0 1 2 1 1 0 0 0 2 0 0 0 1 0 0 2 2 1 1 1 1 0 0 1 1 0 1 0 2 0 0 2 0 2 0 1 0 2 2 0 0 0 1 2 0 2 0 1 1 2 1 0 1 2 2 1 2 0 0 1 0 0 1 1 1 0 1 0 1 1 0 2 2 1 1 0 1 0 0 1 1 1 1 0 1 0 0 2 1 0 2 2 0 2 0 0 0 2 0 0 0 0 1 1 1 0 0 0 1 0 0 1 0 0 0 0 0 1 0 0 0 1 1 0 1 0 0 1 1 0 1 1 1 1 0 0 2 1 2 0 2 2 1 1 1 0 0 1 1 0 0 0 0 0 2 0 0 1 0 0 0 0 0 2 1 0 1 0 0 0 0 0 0 2 2 0 0 0 0 0 0 0 0 2 2 2 1 0 0 0 0 0 0 1 1 2 0 0 0 1 2 0 1 1 1 2 1 1 1 0 0 1 1 1 2 1 1 1 0 0 0 0 0 1 1 1 1 2 2 0 1 1 0 0 0 1 0 1 2 0 1 0 0 0 1 1 1 0 2 0 1 0 0 2 1 0 1 2 2 1 0 2 1 1 0 1 1 1 1 0 0 0 1 0 1 0 0 1 0 1 2 2 2 2 0 0 0 0 0 1 1 0 0 0 1 0 1 0 0 2 0 1 0 0 1 0 0 2 2 0 0 0 1 1 2 1 0 0 1 1 1 0 0 0 0 2 1 1 0 1 0 2 0 0 0 0 2 1 0 1 0 0 0 0 1 1 1 1 0 1 1 1 2 0 0 0 0 0 0 1 0 2 1 1 2 2 1 0 0 0 1 0 0 1 1 1 1 0 0 0 0 0 1 0 1 0 2 2 0 0 1 1 0 0 0 0 2 0 1 1 2 0 0 1 1 0 2 1 0 0 1 1 1 1 2 1 1 2 2 0 0 0 1 2 2 2 2 1 2 0 0 2 0 1 1 1 1 0 2 0 1 0 2 0 0 2 1 0 0 1 0 1 0 1 0 0 0 1 0 1 0 1 0 0 0 0 1 1 0 0 1 0 0 1 0 1 0 1 1 0 0 0 0 2 0 1 2 0 0 0 0 0 0 0 0 0 0 0 1 1 0 0 0 0 0 0 0 0 0 0 0 0 0 0 0 0 0 0 1 0 0 0 2 1 0 0 2 1 1 1 0 1 1 1 1 0 2 0 1 1 2 2 1 1 2 2 0 2 0 2 0 2 1 1 1 1 1 1 1 2 0 0 1 1 1 1 1 0 1 1 2 0 0 2 1 2 0 1 0 1 0 1 0 2 2 0 1 0 0 2 0 2 2 0 0 2 1 0 0 1 0 1 0 0 1 0 1 1 0 0 1 0 0 0 1 0 0 0 1 1 1 1 0 0 0 0 1 0 2 0 0 0 0 0 2 2 0 2 2 1 1 1 2 0 0 0 0 2 0 2 2 0 2 0 1 1 1 0 0 0 0 2 0 0 2 2 0 1 0 0 0 0 1 1 1 1 1 2 2 2 0 2 0 1 0 0 2 0 1 1 0 2 1 2 1 0 1 1 1 0 0 0 0 0 0 0 0 1 0 1 0 0 1 0 2 0 2 2 0 0 0 2 0 0 2 1 2 1 2 1 0 0 0 0 0 1 1 0 2 1 1 0 0 0 0 0 0 1 1 2 0 0 0 0 1 0 0 1 1 0 1 0
10 1 0 2 0 2 2 2 2 0 0 2 1 1 0 0 0 0 2 0 0 1 0 1 1 0 1 2 0 2 2 1 0 1 2 1 2 2 1 1 2 1 0 0 2 0 0 0 0 2 1 0 2 1 0 0 1 0 0 0 1 1 2 2 1 1 2 0 0 0 0 0 2 1 0 1 1 0 2 0 2 0 1 0 0 0 0 0 1 2 1 0 0 1 0 1 1 2 0 0 2 0 0 1 1 1 2 1 0 2 0 0 1 2 1 1 1 0 0 2 2 0 2 2 0 0 2 0 0 0 1 1 0 0 0 0 0 0 1 1 1 0 0 0 0 0 0 0 1 1 1 0 0 0 0 1 1 0 0 0 1 2 2 2 1 2 0 1 0 1 1 1 0 2 0 0 2 1 1 1 0 1 0 2 1 1 1 2 1 1 1 2 2 1 2 0 0 1 0 0 0 0 1 1 0 0 1 0 1 0 1 0 0 0 0 2 1 0 2 1 1 1 1 0 0 2 2 2 0 0 0 0 1 1 1 0 0 2 0 0 0 1 2 1 1 0 0 1 1 1 1 1 1 0 0 2 1 1 0 0 0 0 1 1 0 0 0 1 1 0 0 2 0 1 0 0 0 2 2 1 0 0 0 1 0 1 1 1 0 2 1 1 2 2 2 0 2 2 0 2 0 1 1 1 1 0 2 0 0 1 0 1 2 1 1 1 0 1 0 0 2 1 0 0 1 0 0 1 0 0 2 1 0 1 0 0 0 0 0 2 1 2 0 2 1 0 0 0 1 1 1 1 1 2 0 2 2 0 0 2 2 2 1 1 1 0 1 2 0 0 0 0 1 1 0 0 2 1 0 0 0 0 0 0 1 0 0 0 0 0 0 0 0 1 1 1 0 0 0 0 0 0 0 1 1 0 0 1 1 0 1 2 0 1 1 1 0 0 0 1 1 1 1 1 0 0 0 0 2 1 1 1 0 2 1 1 0 0 0 0 1 0 1 1 1 2 1 1 0 0 0 1 1 1 2 1 1 1 0 0 1 1 1 0 0 2 0 1 1 0 1 0 1 1 1 0 1 0 0 0 2 0 0 0 1 2 1 1 1 0 0 1 1 1 0 0 1 1 1 2 1 2 1 0 2 0 2 0 1 0 0 0 0 0 0 0 0 0 1 2 2 2 2 2 0 1 1 0 0 2 0 2 0 1 1 0 1 0 1 0 0 1 1 0 1 0 0 2 2 0 0 0 0 1 2 1 0 0 2 2 0 0 0 1 1 1 2 0 0 0 0 0 1 0 0 1 1 1 0 1 0 0 1 1 0 1 1 1 0 1 0 0 0 0 0 1 0 0 0 0 0 1 1 1 1 1 2 1 0 1 1 0 0 1 1 1 1 0 0 0 1 1 0 0 0 1 1 0 0 0 1 1 0 0 1 1 2 0 1 2 2 1 0 1 1 0 2 0 0 0 0 2 1 1 2 2 0 1 1 0 0 0 2 1 2 2 0 2 0 0 2 0 0 0 0 0 0 0 2 1 0 0 0 1 0 2 2 0 1 1 0 1 0 2 1 0 2 1 0 1 0 1 1 0 0 0 1 2 0 0 0 0 0 1 0 1 0 0 0 0 0 0 1 2 0 1 2 1 1 0 1 1 0 0 0 0 0 0 0 1 1 1 0 0 0 1 0 0 0 0 0 0 1 0 0 2 0 0 0 1 0 0 2 2 1 0 2 0 1 1 1 0 2 1 1 0 1 0 2 2 2 2 0 1 1 2 0 2 1 2 0 1 1 1 2 0 0 1 1 2 0 0 0 1 0 2 1 1 1 1 1 0 1 1 1 2 0 1 0 0 0 0 0 2 2 0 1 0 0 2 1 2 1 1 0 1 0 1 2 0 1 1 0 0 0 1 1 0 0 0 2 0 0 0 0 0 0 0 0 0 2 2 0 1 1 2 1 1 2 0 0 0 1 1 1 1 0 1 1 1 1 1 1 0 0 0 1 1 1 2 2 0 1 1 2 1 1 0 1 0 1 2 0 0 1 1 1 1 0 1 0 0 0 0 0 1 2 1 2 2 0 2 1 1 2 0 0 0 0 0 0 2 1 2 0 0 0 0 2 0 0 0 2 1 1 0 0 0 1 0 1 1 1 0 1 0 1 1 1 1 1 1 0 0 0 1 1 0 0 0 1 0 1 0 0 0 0 0 2 1 1 0 1 1 0 0 0 0 0 0 0 0 0 2 1 0 0 0 0 1 2 1
11 1 0 0 0 0 0 2 2 1 1 0 0 0 0 0 0 0 1 2 2 2 1 0 2 0 2 2 1 2 2 1 1 1 1 1 1 0 0 0 0 0 1 0 0 0 0 0 0 1 0 0 0 0 1 0 0 0 1 0 1 0 2 2 0 0 1 0 0 0 0 0 2 2 2 2 2 1 2 0 1 0 0 1 1 0 1 0 0 1 0 0 0 2 0 1 0 1 1 1 1 0 1 1 0 0 2 2 1 2 0 1 0 1 0 1 1 0 1 1 1 1 1 2 0 1 0 0 2 2 0 2 0 0 0 0 0 0 0 0 1 0 0 0 0 0 0 0 0 0 0 0 1 0 0 0 1 0 0 1 1 1 2 1 2 2 1 1 1 2 0 1 0 1 1 2 1 0 0 0 0 0 1 2 2 1 2 1 1 2 2 2 2 0 1 1 2 2 0 0 0 0 0 2 1 0 1 1 1 0 1 0 1 0 0 2 0 0 1 1 1 1 0 0 0 0 0 1 0 0 0 1 0 0 1 0 0 2 0 0 0 0 2 0 2 0 0 0 1 0 0 0 0 0 0 1 0 2 0 0 0 0 1 2 1 1 0 0 1 0 0 1 0 2 0 1 0 0 0 0 0 2 0 1 1 1 1 1 0 2 1 0 1 2 1 2 1 1 1 2 0 0 1 1 1 0 0 0 0 0 0 0 1 2 2 1 0 0 0 0 0 1 2 0 1 0 0 0 0 1 2 2 1 2 0 0 0 0 0 1 1 1 1 2 0 0 0 0 2 1 0 0 1 1 0 1 1 0 0 0 1 1 0 0 0 1 0 1 2 1 2 2 1 0 1 1 0 2 0 0 0 1 0 1 2 1 0 0 0 0 0 0 1 0 1 1 1 0 0 0 0 0 0 2 1 0 0 0 1 0 0 1 0 1 1 1 0 0 0 0 0 2 0 1 0 1 0 2 2 1 0 1 0 2 1 1 1 1 0 1 2 1 1 1 1 2 1 2 0 0 0 1 0 2 0 0 0 1 1 2 1 1 0 1 2 0 2 2 2 0 1 0 0 0 2 0 2 0 2 0 0 1 0 2 1 1 0 0 1 0 0 1 2 0 1 0 0 0 0 2 2 2 2 1 0 1 1 1 0 1 1 0 0 0 0 0 0 0 1 2 2 2 2 2 1 1 1 1 1 1 1 0 0 1 2 0 1 0 1 1 1 2 0 0 0 1 0 0 0 0 2 0 0 1 1 1 0 0 2 0 2 0 0 1 1 0 1 2 2 0 2 0 1 0 0 1 1 1 0 1 1 0 0 2 2 1 1 1 1 1 0 0 0 0 1 0 0 0 0 0 0 1 0 2 2 2 1 0 0 1 0 0 0 1 0 0 1 0 1 0 0 1 2 2 2 0 0 0 0 0 2 2 0 0 2 1 2 1 0 0 1 1 0 1 0 0 2 1 1 0 0 1 2 0 2 2 0 2 2 0 0 0 0 1 0 0 1 1 1 1 0 1 1 0 0 0 0 0 1 1 0 2 1 0 1 2 0 1 1 1 0 0 0 2 2 0 2 2 0 2 1 1 0 0 1 0 1 1 0 0 0 0 0 1 1 0 0 0 0 0 0 0 0 2 0 1 1 0 0 0 1 1 0 1 0 1 1 0 1 2 1 0 0 0 0 0 0 0 0 0 0 1 1 0 1 0 0 0 0 2 0 0 2 0 0 1 1 0 1 2 0 0 2 0 0 0 1 1 1 2 2 1 1 0 1 0 1 1 1 1 1 1 0 1 1 0 0 0 1 2 0 0 1 2 1 1 0 1 1 1 1 0 0 1 1 1 1 2 1 0 0 1 0 2 1 0 0 0 0 1 0 1 1 1 0 0 0 0 1 1 0 1 0 0 0 0 0 2 0 1 1 0 0 0 1 0 1 0 0 0 1 2 0 0 0 0 1 0 1 0 0 0 2 0 2 2 0 0 2 1 1 0 2 0 0 0 1 0 0 2 2 0 0 1 2 1 1 0 0 1 0 0 1 0 1 1 0 2 1 1 1 0 0 0 1 1 1 2 2 2 0 2 0 2 0 0 0 1 0 0 1 0 0 1 0 0 0 0 0 0 1 2 1 0 0 1 0 1 1 2 0 0 2 0 0 0 0 2 1 0 0 0 0 0 2 2 2 0 0 0 2 0 0 0 0 2 2 0 1 0 0 1 1 1 0 0 1 0 0 2 0 1 0 1 0 0 0 0 0 0 1 0
12 0 0 1 0 0 0 1 1 1 0 2 0 1 0 1 0 0 0 2 2 2 1 0 2 0 2 1 0 2 2 0 1 1 1 1 2 1 1 0 0 0 0 0 1 0 0 0 1 2 0 0 2 1 0 1 0 1 2 0 1 0 2 2 1 1 1 2 1 1 0 1 1 2 1 2 2 0 1 0 1 0 0 0 1 0 0 0 1 1 0 0 0 2 0 1 0 2 1 1 0 0 1 0 0 0 2 1 0 2 1 0 1 1 0 0 0 0 1 1 1 0 2 1 0 1 1 1 1 1 0 0 0 0 1 0 0 0 0 0 2 0 1 0 1 0 1 0 0 0 0 0 0 0 0 0 0 2 0 1 0 0 2 2 1 2 0 0 1 2 0 0 1 0 0 2 0 1 1 1 0 1 0 0 0 0 0 2 1 1 1 2 1 1 1 0 0 2 1 0 0 0 0 1 1 1 1 0 1 0 0 0 0 0 0 2 0 1 1 0 2 1 0 1 0 0 0 0 0 0 0 0 1 1 1 1 0 2 0 0 0 1 2 0 1 0 0 0 2 0 0 0 0 0 0 1 1 2 0 0 0 0 0 1 2 1 0 1 2 0 0 0 0 0 0 1 1 2 2 0 0 1 1 2 1 1 2 0 1 2 1 0 0 2 0 1 1 0 0 2 0 1 1 1 1 0 0 1 0 1 1 1 2 2 2 1 0 0 0 0 0 1 0 0 2 0 0 1 0 2 1 1 0 0 0 0 0 2 0 1 0 0 1 2 1 0 1 1 2 1 0 0 2 0 1 1 1 1 0 1 1 1 1 1 1 0 0 2 1 0 1 1 1 1 0 0 1 2 0 0 2 2 0 0 1 0 0 0 0 0 0 1 1 0 0 0 0 1 0 0 0 0 0 2 2 0 0 1 0 0 0 1 0 0 0 0 0 0 0 0 0 0 0 1 1 2 1 0 2 0 2 0 2 0 2 1 0 0 0 0 1 0 1 0 0 1 1 1 0 0 0 1 0 2 0 0 0 0 0 0 0 0 0 0 0 1 1 1 2 0 1 0 2 2 0 1 0 0 0 0 2 0 0 0 1 2 1 0 1 0 1 1 0 1 1 0 1 0 0 2 2 2 2 1 1 0 2 0 0 0 0 0 1 0 0 0 0 1 0 2 2 2 2 2 0 1 1 0 0 2 0 1 0 0 1 0 1 0 1 0 2 2 0 1 2 2 1 0 0 0 0 0 0 2 2 0 1 1 0 1 0 0 2 1 1 0 1 2 1 1 1 0 0 0 0 0 0 0 0 0 0 0 0 0 1 0 0 1 0 1 0 0 1 1 1 0 1 0 0 0 0 1 0 2 2 2 2 0 0 1 0 0 0 0 1 1 0 0 1 0 0 1 1 1 1 0 1 0 0 0 2 2 0 0 2 0 1 0 0 1 2 0 0 0 1 0 1 2 0 0 1 1 0 2 0 2 1 1 0 1 1 0 2 1 1 1 2 2 0 1 1 0 0 1 1 0 1 0 2 0 2 0 0 1 1 2 1 1 1 0 0 2 0 0 0 0 0 2 0 0 0 1 0 0 2 0 2 2 0 0 1 0 0 0 1 1 0 1 1 0 1 0 1 2 0 2 2 1 1 0 1 1 1 0 0 1 0 0 0 1 1 1 0 0 0 0 0 0 0 1 1 1 1 0 1 0 0 0 1 1 0 0 2 0 0 1 1 1 1 1 1 0 2 0 0 0 2 0 1 1 1 1 1 0 1 1 1 2 1 2 0 1 1 1 2 0 0 2 0 1 0 0 0 2 0 0 0 1 1 1 1 0 0 0 0 2 2 0 2 0 2 2 0 2 2 0 0 0 0 2 1 2 2 0 0 0 0 1 1 0 1 1 0 0 0 0 0 2 1 1 1 0 0 0 0 0 0 0 0 0 1 1 0 0 0 0 0 2 2 0 0 0 1 1 1 1 0 2 2 1 1 1 1 0 0 0 0 0 2 1 1 0 0 1 2 2 2 0 0 0 0 2 0 1 1 1 0 2 0 0 0 0 0 0 0 2 2 0 1 0 1 0 0 2 0 0 1 2 1 1 0 2 0 2 0 0 0 2 2 1 0 0 2 0 1 0 0 0 0 1 1 1 2 0 1 1 1 1 0 1 1 1 0 0 1 1 1 1 1 0 1 0 0 0 0 1 2 0 1 0 0 1 0 0 0 0 0 0 0 1 0 1 0 2 0 0 0 0 0 0 2 0
13 1 0 2 0 1 1 1 2 0 0 1 0 0 0 0 0 0 1 1 1 2 1 1 1 1 2 2 0 2 2 0 2 1 1 1 2 1 1 0 1 0 0 0 2 0 1 0 1 1 0 0 0 0 1 0 0 0 0 0 2 0 2 2 0 0 0 1 0 0 0 1 1 2 1 2 2 0 0 1 1 0 1 0 1 0 0 2 2 2 1 2 0 0 0 1 0 1 1 1 1 0 1 0 0 0 2 1 1 1 0 1 1 1 1 1 1 0 0 2 2 0 2 0 0 0 0 1 2 1 1 0 0 0 0 0 1 0 0 0 0 0 0 0 0 1 1 0 0 0 0 1 0 0 0 0 0 1 1 0 0 0 1 1 0 1 0 0 0 0 2 1 0 1 1 0 1 0 0 0 0 0 0 2 2 2 2 0 0 0 0 0 2 1 1 1 0 2 0 0 1 1 1 1 1 2 2 0 1 0 1 0 0 0 0 2 0 0 1 1 1 0 0 0 0 2 1 2 0 0 1 0 0 0 1 0 0 2 0 0 0 0 2 0 1 0 0 0 2 0 0 0 1 1 1 1 0 2 1 1 1 0 0 0 1 0 0 1 1 0 0 0 0 2 0 0 0 2 2 0 1 1 1 2 0 2 0 2 0 2 0 1 0 2 1 2 0 1 0 1 0 0 0 0 0 0 0 0 0 0 0 0 0 1 1 0 0 0 0 0 1 2 2 1 0 0 0 1 2 1 1 2 0 1 0 0 0 1 0 1 1 1 0 2 0 0 1 0 1 1 1 1 1 0 0 0 1 1 0 1 1 2 2 0 2 2 0 1 2 0 2 2 0 0 0 0 1 2 1 0 0 1 0 0 1 0 0 0 0 0 0 0 1 0 2 1 2 2 0 0 0 0 0 1 1 0 0 0 0 0 0 0 0 0 0 0 2 0 2 0 0 0 1 2 1 1 0 1 1 1 1 0 0 2 0 0 0 1 1 0 1 2 1 0 0 1 1 0 1 0 0 0 0 2 0 0 0 2 1 2 2 2 0 0 0 1 1 1 2 0 2 0 2 2 0 0 0 0 1 0 1 0 0 0 1 1 1 1 2 1 1 0 0 1 1 0 1 2 2 1 0 2 2 1 1 0 1 1 0 0 0 2 1 0 1 0 0 1 0 1 1 2 2 1 1 0 0 0 0 2 0 2 0 0 1 0 1 0 2 0 1 1 0 1 2 1 1 1 1 0 0 0 0 1 1 1 0 1 1 0 0 0 1 1 1 0 1 0 0 0 0 0 0 0 0 0 0 0 0 0 0 0 1 1 0 0 1 1 0 1 1 1 0 0 0 0 0 0 0 0 0 1 2 0 0 0 2 0 0 0 2 0 0 1 0 1 1 0 0 0 0 1 0 1 1 1 1 1 0 0 1 1 0 0 1 1 2 2 1 1 1 1 0 1 1 0 2 2 0 0 1 2 1 0 1 1 1 2 2 0 0 0 1 0 1 1 1 1 1 0 0 1 1 0 0 1 1 0 0 2 0 1 0 0 1 2 1 1 2 1 1 0 0 1 0 0 2 1 0 1 1 0 0 0 1 0 1 1 1 0 1 0 0 0 0 0 0 0 0 0 0 1 0 1 1 0 0 0 0 0 0 0 1 0 0 1 0 0 1 1 0 0 0 0 0 0 0 0 0 0 0 1 0 0 1 2 1 0 1 1 0 0 2 2 0 0 2 0 2 1 0 0 2 0 0 0 1 0 2 2 2 2 0 0 0 1 0 2 0 2 0 2 0 0 0 0 0 0 0 0 0 0 1 1 1 1 2 0 1 0 1 0 1 2 2 2 0 0 1 0 2 1 0 2 1 0 0 0 0 1 0 1 1 0 0 1 0 1 1 1 0 1 0 0 0 0 0 1 1 0 1 0 0 0 1 0 1 0 0 0 1 1 1 0 1 1 1 0 1 0 0 0 1 1 2 2 0 2 2 1 2 0 2 0 1 1 0 1 1 1 1 0 2 0 0 0 0 0 0 0 0 1 1 1 2 2 0 1 1 1 1 0 0 0 1 1 1 0 2 2 0 2 0 1 0 0 2 0 0 0 1 1 0 2 0 0 0 1 1 0 0 1 1 1 1 0 1 0 1 2 0 0 2 0 0 0 0 2 2 0 0 0 0 0 0 0 0 0 0 0 1 0 0 0 0 1 1 0 1 0 0 1 0 1 0 0 0 0 0 1 0 0 0 1 1 0 0 0 1 0 0 0
14 1 0 2 1 0 0 1 1 2 2 0 0 0 0 0 0 0 0 2 1 2 0 0 2 0 1 0 1 2 2 1 1 0 1 1 1 2 0 0 1 0 1 0 1 0 1 0 0 1 1 0 1 1 1 1 0 0 0 0 1 1 2 1 0 0 1 0 1 2 1 1 2 1 1 1 1 0 2 0 1 0 0 2 2 0 0 1 2 2 1 1 0 2 1 2 2 2 1 1 1 0 0 2 0 0 2 1 1 1 0 2 0 1 0 0 0 0 1 2 2 0 2 1 0 1 1 0 1 1 0 0 1 1 0 0 1 0 2 0 2 0 0 0 0 1 1 1 1 0 0 0 1 0 1 0 1 1 0 0 1 1 1 1 1 2 0 0 1 1 1 0 2 1 1 2 0 1 1 1 0 1 0 2 0 0 0 1 0 1 2 2 0 0 0 0 0 1 0 0 0 0 1 0 0 1 0 1 1 0 1 0 1 0 0 1 0 2 2 0 2 2 0 1 0 0 0 0 0 0 0 0 1 0 1 0 0 2 0 0 0 0 1 1 2 0 0 0 2 0 0 0 2 0 0 2 1 0 0 0 0 0 0 1 1 0 1 1 1 0 0 2 0 1 1 1 0 2 2 2 0 0 1 1 1 1 1 0 1 2 2 1 1 2 2 1 2 0 0 1 0 0 0 0 0 0 0 0 1 1 1 0 2 2 2 1 1 0 1 0 0 2 1 1 1 0 0 1 0 1 1 2 0 1 0 1 0 0 0 0 0 1 1 2 0 0 1 0 2 1 1 0 2 0 0 0 1 2 0 0 0 0 1 1 1 0 0 1 2 0 2 2 1 1 0 0 2 1 0 0 1 0 0 0 2 1 0 0 0 1 1 1 1 0 1 1 1 0 1 0 0 1 0 2 0 1 1 1 1 0 0 1 0 1 1 0 0 1 0 0 0 1 0 0 1 2 2 0 2 0 1 0 0 2 0 0 0 0 0 0 2 1 1 1 1 2 1 0 0 0 0 0 0 1 1 0 1 2 1 2 2 2 1 1 0 0 2 1 1 1 2 0 1 1 1 1 1 1 2 0 0 0 0 0 1 1 1 2 2 0 0 0 1 1 1 0 1 2 1 1 1 1 1 1 0 1 1 0 0 0 0 0 0 0 1 1 0 1 0 1 1 2 1 1 0 1 0 1 2 1 2 1 0 1 0 0 1 0 1 1 0 1 0 2 1 0 0 2 2 0 0 0 0 2 2 1 0 0 1 0 1 0 1 0 0 1 1 2 1 1 1 0 1 0 0 1 2 1 0 1 1 0 0 0 0 0 0 0 0 0 0 0 0 0 0 2 0 0 0 0 0 2 1 2 1 2 1 0 0 1 0 0 0 2 0 0 0 0 1 0 0 1 0 0 0 0 2 1 0 0 1 1 0 0 2 0 2 0 1 1 1 1 0 2 0 0 2 1 0 0 0 2 1 0 2 1 2 2 1 1 1 0 2 1 1 1 1 2 0 2 0 0 0 1 1 0 0 0 1 2 0 1 1 1 0 2 1 0 2 2 0 0 0 1 1 0 1 0 0 0 0 0 0 1 0 0 1 2 0 0 0 0 0 0 0 1 0 0 0 0 0 1 0 2 0 0 0 2 1 0 1 1 0 0 0 0 1 0 1 1 0 0 0 0 0 1 0 0 0 0 0 0 2 0 0 1 0 0 1 1 1 0 2 1 1 1 1 0 2 0 1 0 1 0 0 1 1 0 2 2 2 2 0 1 1 2 0 1 0 1 0 1 0 1 1 0 0 1 0 1 0 0 1 2 1 1 1 0 0 1 1 0 1 1 1 2 0 0 2 0 2 2 0 2 2 0 1 0 0 2 1 2 2 0 0 0 0 0 2 1 1 2 0 0 0 0 0 0 0 0 2 0 0 0 0 0 0 0 0 0 1 1 1 0 1 2 2 0 1 0 0 0 1 0 1 1 0 1 2 2 2 0 2 0 0 0 0 2 2 0 0 0 1 1 1 1 1 0 0 0 0 2 0 0 2 2 0 2 1 1 1 0 0 0 1 2 2 1 2 0 0 2 0 1 0 0 2 2 1 1 0 2 0 0 0 0 1 1 1 0 0 0 1 0 0 0 0 1 1 1 1 0 1 0 1 0 1 2 1 0 0 0 0 0 1 1 1 1 1 0 1 0 0 0 0 1 1 1 2 1 1 1 1 1 0 1 1 1 0 2 0 0 0 2 0 2 0 0 1 0 1 1
15 1 0 0 0 0 0 1 1 1 1 1 0 0 0 0 0 0 1 1 1 1 1 2 0 1 0 1 1 1 1 0 0 0 2 0 2 1 0 1 1 0 0 0 1 0 0 0 0 2 1 0 0 0 0 0 0 1 1 1 1 0 1 1 1 0 2 0 0 0 0 0 2 2 1 2 2 0 1 0 2 0 0 0 2 0 1 0 2 2 0 0 0 1 0 0 0 1 0 0 2 0 1 1 0 0 2 1 1 1 0 1 1 2 1 1 1 0 1 2 2 0 2 2 0 0 2 0 0 0 0 0 1 2 0 0 0 0 0 0 0 0 0 0 2 0 1 0 0 0 0 0 0 0 0 0 0 2 0 0 1 0 2 2 1 2 0 1 0 1 1 2 1 0 1 0 2 0 0 0 0 0 0 2 2 2 2 1 1 1 1 1 1 2 2 0 0 2 0 0 1 1 0 0 0 2 2 0 1 0 0 1 2 0 0 2 0 0 1 0 2 2 0 1 0 0 0 0 0 0 1 1 1 1 1 1 0 2 0 0 0 0 1 0 2 1 1 0 0 1 1 1 1 0 0 1 2 0 0 0 0 0 0 0 1 0 0 0 1 1 0 1 0 1 0 0 1 2 2 1 1 0 1 1 0 0 0 1 0 1 1 0 1 2 1 0 2 1 0 1 0 0 2 2 2 0 0 1 0 0 0 1 2 2 2 0 0 0 1 0 0 2 1 0 0 0 0 1 1 0 2 0 0 1 0 0 0 1 0 1 1 1 1 0 0 0 0 0 2 2 1 0 2 1 0 1 1 1 0 0 0 0 2 1 2 1 1 2 0 0 0 1 0 0 1 1 0 1 0 0 2 0 0 0 0 0 0 0 0 0 0 1 2 0 2 2 2 0 0 0 0 0 0 2 0 1 1 0 0 0 0 0 0 1 1 0 1 1 0 0 0 1 0 2 2 2 2 0 1 1 0 0 0 1 0 1 0 0 0 0 1 0 1 2 1 2 2 0 0 0 0 0 1 2 1 0 1 2 0 1 1 1 0 0 1 0 2 2 2 0 1 0 0 0 2 0 2 0 2 0 2 0 0 0 1 1 1 1 2 0 1 0 2 2 0 0 1 1 1 2 1 2 1 1 0 1 1 2 1 0 0 1 0 0 0 1 2 0 1 2 2 2 1 1 0 1 0 0 0 1 1 0 0 1 0 1 0 0 2 0 1 2 0 1 2 0 0 1 1 0 1 0 0 2 2 1 0 0 1 1 0 0 1 0 0 1 1 2 1 1 0 1 0 0 0 0 0 0 0 0 0 0 0 0 0 1 1 0 0 0 1 0 1 0 1 0 0 1 1 1 1 0 1 1 1 1 1 2 0 1 1 0 0 0 2 0 0 0 0 0 2 2 0 0 0 0 1 2 0 0 0 1 0 0 0 0 2 0 0 0 1 0 0 0 2 0 2 1 1 0 1 1 1 0 1 2 2 1 1 0 0 0 1 1 1 1 1 2 0 1 0 0 0 0 1 0 1 0 2 0 0 1 0 1 1 2 1 1 1 1 0 1 0 1 0 0 2 2 0 2 0 2 1 0 2 0 0 1 0 0 1 0 0 0 0 0 0 1 1 0 0 0 2 2 1 0 1 0 0 0 1 1 1 0 0 1 0 0 0 1 0 0 1 1 0 0 0 0 0 0 0 0 0 0 0 0 0 0 1 1 1 1 2 2 1 0 2 0 1 2 0 1 2 0 0 0 1 0 1 1 1 1 0 0 1 2 1 1 0 1 1 2 1 1 1 1 0 1 0 1 0 0 1 2 1 1 0 0 0 1 1 0 0 2 2 2 0 1 1 0 2 1 0 2 2 0 1 0 0 2 0 1 2 1 0 0 0 1 1 0 1 1 0 1 0 0 1 1 1 1 0 0 0 0 0 1 0 1 0 0 2 2 1 1 2 1 2 0 1 0 0 0 1 1 2 2 0 0 2 2 1 0 1 0 0 0 0 2 1 1 1 0 0 1 1 1 1 0 0 0 0 2 1 0 1 2 1 2 0 1 0 0 0 0 2 0 1 2 2 1 0 2 0 2 0 0 0 1 1 1 0 2 0 1 0 0 0 2 2 0 0 2 2 0 0 0 0 0 1 1 1 0 1 0 1 0 1 0 0 0 0 0 0 0 1 1 1 0 0 0 0 0 0 1 1 1 2 0 2 0 0 0 1 2 0 1 1 1 0 0 0 0 0 2 1 0 0 1 2 1 1 1
16 0 0 1 0 0 0 1 2 2 1 0 0 1 0 1 0 1 2 1 1 1 1 0 2 0 0 1 0 2 2 1 1 1 1 1 1 1 1 1 1 1 2 2 2 1 0 0 2 2 0 0 0 1 0 0 0 1 1 1 0 1 1 2 0 0 1 1 0 0 0 1 1 2 1 2 2 0 0 1 1 0 0 1 2 0 0 1 1 2 1 1 0 2 0 0 0 1 0 0 1 1 0 1 1 1 2 2 0 2 1 1 1 1 1 1 1 0 2 2 2 0 2 0 0 1 0 0 1 1 0 0 0 0 0 0 0 0 0 0 0 0 0 0 0 0 0 0 0 0 0 0 2 1 0 0 1 0 0 0 0 0 2 2 1 1 1 0 2 2 0 0 0 2 0 0 2 0 0 0 0 0 1 2 2 1 1 2 1 1 1 2 1 1 1 0 1 2 0 0 1 1 0 1 1 1 1 0 1 0 1 0 0 0 0 2 0 1 2 0 2 1 1 0 0 1 1 1 0 0 0 1 0 1 1 0 0 2 0 0 0 0 2 0 2 0 0 0 1 0 0 0 1 2 2 1 0 1 0 1 0 1 0 1 0 0 0 0 2 0 0 2 1 2 1 0 0 2 2 1 0 0 1 1 0 1 0 2 0 2 1 0 0 1 0 1 1 1 0 1 1 0 2 2 2 0 0 0 0 1 0 1 1 1 1 1 1 2 0 0 0 2 1 0 0 0 0 1 1 2 2 1 1 1 0 0 0 1 0 1 0 0 1 1 0 0 0 0 2 1 1 0 2 0 1 1 1 1 0 1 1 1 2 0 2 1 0 1 2 1 2 2 2 2 0 0 2 2 2 0 0 1 0 0 1 0 0 0 0 0 0 0 1 0 2 1 1 2 1 0 0 0 0 2 0 0 0 0 0 0 0 0 0 0 0 0 0 0 0 2 0 1 0 1 1 1 1 1 2 0 0 0 1 1 0 0 0 0 0 0 0 1 1 0 0 1 2 1 1 0 0 1 0 2 0 0 0 0 0 0 0 0 1 0 0 1 1 1 1 0 1 0 2 2 2 0 2 0 1 0 1 0 0 0 1 1 1 0 2 2 0 0 1 2 0 0 1 2 2 2 0 1 2 1 0 1 1 0 0 0 0 0 1 0 1 0 0 1 0 1 1 2 1 1 0 1 0 0 0 1 1 1 0 0 0 2 1 0 2 1 0 1 0 0 0 0 0 2 2 0 0 0 2 1 2 2 0 0 1 0 1 0 1 1 1 0 2 2 2 0 0 2 0 0 0 0 1 0 0 0 2 0 1 1 0 0 2 1 1 1 1 0 2 1 0 0 0 0 0 0 0 1 0 2 2 2 2 0 0 2 0 0 0 2 1 2 1 0 1 0 1 1 0 0 0 1 1 1 0 0 0 0 0 0 1 1 2 0 2 1 2 0 0 2 0 0 2 1 1 0 0 1 1 0 1 1 2 1 1 0 0 0 1 0 1 1 1 2 0 0 1 0 1 0 0 0 0 0 2 0 1 1 1 0 0 2 1 2 2 0 0 2 0 2 0 0 1 1 0 1 0 1 0 0 1 0 2 1 1 0 1 0 0 0 0 1 0 2 2 0 1 0 0 2 0 0 0 0 0 0 1 1 1 1 0 2 1 0 1 1 0 0 0 0 0 1 0 0 0 0 0 0 1 1 0 2 1 0 0 0 0 0 1 0 1 0 2 1 1 1 1 0 2 0 0 0 1 0 0 0 0 1 1 0 2 1 1 1 1 1 1 1 1 1 2 0 1 1 0 2 0 0 0 2 0 0 1 0 0 0 1 1 0 1 1 1 0 0 1 0 2 1 0 2 2 0 2 0 0 2 1 2 1 2 0 1 1 2 2 0 0 1 1 0 0 1 1 2 2 0 1 0 0 0 1 0 1 0 0 0 1 1 0 0 0 0 1 0 1 0 0 0 0 1 1 1 0 1 2 2 2 0 2 0 1 1 1 2 0 2 2 0 0 1 1 1 1 0 0 0 0 2 0 0 1 1 0 1 0 1 0 0 0 0 1 1 1 2 2 2 0 2 0 1 2 0 1 2 0 0 0 2 0 2 0 0 0 0 2 0 0 2 2 1 2 0 0 1 1 1 0 0 1 0 2 1 2 1 1 0 0 0 0 0 0 0 0 0 0 0 0 0 0 0 0 0 0 0 2 0 0 0 1 1 0 1 1 0 0 2 0 0 0 2 0 1 0 0 0 0 2 2
17 1 0 1 0 1 1 0 0 1 1 0 0 0 0 0 0 0 1 2 1 2 0 0 2 0 1 1 0 2 2 0 1 1 0 1 1 1 1 0 1 0 0 0 0 0 1 0 0 1 0 0 1 0 0 0 0 0 0 1 1 1 2 2 0 0 1 0 0 0 0 0 2 2 2 2 2 0 2 0 2 0 0 2 2 0 0 0 2 2 0 1 0 1 0 2 2 1 0 1 2 1 1 0 1 0 2 1 1 1 0 2 0 1 0 0 0 0 0 2 2 0 1 0 0 1 0 0 2 0 1 1 1 1 0 0 1 0 0 0 1 0 0 1 0 0 0 0 1 1 1 1 1 0 1 0 1 0 0 0 0 0 1 2 1 2 0 0 1 1 1 2 0 1 0 0 2 1 1 1 0 0 0 1 1 1 1 2 1 1 2 2 1 1 1 0 1 2 0 0 0 0 0 2 2 0 0 0 1 2 0 0 1 0 0 2 0 0 1 1 1 1 0 0 0 0 0 0 0 0 0 0 1 1 1 1 0 2 0 0 0 0 2 0 1 0 0 0 2 0 0 0 1 0 0 1 2 1 0 1 1 0 1 2 1 0 0 1 1 0 0 2 0 1 1 1 0 2 1 0 1 0 1 2 0 2 0 2 0 2 1 0 1 2 2 1 2 0 0 1 0 0 0 0 0 0 0 0 2 2 2 0 1 2 2 0 0 0 1 0 0 1 1 0 1 0 0 1 1 1 2 0 0 1 0 0 0 0 0 1 0 1 1 2 0 0 2 0 1 1 1 1 1 0 0 0 1 1 0 0 1 1 0 0 0 0 0 0 2 0 2 2 0 0 1 1 2 1 0 0 1 1 0 1 1 0 0 0 0 1 0 0 0 1 2 0 0 0 0 0 0 1 0 2 0 2 0 0 0 1 1 1 0 1 1 1 0 0 0 0 0 1 0 2 1 1 2 0 1 0 1 0 0 2 1 1 0 2 0 0 1 1 1 1 1 2 1 1 1 0 0 1 0 2 1 0 1 2 0 1 2 1 0 2 2 0 2 2 2 0 0 0 1 1 1 0 1 0 1 0 1 0 0 1 1 2 0 0 1 0 0 1 1 2 1 0 1 1 1 2 1 2 1 0 0 2 1 0 0 0 0 0 1 0 0 0 0 0 0 2 2 2 1 1 1 0 0 0 0 2 0 0 0 0 0 0 0 0 2 0 0 1 0 0 0 0 0 2 2 0 0 0 0 2 1 1 0 1 0 0 0 0 2 0 0 0 1 1 1 0 1 0 1 0 0 0 1 1 0 1 0 0 1 1 1 1 2 0 0 0 0 0 0 0 0 0 1 2 2 2 1 0 0 2 2 2 2 1 0 2 0 0 0 0 1 0 0 0 0 0 2 1 1 0 1 0 2 0 0 0 1 1 0 0 1 2 2 0 1 2 1 0 0 2 0 0 1 1 0 1 0 1 1 0 2 2 1 1 1 0 0 0 1 1 2 2 1 1 1 1 0 1 0 0 1 0 1 1 2 1 0 0 0 0 0 1 1 1 1 0 1 1 1 2 1 0 2 1 0 1 0 1 0 0 0 0 2 2 0 0 0 0 0 0 0 1 1 0 1 0 0 1 1 1 1 0 0 1 1 0 1 1 0 0 0 1 0 0 0 0 0 0 0 0 1 1 0 1 0 0 0 0 0 0 0 1 1 0 0 0 0 0 2 1 1 0 2 1 1 1 0 1 1 1 2 0 2 0 2 2 2 2 2 0 2 1 1 2 1 2 0 1 2 0 2 0 0 0 0 0 0 0 0 1 0 2 1 0 2 0 2 0 0 2 2 2 0 0 2 0 2 2 0 2 1 0 0 0 0 2 1 1 2 1 0 1 1 0 1 1 0 1 0 0 0 0 0 2 1 0 1 0 0 0 1 0 1 1 1 1 0 2 0 0 0 0 0 1 2 0 0 0 1 0 1 2 0 2 1 0 0 2 2 0 0 0 1 2 1 1 1 0 0 1 1 1 1 0 0 0 0 2 0 0 1 1 1 2 0 0 0 0 1 1 2 0 0 1 2 1 0 2 0 2 0 1 1 1 0 0 0 2 0 1 1 0 1 0 2 1 0 0 2 0 1 0 0 0 1 1 1 0 1 0 1 0 1 1 1 0 0 0 0 0 1 1 1 0 0 0 0 0 0 0 0 0 0 0 1 0 0 1 0 0 0 0 0 0 0 0 0 0 0 2 0 0 0 1 1 1 0 0
18 1 0 2 1 0 0 1 2 2 1 0 0 0 0 0 0 0 0 2 2 2 1 0 2 0 1 2 0 2 2 1 1 1 0 2 1 1 0 0 1 0 0 0 2 0 1 0 2 2 0 0 0 1 0 1 0 0 1 2 0 1 0 0 0 0 1 1 0 0 0 1 1 2 1 2 2 0 1 0 2 0 0 1 1 0 0 0 2 2 0 0 1 2 0 2 1 1 1 1 0 0 0 0 2 0 1 2 0 2 0 1 1 1 0 0 0 0 1 2 2 0 2 0 0 1 0 1 2 1 0 0 0 0 0 0 0 0 1 0 0 0 0 0 1 0 0 0 1 1 0 0 0 0 0 0 1 0 0 2 0 0 1 2 1 2 1 0 1 1 1 1 0 1 0 0 2 0 0 0 0 0 0 2 1 1 1 1 0 1 1 1 1 0 0 0 1 1 0 0 0 0 0 1 1 0 1 1 0 0 0 1 1 1 0 2 0 0 0 1 1 0 0 0 0 0 0 1 0 0 0 1 0 0 2 0 0 2 0 0 0 0 2 1 1 0 0 0 2 0 0 0 0 0 0 2 0 2 0 0 0 0 1 1 2 0 1 1 1 0 0 1 0 2 0 1 1 2 2 2 0 0 0 1 0 1 1 0 0 2 1 0 2 2 2 0 2 2 0 2 0 0 1 1 0 0 0 0 1 1 0 0 2 2 2 1 0 0 1 0 0 2 1 1 0 0 1 1 0 2 2 1 0 1 0 0 0 2 1 1 0 2 1 1 0 0 0 1 2 1 0 0 2 1 0 1 2 2 0 1 1 1 2 2 2 1 1 2 2 0 2 2 2 2 0 0 2 2 1 1 2 0 0 0 1 1 0 0 0 0 0 0 0 0 1 0 0 0 0 1 0 1 1 1 0 0 1 1 0 0 0 0 0 0 0 0 0 0 0 0 0 0 1 1 1 1 0 0 0 0 0 0 2 0 2 1 0 2 0 2 2 0 2 0 0 0 2 2 0 0 0 1 1 1 2 1 1 2 1 2 2 2 0 0 1 0 2 2 2 0 1 0 0 0 0 1 0 0 2 0 2 0 0 0 1 1 1 0 1 0 1 1 1 1 0 0 2 1 1 2 1 2 2 1 1 0 2 2 1 0 0 0 1 0 0 1 1 1 0 1 1 2 2 2 0 0 0 1 1 0 2 0 0 0 0 0 1 1 2 1 0 1 0 0 1 0 0 2 2 0 0 0 0 1 2 2 0 0 1 0 0 0 2 1 1 0 1 0 0 0 0 2 0 0 0 0 2 1 1 1 0 0 0 2 2 0 2 1 1 1 0 0 0 1 0 0 0 0 0 0 0 2 1 1 1 2 1 0 0 1 0 0 0 1 0 2 1 0 0 0 0 0 0 1 1 0 1 1 0 0 1 1 0 0 1 0 2 0 1 1 2 2 0 2 0 0 1 0 0 0 2 2 1 0 1 2 1 2 2 0 0 0 0 0 0 0 1 2 0 2 0 0 0 0 0 1 1 0 1 1 0 0 0 0 0 1 2 0 1 2 0 0 0 1 0 0 1 1 0 0 0 1 0 0 2 0 0 2 0 0 0 0 0 0 0 0 2 1 1 0 0 0 0 2 0 0 0 0 0 0 0 0 0 0 0 0 0 0 0 1 1 1 0 0 0 0 0 0 0 0 0 0 1 0 0 2 1 0 0 0 0 0 2 2 1 0 2 2 0 2 0 1 2 2 2 0 1 0 1 1 1 1 2 0 2 0 2 2 1 2 0 0 1 1 1 1 0 1 0 1 0 0 0 2 0 2 2 0 0 1 1 0 0 1 1 2 1 1 1 0 2 2 0 2 1 0 0 0 0 2 1 2 2 1 0 0 0 0 0 0 0 0 0 0 0 0 0 1 1 0 0 0 0 0 0 0 0 0 1 1 1 2 0 1 1 1 2 0 1 0 0 0 1 1 2 2 0 2 1 0 0 2 1 0 0 0 1 1 1 2 2 0 1 0 0 0 0 0 0 0 0 1 0 0 0 1 1 1 0 0 0 0 0 1 2 0 0 1 1 1 0 1 0 1 0 0 1 0 1 1 0 2 1 1 2 0 2 0 1 0 0 0 1 1 2 1 0 0 0 0 2 0 2 0 0 0 1 2 1 0 0 0 0 0 1 1 1 2 2 0 0 0 0 0 0 1 2 0 2 0 0 0 1 1 0 2 1 0 0 0 0 1 0 2 2 0 0 0 0 1 1 1
19 0 0 1 0 0 0 1 1 1 1 1 0 1 0 1 0 1 2 1 2 2 0 0 2 0 0 1 1 2 2 1 1 1 1 1 1 0 1 0 0 0 0 0 2 0 0 0 0 2 0 0 0 0 2 1 1 1 1 1 1 0 0 0 0 0 1 0 0 0 0 1 1 2 1 2 2 0 0 0 1 0 0 1 1 0 1 0 0 2 0 0 1 2 1 2 1 0 0 0 2 0 1 0 1 1 2 2 0 2 0 0 0 2 1 1 1 1 1 0 0 1 2 2 0 0 2 1 2 2 0 0 0 1 1 0 0 0 0 0 0 0 0 0 2 0 1 0 1 1 1 0 0 0 0 0 1 0 0 1 0 0 2 2 1 2 1 1 1 2 0 2 1 1 1 1 1 0 0 0 0 0 1 1 1 0 0 2 0 0 1 2 2 2 2 1 2 1 0 0 0 0 0 1 1 2 2 0 1 1 0 0 2 0 0 2 1 0 2 1 1 0 0 0 0 0 0 2 0 0 0 0 0 0 1 0 0 2 0 0 0 0 2 0 1 0 0 0 2 0 0 0 1 1 1 1 2 1 0 0 0 0 1 1 1 0 0 1 1 0 0 2 0 2 0 0 1 1 2 0 1 0 1 2 0 2 0 2 0 2 2 1 1 2 1 0 2 0 0 1 0 0 1 1 1 0 1 0 1 2 0 1 1 2 2 0 0 0 0 1 0 1 1 0 0 0 1 2 2 1 1 1 0 2 0 0 0 0 0 1 0 2 1 1 2 0 0 0 2 1 1 1 2 0 1 1 1 0 0 2 2 2 0 0 0 0 1 2 1 0 1 1 2 2 0 0 1 1 1 0 2 0 0 0 2 1 0 0 0 0 0 0 1 0 2 1 1 0 1 1 0 1 0 2 1 1 0 1 0 1 1 1 0 0 0 0 2 1 0 0 0 2 1 0 0 1 1 0 1 0 1 0 1 1 1 0 0 0 1 0 2 0 0 0 0 1 2 2 0 0 0 2 1 2 1 1 0 1 2 1 1 1 0 0 0 2 0 1 1 0 1 0 2 2 1 0 1 0 2 0 1 0 0 0 2 1 0 2 2 0 1 0 0 1 1 0 2 0 0 2 2 2 1 0 1 1 1 2 1 0 0 0 0 0 0 1 1 0 0 1 1 1 2 2 0 0 0 0 0 2 0 1 1 0 1 1 0 0 2 0 1 2 0 1 1 0 0 1 1 0 0 0 0 2 2 1 0 0 2 0 2 0 0 0 0 1 1 1 1 0 0 0 0 0 0 0 1 1 0 1 0 0 0 0 0 0 0 0 0 0 2 1 2 1 0 0 0 0 0 0 0 2 2 2 0 2 2 1 1 1 0 0 0 1 0 0 0 0 0 0 2 2 0 1 1 1 1 1 0 0 1 1 1 0 2 0 2 0 0 1 1 0 0 1 1 0 2 0 0 1 1 1 1 0 1 1 2 1 0 0 0 0 0 1 2 2 1 2 0 1 1 0 0 0 0 0 0 0 2 0 1 0 1 0 0 2 1 1 2 1 1 0 1 2 1 0 2 1 0 1 0 2 0 0 1 0 1 1 1 0 0 0 0 0 1 0 1 1 1 0 0 1 0 2 0 1 1 0 0 0 0 0 1 0 0 2 1 0 2 2 0 0 0 0 0 1 0 0 0 1 1 1 0 0 1 0 1 0 1 0 0 0 2 1 1 0 2 0 2 2 0 0 2 0 0 0 1 0 0 0 1 1 0 0 1 2 0 2 1 2 0 1 2 0 2 0 1 0 0 2 0 0 1 2 1 1 1 0 0 2 2 0 0 1 1 1 0 0 2 0 1 2 0 1 1 0 0 0 0 2 0 2 2 1 0 0 0 0 1 0 1 1 0 0 0 0 0 0 0 0 2 0 0 0 1 0 0 0 1 1 1 2 2 0 2 1 2 0 2 0 0 0 1 1 2 2 0 2 1 0 0 2 2 0 0 0 0 2 0 2 2 0 1 1 1 1 1 0 0 0 0 1 0 0 0 1 1 1 0 1 0 0 0 0 2 1 2 0 1 0 1 0 0 2 1 0 1 0 0 0 0 2 0 2 0 0 0 1 0 2 1 0 2 0 1 1 0 1 0 2 0 0 1 0 1 0 1 2 1 0 1 1 0 0 1 1 1 0 0 0 0 0 0 0 0 0 0 0 2 1 1 0 0 0 0 0 0 1 0 2 0 0 0 2 1 1 0 1 2 0 1 0
20 0 0 2 0 1 1 0 0 2 2 0 1 1 0 2 0 0 2 0 0 0 0 0 2 0 1 2 0 2 1 0 1 1 1 1 1 2 0 0 1 0 1 1 2 0 0 0 0 1 0 0 1 1 1 1 0 2 2 0 1 0 0 0 1 1 2 2 0 1 0 1 2 2 2 2 2 0 1 0 1 0 0 1 2 0 0 0 1 2 0 0 0 2 0 2 0 0 0 0 1 1 0 0 2 2 2 0 2 0 0 2 1 2 1 1 1 0 1 1 1 0 2 1 0 1 0 1 2 1 1 1 0 0 0 0 0 0 1 0 0 0 1 0 0 0 0 0 1 1 0 0 0 0 0 0 1 0 1 1 1 0 1 2 2 2 0 0 0 0 2 0 0 1 0 0 1 2 1 1 0 2 0 2 0 0 0 1 0 0 0 1 1 0 0 1 1 2 0 0 0 0 1 1 1 2 2 0 2 0 0 0 2 0 0 2 1 0 2 0 2 1 0 0 0 0 0 1 0 0 0 0 2 1 1 1 1 2 0 0 0 1 2 0 2 0 1 0 1 1 1 1 2 0 0 0 0 1 0 0 0 0 0 0 1 1 1 0 1 0 2 2 1 2 2 2 0 2 2 1 1 0 1 2 1 1 2 1 0 2 0 0 0 2 0 1 1 1 0 2 0 0 0 0 0 0 1 1 1 1 0 1 2 1 1 1 0 0 0 0 2 2 1 1 1 0 1 1 0 0 1 2 1 1 0 0 0 2 0 0 0 0 2 1 1 0 1 0 2 1 1 0 1 1 0 1 1 1 0 1 2 2 0 0 0 1 0 2 1 0 1 1 0 0 0 0 1 2 1 0 1 2 0 0 1 0 0 0 0 0 0 1 0 0 2 1 0 1 0 0 0 0 0 2 1 0 0 0 0 0 0 1 0 0 0 0 1 0 0 0 1 1 0 1 0 0 0 1 1 1 0 1 0 1 1 0 0 1 0 0 2 1 2 1 1 1 2 0 1 0 0 1 1 1 2 1 1 1 1 2 1 2 0 1 1 1 1 2 2 1 2 1 0 0 1 0 1 0 1 0 1 0 0 0 1 2 1 1 2 0 1 0 1 1 0 0 2 2 2 1 1 1 0 0 0 2 1 2 1 0 0 1 1 1 0 0 0 0 0 1 1 1 2 1 0 0 0 1 1 1 1 0 0 0 0 1 1 0 2 0 0 2 0 2 2 1 1 1 1 0 0 0 0 2 1 0 0 0 1 0 1 0 2 0 0 0 0 2 1 1 0 1 1 0 0 1 2 1 0 1 0 0 1 1 1 0 0 0 0 0 1 0 0 0 1 1 1 0 1 0 0 1 0 2 2 2 1 1 0 0 0 0 0 1 1 0 0 0 0 0 0 0 0 0 0 0 1 2 0 0 1 1 1 0 2 0 2 1 0 2 0 1 0 1 1 0 1 0 0 0 0 1 1 1 1 1 1 2 1 0 0 0 0 0 0 1 2 1 1 0 1 1 0 0 0 1 1 0 2 1 1 0 1 1 1 1 0 0 1 1 0 0 1 2 1 0 2 2 0 1 1 0 0 0 1 0 2 1 0 0 1 0 0 0 0 0 1 1 1 1 0 0 1 2 0 2 2 1 1 0 1 1 0 0 0 0 0 0 1 2 0 0 0 0 1 0 0 1 0 0 0 0 0 0 1 2 1 0 1 0 0 0 2 2 1 0 2 2 0 2 0 0 2 1 1 0 1 0 0 0 0 0 2 0 2 1 1 2 1 2 0 1 1 0 1 0 0 0 0 1 0 0 0 1 0 2 0 0 0 0 0 0 0 1 1 2 1 2 1 0 0 1 0 1 1 0 1 0 0 2 1 2 2 0 0 0 0 1 1 0 1 1 0 1 0 0 1 0 0 0 2 0 0 0 0 0 0 1 0 1 0 0 0 0 0 1 0 1 1 0 0 0 1 0 0 1 0 1 0 0 1 0 1 0 0 0 0 1 1 2 2 0 0 1 2 2 2 0 0 0 0 1 0 0 2 2 0 1 0 0 0 0 0 0 1 1 1 1 2 0 0 2 0 1 0 0 1 1 0 0 1 1 0 1 0 0 0 0 0 1 0 1 1 0 1 1 0 1 1 0 0 0 1 0 2 0 2 1 1 0 0 0 0 0 1 1 1 1 1 0 0 0 0 0 0 0 1 0 1 0 0 1 1 1 0 0 0 0 1 1 1 0 0 0 0 0 1 0 2 0 2 1
21 0 0 0 0 0 0 2 2 0 0 2 2 2 0 1 0 0 1 1 1 1 1 1 1 1 0 2 0 2 2 1 2 2 0 1 1 1 0 0 2 1 0 0 2 0 0 0 0 0 0 0 0 0 1 2 1 0 1 1 0 1 0 0 1 1 2 0 1 1 0 0 2 1 1 1 1 0 2 0 1 0 1 1 1 0 0 1 2 2 1 1 1 1 0 1 0 1 1 1 2 0 2 0 0 0 2 1 1 1 0 1 1 1 1 1 1 0 0 2 2 0 2 1 0 0 1 1 2 1 2 1 0 0 1 0 1 0 1 0 1 0 0 0 0 1 1 0 0 0 0 0 0 0 0 0 0 1 0 1 2 2 1 2 0 1 0 1 0 1 1 0 0 1 0 0 2 0 0 1 0 1 0 1 0 0 0 2 1 1 1 2 2 1 1 0 1 2 0 0 0 0 0 2 0 1 1 1 1 1 1 0 2 0 0 2 0 0 1 0 2 1 1 1 0 1 1 1 1 1 1 0 0 0 1 0 0 2 0 0 0 0 2 0 2 0 0 0 2 0 0 0 1 0 0 2 1 1 0 0 0 0 2 2 1 0 1 0 1 1 0 1 1 2 0 0 0 1 1 0 0 1 0 2 0 0 0 0 1 2 1 0 1 2 1 1 2 0 0 2 0 0 1 1 1 0 0 1 1 1 0 2 2 2 2 1 0 1 0 0 0 1 2 1 0 0 0 2 0 2 2 1 0 1 0 0 0 2 0 1 0 0 2 2 1 0 0 0 2 2 2 0 1 1 0 1 1 1 0 0 0 0 0 0 0 1 0 2 1 0 1 1 1 1 0 0 0 1 1 0 2 1 0 0 2 1 0 0 0 0 0 0 1 0 1 1 0 0 1 0 0 0 0 2 1 0 0 0 0 0 0 0 0 1 1 0 0 0 1 0 0 0 0 1 1 1 1 0 1 1 0 0 2 0 2 0 0 0 2 0 2 1 2 1 1 1 2 2 0 0 0 2 0 2 1 0 0 0 0 1 0 1 0 0 0 1 1 2 2 1 2 1 1 1 0 1 0 1 2 1 1 1 1 0 2 0 0 2 2 0 1 0 0 1 1 0 1 1 1 2 2 2 2 2 0 0 2 1 1 0 0 0 2 2 0 0 0 1 0 1 1 2 2 2 1 1 1 0 0 2 0 0 0 0 1 0 2 0 1 0 1 2 0 2 2 2 0 1 1 0 1 1 0 1 2 1 0 1 0 2 0 0 1 0 0 0 0 1 0 1 0 2 1 0 0 1 2 1 0 1 0 0 0 0 1 1 1 1 1 1 0 0 0 0 0 1 0 0 0 0 0 2 2 0 0 0 2 0 0 0 1 0 0 0 2 0 0 0 2 0 0 2 1 1 1 0 1 1 0 0 1 2 1 1 1 1 2 1 0 1 1 1 0 0 1 0 2 1 0 0 1 2 1 1 2 2 0 2 2 0 0 0 1 1 1 1 0 2 0 1 1 1 1 0 0 0 0 0 2 0 1 1 1 0 0 2 1 0 1 1 0 1 0 2 0 0 2 2 0 1 0 1 1 0 2 0 1 1 0 0 1 0 0 1 1 0 0 1 1 0 0 0 1 1 1 0 0 2 2 0 0 0 1 0 0 0 1 0 1 1 0 0 0 0 0 0 0 1 0 0 0 0 0 0 1 1 0 0 0 0 0 0 1 1 0 0 2 0 1 1 1 0 2 0 0 0 1 0 0 0 2 2 1 1 2 0 1 2 0 2 0 2 1 1 1 1 0 1 0 1 0 0 1 2 2 1 2 0 1 1 1 0 1 1 1 1 1 0 0 0 0 0 0 2 2 0 1 0 0 1 0 1 2 2 0 0 0 1 1 0 0 1 0 0 0 0 0 1 0 1 2 0 0 0 0 0 0 0 0 0 1 1 0 0 0 0 0 0 1 0 0 0 1 0 1 1 0 0 2 2 2 0 0 0 0 0 0 2 0 2 2 0 1 0 2 0 1 0 0 0 0 1 0 0 2 2 0 0 0 1 0 0 0 0 0 2 2 2 2 2 0 2 1 1 0 0 1 1 1 1 0 2 1 1 2 0 2 1 1 0 0 0 1 0 1 1 0 0 0 1 1 0 2 0 1 0 1 2 2 1 0 1 0 0 0 0 0 0 1 1 0 0 0 1 1 1 1 0 1 0 0 1 1 1 0 0 0 0 1 2 1 0 0 2 1 0 1 0 2 0 1 1
22 0 0 2 0 1 1 1 1 2 2 0 0 0 0 0 0 0 2 0 0 0 1 2 0 1 0 2 0 2 2 1 1 2 0 1 2 1 0 0 1 1 0 0 1 0 1 0 0 1 2 0 0 0 1 0 0 0 0 1 1 1 2 2 1 0 2 1 1 1 0 1 2 2 1 2 2 0 2 0 1 0 0 1 2 0 0 0 0 2 0 0 0 2 0 0 0 0 0 0 1 0 1 0 1 1 1 2 1 2 0 0 0 0 0 0 0 0 1 2 2 0 2 1 0 0 1 0 1 1 0 0 0 1 0 0 0 0 0 0 0 0 0 0 1 0 0 0 0 0 0 0 1 1 0 0 0 2 0 0 0 0 0 2 1 2 0 1 0 1 1 0 1 1 0 1 2 0 0 0 0 0 1 1 1 0 0 0 0 1 1 1 2 2 2 0 1 2 0 0 0 0 0 0 0 1 1 0 1 1 0 0 0 0 0 2 1 0 1 0 2 1 0 0 0 0 0 2 1 1 1 0 0 0 1 0 0 2 0 2 2 0 2 1 2 0 0 0 2 0 0 0 1 0 0 1 0 2 0 1 0 1 0 0 0 0 0 1 1 0 1 2 0 2 0 0 0 2 2 1 1 0 1 2 0 2 1 0 2 2 2 2 1 2 1 0 0 0 0 0 0 0 2 2 2 0 1 1 0 1 0 1 1 2 2 0 1 0 1 0 0 2 0 0 0 0 0 0 0 1 2 0 0 1 0 0 0 2 1 2 2 1 1 1 1 0 0 0 1 1 1 1 2 2 0 1 1 1 0 2 2 2 2 2 1 0 1 1 2 0 2 2 0 0 0 0 2 2 0 0 1 2 0 0 1 0 0 0 0 0 0 0 0 0 2 0 0 0 1 1 0 1 0 1 0 1 0 0 0 0 0 0 0 0 0 0 2 1 0 0 0 2 1 1 0 0 0 0 1 1 0 2 0 2 0 0 0 1 0 0 1 1 2 0 0 2 1 1 0 0 0 1 1 2 1 1 0 2 1 2 2 2 1 0 0 1 1 1 1 0 1 0 0 0 0 0 0 0 2 0 1 0 0 0 1 1 1 0 1 0 0 1 1 2 0 0 1 1 1 1 1 1 1 1 0 1 2 2 2 0 0 0 2 0 0 0 0 1 0 2 2 2 2 2 1 0 0 0 0 2 0 1 0 1 0 1 1 0 0 1 0 0 0 2 2 0 0 0 0 0 1 0 0 2 2 1 0 2 1 0 1 0 1 0 0 0 0 2 2 0 1 1 1 0 0 1 2 0 0 0 0 0 0 0 1 0 0 1 0 1 0 0 2 0 0 0 1 0 0 1 0 1 0 1 2 2 0 0 1 2 1 0 0 1 1 0 0 0 0 0 0 0 0 0 0 1 1 1 0 0 1 1 0 0 2 0 2 0 1 1 2 1 0 1 1 0 2 0 1 0 0 2 1 0 2 1 1 2 2 0 0 0 0 0 0 0 0 2 0 0 2 0 2 0 0 0 1 1 1 1 1 2 0 0 0 2 2 0 1 1 1 1 0 2 0 0 2 2 0 1 0 2 0 0 0 0 2 2 0 0 0 0 0 0 0 0 2 0 0 0 0 0 0 2 0 1 1 0 0 0 0 0 1 0 0 2 0 0 1 1 0 0 1 1 0 0 0 0 0 0 0 0 1 0 0 2 2 0 1 1 0 0 2 0 0 2 1 0 1 2 0 0 2 0 0 1 1 0 1 1 1 1 1 0 1 1 1 2 1 2 0 1 0 0 0 0 0 0 0 1 0 0 2 2 2 0 0 0 1 0 1 0 1 1 1 2 0 1 0 0 0 0 0 2 2 0 1 0 0 2 0 0 1 0 0 2 0 0 0 0 0 0 0 1 0 1 2 2 2 0 1 1 0 0 0 0 0 0 0 0 1 1 0 0 0 0 0 0 0 0 0 0 0 1 2 1 0 1 1 0 1 0 2 0 0 0 0 2 0 2 2 0 0 2 2 2 2 0 0 0 0 2 0 1 1 1 1 1 0 1 0 0 0 0 2 0 0 1 2 2 0 2 0 1 1 0 1 0 2 2 0 2 0 1 0 0 0 0 1 0 0 1 1 1 0 0 1 1 1 1 0 1 1 0 2 1 2 2 1 1 1 1 0 0 1 2 2 0 0 0 0 0 0 0 0 0 0 0 1 0 0 1 1 1 0 0 0 0 1 2 1 1 0 1 1 0 0 1 2 1 2 0
23 1 0 0 1 0 0 1 1 2 1 1 0 0 0 0 0 1 0 2 1 2 0 2 0 0 0 2 1 2 2 2 1 1 1 1 1 1 0 0 1 0 0 0 0 0 1 0 0 0 0 0 1 0 1 0 2 0 1 1 0 1 1 1 1 1 0 0 0 1 1 1 1 2 0 2 2 0 1 0 1 0 1 0 1 0 1 0 2 2 0 0 0 1 0 2 1 1 1 1 1 0 2 0 0 0 2 2 0 2 1 1 0 1 1 1 1 0 2 1 1 0 2 1 0 0 1 1 2 1 1 0 0 0 0 0 0 0 0 0 1 0 0 0 1 0 0 0 0 0 0 1 1 0 0 0 1 0 1 0 1 0 2 1 0 1 0 2 0 1 1 0 1 0 0 1 1 1 1 1 0 2 0 2 2 2 2 2 1 1 1 2 1 0 1 0 0 1 0 1 0 1 1 1 1 1 1 0 0 0 1 0 2 0 0 2 1 0 1 1 1 1 0 0 0 1 1 1 0 0 0 1 0 0 1 0 0 2 0 0 0 1 1 0 1 0 0 0 2 0 0 0 1 0 0 1 0 1 0 0 0 0 0 1 1 0 0 1 1 0 0 2 0 2 0 0 0 2 2 2 0 0 1 2 1 1 2 0 0 2 0 1 0 2 1 1 2 1 0 0 1 0 0 0 0 0 0 1 1 2 0 2 2 2 2 0 2 1 1 0 0 2 1 1 1 0 0 1 0 1 0 2 1 2 0 0 0 1 0 1 0 0 1 1 1 0 0 0 1 0 0 0 2 0 0 0 1 0 0 0 1 1 1 1 1 0 1 2 1 0 1 1 1 1 0 0 2 1 2 0 2 2 0 0 2 1 0 0 0 0 0 2 0 0 2 0 0 1 0 0 0 0 0 1 0 1 0 0 0 0 0 0 0 1 1 0 0 1 1 0 0 1 1 1 0 0 0 0 0 0 0 0 0 0 0 1 0 1 0 0 2 0 2 1 1 2 1 0 2 1 1 1 1 2 1 1 0 2 0 1 1 1 0 1 1 1 1 2 2 0 0 0 2 2 0 1 0 1 2 0 0 0 0 1 0 2 1 1 1 0 0 1 0 2 0 0 1 0 0 2 1 2 2 1 0 1 2 1 0 0 0 1 1 0 1 0 0 0 0 1 1 2 1 1 0 1 0 1 1 0 2 0 0 0 0 1 0 0 1 2 0 1 0 1 1 1 0 0 0 0 1 0 0 2 0 0 0 1 0 0 0 0 1 1 1 0 1 1 0 1 0 1 0 0 0 0 1 0 0 0 1 0 1 1 1 1 1 1 1 1 0 0 0 1 0 1 0 0 1 1 0 2 1 1 1 1 1 2 0 2 1 0 0 0 1 0 0 0 1 1 0 2 0 0 0 1 1 0 0 0 0 0 0 0 2 1 1 0 0 2 1 1 0 1 0 0 1 1 1 0 1 1 0 2 1 2 2 1 1 0 0 0 1 1 1 2 0 2 0 0 1 0 0 0 0 1 1 0 1 1 0 1 0 0 0 2 2 1 1 0 0 1 0 0 0 0 0 1 0 1 0 1 0 0 2 0 1 1 1 0 1 0 0 1 1 1 0 0 0 0 0 0 0 2 0 2 2 1 1 0 1 1 0 0 0 2 0 0 2 2 0 0 0 0 0 0 1 1 0 1 1 1 0 0 0 0 0 0 0 0 0 0 2 2 2 0 2 0 1 2 0 1 2 0 0 0 1 0 1 1 1 1 1 0 1 2 1 2 2 2 0 0 1 1 2 0 0 1 0 1 0 0 1 1 1 1 1 1 1 0 0 0 1 0 0 1 0 0 2 0 1 2 0 2 2 0 0 0 1 2 0 1 1 1 0 0 0 1 1 0 1 1 0 0 0 0 1 1 0 1 2 0 0 0 1 0 1 0 0 0 2 2 0 0 0 0 1 0 1 0 0 0 2 1 1 1 0 1 2 1 1 1 1 0 0 0 0 1 0 1 1 0 1 1 2 1 2 0 0 0 0 2 0 1 0 0 1 1 0 1 0 0 0 0 1 1 1 0 1 0 0 1 0 1 0 0 1 2 1 1 0 2 0 1 1 0 1 1 1 0 1 1 1 0 1 0 0 1 1 1 0 1 1 0 1 0 1 2 2 1 1 1 0 0 1 1 1 0 0 0 0 0 0 0 0 0 0 0 0 0 0 2 0 0 0 0 0 0 0 1 0 1 0 0 0 0 1 0 0 1 2 1
24 1 0 1 0 0 0 0 0 2 2 0 0 1 0 1 0 0 1 1 1 2 1 0 2 0 1 2 0 2 2 1 2 2 0 1 1 2 0 0 2 0 1 1 2 0 1 0 0 0 0 0 0 0 0 2 0 1 1 1 1 0 1 1 1 1 0 0 0 0 0 0 2 2 2 2 2 0 2 0 2 0 0 0 2 0 0 0 1 1 1 0 0 1 1 1 0 2 2 2 0 0 0 1 1 1 2 1 1 1 0 1 0 1 0 0 0 1 2 0 0 0 2 1 0 1 0 0 0 0 0 1 0 0 0 0 0 0 0 0 1 0 0 0 0 1 0 0 2 2 1 0 0 0 0 0 1 2 1 0 0 0 2 1 0 1 0 0 1 1 1 2 0 2 0 1 1 1 1 1 0 2 1 2 2 1 1 0 0 0 0 0 2 2 2 0 2 2 0 0 0 0 0 0 0 1 2 1 1 0 2 0 0 0 0 2 0 1 2 0 2 0 0 0 0 0 0 1 0 0 0 0 0 1 2 1 1 2 0 0 0 0 2 1 1 0 0 0 2 0 0 0 1 0 0 1 1 1 0 0 0 0 0 0 0 0 0 0 1 0 0 1 0 1 0 1 0 2 2 2 0 0 0 1 1 0 0 1 1 2 1 0 0 1 1 0 2 1 0 0 1 0 1 1 1 0 1 0 1 1 0 1 1 1 1 0 1 0 2 0 0 2 2 2 0 0 1 1 0 0 2 2 0 0 0 0 0 1 0 1 0 0 1 1 2 0 0 0 1 1 1 1 0 0 0 0 0 1 0 2 2 2 2 1 2 0 2 2 1 0 1 1 0 0 0 0 1 2 2 1 2 1 0 0 1 1 0 0 0 0 0 1 1 0 2 1 1 1 0 1 0 1 0 2 1 0 1 0 0 0 0 0 1 1 2 0 0 0 0 0 0 0 1 1 0 0 0 0 0 1 0 1 0 1 1 1 0 0 0 0 2 0 0 0 0 2 1 2 0 0 0 1 1 1 2 1 1 1 2 2 1 2 2 0 0 0 2 1 1 0 1 0 1 1 1 0 1 1 2 0 0 0 0 0 1 1 0 1 2 1 1 0 1 2 0 0 1 1 1 1 1 2 1 1 0 1 2 2 1 0 0 1 1 1 0 0 0 0 0 2 2 2 2 2 0 1 0 0 0 1 1 1 0 0 2 1 0 0 1 0 0 2 0 2 2 1 0 1 1 0 1 0 0 1 2 2 0 0 2 0 0 0 0 0 0 1 1 1 1 0 1 0 1 0 0 0 1 1 0 1 0 0 1 1 0 0 1 0 0 0 0 0 2 0 1 0 0 1 1 0 0 2 0 1 1 2 0 2 0 0 0 1 0 1 1 0 0 0 0 0 1 1 0 0 0 1 1 1 0 0 0 0 0 0 2 1 2 0 0 0 1 0 0 0 2 0 2 1 0 0 0 2 1 1 2 1 1 0 0 0 0 0 0 1 0 0 1 2 1 0 0 1 1 0 0 0 0 1 0 2 1 0 1 0 0 2 0 0 2 2 1 1 0 0 0 0 1 2 0 2 0 2 0 0 2 0 2 1 0 0 0 0 0 0 0 1 0 0 0 0 0 0 0 2 0 1 1 2 2 0 2 2 0 0 0 2 1 0 0 1 1 1 0 0 0 0 1 0 0 1 1 1 0 0 0 2 1 0 1 0 0 0 2 0 0 1 2 1 1 2 0 0 2 0 0 0 2 0 0 0 1 1 2 0 2 0 2 1 1 1 0 0 1 1 2 0 0 1 0 1 0 0 0 2 0 2 2 0 0 2 2 0 0 2 2 2 0 0 2 0 2 2 0 2 1 0 1 0 0 2 0 1 1 1 0 0 0 0 1 0 1 1 0 0 0 1 1 0 0 0 2 0 0 0 0 0 0 0 0 0 0 1 0 0 0 1 2 1 1 0 0 0 1 2 2 2 0 1 2 1 1 1 1 0 0 0 0 1 0 2 1 0 0 2 2 2 2 0 0 0 0 2 0 0 0 1 1 0 0 1 0 0 0 0 2 1 1 0 2 0 1 1 0 2 0 0 1 1 0 0 1 1 0 1 1 0 1 1 1 0 0 0 2 0 1 0 0 1 0 0 2 0 2 0 1 0 1 2 1 0 0 1 0 0 1 1 1 1 2 1 0 0 0 0 0 2 2 0 0 0 0 2 1 1 0 0 0 0 0 2 0 1 0 2 1 0 0 1 1 1 1 0
25 0 0 2 0 0 0 0 1 1 0 1 0 1 0 1 0 0 2 0 0 1 0 1 1 0 1 1 1 1 2 1 2 2 0 2 0 0 0 0 0 1 0 0 1 0 2 0 0 0 0 0 1 1 1 0 0 1 1 1 0 0 0 0 1 1 0 1 0 0 0 1 2 2 1 2 2 0 0 1 0 0 0 1 2 0 0 0 1 1 0 0 1 2 0 1 1 0 0 0 1 0 2 0 0 0 2 1 1 1 0 2 0 1 0 0 0 0 1 1 1 0 2 2 0 0 2 0 2 1 0 0 1 1 0 0 0 0 0 0 1 0 0 0 0 0 0 0 0 0 0 0 0 0 0 1 0 0 0 0 0 0 1 0 0 0 0 0 1 2 0 0 0 2 1 1 2 0 0 0 0 1 1 2 2 1 2 2 0 0 0 2 1 0 0 0 0 1 0 0 0 0 0 2 2 0 0 1 0 0 0 0 0 0 0 2 0 0 2 0 2 0 1 0 0 2 2 1 0 0 0 0 2 2 2 2 1 2 0 0 0 0 2 0 1 0 0 0 1 0 0 0 1 1 1 2 0 0 0 0 0 0 0 0 0 0 1 0 0 0 0 2 1 2 0 1 0 2 2 2 0 0 1 1 1 2 0 1 0 2 0 0 1 1 1 0 2 0 0 1 0 0 0 0 0 0 0 0 1 1 0 2 2 2 2 1 0 1 1 0 0 1 0 0 1 0 0 2 1 1 1 2 0 1 0 0 1 1 0 0 0 0 1 2 0 0 0 0 2 0 1 0 1 1 0 1 2 1 0 0 0 0 1 1 1 2 0 0 2 0 2 2 0 0 1 1 0 1 0 0 0 0 0 0 2 1 0 1 1 0 0 0 0 0 2 0 0 0 0 0 0 0 0 2 1 0 0 0 0 0 0 0 0 2 2 1 0 1 0 0 0 0 1 1 1 1 1 0 1 1 0 0 0 1 1 1 1 2 0 1 1 1 1 2 1 2 2 1 0 0 0 1 0 1 1 0 1 1 1 2 2 2 1 1 1 1 1 2 2 0 1 0 1 1 1 0 1 0 1 1 2 0 0 0 2 0 0 0 1 0 1 1 0 1 0 0 1 2 2 2 0 2 1 0 0 2 2 0 0 0 0 1 1 1 0 0 0 0 0 2 2 2 0 1 0 1 0 1 1 2 0 1 0 0 1 0 0 0 2 1 1 1 0 1 2 0 0 0 0 0 1 0 0 1 2 1 1 1 2 0 2 0 0 0 0 0 0 1 1 0 1 0 0 0 0 0 1 2 0 2 0 0 0 1 1 0 1 2 2 2 0 0 1 0 0 0 0 0 0 0 0 2 1 1 2 2 1 2 0 1 0 0 0 1 1 1 1 0 0 1 1 2 0 0 0 0 1 2 0 0 0 1 0 0 1 1 1 0 0 0 1 0 0 0 1 0 2 1 1 0 0 1 0 2 1 2 1 2 2 0 0 0 2 1 1 2 0 2 0 1 1 0 1 0 0 0 0 0 2 0 0 1 0 2 1 2 1 1 1 0 0 1 1 1 0 0 1 1 0 1 0 1 0 0 2 0 2 1 1 0 1 0 0 1 0 0 0 0 0 0 0 1 0 1 1 1 1 0 0 0 0 0 0 0 0 1 0 0 0 0 0 0 0 0 0 0 0 0 0 0 0 0 1 0 0 1 1 0 0 1 0 0 2 1 0 0 2 1 1 2 0 0 1 1 1 0 2 0 1 1 1 1 2 0 1 2 0 1 1 1 1 1 1 1 1 1 0 0 0 0 0 0 0 2 1 1 1 0 1 0 1 0 1 1 1 2 0 0 2 0 2 2 0 2 2 0 0 0 0 2 0 1 2 0 0 1 0 0 1 0 1 1 2 0 0 2 2 1 1 0 1 0 0 0 0 2 0 0 1 0 0 0 1 0 1 1 0 0 1 0 0 0 0 0 0 0 0 1 2 2 1 0 2 0 0 0 2 1 0 2 2 0 0 1 2 2 2 1 0 0 0 2 1 0 1 0 1 1 0 1 0 0 0 0 0 2 2 0 2 2 0 2 1 1 1 0 0 1 0 0 0 1 1 2 1 0 1 2 2 0 0 2 0 0 1 0 0 0 1 0 1 0 2 0 1 0 1 0 0 1 1 1 1 0 0 1 1 0 0 0 1 0 0 0 0 0 1 0 0 0 0 2 2 2 0 0 0 0 0 2 0 1 0 2 0 0 0 1 2 0 0 0
26 1 0 1 1 0 0 2 2 1 0 0 0 2 0 1 0 0 2 0 0 0 2 1 1 1 1 1 0 2 2 0 2 2 0 1 1 0 1 0 0 0 0 0 1 0 0 0 0 1 0 0 0 0 1 0 1 1 1 1 0 0 2 2 0 1 1 1 1 1 0 1 0 2 0 2 1 0 1 0 0 1 1 1 1 0 0 0 1 2 0 0 0 2 0 2 1 0 0 0 2 0 0 1 0 0 2 1 1 1 0 1 1 1 1 1 1 0 0 0 0 1 2 2 0 0 1 1 2 2 0 1 1 1 0 0 1 0 1 0 0 0 0 0 2 0 1 0 0 0 0 0 1 2 1 0 1 1 0 2 1 1 2 2 1 1 0 1 0 1 1 1 1 1 0 1 0 0 0 0 0 0 2 2 2 0 2 2 0 1 1 1 2 1 1 0 1 1 0 0 0 0 0 1 1 1 1 0 1 0 1 0 2 0 0 2 0 0 0 1 1 1 1 0 0 2 2 0 0 0 0 0 0 0 1 0 0 2 0 0 0 1 2 0 1 0 0 0 1 0 0 0 1 0 0 1 0 2 0 0 0 0 0 0 0 0 1 1 1 0 0 2 2 2 0 0 0 1 1 1 0 0 1 2 0 2 1 1 1 2 1 1 0 2 1 1 2 0 1 1 0 0 2 2 2 0 1 1 2 2 1 1 0 1 1 0 1 0 1 0 1 2 2 0 2 1 1 2 1 0 1 1 0 1 0 0 0 1 0 0 0 0 1 0 0 0 0 0 2 1 1 0 2 0 0 0 0 0 0 1 1 1 2 0 2 0 1 2 2 0 2 2 0 1 0 0 1 2 2 0 1 1 0 0 1 0 0 0 0 0 0 1 0 0 1 1 1 0 0 0 0 1 0 0 0 0 1 0 0 1 0 0 0 1 1 1 0 1 0 0 0 2 0 2 1 1 1 0 2 1 0 1 0 2 2 2 0 1 0 0 2 1 0 0 0 2 2 2 0 1 1 0 1 2 1 1 0 1 2 2 0 2 1 0 0 1 1 2 2 1 1 1 1 1 1 1 1 1 2 1 1 0 0 0 1 1 1 2 2 0 1 0 1 0 0 0 1 1 1 1 1 1 1 0 0 2 1 1 1 0 0 0 0 0 1 0 0 2 0 2 2 2 2 2 1 1 1 0 0 2 0 0 0 0 0 1 1 0 0 0 1 1 0 1 2 0 0 2 2 0 0 0 0 1 2 1 0 1 0 0 0 1 1 1 1 0 2 0 0 0 0 1 0 0 0 0 0 0 0 0 0 0 0 1 2 0 0 1 1 1 0 0 1 1 0 0 0 0 0 0 0 1 0 1 1 2 1 1 0 2 0 0 0 0 1 0 0 0 0 0 0 0 0 0 0 2 0 1 0 0 1 1 2 0 2 0 2 0 1 2 1 2 0 1 0 0 2 1 0 0 1 1 1 1 2 2 2 1 1 0 0 0 1 2 2 2 2 2 0 0 1 0 2 0 0 0 1 0 2 1 1 0 0 1 1 2 1 0 2 2 0 0 0 1 0 0 1 1 0 1 1 0 0 1 1 0 1 1 0 0 0 0 0 0 1 0 0 1 1 0 0 0 1 2 0 0 1 2 1 0 1 1 0 0 0 0 0 0 1 1 0 0 1 1 0 0 0 1 0 0 0 0 2 0 0 1 0 0 1 1 0 0 2 1 1 0 2 0 2 1 0 0 1 1 1 0 2 0 0 0 1 1 1 0 1 2 0 0 0 0 2 2 1 1 2 0 1 0 1 1 0 0 0 2 0 0 1 0 1 1 2 0 1 1 1 2 0 1 0 0 1 0 0 2 2 1 1 0 0 2 0 2 2 1 0 1 0 0 0 0 0 0 0 0 0 0 0 0 0 0 2 0 0 0 0 0 0 0 0 0 2 2 0 0 0 0 0 0 1 0 0 0 0 1 2 2 0 1 2 2 2 0 2 0 0 0 0 1 0 1 1 0 0 1 1 1 1 0 1 0 2 2 0 0 0 1 1 1 1 2 1 0 0 0 1 1 1 2 1 1 0 1 0 0 0 0 0 1 0 1 1 1 0 1 1 0 1 0 2 1 0 1 2 2 2 1 0 1 1 1 0 1 2 0 0 0 0 1 0 1 1 1 0 0 0 0 0 0 1 1 0 0 0 1 1 0 0 0 2 0 0 0 0 0 0 0 0 0 0 2 0 0 1 1 1 0 0 1 2 1 2 0
27 1 0 2 0 1 1 2 2 1 1 1 1 1 0 0 0 1 2 1 1 1 0 1 1 0 0 1 0 2 2 0 0 0 2 0 2 0 1 1 0 0 0 0 2 0 0 0 1 0 0 0 1 1 1 1 0 1 1 0 1 1 1 0 1 1 2 0 0 0 0 0 1 2 1 2 2 0 0 0 0 0 1 0 1 0 0 1 1 2 1 1 0 1 0 2 1 1 0 0 2 0 1 0 1 1 2 0 2 0 0 2 0 0 2 2 2 1 1 1 1 0 2 0 0 2 0 0 2 1 1 0 0 1 1 0 1 0 2 0 2 0 0 0 2 0 1 0 0 0 1 0 0 0 0 0 2 2 1 0 1 1 1 2 1 1 0 1 1 2 0 1 0 2 0 0 2 0 0 0 0 0 0 1 0 0 0 1 0 1 0 2 2 0 1 0 0 2 0 0 0 1 0 2 2 0 1 0 1 0 0 0 1 0 1 1 0 1 2 1 1 0 1 0 0 1 1 1 0 0 0 1 1 1 1 1 0 2 0 0 0 0 1 1 2 0 0 0 0 0 0 0 0 0 0 2 2 2 0 2 0 2 0 2 0 0 1 0 1 0 1 1 0 2 0 0 0 1 1 1 0 0 1 2 0 2 0 1 1 2 1 2 0 2 2 1 2 0 0 2 0 0 0 0 0 1 1 0 2 2 1 1 2 1 1 0 1 0 1 0 1 2 2 2 1 0 0 1 1 0 2 2 0 2 0 0 0 2 0 0 0 0 1 2 0 0 0 0 1 1 1 1 2 2 0 2 2 1 0 2 2 2 1 1 1 0 1 2 2 0 2 2 1 1 0 0 2 0 0 0 1 1 0 0 0 0 0 0 0 0 0 0 1 0 2 0 0 1 1 0 0 1 0 1 0 0 1 1 0 0 0 0 0 0 0 0 0 0 1 0 0 0 1 1 0 0 0 0 2 1 1 1 1 0 2 0 1 0 0 0 1 0 1 1 1 2 1 0 1 0 0 0 0 2 1 0 1 2 1 2 2 2 1 1 1 0 2 2 2 1 1 1 0 0 0 1 0 0 0 0 2 0 0 2 1 1 0 1 2 0 2 0 1 0 0 0 1 1 1 2 1 2 2 1 1 0 2 1 0 0 0 1 1 1 1 0 0 0 0 2 2 1 2 1 1 0 0 0 0 2 0 0 0 1 0 2 2 0 0 0 1 1 0 0 2 0 0 0 0 0 1 0 0 2 2 1 0 1 1 1 1 0 1 0 0 0 0 2 1 1 1 1 1 0 0 1 1 2 0 2 0 0 0 0 0 0 0 2 1 2 1 1 0 0 1 0 0 0 0 0 0 2 0 1 1 2 1 0 0 1 0 0 0 1 2 0 0 0 1 0 0 1 0 0 0 0 1 1 0 0 0 0 0 0 2 0 1 0 1 2 1 0 0 2 1 0 1 0 0 0 0 2 1 1 1 1 2 1 1 0 0 0 2 1 1 1 2 2 1 1 0 0 1 0 0 0 0 0 2 0 2 0 0 1 0 2 1 1 1 0 0 1 0 1 0 0 1 2 0 1 0 1 0 0 2 0 2 1 1 0 0 0 0 1 0 0 0 2 2 1 0 0 0 2 0 0 0 0 0 0 1 1 0 1 0 1 1 0 0 0 0 0 0 0 0 0 0 1 0 0 0 0 1 0 0 1 0 0 1 0 0 0 2 1 1 0 2 0 2 2 0 0 1 1 1 0 0 0 1 1 1 1 0 1 2 2 0 2 0 2 0 2 1 1 1 1 0 0 0 0 0 0 0 1 0 1 1 0 1 1 2 0 0 0 0 2 2 0 1 0 1 1 1 2 2 0 0 0 1 2 0 2 2 1 0 1 0 0 0 0 0 0 1 0 0 1 1 0 0 0 2 0 0 0 0 0 0 0 0 0 2 2 1 0 1 2 0 0 1 0 0 0 1 1 0 0 0 1 2 2 2 0 2 0 0 0 0 2 0 2 2 0 1 1 1 1 1 0 0 0 0 2 0 0 2 2 0 1 0 0 0 0 0 0 1 0 0 1 2 2 0 2 0 2 0 0 1 1 0 0 0 1 0 1 0 0 0 1 1 1 0 1 1 1 1 0 0 1 0 1 1 0 2 0 0 0 0 1 0 0 0 1 1 0 1 1 1 0 0 0 0 0 0 0 0 0 1 0 2 1 1 0 0 0 0 0 0 0 0 0 0 1 1 1 1 0 0 2 2 1 2 0
28 1 0 2 0 0 0 1 1 0 0 1 0 2 0 2 0 0 2 0 1 2 1 0 2 0 0 0 0 2 2 0 2 1 0 1 1 2 0 0 2 0 0 0 2 0 1 0 1 0 0 0 0 1 1 0 0 0 2 2 0 1 2 2 1 0 2 2 0 0 0 1 2 2 1 2 2 0 1 0 0 0 0 0 1 0 0 0 0 2 0 0 2 2 0 1 1 0 0 0 2 0 0 1 0 0 2 0 2 0 0 1 2 2 2 2 2 0 1 1 1 0 2 1 0 1 1 1 1 0 1 0 0 0 0 0 0 0 0 0 1 0 0 0 0 0 0 0 0 0 0 0 1 0 0 0 0 2 2 1 1 1 1 2 2 2 0 0 1 2 0 0 0 2 1 1 2 0 0 0 0 0 1 1 1 0 0 2 0 0 0 2 2 2 2 1 1 0 0 0 0 0 0 0 0 2 2 0 1 1 1 0 1 0 0 2 0 0 0 2 0 0 1 1 0 1 1 2 1 1 0 0 0 0 2 0 0 2 1 1 0 0 1 0 2 1 1 0 2 0 0 0 1 1 1 1 0 2 1 2 1 1 0 0 1 0 0 0 1 0 0 2 0 1 0 0 0 1 1 1 0 0 0 1 1 0 0 0 2 2 1 1 0 1 0 1 1 1 0 1 0 0 2 2 1 0 0 0 0 0 0 0 2 1 1 0 0 0 0 1 0 1 1 0 1 0 0 1 0 1 2 0 0 0 0 0 0 1 0 1 0 0 2 1 0 1 0 0 2 0 0 0 0 0 0 0 0 1 0 1 1 1 0 0 0 0 0 1 1 0 1 1 2 2 1 1 2 2 0 1 2 1 0 0 2 0 0 0 0 1 1 2 1 1 2 2 1 0 1 2 0 2 0 2 0 1 1 0 0 0 0 0 0 0 0 0 1 0 0 0 0 1 1 0 0 1 0 0 0 0 1 0 0 1 1 1 0 0 0 0 1 1 2 0 0 1 1 1 0 0 0 1 0 2 0 0 0 2 0 1 1 1 0 0 1 1 1 2 2 1 1 1 1 1 0 0 0 0 1 1 2 0 0 0 2 1 0 1 1 0 1 1 0 1 1 0 0 1 1 2 2 2 1 1 0 1 1 2 1 0 0 0 1 1 0 0 0 0 1 2 2 2 1 1 0 1 0 0 0 1 1 1 0 0 0 0 0 0 1 0 0 1 0 0 0 0 0 1 1 0 0 0 0 2 1 1 0 1 1 0 1 0 1 0 0 1 1 2 2 0 0 2 0 0 0 0 1 1 0 2 0 0 0 0 0 0 0 0 0 0 1 1 0 1 0 2 0 0 0 0 0 2 2 1 0 1 2 1 0 0 0 0 0 1 1 0 0 0 0 0 1 1 0 0 0 1 1 2 0 0 2 2 2 0 2 0 2 0 2 2 2 0 0 1 1 0 2 1 0 0 1 2 1 1 1 1 1 1 0 0 0 0 2 1 1 2 1 1 1 0 0 1 1 0 0 0 0 0 2 0 2 0 1 1 0 2 1 0 0 1 0 1 0 2 1 0 2 1 0 0 0 0 0 0 2 0 2 2 0 0 0 0 0 1 0 1 0 0 0 0 0 2 1 2 0 0 1 1 0 0 2 2 0 0 0 0 0 0 0 0 0 0 0 0 0 0 0 0 0 1 1 1 0 0 0 2 1 0 0 0 1 1 2 0 0 2 1 1 1 2 0 0 1 1 1 1 1 0 0 0 0 0 0 0 1 2 0 2 1 2 0 1 1 1 2 0 1 0 0 1 0 0 0 2 1 1 1 0 1 0 1 0 2 0 0 2 0 1 0 0 0 0 0 2 2 0 1 0 0 1 0 1 2 2 0 1 1 0 1 0 1 0 0 0 0 1 1 0 0 0 1 0 0 0 0 0 0 1 1 1 1 2 0 0 0 1 1 0 2 0 0 0 1 0 2 1 0 2 2 1 1 1 1 0 0 0 0 1 1 1 1 0 0 2 1 1 1 0 0 0 0 0 0 0 0 0 2 1 2 2 2 0 0 0 1 1 2 2 2 1 0 2 0 2 1 0 1 0 0 0 0 2 1 2 1 0 1 0 1 1 0 1 2 0 1 1 0 0 1 1 1 0 1 0 1 0 2 2 0 0 0 0 1 0 1 2 2 0 0 0 0 0 1 0 0 1 1 0 1 0 0 1 0 0 0 0 1 0 1 2 1 0 0 2 2 0 0 0 0 0 0 0
29 1 0 2 1 0 0 0 1 2 1 0 0 1 0 1 0 0 0 1 1 1 0 1 1 0 2 1 2 1 1 1 0 0 1 2 2 2 0 0 1 0 1 1 2 1 0 0 0 1 0 0 0 1 1 0 0 0 0 2 0 2 1 1 0 0 2 1 0 0 0 1 1 2 1 2 2 0 2 0 0 0 0 2 2 0 0 0 2 2 0 0 0 2 0 0 0 1 1 1 1 0 0 2 0 0 2 2 0 2 0 2 1 1 1 1 1 0 0 2 2 0 2 0 0 1 0 0 2 2 0 0 0 1 0 0 0 0 0 0 0 0 0 1 1 0 1 0 0 0 0 1 0 0 0 0 1 2 0 0 0 0 1 1 0 2 0 0 1 2 0 0 1 1 0 1 1 2 2 2 0 2 0 1 1 1 1 1 0 0 0 1 2 1 2 0 0 1 0 0 0 0 0 1 1 2 2 0 1 0 1 0 1 0 0 2 0 0 1 1 1 1 0 0 0 1 1 1 0 0 0 0 0 1 1 1 1 2 0 0 0 1 2 1 2 0 0 0 1 0 0 0 2 1 1 2 1 2 0 0 0 0 0 0 0 0 0 1 1 0 1 1 0 1 0 0 1 1 1 1 0 0 1 1 0 1 1 2 2 2 1 1 1 1 1 0 1 1 0 2 0 1 1 1 1 0 0 0 1 1 1 0 2 2 2 1 1 0 1 0 0 1 1 0 2 0 0 0 0 1 1 1 0 2 0 0 0 2 1 1 0 1 2 2 1 0 1 0 1 0 0 0 1 0 0 0 1 0 0 1 1 1 1 0 1 0 1 1 2 0 2 2 1 1 0 0 1 1 0 0 1 0 0 1 1 0 0 1 1 1 1 2 1 0 2 1 1 1 1 0 0 1 0 2 1 1 0 0 0 0 0 2 1 1 2 0 0 1 0 0 0 0 0 1 1 1 2 0 1 0 1 0 0 1 1 1 1 1 0 0 2 0 1 1 1 2 1 1 0 0 0 1 0 2 1 0 1 2 2 2 1 1 0 1 1 1 1 2 2 0 1 0 1 1 1 0 1 0 2 0 1 1 0 0 2 1 0 2 2 0 2 0 0 1 0 0 1 1 1 1 1 1 2 0 1 1 1 1 0 0 0 2 0 1 0 0 0 0 0 2 2 2 2 1 0 1 1 1 1 1 1 0 0 0 1 0 1 0 1 0 0 2 0 0 1 0 0 2 2 0 0 0 1 2 2 0 1 0 1 0 1 0 0 0 0 0 0 2 0 2 0 0 1 0 0 1 1 0 0 0 0 0 0 1 1 0 1 2 1 2 0 0 0 0 0 0 0 0 0 0 0 2 0 2 2 2 1 2 0 2 0 0 0 0 1 0 0 0 0 0 0 0 0 0 0 0 1 0 0 0 1 1 1 0 1 0 2 0 0 2 0 1 0 0 2 0 2 1 0 0 0 2 1 0 1 1 1 2 1 1 0 1 0 1 1 1 2 2 0 1 1 0 0 0 0 1 1 1 1 2 1 0 1 0 0 2 0 0 1 1 0 1 0 2 0 0 0 1 0 1 1 1 0 0 2 1 1 2 0 0 0 0 0 1 1 1 1 0 0 0 0 0 0 2 0 2 2 2 1 0 2 2 0 0 0 0 0 0 0 0 0 0 0 0 0 0 0 0 0 0 0 0 0 0 0 2 1 0 0 0 0 0 2 1 0 0 2 0 2 2 0 0 1 1 1 0 1 0 1 1 1 1 2 0 2 1 1 0 0 0 2 2 1 0 0 1 0 2 0 1 0 0 0 2 0 1 1 1 1 1 1 0 0 2 2 2 0 0 2 0 2 2 0 2 2 0 1 0 0 1 0 1 1 1 0 0 0 1 1 0 0 1 0 0 0 0 0 1 1 0 2 1 1 0 1 0 1 0 0 0 2 2 0 1 1 0 1 0 2 0 0 0 1 1 1 2 0 1 1 0 1 1 2 0 0 0 1 1 1 1 1 0 1 1 1 1 1 0 0 0 2 2 0 0 0 1 1 2 0 1 0 0 0 0 0 1 2 0 2 0 0 2 1 1 0 0 1 1 0 0 1 1 0 2 0 0 0 0 1 1 0 0 1 0 1 1 0 1 0 2 0 0 1 0 1 0 1 2 1 0 0 0 0 0 0 0 0 0 0 0 0 0 0 0 0 1 1 0 2 0 0 0 1 1 0 0 0 0 0 2 0 0 0 2 1 0 0 0 0 0 2 1
30 0 0 1 1 0 0 1 1 2 1 1 0 1 0 0 0 0 0 2 1 2 1 1 1 1 1 1 0 1 1 0 1 1 1 0 2 2 0 0 2 0 0 0 2 0 0 0 0 0 0 0 1 1 0 1 0 0 1 1 0 0 2 2 1 1 2 1 0 0 0 1 2 2 2 2 2 0 2 0 1 0 1 0 1 0 0 0 1 2 0 0 1 1 0 2 0 0 0 0 2 0 1 1 0 0 2 1 0 2 0 0 1 2 1 1 1 0 0 2 2 0 1 2 1 0 1 1 2 1 1 0 0 1 0 0 0 0 0 0 0 0 0 0 2 0 0 0 0 0 0 0 0 1 0 0 2 1 0 0 1 1 1 2 1 2 1 0 0 0 2 1 0 1 2 0 2 1 0 1 0 1 0 1 1 1 1 1 0 1 1 2 1 0 0 0 1 1 0 0 0 0 0 1 1 0 0 0 1 0 0 0 0 1 0 2 0 0 2 0 2 0 0 0 0 0 0 1 0 0 0 0 0 0 2 0 0 2 0 0 0 0 2 0 1 0 0 0 1 1 1 1 2 0 0 0 1 1 0 0 0 0 0 0 0 0 0 1 1 0 0 2 1 1 1 2 1 2 2 1 0 0 1 2 0 2 0 2 1 2 1 1 1 2 2 1 2 0 0 1 0 0 1 1 0 0 1 0 1 1 0 1 2 1 1 0 0 0 0 0 0 0 1 0 1 0 0 0 0 0 2 2 0 0 0 0 0 1 0 0 0 0 2 2 1 0 1 0 2 1 1 0 2 0 0 0 1 0 0 1 2 2 1 1 1 0 1 2 1 0 1 1 0 0 0 0 1 1 0 0 1 1 0 0 2 0 0 1 1 1 1 1 0 1 2 0 0 2 1 1 0 1 0 2 1 0 0 1 1 0 0 1 0 1 1 0 0 0 0 1 1 1 0 1 1 1 1 2 2 2 0 1 2 0 2 0 0 0 0 0 1 1 1 2 2 2 2 1 1 0 0 1 1 2 1 1 0 2 1 1 1 1 1 0 0 1 1 2 2 1 2 1 1 1 1 1 0 0 1 0 2 0 0 0 1 1 1 1 2 1 0 0 1 2 2 0 2 1 1 1 1 1 2 1 0 1 2 0 1 0 1 0 2 0 0 0 1 0 0 1 1 1 2 2 1 0 0 1 1 1 1 0 0 0 0 0 0 0 2 0 1 1 0 2 2 0 0 1 1 0 1 1 0 2 2 1 0 1 0 1 0 1 0 2 2 0 2 1 1 0 0 0 0 0 0 0 0 1 0 1 1 0 0 1 1 0 0 0 0 0 1 1 0 1 1 1 1 0 0 0 0 1 0 1 1 2 0 1 0 1 1 0 0 1 1 0 0 0 0 0 0 0 0 0 0 0 2 1 0 0 0 0 0 0 2 0 2 2 1 1 1 1 0 1 1 0 1 1 0 0 1 1 1 1 2 1 1 2 2 0 0 0 1 1 1 2 1 1 1 0 0 1 1 0 0 0 0 0 1 1 0 0 1 0 0 2 0 0 2 2 0 0 0 0 1 0 1 2 0 1 1 0 0 0 0 0 2 2 0 0 0 0 0 0 0 0 0 0 0 0 0 1 1 2 1 0 1 0 0 0 1 1 0 1 0 1 1 0 1 1 0 0 0 0 0 1 0 0 0 0 0 0 1 0 0 0 2 0 0 0 0 0 2 1 1 1 1 0 2 1 0 1 2 0 0 0 1 0 0 0 0 1 0 0 1 2 0 0 0 0 1 1 0 2 2 0 0 1 0 1 0 0 2 2 2 1 2 0 1 0 1 0 1 0 0 1 0 0 0 0 0 0 0 1 1 0 0 0 0 2 0 1 1 1 0 0 0 0 0 0 0 0 0 0 0 0 0 1 0 0 1 0 0 1 0 1 0 0 0 0 0 0 0 0 0 0 1 0 2 0 1 0 2 0 2 2 0 0 2 2 2 0 0 0 0 0 0 1 1 0 0 0 0 1 1 1 1 0 0 0 0 2 0 0 0 0 1 2 1 1 1 0 0 0 1 1 2 1 2 1 0 2 0 2 0 0 0 0 0 0 1 1 0 2 0 0 0 1 1 0 1 0 2 2 2 0 2 1 1 0 1 0 1 0 1 0 1 1 1 1 1 1 0 0 0 0 0 1 1 0 1 0 0 0 0 2 2 1 1 1 1 2 0 1 0 1 0 0 0 1 0 1 0 2 1 1 0 0 0 0 2 2
31 1 0 1 1 0 0 2 2 1 0 1 0 0 0 0 0 0 2 0 0 1 0 0 2 0 1 1 1 2 1 2 0 1 1 0 2 1 1 0 1 0 1 0 1 0 1 0 0 0 0 0 2 0 0 0 1 0 1 0 1 0 2 1 0 0 0 1 0 0 0 1 0 2 0 2 1 0 2 0 2 0 0 0 1 0 0 0 0 2 0 0 1 0 0 1 1 0 0 0 2 0 2 0 0 0 2 2 0 2 0 1 1 2 1 1 1 0 0 2 2 0 1 1 1 1 0 0 1 1 0 0 0 0 0 0 0 0 1 0 0 0 0 0 1 0 0 0 0 0 0 0 1 0 0 0 0 0 0 0 1 1 2 2 2 2 0 0 1 1 1 2 0 2 0 0 1 1 0 0 0 1 0 2 2 2 1 2 0 0 1 2 2 0 0 1 1 1 0 0 0 0 0 1 1 1 1 0 1 0 1 0 1 0 1 1 1 0 1 1 1 1 0 0 0 0 0 1 0 0 0 1 0 0 2 0 0 2 0 0 0 1 2 0 1 0 0 0 1 0 0 0 1 0 0 1 1 2 0 1 0 1 0 1 1 0 0 0 2 0 0 1 0 1 0 0 0 0 0 0 0 0 0 2 0 1 0 2 2 2 2 2 0 2 1 1 2 0 0 1 0 0 1 1 1 1 1 0 0 0 0 0 2 2 2 0 2 1 0 0 1 2 1 0 0 0 0 0 1 0 2 2 0 0 0 0 0 0 0 2 0 0 2 2 0 0 0 0 1 1 1 1 1 0 0 0 1 2 0 1 1 1 1 0 1 0 1 1 2 1 2 2 1 1 1 1 2 1 1 1 1 0 0 0 0 0 0 0 0 1 0 2 0 0 2 1 1 0 1 0 0 0 0 2 1 0 0 1 0 0 0 0 0 2 2 1 0 0 1 0 1 0 1 0 1 1 0 1 2 0 0 1 0 2 0 0 0 2 0 1 2 0 1 0 0 1 1 2 0 0 0 1 1 2 0 0 0 1 1 0 0 0 1 0 0 1 1 1 1 0 0 0 2 2 1 0 1 0 1 1 2 0 0 0 1 2 1 1 2 1 0 0 0 0 0 0 2 1 1 2 2 2 1 0 0 2 2 1 0 0 0 0 1 0 0 1 0 0 0 1 1 1 1 0 0 0 0 0 0 1 1 0 0 1 0 1 0 0 0 1 0 1 0 2 2 0 0 0 0 1 0 1 0 2 1 1 0 1 0 1 0 0 0 0 0 2 2 2 1 1 0 1 1 0 1 1 2 2 0 1 0 0 1 1 1 1 2 1 1 1 0 0 0 1 0 0 0 0 0 1 0 1 1 1 1 1 1 0 0 0 1 0 0 0 2 0 0 0 0 0 0 0 1 1 1 0 1 1 0 0 1 1 0 0 1 1 2 0 1 2 1 0 0 0 2 0 2 1 1 0 0 2 0 2 1 2 1 1 1 0 0 0 2 0 1 1 0 1 1 0 1 1 0 0 0 1 1 0 1 1 1 0 0 1 0 2 2 0 0 1 0 1 0 2 0 0 1 2 0 1 0 1 1 0 1 0 1 0 1 0 0 0 0 0 0 0 0 2 2 0 0 0 1 2 1 1 1 0 0 1 1 1 1 0 0 1 0 0 0 0 0 0 0 0 0 0 0 0 0 0 0 0 2 0 1 2 1 0 1 0 0 0 2 1 1 0 2 1 1 2 0 0 1 1 1 1 1 0 0 0 0 1 1 0 0 2 0 2 0 2 0 2 1 0 1 0 1 1 0 1 0 0 0 0 0 1 2 0 1 0 1 0 1 1 1 2 0 0 0 0 0 0 0 2 2 0 2 0 0 2 0 2 2 2 0 0 0 1 2 0 1 0 1 0 0 1 1 1 1 0 1 0 0 0 0 0 0 0 1 1 0 2 0 0 0 0 0 0 1 0 1 0 1 1 1 1 0 1 1 0 0 2 2 0 1 1 0 2 0 2 2 0 0 2 0 0 0 0 0 0 0 2 0 0 1 1 1 2 1 2 1 0 0 0 2 2 2 1 2 1 0 2 1 1 1 0 0 1 1 1 0 2 0 1 1 0 0 0 2 0 0 0 2 1 1 0 0 0 0 0 2 0 1 0 2 0 2 2 2 1 0 1 0 1 1 2 2 1 1 0 0 0 0 1 1 2 2 0 2 0 0 0 0 0 0 1 2 0 0 0 0 0 0 2 1 0 0 1 1 1 2 1
32 0 0 1 1 1 1 1 1 1 1 2 0 1 0 1 0 0 0 2 2 2 1 0 2 0 1 1 1 2 1 1 1 0 1 1 1 0 0 1 0 0 0 0 2 0 0 0 0 1 0 0 1 1 0 1 0 0 1 2 0 1 2 2 1 1 1 1 0 0 0 1 2 2 2 2 2 0 1 0 0 0 1 0 0 0 0 0 2 2 0 0 1 2 0 2 1 2 0 1 1 0 1 1 0 0 2 0 2 0 0 2 0 1 0 0 0 1 1 1 1 0 2 1 0 0 1 0 1 1 0 0 0 1 0 0 0 0 0 0 0 0 0 0 0 0 0 0 0 0 0 0 0 0 1 0 0 1 2 0 0 0 2 2 2 2 0 0 0 0 2 1 1 1 0 1 2 0 0 0 0 0 0 2 2 2 1 1 0 0 0 2 2 1 1 0 0 2 1 0 0 0 0 0 1 2 2 0 1 0 1 0 1 0 0 2 0 1 2 0 2 1 1 0 0 1 1 1 0 0 1 0 0 0 1 0 0 2 0 0 0 0 2 0 2 0 0 0 1 1 1 1 1 0 0 2 1 1 1 1 1 0 0 0 0 0 0 0 1 0 0 1 0 2 0 1 0 1 1 0 0 0 0 1 0 0 0 0 2 2 1 1 1 1 1 0 1 0 0 0 0 0 0 0 0 0 0 0 1 1 0 1 2 2 1 0 1 1 0 0 0 2 1 1 0 0 0 2 2 0 2 0 1 1 0 0 0 1 0 2 0 0 2 1 2 1 0 0 0 0 0 1 1 1 0 1 2 2 0 0 1 1 2 1 2 0 2 2 1 0 1 1 0 0 0 0 2 2 0 0 1 1 0 0 2 0 0 1 1 1 1 2 1 0 2 0 0 1 1 2 0 1 0 2 0 0 1 2 0 0 0 0 0 2 2 1 0 0 0 0 1 0 1 1 2 1 0 0 0 0 0 0 0 2 1 1 0 1 0 0 2 0 2 1 1 1 1 0 0 0 0 1 1 2 1 1 0 0 0 1 1 1 0 1 1 1 1 2 2 0 0 0 2 2 2 0 2 0 2 1 1 0 0 1 2 0 0 2 2 0 1 0 1 1 1 0 1 1 1 2 1 2 1 0 0 2 1 1 1 0 0 0 0 0 0 1 1 0 0 1 1 2 2 2 1 0 0 0 0 1 1 0 0 0 1 0 1 0 1 1 0 0 0 0 1 1 0 1 1 0 0 0 0 1 1 1 0 1 0 1 0 0 0 0 0 0 0 1 1 0 0 0 0 0 0 0 2 0 0 0 0 0 1 1 0 0 1 0 0 0 0 0 0 0 1 1 1 0 1 1 0 2 0 2 2 2 1 2 0 0 0 0 0 0 2 0 0 0 0 0 1 1 0 0 0 1 0 2 0 0 1 1 0 0 1 2 2 0 0 1 0 0 0 1 1 0 1 1 0 1 1 1 1 1 2 2 0 2 1 0 0 0 1 1 1 1 0 1 1 0 1 1 1 0 0 1 2 0 1 1 0 1 1 0 0 1 0 2 2 0 0 1 0 1 0 0 1 2 0 0 0 0 0 0 1 0 1 2 0 0 0 0 0 1 0 0 0 1 1 0 0 0 0 2 0 0 0 1 1 0 0 0 1 0 0 1 0 0 1 2 1 1 0 0 0 1 0 1 0 0 0 0 1 0 0 2 0 0 0 0 0 0 2 0 1 1 1 1 0 2 0 0 2 0 0 0 1 0 1 1 1 1 0 1 1 2 0 2 0 2 0 2 2 1 2 0 1 1 0 1 0 0 1 2 1 0 1 0 1 1 2 0 0 2 2 2 0 1 2 0 1 2 0 2 2 0 1 0 0 2 1 2 2 1 0 1 0 0 0 0 0 0 0 1 0 0 1 0 0 1 1 0 0 1 0 1 1 0 1 1 0 0 0 1 1 1 2 1 2 0 0 0 1 0 0 1 0 1 2 1 0 1 2 0 0 0 0 2 0 1 1 0 1 1 1 0 0 0 0 0 0 2 0 0 2 2 0 1 0 0 0 0 0 0 0 2 2 0 2 2 0 2 0 1 0 0 2 1 0 0 1 1 0 1 0 0 0 1 2 0 0 1 2 1 1 2 0 1 1 0 1 0 1 0 1 0 1 1 1 2 1 2 0 0 0 0 0 0 0 0 1 0 0 0 0 0 1 0 0 0 0 2 0 0 1 1 0 0 0 2 0 0 0 0 0 0 0 0 2 0 1 0
33 0 0 0 0 0 0 1 1 1 1 0 1 1 0 1 0 0 1 1 1 2 0 1 1 0 2 1 2 2 2 2 1 2 0 0 2 1 0 0 1 0 0 0 1 1 0 0 0 1 1 0 0 0 1 0 0 0 2 0 1 0 0 1 0 0 1 0 0 1 1 1 2 2 2 2 2 0 1 0 2 0 2 0 0 0 1 0 2 2 0 1 1 1 0 1 0 0 0 0 1 1 1 1 0 0 2 1 1 1 0 1 0 1 0 0 0 0 2 1 1 0 2 2 0 0 1 0 2 2 0 0 0 0 0 0 0 0 0 0 1 0 0 0 1 0 0 0 1 1 0 0 1 1 0 0 1 0 0 0 0 1 1 1 1 1 0 2 0 2 0 0 0 2 0 0 2 1 1 1 0 1 0 2 2 2 1 0 0 2 2 2 2 2 2 0 1 2 0 0 1 1 0 0 0 2 2 0 0 0 0 0 1 1 0 2 0 0 2 1 2 1 1 0 0 2 2 0 0 0 0 0 0 1 0 0 0 2 0 0 0 0 2 1 2 0 0 0 1 1 1 1 1 0 0 1 0 2 1 1 1 0 0 1 1 0 0 0 1 0 0 1 0 0 1 1 1 1 1 1 0 1 1 1 0 2 1 2 0 2 2 0 1 1 1 0 2 1 0 1 0 0 0 0 0 0 0 0 0 1 0 1 2 2 2 1 1 0 0 0 1 1 0 0 0 0 0 2 1 1 1 1 1 1 0 0 0 1 0 0 0 0 2 1 1 0 0 1 2 2 2 0 2 0 0 0 1 0 0 1 1 1 1 0 1 0 0 0 2 0 2 2 0 0 0 0 2 1 1 1 2 2 0 0 2 0 0 0 0 1 1 2 1 0 2 2 2 2 0 0 0 0 0 1 0 1 0 0 0 0 0 1 1 0 0 0 1 0 2 0 0 0 0 1 1 2 1 0 2 0 2 0 0 2 1 1 0 0 0 0 2 0 1 0 0 1 1 1 1 0 0 1 1 2 1 1 0 1 1 2 1 1 0 1 1 1 1 1 1 0 1 0 2 2 0 0 0 1 2 0 1 0 0 0 1 2 1 1 1 0 1 1 1 1 0 0 0 2 2 1 0 0 1 1 0 1 2 0 0 0 0 0 0 1 0 0 1 1 0 1 2 2 2 2 1 0 0 0 0 1 0 0 0 1 1 0 1 0 1 0 2 2 0 0 0 0 0 1 1 1 0 1 0 2 1 0 0 1 1 1 0 0 1 0 1 1 2 1 1 0 1 2 2 0 0 2 2 0 0 0 0 0 1 1 0 0 0 1 1 1 0 0 2 0 2 0 2 0 0 0 0 2 2 1 1 2 1 1 0 2 0 0 0 1 0 1 1 0 0 0 0 0 0 0 0 0 2 1 0 0 0 1 0 0 1 1 2 0 1 1 2 0 0 0 2 0 2 1 0 0 1 1 0 1 1 2 1 1 0 1 0 1 2 1 1 2 0 2 1 0 1 2 2 0 0 0 1 1 0 2 1 1 0 0 0 1 0 2 2 0 1 0 0 1 0 0 1 2 0 1 0 1 0 0 0 0 2 1 1 0 1 0 0 1 0 1 0 1 1 0 0 0 0 2 0 0 0 1 1 0 1 0 0 0 1 0 2 0 1 2 0 0 0 0 0 0 0 0 0 0 0 0 0 0 0 2 1 0 1 1 1 1 2 1 0 0 2 0 2 1 0 0 1 0 0 1 2 0 1 1 2 2 1 0 1 1 0 0 0 0 2 2 1 0 1 0 0 2 0 2 0 0 1 2 1 0 1 0 0 1 1 0 1 0 0 1 0 0 1 0 2 1 0 2 2 0 1 0 0 2 0 2 1 2 0 1 0 0 1 1 0 1 0 0 0 0 0 0 0 1 1 0 0 0 0 0 0 0 0 0 1 1 0 0 0 0 1 0 1 0 1 0 1 1 1 1 0 2 1 0 0 2 2 0 0 0 1 2 1 1 1 0 0 1 1 0 1 0 0 0 0 2 0 0 0 1 1 1 0 0 0 0 0 0 0 2 2 0 2 2 0 2 1 2 0 0 1 1 0 0 0 2 0 1 0 0 0 1 1 0 0 2 1 1 1 1 0 0 0 1 1 1 1 0 1 0 1 1 1 0 0 0 0 0 0 0 0 0 0 0 2 0 0 0 0 1 1 1 2 1 1 1 1 2 0 0 0 0 2 2 1 0 0 1 0 0 0 0 0 0 1 0
34 1 0 0 0 0 0 2 2 0 0 1 0 0 0 0 0 0 2 0 1 1 1 0 2 0 1 1 0 2 2 0 1 0 2 1 2 1 1 1 2 1 0 0 2 0 2 0 0 0 0 0 2 1 0 1 0 0 0 2 0 1 0 0 1 2 2 1 0 0 0 0 2 2 1 2 1 0 1 1 0 0 0 0 2 0 0 0 1 1 0 0 0 2 0 2 1 1 1 1 2 0 0 1 1 1 2 2 0 2 0 1 0 1 0 0 0 0 0 2 2 0 2 0 0 1 0 1 1 1 1 0 1 2 0 0 0 0 0 0 0 0 0 0 1 0 0 0 0 0 0 0 1 1 0 0 1 1 1 0 0 0 0 1 1 1 0 0 1 2 0 0 1 1 1 1 1 1 1 1 0 1 0 2 1 1 1 1 0 0 1 1 1 1 1 1 0 2 0 0 0 0 0 2 2 0 1 1 1 0 2 0 0 0 0 2 0 0 1 1 1 0 1 1 0 1 1 1 0 0 0 1 0 0 0 0 0 2 0 1 1 1 2 0 2 0 0 0 1 0 0 0 1 0 0 2 0 1 0 0 0 0 0 1 1 0 1 1 1 0 0 2 0 1 0 0 1 1 1 1 1 0 0 1 2 0 2 0 1 2 1 1 2 2 2 0 2 0 0 2 0 0 1 1 1 0 0 0 1 1 0 1 1 1 1 1 0 0 1 0 0 2 0 0 1 0 1 1 0 1 1 2 0 0 0 0 0 2 0 1 1 1 1 1 1 0 1 1 2 2 2 0 1 1 0 1 1 1 0 1 1 1 1 0 1 1 0 2 2 0 2 2 0 0 0 0 1 2 0 0 0 0 0 0 0 0 0 0 0 0 0 1 1 0 2 1 1 1 1 1 0 1 0 2 1 0 0 2 0 0 0 0 0 1 1 1 1 1 0 1 1 0 0 2 1 1 1 0 2 1 1 0 0 1 0 0 0 0 0 0 2 2 2 1 1 1 1 1 0 0 0 1 0 1 1 0 1 2 2 2 1 1 0 1 1 1 1 2 2 0 0 0 0 0 1 0 1 0 0 0 1 0 0 2 2 0 0 1 2 1 0 0 0 0 1 0 2 1 1 2 2 2 1 0 0 2 1 1 0 0 0 0 1 0 0 0 0 0 1 1 1 2 2 2 0 1 1 1 1 1 1 1 0 1 1 0 1 0 2 1 0 1 0 0 2 0 0 1 1 0 0 1 0 1 2 1 0 0 0 0 0 0 1 0 0 1 2 2 2 0 1 1 0 0 0 0 1 1 0 1 0 0 1 1 0 0 0 0 0 0 0 0 0 0 1 0 0 1 1 1 1 1 0 1 1 2 0 1 0 1 0 0 0 1 2 0 0 0 0 1 1 1 1 1 1 0 1 1 0 0 1 1 1 1 2 1 1 0 0 2 1 1 0 2 0 0 1 0 1 0 0 2 1 1 2 2 1 2 1 1 0 1 0 1 2 2 1 1 1 0 1 1 1 0 0 0 1 0 2 0 1 0 0 0 0 2 1 0 1 1 0 1 1 2 1 0 2 1 0 0 0 0 0 1 1 0 1 2 0 0 0 0 0 0 0 1 1 2 2 0 0 0 0 2 0 0 0 1 0 0 1 1 0 0 0 0 0 0 0 1 1 1 0 0 0 0 0 0 0 0 0 0 1 0 0 0 0 0 0 0 0 0 2 1 0 1 1 0 2 0 1 0 1 0 0 0 2 0 1 1 2 2 2 0 1 1 1 2 0 2 0 2 2 0 2 0 0 0 0 0 1 0 1 2 1 0 1 0 0 0 0 0 0 0 0 0 2 0 2 0 2 2 0 2 2 0 1 0 0 2 0 1 1 0 0 0 0 0 0 0 0 0 0 0 0 1 1 0 0 0 2 0 0 0 1 0 1 0 1 1 1 2 0 0 0 1 1 2 1 0 0 0 1 0 2 1 0 1 2 2 2 0 1 0 1 1 0 2 0 2 2 0 1 1 1 1 1 0 0 0 0 2 0 0 1 1 0 1 0 1 0 0 0 0 0 1 1 0 1 0 1 0 0 2 1 0 1 1 0 0 0 2 1 2 0 0 0 1 1 0 0 1 1 0 0 1 0 1 0 1 0 0 2 1 0 0 2 1 0 0 0 0 0 2 0 2 2 0 0 0 0 1 0 0 0 0 0 0 1 1 1 1 0 0 0 1 1 0 0 2 0 0 0 1 0 0 2 0 0 1 1 0
35 1 0 2 0 0 0 1 2 2 0 0 0 1 0 0 0 0 0 2 2 2 1 1 1 1 1 2 0 2 2 1 1 2 1 1 2 1 0 0 2 0 0 0 1 0 0 0 0 1 0 0 0 0 2 1 1 0 0 1 0 1 0 0 0 0 1 2 0 0 0 2 2 2 1 2 2 0 2 0 1 0 2 0 0 0 0 0 1 1 0 0 0 1 0 1 0 1 0 0 1 0 0 1 1 1 2 2 0 2 0 2 0 2 1 1 1 0 1 1 1 0 2 0 0 1 0 0 2 1 1 1 2 2 0 0 2 0 0 0 1 0 0 0 0 0 0 0 0 0 0 0 0 0 1 2 0 2 0 1 0 0 2 2 1 2 0 0 0 0 2 0 0 2 0 0 1 1 0 0 0 1 1 2 2 1 2 0 0 1 0 1 1 1 1 0 1 2 0 0 1 1 0 2 2 0 0 1 1 0 0 0 2 0 0 2 0 1 2 0 2 0 0 0 0 2 2 2 0 0 1 0 1 2 0 0 0 2 0 0 0 0 2 1 2 0 0 0 2 0 0 0 1 0 0 1 0 0 1 1 0 1 0 1 1 0 1 0 1 0 0 1 0 1 0 1 1 2 2 1 0 0 2 2 0 1 1 0 2 2 1 2 0 2 1 2 1 1 0 1 0 0 1 1 1 0 0 0 1 1 0 1 1 1 1 0 2 1 0 1 0 1 0 0 0 0 0 1 1 2 2 1 0 1 0 0 0 2 1 1 0 2 1 2 0 0 1 0 2 0 0 0 2 0 1 1 1 1 0 0 0 0 1 1 1 1 0 1 1 0 1 1 1 1 1 1 1 1 0 0 0 0 0 0 1 0 0 1 1 0 0 1 1 0 1 0 0 0 0 0 0 0 0 1 0 1 0 1 0 0 0 0 0 0 0 0 0 0 1 0 0 0 0 2 1 1 1 1 1 1 0 2 0 2 0 0 0 1 0 0 1 0 2 1 1 1 2 1 1 1 1 2 1 2 1 1 0 2 0 1 0 1 0 0 0 1 1 2 2 0 0 0 2 2 1 0 1 1 2 0 1 0 0 0 1 2 1 1 2 1 0 0 1 1 1 0 1 1 1 2 1 2 1 0 0 2 1 1 1 0 0 0 0 1 0 0 0 0 0 2 2 2 2 2 1 1 0 1 1 1 1 1 0 0 0 0 0 0 1 1 0 1 1 0 1 0 0 1 1 0 0 0 0 1 2 2 0 1 1 0 1 0 0 0 0 1 1 2 1 1 0 1 1 0 0 1 1 0 0 0 0 0 0 2 1 0 0 2 0 2 0 0 1 0 1 0 0 0 2 0 0 2 1 2 1 2 1 1 0 1 0 0 0 0 2 0 0 0 1 0 2 2 0 0 0 0 2 1 0 0 0 1 1 1 2 1 2 0 0 2 0 0 0 1 1 0 2 1 1 1 0 1 1 1 2 1 1 0 0 0 0 0 1 1 2 2 1 2 1 1 0 1 0 1 1 0 0 1 1 1 2 1 1 0 0 2 2 2 2 0 0 2 0 1 0 0 0 2 0 1 1 0 0 0 0 0 2 2 0 0 0 0 0 1 2 1 2 1 1 0 0 0 0 2 0 0 0 1 1 0 1 1 0 0 0 0 1 0 0 1 1 1 0 0 0 0 0 0 0 1 0 0 0 0 1 2 1 0 0 0 0 1 2 1 0 0 2 1 1 2 0 0 2 0 0 1 2 0 0 0 1 1 0 0 0 1 0 1 1 1 1 1 1 0 1 0 1 0 0 0 1 0 1 2 1 1 0 0 0 1 1 0 1 0 0 1 1 0 2 0 2 2 0 2 2 0 0 0 0 2 0 1 1 2 0 1 0 1 0 0 0 0 0 0 0 0 0 0 0 0 2 0 0 0 0 1 0 0 0 1 0 1 1 0 1 0 1 0 1 0 1 0 1 0 2 2 0 0 2 2 2 0 1 0 0 0 1 0 1 1 1 0 0 2 1 1 1 0 0 0 1 1 0 0 1 1 1 1 2 2 2 0 1 1 2 1 1 0 1 1 0 1 1 2 0 0 1 0 1 1 0 2 0 2 0 0 0 2 2 0 0 1 1 2 2 1 0 0 1 1 0 0 2 0 0 0 0 2 0 0 0 0 0 0 1 1 1 0 0 0 1 0 0 0 0 2 2 0 2 0 0 0 1 1 0 1 1 0 0 2 0 1 1 2 1 1 0 0 0 0 1 0
36 0 0 1 0 0 0 2 2 1 1 0 1 1 0 1 0 0 1 1 1 2 1 0 2 0 2 2 0 2 1 1 1 1 1 1 1 1 1 0 1 0 0 0 1 1 0 0 1 1 0 0 0 0 1 0 2 1 2 1 0 1 1 2 0 0 0 1 1 1 0 1 2 2 2 2 2 0 1 1 1 0 1 0 1 0 1 0 2 2 0 0 2 1 1 1 0 1 0 0 2 0 0 0 2 2 1 1 1 1 0 0 1 2 1 1 1 0 0 1 1 1 0 2 2 0 0 0 0 0 0 0 0 0 0 0 0 0 0 0 0 0 1 1 0 0 0 0 0 0 0 0 0 0 0 0 1 2 0 0 0 0 2 2 1 2 0 0 1 1 1 0 0 1 2 0 2 1 1 1 0 1 0 2 2 2 1 2 0 0 0 2 1 0 0 0 0 1 0 0 2 2 0 2 2 0 0 1 1 0 0 0 2 0 0 2 2 0 2 0 2 1 1 1 0 1 1 2 1 1 1 1 0 0 2 1 1 2 0 0 0 1 2 0 2 0 0 0 2 0 0 0 1 1 1 2 0 1 1 1 1 0 1 1 1 0 0 0 1 1 1 1 0 1 0 0 0 2 2 1 0 1 0 2 0 0 0 0 2 2 2 2 0 2 1 1 1 1 1 1 0 0 1 1 1 0 1 0 2 2 0 2 1 2 2 0 1 0 1 0 1 2 2 1 1 0 0 0 0 0 2 1 0 2 0 0 0 1 0 0 0 0 2 2 1 0 0 0 2 2 2 0 1 0 0 0 1 2 0 0 0 0 2 0 2 0 2 2 1 0 1 1 2 2 0 0 2 2 1 0 1 2 0 1 2 1 0 0 0 0 0 1 1 0 2 1 1 1 0 0 0 0 0 2 1 0 1 2 0 0 0 0 0 0 0 0 2 0 0 0 0 0 1 1 0 0 0 0 0 0 0 0 0 2 1 1 0 1 0 0 1 1 1 0 0 2 1 1 0 0 0 1 2 2 2 2 0 2 0 2 2 2 1 0 0 2 0 1 1 0 1 0 2 2 1 0 1 0 2 1 2 0 0 0 2 1 0 0 2 0 1 0 0 1 0 0 2 2 2 1 0 1 2 2 0 0 2 1 1 0 0 0 0 2 0 0 0 0 0 1 1 2 2 2 0 1 1 0 0 2 1 0 0 1 0 0 1 0 0 1 2 0 0 0 1 0 0 2 2 0 0 0 0 2 1 0 1 1 1 0 1 0 0 0 0 2 2 2 2 0 1 1 1 0 0 1 0 0 0 0 0 0 0 0 1 0 0 2 2 2 0 0 0 1 0 1 0 0 0 0 0 2 1 0 0 1 2 0 1 1 1 0 0 1 0 0 0 0 0 0 1 0 0 0 0 1 1 0 0 0 2 2 0 0 2 1 2 0 2 2 2 0 0 1 0 0 1 0 0 1 1 1 1 1 2 1 1 0 0 0 0 0 0 1 1 1 0 2 0 0 2 0 1 0 0 0 0 0 1 1 0 1 0 0 0 2 2 1 2 1 1 0 0 1 0 0 2 2 0 1 1 1 0 0 2 0 1 0 0 0 0 0 0 0 0 0 0 1 1 0 0 0 0 2 0 2 2 0 0 0 1 0 1 0 0 1 1 0 0 2 1 1 0 0 0 1 0 0 0 0 0 0 0 0 0 1 1 1 1 1 0 0 2 1 0 0 2 1 1 2 0 0 2 0 0 1 2 0 0 0 2 2 0 1 1 1 0 0 0 0 2 2 1 1 2 0 0 0 0 1 0 0 1 2 1 2 0 0 0 1 2 1 0 1 1 1 1 2 1 0 0 1 0 2 1 0 0 0 0 2 1 2 2 1 0 0 0 0 0 1 0 1 0 0 1 0 1 1 0 0 2 0 0 0 0 0 0 0 0 0 1 2 0 0 0 0 0 0 2 1 1 0 1 0 2 2 0 0 1 2 2 0 2 0 0 0 0 1 1 1 1 0 1 0 2 0 1 0 0 0 0 2 0 0 2 2 0 0 1 1 1 0 1 1 2 0 0 2 2 2 0 2 0 0 1 0 0 2 0 0 1 1 0 1 0 0 0 1 1 1 0 0 1 0 0 1 0 0 1 0 0 0 2 0 0 0 0 2 2 1 0 1 0 0 0 0 0 0 0 0 1 0 0 0 0 2 2 1 1 1 1 2 0 0 0 1 1 0 0 0 0 0 0 2 1 1 0 0 0 1 2 2
37 1 0 1 0 0 0 1 1 2 2 1 1 1 0 0 1 0 1 1 1 1 0 0 2 0 1 0 1 1 0 1 2 2 1 1 1 1 0 0 1 0 0 0 0 0 1 0 0 1 0 0 0 1 0 0 0 1 1 0 1 1 2 2 0 0 2 1 0 0 0 1 2 2 1 2 2 0 1 0 1 0 0 1 1 0 1 1 1 1 0 0 1 2 0 1 0 1 1 2 2 1 1 0 1 0 2 2 0 2 0 0 0 2 0 0 0 0 1 1 1 0 2 2 0 1 1 1 1 1 0 0 0 2 2 2 0 0 0 0 0 0 0 0 0 0 0 0 1 1 0 2 0 0 0 0 0 1 1 0 0 0 1 2 1 1 1 0 0 1 1 0 1 2 0 1 1 0 0 0 0 0 0 1 0 0 0 2 0 0 0 2 2 0 1 0 0 1 0 1 1 2 0 1 1 1 1 1 0 1 0 0 0 1 0 2 0 1 1 2 0 0 2 0 0 2 2 2 1 1 0 0 0 0 1 1 0 2 0 1 1 0 2 0 2 0 1 0 2 0 0 0 0 1 1 2 1 1 0 0 0 0 0 1 0 0 0 0 1 0 0 1 0 2 0 1 0 1 0 0 2 0 0 2 0 1 0 2 0 2 0 0 1 1 1 0 1 0 0 0 0 0 1 1 1 1 1 1 2 2 1 0 2 2 2 2 0 0 2 0 0 2 1 0 0 0 0 1 0 2 1 1 0 1 0 1 0 1 1 1 1 1 1 1 1 0 0 0 2 1 1 0 2 1 0 1 1 0 0 1 1 1 2 2 2 1 0 2 2 0 2 2 0 0 0 0 2 1 0 0 1 1 0 0 1 1 0 0 0 0 0 0 0 1 1 0 0 1 1 0 0 1 0 2 1 0 0 0 0 0 0 1 1 0 1 1 0 1 0 0 0 2 0 2 1 1 1 0 1 0 1 0 0 2 1 1 0 1 0 1 0 0 1 1 0 2 2 1 1 0 0 1 0 2 0 0 0 0 1 1 0 1 1 0 0 1 1 1 1 1 2 1 1 1 0 1 1 0 2 1 2 0 0 0 1 1 1 1 1 0 0 1 1 1 1 0 2 2 2 2 2 2 2 2 0 0 2 1 2 0 1 0 1 0 1 0 1 0 0 2 2 1 1 1 0 2 0 0 0 1 1 1 0 0 0 0 1 0 1 2 0 1 0 1 2 0 0 1 1 0 1 0 0 2 2 1 0 1 0 2 0 0 0 0 0 1 1 1 1 0 0 1 2 0 0 1 1 0 0 0 0 0 0 2 2 0 2 2 1 2 0 0 0 1 0 1 0 0 0 0 0 2 1 1 1 2 1 0 0 0 2 0 0 1 2 0 0 0 1 0 0 1 0 0 0 0 2 1 0 0 1 1 0 0 2 2 2 0 0 2 0 1 0 0 1 0 2 2 0 0 0 2 1 1 2 2 0 2 2 0 0 0 1 0 1 2 0 1 1 0 0 1 1 0 0 0 0 0 1 1 0 1 0 0 0 1 1 0 1 2 0 0 0 0 0 0 0 2 0 2 1 1 0 0 2 0 1 0 1 0 0 0 0 0 0 0 0 1 0 0 0 0 0 2 1 0 0 0 0 0 0 1 1 0 0 1 0 0 1 1 0 0 0 0 0 0 1 0 0 0 0 0 0 0 0 2 0 0 0 0 0 0 2 0 0 1 2 0 2 2 0 1 1 1 1 1 1 0 0 0 1 1 0 1 2 2 0 1 1 1 1 1 2 0 1 1 0 1 1 2 0 0 1 2 1 0 1 0 0 0 0 0 0 1 0 0 0 1 1 0 1 1 0 2 2 0 1 0 0 2 1 2 2 1 0 1 0 1 1 0 0 0 0 1 0 0 1 0 0 0 2 0 0 0 0 0 0 0 0 0 1 2 0 0 0 1 1 0 1 0 0 0 1 1 1 1 0 1 2 1 1 1 2 0 0 0 0 2 0 2 2 0 0 2 2 2 2 0 0 0 0 1 1 0 2 2 1 1 1 2 2 0 0 0 1 1 2 0 1 0 0 1 1 2 0 0 1 2 0 0 0 2 0 2 0 0 0 1 1 0 0 1 2 0 1 0 0 0 1 0 1 1 2 0 0 0 0 1 0 1 1 1 0 0 1 0 1 1 0 0 1 0 0 0 0 0 1 0 1 0 0 1 1 2 0 0 0 0 0 1 0 0 0 2 0 1 0 0 1 0 0 0
38 1 0 0 0 0 0 0 0 2 2 0 0 0 0 0 0 0 1 1 1 1 0 0 2 0 1 1 0 1 1 1 1 1 0 0 2 1 0 0 1 0 1 1 1 1 2 0 0 0 0 0 1 1 1 1 0 1 1 0 1 1 1 2 0 0 0 2 0 0 0 2 1 2 1 2 2 0 0 0 2 0 0 1 2 0 0 0 0 1 0 0 0 2 0 1 1 2 2 2 0 0 0 2 0 0 2 1 1 1 0 1 0 2 0 0 0 0 0 2 2 0 2 1 0 0 1 0 1 1 0 0 1 1 0 0 1 0 0 0 1 0 0 0 0 0 0 0 0 0 0 0 1 0 0 0 1 0 0 0 1 2 1 1 0 2 0 0 0 0 2 2 1 0 0 0 2 0 0 0 0 0 0 2 0 0 0 1 1 1 1 1 2 1 1 1 2 2 0 0 0 0 0 1 1 2 2 1 0 1 1 0 2 0 0 2 0 0 1 0 2 1 1 0 0 2 2 0 0 0 0 0 0 0 0 0 0 2 0 0 0 0 1 0 0 0 0 0 0 1 1 1 0 0 0 2 0 1 1 1 1 0 0 1 1 0 0 0 1 0 0 2 1 1 0 0 0 2 2 1 0 0 1 1 0 1 1 1 2 2 2 1 1 2 2 1 2 0 0 2 0 0 1 1 1 0 0 0 0 0 0 1 1 2 2 0 2 0 0 0 0 1 1 1 1 0 0 2 2 0 2 0 2 2 0 0 1 1 0 0 0 1 1 2 1 0 2 1 2 2 2 0 1 0 0 0 1 1 0 0 0 0 1 0 1 1 0 2 1 0 1 1 1 1 2 2 1 1 0 0 1 2 0 0 2 0 0 0 0 0 0 1 1 0 2 1 1 0 1 1 0 1 0 2 0 0 1 0 0 0 0 0 0 1 1 2 0 0 1 0 0 0 0 1 1 1 1 0 1 1 0 0 0 2 1 1 1 1 0 0 1 1 2 1 1 2 1 1 1 0 0 1 0 2 0 0 0 1 1 2 1 2 1 0 0 1 1 2 2 1 0 0 2 2 1 0 2 0 2 1 1 0 0 0 1 2 0 1 1 0 1 1 0 1 0 0 0 1 1 1 1 1 2 0 1 1 1 2 0 0 0 1 1 1 1 0 0 1 0 2 2 2 2 2 1 0 0 2 2 0 2 0 1 0 0 0 1 0 1 1 0 1 0 2 2 1 0 1 1 0 1 0 0 2 1 0 0 2 0 0 0 2 0 0 0 1 1 1 1 0 1 0 0 0 1 0 1 1 0 1 1 0 0 0 2 1 1 1 0 1 2 1 1 2 0 1 0 1 1 0 0 1 2 1 0 1 1 1 0 2 1 0 0 0 1 0 0 0 1 0 1 1 0 0 0 1 1 0 0 0 1 1 0 0 1 1 2 0 2 2 2 1 0 0 2 0 2 1 1 0 0 2 2 1 1 1 2 2 2 0 0 0 1 0 1 1 0 2 1 0 0 1 0 0 0 0 0 0 1 1 1 0 0 0 0 2 2 1 2 1 0 1 1 1 1 0 1 2 0 1 0 2 0 0 1 0 1 2 1 0 0 0 0 0 0 0 0 1 1 0 0 0 0 1 1 0 0 0 0 0 1 1 0 0 0 0 1 0 0 1 1 1 1 1 0 0 0 1 0 0 0 0 1 0 0 2 2 1 2 2 0 0 2 2 2 0 2 0 1 2 0 0 2 1 1 0 1 0 1 1 1 1 0 1 2 2 0 2 1 2 0 1 1 1 1 1 0 0 0 1 0 0 1 2 1 2 1 0 0 0 0 0 1 1 1 2 0 0 1 1 1 2 0 2 2 0 0 0 0 2 0 1 2 0 0 0 0 1 1 0 0 0 0 0 0 0 0 2 2 0 1 1 0 0 0 0 0 0 0 0 0 1 0 0 0 0 1 1 1 0 1 0 1 0 2 1 1 2 1 0 0 2 2 0 0 0 0 1 0 1 1 0 0 2 2 1 2 0 0 0 0 2 0 1 2 2 0 2 0 0 0 0 0 0 1 1 2 1 1 0 0 1 1 1 2 0 0 1 0 0 2 1 0 1 1 0 0 0 1 0 0 0 1 0 0 0 0 0 0 0 2 0 1 0 1 0 1 0 0 0 0 0 0 1 0 0 0 0 0 0 0 0 0 1 1 1 1 0 1 1 1 1 1 1 0 2 2 0 0 1 0 0 0 1 1 0 0 1 2 0 1 0
39 1 1 2 0 0 0 0 0 2 2 0 0 1 0 1 0 0 1 1 1 2 0 0 2 0 1 1 0 2 2 0 2 2 1 1 1 2 0 0 0 0 0 0 2 0 1 0 0 0 0 0 1 0 1 1 1 1 1 1 0 2 1 1 0 0 1 0 0 0 0 2 1 2 1 2 2 0 0 1 0 0 0 0 1 0 0 1 1 1 0 0 1 1 0 1 1 1 1 1 0 1 0 0 2 2 2 1 0 2 0 0 1 2 1 1 1 0 1 0 0 1 1 2 1 0 1 1 2 1 1 2 0 0 0 0 0 0 0 0 0 0 0 0 0 0 0 0 0 0 0 0 0 0 0 0 1 1 0 0 1 1 2 2 1 2 1 0 0 1 1 0 1 2 1 1 2 1 0 0 0 1 0 2 2 2 1 1 1 1 1 1 1 1 1 0 0 2 0 0 1 1 0 2 2 0 0 0 0 0 0 0 1 0 0 2 0 0 2 0 2 2 0 0 0 0 0 2 0 0 0 1 0 2 1 1 1 2 0 0 0 0 2 0 0 0 0 0 2 0 0 0 1 1 1 1 0 0 0 0 0 0 0 0 0 0 0 0 2 0 0 1 1 2 0 0 0 2 2 2 0 0 0 2 0 1 1 2 0 2 2 0 1 1 1 0 2 2 0 2 0 1 1 1 1 1 1 0 1 0 0 0 1 0 0 0 0 1 0 0 0 0 0 0 1 0 0 1 1 1 1 1 0 2 0 0 0 0 0 0 0 0 2 2 1 0 1 1 2 1 1 0 0 0 0 0 0 1 0 1 1 2 1 0 1 0 1 1 1 0 1 1 0 0 1 1 2 2 1 1 1 0 0 0 0 0 0 0 0 1 0 1 0 0 2 1 0 0 1 1 0 1 0 2 1 0 1 1 0 0 0 0 0 1 1 0 0 0 0 0 0 1 0 1 0 0 0 0 0 0 0 0 1 0 1 2 0 0 0 1 2 0 1 0 0 2 0 1 0 0 0 1 0 1 1 0 1 0 1 1 0 1 0 1 1 1 1 1 1 1 2 1 2 2 2 0 2 0 2 1 2 0 0 2 2 0 0 1 1 0 0 1 0 1 1 0 1 2 2 1 0 1 0 0 0 2 1 0 1 0 1 0 1 0 0 0 0 0 0 0 0 2 2 2 2 0 0 1 1 0 2 0 0 0 0 0 1 0 2 0 1 2 0 1 2 0 0 1 1 0 0 0 0 2 2 0 0 1 0 0 0 0 0 0 0 2 2 2 1 1 0 1 1 0 0 1 1 1 0 1 0 0 0 0 1 0 0 1 1 1 0 0 1 0 0 0 0 0 0 1 0 2 1 1 1 2 1 2 0 2 0 0 0 0 0 0 1 0 0 1 1 1 0 1 1 1 0 1 0 0 1 1 0 0 1 1 2 0 2 2 2 1 0 0 0 0 2 2 0 0 2 2 1 0 2 2 2 0 0 0 0 0 1 0 1 2 0 2 1 0 1 2 0 0 1 0 1 2 0 2 2 0 0 1 0 2 2 1 1 0 0 1 0 0 0 0 1 2 0 1 1 0 0 0 0 0 1 0 1 0 0 0 0 0 0 0 1 0 1 0 1 0 1 2 1 0 0 2 1 0 1 1 0 1 0 1 1 0 0 1 1 1 1 1 0 0 0 1 0 1 1 2 1 0 1 0 1 0 1 0 0 0 2 2 1 0 2 0 1 2 0 1 2 0 0 0 0 1 1 2 2 1 1 0 2 1 1 1 1 1 1 1 1 2 2 0 1 1 0 1 0 0 1 2 1 0 1 0 1 1 2 0 1 1 1 2 0 0 1 0 1 1 0 2 2 0 0 0 0 2 0 2 2 0 0 0 0 2 2 0 2 2 0 0 0 0 0 2 2 0 1 1 0 0 1 0 1 0 0 0 0 0 1 0 1 1 0 0 1 0 1 0 1 1 1 1 0 1 2 1 1 1 1 0 0 0 0 1 1 0 0 0 1 1 2 1 2 0 0 0 0 0 0 0 1 2 0 2 0 1 0 0 0 0 1 1 2 0 1 0 0 2 0 1 0 0 0 2 0 0 0 2 0 1 0 0 0 1 2 0 0 1 1 0 0 1 0 1 0 2 0 0 1 0 2 0 2 2 0 0 0 1 0 0 0 0 0 0 0 0 0 0 0 0 0 0 1 0 0 0 0 1 1 1 0 2 1 0 0 2 0 0 1 2 1 0 0 1 1 0 2 1
40 0 0 0 0 0 0 1 2 1 0 0 0 0 0 0 1 0 0 2 2 2 1 0 2 0 2 1 0 2 2 0 1 1 2 1 2 1 0 1 1 0 0 0 2 1 1 1 0 0 0 1 0 1 1 1 0 0 2 1 0 1 2 2 1 1 2 0 0 1 1 1 1 2 1 2 2 0 0 0 0 0 0 0 2 0 0 1 1 2 0 1 0 1 0 1 0 0 0 0 1 0 0 2 0 0 2 0 2 0 0 2 0 1 0 0 0 0 1 1 1 0 2 1 0 0 1 1 2 2 0 1 0 1 0 0 0 0 0 0 1 0 0 0 1 0 1 0 0 0 1 0 0 0 1 0 0 0 0 0 0 0 1 2 1 1 1 1 0 0 2 0 1 2 2 1 2 0 0 0 0 0 0 2 0 0 0 2 1 1 1 2 2 2 2 0 1 2 0 0 0 0 0 2 2 0 1 0 2 0 0 0 1 0 0 2 0 0 1 1 1 2 1 0 0 1 1 0 0 0 0 0 0 2 1 1 1 2 1 1 1 1 2 0 1 0 0 0 2 0 0 0 1 1 1 2 0 2 0 0 0 0 1 2 1 0 0 0 1 0 0 0 0 0 0 1 1 2 2 1 0 0 0 1 1 1 0 1 1 1 1 2 2 2 2 0 2 1 1 2 0 0 0 0 0 0 0 0 0 2 0 2 2 2 2 0 0 1 1 0 0 2 0 0 1 0 0 1 1 0 1 2 0 2 0 0 0 2 0 2 1 1 1 1 1 1 0 0 1 0 0 0 1 1 0 1 1 2 0 0 0 1 1 0 1 1 1 1 1 0 1 1 0 0 0 0 2 1 0 0 0 0 0 0 2 0 0 1 1 0 0 0 0 0 1 1 1 0 0 0 0 0 0 2 1 0 0 1 1 0 0 1 1 0 1 0 0 1 0 0 0 1 0 2 0 0 0 1 1 1 0 0 0 0 0 0 0 1 1 0 1 2 1 0 0 1 1 2 0 0 0 1 1 2 1 1 0 0 0 1 1 1 1 0 0 1 1 1 2 1 0 0 2 2 0 0 0 0 1 0 1 0 0 0 2 1 0 0 0 0 0 2 0 1 1 0 2 2 2 1 0 2 1 1 0 1 2 0 0 0 0 0 1 0 1 0 0 1 1 1 1 2 2 2 1 1 0 0 0 2 0 1 0 0 2 0 1 0 1 0 0 2 0 1 1 1 0 1 1 1 0 1 0 2 2 1 1 0 1 0 0 0 0 1 1 0 1 1 1 0 0 2 0 0 0 0 1 2 0 2 0 0 1 1 0 0 1 0 0 0 0 0 1 0 1 0 1 1 1 1 1 1 2 0 0 1 1 2 0 1 0 0 0 0 1 0 0 0 0 0 1 1 0 0 0 0 0 0 0 0 1 1 0 0 1 0 2 0 0 2 0 1 0 1 1 0 2 1 0 0 1 2 1 1 1 2 1 2 1 1 0 0 0 2 1 2 2 2 0 2 0 0 0 0 1 0 1 0 2 0 1 0 0 1 1 2 1 1 1 0 0 2 0 1 0 0 1 2 0 1 0 1 0 1 1 1 0 1 0 1 1 1 0 0 0 0 0 2 2 0 0 0 0 2 0 1 1 0 0 0 0 0 0 0 0 0 0 0 1 1 0 0 0 0 1 1 0 1 0 0 0 1 1 0 0 0 0 0 1 0 0 0 2 2 1 0 2 0 1 2 0 1 2 0 0 0 1 0 2 2 2 2 1 0 1 2 1 1 1 1 1 1 2 0 2 0 1 1 0 2 0 0 1 2 1 1 1 0 0 2 2 0 0 2 2 2 0 0 1 0 1 1 0 1 1 0 0 0 0 1 0 0 2 0 0 1 0 1 1 0 1 1 0 0 1 1 2 1 1 1 0 0 0 0 0 0 0 0 0 0 1 1 0 0 0 0 1 0 2 0 0 0 1 0 1 2 0 0 1 1 1 0 1 0 0 0 1 1 0 2 1 0 1 1 0 0 0 1 0 0 2 1 0 0 1 1 1 0 1 2 2 1 0 0 0 2 2 1 1 0 1 0 0 1 1 0 0 1 0 0 0 1 0 1 2 0 1 1 2 0 0 2 1 0 0 0 0 1 0 0 2 0 2 0 0 0 0 2 0 0 0 0 0 0 1 1 1 0 0 0 1 0 0 0 0 0 0 0 1 0 0 1 1 0 0 1 0 0 0 2 0 2 1 2 1 0 0 1 2 0 1 1
41 0 1 2 0 0 0 1 2 2 2 0 0 1 0 1 0 0 1 1 2 2 0 0 2 0 1 1 1 2 2 1 2 1 0 1 1 1 0 0 1 0 0 0 1 0 1 0 0 1 1 0 1 0 1 1 0 0 1 0 1 0 1 2 0 0 1 0 0 1 1 1 0 2 0 2 2 0 1 0 0 0 0 2 2 0 0 0 2 2 0 1 0 2 1 1 1 0 0 0 1 0 1 0 1 0 2 1 1 1 0 1 0 0 2 2 2 0 0 2 2 0 1 1 1 1 0 1 1 1 0 0 0 1 1 1 1 0 0 0 0 0 0 0 2 0 2 0 0 0 0 0 0 0 1 2 0 1 0 0 0 0 2 2 0 1 0 0 2 2 0 0 2 0 1 1 1 1 0 0 0 1 0 2 0 0 0 0 0 1 0 1 2 1 1 1 2 1 0 0 0 0 0 2 1 1 1 0 1 0 1 0 1 0 0 2 0 0 0 0 2 2 1 0 0 0 0 1 0 0 0 1 0 0 0 0 0 2 0 0 0 0 2 0 2 1 1 0 1 0 0 0 1 1 1 1 0 1 0 0 0 0 0 1 1 0 0 1 1 0 0 2 0 1 0 0 0 2 2 1 0 0 0 1 1 0 0 2 0 2 0 0 1 1 1 0 2 0 0 0 0 0 1 1 1 0 0 0 0 1 0 1 1 2 2 0 0 0 1 0 0 1 2 1 0 0 0 1 1 0 2 1 0 2 0 0 1 0 0 1 0 0 0 2 0 0 1 0 1 0 0 1 1 0 0 0 0 1 0 1 1 1 1 0 1 0 1 2 2 1 2 2 1 1 1 1 2 1 1 1 2 0 0 0 1 0 0 0 0 0 0 1 1 0 2 1 1 0 0 0 0 0 0 2 1 1 0 1 0 0 0 0 0 0 0 0 0 1 0 0 0 2 0 1 0 1 0 0 2 1 1 1 0 2 0 0 0 1 0 0 1 1 2 0 0 1 2 0 1 0 0 0 0 2 1 0 1 0 1 0 0 0 1 0 0 1 1 1 1 0 1 0 2 2 1 1 0 0 2 1 1 1 0 0 1 2 1 0 1 0 1 1 0 1 0 0 2 0 0 2 2 2 1 1 0 1 1 0 1 0 1 0 1 0 0 0 0 0 0 1 1 2 1 1 0 1 1 0 1 1 1 1 0 2 1 0 2 0 1 1 1 1 0 0 1 1 0 2 2 0 0 0 0 2 2 1 0 2 0 0 0 1 0 0 0 0 0 1 1 0 0 1 1 0 0 1 1 0 0 0 0 0 1 2 1 0 2 1 1 1 0 0 1 0 0 0 1 0 0 0 0 1 1 0 0 1 1 0 0 0 1 0 0 0 2 0 0 0 0 0 2 1 0 0 0 0 2 0 0 0 1 1 0 0 1 1 1 0 1 1 1 0 0 1 0 0 2 1 0 0 0 2 0 0 1 2 2 1 1 0 0 0 2 1 1 1 1 2 0 2 0 0 0 0 0 0 0 0 2 1 1 0 1 0 0 2 1 0 1 2 0 0 0 1 0 0 2 2 0 2 1 1 0 0 0 0 1 2 0 0 0 0 0 0 0 0 1 0 0 0 0 0 0 2 0 2 2 1 1 0 1 1 0 0 0 0 1 0 1 1 0 0 1 0 0 0 0 1 1 1 0 1 0 0 0 2 0 0 0 1 0 0 2 0 0 0 2 1 1 1 1 0 1 0 0 0 1 0 1 1 1 1 1 0 1 2 0 2 0 2 0 2 2 0 0 1 0 0 0 0 0 0 0 2 0 2 0 0 0 1 1 0 0 2 2 2 0 0 2 0 2 2 0 2 2 0 1 0 0 2 1 2 2 1 0 1 1 0 1 0 1 1 1 0 0 1 1 1 0 1 2 0 0 0 0 0 0 0 1 1 0 0 0 0 0 0 1 0 1 1 1 0 1 0 0 0 0 1 1 0 1 1 2 0 0 0 1 1 1 0 0 0 0 2 2 2 2 0 0 1 0 1 1 0 1 2 0 2 0 0 0 0 0 0 0 2 2 1 2 2 0 2 1 1 1 0 2 1 0 1 0 2 0 2 0 0 0 0 1 0 0 0 1 0 0 1 0 0 1 0 1 0 2 0 1 0 1 2 2 0 0 0 0 0 1 1 1 0 0 0 0 0 1 0 0 2 2 0 2 0 0 0 0 0 0 0 0 0 0 1 0 1 0 1 0 1 0 0 1 0 1 0
42 1 0 1 1 0 0 2 2 1 1 0 0 0 0 0 0 1 2 1 1 1 0 0 2 0 1 2 0 2 2 0 2 2 1 2 1 1 0 1 1 1 1 0 1 1 0 0 0 1 0 0 0 1 1 0 1 1 0 2 0 1 2 2 0 0 1 0 0 2 2 2 1 2 1 2 2 1 1 0 1 0 0 2 2 0 0 1 2 2 1 1 1 1 0 1 0 1 1 1 0 0 0 0 1 1 1 1 1 1 0 2 0 0 0 0 0 0 2 1 1 0 2 0 0 1 0 0 1 1 0 0 0 1 0 0 0 0 0 0 1 0 1 0 1 0 0 0 0 0 0 0 1 2 1 0 1 0 1 1 0 0 2 1 0 2 0 0 1 1 1 0 0 1 0 0 1 1 0 0 0 1 0 2 0 0 0 0 0 0 0 0 2 1 1 1 1 2 0 0 0 0 0 1 1 1 1 1 1 0 0 0 1 0 0 2 0 0 2 0 2 1 1 0 0 1 1 0 0 0 0 0 0 0 2 0 0 2 0 0 0 0 2 1 2 0 0 0 0 1 1 1 1 1 1 1 0 2 0 0 0 0 0 0 1 0 1 0 2 1 1 1 1 2 0 1 0 2 2 1 2 0 0 1 0 0 0 1 0 2 0 0 0 2 1 2 2 1 0 1 0 1 0 0 0 1 1 1 1 1 0 2 1 2 2 0 0 0 0 0 0 2 0 1 0 0 0 2 1 0 1 1 0 2 0 0 0 1 0 0 0 0 1 2 0 1 1 0 2 1 1 0 2 0 0 0 0 2 0 1 1 1 1 1 1 0 1 1 1 0 1 1 0 0 1 1 0 1 0 0 1 0 0 0 2 0 0 0 0 0 0 1 1 0 1 0 1 2 1 0 1 1 1 1 0 0 1 1 0 0 0 0 0 0 0 0 1 0 0 0 2 1 0 0 1 1 1 0 1 0 1 0 0 0 0 2 0 0 0 0 2 1 1 0 0 2 1 1 1 0 0 1 1 1 2 1 1 0 1 1 0 1 0 0 0 2 0 1 1 0 1 0 0 0 1 1 1 1 2 0 1 0 0 1 2 0 0 1 2 0 2 0 0 2 0 0 0 1 1 2 2 2 1 2 0 0 2 0 1 0 1 0 1 1 0 0 1 1 0 2 2 2 2 2 0 1 1 0 0 2 0 2 0 0 2 1 0 0 1 1 1 1 0 1 1 1 0 1 1 0 0 0 0 2 1 0 0 0 1 1 0 0 1 0 1 0 1 2 2 0 1 1 0 0 0 0 1 1 0 1 0 0 0 1 1 1 1 2 1 2 1 0 1 0 1 0 0 1 1 1 1 1 0 2 2 2 1 1 0 0 1 0 0 0 2 0 0 0 0 0 0 0 0 0 0 0 1 2 0 0 0 0 2 0 2 0 2 0 0 2 2 0 0 2 0 0 1 1 0 0 1 1 1 1 1 1 2 2 2 0 0 0 1 2 2 2 1 2 0 1 1 0 0 0 1 0 0 1 1 1 2 0 0 0 0 2 0 1 1 0 1 1 0 0 0 0 2 2 0 1 0 1 0 0 2 0 2 2 0 0 1 0 0 1 0 1 0 0 0 0 0 2 0 1 1 1 1 1 1 0 2 2 0 1 0 1 1 0 1 2 1 1 0 0 0 0 1 2 0 0 0 1 0 0 0 2 1 0 2 2 0 0 2 2 1 0 2 1 1 2 0 0 2 1 1 0 1 0 0 0 0 1 1 0 1 1 1 1 1 1 1 1 0 1 1 0 0 1 0 1 0 0 2 2 2 0 1 1 1 1 1 0 1 1 1 2 0 2 1 0 2 2 0 2 2 0 2 0 0 1 0 1 1 1 0 0 0 1 1 0 0 0 2 0 0 2 2 1 1 0 1 0 0 0 0 1 0 0 1 1 1 1 0 0 0 0 1 1 1 0 0 0 1 0 1 1 0 0 1 1 1 0 2 0 1 1 0 2 0 1 1 0 0 1 1 1 1 0 1 0 1 2 0 0 2 2 0 2 1 1 1 0 0 0 1 1 1 1 2 1 0 2 0 1 0 0 0 0 0 0 0 2 0 1 0 0 0 1 2 1 0 0 2 0 1 1 0 0 1 1 0 0 2 1 1 0 2 2 0 0 0 0 0 1 0 1 1 0 0 0 1 0 0 0 0 2 2 0 1 0 0 2 1 2 0 0 0 0 0 1 0 0 0 1 0 0 1 0 1 1 2 2
43 1 0 1 0 1 1 2 2 0 0 0 0 1 0 1 0 0 1 1 1 1 0 0 2 0 0 0 1 1 0 0 2 2 0 1 1 2 0 0 2 0 1 1 2 0 1 0 0 1 0 0 0 0 1 1 0 0 1 1 1 0 0 0 0 0 2 0 0 1 1 1 1 2 1 2 2 0 1 0 2 0 0 1 1 0 0 0 2 2 0 0 1 1 0 2 1 1 1 1 1 0 0 1 1 0 2 1 1 1 0 2 1 1 1 1 1 0 2 2 2 0 2 2 0 0 2 1 1 1 2 0 0 0 1 0 0 0 0 0 0 0 1 0 1 0 0 0 1 1 1 0 0 0 0 0 1 1 1 1 0 0 1 1 0 1 0 0 2 2 0 0 1 1 1 0 2 0 0 0 0 0 0 2 1 1 1 1 0 2 2 2 2 0 0 2 2 2 0 0 0 0 0 1 1 1 1 0 1 0 2 0 1 0 0 2 1 0 1 2 0 1 0 0 0 1 0 1 0 0 0 0 0 1 2 1 1 2 0 1 1 0 2 0 2 0 0 0 1 0 0 0 0 0 0 2 1 1 0 0 0 0 0 0 0 0 1 0 2 0 1 1 0 2 0 0 0 2 2 1 0 0 1 2 0 2 1 0 1 1 1 1 2 2 2 0 2 1 0 2 0 0 1 1 1 0 1 1 2 1 1 0 0 1 1 0 1 0 0 2 0 1 2 1 2 0 0 1 1 1 2 1 0 1 0 0 0 1 0 2 0 0 1 1 0 0 0 0 1 0 0 1 1 1 0 1 2 1 0 2 2 2 1 0 1 0 0 2 2 1 2 2 0 0 0 0 1 2 0 0 1 2 0 0 2 0 0 2 2 1 1 1 1 0 2 0 0 0 1 1 0 1 0 1 1 0 0 2 1 0 0 2 1 1 2 0 0 0 0 0 0 2 0 0 1 1 1 0 1 1 0 1 1 1 1 0 0 1 1 0 1 2 0 0 0 2 1 1 1 1 1 0 1 2 2 1 1 2 0 2 2 1 0 1 1 1 1 2 2 1 1 1 2 2 2 0 2 0 2 0 2 0 0 0 1 1 1 1 1 0 1 1 1 2 1 0 1 1 1 1 1 1 1 1 0 1 2 2 2 0 0 0 0 0 1 0 0 0 0 0 0 2 1 1 0 1 1 0 0 2 1 2 1 0 0 0 0 0 2 0 1 2 0 1 1 0 0 1 1 0 1 0 0 1 1 1 0 1 0 0 0 0 0 0 0 1 1 2 2 0 0 1 0 0 0 0 1 1 0 1 0 0 0 0 0 0 0 1 1 1 0 0 1 0 0 0 0 1 1 1 1 1 1 1 1 1 0 2 0 0 0 0 0 1 1 1 1 0 1 0 0 1 0 0 0 0 2 1 0 0 1 1 0 0 2 1 2 0 0 1 1 1 0 1 0 0 1 2 0 0 1 2 1 1 2 2 1 2 2 0 0 0 1 0 1 1 0 2 1 1 0 1 0 1 1 0 0 0 1 1 1 1 1 0 0 1 1 0 2 2 0 0 0 2 2 0 2 2 0 1 0 1 1 1 1 1 1 2 0 0 0 0 0 1 1 0 0 1 1 0 0 0 0 2 0 2 2 1 1 0 1 1 0 0 0 0 0 0 1 2 0 0 0 0 0 0 0 0 0 0 0 0 1 0 0 1 1 0 0 0 0 0 2 2 0 0 2 0 2 0 1 0 2 0 0 0 0 0 1 1 1 1 1 0 1 2 0 2 0 2 0 2 0 1 1 0 0 0 0 1 0 0 1 2 1 1 1 0 0 1 1 0 2 0 0 2 0 1 1 0 1 1 0 2 1 0 0 0 0 2 1 2 2 2 0 0 0 1 1 0 1 1 0 0 0 0 0 1 1 0 2 2 0 1 0 1 0 1 0 0 2 2 0 0 0 1 2 0 1 0 0 0 0 1 1 2 0 0 2 2 2 0 1 1 1 1 0 1 1 0 0 0 0 1 2 1 1 0 0 0 0 2 0 0 2 2 0 1 0 2 1 0 0 0 1 1 2 1 2 2 0 2 0 1 0 0 0 1 0 0 1 1 0 1 0 0 0 1 2 1 0 0 0 1 1 0 1 0 1 0 1 0 2 2 0 0 2 0 0 0 0 0 0 1 0 1 1 0 0 0 1 0 0 1 1 0 0 0 2 0 0 0 1 1 0 1 1 1 0 1 0 1 0 1 1 0 0 0 1 0 1 0
44 0 0 0 0 0 0 1 1 2 1 1 1 0 0 1 0 0 1 1 1 1 0 0 2 0 1 1 0 2 2 1 1 1 1 2 1 1 0 0 0 0 0 0 1 1 1 0 0 2 1 0 0 0 0 2 0 1 1 1 1 0 2 2 0 0 2 0 0 0 0 0 2 2 2 2 2 0 0 1 1 0 0 1 2 0 0 0 2 2 0 0 0 1 0 1 0 1 1 1 1 0 0 0 2 1 2 2 0 2 0 2 0 2 0 0 0 0 2 0 0 0 2 1 0 1 1 0 2 2 0 0 1 1 0 0 0 0 0 0 0 0 0 0 1 1 0 1 1 0 0 0 0 0 2 0 1 2 0 1 0 0 2 2 0 2 0 1 0 1 1 0 0 2 0 1 1 2 1 1 0 2 1 2 1 0 1 2 1 1 2 2 1 1 1 0 0 1 0 0 0 0 1 1 1 1 0 1 0 1 0 0 0 1 0 2 0 0 2 0 2 0 0 0 0 2 1 2 0 0 0 0 0 0 1 0 0 2 0 0 0 0 1 0 2 0 0 0 2 0 0 0 1 1 1 1 1 0 0 0 0 0 0 0 0 0 0 0 1 0 2 1 0 1 0 0 1 2 1 1 1 0 0 1 0 0 0 0 1 2 1 0 2 2 2 0 2 1 0 2 0 0 1 1 1 0 0 1 1 1 0 1 2 0 0 0 0 0 0 0 0 0 2 0 1 0 0 1 1 1 2 0 1 1 0 1 0 1 0 1 0 0 2 1 0 0 0 0 2 2 2 0 1 0 0 0 0 1 0 1 2 2 2 0 2 1 0 2 2 1 2 2 0 0 2 2 1 2 0 0 1 1 0 0 1 0 0 1 1 0 0 1 0 0 2 1 1 0 0 0 0 0 0 1 1 0 0 0 1 0 0 1 0 0 0 0 2 0 1 0 1 1 1 2 1 1 0 0 1 1 1 1 0 1 1 1 0 1 0 0 1 1 2 1 1 1 2 1 0 1 0 1 0 1 2 1 2 2 1 2 2 2 0 0 0 2 0 2 2 0 0 0 1 1 1 0 1 0 1 1 2 0 0 0 2 2 0 2 2 0 1 0 1 2 1 0 2 2 2 2 0 2 1 1 0 1 1 1 1 0 1 0 1 0 0 1 1 0 0 0 0 2 2 2 1 1 0 0 1 2 0 0 0 0 1 0 1 1 2 0 1 2 0 1 1 0 0 1 1 0 0 0 0 1 2 2 1 0 0 0 0 0 1 0 0 1 1 1 1 0 1 2 0 0 0 0 0 0 0 0 0 0 0 0 2 1 1 1 1 1 0 0 1 0 0 0 1 0 1 0 0 2 0 2 2 2 0 0 1 1 0 0 0 0 0 0 1 0 0 0 1 2 0 0 0 0 0 2 0 0 1 1 0 0 1 1 2 0 1 1 1 0 0 1 1 0 2 2 0 0 1 1 1 1 1 1 1 1 0 0 0 0 0 1 2 2 1 1 1 1 0 1 0 1 2 0 0 1 1 1 2 0 1 1 1 1 0 1 1 0 0 1 0 1 0 1 2 2 1 1 0 1 0 0 2 0 2 2 0 0 0 0 0 0 0 1 0 1 0 0 0 0 0 1 1 0 1 0 0 0 0 0 0 0 0 0 0 0 0 1 0 0 0 0 0 0 0 1 0 0 0 1 1 0 0 2 0 1 1 1 0 0 2 0 0 1 1 0 2 1 0 0 2 1 0 0 1 0 1 1 0 0 1 0 1 0 1 1 0 1 1 2 2 0 2 0 1 1 0 1 0 0 0 1 0 1 2 0 1 1 2 0 1 1 1 2 0 0 1 1 1 2 0 0 0 0 0 0 0 2 1 2 2 1 0 1 1 0 0 0 0 1 0 1 0 0 1 0 0 0 2 0 0 2 0 2 0 0 0 0 1 1 0 0 0 0 1 1 1 0 0 0 1 1 1 2 0 1 2 2 1 0 2 0 0 0 0 2 0 2 2 0 0 2 2 1 1 0 0 0 0 2 0 1 1 1 1 1 0 1 0 0 1 1 1 1 1 1 1 0 0 1 1 1 1 0 0 1 0 0 0 2 0 1 0 0 0 1 1 0 1 1 1 0 0 1 0 0 1 1 0 1 2 0 1 0 2 0 0 0 0 0 0 0 0 0 0 0 0 0 1 0 0 1 1 1 1 0 0 0 0 2 0 0 0 0 1 0 0 2 0 0 0 1 0 0 0 0 1 0 2 1
45 1 1 2 0 0 0 2 2 0 0 0 1 1 0 0 1 0 1 1 1 2 0 0 2 0 1 2 1 2 2 2 1 0 2 0 2 1 1 0 1 0 1 1 1 1 1 1 0 1 0 1 1 1 1 1 0 0 0 2 0 1 0 0 1 1 1 1 0 0 0 1 2 2 2 2 2 0 0 0 1 0 0 0 2 0 1 1 2 2 1 1 0 2 1 1 0 2 2 2 1 0 0 0 0 0 2 2 0 2 1 1 1 1 1 1 1 0 1 2 2 0 2 2 0 0 1 1 2 2 1 0 0 1 0 0 0 0 1 0 0 0 0 0 0 0 0 0 0 0 0 0 0 0 0 0 1 0 1 0 1 1 1 2 0 1 0 1 0 1 1 1 0 1 0 0 2 2 1 2 0 2 0 2 1 1 1 0 0 0 0 0 1 1 1 0 2 2 0 0 1 1 0 0 0 2 2 0 1 0 0 0 1 0 0 2 0 0 1 1 1 0 1 1 0 1 1 2 0 0 0 0 1 2 1 2 0 2 0 0 0 0 2 0 2 0 0 0 1 1 1 1 2 0 0 1 0 0 1 1 0 1 0 2 1 0 0 1 1 0 0 0 0 0 0 1 1 1 1 1 1 0 1 2 0 2 1 2 0 2 1 0 0 1 1 0 2 0 0 1 0 0 1 1 1 0 0 0 0 0 0 2 2 2 2 2 0 0 2 0 0 1 1 1 1 0 0 1 1 0 1 1 0 2 0 0 0 2 0 0 0 0 2 1 2 1 0 1 2 1 2 0 2 0 1 0 0 1 0 1 1 1 2 1 2 0 2 1 2 1 2 2 1 1 0 0 2 0 0 0 1 1 0 0 1 1 0 0 0 0 0 0 0 0 1 0 0 0 1 1 0 2 0 1 0 0 0 0 0 0 0 0 0 2 2 1 0 0 0 0 1 1 1 1 1 1 0 1 2 0 1 0 0 1 1 0 0 0 0 0 1 1 1 2 2 2 2 1 0 0 0 1 1 2 1 1 0 1 0 1 1 1 0 1 1 0 2 1 1 0 1 0 1 1 1 1 1 0 2 2 2 0 0 1 2 0 0 0 2 1 1 0 1 2 1 0 0 1 1 2 1 2 2 0 1 1 1 1 1 0 0 0 0 0 1 0 1 0 0 1 1 1 2 2 1 1 1 0 0 1 1 0 0 0 1 0 2 0 2 1 0 1 0 1 1 1 0 0 0 0 2 0 0 2 1 0 1 0 2 0 0 0 1 0 1 0 1 2 1 1 0 1 0 0 0 0 0 0 0 0 1 0 1 2 1 0 2 2 0 2 0 0 1 0 0 1 0 0 0 0 0 2 0 2 2 2 2 0 0 0 1 0 0 0 0 0 1 0 1 0 1 2 0 0 0 1 0 1 0 0 1 1 0 0 1 1 2 0 0 2 1 1 0 1 1 0 2 1 0 0 1 2 1 0 2 2 1 1 0 1 0 0 2 1 1 2 2 2 0 0 2 0 0 0 0 0 0 1 1 1 2 0 1 1 1 2 0 0 1 1 0 1 0 2 0 1 2 1 0 1 0 2 1 0 0 0 2 2 0 0 0 0 0 0 0 1 0 2 2 0 0 0 2 2 0 0 0 0 0 0 0 0 0 0 0 0 0 0 0 1 1 1 1 1 0 0 0 1 0 1 1 1 1 0 0 2 1 0 0 0 0 0 2 1 0 0 2 1 1 1 1 0 0 1 1 1 2 0 1 1 1 1 0 0 1 2 0 1 1 1 1 1 1 2 2 0 1 1 0 1 0 0 1 2 1 1 2 0 1 0 2 1 0 1 1 2 1 1 1 0 1 1 0 1 1 0 1 0 0 2 0 1 2 2 0 0 0 1 0 0 0 0 1 0 0 1 1 0 0 0 2 0 0 0 1 0 1 0 0 0 1 1 1 0 1 2 2 0 1 0 0 0 2 0 1 1 0 1 1 1 1 0 1 0 0 0 0 2 0 1 1 0 0 1 2 2 2 0 0 0 0 2 0 0 1 1 2 1 0 1 0 0 1 1 1 1 1 2 2 1 0 1 0 1 0 0 2 0 1 1 0 1 0 0 0 0 0 1 2 0 0 1 2 0 0 0 0 0 1 0 1 0 1 0 1 0 1 2 1 0 0 0 0 0 1 1 1 1 0 0 1 0 0 1 1 1 1 0 1 0 0 1 0 0 0 0 0 0 0 0 0 1 0 1 1 0 0 0 2 1 2 0
46 1 0 2 0 0 0 1 1 0 0 1 0 0 0 0 0 0 1 1 1 1 0 0 2 0 0 2 0 1 1 1 1 1 1 1 1 2 0 0 1 0 0 0 1 0 0 0 1 1 1 0 0 0 1 0 1 1 1 2 0 1 0 0 1 1 2 0 0 0 0 0 0 2 0 2 2 0 1 0 1 0 0 0 2 0 0 0 1 2 0 0 0 2 0 2 1 2 1 1 0 0 1 1 0 0 2 1 1 1 0 1 2 2 2 2 2 1 1 1 1 0 2 2 0 0 2 0 1 1 1 1 0 0 1 0 0 0 0 0 0 0 0 0 0 0 0 0 2 2 0 1 1 0 0 1 1 0 0 0 0 0 2 2 1 2 0 0 1 2 0 0 0 2 0 0 2 1 0 0 0 1 0 2 2 2 1 1 0 1 1 2 0 0 0 0 1 2 0 0 0 1 1 2 2 0 0 0 2 0 1 0 2 0 0 2 1 0 2 0 2 0 0 0 0 1 0 2 1 1 0 0 1 1 0 1 0 2 0 0 0 0 2 1 1 0 0 0 1 1 1 1 1 0 0 1 1 2 0 0 0 0 1 1 2 0 1 0 2 0 0 1 0 2 0 1 2 0 0 0 0 1 0 1 1 0 1 1 1 2 1 2 0 2 1 1 2 0 1 2 0 0 0 0 0 1 1 0 1 1 0 0 0 1 1 0 1 0 0 0 0 2 0 1 0 0 0 0 0 1 2 1 0 1 0 0 0 2 1 1 0 2 1 1 0 0 1 0 2 2 2 0 2 1 0 1 1 1 0 2 2 2 1 1 1 1 0 2 2 1 2 2 0 0 0 0 2 2 0 0 2 1 0 0 0 2 0 0 0 0 1 1 0 1 2 0 0 0 0 0 0 0 0 1 1 0 0 2 0 0 0 1 0 0 1 0 1 0 1 0 1 0 1 1 1 1 1 0 2 1 1 0 0 0 0 1 0 1 0 0 2 0 1 0 0 1 1 0 1 0 0 0 2 2 2 2 0 0 1 0 0 0 1 1 1 0 2 2 2 0 0 0 2 2 0 1 0 0 2 1 2 0 0 0 2 1 0 2 2 0 1 0 2 2 0 0 0 2 2 1 0 1 1 1 0 1 2 0 0 0 0 1 0 1 0 0 0 1 0 1 1 2 1 0 0 1 0 1 1 1 1 0 0 0 0 1 0 0 1 1 0 2 0 1 1 0 0 2 2 0 0 0 0 2 2 1 0 1 2 0 1 0 0 0 0 1 1 0 0 0 0 1 1 0 0 1 1 0 0 0 0 0 0 0 0 0 0 2 2 2 0 0 0 0 0 1 1 0 0 1 0 2 1 0 0 1 2 0 0 0 0 0 0 1 0 0 0 0 1 0 1 1 0 1 1 0 0 1 0 0 1 1 1 0 2 0 2 0 0 0 0 0 0 1 1 0 2 1 1 0 0 1 1 0 2 2 1 2 2 0 0 0 0 0 0 2 1 2 1 0 0 2 1 0 0 1 2 1 0 2 1 1 0 2 1 2 1 0 0 1 0 1 0 1 0 0 2 2 0 2 0 2 0 0 2 0 2 1 0 1 1 1 0 1 1 0 0 1 1 0 0 0 0 2 0 2 2 0 0 0 1 1 1 0 0 2 0 0 0 0 0 0 0 0 0 1 0 2 0 0 0 0 0 0 0 0 0 0 0 0 0 0 2 2 2 0 2 2 0 2 0 0 1 1 1 0 1 0 1 1 1 1 1 1 2 1 1 2 0 2 0 2 1 1 1 0 1 1 0 0 0 0 1 2 1 0 1 0 0 1 1 0 0 0 0 2 2 0 2 0 2 2 0 2 2 0 0 0 0 2 0 1 2 0 0 0 0 1 1 0 1 1 1 0 0 1 1 1 1 0 1 0 0 0 0 0 1 0 0 0 2 2 0 0 0 0 1 0 1 0 1 0 0 1 1 1 0 0 1 1 2 0 2 0 0 0 0 1 1 1 1 1 0 1 1 1 1 0 0 0 0 2 1 0 2 2 0 0 0 1 0 0 1 1 2 0 0 1 1 1 0 1 0 0 0 0 1 2 0 0 0 2 0 2 0 0 0 0 1 0 0 0 1 1 1 0 0 1 0 1 0 0 2 0 0 0 0 1 0 0 0 0 1 0 0 1 1 0 0 0 1 0 0 1 1 1 1 1 2 0 0 0 1 1 0 1 1 0 1 2 1 1 0 0 0 0 1 1 2 0 0 0
47 0 0 1 0 0 0 0 0 2 2 0 0 0 0 0 0 0 2 0 0 1 0 0 2 0 0 0 0 2 2 0 1 0 2 0 2 1 0 0 2 1 1 1 1 0 1 0 0 1 1 0 0 0 0 1 1 0 2 1 1 0 2 2 1 1 1 1 0 0 0 1 1 2 1 2 1 0 1 1 1 0 0 1 2 0 0 0 1 1 0 0 1 1 0 1 1 0 0 0 1 0 0 0 1 0 2 1 1 1 0 1 0 1 0 0 0 0 0 2 2 0 2 1 0 0 1 0 0 0 0 0 0 0 2 0 0 0 0 0 0 0 0 1 1 0 1 0 1 1 1 0 0 0 0 1 1 0 2 0 0 0 2 2 0 1 0 0 0 0 1 1 2 1 0 1 1 0 0 0 0 0 0 2 2 2 1 0 0 0 0 1 1 1 1 0 1 2 0 0 1 1 1 2 2 0 0 0 1 0 0 0 2 0 0 2 1 0 2 0 2 0 1 0 0 1 1 1 0 0 0 0 0 0 1 0 0 2 1 1 1 0 2 0 1 0 0 0 2 0 0 0 2 0 0 1 2 2 1 1 1 0 0 0 0 0 0 1 1 0 0 2 1 2 0 0 1 2 2 1 1 0 1 2 0 2 1 2 0 2 1 1 1 2 2 1 2 1 0 0 0 0 0 0 0 0 0 0 1 1 0 1 2 2 2 0 0 0 0 0 1 2 1 2 1 0 0 0 0 1 2 1 0 2 0 0 0 1 0 1 0 0 1 2 1 0 0 0 2 1 1 0 1 0 0 0 1 1 0 1 1 1 2 1 2 0 2 2 1 0 1 1 1 1 1 1 1 1 0 0 0 1 0 0 1 0 0 1 1 1 1 1 0 0 1 1 1 0 1 1 0 1 0 1 0 0 1 0 0 0 0 0 0 2 2 1 0 0 0 1 0 1 1 1 0 0 0 0 0 0 0 0 0 2 2 2 0 1 0 0 2 1 1 0 0 1 1 1 0 1 0 1 0 2 0 0 0 2 1 2 2 2 0 0 1 1 1 0 1 1 1 0 2 2 1 0 1 0 1 0 1 1 0 1 1 1 1 0 1 0 1 1 1 2 0 0 1 1 1 2 0 2 2 1 1 0 1 1 0 0 0 0 1 2 0 0 0 0 1 1 1 2 2 2 1 0 0 0 0 1 1 0 0 0 0 1 1 1 2 1 1 1 0 1 1 0 0 0 0 0 1 0 0 2 1 0 0 0 1 0 1 0 0 0 0 2 2 0 0 0 0 2 0 0 0 0 1 2 0 2 0 0 0 0 1 1 1 1 1 1 0 0 0 1 0 0 0 0 0 1 0 2 1 0 0 1 2 1 0 1 1 0 0 1 1 0 0 0 0 1 0 1 0 0 0 0 1 0 0 0 1 2 1 1 1 1 2 0 0 1 1 0 0 1 0 0 1 2 0 0 0 1 2 0 2 1 2 2 2 0 0 0 1 2 2 2 2 1 1 0 0 1 1 0 0 0 0 0 1 1 0 0 1 0 0 2 1 1 1 1 1 0 0 1 1 0 1 2 0 2 0 2 0 0 1 0 1 1 0 0 0 0 0 0 0 1 0 1 1 0 0 0 1 2 0 0 0 1 0 0 1 1 0 0 0 0 0 0 1 1 0 0 0 0 0 1 0 0 0 1 1 1 0 0 0 1 0 0 1 1 0 0 2 0 0 1 2 1 1 2 0 0 1 1 1 0 2 0 2 2 2 2 1 0 2 1 1 1 0 1 1 2 1 0 1 0 0 0 0 1 0 0 2 2 2 0 2 0 0 1 1 0 1 0 0 2 1 2 1 0 1 2 0 2 1 0 0 0 0 2 1 2 1 1 0 1 0 2 2 0 2 2 0 1 0 0 1 0 0 0 2 0 0 0 0 1 0 0 0 0 2 2 0 0 0 1 1 2 1 0 1 0 0 2 2 2 0 0 1 1 2 0 2 0 0 0 0 1 0 2 2 0 0 1 1 1 1 0 0 0 2 2 1 0 1 1 1 1 0 0 0 0 1 1 2 0 0 2 2 2 0 2 0 0 1 0 0 1 0 0 2 1 0 1 0 0 0 1 1 0 0 0 1 1 1 0 0 0 0 1 1 0 2 0 1 0 1 1 0 0 0 1 0 0 1 1 1 0 0 0 0 1 0 0 0 1 1 0 1 0 0 1 0 0 0 0 0 0 0 1 0 0 0 2 0 0 0 0 0 0 1 0
48 1 0 2 1 0 0 1 1 1 1 0 1 0 0 1 0 0 1 1 1 1 1 0 2 0 2 0 1 1 1 0 1 1 1 1 1 1 0 0 0 0 0 0 1 1 0 0 1 0 0 0 2 1 0 2 0 1 1 1 0 0 1 1 1 1 1 1 0 0 0 0 2 2 2 2 2 0 2 0 2 0 0 1 2 0 0 0 2 2 0 0 1 1 0 2 2 1 1 1 2 1 0 1 0 0 1 2 0 2 0 1 1 2 1 1 1 0 2 1 1 1 2 1 0 0 1 0 2 1 0 0 0 1 0 0 0 0 0 0 0 0 0 0 0 0 0 0 0 0 0 0 1 0 0 0 0 0 1 0 0 0 1 1 0 2 0 0 1 1 1 0 1 2 1 1 2 0 0 1 0 1 1 2 2 1 1 2 0 0 0 2 2 2 2 0 1 2 0 0 0 0 0 1 1 0 1 0 1 0 1 0 0 0 0 2 0 1 1 1 1 0 0 0 0 1 1 2 0 1 0 0 0 0 1 0 0 2 0 0 0 1 2 0 2 0 0 0 2 0 0 0 1 0 0 1 1 1 1 1 1 0 1 1 1 0 0 1 1 0 0 1 0 2 1 1 0 2 2 1 0 1 0 1 1 0 1 0 1 1 1 0 1 1 1 0 1 0 0 1 0 0 1 1 1 0 0 0 1 2 0 2 1 1 1 0 0 1 1 0 0 2 1 0 0 0 0 0 1 0 2 2 0 1 0 0 0 2 1 1 0 1 2 2 1 0 0 0 2 0 0 0 1 0 0 0 1 1 1 0 0 0 0 0 0 0 1 2 2 0 2 2 1 1 1 1 2 2 1 0 0 0 0 0 2 1 0 0 0 0 0 0 0 0 2 0 0 0 1 1 0 1 0 1 0 0 0 1 0 1 1 1 0 1 1 0 0 0 1 0 0 0 0 2 2 2 2 0 2 0 2 1 0 2 0 0 0 1 1 0 2 0 1 0 0 2 1 1 0 0 0 0 1 2 1 1 0 2 1 2 2 2 0 1 1 1 1 2 2 1 1 1 0 0 2 0 2 0 2 0 0 0 0 0 1 1 1 1 2 1 0 0 1 2 0 0 1 0 0 2 2 2 2 1 0 1 2 0 0 0 0 0 0 0 1 1 0 2 0 2 2 2 2 2 0 2 2 0 0 1 1 1 0 0 0 2 1 0 1 0 0 2 0 1 1 0 0 2 2 0 0 0 0 2 2 0 1 1 0 0 0 0 1 1 1 0 1 2 1 1 1 1 1 0 0 1 1 1 0 1 0 0 0 1 1 0 1 2 2 2 0 0 0 1 1 0 1 0 0 1 0 2 1 1 1 1 1 0 0 1 0 0 0 1 0 1 1 0 0 0 1 1 0 0 0 0 2 1 0 0 1 2 0 0 1 0 1 0 0 2 2 1 0 0 2 0 2 0 0 1 1 1 1 1 2 2 0 2 1 1 0 1 1 2 2 2 1 2 0 0 1 0 1 0 0 0 1 0 1 1 0 1 0 0 0 2 1 1 1 1 1 0 1 1 0 0 1 2 0 1 1 0 1 0 1 0 1 1 1 0 1 0 0 0 0 1 1 0 0 0 0 0 0 2 0 1 1 1 1 0 1 1 0 0 0 0 0 0 0 0 0 0 0 0 0 1 0 0 0 1 1 1 2 0 2 1 0 0 0 0 0 0 2 1 0 0 2 0 2 1 1 0 2 0 0 0 1 0 1 1 1 1 1 0 2 1 1 2 0 1 0 2 0 1 1 0 0 0 0 1 0 0 0 1 0 2 1 0 0 1 1 0 1 0 0 2 1 0 1 0 1 1 0 2 2 0 0 0 1 2 0 2 2 2 0 1 1 0 1 1 0 1 0 0 0 0 0 0 0 0 2 0 0 0 0 0 0 0 2 2 0 2 0 0 0 0 1 2 2 0 0 0 1 0 1 1 0 0 1 0 1 0 2 0 0 0 0 1 0 2 2 0 0 2 1 1 1 0 0 0 0 2 0 1 2 2 0 1 1 1 1 0 0 0 1 1 1 1 2 0 0 2 0 2 1 0 1 0 0 0 0 2 0 2 0 0 0 1 1 0 0 1 0 0 0 0 0 0 0 0 1 1 2 0 0 0 0 0 0 1 1 1 0 0 0 0 0 1 2 1 0 0 0 0 0 1 2 1 2 1 1 1 0 1 0 1 0 0 2 2 2 0 0 2 2 0 0 1 1 1 1 0
49 0 0 2 0 0 0 0 1 2 1 0 1 2 0 1 0 1 2 1 1 1 0 1 1 0 1 2 0 2 2 1 1 1 2 0 2 0 0 1 0 0 0 0 2 1 0 0 0 0 0 0 1 0 0 0 1 0 0 0 0 0 2 2 0 0 0 0 0 0 0 0 2 2 2 2 1 0 0 0 1 0 0 0 1 0 0 1 2 2 1 1 0 2 0 1 0 2 1 1 2 0 0 1 1 1 2 2 0 2 0 1 1 2 2 2 2 0 1 1 1 0 2 2 0 0 1 1 1 1 1 1 0 0 1 0 1 0 1 0 1 0 0 0 1 0 0 0 0 0 0 0 0 0 0 0 0 2 1 0 1 1 0 2 1 2 1 2 0 2 0 2 0 2 1 1 2 1 0 0 1 1 0 2 2 2 1 1 0 1 0 2 2 2 2 0 1 2 0 0 0 0 0 2 2 0 1 0 1 0 1 1 2 0 0 2 0 0 1 1 1 0 1 0 0 1 1 1 0 0 0 1 0 1 1 1 1 2 2 2 0 0 2 1 2 0 0 0 0 0 0 0 2 0 0 0 0 1 0 0 0 0 1 2 1 0 1 0 2 0 0 0 0 2 0 1 1 2 2 2 0 0 0 1 1 0 1 2 0 2 2 2 2 2 2 0 2 1 0 0 0 0 1 1 1 0 1 0 2 2 1 0 2 0 0 0 0 0 0 0 0 0 2 0 1 0 1 1 0 1 1 2 0 1 0 0 0 2 0 2 0 1 1 2 0 0 1 1 1 0 0 1 1 1 0 0 1 1 0 2 2 2 2 0 2 1 0 0 2 0 2 2 1 1 0 0 1 2 1 1 2 1 0 0 1 0 0 0 0 0 0 1 0 0 0 0 0 1 0 0 0 0 0 2 1 1 0 0 0 0 0 1 0 2 2 2 0 1 0 0 0 1 0 1 0 0 0 0 1 0 1 0 1 1 2 2 1 1 0 1 2 1 1 0 0 1 1 0 0 0 0 0 2 2 2 2 0 1 0 1 1 1 0 0 1 1 1 2 2 1 1 1 1 1 1 0 0 0 2 0 0 0 1 0 2 0 0 1 1 0 0 1 0 1 1 0 1 2 2 2 1 2 1 1 0 1 2 1 0 0 0 1 1 0 0 1 1 0 0 2 2 2 1 1 1 0 0 0 0 2 0 1 0 1 0 0 0 0 2 2 0 1 0 2 2 0 0 1 1 0 1 0 0 1 2 1 0 2 0 2 0 0 0 0 0 2 1 1 1 0 0 1 0 0 0 0 1 1 0 1 0 0 0 0 1 0 0 1 1 1 0 0 1 0 1 0 1 0 0 0 0 2 2 1 0 1 1 1 0 0 1 0 0 1 0 2 1 0 1 0 1 2 0 1 1 1 0 1 0 0 1 1 0 0 0 0 2 0 0 2 1 0 0 1 0 0 2 1 0 0 1 1 0 2 0 2 1 2 2 0 0 0 1 2 2 2 2 2 1 0 1 0 0 0 0 0 1 1 1 1 2 0 0 1 1 2 1 0 1 1 0 1 0 1 0 0 2 2 0 1 1 1 0 1 0 0 1 2 0 0 0 0 0 0 0 1 1 0 1 1 0 1 2 2 0 1 0 1 1 0 0 0 0 0 0 0 1 0 0 1 0 0 1 1 0 0 0 0 0 1 1 1 2 0 0 1 0 0 0 0 0 1 2 0 0 0 2 0 1 2 0 0 1 0 0 1 1 0 0 0 1 1 0 0 1 1 0 1 1 1 1 1 0 1 1 0 0 1 0 1 0 0 0 2 0 1 0 0 0 1 1 0 1 1 1 1 1 1 1 0 2 1 0 2 1 0 0 0 0 1 0 1 2 1 0 0 0 1 1 1 0 1 0 0 0 0 0 1 1 0 1 0 0 1 1 1 1 0 1 1 0 2 0 0 0 1 1 0 1 0 0 0 1 1 1 1 0 0 1 1 2 0 2 0 0 0 1 2 0 1 1 0 0 2 1 1 1 0 0 1 0 1 2 0 2 1 0 2 1 1 1 0 1 1 1 1 2 1 1 0 1 0 0 1 1 0 1 1 0 0 0 2 0 2 0 0 0 0 0 0 0 1 2 0 2 0 0 0 0 1 1 0 1 0 1 0 1 2 0 0 0 1 0 0 1 2 2 1 1 0 0 0 0 0 0 1 2 0 1 0 0 1 0 0 0 0 0 0 0 2 0 1 0 1 1 0 0 0 0 1 0 0
50 0 0 2 0 0 0 0 1 2 1 0 1 2 0 2 0 0 1 1 1 1 1 0 2 0 0 2 0 2 2 1 0 0 2 0 2 1 1 1 2 2 0 0 2 0 2 0 0 2 0 0 0 0 1 1 0 1 0 2 0 0 1 1 0 0 0 1 0 0 0 1 2 2 2 2 2 0 2 0 1 0 2 0 0 0 0 0 0 2 0 0 2 2 0 0 0 0 0 0 2 0 1 1 0 0 2 0 2 0 0 1 1 1 1 1 0 1 1 1 1 0 2 1 0 1 1 0 1 1 1 0 1 1 0 0 0 0 0 0 1 0 0 1 2 0 0 0 0 0 1 0 0 0 0 0 1 2 1 0 1 1 1 2 0 2 0 1 1 2 0 1 0 2 0 0 1 1 1 1 0 2 0 1 0 0 0 0 0 0 0 0 2 1 1 0 0 2 0 0 1 1 0 2 2 2 1 0 0 0 0 0 0 1 0 2 0 0 1 0 2 2 0 0 0 0 0 1 0 0 0 0 0 0 2 0 0 2 0 0 0 1 2 0 2 1 1 0 2 0 0 0 0 0 0 2 1 0 0 0 0 0 0 2 0 0 0 0 0 0 0 2 1 1 0 1 0 2 2 2 0 0 0 0 2 0 1 0 1 2 2 2 1 2 2 1 2 2 0 1 0 0 1 1 0 0 0 1 1 1 1 1 2 1 1 0 1 1 1 0 0 2 2 1 0 0 0 1 0 1 1 2 0 0 0 0 0 1 0 0 0 0 0 2 1 1 0 1 2 2 2 0 1 1 0 0 1 1 0 1 1 1 2 1 2 0 0 2 2 0 2 2 1 0 1 1 2 2 1 1 1 2 0 0 0 1 0 0 0 0 0 1 0 0 2 0 0 0 1 1 0 1 0 2 1 0 1 2 0 0 0 0 0 1 1 0 0 0 0 0 1 1 0 1 1 1 2 0 1 0 1 0 0 2 1 1 1 1 0 0 2 0 2 1 1 1 2 0 0 0 0 0 0 1 1 0 1 1 0 0 1 1 0 0 0 2 0 1 1 1 2 1 2 2 0 1 0 0 2 0 0 0 0 0 2 0 0 2 2 0 1 0 1 1 1 0 1 1 1 1 1 1 2 1 0 1 2 1 1 0 0 0 1 0 0 0 0 0 0 2 2 2 2 2 0 1 0 1 1 1 1 1 0 0 1 0 1 0 1 2 0 1 0 1 2 1 0 2 2 0 0 0 0 2 1 1 0 1 0 1 0 0 1 1 1 0 2 1 1 0 1 1 0 0 0 0 1 1 0 1 0 0 1 1 1 0 0 1 1 1 0 0 1 0 0 0 1 1 1 1 0 1 0 2 2 2 0 0 0 1 0 0 0 1 0 0 0 0 0 0 1 1 1 1 1 0 1 2 0 0 1 1 0 0 1 1 2 0 0 0 1 0 0 1 0 0 2 1 0 0 0 2 1 1 1 1 1 2 0 1 1 0 0 1 1 1 2 2 1 0 0 0 1 0 0 0 0 1 0 2 1 1 0 0 0 2 1 1 1 0 1 1 0 1 0 0 2 2 0 2 0 2 0 0 2 0 1 1 1 0 0 0 0 0 0 2 1 1 1 0 0 0 0 2 0 1 1 0 0 0 0 0 1 0 0 1 0 0 0 0 0 0 0 0 0 1 0 1 0 0 0 0 1 0 1 2 1 0 0 0 1 0 2 2 2 0 2 0 2 0 1 0 2 0 0 0 1 0 0 0 1 1 1 1 2 2 0 2 0 2 0 2 1 0 0 1 0 0 0 1 0 0 0 2 0 0 0 0 0 1 2 0 1 0 0 2 0 0 2 0 2 2 0 2 1 0 0 0 0 1 1 1 1 0 0 1 0 1 0 0 0 0 0 0 2 0 2 0 0 0 1 0 0 0 0 0 0 0 0 0 0 1 0 0 0 1 1 1 0 0 0 0 0 0 0 2 0 2 1 0 0 2 2 0 2 1 0 1 0 2 2 0 1 1 2 1 1 0 0 0 0 2 1 0 2 1 0 2 0 0 1 0 1 2 2 0 0 0 1 0 1 0 0 1 1 0 0 0 0 0 1 1 0 1 0 0 0 1 1 0 0 1 2 0 0 0 1 1 0 1 1 0 1 0 1 0 1 2 2 1 0 1 0 2 0 2 2 0 0 0 2 0 0 0 0 2 2 0 1 0 0 1 0 0 0 1 0 0 1 2 1 0 0 2 1 0 0 0 0 0 1 0
51 0 0 2 1 0 0 0 1 2 1 1 0 1 0 1 0 0 2 0 0 1 0 0 2 0 1 1 1 1 1 1 1 1 1 1 2 1 0 1 0 0 1 1 1 1 1 0 0 0 0 0 1 1 0 1 0 0 0 0 1 0 0 1 1 1 0 0 0 1 1 1 2 2 2 2 0 0 1 0 0 0 1 0 0 0 0 0 2 2 0 1 2 1 0 1 0 0 0 0 2 0 0 2 0 0 2 2 0 2 0 1 1 2 1 1 1 1 1 1 1 0 1 1 1 1 0 0 1 1 1 0 0 0 0 0 0 0 0 0 0 0 0 0 0 0 0 0 0 0 0 0 0 0 0 0 0 1 2 1 0 0 0 2 0 0 0 2 0 2 0 1 0 2 0 1 1 1 2 2 0 1 0 0 0 0 0 2 0 0 0 2 1 1 1 0 1 2 0 0 0 0 1 1 1 1 0 0 1 0 0 0 0 0 0 2 1 0 2 0 2 0 0 0 0 1 0 1 0 0 0 0 0 0 0 1 0 2 0 1 1 0 2 0 1 0 0 0 1 0 0 0 0 0 0 1 0 0 0 0 0 0 0 0 1 1 0 0 1 0 0 1 0 0 0 1 1 2 2 1 0 1 2 2 0 2 2 0 0 1 0 0 2 2 2 0 2 0 0 2 0 1 0 0 0 1 2 0 2 2 1 0 1 1 1 0 0 0 0 0 1 1 0 0 1 0 0 1 0 1 2 2 0 1 0 0 0 0 0 2 1 1 2 2 0 0 0 0 2 2 2 0 1 0 0 0 0 1 0 1 1 1 1 1 1 0 0 2 1 0 1 1 1 1 0 0 2 2 0 0 1 2 0 0 1 1 0 0 0 0 0 0 1 0 1 0 0 1 1 1 0 1 0 1 0 0 1 1 0 0 0 0 0 1 1 1 0 0 0 2 0 2 0 1 1 1 1 1 1 1 0 0 1 0 0 0 0 0 0 0 2 0 1 2 1 2 2 1 0 0 0 1 2 2 2 2 0 0 2 0 0 0 0 0 1 1 1 2 2 1 1 1 1 1 1 0 0 1 2 0 0 0 0 0 2 0 0 1 2 1 0 0 1 1 0 0 0 2 2 1 0 2 2 2 0 0 2 2 1 0 0 1 0 0 0 1 2 0 0 1 1 2 1 1 1 0 0 0 0 2 0 1 0 2 1 1 0 0 2 0 2 2 0 0 0 1 1 0 0 1 0 1 0 2 0 0 0 1 0 1 0 0 0 0 0 0 0 1 1 0 1 0 0 0 1 0 2 0 0 0 0 0 0 0 0 0 0 1 1 1 0 0 1 0 1 0 0 0 0 0 0 2 2 0 0 0 2 0 0 1 0 0 0 1 1 1 1 0 0 0 1 1 1 1 1 0 1 2 0 0 1 2 0 0 1 0 2 0 0 2 0 1 0 2 0 0 1 1 1 0 2 2 2 0 1 1 2 2 1 1 0 0 2 1 1 1 1 2 1 0 1 1 0 0 0 0 0 0 2 0 1 0 0 1 0 1 2 1 1 0 0 1 0 1 0 0 1 2 0 0 0 1 0 0 2 0 1 2 0 0 0 0 0 0 0 0 0 0 0 0 0 0 0 2 0 1 1 1 1 0 0 0 0 0 0 0 0 0 0 0 0 0 0 0 0 0 0 1 0 0 0 0 1 0 0 1 0 0 0 0 0 0 2 2 0 0 2 0 2 1 1 2 2 0 0 0 1 0 1 1 2 2 0 1 1 1 1 2 1 2 0 1 2 0 1 1 1 0 1 2 0 0 0 0 0 1 0 0 1 1 2 0 0 2 2 2 0 0 1 0 1 1 0 2 1 0 0 0 0 2 0 2 2 2 0 0 0 0 1 0 0 1 0 0 0 0 0 1 1 0 1 0 0 0 0 0 0 1 0 0 1 1 0 0 0 1 2 0 0 0 0 0 1 0 0 1 0 1 2 1 1 0 2 0 0 0 0 2 0 0 0 0 1 0 2 2 2 0 0 1 0 1 0 0 1 1 1 2 0 1 0 0 0 0 1 1 2 0 2 1 1 1 1 1 2 0 0 0 1 1 0 2 0 0 0 0 0 0 0 1 0 0 1 2 2 0 0 0 1 0 1 0 1 0 2 0 2 2 1 0 0 0 0 0 1 2 2 1 2 1 0 0 0 0 0 2 2 0 1 0 0 1 1 1 0 1 1 0 0 1 0 0 1 1 2 0 0 1 2 1 1 0
52 0 0 2 0 0 1 2 2 1 0 1 0 1 0 1 0 0 1 1 1 1 0 0 2 0 1 1 1 2 2 1 1 1 0 2 0 1 0 1 1 0 1 1 1 1 0 0 0 0 0 0 0 0 1 0 0 1 0 1 1 0 2 2 0 0 0 2 0 0 0 0 1 2 0 2 2 0 1 0 1 0 0 0 1 0 0 0 1 1 0 0 1 0 0 2 0 1 1 1 1 0 0 1 1 1 1 0 2 0 0 1 1 1 2 2 2 0 0 1 1 1 1 1 0 1 1 2 2 2 0 1 0 0 0 0 0 0 0 1 1 0 0 0 0 0 0 0 0 0 0 0 0 0 0 0 1 0 0 0 1 1 1 2 1 2 1 0 0 1 1 1 0 2 0 1 1 1 1 1 0 1 1 2 2 1 1 2 1 1 2 2 2 2 2 0 0 2 0 0 1 1 0 1 1 0 1 0 1 0 1 0 1 0 0 2 0 0 1 0 2 2 0 0 0 0 0 1 0 0 0 1 1 1 1 1 0 2 0 0 0 0 2 1 1 0 0 0 2 0 0 0 1 0 0 2 2 2 0 1 0 1 0 0 0 1 0 0 0 0 0 2 0 2 0 1 2 2 1 1 1 0 0 1 0 1 0 0 1 2 1 1 1 2 2 1 2 0 0 1 0 0 0 0 0 0 0 1 1 1 1 1 2 2 2 0 0 1 0 0 0 2 1 0 1 0 0 0 0 2 2 1 0 1 0 0 0 1 0 1 0 1 2 0 0 0 1 0 1 1 1 1 1 0 0 0 1 1 0 0 0 0 1 0 1 0 0 2 1 0 1 1 0 0 0 0 0 1 0 0 1 0 0 0 0 1 0 0 0 0 0 0 1 0 1 0 0 0 1 1 0 1 0 2 1 0 0 0 0 0 0 0 0 1 1 2 0 0 1 0 0 1 0 1 0 1 0 1 2 0 0 1 1 1 1 0 0 0 1 0 2 1 2 0 0 0 2 0 1 0 0 1 0 2 0 0 0 0 0 1 0 1 0 0 0 0 1 2 2 1 1 1 0 0 2 0 0 0 2 1 2 0 0 1 2 0 0 0 1 0 0 1 1 2 1 0 2 1 1 2 1 2 2 1 0 1 2 0 1 0 0 0 1 0 1 0 0 0 0 1 1 2 2 2 2 0 0 0 0 2 0 2 0 1 0 0 1 0 1 1 1 1 0 0 1 1 1 1 1 0 0 0 0 2 1 1 0 0 2 2 0 0 1 0 0 1 2 1 1 0 1 0 1 0 0 1 1 0 0 0 1 0 0 0 1 0 0 1 0 1 1 1 1 0 1 0 1 1 1 1 1 1 2 1 0 1 1 0 0 1 2 0 0 0 1 0 0 0 0 1 0 1 1 1 1 0 0 2 0 0 0 2 0 0 1 1 2 0 2 1 2 0 0 1 1 0 2 1 0 0 1 2 0 2 1 1 1 2 1 0 0 0 1 2 2 2 2 2 1 0 0 1 0 1 1 0 0 1 0 2 1 1 0 1 1 1 0 1 1 1 0 0 0 2 1 0 2 1 0 0 0 0 0 0 1 0 1 2 0 0 0 0 0 0 0 0 0 2 1 0 0 0 1 2 0 0 1 1 1 0 1 1 0 1 0 1 1 0 1 1 0 0 0 0 0 0 0 1 0 0 0 0 2 0 1 1 0 0 0 0 0 1 1 1 0 0 2 0 2 1 0 0 2 0 0 0 1 0 0 0 1 1 0 2 2 2 0 2 1 2 0 1 2 0 2 0 0 0 0 0 0 0 0 2 0 2 0 0 0 0 0 0 1 0 0 1 0 1 0 0 1 0 0 2 2 0 1 0 0 2 1 1 2 1 0 1 0 0 0 1 0 1 1 0 0 1 1 0 0 1 1 0 0 1 0 1 0 2 0 0 0 0 0 0 0 0 1 1 0 0 1 0 0 1 1 1 0 1 1 1 1 1 2 0 0 0 1 0 0 0 0 0 1 0 0 0 1 0 0 0 0 2 0 0 1 2 0 2 1 1 1 0 0 0 1 1 2 0 1 0 0 1 0 1 0 0 0 2 0 0 0 2 0 0 0 0 0 0 1 0 0 0 2 1 1 0 0 1 0 0 2 0 1 0 2 1 2 2 2 1 0 1 0 0 0 0 0 0 1 1 0 0 0 0 0 1 1 0 1 0 1 1 1 1 0 0 0 0 0 2 0 0 0 1 0 1 0 0 0 0 1 0
53 0 0 1 0 0 0 1 1 1 1 0 1 1 0 0 1 0 0 2 2 2 1 0 2 0 0 2 0 2 2 0 1 2 1 2 1 2 0 1 1 0 0 0 1 0 0 0 0 2 0 0 0 0 2 1 0 0 1 1 1 0 1 1 0 0 2 1 1 1 0 1 2 1 1 1 2 0 0 1 1 0 0 2 2 0 1 1 2 2 0 1 0 1 0 1 0 2 1 1 0 0 0 2 0 0 2 1 1 1 0 2 0 1 0 0 0 0 1 1 1 0 1 1 1 0 0 2 2 2 0 1 0 0 0 0 0 0 0 0 1 0 0 0 0 0 1 0 1 1 0 0 0 0 1 0 0 2 1 0 1 1 1 2 1 1 1 0 0 1 1 1 1 0 0 1 1 1 0 1 0 1 1 2 1 0 0 1 0 0 0 1 2 0 1 1 0 2 0 0 1 1 0 1 1 1 1 0 1 0 0 0 2 0 0 2 0 0 1 1 1 0 0 0 0 1 1 1 0 0 0 0 0 0 2 0 0 2 1 1 1 0 2 0 0 0 0 0 0 2 2 2 1 0 0 2 1 1 0 0 0 0 0 1 1 0 1 0 1 0 0 2 0 1 0 1 1 2 1 0 1 0 0 1 0 1 0 1 1 2 1 1 0 1 1 1 2 1 0 2 1 0 1 1 1 0 1 0 0 0 0 0 2 2 2 0 0 1 0 0 0 1 1 1 0 0 0 1 0 1 2 1 0 1 0 1 0 0 0 1 0 0 1 2 1 0 0 0 1 1 1 0 2 1 0 1 1 0 0 2 2 2 1 0 1 1 0 1 2 1 2 2 1 1 1 1 2 2 2 0 1 0 0 0 1 1 0 1 1 0 0 0 2 0 2 2 0 0 0 0 0 0 0 1 0 0 1 0 0 0 0 0 0 1 1 0 1 1 0 0 1 2 1 0 1 1 1 0 1 1 0 0 1 1 2 1 0 2 0 1 2 0 1 1 1 2 1 1 1 0 0 1 0 2 0 0 0 1 1 1 0 1 0 0 0 2 0 0 1 1 1 0 1 1 2 0 2 1 2 1 1 0 0 0 2 1 0 1 1 0 1 1 1 0 1 0 2 1 1 1 1 1 1 0 1 2 1 0 0 1 1 0 0 0 1 0 0 0 0 1 1 1 1 1 0 2 1 0 0 2 0 2 0 1 0 1 0 0 2 0 0 2 0 1 2 1 0 2 2 0 0 0 1 1 2 0 2 2 0 2 0 0 0 1 1 0 0 1 1 0 0 0 0 0 0 0 2 1 0 2 0 0 0 1 2 1 2 2 2 2 0 0 1 1 0 0 0 0 0 1 0 2 1 1 1 1 1 1 1 1 0 0 0 1 1 1 1 0 0 0 0 0 0 0 0 0 2 1 0 0 0 0 0 0 2 1 2 0 1 1 2 1 0 1 1 0 2 0 1 0 0 1 0 1 0 1 2 2 2 0 0 0 1 1 1 1 2 1 1 1 0 1 1 0 0 0 2 0 2 1 0 1 0 0 0 2 0 1 1 1 0 0 0 2 1 0 2 2 0 1 0 2 0 0 2 0 2 1 0 0 0 0 0 0 1 1 0 0 0 0 0 1 0 2 0 1 1 1 0 0 2 2 0 0 0 0 0 0 1 1 0 0 1 1 0 0 0 0 0 0 0 0 2 0 1 2 1 0 0 0 0 0 2 1 0 1 2 0 2 1 0 0 1 2 1 0 0 0 0 0 0 0 1 0 1 2 1 1 0 1 0 1 1 1 2 0 1 2 0 2 0 1 0 2 0 0 0 0 0 1 1 0 2 0 0 2 0 0 2 0 2 2 0 2 2 0 2 0 1 2 0 2 1 1 0 0 0 0 2 1 0 2 0 0 1 0 1 0 0 0 2 0 0 0 0 0 0 0 0 0 0 0 0 0 0 0 0 0 1 0 0 0 0 1 2 2 0 0 1 1 2 0 1 0 0 0 0 2 0 2 1 0 0 2 2 2 2 0 0 0 0 2 1 0 1 1 1 1 0 0 1 0 0 0 0 2 2 1 0 0 0 0 0 2 0 0 0 1 0 0 0 1 0 0 0 0 0 0 0 0 1 2 2 1 1 2 0 0 1 1 0 1 2 0 0 0 0 1 0 0 0 1 0 0 0 0 0 0 1 1 1 0 0 0 0 1 1 0 2 0 0 0 1 1 0 2 1 0 2 2 1 1 0 2 0 0 0 1 2 1 1 0
54 0 0 2 0 0 0 0 0 2 2 0 0 0 0 0 0 1 1 1 2 2 0 0 2 0 2 1 1 2 2 0 1 1 1 0 2 1 0 0 1 0 0 0 2 0 0 0 0 1 0 0 0 0 1 0 0 1 2 1 0 1 0 1 0 0 0 1 0 0 0 0 2 2 0 2 1 0 2 0 0 0 1 0 0 0 0 0 2 2 1 1 2 1 0 2 0 1 1 1 0 1 2 0 0 0 2 1 1 1 0 2 0 0 0 2 1 0 2 0 0 0 2 0 0 2 0 0 1 1 1 0 0 0 0 0 0 0 0 0 1 0 0 0 0 1 0 0 0 0 0 0 0 0 0 0 2 0 0 0 2 2 2 2 1 2 0 0 1 1 1 1 0 2 1 1 2 1 1 1 0 2 0 2 1 1 1 2 0 0 0 2 2 0 1 1 0 2 0 0 1 1 0 1 1 1 1 1 1 0 1 0 1 0 0 2 0 0 1 0 2 1 0 1 0 1 1 0 0 0 1 1 0 1 1 1 1 2 0 0 0 1 1 0 2 1 1 0 1 1 1 1 1 2 2 1 0 0 0 0 0 0 1 2 1 0 1 1 2 1 0 1 1 2 0 0 0 1 1 1 0 0 1 2 0 2 0 0 1 2 1 2 0 2 1 2 0 0 1 2 0 0 1 1 1 1 2 1 0 1 0 1 1 1 1 0 2 0 0 0 0 1 1 0 2 0 0 0 0 1 2 2 0 1 0 0 0 1 0 0 0 0 1 2 1 0 0 0 1 1 1 1 2 1 0 1 1 1 0 2 2 2 1 0 1 0 0 2 1 0 1 1 1 1 1 1 2 2 0 0 1 0 0 0 0 0 0 0 0 0 0 0 0 0 2 0 0 1 0 0 0 0 0 2 1 1 0 0 0 1 1 2 0 1 1 0 1 0 0 0 0 0 1 1 2 1 0 0 0 0 0 0 1 1 2 2 1 0 0 0 1 0 2 1 1 0 2 0 0 1 0 0 1 2 1 1 0 1 1 1 0 2 1 0 0 2 0 1 1 0 1 0 1 1 1 1 1 0 2 1 1 1 0 1 1 1 1 0 2 1 1 0 1 1 1 0 1 2 2 1 0 2 1 0 2 0 2 0 0 0 0 0 0 1 0 0 0 0 0 2 2 2 2 2 1 0 0 0 0 2 0 0 0 1 1 0 0 1 2 0 2 2 0 1 1 0 0 2 2 0 0 0 0 2 1 0 0 0 2 0 0 0 1 1 1 0 2 2 1 1 1 0 0 0 0 0 2 1 0 2 0 0 0 0 0 0 0 1 1 1 1 1 0 0 0 0 0 1 1 1 1 1 1 0 1 1 2 1 0 1 0 0 0 0 1 0 0 0 0 0 0 1 1 0 1 0 2 2 0 0 2 2 0 0 1 0 0 1 0 2 0 1 0 1 0 0 1 2 0 0 0 0 0 2 2 2 1 2 0 1 1 0 2 0 0 1 0 2 0 0 0 0 1 0 0 0 1 0 2 1 0 1 0 0 0 1 2 0 2 2 0 0 0 1 0 0 2 2 0 2 1 1 0 0 1 0 2 2 1 0 0 0 0 1 1 0 0 1 1 0 0 1 0 1 1 1 1 1 1 0 0 0 1 0 0 0 0 0 0 1 1 1 0 0 0 0 0 1 0 0 0 0 0 0 0 1 2 0 0 0 1 1 2 1 1 0 2 2 0 2 0 0 2 1 1 0 0 0 1 1 1 1 0 0 0 1 1 2 1 2 0 1 0 1 1 0 0 1 0 2 0 0 1 2 2 0 1 0 0 1 2 1 0 1 1 1 1 2 0 0 1 1 0 2 2 0 0 0 0 2 2 2 1 1 0 0 0 0 0 0 0 0 0 0 0 0 0 0 0 0 2 0 0 0 0 0 0 0 0 0 1 1 0 0 0 1 1 0 1 0 0 0 1 0 1 1 0 2 2 1 1 1 2 0 1 1 0 2 1 1 0 0 1 0 0 0 1 0 0 0 0 0 0 0 2 2 0 1 0 1 0 0 0 0 0 0 1 0 2 0 1 1 0 2 0 0 0 0 0 0 1 1 0 1 0 0 1 1 2 0 0 1 0 0 0 0 0 1 0 1 0 1 1 0 1 0 1 2 1 1 0 1 0 0 1 1 1 1 1 0 0 0 0 0 0 0 1 1 2 1 1 1 0 0 0 2 2 0 0 2 0 1 0 1 0 0 1 0 0 0 2 1
55 1 0 2 0 1 1 1 2 2 1 0 1 1 0 1 0 0 0 2 2 2 0 1 1 0 1 2 0 2 2 0 2 1 1 0 2 2 0 0 0 0 0 0 0 0 0 0 0 1 1 0 2 0 0 1 0 0 0 1 0 1 1 2 0 0 1 1 0 0 0 1 2 2 2 2 2 0 0 1 1 0 1 0 0 1 1 0 2 2 0 0 0 2 1 2 1 2 1 1 1 0 1 1 0 0 2 0 1 1 0 1 0 2 0 0 0 0 1 1 1 0 2 1 0 1 1 1 2 1 2 0 1 1 0 0 1 0 0 0 0 0 0 0 1 0 0 0 1 1 1 0 1 0 0 0 0 0 1 0 0 0 2 2 0 1 0 1 1 2 0 0 2 0 0 1 2 0 0 0 0 0 1 2 1 0 1 0 0 0 0 1 0 0 0 0 0 1 0 0 1 1 0 2 2 0 0 0 1 0 1 0 2 0 0 2 1 0 1 1 1 0 0 1 0 1 1 2 1 1 0 0 0 0 2 0 0 2 0 0 0 0 2 1 2 0 0 0 2 0 0 0 2 1 1 1 0 1 0 0 0 0 0 1 0 0 0 0 2 2 0 2 0 2 0 0 1 2 1 0 1 0 2 2 0 2 2 1 1 2 2 0 1 2 1 1 1 0 1 2 1 0 1 1 1 0 0 0 1 1 0 1 2 2 2 0 0 0 0 0 2 2 1 0 0 0 1 2 2 1 2 0 0 1 0 0 0 2 1 1 0 1 1 1 0 1 0 0 2 1 1 0 1 1 0 1 2 1 0 0 1 1 1 0 1 1 1 2 2 0 2 2 2 2 1 1 2 0 0 0 1 1 0 0 1 0 0 1 1 1 1 1 2 0 2 2 2 1 0 0 0 0 0 2 0 2 0 0 0 1 0 0 0 1 1 0 1 1 0 0 0 2 0 1 1 0 1 0 2 2 0 1 1 0 1 0 0 2 0 0 1 1 1 0 0 1 1 0 0 0 0 1 0 2 1 0 1 1 1 1 1 0 0 0 0 2 0 1 2 1 1 0 2 2 1 1 0 0 2 0 1 0 0 0 1 1 1 1 2 0 2 0 1 2 0 0 1 1 1 2 0 2 0 0 0 2 1 1 1 0 0 0 0 0 1 0 0 1 0 1 1 2 2 2 2 0 0 0 0 1 1 1 0 1 0 2 2 0 2 2 1 2 0 1 1 1 0 1 1 0 1 0 0 2 1 0 0 1 1 1 1 0 1 0 0 1 1 1 0 1 0 1 0 0 0 0 2 0 0 0 1 0 1 1 0 0 1 0 0 0 1 1 2 0 0 0 1 1 2 2 0 0 1 1 1 1 2 1 0 2 1 0 0 0 2 0 0 0 0 0 0 0 0 0 0 1 1 2 0 0 0 0 0 0 2 1 2 0 0 0 2 0 0 0 1 0 1 2 0 0 1 2 1 0 2 2 1 2 2 0 0 0 1 1 2 2 0 1 1 0 1 1 0 0 0 1 1 0 1 1 1 0 0 2 2 2 1 1 2 1 0 1 0 1 2 0 2 2 0 1 0 1 0 0 1 0 1 1 1 0 0 0 0 0 0 0 0 0 0 0 0 0 0 2 0 0 0 0 0 0 0 0 1 0 0 1 1 0 1 2 0 0 0 0 0 0 0 1 0 0 0 0 1 0 1 0 1 0 2 2 1 0 2 2 0 0 2 1 1 2 0 1 0 0 0 0 1 0 1 1 2 2 0 1 1 2 0 2 0 2 0 2 2 0 2 0 0 1 0 1 0 0 0 2 0 1 0 0 1 1 2 0 0 2 2 2 0 0 1 1 1 2 0 2 2 0 0 0 0 1 0 1 1 1 0 1 0 0 0 0 0 0 0 0 0 0 0 0 0 0 2 0 0 0 0 0 0 0 0 0 1 2 0 0 0 0 1 0 2 0 0 0 1 1 2 2 1 2 1 1 1 0 1 0 0 0 0 1 1 1 1 0 1 1 1 1 1 0 0 0 0 1 0 0 1 1 1 1 1 1 1 0 0 0 0 1 2 1 0 0 0 0 0 2 0 0 0 1 0 0 0 1 0 2 0 0 0 0 0 0 0 0 0 1 1 2 0 0 0 1 1 1 1 0 1 0 1 2 0 0 0 1 0 0 0 0 0 2 1 0 1 0 0 0 0 1 1 0 1 0 0 1 1 1 0 0 0 0 1 2 0 1 0 1 1 0 0 0 0 0 1 0
56 0 0 1 1 0 0 0 1 2 2 0 1 1 0 0 1 0 2 0 1 2 0 0 2 0 1 1 0 2 2 0 1 1 2 0 2 1 0 0 0 0 0 0 2 1 0 0 0 1 0 0 0 1 0 1 0 0 1 1 1 0 2 2 1 1 2 0 0 0 0 0 2 1 1 1 2 0 0 1 1 0 0 0 1 0 0 0 0 1 0 0 0 2 1 2 0 2 2 2 0 0 0 0 2 2 2 0 2 0 0 2 1 2 1 1 1 0 2 1 1 0 2 1 0 1 1 0 1 1 1 0 0 0 0 0 0 0 0 0 0 0 0 0 0 0 0 0 0 0 0 0 1 0 0 1 1 2 1 0 1 1 2 2 0 2 0 0 1 1 1 1 0 2 0 0 2 1 1 1 0 1 1 2 2 1 2 1 0 1 1 2 1 1 1 0 0 1 0 0 0 0 0 1 1 0 0 0 0 0 1 0 0 1 0 2 1 0 1 0 2 1 0 0 0 0 0 1 0 0 0 1 0 1 1 1 0 2 1 1 1 0 2 0 2 0 0 0 2 0 0 0 1 0 0 2 0 2 0 0 0 0 0 0 0 0 0 0 2 1 0 2 0 1 1 0 0 1 1 1 1 0 1 2 0 2 1 0 0 1 0 0 1 2 2 1 1 0 0 0 0 0 1 1 1 0 1 0 1 1 1 0 2 2 2 0 1 1 1 0 0 2 2 1 0 0 0 1 1 0 2 1 1 2 0 1 0 1 0 1 0 0 1 2 0 0 0 2 2 2 2 0 1 2 0 2 2 0 0 2 2 2 2 1 2 2 0 2 2 1 2 2 2 2 0 0 1 1 0 0 0 1 0 0 1 1 0 0 0 0 0 0 1 0 2 1 2 1 1 1 0 1 0 1 1 0 0 1 0 0 0 0 0 1 1 0 1 0 1 0 0 0 1 1 0 0 0 0 1 1 0 0 0 1 1 1 0 0 0 0 1 0 1 1 1 2 1 0 0 2 2 1 1 2 1 1 0 0 1 2 1 2 0 1 0 1 1 2 2 0 0 0 1 1 0 1 0 0 2 2 2 1 0 0 2 1 0 2 2 0 1 0 0 1 1 0 1 2 2 1 0 0 1 1 0 1 1 1 1 0 0 0 0 0 0 0 0 1 0 1 1 2 2 2 1 1 1 0 0 2 0 1 0 2 0 0 1 0 2 0 2 2 0 1 1 0 0 1 1 0 0 0 0 2 1 0 0 0 2 0 2 0 1 0 0 1 1 2 0 2 0 0 0 0 0 0 1 1 0 1 0 0 1 1 0 0 0 2 2 2 1 0 2 0 2 2 0 2 2 2 1 1 0 2 2 2 1 0 0 0 0 0 0 0 2 0 0 0 0 0 1 1 0 0 0 1 0 2 0 0 0 0 0 0 2 1 2 0 1 1 1 1 0 0 1 0 2 1 1 0 0 2 2 0 2 2 2 1 1 0 0 0 2 1 1 2 0 1 1 0 0 1 0 0 0 1 1 0 0 2 0 1 0 0 0 1 2 1 1 0 2 0 0 1 0 0 1 1 0 1 0 1 0 0 2 0 2 2 0 0 1 0 0 1 1 1 0 1 1 0 0 0 0 2 0 1 1 0 0 1 1 0 1 1 0 2 1 0 0 0 0 0 0 0 0 1 0 0 0 1 1 1 2 0 1 2 1 0 2 2 0 0 2 2 1 0 2 0 2 1 1 0 2 0 0 0 0 0 1 1 0 0 1 1 2 1 1 2 0 2 0 2 1 1 1 0 1 2 0 2 0 0 1 2 1 1 2 0 0 0 1 1 1 1 1 2 0 0 2 0 2 2 0 2 2 0 0 0 0 2 0 2 2 0 0 1 1 0 1 0 1 0 0 0 1 0 1 0 0 1 1 0 0 0 1 0 1 0 0 0 2 2 0 0 0 1 0 0 1 0 0 0 1 0 1 2 0 0 1 1 1 0 2 0 0 0 1 1 1 1 1 0 1 1 2 2 2 0 0 1 0 2 0 1 1 1 0 2 0 1 0 0 0 0 1 0 1 2 2 2 0 2 1 1 0 0 1 1 0 0 0 2 0 1 0 0 0 2 2 0 0 0 1 0 1 1 0 1 0 0 2 0 1 0 1 0 2 2 1 0 0 0 0 0 1 1 1 0 0 0 2 0 0 0 0 0 2 0 0 0 0 2 0 0 0 0 0 0 0 2 0 1 1 2 1 0 0 0 2 1 2 0
57 1 0 2 1 1 1 2 2 1 1 0 0 1 0 1 0 0 2 0 0 0 0 0 2 0 1 1 1 1 1 0 1 1 2 0 2 2 0 0 1 0 0 0 0 1 1 0 0 1 1 0 0 0 1 0 0 0 1 2 0 0 2 2 0 0 1 1 0 0 0 1 1 1 1 1 2 1 0 0 2 0 0 1 2 0 0 0 1 2 0 0 1 2 1 2 1 2 2 2 0 0 1 1 0 0 2 2 0 2 0 1 0 0 2 2 2 0 0 2 2 0 2 1 0 1 1 1 2 2 0 0 0 0 0 0 0 0 0 0 0 0 0 0 2 0 1 0 0 0 0 0 1 0 0 0 0 1 0 1 1 1 1 1 1 2 0 1 0 1 1 1 1 0 0 1 1 1 0 0 1 2 0 1 0 0 0 2 1 1 1 2 2 1 2 0 2 1 0 0 1 1 1 1 1 0 1 0 1 0 0 0 1 0 1 1 0 0 1 0 2 1 0 0 0 0 0 0 0 0 1 1 0 1 2 0 0 2 0 0 0 0 2 0 2 1 1 0 1 0 0 0 2 1 1 1 0 2 0 0 0 0 1 2 1 0 0 0 0 0 0 1 0 1 0 0 0 2 2 1 1 0 1 2 0 2 1 0 1 2 1 1 2 2 2 0 2 0 0 1 0 0 1 1 1 0 0 0 1 1 1 0 2 0 0 1 1 0 0 0 1 1 1 0 0 0 1 0 0 1 2 2 0 1 0 1 0 1 0 2 1 1 0 2 1 0 1 0 1 0 1 0 1 0 1 1 1 0 0 1 2 1 0 0 0 2 0 2 2 0 2 2 0 0 0 0 1 1 0 0 2 1 0 0 1 1 0 0 0 1 0 2 0 0 1 1 1 0 0 1 0 1 0 2 0 2 0 1 1 0 0 1 0 1 1 0 0 0 0 0 1 0 0 1 0 2 1 0 2 0 2 0 0 2 1 1 0 0 0 0 1 0 2 0 0 0 2 1 0 0 0 1 1 2 1 1 0 1 1 2 1 2 0 0 1 1 1 2 2 0 0 0 0 0 1 1 2 0 2 0 1 0 0 0 1 1 1 1 1 0 0 1 1 1 1 0 1 1 1 1 1 1 1 1 0 1 1 1 1 0 0 0 1 1 0 0 0 1 0 1 1 2 2 2 0 2 2 0 0 2 0 2 0 0 2 1 1 0 1 2 0 1 0 0 2 0 0 2 2 0 0 0 0 1 2 1 0 1 0 1 0 0 1 0 0 0 0 1 1 0 0 1 0 0 0 0 1 0 0 0 0 0 0 1 1 0 1 0 0 0 1 1 0 0 1 0 0 1 1 1 1 1 2 1 0 1 0 1 0 1 0 0 0 1 0 0 0 0 0 1 0 1 0 0 0 1 0 1 0 0 1 2 1 0 2 1 2 0 0 1 1 0 0 0 1 0 2 1 0 0 1 2 1 1 2 2 0 1 1 0 0 0 0 1 1 1 1 2 0 2 0 0 0 0 0 0 0 0 1 1 0 2 0 1 0 2 2 1 1 0 0 1 0 1 0 0 0 2 0 2 0 1 1 1 1 1 1 1 0 0 0 0 0 1 1 1 0 1 1 0 0 1 0 2 0 0 0 1 1 0 1 1 0 1 0 1 1 0 0 0 0 0 0 0 0 0 0 1 0 1 1 1 1 0 0 1 1 0 1 0 0 0 2 1 0 0 2 0 2 1 1 0 0 1 1 0 1 0 0 1 1 2 0 1 1 2 1 2 1 2 0 1 0 2 2 0 0 1 0 0 0 0 1 1 1 1 2 0 2 0 2 0 0 0 0 1 2 1 1 0 1 1 0 0 0 0 0 0 1 1 0 1 0 1 0 0 0 1 1 1 0 1 0 0 0 0 0 1 1 0 1 0 1 0 0 0 0 0 0 0 0 1 1 0 1 2 0 2 2 0 0 0 1 0 2 2 0 1 2 1 1 1 2 0 1 1 1 1 1 0 0 0 0 2 1 1 1 0 0 0 0 2 0 0 1 1 1 1 0 1 0 0 0 0 0 2 2 1 2 1 1 1 0 1 1 1 1 1 0 0 0 2 0 2 0 0 0 1 2 2 0 1 1 0 1 0 1 1 1 1 0 1 2 0 1 0 1 2 0 0 0 0 0 0 0 0 0 0 0 0 2 0 0 0 0 2 2 0 0 0 0 2 0 0 0 0 0 0 1 2 1 0 0 2 0 0 0 1 1 1 1 1
58 1 0 1 1 0 0 1 1 1 1 0 0 2 0 2 0 0 0 2 2 2 1 0 2 0 0 1 0 1 1 1 1 1 0 0 2 1 0 0 1 0 0 0 2 0 1 0 0 0 0 0 1 0 1 0 0 1 1 1 1 0 2 2 0 0 1 0 0 0 0 0 2 2 1 2 2 0 0 2 0 0 0 2 2 0 0 0 2 2 0 0 0 2 1 1 1 0 0 0 2 0 0 0 2 2 2 2 0 2 0 2 0 1 0 1 0 0 1 1 1 0 1 2 0 0 1 0 0 0 1 0 0 0 0 0 0 0 0 0 1 0 0 0 0 0 0 0 1 1 1 0 0 0 0 0 1 0 0 1 0 0 1 2 1 2 0 0 1 1 0 0 1 2 1 1 1 0 0 0 0 1 0 2 1 1 0 1 0 0 0 2 1 0 0 0 0 1 0 0 0 0 0 2 1 1 0 1 1 0 0 0 2 0 0 2 1 0 0 1 1 1 0 0 0 0 0 1 0 0 0 1 0 0 2 0 0 2 0 0 0 1 2 0 2 0 0 0 2 0 0 0 1 1 1 1 0 1 0 1 0 1 0 1 1 0 1 0 1 0 0 1 0 0 0 0 0 0 0 0 0 0 1 1 1 0 0 1 0 2 0 0 0 1 1 1 0 1 0 1 0 1 0 0 0 0 0 1 0 0 0 1 2 2 2 1 0 0 0 0 1 2 2 0 1 0 1 1 0 0 2 1 0 0 0 0 0 0 0 1 0 0 2 1 1 0 0 0 2 1 1 0 1 1 0 1 1 0 0 1 1 2 1 0 1 1 0 1 1 0 1 1 0 0 0 0 1 0 0 1 1 1 0 0 1 1 0 0 0 0 0 0 0 0 2 0 0 1 0 0 0 0 0 2 0 1 0 0 0 0 0 1 0 0 0 0 1 0 1 0 0 0 0 2 0 0 1 0 1 0 1 0 0 2 1 1 1 0 0 0 2 1 1 1 1 2 2 1 0 0 0 1 1 2 1 1 0 0 1 0 2 1 0 0 1 1 1 2 2 1 1 1 1 1 0 0 1 0 1 1 2 1 0 1 2 0 0 0 1 0 1 1 0 1 1 0 0 1 1 1 1 1 2 1 1 0 1 1 0 0 0 0 1 1 0 0 0 0 0 1 1 2 2 2 0 1 1 0 0 1 0 1 0 1 1 0 0 1 1 0 0 2 0 1 2 0 0 0 0 0 1 0 0 2 2 1 0 2 1 0 1 0 1 0 0 0 0 0 0 0 0 0 1 0 0 1 2 1 0 1 0 0 0 0 0 0 0 2 1 2 1 0 1 0 0 0 0 1 1 1 1 0 1 2 2 2 1 1 0 2 0 0 0 1 2 0 0 0 0 1 0 1 1 0 1 1 1 0 0 0 0 0 1 0 2 1 2 0 1 1 2 0 0 0 1 0 1 1 1 0 1 1 0 1 1 2 1 1 1 0 0 0 0 1 2 2 1 2 0 1 0 0 0 0 0 2 2 0 1 1 0 1 0 2 1 2 1 0 0 1 0 1 1 2 1 1 2 2 0 2 1 1 0 0 1 0 2 2 0 0 0 0 0 0 0 0 0 1 1 0 0 0 0 2 0 1 1 1 0 1 2 2 0 0 0 0 0 0 0 0 0 0 1 1 0 1 0 0 0 0 0 0 1 0 0 2 0 0 1 1 0 0 2 1 0 1 1 1 1 2 0 0 1 1 1 0 1 0 0 0 1 1 1 0 1 1 1 2 0 2 0 2 2 0 2 0 0 0 0 0 1 0 0 2 0 0 1 0 1 1 2 0 1 0 0 1 0 0 1 0 1 1 0 2 2 0 2 0 0 2 0 1 1 1 0 0 0 1 1 0 0 0 0 0 0 0 1 1 1 0 1 0 0 0 0 0 0 0 1 1 1 1 0 0 0 1 2 1 1 0 0 0 0 1 2 2 0 2 2 0 0 0 1 0 0 0 1 1 0 1 1 1 0 1 2 2 2 0 0 1 1 1 0 0 1 1 1 2 0 0 0 0 0 0 1 1 1 2 2 1 0 2 0 1 0 0 2 2 0 0 0 2 0 2 0 0 0 0 1 1 0 1 2 0 0 0 1 1 1 1 0 1 2 1 0 0 1 2 1 0 0 0 0 1 1 2 2 1 1 0 1 0 1 0 0 0 0 0 2 0 0 0 1 1 0 1 1 0 0 2 0 0 0 0 0 0 0 0 1 0 2 1
59 0 1 2 0 0 0 1 1 2 1 0 0 0 0 0 0 0 0 2 2 2 0 0 2 0 2 2 0 2 2 0 1 1 0 2 0 0 1 0 0 0 0 0 1 0 0 0 1 2 0 0 0 1 2 0 1 1 2 1 1 1 2 2 1 1 2 0 0 1 1 1 2 2 2 2 2 0 1 0 1 0 0 1 2 0 0 0 2 2 0 1 0 2 1 2 0 0 0 0 2 0 0 1 1 1 2 2 0 2 0 1 1 2 1 1 1 0 1 1 1 0 2 0 0 1 0 0 1 1 0 0 0 1 1 1 1 0 0 0 0 0 0 0 0 1 0 0 0 0 1 0 0 0 0 0 1 2 0 0 0 0 2 2 0 2 0 0 1 1 1 1 0 1 1 1 2 0 0 0 0 0 1 2 1 0 0 2 0 0 0 2 1 0 0 1 1 1 0 0 1 1 0 1 1 1 1 0 0 0 0 0 2 0 0 2 0 1 2 0 2 1 1 0 0 2 2 2 0 0 0 0 0 0 2 0 0 2 0 0 0 1 2 0 1 0 0 0 2 0 0 0 1 1 1 1 1 2 0 1 0 1 1 1 1 0 0 0 2 0 0 1 0 2 0 0 2 1 1 1 0 0 1 2 0 2 1 2 0 2 1 1 1 2 2 1 2 2 1 2 0 0 0 0 0 0 0 0 1 0 0 0 1 1 1 0 1 0 2 0 0 2 1 0 2 0 0 1 0 1 1 2 1 1 0 0 0 1 0 0 1 1 2 2 0 0 2 1 2 0 0 0 2 0 0 0 1 1 0 0 1 1 1 1 1 1 1 2 1 0 1 1 2 2 0 0 1 2 0 0 2 1 0 0 1 0 0 0 0 0 0 2 0 2 2 0 0 1 0 0 0 0 0 2 1 1 0 0 0 0 0 0 0 2 2 1 0 1 0 0 0 1 0 1 1 1 2 1 2 1 1 0 0 0 1 2 0 0 0 0 1 0 1 0 0 2 1 0 0 0 0 0 1 2 1 1 0 1 0 0 0 0 0 0 1 1 1 2 2 1 1 1 0 0 1 0 0 0 2 0 1 1 0 0 1 1 1 2 2 0 1 0 0 1 1 0 1 1 1 2 1 2 2 2 0 1 1 2 1 0 0 1 1 0 1 1 1 0 0 2 2 2 0 0 0 1 0 0 0 1 1 1 0 0 0 0 0 1 2 1 1 1 0 1 1 1 1 0 0 0 1 0 0 2 1 0 0 2 1 0 0 1 1 1 1 0 2 2 2 0 2 0 0 0 1 0 1 1 0 1 0 0 0 1 1 0 0 0 0 0 0 0 1 0 0 0 0 0 1 0 0 2 1 2 2 2 1 0 0 1 0 0 0 1 0 1 1 0 0 1 0 1 0 1 1 1 0 1 0 0 0 0 0 0 1 0 0 0 1 1 1 0 0 1 0 0 2 0 1 0 0 1 0 2 1 2 1 2 2 0 0 0 1 1 1 1 1 2 0 0 2 0 0 1 1 0 0 1 0 2 1 1 0 1 0 2 2 1 1 0 0 2 0 1 0 0 2 1 0 0 0 0 1 0 1 0 2 2 0 0 0 0 0 1 1 0 0 1 1 0 0 0 1 2 0 2 2 2 2 0 2 2 0 1 0 1 1 0 1 1 0 0 0 0 0 0 0 0 0 0 0 0 0 0 1 0 0 0 1 0 0 0 2 2 1 0 2 0 2 1 0 0 1 0 0 2 2 0 1 1 1 2 1 0 1 0 1 2 0 2 0 2 1 0 0 1 0 1 0 1 0 0 0 1 0 0 1 0 0 2 2 0 1 1 1 2 0 1 0 0 0 0 0 2 1 0 1 0 0 2 0 2 1 0 0 2 0 1 2 1 0 1 0 0 0 0 0 0 0 1 1 0 0 0 1 0 1 2 0 0 1 2 0 0 0 0 1 1 0 0 0 0 2 0 2 1 0 1 2 1 1 0 0 0 0 0 0 0 0 0 0 0 2 0 1 1 1 0 0 0 0 2 0 1 1 2 0 1 0 0 0 0 0 0 1 1 1 2 2 2 0 2 0 1 0 0 2 1 1 1 0 1 0 1 0 0 1 0 2 1 0 1 1 1 1 1 0 0 0 1 0 0 1 0 1 1 1 2 0 0 0 0 0 0 0 0 0 0 0 0 1 0 0 0 0 0 0 0 0 1 0 2 0 0 0 0 0 0 0 1 0 1 0 2 2 0 0 1 1 0 0 0
60 1 0 2 0 1 1 1 1 1 1 1 0 1 0 1 0 1 2 1 1 1 1 1 2 0 0 1 0 2 2 0 1 0 1 1 1 1 0 0 0 0 0 0 2 1 0 0 0 1 1 0 0 0 2 1 0 0 0 0 2 0 0 0 1 2 2 0 0 0 0 1 2 2 2 2 2 0 0 2 0 0 2 0 0 0 1 1 2 2 1 1 0 1 0 2 1 1 1 1 0 0 1 1 0 0 2 0 2 0 0 2 2 2 2 2 2 0 2 0 0 0 2 1 0 0 1 1 2 2 0 1 0 1 0 0 0 0 0 0 1 0 0 0 2 0 0 0 0 0 0 0 1 0 0 0 0 0 0 1 0 0 2 2 1 2 0 0 1 1 1 1 1 0 0 1 1 1 1 1 0 2 0 2 1 1 1 1 0 1 1 2 2 1 1 1 1 1 0 0 0 0 0 2 2 0 0 0 2 0 0 0 1 0 0 2 1 0 2 0 2 2 1 0 0 0 0 2 0 0 0 0 1 0 2 0 0 1 0 0 0 0 2 0 2 1 1 0 1 1 1 1 1 0 0 1 1 2 0 1 0 1 0 0 1 1 1 0 0 0 0 2 0 2 0 1 0 1 1 1 1 0 0 2 0 2 0 1 0 2 0 1 2 2 2 0 2 0 0 1 0 0 0 0 0 0 1 1 1 1 0 1 2 1 1 1 0 1 0 0 0 0 1 1 2 0 0 1 0 1 0 2 0 2 0 0 0 2 0 0 0 0 1 1 2 0 0 1 2 2 2 0 2 1 0 1 2 0 0 0 2 2 0 0 0 2 0 2 1 0 1 1 1 1 0 0 2 1 1 1 2 0 0 0 1 1 0 0 0 0 0 0 0 0 0 0 0 1 2 2 0 1 0 1 0 0 1 0 0 1 1 1 1 0 1 0 0 1 0 0 0 0 2 2 1 1 2 0 1 1 0 0 0 1 0 1 0 0 0 0 0 1 1 2 2 2 2 0 0 0 0 1 0 2 0 0 0 1 0 1 1 1 2 0 0 0 2 2 2 1 1 0 2 2 0 2 1 0 2 0 2 1 0 1 0 2 1 0 2 0 2 0 1 1 1 0 2 2 2 2 0 2 2 2 0 0 2 2 1 0 0 0 0 0 1 1 0 0 0 1 1 2 2 1 0 1 1 0 0 2 0 1 0 0 0 0 0 0 0 2 0 0 0 2 1 0 0 0 0 0 1 0 0 0 2 2 0 1 0 0 0 0 1 1 1 0 1 1 0 1 0 1 0 0 1 1 1 1 0 1 0 0 0 0 0 0 0 2 2 2 0 0 0 1 0 2 0 1 1 1 1 1 1 1 1 2 1 1 0 1 0 0 0 0 2 0 0 0 0 0 1 1 0 0 0 0 2 2 0 0 2 2 0 0 2 0 1 0 0 2 0 1 0 1 0 0 2 0 0 1 1 1 0 1 2 2 1 2 2 0 0 0 1 0 0 1 0 1 2 0 0 2 1 0 0 1 1 1 1 1 1 1 0 1 0 2 2 0 1 2 0 0 0 2 2 0 2 2 0 0 0 0 0 0 0 0 2 2 0 0 0 0 0 0 1 1 0 1 1 0 0 0 1 2 0 1 1 1 0 1 2 2 1 0 0 1 0 0 0 1 0 0 0 0 0 0 0 0 0 0 0 0 0 0 0 0 0 0 0 0 0 0 2 1 1 0 2 0 1 1 1 1 2 1 1 0 2 0 2 2 2 2 1 1 2 1 1 2 0 2 0 2 1 1 2 0 0 1 0 2 0 0 1 2 1 1 1 0 0 2 2 0 0 2 2 2 0 0 2 0 2 2 0 2 1 0 1 0 0 2 1 1 2 1 0 1 1 2 2 0 1 1 1 0 0 1 1 0 0 0 2 0 0 1 0 1 0 0 0 0 1 1 0 0 0 1 1 1 1 0 0 0 2 0 2 2 0 1 2 2 2 0 2 0 0 0 0 2 1 1 1 0 1 2 2 2 2 0 0 0 0 2 0 0 1 1 0 0 0 1 0 0 0 0 0 2 2 0 2 0 0 2 0 1 0 1 1 1 0 0 0 2 0 1 0 0 0 2 2 0 0 2 0 0 0 1 0 0 0 0 1 0 1 0 1 0 1 1 1 0 0 0 1 0 1 1 1 0 0 0 0 0 1 0 0 0 1 0 1 0 0 1 2 2 0 1 1 0 0 1 0 1 0 2 1 1 0 0 0 0 0 0
61 0 0 1 0 0 0 0 0 2 2 0 1 1 0 0 1 0 2 0 0 0 0 0 2 0 2 1 0 2 2 0 0 0 1 0 2 0 0 0 0 0 0 0 1 0 0 0 1 0 0 0 0 0 0 1 0 0 0 1 0 1 2 2 1 1 2 0 0 0 0 0 2 2 2 2 1 0 1 1 0 0 0 0 1 0 0 0 2 2 0 0 0 1 0 0 0 0 0 0 1 0 0 1 1 1 2 1 1 1 0 2 0 1 0 0 0 0 1 1 1 0 2 0 0 2 0 0 0 0 1 0 1 1 0 0 2 0 0 0 1 0 0 0 0 0 0 0 0 0 0 0 2 1 0 0 0 2 1 0 2 2 1 2 2 2 1 0 0 1 1 1 0 2 1 0 2 1 0 0 0 0 0 1 1 1 1 1 1 1 1 1 2 1 1 0 0 1 0 0 0 0 0 1 1 1 0 2 1 0 1 0 1 0 0 2 0 1 2 0 2 1 0 0 0 0 0 1 0 0 0 0 1 0 1 0 0 2 0 0 0 0 2 1 1 0 0 0 1 1 1 1 2 0 0 1 2 2 1 1 1 0 0 2 0 0 0 0 2 0 0 1 1 2 0 0 1 2 2 1 0 1 0 1 0 0 0 0 0 1 0 0 1 1 1 0 1 1 0 2 0 1 2 2 2 0 0 0 1 1 0 1 1 2 2 0 0 0 0 0 0 1 2 1 0 0 0 1 0 0 2 1 0 2 0 0 0 1 0 0 0 0 1 1 1 0 1 0 2 1 1 0 1 0 0 0 0 0 0 1 2 2 1 0 1 0 1 1 2 0 2 2 2 1 0 0 2 2 0 0 2 0 0 0 1 1 0 0 0 0 0 0 0 0 2 1 1 0 1 2 0 2 0 2 0 1 1 1 0 0 0 0 0 1 1 0 0 0 0 0 0 1 0 1 0 0 0 0 0 1 0 1 2 0 2 0 0 0 0 0 2 2 1 1 0 2 1 1 0 0 0 1 1 1 2 1 1 2 1 2 1 1 0 0 0 2 0 1 1 1 1 0 1 1 1 1 1 0 2 0 1 0 0 0 2 1 0 1 1 0 0 1 0 1 1 0 1 1 1 2 1 2 2 1 0 0 2 1 1 0 0 0 1 1 0 0 0 0 0 1 1 2 2 2 0 0 0 0 0 2 0 1 0 0 0 0 1 0 0 0 1 2 0 1 1 1 1 2 2 0 0 0 0 2 2 0 0 1 0 0 0 0 0 0 0 2 2 2 1 1 0 1 0 0 0 0 2 0 0 0 1 0 0 0 1 0 0 1 1 1 1 0 1 1 0 0 0 0 0 0 0 2 2 1 0 1 0 0 0 0 1 0 0 1 0 2 1 0 1 0 1 2 1 1 1 0 2 1 0 0 0 0 1 1 2 0 1 0 0 0 1 0 0 1 0 0 2 1 1 0 0 2 0 1 2 2 1 1 1 0 0 0 1 1 1 2 1 1 1 0 1 2 1 1 1 0 0 0 1 1 1 0 0 1 1 2 0 0 1 1 0 1 0 1 1 0 2 2 0 2 1 0 0 0 2 0 0 2 0 1 1 1 0 0 1 0 1 1 1 0 0 1 0 2 0 1 1 1 0 0 2 2 0 0 0 0 1 0 0 1 1 1 0 0 0 1 0 1 0 0 0 1 1 0 0 2 0 0 0 0 0 0 2 2 1 0 2 0 1 1 0 0 2 1 1 0 2 0 0 0 0 0 2 0 2 1 1 1 0 1 0 1 0 0 0 0 0 1 0 2 0 0 1 1 1 1 1 1 1 1 1 0 1 1 1 2 0 0 1 0 1 1 0 2 2 0 1 0 0 1 0 1 2 2 0 0 0 1 2 1 1 2 0 0 0 0 0 0 0 0 2 0 0 0 0 2 0 0 1 0 1 1 0 0 0 0 1 0 1 0 0 0 1 1 2 2 0 2 2 1 1 1 2 0 1 1 0 1 1 1 1 0 0 2 2 1 1 0 0 0 0 2 1 0 1 1 1 1 0 1 0 0 0 0 1 1 1 2 2 2 0 2 0 2 1 0 1 0 0 0 0 0 1 2 1 0 1 0 2 1 0 0 1 2 2 0 1 0 0 0 2 0 1 0 2 0 2 1 0 0 0 0 0 0 1 1 1 1 1 0 1 0 0 0 0 1 1 0 0 0 0 2 1 2 0 2 1 1 0 2 1 0 0 1 1 0 0 0 0 0 2 1
62 1 0 0 0 0 0 1 1 2 2 0 1 1 0 0 1 0 1 1 1 1 0 1 1 0 1 2 0 2 2 1 1 1 2 0 2 2 0 0 1 0 0 0 2 0 0 0 1 2 0 0 0 1 1 0 1 1 0 0 0 0 2 2 1 1 2 0 0 1 1 1 0 2 0 2 2 0 1 1 1 0 0 2 2 0 0 1 2 2 0 1 2 0 0 0 0 0 0 0 1 1 0 1 1 1 2 1 1 1 0 1 1 1 0 0 0 0 1 1 1 1 2 2 0 0 2 0 1 0 0 0 0 0 1 0 0 0 0 0 1 0 1 0 1 0 0 0 0 0 0 0 0 0 0 0 0 0 0 0 1 2 2 2 1 2 0 0 1 1 1 0 0 1 2 0 2 1 1 1 0 2 0 2 2 2 1 1 1 1 1 1 0 0 1 0 0 2 0 0 0 0 0 1 1 0 1 0 2 0 1 0 1 0 0 2 0 0 1 1 1 0 0 0 0 1 0 0 0 0 1 0 0 0 1 0 0 2 0 0 0 0 2 1 2 0 0 0 1 0 0 0 1 0 0 1 1 2 1 2 1 1 1 1 1 0 0 1 0 0 2 1 2 2 0 2 2 2 2 2 0 0 1 1 1 1 2 0 1 2 1 1 0 2 2 2 1 0 0 2 0 1 1 1 1 0 1 1 2 2 1 2 2 2 2 0 0 1 0 0 0 2 0 0 2 0 0 1 0 0 2 1 0 1 0 0 0 1 1 2 1 1 1 1 0 0 0 0 2 2 2 0 0 0 0 0 0 0 0 1 1 1 0 0 0 0 0 1 1 0 1 1 1 0 0 0 2 1 1 1 1 1 0 0 2 2 0 2 2 0 0 1 0 0 2 0 0 0 0 0 0 1 0 1 0 1 0 1 0 0 0 1 0 1 1 0 0 0 1 0 0 0 2 2 0 0 0 0 0 0 0 0 0 2 1 1 0 0 0 0 1 0 2 0 0 0 0 1 1 0 0 1 1 1 2 1 1 2 1 2 2 2 0 1 1 0 2 2 2 0 1 0 1 1 1 0 1 0 2 0 1 1 0 0 1 1 1 1 1 0 0 1 0 1 0 0 1 2 2 0 0 2 2 2 0 0 2 1 1 0 0 0 1 0 0 0 0 0 0 0 0 2 2 2 2 0 0 0 0 2 0 1 0 0 0 0 0 0 1 0 0 1 0 1 2 0 0 1 1 0 0 0 0 2 2 0 2 1 1 1 1 0 1 0 0 1 1 1 1 0 0 1 1 0 0 1 1 1 0 1 0 0 1 1 1 1 2 1 0 1 0 0 0 1 0 1 0 0 0 0 0 2 2 2 1 2 1 1 0 2 0 0 0 1 0 1 1 0 0 1 0 1 0 0 0 0 2 1 0 0 2 2 1 0 2 1 2 0 0 1 1 0 0 1 0 0 2 1 0 0 1 0 1 1 1 1 2 2 1 0 0 0 0 0 0 1 0 2 0 1 0 0 0 0 0 0 0 1 0 2 1 0 1 1 0 2 2 1 2 1 1 1 0 1 0 0 1 2 0 1 0 1 0 0 1 0 1 0 0 0 0 0 0 0 1 1 1 1 1 0 0 0 0 2 0 1 1 1 1 0 1 1 0 0 0 0 1 0 0 0 0 0 0 0 0 0 0 0 0 0 0 1 0 0 0 2 0 0 0 0 0 0 2 1 0 1 2 0 2 1 1 0 1 0 0 0 0 0 0 0 1 1 2 0 2 0 2 2 1 2 0 1 1 1 2 0 0 1 0 2 0 0 1 2 1 0 1 0 0 0 0 0 1 1 1 2 0 0 1 0 2 1 0 2 2 0 1 0 0 2 0 2 2 1 0 1 1 2 2 1 0 1 0 0 0 0 0 2 1 0 1 0 0 0 1 0 1 0 0 0 0 1 0 0 1 0 0 0 1 0 1 0 0 1 2 2 0 1 1 0 1 1 0 0 0 0 0 2 0 2 2 0 0 2 2 2 2 0 0 1 0 2 0 1 1 1 1 0 1 1 1 0 0 0 1 1 1 2 1 1 0 1 0 0 2 0 2 0 1 1 0 2 0 0 0 0 0 1 1 0 0 0 2 1 1 0 1 0 1 0 1 0 2 0 0 0 0 1 1 0 0 0 0 0 1 1 1 0 0 0 0 1 1 1 2 1 2 0 2 0 0 0 0 0 0 0 0 0 0 2 0 0 0 1 0 1 0 0 0 1 1 1
63 0 0 1 0 0 0 1 1 1 1 1 1 1 0 0 1 0 0 1 1 1 0 0 2 0 2 1 2 1 1 1 1 0 2 0 2 1 0 0 2 0 1 1 2 1 1 0 0 1 0 0 0 0 1 1 0 0 1 1 0 1 2 2 1 1 0 1 1 1 0 1 1 2 1 2 2 0 1 0 0 0 0 2 2 0 0 1 2 2 1 1 2 2 0 0 0 0 0 0 2 0 0 0 0 0 2 1 1 1 0 2 1 2 0 0 0 0 2 0 0 0 2 1 0 1 1 1 1 1 1 0 0 0 0 0 0 0 1 0 1 0 0 0 1 0 0 0 1 1 1 0 0 0 0 0 0 1 2 1 0 0 2 2 1 1 0 0 1 2 0 0 2 2 1 2 1 0 0 0 0 0 0 2 2 2 2 1 0 0 1 1 2 2 2 0 1 2 0 0 1 1 0 2 2 0 0 0 1 0 1 0 0 0 0 2 0 0 2 0 2 2 0 0 0 1 1 0 0 0 0 0 2 2 1 2 0 2 1 1 1 0 1 0 2 0 0 0 1 0 0 0 1 0 0 2 0 1 0 0 0 0 1 2 1 0 1 0 2 1 0 0 0 2 0 0 0 2 2 2 0 0 0 1 0 0 0 0 2 2 2 2 1 2 1 0 1 1 0 1 0 1 1 1 1 1 1 1 1 1 0 2 0 1 1 0 1 0 2 0 0 2 0 0 0 0 0 2 2 1 0 2 0 2 0 1 0 1 0 1 1 1 1 2 1 0 1 0 2 2 2 0 1 1 0 1 1 0 0 0 1 1 1 1 1 1 0 2 1 1 1 1 0 0 1 1 1 2 0 0 0 0 0 0 1 1 0 0 0 1 1 1 1 0 2 1 0 1 0 0 0 0 0 1 0 1 0 0 0 0 0 0 0 1 1 0 2 1 0 1 0 2 2 0 0 0 0 0 0 0 0 0 0 1 0 1 0 1 0 0 2 0 1 0 0 1 1 1 0 0 0 2 1 2 2 1 1 1 0 0 0 0 1 1 1 0 2 2 2 0 0 1 1 1 1 0 0 0 0 0 2 0 0 0 2 1 0 1 2 0 2 0 2 2 1 0 2 1 1 1 1 1 2 2 0 0 1 1 1 0 0 0 0 0 1 0 0 0 0 1 1 1 1 1 0 0 0 1 1 0 2 0 0 1 1 0 1 0 1 0 1 1 0 2 2 0 0 0 0 1 0 1 0 0 2 2 0 1 1 0 1 1 0 0 0 2 1 0 0 0 0 1 0 0 0 0 1 1 0 1 0 0 0 1 1 0 1 1 1 1 0 0 1 0 0 0 1 0 1 0 0 1 1 1 0 2 0 2 0 0 0 0 0 1 1 1 1 0 1 1 0 1 0 0 0 0 1 1 0 0 2 2 1 0 2 1 2 1 0 1 1 1 0 1 1 0 2 0 0 0 2 2 0 0 2 2 1 1 1 0 0 0 0 1 1 1 2 1 1 0 1 1 1 0 0 0 0 0 1 1 0 1 1 0 0 2 1 1 2 1 0 0 0 2 2 0 2 2 0 2 1 2 0 0 0 0 2 2 0 0 0 0 0 0 1 1 1 2 2 0 0 0 0 2 0 1 2 2 2 0 0 0 0 0 0 0 0 0 0 1 1 1 0 0 0 1 0 0 0 1 1 1 0 0 0 1 1 0 0 0 0 0 2 0 0 2 0 0 2 2 0 0 1 0 0 0 2 0 0 1 1 2 1 1 1 1 0 1 0 1 1 2 1 1 1 1 0 1 0 2 0 0 1 2 2 1 2 0 0 1 1 0 0 1 1 2 1 0 1 0 1 1 0 2 2 0 1 0 0 2 0 2 1 2 0 1 0 2 1 0 0 0 0 0 0 0 0 1 1 0 1 0 0 0 1 1 1 0 0 0 1 1 0 0 0 0 0 0 1 0 0 0 0 0 0 0 0 1 1 1 0 0 1 0 0 0 1 1 0 2 1 0 1 0 2 0 1 0 0 1 0 1 0 0 1 1 1 1 0 0 0 0 0 0 1 1 1 1 1 1 0 1 0 2 0 0 0 2 0 1 0 2 0 0 0 0 0 2 2 0 1 1 1 0 0 0 0 0 1 0 1 0 0 0 2 0 2 1 0 0 0 0 0 1 1 2 2 2 1 0 0 0 0 1 1 0 0 0 0 0 0 2 0 0 1 1 0 0 0 2 0 2 0 0 1 0 0 1 2 1 1 0
64 0 0 1 1 0 0 0 1 2 1 0 0 1 1 0 0 0 0 2 2 2 1 0 2 0 0 2 0 2 2 0 1 1 2 0 2 0 0 0 1 0 0 0 2 0 1 0 0 1 0 0 1 0 1 0 0 1 1 0 1 0 0 2 0 0 2 0 0 1 1 1 2 2 2 2 2 1 2 0 1 0 0 2 2 0 1 0 2 2 0 0 1 1 0 2 2 2 2 2 0 0 0 2 0 0 2 0 1 1 0 1 1 1 2 2 1 0 1 1 1 0 2 1 0 0 1 0 1 1 0 0 0 0 0 0 0 0 0 0 2 0 0 0 1 0 0 0 1 1 0 2 0 1 0 0 1 0 0 1 0 0 1 2 0 1 0 0 0 0 2 2 0 2 0 0 1 1 1 1 0 2 1 2 1 0 0 1 0 1 1 2 2 2 2 0 0 1 0 0 0 0 0 0 0 2 2 0 1 0 0 0 1 0 0 2 1 0 1 1 1 0 1 0 0 2 2 0 0 0 0 0 0 0 1 0 0 2 0 0 0 0 2 0 2 0 0 0 2 0 0 0 1 0 0 1 2 2 1 1 1 0 2 2 2 0 0 0 1 0 0 1 1 2 0 1 1 2 2 1 0 1 0 1 1 0 0 1 0 2 0 0 0 2 1 1 0 0 0 0 0 0 1 1 1 0 2 2 2 2 1 1 2 1 1 1 0 0 0 0 1 2 1 1 0 0 0 2 2 1 1 2 1 1 0 0 0 1 0 1 0 0 1 1 2 0 0 0 0 0 0 2 2 0 1 0 0 1 0 2 2 2 2 1 2 0 1 2 1 0 1 1 1 1 0 0 2 0 0 0 1 1 0 0 1 0 0 0 0 1 1 2 1 0 1 0 0 1 1 1 0 1 0 2 0 2 0 1 0 0 0 0 0 0 0 0 1 0 0 0 0 1 1 1 1 1 1 0 2 0 2 0 0 2 2 2 0 1 0 0 1 1 2 0 0 1 1 0 2 0 0 0 0 2 1 0 1 1 1 1 1 1 1 1 1 0 2 1 1 0 1 0 0 0 1 0 1 1 2 0 1 0 1 0 2 0 0 2 2 0 0 0 1 0 2 0 2 1 1 2 1 2 1 1 0 1 1 1 1 0 0 0 1 1 0 0 0 1 0 2 2 2 2 2 1 0 0 0 0 2 0 1 0 1 0 1 2 0 0 1 0 0 0 2 2 0 0 0 0 0 1 0 0 2 2 0 0 1 1 0 1 1 1 0 0 0 0 2 1 1 0 1 1 0 0 1 1 2 0 2 0 0 0 0 0 0 0 2 1 2 0 0 1 2 0 1 0 0 0 0 0 1 1 2 1 2 1 1 0 0 1 0 0 2 0 2 2 0 0 0 1 0 0 0 0 0 2 2 0 0 0 0 0 0 1 2 2 0 0 2 0 1 0 1 0 0 2 1 0 0 1 2 1 0 1 2 1 2 1 1 1 0 2 1 1 2 2 1 1 0 1 2 1 0 0 1 1 1 1 1 2 0 0 2 2 2 0 1 1 1 1 0 0 1 1 0 2 2 0 1 1 1 0 0 0 0 2 2 0 0 0 0 1 0 0 0 1 1 1 0 0 0 0 2 0 1 2 0 0 0 1 1 1 0 0 1 0 0 0 1 0 0 0 0 0 1 1 0 0 0 0 0 1 0 0 1 1 0 0 0 0 0 2 2 1 0 2 1 0 2 0 1 1 0 0 0 1 0 1 1 1 1 1 1 2 1 1 2 0 2 0 2 0 1 1 0 0 0 0 2 0 0 0 1 0 2 2 0 0 0 0 0 2 0 0 2 0 2 1 0 1 1 0 2 1 0 1 0 0 2 1 2 2 1 0 1 1 0 0 0 0 0 0 0 0 0 0 1 0 0 1 0 0 1 0 1 0 0 0 0 0 1 0 0 0 0 0 0 1 0 0 0 1 1 2 2 0 2 2 1 2 0 1 0 1 0 1 2 0 2 2 0 1 1 2 2 2 0 0 1 0 2 0 0 0 1 1 2 1 1 1 0 0 0 2 0 1 1 2 0 0 2 0 2 0 0 2 0 0 0 0 2 0 1 0 0 0 1 2 1 0 0 1 1 1 0 0 1 0 0 1 0 2 0 0 0 0 2 0 0 0 0 0 0 0 0 0 0 0 0 0 0 0 1 1 1 1 0 2 0 0 0 0 0 0 0 0 0 0 2 0 1 0 1 0 0 0 0 0 0 1 1
65 0 0 1 0 0 0 0 1 1 1 1 1 1 0 0 1 1 2 1 1 1 0 0 2 0 1 2 0 2 2 1 1 0 2 1 2 1 0 0 2 0 1 1 1 1 0 0 0 2 0 0 0 0 1 1 0 1 0 0 0 0 1 2 0 0 1 1 0 0 0 0 1 2 1 2 2 0 0 0 0 0 0 1 2 0 1 0 0 2 0 0 0 1 0 1 0 1 1 1 1 0 0 1 1 1 2 1 1 1 0 0 0 0 0 0 0 0 0 2 2 0 1 2 1 0 1 1 1 1 1 0 0 0 0 0 1 0 1 0 0 0 0 0 0 0 0 0 0 0 0 0 0 0 0 1 1 2 1 0 1 1 2 1 2 2 1 1 1 1 1 2 1 1 0 1 2 0 0 0 0 1 0 1 1 1 1 1 0 1 2 2 1 0 0 0 0 1 0 0 0 0 0 1 1 0 0 0 1 1 1 0 2 0 0 2 0 0 1 1 1 1 1 0 0 0 1 1 0 0 0 0 0 0 2 0 0 2 0 0 0 1 2 0 2 0 0 0 2 0 0 0 2 0 0 1 0 2 0 1 0 1 0 0 1 0 1 0 1 0 0 1 0 2 0 0 2 1 1 0 0 0 1 1 0 1 1 1 0 2 0 1 2 2 2 0 1 0 0 0 1 0 1 1 1 1 2 0 1 1 1 0 1 1 1 1 1 0 0 0 1 0 1 0 1 0 0 0 0 1 1 1 1 1 0 0 0 1 0 1 0 1 2 1 0 0 1 0 1 1 1 1 1 0 0 2 2 1 0 0 1 1 1 1 1 0 0 0 2 0 2 2 1 1 0 0 2 2 0 0 1 0 0 0 1 0 0 0 0 0 0 0 2 0 2 1 1 0 1 1 0 1 0 2 1 1 0 0 0 0 0 1 0 0 0 0 1 1 0 0 0 1 0 0 2 2 1 0 1 0 0 0 2 0 2 1 0 1 0 0 2 0 1 1 1 2 1 2 0 0 0 1 1 1 2 1 1 2 2 2 2 1 0 1 1 1 1 2 2 1 1 0 1 1 0 0 0 0 0 0 1 0 0 0 1 2 1 2 2 0 1 0 1 1 0 0 2 1 1 1 1 1 1 0 0 2 1 1 2 0 0 0 1 0 1 0 0 0 0 2 2 2 2 1 0 1 0 0 0 2 0 1 0 2 1 0 1 0 1 0 0 2 0 1 2 2 1 0 0 0 1 0 0 2 2 0 1 1 1 1 0 0 0 0 0 1 2 1 1 0 1 1 0 0 0 0 1 1 0 1 0 0 0 2 2 0 2 1 1 1 1 0 0 1 1 0 1 0 0 0 0 2 1 1 1 1 2 1 0 1 0 0 0 0 1 0 1 0 0 0 0 1 0 0 0 1 1 1 0 0 1 1 0 0 1 0 1 0 2 1 2 0 0 0 2 0 1 0 0 0 0 1 0 2 0 2 2 2 1 1 1 0 1 0 0 1 1 2 0 1 1 0 1 0 0 0 1 0 2 0 2 0 0 2 0 2 1 1 1 1 1 0 0 1 0 0 2 2 0 1 1 1 0 0 2 0 1 0 0 0 1 0 0 1 1 0 0 0 0 0 0 0 0 2 0 1 2 0 0 0 0 1 0 0 0 0 2 0 1 1 0 0 0 0 0 0 0 2 0 0 0 1 0 0 0 1 0 0 0 0 0 0 2 0 0 0 2 1 1 1 1 0 2 0 0 1 1 1 0 1 2 1 2 0 1 1 1 2 0 2 0 2 1 0 2 0 1 1 1 2 0 0 0 1 0 1 1 1 1 1 1 0 1 1 1 2 0 0 1 0 2 1 0 1 0 0 0 0 0 2 0 2 2 1 0 0 0 1 1 0 0 1 0 0 0 0 0 0 0 1 1 0 0 0 0 0 0 0 0 0 0 1 0 0 0 0 2 0 2 0 0 0 1 0 1 1 0 0 2 2 2 0 2 0 0 0 0 1 1 1 1 0 2 0 0 0 0 0 1 0 0 2 0 0 1 0 2 1 1 1 1 0 0 0 1 1 1 1 1 1 0 1 0 0 0 1 1 0 1 1 0 2 0 2 0 0 0 0 0 1 0 1 1 1 1 0 1 0 1 1 1 0 2 0 0 0 0 2 2 1 0 1 0 0 1 1 1 0 0 0 1 0 0 0 0 0 0 0 2 0 0 0 0 0 0 2 2 0 0 1 0 0 0 2 1 0 0 0 2 0 1 0
66 1 0 1 0 1 1 1 2 2 1 0 0 1 0 1 0 0 1 1 1 1 0 0 2 0 1 2 0 2 2 0 1 1 2 0 2 1 1 0 0 0 0 0 2 1 0 0 0 0 0 0 0 0 1 2 1 2 1 2 0 2 1 1 0 0 0 0 0 0 0 0 1 2 1 2 2 0 0 1 1 0 0 0 1 0 1 0 2 2 0 0 2 2 1 1 0 2 1 1 0 0 0 1 1 1 2 1 1 1 0 1 0 0 2 2 2 1 2 0 0 0 2 1 0 1 1 0 1 1 1 0 0 0 0 0 0 0 1 0 0 0 0 0 1 0 0 0 0 0 0 0 0 0 0 0 0 2 0 0 0 0 1 2 1 2 0 1 1 2 0 0 0 2 0 0 2 0 0 1 0 0 0 1 1 1 1 0 0 0 0 1 2 1 2 0 1 2 0 0 0 0 0 2 0 0 2 0 1 0 1 0 2 0 0 2 0 0 1 1 1 0 0 0 1 0 0 1 0 0 0 0 0 0 2 0 0 2 0 0 0 0 2 0 2 0 0 0 1 1 1 1 2 0 0 0 0 2 0 0 0 0 0 0 0 0 0 1 2 0 0 0 0 2 1 1 0 1 1 1 0 1 1 2 0 2 0 0 0 1 0 0 2 2 2 0 2 0 0 1 1 0 2 2 2 0 0 1 2 2 1 2 2 1 1 1 0 1 0 0 0 1 1 0 1 0 1 1 0 1 1 2 0 1 0 0 0 2 0 2 2 2 2 2 1 0 0 0 2 0 0 0 2 0 0 0 1 2 0 1 1 1 1 0 1 1 0 2 1 0 1 1 0 0 0 0 1 2 1 0 0 0 0 0 0 0 0 0 0 0 0 1 0 0 2 2 2 1 0 0 0 0 0 1 0 1 0 0 0 0 0 1 0 1 1 0 1 0 0 1 0 1 0 2 1 2 2 2 2 1 0 2 0 1 0 0 0 1 0 1 1 1 2 2 2 2 2 1 0 1 0 1 0 0 2 0 2 1 2 2 1 2 0 1 1 1 1 1 1 1 2 0 0 0 0 2 0 0 1 0 1 1 0 0 1 2 1 0 2 1 1 0 2 2 0 0 2 2 2 2 1 2 1 1 0 1 2 1 0 0 0 2 0 0 1 0 0 1 0 1 1 2 1 1 0 1 0 0 0 2 0 2 0 0 0 0 2 0 1 1 1 1 0 0 0 0 0 1 1 0 1 0 0 2 2 0 1 0 2 0 2 0 1 0 0 1 1 2 1 1 0 1 0 0 0 0 1 1 0 0 0 0 0 0 1 0 0 2 0 2 0 0 1 1 0 1 1 0 0 0 0 2 0 2 2 2 0 0 0 0 2 0 0 2 0 1 1 0 0 1 0 1 1 0 1 0 2 1 0 0 2 2 0 0 2 0 2 0 1 1 2 0 0 2 0 0 1 1 0 0 1 1 0 2 0 2 2 2 2 0 0 0 1 0 0 1 1 2 1 1 1 0 0 1 1 0 0 0 2 0 1 0 0 0 0 1 1 0 0 2 0 0 0 2 1 0 2 1 0 1 1 1 0 0 1 0 2 1 0 0 0 0 0 0 0 1 0 1 1 0 0 0 0 1 0 0 0 1 1 0 0 0 0 0 0 0 0 0 2 2 0 0 0 0 0 0 0 0 0 1 1 1 0 0 0 1 0 0 0 0 0 0 2 1 0 1 2 1 1 2 0 1 1 0 0 0 2 0 0 1 1 2 1 0 1 2 0 1 1 1 1 1 1 0 0 1 0 2 0 1 0 0 2 2 2 0 1 0 0 0 0 0 1 0 0 1 1 1 1 0 2 2 0 2 2 0 0 0 0 2 1 2 1 1 0 0 0 0 1 0 1 1 1 0 0 1 1 1 0 1 2 0 0 0 1 1 1 0 0 0 1 1 1 1 2 2 1 0 1 0 1 0 1 0 2 2 0 2 2 2 2 0 1 0 0 0 0 1 0 2 2 0 2 0 1 0 1 0 0 0 1 1 0 0 0 0 1 2 1 1 1 0 0 0 0 2 2 1 1 1 0 1 0 1 0 0 2 1 0 0 1 2 0 2 0 0 0 1 1 1 0 1 1 1 1 0 0 1 1 0 1 1 1 0 1 0 1 2 0 0 0 0 0 0 1 1 1 0 0 0 0 0 1 0 0 0 1 0 0 0 0 2 0 0 0 0 1 0 0 1 0 0 1 2 1 0 0 0 1 0 2 1
67 0 0 0 0 0 0 1 2 1 0 1 1 0 0 1 0 0 0 2 2 2 1 1 1 1 1 0 2 0 0 0 1 1 1 0 2 0 1 0 0 0 0 0 2 0 0 0 1 2 0 0 0 0 2 0 0 0 1 1 1 0 2 2 0 0 1 0 1 1 0 0 1 2 0 2 2 0 1 1 1 0 1 1 1 0 0 0 1 1 0 0 2 0 0 0 0 1 1 1 1 0 0 2 0 0 2 1 1 1 0 2 0 1 0 1 0 0 2 0 0 0 2 1 0 1 1 0 2 2 0 0 0 0 1 0 0 0 0 0 1 0 0 0 2 0 1 0 0 0 1 0 0 0 0 0 0 1 1 0 0 0 1 2 2 2 0 0 2 2 0 0 0 2 0 0 2 1 0 1 0 2 1 2 2 1 2 2 0 0 1 2 2 1 1 0 2 1 0 0 0 0 0 1 1 1 1 0 0 0 2 0 2 0 0 2 1 0 1 1 1 0 1 0 0 1 1 1 0 0 0 0 0 0 1 0 0 2 0 0 0 0 2 0 1 0 0 0 1 0 0 0 1 0 0 1 0 0 0 0 0 0 0 1 1 0 0 0 2 0 0 1 0 1 0 1 1 2 2 1 0 0 0 2 0 2 1 1 0 2 0 0 1 2 2 1 2 0 0 0 0 0 1 1 1 0 1 1 1 1 0 1 1 1 1 0 2 0 1 0 0 2 0 0 1 0 0 1 1 0 2 1 0 1 0 0 0 2 0 1 1 1 2 1 0 0 1 1 1 1 1 0 0 0 0 0 1 0 0 1 2 2 2 2 1 0 1 2 0 0 0 0 1 1 0 0 2 1 0 0 1 1 0 0 1 1 0 0 0 0 0 0 0 0 2 0 0 0 1 1 0 1 0 2 1 1 0 0 0 0 0 0 0 1 1 0 1 2 0 0 0 2 0 1 0 0 0 0 1 1 0 0 1 1 1 1 0 1 0 0 2 1 0 0 0 1 2 1 0 0 0 1 1 2 2 2 0 0 0 0 0 0 0 0 0 1 1 2 2 1 1 1 1 1 0 1 0 0 2 1 1 0 0 0 0 2 2 2 2 0 1 0 0 2 1 0 1 2 2 1 0 1 1 1 0 1 2 0 0 1 1 0 1 0 0 0 0 0 0 1 1 2 2 2 0 1 1 0 0 2 1 0 0 1 0 1 1 0 0 1 0 0 0 0 1 0 0 2 2 0 1 0 0 1 2 0 1 0 2 0 2 0 1 0 0 1 1 2 1 1 0 1 1 0 0 0 0 2 0 2 0 0 0 1 1 1 1 1 1 1 0 0 2 0 2 0 0 0 0 1 0 2 1 2 1 2 1 0 1 2 1 0 0 0 1 0 0 0 1 0 2 2 0 0 0 2 0 1 0 0 0 0 0 0 1 1 2 0 0 2 2 0 0 0 1 0 2 1 0 0 1 1 1 1 0 2 2 2 1 1 0 1 2 1 1 2 2 2 0 0 1 0 0 1 1 0 0 0 1 1 1 1 1 0 0 2 1 1 1 0 0 1 0 2 1 0 2 2 0 2 0 2 1 0 0 0 1 2 0 0 0 0 0 1 0 0 0 1 1 0 0 0 0 2 1 0 0 1 1 0 2 2 1 0 0 1 0 0 2 2 0 0 0 0 0 0 0 0 0 2 2 2 1 0 1 1 0 0 0 0 0 0 2 1 1 0 2 1 0 2 0 0 1 0 0 0 0 1 0 1 2 1 1 1 2 1 1 2 1 2 0 1 2 0 2 0 1 1 0 1 0 0 1 2 1 1 2 1 1 1 1 0 0 2 2 2 0 1 2 0 2 2 0 2 2 0 0 0 0 2 0 2 1 0 0 2 0 1 1 0 1 1 2 0 0 2 2 1 1 0 1 0 0 0 1 0 1 0 0 0 1 1 0 0 0 1 2 1 0 0 1 0 1 0 1 1 0 1 2 1 1 0 2 0 1 1 0 2 1 1 1 0 0 2 2 2 2 0 0 0 0 2 0 1 2 2 0 1 0 0 0 0 0 0 0 2 2 1 1 0 0 1 1 1 1 0 0 0 1 1 0 1 0 0 0 0 0 1 2 0 0 1 1 1 1 0 0 0 0 1 1 1 2 0 0 0 0 2 1 0 0 1 1 0 2 1 2 0 0 0 2 0 0 0 0 0 1 0 1 0 0 1 1 1 0 0 0 0 0 2 0 0 0 2 2 0 0 1 1 2 1 2
68 1 0 1 0 0 0 1 1 1 1 0 0 1 0 1 0 0 1 1 1 2 0 0 2 0 2 0 1 1 0 0 1 1 2 1 1 0 0 0 1 0 0 0 2 0 2 0 0 1 0 0 1 0 0 0 1 0 1 1 0 0 1 1 0 0 0 0 0 1 1 1 1 2 1 2 2 0 0 0 1 0 1 1 1 0 0 0 2 2 0 0 1 1 0 1 0 0 0 0 1 0 0 1 1 1 1 1 0 2 1 0 0 1 0 1 1 0 1 1 1 1 1 1 0 1 1 2 2 2 1 0 0 0 0 0 0 0 1 0 2 0 1 0 1 0 1 0 0 0 0 0 1 0 0 0 1 0 0 0 0 0 1 1 0 1 0 0 0 1 1 0 1 2 0 0 2 0 0 0 0 0 1 2 2 1 2 1 0 1 1 1 2 1 2 0 1 2 0 0 0 0 0 1 1 1 1 0 1 0 0 0 0 1 0 2 0 0 2 0 2 1 0 0 0 1 0 1 0 0 0 0 0 0 2 0 0 2 0 0 0 1 1 0 2 1 1 0 1 0 0 0 0 1 1 1 0 2 0 0 0 0 0 0 0 0 1 0 0 0 0 2 1 2 0 0 1 1 1 1 0 1 0 0 1 0 0 1 0 1 1 1 1 1 1 0 1 0 0 1 0 0 0 0 0 0 0 1 2 2 1 1 2 2 2 0 0 0 1 1 0 2 1 0 0 0 0 1 0 1 2 1 0 1 0 0 0 2 0 0 0 0 0 1 0 0 0 1 1 0 0 1 2 0 0 0 1 1 0 2 2 2 2 1 2 1 1 1 2 0 2 2 0 0 1 1 2 2 0 0 0 1 0 0 1 0 0 0 0 0 0 0 2 0 2 2 2 1 1 1 0 1 0 2 1 0 1 0 0 1 1 1 0 0 0 0 0 1 0 0 0 1 1 1 1 1 0 0 1 0 1 0 0 2 0 0 0 1 0 1 2 1 1 0 0 1 1 2 0 0 0 2 1 2 1 1 0 1 2 1 1 1 0 2 2 0 2 2 2 1 0 0 1 1 1 1 0 0 2 1 1 1 0 0 2 1 0 2 2 0 0 0 1 2 0 0 1 1 1 1 1 2 2 2 0 0 2 2 1 0 0 0 1 1 0 0 1 0 0 1 1 2 2 2 0 2 2 0 0 2 0 2 0 0 0 0 0 0 1 1 0 1 0 2 2 1 1 1 1 0 1 0 0 2 1 0 1 2 1 0 1 0 0 0 0 1 1 1 1 0 0 1 0 0 0 0 2 1 0 1 0 0 0 1 1 0 0 1 1 1 0 0 1 0 0 0 0 0 0 0 0 2 0 2 2 2 1 0 0 1 0 0 0 0 0 1 0 0 0 1 0 1 0 1 1 0 1 1 0 0 2 2 1 0 2 0 1 0 2 2 2 1 0 0 1 0 2 1 0 0 1 1 0 2 1 1 1 0 0 0 0 0 0 1 0 1 1 2 1 1 0 1 1 1 1 0 1 0 1 2 0 1 0 1 1 2 1 1 2 1 0 0 0 2 1 0 2 1 0 1 0 1 0 0 2 0 1 2 0 0 0 0 0 0 0 0 0 1 0 0 0 0 0 2 0 1 1 1 1 0 2 2 0 0 0 0 1 0 0 2 2 2 1 1 0 0 0 0 0 1 1 1 2 0 1 2 0 0 1 0 1 1 2 1 1 1 2 1 1 2 0 0 2 1 1 1 2 0 0 0 0 0 1 0 0 2 0 2 0 2 0 2 0 0 0 0 0 0 0 1 0 0 1 2 2 1 2 0 1 1 2 0 1 1 1 2 0 0 2 0 2 2 0 2 2 0 0 0 0 2 1 1 1 1 0 1 0 1 1 0 1 1 0 0 0 0 0 0 0 0 2 0 0 0 0 0 0 0 0 0 1 2 0 0 0 0 0 0 1 0 0 0 1 1 1 2 0 0 1 1 2 0 1 0 1 0 0 1 1 1 1 1 0 1 2 2 2 0 0 0 0 1 0 0 2 2 0 1 0 1 0 0 0 0 1 1 2 1 2 1 0 2 0 2 0 0 0 0 2 2 0 2 0 2 0 0 0 1 1 0 0 2 1 1 1 0 0 0 0 0 2 0 1 0 2 0 2 2 2 0 0 0 0 0 0 1 1 0 0 0 2 0 1 0 0 0 0 0 1 0 0 1 1 1 0 0 0 0 1 1 1 1 0 2 0 2 0 0 2 1 2 1
69 0 0 0 0 0 0 0 0 2 2 0 0 1 0 1 0 0 1 1 1 2 0 0 2 0 1 1 0 1 2 0 1 1 1 1 2 2 0 0 1 0 1 1 1 1 2 0 0 0 0 0 0 0 1 1 1 1 1 1 1 0 1 1 1 0 1 0 0 0 0 0 2 2 0 2 2 0 2 0 2 0 0 1 1 0 1 0 2 2 0 0 0 1 0 2 1 0 0 1 1 1 0 2 0 0 2 1 0 2 0 0 2 2 2 2 2 0 1 2 2 0 2 2 0 0 2 1 2 1 1 0 1 1 0 0 1 0 0 0 0 0 0 1 1 0 1 0 0 0 0 0 0 0 0 0 0 0 0 1 0 0 1 1 2 2 1 0 2 2 0 0 1 1 0 2 0 0 0 0 0 1 0 2 0 0 0 2 0 0 1 2 2 1 1 0 1 0 0 0 0 0 0 0 0 1 0 0 1 0 1 0 1 0 0 2 1 0 0 2 0 0 0 0 0 1 1 2 0 0 0 0 0 1 1 0 0 2 0 0 0 0 2 0 1 0 0 0 2 0 0 0 1 0 0 0 0 1 1 1 1 0 0 2 2 0 0 0 0 0 1 2 0 1 0 0 0 2 2 1 0 0 2 2 0 2 1 0 1 1 0 0 1 2 2 1 2 0 0 1 0 0 1 1 1 0 1 1 2 2 2 1 2 2 2 0 1 2 0 0 0 2 1 1 0 0 1 0 0 0 2 1 0 0 0 1 0 2 0 2 1 1 0 2 1 0 0 0 2 1 1 0 2 0 1 0 0 0 0 2 2 2 2 1 2 0 0 0 2 0 2 2 0 0 0 0 1 2 1 0 0 0 0 0 2 0 0 1 1 0 0 0 2 0 2 1 1 0 0 1 0 1 0 1 0 1 0 1 0 0 0 0 0 1 1 0 0 1 1 0 0 1 0 2 1 2 1 0 1 1 0 0 0 2 1 1 0 0 0 0 1 1 1 0 0 2 0 1 1 1 1 0 1 1 2 1 1 2 1 2 2 2 0 1 1 1 1 2 2 0 0 0 2 2 0 1 0 0 2 1 2 0 0 0 2 0 0 1 2 0 2 0 1 1 0 0 2 2 2 1 0 2 1 1 0 1 1 0 0 0 0 0 0 0 1 0 0 1 0 1 1 2 1 1 0 0 0 0 0 2 0 0 0 0 0 1 0 0 1 1 1 1 0 1 1 1 0 2 2 0 0 0 0 2 2 0 0 0 1 1 1 0 0 0 0 1 1 1 1 0 1 1 1 0 1 1 2 1 0 1 0 0 1 1 1 1 2 0 0 0 0 0 0 1 0 0 0 0 0 1 0 2 0 1 1 2 0 2 0 0 0 1 0 2 0 0 0 0 1 0 0 1 2 2 2 0 0 2 0 0 0 1 0 0 1 1 2 0 0 1 1 1 0 1 0 0 1 1 0 0 1 1 1 1 2 1 1 2 1 0 0 0 1 1 2 2 0 1 0 1 1 0 2 0 0 1 1 0 1 1 0 1 0 1 1 2 1 1 2 1 1 0 0 0 1 0 1 2 0 2 0 1 0 0 1 0 2 1 0 0 0 0 0 1 2 1 1 1 1 0 0 1 1 2 0 0 0 1 1 0 1 1 1 0 0 1 0 0 0 1 1 1 0 0 0 1 0 1 0 0 0 0 0 0 0 1 0 0 1 0 0 0 2 1 1 0 2 1 1 2 0 0 2 0 0 0 1 0 1 1 2 2 0 0 0 1 0 2 1 2 0 1 1 2 2 0 1 1 0 2 0 0 0 0 0 2 1 0 1 1 2 0 0 1 1 1 0 0 1 0 1 1 0 2 2 0 0 0 0 2 1 2 0 1 0 1 0 1 2 1 0 1 0 0 1 0 1 0 0 0 2 0 0 1 0 1 0 0 0 0 2 2 0 0 0 0 0 1 1 0 0 0 0 0 0 1 0 0 2 1 1 0 0 0 0 0 0 2 0 2 2 0 0 2 2 2 2 0 0 1 0 2 0 0 1 1 0 0 0 1 0 0 0 0 1 2 2 0 1 0 1 0 0 1 0 1 1 2 0 0 1 1 0 1 1 0 2 1 2 0 0 1 1 1 1 2 0 0 0 0 2 0 1 0 2 0 2 2 0 0 0 0 0 0 0 0 0 0 0 0 1 0 1 1 2 1 2 0 2 2 2 1 1 1 0 0 1 0 0 2 0 0 0 2 1 0 0 0 1 1 2 0
70 1 1 1 0 0 0 0 0 2 2 0 0 2 1 1 0 0 0 2 2 2 1 0 2 0 2 2 0 2 2 1 0 0 1 2 2 1 1 1 0 0 0 0 2 0 2 0 0 1 1 0 0 0 1 2 1 0 1 2 0 0 0 0 0 0 2 1 1 1 0 1 2 2 2 2 1 0 1 0 2 0 0 0 1 0 0 2 2 2 1 2 1 2 0 2 0 1 0 0 1 1 1 0 1 0 2 2 1 1 0 2 1 1 1 1 1 0 2 1 1 0 2 1 0 1 0 1 2 1 0 1 1 1 0 0 1 0 0 0 0 0 0 0 1 0 0 0 0 0 0 0 0 0 0 0 0 1 1 1 0 0 1 1 0 0 0 1 0 0 2 0 1 1 0 1 2 0 0 0 0 0 0 2 1 1 1 1 0 1 2 2 1 1 1 0 0 2 0 0 1 1 1 2 2 1 1 0 1 0 2 0 1 0 0 2 1 0 1 0 2 2 0 0 0 0 0 2 0 1 1 0 0 1 1 0 0 2 0 0 0 0 2 0 1 0 0 0 1 1 1 1 1 0 0 0 0 1 0 1 0 1 0 0 0 0 0 0 2 0 0 2 0 2 0 0 1 1 1 1 1 0 0 1 0 0 0 2 0 2 1 1 1 2 1 1 1 1 0 0 0 0 0 0 0 0 0 0 1 1 0 1 1 2 2 1 0 0 0 0 1 2 2 1 0 0 0 1 1 1 1 2 0 0 0 0 0 0 0 0 0 1 2 2 0 0 0 1 2 2 2 0 2 1 0 1 1 1 0 2 2 2 2 0 2 0 0 2 2 0 2 2 1 1 0 0 1 2 0 0 1 2 0 0 1 0 0 0 0 0 0 1 1 0 1 1 1 0 0 1 0 1 0 2 1 0 0 0 0 0 0 0 0 1 1 0 0 1 0 1 0 2 0 0 0 1 0 0 0 1 0 0 0 2 1 1 0 1 0 1 0 2 1 0 0 1 1 0 0 1 0 0 1 2 1 1 0 2 0 1 2 1 0 0 0 1 1 2 2 0 1 1 1 1 2 0 1 0 1 1 2 0 0 1 0 2 1 2 2 0 1 0 1 2 0 0 1 1 1 2 1 1 2 1 0 1 2 1 0 1 1 0 0 0 0 0 0 0 1 2 2 1 2 2 0 2 2 1 1 0 2 0 0 2 0 0 0 0 0 1 1 1 1 0 2 0 0 1 1 0 1 0 0 1 2 2 0 0 1 0 1 0 0 0 0 1 2 2 2 0 1 1 1 0 0 1 1 0 0 0 1 0 0 1 2 1 2 1 0 0 0 0 1 0 0 0 1 0 0 0 0 2 1 1 0 2 0 1 0 2 0 0 0 0 1 0 0 0 0 1 0 1 0 0 0 1 1 0 0 0 0 0 0 0 1 1 1 0 0 2 0 0 0 1 1 0 2 0 0 0 1 1 1 1 1 1 2 1 1 0 0 0 0 1 2 2 1 2 1 0 0 1 0 1 1 0 0 0 1 1 0 1 0 0 2 2 0 0 1 2 0 0 0 2 1 0 2 1 0 0 0 1 0 0 1 0 2 2 0 0 1 0 0 0 0 1 0 2 2 0 1 0 0 1 1 1 1 0 0 0 0 1 0 0 1 0 1 0 1 1 0 0 0 0 0 0 0 1 0 1 1 1 1 0 0 1 1 0 1 1 0 1 2 0 0 0 2 1 1 2 0 0 1 1 1 0 1 1 0 1 1 0 0 0 1 1 0 1 0 1 1 2 1 0 1 0 0 1 0 1 0 0 2 1 2 0 1 0 0 1 1 0 0 2 2 2 0 0 2 0 2 2 0 2 1 0 0 0 0 2 1 2 2 0 0 0 0 0 0 1 0 1 0 0 0 0 0 1 1 1 0 0 0 0 0 0 0 2 0 0 0 0 0 0 0 0 1 0 2 0 0 0 0 0 0 2 0 1 2 0 0 0 2 0 0 0 0 2 0 1 1 0 1 0 1 0 0 0 0 1 0 2 0 0 1 1 0 1 1 2 1 0 0 0 0 2 2 1 1 1 0 1 0 0 0 0 1 1 0 0 0 2 0 2 0 0 0 1 1 0 0 0 2 2 2 1 0 0 0 0 2 0 2 0 0 0 2 2 2 1 0 1 0 0 1 1 1 0 1 1 1 0 0 1 1 1 1 0 0 0 0 2 1 1 0 1 1 0 0 2 0 0 0 2 1 0 0 0 1 1 2 1
71 0 0 1 0 0 0 1 2 1 0 1 0 1 0 1 0 0 1 1 1 2 1 1 1 1 1 2 0 2 2 1 1 1 1 1 1 1 0 0 1 0 0 0 0 0 1 0 0 0 1 0 0 1 1 0 1 1 1 0 1 1 1 1 2 2 0 1 0 1 0 0 2 2 2 2 2 0 0 0 1 0 0 0 2 0 0 0 2 2 0 0 1 2 0 2 0 2 2 2 1 0 0 2 0 0 2 0 2 0 0 2 1 2 1 1 1 0 0 2 2 0 2 1 0 1 1 0 2 2 1 0 0 0 0 0 0 0 0 0 2 0 0 1 0 0 0 0 0 0 0 0 0 0 0 0 0 0 0 0 1 1 0 2 0 1 0 0 0 0 1 0 0 1 0 0 1 0 0 1 0 0 0 2 1 1 0 0 0 2 1 2 2 1 1 1 0 2 0 0 0 0 0 1 1 2 1 0 2 1 0 1 1 0 0 2 1 0 1 1 1 0 1 1 0 2 2 1 0 1 0 0 1 0 1 0 0 2 1 1 1 0 2 2 2 0 0 0 2 0 0 0 2 0 0 2 1 1 0 0 0 0 0 2 1 0 0 0 1 0 0 1 1 2 1 0 0 2 1 0 0 0 2 2 0 2 2 0 1 1 1 0 1 2 2 1 2 1 0 0 0 0 1 1 1 0 0 1 2 1 0 0 1 1 2 0 0 0 0 0 1 2 1 0 0 0 1 1 0 0 0 2 0 2 0 0 0 1 0 0 0 0 1 2 1 0 2 0 1 0 0 1 2 0 1 0 1 1 0 0 0 0 0 0 0 2 0 2 1 0 1 1 1 1 0 0 1 1 0 0 1 0 0 1 1 1 0 0 0 0 0 0 0 0 1 0 0 0 1 1 0 1 0 2 0 1 0 0 1 0 0 1 0 0 0 0 1 0 1 0 0 0 1 1 0 0 0 0 1 0 1 0 0 2 0 0 0 1 0 0 1 1 1 0 0 0 2 0 0 0 0 0 1 1 2 0 2 1 2 2 1 2 0 0 0 2 0 2 2 0 0 0 0 0 1 1 1 1 2 0 1 0 0 1 1 1 1 1 1 0 1 1 0 1 0 0 0 1 1 2 1 1 0 0 0 2 0 1 0 0 0 0 1 0 1 0 0 0 0 2 2 2 2 2 0 1 1 0 0 2 0 0 0 0 0 1 2 0 2 1 0 1 0 1 1 1 0 1 1 0 0 0 0 2 2 1 0 1 1 1 1 0 1 0 0 0 0 2 0 2 0 0 0 0 0 0 2 0 0 0 0 0 0 0 1 1 1 0 0 0 0 0 1 0 1 0 0 2 2 2 1 0 1 1 1 1 0 0 0 1 1 0 0 1 0 1 2 0 0 1 1 2 0 0 0 0 2 0 0 0 1 1 1 0 1 0 2 1 0 1 1 0 0 1 0 0 1 1 0 0 0 2 1 0 2 2 1 2 0 2 2 0 1 1 0 1 0 0 2 0 0 2 0 0 1 0 1 0 1 1 0 1 1 0 0 2 1 0 1 2 0 0 0 2 2 1 2 2 0 1 1 0 0 0 2 0 2 2 0 0 1 0 0 0 1 1 0 0 0 0 0 2 0 2 0 2 2 1 1 0 1 1 1 0 0 1 0 0 1 1 0 0 0 0 1 0 0 1 0 0 0 0 1 0 1 0 0 0 1 0 0 0 2 1 0 1 1 0 2 1 1 0 2 0 0 1 1 0 1 1 2 2 1 0 1 2 1 2 1 2 0 1 1 1 2 0 1 1 1 2 0 0 1 1 1 1 2 0 0 1 1 0 1 1 1 2 0 0 2 1 2 2 0 2 2 0 0 0 1 2 0 2 0 0 0 1 0 1 2 1 1 2 0 0 0 1 1 0 0 0 2 0 0 1 0 1 0 0 0 0 0 1 0 0 0 0 1 0 2 1 1 0 1 0 1 2 0 0 1 1 1 0 1 0 0 0 0 1 0 2 2 0 0 1 1 1 1 0 0 0 0 2 0 1 0 0 1 0 1 1 0 0 0 0 1 1 1 1 0 0 0 0 0 1 0 0 2 0 1 1 0 1 0 1 0 0 0 1 1 0 0 0 2 1 0 0 1 0 0 1 1 0 1 0 2 0 2 1 1 1 0 1 0 0 1 2 2 0 0 0 0 0 0 1 1 1 1 0 2 0 0 0 1 1 0 1 1 0 1 2 1 0 1 1 1 0 0 1 1 0 0 0
72 0 0 0 0 0 0 1 1 1 1 1 1 2 0 1 0 1 2 1 1 1 0 0 2 0 1 1 1 1 1 0 1 1 1 0 2 1 1 0 1 0 1 1 1 1 1 0 0 0 0 0 1 0 1 1 1 0 1 0 0 0 0 1 0 0 1 0 1 1 0 0 2 2 2 2 2 0 2 0 2 0 0 2 2 0 2 1 2 2 1 1 1 1 0 1 1 1 0 0 2 0 1 0 0 0 2 1 1 1 0 2 1 2 0 0 0 0 0 1 1 1 1 1 1 1 0 0 0 0 0 0 0 0 0 0 0 0 1 1 0 0 0 0 1 0 0 0 0 0 0 0 1 1 0 1 0 0 1 2 0 0 2 2 1 1 1 0 1 1 1 1 0 1 0 0 1 0 0 0 0 0 0 2 1 1 1 1 0 1 1 1 2 2 2 0 2 2 0 0 0 0 0 1 1 1 1 0 1 0 1 0 1 0 1 1 0 0 2 0 2 0 1 0 0 2 1 2 0 0 0 0 0 0 1 0 0 2 0 0 0 0 2 0 1 0 0 0 1 0 0 0 1 0 0 0 0 2 1 1 1 0 0 0 1 0 0 0 2 1 0 0 0 2 0 1 0 2 1 0 1 0 1 1 0 1 0 1 0 2 0 0 1 1 2 0 1 0 0 1 0 0 2 2 1 0 1 0 1 1 1 0 1 1 1 0 0 0 1 0 0 1 1 1 0 0 1 1 1 0 2 2 0 0 0 0 0 0 0 1 0 0 1 2 1 0 0 1 2 1 1 0 1 1 0 1 1 1 0 1 1 1 2 0 2 0 0 2 0 0 0 0 0 0 0 0 0 2 1 0 0 0 0 0 1 0 0 0 0 0 0 0 1 0 1 0 0 2 1 1 0 1 1 2 0 1 0 0 0 0 0 0 0 1 1 2 0 0 0 0 1 0 1 1 0 0 1 0 0 0 0 0 0 2 0 0 0 1 0 1 2 1 2 0 0 2 0 0 0 0 0 0 1 2 1 1 0 1 0 1 1 1 1 0 0 1 1 1 2 0 1 0 1 1 0 2 0 0 2 1 1 0 0 0 1 2 1 2 2 0 2 0 1 0 1 0 2 1 1 2 1 2 1 0 1 1 1 1 0 0 0 0 1 0 0 0 1 1 0 1 1 2 1 1 1 0 0 1 1 2 0 1 0 0 0 0 2 0 1 1 1 1 0 2 2 1 1 2 2 0 0 0 0 2 1 0 0 1 1 1 1 0 0 1 1 1 2 1 0 1 0 1 0 0 0 0 1 2 0 2 0 0 0 0 0 1 1 0 0 0 0 0 0 1 0 0 0 1 1 1 0 1 1 2 1 2 1 0 0 1 0 0 0 0 2 0 0 0 0 1 0 1 0 0 0 1 1 1 0 0 2 2 0 0 1 0 2 0 0 1 0 0 0 1 0 0 2 0 0 0 1 1 1 1 2 0 2 2 2 0 0 0 1 0 1 1 0 2 0 2 0 0 0 0 1 0 1 0 1 1 1 0 1 0 0 2 1 0 1 1 0 1 0 1 1 0 2 2 0 1 0 1 0 0 2 0 2 1 0 0 0 0 0 0 0 0 0 2 2 0 0 0 1 2 0 1 2 2 2 0 1 1 0 0 0 1 0 0 0 0 0 0 0 0 0 0 0 2 0 0 0 1 0 0 0 1 0 0 0 0 0 0 2 1 0 0 2 0 2 2 0 0 2 0 0 0 2 0 2 2 2 2 0 0 1 2 0 1 0 1 1 2 1 0 1 0 0 1 0 1 0 0 0 1 0 2 1 1 2 0 1 0 0 0 0 1 1 0 1 0 0 1 0 2 2 0 2 0 0 2 0 2 1 1 0 0 0 1 1 1 0 1 0 0 1 1 2 0 0 0 2 0 0 1 0 1 1 0 1 1 0 2 1 0 1 0 1 0 0 0 0 0 1 1 2 2 0 1 2 2 2 0 1 0 1 1 0 2 1 1 1 0 1 2 1 1 1 0 0 0 1 1 1 0 1 2 1 1 0 1 1 0 0 0 1 2 2 1 2 1 0 2 0 2 1 0 0 0 0 0 0 1 0 0 0 0 0 0 2 1 0 1 2 1 1 1 0 0 0 1 1 0 0 0 2 0 2 1 1 1 1 1 1 0 2 2 2 0 0 0 0 0 0 0 0 1 1 0 1 0 0 1 2 2 0 0 0 0 0 1 0 0 0 1 0 0 0 0 0 0 1 0
73 0 0 1 1 0 0 2 2 0 0 1 0 0 0 0 0 1 1 2 2 1 1 0 2 0 0 2 1 2 1 0 1 1 0 1 1 1 0 1 1 0 1 1 1 1 2 0 0 1 1 0 0 0 1 0 1 1 1 0 2 0 2 2 1 1 1 0 1 1 0 0 2 2 2 2 2 0 0 0 0 0 0 1 2 0 0 1 2 2 0 1 0 2 0 1 1 2 2 2 0 0 1 0 0 0 2 2 0 2 0 0 1 1 1 1 1 0 1 1 1 1 1 2 0 0 1 0 2 2 0 1 0 0 1 0 0 0 2 0 1 0 0 0 0 1 1 1 1 0 0 0 0 0 1 0 1 1 0 0 0 1 1 2 2 2 0 0 1 2 0 0 1 0 0 2 0 0 0 0 0 1 1 1 1 0 1 0 0 0 0 0 2 1 2 0 1 2 0 0 0 0 0 2 2 0 0 0 1 0 1 0 1 0 0 2 0 0 2 1 1 0 0 0 1 1 1 1 0 0 0 0 0 0 2 0 0 2 0 0 0 0 2 0 2 0 0 0 1 1 1 2 1 0 0 1 2 2 0 0 0 0 1 1 1 0 0 0 1 0 0 2 0 0 0 1 0 2 2 1 0 1 1 1 0 1 1 0 1 2 1 1 1 2 1 0 1 1 0 0 0 0 0 0 0 0 0 0 1 1 0 1 1 2 2 0 0 0 0 0 0 0 1 0 1 0 1 0 0 1 2 1 0 0 0 0 0 1 0 0 0 0 1 2 0 0 1 0 2 2 2 0 2 1 1 1 1 1 0 2 2 2 1 1 1 1 0 2 2 0 2 2 2 2 0 0 1 2 0 0 0 2 0 0 1 0 0 0 0 0 0 0 1 0 2 0 0 1 0 0 0 0 0 2 1 0 0 0 0 0 0 0 0 2 2 0 0 1 0 0 0 1 0 1 1 1 1 0 2 1 0 1 0 2 1 1 0 0 0 0 2 0 1 1 1 1 2 1 0 0 0 1 1 1 2 1 1 2 1 2 2 2 0 1 0 2 0 2 2 1 1 1 1 1 0 2 0 0 2 0 0 2 1 0 1 1 1 1 1 0 0 1 0 1 1 0 1 2 2 2 1 2 2 0 1 1 1 1 1 0 1 0 1 1 0 0 0 1 1 2 2 2 1 1 0 1 0 0 0 2 0 1 1 0 0 0 0 0 1 0 0 1 0 1 2 1 0 1 1 0 1 0 0 0 2 1 1 0 2 0 2 0 2 0 0 0 1 1 0 1 0 2 0 0 1 0 1 2 0 2 0 0 0 1 2 1 1 2 0 2 0 0 1 2 0 1 0 0 0 1 0 2 2 0 1 1 2 1 0 1 1 0 0 1 1 1 1 0 0 0 0 1 0 0 0 1 0 0 0 0 1 2 0 0 2 0 2 0 0 1 1 0 0 0 2 0 2 2 0 0 1 2 0 2 0 2 1 2 1 0 0 0 1 1 1 1 0 2 0 2 0 0 0 1 1 0 0 0 1 1 1 0 1 0 0 1 1 1 2 1 0 1 0 1 0 0 1 1 0 1 0 1 0 0 1 0 1 2 0 0 1 0 0 0 2 2 1 1 1 0 0 0 0 2 0 2 2 1 1 0 1 1 0 0 0 0 1 0 1 1 0 0 1 1 0 0 0 0 0 1 1 1 2 0 1 2 0 0 0 0 0 0 2 1 1 0 2 0 1 2 0 0 2 0 0 0 1 0 1 1 2 2 1 1 2 2 0 2 1 2 0 1 1 0 1 0 0 1 0 1 1 0 0 2 0 1 0 0 0 2 2 0 2 0 0 2 0 0 1 0 1 1 0 2 2 0 1 0 0 2 0 2 1 0 0 1 0 0 1 0 0 1 0 0 0 0 0 0 0 0 2 0 0 0 2 0 2 0 0 0 1 1 0 0 0 0 0 2 1 0 0 0 2 1 2 1 0 0 1 1 1 0 2 0 0 0 2 1 1 1 1 0 0 2 2 2 2 0 0 0 0 2 0 0 1 1 1 2 0 1 0 0 0 0 1 1 2 0 1 0 1 0 0 1 0 0 1 0 1 1 0 1 0 2 0 0 0 1 2 1 0 0 1 1 1 0 0 1 2 0 2 0 0 0 2 0 2 2 1 0 0 1 1 0 1 2 2 1 1 0 0 0 0 0 0 1 1 0 0 0 0 2 1 1 0 2 2 0 0 1 0 0 1 2 1 0 0 0 2 0 1 1
74 0 0 2 1 0 0 0 0 2 2 0 0 0 0 0 0 1 0 2 1 2 0 0 2 0 1 1 1 1 1 0 1 1 0 1 1 1 0 0 1 0 0 0 2 0 0 0 0 1 0 0 0 2 0 1 0 0 0 0 1 1 2 2 0 1 1 1 0 1 1 2 2 2 1 2 2 0 1 0 2 0 0 0 1 0 0 1 1 1 0 1 1 1 0 1 1 0 0 0 1 0 0 2 0 0 2 2 0 2 0 1 0 1 0 1 0 0 1 1 1 0 1 1 1 0 0 1 2 1 1 1 0 0 1 0 0 0 0 0 0 0 0 0 0 0 0 0 0 0 0 0 1 1 0 0 1 0 0 0 0 1 1 2 1 1 0 0 2 2 0 0 0 2 0 0 1 0 0 0 0 1 1 2 1 0 2 2 0 0 1 2 2 0 2 0 0 2 0 0 0 1 0 1 1 1 1 0 1 1 1 0 2 0 1 1 2 1 2 0 2 1 1 0 0 1 1 2 0 0 1 0 0 0 2 0 0 2 0 0 0 1 2 1 1 0 0 0 2 0 0 0 0 0 0 2 0 1 0 0 0 0 0 2 1 0 0 0 1 0 1 2 0 1 0 0 0 2 2 1 1 1 1 2 0 2 0 1 1 2 1 1 2 2 2 0 2 2 0 1 0 0 0 0 0 0 1 0 1 1 0 1 1 2 2 1 0 1 0 0 0 1 1 0 2 0 0 1 1 0 2 0 1 2 0 0 0 1 0 1 1 1 2 1 0 1 0 0 2 0 0 0 2 0 0 0 1 1 0 0 1 1 1 1 1 0 1 1 1 0 1 1 2 1 2 2 2 2 0 0 0 2 0 0 2 1 0 0 0 0 0 1 1 0 2 1 1 1 0 0 0 0 0 1 0 0 1 1 0 0 0 0 0 1 1 0 0 0 0 0 0 1 0 1 1 1 1 1 2 1 1 1 1 0 1 1 0 1 0 0 2 0 2 0 0 1 2 1 0 0 0 0 1 2 1 1 0 2 0 2 1 1 0 1 1 0 2 1 2 0 1 0 1 1 1 1 1 0 2 2 2 1 0 1 2 1 0 0 1 0 0 1 1 1 2 0 2 1 1 2 1 2 1 0 0 2 1 0 0 0 0 0 0 0 1 0 0 1 0 1 1 2 2 2 1 1 1 1 1 1 1 0 0 0 0 0 0 0 0 2 0 1 0 1 1 0 0 2 2 0 0 0 0 1 2 2 0 0 1 1 1 0 1 0 0 0 0 1 0 1 0 0 1 0 0 1 1 0 0 0 2 0 2 1 0 0 1 2 1 2 1 0 1 0 1 0 0 1 1 1 1 1 0 1 1 2 0 0 1 0 1 0 0 0 1 0 1 0 0 0 1 1 0 1 1 0 1 0 0 0 1 1 1 0 1 0 2 0 0 2 1 0 0 1 2 0 2 0 0 0 0 2 1 1 1 1 2 2 1 0 0 0 1 1 1 2 0 2 0 2 0 0 1 1 1 0 0 0 2 0 1 0 0 1 1 2 1 2 2 0 0 2 0 0 0 0 0 2 0 2 0 2 0 1 0 0 0 2 0 1 1 1 1 1 1 1 0 1 1 0 0 0 1 2 0 0 0 0 0 0 0 1 0 0 0 1 2 0 0 0 0 0 0 0 0 1 0 0 0 0 0 0 1 0 0 0 0 0 1 1 0 1 2 1 0 1 1 0 2 1 1 0 2 1 1 1 2 0 0 0 0 0 1 0 1 1 1 1 0 1 1 2 1 1 2 0 0 0 0 2 0 0 0 1 0 2 1 1 1 1 1 0 0 1 1 1 1 0 1 0 2 2 0 2 2 1 0 0 0 1 1 1 2 0 0 0 0 1 1 0 1 1 0 0 0 0 0 0 0 0 2 0 0 1 0 1 1 1 1 1 0 1 0 0 0 0 0 1 1 0 0 0 1 0 2 2 0 2 2 1 1 1 2 1 1 1 0 2 0 2 2 0 0 1 2 2 2 0 0 1 0 1 0 0 2 2 0 0 0 1 0 0 0 0 2 2 2 2 2 2 0 2 1 2 0 0 2 1 0 0 0 2 1 2 1 0 1 0 0 1 0 0 1 2 2 0 0 1 0 1 1 0 2 0 0 0 0 1 1 1 1 1 1 0 1 0 1 0 0 0 2 0 0 0 0 0 1 0 1 0 1 1 1 1 0 0 0 1 0 1 0 0 0 1 0 0 0 0 0 0 1 0
75 0 0 0 0 0 0 1 2 2 1 0 1 1 0 0 1 0 0 2 2 2 0 0 2 0 1 1 1 1 1 1 1 0 2 0 2 2 0 0 2 0 0 0 1 0 0 1 0 1 0 1 1 1 0 0 1 1 2 1 1 1 1 1 1 1 0 1 0 0 0 1 2 2 2 2 2 0 1 0 2 0 0 1 1 0 0 0 0 2 0 0 0 0 0 1 0 1 1 1 1 0 0 0 0 0 2 2 0 2 0 1 0 1 0 0 0 1 1 1 1 0 2 2 0 0 2 0 2 1 0 0 0 0 0 0 0 0 1 0 1 0 0 0 2 0 0 1 1 0 0 0 1 0 1 0 0 1 2 1 0 0 1 2 1 1 0 0 2 2 0 0 0 2 0 0 2 1 0 0 0 1 1 1 1 0 1 1 0 2 2 2 1 1 1 0 1 0 0 0 0 0 0 1 1 0 0 0 2 0 0 0 0 0 0 2 0 0 1 1 1 0 0 0 0 0 0 1 1 1 0 1 0 2 1 1 1 2 0 0 0 0 2 1 1 0 0 0 2 0 0 0 2 0 0 2 1 1 0 0 0 0 0 0 0 0 0 0 1 1 0 2 0 2 1 1 0 2 2 1 0 1 1 1 0 1 1 1 0 2 1 1 2 2 2 0 2 0 0 1 0 0 0 0 0 0 0 1 1 0 0 1 1 1 1 0 1 0 0 0 1 2 2 0 1 0 1 0 0 0 2 2 1 1 0 1 0 2 0 1 0 0 1 2 0 0 1 1 2 2 2 0 1 0 0 0 0 2 0 0 0 0 1 1 1 1 0 2 1 0 1 1 1 1 0 0 2 1 0 0 1 2 0 0 2 0 1 0 0 1 0 1 1 0 1 1 0 1 0 0 0 0 0 2 1 0 0 0 1 1 1 2 0 0 0 0 0 0 1 0 0 0 0 0 0 1 1 0 0 0 0 0 0 2 2 1 0 1 0 1 2 1 1 1 1 0 2 1 1 0 0 1 1 1 2 1 1 0 1 1 0 1 0 0 0 1 1 1 1 0 1 0 1 1 0 1 0 0 2 1 1 0 0 1 1 1 1 0 1 0 1 1 0 1 0 0 0 1 1 2 1 2 2 2 0 1 1 2 2 0 0 0 1 0 1 0 0 0 0 2 2 0 1 1 0 1 0 0 0 2 0 2 0 1 0 0 1 0 2 0 1 2 0 2 2 0 0 1 1 0 1 0 0 2 1 1 0 1 2 1 0 0 0 1 1 0 1 1 1 0 0 1 1 0 1 1 2 2 0 2 0 0 1 1 0 0 0 1 1 1 0 0 0 1 0 2 0 0 0 0 0 1 0 1 1 2 0 2 0 0 0 0 0 1 0 1 2 0 0 1 0 0 1 1 1 1 0 0 0 0 1 1 0 0 2 1 2 1 0 0 1 0 0 1 1 0 1 1 0 1 1 1 0 1 1 2 2 1 1 0 0 0 1 2 2 2 2 0 2 0 0 2 0 0 1 1 2 0 1 2 0 2 1 1 0 2 1 1 2 1 0 0 0 0 0 0 0 1 0 1 0 1 0 0 1 0 2 2 0 0 1 1 0 1 0 0 0 1 1 0 0 0 0 1 1 0 0 0 0 0 0 0 0 1 0 2 1 0 1 1 0 0 1 1 0 0 0 0 0 0 0 0 1 0 1 0 0 0 0 0 1 1 2 0 0 0 2 0 0 2 0 0 1 2 1 0 0 0 1 1 0 1 1 0 1 1 1 2 0 2 0 2 2 2 2 0 2 0 0 0 0 0 0 0 0 1 0 0 1 0 1 0 0 1 1 1 1 1 1 0 1 1 0 2 2 0 0 0 0 1 0 0 2 0 0 1 0 0 0 0 0 0 1 0 0 1 1 1 1 0 1 1 1 0 1 0 1 0 2 2 0 2 0 0 0 0 1 0 2 0 0 0 1 1 1 2 0 1 1 1 2 0 0 0 0 0 0 2 0 1 1 0 0 2 2 2 2 0 0 1 1 2 0 0 0 1 0 1 0 1 0 0 0 0 1 1 1 1 1 0 0 1 0 1 2 0 1 1 0 0 0 1 0 2 0 0 0 1 1 0 0 0 0 1 2 0 0 0 0 0 2 0 2 0 0 0 0 2 1 0 0 0 0 0 1 1 1 0 0 0 1 0 0 0 0 2 2 0 0 0 0 2 1 1 0 0 0 0 0 2 0 0 1 2 2 0 0 0 1 0 0 0
76 1 0 1 1 0 0 2 2 0 0 2 0 0 0 0 0 0 0 2 1 2 0 0 2 0 1 2 1 2 2 1 2 1 0 1 1 1 1 1 2 2 1 0 1 0 0 0 1 1 0 0 1 1 0 1 0 0 1 1 0 0 1 1 1 0 1 0 0 0 0 0 2 2 1 2 2 0 1 0 0 0 0 1 1 0 1 1 2 2 0 1 1 2 0 2 1 1 0 0 0 0 2 0 0 0 2 2 0 2 0 1 0 2 0 0 0 1 1 1 1 0 2 2 0 0 2 1 2 2 0 1 0 0 1 0 0 0 0 0 2 0 0 0 1 0 0 0 0 0 1 0 1 0 0 0 1 2 1 0 1 1 1 2 1 1 0 1 1 2 0 0 0 2 0 1 2 0 0 0 0 1 0 2 2 2 1 0 0 2 2 2 1 0 0 0 0 1 0 1 1 2 0 1 1 1 1 1 0 0 1 0 0 0 0 2 0 1 2 0 2 1 0 0 0 0 0 0 0 0 0 0 0 0 0 0 0 2 0 0 0 0 2 0 2 1 1 0 1 1 1 1 1 0 0 2 1 1 0 0 0 0 2 2 2 0 0 0 2 0 1 1 0 2 0 1 0 2 2 1 0 1 2 2 0 2 1 2 0 2 1 1 2 2 2 0 2 0 0 0 0 0 1 1 1 0 0 1 1 1 0 1 0 1 1 0 1 0 1 0 1 2 2 2 0 0 0 0 0 0 1 2 0 0 0 0 0 1 0 0 1 1 2 2 1 0 1 0 0 0 0 1 1 0 0 0 1 1 0 0 0 0 0 0 0 0 1 2 2 0 1 2 0 0 1 1 1 1 0 0 2 2 0 0 0 0 0 0 0 0 0 0 2 0 2 1 1 0 0 0 0 0 0 1 0 1 0 2 1 0 0 1 0 1 1 1 0 1 0 0 0 1 0 1 1 1 1 0 2 1 1 0 0 2 0 0 0 0 0 0 2 0 2 1 1 2 2 1 0 0 0 1 1 1 2 1 1 2 1 2 2 2 0 1 1 1 1 1 1 0 1 0 0 0 1 1 1 0 0 0 2 0 1 0 2 1 0 2 2 0 1 0 0 1 0 0 1 1 1 2 1 2 1 2 0 0 2 1 1 0 0 0 0 0 1 0 0 0 0 2 2 2 2 2 1 1 0 0 0 1 1 1 0 1 1 1 1 0 2 1 0 1 0 1 1 1 0 0 0 0 1 0 0 1 2 1 1 2 0 0 0 2 0 0 0 1 1 2 2 0 0 0 0 0 0 0 2 1 0 1 0 0 0 0 0 0 0 2 1 1 0 0 1 0 1 0 1 0 0 0 0 1 0 2 2 2 0 1 0 1 0 0 0 1 0 0 0 0 0 0 0 0 0 1 1 0 1 1 0 0 1 1 0 0 1 0 2 0 0 1 1 1 0 1 0 0 1 1 0 0 1 2 0 0 2 2 0 2 1 1 0 0 2 0 0 1 0 1 1 0 1 1 0 0 0 1 1 0 1 1 0 2 0 0 1 2 1 1 1 1 1 0 0 0 0 0 0 2 0 2 0 1 2 1 1 1 0 2 0 0 1 0 0 0 0 0 0 1 1 0 0 0 0 2 0 1 1 0 0 0 1 1 0 0 0 1 1 0 0 0 0 0 0 0 0 1 1 0 0 0 0 0 1 0 0 2 0 0 0 0 0 0 1 1 0 0 2 0 1 2 0 0 2 1 1 0 1 0 0 0 0 0 2 0 2 1 1 1 1 1 1 1 1 0 1 0 0 1 0 1 0 0 0 2 0 2 2 0 0 1 1 0 1 0 0 2 1 0 1 1 0 2 0 2 2 0 1 0 0 2 0 2 2 1 0 1 0 0 1 1 0 1 0 0 0 0 0 2 2 0 1 1 0 0 0 0 0 0 0 0 0 1 0 0 0 1 1 0 1 0 0 0 0 0 1 1 0 1 2 2 2 0 1 0 0 0 1 0 0 2 2 0 1 1 1 0 0 0 0 1 0 1 0 1 1 1 0 1 1 0 0 0 0 0 2 0 1 1 2 2 0 2 0 2 0 0 1 1 0 0 0 2 0 0 0 0 0 0 1 0 0 0 1 1 1 1 0 1 1 0 2 0 2 0 1 1 1 1 0 0 0 0 0 0 1 1 1 1 2 1 0 0 0 0 0 1 2 0 2 0 0 0 2 2 0 1 0 0 0 2 0 0 0 1 1 1 0 1 2 0 1 0
77 0 0 2 0 1 1 1 1 1 1 1 1 1 0 0 0 0 1 1 1 2 1 1 1 1 2 2 0 2 2 1 1 1 1 0 2 1 0 0 1 0 1 1 2 1 1 0 0 1 0 0 1 0 0 1 0 1 2 0 1 2 1 0 1 1 2 0 0 0 0 0 2 2 1 2 2 0 1 0 1 0 1 0 0 0 0 1 1 2 0 1 1 2 0 2 1 0 0 0 1 0 0 0 1 1 1 2 0 2 0 0 1 1 1 1 1 0 0 2 2 0 2 1 0 0 1 1 2 1 2 1 0 0 0 0 0 0 0 0 0 0 0 0 1 0 0 0 2 1 0 0 0 0 1 1 1 1 1 1 0 0 0 2 2 2 0 0 0 0 2 0 0 2 0 0 1 2 0 0 0 2 1 2 2 1 1 1 0 0 1 1 2 0 1 1 1 1 0 0 1 1 0 2 2 0 0 1 0 1 0 0 2 0 0 2 0 0 2 0 2 0 0 0 0 0 0 1 0 0 0 0 0 0 2 0 0 2 0 0 0 0 2 0 1 0 0 0 2 0 0 0 2 1 1 1 0 2 0 1 0 1 0 0 0 0 1 0 1 0 0 0 1 1 0 0 0 2 2 2 0 0 0 1 1 1 0 0 1 2 1 2 2 2 2 0 2 2 0 2 0 0 1 1 0 1 1 1 1 1 0 1 2 1 1 1 0 0 0 0 1 2 1 0 2 0 0 1 1 0 2 0 0 2 0 0 0 0 0 0 0 0 2 0 1 0 0 0 2 2 2 0 2 1 0 1 2 0 0 2 2 2 2 1 2 0 1 2 1 0 1 1 1 1 1 1 1 1 0 0 1 2 0 0 1 0 0 1 1 0 0 0 0 2 2 1 1 0 1 1 0 1 0 1 0 1 0 2 1 0 0 2 0 1 1 0 1 1 0 0 0 1 1 2 1 1 1 2 2 2 0 1 0 2 1 1 0 0 0 0 1 1 2 1 1 0 2 0 2 1 1 1 0 2 0 0 0 1 1 2 1 2 1 0 0 1 1 2 2 0 0 0 1 1 0 2 0 0 2 1 1 1 0 0 2 1 0 1 2 0 0 0 1 2 2 0 2 2 2 1 0 1 2 1 1 0 2 2 2 0 0 0 1 1 0 0 0 1 0 1 1 2 2 2 2 0 0 0 0 2 0 0 0 0 0 0 0 0 1 2 0 0 0 1 1 0 0 0 0 0 1 0 0 2 1 1 0 0 1 1 0 0 0 0 0 0 0 0 0 0 0 1 0 0 0 0 1 2 0 2 0 0 0 1 1 0 0 2 2 2 0 0 0 0 0 0 0 1 1 1 1 1 1 2 1 2 1 1 0 1 1 0 0 0 1 0 0 0 0 0 1 1 1 1 1 0 1 1 0 0 2 2 0 0 2 1 2 0 1 1 2 1 0 0 2 0 2 1 0 0 1 2 0 1 1 2 1 2 1 0 0 0 0 1 1 1 1 1 1 0 1 1 0 0 0 1 1 2 0 2 2 0 1 1 0 2 1 0 2 2 0 0 0 0 0 0 0 2 0 0 0 1 0 0 1 0 2 0 0 1 1 1 0 0 0 0 1 1 1 0 0 0 0 1 1 0 0 0 0 0 0 0 1 0 0 1 0 0 1 2 1 1 1 1 0 0 0 0 0 0 0 0 1 0 0 0 0 0 0 0 0 0 2 1 0 1 1 0 2 2 0 0 2 0 0 0 1 0 0 0 0 0 2 0 2 0 2 2 0 2 0 2 1 1 2 0 1 1 0 1 0 0 0 1 0 1 1 0 1 0 1 0 0 1 1 2 1 0 1 0 1 1 0 2 2 0 0 0 0 2 0 1 1 1 0 0 0 0 0 0 0 0 0 0 0 0 0 1 1 0 1 0 0 0 0 0 0 0 0 0 2 2 0 0 0 0 2 0 0 0 0 0 2 1 1 1 0 1 2 2 2 0 1 0 0 0 0 2 1 1 1 0 0 1 1 1 1 0 0 0 0 1 0 0 1 1 1 0 0 2 0 0 0 0 1 1 1 1 2 2 0 2 0 1 0 0 1 0 0 0 0 1 0 2 0 0 0 2 2 0 0 0 1 1 1 0 1 0 0 0 1 1 1 0 1 0 1 2 0 0 0 0 0 1 1 2 2 1 1 0 0 0 0 0 0 1 1 0 0 0 0 2 2 2 0 0 0 0 0 0 0 0 0 2 1 1 0 0 0 0 1 1
78 1 0 1 0 0 0 2 2 0 0 2 1 1 0 0 1 0 0 2 2 2 0 2 0 0 1 1 2 1 1 1 1 1 2 0 2 1 0 0 0 0 0 0 2 0 1 0 0 1 0 0 0 0 1 2 0 0 0 0 2 0 2 2 0 0 1 0 0 0 0 0 2 2 1 2 2 1 2 0 2 0 1 0 1 0 0 0 1 1 0 0 2 0 0 0 0 1 1 1 1 0 0 1 1 1 2 1 1 1 0 2 1 2 1 2 2 0 0 2 2 0 2 1 0 0 1 0 2 1 0 0 1 2 0 0 0 0 0 0 0 0 1 0 0 0 0 0 0 0 0 0 0 0 0 0 1 0 1 1 0 0 2 2 1 2 0 0 1 2 1 0 1 2 0 0 2 0 0 0 0 0 0 2 2 2 1 1 0 1 1 2 2 0 0 1 1 1 0 0 1 1 1 1 1 0 0 0 2 0 0 0 2 0 0 2 0 0 0 1 1 1 0 0 0 1 0 1 0 0 0 0 0 0 2 0 0 2 0 0 0 1 2 0 1 0 1 0 2 0 0 0 1 0 0 2 1 1 1 1 1 0 0 0 0 0 1 0 1 0 1 1 0 1 0 0 0 2 1 1 1 0 2 2 0 2 2 1 1 2 1 1 1 1 1 0 1 0 0 1 0 0 1 1 1 0 0 0 1 1 1 1 1 2 2 0 0 1 0 0 0 2 1 0 0 0 0 2 1 1 2 0 0 1 0 0 0 2 0 0 0 0 2 1 1 1 0 1 2 0 0 0 2 1 0 1 1 1 0 0 0 0 1 0 1 0 1 2 1 0 1 1 0 0 0 0 2 1 0 0 1 1 0 0 0 0 0 0 0 0 0 0 0 0 1 0 0 0 0 0 0 0 0 2 2 0 0 1 0 0 0 0 1 0 1 1 0 1 0 1 0 2 0 2 1 1 1 1 2 1 1 0 1 1 1 0 0 1 0 0 1 1 1 0 0 1 1 1 1 0 0 0 0 2 0 0 0 2 0 2 2 2 0 1 2 0 2 1 2 0 2 0 0 0 2 0 2 0 2 1 1 1 0 0 1 2 1 1 1 0 0 1 1 1 1 0 1 1 1 2 2 2 1 0 0 2 2 0 0 0 0 0 1 0 0 1 1 1 0 1 1 2 2 2 2 0 0 1 1 0 2 0 0 0 1 1 2 0 0 1 1 1 0 0 1 0 0 2 2 0 0 0 0 2 1 0 0 1 0 0 0 0 1 1 1 0 1 1 1 0 0 1 1 0 0 1 1 1 0 1 1 0 0 0 1 1 1 0 0 0 0 0 1 0 1 0 0 0 0 0 0 2 1 1 1 1 1 1 0 1 0 0 0 0 1 0 0 0 0 0 0 0 0 0 0 1 1 1 0 0 1 1 1 1 2 0 1 0 0 2 1 0 0 1 2 0 2 1 0 0 0 2 2 0 1 0 2 2 2 0 0 0 0 1 1 1 2 2 0 1 1 0 1 0 0 0 1 0 2 0 0 1 0 1 1 2 1 1 2 1 0 1 0 2 1 0 2 2 0 2 1 1 0 0 1 0 2 1 1 0 0 0 0 0 1 1 0 0 0 0 0 0 0 2 0 2 2 2 2 0 2 2 0 0 0 0 0 0 0 1 1 1 0 0 0 1 0 0 0 0 0 0 1 0 0 1 1 0 0 0 0 0 2 1 1 0 2 0 2 2 0 0 0 0 0 0 0 0 0 0 0 0 0 0 0 1 0 2 0 2 0 2 1 1 1 1 0 0 1 2 0 0 1 1 1 0 2 0 0 2 2 0 0 2 2 2 0 1 2 0 0 2 0 2 2 0 1 0 1 2 0 1 2 1 0 0 0 1 1 0 1 1 0 0 1 0 1 0 0 0 2 0 0 0 0 2 0 0 0 0 1 2 0 1 1 0 1 0 2 1 0 0 2 0 1 1 0 0 1 1 1 0 1 0 0 0 1 0 0 2 2 0 1 0 1 0 0 0 0 0 0 1 0 0 1 1 1 2 0 0 0 0 0 0 0 2 2 1 1 0 1 0 0 2 1 0 2 1 0 0 1 1 0 1 0 0 0 0 2 1 0 0 2 1 1 0 0 0 0 0 2 0 2 0 2 0 2 2 2 1 0 1 0 1 0 1 1 0 0 0 0 0 0 0 0 0 1 0 1 0 0 1 0 1 0 1 1 0 0 1 0 0 0 1 1 0 0 1 1 0 0 0
79 0 0 0 0 0 0 2 2 1 1 0 0 1 0 1 0 0 2 0 0 1 0 0 2 0 1 0 1 2 2 1 2 1 1 0 2 1 0 1 0 0 1 0 0 0 0 0 0 1 1 0 1 1 1 0 1 1 0 1 1 1 1 1 0 0 2 1 0 0 0 1 2 1 1 1 1 0 2 0 2 0 1 1 1 0 0 0 1 1 0 0 0 1 0 0 0 2 0 0 1 0 0 1 0 0 2 0 2 0 0 2 0 2 0 0 0 0 0 2 2 0 2 1 0 1 1 2 2 2 1 0 0 1 0 0 0 0 0 0 1 0 0 0 1 0 0 0 0 0 1 0 1 0 0 0 1 2 0 0 0 0 2 2 2 2 0 0 0 0 2 2 0 2 1 1 2 1 0 0 1 1 1 2 2 1 1 2 0 0 1 2 2 1 1 0 0 2 0 0 1 1 0 1 1 1 1 0 2 0 0 0 1 0 0 2 0 2 2 0 2 2 0 0 0 1 1 2 0 0 1 0 0 1 1 1 1 2 0 1 1 1 1 0 1 0 0 0 2 0 0 0 2 0 0 1 1 1 0 0 0 0 0 0 0 0 0 0 2 1 0 0 0 1 0 0 0 1 1 1 0 1 1 2 0 2 1 0 0 1 0 1 1 2 2 1 2 0 0 0 1 0 0 0 0 0 1 0 2 1 0 1 1 2 2 0 0 1 1 0 0 2 1 0 2 0 0 1 1 1 2 1 1 2 0 0 1 0 0 1 0 0 0 2 1 0 0 0 2 2 2 0 1 1 0 1 2 0 0 1 1 1 1 0 1 1 0 1 2 0 2 2 0 0 0 0 0 2 1 0 1 1 0 0 0 0 0 0 0 0 0 0 1 0 1 0 0 1 0 0 0 0 0 2 1 0 1 0 0 0 0 1 0 1 1 0 1 0 0 1 1 1 0 2 1 1 1 1 1 0 0 0 0 2 1 1 0 0 0 0 2 0 2 1 1 1 2 0 1 0 0 0 1 2 2 1 1 1 1 2 1 2 0 1 1 1 1 1 1 0 1 0 0 0 2 0 0 0 2 1 1 0 0 0 1 1 1 1 2 1 1 0 1 1 0 0 0 1 2 2 1 2 2 1 0 1 2 0 0 0 0 1 1 0 0 0 0 0 0 2 2 1 2 2 0 0 0 0 0 2 0 1 0 0 0 1 0 0 2 0 1 2 0 2 2 1 1 1 1 0 0 0 0 1 2 2 0 0 1 0 1 0 0 1 1 0 2 2 1 1 1 1 1 0 1 0 1 1 0 1 0 0 0 0 0 0 0 0 0 0 0 0 1 1 0 0 0 1 1 2 1 1 2 0 0 0 2 0 0 0 0 0 0 2 0 0 0 0 1 1 0 2 1 0 1 1 1 1 0 0 1 1 0 0 2 1 1 0 1 2 2 0 0 0 2 0 1 0 1 0 0 2 2 0 2 2 2 2 2 0 0 0 0 2 2 2 2 0 2 0 0 2 0 1 1 0 0 0 2 0 2 0 0 0 0 2 2 0 1 2 0 0 0 2 1 0 2 2 0 0 0 1 0 0 0 0 2 1 1 0 1 0 0 1 0 0 0 0 0 0 0 0 0 2 0 1 1 0 0 0 0 0 0 0 0 0 0 0 1 2 0 0 0 0 0 0 0 1 0 1 1 1 1 0 0 0 0 0 0 0 0 0 2 1 1 1 1 2 0 2 0 0 1 0 0 0 1 0 0 0 1 1 1 0 1 1 1 0 0 0 2 2 1 1 2 0 1 1 0 1 0 0 0 2 0 1 1 0 1 1 2 0 0 2 1 1 0 1 1 1 1 2 0 2 2 0 1 0 1 2 0 2 1 2 0 1 0 0 1 1 0 0 0 0 0 0 0 1 1 0 2 1 0 0 0 0 0 0 0 0 2 2 2 0 2 2 2 0 0 0 0 0 2 1 2 2 0 1 2 2 2 0 2 1 1 1 0 1 0 2 2 0 0 2 0 0 0 0 0 1 1 1 0 0 1 1 0 2 1 1 1 0 0 0 0 2 2 2 2 1 0 2 0 1 0 0 1 2 0 0 0 0 0 2 0 0 0 1 1 0 0 1 2 0 2 0 0 0 0 0 1 1 2 0 0 0 0 2 2 2 0 2 1 0 0 0 0 0 0 0 1 0 0 0 0 2 2 0 1 0 0 1 0 1 0 1 1 0 0 1 0 0 0 1 1 0 0 0 1 0 2 0
80 0 0 2 0 1 1 1 1 1 1 1 0 0 0 0 0 1 0 2 1 2 1 1 1 1 1 1 1 0 0 0 1 1 1 1 1 0 0 0 0 0 1 1 2 0 1 0 0 1 0 0 0 0 0 2 0 0 0 0 2 0 1 1 0 0 2 0 0 0 0 0 2 2 1 2 2 0 1 0 1 0 0 2 2 0 1 1 1 2 0 0 0 2 1 2 1 0 0 0 2 0 0 1 1 1 2 2 0 2 0 1 1 2 1 1 1 0 0 0 0 1 2 1 0 1 0 1 1 1 2 0 0 0 0 0 0 0 0 0 1 0 0 0 0 0 0 0 0 0 0 0 1 0 0 1 0 0 0 0 1 1 1 1 1 2 0 1 0 1 1 2 2 1 1 2 1 1 1 1 0 1 1 2 2 1 1 1 0 0 1 2 1 0 1 0 0 1 0 1 0 1 0 2 1 0 1 0 1 1 1 0 2 0 0 2 0 0 1 1 1 1 0 0 0 0 0 1 0 0 0 0 0 0 1 0 0 2 0 0 0 0 1 0 2 0 0 0 1 1 1 1 1 0 0 1 2 1 1 1 1 0 1 0 1 0 0 0 2 0 0 1 0 2 0 1 0 1 1 0 2 0 1 1 1 1 2 1 0 2 0 0 0 2 1 2 1 1 0 2 0 0 0 0 0 0 0 0 1 0 0 1 0 1 1 0 1 1 1 0 0 2 0 0 0 0 0 0 0 1 2 1 0 2 0 0 1 1 0 1 0 0 1 2 0 0 1 0 1 1 1 1 1 0 1 1 1 2 0 1 1 1 0 0 0 0 0 2 2 0 2 2 0 0 0 1 2 1 0 0 1 1 0 0 1 0 0 2 2 0 0 1 0 0 2 1 1 1 0 0 0 0 0 1 0 0 0 1 1 0 0 1 0 2 2 1 0 0 1 0 0 0 0 2 2 2 2 1 2 2 0 1 0 1 1 0 0 2 0 0 0 1 2 1 1 0 2 0 1 0 0 0 1 1 2 1 1 1 1 1 0 1 0 1 1 1 1 2 2 0 0 0 0 0 2 0 2 0 1 0 2 0 0 1 2 0 0 2 2 0 1 0 1 1 0 0 1 0 0 2 2 2 2 2 0 0 2 2 0 0 0 0 0 0 0 0 0 0 0 1 1 2 1 0 0 0 0 1 1 1 1 0 0 0 1 0 1 0 0 0 1 2 1 0 1 0 0 2 2 0 0 0 0 1 2 1 1 1 1 0 1 0 1 0 0 1 1 1 1 0 0 1 1 0 0 1 1 0 1 0 0 0 0 0 0 0 0 2 1 2 0 0 2 0 0 0 1 0 0 0 0 2 1 0 0 1 2 0 1 1 1 0 0 0 1 1 0 0 0 0 1 2 0 0 0 1 1 0 0 0 1 1 0 0 0 0 2 0 0 1 0 0 0 1 0 0 2 1 1 0 1 1 1 1 2 0 2 2 2 0 0 0 2 1 1 2 0 2 1 1 0 1 0 0 0 1 1 0 1 1 1 0 0 1 0 2 2 1 1 0 0 2 1 1 1 0 1 2 0 1 0 1 1 0 0 0 1 2 0 0 0 0 1 0 0 0 2 0 0 0 0 0 0 2 0 1 1 0 0 0 0 0 1 0 0 1 0 0 1 1 0 0 0 0 0 0 0 0 0 1 1 1 1 1 0 2 1 0 1 1 0 0 2 1 1 1 2 1 0 2 0 0 1 1 1 0 1 0 0 0 0 0 1 0 2 2 0 1 1 1 1 1 0 2 2 0 0 0 0 1 0 0 0 0 0 1 2 0 1 0 1 0 0 1 1 2 1 0 1 0 1 1 0 2 2 0 2 0 0 2 0 1 2 2 0 0 0 1 1 0 1 0 0 1 0 0 0 1 1 0 1 0 0 0 0 0 0 0 0 0 1 1 0 1 1 1 1 0 2 0 0 0 1 0 1 2 0 1 1 1 2 0 2 0 0 0 0 1 0 2 2 0 1 1 1 0 0 0 0 1 0 1 0 0 1 1 1 1 0 1 0 0 1 1 1 1 1 1 2 1 1 1 1 0 0 0 1 1 0 0 2 0 1 1 2 0 2 0 1 0 0 0 1 0 0 0 0 1 0 0 1 0 1 0 1 0 1 1 1 1 1 1 0 0 2 2 2 0 0 0 1 0 0 1 1 1 1 0 1 0 0 1 1 1 0 0 0 0 0 1 0 0 0 1 1 0 0 1 2 1 2 0
81 1 0 2 0 1 1 1 1 1 1 1 0 1 0 1 0 0 0 2 2 2 0 1 1 0 1 1 0 1 1 1 1 0 2 0 2 1 0 0 2 0 0 0 0 0 1 0 0 1 1 0 0 1 0 0 0 1 1 0 1 1 1 1 0 0 1 1 1 1 0 1 2 2 1 2 2 0 0 0 1 0 1 1 1 0 0 1 2 2 0 1 1 2 1 2 1 0 0 1 2 1 1 0 1 0 2 2 0 2 1 1 0 2 0 0 0 1 1 0 0 2 2 2 0 0 2 0 1 1 1 0 0 1 1 1 0 0 0 0 1 0 0 0 1 0 1 0 0 0 0 0 0 1 0 0 1 0 0 1 0 0 0 2 1 1 0 1 0 1 1 1 1 2 0 0 2 1 1 1 0 2 0 2 1 1 1 1 0 2 1 2 2 0 0 1 1 2 0 0 0 0 0 2 2 0 0 0 2 0 0 0 0 0 0 2 0 2 2 0 2 2 1 0 0 1 1 1 1 1 1 1 0 0 1 0 0 2 1 1 1 0 1 1 2 0 0 0 1 1 1 1 0 0 0 1 1 2 1 1 1 0 0 0 1 0 0 1 2 1 0 2 0 2 1 1 0 2 1 0 1 0 0 0 0 0 0 1 1 2 1 1 2 2 2 0 2 0 0 1 0 0 0 0 0 0 0 0 0 0 0 0 2 2 2 0 1 1 0 0 1 2 0 1 1 0 0 1 1 0 1 2 0 1 0 0 0 1 0 1 1 1 1 0 2 0 0 0 2 2 2 0 2 0 2 1 1 2 0 1 1 1 1 1 1 0 2 2 1 0 1 1 0 0 1 1 2 1 0 0 2 1 0 0 1 0 0 0 0 0 0 1 0 0 2 0 0 0 1 1 0 1 0 2 0 1 0 0 0 0 0 1 1 1 2 0 0 0 0 0 0 1 0 2 0 0 0 0 1 0 1 0 0 1 1 1 0 0 0 0 2 0 1 1 0 2 1 0 0 0 0 1 1 1 1 0 1 1 0 1 1 1 2 0 0 0 2 2 2 1 2 1 1 1 1 0 0 0 2 1 2 0 0 0 1 2 1 2 2 0 1 0 0 1 1 0 1 1 1 2 2 2 1 1 0 1 1 2 2 0 0 0 0 0 0 1 1 0 0 2 2 2 2 2 2 0 0 0 0 2 1 2 1 0 1 0 0 0 0 1 0 0 0 1 1 2 1 2 2 0 1 0 0 1 2 2 0 1 2 0 1 0 0 1 1 0 1 1 0 1 0 0 1 0 1 1 2 0 0 0 0 0 1 1 1 0 1 2 2 2 0 0 2 0 2 1 0 1 1 2 0 1 2 1 0 1 1 2 0 2 0 0 0 1 2 0 0 0 0 0 2 2 0 0 0 0 2 0 0 0 1 1 0 0 2 1 2 0 2 2 2 1 0 1 1 0 2 1 0 0 1 1 1 1 1 1 2 2 1 1 0 0 0 0 0 0 1 2 1 0 0 1 0 1 1 0 0 0 1 1 0 1 1 1 0 2 1 1 2 1 1 0 0 1 0 0 1 2 0 2 1 2 1 0 2 0 1 1 1 0 1 0 0 0 1 1 0 1 0 0 0 1 0 2 0 1 1 1 1 0 1 1 0 1 0 1 1 0 1 1 0 0 0 0 0 2 0 1 0 0 0 0 0 0 0 1 0 0 1 0 0 0 2 1 1 0 2 1 1 1 1 0 1 0 0 0 0 0 1 1 1 1 0 0 1 2 0 1 0 1 0 1 1 1 2 0 1 1 0 1 0 0 0 2 0 0 1 1 1 0 0 0 0 0 0 2 2 1 2 0 2 2 0 2 2 0 1 0 0 1 0 1 1 0 0 2 0 0 1 0 1 1 1 0 0 1 1 1 0 1 2 0 0 0 0 0 0 0 0 0 2 2 0 0 0 1 1 1 2 0 0 0 1 0 1 2 0 1 2 2 2 0 2 0 0 0 0 0 0 2 2 0 1 1 2 1 1 0 0 0 0 2 0 0 2 2 0 1 0 0 0 0 0 0 2 1 2 1 1 0 0 1 0 0 1 0 1 1 0 0 0 1 1 2 1 0 0 2 2 0 1 1 2 1 2 1 0 1 1 0 2 0 1 0 1 0 1 0 0 0 0 0 1 0 1 1 1 0 1 1 1 0 0 0 0 0 1 0 0 0 0 2 0 1 0 1 1 0 1 2 1 0 0 1 0 1 0 1 1 1 1 0
82 1 0 2 1 1 1 2 2 0 0 0 1 2 1 1 0 0 1 1 1 1 0 1 1 0 0 0 1 1 1 0 1 1 1 0 2 2 0 0 2 0 1 0 1 2 1 0 0 0 0 0 0 0 2 0 0 0 1 1 0 0 2 2 1 1 1 0 0 1 1 1 1 2 1 2 2 1 2 0 1 0 0 1 2 0 0 0 2 2 0 0 0 2 1 2 2 2 0 0 1 0 0 2 0 0 2 1 1 1 0 1 0 1 0 0 0 1 1 1 1 1 2 1 0 1 1 0 2 0 2 0 0 0 0 0 0 0 0 0 1 0 0 0 0 0 0 0 0 0 0 0 0 0 0 0 0 1 0 0 1 1 1 2 0 1 0 1 0 0 2 0 1 1 1 2 2 0 0 0 0 0 1 2 2 1 1 2 0 0 2 2 2 2 1 0 1 2 0 0 0 0 0 1 1 1 1 0 1 0 1 0 1 0 0 2 0 0 2 0 2 1 0 0 1 0 0 1 0 0 1 0 0 1 1 0 0 2 0 0 0 0 2 0 1 0 0 0 2 1 1 1 1 0 0 1 0 1 1 1 1 0 0 2 0 0 1 1 1 0 0 2 0 2 0 0 1 2 2 0 2 0 0 2 1 1 1 2 0 2 0 0 0 0 0 0 2 1 0 1 0 0 0 0 0 0 0 0 1 1 1 0 1 1 1 0 0 0 0 0 1 1 2 0 1 0 0 1 0 1 1 2 0 0 0 0 0 1 0 1 1 1 0 2 0 0 0 0 2 2 2 0 1 0 1 1 1 1 0 2 2 1 2 1 2 0 0 1 2 1 2 2 1 1 1 1 1 1 0 0 1 1 0 0 1 1 0 0 0 0 1 1 2 0 2 1 1 0 1 1 0 1 0 2 1 1 0 0 0 0 0 1 0 1 1 0 1 1 1 0 0 1 1 0 0 1 0 0 0 0 0 0 0 1 0 1 0 0 0 0 2 0 1 1 0 1 2 0 0 1 0 0 0 2 0 0 0 2 0 2 2 1 0 0 0 2 0 2 2 0 0 0 0 0 2 0 1 0 2 0 1 0 0 0 1 0 0 1 2 1 2 0 1 2 0 0 1 2 2 0 0 2 1 0 0 2 2 2 2 0 0 0 1 1 1 0 0 1 0 2 2 2 1 1 1 1 0 0 0 2 0 1 0 1 0 0 1 1 2 0 1 1 0 1 1 2 1 2 2 0 0 0 0 2 0 0 0 1 1 1 0 0 1 1 1 0 2 2 1 1 0 1 0 0 1 0 1 1 1 1 0 0 0 0 0 0 0 0 0 0 1 0 2 0 1 0 0 0 0 1 0 2 2 1 1 1 1 1 0 2 2 0 0 1 2 0 0 0 0 1 0 1 1 1 1 0 1 1 0 0 2 2 1 1 2 0 0 0 0 1 1 0 0 1 0 0 2 1 0 0 1 2 2 0 1 2 1 2 2 0 0 0 1 0 0 1 0 2 0 0 2 0 0 1 1 0 0 0 1 1 0 1 0 0 0 1 1 0 2 2 0 1 1 2 1 0 1 2 0 1 1 1 0 0 1 0 1 2 0 0 0 0 0 0 1 2 0 2 2 0 0 0 0 2 0 2 2 2 2 0 0 0 0 0 0 0 1 0 0 0 0 0 1 1 0 0 0 1 0 0 0 0 0 0 1 0 1 0 2 2 0 0 2 0 0 2 2 2 0 2 0 0 0 1 1 0 0 0 1 1 1 2 1 1 2 1 1 2 0 2 0 2 1 1 1 1 0 1 0 1 0 0 0 1 0 0 1 0 0 2 2 0 1 0 0 1 0 1 1 0 1 1 0 1 1 0 1 0 0 1 1 1 1 0 0 0 0 0 1 0 1 1 0 0 0 0 0 0 0 0 2 0 0 0 0 1 0 1 0 0 1 1 1 0 1 1 1 0 0 0 0 0 0 0 0 0 0 1 0 0 1 0 2 0 0 0 1 2 0 2 2 0 0 1 2 2 2 0 0 0 0 2 1 0 2 1 0 2 1 1 1 0 0 0 1 2 2 1 1 1 0 1 0 1 0 0 1 0 1 1 0 2 0 2 0 0 0 0 0 0 0 0 2 1 1 0 1 0 0 0 1 1 2 0 0 0 0 1 1 2 1 2 1 0 0 0 0 0 0 0 1 0 0 0 0 1 1 0 2 0 0 0 1 1 0 0 0 0 0 1 0 1 0 1 0 0 0 1 2 1 0 0
83 0 0 1 1 0 0 0 1 1 0 0 0 0 0 0 0 0 1 1 1 1 0 1 1 1 1 2 1 2 2 2 2 2 1 0 2 2 0 0 1 0 0 0 1 0 1 0 0 2 1 0 2 0 0 0 1 1 1 1 1 0 1 1 1 1 2 1 1 1 0 1 2 2 2 2 2 0 1 0 1 0 0 2 2 0 0 0 2 2 0 0 0 1 0 2 2 1 1 1 0 0 0 1 0 0 2 1 1 1 0 1 1 1 1 2 1 0 1 1 1 0 2 1 0 1 1 0 2 2 0 0 0 0 1 0 1 0 0 0 0 0 0 0 0 0 0 0 0 0 1 1 0 0 0 1 1 0 1 0 1 1 1 2 1 2 1 1 1 2 0 0 0 2 0 1 1 1 1 1 0 2 0 2 2 2 2 0 0 0 0 1 2 1 1 0 1 1 0 0 0 0 1 2 2 0 0 0 0 0 1 0 2 0 0 2 0 0 1 1 1 0 0 0 0 1 0 2 1 1 0 0 1 1 1 0 0 2 0 0 0 0 2 1 2 0 0 0 2 0 0 0 1 0 0 2 0 1 0 0 0 0 1 1 0 0 0 0 1 1 0 2 1 2 0 0 1 1 1 1 0 0 0 1 1 1 0 1 1 2 1 2 0 1 0 0 2 1 0 2 0 0 0 0 0 0 0 1 2 2 0 2 2 1 1 0 1 1 0 0 0 2 1 0 0 0 1 1 1 0 2 2 0 2 0 0 0 2 0 0 0 0 2 2 0 0 2 1 1 1 1 1 2 1 0 1 0 0 0 0 0 0 1 1 1 0 1 2 2 0 2 2 0 0 0 0 1 2 1 0 1 1 0 0 1 1 0 0 0 0 0 0 1 0 1 0 0 0 1 1 0 1 0 1 0 0 0 0 0 0 0 0 0 1 1 0 0 1 0 0 0 1 0 1 2 2 2 2 2 2 0 1 0 1 1 1 0 1 0 0 0 1 1 1 1 1 2 2 0 0 0 2 2 2 2 2 0 2 1 2 1 2 2 0 0 0 2 2 2 0 0 0 0 0 1 0 0 1 2 1 1 1 0 0 1 1 1 1 1 0 0 1 0 2 0 0 1 1 1 2 1 2 2 2 0 0 2 0 1 0 1 0 1 1 0 1 1 0 0 1 1 2 2 2 0 0 0 1 1 0 2 0 0 1 1 1 0 1 2 1 1 1 0 1 2 1 1 2 2 0 0 0 0 1 2 1 1 1 1 1 0 0 0 0 0 1 1 2 2 0 1 1 0 0 0 0 1 0 0 0 0 0 1 1 0 0 1 0 0 0 1 1 1 0 0 0 0 0 0 0 0 2 0 2 2 2 0 1 0 1 0 0 0 0 1 0 0 0 1 0 0 1 1 1 1 0 1 1 0 0 0 0 0 0 2 0 2 0 0 1 1 1 0 1 0 0 2 1 0 0 0 1 2 0 2 2 0 1 1 0 0 0 1 0 1 1 1 1 1 1 0 1 1 1 1 0 1 1 1 1 2 0 1 0 0 2 0 1 1 1 0 0 0 0 0 0 2 1 0 1 0 1 0 0 0 0 2 1 0 0 0 0 0 0 0 0 0 0 0 0 0 0 0 2 0 2 2 0 0 0 0 0 1 0 0 2 0 0 1 1 0 0 0 0 0 0 0 1 0 0 0 0 0 0 0 1 0 0 0 0 0 0 2 1 1 1 1 1 1 2 0 0 2 1 0 0 1 0 1 1 2 2 0 1 1 2 0 1 1 1 1 1 1 2 2 0 1 0 0 0 0 0 0 1 0 2 1 1 1 1 1 0 1 1 1 2 0 0 0 0 2 1 0 2 2 0 0 0 0 2 0 1 2 2 0 0 0 0 1 0 0 0 1 0 0 1 1 0 0 0 2 0 0 0 1 0 1 0 0 0 2 2 0 0 0 0 1 0 0 0 0 0 2 0 2 1 0 2 2 2 2 0 1 0 0 0 0 1 0 2 1 0 0 2 1 1 1 0 0 1 0 2 2 0 0 0 2 1 0 1 0 0 0 0 1 1 2 2 2 0 0 2 0 1 1 0 2 1 1 1 1 1 0 1 0 0 0 0 1 0 0 0 2 2 2 0 0 0 1 2 0 0 2 1 0 0 2 1 1 1 1 1 1 0 2 2 2 0 0 0 0 0 0 0 0 1 1 0 1 0 0 1 1 1 0 0 0 0 0 2 0 0 1 1 1 0 0 0 2 0 1 1
84 0 0 1 1 0 0 2 2 1 1 1 0 1 0 1 0 0 2 0 0 0 0 0 2 0 0 2 0 2 2 1 1 1 2 0 2 1 0 1 1 0 0 0 2 0 1 0 0 0 0 0 0 2 0 1 0 0 1 0 1 1 2 2 0 0 1 0 0 0 0 0 1 2 1 2 2 1 2 0 2 0 1 0 0 0 0 1 2 2 1 0 0 1 0 2 2 2 1 1 1 0 1 1 0 0 2 2 1 2 0 1 1 1 2 2 2 0 0 2 2 0 1 2 0 1 0 1 2 1 1 0 0 0 0 0 0 0 0 0 0 0 0 0 2 0 0 0 1 1 1 0 0 0 0 0 0 1 0 1 0 0 1 2 1 2 1 0 0 0 2 1 1 1 1 0 2 0 0 0 0 1 1 2 1 0 0 2 0 0 0 2 2 2 2 0 1 2 0 0 2 2 0 1 0 0 1 0 1 0 0 0 2 0 0 2 0 0 1 1 1 0 1 0 0 1 1 0 0 0 0 0 0 0 1 0 0 2 0 0 0 1 1 0 1 0 0 0 2 0 0 0 1 1 1 1 0 2 0 0 0 0 0 1 0 0 0 1 2 1 0 2 0 2 0 1 0 2 2 1 0 1 0 0 2 0 0 0 1 2 0 0 2 2 2 0 2 1 1 1 1 0 2 2 2 0 1 0 1 0 0 1 2 1 1 0 0 0 1 0 0 2 1 1 0 0 0 2 0 1 1 2 0 2 0 0 1 0 0 2 0 0 2 0 1 0 0 1 1 0 0 1 2 1 1 1 1 1 0 2 2 2 2 2 2 0 0 1 2 1 2 2 0 0 0 0 0 2 1 0 0 1 0 0 1 0 0 0 0 0 0 1 1 0 2 2 1 0 1 1 0 1 0 2 0 1 1 2 0 0 0 0 1 1 2 1 0 0 1 1 0 1 0 1 0 1 0 1 1 0 0 2 0 0 0 0 0 2 0 1 2 1 1 0 0 1 1 0 1 0 0 0 2 2 2 2 0 1 0 0 1 1 0 0 0 2 0 1 1 1 2 1 1 1 0 2 0 1 2 1 1 0 0 0 2 2 0 1 2 0 1 0 2 0 1 0 1 2 2 1 0 1 1 1 0 1 1 1 1 0 0 1 0 0 1 0 0 1 0 1 2 2 2 2 0 2 2 0 0 2 0 0 0 0 0 1 1 0 1 0 0 1 0 0 1 1 1 1 1 0 1 0 0 2 2 2 0 1 0 1 0 1 1 0 1 0 1 1 1 0 0 2 0 0 0 0 1 1 0 1 0 0 1 1 0 1 2 1 1 1 0 0 0 0 0 0 0 0 0 0 0 2 1 0 0 1 1 0 1 2 1 0 0 1 0 2 2 0 1 0 0 1 2 2 2 0 0 1 0 0 1 1 0 0 1 1 2 0 0 1 2 0 0 1 0 0 2 1 1 0 0 1 2 0 2 2 2 2 2 0 0 0 0 2 1 1 1 2 0 0 2 0 0 1 1 0 0 0 2 0 2 0 0 0 0 2 2 0 1 2 0 0 0 1 0 0 0 2 1 1 0 1 0 0 0 0 1 1 1 0 0 0 0 0 0 1 0 2 2 0 1 0 0 2 0 0 1 1 0 0 1 1 0 0 0 0 0 0 0 0 0 0 0 0 0 0 0 1 0 0 0 0 2 0 1 2 1 0 0 0 0 1 2 2 0 0 2 0 2 1 1 0 0 0 0 0 0 0 1 1 1 1 0 0 0 1 0 1 1 1 1 1 1 0 0 1 0 0 0 0 1 0 0 2 0 1 0 0 0 1 1 0 0 1 1 1 1 0 1 1 1 2 0 2 2 0 1 0 0 2 1 2 2 2 0 0 0 2 2 0 1 2 1 0 0 1 1 1 1 0 2 1 0 0 0 0 0 0 0 0 2 2 0 0 0 2 2 0 0 0 0 0 2 0 2 2 0 0 2 2 2 0 1 0 1 1 0 1 0 1 1 0 0 1 1 0 0 0 0 1 0 2 1 0 1 2 0 1 1 2 1 0 0 0 1 0 0 1 1 1 0 1 0 2 0 0 2 0 1 1 0 2 0 0 2 0 1 1 1 0 0 1 1 1 1 0 1 1 0 1 1 0 2 0 1 0 1 2 1 1 0 1 0 0 1 1 1 0 0 0 0 0 1 0 0 0 0 1 2 2 2 1 0 1 0 1 0 0 0 2 0 2 0 0 0 0 0 0 2 1 2 0
85 1 0 0 1 0 0 1 1 2 2 0 1 1 0 0 0 0 0 2 2 2 1 1 1 1 1 2 0 2 2 1 1 1 2 0 2 1 0 0 0 0 1 1 2 1 0 0 0 0 0 0 0 0 2 0 0 0 0 0 0 0 2 2 0 0 1 0 0 0 0 0 1 2 1 2 2 1 1 0 1 0 1 1 1 0 0 1 2 2 1 1 0 2 0 1 0 1 1 1 1 0 0 1 0 0 2 0 2 0 0 2 1 2 1 1 1 0 1 1 1 0 2 1 0 1 1 1 1 1 1 0 0 1 1 1 0 0 0 1 1 0 0 0 1 0 0 0 1 1 1 0 1 0 0 0 0 1 1 0 0 0 1 2 0 1 0 0 0 1 1 1 2 1 0 1 2 0 0 0 0 0 0 1 1 1 1 0 0 2 2 2 2 2 2 0 1 1 0 0 2 2 0 2 1 1 1 0 1 1 0 0 2 0 0 2 0 1 0 2 0 0 0 0 0 0 0 2 0 1 1 0 0 1 0 0 0 2 0 0 0 1 2 0 0 0 0 0 1 0 0 1 0 0 0 1 0 2 1 1 1 0 0 0 1 0 0 0 2 0 1 1 0 1 0 0 0 1 1 0 1 0 1 2 0 1 1 1 0 1 1 1 1 2 1 0 2 0 0 1 0 0 0 0 0 0 0 1 2 2 1 1 2 2 2 0 1 1 0 0 0 1 2 2 1 0 1 1 1 1 2 0 0 1 0 0 0 1 0 1 0 0 2 2 0 0 1 1 2 1 1 0 2 0 1 0 0 1 0 0 0 0 2 1 2 0 1 2 1 1 1 1 1 1 0 0 0 1 1 0 0 1 0 1 2 1 0 0 0 0 0 1 1 1 2 1 1 1 1 2 0 2 0 1 0 0 1 2 0 0 0 0 0 2 2 0 1 1 1 0 0 1 0 0 1 1 1 0 2 0 1 1 2 0 2 1 0 0 0 0 1 0 2 0 0 1 1 0 1 0 0 0 0 2 0 0 0 2 0 1 2 1 0 2 1 1 1 1 1 0 1 0 0 0 0 1 0 1 2 0 0 1 0 1 1 1 0 0 1 0 1 1 1 2 0 0 0 2 2 2 0 2 1 0 0 2 2 2 2 0 0 1 1 0 0 0 0 1 0 1 1 2 2 2 0 0 0 2 2 0 2 0 0 0 0 0 0 0 2 0 0 0 0 1 1 1 0 1 1 1 0 1 0 2 2 0 0 0 2 2 0 0 0 0 0 0 1 1 0 1 0 1 1 0 0 1 1 0 0 0 0 0 1 1 0 0 1 1 1 1 1 0 1 0 0 0 0 1 1 2 1 1 2 0 2 2 0 1 0 0 1 0 0 1 1 0 0 0 1 0 0 1 0 0 0 1 1 1 0 0 2 2 1 0 1 1 2 0 0 1 0 0 0 1 1 0 1 1 0 1 1 2 0 0 1 2 2 0 0 0 0 0 1 0 1 1 1 2 0 0 1 0 0 2 2 0 0 0 2 0 2 0 1 1 0 2 2 2 2 0 1 1 0 1 0 0 2 2 0 2 1 1 0 0 0 0 2 2 0 0 0 0 0 1 1 0 0 1 2 0 0 0 0 1 1 1 1 1 1 0 1 1 0 0 0 1 0 0 0 0 0 0 0 0 0 1 0 0 0 0 0 0 0 0 1 1 0 0 0 0 0 1 2 0 0 0 2 0 2 1 0 1 1 1 1 1 1 0 1 1 1 1 1 1 2 2 0 2 0 2 0 2 0 1 1 0 0 1 0 1 0 0 0 2 0 1 1 0 0 1 2 1 1 1 1 2 0 2 1 0 0 1 0 2 1 0 1 0 0 2 2 2 1 1 0 1 0 1 1 0 0 0 0 0 0 0 0 2 1 0 0 0 0 0 1 0 1 0 0 0 1 1 0 0 0 0 0 0 1 0 0 0 1 0 1 1 0 1 1 0 1 1 2 0 0 0 1 1 0 2 2 0 0 1 1 1 1 0 1 0 1 2 1 0 2 1 0 1 0 1 0 0 1 1 2 0 0 2 2 1 0 2 1 1 1 0 0 0 0 0 0 2 0 1 0 0 0 1 2 0 0 0 1 2 2 0 0 0 0 0 1 1 1 0 1 0 1 1 1 1 0 1 0 0 1 2 2 0 0 0 0 0 0 0 0 0 1 0 1 0 0 1 0 0 0 0 0 0 0 2 0 0 0 2 0 0 0 1 2 0 1 0
86 0 0 1 0 0 0 1 1 2 2 0 0 0 0 0 0 0 1 1 1 1 1 0 2 0 0 1 1 2 2 1 0 1 1 0 2 1 0 0 1 0 0 0 2 0 1 0 0 2 1 0 0 0 0 1 1 0 0 1 1 0 2 2 0 0 2 1 0 0 0 1 1 2 1 2 2 0 1 1 1 0 0 0 1 0 0 2 2 2 1 1 0 2 0 0 0 1 0 1 2 1 0 0 2 2 2 1 1 1 0 2 0 1 0 1 0 0 1 1 1 0 2 0 0 2 0 0 0 0 0 0 0 0 1 0 0 0 0 0 0 0 2 0 2 0 1 0 0 0 0 0 0 0 0 0 1 1 0 0 2 0 2 2 1 2 0 0 1 1 1 0 0 1 0 0 2 0 0 0 0 0 1 2 2 1 2 1 0 0 0 1 1 0 0 1 1 2 0 0 0 0 1 0 0 1 1 0 0 0 0 0 1 0 0 2 0 1 2 1 1 0 1 0 0 1 1 1 0 0 0 1 0 0 1 0 0 2 1 1 1 0 2 0 1 0 0 0 1 0 0 0 0 1 1 2 1 2 0 2 0 2 0 0 0 0 0 1 0 0 1 1 0 2 0 0 0 2 2 1 0 1 0 1 1 1 1 0 1 2 1 1 1 2 2 1 2 1 0 0 0 0 0 0 0 0 0 0 1 2 0 1 2 2 2 0 0 1 0 0 1 0 1 1 2 0 0 0 0 1 1 1 0 0 0 0 0 0 0 1 0 1 0 1 0 0 0 0 2 2 2 0 2 0 0 0 1 0 0 2 2 2 0 0 0 0 0 1 2 0 2 2 0 0 0 0 2 1 0 0 0 1 0 0 1 0 0 0 0 0 0 1 2 0 2 2 2 2 0 1 0 0 0 2 0 1 0 0 0 0 0 0 0 1 1 0 0 0 1 0 0 2 0 2 1 1 1 2 2 2 0 1 0 1 0 1 1 1 0 0 0 2 2 1 1 1 1 2 0 0 0 1 1 1 2 1 1 1 1 1 1 1 1 0 0 2 0 2 2 2 2 2 0 0 1 1 1 0 2 1 2 0 0 1 0 2 2 1 2 0 2 0 0 1 0 0 1 2 2 1 0 2 1 1 0 1 2 1 2 0 1 1 1 0 0 1 1 1 0 1 1 2 1 2 1 1 0 0 0 1 1 0 0 1 0 0 0 0 1 1 1 1 0 2 2 1 0 1 1 1 0 1 0 0 2 1 1 0 1 0 1 0 1 0 0 0 0 1 1 0 1 1 2 0 0 2 2 1 0 1 0 0 0 1 2 1 2 1 0 1 1 1 1 1 0 0 0 0 1 0 0 1 1 1 2 2 0 2 0 2 1 0 0 1 0 0 0 0 0 0 1 1 0 1 1 0 1 1 0 0 2 2 0 0 2 0 2 0 0 1 0 2 0 0 2 0 1 1 0 0 2 1 0 2 1 2 1 2 2 0 0 0 1 1 1 2 1 2 0 0 1 0 1 1 1 0 1 0 1 1 1 0 0 1 0 2 2 0 0 1 0 1 0 0 1 0 1 2 0 1 1 1 1 0 0 0 1 2 0 0 0 0 0 0 1 1 1 0 0 0 0 0 0 2 0 1 1 1 1 0 1 1 0 0 0 0 1 0 0 0 0 0 0 0 0 0 0 0 0 0 0 0 0 0 0 2 1 0 0 0 0 1 2 2 1 0 2 0 1 2 0 1 2 0 0 0 1 0 0 0 0 1 1 1 2 2 0 2 2 2 0 0 1 1 2 0 1 0 0 0 0 0 0 1 0 1 1 0 0 1 2 1 2 0 0 2 0 0 1 0 1 1 0 2 2 0 1 0 0 1 0 0 2 1 0 1 0 1 1 0 1 1 0 0 1 0 1 0 0 0 2 0 0 0 1 0 0 1 0 0 2 2 0 0 0 1 1 1 2 0 0 0 2 1 2 2 1 1 1 0 1 1 1 0 0 0 1 0 0 2 2 0 0 1 1 1 1 0 0 0 0 0 0 0 1 1 1 2 1 1 1 0 1 1 1 0 0 1 2 1 1 1 0 1 0 0 1 1 1 1 0 2 0 0 0 0 0 2 2 0 0 1 1 0 0 1 0 1 0 0 1 0 1 0 2 0 2 2 1 0 0 0 0 1 0 1 1 1 1 0 0 0 0 1 1 1 1 0 1 0 0 1 0 0 0 0 0 1 1 2 0 0 1 1 0 0 0 0 1 0 0 0
87 0 0 0 0 0 0 2 2 1 1 0 1 1 0 0 0 0 1 1 1 2 0 0 2 0 2 2 1 1 1 0 1 2 0 1 2 2 0 0 1 0 0 0 2 1 0 0 0 1 0 0 1 0 1 1 1 1 1 0 0 0 2 2 0 1 1 0 0 0 0 1 2 2 2 2 2 0 1 0 1 0 1 0 0 0 0 0 2 2 0 0 2 2 0 1 1 1 1 1 1 0 1 1 0 0 2 1 1 1 0 2 1 2 0 0 0 0 0 2 2 0 2 1 0 0 1 1 2 1 0 1 0 0 0 0 0 0 1 0 1 0 1 0 0 0 0 0 0 0 0 0 0 0 0 0 1 1 1 0 0 0 0 1 1 1 0 0 0 0 2 1 1 1 0 1 2 2 0 0 0 2 1 2 1 0 0 1 0 1 2 2 2 1 1 0 1 2 0 0 0 0 0 2 2 0 0 0 2 1 0 0 1 0 0 2 2 0 1 1 1 1 0 0 0 0 0 1 0 0 1 1 0 0 1 0 0 2 0 0 0 0 2 0 2 0 1 0 2 0 0 0 1 0 0 0 1 1 0 0 0 0 1 1 1 0 0 1 2 1 0 0 1 2 0 1 0 2 2 1 0 1 0 2 0 0 0 0 1 1 1 0 1 2 2 1 2 0 0 2 0 1 2 2 2 0 0 0 2 2 2 0 2 1 1 0 0 1 0 0 0 2 1 1 2 0 0 1 0 0 0 2 0 1 0 0 0 1 0 1 1 1 1 2 0 0 1 0 1 0 0 0 1 0 0 0 0 0 0 1 1 1 2 2 1 1 0 1 2 0 2 2 1 1 0 0 1 0 0 0 2 1 0 0 1 0 0 0 0 0 0 1 0 0 2 0 0 1 0 1 0 2 1 1 0 0 0 0 0 0 0 0 0 0 0 0 1 0 0 0 1 0 0 1 0 1 0 0 2 1 1 0 0 2 1 1 1 0 0 0 2 1 1 0 0 2 1 1 0 0 0 1 0 1 1 0 1 2 0 2 2 2 0 0 0 2 0 1 2 0 1 0 1 1 0 0 0 0 2 0 1 0 0 0 1 2 1 0 1 0 1 1 1 1 0 0 1 0 0 2 2 2 1 0 0 2 1 0 0 0 0 0 0 0 1 0 1 2 0 2 2 2 2 2 1 1 1 0 0 1 1 1 0 1 0 1 0 0 1 0 1 1 0 0 1 1 0 1 1 0 1 0 0 2 1 0 0 1 0 1 0 0 0 1 1 0 1 2 0 2 0 0 0 0 1 0 1 0 0 0 0 0 0 1 1 1 1 2 1 1 1 0 0 2 0 1 0 0 0 0 0 2 0 2 2 2 1 1 0 2 2 0 0 1 1 1 1 0 0 1 0 1 0 0 0 0 2 1 0 0 1 2 0 0 1 1 2 0 0 1 0 1 0 1 1 0 2 1 1 0 0 1 2 0 2 2 2 1 0 0 0 0 1 0 1 2 0 2 1 0 0 1 1 1 1 0 1 0 1 1 0 1 0 1 0 2 2 1 1 0 0 2 0 2 1 0 2 1 0 2 0 2 0 0 0 0 2 2 0 1 1 1 0 0 0 2 1 0 0 0 0 1 0 1 0 0 0 1 1 0 2 2 0 0 0 0 0 0 1 0 0 0 1 1 0 0 1 1 0 0 0 1 0 0 0 1 0 0 0 0 0 0 2 1 0 0 2 0 2 2 0 0 2 1 1 0 0 1 1 2 2 1 2 0 2 1 1 2 1 2 0 1 0 0 0 0 0 1 1 2 0 0 1 2 1 0 1 0 0 0 0 0 2 0 0 2 0 1 1 0 1 1 0 2 1 0 0 0 0 1 0 2 2 1 0 1 1 2 2 0 1 2 0 0 0 0 0 1 0 1 2 0 0 0 0 0 0 0 0 0 1 1 1 0 1 1 1 0 1 0 0 0 1 0 2 2 0 2 2 1 1 1 1 0 0 0 0 1 0 2 2 0 0 2 2 2 2 0 0 0 0 2 0 0 1 1 2 1 0 0 0 0 0 0 2 2 2 2 1 1 0 1 1 2 0 0 2 0 1 1 0 2 0 2 0 0 0 0 1 1 0 0 0 0 0 0 1 0 0 0 2 0 1 0 1 0 1 1 1 2 1 2 1 0 1 1 1 0 0 0 2 0 0 0 0 0 1 0 0 0 0 2 0 0 0 0 0 0 1 1 1 0 0 1 1 1 0 0 1 0 1 0
88 0 0 0 0 0 0 1 1 1 1 0 0 0 0 0 0 0 1 1 1 2 0 0 2 0 1 1 0 1 1 0 1 2 0 2 1 2 0 0 1 0 0 0 1 0 1 0 0 0 0 0 2 0 0 0 1 1 1 1 0 0 2 2 0 1 1 0 0 0 0 0 1 2 1 2 2 0 2 0 0 0 0 0 1 0 0 1 1 2 1 1 1 0 1 1 0 0 0 0 2 0 1 0 1 1 1 2 0 2 0 1 0 2 0 0 0 0 1 1 1 0 1 2 1 0 1 1 2 2 0 1 0 0 0 0 0 0 2 1 1 0 0 0 1 0 1 0 1 1 1 0 0 0 1 0 0 1 0 0 1 1 2 2 0 2 0 0 1 1 1 0 0 1 1 1 2 1 0 1 0 1 0 1 1 1 1 2 1 1 1 2 2 0 1 1 1 2 0 0 1 1 0 2 2 1 0 0 1 0 0 0 0 1 0 2 0 0 1 1 1 0 0 0 0 1 1 1 0 0 0 0 0 0 2 0 0 2 0 1 1 0 2 0 2 0 0 0 2 0 0 0 2 0 0 1 0 0 1 1 1 0 1 2 0 0 0 0 0 0 0 2 0 2 1 1 0 2 2 1 1 0 0 0 1 0 0 0 0 2 0 2 1 2 1 0 2 1 0 1 0 0 1 1 1 0 0 0 1 1 1 0 2 1 1 0 1 1 0 0 0 2 1 1 1 0 1 1 1 0 1 1 0 1 0 0 0 2 0 0 0 0 1 2 0 0 0 0 2 2 2 0 2 1 0 1 2 0 0 1 1 1 2 1 2 2 0 1 2 0 2 2 0 0 1 1 1 2 0 0 2 0 0 0 0 0 0 0 0 0 0 0 0 0 1 1 1 0 1 1 0 1 0 1 0 1 0 0 0 0 0 0 0 0 0 0 1 0 2 0 0 0 0 1 2 2 2 1 2 1 1 1 2 0 2 0 0 0 0 0 2 0 1 0 0 1 1 1 0 0 0 1 0 1 1 0 1 1 2 2 1 2 0 1 1 1 1 1 1 0 1 0 1 1 2 0 1 1 2 1 1 1 0 0 2 0 0 1 2 1 2 0 0 2 1 0 2 2 2 1 1 1 1 0 0 1 2 1 0 1 1 0 1 0 0 1 0 2 0 2 2 2 1 0 0 0 0 0 0 2 0 2 0 1 0 1 0 0 1 1 0 1 0 0 0 1 1 2 2 0 0 0 0 1 1 1 0 0 0 0 0 0 0 1 2 0 2 1 1 0 0 1 0 0 1 0 1 0 0 0 1 0 0 1 2 1 2 1 1 1 0 0 1 0 0 0 1 1 1 1 1 1 0 2 2 2 0 2 0 1 0 0 0 1 1 0 0 0 0 0 0 0 0 1 1 1 0 0 0 0 0 0 0 0 2 0 1 0 0 2 2 0 0 1 0 0 2 0 0 1 0 1 0 2 2 2 0 2 2 0 0 0 1 0 1 2 0 1 2 1 0 1 2 0 0 0 0 1 2 1 0 0 1 0 0 2 0 1 2 1 0 1 0 0 0 0 0 2 0 2 1 1 0 1 1 1 0 1 0 0 0 0 0 1 1 1 1 1 1 0 0 0 1 2 0 1 1 0 0 0 0 0 0 1 0 1 1 0 0 0 0 0 0 0 0 0 0 0 0 0 0 0 0 0 1 1 0 0 0 0 0 0 2 2 0 0 2 0 2 2 0 0 2 2 2 0 1 0 0 0 1 1 1 0 1 1 0 2 1 2 0 1 2 0 0 2 0 1 0 2 0 0 1 2 1 0 1 1 1 0 0 0 0 2 2 2 0 0 2 0 1 1 0 2 2 0 1 0 0 2 0 2 2 0 0 0 0 1 0 0 0 0 0 0 1 0 1 1 1 0 2 1 0 0 1 0 1 0 0 0 2 2 0 0 0 0 1 1 1 0 0 0 2 0 2 2 0 1 2 1 1 0 2 0 0 0 0 2 1 0 0 0 0 1 1 0 0 0 1 0 2 2 0 0 2 2 0 2 1 2 1 0 0 0 1 1 2 1 1 1 0 1 0 1 1 0 1 0 1 1 0 2 1 2 1 0 0 0 1 0 0 0 2 0 0 0 1 1 0 1 1 0 1 0 1 0 1 2 1 0 0 1 0 0 0 0 0 0 0 0 0 0 0 0 0 1 1 0 2 0 0 0 0 1 0 1 2 0 2 2 2 0 0 1 0 0 0 0 0 0 0 0
89 1 0 2 0 1 1 1 2 2 1 0 0 0 0 0 0 1 2 0 0 2 0 0 2 0 1 2 0 2 2 1 1 1 2 2 1 1 1 1 1 1 0 0 1 0 1 0 0 2 0 0 0 0 1 1 1 1 2 1 1 1 2 1 0 0 0 1 0 0 0 1 2 2 2 2 2 1 1 0 0 0 0 2 2 0 0 0 0 2 0 0 2 1 1 1 0 0 0 0 2 0 0 1 0 0 2 2 0 2 1 1 0 0 1 1 1 1 1 1 1 0 2 2 0 0 2 2 2 2 0 2 0 1 0 0 0 0 1 0 0 0 0 0 1 0 0 0 0 1 1 0 0 0 0 0 1 1 1 1 1 1 1 2 0 1 0 1 0 1 1 1 0 1 0 0 1 1 1 1 0 2 1 2 1 0 1 1 1 2 2 2 0 0 0 1 1 0 0 1 0 1 0 1 1 1 1 1 0 1 1 0 1 0 0 2 0 0 2 0 2 0 1 0 0 0 0 0 0 0 0 0 0 0 1 0 0 1 1 1 1 0 2 0 0 0 0 0 2 0 0 0 0 0 0 2 1 2 0 0 0 0 0 1 1 0 0 1 1 0 0 1 0 1 1 1 0 2 2 1 0 0 1 2 0 2 1 0 2 2 1 1 0 1 0 0 1 0 0 1 0 0 1 1 1 0 1 1 1 1 0 1 1 1 1 0 1 0 0 0 0 0 2 1 1 0 0 1 1 0 2 1 0 2 0 0 0 2 1 1 0 2 1 2 1 0 0 0 1 0 0 0 2 0 1 1 1 2 0 0 0 0 2 2 2 1 0 2 2 0 2 2 0 0 0 0 2 1 0 0 0 1 0 0 0 0 0 0 0 1 0 0 0 0 1 0 0 1 2 2 0 2 0 2 0 0 1 0 0 0 0 1 0 0 0 0 0 0 0 0 0 0 0 1 1 2 1 0 1 1 0 0 0 2 1 1 0 1 0 0 0 2 2 1 1 1 2 1 0 0 0 1 2 2 2 2 0 0 0 1 1 1 1 0 0 2 1 2 2 0 2 0 0 0 0 1 0 0 2 0 2 0 0 0 2 1 0 1 2 1 0 0 1 1 1 0 1 0 0 2 2 2 2 1 0 0 2 0 1 0 0 0 1 0 0 1 1 1 0 2 2 2 2 2 1 0 0 0 0 1 0 0 0 0 0 0 0 0 1 1 1 1 0 0 0 0 0 0 0 0 1 0 0 1 1 0 1 0 1 1 0 0 0 0 0 0 0 0 0 0 0 0 1 0 0 1 1 0 0 0 1 0 0 1 2 0 0 0 0 0 0 0 1 1 1 1 1 0 0 0 0 1 1 1 1 1 2 1 1 1 0 0 0 1 1 0 0 0 0 0 1 1 0 0 0 0 0 0 0 0 0 0 1 0 1 0 2 0 1 1 2 0 0 2 1 0 2 1 0 0 0 1 1 1 2 2 0 2 1 0 0 0 1 0 1 1 1 2 1 0 1 1 1 0 0 1 2 0 2 1 0 1 0 0 0 1 1 1 1 1 1 0 1 1 0 0 1 1 0 1 0 2 0 0 1 0 1 1 0 0 0 0 0 0 0 1 1 0 0 0 0 1 1 2 0 1 2 1 1 0 1 1 0 0 0 0 0 0 0 2 2 2 1 1 0 0 0 0 0 0 0 0 0 0 0 2 1 0 1 1 0 0 2 1 1 1 1 0 2 2 0 0 1 0 0 1 1 0 1 1 2 2 0 0 1 2 0 1 1 1 1 1 1 1 1 1 0 1 0 2 0 0 0 1 0 1 1 1 1 1 1 0 1 0 0 1 1 0 0 1 0 1 0 2 2 0 1 0 0 2 0 1 2 0 0 1 0 0 0 1 0 1 0 0 0 0 0 1 1 0 1 0 0 1 0 1 1 0 0 0 2 2 0 0 0 0 1 0 1 0 2 1 0 0 0 0 0 1 2 2 2 0 2 0 0 0 0 2 1 0 0 0 0 1 2 2 2 0 0 1 1 2 0 0 0 1 1 1 0 0 0 0 0 0 0 2 2 2 1 1 0 1 0 1 0 0 2 1 0 0 1 1 0 2 0 0 0 0 2 1 0 0 1 1 1 1 0 1 1 1 0 1 0 0 2 0 2 1 0 0 0 1 0 0 1 1 1 1 1 0 0 1 0 0 0 1 1 0 1 0 0 1 0 0 0 0 0 0 0 2 0 0 0 0 0 0 0 0 0 0 1 0
90 0 0 1 0 0 0 1 1 1 1 1 0 0 0 0 0 0 2 0 0 0 1 0 2 0 1 1 1 2 1 1 1 0 2 0 2 2 0 0 1 0 0 0 2 1 2 0 0 1 0 0 0 0 1 2 1 0 0 1 0 1 1 1 0 0 0 0 0 0 0 1 1 2 1 2 2 0 0 1 0 0 0 1 2 0 0 0 2 2 0 0 1 2 0 2 0 1 0 0 1 0 1 1 0 0 2 2 0 2 0 1 1 2 2 2 2 0 1 1 1 0 2 2 0 0 2 0 1 1 0 0 0 1 1 1 0 0 0 0 0 0 0 0 0 1 0 0 1 1 1 1 2 1 0 0 1 1 1 1 0 0 2 2 1 2 0 2 0 2 0 2 0 1 1 1 2 1 1 1 0 2 0 1 1 1 1 2 0 0 0 2 2 1 2 0 2 1 0 0 1 1 0 2 2 0 0 0 2 0 0 0 2 0 0 2 0 1 1 1 1 1 0 0 0 2 1 2 0 0 1 0 0 0 0 0 0 2 0 0 0 0 1 1 1 0 0 0 2 0 0 0 1 1 1 2 1 0 0 0 0 0 0 0 0 0 0 0 1 1 0 1 0 2 0 0 0 2 2 0 1 1 1 2 0 2 0 1 1 2 1 1 0 1 1 1 0 0 0 1 0 0 0 0 0 0 1 1 2 1 1 0 1 0 0 0 0 0 0 0 1 2 2 0 1 0 0 2 1 1 1 1 0 2 0 0 0 2 0 0 0 0 0 2 1 1 0 0 2 2 2 0 1 1 0 1 1 0 0 0 1 1 0 0 0 0 0 2 1 0 1 1 0 0 0 0 2 0 0 1 1 1 0 0 1 0 0 0 0 0 0 1 1 1 2 2 2 0 1 1 0 1 0 2 0 1 0 1 0 0 0 2 0 0 0 0 0 1 1 0 0 1 0 1 2 2 1 0 1 0 1 0 0 2 2 2 0 0 1 0 2 0 2 0 0 1 1 2 0 0 0 2 1 2 1 1 0 2 2 2 1 1 1 0 0 1 1 2 2 0 0 0 2 2 0 2 0 0 1 0 0 0 0 0 2 1 0 1 2 1 1 0 0 2 0 0 1 1 1 1 1 2 1 1 0 1 1 1 1 0 0 0 0 0 0 0 0 1 0 1 1 2 2 2 2 0 0 0 0 2 0 1 0 0 0 0 0 0 1 2 0 0 0 1 1 0 0 2 2 0 0 0 0 1 2 1 0 0 1 1 1 0 0 0 0 1 1 0 0 0 0 2 1 0 0 1 1 1 0 1 0 0 0 0 2 1 2 2 2 2 0 0 0 0 0 0 0 0 0 1 0 2 0 2 2 2 1 0 0 1 0 0 0 1 1 1 1 0 0 0 1 0 1 1 1 0 1 1 0 0 1 1 0 0 1 1 2 0 0 2 0 0 0 2 0 0 2 0 0 0 0 1 1 0 1 1 2 2 2 0 0 0 2 1 1 1 1 2 0 1 1 0 1 1 1 0 0 1 1 1 2 0 0 0 1 2 2 0 2 2 0 0 1 2 2 0 2 2 0 1 1 0 1 0 1 0 0 0 0 1 1 1 0 0 0 1 0 0 0 0 0 0 1 2 0 1 1 0 0 0 0 0 0 0 0 0 0 0 1 2 1 1 0 0 0 0 0 1 0 0 0 0 0 0 0 1 0 0 0 0 2 1 2 0 0 2 0 2 0 2 0 0 1 0 0 0 2 0 1 1 1 2 1 0 1 2 1 2 0 2 0 2 0 1 1 0 0 0 0 0 0 0 0 2 0 1 1 0 0 0 1 1 0 1 1 1 1 1 2 0 1 2 0 2 2 0 1 0 0 1 0 1 2 2 0 1 1 1 1 0 1 1 1 0 0 1 1 2 1 0 1 0 0 0 1 0 1 0 1 1 1 1 0 0 0 0 1 1 2 0 0 0 1 1 2 2 0 0 1 1 2 0 0 0 0 0 0 1 0 2 2 0 1 1 0 0 0 0 1 1 1 1 1 0 1 0 1 1 0 0 0 0 0 0 1 1 2 0 1 0 1 0 0 1 1 0 2 2 0 0 1 1 0 1 0 0 1 0 2 1 0 0 0 1 1 2 0 0 0 0 1 1 2 0 0 0 0 2 0 0 0 0 0 1 0 1 1 0 0 0 1 0 0 0 0 0 0 0 1 0 0 1 1 1 0 0 0 0 0 2 0 0 0 2 0 1 0 2 1 0 0 0
91 0 0 0 0 0 0 2 2 1 0 0 0 0 0 0 0 0 1 1 1 1 0 0 2 0 1 1 1 2 1 1 1 0 1 1 1 0 0 0 0 1 2 2 2 1 1 0 0 1 1 0 2 0 0 1 0 0 1 1 1 1 0 0 0 0 1 0 0 0 0 2 1 2 1 2 2 0 1 0 1 0 0 1 1 0 0 0 2 2 0 0 0 1 0 1 0 0 0 0 1 0 2 0 0 0 2 1 1 1 1 1 1 1 1 1 1 0 1 1 1 0 2 2 0 1 1 1 1 1 0 0 0 1 1 1 1 0 0 0 1 0 0 0 2 0 0 0 0 0 0 0 0 0 1 0 0 1 1 0 0 0 1 2 1 1 1 1 0 2 0 1 0 2 0 0 2 1 1 1 0 2 0 2 2 2 2 0 0 0 0 1 1 1 1 1 1 1 0 0 0 0 1 1 1 0 1 0 2 0 1 0 1 0 0 2 0 0 2 0 2 1 0 0 0 2 1 0 0 0 0 0 0 0 2 1 1 2 0 0 0 2 2 0 1 0 1 0 2 0 0 0 0 0 0 1 1 2 0 0 0 0 0 1 1 0 0 1 2 1 0 0 0 2 0 0 0 2 2 1 0 0 0 2 1 1 1 2 0 2 1 1 1 1 1 0 1 2 0 2 0 2 0 0 0 0 0 1 1 1 0 2 2 2 2 0 2 0 1 0 0 2 2 0 1 0 0 1 1 1 1 2 0 1 0 0 1 0 0 2 0 1 1 1 0 0 1 0 2 1 1 0 2 0 0 0 1 1 0 1 1 2 2 1 2 0 0 1 2 0 2 2 1 1 0 0 1 2 1 1 2 0 0 1 2 1 0 0 0 0 0 1 0 0 2 0 0 0 1 1 0 1 0 1 0 1 0 0 0 0 0 0 0 0 0 0 1 0 0 0 0 0 0 2 1 1 0 0 1 1 0 2 1 1 2 1 0 0 0 0 2 0 1 1 0 2 1 0 2 0 0 0 1 2 1 1 0 1 0 1 1 1 0 2 1 1 1 1 1 1 2 0 1 1 0 2 0 0 2 1 2 0 0 0 0 2 2 1 1 0 1 1 0 2 1 0 1 0 0 2 2 2 2 2 0 0 1 0 0 0 0 1 0 1 1 0 0 0 0 0 0 2 0 0 0 0 0 0 0 1 1 0 0 0 1 0 1 0 1 1 0 1 0 1 2 1 0 0 0 0 1 0 0 0 2 1 1 0 1 1 1 0 1 0 0 1 1 2 2 0 0 1 1 0 0 1 1 0 0 0 1 0 0 1 1 0 0 0 0 0 0 0 0 0 0 1 0 1 1 1 1 0 0 2 2 2 1 0 0 1 1 0 0 1 0 1 1 0 0 0 0 0 0 0 0 1 1 1 0 0 1 2 1 0 1 0 2 0 0 0 2 1 0 0 1 0 2 2 0 0 0 0 1 1 2 2 1 2 2 0 0 0 1 2 2 2 1 1 1 0 1 1 1 0 0 1 1 0 1 1 1 0 0 2 2 2 0 1 2 1 1 1 0 2 0 0 1 0 0 0 0 0 0 0 2 0 2 2 0 0 0 0 0 1 0 0 0 0 0 0 0 0 0 1 1 0 0 0 0 0 1 1 0 1 0 1 1 0 1 2 0 0 0 0 0 1 1 1 0 1 1 1 1 0 0 0 0 0 0 1 0 0 2 0 0 0 2 1 1 2 0 0 2 2 2 0 1 0 2 2 2 2 1 1 2 1 1 2 0 2 0 2 1 1 2 0 1 1 0 1 0 0 1 2 1 0 1 1 1 1 1 0 0 1 1 1 1 0 1 0 1 1 0 2 2 0 1 0 0 2 0 1 1 0 0 0 0 0 2 1 1 2 0 0 0 0 0 1 1 0 1 0 0 0 0 0 0 0 0 0 0 1 0 0 0 0 1 0 2 0 0 0 2 0 2 2 0 1 1 1 2 0 1 0 0 0 1 2 0 0 0 0 0 1 1 1 1 0 0 0 0 2 0 0 2 2 0 1 0 1 0 0 0 0 0 2 2 2 2 2 0 2 0 1 1 0 1 1 1 1 0 2 0 1 0 0 0 1 1 0 0 2 2 1 1 0 0 0 1 0 1 0 2 0 0 0 0 1 0 0 0 0 1 0 0 0 0 0 1 1 0 0 0 1 1 1 1 0 1 1 0 2 2 2 0 0 0 0 0 2 0 0 0 1 0 0 0 1 1 0 2 1
92 1 0 2 0 1 1 1 1 2 2 0 1 2 0 1 0 0 1 1 1 2 1 2 0 1 1 2 0 2 2 0 1 1 2 0 2 0 0 0 1 1 1 1 2 1 1 1 0 1 0 1 0 1 2 0 1 1 0 0 2 0 2 2 0 0 0 0 0 0 0 0 1 2 1 2 2 0 1 0 1 0 0 2 2 0 0 0 1 1 0 0 0 1 0 1 0 2 2 2 0 0 1 1 0 0 2 0 2 0 0 2 1 1 1 1 1 0 2 2 2 0 1 1 0 2 0 0 0 0 1 0 0 0 1 0 0 0 0 0 1 0 0 0 1 0 0 0 0 0 0 0 0 0 1 2 0 0 2 1 0 0 0 2 1 0 0 1 1 2 0 2 1 1 0 1 2 0 0 0 0 0 2 2 2 0 1 1 0 2 2 2 2 1 2 0 0 2 0 1 0 1 0 1 1 1 1 0 2 0 0 0 1 0 1 1 1 0 1 1 1 0 0 0 0 1 1 2 1 0 1 0 0 1 1 0 0 2 0 0 0 1 2 0 2 0 0 0 1 1 1 1 2 0 0 1 1 2 0 1 0 1 0 1 0 0 0 0 1 0 0 1 0 1 1 0 0 2 2 2 1 0 0 1 1 0 1 1 1 2 1 2 0 2 1 1 2 1 1 2 0 0 1 1 1 0 2 1 1 1 1 0 1 2 2 0 0 0 1 0 0 2 0 0 0 0 1 1 1 0 1 2 0 1 0 0 0 2 0 1 0 0 1 2 0 0 1 0 2 0 0 0 0 0 0 0 0 0 0 2 2 2 0 0 0 0 0 2 2 0 2 2 0 0 0 0 1 1 1 0 1 1 0 0 1 0 0 0 0 1 0 0 1 0 2 0 0 0 1 1 0 1 0 2 1 1 0 0 0 0 0 1 0 0 0 0 0 0 1 1 0 1 0 1 1 1 1 0 1 0 0 0 0 2 1 1 0 1 0 0 2 1 1 0 0 2 0 1 0 0 0 1 0 2 0 0 0 2 0 2 2 1 1 0 0 1 2 2 2 0 0 0 1 1 0 1 2 0 2 0 0 0 0 0 1 1 1 1 1 0 0 1 1 2 0 0 1 1 1 2 1 2 1 2 0 0 2 1 0 0 0 0 0 0 2 0 0 1 0 1 1 2 2 1 0 0 0 0 0 2 0 1 0 0 0 1 1 0 2 2 1 2 0 0 0 1 0 1 1 0 1 0 0 1 2 2 0 0 1 0 1 0 1 1 1 0 2 2 2 0 1 2 1 0 0 1 2 0 0 0 2 0 0 0 0 0 0 1 1 1 0 0 1 1 0 0 0 0 0 0 0 2 2 1 1 2 1 1 0 1 0 0 0 1 0 1 1 0 0 0 0 0 1 1 1 0 1 1 0 0 0 0 1 0 1 1 2 1 1 2 1 1 0 1 1 0 2 1 0 0 2 0 0 0 1 2 2 2 2 0 0 0 0 0 0 1 1 2 0 1 1 1 1 0 0 0 1 0 2 0 0 1 0 2 2 2 0 1 1 1 0 1 0 0 0 0 0 2 0 2 1 1 0 0 2 0 0 1 0 1 2 1 0 0 0 2 1 1 1 0 0 0 0 2 0 0 0 1 1 0 0 0 0 0 1 0 2 0 0 0 0 0 0 0 0 1 1 0 0 1 1 1 1 1 1 0 0 0 0 0 0 0 2 1 0 1 2 1 1 1 0 0 1 0 0 0 1 0 0 0 1 1 0 0 0 1 0 1 0 1 0 1 2 0 0 2 0 0 0 1 0 0 0 1 0 1 1 0 0 1 1 0 1 1 1 1 1 0 2 0 2 2 0 2 1 0 1 0 0 2 0 1 2 1 0 1 1 2 1 0 0 0 0 0 1 0 1 0 0 1 1 0 0 0 0 0 0 1 0 0 2 2 0 0 0 1 2 0 2 1 1 0 1 0 1 1 0 0 1 1 2 0 2 0 1 1 0 0 0 2 2 0 1 1 1 1 1 0 0 0 0 2 1 0 1 1 1 2 1 1 1 0 0 0 1 1 1 1 1 1 0 1 0 0 0 0 0 0 0 1 1 1 0 2 0 0 0 1 1 0 0 0 1 2 2 0 1 0 0 2 0 0 2 0 0 0 0 1 1 1 0 1 0 1 1 1 1 1 1 1 0 0 0 0 0 0 0 0 1 1 1 1 0 0 0 0 0 0 0 1 0 0 0 1 0 0 0 0 1 0 0 0
93 0 0 1 0 0 0 1 2 2 1 0 1 1 0 2 0 0 1 2 1 2 0 0 2 0 0 1 0 2 2 1 0 0 2 0 2 1 0 0 1 0 1 1 2 0 0 0 0 0 0 0 0 0 2 0 0 1 0 0 0 0 1 1 0 0 1 0 0 0 0 0 2 1 1 1 1 0 1 0 2 0 0 1 1 0 0 1 2 2 1 1 0 2 0 1 0 0 0 1 2 1 0 1 1 1 1 1 1 1 0 2 0 0 0 2 1 1 1 1 1 1 2 1 0 0 1 0 1 1 0 1 1 1 0 0 1 0 0 0 0 0 0 0 0 0 0 0 0 0 0 0 1 1 0 0 1 0 0 0 1 1 2 2 2 2 1 1 0 1 1 0 1 0 0 2 0 1 1 1 0 1 0 2 2 2 0 2 0 1 1 2 1 0 0 0 1 1 0 0 1 1 1 2 2 0 0 0 1 0 1 1 0 0 0 2 0 1 1 1 1 1 1 0 0 2 1 1 0 0 0 1 0 1 1 1 1 2 0 0 0 0 1 0 1 0 0 0 2 0 0 0 0 0 0 2 2 0 0 0 0 0 0 0 0 0 0 1 0 0 1 1 0 2 0 0 2 2 2 1 0 0 2 2 0 0 0 2 0 2 1 1 0 2 0 1 1 2 1 2 0 0 1 1 0 0 0 0 2 1 1 0 1 1 1 0 0 1 0 0 1 2 2 1 2 0 0 1 0 1 2 1 0 1 0 0 0 2 0 2 0 1 1 1 2 0 0 0 1 0 0 1 0 0 0 0 1 1 0 2 2 2 2 1 2 0 0 2 2 0 2 2 1 1 1 0 2 2 0 0 1 1 0 0 2 1 0 0 0 0 0 1 1 0 1 0 0 1 0 0 0 0 0 2 2 0 0 0 0 0 0 0 0 1 1 0 2 1 0 0 0 2 0 1 1 1 0 1 1 1 0 2 2 0 2 1 0 1 0 1 0 2 1 2 1 2 2 0 1 0 0 0 2 2 2 1 1 0 0 0 0 0 1 0 0 1 1 1 1 0 0 0 1 1 2 0 2 0 2 1 2 0 0 1 2 0 0 1 2 0 2 0 0 1 1 0 1 1 1 2 1 2 1 1 0 1 2 1 0 0 0 0 1 0 0 0 1 0 0 0 0 2 1 2 0 0 0 0 0 2 0 0 0 0 0 0 1 0 1 1 1 1 1 0 1 0 0 0 0 0 1 1 0 1 2 2 0 0 0 1 0 0 0 1 1 0 2 0 0 0 0 1 0 0 0 0 1 1 0 1 1 0 1 2 1 0 1 1 0 1 0 0 0 0 0 1 0 0 0 0 0 2 0 2 2 2 2 1 0 1 2 0 0 1 0 1 1 0 0 0 1 1 0 0 0 1 1 2 0 0 0 1 0 0 1 1 2 0 0 1 0 1 0 2 0 0 2 1 0 0 0 2 0 2 2 1 1 2 1 1 1 0 1 1 1 2 0 2 1 1 0 1 1 0 0 1 1 0 1 1 0 1 0 1 0 2 1 0 1 1 0 0 1 1 1 0 1 1 0 0 0 1 0 0 0 0 2 0 0 1 1 1 0 0 0 0 0 0 0 0 0 1 0 2 0 2 2 0 0 0 0 0 0 0 0 0 0 0 0 0 0 0 1 1 0 0 0 0 0 0 0 0 0 0 0 1 0 0 1 0 0 0 2 0 0 2 1 1 1 2 0 0 2 1 1 0 1 0 1 1 1 1 0 1 1 2 1 1 1 1 1 1 0 2 2 0 0 0 0 0 1 0 0 1 0 1 1 0 0 0 1 1 1 1 1 2 0 0 1 0 1 1 0 2 1 0 0 0 0 2 0 2 2 1 0 0 0 0 0 0 0 0 0 1 0 0 1 0 0 0 2 0 0 0 0 0 0 0 0 0 2 2 0 1 1 0 1 0 2 0 0 0 2 0 2 2 0 1 2 2 2 0 2 0 0 0 0 1 1 1 1 0 1 1 2 2 2 0 0 0 0 2 0 2 2 2 0 1 1 1 1 0 0 0 2 1 1 0 1 1 0 1 0 1 0 0 0 0 0 0 0 2 2 2 2 0 2 1 2 0 0 1 2 1 1 0 1 0 0 1 1 0 2 0 0 0 1 2 0 0 0 0 0 0 1 0 1 0 0 0 0 0 0 1 1 0 0 0 1 1 1 2 0 0 0 1 1 0 1 1 1 0 0 1 1 0 0 0 0 0 1 0
94 1 0 1 0 0 0 2 2 2 1 0 0 0 0 0 0 0 1 1 1 1 1 0 2 0 1 2 1 2 2 1 1 1 0 2 0 1 1 1 1 1 1 0 0 1 1 0 0 1 1 0 0 1 0 1 0 0 1 1 0 1 1 1 0 0 0 1 0 1 1 2 2 2 1 2 2 0 2 0 1 0 1 0 2 0 0 0 1 2 0 0 0 1 0 0 0 0 0 0 1 0 0 0 1 1 1 0 2 0 0 2 1 2 1 1 1 0 0 2 2 0 2 0 0 2 0 1 1 1 1 0 0 0 0 0 0 0 0 0 0 0 0 0 2 0 2 0 0 0 0 0 0 0 0 0 0 2 1 0 1 1 0 2 1 2 1 0 0 0 1 0 0 1 0 0 2 1 1 1 0 1 0 2 2 2 1 1 0 2 2 2 2 1 1 0 2 2 0 0 2 2 1 1 1 1 1 1 1 0 1 0 1 0 1 1 0 0 1 1 1 1 0 0 0 0 0 0 0 0 0 0 0 0 2 0 0 2 0 0 0 0 2 0 1 0 0 0 1 1 1 1 0 0 0 1 0 0 0 0 0 0 0 1 1 0 0 0 2 0 0 2 0 1 1 1 0 0 0 0 0 0 2 2 0 1 1 1 0 2 0 0 2 2 2 0 1 0 0 0 0 0 1 1 1 0 1 0 0 0 0 0 1 0 1 0 1 0 1 0 0 2 1 1 1 0 0 2 2 1 1 1 0 1 0 0 0 1 0 0 1 1 1 2 2 0 0 1 1 0 0 1 2 1 1 1 1 1 0 0 0 0 2 1 2 1 0 2 1 0 1 1 1 1 0 0 2 0 0 0 1 1 0 0 2 0 0 0 0 0 0 0 1 0 2 1 1 1 1 1 0 1 0 2 0 0 1 0 0 1 1 1 0 1 1 0 0 0 0 0 0 0 0 2 1 1 1 0 1 1 0 0 0 1 1 1 0 1 0 0 2 0 1 1 1 2 1 2 0 0 0 2 1 2 0 0 0 1 1 1 1 1 0 0 0 2 0 2 2 1 1 1 2 2 2 0 2 0 1 0 1 0 0 0 2 0 0 1 2 0 2 0 0 2 0 0 0 0 0 2 2 2 0 0 0 2 1 1 1 0 0 1 1 0 0 1 1 0 0 1 1 2 1 1 0 1 0 0 1 2 0 0 0 0 1 0 0 0 2 0 2 2 0 1 1 0 0 1 1 0 1 0 0 1 1 1 0 1 0 0 0 2 1 0 0 0 0 2 0 1 0 0 0 0 1 0 2 0 0 0 1 0 0 0 2 1 1 2 1 2 1 0 0 0 0 0 0 1 1 1 1 2 1 0 2 2 1 1 0 2 0 0 0 1 1 1 1 0 0 1 0 1 0 0 0 1 1 0 0 0 2 2 1 0 1 1 2 0 0 1 1 0 0 1 0 0 2 1 0 0 1 1 1 0 1 1 2 1 0 1 1 0 1 1 2 2 1 2 1 0 1 0 1 0 0 1 1 0 1 1 0 0 1 1 1 1 0 1 2 1 1 0 0 1 1 0 1 1 0 0 0 0 1 1 2 1 1 1 1 0 0 0 0 0 0 1 1 2 1 0 0 0 0 2 0 2 2 2 1 0 2 2 0 0 0 0 1 0 1 1 0 0 0 0 0 0 0 1 0 0 0 1 1 0 1 1 0 0 0 0 0 0 2 1 0 1 2 1 1 1 1 0 1 1 1 0 2 0 0 0 1 1 1 0 2 2 0 2 2 2 0 0 2 0 2 0 0 0 0 1 0 0 0 2 0 2 1 1 1 0 0 0 2 0 0 2 0 1 1 0 0 1 0 1 0 0 0 0 0 1 0 0 2 1 0 1 0 1 1 0 1 1 0 1 0 0 0 0 0 0 2 0 0 0 0 0 0 0 0 0 1 1 0 0 0 0 1 0 1 0 0 0 2 1 2 2 1 1 0 0 1 0 2 0 0 0 0 1 1 1 1 0 1 0 2 2 2 0 0 0 0 2 0 0 0 0 2 2 1 1 1 0 0 0 2 0 0 1 2 1 0 2 0 1 0 0 0 1 0 0 0 1 1 1 2 0 2 1 1 0 0 0 2 0 0 0 0 0 0 1 1 0 1 0 1 0 1 1 0 0 0 0 0 0 0 0 0 0 1 1 1 0 0 0 0 1 2 0 1 0 0 1 0 0 0 0 0 1 0 1 0 0 0 1 0 0 0 0 0 0 1 0
95 1 0 1 1 0 0 1 1 2 2 0 0 0 0 0 0 0 1 1 1 1 1 0 2 0 2 1 0 2 2 0 2 2 0 1 1 2 0 0 2 1 0 0 2 1 1 0 0 0 0 0 0 1 0 1 0 1 1 1 0 0 2 2 1 0 2 0 0 1 1 1 1 2 1 2 2 0 1 0 1 0 0 2 2 0 2 0 1 2 0 1 1 1 0 1 1 0 0 0 1 0 0 2 0 0 2 1 1 1 0 2 1 2 1 2 2 0 1 1 1 0 2 2 0 0 2 0 2 2 0 0 0 1 1 1 0 0 2 1 0 0 0 0 2 0 0 0 0 0 0 0 0 0 0 0 1 1 0 0 0 0 0 2 1 0 0 1 0 1 1 1 1 1 0 2 2 1 1 1 0 2 0 2 2 2 2 0 0 2 1 2 0 0 0 1 1 0 0 0 1 1 1 1 1 1 1 0 1 1 0 0 0 0 0 2 0 1 0 1 1 0 0 0 0 0 0 2 0 0 0 0 0 0 1 1 0 2 0 0 0 0 2 0 1 0 0 1 1 1 1 1 0 0 0 2 1 1 0 0 0 0 0 1 0 0 0 1 2 1 1 2 0 0 0 1 0 2 2 1 1 0 0 2 0 1 0 1 1 2 1 2 1 2 1 0 2 1 0 2 0 0 1 1 1 0 2 1 1 1 0 1 2 2 2 0 2 0 0 0 1 2 1 0 0 0 0 1 1 0 1 1 0 1 0 0 0 2 0 0 0 0 2 2 1 0 1 1 2 0 0 0 2 0 0 0 1 1 0 2 2 2 1 1 1 0 1 2 1 0 1 1 1 1 0 0 2 2 1 0 1 2 0 0 0 0 0 0 0 0 0 0 1 0 2 1 1 1 1 1 0 1 0 2 0 1 1 1 0 0 0 1 0 1 1 0 1 0 0 2 0 2 1 1 1 0 0 1 1 1 0 1 0 0 0 1 0 0 0 0 1 1 1 0 0 2 1 0 1 0 0 0 0 2 1 1 0 1 2 1 1 1 1 0 0 1 1 2 2 1 1 1 1 1 1 1 1 0 1 0 0 0 0 0 1 1 0 2 2 0 1 0 1 1 0 0 1 2 2 1 0 2 2 1 0 1 2 1 1 0 0 0 2 0 0 1 1 0 0 1 2 2 1 1 0 1 0 0 0 2 0 0 0 0 0 0 0 0 0 2 1 1 0 2 2 0 0 1 1 0 1 0 0 2 1 0 1 1 2 0 2 0 0 0 0 1 1 1 1 0 0 2 1 0 0 1 1 1 0 1 0 0 2 2 0 0 2 2 2 2 0 0 2 1 0 0 0 0 0 0 0 1 0 2 2 2 1 1 0 2 0 0 0 1 1 1 0 0 0 0 0 0 0 0 0 1 1 1 0 0 1 1 1 1 1 0 2 0 0 2 1 1 0 2 0 0 0 1 0 0 0 2 1 2 1 2 1 2 1 0 0 0 0 1 2 2 1 2 0 1 1 0 1 0 0 0 0 0 1 1 1 1 1 0 0 2 2 1 2 1 0 1 0 1 1 0 2 1 0 2 0 2 0 0 1 0 2 2 0 0 1 0 0 1 1 1 1 1 1 0 1 0 0 1 1 0 0 1 1 0 1 1 0 0 0 0 0 0 0 1 1 1 0 0 0 0 1 1 0 0 0 1 1 0 0 0 0 0 0 0 1 1 2 1 0 0 2 0 1 2 0 0 1 0 0 0 2 0 1 1 1 1 1 1 2 1 1 1 0 1 1 2 1 0 0 1 0 1 0 1 0 0 0 2 0 2 0 1 1 0 0 0 1 0 0 1 0 0 1 0 2 1 0 1 0 0 0 0 0 2 1 2 2 0 0 2 1 0 0 0 0 0 1 0 0 1 1 1 1 0 2 2 0 1 0 1 1 0 0 0 2 2 0 0 0 0 0 1 2 0 0 0 1 1 1 1 0 1 2 2 2 0 2 0 1 1 0 2 1 1 1 0 0 2 1 1 1 0 0 0 1 2 0 0 1 1 1 2 0 0 0 0 0 0 0 1 1 0 2 0 2 0 0 0 0 0 1 0 0 0 1 1 1 2 1 0 0 0 1 0 0 0 1 1 0 0 0 0 2 0 1 0 2 0 1 1 1 2 2 1 0 1 0 1 1 2 2 0 1 1 0 0 0 1 1 1 1 0 0 0 0 2 1 1 0 0 0 0 0 1 0 0 0 1 0 0 0 0 1 0 2 1
96 1 0 2 0 1 1 0 0 2 2 0 0 0 0 0 0 0 1 2 2 2 1 0 2 0 0 2 0 2 2 1 1 1 0 2 0 1 0 0 0 0 0 0 2 0 1 0 0 2 1 0 1 0 1 0 0 0 2 0 1 0 2 2 0 0 2 0 0 0 0 0 1 1 0 1 1 0 2 0 2 0 0 2 2 0 0 0 1 2 0 0 1 1 0 1 0 1 1 1 0 0 1 1 0 0 2 1 2 1 0 1 0 2 1 1 1 0 2 0 0 0 2 2 0 0 2 1 2 2 1 0 0 1 0 0 0 0 1 0 0 0 0 0 0 0 0 1 1 0 0 0 0 0 0 0 0 0 0 1 0 0 2 2 1 2 0 0 0 0 2 1 0 2 2 2 2 0 0 0 0 0 0 1 1 1 1 0 0 1 1 1 2 0 1 0 0 1 0 0 1 1 0 1 1 1 1 0 1 0 0 0 0 1 0 2 0 0 1 1 1 0 0 0 0 1 1 2 0 0 1 0 1 0 1 0 0 2 0 0 0 0 2 1 2 0 0 0 1 0 0 0 0 0 0 2 0 2 0 2 0 2 0 1 1 0 0 0 1 0 1 2 0 0 1 0 1 2 1 0 0 1 1 2 0 0 0 0 0 2 0 2 0 1 0 0 1 0 0 2 0 0 0 0 0 0 1 0 0 0 0 1 2 0 0 0 0 0 0 0 0 2 2 1 0 0 1 1 0 1 1 2 1 2 0 0 0 0 0 1 0 0 2 2 0 0 2 0 1 1 1 0 2 0 0 0 1 1 0 1 1 1 1 1 1 1 0 2 2 1 2 2 1 1 0 0 2 2 0 0 0 0 0 0 0 0 0 0 0 1 1 1 0 0 2 0 0 0 0 0 0 0 0 2 0 2 0 0 0 0 0 1 1 0 1 0 0 0 1 1 0 1 0 0 0 1 0 0 0 0 1 0 0 1 1 1 0 0 0 0 0 2 2 0 0 0 2 0 2 2 2 2 1 2 2 1 1 1 0 1 1 1 0 0 0 2 0 1 1 0 1 0 2 2 1 0 0 0 2 2 2 1 0 0 1 2 1 0 1 1 1 1 1 0 1 0 1 0 0 2 2 2 2 1 1 0 2 1 1 0 0 0 1 1 0 0 0 0 0 1 1 1 2 2 1 1 0 1 1 1 1 0 0 0 0 0 0 0 2 1 1 1 0 1 2 1 1 1 1 0 1 0 0 2 1 0 0 1 1 0 0 0 0 0 0 0 0 2 0 1 0 0 0 0 1 0 1 0 0 0 0 0 0 0 2 0 0 1 1 1 0 0 0 1 0 0 2 0 0 0 0 2 1 1 0 2 0 0 0 1 0 0 0 0 2 0 0 0 0 1 1 1 0 0 0 0 2 1 0 0 0 1 0 0 2 1 2 0 1 1 2 0 0 1 1 0 2 0 1 0 1 2 0 1 2 2 1 1 1 0 0 0 0 0 1 1 1 2 0 0 2 0 0 0 0 0 0 0 2 0 1 1 0 0 0 2 2 1 2 1 1 0 0 0 0 1 1 2 0 2 0 1 0 1 0 0 1 1 1 0 0 0 0 1 1 1 1 1 1 0 0 0 1 2 0 0 1 1 0 0 1 1 0 0 0 0 0 0 0 0 0 0 0 0 0 0 0 0 0 0 0 0 1 0 0 1 0 0 1 1 0 0 2 2 0 0 2 1 1 2 0 1 1 1 1 0 2 0 1 1 2 2 2 0 2 1 1 2 0 2 0 2 1 1 1 1 0 1 0 1 0 0 1 2 1 0 1 0 0 1 2 1 1 1 1 2 0 0 2 0 2 2 0 2 2 0 1 0 0 2 0 1 0 1 0 0 0 1 0 0 0 0 1 0 0 1 1 0 0 0 2 0 0 0 1 1 1 0 0 0 0 0 1 0 1 1 1 1 2 0 1 0 0 1 1 1 0 0 1 1 2 0 2 0 0 0 0 0 1 1 1 0 0 1 2 2 2 0 0 0 0 0 0 1 2 2 0 2 1 1 1 0 0 0 1 2 2 2 2 2 0 2 0 1 0 0 1 0 0 0 0 2 0 2 0 0 0 0 0 0 1 2 1 1 1 0 1 0 0 1 0 1 2 0 0 0 0 2 0 0 0 0 0 0 0 1 1 0 0 0 1 0 0 0 0 0 1 0 1 0 0 1 0 1 0 0 0 0 0 0 0 0 0 1 1 0 1 0 1 1 2 1
97 1 0 2 0 0 0 2 2 1 1 1 0 1 0 1 0 0 2 1 1 2 1 1 1 1 1 2 0 2 2 0 0 0 2 0 2 2 0 1 1 0 1 1 2 1 0 0 0 1 0 0 1 1 0 0 0 0 2 1 1 0 2 2 0 0 1 0 0 0 0 0 0 2 0 2 2 0 0 0 1 0 1 0 0 0 0 0 1 1 0 0 1 2 0 1 1 2 0 0 1 0 1 1 0 0 2 0 1 1 0 1 1 1 1 1 1 0 0 0 0 1 2 1 0 0 0 2 2 2 1 0 1 1 0 0 0 0 0 0 0 0 0 0 0 1 0 0 0 0 0 0 1 1 0 0 0 2 1 0 1 1 0 2 1 2 1 1 1 2 0 2 0 1 0 0 2 0 0 0 0 1 0 2 2 2 1 1 0 0 0 2 1 1 1 0 2 2 0 0 1 1 0 0 0 2 2 1 1 0 1 0 1 0 0 2 1 0 1 1 1 0 0 1 0 1 1 2 0 0 0 0 0 0 0 0 0 2 0 0 0 1 2 0 0 0 0 0 1 1 1 1 0 0 0 2 1 2 0 1 0 1 1 1 1 0 0 0 2 2 0 2 0 1 1 1 0 1 1 1 0 2 1 2 0 2 1 1 1 2 0 1 1 2 1 1 2 1 0 1 0 0 1 1 1 0 0 1 1 1 0 1 2 1 1 0 0 0 1 0 0 2 0 0 2 0 0 2 1 0 2 1 0 1 0 0 0 1 0 1 0 1 1 2 0 0 0 0 2 1 1 0 1 0 1 1 1 1 0 1 1 2 1 0 1 1 0 2 2 1 2 2 1 0 1 1 1 1 1 0 0 2 0 0 1 1 0 1 1 0 0 0 1 0 1 1 1 0 0 0 0 0 0 2 1 0 0 0 0 0 0 1 0 2 2 0 0 0 1 0 0 2 0 0 0 1 0 0 1 1 0 0 0 2 1 1 0 1 0 0 1 1 2 0 0 1 1 1 0 0 0 1 1 2 2 1 1 2 0 2 2 1 1 0 0 0 2 1 1 0 1 0 0 0 0 2 0 0 1 0 1 1 0 0 2 1 0 2 2 0 0 1 1 1 0 0 2 1 1 2 1 2 2 2 0 1 1 1 1 0 0 0 0 1 0 0 0 1 0 1 1 2 2 2 0 1 1 1 1 0 2 0 0 0 0 0 0 0 2 2 0 1 0 2 2 0 0 0 0 0 1 0 0 2 2 0 0 1 0 1 0 0 1 0 0 0 0 2 1 1 1 0 0 0 1 0 1 1 0 1 0 0 2 2 0 0 2 2 0 2 0 0 1 0 1 0 1 1 1 0 0 2 0 2 2 2 2 1 0 2 0 0 0 1 1 0 0 0 0 0 1 2 1 1 1 0 1 0 0 0 1 1 1 0 1 0 2 1 1 1 1 0 0 0 1 0 2 1 0 0 1 2 1 1 1 1 1 1 1 0 0 0 1 1 1 1 0 2 0 0 2 0 0 1 1 1 1 0 1 2 0 2 0 0 0 1 1 0 1 2 0 1 0 0 0 0 0 0 0 1 0 1 0 0 1 0 2 2 0 0 0 0 0 0 1 1 1 1 1 1 0 0 1 2 0 0 0 2 1 0 1 1 0 0 1 1 0 0 1 1 0 0 0 0 0 0 0 0 0 0 0 0 0 0 1 1 1 0 0 0 0 1 2 1 0 1 1 0 2 1 0 0 2 2 2 0 1 0 0 0 1 2 1 0 1 2 0 2 2 2 0 0 2 0 2 0 1 1 1 1 0 0 0 2 0 0 2 0 1 0 1 0 1 1 1 2 0 0 2 0 2 2 0 2 2 0 2 0 0 2 1 1 2 1 0 1 0 1 1 0 0 0 0 0 0 0 0 0 0 0 2 0 0 0 1 0 1 0 0 0 2 2 0 0 0 2 1 0 1 0 0 0 1 0 1 1 0 0 1 1 1 0 2 0 0 0 1 1 1 1 1 0 1 1 2 2 2 0 0 0 0 2 1 0 2 1 0 1 0 2 0 0 0 0 0 2 2 2 1 1 0 2 0 0 0 0 0 0 1 2 0 2 1 2 1 0 0 1 1 0 0 2 1 0 1 1 0 0 0 1 1 0 1 0 1 0 1 2 2 1 0 1 0 1 1 2 2 0 0 0 2 0 0 0 0 2 2 1 2 0 0 0 1 1 0 0 0 0 0 1 0 1 1 2 1 0 0 0 0 0 0 0
98 0 0 1 0 0 0 1 1 1 1 1 1 1 0 1 0 1 2 1 1 1 1 0 2 0 1 2 0 2 2 0 1 1 0 1 1 1 1 1 0 0 0 0 1 0 1 0 0 1 1 0 1 0 0 0 0 0 0 2 0 1 0 0 1 2 2 0 0 0 0 0 2 1 0 1 1 0 2 0 2 0 0 0 1 0 0 1 2 2 1 1 1 1 0 1 0 0 0 0 2 0 1 1 0 0 2 0 2 0 0 2 1 2 1 1 1 0 1 1 1 0 2 1 0 2 0 0 1 1 1 0 0 0 1 0 1 0 1 1 1 0 0 0 0 0 0 0 0 0 0 0 0 1 0 0 1 1 0 0 0 0 2 2 1 1 1 0 0 0 1 0 0 2 0 1 1 1 1 1 0 1 1 2 2 1 2 1 0 2 1 2 0 0 0 0 2 2 0 0 1 1 0 1 1 1 0 0 0 0 1 0 1 0 0 2 0 0 1 0 2 1 0 1 0 1 1 1 1 1 0 0 0 0 1 0 0 2 0 0 0 0 2 1 2 0 0 0 2 0 0 0 0 0 0 2 1 1 0 0 0 0 1 0 1 0 0 0 2 1 0 0 0 2 1 1 0 2 2 1 0 0 0 2 0 1 0 1 1 1 1 1 0 2 2 2 2 1 1 1 1 0 0 0 0 0 1 0 0 0 0 0 1 2 2 0 0 0 0 0 1 2 1 1 0 0 0 1 1 2 2 0 1 1 0 0 0 1 0 2 1 1 1 2 1 0 2 2 2 2 2 0 2 0 1 1 2 0 0 0 1 1 1 1 1 0 1 2 1 0 1 1 1 1 0 0 2 2 0 0 1 2 0 1 1 1 0 1 1 0 0 0 1 0 1 1 1 1 1 1 0 1 0 2 2 0 0 2 0 0 0 0 0 1 1 1 1 1 0 0 0 1 1 2 0 1 0 0 2 1 1 0 0 0 0 2 0 1 0 0 2 0 1 0 0 2 0 1 0 0 0 1 1 1 1 0 1 0 0 0 0 0 2 0 0 0 2 2 2 1 1 1 2 2 2 0 2 0 2 0 1 0 0 0 1 1 0 0 1 0 1 1 2 1 2 0 2 2 2 2 0 1 2 2 0 0 2 0 1 0 1 0 0 0 1 0 0 0 0 2 2 2 2 2 0 1 1 0 0 1 1 1 0 1 0 0 1 0 1 2 0 0 0 0 1 1 0 0 0 0 1 0 0 2 1 0 0 0 0 1 0 0 0 1 1 0 2 2 2 0 2 0 2 0 0 2 2 1 0 1 0 0 1 1 1 1 1 2 1 1 0 0 2 1 1 2 0 0 0 1 0 2 0 2 2 2 1 2 0 1 1 0 0 2 0 2 2 0 1 0 0 1 0 0 0 1 0 2 0 0 2 2 0 0 0 0 2 2 0 1 0 1 0 2 0 0 1 0 0 0 0 1 1 0 2 2 1 0 0 0 0 0 0 1 1 1 1 2 0 1 1 0 0 0 0 0 0 0 2 0 1 0 0 1 1 2 1 1 1 0 0 1 0 0 0 1 1 2 0 2 1 1 1 1 2 1 1 1 0 0 0 0 0 0 0 0 0 0 0 0 0 0 0 2 0 0 0 1 1 0 0 0 0 0 0 1 0 0 0 0 0 0 0 0 0 0 0 0 0 0 0 0 1 0 0 0 0 0 0 0 0 1 2 1 0 0 2 0 1 1 1 0 1 0 0 1 1 0 0 0 0 0 0 1 2 2 0 1 0 1 1 2 0 1 1 0 0 2 0 2 0 0 1 2 1 1 0 1 1 0 0 0 1 1 1 2 0 1 0 0 0 0 0 2 1 0 1 0 0 2 1 1 1 2 0 1 0 1 0 0 0 0 0 0 0 0 0 2 2 0 0 0 0 0 0 2 0 0 1 1 0 0 0 0 0 2 2 0 2 0 0 0 0 0 1 2 1 0 2 2 2 0 0 0 1 0 0 1 1 1 1 0 0 2 2 2 2 0 0 0 0 2 0 1 1 1 1 2 0 1 0 0 0 0 1 1 1 2 2 1 0 2 0 1 0 0 0 1 0 0 0 2 0 1 0 0 0 0 1 0 0 1 1 0 2 1 0 0 0 0 2 0 1 0 1 0 1 1 1 1 1 1 1 0 0 0 0 0 0 0 1 0 0 0 0 0 1 0 0 0 0 2 0 0 0 0 0 0 0 2 0 0 0 2 1 0 1 0 0 0 1 0
99 0 0 1 1 0 0 2 2 1 0 2 0 0 0 0 0 0 1 1 1 1 0 1 1 0 0 2 0 2 2 2 1 1 1 0 2 2 0 0 1 0 2 2 2 0 1 0 0 2 2 0 2 0 0 0 0 0 0 1 0 1 0 0 0 0 1 0 1 1 0 1 2 1 0 1 1 0 1 0 1 0 0 2 2 0 0 0 2 2 0 0 1 1 0 1 1 2 2 2 0 0 0 1 0 0 2 2 1 2 0 1 0 0 1 1 1 2 2 0 0 2 2 1 0 1 1 0 2 0 1 1 1 1 0 0 1 0 1 0 1 0 1 1 1 0 0 0 0 0 0 0 0 0 0 0 0 1 0 1 0 0 2 2 2 2 1 0 1 1 1 2 0 0 0 2 0 1 1 1 0 2 0 2 2 2 1 0 0 2 2 2 2 2 2 0 1 1 0 0 0 0 0 0 0 1 1 0 2 0 0 0 2 0 0 2 1 0 2 0 2 0 0 1 0 1 1 0 0 0 0 0 0 0 1 0 0 2 0 0 0 1 1 0 2 0 0 0 2 0 0 0 1 0 0 1 1 2 0 1 0 1 1 1 0 0 0 0 1 1 0 1 0 1 1 0 1 1 1 0 2 0 0 2 0 2 0 1 0 1 0 1 1 2 2 0 2 1 1 2 0 0 0 0 0 0 0 0 1 1 0 1 1 1 1 0 2 1 0 0 0 2 2 1 0 0 1 0 0 1 2 2 0 2 0 0 0 2 1 1 0 2 2 2 1 0 0 1 1 0 0 1 2 1 0 1 1 0 0 0 1 1 0 0 0 0 0 2 1 0 1 1 0 0 0 0 2 0 0 0 1 1 0 1 1 0 0 0 0 0 0 0 0 0 1 0 0 0 0 1 0 1 0 2 2 0 0 0 0 0 0 1 0 0 0 0 0 1 0 0 1 2 1 1 0 2 0 0 1 1 0 1 0 0 0 2 0 0 1 0 2 1 2 1 1 1 1 0 1 0 0 0 0 2 0 0 0 2 1 2 1 2 0 1 1 1 1 1 1 0 1 0 1 1 1 1 1 0 2 0 1 0 0 0 2 0 0 0 2 1 0 0 2 1 2 0 2 1 1 2 1 2 2 2 0 0 2 0 0 0 0 0 0 1 0 1 1 0 0 0 1 2 2 2 0 1 1 1 0 1 1 1 1 0 0 0 0 0 2 0 1 1 0 2 2 0 0 0 0 0 2 0 0 2 0 0 0 0 1 0 0 1 1 1 1 0 1 1 0 1 0 0 0 0 0 0 1 2 0 2 0 0 0 0 1 1 1 1 0 1 0 0 1 0 0 0 1 0 0 0 0 2 2 1 1 1 1 0 0 0 2 0 0 0 0 0 1 0 0 1 1 2 1 1 1 0 1 2 0 0 1 1 0 0 2 0 2 0 1 2 1 0 0 1 0 0 1 1 0 0 0 2 1 1 1 2 1 1 1 0 0 0 0 0 0 1 1 1 1 0 0 1 1 0 0 1 2 0 0 2 0 1 1 0 0 1 1 0 0 2 0 0 0 1 1 0 2 2 0 2 1 1 0 0 0 0 2 1 0 0 0 0 0 0 0 0 0 2 2 0 0 0 1 2 0 0 0 0 0 0 0 0 0 0 0 2 1 0 1 2 1 1 2 2 0 0 0 0 0 0 0 0 0 0 0 0 1 0 1 0 0 0 1 0 0 1 1 0 1 2 0 0 2 0 0 0 0 0 0 0 0 0 0 1 1 2 0 2 0 2 0 2 1 1 1 1 0 0 0 1 0 0 1 2 1 0 2 0 0 1 1 0 0 2 2 2 0 1 1 1 1 2 0 2 2 0 0 0 0 2 0 2 1 0 0 0 0 2 2 0 1 1 1 0 0 1 1 0 0 1 1 0 0 0 1 0 1 0 1 1 1 2 0 1 1 0 0 0 2 0 1 0 0 0 0 2 0 2 2 2 2 0 2 1 1 1 0 2 0 2 1 0 1 1 1 0 0 0 0 0 0 2 1 0 1 1 0 0 0 1 0 0 0 0 0 2 2 1 1 1 0 1 1 2 2 0 1 0 1 1 0 2 0 0 2 0 1 0 2 1 0 0 2 0 0 0 0 2 0 2 0 0 2 1 0 0 2 2 1 0 0 0 0 0 1 1 1 0 1 1 0 0 1 0 0 1 1 0 1 0 0 1 1 1 0 0 0 0 0 2 0 1 0 2 1 1 0 0 1 0 0 0
100 0 0 2 2 0 0 0 0 2 2 0 1 1 0 0 0 0 0 1 1 1 0 2 0 0 0 2 1 2 2 2 2 2 1 0 2 2 0 0 1 0 0 0 1 1 1 0 1 2 0 0 0 0 1 1 0 0 1 0 0 0 1 1 0 0 0 1 0 0 0 0 0 2 0 2 1 1 1 0 1 0 0 2 2 0 0 2 2 2 0 1 1 1 0 2 1 2 2 2 1 0 0 1 1 1 1 1 1 1 0 1 1 2 1 1 0 0 0 2 2 0 1 1 0 0 0 2 2 2 0 1 0 0 0 0 0 0 1 0 0 0 0 0 1 0 0 0 0 0 1 1 0 0 0 0 0 1 0 0 0 0 1 1 0 1 0 0 1 1 1 2 1 1 0 2 1 2 0 0 1 1 0 2 0 0 0 1 0 0 0 1 1 0 0 1 1 1 0 1 0 1 0 1 1 1 1 0 0 0 0 0 1 0 0 2 1 1 1 1 1 1 0 0 0 0 0 0 0 0 1 0 0 0 2 0 0 2 0 0 0 0 1 0 0 0 0 0 2 0 0 0 2 0 0 1 2 1 1 1 1 0 0 1 1 0 0 0 1 1 0 2 0 0 1 2 1 2 2 2 0 0 0 1 2 0 2 0 1 2 1 0 1 2 2 1 1 1 1 2 1 0 1 1 1 0 0 0 1 1 1 0 1 2 2 0 1 1 1 0 0 2 1 0 0 0 0 1 0 1 1 2 0 2 0 0 0 2 0 1 2 2 2 2 0 0 1 0 1 0 0 1 1 0 0 0 0 0 0 1 1 2 1 1 1 0 0 1 2 0 2 2 1 1 1 1 1 2 0 0 1 0 0 0 1 0 0 1 1 1 0 0 1 0 2 1 1 0 1 1 0 1 0 1 0 0 0 0 0 0 0 0 0 0 0 0 2 1 0 0 0 2 0 0 0 1 0 0 1 1 0 0 0 2 1 1 0 1 0 0 1 1 2 1 1 0 2 2 0 0 0 2 0 1 1 0 1 1 1 2 1 2 0 0 0 2 0 2 2 0 0 0 0 0 1 0 1 0 2 0 2 0 0 0 2 0 0 0 1 1 0 1 1 2 0 0 0 1 1 1 1 1 1 1 0 1 1 1 1 0 0 0 0 0 1 0 1 0 0 0 1 2 2 2 0 1 0 1 1 1 1 0 0 0 0 0 0 0 0 2 1 1 1 1 2 0 1 1 1 0 1 0 0 2 2 1 0 0 1 1 0 0 0 0 0 2 2 2 2 0 1 1 0 0 0 0 0 1 0 1 0 1 0 0 1 0 0 1 0 1 1 1 0 1 0 0 0 0 0 0 0 1 0 2 2 2 1 1 0 1 1 0 0 1 1 1 1 0 2 0 0 2 0 0 0 0 2 1 0 0 1 1 1 0 1 0 2 0 1 1 2 0 0 2 1 0 2 1 0 0 0 2 1 0 2 2 2 2 2 0 0 0 0 0 0 0 1 1 2 0 0 2 1 0 0 1 1 0 1 1 0 1 0 1 1 2 1 0 2 2 0 0 0 1 0 0 1 2 0 2 0 2 0 0 1 0 1 1 1 0 0 0 0 0 0 0 0 0 0 0 0 1 0 2 0 2 2 2 2 0 1 1 0 0 0 0 1 0 1 1 0 0 0 0 0 0 0 2 0 0 0 1 1 0 1 0 1 0 0 0 0 0 2 2 2 0 2 0 1 2 0 0 2 0 0 0 0 0 2 2 2 2 1 0 1 1 1 2 1 2 0 1 1 1 2 0 0 1 0 0 1 0 0 1 0 1 1 1 1 1 1 0 1 1 1 2 0 0 2 0 2 2 0 2 2 0 2 0 0 2 1 2 2 2 0 0 0 0 1 0 0 1 0 0 0 0 0 1 0 0 1 0 0 0 1 0 1 1 0 0 0 2 0 0 0 0 2 1 1 0 0 0 2 1 2 2 0 1 2 2 2 0 2 0 0 0 0 2 0 2 2 0 0 1 1 1 1 0 0 0 0 1 0 0 1 1 0 2 0 0 0 0 0 0 1 1 2 2 2 1 0 2 0 1 1 1 1 0 0 0 0 2 2 2 2 0 2 1 1 0 0 2 1 0 1 1 0 0 0 0 1 1 2 0 0 0 0 1 1 0 0 0 1 0 0 1 1 0 0 1 0 0 0 0 0 0 0 0 2 0 0 0 0 0 0 0 0 0 1 2 0 1 1 2 1 0 0 1 1 0 0 0
101 1 0 1 1 0 0 1 1 1 1 1 0 1 0 1 0 0 1 1 1 1 0 0 2 0 1 0 1 1 0 0 2 1 0 1 1 2 0 0 2 0 0 1 2 1 0 0 0 0 0 0 1 1 0 0 1 1 1 1 0 0 0 0 0 0 1 1 0 1 1 1 0 2 0 2 2 0 0 2 0 0 0 2 2 0 0 1 1 1 1 1 0 1 0 1 1 2 2 2 0 0 0 1 1 1 1 0 1 1 0 1 1 1 1 1 1 0 0 2 2 0 2 1 0 1 1 0 2 0 0 0 1 1 0 0 1 0 2 0 0 0 0 0 0 0 0 0 1 1 1 0 2 1 2 0 0 1 2 0 1 1 1 2 1 2 1 0 0 0 1 0 1 0 0 1 1 1 1 1 0 1 0 2 1 1 1 1 0 0 1 1 1 0 1 0 2 2 0 0 0 0 0 0 0 2 2 1 1 0 0 0 2 0 0 2 0 0 1 0 2 2 0 0 0 1 0 1 1 1 0 0 0 0 0 0 0 2 0 0 0 0 1 0 2 0 0 0 2 0 0 0 0 0 0 1 1 2 0 0 0 0 0 1 1 0 0 0 1 1 0 1 0 1 0 0 0 2 2 2 0 0 1 1 0 1 1 0 1 2 1 0 1 2 2 1 1 1 0 1 0 1 1 1 1 0 1 0 2 2 0 1 2 2 2 0 0 0 1 0 0 2 1 1 0 0 0 2 2 0 2 0 1 1 0 0 0 2 0 2 1 1 1 1 0 0 1 0 2 1 1 0 1 0 1 0 1 2 0 0 1 1 2 0 2 1 0 1 2 0 2 2 1 1 1 1 2 1 1 1 2 0 0 1 1 0 0 0 0 0 0 2 1 1 2 1 0 0 1 1 0 1 0 2 0 1 1 2 0 0 0 1 0 0 0 0 0 1 1 0 0 1 0 1 0 0 1 0 0 0 0 0 0 2 0 0 0 0 0 0 1 1 2 1 1 0 2 1 1 0 0 1 0 2 0 0 0 2 1 2 2 2 0 2 2 0 2 1 1 0 1 0 1 1 1 0 1 0 1 0 0 0 0 1 1 1 0 0 1 0 1 1 1 1 0 0 2 1 1 2 1 2 1 1 0 1 2 1 0 0 0 1 1 1 0 0 0 0 0 1 1 1 2 2 2 0 0 0 0 2 0 1 0 0 0 1 0 0 1 1 1 1 0 1 1 0 0 1 1 0 0 0 0 1 2 1 0 0 0 1 0 0 0 0 0 0 0 1 1 0 1 1 0 0 1 0 2 0 0 0 1 0 0 2 2 0 2 0 0 0 0 0 0 1 0 0 0 0 0 1 0 2 1 1 1 1 2 1 0 0 0 0 0 0 1 0 0 0 0 0 1 1 0 1 1 0 0 1 0 0 0 0 2 0 2 0 2 0 0 1 1 1 0 2 0 0 1 0 0 0 0 2 1 1 2 2 0 2 2 0 0 0 1 1 1 1 0 2 0 0 1 0 0 0 0 1 1 0 1 1 1 1 0 1 1 1 0 0 0 1 0 1 0 1 0 0 1 2 0 1 0 1 0 0 0 0 2 2 0 0 0 0 0 0 2 2 1 2 2 0 0 0 1 2 0 0 1 0 0 0 0 0 0 0 0 1 1 0 0 0 0 0 0 0 0 0 0 0 0 0 0 0 0 0 0 1 2 1 1 1 1 0 2 2 1 0 2 0 2 1 1 0 1 1 1 0 0 0 1 1 1 2 2 0 2 1 1 2 0 2 0 2 1 1 2 0 0 1 0 1 0 0 1 2 1 0 1 0 0 2 2 0 1 0 0 2 1 1 1 1 1 1 0 1 1 0 0 0 0 2 0 1 2 1 0 1 1 0 0 1 0 1 0 0 0 0 0 1 1 0 1 0 0 0 1 0 0 2 0 0 2 2 0 0 0 1 0 0 2 0 0 0 1 0 2 2 0 1 2 1 1 1 2 0 0 0 0 1 0 2 2 0 1 1 1 1 1 0 0 0 0 1 1 0 2 2 0 0 1 1 1 0 0 0 1 1 1 2 2 1 0 2 0 1 1 0 0 0 0 0 0 2 0 2 0 0 0 1 1 0 0 0 1 0 2 1 0 0 0 0 1 1 2 0 0 0 0 1 1 1 1 1 0 0 1 2 2 0 0 0 2 0 0 0 0 1 1 0 1 0 0 1 0 0 0 0 0 0 0 1 0 0 1 2 2 0 0 0 1 0 0 0
102 1 1 1 0 1 1 2 2 1 0 0 1 1 0 0 0 0 1 1 1 1 0 1 1 0 2 2 1 2 2 1 0 0 2 0 2 1 1 0 2 0 1 0 1 1 0 0 0 1 0 0 0 0 2 1 1 0 0 1 0 0 1 0 0 0 1 1 0 1 1 1 1 2 1 2 2 0 1 1 1 0 0 1 1 0 0 0 2 2 0 0 0 1 0 2 0 1 1 1 0 1 0 0 2 1 1 1 0 2 1 0 0 1 0 0 0 1 1 0 0 1 2 1 0 1 1 2 2 2 0 1 0 1 0 0 0 0 0 0 1 0 0 0 0 0 0 0 1 1 1 0 0 0 0 0 0 0 0 0 1 1 1 2 1 2 1 0 0 1 1 1 0 2 0 0 2 0 0 0 0 0 0 2 1 1 1 2 0 0 2 2 2 2 2 0 1 2 0 0 0 0 0 1 1 2 1 1 0 1 1 0 0 0 0 2 1 1 0 2 0 0 0 0 0 1 1 2 0 0 0 0 0 0 2 1 1 2 0 0 0 1 2 0 2 0 0 0 2 0 0 0 1 1 1 1 0 1 0 0 0 0 0 1 1 0 0 1 0 0 0 1 0 1 0 0 0 2 2 1 0 1 1 2 0 2 1 1 1 2 0 0 2 2 2 0 2 2 0 2 0 1 0 0 0 0 1 0 1 1 1 1 1 1 1 0 0 1 1 0 0 1 2 2 1 0 0 2 2 0 2 1 0 1 0 0 0 2 1 1 0 0 0 2 0 0 1 0 1 1 1 1 2 0 0 0 0 1 0 1 1 2 1 0 1 0 0 2 1 0 1 1 0 0 0 0 1 2 1 0 0 0 0 0 0 0 0 2 2 0 0 1 1 1 2 2 2 2 0 0 0 0 0 2 0 1 0 1 0 1 0 0 0 1 1 1 0 1 0 0 1 0 0 1 1 2 0 0 1 1 0 0 0 0 0 0 0 0 0 0 1 1 2 0 0 0 2 1 0 0 0 0 0 2 0 0 0 1 1 1 1 1 1 0 0 1 1 1 1 1 2 1 1 1 2 0 2 0 2 0 0 0 0 0 2 1 0 2 2 0 1 0 2 2 0 0 2 1 1 1 1 1 2 1 0 1 2 2 0 0 0 1 1 1 1 0 0 0 0 2 2 2 1 1 1 1 0 1 1 0 2 0 0 0 0 0 0 0 1 0 2 2 0 0 0 0 0 1 1 0 1 0 0 0 2 1 1 1 0 1 0 0 0 1 1 0 1 1 1 0 0 0 0 0 1 0 1 1 0 1 1 0 1 1 0 0 1 2 2 2 0 0 1 0 0 0 0 0 0 0 0 2 0 2 2 2 0 1 0 1 0 0 0 2 0 0 0 0 0 1 0 1 0 0 0 0 1 0 0 0 1 1 0 0 1 0 2 1 0 1 1 0 0 1 1 0 2 2 0 0 1 0 1 1 2 1 1 2 1 0 0 0 2 0 0 1 0 1 1 0 0 1 0 1 2 0 1 1 1 1 2 0 1 1 1 2 0 1 2 1 1 0 0 2 2 0 2 1 0 1 1 1 0 0 2 0 1 1 1 0 1 0 0 1 1 1 0 0 0 0 0 0 0 2 0 0 0 0 0 0 0 0 0 1 0 1 1 0 0 0 0 0 1 1 0 0 0 0 0 0 0 0 1 0 0 2 0 0 1 0 0 0 2 1 1 1 1 0 1 2 0 1 1 0 0 0 0 0 1 1 1 2 1 1 2 2 0 2 0 2 0 2 1 2 2 0 1 1 0 1 0 0 0 1 0 1 1 0 0 1 1 0 0 1 1 2 1 1 2 0 2 2 0 2 2 0 1 0 0 1 0 1 0 0 1 0 0 1 1 0 1 1 0 1 0 0 1 1 0 1 2 0 0 0 0 1 0 0 1 1 0 1 0 0 0 1 1 0 1 0 1 0 2 1 2 1 0 1 1 1 2 0 2 0 0 0 0 2 1 1 1 0 0 1 2 1 1 0 0 0 0 2 0 0 1 1 0 2 2 2 2 0 0 0 0 2 2 2 2 2 0 2 0 1 0 0 0 2 1 1 0 2 1 1 2 0 1 0 0 0 0 1 1 0 1 0 0 1 0 0 1 0 1 0 1 0 1 1 1 1 1 1 0 0 0 0 0 0 0 0 0 0 0 0 0 2 2 0 2 0 0 0 0 0 0 0 0 0 0 1 1 0 0 1 0 0 0 1 1 1 1 1
103 0 0 1 0 1 1 1 2 2 1 0 0 0 0 0 0 0 1 1 0 1 0 0 2 0 1 0 0 1 1 0 0 0 2 0 2 2 1 0 1 0 0 0 0 0 0 0 0 0 0 0 1 1 0 1 0 0 1 0 1 1 1 1 0 0 2 0 1 1 0 0 2 2 2 2 2 0 0 1 0 0 0 1 2 0 0 1 1 2 0 1 0 2 0 1 0 1 1 1 1 0 0 1 1 1 1 2 0 2 0 1 0 0 0 0 0 0 2 0 0 0 1 2 0 2 0 0 2 2 0 0 0 0 0 0 0 0 0 0 1 0 0 0 0 0 0 0 0 0 1 0 1 0 0 1 1 1 1 0 1 1 1 2 2 2 1 0 1 1 1 1 0 2 0 1 1 0 0 0 0 0 0 2 2 2 2 2 0 0 2 2 2 1 1 0 2 2 0 0 0 0 0 1 1 2 1 1 1 1 1 0 1 0 0 2 0 0 2 0 2 0 1 0 0 1 1 2 1 1 0 0 0 0 2 0 0 2 0 0 0 0 1 0 2 0 0 0 2 0 0 0 0 0 0 2 1 1 0 0 0 0 0 1 1 0 0 0 1 0 0 1 1 2 0 1 0 1 1 1 0 1 0 1 1 0 1 0 1 2 1 1 2 2 2 0 0 2 0 2 0 0 1 1 1 0 0 2 2 1 0 1 1 2 2 0 0 0 0 0 2 2 2 0 1 0 0 1 1 1 2 1 0 0 0 0 0 2 0 0 0 0 2 2 1 0 1 1 2 1 1 0 2 0 1 1 2 0 0 1 1 1 1 1 1 0 1 2 1 0 1 1 0 0 0 0 0 2 1 0 0 0 0 0 0 0 0 0 0 0 0 1 2 0 2 2 0 1 0 0 0 0 0 2 1 1 0 1 0 0 0 0 0 0 0 0 0 0 1 1 0 1 1 0 0 0 0 0 2 0 2 0 0 2 1 1 0 1 0 0 2 0 1 0 0 1 1 2 0 0 0 1 1 2 1 1 0 0 0 0 1 1 0 0 1 0 2 2 2 0 0 0 2 2 0 0 0 0 2 0 0 0 0 0 1 1 1 0 2 0 1 0 0 1 0 0 1 0 0 2 2 2 2 2 0 0 1 1 1 0 1 0 1 0 0 0 0 1 0 1 1 2 2 2 0 0 0 0 0 1 1 0 0 1 1 1 0 0 0 2 1 1 0 2 2 0 0 1 1 1 0 1 0 2 1 0 0 0 0 0 0 0 1 0 0 1 2 1 1 0 1 0 0 0 0 0 2 0 0 0 0 0 0 1 1 0 1 2 1 2 1 1 1 0 0 0 0 1 1 0 0 1 0 1 1 2 0 1 0 1 0 0 0 2 0 0 0 0 1 0 0 1 0 0 0 0 2 0 0 0 0 0 0 0 1 0 2 0 0 1 1 0 0 1 1 0 2 2 0 0 0 1 0 1 2 2 0 2 1 1 0 0 0 1 1 2 2 2 0 0 1 0 1 0 0 0 1 0 2 0 2 0 0 1 1 1 0 1 1 0 1 1 0 2 0 0 2 0 0 1 1 1 0 0 1 0 1 2 0 0 1 0 0 0 0 1 0 2 2 0 0 0 0 2 0 1 1 1 1 1 2 1 0 0 0 0 0 0 1 1 0 0 0 0 0 1 0 1 0 0 0 1 1 0 1 1 2 0 0 0 1 1 2 0 0 0 2 0 1 2 0 0 2 1 1 0 0 0 0 0 1 1 0 1 2 2 0 2 1 2 0 1 1 0 1 0 0 2 0 2 0 1 0 2 0 2 2 0 0 2 2 0 1 1 1 2 0 0 2 0 2 2 0 2 2 0 1 0 0 2 0 1 2 0 0 1 1 0 0 0 0 0 1 1 0 0 0 1 0 0 2 0 0 0 0 1 0 0 0 0 1 1 1 0 1 2 2 1 1 0 0 0 2 0 2 2 0 2 2 1 1 1 1 0 0 0 1 2 1 1 1 0 1 2 2 2 2 0 0 0 1 2 0 0 1 1 1 1 0 1 0 0 0 0 0 1 1 1 1 0 0 1 0 1 0 0 2 0 0 0 0 1 1 2 1 0 1 1 1 0 0 0 1 1 0 0 1 0 1 1 0 0 2 0 0 0 1 2 2 1 1 1 0 1 1 2 2 1 1 0 0 0 0 0 0 0 0 1 1 1 1 2 2 2 0 0 0 0 0 2 0 1 0 1 0 0 1 1 2 2 2 0
104 0 0 1 1 0 0 2 2 1 1 0 0 0 0 0 0 0 1 1 1 2 0 0 2 0 1 1 1 0 0 0 1 1 2 0 2 2 0 0 2 0 0 0 2 0 0 0 0 0 0 0 0 0 1 1 0 1 0 0 0 0 1 1 0 0 0 1 0 0 0 1 2 2 0 2 2 0 1 1 1 0 0 0 1 0 0 0 1 2 0 0 0 0 2 2 1 1 1 1 1 0 0 1 0 0 2 2 0 2 0 0 0 1 0 1 0 1 1 1 1 1 2 0 0 2 0 0 2 2 0 0 0 1 1 1 0 0 0 0 1 0 0 0 0 0 0 0 1 1 2 1 0 0 0 1 0 1 0 1 2 2 2 2 1 2 1 0 0 1 1 0 1 0 0 1 0 0 0 0 0 1 0 1 0 0 0 1 0 1 0 2 2 0 2 0 0 0 0 0 1 1 0 1 1 1 1 0 2 0 1 0 1 0 0 2 1 0 1 0 2 1 0 0 0 0 0 2 0 0 1 0 0 0 0 0 0 2 0 0 0 1 2 0 2 0 0 0 1 1 1 1 1 0 0 0 0 1 0 0 0 0 0 0 0 1 0 0 1 0 2 2 1 1 0 1 0 2 1 0 1 0 1 1 0 1 1 2 0 2 2 0 2 2 2 0 2 1 0 2 0 0 1 1 1 0 1 0 0 1 0 2 2 1 1 1 0 0 0 0 0 2 0 0 1 0 1 2 2 0 1 1 1 2 0 0 0 1 0 0 0 0 0 2 1 0 0 0 2 2 2 0 0 0 0 0 0 2 0 0 1 1 2 0 2 1 0 1 2 1 2 2 1 1 0 0 0 1 1 1 1 1 1 1 1 1 0 0 0 0 0 0 0 1 2 0 0 2 0 0 0 0 0 2 1 1 0 0 0 1 1 1 0 0 0 0 0 0 1 0 0 0 0 0 1 1 1 1 1 1 0 1 0 2 1 1 0 2 0 0 2 0 1 1 1 2 1 1 0 0 0 1 0 0 2 0 2 1 1 1 0 0 1 0 0 2 0 2 2 2 2 2 1 1 1 0 1 0 1 1 2 0 0 1 1 1 0 1 1 0 1 1 0 1 1 0 1 0 0 2 2 2 2 2 0 0 2 2 0 0 0 0 2 0 0 0 1 0 0 1 1 1 2 2 1 1 1 0 0 2 0 2 0 0 0 0 0 0 1 0 1 1 0 2 2 1 0 1 1 0 0 0 0 1 2 1 0 0 0 1 0 0 0 0 0 0 0 1 0 1 0 2 0 0 0 0 1 0 0 0 1 0 1 1 0 0 1 0 0 0 0 0 1 1 0 0 0 1 1 1 0 1 1 2 1 2 0 0 0 2 0 0 0 0 1 0 0 0 0 0 0 1 1 1 1 0 1 1 0 0 1 1 0 0 2 0 2 0 0 2 0 1 0 2 0 0 2 2 0 0 0 2 1 1 1 1 2 2 2 0 0 0 1 1 1 1 0 1 1 0 1 1 1 0 1 0 2 0 1 1 0 1 2 0 0 2 0 0 2 2 0 0 0 1 0 0 1 1 0 1 1 0 1 1 2 1 1 2 1 0 0 0 0 0 1 0 0 1 1 0 0 0 1 2 0 0 0 1 1 0 1 1 0 0 0 0 0 0 0 0 0 0 2 2 0 0 0 0 0 0 0 0 1 0 0 1 1 0 1 1 0 0 2 1 0 0 2 0 1 2 0 0 1 0 0 0 1 0 0 0 1 1 0 1 1 2 0 1 0 1 1 2 0 1 1 0 0 0 0 0 0 0 1 1 1 0 2 0 2 0 2 0 0 1 1 1 0 0 1 0 2 1 0 2 1 0 0 0 0 2 0 2 1 2 0 0 0 0 0 0 0 0 0 0 0 0 0 1 1 0 2 1 0 1 0 1 0 0 1 1 0 1 0 1 1 2 1 0 1 0 0 0 1 0 1 1 0 1 1 0 1 1 0 0 0 0 0 0 1 2 2 0 1 2 2 2 2 0 0 0 0 1 1 0 2 1 0 2 0 1 0 0 1 1 1 1 1 0 1 0 0 1 0 0 0 0 0 0 0 0 0 2 0 1 1 0 1 2 2 1 1 0 0 0 0 0 0 2 0 0 2 0 2 0 0 0 0 2 1 0 0 0 1 0 0 0 0 1 2 1 0 0 0 0 0 0 1 0 2 0 0 0 0 0 0 0 0 0 1 2 1 0 0 2 0 1 0 1 1 0 1 1
105 0 0 1 1 0 0 2 2 0 0 0 0 1 0 1 0 0 1 1 1 2 1 1 1 0 1 1 1 2 2 0 1 0 1 1 1 1 0 1 1 0 0 0 0 0 1 0 0 0 0 0 0 0 1 1 0 0 0 0 2 0 0 0 1 1 1 0 0 0 0 0 2 2 1 2 1 0 2 0 2 0 0 2 2 0 0 1 1 2 1 1 0 1 1 2 1 1 1 1 1 0 1 1 0 0 2 2 0 2 0 2 1 1 1 1 1 0 1 1 1 0 2 0 0 1 0 0 2 1 0 0 0 0 0 0 1 0 1 0 2 0 0 1 2 0 0 0 0 0 0 0 1 0 0 0 1 1 1 0 0 0 1 2 2 2 0 1 0 2 0 0 0 1 0 1 1 0 0 0 0 0 0 2 2 2 1 0 0 2 2 2 1 1 1 0 0 1 0 0 0 0 0 1 1 1 1 0 1 0 2 0 2 0 0 2 1 0 0 1 1 0 0 0 0 1 1 2 0 0 0 0 0 0 1 0 0 2 0 0 0 0 1 0 2 0 0 0 2 0 0 0 1 0 0 2 2 2 2 2 2 0 0 0 1 0 1 0 1 1 0 1 0 2 0 0 2 2 2 1 1 0 2 2 0 2 1 0 2 2 1 1 0 2 0 1 1 0 1 2 1 0 0 0 0 0 0 0 1 2 1 1 1 2 2 0 0 1 0 0 0 2 2 2 1 0 0 1 1 1 2 0 0 0 0 0 0 2 0 0 0 0 2 2 0 1 0 0 2 2 2 0 1 1 0 1 1 0 0 0 1 1 0 0 0 2 0 2 2 0 2 2 1 1 0 0 2 1 1 1 1 1 0 0 1 0 0 0 0 0 0 0 2 0 1 1 1 1 0 0 0 0 0 2 0 0 1 1 0 0 0 0 0 0 0 0 1 1 0 1 0 2 1 1 1 1 2 0 1 1 0 1 0 2 0 0 0 1 0 0 1 1 1 0 0 1 1 0 0 0 0 0 1 2 1 1 0 2 0 1 0 1 0 0 0 2 0 2 2 1 1 1 2 2 0 0 0 0 2 0 1 0 0 0 2 1 0 1 2 0 1 0 2 1 0 0 0 1 1 2 1 2 2 0 1 1 1 1 0 0 0 0 0 0 1 0 0 0 0 0 0 2 2 2 0 1 0 0 0 2 0 0 0 1 1 1 1 0 2 0 0 2 0 0 1 1 0 0 0 0 1 0 0 1 1 1 0 2 0 0 1 0 0 0 0 0 0 2 1 1 0 1 0 0 0 0 1 1 0 1 1 0 0 0 2 1 1 2 1 2 1 1 2 0 0 0 1 0 0 0 0 1 0 2 2 2 0 0 1 2 0 0 0 0 1 0 0 0 0 0 1 0 0 1 1 0 0 0 0 0 1 1 0 0 2 0 2 0 0 2 0 1 0 1 1 0 2 1 0 1 0 1 2 0 1 1 2 1 1 0 0 0 1 1 1 2 0 2 0 0 2 0 1 1 1 0 0 0 2 0 1 1 1 1 0 2 1 0 2 2 0 0 1 1 0 0 1 2 0 2 0 2 0 0 2 0 1 0 1 0 0 0 0 1 0 1 0 2 2 1 0 0 0 2 0 2 2 1 1 0 1 0 0 0 0 1 2 0 0 0 0 0 1 1 0 0 0 0 0 1 1 1 1 0 0 1 1 0 1 0 0 0 2 1 1 0 2 1 0 2 0 1 1 1 1 1 1 0 0 0 0 0 1 1 2 2 0 2 2 2 0 0 1 0 1 0 0 1 1 1 0 0 0 2 1 1 1 0 0 2 2 0 0 0 0 2 2 0 2 0 2 2 0 2 2 0 1 0 0 2 0 2 2 1 0 0 0 1 0 0 0 0 0 0 0 0 0 1 0 0 1 0 0 0 0 0 0 0 0 0 2 2 0 0 0 1 1 0 2 0 0 0 0 1 1 1 0 1 2 2 2 0 1 0 0 0 1 1 0 2 1 0 1 0 2 2 2 0 0 0 0 2 1 0 2 2 0 1 0 0 0 0 0 0 0 1 1 1 1 1 0 1 0 1 1 0 1 0 0 0 0 1 0 1 0 0 1 1 1 0 0 1 1 0 0 0 0 0 1 1 1 0 1 0 1 0 1 2 1 0 0 1 0 0 0 0 0 0 0 0 2 0 0 0 0 1 2 0 0 0 0 2 2 2 0 0 0 0 0 1 0 0 0 1 1 0 1 0 0 0 1 0
106 0 0 0 0 0 0 1 1 1 1 1 0 0 0 0 0 0 0 1 1 1 0 1 1 0 0 1 1 1 1 1 1 1 1 1 1 1 0 0 0 0 0 0 0 0 1 0 0 0 0 0 1 0 0 1 0 1 1 0 1 0 1 1 0 0 2 1 1 1 0 1 2 2 2 2 2 0 1 0 1 0 0 2 2 0 0 1 2 2 2 1 0 2 0 2 2 2 2 2 1 0 0 1 1 1 1 0 2 0 0 2 2 2 2 2 1 0 0 2 2 0 2 2 0 0 1 0 2 2 1 0 1 1 0 0 1 0 0 0 0 0 0 0 0 0 0 0 2 2 0 1 1 1 1 0 1 2 0 0 0 0 1 1 1 2 0 0 1 1 1 0 2 1 1 2 0 0 0 0 0 0 0 2 2 2 1 0 0 2 2 2 2 1 1 1 1 2 0 0 0 0 0 2 2 1 1 1 1 0 0 0 1 0 0 2 1 1 1 2 0 0 0 0 1 0 0 2 0 0 0 0 1 0 2 0 0 2 0 0 0 0 2 1 2 0 0 0 1 0 0 0 2 0 0 1 0 0 0 0 0 0 0 1 1 0 0 1 2 0 0 2 0 2 0 0 0 2 2 1 0 1 0 1 1 0 0 2 0 2 1 0 2 2 2 0 1 0 0 0 0 0 1 1 1 0 0 0 1 1 1 0 2 2 2 0 2 1 1 0 0 2 1 1 0 0 0 2 1 1 1 1 0 1 0 0 0 2 1 1 0 1 1 0 1 0 0 1 2 1 1 0 1 1 0 1 1 1 0 1 1 1 1 1 1 0 1 2 1 0 1 1 0 0 0 0 2 0 0 0 2 1 0 0 2 1 0 0 0 0 0 0 1 0 2 1 0 2 0 0 0 0 0 2 1 0 1 0 0 0 0 1 0 1 1 0 0 0 0 1 0 0 0 2 1 1 0 0 1 0 1 0 0 1 1 1 0 0 0 0 1 0 1 0 0 1 1 2 0 0 0 2 0 2 0 0 0 1 0 1 1 1 0 0 0 2 0 1 1 0 1 0 0 0 1 1 0 0 2 0 1 0 0 0 1 1 1 2 2 0 0 1 1 1 1 0 1 1 1 2 1 2 1 0 0 2 1 1 0 0 0 1 1 0 0 0 0 0 0 0 1 2 2 2 0 1 1 1 1 1 1 1 0 1 0 1 2 0 1 2 0 0 0 0 0 1 0 0 0 1 0 1 0 2 2 0 1 0 1 0 1 0 1 0 0 1 1 1 0 1 0 0 2 0 0 2 2 1 0 2 0 0 0 0 0 1 1 1 0 1 1 0 0 0 1 0 0 1 1 0 0 2 0 1 2 2 1 1 0 2 0 0 1 1 1 0 1 0 0 0 2 2 0 0 0 2 0 1 0 0 1 1 0 0 2 1 1 0 0 0 0 0 1 1 1 0 0 1 0 0 1 2 1 2 2 2 0 2 0 2 1 1 1 1 1 2 0 2 0 0 2 0 1 0 0 1 1 1 1 1 2 0 0 1 0 1 2 0 2 2 0 0 1 2 1 0 1 2 0 2 1 1 1 0 1 0 0 2 0 1 2 1 0 0 0 0 0 1 1 0 1 0 0 2 0 2 2 0 0 0 0 1 0 0 0 0 1 0 1 1 0 0 1 1 0 1 0 0 0 1 1 1 0 0 0 1 2 0 0 0 1 1 2 1 1 0 2 1 1 2 0 0 1 1 1 0 2 0 2 2 2 2 0 0 0 1 0 1 0 1 1 2 0 1 1 0 0 0 0 1 0 0 0 2 0 0 2 0 0 0 0 0 1 1 1 2 0 0 0 0 1 0 0 2 2 0 1 0 0 2 0 1 2 2 0 0 0 1 1 0 1 1 0 0 0 0 0 2 1 0 0 0 0 0 0 0 0 0 0 0 0 0 0 1 1 1 1 0 2 0 0 0 1 0 1 0 0 1 1 1 2 0 1 0 0 0 0 2 0 1 1 0 1 1 0 0 0 0 0 1 0 2 0 0 1 1 1 2 0 0 1 0 0 0 0 1 1 1 2 2 0 2 0 0 0 0 1 2 0 0 2 0 0 2 0 0 0 1 1 1 0 1 2 1 1 0 0 0 1 0 1 1 2 0 1 0 1 2 2 1 0 1 0 0 1 1 1 1 1 0 1 0 0 0 0 0 1 0 1 0 0 1 0 0 0 1 1 0 0 2 0 0 0 0 0 0 1 0 2 0 0 0
107 0 1 1 0 1 1 1 1 2 2 0 1 1 0 1 0 0 1 1 1 1 0 0 2 0 1 1 0 1 1 0 1 1 0 2 1 2 0 0 2 0 0 1 1 0 1 0 0 0 0 0 1 0 0 0 1 1 1 1 1 0 0 1 0 0 0 1 0 0 0 1 2 2 2 2 1 0 1 0 0 0 0 1 2 0 0 0 0 2 0 0 0 2 1 2 1 0 0 0 1 1 1 0 0 0 2 1 1 1 0 2 0 0 0 0 0 0 0 2 2 0 2 1 0 1 1 0 2 2 0 0 0 1 0 0 0 0 0 0 2 0 0 0 0 1 0 0 0 0 1 0 1 0 0 0 0 0 0 0 1 2 1 1 0 1 0 1 0 1 1 1 2 1 1 2 1 0 0 0 0 0 1 2 1 0 1 1 1 1 1 1 0 0 0 0 1 1 0 0 1 1 0 2 2 0 0 1 1 0 1 0 1 0 0 2 0 0 1 1 1 0 1 0 0 1 1 0 0 0 0 0 0 0 2 0 0 2 1 1 1 0 2 0 1 0 1 0 2 0 0 0 2 1 1 1 0 2 1 1 1 0 0 0 0 1 0 0 2 1 1 0 1 2 0 0 0 1 1 1 0 1 0 1 1 0 0 0 2 2 1 1 0 2 2 1 0 1 0 2 0 2 0 0 0 0 0 0 1 1 0 1 2 1 0 0 0 0 0 0 0 0 1 0 0 0 0 2 1 1 1 2 0 2 0 1 0 0 0 1 0 0 2 0 1 1 0 0 2 1 1 0 1 0 0 0 1 0 0 1 1 1 1 0 1 0 0 1 2 0 2 2 0 0 0 0 2 2 0 0 0 1 0 0 1 0 0 0 0 0 0 0 1 0 0 0 0 0 1 1 0 1 0 2 1 0 0 2 0 0 0 0 1 1 2 0 0 2 0 0 0 2 0 1 1 1 1 0 1 0 0 0 0 1 1 1 0 2 0 0 2 1 1 0 0 1 1 2 0 0 0 2 0 1 1 0 1 0 1 1 1 1 0 0 0 2 0 2 2 2 2 2 2 2 0 0 0 0 2 0 1 0 0 1 1 1 0 2 2 0 1 0 0 1 0 0 1 1 1 2 1 2 2 1 0 1 2 1 1 0 0 0 1 1 0 0 0 0 0 1 1 1 2 2 0 1 0 1 2 1 1 0 0 1 0 1 2 0 2 0 2 2 0 0 1 1 0 2 2 0 0 0 0 1 1 0 0 0 1 0 1 0 1 0 1 1 2 2 2 0 1 1 0 0 0 0 2 1 0 1 0 0 0 0 2 1 1 0 0 0 0 0 1 0 0 0 0 0 0 0 0 2 1 2 1 2 1 2 0 1 0 0 0 1 0 0 0 0 0 0 0 0 0 1 1 0 0 1 0 0 1 1 1 0 2 1 2 0 0 2 0 1 0 1 0 0 2 1 1 0 0 1 1 0 2 2 2 1 1 0 0 0 1 0 0 1 1 2 1 0 1 0 1 0 0 0 1 0 2 1 0 1 2 0 0 2 0 0 1 1 0 1 1 2 2 0 2 1 0 1 1 1 0 0 2 0 2 1 0 0 1 0 0 1 1 1 0 0 0 0 0 0 1 2 0 0 1 1 1 0 1 1 1 0 0 1 0 0 1 2 0 0 0 0 1 0 0 0 0 0 0 1 0 0 0 0 0 0 0 0 0 1 2 0 0 2 1 0 0 2 0 1 2 0 0 0 2 0 1 1 2 2 1 0 1 2 0 2 1 2 0 1 1 0 0 1 0 1 0 1 0 0 1 2 2 0 1 0 0 2 2 0 1 1 1 2 0 0 1 0 1 1 0 2 2 0 1 0 0 2 0 1 2 1 0 1 0 1 1 0 1 1 0 0 1 1 2 0 0 2 0 0 0 0 0 0 0 0 0 0 1 1 0 0 0 0 1 0 2 0 0 0 1 1 2 2 1 0 1 1 2 0 2 0 0 0 1 0 0 0 0 0 1 1 1 0 0 1 0 0 0 0 0 0 1 1 1 1 0 0 0 0 0 0 1 1 1 0 1 0 0 1 0 1 0 0 1 2 0 0 1 2 0 2 0 0 0 2 2 0 0 1 2 1 1 1 0 0 1 1 1 0 1 0 1 0 2 2 1 0 0 2 0 0 0 0 0 0 0 0 0 0 0 0 0 0 1 0 0 0 0 2 1 2 0 1 1 0 0 2 0 1 0 0 0 0 0 0 1 1 1 1
108 0 0 1 0 0 0 2 2 0 0 2 0 1 0 1 0 0 1 1 0 1 1 0 2 0 1 2 0 2 2 0 2 2 0 2 0 1 1 0 1 0 0 0 2 1 0 0 0 0 0 0 1 1 0 1 0 0 1 1 1 0 0 1 0 0 0 1 0 0 0 2 2 2 1 2 2 0 1 1 1 0 1 1 1 0 0 0 2 2 0 0 1 2 1 2 1 0 0 0 2 0 1 1 0 0 2 2 0 2 0 2 1 2 1 1 1 0 0 1 1 0 1 2 1 0 1 0 1 0 1 0 0 0 1 0 0 0 2 0 0 0 0 0 1 1 0 0 0 0 0 0 0 0 0 1 1 0 0 0 0 0 1 2 1 2 1 1 0 1 1 1 0 2 1 1 2 1 1 1 0 2 1 2 2 1 2 1 1 2 2 2 0 0 0 1 1 2 0 0 0 0 0 1 0 1 2 0 0 0 0 0 0 0 0 2 0 1 1 0 2 1 1 0 1 0 0 1 0 0 0 0 0 1 0 1 1 2 0 0 0 1 2 0 2 0 0 0 2 0 0 0 0 0 0 1 1 2 1 2 1 1 2 1 1 1 1 1 0 0 0 1 1 2 0 1 0 1 1 0 1 0 1 1 0 1 2 2 1 2 1 1 0 1 2 1 1 1 0 2 0 1 0 0 0 0 1 0 1 1 0 0 1 2 2 0 0 0 0 0 1 1 2 0 0 0 0 1 1 0 2 0 0 2 0 0 0 1 0 0 0 0 2 0 1 0 0 1 1 0 0 1 2 0 0 0 2 0 0 1 1 1 1 0 1 0 1 2 0 0 0 0 1 1 1 1 1 2 0 0 1 1 0 0 0 1 0 0 0 0 1 1 1 0 2 0 0 0 0 1 0 1 0 2 1 0 1 0 0 1 1 2 0 0 0 0 2 0 1 1 0 1 1 0 0 1 0 0 0 0 0 0 0 2 1 1 0 0 0 1 1 1 1 1 1 2 1 1 1 0 0 1 0 2 0 0 0 1 0 2 2 2 0 0 0 1 1 2 2 2 1 1 0 0 1 0 1 1 2 1 1 0 0 1 2 1 0 0 0 0 0 2 2 2 1 0 2 2 2 1 0 2 0 0 0 2 1 1 1 0 0 0 2 0 0 0 1 0 0 2 2 1 1 1 0 1 1 1 1 1 1 1 0 0 0 0 1 0 1 1 0 1 0 1 1 1 0 1 1 0 0 0 0 1 2 2 0 1 0 1 0 0 1 0 0 1 1 1 1 0 0 1 0 0 0 0 1 0 0 0 0 0 1 1 1 1 2 0 0 0 0 0 1 0 0 0 0 0 0 0 0 1 0 2 2 2 2 1 0 1 0 0 0 1 1 0 0 0 1 0 0 1 0 0 0 1 1 0 0 0 1 1 1 0 2 0 2 0 1 1 2 0 0 2 0 0 2 1 0 0 1 1 1 1 1 1 1 2 1 0 0 0 0 2 1 1 1 2 1 0 1 1 0 0 0 1 1 1 1 1 2 0 1 0 1 1 1 0 1 1 0 0 0 0 0 0 0 2 0 1 0 1 0 0 1 0 1 0 0 0 0 0 0 1 1 0 0 0 0 0 0 2 0 2 0 1 1 2 2 0 1 1 0 0 0 1 0 0 0 0 0 0 1 1 0 0 0 0 0 0 0 0 0 0 1 1 0 0 1 1 0 0 2 1 0 0 2 0 2 1 1 2 0 0 0 0 1 0 0 0 0 0 1 1 2 2 0 1 0 1 0 1 1 1 1 1 0 1 1 2 0 0 1 1 1 2 0 0 1 0 1 0 2 0 0 2 0 1 2 0 2 2 0 2 2 0 0 0 0 2 0 2 2 0 0 1 0 2 2 0 1 1 1 0 0 1 1 1 1 0 1 0 0 0 0 0 0 1 0 0 1 1 1 0 1 1 0 0 0 0 1 0 1 0 1 1 0 1 2 2 2 0 2 0 0 0 0 1 0 2 2 0 0 1 2 1 1 0 1 0 2 2 1 0 2 2 0 1 1 2 1 0 1 1 2 1 1 0 2 0 1 1 0 1 0 0 1 1 0 0 0 1 0 2 0 0 0 0 0 0 0 1 1 2 2 1 1 0 1 0 1 1 1 0 1 0 1 2 0 0 0 0 0 0 1 1 1 0 0 0 2 0 0 0 0 1 1 0 1 1 1 1 1 1 0 0 0 0 0 2 0 0 1 1 0 0 1 0 1 0 1 1
109 0 0 1 1 0 0 1 1 1 1 1 1 2 0 1 0 0 2 0 0 0 0 0 2 0 2 1 1 0 0 0 2 1 1 1 1 1 0 0 2 1 0 0 1 0 1 0 0 1 0 0 1 1 1 1 0 0 2 1 1 0 1 2 1 0 0 1 0 0 0 0 0 2 0 2 2 0 0 0 0 0 0 0 1 0 0 0 0 2 0 0 0 2 0 2 1 1 0 0 1 1 1 0 1 1 2 2 2 2 0 0 1 2 1 1 1 0 1 1 1 0 1 1 0 0 0 0 2 0 1 1 0 2 1 1 0 0 0 0 0 0 0 0 1 0 1 0 1 1 1 0 0 0 0 0 0 0 0 0 0 0 1 2 2 2 1 0 1 2 0 0 0 0 1 0 1 1 1 1 0 1 0 2 2 2 1 1 0 1 1 2 1 1 1 1 0 2 0 0 0 0 0 2 1 1 2 1 1 1 1 0 1 0 0 2 1 0 2 0 2 1 1 0 0 1 1 0 0 0 0 0 0 0 2 0 0 2 0 0 0 0 1 0 1 0 0 0 2 0 0 0 2 0 0 1 0 2 1 1 1 0 0 0 0 0 0 0 0 0 1 2 0 1 0 0 0 2 2 2 0 0 0 1 0 0 0 2 2 2 2 2 1 1 1 0 2 1 0 2 1 0 1 1 1 0 0 0 1 1 0 1 2 2 2 0 1 0 0 0 1 1 0 0 1 0 1 1 1 0 2 0 0 1 0 0 0 0 0 1 1 1 1 0 1 0 0 0 2 2 2 0 1 0 0 0 1 1 0 1 1 1 2 1 2 1 1 1 2 0 2 2 0 0 0 0 1 2 1 0 0 1 0 0 1 0 0 0 0 0 0 1 1 0 2 0 1 0 0 0 0 0 0 2 0 0 0 1 1 0 0 1 0 1 1 0 0 1 0 1 0 2 0 2 1 1 1 0 1 1 0 2 0 2 1 1 0 1 0 0 0 2 1 1 1 2 1 2 0 0 0 1 1 1 1 0 1 1 0 2 2 2 0 1 2 0 2 2 2 1 1 1 1 1 2 0 2 0 1 1 2 0 0 0 2 0 0 0 1 0 0 1 0 1 1 0 2 0 0 2 2 2 0 0 0 2 1 1 0 0 0 1 1 0 2 0 0 0 0 2 2 2 2 2 0 2 1 1 1 1 1 0 0 2 1 1 0 0 0 1 1 1 0 2 2 0 0 2 2 0 0 0 0 2 1 0 0 1 1 0 0 0 1 1 1 0 2 1 1 0 1 1 1 0 0 1 1 0 0 0 0 0 0 0 1 0 0 0 0 0 0 0 0 0 0 0 0 0 0 0 0 2 1 1 1 1 1 2 0 1 0 0 0 0 1 0 0 0 0 0 1 1 0 1 1 0 1 1 0 0 1 1 1 0 2 0 1 0 1 1 1 1 0 1 0 0 2 1 0 1 0 2 2 0 1 0 2 1 0 1 1 0 0 0 0 0 0 2 0 1 1 0 0 0 0 0 1 0 1 1 1 0 0 1 1 1 0 1 2 1 0 1 0 1 0 0 1 0 0 0 0 0 0 0 1 0 2 0 0 0 0 0 0 0 0 0 0 1 1 0 0 0 0 2 0 1 1 0 0 0 1 1 1 0 0 2 1 0 2 2 0 0 2 2 0 0 0 1 0 0 0 0 1 0 1 0 1 0 2 1 0 0 2 1 0 1 1 0 2 1 1 0 0 1 1 0 1 0 1 1 2 2 2 0 2 0 2 1 1 1 0 0 2 0 1 1 0 1 0 1 0 0 0 1 0 1 1 0 0 2 2 0 0 0 0 1 1 1 1 1 1 2 0 2 2 0 1 0 0 2 0 2 2 0 0 1 0 1 0 0 0 0 0 0 0 0 0 1 0 1 2 0 0 0 0 0 0 0 0 0 1 1 0 0 0 1 1 1 2 0 0 0 2 1 2 1 0 0 0 0 0 1 2 0 1 1 0 2 2 1 1 0 0 1 1 1 1 0 0 0 0 1 0 0 0 0 2 2 0 0 0 0 0 0 0 2 2 0 2 2 0 2 1 2 0 0 1 1 0 0 0 2 0 2 0 0 0 0 0 0 0 1 1 0 0 0 0 1 0 2 0 0 2 0 0 0 0 0 0 2 2 2 0 0 0 1 1 0 0 0 1 0 0 0 0 0 0 0 2 1 1 1 0 0 0 0 0 1 0 2 0 0 0 1 0 0 1 0 1 0 0 0
110 1 0 2 1 1 1 1 2 1 0 1 0 1 0 1 0 0 1 1 1 1 1 0 2 0 2 1 1 2 2 1 2 2 1 1 1 2 0 0 2 1 0 0 1 0 1 0 0 0 0 0 0 0 0 1 1 1 1 1 0 1 0 0 1 1 1 0 0 0 0 2 2 2 2 2 1 1 1 0 0 0 0 1 1 0 0 0 2 2 0 0 2 0 0 0 0 1 1 1 1 0 0 1 1 1 2 1 0 2 0 1 1 2 2 2 2 0 2 1 1 1 2 2 0 0 2 1 1 1 1 0 2 2 0 0 2 0 1 0 1 0 0 0 1 0 1 0 1 1 0 0 0 0 0 0 0 0 0 0 0 0 1 2 0 1 0 1 1 2 0 0 0 2 1 1 2 1 1 1 0 1 0 2 2 2 1 1 0 1 1 1 2 1 1 0 2 1 0 0 0 0 0 0 0 0 0 0 1 0 0 0 1 0 0 2 0 0 2 0 2 1 0 0 0 1 1 2 0 0 1 0 0 0 2 0 0 2 0 0 0 1 2 1 1 0 0 0 2 0 0 0 2 0 0 0 0 1 0 0 0 0 0 0 1 0 1 0 1 1 0 1 0 1 0 0 0 1 2 0 0 1 1 1 0 1 0 1 0 2 0 0 1 2 2 1 2 0 0 1 0 0 1 1 0 0 0 0 2 1 0 1 1 1 1 1 1 1 0 0 1 2 1 0 1 0 1 0 0 1 2 0 0 1 0 0 0 2 0 0 0 0 2 2 1 0 0 0 2 2 2 0 2 0 1 1 1 1 0 0 0 1 0 0 0 0 1 2 1 0 1 1 2 2 0 0 1 2 0 0 1 0 0 1 2 1 0 1 1 0 0 0 1 0 2 0 0 1 0 0 0 0 0 2 1 0 1 0 1 0 0 1 0 0 0 0 2 0 1 0 0 0 1 1 0 0 0 1 2 1 1 0 0 0 0 0 0 2 0 1 2 0 2 1 1 2 1 1 1 0 0 1 2 2 2 2 0 2 0 1 2 1 0 0 0 2 0 2 2 1 2 1 1 1 1 1 0 0 1 1 1 1 0 0 1 2 1 0 1 0 0 1 0 1 1 0 2 0 0 2 1 2 1 1 0 1 1 1 0 0 0 0 1 0 0 1 1 0 0 1 1 2 1 1 0 0 0 0 0 2 0 1 0 0 0 0 0 0 1 1 0 1 0 2 2 0 0 0 0 0 0 0 0 1 1 1 0 0 2 1 1 0 0 1 1 0 1 0 0 0 0 1 0 1 0 0 2 1 0 1 0 0 0 0 1 0 0 1 1 1 0 0 1 0 0 0 1 0 0 0 0 2 0 2 2 2 1 1 0 1 0 0 0 2 0 0 0 0 1 0 0 1 1 1 1 1 0 2 0 0 1 1 0 0 2 1 2 0 1 1 1 2 0 1 1 0 2 0 1 0 1 2 2 0 2 2 1 1 1 0 0 0 2 1 1 2 0 2 0 0 1 0 1 1 1 0 0 1 1 1 2 0 1 0 0 2 2 0 1 2 0 0 0 2 0 0 2 2 0 1 1 0 0 0 1 0 1 1 1 0 2 0 0 1 1 0 0 1 1 0 0 0 0 1 1 0 0 1 1 0 1 1 0 0 0 0 1 0 2 2 0 0 0 0 0 0 0 1 0 0 0 1 1 0 1 1 0 0 1 0 0 1 2 2 2 0 2 0 1 1 0 0 1 0 0 0 0 0 2 2 2 2 0 1 1 2 0 2 0 2 0 2 1 0 0 1 0 0 0 1 0 0 0 2 0 1 1 0 1 1 1 0 0 2 1 1 0 1 2 0 1 2 0 2 2 0 1 0 0 2 0 2 2 2 0 0 0 0 0 0 0 1 0 0 0 0 0 2 1 0 1 0 0 0 0 1 0 1 0 0 2 2 1 0 1 0 2 0 2 0 0 0 0 1 2 2 0 0 1 1 1 0 2 1 2 2 0 2 0 2 2 0 0 2 2 2 2 0 0 0 0 2 1 0 0 2 0 0 0 1 0 0 1 1 2 0 0 2 2 0 1 1 0 1 0 0 0 1 1 1 0 2 1 1 1 0 2 1 1 0 0 1 2 1 2 0 1 0 1 0 2 0 1 0 1 0 1 1 0 0 0 0 1 0 0 0 0 0 0 0 0 0 0 1 1 0 0 0 0 0 0 2 0 0 0 0 0 0 0 2 0 0 1 2 1 1 0 0 0 0 1 0
111 1 0 1 1 0 0 1 1 1 1 1 0 1 0 1 0 0 2 0 0 2 1 0 2 0 1 2 0 2 1 0 1 0 1 1 1 1 0 0 0 0 0 0 2 0 1 0 0 1 0 0 0 0 1 0 0 0 2 0 1 0 1 1 0 0 1 1 0 1 1 1 2 2 0 2 1 0 2 0 2 0 1 0 0 0 0 0 0 2 0 0 1 2 1 2 1 0 0 0 2 0 1 0 1 0 2 2 0 2 1 1 1 2 1 1 1 0 1 0 0 2 2 2 0 0 2 0 1 1 0 0 1 1 0 0 0 0 1 1 1 0 0 0 1 0 0 0 0 1 1 0 1 0 1 0 0 0 0 0 1 1 1 2 2 2 0 0 1 1 1 1 0 2 1 2 2 1 0 1 0 1 0 2 0 0 0 1 1 2 2 2 0 0 0 0 1 2 0 0 1 1 0 2 1 1 2 0 0 0 1 0 1 0 1 1 0 0 1 1 1 1 0 0 0 1 1 0 0 0 0 0 0 1 1 1 0 2 0 0 0 1 2 0 1 0 0 0 2 0 0 0 1 0 0 1 2 1 1 1 1 0 1 2 2 0 0 0 1 1 0 2 0 1 0 2 0 1 1 0 1 0 0 1 1 1 1 0 0 1 0 1 0 2 1 1 1 1 0 1 1 0 0 0 0 0 0 0 2 0 0 0 1 1 1 1 0 1 1 0 0 2 2 1 1 0 1 1 1 1 1 2 1 2 0 0 0 1 0 0 1 2 1 2 1 0 0 1 2 1 1 0 0 0 0 0 1 0 0 2 2 2 1 1 1 0 1 2 2 1 2 2 1 1 1 1 1 0 0 0 1 2 0 0 0 0 0 0 0 0 0 2 1 0 1 0 0 1 0 0 0 1 0 2 1 0 1 0 0 0 0 0 0 0 0 0 0 0 0 0 1 1 1 2 0 1 0 0 0 0 0 0 0 2 1 1 0 1 0 0 1 1 1 1 1 2 1 0 2 1 1 1 1 2 1 1 0 0 1 0 0 0 1 1 1 0 2 2 2 1 1 1 1 1 1 0 1 1 2 1 1 1 1 0 2 1 0 2 2 0 1 0 1 1 1 0 1 1 1 2 1 2 2 2 0 1 1 1 0 0 0 1 1 0 0 0 1 0 0 2 2 2 2 2 0 2 1 1 1 1 1 0 0 0 0 0 1 0 1 0 0 2 0 1 2 0 0 1 1 0 1 1 1 1 2 2 0 1 0 2 0 0 0 0 0 0 0 2 2 0 0 2 1 0 0 1 1 1 0 2 0 0 0 0 1 1 1 2 1 2 0 0 2 0 2 0 2 0 0 0 0 2 1 0 1 1 2 1 0 1 0 0 0 0 0 1 1 0 0 0 0 0 0 0 0 1 1 2 0 0 1 1 0 0 2 0 2 0 1 1 2 1 0 2 0 0 1 0 1 0 0 2 0 2 0 2 1 1 0 1 1 0 0 1 2 2 1 1 2 0 0 2 2 0 0 0 2 1 1 1 2 0 1 0 0 1 1 0 0 1 0 1 1 1 0 0 1 2 0 2 0 2 0 0 1 0 2 2 0 0 0 0 1 0 1 0 0 0 0 0 0 0 0 2 0 2 2 1 1 0 0 0 0 1 0 2 1 0 0 1 1 1 0 0 0 0 0 0 0 1 1 1 0 0 1 1 2 0 0 0 0 0 2 0 0 2 0 1 1 1 1 0 1 0 0 1 1 0 0 0 2 2 1 1 2 2 0 1 0 1 1 2 1 1 2 0 0 1 0 1 0 0 0 1 0 1 1 0 0 2 2 0 0 1 1 1 1 1 0 0 0 0 0 2 2 0 1 0 0 2 0 2 2 2 0 1 1 1 2 0 0 0 0 0 0 0 0 0 0 1 1 0 0 0 1 1 1 0 0 0 0 1 0 0 0 0 2 0 2 0 0 0 2 0 2 1 0 0 1 1 1 0 2 0 0 0 1 1 0 1 1 0 0 2 2 2 2 0 0 0 0 2 0 0 1 1 1 2 1 1 1 0 0 0 1 1 2 1 2 2 0 2 0 2 2 0 0 0 0 1 0 2 1 1 1 0 2 1 2 1 0 0 1 2 2 0 1 1 0 1 0 0 1 0 2 1 2 2 1 1 1 1 0 0 1 1 1 0 1 1 1 0 0 1 1 0 0 0 1 0 0 1 1 1 0 0 0 0 0 2 0 1 0 2 0 0 0 1 2 1 2 1
112 0 0 0 0 0 0 2 2 0 0 1 0 0 0 0 1 0 1 1 1 1 0 0 2 0 1 2 1 2 2 0 0 1 2 1 2 2 0 0 1 0 0 0 1 0 1 0 0 1 0 0 2 0 0 1 1 0 1 0 1 1 1 1 1 1 2 1 0 0 0 1 2 2 2 2 2 0 1 0 2 0 0 0 1 0 0 1 2 2 1 1 1 2 0 1 1 0 0 0 2 0 1 1 0 0 2 1 0 2 1 0 0 2 1 2 2 0 1 2 2 0 2 1 0 1 1 0 0 0 0 0 1 1 0 0 0 0 2 0 1 0 0 0 0 0 0 0 0 0 0 0 0 0 0 1 1 0 2 0 1 1 2 2 1 2 0 2 1 2 0 1 1 0 1 1 2 0 0 0 0 0 0 2 2 2 1 2 0 0 1 2 0 0 0 0 1 1 0 0 0 0 0 1 1 1 0 0 1 0 1 0 1 0 0 2 1 0 0 0 2 2 0 0 0 1 1 1 0 0 0 1 1 1 2 1 1 2 0 1 1 0 2 1 1 0 0 0 2 0 0 0 1 0 0 2 0 2 1 1 1 0 0 1 1 0 1 0 0 0 0 1 0 2 0 0 0 1 1 1 0 1 1 2 0 2 1 1 1 2 2 0 1 2 2 1 1 1 0 1 1 0 1 1 1 0 1 1 0 2 0 2 2 2 2 1 0 1 1 0 0 2 2 0 1 0 1 1 1 1 2 1 0 0 0 0 0 2 0 1 2 2 1 1 0 0 0 0 2 1 0 0 1 0 0 0 1 1 0 1 1 1 1 0 1 0 0 2 1 0 1 1 1 1 0 0 2 2 2 0 0 0 0 1 1 0 0 0 0 0 0 0 1 0 2 1 1 1 0 0 0 0 0 2 1 0 0 0 0 0 0 1 0 1 1 0 0 1 0 0 0 1 1 0 1 1 1 0 2 1 1 1 0 1 1 1 0 1 0 0 2 0 1 0 0 2 0 0 1 0 0 0 1 2 1 1 0 2 0 2 2 2 0 1 1 1 1 2 2 2 2 2 0 0 0 1 0 0 1 1 2 0 0 0 0 2 2 2 2 0 2 0 0 1 0 0 1 2 2 1 0 2 2 2 0 0 2 1 2 0 0 0 1 0 0 1 1 0 0 1 1 1 1 1 0 1 0 2 2 0 2 0 0 0 0 0 0 0 2 0 0 1 0 2 2 0 0 2 2 0 0 0 0 2 2 0 1 0 0 1 0 0 2 0 0 0 1 2 1 1 0 1 1 0 0 1 2 1 0 1 0 0 2 2 0 0 2 0 0 0 0 0 1 0 1 0 1 0 0 0 0 2 0 2 2 2 0 1 0 1 1 0 0 2 0 1 1 0 1 0 1 1 1 1 1 0 1 1 0 0 1 1 0 0 1 1 2 0 0 2 0 1 0 1 0 0 2 1 0 0 1 1 2 0 2 1 2 2 1 0 0 0 1 2 2 2 1 2 1 1 0 1 1 0 0 0 0 1 0 2 1 0 1 0 0 2 0 2 2 1 1 0 0 1 0 0 1 2 0 1 0 1 0 0 1 0 1 1 1 0 2 0 0 0 0 0 0 1 1 0 0 0 0 2 0 1 1 0 0 0 1 1 1 0 0 0 1 0 0 0 0 0 0 0 0 0 0 1 0 0 0 0 1 0 0 0 0 0 0 0 0 0 2 0 0 1 2 0 2 1 1 0 0 1 1 0 0 0 1 1 0 1 0 1 2 2 0 2 1 2 0 1 0 2 2 0 0 1 0 0 1 0 1 2 1 1 1 0 0 2 2 0 1 0 0 2 1 0 1 0 1 1 0 2 2 0 0 0 0 1 0 0 1 2 0 1 0 1 2 1 1 2 0 0 0 0 0 0 0 1 1 0 0 0 0 0 0 0 1 1 0 1 1 0 1 0 1 0 1 0 0 0 1 0 2 2 0 1 1 1 2 0 1 0 0 0 0 1 1 1 1 0 0 2 2 2 2 0 0 0 0 2 0 1 1 1 0 2 2 2 2 0 0 0 1 1 1 1 1 1 0 1 0 2 0 0 1 0 0 0 0 2 1 2 1 0 1 1 1 0 1 0 1 1 1 0 0 0 0 1 1 0 1 0 2 0 2 2 1 0 0 0 0 0 1 1 1 0 0 0 2 0 0 0 0 2 2 0 1 0 0 2 1 1 0 1 1 0 0 1 1 0 0 0 0 0 0 0 0 0 2 0
113 1 0 2 0 1 1 0 0 1 1 0 1 2 0 1 0 0 1 1 1 1 1 0 2 0 0 2 0 2 2 2 2 1 2 0 2 2 0 0 2 0 1 1 2 0 0 0 1 2 0 0 1 1 0 1 0 0 1 0 1 0 1 1 0 0 1 1 0 1 1 2 2 2 2 2 2 0 2 0 1 0 1 0 0 0 0 0 2 2 0 0 1 1 1 1 0 2 2 2 1 0 1 1 0 0 2 1 1 1 0 1 0 1 0 0 0 0 0 2 2 0 2 2 0 0 2 1 1 1 1 1 0 0 0 0 0 0 0 0 0 0 0 0 0 0 0 0 0 0 0 0 1 1 0 0 1 0 1 0 1 1 2 2 1 2 0 1 0 2 0 0 0 1 0 1 1 0 0 0 0 0 0 2 2 2 2 1 0 1 1 2 2 1 1 1 0 1 0 0 0 0 0 0 0 1 1 0 0 0 0 0 0 1 0 2 0 1 2 1 1 0 1 1 0 1 1 1 0 0 0 0 0 0 1 0 0 2 0 0 0 1 2 0 1 0 0 0 1 1 1 1 0 0 0 1 0 0 0 0 0 0 0 2 2 0 0 0 0 0 0 1 0 2 0 1 1 1 0 0 2 0 1 2 0 2 1 2 0 2 0 0 2 2 2 0 2 1 0 1 0 1 2 2 2 0 0 1 1 1 0 2 2 1 1 0 1 0 0 0 0 1 0 0 1 0 1 0 0 1 1 2 0 2 0 0 0 1 0 0 0 0 2 2 0 0 0 0 2 1 1 0 2 0 1 1 1 0 0 1 1 1 1 0 1 0 1 2 2 0 2 2 0 0 0 0 2 2 0 0 1 0 0 0 1 1 0 0 0 1 0 1 1 0 2 1 0 0 0 0 0 0 1 1 0 0 0 1 0 0 0 0 0 0 0 0 1 1 1 0 0 1 0 1 1 1 1 0 1 1 0 1 0 2 0 0 0 2 0 1 1 2 2 0 0 1 2 2 0 0 0 1 1 1 1 0 1 1 0 0 0 0 0 0 0 2 0 1 2 1 1 0 0 0 1 0 0 0 2 0 0 0 0 0 2 1 0 2 2 0 0 1 1 2 0 0 2 1 1 2 1 2 1 1 0 1 1 2 1 0 0 1 2 1 0 0 0 1 0 2 2 2 1 1 0 0 0 1 1 1 1 0 1 0 1 1 0 0 1 0 1 2 0 0 0 0 0 2 2 0 0 1 0 2 2 1 0 0 1 1 0 0 1 0 0 1 1 2 1 1 1 0 1 0 0 1 2 1 0 1 0 0 0 0 0 0 0 1 0 1 2 1 1 0 0 0 0 0 0 0 0 2 0 1 1 2 0 1 1 1 1 0 0 1 1 1 1 0 0 0 1 0 0 0 0 0 2 1 0 0 1 1 0 0 1 1 2 0 1 2 2 1 0 1 1 0 2 1 1 0 0 1 2 0 2 1 2 2 1 1 0 0 2 0 0 2 1 2 0 0 0 0 0 1 1 1 1 0 1 1 0 1 0 0 0 2 1 1 1 1 1 0 0 2 0 0 2 2 0 1 0 2 0 0 2 1 1 0 0 0 0 0 0 0 0 1 1 1 1 0 0 1 1 2 0 0 0 1 1 0 1 1 1 0 0 1 0 0 1 2 0 0 0 0 0 1 0 0 0 1 1 1 1 0 1 1 1 0 1 0 0 0 2 1 0 1 1 2 0 2 0 0 2 1 1 0 2 0 0 0 0 1 1 1 2 2 0 1 0 1 1 2 2 0 0 1 0 1 0 1 0 0 0 1 0 2 1 0 1 1 2 0 0 1 0 0 0 0 1 1 1 2 0 2 2 0 1 0 1 2 0 2 1 0 0 0 0 0 0 0 0 0 2 0 0 2 2 0 0 0 2 0 0 0 0 0 0 0 0 0 0 1 0 0 0 1 1 0 2 0 0 0 0 1 1 1 0 1 1 1 1 0 1 0 0 0 0 2 1 1 1 1 0 2 2 2 2 0 0 1 1 2 0 0 1 1 0 2 1 2 1 0 0 0 1 1 1 1 2 1 0 2 0 1 0 0 0 1 2 2 0 2 0 1 0 0 1 0 1 1 0 0 2 2 2 0 1 0 1 0 1 0 0 0 2 0 2 2 0 0 0 1 0 0 1 1 1 0 0 0 1 0 0 1 1 0 0 0 1 0 0 1 0 0 0 0 0 0 0 1 0 0 1 1 1 0 0 0 0 0 0 0
114 0 0 1 0 0 0 1 1 1 0 1 0 1 0 1 0 1 2 0 0 2 0 0 2 0 0 1 1 2 2 0 2 1 2 0 2 2 0 0 1 0 1 1 1 1 0 0 1 1 0 0 0 1 0 1 0 0 1 1 1 0 1 1 0 0 0 1 1 1 0 1 1 2 1 2 1 0 1 1 1 0 0 1 2 0 0 0 1 2 0 0 0 0 0 1 0 0 0 0 2 0 0 1 1 1 2 1 1 1 0 2 0 0 0 0 0 0 2 0 0 1 2 1 0 0 1 1 2 2 0 0 1 1 1 0 1 0 0 0 1 0 0 0 1 0 0 1 2 1 1 0 0 1 1 1 1 1 0 2 0 0 2 2 0 2 1 1 0 2 0 0 0 1 0 0 2 1 0 0 1 1 0 2 2 2 1 1 0 1 2 2 2 0 0 1 1 1 0 0 0 0 1 1 1 0 1 0 0 0 1 0 1 0 0 2 0 1 1 1 1 1 0 0 0 1 0 1 1 1 1 1 1 1 2 1 0 2 1 1 0 0 1 0 2 0 0 0 2 0 0 0 2 0 0 1 2 2 1 1 1 0 0 1 1 0 1 0 1 0 2 1 1 1 2 1 0 1 1 1 0 0 0 2 0 1 0 0 1 2 1 1 2 2 2 0 2 1 0 2 0 0 2 2 1 1 1 0 1 1 1 1 1 0 0 0 0 1 0 0 1 2 1 0 1 0 1 2 1 0 1 1 0 0 0 0 0 1 1 2 0 2 1 2 1 0 1 0 2 2 2 0 2 0 0 0 2 2 0 1 1 1 2 0 2 2 0 2 0 0 0 0 1 1 1 1 1 2 2 1 1 1 0 0 2 2 0 0 0 1 1 2 0 0 2 0 0 0 0 1 0 1 0 1 0 0 0 1 0 0 0 0 0 1 1 1 0 0 0 0 0 1 0 1 0 0 0 0 1 0 1 0 0 2 1 0 0 1 0 0 2 0 1 1 0 1 2 1 0 0 0 2 1 1 2 1 1 0 1 0 0 0 0 0 0 2 0 2 2 0 2 0 1 1 0 1 0 0 2 1 2 0 0 0 2 1 0 1 1 0 1 1 1 1 0 0 2 2 2 2 0 2 1 1 0 1 2 1 1 0 0 0 1 0 0 0 0 0 0 2 2 1 2 2 2 0 0 0 0 1 1 1 0 1 1 0 2 0 2 1 1 2 0 1 2 0 0 1 1 1 0 1 0 1 1 1 0 1 1 1 0 0 0 0 0 1 2 1 0 1 0 1 1 1 0 1 2 0 0 0 0 0 1 1 0 0 0 1 1 1 0 1 1 2 0 1 0 0 0 0 0 2 0 1 2 2 2 0 0 0 0 0 0 1 1 1 1 0 0 0 1 1 0 0 0 0 2 1 0 0 2 2 2 0 2 1 2 0 1 2 1 0 0 2 0 0 2 1 1 0 0 1 1 0 1 1 2 1 0 0 0 0 1 0 1 1 1 2 0 1 1 0 0 0 0 1 1 1 1 1 2 0 0 1 1 2 1 1 1 1 1 0 0 1 0 0 1 2 0 2 0 2 0 1 1 1 0 1 0 0 0 0 0 0 0 0 0 1 1 0 0 0 0 2 1 0 0 0 0 0 0 0 0 0 0 0 1 0 1 2 2 2 1 1 0 1 0 1 1 0 0 1 1 0 0 1 0 0 0 0 0 0 2 0 0 1 2 1 1 1 1 0 1 0 0 0 0 0 1 1 2 2 2 0 2 2 0 2 1 2 0 1 0 1 1 0 0 1 0 1 0 0 1 1 1 1 0 1 1 1 1 0 0 2 2 2 0 0 1 0 1 1 0 2 2 0 2 0 0 1 0 1 2 1 0 2 0 0 0 0 0 0 0 0 0 0 0 0 0 0 2 0 0 0 0 0 0 2 0 0 0 0 0 1 1 1 0 1 1 0 0 0 1 0 1 1 0 0 0 0 0 0 1 0 0 0 0 1 1 1 1 0 2 0 0 0 0 0 0 0 0 0 1 0 2 2 0 2 0 0 0 0 0 0 1 1 1 0 2 1 1 1 0 1 0 0 0 0 0 0 0 2 0 1 0 0 1 0 0 0 0 0 1 2 2 0 0 0 0 1 0 0 2 0 0 0 0 1 1 0 0 0 0 0 2 1 2 0 0 0 1 0 0 0 0 0 2 0 1 0 0 2 0 1 0 0 0 0 0 1 0 0 0 1 1 0 0 0 1 1 1 0
115 0 0 0 0 0 0 0 1 2 1 0 0 0 0 0 0 0 1 1 1 2 0 0 2 0 1 1 0 2 2 0 2 2 2 0 2 0 0 0 0 1 0 0 1 0 1 0 0 2 0 0 0 0 0 1 0 1 0 1 1 0 1 1 0 0 1 0 0 0 0 0 1 2 1 2 2 1 1 0 1 0 0 0 1 0 0 0 2 2 0 0 1 2 0 2 1 1 1 1 1 0 0 2 0 0 2 0 2 0 0 1 0 2 0 0 0 0 0 2 2 0 1 2 1 0 1 0 0 0 1 0 0 0 0 0 1 0 0 0 2 0 1 0 0 1 0 0 0 0 1 0 0 1 1 0 2 1 0 0 1 1 1 2 1 2 0 2 0 1 1 0 1 1 1 1 2 1 0 1 0 1 0 1 1 1 1 1 1 2 2 2 2 1 1 0 1 2 0 0 0 0 0 2 1 0 1 0 1 1 1 0 1 0 1 1 0 0 1 1 1 1 0 0 0 0 0 1 0 0 0 0 0 0 2 0 0 2 0 0 0 1 2 1 2 1 1 0 2 0 0 0 0 0 0 2 2 1 1 1 1 0 0 0 0 0 1 0 1 0 2 1 0 2 0 0 0 2 1 1 1 0 0 2 0 0 0 2 0 2 1 0 1 2 1 0 1 0 0 1 0 0 2 2 2 1 1 0 1 1 0 1 2 2 1 0 1 0 0 0 0 1 1 0 1 0 1 0 0 1 1 1 1 1 0 1 0 2 0 0 0 0 0 2 0 0 1 0 1 1 1 0 1 1 0 1 1 2 0 0 0 1 1 0 1 0 1 2 1 0 1 1 1 1 2 2 1 2 0 0 1 2 1 1 2 1 0 0 0 0 0 0 0 0 2 1 1 0 1 1 0 1 0 2 1 0 1 0 0 0 0 1 0 0 0 0 0 1 0 0 0 1 0 1 1 2 1 2 2 2 0 0 0 2 0 0 0 2 0 1 2 0 2 0 0 1 1 2 0 0 0 1 1 2 1 1 0 1 0 1 1 1 0 1 1 1 1 2 2 0 0 0 0 0 1 0 0 0 2 0 2 0 0 0 2 0 0 0 1 0 1 1 1 2 0 0 2 1 1 1 1 1 1 1 0 1 2 0 0 0 0 0 0 0 2 0 0 1 0 1 2 2 0 0 0 0 0 1 1 0 2 0 0 0 1 0 1 0 2 0 1 2 0 1 1 1 1 1 1 0 0 0 0 1 2 1 1 1 1 1 1 0 0 0 0 0 0 1 1 0 0 0 1 0 0 0 1 1 0 1 1 0 0 1 1 0 1 0 0 0 0 0 1 0 0 0 1 0 0 0 0 1 1 1 0 2 0 0 0 0 0 0 0 0 2 0 0 0 0 0 0 0 0 0 0 0 2 0 0 0 1 1 1 0 2 0 2 0 0 1 1 1 0 1 0 0 2 1 0 0 0 2 1 1 1 1 2 2 1 0 0 0 1 0 0 1 0 2 0 2 0 0 1 0 0 0 0 1 1 1 2 0 0 2 0 2 2 1 1 0 0 2 0 1 0 0 1 2 0 1 0 1 0 0 2 0 2 2 0 0 1 0 0 1 0 0 0 1 1 0 0 0 1 2 0 0 0 1 1 0 1 1 1 0 0 1 0 0 0 1 0 0 0 0 0 1 0 1 0 0 0 2 0 0 0 1 1 0 0 0 0 0 2 1 0 0 2 1 1 2 0 0 2 0 0 0 1 0 1 1 1 2 1 1 2 2 0 2 0 2 0 2 1 0 0 0 0 2 0 2 0 2 1 2 2 0 1 1 2 0 1 0 0 1 1 2 1 2 2 0 2 2 0 2 2 0 0 0 0 2 1 1 1 2 0 0 0 0 1 0 1 1 0 0 0 0 0 1 1 0 1 0 0 0 0 0 0 0 0 0 0 1 0 0 0 1 1 0 2 0 0 0 1 0 2 2 0 1 2 0 0 1 2 0 0 0 0 1 1 1 1 0 0 2 2 2 2 0 0 0 0 2 0 1 0 0 1 2 1 1 1 0 0 0 2 1 1 1 1 0 0 1 0 1 0 0 1 0 0 0 0 0 0 1 0 0 0 0 0 0 0 0 2 0 0 0 0 0 0 0 2 0 2 0 0 0 2 2 1 0 0 0 0 0 1 1 1 0 0 0 2 0 0 0 0 1 1 0 2 1 1 0 1 1 0 1 1 1 1 2 0 0 0 2 1 1 0 0 2 0 0 0
116 0 0 2 1 0 0 2 2 2 1 1 1 1 0 1 0 1 1 1 1 1 0 0 2 0 1 2 0 2 2 0 0 0 1 0 2 1 0 0 0 0 0 0 2 0 1 0 0 2 1 0 1 0 1 0 1 0 1 1 0 1 2 2 0 0 1 0 0 1 1 1 2 2 1 2 2 0 1 1 1 0 0 2 2 0 1 1 2 2 0 1 0 1 0 2 1 1 1 1 1 0 1 0 1 1 2 1 1 1 0 2 0 0 0 0 0 0 0 1 1 1 2 0 0 1 0 0 2 1 0 0 0 0 0 0 0 0 0 0 1 0 0 0 1 0 0 1 1 0 0 0 1 1 0 0 0 0 0 0 0 0 1 2 1 2 1 0 0 2 0 0 0 1 0 0 1 1 1 1 0 1 1 1 1 0 0 1 0 0 0 1 0 0 0 1 1 1 0 1 0 1 0 1 1 2 1 0 0 0 0 0 1 0 0 2 1 0 1 0 2 1 0 0 0 0 0 2 0 0 1 0 0 0 2 0 0 2 1 1 1 0 2 2 2 0 0 0 0 0 0 0 2 0 0 0 1 1 1 0 1 0 0 1 1 0 0 0 0 0 0 2 0 1 0 0 1 2 2 1 1 0 1 2 1 1 2 1 1 2 1 2 2 2 2 0 2 0 0 2 1 0 1 1 1 0 1 0 1 1 1 1 1 1 1 0 2 0 1 1 0 1 1 0 2 0 0 2 2 1 1 1 0 1 0 1 0 2 0 0 0 0 1 1 1 1 0 0 1 0 0 1 1 0 0 1 2 1 0 1 1 1 1 1 1 1 0 1 2 0 2 2 0 0 0 0 0 2 1 0 0 0 0 0 1 0 0 0 0 0 0 2 1 0 2 0 0 0 1 1 0 1 0 2 1 1 0 1 0 0 0 0 1 0 1 1 0 0 0 0 1 0 0 2 1 2 1 0 1 1 0 0 1 1 2 2 1 1 0 0 1 1 2 0 0 0 2 2 0 0 0 2 1 2 2 1 1 1 2 1 0 1 0 1 1 1 1 2 2 0 0 0 0 0 1 0 2 0 2 0 1 0 0 0 1 1 1 1 2 0 2 0 1 2 2 0 2 1 1 1 1 1 2 1 0 1 2 1 0 0 0 0 1 0 0 0 0 0 0 2 2 1 2 2 1 1 1 1 1 1 1 1 0 0 1 0 0 0 0 1 1 1 0 1 1 0 0 1 1 0 1 0 0 2 2 1 0 1 0 1 0 0 1 1 1 0 1 2 2 0 0 2 0 0 0 0 1 0 0 0 1 0 0 1 1 0 0 0 0 0 0 0 1 2 0 0 0 0 0 0 0 2 0 1 1 2 0 0 1 1 0 0 0 0 1 0 0 0 0 1 1 2 0 1 1 0 1 1 0 0 2 2 2 0 2 1 2 0 0 2 1 0 0 1 1 0 2 1 1 0 0 1 1 1 1 1 1 2 2 0 0 0 1 1 2 2 0 2 1 1 0 0 0 0 0 2 2 0 2 0 2 0 1 0 0 2 0 1 1 0 2 0 0 1 0 0 2 2 0 1 0 1 0 0 0 0 2 2 0 0 1 0 0 2 0 1 0 1 1 0 0 0 0 2 0 0 1 0 0 0 0 0 0 0 0 0 1 0 1 2 0 0 0 0 0 0 0 0 0 0 0 0 1 0 0 2 1 0 2 1 0 0 2 1 0 0 2 0 1 2 0 0 2 0 0 1 0 0 1 1 1 2 0 0 0 1 0 1 0 1 0 1 1 1 1 1 0 0 1 1 0 0 1 2 1 0 0 0 0 2 2 0 1 1 1 2 0 0 2 0 2 2 0 2 2 0 1 0 0 2 0 2 0 0 0 0 0 1 2 0 1 1 1 0 1 1 2 1 0 1 2 0 0 0 1 0 1 0 0 0 1 1 0 0 0 0 2 0 0 0 0 0 1 1 1 2 0 1 2 1 1 1 1 0 1 1 0 1 0 2 1 0 0 2 2 1 2 0 0 0 0 2 0 0 1 1 1 1 1 1 1 0 1 1 2 0 1 1 1 1 0 1 0 1 0 0 0 1 1 1 1 1 1 1 2 0 2 0 0 0 0 2 1 1 1 0 1 0 0 1 1 0 2 0 0 0 1 1 1 0 0 0 1 0 2 2 2 1 1 0 0 1 1 0 0 0 0 0 2 0 0 0 0 0 0 1 0 0 0 1 0 0 0 1 0 0 0 0 0 1 2 1
117 0 1 1 0 0 0 2 2 1 0 2 1 0 0 1 0 0 0 2 2 2 1 0 2 0 1 0 0 1 2 0 1 1 2 0 2 1 1 1 0 0 1 1 1 1 2 0 0 1 0 0 0 1 0 1 0 0 0 1 0 1 1 1 0 0 1 1 1 1 0 1 2 2 1 2 2 0 1 0 1 0 0 1 2 0 0 2 2 2 0 1 0 0 1 2 0 0 0 0 1 0 0 1 1 1 2 1 1 1 0 2 1 2 1 0 0 0 2 0 0 1 2 2 0 0 2 0 1 1 0 0 0 0 0 0 0 0 1 0 1 0 0 0 1 0 0 0 0 0 1 0 2 1 2 0 0 0 1 2 0 0 1 2 0 1 0 1 2 2 0 0 1 1 0 2 1 0 0 1 0 0 0 2 0 0 0 1 0 1 0 2 1 1 1 0 1 0 0 0 0 0 0 1 1 1 1 0 1 1 1 0 0 0 0 2 1 0 1 1 1 0 0 0 2 0 0 1 0 0 0 0 0 1 0 0 0 2 0 0 0 0 2 0 1 0 0 0 2 0 0 0 1 0 0 2 1 1 0 0 1 0 0 1 1 0 0 0 0 0 0 1 0 1 0 2 0 2 1 1 1 0 1 1 0 1 1 1 1 1 0 1 0 1 1 1 2 0 0 1 0 0 0 0 0 0 0 0 0 0 0 1 2 1 1 0 1 0 0 0 0 1 1 0 1 0 1 1 0 1 1 1 1 2 0 0 0 1 1 1 1 1 1 1 0 0 0 0 2 0 1 0 1 0 0 0 0 1 0 2 2 2 1 0 1 0 1 1 2 0 2 2 0 0 0 0 2 2 0 0 0 1 0 0 0 1 0 0 0 0 0 1 1 0 1 0 0 0 1 0 0 0 0 2 0 1 1 0 0 0 0 2 0 1 1 0 0 0 0 1 0 1 0 2 1 1 2 0 0 0 0 0 0 1 1 1 0 2 0 0 1 1 1 1 1 2 1 1 1 0 0 1 1 2 2 2 0 0 0 0 1 1 0 0 0 2 0 1 1 1 2 1 1 1 1 0 1 0 1 0 0 0 0 1 2 0 0 1 2 0 1 0 0 0 0 0 1 1 1 2 2 2 2 0 2 0 2 1 1 0 0 0 2 0 0 0 0 0 0 0 0 2 2 2 1 1 1 0 0 2 0 2 0 0 1 0 1 0 2 1 1 1 0 0 1 0 0 1 1 0 0 0 0 2 1 1 0 0 1 0 1 1 1 1 1 0 2 2 1 1 1 1 0 0 0 0 1 1 0 1 1 0 0 0 1 0 0 1 1 1 0 0 1 2 0 1 0 1 1 1 1 1 1 2 1 2 2 0 0 0 2 0 0 1 0 1 1 0 0 0 0 1 0 0 0 1 1 1 0 0 0 0 1 0 2 0 2 0 0 2 0 0 0 2 0 0 1 2 0 1 0 2 0 1 1 2 1 2 2 0 0 0 1 0 0 2 0 2 1 1 0 1 0 2 2 0 0 1 1 1 2 0 0 1 1 2 1 0 1 2 1 0 0 1 0 0 1 2 0 2 1 2 1 0 2 0 0 2 0 0 0 0 0 0 0 1 2 1 1 0 0 1 0 2 0 0 0 0 0 0 0 0 0 1 0 2 1 0 0 1 1 1 0 0 0 1 0 0 0 0 0 0 1 0 0 2 2 0 0 2 0 0 2 1 1 0 2 0 1 1 1 0 2 0 0 0 0 0 0 0 1 1 2 0 2 2 0 2 0 2 0 2 1 0 0 1 0 0 0 0 1 0 1 2 1 0 1 0 1 0 1 0 1 1 0 1 0 1 1 0 2 2 0 2 2 0 0 0 0 2 1 2 1 1 0 0 0 1 1 0 1 1 0 0 0 0 0 0 0 0 2 0 0 0 0 1 0 0 0 0 1 1 0 0 0 0 1 0 2 0 0 0 0 2 2 2 0 1 1 1 2 0 0 0 0 0 0 1 0 2 2 0 0 2 2 2 2 0 1 1 1 1 2 0 1 2 0 2 0 1 0 1 1 0 2 0 0 1 0 0 0 0 1 1 0 0 1 0 0 0 1 1 0 1 0 0 1 0 0 1 0 0 1 1 1 1 1 1 1 0 2 0 1 0 1 0 1 1 0 0 0 0 0 0 0 0 0 0 0 0 1 0 0 0 0 1 1 0 1 1 0 1 1 1 0 1 0 0 0 0 0 0 0 2 1 1 0 1 1 1 2 0
118 0 0 2 0 1 1 0 1 1 1 1 0 1 0 1 0 0 0 2 2 2 1 1 1 1 0 1 0 2 2 1 0 0 2 0 2 2 0 0 1 0 0 0 2 0 1 0 0 1 0 0 0 0 2 0 0 1 1 1 0 0 2 2 0 0 1 0 0 0 0 0 2 2 1 2 2 0 1 0 1 0 1 0 0 1 1 1 2 2 1 0 0 2 0 1 1 1 1 1 2 0 0 1 1 1 2 2 0 2 0 2 2 2 2 2 2 0 1 1 1 0 1 1 1 0 1 0 1 1 0 0 1 1 0 0 1 0 0 0 0 0 0 0 0 0 0 0 0 0 0 0 1 0 0 1 1 0 1 0 0 0 0 1 0 0 0 0 1 1 1 0 0 1 0 0 1 1 1 1 0 1 0 2 2 2 2 1 0 1 1 2 1 1 1 0 1 2 0 0 2 2 1 2 2 0 0 0 2 0 1 0 1 0 0 2 0 2 0 1 1 1 0 0 0 1 0 1 0 0 1 0 0 0 1 0 0 2 0 0 0 0 2 1 2 0 0 0 2 0 0 0 2 1 1 1 0 0 0 0 0 0 1 1 0 0 0 0 2 0 0 1 1 2 0 0 1 2 2 2 0 0 1 2 0 1 1 2 0 2 0 0 0 2 0 1 1 0 0 0 0 0 0 0 0 0 0 1 1 1 0 1 1 2 2 0 0 2 0 0 0 2 1 0 0 0 0 1 1 2 1 1 0 1 0 0 0 1 0 1 0 1 1 1 0 0 0 1 1 0 0 1 2 0 0 0 1 1 0 0 0 0 1 0 1 0 0 1 2 1 2 2 1 0 1 1 1 2 0 0 1 1 0 1 1 0 0 0 0 0 0 0 1 0 2 1 2 0 0 1 0 1 0 0 0 0 1 0 0 0 0 1 0 1 1 1 0 0 0 0 0 0 0 0 0 0 0 0 2 1 1 0 0 1 0 1 0 0 0 0 2 0 2 0 0 0 2 1 0 1 1 0 1 2 1 1 0 2 0 2 2 2 0 1 0 2 0 2 2 0 1 0 1 1 1 1 1 0 2 0 2 0 0 0 2 0 0 2 2 0 1 0 0 1 0 0 1 0 0 2 2 2 1 1 0 1 2 1 0 0 0 0 1 1 0 0 0 2 0 2 2 2 0 0 0 1 0 1 0 2 0 1 0 1 0 1 1 0 2 1 1 1 0 0 2 0 0 2 2 0 0 0 1 1 2 1 1 0 1 1 0 0 1 0 0 0 0 1 1 0 0 1 0 0 0 0 2 2 0 2 0 0 0 1 0 0 1 1 1 1 0 0 1 0 0 0 0 0 0 0 0 2 2 1 0 1 1 1 0 0 0 0 0 0 1 0 0 0 0 0 1 0 0 0 0 0 1 1 0 0 1 1 1 1 2 0 2 0 0 2 1 0 0 1 1 0 2 0 0 0 0 1 0 2 0 2 2 2 0 1 1 0 0 0 0 1 2 2 1 1 0 1 0 0 1 1 2 0 2 0 2 0 1 0 0 2 1 2 2 0 0 2 0 2 0 0 2 2 0 1 1 1 0 0 2 0 1 1 0 0 0 0 0 0 0 0 0 1 1 0 0 0 0 2 0 1 2 1 1 0 2 2 0 1 0 1 1 0 1 1 0 0 1 1 0 0 0 0 0 0 0 0 1 0 1 1 0 0 1 1 0 0 2 1 1 1 1 1 1 2 0 1 2 1 1 0 2 0 1 1 1 1 2 0 2 0 2 2 0 2 0 2 2 0 1 1 0 0 0 0 1 0 0 2 1 2 2 1 1 1 1 0 0 1 1 2 0 0 2 0 0 2 0 1 1 0 1 0 0 2 0 1 2 1 0 0 0 1 1 1 0 1 0 0 0 0 0 1 0 1 2 0 0 0 1 0 0 0 0 0 2 2 0 0 0 0 2 0 1 0 0 0 0 0 1 1 0 2 2 2 2 0 0 0 0 0 0 1 0 2 2 0 2 1 2 2 2 0 0 0 0 2 0 0 2 2 0 2 0 0 0 0 0 0 0 1 1 2 2 2 0 2 1 2 0 0 0 1 0 0 0 2 1 1 0 0 1 1 2 0 0 2 1 1 1 0 0 0 2 0 2 0 2 0 2 0 2 1 0 0 0 0 0 0 1 1 1 0 0 0 0 0 0 0 0 1 1 0 2 0 0 0 0 0 0 0 0 0 0 2 0 1 1 1 1 0 0 0 1 2 1 1
119 1 0 2 0 2 2 1 2 2 0 0 0 1 0 1 0 0 0 1 1 1 0 1 1 1 1 1 2 2 2 0 0 1 1 0 2 2 0 0 1 0 0 0 2 1 0 0 0 1 0 0 1 1 1 1 0 0 0 1 0 1 0 2 0 0 1 1 1 1 0 1 1 2 0 2 2 0 1 0 1 0 2 0 0 0 1 1 1 2 0 1 0 2 0 1 0 2 1 1 1 0 1 0 1 0 2 2 0 2 0 1 1 1 1 1 1 0 0 2 2 0 2 2 0 0 2 0 2 1 1 1 0 0 1 0 0 0 0 0 1 0 0 0 1 0 0 0 0 0 0 0 0 0 1 0 0 1 0 1 0 0 1 2 1 1 0 0 0 0 1 0 1 1 0 2 1 1 1 1 0 1 0 2 2 2 1 1 0 1 1 1 1 1 2 0 0 2 1 0 1 1 0 2 0 0 2 0 1 0 0 1 1 0 0 2 0 0 0 1 1 0 0 0 0 1 1 2 0 0 0 0 0 1 1 0 0 2 0 0 0 1 2 0 1 0 0 0 2 0 0 0 2 0 0 1 2 2 0 1 0 1 1 1 1 0 0 0 0 0 0 1 0 1 0 1 0 1 1 1 1 0 0 2 0 0 0 2 0 2 0 1 0 2 1 1 2 1 0 1 0 1 2 2 2 0 0 0 1 1 1 0 1 2 2 0 2 1 0 0 0 2 1 0 0 0 1 2 1 0 2 1 0 2 0 0 0 1 0 0 0 0 0 1 0 0 2 0 1 0 0 1 2 1 0 1 1 2 0 2 2 1 1 0 1 0 1 2 2 0 2 2 0 0 0 0 1 1 0 0 1 1 0 0 1 1 0 0 0 0 0 0 0 1 2 0 0 0 1 1 0 1 0 2 0 1 0 0 0 0 0 0 1 0 1 1 0 1 0 0 0 2 1 2 1 1 0 0 2 0 0 1 0 1 0 0 0 0 0 0 2 1 2 0 0 1 1 1 0 0 0 1 0 2 0 0 0 2 1 2 1 1 0 1 1 1 2 2 2 0 0 1 0 0 0 1 0 0 2 1 2 0 1 1 2 1 0 0 1 0 1 1 1 1 2 0 2 1 1 2 2 2 0 0 0 2 1 1 1 0 0 0 1 0 1 0 0 1 0 1 1 2 2 2 1 1 0 2 2 0 1 1 1 0 1 0 0 0 2 1 1 1 0 1 2 0 0 1 1 0 1 0 0 2 2 0 1 0 1 1 1 0 1 0 0 0 0 2 2 0 0 0 1 0 0 1 2 1 0 1 0 0 1 1 0 0 1 2 1 2 1 1 1 0 1 0 0 0 0 1 0 2 0 2 2 2 0 1 0 1 0 0 0 0 1 0 0 0 0 0 1 1 0 0 0 0 1 0 0 0 0 0 0 0 1 1 2 0 0 1 0 0 0 1 1 0 1 0 0 0 0 2 1 1 2 2 1 2 1 0 0 0 0 0 0 1 1 2 0 0 1 0 0 1 1 1 1 1 0 2 1 1 0 0 0 2 2 1 2 1 0 0 1 1 1 0 1 2 0 1 0 2 0 1 1 0 1 2 0 0 0 0 0 2 0 2 1 2 2 0 0 0 0 0 1 0 0 0 0 0 1 1 0 0 0 0 0 0 1 0 0 0 0 0 1 1 0 0 0 0 0 0 0 0 0 1 1 0 2 2 0 0 2 0 0 1 2 0 1 1 1 0 0 0 0 1 1 0 2 2 2 2 0 1 1 1 0 2 1 2 0 1 2 0 2 0 1 0 0 2 0 0 1 2 1 1 1 0 0 2 2 0 0 2 2 2 0 1 0 1 1 2 0 2 1 0 1 0 0 1 0 1 1 1 0 0 0 1 1 0 1 1 0 1 0 0 1 0 0 0 2 0 0 0 0 0 1 0 0 0 0 1 0 1 1 1 1 1 2 0 0 0 1 0 1 0 0 1 2 2 2 0 2 0 0 0 0 2 0 2 2 0 1 1 2 2 2 0 0 0 0 1 0 0 1 1 1 2 0 1 0 0 0 0 1 1 1 1 0 0 0 0 0 1 1 0 1 0 1 1 1 1 1 2 1 0 0 2 2 0 0 1 2 0 1 1 0 1 1 0 2 0 2 0 2 0 2 1 0 0 0 0 0 0 0 0 0 1 1 0 0 0 0 1 1 1 1 0 0 1 0 2 1 1 0 0 0 0 0 1 0 1 0 0 0 0 0 0 1 0 0 0
120 0 0 1 1 1 1 1 1 2 2 0 0 1 0 1 0 0 1 1 1 1 1 0 2 0 0 1 0 2 2 1 0 0 2 0 2 1 0 0 2 1 1 1 2 1 1 0 0 1 0 0 1 0 0 0 0 1 2 1 1 1 2 2 0 1 1 1 0 0 0 0 2 1 1 1 1 0 2 0 1 0 0 1 2 0 0 0 2 2 0 0 0 2 0 1 1 2 2 2 1 0 0 1 0 0 2 1 1 1 0 2 1 1 2 2 2 0 1 2 2 0 2 1 0 0 1 0 1 1 0 0 0 0 0 0 0 0 0 0 1 0 0 0 0 1 0 0 1 0 0 0 1 1 0 0 0 0 0 0 0 0 1 1 1 2 0 0 1 1 1 1 0 1 0 2 1 0 0 0 0 0 0 2 1 1 1 2 0 1 1 1 2 2 2 0 0 2 0 0 1 1 0 2 2 1 1 1 1 0 2 0 1 0 0 2 1 1 0 1 1 0 1 0 0 1 1 1 0 1 0 0 1 2 1 1 0 2 0 0 0 0 2 1 1 0 0 0 2 0 0 0 2 0 0 0 1 1 0 0 0 0 1 1 1 0 1 0 1 1 0 1 0 1 0 2 1 1 1 0 0 0 1 2 0 1 0 0 2 2 2 2 1 1 1 1 2 1 0 1 0 0 1 1 1 0 2 1 2 1 0 0 1 2 2 0 2 0 1 0 0 2 0 0 1 0 0 1 1 2 2 0 0 1 0 0 0 1 0 1 0 0 2 2 0 0 2 0 2 1 1 0 2 0 2 1 1 2 0 1 1 1 1 0 1 0 0 2 1 0 2 2 1 1 0 0 2 1 0 0 0 0 0 0 2 1 0 0 0 0 0 0 0 0 2 0 0 0 1 1 0 1 0 2 0 1 1 1 0 1 1 1 0 1 1 0 1 0 0 1 0 0 0 2 1 1 1 0 1 1 0 0 0 1 0 1 0 1 0 1 2 0 1 0 0 2 0 0 0 0 0 0 0 2 0 0 0 2 1 2 1 1 0 1 0 1 1 2 2 0 0 0 0 0 1 0 0 0 2 1 2 0 0 1 1 1 1 1 2 1 0 0 0 1 0 0 1 0 0 2 2 2 2 2 0 0 2 2 1 0 0 1 0 0 1 0 0 0 0 2 2 2 2 2 0 1 0 1 1 1 1 0 0 1 0 0 1 0 1 1 1 1 0 1 1 0 0 2 2 0 0 0 0 2 2 0 1 0 2 0 0 0 0 0 0 0 0 0 0 0 0 1 0 0 0 0 2 1 0 1 1 0 1 2 1 1 2 1 1 1 0 0 1 0 1 0 0 0 0 0 0 2 0 1 1 2 0 1 0 1 0 0 0 1 0 0 1 0 0 0 0 0 0 0 0 0 1 1 0 0 1 2 1 0 1 0 2 1 0 1 1 1 0 1 1 0 1 2 0 0 0 2 1 1 2 2 1 1 1 0 0 0 1 1 1 1 0 2 0 1 1 0 1 0 0 1 2 0 2 0 2 0 0 0 0 1 0 1 1 1 0 0 0 1 0 0 2 2 0 1 0 1 0 0 1 0 2 2 0 0 0 0 0 0 1 0 1 2 2 0 0 0 0 1 1 1 1 0 0 0 0 0 0 0 0 0 2 0 1 1 0 0 0 0 0 0 0 0 0 0 0 0 1 0 0 0 2 0 0 0 0 1 2 0 0 2 0 1 1 2 0 1 0 0 0 0 2 0 1 1 2 2 0 0 0 2 1 1 0 1 1 2 1 0 0 1 0 0 0 1 0 0 0 2 0 0 0 0 0 0 1 1 0 2 2 2 0 0 1 0 2 1 0 1 1 0 1 0 0 1 0 1 2 0 0 1 1 0 0 0 0 0 0 0 0 0 0 2 1 0 1 1 0 0 0 0 0 0 0 0 0 2 2 0 2 2 2 0 1 0 2 1 0 0 0 1 0 2 2 1 1 1 2 0 1 1 0 2 1 1 0 0 0 2 1 1 1 0 1 0 1 1 0 1 1 2 0 1 1 0 0 0 0 0 1 2 2 0 2 0 1 1 0 0 1 0 1 2 0 0 2 1 0 1 0 0 1 1 1 1 0 0 2 0 0 0 0 1 0 0 2 0 2 0 1 0 1 2 1 0 0 0 1 0 0 0 0 1 1 0 0 1 0 1 1 0 0 0 1 1 0 1 0 0 0 0 0 0 0 2 0 1 0 1 1 0 0 1 2 1 0 0
121 1 0 2 1 0 0 0 1 2 1 0 0 0 0 0 0 0 1 1 1 2 0 1 1 0 0 1 0 2 2 0 2 1 2 0 2 1 0 0 2 1 0 0 2 0 0 0 0 1 0 0 0 0 2 1 0 2 2 1 0 0 0 0 1 0 1 1 0 0 0 0 2 1 0 1 1 0 1 1 0 0 2 0 0 0 1 0 2 2 0 0 1 2 1 2 1 1 1 1 1 0 0 0 2 1 1 1 1 1 0 2 0 2 1 1 1 0 2 1 1 0 2 1 0 1 1 2 2 2 1 0 1 1 0 0 0 0 0 0 0 0 0 0 2 0 1 0 1 1 0 0 1 2 1 0 1 0 0 0 1 1 1 2 0 1 0 1 0 1 1 1 0 2 0 0 1 1 1 1 0 0 0 2 2 2 0 0 0 1 1 1 2 1 1 1 1 1 0 0 0 0 0 2 2 0 1 1 0 0 2 0 1 0 1 1 0 0 2 0 2 0 0 0 0 2 1 1 0 0 0 0 1 1 1 0 0 2 0 0 0 1 1 1 1 0 0 0 1 1 1 1 1 0 0 2 2 1 1 1 1 0 0 1 1 0 0 0 1 0 1 2 1 2 0 1 1 2 2 2 0 0 2 2 0 2 2 2 0 2 1 1 1 2 1 1 1 1 0 1 0 0 2 2 2 0 0 2 2 2 1 2 1 1 1 0 2 0 0 0 1 1 1 1 1 0 0 2 2 1 2 1 0 2 0 1 0 1 1 2 0 2 0 1 1 0 1 1 1 0 0 1 2 0 0 0 2 1 0 1 1 2 2 0 2 1 1 2 2 0 2 2 0 0 1 0 2 1 0 0 1 1 0 1 1 1 0 0 0 0 0 1 1 0 2 1 1 1 1 0 0 1 0 1 0 0 0 0 1 1 1 1 0 0 0 0 1 0 0 0 0 1 0 2 1 1 1 0 2 2 0 1 0 1 1 1 0 0 0 0 1 0 2 1 1 2 1 1 0 0 0 0 0 1 1 0 1 2 2 2 1 1 1 0 0 1 1 2 2 0 0 0 1 1 2 0 2 0 0 0 1 0 0 1 1 1 1 1 1 0 0 1 0 1 0 0 1 1 1 2 1 2 1 1 0 1 1 2 2 0 0 0 0 0 2 0 0 0 0 1 1 2 2 2 1 1 1 0 0 2 0 1 0 0 1 0 1 0 1 2 0 0 0 2 2 0 0 0 0 1 0 1 0 1 2 1 1 1 0 1 0 0 1 0 1 0 1 1 0 1 0 2 0 0 1 0 2 1 0 1 1 0 1 1 0 0 1 2 1 2 0 0 1 0 0 0 1 0 1 0 0 2 1 1 2 2 0 0 0 0 1 0 0 2 0 1 1 0 0 0 2 1 1 1 1 0 1 1 0 0 0 0 0 0 2 0 2 0 1 2 1 0 0 1 1 0 1 1 1 0 0 1 0 2 0 2 1 2 2 0 0 0 1 0 0 0 1 2 0 0 1 2 1 0 0 1 1 0 2 0 1 0 1 0 0 2 0 0 2 2 0 0 0 1 1 0 2 2 0 1 0 1 0 0 2 1 1 0 1 0 1 0 0 1 1 1 0 0 0 0 0 1 0 1 1 0 0 0 0 0 1 1 1 0 0 1 1 0 0 0 0 0 1 1 0 0 0 1 0 0 0 0 1 0 1 1 0 0 1 0 0 0 2 0 0 1 2 1 0 2 0 0 2 1 1 0 1 0 1 1 2 2 0 0 0 1 0 1 1 1 0 0 0 0 0 0 0 1 0 1 0 0 0 0 0 2 1 0 0 1 1 0 0 0 0 1 0 1 1 0 2 2 0 2 2 0 1 0 0 2 1 2 2 0 0 1 0 1 1 1 0 1 0 0 0 0 0 0 0 0 2 0 0 0 0 1 0 1 1 1 0 1 0 1 1 0 2 0 1 0 0 0 1 0 2 2 0 1 2 1 1 0 2 0 0 0 0 1 1 0 0 0 0 2 1 1 1 0 0 1 0 0 0 1 1 1 1 2 1 1 1 0 0 0 1 2 2 1 1 0 0 1 0 2 0 0 0 1 0 0 0 2 1 1 2 0 1 1 1 0 0 0 1 1 1 0 0 0 1 1 1 0 2 0 0 0 2 2 0 0 0 0 1 0 2 2 2 0 0 0 1 0 0 0 0 1 1 0 2 0 0 0 0 1 0 1 0 0 1 2 1 0 0 1 1 0 0 0 0 0 2 1
122 1 0 0 0 0 0 0 1 2 1 0 0 1 0 1 0 0 1 1 1 1 1 1 2 0 0 2 0 2 2 0 1 2 1 2 1 2 0 0 1 0 0 0 1 0 1 0 0 2 0 0 0 0 1 0 2 1 2 1 1 1 2 2 0 0 0 1 0 0 0 1 1 2 1 2 2 0 2 0 2 0 1 0 1 0 0 0 1 1 0 0 2 1 0 0 0 1 1 1 1 0 0 2 0 0 2 2 0 2 0 1 0 1 0 0 0 0 1 1 1 0 2 1 0 1 1 0 0 0 1 0 0 0 0 0 0 0 0 0 0 0 0 0 1 1 0 0 1 1 0 0 0 0 0 0 1 0 0 0 1 0 1 2 1 1 0 0 0 0 2 1 0 2 1 1 2 1 1 1 0 1 0 1 0 0 0 2 0 0 1 2 0 0 0 0 0 2 0 0 0 0 0 2 2 1 1 1 0 0 2 0 1 0 0 2 0 0 1 0 2 1 2 0 0 1 1 0 0 0 0 0 0 0 2 0 0 2 0 0 0 0 2 1 2 0 0 0 2 0 0 0 1 1 1 1 1 2 0 0 0 0 0 1 1 0 0 1 1 0 0 0 0 2 0 0 2 2 2 0 2 0 1 1 0 2 1 2 0 2 2 1 2 2 2 0 2 0 0 2 1 0 0 0 0 0 1 1 2 2 1 2 0 1 1 0 0 0 1 0 1 2 1 0 1 0 0 2 0 2 2 1 0 2 0 0 0 1 0 0 0 0 1 2 1 0 2 0 2 1 1 0 0 0 0 0 0 0 0 1 1 1 1 0 1 0 1 0 2 0 2 2 0 0 0 0 1 2 1 0 0 0 0 0 1 0 0 0 0 0 1 0 0 0 2 0 0 0 2 2 0 2 1 2 0 1 0 0 0 0 0 0 0 1 2 0 0 1 0 0 0 1 1 1 1 1 1 0 2 0 1 0 1 1 0 0 0 1 0 0 1 1 2 1 1 2 1 2 0 0 0 1 1 2 1 1 0 1 2 2 1 2 1 1 0 0 2 1 1 0 1 0 2 2 0 2 1 1 2 0 1 0 0 1 0 2 1 1 2 1 1 0 0 2 1 0 2 2 2 2 0 2 2 2 0 0 2 2 1 0 0 1 1 0 0 0 1 0 0 2 2 1 2 1 1 0 0 0 0 2 0 0 0 1 1 0 0 0 1 1 0 1 0 1 2 2 1 0 0 0 2 0 0 2 1 1 0 0 1 1 0 0 0 1 1 1 2 1 0 1 0 0 0 0 0 0 2 0 0 0 0 0 1 1 0 0 1 0 0 0 0 0 0 1 0 2 0 0 0 0 0 0 1 1 1 1 1 1 0 0 1 0 0 1 1 0 0 0 0 0 0 0 0 0 0 1 1 1 0 0 1 1 0 0 0 0 2 0 0 1 1 0 0 0 1 0 2 0 0 1 1 1 0 2 0 2 2 2 2 0 0 0 2 1 1 1 1 2 1 1 0 1 1 0 0 0 1 0 2 0 1 1 0 0 0 1 0 0 1 1 0 1 1 2 1 0 1 2 0 2 1 1 0 0 1 0 1 1 0 0 0 0 0 0 0 1 1 1 1 0 0 0 0 2 0 1 1 0 0 0 1 1 0 1 0 1 1 0 0 0 0 0 0 0 1 0 0 0 0 0 0 0 0 0 0 1 1 0 2 2 0 0 2 2 0 0 2 1 1 1 1 0 0 0 0 0 1 1 0 1 1 0 2 0 2 2 0 2 2 2 0 0 2 0 2 0 2 1 0 1 0 0 0 2 0 0 2 0 0 2 2 0 0 2 2 2 0 0 2 0 2 2 0 1 1 0 1 0 1 2 0 2 1 1 0 0 0 1 0 0 0 0 0 0 1 0 1 0 0 0 2 0 0 0 1 0 1 0 1 1 1 2 0 0 0 1 2 1 1 0 0 0 2 0 2 2 0 1 1 1 2 0 2 0 0 0 1 1 0 2 2 0 0 1 2 1 1 0 0 0 0 2 1 0 2 2 0 1 0 1 0 0 0 0 0 1 1 1 2 2 0 2 0 2 0 0 0 0 0 0 0 2 0 0 0 0 1 1 2 0 0 0 1 0 0 1 0 0 0 0 2 0 1 0 1 0 1 1 1 0 0 0 0 0 0 0 0 0 0 0 2 0 0 0 0 0 0 0 0 0 0 2 0 0 0 1 1 1 1 2 0 0 1 2 2 0 0 0 2 0 0 0
123 1 0 1 0 0 0 1 2 1 0 1 0 1 0 1 0 0 1 1 0 0 0 0 2 0 1 2 0 2 2 1 0 0 2 0 1 1 1 0 1 0 1 0 0 0 0 0 0 1 0 0 0 0 0 1 0 1 1 1 1 0 1 2 0 0 1 1 0 0 0 0 1 2 1 2 2 0 0 1 0 0 1 1 1 0 0 1 1 1 0 1 0 1 0 0 0 1 0 0 2 0 2 0 0 0 2 1 1 1 0 1 0 1 0 1 0 0 0 1 1 1 2 1 0 2 0 0 0 0 1 0 1 1 0 0 1 0 0 0 1 0 0 0 0 0 0 0 0 0 0 0 0 0 1 0 1 0 1 0 0 0 2 2 1 2 0 1 0 1 1 2 0 2 1 1 2 0 0 0 0 0 0 1 0 0 0 2 0 1 1 2 2 1 2 0 2 2 0 0 0 0 0 0 0 1 1 0 1 0 0 0 1 0 0 2 0 0 0 2 0 0 0 0 0 0 0 1 1 1 1 0 0 0 1 0 0 2 0 0 0 1 2 1 1 0 0 0 2 0 0 0 1 1 1 1 1 0 0 0 0 0 0 0 1 0 2 1 2 1 0 1 0 2 0 0 0 1 1 2 0 0 0 2 1 1 1 1 1 2 1 1 0 1 0 1 1 0 0 2 0 0 1 1 1 0 0 0 1 2 0 1 1 2 2 0 0 2 0 0 0 2 2 1 0 0 0 2 1 0 0 2 0 0 0 0 0 1 0 1 1 2 0 2 0 0 0 0 2 0 0 0 1 0 0 0 0 1 0 1 1 1 0 0 0 0 1 2 0 0 0 0 0 0 0 0 2 2 1 1 1 0 0 1 2 1 0 0 0 0 0 1 1 0 2 2 1 0 0 0 0 0 0 1 0 0 1 1 0 0 0 1 1 0 1 0 0 1 0 1 0 2 2 2 0 0 0 0 1 0 1 0 0 2 1 1 0 0 0 0 2 0 1 0 0 2 1 1 0 0 0 1 1 2 1 1 0 1 0 2 2 2 1 0 0 1 1 2 2 0 0 0 1 1 0 2 0 0 2 0 2 0 0 0 2 2 0 0 1 0 0 1 0 1 0 0 1 0 0 2 2 2 2 2 0 0 2 1 1 0 1 0 0 0 0 0 1 0 0 0 0 2 2 2 1 1 1 1 0 2 0 1 0 1 0 0 1 0 1 2 0 0 0 0 0 1 0 2 2 0 0 0 0 2 1 0 1 0 1 0 1 0 0 0 0 2 2 2 1 1 0 1 2 0 0 1 1 1 0 1 0 0 0 1 1 0 1 2 1 2 1 1 1 1 0 0 0 2 2 2 1 0 0 2 2 2 2 0 0 1 0 0 0 0 1 0 0 0 0 1 0 1 0 1 1 0 1 2 0 0 1 1 0 0 2 0 1 0 0 1 0 0 0 2 1 0 2 1 0 0 0 2 1 1 2 0 2 1 0 1 2 0 2 1 1 1 2 2 0 2 0 0 0 1 1 0 0 0 1 1 0 0 0 1 1 2 0 0 2 2 0 0 0 0 0 0 1 1 0 0 0 0 1 1 1 1 1 2 0 0 0 0 0 1 0 0 0 0 0 0 0 2 0 1 1 0 1 1 1 0 1 1 1 0 0 1 1 0 1 1 0 0 1 1 0 0 0 1 0 0 0 1 1 0 0 2 2 0 0 0 0 0 2 0 1 1 1 0 0 2 0 0 2 0 0 0 1 0 0 0 1 1 1 1 2 1 1 2 0 2 0 2 0 1 1 0 0 0 0 2 0 0 0 2 1 2 2 0 0 1 1 0 0 1 1 2 1 0 1 0 1 1 0 2 2 0 0 0 0 2 0 2 0 1 0 1 0 0 0 0 0 0 1 0 1 1 2 1 1 0 2 1 0 0 1 0 1 1 1 1 0 1 0 0 0 0 0 1 2 0 0 0 1 1 1 2 0 0 0 0 2 0 2 0 1 1 1 1 0 2 2 0 0 2 2 2 2 0 0 0 0 2 0 0 1 1 1 2 0 1 0 0 0 0 0 2 2 2 2 2 0 2 1 1 0 1 2 1 1 1 0 2 0 2 0 0 0 0 0 0 0 1 1 1 0 1 0 1 1 0 0 0 2 0 1 0 1 0 0 0 0 0 0 0 1 1 1 0 1 1 0 0 0 1 1 2 2 0 0 0 0 2 1 1 0 0 0 0 1 2 1 0 0 2 0 0 0 0 0 0 2 0
124 0 0 2 0 0 0 1 1 1 1 1 0 1 0 1 0 0 2 0 0 0 0 0 2 0 0 2 1 2 2 1 1 1 1 1 1 2 0 0 2 0 0 0 1 0 0 0 0 0 0 0 1 0 1 1 0 0 0 0 1 0 2 2 1 1 1 1 0 1 1 1 1 2 1 2 2 0 1 0 2 0 0 2 2 0 0 0 2 2 0 0 0 1 0 1 1 1 1 1 1 0 0 1 1 1 2 2 0 2 0 1 0 0 0 0 0 0 0 2 2 0 2 1 0 1 1 1 2 1 0 0 0 0 0 0 0 0 1 0 0 0 0 0 0 0 1 0 0 0 0 0 1 0 0 0 0 2 0 1 0 0 1 1 0 0 0 1 1 2 0 0 0 2 0 1 1 1 0 0 0 1 0 2 2 2 1 2 0 0 0 2 2 2 2 0 0 2 0 0 1 1 0 2 2 0 0 0 1 0 2 0 1 0 0 2 0 0 1 1 1 0 0 0 0 0 0 1 0 0 0 0 0 0 2 0 0 2 1 1 1 0 2 0 1 0 0 0 2 0 0 0 1 0 0 1 1 1 0 0 0 0 0 1 0 0 0 0 0 0 0 2 1 2 0 1 0 1 1 1 0 0 1 1 0 1 0 0 1 1 1 1 2 2 2 0 2 0 0 1 0 0 0 0 0 1 1 0 1 2 1 1 1 2 2 0 0 1 0 0 0 1 2 1 1 0 0 1 0 1 0 2 0 0 0 0 0 1 0 1 0 0 1 1 1 0 0 0 2 0 0 0 0 0 0 0 0 0 0 0 0 0 1 1 1 0 0 1 1 0 1 1 2 1 2 2 2 1 0 0 2 1 0 0 1 0 0 0 0 0 0 0 1 0 2 0 0 0 1 1 0 2 0 1 0 0 0 2 1 0 0 1 1 0 1 0 0 0 1 0 0 0 0 2 1 1 1 0 1 1 0 0 1 1 2 2 1 2 0 0 1 2 2 0 0 1 1 1 0 0 0 1 1 2 1 1 0 1 1 2 2 2 0 0 0 1 1 2 2 0 0 0 0 0 0 0 0 0 1 0 0 0 0 1 2 0 0 2 2 0 2 0 0 1 1 0 2 1 1 2 1 2 2 1 0 1 2 2 2 0 0 0 0 0 0 1 1 0 0 0 0 2 2 2 2 0 0 0 0 1 1 0 0 0 0 0 0 0 0 1 0 1 0 0 1 1 0 0 0 1 0 1 0 2 0 0 0 1 1 1 1 0 1 1 1 0 1 0 0 0 0 0 1 0 0 1 1 1 0 1 0 0 1 2 1 0 2 2 0 2 0 0 0 1 1 1 1 1 1 2 1 1 1 1 1 1 2 1 0 1 0 0 0 0 1 0 0 0 0 0 0 0 0 0 0 1 0 0 0 0 2 2 0 0 2 1 1 0 0 2 0 0 0 1 1 0 1 1 1 0 1 2 0 0 1 2 2 2 1 0 0 0 1 1 1 1 0 2 0 0 1 1 1 0 0 1 2 0 1 2 0 0 0 1 1 1 1 0 1 1 0 0 0 2 2 1 2 1 0 1 1 1 1 0 2 0 0 2 0 0 2 0 0 0 0 0 0 0 0 0 0 1 1 2 0 0 0 1 1 0 1 1 0 0 0 0 0 0 1 2 2 2 0 0 0 0 1 0 0 0 0 0 2 0 1 2 0 0 0 0 0 0 2 1 0 0 2 1 1 2 0 0 0 1 1 0 1 0 0 0 0 1 1 0 0 2 0 1 1 1 1 1 1 1 2 0 1 2 0 2 0 0 0 1 0 1 1 0 0 2 2 0 0 1 1 2 1 0 2 0 2 2 0 2 2 0 1 0 0 2 0 1 2 1 0 1 1 2 1 0 0 0 0 0 0 0 0 1 1 0 1 0 0 0 0 1 0 0 0 0 1 2 1 0 1 2 2 0 1 1 1 0 1 0 1 1 0 1 1 0 0 2 1 0 1 0 0 1 1 1 1 0 1 1 2 2 2 0 0 0 0 1 0 0 1 1 0 1 0 1 0 0 0 0 1 1 2 0 2 1 0 2 2 1 0 0 1 0 1 1 0 1 0 1 0 0 0 0 0 1 0 0 2 2 2 0 1 0 1 0 2 0 2 0 0 0 0 2 0 0 0 1 0 0 0 1 1 0 0 0 0 0 1 0 0 1 2 0 1 0 0 1 1 1 0 1 1 1 0 2 1 0 0 1 0 0 0 1 2 1 1 0
125 0 0 1 0 0 0 1 1 1 0 0 0 0 0 0 0 1 2 1 1 1 0 1 1 1 0 1 0 1 1 1 0 1 0 1 2 2 0 0 2 0 0 0 2 0 1 0 0 0 0 0 0 0 0 2 0 1 1 1 1 0 0 0 0 0 2 2 0 0 0 1 0 2 0 2 2 1 2 0 1 0 1 1 1 0 0 1 2 2 1 1 0 1 1 1 0 2 0 0 1 0 0 0 2 0 1 2 1 1 0 1 0 0 0 0 0 0 0 2 2 0 2 2 0 0 2 0 1 0 1 1 0 0 0 0 0 0 0 0 0 0 0 0 0 0 0 0 0 0 1 0 0 1 1 0 1 2 1 0 0 0 2 2 1 2 1 0 0 2 0 0 1 0 0 1 1 0 0 0 0 0 0 1 1 1 1 2 0 0 0 2 2 1 1 0 0 0 0 1 0 1 1 2 2 0 0 0 1 0 2 0 0 0 0 2 1 1 1 1 1 0 1 0 0 1 1 2 0 1 1 0 0 0 2 0 0 2 0 0 0 0 1 0 2 0 1 0 1 0 0 0 2 1 1 1 0 2 1 1 1 0 0 1 0 0 0 0 0 0 0 2 0 2 0 0 0 1 1 0 0 1 2 2 0 2 2 0 2 2 2 2 1 2 1 0 0 0 0 1 0 0 1 1 1 0 0 1 0 1 0 1 0 1 1 0 0 0 1 0 0 2 1 1 0 0 1 1 1 1 1 1 0 1 0 0 0 2 0 0 0 0 1 0 1 0 0 0 2 0 1 0 0 0 0 0 0 1 0 0 1 1 2 1 2 0 1 2 1 0 1 1 0 0 0 0 1 2 1 1 1 0 0 1 0 2 0 0 0 1 1 2 1 0 1 1 0 0 1 1 0 1 0 1 0 0 0 0 0 0 0 0 1 1 1 1 0 0 0 0 0 0 1 1 0 0 0 1 2 2 0 1 0 1 0 1 0 2 0 2 2 0 1 1 0 1 2 0 1 0 0 0 0 2 0 0 0 1 0 1 1 1 0 0 0 2 0 1 1 0 1 0 2 2 0 1 0 0 1 0 1 0 0 2 2 0 0 0 2 0 2 0 1 2 0 0 0 2 2 2 1 2 1 1 1 0 2 2 2 0 0 0 0 0 0 0 0 0 0 0 0 2 2 2 0 2 1 1 1 0 2 0 1 0 0 0 1 0 2 1 1 1 0 2 2 1 0 1 1 0 0 0 0 2 1 1 0 0 1 1 1 0 0 0 0 0 0 1 1 0 0 2 1 0 0 1 2 1 0 1 0 0 0 0 0 0 0 0 0 0 0 0 1 1 0 0 0 0 0 0 0 1 1 1 1 1 1 1 0 1 0 0 0 1 1 1 1 0 0 0 0 0 0 0 0 1 1 1 0 0 1 1 0 0 2 1 2 0 0 1 1 1 0 0 1 0 1 1 0 1 1 2 0 2 0 2 2 1 1 0 0 0 0 1 1 1 2 1 2 0 0 2 0 0 0 0 0 0 1 1 0 2 1 0 0 2 0 1 2 1 0 0 0 2 1 0 2 1 0 1 1 0 0 0 2 0 1 2 0 0 1 0 0 2 0 2 1 0 0 0 0 1 1 2 0 1 1 0 0 0 1 1 1 0 0 1 0 0 0 1 1 1 0 0 0 0 1 0 0 1 1 1 1 0 1 1 0 0 2 2 0 0 2 1 1 0 2 0 1 2 0 0 2 0 0 0 1 0 1 1 1 1 0 0 0 2 0 2 0 2 0 2 2 0 1 1 0 1 0 2 0 0 1 2 1 0 1 0 0 0 1 1 2 0 0 2 0 0 1 0 0 1 0 2 2 0 0 0 0 2 0 1 1 1 0 1 0 1 1 1 1 2 2 0 0 2 2 2 1 0 0 0 0 0 0 0 0 2 0 0 0 0 0 0 0 0 1 1 2 0 0 0 2 1 1 1 0 0 1 1 2 0 2 1 2 2 0 2 0 2 2 0 0 1 2 2 2 0 0 0 0 2 1 0 2 2 0 1 1 1 1 0 0 1 1 1 1 1 2 1 0 2 0 0 1 0 1 0 0 0 0 2 0 1 0 0 0 1 1 1 0 1 2 0 1 0 0 0 0 1 1 0 2 0 1 0 2 2 2 1 0 1 0 0 0 0 0 0 0 0 0 0 0 0 0 1 1 0 2 0 0 0 0 0 0 1 1 0 0 2 0 1 0 2 0 1 0 0 1 0 0 0
126 1 0 2 0 0 1 0 1 1 0 0 2 1 0 2 0 0 2 0 0 0 1 0 2 0 2 2 1 1 1 0 0 0 2 0 2 0 1 0 0 0 1 0 0 1 0 0 0 1 0 0 1 0 1 0 2 1 1 1 1 0 1 2 1 1 1 0 0 1 1 1 2 2 2 2 2 0 1 0 1 0 0 0 0 0 0 1 1 1 0 1 1 2 0 2 1 2 2 2 0 0 0 1 0 0 2 2 1 2 1 0 1 1 1 1 1 0 1 1 1 0 2 2 0 0 2 0 1 0 0 0 0 1 0 0 0 0 0 0 1 0 0 0 0 0 0 0 0 0 0 0 1 1 1 0 1 0 0 1 0 1 2 2 1 2 0 2 0 2 0 2 0 2 0 1 1 1 1 1 0 2 0 2 2 2 1 1 0 0 1 1 2 1 1 1 1 2 0 0 1 1 0 1 1 1 1 0 1 0 2 0 1 0 0 2 0 1 2 0 2 1 0 0 0 0 0 0 0 0 0 0 1 1 1 1 1 2 0 0 0 0 2 0 0 0 0 0 2 0 0 0 1 0 0 1 0 0 0 0 0 0 0 2 1 1 1 1 1 0 0 0 0 2 0 0 0 1 1 1 0 1 1 1 0 1 1 1 1 1 1 1 2 2 2 0 2 1 1 1 0 0 2 2 2 0 0 0 1 2 1 1 2 2 2 0 0 0 1 0 0 2 0 0 0 0 1 1 0 0 0 2 0 1 0 0 0 2 0 2 1 1 2 2 0 0 0 0 2 1 2 0 2 0 1 0 1 1 0 2 2 2 2 2 2 1 1 2 1 0 1 1 1 1 0 0 2 2 0 0 1 0 0 0 0 0 0 0 0 0 0 1 2 0 2 1 1 1 1 1 0 1 0 1 0 0 1 1 0 0 0 0 0 2 2 1 0 0 0 1 0 1 0 1 2 2 1 0 2 1 1 0 1 1 1 0 0 1 0 0 1 0 1 0 0 2 0 1 0 0 0 0 0 2 0 0 0 2 0 2 1 2 1 0 1 1 1 2 2 0 1 0 1 1 0 1 1 0 2 0 2 0 0 2 1 0 0 1 2 1 1 0 1 2 0 0 1 2 2 1 0 2 1 1 0 1 2 0 1 0 0 0 0 0 0 0 0 0 0 2 2 1 2 2 1 1 0 1 1 1 1 0 0 1 0 1 0 0 1 0 2 2 0 0 1 0 0 1 1 0 0 0 0 2 2 0 1 0 1 1 1 0 1 0 0 0 1 1 1 0 0 1 1 0 0 1 2 1 0 1 0 0 0 1 2 1 2 1 0 1 2 1 0 0 1 0 1 0 0 0 0 2 1 1 1 1 0 1 1 2 0 0 0 2 0 1 1 0 0 0 2 2 1 1 1 0 1 2 0 0 1 1 2 0 2 0 2 1 0 0 1 1 0 1 1 0 2 0 0 1 0 1 1 1 2 2 0 2 2 0 0 0 0 1 1 1 1 1 0 1 1 0 1 0 0 0 0 0 2 0 2 0 0 2 1 2 1 0 2 2 0 0 0 2 2 0 2 2 0 1 0 1 0 0 0 0 1 2 0 0 1 0 0 0 0 1 1 1 1 0 0 0 1 2 1 0 1 0 0 0 1 1 1 0 0 1 0 0 0 0 0 0 1 1 0 0 0 0 0 0 0 1 0 0 0 0 0 0 0 0 0 0 2 0 0 1 1 0 2 2 0 0 0 1 1 0 0 0 1 1 1 1 1 1 2 2 0 2 0 2 0 2 2 0 1 1 0 0 0 0 0 0 1 2 1 2 0 1 1 0 0 0 1 1 1 2 0 2 2 0 0 2 0 2 1 0 0 0 0 2 0 1 2 1 0 0 0 1 1 0 1 1 0 0 0 0 0 1 0 1 2 0 0 0 1 1 1 0 1 1 0 1 0 0 0 0 1 0 2 0 0 0 1 0 1 2 0 1 2 2 2 0 1 0 0 0 0 2 0 2 2 0 0 2 2 2 2 0 0 0 0 1 1 0 2 2 0 0 0 0 0 0 1 1 1 1 1 2 2 1 0 2 1 2 1 0 2 0 0 0 0 1 0 2 0 0 0 0 0 0 0 1 2 1 0 1 0 0 0 0 2 0 1 0 1 0 1 2 1 0 0 0 1 0 2 1 2 0 1 1 1 0 0 0 0 1 1 0 1 0 0 1 2 2 0 0 1 1 1 2 0 0 1 1 1 0 0 0 2 0 1 0
127 0 0 2 0 0 0 1 2 2 1 0 0 0 0 0 0 0 2 0 0 0 1 0 2 0 0 1 0 2 2 0 1 2 1 2 2 2 0 0 1 0 0 0 2 1 0 0 1 2 1 0 1 1 0 1 0 0 0 1 0 0 0 0 0 0 2 1 0 0 0 1 2 2 2 2 2 0 2 0 2 0 0 0 0 0 0 1 2 2 1 1 0 1 0 1 1 1 1 1 1 0 0 0 2 1 2 1 2 1 0 1 2 2 2 2 2 1 1 0 0 1 2 1 0 1 1 0 0 0 0 1 0 0 0 0 0 0 0 0 0 0 0 0 2 0 0 0 0 0 0 0 0 1 1 0 1 1 1 0 0 0 1 2 2 2 0 0 1 1 1 1 1 0 1 1 2 1 0 0 1 2 1 1 1 0 1 2 1 2 2 2 2 0 0 1 1 2 0 0 1 1 0 1 1 1 1 0 1 0 0 1 1 1 0 2 0 0 1 1 1 1 0 0 1 0 0 1 1 0 0 1 0 0 2 0 0 2 0 0 0 1 2 1 1 0 0 0 2 0 0 0 1 0 0 0 0 1 0 0 0 0 0 2 0 0 0 0 1 0 0 2 0 1 2 2 1 2 2 2 0 0 0 2 0 0 0 0 0 1 0 0 1 2 1 0 2 0 0 0 0 0 2 2 2 0 0 1 1 0 0 0 1 1 1 0 0 0 2 0 0 1 0 0 0 0 0 0 0 1 2 1 0 0 0 0 0 2 0 0 0 0 2 1 1 0 0 1 2 2 2 0 1 0 1 1 1 0 0 0 1 1 1 1 1 0 1 2 2 0 2 2 1 1 0 0 2 1 0 0 1 0 0 0 2 1 0 0 0 0 0 1 1 0 2 0 0 0 0 0 0 1 0 2 0 2 0 0 0 0 0 0 0 1 1 0 0 0 1 0 0 0 0 1 1 0 1 1 1 1 0 1 0 0 0 1 0 0 0 0 2 0 1 0 0 1 2 1 0 0 0 1 0 2 2 0 1 0 1 1 0 1 1 0 0 1 1 2 2 1 1 1 0 0 1 1 1 0 1 0 0 0 0 0 1 1 1 0 2 0 1 0 0 1 1 0 1 1 2 1 1 1 1 0 1 1 2 1 2 0 1 1 0 0 1 0 0 0 0 2 2 1 1 1 0 2 1 0 0 2 0 1 0 1 0 1 1 0 0 0 1 2 0 2 2 0 0 2 2 0 0 0 0 2 2 1 0 1 1 0 0 0 0 0 0 1 1 2 1 1 0 1 0 0 0 0 0 1 0 1 0 0 0 0 0 0 0 1 0 1 1 0 0 0 0 1 0 0 0 0 0 1 0 2 2 2 2 1 0 1 0 0 0 0 2 0 0 0 0 0 2 2 0 0 0 0 2 1 0 0 0 0 1 1 2 0 1 0 1 1 2 0 0 1 0 0 1 2 0 0 1 2 0 1 2 2 1 2 2 0 0 0 0 0 0 1 2 1 2 0 0 2 1 0 0 0 1 0 1 2 0 1 0 1 1 2 1 2 2 0 0 2 0 1 0 0 2 2 0 2 2 0 0 1 0 0 1 2 0 0 1 0 0 1 1 0 0 0 0 0 0 0 1 2 0 0 0 1 0 0 1 1 1 0 0 1 0 0 1 2 1 1 0 0 0 0 0 1 0 0 0 0 1 0 0 0 0 0 1 1 0 1 2 2 0 0 2 0 2 2 0 0 1 0 0 1 0 0 1 1 1 1 2 0 2 0 2 2 0 2 0 2 1 1 2 0 1 2 0 2 0 0 1 1 1 1 2 0 0 2 2 0 0 1 0 1 1 1 2 1 2 2 0 1 1 0 1 0 0 2 0 2 1 1 0 0 0 1 2 1 1 2 0 1 0 0 1 0 0 0 2 0 0 0 0 0 0 1 0 0 1 1 0 0 0 1 1 0 0 0 0 0 0 1 1 1 0 1 2 2 2 0 2 0 1 1 0 2 0 2 2 0 0 2 2 2 2 0 0 0 0 1 0 0 0 0 2 1 0 0 0 0 1 1 2 0 0 1 2 2 0 2 2 0 0 0 0 1 0 0 1 2 0 1 0 0 1 1 1 0 0 1 2 1 1 2 0 1 0 0 1 0 2 0 0 0 0 2 1 0 0 0 0 0 1 1 1 0 0 0 2 0 0 0 0 0 0 0 2 1 1 0 0 0 0 0 0 0 1 2 1 0 0 0 1 0 0 0 1 0 1 0
128 0 0 0 0 0 0 0 0 2 2 0 2 2 0 1 1 0 2 0 1 1 0 0 2 0 0 1 0 2 2 0 2 1 0 1 1 1 1 1 2 2 1 1 1 1 1 0 0 2 1 0 1 0 1 0 0 1 0 1 0 1 2 2 0 0 1 1 1 1 0 1 1 2 1 2 2 0 0 1 0 0 0 0 0 0 0 0 2 2 0 1 1 1 0 1 1 0 0 0 1 0 1 0 1 0 2 2 1 2 0 1 0 0 0 0 0 0 1 2 2 0 1 2 1 0 1 0 1 1 1 0 0 0 0 0 0 0 0 0 0 0 0 1 1 0 1 0 0 0 0 0 0 0 0 0 0 0 2 1 0 0 2 2 0 2 0 0 2 2 0 0 1 1 0 2 1 1 0 0 0 1 0 1 1 1 1 2 1 1 1 2 1 0 0 1 1 1 0 0 0 0 0 2 1 0 0 0 1 0 1 0 1 0 0 2 0 1 1 1 1 1 0 0 0 1 1 1 0 0 0 0 0 0 1 0 0 2 0 0 0 0 2 0 2 0 0 0 2 0 0 0 1 0 0 1 0 2 1 2 1 1 0 2 1 0 0 0 2 0 1 1 1 1 0 0 1 1 1 0 0 1 0 2 1 1 1 1 0 2 0 1 2 2 2 0 2 1 0 1 0 1 1 1 1 0 0 1 1 0 0 0 1 2 2 1 0 0 0 0 1 1 1 0 0 0 0 1 1 2 2 1 1 1 0 0 0 1 1 1 1 1 1 2 1 0 0 0 2 1 1 0 2 1 0 1 0 1 0 2 2 2 1 0 1 0 0 2 2 0 2 2 0 0 0 0 1 1 0 0 1 1 0 1 1 0 0 0 0 0 1 1 0 0 2 1 1 0 0 0 0 2 0 1 0 1 0 1 0 0 0 0 0 1 1 1 1 0 0 1 0 1 0 1 1 1 1 0 0 0 0 0 1 1 1 1 0 2 0 1 1 2 1 2 2 2 2 0 1 0 0 0 0 1 1 0 1 2 1 2 2 2 0 1 1 1 1 2 2 0 0 0 2 2 0 0 0 0 2 2 2 0 0 1 1 1 1 1 1 0 0 1 0 1 1 0 2 0 0 2 2 2 1 1 0 1 1 2 2 0 0 0 0 0 1 0 0 1 0 1 1 2 1 1 0 1 1 0 0 1 1 0 0 0 1 1 0 1 1 0 2 2 0 1 1 1 0 2 2 0 0 0 0 2 2 1 1 0 1 0 1 1 0 0 0 1 1 1 1 0 0 1 1 0 0 1 2 1 0 1 1 0 0 1 2 0 1 1 1 1 1 0 1 2 0 1 0 0 0 2 0 2 1 1 2 2 1 1 0 0 0 0 0 2 0 2 2 0 1 0 0 1 0 0 0 1 0 1 0 0 0 1 1 0 2 0 2 0 0 0 2 0 0 0 2 0 2 0 0 0 0 2 1 1 2 2 0 2 2 1 1 0 1 1 1 2 0 2 1 1 0 1 0 0 0 1 1 0 2 1 1 0 0 1 1 2 0 0 1 1 0 1 0 1 0 0 1 2 0 2 1 1 0 0 1 0 2 1 0 0 0 0 0 0 0 1 1 1 1 0 0 0 0 2 0 1 2 1 1 0 1 1 1 0 0 1 0 0 1 2 0 0 0 0 0 0 0 0 0 0 0 0 0 0 1 2 0 0 0 0 0 0 2 0 0 1 1 1 1 1 1 0 2 1 1 0 1 0 0 0 0 1 0 0 1 2 0 1 1 1 1 1 2 0 2 0 1 1 0 1 0 0 0 2 0 0 2 1 1 1 1 0 1 1 1 2 0 1 0 0 0 0 1 2 2 0 0 0 0 2 1 2 2 0 0 1 1 1 1 0 1 1 0 0 0 0 0 0 0 0 2 0 0 0 1 0 0 0 1 1 1 2 0 1 1 0 2 0 1 0 0 0 0 1 1 2 0 0 2 2 2 0 2 0 0 0 0 1 1 1 1 0 0 1 2 2 2 0 0 0 0 2 1 0 1 2 0 0 0 1 1 1 0 0 1 2 2 0 1 0 1 0 0 1 1 0 1 1 2 2 0 2 0 1 0 0 1 0 0 1 0 1 0 0 0 0 0 0 0 0 2 0 2 0 1 0 1 2 1 0 0 1 0 0 0 1 1 1 1 0 0 1 0 0 0 0 1 0 0 0 0 2 1 1 0 1 1 0 0 2 0 0 0 2 0 1 0 1 2 2 2 0
129 1 0 2 0 0 0 2 2 0 0 0 0 1 0 1 0 0 1 1 1 1 1 0 2 0 0 2 0 2 2 1 1 0 2 0 2 1 0 0 1 0 0 0 1 0 1 0 0 1 1 0 1 1 0 1 0 0 0 0 0 1 0 0 0 0 1 1 0 0 0 1 2 1 0 1 1 0 1 1 1 0 0 0 2 0 0 1 2 2 0 1 0 1 0 0 0 2 2 2 0 0 0 2 0 0 2 1 1 0 0 2 1 2 1 1 1 0 0 2 2 0 2 1 0 1 1 2 2 2 1 0 1 1 1 0 1 0 0 0 1 0 0 0 2 0 1 0 1 1 1 0 0 0 0 0 0 1 1 0 0 1 0 2 0 1 0 0 0 0 2 2 0 1 0 0 2 2 2 2 0 2 0 1 1 1 1 1 0 0 0 1 2 0 1 0 1 2 0 0 1 1 0 1 1 2 1 1 1 0 0 0 1 0 0 2 1 0 2 0 2 0 0 0 0 1 1 1 0 0 0 0 0 1 1 0 0 2 0 0 0 0 1 0 2 1 1 0 1 1 1 1 1 0 0 2 1 0 0 0 0 0 0 1 0 0 0 1 2 1 0 2 0 1 0 1 0 2 2 2 0 0 0 2 1 1 1 1 1 2 2 0 0 2 1 1 0 2 0 1 0 0 0 0 0 0 0 0 2 1 0 1 1 2 2 0 0 0 0 0 0 1 1 0 1 0 0 0 0 2 2 0 0 2 0 0 0 2 1 1 0 0 1 1 0 0 1 0 1 0 0 1 1 0 0 0 1 1 0 0 0 0 2 1 2 1 0 1 1 0 1 1 0 0 0 0 2 1 0 0 1 0 0 0 1 1 0 1 1 1 0 2 1 0 2 1 1 0 0 1 0 1 0 2 0 1 1 0 0 0 0 1 0 1 1 0 1 0 0 2 0 2 0 1 0 1 1 0 1 0 0 0 0 1 0 1 0 1 1 1 2 1 1 1 1 0 2 1 0 0 0 1 0 2 0 0 0 2 0 1 0 1 0 0 1 1 1 1 1 0 0 0 2 2 1 0 1 1 2 0 0 0 1 0 2 0 0 1 2 1 0 0 0 1 1 0 1 2 2 1 0 2 1 1 0 1 2 0 1 0 0 0 1 1 0 0 0 0 0 1 1 2 2 2 1 1 1 0 0 2 0 2 0 0 0 1 1 0 2 2 0 0 0 0 1 2 1 0 0 0 1 0 0 1 2 2 0 0 1 0 0 0 1 0 0 1 2 1 0 1 0 1 0 0 1 0 2 2 0 2 0 0 0 0 0 0 0 0 0 0 0 0 2 0 0 1 0 0 0 1 0 1 0 2 2 2 1 2 0 1 0 0 0 1 1 0 0 0 0 0 1 1 0 0 0 1 1 1 0 0 0 0 0 0 2 2 2 0 0 1 1 1 0 1 1 0 2 1 0 1 0 1 2 0 2 2 2 2 2 0 0 0 2 1 1 1 2 2 0 0 1 0 0 0 1 0 1 0 1 2 0 1 2 0 0 2 2 1 1 0 0 1 0 1 0 0 0 1 0 0 0 0 0 0 1 0 1 0 0 0 0 0 0 1 1 1 0 1 1 0 1 0 0 2 0 2 2 0 0 0 1 1 0 0 0 2 1 0 0 1 1 1 0 0 0 0 1 0 0 0 0 0 1 0 2 1 0 0 1 0 0 0 2 1 1 0 2 1 1 2 0 0 1 0 0 0 0 0 0 0 1 1 0 0 0 2 1 1 1 1 1 1 1 1 1 1 0 1 0 1 0 0 0 2 1 2 2 0 0 0 0 0 0 1 1 2 1 1 2 0 1 2 0 2 2 0 1 0 0 1 0 2 1 0 0 0 0 0 0 0 1 1 0 0 0 1 1 0 0 0 2 0 0 0 2 0 2 1 1 1 1 2 0 0 0 0 0 1 1 0 1 0 0 0 1 1 0 1 2 2 2 0 2 0 0 0 0 2 1 0 0 0 1 1 2 2 2 0 0 0 0 2 0 0 0 1 1 2 1 2 1 0 0 0 0 1 2 1 2 1 1 1 0 1 0 0 0 1 0 0 0 2 0 2 0 0 0 0 0 1 0 1 2 1 1 0 1 1 0 2 0 0 2 0 1 0 1 2 2 1 0 1 0 0 2 2 2 0 0 0 1 0 0 1 1 0 0 0 2 1 1 0 2 2 0 0 0 0 0 1 0 0 0 2 1 0 0 0 0 0 0 0
130 0 0 1 1 0 1 1 2 1 0 0 0 0 0 0 0 1 2 0 0 1 0 0 2 0 0 2 0 2 2 0 2 1 1 1 1 0 0 0 0 0 0 0 0 1 1 0 1 1 0 0 0 0 1 1 1 0 2 0 1 0 2 2 0 0 1 0 0 1 1 1 0 2 0 2 2 0 0 1 0 0 0 2 2 0 0 1 2 2 0 1 1 1 0 2 0 1 0 0 1 1 0 2 0 0 2 1 1 1 1 1 0 1 0 0 0 0 0 2 2 0 2 0 0 2 0 0 1 0 2 1 1 1 0 0 1 0 0 0 1 0 1 0 2 0 1 0 0 0 0 0 1 1 1 1 0 2 1 0 1 1 2 2 1 2 0 1 2 2 0 0 1 1 0 1 1 1 1 1 0 1 1 2 1 0 0 1 0 1 2 2 1 0 0 0 1 2 0 0 0 0 0 2 2 1 1 0 1 0 0 0 1 0 0 2 0 1 2 0 2 1 0 0 0 1 1 1 0 0 0 1 0 0 2 0 0 2 0 0 0 1 2 0 2 0 0 0 2 0 1 0 2 0 0 1 1 0 0 0 0 0 0 1 0 0 0 0 0 0 0 2 0 2 0 1 0 1 1 1 0 0 0 1 0 1 1 0 2 2 1 2 2 2 2 0 1 0 0 2 0 1 0 0 0 0 0 0 1 1 0 1 1 1 1 0 0 0 0 0 0 1 1 0 1 0 1 0 0 0 1 2 0 2 0 0 0 1 1 1 0 1 1 1 2 0 0 1 2 0 0 0 1 0 0 0 0 0 0 2 2 2 2 1 2 0 1 1 1 0 1 1 1 1 0 0 1 1 1 0 2 1 0 0 1 1 0 0 0 0 0 1 1 1 2 1 1 0 2 2 0 2 0 1 1 0 0 0 0 0 0 0 0 0 0 0 0 0 1 0 0 0 0 1 1 1 2 0 1 0 1 0 1 1 1 1 0 0 0 0 1 0 1 0 0 2 1 1 0 0 0 1 0 1 1 0 1 0 2 0 0 0 0 1 1 1 1 1 1 0 1 0 1 1 1 1 0 0 1 0 0 0 0 0 1 2 1 2 2 0 1 0 1 0 0 0 1 2 2 2 1 2 2 1 0 1 2 2 2 0 0 0 2 0 0 0 1 1 0 1 1 2 1 1 0 1 1 1 1 0 2 0 0 1 1 0 1 0 2 0 2 2 0 0 1 1 0 2 2 0 0 0 0 2 2 1 0 2 0 0 0 2 0 2 2 0 2 1 0 1 0 0 0 0 0 0 0 0 0 0 1 0 1 2 1 0 1 1 0 1 1 1 1 0 1 0 1 0 1 0 0 1 1 1 1 2 0 1 0 2 1 0 0 0 0 0 1 0 0 0 0 0 2 2 2 0 0 2 0 0 1 1 0 0 2 2 2 0 0 0 2 1 0 2 0 0 1 2 0 0 1 2 2 0 2 1 2 2 2 0 0 0 0 1 1 2 0 2 1 1 0 1 0 1 1 0 0 0 2 1 0 1 0 0 0 2 1 0 1 2 0 0 0 1 1 0 1 1 0 0 0 1 1 0 1 0 1 1 0 0 1 0 0 0 0 0 0 2 0 0 0 0 0 2 0 1 1 1 1 0 1 1 0 0 0 0 0 0 1 1 0 0 0 0 0 1 0 1 0 0 0 0 1 0 0 2 1 0 0 0 0 0 1 0 0 0 2 1 0 2 0 0 2 0 0 0 1 0 0 0 2 2 0 0 0 2 0 2 1 2 0 1 1 0 1 0 2 0 1 1 0 0 1 2 1 1 2 1 1 1 1 0 0 2 2 2 0 0 2 0 1 2 0 2 2 0 1 0 1 2 0 1 2 1 0 0 0 0 0 0 0 0 0 0 0 0 0 0 0 0 2 0 0 0 0 0 0 0 0 0 0 2 0 0 0 0 1 0 2 0 0 0 2 1 2 2 0 0 2 2 2 0 1 0 0 0 0 0 0 2 1 0 1 0 2 2 2 1 0 0 1 2 2 0 2 1 0 0 1 1 1 0 0 0 1 1 1 1 2 2 0 2 0 1 0 0 0 1 0 0 0 2 0 1 0 1 0 2 2 0 0 1 1 0 0 1 0 0 0 0 0 1 2 0 0 0 0 0 0 0 0 0 0 0 0 0 0 0 0 1 1 0 0 0 0 0 0 0 1 0 0 1 0 0 0 0 0 0 0 2 0 0 0 1 0 0 1 0 1 1 2 1
131 1 0 2 1 0 0 1 1 2 2 0 0 1 0 2 0 0 0 2 1 2 0 1 1 0 0 2 1 2 2 0 1 0 2 0 2 2 0 1 1 0 1 1 2 1 0 0 0 1 0 0 0 1 1 1 0 0 0 1 0 0 2 2 0 0 1 0 0 0 0 0 2 2 2 2 2 0 0 1 0 0 1 1 1 0 0 0 1 1 0 0 0 2 1 2 1 1 1 1 1 0 0 2 0 0 2 1 1 1 0 2 1 2 1 1 1 0 1 1 1 0 2 1 0 1 1 2 2 2 1 0 0 0 0 0 0 0 0 0 1 0 0 0 1 0 1 0 1 1 1 0 1 0 1 0 1 1 1 0 0 0 1 2 2 2 0 1 1 2 0 0 1 1 1 1 2 1 1 1 0 2 0 2 1 1 0 0 0 0 0 1 2 0 1 1 2 2 0 0 1 1 0 1 1 1 1 0 1 0 0 0 1 0 0 2 1 0 2 0 2 0 1 1 0 0 0 2 0 0 0 0 0 0 2 0 0 2 0 0 0 0 2 0 1 0 0 0 2 0 0 0 1 0 0 0 0 2 1 1 1 0 0 0 0 1 0 1 0 0 0 0 0 1 0 0 1 1 1 0 1 1 1 2 0 2 1 1 0 2 0 0 0 2 1 2 1 1 1 1 1 0 1 1 1 0 0 1 2 2 1 1 2 2 2 0 0 0 0 0 1 2 2 2 1 0 0 1 1 1 2 2 0 1 0 0 0 2 0 0 0 0 0 2 1 0 0 0 2 1 1 0 2 2 0 1 1 0 0 2 2 2 2 1 2 1 0 2 1 0 1 1 0 0 0 0 1 1 0 0 0 0 0 0 1 1 0 1 1 0 0 0 1 0 1 1 1 0 1 1 0 1 0 2 1 0 1 2 1 0 0 1 0 0 0 0 1 1 0 0 1 1 0 1 2 2 1 0 2 0 2 0 1 1 2 2 1 0 0 0 2 0 1 1 0 2 2 2 0 1 1 0 1 2 1 1 0 0 1 2 1 2 0 1 1 1 1 2 2 0 0 0 0 0 1 1 1 0 2 1 1 0 0 0 2 1 0 0 1 0 1 1 1 1 0 0 1 1 1 2 1 2 1 1 0 1 1 1 2 0 1 0 0 0 1 0 0 1 0 1 1 2 0 0 0 1 0 0 0 2 0 2 0 0 0 0 1 0 1 0 0 2 0 1 1 0 0 1 1 0 1 0 0 1 2 1 1 0 0 1 0 0 0 1 1 0 1 2 1 1 1 1 0 0 0 0 0 2 0 2 0 0 0 1 2 1 2 0 0 0 1 1 1 0 2 1 0 0 0 0 0 2 1 0 1 1 2 1 0 1 0 0 0 2 0 1 1 0 0 0 1 1 0 0 0 1 1 2 0 0 1 1 0 0 1 1 2 0 1 2 1 1 0 0 1 0 2 1 0 0 1 2 1 1 1 2 1 1 0 1 0 1 1 1 1 2 0 2 0 1 1 0 1 0 0 0 0 1 0 2 1 1 0 1 1 2 0 1 2 1 0 1 0 1 0 0 0 1 0 1 1 0 0 0 1 0 1 1 0 0 1 0 0 0 0 1 0 0 0 0 0 0 2 2 0 1 1 1 0 1 2 2 1 0 0 0 1 1 0 2 1 1 0 0 0 0 0 1 0 0 0 0 1 0 0 1 1 0 0 0 0 0 2 1 0 0 2 0 0 2 0 0 2 0 0 0 1 0 0 0 1 1 0 0 1 2 0 2 0 2 0 2 0 2 2 0 0 1 0 1 0 0 1 1 1 1 2 1 1 1 1 0 0 2 2 2 0 1 1 0 1 1 0 2 2 0 2 0 1 2 0 0 1 1 0 0 0 0 0 0 0 0 0 0 0 0 0 2 1 0 1 1 0 0 0 0 0 0 0 0 2 2 1 0 1 1 1 0 1 1 1 0 0 0 0 1 0 2 1 0 0 0 2 0 0 0 0 2 1 1 1 1 1 1 2 1 2 0 0 0 0 2 0 0 1 1 0 1 1 1 1 0 0 0 2 1 2 1 2 1 1 1 0 1 0 0 1 1 0 0 1 1 0 1 1 0 1 1 1 0 1 0 1 1 1 1 1 1 1 1 0 1 2 0 1 1 1 1 0 0 0 0 0 0 2 2 2 1 2 1 0 0 0 0 0 0 1 0 1 0 0 1 0 1 0 1 1 0 0 2 0 2 0 2 2 0 0 0 0 0 1 0
132 0 1 1 0 0 0 2 2 2 1 0 1 1 0 0 1 0 0 2 2 2 1 1 1 1 2 2 0 2 2 0 0 0 2 0 2 1 0 1 0 0 2 2 2 1 1 0 0 1 1 0 0 0 1 2 1 1 0 0 0 0 1 1 1 1 1 1 0 0 0 1 0 2 0 2 1 0 1 0 1 0 0 1 2 0 0 1 2 2 0 1 1 2 0 1 0 0 0 0 2 0 1 0 1 0 2 2 0 2 0 1 0 0 1 1 1 0 2 1 1 1 2 1 0 1 1 0 1 1 1 1 0 0 0 0 0 0 0 0 1 0 0 0 1 0 0 0 0 1 1 0 0 0 0 0 0 1 0 1 0 0 2 0 0 1 0 0 0 0 2 0 1 1 0 1 1 2 2 2 0 2 0 1 1 1 1 1 1 1 1 1 1 0 0 0 0 1 0 1 1 2 0 1 1 1 2 0 0 0 1 0 0 1 0 2 0 1 0 1 1 0 1 0 0 1 1 2 1 1 1 1 0 0 2 0 0 2 0 0 0 0 1 0 2 0 0 0 1 0 0 0 0 1 1 1 0 2 1 1 1 0 0 0 0 0 0 0 1 1 1 1 0 2 0 1 0 1 2 0 0 1 0 1 1 0 0 1 1 2 1 0 1 1 1 0 2 2 0 2 0 2 0 0 0 0 1 0 0 0 0 0 2 1 1 0 1 0 0 0 1 2 0 0 1 0 0 0 0 1 2 2 0 1 0 0 0 1 0 1 0 0 1 2 0 0 1 0 2 1 1 0 1 1 0 1 1 0 0 0 2 2 2 1 2 0 0 1 2 1 2 2 0 0 0 0 1 1 0 0 1 1 0 0 0 0 0 0 0 0 0 1 2 0 2 1 1 1 0 0 0 0 0 2 0 0 1 0 0 0 0 0 0 0 0 0 1 1 0 0 0 2 0 2 1 1 1 0 0 1 0 1 0 2 1 0 0 1 0 1 2 1 2 0 0 1 1 0 0 0 0 0 1 2 1 1 0 1 2 1 0 1 1 0 1 0 2 2 2 1 1 1 0 0 0 2 0 0 2 0 1 0 0 0 0 1 1 1 2 1 1 0 1 1 0 0 1 1 1 2 1 2 2 1 1 0 2 1 2 0 1 1 1 0 0 0 0 1 0 2 2 1 2 2 1 0 0 1 1 1 1 0 0 1 1 0 0 0 2 0 2 2 0 2 2 1 0 2 2 0 0 0 0 1 2 1 1 1 0 1 0 0 0 0 1 1 2 2 1 1 0 1 1 0 0 1 2 1 0 1 1 0 0 0 1 0 0 1 1 1 0 0 0 0 0 1 0 0 0 0 0 2 2 1 1 1 1 1 0 0 0 0 0 2 0 0 0 0 0 1 0 1 0 0 0 0 2 2 0 0 2 2 1 1 2 0 1 1 0 1 1 1 0 1 1 0 2 1 0 0 2 2 2 0 2 2 0 2 1 1 1 0 1 1 1 1 1 1 1 0 1 1 1 0 0 0 0 0 2 1 0 1 0 1 1 1 0 0 1 1 0 1 0 1 0 0 1 1 0 0 0 0 0 0 0 0 2 2 0 0 0 0 0 0 0 1 1 0 0 0 0 2 0 1 1 0 0 1 1 0 1 1 0 1 0 1 1 0 0 1 1 1 0 0 0 0 0 0 0 0 0 0 1 0 0 1 1 0 1 0 0 0 2 1 1 1 2 0 2 2 0 0 2 1 1 0 1 0 1 1 1 1 1 0 1 2 1 1 1 1 1 1 0 1 1 0 0 1 0 1 0 0 1 2 1 0 2 0 1 1 2 0 0 2 2 2 0 0 2 0 2 2 0 2 1 0 0 0 0 2 0 2 2 1 0 1 0 1 1 0 1 1 0 0 0 0 0 1 0 0 1 0 0 1 0 1 0 0 0 0 1 1 1 0 1 2 1 0 0 0 0 0 1 1 1 2 0 2 2 0 0 1 1 0 0 0 1 1 1 1 1 0 1 2 2 2 2 0 0 0 0 2 1 0 2 2 0 1 0 2 0 0 1 1 1 1 1 1 2 2 0 2 0 1 0 0 1 1 0 0 1 1 0 2 0 0 1 0 1 0 0 1 2 1 2 1 0 0 1 0 2 0 0 0 2 0 2 0 0 0 0 0 0 0 1 1 1 0 1 1 0 0 0 1 1 0 0 0 0 1 0 2 0 0 0 0 0 0 0 1 0 0 0 2 1 0 0 0 0 1 1 1
133 0 0 0 1 0 0 2 2 1 1 1 0 2 0 2 0 0 1 1 1 1 0 1 1 0 1 1 0 1 1 0 1 1 0 2 1 2 0 0 1 0 0 0 2 1 0 0 1 2 1 0 1 0 1 0 0 0 1 0 0 1 0 2 0 0 1 1 0 1 1 2 2 2 2 2 2 0 0 1 1 0 0 1 2 0 0 0 1 2 0 0 1 2 0 1 0 0 0 0 2 0 0 0 2 1 1 1 1 1 0 2 1 2 2 2 1 1 1 1 1 1 2 1 0 0 1 1 1 1 0 0 0 0 1 0 1 0 0 0 1 0 1 0 0 0 0 0 0 0 0 0 1 0 0 0 0 0 2 0 1 1 1 2 0 1 0 1 1 2 0 0 0 2 0 0 2 0 0 0 0 0 0 1 0 0 0 1 0 2 1 2 1 1 1 0 1 2 0 0 0 0 0 0 0 2 2 0 2 0 0 0 1 0 0 2 0 0 1 1 1 0 0 0 1 1 1 0 0 0 0 0 0 1 1 0 0 2 0 0 0 0 1 0 1 0 0 0 0 0 0 0 2 0 0 0 1 2 1 1 1 0 0 1 1 0 0 0 1 1 0 2 1 2 0 1 0 2 2 0 2 0 0 2 0 0 0 0 0 1 0 0 0 2 0 1 1 0 0 1 0 0 0 0 0 0 0 0 0 0 0 1 2 2 2 0 0 0 0 0 1 2 1 0 1 0 0 2 2 1 0 2 0 2 0 0 0 2 0 0 0 0 2 0 0 0 0 0 1 0 0 1 2 1 0 0 1 1 0 0 1 1 1 1 1 0 1 2 2 0 2 2 2 1 0 0 2 2 1 1 1 0 0 0 1 0 0 0 0 0 0 1 1 1 2 1 1 1 0 0 0 0 0 2 1 0 1 2 0 0 0 0 0 0 0 0 1 0 1 1 0 1 0 2 2 2 1 0 1 1 0 1 0 2 0 0 0 1 0 0 1 1 0 0 0 1 1 2 0 0 0 1 0 1 1 0 1 0 1 1 0 1 0 0 0 2 0 2 2 0 1 0 1 1 2 0 0 0 2 1 2 1 1 0 2 0 0 2 2 0 2 0 1 2 0 0 1 1 1 1 1 1 2 1 1 0 1 1 0 0 0 0 0 1 1 0 1 1 0 1 1 2 2 2 0 1 1 0 0 2 0 0 0 1 1 0 1 0 2 0 1 1 0 1 2 0 0 2 2 0 0 0 0 2 1 0 1 2 0 1 0 1 0 0 0 1 1 1 1 0 1 0 0 0 0 0 1 1 0 1 0 0 0 1 1 1 1 0 0 0 0 0 0 0 0 2 0 0 0 1 1 2 0 1 1 2 0 0 0 0 0 0 0 1 1 1 1 0 0 0 1 1 0 1 1 0 0 2 0 0 1 1 0 0 1 0 2 0 0 0 1 0 0 1 0 0 2 2 0 0 1 2 1 0 1 2 1 2 0 2 2 0 1 0 0 1 0 2 0 1 1 0 1 0 0 0 1 1 1 1 1 1 1 0 0 2 2 0 0 1 0 0 0 1 0 0 2 2 0 2 0 1 0 0 1 0 2 0 0 0 0 0 0 0 0 0 0 1 1 0 0 0 1 2 0 2 2 2 2 0 0 0 0 0 0 0 1 0 0 1 1 1 1 1 0 0 0 1 0 0 0 1 0 0 0 0 0 0 0 0 0 0 2 2 2 0 2 0 2 2 0 0 2 1 1 0 0 0 0 0 0 0 0 0 1 2 0 2 0 2 0 2 1 0 0 1 0 0 0 0 0 0 1 2 1 1 1 0 1 1 2 0 0 1 1 2 1 1 2 0 1 2 0 2 1 0 0 0 0 2 0 2 1 0 0 2 0 0 0 0 0 0 0 0 1 0 1 0 0 1 1 0 0 0 0 0 0 0 0 0 1 2 0 0 0 0 1 1 1 0 0 0 2 1 2 1 0 0 1 1 2 0 1 0 0 0 0 1 0 2 2 0 0 2 0 0 0 0 0 0 0 1 0 0 1 1 1 1 0 1 0 0 0 1 2 0 0 1 2 1 0 2 0 2 1 0 1 1 0 0 1 1 0 1 0 1 0 0 1 1 0 2 1 1 1 0 1 0 0 1 1 0 1 0 1 1 1 1 0 0 0 0 0 0 0 0 0 0 0 0 2 0 0 0 0 2 2 0 1 0 0 1 0 0 0 1 1 0 0 1 0 0 0 2 1 0 0 1 1 0 1 0
134 0 0 1 1 0 0 0 1 2 2 0 1 2 0 2 0 0 1 1 1 2 0 0 2 0 1 1 0 2 2 1 1 1 1 0 2 1 1 0 1 0 0 0 2 0 1 0 0 0 0 0 0 1 1 0 0 0 0 1 0 2 0 0 0 0 2 1 0 0 0 1 1 2 1 2 2 0 1 0 2 0 0 1 1 0 0 2 2 2 0 1 0 2 0 2 1 2 2 2 0 0 0 1 1 1 1 2 0 2 0 2 1 1 1 1 1 0 1 1 1 0 2 2 0 2 0 1 1 0 2 0 0 0 0 0 0 0 0 0 0 0 0 0 0 0 0 1 1 0 0 0 1 1 0 1 1 1 0 0 1 1 1 1 1 1 0 0 1 2 0 1 0 0 1 1 1 1 0 1 0 1 0 1 0 0 0 1 0 0 0 1 1 0 0 0 0 2 0 0 1 1 0 2 2 0 1 0 0 0 0 1 2 0 0 2 1 0 0 2 0 0 1 0 0 2 2 2 1 0 1 0 0 0 1 0 0 2 0 0 0 0 2 0 2 0 0 0 2 0 0 0 1 1 1 2 0 1 0 0 0 0 0 1 1 0 0 1 2 1 0 2 1 2 1 2 1 2 1 1 1 0 0 1 0 1 0 1 1 2 1 2 2 2 2 0 0 1 0 2 0 0 1 1 0 0 0 0 0 0 0 2 2 1 1 0 0 0 0 0 0 0 0 0 0 0 0 2 2 1 2 2 0 1 0 0 0 1 0 2 1 1 2 1 0 0 1 0 1 0 0 1 1 1 0 1 1 0 0 1 1 1 0 0 0 0 0 2 2 1 2 2 1 1 1 1 1 2 1 1 1 2 0 0 1 0 0 0 0 0 0 1 1 0 2 0 0 1 0 0 0 0 0 2 0 1 1 1 0 0 0 0 0 2 2 1 0 2 0 0 0 2 0 2 1 1 0 2 2 2 0 0 1 1 2 1 0 0 0 0 2 0 1 0 0 2 0 0 0 0 0 0 2 2 2 2 0 1 1 1 1 1 1 0 1 0 2 1 2 0 1 0 1 1 1 0 1 0 2 0 1 0 0 0 1 1 1 1 1 0 0 1 0 1 0 0 1 2 2 1 0 2 2 2 0 0 2 2 1 0 0 1 1 0 1 0 1 1 0 1 1 2 1 1 0 1 1 1 1 1 1 0 0 1 1 0 1 0 2 0 0 1 0 1 1 0 0 1 1 0 0 0 0 1 2 1 0 0 0 1 0 0 0 1 1 0 1 1 1 0 1 1 1 0 0 1 1 1 0 1 1 0 0 0 1 1 1 1 0 1 1 1 0 0 0 0 0 0 0 0 0 2 0 2 2 2 0 2 0 2 0 0 0 1 0 0 1 0 1 0 1 1 0 0 0 1 1 1 0 0 1 2 0 0 2 0 2 0 0 2 0 1 0 1 0 0 2 2 0 0 2 1 1 1 2 2 0 2 2 0 0 0 0 1 2 2 1 1 0 2 0 0 0 0 0 2 2 0 1 1 1 0 0 0 0 0 1 0 1 1 0 1 0 1 0 0 1 1 0 1 0 1 1 0 1 0 1 1 0 0 0 0 0 0 0 0 0 0 1 0 0 0 1 2 0 1 1 0 0 0 1 1 0 0 0 0 1 0 0 0 0 0 0 0 0 0 0 1 0 0 0 0 1 0 1 1 0 0 0 1 0 0 2 0 0 2 1 1 1 2 0 0 2 0 0 0 0 0 1 1 0 1 2 0 2 0 2 1 0 1 1 2 1 1 2 0 1 1 0 0 0 0 2 2 1 1 1 0 0 0 0 0 1 0 0 2 1 0 1 0 0 1 0 2 2 0 0 0 0 2 0 2 1 1 0 1 0 1 2 0 1 0 0 0 0 0 0 1 0 0 1 0 0 0 1 0 2 0 0 0 0 1 0 1 1 1 2 1 2 0 0 0 1 1 2 2 0 2 2 2 2 0 2 0 0 0 0 2 1 1 1 0 0 2 0 0 0 0 0 0 0 2 1 0 1 1 1 1 1 0 0 0 0 0 1 1 1 1 1 1 0 1 0 1 0 0 2 2 1 1 0 2 0 1 0 0 0 2 2 0 0 1 0 2 1 0 1 1 1 0 2 0 2 1 1 0 2 1 1 1 1 1 1 0 2 2 2 0 0 0 1 0 0 0 0 0 1 0 0 0 0 2 0 0 0 0 0 0 1 2 0 0 0 2 1 0 0 0 1 0 2 1
135 0 0 1 0 0 0 2 2 0 0 2 0 0 0 0 0 0 0 2 2 2 0 1 1 0 2 1 0 2 1 0 0 0 1 0 2 1 0 0 1 0 0 0 1 0 1 0 0 1 0 0 0 1 1 0 1 0 0 0 0 0 1 1 0 0 1 1 0 0 0 1 2 2 2 2 1 0 0 1 0 0 0 1 2 0 0 0 1 2 0 0 0 2 0 1 1 2 2 2 1 0 0 0 1 1 2 2 1 2 0 1 0 2 1 1 1 0 1 1 1 0 2 1 0 0 1 0 2 2 0 0 0 1 1 1 0 0 0 0 0 0 0 0 0 0 0 0 0 0 0 0 1 1 1 0 0 2 1 0 0 2 1 2 0 1 0 1 1 2 0 0 0 2 1 1 2 1 1 1 0 2 0 2 1 1 1 1 0 1 2 2 1 0 0 1 0 1 0 0 0 0 0 0 0 1 1 0 2 0 0 1 1 0 0 2 0 0 1 1 1 2 0 0 0 1 1 2 1 1 1 1 0 0 0 1 0 2 1 1 1 0 2 1 2 0 0 0 0 1 1 1 1 0 0 1 2 1 0 0 0 0 0 0 0 0 0 0 1 1 0 1 1 2 0 1 0 2 2 1 1 0 1 1 0 2 1 0 1 2 1 2 1 2 2 1 1 0 0 0 0 0 2 2 2 0 0 1 2 1 1 0 1 1 1 1 0 0 0 0 2 2 1 0 0 0 0 2 0 1 2 0 0 0 0 0 0 1 0 2 1 1 1 1 0 0 0 0 2 2 2 0 1 1 0 1 1 0 0 1 1 1 2 1 2 0 2 2 2 0 2 2 0 0 0 0 2 1 1 0 1 0 0 0 0 1 0 0 0 0 0 1 2 0 2 2 2 1 0 0 0 0 0 2 0 2 0 0 0 0 0 0 0 1 1 0 2 0 0 0 0 0 1 0 1 2 0 0 1 0 1 0 0 1 1 0 0 1 0 0 2 1 2 2 2 2 2 1 0 0 0 1 0 1 1 0 1 2 0 2 2 2 1 0 0 1 1 1 1 1 2 1 2 2 0 2 1 0 2 0 2 0 0 0 1 1 1 1 1 0 0 1 0 2 1 0 1 1 1 2 1 2 1 1 0 1 2 1 1 0 0 0 1 1 0 0 0 0 0 1 1 2 1 1 0 1 1 1 0 1 1 1 0 0 1 0 1 0 2 1 1 2 0 2 2 0 0 2 2 0 0 0 0 1 1 1 0 0 1 1 0 0 0 1 1 0 1 0 0 0 0 0 0 0 0 0 2 0 0 0 0 0 0 1 2 1 1 0 0 0 1 1 0 1 0 0 2 0 0 0 0 2 0 1 2 2 1 2 0 0 0 0 0 1 1 0 0 0 0 0 1 1 0 0 0 0 2 0 0 0 2 2 0 0 2 1 2 0 0 1 1 1 0 2 0 0 1 0 0 1 1 1 1 0 1 1 2 1 1 0 0 0 1 1 1 2 0 2 0 2 0 0 0 0 1 0 2 0 1 1 1 0 0 1 0 1 1 0 0 1 0 1 0 2 0 0 2 2 0 2 0 2 0 0 2 0 1 1 0 0 0 0 0 0 0 1 0 1 1 0 0 0 0 2 0 1 1 0 0 0 0 0 2 0 0 1 0 0 0 1 0 0 0 0 0 0 0 0 0 0 0 0 1 0 0 2 2 0 0 0 0 0 2 1 0 1 1 0 1 2 0 0 2 2 2 0 0 0 0 0 1 2 2 0 2 0 2 1 0 1 0 1 1 1 1 1 0 1 0 1 1 0 0 0 0 2 1 1 1 0 0 0 0 2 2 2 0 0 1 0 2 1 0 2 2 0 2 0 0 2 0 0 2 1 0 0 0 1 1 0 1 1 0 0 0 0 0 0 0 0 2 0 0 0 0 0 0 0 1 1 1 2 0 0 0 0 1 0 1 0 0 0 1 0 1 1 0 0 1 1 1 0 1 0 1 1 0 2 0 2 2 0 0 1 2 2 2 0 0 0 1 2 0 0 0 0 2 2 0 1 0 0 1 1 1 0 0 1 1 0 0 1 0 2 1 0 1 0 0 0 0 0 1 2 1 0 1 0 0 1 0 0 1 1 2 0 0 1 1 0 2 0 2 0 0 0 0 2 0 0 0 1 0 1 1 1 1 0 0 0 2 0 0 0 0 0 0 0 0 0 0 2 1 1 0 0 0 0 0 2 0 0 2 2 2 0 1 0 0 1 2 1
136 1 1 1 0 1 1 1 2 2 1 0 0 0 0 0 0 0 1 1 1 2 0 0 2 0 2 1 0 1 1 0 1 2 1 0 2 0 1 0 0 0 1 0 1 0 1 1 0 0 0 1 1 1 0 0 0 0 1 2 0 1 0 2 0 0 2 0 0 0 0 0 2 2 2 2 2 0 0 0 1 0 0 0 1 0 0 1 2 2 1 0 0 1 0 0 0 0 0 1 1 2 1 0 0 0 2 2 0 2 0 2 0 2 1 1 1 0 1 1 1 0 2 0 0 1 0 1 1 1 0 0 0 0 0 0 0 0 0 0 2 0 0 0 1 0 0 0 1 1 0 0 0 0 0 1 1 2 1 0 1 1 2 2 0 2 0 0 1 2 0 0 1 2 1 2 1 0 0 1 0 1 0 2 2 2 2 1 1 2 1 2 2 0 0 1 1 2 0 0 0 0 0 0 0 2 2 1 1 0 2 0 1 0 0 2 0 1 2 0 2 1 0 1 1 0 0 1 0 0 0 0 0 0 1 0 0 2 0 0 0 0 2 0 2 0 0 0 2 0 0 0 1 0 0 2 1 1 0 0 0 0 0 0 1 0 0 1 1 0 0 2 0 2 1 0 1 2 2 0 1 1 1 2 0 1 1 1 0 1 1 0 0 2 2 2 1 1 1 2 0 0 1 1 1 0 0 1 2 2 1 2 2 2 2 1 0 1 0 0 0 2 1 0 1 0 0 0 1 1 1 1 0 1 0 0 0 1 0 1 0 0 0 2 1 0 0 0 2 0 0 0 1 0 0 0 0 1 0 0 1 1 1 0 1 0 1 1 1 0 1 2 1 1 1 1 2 2 1 1 1 0 0 0 2 0 0 0 0 0 1 1 2 0 2 2 1 0 1 1 0 1 0 2 1 0 0 0 0 0 0 0 0 1 1 0 0 1 1 0 0 1 1 1 0 0 1 0 0 1 0 1 0 0 0 2 0 0 0 0 2 0 0 0 0 2 2 2 0 0 0 1 2 2 2 2 0 1 0 1 2 2 0 0 0 1 1 0 0 0 2 0 0 0 1 1 0 0 1 0 1 0 0 0 1 2 1 1 2 0 2 0 0 1 1 0 1 1 1 2 1 2 2 1 1 0 1 1 1 0 0 0 1 1 0 1 0 1 0 2 2 2 1 1 1 0 0 0 0 2 0 1 0 0 0 0 1 0 2 0 1 2 0 1 2 0 0 1 1 0 1 0 0 0 2 2 0 1 1 1 0 0 1 0 0 1 1 1 1 0 1 1 1 0 0 1 2 1 0 1 0 0 0 1 1 0 0 1 0 1 0 0 1 0 0 0 0 0 0 0 0 2 1 2 2 2 1 2 0 2 0 0 0 1 1 0 0 0 1 0 0 1 0 0 0 0 2 0 0 0 0 0 1 0 1 1 2 2 0 1 0 1 0 0 0 0 2 1 0 1 0 1 1 1 1 2 1 2 2 0 0 0 1 1 2 2 0 1 2 0 0 2 2 0 0 0 2 0 1 1 1 0 0 1 0 2 2 2 2 0 0 2 0 2 0 0 1 2 0 1 0 1 1 0 2 0 1 2 0 1 1 1 0 0 1 0 1 0 0 0 0 1 0 2 0 1 1 0 0 0 1 1 0 1 0 1 1 0 1 1 0 0 1 1 0 0 0 0 0 1 1 1 0 0 0 1 2 0 0 0 0 1 2 2 2 0 2 0 2 2 0 0 1 1 1 0 1 0 0 0 1 2 1 0 1 0 1 2 0 2 0 2 2 0 0 2 0 0 0 1 0 0 0 1 0 2 1 0 0 0 0 0 1 0 0 2 1 0 0 0 1 0 0 2 2 0 0 0 0 2 1 2 1 0 0 1 0 1 1 0 1 1 0 0 0 0 0 0 0 0 2 0 0 0 0 0 0 0 0 0 0 0 0 0 0 0 2 0 2 0 0 0 0 0 2 2 1 0 1 1 1 0 1 0 0 0 0 0 0 0 0 0 0 2 2 2 2 0 0 0 0 1 0 0 1 1 1 1 1 2 1 0 0 0 1 2 2 1 1 1 0 1 0 1 0 0 0 1 1 1 0 1 1 2 1 0 1 2 2 0 0 1 2 0 2 0 0 1 0 2 0 0 1 0 2 0 2 1 0 0 0 0 0 0 0 0 0 0 0 0 2 0 0 0 0 1 1 0 1 0 0 1 1 1 0 1 1 0 0 2 0 0 0 2 1 0 0 0 2 0 0 0
137 1 0 2 1 1 1 1 1 1 1 1 1 2 0 1 1 0 0 2 1 2 0 1 1 0 0 2 0 1 1 1 2 1 2 0 2 1 0 0 0 0 2 2 2 1 1 0 1 1 0 0 0 0 1 1 0 0 0 1 0 1 1 1 0 0 2 0 0 0 0 1 1 2 1 2 2 0 1 1 1 0 1 1 1 0 0 0 2 2 0 0 0 1 0 1 1 0 0 0 2 0 0 2 0 0 2 1 1 1 0 2 1 1 1 1 0 0 2 0 0 1 2 1 0 1 1 0 1 1 0 0 0 0 1 0 1 0 0 0 1 0 0 0 0 1 1 0 0 0 0 0 1 1 0 0 1 0 1 0 1 1 1 2 2 2 0 1 0 2 0 0 1 2 2 1 2 1 0 0 0 1 0 2 2 2 2 2 0 0 0 2 1 0 0 0 0 2 0 0 1 1 0 1 1 1 1 0 2 0 0 0 2 0 0 2 0 1 1 1 1 0 0 0 0 0 0 1 0 0 0 0 0 0 0 0 0 2 0 0 0 1 2 0 1 0 0 0 1 0 0 1 1 0 0 1 1 2 0 2 1 1 0 2 2 0 0 0 0 0 0 2 0 0 0 1 0 1 1 0 0 1 0 1 0 1 0 0 0 1 0 0 2 2 2 0 2 1 1 1 0 0 2 2 2 0 0 0 1 2 1 2 0 1 1 0 1 0 1 0 1 1 1 0 2 0 0 2 1 1 2 0 0 1 0 0 0 1 0 0 0 0 1 2 2 0 0 1 1 0 0 1 2 1 0 0 1 0 0 1 2 2 1 1 1 0 0 1 1 0 1 1 1 1 1 1 1 0 0 0 2 1 0 1 1 1 0 0 0 1 0 1 0 0 2 0 0 2 0 0 0 0 0 0 0 0 0 0 0 1 1 1 0 0 0 0 1 0 0 0 0 0 0 0 0 1 0 0 1 0 1 0 0 1 0 1 0 0 0 0 2 0 1 0 0 2 0 1 0 0 0 1 0 2 0 0 0 1 1 2 1 2 0 0 0 2 0 2 2 0 0 0 1 1 0 0 0 1 2 0 1 1 0 0 1 2 1 0 1 0 0 0 2 0 1 0 1 1 1 2 1 2 2 2 0 0 2 2 2 0 0 0 1 0 0 0 0 0 0 1 1 2 2 2 0 1 1 1 1 0 2 0 0 0 1 0 1 1 2 1 1 1 0 1 2 0 0 1 1 0 0 0 0 1 1 0 1 1 0 2 0 0 0 0 0 2 2 1 1 0 0 1 0 0 0 0 1 0 0 0 0 0 0 1 1 1 1 1 1 1 1 1 1 0 0 0 1 0 0 0 0 1 2 0 0 0 2 1 0 0 0 0 0 0 1 1 1 0 0 0 1 1 0 0 0 0 1 1 0 0 1 1 0 0 2 2 2 0 1 2 1 0 0 0 2 0 2 1 0 0 1 2 1 0 1 1 2 2 2 0 0 0 0 1 1 1 2 2 0 2 0 0 0 1 1 0 0 0 2 0 1 0 0 1 1 1 0 0 0 2 0 0 0 2 0 0 2 1 0 1 0 1 0 0 1 0 2 1 1 0 0 0 0 0 1 1 0 0 0 0 0 0 0 2 0 0 0 2 2 0 1 1 0 0 0 0 0 0 1 2 1 1 0 0 0 0 0 0 0 0 0 0 0 0 0 1 0 0 0 0 1 1 2 1 0 1 2 0 1 2 0 0 2 0 0 0 0 0 0 0 0 0 1 0 1 2 0 2 1 2 0 1 0 0 0 0 0 1 1 2 0 0 0 1 0 1 2 0 0 2 2 0 0 1 1 2 1 1 1 0 1 1 0 2 2 0 1 0 0 1 0 0 1 0 0 1 0 0 0 0 0 0 0 0 1 0 1 0 0 1 1 0 0 0 2 0 1 0 1 1 0 1 0 0 0 1 0 0 1 0 0 0 2 0 2 2 0 1 1 1 2 0 2 0 0 0 1 2 0 2 2 0 1 1 2 2 2 0 0 0 0 2 0 0 1 1 1 1 1 1 1 0 0 0 1 2 2 1 1 1 0 1 1 2 0 0 1 1 0 0 1 1 0 0 2 0 1 1 1 0 0 0 1 0 0 0 0 0 1 0 2 0 2 0 1 1 1 2 2 1 1 1 1 0 0 0 0 0 0 0 0 0 1 0 0 0 1 1 2 1 1 1 1 1 0 1 1 0 0 2 0 0 0 2 0 0 0 0 1 0 0 0
138 0 0 1 1 0 1 1 1 1 1 0 1 2 0 2 0 0 1 0 0 0 0 0 2 0 1 1 2 2 2 0 1 1 2 0 2 1 0 0 1 0 0 0 1 1 0 0 0 2 1 0 0 0 0 0 0 0 1 1 0 1 0 0 1 2 2 1 0 0 0 0 0 2 0 2 2 0 1 0 1 0 0 1 2 0 0 1 2 2 0 1 2 0 0 2 0 0 0 0 2 0 0 2 0 0 2 1 1 1 0 2 0 1 0 0 0 0 0 2 2 0 2 0 0 2 0 0 2 2 0 0 0 1 0 0 0 0 0 0 1 0 0 0 2 0 2 0 0 0 0 0 1 0 0 0 0 1 1 0 0 0 2 2 2 2 0 1 1 2 0 0 0 1 0 0 2 0 0 0 0 2 0 2 0 0 0 0 0 0 0 1 0 0 0 0 1 1 0 0 0 0 1 2 2 0 0 0 1 2 0 0 1 0 1 1 1 0 1 1 1 0 1 1 0 1 1 1 0 0 0 0 0 0 2 0 0 2 0 0 0 1 1 0 2 0 0 0 1 1 1 1 1 0 0 1 0 1 0 1 0 1 0 0 0 0 0 0 1 1 0 2 0 2 0 0 0 1 1 1 0 0 0 1 0 1 0 2 1 2 1 2 1 1 1 0 2 1 0 1 1 0 1 1 1 1 1 0 2 2 0 2 2 1 1 0 1 0 0 0 0 2 1 0 0 0 1 1 1 0 2 2 1 1 0 0 1 0 0 0 0 0 2 1 0 0 0 0 2 1 1 0 0 0 0 0 1 0 0 2 2 2 1 0 1 2 0 2 2 0 2 2 2 2 0 0 2 1 1 0 2 0 0 0 0 0 0 0 0 0 0 0 1 0 2 0 1 0 0 1 0 1 0 2 0 0 1 2 0 0 0 0 0 1 1 0 0 1 0 0 1 2 2 2 0 0 0 0 1 0 1 0 0 1 1 2 0 0 0 0 1 0 2 0 0 2 0 0 0 0 0 0 1 2 1 1 0 1 1 2 1 2 0 0 0 2 0 2 2 0 1 0 1 1 1 0 0 0 2 0 1 0 0 2 2 0 0 1 2 1 1 0 0 1 0 0 1 1 1 2 1 2 2 1 1 0 1 0 0 1 1 0 1 0 0 0 0 1 0 1 1 2 0 1 0 1 0 1 1 1 1 1 0 1 0 0 1 0 2 0 2 2 0 0 1 1 0 1 1 0 0 0 0 2 1 0 1 0 1 1 0 0 0 1 1 0 0 1 0 1 0 2 1 0 0 1 2 1 0 1 1 0 0 1 2 1 2 1 0 0 0 0 2 1 1 0 1 0 0 1 0 2 0 2 2 2 1 1 0 0 1 0 0 0 2 0 0 0 0 0 0 1 0 0 0 0 1 0 0 0 0 0 0 0 1 1 2 1 0 1 2 0 0 1 1 0 2 0 1 0 0 2 1 1 1 1 2 1 1 0 0 0 0 2 2 2 1 2 0 2 0 0 0 1 1 0 0 0 2 0 0 0 0 0 0 1 2 0 1 2 0 0 0 2 1 0 1 2 0 2 0 2 0 1 1 0 1 2 0 0 1 1 0 0 0 1 1 1 1 0 0 0 0 1 2 0 0 2 2 0 1 1 1 0 0 1 1 0 1 1 0 0 1 1 0 0 0 0 0 1 1 1 0 0 0 1 0 0 1 0 0 0 2 2 2 0 2 0 1 2 0 1 2 0 0 0 1 0 1 1 1 1 1 0 1 1 1 2 1 2 0 1 1 1 1 1 0 0 0 0 0 0 0 1 0 1 1 0 0 1 2 1 0 1 1 1 1 0 1 0 1 1 0 2 2 0 0 0 1 2 0 1 2 1 0 0 0 0 1 0 1 0 0 0 0 0 1 1 1 1 0 0 0 0 1 0 1 0 0 0 1 2 1 0 1 0 1 0 0 0 0 0 1 0 1 2 0 0 2 1 1 0 2 0 0 0 0 1 0 2 2 0 0 1 2 1 2 0 0 1 0 1 0 0 1 1 1 1 1 1 1 0 0 0 1 1 1 0 2 2 0 2 0 1 0 0 2 1 1 1 0 2 0 2 0 0 0 2 2 0 0 1 0 2 1 2 0 0 0 0 2 0 2 0 1 0 1 0 0 1 1 1 0 0 0 0 0 1 1 0 1 0 0 1 1 0 2 0 1 0 0 1 0 0 0 0 0 0 0 1 0 0 1 2 2 0 0 0 0 0 1 0
139 0 0 1 1 0 0 2 2 2 2 0 0 0 0 0 0 0 0 2 2 2 1 0 2 0 1 1 0 2 1 0 1 0 2 1 2 2 0 0 1 0 0 0 1 0 1 0 0 1 0 0 0 1 1 0 0 0 0 1 0 1 2 2 0 0 2 0 0 1 1 1 2 2 2 2 2 0 1 1 1 0 0 0 1 0 0 0 1 1 0 0 0 2 0 1 1 2 2 2 1 0 0 1 1 1 2 0 2 0 0 2 2 2 1 1 1 1 1 1 1 0 2 0 0 1 0 1 1 1 2 1 1 2 1 1 0 0 0 0 0 0 0 0 2 0 2 0 0 0 0 0 1 0 0 0 1 1 1 0 0 0 2 2 0 2 0 2 0 1 0 1 2 1 0 1 2 1 1 1 0 1 0 2 1 1 1 1 0 1 1 2 2 1 1 0 0 1 0 0 0 0 0 1 1 1 1 0 0 0 1 0 0 0 0 2 0 0 1 1 1 0 0 0 0 1 1 2 1 1 1 1 0 0 2 0 0 2 0 0 0 1 1 0 1 0 0 0 2 0 0 0 1 0 0 1 0 2 1 2 1 1 0 2 0 0 0 1 0 0 0 2 0 0 0 1 0 2 1 0 1 0 2 2 0 0 0 1 1 2 2 1 0 2 1 2 0 0 0 1 0 0 0 0 0 0 0 0 1 1 0 2 1 1 1 0 1 1 0 0 0 2 1 1 0 0 0 1 1 1 2 1 0 1 0 0 0 1 0 0 1 1 1 2 0 0 1 1 2 1 1 0 2 0 1 1 1 0 0 1 2 2 2 1 2 0 0 1 2 0 2 1 0 0 0 0 0 1 0 0 2 1 0 0 0 1 0 1 1 0 0 2 1 0 2 1 1 0 1 1 0 1 0 2 1 0 1 0 0 0 0 0 0 1 1 0 0 0 0 0 0 0 0 2 0 1 1 0 0 0 0 0 1 0 1 0 0 0 0 0 2 0 2 1 1 1 2 1 1 0 0 1 1 1 2 1 1 1 1 2 1 2 0 1 1 1 1 2 2 0 0 0 0 0 2 0 1 0 2 1 2 0 0 0 2 0 0 1 2 0 1 0 1 2 0 0 1 1 1 2 1 2 2 2 0 0 2 0 0 0 0 0 0 0 1 0 0 1 0 1 1 2 2 2 1 1 1 0 0 1 1 0 0 1 0 1 1 0 2 1 0 1 0 1 1 0 0 2 2 0 0 0 0 2 2 0 0 2 0 0 0 1 0 0 0 1 1 2 2 0 0 1 0 0 1 0 1 1 0 0 0 0 0 1 1 0 0 1 1 1 0 0 1 0 1 0 2 0 1 0 0 1 1 1 2 2 0 2 0 2 0 0 0 1 0 2 1 0 0 0 0 0 0 0 0 1 1 1 0 0 0 0 0 0 2 1 2 0 0 0 1 0 0 0 2 0 2 1 0 0 1 1 1 1 2 2 0 2 1 1 1 0 1 2 2 2 1 2 0 0 2 0 0 0 0 2 2 0 2 0 2 0 1 1 1 1 0 0 0 1 0 1 0 0 0 0 0 2 0 1 0 1 0 0 1 0 2 1 1 0 0 0 0 1 1 0 0 1 1 0 0 0 0 2 0 1 1 1 0 0 1 1 0 0 0 0 0 0 1 2 1 1 0 0 0 1 0 1 0 0 0 0 1 0 0 0 0 0 0 0 2 1 1 1 0 0 2 0 2 1 0 0 2 0 0 0 0 0 1 1 2 2 1 1 2 2 0 2 1 2 0 1 1 1 2 0 1 1 0 1 0 0 1 1 1 2 0 0 0 1 2 1 0 1 1 2 1 0 1 1 1 2 0 2 1 0 1 0 0 2 1 2 2 1 0 1 1 1 1 0 1 1 0 0 0 0 0 0 0 0 2 0 0 0 1 0 1 0 0 0 0 0 0 0 0 0 2 2 2 0 0 0 2 1 1 1 0 1 1 0 1 1 2 0 0 0 0 0 0 2 2 0 0 1 1 1 1 0 0 0 0 1 1 0 2 1 0 1 0 1 1 0 0 0 0 2 2 1 2 0 0 1 0 2 0 0 0 1 0 0 0 2 0 1 0 0 0 1 2 0 0 1 2 1 1 1 0 0 2 1 1 0 2 0 1 0 0 2 2 1 0 1 0 1 0 1 1 0 0 0 0 1 1 0 0 0 0 1 1 0 0 1 1 1 0 1 0 0 0 2 0 0 1 2 2 0 0 2 1 0 0 0
140 0 0 1 1 0 0 1 2 2 1 0 1 1 0 1 0 0 1 1 1 2 0 0 2 0 2 0 0 1 1 0 2 2 0 1 1 1 0 0 1 0 0 0 1 1 0 0 0 1 1 0 2 2 0 1 1 1 1 1 0 0 1 1 0 0 1 0 0 0 0 0 2 1 0 1 1 1 1 0 1 0 0 2 2 0 0 0 1 1 0 0 0 2 1 2 1 0 0 1 1 2 0 1 1 1 2 2 0 2 0 0 1 1 1 1 1 0 1 1 1 0 2 1 0 2 0 1 2 2 1 0 0 0 1 0 0 0 0 0 0 0 0 0 0 1 0 0 0 0 1 0 0 0 0 0 1 1 1 1 0 0 1 2 1 2 0 0 1 1 1 0 1 2 1 2 1 0 0 0 0 0 0 2 2 2 1 1 0 0 1 1 2 1 2 1 0 2 0 0 2 2 0 2 2 1 1 0 1 2 0 0 0 0 0 2 1 1 2 0 2 1 0 0 1 0 0 1 0 0 0 0 1 1 1 1 0 2 1 1 0 0 2 0 0 0 0 0 1 0 0 0 0 0 0 0 0 1 0 1 0 1 0 0 1 0 1 0 1 1 0 2 0 1 1 1 0 2 2 1 2 0 0 2 0 2 0 0 0 1 0 0 0 2 0 0 2 1 0 1 0 0 0 0 0 0 0 0 1 1 1 0 2 2 2 1 0 1 0 0 0 1 1 1 0 0 0 2 2 0 2 1 0 1 0 0 0 2 0 0 0 0 1 1 0 0 0 1 2 1 1 0 2 0 1 0 1 0 0 1 1 1 1 1 1 1 0 2 1 0 1 1 0 0 0 0 1 2 2 0 1 1 0 0 2 0 1 0 0 0 0 1 0 0 1 0 0 1 0 0 0 0 0 1 0 0 1 1 0 0 0 2 0 0 0 0 0 0 0 0 2 0 0 1 1 1 1 0 0 1 0 1 0 0 0 0 0 1 1 0 2 0 2 1 1 1 2 1 1 0 0 1 1 1 2 1 1 1 0 0 0 0 0 1 1 1 1 2 2 1 2 2 1 1 1 0 0 0 2 0 2 0 0 0 2 1 0 1 2 0 2 0 0 1 1 0 1 2 2 1 0 1 1 1 0 1 2 1 1 0 0 0 1 0 1 0 0 0 0 1 1 1 2 2 1 1 0 0 0 1 1 0 0 1 0 1 2 0 2 1 0 1 0 0 0 0 0 2 2 0 0 0 0 2 2 1 0 1 0 0 0 1 0 2 2 0 2 2 1 1 0 1 0 0 0 0 2 2 0 2 0 0 1 1 1 1 2 2 1 2 0 0 0 1 0 0 0 0 0 1 0 1 0 2 2 2 1 1 0 1 0 0 0 1 1 1 1 1 0 1 1 2 0 0 0 0 2 0 0 0 1 1 0 0 2 0 2 0 1 2 1 1 0 0 1 0 2 0 0 1 0 1 0 2 0 2 2 1 1 0 0 0 0 0 0 0 0 2 0 1 1 0 1 1 1 0 0 1 1 1 2 0 0 2 1 2 1 0 2 2 0 1 0 1 0 0 1 2 0 1 1 0 0 0 2 0 1 1 0 0 1 0 0 0 1 1 0 0 0 0 0 0 1 2 0 0 1 0 0 0 1 1 0 0 0 0 1 0 1 0 0 0 0 0 0 1 0 2 0 0 0 0 1 0 1 2 1 0 1 0 0 0 2 2 2 0 2 0 2 2 0 0 2 0 0 0 0 0 1 1 1 2 1 0 1 2 0 1 0 1 1 2 1 1 2 0 1 1 1 2 0 0 0 2 0 2 2 0 0 0 1 1 0 1 1 1 1 1 1 1 0 2 1 2 2 0 0 0 0 1 1 1 1 0 0 0 0 1 1 0 1 1 0 0 2 0 2 0 0 0 1 0 0 0 0 0 0 0 0 0 0 1 0 1 1 0 1 0 2 0 0 0 1 0 1 1 0 0 2 2 2 0 2 0 0 0 0 2 0 2 2 0 0 1 1 0 0 0 0 0 0 1 0 0 1 1 1 2 0 0 0 0 0 1 1 1 1 2 2 2 0 2 0 1 0 0 2 0 0 0 0 1 0 0 0 0 1 1 1 1 0 0 1 2 2 0 1 0 0 0 0 2 2 1 0 0 1 2 2 0 0 0 0 2 0 2 2 1 1 0 0 0 0 0 0 2 2 0 2 0 0 0 0 0 0 0 0 0 1 1 1 0 2 2 2 0 1 0 1 0 2 0
141 1 1 1 0 0 0 2 2 0 0 2 0 1 0 1 0 0 0 2 1 2 1 1 1 1 1 1 0 2 2 0 0 0 2 0 2 1 0 0 1 0 0 0 2 0 1 0 0 0 0 0 0 1 0 1 0 1 2 0 1 2 2 2 0 0 2 0 0 1 1 1 1 1 0 1 1 1 2 0 1 0 0 2 2 0 0 0 0 2 0 0 1 2 0 2 1 0 0 0 1 0 0 1 1 1 1 0 1 1 0 1 1 1 1 2 1 0 0 2 2 0 2 1 0 1 0 1 1 1 0 0 0 2 1 2 0 0 0 0 1 0 0 0 2 0 1 0 0 0 0 0 0 0 0 0 0 1 1 0 0 0 0 2 1 2 0 1 1 2 0 0 0 2 1 1 2 0 0 1 0 0 0 2 2 2 2 0 0 2 2 2 2 2 2 0 2 1 0 0 0 0 1 1 1 0 1 0 1 0 0 0 1 0 0 2 0 0 2 1 2 1 1 0 0 0 0 1 0 0 0 0 0 0 1 0 0 2 0 0 0 1 2 0 1 0 0 0 2 0 0 0 1 1 1 2 0 1 0 1 0 1 0 1 1 0 0 1 1 0 1 1 0 0 0 1 0 2 2 1 0 1 1 1 1 1 0 2 0 2 1 1 0 2 1 1 2 0 1 2 0 0 1 1 1 0 0 0 0 1 0 1 2 2 2 1 0 0 0 0 1 2 1 1 0 0 1 1 1 1 0 2 0 0 0 0 0 2 0 1 1 1 2 2 0 0 1 0 2 1 1 0 1 1 0 1 2 0 0 1 2 2 2 1 2 1 0 2 1 0 1 1 0 0 1 1 1 2 0 0 0 1 0 1 1 1 0 1 1 1 1 2 2 0 2 2 0 1 1 1 0 1 0 2 0 0 1 1 0 1 1 1 0 0 0 0 1 0 0 0 0 2 0 2 1 1 1 0 0 0 0 0 0 1 1 1 0 1 0 0 1 1 2 1 1 1 2 1 1 0 0 1 2 2 2 2 0 1 1 1 0 1 0 1 1 1 1 1 1 0 1 0 0 0 0 0 0 0 2 0 1 0 0 1 2 0 0 2 2 0 1 0 2 0 1 0 1 1 1 1 1 2 1 1 0 1 1 1 0 0 0 1 0 0 0 0 0 0 0 1 1 2 2 2 0 2 1 0 0 2 0 2 0 1 1 0 0 0 2 0 2 2 0 2 2 0 0 2 2 0 0 0 0 2 2 1 0 0 0 2 0 0 0 0 0 0 0 2 1 1 0 1 1 0 1 1 2 1 0 2 0 0 0 0 0 0 0 2 2 2 0 0 1 0 1 0 0 0 0 1 0 2 0 2 2 2 0 0 0 0 1 0 0 1 1 1 1 0 0 0 1 1 1 1 1 0 2 1 0 0 2 2 0 0 2 1 2 1 0 1 1 1 0 0 2 0 2 0 0 0 0 1 0 2 1 1 1 2 0 1 1 0 1 1 2 2 0 2 0 1 1 0 1 0 0 0 1 0 2 0 2 0 1 0 0 1 0 1 2 1 0 1 1 2 1 0 2 1 0 2 1 1 0 0 0 0 2 2 0 0 1 0 0 1 1 1 0 2 2 0 0 0 0 1 0 0 0 0 0 0 1 1 0 0 0 0 0 0 1 2 0 0 2 2 0 0 0 0 0 0 0 0 1 0 0 2 0 0 0 0 0 0 2 0 0 1 1 1 1 2 0 1 2 0 0 1 1 0 2 2 2 2 1 0 1 2 0 1 1 1 1 1 2 1 2 0 2 0 1 1 0 0 1 2 1 1 0 0 0 0 1 1 2 0 0 2 0 2 1 0 2 2 0 2 1 0 0 0 0 2 0 2 2 1 0 0 0 0 0 0 0 0 0 0 0 0 0 0 0 0 2 0 0 0 0 0 1 0 0 0 2 2 0 0 0 1 1 0 2 0 0 0 0 0 1 2 0 1 2 1 1 0 2 0 0 0 0 2 0 1 1 0 0 2 1 1 1 0 0 0 0 1 0 0 1 1 1 1 0 2 1 0 1 1 1 1 1 1 2 2 0 2 0 1 0 0 1 1 0 0 1 1 1 1 1 0 2 0 2 1 0 1 1 1 0 0 0 1 1 1 1 0 2 0 1 0 1 1 1 1 1 1 0 0 0 0 0 0 0 0 0 1 0 0 0 1 1 0 2 0 0 0 1 1 0 2 1 0 1 1 1 1 1 1 2 0 0 1 2 0 0 0
142 1 0 1 0 0 0 0 0 2 2 0 0 0 0 0 0 0 1 1 1 2 1 0 2 0 1 2 0 2 1 1 1 0 2 0 2 2 0 0 0 0 0 0 2 1 0 0 0 0 0 0 0 0 0 1 1 0 0 0 1 0 1 1 0 1 1 0 0 0 0 0 2 2 1 2 2 0 0 2 0 0 0 1 2 0 0 1 1 1 0 1 2 1 0 2 0 1 0 0 2 0 0 2 1 1 2 1 1 1 1 1 2 2 2 2 2 0 1 1 1 0 2 0 0 2 0 2 2 2 1 1 1 1 0 0 1 0 0 0 0 0 0 0 1 0 0 0 0 0 0 1 0 0 0 0 0 0 0 0 0 1 1 0 0 2 0 1 0 1 1 1 0 2 1 1 2 0 0 1 0 0 1 2 1 0 1 1 0 1 1 2 1 1 1 1 0 1 0 0 1 1 0 0 0 1 1 0 2 0 0 0 0 0 0 2 1 0 1 1 1 0 0 1 0 0 0 1 0 0 0 0 0 0 2 0 0 2 0 0 0 0 0 0 2 2 2 0 1 0 0 1 2 0 0 0 1 1 0 0 0 0 1 1 2 0 1 1 2 1 0 2 0 1 1 0 0 2 2 1 0 0 1 1 0 0 0 2 0 2 0 0 1 2 2 1 2 1 0 2 0 2 1 1 1 0 0 0 1 1 1 0 1 2 2 1 0 1 0 0 0 2 1 0 1 0 1 2 2 0 2 0 0 1 0 0 0 2 0 1 0 0 1 1 0 1 0 1 2 1 1 1 1 2 0 1 1 2 0 2 2 2 1 0 1 0 0 2 1 0 1 1 1 1 0 0 2 1 0 0 1 1 0 0 1 0 0 1 1 1 1 1 1 0 2 0 0 2 0 0 0 0 0 2 1 0 1 1 0 0 0 0 1 0 0 0 1 1 0 1 0 2 1 2 1 1 0 0 1 0 1 0 0 2 0 0 0 0 1 0 1 1 1 2 2 2 2 0 0 0 0 0 1 2 1 0 1 2 1 1 0 1 0 0 0 2 0 2 2 0 0 0 0 0 1 0 2 0 0 0 1 0 0 1 0 2 1 2 2 0 0 0 1 1 2 0 1 0 0 2 2 2 1 0 0 2 1 1 0 0 0 0 1 0 0 0 0 0 0 2 2 1 0 0 0 0 0 2 2 0 2 0 0 0 0 0 0 0 1 0 2 2 0 1 1 0 0 2 2 0 0 0 0 2 2 0 1 1 0 1 0 0 2 0 0 0 1 1 0 1 0 2 0 0 1 0 1 2 0 2 0 0 0 1 2 1 2 0 0 0 0 0 0 0 1 0 0 0 0 0 0 1 0 2 2 2 1 2 0 1 0 0 0 1 0 1 1 0 0 0 2 2 0 0 0 0 2 2 0 0 1 1 0 0 1 0 2 0 0 2 1 0 0 0 2 0 2 1 0 1 1 2 1 1 2 1 1 1 1 0 0 0 0 0 0 1 1 1 2 1 0 1 0 0 1 0 1 0 1 2 0 0 0 2 1 2 1 0 1 1 0 1 0 1 1 0 1 2 0 2 0 2 0 0 2 0 1 1 0 0 0 0 0 0 0 0 0 1 1 1 0 0 0 2 1 1 1 0 0 1 2 2 0 0 0 0 0 1 0 2 1 1 0 0 0 0 0 0 0 0 0 0 0 0 0 0 0 0 0 0 1 1 2 1 1 0 2 0 1 1 0 0 2 2 2 0 0 0 1 1 1 1 0 1 1 2 0 1 1 1 1 1 2 0 1 1 0 0 1 1 0 0 1 2 1 0 2 1 1 1 1 0 2 0 0 2 0 1 1 1 1 2 1 2 2 0 0 0 0 2 1 2 2 2 0 0 0 1 1 1 0 1 0 0 0 0 0 1 0 1 2 0 0 0 0 0 0 1 1 1 1 2 0 0 0 0 0 2 2 0 1 1 2 0 2 2 0 0 1 0 0 1 2 0 0 0 0 2 0 2 2 0 0 2 2 2 2 0 0 0 0 2 0 0 0 0 0 2 1 1 1 0 0 0 0 2 2 1 2 1 0 2 0 0 1 0 1 1 0 0 0 1 0 2 0 0 0 1 2 0 0 1 2 0 0 0 0 0 0 1 1 0 2 0 0 0 0 2 2 0 0 0 0 0 1 1 1 1 1 0 1 0 1 0 1 1 0 0 2 1 1 0 1 1 0 0 0 0 0 1 0 0 0 1 1 0 1 2 1 0 2 0
143 1 0 2 1 0 0 0 1 2 1 0 0 0 0 0 0 0 1 0 0 0 1 1 1 1 0 0 0 1 1 0 1 2 0 2 1 1 0 0 2 1 0 0 2 1 0 0 0 1 0 0 0 0 0 1 0 0 1 1 0 1 2 2 0 1 1 1 0 0 0 1 1 2 1 2 2 0 1 0 1 0 0 0 0 0 0 1 1 2 0 0 1 1 0 1 0 1 1 1 1 0 0 0 2 2 1 1 1 1 0 1 2 2 2 2 2 0 2 0 0 0 2 1 0 1 1 1 1 1 1 0 0 1 1 1 0 0 1 0 0 0 0 0 1 0 1 0 0 0 0 0 1 1 0 0 1 1 0 0 0 1 2 1 0 2 0 0 2 2 0 0 1 1 0 0 2 1 0 0 0 2 0 1 1 1 1 0 0 2 1 2 2 1 1 1 0 1 0 1 1 2 0 1 1 1 1 0 1 1 1 0 1 0 0 2 1 0 1 1 1 1 2 0 0 2 2 1 0 0 0 0 0 1 0 0 0 2 0 0 0 0 2 0 1 0 0 0 2 0 0 0 2 0 0 1 2 1 1 1 1 0 0 1 1 0 1 0 0 0 1 2 0 1 0 0 0 2 2 1 0 0 0 1 0 0 0 0 1 2 1 1 0 2 0 1 1 0 0 1 0 0 2 2 2 0 0 0 0 0 0 1 2 2 2 2 0 0 0 0 0 1 1 1 0 0 1 1 0 0 1 2 0 1 0 0 0 2 0 0 0 0 2 2 0 0 1 1 2 1 0 0 0 0 0 0 0 2 0 1 1 1 2 0 2 0 1 2 2 1 2 2 1 1 0 0 1 1 1 0 0 1 0 1 1 0 0 0 0 0 0 0 0 0 2 1 1 0 1 1 0 1 0 2 0 1 1 0 0 0 0 1 0 0 0 0 2 1 0 0 0 1 0 1 2 1 1 0 1 1 0 0 0 1 1 1 0 1 0 0 2 1 2 0 0 2 0 1 0 0 0 1 0 2 1 0 1 1 2 2 1 2 0 0 0 1 1 2 2 2 2 1 1 1 1 1 1 0 1 0 1 0 0 0 2 2 0 1 2 1 0 0 1 1 0 0 1 1 1 2 1 2 2 0 1 1 1 1 1 0 0 0 1 0 0 0 0 1 0 1 1 2 2 2 1 0 0 1 1 1 1 1 0 1 0 1 1 0 1 2 0 0 0 2 2 0 0 1 1 0 0 0 0 2 1 0 1 2 0 1 0 0 0 1 1 0 1 1 1 0 1 0 1 0 0 1 1 1 0 1 0 0 0 1 2 1 2 1 1 1 0 0 1 0 0 0 2 1 1 1 1 0 0 1 1 2 0 0 1 1 0 0 0 0 0 0 0 0 2 1 0 1 1 1 1 0 2 1 0 0 1 1 0 0 1 2 2 0 1 1 2 1 0 0 1 0 2 1 0 1 1 2 1 0 2 2 2 2 1 1 1 0 2 2 2 2 1 2 0 1 1 0 0 1 2 0 1 0 1 1 0 1 0 0 2 2 0 0 1 1 0 1 1 2 0 0 2 1 0 2 0 2 1 0 0 0 1 1 0 0 0 0 0 1 1 1 0 1 1 0 0 0 0 2 1 0 0 2 1 0 1 1 0 0 0 1 0 0 1 2 1 1 1 1 0 0 0 1 0 0 0 0 1 0 0 1 1 0 0 0 0 0 2 1 1 0 2 2 0 2 0 0 2 0 0 0 0 0 1 1 2 2 1 1 2 1 1 1 0 1 0 1 2 1 2 0 1 1 0 2 0 0 1 2 1 0 0 0 0 0 1 1 1 0 0 2 1 0 0 0 1 1 0 1 1 0 0 0 1 2 0 2 2 1 0 0 0 0 0 0 0 0 0 0 0 0 1 0 0 0 2 0 0 0 0 1 0 0 0 0 1 1 0 0 0 0 1 1 1 0 0 0 1 1 2 1 0 1 2 2 2 0 2 0 0 0 0 2 0 1 1 0 0 1 2 2 2 0 0 0 0 2 1 0 2 2 0 1 0 1 0 0 0 0 1 1 2 0 1 0 0 1 0 0 1 0 1 0 0 0 1 1 0 1 2 0 1 0 0 0 0 0 1 1 1 0 0 0 0 1 1 0 1 0 2 0 2 0 0 1 1 1 0 0 1 1 1 0 1 0 1 0 1 0 0 0 1 0 0 0 0 2 1 1 0 0 0 0 1 2 1 0 1 2 2 0 0 0 1 0 0 0
144 0 1 2 0 0 0 1 1 0 0 1 1 2 0 2 0 0 1 1 1 1 0 1 1 0 0 2 1 2 2 2 1 1 0 1 1 2 0 0 2 0 1 0 1 1 0 0 0 1 0 0 2 0 0 0 0 0 0 0 1 1 2 2 0 1 1 0 0 0 0 0 2 1 1 1 1 0 2 0 2 0 0 0 1 0 0 0 1 2 0 0 0 1 1 2 1 2 0 0 2 0 0 1 0 0 2 1 1 1 0 2 1 1 2 2 2 1 1 1 1 0 1 2 1 1 0 0 1 1 0 1 0 0 0 0 0 0 0 0 1 0 1 0 0 0 0 0 0 0 0 0 0 0 0 0 0 1 1 1 0 0 1 2 0 2 0 0 1 2 0 0 0 2 0 0 2 2 0 0 0 2 0 1 1 1 1 2 1 1 1 2 2 1 1 0 0 1 0 0 0 0 0 2 2 0 1 0 0 1 0 0 1 0 1 1 1 1 2 0 2 0 1 0 0 1 1 0 0 0 0 1 0 0 1 0 0 2 1 1 0 0 1 0 2 0 0 0 2 0 0 0 1 0 0 1 1 1 0 1 0 1 1 1 1 0 0 0 2 1 0 1 0 2 1 0 0 2 2 0 1 1 1 2 0 2 2 0 1 2 1 1 1 2 2 1 2 0 0 0 0 0 0 0 0 0 0 0 2 2 0 1 2 1 1 0 0 0 0 0 0 1 1 0 0 0 0 1 0 1 2 0 0 2 0 0 0 1 1 2 0 0 2 1 2 1 0 1 2 0 0 0 2 0 0 0 0 1 0 1 1 1 1 0 1 0 1 1 2 0 2 2 1 1 0 0 0 1 1 1 2 2 0 0 1 0 0 1 1 1 1 1 1 0 2 2 2 1 0 1 0 1 0 1 0 0 1 1 0 0 0 0 0 0 0 0 1 0 1 0 0 0 1 0 0 1 0 0 1 1 0 0 0 2 1 1 0 0 0 0 1 0 0 0 0 1 1 2 0 0 0 2 0 2 0 0 0 1 1 1 1 1 1 0 0 1 1 1 1 0 1 0 1 1 0 0 0 0 2 0 0 0 0 0 2 1 0 1 1 0 0 0 0 1 1 0 1 1 1 1 1 1 1 1 0 1 1 0 1 0 1 0 1 0 0 1 1 1 0 2 2 2 2 2 0 1 1 1 1 1 1 0 0 0 0 1 0 0 1 1 1 1 0 0 1 0 0 0 0 0 0 0 0 2 1 0 1 1 0 0 0 2 0 0 0 1 1 1 1 0 1 0 0 0 0 0 0 2 0 2 0 0 0 2 2 0 2 1 1 1 0 0 1 2 0 0 0 0 0 0 0 2 1 0 0 0 2 1 0 1 0 0 0 1 0 2 1 0 1 0 2 2 0 0 0 0 2 2 0 0 1 1 0 0 1 1 1 0 0 2 0 0 0 1 1 0 2 0 0 0 0 2 0 2 2 2 1 1 1 0 0 0 1 1 1 1 1 2 0 0 2 1 2 0 0 0 1 1 1 1 2 0 0 2 2 2 1 0 1 2 0 0 0 0 0 0 0 2 0 1 0 1 0 0 2 0 1 2 0 0 0 0 0 0 1 0 1 1 1 0 0 1 0 2 0 0 1 0 0 0 0 0 1 0 0 1 0 0 0 0 0 0 0 0 0 0 0 1 1 1 1 2 0 0 0 2 1 0 0 0 0 0 2 1 0 1 2 0 0 2 0 1 0 1 1 1 2 0 1 1 1 1 0 1 1 1 0 2 2 2 0 0 2 0 1 1 0 1 0 1 0 0 0 2 0 1 2 1 1 0 0 0 0 0 0 2 2 1 2 0 2 2 0 1 1 0 1 0 0 1 0 1 2 1 0 1 1 1 1 0 0 0 0 1 0 0 1 0 0 1 1 0 0 0 0 1 0 0 1 0 1 1 0 0 0 0 1 0 2 0 0 0 0 0 1 1 0 0 2 2 2 0 0 0 0 0 0 0 0 0 0 0 0 1 1 1 1 0 0 1 0 1 0 0 0 1 1 1 2 2 2 0 1 1 2 1 1 1 2 1 0 2 0 1 1 0 1 2 0 0 1 2 0 2 0 0 0 1 2 0 0 0 2 0 0 0 0 0 0 0 2 0 1 0 2 0 2 1 1 0 0 0 0 0 0 0 0 0 0 0 1 0 0 0 0 2 2 0 1 0 0 1 0 0 0 0 0 0 1 2 1 0 0 1 1 0 1 0 1 0 0 0
145 1 0 1 0 0 0 1 1 1 1 1 1 1 1 0 0 0 2 0 0 0 0 1 1 0 2 1 1 2 2 0 0 1 2 1 2 1 0 0 2 0 0 0 2 1 0 0 0 1 0 0 0 0 2 1 1 1 2 0 1 0 2 2 0 0 1 2 0 0 0 0 1 2 1 2 2 0 2 0 0 0 0 2 2 0 0 0 2 2 0 0 0 2 1 2 0 1 1 1 0 0 0 1 1 1 1 2 0 2 0 2 0 1 0 0 0 0 1 0 0 0 2 1 0 1 1 0 1 1 0 0 1 1 0 0 0 0 0 0 0 0 0 1 0 0 0 0 0 0 0 0 1 0 0 1 2 1 1 1 0 0 2 2 0 1 0 1 1 2 0 0 1 1 0 1 0 1 1 1 0 2 0 0 0 0 0 1 0 1 1 1 1 1 1 1 1 1 0 1 0 1 1 0 0 1 1 0 1 0 0 0 0 0 0 2 0 1 2 0 2 0 0 0 0 2 1 2 0 0 0 0 0 0 0 0 0 2 0 1 1 0 2 1 1 0 0 0 0 0 0 0 2 0 0 1 2 0 0 0 0 0 0 0 0 0 0 0 1 0 0 1 0 2 0 0 1 2 2 0 0 1 0 2 0 0 0 2 0 2 2 0 2 2 2 0 1 1 0 1 0 0 1 1 1 0 0 0 2 2 0 2 2 1 1 0 1 2 0 0 0 2 0 0 0 0 1 1 1 0 1 2 0 1 0 0 0 2 0 0 0 0 1 2 0 0 0 1 2 0 0 0 2 0 2 1 1 0 1 0 1 1 1 1 1 0 0 2 2 0 2 2 0 0 1 1 0 1 0 0 1 1 0 0 0 1 0 0 0 0 0 0 1 0 1 1 1 1 1 1 0 1 0 2 1 0 0 1 0 1 1 1 1 1 1 1 0 0 0 0 0 0 0 1 0 1 0 0 1 0 1 0 1 1 1 0 0 1 0 0 2 0 1 0 0 1 1 1 1 0 0 1 0 2 0 0 0 1 2 1 1 1 0 0 0 1 1 2 2 1 1 1 1 1 1 0 1 0 2 0 1 0 0 1 1 2 0 1 1 0 1 1 0 1 1 0 0 1 1 2 1 2 1 0 2 0 2 2 0 0 0 0 1 1 0 0 1 0 0 1 2 2 0 0 0 0 0 0 0 2 0 0 0 0 2 0 0 0 1 1 1 2 0 1 1 1 0 1 1 1 0 1 0 2 1 0 0 1 0 1 0 0 1 0 0 1 2 2 1 1 0 1 0 0 0 0 1 0 0 0 0 0 1 1 0 1 1 2 2 2 0 0 0 1 0 2 0 0 0 0 0 1 1 2 2 2 1 0 0 1 0 0 0 1 0 0 0 0 0 1 0 1 1 1 1 0 2 1 0 0 1 2 0 0 1 1 1 0 0 2 1 1 0 2 0 0 2 0 0 0 0 2 1 1 1 2 1 2 2 0 0 0 1 0 0 1 2 2 0 1 0 0 0 0 0 1 1 0 2 0 2 0 1 0 0 2 1 1 1 0 0 1 1 2 0 0 0 1 0 1 0 1 0 0 2 0 0 2 0 0 2 0 0 0 0 1 0 1 1 0 0 0 0 2 0 1 1 0 0 1 1 1 0 0 0 0 1 0 1 2 0 0 1 1 0 0 0 0 0 0 0 1 2 0 1 1 0 0 1 1 0 0 2 0 0 0 2 0 2 2 0 1 2 0 0 0 0 0 1 1 2 2 2 0 2 0 2 2 0 2 0 2 1 1 1 0 1 1 0 2 0 0 0 2 0 0 2 1 0 2 2 0 1 0 0 2 1 0 2 0 2 2 0 2 2 0 0 0 0 2 1 2 2 1 0 0 0 0 0 0 0 0 0 0 0 0 0 1 1 0 1 0 0 0 0 0 0 0 0 0 1 1 1 1 2 1 2 1 2 1 1 0 0 1 2 1 0 1 2 1 1 0 2 0 1 1 0 2 1 1 1 0 0 2 2 2 2 0 0 0 0 1 0 0 1 1 1 2 1 2 1 0 0 0 0 2 2 1 1 1 0 1 0 1 1 0 1 0 1 1 0 2 0 2 0 0 0 1 2 0 0 1 2 0 0 0 0 1 1 1 0 1 2 0 0 0 0 1 1 1 1 1 0 1 2 1 1 0 1 0 1 0 1 0 0 1 1 0 1 0 0 1 0 0 1 1 0 1 0 2 1 1 0 1 0 0 1 1 1 2 1 2
146 1 0 1 0 0 0 1 1 1 0 0 1 1 0 0 1 0 2 0 0 0 0 0 2 0 1 1 0 2 2 0 1 1 0 2 1 1 1 0 1 0 0 0 2 1 2 0 0 1 0 0 0 0 1 0 0 1 1 0 0 0 0 0 0 0 2 1 0 0 0 1 2 2 2 2 2 0 2 0 2 0 1 1 1 0 0 0 1 1 0 0 1 1 1 2 0 1 1 1 2 0 0 1 0 0 2 1 1 1 0 2 1 2 1 1 0 0 1 1 1 0 2 1 0 0 1 1 2 2 1 1 1 1 0 0 1 0 0 0 1 0 0 0 0 1 1 0 0 0 0 0 0 0 0 0 0 2 0 0 0 0 1 1 1 1 0 0 1 1 1 1 1 0 0 1 1 1 0 1 0 1 0 2 2 2 1 2 0 1 1 1 2 2 2 0 0 2 1 0 0 0 0 1 1 1 1 1 1 2 0 0 0 1 0 2 0 0 1 1 1 1 1 0 0 1 1 0 0 0 1 1 1 1 1 1 0 2 0 0 0 0 2 0 2 0 0 0 2 0 0 0 0 1 1 2 1 0 0 0 0 0 0 0 0 0 0 0 1 1 1 2 0 2 0 0 1 1 1 0 0 0 1 1 0 2 1 0 1 1 1 1 1 2 1 1 2 2 0 1 0 0 0 0 0 0 0 0 1 2 0 1 2 1 1 0 0 1 0 0 0 2 2 0 2 0 0 1 1 1 2 0 0 1 0 0 0 2 0 0 0 0 0 2 1 0 0 0 2 1 1 0 2 0 0 0 2 0 0 2 2 2 1 0 1 1 0 1 2 0 2 2 1 1 0 0 2 1 0 0 1 0 0 0 1 2 0 1 1 0 0 1 1 0 2 1 1 1 0 0 0 0 0 2 0 0 2 1 0 0 0 0 0 1 1 1 1 1 1 0 0 1 1 2 0 0 0 0 2 1 1 0 0 2 1 0 0 1 0 0 1 1 1 0 0 2 2 2 0 0 0 2 0 1 1 0 1 1 2 2 1 2 0 0 0 2 0 2 2 1 2 1 1 1 0 0 0 0 2 1 1 0 0 0 1 1 1 1 2 1 1 0 1 2 2 0 2 0 0 2 2 2 1 1 0 1 2 1 1 0 0 0 0 1 0 0 1 0 0 0 1 2 2 2 2 0 0 0 0 2 0 1 0 0 1 1 2 0 1 2 0 1 0 1 2 0 0 1 1 0 0 0 0 1 2 1 0 1 1 0 1 0 1 0 0 1 1 2 2 0 2 0 0 0 0 0 1 1 0 1 0 0 1 1 1 1 2 2 2 2 0 0 0 0 0 1 1 0 0 0 0 2 2 2 0 2 2 1 0 2 0 0 0 0 2 0 0 0 0 1 1 2 0 0 0 1 1 2 0 0 1 1 0 0 1 1 1 0 0 2 0 1 0 0 1 0 2 0 0 0 0 1 0 2 0 2 2 1 1 0 0 0 0 0 0 0 0 2 0 0 2 0 0 0 0 2 2 0 2 0 1 1 1 0 0 2 1 2 2 0 0 2 0 1 0 0 1 1 0 1 0 1 0 0 1 0 1 1 1 0 1 0 0 1 0 1 0 1 0 0 0 0 0 1 1 0 0 0 0 0 1 0 0 0 0 1 1 0 0 0 0 0 0 0 0 0 1 0 0 0 0 0 1 0 0 2 0 0 0 0 2 1 2 0 0 0 2 0 2 1 1 0 1 1 1 0 1 0 0 0 1 1 0 0 0 2 0 1 0 1 1 2 2 0 2 0 0 0 0 1 0 0 0 2 0 0 2 0 0 0 0 0 0 1 1 2 1 0 1 0 2 1 0 2 2 0 1 0 0 2 0 2 2 0 0 0 0 0 1 0 0 0 1 0 0 1 1 1 1 1 0 0 0 0 0 0 0 0 0 0 1 1 0 0 0 1 1 0 1 0 0 0 2 1 2 2 0 0 2 2 2 0 2 0 0 0 1 2 1 1 1 0 0 1 1 1 1 0 0 0 0 2 2 0 0 0 2 2 0 2 0 0 1 1 2 1 1 1 1 1 0 1 0 2 0 0 0 1 0 0 0 2 0 1 1 0 1 0 0 0 0 1 2 0 0 0 1 0 0 1 1 1 1 0 2 0 2 2 0 0 0 0 0 0 0 1 1 0 0 0 0 0 0 0 0 0 0 0 2 0 0 0 0 0 0 0 0 0 1 1 1 1 0 1 0 1 0 0 2 0 1 1
147 1 0 0 1 0 0 2 2 1 1 1 0 0 0 0 0 0 1 0 0 0 0 0 2 0 0 2 1 2 2 2 1 1 1 0 2 0 2 0 0 0 1 1 2 0 1 0 0 1 0 0 1 1 0 1 1 0 1 0 1 1 2 2 1 1 2 0 0 1 1 1 2 2 2 2 2 0 2 0 0 0 0 1 2 0 0 0 0 2 0 0 1 1 0 2 1 0 0 0 0 1 0 1 1 1 1 1 1 1 1 1 0 2 0 0 0 0 1 2 2 0 2 2 0 0 1 0 1 0 0 0 0 0 0 0 0 0 0 0 0 0 0 1 0 0 0 0 0 0 0 0 0 1 1 1 2 1 0 0 0 0 2 2 0 2 1 1 1 2 0 0 1 1 1 0 2 0 0 0 0 1 1 2 2 1 2 1 1 2 2 2 0 0 0 0 0 1 0 1 0 1 0 0 0 1 1 0 0 0 0 0 2 0 0 2 1 0 1 1 1 1 0 0 0 0 0 1 0 0 0 0 1 0 1 0 0 2 0 0 0 0 2 1 2 0 0 0 2 0 0 0 0 1 1 2 1 1 0 0 0 0 0 0 0 0 1 0 2 0 0 2 1 2 0 0 1 1 1 1 1 0 0 1 0 1 0 0 0 1 0 1 1 2 1 0 1 0 0 2 0 0 2 2 2 0 0 0 2 2 0 2 2 1 1 1 0 0 0 0 0 1 2 2 0 0 0 1 1 1 1 1 0 1 0 0 0 2 1 0 1 1 2 2 1 0 0 0 1 0 0 1 2 0 1 0 0 1 0 0 1 0 2 1 2 0 2 2 1 0 1 1 1 0 0 0 2 2 1 1 1 1 0 0 1 0 0 0 0 0 0 1 1 0 1 0 0 2 0 0 0 0 0 2 0 1 0 1 0 0 0 0 0 2 2 1 0 1 0 0 1 1 1 2 0 0 1 0 1 0 1 0 1 0 1 0 0 1 0 0 2 0 1 0 0 1 1 2 0 0 0 2 1 2 1 1 0 0 1 1 0 1 1 1 1 0 2 1 1 0 1 0 1 1 1 1 1 0 2 0 1 0 0 0 2 1 0 2 2 0 0 0 1 2 0 0 1 2 2 2 1 2 2 2 0 0 1 2 1 0 0 0 1 0 0 0 0 0 0 1 1 2 1 1 1 0 0 0 1 2 0 0 0 0 0 0 0 0 0 1 1 1 1 0 1 0 0 0 0 0 0 0 0 1 1 1 0 0 2 0 0 0 1 0 0 1 2 1 0 1 0 1 0 0 0 0 1 2 0 2 0 0 2 2 0 0 2 2 2 2 0 0 0 1 1 1 1 0 0 0 0 1 1 2 1 2 1 2 0 2 2 0 0 0 1 0 0 0 0 0 0 1 2 2 2 0 0 1 0 0 0 0 0 0 2 1 2 0 1 1 1 1 0 2 0 0 2 2 0 0 1 2 2 0 1 0 2 0 0 0 0 0 1 2 2 2 1 2 0 0 1 0 0 1 1 0 0 0 1 1 1 0 0 0 1 2 1 0 1 1 0 1 1 2 1 1 2 1 0 0 0 0 0 0 2 0 2 1 0 0 1 0 0 0 0 1 1 2 1 0 0 0 1 2 1 1 1 2 2 0 2 2 0 0 0 0 1 0 1 2 0 0 1 1 1 0 0 0 0 1 1 1 1 0 1 2 1 0 1 0 0 0 2 1 0 0 2 1 1 2 0 0 2 1 1 0 0 0 1 1 2 2 1 0 1 1 1 1 0 1 1 2 0 1 1 0 0 2 0 2 0 2 1 2 1 0 1 0 1 1 2 0 0 1 1 1 0 1 0 1 1 2 0 2 2 0 1 0 0 2 0 1 1 2 0 1 0 0 1 0 1 0 0 1 0 0 1 0 0 0 1 0 0 0 0 0 0 0 0 0 0 1 0 0 0 0 1 0 0 0 1 0 0 1 2 2 0 0 2 2 2 0 2 0 0 0 1 2 0 2 2 0 0 1 2 2 2 0 0 0 0 2 1 0 2 2 0 2 0 0 0 0 1 1 2 0 0 2 2 2 0 2 0 1 0 0 0 0 0 0 1 0 0 1 0 0 0 2 2 0 1 1 1 0 1 0 0 0 1 1 1 0 2 0 0 0 0 2 0 0 0 0 0 0 0 0 0 0 0 0 1 0 0 0 0 0 1 0 2 0 0 0 1 1 0 0 0 0 0 1 0 0 0 2 1 0 0 0 0 1 2 2
148 1 0 1 0 0 0 1 1 1 1 1 0 0 0 0 0 0 1 1 1 1 0 0 2 0 0 2 0 2 1 0 1 1 1 1 2 1 0 0 1 0 1 1 1 1 1 0 0 0 0 0 1 1 0 0 0 1 2 0 1 2 0 0 0 0 1 0 0 1 1 1 2 2 2 2 2 0 0 1 0 0 0 1 2 0 0 0 2 2 0 0 0 0 0 1 0 1 1 1 2 0 0 2 0 0 2 2 0 2 1 1 0 0 1 1 1 0 1 1 1 0 2 1 0 1 1 2 2 2 0 0 0 0 0 0 0 1 1 1 0 1 0 0 0 1 0 0 0 0 0 1 0 1 0 0 0 2 1 0 2 2 1 2 1 1 0 0 1 1 1 1 0 2 0 0 2 0 0 0 0 0 0 2 1 1 1 0 0 1 0 1 2 2 2 1 1 2 0 0 1 0 0 1 1 1 1 0 1 0 1 1 1 0 1 1 0 1 2 0 2 1 2 0 0 2 2 0 0 0 0 0 0 0 2 0 0 2 0 0 0 0 1 0 2 1 1 0 0 0 0 0 1 0 0 1 1 2 0 1 0 1 0 0 0 0 1 0 0 0 0 2 0 1 0 0 0 1 1 0 1 1 1 2 0 2 0 1 1 2 1 2 1 2 2 1 2 0 0 1 0 0 0 0 0 0 0 1 2 2 1 0 2 2 2 0 0 0 1 0 0 2 0 0 1 0 0 1 2 1 1 2 0 1 0 0 0 0 0 0 0 0 2 2 0 0 1 0 2 1 1 0 2 2 0 2 2 0 0 1 1 1 1 0 1 1 0 2 1 1 1 1 2 2 0 0 2 2 0 0 1 1 0 1 1 0 0 1 1 0 0 0 1 0 1 0 0 0 1 1 0 1 0 0 0 0 0 2 0 0 0 0 0 0 0 0 0 0 0 0 1 1 0 1 2 2 1 0 0 0 0 0 0 1 1 1 0 1 0 0 1 2 0 1 1 2 2 1 0 0 0 1 0 1 1 0 1 2 1 2 2 2 0 0 0 2 0 1 1 1 2 1 1 1 1 0 1 0 2 2 2 2 0 0 2 0 0 1 1 0 1 1 2 0 1 0 0 2 2 2 0 2 1 1 0 1 2 1 0 0 0 0 1 1 0 0 1 0 0 1 1 2 2 2 0 2 2 1 1 2 0 1 0 0 1 1 1 0 0 2 0 2 0 0 1 0 0 1 1 0 0 0 0 1 1 1 0 0 0 0 0 0 0 0 0 0 1 2 2 0 0 1 0 0 0 0 1 1 0 1 0 0 1 2 1 1 2 2 0 1 0 0 0 2 0 0 0 0 0 0 0 2 1 2 1 2 0 0 0 0 1 0 0 1 1 1 1 0 1 1 1 2 0 1 1 1 0 1 0 0 2 2 0 0 2 0 2 0 0 2 0 1 0 1 1 0 2 1 0 0 2 1 2 0 2 2 1 1 1 0 0 0 0 2 2 2 1 2 0 1 0 0 0 1 1 0 0 1 0 2 1 1 0 0 1 2 1 1 2 1 1 1 0 1 0 0 0 2 0 2 0 2 0 0 2 0 2 2 0 0 0 0 0 0 0 1 0 0 0 0 0 1 0 2 0 1 1 1 1 0 2 2 0 0 0 0 0 0 1 1 0 0 0 0 0 1 0 0 0 0 0 0 0 0 0 1 0 0 0 1 0 0 2 1 1 0 2 0 2 1 1 0 2 0 0 0 1 0 1 1 2 2 0 1 1 2 0 2 0 2 0 2 0 1 1 0 0 1 0 1 1 0 2 2 2 0 1 1 1 1 1 0 2 0 0 2 0 0 1 1 1 2 0 2 2 0 1 0 0 2 0 1 1 0 0 0 0 0 1 1 0 1 0 0 0 0 0 0 0 0 2 0 0 0 1 0 2 0 0 0 1 1 2 0 2 0 1 1 0 0 1 0 2 1 2 1 0 1 2 2 2 0 2 0 0 0 1 2 1 1 1 0 1 0 0 0 1 0 0 0 0 1 1 0 1 1 0 0 1 1 1 0 0 0 1 1 2 2 2 1 0 2 2 0 0 0 0 1 0 1 0 2 0 1 1 0 1 1 2 1 0 0 1 1 2 1 0 0 0 1 1 0 2 1 1 0 2 2 2 0 0 0 0 1 0 1 1 0 0 0 2 0 0 1 1 1 1 1 1 1 1 2 1 1 0 1 1 0 0 1 0 1 0 2 0 0 0 0 2 0 0 0
149 0 0 0 0 0 0 1 1 1 1 2 1 2 0 2 0 0 2 0 0 1 0 0 2 0 1 2 0 2 2 0 2 2 0 1 1 2 0 0 2 0 1 0 1 2 1 0 0 0 0 0 0 1 0 1 0 0 2 0 2 0 1 1 0 1 2 1 0 0 0 2 2 2 2 2 2 0 2 0 2 0 0 1 1 0 0 1 1 2 0 1 0 1 0 1 0 1 1 1 1 0 1 1 0 0 2 1 1 1 0 1 1 2 1 1 1 0 1 1 1 0 2 1 0 0 1 0 1 1 0 0 0 0 0 0 0 0 0 0 1 0 0 0 0 0 0 0 1 1 0 0 0 0 0 0 0 1 2 0 1 1 2 2 2 2 1 2 0 2 0 1 0 1 1 1 2 1 0 0 1 2 0 0 0 0 0 0 0 0 0 0 1 1 1 0 2 2 0 0 0 0 0 1 1 1 1 1 1 0 0 0 1 0 0 2 0 0 1 0 2 1 0 0 0 2 0 1 0 0 0 0 0 0 1 0 0 2 0 0 0 1 2 0 2 0 0 0 1 0 0 0 0 0 0 2 0 1 0 0 0 0 2 1 1 1 1 1 2 1 0 1 0 2 0 0 0 1 1 0 0 1 1 1 0 1 1 1 0 2 1 1 2 2 2 0 2 1 0 1 0 0 1 1 1 0 0 1 2 1 0 1 2 1 1 0 0 0 1 0 0 1 1 0 1 0 1 0 0 1 1 1 1 2 0 0 0 1 0 1 1 1 2 0 1 2 1 0 2 1 1 0 1 0 1 1 1 0 0 1 2 2 1 1 1 1 1 2 2 0 2 2 0 0 0 0 1 1 0 0 1 1 0 0 0 0 0 0 0 1 1 1 1 0 2 1 0 1 1 0 0 0 0 1 1 0 0 0 0 0 0 2 0 2 2 0 0 1 0 0 0 1 0 1 0 0 0 0 0 0 0 0 0 2 1 1 0 0 0 0 1 1 2 0 0 2 0 0 1 0 0 0 1 1 2 0 2 2 0 1 1 1 0 0 0 0 1 2 2 0 0 0 1 1 1 0 1 1 2 1 1 1 0 0 1 2 1 0 1 0 1 1 1 1 0 0 2 2 2 0 0 0 2 1 0 0 2 2 1 0 0 0 1 0 0 1 0 1 0 2 2 2 2 2 1 1 1 0 0 2 0 1 0 1 1 0 1 1 2 0 1 1 0 1 1 1 0 1 1 0 0 0 0 0 2 1 1 0 1 0 1 0 0 1 1 0 1 2 2 0 1 1 0 0 1 0 1 1 0 1 1 0 0 0 0 0 0 1 1 1 0 0 0 0 0 0 0 0 0 0 0 2 1 1 1 1 1 1 0 0 0 0 0 0 2 0 0 0 0 1 0 1 0 1 1 0 1 1 0 0 0 0 0 0 2 1 2 0 1 2 1 0 0 1 1 0 1 2 0 0 1 2 1 0 1 1 2 2 1 0 0 0 1 1 2 2 1 2 0 0 2 0 0 0 0 1 1 0 2 0 0 1 0 2 1 2 1 1 1 0 2 0 0 2 0 0 1 1 0 2 0 2 0 0 2 0 1 1 1 0 0 0 0 1 1 2 0 1 1 0 0 0 1 2 0 0 0 0 0 1 1 1 1 0 0 1 0 0 2 2 0 0 0 0 0 1 0 0 0 0 0 0 1 0 1 0 0 0 1 1 0 0 2 2 0 0 2 0 2 0 1 0 1 0 0 1 1 0 1 1 1 1 1 0 1 2 0 1 1 1 1 1 0 1 1 0 0 0 0 0 1 0 1 2 1 0 1 0 1 1 2 0 0 2 2 2 0 2 1 0 1 1 0 1 1 0 1 0 0 2 1 2 2 1 1 0 0 1 1 0 0 1 0 0 0 0 0 0 0 0 2 0 0 0 1 0 1 1 1 1 1 2 0 0 0 1 1 0 1 0 0 0 1 0 1 1 0 1 2 1 1 0 1 0 0 0 0 1 1 1 1 0 0 2 1 1 1 0 0 0 0 2 0 0 1 1 1 1 0 2 0 0 1 1 1 1 1 2 2 2 0 2 0 1 1 0 2 1 1 1 0 2 0 2 0 0 0 1 2 0 0 1 1 0 0 1 0 0 1 1 1 0 2 0 1 1 2 2 2 0 0 0 0 0 1 1 1 0 0 0 0 0 0 0 0 1 2 0 1 0 0 1 1 1 0 0 0 0 0 2 0 2 0 0 0 0 0 0 1 0 2 1
150 0 0 2 0 1 1 1 1 2 2 0 0 2 0 2 0 0 2 0 1 2 1 1 1 1 0 2 0 2 2 0 1 1 2 0 2 2 0 0 1 0 1 1 2 0 0 0 0 1 0 0 1 1 0 0 1 0 0 0 0 1 2 2 0 0 0 1 0 0 0 1 1 2 1 2 2 0 1 0 1 0 0 1 2 0 0 0 0 2 0 0 1 1 1 1 0 1 0 0 1 0 0 1 0 0 2 1 0 2 1 0 0 0 0 1 0 0 2 1 1 0 1 1 0 1 0 0 2 1 0 0 1 1 0 0 1 0 0 0 0 0 0 0 0 0 1 1 1 0 1 0 0 0 0 0 0 0 0 2 0 0 1 1 0 2 0 1 1 2 0 0 0 2 0 1 1 1 0 1 0 2 0 0 0 0 0 2 0 0 2 2 2 2 2 0 0 2 0 0 0 1 0 2 1 0 1 0 2 0 0 0 1 0 0 2 1 0 1 1 1 2 0 0 1 0 0 0 0 0 0 0 0 2 1 1 1 2 0 0 0 1 2 0 2 0 0 0 1 0 0 0 1 2 2 1 0 2 1 1 1 0 2 1 1 1 1 1 1 0 0 1 0 1 1 1 0 2 2 2 0 0 0 2 0 1 1 1 1 2 1 1 0 1 1 0 2 0 0 0 0 0 0 0 0 0 0 0 2 2 1 1 1 0 0 0 0 0 0 0 0 1 2 1 0 0 1 2 1 2 1 1 0 0 0 0 0 1 0 1 1 1 1 1 2 0 0 0 2 0 0 0 2 0 1 0 0 0 0 1 2 2 2 0 2 1 1 2 1 0 1 1 1 1 0 0 2 2 1 0 0 1 0 1 0 2 0 0 0 0 0 1 0 0 2 0 0 1 0 0 0 0 0 2 0 0 2 1 0 0 0 0 0 0 0 0 0 1 0 0 0 2 1 1 0 0 0 0 1 1 0 1 1 1 1 0 0 0 0 0 1 1 2 0 0 1 2 1 0 0 0 1 1 2 2 1 1 2 1 2 2 2 0 0 0 2 0 0 1 1 1 0 2 2 0 2 1 0 2 1 2 0 0 1 1 1 1 0 2 1 1 0 1 2 0 0 1 1 1 1 1 2 1 1 1 0 2 1 1 0 1 0 0 0 1 0 1 0 0 1 1 2 1 1 0 2 1 1 1 1 1 0 0 0 0 0 1 0 2 1 0 1 0 0 1 1 1 2 2 0 0 0 0 2 2 1 0 2 1 0 1 0 1 0 0 1 1 0 0 0 0 1 0 0 1 0 1 0 0 0 0 0 0 1 1 0 1 1 1 1 1 0 1 1 0 1 0 0 0 0 0 2 1 2 1 2 1 2 0 0 1 0 0 1 1 1 1 0 0 0 0 0 0 0 0 0 1 1 0 0 1 1 1 0 1 0 1 0 1 2 1 1 0 0 1 0 2 1 0 0 1 1 2 1 1 1 2 0 0 0 0 0 1 1 1 2 1 2 1 0 0 1 1 0 0 0 0 0 1 1 0 1 0 1 0 2 1 0 1 2 0 0 0 1 0 0 1 2 0 1 0 2 0 0 1 0 2 2 0 0 1 0 0 0 0 0 0 1 1 1 0 0 0 2 0 0 1 1 1 0 0 0 0 0 0 0 0 0 0 0 0 0 1 1 0 0 0 0 0 0 0 0 2 0 1 2 0 0 0 0 0 0 2 2 2 0 2 1 1 1 1 0 1 2 2 0 1 0 0 0 1 1 0 0 1 2 0 1 0 1 1 2 1 1 2 0 0 0 0 2 0 0 0 2 0 0 1 0 0 1 1 0 0 1 1 1 1 2 1 0 0 1 0 2 2 0 0 0 0 1 0 1 2 1 0 0 0 0 1 0 1 0 0 0 0 0 0 0 0 1 1 0 0 0 0 0 0 0 0 0 2 2 1 0 1 2 0 0 1 0 0 0 0 1 1 1 0 1 1 1 1 0 2 0 0 0 1 1 0 2 2 0 1 1 2 2 2 0 0 0 1 1 1 0 2 2 0 1 0 1 0 0 0 0 1 0 0 1 2 1 0 2 0 0 1 0 1 0 0 0 0 2 1 1 2 0 1 1 1 1 1 1 2 1 1 0 2 0 1 0 1 0 0 0 2 0 2 2 1 0 0 0 0 0 1 1 1 1 0 0 1 0 0 0 0 1 1 0 0 0 0 2 1 1 0 0 0 0 0 2 0 0 0 2 1 0 0 0 0 1 2 1
151 1 0 1 0 0 0 2 2 0 0 1 0 0 0 0 0 0 2 0 0 1 0 0 2 0 1 2 0 2 2 0 1 0 2 0 2 2 0 0 1 0 0 0 2 1 0 0 1 1 0 0 1 0 1 1 1 0 0 1 1 1 1 1 1 1 1 1 0 0 0 1 2 2 1 2 2 0 0 0 0 0 0 1 1 0 0 0 1 2 0 0 0 2 1 2 1 0 0 0 2 0 0 1 1 2 2 2 0 2 0 2 0 2 0 0 0 0 0 2 2 0 2 0 0 2 0 1 2 1 1 0 0 0 0 0 0 0 1 1 1 0 0 0 0 0 0 0 0 0 0 0 0 0 1 0 0 0 0 1 0 0 1 2 1 1 0 0 0 1 1 0 0 1 1 1 2 0 0 0 0 0 1 1 1 0 0 1 0 0 1 1 1 1 1 0 0 1 0 0 0 0 1 0 0 1 0 0 1 1 1 0 0 1 0 2 0 0 1 0 2 1 1 1 0 2 2 0 0 0 1 1 0 0 2 0 0 2 0 0 0 0 1 0 2 1 1 0 1 0 0 0 1 0 0 0 1 2 0 0 0 0 0 0 0 0 1 1 2 0 0 1 0 2 0 0 1 2 2 1 0 0 1 1 0 0 0 0 1 2 2 1 1 1 1 1 2 0 0 1 0 0 0 0 0 0 0 1 1 1 0 1 2 2 2 0 0 0 0 0 1 2 0 0 1 0 0 2 0 0 2 0 0 2 0 0 0 2 0 0 0 0 2 2 1 0 0 2 2 1 1 0 1 1 1 2 2 2 0 1 1 1 1 0 1 0 0 2 2 0 1 2 1 1 2 2 1 1 0 0 2 1 0 0 0 0 0 0 0 0 0 0 1 0 1 1 1 1 0 0 0 0 0 2 1 0 0 2 0 0 0 0 0 0 0 0 2 0 0 0 1 0 1 0 0 0 0 2 2 2 0 1 0 1 1 1 0 1 0 0 2 0 0 0 0 2 1 1 0 0 0 0 1 2 1 1 0 2 1 2 2 2 0 1 1 1 1 1 1 0 1 0 1 1 2 0 0 0 1 0 0 0 0 0 1 1 1 0 1 0 1 1 1 1 1 0 2 1 1 2 1 2 1 1 0 1 1 2 2 0 0 0 0 0 0 1 1 0 0 0 0 2 2 1 1 2 0 0 0 2 0 1 0 1 0 0 1 0 2 0 1 2 0 0 1 0 0 1 1 0 0 0 0 2 1 0 0 0 1 0 1 0 1 0 0 1 1 2 0 1 0 0 1 0 0 1 1 1 0 1 0 0 1 2 1 0 2 2 1 2 0 0 0 1 1 0 0 0 1 1 0 2 1 1 1 1 1 0 0 0 0 0 0 0 1 0 1 0 0 0 0 1 0 0 0 0 1 0 0 0 0 0 1 1 2 0 1 0 0 1 1 0 0 1 0 0 2 0 0 0 0 1 1 0 1 1 2 2 2 0 0 0 1 1 1 2 0 2 0 0 2 0 0 0 1 1 2 0 1 1 0 1 0 0 0 2 1 0 2 2 0 0 1 2 1 1 2 2 0 2 0 2 0 0 0 0 2 2 0 0 0 0 0 0 0 0 0 0 0 0 0 0 1 2 1 0 0 1 0 0 1 1 0 1 0 1 1 0 0 0 0 0 1 1 0 0 0 0 0 0 0 1 1 0 0 2 0 0 0 0 0 0 2 0 0 1 1 1 1 1 1 0 2 1 1 0 1 0 1 1 1 0 0 0 0 2 0 2 1 2 0 1 0 1 1 0 0 0 0 0 0 0 0 1 0 2 1 0 0 1 2 1 0 0 0 2 2 1 2 0 1 2 0 2 2 0 0 0 0 2 0 2 2 0 0 1 0 0 1 0 0 1 1 0 1 1 2 1 0 1 2 0 1 0 0 0 0 1 1 1 0 1 0 0 0 1 1 0 0 0 0 0 0 0 2 2 1 0 2 2 2 0 2 0 0 0 0 1 1 2 2 0 0 1 2 1 1 0 0 1 0 1 0 1 1 1 0 1 1 1 1 0 0 0 2 1 1 2 2 1 0 2 0 1 1 1 1 0 0 0 0 2 0 2 0 0 0 0 2 1 0 0 1 0 1 0 0 0 1 0 1 1 1 0 1 0 1 2 2 1 0 1 0 1 0 0 0 0 0 0 1 0 0 0 0 1 1 1 2 2 2 2 1 1 0 1 0 0 1 2 1 0 0 2 0 1 0 0 1 0 1 0
152 1 0 0 0 0 0 1 2 2 1 0 2 2 0 2 0 0 0 2 2 2 0 0 2 0 1 2 0 1 1 0 0 0 1 0 2 2 0 0 1 0 0 0 2 0 0 0 0 1 0 0 0 0 0 0 0 0 1 2 0 2 2 2 0 0 0 1 0 0 0 0 1 2 1 2 2 0 1 0 2 0 1 0 2 0 0 1 1 1 0 0 0 1 0 1 0 1 0 0 2 0 0 1 0 0 2 1 1 1 0 2 0 0 0 0 0 0 0 2 2 0 2 0 0 2 0 0 2 0 1 1 0 2 2 2 0 0 2 0 0 0 1 0 2 0 1 0 1 2 0 0 2 0 1 0 0 1 1 0 1 1 1 2 1 1 0 1 1 1 1 2 2 2 2 2 2 0 0 0 0 0 1 1 1 0 0 2 0 0 0 2 2 2 2 0 1 2 0 0 0 0 1 0 0 2 2 0 2 1 0 0 2 0 0 2 1 1 2 0 2 1 0 1 0 1 1 1 0 0 0 0 0 0 2 0 0 2 0 0 0 0 2 0 2 0 0 0 2 0 0 0 1 0 0 2 0 1 0 0 0 0 0 2 1 0 0 0 2 0 0 2 0 2 0 1 1 1 2 0 0 1 0 2 0 1 0 0 1 2 1 0 1 2 2 1 2 0 0 2 0 0 0 0 0 0 0 0 1 1 0 1 1 2 2 0 1 0 1 0 0 1 0 0 2 0 1 1 1 0 2 0 0 1 0 1 0 1 0 0 0 0 0 1 1 0 0 0 2 1 1 0 2 1 0 1 1 1 0 0 0 0 1 0 1 1 0 2 0 0 0 0 0 0 1 1 1 1 2 0 2 2 0 0 1 2 0 0 0 0 0 1 1 0 1 1 1 1 0 0 0 0 0 1 0 0 0 0 0 0 0 0 0 1 2 0 0 1 1 0 0 1 1 1 2 1 0 0 1 1 0 1 0 0 0 1 0 1 0 0 2 0 2 0 0 1 1 2 0 0 0 2 2 2 2 2 0 1 1 0 0 0 0 0 0 2 0 1 1 0 1 0 1 1 1 1 1 0 2 0 2 0 0 0 1 1 1 1 2 1 1 0 0 1 0 0 1 1 1 1 1 1 1 1 0 1 2 1 1 0 0 0 1 0 0 1 1 0 0 0 1 2 2 1 0 0 0 0 0 2 0 1 0 0 0 0 0 0 0 1 1 1 0 2 1 0 0 1 1 0 1 1 0 2 2 0 2 0 1 2 0 0 1 0 0 0 0 2 1 1 1 1 1 0 0 1 1 1 0 1 0 0 1 1 1 1 2 2 1 2 0 0 0 1 0 2 0 0 0 1 0 1 1 1 1 1 1 1 0 1 0 0 0 0 1 1 1 0 0 0 0 0 0 1 1 1 1 1 0 0 0 1 0 0 2 1 2 0 1 2 1 0 0 1 0 0 2 2 0 0 1 1 1 1 1 2 1 1 1 0 0 0 0 2 2 2 1 2 1 1 1 0 1 0 0 0 1 0 2 0 2 0 1 0 0 1 0 1 2 1 1 0 0 1 0 0 1 2 0 1 0 2 0 0 2 0 1 2 0 0 1 0 0 0 0 1 0 0 1 1 0 1 0 2 0 0 0 2 2 0 2 2 0 0 0 0 2 0 0 1 0 0 0 0 0 1 0 1 0 0 0 0 1 0 0 2 1 0 1 0 1 1 2 2 0 0 2 1 1 2 0 0 2 1 1 0 1 0 0 0 0 1 0 2 2 2 0 1 1 1 0 0 1 1 2 0 1 1 0 1 0 0 1 2 1 2 2 0 2 0 2 0 1 0 0 1 1 1 1 0 1 1 0 1 1 0 1 0 0 2 1 1 2 1 0 1 1 0 1 0 1 1 0 0 0 0 1 1 1 0 2 1 0 0 1 0 1 0 0 0 0 0 0 0 0 1 2 0 1 0 0 0 1 1 2 2 0 0 2 2 2 0 1 0 0 0 1 2 1 0 0 0 0 2 2 2 2 0 0 0 0 1 0 0 2 2 0 1 0 1 1 0 0 0 0 1 1 2 2 2 0 2 1 1 1 0 0 1 1 1 0 2 0 2 0 0 1 1 1 0 0 0 1 1 1 0 0 0 1 0 1 0 0 0 2 0 2 1 0 0 0 1 1 1 0 1 1 0 0 0 1 0 0 0 0 2 2 0 2 0 0 0 1 1 0 2 2 0 1 2 1 0 0 1 1 0 0 0 0 1 2 0
153 0 0 1 1 0 0 2 2 0 0 2 1 1 0 1 0 0 1 1 1 1 0 0 2 0 1 1 1 2 2 0 1 1 2 0 2 1 0 0 1 0 0 0 2 0 0 0 0 1 1 0 1 0 0 1 0 1 2 0 2 0 0 1 1 1 0 1 0 0 0 0 2 2 2 2 2 0 0 1 0 0 0 1 1 0 0 0 0 2 0 0 0 2 0 2 2 0 0 0 0 1 0 1 1 1 2 1 1 1 0 0 1 2 1 1 1 0 1 1 1 0 2 1 0 1 1 0 2 2 1 0 0 0 0 0 0 0 0 0 0 0 0 0 1 0 0 0 1 1 0 0 0 0 0 0 0 0 1 0 0 0 1 2 1 2 0 0 0 1 1 0 1 2 1 0 2 0 0 0 0 0 0 2 1 1 1 2 0 0 1 2 1 0 2 0 0 2 0 0 0 0 0 1 1 0 0 0 2 0 0 0 1 0 0 2 0 0 1 1 1 0 0 0 0 0 0 1 0 0 0 0 1 2 1 2 0 2 1 1 0 0 2 1 2 1 1 0 1 0 0 0 1 0 0 1 0 2 0 0 0 0 0 0 0 0 0 0 1 0 0 2 0 2 1 0 0 2 2 2 0 0 1 1 0 2 1 1 0 1 0 0 1 2 2 1 0 1 0 1 0 0 1 1 1 0 0 1 1 1 1 1 2 1 1 1 0 0 0 0 0 1 2 1 0 0 0 1 1 1 2 1 0 0 0 0 0 0 0 1 0 0 2 2 1 0 0 0 1 1 1 0 2 1 0 1 1 1 0 0 1 1 2 2 2 1 1 1 2 0 2 2 1 1 0 0 0 1 0 0 1 0 0 0 1 0 0 0 0 2 1 2 0 0 2 0 0 0 1 1 0 1 0 1 1 0 0 2 1 0 0 2 0 0 0 0 1 1 0 0 0 1 0 2 0 0 0 0 1 1 0 0 0 2 0 0 0 1 0 0 2 0 2 0 0 1 2 1 1 0 0 1 2 2 2 2 0 2 0 2 1 2 0 1 1 1 1 2 2 0 0 0 1 1 0 1 1 0 2 1 2 0 0 0 0 2 2 2 2 0 1 0 0 1 0 0 2 2 2 1 0 1 1 1 0 1 2 0 0 0 0 0 1 0 0 0 0 0 0 1 1 1 1 1 0 0 0 0 0 2 0 1 1 0 0 0 1 0 1 0 0 2 0 1 1 2 0 2 2 0 0 0 0 1 1 0 1 1 1 0 1 1 1 0 0 0 0 1 1 0 0 1 0 0 0 0 2 2 0 2 0 0 1 1 0 0 1 1 0 1 0 0 1 0 1 0 1 1 1 1 1 1 2 1 1 1 2 1 0 1 0 0 0 1 1 0 0 0 0 0 0 1 0 0 0 1 1 0 0 0 0 0 1 1 2 0 0 1 0 0 1 0 0 1 0 0 2 1 0 0 1 2 1 0 2 2 2 2 2 0 0 0 2 1 1 1 1 2 0 1 1 0 1 0 0 0 1 0 1 1 1 1 1 0 0 2 1 0 0 1 0 1 0 1 0 0 0 2 0 2 1 1 0 0 2 1 1 2 0 0 1 0 0 0 0 1 1 1 1 0 0 0 0 1 1 0 0 2 2 0 1 1 0 0 0 0 1 0 1 1 0 0 1 1 0 0 0 0 0 0 0 0 1 0 0 1 0 0 0 1 0 1 2 2 1 0 2 0 1 2 0 1 1 0 0 0 0 0 0 0 1 1 2 0 2 1 1 2 0 2 0 2 0 2 2 0 0 1 0 0 0 0 1 1 1 1 1 0 0 0 0 0 2 0 0 2 0 1 2 1 1 2 0 2 1 0 0 0 0 2 1 2 1 2 0 1 0 1 2 1 1 2 0 1 0 0 1 0 0 0 2 0 0 0 0 0 0 0 0 0 1 2 0 0 0 0 0 0 1 0 0 0 2 1 2 2 1 1 1 1 2 0 2 0 0 0 0 1 0 1 1 0 0 1 2 2 2 0 0 0 0 2 0 2 2 2 0 1 0 1 1 0 0 0 2 1 1 1 1 0 1 0 0 0 1 0 0 1 0 0 1 1 0 1 0 0 0 0 2 0 0 2 0 1 2 0 1 0 0 1 0 0 1 0 2 1 2 1 1 1 0 1 0 0 1 1 1 1 0 0 1 0 0 0 0 1 1 0 1 1 0 1 1 2 0 0 0 0 0 1 0 1 1 1 1 0 0 0 0 0 1 0
154 1 0 1 0 0 0 1 1 2 2 0 0 1 0 1 0 0 0 2 1 2 0 0 2 0 0 2 0 2 2 2 2 1 0 1 1 2 0 0 0 0 1 1 2 1 2 0 0 1 1 0 0 0 1 1 0 0 0 1 0 1 2 2 0 0 0 2 0 0 0 2 2 2 2 2 2 0 1 0 2 0 0 1 2 0 0 0 1 2 0 0 0 1 0 2 1 1 1 1 0 0 1 1 0 0 2 0 1 1 0 1 0 1 0 0 0 1 1 0 0 2 2 1 0 0 1 0 1 1 1 1 0 1 1 0 0 0 0 0 0 0 1 0 1 0 0 0 0 0 1 0 0 0 0 0 0 0 0 1 0 0 1 2 0 1 0 1 0 2 0 0 1 1 0 1 2 0 0 1 0 0 1 2 2 1 2 0 0 2 2 2 1 0 0 0 0 2 0 1 0 1 0 1 1 1 1 0 1 0 1 0 2 0 0 2 1 0 2 1 2 1 0 0 0 1 1 0 0 0 0 0 0 0 2 0 0 2 1 1 0 0 1 1 1 0 0 0 2 0 0 0 1 0 0 0 0 0 1 1 0 1 0 1 1 0 0 2 2 2 0 1 0 1 0 0 1 1 1 1 0 0 0 2 0 0 0 0 1 1 1 1 1 2 2 1 2 1 0 2 0 0 0 0 0 0 0 1 1 1 0 2 1 1 0 1 0 1 0 0 0 2 0 0 2 0 0 1 1 0 2 2 0 0 0 0 0 0 0 1 2 1 2 1 1 0 0 1 2 0 0 1 1 0 0 0 0 0 0 2 2 1 0 0 0 0 0 2 1 1 1 1 0 0 1 1 1 2 0 0 1 1 0 1 1 1 0 0 0 0 0 0 0 0 2 1 1 0 0 0 0 0 0 2 0 1 0 1 0 0 0 0 0 2 2 2 0 1 1 0 0 1 1 1 0 0 0 2 2 2 0 1 1 0 1 2 0 1 0 0 0 2 2 1 1 0 2 0 1 1 1 0 2 2 2 2 0 0 0 1 1 1 0 1 1 1 1 2 2 0 0 0 0 0 1 1 2 0 0 0 2 1 1 0 2 1 0 1 2 1 0 0 0 1 1 0 1 0 0 2 2 2 2 2 0 1 1 1 1 0 0 0 1 1 0 1 0 0 0 0 0 2 2 2 0 1 1 0 0 2 0 2 0 1 0 1 2 0 1 1 1 1 0 1 1 0 0 2 2 0 0 0 0 2 1 0 0 0 0 1 0 0 0 1 2 0 2 2 2 0 0 1 0 0 1 0 1 1 0 1 1 0 0 0 1 0 0 1 0 1 1 1 2 0 2 1 0 1 1 1 1 1 1 1 1 1 1 0 1 2 0 0 0 0 0 0 1 0 1 0 1 1 1 1 1 0 1 2 0 0 0 1 1 1 2 1 2 0 1 2 1 0 0 1 1 0 1 1 0 0 0 1 0 1 2 2 0 0 0 0 0 0 1 1 2 2 0 2 0 1 1 0 0 0 0 1 1 0 1 1 1 0 1 0 0 1 0 0 2 2 0 0 0 1 1 0 2 2 0 1 0 1 0 0 1 0 1 1 0 0 0 0 0 0 0 1 2 0 0 0 0 0 1 2 0 1 1 0 0 0 1 1 0 0 0 0 0 0 1 1 1 1 0 0 0 1 0 0 0 0 0 0 1 0 0 1 1 0 0 0 0 0 1 1 0 0 2 1 1 2 0 0 2 0 0 0 1 0 0 0 2 2 2 0 2 1 1 2 0 2 0 2 2 0 2 0 1 1 0 1 0 0 1 1 1 1 1 0 1 0 1 0 2 0 0 2 0 1 1 0 1 2 0 2 2 0 0 0 0 2 0 2 1 0 0 0 0 0 1 1 0 1 0 0 0 0 0 0 0 0 2 0 0 0 0 0 0 1 0 0 2 2 1 0 1 1 2 1 1 0 0 0 1 0 2 1 1 0 1 2 2 0 1 0 0 0 0 2 1 1 1 0 1 1 1 1 1 0 0 0 0 0 0 0 1 1 1 0 0 1 0 0 0 0 1 2 2 1 1 1 0 1 0 2 1 0 0 1 0 0 0 1 0 2 0 0 0 0 2 1 0 1 2 1 1 0 1 0 2 1 1 0 1 0 1 0 1 1 1 0 0 0 1 0 0 1 1 0 0 0 1 0 0 0 0 0 1 0 1 1 0 1 0 1 0 0 0 0 0 0 0 0 0 1 0 1 0 0 0 0 1 0
155 0 0 0 0 0 0 1 2 2 1 0 0 0 0 0 0 0 1 1 1 1 0 0 2 0 2 2 1 2 2 2 2 1 2 0 2 1 0 1 1 0 0 0 1 1 1 0 0 0 0 0 1 1 0 0 0 0 1 2 0 0 2 2 0 0 2 1 0 0 0 1 2 2 0 2 2 0 1 0 1 0 0 0 1 0 0 0 1 1 0 0 0 2 0 2 1 1 0 0 2 0 1 1 0 0 2 2 0 2 0 2 1 1 1 1 0 0 1 2 2 0 2 2 0 0 1 0 1 1 0 0 0 2 1 2 0 0 0 0 0 0 0 0 0 1 1 0 1 1 1 0 1 0 0 0 0 0 1 0 1 1 1 1 0 1 0 1 0 2 0 0 0 1 0 1 2 0 0 0 0 1 1 2 2 1 2 2 1 1 1 2 2 1 1 0 1 2 0 0 2 2 1 1 1 0 1 0 1 0 1 0 0 0 0 2 1 0 2 0 2 0 0 0 0 1 1 2 0 1 1 0 0 0 2 0 0 2 0 0 0 1 2 0 2 0 0 0 2 0 0 0 1 0 0 1 0 0 0 0 0 0 0 0 0 0 1 1 0 0 1 1 1 2 0 0 1 2 2 1 1 1 0 2 0 0 0 2 1 2 2 0 0 2 2 2 1 0 0 1 0 0 0 0 0 0 0 0 0 2 0 2 2 1 2 1 1 0 0 0 0 2 1 0 0 0 1 0 0 1 1 2 1 2 0 0 0 1 0 1 1 1 1 1 0 0 1 0 2 1 1 0 2 0 0 0 1 0 0 2 2 2 1 1 1 0 1 1 2 0 2 2 0 0 0 0 1 1 1 0 2 1 0 1 2 1 0 1 1 1 1 2 2 0 2 2 1 1 0 0 0 0 0 1 0 1 0 1 1 0 0 1 0 1 1 1 1 0 0 1 0 1 2 2 1 1 2 0 0 1 0 1 1 1 1 0 0 0 0 0 1 1 1 0 0 1 1 1 0 0 0 1 1 2 1 1 0 2 0 2 2 2 1 0 0 2 0 2 2 1 0 0 2 2 2 0 1 0 1 0 1 0 0 0 0 2 2 0 1 0 0 1 0 2 1 0 1 2 2 2 0 2 2 1 0 0 2 1 0 0 0 0 0 0 0 0 1 1 0 1 1 2 2 2 1 0 0 1 1 1 1 0 0 0 1 0 1 0 1 1 1 1 0 1 1 1 0 1 1 0 0 0 0 2 2 0 1 2 1 0 1 0 1 0 0 1 2 1 0 1 0 1 0 0 0 0 1 2 0 2 0 0 0 2 2 0 2 1 0 1 0 0 0 0 0 1 1 1 1 1 1 0 0 2 2 2 1 0 1 1 0 0 0 1 1 0 0 0 0 1 1 2 1 1 1 0 1 1 0 0 1 1 0 0 1 0 1 0 0 1 1 0 0 1 1 0 1 0 0 0 1 1 1 1 1 2 1 2 1 0 0 0 0 1 1 1 1 2 0 2 0 0 0 1 1 0 0 0 2 0 0 0 0 0 0 1 1 1 1 1 1 0 0 0 0 0 0 2 0 0 0 1 2 1 1 1 0 2 0 1 1 1 0 1 0 0 0 2 1 0 0 0 1 2 0 1 1 0 0 0 1 1 0 0 0 0 0 0 1 2 1 1 0 0 0 0 0 1 0 0 0 0 0 0 0 2 1 0 0 0 0 0 2 1 0 0 2 0 2 2 0 0 2 1 1 0 1 0 2 2 2 2 1 1 2 2 0 2 0 2 0 2 1 0 1 0 0 1 0 1 0 0 0 1 0 2 1 0 1 1 2 0 1 1 1 2 0 0 2 0 2 2 0 2 2 0 2 0 0 2 0 2 2 2 0 0 0 0 0 0 0 0 0 0 0 0 0 0 0 0 2 0 0 0 0 0 0 1 0 0 0 2 1 1 2 2 1 1 1 0 0 0 0 0 1 2 0 0 2 2 2 0 2 0 0 0 2 2 0 0 0 0 0 2 2 2 2 0 0 0 0 1 0 0 2 2 0 1 2 2 2 0 0 0 1 1 1 2 2 2 0 2 1 0 0 0 0 0 0 0 0 2 0 2 0 0 0 1 1 0 0 0 2 1 1 0 0 1 0 0 1 0 1 0 2 0 2 2 0 0 0 0 0 0 0 1 1 0 1 1 0 0 0 0 0 1 1 0 2 0 0 0 0 0 0 0 0 0 0 2 0 0 0 1 1 0 0 0 1 1 1 1
156 1 0 1 0 1 1 1 1 2 2 0 1 1 0 0 0 1 1 2 2 1 0 0 2 0 2 1 2 2 2 0 0 1 1 1 2 2 0 0 2 0 0 0 1 0 0 0 1 1 1 0 1 0 0 0 1 0 1 1 1 1 1 2 0 0 1 0 0 2 2 2 2 2 1 2 2 0 1 0 1 0 0 1 2 0 0 0 1 2 0 0 1 1 0 2 0 1 0 1 2 1 0 2 0 0 2 1 1 1 0 1 0 1 0 0 0 0 0 2 2 0 2 1 0 1 1 1 2 2 1 0 0 1 1 0 0 0 0 0 1 0 0 0 0 0 1 0 2 2 1 1 1 1 1 0 0 1 1 0 0 0 1 2 1 1 1 1 1 1 1 2 0 2 0 0 2 0 0 0 0 0 1 2 2 1 1 0 0 1 0 1 0 0 0 0 1 2 0 0 1 1 1 1 1 2 2 0 1 0 0 0 0 0 0 2 0 0 2 0 2 0 0 0 0 0 0 1 1 0 0 0 0 1 1 1 0 2 0 0 0 1 2 0 2 0 1 0 2 0 0 0 2 0 0 1 2 1 0 0 0 0 0 1 1 0 0 1 2 0 1 0 0 2 0 0 0 2 2 2 1 0 0 0 2 0 0 1 0 2 0 0 1 2 2 1 1 1 0 2 0 0 2 2 2 0 1 0 1 0 0 1 1 2 2 0 0 0 0 0 1 2 1 0 2 0 0 1 0 0 1 1 0 1 0 0 0 0 1 2 1 1 1 1 1 0 1 0 2 0 0 0 2 2 0 2 2 1 0 1 1 1 2 1 2 0 1 2 0 0 0 0 0 0 0 0 1 2 1 0 0 0 0 0 0 0 0 0 0 1 0 0 0 0 1 0 0 1 0 0 0 0 0 0 0 0 0 0 0 0 0 1 0 1 1 0 0 0 0 0 0 0 0 2 2 2 1 0 0 0 0 0 0 1 1 0 0 1 0 0 2 0 2 0 0 1 2 1 1 0 0 1 1 1 2 0 2 1 2 2 1 2 0 0 0 2 0 2 2 0 1 0 1 1 1 0 0 1 2 0 1 0 0 0 1 2 0 0 1 0 0 1 0 1 0 0 1 2 2 2 0 2 2 1 1 0 1 1 0 0 0 0 2 1 0 0 0 0 0 0 0 2 1 0 0 1 0 0 0 2 0 1 1 1 1 0 1 0 0 1 0 2 0 0 1 0 0 2 2 0 0 0 0 2 2 1 0 0 1 1 1 0 1 0 0 1 1 1 1 0 0 1 2 0 0 2 2 0 0 0 0 0 0 2 2 1 1 0 0 0 0 0 0 1 0 2 0 0 0 0 0 2 0 2 2 2 1 1 0 2 1 0 0 0 2 0 0 0 0 0 1 1 1 1 1 0 1 1 0 0 0 1 0 0 1 0 1 0 1 2 1 1 0 0 2 0 1 1 1 0 0 1 0 2 1 2 1 1 1 0 0 0 2 1 1 1 1 2 1 1 0 1 1 0 0 0 0 0 1 1 1 1 1 1 1 2 0 0 1 1 0 1 0 2 1 0 2 1 0 1 0 1 0 0 1 0 1 1 1 0 0 0 0 0 0 1 1 1 1 0 0 0 0 2 0 1 1 1 1 0 0 0 1 0 0 1 1 0 0 0 0 0 0 0 0 0 1 1 0 0 0 1 1 0 1 0 0 0 1 0 0 0 1 1 0 0 2 1 0 2 0 0 2 0 0 0 1 0 2 2 2 2 2 0 2 0 2 1 1 1 1 1 0 1 1 0 0 1 1 2 0 0 2 2 2 0 2 1 1 1 1 0 0 1 1 2 1 1 1 1 1 2 0 2 2 0 2 0 0 2 1 2 0 1 0 1 0 0 1 0 1 1 0 0 0 0 0 1 1 0 1 0 0 0 1 0 1 0 0 0 0 0 1 1 2 1 2 1 1 0 0 0 1 0 2 1 0 2 2 1 1 1 2 0 1 1 0 1 0 1 1 0 0 1 2 1 1 0 0 0 0 1 0 0 1 1 0 0 0 2 1 0 0 0 1 1 1 0 1 0 0 2 0 1 0 0 2 0 1 1 0 2 0 2 0 0 0 1 1 0 0 2 0 0 0 0 0 0 1 0 1 1 2 1 1 0 2 2 0 0 0 0 0 0 0 0 0 0 0 0 0 0 0 0 0 2 2 0 0 0 0 2 0 0 0 0 0 0 0 1 0 1 0 2 0 1 1 0 1 0 1 1
157 1 0 1 0 0 1 1 1 1 1 1 1 0 0 0 0 0 0 2 2 2 0 0 2 0 0 2 0 2 2 0 1 1 2 0 2 1 0 0 2 0 0 0 2 0 1 0 1 1 0 0 0 0 1 1 0 0 2 1 1 0 1 1 0 0 1 0 0 2 2 2 0 2 0 2 2 0 0 1 1 0 0 1 1 0 0 1 2 2 1 0 1 1 1 2 2 2 2 2 0 0 0 0 1 1 2 2 0 2 0 2 0 1 1 1 1 0 1 2 2 0 1 2 1 0 1 1 2 1 1 0 0 0 1 0 0 0 0 0 0 0 0 0 2 0 1 0 0 0 0 0 0 0 0 0 1 1 0 0 1 1 1 2 2 2 1 0 1 1 1 2 0 1 1 1 1 1 0 1 0 2 0 1 1 1 1 1 0 1 1 2 2 1 2 0 0 2 0 0 0 0 0 0 0 2 2 0 1 0 0 0 1 0 0 2 1 0 2 0 2 1 1 0 0 1 1 0 0 0 0 0 1 1 2 1 0 2 0 0 0 0 1 0 0 0 0 0 1 0 0 1 1 0 0 2 2 2 1 1 1 0 1 0 0 0 1 1 2 0 1 2 1 2 0 0 0 2 1 1 1 0 1 2 0 2 1 0 1 2 1 0 1 1 1 0 2 2 0 1 0 0 0 0 0 0 0 1 2 1 0 0 1 1 1 0 1 0 1 0 0 2 1 0 2 0 0 2 1 1 2 1 0 1 1 0 1 1 0 1 1 1 0 2 1 0 0 0 2 2 2 0 1 0 1 0 1 1 0 1 1 1 1 0 1 0 1 2 1 0 1 1 0 0 0 0 1 2 0 0 1 1 0 0 2 1 0 0 0 0 0 0 0 1 2 0 0 1 2 2 0 2 0 0 0 0 0 0 0 0 0 0 1 1 1 1 0 0 1 0 0 0 0 1 2 1 1 0 2 0 2 0 0 2 2 1 0 1 0 0 1 1 2 0 0 1 1 1 0 0 0 1 1 2 0 0 0 0 1 1 1 2 0 0 1 1 1 2 2 0 1 0 0 0 2 0 2 1 2 1 1 1 1 0 1 1 1 1 2 1 0 0 1 2 1 0 0 0 0 2 2 2 1 0 0 2 1 1 2 0 1 1 2 0 0 1 1 0 0 1 1 2 2 2 0 1 0 1 1 1 1 1 0 1 0 1 1 0 2 2 0 1 0 1 2 0 0 1 1 0 0 0 0 2 2 1 0 1 1 0 0 0 1 1 1 0 1 1 0 1 0 0 1 0 0 1 2 1 0 1 1 1 1 1 1 1 2 1 1 1 0 0 0 1 1 1 1 0 0 0 0 2 2 0 0 0 0 1 1 1 0 0 0 1 0 1 2 0 0 0 0 0 1 1 1 1 0 0 0 0 1 1 0 0 2 0 1 0 1 1 2 0 0 1 0 0 1 1 0 0 0 2 1 1 2 2 0 1 0 1 1 0 1 2 2 2 1 2 0 2 0 0 0 1 1 0 0 0 1 1 1 1 0 0 0 1 1 2 2 0 0 1 1 2 0 0 1 2 0 1 1 1 1 1 1 1 1 2 0 0 1 1 0 1 0 1 1 2 2 0 0 0 1 2 0 1 1 0 0 0 0 0 0 0 0 0 1 0 1 2 1 1 0 0 0 0 0 1 0 0 0 0 0 0 0 0 1 1 1 1 0 0 2 1 1 0 2 2 0 2 0 0 0 1 1 0 0 0 1 1 1 1 1 0 2 2 0 2 0 2 0 2 0 0 0 0 0 0 0 2 0 0 1 2 1 1 2 0 1 1 2 0 1 0 0 2 1 0 2 0 2 2 0 1 1 0 0 1 0 2 0 1 2 1 0 0 0 0 0 1 0 1 0 0 0 0 0 1 1 0 1 0 0 0 1 0 1 0 0 0 1 2 0 0 0 1 1 0 1 0 0 0 2 1 2 2 0 1 1 1 2 0 2 0 0 0 0 1 1 1 1 0 0 1 1 1 1 0 0 1 1 1 0 1 2 2 0 1 0 0 0 0 0 0 1 1 1 2 2 2 0 2 0 1 0 0 0 1 0 0 1 0 0 1 0 0 0 2 2 0 0 0 1 1 1 1 0 2 1 0 1 0 1 0 2 0 2 1 1 1 1 1 0 0 0 1 1 0 0 0 2 0 0 1 1 1 1 0 1 1 0 1 0 0 0 1 1 0 0 1 0 0 1 2 2 0 0 0 0 0 2 0
158 0 0 1 0 0 0 0 0 1 1 0 1 2 0 1 1 0 1 1 1 1 1 1 1 1 1 1 0 1 1 1 2 1 1 1 2 1 0 1 1 0 0 0 1 0 0 0 0 1 1 0 1 1 0 0 0 0 2 0 0 0 2 2 0 0 1 0 0 0 0 0 1 2 1 2 2 0 1 1 1 0 1 1 1 0 0 0 2 2 0 0 2 1 0 1 0 2 2 2 0 0 1 1 0 0 2 1 1 1 0 2 0 1 0 1 0 0 0 2 2 0 2 2 0 0 1 0 2 0 1 0 0 2 1 1 1 0 0 0 1 0 0 0 0 0 0 0 1 1 0 0 0 1 1 0 1 0 0 0 0 0 1 2 1 2 0 0 1 1 1 0 0 2 0 0 1 1 0 1 0 1 1 2 1 0 0 0 0 1 1 1 1 1 1 0 1 2 0 0 1 1 0 2 1 0 1 0 1 0 0 0 2 0 0 2 1 0 2 0 2 1 2 0 0 2 2 1 0 0 1 0 0 0 0 0 0 2 0 0 0 0 2 0 2 0 0 0 2 0 0 0 2 0 0 0 0 0 0 0 0 0 0 1 1 0 0 1 2 1 0 2 0 1 0 0 0 1 1 1 0 0 0 1 0 1 1 2 2 2 1 1 1 2 2 1 2 0 2 2 2 0 1 1 1 0 2 1 2 2 2 1 2 2 2 0 0 0 0 0 2 2 2 1 1 0 0 0 0 1 1 1 0 0 0 0 0 2 0 1 1 1 1 1 1 0 1 1 2 1 1 1 2 1 0 1 1 1 0 1 1 2 2 1 2 0 0 1 2 0 2 2 2 2 0 0 2 2 0 0 2 1 0 0 0 0 0 0 0 0 0 0 1 0 2 1 1 0 0 0 0 0 0 2 1 0 0 1 0 0 0 0 0 0 0 0 1 0 1 0 0 0 2 0 1 0 0 0 1 1 0 0 0 2 2 1 0 1 0 1 0 0 1 2 1 2 1 1 1 0 0 1 1 2 1 1 0 1 1 1 1 0 1 0 0 1 1 2 2 0 0 0 1 1 1 1 0 1 1 0 0 0 0 1 2 0 0 1 2 0 2 0 0 0 0 0 1 1 1 1 1 1 2 1 0 1 2 1 1 0 0 0 0 2 0 0 0 0 1 2 2 2 2 1 0 0 0 0 0 2 0 1 0 0 0 0 2 0 0 2 0 0 0 1 2 1 1 1 1 1 0 1 0 1 2 2 0 2 1 0 1 0 0 1 1 1 2 2 1 1 1 1 1 0 0 1 1 1 0 1 0 0 0 0 0 0 0 1 0 1 0 0 0 0 0 1 0 0 0 0 0 2 1 1 1 1 0 2 0 1 0 0 0 0 1 0 0 0 0 0 1 1 1 2 2 0 0 2 0 0 0 0 1 0 1 0 2 0 1 1 1 1 0 1 1 0 2 1 0 0 1 2 1 0 2 2 1 2 2 0 0 0 1 1 2 2 0 2 0 1 1 0 0 0 0 1 1 0 1 1 1 0 1 0 0 2 1 1 2 1 1 0 1 2 1 0 1 2 0 1 1 1 1 1 2 1 1 1 0 0 1 0 0 0 0 1 0 0 0 0 0 1 0 2 0 1 1 0 0 0 1 2 0 0 0 0 0 0 1 0 0 0 0 0 1 0 0 1 1 1 0 1 0 0 0 1 0 0 0 0 0 0 2 2 0 0 2 1 1 2 0 0 2 0 0 0 1 0 1 1 2 2 1 1 2 1 1 2 0 2 0 2 2 1 1 1 1 0 0 1 1 0 1 2 1 0 1 1 1 1 1 0 0 1 1 2 1 0 2 0 2 2 0 2 2 0 0 0 0 1 0 1 2 1 0 1 0 1 0 0 0 0 0 0 1 1 2 0 0 1 1 0 0 1 0 0 0 0 0 1 0 1 0 0 0 1 2 0 2 0 0 0 1 0 1 0 0 0 2 2 1 0 2 0 0 0 0 2 1 0 0 0 1 1 0 0 0 0 0 0 0 1 0 0 0 0 1 2 0 0 0 0 0 0 0 2 2 2 2 1 0 2 0 1 1 0 2 0 1 2 0 2 0 0 0 0 1 0 0 1 0 0 1 1 2 1 0 0 1 0 1 1 1 0 1 0 1 1 0 0 0 0 0 0 0 1 1 0 1 1 0 0 0 0 0 0 0 0 1 0 0 1 1 1 0 1 1 0 0 2 0 0 0 1 0 0 2 0 0 0 2 1
159 1 0 1 0 0 1 2 2 1 1 0 0 0 0 0 0 0 0 1 2 2 0 0 2 0 0 2 1 2 2 0 1 1 1 1 1 1 0 0 2 1 0 0 2 1 0 0 0 0 0 0 1 1 0 0 0 0 1 0 1 0 2 2 1 1 1 1 0 0 0 1 0 2 0 2 2 0 2 0 0 0 2 0 0 0 1 0 1 2 0 0 1 1 0 1 0 2 0 0 2 0 0 0 2 1 1 1 1 1 0 2 0 2 0 0 0 0 1 0 0 1 2 1 0 1 1 2 2 2 1 1 0 0 1 0 0 0 0 0 2 0 0 0 0 1 0 0 0 0 1 1 0 0 0 0 0 2 0 0 0 0 2 2 0 2 1 0 2 2 0 0 1 2 2 1 2 1 1 1 0 2 1 2 2 1 1 1 0 0 0 1 2 2 2 0 1 2 0 0 1 1 0 2 2 0 0 0 1 1 0 0 2 0 0 2 0 1 2 0 2 1 0 0 0 1 1 2 0 0 0 0 0 0 1 0 0 2 0 0 0 0 2 1 1 0 0 0 2 0 0 0 0 0 0 2 0 2 2 2 2 0 0 2 1 0 1 1 1 0 0 1 0 2 1 1 0 2 2 1 1 0 1 2 0 2 1 0 1 2 1 1 0 2 1 2 1 2 0 1 0 0 1 1 1 0 0 0 0 2 0 2 2 2 2 2 0 0 0 0 0 1 1 1 2 0 0 2 2 0 2 1 0 1 0 0 1 2 0 1 0 1 2 2 0 1 0 0 2 2 2 0 1 1 0 0 1 1 0 2 2 2 2 1 2 0 0 1 2 0 2 2 1 1 0 0 2 1 1 0 0 1 0 0 2 1 0 0 0 0 0 0 1 0 2 1 1 0 1 1 0 1 0 2 0 1 1 0 0 0 0 0 0 1 0 0 1 0 0 0 1 1 1 1 0 0 0 0 2 1 1 0 0 2 0 0 0 2 0 0 1 1 2 0 0 1 1 1 0 0 0 1 1 2 1 1 0 0 1 0 0 0 0 1 1 0 2 1 1 0 1 0 1 1 1 0 1 1 2 0 0 0 0 2 1 0 0 2 2 0 0 0 1 2 0 0 1 1 1 2 1 2 1 1 0 1 1 1 1 0 0 0 1 0 1 0 0 0 0 1 1 1 1 1 0 1 0 0 0 2 0 2 0 0 0 2 1 0 1 2 0 2 0 1 2 0 0 0 0 0 1 0 0 2 0 0 0 1 2 0 1 0 0 0 0 1 1 2 1 1 0 1 0 0 0 0 0 2 0 2 0 1 0 0 1 0 0 1 1 1 1 0 1 0 0 0 1 0 0 0 0 2 1 2 2 2 0 1 0 1 0 0 0 1 0 1 0 0 1 0 1 2 0 0 0 1 1 1 0 0 1 2 1 1 2 1 1 0 0 1 1 0 0 1 1 0 2 1 0 0 0 2 1 1 1 1 1 2 2 0 0 0 1 1 1 2 0 2 0 0 2 0 0 0 0 2 2 0 1 1 1 1 0 1 0 2 1 2 2 1 0 2 1 2 1 1 2 1 0 1 1 0 1 0 0 0 1 1 0 0 0 0 0 0 0 1 0 0 1 0 1 0 0 2 0 2 2 1 0 1 2 2 0 1 0 1 1 0 1 2 1 1 0 0 0 1 0 0 0 1 1 1 2 0 1 2 0 0 1 1 0 0 2 1 0 1 2 0 2 2 0 1 2 0 0 1 2 0 1 1 1 1 0 1 1 2 0 2 0 2 0 2 0 1 1 0 0 1 0 0 0 0 0 2 0 2 0 1 1 1 1 0 0 2 2 2 0 0 0 1 0 1 0 1 0 0 0 0 0 2 0 2 2 2 0 0 0 1 1 0 0 0 0 1 0 0 1 0 0 0 2 0 0 0 0 0 0 0 0 0 0 1 0 0 0 0 0 0 1 0 0 0 2 1 2 2 0 0 1 1 1 0 2 0 0 0 0 2 0 2 2 0 0 1 1 1 1 0 0 0 0 1 0 1 2 2 0 0 1 1 1 0 1 1 2 0 1 2 2 2 0 2 0 1 0 0 1 0 0 0 0 2 1 1 2 0 1 2 2 0 0 1 2 1 1 1 0 0 1 1 1 1 2 0 0 0 0 1 0 0 0 0 0 0 0 0 0 0 0 0 1 0 2 0 1 0 0 0 0 0 0 2 1 1 0 1 1 0 0 2 0 0 0 0 0 0 0 1 2 1 1 1
160 1 0 2 0 1 1 0 0 2 2 0 0 1 0 1 0 0 1 1 1 1 1 0 2 0 1 1 0 2 2 0 1 1 1 0 2 1 0 0 0 0 0 0 2 0 0 0 0 1 0 0 1 1 1 1 0 0 0 0 0 0 1 1 0 0 1 0 0 0 0 0 2 2 2 2 2 0 1 1 1 0 0 0 2 0 0 0 2 2 0 0 1 0 1 1 0 0 0 0 2 0 0 1 1 1 2 1 1 1 0 2 0 0 1 1 1 0 1 1 1 0 2 0 0 1 0 1 2 2 0 1 0 1 0 0 0 0 0 0 1 0 0 0 1 0 0 0 2 2 2 0 1 0 0 0 1 0 0 0 1 0 0 2 0 1 0 0 2 2 0 0 0 1 0 0 1 1 1 1 0 0 0 2 1 1 1 2 0 1 2 2 1 1 1 0 2 2 0 0 0 0 1 1 1 0 0 1 1 0 1 0 1 0 0 2 0 0 1 1 1 1 0 0 0 1 1 0 0 0 1 0 0 0 0 0 0 2 0 0 0 1 2 1 2 0 0 0 2 0 0 0 0 0 0 1 0 2 0 2 0 2 0 1 1 0 0 1 2 1 0 0 0 1 1 1 0 2 2 0 2 0 1 1 1 1 1 2 0 2 1 0 0 1 1 1 1 1 0 2 1 0 0 0 0 0 0 0 0 1 1 0 1 2 2 1 0 0 1 0 0 2 1 0 2 1 1 1 0 0 1 2 0 2 0 0 0 0 0 0 0 1 2 1 1 0 0 0 2 0 0 0 1 0 1 1 1 0 0 1 2 1 1 1 1 1 0 1 2 0 2 2 0 0 1 1 1 1 0 0 1 0 0 0 2 0 0 0 0 1 1 2 2 0 2 1 1 1 0 1 0 1 0 2 0 1 1 0 0 0 0 0 0 0 0 0 0 0 0 0 0 0 0 2 0 0 0 0 1 0 1 0 0 0 1 1 0 2 0 0 2 0 2 0 0 1 1 1 0 0 0 1 2 2 2 2 0 2 0 1 1 1 0 0 0 2 0 2 2 0 0 0 0 0 2 0 0 0 1 1 1 0 0 1 2 1 0 2 2 0 1 0 1 1 0 0 2 2 2 2 1 2 1 1 0 1 1 2 1 0 0 1 0 0 0 0 0 0 0 2 2 2 1 1 0 1 1 0 0 1 1 1 0 0 0 0 1 0 0 1 2 0 0 1 2 1 0 0 0 1 0 1 0 2 1 1 0 0 2 0 1 0 0 2 2 0 2 1 1 0 1 1 0 0 0 0 2 0 0 0 0 0 0 1 1 1 1 0 0 0 1 0 1 1 0 1 0 0 0 0 0 2 1 0 0 1 1 2 0 0 0 0 0 0 2 0 0 0 1 0 0 1 0 0 0 0 1 1 0 0 0 0 1 0 2 1 2 0 0 2 0 1 0 0 2 0 2 1 0 0 1 1 1 1 1 2 1 2 0 1 1 0 1 1 2 2 1 2 1 0 1 1 1 0 0 1 1 0 2 0 0 0 0 0 0 1 1 1 1 1 1 0 1 1 1 0 1 2 0 1 0 1 0 0 2 0 1 1 0 0 0 0 0 0 0 0 0 1 1 0 0 0 0 1 1 1 1 0 0 1 1 1 0 0 0 0 0 0 1 1 0 0 0 0 0 0 0 0 0 0 0 0 1 0 0 1 0 0 0 0 0 0 2 2 2 0 2 0 2 0 1 0 2 0 0 0 2 0 1 1 1 2 1 0 1 2 0 1 1 1 1 1 2 0 1 1 0 1 0 1 0 0 2 2 2 1 0 0 1 0 1 0 1 1 1 2 0 0 1 1 1 1 0 2 2 0 0 0 0 2 1 2 0 1 0 0 0 0 1 0 1 1 0 0 0 0 0 1 0 1 2 0 0 0 0 1 0 0 0 0 0 1 0 0 0 0 0 0 2 0 0 0 2 0 2 2 0 2 1 1 1 1 2 0 1 1 0 2 1 0 0 0 1 1 1 1 1 1 0 0 0 2 1 0 1 1 0 2 1 1 1 0 0 1 2 0 0 1 2 2 0 2 0 0 0 0 0 1 0 1 0 2 1 2 1 0 1 1 2 0 0 1 0 1 1 0 0 0 2 1 1 0 1 0 2 1 2 0 0 0 0 0 0 0 0 0 0 1 1 0 1 0 0 0 0 2 2 1 1 1 1 2 0 0 0 0 1 0 0 1 0 0 0 0 0 0 0 0 1 0 0 0
161 0 0 2 1 0 0 0 0 2 1 1 0 0 0 0 0 0 2 0 0 0 0 0 2 0 1 1 2 2 2 2 1 1 1 1 1 2 0 0 1 0 1 1 2 1 1 0 1 2 0 0 0 0 1 0 1 0 1 0 2 0 1 1 0 0 0 1 0 0 0 0 1 1 0 1 1 0 1 0 1 0 0 1 1 0 0 0 0 1 0 0 0 2 0 1 0 1 0 0 2 0 1 1 0 0 2 2 0 2 0 1 1 1 2 2 1 0 1 1 1 0 1 2 1 0 1 1 2 2 1 0 0 0 0 0 0 0 0 0 1 0 1 0 1 0 0 0 0 0 0 0 0 1 0 0 0 1 0 0 0 1 1 2 1 2 1 0 1 1 1 0 1 1 0 1 1 1 1 1 0 1 1 2 2 1 2 1 0 0 0 1 1 1 1 0 0 2 1 0 0 0 0 1 1 1 1 0 1 1 0 0 1 0 0 2 1 2 0 1 1 1 0 1 0 0 0 2 1 1 0 0 1 1 1 0 0 2 1 1 1 0 1 1 2 1 1 0 1 0 0 0 0 0 0 2 1 2 1 1 1 0 0 1 1 0 0 0 1 0 0 1 0 1 0 0 0 2 2 2 0 0 0 0 2 0 1 0 1 2 1 1 2 2 2 0 2 1 0 2 0 0 2 2 2 0 1 1 1 0 0 0 1 2 1 0 0 0 0 0 0 1 1 0 0 0 1 2 2 0 1 2 0 1 0 0 0 1 0 1 1 1 1 2 2 0 0 0 1 0 0 1 1 2 0 2 2 0 0 2 2 1 2 0 2 0 1 2 2 0 2 2 0 0 0 0 0 1 1 0 2 1 0 1 2 1 0 0 0 0 0 0 0 0 2 0 0 0 1 1 0 1 0 2 2 0 0 0 0 0 0 0 0 2 2 2 0 0 0 1 0 1 0 2 1 1 1 0 1 0 1 0 1 0 1 0 0 1 0 0 2 0 2 2 2 2 2 1 0 0 0 1 0 0 2 0 2 1 1 2 1 2 0 0 1 1 1 2 2 1 1 1 1 1 1 1 1 1 2 0 0 0 0 1 2 0 0 1 1 0 0 1 0 1 0 0 2 1 1 1 1 2 2 1 0 1 2 1 0 0 0 1 1 0 1 0 0 0 0 0 0 2 0 0 0 0 0 0 0 2 0 1 0 0 1 0 1 0 1 1 0 1 0 1 1 0 0 1 1 0 1 0 0 2 1 0 1 1 0 1 0 0 1 0 1 0 1 2 2 0 0 1 0 0 1 0 1 2 0 2 0 0 1 2 1 0 2 0 0 0 0 0 0 0 0 1 0 0 1 0 0 2 0 1 1 2 1 1 1 2 0 0 0 1 0 0 0 0 0 0 0 0 0 0 0 0 2 0 0 0 1 1 1 1 2 1 1 1 0 2 0 1 0 1 1 0 1 2 0 0 2 1 0 2 2 2 0 2 2 0 0 0 0 0 0 1 1 2 0 2 0 0 0 0 0 0 0 0 1 1 1 0 0 0 0 1 2 1 1 0 0 2 0 0 0 1 1 2 0 2 0 2 0 0 0 0 1 1 1 0 1 0 0 1 0 1 0 1 1 0 0 0 0 1 1 0 1 0 0 0 1 1 1 1 0 2 1 0 1 0 0 0 0 0 0 0 0 0 0 0 0 0 1 0 0 1 0 0 0 0 0 0 2 2 0 0 2 1 1 2 0 0 2 0 0 1 0 0 0 1 1 2 1 0 1 1 1 1 0 1 1 2 0 1 1 0 0 1 0 0 0 0 0 1 0 1 2 0 0 2 2 0 0 1 1 2 1 0 1 1 1 2 0 2 2 0 0 0 0 1 0 1 2 0 0 1 0 1 0 0 0 0 0 0 1 0 1 1 1 0 2 1 0 1 0 1 1 0 0 0 1 1 0 0 0 0 2 0 1 0 1 0 2 1 2 2 0 0 1 1 2 0 2 0 0 0 0 2 0 2 2 0 0 2 1 1 1 0 0 0 0 1 0 0 2 2 0 1 0 0 0 0 0 0 0 2 2 0 2 1 0 2 0 2 0 0 1 0 0 0 0 0 0 1 0 0 0 0 0 0 0 0 1 1 1 2 0 0 1 0 1 0 2 0 0 0 0 2 0 0 0 0 0 0 0 0 0 0 0 0 1 0 0 0 0 1 1 0 1 0 0 1 0 0 0 1 1 0 0 2 0 2 0 2 1 0 0 0 1 0 0 0
162 1 0 0 0 0 0 1 2 1 0 0 0 0 0 0 0 0 1 1 1 1 1 2 0 1 0 2 0 2 1 0 0 0 2 0 2 2 0 0 1 0 0 0 2 0 0 0 0 1 0 0 0 1 1 0 1 0 2 1 1 1 2 2 1 1 1 2 0 1 1 2 1 1 0 1 1 0 2 0 2 0 0 1 1 0 0 0 2 2 0 0 0 1 0 1 1 0 0 0 2 0 1 1 0 0 2 2 0 2 0 1 0 1 0 1 0 0 1 2 2 0 2 1 0 0 1 0 0 0 1 1 0 0 0 0 0 0 0 0 0 0 0 0 0 1 0 0 0 0 1 0 0 1 0 0 0 0 0 0 0 0 1 2 1 2 1 0 0 0 2 1 0 1 0 0 1 1 1 1 0 2 1 2 2 1 1 2 0 0 0 2 2 1 2 0 1 1 0 0 0 0 0 0 0 1 1 0 1 0 1 0 1 0 1 1 0 0 1 1 1 0 2 0 0 2 2 1 0 0 0 0 0 1 0 1 1 2 0 0 0 0 2 0 2 1 1 0 2 0 0 0 2 0 0 0 0 0 0 0 0 0 0 0 0 0 1 1 1 0 1 1 0 2 1 1 0 2 2 1 0 0 1 1 1 0 0 1 1 2 1 2 1 2 1 1 2 0 1 2 1 0 1 1 1 0 0 0 1 1 1 1 1 2 2 0 1 0 1 0 0 2 2 1 1 0 0 1 0 1 2 1 0 1 0 0 0 2 1 2 0 1 0 2 0 0 0 0 1 1 1 1 1 0 0 0 1 0 0 2 2 2 2 1 2 1 1 2 1 0 1 1 2 2 0 0 1 1 1 0 1 2 0 0 1 0 0 0 0 0 0 0 0 0 2 0 0 0 1 0 1 1 0 2 0 1 0 2 0 0 0 0 0 1 1 0 0 0 0 0 0 1 1 0 0 0 0 0 2 0 2 0 1 0 1 0 0 0 0 0 1 0 0 1 1 2 1 1 1 0 0 1 1 2 0 0 0 1 0 1 1 1 0 0 0 2 0 2 2 1 0 0 1 1 1 0 0 1 2 0 1 0 0 0 1 1 1 1 1 0 0 1 0 1 0 0 2 2 2 2 2 2 1 1 0 1 2 2 0 0 0 1 1 0 0 0 0 1 0 1 1 2 2 2 1 1 0 2 2 0 2 0 0 1 1 0 2 0 1 1 0 1 0 2 2 1 0 1 1 0 0 0 0 2 1 0 0 1 1 1 0 0 0 0 0 1 1 1 1 0 1 0 1 0 0 1 2 0 0 1 0 0 0 0 0 0 0 1 0 1 0 0 0 1 0 0 2 0 0 0 0 2 2 0 2 2 0 1 0 0 1 0 0 0 1 0 0 0 0 0 0 0 0 0 1 1 1 0 0 0 1 1 0 0 1 2 2 1 0 1 0 0 0 0 1 0 2 1 1 0 1 1 1 1 2 2 0 2 2 0 0 0 1 0 1 2 0 2 0 2 0 0 1 0 0 0 0 0 2 0 2 0 1 1 0 2 2 1 1 1 0 0 0 1 0 0 1 0 0 0 0 0 0 0 0 0 2 1 1 0 0 0 0 0 0 1 0 1 2 0 0 0 0 2 0 2 2 0 0 0 0 1 1 0 0 2 1 0 0 0 0 0 0 0 0 0 0 0 0 1 1 1 0 0 0 1 0 0 1 1 0 1 2 1 1 0 2 0 2 2 0 0 1 1 1 0 2 0 1 1 0 1 1 1 2 1 1 2 0 2 0 2 2 0 2 0 0 0 0 1 0 0 0 2 1 1 1 0 0 2 2 0 1 1 1 2 0 0 0 0 0 0 0 1 2 0 2 0 0 2 1 2 2 0 0 0 0 0 0 0 0 0 1 0 0 1 1 0 0 0 2 0 0 0 0 0 0 0 0 0 1 1 0 0 0 0 2 0 1 0 1 0 1 1 2 2 0 1 1 2 2 0 2 0 0 0 1 0 0 2 2 0 0 1 1 1 1 0 0 0 0 2 0 0 1 1 1 2 0 1 0 0 0 0 1 1 2 1 2 1 1 1 0 0 1 0 1 2 1 1 0 2 0 2 0 0 0 1 1 0 0 0 2 1 1 0 0 1 1 1 1 0 1 0 2 0 2 1 1 1 1 1 0 0 1 0 1 0 0 0 2 0 0 0 0 0 0 0 1 0 0 1 0 0 0 0 0 0 1 2 0 0 0 2 0 1 0 0 1 0 0 0
163 1 0 0 1 0 0 2 2 1 1 0 1 1 0 0 1 0 0 2 2 1 0 0 2 0 1 2 0 1 1 0 1 0 1 1 1 1 0 0 1 0 0 0 0 0 0 0 0 2 2 0 0 0 2 0 0 0 0 2 0 0 2 2 1 0 2 0 0 1 1 1 2 2 2 2 2 0 0 0 0 0 0 1 1 0 0 2 2 2 0 1 0 2 0 2 0 0 0 0 1 0 1 0 0 1 1 0 1 1 0 1 0 0 1 1 1 0 1 1 1 1 2 1 0 1 0 1 1 1 0 0 0 0 0 0 0 0 0 0 1 0 0 0 1 0 0 0 0 0 0 0 0 0 0 0 1 1 0 1 1 1 2 2 1 2 0 1 0 2 0 1 0 2 0 1 1 1 0 1 0 1 0 2 2 2 1 1 0 0 0 1 2 1 2 0 2 1 0 0 1 1 0 2 2 0 0 0 0 0 1 0 1 0 0 2 0 1 2 0 2 0 0 0 0 0 0 2 0 0 0 0 0 0 1 0 0 2 0 0 0 1 2 1 1 0 0 0 1 1 1 1 1 0 0 0 0 0 0 0 0 0 0 0 0 0 0 0 2 0 0 2 0 2 0 0 0 1 1 0 1 0 0 1 0 1 0 2 0 2 2 0 1 2 2 1 2 2 0 2 0 0 1 1 1 1 1 0 1 1 1 0 1 0 0 0 1 1 0 0 1 2 2 1 0 0 0 2 1 1 2 1 0 1 0 0 0 2 0 0 0 0 1 2 0 0 0 0 2 2 2 0 2 0 0 0 0 0 0 0 0 0 2 1 2 0 0 1 2 0 2 2 1 1 0 0 2 1 0 0 1 0 0 0 0 1 0 1 1 0 0 0 1 0 0 0 0 1 0 0 0 0 0 2 1 1 0 1 0 0 0 1 0 2 2 2 0 0 1 1 0 1 1 0 0 1 0 1 2 0 2 0 0 0 0 1 0 1 0 0 2 1 2 1 1 1 1 0 1 0 0 0 1 2 1 1 0 2 0 2 2 2 0 1 1 1 1 2 2 1 1 1 1 1 2 0 2 1 2 0 1 0 0 1 2 0 0 2 2 0 2 0 0 0 1 0 2 1 1 2 1 2 2 1 0 1 1 1 1 0 1 1 1 1 0 0 0 0 0 1 1 1 2 2 1 1 0 1 1 1 1 0 0 0 0 1 0 0 2 0 1 2 0 0 2 0 0 0 0 0 1 0 0 2 2 1 0 0 1 0 0 0 0 2 2 0 2 1 0 1 0 1 0 0 0 0 1 0 0 0 0 0 0 2 1 0 2 1 1 1 0 0 1 0 1 1 1 0 1 1 0 2 0 2 2 2 0 0 0 0 0 0 0 1 1 1 1 0 0 1 1 2 0 0 0 0 1 1 0 0 1 1 0 0 1 0 1 0 0 0 1 0 0 1 0 0 1 0 0 0 1 2 1 1 1 2 2 1 1 0 0 0 0 2 2 2 2 2 0 1 1 0 0 0 0 1 1 1 1 1 2 0 0 1 0 1 2 0 1 1 0 1 1 2 1 0 2 1 0 1 0 1 1 0 1 0 1 2 0 1 2 1 0 0 0 0 0 0 0 0 0 1 0 2 0 0 1 0 0 0 0 0 0 0 0 0 1 0 0 1 1 1 1 1 0 0 0 1 0 0 0 1 2 1 0 1 0 0 1 1 0 0 2 0 0 1 1 2 0 2 0 0 1 0 0 0 0 1 0 1 0 0 2 0 1 1 1 2 1 2 0 1 1 0 1 0 0 0 0 0 0 0 2 2 2 1 0 0 0 2 2 0 0 2 2 2 0 1 2 0 1 2 0 1 1 0 0 0 0 2 0 1 0 1 0 1 0 1 2 0 1 0 0 1 0 0 1 0 0 0 2 0 0 0 0 2 0 0 0 0 0 0 0 1 1 2 1 0 1 0 0 0 0 0 1 1 0 0 2 2 2 0 2 0 0 0 0 2 0 2 2 0 0 1 2 2 2 0 0 0 0 2 1 0 2 2 0 1 0 0 0 0 1 1 2 0 1 1 2 1 0 1 0 1 0 0 1 1 1 1 0 2 0 2 0 0 0 1 1 0 0 1 1 2 2 1 0 0 0 1 1 0 2 0 1 0 1 1 0 0 0 0 0 0 1 1 1 0 0 0 1 0 0 0 0 1 1 0 1 0 0 1 0 0 0 0 0 0 0 1 0 0 0 1 0 0 1 1 2 1 2 1
164 1 0 1 0 1 1 2 2 1 0 1 0 0 0 0 0 0 0 1 1 1 0 0 2 0 1 2 0 2 2 1 2 2 0 1 1 0 0 0 1 0 0 0 1 1 1 0 0 1 0 0 1 0 0 0 1 0 0 2 0 1 0 1 0 0 1 0 0 0 0 1 1 2 0 2 2 0 0 0 1 0 0 1 2 0 0 1 2 2 1 1 0 1 0 1 0 2 2 2 0 0 0 1 1 1 2 1 1 1 0 1 0 1 0 0 0 0 0 2 2 0 2 1 0 2 0 2 2 2 0 2 0 0 0 0 0 0 1 0 1 0 0 1 0 0 0 0 1 1 0 0 0 0 0 0 0 0 1 0 1 1 1 2 0 1 0 1 1 2 0 0 0 0 0 0 2 0 0 0 0 1 0 2 1 1 1 2 1 1 1 1 2 1 2 0 0 2 0 0 1 1 0 1 1 0 0 0 1 0 1 0 1 1 0 2 0 0 1 0 2 1 0 0 0 0 0 0 0 0 1 0 0 1 1 0 0 2 0 0 0 0 0 0 1 0 1 0 1 0 0 0 0 1 1 2 0 2 0 0 0 0 1 1 1 0 0 0 0 0 0 2 0 1 0 0 1 2 2 0 0 0 0 1 0 0 0 1 0 2 0 0 1 1 1 0 1 0 0 0 0 0 2 2 2 0 0 0 2 2 1 1 2 2 2 0 0 0 1 0 0 2 0 0 1 0 0 1 1 0 1 1 0 2 0 0 0 2 1 2 2 2 1 2 2 0 0 1 2 0 0 0 2 0 0 0 1 1 0 2 2 2 2 1 2 1 0 2 1 1 1 1 0 0 0 0 1 0 0 0 2 1 0 0 1 1 0 0 0 1 0 1 1 0 2 1 1 0 0 1 0 1 0 2 0 2 0 2 0 0 0 0 0 1 1 0 0 0 0 1 0 1 2 2 0 0 0 1 1 1 0 1 0 0 1 1 0 0 0 0 1 1 1 1 1 2 1 1 1 0 0 1 2 2 2 2 0 1 1 1 0 1 1 1 0 0 2 2 2 1 1 1 2 2 0 0 0 2 2 0 0 1 1 0 2 0 0 2 2 0 2 0 0 0 0 0 1 1 1 2 1 1 2 2 0 1 1 1 0 1 1 0 1 0 0 0 1 0 0 1 1 1 2 2 1 1 1 1 1 1 1 1 0 1 2 1 1 0 1 0 1 0 0 1 2 0 0 2 2 0 0 0 0 1 1 0 1 1 0 1 0 0 1 0 0 0 0 0 0 0 0 2 1 0 0 1 1 1 0 1 0 0 0 1 1 0 1 2 1 2 1 1 1 0 0 0 0 1 1 0 0 1 0 1 1 2 0 0 0 0 2 0 0 0 2 0 0 0 0 0 2 2 0 0 1 1 1 2 0 0 1 2 0 0 2 1 2 0 0 2 1 1 0 1 1 1 2 1 0 1 0 1 1 1 2 1 1 1 1 0 0 0 2 0 0 1 1 1 1 1 0 1 0 2 2 0 0 1 1 1 1 1 1 0 0 1 1 1 1 0 0 2 0 0 0 0 0 2 0 2 2 0 1 0 0 0 2 2 0 1 1 1 0 1 0 1 0 1 1 0 0 0 1 2 0 1 1 0 0 1 1 1 2 0 0 1 0 0 1 1 0 0 0 0 0 0 0 0 0 0 0 0 0 0 0 1 0 0 1 0 0 0 2 1 0 0 2 0 1 1 1 0 2 0 0 1 2 0 1 1 1 1 1 0 1 2 0 2 0 2 0 2 2 2 2 0 2 2 0 1 0 0 0 2 1 1 1 0 1 1 2 0 1 1 1 2 0 0 2 0 1 2 0 2 2 0 2 0 0 1 0 1 1 1 0 0 0 0 1 0 0 1 0 0 1 1 2 0 0 0 2 0 0 0 0 0 0 0 0 0 0 1 0 1 0 1 1 0 1 1 1 0 2 0 2 1 0 1 1 2 2 0 0 0 0 0 0 1 0 2 1 0 2 1 2 2 2 0 0 0 0 2 0 1 2 2 0 1 0 1 0 0 0 0 1 1 1 0 1 0 0 1 0 1 0 0 1 1 0 0 0 2 0 0 1 0 1 1 2 0 0 2 0 1 1 0 1 0 1 0 1 0 2 1 0 0 1 2 0 0 0 2 0 0 1 1 1 1 1 0 0 0 0 0 0 1 1 0 2 0 0 0 1 1 0 0 0 1 0 2 0 0 0 1 1 0 0 1 2 1 2 0
165 0 0 1 0 0 0 1 2 0 0 1 0 0 0 0 0 0 1 1 1 1 0 0 2 0 2 1 0 2 2 0 1 0 1 1 1 2 0 0 2 0 0 0 1 0 0 0 1 1 0 0 0 0 0 2 1 0 0 1 0 1 1 2 0 0 0 1 0 1 0 0 1 2 1 2 2 0 0 0 2 0 1 0 1 0 0 0 2 2 0 0 2 0 0 0 0 1 0 0 0 1 0 1 1 0 2 2 0 2 0 2 0 2 0 0 0 1 1 1 1 1 2 2 0 0 2 0 0 0 2 1 1 1 0 0 0 0 2 0 1 0 0 0 0 0 0 0 0 0 0 0 0 0 0 1 0 1 0 0 0 0 2 2 1 2 0 1 0 2 0 0 0 2 0 0 2 0 0 0 0 0 0 2 1 1 1 0 0 2 2 2 1 1 1 0 0 2 0 0 1 1 0 0 0 1 2 0 1 0 1 0 1 0 0 2 1 1 2 0 2 1 0 1 0 0 0 2 0 0 0 0 0 0 1 0 0 2 0 0 0 1 2 0 1 0 0 0 2 0 0 0 0 0 0 2 1 1 0 1 0 1 0 0 0 0 0 0 1 1 0 1 0 2 1 1 0 2 1 1 1 0 0 1 0 1 0 1 1 2 1 2 0 1 0 0 2 1 1 2 0 0 0 0 0 0 1 1 1 1 0 1 2 0 0 1 1 0 1 0 0 2 2 0 2 0 0 0 0 1 2 1 1 2 0 0 0 1 1 1 1 1 0 2 1 0 0 0 2 2 2 0 0 0 0 0 0 1 0 1 1 1 1 1 1 2 0 1 2 0 2 2 0 0 0 0 0 1 0 0 1 1 0 0 2 0 0 0 0 0 0 0 0 0 1 0 0 1 0 0 0 0 0 2 1 0 0 1 0 0 0 0 0 1 1 0 1 1 0 0 0 1 1 1 0 0 0 0 1 0 1 0 0 2 1 1 0 0 0 0 0 1 1 2 1 2 2 2 0 0 0 2 0 2 0 0 0 0 2 0 0 0 0 1 1 1 1 1 1 0 2 0 2 2 1 0 1 0 2 1 2 0 0 0 1 2 1 2 2 0 1 0 1 2 0 0 1 1 1 2 1 2 1 1 0 1 2 0 0 0 0 0 0 0 1 1 0 0 0 1 1 2 2 2 0 1 1 0 0 1 1 0 0 1 1 0 1 0 2 0 2 2 0 1 2 0 0 1 1 0 1 0 0 0 2 2 0 0 1 0 1 0 0 1 1 0 1 2 2 0 0 1 1 0 0 1 1 0 0 0 1 0 0 0 1 1 1 1 1 1 0 0 1 0 0 0 0 0 0 0 0 0 0 2 2 2 1 0 0 0 1 0 0 2 0 0 0 0 2 0 0 2 0 0 0 1 1 1 0 0 0 1 0 0 2 0 2 0 0 0 1 0 0 1 0 0 2 1 0 0 1 2 1 1 1 1 2 2 2 0 0 0 1 2 2 2 1 2 0 0 2 0 0 1 1 0 0 0 1 1 0 0 1 0 0 1 1 1 1 1 1 0 0 1 1 0 1 2 0 1 0 2 1 0 1 0 0 1 0 0 0 0 0 2 0 1 0 2 2 1 0 0 1 2 1 0 2 0 0 0 1 1 0 0 0 0 0 0 0 1 1 1 0 0 0 0 0 0 0 0 0 0 0 0 0 0 1 0 0 0 0 1 2 1 0 0 2 1 0 2 0 0 2 0 0 0 2 0 1 1 1 1 1 1 2 2 0 2 0 2 0 2 0 1 1 0 0 2 0 2 0 1 1 2 1 1 1 0 0 2 2 0 0 1 1 1 1 1 1 0 0 1 0 2 1 0 0 0 0 1 0 1 2 1 0 1 1 0 2 1 1 2 0 0 0 0 0 1 0 1 2 0 0 0 1 0 1 0 0 0 1 2 0 1 1 1 1 1 1 0 0 0 1 0 2 1 0 0 1 0 0 0 2 0 0 0 0 1 1 1 1 1 1 1 1 1 1 0 0 0 0 2 0 0 1 1 0 1 1 2 1 0 0 0 1 1 1 0 2 0 1 1 0 1 0 0 2 0 1 1 0 2 1 1 2 0 1 1 1 1 0 1 1 1 0 0 0 1 1 1 0 0 1 0 1 0 1 1 1 0 0 0 0 0 1 0 1 0 0 0 0 1 1 0 0 0 0 0 1 0 0 1 1 1 0 0 0 0 0 2 0 1 0 1 0 0 1 0 2 0 1 1
166 0 0 1 0 0 0 2 2 0 0 0 0 0 0 0 0 1 1 1 2 2 0 1 1 1 0 1 1 1 1 1 1 1 1 1 1 0 0 1 0 0 0 0 2 0 0 0 0 0 0 0 0 1 0 0 0 1 2 0 1 0 1 1 0 0 0 1 0 0 0 1 2 1 0 1 1 0 1 0 1 0 0 2 2 0 1 1 2 2 1 1 0 2 0 2 1 1 1 1 1 0 0 1 1 1 1 0 2 0 0 2 0 2 1 1 1 0 1 1 1 0 2 1 0 2 0 1 1 1 1 0 0 0 0 0 0 0 0 0 1 0 0 0 0 0 0 0 1 1 1 0 1 0 0 0 0 0 0 0 1 0 1 2 1 1 1 0 0 1 1 0 1 0 0 1 2 0 0 0 0 0 0 2 1 1 1 2 0 0 2 2 1 0 1 0 1 1 0 0 0 0 0 1 1 2 1 1 1 1 0 0 1 0 0 2 1 0 1 0 2 1 0 0 0 0 0 2 1 1 1 1 0 1 1 0 0 2 0 0 0 0 2 1 2 0 0 0 2 0 0 0 0 0 0 2 2 2 0 0 0 0 0 2 2 0 0 0 1 1 0 1 1 2 0 0 1 2 2 2 0 0 2 2 0 2 2 1 0 2 0 1 2 2 2 0 2 0 1 2 1 1 2 2 2 0 0 1 2 2 0 2 2 0 0 0 0 0 0 0 0 1 0 0 1 0 0 1 1 0 0 2 0 1 0 0 0 2 1 1 0 1 0 2 1 0 1 0 1 1 1 1 1 0 0 0 0 1 0 0 1 1 2 1 2 0 1 2 2 0 2 2 2 2 1 1 2 1 0 0 1 0 0 1 2 1 0 1 1 0 0 0 1 0 1 0 0 1 1 1 0 1 0 2 0 1 0 0 0 1 0 0 0 1 1 0 0 1 0 0 1 1 0 0 0 1 0 0 0 0 0 0 0 2 0 0 1 1 0 0 0 2 0 2 1 2 2 0 0 0 0 0 1 1 2 1 1 1 1 0 0 0 0 1 1 1 1 2 2 1 1 1 1 1 0 1 0 0 2 0 1 0 0 1 0 2 1 2 2 0 2 0 1 0 2 0 2 2 2 2 1 2 1 0 2 0 2 0 1 0 0 0 1 0 0 0 0 1 0 1 1 2 2 2 0 2 1 1 1 1 1 0 0 1 0 1 2 0 2 2 0 1 0 0 0 1 0 0 0 0 1 0 0 2 0 0 0 0 1 1 1 0 0 0 0 0 0 1 0 1 0 1 1 1 0 1 2 1 0 1 0 0 0 1 1 0 1 1 0 1 1 0 2 0 1 0 1 0 0 0 0 2 0 1 1 2 0 1 0 1 0 0 0 0 1 0 0 0 0 0 0 0 0 0 0 2 0 1 0 0 1 1 0 0 2 0 2 0 1 2 1 1 0 1 0 0 1 2 0 0 0 1 0 1 1 2 2 1 1 0 0 0 1 1 1 1 1 2 1 0 1 1 0 1 1 0 0 1 1 1 2 0 0 0 0 1 2 1 1 0 0 1 0 1 0 0 0 1 0 1 1 0 1 0 1 0 1 2 0 0 0 0 0 1 0 1 0 1 1 0 0 1 0 1 1 0 1 1 1 0 1 1 1 0 0 1 1 0 0 1 1 1 0 0 0 0 0 2 0 0 0 0 0 0 0 1 0 0 1 0 0 0 2 1 0 0 2 2 0 2 0 0 1 2 2 0 0 0 1 1 1 1 1 0 2 2 0 2 0 2 0 2 1 1 1 1 0 1 0 1 0 0 0 2 0 2 2 0 1 1 2 0 0 1 1 1 2 0 1 0 2 1 0 2 1 0 0 0 1 2 0 2 2 1 0 1 0 1 0 0 0 0 0 0 0 0 0 0 0 0 2 0 0 0 0 0 0 0 0 0 1 2 0 1 1 0 1 0 1 0 0 0 2 0 2 1 0 1 1 1 2 0 2 1 1 1 0 2 0 2 2 0 0 2 2 2 2 0 0 0 0 2 0 0 1 1 1 0 0 1 0 0 0 0 1 1 1 1 1 1 0 1 0 1 1 0 1 0 0 0 0 2 0 1 0 0 0 0 0 0 0 0 2 2 2 1 0 0 1 0 1 0 1 1 1 0 1 1 1 1 1 1 1 0 2 1 2 0 0 0 1 0 0 0 0 2 2 0 2 0 0 0 0 0 0 0 0 0 0 2 0 0 0 0 0 0 0 0 0 1 2 2
167 1 0 1 0 0 0 1 0 2 1 1 0 0 0 0 0 0 1 1 1 2 0 0 2 0 1 2 1 2 2 2 1 1 1 0 2 0 1 1 0 0 1 0 1 0 0 0 0 1 0 0 0 0 2 1 0 0 1 0 2 0 1 2 0 0 1 0 0 0 0 0 1 2 0 2 2 0 2 0 0 0 0 1 1 0 0 1 2 2 1 1 0 0 1 2 0 1 1 1 1 0 1 1 0 0 2 1 1 1 0 2 1 1 1 1 1 0 2 1 1 1 2 1 0 0 1 0 2 2 0 0 0 1 0 0 0 0 0 0 1 0 0 0 0 1 1 0 1 1 0 0 0 0 0 0 1 2 0 1 0 0 1 2 1 2 0 0 1 1 1 0 1 1 0 1 2 0 0 0 0 0 0 2 2 2 1 1 0 2 2 2 2 2 2 0 0 2 0 0 1 1 0 2 2 0 0 1 1 0 0 0 1 0 0 2 0 0 1 1 1 0 0 0 0 0 0 1 0 0 0 0 0 0 1 0 0 2 0 0 0 1 1 0 2 1 1 0 1 1 1 1 1 0 0 2 1 2 0 0 0 0 0 0 0 0 0 0 0 0 0 1 1 2 0 0 1 2 2 0 1 1 1 1 0 0 0 1 0 2 0 1 1 1 1 0 2 0 0 1 0 0 0 0 0 0 0 0 2 2 1 1 1 1 1 0 0 0 0 1 1 1 1 0 0 0 0 1 1 0 1 2 0 2 0 0 0 1 0 0 0 0 2 0 0 0 0 0 1 0 1 0 2 0 1 1 1 1 0 2 2 2 1 1 1 0 0 2 1 0 1 1 1 1 0 0 1 0 0 0 2 1 0 1 2 1 0 0 0 0 0 1 1 0 1 0 0 0 0 0 0 0 0 2 0 2 0 2 0 0 0 0 0 1 1 0 0 0 0 0 0 0 0 1 2 2 1 2 2 1 0 2 0 1 1 1 0 0 0 0 0 1 1 1 1 2 2 0 0 0 0 0 1 2 2 1 1 1 1 1 1 0 0 1 1 0 2 2 2 1 1 1 0 0 1 1 1 1 1 0 1 1 0 1 2 0 0 0 1 0 0 1 1 1 0 0 1 2 2 1 1 2 0 0 0 2 0 1 1 0 0 0 2 1 0 0 0 1 0 1 1 2 2 1 0 0 0 2 2 0 2 0 0 1 0 1 2 0 2 0 2 2 0 0 2 0 0 1 1 0 0 0 0 2 2 0 0 0 0 1 0 0 1 0 0 0 0 1 0 1 0 1 0 0 0 0 1 1 0 1 0 0 0 1 2 1 1 1 1 1 0 0 0 0 0 2 0 0 0 0 0 2 0 1 1 2 0 0 0 1 0 0 0 2 0 1 1 0 1 0 1 0 0 0 0 0 2 1 0 0 2 2 0 0 1 0 2 0 1 2 1 0 0 1 0 0 1 1 0 0 1 0 2 0 1 1 1 1 1 0 0 0 2 0 0 1 0 2 0 1 1 0 1 0 0 1 1 0 2 0 1 1 0 1 0 2 2 0 1 1 0 0 0 2 1 0 2 2 0 2 1 1 0 0 1 0 2 2 0 0 0 0 0 0 0 0 1 0 0 0 0 0 0 1 1 1 1 1 1 0 2 2 0 0 0 1 0 0 1 1 0 0 0 0 0 0 0 1 0 0 0 0 2 0 1 1 0 0 1 1 0 1 2 0 0 1 1 1 1 2 0 0 0 1 1 0 1 0 1 1 2 2 0 1 1 2 0 1 0 1 1 2 0 0 0 0 1 1 0 2 0 0 0 1 0 2 1 1 1 1 1 0 1 0 0 2 1 0 1 0 1 1 0 1 0 0 0 0 0 2 0 2 2 0 0 1 1 1 1 0 0 0 0 1 0 0 0 0 0 0 2 0 0 0 0 1 0 1 1 1 1 2 0 0 0 0 0 0 1 0 0 0 0 0 0 1 0 1 2 2 2 0 2 0 0 0 0 1 0 1 1 0 1 1 0 0 0 1 0 0 2 1 0 1 2 2 0 1 1 2 1 0 0 0 1 2 2 2 2 1 0 1 0 1 0 0 1 1 0 0 0 0 0 1 0 0 1 0 1 1 0 1 2 0 1 1 0 0 1 0 1 0 2 0 0 0 0 1 1 1 0 1 1 0 2 1 2 0 0 0 1 0 0 1 1 1 1 0 1 0 0 1 1 1 0 1 1 0 0 1 0 0 0 1 0 0 1 0 0 0 1 0
168 1 0 2 0 0 0 1 1 1 1 0 1 1 0 1 0 0 1 1 1 1 1 0 2 0 0 2 0 2 1 0 0 0 2 1 1 2 0 0 1 0 0 0 1 0 2 0 1 2 0 0 1 1 0 1 1 0 0 1 0 2 1 1 0 0 0 0 1 1 0 0 1 2 1 2 2 0 0 1 1 0 0 1 2 0 0 0 2 2 0 1 0 0 0 1 1 1 1 1 1 0 1 1 0 0 2 1 1 1 0 2 1 1 1 1 1 0 2 1 1 0 2 1 0 1 1 1 2 2 0 1 0 0 0 0 0 0 0 0 1 0 0 0 2 0 2 0 0 0 0 0 0 0 0 1 0 0 1 0 0 0 1 2 1 2 0 0 1 1 0 1 0 0 0 1 2 1 0 0 0 0 1 2 1 0 1 1 0 0 0 2 1 0 0 1 1 2 0 0 0 0 0 2 1 1 2 1 1 0 2 0 1 0 0 2 0 0 0 2 0 0 0 0 0 0 0 2 0 0 1 0 1 1 2 1 0 2 0 0 0 0 0 0 1 0 0 0 1 1 1 1 1 0 0 2 0 1 0 0 0 0 0 0 1 1 1 0 2 1 0 1 1 2 0 0 1 2 2 0 1 1 1 2 0 2 1 1 0 2 2 1 2 2 2 1 2 0 0 1 0 0 0 0 0 0 0 1 0 0 0 1 0 2 2 0 2 0 1 0 0 2 1 1 1 0 0 1 0 1 0 2 0 0 0 0 0 1 0 1 0 0 1 1 0 0 0 1 2 2 1 0 1 0 0 0 1 1 0 2 2 2 2 1 2 0 1 1 1 0 1 1 0 0 0 0 2 1 0 0 0 1 0 0 1 0 0 0 0 0 0 1 0 0 2 0 0 1 0 0 0 0 0 2 0 0 1 1 0 0 0 0 1 1 2 1 0 1 0 0 0 2 0 1 1 1 2 2 2 2 0 0 1 1 0 0 0 1 0 0 1 1 0 1 1 2 2 1 0 0 0 1 0 2 0 0 0 2 1 2 2 2 1 0 0 1 1 1 1 0 1 0 1 1 0 1 2 0 2 0 1 0 0 1 2 1 0 1 2 0 2 0 0 2 1 0 2 1 1 1 1 1 2 1 1 0 2 1 0 0 0 0 0 0 1 0 0 0 0 2 2 1 2 2 1 1 0 1 1 1 1 0 0 0 1 1 2 0 1 1 1 1 0 1 1 1 1 2 2 0 0 0 0 1 1 1 0 1 1 0 1 1 1 0 0 1 2 1 1 0 0 2 0 0 0 0 2 0 0 0 0 0 0 0 2 1 1 0 0 0 0 0 0 1 0 0 0 0 0 0 0 1 2 0 0 0 2 0 0 0 1 0 0 2 0 2 2 0 0 0 1 1 0 2 2 0 0 1 0 0 0 1 0 0 2 0 2 1 0 1 1 1 1 1 1 0 1 2 0 1 0 2 2 0 2 1 1 2 2 0 0 0 0 1 1 2 2 2 0 1 1 0 0 1 1 0 0 1 0 2 1 1 1 1 1 1 0 0 0 2 0 0 0 1 0 0 1 2 0 0 0 1 0 0 1 0 2 1 0 0 0 0 1 0 0 1 1 2 1 0 0 0 2 2 0 1 1 1 0 0 2 2 0 0 0 0 1 0 0 1 1 1 0 0 0 0 0 0 0 1 1 1 0 0 0 2 0 0 2 2 0 0 2 2 2 0 2 1 1 2 0 0 1 0 0 0 0 0 0 0 1 1 0 1 1 1 0 0 0 0 2 2 2 0 2 0 1 1 0 2 0 0 0 1 0 1 2 0 1 1 2 0 0 2 1 1 0 0 1 0 2 1 0 2 2 0 1 0 0 1 0 2 2 2 0 0 0 0 0 0 0 0 0 0 1 0 1 0 0 0 2 0 0 0 0 0 0 1 0 0 1 1 0 0 0 0 0 0 1 0 2 1 1 0 1 2 0 0 1 1 2 0 2 0 0 0 0 1 1 1 1 0 1 1 2 1 1 0 0 0 0 2 0 0 1 1 1 0 1 1 1 0 0 0 0 1 1 0 1 1 0 1 0 1 0 0 1 1 0 0 2 1 0 1 0 0 0 0 2 0 0 0 0 1 1 0 1 0 0 1 2 0 1 0 1 0 1 2 1 0 0 0 0 0 0 0 0 0 0 0 0 0 0 1 1 1 2 1 2 0 0 0 0 0 0 0 0 0 1 2 1 0 0 2 1 1 1 0 2 0 0 0
169 1 0 2 0 1 1 0 0 2 2 0 0 0 0 0 0 0 1 1 1 2 0 0 2 0 2 2 0 2 2 1 0 0 1 1 1 2 0 0 2 0 0 0 2 1 0 0 0 1 1 0 0 1 1 0 1 1 0 0 0 0 2 2 1 0 0 0 0 0 0 1 2 1 1 1 2 0 2 0 2 0 0 2 2 0 0 0 2 2 0 1 1 2 0 1 0 0 0 0 1 0 1 0 1 0 2 0 2 0 0 1 0 0 2 2 2 0 0 0 0 1 2 1 0 1 1 0 2 1 1 1 0 1 1 1 0 0 1 1 0 0 0 0 1 0 0 1 1 0 0 0 0 0 0 0 1 0 0 0 2 2 0 2 1 2 1 0 1 1 1 0 1 2 1 1 2 1 1 1 0 0 1 1 1 0 0 0 0 1 1 1 2 1 2 0 0 1 0 0 1 1 1 1 1 2 2 0 1 1 1 0 1 0 0 2 0 0 2 1 1 1 0 0 2 0 0 1 0 0 0 1 0 1 1 0 0 2 0 0 0 0 2 0 1 0 0 0 2 0 0 0 0 0 0 1 1 2 1 1 1 0 0 1 0 0 0 2 2 2 0 1 0 2 0 1 0 2 2 1 0 0 0 2 0 1 0 1 1 2 2 1 2 2 2 0 2 0 0 1 0 0 1 1 1 0 0 0 1 2 1 1 1 2 2 1 1 0 0 0 2 2 1 0 0 0 1 1 0 1 1 2 0 1 0 0 0 2 1 1 0 0 1 2 0 0 1 1 2 1 1 0 2 1 1 2 2 2 0 1 1 2 2 0 2 0 1 2 0 0 0 0 1 1 0 0 0 1 0 0 1 1 0 1 1 1 0 0 0 0 0 0 1 0 1 1 1 1 0 0 0 1 0 2 0 1 1 0 0 0 0 1 0 1 1 0 0 0 0 0 1 0 0 0 0 0 0 0 2 0 1 0 0 2 0 0 0 2 0 0 2 1 2 0 0 0 2 1 0 0 0 1 1 2 1 1 0 1 0 1 1 1 0 0 0 1 1 2 2 0 0 0 2 2 0 1 0 0 1 1 2 1 0 0 1 2 1 1 2 0 2 0 0 0 1 0 2 1 1 2 1 2 1 1 0 1 1 0 1 0 0 0 2 1 0 0 0 1 0 1 1 2 2 2 0 2 2 0 0 2 0 2 0 1 1 0 1 0 1 0 0 1 0 1 2 1 0 0 0 0 0 0 0 1 2 2 0 0 2 0 0 0 0 1 1 0 2 1 1 0 0 1 0 0 1 0 1 0 0 0 0 0 1 1 0 0 0 2 2 2 1 0 0 0 0 0 0 0 0 0 0 1 1 2 2 2 1 0 1 1 0 0 0 1 1 0 0 0 0 0 2 2 0 0 0 0 2 0 0 0 1 1 1 0 2 1 2 0 1 2 1 0 0 0 1 0 2 1 0 0 0 2 2 0 1 1 2 1 0 1 1 0 2 2 2 2 0 1 0 1 1 0 0 0 0 1 1 0 0 2 0 0 0 1 0 2 2 0 1 2 0 0 0 1 0 0 1 2 0 1 1 0 2 1 1 1 0 1 0 0 0 0 0 1 1 0 0 0 0 0 0 1 1 2 0 0 0 2 2 0 1 1 0 0 1 1 0 0 0 1 0 0 0 0 1 1 0 1 0 0 0 0 0 0 0 1 0 0 0 0 1 1 2 1 0 1 1 1 1 1 0 0 1 1 1 0 1 0 1 1 1 1 0 1 1 1 0 1 1 1 1 1 1 1 2 0 1 0 1 1 0 0 0 2 0 0 1 0 0 0 1 1 1 1 1 1 1 0 1 0 2 1 0 2 2 0 0 0 0 2 0 1 2 2 0 0 0 0 0 0 0 0 0 0 0 0 0 0 0 0 2 0 0 1 0 1 0 0 0 0 0 1 0 0 0 0 1 0 1 0 0 0 1 1 1 2 0 1 2 1 1 1 2 0 0 0 1 1 0 2 2 0 0 2 2 2 2 0 0 1 0 2 0 0 1 1 2 2 1 1 1 0 0 0 1 1 2 1 2 2 0 2 0 1 0 0 2 1 1 1 1 1 0 1 0 0 1 2 2 1 0 1 1 1 1 0 1 0 0 0 1 1 2 0 1 1 2 2 1 0 0 0 0 1 1 2 2 0 0 0 1 0 1 0 0 0 0 0 1 0 0 1 1 1 0 1 0 0 1 2 1 0 1 2 1 0 0 1 1 1 2 0
170 1 0 1 1 0 0 0 1 2 1 0 1 1 0 1 0 0 0 2 1 2 0 0 2 0 2 2 1 2 2 0 1 1 0 2 0 1 1 1 0 0 0 0 2 1 1 0 0 0 0 0 0 0 0 0 0 0 1 2 0 1 1 1 0 0 0 1 0 0 0 1 2 2 1 2 2 0 1 0 1 0 0 1 1 0 0 1 2 2 0 1 1 2 0 1 1 1 0 1 2 1 2 0 0 0 2 2 0 2 0 1 0 1 0 1 0 0 1 1 1 0 2 0 0 2 0 0 1 1 0 0 0 0 0 0 0 0 0 0 0 0 0 0 1 0 0 0 2 1 0 0 0 0 0 0 1 2 0 1 0 0 1 2 0 1 0 1 0 1 1 1 0 1 0 0 2 2 2 2 0 2 0 1 1 1 0 2 0 0 1 2 2 1 1 0 0 1 0 0 0 1 0 1 1 2 1 1 1 1 1 0 1 0 0 2 0 0 1 0 2 1 1 0 0 2 2 0 0 0 0 0 0 0 1 0 0 2 0 1 1 0 2 1 1 0 0 0 2 0 0 0 2 0 1 1 0 0 0 0 0 0 0 1 1 0 0 0 2 0 0 2 1 2 0 0 1 2 2 2 0 0 1 2 1 1 2 1 2 2 2 1 1 1 1 0 2 0 0 0 0 0 1 1 1 0 0 1 2 2 1 2 2 2 2 0 0 0 1 0 0 1 2 1 0 0 0 1 1 1 2 1 1 2 0 0 0 1 0 0 0 0 0 2 0 0 1 1 2 2 2 0 2 2 0 1 1 0 0 1 1 1 1 0 1 0 0 2 2 0 2 2 1 1 0 0 2 1 1 0 0 0 0 0 0 0 0 2 2 1 1 1 1 1 2 1 1 0 1 1 0 1 0 2 1 1 0 0 0 0 0 0 0 0 0 0 0 1 0 0 1 2 1 1 0 2 0 1 2 1 1 0 0 2 0 0 0 0 0 0 1 1 2 0 0 1 1 0 2 0 0 0 1 1 1 0 1 1 1 2 1 2 0 0 0 2 0 2 2 0 1 0 2 2 0 1 0 1 2 1 1 0 0 1 1 1 0 1 1 0 1 1 0 0 0 0 1 1 1 2 1 2 1 0 1 1 1 2 1 0 0 1 1 1 0 0 0 0 0 1 1 2 2 2 1 0 0 1 1 2 1 1 0 1 1 0 1 1 2 0 0 2 0 1 1 0 0 1 1 0 0 0 0 1 2 1 0 0 0 1 0 0 1 0 0 0 0 2 1 1 0 0 0 0 1 1 1 0 0 0 2 0 0 0 0 0 0 1 0 1 0 0 0 0 1 0 0 0 1 0 0 1 0 2 2 2 0 1 0 2 1 0 0 0 0 0 1 0 0 0 1 0 0 0 0 0 2 1 0 0 1 1 1 0 1 1 2 0 1 1 2 0 0 1 1 0 1 1 0 0 2 2 1 0 2 2 2 2 1 0 0 0 0 0 1 1 1 2 1 1 0 1 0 0 0 0 0 0 2 2 0 1 0 0 0 1 2 1 2 1 1 0 1 2 0 0 1 2 0 1 0 2 0 0 1 0 2 2 1 0 0 0 0 1 1 1 1 1 1 0 1 1 0 1 2 0 0 0 0 0 0 0 0 0 0 0 0 0 0 1 0 0 0 0 0 1 0 0 0 0 0 0 1 0 0 1 0 1 1 1 1 0 2 2 1 0 2 1 1 2 0 0 2 0 0 0 1 0 2 2 2 2 1 1 2 1 0 1 1 1 1 1 1 1 2 0 1 1 0 2 0 0 0 2 0 1 2 1 1 0 0 0 1 1 1 2 0 1 1 0 1 1 0 2 2 0 0 0 0 2 1 2 2 0 0 1 1 1 1 0 0 1 0 0 1 0 1 1 1 0 1 0 0 0 0 0 0 0 0 0 0 1 0 0 0 0 1 0 0 0 0 0 0 2 2 2 0 1 2 2 2 0 0 0 0 0 0 0 0 2 1 0 0 1 1 1 1 0 0 0 1 2 1 0 2 2 0 1 0 0 0 0 1 1 2 1 1 0 2 0 2 0 0 0 0 0 0 1 1 1 0 2 0 2 0 0 0 0 0 1 0 1 1 0 0 0 0 1 0 0 2 0 0 0 2 0 2 2 1 0 0 0 0 0 0 1 1 0 0 0 2 0 0 0 0 1 1 0 1 0 0 1 1 1 0 1 1 0 0 1 0 1 1 2 1 0 0 0 1 0 0 0
171 1 0 1 1 0 1 2 2 2 1 1 0 0 0 0 0 0 0 2 0 2 0 0 2 0 1 1 0 2 2 0 2 1 0 1 1 2 0 1 1 0 0 0 1 0 0 0 0 1 0 0 0 0 1 1 0 0 0 2 0 0 1 1 0 1 1 1 0 0 0 0 2 1 1 1 1 0 0 0 1 0 1 0 0 0 0 1 2 2 0 0 1 2 0 1 0 1 1 1 1 0 0 1 1 1 2 2 1 1 0 1 1 1 0 0 0 0 1 1 1 0 2 1 0 1 1 1 1 1 1 0 0 0 0 0 0 0 0 0 0 0 0 1 0 0 0 0 0 0 0 0 0 0 0 0 0 1 0 1 0 0 1 2 1 2 0 1 0 1 1 2 0 2 1 1 2 0 0 0 0 0 0 1 1 1 1 1 0 1 2 2 2 0 0 1 0 2 0 0 0 0 0 0 0 1 1 1 1 0 2 0 1 0 0 2 0 0 2 1 1 1 0 0 0 0 0 1 0 1 0 0 0 0 1 0 0 2 0 0 0 0 0 0 1 0 0 0 1 0 0 0 0 1 1 2 1 2 1 1 1 0 0 1 1 0 1 1 1 0 0 2 1 2 0 1 1 2 2 1 0 1 0 1 1 0 0 1 2 2 2 1 0 2 1 1 2 1 0 1 0 0 1 1 1 1 2 0 1 1 0 1 2 2 2 2 0 0 0 0 2 2 1 0 1 0 1 1 0 1 2 1 0 1 0 0 0 1 0 1 1 1 1 1 0 0 0 0 1 0 0 1 2 0 0 0 1 1 0 2 2 2 1 1 1 1 0 2 1 1 1 1 0 0 1 1 0 1 0 0 0 0 0 1 1 0 0 0 0 0 0 0 1 0 2 0 0 1 1 0 1 1 0 2 0 2 0 1 0 0 0 0 0 0 0 0 0 0 0 0 0 1 1 1 0 0 0 0 0 1 0 1 0 1 0 1 0 0 1 0 2 2 1 1 1 1 2 1 0 0 0 1 1 2 1 1 0 2 0 1 1 1 0 0 1 1 1 2 2 2 2 1 2 2 2 0 1 0 2 1 1 0 0 0 2 2 0 0 2 2 2 0 0 0 1 0 2 1 1 2 1 2 1 1 0 1 1 1 2 0 1 1 1 1 0 0 1 0 0 0 0 2 2 2 0 0 0 0 0 2 0 1 0 1 0 0 1 0 1 2 1 0 0 1 2 0 0 2 2 0 0 0 0 2 2 1 0 0 2 0 2 0 0 0 0 0 0 1 1 0 1 0 1 1 0 1 2 1 0 1 0 0 1 1 0 1 2 1 1 0 1 0 0 0 0 0 0 1 1 1 1 0 1 0 0 1 2 0 0 1 0 0 0 2 0 2 2 0 0 0 1 1 0 1 1 0 1 0 0 0 1 1 0 0 1 0 2 0 0 1 1 1 0 1 1 0 1 0 0 0 0 2 1 0 1 1 1 2 2 0 0 0 1 2 2 2 2 1 1 0 1 1 0 0 1 1 2 0 2 1 1 0 0 1 0 2 2 1 1 0 0 2 0 1 0 0 1 2 0 2 1 1 0 1 0 0 1 0 0 1 1 1 0 1 2 1 0 0 0 0 0 1 1 2 0 0 1 2 1 0 2 1 1 0 0 1 0 0 1 1 0 0 1 1 0 0 0 1 0 0 0 0 1 0 1 0 0 0 0 0 0 0 1 1 0 0 2 1 1 2 0 0 2 1 1 0 1 0 2 2 2 2 1 0 1 1 0 2 0 2 0 2 1 1 2 0 0 1 0 1 0 0 0 1 0 1 1 1 1 1 1 0 0 0 0 1 1 0 0 0 1 0 0 1 1 0 0 0 0 1 1 1 1 2 0 0 0 0 0 0 0 0 0 0 0 0 0 0 0 0 2 0 0 0 0 1 0 0 0 0 1 1 0 0 0 0 1 0 1 0 0 0 0 1 2 2 0 2 2 1 1 0 1 0 0 0 1 1 1 2 2 0 1 2 2 2 2 0 0 0 0 2 0 0 1 1 1 1 2 2 2 0 0 0 1 1 2 2 2 1 0 2 0 1 1 0 0 1 1 1 0 2 0 1 0 0 0 1 2 0 0 2 0 2 1 1 0 1 0 1 0 0 1 0 1 0 1 2 2 0 0 0 0 0 0 0 0 0 0 0 1 0 0 0 0 0 0 0 1 0 0 1 1 2 0 0 0 0 0 0 0 0 1 2 1 0 0 0 1 0 2 1
172 1 0 2 1 1 1 2 2 1 1 1 0 0 0 0 0 0 2 1 1 2 1 0 2 0 0 0 1 1 1 0 1 1 1 0 2 0 0 1 0 0 0 0 1 0 0 0 0 2 1 0 0 0 1 0 1 0 0 1 2 1 1 1 0 0 1 1 0 1 0 0 2 2 2 2 2 0 0 0 0 0 1 0 0 0 0 0 1 2 0 0 0 2 0 0 0 1 1 1 1 0 1 1 0 0 2 2 1 1 0 1 1 2 1 0 0 0 1 1 1 0 1 2 0 0 1 0 0 0 1 0 0 0 0 0 0 0 0 0 1 0 0 1 1 0 1 0 0 0 0 0 0 0 0 0 1 1 0 0 2 1 1 2 1 1 1 1 1 2 0 0 2 1 0 0 2 1 0 0 0 1 1 1 1 0 1 2 0 0 0 2 1 1 1 0 2 2 0 0 0 0 0 2 2 0 0 0 0 0 1 0 1 0 0 2 1 0 0 1 1 1 0 0 0 0 0 1 0 0 0 0 1 0 1 0 0 2 0 0 0 0 2 0 1 0 0 0 2 0 0 0 0 1 1 1 1 2 1 1 1 0 0 0 1 1 1 0 1 0 0 1 0 2 0 0 1 2 2 1 0 0 0 1 1 0 1 0 1 2 1 1 2 2 2 0 1 0 0 1 0 0 1 1 1 0 0 0 1 1 0 1 2 2 2 0 0 0 0 0 0 1 1 0 1 0 1 0 0 0 2 2 0 1 0 0 0 1 0 1 1 1 0 2 1 0 0 0 1 1 1 1 2 0 1 0 1 1 0 2 2 2 2 2 2 1 1 1 1 0 1 1 1 1 0 0 1 1 0 0 2 0 0 0 1 1 0 0 0 0 0 0 2 0 2 0 0 0 0 0 0 0 0 1 0 0 0 0 1 0 0 2 0 1 1 1 0 1 0 0 0 2 1 2 0 0 0 0 2 0 0 1 0 2 1 1 0 1 0 1 2 1 2 0 0 1 1 1 0 0 0 1 1 1 2 1 1 2 0 2 1 2 1 0 0 1 1 1 1 0 2 0 0 0 1 1 1 2 2 0 0 0 0 0 1 2 1 1 1 0 0 1 0 1 0 0 1 0 0 2 2 2 1 1 0 1 1 2 2 0 0 0 0 0 1 0 0 2 0 2 2 2 2 2 0 1 1 1 1 1 1 0 0 0 0 0 1 0 1 1 1 1 0 0 2 0 0 1 1 0 0 1 0 2 1 0 0 1 1 1 0 0 0 1 1 1 2 2 2 0 2 0 0 0 1 0 2 1 0 1 0 0 0 1 1 0 2 1 0 1 0 0 0 0 2 1 1 0 0 0 0 2 0 1 2 2 2 2 0 1 1 0 0 0 1 0 0 0 0 0 1 1 0 0 0 0 2 2 0 0 0 0 1 1 1 1 2 0 0 0 2 1 0 2 0 0 2 0 1 1 0 2 0 1 2 2 1 1 1 0 0 0 0 0 0 2 1 2 0 1 1 0 0 0 0 0 0 0 2 0 1 0 0 0 0 2 2 1 1 1 0 0 0 1 0 0 1 2 0 1 0 1 1 1 1 1 1 2 1 0 0 0 0 0 0 1 0 0 0 0 0 1 0 2 0 1 1 0 0 0 0 0 0 0 0 1 0 0 0 1 0 0 1 1 0 0 0 1 0 1 1 2 0 0 0 0 1 0 0 0 0 0 2 2 1 0 2 1 1 2 0 0 1 1 2 0 2 0 1 1 2 2 1 0 2 1 1 2 2 2 0 0 2 0 0 1 0 1 0 2 0 0 0 2 0 0 0 0 0 2 2 0 1 0 0 1 0 0 2 0 2 2 0 2 1 0 1 0 1 2 0 2 2 0 0 1 0 1 1 0 0 1 1 0 0 1 1 0 0 0 2 0 0 0 0 0 0 1 0 0 1 1 0 0 0 1 1 1 1 0 0 0 2 1 1 1 0 1 2 2 2 0 2 0 0 0 0 2 0 2 2 0 0 2 2 2 2 0 0 1 0 2 0 0 0 1 0 2 0 0 0 0 0 0 2 2 2 0 2 1 1 1 0 0 0 0 1 1 0 0 0 1 0 1 1 0 1 1 2 0 0 0 1 2 2 1 0 0 1 0 1 0 2 0 1 0 1 2 1 0 0 0 0 1 0 1 1 1 1 0 0 1 0 0 0 2 2 0 2 2 2 1 1 2 0 2 2 0 1 2 1 0 0 1 0 0 1 0 2 1 1 1
173 1 0 1 0 0 0 1 2 2 1 0 2 2 0 0 1 0 2 0 0 0 0 0 2 0 1 2 0 2 2 0 1 0 2 0 2 1 0 0 1 0 0 0 0 0 1 0 0 2 1 0 0 0 0 1 1 0 1 2 0 0 0 0 1 1 1 0 0 0 0 1 1 2 1 2 2 0 0 1 0 0 0 2 2 0 0 0 2 2 0 0 1 1 0 1 0 1 1 1 0 0 0 2 0 0 2 2 0 2 0 1 0 0 2 2 2 0 0 1 1 1 2 0 0 1 0 0 1 0 1 1 1 1 0 0 0 0 0 0 1 0 0 0 0 0 0 0 1 1 1 0 0 0 0 0 1 0 0 0 1 0 2 2 1 1 0 1 0 0 2 0 0 2 1 1 2 2 0 0 0 2 0 2 1 1 1 0 0 2 2 2 0 0 0 0 0 2 0 0 0 0 0 1 1 1 1 0 2 0 1 0 1 0 0 2 0 0 1 1 1 1 0 0 0 1 1 1 0 0 0 0 1 1 1 0 0 2 0 0 0 0 2 0 2 1 1 0 2 0 0 0 1 0 0 1 1 2 1 1 1 0 1 1 1 0 1 0 2 1 0 0 0 2 0 0 0 2 2 0 1 0 1 2 0 2 0 2 0 2 0 1 0 2 2 2 2 1 0 1 0 1 1 1 1 0 0 0 1 2 0 2 2 1 1 0 0 0 2 0 0 2 2 1 0 0 0 2 1 1 2 1 0 0 0 0 0 0 0 0 0 1 1 1 0 0 0 1 2 1 0 0 2 0 1 1 1 0 0 2 2 2 1 1 1 1 0 2 2 0 1 2 0 0 1 1 2 2 1 0 0 0 0 0 1 0 0 1 1 0 0 0 1 0 1 0 0 0 1 1 0 1 0 1 0 1 0 1 0 0 0 1 0 0 0 0 0 0 0 0 1 0 0 2 1 1 1 0 0 0 0 0 0 2 0 0 0 1 0 0 2 0 2 1 1 2 1 1 0 0 0 1 0 2 0 0 0 1 1 2 1 2 0 0 1 0 2 2 2 1 1 1 0 0 1 0 0 0 2 2 2 1 0 0 2 1 0 1 2 1 0 0 1 1 1 0 2 1 1 2 1 2 1 1 1 0 2 1 0 0 0 1 0 2 0 0 0 0 0 0 0 2 2 2 1 1 0 1 1 2 0 0 1 1 1 0 1 0 2 0 1 2 0 1 1 0 0 0 0 0 1 0 0 2 0 0 0 0 2 1 0 0 0 0 0 1 1 1 0 1 0 1 0 0 1 0 2 2 0 2 0 0 1 0 0 0 0 2 1 2 0 0 1 1 0 0 0 1 1 1 1 1 0 2 2 2 0 0 1 2 0 0 0 2 0 1 1 0 0 0 1 1 1 1 1 0 1 1 0 0 1 1 0 0 2 1 2 0 1 1 2 2 0 1 0 0 2 1 0 0 1 1 1 1 2 2 0 2 1 0 0 0 2 2 2 2 1 2 1 1 0 1 1 0 1 0 1 0 2 0 1 1 1 0 0 2 1 2 2 1 0 2 0 2 1 0 2 1 0 0 0 1 0 0 1 0 2 1 1 0 0 0 0 0 0 1 0 1 1 0 0 0 0 2 0 2 2 0 0 0 0 0 0 0 0 0 1 0 0 0 0 0 1 1 0 1 0 0 0 0 0 0 1 0 1 0 0 0 0 0 0 0 1 0 0 0 2 1 1 2 0 0 2 0 0 0 1 0 0 0 1 1 1 0 1 2 0 1 1 1 1 1 2 0 0 2 0 2 0 2 0 0 1 1 1 0 2 0 0 0 1 1 1 0 0 2 1 0 2 2 1 2 0 2 2 0 1 0 0 2 0 1 2 1 0 2 0 1 0 0 0 0 0 0 0 0 0 0 0 0 2 0 0 0 0 0 0 0 0 0 0 1 0 1 1 0 1 0 1 0 1 0 1 1 1 2 0 1 1 0 1 1 2 0 1 1 0 2 0 2 2 0 0 2 2 2 2 0 0 0 0 2 0 0 1 1 0 1 0 1 0 0 1 1 2 1 1 1 1 1 0 1 0 1 0 0 2 0 0 0 0 1 0 1 0 0 0 0 2 1 0 2 1 0 1 0 0 0 1 0 1 0 1 1 1 0 2 2 1 1 1 2 1 0 0 0 0 0 0 0 2 0 1 1 2 1 2 0 2 1 1 1 1 1 0 1 0 0 0 0 0 0 0 2 0 0 0 0 1 0 2 1
174 0 0 2 1 0 0 2 2 1 1 0 0 0 0 0 0 0 0 2 1 2 1 0 2 0 1 2 0 2 1 1 1 1 2 2 1 2 0 0 1 0 0 0 1 0 1 0 0 1 0 0 1 0 1 1 1 1 1 1 0 1 2 2 0 0 0 1 0 0 0 0 1 2 1 2 2 0 1 1 1 0 0 2 2 0 0 0 1 1 0 0 1 1 0 2 0 2 0 0 2 0 0 1 1 1 2 1 0 2 1 0 0 1 0 0 0 0 1 2 2 0 2 1 0 1 1 1 2 2 1 1 0 1 0 0 0 0 0 0 1 0 1 0 0 0 0 0 1 1 1 0 0 0 0 0 0 0 0 1 2 2 2 2 1 2 0 0 2 2 0 0 0 2 1 1 2 0 0 0 0 0 0 2 1 1 1 1 1 2 1 2 1 0 1 0 0 1 0 0 0 0 1 1 1 2 2 0 2 0 0 1 1 0 0 2 0 0 1 1 1 1 0 0 0 1 0 0 0 0 0 1 0 0 2 0 0 2 0 0 0 0 2 0 1 0 0 0 2 0 0 0 1 1 1 2 0 0 0 0 0 0 0 1 0 0 2 0 0 0 0 2 0 1 0 0 0 1 1 1 1 0 1 2 0 2 0 1 1 1 1 1 1 2 2 1 1 0 0 1 0 0 1 1 1 0 0 1 2 1 1 0 2 1 1 0 0 1 0 0 1 2 2 1 1 0 0 0 0 1 1 1 0 2 0 0 0 2 0 0 0 0 1 1 0 0 0 0 2 2 2 0 1 0 0 0 1 0 0 1 1 1 0 0 0 0 0 2 2 0 2 2 1 1 0 0 2 2 0 0 0 0 0 0 0 0 0 0 0 0 1 1 0 0 2 1 1 0 1 1 0 1 0 2 0 1 1 1 0 1 1 1 1 0 1 1 0 0 0 1 0 1 1 1 1 1 1 0 1 0 1 0 2 0 2 1 0 0 0 0 0 1 2 0 0 2 1 2 0 0 0 2 0 1 2 0 2 0 1 0 0 0 0 0 0 2 0 1 1 0 1 0 0 0 2 0 1 0 2 2 2 1 0 0 1 2 1 2 2 0 2 0 1 0 0 0 1 2 2 1 0 2 1 0 2 0 2 1 0 0 0 2 0 0 0 1 1 0 0 0 1 2 2 2 0 1 1 0 0 1 1 1 0 2 0 0 1 1 1 2 0 0 0 2 2 1 0 1 1 0 0 0 0 2 2 1 0 1 0 1 0 0 0 0 0 2 2 1 1 0 1 0 0 0 0 0 0 2 0 2 0 0 0 0 1 1 1 2 1 1 0 0 2 0 0 0 0 1 1 0 0 1 0 1 1 2 0 0 0 0 0 0 0 0 2 1 0 0 0 0 1 1 0 0 0 0 2 0 0 0 1 1 1 0 2 0 2 0 0 1 0 0 0 1 0 0 2 1 0 0 1 1 1 1 2 2 1 2 2 0 0 0 2 0 0 1 0 2 0 0 2 0 1 0 0 0 1 0 2 0 1 0 0 1 1 2 1 1 1 1 1 0 0 1 1 0 2 1 0 1 0 1 0 0 0 0 2 1 0 0 1 0 0 0 0 1 0 1 1 0 0 1 0 2 0 2 2 1 1 0 2 2 0 0 0 0 0 0 0 1 1 1 0 0 0 0 0 0 0 1 1 1 1 0 0 1 0 0 0 0 0 0 2 0 0 1 2 0 0 2 0 1 2 0 0 0 2 0 0 0 0 0 1 0 1 1 1 1 1 1 1 1 2 0 2 0 2 1 0 1 0 0 1 2 1 1 2 0 0 1 2 1 1 1 1 1 1 0 1 0 1 1 0 2 1 0 0 0 0 2 0 2 2 1 0 0 0 0 0 0 0 0 1 0 0 1 1 1 1 0 0 0 0 0 1 0 1 0 0 0 1 1 0 0 0 0 1 1 2 0 1 0 0 0 1 1 0 2 2 0 0 1 1 0 0 0 0 2 0 2 2 0 0 2 2 2 2 0 0 0 0 2 0 0 1 1 0 1 0 0 0 0 0 0 1 2 2 1 2 1 0 2 0 2 0 0 0 0 0 0 0 2 1 1 2 0 1 0 0 1 0 1 2 0 1 1 0 1 1 2 0 0 2 0 0 0 0 2 0 0 0 0 0 1 0 0 0 0 0 0 1 0 1 0 0 2 2 0 0 0 0 2 0 0 0 0 0 0 0 0 0 0 1 2 1 1 0 0 2 1 0 0
175 0 0 0 1 0 0 1 2 2 1 0 1 2 1 1 0 0 1 1 1 1 1 1 1 1 0 1 1 2 2 0 1 2 1 2 1 1 0 0 2 0 0 0 1 0 1 0 0 0 0 0 0 0 0 1 0 0 1 2 0 0 1 1 0 0 0 0 0 1 1 1 1 2 1 2 2 0 1 0 0 0 0 1 2 0 0 0 2 2 1 0 1 0 1 1 0 1 1 1 1 0 0 0 2 2 2 1 0 2 0 1 1 2 2 2 2 1 1 1 1 1 1 2 1 0 1 0 2 2 0 1 0 0 0 0 0 0 0 0 1 0 0 0 0 0 0 0 0 0 0 0 0 0 0 0 0 0 1 2 0 0 2 2 0 1 0 1 0 2 0 0 1 0 0 1 2 0 0 0 0 0 0 1 1 1 1 0 0 2 2 2 2 2 2 0 1 1 0 0 1 1 0 2 1 1 0 1 1 0 0 0 0 0 0 2 1 0 0 1 1 0 0 0 1 0 0 1 0 0 0 0 2 1 1 1 1 2 0 0 0 0 2 0 2 0 1 0 2 0 0 0 1 0 0 2 1 1 0 0 0 0 0 2 1 0 0 0 1 0 1 2 2 2 0 0 0 2 2 0 2 1 1 1 0 2 1 0 0 1 0 1 1 2 2 1 2 0 0 1 0 0 0 0 0 0 0 1 1 1 0 1 1 1 1 0 0 0 0 0 1 1 0 0 1 0 0 2 2 0 2 0 0 1 0 0 0 0 0 2 0 0 2 1 0 0 0 0 2 2 2 0 1 0 0 0 1 1 0 2 2 2 2 1 2 1 0 2 2 0 2 2 1 1 1 1 2 1 0 0 2 1 0 0 1 1 0 0 0 0 0 2 0 0 2 1 1 1 0 0 0 0 0 2 0 1 1 1 0 0 0 0 0 0 0 0 1 0 0 0 0 1 1 2 1 1 1 0 0 0 0 0 1 0 1 1 0 1 0 0 2 0 2 0 0 0 2 2 0 0 0 2 1 2 1 1 0 0 2 0 0 0 0 1 1 1 1 2 2 1 1 1 0 0 0 0 0 0 2 2 2 1 0 0 0 2 2 0 2 1 1 0 0 2 1 0 1 1 1 2 1 2 1 0 1 1 1 1 0 0 0 0 0 0 0 0 0 0 0 0 0 2 2 2 0 0 0 1 1 1 1 0 0 1 2 0 1 0 1 1 0 1 0 1 1 0 0 1 1 0 1 0 0 1 1 1 0 0 2 0 1 0 0 0 0 2 2 2 2 0 1 1 1 0 0 1 1 2 0 2 0 0 1 1 0 0 1 1 1 1 1 0 1 0 0 0 0 0 1 0 0 1 1 2 1 2 2 2 0 0 1 0 0 1 1 1 1 0 1 0 1 1 2 1 2 0 1 2 0 0 1 1 1 1 2 1 1 0 0 1 1 1 0 1 0 0 1 0 0 0 0 2 1 1 2 1 1 2 2 0 0 0 0 0 0 0 1 2 1 0 1 1 1 0 0 0 0 0 1 1 1 1 0 0 0 1 0 1 1 0 0 0 1 2 0 0 2 2 0 2 0 2 0 0 1 0 1 1 1 0 1 0 1 0 0 0 1 0 0 0 0 0 1 2 0 0 1 0 0 1 2 1 0 0 0 0 0 0 1 2 1 1 1 1 0 0 1 0 0 1 0 1 1 0 0 2 0 0 1 1 0 0 2 2 1 0 2 1 1 2 0 0 2 1 1 0 1 0 2 2 2 2 1 0 1 1 1 2 1 2 0 1 0 2 2 0 0 2 0 2 0 1 1 2 1 1 0 1 1 0 0 0 1 0 0 1 0 0 1 0 0 1 0 2 2 0 1 0 0 2 1 2 2 0 0 1 0 1 1 0 0 0 0 0 0 0 0 1 0 1 2 0 0 0 1 0 2 0 1 1 0 1 0 0 0 1 1 0 2 0 0 0 1 0 0 0 0 1 1 1 2 0 0 0 0 0 0 1 0 2 2 0 1 1 2 1 2 0 0 1 0 1 0 0 2 2 0 0 1 1 1 0 0 0 2 0 0 0 2 2 0 2 0 1 0 0 0 2 0 0 1 1 1 1 2 0 2 1 1 0 0 2 0 1 0 0 1 0 0 0 2 0 2 0 0 0 0 2 1 0 0 0 0 1 0 0 0 0 0 0 1 0 0 0 0 2 2 0 0 0 0 2 0 0 0 0 0 0 1 1 1 1 1 2 1 0 0 1 1 2 1 2
176 1 0 2 0 0 0 1 2 2 1 0 0 1 0 1 0 0 2 0 0 1 0 0 2 0 1 2 0 2 2 1 0 1 2 1 2 2 0 0 2 1 0 0 1 0 1 0 0 2 0 0 1 0 0 1 0 2 2 1 1 1 0 0 0 0 1 2 0 0 0 2 2 1 0 1 1 0 0 2 0 0 0 0 1 0 0 1 2 2 0 0 1 1 0 0 0 1 1 1 0 0 0 1 1 1 2 1 1 1 0 2 1 1 1 1 1 0 0 2 2 0 2 2 0 0 2 0 2 2 0 0 0 1 1 1 0 0 0 0 1 0 0 0 1 0 0 0 0 0 0 0 0 0 0 0 0 2 0 1 0 0 2 2 0 2 0 1 0 2 0 0 0 2 0 1 1 1 0 0 0 1 0 1 1 1 1 0 0 0 0 1 2 2 2 1 2 2 0 0 0 0 0 2 2 1 1 0 0 0 1 0 1 0 0 2 0 1 1 0 2 1 0 0 0 1 0 2 1 1 1 1 0 0 2 0 0 2 0 0 0 1 2 0 2 0 0 0 2 0 0 0 0 0 0 1 1 0 0 0 0 0 0 0 0 0 0 0 0 0 0 2 0 2 0 0 0 1 1 0 1 0 1 1 0 1 1 2 0 2 1 1 2 2 2 0 1 0 1 2 1 1 0 0 0 0 0 0 1 1 0 1 2 1 1 0 0 0 0 1 1 1 1 1 1 0 0 0 0 0 1 1 0 2 0 0 0 1 0 1 1 1 2 2 1 0 0 0 1 1 1 1 1 0 0 0 1 2 0 1 1 1 0 0 0 0 1 2 1 0 1 1 0 0 1 1 1 2 2 1 2 1 0 0 0 0 0 0 0 0 0 2 1 0 1 0 0 2 0 0 0 0 0 2 1 0 0 2 1 0 0 1 0 0 0 0 0 0 0 0 0 0 1 1 1 0 0 1 1 1 0 2 0 2 0 0 0 0 0 0 2 1 2 0 0 1 1 0 0 0 0 0 0 2 1 0 1 1 2 1 0 1 0 1 1 1 1 2 2 0 0 1 0 0 1 0 1 0 0 0 2 0 0 0 0 2 2 1 2 0 2 0 1 1 0 0 2 1 1 2 2 2 2 1 0 1 2 1 1 0 0 1 1 1 0 0 0 0 0 1 1 1 1 1 0 1 0 1 1 0 2 0 0 0 0 1 1 1 1 0 2 2 0 2 2 0 0 1 1 1 0 1 0 1 2 1 0 1 1 1 0 0 0 1 1 0 0 1 1 0 1 0 2 0 0 1 1 1 0 1 0 0 0 0 2 1 1 1 0 1 0 0 0 0 0 0 0 0 0 0 0 2 2 0 0 0 2 2 0 2 2 0 0 1 1 1 1 0 0 0 1 1 1 1 1 0 1 2 0 0 0 0 0 0 2 1 2 0 0 2 1 1 0 0 2 0 2 0 0 0 0 2 2 0 2 1 2 2 2 0 0 0 0 0 0 0 1 1 1 0 1 1 0 1 1 0 0 0 1 1 1 2 0 0 0 2 1 1 1 0 0 2 0 0 0 0 0 2 0 1 1 0 0 0 2 0 2 1 0 0 0 0 0 0 0 0 0 0 0 0 0 0 0 2 1 0 2 1 1 0 1 1 0 0 0 1 2 0 0 1 0 0 0 0 0 1 1 1 0 0 0 0 0 0 1 1 1 0 0 1 0 0 2 1 1 0 2 1 1 1 1 1 1 1 1 0 2 1 0 1 2 1 1 0 2 1 1 0 0 0 2 2 2 0 2 0 1 1 0 1 0 0 1 1 1 1 0 1 1 1 1 0 0 1 1 2 1 0 1 0 1 1 0 1 1 0 0 0 0 2 0 2 2 1 0 1 0 0 0 0 0 0 1 0 0 1 1 0 0 0 2 0 0 0 0 0 0 0 0 0 2 2 1 0 1 2 2 0 1 0 0 0 1 0 0 1 0 1 1 0 1 1 0 0 0 0 0 1 1 0 0 0 0 2 2 1 2 0 0 1 0 1 0 0 2 2 0 1 0 1 0 0 0 0 1 1 1 0 2 0 2 0 1 1 1 0 2 0 1 1 0 0 0 1 0 0 1 1 2 0 0 1 1 0 1 1 0 1 1 1 1 0 2 0 0 0 0 2 1 0 0 0 0 0 0 0 0 1 0 0 0 0 1 0 0 0 0 0 0 0 0 2 0 1 0 0 0 1 0 2 1 1 0 1 0 1 0 0 0 0 1 0
177 1 0 1 0 0 1 0 0 2 2 0 0 0 0 0 0 0 0 1 1 1 0 1 1 0 1 1 1 2 2 1 1 1 1 0 2 2 0 0 2 0 0 0 2 0 1 0 1 2 0 0 0 0 0 1 0 1 2 0 1 2 1 1 0 0 2 0 1 1 0 0 2 2 2 2 2 0 2 0 2 0 0 1 1 0 0 1 2 2 0 1 1 0 0 2 2 1 1 1 0 0 1 1 0 0 2 1 1 1 0 2 1 2 1 1 1 0 1 1 1 1 2 1 0 1 1 0 2 1 1 1 0 1 1 1 0 0 1 1 1 0 0 0 0 0 0 0 1 1 0 0 1 0 0 0 1 0 1 0 1 1 1 1 2 2 0 1 0 2 0 0 1 0 1 1 2 2 2 2 0 2 1 2 1 0 0 1 1 2 2 2 1 0 0 0 1 2 0 0 2 0 0 1 1 1 1 1 1 0 1 0 1 0 0 2 0 0 2 0 2 1 0 0 0 1 0 2 1 1 0 1 0 0 2 0 0 2 0 0 0 1 2 0 1 1 1 0 1 1 1 1 1 0 0 2 1 1 0 0 0 0 1 1 0 0 0 0 1 1 0 1 0 1 1 0 1 2 2 1 1 0 1 2 0 2 1 1 1 2 1 2 2 2 2 0 1 0 0 0 0 1 0 0 0 0 0 0 0 0 0 0 2 2 2 0 2 0 1 0 0 2 2 2 1 0 0 2 1 1 2 1 0 2 0 0 0 2 0 2 0 1 1 1 0 0 1 0 2 2 2 0 1 1 0 1 1 2 0 2 2 2 2 1 2 0 1 2 2 0 2 2 0 0 1 1 1 1 1 1 1 1 0 0 1 0 0 0 0 0 0 1 1 0 2 1 1 0 0 0 0 0 0 2 0 2 0 1 0 0 0 0 0 0 0 0 1 0 0 0 0 1 2 2 0 0 0 0 1 1 0 0 0 2 1 1 0 1 0 1 1 0 1 0 0 1 1 1 0 0 0 1 1 2 1 0 1 1 2 2 1 2 0 1 1 0 2 1 1 0 1 0 2 2 1 1 0 0 1 0 0 0 0 0 1 1 1 1 2 0 2 0 1 2 0 0 1 1 1 2 1 1 1 0 0 2 2 1 1 0 1 0 1 1 0 0 0 1 0 2 2 2 2 2 1 1 1 0 0 1 0 1 0 1 2 0 0 1 2 2 0 0 0 1 1 0 0 0 0 0 1 0 0 2 2 2 0 1 0 0 0 2 1 0 0 1 2 1 0 1 0 1 0 0 1 0 2 0 0 0 0 0 0 0 0 0 0 1 1 1 1 0 0 0 1 1 0 0 0 1 0 1 0 2 2 2 1 1 0 2 1 0 0 1 0 1 1 0 1 0 0 1 0 0 0 1 1 0 0 0 1 1 0 0 1 0 2 0 1 1 1 2 0 0 1 0 2 2 0 0 1 1 1 0 1 2 1 1 0 1 1 0 1 2 2 2 1 2 1 0 0 1 0 0 0 0 0 0 2 0 0 1 0 1 1 1 0 0 0 1 0 1 0 2 0 0 2 1 0 0 0 0 1 1 2 1 1 1 1 0 0 0 0 0 0 0 0 2 2 0 0 0 1 2 0 0 0 0 0 0 1 1 1 0 0 1 0 0 2 2 0 0 1 1 0 0 0 0 0 0 0 0 0 0 0 2 1 0 0 0 1 1 2 0 0 0 2 0 1 2 0 0 2 0 0 1 2 0 2 2 2 2 1 0 1 2 1 1 0 1 0 1 0 1 1 0 0 1 0 1 0 0 0 2 0 0 2 0 1 1 1 0 1 1 1 2 0 1 0 0 0 0 0 2 2 0 1 0 0 2 0 1 2 1 0 0 0 0 0 0 0 0 0 0 0 0 0 1 1 0 1 0 0 0 1 0 1 1 0 0 2 2 0 0 0 1 2 1 2 0 1 0 1 0 1 1 0 2 2 1 1 1 0 0 0 0 0 1 0 2 2 0 0 1 2 2 2 0 0 0 0 2 1 0 2 1 0 2 0 1 0 0 0 0 1 2 2 0 1 0 0 2 0 1 0 0 1 2 0 0 2 0 0 1 2 0 1 1 2 1 0 0 2 1 0 0 1 0 0 0 2 0 1 0 2 0 2 2 0 0 0 0 0 0 0 0 0 0 0 0 2 0 0 0 0 0 2 0 0 0 0 2 2 2 0 0 1 0 0 2 0 1 0 2 1 0 0 0 1 0 2 0
178 1 0 2 0 0 0 1 1 1 1 1 0 1 0 1 0 0 0 1 1 2 1 1 1 1 2 1 2 2 2 1 1 1 2 0 2 2 0 0 1 0 1 1 1 1 1 0 0 1 0 0 1 1 1 1 0 1 1 1 1 0 2 2 1 2 2 0 0 0 0 1 1 2 1 2 2 0 2 0 1 0 0 0 2 0 0 0 2 2 0 0 0 2 0 2 1 1 1 1 1 0 0 2 0 0 2 2 0 2 0 1 1 2 1 1 1 1 1 1 1 0 2 0 0 1 0 0 2 1 0 0 0 0 0 0 0 0 0 0 0 0 0 0 1 0 0 0 0 0 0 0 0 0 0 0 0 0 1 0 1 1 1 2 2 2 0 0 1 1 1 0 0 1 0 1 1 1 1 1 0 2 0 1 1 1 1 1 0 1 1 2 2 2 2 0 0 2 0 0 0 0 0 2 2 0 0 0 1 0 1 1 1 0 0 2 0 1 2 0 2 1 2 0 0 2 2 0 0 0 0 1 0 1 1 1 1 2 0 0 0 0 1 0 2 0 0 0 1 0 0 0 2 0 0 1 0 2 1 2 1 1 0 0 1 1 1 0 1 1 0 2 0 2 1 1 0 2 2 1 0 0 0 1 0 1 0 2 2 2 1 1 1 2 1 0 0 1 0 1 0 0 1 1 1 0 1 0 1 2 1 2 2 2 2 1 1 0 0 0 2 2 1 0 1 0 0 1 1 0 1 1 0 1 1 0 1 1 0 1 0 0 1 0 0 0 0 1 2 2 2 0 1 0 0 0 0 2 0 0 0 0 1 0 1 0 0 1 2 0 2 2 0 0 1 1 1 2 1 1 2 0 0 0 1 1 0 0 0 1 0 0 1 0 2 2 2 0 1 0 0 0 0 2 0 0 0 0 0 0 0 0 0 0 0 0 0 1 0 1 0 2 0 2 1 1 0 0 1 0 1 0 0 2 2 1 0 1 0 0 2 1 1 0 0 1 1 1 1 1 1 0 0 2 0 0 0 1 0 0 0 0 1 0 0 1 1 1 1 0 1 0 1 1 1 1 1 0 2 1 2 0 0 0 1 1 1 0 2 1 1 0 0 1 1 0 1 1 1 2 1 2 2 1 1 0 2 1 2 0 0 0 0 0 0 0 0 0 0 1 1 1 2 2 1 0 0 0 0 2 0 2 1 0 1 0 0 0 0 0 2 1 0 2 2 0 0 0 0 0 1 0 0 2 1 0 1 0 2 1 0 0 1 0 1 0 1 0 0 0 0 0 1 0 0 0 1 0 0 0 0 0 0 0 0 0 0 0 0 0 0 0 1 1 0 0 1 1 1 1 1 2 1 2 2 2 1 1 0 1 0 0 0 0 1 0 0 0 0 0 0 0 0 0 0 1 1 1 0 0 1 1 0 0 2 0 2 0 0 1 1 2 0 0 1 0 2 1 0 0 1 2 0 1 0 1 2 2 1 1 1 0 1 1 1 2 1 1 1 0 0 1 0 1 1 0 0 0 2 0 1 0 1 0 0 1 1 0 1 2 0 0 0 0 0 0 0 0 0 1 0 1 1 2 1 1 0 0 0 1 1 1 0 0 1 0 0 2 2 1 0 0 0 2 0 1 2 1 1 0 1 1 0 0 0 0 1 0 1 2 0 0 0 0 0 1 0 0 0 0 0 0 1 0 0 1 0 0 0 0 0 0 1 1 0 0 2 0 2 1 1 0 2 1 1 0 1 0 1 1 2 2 1 0 0 2 0 2 0 2 0 2 0 0 0 0 0 0 1 2 0 0 2 2 2 1 0 0 0 1 1 0 1 0 0 1 0 0 1 0 1 1 0 2 1 0 0 0 0 2 1 1 1 1 0 0 0 1 1 0 0 1 1 0 0 1 1 2 1 0 1 0 0 1 0 1 1 0 0 0 2 2 0 0 0 0 2 0 1 0 0 0 1 1 2 2 0 2 2 2 2 0 0 0 0 0 0 1 1 0 0 0 0 1 1 0 1 0 0 0 0 2 1 1 1 0 1 0 0 1 0 0 0 0 0 1 1 0 2 1 0 2 0 0 1 1 2 2 0 0 0 1 0 2 0 0 0 1 2 1 0 0 2 0 0 0 0 0 0 0 1 1 2 0 1 1 1 1 1 1 1 1 0 0 1 1 1 0 0 0 0 0 0 0 0 0 2 0 0 0 0 2 1 1 0 1 1 0 0 0 0 0 0 1 0 0 0 1 0 0 0 0
179 1 0 1 0 0 0 0 0 2 2 0 1 1 0 0 1 0 1 1 1 2 1 1 1 1 1 1 0 2 2 0 1 1 1 0 2 2 0 0 0 0 1 0 1 1 0 0 0 0 0 0 1 0 2 1 1 0 0 1 0 0 0 0 0 0 2 0 0 0 0 1 2 2 1 2 1 0 1 0 1 0 0 1 2 0 0 0 1 2 0 0 1 1 0 1 0 1 1 1 1 0 0 2 0 0 2 1 1 1 1 1 0 0 2 2 2 1 1 1 1 0 2 0 0 1 0 1 2 1 2 0 0 1 2 1 0 0 0 0 2 0 0 0 1 0 0 0 0 0 0 0 0 0 0 0 0 2 0 1 0 0 2 1 1 1 0 0 2 2 0 0 1 1 0 1 2 0 0 0 0 0 0 2 2 2 2 2 0 1 2 2 0 0 1 0 1 2 1 0 0 0 0 1 1 1 1 0 1 0 0 0 1 0 0 2 0 1 2 0 2 1 1 0 0 1 1 0 0 0 0 0 0 1 1 1 0 2 0 0 0 1 2 0 1 1 1 0 1 0 0 0 1 0 0 0 1 1 0 0 0 0 0 0 0 0 0 0 1 0 0 1 0 2 0 2 2 1 1 0 1 1 0 2 0 0 0 0 0 2 0 0 1 2 1 0 1 0 0 0 0 0 1 1 1 0 0 0 1 1 0 1 2 1 0 0 0 0 0 0 1 2 1 1 1 0 0 1 1 1 2 2 0 2 0 0 0 1 1 2 0 2 0 2 1 0 0 1 1 1 1 1 2 1 0 1 1 0 0 1 1 1 1 1 1 1 1 0 2 0 2 2 2 2 1 1 2 2 0 0 1 0 0 0 2 0 0 0 0 1 1 1 1 1 2 1 1 0 0 0 0 1 0 2 1 0 1 0 0 0 0 1 0 0 0 0 1 0 0 1 1 1 0 0 1 1 1 0 1 0 2 0 0 0 0 1 0 2 0 1 1 1 1 1 0 1 2 1 0 0 0 1 0 2 1 1 0 2 0 1 1 1 0 0 0 1 1 2 2 2 2 2 1 1 2 0 2 0 2 0 1 0 0 1 1 1 0 0 1 0 0 1 0 2 1 0 1 2 2 1 1 1 2 1 1 0 2 2 1 0 0 1 1 1 0 0 0 0 0 2 2 2 2 2 1 1 0 0 0 2 0 0 0 0 0 0 0 0 1 2 0 0 0 0 1 0 0 0 0 0 0 0 0 2 1 0 0 0 1 0 1 0 0 1 1 1 1 1 1 0 0 0 1 0 0 1 1 2 0 2 0 0 0 1 1 1 1 1 1 1 0 0 1 0 1 0 0 0 0 0 0 2 1 1 1 1 0 0 0 0 0 0 0 0 1 0 0 0 0 0 1 1 1 1 1 0 2 2 0 0 0 0 0 0 1 1 2 1 0 0 1 2 0 1 1 0 2 0 0 0 2 1 1 1 1 2 1 2 0 1 1 0 2 2 2 2 1 2 1 1 0 1 0 0 0 1 1 0 2 0 2 0 0 0 0 0 1 0 0 1 0 1 1 1 1 0 1 2 0 1 0 1 0 0 2 0 2 2 0 0 0 0 0 0 1 2 0 0 0 0 0 1 0 1 1 1 1 2 1 0 2 2 0 0 0 1 2 0 1 1 0 0 0 0 0 0 0 0 0 0 0 1 0 0 0 2 1 0 1 1 1 1 1 1 0 0 2 0 2 1 0 0 1 1 1 0 1 0 0 0 0 0 2 0 2 1 1 1 0 0 1 1 0 1 1 0 0 0 0 1 0 0 0 2 0 0 0 0 1 1 2 0 1 0 0 1 1 0 1 1 1 2 0 2 2 0 1 0 0 2 1 2 1 0 0 0 0 0 0 0 0 0 1 0 1 1 2 0 0 0 2 0 0 1 0 1 1 0 0 0 0 1 1 1 2 1 2 0 2 0 0 0 0 1 1 1 0 2 2 0 0 0 2 0 0 0 0 2 0 1 1 0 1 1 2 2 2 0 0 0 0 2 2 0 1 2 0 2 1 1 1 0 0 0 1 1 1 2 2 1 0 2 0 1 1 0 0 1 0 0 0 1 1 2 1 0 0 2 2 0 0 2 1 1 1 1 1 1 0 2 0 0 2 0 1 0 1 1 1 1 1 1 0 0 1 1 1 0 0 0 1 0 1 1 1 1 1 0 0 0 0 1 1 1 0 0 0 0 0 2 0 1 0 1 1 0 0 0 0 1 2 1
180 1 0 1 0 1 1 1 2 2 1 0 0 0 0 0 0 0 2 0 0 1 1 0 2 0 1 1 0 2 2 0 2 2 1 0 2 1 0 0 1 0 1 1 2 1 0 0 0 2 0 0 2 1 0 1 0 0 2 0 1 0 1 1 0 0 1 0 0 0 0 1 1 2 1 2 2 0 2 0 1 0 1 0 1 0 0 1 1 1 0 1 1 2 0 1 0 2 0 0 2 0 0 2 0 0 2 1 0 2 0 0 0 1 1 1 1 0 1 1 1 0 2 1 0 1 1 0 2 1 0 0 0 1 1 1 0 0 0 0 1 0 0 0 2 0 2 1 1 0 1 0 0 1 1 1 1 1 0 0 1 1 2 2 0 1 0 1 1 2 0 0 0 2 0 0 1 1 1 1 0 1 1 1 1 0 1 1 0 1 2 2 1 1 1 0 0 2 0 0 0 0 1 1 1 2 2 0 1 0 1 0 0 0 0 2 0 1 1 1 1 1 0 0 0 0 0 2 0 0 0 0 0 1 0 1 1 2 0 1 1 0 2 0 1 0 0 0 2 0 0 0 0 0 0 1 0 2 0 2 0 2 0 1 1 0 0 1 1 0 0 2 0 2 0 0 0 2 2 0 0 0 1 1 1 1 0 1 0 2 1 1 1 2 2 1 2 0 0 1 0 0 1 1 1 0 1 0 2 2 2 1 1 1 1 1 0 0 0 0 1 1 1 0 2 0 0 1 0 1 2 0 0 1 0 0 0 1 0 0 0 0 0 2 1 0 0 1 2 2 2 0 1 0 1 0 1 0 0 2 2 2 2 1 2 1 0 2 2 1 2 2 1 1 2 2 1 0 0 0 1 0 0 0 2 2 0 1 1 0 0 1 2 0 2 1 1 1 0 0 0 0 0 2 1 0 1 1 1 0 0 1 0 1 1 1 0 0 0 0 1 0 0 1 1 1 1 0 1 1 1 0 0 0 0 1 1 0 0 0 2 1 2 0 0 1 2 0 0 1 0 0 0 1 1 0 1 1 2 1 0 1 0 1 1 0 2 2 2 0 0 0 1 1 0 1 0 0 1 0 1 0 0 1 2 0 0 1 2 1 0 0 0 1 1 0 0 1 1 2 1 2 1 1 0 1 2 2 2 0 0 1 1 0 1 0 0 0 0 1 1 2 2 2 1 0 0 0 0 2 0 2 0 0 1 0 1 0 1 1 1 1 0 1 1 1 0 2 2 0 0 0 1 0 2 2 0 1 1 0 1 0 0 0 0 2 2 1 1 0 1 0 1 0 0 0 1 1 0 1 0 0 1 1 1 1 2 1 0 1 0 0 1 2 0 1 0 1 1 2 1 1 0 0 0 2 1 2 0 1 0 0 0 0 1 1 1 0 0 0 0 1 0 0 0 2 0 1 0 0 1 1 0 0 1 1 1 0 0 1 1 0 0 0 1 0 2 0 0 0 0 2 1 0 1 2 2 2 2 0 0 0 2 2 2 2 1 2 0 1 1 0 0 1 1 0 0 0 1 1 0 1 1 1 1 2 0 0 0 1 0 0 0 1 0 0 1 1 0 2 1 1 0 0 1 0 2 1 0 0 0 0 0 0 0 1 1 1 1 0 1 0 0 2 0 1 2 0 0 0 2 2 0 0 0 0 0 0 1 2 1 1 0 0 0 0 0 0 0 0 0 1 0 0 0 1 0 0 1 0 0 0 2 2 1 0 2 0 0 2 0 0 0 0 0 0 2 0 2 2 2 2 0 1 1 2 0 2 1 2 0 1 1 0 1 0 1 1 0 1 0 0 0 2 0 1 1 0 0 1 2 1 1 0 0 2 1 2 2 0 2 2 0 2 2 1 0 0 1 2 0 2 1 0 0 0 0 1 1 0 0 0 1 0 0 1 1 1 0 1 2 0 0 0 0 0 0 0 0 0 0 1 2 0 2 1 2 0 2 0 0 0 0 0 1 2 0 0 2 1 1 0 2 0 0 0 2 2 0 2 2 0 0 2 2 1 1 0 0 0 2 2 0 1 2 2 0 2 1 1 1 0 0 0 1 2 2 0 2 2 0 2 1 2 1 0 2 1 0 1 0 2 0 1 1 0 1 1 1 0 0 0 1 1 0 0 1 1 1 0 2 0 1 0 2 0 2 2 0 0 0 0 0 0 1 1 1 0 0 0 1 0 0 1 1 1 1 0 2 0 0 0 1 1 0 0 0 0 0 2 0 0 1 1 1 0 0 0 0 0 1 0
181 0 0 2 1 0 0 0 1 2 1 0 0 1 0 1 0 0 2 0 0 0 1 0 2 0 2 1 1 2 2 0 1 1 2 0 2 1 0 0 1 1 0 0 2 0 0 0 1 2 0 0 0 0 1 1 1 0 0 2 1 2 1 1 0 0 2 1 1 1 0 1 2 2 2 2 2 0 1 0 0 0 0 0 2 0 0 0 2 2 0 0 0 2 0 1 1 1 1 1 1 0 0 2 0 0 2 2 1 1 0 1 0 0 0 0 0 0 1 1 1 0 2 1 0 0 1 1 2 1 2 1 0 1 2 1 0 0 1 0 0 0 0 0 0 0 0 0 1 1 0 0 0 0 1 0 1 1 0 0 0 1 1 2 1 2 1 0 1 2 0 0 1 1 1 0 2 1 1 1 0 1 1 2 1 0 1 0 0 1 1 2 2 2 2 0 1 2 1 0 0 0 0 1 1 2 1 0 1 0 0 0 0 0 0 2 0 1 1 1 1 0 0 0 0 0 0 0 0 0 1 1 0 0 2 0 0 2 0 0 0 1 2 1 1 0 0 0 2 0 0 0 2 0 0 1 1 1 0 0 0 0 1 1 0 0 0 1 0 0 0 1 0 1 0 0 1 1 2 0 0 1 0 2 1 0 1 1 0 2 0 1 0 2 2 2 1 0 0 2 0 1 0 0 0 0 0 0 2 2 1 0 1 2 2 0 0 0 0 0 1 2 2 1 0 0 0 2 1 0 1 2 0 1 0 1 0 0 0 1 0 0 1 2 0 0 0 1 1 1 1 1 2 1 1 2 2 1 0 1 1 1 2 1 2 2 0 2 2 0 2 2 0 0 0 0 0 2 0 0 2 0 0 0 0 1 0 0 0 0 0 1 0 0 1 0 0 1 0 0 0 0 0 2 0 1 0 0 0 0 0 1 0 0 0 0 0 1 0 0 0 2 0 0 1 2 2 1 2 0 0 1 0 1 1 1 0 0 0 0 2 0 2 1 1 2 1 1 0 0 0 1 1 1 2 1 1 1 1 2 1 1 0 0 0 2 0 1 2 1 0 0 1 1 0 2 0 0 2 0 2 0 0 0 2 0 0 2 2 0 1 0 1 2 1 0 1 1 1 2 1 2 2 2 0 0 2 1 1 0 0 0 0 1 0 0 0 0 0 0 0 2 1 1 0 1 0 0 0 2 0 0 0 0 0 0 0 0 2 2 0 1 0 1 2 0 0 1 1 0 0 0 0 2 1 0 0 0 1 1 1 0 0 1 1 1 2 2 1 1 0 1 1 0 1 1 2 1 0 1 0 0 1 1 0 0 1 1 1 1 0 0 0 1 0 0 0 0 0 1 0 2 0 1 1 2 0 1 0 2 0 0 0 0 1 0 1 0 1 0 2 2 1 1 1 0 1 0 0 0 2 2 0 0 2 0 2 0 2 2 2 0 0 1 1 0 2 1 0 0 1 1 1 1 0 2 2 2 2 0 0 0 2 1 1 1 1 2 0 0 2 0 0 1 1 0 0 1 1 1 2 0 0 1 1 2 1 1 2 1 0 1 0 1 0 0 0 1 0 0 0 0 0 0 0 0 2 2 0 0 0 0 0 0 1 0 1 1 1 0 0 0 0 1 1 1 1 1 0 0 2 2 0 0 0 1 1 0 0 1 0 0 1 1 0 0 0 1 1 0 0 1 0 0 0 0 2 0 1 0 0 0 2 0 0 2 0 0 1 1 1 0 1 1 0 0 1 0 2 2 1 1 2 0 2 0 2 2 0 2 0 2 1 1 1 1 0 0 1 2 0 1 1 1 1 1 0 0 0 1 2 1 1 1 1 2 0 0 2 0 2 2 0 2 2 0 1 0 0 2 1 2 2 0 0 1 0 0 0 0 0 0 0 0 0 0 0 1 1 0 1 0 0 0 0 0 0 0 0 0 1 1 0 0 0 1 1 1 2 0 0 0 2 0 2 2 0 0 0 0 1 0 0 0 0 0 0 1 0 1 1 0 0 1 1 1 1 0 1 0 1 1 2 0 2 1 0 1 0 0 0 0 0 0 0 2 2 0 1 0 1 0 0 0 0 0 0 1 0 0 1 1 0 2 0 0 0 1 1 0 0 0 1 1 1 0 1 2 1 0 1 0 1 0 1 0 2 2 0 0 0 0 0 0 1 1 1 1 0 0 1 0 0 0 0 2 2 0 2 0 0 0 1 1 0 0 0 0 1 2 0 0 0 2 1 1 0 0 1 1 1 1
182 0 0 2 1 0 0 0 0 2 2 0 0 1 0 1 0 0 1 2 1 2 0 0 2 0 2 1 0 1 1 0 1 1 1 0 2 1 0 0 0 1 1 0 1 1 2 0 0 0 0 0 1 0 0 1 2 0 2 1 0 2 2 1 0 0 1 2 0 0 0 0 1 2 0 2 2 0 0 1 0 0 0 2 2 0 0 1 2 2 0 1 2 2 1 1 0 1 0 0 2 0 0 1 1 1 2 1 1 1 0 2 1 1 2 2 2 0 1 2 2 0 2 2 0 1 1 0 0 0 2 0 0 0 1 0 0 0 0 0 1 0 1 0 1 0 0 0 0 0 0 0 0 0 0 0 0 1 0 0 1 1 0 1 0 0 0 0 1 1 1 1 0 0 1 1 1 1 0 1 0 1 0 2 0 0 0 2 0 0 0 2 2 2 2 1 1 2 0 0 0 0 0 1 1 1 1 0 0 0 1 0 2 0 0 2 1 0 1 1 1 0 1 0 0 1 1 1 1 1 0 1 0 1 1 1 1 2 0 0 0 0 2 0 1 0 1 0 2 0 0 0 2 0 0 1 2 0 0 0 0 0 1 1 0 0 1 0 1 0 0 1 0 2 0 1 0 2 2 2 0 0 1 1 1 1 1 1 0 2 1 1 1 2 2 1 2 1 0 1 0 0 0 0 0 0 0 0 1 1 0 2 1 1 1 1 1 0 0 0 1 2 1 1 1 0 1 0 0 1 1 1 0 0 0 0 0 1 0 1 1 1 1 1 0 0 0 1 2 1 1 0 1 0 0 0 1 1 0 0 1 1 2 2 2 1 0 2 2 0 2 2 1 1 0 0 1 2 1 0 2 2 0 0 1 0 0 0 0 0 0 0 1 0 2 0 0 1 1 1 0 1 0 2 0 1 1 0 0 0 0 0 0 2 2 0 0 0 0 0 0 1 1 1 1 1 1 1 2 0 0 1 0 1 0 0 0 2 0 0 1 0 1 0 0 1 1 0 1 0 0 0 0 1 1 0 1 2 1 2 2 2 1 0 0 1 1 2 2 1 1 1 1 1 2 0 1 0 0 0 1 0 0 0 0 2 2 0 0 0 0 2 1 1 0 0 1 1 1 2 1 2 2 1 1 0 2 2 0 0 0 0 1 0 0 0 0 1 0 1 2 2 1 1 0 1 0 0 0 2 1 1 0 0 1 0 1 0 2 1 0 1 0 1 1 2 1 1 1 0 0 0 0 1 2 1 0 0 0 2 0 0 0 0 0 1 2 1 0 1 0 1 0 0 1 0 1 2 0 2 0 0 0 2 1 0 0 1 0 1 0 0 2 0 2 0 0 0 1 0 0 1 1 2 2 2 1 2 0 0 0 1 0 1 1 0 0 0 1 0 0 0 0 0 0 0 2 1 0 0 1 1 0 0 1 0 1 0 2 1 2 0 1 1 1 0 1 2 0 0 1 2 1 1 2 0 2 0 0 0 0 0 0 1 0 1 0 2 0 0 2 0 0 1 1 0 0 0 2 0 1 1 0 0 0 0 0 0 1 1 0 1 1 2 1 0 2 2 0 2 1 2 0 0 0 0 2 2 0 0 1 0 0 1 0 0 1 0 0 0 0 0 1 1 1 0 0 1 1 0 1 1 0 0 0 0 0 0 0 0 0 0 0 0 0 1 0 0 0 0 0 0 0 0 0 1 1 0 0 0 0 0 2 1 1 1 1 2 0 2 0 0 1 0 0 0 2 0 1 1 2 2 1 0 1 2 0 0 0 0 2 2 1 1 2 0 0 0 0 0 1 0 0 2 0 0 2 0 0 2 2 0 0 1 1 2 1 1 1 0 1 1 0 1 2 0 0 0 0 2 0 2 1 0 0 2 0 0 0 0 0 0 1 0 1 1 2 1 1 0 1 0 0 0 0 0 0 0 1 1 0 1 1 0 1 2 1 0 1 0 0 0 1 0 2 2 1 1 2 1 1 1 2 0 0 0 1 2 0 0 0 0 2 1 2 2 2 0 1 0 1 2 1 0 2 2 1 0 1 1 1 0 0 0 1 1 1 1 2 1 1 1 0 1 0 0 1 0 1 1 0 2 0 2 0 0 0 0 0 1 0 0 0 1 2 1 1 0 0 0 2 0 2 0 0 0 0 1 0 0 0 0 0 0 1 0 1 1 1 0 0 0 0 0 0 2 2 0 1 0 0 1 1 1 0 0 0 1 0 1 0 0 0 1 0 0 0 1 1 2 1 2
183 1 0 1 0 0 0 2 2 1 1 0 1 1 0 1 0 0 0 1 1 1 0 1 1 0 1 2 1 2 2 1 0 0 2 0 2 1 0 0 2 0 0 0 2 0 0 0 0 0 0 0 0 0 1 0 0 0 1 1 1 0 1 1 0 0 2 2 0 0 0 1 1 2 1 2 2 0 0 0 1 0 0 1 2 0 0 0 2 2 0 0 2 1 0 1 0 2 1 1 1 0 0 1 1 1 2 1 1 1 0 1 0 1 0 1 0 0 1 1 1 1 2 2 0 0 2 0 1 0 1 1 0 0 0 0 0 0 0 0 0 0 0 0 1 0 0 0 0 0 1 1 0 0 0 0 1 1 0 1 0 0 2 2 1 2 0 0 2 2 0 0 1 1 0 1 0 0 0 0 0 0 0 2 1 1 1 1 0 1 1 2 1 1 1 1 1 2 0 0 0 0 0 1 1 1 1 0 1 1 0 0 2 0 0 2 0 1 2 0 2 0 0 0 0 0 0 1 0 0 0 0 0 0 1 0 0 2 0 0 0 0 2 0 2 0 0 0 2 0 0 0 0 0 0 2 2 2 0 2 1 1 0 1 2 1 0 0 1 0 0 1 0 2 1 1 0 2 2 1 0 0 1 2 0 1 0 2 0 2 1 0 2 2 2 0 2 1 1 2 1 0 0 0 0 0 0 0 2 2 2 0 1 1 1 1 0 1 0 0 1 2 2 1 2 0 0 1 1 1 2 1 0 2 0 0 0 0 0 0 0 0 0 2 0 0 1 0 2 1 1 0 1 0 0 0 0 1 0 0 0 0 1 1 1 1 1 2 2 0 2 2 0 0 0 0 1 2 0 0 2 1 0 1 2 0 0 0 0 0 1 1 1 0 1 0 0 0 1 1 0 1 1 1 0 0 1 1 1 0 0 1 0 1 1 0 1 0 1 0 0 0 1 1 1 1 0 0 0 0 0 0 1 1 1 0 0 1 0 0 1 1 2 0 0 0 0 1 0 2 0 1 1 2 0 0 0 1 0 1 1 1 0 0 0 1 1 2 2 0 1 0 1 1 1 0 0 0 2 0 1 1 0 1 2 0 0 1 2 0 2 0 0 1 1 0 1 2 2 2 1 2 2 2 0 0 1 1 0 0 0 0 0 1 0 0 1 0 0 1 1 2 1 1 0 1 1 0 0 1 0 0 0 2 0 0 1 0 2 2 0 1 0 1 2 0 0 1 1 0 0 0 0 2 2 0 0 0 1 0 1 0 0 2 2 0 2 1 1 0 0 2 0 0 2 0 2 1 0 1 0 0 0 1 1 0 2 0 0 0 0 0 2 1 1 1 0 0 0 0 0 2 2 0 0 0 2 2 0 2 1 0 0 1 2 0 0 0 0 0 2 1 0 0 0 1 0 2 0 0 2 2 0 0 2 0 2 0 1 1 2 0 0 1 1 0 2 1 0 0 1 1 0 2 1 2 2 1 1 0 0 0 1 0 1 1 1 2 1 0 1 1 0 0 1 1 2 1 1 1 2 1 0 0 1 2 1 0 1 1 0 0 0 1 0 0 1 1 0 0 0 0 1 0 1 0 1 2 0 0 2 0 0 0 0 1 0 1 1 0 0 0 0 2 0 2 2 1 1 0 1 1 1 0 0 1 0 0 1 1 0 0 0 0 0 0 1 1 0 0 0 0 2 0 0 2 1 1 1 1 0 0 2 0 0 0 2 0 2 1 0 0 1 1 0 0 1 0 1 1 1 1 1 1 2 2 0 2 0 2 0 1 1 1 1 0 1 1 0 2 0 0 1 1 1 2 1 0 0 2 2 0 1 1 0 1 0 2 1 0 2 2 0 2 1 1 0 0 0 2 1 2 2 2 0 0 0 1 1 0 0 1 1 0 0 1 1 2 2 0 1 0 0 0 0 0 0 0 0 0 0 1 0 0 0 0 2 0 1 0 0 0 0 2 2 2 0 2 1 1 1 0 2 0 0 0 0 1 1 1 1 1 0 2 2 2 2 0 0 1 0 2 0 0 1 2 0 2 1 1 1 0 0 0 0 2 2 1 2 2 0 2 0 1 0 1 1 0 1 1 0 2 0 2 0 0 0 1 2 2 0 2 1 1 1 0 0 1 0 0 0 0 1 0 2 1 2 2 0 0 0 2 0 0 1 2 2 0 0 0 1 0 0 0 0 2 2 0 0 1 0 2 0 1 0 1 0 0 0 1 0 1 0 2 1 0 0 1 1 0 1 0
184 0 1 1 0 1 1 1 1 1 1 1 0 1 1 0 0 1 1 1 1 1 1 0 2 0 1 0 2 0 0 0 1 1 1 0 2 2 0 0 1 0 0 0 1 1 1 0 0 1 0 0 0 0 0 1 1 0 0 0 1 0 0 2 0 0 1 1 0 1 1 1 2 2 2 2 2 1 1 0 1 0 0 1 1 0 0 0 0 2 0 0 0 2 0 0 0 0 0 0 2 0 0 1 1 1 2 1 1 1 0 1 0 2 0 0 0 0 1 2 2 0 2 2 0 0 2 1 2 2 0 0 0 0 0 0 0 0 0 0 0 0 1 0 1 0 0 0 0 0 0 0 0 0 0 0 1 0 0 0 1 1 1 2 0 1 0 2 0 2 0 2 0 0 0 0 2 2 2 2 0 2 0 2 1 1 1 1 1 2 2 2 2 1 2 0 1 1 0 0 0 0 0 2 2 0 0 1 1 0 1 0 0 1 0 2 0 0 2 0 2 1 0 0 0 1 0 1 0 0 0 0 0 0 0 0 0 2 0 0 0 0 2 0 1 0 0 0 1 1 1 1 1 0 0 2 1 2 1 1 1 0 0 0 0 0 1 0 1 0 0 1 1 2 0 0 1 2 1 0 1 1 1 2 1 1 2 1 0 2 2 1 0 2 1 2 0 0 0 1 0 0 1 1 1 0 0 0 0 0 0 0 2 2 2 1 0 0 0 0 1 2 0 0 0 0 0 1 0 0 1 2 1 2 0 0 0 2 0 1 0 0 1 2 1 0 1 0 2 2 2 0 2 1 0 1 1 0 0 0 1 1 0 0 0 0 0 1 1 0 1 1 0 0 1 1 0 2 1 1 2 1 0 0 0 0 0 0 0 0 0 1 0 0 2 0 0 0 0 0 0 1 0 2 0 1 0 0 0 0 0 0 0 0 0 0 1 0 1 1 0 1 1 1 0 0 0 0 0 0 0 0 0 1 1 1 0 1 0 0 1 1 1 1 1 2 1 1 1 0 0 1 0 2 0 0 0 0 1 1 0 1 0 1 1 1 1 2 2 0 1 0 0 0 2 0 1 0 1 0 1 0 0 1 2 1 0 2 2 0 1 0 0 1 0 0 2 0 0 2 1 2 1 1 0 1 2 2 2 0 0 0 2 1 0 0 0 0 0 2 2 2 2 2 1 0 0 0 0 2 0 0 0 0 1 0 1 1 2 0 0 2 0 1 1 0 0 0 0 0 1 0 0 1 1 0 1 0 2 1 0 0 0 0 0 1 1 1 0 1 0 1 0 0 0 0 1 1 0 1 0 0 0 1 1 0 1 0 0 0 0 0 0 1 0 2 0 0 0 0 0 2 0 1 1 2 0 0 0 1 1 0 0 2 0 1 1 0 1 0 0 1 1 1 1 0 1 1 0 0 2 2 0 0 1 2 2 0 0 2 0 1 0 0 2 0 2 1 0 1 0 2 1 0 2 2 1 2 2 0 0 0 1 1 1 1 1 2 1 1 0 0 0 1 1 0 0 1 1 1 1 1 0 1 1 2 1 1 1 0 0 2 0 1 0 0 2 2 0 2 1 1 0 0 2 0 1 2 0 0 0 0 0 1 0 1 1 2 2 0 0 0 0 2 0 0 0 1 1 0 1 0 1 0 0 0 0 0 1 2 1 1 0 0 0 0 0 1 0 1 1 1 1 0 0 2 0 0 2 2 0 0 2 1 1 0 2 1 1 2 0 0 2 0 0 0 1 0 2 2 2 2 1 0 2 1 1 2 2 2 0 0 1 0 1 0 2 1 0 1 0 0 0 1 0 1 1 0 1 1 2 0 1 0 0 2 0 0 1 0 1 1 0 2 2 0 2 0 0 2 2 2 0 0 1 0 0 0 0 1 0 1 1 1 0 1 2 2 1 0 1 0 0 0 0 0 0 0 0 0 1 2 1 0 1 1 1 0 1 0 0 0 2 0 2 2 0 0 1 1 2 0 2 0 0 0 0 1 0 2 2 0 0 1 1 1 1 0 0 0 0 2 0 0 1 1 1 1 0 0 0 0 0 0 0 2 2 1 2 1 0 2 0 2 0 0 1 0 1 1 0 2 0 1 0 0 1 0 1 1 0 0 1 1 1 2 0 0 0 1 1 1 0 0 2 0 2 0 0 1 1 1 1 0 0 1 1 0 0 0 1 0 0 1 1 1 1 0 2 0 0 0 0 0 0 0 0 0 0 2 0 0 0 2 2 0 0 0 1 0 2 0
185 0 0 1 0 0 0 0 0 2 2 0 1 0 0 1 0 0 2 1 1 2 2 0 2 0 0 2 0 2 2 0 1 1 1 1 1 2 0 0 0 0 1 1 1 1 2 0 0 1 1 0 0 1 0 1 0 0 1 0 1 1 0 0 1 1 1 0 0 0 0 1 2 1 1 1 0 0 1 0 2 0 0 1 2 0 0 0 2 2 0 0 0 1 0 1 1 0 0 0 1 0 1 0 1 1 1 0 2 0 0 2 0 1 0 0 0 0 1 1 1 0 2 2 0 0 2 0 1 1 0 0 0 0 0 0 0 0 0 0 0 0 0 0 1 0 0 0 0 0 0 0 0 0 1 0 0 1 1 0 0 0 2 2 2 2 0 1 0 1 1 0 0 2 0 1 1 0 0 0 0 0 0 2 2 2 0 1 1 2 2 2 1 1 1 0 0 0 0 0 0 0 0 1 1 0 0 0 1 0 1 0 0 0 0 2 0 0 2 0 2 1 0 0 0 0 0 0 0 0 0 0 0 0 2 0 0 2 0 0 0 0 2 0 1 0 0 0 2 0 0 0 1 0 1 2 1 1 0 0 0 0 0 0 1 1 0 1 1 0 0 2 0 1 0 0 0 1 1 0 2 0 1 2 0 2 1 0 0 1 0 0 1 2 2 1 2 0 0 2 0 1 1 1 1 0 1 0 1 1 1 0 1 1 1 0 0 2 0 0 0 2 2 1 1 0 0 1 1 0 2 0 0 1 0 0 0 1 0 1 0 1 2 2 1 0 1 0 1 1 1 1 2 1 0 1 1 1 0 1 1 1 1 1 1 0 1 1 2 0 2 2 0 0 0 0 1 2 0 0 2 2 0 0 2 1 0 0 0 0 0 1 2 0 2 2 2 1 1 2 0 1 0 2 1 0 0 1 0 0 0 0 0 1 1 0 1 1 0 0 0 1 0 0 0 1 0 0 2 1 1 0 0 2 1 1 0 0 0 0 1 1 2 0 0 1 2 0 0 1 0 0 1 1 2 1 1 0 0 0 0 0 0 1 1 1 1 1 2 1 1 0 1 1 1 1 2 1 2 0 1 1 0 0 2 1 0 1 2 1 1 0 0 1 0 0 1 0 0 2 2 2 2 2 0 0 1 1 1 0 0 0 1 0 0 0 0 0 0 1 2 1 2 2 1 0 0 0 0 2 0 2 1 0 0 0 1 0 2 1 0 1 0 1 2 0 0 2 2 0 0 0 0 1 2 1 0 2 0 0 0 1 0 0 0 0 0 1 0 1 0 0 0 0 0 0 0 2 0 2 0 0 0 2 2 0 2 2 1 2 1 1 0 0 0 0 0 0 0 0 0 2 1 1 1 1 1 2 0 1 0 0 0 0 1 1 1 0 0 0 0 0 0 0 0 0 2 2 0 0 1 1 1 0 2 1 1 0 1 2 1 0 0 2 0 0 2 1 1 0 2 2 1 1 2 2 1 2 2 0 0 0 2 1 1 1 1 1 1 1 0 1 0 1 1 0 0 0 1 1 1 1 1 0 0 2 2 1 1 1 0 0 0 0 0 0 2 2 0 2 0 2 0 0 0 0 1 2 0 0 1 0 0 0 0 1 0 1 1 0 0 0 0 2 1 0 0 0 0 0 0 1 1 0 0 0 0 0 0 0 0 0 0 0 0 0 0 0 0 0 0 0 0 0 0 2 0 0 1 0 0 0 2 0 0 1 2 0 2 2 0 0 1 0 0 1 2 0 0 0 0 1 1 0 2 2 0 2 0 2 0 2 2 0 2 0 0 0 1 1 0 0 1 1 1 1 1 0 0 1 1 0 1 1 1 2 0 2 2 0 0 2 0 2 2 0 2 0 0 2 0 2 1 1 1 0 0 2 2 0 2 2 0 0 0 0 0 0 0 0 2 0 0 0 0 0 0 0 1 1 0 1 0 0 0 1 1 0 1 0 0 0 2 0 2 2 0 0 1 1 2 0 2 0 0 0 0 2 0 0 0 0 0 2 2 2 2 0 0 1 0 1 1 0 1 1 0 1 1 0 0 0 0 0 0 2 2 2 2 1 0 2 0 1 1 0 0 0 1 2 0 2 0 1 0 0 1 0 0 1 0 0 0 0 0 0 0 0 1 0 1 0 1 0 1 0 1 2 1 1 1 1 1 0 2 2 2 0 0 0 2 0 0 0 0 2 2 0 1 1 1 1 1 1 0 0 0 0 0 1 0 0 0 1 0 0 0 1 2 0 0 0
186 1 0 2 0 1 1 1 2 2 1 0 0 0 0 0 0 0 2 1 2 2 0 0 2 0 0 2 1 2 2 2 2 1 1 1 1 1 0 0 1 0 0 0 1 0 1 0 0 1 0 0 0 1 0 1 1 0 1 0 1 0 1 1 1 1 2 2 0 0 0 1 2 2 1 2 2 0 2 0 1 0 0 2 2 0 1 0 1 1 0 0 2 2 0 2 0 1 1 1 1 0 0 1 0 0 1 1 1 1 0 2 1 0 2 2 2 0 1 1 1 0 1 1 1 0 0 1 1 1 2 0 0 0 0 0 0 0 0 0 0 0 0 0 1 0 1 0 0 0 0 1 1 0 1 0 0 0 1 2 0 0 1 2 1 2 0 0 0 2 0 0 0 2 1 0 1 1 0 1 0 1 1 1 1 0 1 1 0 2 1 2 2 0 0 1 1 2 0 0 2 2 0 1 1 1 1 1 0 0 0 1 2 0 0 2 0 0 1 0 2 1 1 0 0 1 1 0 0 0 0 0 0 0 2 0 0 2 0 0 0 0 2 0 2 0 1 0 2 1 1 1 1 0 0 1 1 1 0 0 0 0 0 0 1 0 1 1 0 0 0 1 0 2 0 1 0 1 1 0 1 1 0 2 1 1 1 2 0 2 2 1 1 2 2 1 2 0 0 0 0 0 1 1 1 0 1 0 1 0 0 1 2 2 2 0 1 0 0 0 1 0 1 0 0 0 1 1 1 1 2 2 0 1 0 0 0 0 0 0 0 0 2 1 0 0 1 0 1 2 2 0 0 0 0 0 0 0 0 2 2 2 2 1 2 1 0 2 2 0 2 2 0 0 1 1 0 1 1 0 1 1 0 0 0 0 0 0 0 0 1 1 0 0 1 0 0 0 1 1 0 1 0 2 0 2 0 1 0 0 0 1 0 0 0 0 1 0 0 0 0 1 1 1 1 1 1 0 0 0 0 0 0 0 0 1 0 1 0 1 2 0 1 0 0 1 2 1 1 1 1 1 1 2 1 1 0 1 0 1 1 1 0 1 1 1 1 2 2 1 1 1 2 2 1 0 2 0 2 0 0 0 0 0 0 2 2 1 1 0 0 0 1 1 1 0 1 0 0 2 2 2 0 1 0 2 1 1 0 0 0 1 1 2 0 0 0 0 0 0 0 2 1 1 1 1 0 1 1 1 1 1 0 0 0 0 1 0 2 1 1 2 0 2 2 1 1 1 1 0 1 0 0 1 2 1 1 2 0 0 0 1 1 0 0 1 1 2 2 0 0 2 0 0 0 0 0 0 0 0 0 0 1 1 0 0 1 1 0 1 2 1 0 0 0 0 0 1 1 1 1 2 1 2 2 2 2 0 0 0 2 0 0 0 1 1 0 0 0 0 0 0 0 0 0 0 2 1 0 0 1 1 0 0 2 1 1 1 0 0 1 0 0 1 0 0 2 0 0 0 1 1 1 1 1 1 1 2 2 0 0 0 0 0 0 1 1 2 1 0 0 0 0 0 1 0 0 0 2 0 1 0 0 1 0 1 1 1 2 1 1 0 0 2 0 0 1 2 0 1 0 1 1 0 2 0 2 1 0 0 1 0 0 0 1 0 1 2 2 0 0 0 1 2 0 1 1 0 0 0 0 0 0 0 0 0 2 0 0 2 2 2 0 0 0 0 1 0 0 1 1 1 1 0 1 2 1 0 0 0 0 0 2 2 2 0 2 0 2 2 0 0 2 0 0 0 1 0 1 1 1 1 1 0 2 1 1 2 0 2 0 2 0 0 0 0 0 2 0 1 0 0 1 2 1 2 1 0 0 0 0 0 0 2 2 2 0 1 1 0 1 1 0 1 1 0 1 0 0 2 0 1 2 0 0 0 1 1 1 0 0 0 0 0 0 0 0 0 0 0 2 0 0 0 1 1 1 0 0 0 1 1 0 0 0 0 0 1 2 0 1 0 1 1 2 2 0 1 2 2 2 0 2 0 0 0 0 2 0 1 1 0 1 1 2 2 2 0 0 0 0 2 0 0 1 2 0 1 0 1 0 0 0 0 1 1 1 2 2 1 0 2 1 1 1 0 0 1 0 1 0 2 0 0 0 0 0 1 1 0 0 2 2 0 0 0 0 1 0 0 2 0 1 0 1 0 2 2 0 0 0 0 1 0 0 1 1 0 0 0 1 0 0 1 1 1 1 1 2 0 0 0 1 1 0 1 1 1 0 1 0 0 0 1 0 0 0 1 2 1 2 0
187 0 0 2 0 1 1 1 1 1 0 1 0 0 0 0 0 0 2 0 0 1 0 0 2 0 2 2 1 2 2 2 0 0 1 1 1 0 0 0 0 0 1 1 2 1 0 0 1 1 0 0 1 0 0 0 0 1 2 1 1 1 2 2 0 1 1 1 0 0 0 1 2 2 2 2 2 0 0 0 0 0 1 0 1 0 0 0 1 1 0 0 0 2 0 2 2 0 0 0 2 0 0 0 2 1 2 2 0 2 0 1 0 0 0 0 0 0 0 2 2 0 2 2 0 0 1 1 2 2 1 0 0 0 0 0 0 0 0 0 0 0 1 1 1 0 0 0 1 1 0 0 0 0 0 0 0 1 0 0 0 0 0 1 0 0 0 2 0 2 0 2 1 0 0 0 2 0 0 0 0 1 0 2 2 2 2 1 0 1 2 2 1 0 0 1 0 2 0 0 1 1 0 1 1 1 1 0 1 1 0 1 1 0 0 2 1 0 2 1 1 0 1 1 0 2 2 2 0 1 1 0 0 0 2 0 0 2 0 0 0 0 2 0 1 0 0 0 1 1 1 1 1 0 0 1 0 1 0 1 0 1 0 1 1 0 0 0 2 0 1 0 0 2 0 0 0 2 2 1 0 0 0 1 1 0 1 2 0 2 1 0 2 2 2 0 2 1 0 1 0 1 0 0 0 0 1 1 1 1 1 0 0 1 1 0 1 1 1 0 0 1 0 0 1 0 0 1 0 1 1 2 1 2 0 0 0 1 0 1 0 0 2 1 2 1 0 2 2 0 0 0 2 0 1 1 1 1 0 1 1 2 0 0 0 0 0 2 2 0 2 2 0 0 0 0 0 1 1 1 1 1 0 0 1 0 0 0 0 0 1 1 2 0 1 1 1 1 1 1 0 1 0 1 0 1 0 0 0 0 0 1 0 0 0 0 1 0 2 0 0 0 1 0 0 0 0 0 1 1 0 0 1 1 2 2 1 2 0 1 0 2 2 1 1 2 1 1 0 0 0 1 0 2 1 0 1 1 1 1 0 0 0 0 0 2 0 1 1 0 1 0 0 0 1 0 1 0 2 0 2 0 0 0 2 0 0 0 0 0 0 2 1 1 0 0 1 1 1 2 1 2 2 1 0 0 2 1 0 0 0 0 1 2 0 0 1 0 0 1 1 2 2 2 0 1 1 0 0 1 1 1 1 0 1 1 0 0 1 1 0 1 0 2 2 1 1 1 1 0 0 0 0 2 0 0 0 0 0 0 0 0 0 0 0 2 2 0 0 0 0 1 1 0 0 1 2 0 0 0 0 0 0 1 1 0 1 1 1 1 0 0 0 1 0 0 1 0 0 0 0 1 1 2 1 2 1 0 1 0 0 0 0 0 2 0 0 0 0 0 0 0 0 0 0 1 1 2 0 0 1 1 0 0 1 2 2 0 0 1 1 0 0 2 0 0 0 1 0 0 2 2 1 1 1 2 1 2 1 1 1 0 1 0 0 1 1 2 1 0 0 1 0 1 1 0 0 0 2 0 1 0 1 1 1 1 0 0 1 2 0 0 0 1 0 0 2 1 0 0 0 1 1 0 2 0 1 1 0 0 1 0 0 0 0 0 0 1 1 0 0 1 0 2 0 1 2 1 1 0 1 1 0 1 0 1 1 0 0 1 1 1 0 0 0 2 0 1 0 0 0 0 2 0 1 2 0 0 0 0 0 0 2 2 1 0 2 1 1 2 0 1 1 0 0 0 2 1 1 2 2 1 0 1 1 2 0 1 1 1 1 1 0 2 2 0 0 1 0 1 0 0 0 1 0 1 1 0 0 1 1 0 0 1 1 2 1 0 1 0 0 1 0 2 2 0 0 0 0 2 0 2 2 2 0 0 0 1 1 0 1 1 1 0 0 1 1 0 0 1 1 0 0 0 0 0 0 0 0 0 0 1 0 0 0 0 1 0 2 1 1 0 1 1 2 2 0 1 2 2 2 0 0 0 0 0 0 2 0 2 2 0 0 2 1 1 1 0 0 0 0 1 1 0 0 0 1 1 1 2 1 0 0 0 1 1 1 1 2 2 0 2 0 1 1 0 0 0 0 0 0 2 0 1 0 0 0 1 1 0 0 0 2 0 0 0 0 1 0 1 1 0 1 0 1 1 1 0 0 0 0 0 1 0 2 1 2 2 2 0 0 0 0 0 0 2 2 0 0 0 0 2 1 1 0 0 0 0 0 1 0 0 0 2 1 1 0 0 1 0 1 1
188 0 0 0 0 0 0 2 2 1 1 1 1 1 0 0 0 0 1 2 1 2 0 0 2 0 0 2 0 2 2 1 1 1 1 1 1 1 0 0 0 0 1 1 1 1 1 0 0 1 1 0 0 1 1 0 1 2 2 0 1 0 1 2 0 0 0 0 0 0 0 0 2 2 1 2 2 0 0 0 0 0 0 0 2 0 1 0 2 2 0 0 0 2 0 1 0 2 2 2 0 0 0 1 1 1 2 1 1 1 0 2 1 1 2 2 2 0 1 1 1 0 1 2 0 2 0 1 2 1 1 0 1 1 0 0 1 0 0 0 1 0 0 0 2 0 1 0 0 0 1 0 1 0 0 0 1 2 0 0 0 0 1 1 0 2 0 1 0 1 1 1 0 0 0 2 0 1 0 0 1 1 1 1 1 0 0 1 1 2 2 2 2 1 1 1 1 1 0 0 0 1 0 1 1 1 1 0 0 0 1 0 0 1 0 2 0 0 1 0 2 1 0 0 0 0 0 0 0 0 0 0 1 1 1 0 0 2 0 0 0 1 2 1 1 0 0 0 1 0 0 0 0 0 0 2 0 1 1 1 1 0 0 1 1 0 0 0 0 0 0 2 0 2 0 0 0 1 1 0 0 1 2 2 0 2 2 0 2 2 2 2 1 2 1 1 1 1 0 0 1 0 0 0 0 0 0 2 1 1 1 1 2 2 2 0 2 0 1 0 0 2 1 0 0 0 1 1 1 0 1 2 0 1 0 0 0 1 1 2 1 1 1 1 0 0 1 0 2 1 1 0 2 1 0 1 1 0 0 2 2 2 0 0 0 0 0 2 0 0 0 0 0 0 1 1 1 1 0 0 1 1 0 0 0 1 0 0 0 1 0 0 0 0 1 0 0 0 1 1 0 1 0 2 0 1 0 0 0 0 0 0 0 1 1 0 0 0 1 0 0 1 0 2 1 1 2 0 0 0 0 1 0 2 0 0 0 1 0 0 2 0 0 0 0 2 2 1 0 0 0 0 1 2 2 1 1 1 0 1 1 1 0 0 1 1 1 2 2 1 1 1 1 1 1 0 0 0 1 0 0 0 0 0 2 0 0 0 2 0 2 0 0 1 1 0 1 1 1 1 1 1 0 0 0 2 1 1 1 0 0 0 2 1 0 0 0 0 0 0 0 2 1 1 1 1 0 0 0 2 0 1 0 1 1 1 0 0 0 1 1 1 0 1 2 0 0 1 1 0 0 0 0 2 2 0 0 0 1 0 1 0 0 2 2 0 2 1 0 1 0 0 0 0 1 0 1 1 0 1 0 0 1 1 0 0 0 1 1 1 0 0 0 0 0 0 2 0 0 0 0 2 1 1 1 1 2 0 0 1 2 0 0 2 0 0 0 0 1 0 0 1 0 0 0 0 2 1 0 0 1 1 0 0 1 1 2 1 2 2 2 0 0 1 0 0 2 2 0 0 1 1 1 1 1 2 2 1 1 0 0 0 1 1 1 1 0 2 0 0 2 0 0 0 1 0 1 0 2 1 0 0 0 1 1 2 1 1 2 1 1 0 1 2 1 0 2 2 0 2 1 1 0 0 1 0 1 2 0 0 0 0 0 0 0 0 1 0 0 0 0 0 1 1 0 0 0 0 0 0 1 1 0 0 0 1 1 0 0 0 0 0 1 1 0 0 0 0 0 0 0 0 1 0 1 2 0 0 2 2 0 0 2 1 0 0 2 0 0 2 0 0 2 1 1 0 1 0 0 0 0 0 1 0 2 2 0 2 1 2 0 1 2 0 1 1 0 1 0 1 0 0 0 1 0 2 1 1 2 0 1 0 0 0 0 1 0 0 1 0 0 1 0 2 2 0 2 0 0 2 0 1 0 0 1 0 0 0 0 0 0 0 0 1 0 0 1 1 1 0 1 0 0 0 0 0 0 0 1 1 0 1 0 0 0 0 1 0 1 0 0 0 1 0 1 2 0 1 2 2 2 0 2 0 0 0 0 2 2 0 0 0 1 1 2 2 2 0 0 0 0 1 1 0 1 2 0 1 0 0 0 0 0 0 0 1 1 0 2 1 0 2 0 1 0 0 1 0 0 0 1 1 0 1 0 0 0 1 1 0 0 0 2 1 1 0 1 1 0 0 2 0 2 0 0 0 0 2 2 1 1 1 0 0 0 0 0 0 0 0 0 1 1 0 0 0 1 1 2 2 2 2 1 1 0 0 0 0 0 1 0 0 0 1 0 0 2 0 0 0 1 0
189 0 0 1 0 0 0 1 2 1 1 0 1 1 0 0 1 0 1 2 1 2 0 0 2 0 1 1 0 2 2 0 1 1 0 1 1 1 0 0 1 0 0 0 1 0 0 0 0 1 0 0 1 0 0 0 1 0 1 0 0 1 1 1 0 0 0 1 1 1 0 1 1 2 1 2 2 0 2 0 1 0 0 1 2 0 0 0 0 2 0 0 1 0 0 2 0 0 0 0 1 0 0 0 2 2 2 1 1 1 0 1 0 1 0 0 0 0 1 1 1 0 2 0 0 2 0 1 2 2 0 0 0 0 0 0 0 0 1 1 0 0 0 1 1 0 1 0 0 0 0 0 0 0 0 0 0 1 1 1 0 0 0 1 0 1 0 0 1 1 1 1 2 0 0 1 1 1 1 1 0 0 0 1 1 1 1 1 1 2 1 2 2 0 1 0 0 0 0 0 1 1 0 2 2 0 1 0 1 0 2 0 1 0 0 2 0 0 1 1 1 0 1 0 0 2 1 1 0 0 0 0 0 0 1 1 0 2 0 0 0 1 1 1 1 0 0 0 1 0 0 0 1 0 0 1 0 2 0 1 0 1 1 1 1 0 0 0 1 0 0 1 0 2 0 0 1 2 2 2 0 0 1 2 0 1 0 2 0 2 0 0 0 1 1 1 1 1 0 1 0 0 0 0 0 0 0 0 1 1 0 0 1 0 0 0 0 0 0 0 0 1 0 0 0 0 0 1 0 2 1 1 0 0 0 0 0 1 0 1 0 1 1 2 1 0 1 0 1 1 1 1 0 0 0 0 0 2 0 1 1 2 1 1 1 1 0 2 2 1 2 2 0 0 1 1 1 1 0 0 1 1 0 0 2 2 0 1 1 1 0 2 0 0 1 1 1 2 1 1 0 1 0 2 1 1 0 0 0 1 1 1 1 1 2 0 0 0 0 1 1 2 1 1 1 1 2 0 2 1 1 0 0 0 0 1 0 1 0 0 1 1 0 2 1 2 2 2 0 0 0 2 1 2 2 1 1 1 1 2 1 2 0 1 1 0 1 2 2 0 0 0 0 0 1 0 0 0 2 2 2 0 0 1 0 2 1 1 2 0 2 0 1 0 1 0 2 1 1 1 1 1 2 1 0 0 2 1 1 0 0 0 1 2 0 0 0 0 0 1 1 1 2 2 0 0 0 1 1 0 2 0 0 1 0 1 2 0 2 0 1 1 0 1 1 0 0 0 0 0 1 0 0 2 1 0 0 1 1 1 0 0 0 1 1 1 2 1 0 1 0 2 1 0 0 1 2 0 0 0 1 0 1 0 0 0 0 1 1 1 0 0 1 0 1 0 1 1 1 1 1 1 1 2 1 2 1 1 0 2 1 0 0 1 1 1 1 0 1 0 0 1 2 2 2 0 0 1 0 0 0 0 0 0 1 0 1 0 1 2 2 1 0 0 2 0 2 1 0 0 0 0 0 2 1 2 1 2 1 1 1 0 1 1 1 1 1 1 1 1 0 1 0 0 1 0 1 1 1 1 1 1 0 2 2 2 0 0 0 1 0 1 1 1 1 0 1 1 0 1 0 2 0 0 1 0 2 1 0 0 0 0 0 1 0 0 0 1 1 0 0 1 0 2 0 2 2 1 1 0 2 2 0 0 0 0 0 0 0 2 0 0 0 0 0 1 1 0 0 0 0 0 1 0 1 2 0 0 1 0 0 0 2 2 2 0 2 0 2 1 0 1 2 2 2 0 0 0 0 0 1 2 1 1 2 2 0 2 1 2 0 1 2 0 0 2 0 1 0 0 0 0 0 1 0 2 1 0 0 1 2 1 1 1 1 2 0 0 2 0 2 1 0 2 2 0 1 0 0 2 1 2 1 0 0 2 0 1 1 1 1 2 1 0 0 1 1 2 1 0 1 0 0 1 1 0 1 0 1 1 1 1 0 1 1 0 0 2 2 0 0 0 1 0 1 1 0 1 2 2 2 0 0 0 0 0 0 1 0 2 1 0 0 2 2 2 2 0 0 0 0 1 0 1 0 0 1 1 1 2 1 0 0 0 1 1 2 0 1 0 1 0 0 1 0 1 1 0 0 1 0 2 0 2 0 0 1 2 2 0 0 1 1 1 1 1 1 2 0 1 0 0 2 1 0 0 2 1 0 0 0 1 0 2 0 2 2 0 0 0 1 0 0 0 0 1 1 1 1 1 1 2 0 0 0 0 0 0 0 1 0 0 1 2 2 0 0 0 1 0 1 0
190 1 0 1 1 0 0 2 2 2 2 1 0 0 0 0 0 0 1 0 0 0 0 1 1 0 2 2 0 2 2 0 1 1 2 0 2 0 0 1 1 1 1 0 1 2 1 0 0 1 0 0 0 0 1 1 0 0 0 2 0 1 2 2 0 0 2 0 0 1 1 1 2 1 1 1 2 0 0 1 1 0 0 0 2 0 1 1 2 2 1 1 0 2 0 2 1 1 1 1 0 1 1 0 0 1 1 1 1 1 0 1 0 2 1 1 1 0 0 2 2 0 2 1 0 1 1 0 1 1 0 0 0 0 0 0 0 0 2 0 2 0 0 0 0 1 0 0 1 1 1 0 1 1 0 0 1 1 0 0 0 1 1 2 0 2 0 0 0 0 2 0 0 2 0 1 1 0 0 0 0 1 0 2 1 1 0 1 0 1 1 2 1 0 0 1 2 1 0 0 0 0 0 1 1 1 1 0 1 1 0 0 1 0 0 2 1 1 1 1 1 1 1 1 0 1 1 1 0 0 0 0 1 1 1 0 0 2 1 1 0 0 2 0 1 0 0 0 1 1 1 1 2 0 0 1 1 2 1 2 1 1 1 1 1 0 0 0 0 0 0 1 0 1 1 1 0 2 2 2 0 0 0 2 1 1 1 1 0 2 0 1 0 2 1 1 2 1 0 0 0 0 1 1 0 0 0 0 1 1 1 0 1 2 2 0 0 1 1 0 0 1 1 1 1 0 0 2 0 0 1 2 0 1 0 0 0 1 0 1 1 1 0 2 0 0 0 1 2 1 1 1 0 0 0 0 0 1 0 1 1 2 2 0 2 1 0 2 1 0 1 1 0 0 0 0 1 0 1 0 2 1 1 1 1 0 0 0 0 0 0 1 1 0 1 0 0 1 0 1 0 2 0 2 1 0 1 0 0 0 0 0 1 0 1 0 0 1 0 0 0 1 0 1 2 2 1 1 1 1 0 1 0 2 1 1 1 0 0 0 2 1 2 2 1 2 2 1 0 0 0 1 0 2 0 0 0 1 0 1 1 1 0 0 0 2 0 2 2 0 1 1 1 1 1 0 1 0 0 0 2 0 0 1 2 0 0 1 2 0 2 0 0 1 0 0 2 0 0 2 2 2 2 2 0 0 2 1 1 0 0 0 1 0 1 0 0 1 0 1 1 2 1 1 1 0 0 0 0 2 0 1 0 0 0 1 2 0 0 0 1 2 0 2 2 0 0 0 0 0 0 0 0 2 2 1 1 1 0 0 0 1 0 1 1 0 1 2 0 2 0 2 0 0 0 0 2 2 0 2 0 0 0 0 0 0 0 1 1 1 0 0 0 0 2 1 1 0 0 0 0 2 0 2 2 2 0 1 0 1 1 0 0 0 2 0 0 0 0 1 1 2 0 1 1 0 1 2 0 0 1 1 0 0 2 1 2 2 1 1 1 1 0 1 0 0 2 1 1 0 0 1 1 1 2 1 1 2 1 0 0 0 1 1 0 1 0 1 2 1 0 1 0 2 2 0 0 0 2 1 0 0 0 0 0 1 1 1 2 1 0 1 0 2 1 0 2 1 0 1 0 1 0 1 0 0 1 2 0 1 1 1 0 0 0 1 0 1 1 0 0 0 0 1 1 0 0 0 0 0 0 0 0 1 0 1 1 0 0 1 0 0 0 0 0 0 0 1 0 0 0 0 0 0 0 1 0 0 0 0 1 0 2 1 0 1 1 0 2 1 1 0 1 0 0 0 0 0 0 0 1 1 0 2 2 1 1 1 1 1 1 1 0 0 0 0 0 1 0 2 0 0 0 2 1 0 1 0 1 0 1 0 1 1 1 2 0 1 2 0 1 2 0 2 2 0 1 0 0 2 1 1 1 1 0 0 0 0 2 1 0 2 0 0 0 0 0 0 0 0 2 0 0 0 0 0 0 0 0 0 0 0 1 0 0 0 0 0 2 0 0 0 0 0 1 1 0 2 1 0 0 2 1 0 0 0 0 2 1 1 1 0 1 2 2 2 2 0 0 0 0 1 0 0 2 2 0 1 1 0 0 0 2 2 2 0 0 0 1 0 1 0 1 0 1 0 0 1 0 1 0 2 1 1 2 0 1 1 1 0 0 0 1 0 0 1 0 0 0 0 2 0 2 0 1 1 2 2 1 1 0 1 0 0 1 1 1 0 0 0 1 0 1 0 0 1 1 0 0 1 0 2 0 0 0 0 0 0 1 2 1 0 0 1 0 0 0 0 1 0 1 0
191 1 0 1 0 0 0 1 2 1 0 1 0 0 0 0 0 0 0 1 1 1 0 0 2 0 1 2 0 2 2 0 1 2 0 0 2 1 0 0 1 0 1 0 0 0 0 0 0 2 0 0 1 0 0 1 0 0 1 2 0 1 2 1 0 0 1 1 0 0 0 1 1 2 1 2 2 0 2 0 2 0 0 1 2 0 0 2 2 2 2 1 2 0 0 0 0 1 0 0 2 0 0 1 1 1 2 2 1 2 0 1 0 1 0 0 0 0 0 2 2 0 1 2 0 0 2 0 0 0 2 1 0 0 0 0 0 0 0 0 0 0 1 0 1 0 0 0 0 0 1 1 2 1 1 0 0 0 0 0 0 2 0 2 0 1 0 1 0 1 1 1 0 2 1 1 2 1 0 0 0 1 1 1 1 0 1 1 0 1 2 2 2 2 2 0 1 2 0 0 1 1 0 1 1 1 1 1 1 0 0 0 1 1 0 2 0 1 2 0 2 1 0 0 0 0 0 1 0 0 0 0 0 0 1 0 0 2 0 0 0 0 2 1 2 1 1 0 2 0 0 0 2 0 0 1 1 2 1 2 1 1 0 0 0 0 0 0 1 0 0 1 1 2 0 1 0 2 1 1 1 0 1 2 1 1 2 0 0 2 0 2 1 2 1 1 1 0 0 0 0 0 1 1 1 0 0 0 1 1 1 0 1 1 1 0 1 0 1 0 0 1 1 0 1 0 0 1 0 0 1 2 1 2 0 0 0 2 1 0 0 2 1 2 0 0 1 0 0 0 0 2 1 1 0 1 1 1 0 2 2 2 1 1 1 0 1 1 2 0 2 2 0 0 1 1 1 1 0 0 1 1 0 0 2 1 0 2 2 0 0 1 2 0 2 2 1 0 0 0 0 0 0 1 0 0 0 0 0 1 0 0 0 1 1 0 1 1 0 0 0 1 0 0 0 0 0 0 0 0 0 0 0 1 1 1 0 1 1 0 2 0 0 2 0 2 2 2 0 0 0 2 1 1 1 0 1 1 1 2 1 2 0 1 1 0 2 2 2 1 2 1 1 1 0 1 1 1 2 1 1 1 0 0 2 0 0 1 2 1 0 0 0 2 0 0 1 1 1 2 1 2 2 2 0 0 1 1 0 0 0 1 1 0 1 0 0 2 0 2 2 2 1 1 1 0 0 2 2 0 2 0 0 0 0 1 2 0 1 0 0 1 0 1 1 0 0 1 1 0 0 0 0 2 1 0 0 0 0 1 0 0 1 1 1 0 1 2 2 0 1 0 0 0 0 0 2 1 0 1 0 0 0 1 1 0 0 0 0 0 0 0 2 0 1 0 0 1 1 2 0 1 0 1 2 2 1 0 0 0 1 0 0 0 2 0 0 0 0 0 0 0 0 1 1 0 1 2 0 0 0 0 0 0 2 0 2 0 0 1 0 0 0 0 0 0 2 1 0 1 1 2 1 1 1 2 1 1 0 1 1 0 0 1 1 1 2 2 0 0 0 1 0 0 0 1 1 0 1 1 0 1 1 0 0 2 1 0 0 1 0 1 0 2 1 0 2 2 0 1 0 1 0 0 1 0 2 1 0 1 1 1 1 0 1 1 1 1 1 0 0 0 0 2 0 1 1 0 0 0 0 0 1 1 0 2 1 0 1 1 0 0 0 0 0 1 0 1 0 0 0 0 0 0 1 2 0 0 1 1 0 0 2 2 1 0 2 0 1 1 1 0 2 0 0 1 1 0 0 0 1 1 0 0 0 2 0 2 1 2 0 1 1 1 1 1 0 0 0 0 0 0 1 2 1 1 0 0 0 2 2 0 1 1 1 2 0 1 1 0 1 1 0 2 1 0 0 0 0 2 0 0 1 1 0 0 0 1 1 0 0 0 0 0 0 0 0 1 0 1 2 0 0 0 1 0 0 0 0 0 1 2 1 0 1 2 2 0 1 0 0 0 0 0 1 1 0 0 1 1 1 0 2 0 0 0 0 1 1 1 0 0 1 1 0 0 0 0 0 0 0 1 1 0 1 1 0 2 1 1 1 0 0 0 2 0 1 2 2 1 0 2 0 1 0 0 1 1 0 0 0 2 0 2 0 0 0 0 1 1 0 0 1 1 1 0 0 0 0 1 0 1 1 0 1 0 1 2 0 0 0 1 1 0 2 2 2 0 0 0 2 0 0 0 0 2 2 0 0 0 0 2 1 1 0 0 0 0 0 1 0 1 2 2 1 0 0 1 1 0 0 0
192 0 0 2 0 0 0 1 2 1 0 1 1 1 0 0 0 0 2 1 2 2 0 1 1 0 1 1 2 2 2 1 2 1 0 1 1 1 0 0 2 1 1 1 2 2 0 1 0 0 0 1 1 0 0 0 1 1 0 1 1 0 1 2 1 0 0 1 1 1 0 1 0 2 0 2 1 0 2 0 2 0 0 2 2 0 1 0 1 1 0 0 0 2 0 2 1 2 1 1 0 0 1 1 0 0 2 2 0 2 0 2 0 2 0 0 0 0 1 2 2 0 1 1 1 0 0 1 2 1 2 0 0 0 0 0 0 0 0 0 1 0 0 0 0 0 0 0 0 0 0 0 1 2 1 0 0 0 1 1 0 1 0 1 0 0 0 0 1 2 0 0 0 2 1 2 2 0 0 0 0 1 0 2 1 1 1 2 0 0 0 2 1 1 1 0 1 2 0 0 1 1 0 0 0 2 2 0 1 0 0 0 1 0 0 2 1 0 2 1 1 0 1 1 0 2 2 1 0 0 0 1 0 0 2 0 0 2 0 0 0 0 2 0 2 0 0 0 2 0 0 0 1 0 0 2 2 2 1 2 1 1 0 0 1 1 1 1 1 0 0 2 0 2 1 0 1 1 1 0 0 0 0 1 1 0 0 0 1 2 1 1 1 1 1 0 2 0 0 1 0 0 0 0 0 0 0 0 1 1 0 1 2 2 2 0 0 0 0 0 0 0 0 0 1 0 0 2 2 0 2 0 1 1 0 0 0 2 0 2 1 1 2 0 0 0 0 1 2 1 1 0 1 0 0 0 1 0 0 2 2 2 1 1 1 0 0 1 1 0 1 1 0 0 1 1 1 1 0 0 1 1 0 0 1 0 0 0 0 0 0 0 1 2 2 2 2 1 0 0 0 0 0 2 2 0 0 0 0 0 0 2 0 1 1 1 0 0 1 0 1 1 0 2 1 0 0 0 0 1 0 1 0 0 1 1 0 2 0 1 2 0 2 0 0 1 1 1 1 0 0 1 1 2 1 1 0 2 2 2 1 1 0 1 1 0 2 2 2 0 1 0 0 0 1 1 1 1 2 1 1 1 0 1 2 1 0 1 2 0 2 0 0 1 0 0 1 2 2 2 0 2 1 0 1 1 2 0 0 0 0 0 2 1 0 0 0 0 0 1 1 2 2 2 0 1 1 1 1 0 2 0 0 1 1 0 1 0 2 1 0 1 0 1 1 0 0 0 0 1 0 1 0 1 1 1 0 0 0 1 0 0 0 2 2 0 2 0 0 0 0 1 1 0 0 1 1 1 0 1 1 0 1 1 0 0 1 1 0 1 1 1 0 2 0 1 0 1 1 1 1 0 1 0 0 1 1 1 0 0 0 0 0 0 1 0 0 0 0 0 1 1 0 0 0 1 1 0 0 0 0 0 0 0 1 0 2 0 0 1 0 0 0 1 1 0 1 0 1 1 0 2 1 0 1 1 2 1 1 0 0 0 1 0 1 1 0 1 1 0 1 2 0 0 0 1 1 0 1 1 0 2 0 0 0 1 2 0 2 2 0 0 0 0 0 0 1 1 0 0 0 0 0 0 2 0 1 2 0 0 0 0 1 0 0 0 1 1 1 0 0 0 0 2 0 1 2 0 0 0 0 0 0 0 0 0 2 0 1 1 0 0 0 0 0 1 0 0 0 1 1 1 0 0 0 1 0 0 0 0 0 0 1 0 0 1 2 0 2 1 1 0 2 1 1 0 0 0 1 1 1 1 1 0 1 2 1 2 1 2 0 1 2 0 1 1 0 1 1 2 0 0 0 2 0 2 0 0 0 1 1 0 0 2 2 2 0 1 2 0 1 2 0 2 2 0 1 0 0 2 0 2 1 1 0 0 0 0 1 0 1 1 1 0 0 1 1 0 0 0 2 0 0 0 0 1 0 0 0 0 0 0 0 0 0 0 1 0 1 0 0 0 2 1 2 2 1 1 2 1 1 0 1 0 0 0 1 2 0 2 2 0 1 0 2 0 1 0 0 0 0 2 0 1 1 1 0 1 0 1 0 0 1 1 1 1 2 0 1 0 0 1 1 1 1 0 0 2 0 0 2 0 1 1 2 0 1 0 0 0 0 1 1 2 2 1 0 1 0 0 2 0 2 2 0 0 2 2 0 0 0 0 2 0 2 2 2 0 0 0 1 0 0 0 0 2 2 1 2 1 1 1 1 1 0 1 1 1 0 0 0 0 0 2 1 0 0 0 0 1 1 0
193 1 0 0 0 0 0 2 2 0 0 2 1 1 0 0 1 0 1 1 1 1 0 0 2 0 1 2 0 2 2 0 2 2 0 1 2 1 0 0 2 0 0 0 2 0 1 0 0 0 0 0 1 1 0 1 0 0 0 2 0 2 0 0 0 0 2 2 0 0 0 0 2 2 2 2 2 0 1 1 1 0 0 0 2 0 0 1 2 2 1 1 1 1 0 1 0 0 0 0 1 1 0 1 1 1 1 1 1 1 1 1 0 1 0 1 0 0 1 1 1 0 1 2 0 0 1 0 0 0 2 0 0 0 1 0 0 0 0 0 0 0 0 0 0 0 0 0 0 0 0 0 0 0 1 1 0 0 1 0 1 1 2 2 0 1 0 0 0 0 2 2 2 0 1 1 1 0 0 0 0 1 1 2 2 1 2 1 0 1 0 1 1 1 1 0 2 2 0 0 0 0 0 0 0 2 2 1 1 0 1 0 1 0 0 2 0 0 1 1 1 1 0 1 0 1 1 2 2 2 0 0 1 1 0 1 0 2 0 0 0 0 1 0 0 0 0 0 1 0 0 0 1 0 0 2 1 0 0 0 0 0 0 0 0 0 0 0 1 1 0 1 0 1 0 0 1 2 2 2 0 0 2 2 0 2 2 2 0 2 2 1 1 1 1 0 2 1 1 2 1 0 0 0 0 0 0 1 2 2 2 1 1 1 1 0 0 1 0 0 1 2 2 0 1 0 0 1 1 0 1 2 0 0 0 0 0 0 0 0 1 1 1 2 0 0 0 0 2 1 1 0 2 0 1 0 0 2 0 0 0 0 2 0 2 2 0 2 1 0 1 1 0 0 0 0 2 1 0 0 1 0 0 0 1 0 0 0 0 0 0 1 1 0 2 2 1 1 0 0 0 0 0 2 1 0 1 0 0 0 0 1 1 1 2 0 0 0 0 0 0 2 1 1 1 1 1 0 1 0 1 0 0 1 1 1 0 1 0 0 2 1 1 0 0 1 1 0 1 0 0 0 1 2 2 1 1 1 1 2 1 2 0 0 0 2 0 1 2 0 1 1 1 1 2 0 1 0 1 0 1 1 0 0 1 2 1 2 2 0 0 0 0 1 1 0 1 2 2 2 0 2 2 1 0 1 2 1 2 0 0 0 1 2 0 0 1 0 0 2 2 2 1 1 0 1 0 0 0 2 0 2 0 1 0 1 0 0 2 1 0 1 0 1 1 1 1 1 1 0 0 0 0 2 1 0 0 1 1 0 1 1 0 0 0 2 2 2 1 1 1 1 0 0 0 0 1 1 0 1 1 0 0 1 0 0 0 2 1 2 1 1 0 0 1 0 0 0 1 0 0 1 0 2 2 2 0 1 0 0 0 0 0 2 0 0 0 0 1 1 1 2 0 0 0 0 2 2 0 0 2 2 0 0 2 0 2 0 0 0 2 1 0 1 0 0 2 1 1 0 0 2 1 1 0 1 2 2 2 0 0 0 0 1 0 1 0 2 0 1 0 0 0 0 1 0 1 1 1 1 1 0 0 2 1 2 1 2 2 1 0 2 0 1 0 0 1 2 0 1 0 1 0 1 1 0 1 2 0 0 1 0 0 0 0 1 1 1 1 0 0 0 1 2 0 1 2 0 0 1 1 1 0 0 0 0 0 0 0 0 0 0 0 0 0 0 1 0 0 0 0 0 1 0 0 1 1 0 2 2 0 0 2 1 1 1 2 0 2 2 0 1 2 1 0 0 1 0 2 2 2 2 1 0 1 2 0 1 0 1 0 1 0 0 0 0 0 1 0 1 0 0 1 2 1 0 0 1 1 1 1 0 1 1 1 2 0 1 0 0 1 1 0 2 2 0 2 0 0 2 1 2 2 0 0 1 0 0 0 0 0 0 1 0 0 1 1 1 0 1 1 0 0 1 0 1 0 1 0 0 1 1 1 0 1 1 1 0 1 0 0 0 1 0 2 1 0 2 2 2 2 0 2 0 0 0 0 1 1 1 1 1 0 2 2 2 2 0 1 1 1 1 0 0 1 1 0 2 1 2 1 0 0 0 0 2 2 1 2 2 0 2 0 2 0 0 0 0 0 0 2 1 1 1 2 0 1 0 0 1 1 2 2 2 2 0 0 0 1 1 0 1 2 0 0 0 0 2 2 1 0 1 0 0 0 0 0 0 0 0 0 0 1 0 0 1 2 0 1 0 0 1 0 0 0 0 0 0 0 2 0 1 0 2 1 0 0 0 1 0 1 1
194 1 0 1 0 0 0 1 1 1 1 0 0 0 0 0 0 0 1 2 2 2 1 1 1 1 0 1 0 1 1 1 2 2 2 0 2 0 1 1 0 0 0 0 1 0 1 0 0 2 1 0 1 1 0 1 0 1 1 1 0 0 1 2 1 1 1 0 0 0 0 0 1 2 1 2 2 0 1 0 2 0 1 0 0 0 0 0 1 2 1 0 0 2 0 1 1 1 1 1 2 0 0 2 0 0 2 0 2 1 0 2 0 2 0 0 0 0 0 2 2 0 1 0 0 1 0 0 2 1 0 1 1 1 0 0 0 0 1 1 0 0 0 0 1 0 0 0 1 1 0 0 0 0 0 0 1 0 0 0 0 0 1 1 0 1 0 1 1 2 0 0 0 1 0 0 2 2 1 1 0 2 0 1 1 1 1 2 0 0 0 2 2 2 2 1 1 1 0 0 0 0 0 2 2 0 0 0 1 1 0 0 1 0 0 2 0 0 1 1 1 0 0 1 0 1 1 2 0 0 1 0 0 0 2 0 0 2 0 0 0 1 2 2 2 0 0 0 2 0 0 0 1 0 0 2 1 2 0 0 0 0 0 0 0 0 0 1 2 0 0 1 0 0 0 1 0 1 1 1 0 2 1 1 1 1 1 2 1 2 2 0 2 2 2 0 1 1 0 0 0 0 2 2 2 0 0 0 1 1 0 1 2 2 2 1 0 0 0 0 2 2 1 1 2 0 0 1 1 1 1 1 0 1 0 0 0 2 0 0 0 0 1 1 0 0 0 0 1 0 0 1 2 1 0 1 2 1 0 1 1 1 1 1 1 0 0 2 1 0 1 1 0 0 1 0 2 2 0 0 1 0 0 0 1 1 0 2 2 0 0 1 0 0 1 1 1 1 0 0 0 0 0 2 1 0 0 0 0 0 0 1 0 0 0 0 1 0 0 0 0 1 1 1 0 0 0 1 1 1 0 1 0 2 0 0 0 0 0 0 2 1 1 1 1 0 2 1 0 0 0 1 1 2 1 1 0 0 2 2 0 2 0 0 0 1 1 1 2 0 1 0 0 0 0 1 0 0 2 0 0 0 0 1 2 0 0 1 2 0 2 0 0 1 1 0 2 1 1 1 1 1 2 1 1 0 1 1 0 0 0 0 0 0 1 0 0 0 0 1 1 1 1 1 0 1 0 0 0 2 0 2 0 1 1 0 0 0 0 1 0 1 0 0 1 0 0 1 1 0 0 0 0 2 1 0 1 1 0 1 0 0 1 0 0 1 1 2 2 0 0 1 0 0 1 0 1 0 0 1 0 0 0 1 1 0 0 1 1 1 0 0 0 1 0 0 0 0 0 0 0 2 1 2 2 2 1 0 0 1 0 0 0 0 0 1 1 0 0 0 2 2 1 0 1 0 1 0 0 0 1 1 0 0 2 2 2 0 0 2 0 1 0 1 1 0 2 2 0 0 2 1 0 1 1 2 1 1 0 0 0 0 1 1 1 1 2 2 1 0 1 1 0 1 1 0 0 1 0 2 1 1 0 0 0 1 1 0 1 2 0 0 0 0 0 0 2 2 0 2 1 1 0 0 1 0 1 1 0 0 1 0 1 0 0 0 1 0 0 0 0 0 0 2 0 2 2 1 0 0 2 2 0 0 0 0 1 0 0 1 1 1 0 0 0 1 0 0 0 0 0 0 0 0 0 0 0 0 0 1 1 1 2 1 0 1 1 0 2 2 0 0 1 0 0 0 1 0 0 1 1 0 0 0 1 2 0 1 0 1 1 2 1 2 2 0 1 1 0 1 1 0 1 2 1 1 1 0 0 2 2 0 1 0 0 1 1 0 2 0 2 2 0 2 2 0 0 0 1 1 0 1 1 1 0 0 0 0 0 0 0 0 0 0 0 0 0 0 0 1 1 0 0 0 0 0 0 0 0 0 1 1 0 0 0 0 1 1 1 0 0 0 2 0 1 1 0 1 1 1 2 0 0 0 0 0 0 1 1 1 1 1 1 1 1 1 1 0 0 0 0 2 0 0 1 2 0 2 2 2 2 0 0 0 1 2 2 1 2 1 1 1 1 0 0 0 1 1 0 0 1 0 0 1 1 0 1 1 2 0 0 1 1 1 1 0 1 0 1 0 1 0 1 0 2 0 2 1 1 1 1 1 0 0 0 0 0 0 2 2 0 0 0 0 0 1 1 1 2 1 1 1 1 1 0 1 0 0 0 0 0 0 0 1 0 1 0 0 1 0 0 0
195 1 0 1 1 1 1 1 1 1 1 0 1 2 0 2 0 0 0 2 2 2 0 0 2 0 1 1 1 2 2 0 1 1 1 1 1 1 0 0 1 0 1 0 1 0 1 0 0 0 0 0 1 0 1 0 0 0 0 1 1 0 2 2 1 0 2 1 0 0 0 1 1 2 1 2 2 0 2 0 1 0 0 1 1 0 0 1 1 2 0 1 2 2 0 0 0 1 1 1 0 0 1 0 0 0 2 1 1 1 0 1 0 1 0 0 0 0 2 1 1 1 2 0 0 1 1 1 2 1 2 0 0 1 1 0 0 0 1 0 1 0 0 0 1 0 0 0 1 1 1 0 1 0 0 1 1 1 1 0 1 1 0 2 1 2 1 0 0 0 2 2 0 0 0 1 0 0 0 0 0 0 1 2 2 1 2 1 0 1 2 2 1 1 1 1 0 2 0 0 0 0 0 2 1 0 1 0 0 1 0 0 2 0 0 2 1 1 2 0 2 1 1 0 0 1 1 2 1 0 1 0 0 0 1 0 0 2 0 0 0 1 2 0 2 0 0 0 2 0 0 0 1 0 0 0 1 1 0 0 0 0 1 1 0 0 0 1 2 1 0 1 0 1 0 1 0 2 2 1 1 0 1 2 0 1 1 0 0 1 0 1 0 2 0 1 1 0 0 1 0 0 1 1 1 0 0 0 0 1 0 1 0 2 2 0 0 0 0 0 0 0 2 2 0 0 0 0 0 1 1 2 0 1 0 0 0 0 0 0 0 1 1 2 0 0 1 0 2 1 1 0 2 1 0 1 1 1 0 1 1 1 1 0 1 0 1 2 2 1 2 2 0 0 0 1 1 0 1 0 0 1 0 0 1 1 0 0 0 0 0 1 2 0 2 1 1 0 0 0 0 0 0 2 0 1 0 0 1 0 0 1 0 1 1 0 0 1 0 1 0 1 0 1 0 0 0 0 2 0 2 0 0 0 0 1 0 0 0 1 2 0 1 0 0 2 0 1 1 0 0 1 2 2 2 2 0 1 2 2 1 2 0 0 0 2 0 1 1 0 1 0 2 2 1 0 0 0 2 0 0 1 0 1 1 1 1 2 2 0 1 0 1 2 0 0 1 1 1 2 1 2 2 1 0 1 1 1 1 0 1 0 1 1 0 0 0 0 0 2 2 2 0 0 0 0 0 0 0 1 0 0 0 1 0 1 0 0 1 1 1 1 0 1 1 1 0 2 2 0 0 0 0 2 2 1 0 1 0 0 0 1 0 1 1 0 1 1 1 0 0 0 0 0 0 0 2 1 0 1 0 0 0 1 0 0 1 1 0 1 0 0 0 0 0 1 1 0 0 0 0 2 1 2 2 2 2 0 0 1 1 0 0 0 2 0 0 0 0 1 0 1 1 1 1 0 1 0 0 0 1 1 1 0 2 0 1 1 1 1 1 0 0 0 0 0 2 1 0 0 0 2 1 1 1 2 1 1 1 0 0 0 0 1 1 1 2 1 0 1 1 0 1 0 0 0 1 1 1 1 2 0 1 1 0 2 1 0 2 2 0 1 1 1 1 0 1 1 0 0 0 0 0 0 0 0 2 0 0 0 1 0 0 0 0 0 2 0 0 0 0 0 0 1 1 0 0 0 0 0 0 0 0 0 0 0 1 0 1 1 1 1 0 0 0 0 0 0 0 0 0 0 0 0 0 0 1 0 2 1 0 0 2 1 1 0 2 1 1 2 0 0 1 0 0 1 1 0 1 1 0 1 1 0 2 2 0 2 0 2 0 2 1 0 1 0 0 1 0 1 0 0 0 1 0 1 1 0 0 1 2 1 1 1 1 2 0 2 2 0 0 2 0 2 2 0 2 0 0 2 0 1 2 1 0 0 0 2 1 0 0 0 1 0 0 1 1 1 1 0 1 0 0 0 0 0 1 1 0 0 0 0 0 0 0 2 2 0 2 0 1 0 1 1 0 0 0 2 2 1 1 0 2 0 0 0 0 0 1 1 1 0 0 1 1 1 1 0 0 0 0 2 0 0 2 2 0 1 0 0 0 0 0 0 1 1 1 1 2 2 0 2 0 1 0 0 1 2 0 0 1 1 0 0 0 0 0 1 2 1 0 2 2 2 2 0 1 1 0 0 2 0 1 0 1 0 1 2 2 1 1 1 0 0 1 2 2 0 0 0 1 0 0 0 0 0 1 0 1 0 0 1 0 0 0 0 0 0 1 1 1 1 0 1 1 0 0 0 1 0 2 1
196 0 0 2 2 0 0 1 1 1 1 0 0 1 0 1 0 0 1 1 1 2 1 0 2 0 1 1 1 2 2 1 2 1 1 1 1 0 1 0 0 0 0 0 1 0 1 0 1 2 1 0 0 0 0 1 1 1 2 0 2 0 2 1 0 0 1 0 0 0 0 1 2 2 2 2 2 0 2 0 2 0 0 1 2 0 0 0 1 2 0 0 0 1 1 2 1 1 0 0 1 1 0 0 0 0 2 1 1 1 0 2 0 0 0 0 0 0 2 0 0 1 2 2 0 0 2 0 1 0 1 1 0 0 0 0 0 0 0 0 1 0 0 1 1 0 1 0 0 0 0 0 0 0 0 0 1 0 2 1 0 0 1 2 1 1 0 0 1 2 0 0 0 2 0 0 1 1 1 1 0 1 1 2 1 0 1 1 1 2 2 2 2 1 1 0 1 1 0 0 0 0 0 1 1 1 1 0 1 0 1 1 1 1 0 2 0 0 2 0 2 1 1 0 0 1 1 1 0 0 0 0 0 0 1 0 0 2 0 0 0 1 2 1 2 0 0 0 2 0 0 0 1 0 0 0 0 1 1 1 1 0 0 0 0 0 0 1 1 0 0 0 0 2 0 1 0 2 2 1 0 1 1 2 0 1 0 1 0 2 0 0 0 2 1 2 1 0 0 0 0 0 1 1 1 0 0 0 1 1 1 1 1 1 1 0 1 0 1 0 0 2 0 0 1 0 1 1 0 1 2 1 0 1 0 0 0 0 0 2 1 2 1 1 0 0 1 2 2 1 1 0 0 0 0 0 1 1 0 1 1 1 2 1 2 0 0 2 2 0 2 2 1 1 0 0 1 0 0 0 1 1 1 1 1 0 0 0 0 1 0 1 1 0 2 1 1 1 1 1 0 1 0 2 0 0 0 0 0 0 0 1 0 2 2 0 0 0 0 0 0 1 0 1 1 1 1 0 1 0 1 0 0 1 0 0 0 0 0 0 1 1 1 0 0 1 2 1 0 0 0 1 0 2 0 0 0 1 1 2 1 2 0 1 1 1 1 2 2 0 1 0 1 1 2 0 2 0 1 0 0 1 0 0 0 2 2 1 1 0 1 1 1 0 0 0 0 0 0 2 2 2 2 1 1 0 2 1 1 0 0 0 1 0 1 0 0 0 0 0 0 2 2 2 0 2 2 2 2 1 1 0 0 1 1 0 2 0 2 0 1 2 0 2 2 0 0 2 2 0 0 0 0 2 0 0 0 0 1 2 0 0 1 0 0 1 1 1 0 1 0 1 0 0 0 0 0 1 0 1 0 0 0 2 2 1 2 2 1 2 1 0 0 1 1 1 1 0 0 0 0 1 0 1 1 2 0 0 1 1 1 0 0 1 1 1 1 0 0 0 0 0 0 0 0 0 2 1 0 0 2 2 0 0 0 1 2 0 1 1 2 1 0 2 0 0 1 1 0 1 0 2 1 1 1 1 1 0 0 0 0 0 2 1 1 1 1 1 0 0 2 0 1 0 0 1 1 0 0 2 0 0 0 0 0 0 0 1 2 1 1 0 0 1 0 0 2 2 0 1 0 1 0 0 1 0 2 1 0 0 1 0 0 0 0 0 0 1 1 0 0 1 0 2 0 1 1 0 0 0 1 1 0 0 0 0 0 0 0 1 1 1 0 0 0 1 0 0 0 0 0 0 1 0 1 0 0 0 0 0 1 0 2 1 0 1 2 0 2 0 1 0 1 1 1 0 0 0 1 1 1 1 2 0 2 0 2 2 1 2 0 1 0 2 2 0 0 1 0 1 0 0 0 1 0 2 1 0 1 1 2 0 0 2 2 2 0 0 1 0 1 1 0 2 1 0 0 0 0 2 1 1 2 0 0 1 0 0 0 0 0 0 0 0 0 1 1 0 0 0 2 0 0 0 0 0 0 0 0 0 1 2 1 0 1 2 1 2 2 0 0 0 1 0 1 1 0 0 1 1 2 0 0 0 0 0 0 1 0 2 1 0 1 1 2 2 2 0 0 1 0 2 1 0 2 2 1 0 0 1 0 0 0 0 1 2 2 0 2 1 0 2 0 1 0 0 0 0 0 0 0 1 0 1 1 0 0 1 1 0 0 1 2 1 1 0 0 1 0 2 0 0 2 0 1 0 1 2 1 1 0 1 0 0 0 0 0 1 1 0 0 0 0 0 0 2 2 0 2 0 0 0 0 1 0 0 0 0 0 1 0 1 1 1 2 0 0 0 2 1 2 1
197 0 0 2 0 0 0 1 0 2 1 1 0 0 0 0 0 0 1 1 1 1 1 1 1 0 1 1 1 2 2 0 1 1 0 1 1 1 0 0 1 0 0 0 1 0 0 0 0 0 0 0 2 1 0 1 0 0 1 1 1 1 1 1 0 0 0 1 0 0 0 1 2 2 2 2 2 0 1 0 2 0 1 0 1 0 0 0 2 2 0 0 1 2 0 1 1 0 0 1 1 0 1 1 0 0 2 0 2 0 0 1 1 2 1 1 1 1 1 1 1 0 1 1 1 0 0 1 2 2 0 0 0 0 0 0 0 0 0 0 2 0 0 0 1 0 1 0 0 0 1 0 1 1 0 0 0 0 2 0 1 1 1 2 1 2 1 1 0 1 0 0 0 1 0 0 2 0 0 0 0 0 0 2 2 2 1 0 0 2 2 2 1 1 1 0 0 0 0 0 1 1 1 1 1 1 0 1 0 0 2 0 2 0 0 2 1 0 2 0 2 0 0 0 0 1 1 1 0 0 0 0 0 0 0 0 0 2 0 0 0 0 2 1 2 0 0 0 2 0 0 0 0 0 0 2 1 1 0 0 0 0 0 2 1 0 0 1 0 0 0 2 0 2 0 0 0 2 2 2 0 0 1 2 0 2 1 1 1 2 2 0 0 2 0 1 1 1 0 0 0 0 1 1 1 0 0 1 1 1 0 2 1 1 1 1 1 0 1 0 0 2 1 0 1 0 0 1 1 0 0 2 0 1 0 1 0 2 0 0 0 1 0 2 2 0 0 0 2 1 0 0 1 0 1 1 1 1 0 1 1 1 1 0 1 0 1 2 2 0 1 2 0 0 0 0 2 1 0 0 1 0 0 0 1 0 0 0 0 0 0 0 1 0 1 1 1 0 0 0 0 0 0 2 1 1 0 0 0 0 0 0 0 1 1 0 0 0 1 1 0 1 0 1 1 1 1 0 0 1 0 1 0 1 0 0 0 2 0 2 0 1 1 0 0 1 1 1 1 0 0 1 1 2 1 1 0 2 1 1 0 1 0 0 0 1 1 2 2 0 0 0 1 1 1 0 0 0 1 0 2 0 0 0 1 1 1 2 2 0 2 0 1 2 1 0 0 2 2 1 0 1 1 1 0 1 1 2 2 0 0 0 0 0 0 0 0 1 0 1 2 2 2 1 0 1 1 0 0 2 0 2 0 0 2 1 2 0 2 0 2 2 0 1 1 0 0 1 1 0 0 0 0 0 2 2 0 1 0 0 0 0 0 0 0 0 0 2 2 0 1 1 0 0 1 0 1 1 0 1 0 0 1 1 0 0 1 1 0 1 1 1 0 1 1 1 1 0 0 0 0 2 1 2 1 2 2 0 0 1 0 0 0 1 1 0 0 0 0 0 1 1 0 0 0 0 2 1 0 0 0 1 0 0 2 1 2 0 0 2 0 1 0 0 1 0 2 1 0 0 2 0 1 0 2 2 1 2 2 0 0 0 0 0 0 1 1 2 0 2 0 0 0 0 0 0 1 0 2 0 1 0 0 0 0 1 1 0 1 1 0 0 0 1 0 0 1 2 0 0 0 1 1 0 2 0 0 1 0 0 0 0 0 0 1 0 1 0 0 0 0 2 1 2 0 0 0 1 1 0 0 0 0 0 0 1 0 0 0 1 1 1 0 0 0 1 0 1 1 1 0 1 0 0 1 0 0 0 0 0 1 1 2 1 0 1 1 1 1 2 0 0 2 1 1 0 1 0 1 1 1 1 1 0 1 0 1 1 0 1 1 2 1 1 1 1 0 0 0 1 0 0 1 2 1 1 2 0 0 2 2 0 1 0 0 2 1 1 1 0 1 1 0 2 2 0 0 0 0 2 0 1 2 1 0 0 0 1 1 0 0 0 0 0 0 0 0 0 0 0 2 0 0 0 0 0 0 0 1 1 0 1 1 0 1 1 2 1 1 0 0 0 1 1 1 2 0 0 1 1 2 0 1 0 0 0 0 2 0 1 1 0 0 1 1 1 2 0 0 0 0 1 0 0 0 0 1 1 1 0 0 0 0 0 1 0 0 0 2 1 0 2 0 1 1 0 1 1 0 0 2 0 1 1 0 1 0 1 1 0 1 0 1 0 1 0 0 1 0 2 0 0 0 0 2 0 2 1 1 1 1 1 0 0 0 0 0 0 0 0 1 0 0 1 1 0 2 0 2 0 0 0 0 1 0 0 0 0 0 2 0 1 0 2 0 1 0 0 0 0 1 1
198 1 0 0 0 0 0 2 2 0 0 0 0 0 0 0 0 0 1 1 1 1 0 1 1 0 0 1 0 2 2 0 1 1 2 0 2 0 0 0 0 0 0 0 2 2 0 0 0 1 1 0 1 0 1 0 0 2 2 2 0 2 1 1 1 2 1 1 1 1 0 1 2 2 1 2 1 1 1 0 2 0 0 1 1 0 0 0 2 2 0 0 0 0 0 1 1 1 1 1 0 1 1 1 0 0 2 1 1 1 0 2 0 1 0 0 0 0 2 0 0 0 2 2 0 0 2 0 2 2 0 0 0 0 1 0 0 0 1 0 0 0 0 0 2 0 1 0 0 0 0 0 0 0 0 1 1 0 1 0 1 1 1 1 1 2 0 0 0 0 1 0 0 2 0 0 2 1 0 0 1 2 1 2 2 1 1 1 0 0 0 0 1 0 0 1 1 2 0 0 0 0 0 2 1 0 1 0 1 0 0 0 0 1 0 2 0 0 1 0 2 2 0 1 0 0 0 2 0 0 1 0 0 0 2 0 0 2 0 0 0 0 2 0 1 0 0 0 2 0 0 0 1 1 1 1 0 0 0 0 0 0 0 0 0 0 0 0 1 1 0 1 2 2 0 0 0 1 1 1 1 0 0 1 1 0 1 0 1 1 1 1 1 2 1 0 2 0 0 1 1 0 1 1 1 0 0 0 2 2 2 0 1 1 1 1 1 0 1 0 0 2 2 1 0 0 0 2 2 1 1 1 0 2 0 0 0 2 0 0 0 0 1 1 0 0 1 1 2 1 0 0 1 0 0 0 0 1 0 1 1 1 2 0 2 0 1 1 2 0 2 2 0 0 0 0 2 2 1 1 2 0 0 0 1 0 0 0 0 0 0 0 0 0 1 0 0 0 0 1 0 1 0 2 0 0 1 0 0 0 0 0 0 1 1 0 0 2 0 0 0 1 0 2 1 1 2 0 1 1 0 2 0 2 1 1 0 1 0 1 2 0 1 0 0 0 2 1 1 1 1 1 0 1 1 0 1 2 1 2 2 1 1 1 1 0 2 2 2 1 1 1 1 1 1 1 1 0 1 0 1 1 0 1 2 0 0 0 1 1 1 1 0 1 1 0 1 0 0 2 2 2 1 1 0 1 2 1 0 0 0 0 0 1 0 0 0 0 0 1 1 2 2 2 0 0 0 1 1 1 1 1 0 1 0 1 0 0 2 1 0 1 0 2 2 1 0 0 0 1 0 1 0 1 2 1 0 0 1 1 1 0 2 0 0 0 1 2 2 0 0 0 1 0 0 1 1 0 0 0 1 0 0 0 2 1 1 0 0 0 0 0 2 0 1 0 0 0 0 0 0 2 0 2 2 2 1 0 0 1 1 0 0 1 1 0 0 0 0 0 1 0 0 0 0 1 1 2 0 0 1 1 0 0 1 0 2 0 1 2 1 1 0 1 1 0 1 0 0 0 0 2 2 0 2 2 2 2 2 0 0 0 1 1 1 1 0 2 0 1 1 0 0 1 1 1 1 1 1 1 2 1 1 1 0 2 2 0 2 2 0 0 0 2 2 0 2 1 0 1 0 1 0 0 1 0 2 0 0 0 0 0 0 0 0 1 1 0 0 0 0 2 1 2 0 0 0 2 1 0 2 1 0 0 0 1 0 0 0 0 0 0 1 1 0 0 0 0 0 0 0 1 1 0 1 0 0 0 0 0 0 0 2 1 0 1 2 0 1 2 0 0 0 1 1 0 2 0 1 1 1 2 0 1 1 2 0 1 0 1 1 2 1 1 2 0 1 1 0 1 1 0 1 2 1 0 1 1 0 2 2 0 1 0 0 2 1 1 1 1 0 2 0 1 1 0 0 0 0 2 0 2 2 2 0 0 0 0 1 0 1 1 1 0 0 1 1 0 0 1 1 0 0 0 1 0 2 0 0 0 1 2 0 0 0 1 0 1 1 0 0 0 2 0 2 2 0 1 2 2 2 0 0 0 0 0 0 1 0 2 2 0 2 0 1 1 1 0 0 0 0 2 0 2 2 2 0 1 0 0 0 0 0 0 0 1 1 1 2 2 0 2 0 0 0 0 0 2 0 0 0 2 0 1 0 0 0 1 1 0 0 2 2 1 1 0 0 0 0 0 1 1 1 0 1 0 1 2 1 0 0 0 0 0 0 0 0 1 1 0 0 0 0 0 0 0 2 0 0 0 0 2 0 0 0 0 0 0 0 2 0 1 1 2 2 0 0 0 1 0 0 0
199 0 0 0 0 0 0 0 0 2 2 0 0 1 0 1 0 0 1 1 1 1 0 0 2 0 1 0 1 1 0 1 1 0 2 0 2 1 0 0 2 0 0 0 0 0 1 0 0 0 0 0 0 1 1 1 0 0 1 0 2 0 2 2 0 0 1 0 0 0 0 0 1 2 1 2 2 0 1 1 1 0 0 0 2 0 0 1 2 2 1 1 1 1 1 2 2 2 2 2 0 0 1 0 1 1 1 2 0 2 1 1 0 0 0 0 0 0 0 2 2 0 2 1 0 1 1 0 1 1 1 1 1 1 1 0 1 0 0 0 1 0 0 0 0 0 1 0 0 0 1 0 0 0 0 0 0 1 0 0 0 0 2 2 0 2 0 0 1 2 0 0 0 1 0 2 1 1 1 1 0 1 0 1 1 1 1 0 0 1 0 1 1 1 1 0 1 1 0 0 0 0 0 2 2 0 0 0 1 0 0 0 1 0 0 2 1 1 2 0 2 1 0 0 0 2 1 1 0 0 0 0 0 0 0 0 0 2 0 0 0 0 2 0 2 0 1 0 1 1 1 1 1 0 0 1 1 1 0 0 0 0 0 2 2 0 1 1 0 0 1 1 1 2 0 1 0 2 2 1 1 0 1 2 0 2 0 1 0 1 0 0 2 2 2 0 2 1 0 2 0 0 2 2 2 0 0 0 2 2 0 2 1 2 2 0 0 0 1 0 0 2 2 1 0 0 1 0 0 0 1 2 0 2 0 0 0 2 1 1 0 1 0 1 0 0 0 1 1 0 0 1 2 1 0 1 2 1 0 1 1 1 0 0 0 0 0 1 2 0 2 2 0 0 0 0 1 2 1 1 1 1 1 1 1 0 0 0 0 0 0 0 2 0 2 0 0 0 0 0 0 0 0 0 0 0 1 0 0 0 0 1 1 0 1 0 0 0 0 0 0 1 1 0 0 0 0 0 0 0 0 0 0 1 1 1 0 0 0 0 1 1 1 1 1 2 1 1 1 0 0 1 1 1 2 1 1 0 1 0 0 0 0 1 1 1 1 1 2 1 2 2 1 1 1 0 1 1 1 0 1 0 1 0 2 1 0 0 1 0 1 1 0 0 0 0 1 0 0 2 2 2 2 1 1 0 2 1 0 0 0 1 1 0 1 0 0 0 0 1 1 2 2 2 0 0 0 0 0 2 0 1 0 1 0 0 1 0 2 1 1 1 1 1 2 0 0 0 0 0 1 0 0 1 2 1 1 0 1 0 0 0 1 0 0 1 1 2 1 1 0 1 0 0 1 0 1 1 0 1 0 0 0 1 2 1 2 0 0 0 0 0 0 0 0 0 0 0 0 0 0 2 1 2 1 2 2 1 0 2 0 0 0 1 1 0 0 0 0 1 1 2 0 0 0 0 1 0 0 0 1 1 1 0 2 0 2 0 0 2 2 0 0 0 1 0 1 2 0 0 2 2 1 1 2 1 1 2 2 0 0 0 0 2 2 2 1 1 1 0 1 1 1 0 0 1 2 0 1 1 1 0 0 1 0 2 2 1 1 1 1 0 0 2 0 0 2 1 0 1 0 1 1 1 2 1 1 1 0 0 1 0 1 0 0 0 2 1 1 0 0 0 1 2 0 1 1 0 0 0 1 1 0 1 0 1 1 0 1 2 1 0 0 0 0 1 0 0 0 0 0 0 1 0 1 0 0 0 1 1 0 0 2 1 0 1 1 0 2 0 1 0 2 1 1 0 0 0 1 1 1 2 1 0 1 2 0 2 1 2 0 1 1 0 1 0 0 1 0 1 0 0 2 2 1 1 1 1 1 1 1 0 1 0 0 1 0 0 1 0 1 1 0 2 2 0 1 0 1 2 0 2 2 1 0 1 1 1 1 0 0 1 0 1 0 0 1 0 0 0 2 0 0 0 0 0 1 0 0 0 2 2 0 0 0 1 1 0 2 0 0 0 1 0 1 0 0 1 1 0 1 0 1 0 1 1 0 1 0 2 2 1 1 0 0 0 0 0 0 1 0 1 0 1 2 2 0 1 0 1 1 0 0 0 1 1 1 2 2 0 0 2 0 0 0 0 1 0 0 0 0 2 1 1 1 0 0 1 1 0 0 1 1 2 2 0 0 0 1 1 0 1 1 0 2 0 2 2 2 1 0 1 1 0 1 2 2 0 0 1 0 0 0 0 0 1 1 0 0 1 0 2 1 1 0 0 0 0 0 2 0 1 0 1 1 0 0 0 1 0 0 0
[truncated: 1,606,808 more chars]
