# Supplementary material for: KNN-MDR: a learning approach for improving interactions mapping performances in genome wide association studies
Source: BMC Bioinformatics. 2017 Mar 21;18:184. doi: 10.1186/s12859-017-1599-7 (PMC5361736; doi:10.1186/s12859-017-1599-7)
Supplement: Supplementary file 3 — The data set(s) supporting the results of Table 2. (ZIP 28603 kb) [file 12859_2017_1599_MOESM3_ESM.zip › 3/SINAN/S13/mkallsimul.dat]

1 0 0 2 0 1 1 2 2 0 0 0 0 0 0 0 0 0 1 1 1 2 0 2 2 0 0 0 1 1 0 0 2 2 1 1 1 1 0 0 2 0 0 1 0 0 1 0 1 1 1 1 0 1 1 0 0 0 0 0 0 2 0 0 0 0 0 1 2 0 0 0 0 2 0 2 2 0 0 0 0 0 1 1 2 0 0 1 1 1 0 0 1 1 0 1 0 0 0 1 0 2 0 0 0 0 2 1 1 0 0 2 0 2 1 2 2 0 2 0 1 0 2 0 0 0 2 2 2 2 0 0 0 0 1 0 0 0 0 0 0 0 0 0 1 0 0 0 0 0 1 0 0 0 1 0 2 0 0 1 1 1 2 2 2 2 2 0 1 1 0 2 0 2 0 0 0 0 0 0 0 0 2 2 0 0 2 2 1 1 0 2 1 1 0 1 2 2 0 0 0 0 1 1 2 0 1 2 0 0 2 2 2 0 0 2 1 0 1 0 1 1 0 1 0 1 1 0 0 0 0 0 0 0 2 0 0 2 1 1 0 0 2 1 1 0 0 0 0 0 0 0 2 0 0 1 2 0 0 0 0 0 0 2 0 0 1 1 0 0 1 2 2 2 0 0 0 0 1 0 1 0 1 1 0 0 0 1 0 1 1 0 1 2 2 0 1 2 0 2 2 2 1 1 1 0 0 0 1 1 1 0 0 1 1 1 0 0 0 0 0 2 1 2 0 0 0 0 0 0 0 2 0 0 0 0 0 2 0 0 0 0 2 0 0 1 0 0 0 1 0 0 0 0 0 0 0 0 0 0 0 0 0 1 0 0 1 0 0 0 0 0 0 0 0 0 0 0 0 1 1 1 0 1 1 1 0 0 0 1 0 0 0 1 2 0 0 1 1 1 0 1 1 1 0 1 1 1 0 0 1 0 0 0 0 1 1 1 0 0 0 2 1 1 1 2 1 0 0 0 0 0 0 0 1 0 0 0 0 0 1 1 0 2 1 2 1 0 0 0 0 0 0 2 2 0 1 0 0 0 0 0 0 1 0 0 1 1 1 0 1 1 2 2 1 0 0 0 1 1 1 2 0 1 1 0 0 0 2 0 1 0 0 1 0 0 1 0 1 1 0 2 2 1 2 1 2 0 0 0 0 0 0 0 1 1 0 0 1 2 0 2 2 1 0 0 0 0 0 2 0 1 0 0 1 0 0 0 0 0 1 1 2 1 2 0 2 2 0 0 0 0 0 2 0 0 0 2 1 0 0 0 1 1 0 0 0 2 1 1 1 2 1 0 0 1 1 1 0 2 0 0 2 0 2 1 1 0 0 0 0 1 0 0 0 0 0 0 0 0 0 2 2 0 0 1 2 1 2 2 1 0 0 1 0 1 0 0 0 0 0 0 0 2 2 0 0 1 0 0 0 2 1 0 1 0 2 1 0 1 2 2 0 0 1 1 1 2 0 2 0 0 1 1 0 0 0 2 2 0 0 0 1 1 1 1 1 1 1 1 1 2 0 0 1 0 2 1 2 0 1 2 2 2 2 2 0 0 1 1 1 0 1 1 1 1 0 2 1 1 0 1 0 1 0 1 1 2 0 0 0 0 0 0 0 0 0 0 1 0 0 0 0 2 1 2 0 0 0 0 0 0 0 2 0 0 2 0 1 1 0 0 0 0 0 0 0 0 0 0 0 0 0 0 0 0 1 0 1 0 0 0 2 0 0 0 2 0 1 1 1 1 0 1 0 0 2 1 1 0 0 1 0 0 0 2 0 2 0 1 1 0 2 2 2 0 1 0 1 0 0 0 0 0 1 1 2 1 1 1 1 0 1 1 1 0 1 2 2 2 2 1 2 2 2 0 0 0 2 0 1 1 2 0 0 0 1 0 0 0 0 0 0 0 0 0 0 2 1 0 0 0 1 2 0 1 0 0 0 0 1 1 0 0 0 0 1 1 1 0 1 0 0 2 0 0 0 1 2 2 2 2 2 0 0 0 1 2 0 1 1 2 1 1 0 0 0 1 0 0 0 1 1 1 2 1 0 1 0 1 1 0 0 0 1 1 1 1 2 1 0 1 0 1 0 0 1 0 1 1 0 0 0 0 0 0 0 2 2 0 0 0 2 0 0 1 0 0 0 1 1 0 1 0 1 0 0 1 0 0 2 0 0 0 1 1 1 0 2 0 0 1 0 0 0 2 0 0 0 0 0 0 0 2 0 0 2 0 0 1 0 0 0 1 0 0 0 0 1 2 1 2
2 1 0 2 0 1 1 1 2 1 0 0 1 1 0 0 0 0 0 1 1 2 0 2 2 0 1 1 1 0 1 2 1 1 0 1 1 1 0 2 0 0 0 1 0 1 1 0 2 1 0 0 0 0 1 0 1 0 1 0 2 2 1 1 0 0 0 1 1 0 1 0 0 2 0 2 2 1 1 1 0 0 1 1 1 0 1 0 2 2 0 0 0 0 0 1 1 0 0 1 1 2 1 0 1 1 2 0 1 1 0 1 2 2 2 2 2 0 0 0 2 0 1 1 0 1 1 1 1 1 0 0 1 1 0 0 0 1 0 0 1 0 0 0 1 0 0 0 0 0 0 0 0 0 0 0 0 0 0 0 0 0 1 2 0 2 1 1 0 1 0 1 1 1 1 0 0 1 0 1 0 2 1 1 0 0 2 0 0 0 0 0 0 0 1 0 1 2 0 1 1 0 0 0 2 1 2 0 1 0 0 0 1 0 0 2 0 1 1 2 0 0 1 2 0 1 1 0 0 0 1 1 0 0 1 0 0 2 0 1 0 0 2 1 1 0 0 0 1 1 0 0 1 0 0 2 0 2 1 1 1 1 0 0 0 0 1 1 1 0 2 1 1 1 1 0 0 1 1 0 1 0 1 1 0 1 0 1 0 2 0 0 1 2 2 0 1 2 0 1 0 0 2 2 2 0 0 0 0 1 0 1 0 1 1 0 0 0 1 0 0 2 1 1 1 0 1 0 1 1 0 1 0 0 0 0 0 1 1 0 1 0 2 1 0 1 1 1 2 0 1 1 1 0 1 0 0 0 0 1 2 2 2 0 2 1 1 0 1 0 1 1 2 1 1 1 1 0 0 0 0 1 0 0 2 1 0 0 0 0 0 1 0 0 2 0 0 0 0 0 0 0 0 2 2 0 0 1 0 0 0 1 0 0 2 2 0 0 0 0 0 0 0 1 1 2 0 0 1 0 1 0 1 1 1 0 0 0 0 0 1 1 2 1 1 2 0 1 2 1 1 0 0 2 0 0 0 2 1 2 1 0 0 1 0 0 2 2 2 0 1 1 1 1 1 0 1 0 2 1 1 2 0 2 2 0 0 0 2 0 2 2 0 0 1 0 1 1 2 0 0 2 2 0 2 0 2 1 0 0 0 1 0 1 0 2 1 1 1 2 1 2 2 1 1 0 0 0 0 2 2 0 0 1 1 0 1 1 2 0 1 2 1 1 1 0 1 1 1 1 0 0 0 2 1 0 0 1 1 0 0 0 0 0 0 0 0 2 0 1 0 0 1 0 0 1 1 2 0 2 0 0 0 0 0 0 0 2 2 2 1 0 0 0 0 0 0 0 0 0 0 2 1 0 0 2 1 0 2 2 1 0 1 2 0 2 1 0 0 0 0 0 0 0 0 1 0 1 0 0 0 1 1 0 2 2 2 0 1 2 1 1 1 1 0 1 2 0 0 0 0 1 1 1 0 0 1 2 2 0 0 0 1 0 0 1 0 2 0 0 1 0 0 1 1 0 2 2 1 1 2 0 2 1 1 1 2 0 2 0 1 0 0 0 0 0 0 2 0 2 1 1 0 1 0 1 1 1 1 0 0 0 0 0 0 1 0 0 1 0 0 0 1 2 1 1 1 1 0 0 0 0 0 2 1 1 2 0 0 1 0 0 0 0 0 0 0 2 0 0 0 0 0 0 0 0 0 0 2 0 0 1 1 0 0 1 2 0 2 2 0 1 0 1 1 0 0 1 1 1 0 1 0 0 1 1 0 1 0 1 1 1 1 1 2 0 0 1 0 0 1 0 0 1 0 1 0 0 1 1 2 0 1 0 0 0 1 2 2 2 2 1 1 2 1 0 0 1 1 0 0 0 2 0 0 0 0 0 0 0 0 0 0 0 0 0 0 1 1 0 2 2 1 1 1 0 1 0 0 0 0 1 0 0 0 2 0 0 2 0 0 0 0 1 0 2 0 2 1 2 2 2 2 0 0 1 1 2 0 2 0 1 0 2 2 0 2 2 0 0 0 2 2 2 1 1 0 0 0 1 0 0 1 1 2 1 1 0 1 0 0 0 0 0 1 1 1 1 0 0 0 1 0 1 1 0 1 1 2 0 0 0 1 1 1 1 0 0 0 0 1 1 0 1 1 0 2 1 0 1 1 0 0 0 2 0 0 0 0 0 1 0 1 0 0 2 0 1 1 0 0 0 0 1 0 0 2 0 0 2 0 0 0 0 0 0 0 1 1 0 0 0
3 1 2 1 0 0 0 1 1 1 0 0 1 2 1 2 1 1 0 0 0 2 1 2 2 0 1 2 2 0 2 0 1 1 1 2 0 1 0 0 2 0 0 0 0 0 0 0 2 1 0 0 0 0 2 0 0 2 0 0 0 1 1 1 0 0 0 2 2 0 0 2 2 1 2 1 1 1 1 1 0 0 2 0 2 1 0 1 1 1 1 1 2 0 1 2 0 1 1 1 1 1 0 0 0 0 2 0 1 1 0 1 0 1 0 1 1 0 2 0 0 0 2 0 0 1 1 2 2 2 0 0 0 0 0 0 0 0 0 0 1 0 0 0 1 1 1 0 0 0 0 0 0 0 0 0 0 2 0 1 0 0 1 2 1 2 0 0 0 1 2 0 1 1 1 1 0 0 0 0 0 0 0 0 0 0 1 0 0 0 1 1 0 0 2 0 1 2 1 0 0 1 0 1 2 0 2 0 0 0 0 1 2 0 0 2 1 0 1 2 0 0 0 0 0 0 1 2 0 2 0 0 0 1 2 1 1 2 0 2 0 0 1 2 2 0 0 0 1 1 0 0 1 0 0 2 0 1 0 1 0 0 0 1 0 0 1 1 2 0 0 1 1 2 0 0 0 1 1 0 0 1 2 2 0 0 1 2 1 2 1 1 1 2 2 0 1 0 1 2 1 0 0 0 0 0 1 1 0 1 0 2 0 2 0 0 0 0 0 0 1 2 1 2 1 0 1 0 0 2 0 0 0 0 0 1 0 0 2 0 0 0 1 2 0 0 0 0 1 0 0 0 0 1 0 1 1 0 0 1 2 2 0 0 0 2 0 1 1 0 0 0 0 0 1 1 0 1 1 2 1 0 0 1 1 0 0 0 0 1 0 0 1 0 2 1 1 2 1 1 0 1 0 2 0 2 0 0 0 0 0 2 0 0 1 2 1 1 0 0 0 1 1 0 1 2 2 1 1 1 0 1 0 2 0 1 1 0 0 0 1 1 1 1 2 2 1 0 1 0 0 1 0 2 1 1 0 2 1 2 2 0 0 1 0 0 2 2 2 1 2 2 1 1 1 0 1 0 2 2 0 2 1 1 0 0 0 0 1 0 0 1 1 1 0 0 0 0 0 1 0 2 0 2 0 0 2 0 1 0 0 1 0 0 1 0 0 0 1 1 0 2 2 2 1 1 1 1 0 2 0 1 0 1 1 0 1 1 1 2 0 0 1 1 1 0 0 1 1 2 1 1 0 2 1 0 0 1 1 0 1 0 0 2 0 1 1 1 2 0 1 1 0 0 0 0 0 0 0 0 0 0 1 1 0 0 0 1 0 0 0 1 0 0 1 0 0 0 0 1 0 2 0 1 0 2 2 0 2 1 0 0 0 0 0 0 0 2 0 0 0 0 0 1 1 0 1 0 0 0 1 1 0 1 2 0 1 1 1 1 1 0 0 2 1 1 1 1 0 0 0 2 1 1 0 0 0 2 2 0 0 0 1 1 1 1 1 2 0 0 2 0 1 0 0 0 2 0 2 0 0 0 2 1 2 2 0 0 0 0 2 0 0 2 0 0 0 1 1 1 0 2 0 1 0 1 1 2 2 0 0 0 0 1 0 1 0 1 0 0 0 0 0 2 1 2 0 0 1 1 1 1 0 2 0 0 1 0 1 1 0 0 0 0 0 1 1 0 1 1 0 1 0 1 0 2 0 0 2 0 0 2 2 0 0 0 1 1 1 1 0 0 0 1 1 0 2 1 1 0 0 1 0 0 0 2 0 2 1 1 1 1 2 2 2 0 1 1 1 0 1 0 0 1 1 0 1 0 0 1 1 0 0 0 0 0 0 0 2 2 2 2 1 2 2 0 0 0 1 0 1 2 0 0 0 0 0 2 2 0 2 2 1 1 0 0 1 0 0 1 1 1 0 2 0 0 0 0 0 0 0 1 0 0 0 1 0 0 1 0 0 0 0 2 0 1 0 0 0 0 1 1 2 0 0 0 0 1 1 2 0 1 1 1 1 0 1 2 0 1 1 1 1 1 1 1 1 1 0 1 1 0 0 0 0 0 1 1 2 1 0 1 0 1 0 1 1 1 2 2 0 2 0 2 0 0 0 1 1 0 0 0 2 0 0 1 0 0 0 0 2 0 1 1 0 0 1 0 0 0 1 1 1 1 2 0 0 0 2 0 0 1 0 0 0 0 0 1 1 0 0 0 0 1 0 0 1 1 0 1 0 0 0 0 0 0 0 0 0 0 2 0
4 1 2 0 1 0 0 2 2 1 0 1 0 0 0 0 0 2 2 2 2 0 0 2 2 0 0 2 2 0 2 1 1 1 0 1 2 2 1 0 2 1 0 1 0 1 1 0 1 1 0 1 2 1 0 1 0 0 1 2 0 0 1 1 2 2 2 1 1 0 0 1 2 2 2 2 2 1 1 0 1 0 2 0 1 0 0 1 2 2 1 1 1 1 1 2 0 0 0 0 0 2 1 0 0 0 2 1 1 0 0 1 0 1 0 2 1 0 1 0 0 1 1 1 0 0 1 1 1 1 0 0 0 1 1 1 0 0 0 0 1 0 0 0 1 0 0 0 2 1 1 0 1 0 0 0 0 1 0 2 1 1 2 2 0 2 1 1 0 0 0 0 1 1 0 1 0 0 0 0 0 1 1 2 1 0 2 2 0 0 1 1 0 0 1 0 0 2 0 0 0 1 0 2 2 1 2 0 1 0 1 1 2 0 0 2 1 0 0 0 2 2 0 1 0 0 1 1 1 0 0 0 0 0 1 0 0 2 0 2 0 0 1 2 2 0 0 0 0 0 0 0 2 0 0 0 0 0 0 0 0 0 0 1 0 0 0 0 1 0 1 1 0 2 0 0 0 1 2 0 1 0 0 0 1 0 1 1 0 1 0 1 0 1 2 0 0 2 0 0 0 0 2 1 1 1 0 0 1 1 0 2 0 2 2 0 0 0 0 0 0 1 1 2 0 0 0 0 1 1 0 2 0 0 0 0 0 2 0 0 0 0 2 2 0 1 0 0 0 0 0 0 0 0 2 0 0 0 0 1 2 2 1 0 1 0 2 1 1 0 0 0 1 1 1 0 0 0 0 2 0 1 0 0 2 0 0 1 1 1 0 2 2 0 2 2 0 0 1 1 0 1 0 1 0 1 0 2 0 0 1 0 0 0 0 2 2 0 0 0 0 0 0 0 0 1 0 2 2 2 0 1 2 0 1 2 0 1 1 0 1 1 2 0 2 2 0 0 1 0 0 1 0 2 1 1 0 1 1 1 0 0 0 1 0 1 1 1 1 0 1 1 1 1 2 0 2 0 2 0 2 1 0 0 0 1 0 0 2 0 0 2 2 0 1 0 1 0 0 0 2 1 2 0 2 0 1 0 1 0 0 0 1 0 2 0 0 0 0 2 2 1 1 1 0 0 0 2 0 2 0 1 0 0 0 0 1 1 2 0 1 2 2 2 2 1 1 2 0 0 0 0 0 2 0 2 0 2 1 0 0 1 0 1 0 1 1 0 1 0 0 1 1 0 0 1 1 1 0 1 0 0 0 0 0 0 0 2 0 0 0 1 0 1 1 1 1 1 1 1 1 1 0 1 1 2 0 0 2 2 0 0 0 0 1 0 0 0 0 0 0 0 0 0 0 0 2 1 0 0 1 1 1 0 1 0 2 0 1 1 1 0 1 1 0 1 1 1 0 0 0 2 1 1 0 0 0 2 2 1 0 0 2 0 2 2 1 2 1 1 0 1 0 0 0 1 1 0 1 0 1 1 0 0 0 0 0 1 2 0 1 1 0 1 0 0 0 2 1 1 0 1 0 1 0 1 2 2 2 0 1 0 0 1 1 1 1 1 0 0 0 0 0 2 2 2 0 0 1 0 0 0 0 2 0 0 1 0 1 2 1 1 0 0 0 0 0 0 0 0 0 0 0 0 0 1 2 0 1 0 0 0 2 0 0 1 2 0 2 2 0 1 0 1 1 0 2 1 1 0 0 0 0 0 1 1 0 2 1 1 1 1 2 1 2 0 0 0 0 1 1 0 0 0 1 0 1 1 1 1 1 0 0 0 0 0 2 1 1 1 1 1 2 2 2 1 1 2 1 0 1 2 0 0 0 2 2 1 1 0 1 1 0 1 0 0 1 0 0 0 2 2 1 1 1 0 1 0 0 0 2 2 1 1 2 0 1 0 1 0 0 0 1 1 0 1 0 0 2 2 2 2 2 0 0 0 0 2 0 1 1 2 1 1 0 0 0 2 0 1 1 1 1 1 1 2 0 0 1 2 1 0 0 0 1 1 1 0 0 0 0 0 1 1 0 2 0 1 0 0 0 2 0 1 1 0 1 0 2 0 0 0 2 0 0 0 0 1 0 1 1 0 1 1 1 0 1 1 0 1 1 0 0 0 0 1 1 0 2 0 1 1 0 0 0 1 0 0 0 0 0 0 0 1 0 0 1 0 1 2 0 0 1 0 0 0 1 1 1 1 1 1
5 1 0 2 0 0 0 0 0 2 0 0 0 0 0 0 0 2 1 1 0 2 0 2 2 0 0 1 1 0 1 0 0 2 0 0 2 2 0 1 1 0 0 0 0 0 1 0 1 1 1 1 0 0 2 1 0 0 0 1 0 0 2 2 1 0 0 1 1 0 0 2 1 2 1 2 2 2 1 1 0 0 2 0 1 0 0 0 1 2 0 0 2 1 0 1 0 1 1 1 1 2 0 0 1 0 2 0 0 0 1 2 0 0 0 0 0 0 2 0 1 1 0 2 0 1 0 1 1 1 0 1 1 1 0 0 0 0 0 0 2 0 0 0 2 0 0 0 0 0 0 0 1 0 0 0 0 1 0 2 0 1 1 2 1 2 0 1 2 2 0 2 0 2 0 1 0 1 1 1 0 1 1 1 0 0 1 0 0 0 2 0 0 0 2 0 0 1 0 0 0 1 0 1 2 0 2 1 1 0 0 1 2 0 0 2 0 1 2 1 0 0 0 2 1 1 2 1 0 1 0 0 1 1 1 1 0 2 0 1 0 0 2 1 1 0 0 0 0 0 0 0 1 0 0 1 1 2 0 0 0 0 0 0 0 0 0 1 0 0 1 2 1 2 0 0 0 0 1 0 0 1 0 0 1 0 1 1 1 2 1 1 1 2 2 0 0 1 0 2 1 1 2 1 1 0 1 1 1 1 0 0 0 1 1 0 1 0 0 0 0 1 1 1 2 0 1 0 1 1 0 1 1 0 0 0 0 1 1 1 2 1 1 0 0 1 0 0 0 2 0 0 1 0 0 0 0 0 0 2 2 2 2 0 2 0 1 2 2 0 1 1 1 1 0 1 0 0 0 1 1 1 0 0 1 1 0 0 0 1 0 1 0 0 2 0 0 2 2 2 0 2 0 1 0 1 0 0 0 0 0 0 1 0 0 1 0 0 0 0 0 0 1 1 0 2 0 0 0 0 0 0 0 1 1 2 0 0 0 0 1 1 2 0 2 2 1 0 1 0 0 0 0 2 0 0 0 1 0 1 1 1 1 0 0 2 0 2 2 0 1 1 0 0 0 2 0 0 2 2 0 2 0 0 0 0 0 1 1 1 0 1 2 1 0 0 0 0 1 0 0 2 2 0 2 0 2 0 0 0 0 0 0 1 0 2 1 0 0 0 0 2 2 2 1 1 1 0 1 1 1 0 1 0 0 0 0 1 1 2 0 0 1 1 1 1 0 0 2 2 0 0 0 1 1 1 1 0 2 0 0 0 1 1 0 0 0 2 2 0 2 0 1 0 0 1 1 0 0 0 0 0 1 1 0 0 1 2 1 1 1 1 0 0 0 0 0 0 0 0 0 2 1 0 0 1 1 0 1 1 0 0 1 1 0 1 1 0 0 0 0 0 0 0 0 1 0 1 0 0 2 2 0 0 2 0 2 0 2 2 2 2 0 0 1 1 1 1 0 2 2 0 1 0 0 0 0 2 2 1 1 0 2 0 1 1 0 2 0 0 1 0 1 0 0 0 2 1 1 0 1 1 2 2 2 2 0 2 2 0 1 1 0 2 0 0 0 2 1 2 1 1 0 1 1 2 0 1 2 0 1 0 0 0 0 1 0 1 1 0 0 0 0 2 1 0 1 0 0 0 0 0 0 2 0 0 0 0 0 2 0 2 0 1 2 0 2 1 1 1 1 1 0 1 0 1 0 0 2 1 1 1 2 0 0 1 2 1 1 1 0 0 1 1 0 0 1 1 1 1 0 1 0 0 1 0 1 1 0 2 0 1 2 1 1 0 0 1 0 0 1 0 0 0 0 2 1 1 1 0 1 1 1 1 1 0 0 1 2 1 0 0 1 1 0 1 0 2 0 0 0 2 1 1 1 1 0 1 1 0 0 1 1 1 0 0 1 0 0 0 2 2 0 2 0 0 0 0 0 0 1 2 0 0 0 1 1 0 1 0 0 0 0 1 0 1 0 1 2 1 2 2 2 0 0 0 0 1 0 2 0 1 1 1 2 0 2 2 0 1 0 1 1 1 2 0 1 1 0 1 0 0 0 0 1 0 0 0 2 0 0 0 0 1 0 0 2 0 1 1 0 1 0 0 0 0 0 1 1 1 0 0 2 2 2 0 0 1 0 1 0 0 2 0 0 0 0 1 0 0 2 0 0 0 2 0 0 0 2 1 0 2 0 0 0 0 0 0 0 1 1 0 0 1 0 0 1 0 1 2 0 0 0 0 0 0 0 0 1 1 2 1
6 0 1 2 1 0 0 2 2 1 0 1 0 0 0 0 0 1 1 0 0 1 0 1 1 1 1 2 2 0 2 1 0 0 0 0 2 2 0 1 1 0 0 1 0 1 1 0 0 2 0 1 0 0 2 1 2 0 0 0 1 2 2 1 1 2 1 0 2 0 1 0 1 2 1 2 2 2 2 2 0 0 2 0 1 0 0 1 1 2 0 1 0 0 1 1 0 0 0 0 0 1 1 0 1 0 2 0 0 0 0 2 1 1 1 1 1 0 1 0 1 0 1 1 0 1 1 2 2 2 1 1 0 1 0 0 1 0 0 0 0 0 1 0 0 0 0 0 0 0 1 0 0 0 0 0 0 0 1 1 1 1 2 2 2 2 2 1 1 2 1 0 2 0 0 1 1 0 0 0 0 0 1 1 0 0 1 1 1 0 1 0 1 1 0 0 0 1 0 0 0 1 0 1 2 0 2 1 0 0 0 0 1 0 0 2 1 2 2 0 1 1 0 1 0 2 1 1 1 0 1 1 0 0 1 0 0 2 0 1 0 0 2 2 2 0 0 0 0 0 0 0 1 1 1 2 1 1 0 0 0 0 0 0 1 1 1 0 1 0 1 0 1 1 0 0 0 0 1 0 0 1 0 1 0 0 0 1 2 2 1 1 1 2 2 0 1 0 0 2 0 0 2 1 1 0 0 0 0 1 0 1 0 1 1 0 0 0 0 0 1 1 0 1 0 0 1 0 0 1 0 2 0 0 0 1 0 0 2 0 1 1 1 2 0 1 0 0 0 2 0 0 0 1 1 1 2 0 0 2 2 2 0 0 0 0 1 1 2 0 1 1 0 0 0 0 0 0 0 1 2 0 0 1 1 0 0 0 0 0 0 1 0 0 2 0 0 1 0 1 0 2 1 1 1 0 0 0 0 0 0 1 1 1 2 2 0 0 0 1 1 1 0 1 1 2 2 0 1 0 1 0 0 2 0 1 0 0 0 0 1 1 1 1 0 2 0 1 1 1 1 0 0 2 0 0 0 2 1 2 2 0 1 0 0 1 1 2 2 0 2 2 2 2 0 1 0 0 1 0 1 2 0 1 1 1 0 1 2 0 1 2 2 2 2 0 1 0 1 0 0 2 1 1 1 0 2 0 2 0 0 1 0 0 1 0 0 0 1 2 1 1 2 2 0 0 0 1 0 2 0 2 0 0 0 0 2 0 2 0 2 2 1 1 1 1 0 1 1 2 2 2 0 2 0 0 0 1 1 1 1 0 0 2 2 0 0 0 1 0 1 0 1 0 0 1 1 1 0 1 1 0 1 1 0 0 0 0 0 0 0 2 0 0 0 2 1 0 0 0 0 2 0 0 0 2 1 0 1 1 0 0 0 0 2 0 0 1 0 0 0 0 0 1 1 0 0 2 0 0 0 0 0 0 1 1 2 0 0 2 1 1 1 1 1 0 0 1 0 1 1 1 1 0 1 1 0 1 1 0 0 0 1 0 2 2 0 1 2 2 0 2 0 0 1 0 2 1 2 0 1 0 2 2 2 1 2 0 2 0 2 0 0 2 1 1 0 2 1 1 0 1 0 0 2 2 1 1 1 0 0 0 0 1 0 0 0 1 0 0 0 0 2 2 0 1 1 0 0 0 0 0 0 2 2 2 2 0 0 2 1 0 0 0 0 0 0 1 0 0 0 0 0 0 0 2 1 0 1 0 0 1 2 1 1 0 2 2 0 0 0 0 0 0 0 0 2 1 1 1 0 1 0 0 0 2 0 2 1 2 0 1 2 1 1 0 0 2 0 0 2 0 0 0 0 2 2 1 1 1 1 0 2 2 2 0 2 2 2 1 0 1 0 2 2 1 1 1 0 1 0 1 1 0 0 0 0 1 1 1 1 1 0 0 0 0 0 0 0 0 2 2 1 1 1 0 1 0 0 0 2 2 0 0 0 0 0 0 1 0 0 0 0 1 0 1 0 2 2 2 2 2 2 0 0 0 1 2 0 2 0 1 1 0 2 1 2 2 0 0 0 1 2 2 2 0 0 0 0 1 0 0 1 1 2 0 0 1 2 0 0 0 0 1 0 0 1 1 0 0 1 1 0 2 0 0 0 1 1 0 1 1 2 1 0 1 0 1 0 0 2 0 0 1 1 1 1 1 0 0 2 0 0 1 1 1 1 0 2 0 0 1 0 0 0 1 0 1 1 0 0 0 0 1 0 0 1 0 1 2 0 0 0 0 0 1 0 1 1 1 2 2
7 1 1 1 0 1 1 2 2 0 0 0 0 1 0 0 0 1 1 1 1 1 0 2 2 0 0 1 1 1 1 0 1 2 2 1 2 2 0 0 2 0 0 1 0 0 0 0 1 1 0 0 1 0 1 0 0 1 1 0 1 2 1 0 0 0 0 0 2 1 0 1 1 2 1 2 2 1 1 0 0 0 2 0 1 0 0 1 2 2 1 1 1 1 0 1 0 0 0 2 0 1 2 0 0 0 2 0 2 1 0 1 0 0 0 1 0 1 1 0 1 1 0 2 0 1 0 2 2 2 1 1 0 0 0 0 0 0 0 0 0 0 0 0 0 1 0 0 0 0 0 0 0 0 0 0 0 1 0 2 1 1 2 2 1 2 2 1 1 2 0 0 1 1 0 1 1 1 1 0 0 1 1 1 0 0 2 1 0 0 0 1 1 1 1 1 2 1 0 0 0 1 0 0 2 0 2 0 1 0 2 2 1 0 0 2 0 1 1 0 1 1 0 1 0 2 1 2 1 1 0 0 0 1 1 1 1 2 0 2 0 0 2 2 2 0 0 0 0 0 0 0 1 0 0 2 1 1 0 0 0 0 0 0 0 0 0 1 1 0 0 2 1 1 0 2 1 1 2 0 1 0 1 1 0 1 0 1 0 2 0 0 1 2 1 1 0 1 0 1 1 1 2 0 0 0 1 0 2 2 0 0 0 1 1 0 0 0 0 0 0 2 1 1 2 0 1 0 1 0 0 1 0 0 0 0 0 0 2 0 1 1 2 1 1 1 2 1 1 0 1 1 0 1 0 1 0 0 0 1 1 1 0 0 0 1 0 0 1 0 1 1 1 1 1 1 0 1 1 1 1 0 0 1 1 0 0 0 0 0 0 0 0 0 1 0 0 2 0 0 0 1 0 2 0 2 0 1 0 0 1 0 0 0 0 2 1 0 0 0 1 1 0 1 0 0 0 0 0 0 0 0 1 0 1 1 0 1 0 0 1 0 1 1 1 1 1 1 1 0 0 0 0 1 1 0 1 1 1 0 0 0 0 1 0 1 1 2 2 1 1 1 2 2 1 0 1 1 2 0 1 2 0 0 0 0 0 0 2 0 1 2 0 1 1 1 0 1 1 0 1 1 2 0 1 0 1 0 1 0 0 1 0 0 2 0 0 2 0 2 2 2 2 2 0 1 0 1 1 2 0 1 0 0 0 0 0 1 2 1 0 1 2 2 2 0 2 1 1 1 0 1 0 2 0 1 0 1 0 1 1 0 0 1 1 0 0 1 0 1 0 1 0 0 1 0 1 0 0 2 0 0 1 1 0 0 1 0 0 0 0 2 0 0 0 0 0 0 0 0 0 2 1 0 0 2 2 0 0 0 0 0 1 0 0 0 0 0 0 0 0 0 0 0 0 0 1 1 0 0 2 2 1 0 2 1 2 0 0 2 0 0 0 1 0 1 1 1 1 2 0 2 1 0 0 0 0 2 2 0 0 0 1 0 1 2 0 2 0 0 1 1 0 1 0 0 2 1 1 1 2 0 2 2 2 1 1 1 1 1 0 1 0 1 0 0 0 1 0 0 0 0 0 1 0 1 1 2 2 0 1 1 0 0 0 0 0 1 0 0 0 0 0 2 1 1 0 0 1 1 1 1 0 2 0 0 0 0 1 1 0 0 1 0 0 1 1 0 0 0 0 0 0 0 0 1 1 0 1 0 0 2 2 0 0 1 2 0 1 2 1 0 0 1 1 0 1 0 0 2 0 2 0 0 2 0 0 1 1 2 0 2 2 1 2 0 0 0 0 0 0 0 0 0 1 0 1 0 0 2 2 0 1 0 0 0 1 2 1 1 2 1 2 1 1 2 1 1 1 1 0 0 1 1 0 1 1 0 0 0 0 0 0 1 0 0 1 0 0 0 2 2 2 1 1 1 1 0 0 0 0 2 0 0 0 0 1 0 1 0 1 0 0 2 0 0 0 1 2 2 2 2 1 0 0 1 0 1 1 0 1 1 0 1 1 0 1 1 1 1 0 1 2 2 1 1 1 0 0 1 0 0 0 0 1 2 2 0 1 0 0 0 0 2 0 2 2 1 0 0 0 2 1 2 1 0 0 1 1 0 0 0 0 1 0 0 1 1 0 1 1 0 1 0 0 0 2 0 0 1 1 0 1 0 1 1 2 1 0 0 1 0 1 0 0 0 0 1 1 0 0 0 0 2 0 0 1 0 2 1 0 0 1 0 0 0 0 0 0 1 1 1
8 1 1 1 0 0 0 1 2 0 0 0 0 2 2 2 1 2 0 0 0 2 0 2 2 0 0 0 1 2 0 1 0 1 0 0 2 1 0 1 1 0 0 0 0 0 0 0 0 2 1 1 1 1 0 0 1 0 2 1 1 1 1 1 1 1 1 0 0 0 0 1 2 2 1 2 2 1 1 0 1 0 2 0 1 0 0 0 1 1 0 0 1 0 0 2 0 2 2 2 2 2 0 0 1 0 2 1 1 0 0 2 0 2 0 2 2 0 1 0 2 0 0 2 0 1 0 0 2 0 0 0 0 1 1 1 0 0 0 0 0 0 0 0 0 0 0 0 1 0 0 0 0 0 0 0 1 0 0 1 1 1 2 1 0 1 1 1 2 2 0 0 0 2 0 0 0 1 0 1 0 1 0 0 0 0 1 1 1 0 2 0 1 1 1 1 2 1 0 1 1 0 0 1 2 0 1 0 0 0 0 1 0 0 0 2 0 0 1 2 0 0 0 1 0 1 0 2 1 2 0 0 0 0 2 0 0 2 0 2 0 0 1 2 2 0 0 0 0 0 0 0 1 0 0 2 1 2 1 0 0 0 0 0 0 0 2 0 1 0 0 2 1 1 0 0 0 0 1 0 1 0 0 1 0 0 1 2 1 2 0 0 0 2 2 0 0 2 0 2 2 0 2 1 1 1 0 0 1 1 1 1 0 2 2 1 0 2 0 0 0 2 1 2 0 0 0 0 1 1 0 2 0 0 0 1 1 0 2 0 1 1 2 2 0 1 0 0 0 1 2 2 0 2 0 1 1 0 0 0 1 2 2 0 2 0 1 1 2 1 0 0 0 0 0 1 0 0 0 1 2 0 0 0 2 1 0 0 0 0 1 1 2 0 2 2 2 0 0 0 0 0 0 0 0 0 0 1 0 0 0 0 1 1 1 1 0 1 0 0 0 1 0 2 1 2 2 2 2 1 0 0 1 0 1 1 0 1 0 1 1 0 1 1 1 2 1 0 2 0 0 1 0 2 1 1 0 1 1 0 0 0 0 1 1 2 0 2 2 0 1 1 2 2 1 1 0 0 2 0 2 2 0 0 0 1 0 2 2 1 0 2 2 1 0 0 0 0 0 0 0 2 1 1 1 1 2 0 2 0 0 0 0 0 1 1 0 2 0 2 2 2 1 1 1 0 0 1 0 2 1 1 0 0 0 0 1 1 1 0 0 2 1 1 2 0 2 2 0 0 1 1 0 2 0 0 0 1 1 1 1 0 1 2 1 0 0 1 1 1 0 0 0 0 1 0 1 0 0 1 0 0 0 0 0 0 0 1 0 0 0 1 1 1 1 1 1 0 0 0 0 2 1 0 0 2 1 0 0 1 1 0 1 2 0 1 2 1 0 0 0 0 0 0 1 0 2 2 0 0 1 1 0 1 1 0 2 1 0 1 1 2 0 1 0 2 2 1 0 2 0 1 1 1 1 1 0 1 0 0 0 0 0 1 0 1 1 2 0 1 0 1 0 0 0 0 2 1 1 1 1 0 1 0 1 0 1 0 1 0 2 0 0 2 0 0 0 2 0 2 1 1 0 1 0 1 1 1 1 0 1 1 0 1 0 1 0 1 2 0 0 0 0 2 1 1 1 1 1 1 0 0 0 2 0 0 2 0 2 2 0 0 0 0 1 0 1 1 0 0 0 0 0 1 0 1 0 0 1 0 0 1 2 0 0 0 2 0 2 2 0 1 2 2 1 0 1 0 0 1 1 2 0 0 0 2 0 1 0 2 0 1 2 0 1 0 0 0 0 1 1 0 0 0 1 0 1 2 2 0 0 0 1 1 1 0 2 0 2 2 1 2 1 2 2 1 0 1 1 0 0 1 1 0 0 1 1 0 1 0 0 0 0 0 0 0 0 0 0 1 1 1 0 2 0 0 0 1 0 0 2 2 0 0 0 0 0 0 1 0 0 0 0 0 0 2 0 1 2 2 2 2 2 0 0 0 1 2 0 2 0 2 0 2 2 0 2 2 0 0 0 2 1 1 2 0 1 1 0 0 0 0 0 0 1 1 2 1 2 0 0 0 0 0 1 1 1 1 1 1 0 2 1 2 1 0 1 2 2 0 0 0 2 2 2 0 1 1 0 0 2 0 2 0 1 0 1 1 0 1 1 0 0 1 1 0 0 0 1 0 0 0 1 0 0 0 0 0 1 0 0 0 0 0 0 0 0 1 1 1 0 0 0 1 1 0 0 2 1 0 0 0
9 1 2 1 0 0 0 1 1 1 1 1 0 1 1 1 0 2 1 0 1 2 0 0 0 0 1 1 1 2 1 0 1 2 0 0 2 1 0 0 1 0 1 1 0 1 0 0 2 0 0 0 2 0 0 0 0 0 1 1 0 1 2 2 0 0 0 2 1 0 0 0 2 1 2 1 1 1 1 0 1 0 2 0 1 0 1 0 2 2 0 0 0 0 0 1 0 0 0 0 0 2 0 0 2 2 2 2 2 0 0 2 0 1 0 1 1 1 1 0 2 0 0 2 0 1 0 1 2 1 0 0 1 1 0 0 1 0 0 0 1 0 0 0 1 0 0 0 0 0 0 0 0 0 1 1 1 1 0 0 1 1 1 2 1 2 2 0 0 0 0 0 2 0 0 1 0 2 1 0 0 2 0 0 0 0 2 2 1 0 2 1 0 0 1 0 1 0 0 0 0 1 0 2 2 1 2 0 2 0 0 2 1 1 0 2 0 1 0 0 1 1 1 2 0 1 1 1 0 1 0 0 1 1 2 1 1 2 0 1 0 0 1 2 2 0 0 0 1 1 1 1 1 1 1 2 0 1 1 1 1 1 0 0 0 0 0 0 1 1 0 2 1 1 1 0 0 1 2 0 0 0 0 0 1 0 1 1 0 2 0 0 0 1 2 1 0 0 0 2 1 1 1 0 0 0 0 1 1 2 0 1 0 0 0 0 0 0 0 0 0 1 0 1 1 0 2 0 1 0 0 2 0 0 0 1 0 1 1 1 1 1 2 0 0 1 0 0 2 0 0 0 2 0 0 1 1 0 0 2 2 2 0 0 0 0 0 1 2 1 0 0 0 0 1 0 0 0 0 1 0 1 0 1 1 0 0 1 1 0 0 0 0 0 2 0 0 1 1 1 0 0 0 2 1 0 0 0 0 0 1 0 0 0 0 2 1 0 1 0 1 1 0 2 1 2 0 2 2 1 0 1 0 2 0 0 0 1 0 1 1 1 1 1 1 2 0 0 1 0 0 1 0 2 1 0 0 2 2 2 1 0 0 2 0 0 2 1 1 1 2 2 2 2 1 0 0 0 2 1 0 2 0 2 1 0 1 0 2 0 1 2 1 2 1 0 0 1 2 0 0 2 1 1 1 0 2 0 1 0 0 1 0 0 0 1 0 0 2 2 0 2 2 2 0 1 1 0 0 2 1 0 0 0 1 1 1 0 0 2 0 0 2 2 2 2 0 1 2 1 0 0 0 1 1 1 1 1 0 2 2 0 0 1 1 0 0 2 0 2 0 0 1 0 0 1 1 1 0 2 0 0 1 1 0 0 1 1 0 0 1 0 0 0 0 1 1 1 1 1 1 1 0 2 0 2 1 0 2 2 1 0 0 0 0 0 0 1 1 0 0 0 0 0 0 1 1 0 0 0 0 0 1 0 1 1 2 0 1 1 1 1 1 2 0 1 1 1 1 1 2 2 0 1 1 1 0 2 2 0 0 0 0 1 0 1 1 1 1 1 0 1 1 0 1 1 1 0 2 0 0 0 1 1 0 1 0 0 0 1 1 0 0 1 0 0 0 1 2 2 1 1 0 0 0 1 1 2 2 0 0 0 0 0 0 0 0 1 1 0 0 0 1 2 1 0 1 0 1 1 0 0 1 1 2 2 2 0 1 1 0 0 0 0 0 1 1 0 0 1 0 1 0 2 0 0 0 0 2 0 1 2 2 1 0 0 2 0 2 2 0 1 0 0 0 1 0 2 1 1 1 1 2 2 1 0 1 1 1 2 0 2 1 0 1 0 0 1 0 1 2 0 0 0 1 0 1 0 0 0 0 0 1 0 0 0 1 2 2 1 0 2 1 2 1 2 1 2 1 0 1 2 2 0 0 0 0 0 0 0 0 0 0 0 0 0 0 1 1 0 1 1 1 2 0 1 0 0 0 0 0 0 1 0 1 2 0 0 0 0 0 0 0 2 0 2 0 0 1 1 0 0 2 0 0 0 0 1 1 0 1 1 1 0 2 0 2 2 0 0 0 2 1 1 2 1 1 0 0 1 0 0 0 0 0 2 2 2 2 1 1 1 0 1 0 1 1 2 0 0 1 2 0 2 1 0 1 1 1 0 0 0 2 1 1 0 0 2 0 0 1 0 1 1 1 0 1 0 0 1 0 1 1 1 1 1 1 0 1 0 0 0 0 0 0 1 0 1 1 0 1 1 0 0 0 0 0 1 0 2 0 1 0 0 0 1 0 0 0 1 1 1
10 1 0 2 0 1 1 1 2 0 0 0 0 0 0 0 0 2 0 0 1 2 0 2 2 0 1 0 0 1 1 0 1 2 0 0 2 0 1 0 1 0 0 0 1 0 0 0 1 1 0 0 1 0 1 1 0 0 2 0 1 1 1 1 1 1 1 0 0 0 0 1 1 2 0 2 1 2 2 0 1 0 2 0 1 0 0 2 2 2 2 2 1 0 0 1 0 2 1 1 1 2 0 0 2 2 2 0 1 1 0 1 1 1 1 1 1 0 0 0 2 0 2 0 1 0 1 1 1 1 0 0 0 1 0 0 0 0 0 0 1 0 0 0 1 0 0 0 0 0 0 0 0 0 0 0 0 0 0 2 2 1 2 2 0 1 1 2 0 0 0 1 1 1 1 2 0 2 0 2 0 2 0 0 1 1 0 2 0 0 1 1 1 2 1 1 1 2 0 1 1 0 0 2 2 1 2 0 1 0 0 1 1 0 0 1 0 0 0 1 0 0 0 2 0 1 1 1 1 0 1 1 1 1 1 1 0 2 1 1 1 0 1 2 2 0 0 0 0 0 0 0 0 1 1 1 0 2 1 0 0 0 0 0 1 0 0 0 1 1 1 1 0 0 1 2 0 0 2 0 0 0 0 0 1 0 0 2 0 2 1 1 1 2 2 0 0 1 0 1 1 0 2 0 0 1 1 0 1 1 0 0 0 2 2 1 0 1 1 0 0 1 1 1 1 0 1 1 0 0 0 2 0 0 0 0 0 2 0 0 2 1 1 1 0 1 1 0 1 1 0 0 0 1 1 1 1 0 0 1 1 1 2 0 2 1 1 2 2 0 0 0 0 0 1 0 0 1 1 2 0 1 0 1 1 1 0 1 1 0 1 1 1 0 2 1 0 1 0 0 0 0 0 1 0 1 0 0 0 0 0 1 0 0 0 2 0 0 0 1 1 1 1 1 0 2 2 0 2 0 2 0 0 1 1 0 1 1 0 0 2 0 2 1 0 1 0 0 1 0 0 0 0 2 1 1 0 1 1 0 0 0 0 2 0 0 2 0 0 0 1 2 0 0 1 1 0 0 1 0 1 2 0 0 0 1 0 1 1 0 1 1 1 1 1 0 0 2 2 0 0 1 2 0 2 0 2 1 0 0 0 0 0 0 2 0 0 0 1 1 1 1 2 2 1 1 0 2 0 2 0 2 1 1 1 1 1 0 1 2 1 1 1 1 1 0 2 2 0 0 0 0 0 2 0 1 0 0 1 0 0 0 0 1 0 1 1 1 1 0 1 0 0 0 0 0 0 0 0 1 1 0 0 0 0 0 0 2 0 0 0 1 0 0 2 0 0 2 2 2 1 0 0 1 0 2 1 0 2 2 1 1 0 1 0 1 0 1 0 0 0 0 0 1 1 0 1 2 0 0 0 0 1 1 1 1 2 0 0 2 0 1 1 1 0 2 2 1 0 1 0 1 0 1 1 1 0 2 2 0 0 0 0 1 0 1 1 2 0 1 1 1 1 0 0 0 2 1 2 0 2 0 2 1 2 2 1 1 2 0 1 0 0 1 0 0 1 2 2 2 0 2 0 1 0 1 1 2 2 0 0 0 0 1 0 1 1 0 1 0 0 0 0 2 1 1 0 0 0 0 0 0 0 2 0 0 1 0 2 2 1 0 0 0 0 0 0 0 2 1 0 1 0 0 0 2 2 0 2 2 0 0 2 1 0 0 2 0 0 0 1 0 0 0 0 0 1 0 0 2 0 1 0 0 2 1 0 2 1 1 1 1 2 0 1 1 0 0 0 0 0 0 0 0 1 1 1 1 1 1 1 0 2 2 2 0 2 2 1 0 0 0 1 2 1 1 0 1 0 0 0 2 2 0 0 0 0 2 2 0 0 2 0 0 0 0 0 2 1 0 0 0 0 2 0 0 0 0 0 0 1 2 1 0 1 0 1 0 2 0 0 0 0 1 0 1 0 1 1 1 1 1 2 0 0 0 0 2 0 2 0 0 1 0 0 0 1 1 0 0 0 2 1 1 1 2 0 1 0 0 0 0 1 1 2 0 0 0 1 0 0 0 0 1 2 0 0 0 1 1 1 2 0 2 0 0 1 1 1 0 0 0 2 1 1 0 1 0 0 0 2 0 1 1 1 0 0 0 0 0 1 0 0 0 2 2 2 0 0 0 1 0 0 0 0 0 0 2 2 0 0 0 0 0 0 0 1 0 0 0 0 0 0 0 0 0 0 0 1 0 0 0
11 1 0 2 0 1 1 1 2 0 0 0 0 0 0 0 0 0 0 0 0 2 0 2 2 0 0 2 0 1 0 1 2 1 0 0 2 2 0 0 2 0 0 0 0 0 0 0 2 1 0 1 0 0 2 0 0 0 1 1 0 1 0 0 0 0 0 1 1 0 0 1 1 1 1 1 1 2 2 1 1 0 2 1 0 0 0 0 2 2 0 0 2 1 0 1 0 1 1 1 0 2 1 0 1 1 2 1 0 0 0 1 1 1 1 1 1 1 2 0 1 0 2 0 1 0 1 1 2 2 1 1 0 0 1 0 0 1 0 0 0 0 0 0 0 0 0 1 1 1 0 1 0 2 0 0 0 1 0 1 1 1 1 1 0 1 1 0 0 1 0 1 1 1 1 2 1 1 0 0 1 1 0 0 0 0 2 2 1 0 2 0 0 0 2 0 0 2 0 0 0 2 0 2 2 0 2 0 1 0 0 1 0 0 0 2 1 0 0 0 2 2 1 2 0 1 1 0 0 0 0 0 2 2 1 2 0 2 0 0 0 1 2 1 1 0 0 0 0 0 0 0 0 1 1 2 2 0 0 0 0 0 0 0 0 0 0 0 1 0 0 1 0 2 0 0 0 0 2 0 0 0 0 0 1 1 1 1 0 1 1 1 1 2 2 0 1 1 0 1 1 0 1 0 0 0 1 0 1 1 0 0 0 2 2 0 0 0 1 0 0 2 1 0 1 0 1 0 0 1 0 1 0 0 0 0 0 1 1 0 1 1 1 1 0 0 0 0 1 0 1 0 0 1 1 1 1 1 1 1 2 2 0 0 0 0 0 2 2 0 0 0 0 0 1 0 0 0 0 1 2 1 0 0 1 0 0 0 0 0 0 1 0 0 2 0 0 0 0 1 0 0 0 2 1 1 0 2 0 0 0 0 0 1 1 1 0 0 0 0 1 2 0 2 0 2 0 0 0 0 0 0 1 1 1 1 1 0 0 0 2 0 1 0 2 2 0 1 2 0 0 1 0 1 2 1 1 2 2 2 2 0 0 1 0 1 1 1 1 0 1 1 2 2 1 0 0 0 1 1 0 1 0 2 2 0 0 1 2 1 0 2 1 2 1 0 1 2 2 0 0 2 2 0 2 0 2 0 1 0 0 1 0 1 0 2 1 0 1 1 0 2 1 1 0 1 0 1 1 1 1 1 0 2 2 0 2 1 2 1 0 1 2 0 2 0 0 0 2 2 1 1 0 2 0 1 0 0 2 0 0 0 0 2 1 1 1 1 0 1 0 0 2 0 0 0 0 1 0 2 0 0 0 0 0 0 0 1 0 0 0 1 0 0 1 0 0 0 0 0 0 2 0 0 0 2 1 0 1 1 0 0 0 1 1 1 0 0 0 0 0 0 0 1 1 0 1 2 0 0 2 2 1 0 2 2 2 0 0 0 1 0 0 1 0 1 1 2 0 1 1 1 0 2 0 0 1 1 1 0 0 0 1 1 0 1 0 2 0 0 1 0 1 0 0 1 1 0 2 0 0 0 1 1 0 1 0 1 2 0 1 1 0 1 0 0 0 1 0 1 1 0 0 1 0 1 1 2 2 1 1 1 0 1 0 1 0 1 1 1 0 1 1 2 1 0 0 0 1 1 1 1 0 2 0 0 0 0 0 0 0 0 0 0 1 0 0 0 0 0 0 0 0 0 0 1 0 1 1 1 0 0 2 0 0 0 2 0 2 2 1 0 1 1 1 0 2 1 1 1 0 1 1 1 1 0 0 0 0 2 0 2 2 1 2 0 1 0 0 0 0 0 0 0 1 0 1 0 0 1 2 0 1 1 1 1 1 2 1 1 1 1 1 2 1 0 0 1 0 0 0 2 0 0 0 0 0 2 1 0 0 0 1 1 0 0 1 1 1 0 2 2 1 1 1 0 1 0 0 0 1 1 0 0 0 0 2 0 0 0 1 0 1 1 0 1 0 1 2 2 2 2 2 0 0 0 1 1 1 0 0 0 0 0 2 0 2 1 0 0 1 1 1 1 2 2 1 1 0 0 0 0 0 0 1 1 2 0 2 0 0 0 0 1 0 1 2 1 0 0 0 1 1 1 1 0 1 0 0 2 0 0 0 0 0 1 0 0 0 0 2 0 1 1 1 0 1 0 0 1 0 1 0 0 0 2 2 0 2 0 0 0 0 0 0 0 0 2 2 0 0 0 0 1 0 0 1 0 0 1 0 0 1 0 0 0 0 0 2 0 1 0
12 0 1 1 1 1 1 1 1 0 1 1 0 0 0 0 0 1 1 1 1 0 0 2 2 0 0 2 2 0 2 0 2 2 1 1 2 1 0 1 1 0 0 2 0 1 1 0 2 1 0 0 0 1 0 0 0 1 0 0 0 1 0 0 0 0 0 1 2 0 0 1 1 1 1 1 1 1 1 1 1 0 2 0 1 0 1 1 2 2 1 1 1 0 0 1 0 1 1 2 0 2 1 0 1 1 2 2 2 0 0 2 0 1 0 1 2 1 2 0 1 0 2 0 2 0 0 1 2 2 0 0 1 1 0 0 0 0 0 0 1 0 0 0 0 0 0 0 0 0 0 1 0 0 0 0 0 0 2 1 1 1 0 2 0 1 0 0 1 2 0 1 1 1 0 1 0 1 0 1 0 1 0 0 0 0 1 1 1 1 0 1 0 0 2 0 1 2 1 1 1 1 0 1 2 0 1 1 1 0 2 2 1 0 0 2 2 1 1 1 1 1 0 1 0 0 1 1 0 1 0 0 0 0 2 1 1 2 0 1 0 1 2 1 1 0 0 0 0 0 0 0 1 0 0 2 0 2 0 1 0 0 0 2 0 0 0 0 0 0 0 2 0 2 0 0 0 1 1 0 0 0 1 1 1 0 1 1 1 2 2 1 2 2 2 0 0 2 0 1 1 0 2 2 2 0 1 1 1 1 0 0 0 1 1 0 1 1 0 0 0 1 1 2 1 0 1 0 1 1 0 2 0 0 0 0 0 2 0 2 2 2 2 2 0 0 1 1 1 0 1 1 0 1 0 1 1 0 0 1 1 1 1 0 1 0 1 2 2 1 0 0 0 0 0 0 0 2 1 2 0 2 0 0 0 0 0 0 0 0 1 2 1 0 2 2 2 1 0 0 0 0 1 2 0 1 1 1 1 1 1 1 0 0 0 2 1 0 0 0 0 0 0 2 0 2 0 0 1 0 2 0 0 2 0 2 0 1 0 1 0 2 1 1 1 2 0 0 0 0 0 0 0 2 0 0 0 2 2 1 0 0 0 1 1 1 1 1 1 0 1 1 2 2 1 0 1 0 1 0 1 1 0 1 0 0 1 0 1 0 1 1 0 1 1 1 0 0 0 0 1 2 2 0 2 0 2 0 1 0 0 0 1 1 1 1 0 0 1 2 0 2 2 2 1 1 0 1 0 2 1 1 0 1 2 1 2 0 0 1 1 1 1 1 1 0 1 1 1 1 1 1 0 2 0 0 0 1 1 0 0 0 1 2 0 1 1 0 1 0 0 1 1 0 0 1 1 0 0 2 0 0 2 2 0 1 2 1 0 0 0 1 1 0 0 0 1 1 0 0 0 2 1 0 1 2 0 0 1 1 1 0 0 0 1 1 1 2 1 0 0 0 0 0 1 1 1 2 0 0 1 1 0 0 0 1 2 1 1 2 1 1 0 0 2 2 1 0 0 2 1 1 1 1 0 0 0 2 1 0 0 0 0 0 0 2 0 1 1 1 1 1 0 0 0 0 2 0 2 0 0 1 2 1 2 1 1 1 2 0 2 0 1 1 0 0 0 2 1 2 1 1 0 0 2 2 0 1 1 0 0 0 0 1 0 0 0 1 0 0 0 0 1 2 2 1 1 0 1 0 0 0 1 1 1 1 0 0 0 1 0 1 0 1 1 0 1 1 0 0 0 0 0 1 0 1 0 0 2 0 0 2 2 0 0 0 1 1 0 0 0 0 0 0 0 1 1 2 1 0 1 0 1 1 1 0 1 1 0 2 0 1 2 0 0 1 0 0 0 0 0 0 0 0 2 0 1 0 1 1 1 0 0 0 0 0 0 2 2 2 2 2 1 2 1 1 1 1 2 0 1 1 0 0 0 0 0 0 1 0 1 1 0 1 1 1 1 0 0 1 1 1 1 1 1 0 1 0 0 0 0 1 0 1 1 0 2 0 2 0 0 0 2 1 0 0 0 1 2 2 2 2 2 0 0 0 0 1 0 2 0 1 0 1 1 0 1 2 0 0 0 1 2 2 2 0 1 1 0 1 1 0 0 0 0 1 2 1 2 1 0 1 0 1 1 1 1 0 1 1 1 1 0 1 0 0 0 0 1 0 0 0 2 2 2 0 0 0 0 0 2 0 0 1 1 1 2 0 0 0 1 1 1 0 2 0 0 0 0 0 1 0 0 0 0 1 0 0 1 0 0 0 0 1 0 0 1 1 0 2 0 1 0 0 0 0 0 0 2 0 1 0
13 1 2 1 0 0 0 1 1 1 0 0 0 0 0 0 0 2 2 2 2 0 0 1 1 1 1 2 2 0 2 1 1 1 1 2 0 1 1 0 0 0 0 1 0 1 0 0 0 2 2 2 0 1 0 0 0 0 0 2 0 0 2 1 0 0 0 1 1 0 0 1 2 2 2 2 2 1 1 0 1 0 2 0 1 0 0 0 2 2 0 1 0 0 1 2 1 1 1 2 0 2 1 0 1 1 2 1 1 0 0 1 2 2 2 2 2 2 2 0 2 1 1 1 0 1 1 0 0 0 0 0 0 0 1 0 0 1 0 0 1 0 1 0 0 0 0 0 1 1 2 0 0 0 0 0 1 1 0 1 2 1 2 2 1 2 1 1 1 2 0 1 1 1 0 1 1 1 0 1 0 1 0 0 2 2 0 1 0 0 1 1 1 1 1 1 2 2 0 0 0 1 0 0 2 0 1 0 2 0 0 1 2 0 0 2 2 0 2 1 0 0 0 1 1 0 2 2 1 2 0 0 0 0 1 0 0 2 0 1 0 0 2 1 1 0 0 0 0 0 0 0 1 1 1 1 0 1 1 1 1 1 0 1 0 0 1 0 1 0 2 1 1 2 0 1 0 0 1 0 0 1 1 1 0 1 0 0 0 2 0 1 0 1 2 0 0 2 0 2 2 2 2 1 0 0 2 0 1 1 0 0 0 1 1 0 1 0 0 0 1 2 1 2 0 0 0 0 1 0 0 2 0 0 0 0 0 2 0 2 1 1 2 2 1 0 1 1 2 1 1 1 0 0 1 0 1 1 0 1 1 1 2 0 2 1 1 0 1 0 1 1 1 1 1 0 0 0 0 1 0 1 0 0 1 0 0 0 0 1 0 1 1 0 2 1 1 0 0 1 0 1 0 2 0 2 0 1 0 0 1 1 0 0 1 1 0 0 0 0 0 0 0 1 0 1 0 0 1 0 1 0 0 1 0 0 1 1 0 0 2 0 2 2 0 1 0 1 1 0 0 0 0 1 1 0 1 1 1 0 0 0 0 0 0 2 0 2 2 0 1 1 1 1 2 0 0 1 2 0 1 0 0 1 1 0 0 0 1 0 1 1 2 1 1 0 0 0 2 0 0 2 1 2 0 1 1 2 0 0 0 1 0 0 0 2 0 0 1 1 1 2 1 1 0 1 0 0 0 2 0 2 0 0 0 1 1 0 1 0 0 1 2 2 2 0 1 1 2 2 1 1 0 2 0 1 0 2 0 1 1 0 0 2 1 1 1 1 1 0 0 1 0 0 0 0 0 2 0 2 0 0 1 0 0 0 0 1 1 1 0 0 0 0 0 1 1 0 0 1 0 2 0 0 0 2 2 0 1 1 0 0 0 0 1 1 0 1 0 1 0 0 0 0 0 1 1 1 0 0 0 0 0 0 1 1 1 0 0 2 0 1 0 0 1 1 1 2 0 1 0 1 2 0 0 0 0 1 0 0 0 0 1 1 1 1 1 1 1 1 1 1 0 0 2 0 2 1 2 0 2 0 2 2 2 1 1 0 2 0 2 0 0 1 0 0 0 2 1 0 0 1 0 0 2 2 0 1 2 1 1 1 0 0 0 0 0 2 0 0 0 0 1 2 0 1 1 0 1 0 0 0 0 2 1 0 2 0 1 2 1 1 0 0 0 0 0 0 0 0 0 0 0 0 0 2 1 0 1 0 0 0 2 0 0 0 2 0 2 2 0 0 1 0 0 0 0 1 0 2 0 1 1 1 1 0 1 2 0 1 1 0 2 0 1 1 0 0 0 1 1 0 0 1 0 1 1 0 0 2 2 0 2 2 2 0 2 0 2 1 0 1 1 2 2 1 1 2 0 0 0 2 1 0 0 0 0 1 1 0 0 1 0 0 0 0 0 0 0 1 1 1 0 2 0 0 0 1 0 0 1 1 0 0 0 1 0 0 0 0 0 0 0 1 0 2 0 0 1 1 2 2 0 0 0 1 0 1 0 2 0 0 0 2 1 0 1 2 0 0 0 2 1 1 1 1 1 0 0 1 0 0 0 0 1 1 1 0 2 0 0 0 0 1 0 1 1 1 0 0 1 1 0 2 0 0 0 0 1 0 0 0 1 0 0 0 0 0 0 1 0 1 1 1 1 0 1 1 0 0 2 0 0 0 1 0 0 1 2 0 1 0 1 0 0 2 0 1 1 1 0 0 0 1 0 0 0 1 0 1 1 0 0 1 1 0 0 0 1 1 1 1
14 1 1 2 0 0 0 1 1 1 0 1 0 1 1 1 0 1 1 2 2 1 1 2 2 0 1 2 2 0 2 1 2 2 0 0 2 1 1 0 2 1 0 0 0 0 0 0 2 0 0 0 0 1 1 1 0 0 1 1 1 1 2 2 1 1 1 0 1 0 0 0 2 2 1 2 2 2 2 0 2 0 1 1 1 0 0 1 2 2 0 1 2 0 1 2 0 0 0 1 1 2 0 0 1 1 2 0 1 1 0 0 1 1 1 1 1 0 1 0 1 1 0 2 0 2 0 1 1 0 0 0 0 1 0 0 0 0 0 0 0 0 0 0 0 0 0 0 0 0 0 0 0 0 0 0 1 0 0 1 1 0 2 2 1 2 1 0 0 0 0 0 0 2 0 0 0 1 0 1 0 1 0 1 2 1 1 1 0 0 1 0 0 0 0 0 1 2 0 0 0 0 0 2 2 0 2 0 2 0 1 1 1 0 0 2 0 0 0 1 1 1 0 2 0 1 1 2 0 2 0 0 1 1 1 0 0 2 0 1 0 0 1 2 2 0 0 0 0 0 0 0 1 0 0 2 2 0 0 0 0 0 0 0 1 1 0 0 1 0 1 1 0 1 0 0 0 1 1 0 0 0 0 0 0 0 0 1 1 2 1 2 0 2 2 0 0 1 0 1 0 0 1 0 0 0 1 0 0 0 0 0 0 2 2 1 1 0 0 0 1 1 2 0 1 0 1 0 0 0 0 1 1 1 0 0 0 0 2 0 0 1 1 2 0 1 0 0 1 0 0 0 0 1 1 0 1 0 0 1 2 2 2 0 2 0 0 1 2 0 1 1 1 1 1 0 0 0 0 1 0 1 0 0 0 0 0 0 0 0 1 2 1 0 2 1 1 1 0 0 0 0 0 2 1 1 0 0 1 1 0 0 1 1 1 2 0 0 0 1 0 1 1 1 1 2 1 0 2 1 1 0 0 1 1 1 0 1 0 1 0 2 2 1 1 2 0 0 1 0 0 0 0 1 1 0 1 1 1 1 0 0 1 0 0 1 1 2 2 1 0 0 2 2 1 1 1 1 1 1 1 1 0 2 1 1 0 1 1 0 1 1 0 1 1 0 1 0 0 0 1 1 1 1 2 0 2 0 1 0 0 0 0 0 0 1 0 0 2 2 0 2 2 2 0 2 1 0 0 2 0 1 0 2 2 0 1 1 2 2 1 1 2 1 2 0 1 1 1 1 0 0 0 2 0 0 0 1 0 1 1 0 1 0 0 0 0 0 2 0 0 0 1 0 0 0 0 1 0 1 1 0 0 0 0 1 1 1 0 0 0 0 1 0 0 0 1 1 1 2 1 1 1 0 0 1 1 0 0 0 2 0 0 0 1 0 0 2 1 1 0 0 0 0 0 0 2 1 0 0 0 0 0 0 1 1 2 0 0 2 1 1 1 1 1 0 0 1 0 1 0 2 0 1 1 1 0 1 0 0 0 0 1 0 2 2 1 2 0 0 0 0 0 1 0 0 2 1 2 0 2 0 2 1 2 1 2 0 1 1 1 0 0 1 0 1 0 2 2 2 0 2 0 1 0 1 0 2 2 0 1 0 0 0 0 0 0 1 1 0 0 0 0 1 1 0 0 0 0 0 0 0 0 2 0 0 1 0 1 1 0 0 0 0 0 1 1 1 0 0 0 0 1 1 0 1 0 0 1 0 0 0 1 0 0 0 2 1 1 1 1 0 2 1 1 0 0 2 2 0 0 0 0 0 0 1 1 2 1 2 0 1 2 0 0 2 0 1 0 0 1 0 0 0 1 1 2 1 1 1 1 0 0 0 0 0 1 1 2 2 2 2 2 2 1 0 1 1 0 1 0 1 0 0 0 1 0 1 1 0 1 1 0 0 0 0 0 1 1 0 1 1 1 1 0 0 0 1 0 0 1 2 0 0 0 1 0 0 2 1 1 0 0 0 0 2 0 0 1 1 1 1 2 0 0 0 1 1 0 2 1 2 1 1 1 0 1 1 0 0 1 2 1 1 1 1 1 0 0 0 0 0 0 0 1 1 2 1 1 1 0 1 0 1 0 1 2 1 0 0 0 1 0 2 0 0 0 0 1 0 0 0 1 1 1 0 0 2 0 2 0 0 0 1 0 0 1 0 0 0 1 0 0 2 2 0 0 0 1 0 1 0 0 0 0 2 0 2 2 0 0 0 0 1 0 0 1 1 0 2 1 0 1 0 0 0 0 1 1 1 1 1
15 0 1 1 1 0 0 1 1 1 1 1 0 1 2 1 0 1 1 0 0 1 0 1 1 0 0 1 1 0 1 1 1 1 0 1 1 2 0 0 2 0 0 0 0 0 0 0 1 1 1 1 1 0 1 0 1 2 1 2 0 0 1 0 0 0 0 0 1 1 0 0 2 2 1 2 2 1 1 0 1 0 2 0 0 0 0 0 2 2 0 0 1 0 0 2 0 1 0 0 0 2 1 0 0 0 2 0 1 1 0 1 0 2 0 2 2 0 0 0 2 0 2 1 0 2 0 0 0 0 0 0 0 0 0 0 0 0 0 0 1 0 0 0 0 1 1 0 0 0 1 0 0 0 0 0 0 0 0 2 0 2 2 2 0 2 1 1 1 2 0 1 1 1 0 2 1 1 0 1 0 1 0 1 1 0 1 1 0 0 2 1 2 2 0 0 1 1 0 1 1 0 0 1 2 0 2 0 0 0 0 1 1 0 1 1 0 0 0 2 0 0 0 2 1 0 1 1 0 1 0 0 0 0 2 0 0 2 0 2 0 0 2 1 1 0 0 0 0 0 0 0 0 0 0 2 0 1 0 0 0 0 0 0 0 0 0 0 1 0 1 1 2 2 0 1 1 1 1 0 1 0 0 0 0 0 1 0 1 2 1 1 0 2 2 0 0 0 1 1 0 0 2 2 1 1 0 1 2 2 0 1 0 2 2 0 0 0 0 0 0 2 2 1 0 0 0 0 1 1 0 1 0 0 0 0 0 1 1 1 2 2 1 2 0 0 0 1 2 1 1 1 0 1 0 1 1 0 0 1 1 1 1 0 1 1 0 1 2 0 0 0 0 0 0 0 0 1 1 1 0 2 0 0 1 0 0 0 0 0 0 0 0 0 1 0 0 0 1 1 0 1 0 2 1 1 0 1 1 0 1 1 1 1 1 2 1 1 0 0 0 1 0 1 1 1 1 1 1 1 0 0 0 1 1 0 0 0 0 0 1 1 2 0 0 0 0 0 1 0 0 0 0 2 1 1 0 1 0 1 1 0 0 2 0 1 1 2 2 0 1 1 2 2 1 0 1 0 2 0 1 2 0 1 1 0 0 1 2 0 2 2 0 2 1 0 0 0 1 0 0 2 2 0 2 0 2 0 0 1 0 0 1 0 2 0 0 0 2 1 0 2 1 1 0 1 0 1 0 2 0 0 0 1 1 0 1 1 2 0 1 2 1 2 2 0 0 0 2 2 1 1 0 2 1 0 0 1 0 0 0 2 0 2 2 0 0 1 1 1 0 1 1 0 1 1 2 1 0 2 0 0 1 1 0 0 1 2 1 1 0 1 0 0 0 1 0 1 1 1 1 1 1 0 0 2 1 0 1 1 0 0 0 1 1 1 0 0 0 0 0 0 0 0 0 0 1 2 0 0 2 2 0 0 2 0 2 1 0 1 0 0 1 1 1 0 0 1 1 1 1 1 0 1 1 1 0 2 2 0 0 0 2 0 2 2 1 1 2 1 0 2 0 0 1 1 1 0 2 0 0 1 2 2 2 2 2 1 2 0 1 0 0 1 0 0 0 1 0 0 0 0 0 0 1 1 1 1 1 0 1 0 1 0 0 2 0 1 0 0 0 0 1 2 1 0 0 0 0 0 0 0 1 2 2 1 1 0 1 0 0 0 0 0 0 0 0 0 0 0 0 0 0 0 0 0 0 0 0 0 0 0 2 0 0 0 2 0 2 2 1 0 2 1 1 0 1 1 1 0 1 0 0 0 1 0 1 1 1 2 0 2 2 0 1 1 0 0 0 1 1 0 2 0 1 1 1 0 1 1 2 0 0 0 0 1 1 2 2 1 1 2 1 2 2 2 1 2 0 0 0 2 1 0 0 0 0 1 1 0 0 1 0 0 0 0 0 1 1 0 2 2 0 2 0 0 0 2 0 0 1 1 1 0 1 0 1 0 2 0 0 0 0 2 0 2 0 1 1 1 1 1 2 0 0 0 0 1 0 2 0 1 0 2 2 0 2 2 0 0 0 2 1 0 1 1 0 2 0 1 1 0 1 1 2 0 0 1 1 0 0 0 0 1 1 1 1 1 0 0 1 1 1 1 2 0 1 0 1 0 0 0 1 0 0 1 0 1 0 1 1 0 2 0 0 0 0 0 0 0 0 2 0 0 1 1 1 0 1 0 1 0 0 1 1 1 0 0 1 0 0 0 0 2 0 0 2 0 1 2 0 0 0 0 0 0 0 0 2 0 0 0
16 1 1 1 1 1 1 0 1 1 0 0 2 2 0 0 0 1 1 1 1 1 1 1 2 0 0 1 2 2 0 2 1 1 0 0 2 0 0 1 0 0 0 1 0 0 1 1 0 2 1 2 0 0 2 2 1 0 0 1 0 0 2 2 1 1 1 0 1 0 0 1 2 1 2 1 1 0 0 0 0 0 2 0 0 0 0 0 2 2 0 0 1 1 1 1 0 2 2 2 1 2 0 0 2 1 1 0 2 2 0 0 0 2 0 2 1 0 0 0 2 0 2 0 0 2 0 2 2 2 0 0 1 1 0 0 1 0 0 0 0 0 0 0 1 0 0 0 0 0 1 0 1 0 1 0 1 1 0 0 0 0 1 2 1 2 2 1 1 2 0 1 1 1 1 1 0 0 0 0 0 0 1 1 0 0 1 1 0 0 2 0 0 2 2 0 1 2 0 1 1 1 0 0 2 1 2 0 1 0 1 1 1 0 0 2 0 0 1 0 2 2 1 2 0 0 0 1 0 1 0 0 0 0 1 0 0 2 0 1 0 0 2 2 2 0 0 0 0 0 0 0 1 0 0 1 1 2 0 1 0 0 0 1 0 0 0 2 2 2 0 1 1 1 0 0 0 0 1 0 0 0 2 2 0 0 1 2 1 2 2 1 2 2 2 0 1 1 0 1 1 1 2 1 0 0 0 2 1 1 0 0 0 1 1 0 1 0 2 0 0 2 1 0 2 0 2 1 1 2 0 1 0 0 0 0 0 1 1 0 1 0 2 1 0 1 1 0 0 0 0 0 0 0 2 0 2 0 0 0 1 1 1 0 1 0 0 1 1 0 0 0 1 1 0 0 0 0 0 1 0 2 0 0 1 0 0 0 0 1 0 1 1 0 2 0 0 0 0 0 0 0 0 2 0 1 0 0 0 0 0 1 0 0 0 2 2 0 0 1 1 1 1 1 0 2 0 0 2 0 2 0 0 1 1 0 0 1 0 0 1 0 2 1 0 1 0 0 1 0 0 1 0 2 1 1 0 1 1 0 0 0 1 0 0 1 2 2 2 0 0 0 0 0 1 0 1 0 1 1 1 2 1 1 0 0 0 0 1 0 0 1 1 2 1 0 0 0 1 0 1 2 1 1 1 0 1 0 2 0 0 0 0 1 0 1 0 0 1 1 0 2 2 2 0 1 1 0 2 1 1 1 0 0 0 1 0 1 1 1 0 1 1 1 1 0 0 1 2 2 0 0 0 1 1 2 1 1 0 2 2 0 0 2 1 1 1 0 1 0 0 1 0 0 1 0 1 1 0 1 0 0 0 0 0 0 0 0 0 0 0 0 0 0 0 1 1 0 0 1 0 2 2 1 0 2 1 0 1 0 1 0 0 0 2 0 0 1 1 0 0 0 0 1 1 0 0 1 0 0 0 2 0 1 2 0 1 1 0 2 0 0 0 1 1 2 2 1 1 1 1 2 0 0 0 0 0 2 2 0 0 0 1 1 1 1 0 2 0 1 0 1 1 0 0 1 1 1 2 0 1 0 1 1 1 1 0 1 1 1 0 1 0 0 0 0 0 2 1 1 0 0 0 1 1 2 0 2 2 0 1 1 0 1 0 0 0 2 0 0 0 0 1 2 1 0 0 1 0 0 0 0 0 2 2 1 2 0 0 1 0 0 0 0 0 1 1 0 0 0 0 0 0 1 0 1 1 0 2 0 0 2 2 1 0 0 2 0 2 2 0 0 0 1 0 0 1 1 1 1 0 1 1 1 1 1 0 2 1 2 0 1 2 0 1 1 0 1 0 0 1 0 0 0 0 2 2 0 2 0 2 0 2 1 1 0 1 1 1 1 0 1 0 2 1 2 0 1 1 0 0 2 1 0 0 1 1 0 0 0 0 0 0 0 0 0 0 0 0 0 2 2 1 2 0 1 0 0 0 0 1 1 0 0 0 1 1 0 1 0 0 0 0 1 0 1 0 0 1 0 1 0 2 0 0 1 0 1 0 1 1 1 0 2 2 1 1 1 0 0 0 1 2 2 1 1 1 1 0 1 0 0 0 0 1 1 2 0 1 0 0 0 0 1 0 2 2 1 1 1 0 2 0 2 0 0 0 1 1 1 0 0 0 0 0 0 1 0 0 0 1 1 2 0 1 0 0 0 0 1 0 1 0 0 1 1 1 0 0 0 1 0 0 0 0 0 1 1 1 1 1 0 0 1 0 0 1 1 0 2 0 0 0 0 0 0 0 0 1 0 1 1
17 1 2 0 0 0 0 1 2 0 0 1 1 1 0 1 1 1 0 0 0 2 0 2 2 0 0 1 2 1 1 1 1 1 1 0 2 1 2 0 0 0 0 1 0 1 2 0 1 1 1 1 0 1 1 1 0 0 1 1 0 1 1 1 0 0 0 1 1 0 0 1 2 2 1 2 2 2 2 0 2 0 2 0 0 0 0 0 1 2 0 0 2 1 0 1 0 0 0 1 0 2 1 0 1 1 2 1 1 0 0 1 0 2 0 2 2 0 1 0 1 0 2 0 0 0 2 0 1 0 0 1 0 0 0 0 0 0 0 0 0 0 0 0 1 0 0 0 0 0 0 0 0 1 1 0 1 1 0 1 0 0 2 2 1 1 1 1 0 2 1 1 2 0 1 2 0 2 0 2 0 2 0 0 0 0 1 2 0 0 1 2 0 1 1 0 0 2 1 1 1 1 1 2 2 0 2 1 1 0 1 1 0 0 0 2 0 0 1 0 1 1 0 2 0 0 0 0 0 0 0 0 0 0 2 0 0 2 0 2 0 0 2 1 1 0 0 0 0 0 0 0 1 0 0 2 1 1 0 1 0 0 0 0 1 1 1 0 1 1 0 2 0 1 0 0 0 0 1 0 1 0 0 0 1 0 1 2 1 2 1 1 1 2 2 0 0 0 0 0 0 0 2 1 1 0 1 2 1 1 0 0 0 1 0 1 1 1 1 0 1 2 2 1 2 0 1 0 0 0 0 2 1 2 0 0 0 2 0 2 2 2 1 1 0 2 0 0 2 0 1 1 0 0 2 0 0 0 0 1 1 1 1 0 1 0 0 1 2 0 1 1 1 1 1 0 0 1 1 2 0 2 0 1 1 1 0 1 1 0 0 0 0 0 2 1 1 0 0 0 0 0 0 2 1 0 1 0 0 0 0 0 0 0 2 2 0 0 0 0 0 0 0 1 0 1 0 0 2 1 1 0 0 1 1 0 0 0 0 0 0 2 2 2 0 2 0 0 2 0 0 1 0 2 1 0 0 1 1 2 1 0 1 0 0 1 1 1 1 1 2 2 2 2 1 0 1 1 2 0 1 2 0 0 0 1 0 1 1 0 1 1 2 2 2 0 1 0 0 1 1 2 0 2 0 0 0 1 0 0 0 0 0 1 0 1 1 0 0 0 0 2 2 2 0 0 0 0 1 1 2 0 0 0 1 0 2 1 0 2 0 0 1 0 1 0 2 0 2 2 1 1 0 1 1 1 1 0 2 0 0 0 1 2 1 0 0 1 1 0 1 1 0 0 0 0 0 1 0 1 0 0 0 0 0 0 0 1 0 0 0 0 1 0 0 0 0 2 2 2 2 0 0 1 0 2 2 0 2 2 1 0 0 0 0 1 0 0 0 0 0 0 0 0 0 0 0 1 0 0 0 0 1 0 1 0 2 0 2 2 2 2 2 2 0 0 0 2 0 1 1 2 1 1 0 0 0 1 0 0 0 0 2 0 2 2 0 2 0 0 0 0 0 0 2 0 2 0 2 0 0 0 2 2 2 1 2 1 2 0 2 0 0 0 0 0 1 1 1 1 1 1 0 1 0 1 0 2 0 0 0 0 0 0 0 1 0 1 1 0 0 0 0 2 1 2 0 0 1 1 1 1 0 2 0 0 0 0 2 2 0 0 0 0 1 0 1 0 0 0 0 0 0 0 0 2 0 0 1 0 0 1 2 0 0 2 2 0 2 2 0 1 1 0 0 0 2 1 1 1 0 1 0 0 0 1 1 1 1 2 0 2 2 1 2 0 1 1 0 1 2 0 0 0 0 2 1 0 0 1 1 0 0 0 0 0 1 2 2 2 2 2 1 2 2 1 1 1 0 0 0 2 0 0 0 2 2 1 1 0 0 1 0 0 1 1 0 2 1 0 1 0 1 1 1 0 1 0 0 0 1 1 0 0 0 0 1 0 1 0 0 0 0 1 0 1 1 1 0 0 1 1 2 0 0 1 0 1 1 1 0 1 0 1 1 0 2 2 0 0 0 2 2 2 2 0 1 1 0 0 0 0 0 0 0 2 2 0 2 1 0 1 1 2 0 1 0 1 0 0 0 2 1 1 1 0 1 1 1 0 0 0 0 1 0 0 1 1 0 0 2 0 2 0 1 1 1 1 0 1 1 0 0 0 2 0 0 0 2 0 0 0 0 0 0 2 0 0 0 0 0 0 0 0 0 0 0 0 0 2 0 0 0 1 1 0 1 1 1 1 2 2
18 1 1 1 0 0 0 2 2 0 0 1 0 1 1 1 0 1 0 0 0 2 0 1 1 1 1 2 2 0 2 0 1 2 2 0 2 1 0 0 2 0 0 0 0 0 0 0 0 2 2 2 0 0 1 0 1 1 0 0 1 2 1 0 0 0 0 0 2 0 1 1 0 2 0 2 1 1 1 0 1 0 2 0 1 0 0 1 2 2 0 1 0 0 1 2 1 2 2 2 0 2 2 0 0 0 2 0 1 1 0 2 0 1 0 2 1 0 0 0 1 1 1 1 0 1 1 1 1 1 1 1 0 0 0 0 0 0 0 0 0 0 0 0 0 0 0 0 0 0 0 0 0 0 0 0 0 0 0 2 2 1 0 1 0 1 1 0 1 2 1 1 0 2 0 0 0 0 0 0 0 0 0 0 1 1 1 1 0 0 0 1 0 0 1 0 0 2 0 0 0 0 1 0 1 0 2 0 2 0 0 2 0 0 0 2 0 0 1 0 0 0 1 1 0 1 2 1 0 1 0 0 0 0 0 0 0 2 0 2 0 0 2 2 2 0 0 0 1 1 1 2 0 0 0 1 0 1 0 0 0 0 0 0 0 0 0 2 0 0 1 1 0 2 0 0 0 0 2 0 0 0 1 1 0 1 0 1 1 2 2 0 1 2 1 1 0 1 0 0 1 0 1 0 0 0 0 0 0 1 1 1 0 1 1 1 0 2 0 0 0 2 2 1 0 0 0 0 1 0 0 1 0 0 1 1 1 1 1 0 0 0 1 1 0 1 1 0 1 0 0 0 0 1 1 1 1 0 0 1 2 2 0 0 0 1 0 1 1 0 0 0 0 0 0 0 0 0 0 1 0 2 0 0 1 1 0 0 0 0 0 2 2 0 2 2 2 0 1 2 0 2 1 1 1 0 1 2 0 0 1 0 0 0 1 1 0 0 1 0 1 1 1 0 0 2 0 0 1 1 1 1 0 2 0 1 0 1 0 0 2 0 1 0 1 1 0 0 1 0 0 0 0 2 1 1 0 2 2 2 1 0 0 1 1 1 1 2 2 0 1 1 2 2 1 0 1 0 2 1 1 0 0 1 1 0 0 1 2 1 0 2 1 1 1 0 0 0 0 1 0 2 2 0 2 0 2 1 1 0 0 0 0 1 1 1 0 1 0 1 1 2 0 1 0 1 0 0 0 2 0 0 0 1 1 0 1 0 1 1 0 1 0 0 1 0 1 2 0 0 0 0 0 1 1 0 0 0 2 0 0 0 2 2 0 0 0 1 2 0 1 1 2 0 0 2 2 1 0 2 0 0 1 0 2 0 0 1 1 1 0 0 0 0 0 1 0 0 0 0 0 1 0 1 0 2 0 0 2 1 1 0 0 0 1 1 1 1 1 0 0 0 0 0 1 0 2 0 0 0 2 2 0 1 2 0 0 0 1 2 1 2 0 0 0 2 2 1 0 0 1 2 2 0 0 0 0 2 2 1 0 0 1 0 2 2 0 2 1 0 1 0 0 0 1 0 2 1 2 0 1 0 2 2 2 1 1 0 1 1 1 0 0 2 2 2 0 2 0 1 1 1 0 1 0 1 1 1 2 0 1 2 0 1 0 0 0 0 1 0 0 0 1 2 1 0 0 0 2 1 0 0 0 2 2 0 2 0 1 1 0 0 0 2 2 0 2 0 1 1 0 1 0 0 0 2 0 0 2 0 0 2 2 1 0 0 2 0 2 2 0 1 1 0 0 0 1 0 0 1 0 0 1 1 0 2 0 2 1 1 1 1 2 1 1 0 1 0 0 1 1 0 0 1 0 0 2 0 0 1 2 1 1 1 1 0 2 2 1 1 1 1 0 1 1 1 0 1 1 0 1 2 1 0 0 0 1 0 1 0 0 0 0 1 0 0 1 0 0 0 2 2 1 2 0 0 0 0 0 0 2 2 0 0 0 0 0 0 2 0 0 0 0 1 0 0 0 1 0 0 1 1 2 0 0 0 0 2 0 2 0 1 0 2 2 0 2 0 0 1 0 1 1 1 2 1 0 1 0 1 1 0 0 0 1 1 2 1 2 1 0 1 0 1 0 1 0 0 1 1 1 2 0 0 0 0 0 0 0 0 0 0 1 2 0 0 0 0 0 1 1 0 1 0 0 0 1 0 0 0 2 0 0 0 1 1 1 0 1 0 0 1 0 0 0 0 1 0 0 0 0 0 0 0 0 0 0 1 0 2 1 0 2 0 0 0 0 0 0 0 1 1
19 0 0 2 0 0 0 2 2 0 0 0 0 1 0 0 0 0 1 2 1 2 1 2 2 0 0 1 1 0 1 1 1 1 0 2 0 1 0 1 2 1 0 0 0 0 0 0 2 1 0 1 0 0 2 1 0 0 2 1 1 1 2 2 0 0 1 0 1 0 0 1 2 2 0 2 1 2 2 0 2 0 2 1 1 0 0 0 0 2 0 0 2 0 0 0 0 1 1 1 1 1 1 0 1 1 2 1 1 0 0 2 1 1 1 1 1 0 0 0 2 0 2 0 1 0 1 1 2 1 1 1 0 0 0 0 0 0 0 0 0 0 1 0 1 0 0 0 1 0 0 0 0 0 0 0 0 0 1 1 1 1 2 2 1 1 1 0 0 1 0 1 0 2 1 1 0 0 0 0 0 0 0 0 2 2 0 2 2 1 1 1 0 0 1 0 0 2 0 0 0 1 0 1 2 0 2 0 1 0 0 1 1 1 0 2 2 0 1 0 1 1 1 2 0 1 1 2 0 2 0 0 0 0 0 0 0 2 0 1 0 0 2 1 1 0 0 0 0 0 0 0 2 0 0 0 0 2 0 0 0 0 0 1 0 0 0 0 1 0 1 1 1 1 0 2 0 1 1 1 1 1 0 0 1 0 1 1 1 1 0 0 1 1 2 0 0 0 0 0 0 0 2 0 0 0 1 0 1 1 0 1 0 2 1 0 1 0 0 0 1 1 1 2 0 0 0 1 0 1 0 2 0 0 0 0 0 0 2 0 0 0 2 2 0 1 0 1 1 2 0 0 0 0 1 0 1 0 0 2 2 2 1 0 1 0 0 1 2 0 1 1 1 1 1 0 0 0 0 1 0 0 0 1 1 0 0 1 1 0 0 1 2 0 1 1 0 2 0 0 0 0 1 1 1 0 1 1 0 0 0 0 0 0 0 0 0 1 0 0 0 1 0 2 1 2 1 0 1 0 0 0 0 2 0 1 0 0 0 0 0 2 1 0 1 1 0 0 0 0 0 0 0 2 1 1 0 1 0 0 0 0 0 0 0 2 0 2 2 0 0 0 2 2 1 0 2 0 2 0 2 1 0 0 0 0 0 1 2 0 2 2 1 2 2 0 0 1 1 1 0 2 2 0 2 0 2 1 1 0 1 0 0 0 0 2 0 1 1 2 0 2 2 2 0 1 0 1 0 2 1 1 0 0 1 1 2 1 2 0 1 1 1 0 1 1 0 1 1 1 0 0 0 2 2 0 0 1 1 0 0 0 1 2 0 1 1 2 1 1 1 1 0 0 0 0 0 0 0 2 0 0 0 1 0 0 1 0 0 0 0 1 2 0 0 0 1 0 0 0 0 2 0 0 1 2 0 0 1 1 1 0 0 0 2 1 1 0 0 0 0 0 0 1 1 1 0 2 0 0 0 1 0 0 2 1 2 0 0 0 1 2 1 2 0 1 1 1 0 1 1 1 1 1 0 0 0 1 1 1 0 1 1 0 0 2 0 2 0 0 1 0 1 1 0 0 2 0 1 0 0 2 0 0 0 0 1 1 1 1 1 0 0 1 0 0 0 2 1 2 2 0 0 1 0 1 1 2 1 0 0 0 0 0 0 1 0 0 1 0 0 0 0 1 2 0 0 0 1 1 1 1 0 2 0 0 1 0 0 2 0 1 0 1 1 1 2 1 0 0 0 0 0 0 0 2 1 0 1 0 0 1 1 0 2 0 2 1 1 1 0 1 1 2 1 0 2 1 1 1 0 1 0 0 1 1 1 2 1 1 1 1 2 0 0 0 1 0 0 0 0 0 0 1 1 0 1 0 1 0 1 0 0 0 0 0 1 1 1 1 0 1 1 1 1 1 0 1 1 0 1 2 0 0 0 1 0 0 0 0 0 0 0 0 0 0 0 0 0 0 2 2 0 2 0 0 0 0 1 1 0 1 0 0 0 0 1 0 2 0 0 0 0 2 0 1 0 2 2 2 2 2 0 0 0 0 0 1 0 1 0 1 0 2 2 0 2 2 0 0 0 1 2 1 2 0 2 1 0 1 1 0 0 0 2 1 1 0 2 0 0 0 1 1 0 0 2 2 0 0 1 1 0 2 0 0 0 1 2 2 0 0 2 0 0 1 0 0 0 0 1 0 1 1 1 0 0 0 0 1 0 0 1 0 0 2 2 0 1 0 0 0 0 1 1 1 1 0 0 0 0 0 0 0 0 1 1 1 0 2 1 0 1 0 0 0 0 0 1 0 1 0
20 1 1 2 1 0 0 0 0 1 0 1 0 0 0 0 0 0 0 1 1 2 0 2 2 0 0 0 1 1 0 0 0 2 1 2 2 1 0 0 0 0 0 0 0 0 0 0 2 1 0 0 2 0 0 1 1 0 2 1 1 1 1 0 1 1 1 1 2 1 0 2 1 2 1 2 2 2 2 0 2 0 1 1 1 1 0 0 2 2 0 0 2 2 0 1 0 1 1 2 1 2 1 0 1 1 2 2 2 0 0 2 0 0 1 1 1 0 1 0 1 0 1 1 0 0 1 0 2 2 0 0 0 0 0 0 0 1 0 0 1 0 0 0 0 0 0 0 0 0 0 0 0 1 0 1 2 1 1 1 1 1 0 1 1 2 1 0 1 2 0 2 0 2 1 1 0 0 0 0 0 0 1 1 0 0 2 0 0 0 1 0 0 0 1 0 2 2 0 1 1 0 0 0 2 0 1 0 1 0 0 0 0 0 0 2 0 1 1 1 0 0 2 2 0 1 1 0 0 0 1 1 0 0 1 0 0 2 0 1 0 0 1 2 2 0 0 0 1 1 0 0 1 1 1 1 1 0 0 0 0 0 0 0 1 0 1 1 2 0 1 0 1 2 0 0 0 1 1 0 1 0 0 0 0 0 0 2 2 2 1 1 1 2 2 0 1 2 0 2 1 0 2 1 0 0 1 0 0 1 0 1 0 1 1 0 1 0 1 0 0 2 1 0 2 0 2 0 1 1 0 2 0 0 0 0 0 1 1 0 1 0 2 0 1 0 1 0 1 1 0 0 1 0 0 0 1 1 0 2 2 1 0 0 0 0 0 0 2 0 2 2 0 0 2 0 0 1 1 2 1 1 0 0 0 0 0 0 0 0 0 0 1 0 2 0 1 1 0 1 0 1 1 1 0 1 0 0 0 0 0 1 0 0 1 1 0 1 0 0 0 1 1 2 0 2 1 0 1 1 0 0 0 2 0 1 0 0 0 0 1 1 2 1 1 1 0 0 1 0 0 0 0 2 1 0 1 1 0 1 1 0 1 0 0 1 1 1 2 1 1 1 2 2 0 0 0 0 2 1 1 1 0 2 1 0 1 0 1 0 1 0 2 2 2 0 1 0 0 1 0 2 2 1 1 0 1 0 0 0 0 0 0 1 0 2 1 1 0 1 1 2 2 2 0 1 1 0 0 2 0 1 0 0 1 0 1 0 1 2 1 1 1 1 2 0 1 1 2 1 0 1 0 2 0 0 0 0 1 0 0 0 0 2 0 1 1 0 0 0 0 0 1 0 0 1 1 0 0 2 0 0 2 0 2 1 1 0 0 0 0 1 2 0 1 1 1 0 1 1 0 2 0 0 0 2 0 0 0 0 0 0 0 0 2 0 0 0 0 1 1 1 0 0 0 0 2 1 0 0 1 2 0 0 2 1 1 0 1 1 1 1 0 0 2 1 1 0 1 1 0 1 2 0 0 0 0 1 1 0 0 0 1 0 1 1 0 1 1 1 1 1 0 0 0 1 1 0 1 0 1 1 2 1 2 0 2 0 0 0 2 0 1 1 1 1 0 2 2 2 1 1 0 0 2 2 1 2 2 0 0 0 0 0 1 0 0 0 1 0 0 0 0 2 2 2 0 0 0 0 0 0 0 2 0 0 1 0 0 2 0 2 0 1 2 0 2 0 0 0 0 0 0 0 0 0 2 0 1 0 0 0 2 0 0 1 1 0 2 2 0 1 1 0 0 0 0 0 1 1 0 2 0 0 0 1 0 2 2 2 0 2 2 1 2 0 0 0 0 1 1 0 0 0 0 1 1 1 2 0 1 0 2 2 2 0 2 2 2 2 2 2 1 2 2 0 0 1 0 1 0 1 0 0 0 1 0 1 1 0 0 1 0 0 0 0 0 1 1 0 1 1 0 2 0 0 0 1 0 0 1 1 0 0 0 0 0 0 1 0 0 0 0 2 0 2 0 1 2 1 2 1 2 0 0 1 0 2 0 1 0 1 0 2 2 0 2 1 0 0 1 2 2 2 2 1 0 0 0 1 1 0 0 0 0 2 2 1 2 1 0 1 0 0 1 1 1 1 0 0 0 1 0 2 0 0 0 0 1 0 0 0 1 1 0 0 0 1 0 2 0 0 1 1 1 0 1 2 0 0 2 0 0 0 2 0 0 0 1 0 1 1 1 0 0 0 1 2 2 0 0 0 1 0 0 0 0 0 0 0 0 0 0 0 0 1 0 0 1 0 2 1
21 0 0 2 0 0 0 0 1 1 0 0 0 1 1 1 0 1 1 0 0 1 0 2 2 0 1 2 2 0 1 2 1 1 1 2 0 1 0 1 1 0 0 1 0 2 0 0 1 0 1 2 0 1 1 0 0 0 0 0 0 2 2 1 0 0 0 0 0 0 0 2 2 2 1 2 2 0 0 0 0 0 1 1 1 1 0 0 2 2 0 1 0 0 1 1 0 2 0 2 0 0 1 0 0 0 2 0 1 1 0 1 0 0 2 2 2 0 1 0 1 0 1 1 0 1 1 1 2 1 0 0 1 2 0 0 0 0 1 0 0 0 0 0 1 0 1 0 1 1 1 0 0 0 1 0 1 1 0 1 0 0 2 2 1 2 1 1 1 1 0 1 0 2 1 1 0 0 0 0 0 1 0 0 0 0 1 0 0 0 0 0 0 0 1 0 2 1 0 0 0 0 0 1 2 0 1 0 1 0 0 2 0 0 0 2 1 0 1 0 1 1 0 2 0 1 1 2 0 2 0 0 0 1 0 0 0 2 1 1 1 0 2 1 1 0 0 0 0 0 0 0 1 1 1 1 0 2 1 1 1 1 0 1 0 0 0 0 2 1 0 2 0 1 1 1 0 1 1 0 1 1 1 1 0 0 1 2 0 2 0 1 0 2 2 0 0 2 0 2 2 1 1 0 0 0 1 0 1 1 0 0 0 2 2 1 0 0 1 0 0 1 2 2 0 0 1 1 1 2 0 1 0 0 0 0 0 0 2 1 2 1 2 2 1 1 1 0 0 1 0 0 0 1 0 2 2 0 0 1 1 2 1 0 1 1 0 1 2 0 0 0 0 0 0 0 0 0 0 2 2 0 0 0 1 0 0 0 0 1 0 0 0 0 2 0 0 0 0 0 0 0 1 0 0 0 0 0 0 0 1 1 0 0 0 2 2 2 0 0 0 2 1 1 1 1 0 0 1 1 0 0 0 2 0 0 1 1 0 0 2 0 1 1 1 2 0 0 1 0 0 1 0 1 1 0 1 2 2 2 1 0 0 0 0 2 0 2 2 0 1 0 1 1 2 0 2 0 2 2 0 2 0 0 0 0 0 1 1 0 1 1 1 2 1 0 0 0 1 0 0 2 2 1 2 1 2 0 1 0 0 0 0 0 1 0 0 0 1 0 0 2 1 1 1 0 0 0 0 2 0 0 0 1 1 0 2 1 2 1 2 2 1 1 2 0 2 2 0 1 0 1 0 2 1 1 0 1 1 0 0 0 0 1 1 0 0 0 1 1 0 0 0 0 0 0 0 0 0 1 0 0 2 1 1 1 1 2 2 2 0 2 0 0 0 0 0 0 0 0 0 2 2 0 1 1 1 0 1 1 0 0 0 0 2 0 0 2 1 1 0 0 0 0 0 0 2 1 0 0 1 1 0 0 2 1 2 1 1 1 2 1 0 0 2 0 0 1 0 1 0 2 1 0 0 0 0 2 2 1 1 0 2 0 2 2 0 1 1 1 1 2 0 1 0 0 1 0 2 0 0 0 2 1 1 1 2 0 1 1 1 0 1 1 1 1 0 2 1 1 0 1 0 1 2 2 0 2 2 1 1 1 0 0 1 2 1 1 1 0 0 0 1 2 2 0 0 0 0 0 0 0 0 2 0 0 2 0 1 1 0 0 0 1 1 0 1 1 0 0 0 0 0 1 0 2 1 0 1 0 0 0 2 0 0 1 2 0 2 2 1 0 0 0 0 0 0 2 1 1 0 0 0 0 1 1 0 2 1 2 0 1 2 1 1 0 1 1 0 0 1 0 0 0 0 2 1 0 0 1 1 0 1 1 1 0 2 2 2 2 1 1 0 2 2 2 1 1 0 1 0 1 0 0 0 1 1 1 0 0 0 0 0 0 1 1 0 1 1 0 1 1 1 2 0 1 0 0 0 0 1 1 0 0 0 1 2 0 1 0 0 0 0 1 0 1 0 1 2 1 1 1 1 0 0 1 0 2 0 2 0 1 1 1 2 0 2 0 0 0 0 2 2 1 2 1 1 2 0 1 0 0 0 0 1 1 1 1 2 2 0 2 0 1 0 1 1 1 0 0 0 1 0 1 0 0 1 1 1 0 0 0 2 0 0 1 0 1 0 0 2 0 1 1 0 0 1 0 0 0 1 1 0 0 2 0 0 0 0 0 2 0 0 0 0 1 0 0 1 0 0 0 0 1 0 0 1 0 0 1 0 0 1 0 0 1 0 0 0 0 1 0
22 0 2 1 1 0 0 2 2 0 0 1 1 1 0 0 0 2 0 0 1 1 0 2 2 0 1 2 2 0 1 2 1 1 0 1 2 1 0 0 2 0 0 0 2 0 0 0 2 0 1 2 0 2 0 0 0 1 1 1 0 0 0 0 0 0 0 1 1 0 0 0 2 1 1 1 1 0 0 0 0 0 1 1 2 0 1 2 2 2 1 1 2 0 0 2 0 2 2 2 1 2 0 0 2 0 1 1 1 0 0 2 1 2 2 2 2 0 2 0 0 1 1 1 0 1 1 1 2 2 0 0 1 1 0 0 1 1 0 0 1 0 0 0 1 0 0 0 1 1 1 1 0 0 0 0 0 1 0 1 0 0 1 1 0 2 1 2 1 1 0 1 1 1 1 0 0 1 0 1 0 2 1 1 0 0 2 0 0 0 1 0 0 0 1 0 1 2 1 1 1 1 0 1 2 0 2 0 2 0 1 1 0 0 0 2 1 1 1 0 1 1 0 1 0 2 1 1 0 1 0 0 0 0 0 0 0 2 0 1 0 0 2 1 2 1 1 0 0 0 0 0 1 0 0 1 1 0 0 0 0 0 0 1 0 0 0 1 0 0 0 1 1 2 0 1 0 1 2 0 0 0 2 2 0 0 2 0 0 1 0 1 0 2 2 1 0 2 0 1 1 0 2 0 0 1 1 0 0 1 0 1 0 1 1 0 0 1 0 0 0 1 1 0 1 0 1 0 0 1 0 2 1 1 0 0 0 0 2 0 0 0 2 0 0 0 0 1 0 2 0 0 0 0 1 0 1 1 0 1 1 1 0 1 0 0 2 0 0 0 0 0 1 1 1 0 0 0 0 1 1 1 0 0 2 0 0 0 0 2 0 1 1 0 2 1 1 0 0 0 0 0 1 1 1 0 0 1 0 0 0 1 0 0 0 1 0 0 0 0 0 1 0 2 2 2 1 0 0 1 0 1 1 0 1 1 0 0 0 0 1 1 1 0 2 2 1 0 0 0 0 0 0 2 2 1 1 2 2 2 2 2 0 0 0 2 0 2 2 1 1 1 2 2 2 0 1 0 2 0 2 1 0 0 0 1 0 0 2 0 2 1 1 2 0 0 0 0 1 0 1 1 2 0 2 1 2 0 0 0 0 0 0 0 1 0 0 1 0 1 1 2 1 1 0 2 0 1 0 2 0 1 0 1 1 1 0 1 1 1 0 1 2 2 2 0 2 1 2 2 0 0 0 1 1 0 0 0 1 0 0 0 1 1 0 0 0 0 0 0 0 1 1 0 0 1 2 0 0 1 0 0 2 0 2 1 1 0 0 0 0 2 0 0 0 0 0 1 1 0 0 1 1 0 0 2 1 0 0 0 0 0 1 1 1 1 1 0 0 0 0 0 0 1 1 0 1 1 0 0 0 0 0 0 1 0 2 2 0 1 0 0 1 1 1 0 1 2 0 1 0 2 1 0 0 0 0 1 1 0 0 0 0 1 0 1 0 1 2 1 0 1 0 0 0 0 2 0 2 0 0 0 2 1 1 0 2 0 1 0 2 0 1 1 1 1 0 1 1 0 0 1 0 0 0 2 0 0 1 0 1 1 0 0 0 0 0 1 0 0 0 0 0 2 1 0 0 0 0 0 0 0 0 2 0 0 1 0 1 1 0 0 0 1 1 0 1 0 0 0 0 0 0 0 0 0 0 0 2 0 0 2 2 1 0 0 2 0 2 2 1 0 0 0 0 1 1 0 0 2 0 1 0 0 0 1 1 1 0 2 0 1 2 0 1 1 0 0 0 1 1 0 0 0 1 0 1 0 0 1 1 0 2 2 1 0 2 1 2 1 1 2 1 2 1 0 0 1 0 0 0 2 1 0 0 1 0 0 0 0 0 0 1 1 0 0 1 1 1 0 1 1 0 2 0 0 1 0 0 0 2 2 0 0 0 2 1 0 1 0 0 0 0 0 0 2 0 0 2 1 1 1 1 0 0 1 0 0 2 1 0 1 1 2 2 0 2 2 0 0 0 1 2 2 2 1 1 0 0 1 0 0 0 0 0 2 2 0 1 1 0 1 0 0 1 1 2 2 0 0 0 2 0 1 0 0 0 0 1 0 0 0 2 0 0 0 0 1 0 1 1 0 1 0 1 0 1 0 0 0 0 2 0 0 2 1 1 0 2 0 0 0 0 1 1 1 0 0 0 0 0 0 0 0 0 0 0 1 0 2 1 0 0 0 0 0 0 1 2 0 0 0
23 1 1 1 0 0 0 1 2 0 0 0 0 1 1 1 0 1 2 0 0 2 0 1 1 0 0 2 1 1 1 0 0 2 1 0 2 0 1 0 0 0 0 0 0 0 0 0 1 0 1 1 2 2 0 1 1 2 0 0 0 1 2 2 0 1 0 0 1 1 0 0 2 2 1 2 2 1 1 1 0 0 2 1 1 0 0 1 2 2 1 1 1 1 0 1 0 0 0 1 0 2 1 0 1 0 2 0 0 0 1 2 0 1 0 1 0 0 0 0 2 0 2 0 0 0 2 1 1 1 0 0 0 0 0 0 0 0 0 0 0 0 0 0 0 0 0 0 0 0 0 0 0 0 1 0 0 0 2 1 1 1 1 1 1 1 2 0 1 2 0 1 2 0 0 1 1 1 0 2 0 1 1 1 0 0 2 1 0 0 2 1 0 0 2 0 1 1 0 0 0 0 0 1 2 0 1 0 1 0 0 1 1 0 0 2 0 0 1 1 1 1 0 2 0 0 0 0 0 0 0 0 1 1 2 1 0 2 0 1 0 1 2 2 2 0 1 0 1 1 1 1 1 0 1 2 1 2 1 2 1 1 0 1 0 0 0 0 0 0 1 2 1 2 0 1 0 0 1 0 0 0 0 0 1 0 0 1 0 2 0 0 2 2 2 0 0 1 0 1 1 0 1 0 0 0 0 1 1 1 0 1 0 1 1 1 0 1 1 0 0 2 1 1 0 0 2 0 1 1 0 2 0 0 0 0 0 2 0 1 0 1 2 2 1 0 2 0 1 1 0 0 1 1 0 2 2 0 0 2 2 1 0 0 0 1 0 1 1 0 0 0 0 0 2 0 0 0 0 0 0 0 0 1 2 1 0 0 0 0 1 1 0 0 2 1 1 0 1 1 0 1 0 1 0 1 0 1 0 0 0 1 0 0 1 2 0 1 0 0 0 1 1 1 1 2 1 0 0 0 0 0 0 2 0 1 0 1 0 0 1 0 2 1 0 0 0 0 1 0 0 1 0 2 1 0 0 2 1 1 1 0 0 0 0 1 1 2 2 0 0 0 2 2 2 0 2 0 1 2 1 1 0 2 2 0 0 0 2 0 1 2 0 0 0 0 0 0 0 0 0 2 1 1 1 0 1 0 1 0 1 0 0 1 0 1 1 1 0 1 1 2 1 2 0 1 0 2 0 2 0 2 0 0 0 0 1 1 2 2 1 1 2 2 2 0 2 2 0 0 0 0 1 2 1 0 0 1 0 0 1 0 2 2 1 0 0 1 0 1 0 1 0 0 1 0 1 0 0 2 0 0 2 2 0 0 1 1 0 0 0 0 1 0 0 0 1 1 1 1 1 0 0 0 0 2 1 0 0 0 0 0 0 1 0 1 0 1 0 0 0 0 0 1 1 1 1 1 0 0 1 1 0 0 1 1 2 0 1 1 1 1 1 2 0 1 1 1 0 1 1 1 2 2 0 0 0 1 1 1 0 1 1 1 1 1 0 2 1 0 0 0 0 0 2 0 2 0 1 0 1 0 2 2 1 2 0 1 1 0 2 0 1 1 0 0 0 1 0 0 0 0 0 0 2 2 1 1 1 0 0 0 0 1 0 0 0 2 2 0 0 0 2 2 0 1 0 0 0 0 0 0 0 2 0 0 2 0 1 1 0 0 0 0 0 1 1 1 1 1 1 1 1 0 0 2 1 0 1 0 0 1 2 1 0 1 2 1 0 0 0 0 1 1 1 0 1 2 1 1 1 0 1 1 1 1 0 2 0 1 1 0 2 0 0 1 0 2 0 0 1 0 0 1 0 0 2 0 0 0 0 0 0 0 0 0 1 2 2 1 0 1 1 2 1 0 0 0 2 0 1 1 1 1 1 1 0 0 1 1 1 1 0 1 1 1 1 2 2 0 1 1 0 2 0 0 0 1 0 0 2 2 0 0 0 1 0 0 2 0 0 0 1 1 0 1 0 0 1 1 0 0 0 0 0 2 0 1 1 1 0 1 0 1 1 1 0 2 0 0 1 2 0 0 2 0 0 0 0 0 0 0 0 0 1 1 2 1 2 1 0 1 0 0 1 1 1 2 0 0 0 2 0 2 0 0 0 1 1 1 1 1 1 2 2 0 0 0 0 0 2 0 0 1 0 1 1 1 1 1 1 0 1 0 1 1 1 0 1 0 1 0 0 1 1 1 0 1 1 0 0 0 0 1 0 1 2 0 0 0 0 0 0 1 0 0 0 0 1 0 0 0
24 1 2 0 0 0 0 0 0 2 0 0 0 0 0 0 0 1 1 0 0 2 0 2 2 0 0 2 2 0 1 2 0 0 1 1 1 1 0 0 1 0 0 0 0 0 0 0 2 0 0 0 0 0 2 1 0 0 0 0 0 0 2 2 0 1 0 1 1 0 0 1 2 2 2 2 2 2 2 1 1 0 2 0 1 0 0 0 2 2 0 0 0 0 1 1 0 0 0 2 0 2 0 0 2 2 2 0 1 0 0 1 1 2 2 2 2 0 2 0 1 0 1 1 0 1 1 1 1 1 0 0 0 0 0 0 0 0 0 0 1 0 0 0 0 0 0 0 0 0 0 0 0 0 0 0 0 1 0 0 0 0 1 2 1 2 2 0 2 2 0 1 1 1 1 2 1 1 0 1 0 1 1 1 0 0 1 1 1 0 2 0 1 1 0 1 2 2 1 0 0 2 0 1 2 0 1 1 1 0 1 1 1 0 0 2 1 0 2 0 1 1 0 2 0 1 1 2 1 1 0 0 0 0 2 1 1 2 0 1 0 0 2 2 2 0 0 0 0 0 0 0 1 1 1 1 0 1 0 0 0 0 0 0 0 0 0 0 1 0 1 1 2 2 1 1 0 0 1 0 1 0 0 0 0 0 0 1 1 2 0 1 2 2 2 0 2 1 0 2 1 0 1 0 0 0 1 2 1 1 0 0 0 0 0 0 0 0 1 0 0 2 0 1 1 0 1 0 1 0 0 2 0 0 0 0 0 2 0 1 0 1 2 2 0 1 0 0 1 0 1 1 1 0 1 0 0 0 0 1 1 2 1 0 1 1 0 1 1 0 0 0 1 1 1 0 0 0 0 1 0 1 0 0 1 1 0 0 0 1 0 0 1 0 2 1 0 0 0 0 0 0 1 0 0 0 1 0 1 0 1 0 0 0 2 2 0 1 0 0 0 2 0 2 1 2 1 1 2 1 1 0 1 1 1 0 0 0 0 0 2 0 2 1 1 1 0 0 1 0 0 0 0 2 0 0 0 1 1 0 0 0 0 0 0 2 0 2 2 1 1 1 2 2 0 1 0 1 1 1 1 1 0 1 0 1 0 1 2 1 1 1 1 2 2 0 0 0 1 0 1 2 1 1 1 0 1 0 1 0 0 1 1 0 1 0 0 0 1 2 1 2 2 1 0 0 0 0 1 1 1 0 0 1 2 0 1 1 0 2 0 0 2 2 2 0 1 1 1 2 1 1 0 2 2 0 0 2 0 0 0 1 0 2 0 2 2 2 1 1 1 1 1 0 0 1 1 1 0 1 1 0 1 1 0 1 1 1 0 0 0 1 0 0 1 0 0 0 0 0 0 2 2 1 0 2 1 0 0 1 1 0 0 1 1 0 1 0 0 0 0 0 0 1 1 0 1 1 0 0 1 1 0 0 1 1 1 0 0 1 1 0 0 1 1 1 1 1 0 1 0 2 1 1 0 0 0 2 2 1 1 0 2 1 0 1 0 2 0 0 0 0 0 1 0 1 1 1 1 0 1 0 1 1 1 1 0 0 2 0 1 0 1 2 1 0 0 2 1 2 1 1 0 2 0 2 1 2 2 0 1 0 0 0 0 0 0 1 0 0 0 0 1 2 1 1 0 0 1 1 0 0 0 2 0 0 0 0 1 1 1 0 0 0 0 2 2 1 0 1 0 1 0 1 0 1 0 0 1 1 0 0 2 0 0 0 1 0 2 2 0 0 0 0 0 0 1 1 1 1 0 1 0 0 1 1 0 2 0 0 1 0 2 1 2 0 1 0 0 0 0 2 0 0 0 1 2 0 0 2 2 0 1 1 1 0 1 1 1 1 1 1 2 2 2 1 1 2 2 0 2 2 0 0 0 1 1 2 1 0 0 0 0 1 0 0 1 0 0 2 0 0 1 2 0 0 0 1 1 1 0 1 0 0 0 1 2 0 1 0 0 0 0 1 0 1 0 1 1 1 2 2 1 0 0 1 0 1 1 2 0 1 1 0 2 0 2 2 0 0 0 1 1 1 2 1 0 2 1 1 1 0 0 0 1 1 2 0 0 0 0 0 0 1 1 1 1 1 0 0 1 1 0 1 0 0 0 1 2 0 0 0 2 1 1 0 0 0 0 0 1 0 2 0 0 1 1 0 0 1 1 0 0 2 2 0 0 1 2 0 1 0 0 0 0 0 1 0 1 1 1 0 0 0 0 0 0 0 0 1 0 0 0 1 1 0 0 1 2 1 0 0
25 0 2 2 0 1 1 1 1 1 0 1 0 1 1 1 0 1 1 1 1 1 0 2 2 0 0 1 2 1 1 2 1 1 0 1 1 1 0 0 1 0 0 1 0 1 0 1 0 1 0 2 0 0 1 0 1 0 2 0 0 1 2 2 0 0 0 0 1 1 0 1 1 2 1 2 2 2 2 2 0 0 1 1 1 0 1 0 1 2 0 0 1 0 0 2 0 0 0 1 0 2 1 0 0 0 2 0 1 1 1 1 1 2 1 2 2 0 2 0 1 1 0 2 0 1 0 0 2 0 0 0 1 1 0 0 1 0 0 0 0 0 0 0 0 0 0 1 1 1 0 1 0 1 1 0 1 1 0 2 2 2 2 2 1 1 1 0 1 2 1 2 0 2 0 1 0 1 0 1 0 1 1 1 1 1 1 1 0 0 1 0 0 0 0 0 1 2 1 0 0 1 0 2 2 1 2 0 1 0 1 0 0 0 0 2 0 0 2 0 1 1 0 2 0 0 0 2 0 1 0 0 0 1 1 1 1 2 0 1 0 0 2 2 2 0 0 0 1 1 0 0 0 0 0 1 1 0 0 0 0 0 0 2 1 0 0 0 1 1 0 2 1 2 0 0 0 1 2 0 0 0 2 2 0 0 1 1 0 1 1 0 0 2 2 1 0 0 0 0 0 0 1 0 0 0 0 0 1 1 0 1 0 2 2 1 0 1 0 0 1 2 0 1 1 0 1 0 0 1 0 2 0 0 0 0 0 1 1 1 1 1 2 2 1 0 1 0 0 0 0 0 2 0 1 1 1 0 0 2 2 2 2 0 2 1 0 1 2 0 1 1 0 0 2 0 0 1 1 1 1 0 0 0 1 0 0 0 0 0 0 2 0 0 2 0 0 0 2 2 1 1 0 1 0 1 0 2 0 0 1 0 0 0 0 1 1 0 0 0 0 0 0 2 1 1 1 0 2 1 1 0 0 1 1 0 0 1 0 0 0 2 2 1 0 1 0 1 2 1 1 0 0 1 2 1 1 1 1 1 1 0 0 1 0 1 1 2 2 1 2 2 1 1 0 0 0 0 2 0 2 2 0 1 1 1 0 0 2 0 0 2 0 1 0 0 0 1 1 1 0 2 2 0 1 0 1 1 0 0 0 1 0 0 1 1 0 0 1 1 0 2 2 2 0 0 0 2 0 2 0 2 0 0 1 0 1 1 2 1 1 1 1 1 1 0 1 1 1 1 0 0 0 1 1 1 1 0 1 0 0 0 1 1 1 0 0 0 0 0 0 1 0 0 0 0 1 2 0 2 0 0 0 1 0 0 0 0 0 0 0 1 0 0 0 2 1 0 0 0 0 2 0 0 0 2 1 0 0 0 1 0 0 1 1 0 1 0 0 0 0 0 0 0 0 0 2 2 0 0 1 1 0 0 1 2 2 0 0 0 2 1 0 0 1 0 1 1 0 1 2 2 0 1 0 0 0 1 1 0 0 0 1 0 1 2 0 2 0 0 1 0 2 0 0 0 1 2 1 1 2 0 2 2 2 2 1 2 2 0 2 0 0 0 0 0 0 2 1 2 1 1 0 0 0 0 2 1 1 0 1 0 0 0 0 1 0 2 1 0 0 0 1 2 1 0 0 0 0 0 0 0 0 2 2 1 2 0 2 2 1 0 0 0 0 1 1 0 0 0 0 0 0 0 0 2 0 0 1 1 0 0 2 1 0 1 2 1 1 1 0 1 0 1 1 0 1 0 0 1 0 1 0 0 0 1 1 2 1 1 1 1 2 1 1 0 1 0 0 1 1 0 0 0 1 1 2 0 1 1 2 0 0 0 0 0 2 2 2 2 1 0 0 2 2 2 2 1 0 1 0 1 1 0 0 1 1 1 1 0 0 1 0 0 0 0 0 0 0 0 2 2 1 1 1 0 1 0 0 0 1 1 0 0 0 1 0 0 2 0 0 0 0 2 0 1 0 1 2 1 1 1 2 0 0 0 0 2 0 1 2 2 0 2 2 0 2 1 0 0 1 2 2 2 2 0 1 0 1 1 1 0 1 1 2 0 1 1 2 0 0 0 0 1 0 0 0 1 0 0 1 1 0 1 0 0 0 2 2 0 0 0 1 2 1 0 1 0 0 1 1 0 2 0 1 0 0 0 0 0 0 0 0 0 2 2 2 0 2 2 0 0 0 0 0 0 0 0 0 0 0 0 0 0 0 0 0 1 1 2 0 0 0 0 0 1 0 0 0 0 1 0
26 1 2 1 1 0 0 2 2 0 0 1 0 0 1 1 0 2 1 1 1 1 0 2 2 0 0 1 2 0 2 0 2 2 0 1 1 1 0 2 0 0 0 0 0 1 0 0 2 0 0 0 2 0 0 0 1 0 1 0 2 2 1 1 0 0 0 1 2 0 0 0 1 2 1 2 2 0 0 0 0 0 2 0 0 0 1 1 2 2 0 1 2 0 0 1 0 2 2 2 2 2 0 0 0 0 2 1 1 1 0 1 2 2 2 2 2 0 1 0 2 0 2 0 0 1 1 1 2 2 1 1 0 0 0 0 0 0 0 0 0 0 0 0 0 0 0 0 0 0 0 0 0 0 0 0 0 0 1 2 1 1 2 2 1 2 1 1 1 2 0 0 1 1 0 1 1 0 0 0 0 0 1 1 0 0 2 2 2 2 0 2 0 0 2 0 1 2 0 1 1 1 0 0 2 0 0 0 2 0 1 1 1 0 0 2 2 0 1 1 0 0 0 1 0 2 1 0 0 0 0 0 1 1 1 1 1 2 0 2 0 0 1 2 2 0 0 0 0 0 0 0 1 0 0 2 2 2 1 2 1 1 0 0 0 0 0 1 1 0 0 1 0 2 0 1 0 0 2 0 0 0 0 0 1 1 0 1 0 2 0 0 1 2 2 0 1 1 1 2 0 0 1 1 0 0 0 2 1 1 0 0 0 1 1 0 0 0 1 0 1 2 1 0 0 0 1 0 2 0 0 2 0 0 0 0 0 1 1 1 0 1 2 2 0 2 0 0 2 0 0 0 1 0 0 0 1 0 0 2 2 2 0 0 0 0 0 1 1 0 0 0 0 0 2 0 0 0 0 1 1 0 0 0 1 1 0 1 1 1 0 0 1 0 1 1 0 1 0 0 0 0 0 1 0 1 0 0 0 0 0 1 0 0 0 2 1 1 0 0 0 2 0 1 1 2 1 0 1 0 0 0 0 1 0 0 1 2 0 0 2 0 2 0 1 1 0 0 1 0 0 0 0 2 0 0 0 2 2 2 2 0 0 0 0 2 0 1 1 0 2 2 2 2 0 1 0 0 1 1 0 2 0 2 1 1 0 1 2 0 2 2 1 2 1 0 0 0 2 1 0 2 1 1 1 0 1 1 1 0 0 1 0 0 1 1 0 1 1 1 1 2 1 1 0 1 0 1 0 2 1 0 0 2 2 0 1 1 0 1 0 1 0 0 1 1 1 0 2 2 0 0 0 1 1 1 1 0 0 1 1 0 0 0 0 0 0 0 0 0 0 0 0 0 0 0 0 0 0 2 0 0 2 2 0 0 2 2 0 0 0 0 2 0 0 0 0 1 1 1 1 1 0 0 0 2 2 0 2 2 0 0 0 1 1 1 0 0 0 0 0 0 0 0 0 0 2 0 0 0 1 1 0 0 1 2 2 0 0 2 0 1 0 1 1 2 2 1 0 1 0 1 1 1 1 1 0 2 2 0 0 0 2 0 1 1 0 2 0 0 0 0 0 0 0 0 1 0 2 0 0 1 1 0 1 0 1 1 2 0 1 0 0 0 0 0 0 2 2 2 0 2 0 2 1 2 1 1 1 0 1 1 0 0 0 0 1 1 1 0 1 0 1 1 1 0 0 0 0 0 0 0 0 2 1 1 0 0 1 1 0 0 0 0 1 0 1 1 1 1 0 1 0 0 0 1 0 0 1 0 0 1 2 0 0 0 1 0 2 2 1 0 2 1 1 0 1 2 2 0 0 1 0 0 0 1 2 1 0 2 0 1 2 0 2 0 1 0 0 1 0 0 0 0 0 2 1 0 0 2 2 0 1 1 1 0 1 2 2 2 1 2 1 2 2 1 1 1 2 0 1 2 0 1 0 1 0 1 1 0 0 1 0 0 0 0 0 0 0 2 0 0 0 2 0 0 0 0 0 0 2 2 1 0 1 0 1 0 1 0 1 0 0 0 0 1 0 0 2 0 1 1 1 0 0 1 1 2 1 0 1 1 0 2 2 0 2 2 0 1 0 2 0 0 2 0 0 1 0 0 0 0 0 0 1 1 1 0 1 0 0 0 0 0 1 1 2 0 0 0 1 0 0 2 0 0 0 1 1 0 0 0 1 0 0 1 0 0 0 0 1 0 2 0 1 0 0 1 0 1 1 0 0 0 0 2 2 0 2 1 0 0 0 1 1 0 2 0 0 0 0 0 0 2 0 0 1 0 1 2 0 0 0 1 0 0 0 0 2 0 1 1
27 1 1 1 0 0 0 2 2 1 0 0 0 1 1 1 0 0 1 0 0 2 0 1 1 0 0 2 2 0 2 1 1 1 1 1 2 0 0 1 0 0 0 0 0 0 0 0 1 1 1 0 0 0 2 2 0 1 1 0 0 2 1 1 0 0 0 1 2 0 1 1 2 2 2 2 2 1 1 0 1 0 1 1 2 0 0 1 2 2 1 1 0 0 1 2 1 0 0 1 0 2 1 0 1 1 2 0 1 1 0 2 0 1 0 1 1 0 0 0 2 0 2 0 0 1 1 1 1 1 0 0 0 0 0 0 0 0 1 0 1 0 0 0 1 0 1 0 0 0 0 0 0 1 0 0 2 0 1 1 0 0 2 2 1 2 1 1 1 1 0 1 0 2 0 1 1 0 0 0 0 0 1 1 1 1 1 1 0 0 2 1 1 1 1 1 2 2 0 0 0 2 0 0 2 0 0 0 1 0 0 0 1 0 0 2 0 1 0 1 0 0 1 2 0 1 1 0 0 0 1 1 1 2 1 2 1 2 0 2 0 0 1 1 2 0 0 0 0 0 0 0 2 0 0 2 0 1 0 1 0 0 0 1 0 0 0 1 2 0 1 0 0 2 0 0 0 1 1 0 1 1 0 0 0 0 0 1 2 2 1 2 2 2 2 0 1 0 0 1 0 0 2 1 0 0 0 0 2 2 0 0 0 1 1 1 0 0 1 0 0 2 1 0 1 0 1 0 1 0 0 1 0 0 0 0 0 0 2 1 2 1 2 2 0 1 0 1 0 1 0 0 0 1 0 1 1 0 0 0 0 0 2 0 2 1 0 1 1 0 0 0 1 1 0 0 0 1 1 1 0 2 0 1 1 0 0 0 0 0 0 0 0 0 2 0 1 0 1 1 0 1 1 1 0 1 1 1 1 1 0 2 0 0 0 2 2 0 0 1 1 1 1 1 1 2 1 2 2 2 0 1 1 0 2 0 0 0 0 0 1 1 1 1 2 2 1 1 2 1 0 0 0 2 2 2 0 1 1 2 1 0 1 0 0 1 1 2 2 2 2 2 1 1 1 1 0 0 2 1 1 0 0 0 0 0 0 0 1 0 0 1 0 1 2 0 1 1 1 1 0 2 2 1 1 1 1 0 0 0 0 0 0 0 0 1 0 0 1 1 0 2 2 2 1 0 0 0 0 2 1 0 1 0 0 0 1 0 1 1 0 1 2 2 2 0 1 0 2 2 1 1 0 2 0 1 0 2 0 1 1 1 1 0 0 0 0 0 0 0 0 1 1 0 0 1 1 1 1 2 0 0 1 0 1 0 0 2 1 1 1 1 1 0 0 1 1 0 0 0 0 1 0 1 1 2 1 0 1 1 0 0 0 1 0 1 0 1 1 0 0 0 0 0 0 1 1 1 0 0 1 1 0 0 2 0 1 0 0 1 0 0 1 1 0 1 1 1 0 0 1 2 2 0 0 0 0 1 1 0 0 0 0 1 0 0 0 2 1 0 0 0 1 0 0 0 2 0 1 0 1 1 2 2 2 1 2 2 2 0 2 0 1 1 1 1 0 0 0 0 0 0 0 0 2 2 0 0 1 0 1 0 0 1 0 1 0 1 1 0 0 0 0 1 1 0 0 0 0 0 0 0 0 2 0 0 0 0 1 1 1 0 0 1 2 0 2 0 1 1 0 1 0 1 0 2 0 0 1 0 0 1 2 0 0 1 1 0 1 1 1 1 0 1 1 0 0 0 0 1 0 1 0 0 1 0 0 1 1 2 0 2 2 1 2 0 0 0 0 0 0 0 0 0 0 1 0 0 1 0 2 1 2 2 2 0 2 2 2 1 1 2 0 2 2 2 2 1 1 0 0 1 0 0 0 0 0 0 2 1 1 1 0 0 0 0 0 1 1 0 0 0 0 2 0 0 0 0 0 0 1 2 1 1 2 1 0 0 2 0 0 0 0 1 0 2 0 1 1 1 2 2 2 0 0 0 1 1 0 2 0 1 0 1 1 1 0 0 1 0 1 1 2 2 2 1 1 1 0 1 0 0 0 0 1 1 2 2 2 2 0 2 0 1 0 1 0 1 0 0 1 1 1 1 0 0 1 0 1 0 0 0 0 0 0 0 1 1 0 2 0 0 0 1 1 1 2 1 0 1 1 0 0 0 1 0 0 0 0 0 1 0 0 0 0 0 1 1 1 0 0 0 0 1 0 0 1 0 1 2 0 0 0 0 0 1 0 0 1 0 2 2
28 0 2 1 1 0 0 1 1 0 1 1 0 1 1 1 0 1 1 1 1 1 0 2 2 0 0 0 1 2 0 1 0 0 0 0 2 2 1 0 1 0 0 0 0 0 0 0 2 0 0 0 0 1 1 0 1 1 2 0 1 1 1 1 1 1 1 2 1 0 0 1 1 2 1 2 2 0 0 0 0 0 2 0 1 0 0 0 1 2 0 0 1 0 0 1 0 0 0 2 0 2 1 0 1 1 2 0 0 0 0 1 1 2 2 2 2 0 1 0 2 0 1 1 0 1 1 2 2 2 2 2 0 1 2 1 1 0 0 0 0 0 1 0 1 0 0 0 0 0 0 0 0 0 0 0 0 1 0 0 1 1 1 2 2 2 2 1 0 1 0 1 1 1 1 0 0 1 1 0 0 1 0 0 0 0 0 2 2 2 0 2 0 0 2 0 1 2 0 1 1 0 1 2 2 0 2 0 0 0 0 1 1 0 0 2 0 1 1 1 0 0 0 1 0 1 2 2 0 1 0 0 0 0 1 0 0 2 0 2 0 0 1 2 2 0 0 0 0 0 0 0 0 1 1 2 1 1 0 1 0 0 0 0 0 0 0 1 0 0 1 2 1 1 1 0 0 2 2 0 1 0 0 0 0 0 0 1 2 2 2 2 2 2 2 0 1 0 0 1 2 0 1 1 1 0 0 1 1 1 1 1 0 0 0 0 0 0 1 0 0 2 1 2 0 0 0 0 1 2 0 1 0 0 0 0 0 1 1 0 0 0 2 2 0 1 0 0 0 1 2 2 1 0 0 0 0 0 0 1 1 1 2 0 2 0 1 1 2 0 1 1 1 1 1 0 0 1 1 1 1 0 0 0 2 1 0 1 1 1 0 1 0 0 1 0 1 1 0 0 0 0 2 0 0 0 2 0 1 1 0 0 1 0 1 2 1 0 0 2 2 2 0 1 1 1 0 0 2 1 1 0 0 1 1 1 0 0 0 0 0 2 1 0 2 2 0 0 0 0 0 0 0 1 1 0 1 2 2 2 1 0 1 0 0 2 0 2 2 0 0 0 2 2 2 0 1 0 1 1 1 2 0 1 0 1 0 1 1 1 0 1 0 0 0 0 0 0 0 1 1 2 2 0 2 0 2 0 2 0 1 0 0 0 1 1 0 0 0 1 1 1 0 1 0 1 0 0 1 1 1 0 0 1 1 1 1 1 1 1 0 1 0 0 1 0 1 2 0 2 0 0 0 2 0 0 0 1 1 0 0 0 0 1 0 1 1 0 2 0 0 2 1 0 1 0 1 2 0 2 0 0 1 0 1 1 1 0 0 0 0 0 1 0 0 1 0 0 0 1 0 1 1 0 0 2 1 0 1 1 0 0 0 0 0 1 0 0 0 0 0 0 0 1 1 0 1 2 0 0 0 0 2 0 2 1 2 0 0 1 2 1 0 0 2 0 0 2 0 0 1 2 0 1 0 0 0 1 1 0 0 0 0 0 2 2 1 1 0 0 2 0 1 0 0 0 1 1 2 0 0 1 0 0 0 0 0 0 0 1 1 0 0 1 0 0 0 2 1 1 0 1 0 1 1 2 0 2 2 0 1 1 0 0 0 1 0 2 0 1 0 1 0 2 2 0 0 0 0 0 0 0 0 2 0 0 2 0 1 1 1 0 0 0 0 1 1 0 0 0 0 0 0 0 0 2 1 0 1 0 0 0 2 0 0 0 1 1 1 1 0 1 1 1 1 0 1 2 2 0 0 0 2 2 2 0 0 2 0 1 1 0 2 0 0 0 0 1 0 0 1 0 0 0 0 2 0 0 1 1 2 0 1 1 1 0 2 1 2 2 1 2 1 2 1 0 0 2 1 0 0 1 0 0 0 1 0 1 1 1 1 1 0 0 0 0 0 1 1 0 1 1 0 2 0 0 0 0 0 0 1 2 0 0 0 0 2 0 1 0 0 0 1 0 0 2 0 1 1 1 2 2 1 0 0 0 1 1 0 1 1 1 1 1 2 1 2 2 0 0 0 2 2 2 2 0 2 1 1 1 1 0 0 1 1 1 1 0 2 0 0 0 0 2 0 1 1 2 0 0 2 1 0 0 0 0 0 0 1 0 0 0 2 0 0 0 0 0 0 0 2 0 0 2 0 0 2 0 0 0 2 0 0 0 0 2 2 0 1 0 0 0 0 0 0 0 0 2 2 0 0 0 0 1 0 0 1 1 0 2 1 0 1 0 0 0 1 0 0 1 2 2
29 1 1 1 0 0 0 1 2 0 0 0 0 2 1 1 0 2 2 2 2 2 0 1 1 1 1 1 2 1 1 1 2 2 0 1 1 1 1 0 1 0 0 1 0 1 0 0 1 0 0 0 1 0 1 0 1 0 2 0 0 1 1 1 0 0 0 1 1 0 0 1 1 2 1 2 2 0 0 0 0 0 1 1 1 1 0 1 1 1 1 1 2 0 0 2 0 0 0 1 0 2 1 0 0 0 2 1 1 0 0 2 1 2 1 2 2 0 1 0 2 1 0 2 0 2 0 1 2 2 0 0 0 0 0 0 0 0 0 0 1 0 0 0 0 0 0 0 2 2 0 0 1 0 0 1 1 0 1 1 1 1 2 2 2 2 2 1 1 2 0 1 0 2 1 1 1 1 0 1 0 1 0 0 0 0 1 2 1 0 1 0 1 1 0 1 1 2 1 0 0 1 0 2 2 1 2 0 1 0 0 0 1 0 0 2 0 1 1 0 1 1 1 2 0 1 1 1 1 0 1 1 0 0 0 0 0 2 0 2 0 0 1 2 2 0 0 0 0 0 0 0 1 1 1 2 0 1 0 1 0 0 0 2 0 0 0 0 1 0 1 0 1 2 0 0 1 0 2 0 0 1 1 1 0 0 0 2 1 2 1 0 0 2 1 2 0 1 0 1 0 0 1 0 0 0 0 0 0 0 1 0 0 2 2 1 0 0 0 0 0 1 2 0 1 0 1 1 0 2 0 2 0 0 0 0 0 0 2 1 1 1 2 0 1 0 1 0 1 0 0 0 2 0 0 1 1 0 0 0 0 0 1 1 1 0 1 1 2 0 0 0 0 0 2 0 0 0 0 0 0 2 0 0 1 0 0 0 0 1 0 0 1 0 2 1 0 0 0 0 0 0 1 1 1 0 1 0 0 0 1 1 0 0 0 1 1 0 0 1 1 2 0 1 0 1 0 0 1 1 0 0 1 0 2 1 0 0 0 0 0 2 2 0 1 1 0 0 1 0 0 0 0 2 1 1 0 2 2 1 2 0 0 1 0 2 0 1 2 0 1 1 1 1 1 0 1 0 1 1 2 2 0 0 0 0 0 0 2 0 1 2 2 2 2 0 1 0 0 0 1 1 0 2 0 0 0 0 1 0 1 0 1 0 1 0 0 0 1 1 1 2 2 1 0 1 1 0 0 2 1 0 0 1 1 2 2 1 1 1 0 1 2 1 1 1 0 2 0 0 0 0 0 2 0 0 0 0 0 1 1 0 2 2 0 0 0 0 0 0 0 1 0 0 0 0 0 0 0 1 0 0 1 0 1 1 1 1 1 1 0 0 0 0 0 0 0 0 0 0 0 2 2 0 0 0 2 0 2 1 1 0 0 1 0 0 0 0 0 0 0 0 0 1 1 0 1 2 0 0 2 2 0 0 0 1 2 0 0 2 0 1 0 1 1 2 2 1 0 1 1 2 1 1 0 0 0 2 2 0 0 0 0 0 0 2 0 0 2 2 0 2 0 0 0 0 2 0 0 0 0 1 1 0 1 0 1 0 1 0 2 0 0 0 0 0 1 1 1 1 0 1 0 1 0 1 1 1 2 0 0 0 0 0 0 1 0 1 1 0 0 0 1 2 0 1 0 1 0 0 0 0 0 2 0 0 1 0 0 0 0 0 0 1 2 0 2 0 0 0 0 0 0 1 0 1 0 0 2 0 0 1 2 0 0 0 2 0 1 1 0 1 1 2 2 0 1 2 2 0 0 1 0 0 0 1 1 0 0 2 0 2 2 0 2 0 1 1 0 0 1 0 0 0 0 1 1 0 0 0 0 0 2 1 0 0 1 2 1 1 0 1 2 2 2 1 1 0 2 0 1 1 0 1 1 1 1 0 0 0 0 0 0 0 1 1 0 1 1 0 1 1 0 2 0 0 1 0 1 1 2 2 0 0 1 0 1 0 1 0 0 0 0 2 0 2 0 0 1 1 2 2 1 0 0 1 0 1 0 1 1 2 0 2 2 0 2 0 0 0 1 2 2 2 2 0 1 1 1 1 1 0 1 1 2 0 0 0 2 0 0 0 0 0 0 1 1 0 1 1 0 2 0 2 0 0 0 1 1 0 0 0 0 0 0 0 0 0 0 0 2 0 0 1 1 1 2 1 0 0 2 0 0 0 0 0 0 0 1 0 1 0 0 0 0 0 0 1 1 0 0 0 0 0 0 0 0 0 0 0 0 0 0 0 0 0 0 0 0 0 1 1
30 1 1 2 0 0 0 1 2 0 0 0 1 0 0 0 0 2 1 1 1 2 0 2 2 0 0 1 2 0 1 0 2 2 1 0 2 1 0 0 2 0 0 1 0 1 1 0 0 2 2 2 1 1 0 0 1 0 2 1 1 1 1 1 0 0 0 0 2 1 0 1 1 2 1 2 2 1 1 0 1 0 2 0 2 1 0 0 2 2 0 0 1 0 0 1 0 1 1 1 1 2 1 1 0 0 2 0 0 0 0 1 1 2 1 2 2 0 2 0 0 1 0 2 0 2 0 2 2 2 0 0 1 1 0 0 0 1 0 0 1 0 0 0 0 0 0 0 1 1 0 0 0 0 0 0 1 0 0 0 0 0 0 1 1 1 1 2 0 1 1 0 1 1 0 0 0 0 0 0 0 0 1 1 1 1 1 1 1 0 2 0 0 1 1 0 1 2 1 0 0 1 0 1 2 0 2 0 0 0 0 0 1 0 0 2 0 0 2 1 0 0 1 1 0 1 1 2 1 1 0 0 0 0 2 0 0 2 0 2 0 0 1 0 0 0 0 0 0 0 0 0 2 0 0 0 0 0 0 0 0 0 0 0 1 0 0 0 2 0 0 1 1 2 0 1 0 1 1 0 1 1 1 1 0 0 0 2 1 2 0 0 1 2 2 0 0 0 1 0 0 0 2 1 0 0 2 0 1 1 0 0 0 1 1 0 1 0 0 0 0 2 2 2 0 0 0 0 0 0 0 2 1 0 0 0 0 2 0 0 0 0 2 2 0 1 0 0 0 1 0 0 1 0 1 0 1 0 0 1 1 1 2 0 2 0 1 2 2 1 0 0 1 1 1 0 0 1 1 2 0 0 0 0 1 0 0 0 0 0 0 1 1 0 2 0 0 1 1 0 0 0 1 1 1 0 1 0 0 0 1 0 0 0 1 2 0 1 0 0 0 1 0 1 1 1 1 0 1 0 1 0 0 2 0 1 0 1 0 0 2 0 1 0 1 1 0 0 2 0 0 1 0 2 1 1 0 2 2 1 2 1 0 1 0 1 1 2 2 1 1 1 1 1 1 1 1 0 2 1 1 1 1 1 0 0 0 1 2 0 2 2 1 2 1 0 0 2 2 0 1 1 1 1 1 1 1 0 1 0 1 0 0 0 0 2 0 0 1 2 1 1 2 1 0 2 0 1 1 2 0 1 0 2 2 0 1 1 0 1 1 1 1 1 1 1 0 2 0 0 0 0 0 2 0 1 0 0 2 0 0 0 1 1 0 0 0 0 0 0 0 0 1 0 0 1 1 0 0 1 0 0 2 0 2 1 1 0 0 0 0 1 0 0 0 1 0 0 0 0 0 2 2 0 0 0 2 0 1 0 0 0 0 1 1 1 0 1 0 1 1 1 0 2 2 0 0 1 0 0 0 0 2 0 2 1 2 0 0 1 1 1 1 2 0 1 1 1 0 1 1 1 0 1 0 0 0 0 0 0 0 0 1 1 1 1 0 2 1 0 1 1 2 0 0 0 1 1 1 1 1 2 1 0 1 1 0 0 1 0 1 0 0 2 1 1 0 1 1 1 0 1 0 1 1 1 1 2 2 0 1 1 0 0 0 1 0 1 0 0 0 0 2 2 1 0 1 0 0 0 0 0 0 2 0 0 1 0 1 1 0 0 0 0 1 1 2 0 1 1 1 1 0 0 0 2 1 0 1 1 0 0 2 1 0 0 2 0 1 1 0 0 0 1 1 0 0 1 1 1 0 2 1 1 0 1 1 2 1 2 0 1 2 1 2 0 0 0 0 1 1 0 0 0 1 1 1 0 1 1 2 0 0 0 0 0 1 2 2 1 1 1 1 2 2 1 0 1 1 0 1 2 1 0 0 1 1 2 2 0 1 2 0 0 0 0 0 1 1 0 1 1 2 0 1 0 1 0 1 1 1 2 0 0 0 0 1 0 0 0 0 0 0 1 0 1 0 1 2 2 2 2 1 0 0 1 0 1 0 2 0 0 0 1 2 0 2 1 0 0 1 2 0 0 1 2 0 1 1 2 2 0 2 2 2 0 0 0 0 0 0 0 0 1 0 1 1 1 1 2 0 2 2 2 2 0 2 0 0 1 0 0 1 1 0 0 1 0 0 0 1 0 0 1 1 1 2 0 0 0 2 0 1 0 1 0 1 0 0 1 0 0 0 0 0 1 0 1 1 0 0 0 0 0 0 0 0 0 0 0 0 0 0 1 0 1 0 1 2 0 2 1
31 0 2 0 0 0 0 0 0 2 0 0 0 1 0 0 0 1 2 2 1 0 0 2 2 0 0 2 2 1 1 2 2 2 0 2 0 1 0 1 1 0 0 0 0 0 1 0 2 0 0 0 1 1 1 1 0 1 0 1 1 1 0 0 1 1 1 1 1 0 0 0 2 2 2 2 2 2 2 1 1 0 0 2 2 0 0 1 2 2 0 0 2 1 0 2 2 1 0 2 1 1 0 0 1 0 2 2 2 0 0 2 1 1 1 1 1 0 0 0 2 0 1 1 0 1 1 1 2 2 0 0 1 1 0 0 0 0 0 0 0 0 0 0 0 0 0 0 2 1 1 0 0 2 1 0 0 0 1 2 1 1 2 2 1 2 1 1 2 2 0 0 0 2 0 1 0 0 0 0 0 1 0 0 1 1 1 2 1 1 0 2 0 0 0 0 1 2 0 0 0 0 0 1 2 0 2 0 1 0 1 0 1 0 0 2 0 0 1 1 0 0 1 2 0 0 0 2 0 2 0 0 1 0 2 0 0 2 0 1 0 1 0 0 2 2 2 0 0 0 0 0 1 0 0 2 1 1 0 1 0 0 0 1 0 0 0 1 1 0 1 1 1 1 1 0 0 2 2 0 1 0 2 2 0 0 1 1 1 2 1 2 2 2 2 0 0 0 0 1 1 0 1 0 0 1 0 0 1 1 0 0 0 2 2 1 0 0 1 0 1 2 0 0 1 0 2 0 1 0 0 1 0 0 0 0 0 2 0 1 0 1 2 1 0 0 0 1 0 1 0 0 0 0 1 0 1 0 0 2 2 2 2 0 2 1 0 2 2 0 0 0 2 2 0 1 0 0 0 1 1 1 0 0 1 1 0 0 0 1 0 2 2 0 1 1 0 1 0 0 0 0 0 2 2 0 0 1 0 0 0 0 0 0 0 1 1 1 0 0 0 1 1 1 1 2 0 0 0 1 0 1 0 0 2 1 0 1 0 0 1 1 0 0 1 1 1 0 2 0 0 1 0 1 1 0 1 2 1 2 2 0 0 0 1 2 0 1 2 1 2 2 1 1 0 2 0 1 1 1 1 1 0 2 0 1 0 1 2 1 1 2 0 0 0 0 0 0 1 0 1 2 1 1 2 0 2 1 0 0 0 0 0 0 1 1 0 0 1 2 1 1 1 1 0 0 0 1 0 2 1 1 0 0 0 0 0 0 1 2 0 0 0 0 1 0 2 1 2 1 0 1 0 1 1 1 1 2 1 0 0 0 1 2 0 1 1 1 1 1 0 1 0 0 1 0 1 2 0 2 0 0 1 1 0 1 1 1 0 0 0 0 0 0 0 1 1 0 0 1 0 2 1 1 0 2 1 0 1 1 0 0 0 1 1 1 1 0 0 0 0 0 0 0 1 1 1 0 0 0 0 0 0 0 1 0 1 0 1 2 1 0 0 0 1 2 2 2 0 1 0 1 1 1 0 0 0 2 2 0 0 0 1 0 1 1 0 2 0 0 0 0 0 0 0 0 2 1 1 1 1 1 2 2 2 2 2 0 1 0 2 0 0 0 1 0 0 1 0 0 0 0 0 0 1 2 1 1 2 0 0 0 0 1 0 0 0 1 1 0 0 0 1 2 0 0 1 0 0 0 0 0 0 2 1 0 2 0 1 2 0 1 0 0 1 1 2 1 0 0 0 0 0 0 0 1 1 0 1 0 0 1 2 0 0 0 1 0 1 1 2 0 1 2 2 0 1 0 0 2 0 2 0 0 0 1 0 2 1 1 1 1 2 2 2 0 1 1 0 1 2 0 0 0 2 1 0 0 0 1 2 1 0 0 0 0 2 1 1 0 0 1 1 2 2 1 1 1 0 0 0 2 0 1 1 0 0 1 1 1 1 1 0 0 1 1 0 1 0 1 2 1 0 2 0 0 0 0 0 0 1 2 0 0 0 0 1 0 1 0 1 0 0 1 0 2 0 1 2 2 2 2 2 0 0 0 0 1 0 2 0 1 1 0 2 1 2 1 0 0 0 2 0 0 2 0 2 1 1 2 2 0 1 1 1 1 1 0 1 0 0 0 0 1 1 1 0 0 0 1 0 2 0 2 0 0 0 1 2 2 0 0 0 1 0 0 1 0 0 0 0 0 0 2 2 0 2 0 0 0 2 0 0 0 0 0 0 1 1 0 2 0 0 0 0 0 1 1 1 0 1 1 0 1 0 0 0 1 1 1 0 1 0 1 1 0 0 1 2 1 1 0
32 0 1 1 0 0 0 2 2 0 0 1 1 1 0 0 0 2 1 1 1 2 0 2 2 0 0 2 2 0 2 0 2 1 0 0 2 2 0 0 2 0 0 1 0 0 0 0 1 1 0 0 1 0 1 0 0 0 1 0 2 2 2 2 0 0 1 1 1 0 0 0 2 2 2 2 2 2 2 0 2 0 2 0 2 0 0 0 2 2 0 0 1 0 1 1 0 1 1 2 1 1 1 0 0 0 2 0 1 1 0 1 1 2 2 2 2 0 2 0 1 1 2 0 1 0 1 0 2 2 0 0 0 1 0 0 0 0 0 0 2 0 0 0 1 0 0 0 0 0 0 0 1 0 0 0 1 1 0 2 1 2 1 2 2 2 1 1 1 2 1 1 0 2 0 0 0 1 1 0 0 1 0 0 0 0 2 0 0 0 2 0 0 1 0 1 2 0 0 0 0 0 1 0 1 0 1 0 0 0 1 0 1 1 0 2 0 0 1 0 1 1 1 2 0 1 1 1 1 0 0 0 0 1 0 0 0 2 0 1 0 0 2 1 2 1 1 0 1 1 1 1 1 0 0 1 1 2 1 2 1 1 0 2 0 0 1 0 1 1 0 2 1 1 0 0 0 1 1 0 1 0 1 1 0 1 1 1 1 2 1 1 2 2 2 0 2 0 0 1 1 0 2 1 1 1 0 0 1 2 0 1 0 0 0 0 0 0 0 0 1 2 2 2 0 0 0 0 1 0 0 2 0 0 0 1 0 1 1 0 0 0 2 1 1 1 0 0 1 1 0 0 0 1 1 1 1 0 0 1 1 1 1 0 1 0 1 1 1 0 0 0 0 0 1 0 0 0 0 2 2 0 0 0 1 0 0 0 0 1 0 0 1 1 2 2 2 1 0 0 0 0 0 2 1 1 0 0 0 0 0 2 0 1 1 1 0 1 0 0 0 1 0 1 2 2 1 0 0 0 0 0 1 1 1 1 0 0 0 0 1 0 1 0 1 1 0 0 1 0 0 1 0 1 1 0 1 2 2 2 2 0 1 0 0 0 1 2 2 0 0 0 1 1 0 1 0 0 2 1 0 2 0 0 0 0 0 1 2 1 1 0 0 1 0 0 0 1 1 1 1 1 1 0 2 0 2 0 1 0 0 0 0 0 1 0 0 0 1 1 0 2 2 2 0 1 1 0 2 0 2 0 0 1 1 1 2 1 1 1 0 1 1 1 1 2 1 2 0 0 0 0 0 1 2 1 1 0 1 1 1 0 0 2 0 2 2 2 0 2 0 1 1 0 1 1 2 0 0 1 0 0 1 1 0 1 1 1 0 0 1 0 0 0 0 0 0 0 0 1 0 1 0 1 0 2 1 0 1 1 0 0 0 0 0 0 0 1 1 0 0 0 0 1 1 0 1 1 0 0 1 1 0 0 2 0 2 0 0 2 1 1 0 0 1 1 1 1 0 1 1 2 1 1 0 0 0 2 2 0 0 0 0 0 0 2 0 2 0 0 1 0 0 1 0 1 1 2 1 1 2 0 2 0 1 1 1 0 1 0 2 0 0 2 1 0 0 1 1 1 1 0 0 0 1 1 1 2 2 0 1 0 0 1 0 0 0 1 2 0 0 0 1 2 1 1 0 0 1 1 0 0 0 2 1 1 1 0 0 0 0 0 0 1 1 0 1 1 1 1 0 1 0 0 0 1 1 0 2 2 0 0 2 0 0 0 2 0 2 2 0 0 0 1 1 0 2 0 0 2 0 1 0 0 1 1 1 2 1 1 1 1 2 0 0 0 1 0 0 1 1 0 0 0 1 1 0 1 0 2 2 0 2 1 1 0 0 2 2 2 1 1 0 2 2 0 0 2 1 0 1 2 1 0 0 0 0 1 1 1 0 1 0 0 0 0 0 2 2 0 1 1 0 2 0 0 1 0 0 0 1 1 0 0 0 1 0 0 1 0 0 0 0 2 0 2 0 0 2 2 2 2 2 0 0 0 0 1 1 1 0 1 1 1 2 0 2 2 0 0 0 2 2 2 2 0 1 0 0 1 0 0 0 0 0 2 2 2 2 2 0 2 0 0 0 0 2 0 0 0 0 1 0 0 0 0 0 1 1 0 0 0 2 0 0 0 0 0 0 1 1 0 0 2 1 0 2 0 0 0 1 1 1 0 1 1 1 1 2 0 1 0 1 0 0 2 0 1 1 0 1 1 0 2 0 1 2 1 0 2 1 1 0 0 0 0 0 0 0 1 1 0
33 0 1 1 1 0 0 2 2 0 0 0 1 2 1 2 1 1 2 1 0 1 0 0 0 0 1 0 2 1 0 1 1 1 0 1 1 1 1 0 0 0 1 1 1 1 0 0 1 2 1 0 1 0 1 0 1 1 0 0 0 1 1 1 1 1 1 0 2 1 0 2 1 2 1 2 2 2 2 1 1 0 2 0 2 0 0 2 2 2 1 2 2 0 0 2 0 2 2 2 2 2 1 1 0 0 2 0 0 0 0 0 1 2 1 2 2 0 0 0 2 0 2 0 1 0 1 0 1 1 1 1 0 0 0 0 0 1 0 0 1 0 0 0 1 0 0 0 0 0 0 0 0 0 0 0 0 1 0 1 1 0 1 2 2 2 1 2 0 0 0 0 1 1 0 1 0 0 0 0 0 0 0 0 0 0 1 0 0 0 2 0 1 0 2 0 1 2 0 0 0 0 0 2 2 0 1 0 0 0 1 0 0 0 0 2 1 0 1 0 2 2 0 1 0 1 0 0 0 0 0 0 1 0 2 0 0 2 0 1 0 0 2 2 2 0 0 0 0 0 0 0 2 0 0 0 0 1 0 0 0 0 0 1 0 0 0 0 1 1 0 1 2 2 1 0 0 1 1 0 1 0 1 1 0 1 0 0 0 2 1 0 1 2 1 1 0 2 0 2 1 0 2 0 0 0 1 0 0 1 0 1 0 1 2 0 0 1 0 0 0 1 1 1 1 0 1 0 0 0 0 2 0 0 0 0 0 2 0 0 0 0 1 2 0 1 0 0 2 1 0 0 0 1 1 0 1 0 0 2 2 2 2 0 1 1 0 1 1 0 1 1 0 0 1 0 0 0 0 2 0 0 0 0 2 0 0 0 0 0 0 1 0 0 1 0 0 1 0 0 0 0 1 1 0 1 0 0 0 0 0 1 0 0 0 2 2 0 0 0 0 1 1 0 0 1 0 1 1 1 0 2 2 0 1 2 0 1 0 0 2 0 0 1 1 2 0 0 2 0 0 0 0 2 0 0 0 2 1 2 2 0 1 0 0 1 1 2 2 0 0 0 2 2 1 1 1 0 1 2 1 2 0 2 2 0 0 1 1 1 0 1 0 1 0 0 0 0 0 0 1 1 1 1 1 0 2 0 0 0 0 1 1 0 2 0 0 1 1 1 1 2 2 2 0 2 2 1 0 2 1 1 0 1 2 2 1 0 1 0 0 2 1 0 1 1 0 1 1 2 1 1 0 1 1 2 1 1 0 1 2 0 1 1 0 1 1 0 1 0 0 0 1 0 0 1 2 1 0 1 1 0 1 1 0 0 0 0 0 0 0 1 0 0 0 1 0 0 0 0 0 1 0 0 1 2 0 0 2 1 0 0 0 1 0 0 0 2 1 1 1 1 0 0 0 0 2 0 0 0 2 2 0 1 2 1 1 0 0 2 0 2 0 0 1 2 2 0 0 1 1 1 0 1 0 0 0 2 2 0 0 0 0 0 2 2 1 2 0 0 1 0 1 0 0 0 2 1 2 0 2 0 2 1 1 0 2 0 1 0 2 0 0 1 0 0 0 2 0 1 1 0 0 1 1 1 2 1 1 0 1 0 0 1 0 0 0 0 1 0 0 0 1 2 1 1 0 1 0 0 0 0 0 1 1 1 0 0 0 1 0 0 0 0 0 1 1 0 0 0 0 0 0 0 0 0 1 0 2 0 0 1 2 0 0 1 2 0 2 2 0 1 0 0 0 0 1 1 0 2 0 1 0 0 0 2 1 2 0 0 1 0 2 0 1 0 0 0 0 0 1 0 0 0 2 1 0 0 0 2 2 1 1 1 1 0 1 2 2 2 0 1 1 1 1 1 0 2 1 0 0 2 0 0 0 0 0 0 0 0 1 1 1 1 0 0 1 2 1 0 1 0 0 2 0 0 0 0 0 0 1 2 0 0 0 0 1 0 1 0 0 0 0 1 0 1 0 0 1 0 1 0 1 0 0 2 0 2 0 1 0 2 0 2 2 0 2 1 1 0 1 2 1 1 1 2 0 0 1 1 1 0 0 0 1 1 1 1 1 0 1 0 0 1 1 1 2 0 0 0 0 1 0 2 0 0 0 1 2 0 0 0 0 2 1 2 0 0 0 1 0 0 0 2 1 0 2 2 1 1 1 0 0 0 1 0 0 0 1 0 1 0 0 0 0 2 0 2 2 0 0 0 0 0 0 0 0 0 0 1 0 0 0 2 1 0 0 1 1 0 2 1
34 1 1 2 0 1 1 1 1 1 0 0 1 1 1 1 0 0 0 0 0 2 0 2 2 0 1 2 2 0 2 1 2 2 0 1 1 1 0 2 0 0 0 1 0 2 0 0 2 1 0 0 1 0 1 1 0 0 0 2 0 0 2 0 0 0 0 1 2 0 1 1 2 2 1 2 2 2 2 0 2 0 2 0 0 0 0 0 0 2 0 0 0 0 0 1 1 0 0 2 0 1 1 0 1 1 2 1 1 0 0 2 0 0 0 1 1 0 1 0 1 0 2 0 1 0 1 1 2 1 0 0 0 0 0 0 0 0 0 0 0 0 0 0 0 0 0 0 0 0 0 0 0 0 0 0 0 0 1 1 0 0 1 1 1 2 2 1 1 1 0 1 0 2 0 0 0 1 0 0 0 1 0 0 1 1 1 1 1 0 1 1 0 0 1 0 1 2 1 1 1 1 0 2 2 1 2 0 0 0 0 2 0 0 0 2 0 1 1 0 1 2 0 2 0 1 1 1 1 0 0 0 1 1 2 1 0 2 1 1 1 0 2 2 2 0 0 0 0 0 0 0 1 0 0 2 0 1 1 1 1 1 0 0 0 0 0 0 2 1 1 1 1 2 0 1 0 0 2 0 0 0 0 0 0 1 0 1 1 1 0 0 1 1 2 0 1 0 0 0 1 0 2 1 1 0 0 0 0 1 0 2 0 2 2 2 0 0 0 0 0 1 1 1 0 0 0 0 1 0 0 0 0 0 0 0 0 2 0 0 0 0 2 2 0 2 0 1 1 2 0 0 0 0 2 0 1 0 0 0 0 0 1 1 1 0 1 1 2 0 0 0 0 0 1 1 0 0 0 2 1 0 0 0 1 1 0 1 1 0 0 0 0 0 2 0 0 1 0 0 0 0 0 2 1 0 0 0 0 0 1 1 0 0 0 1 1 1 0 0 0 2 0 0 1 1 1 0 1 1 0 0 0 2 0 1 0 1 0 1 2 0 1 2 0 2 0 1 2 0 0 0 0 1 2 1 1 2 1 1 0 0 0 1 0 1 1 0 2 2 0 0 2 2 1 0 1 0 2 0 2 2 0 1 1 1 0 0 1 0 1 0 1 2 1 0 1 0 0 0 1 1 2 0 2 2 2 0 1 0 1 0 1 1 1 1 0 0 1 1 0 2 1 1 0 1 1 1 0 2 0 2 0 1 1 0 1 0 1 0 2 2 2 2 2 0 0 0 2 2 0 0 0 2 0 1 0 2 0 0 0 0 0 0 0 0 0 1 2 0 1 1 1 0 0 1 2 0 0 2 0 0 1 1 0 0 1 1 1 1 1 0 0 0 0 0 0 1 1 2 1 1 0 0 1 2 1 0 1 1 0 0 0 1 1 1 0 1 0 1 0 0 0 0 0 0 2 1 0 0 1 1 0 0 1 2 2 0 0 1 1 1 0 1 1 1 1 1 1 1 1 2 1 1 0 0 0 2 2 1 1 0 1 1 1 1 0 1 1 1 0 1 1 0 0 0 2 1 0 1 1 1 2 1 1 2 0 1 2 0 1 1 0 1 0 0 0 2 2 2 1 1 0 1 0 1 1 2 2 1 2 1 0 0 0 0 0 1 0 0 0 0 0 2 2 2 0 0 1 1 1 1 0 2 0 0 1 0 2 2 1 0 0 1 1 0 1 1 0 0 0 0 0 0 0 2 0 0 1 0 0 0 2 0 0 1 2 1 1 1 0 1 1 0 0 0 1 0 0 2 0 2 0 0 2 1 0 0 0 2 0 2 2 0 1 1 0 0 0 1 1 0 0 0 0 1 1 0 1 0 2 1 0 0 0 1 1 1 1 1 1 0 1 2 2 1 1 1 1 1 0 0 0 0 0 1 0 0 0 0 0 0 0 0 1 0 0 0 0 1 1 1 0 2 0 0 0 0 0 0 0 0 0 0 0 0 1 0 1 0 0 0 0 1 0 1 0 1 2 2 2 2 2 0 0 0 0 1 0 1 1 2 0 2 2 0 2 2 0 0 1 2 2 2 1 1 1 2 0 0 0 0 1 1 1 1 1 0 1 0 0 0 0 1 0 1 1 1 0 0 0 1 0 2 0 0 0 2 2 0 0 0 1 0 0 0 1 0 0 0 1 0 0 1 1 1 2 1 0 0 2 0 0 1 1 0 0 1 2 0 1 0 1 0 0 1 0 1 1 0 0 0 0 0 0 0 0 0 0 1 0 0 2 0 0 0 0 0 0 0 2 2
35 1 1 2 0 0 0 1 1 1 0 0 1 0 0 0 0 1 1 1 1 1 0 1 1 1 1 0 1 2 0 1 1 2 2 2 1 2 0 0 2 0 0 1 1 1 2 0 2 0 0 1 1 0 1 1 2 1 0 2 0 1 2 1 1 0 0 1 2 0 0 0 2 2 1 2 2 1 1 1 1 0 2 0 0 0 0 0 0 2 0 0 1 0 0 1 0 0 0 1 0 2 1 0 1 1 2 1 1 0 0 1 1 2 1 2 2 0 1 0 2 0 1 1 0 0 0 0 0 0 0 0 0 0 0 0 0 0 0 0 0 0 0 0 1 0 0 0 0 0 0 0 0 1 1 0 0 0 1 1 1 1 2 2 0 2 2 1 2 2 0 1 1 1 1 0 0 0 0 0 0 0 0 0 2 2 0 0 0 0 1 0 1 1 0 1 1 1 0 1 0 0 0 1 1 0 2 0 1 0 0 0 0 0 0 2 0 0 1 0 1 1 0 2 0 0 0 2 1 1 0 0 0 0 1 0 0 2 0 1 1 0 1 2 2 0 0 0 0 0 0 0 1 0 0 1 0 0 0 0 0 0 0 0 0 0 1 0 2 0 0 1 2 2 0 1 0 0 1 0 0 1 1 1 0 1 0 0 0 2 1 0 2 2 2 0 1 1 0 1 1 0 2 0 0 0 0 0 0 1 1 1 0 1 1 0 0 1 1 0 1 2 1 2 1 0 1 0 2 0 0 1 0 0 0 0 0 1 1 0 0 0 0 2 1 0 2 0 0 0 1 1 0 0 1 0 1 1 0 2 2 2 2 0 2 0 0 2 2 1 0 0 1 1 1 0 0 2 2 2 0 0 0 0 1 1 0 0 0 0 1 1 0 0 2 0 0 0 0 0 0 0 0 1 1 0 0 1 0 0 1 1 1 0 1 2 0 0 0 0 0 1 0 1 0 0 0 0 2 0 2 0 0 2 1 0 0 0 0 0 1 1 2 1 0 1 0 0 0 0 0 0 0 2 2 2 0 2 2 2 1 0 0 1 0 1 1 2 2 1 1 1 1 1 2 0 1 1 2 1 0 2 0 1 1 0 0 1 2 1 0 2 1 1 0 0 0 0 0 0 2 0 2 0 2 0 1 0 0 0 0 1 0 1 1 1 1 1 0 1 1 2 1 1 0 1 0 0 1 2 1 0 0 0 1 0 0 1 0 1 0 0 0 0 1 0 2 1 1 1 0 0 0 1 1 1 2 0 0 1 1 0 0 2 0 2 2 0 1 0 0 2 0 0 0 0 0 1 0 2 0 0 2 1 1 1 2 1 1 1 1 0 1 0 0 1 1 0 0 1 0 2 2 1 0 2 0 0 1 1 1 1 0 0 1 1 1 1 1 0 0 0 0 0 1 1 1 1 0 0 1 1 2 0 2 1 2 0 1 2 1 2 0 1 0 2 2 1 0 2 0 1 1 1 1 1 0 2 1 0 0 0 1 0 2 2 1 1 1 1 1 1 1 0 1 0 1 2 2 0 2 0 2 2 1 1 1 0 1 1 1 0 0 0 0 0 0 1 1 2 0 2 0 1 0 1 0 2 2 0 1 1 0 0 2 1 1 1 2 0 0 0 0 2 0 0 2 0 1 1 1 1 0 2 0 0 0 0 1 2 1 1 0 0 1 0 0 0 1 1 1 1 0 0 0 0 0 0 1 1 0 0 2 0 0 1 2 0 0 0 0 0 0 1 1 0 2 1 0 1 1 0 1 1 1 1 0 1 0 2 0 1 1 0 1 0 0 0 0 2 1 0 0 0 0 1 1 1 1 1 1 0 1 1 1 0 2 2 1 1 1 1 0 1 1 1 0 1 1 0 1 2 1 1 1 0 0 1 1 0 0 0 1 1 0 0 1 1 1 0 2 2 1 2 0 1 0 0 0 0 0 1 0 0 0 1 1 0 1 0 1 0 0 1 0 1 0 1 2 2 2 2 2 0 0 0 0 0 1 2 0 1 0 2 2 1 2 2 0 0 0 1 2 1 2 0 1 0 0 1 0 0 0 0 1 1 1 1 1 1 0 1 0 0 1 2 1 1 0 1 0 2 0 1 1 0 1 1 1 1 0 0 2 0 0 1 0 0 0 0 1 0 1 1 0 0 1 0 0 1 1 0 0 0 0 2 2 0 1 0 1 0 0 0 0 0 0 1 1 0 0 0 0 1 0 0 1 0 0 1 0 0 1 0 0 0 0 1 2 2 2 1
36 1 1 1 0 0 0 1 1 1 0 1 0 0 0 0 0 1 0 1 1 1 0 2 2 0 0 1 1 0 1 1 0 0 0 1 1 1 1 1 1 1 0 0 0 0 0 0 1 1 1 0 0 1 1 1 1 0 0 0 0 1 2 1 1 0 0 1 1 0 0 1 2 2 2 2 2 2 2 0 2 0 1 1 2 1 0 1 2 2 1 1 1 1 0 0 0 0 0 2 0 1 2 0 0 0 2 0 0 0 0 0 1 1 1 1 1 1 2 0 1 0 1 1 1 0 0 0 1 1 1 1 0 0 1 0 0 0 0 0 0 0 0 0 2 0 0 1 1 1 1 0 0 1 0 1 1 1 1 0 0 0 1 1 0 0 1 0 0 1 1 0 0 2 1 2 1 0 0 0 0 0 1 1 0 0 2 0 0 0 0 0 1 0 2 0 2 2 0 1 1 0 0 2 2 1 2 0 0 0 0 1 0 0 0 2 1 0 2 1 1 1 1 2 0 1 1 1 0 1 0 0 0 1 1 0 0 2 0 1 0 1 2 1 1 0 0 0 1 1 0 0 1 0 0 1 1 2 0 1 0 0 0 1 0 0 0 1 1 0 0 2 0 2 0 1 0 1 1 0 0 1 1 1 0 0 1 1 1 1 0 0 0 2 1 0 0 1 0 0 0 0 2 2 2 2 0 0 2 2 0 1 0 1 0 1 1 0 0 0 1 1 2 1 0 0 0 0 1 1 0 0 0 0 0 1 0 1 1 0 1 1 2 1 0 1 0 1 2 0 1 1 0 1 1 1 2 0 0 0 0 0 2 0 2 0 2 2 2 0 0 0 0 0 1 2 0 0 0 2 0 1 0 0 1 1 0 1 1 0 0 0 1 0 2 0 0 0 1 1 0 2 0 2 1 1 0 2 0 0 1 0 0 0 0 1 1 1 0 1 1 2 0 2 1 1 1 1 1 1 0 1 0 2 0 1 0 0 0 0 1 1 2 0 0 0 0 1 2 0 0 0 0 1 1 0 1 2 2 2 1 0 1 0 0 1 1 2 2 1 2 1 2 2 1 1 0 0 1 1 2 1 0 2 2 0 0 0 1 0 1 1 1 2 0 0 0 1 1 0 0 2 1 1 1 0 1 0 1 0 1 0 1 0 1 0 0 0 0 0 0 2 1 1 0 1 0 1 0 2 1 1 0 0 0 1 0 1 2 0 1 2 1 1 1 0 0 1 1 1 0 0 1 1 1 1 1 0 0 0 0 0 0 2 1 1 1 1 2 0 1 2 1 0 0 0 0 1 0 1 1 0 1 1 0 1 1 2 1 1 0 0 1 0 0 1 1 0 0 0 0 2 0 1 0 2 1 0 2 1 0 0 1 2 0 1 1 0 0 0 0 0 0 0 0 0 0 0 0 0 2 2 0 0 2 1 1 0 1 2 1 1 1 1 1 0 0 0 0 0 0 1 1 1 0 0 0 2 2 0 0 0 1 1 1 1 0 2 0 0 1 0 0 0 0 2 0 0 1 0 1 0 1 1 1 1 1 0 1 0 2 0 0 2 0 1 0 2 2 2 0 1 0 1 0 2 0 1 2 0 1 0 0 0 0 0 0 0 1 0 0 0 1 2 1 0 0 1 0 0 0 0 0 2 0 0 1 0 0 0 0 0 0 0 0 0 0 2 1 1 1 1 0 0 0 1 0 0 0 0 0 0 2 0 0 1 2 1 1 1 0 0 0 0 0 0 1 1 1 1 0 1 1 1 1 1 0 2 0 1 1 0 2 1 1 0 1 1 0 1 2 0 0 0 1 0 1 0 0 1 1 0 0 0 0 0 1 2 2 2 1 2 1 2 1 2 1 2 2 0 1 2 0 0 0 2 1 1 1 0 0 1 0 0 0 0 0 1 0 0 1 1 0 2 0 0 0 1 0 0 0 0 0 0 0 0 0 0 2 1 1 0 0 1 0 1 0 0 2 0 0 0 2 0 0 1 0 2 0 0 0 0 1 1 2 0 2 2 0 1 0 0 2 2 1 1 0 0 0 1 1 0 1 1 2 1 1 0 0 0 0 0 0 1 0 1 1 0 0 0 0 1 1 1 2 0 2 0 2 1 0 0 1 1 1 0 0 0 0 0 1 1 1 1 0 0 0 1 0 0 1 1 0 1 2 0 1 0 0 0 1 0 0 0 0 1 0 1 1 0 0 0 0 2 0 0 1 1 0 2 0 0 0 0 0 0 0 0 1 0 0 0
37 0 1 2 1 0 0 1 1 1 0 1 1 2 1 1 0 2 1 1 1 1 0 1 1 0 0 1 1 1 1 0 1 1 0 0 2 1 0 0 1 1 1 1 0 1 1 0 1 1 0 1 0 0 1 1 0 1 0 1 1 1 2 2 0 0 0 0 1 0 0 2 1 2 1 2 2 1 1 0 1 0 2 0 0 0 0 2 2 2 1 1 2 0 1 1 0 1 1 2 1 2 1 0 0 0 2 0 1 1 0 1 1 1 1 1 1 0 1 0 1 1 1 1 0 0 1 0 2 2 0 0 0 0 0 0 0 0 1 0 0 0 0 0 1 0 0 0 0 0 0 0 0 1 0 0 0 2 1 1 0 0 1 2 0 1 1 0 0 1 1 1 0 2 1 1 0 1 0 1 0 2 1 1 0 0 2 1 1 0 2 0 1 2 1 0 2 2 0 0 0 0 0 1 2 0 1 0 2 0 0 0 0 0 0 2 0 2 0 0 2 2 0 1 0 0 0 2 0 2 0 0 0 1 1 1 1 2 0 1 0 1 0 1 1 0 1 0 1 1 0 0 0 0 0 2 2 1 0 0 0 0 0 1 0 0 0 0 2 0 0 2 1 2 0 0 0 0 1 0 1 0 0 0 0 1 0 2 0 2 1 0 2 2 2 0 1 2 0 1 1 0 1 1 0 1 0 0 1 2 0 2 0 1 1 0 1 1 0 0 0 1 0 0 0 0 0 0 1 2 0 0 0 0 0 0 0 0 2 1 1 1 2 0 0 1 0 0 0 1 0 0 0 0 0 0 1 0 0 2 2 2 0 0 0 1 0 0 2 0 2 2 0 0 0 0 0 1 0 1 0 2 0 0 2 1 0 1 1 0 0 0 0 0 2 0 0 0 0 1 0 1 0 1 0 1 0 1 0 0 1 1 0 0 1 2 1 1 0 0 0 1 0 1 0 1 0 0 2 1 1 0 0 2 0 1 0 2 0 0 1 1 1 1 1 2 0 1 1 1 1 0 0 2 1 1 0 2 1 1 0 0 1 0 0 1 1 2 2 1 1 1 1 1 0 1 0 2 2 0 0 2 1 2 1 0 0 0 0 0 0 0 0 0 1 0 0 0 2 0 0 2 1 1 1 0 2 1 1 0 0 0 0 1 1 1 1 1 0 1 1 2 2 1 1 0 0 0 1 1 1 0 0 0 1 0 0 1 2 0 1 2 2 0 2 0 0 1 1 1 1 1 1 1 1 1 1 0 1 0 0 0 2 2 0 0 0 0 2 0 0 1 1 0 1 1 2 2 0 2 0 0 1 1 0 0 1 2 1 1 0 0 0 0 0 1 0 0 0 0 0 2 0 0 1 2 0 0 0 0 0 0 0 0 2 0 0 1 0 0 1 0 0 0 0 0 2 0 0 0 2 2 0 0 1 1 2 0 0 1 1 0 0 2 0 2 2 1 0 1 1 1 1 0 0 0 0 1 0 0 0 0 1 0 1 2 0 1 0 0 1 0 0 0 0 0 2 0 0 0 0 1 1 0 1 0 1 0 1 1 1 0 2 2 1 1 0 2 1 1 0 1 0 0 0 1 1 1 2 0 1 0 0 1 1 1 0 2 0 0 0 0 1 2 0 1 0 0 1 1 1 1 0 2 0 0 2 0 1 2 0 0 1 1 2 0 2 0 1 1 0 1 0 1 0 0 1 0 1 0 1 0 2 0 0 0 2 2 0 0 0 0 0 0 0 0 2 1 1 1 0 1 0 0 0 2 0 0 0 2 0 2 2 1 1 1 1 1 0 1 2 0 0 0 0 0 1 0 0 0 1 1 0 0 0 0 2 2 2 1 1 1 2 2 2 1 1 1 1 0 0 1 1 0 0 0 0 1 2 1 1 2 1 1 0 0 1 0 0 0 2 2 0 2 0 0 0 0 0 0 0 2 2 0 2 2 0 0 1 0 0 0 0 1 0 2 0 1 1 1 2 2 2 0 0 0 1 1 0 2 0 2 1 1 2 0 2 2 0 0 1 2 1 1 2 0 1 1 0 1 1 0 0 0 1 0 1 1 1 1 0 1 0 1 1 0 0 2 0 0 1 1 0 1 1 0 1 0 2 1 0 0 0 1 0 0 0 0 0 0 2 0 1 1 1 0 1 0 0 0 2 0 0 0 1 0 0 0 1 0 1 1 0 0 0 2 0 1 1 0 0 0 0 2 0 0 2 1 1 2 1 0 0 1 1 0 0 0 0 1 2 2
38 0 0 2 0 1 1 2 2 0 0 2 1 1 0 0 0 0 2 2 1 0 1 2 2 0 0 1 1 1 1 1 1 1 0 0 2 2 0 2 0 0 0 1 0 1 1 1 1 1 0 1 0 0 2 1 0 1 1 1 0 1 0 0 1 1 1 0 1 0 0 1 2 2 1 2 2 1 1 0 1 0 2 0 2 0 0 0 2 2 0 0 0 0 1 1 0 0 0 1 0 2 0 0 1 0 2 1 1 0 0 2 1 1 0 2 1 0 2 0 1 1 0 2 0 2 0 1 1 1 1 1 0 0 0 0 0 1 1 1 1 0 0 0 0 0 0 0 0 0 0 0 0 0 0 0 0 1 0 2 2 0 2 2 2 2 1 1 0 1 1 0 1 1 0 1 1 0 0 1 0 1 1 2 1 0 2 1 0 0 2 1 1 1 0 0 0 1 1 0 0 1 0 2 2 2 2 0 1 0 1 2 1 0 0 2 0 0 2 0 1 1 1 2 0 2 2 1 1 0 1 1 1 1 2 1 1 2 1 0 1 1 1 1 2 1 1 0 0 0 0 0 0 0 0 1 1 1 1 1 1 1 0 1 0 0 1 1 2 1 0 1 0 1 0 0 0 1 2 0 1 0 0 0 0 0 0 1 1 2 2 0 0 1 2 0 0 1 1 1 0 0 1 0 0 0 1 1 0 1 0 1 0 2 2 1 0 0 2 0 0 2 2 1 0 0 1 0 1 1 0 2 0 0 0 0 0 2 1 0 0 1 2 0 0 0 0 1 1 2 0 0 1 0 1 0 0 0 0 1 2 2 1 0 1 0 0 0 2 0 2 2 1 1 1 0 0 1 0 2 2 1 0 0 1 0 0 1 1 0 0 0 0 1 2 0 0 1 0 0 0 1 0 2 1 1 0 0 0 0 0 0 1 0 1 2 1 1 0 1 1 2 0 2 0 1 0 2 2 1 0 1 0 2 0 1 1 1 0 0 1 1 1 0 1 1 0 0 0 0 0 0 0 1 1 0 1 1 1 1 0 0 0 1 0 1 1 1 2 0 1 1 1 1 0 0 0 0 0 1 1 0 0 2 2 0 0 2 2 0 2 2 2 1 0 0 0 0 1 1 1 2 1 1 1 0 2 0 1 0 1 0 0 0 1 1 0 1 0 2 2 1 1 1 0 1 0 0 2 1 1 0 0 0 1 0 1 0 1 2 0 1 2 2 2 0 1 1 1 1 0 1 0 2 2 0 0 0 1 0 0 1 0 2 1 1 1 0 2 0 0 1 0 0 0 0 0 1 0 2 0 0 1 1 0 1 1 1 1 1 1 0 1 0 0 1 1 0 0 0 0 1 1 1 1 2 0 0 1 1 1 0 0 0 2 0 0 1 0 0 0 0 0 0 0 0 2 1 0 0 1 1 0 0 1 1 2 0 0 1 1 1 0 2 1 1 1 1 0 1 1 2 1 1 1 1 0 1 1 0 0 0 0 1 0 2 0 2 0 0 0 0 1 0 1 0 2 0 2 0 0 0 1 1 1 1 0 1 1 0 2 0 1 1 0 0 0 2 1 1 0 1 0 1 0 1 1 1 1 0 0 0 0 0 0 0 0 2 1 0 0 0 1 2 1 0 0 0 1 1 0 0 0 2 1 1 1 0 1 1 0 0 0 0 0 0 0 0 0 0 0 0 0 0 0 2 0 0 1 0 0 0 2 0 1 1 2 2 0 0 0 0 0 0 0 1 1 2 1 0 1 0 0 0 0 2 0 1 1 2 0 2 2 1 1 0 0 1 0 0 1 0 0 0 1 0 2 0 0 2 2 0 0 0 0 0 1 2 1 1 1 1 1 2 2 1 1 1 1 0 1 2 0 0 0 1 0 1 1 0 0 1 0 0 1 1 0 0 0 0 1 1 1 2 0 1 0 0 0 0 2 2 0 0 0 0 1 0 2 0 0 0 0 2 0 1 0 0 0 0 0 0 2 0 0 1 1 2 2 1 0 0 1 1 1 0 1 2 0 0 1 1 1 1 1 1 1 1 0 1 0 0 0 0 0 2 2 0 1 0 0 0 0 0 0 0 1 0 1 1 0 2 0 2 0 0 0 1 1 0 0 0 2 1 1 1 0 0 0 1 1 1 2 0 1 0 1 0 0 0 2 0 2 1 2 1 1 2 2 0 2 0 0 0 0 0 0 1 1 0 0 0 0 0 0 0 0 0 1 2 0 0 0 1 0 0 1 0 1 0 1 1
39 0 0 2 1 0 0 1 1 1 0 0 0 0 0 0 0 1 0 0 0 2 0 2 2 0 0 1 1 1 2 0 1 1 1 2 0 1 0 0 1 0 0 0 1 0 0 0 0 2 0 1 1 0 1 0 0 1 1 1 0 1 2 1 1 1 1 2 1 1 0 0 2 2 2 2 2 1 1 0 1 0 2 0 2 0 0 0 0 1 0 0 1 1 0 0 0 1 0 1 0 1 0 0 2 2 2 0 0 0 1 2 0 2 0 2 2 0 1 0 2 0 1 1 1 1 0 1 1 1 0 0 0 0 0 0 0 0 1 0 0 0 0 0 1 0 0 0 1 1 1 0 0 0 1 0 2 1 1 1 0 0 2 2 0 2 1 0 0 1 0 1 1 1 1 2 0 2 0 2 0 2 1 1 0 0 1 2 0 0 1 1 0 1 2 0 1 1 0 0 0 0 0 1 2 0 1 0 1 0 1 1 1 0 1 1 0 0 0 2 0 0 0 0 0 1 1 2 0 1 0 0 1 1 2 1 0 2 0 2 0 0 2 1 1 1 1 0 0 0 0 0 1 1 1 1 0 2 1 1 0 0 0 0 0 0 0 0 2 0 0 2 2 2 1 0 0 0 2 0 0 0 0 0 0 1 0 2 1 2 1 1 1 1 2 0 1 0 0 0 0 0 2 1 0 0 1 1 0 1 0 1 0 1 1 1 1 0 0 0 0 1 2 2 0 0 0 0 0 1 0 1 0 0 0 0 0 1 1 0 1 0 2 1 1 1 0 0 2 2 0 0 0 0 1 0 0 1 0 1 1 1 0 0 0 1 0 1 2 0 1 1 2 2 1 0 0 0 0 1 1 1 0 0 1 1 0 1 1 0 0 1 0 0 1 0 1 0 0 0 0 1 1 1 1 0 1 0 0 0 0 0 0 0 0 1 1 0 0 0 0 0 1 1 0 2 0 0 1 0 1 0 1 1 1 2 1 2 0 1 1 1 1 0 2 2 1 0 1 0 0 0 0 2 1 1 0 1 1 1 1 0 0 0 0 1 1 2 2 1 1 1 1 1 0 1 0 0 2 0 2 1 0 1 0 1 0 0 2 0 0 2 0 0 0 0 0 2 2 0 0 1 0 1 0 0 1 0 2 0 0 0 0 0 1 1 0 0 0 1 0 2 2 2 0 1 0 1 0 2 1 1 1 0 0 0 1 1 2 1 1 1 2 1 2 0 1 1 2 2 1 1 0 1 2 2 2 1 0 0 0 1 1 2 0 1 0 1 1 0 1 1 0 0 0 0 0 1 0 2 0 0 2 0 2 1 1 1 1 1 0 0 0 0 0 2 0 0 0 0 0 1 1 0 0 1 2 0 1 1 0 0 0 0 2 0 0 0 0 0 0 0 0 1 1 0 1 1 0 0 1 1 2 0 1 1 2 1 0 0 1 1 0 1 1 1 1 1 0 2 1 1 0 2 0 0 1 1 1 1 0 1 1 1 1 1 1 2 0 0 0 0 0 0 0 1 1 2 0 2 2 1 2 2 1 2 1 0 1 0 2 0 0 0 0 0 1 1 2 2 1 1 0 0 1 2 1 2 2 0 1 1 0 0 0 0 0 1 1 0 0 0 0 2 1 0 1 0 0 0 0 0 0 2 0 0 1 0 1 1 0 0 0 0 0 0 0 1 0 1 0 1 0 0 0 1 1 0 2 1 0 0 2 0 0 0 2 2 0 0 0 0 1 0 0 0 1 2 2 0 1 0 1 1 2 0 0 2 0 1 1 0 2 1 1 0 0 0 0 1 1 0 1 0 0 0 0 0 0 2 2 0 1 1 1 0 2 1 1 1 0 1 0 2 2 0 0 1 0 1 0 1 1 0 0 1 1 1 1 0 1 1 0 0 0 0 0 2 1 0 1 1 2 1 1 0 2 0 0 0 2 2 0 0 0 1 0 0 2 0 1 0 0 1 0 2 0 1 1 1 1 1 2 0 0 0 0 1 0 1 1 2 0 2 2 0 2 2 0 1 0 0 1 1 2 1 1 1 0 1 0 0 0 0 1 2 2 1 2 1 0 1 1 1 1 0 1 1 0 0 0 2 0 2 0 0 1 1 1 0 0 0 2 1 0 0 0 0 0 0 2 0 0 2 1 0 1 1 0 0 2 0 0 1 2 0 0 0 1 0 1 1 0 0 0 0 1 2 2 0 0 0 0 1 0 1 2 0 0 2 0 0 0 1 0 0 0 1 1 1 1 0
40 1 1 1 1 0 0 2 2 1 0 0 0 0 0 0 0 2 1 1 1 2 0 2 2 0 1 0 0 1 0 1 2 2 0 2 0 1 0 1 1 0 1 1 0 1 0 0 1 1 1 1 0 0 2 0 1 1 1 1 0 0 1 0 0 0 0 0 2 0 1 2 2 2 1 2 2 0 0 0 0 0 1 1 2 0 0 0 0 2 0 0 2 1 0 2 0 1 1 1 1 2 1 0 1 1 2 1 1 0 0 2 0 1 1 1 1 0 0 0 2 0 1 1 0 0 1 0 1 0 1 1 0 0 1 0 0 1 0 0 2 0 1 0 0 0 0 0 0 0 1 0 0 0 1 0 0 2 0 1 1 0 1 2 1 2 1 0 2 2 0 2 0 2 1 0 0 0 0 0 0 0 1 1 1 1 1 0 0 0 0 0 0 0 1 1 0 1 0 1 0 0 0 1 2 0 1 0 0 0 1 1 0 0 0 2 1 1 2 0 0 0 1 2 0 1 1 1 0 1 0 0 0 0 2 0 0 2 0 1 0 0 2 1 1 0 0 0 1 1 1 1 1 0 0 1 0 0 0 0 0 0 0 1 0 0 2 0 1 0 1 1 0 1 2 1 0 0 1 0 0 1 1 1 1 0 0 1 1 2 1 1 1 2 2 0 1 0 0 2 0 0 1 1 0 0 0 0 0 0 1 0 0 2 2 0 2 1 1 0 0 2 1 1 1 0 1 0 1 1 0 1 1 0 0 0 0 1 1 0 2 1 2 1 0 0 2 0 1 1 0 0 1 0 1 1 1 0 0 2 2 2 2 0 2 1 0 1 2 0 1 1 0 1 0 0 0 1 1 2 1 0 0 0 0 0 0 0 0 0 0 1 0 0 2 1 1 0 1 1 0 1 1 1 0 1 0 0 1 1 0 0 0 0 1 2 1 0 0 1 1 1 1 0 0 1 0 1 2 0 1 1 0 2 1 1 0 0 0 0 2 0 1 1 0 1 0 0 2 2 0 0 0 2 1 1 0 1 1 1 0 0 1 0 0 1 1 2 2 0 1 1 2 2 1 0 1 0 2 1 0 2 0 0 0 0 0 2 2 0 2 2 0 2 0 0 0 0 1 0 1 2 1 1 1 1 2 0 1 0 0 1 0 0 0 1 0 1 0 1 1 2 2 1 1 0 0 1 0 2 0 1 0 0 0 0 1 1 1 0 2 2 0 0 0 1 1 0 2 2 1 1 0 2 1 0 0 0 1 1 1 0 1 2 1 0 0 1 1 1 0 0 0 0 1 0 1 0 0 0 1 0 1 1 0 0 1 0 0 0 0 1 0 0 0 0 0 0 0 0 0 1 1 0 0 1 1 0 2 2 1 1 0 0 0 0 0 0 0 0 0 0 0 1 1 0 1 1 0 0 2 2 0 0 0 1 2 0 2 2 2 1 1 1 1 0 0 1 0 1 1 1 2 1 0 0 0 1 1 0 0 0 1 0 2 2 1 2 0 0 1 0 1 0 0 0 2 1 0 1 1 0 0 0 0 0 0 1 2 0 2 0 0 2 2 1 0 2 1 1 0 1 0 1 1 2 1 2 2 0 0 0 1 0 0 0 0 2 1 0 1 0 1 2 0 1 0 0 0 0 0 0 1 1 2 2 2 0 0 2 0 1 0 0 1 1 2 0 2 1 0 1 0 1 0 1 0 0 2 2 0 0 2 0 1 1 2 0 2 2 0 0 0 1 1 0 0 1 1 1 0 2 0 0 0 2 0 2 1 1 1 1 2 0 2 0 1 0 0 1 0 0 0 0 0 2 2 0 0 1 1 1 0 0 0 1 1 2 2 1 1 2 0 2 2 2 1 2 0 0 0 2 1 0 0 1 1 0 0 0 0 0 0 1 1 1 1 1 1 0 1 1 2 0 1 0 1 1 0 0 1 1 0 0 0 0 0 0 1 0 1 0 0 0 0 2 0 1 2 2 2 2 1 0 0 1 0 2 0 1 1 2 0 2 2 0 2 2 0 0 1 2 2 2 2 0 2 1 1 2 1 0 0 0 1 1 1 0 2 0 0 0 0 2 0 1 1 2 0 1 0 2 1 1 2 0 2 0 0 1 0 0 1 0 0 1 0 0 0 0 1 0 2 0 0 0 0 0 0 1 0 1 0 0 0 2 2 0 1 0 1 1 0 1 1 1 1 0 2 0 0 0 0 1 0 0 1 0 0 2 0 1 0 0 0 0 0 0 0 0 0 0
41 0 2 0 1 0 0 2 2 1 0 1 0 1 0 1 1 1 0 1 1 2 1 2 2 0 0 1 1 1 1 0 1 1 1 1 1 2 0 1 1 0 0 1 0 1 1 0 2 1 0 1 0 0 2 1 0 2 1 2 0 0 2 2 1 1 1 1 1 0 0 0 2 1 1 1 1 1 1 1 0 0 2 1 1 1 0 1 2 2 0 1 1 0 0 1 1 1 1 1 1 2 2 0 0 0 2 0 1 1 0 2 0 1 0 1 1 0 0 0 2 0 1 1 0 0 1 0 1 1 0 0 0 0 0 0 0 0 0 0 0 0 0 0 2 0 1 0 1 1 0 0 0 0 1 0 1 2 0 1 1 0 1 1 0 1 1 2 1 1 0 0 0 2 0 0 0 0 0 0 0 1 0 0 2 2 0 2 1 0 2 0 1 1 0 0 1 2 0 2 2 0 0 0 2 0 1 0 1 0 0 0 1 0 0 2 0 0 2 1 1 1 0 1 0 0 1 1 1 1 0 0 0 0 0 0 0 2 0 1 1 0 2 1 1 0 0 0 1 1 1 1 0 1 1 1 1 2 1 1 0 0 0 0 0 0 1 0 1 0 1 1 1 2 1 1 0 2 2 0 2 0 2 2 0 0 1 2 1 2 1 1 1 2 2 1 0 2 0 2 2 2 2 1 1 0 0 1 2 2 0 1 0 2 2 0 0 1 1 0 0 2 1 2 0 0 0 0 0 0 0 2 0 0 1 1 1 2 0 0 0 0 2 1 0 2 0 0 0 1 0 0 0 1 1 1 1 0 0 1 1 1 0 1 0 0 0 2 2 0 0 0 0 0 0 0 0 0 0 1 1 1 0 0 1 0 0 0 0 0 0 0 0 0 2 1 1 1 1 1 0 2 0 2 2 0 0 2 0 0 1 0 0 0 2 2 0 0 0 0 0 0 1 0 0 1 0 0 1 0 1 0 1 0 2 0 0 2 0 1 0 2 1 0 2 2 0 1 2 1 1 0 0 2 1 0 0 1 0 0 0 0 0 0 1 2 0 2 2 1 1 0 1 1 2 0 2 0 1 2 1 1 0 1 0 1 0 1 2 1 2 2 1 1 0 0 1 2 2 0 0 2 2 0 1 0 1 0 0 1 0 0 0 0 0 2 0 0 2 2 0 2 2 2 0 0 0 0 2 0 2 0 0 0 0 0 2 0 2 1 1 1 0 0 2 0 2 0 2 2 1 1 0 2 1 1 0 0 2 0 0 0 1 2 0 1 1 0 1 0 0 0 1 0 0 1 1 1 0 1 0 0 2 2 0 0 2 1 1 1 0 0 0 1 1 1 1 0 0 0 0 2 0 0 2 2 0 0 1 1 0 0 0 0 2 0 0 1 1 0 0 0 0 0 0 0 2 1 0 0 1 1 0 0 2 0 2 0 0 1 1 0 0 0 1 1 1 0 0 0 2 0 1 1 0 0 0 2 2 0 0 0 2 0 1 1 0 2 1 1 1 1 0 1 0 0 2 0 1 0 0 1 1 1 1 1 1 1 2 0 2 0 0 0 0 0 0 1 1 1 0 1 0 0 0 0 1 2 2 1 1 1 0 1 0 1 0 0 1 0 0 0 1 2 1 1 0 0 0 0 0 0 0 2 1 1 1 0 1 1 1 0 0 0 1 0 1 1 1 1 1 1 1 0 0 2 1 0 2 1 0 1 2 0 0 0 1 1 1 1 0 0 0 0 0 0 1 1 1 1 0 1 0 0 0 0 1 2 0 2 0 0 2 1 1 1 0 0 0 1 1 0 0 0 0 2 1 0 0 2 2 1 1 1 1 0 2 2 2 0 0 0 2 1 0 1 0 1 0 0 0 2 1 0 0 0 0 2 2 0 1 1 1 0 0 0 0 0 0 0 2 2 1 1 1 0 1 0 0 0 1 1 0 0 0 0 0 0 1 0 0 0 0 0 0 2 1 1 0 0 1 1 2 0 0 0 1 2 0 0 0 0 0 0 2 0 2 2 0 1 1 1 1 1 2 1 1 0 0 1 0 0 0 0 0 1 1 0 1 0 0 0 0 1 0 0 1 1 0 0 0 1 0 1 0 0 0 0 1 0 0 0 2 1 1 0 1 1 0 1 1 0 1 1 0 1 1 0 0 0 1 1 0 2 2 0 0 0 2 1 0 0 1 0 0 0 0 1 1 0 0 0 0 1 0 0 1 1 1 2 1 0 0 0 0 1 0 0 0 1 2 2
42 1 1 1 0 1 1 2 2 0 0 0 0 0 0 0 0 1 1 1 1 2 0 2 2 0 0 1 1 1 0 1 1 2 0 1 2 2 1 0 2 1 0 0 0 0 0 1 1 1 0 0 0 0 2 2 0 0 1 0 1 1 0 0 1 1 1 1 1 0 0 0 2 1 2 1 1 0 0 1 0 0 2 0 2 0 2 1 1 1 0 0 0 0 0 1 1 1 1 2 1 1 0 1 0 0 2 0 1 1 0 2 1 2 1 2 2 0 1 0 1 0 2 0 0 0 2 2 2 2 1 1 0 0 0 0 0 0 1 1 0 0 0 0 1 0 1 0 0 0 1 0 0 1 1 1 0 0 0 0 0 0 2 2 1 2 1 2 2 2 0 1 1 1 0 1 0 1 0 1 0 2 0 0 0 0 2 1 1 1 0 1 0 0 2 0 1 2 0 1 1 0 0 1 2 0 1 1 0 0 1 0 2 0 0 2 1 0 0 1 1 1 0 1 0 1 0 2 0 2 0 0 0 1 1 0 0 2 0 2 0 0 1 1 1 0 0 0 0 0 0 0 1 1 1 1 1 1 0 0 0 0 0 1 0 0 0 2 1 0 1 1 0 2 0 0 0 1 2 0 1 0 0 0 1 0 0 2 2 2 2 1 1 2 2 0 1 2 0 2 2 1 2 0 0 0 1 0 1 1 0 0 0 1 0 1 0 0 0 1 0 1 0 1 0 0 1 0 2 1 0 1 0 0 0 0 0 0 2 0 0 0 2 2 0 1 0 0 2 0 1 1 0 0 2 0 1 0 0 1 1 1 0 1 0 0 0 2 2 1 0 0 0 0 0 0 0 0 0 2 0 1 0 0 1 0 0 0 0 1 0 0 1 0 2 0 0 1 1 1 0 1 0 2 1 1 0 1 1 1 0 0 0 0 2 2 0 1 0 0 0 1 0 0 0 1 0 0 2 0 2 1 0 2 0 0 1 1 0 0 1 1 1 2 0 2 0 1 1 0 0 0 0 1 2 1 1 2 2 2 2 2 1 0 0 1 1 1 1 0 1 1 0 0 1 0 0 0 2 1 1 1 1 1 0 0 0 0 2 0 1 1 2 1 1 0 1 0 1 0 0 2 1 1 1 1 2 0 0 0 0 1 0 0 0 2 0 0 0 1 1 1 2 2 1 1 1 0 1 1 2 1 0 1 1 1 0 1 1 1 0 1 2 2 2 0 0 0 2 2 2 2 0 2 0 0 0 0 2 0 0 0 0 2 1 1 1 0 1 0 0 0 1 0 0 1 1 1 0 2 0 0 1 0 1 0 0 0 0 0 1 0 2 0 1 0 0 1 1 0 0 2 0 0 1 2 1 0 0 0 1 0 0 1 0 1 0 1 1 0 0 0 0 1 1 1 0 1 0 0 2 2 1 0 1 0 2 0 1 2 1 0 0 1 0 1 1 0 0 1 1 2 1 0 0 0 0 1 1 0 0 0 0 2 0 0 0 1 1 1 0 1 1 0 0 0 1 1 0 1 1 1 2 1 1 2 0 0 1 0 2 0 0 2 0 0 0 2 2 2 0 2 0 1 1 2 0 1 1 0 1 1 0 1 0 0 0 2 2 0 0 0 0 2 1 1 0 0 1 1 0 0 0 2 0 0 0 0 0 1 0 0 0 0 0 0 0 0 1 2 0 2 0 0 0 2 0 0 1 1 0 0 2 0 0 1 2 0 2 2 0 0 1 0 0 0 2 1 1 0 0 0 0 0 0 2 0 2 1 2 0 1 2 0 0 0 0 0 0 0 0 0 0 0 0 2 0 0 0 1 1 0 2 2 1 0 2 2 2 2 1 2 1 0 0 2 0 1 0 1 0 1 1 0 0 0 1 1 2 1 1 2 0 0 0 0 0 0 0 0 2 2 0 2 0 0 0 0 0 0 1 2 1 0 1 1 1 0 2 0 0 0 0 2 0 2 0 1 1 2 2 2 2 0 0 0 0 1 1 1 0 0 0 1 2 1 1 2 0 0 0 1 1 0 2 2 1 0 0 1 0 0 0 0 1 1 1 1 2 1 0 1 0 2 0 1 1 1 0 0 2 0 0 2 0 0 0 2 2 0 1 1 2 2 2 0 1 1 0 0 2 0 1 1 0 1 1 0 0 2 0 0 0 0 0 0 0 0 2 0 1 0 0 0 0 1 0 1 1 0 0 0 0 1 0 0 1 0 0 1 0 0 1 0 0 1 0 1 2 1 1 1
43 0 2 1 0 0 0 1 2 0 0 0 0 1 1 1 1 2 0 1 1 2 0 2 2 0 1 2 2 0 2 1 1 2 0 0 2 1 0 1 2 1 1 1 0 1 0 0 1 2 1 1 1 2 0 2 0 0 1 0 1 1 0 0 0 0 0 1 2 0 0 0 2 2 1 2 2 1 1 1 0 0 2 0 2 0 0 0 2 2 0 0 2 0 1 2 0 1 0 0 0 2 0 0 2 1 2 0 0 0 0 0 1 2 1 2 2 0 2 0 1 0 2 0 1 0 1 1 1 1 0 0 0 0 1 0 0 1 0 0 1 0 0 0 0 0 0 0 0 0 0 0 0 0 1 0 1 2 1 1 0 0 1 2 1 2 1 2 0 1 1 0 1 1 1 0 0 1 0 2 0 1 0 0 1 1 1 1 0 0 1 0 0 0 1 1 1 1 0 0 0 0 0 0 2 0 0 0 1 0 0 1 1 1 0 2 1 0 2 1 0 0 0 1 0 0 1 1 0 0 0 0 0 0 2 0 0 2 1 0 1 1 2 1 1 0 0 0 0 0 0 0 2 1 1 1 0 1 0 0 0 0 0 1 0 0 0 1 2 1 0 2 1 1 1 1 0 1 1 0 1 1 1 1 0 0 1 0 0 2 1 0 2 2 2 0 2 0 0 2 0 0 1 0 0 0 1 2 1 2 0 1 0 2 1 0 1 0 0 0 2 2 0 0 0 0 1 0 0 2 0 1 0 0 0 1 0 2 0 0 0 1 1 1 0 2 0 2 0 2 0 0 0 0 1 0 1 0 0 2 2 2 1 1 1 1 0 1 1 0 0 0 0 0 0 0 0 0 0 0 0 1 0 0 0 0 0 0 0 1 0 1 1 0 2 0 0 0 0 0 0 0 1 1 0 1 1 0 0 0 0 1 0 0 1 2 1 1 0 0 0 2 1 1 0 2 0 0 0 0 0 0 0 2 0 0 1 0 0 0 1 1 1 0 1 1 0 0 1 0 0 0 0 2 2 2 0 1 0 1 0 0 0 2 0 0 2 1 1 0 1 1 2 2 0 0 0 0 2 1 1 2 0 1 0 0 1 0 2 0 2 2 0 1 0 0 1 1 2 0 0 1 2 1 1 1 1 1 0 0 0 0 1 0 1 1 0 1 0 1 1 2 1 1 0 1 1 0 2 0 1 1 0 0 0 0 1 1 1 0 0 2 1 1 1 2 1 1 1 2 0 1 0 2 2 0 0 0 2 0 0 0 0 1 1 0 0 1 2 0 1 2 1 0 0 1 1 2 0 2 0 0 0 0 0 1 1 1 0 0 0 2 0 0 0 1 0 0 0 1 0 2 1 1 0 1 1 0 0 0 0 0 0 0 2 0 0 2 1 0 0 0 0 1 1 0 1 1 0 0 1 1 0 0 1 1 2 0 0 1 0 0 0 1 0 2 2 1 0 0 1 1 2 0 0 0 0 1 0 0 0 0 1 1 0 1 0 2 0 0 0 0 0 0 1 0 2 1 1 1 2 0 2 1 2 1 1 1 2 0 1 0 1 2 2 1 0 2 0 0 0 1 0 1 0 1 1 1 2 0 1 1 0 0 0 0 0 0 1 0 0 0 0 2 2 0 0 0 2 2 2 2 0 2 0 0 0 0 0 1 0 1 0 0 1 1 1 1 1 1 0 1 0 0 0 0 1 0 0 0 0 0 2 0 0 0 1 0 2 2 1 0 0 1 1 0 0 1 1 1 0 1 0 0 0 1 1 2 2 2 0 2 2 0 1 0 0 1 0 1 2 0 0 0 0 1 2 0 0 2 2 0 2 2 1 0 2 2 2 1 0 1 0 2 2 0 0 2 2 0 0 1 0 0 0 1 1 1 1 0 0 0 1 1 0 0 1 0 0 0 2 2 0 2 0 0 0 1 0 0 1 1 0 0 0 0 0 0 1 0 0 0 0 2 0 2 1 1 2 2 2 2 1 0 0 0 0 2 2 1 0 0 0 2 2 0 2 1 0 0 0 2 2 2 1 1 1 1 0 0 0 0 1 1 2 1 1 1 2 1 0 1 0 1 0 2 1 1 0 0 0 1 0 1 0 0 0 1 1 0 0 0 0 0 0 0 0 0 0 0 1 0 0 2 1 0 1 1 1 1 1 0 0 0 0 2 2 0 0 0 1 0 0 1 1 0 2 2 2 0 0 0 0 0 0 0 1 1 0 1 0 0 0 2 1 0 0 0 1 1 2 2
44 1 1 1 1 0 1 2 2 2 0 0 0 0 0 0 0 2 1 0 1 2 0 1 1 1 1 1 2 1 1 0 1 1 0 1 1 0 1 1 0 0 0 0 0 0 0 0 1 1 0 1 1 0 1 0 1 2 2 0 1 1 2 2 1 1 1 1 1 0 1 1 2 2 2 2 2 1 1 0 1 0 2 0 0 0 1 0 0 2 0 0 1 0 0 2 0 2 2 2 1 2 0 0 2 1 2 0 1 1 0 0 1 2 2 2 2 0 1 0 2 0 2 0 1 0 1 1 1 1 0 0 1 1 0 0 0 0 0 0 1 0 0 0 1 0 0 0 1 1 0 0 0 1 0 1 0 0 0 1 0 1 0 1 1 2 0 1 1 2 0 1 0 2 0 0 0 1 0 1 0 2 0 0 0 0 1 0 0 0 1 0 1 1 0 1 2 2 0 0 0 0 0 1 2 0 1 1 1 0 1 1 2 0 0 2 0 0 1 2 0 0 1 1 1 0 1 1 0 1 0 0 0 0 2 0 0 2 0 1 0 0 0 1 1 0 0 0 0 0 0 0 0 0 0 2 1 2 1 0 0 0 0 1 0 0 1 1 2 1 0 2 2 2 0 1 0 1 2 0 1 0 0 0 0 0 0 1 0 2 0 0 0 2 1 2 0 1 0 2 1 0 2 1 0 0 1 2 1 1 0 1 0 2 2 0 0 0 1 0 0 2 1 0 0 0 0 0 0 1 0 0 0 0 0 1 0 0 2 1 2 1 1 2 0 0 0 0 1 0 0 0 0 1 1 1 2 0 0 1 1 1 1 1 1 0 1 1 1 0 0 0 0 0 0 1 0 2 2 2 0 2 0 0 1 1 0 0 0 0 0 0 0 0 2 0 0 2 0 0 0 0 2 0 0 0 1 2 1 0 0 1 0 0 1 0 0 0 0 0 0 1 0 2 2 2 1 0 0 0 0 0 1 1 1 1 0 0 0 0 1 1 2 1 1 2 0 0 2 0 0 1 0 2 2 1 0 2 2 1 1 0 1 0 0 1 1 1 1 0 1 1 2 2 0 0 0 0 2 2 0 1 0 0 0 0 0 0 2 0 1 2 1 2 0 0 0 1 2 0 1 1 2 0 2 0 2 0 2 0 1 0 0 0 0 1 1 0 2 2 0 2 2 2 0 0 0 1 0 2 0 1 0 1 1 1 0 1 1 1 1 0 1 1 2 0 1 1 1 2 1 1 0 1 1 0 0 1 0 0 1 0 0 1 0 1 1 0 1 0 0 0 1 0 0 1 1 0 0 1 0 0 1 1 0 0 1 0 0 0 0 0 0 0 1 0 1 0 0 0 0 1 2 0 0 0 2 0 2 1 1 0 1 1 1 1 0 1 1 0 0 0 0 1 1 1 0 0 0 0 0 0 0 0 1 2 2 0 1 1 2 1 0 1 1 1 1 1 1 1 1 1 0 0 2 1 0 2 1 1 1 0 1 1 1 1 0 2 0 0 1 0 0 0 1 0 2 1 2 0 2 0 2 2 2 1 1 0 2 0 2 0 0 1 0 0 0 1 1 1 0 1 0 0 1 1 1 1 1 0 1 1 0 0 0 1 0 1 1 0 1 0 0 2 1 1 0 0 1 1 1 1 0 2 0 0 1 0 0 0 0 0 0 0 0 1 1 1 2 1 0 1 0 1 0 1 0 0 1 0 0 1 2 0 0 0 2 1 1 1 0 0 0 0 0 1 0 1 0 2 0 2 0 0 0 2 1 2 0 1 1 0 2 1 1 0 0 1 0 0 1 0 0 0 1 2 0 1 1 1 1 0 2 2 2 0 2 1 2 1 1 1 1 2 2 0 0 2 0 0 0 2 1 0 0 0 0 0 1 1 1 1 0 0 0 0 0 1 1 0 1 1 0 2 0 0 0 1 1 1 0 1 0 0 0 1 0 0 0 0 0 0 0 1 0 2 0 1 2 1 1 1 1 0 0 0 0 2 0 2 0 1 2 0 2 1 2 1 0 0 0 0 1 1 2 1 0 1 0 0 0 0 0 0 1 1 1 1 2 1 0 1 0 1 0 1 1 2 0 0 2 0 0 1 0 0 0 1 1 0 0 0 1 1 0 0 1 1 1 0 1 0 1 0 0 0 1 1 0 0 1 1 0 1 2 0 0 0 1 0 0 0 0 0 0 0 0 2 2 0 0 0 0 0 0 0 0 0 0 1 0 0 0 0 0 0 1 0 1 0 2 1
45 1 2 0 0 1 1 1 1 1 0 0 0 0 0 0 0 1 0 2 1 2 0 1 1 1 1 1 1 1 1 0 1 2 0 0 2 1 0 1 0 0 0 0 1 0 0 1 0 1 0 2 2 0 0 0 0 0 0 0 1 2 1 1 1 1 1 0 1 0 0 2 1 2 1 2 2 0 0 0 0 0 2 0 1 0 0 0 2 2 0 0 2 1 0 1 0 2 2 2 2 2 2 0 0 0 2 1 1 0 0 1 0 0 0 1 0 0 1 0 1 0 1 1 1 1 0 0 2 1 0 0 1 1 0 0 0 0 0 0 2 0 0 0 0 0 0 0 0 0 0 0 0 0 0 0 0 0 1 2 1 1 2 2 0 2 1 1 2 2 0 0 1 1 0 0 0 1 0 1 0 1 1 1 1 1 1 0 0 0 2 0 0 1 1 1 1 1 0 0 0 0 0 2 2 1 2 0 0 0 1 1 2 0 0 2 0 0 1 2 0 0 0 1 1 0 2 1 1 0 1 1 0 0 1 0 0 2 0 2 0 0 2 0 0 0 0 0 0 0 0 0 0 0 0 1 1 1 0 1 0 0 0 0 1 0 1 0 2 0 0 2 0 2 0 1 0 0 1 0 0 1 1 1 0 0 1 2 2 2 2 1 0 2 2 1 0 0 0 1 1 1 1 0 0 0 0 0 0 1 1 2 0 1 1 0 1 1 1 0 1 0 1 2 0 0 0 0 0 0 0 1 2 1 1 1 1 1 1 0 0 0 2 2 0 0 1 0 0 1 0 0 0 1 1 1 2 0 0 2 2 2 1 1 1 2 0 1 2 0 1 1 1 1 1 0 0 0 0 1 0 0 0 1 1 0 0 0 0 1 0 0 0 0 2 1 1 1 1 0 0 0 0 2 0 1 0 1 0 0 1 0 0 0 0 0 0 0 0 0 0 0 2 2 0 2 1 0 0 0 0 0 0 1 1 1 0 0 0 0 2 0 1 0 1 1 0 0 1 1 0 1 0 2 1 0 0 1 0 2 2 0 0 1 1 1 1 2 2 0 1 1 2 2 1 0 1 0 1 2 1 2 0 1 1 0 0 0 2 0 1 2 1 1 2 0 0 0 0 0 0 2 2 1 1 1 1 0 1 0 0 0 0 0 1 0 0 0 1 1 0 2 2 2 0 0 0 0 1 1 1 0 0 0 0 0 1 1 2 1 0 1 1 0 1 0 0 0 2 2 1 1 0 2 0 0 0 1 0 0 0 0 2 2 0 0 0 1 1 0 1 1 1 0 0 1 1 0 0 2 0 0 1 2 0 0 2 0 0 0 0 2 1 0 0 1 1 0 0 1 0 2 1 0 0 2 0 0 2 1 1 1 0 0 1 1 1 0 0 0 0 0 0 0 0 1 1 1 0 0 0 0 1 0 2 1 2 0 0 2 1 1 1 2 0 1 1 1 0 2 0 1 2 1 0 0 0 2 2 0 0 0 1 1 0 0 0 1 1 1 0 1 0 0 0 0 2 0 2 0 0 0 1 1 1 1 1 1 1 0 1 1 0 0 0 0 0 2 1 1 0 1 0 1 1 2 0 2 2 0 1 1 0 0 0 0 0 1 1 0 0 0 0 2 2 2 0 0 0 0 0 0 0 2 0 0 1 0 0 0 0 0 1 0 1 1 2 0 1 0 0 0 0 1 0 0 1 0 1 0 0 0 2 0 0 0 1 0 2 2 0 1 0 1 1 0 2 1 1 0 0 1 1 1 0 1 0 2 1 2 0 1 2 1 1 0 0 0 0 1 0 0 0 0 0 1 1 0 0 1 1 0 1 1 1 0 2 2 2 2 1 1 1 1 0 1 0 1 0 1 0 2 0 0 0 0 0 2 2 0 0 2 0 0 1 1 0 2 2 0 1 1 2 2 0 2 0 1 1 1 1 2 0 0 0 0 0 0 1 0 0 0 0 2 0 2 1 0 1 1 2 2 2 0 0 0 0 2 0 2 0 2 0 2 1 0 1 2 0 0 0 2 2 2 2 0 2 0 0 1 0 0 0 0 1 2 2 1 1 0 1 0 0 0 0 0 0 1 0 0 1 0 0 0 0 0 1 2 2 0 0 0 2 1 1 0 1 0 0 0 1 0 0 2 2 0 2 1 0 0 2 0 0 0 1 1 1 0 0 0 1 0 1 0 0 2 0 1 2 0 0 0 0 1 0 0 0 2 0 2 2 0 0 1 1 0 0 1 2 0 0 0
46 1 1 1 0 0 0 1 1 0 0 0 1 1 1 1 0 2 1 1 1 2 0 1 1 1 1 1 1 1 1 0 1 1 1 1 1 1 0 0 1 0 0 1 0 0 1 1 1 1 0 0 0 0 2 0 1 1 2 0 0 1 1 1 1 1 1 0 0 0 0 2 1 2 1 2 1 1 1 2 0 0 2 0 2 0 0 1 2 2 1 1 1 0 1 2 0 1 1 1 0 2 0 0 1 0 2 0 0 0 0 0 1 1 1 1 1 0 2 0 0 0 1 1 1 1 0 0 0 0 1 1 0 1 0 0 0 0 1 0 2 0 0 0 1 0 1 0 0 0 0 0 0 0 2 0 1 1 0 0 0 0 2 2 1 2 1 1 1 1 0 1 0 2 0 1 0 1 0 1 0 1 0 0 0 0 2 0 0 0 0 0 0 0 1 0 1 2 1 0 0 1 0 1 2 0 2 1 1 0 0 1 1 0 0 2 0 0 2 0 1 1 1 2 0 1 1 0 0 0 0 0 0 0 2 0 0 2 0 1 0 0 2 1 1 0 0 0 0 0 0 0 1 0 0 1 1 1 0 1 0 0 0 2 0 0 0 1 1 1 0 2 1 2 0 0 0 1 2 0 2 0 0 0 0 2 0 1 0 2 0 0 1 2 2 0 0 1 0 1 0 0 2 1 1 0 1 1 1 2 0 0 0 2 2 1 0 0 0 1 1 1 1 0 1 0 1 0 0 1 0 1 0 0 0 0 0 1 1 0 1 0 2 2 0 0 1 0 1 0 1 1 0 1 1 1 2 0 0 2 2 2 2 0 1 0 1 1 1 0 0 0 0 0 0 0 0 0 0 2 1 1 0 0 1 1 0 1 1 0 0 0 1 0 2 1 0 1 0 0 0 1 0 2 2 0 0 2 0 0 0 0 0 0 0 0 0 0 0 0 0 0 0 2 1 1 1 2 2 2 0 0 0 2 0 0 0 1 0 0 1 1 2 1 0 1 0 1 2 0 0 0 0 1 2 0 2 2 1 1 1 0 0 0 1 2 0 2 2 0 1 1 2 2 0 2 0 0 0 1 1 1 1 1 0 0 0 1 2 0 1 2 1 1 0 0 1 0 0 0 1 1 0 1 0 0 1 0 1 0 0 0 1 0 2 0 0 1 1 2 1 2 1 1 0 1 0 0 1 1 2 0 0 0 1 0 0 1 1 1 2 1 1 0 1 0 0 1 2 2 0 0 1 0 2 2 2 1 2 0 0 0 1 1 0 0 0 2 0 2 0 1 1 0 0 1 1 1 0 2 0 0 1 1 0 0 1 0 0 0 0 2 1 0 0 0 0 0 0 1 0 2 0 0 1 2 0 0 1 1 0 0 0 0 1 0 0 0 0 0 0 0 0 1 1 0 0 0 0 0 0 0 0 0 1 1 2 0 1 1 1 0 1 1 1 1 1 1 0 1 0 2 1 1 0 0 0 2 1 0 0 0 0 1 0 1 0 2 0 0 1 0 0 1 0 1 1 2 2 0 2 0 2 1 2 1 1 0 0 2 0 0 0 0 0 0 0 1 1 1 1 1 0 1 0 1 1 2 2 0 0 0 0 1 0 0 0 0 1 0 0 0 0 0 0 0 0 0 1 0 0 0 0 2 0 0 0 0 0 1 0 1 0 0 0 0 0 1 1 1 1 1 0 0 1 2 0 0 2 1 0 1 1 1 0 0 2 1 1 1 0 1 0 1 0 1 2 1 1 1 0 1 0 0 1 1 0 2 0 1 1 1 2 1 1 0 1 0 0 1 1 1 0 0 1 1 1 0 0 0 0 0 1 0 0 0 1 1 2 1 1 1 1 2 2 1 1 1 1 0 0 1 0 1 1 0 0 1 1 0 0 1 0 0 0 0 0 0 0 0 2 2 2 1 1 0 1 1 0 0 1 2 0 0 0 0 1 0 1 0 0 0 0 1 0 1 0 1 1 1 1 1 2 0 0 1 0 1 0 1 0 1 1 2 2 0 2 2 0 0 0 0 0 0 2 0 2 1 0 1 0 0 0 0 1 1 1 2 2 1 0 1 0 1 0 1 1 1 0 0 1 1 0 0 0 0 0 1 1 0 0 0 1 0 0 0 0 0 0 1 0 0 1 1 0 1 1 2 0 0 2 0 0 0 0 1 1 0 2 0 0 0 0 0 0 0 0 1 1 0 0 0 0 0 0 0 0 0 0 0 0 0 0 0 0 0 0 0 2 1 2 2
47 0 2 0 1 0 0 2 2 1 0 0 0 0 0 0 0 0 0 0 0 2 1 2 2 0 0 2 2 0 1 2 2 2 0 1 1 1 0 1 1 0 1 2 0 0 0 0 1 1 1 2 1 1 1 1 0 0 1 0 2 2 2 0 0 1 0 0 1 0 0 2 2 2 2 2 2 1 1 1 0 0 2 0 1 0 0 0 0 1 0 0 0 0 0 0 0 1 1 1 1 2 0 0 2 2 2 1 1 0 0 2 0 1 1 2 2 2 2 0 2 1 0 2 0 0 0 0 2 1 0 0 1 2 0 0 0 0 0 0 0 0 0 0 0 1 0 0 1 1 0 0 0 0 1 0 1 2 0 1 0 0 1 2 1 2 2 0 1 2 1 2 0 2 1 1 0 0 0 0 0 1 1 1 0 0 2 1 0 0 0 1 1 1 1 1 2 2 1 0 0 1 0 1 1 0 2 0 2 1 0 1 2 0 0 2 1 1 2 0 0 0 1 2 0 0 1 2 0 2 1 1 0 1 1 0 0 2 0 1 0 1 2 1 1 0 0 0 0 0 0 0 1 0 0 0 0 1 0 0 0 0 0 1 0 0 0 0 1 1 1 2 2 2 0 1 0 1 1 0 1 1 1 1 0 0 0 2 2 2 2 1 1 2 2 1 1 0 0 1 1 0 1 0 0 1 0 1 0 1 1 2 0 2 2 0 1 0 0 0 1 2 0 1 1 0 2 0 1 0 0 1 0 0 0 0 0 1 1 1 1 1 2 2 0 0 1 0 1 0 1 0 0 0 2 0 1 0 0 2 2 2 2 0 2 1 0 1 1 0 0 0 1 1 0 1 0 0 0 1 0 2 0 0 2 1 0 2 2 0 0 1 1 0 2 1 0 0 0 0 0 0 0 2 0 1 0 1 0 0 0 0 0 0 0 1 1 1 0 0 0 0 0 1 1 2 0 1 2 1 1 0 1 0 2 2 0 1 0 0 2 0 2 2 1 2 1 0 1 0 0 0 0 2 2 2 0 2 2 2 2 0 0 0 1 2 0 1 2 0 1 1 2 2 1 0 0 1 2 1 0 2 1 2 1 0 0 1 2 1 0 2 2 2 2 0 1 2 2 0 0 2 0 1 0 0 1 0 1 0 0 0 1 0 2 0 0 1 1 1 0 2 2 2 0 1 1 1 0 2 0 1 0 0 0 1 1 0 1 2 1 1 1 1 1 2 1 2 0 0 0 0 0 1 1 1 1 0 1 1 1 0 0 2 0 2 2 0 1 0 0 1 0 0 0 0 1 1 0 2 0 0 1 1 0 0 1 1 0 0 0 1 0 1 1 1 1 2 2 0 0 2 1 0 0 2 1 0 1 0 0 0 0 1 0 1 0 1 1 0 0 0 0 0 0 1 1 2 0 0 2 2 0 0 2 0 2 0 0 0 2 1 0 1 0 2 2 2 0 0 1 1 1 1 0 0 0 1 1 1 1 0 2 2 0 0 0 2 0 0 0 0 0 0 1 0 2 1 1 1 1 0 2 1 1 0 2 0 0 1 1 0 0 0 0 0 0 2 1 2 0 2 0 0 1 1 1 1 1 0 1 1 0 0 0 1 0 2 0 0 0 0 0 2 1 0 0 0 0 0 0 0 0 2 1 0 1 0 0 0 0 0 0 1 1 0 1 0 0 0 0 0 0 0 0 2 1 0 1 0 0 0 2 0 0 1 2 0 2 2 2 0 0 1 1 0 1 0 0 2 0 2 0 0 0 1 1 1 0 2 0 1 1 0 1 0 0 0 1 1 1 0 0 0 1 0 1 0 0 2 2 0 1 1 1 0 1 2 2 2 2 2 1 2 2 2 1 1 1 0 0 1 1 1 1 1 0 0 1 0 1 1 0 0 0 0 0 1 1 0 1 1 0 2 0 0 0 0 0 0 1 1 0 1 1 2 0 0 0 0 0 0 1 1 0 1 0 1 2 2 2 2 2 0 0 0 1 2 0 2 0 1 1 1 2 1 1 2 0 0 0 2 1 0 2 2 0 1 0 1 0 0 0 0 2 1 1 1 2 0 1 0 0 0 0 2 1 0 0 0 0 2 0 1 0 0 1 0 0 0 0 0 2 0 0 0 0 0 0 1 1 1 1 0 0 1 1 1 0 0 1 0 0 1 2 0 0 0 1 0 1 1 0 0 0 1 0 1 1 0 0 0 0 0 0 0 1 0 0 2 0 1 0 2 1 0 0 0 1 0 0 0
48 0 1 1 0 1 1 1 1 1 0 1 1 1 0 0 0 1 2 0 1 1 0 1 1 1 1 1 0 2 0 0 2 2 0 1 1 1 1 0 1 0 1 1 0 1 0 0 2 0 1 2 0 1 0 0 0 1 2 0 1 2 2 2 0 0 1 1 2 0 0 0 1 2 0 2 2 1 1 0 1 0 2 0 2 0 0 1 2 2 1 1 2 1 1 2 0 2 2 2 2 2 1 0 0 0 2 1 0 0 1 1 0 2 1 2 2 0 1 0 1 0 2 0 0 0 2 0 1 1 0 1 0 0 1 0 0 0 0 0 1 0 0 0 1 1 0 0 1 1 1 0 0 0 1 0 1 0 1 1 1 1 2 2 1 2 1 2 1 1 1 0 1 1 0 0 0 1 0 1 0 0 1 1 0 0 2 2 0 0 1 2 0 0 2 0 0 2 0 1 0 0 0 1 2 0 2 1 1 0 0 1 0 0 0 2 0 2 1 0 1 1 1 1 0 1 2 2 0 1 0 0 0 0 0 0 0 2 0 2 0 0 2 1 1 0 0 0 0 0 0 0 1 0 0 1 0 2 0 0 0 0 0 0 0 0 0 0 2 1 0 2 1 2 0 0 0 0 1 0 0 1 2 2 0 0 2 2 0 2 0 0 0 2 2 0 0 1 0 0 0 0 2 2 0 1 1 0 0 1 0 1 0 1 1 0 0 0 0 0 2 2 1 1 1 0 0 0 0 0 0 2 0 0 0 0 0 0 2 0 0 0 2 2 0 1 0 0 1 0 1 1 0 0 0 0 1 1 0 2 2 2 1 0 1 0 1 1 2 0 1 1 1 1 1 1 0 1 1 1 1 0 0 0 1 1 0 1 1 0 0 0 1 0 2 1 1 1 1 1 0 2 0 1 0 0 0 0 0 0 0 1 0 0 0 1 1 0 0 1 1 1 1 1 1 2 0 1 2 2 0 1 0 2 0 1 0 1 1 0 1 0 1 0 1 1 0 0 0 0 0 0 0 2 1 1 0 1 1 1 1 0 0 1 0 1 1 1 1 1 2 2 0 0 2 0 2 0 2 2 0 2 0 1 1 0 0 0 0 0 0 0 0 2 1 0 0 0 1 0 0 2 2 1 1 1 1 0 2 0 0 0 0 1 0 2 1 0 0 2 2 0 1 2 0 2 0 1 0 2 0 2 1 0 1 0 0 1 0 0 1 2 2 1 2 1 0 2 0 0 0 0 0 0 1 1 1 0 2 0 0 0 0 1 1 0 0 1 2 0 1 0 0 0 1 1 1 2 0 2 0 1 1 1 0 0 0 0 0 0 0 1 0 0 0 0 0 0 0 1 1 2 0 1 0 2 2 1 1 1 0 0 0 1 1 1 0 1 0 1 0 1 0 0 0 1 1 1 0 0 1 1 0 0 1 0 0 2 1 1 1 0 0 2 0 1 1 0 0 1 0 1 0 1 0 0 0 1 1 1 0 1 2 0 1 2 0 2 0 0 1 0 1 0 1 0 1 0 1 0 0 2 2 1 2 1 1 0 0 0 2 0 1 1 1 1 0 2 1 2 2 0 0 1 2 2 1 2 2 1 2 1 1 0 0 0 0 0 1 0 0 0 0 2 2 1 0 0 0 0 0 0 0 2 0 0 0 0 0 0 0 0 0 1 1 0 1 1 1 1 0 1 0 0 0 2 0 0 0 0 0 0 2 0 0 1 2 0 0 0 1 0 0 0 0 0 1 1 1 0 1 1 1 1 1 1 0 1 1 2 0 2 1 0 0 1 0 0 0 1 1 1 0 0 1 1 0 0 0 1 2 1 0 0 0 0 2 2 2 1 0 1 1 1 1 1 1 2 0 0 0 2 1 0 0 0 0 0 0 0 0 0 0 0 0 0 0 0 0 0 2 2 0 2 0 0 0 0 1 1 2 2 0 0 0 2 0 0 2 0 0 0 0 1 0 1 0 1 2 2 2 2 2 0 0 1 0 0 1 2 0 1 0 1 1 0 1 2 0 1 0 1 2 1 2 1 1 0 1 2 2 0 0 0 1 1 2 0 1 1 0 1 0 0 1 1 1 2 0 0 0 2 1 1 2 0 2 1 2 0 0 0 2 1 1 0 1 1 0 1 1 0 1 1 0 1 1 1 0 0 2 0 0 0 1 0 0 0 0 0 0 0 0 1 1 0 0 0 0 0 0 0 0 1 0 1 1 0 0 1 0 0 0 0 0 1 0 0 2 0 0 0
49 1 1 2 1 0 0 2 2 0 0 1 0 0 0 0 0 0 0 0 1 2 0 2 2 0 1 1 0 2 0 0 1 1 1 1 1 1 0 0 2 0 0 0 1 0 0 0 1 1 0 1 1 0 1 0 0 1 1 0 0 2 1 1 1 1 1 0 2 0 0 0 1 2 0 2 2 0 0 0 0 0 2 0 2 0 2 0 1 2 0 0 1 0 1 2 0 1 0 1 0 2 1 0 2 1 1 1 2 1 0 1 1 1 1 1 1 0 1 0 2 0 1 1 0 1 1 1 2 2 1 1 0 0 1 0 0 0 0 0 1 0 0 0 0 0 0 0 1 1 1 0 0 0 0 0 1 1 1 1 0 0 2 2 1 2 2 1 1 1 0 0 1 1 0 1 1 1 0 1 0 1 0 0 1 1 1 2 0 0 0 2 0 1 2 0 1 2 0 0 0 0 0 2 2 0 2 0 2 0 0 1 0 0 0 2 1 0 1 2 0 0 0 0 0 1 1 0 0 0 0 0 1 1 1 1 0 2 0 2 0 0 2 1 1 0 0 0 0 0 0 0 0 0 0 2 2 1 0 0 0 0 0 0 1 1 0 0 2 1 0 2 1 1 1 1 0 0 1 0 0 0 2 2 0 0 2 1 1 2 1 1 0 2 1 0 0 1 0 1 1 0 2 0 0 0 1 0 0 0 2 1 0 0 0 0 1 0 1 0 0 1 1 2 0 0 0 1 0 1 0 2 1 1 0 0 0 2 0 0 2 1 0 2 0 1 0 0 2 0 1 1 1 0 1 0 1 1 1 1 2 2 2 0 2 0 0 1 2 1 1 1 1 1 1 0 0 1 1 2 0 2 0 0 2 1 0 0 1 1 1 2 1 0 1 1 1 1 0 0 0 1 1 1 1 0 0 1 0 0 2 0 0 0 2 2 0 0 0 1 1 1 0 0 2 2 2 0 0 0 0 0 0 2 0 1 0 0 0 0 2 0 1 1 0 1 0 0 1 0 0 1 0 2 1 1 0 2 2 2 1 0 1 1 0 0 2 2 2 1 1 1 2 2 1 0 1 0 0 1 1 1 0 1 0 2 0 1 2 0 2 1 1 0 0 0 0 0 0 1 1 2 2 0 2 0 2 0 1 0 0 0 1 0 1 1 0 1 0 1 1 2 2 2 1 0 0 0 0 2 0 0 0 0 0 0 1 1 2 1 0 1 1 0 1 0 2 1 1 1 1 1 0 2 0 1 0 0 2 0 0 0 0 2 0 1 1 1 0 1 0 1 0 0 1 0 1 0 0 2 0 0 1 0 1 1 1 1 1 1 1 0 0 0 0 1 0 0 0 0 0 2 0 0 1 2 1 1 2 2 1 0 1 1 1 1 1 1 0 0 0 0 0 1 1 1 0 1 0 0 0 1 0 0 2 2 2 0 0 2 1 1 1 1 0 2 2 1 0 1 1 1 1 0 0 0 0 1 1 0 0 0 2 1 1 1 0 1 1 1 0 1 1 0 0 0 2 0 2 0 0 1 1 1 1 0 2 0 1 1 1 0 0 0 0 0 1 2 1 0 0 1 0 0 0 1 1 1 1 0 1 1 0 2 0 0 0 2 2 0 0 0 0 2 1 2 0 0 0 0 0 0 0 2 1 1 0 0 1 1 1 0 0 0 0 1 1 1 0 0 0 0 0 0 0 1 0 0 2 2 0 0 1 0 1 1 2 0 2 2 1 0 0 1 1 1 1 0 1 0 1 0 0 0 0 1 0 2 0 1 1 0 2 0 2 0 0 0 0 1 1 0 0 0 0 2 2 0 0 2 2 0 1 1 0 0 2 2 2 2 2 2 0 1 1 2 1 1 1 0 1 2 1 0 0 0 0 1 2 1 1 1 0 0 0 0 0 0 0 0 2 2 2 0 2 0 2 0 1 0 1 1 0 0 0 2 0 0 1 0 0 0 0 1 0 2 0 1 1 1 2 1 2 0 0 0 0 2 0 2 1 1 0 1 2 1 0 2 0 0 0 0 2 2 2 0 1 1 0 1 1 0 0 0 1 1 1 0 1 0 0 0 0 0 1 2 1 1 0 0 1 1 0 1 0 0 0 1 1 0 0 0 2 0 0 0 0 1 0 2 0 0 2 0 0 0 0 2 0 0 2 0 0 0 1 0 0 0 2 2 0 0 0 0 0 0 0 1 1 1 2 1 0 1 0 0 1 0 0 2 0 0 0 1 0 1 0 0 1 0 0 0
50 0 1 1 0 1 1 2 2 1 0 1 0 1 1 1 0 1 1 0 0 1 0 2 2 0 0 1 2 0 2 1 2 2 0 0 2 1 0 2 0 0 0 0 0 1 1 0 0 1 1 1 0 0 1 0 1 0 0 1 1 1 1 1 1 1 1 0 2 0 0 1 2 1 2 1 1 1 1 1 0 0 0 2 2 0 1 0 2 2 0 0 2 1 0 1 0 1 0 1 0 2 1 0 0 0 2 1 1 0 0 1 0 2 0 2 2 0 1 0 1 0 2 0 0 0 2 1 1 1 0 0 0 0 0 0 0 0 0 0 0 0 0 0 1 0 0 0 1 1 0 0 0 0 1 0 1 0 0 1 1 1 0 2 0 1 1 0 0 0 0 0 2 0 0 0 0 0 0 0 0 0 1 1 0 0 2 1 0 0 0 1 1 1 0 1 2 1 0 0 0 0 0 1 2 0 1 0 1 0 1 0 1 0 0 2 1 0 1 2 0 0 2 2 0 2 2 2 0 2 0 0 0 0 1 0 0 2 0 2 0 0 1 2 2 0 0 0 0 0 0 0 1 0 0 1 0 2 1 2 1 1 0 1 1 0 0 0 0 0 0 2 0 2 0 0 1 1 1 0 1 0 1 1 0 0 1 1 0 2 0 0 2 2 2 0 2 1 0 2 1 0 1 0 0 0 0 0 0 1 0 1 0 2 2 0 0 0 0 0 0 2 2 1 1 0 1 0 1 0 0 2 1 0 0 0 0 1 1 0 0 0 2 1 0 1 0 0 1 1 0 0 0 0 1 0 1 0 0 2 2 2 1 0 1 1 1 2 2 1 0 0 0 0 0 1 0 1 1 1 1 0 0 0 1 1 0 1 1 0 1 1 1 0 2 1 0 0 1 1 0 1 0 1 1 0 0 1 0 0 0 1 0 0 0 2 0 0 0 2 2 2 0 2 0 1 0 0 1 0 0 0 0 0 1 0 0 2 0 1 0 2 2 0 0 0 0 0 2 0 0 0 0 2 1 0 0 2 1 2 1 0 0 0 0 1 1 1 2 1 2 2 2 2 2 0 2 0 0 2 2 1 0 1 0 1 0 0 1 0 1 1 1 0 0 0 0 1 1 1 0 2 1 1 1 0 2 0 2 0 0 0 0 1 0 2 1 0 2 2 0 2 1 1 0 0 0 1 1 2 0 1 0 0 0 0 1 1 1 2 0 1 1 1 1 1 1 0 2 2 1 1 0 2 0 1 0 0 1 0 0 0 1 2 0 1 1 1 2 0 1 1 1 0 0 1 1 0 0 0 2 0 1 1 0 0 1 2 0 0 0 2 0 0 2 2 0 0 0 0 0 1 1 0 0 1 2 0 2 2 0 0 0 0 0 0 0 1 0 0 0 0 0 1 1 0 1 0 0 0 2 2 0 0 2 0 2 0 0 0 2 1 0 2 0 1 1 2 0 1 0 1 1 0 1 1 0 1 1 1 1 0 0 1 1 1 0 1 0 0 2 0 0 0 0 2 0 1 1 1 2 0 1 0 1 0 1 1 2 0 2 0 0 1 0 0 0 2 1 1 1 1 0 0 1 2 1 2 2 0 1 1 0 1 0 1 0 1 0 0 0 0 0 1 1 0 0 0 1 0 0 0 0 2 2 1 1 0 0 1 0 1 0 0 0 1 1 1 0 1 1 1 0 0 0 1 1 0 2 2 0 0 2 1 0 0 2 1 1 1 1 0 0 1 0 1 0 1 1 1 0 1 1 1 0 0 1 2 2 2 0 2 2 1 1 0 1 0 0 1 1 0 0 0 0 0 1 0 0 1 1 0 1 1 1 1 1 2 1 1 0 1 2 2 2 1 1 2 0 0 0 2 0 1 1 0 0 0 0 0 0 0 0 0 0 0 0 1 0 0 1 1 1 2 0 0 0 0 1 1 0 1 0 0 0 1 1 0 2 0 0 0 0 1 0 1 0 2 2 2 2 2 0 0 0 2 0 0 0 2 0 2 1 0 2 2 2 2 0 0 0 2 2 2 1 0 0 0 1 2 1 0 1 1 1 1 1 0 1 0 0 0 0 1 1 1 1 1 0 0 2 1 0 1 0 0 0 1 1 0 0 0 2 2 1 0 1 1 0 1 0 1 0 2 1 0 1 0 0 1 0 1 0 0 2 0 0 0 2 1 0 1 0 0 0 1 0 0 1 0 0 0 0 1 0 0 0 0 0 2 1 0 0 1 0 0 0 1 2 1 1 1
51 1 0 2 0 0 0 2 2 0 0 1 1 1 0 0 0 1 0 0 0 2 0 2 2 0 2 1 2 1 1 2 1 1 1 1 1 1 1 1 1 1 0 1 0 1 2 0 2 2 0 1 0 0 1 0 1 0 1 0 1 1 0 0 0 0 0 0 1 0 1 1 1 2 1 2 2 0 0 0 0 0 1 1 1 0 0 1 2 2 1 1 1 1 0 1 0 1 1 1 1 1 0 0 1 0 2 0 0 0 0 0 1 2 1 2 2 0 1 0 2 0 0 2 0 2 0 1 1 1 0 0 0 1 1 1 0 0 1 0 0 0 0 0 1 0 0 0 1 1 0 0 0 0 0 0 0 2 1 0 0 0 1 2 0 2 1 1 1 1 0 1 1 1 0 1 0 1 1 0 0 1 0 0 1 1 1 0 0 0 0 0 1 1 0 1 2 1 0 2 2 0 0 1 2 0 1 0 1 0 0 1 2 0 0 2 0 1 0 0 1 1 0 1 0 0 1 2 1 1 1 1 0 0 1 0 0 2 0 1 0 0 2 2 2 0 0 0 1 1 1 1 1 0 0 2 1 1 1 0 0 0 0 2 0 0 0 0 1 0 0 2 1 2 0 1 0 1 1 0 0 0 1 1 0 1 0 0 0 2 0 1 2 2 2 0 2 0 0 0 1 0 1 1 1 0 0 0 0 2 0 2 0 1 1 1 0 0 1 0 1 2 0 1 1 0 2 0 1 1 0 1 0 0 0 1 0 1 1 0 0 0 2 2 0 0 1 0 1 1 0 0 0 1 1 1 1 0 0 1 1 1 2 0 2 0 0 1 1 0 0 0 1 1 1 0 0 1 1 1 1 1 0 0 1 0 0 0 0 1 1 0 0 0 2 0 0 1 0 0 0 0 2 0 0 0 1 0 0 0 0 1 0 0 1 1 0 0 0 1 1 1 1 1 0 2 0 0 0 1 0 1 1 1 1 1 2 1 0 0 1 1 1 1 1 2 0 0 1 0 0 1 0 2 1 1 0 1 1 0 0 0 0 0 0 2 0 2 2 1 1 1 1 1 0 2 0 1 2 0 1 2 1 1 0 0 0 0 1 0 1 0 0 1 1 0 1 0 0 1 1 1 2 0 2 0 2 1 0 0 0 0 0 0 2 0 0 0 2 2 0 2 0 1 0 1 0 1 0 2 0 2 0 1 1 0 1 1 2 0 1 1 1 1 2 0 2 0 2 2 0 0 0 1 2 0 0 2 0 0 0 1 0 1 0 1 1 1 1 0 1 0 1 0 0 1 1 0 0 1 0 0 1 1 0 0 0 2 0 0 0 1 1 0 0 0 1 0 0 0 0 2 1 0 0 2 2 0 1 1 0 0 0 0 1 0 0 2 1 0 0 0 0 0 0 0 1 1 0 0 1 1 0 0 2 0 1 0 0 2 2 1 0 1 1 0 0 1 1 1 0 2 1 0 0 0 0 1 1 0 0 0 0 0 1 1 1 2 0 0 1 0 0 0 0 1 1 0 0 0 0 1 2 2 1 1 1 0 0 0 1 0 0 1 2 2 0 1 1 0 0 1 0 2 0 2 0 2 2 0 0 0 0 0 0 0 0 1 2 0 1 0 1 2 1 0 0 0 2 2 1 1 0 2 1 0 0 0 0 0 0 0 0 0 0 1 1 0 0 0 0 1 0 1 0 1 1 0 1 0 0 1 2 0 0 1 2 1 1 1 1 0 1 1 1 0 1 0 0 1 0 1 0 0 0 1 1 2 1 2 0 1 2 0 0 1 0 1 0 0 1 0 0 1 0 1 1 0 0 1 1 0 2 1 1 0 1 1 2 2 2 2 0 2 2 1 1 1 1 0 0 1 1 1 0 0 1 0 2 1 1 1 0 0 0 0 0 1 1 0 1 1 2 1 1 1 1 0 0 0 2 2 0 0 0 0 1 0 2 0 0 0 0 0 0 2 0 2 1 2 2 2 2 0 0 0 1 2 0 2 0 1 1 2 2 0 2 2 0 1 0 1 1 1 2 1 1 0 0 2 1 0 1 1 1 1 1 0 0 0 0 0 1 2 1 1 2 0 0 0 0 2 0 1 0 0 0 0 1 0 0 0 1 1 0 0 0 0 0 0 1 0 0 1 2 0 2 1 0 0 1 1 0 0 0 1 1 0 1 0 0 0 0 0 0 1 0 1 1 0 0 0 0 0 0 0 1 1 0 2 0 0 0 1 0 0 1 1 2 1 2 2
52 0 2 1 2 0 0 1 1 1 0 1 1 1 0 1 1 1 1 1 1 0 0 2 2 0 0 1 1 0 1 2 1 2 2 1 1 1 0 0 1 0 0 1 0 0 2 0 2 0 0 0 0 0 2 0 0 1 1 1 1 1 1 1 0 0 0 0 1 0 0 2 2 2 2 2 2 2 2 0 2 0 2 0 1 0 0 0 1 2 0 0 2 1 0 1 0 1 1 2 1 2 1 0 0 0 2 0 2 2 0 2 1 1 1 2 1 0 1 0 1 0 2 0 0 0 1 1 2 2 0 0 0 0 2 0 0 0 0 0 1 0 0 0 0 0 0 0 0 0 0 0 0 1 0 0 0 0 0 0 0 0 2 2 0 1 1 1 2 2 0 0 1 1 0 0 0 0 0 1 0 0 0 0 0 0 1 1 0 0 1 0 0 1 2 0 2 2 0 1 1 0 0 1 2 0 2 0 0 0 0 1 0 1 0 2 0 0 2 0 0 0 1 2 0 0 0 2 1 2 0 0 0 0 1 0 0 2 0 1 0 1 1 1 1 0 0 0 2 2 2 2 1 0 0 2 1 1 0 1 0 0 0 0 0 0 1 0 2 0 0 2 1 2 0 0 0 1 1 0 1 0 1 1 0 0 1 1 1 1 0 0 1 2 2 1 1 0 0 0 0 0 2 2 1 0 1 0 0 1 1 2 0 0 0 0 0 1 1 0 0 2 0 0 0 0 1 0 1 1 0 2 1 0 0 0 0 0 2 0 0 0 2 2 0 1 2 1 1 1 1 1 0 0 0 0 0 0 0 1 1 1 2 0 2 1 0 0 0 0 0 0 0 0 1 0 0 0 0 1 0 1 0 0 1 0 0 0 0 0 0 0 1 0 2 1 1 1 0 0 0 1 0 0 0 0 0 0 1 1 0 1 0 0 0 0 0 1 0 0 0 1 0 1 0 2 0 0 0 0 0 0 0 0 0 0 0 1 0 1 1 1 2 1 1 2 0 1 1 0 0 1 0 2 1 1 0 1 1 1 1 0 0 0 0 2 0 1 2 0 1 1 0 0 0 2 0 1 1 1 2 1 0 0 0 0 0 0 2 0 0 2 0 2 2 0 1 1 2 0 0 2 1 1 1 0 2 0 1 0 1 0 0 1 0 2 1 0 2 1 0 2 2 2 0 1 1 1 0 2 0 1 0 0 0 0 0 0 2 2 1 2 1 0 2 0 1 0 2 2 1 1 0 2 2 0 1 1 0 1 1 0 0 1 0 1 1 0 0 0 0 1 1 0 0 1 1 0 0 0 2 0 0 1 0 0 1 1 1 1 0 1 0 0 0 0 1 0 0 0 0 2 0 1 0 2 0 0 1 1 1 0 1 2 0 2 2 1 1 0 0 0 0 0 0 1 1 1 0 0 1 1 0 0 2 0 2 0 0 2 0 1 2 2 0 0 1 1 0 2 0 2 1 1 0 0 0 0 0 0 0 0 0 1 0 1 1 2 0 0 1 0 0 0 2 0 2 1 2 0 1 0 2 2 1 1 1 0 2 0 1 1 0 0 0 0 0 2 2 2 0 2 0 0 0 1 1 2 2 0 0 0 1 0 0 0 0 1 2 0 0 0 0 1 1 1 0 0 0 0 0 0 1 0 2 2 1 0 1 1 0 0 0 0 0 1 1 1 0 0 0 0 0 0 0 0 0 0 2 0 0 1 2 0 1 0 2 1 0 0 0 0 0 1 1 0 2 1 1 1 0 1 0 0 0 1 1 2 0 1 1 0 2 0 2 0 1 0 0 0 0 1 0 0 0 2 1 0 0 2 2 0 2 1 1 0 1 2 2 2 2 2 1 0 0 2 0 2 0 0 0 2 1 1 1 0 0 1 1 0 0 1 0 1 0 0 1 0 0 0 2 2 1 1 0 0 0 0 1 1 1 2 2 0 2 2 0 0 2 0 0 0 0 2 0 1 0 0 2 1 1 1 2 0 0 1 1 1 0 2 1 2 0 1 2 1 1 1 0 0 1 2 1 1 1 1 0 0 0 0 0 0 1 1 2 0 0 0 2 0 0 0 0 1 0 0 1 0 1 1 1 1 0 2 0 0 0 2 2 0 0 0 0 0 0 1 0 0 0 0 1 1 2 0 0 0 1 0 0 0 2 0 0 0 0 2 2 0 2 0 0 0 0 0 0 0 0 0 1 1 1 0 0 0 0 0 0 0 0 2 0 0 0 0 0 0 0 0 0 0 0 0
53 0 1 2 1 0 0 2 2 0 0 0 0 1 1 1 0 0 0 0 0 2 0 2 2 0 0 1 2 1 1 0 1 2 0 1 2 1 0 2 0 0 0 0 0 0 0 0 1 1 1 1 1 1 0 0 0 0 1 1 0 1 2 1 1 1 0 0 1 0 0 1 1 2 0 2 2 1 1 1 0 0 2 0 1 0 1 1 1 1 0 0 2 0 0 2 0 1 0 2 0 1 1 0 1 0 2 0 0 0 0 2 0 1 0 1 1 0 1 0 1 1 2 0 0 0 1 0 2 2 0 0 0 0 0 0 0 0 0 0 0 0 0 0 0 0 0 0 0 0 0 0 0 0 0 0 0 1 0 2 0 1 1 2 0 1 0 1 1 1 1 1 0 2 0 0 1 1 0 1 0 1 0 0 0 0 1 0 0 0 2 0 0 0 2 0 2 2 0 0 0 0 0 1 2 0 1 1 1 0 0 1 2 0 0 2 1 0 1 1 0 0 1 2 0 1 1 1 0 0 1 1 0 0 2 0 0 2 0 2 0 0 2 2 2 0 0 0 1 1 1 1 2 1 1 1 0 2 0 1 0 0 0 0 1 1 1 0 2 1 0 0 0 1 0 0 0 0 1 0 1 0 1 1 0 0 1 2 1 2 2 1 1 2 2 0 1 2 0 2 1 0 0 0 0 0 1 1 0 0 1 0 0 2 2 2 0 0 1 0 1 2 2 1 0 0 0 0 2 1 0 0 0 0 0 0 0 0 2 0 0 0 2 2 0 0 0 0 0 0 0 0 0 0 0 0 1 1 0 1 1 1 2 0 2 0 1 0 2 0 2 2 0 0 1 0 0 0 0 0 0 1 0 0 1 0 0 0 0 0 0 0 0 0 2 0 0 1 0 0 0 0 1 0 0 0 1 0 0 0 1 1 1 0 1 2 1 0 0 1 1 1 1 1 1 2 1 0 2 1 1 0 0 0 1 0 0 1 1 0 1 1 1 1 1 2 0 0 1 0 0 0 0 1 1 0 1 1 1 0 1 0 0 0 0 0 1 1 2 0 1 1 2 2 0 2 0 0 1 2 1 1 1 1 0 0 0 2 2 0 2 2 1 0 1 0 1 1 1 1 0 1 1 1 1 0 2 0 0 0 0 1 0 0 2 0 0 0 2 1 0 2 2 2 1 0 0 0 1 1 2 0 0 0 0 0 0 1 1 1 1 1 2 2 2 0 2 1 1 1 0 0 0 2 0 1 0 0 1 1 1 0 1 2 1 0 0 0 1 0 0 0 0 0 0 0 0 2 0 2 0 1 1 1 0 1 1 1 0 0 0 0 0 0 0 0 0 0 0 0 0 2 2 0 0 0 2 0 2 2 0 0 0 1 1 1 1 2 1 0 0 0 0 2 2 0 1 1 0 0 2 2 0 0 1 0 2 0 0 0 2 0 0 1 0 2 2 1 0 1 1 1 1 1 0 0 0 2 2 1 0 0 1 1 1 1 1 2 0 0 0 0 0 0 1 0 2 1 2 0 1 0 2 0 2 2 0 1 1 0 2 0 0 1 0 0 1 2 0 0 0 0 0 0 2 2 0 2 2 0 0 0 0 0 0 1 0 1 0 0 0 0 0 2 2 2 0 0 0 0 0 0 1 2 1 1 2 0 0 1 0 1 0 0 0 0 0 1 0 0 0 0 0 0 1 2 0 0 1 0 0 1 2 0 0 1 2 0 0 0 0 0 0 0 0 0 1 1 1 1 0 1 0 0 0 1 0 2 0 0 1 0 2 2 2 0 1 0 0 1 1 1 0 0 1 1 1 0 1 1 2 0 1 1 1 0 1 1 1 1 0 1 1 1 1 2 1 1 0 1 0 1 0 0 0 1 1 1 1 0 0 1 0 0 0 0 1 1 1 0 1 1 1 2 0 1 0 0 0 0 0 1 0 0 0 1 0 0 2 0 0 0 0 1 0 1 0 1 2 2 1 1 1 0 0 0 0 1 0 1 0 1 0 2 2 0 2 1 0 0 1 2 1 1 2 0 2 1 1 1 1 0 0 0 1 2 2 1 2 0 0 0 1 2 1 1 2 1 0 0 1 2 0 2 1 0 0 0 0 1 1 0 1 0 0 0 0 1 0 0 1 0 1 1 1 0 1 0 0 2 0 0 0 0 0 2 2 0 1 0 1 1 0 0 0 1 0 1 2 0 1 1 0 0 0 1 1 1 0 1 0 0 0 0 0 0 0 1 2 0 1 1
54 1 1 1 0 1 1 1 2 0 0 0 0 0 0 0 0 0 1 1 1 2 0 2 2 0 0 1 2 1 1 0 1 1 0 1 2 1 0 0 2 0 1 2 0 0 0 0 0 2 2 2 1 1 0 0 1 0 1 0 1 2 1 0 1 1 1 1 2 0 0 0 2 2 1 2 2 1 1 0 1 0 2 1 1 0 0 0 1 2 0 0 0 0 0 1 0 1 1 2 1 2 1 0 0 0 2 1 1 0 1 2 1 1 1 1 1 0 1 0 1 0 1 1 0 1 1 0 2 2 2 2 0 0 0 0 0 0 0 0 0 0 0 0 0 0 0 0 1 1 1 0 0 0 0 0 1 0 1 1 1 1 1 2 2 2 1 1 1 1 0 1 2 0 1 1 2 1 0 1 0 1 0 0 0 0 1 2 0 0 1 1 1 1 0 1 1 2 1 0 0 1 0 1 2 0 2 0 1 0 0 0 1 0 0 2 1 0 1 2 0 0 0 1 0 2 1 1 0 1 1 1 1 2 1 1 0 2 0 2 0 0 2 2 2 0 1 0 0 0 0 0 1 0 0 0 0 1 0 1 0 0 0 1 0 0 0 0 1 1 0 2 0 2 0 2 1 0 2 0 0 0 0 1 0 0 0 2 1 2 1 1 1 1 2 0 1 0 0 1 0 0 1 0 0 0 0 0 1 1 0 2 0 1 1 0 1 0 1 0 0 2 1 2 2 0 2 0 0 0 0 1 0 0 0 0 0 2 0 1 2 0 2 2 0 1 0 0 1 0 1 0 0 0 0 0 0 0 0 0 2 2 2 0 2 0 2 0 2 0 2 2 0 0 0 1 0 1 1 1 0 1 0 0 0 0 0 0 0 0 0 1 0 0 2 0 0 2 0 0 0 1 0 2 1 1 0 2 0 0 0 1 1 1 1 2 1 0 0 0 0 0 0 1 0 2 0 0 0 0 0 0 0 2 0 1 0 2 0 0 1 1 1 0 1 1 0 2 2 0 0 0 0 1 1 0 1 1 1 1 2 0 1 1 0 0 2 1 1 0 2 1 1 1 0 0 0 0 0 2 2 2 0 1 0 0 1 0 2 0 1 2 1 2 2 0 0 0 1 0 1 1 2 0 2 0 1 1 2 0 0 0 0 0 1 1 0 0 0 1 1 1 0 0 0 0 0 1 0 2 1 1 0 1 2 1 2 1 2 1 1 1 1 1 2 0 1 1 1 1 1 1 0 2 0 2 0 1 0 0 0 0 1 1 1 0 0 1 1 1 0 1 1 0 0 1 1 0 0 2 0 0 1 0 1 0 0 2 1 1 0 1 0 0 0 0 0 0 0 0 0 2 2 1 0 2 1 0 1 1 0 0 1 1 1 1 1 2 1 0 0 0 0 0 0 1 1 1 0 0 2 2 0 0 1 1 2 0 0 2 0 1 0 2 0 1 1 0 0 0 0 2 1 0 0 0 0 1 1 1 1 0 0 0 2 2 0 2 0 0 0 0 0 0 0 0 2 1 1 1 1 0 2 2 2 1 2 0 1 0 2 0 0 1 0 0 1 2 1 1 0 2 0 2 1 2 1 1 1 0 2 0 0 1 0 1 0 1 0 0 0 0 0 2 0 1 1 0 1 1 0 0 0 1 1 1 0 0 0 0 0 0 1 1 2 0 2 0 0 0 0 0 0 0 1 0 1 0 1 0 0 0 1 0 0 0 1 0 2 2 0 0 2 0 0 0 2 1 1 0 1 0 1 1 1 1 1 0 0 2 0 2 2 2 2 0 0 1 0 1 2 0 0 0 0 1 0 0 0 1 1 0 1 1 1 0 1 1 2 1 1 1 1 2 2 0 0 1 2 0 1 1 1 0 0 0 0 0 0 0 0 0 0 0 0 0 0 1 1 0 2 2 0 2 0 0 0 0 0 0 2 2 2 0 2 1 0 0 2 0 0 0 1 1 0 1 0 2 2 2 2 2 2 1 0 2 0 1 0 2 0 2 0 0 2 0 2 2 0 0 0 2 2 2 1 1 0 1 0 2 0 0 0 0 0 2 2 0 2 0 0 0 1 2 1 0 0 0 0 0 0 2 0 2 0 0 0 1 1 0 0 0 1 0 0 1 0 0 0 0 0 0 1 1 0 0 1 0 0 0 1 1 0 1 1 1 1 0 0 0 0 0 0 0 0 1 0 0 1 1 1 0 0 1 0 0 0 0 0 0 0 0 0 0 0 1 1 0 1 0 0 0
55 0 1 1 0 0 0 1 1 1 0 0 1 1 0 1 1 1 1 1 1 1 0 2 2 0 0 1 1 1 0 1 1 1 0 1 1 1 0 2 0 0 0 0 0 0 0 0 2 0 0 0 1 0 1 0 2 0 0 1 0 2 0 1 0 0 0 0 2 0 1 1 2 2 2 2 2 1 1 0 1 0 2 0 1 1 0 0 1 2 0 0 1 0 1 2 1 1 1 2 1 2 0 0 0 0 2 1 1 0 0 2 0 1 0 1 1 0 0 0 0 2 0 2 0 1 0 0 1 1 0 0 0 1 1 1 0 0 0 0 1 0 0 1 0 1 0 0 1 1 0 0 0 2 0 0 0 1 0 0 0 0 1 2 0 2 1 0 2 2 0 2 2 0 1 1 2 0 0 0 0 0 1 1 0 0 2 0 0 0 2 0 0 0 2 0 1 2 1 0 0 1 0 1 2 1 2 0 2 0 0 1 2 0 1 1 0 0 2 0 1 1 1 2 0 1 1 2 0 2 1 1 0 0 2 0 0 2 0 2 0 0 1 1 2 1 1 0 0 0 0 0 1 0 0 0 0 1 0 0 0 0 0 0 0 0 0 1 1 0 1 0 1 2 0 0 0 0 2 0 0 0 0 0 0 1 0 1 0 2 0 1 2 2 2 0 0 2 1 1 0 0 2 2 0 1 1 1 0 1 0 1 0 1 1 0 0 0 1 0 0 2 1 1 2 0 1 0 0 1 0 1 0 0 0 0 0 1 1 0 1 0 2 1 0 0 0 0 1 1 0 0 0 1 0 1 1 0 0 2 2 2 2 0 2 1 1 2 2 0 0 0 0 0 0 0 0 0 0 2 0 1 0 0 0 0 0 0 0 0 0 0 2 0 2 2 1 2 1 1 0 1 1 1 1 0 1 0 0 0 2 0 0 0 0 1 1 1 0 0 0 1 1 2 1 2 2 1 1 1 0 1 1 1 1 1 0 1 0 1 2 0 2 2 0 2 0 0 2 0 0 1 0 2 2 2 0 0 0 0 0 0 0 1 0 0 2 2 2 1 2 1 2 2 1 0 1 0 1 0 1 2 0 2 1 1 0 2 2 2 2 0 2 1 1 0 0 1 1 0 1 1 1 1 1 0 1 1 2 0 1 0 0 0 1 1 0 0 1 0 0 2 2 2 0 1 0 0 0 2 0 0 1 0 0 1 1 2 1 1 1 1 1 1 1 0 1 1 1 1 1 1 0 0 2 2 2 0 1 0 0 0 2 2 0 0 0 1 2 0 1 2 0 0 1 0 1 0 0 2 0 0 1 1 0 0 0 1 1 1 0 2 0 0 0 0 1 1 1 1 1 1 1 1 0 1 2 0 1 0 0 0 1 0 1 0 0 1 1 0 0 0 0 0 0 1 1 1 0 0 1 1 0 0 1 1 2 0 0 1 2 1 0 0 2 1 1 1 0 1 0 2 1 0 0 0 0 1 1 0 0 0 1 0 1 2 1 2 0 0 1 0 1 1 0 0 1 2 0 2 2 1 1 0 1 0 1 1 1 1 1 0 0 2 0 0 0 1 2 2 0 2 0 1 2 2 1 1 2 1 2 1 0 0 0 0 0 1 0 0 0 0 1 2 2 1 1 0 1 1 1 1 0 2 0 0 1 0 0 2 1 0 0 0 0 0 0 1 0 0 0 0 0 0 0 1 0 0 2 0 0 2 2 0 0 1 2 0 2 2 0 0 1 1 1 0 1 1 0 2 0 2 0 0 1 0 1 2 1 1 1 1 2 0 0 0 1 0 0 2 2 0 0 0 1 1 1 0 0 1 2 0 0 0 0 0 1 1 1 0 0 0 0 2 2 1 1 2 1 0 0 1 0 2 1 0 0 1 1 0 1 1 1 1 0 0 1 0 0 0 2 2 0 2 0 0 0 0 0 0 2 2 0 0 0 1 1 0 1 0 0 0 0 1 0 1 0 0 0 0 1 1 1 0 0 1 0 2 0 2 0 1 1 1 1 0 1 0 1 0 0 1 1 1 1 1 0 0 0 1 0 0 0 0 1 0 0 1 2 0 1 0 0 0 0 0 0 0 1 1 1 1 0 2 0 0 0 2 2 0 0 0 1 1 1 0 0 0 0 0 1 0 0 1 1 0 2 0 0 0 2 0 0 0 0 2 2 0 1 0 2 0 0 0 0 0 0 1 2 0 1 1 0 1 0 1 2 0 1 1 0 0 1 0 0 0 0 1 2 0 1 1
56 1 2 1 1 0 0 1 1 1 1 0 0 0 0 0 0 1 2 0 0 1 1 1 2 0 0 1 1 1 1 1 1 1 0 0 2 2 0 1 1 1 0 0 0 0 0 0 1 1 0 1 1 0 1 1 1 0 0 1 1 1 2 2 0 0 0 1 2 0 1 1 1 2 1 2 1 1 1 1 0 0 1 1 1 0 0 1 1 1 0 0 1 1 0 1 1 1 0 2 0 1 0 1 1 1 2 1 0 0 0 1 0 1 0 2 1 0 1 0 1 0 0 2 0 1 0 0 2 2 0 0 1 1 0 0 0 0 2 0 1 0 1 0 1 0 0 0 0 0 0 0 0 1 1 1 0 1 0 0 1 1 1 2 1 2 1 1 1 1 0 1 0 2 0 0 0 1 0 1 0 1 1 1 0 0 2 2 1 0 2 0 1 1 0 0 2 1 0 0 0 1 0 1 2 0 2 0 2 0 1 1 2 0 0 2 2 0 1 1 1 1 1 1 0 1 2 2 0 2 0 0 0 0 2 0 0 2 0 1 0 1 1 2 2 0 0 0 0 0 0 0 2 0 0 1 1 0 0 0 0 0 0 0 0 0 0 0 2 0 0 2 0 2 0 0 0 0 1 0 0 1 1 1 0 0 0 2 2 2 1 1 1 1 2 0 0 0 0 0 1 1 2 0 0 0 0 0 2 2 0 0 0 1 1 0 0 0 1 0 1 2 1 2 1 0 1 0 0 1 0 1 1 1 1 1 1 0 2 0 0 0 1 2 0 1 0 0 1 1 0 0 0 0 2 0 1 0 0 0 0 0 0 0 0 0 0 0 2 0 2 2 0 0 1 0 0 0 0 1 1 0 0 0 2 0 0 0 0 0 0 0 0 1 2 0 0 0 1 2 0 2 1 0 0 0 1 2 0 0 1 0 0 0 0 2 1 1 0 0 0 1 1 1 0 1 0 0 0 0 1 0 0 1 1 1 0 1 0 0 1 1 2 2 0 2 0 0 1 0 0 0 0 2 1 1 0 2 2 1 1 0 0 1 0 1 1 2 2 0 0 0 2 2 0 0 0 0 2 1 1 2 0 1 1 1 0 0 2 0 1 1 1 2 2 0 0 0 0 0 1 2 1 1 1 0 1 1 0 0 0 1 1 0 1 0 0 1 0 1 1 2 2 2 1 1 1 1 1 1 1 1 0 0 1 1 1 1 2 2 1 1 1 1 2 0 1 0 2 2 1 1 0 1 1 0 0 1 0 0 0 1 0 2 1 1 1 0 2 0 0 2 1 0 1 1 2 1 0 2 0 0 0 0 0 0 0 1 0 0 0 1 1 0 1 1 1 0 0 0 0 1 0 1 0 2 0 0 1 1 1 0 0 1 0 1 0 1 0 0 0 0 0 0 0 1 1 2 0 0 0 0 0 0 1 0 1 0 0 2 0 0 2 2 0 0 0 1 0 1 1 2 0 1 1 1 0 2 2 0 0 0 2 0 2 2 0 2 0 0 2 0 1 0 0 1 0 1 1 0 1 0 1 1 1 1 0 1 2 0 1 1 1 2 0 0 0 1 1 1 0 1 0 1 1 2 0 2 2 0 1 0 0 0 0 0 0 1 1 0 0 0 0 2 2 1 0 0 0 0 0 0 0 2 0 0 2 0 1 1 0 0 0 0 1 0 1 1 1 1 0 1 0 0 0 1 0 0 1 0 0 0 1 0 0 1 2 0 2 2 1 0 0 1 1 0 2 0 0 1 0 2 1 1 1 1 0 1 0 1 1 1 2 0 0 1 0 0 0 0 0 0 0 0 2 1 0 0 0 2 2 1 1 1 1 1 2 2 1 1 1 1 2 2 2 1 1 2 0 0 0 2 0 1 1 0 0 0 1 0 0 0 0 0 0 0 0 2 1 0 1 0 0 1 0 0 0 1 0 0 2 2 0 0 0 1 0 0 2 0 0 0 0 2 0 0 0 0 1 0 2 0 1 1 0 2 0 1 0 1 1 2 1 1 1 0 1 1 0 0 1 1 2 1 2 0 2 1 0 1 1 0 1 1 1 1 1 1 1 1 0 1 0 0 0 0 1 0 0 0 0 2 0 2 0 0 0 0 0 1 1 1 0 1 0 0 0 0 0 0 1 1 1 0 0 0 0 0 0 0 1 1 0 0 1 1 1 0 1 0 1 0 1 0 0 1 0 0 0 0 0 0 0 1 0 0 0 0 0 1 0 0 0 0 0 0 0 0 1 0 0 0
57 1 0 2 0 0 0 1 1 1 0 0 1 2 1 1 0 1 2 0 0 1 0 2 2 0 0 1 2 1 1 2 0 1 2 1 2 2 0 0 2 0 0 0 1 0 1 0 2 0 0 1 1 0 1 0 1 0 2 1 1 1 1 0 0 0 0 0 1 0 0 1 1 2 1 2 2 2 2 1 1 0 1 1 2 1 0 0 1 1 0 0 1 1 0 2 0 0 0 0 0 2 0 0 1 0 1 1 1 0 0 1 0 1 0 0 1 0 1 0 1 1 0 2 0 1 0 0 1 1 0 0 0 1 1 1 1 0 0 0 0 0 0 0 2 0 1 1 1 1 0 0 0 0 1 0 1 0 0 2 0 0 1 1 0 1 1 1 1 1 0 1 1 1 1 1 1 1 0 1 0 1 0 0 0 0 2 2 0 0 1 1 0 0 1 0 0 2 0 0 0 0 0 0 2 0 2 0 2 0 0 0 0 0 0 2 1 0 1 1 0 0 1 2 0 1 1 1 0 1 0 0 0 0 1 0 0 2 1 1 1 0 2 1 1 0 0 0 0 0 0 0 1 0 0 1 0 2 0 0 0 0 1 1 0 0 0 0 1 1 1 2 1 1 0 1 0 0 1 0 0 1 1 1 0 1 0 1 1 2 1 2 1 2 2 0 1 0 0 1 0 0 2 1 1 1 0 0 0 1 0 1 0 1 1 1 0 0 1 0 0 1 2 1 2 0 1 0 1 0 0 1 0 0 0 0 0 0 2 0 0 0 1 1 0 2 0 1 1 0 1 1 0 1 1 1 2 0 0 1 1 2 1 1 1 0 0 2 2 0 0 0 1 1 1 0 0 0 0 1 1 0 1 1 1 0 0 0 0 1 0 0 0 0 2 0 0 0 1 1 0 1 1 1 0 1 1 1 0 0 0 0 1 1 1 1 0 1 0 0 0 1 1 1 2 1 1 1 1 1 0 0 1 0 0 1 0 1 1 0 1 0 2 0 1 1 0 1 2 1 0 0 0 2 1 1 0 1 0 1 1 1 0 1 0 1 1 1 1 0 1 1 1 1 1 1 0 0 1 2 1 1 0 0 0 0 0 1 2 1 0 2 1 0 1 0 0 0 0 1 1 1 2 0 2 1 2 2 1 0 1 0 0 0 1 1 0 1 0 1 1 2 1 2 1 0 0 0 0 2 0 0 0 0 1 0 0 2 1 1 0 1 1 1 1 1 0 1 1 2 0 1 0 2 0 0 0 0 2 0 0 0 1 2 0 1 1 1 1 1 0 0 0 0 0 0 1 0 0 2 0 0 1 1 0 0 0 1 0 0 0 0 0 0 0 1 0 0 0 0 0 1 0 1 0 2 2 0 0 1 1 0 1 2 0 1 1 0 0 0 0 0 0 0 0 1 1 0 0 0 2 2 0 0 2 0 2 0 1 2 1 1 0 1 1 1 1 1 0 1 0 2 2 2 0 0 0 2 2 0 0 0 0 0 2 2 0 1 1 1 1 1 0 0 2 0 2 0 1 0 1 0 2 1 2 1 2 1 1 1 1 0 0 1 0 0 0 2 2 2 0 2 0 1 2 2 0 2 2 0 0 0 0 0 0 1 0 1 2 0 0 0 0 1 1 1 0 0 2 2 1 1 0 2 2 2 2 0 1 2 0 0 1 0 0 0 0 0 0 0 0 0 0 1 0 2 1 0 1 0 0 1 2 0 0 1 2 0 1 1 0 0 0 1 1 0 0 1 1 1 0 1 1 1 1 0 0 2 0 1 1 0 2 0 1 1 0 1 0 1 1 0 0 0 2 0 1 0 0 0 1 1 1 1 1 0 2 1 0 0 0 0 0 2 2 1 1 1 0 1 0 1 0 0 0 1 1 0 1 0 1 1 0 1 0 0 1 0 0 0 1 1 1 2 0 0 0 0 1 1 0 1 0 0 0 0 0 0 1 0 0 0 0 1 0 1 0 1 2 2 1 1 2 0 0 1 0 2 0 2 0 2 0 2 2 0 2 2 0 0 1 2 1 1 1 2 0 1 0 1 0 0 0 0 1 2 2 0 1 0 0 0 0 1 0 2 1 2 0 0 0 1 0 1 0 0 0 0 1 0 0 0 2 1 1 0 1 0 0 0 2 0 1 1 1 0 1 0 0 0 1 1 0 0 1 1 1 0 0 0 1 0 0 0 0 0 1 1 1 0 0 0 0 0 0 0 0 0 0 1 0 0 0 0 0 1 1 0 1 0 0 0
58 0 1 2 1 0 0 2 2 0 0 0 0 1 0 0 0 2 2 2 2 1 0 2 2 0 0 1 1 1 1 1 2 2 0 1 1 1 0 1 1 0 0 0 0 0 0 0 1 1 0 1 0 0 2 1 1 2 2 0 1 1 2 2 0 0 0 1 1 0 0 0 1 2 1 2 2 0 0 0 0 0 2 0 2 0 1 1 1 1 0 1 0 0 0 2 0 0 0 0 1 2 0 0 0 0 2 1 1 0 0 1 1 2 2 2 2 0 1 0 1 0 2 0 0 0 2 1 2 2 0 1 0 0 1 0 0 0 0 0 0 0 0 1 0 0 0 0 0 0 0 1 0 0 0 0 0 0 0 2 2 1 1 1 0 1 1 0 0 1 0 1 0 2 0 0 0 2 0 1 0 2 0 0 0 0 0 0 0 0 0 0 0 0 2 0 0 2 0 0 0 0 1 1 2 0 1 0 1 0 1 1 1 0 1 1 1 0 2 0 1 1 0 2 0 1 1 1 0 1 0 0 0 0 2 0 0 2 0 1 0 0 0 1 1 0 0 0 1 1 1 1 1 0 0 2 1 2 1 2 1 1 0 0 0 0 0 0 0 0 0 2 2 2 0 1 1 2 2 0 2 0 0 0 0 2 0 0 0 2 1 0 1 2 1 0 1 0 0 1 1 0 2 2 1 1 0 1 0 1 1 2 0 0 0 0 1 1 0 0 0 1 1 1 1 0 1 0 0 1 0 2 0 0 0 0 0 1 1 0 1 0 2 2 0 2 0 1 2 0 1 1 0 0 2 0 1 0 0 2 2 2 1 1 1 0 1 1 2 1 0 0 1 1 1 1 0 0 0 1 0 1 0 0 0 0 0 0 0 0 0 0 1 1 2 2 2 1 0 0 0 0 0 1 1 0 0 1 0 0 0 0 0 0 0 2 1 1 0 0 0 1 0 0 1 1 1 1 2 0 1 0 1 1 1 1 0 0 0 0 1 1 1 1 1 1 1 1 1 0 0 0 0 1 2 1 2 2 2 2 2 0 0 0 0 2 0 2 2 0 1 1 2 2 2 0 1 0 2 0 1 2 0 1 0 1 0 0 2 0 1 2 1 0 0 0 1 1 1 0 1 2 1 1 1 0 2 0 1 0 1 0 0 0 0 1 0 0 1 1 0 2 2 2 0 0 0 1 0 2 0 1 0 0 0 0 1 0 2 0 1 2 0 0 0 0 1 1 1 1 0 1 1 0 2 2 2 0 1 0 0 0 1 2 0 1 1 1 1 0 1 2 0 0 0 0 0 0 1 1 0 0 1 1 0 0 1 1 0 0 0 0 1 0 0 0 0 0 0 1 0 2 1 0 0 2 1 0 0 0 0 0 0 0 1 0 0 1 0 0 0 0 0 0 0 1 1 1 0 0 0 1 0 0 1 1 2 1 0 1 0 1 1 1 1 0 0 1 0 0 1 0 1 0 1 1 0 2 2 0 0 0 1 0 2 2 1 2 1 1 1 1 1 0 0 1 1 0 1 0 1 0 2 2 2 2 1 0 1 1 1 0 1 2 1 1 0 1 1 1 0 1 0 0 0 0 1 2 2 0 1 1 1 0 0 1 0 1 1 0 0 0 2 2 1 0 1 0 0 0 0 0 0 2 0 0 1 0 0 1 0 1 0 1 1 0 1 1 0 0 0 0 0 1 0 0 0 0 2 2 0 0 2 0 1 1 2 2 0 0 0 0 0 0 0 0 1 0 0 2 0 2 1 1 1 1 0 2 1 2 0 1 2 1 2 0 1 0 0 0 0 0 0 0 1 1 1 0 1 1 2 0 0 0 0 0 0 1 1 0 0 0 1 2 1 1 1 2 2 0 1 1 1 0 0 0 0 0 0 0 0 0 1 1 0 0 1 0 0 2 0 0 1 2 0 1 0 0 0 0 0 1 0 0 0 0 2 0 2 0 0 0 0 1 0 2 0 2 1 2 2 2 1 0 0 2 0 2 0 1 1 2 1 1 2 0 2 1 0 0 1 2 2 2 2 1 1 2 0 1 1 0 0 0 1 1 1 2 2 0 2 0 0 0 0 2 2 1 0 0 0 1 0 1 0 1 0 1 1 1 1 1 1 1 0 1 0 0 0 1 1 0 1 1 0 0 1 1 0 0 1 1 0 0 1 1 2 0 1 0 1 1 0 1 1 1 0 0 1 0 0 0 0 1 0 0 2 1 0 1 1 0 0 1 1 0 1 0 1 2 1 2
59 0 1 2 0 0 0 0 0 1 0 1 0 1 1 1 0 1 2 1 1 1 0 2 2 0 0 2 2 0 2 0 0 0 0 0 1 2 0 1 1 0 1 1 0 1 0 0 0 2 1 1 0 1 1 0 0 0 0 0 2 2 2 0 0 1 0 2 1 0 0 1 2 2 2 2 1 0 0 0 0 0 2 1 0 0 0 0 2 2 0 0 0 0 0 1 0 1 1 1 0 2 1 0 0 0 2 0 0 0 0 2 1 1 1 1 1 0 1 0 2 1 2 0 0 0 2 1 1 1 0 0 1 1 0 0 1 0 1 0 0 0 0 0 0 0 1 0 0 0 1 0 0 1 1 1 1 1 0 1 1 1 2 2 2 2 0 0 1 2 0 2 0 2 0 0 0 0 0 0 0 2 1 1 1 1 1 2 0 0 1 1 1 1 0 1 2 2 0 1 1 0 0 1 2 0 2 2 0 0 1 1 1 0 0 2 1 0 1 1 1 1 0 2 0 0 0 2 0 1 0 0 0 1 1 1 1 2 0 2 0 0 2 1 1 0 0 0 0 0 0 0 0 1 1 2 0 2 0 1 0 0 0 2 1 1 0 1 2 0 0 0 2 2 1 0 0 0 0 0 0 1 0 0 0 1 0 0 0 2 0 1 1 1 2 0 2 0 0 0 0 0 1 0 0 0 1 1 1 1 1 1 0 2 2 1 0 0 1 0 1 2 1 2 2 0 1 0 0 1 0 2 0 0 0 0 0 1 1 1 1 1 2 1 1 0 1 0 1 2 0 0 1 0 0 0 0 0 0 1 2 2 2 0 2 0 0 2 2 0 0 0 0 0 1 0 0 2 2 2 0 0 0 1 1 0 0 0 0 1 0 0 2 0 2 2 0 2 1 0 0 0 0 1 0 0 0 2 0 0 0 1 0 0 0 0 0 0 1 0 1 2 0 1 0 1 0 0 2 1 1 0 1 1 1 1 1 1 0 1 2 0 1 0 2 2 1 0 0 0 0 0 0 2 0 0 0 1 1 2 2 0 0 1 0 1 1 2 2 0 0 0 1 1 1 1 1 1 1 1 1 1 0 1 0 1 0 0 1 0 0 1 0 2 1 0 0 0 1 0 0 2 1 1 1 0 2 0 0 0 0 0 1 0 1 0 0 1 0 2 2 2 2 2 0 1 1 1 1 1 1 1 0 0 0 0 1 1 2 0 1 2 2 1 2 1 2 2 1 1 0 0 0 2 0 0 0 0 0 0 0 0 0 1 1 0 0 0 0 0 0 1 1 0 1 1 2 0 0 1 0 0 2 2 0 0 2 2 1 1 0 1 1 0 0 0 0 1 1 2 0 1 0 0 1 2 1 0 2 2 0 1 0 0 2 0 0 1 1 0 0 0 0 0 0 1 1 2 0 0 1 1 0 0 2 0 2 0 0 2 0 1 0 0 1 0 0 0 1 2 0 2 1 1 0 0 0 2 2 0 0 0 0 1 1 1 0 2 0 0 0 0 0 0 2 0 2 1 1 1 2 0 2 0 2 2 0 2 2 0 2 0 1 2 1 0 0 2 0 2 1 1 0 1 1 2 0 1 1 0 0 0 0 0 0 0 0 1 0 0 0 0 0 2 2 1 0 1 0 0 0 0 0 2 1 0 2 0 1 1 0 0 1 0 2 0 2 0 0 1 0 1 0 0 0 0 1 0 0 0 0 0 2 1 0 0 2 0 2 2 0 0 2 2 1 0 1 2 1 0 1 0 0 0 1 1 0 2 0 2 0 0 2 0 2 0 0 1 0 0 1 0 0 0 1 2 1 0 0 0 0 0 2 1 1 0 1 2 1 1 1 1 0 2 1 0 0 1 1 0 1 2 1 0 0 0 0 0 1 1 1 1 0 1 0 0 1 1 0 1 1 0 2 2 1 0 1 0 0 0 1 1 0 0 0 1 0 0 2 0 0 0 0 0 0 1 0 0 0 0 1 1 2 0 0 0 1 2 0 2 0 2 1 1 1 0 1 1 0 0 0 1 1 1 2 1 0 1 0 1 0 0 0 0 1 1 1 2 2 2 0 2 0 0 1 2 2 2 0 0 0 2 0 0 0 0 0 2 2 0 0 0 1 2 0 0 0 0 0 1 0 1 2 0 0 0 0 0 0 0 2 0 1 1 1 1 1 0 1 0 1 0 0 0 0 0 1 0 0 1 0 0 0 0 0 0 0 0 0 2 0 0 0 0 0 0 1 0 0 1 2 2
60 1 1 1 0 0 0 1 1 1 0 0 0 0 0 0 0 2 0 0 1 2 0 0 1 1 1 0 2 2 1 2 1 2 0 1 2 1 0 0 1 0 0 0 0 0 0 0 1 0 1 1 1 0 1 0 0 0 0 0 0 1 1 0 0 0 0 0 1 0 0 1 2 2 2 2 2 1 1 0 1 0 2 0 2 1 0 0 0 2 0 0 1 0 1 1 0 1 1 1 1 2 1 0 1 1 2 0 1 1 0 2 1 1 1 1 1 0 0 0 2 0 1 1 0 1 1 0 0 0 0 1 0 0 0 0 0 0 0 0 1 0 1 0 1 0 0 0 0 0 0 1 0 0 0 0 0 2 0 0 0 0 2 2 1 2 1 1 1 2 1 1 1 1 0 1 0 1 0 1 0 2 0 0 0 0 0 0 0 0 1 0 0 0 1 0 1 1 0 0 0 0 0 1 2 0 2 1 0 1 0 0 1 0 0 2 0 0 2 0 0 0 1 2 0 2 2 0 0 0 0 0 0 0 2 0 0 2 1 1 0 0 2 1 1 0 0 0 0 0 0 0 2 0 0 2 1 1 0 1 0 0 0 1 0 0 1 1 2 0 0 0 0 1 0 0 0 1 1 0 1 1 0 0 0 0 0 2 2 2 2 2 0 1 2 0 0 1 1 2 0 0 1 0 0 0 0 1 1 1 0 1 0 1 1 0 1 0 1 0 0 2 1 2 1 0 1 0 1 0 0 1 1 1 0 0 0 2 0 0 1 1 2 2 1 0 2 0 0 1 1 0 0 0 0 0 1 0 0 1 1 1 2 0 2 1 1 0 2 0 1 1 0 0 0 1 0 2 2 2 0 0 0 1 1 1 0 0 0 2 1 0 1 0 2 1 0 2 1 1 0 1 0 2 2 0 0 1 0 0 1 1 0 0 2 2 0 1 0 0 0 1 1 1 0 1 0 0 1 1 0 1 1 0 1 1 0 1 0 0 1 1 1 0 1 1 0 0 1 0 0 0 0 2 0 0 0 2 2 2 1 0 1 0 0 2 0 2 2 2 1 1 1 1 1 0 1 0 1 1 0 2 0 1 1 0 0 0 1 0 1 0 1 1 1 0 1 0 1 1 0 2 2 0 1 0 1 1 0 0 0 0 0 0 1 1 0 0 1 2 1 2 2 2 1 1 1 0 0 2 1 0 0 0 0 0 1 0 2 2 0 0 1 1 1 0 1 0 2 2 2 2 0 2 0 0 0 0 2 0 0 0 0 2 1 1 0 0 1 0 0 0 0 0 1 0 1 0 0 1 1 0 0 0 0 0 0 1 1 1 0 1 0 0 0 0 0 0 0 1 0 2 0 0 2 2 0 0 0 0 0 0 0 1 0 1 0 0 0 0 0 0 0 0 0 0 2 1 0 0 1 1 0 0 1 1 2 0 0 0 2 0 0 1 1 1 1 0 0 1 0 1 1 2 0 0 0 2 2 0 0 0 0 0 2 2 0 2 0 0 1 0 0 1 0 0 2 1 2 0 1 0 2 2 2 1 2 0 1 1 1 0 0 2 0 1 0 2 1 2 0 2 0 2 1 2 2 2 2 0 0 0 0 1 0 0 0 2 1 0 0 0 0 2 1 1 0 0 2 2 1 1 1 1 1 1 0 0 0 2 0 1 0 0 1 0 1 1 0 1 0 1 0 0 1 1 0 0 1 0 0 1 2 0 1 1 2 0 1 1 2 0 1 0 0 0 1 2 2 0 1 0 1 1 0 0 1 2 1 2 0 1 2 0 1 1 0 1 0 0 1 1 0 0 1 0 1 1 2 0 1 0 1 1 1 0 2 2 2 2 0 2 0 2 2 0 0 1 1 0 0 1 1 1 0 0 0 1 2 2 1 1 0 0 0 0 1 0 0 0 1 1 0 2 0 0 0 0 0 0 1 1 0 0 0 2 0 0 2 1 1 0 0 0 0 2 0 1 1 1 2 1 2 0 0 0 0 2 0 2 1 1 1 1 2 1 1 0 0 0 0 2 1 1 2 1 1 0 0 2 1 0 0 0 1 1 2 1 2 1 0 1 0 0 1 1 1 1 0 1 0 2 0 1 0 0 0 1 2 0 0 0 2 0 0 0 0 0 0 0 2 0 2 0 0 0 0 0 0 0 0 0 0 0 1 0 0 0 2 1 1 0 1 0 0 2 0 0 2 0 0 0 0 1 0 0 2 0 1 1 0 0 0 1 1 0 0 0 2 0 1 0
61 1 1 2 1 0 0 1 1 1 0 1 0 1 2 1 0 1 1 1 1 1 0 1 1 0 1 1 1 2 0 1 2 2 0 1 1 1 0 0 1 0 0 0 0 0 0 1 0 2 0 1 2 2 0 1 1 0 1 1 1 1 0 0 1 1 1 0 0 0 0 0 1 2 0 2 2 0 0 0 0 0 2 0 1 0 0 0 1 2 0 0 2 1 0 2 1 2 2 2 1 2 1 0 0 0 2 0 0 0 0 2 1 1 1 1 1 0 1 0 2 0 1 1 0 1 0 0 2 1 1 1 0 0 0 0 0 0 0 0 0 0 0 0 0 0 0 0 0 0 0 0 0 0 1 0 1 1 0 2 2 0 2 1 0 1 1 1 1 1 0 1 1 1 0 0 0 0 0 0 0 1 1 1 1 1 1 1 1 1 0 2 0 2 1 1 2 2 1 1 1 1 1 0 0 0 1 0 0 0 0 2 0 0 0 2 1 0 1 1 1 1 0 0 0 0 2 1 0 0 1 1 1 1 1 0 0 2 0 1 0 1 2 1 1 0 0 1 1 1 1 1 1 1 1 1 1 2 0 0 0 0 0 0 1 0 0 0 1 1 0 2 1 2 0 0 0 0 2 0 0 0 2 2 0 0 1 2 0 2 2 0 0 2 1 0 0 0 0 0 2 1 1 0 0 1 0 1 0 0 2 1 0 1 1 0 1 1 2 0 1 2 0 1 1 0 2 0 1 1 0 1 0 0 1 0 0 1 1 0 1 1 2 2 0 1 0 0 2 0 1 1 1 0 0 0 1 0 0 2 2 2 1 0 1 0 0 2 2 1 0 0 1 0 1 1 0 1 1 1 0 0 0 1 1 1 0 0 0 0 0 2 2 0 2 2 2 1 1 2 0 2 1 0 0 0 1 1 0 0 1 1 0 0 0 1 1 0 0 0 0 0 0 2 1 2 1 0 0 0 0 0 1 1 1 1 1 2 1 0 1 1 2 0 0 0 0 0 2 0 0 1 0 1 2 1 1 1 1 1 0 0 1 0 0 1 1 2 2 0 1 0 0 0 0 1 0 2 2 0 0 2 0 2 2 0 0 0 1 0 0 1 1 1 1 0 1 0 1 1 0 2 1 1 1 2 2 0 0 0 0 2 0 2 0 2 1 0 2 1 1 2 1 1 1 0 0 0 1 2 1 1 0 0 0 0 1 1 0 2 1 0 1 0 1 1 0 1 1 1 1 1 0 2 0 1 0 2 1 0 0 0 0 2 1 1 1 1 0 1 0 0 1 0 0 1 1 0 0 1 1 0 1 0 1 0 0 0 0 0 0 1 0 0 0 0 0 1 1 1 0 1 1 0 0 1 1 0 1 1 0 0 0 0 0 0 0 0 0 0 0 0 0 0 0 1 0 2 0 0 1 1 1 0 1 1 1 0 1 2 1 2 0 1 0 1 2 1 1 1 1 2 0 0 1 1 0 1 1 0 0 0 1 0 1 2 0 2 0 0 0 0 0 2 0 0 2 1 2 0 1 1 2 1 1 1 2 1 1 0 2 0 0 1 0 0 0 2 0 1 1 1 0 1 1 2 1 1 1 0 0 0 0 0 0 1 0 0 1 0 0 0 0 2 1 1 0 0 0 0 0 0 0 2 1 0 1 0 1 2 1 1 0 1 2 0 2 0 0 0 0 0 0 0 0 1 0 0 1 0 0 0 2 0 0 0 2 2 0 0 0 0 1 0 0 0 1 0 0 2 0 2 0 0 0 1 1 1 0 1 0 1 1 0 0 0 0 0 0 0 1 0 0 0 1 1 1 0 0 1 1 1 1 1 1 0 1 2 2 2 1 1 1 2 2 0 0 1 0 0 0 2 1 0 0 0 0 1 1 1 1 1 0 0 1 1 0 1 1 0 1 1 1 2 0 0 0 0 0 0 1 2 0 0 0 0 0 0 1 0 0 0 0 1 0 2 0 1 1 1 1 1 2 0 0 0 1 0 2 1 0 1 1 1 2 0 2 2 0 0 0 2 0 0 1 1 0 1 0 1 0 0 0 1 2 0 0 0 0 0 0 0 0 1 1 2 2 2 0 0 1 1 0 2 0 0 1 1 1 0 0 0 1 1 1 0 0 0 0 0 1 1 1 1 2 0 1 0 0 0 0 0 0 0 0 2 2 0 2 0 0 1 0 0 0 0 0 2 2 0 0 0 0 0 0 0 0 1 1 2 1 0 0 0 0 0 0 0 2 0 1 0
62 1 1 1 0 1 2 1 1 1 1 0 1 1 1 1 0 1 1 2 2 1 0 2 2 0 1 0 1 1 0 0 1 1 0 0 2 1 0 1 1 0 0 1 0 2 2 0 2 0 0 0 0 0 1 1 2 1 2 0 2 2 2 1 1 1 1 1 1 0 0 0 1 2 1 2 2 2 2 0 2 0 2 1 1 0 0 1 2 2 1 1 1 0 0 2 0 1 1 2 1 2 1 0 1 1 2 1 0 0 0 1 1 2 1 2 2 0 1 0 2 0 2 0 1 0 1 0 1 1 0 0 0 0 1 0 1 0 0 0 0 0 0 0 0 0 0 0 1 1 1 0 0 0 0 0 0 2 1 2 2 2 1 2 0 1 1 1 0 2 1 1 1 1 1 1 0 0 0 0 0 1 0 0 0 0 2 1 1 0 1 0 1 1 0 0 1 0 0 0 0 0 0 2 2 0 2 0 1 0 0 0 1 0 0 2 1 0 2 1 1 1 0 1 0 2 1 2 0 2 0 0 0 0 2 0 0 2 0 0 2 0 1 1 2 0 0 0 0 0 0 0 1 0 0 2 2 1 1 1 1 1 0 0 0 0 0 1 1 0 1 2 1 1 0 0 0 0 0 0 0 2 0 0 1 1 0 2 2 2 2 2 1 2 2 0 1 2 0 2 2 1 1 0 0 0 0 0 0 1 0 1 0 2 2 0 1 1 1 0 0 2 2 2 0 0 0 0 1 0 0 2 0 0 0 0 0 1 1 0 1 0 2 1 1 1 2 0 1 2 0 0 1 0 1 0 1 0 0 1 1 1 1 0 1 0 1 1 1 1 0 0 1 1 2 1 0 0 0 1 1 0 0 0 1 0 0 1 1 1 0 0 1 0 0 0 0 2 1 2 0 1 1 1 1 0 0 0 0 0 0 0 0 0 0 1 0 0 0 0 0 0 1 1 1 2 1 0 1 1 0 0 1 1 1 1 1 0 0 0 0 2 2 2 0 1 0 0 0 0 0 1 0 2 0 0 0 2 2 2 2 0 0 1 0 0 2 2 2 0 0 0 1 1 0 0 0 0 1 1 1 2 0 2 0 1 1 0 2 0 2 2 1 2 0 0 0 0 1 1 1 1 1 1 1 0 2 0 0 0 0 1 0 0 0 1 0 0 1 1 1 1 2 2 1 0 0 0 1 1 1 0 1 0 0 1 1 1 2 1 0 0 2 1 2 0 2 1 1 2 1 1 0 1 1 2 1 1 0 0 0 1 0 2 0 2 2 0 2 0 0 2 1 0 0 1 1 0 0 0 2 0 0 0 0 0 0 1 0 0 1 1 0 0 0 0 0 1 2 2 0 0 0 0 0 2 1 0 2 2 1 0 0 2 0 1 1 0 0 0 0 0 0 0 0 0 1 2 0 0 1 1 0 0 2 0 1 0 0 1 1 1 0 1 1 0 0 1 0 0 1 2 0 1 0 0 0 2 2 0 0 0 1 0 1 2 0 1 1 1 0 1 2 0 0 1 1 1 2 0 1 1 2 2 1 2 0 0 2 0 2 0 0 1 0 0 0 2 0 2 1 0 0 1 0 1 1 1 2 0 1 1 0 0 0 0 0 2 0 1 0 0 1 1 1 0 0 0 0 0 0 0 0 2 0 0 2 0 0 1 0 0 0 0 0 0 0 1 0 0 0 0 0 1 0 0 0 0 0 0 0 0 2 1 0 1 2 1 1 1 0 0 1 2 2 0 0 0 0 2 0 2 0 0 0 2 0 1 1 2 0 2 2 1 1 1 0 1 0 1 2 0 0 0 1 1 0 0 0 0 2 2 0 0 0 0 2 1 2 1 0 2 1 1 1 1 0 2 1 0 0 1 1 0 0 0 0 1 1 0 1 1 0 1 0 0 1 0 0 1 1 1 0 2 0 0 0 0 1 1 0 1 0 0 0 0 1 0 1 0 0 0 2 0 0 1 0 1 2 1 1 1 1 0 0 1 1 2 0 1 2 2 0 2 1 0 1 2 0 0 0 2 1 1 2 1 1 2 1 2 2 1 0 0 1 1 1 0 1 0 0 0 0 0 0 2 2 1 1 1 1 1 1 2 1 0 0 0 0 0 0 0 2 0 0 0 1 0 0 0 2 0 1 0 0 1 1 1 0 1 1 0 0 0 0 2 2 0 2 0 0 1 0 0 0 0 0 0 0 0 0 0 0 1 0 0 0 0 0 2 0 0 1 0 0 0 0 1 2 0 1 1
63 0 1 1 0 1 1 0 0 2 0 0 0 0 0 0 0 1 1 0 0 1 1 2 2 0 0 1 2 0 1 1 0 0 0 1 1 2 0 0 1 0 0 1 0 1 0 0 1 1 1 2 1 0 1 0 1 0 1 0 1 2 2 2 1 1 1 0 1 0 0 2 2 2 2 2 2 1 1 1 0 0 2 0 1 0 0 2 2 2 2 2 1 0 0 1 0 2 1 2 0 0 1 0 1 1 2 0 1 0 0 1 0 1 1 1 1 0 0 0 2 0 0 2 0 1 0 1 2 1 0 1 0 1 0 0 0 0 0 0 0 0 0 0 0 1 2 0 0 1 1 0 0 1 1 1 0 0 0 0 0 0 2 2 1 2 2 1 1 2 0 1 0 2 0 0 0 1 0 1 0 2 0 0 2 2 0 1 1 1 1 1 0 0 1 0 0 1 0 1 1 0 0 1 2 0 1 0 0 0 0 1 0 0 0 2 1 1 0 0 1 1 0 2 0 0 0 1 0 1 0 0 1 1 0 0 0 2 0 2 0 0 2 1 1 0 0 0 0 0 0 0 1 0 0 1 0 1 1 0 0 0 0 0 0 0 0 0 2 2 0 2 1 2 0 0 0 1 1 0 1 0 0 0 1 0 0 0 0 1 0 0 0 2 2 0 0 1 0 1 1 0 2 0 0 1 0 0 2 2 0 1 0 1 1 1 0 1 0 0 0 1 1 2 1 0 1 0 1 1 0 2 0 0 0 0 0 0 2 1 1 1 1 2 0 0 0 1 1 2 0 0 0 0 2 0 1 0 0 0 0 0 1 0 1 1 0 2 2 0 0 0 0 0 0 0 0 1 1 2 0 2 0 1 1 1 0 1 1 1 0 1 0 0 2 0 0 1 2 2 0 2 0 2 0 2 0 1 0 0 1 0 0 0 0 0 0 0 0 0 0 0 1 1 1 1 1 0 1 0 1 0 1 0 2 2 1 2 0 1 1 1 2 1 1 2 0 2 2 0 0 0 0 2 1 1 0 2 2 0 0 0 0 0 0 2 0 1 1 1 2 2 2 2 0 0 0 0 2 0 2 0 0 2 2 0 0 0 2 0 0 2 1 2 0 0 0 1 1 1 0 2 1 1 1 0 1 0 0 0 0 0 0 0 0 2 0 1 1 2 1 2 2 2 1 1 0 0 0 2 0 2 0 0 0 1 1 0 0 0 0 2 1 1 2 0 1 2 0 0 0 0 0 2 0 2 0 0 2 0 0 0 0 2 0 2 1 1 0 1 0 0 2 0 0 1 2 1 0 1 1 0 1 0 1 0 0 2 1 1 0 1 0 0 1 2 0 1 1 1 1 1 1 0 0 1 0 0 1 0 1 0 1 1 0 1 1 0 0 0 0 0 0 0 0 0 1 2 0 0 2 2 1 0 2 1 2 0 1 1 2 2 1 1 1 0 0 1 0 2 2 0 0 2 0 0 0 2 2 0 0 0 0 0 1 1 0 1 0 0 2 0 1 0 1 0 1 0 2 0 0 1 2 2 2 1 2 0 1 1 1 0 1 1 1 1 0 1 0 0 0 0 0 1 1 2 1 1 2 1 1 1 0 0 0 2 0 1 1 0 0 0 0 2 2 2 0 0 0 0 0 0 0 2 0 0 0 0 1 1 0 0 1 0 1 0 1 0 2 1 0 1 0 0 1 1 0 1 2 1 0 1 2 0 1 0 2 1 1 1 0 0 0 0 0 0 2 0 0 2 0 1 0 0 0 1 1 2 0 1 0 0 2 1 2 0 1 1 0 1 1 0 0 0 0 2 1 0 1 0 1 0 0 0 0 0 1 2 2 2 1 2 2 2 2 1 1 1 0 0 0 2 0 0 0 2 2 1 1 0 0 0 0 0 1 1 0 1 1 0 2 2 1 1 0 0 0 1 0 0 1 1 1 0 1 2 0 0 1 0 1 0 1 0 0 1 0 1 2 1 2 2 0 0 0 2 0 2 0 2 1 1 1 1 0 0 0 2 0 0 0 2 0 0 0 2 0 2 1 1 1 0 1 1 2 0 0 0 2 1 0 1 0 1 0 1 1 1 0 0 1 2 0 1 1 0 0 1 1 0 0 0 1 1 1 0 0 0 0 1 0 0 0 2 1 0 1 0 0 0 0 2 0 1 2 0 0 0 2 0 1 0 0 1 1 1 0 1 1 0 0 0 0 1 0 0 1 0 0 2 0 0 0 0 0 0 0 1 2 0 1 1
64 0 2 1 0 0 1 2 2 0 0 1 0 0 0 0 0 2 2 1 1 1 0 2 2 0 0 0 1 2 0 1 1 1 0 0 1 1 0 0 0 0 0 0 0 0 0 0 0 1 1 1 0 0 2 1 1 1 0 1 0 0 2 2 0 0 0 0 1 0 0 1 1 2 1 2 2 2 2 1 1 0 2 0 2 0 1 1 1 2 0 1 2 1 0 2 0 0 0 2 0 2 1 0 1 1 2 0 0 0 1 2 1 2 2 2 2 0 2 0 0 1 1 1 0 0 1 0 2 2 0 0 0 0 0 0 0 0 0 0 0 0 0 0 1 0 1 0 0 0 0 0 0 1 1 0 2 0 0 1 0 0 2 2 1 1 1 1 0 1 1 1 0 2 0 1 1 0 0 0 0 1 1 1 0 0 2 1 0 0 1 0 1 1 0 1 1 0 0 1 1 0 0 2 2 0 2 0 1 0 2 1 2 0 0 2 0 1 1 1 0 0 0 2 0 0 0 1 0 1 1 1 0 1 1 0 0 2 0 1 0 0 2 1 1 0 0 0 0 0 0 0 2 0 0 0 0 2 2 2 2 2 0 0 0 0 0 0 2 1 0 2 2 2 0 0 0 1 1 0 0 1 1 1 0 1 1 1 1 2 2 0 2 2 2 0 1 1 1 1 0 0 1 0 0 0 0 0 1 1 1 1 0 1 1 0 1 1 1 0 0 2 0 2 1 0 1 0 1 1 0 1 0 0 0 0 0 2 0 2 2 2 1 1 0 0 0 0 2 1 0 0 0 1 1 1 1 0 0 0 0 1 1 0 1 1 1 1 1 0 0 0 1 0 1 1 0 1 1 1 0 0 0 0 1 0 0 0 0 0 0 1 1 1 2 2 1 1 0 0 0 1 2 1 0 1 1 2 0 0 0 1 0 0 1 2 0 1 0 0 0 1 0 0 0 2 0 0 2 1 1 0 0 2 1 0 0 1 0 1 1 1 2 1 0 1 0 1 2 0 0 0 0 2 0 0 0 2 2 1 1 0 0 0 0 1 1 1 1 1 2 2 1 1 1 0 0 0 2 2 0 2 0 2 1 1 0 0 2 0 2 2 1 1 2 0 1 0 0 0 0 2 2 0 2 1 2 1 0 0 0 0 0 1 1 1 1 1 0 1 1 2 2 2 1 0 0 0 0 2 0 1 0 0 0 0 0 1 1 1 0 1 0 0 0 1 0 1 1 1 0 1 0 2 0 1 0 0 2 0 0 0 1 2 1 0 0 0 1 1 0 0 0 0 0 0 0 1 0 2 0 0 2 2 0 0 2 1 1 1 0 0 0 1 1 0 1 0 0 0 0 1 0 1 0 2 0 0 2 2 0 0 0 0 2 0 0 1 0 0 0 0 0 0 0 1 1 1 0 0 2 2 0 0 2 0 2 1 0 1 1 2 0 2 0 1 1 1 1 1 1 1 0 1 1 1 0 2 2 1 0 1 0 0 0 1 0 1 2 1 0 2 2 0 0 1 1 0 2 0 0 0 2 2 0 2 0 0 0 0 2 0 0 0 0 1 0 2 2 2 0 2 0 1 1 2 0 2 2 0 1 1 1 0 1 1 0 1 0 0 0 0 1 2 1 0 1 2 1 1 0 0 1 2 1 1 0 0 1 1 0 0 0 0 1 0 1 0 1 1 0 1 1 0 0 1 0 0 1 1 0 0 2 0 0 0 1 0 2 2 1 1 1 0 0 1 1 1 1 1 0 1 1 1 0 1 0 2 0 1 1 0 2 0 1 1 0 0 0 0 0 0 0 0 1 0 1 0 0 2 2 0 1 0 0 0 1 1 2 2 1 2 2 2 2 1 1 1 2 0 2 2 1 0 0 0 0 0 1 0 1 1 1 1 1 1 1 2 2 0 1 1 0 2 0 0 0 0 0 0 2 2 0 0 0 0 1 0 1 0 0 0 0 0 0 2 0 0 2 1 2 2 0 0 0 2 0 1 1 1 0 1 1 1 2 0 2 1 0 0 0 2 0 0 2 0 0 0 1 1 1 0 0 0 1 1 1 1 2 1 0 1 0 0 0 0 2 2 0 0 1 1 1 1 2 0 2 1 1 0 0 0 0 1 0 2 0 2 0 0 2 0 2 0 0 0 0 1 0 0 1 1 0 1 1 1 1 0 1 0 1 0 0 0 0 1 0 1 1 0 0 0 0 0 0 0 0 0 1 1 0 0 0 0 0 0 0 0 2 1 1 1
65 0 1 2 1 0 0 2 2 0 0 2 1 2 1 1 1 2 0 0 0 2 0 2 2 0 0 1 1 1 1 0 1 1 2 0 2 0 2 0 0 0 1 1 1 1 0 0 2 0 0 1 0 1 1 1 0 0 2 1 2 2 0 0 0 0 0 1 1 0 0 1 0 2 0 2 2 0 0 0 0 0 2 0 1 0 1 0 1 1 0 0 2 0 0 2 0 0 0 2 0 2 0 0 1 1 2 1 1 0 0 1 1 2 1 2 2 0 1 0 1 0 2 0 1 0 1 0 2 0 1 1 0 0 0 0 0 0 0 0 0 0 0 0 1 0 0 0 0 0 1 0 0 0 0 0 1 1 1 1 1 1 0 1 0 0 0 1 1 1 0 1 0 2 0 1 0 1 0 1 0 2 1 1 1 1 1 2 2 1 1 1 1 1 1 1 2 2 0 0 0 0 0 0 2 0 0 0 1 0 1 0 0 0 0 2 1 0 1 1 0 1 1 2 0 1 1 1 0 0 0 0 0 1 1 1 1 2 0 2 0 0 2 1 1 0 0 0 0 1 1 1 1 1 1 2 1 1 0 0 0 0 0 0 0 0 0 0 1 0 0 2 1 1 0 1 0 1 1 0 0 1 0 1 0 0 0 2 1 2 2 1 0 2 2 1 0 1 0 1 0 0 2 1 0 1 0 0 0 1 1 2 0 2 2 1 0 1 1 0 0 2 1 1 1 0 1 0 1 1 0 1 0 0 0 0 0 0 2 1 1 1 2 2 1 0 1 1 0 2 0 0 0 0 1 0 0 0 0 2 2 2 1 0 1 0 1 2 2 0 1 1 2 1 0 2 0 0 0 2 0 0 0 0 2 1 0 0 0 1 0 0 1 1 2 1 1 0 1 2 0 2 0 2 1 1 0 1 0 0 0 0 0 0 1 2 1 0 0 1 1 2 0 0 0 0 0 2 2 1 0 1 0 1 1 0 1 1 0 1 0 2 1 1 0 1 0 1 1 1 1 0 0 2 1 1 0 2 2 2 1 0 0 1 0 1 1 1 2 1 2 2 1 1 0 1 0 1 2 2 0 1 0 1 1 0 0 0 2 0 1 2 0 2 1 0 0 1 1 1 0 2 2 0 0 0 0 0 1 0 1 0 0 1 0 1 1 0 2 2 0 2 2 2 0 1 1 0 0 2 1 0 1 0 1 1 0 0 1 0 2 2 0 0 0 1 0 1 1 1 0 0 0 2 0 0 0 0 1 1 1 0 2 2 1 0 0 1 1 0 1 1 1 0 0 1 0 1 0 1 0 0 1 0 1 1 1 1 1 1 1 0 1 1 1 1 1 1 1 1 1 2 1 0 0 2 1 0 2 2 1 0 0 0 1 0 0 1 1 0 0 0 0 1 1 0 1 1 0 0 1 2 0 0 1 0 1 0 0 0 1 0 0 1 1 1 1 1 1 2 0 1 1 1 0 0 0 2 1 0 0 0 1 0 1 2 1 2 1 1 0 1 1 0 1 0 2 1 1 1 1 0 1 1 1 1 1 1 2 0 1 1 1 1 1 0 0 1 1 1 1 1 0 1 1 2 0 1 2 0 0 0 0 1 0 0 0 1 1 0 0 0 0 1 1 1 0 0 1 1 1 1 0 2 1 1 0 0 0 0 0 0 0 1 1 0 1 0 0 0 0 0 0 1 0 1 0 0 2 2 0 0 2 0 0 0 2 0 2 2 0 0 0 1 0 0 0 1 1 1 0 0 1 1 0 0 2 1 0 1 0 1 2 1 2 0 1 1 0 0 1 0 1 0 0 1 0 0 0 1 1 0 1 1 1 0 2 1 2 1 1 1 1 2 2 2 1 1 0 1 0 2 1 0 0 0 0 0 1 1 1 1 0 1 0 0 1 1 0 0 2 1 1 2 0 1 1 0 1 0 1 1 1 0 1 2 0 0 1 0 0 0 0 1 0 2 0 1 2 1 2 1 1 0 0 1 0 1 1 1 0 0 0 1 1 0 1 2 0 1 0 1 0 0 1 2 0 0 0 1 1 0 0 0 0 1 1 1 1 0 0 0 0 0 1 0 0 1 0 0 2 0 0 2 0 0 0 1 1 1 0 0 0 1 1 0 0 0 0 0 0 1 1 2 0 0 1 0 0 0 2 0 1 0 1 0 0 0 1 0 0 0 0 0 0 0 1 1 1 0 1 1 0 1 0 0 1 1 0 2 1 0 1 0 0 1 0 1 2 1 2 1
66 1 0 2 1 1 1 1 1 1 0 1 0 1 1 1 0 1 0 0 0 2 0 2 2 0 0 1 1 2 0 1 1 1 1 0 2 1 0 0 1 0 1 1 0 0 1 1 1 2 0 1 1 0 0 1 0 0 2 1 1 1 1 1 0 0 0 1 1 0 0 0 2 1 1 1 1 1 1 0 1 0 2 0 2 0 0 0 1 1 0 0 0 0 0 1 0 2 2 2 2 2 1 0 1 1 2 1 1 0 0 1 0 2 0 2 2 1 2 0 1 0 1 2 0 1 0 0 1 1 0 0 0 0 0 0 0 0 1 0 1 0 2 0 2 0 1 0 0 0 0 0 0 0 0 0 0 1 0 2 1 1 2 2 1 2 2 0 2 2 0 2 0 2 2 1 0 0 0 0 0 0 0 0 1 1 1 1 0 0 2 0 0 0 1 1 1 2 0 2 2 0 1 2 2 0 2 1 0 1 0 0 2 0 0 2 1 2 2 0 1 1 0 2 0 0 0 0 0 1 0 0 1 0 1 0 0 2 0 0 1 1 2 2 2 0 0 0 0 0 0 0 1 1 1 1 0 1 0 1 0 0 0 1 0 0 0 2 1 0 1 1 2 2 1 2 1 0 1 0 0 0 0 0 1 1 1 2 1 2 1 1 1 2 2 0 1 1 1 0 0 0 2 0 0 0 0 0 0 1 0 0 0 2 2 0 0 0 1 0 1 2 2 1 1 0 1 0 1 1 0 1 0 0 0 0 0 2 0 0 0 0 1 2 0 0 0 2 2 0 2 2 1 0 0 1 1 0 0 2 2 2 1 0 1 0 1 0 1 0 1 1 0 0 1 1 0 0 0 1 1 0 0 0 1 0 0 0 0 0 0 1 0 0 2 0 0 0 0 1 0 0 1 1 0 1 0 0 0 0 1 0 1 1 1 1 0 0 0 0 0 0 1 2 0 1 1 0 0 0 0 0 0 1 0 0 1 2 0 1 1 1 2 0 1 1 0 0 2 0 0 1 0 2 1 1 0 2 2 2 2 0 0 0 0 2 0 2 2 1 1 1 1 1 1 1 1 0 1 0 1 1 0 0 0 2 0 0 2 0 1 2 1 2 1 0 1 2 2 0 0 2 1 1 1 0 2 0 0 0 0 2 0 0 0 1 0 0 2 1 0 2 2 2 1 0 0 1 0 2 0 1 1 0 0 0 0 1 1 0 2 2 2 2 2 0 2 1 1 1 0 0 0 2 2 0 0 1 0 0 0 2 1 2 0 1 1 0 0 0 0 0 0 0 0 0 0 2 0 2 0 0 1 1 0 1 1 2 0 0 1 0 0 0 0 0 0 1 1 1 1 1 1 1 0 1 2 0 2 2 1 0 0 0 0 0 0 0 0 0 0 0 0 1 1 0 1 0 0 0 0 0 0 0 2 0 2 0 0 2 0 0 1 1 1 0 0 2 0 0 2 1 1 0 1 1 0 2 2 0 0 0 2 0 1 2 1 1 1 1 1 1 0 0 0 1 1 1 1 0 1 0 2 2 2 2 0 0 1 0 2 0 1 1 1 1 0 2 0 2 1 1 0 1 0 1 2 1 2 0 0 0 0 0 0 1 0 2 2 0 0 0 0 2 2 0 0 0 0 0 0 0 0 1 2 1 1 0 1 1 1 0 0 0 0 0 0 0 0 0 0 0 0 0 0 2 0 0 1 0 0 0 2 1 0 1 2 2 0 0 0 0 1 2 1 0 2 0 0 2 0 1 0 0 0 0 2 2 0 1 1 0 2 1 1 0 0 0 0 0 0 1 0 0 1 1 1 0 0 1 1 0 2 1 1 0 1 2 1 1 1 0 0 2 1 0 0 1 0 1 0 1 0 1 1 2 1 1 1 0 0 1 0 0 0 0 1 0 0 0 2 2 0 2 0 0 0 0 1 1 0 1 0 1 1 0 1 0 2 0 0 0 0 0 0 2 0 1 2 2 2 2 1 0 0 1 1 1 1 2 0 1 0 2 2 0 2 2 0 1 1 1 0 0 2 2 0 0 0 2 0 0 0 0 2 1 1 1 1 1 0 1 0 2 1 1 1 0 0 0 1 1 0 2 0 0 0 2 2 0 0 0 1 0 0 0 0 0 1 0 0 1 1 1 0 0 0 0 0 1 0 1 0 0 0 2 2 0 1 0 1 0 0 0 0 1 0 1 1 0 0 0 0 1 0 0 1 2 0 2 0 0 0 0 0 1 0 0 1 0 1 0
67 1 0 2 0 2 2 1 1 1 1 0 0 1 1 1 0 2 1 1 1 2 0 2 2 0 0 1 2 1 1 2 2 2 1 1 1 2 0 0 2 0 2 2 0 0 0 1 1 1 0 1 1 0 1 1 0 0 1 1 0 1 1 1 0 0 0 1 2 1 0 1 2 2 1 2 2 2 2 0 2 0 2 0 1 0 0 0 2 2 0 0 1 1 1 1 0 1 1 1 0 2 0 0 1 1 2 0 0 0 0 2 1 2 1 2 2 0 1 0 1 0 0 2 0 1 0 1 2 2 0 0 0 1 1 1 0 0 0 0 1 0 0 0 2 0 0 0 0 0 0 0 0 0 1 0 1 1 1 1 0 0 2 2 1 2 0 1 0 1 0 1 0 2 2 2 0 0 0 0 0 0 1 1 0 1 2 1 0 0 1 1 1 1 0 1 2 1 0 0 0 0 1 1 1 0 2 1 0 0 0 1 0 0 0 2 0 1 1 0 1 1 0 1 0 1 0 1 0 1 0 0 0 0 1 0 0 2 1 1 1 0 2 2 1 0 0 0 0 0 0 0 1 0 0 0 0 1 0 0 0 0 0 1 0 0 0 0 2 0 0 2 0 2 0 1 0 0 2 0 0 0 1 1 0 1 0 2 1 2 1 2 1 2 2 0 1 0 0 1 2 0 2 1 1 1 0 0 0 1 0 2 0 1 1 0 0 0 1 0 0 1 1 1 2 0 2 0 2 2 0 0 1 1 0 0 0 2 0 1 1 1 1 2 0 1 0 0 1 2 0 0 1 0 1 0 0 0 0 1 1 1 0 0 0 1 0 0 1 0 1 1 0 0 0 0 0 0 0 2 0 2 0 0 0 1 0 0 0 1 0 0 0 0 2 0 0 0 0 0 0 0 1 1 1 0 0 0 0 0 0 1 0 1 1 1 0 1 0 0 0 1 1 1 1 1 1 0 1 0 1 0 0 0 0 0 0 0 0 0 2 0 1 0 1 1 1 0 2 0 0 0 0 2 1 0 0 1 1 1 0 0 0 2 0 0 2 2 2 0 1 1 1 1 1 0 0 0 2 0 2 2 0 1 0 1 0 0 2 0 2 2 1 1 0 0 1 0 0 0 2 1 2 0 2 0 2 0 0 0 0 1 1 0 1 2 0 1 1 2 1 2 2 2 2 0 0 2 0 2 0 2 1 0 0 1 1 1 1 1 0 1 1 2 2 0 0 1 1 2 0 0 0 1 1 0 0 1 2 0 0 0 0 2 2 0 0 1 0 1 0 2 0 0 0 0 0 1 0 2 0 0 1 1 0 0 0 2 0 0 1 1 0 0 0 1 0 0 0 0 0 2 1 0 1 2 1 0 1 1 1 0 1 2 0 2 2 1 1 0 0 0 0 0 0 0 2 0 0 0 1 1 0 0 1 0 2 0 0 0 1 1 0 0 1 1 1 1 1 2 0 2 1 1 0 0 0 2 2 1 0 0 0 0 0 2 0 1 0 0 2 0 1 0 0 0 2 1 1 1 2 0 2 1 2 2 0 1 2 0 2 0 0 1 0 0 0 1 1 1 0 2 0 0 1 1 1 2 2 1 1 1 0 0 0 0 0 2 2 0 0 0 1 2 1 0 0 0 0 0 0 0 0 2 0 0 1 0 0 0 0 0 1 0 0 2 2 0 0 0 0 0 0 0 0 0 1 0 1 0 0 1 2 0 0 1 2 1 1 1 0 0 1 1 0 1 2 1 1 1 0 2 0 0 1 1 1 2 0 2 0 0 2 0 1 1 0 1 0 0 1 0 0 0 1 0 1 0 0 2 2 0 1 1 1 0 1 2 2 2 2 2 1 2 2 1 1 0 2 0 0 0 0 1 1 1 0 1 2 1 0 2 2 2 0 0 2 0 0 0 2 2 1 1 0 0 0 0 1 2 0 1 0 0 0 1 0 0 2 0 0 0 0 1 0 2 0 0 1 0 0 0 2 0 0 0 1 0 0 2 1 2 1 0 0 0 0 1 0 0 1 2 1 1 1 1 0 0 0 0 0 0 0 0 1 1 2 1 2 0 0 0 0 2 1 1 0 1 0 0 0 2 0 1 0 0 0 1 1 0 0 0 1 0 0 1 0 0 1 1 1 0 0 1 1 0 1 1 0 0 1 1 0 1 1 1 1 0 1 0 1 1 0 0 0 2 0 1 1 0 0 0 0 1 0 0 1 0 0 1 0 0 0 0 0 0 0 0 1 0 2 2
68 1 1 1 0 0 1 0 0 1 0 0 0 0 0 0 0 1 0 0 0 2 0 2 2 0 2 1 1 1 1 0 0 1 1 1 2 2 0 0 1 0 1 1 0 1 1 0 1 1 1 1 0 0 2 0 1 1 1 0 0 2 2 1 0 1 0 0 1 0 0 1 0 2 0 2 2 1 1 0 1 0 1 1 1 0 0 0 2 2 0 0 2 0 0 1 0 0 0 1 0 2 1 0 1 1 2 1 1 0 0 2 0 0 0 0 1 0 1 0 2 1 2 0 0 0 2 0 2 0 0 0 1 1 0 0 0 0 0 0 0 0 0 0 1 0 0 0 0 0 0 0 0 0 0 0 0 1 0 2 1 2 2 1 1 1 0 1 0 0 0 1 0 2 0 0 0 0 0 0 0 0 1 1 0 0 2 2 1 0 1 1 0 0 2 0 1 2 0 0 0 0 0 2 2 0 2 0 1 0 0 1 1 0 0 2 1 0 1 0 0 0 0 1 0 0 1 2 0 2 0 0 0 0 1 0 0 2 0 1 0 0 2 1 1 0 0 0 0 0 0 0 2 0 0 1 0 0 0 0 0 0 0 1 1 1 0 1 2 0 0 1 1 2 0 1 0 0 1 0 0 1 2 2 0 0 2 0 1 2 1 1 1 2 2 0 1 1 1 1 1 0 2 0 0 1 0 1 0 1 0 1 0 0 0 0 0 0 0 0 0 0 2 1 1 0 1 0 0 0 0 2 1 1 0 0 0 0 2 1 1 1 2 1 0 1 1 0 2 2 0 0 0 0 0 0 0 0 0 2 2 1 2 0 2 0 1 1 1 0 0 0 0 0 0 0 0 0 0 2 2 0 0 1 1 0 0 0 0 0 0 0 1 0 1 1 0 1 0 0 0 0 0 0 0 0 0 0 0 0 0 2 0 0 0 0 0 0 0 0 0 2 0 1 2 2 1 0 2 1 1 0 0 0 1 0 0 2 1 0 1 1 1 0 2 2 1 0 1 0 0 1 0 2 1 1 0 0 0 1 1 0 1 1 0 0 2 1 1 0 2 2 1 1 0 0 0 0 2 0 2 1 0 1 1 0 0 0 1 0 0 1 0 0 0 0 0 1 1 0 0 2 1 1 1 0 2 0 2 0 1 0 0 0 1 0 0 0 2 2 0 2 1 1 0 1 1 1 0 2 0 1 0 1 1 0 0 2 1 1 1 1 2 2 2 1 0 1 1 1 0 1 0 1 1 2 1 1 1 0 0 1 0 2 2 0 0 0 1 0 0 1 1 0 0 1 1 1 0 2 0 0 1 1 0 0 1 2 0 0 0 1 0 1 1 0 1 0 0 0 0 2 0 1 1 2 1 1 2 2 0 0 0 0 2 0 0 0 0 0 0 0 0 0 0 2 0 0 0 0 1 1 0 0 2 0 2 0 1 1 1 0 0 0 2 1 1 2 0 1 1 2 1 1 0 0 0 2 2 0 0 0 1 1 1 1 0 1 1 1 0 1 1 0 0 1 0 0 2 0 0 0 1 1 1 0 2 0 2 0 2 0 1 1 0 0 0 2 1 1 0 2 0 1 1 1 1 1 1 0 0 0 0 0 0 1 0 2 0 1 0 0 1 2 1 0 0 0 1 1 1 1 0 2 2 2 2 0 0 1 0 1 0 0 0 0 0 0 0 0 0 0 0 0 1 1 0 0 0 0 0 0 2 0 1 0 2 0 2 2 1 1 0 1 1 0 0 0 1 1 0 1 1 1 2 0 0 2 0 2 0 0 2 1 1 0 0 0 0 0 0 0 0 0 2 1 2 0 0 2 2 0 0 0 0 0 2 0 2 2 1 2 0 2 2 1 1 0 1 1 0 0 2 1 0 0 0 2 2 0 0 1 0 0 0 0 0 0 0 1 1 1 0 2 0 0 0 0 1 1 0 2 0 0 0 0 0 0 2 0 0 0 0 1 0 2 0 1 1 1 1 1 1 0 0 0 0 1 0 2 0 2 0 2 2 0 2 2 0 0 1 2 2 2 2 0 2 0 0 1 0 0 0 0 0 2 2 1 1 0 1 0 0 1 1 1 1 1 0 0 0 1 0 2 0 0 1 0 0 0 0 0 1 0 0 1 0 0 0 0 1 0 0 2 2 0 2 1 0 0 1 1 1 0 1 1 1 0 1 0 0 0 0 0 0 0 0 0 1 0 1 1 0 1 0 0 0 1 1 2 1 0 0 0 0 0 0 0 0 0 2 0
69 0 2 1 2 0 0 1 2 0 0 0 0 0 0 0 0 0 0 0 0 2 0 2 2 0 0 2 2 1 2 1 0 0 0 1 1 2 0 0 2 0 0 0 0 0 0 0 0 2 0 1 1 1 1 1 0 0 2 0 1 1 0 0 0 0 0 1 1 0 0 0 1 1 1 1 1 1 1 0 1 0 1 1 1 0 0 0 2 2 0 0 2 1 0 1 0 2 2 2 2 2 1 0 1 1 2 0 0 0 0 1 0 2 1 2 2 0 2 0 1 1 1 1 0 1 1 1 2 1 0 0 0 1 1 1 0 1 0 0 2 0 0 0 1 1 1 0 0 0 0 0 0 0 1 0 1 0 1 2 0 0 1 1 0 2 1 1 0 0 0 0 0 2 1 1 0 1 0 1 0 0 0 0 0 0 2 1 0 0 1 1 2 2 0 1 1 2 1 1 1 1 0 0 2 0 1 1 1 0 2 2 1 0 0 2 0 0 1 0 1 1 0 2 0 0 0 1 0 1 1 1 1 2 1 2 0 2 0 2 0 0 2 2 2 0 0 0 1 1 1 1 1 0 0 1 1 0 0 0 0 0 0 1 0 0 1 0 2 0 0 1 2 2 1 0 0 0 1 0 0 0 0 0 1 0 0 2 0 2 0 0 1 1 2 0 0 1 0 2 2 0 2 1 0 1 0 0 0 1 0 2 0 2 2 1 0 0 0 0 2 2 0 1 1 0 1 0 1 2 0 0 0 0 0 0 0 2 0 2 2 1 1 1 0 0 0 1 1 1 1 0 0 0 2 0 1 0 0 1 1 1 2 0 2 0 0 1 1 0 0 0 0 1 0 0 0 1 0 2 0 2 0 0 1 0 0 0 0 1 0 0 0 0 2 0 0 0 0 1 0 2 1 1 1 0 1 0 0 0 1 1 0 0 0 1 1 0 1 0 1 1 0 1 1 1 0 0 0 0 1 0 0 1 1 1 0 2 0 0 1 1 2 0 1 1 0 0 1 0 0 0 0 2 1 1 0 0 0 0 0 0 1 0 0 1 1 1 2 0 1 1 2 2 1 0 1 0 1 2 1 1 0 0 0 0 0 0 2 0 1 2 1 1 1 0 1 1 1 0 1 1 1 1 1 0 2 0 1 0 0 0 0 1 1 1 1 0 2 1 0 2 2 2 1 1 1 1 0 2 0 1 0 1 2 1 2 2 1 0 0 2 2 1 2 0 2 1 1 1 1 1 0 2 0 1 0 2 0 1 1 1 0 2 0 1 1 2 1 1 1 1 0 0 0 0 0 1 0 2 0 0 2 1 1 1 1 1 0 0 0 0 0 0 0 0 0 0 0 1 0 2 1 2 0 2 1 0 2 2 1 0 0 0 2 1 1 1 1 0 0 0 0 0 0 0 0 0 0 0 2 2 0 0 1 1 2 0 0 1 0 1 0 0 2 0 0 1 0 1 1 1 1 2 0 0 0 1 1 0 0 0 0 0 1 1 1 2 1 0 0 1 1 0 1 0 2 1 1 1 2 0 2 2 2 0 2 0 1 0 2 0 0 2 0 0 1 1 0 1 1 1 0 1 1 2 1 2 2 0 0 0 0 1 0 0 0 0 0 0 1 0 1 2 1 0 0 1 1 1 1 1 1 2 1 1 2 0 1 1 0 0 0 1 1 0 1 0 0 1 0 1 0 1 0 1 1 0 2 1 1 1 2 0 0 1 1 0 2 2 0 0 0 0 0 1 1 2 2 0 1 0 1 1 1 1 0 2 0 1 1 0 2 1 2 0 1 2 0 0 2 0 0 0 0 1 1 1 1 1 1 1 2 2 1 0 2 1 1 1 1 0 0 2 2 1 1 2 1 0 1 2 0 1 1 1 0 1 1 0 0 0 0 0 1 1 0 1 0 0 2 1 2 2 0 0 0 0 0 0 1 1 0 0 0 0 0 0 2 0 0 0 0 1 0 2 0 0 2 1 0 0 1 0 0 0 0 2 0 2 0 1 1 1 1 0 1 1 0 0 1 1 1 1 2 1 0 1 0 1 0 0 0 0 1 2 2 0 1 0 0 0 0 1 1 1 1 1 1 1 0 1 0 0 0 0 0 2 2 0 1 1 1 0 0 0 1 0 0 2 0 0 0 2 2 0 1 0 0 0 0 1 0 0 1 0 0 0 1 0 0 0 0 0 0 1 0 0 1 0 0 0 0 1 0 0 1 1 1 2 0 1 0 1 0 0 1 0 0 0 0 0
70 0 2 1 0 0 0 0 0 2 0 0 0 0 0 0 0 2 1 1 0 2 0 0 0 0 0 1 2 1 1 2 2 2 0 1 1 0 1 1 0 0 0 1 0 0 0 0 1 1 0 1 1 0 1 1 0 0 1 0 1 2 1 1 0 0 0 2 0 0 0 1 1 2 1 2 2 1 1 0 0 0 1 1 1 0 0 1 2 2 0 1 1 0 0 2 0 0 0 1 1 2 0 0 0 0 2 2 2 0 0 2 2 2 2 2 2 0 0 0 2 0 1 1 0 1 1 0 2 0 0 0 1 1 0 0 1 0 0 0 1 0 2 0 2 0 1 0 1 1 1 0 0 0 0 1 0 2 0 0 0 0 0 1 2 2 2 0 0 2 2 0 1 1 0 1 0 2 1 0 0 2 0 0 0 0 1 2 0 0 0 2 0 0 1 1 1 2 0 0 0 0 1 0 0 0 1 0 1 0 0 2 0 0 0 2 0 0 0 0 2 2 0 2 0 0 0 2 0 2 0 0 0 0 0 1 0 2 0 1 1 0 1 2 2 0 0 0 0 0 0 0 1 0 0 1 0 0 0 0 0 0 0 2 0 0 1 0 2 1 0 2 2 2 0 0 1 2 2 0 1 0 0 0 1 0 1 1 0 2 0 0 0 2 2 0 0 0 0 0 0 0 0 0 0 0 0 0 1 1 0 1 0 0 0 0 1 0 1 0 0 2 2 1 1 0 1 0 1 1 0 1 0 0 0 1 1 0 2 0 0 1 1 2 0 1 1 0 1 1 0 0 0 1 0 1 1 0 0 0 1 1 1 0 1 0 1 1 2 0 0 0 1 1 2 0 0 1 1 1 0 1 0 0 1 1 0 0 0 0 1 1 1 0 2 1 1 2 0 0 0 1 0 2 0 2 0 1 1 1 0 2 0 0 1 2 1 1 0 0 0 0 0 1 1 2 1 0 1 0 1 0 0 0 1 0 0 0 0 0 1 1 1 1 2 2 1 0 0 0 0 0 0 2 0 0 0 2 1 1 1 0 1 0 0 0 2 2 2 1 1 1 2 2 0 1 0 0 1 0 0 2 0 0 0 1 0 1 2 1 1 1 1 2 1 0 0 1 1 0 1 1 1 1 1 0 1 1 0 0 0 0 1 1 1 1 1 0 2 1 0 2 2 2 1 0 0 1 1 2 1 1 0 0 1 1 1 0 0 0 0 1 0 0 0 1 0 1 1 2 1 2 0 2 0 0 0 0 1 1 1 0 0 2 0 1 0 1 0 1 0 1 1 0 0 1 1 0 0 1 0 0 1 1 0 0 1 1 1 1 0 2 0 0 0 0 0 0 0 0 0 2 0 1 0 2 0 0 0 0 0 0 0 0 0 0 0 0 0 0 0 0 0 0 0 1 1 1 0 0 0 0 0 0 1 1 2 0 2 2 2 2 1 2 0 1 2 0 0 0 2 1 2 0 0 0 0 2 2 0 0 0 1 0 1 2 1 0 2 2 0 2 0 2 0 0 2 0 1 0 0 2 2 1 2 1 1 1 1 0 1 1 1 1 0 0 0 0 0 0 0 0 1 0 1 2 0 2 2 0 1 0 0 2 0 0 0 2 1 0 0 0 0 1 2 1 0 0 1 1 1 1 0 2 0 0 2 0 0 1 0 1 0 1 1 0 1 0 1 1 1 1 0 0 0 0 0 0 2 1 0 1 2 1 0 1 2 1 0 0 0 1 0 2 1 0 1 1 0 2 0 1 0 0 0 1 0 2 0 2 0 0 2 1 1 0 0 1 0 1 2 0 0 1 0 1 0 0 0 2 2 0 1 1 1 0 2 1 1 0 0 0 2 2 2 1 1 0 1 1 1 1 0 0 0 0 0 0 1 1 1 1 1 1 0 0 1 0 0 0 2 2 1 2 0 0 0 0 1 1 1 2 0 0 0 1 0 0 1 0 0 0 0 2 0 0 0 1 1 1 0 0 2 0 0 0 0 2 0 1 1 2 1 1 2 1 2 2 0 1 0 2 1 1 1 2 0 0 1 1 0 0 0 0 1 1 1 2 2 1 0 1 0 0 0 0 0 1 0 0 0 2 0 2 0 0 0 2 2 1 0 0 1 1 1 1 0 0 0 1 0 1 2 0 0 0 0 0 0 0 1 1 0 0 2 0 0 2 2 0 2 0 0 0 0 1 0 1 1 0 0 0 0 1 0 0 0 1 0 1 1 0 0 2 1 0 0 0 0 0 2 0
71 0 2 1 0 0 0 1 2 0 0 0 0 2 1 1 1 1 1 1 1 1 0 2 2 0 0 1 1 1 1 1 1 1 2 0 2 1 1 1 1 1 0 0 0 0 0 0 0 2 1 1 0 1 0 0 0 0 0 0 0 0 1 1 0 0 0 0 1 0 0 0 2 1 2 1 1 1 1 0 1 0 2 0 1 0 0 2 2 2 0 1 1 0 0 2 0 1 1 1 1 2 0 0 0 0 2 2 2 0 0 2 1 2 2 2 2 0 0 0 2 0 2 0 2 0 0 0 2 1 1 1 0 1 2 1 0 0 0 0 0 0 0 0 2 0 2 1 1 1 0 0 0 0 0 1 2 0 0 1 1 1 1 0 0 2 1 1 1 2 1 1 2 0 2 2 0 2 1 0 1 1 1 1 0 0 2 0 0 0 1 0 1 1 1 1 2 2 0 1 1 0 0 2 2 1 2 0 2 0 0 1 1 0 0 2 2 0 1 0 0 0 0 1 1 0 2 2 0 2 0 0 1 1 2 1 1 2 0 2 0 0 1 1 2 1 1 0 0 0 0 0 1 1 1 1 0 0 0 0 0 0 0 1 0 0 0 1 2 1 1 0 0 2 0 0 0 0 2 0 0 0 1 1 0 0 1 2 2 2 1 1 0 2 1 1 0 0 0 1 2 0 2 2 0 0 1 0 0 1 0 0 0 2 2 1 0 1 0 0 0 2 1 0 0 0 0 0 1 1 0 1 0 0 0 0 0 1 1 0 0 0 2 1 0 0 0 0 1 0 0 0 0 0 1 0 1 0 0 1 1 1 2 0 1 0 1 2 2 0 0 0 0 0 0 0 0 0 0 0 0 1 0 0 1 0 0 0 0 0 0 1 0 0 2 0 0 1 0 0 0 1 0 1 0 0 0 0 0 0 0 0 0 0 1 2 1 0 0 0 0 0 0 1 2 2 1 0 1 0 0 0 0 2 0 1 1 0 0 0 2 0 2 1 0 0 0 1 2 0 0 1 0 2 1 1 0 1 1 0 0 0 1 0 0 0 1 2 2 0 0 0 0 0 1 1 0 0 0 0 0 1 0 1 1 0 0 0 2 0 2 2 0 1 0 0 0 0 1 0 0 2 2 1 1 1 1 0 0 0 0 0 0 1 1 1 1 1 0 1 0 2 2 2 1 0 0 0 1 2 0 0 1 0 0 0 1 1 2 0 1 1 2 2 2 0 2 1 1 1 0 0 0 2 1 2 1 0 2 0 0 0 1 2 1 0 0 0 2 0 0 1 0 0 0 0 0 0 0 0 1 0 1 0 1 1 1 0 0 0 1 1 0 0 0 0 0 0 0 1 0 2 2 0 0 1 2 0 1 1 0 0 0 0 1 0 0 0 0 0 0 0 0 0 0 0 2 2 0 0 0 1 0 0 1 1 2 0 0 1 1 0 0 1 1 1 1 2 0 1 0 2 1 0 0 0 0 2 2 0 0 0 1 0 2 2 0 2 0 0 1 0 0 0 0 0 2 1 1 1 2 0 2 2 1 1 0 0 2 0 1 0 0 1 1 1 0 2 2 2 1 2 0 2 1 2 1 2 2 0 0 0 0 0 0 0 0 1 0 0 0 0 0 1 0 1 0 0 1 1 1 1 0 2 0 0 1 1 0 1 0 0 0 0 1 0 1 0 1 0 0 0 0 0 0 1 1 0 2 2 0 0 2 0 0 0 2 1 1 1 0 0 0 0 0 1 1 1 1 0 1 1 0 0 0 1 0 2 1 2 0 1 2 0 1 1 0 1 0 1 2 0 0 0 2 0 1 0 1 0 1 0 2 2 2 0 1 2 1 1 0 1 2 2 2 1 0 1 0 0 0 2 2 0 0 0 0 0 1 1 0 0 0 0 1 1 0 1 1 0 2 2 1 2 0 1 0 1 0 0 2 2 0 0 0 1 1 0 1 0 0 0 0 1 0 1 0 0 2 0 1 1 1 0 0 1 0 0 0 2 0 2 0 1 2 0 2 2 0 0 1 2 1 1 2 0 1 1 1 1 1 0 0 0 1 1 1 0 2 0 0 0 1 1 0 0 1 0 0 0 0 2 0 1 0 0 0 1 1 1 0 0 1 1 1 1 0 1 0 1 0 1 2 0 0 0 0 0 0 0 0 0 0 0 0 0 0 0 1 0 1 0 0 0 0 0 0 1 1 0 0 0 0 1 0 0 2 2 0 2 2 0 0 0 0 0 0 0 0 0 2 1
72 0 1 1 0 0 0 0 1 1 0 0 0 0 0 0 0 0 0 1 1 2 0 2 2 0 0 2 2 0 2 1 0 1 2 1 2 0 1 0 1 0 0 1 0 1 1 0 1 1 0 1 1 0 0 0 0 0 1 1 1 1 1 1 0 0 0 0 1 0 1 2 1 2 1 2 2 2 2 0 2 0 1 1 1 0 0 1 2 2 1 1 2 1 0 1 0 1 1 1 1 2 0 0 1 0 2 1 0 0 0 1 1 1 1 1 1 0 1 0 1 0 1 1 0 1 1 1 2 2 1 1 1 1 0 0 1 0 0 0 0 0 0 0 0 0 1 1 1 1 0 1 0 0 0 0 1 2 0 1 0 0 1 2 1 2 0 1 1 2 1 1 1 1 0 1 1 1 0 1 0 2 1 1 0 0 2 1 1 0 1 0 0 1 1 0 1 2 1 0 0 2 0 2 2 0 2 1 1 0 2 2 0 0 0 2 0 1 0 1 1 1 0 1 0 0 1 1 1 2 0 0 0 0 1 0 0 2 1 0 1 1 2 1 1 0 0 0 1 1 1 1 1 0 0 2 0 2 1 1 1 1 0 1 0 0 0 0 1 0 1 2 0 0 1 2 0 2 2 0 0 0 1 1 0 0 1 2 1 2 1 1 1 2 1 0 1 0 1 2 2 0 2 0 0 0 1 0 0 0 0 1 0 0 0 0 0 0 0 0 1 2 0 2 1 0 1 0 2 0 0 1 0 0 0 0 0 2 0 1 1 1 1 1 0 2 0 0 0 1 0 0 0 0 1 0 0 0 0 1 1 1 0 0 0 0 0 1 2 0 0 0 1 1 0 1 0 1 1 2 0 0 0 0 1 0 0 0 0 0 0 1 1 0 2 1 1 0 1 1 0 1 1 0 0 0 1 1 0 0 0 0 0 0 2 2 0 1 0 0 0 2 0 2 2 2 1 0 1 0 1 0 1 1 1 1 0 1 0 0 1 1 1 1 0 1 0 0 2 0 0 0 0 2 0 0 0 2 2 2 2 0 0 1 0 0 2 2 2 0 0 0 2 2 1 1 1 0 1 0 1 1 0 0 0 0 0 1 1 0 1 1 0 2 1 0 1 1 1 0 1 1 1 1 1 0 2 0 1 0 0 1 1 0 1 1 0 0 0 0 0 2 2 2 0 1 0 1 1 1 0 2 0 0 0 1 0 2 1 0 0 0 1 1 1 1 1 1 1 1 0 1 0 2 1 2 1 0 1 0 0 0 0 2 0 2 1 0 0 0 0 0 0 0 0 0 0 0 0 2 0 0 1 2 0 0 2 0 0 0 1 1 0 0 0 2 0 0 0 0 0 2 1 0 1 2 0 0 0 0 0 0 0 1 1 1 0 1 0 0 0 0 0 0 1 1 1 2 0 0 1 1 0 0 2 0 1 0 0 1 1 0 0 1 1 1 1 1 0 0 0 2 1 0 0 0 0 2 2 0 0 0 1 0 1 2 0 2 0 0 1 0 1 1 0 0 1 1 0 1 1 0 2 0 0 1 1 1 2 0 2 0 0 1 0 0 0 1 1 1 1 1 0 1 1 2 0 0 1 0 0 0 0 0 0 0 0 1 1 0 1 0 0 2 1 1 1 0 1 1 1 1 0 1 1 1 0 0 0 0 0 0 0 1 1 1 2 0 0 0 0 0 0 1 0 1 1 0 2 0 0 2 2 0 0 1 2 0 2 2 1 0 0 0 0 0 0 0 0 1 0 1 1 1 1 1 0 2 1 2 0 2 2 1 2 0 0 1 0 0 1 0 0 1 1 1 2 0 0 1 2 1 0 0 0 2 1 0 1 1 0 1 1 2 1 2 1 1 1 0 0 1 1 0 0 0 0 0 0 0 0 0 1 1 0 0 1 0 0 0 2 2 0 2 0 0 0 0 0 0 0 1 0 0 0 0 1 0 2 0 0 0 0 1 0 2 0 0 1 0 0 0 2 0 0 0 1 1 0 2 1 2 1 1 2 0 2 2 0 0 1 2 2 2 2 0 2 1 0 0 0 0 0 0 1 2 2 1 2 1 0 1 0 0 2 1 0 1 0 0 1 0 0 0 0 0 0 0 1 2 1 1 0 1 0 0 1 0 0 0 1 1 2 0 0 0 0 0 0 1 0 1 0 0 0 2 2 0 1 0 0 0 0 0 0 2 0 0 1 0 0 0 0 2 0 1 2 1 1 1 0 0 0 0 0 0 0 0 0 0 2 2
73 0 2 0 0 0 0 2 2 1 0 1 0 0 0 0 0 1 2 2 2 1 0 2 2 0 0 1 0 2 0 0 1 1 1 1 1 1 0 1 1 0 0 0 1 0 0 0 1 0 0 0 0 0 2 1 1 1 1 1 1 1 2 2 0 0 0 1 1 0 1 0 2 2 2 2 2 2 2 0 2 0 2 0 1 0 0 0 2 2 0 0 1 0 0 1 0 0 0 2 0 2 0 0 0 0 2 0 0 0 0 2 1 1 1 1 1 0 2 0 1 0 1 1 0 0 1 0 2 0 0 0 0 1 2 1 0 0 2 1 1 0 1 1 0 0 0 0 0 0 0 0 0 0 2 0 1 1 1 0 0 0 0 2 0 2 0 0 0 0 0 0 2 0 0 1 0 0 0 0 0 0 1 1 0 0 2 1 1 0 2 0 0 0 2 0 2 2 0 0 0 1 0 2 2 0 2 0 2 0 1 2 1 1 0 2 0 0 2 0 2 2 2 2 0 2 2 0 0 0 0 0 0 0 1 0 0 2 0 0 0 0 1 1 2 1 1 0 1 1 0 0 1 0 0 2 2 2 0 0 0 0 0 0 0 0 0 0 2 0 0 1 1 2 0 0 0 1 2 0 2 0 0 0 0 1 0 0 0 2 1 0 2 2 2 0 2 1 1 2 2 0 2 1 0 0 0 1 0 0 2 1 0 2 2 0 0 1 1 0 0 2 1 0 2 0 2 0 1 1 1 1 0 0 0 0 0 2 0 1 0 1 2 2 0 0 1 1 1 0 1 1 0 1 1 1 1 0 0 1 1 1 2 0 2 0 1 0 1 0 1 1 1 1 0 1 0 0 0 1 0 1 0 0 1 1 0 0 0 1 0 0 1 0 2 1 1 1 0 0 0 0 0 1 0 0 0 0 0 0 1 1 0 0 1 2 1 1 0 0 0 0 0 2 1 2 2 1 1 1 0 1 1 0 2 2 0 0 0 0 1 1 0 0 2 2 2 0 1 0 0 1 0 2 1 0 1 2 1 1 1 0 0 1 0 1 1 2 2 1 1 1 1 1 2 0 1 0 2 0 2 2 0 0 0 0 0 0 1 0 1 1 1 1 0 0 0 1 2 0 0 2 1 1 1 1 1 1 0 0 0 0 0 0 1 1 0 0 1 2 0 2 2 2 1 2 2 0 0 2 1 0 0 1 0 1 0 1 1 1 1 1 1 1 2 0 1 2 0 2 0 0 0 1 2 1 1 2 1 0 0 1 0 1 0 1 1 0 2 0 0 0 1 0 0 0 0 1 0 2 0 0 1 1 0 0 1 1 1 1 1 0 0 0 0 0 0 0 0 0 0 1 0 1 0 2 0 0 2 2 2 0 0 0 2 0 0 2 0 1 0 0 0 1 1 0 1 2 0 0 1 1 0 0 0 0 1 0 0 1 1 0 1 2 0 1 1 1 0 1 0 2 2 0 0 0 1 2 1 0 0 0 1 1 2 2 0 2 1 0 0 1 0 1 0 0 2 0 2 0 1 0 0 0 0 0 0 0 2 0 2 0 0 0 0 0 0 1 0 0 0 0 0 1 0 1 0 2 2 0 0 0 0 1 0 1 0 2 0 0 0 0 0 2 2 1 0 1 1 1 0 0 0 1 0 0 2 0 0 0 0 0 0 0 1 0 1 1 1 1 1 1 0 1 0 2 1 0 2 1 0 1 2 0 0 0 2 0 2 2 0 1 0 0 0 1 1 0 0 1 0 1 1 1 2 0 0 2 1 2 0 1 2 0 1 1 0 1 0 0 1 0 0 0 0 2 2 0 0 2 2 0 1 1 1 0 2 2 2 2 1 1 2 2 2 1 1 1 0 1 0 2 0 0 0 0 0 0 0 0 0 0 0 0 0 0 1 0 0 0 2 2 1 1 1 0 1 0 0 0 2 2 0 0 0 0 1 0 1 0 1 0 1 0 0 1 0 0 1 0 1 1 2 0 0 0 0 2 0 1 1 2 1 1 1 0 1 2 0 1 0 1 0 0 2 2 0 0 0 1 1 0 0 0 2 1 2 1 1 0 1 0 0 0 1 1 1 0 1 1 0 1 0 2 0 0 0 1 1 1 0 0 2 1 1 2 0 1 1 1 0 0 1 1 0 0 1 1 1 2 0 0 0 0 2 0 0 0 0 0 2 0 0 0 0 1 0 2 2 0 0 0 0 1 0 1 1 0 1 2 0 0 0 1 1 0 0 1 2 0 0 0
74 1 1 2 0 0 0 1 2 0 0 1 1 1 2 2 0 1 0 0 0 2 0 2 2 0 0 0 2 1 0 1 0 2 0 0 2 1 1 0 1 0 0 0 1 0 0 0 2 0 0 1 0 0 2 2 0 0 2 1 1 1 2 0 0 0 0 0 2 1 0 2 2 2 2 2 2 1 1 0 1 0 1 1 2 0 0 0 1 2 0 0 2 2 0 1 0 0 0 1 0 2 1 0 0 0 2 0 0 0 0 1 0 1 0 1 1 0 1 0 1 0 1 1 0 1 0 0 0 0 0 0 0 0 0 0 0 0 0 0 1 0 0 1 1 0 1 0 0 0 0 1 0 0 0 0 0 1 1 1 1 1 1 1 1 2 0 0 2 2 0 2 0 2 0 1 1 1 0 1 0 1 1 1 0 0 1 1 0 0 0 1 0 1 1 0 1 2 0 0 0 0 0 1 2 0 2 0 1 0 0 1 0 0 0 2 2 0 2 0 1 1 1 1 0 1 2 0 0 0 1 1 0 1 1 1 1 0 0 0 0 0 2 1 1 0 0 0 0 0 0 0 1 0 0 1 1 2 2 2 2 2 0 0 0 0 0 0 1 0 0 1 1 2 1 2 0 1 1 0 0 1 0 0 1 0 1 2 1 2 1 1 0 2 2 1 0 1 0 0 0 0 2 0 0 1 1 0 2 2 0 0 0 2 2 1 0 1 0 0 0 2 0 1 2 0 1 0 0 0 0 2 0 0 0 0 0 2 0 1 0 1 0 2 1 0 2 0 1 0 0 0 0 2 0 2 2 1 0 1 1 1 1 1 1 1 1 1 2 0 1 1 1 1 1 0 0 0 0 1 0 0 1 1 1 0 0 0 0 1 0 1 1 0 2 2 2 1 1 1 0 1 0 2 1 1 0 0 0 0 1 0 0 0 1 2 1 0 0 0 0 0 1 0 1 2 2 1 1 1 0 2 1 0 2 0 0 2 0 1 1 1 1 2 0 2 0 0 1 0 0 1 0 2 2 0 1 1 1 2 1 0 0 1 0 1 1 2 2 0 0 0 2 1 1 1 1 1 2 0 1 0 0 0 0 2 0 0 2 0 2 2 1 2 2 0 0 0 0 0 2 1 2 0 2 0 2 0 1 0 0 0 0 1 0 1 1 0 2 2 0 2 2 2 2 0 0 0 0 2 1 0 0 1 2 0 1 1 1 1 0 1 1 1 1 1 1 2 0 0 0 0 0 2 0 0 0 1 0 0 0 0 0 1 1 0 0 1 1 0 1 1 0 0 1 0 1 0 0 0 0 0 2 1 1 0 0 2 1 1 0 0 0 0 2 2 1 0 0 0 0 2 1 0 0 1 0 0 0 0 0 0 1 1 1 1 1 0 0 0 0 0 0 1 1 1 1 0 0 0 1 1 1 0 2 2 2 0 1 2 1 1 0 1 1 1 1 1 0 1 1 1 0 1 0 0 1 2 2 0 0 0 2 0 1 2 0 2 0 0 2 0 0 0 1 1 1 1 2 0 1 0 1 1 1 1 0 0 0 0 2 0 0 1 0 0 0 2 2 2 1 1 0 0 0 0 1 1 1 0 1 1 0 0 1 2 1 1 0 0 0 0 1 1 1 0 0 0 0 0 0 0 0 2 0 0 1 0 1 2 1 0 1 0 1 0 1 1 1 1 0 1 0 1 0 1 0 1 1 1 0 0 2 0 0 1 2 0 2 2 1 0 2 0 0 0 1 0 0 0 0 1 1 1 1 1 0 2 0 1 1 0 2 1 1 1 0 0 0 1 1 1 0 1 0 0 1 0 0 1 1 0 1 1 1 0 2 2 2 2 2 2 0 2 2 2 1 1 1 0 0 1 1 0 0 0 0 1 2 1 1 2 0 0 0 0 0 0 0 0 2 2 0 2 0 0 1 0 1 1 0 2 0 0 0 1 1 0 2 1 1 0 1 0 0 2 0 1 1 1 2 2 2 0 0 0 1 2 1 1 0 1 0 2 2 0 2 2 0 0 0 2 2 2 2 0 1 1 0 0 1 0 1 1 2 0 0 0 2 0 0 0 0 1 0 2 1 1 1 1 1 1 0 1 0 0 0 1 2 0 0 0 0 0 0 0 0 0 0 0 1 0 2 0 0 0 0 0 0 0 2 0 0 1 1 0 0 0 1 0 0 0 0 0 0 1 1 1 1 0 0 0 0 1 0 0 0 0 0 2 1 0 0 0 0 0 0 0 1 0 1 1
75 1 2 1 0 1 1 1 1 1 0 1 0 0 0 0 0 0 2 0 0 1 0 2 2 0 0 1 2 1 1 0 1 1 0 0 2 1 0 0 1 0 0 0 0 0 1 0 0 1 0 1 0 0 2 0 0 1 1 1 0 1 1 0 0 1 0 0 2 0 1 1 1 2 1 2 2 0 0 0 0 0 1 1 0 0 0 1 2 2 1 1 1 1 0 1 0 1 1 1 1 2 1 0 0 0 2 1 1 0 0 1 0 2 0 2 2 0 0 0 2 0 1 1 0 0 1 1 1 0 0 0 0 0 0 0 0 0 0 0 0 0 0 0 0 0 0 0 1 0 0 0 0 0 0 1 1 2 0 0 0 0 2 2 1 2 2 1 0 1 0 1 0 2 0 0 0 0 0 0 0 0 1 1 0 0 1 0 0 0 1 1 0 0 1 0 1 2 0 0 0 0 0 1 2 0 1 0 0 0 1 2 1 0 0 1 0 1 1 0 0 0 0 0 0 1 1 1 0 1 0 0 0 0 2 0 0 2 0 1 0 1 2 1 2 0 0 0 1 1 1 1 0 0 0 2 1 1 1 1 1 1 0 0 0 0 0 1 2 0 0 2 0 0 0 1 0 0 2 0 0 0 0 0 0 1 0 1 0 2 0 0 1 2 2 1 0 1 1 1 2 0 0 0 0 0 0 0 0 1 0 1 0 1 0 0 0 0 0 0 1 1 2 1 0 0 0 0 0 1 0 0 0 0 0 0 0 1 1 1 1 1 1 2 0 0 1 0 2 1 0 0 1 0 1 0 0 0 0 0 0 0 1 0 1 0 1 1 2 0 1 1 2 1 1 1 1 0 0 1 1 1 0 0 0 0 0 0 0 0 0 1 1 0 2 2 1 0 1 0 0 1 0 0 0 0 0 2 0 0 1 0 1 0 1 2 1 1 0 0 0 0 0 1 1 1 0 0 0 1 0 1 0 2 0 1 1 1 0 0 0 1 2 1 1 2 1 0 1 0 0 1 0 1 1 0 1 2 1 2 2 1 0 2 0 0 2 2 2 1 1 1 2 2 1 1 0 1 2 0 1 0 0 1 1 0 0 0 2 0 0 2 2 1 2 0 0 1 1 1 0 2 1 1 1 0 1 1 0 0 0 1 1 0 1 0 0 0 2 2 0 2 2 1 0 0 0 0 2 1 1 1 0 0 0 0 0 1 1 0 1 2 1 0 1 0 2 0 2 2 1 1 0 1 1 2 1 0 1 0 0 0 0 1 0 1 0 0 1 0 0 1 1 0 0 1 1 0 0 0 1 0 1 0 1 1 1 2 1 1 0 0 0 0 0 0 0 1 0 0 0 2 0 0 0 2 0 0 1 1 2 0 0 0 2 0 0 0 0 0 0 0 0 0 0 1 1 1 0 0 1 1 0 0 2 0 2 0 1 2 1 1 0 1 1 1 1 1 1 1 1 2 1 0 0 0 0 1 1 0 0 0 1 0 1 2 0 2 0 0 0 0 1 0 1 0 2 1 2 0 0 0 2 1 0 1 1 0 0 2 0 0 0 2 1 2 0 2 1 1 0 1 0 1 1 2 1 2 2 1 1 1 0 0 0 0 0 1 0 0 1 0 0 2 1 1 0 0 1 1 0 0 0 2 2 2 2 0 1 2 1 1 0 0 0 0 0 0 1 1 0 1 0 0 0 0 0 0 2 0 1 2 1 1 0 0 2 1 1 1 0 0 1 1 1 0 2 1 1 0 0 0 1 1 1 0 0 2 1 2 0 1 2 0 2 0 1 0 0 0 0 0 0 0 1 1 0 0 1 0 1 0 1 1 1 0 1 2 2 2 1 1 0 1 0 1 0 1 1 0 0 1 1 0 0 0 1 0 0 0 0 0 0 0 1 1 0 2 2 0 1 1 2 0 1 0 1 1 1 1 0 1 0 0 0 0 0 0 1 0 0 0 0 2 0 1 0 1 2 1 1 1 2 0 0 0 0 0 1 2 0 1 0 2 1 0 1 1 0 0 2 2 2 1 1 2 0 1 0 2 2 0 0 0 1 1 1 0 2 0 0 0 0 1 2 2 0 0 0 0 0 2 0 2 0 0 0 2 2 0 0 0 0 1 0 1 1 0 0 0 2 0 0 1 1 1 2 0 0 0 2 0 0 0 1 1 1 0 2 0 1 0 1 1 1 1 0 0 1 0 2 2 0 1 0 1 2 1 0 1 0 1 0 0 0 2 0 1 2 2 2 1
76 1 1 1 0 0 0 1 2 1 0 0 0 1 1 1 0 1 1 1 1 2 1 2 2 0 0 0 1 1 1 0 0 2 1 0 2 2 0 0 2 0 0 0 0 0 0 0 0 2 0 1 0 0 2 2 1 1 2 0 2 2 2 0 0 0 0 1 2 1 0 1 2 2 1 2 2 0 0 0 0 0 2 0 0 1 0 0 2 2 0 0 0 0 0 1 1 1 0 2 0 2 1 0 1 1 2 2 2 0 0 2 0 1 0 1 0 0 0 0 2 0 1 1 0 0 1 0 1 1 0 0 0 0 1 0 0 1 0 0 0 0 0 0 0 0 0 0 0 0 0 0 1 0 0 0 1 0 0 2 0 0 1 2 2 2 2 1 0 0 0 1 1 1 0 2 1 1 0 1 0 1 1 1 0 0 2 2 1 1 0 2 0 0 2 0 2 0 0 0 0 0 0 0 1 0 2 0 2 0 1 2 0 1 0 2 1 0 1 0 1 1 0 2 0 1 1 0 0 0 0 0 0 0 1 0 0 2 0 2 0 0 2 1 1 0 0 0 0 0 0 0 2 1 1 2 2 1 0 0 0 0 0 0 0 0 0 0 2 0 0 2 1 1 0 0 0 0 1 0 0 0 0 0 0 0 0 1 1 2 1 1 1 2 2 0 1 0 0 1 0 0 2 1 1 2 0 1 0 1 0 2 0 2 2 0 0 1 0 0 0 1 1 1 0 0 0 1 0 1 0 1 1 0 0 0 0 0 2 1 1 1 2 1 0 0 0 0 2 1 0 0 0 0 2 0 1 0 0 1 1 1 2 0 2 1 1 1 2 0 1 1 0 0 2 0 0 0 0 1 0 2 0 0 2 0 0 0 0 0 1 2 0 1 1 0 0 0 1 2 0 2 0 2 1 0 0 0 0 0 1 0 0 0 0 2 2 0 0 0 0 2 0 0 0 1 0 1 2 1 1 1 1 1 1 2 0 2 1 0 1 1 0 0 1 1 0 0 2 1 1 0 0 1 1 0 1 2 2 2 2 0 0 0 0 1 1 0 0 0 1 2 1 1 1 0 0 0 2 1 1 2 0 1 1 0 0 1 2 0 1 2 0 2 0 0 0 1 1 1 0 2 1 1 2 0 2 1 1 0 0 0 1 0 1 0 0 0 0 0 1 2 1 1 0 0 0 0 1 1 1 0 0 1 1 0 0 1 2 2 1 1 2 1 2 0 0 2 0 0 0 0 1 1 1 1 1 0 1 1 1 0 0 1 0 1 1 1 0 1 0 1 0 0 0 0 0 1 0 2 1 0 1 0 0 0 0 1 0 0 0 1 0 0 2 1 1 1 1 1 0 1 0 0 0 2 1 0 1 1 0 0 0 0 1 0 0 1 1 0 0 0 0 0 0 0 2 1 0 0 1 1 0 1 2 0 0 0 0 0 1 2 0 2 0 2 2 1 0 2 0 2 1 0 0 0 0 1 1 0 0 0 1 0 1 2 1 2 0 0 2 0 0 1 0 0 2 0 2 0 0 0 1 1 1 1 0 0 1 0 2 0 1 2 1 1 1 1 1 1 0 2 0 0 0 0 0 2 2 0 1 1 0 0 0 0 0 0 1 0 0 0 2 2 1 1 0 0 0 0 0 0 0 1 1 1 1 0 0 1 0 1 0 0 1 0 1 0 0 0 0 0 0 1 0 0 0 0 2 0 0 2 2 0 0 1 2 0 2 2 0 0 0 0 0 1 1 2 2 0 1 0 0 0 0 2 0 2 1 2 0 1 1 0 0 1 0 1 0 0 1 0 0 0 0 1 1 0 0 1 1 0 2 2 2 0 2 2 2 2 2 2 1 1 1 2 1 1 0 1 0 1 1 0 0 1 1 1 1 0 0 0 1 1 0 0 1 0 0 0 2 2 1 2 0 1 0 0 0 0 1 1 0 0 0 0 0 0 1 0 0 0 0 0 0 2 0 0 2 0 1 1 2 0 0 0 1 1 0 1 1 2 0 2 1 0 1 1 0 0 0 2 2 1 2 1 1 1 0 1 0 0 0 0 0 2 2 1 2 1 0 1 0 1 0 2 0 0 1 1 1 1 0 2 0 0 0 2 2 1 0 0 0 0 0 0 0 0 0 1 1 0 2 0 1 0 1 1 1 2 0 0 0 0 1 1 1 0 0 0 0 0 0 0 0 2 0 2 2 0 0 0 0 1 0 1 2 2 0 2 2 0 0 0 0 0 0 0 1 0 1 1
77 1 1 1 1 0 0 2 2 0 0 1 0 1 0 1 1 0 0 1 1 2 0 1 1 0 0 0 1 1 0 0 0 2 0 0 2 1 0 1 0 0 0 2 0 0 1 0 2 0 0 0 0 0 1 1 0 0 0 0 1 1 0 0 0 0 0 0 0 0 0 1 2 2 2 2 2 1 1 0 1 0 2 0 1 0 0 0 2 2 0 0 1 1 0 1 0 2 2 2 1 2 1 0 1 1 2 1 2 1 0 1 0 0 2 2 2 0 1 0 0 1 1 1 0 1 0 0 1 1 0 0 0 0 0 0 0 0 0 0 0 0 0 0 1 0 0 0 0 0 1 0 0 0 0 0 0 0 0 0 0 0 1 2 1 1 1 2 1 1 0 0 0 2 0 1 1 0 0 0 0 1 1 1 0 0 2 0 0 0 0 0 1 1 0 0 0 1 1 0 0 0 0 1 2 0 1 1 1 0 0 1 0 0 0 2 0 0 1 0 2 2 1 2 0 1 1 2 0 2 0 0 0 0 1 0 0 2 0 0 0 1 2 2 2 0 0 0 0 0 0 0 1 0 0 1 1 0 0 0 0 0 0 1 0 0 0 0 0 0 0 2 1 2 0 1 0 2 2 0 1 0 1 1 0 1 0 1 0 2 2 1 1 1 2 0 1 0 1 2 1 1 2 1 1 0 1 0 0 0 0 1 0 2 2 0 0 1 1 0 0 1 1 1 0 0 1 0 1 0 0 2 0 0 0 0 0 0 2 0 0 0 2 2 0 1 0 0 1 1 0 0 0 0 2 0 1 0 0 1 1 1 1 0 1 0 0 2 2 0 0 0 0 0 0 0 0 1 1 1 0 2 0 0 1 0 0 0 0 1 1 1 2 0 2 1 1 0 0 0 0 0 0 0 0 0 0 1 0 0 2 0 0 0 0 1 1 0 0 0 0 0 1 1 2 2 1 0 1 1 0 2 0 2 0 1 1 1 0 0 1 1 2 0 0 0 0 0 2 0 0 0 0 1 1 0 1 1 1 2 1 0 0 2 0 0 2 2 2 0 2 2 1 1 1 0 1 0 2 1 1 1 0 0 0 0 0 0 1 0 0 0 0 1 1 0 1 0 0 1 0 2 2 0 2 0 2 0 1 0 0 1 0 0 2 0 0 0 0 1 1 1 2 2 0 1 1 1 1 1 1 0 0 1 2 1 0 2 1 0 1 1 1 0 1 0 0 1 1 1 1 1 0 1 2 0 0 1 0 1 1 0 0 2 0 2 1 1 2 0 1 1 1 0 0 1 1 1 0 2 0 0 0 0 0 0 0 0 0 0 0 0 0 0 1 0 0 0 0 0 0 1 1 0 0 1 1 1 1 1 0 0 0 0 2 0 0 0 0 0 0 0 0 0 0 0 2 2 0 0 1 1 0 0 2 1 2 0 1 1 1 0 0 1 1 2 2 1 0 0 1 2 1 2 0 0 0 2 2 0 0 0 2 0 1 2 0 2 0 0 0 0 0 0 0 2 0 0 0 0 0 0 2 1 0 1 1 1 2 0 2 0 0 1 0 0 0 1 0 0 0 0 0 0 0 0 2 1 1 0 1 0 0 0 0 1 1 1 1 0 0 0 2 2 0 0 0 0 1 1 1 1 0 0 2 2 0 0 0 0 0 0 1 0 1 0 1 1 0 1 0 1 0 0 0 1 1 0 0 0 0 0 2 1 0 1 2 0 0 0 0 1 2 0 0 0 2 1 2 0 1 0 1 1 1 0 0 2 1 2 0 1 2 1 1 0 0 1 0 0 1 0 0 0 1 0 0 1 1 1 1 1 0 0 0 0 2 2 2 1 1 2 0 1 0 1 0 1 1 0 0 1 0 0 0 0 0 1 1 0 0 0 0 0 0 0 0 0 0 0 2 2 0 1 0 0 0 0 0 0 1 2 0 0 0 1 0 0 2 0 1 0 1 2 0 1 0 0 2 1 2 1 2 0 0 1 0 2 0 2 0 1 1 1 1 0 1 2 0 1 0 1 1 1 2 1 0 0 0 2 0 0 1 1 2 0 0 1 1 0 1 0 0 0 0 0 2 1 0 0 2 0 0 1 1 0 1 1 1 0 0 0 1 1 0 0 0 0 0 0 1 0 1 0 0 1 1 0 0 0 2 0 0 1 2 0 0 0 2 0 0 1 1 1 1 0 0 1 2 0 1 1 0 1 0 0 1 0 1 2 0 0 1 0 0 0 0 0 0 0 1 1
78 0 1 0 0 0 0 2 2 0 0 1 0 0 0 0 0 1 0 0 0 2 0 2 2 0 1 1 1 0 1 0 1 2 1 0 2 2 0 0 2 0 1 1 0 1 1 0 2 0 0 0 0 0 1 1 0 0 1 0 1 2 1 0 1 1 1 0 0 0 0 2 2 2 2 2 2 1 1 1 0 0 2 0 1 0 0 0 1 1 0 0 1 1 1 2 0 1 1 1 1 2 1 0 0 0 2 0 1 1 0 1 0 2 0 2 1 0 0 0 2 0 2 0 0 0 2 0 1 1 1 1 0 0 1 0 0 0 0 0 1 0 1 0 0 0 0 0 0 0 0 0 0 1 2 1 0 0 1 1 0 1 1 2 1 2 1 0 0 1 2 0 1 1 0 1 1 1 0 2 0 1 0 0 1 1 1 0 0 0 2 0 0 0 2 0 1 2 0 1 1 1 1 2 2 0 1 0 2 0 0 1 1 1 0 2 2 1 0 0 1 1 0 1 0 1 1 0 0 1 0 0 0 0 2 0 0 2 1 0 1 0 1 2 2 0 0 0 1 1 1 1 0 0 0 2 1 1 1 0 0 0 0 1 0 0 1 1 1 0 0 2 0 1 0 0 0 0 1 0 0 0 1 1 0 0 1 1 0 2 0 0 1 2 2 0 1 0 0 1 1 0 2 2 1 0 0 1 0 1 0 1 0 1 1 0 0 1 2 0 1 2 1 2 1 0 1 0 1 2 0 0 0 0 0 0 0 2 0 1 1 1 1 2 1 1 0 0 0 1 1 1 0 0 1 2 2 0 0 0 0 0 2 0 2 0 0 1 2 0 1 1 0 0 0 0 0 1 1 2 2 0 0 0 1 2 0 0 0 1 0 0 0 0 2 0 0 2 1 1 0 1 1 1 1 0 0 0 0 0 0 1 0 0 0 1 1 0 0 0 0 2 0 1 0 2 0 0 0 0 0 0 1 0 1 1 0 2 0 0 0 1 2 0 0 0 0 0 2 0 0 0 0 2 0 0 0 2 2 1 0 0 0 1 0 1 1 2 2 0 0 0 1 1 1 0 1 0 0 0 0 1 0 0 0 1 0 1 1 1 1 1 1 1 1 0 0 0 0 1 0 2 2 0 1 0 1 1 0 0 0 1 0 1 1 1 1 1 0 1 1 2 2 2 0 1 1 0 0 2 0 1 0 0 0 1 1 1 1 2 0 0 2 2 2 1 0 1 1 1 0 0 0 2 0 1 0 2 0 0 0 2 0 0 0 0 0 0 0 0 0 1 2 0 0 2 2 1 1 2 0 0 1 1 0 0 1 1 0 0 0 1 0 0 1 0 0 0 0 0 0 2 1 0 1 2 1 0 2 2 1 0 0 1 0 1 0 1 0 1 0 1 0 0 0 0 1 2 0 0 0 1 0 0 1 1 2 0 0 0 2 0 0 1 0 2 2 1 0 1 1 1 1 1 0 0 0 2 2 0 0 0 0 1 1 1 1 1 1 1 1 1 0 1 0 0 2 0 1 0 0 1 0 0 0 0 0 1 2 0 1 1 1 1 1 0 0 2 1 1 0 1 0 0 0 0 2 1 1 0 2 0 0 2 0 1 0 1 1 0 0 0 0 1 1 0 0 0 1 1 0 0 0 2 1 1 1 0 0 0 0 0 0 1 1 0 1 0 1 1 0 1 0 0 0 0 0 0 2 0 0 1 2 1 0 0 2 0 2 2 1 1 0 0 0 0 0 1 1 1 0 1 0 0 1 0 1 0 0 2 0 2 1 1 1 0 0 0 0 0 0 2 0 0 0 1 2 0 0 2 2 0 1 1 1 0 2 2 1 1 1 1 0 1 1 1 0 0 1 1 0 0 1 0 0 0 0 1 1 0 0 1 0 0 0 0 0 0 0 0 2 2 2 0 1 0 1 0 0 0 1 2 1 0 1 2 0 0 1 0 0 0 1 2 0 1 0 0 2 2 2 2 1 0 0 1 0 0 0 2 0 1 0 1 1 0 1 2 0 0 0 2 2 2 2 0 1 2 1 1 0 0 0 0 1 1 2 0 1 1 0 1 0 0 1 0 0 1 1 1 0 2 1 2 1 0 1 0 1 1 0 0 2 1 0 1 0 1 1 0 1 0 2 0 0 0 1 0 0 0 1 1 0 0 0 2 2 0 0 0 1 0 0 0 0 1 0 2 2 0 0 0 0 0 0 0 0 1 0 2 0 1 0 0 0 0 0 0 1 0 0 1
79 1 0 2 1 0 0 2 2 0 0 0 0 0 0 0 0 2 2 2 2 2 0 1 1 0 0 2 2 2 1 1 1 2 0 1 2 1 0 1 1 0 0 0 0 0 1 0 2 0 0 2 1 1 0 0 1 0 0 0 1 1 2 0 0 0 0 1 1 0 0 1 1 2 0 2 2 1 1 0 1 0 2 0 0 0 0 1 2 2 1 1 0 0 1 1 0 0 0 2 0 2 1 0 0 0 2 0 1 1 0 1 1 2 1 2 2 0 0 0 2 0 2 0 1 0 1 1 2 1 0 0 1 1 0 0 0 0 0 0 0 0 0 0 1 0 0 0 0 0 0 0 0 0 1 0 1 2 0 0 0 0 1 2 0 1 1 1 1 2 1 0 2 0 2 2 0 1 0 0 0 0 1 2 1 0 2 1 0 0 1 1 0 0 1 1 0 1 0 0 0 1 0 2 2 0 2 0 2 0 1 1 1 0 0 2 0 1 1 0 0 0 1 1 0 1 2 1 0 1 0 0 0 0 1 0 0 2 0 1 0 0 2 2 2 0 0 0 0 0 0 0 1 1 1 1 2 0 0 0 0 0 0 0 0 0 0 1 1 0 1 2 0 1 2 1 0 1 2 0 2 0 2 2 0 0 2 1 0 2 0 0 0 1 2 0 0 2 0 2 1 0 1 0 0 0 0 0 1 1 0 0 0 2 2 2 0 0 1 0 0 1 1 1 0 0 1 0 1 1 0 1 0 0 0 0 0 0 2 1 2 1 2 2 0 1 2 0 1 1 1 1 1 0 1 0 1 0 0 0 0 0 2 0 2 0 2 1 1 0 0 0 1 1 1 1 0 1 1 2 0 1 0 0 1 0 0 2 2 0 1 1 1 0 2 1 1 1 0 0 0 0 1 1 0 1 0 2 0 0 0 0 0 0 0 2 2 0 0 0 1 1 0 0 0 1 0 1 2 0 1 1 0 1 0 1 1 1 0 0 1 1 1 0 1 1 0 1 2 0 0 0 0 2 1 1 0 1 0 0 0 0 1 1 0 1 1 1 1 0 1 1 2 2 1 0 1 0 2 0 2 1 0 2 1 0 1 1 2 1 2 1 1 1 0 0 1 0 0 0 2 1 1 1 1 0 1 0 0 0 0 0 0 1 1 1 1 0 1 1 0 2 2 2 0 1 1 0 0 2 0 0 0 0 0 0 1 2 1 1 0 1 2 1 2 0 1 0 2 2 2 2 0 1 2 1 1 2 0 1 1 1 0 2 1 0 0 1 1 0 1 1 1 0 0 1 1 0 0 1 0 0 1 0 1 1 1 1 1 1 0 0 1 0 0 0 0 0 0 1 0 2 0 0 0 2 0 0 2 2 2 0 0 0 0 0 0 0 0 0 0 0 0 0 0 1 1 1 0 0 1 1 0 0 1 1 2 0 0 1 1 2 0 0 2 0 0 1 0 0 0 2 0 0 2 1 0 1 1 0 0 0 1 0 2 2 0 2 0 0 1 1 1 0 0 0 2 1 1 0 1 2 2 2 2 2 1 1 2 0 1 1 0 2 0 0 0 2 1 1 0 2 0 0 2 1 1 2 2 0 1 1 1 1 0 1 0 1 0 0 0 0 1 2 0 0 2 1 0 0 0 0 0 2 0 0 0 0 0 1 0 1 0 0 0 1 1 0 0 0 0 1 1 0 0 2 1 0 1 0 0 0 2 1 0 1 2 0 2 2 0 1 1 2 2 0 0 1 1 0 1 0 0 0 0 2 0 2 0 0 2 0 2 0 1 0 0 0 1 0 0 0 0 0 1 0 1 0 0 2 2 0 0 0 0 0 2 2 2 2 2 2 1 2 2 0 0 0 2 0 1 1 0 0 0 0 0 0 0 0 0 0 1 1 0 0 1 0 0 1 1 1 0 2 0 0 0 0 0 0 1 1 0 0 0 1 2 0 1 0 0 0 0 2 0 0 0 1 1 1 1 1 1 0 0 1 0 1 1 1 0 1 0 1 2 0 2 1 0 0 0 1 2 2 2 0 1 0 0 1 0 0 1 1 2 0 1 2 2 1 1 1 0 1 0 0 0 0 1 1 0 2 0 1 0 0 1 0 0 0 0 0 1 0 0 0 0 1 0 2 0 0 2 0 0 0 0 1 0 1 1 0 0 0 1 1 2 0 1 0 0 0 0 0 0 2 0 0 1 0 1 1 0 1 0 0 2 1 0 2 1 0 1 0 0 0 0 0 0 0 0 0
80 1 1 2 0 0 0 1 1 0 0 2 0 1 1 1 0 2 1 1 0 2 0 2 2 0 0 2 2 0 2 1 1 1 0 0 2 1 1 0 2 0 1 1 0 1 1 0 1 1 1 1 1 1 1 2 0 0 0 1 0 2 1 0 1 1 1 0 1 0 1 1 2 2 2 2 2 1 1 1 0 0 2 0 2 0 0 1 2 2 1 1 1 0 0 1 0 0 0 1 0 2 0 0 1 0 1 0 0 0 0 2 0 1 2 2 1 0 1 0 0 1 1 1 0 2 0 0 2 0 1 1 0 0 0 0 0 1 0 0 1 0 0 0 0 0 0 0 0 0 1 0 0 0 0 0 0 0 0 0 0 0 0 2 1 1 1 0 1 2 0 2 0 2 0 0 1 1 0 1 0 1 0 0 2 2 0 0 0 0 0 0 1 1 0 0 2 2 0 0 0 0 1 1 2 0 2 0 1 0 0 1 2 0 0 2 1 0 1 1 1 1 0 1 0 1 0 2 1 2 0 0 1 1 1 1 0 2 0 1 0 0 1 1 2 1 1 0 0 0 0 0 1 0 0 1 1 2 1 1 1 1 0 0 1 0 0 0 0 0 0 2 1 2 0 1 0 1 2 0 0 0 2 2 0 0 2 1 2 2 2 2 0 2 2 0 0 0 1 2 1 0 1 1 0 1 0 1 1 2 0 1 0 2 1 0 1 0 1 0 0 0 1 1 1 0 1 0 0 0 0 1 0 0 0 0 0 0 2 2 1 2 0 2 1 0 2 0 0 0 1 1 0 0 2 0 1 0 0 0 0 0 0 0 0 0 1 1 1 0 0 0 1 1 0 1 0 1 1 2 1 1 1 1 1 1 0 0 0 1 0 0 0 1 2 0 0 0 1 1 0 1 0 2 1 1 0 1 0 0 0 0 0 0 0 2 1 1 0 0 0 1 0 1 0 2 0 0 1 0 1 0 0 2 1 0 1 1 0 1 1 1 1 0 1 1 0 0 1 1 0 0 0 2 1 1 0 2 2 1 0 0 1 0 0 2 0 1 1 0 1 1 1 1 2 0 2 0 2 0 2 2 0 0 0 1 0 1 2 1 0 2 1 0 0 0 0 0 1 0 0 2 1 1 1 0 2 1 1 0 0 0 1 0 1 0 0 0 1 1 1 1 0 0 0 0 0 1 0 2 1 0 0 1 1 2 2 1 2 0 0 1 1 1 2 0 1 1 1 2 1 2 0 2 0 0 0 1 0 0 0 1 1 2 1 1 1 1 1 0 1 1 0 0 1 0 1 1 0 1 0 0 0 1 0 0 1 1 0 0 0 1 1 0 1 0 0 0 0 1 0 2 1 1 0 2 0 0 1 1 2 1 0 1 0 1 0 1 1 0 0 0 0 0 0 0 2 2 0 0 1 1 0 0 0 1 2 0 0 2 1 1 0 0 2 1 1 2 0 1 1 1 0 0 1 1 0 1 1 0 0 0 1 0 2 2 1 2 1 0 1 1 0 0 0 0 2 0 1 0 0 2 2 1 2 0 2 1 2 1 0 0 0 0 0 0 0 2 1 1 0 1 0 1 1 2 2 1 1 0 1 0 0 0 0 1 0 2 1 0 0 0 0 2 0 1 1 0 0 0 0 0 1 2 1 1 0 0 0 1 0 0 0 0 0 1 1 1 1 1 0 1 0 0 0 0 0 0 1 1 0 0 2 1 0 1 2 1 1 1 0 0 1 0 0 0 1 2 2 0 1 0 0 0 0 0 2 2 0 2 0 0 2 2 2 0 0 0 0 1 1 0 0 0 0 0 2 0 0 0 0 0 1 0 0 0 1 2 2 2 2 2 0 2 2 2 2 1 0 1 0 1 2 0 0 0 0 1 1 0 1 1 0 0 1 0 0 0 0 0 2 2 0 2 1 0 0 2 0 0 0 0 1 0 1 1 1 0 2 1 1 0 0 2 0 0 0 1 2 1 1 1 2 0 0 0 1 2 1 0 1 1 0 2 1 1 1 2 0 0 0 2 2 2 2 0 2 1 0 2 0 0 1 2 2 0 0 0 1 0 0 0 0 1 0 2 1 1 0 0 0 1 1 1 0 1 0 0 0 2 0 0 2 1 1 1 0 1 1 0 2 0 1 1 1 0 1 0 0 0 0 0 0 1 1 1 1 0 0 0 1 0 0 0 0 0 0 0 1 0 1 1 0 1 0 1 2 0 0 0 0 0 0 0 0 0 1 1 1 1 1 1
81 0 1 1 0 0 0 0 0 2 0 0 0 0 0 0 0 1 0 0 0 2 0 2 2 0 0 1 1 1 1 1 2 2 0 0 2 2 0 1 1 0 0 0 0 2 0 0 2 0 0 1 0 1 1 1 0 0 0 2 0 0 2 2 0 0 0 0 0 0 0 2 2 2 2 2 2 1 1 1 0 0 1 1 2 1 0 0 2 2 0 0 1 0 1 1 0 1 0 2 0 1 1 0 1 1 2 0 2 2 0 0 0 0 2 2 2 0 1 0 1 1 1 1 0 0 1 1 1 1 1 1 0 0 1 0 0 0 0 0 1 0 0 0 0 0 0 0 1 1 0 0 1 0 0 0 0 1 1 0 0 0 2 2 1 2 1 2 1 2 0 1 1 1 0 2 1 0 0 0 0 0 1 1 0 0 1 1 1 0 2 0 0 0 1 0 1 2 0 0 0 0 1 2 2 0 2 0 1 0 0 2 1 0 0 2 0 0 1 0 1 1 1 2 0 0 0 1 1 0 0 0 0 0 2 0 0 2 0 1 0 1 1 1 2 1 1 0 1 1 0 0 1 0 0 0 2 1 0 0 0 0 0 1 0 0 1 0 1 0 0 1 0 0 0 1 0 1 1 0 0 0 2 2 0 0 2 2 1 2 0 0 1 2 2 0 1 0 0 0 0 0 2 1 0 0 2 0 1 2 0 1 0 1 1 0 0 0 0 0 0 1 1 1 1 0 0 0 1 0 0 2 0 0 0 0 0 2 0 1 1 1 1 2 0 0 0 1 0 2 0 0 0 1 0 1 2 0 0 0 0 0 2 0 2 0 0 1 2 0 1 1 0 0 0 0 0 0 0 1 2 1 0 0 0 0 0 0 0 0 1 2 1 0 2 2 2 1 0 0 0 1 0 1 0 1 0 0 0 0 0 0 0 0 0 1 0 0 0 0 0 0 0 1 0 0 0 0 1 0 1 0 0 2 0 0 1 0 0 0 0 2 2 0 1 1 0 0 1 0 0 0 0 2 1 1 0 1 1 2 1 0 0 2 0 0 2 1 1 0 1 1 1 1 1 0 1 1 2 1 0 2 0 1 1 0 0 0 2 0 2 2 1 1 0 0 0 0 2 0 0 2 1 1 1 0 1 0 2 0 0 0 0 0 1 1 0 0 2 1 1 2 2 2 1 0 0 1 0 2 0 2 0 0 1 0 0 0 2 1 1 1 1 0 2 0 1 1 1 2 0 0 0 2 0 2 0 2 0 0 0 0 0 0 0 0 0 0 1 0 0 2 0 0 1 0 1 0 0 2 0 0 0 1 0 0 0 1 0 0 0 0 1 0 0 0 0 0 0 0 0 2 2 0 0 1 1 0 1 1 0 0 1 1 0 1 1 0 0 0 0 0 0 0 0 0 1 1 0 0 2 2 0 1 2 0 1 0 0 1 0 0 0 0 1 2 2 1 1 1 1 1 0 0 2 1 0 1 1 0 0 0 0 1 1 1 1 2 0 0 0 0 0 0 0 1 1 0 0 0 0 0 1 1 1 1 0 1 2 0 2 0 0 1 0 0 0 1 0 0 0 0 0 1 1 2 0 2 2 0 1 1 0 0 1 1 0 1 1 0 0 0 1 1 1 0 0 0 0 0 0 0 0 1 1 1 1 0 0 1 0 1 1 0 1 0 1 1 0 0 0 0 0 0 0 2 0 0 1 0 0 0 2 0 0 1 2 0 1 1 2 0 0 0 0 1 1 1 1 1 1 1 0 0 0 2 0 2 0 0 2 0 1 0 1 0 0 1 0 0 0 0 0 0 1 1 1 0 0 1 2 1 1 1 1 1 1 2 2 1 1 2 1 1 1 2 1 0 1 1 0 0 1 0 0 0 0 1 1 1 1 1 0 0 0 0 0 1 1 0 2 2 1 2 0 0 0 0 1 1 1 2 0 1 1 1 0 0 1 0 0 0 1 1 0 1 0 0 2 1 1 1 1 0 0 1 0 1 0 2 0 1 0 1 2 1 1 2 0 0 1 2 1 0 1 2 0 1 0 0 0 0 0 0 0 1 2 0 2 0 0 0 0 0 0 1 0 1 0 1 0 2 0 1 0 0 0 2 2 0 0 0 1 1 0 0 1 0 0 0 1 0 1 1 1 0 1 0 0 1 0 1 0 1 1 1 1 0 0 0 2 0 0 0 0 1 0 1 1 0 0 0 0 0 0 0 1 0 0 2 0 0 0 0 0 1 0 0 1 1 1 1
82 0 1 1 0 1 1 1 2 0 0 1 1 0 0 0 0 2 0 0 0 2 0 1 1 0 1 2 2 0 2 1 1 1 0 0 1 0 2 0 0 0 0 0 0 0 0 1 0 2 0 1 1 0 1 1 0 0 0 1 0 1 1 0 0 0 0 2 2 0 0 1 1 2 1 2 2 2 2 2 0 0 2 0 1 0 0 2 2 2 1 2 0 0 0 2 1 1 1 2 1 2 1 0 1 1 2 0 1 1 0 2 1 1 1 1 1 0 0 0 2 0 2 0 1 0 1 0 0 0 0 0 0 0 0 0 0 1 0 0 1 0 0 0 0 0 0 0 0 0 0 0 0 0 0 0 0 1 1 1 0 0 1 2 1 2 1 2 1 1 1 0 0 2 0 0 0 1 1 0 0 1 1 1 0 0 2 1 1 0 2 0 1 1 1 0 1 2 0 1 1 1 0 2 2 0 2 1 0 0 0 1 2 0 0 2 1 0 1 0 1 1 0 1 0 0 1 1 0 1 1 1 1 1 2 1 1 2 0 0 0 1 1 0 0 0 0 0 0 0 0 0 1 0 0 2 1 1 0 0 0 0 0 1 1 1 0 0 0 0 1 2 0 2 1 1 0 1 2 0 1 0 0 0 1 0 0 2 1 2 2 0 0 2 1 0 0 1 0 1 1 1 1 1 0 1 1 0 1 1 0 0 0 2 2 1 0 0 0 0 0 0 1 0 1 0 2 0 0 0 0 2 0 0 0 0 0 1 1 1 1 1 2 0 0 0 1 1 1 1 1 0 0 0 1 0 1 1 0 1 1 1 2 0 2 0 1 2 2 0 0 0 0 0 0 0 0 0 0 2 0 1 0 0 1 0 0 0 0 1 0 0 1 0 2 2 2 0 0 0 0 0 0 1 0 1 0 2 0 0 0 1 0 0 2 2 0 0 0 0 0 0 0 2 1 1 1 1 1 1 0 1 0 2 0 2 0 0 0 0 1 1 1 2 0 2 0 0 1 0 0 0 0 2 2 2 0 1 1 1 0 0 0 1 0 0 2 2 2 1 2 2 1 1 1 0 1 0 2 1 1 2 0 2 2 0 0 0 1 0 1 1 0 1 0 0 0 1 1 0 0 2 1 1 1 0 1 1 0 0 0 0 0 0 0 2 0 0 1 1 1 2 2 2 1 0 0 1 0 2 1 1 0 0 0 1 1 0 2 1 1 1 1 1 1 1 0 0 2 2 0 1 0 2 1 0 0 0 0 1 1 1 1 2 0 0 0 0 2 0 0 1 1 0 0 1 2 0 0 1 0 0 1 0 1 0 0 1 1 1 0 1 1 1 1 1 1 0 0 0 0 2 1 0 0 2 2 1 2 2 0 0 0 0 2 0 0 1 1 0 0 0 0 1 1 1 0 1 0 0 1 1 1 0 2 1 2 0 1 2 1 0 0 0 1 1 1 1 0 1 2 2 1 0 0 0 0 1 1 0 0 0 1 1 0 0 0 2 0 0 2 1 0 0 0 2 0 0 2 0 0 0 2 2 2 2 1 1 1 1 1 0 0 2 0 1 0 2 2 2 1 1 0 2 1 2 1 2 2 0 2 2 0 0 0 0 0 1 1 0 0 0 0 1 0 0 1 0 1 1 1 1 0 2 0 0 0 0 1 1 1 0 0 1 1 0 1 1 0 0 0 0 0 0 0 0 0 0 2 1 0 0 2 1 0 0 2 1 1 1 1 0 0 1 0 1 1 1 1 0 0 0 1 1 1 1 0 2 1 1 1 1 2 2 2 0 0 0 0 0 0 1 0 0 0 1 2 1 1 1 1 0 0 0 0 0 2 2 2 2 1 1 2 2 2 1 0 2 0 0 0 2 0 0 0 0 0 0 1 0 1 1 0 0 0 0 1 0 0 0 2 2 1 1 1 0 1 0 0 0 0 1 0 1 0 1 1 0 1 0 1 0 0 1 0 2 0 1 2 2 2 2 2 0 0 0 1 2 0 2 0 1 1 1 2 0 2 2 0 0 0 1 2 2 1 1 1 1 0 1 1 0 0 0 2 2 2 1 1 0 1 0 0 0 0 1 1 1 1 1 0 2 0 1 1 0 1 1 1 0 0 0 2 1 0 0 2 0 0 0 1 0 0 2 2 0 2 1 1 0 0 1 0 1 1 0 0 0 1 0 0 0 0 0 0 0 1 0 1 0 1 1 0 1 0 0 0 0 0 1 0 0 0 1 0 1 0 0 0 0 1 1
83 1 0 2 0 2 2 1 0 1 0 1 1 1 0 1 1 2 2 1 1 2 1 2 2 0 0 2 2 0 1 1 1 2 2 2 1 2 0 1 1 0 1 1 0 0 1 0 1 2 1 0 0 1 1 1 0 0 1 0 1 1 1 1 0 0 0 2 0 0 0 0 0 2 0 2 1 0 0 0 0 0 2 0 1 0 0 0 1 2 0 0 1 0 1 2 0 2 2 2 2 2 1 0 1 0 2 1 2 1 0 1 0 0 0 1 1 0 2 0 0 0 1 1 0 1 1 2 2 2 1 1 0 1 1 1 0 0 1 0 0 0 0 0 2 0 1 0 2 2 2 0 0 0 0 0 1 1 0 1 0 1 2 2 1 2 1 1 0 1 1 1 2 0 1 2 0 1 0 1 0 1 1 1 0 0 1 0 0 0 1 0 0 0 1 0 0 2 1 1 0 1 0 1 2 0 0 0 1 0 0 1 1 0 0 2 0 0 1 0 1 1 0 2 0 0 0 1 0 1 0 0 0 0 1 0 0 2 0 2 0 0 1 2 2 0 0 0 1 1 1 1 2 0 0 1 1 2 0 2 0 0 0 0 0 0 1 1 2 0 1 0 1 2 0 0 0 0 2 1 1 1 0 0 0 1 0 2 1 2 2 0 1 2 2 0 1 2 0 2 2 1 1 1 0 0 1 0 1 1 0 1 0 2 2 0 1 1 0 0 0 1 2 2 0 0 1 0 0 0 0 1 0 0 0 0 0 1 1 0 0 0 2 2 0 0 1 0 1 1 0 0 1 0 0 0 0 0 0 2 2 2 1 0 1 0 1 2 2 0 0 0 1 1 0 1 0 1 1 2 0 1 0 0 1 0 0 0 0 1 1 0 1 0 2 1 0 1 1 1 0 1 0 2 0 1 0 1 0 0 0 1 0 0 2 2 0 0 0 0 0 1 1 2 0 2 0 0 2 1 1 0 0 0 1 0 0 1 0 0 1 1 1 0 2 2 1 0 1 0 0 1 0 2 0 0 0 2 2 2 2 0 0 0 0 2 0 1 2 0 1 1 1 1 1 0 1 0 2 1 1 1 0 0 0 1 0 1 2 0 2 2 2 1 0 0 0 2 2 0 0 2 2 0 2 0 2 0 0 1 0 0 0 0 0 1 0 0 0 0 1 2 2 1 0 2 0 0 2 0 1 1 0 0 1 0 1 1 0 1 1 1 2 1 2 0 1 1 1 1 0 0 0 2 1 2 1 0 1 0 0 0 1 1 0 0 0 0 1 0 0 1 1 0 0 1 1 0 0 1 0 0 2 1 1 1 2 1 1 1 0 0 0 0 0 0 1 0 0 0 0 2 1 0 0 2 1 0 0 1 1 0 0 2 0 2 0 0 0 0 0 0 0 0 0 0 1 2 0 0 2 2 0 0 2 1 2 0 0 2 1 2 0 1 0 2 2 1 0 1 1 1 0 1 0 0 0 1 1 1 0 1 2 0 2 2 0 2 1 0 0 1 0 0 0 1 1 1 1 1 2 1 2 2 2 2 1 0 1 0 2 0 1 1 0 0 0 2 1 1 0 1 0 2 1 2 1 2 2 0 1 0 0 0 0 1 0 2 0 1 0 0 0 2 1 1 0 0 1 1 0 0 0 2 0 0 1 0 0 2 1 0 0 0 0 0 0 1 0 0 0 0 0 0 0 2 1 0 1 0 0 0 2 0 0 2 2 2 0 0 0 0 2 1 1 0 0 0 0 2 1 2 1 1 1 1 0 2 0 1 1 0 2 1 2 0 1 1 0 0 1 0 0 0 0 2 2 0 0 0 0 0 1 1 1 0 1 2 2 2 2 2 1 1 2 0 0 1 2 0 0 0 0 0 0 0 0 2 2 0 0 2 1 1 1 1 1 2 1 0 1 0 2 1 1 1 1 1 1 1 0 1 0 0 0 1 0 0 2 0 0 0 0 0 0 2 1 1 1 0 1 1 2 0 0 1 0 1 0 2 0 2 0 1 1 1 1 2 0 1 0 1 1 1 2 1 1 1 0 0 0 0 0 0 0 1 1 0 1 1 0 1 1 2 0 1 0 2 0 0 0 2 0 1 0 0 1 1 2 0 0 0 1 1 1 1 1 2 1 1 0 0 1 0 0 1 1 0 0 1 1 0 1 0 2 0 0 1 2 0 1 0 0 0 0 0 1 0 1 0 1 1 0 1 0 0 1 0 1 1 0 0 0 0 0 1 1 0 0 0 2 1
84 1 1 1 0 0 0 0 0 2 0 0 0 2 1 1 0 0 1 1 1 1 0 2 2 0 0 1 0 2 0 0 2 2 1 1 1 2 0 0 2 0 0 0 0 0 0 0 1 0 0 0 0 0 2 0 0 0 0 0 0 0 0 0 1 1 1 0 1 0 0 2 2 2 1 2 2 1 1 0 1 0 2 0 1 0 0 1 2 2 1 1 1 0 0 0 0 1 1 1 1 2 0 0 1 0 2 0 0 0 0 0 1 1 1 1 1 0 0 0 2 0 1 1 1 0 1 1 2 2 0 0 0 0 1 0 1 0 0 0 0 0 0 0 1 0 0 0 0 0 1 0 0 0 0 0 0 1 0 2 2 2 2 2 1 1 1 0 1 2 0 1 1 1 1 2 1 1 0 1 0 1 1 1 0 0 2 0 0 0 0 0 0 0 2 0 2 1 0 0 0 1 0 0 2 0 2 1 0 0 0 0 1 0 0 2 0 0 1 1 0 0 1 2 1 1 2 2 0 1 0 0 0 0 1 0 0 2 0 1 0 0 1 2 2 0 0 0 1 1 0 0 1 1 1 1 1 1 0 0 0 0 0 0 0 0 0 0 2 0 0 1 1 1 1 1 0 2 2 0 1 0 0 0 0 0 0 2 1 2 1 1 2 2 2 0 2 0 1 1 0 0 2 0 0 0 0 0 1 1 1 0 0 2 2 0 2 1 0 0 0 1 0 2 1 0 1 0 0 1 0 2 0 0 0 0 0 1 1 0 0 0 0 2 0 1 0 1 0 1 0 0 2 0 0 1 1 0 0 1 1 1 0 1 0 0 0 2 2 0 0 0 0 0 1 1 0 0 0 2 1 1 0 0 1 1 0 0 0 2 0 1 1 0 2 0 0 0 0 0 0 1 0 2 1 1 0 1 0 0 0 0 0 0 0 1 0 1 0 0 0 1 1 0 1 2 2 1 1 1 0 0 0 2 0 1 1 0 0 0 0 1 0 1 1 2 1 0 1 0 0 1 0 2 1 1 0 2 1 1 1 0 0 2 0 1 1 2 2 0 1 1 1 1 1 0 1 1 2 1 0 1 0 1 0 0 1 0 1 0 0 1 1 1 2 0 1 1 2 0 0 2 2 1 2 1 2 1 0 0 0 1 0 1 0 2 1 0 0 1 2 1 1 1 0 1 0 1 0 2 1 1 0 0 0 1 0 0 1 2 0 0 1 1 1 1 0 1 1 1 0 0 0 1 1 1 2 1 1 1 1 0 0 0 0 0 0 0 0 0 0 0 1 0 0 1 2 0 0 1 0 0 0 0 0 1 1 1 0 0 0 1 1 0 0 0 0 1 1 0 0 2 1 1 0 1 2 0 2 2 1 0 0 0 0 0 0 2 0 0 0 0 0 0 0 0 2 0 0 0 0 0 0 0 1 2 2 0 0 2 0 1 0 2 0 1 1 2 0 2 0 0 2 0 0 0 0 2 2 1 0 0 1 0 2 2 0 2 1 0 0 0 1 0 1 1 1 0 2 0 1 0 1 1 0 1 0 0 1 1 1 0 0 1 0 0 0 1 0 0 0 0 0 0 0 0 1 1 1 0 1 1 0 0 0 0 0 0 1 0 0 0 0 2 1 0 0 0 1 1 1 1 0 2 1 0 1 0 1 1 0 0 0 1 1 0 1 0 0 0 0 0 0 1 0 1 0 0 2 0 0 0 2 0 0 0 2 0 2 2 0 1 0 1 1 0 2 2 2 0 0 0 0 0 1 1 0 2 0 0 2 0 2 1 1 0 0 0 0 0 0 0 0 0 1 0 1 0 0 1 1 0 1 1 1 0 1 1 1 0 0 1 0 2 2 0 0 2 0 0 0 2 0 0 0 0 0 0 0 0 0 0 0 1 0 0 1 2 1 1 1 0 0 2 0 0 0 1 0 0 2 2 0 0 0 0 1 0 2 0 0 0 0 1 0 2 1 1 2 2 2 2 2 0 0 0 0 0 0 2 0 2 0 2 2 0 2 1 0 0 1 2 2 2 2 1 1 2 0 1 0 0 0 0 2 0 1 0 1 0 0 0 0 0 0 1 1 0 0 0 0 2 1 1 2 0 1 0 2 1 0 0 1 0 0 1 0 1 0 2 0 0 1 0 0 0 2 0 0 0 2 0 1 0 0 2 2 1 2 0 1 0 0 0 0 0 0 1 1 1 1 0 0 1 0 1 2 0 0 0 0 0 0 0 0 1 1 1 2 0 2 1
85 1 0 1 0 0 0 0 1 1 0 0 0 1 1 1 0 2 1 0 1 2 0 2 2 0 1 1 1 1 1 0 1 1 1 1 1 1 0 0 2 0 2 2 0 0 0 0 2 0 0 0 1 0 0 0 0 0 0 2 0 0 1 1 1 1 1 1 1 0 0 1 1 2 1 2 2 1 1 0 1 0 2 0 0 0 0 2 2 2 1 2 1 1 0 0 0 0 0 1 0 2 2 0 0 0 2 0 1 1 0 1 1 1 1 1 1 0 0 0 2 0 0 2 0 1 0 1 1 1 0 0 0 0 0 0 0 0 2 0 1 0 0 0 1 0 0 0 0 0 0 0 0 0 0 0 0 0 0 1 1 1 2 2 1 2 1 1 0 1 1 0 2 0 0 2 1 1 0 0 0 1 0 1 2 1 1 1 1 1 0 1 0 0 1 1 1 1 0 1 1 0 0 2 2 0 2 0 1 0 1 1 0 0 0 2 1 0 2 0 2 2 1 1 0 1 2 2 2 1 1 1 0 0 1 0 0 2 0 1 0 0 0 1 1 0 1 0 0 0 0 0 1 1 1 2 0 2 1 2 1 1 0 1 0 0 1 0 1 1 0 2 1 2 0 1 0 0 2 0 0 0 2 2 0 0 2 1 1 2 2 1 1 1 2 0 1 0 1 0 1 0 2 1 0 0 0 2 1 1 0 0 0 2 2 0 0 0 1 0 0 1 0 2 0 0 1 0 1 0 0 2 0 0 0 0 0 1 1 0 1 0 2 2 1 0 2 0 1 1 1 1 1 0 0 0 0 0 0 2 2 2 1 0 1 0 1 1 1 0 1 1 0 0 0 1 0 1 1 1 0 2 0 0 2 0 0 1 1 0 1 1 1 0 2 1 1 1 0 0 0 0 0 1 0 0 0 1 0 0 0 1 0 0 2 2 0 0 0 0 0 0 0 2 1 1 1 0 1 1 0 0 0 2 0 2 0 2 0 2 0 1 1 1 1 2 1 0 1 0 0 0 0 2 0 0 0 2 1 1 1 0 1 0 0 1 1 1 2 0 2 2 2 2 1 0 1 1 2 0 1 1 0 1 0 1 0 0 1 0 1 0 1 1 1 0 1 0 1 0 1 2 1 1 1 0 1 0 1 0 0 0 0 1 0 2 2 2 0 2 2 2 2 2 1 0 0 0 1 1 2 0 0 1 2 0 1 1 1 1 1 1 2 0 2 0 0 0 2 2 1 1 0 0 2 2 2 0 1 1 1 0 1 2 0 1 1 1 2 0 1 0 1 0 0 1 1 0 0 2 0 0 1 0 1 0 0 2 1 1 0 0 1 0 1 0 0 0 0 1 0 1 0 0 0 2 0 0 0 0 1 1 0 1 1 0 1 1 0 0 0 0 0 0 0 1 1 2 0 0 1 1 0 0 1 0 1 1 0 1 1 0 0 1 0 2 2 1 0 1 1 1 0 0 1 1 0 1 1 0 0 0 0 1 0 1 1 2 0 0 0 0 1 0 1 0 2 0 2 0 1 0 1 1 1 1 1 0 1 0 2 0 0 1 0 0 0 2 0 1 1 0 0 1 1 2 1 2 2 0 0 0 0 1 0 0 0 2 0 1 0 1 1 1 0 0 0 0 1 1 0 0 0 2 0 0 1 0 1 1 1 0 1 1 2 0 2 0 1 1 0 1 0 1 0 2 1 0 2 2 0 0 2 0 0 1 2 0 2 2 0 0 1 0 0 1 1 2 2 0 1 0 0 0 1 1 0 2 0 1 1 0 2 2 2 0 0 0 0 0 0 0 0 0 1 1 2 0 1 1 2 0 2 2 2 0 2 0 2 2 2 1 0 2 1 0 0 1 1 0 0 1 0 0 0 0 0 0 1 0 0 0 0 0 0 0 0 0 0 0 2 2 1 2 0 0 0 0 1 1 2 2 0 0 0 0 1 0 1 0 0 0 1 0 0 2 0 0 1 1 2 2 2 0 0 0 1 2 0 2 0 0 1 1 2 1 2 1 0 0 1 2 2 2 2 0 1 0 0 0 0 0 1 1 2 0 0 0 2 0 0 0 1 1 1 1 2 1 1 1 0 2 0 1 0 1 0 0 1 1 0 0 1 0 0 1 0 1 0 0 2 0 2 0 0 0 0 1 1 1 0 1 0 0 1 1 1 0 1 0 2 0 0 0 0 1 0 1 2 0 1 1 0 1 0 0 1 0 0 2 0 0 0 1 1 0 0 1 1 1 1 1
86 1 2 2 1 0 0 0 1 0 0 1 1 1 0 0 0 2 0 0 0 2 0 2 2 0 0 2 2 0 2 0 2 1 0 0 2 1 1 0 0 0 1 1 0 1 0 0 2 0 0 1 0 0 2 1 1 0 0 1 1 1 2 1 0 0 0 1 2 0 1 0 2 2 2 2 2 2 2 2 0 0 1 1 2 0 0 0 2 2 0 0 1 0 0 1 0 2 2 2 1 2 1 0 1 1 2 0 0 0 1 2 0 2 0 2 2 1 1 0 2 0 2 0 0 0 2 1 2 2 0 0 0 0 0 0 0 0 2 0 1 0 1 0 2 0 1 0 0 0 1 0 0 0 0 0 1 1 0 0 0 0 0 2 1 0 0 1 0 2 2 0 0 2 0 0 0 0 0 0 0 0 2 2 0 0 2 1 0 0 2 1 0 0 0 0 1 2 0 0 0 0 0 2 2 0 2 0 2 0 1 1 1 0 0 2 0 1 0 0 1 1 1 1 0 1 2 1 0 0 0 0 0 0 1 0 0 2 0 2 0 0 2 1 1 0 1 0 0 0 0 0 2 1 0 1 0 2 0 2 0 0 0 1 0 0 0 2 2 2 0 1 1 2 0 2 1 1 1 0 1 1 1 1 0 0 1 1 1 2 1 1 1 1 2 0 1 1 0 1 0 0 2 1 1 0 0 0 1 2 0 1 0 2 2 1 1 1 0 0 0 1 1 1 0 0 0 0 1 0 0 2 0 0 0 0 0 1 1 0 0 0 2 2 0 1 0 1 1 0 1 1 0 0 2 0 1 0 0 1 1 1 1 1 1 0 0 1 1 0 0 0 1 1 1 0 0 1 1 1 0 1 0 0 1 0 0 0 0 0 0 1 1 0 2 1 1 1 0 0 0 0 1 1 1 0 0 1 0 0 0 1 0 0 0 1 1 0 0 1 1 1 0 1 0 1 0 0 2 0 1 0 0 2 0 2 0 0 0 0 1 1 1 2 0 2 0 0 0 0 0 1 0 2 1 1 0 0 0 0 0 0 0 0 0 1 1 2 2 0 0 0 2 2 2 0 2 0 2 0 1 2 0 2 2 0 0 0 1 0 1 1 1 1 1 0 1 0 0 2 0 2 1 1 1 0 1 0 1 0 0 0 0 1 1 1 1 0 1 2 1 1 2 2 1 2 2 1 1 1 0 2 0 0 0 0 0 1 2 0 1 2 1 1 1 1 1 0 2 2 0 1 0 2 0 1 0 1 0 0 0 1 0 1 1 0 0 1 0 0 0 2 0 0 0 0 0 2 0 2 0 0 1 1 0 0 1 1 0 0 1 1 0 0 0 1 0 1 1 1 1 1 0 0 0 2 1 0 0 0 0 0 0 0 0 0 0 1 1 0 0 0 0 1 1 1 0 1 0 0 0 1 0 0 2 0 2 0 0 1 0 1 0 2 0 1 1 0 0 1 2 2 0 1 1 1 0 1 0 0 0 0 2 0 1 2 0 2 0 0 1 0 2 0 0 0 1 2 1 1 2 1 2 1 2 0 2 1 2 0 1 0 0 1 0 0 0 2 1 1 0 1 0 0 0 0 1 1 2 0 1 0 0 0 0 0 0 0 0 1 0 1 0 2 2 0 0 0 1 1 1 1 0 2 1 1 1 1 0 1 0 0 0 0 0 1 1 1 0 0 0 0 0 0 0 1 0 0 1 0 0 1 2 0 0 2 2 1 1 1 0 0 0 0 0 0 2 2 1 0 1 0 0 0 0 0 1 1 0 2 0 1 2 1 2 0 1 1 1 0 1 0 0 0 1 1 1 1 1 1 1 0 2 2 2 0 2 2 2 2 1 2 0 2 2 1 1 1 1 0 0 1 0 0 0 2 2 1 1 0 0 1 0 0 0 0 1 1 0 0 2 1 2 2 0 2 0 1 0 0 1 1 0 1 1 0 1 0 2 0 0 0 0 2 0 2 0 2 1 2 2 2 2 0 0 1 0 1 0 1 1 2 0 2 2 1 2 1 0 0 0 1 2 2 2 1 0 0 1 2 1 0 0 0 0 2 2 1 2 2 0 2 0 0 1 0 0 1 0 0 0 2 0 1 0 0 0 0 0 0 0 0 1 1 0 1 1 0 0 1 0 1 1 1 1 1 2 0 0 0 1 1 0 0 1 1 1 0 1 0 1 0 0 1 1 0 0 1 1 0 0 0 0 1 0 0 0 1 1 2 0 0 0 0 0 0 1 1 1 1 2 2
87 0 2 0 0 0 0 0 1 1 0 0 0 0 0 0 0 1 1 1 1 2 0 2 2 0 0 1 1 1 1 1 1 1 0 1 2 1 0 1 1 0 0 1 0 1 1 0 2 0 0 1 0 0 2 0 0 0 1 1 0 1 2 1 2 1 1 1 2 0 0 0 2 2 2 2 1 2 2 1 1 0 2 0 1 0 0 2 2 2 2 2 1 0 0 1 0 1 1 1 1 2 0 0 1 1 2 1 1 0 0 2 0 1 0 1 1 0 1 0 2 0 2 0 0 0 2 1 2 2 0 0 0 0 0 0 0 2 0 0 1 0 0 0 0 0 1 0 0 0 0 0 0 0 1 0 0 0 0 1 1 1 1 2 2 2 1 0 1 2 0 1 0 2 0 0 0 2 0 2 0 2 1 1 1 1 1 2 1 1 1 1 0 1 2 0 2 1 0 0 0 1 0 1 2 0 1 0 1 0 1 1 1 0 0 2 0 0 1 1 0 0 0 1 1 0 2 2 1 1 0 0 0 0 2 0 0 2 1 1 0 0 1 1 1 0 0 0 0 0 0 0 1 0 0 1 2 1 1 1 1 1 0 2 0 0 0 0 1 0 1 1 0 1 1 1 0 0 1 0 0 1 0 0 0 0 1 2 1 2 1 1 0 1 1 0 0 1 0 2 1 0 1 0 0 0 1 0 0 1 0 1 0 2 2 0 2 0 0 0 0 1 1 0 1 0 2 0 1 1 0 1 1 1 0 0 0 2 0 0 2 1 2 2 0 0 1 1 1 2 0 0 0 1 0 1 1 1 0 2 2 2 0 0 0 0 0 1 2 1 1 1 2 2 0 1 0 0 0 0 0 2 0 0 1 0 0 0 0 1 0 1 0 0 2 0 0 0 0 0 0 0 1 0 0 0 1 0 0 0 0 0 0 0 2 2 0 0 1 0 1 1 0 1 0 2 0 0 2 0 2 0 0 0 0 0 1 0 0 0 1 1 1 0 1 1 0 0 2 0 0 1 0 2 1 1 0 2 1 2 2 0 0 1 0 1 1 2 2 0 1 1 2 2 1 1 0 1 1 1 2 2 0 1 0 2 0 1 1 0 1 1 0 1 1 0 0 2 2 0 0 2 1 1 1 0 1 0 0 0 0 0 0 0 0 2 0 0 0 2 1 1 1 1 0 0 0 1 1 1 1 1 0 2 2 0 0 1 1 0 1 1 1 1 2 1 1 0 2 2 0 1 0 2 0 0 0 1 2 0 0 0 1 1 0 0 0 1 0 1 0 1 0 0 0 0 0 0 0 2 0 0 2 2 0 1 2 1 1 1 0 2 0 0 1 1 0 1 1 1 1 1 0 0 0 2 0 0 2 2 1 1 0 1 0 1 0 1 0 0 0 0 0 0 0 0 2 1 0 0 1 2 0 0 2 0 2 0 1 2 1 2 1 2 0 1 1 1 1 1 1 2 1 2 0 0 0 1 1 0 0 0 2 0 1 2 0 2 0 0 1 0 1 0 0 1 1 0 2 0 1 1 1 1 1 1 1 0 0 0 2 0 0 0 0 0 0 2 0 1 1 1 0 2 0 2 0 2 2 0 1 0 0 0 0 0 0 2 1 0 0 0 1 2 1 0 0 0 0 0 0 0 0 2 1 0 0 0 0 1 0 1 0 0 0 0 0 1 0 0 0 0 0 1 0 0 0 0 1 0 0 0 2 0 0 0 2 0 2 2 1 0 0 1 0 0 1 1 1 0 0 0 2 2 0 1 1 1 0 1 1 1 2 1 1 0 0 0 1 0 0 0 0 0 0 1 0 0 1 1 2 0 1 1 1 0 1 2 2 2 2 2 1 2 1 0 0 2 0 0 0 2 0 0 0 0 0 0 1 0 1 1 0 0 1 1 0 0 0 0 2 2 1 1 0 0 0 0 0 0 2 2 0 0 0 0 1 0 1 0 0 0 0 2 0 2 0 0 1 1 2 2 2 0 0 0 0 1 0 1 1 2 0 1 2 1 1 2 0 0 0 2 2 2 2 0 0 1 0 1 0 0 0 0 2 1 1 1 1 1 0 1 1 0 2 2 1 2 1 1 0 2 0 1 0 0 1 1 2 0 0 0 2 2 1 0 2 0 0 1 1 0 1 1 0 1 2 1 1 1 1 0 0 0 2 1 1 0 1 0 0 0 0 0 0 1 0 0 0 1 1 0 0 1 0 0 2 0 0 0 0 0 1 0 0 0 1 0 1 0 0 0
88 0 0 2 1 0 0 1 1 1 0 1 1 1 1 1 0 0 1 2 1 1 1 2 2 0 0 1 2 1 1 2 2 2 0 0 2 0 0 1 0 0 0 0 0 0 0 0 2 0 0 0 0 0 2 1 0 0 1 1 1 1 1 1 0 0 0 1 2 1 0 2 2 1 2 1 1 2 2 1 1 0 2 0 1 0 0 2 2 2 1 2 0 0 1 2 1 0 0 2 0 1 1 0 1 1 2 0 1 0 0 1 0 0 1 1 1 0 2 0 0 1 1 1 0 0 1 0 0 0 0 0 0 0 0 0 0 1 0 0 0 0 0 1 0 0 0 0 0 0 0 0 0 0 0 0 0 1 0 0 0 0 0 2 1 2 1 0 1 2 1 1 0 2 1 2 0 1 0 0 1 1 1 1 0 0 2 1 0 0 0 1 0 0 2 0 1 2 0 2 2 0 0 1 1 0 2 0 1 0 0 0 0 0 0 2 2 1 0 0 1 1 0 2 0 0 0 2 0 1 0 0 0 1 1 0 0 2 0 0 1 0 2 1 2 1 1 0 1 1 1 1 1 0 0 2 2 1 0 1 0 0 0 1 0 0 1 1 1 0 1 1 0 1 0 0 1 0 1 0 0 0 0 0 1 1 1 2 0 2 0 0 1 2 2 0 1 0 0 0 0 0 2 0 0 1 0 0 0 0 1 1 0 2 2 1 0 0 0 0 1 2 0 1 1 0 1 0 1 1 0 2 0 0 0 0 0 0 2 1 1 1 2 2 1 0 1 0 0 1 0 0 0 0 1 0 1 0 0 1 2 2 2 0 2 0 2 1 1 0 0 0 1 1 1 0 0 1 0 2 2 1 0 0 1 0 0 0 0 0 0 0 1 0 2 1 1 1 0 0 0 0 0 1 1 0 0 0 0 0 0 0 0 0 0 2 1 0 0 1 1 1 0 2 2 2 1 1 1 1 0 0 0 2 0 0 1 2 0 1 1 1 0 2 0 2 0 1 1 0 0 0 0 2 1 1 0 2 2 2 1 0 1 0 0 2 1 1 2 0 1 1 1 1 0 1 0 0 2 0 2 2 0 0 0 1 0 0 2 0 1 1 1 2 0 0 0 0 0 0 0 2 1 1 1 1 2 0 2 0 0 0 0 1 0 1 1 0 1 2 1 2 2 2 1 1 1 2 0 2 0 2 0 0 0 1 1 0 1 2 0 0 2 2 2 0 2 1 1 1 0 0 0 0 2 2 2 0 2 0 0 0 0 2 0 2 2 1 1 0 1 0 2 0 0 1 1 1 0 1 1 0 1 0 0 0 0 1 0 0 0 1 0 0 0 0 0 1 1 2 1 1 2 2 0 2 0 0 2 2 2 0 1 1 0 1 2 1 1 0 0 0 0 0 0 1 1 2 0 0 0 1 0 1 2 0 2 0 0 2 0 1 0 1 1 1 1 1 0 2 0 1 1 1 0 0 0 2 2 1 0 1 1 2 0 0 0 2 1 0 1 0 0 1 0 0 2 0 1 0 1 1 2 1 2 2 0 0 0 0 2 0 0 2 1 1 0 1 1 1 0 1 0 2 0 2 0 2 1 0 0 0 0 0 0 0 0 2 0 0 0 0 0 2 1 0 0 0 0 0 0 0 0 2 1 0 2 0 0 1 0 1 0 0 0 1 1 1 1 1 1 1 0 0 0 2 1 0 1 0 1 0 2 0 0 0 2 1 1 1 1 0 0 0 0 0 1 0 1 0 1 0 2 2 1 0 1 2 0 2 0 0 1 0 2 0 0 0 0 0 0 0 0 0 0 1 1 1 1 1 1 0 0 0 0 2 1 1 2 1 0 2 2 2 2 1 1 1 1 0 1 2 2 0 0 0 0 0 0 0 0 0 0 0 0 0 0 1 1 1 0 0 2 1 1 0 2 0 0 0 0 1 0 0 0 0 1 0 1 0 0 0 0 0 0 1 1 1 1 1 2 2 1 0 0 1 0 1 1 1 0 1 0 2 1 1 1 2 0 0 1 1 1 1 2 0 0 0 0 0 0 0 0 0 1 1 1 0 2 1 1 1 0 1 0 1 1 2 0 1 0 2 0 2 0 0 0 0 1 0 0 0 1 2 1 0 1 0 0 1 1 0 1 1 1 0 1 1 0 0 1 1 0 0 2 0 0 0 0 0 0 0 1 0 0 1 0 0 2 0 0 0 0 0 0 0 1 1 0 2 1 0 0 0 0 0 0 0 0 0 2 1
89 1 2 0 0 0 0 1 1 0 0 0 1 1 0 1 1 2 0 0 0 2 0 2 2 0 0 2 2 0 2 0 0 0 0 0 2 1 1 1 0 0 0 1 0 0 0 0 1 1 0 0 2 0 0 0 0 0 1 1 1 1 1 0 0 0 0 1 1 0 0 1 1 2 0 2 1 1 1 1 0 0 2 0 1 0 1 0 1 2 0 0 0 0 0 0 0 1 1 1 1 2 1 0 1 1 2 1 1 0 0 2 1 1 2 2 2 0 1 0 1 0 2 0 0 1 1 0 2 2 0 0 0 1 1 1 0 1 0 0 1 0 0 0 0 0 0 0 0 0 0 0 0 1 0 1 1 1 0 1 1 1 1 2 1 2 1 1 0 0 0 1 0 2 0 1 0 0 0 1 0 1 1 1 0 0 2 2 1 1 1 2 0 0 1 0 2 1 0 0 0 0 1 0 1 0 2 0 1 0 0 0 0 0 0 2 1 1 1 0 0 0 1 1 0 1 2 1 0 1 0 0 0 0 1 0 0 2 0 1 0 1 2 2 2 0 0 0 0 0 0 0 1 0 0 0 1 2 0 2 0 0 0 0 1 0 0 2 2 2 0 1 1 2 0 0 1 2 2 0 0 0 0 0 0 1 0 1 1 1 1 2 2 2 2 0 1 0 0 1 1 0 2 0 0 0 0 0 1 1 1 1 0 2 1 0 1 0 2 0 0 2 1 2 1 0 2 0 0 1 0 1 0 0 0 0 0 0 2 0 0 0 2 1 0 0 0 0 0 1 1 0 0 0 2 0 1 1 1 1 2 2 2 0 2 1 1 2 2 0 0 0 1 1 0 0 0 2 2 2 0 2 1 1 2 1 0 0 0 2 1 1 0 1 2 0 0 0 1 1 0 1 0 2 1 1 0 0 0 0 0 0 0 0 2 2 0 0 0 0 0 2 0 1 1 1 1 0 1 0 1 0 1 1 1 1 1 0 0 0 1 1 1 2 0 2 0 1 2 0 0 0 0 2 0 0 0 1 0 2 2 0 0 1 0 1 1 1 1 0 0 0 2 2 1 0 1 1 2 0 0 2 0 1 1 1 0 1 2 0 1 2 1 1 0 0 1 1 1 0 0 2 1 1 1 0 2 0 0 0 0 0 0 1 1 1 1 1 1 2 1 2 1 2 1 0 0 0 0 2 0 1 0 0 0 0 0 0 2 1 0 1 0 0 1 0 1 1 1 1 0 1 0 1 1 1 1 1 1 0 0 0 0 2 1 1 1 0 0 0 0 0 1 0 1 1 2 0 0 0 2 0 1 1 0 0 0 2 0 0 0 1 0 0 0 0 0 0 0 0 0 2 0 0 0 2 2 0 2 2 1 0 0 1 0 1 0 2 0 0 0 0 0 0 0 1 1 1 0 0 2 2 0 0 1 0 1 0 0 2 0 1 1 1 1 0 1 1 1 1 1 1 1 1 0 0 1 2 2 0 0 0 1 0 1 2 0 2 1 0 0 0 1 0 1 0 2 1 2 0 1 0 2 1 1 2 0 0 1 0 2 0 0 1 0 0 0 1 0 0 0 1 0 0 2 2 1 1 1 0 1 1 0 0 0 0 0 2 0 0 0 0 0 2 1 1 0 1 1 1 1 1 0 2 2 1 0 0 1 2 2 0 0 0 0 1 1 1 0 0 0 0 0 1 0 0 1 0 2 0 2 2 2 1 0 0 2 0 2 2 1 0 0 1 1 0 1 2 1 1 0 1 0 0 0 1 0 1 1 2 0 2 2 0 0 0 0 0 0 1 1 0 0 0 0 2 1 0 0 1 1 0 1 1 1 0 1 2 2 2 2 1 0 2 2 0 0 0 1 0 0 1 0 1 1 1 0 1 1 0 1 1 1 1 0 0 2 1 1 0 1 1 1 2 0 0 0 0 0 0 2 2 0 0 0 0 0 0 1 0 0 0 0 1 0 2 0 2 1 2 2 2 2 0 0 0 0 2 0 2 1 2 1 1 2 1 1 1 0 1 1 1 2 2 2 1 1 0 0 1 0 0 0 0 0 1 1 1 1 1 0 1 0 1 0 1 1 0 1 1 0 2 0 1 0 0 0 2 2 0 0 0 0 1 0 0 0 0 0 0 2 0 1 1 0 0 0 2 0 0 2 0 0 1 2 0 0 1 1 0 1 0 0 0 0 2 0 1 2 0 1 1 0 1 0 0 1 1 0 2 1 0 0 0 0 0 0 0 1 0 1 1
90 1 1 1 1 0 0 2 2 0 0 1 0 1 1 1 0 1 0 1 0 1 0 2 2 0 0 2 2 0 1 1 1 2 2 1 1 2 0 0 2 0 0 0 0 0 0 0 2 1 0 0 1 0 0 0 1 0 1 0 2 2 2 2 0 0 0 1 2 0 1 1 2 2 2 2 0 2 2 0 2 0 2 0 1 0 0 0 1 1 0 0 1 0 0 1 0 0 0 2 0 2 1 0 0 0 2 1 1 0 0 2 0 0 0 0 0 0 1 0 1 1 0 2 0 2 0 1 2 2 0 0 0 0 0 0 0 1 0 0 1 0 0 0 1 0 0 0 0 0 0 0 0 0 0 0 0 0 0 1 1 1 2 2 1 1 2 1 0 1 0 1 0 2 0 1 1 0 0 0 0 0 1 1 0 0 1 2 1 1 1 2 2 2 0 1 1 2 0 1 0 0 1 2 2 0 2 1 1 0 0 0 1 0 0 2 1 0 2 0 0 1 0 1 0 0 1 1 0 1 1 1 0 0 2 0 0 2 0 2 0 0 2 0 0 0 0 0 0 0 0 0 1 1 1 1 0 2 0 0 0 0 0 1 0 0 0 1 0 0 0 2 2 2 0 0 0 0 2 1 1 1 0 0 0 1 0 2 2 2 2 2 0 2 1 2 0 2 0 0 0 0 2 1 1 0 0 0 0 2 1 2 0 2 2 0 0 1 0 0 1 2 1 1 0 0 0 0 2 0 0 0 0 0 0 0 0 0 2 1 1 1 0 2 0 1 0 0 1 0 0 0 0 0 2 0 1 0 0 1 2 2 0 1 0 0 0 2 2 1 0 0 2 2 1 1 0 1 1 1 0 1 0 0 1 0 0 0 0 0 0 1 0 0 2 1 1 0 1 1 0 1 0 1 0 0 0 1 0 0 0 0 0 0 0 2 2 0 0 0 0 0 1 1 0 2 0 0 2 0 2 0 0 1 2 1 0 0 0 0 1 0 2 0 0 0 0 0 1 0 0 0 0 2 1 1 0 2 1 2 1 0 0 0 0 2 0 2 2 1 2 2 1 1 1 0 1 0 0 1 2 2 0 2 2 0 0 0 1 0 0 1 1 1 0 0 0 2 2 0 0 2 2 1 2 1 2 1 0 0 0 0 0 1 0 2 1 0 2 2 0 2 2 2 0 0 0 0 0 2 1 0 0 1 2 2 1 1 2 1 1 1 2 2 2 1 1 1 1 1 0 0 0 2 0 0 0 2 0 0 0 0 2 2 0 0 0 1 2 0 1 1 1 0 0 1 2 0 0 1 0 0 0 0 0 0 0 1 0 0 0 1 1 2 2 1 1 1 2 2 0 0 2 0 0 1 2 0 2 2 2 0 0 0 0 0 0 2 1 1 1 1 0 1 1 0 0 1 0 0 1 1 0 1 1 0 2 0 1 2 1 2 0 1 0 2 2 1 0 1 0 1 1 2 0 0 0 2 2 0 0 0 1 1 2 2 0 1 1 1 1 1 1 0 0 1 1 1 2 0 1 1 2 1 2 2 0 2 2 0 2 0 0 1 0 0 0 1 0 0 0 0 0 2 1 2 1 1 2 0 1 0 0 0 0 0 0 1 0 0 0 0 0 1 1 0 0 0 0 0 0 0 0 2 1 1 1 0 1 1 0 0 0 0 0 1 1 0 0 0 0 0 0 0 0 2 1 0 1 0 0 0 2 0 0 1 2 0 2 2 1 0 0 1 1 0 0 2 1 1 0 0 0 0 1 1 0 2 1 2 0 1 2 0 1 0 0 1 0 0 1 0 0 0 1 1 0 0 0 0 1 1 1 1 1 0 1 2 2 1 1 2 1 0 0 2 0 2 2 0 1 2 1 0 0 0 0 0 0 0 1 1 0 0 0 0 0 1 0 0 1 1 0 2 1 0 0 0 0 0 0 1 0 0 0 1 1 0 1 0 0 0 0 0 0 2 0 0 1 0 0 0 2 0 0 0 1 2 1 1 0 1 0 1 1 0 1 2 0 1 0 1 2 2 2 0 2 0 0 0 1 0 1 1 1 1 1 1 2 1 0 1 0 1 0 1 1 0 0 0 0 0 1 1 0 1 0 2 2 0 0 0 2 0 0 1 0 0 0 1 1 0 1 0 0 0 2 2 0 0 2 0 0 0 1 1 1 0 1 0 0 0 0 1 1 1 0 0 0 0 0 0 0 2 0 0 1 0 0 2 0 0 0 1 0 0 1 0 0 0 1 1
91 0 0 2 1 0 0 1 1 1 0 0 1 1 0 0 0 2 2 2 2 2 0 2 2 0 0 1 1 1 1 1 1 1 0 1 1 1 0 1 2 1 0 1 0 1 0 0 2 0 0 0 1 0 1 0 0 0 0 0 0 0 1 1 1 1 1 2 2 0 0 1 1 2 1 2 2 1 1 1 0 0 1 2 1 0 0 1 1 2 0 1 2 0 0 2 0 1 0 2 0 1 2 0 0 0 2 0 0 0 0 1 0 1 0 1 2 0 1 0 1 1 1 1 0 1 1 1 1 1 0 0 0 0 1 0 0 0 0 0 1 0 0 1 0 0 0 0 0 0 0 0 0 0 0 0 0 1 2 1 0 0 1 2 2 2 1 2 1 1 0 2 1 1 0 1 1 1 1 0 0 1 1 1 0 0 2 2 1 0 1 0 0 0 1 0 1 2 0 1 1 0 0 0 2 1 2 0 1 0 0 1 1 0 0 2 0 0 2 0 0 0 1 1 0 1 2 0 0 0 1 1 0 0 2 0 0 2 0 1 0 1 2 1 1 0 0 0 0 0 0 0 2 0 0 1 0 1 0 0 0 0 0 1 0 0 1 1 1 0 0 1 0 2 0 1 0 0 1 0 1 2 1 1 1 0 0 2 0 2 2 1 1 2 2 1 1 1 0 0 0 0 2 0 0 0 1 0 0 2 0 2 0 0 0 0 0 0 1 0 0 2 1 0 1 0 2 0 1 1 1 1 0 0 0 0 0 0 2 0 1 0 2 2 1 1 0 0 1 1 0 0 0 0 2 0 1 0 0 1 1 1 1 0 1 0 2 1 1 0 0 0 1 0 0 2 0 1 1 1 0 1 0 0 2 0 0 0 0 1 0 0 1 0 1 1 1 0 0 1 0 1 0 1 0 1 0 1 0 0 0 1 1 1 1 2 0 0 0 0 0 2 0 0 0 2 0 2 2 1 0 2 0 1 0 0 0 1 0 0 2 0 2 0 0 0 0 1 1 0 0 0 0 1 1 0 1 2 0 2 1 0 0 1 0 1 1 2 2 2 2 2 2 2 0 1 0 1 1 1 2 1 0 1 0 2 0 0 2 0 0 2 1 2 1 0 0 0 0 2 0 2 1 1 1 1 2 0 1 0 1 0 0 0 0 1 0 1 0 1 1 2 2 2 1 0 0 2 0 2 0 2 0 1 2 0 1 0 0 1 0 0 1 1 1 0 2 2 0 1 0 0 0 1 1 1 1 1 0 1 0 0 0 1 0 1 1 0 2 0 0 1 0 0 1 0 1 2 0 2 0 0 1 0 1 1 1 2 1 1 1 0 0 0 0 1 0 2 2 2 2 0 0 1 0 2 1 0 1 1 2 1 1 2 0 2 1 1 1 0 0 0 0 1 1 0 1 1 0 0 0 1 0 0 0 0 1 0 0 1 0 0 0 0 1 2 2 1 0 2 0 2 2 0 0 0 0 2 2 0 0 0 0 1 1 1 0 2 1 1 0 1 0 1 0 0 2 1 2 0 2 0 2 2 2 2 2 0 0 0 2 0 0 1 0 0 0 2 1 1 0 1 0 2 0 2 1 2 2 0 0 0 0 1 0 0 0 2 1 0 0 0 0 2 2 0 0 0 1 0 0 0 0 2 1 1 1 0 2 2 0 0 0 0 0 0 0 0 1 1 1 1 0 0 0 1 1 0 1 0 0 1 2 0 0 1 2 1 0 0 0 0 0 1 0 0 0 1 1 1 0 2 2 2 0 1 1 2 1 2 0 1 2 0 0 1 0 0 0 1 1 0 0 0 1 1 1 0 0 2 2 0 1 0 0 0 1 1 2 1 1 2 2 2 2 1 1 1 0 0 0 2 2 1 0 0 0 1 1 0 0 1 0 0 0 0 0 2 1 0 1 0 0 2 0 0 0 0 1 1 1 1 0 1 1 0 1 0 1 0 0 0 0 2 0 1 0 1 0 0 1 1 2 0 0 0 0 1 1 1 0 1 0 1 2 1 1 2 0 0 0 1 2 2 2 0 1 1 0 1 0 0 0 0 1 1 1 0 1 1 0 1 1 1 0 0 1 0 1 1 1 2 0 2 0 0 0 1 1 0 0 0 2 0 0 0 0 0 0 0 2 0 0 2 1 0 1 1 0 0 1 1 0 1 1 1 1 1 1 0 1 0 0 0 0 1 0 0 1 0 0 0 0 0 0 0 1 1 0 2 1 0 0 0 0 1 0 0 1 0 0 0
92 0 1 1 0 1 1 1 2 0 0 1 0 1 1 1 0 0 1 1 0 1 0 2 2 0 0 1 2 0 1 0 1 1 1 1 1 1 1 0 1 0 0 1 0 0 0 0 1 1 1 1 1 0 1 0 0 0 1 0 1 2 0 0 0 0 0 0 1 0 0 0 2 2 2 2 0 0 0 0 0 0 2 0 1 0 0 0 1 2 0 0 1 0 1 2 0 1 1 2 2 2 0 0 0 0 2 0 0 0 0 0 0 2 0 2 2 0 1 0 1 0 1 1 0 1 1 1 2 2 1 1 0 0 1 0 1 0 0 0 0 0 0 0 1 0 1 0 0 0 0 0 0 0 1 0 0 2 1 1 0 0 2 2 0 1 1 1 1 1 0 1 0 2 0 2 1 1 0 1 0 1 1 1 0 0 1 0 0 0 0 0 1 1 0 0 0 2 1 0 0 0 0 2 2 0 2 1 0 0 0 1 1 0 0 2 1 1 0 1 1 1 0 2 0 0 0 2 1 1 1 1 0 1 1 0 0 2 0 2 0 0 2 1 1 0 0 0 0 0 0 0 1 0 0 2 0 2 0 1 0 0 0 0 1 1 0 0 1 1 0 2 0 0 0 0 0 0 2 0 0 0 1 1 1 0 1 1 0 2 0 1 0 2 2 0 0 0 1 2 0 0 2 2 0 0 2 0 0 0 0 0 0 0 0 1 1 0 0 0 1 1 1 1 1 0 1 0 1 0 0 1 0 0 0 0 0 2 0 0 0 0 2 1 0 0 1 0 2 1 0 0 1 0 1 1 1 0 0 1 1 1 1 0 1 1 0 2 2 0 0 0 0 0 1 0 0 0 0 2 1 1 0 0 1 1 0 0 0 0 0 1 1 1 2 2 2 1 0 0 0 0 1 1 1 0 1 1 1 1 0 0 0 0 1 2 1 0 0 0 0 2 0 0 0 2 1 0 0 0 1 0 0 2 0 1 0 0 0 0 1 0 2 1 0 1 0 0 2 0 0 0 0 2 1 1 0 0 0 0 1 0 0 1 0 1 1 2 2 0 0 0 2 2 0 2 0 0 2 1 1 2 0 1 1 0 0 1 2 0 1 2 0 2 1 0 1 0 0 0 1 1 1 1 1 0 2 1 1 0 1 0 0 0 2 0 0 1 1 2 0 2 1 1 0 1 0 0 0 2 1 0 0 1 1 0 2 0 1 1 1 1 1 1 1 0 1 1 1 1 0 0 0 1 1 0 0 0 1 1 1 0 0 2 0 1 1 1 1 0 1 1 1 0 0 1 1 0 0 0 2 0 1 1 0 0 1 1 1 1 1 0 1 1 1 1 2 0 0 0 0 1 0 1 0 2 0 0 1 0 1 1 0 0 1 0 0 0 0 0 0 0 0 0 0 0 2 0 0 0 1 1 0 0 2 0 2 0 0 1 2 2 0 1 0 2 2 2 0 2 1 1 1 0 0 0 0 2 1 0 0 0 1 0 2 2 0 2 1 1 0 1 0 0 0 1 1 0 2 0 0 1 2 1 2 1 2 0 2 1 1 0 1 2 1 1 0 2 1 1 0 1 0 1 1 2 0 2 2 0 0 0 0 1 0 0 0 0 0 0 0 0 1 2 0 1 0 1 0 0 0 0 0 2 0 0 2 0 0 1 0 1 0 0 1 0 1 1 0 0 0 1 0 1 0 1 0 0 2 1 0 1 2 0 0 0 2 0 0 0 1 0 0 1 1 0 1 0 0 2 0 1 0 0 0 1 1 1 1 2 0 2 2 1 2 0 1 1 0 0 1 0 0 0 0 2 1 1 2 0 1 0 1 1 1 0 2 1 2 2 1 2 1 1 1 1 1 2 0 0 0 2 0 0 0 0 0 0 0 0 0 0 0 0 0 0 0 0 0 1 1 1 1 1 1 0 1 0 0 0 1 2 0 0 0 1 0 0 1 0 0 0 0 1 0 2 0 0 1 1 0 0 2 0 0 0 0 2 0 2 0 2 0 2 2 0 2 2 0 1 0 1 2 1 2 1 0 2 1 2 2 1 0 0 0 2 2 1 2 1 0 1 0 2 1 1 0 2 0 0 0 1 0 1 0 0 1 2 2 0 0 0 2 1 1 2 0 0 0 0 1 0 1 0 1 1 1 1 0 0 2 0 0 0 1 1 1 0 1 0 0 0 1 0 0 0 0 0 0 0 0 0 0 0 0 0 0 2 0 2 1 0 0 0 0 1 0 0 2 1 1 1
93 0 0 2 0 0 0 1 1 0 0 1 0 0 0 0 0 2 0 0 1 2 0 2 2 0 0 0 1 0 0 1 1 1 0 1 1 2 0 0 1 0 0 0 1 0 1 0 2 1 0 0 1 1 0 1 0 0 1 2 0 0 2 1 1 1 0 2 0 0 0 0 1 2 1 2 2 1 1 0 1 0 2 1 1 0 0 0 2 2 0 0 2 1 0 0 0 1 1 1 0 2 1 0 1 1 2 1 1 0 0 1 0 1 0 2 1 1 1 0 2 0 2 0 1 0 1 0 2 1 0 0 0 1 0 0 0 1 0 0 1 0 1 0 1 0 1 0 0 0 0 0 1 0 1 0 1 2 0 0 0 0 1 2 0 1 0 2 0 0 0 0 1 1 0 1 1 0 0 0 0 0 1 1 0 0 2 1 1 0 2 0 0 0 2 0 0 0 0 0 0 0 1 1 1 0 2 0 1 0 0 0 0 1 0 2 0 0 2 1 1 1 0 1 0 1 0 0 0 1 1 1 0 0 2 0 0 2 1 1 1 0 0 1 1 0 0 0 0 0 0 0 0 0 0 1 1 2 1 1 1 1 0 0 0 0 2 1 2 1 0 1 1 2 0 0 1 1 2 0 1 0 0 0 2 0 1 2 0 2 2 0 2 2 2 0 2 0 1 2 1 0 2 1 0 0 1 0 1 1 0 0 0 2 2 0 1 0 0 0 0 2 1 0 2 0 2 0 0 2 0 1 0 0 0 0 0 0 2 0 0 0 2 2 0 2 0 0 1 0 0 0 1 0 0 0 1 0 0 1 1 1 2 0 2 0 0 0 1 0 1 1 0 0 1 1 0 0 0 1 0 1 0 0 0 0 0 0 0 0 0 1 0 1 2 1 1 1 0 0 0 0 1 1 1 0 1 0 0 0 0 1 0 0 0 1 1 0 0 0 0 0 0 0 0 1 1 0 2 0 2 0 0 2 0 1 1 1 1 0 2 0 1 2 0 2 0 1 1 0 0 0 0 2 1 1 0 2 2 2 1 0 1 0 0 1 1 2 2 1 2 1 2 2 1 0 1 0 2 0 1 2 0 1 1 1 0 0 1 0 1 1 0 2 2 0 0 1 2 0 0 2 2 1 1 1 1 0 2 0 2 0 0 0 2 0 0 0 1 1 1 2 2 2 0 1 0 1 0 2 0 0 0 1 2 1 0 1 1 1 1 1 1 0 1 1 0 1 1 1 0 0 0 1 1 1 0 1 1 0 0 0 0 2 1 1 1 1 0 1 0 1 0 0 1 0 1 1 0 1 0 0 2 1 1 1 2 1 1 1 0 0 1 1 1 0 0 0 0 0 0 2 0 0 0 2 2 0 1 1 1 0 0 0 2 0 0 1 0 0 0 0 0 0 0 0 2 2 0 0 1 1 0 0 2 1 1 0 1 1 1 0 0 0 2 2 1 0 0 0 0 1 0 0 1 1 0 2 1 0 0 0 2 0 1 2 0 1 1 1 1 1 2 0 0 0 2 2 1 1 2 0 0 0 0 0 0 0 1 0 2 0 1 1 0 0 0 2 1 1 0 1 0 1 1 2 0 2 2 0 1 0 0 0 0 1 0 1 0 0 0 0 0 2 1 0 0 1 1 1 1 1 0 2 0 0 1 0 0 1 0 0 0 0 1 0 1 0 1 0 0 0 0 1 0 1 1 0 1 0 0 1 2 0 0 0 2 1 1 1 1 0 1 1 1 0 0 0 0 2 0 1 1 1 1 1 0 1 0 1 1 1 2 0 2 0 1 0 0 0 0 0 0 0 1 0 0 0 0 1 1 0 2 2 0 0 2 2 2 1 1 2 0 1 1 2 1 1 0 0 0 2 0 2 1 0 0 1 1 0 0 1 0 1 0 0 1 0 0 0 2 2 0 2 0 0 0 0 0 0 1 1 1 0 1 2 1 0 1 0 0 0 0 2 0 0 0 0 2 0 1 0 2 0 0 1 0 1 1 1 0 1 0 2 2 1 1 2 0 0 2 2 2 2 2 0 1 0 0 0 0 0 0 0 0 1 1 0 2 1 0 1 0 0 0 0 2 1 0 0 1 0 0 1 0 0 0 1 1 0 0 0 1 1 0 2 0 0 0 0 2 0 2 0 0 0 0 0 0 1 1 0 1 1 1 1 1 1 2 0 1 0 0 0 0 1 0 0 1 0 0 0 0 0 0 0 0 2 0 2 0 0 0 0 0 1 0 1 1 1 2 2
94 1 0 1 0 0 0 0 1 0 0 1 0 1 0 1 1 2 1 1 1 2 0 2 2 0 0 2 2 0 1 2 2 2 0 1 1 1 1 0 0 0 0 0 0 0 2 0 2 1 0 1 1 1 1 1 0 0 0 0 1 2 0 0 0 0 0 0 1 0 1 0 1 2 1 2 2 2 2 1 1 0 2 0 0 1 0 0 0 2 0 0 0 0 0 2 0 0 0 1 0 2 0 0 1 1 2 0 1 1 0 1 0 2 0 2 2 0 0 0 2 0 1 1 0 1 1 1 1 1 0 0 0 1 1 1 0 0 1 0 0 0 0 0 1 0 0 0 1 1 1 0 0 0 0 0 1 2 0 0 0 0 1 2 1 2 1 1 0 1 1 1 1 1 1 1 1 2 0 0 0 2 1 1 0 0 2 1 0 0 0 1 0 0 0 0 1 2 0 0 0 1 0 0 2 0 0 1 1 0 2 1 1 0 0 2 0 0 1 2 0 0 0 1 0 1 0 2 0 2 0 0 0 0 2 0 0 2 0 1 0 1 0 1 1 0 1 0 0 0 0 0 2 1 1 1 0 2 1 1 1 1 0 1 0 0 1 0 1 0 0 1 2 2 0 0 0 1 2 0 1 0 1 1 1 0 0 0 0 1 0 0 1 2 2 0 1 2 0 1 1 0 2 2 0 1 1 1 1 1 0 0 0 2 2 2 0 0 0 1 1 1 2 1 0 0 0 0 2 1 0 1 0 1 0 0 0 0 2 0 0 0 1 2 0 1 0 1 1 0 1 1 1 0 0 0 2 1 1 1 1 1 2 0 2 0 0 0 2 0 2 2 0 0 1 0 0 1 1 2 0 1 0 0 2 1 0 0 0 1 0 2 1 0 2 2 2 1 1 0 0 2 1 1 1 0 1 2 0 0 1 0 0 0 1 2 1 1 0 0 0 2 0 1 0 0 0 1 1 1 0 1 0 2 0 0 1 0 0 0 0 2 1 2 0 2 0 1 2 0 0 0 0 2 0 0 0 2 2 2 1 0 0 1 0 1 1 2 2 0 0 0 2 2 1 1 1 1 1 0 0 1 0 1 0 1 0 0 2 0 1 2 1 2 0 0 0 0 1 1 0 2 2 0 2 0 2 0 2 0 1 0 0 1 0 2 1 0 0 1 1 1 1 1 1 0 0 1 0 2 0 0 0 1 1 0 0 0 1 1 1 1 0 0 0 0 1 1 1 1 1 1 0 0 2 2 2 1 1 1 1 0 0 2 1 1 1 0 1 0 0 1 2 0 0 2 2 0 0 1 0 0 1 1 0 0 0 1 0 0 0 1 1 0 0 2 1 0 0 1 0 1 0 0 1 2 0 0 1 1 0 0 1 1 0 1 1 1 0 1 1 1 0 1 1 0 1 0 0 0 0 0 0 0 1 0 1 0 1 2 1 2 0 1 0 2 2 1 0 1 0 1 1 1 0 0 0 1 1 0 0 0 1 0 1 2 1 2 1 1 0 1 1 1 0 0 1 2 1 1 2 0 1 0 1 0 1 0 1 0 2 0 0 0 0 0 0 1 0 1 1 1 0 1 0 1 1 0 1 0 0 0 0 2 0 0 0 1 1 0 0 0 1 2 1 1 0 0 1 0 0 0 0 2 0 0 2 0 0 0 0 0 0 0 1 0 1 1 0 0 0 0 0 0 0 1 0 0 1 0 0 0 2 0 0 0 2 0 2 2 1 1 0 1 1 0 2 0 0 1 0 0 0 0 0 1 1 2 1 1 1 1 2 1 1 0 0 0 0 0 0 0 0 0 0 1 0 0 0 1 1 0 0 0 0 0 1 1 2 2 1 2 0 2 2 2 1 1 1 0 0 1 0 0 0 1 0 0 1 1 1 1 0 0 0 0 0 0 0 0 2 2 2 1 1 1 1 0 0 1 0 1 0 0 0 2 0 1 1 0 0 0 0 2 0 0 0 1 1 1 2 2 2 0 0 0 0 0 0 2 1 2 0 1 2 0 2 1 0 0 0 2 1 1 1 2 0 1 0 1 0 0 1 1 2 1 1 1 2 2 0 2 0 0 1 1 1 1 0 0 0 2 1 2 1 0 1 0 1 0 0 0 0 0 0 0 0 1 0 0 2 0 1 1 0 0 0 0 0 0 2 0 0 1 2 0 0 0 1 0 0 0 1 1 1 0 0 2 2 0 0 0 0 0 0 0 0 1 1 2 0 0 0 0 0 0 0 0 0 0 1 0
95 0 2 2 0 0 0 2 2 0 0 0 1 1 0 0 0 1 2 2 2 1 0 2 2 0 0 2 2 1 2 0 1 1 1 1 2 2 1 0 1 0 0 0 0 0 0 0 1 1 1 1 0 1 1 0 0 1 1 0 2 2 0 0 0 0 0 1 0 0 0 1 1 2 1 2 1 1 1 2 0 0 1 1 2 0 1 1 2 2 0 0 0 0 0 1 1 0 0 0 0 2 1 0 1 1 2 0 1 1 0 0 1 1 2 2 2 0 1 0 1 0 1 1 0 0 1 0 0 0 0 0 0 0 0 0 0 0 0 0 0 0 0 0 0 0 0 0 1 1 1 0 0 0 0 1 0 0 1 2 2 2 1 2 1 1 1 2 1 2 1 1 1 1 1 2 1 1 0 1 0 1 2 2 0 0 2 2 1 1 1 2 0 1 1 0 1 2 1 1 1 1 0 2 2 0 2 0 0 0 1 2 1 0 0 2 0 0 2 1 0 1 1 2 0 2 2 1 0 1 1 1 1 2 0 0 0 2 0 1 0 0 2 1 1 0 0 0 0 0 0 0 2 0 0 1 0 1 0 0 0 0 0 0 0 0 0 0 1 1 0 2 0 0 0 0 0 0 2 0 0 0 0 0 0 2 0 0 0 1 0 0 0 1 2 0 0 0 0 1 1 0 2 2 1 0 0 0 0 1 1 2 0 0 0 0 0 1 1 0 0 2 2 0 0 0 2 0 1 0 0 2 0 0 0 0 0 0 2 1 1 1 1 2 0 0 1 0 1 1 0 0 0 0 1 1 1 0 0 2 2 2 0 1 0 0 0 1 1 1 0 0 0 0 0 0 0 0 0 1 1 1 0 0 1 0 0 0 0 0 0 0 1 0 1 0 0 1 1 1 0 2 1 1 0 1 1 1 1 1 0 1 0 0 0 2 1 1 0 0 0 1 1 0 1 2 2 1 1 1 0 1 1 1 1 1 1 1 0 0 1 1 1 1 1 2 0 1 2 1 1 0 0 2 0 0 0 1 1 2 1 0 0 0 0 0 2 2 2 0 0 0 2 2 2 0 1 0 1 2 1 1 0 2 1 0 0 0 1 0 1 1 1 1 0 0 1 0 0 0 1 1 2 0 2 0 2 0 1 0 1 1 0 0 1 1 0 1 0 1 2 2 2 2 0 0 0 0 0 2 0 0 2 0 0 0 1 1 1 1 0 1 1 1 1 0 2 0 2 2 1 1 0 2 0 1 0 0 1 0 0 0 1 2 1 0 0 1 1 0 1 0 0 0 0 0 0 0 0 1 0 0 1 1 1 1 2 2 0 0 0 0 0 0 2 2 1 0 0 0 0 2 2 0 0 0 2 1 2 2 1 0 1 1 0 1 1 1 0 1 1 1 0 1 1 0 1 1 0 0 1 1 0 0 1 2 2 0 0 0 2 0 0 0 1 0 2 1 0 0 0 2 0 0 1 1 0 1 0 0 0 0 1 0 1 2 0 2 1 0 0 1 0 0 0 1 1 1 1 1 1 1 2 2 2 1 1 1 2 0 1 1 0 2 1 0 1 2 2 2 0 2 0 0 2 2 1 2 2 0 2 1 0 0 0 0 0 1 2 0 1 0 1 2 1 1 0 0 1 1 0 0 1 2 1 1 1 0 0 1 0 1 0 0 0 1 1 0 0 0 0 0 0 0 0 0 1 0 2 0 1 2 2 1 0 1 2 1 0 0 0 2 2 0 0 0 1 0 0 2 0 2 1 1 1 1 0 2 0 2 0 1 2 1 2 0 1 1 0 0 0 0 0 0 1 1 2 0 0 1 1 0 2 1 0 0 1 2 2 2 2 1 1 2 1 0 0 2 1 0 0 1 0 0 0 0 0 1 2 0 0 0 0 0 1 0 0 1 1 0 2 2 2 2 0 0 0 0 0 0 1 1 0 0 0 2 1 0 1 0 0 0 0 0 0 2 0 2 2 2 2 2 1 0 0 1 1 1 1 1 1 1 0 2 2 0 2 2 0 0 0 1 0 0 2 2 0 1 0 0 0 0 1 1 1 1 1 1 2 1 0 1 0 1 1 0 0 2 0 1 0 2 0 2 0 0 0 0 1 0 1 1 0 0 0 1 0 0 0 1 0 0 1 0 0 0 1 0 0 0 0 1 0 0 1 0 0 1 1 0 1 0 0 0 0 1 0 0 0 0 0 0 0 1 0 0 1 1 0 2 1 0 0 1 1 0 0 0 1 0 0 0
96 1 0 2 0 0 0 0 0 2 0 0 0 0 0 0 0 1 1 1 1 1 0 2 2 0 1 1 2 2 2 0 0 0 0 0 2 1 0 2 0 0 1 1 0 0 1 0 2 1 0 0 2 1 0 1 0 1 0 0 2 2 1 1 0 0 0 2 2 0 0 0 2 2 2 2 2 1 1 0 1 0 2 0 1 0 0 1 1 1 0 1 1 0 0 1 0 1 1 1 1 2 1 0 0 0 2 0 0 0 1 2 0 1 0 1 0 0 1 0 2 0 1 1 1 0 0 1 2 2 0 0 0 0 0 0 0 0 0 0 0 0 0 0 0 0 0 0 1 0 0 0 0 1 0 1 0 0 2 1 1 1 1 2 0 2 1 1 1 1 1 1 0 2 0 0 0 0 0 0 0 0 1 1 1 1 1 0 0 0 0 0 0 0 2 0 0 1 1 0 0 1 0 0 2 0 0 0 1 0 0 0 2 0 0 2 0 0 1 2 0 0 0 2 0 2 2 1 0 1 0 0 0 0 2 0 0 2 0 1 0 0 2 1 1 0 0 0 0 0 0 0 2 0 0 1 0 2 0 2 0 0 0 0 0 0 0 0 2 1 1 1 0 2 0 0 0 2 2 0 2 0 1 1 0 1 0 1 1 2 1 1 1 2 2 0 0 2 0 2 2 2 2 1 1 0 0 0 1 1 0 0 0 0 0 0 0 0 1 0 0 2 1 1 0 0 0 0 1 1 0 1 0 0 0 0 0 1 1 0 1 0 1 2 2 1 1 0 1 0 0 0 0 0 2 0 1 0 0 2 2 2 1 0 1 0 0 1 1 0 0 0 1 1 0 1 0 1 1 2 0 1 0 0 1 1 0 0 0 1 1 1 0 0 2 0 1 1 0 0 0 0 0 2 0 2 0 0 0 0 0 1 0 0 1 1 0 0 0 0 0 0 0 2 1 2 0 0 2 0 2 0 0 1 2 1 0 0 0 0 0 1 2 2 0 2 0 0 2 0 0 0 0 2 0 0 0 2 2 1 1 0 1 0 0 1 1 2 2 0 0 0 2 2 2 0 1 0 0 1 2 2 0 2 2 0 0 1 2 0 2 2 0 2 0 0 0 0 1 0 0 2 0 2 0 0 0 0 0 0 0 1 0 1 1 1 1 0 1 1 1 2 2 2 1 0 0 1 0 2 1 1 0 1 1 0 1 2 2 1 1 1 0 0 1 0 2 1 1 1 1 1 0 0 2 2 2 0 1 0 0 0 1 1 0 0 0 2 2 0 2 1 0 0 0 0 0 0 0 2 0 0 2 2 0 1 2 2 0 0 0 2 1 0 0 1 1 1 1 2 0 1 0 0 0 2 2 0 2 2 1 0 1 1 1 2 1 1 0 1 1 1 0 0 0 0 1 2 0 0 1 1 0 0 2 0 2 0 1 1 2 1 1 1 0 1 2 0 0 1 2 2 1 1 0 0 0 1 1 0 0 0 0 0 0 2 0 1 1 1 1 1 0 0 1 0 2 1 2 0 2 0 2 2 1 2 0 0 0 0 2 0 1 2 1 1 0 2 2 1 0 2 0 0 1 1 1 2 1 0 0 0 0 0 0 0 0 1 0 0 0 0 1 2 1 1 0 1 0 0 0 0 0 2 1 0 2 0 1 2 0 1 0 1 2 0 2 0 0 0 0 0 0 0 0 1 1 0 2 0 0 1 2 0 0 1 1 0 2 2 1 0 0 0 0 1 0 0 0 1 1 1 1 1 1 1 0 2 1 2 0 1 2 1 2 0 1 0 0 0 0 0 0 0 0 1 2 1 1 1 1 0 1 1 1 0 2 2 1 0 0 0 0 2 2 1 1 1 1 0 1 2 0 1 1 1 0 0 0 0 0 0 0 0 0 0 0 0 0 0 2 2 1 1 1 0 1 0 1 1 1 2 0 1 1 1 0 0 1 0 0 0 0 1 0 1 0 0 2 0 0 0 2 0 0 0 1 1 0 1 0 1 0 1 1 0 1 2 0 0 0 1 2 2 2 0 1 1 0 0 1 0 0 0 2 0 0 1 2 0 1 0 0 2 0 2 0 1 0 0 0 1 0 1 0 0 0 1 2 2 0 0 2 2 2 0 0 1 0 2 0 0 1 0 0 0 1 1 1 1 0 1 0 0 0 0 0 0 2 0 0 1 0 0 0 0 1 1 1 0 0 0 0 1 0 0 1 1 0 2 1 0 0 0 0 0 0 0 0 0 2 1
97 0 1 1 0 0 0 2 2 0 0 0 0 0 0 0 0 1 0 0 0 2 0 1 1 0 0 2 2 0 2 1 1 2 0 0 2 2 0 0 2 0 0 0 2 0 0 0 1 0 0 0 0 0 2 0 0 2 1 0 0 2 1 0 0 1 0 1 2 0 0 2 1 2 1 2 2 0 0 0 0 0 2 0 2 0 1 0 1 2 0 0 1 0 0 1 0 1 0 1 1 2 0 0 1 0 2 0 1 1 0 1 0 1 0 1 1 0 1 0 1 0 2 0 0 0 2 0 1 1 0 0 1 1 0 0 1 1 0 0 0 0 0 0 1 0 0 0 1 1 1 0 0 0 0 0 0 1 1 1 1 1 1 2 1 2 2 1 1 2 0 1 0 2 0 0 0 2 0 2 0 2 1 2 1 0 2 2 1 1 0 2 0 0 0 1 1 1 1 0 0 1 0 2 2 0 2 1 0 0 1 1 1 0 0 2 0 0 2 1 0 0 1 1 0 1 2 1 0 1 0 0 0 0 0 0 0 2 1 1 1 0 2 2 2 0 0 0 1 1 1 1 1 0 0 0 0 1 0 0 0 0 0 1 1 0 0 0 2 0 0 1 2 2 0 0 0 1 0 0 0 0 1 1 0 0 1 0 0 1 1 0 1 2 2 0 0 0 0 1 0 0 2 1 0 0 1 0 0 1 0 1 0 1 1 0 2 0 0 0 1 1 1 1 1 0 1 0 0 0 0 1 0 0 0 0 0 0 2 0 0 0 1 2 0 1 0 0 1 2 0 0 0 1 1 0 1 0 0 0 0 0 1 0 1 0 1 1 1 0 0 0 0 0 0 0 0 0 0 1 1 1 0 0 1 0 0 0 0 1 0 0 1 0 2 2 2 1 0 0 0 1 1 1 0 1 0 1 0 0 0 1 0 0 0 0 0 1 0 0 0 2 1 1 0 2 0 0 0 0 0 0 0 2 0 0 1 1 1 0 1 1 2 2 0 2 0 0 2 0 0 1 0 1 2 1 1 1 0 1 1 0 0 2 0 0 2 1 1 1 2 2 2 2 1 0 1 0 2 0 2 2 0 1 0 1 0 1 2 0 2 2 0 0 1 0 1 0 0 1 0 2 1 1 1 0 1 1 0 0 0 0 1 0 2 0 0 2 0 2 2 2 2 2 1 0 0 2 0 2 0 2 0 1 2 0 1 0 2 1 1 1 2 1 2 0 1 2 1 1 0 0 0 2 0 0 0 1 0 1 1 0 1 2 0 1 1 1 0 1 0 0 0 0 0 0 1 0 0 2 0 0 1 1 0 0 0 0 0 0 0 0 0 0 0 2 0 0 0 0 0 2 2 0 0 1 2 1 2 2 0 0 0 1 1 0 1 1 1 0 0 0 0 0 0 1 1 1 0 0 1 2 1 0 2 1 2 0 1 2 1 1 1 2 0 1 0 1 1 2 0 1 1 2 0 0 0 2 2 0 0 0 0 0 2 2 0 1 2 1 0 1 1 0 1 0 2 0 1 0 0 1 1 1 0 1 0 0 1 1 1 0 0 1 0 0 0 2 2 2 1 1 0 0 1 2 0 0 1 0 0 0 0 1 0 1 0 2 2 0 0 0 1 2 1 0 0 1 0 0 0 0 0 2 0 0 1 0 2 2 1 0 1 0 1 0 1 1 0 0 0 0 1 0 0 1 0 1 2 2 0 0 2 0 0 1 2 0 2 2 1 0 0 1 0 0 1 1 1 1 0 1 1 1 1 0 1 2 0 1 1 1 2 0 1 1 0 0 0 0 0 0 0 0 0 2 0 1 1 1 1 0 0 0 0 0 1 0 1 1 1 1 1 2 1 1 0 1 1 0 0 1 1 1 0 0 1 0 1 1 1 1 0 0 0 0 0 0 0 1 1 1 1 1 0 0 0 0 1 1 1 1 0 0 0 1 0 0 1 0 0 0 0 1 0 1 0 2 2 2 2 2 2 0 0 0 0 2 0 2 0 2 1 1 2 0 2 2 0 1 0 1 1 1 2 0 1 0 0 1 1 0 1 1 1 1 1 1 1 0 1 0 0 1 0 1 1 1 0 0 1 0 0 2 0 0 0 1 1 0 0 0 0 0 0 0 0 0 0 0 1 0 1 0 0 0 1 2 0 0 2 0 0 0 1 1 1 0 2 0 0 0 0 0 0 0 0 0 0 0 0 0 0 2 0 1 1 0 0 1 0 1 0 1 1 0 0 1 1 0 1 1
98 1 2 1 0 0 0 1 2 1 0 0 0 1 1 1 0 1 1 1 1 1 2 0 2 0 0 2 2 0 2 0 1 1 1 1 1 0 2 0 0 0 1 1 0 1 0 0 1 0 1 1 0 0 1 1 0 0 2 0 1 2 1 1 1 1 1 0 1 0 0 1 2 1 2 1 1 2 1 1 0 0 1 1 2 0 0 0 2 2 0 0 2 1 0 1 0 1 1 2 1 2 0 0 2 0 1 0 0 0 1 2 1 2 1 2 2 0 0 0 2 0 2 0 1 0 1 0 2 2 0 0 0 0 0 0 0 0 0 0 0 0 0 0 1 0 0 0 0 0 1 0 0 0 0 0 0 2 1 0 0 0 1 1 0 2 2 1 1 2 1 0 1 2 0 1 0 1 0 1 0 1 0 0 0 0 1 1 1 0 2 0 0 0 1 0 1 1 1 0 0 1 0 1 2 0 1 0 2 1 0 1 2 0 0 2 1 0 0 1 1 1 0 0 0 0 2 2 0 2 0 0 0 0 1 0 0 2 0 1 0 1 1 1 2 1 1 0 0 0 0 0 1 0 0 2 2 2 1 1 1 1 0 1 0 0 0 0 1 0 0 2 1 2 0 0 0 0 1 0 0 1 0 0 0 1 1 1 1 2 1 2 2 2 2 0 2 2 0 0 0 0 2 0 0 0 1 1 0 1 0 1 0 1 1 0 1 0 0 1 0 2 1 1 0 0 0 0 2 1 0 2 0 0 1 1 1 1 1 0 0 0 2 2 0 0 0 0 0 2 0 0 1 0 1 0 0 0 0 2 2 2 1 0 1 0 1 0 0 0 0 0 1 1 2 0 0 0 0 1 0 2 0 0 0 0 0 0 0 1 0 0 0 0 2 1 0 1 1 1 0 1 1 1 1 0 0 0 1 1 0 1 0 1 1 0 0 1 0 0 0 0 0 2 1 2 1 0 0 0 1 0 1 1 1 1 0 1 0 0 1 1 0 0 1 1 1 0 1 0 0 0 0 1 2 1 1 0 0 0 0 0 0 2 0 1 1 1 2 0 1 1 2 2 1 0 0 0 2 0 2 1 0 1 0 1 0 2 2 2 2 0 1 0 1 0 1 1 1 0 2 1 1 1 1 0 2 0 1 0 0 1 0 1 1 1 1 0 1 1 0 2 2 1 0 0 0 0 0 2 0 1 0 1 1 0 1 0 2 2 1 2 1 1 1 0 1 1 2 2 1 1 0 1 1 1 1 0 0 0 0 0 0 0 0 0 0 1 0 0 0 2 0 0 0 0 0 1 0 2 0 0 1 1 0 0 1 0 0 0 0 2 1 0 0 0 0 0 1 1 0 2 0 0 1 2 0 0 0 0 0 0 0 0 2 0 0 1 1 0 0 0 0 1 1 0 1 2 0 0 1 2 1 0 1 1 1 0 1 2 1 1 0 1 1 0 0 1 1 2 0 1 1 1 0 0 0 2 2 0 0 0 1 0 1 2 1 2 0 0 0 0 2 0 0 0 2 1 1 1 2 0 2 2 2 2 1 0 1 1 1 0 0 0 0 0 0 2 1 0 0 1 0 1 0 1 1 1 1 1 2 2 0 0 0 0 0 1 0 0 0 0 1 2 1 0 0 0 1 0 0 0 0 2 1 1 1 0 1 2 1 0 0 0 0 1 1 1 2 1 1 1 0 2 0 1 0 0 2 2 0 0 2 1 0 1 2 1 1 1 0 0 0 1 1 0 2 1 0 0 0 0 1 1 1 1 0 1 0 2 0 1 2 2 2 0 0 0 0 0 0 0 0 0 1 2 0 0 1 0 1 0 0 0 0 0 0 2 1 1 1 1 2 1 0 1 0 1 1 0 1 2 1 1 1 0 0 2 2 1 1 1 0 0 0 0 0 0 0 0 2 1 2 1 1 1 1 0 0 0 1 1 0 0 0 2 0 0 1 0 0 0 0 1 0 1 0 0 2 2 2 2 2 0 0 0 0 0 0 2 0 2 1 2 2 0 2 1 0 0 0 2 1 0 2 0 1 0 0 1 1 0 0 0 2 1 1 2 2 0 2 0 1 1 0 1 1 2 0 0 0 2 0 1 0 0 0 1 1 1 0 0 2 0 0 0 0 0 0 0 2 0 2 0 0 0 0 0 0 0 2 0 0 1 1 1 1 0 0 0 1 0 0 0 0 1 0 2 2 0 0 0 0 1 0 0 2 0 0 0 0 0 0 1 0 0 0 0 2 0 0 0
99 0 2 0 0 0 0 2 2 0 0 1 0 0 0 0 0 0 1 0 0 0 0 2 2 0 0 2 2 0 2 0 0 0 0 0 2 1 1 0 1 0 0 1 0 1 1 0 2 1 0 1 1 1 0 1 1 0 2 0 1 1 2 2 0 0 0 0 1 0 1 2 0 2 0 2 1 1 1 0 1 0 1 1 1 0 0 0 1 2 0 0 1 0 1 2 0 1 1 1 1 2 2 0 0 0 2 0 1 1 0 1 1 2 1 2 2 0 1 0 1 0 1 1 0 0 1 0 1 1 0 0 0 0 1 0 0 0 0 0 0 0 0 0 1 0 0 1 2 2 0 0 1 1 1 0 0 0 0 1 0 0 0 2 0 2 0 1 0 1 1 0 0 2 0 1 0 0 0 0 0 1 0 0 1 1 1 1 0 0 1 0 1 1 0 1 1 2 0 1 1 0 1 1 2 0 2 0 2 0 1 0 0 0 0 2 0 0 1 0 2 2 0 1 0 1 2 2 1 1 1 1 0 0 2 0 0 1 0 1 0 0 2 0 0 0 0 0 0 0 0 0 1 1 1 2 0 2 0 1 0 0 0 1 0 0 1 0 2 0 0 2 1 2 0 0 0 2 2 0 2 0 0 0 0 1 0 1 1 2 1 2 2 2 2 0 0 1 0 2 2 0 1 1 0 0 1 0 0 1 0 1 0 0 0 0 1 0 0 0 0 1 1 1 1 0 1 0 2 0 0 1 1 0 0 0 0 1 1 1 0 1 1 2 0 0 2 0 1 2 0 0 0 0 1 0 1 0 0 1 1 1 1 0 1 0 2 1 1 0 0 0 1 1 1 0 0 0 0 2 1 2 0 0 0 1 0 1 1 1 0 1 0 0 2 1 1 1 0 0 0 1 0 2 1 0 0 0 0 0 1 0 0 0 2 2 0 0 0 0 0 0 1 2 2 2 2 0 1 0 1 0 1 1 1 2 0 1 0 0 2 0 1 1 1 2 1 0 2 0 0 1 0 2 1 0 1 1 1 1 0 0 0 0 0 2 0 2 2 1 2 2 2 2 1 1 1 0 1 1 2 2 0 1 0 1 0 0 2 0 1 1 1 0 0 0 0 0 0 0 1 2 1 1 1 0 1 0 2 0 0 0 0 0 1 1 0 0 0 2 2 1 2 2 0 1 1 2 0 2 0 0 0 0 0 0 1 0 2 1 1 1 0 0 2 0 2 0 2 2 0 1 0 2 0 0 0 1 0 0 0 2 1 1 0 0 0 1 0 1 0 0 2 0 0 2 2 1 1 2 0 0 1 0 1 1 1 0 0 0 0 1 0 1 1 0 1 0 0 1 0 2 1 1 0 1 2 0 0 0 0 0 0 0 2 0 0 2 1 0 0 0 0 0 0 0 2 1 0 0 0 0 1 0 2 1 2 0 1 2 1 1 1 1 1 1 1 1 0 1 1 1 1 1 0 0 0 1 1 0 0 0 2 0 1 2 0 2 1 0 1 1 1 0 0 0 2 0 2 0 0 0 2 1 0 1 1 0 1 0 2 0 0 1 0 0 0 2 2 2 0 2 0 1 0 2 0 2 2 1 1 1 0 1 0 0 0 2 0 0 0 0 0 2 1 2 0 0 0 0 0 0 0 2 0 0 1 0 2 2 1 0 0 1 1 0 1 0 1 1 1 1 0 1 0 1 0 0 2 0 0 2 2 0 0 0 1 0 2 2 0 0 1 2 1 0 2 1 0 1 1 0 0 0 0 2 0 1 0 2 0 1 1 1 1 0 1 1 0 0 1 0 0 0 2 0 1 0 0 1 1 0 0 0 0 0 2 2 2 2 2 2 1 2 2 0 0 1 1 0 0 1 1 1 1 0 0 0 0 0 0 0 1 1 0 0 1 0 0 0 2 2 1 2 0 1 0 0 1 1 1 2 0 0 0 0 1 0 2 0 0 0 0 1 0 2 0 0 1 1 2 2 2 0 0 1 0 2 0 2 0 1 1 1 1 0 1 1 0 0 0 2 0 0 2 0 0 2 0 0 0 0 0 0 1 0 0 1 1 0 1 0 0 0 0 2 2 1 0 0 0 1 1 2 1 0 0 0 0 0 0 0 0 1 1 0 1 1 0 1 1 0 2 0 0 0 0 1 1 2 0 0 0 0 1 1 1 0 1 0 0 0 0 0 0 1 0 1 1 0 0 0 0 0 0 0 0 2 0 2 2 0 0 0 0 0 0 0 0 0 1 1
100 1 1 1 0 1 1 2 2 0 0 1 1 2 1 1 0 1 2 1 1 2 0 2 2 0 0 2 2 0 2 1 0 0 0 0 2 1 0 0 1 0 2 2 0 0 0 0 1 0 1 2 0 0 2 0 1 0 0 0 0 1 1 2 1 0 1 1 1 0 1 0 2 2 2 2 2 0 0 0 0 0 2 0 1 0 0 1 2 2 1 1 0 0 1 2 1 0 0 2 0 0 1 0 2 1 2 1 0 0 1 1 0 2 0 2 2 0 0 0 1 1 1 1 0 0 1 2 2 2 1 1 0 0 0 0 0 1 0 0 0 0 0 0 0 1 1 0 0 0 1 0 0 0 0 1 1 0 1 2 2 2 1 2 0 2 1 2 0 0 0 0 1 1 0 0 0 0 0 0 0 0 0 0 0 0 2 0 0 0 2 0 0 1 1 0 1 2 0 1 0 0 0 0 2 0 2 0 2 0 1 2 1 0 0 2 0 1 1 1 0 0 1 1 0 1 2 2 0 2 0 0 0 0 1 0 0 2 0 2 0 0 1 0 2 2 2 0 0 0 1 0 1 0 0 1 1 2 0 2 0 0 0 0 0 0 1 1 0 0 1 2 1 1 1 1 0 2 2 0 2 0 1 1 0 0 0 1 1 1 0 0 1 2 1 0 0 1 0 2 2 2 2 2 2 2 0 0 0 1 0 1 0 2 2 0 1 0 0 1 0 1 0 1 1 0 2 0 2 1 0 2 0 0 0 0 0 2 0 1 1 1 1 2 0 0 2 0 1 2 0 0 1 0 1 0 0 0 0 0 0 0 0 1 0 0 0 1 1 0 0 0 1 1 1 1 0 1 0 1 1 2 0 0 1 0 0 0 0 0 0 0 1 0 2 1 0 1 1 1 0 1 2 0 0 0 0 1 0 0 0 0 0 0 0 2 2 0 0 1 1 1 0 1 0 2 0 0 0 0 0 0 0 2 0 0 1 0 0 0 1 1 2 1 1 1 0 0 1 0 0 1 0 2 0 0 0 1 1 2 1 0 0 1 0 1 1 2 2 0 0 0 1 1 0 2 0 0 1 1 0 2 0 1 1 0 0 0 2 0 0 2 1 1 0 0 0 1 2 0 0 1 1 1 1 0 2 0 0 0 0 0 0 0 0 2 0 1 1 2 1 2 1 1 0 1 1 0 1 1 2 0 0 1 2 2 1 0 2 1 0 1 2 1 2 1 1 0 2 2 1 2 0 2 0 0 0 0 2 0 0 0 0 0 0 0 0 1 1 0 1 1 0 0 0 0 0 1 0 2 0 0 1 1 0 0 0 0 0 0 0 0 1 0 0 0 0 0 0 0 0 2 0 0 1 2 0 0 1 1 0 0 1 1 1 1 1 0 0 0 0 0 0 0 1 0 1 0 0 0 0 0 0 0 2 1 2 0 0 0 2 1 1 2 0 1 1 2 0 0 1 1 1 0 0 0 0 0 0 0 0 0 1 0 0 1 1 2 1 0 0 0 1 0 1 0 2 1 1 1 1 0 1 1 1 0 1 0 0 0 2 0 1 2 1 1 0 0 1 1 0 1 0 0 2 2 0 1 1 0 1 0 0 0 0 2 1 1 0 0 0 0 0 2 1 2 0 0 1 1 0 0 0 1 1 1 1 0 0 0 0 0 0 0 0 0 0 0 1 1 0 1 0 0 0 1 0 0 2 2 0 0 2 0 0 1 2 0 2 2 0 1 1 0 0 0 1 2 2 0 1 1 0 0 0 1 0 0 0 2 0 2 2 1 1 0 1 1 0 1 2 0 0 0 1 2 2 1 1 1 1 0 2 1 1 0 1 2 2 1 1 2 1 2 2 2 1 1 2 0 2 2 1 0 0 1 1 0 0 0 0 0 0 1 0 0 1 0 0 0 2 2 0 2 0 0 0 2 0 0 0 0 0 0 0 0 1 0 1 0 0 0 0 1 0 2 0 1 2 1 1 1 2 0 0 1 0 1 1 1 0 1 0 1 2 0 2 1 0 0 0 1 1 1 1 1 1 1 1 1 0 0 0 0 1 1 2 1 2 0 0 0 0 0 0 1 1 1 0 0 0 2 0 2 0 0 0 2 2 0 0 0 0 0 0 0 0 1 0 1 1 0 1 0 0 0 1 0 0 2 0 0 0 0 1 1 1 0 0 0 1 0 1 0 0 0 0 2 1 0 0 0 0 0 0 1 1 0 0 0 0 0 0 0 0 0 0 0 1 0 0 0
101 1 1 1 0 1 1 1 1 1 0 0 0 0 0 0 0 2 2 1 1 2 0 2 2 0 0 2 2 0 2 0 1 2 0 2 1 1 1 0 1 0 0 0 0 0 1 0 2 0 0 0 1 1 0 1 1 0 0 2 0 0 0 1 0 0 0 2 1 1 0 0 2 2 2 2 2 0 0 0 0 0 2 0 2 1 0 0 1 2 0 0 1 0 0 2 0 2 2 2 2 2 1 0 0 0 2 0 1 1 0 0 1 2 1 2 2 0 1 0 1 0 0 2 0 1 0 0 2 1 0 1 0 1 1 1 1 0 0 0 0 0 0 1 1 0 1 0 0 0 0 0 0 1 1 1 1 1 1 0 0 0 2 2 2 2 0 0 1 2 0 2 1 1 2 1 0 0 0 0 0 0 1 1 1 1 1 0 0 0 2 0 0 0 1 0 0 2 0 0 0 0 0 1 2 0 1 1 0 0 0 0 1 0 0 2 0 0 2 1 0 0 1 2 0 2 2 2 0 1 0 0 1 1 1 0 0 2 0 1 0 0 1 2 2 0 1 0 0 0 0 0 1 0 0 1 1 1 0 0 0 0 0 2 1 1 0 0 1 0 0 2 1 2 1 0 0 2 1 0 1 1 1 1 0 1 2 1 1 2 0 1 1 2 2 0 1 0 0 1 2 0 2 2 1 0 1 1 0 2 0 2 0 1 1 0 0 0 0 0 1 2 2 1 0 0 0 0 1 1 0 1 0 0 0 0 0 1 1 0 0 0 1 2 0 1 0 0 1 0 0 0 0 0 1 0 0 0 0 1 1 2 2 0 1 1 0 1 1 0 0 0 1 1 1 0 0 1 0 1 0 2 0 0 2 0 1 0 0 0 0 1 1 0 1 0 0 1 0 0 0 0 0 0 0 0 0 1 0 0 0 0 0 1 1 1 0 0 0 0 0 1 0 1 0 2 0 0 0 0 0 0 1 0 1 1 0 1 0 1 0 2 1 1 1 1 1 0 2 0 0 1 0 2 0 0 0 1 1 1 1 0 0 0 0 0 2 1 1 0 1 1 1 1 1 0 1 0 2 1 1 1 0 2 1 0 1 0 1 0 0 0 1 1 0 0 0 0 0 0 1 1 2 1 1 1 1 0 0 0 0 0 0 0 0 0 0 0 0 1 1 1 2 2 2 0 0 0 0 2 1 0 0 0 0 0 0 1 0 1 1 1 1 1 1 0 1 2 0 0 0 0 0 2 0 1 0 0 1 0 0 0 0 1 0 1 1 1 1 1 0 2 0 0 0 0 0 0 0 2 0 0 2 2 0 0 1 1 0 0 0 1 0 0 0 0 0 0 0 0 0 1 2 0 0 1 2 0 2 2 1 0 0 1 1 1 0 1 1 0 0 0 0 0 0 0 2 2 0 0 1 1 0 0 1 0 2 0 1 2 1 0 0 0 2 1 1 2 0 0 2 2 1 1 0 0 1 2 2 0 0 0 1 1 0 1 0 2 1 1 0 1 1 0 0 0 2 1 2 0 2 0 2 1 2 1 2 0 1 1 1 0 0 1 0 0 0 1 0 0 0 0 0 0 1 2 1 2 2 0 1 0 0 0 0 0 0 2 1 0 0 0 0 2 0 1 1 0 1 0 0 0 1 2 2 2 2 0 0 1 0 1 1 0 0 1 1 1 2 2 1 2 0 1 0 0 0 0 2 1 0 1 2 1 0 0 2 0 2 2 1 0 0 1 1 0 1 1 1 1 0 2 0 0 0 2 0 2 1 1 1 1 2 0 1 0 1 1 0 0 1 0 0 0 1 1 1 0 0 0 1 1 2 1 1 0 1 1 2 2 1 1 1 2 1 0 0 1 2 0 1 1 0 0 0 0 0 1 1 0 0 1 0 0 0 0 0 0 0 0 2 2 2 0 1 0 1 0 0 0 1 2 0 0 0 1 1 0 1 0 0 0 0 0 0 2 1 1 1 1 1 1 0 0 0 2 0 2 0 1 1 2 1 2 2 0 2 2 0 0 0 1 2 2 2 1 1 0 0 0 0 0 0 0 1 1 2 0 2 0 0 0 0 1 0 2 1 0 1 1 1 2 0 1 0 0 0 1 2 1 0 0 2 0 0 1 0 1 0 0 1 0 0 2 1 0 2 0 0 0 1 1 0 0 2 0 0 0 1 0 1 0 0 0 0 0 0 0 0 1 1 0 0 2 0 0 2 0 1 2 0 0 0 2 2 0 0 1 1 0 1 1
102 1 0 2 0 0 0 1 2 0 0 0 0 1 1 1 0 1 2 2 2 1 0 1 1 0 1 1 1 2 0 1 0 1 1 1 2 1 1 1 1 0 2 2 0 0 0 0 0 2 1 1 1 1 0 1 0 1 2 0 1 1 2 2 1 1 1 0 0 0 0 1 2 2 1 2 2 2 2 2 0 0 2 0 0 0 0 1 2 2 1 1 0 0 1 2 1 1 1 2 1 2 1 0 2 1 1 1 1 0 0 1 0 2 0 2 2 0 1 0 2 1 1 1 0 0 1 1 2 1 0 0 1 1 0 0 0 0 0 0 0 0 0 0 1 0 0 0 1 1 0 0 0 0 0 0 0 0 0 0 0 0 1 2 2 2 2 0 2 2 0 2 1 1 0 0 0 0 0 0 0 0 0 0 0 0 1 0 0 0 2 0 0 1 2 0 0 1 0 1 1 0 0 1 2 0 1 1 1 0 1 0 2 0 0 2 1 0 1 1 0 1 1 2 0 1 1 2 0 2 0 0 0 0 2 0 0 2 0 2 0 0 2 2 2 0 0 0 0 0 0 0 2 0 0 0 0 0 0 0 0 0 1 1 0 0 0 0 0 0 1 2 0 1 1 1 0 2 2 0 1 0 0 0 0 1 0 1 0 2 0 0 0 2 1 1 0 2 0 1 1 0 1 0 0 0 0 0 0 1 0 1 0 2 2 0 0 0 0 0 1 1 1 2 0 0 0 0 1 0 0 0 0 0 0 0 0 1 1 0 0 0 2 2 1 1 0 0 1 1 0 0 2 0 0 1 1 0 0 1 2 2 2 0 2 0 1 1 2 0 1 1 1 1 1 1 0 0 0 1 0 0 0 0 2 1 0 2 2 0 0 1 0 0 1 0 0 1 0 0 0 0 0 2 1 1 0 2 0 0 0 1 0 0 1 2 0 0 0 1 1 1 0 0 0 1 1 0 1 1 0 0 0 2 1 1 0 0 0 0 1 1 1 0 1 1 0 0 1 0 0 0 0 2 1 0 1 2 2 1 1 0 1 1 0 0 2 2 2 0 0 0 2 2 1 0 1 0 2 1 1 1 0 0 0 1 0 0 1 0 0 1 1 0 1 0 1 1 2 0 0 2 2 0 2 1 2 1 1 0 0 1 0 0 1 1 0 0 0 1 1 1 2 2 1 1 1 1 0 2 0 1 0 0 1 0 1 2 0 0 1 2 1 1 2 0 1 2 1 1 0 0 0 2 1 0 0 1 0 0 1 0 2 2 0 0 0 0 1 0 0 2 1 0 0 1 1 0 0 0 1 0 2 2 0 1 1 1 1 1 1 0 0 0 0 1 0 0 0 0 0 2 0 1 0 2 1 0 1 1 1 0 0 1 2 1 0 0 0 0 0 0 0 0 0 0 1 1 0 0 2 2 0 0 2 0 2 0 0 2 1 1 0 0 2 1 1 2 0 2 0 0 1 1 1 1 0 2 2 1 1 0 0 0 2 2 2 2 1 0 0 1 0 0 0 0 1 1 0 1 1 0 1 1 1 1 1 0 0 1 1 0 0 2 1 1 0 2 1 2 1 1 0 0 1 1 2 0 1 0 0 0 0 0 0 0 1 1 0 0 0 0 1 2 0 1 0 0 1 1 1 1 0 2 0 0 0 0 2 2 1 0 0 1 1 1 2 0 1 1 1 1 0 2 0 1 0 0 1 0 0 1 2 0 0 1 1 0 2 2 1 0 0 0 0 0 1 2 2 0 0 0 0 0 0 2 0 2 0 2 0 0 2 0 1 0 0 1 0 0 0 0 0 0 0 2 2 0 1 1 2 0 1 1 1 1 1 2 0 0 0 0 2 2 2 0 0 1 0 0 0 2 2 0 0 0 1 2 2 0 2 2 0 0 0 0 0 1 0 1 2 1 0 2 0 0 0 0 1 1 0 1 0 1 1 0 0 0 1 0 1 0 0 2 0 2 0 0 2 0 0 0 1 0 0 1 0 1 1 0 1 1 1 1 0 0 0 1 0 0 0 2 2 2 2 0 2 0 0 1 1 0 0 0 2 2 2 1 1 0 1 0 1 1 0 1 1 1 0 1 0 2 0 2 0 0 0 1 1 0 0 0 1 1 1 0 0 2 1 1 0 0 1 1 0 0 0 0 0 1 0 1 0 0 1 1 1 1 2 0 1 0 0 0 0 1 0 0 1 0 0 0 0 0 0 0 0 1 1 2 1 0 0 0 0 0 0 0 1 1 2 2
103 1 1 1 0 0 0 0 0 2 0 0 1 1 0 0 0 0 0 1 1 2 0 1 1 0 1 0 2 2 1 2 1 1 0 2 1 1 1 1 1 0 0 0 0 0 0 0 1 1 1 1 2 0 0 1 1 0 0 0 1 1 1 1 1 1 1 1 1 0 0 0 1 2 1 2 2 2 2 0 2 0 1 1 2 0 1 0 2 2 0 1 0 0 0 2 0 1 1 1 1 2 0 0 0 0 2 2 2 0 0 2 1 2 1 2 2 0 1 0 2 1 1 1 0 1 1 1 2 1 0 0 0 0 0 0 0 0 0 0 0 0 0 0 1 0 1 0 0 0 0 0 0 0 0 0 0 0 0 1 1 1 2 2 1 2 2 1 1 1 0 1 0 2 1 2 0 2 0 2 0 2 1 1 0 0 2 1 0 0 1 0 0 0 2 0 2 2 0 0 0 1 0 0 2 0 0 1 1 0 1 2 2 0 0 2 2 1 1 0 1 1 0 1 0 1 1 0 0 0 0 0 0 1 1 1 1 2 0 2 0 0 2 1 2 1 1 0 0 0 0 0 0 0 0 1 1 1 0 0 0 0 0 1 0 0 0 0 0 0 0 2 0 1 0 0 1 1 2 0 1 0 0 0 0 0 0 0 0 2 0 1 0 2 2 0 0 1 0 2 2 0 1 2 0 0 1 0 0 1 0 0 0 1 1 1 0 1 0 0 0 2 0 2 2 0 2 0 1 1 0 2 0 0 0 0 0 2 0 1 2 2 2 1 0 2 0 1 1 1 0 0 0 0 2 0 2 0 0 1 1 1 0 0 0 0 1 1 1 0 0 0 0 0 0 0 0 0 0 1 1 0 0 0 1 1 0 0 0 0 0 0 0 0 1 0 0 0 1 1 0 1 1 1 1 0 1 0 0 0 0 0 0 0 0 1 0 0 0 0 0 0 0 0 0 1 0 0 1 0 1 0 0 2 0 0 1 2 0 0 1 1 1 0 1 1 0 0 2 0 0 0 0 2 0 0 0 2 1 1 1 0 1 0 0 1 1 2 2 1 2 2 1 1 0 1 0 1 1 1 1 1 0 1 1 0 0 0 2 0 1 2 0 1 0 0 1 0 0 2 0 2 2 0 2 0 2 0 1 0 0 1 0 0 0 2 0 0 0 1 1 1 2 2 0 1 1 1 0 2 1 1 0 0 1 1 1 1 1 0 1 2 1 0 0 0 0 1 1 1 0 0 0 2 0 0 0 1 0 1 1 0 1 2 0 1 1 0 1 0 0 1 0 0 0 0 0 2 0 2 0 0 1 1 0 0 0 0 0 0 1 0 1 0 0 0 0 0 0 0 0 1 0 1 0 2 1 0 1 1 2 2 0 0 2 0 0 1 0 1 0 1 0 0 1 2 0 1 0 0 2 2 1 0 2 1 2 0 1 2 1 0 1 1 0 1 2 1 0 1 0 2 1 1 0 0 0 1 1 0 0 0 1 1 1 1 0 2 0 0 2 1 1 0 0 1 0 0 1 0 0 2 1 1 2 2 0 1 1 2 0 0 1 1 0 0 0 2 1 1 0 1 0 0 1 1 1 2 2 0 1 0 0 0 0 0 0 1 1 0 0 0 0 2 1 1 0 1 1 1 0 0 0 2 0 0 0 0 1 1 1 0 0 1 1 0 1 0 0 0 0 0 0 0 0 2 0 0 1 0 0 1 2 0 0 1 2 0 2 2 0 0 0 1 1 0 2 2 2 0 2 0 1 1 1 0 1 2 0 2 0 0 2 1 1 0 0 0 0 0 0 0 0 0 1 2 2 0 1 0 1 0 1 1 1 0 1 0 2 2 2 1 0 1 2 2 2 1 1 0 1 2 1 0 0 0 0 2 2 0 0 1 0 0 0 0 1 0 0 0 2 2 0 2 0 0 0 0 0 0 1 1 0 0 0 1 1 0 2 0 0 0 0 2 0 2 0 0 0 0 2 2 1 0 0 1 1 1 0 1 0 1 0 2 2 0 2 1 1 0 0 2 1 1 1 2 0 1 0 1 1 0 0 0 1 2 2 0 1 0 0 0 0 0 0 0 1 1 1 1 0 2 0 1 0 0 0 1 1 0 0 0 1 2 2 0 0 0 0 1 1 0 0 1 1 1 2 1 1 1 1 0 0 0 0 2 2 0 1 0 1 0 0 0 0 0 0 0 2 0 1 1 0 0 0 0 0 0 0 1 0 0 0 0 0 0 0 0 0 1 2 2
104 0 2 0 0 0 0 1 0 1 0 1 0 0 0 0 0 0 1 1 0 1 0 2 2 0 0 2 2 0 2 0 2 2 0 1 1 1 0 2 0 0 0 0 0 0 0 0 2 1 0 0 0 0 2 1 2 0 2 1 1 1 0 0 0 0 0 1 2 0 1 2 1 2 1 2 2 0 0 0 0 0 1 1 2 0 0 0 1 2 0 1 1 0 1 2 1 0 0 1 0 2 0 1 0 0 2 1 1 0 0 1 0 1 0 1 1 1 1 0 2 1 2 0 0 2 0 0 1 1 0 0 0 0 0 0 0 0 0 0 0 0 0 0 1 0 1 0 0 0 0 1 0 0 1 0 1 0 0 1 1 1 2 2 2 2 0 0 1 2 0 2 0 2 1 1 0 1 0 1 0 1 1 1 0 0 1 2 0 0 1 1 0 0 2 0 2 1 0 0 0 0 0 1 2 0 2 0 0 0 0 1 2 0 0 2 1 0 1 2 0 0 0 1 0 0 0 2 1 2 0 0 0 0 0 0 0 2 0 0 0 1 1 1 2 1 1 0 0 0 0 0 0 0 0 2 0 2 0 2 0 0 0 1 0 0 0 1 1 0 1 2 1 2 0 0 0 0 2 0 1 0 0 0 1 1 0 2 1 2 2 1 2 2 2 0 1 2 1 1 0 0 1 1 0 0 0 1 0 1 1 1 0 1 1 0 1 0 0 0 2 2 2 2 1 0 1 0 1 0 0 2 1 1 1 1 1 0 2 2 1 1 2 2 0 1 0 0 2 1 0 0 0 0 2 0 1 0 0 2 2 2 1 0 1 1 0 2 2 0 0 0 1 1 0 0 0 0 0 2 2 1 0 0 1 0 0 0 0 0 0 0 1 1 2 2 2 1 1 1 0 1 0 1 0 1 0 1 1 0 1 1 0 0 0 1 1 0 0 0 0 0 1 1 1 2 1 0 1 0 1 0 1 1 1 1 2 0 0 0 1 0 1 1 1 1 0 2 2 0 0 0 1 2 1 1 0 1 1 0 0 0 1 0 0 2 1 2 2 0 1 1 0 0 1 1 0 1 1 1 1 1 0 0 0 1 0 0 2 0 2 1 1 0 1 0 1 1 1 0 0 2 2 0 2 0 2 0 0 0 0 1 0 1 1 1 1 0 0 0 0 2 1 1 0 1 1 0 1 1 1 0 0 0 1 1 1 1 2 0 1 2 0 0 2 0 2 2 1 1 0 0 0 2 0 0 0 1 0 0 0 0 0 1 1 0 0 2 0 2 0 1 1 0 0 1 1 0 0 0 1 0 2 1 1 1 2 1 0 0 1 1 1 0 0 0 0 1 1 2 1 1 1 0 0 0 2 0 1 1 0 0 0 0 2 0 0 0 0 0 0 0 0 1 1 0 1 0 0 0 2 2 0 0 1 0 2 0 1 2 1 1 1 1 0 1 1 0 0 1 0 1 2 0 0 0 0 2 1 0 0 0 2 2 0 0 0 2 0 0 1 0 0 0 0 0 1 2 0 2 2 0 2 1 2 1 2 1 2 0 1 0 0 2 0 0 0 2 2 2 0 2 0 0 1 1 1 2 2 0 0 0 0 1 0 0 0 1 0 0 0 0 0 2 2 1 0 1 1 1 1 1 0 2 1 0 0 0 1 1 0 1 0 0 1 0 1 0 1 1 0 1 0 1 0 1 1 0 1 1 0 0 2 0 0 0 2 1 0 0 0 2 2 2 1 0 1 1 1 0 0 0 2 2 2 0 0 2 0 1 1 0 2 0 1 0 2 1 0 1 2 0 0 0 1 1 0 0 1 1 2 0 0 0 0 0 2 1 2 1 1 1 1 0 0 2 0 2 2 0 1 2 1 0 0 0 1 1 1 1 1 2 0 0 0 0 0 1 1 0 2 2 1 1 1 0 0 0 1 1 0 1 0 1 1 0 1 0 0 0 1 0 0 1 0 2 0 2 2 2 2 2 2 0 0 0 1 1 0 1 1 2 0 2 2 0 2 2 0 1 0 1 1 1 1 1 0 1 0 2 0 0 0 0 0 2 2 0 1 0 0 0 0 1 0 0 0 0 0 0 0 1 0 1 0 0 0 1 1 0 1 1 0 0 0 1 0 1 1 1 0 0 1 0 0 0 1 1 0 0 1 0 0 0 0 1 1 0 0 0 2 0 0 0 0 0 1 0 0 0 0 0 0 0 0 0 1 1 0 0 0 0 0 0 0 0 0 1 1 1 1 0
105 0 2 0 0 0 0 2 2 0 0 2 0 0 0 0 0 1 1 0 0 1 0 1 1 1 1 2 2 0 2 1 2 2 1 1 2 2 0 0 2 0 0 1 1 1 2 0 2 0 0 0 0 0 1 1 1 1 1 1 0 0 2 2 0 0 0 0 0 0 0 1 1 2 1 2 2 2 2 1 1 0 1 1 1 0 0 1 2 2 0 1 1 0 0 1 0 0 0 0 0 2 1 1 0 0 2 0 1 1 0 1 0 2 1 2 2 0 1 0 2 0 0 2 0 1 0 0 1 1 0 0 0 0 1 0 0 0 0 0 0 0 1 0 1 0 0 0 0 0 0 0 0 0 1 1 1 0 1 1 0 0 2 2 1 1 0 1 0 1 1 0 2 0 0 1 0 1 0 1 0 1 0 0 1 1 0 0 0 0 1 0 0 0 1 0 2 1 0 0 0 1 0 1 2 0 1 0 1 0 0 1 2 0 0 2 2 0 1 2 0 0 1 1 0 1 2 1 0 0 0 0 1 1 1 1 0 2 0 2 0 0 1 1 1 0 0 0 0 0 0 0 1 0 0 2 1 1 0 0 0 0 0 0 0 0 0 0 2 0 0 2 2 2 0 0 0 1 2 0 1 0 1 1 0 0 0 2 2 2 2 1 0 1 2 0 0 0 0 1 1 0 1 0 0 0 0 0 1 1 0 0 0 0 0 0 0 0 0 0 0 1 1 1 2 1 1 0 1 0 0 1 0 0 0 0 0 2 0 0 2 1 2 2 0 1 1 0 2 1 0 0 0 0 2 0 0 0 0 2 2 2 1 1 1 0 1 0 2 0 2 2 1 1 0 1 0 1 1 2 0 1 0 0 1 0 0 0 0 1 1 1 0 0 2 0 1 0 0 0 0 1 1 1 1 0 0 1 1 0 0 2 0 0 0 1 1 0 0 0 0 1 0 1 1 2 2 0 1 0 2 0 0 2 0 1 1 1 0 0 1 1 2 0 1 1 0 1 1 0 0 1 0 2 2 2 0 2 1 2 1 0 0 0 1 1 1 1 1 0 1 1 2 2 1 1 1 0 2 0 2 2 0 2 1 1 0 0 2 0 0 2 0 1 1 0 1 0 1 0 1 2 2 0 2 0 2 1 0 0 0 0 0 0 1 1 0 0 0 1 0 2 0 1 0 1 0 1 0 2 1 1 0 0 0 0 2 1 2 1 1 1 1 1 2 0 1 1 1 2 1 1 0 2 1 1 0 0 2 0 0 0 0 2 1 0 0 1 2 0 1 0 0 0 0 0 0 2 0 2 0 0 1 1 0 1 1 1 0 0 0 0 1 0 0 1 2 0 0 1 0 2 0 0 0 2 1 0 1 0 0 0 0 2 0 1 1 1 0 1 1 1 0 0 0 0 2 2 0 0 1 1 1 0 1 0 2 0 1 2 1 1 0 0 1 1 1 0 0 1 2 2 0 0 1 0 0 1 1 0 0 0 1 0 1 2 0 1 1 1 1 1 2 0 0 0 2 1 2 0 2 0 1 0 1 0 1 0 0 1 1 0 0 1 0 0 1 2 0 0 0 2 0 0 1 1 1 2 2 0 1 1 0 0 0 1 0 0 1 0 0 0 1 2 0 1 0 0 0 0 0 0 1 2 2 2 1 0 1 2 0 0 0 1 2 0 2 1 0 0 0 0 0 1 0 0 0 0 2 1 1 1 2 0 0 1 2 1 1 1 0 0 1 1 1 0 0 2 2 0 0 0 0 0 0 2 0 1 0 2 0 1 1 1 2 0 0 0 0 0 0 0 0 0 2 1 0 0 0 2 2 0 1 1 1 0 2 1 0 0 0 0 1 2 2 2 1 2 0 0 0 2 0 1 0 0 1 1 2 0 1 1 0 0 1 1 0 1 1 0 1 1 0 2 0 0 0 0 0 0 2 2 1 0 1 0 1 1 1 0 0 0 0 1 0 2 0 0 1 1 0 0 2 0 0 1 0 1 1 0 1 1 1 0 0 0 0 2 0 0 0 2 0 0 2 1 0 1 1 1 1 0 0 0 2 0 1 0 2 1 0 1 0 0 0 0 1 0 0 0 0 2 0 2 0 0 0 2 2 1 0 0 2 0 0 0 0 2 1 1 0 0 1 1 1 0 1 1 1 1 0 1 0 1 1 1 1 0 1 0 1 0 1 0 0 0 0 0 0 0 0 0 0 0 1 0 0 1 0 0 0 0 1 0 0 1 0 0 1 0 0 0
106 1 1 1 1 0 0 2 2 0 0 0 0 0 0 0 0 1 0 0 0 2 0 2 2 0 0 1 1 1 1 0 0 1 0 1 2 2 0 0 2 0 1 1 0 0 1 0 1 1 0 0 1 1 0 0 1 0 2 1 1 1 2 1 0 0 0 0 1 0 0 1 2 2 2 2 2 1 1 0 1 0 2 0 0 0 0 0 2 2 0 0 1 0 0 1 0 2 2 2 2 2 1 0 1 1 2 1 0 0 0 1 0 0 1 1 1 0 0 0 2 0 1 1 0 1 1 0 2 2 2 2 0 0 0 0 0 0 0 0 1 0 0 0 2 0 0 0 0 0 0 0 0 0 0 0 0 0 0 2 0 1 1 2 0 1 2 0 0 2 1 1 1 1 0 1 1 1 0 1 0 1 1 1 0 0 2 1 0 0 0 2 0 1 2 0 0 0 0 0 0 0 0 2 2 0 2 0 1 0 0 1 1 0 0 2 0 0 1 0 2 2 0 2 0 0 0 1 1 1 0 0 0 0 2 0 0 0 0 0 0 0 1 0 0 0 0 0 0 0 0 0 0 0 0 1 1 1 1 1 1 1 0 1 0 0 1 0 2 1 0 0 0 2 0 2 1 1 1 0 1 1 0 0 0 1 0 2 0 2 0 0 2 2 2 0 1 1 1 2 2 0 1 0 0 0 0 0 0 1 0 1 0 1 1 0 1 0 0 0 1 2 2 0 1 0 1 0 0 1 0 1 1 1 0 0 0 2 0 0 1 0 2 2 0 1 0 1 1 1 1 1 1 0 0 1 1 0 0 0 0 0 1 0 1 0 0 1 1 0 0 0 0 0 0 0 0 1 1 2 0 1 0 1 1 0 0 0 0 0 0 1 0 0 2 0 1 0 0 1 0 1 1 1 1 0 1 2 0 0 1 0 0 0 0 1 1 0 0 1 1 1 0 0 0 1 0 0 2 0 2 0 0 1 0 1 0 0 0 0 2 0 1 0 1 1 0 0 1 0 0 0 0 1 2 1 1 2 2 2 1 0 1 0 0 0 2 2 2 0 0 0 2 2 1 0 1 0 2 0 2 1 0 1 0 1 0 1 1 0 1 1 1 2 1 0 0 1 1 1 1 1 2 0 2 0 2 1 0 0 0 0 0 0 1 0 0 0 1 1 0 2 2 2 1 1 1 2 0 2 0 2 0 0 1 1 1 1 2 1 1 1 1 1 1 0 1 1 2 1 0 0 0 2 1 0 0 0 2 0 0 0 1 1 0 0 0 0 0 0 0 0 0 0 0 0 0 0 0 1 0 0 1 1 0 0 1 1 1 1 0 2 1 0 0 0 0 0 0 1 0 1 0 1 0 2 1 0 0 0 1 0 0 0 2 0 0 0 0 0 0 0 0 1 1 0 1 1 0 0 0 0 1 0 2 1 2 1 1 2 1 1 1 1 2 1 1 2 0 0 2 2 0 1 1 1 0 0 0 0 0 0 1 0 1 2 0 2 0 0 0 0 1 0 0 1 0 1 2 0 1 0 2 2 2 1 2 0 1 1 1 0 0 1 0 0 0 2 1 1 0 2 0 0 2 2 1 2 2 0 1 1 0 0 0 0 0 1 0 0 0 0 0 2 2 2 0 0 1 1 1 1 0 2 0 0 1 0 0 0 0 0 0 0 0 0 0 0 0 0 0 0 0 0 1 0 0 0 1 0 0 0 2 1 0 1 2 0 1 1 0 0 0 1 1 0 2 1 1 1 0 1 0 0 1 1 1 2 0 2 0 0 2 1 2 0 1 0 0 0 0 0 0 0 1 1 2 0 0 2 2 0 1 1 1 0 2 2 2 2 0 1 1 1 1 1 0 1 1 0 0 1 2 0 0 0 0 1 0 0 0 0 0 0 0 0 0 1 1 0 1 1 1 1 1 0 1 0 0 0 1 2 1 0 1 2 0 0 2 0 0 0 0 1 0 2 0 1 2 1 2 2 1 0 0 1 0 1 1 1 0 1 1 1 1 0 1 2 0 0 0 2 2 2 2 0 1 1 0 0 0 0 1 1 1 1 1 2 2 2 0 2 1 1 0 2 2 1 1 2 0 2 0 1 0 0 1 0 1 0 0 0 1 2 0 0 0 1 0 0 1 0 1 1 1 0 1 1 0 0 1 1 0 0 2 0 0 0 2 0 0 0 0 1 1 0 1 1 1 0 0 0 0 2 0 0 2 0 2 2 0 0 0 0 0 0 0 0 1 0 0 0
107 0 2 1 0 0 0 2 2 0 0 2 1 2 2 2 0 1 0 0 0 2 0 2 2 0 1 2 2 1 2 0 1 2 1 1 1 2 0 0 2 0 1 1 1 1 0 0 0 2 2 2 0 1 1 1 0 1 2 0 0 1 2 1 1 2 1 1 1 0 0 1 2 2 1 2 2 0 0 0 0 0 1 1 1 0 0 1 1 1 0 0 2 0 0 2 0 1 1 2 1 1 0 0 0 0 2 0 1 1 0 1 0 1 1 1 1 0 2 1 0 1 1 1 1 1 0 1 1 0 0 0 1 1 0 0 1 0 0 0 1 0 1 0 1 0 1 0 0 0 0 0 0 0 0 0 0 1 0 0 1 1 2 2 0 1 0 1 1 2 1 1 0 2 0 0 0 0 0 0 0 0 0 0 0 0 2 0 0 0 1 0 0 0 1 0 1 2 1 1 1 0 0 2 2 1 2 1 0 0 1 1 2 0 0 2 1 0 0 2 0 0 0 2 0 1 1 2 0 2 0 0 0 1 1 0 0 2 0 2 0 0 2 2 2 0 0 0 0 1 0 0 2 0 0 1 1 0 0 0 0 0 0 1 0 0 1 0 1 0 1 1 1 2 0 1 0 0 1 0 0 0 0 0 0 0 0 1 1 2 1 0 0 2 2 0 0 0 0 0 1 0 2 1 0 0 1 0 0 0 1 0 0 2 2 1 0 0 1 0 0 2 0 2 0 0 1 0 0 1 0 1 0 0 0 0 0 1 1 0 1 0 2 1 1 1 0 0 1 1 0 0 0 2 0 2 2 0 0 1 1 1 2 0 2 0 1 1 1 1 0 0 1 1 0 0 0 1 1 2 0 0 0 0 1 1 0 0 0 0 0 0 0 0 2 0 1 0 1 1 0 1 0 2 0 2 0 1 0 0 1 0 0 0 1 1 0 0 0 0 0 1 0 2 1 1 1 0 1 1 0 0 1 0 2 0 0 1 0 0 1 0 2 0 1 1 0 0 2 0 0 1 0 2 2 0 0 1 1 0 0 0 1 0 0 2 0 2 2 0 0 0 1 1 0 1 0 0 2 1 0 2 0 2 1 0 0 1 1 0 1 1 1 2 1 0 0 2 2 0 0 2 0 2 0 0 1 0 1 0 0 1 0 0 1 1 0 1 1 1 1 2 2 2 2 0 0 2 0 2 0 1 0 1 1 1 2 1 1 0 1 1 1 1 1 0 2 1 1 1 0 0 0 2 1 1 0 0 1 0 0 1 1 1 0 0 0 0 1 0 0 0 0 0 1 0 1 1 0 2 0 0 2 2 0 0 2 1 0 0 0 0 1 1 1 0 1 0 0 0 0 2 0 0 1 2 1 0 1 2 2 0 0 0 2 0 0 0 0 0 0 0 0 0 0 1 1 1 0 0 1 1 1 0 2 1 2 0 1 2 1 0 1 1 1 2 2 1 0 1 1 1 1 1 0 0 0 2 2 0 0 0 1 0 2 2 2 1 1 1 0 1 0 1 0 0 2 1 1 1 2 0 1 1 1 1 1 1 2 0 1 1 0 1 0 0 0 2 2 2 0 1 0 1 1 1 0 1 1 0 0 0 0 0 0 0 0 2 0 0 0 0 1 2 1 1 0 1 1 1 0 0 0 2 0 0 0 0 1 1 0 0 0 1 1 0 1 0 0 0 0 0 0 1 0 2 1 0 1 0 0 1 2 0 0 0 2 0 2 2 1 0 0 0 0 1 1 1 1 1 0 1 0 0 0 2 0 1 1 2 0 2 2 1 1 0 1 0 1 0 0 1 0 0 1 2 1 0 0 2 2 0 2 2 2 0 2 1 2 2 2 1 1 2 2 0 0 1 1 0 1 2 0 1 1 2 1 0 2 1 1 1 0 0 0 0 0 0 0 0 2 2 1 1 1 0 1 0 0 0 2 2 0 0 0 0 0 0 2 0 0 0 0 1 0 2 0 0 1 1 2 2 2 1 0 2 0 1 0 2 0 2 1 1 2 1 2 2 0 0 0 2 1 1 1 1 1 1 0 0 0 0 0 0 1 0 1 2 2 0 2 0 0 0 0 1 0 2 1 1 0 2 0 1 0 0 1 2 2 1 1 1 2 0 0 0 0 0 0 1 0 1 1 1 0 0 0 1 1 0 0 1 1 0 1 1 2 0 1 0 1 1 0 0 0 0 0 1 1 0 0 0 0 1 0 0 1 2 0 2 2 0 0 0 0 0 0 1 1 0 2 1
108 0 2 0 0 0 0 1 1 1 0 0 0 1 0 0 0 1 1 1 1 1 0 2 2 0 0 2 2 0 2 1 1 1 0 1 1 2 0 0 1 0 0 0 0 0 0 0 2 0 0 0 0 1 1 0 0 0 1 1 1 1 2 1 1 1 0 0 1 0 1 1 2 2 2 2 2 2 2 1 1 0 2 0 1 0 0 0 1 1 0 0 2 2 0 1 0 1 1 2 1 1 2 0 0 0 2 1 2 1 0 1 0 0 1 1 1 0 2 0 1 1 2 0 1 0 1 1 2 1 1 1 1 1 0 0 1 1 0 0 1 0 0 0 2 0 1 0 1 1 1 0 0 1 1 0 1 1 1 0 0 0 1 1 0 1 1 0 0 2 2 0 0 2 0 0 0 0 0 0 0 0 0 0 1 1 1 2 1 1 0 2 0 0 1 0 2 1 0 2 2 0 0 1 2 1 2 0 2 0 0 0 1 0 1 1 0 1 1 0 1 1 0 0 0 2 0 0 0 0 1 1 0 0 0 0 0 2 0 1 0 1 2 2 2 0 1 0 0 0 0 0 2 1 1 2 1 0 0 0 0 0 0 2 0 0 0 2 1 0 1 0 1 2 0 0 0 1 1 0 0 1 1 1 0 1 1 1 1 2 1 2 0 1 2 0 0 1 0 0 0 0 1 0 0 0 0 1 1 1 0 0 0 1 1 0 1 0 0 0 2 2 1 0 0 0 0 0 2 0 0 1 0 1 0 0 0 0 2 2 1 2 1 2 0 1 0 1 1 2 0 0 0 1 1 1 1 0 0 2 2 2 2 0 2 1 0 0 2 0 1 1 0 0 1 1 0 1 1 2 1 1 0 0 1 0 0 0 0 0 0 0 1 0 2 0 0 1 0 0 0 0 1 0 0 0 1 1 0 0 0 0 0 0 0 2 2 0 0 0 1 1 0 1 1 1 1 0 0 0 0 0 1 1 1 1 1 1 0 0 1 1 1 1 1 2 1 1 2 1 1 0 0 2 1 1 0 1 1 1 1 0 0 0 0 1 1 2 2 1 1 1 1 1 1 0 1 1 2 1 0 2 0 1 1 0 0 2 2 0 2 2 0 0 0 0 0 1 1 0 1 1 1 1 1 1 2 1 0 0 0 1 0 1 1 1 1 1 1 2 1 2 2 2 1 0 0 0 1 1 1 0 0 0 0 1 1 0 1 1 1 1 2 1 2 1 0 2 1 1 0 1 0 2 0 0 0 0 0 0 0 0 0 2 0 2 2 2 0 2 0 2 0 0 0 0 0 1 0 2 0 0 1 1 1 0 0 1 0 0 0 0 1 0 0 1 1 0 0 1 0 2 0 1 0 2 0 0 1 1 0 0 0 0 1 0 0 1 0 1 0 0 0 1 1 0 1 0 0 0 1 1 0 0 1 1 2 0 0 2 0 0 0 0 2 1 1 0 0 1 0 1 1 0 1 1 0 2 1 0 0 0 0 1 1 1 0 2 0 0 1 0 0 0 0 0 2 0 1 0 1 0 1 0 0 0 1 0 1 1 1 0 0 1 1 0 0 1 1 1 1 1 0 1 2 2 1 2 2 0 1 1 0 1 0 0 0 1 0 0 0 0 0 1 1 1 0 0 1 1 1 1 0 2 1 0 2 0 0 2 0 0 0 1 2 0 2 0 0 0 0 0 0 0 0 0 0 0 1 0 0 1 2 1 0 0 1 1 1 1 0 0 0 0 0 0 0 2 1 0 1 0 0 0 0 2 0 2 1 1 1 1 1 0 0 0 0 1 0 1 1 0 0 0 0 1 1 0 0 1 1 0 2 2 1 0 2 2 2 2 1 2 1 1 1 1 0 1 1 0 0 1 0 1 1 0 0 1 1 0 1 1 0 1 0 0 1 2 1 0 1 1 1 1 0 0 0 0 0 0 2 2 0 0 0 0 0 0 0 0 0 0 0 1 0 1 0 1 1 1 1 1 2 0 0 0 0 1 0 2 0 0 1 1 2 0 2 2 0 0 0 2 0 0 2 1 1 0 0 2 1 0 0 0 2 0 2 1 2 1 1 1 1 2 1 1 0 1 0 0 0 1 2 2 2 0 1 0 1 0 0 0 2 0 0 0 0 1 0 0 2 0 1 1 0 0 1 0 0 0 1 1 0 0 2 0 0 0 2 1 0 0 0 0 0 1 0 1 1 0 0 0 0 1 0 0 0 1 0 0 0 0 0 0 0 0 0 1 2 0 1 1
109 1 0 2 0 0 0 0 0 2 0 0 0 1 1 1 0 2 2 1 0 2 0 2 2 0 0 1 1 1 1 1 1 1 0 1 1 2 0 0 1 0 0 0 0 0 0 0 0 1 1 1 1 1 0 0 0 0 1 2 0 1 2 1 1 1 1 0 0 0 0 1 2 1 2 1 1 0 0 0 0 0 1 1 1 1 0 0 1 2 0 0 2 0 0 1 0 1 1 1 1 2 1 0 1 1 2 2 2 0 0 2 0 1 0 1 0 0 1 0 1 0 2 0 0 0 1 0 2 1 0 0 0 0 0 0 0 0 0 0 2 0 0 0 0 1 0 0 0 0 0 0 0 0 1 0 1 0 1 2 1 1 2 2 0 2 2 1 0 1 1 0 0 2 0 2 2 2 0 2 0 2 2 2 0 0 2 0 0 0 0 0 0 0 2 0 1 1 0 1 1 0 0 2 2 0 1 0 1 0 1 0 1 0 1 1 0 0 1 0 1 1 0 2 0 0 0 0 0 0 1 1 0 0 1 0 0 2 0 0 0 1 2 2 1 0 0 0 0 1 1 1 0 0 0 2 1 0 0 0 0 0 0 1 0 0 0 0 1 0 0 2 2 2 0 1 0 1 2 0 0 0 0 0 1 0 1 1 0 2 0 1 0 2 1 0 1 1 0 1 1 1 1 1 0 0 1 0 0 1 1 1 0 1 0 1 1 1 1 0 0 2 2 1 0 0 1 1 0 1 0 2 0 0 0 0 0 1 1 1 0 1 1 0 0 1 0 0 1 0 0 0 1 0 1 1 1 0 0 0 0 0 1 0 1 0 1 1 2 0 1 1 1 1 2 0 0 0 0 2 0 0 0 0 2 1 0 0 0 1 0 0 1 0 2 0 0 1 0 0 0 0 0 2 1 1 0 1 0 0 1 1 0 0 1 2 1 0 0 0 0 0 0 1 2 2 1 0 1 0 1 0 0 0 2 1 0 2 0 0 1 1 1 1 1 2 0 0 0 0 0 1 0 2 1 1 0 2 2 1 1 0 1 0 0 1 1 1 1 0 1 1 2 2 1 1 1 1 2 0 1 2 0 1 1 0 0 2 2 2 2 0 2 1 0 0 0 0 0 1 1 2 1 1 1 0 2 0 0 0 0 0 0 0 0 0 0 0 1 2 2 1 2 2 0 0 0 0 1 1 1 0 0 2 2 0 1 0 0 0 0 1 1 1 1 0 2 1 1 1 0 0 0 2 0 1 0 0 0 0 0 0 0 2 0 1 1 1 0 1 0 1 0 0 1 0 1 0 0 0 1 0 2 1 1 2 2 1 0 0 0 1 1 0 0 0 1 1 1 1 1 1 0 0 1 2 0 0 2 2 2 0 0 0 1 2 1 1 0 0 0 0 0 0 1 2 0 0 0 0 1 1 1 1 1 1 2 0 0 1 1 0 0 1 1 0 1 1 0 0 1 2 1 0 0 0 0 2 2 1 0 1 1 1 1 1 0 2 0 0 0 0 1 0 0 0 1 1 1 0 1 0 2 2 2 0 2 1 2 0 1 1 0 1 0 0 0 1 0 1 1 1 0 1 1 2 0 1 1 0 0 0 1 0 0 1 0 1 0 1 0 1 0 2 1 0 0 0 0 0 0 0 0 2 1 1 0 0 0 1 0 1 0 0 1 0 1 0 0 0 0 0 0 0 0 1 1 0 1 1 0 0 2 0 0 0 1 0 2 2 1 1 1 1 1 1 1 0 0 1 0 1 0 0 0 2 1 2 0 2 0 0 2 1 2 0 1 0 0 0 0 0 0 0 1 1 2 0 0 2 2 0 1 1 1 0 2 0 1 1 1 1 1 2 1 0 0 0 1 1 0 0 0 1 1 2 0 0 1 1 1 1 0 0 0 0 0 1 1 0 2 2 2 1 1 0 1 0 1 1 0 2 0 0 0 0 0 0 1 0 1 0 0 1 0 2 0 1 2 2 2 2 1 0 0 1 1 2 0 2 0 2 0 1 2 0 2 2 0 1 0 2 2 2 1 1 0 0 0 1 0 0 1 1 1 1 1 0 1 0 0 0 1 1 0 1 1 1 0 0 1 1 0 1 1 0 1 1 1 0 0 0 0 1 0 2 0 1 0 0 2 0 0 2 1 0 1 0 0 0 2 0 0 0 1 1 1 0 1 1 0 0 0 0 0 1 0 0 0 1 0 0 0 1 0 0 1 1 0 2 1 0 1 0 0 0 0 0 1 0 0 0
110 0 1 2 0 0 0 1 2 1 0 0 0 1 1 1 0 2 1 1 1 2 0 1 1 0 0 1 2 1 1 1 2 2 1 1 1 2 0 1 1 0 0 0 0 0 0 0 0 2 0 2 1 0 1 0 1 1 2 0 1 2 2 1 1 2 1 0 1 0 1 1 1 2 1 2 2 1 1 0 1 0 2 0 1 0 0 1 2 2 1 1 0 0 0 1 0 2 2 2 2 2 2 0 0 0 2 0 1 1 0 2 1 1 1 1 1 0 1 0 1 0 1 1 1 1 0 1 2 2 0 0 0 0 1 0 1 0 0 0 0 0 0 1 0 0 0 0 0 0 0 0 0 0 0 0 0 0 1 2 0 0 2 2 1 2 1 1 0 1 0 0 0 2 0 0 0 0 0 1 0 0 2 2 0 0 2 1 1 1 0 1 0 0 1 0 1 1 0 0 0 1 0 2 2 0 2 2 0 0 1 1 0 0 0 2 1 1 1 0 1 1 0 1 0 0 1 1 1 1 0 0 0 0 2 0 0 2 0 1 0 0 2 2 2 0 0 0 0 0 0 0 1 0 0 0 1 0 0 0 0 0 0 1 0 0 1 0 0 0 0 2 1 2 1 0 0 1 2 0 1 0 0 0 0 0 0 2 1 2 1 2 2 2 2 0 0 1 0 1 0 0 2 0 0 0 0 0 0 0 0 1 0 2 2 0 0 0 0 0 1 1 0 2 0 0 1 0 0 1 0 1 0 0 0 0 0 1 1 0 0 0 2 0 0 0 0 0 1 1 0 0 0 0 2 0 2 0 0 2 2 2 0 1 0 0 1 2 2 0 0 0 0 0 1 0 0 0 0 1 0 2 0 0 2 1 0 0 0 0 0 1 0 0 2 1 1 0 1 1 0 1 1 1 0 1 0 1 0 0 1 1 0 0 0 1 0 1 0 0 0 1 1 1 0 1 1 0 1 0 1 0 0 2 0 1 1 0 0 0 1 1 1 1 1 2 0 0 1 0 0 0 0 2 1 1 0 1 1 1 0 0 0 1 0 2 0 1 1 1 2 2 1 1 2 0 1 1 1 1 1 1 0 1 1 0 0 0 2 0 1 1 1 1 1 0 0 0 1 0 0 2 1 1 1 0 1 1 0 0 0 0 0 0 0 2 0 0 2 2 0 2 2 2 0 0 0 1 0 2 1 1 0 0 0 0 0 1 0 0 0 1 2 2 2 0 2 1 1 1 0 0 0 1 1 1 1 1 0 0 0 2 1 2 1 1 1 1 1 0 1 1 1 0 0 1 1 0 0 1 0 0 1 0 1 1 1 0 0 0 0 1 0 0 2 1 1 0 0 0 0 2 1 0 0 2 1 0 0 0 0 0 2 2 0 2 2 1 0 1 0 1 0 1 1 0 1 1 0 0 1 1 0 1 2 1 1 0 0 2 0 1 1 1 0 1 1 0 0 0 2 0 1 1 0 0 0 2 1 0 0 0 0 1 0 1 0 2 0 0 0 0 0 0 0 0 2 0 1 0 0 1 2 2 2 2 2 0 2 1 0 0 0 1 1 1 0 0 0 1 0 1 0 1 1 2 0 2 2 0 1 1 0 0 0 1 0 0 1 0 0 0 0 2 2 0 0 0 0 0 0 0 1 2 1 1 1 0 0 1 0 1 0 0 0 0 0 0 0 0 0 0 0 1 0 1 0 0 0 0 0 0 2 0 0 0 2 2 0 0 0 1 0 0 0 0 1 1 1 1 0 1 0 0 1 1 0 1 0 2 0 1 2 1 1 0 0 2 0 0 2 0 0 0 1 0 1 1 1 0 0 0 1 1 1 1 1 2 2 1 1 1 0 2 2 1 1 1 1 0 0 1 0 0 0 0 0 0 0 0 0 0 0 1 0 0 1 2 2 0 1 1 1 2 0 1 0 0 1 2 0 1 0 0 0 0 0 0 1 0 1 0 0 1 0 1 0 1 2 1 1 1 1 0 0 1 0 1 1 1 1 1 0 1 2 0 2 2 0 0 0 2 0 0 2 0 2 1 0 1 0 0 1 1 1 1 1 0 2 1 0 1 0 1 0 1 1 1 1 1 1 1 0 1 0 0 0 0 2 1 0 0 2 0 0 0 0 1 0 2 0 0 1 1 0 1 1 0 0 0 2 0 1 0 0 2 2 0 2 1 0 1 1 0 0 0 0 1 1 0 0 0 0 1 0 0 1 0 0 2 0 0 0 0 0 0 0 1 1 1 1 1
111 1 0 2 1 0 0 2 2 1 0 0 0 0 0 0 0 0 0 0 0 2 0 2 2 0 0 2 1 1 1 1 1 1 1 1 1 1 1 0 1 0 1 1 0 1 1 0 2 0 0 0 2 0 0 0 0 1 1 1 0 1 2 1 1 0 0 0 1 0 0 1 1 1 1 1 1 1 1 0 1 0 1 1 1 0 0 1 1 2 1 1 2 1 0 1 0 1 1 1 1 2 0 0 2 2 2 2 2 0 0 2 1 1 0 1 1 1 1 0 2 0 1 1 0 1 1 0 2 2 0 0 0 0 0 0 0 0 0 0 1 0 0 0 2 0 1 0 0 0 1 0 1 0 0 0 0 1 1 0 0 0 2 2 1 2 1 1 1 1 0 0 0 2 1 1 0 1 0 1 0 2 1 1 0 0 1 0 0 0 1 0 0 0 1 0 1 2 0 0 0 0 1 0 2 0 2 0 1 0 0 1 1 0 0 2 0 1 2 0 0 0 0 1 0 0 1 2 1 1 1 1 0 0 1 0 0 2 0 1 0 0 2 2 2 0 0 0 1 1 1 1 2 1 0 1 0 1 0 0 0 0 0 0 0 0 1 0 2 0 1 0 0 2 0 2 1 1 2 0 1 0 1 1 0 0 0 0 0 2 1 1 0 0 2 0 0 1 1 2 0 0 2 1 1 0 0 0 0 0 2 1 0 0 0 0 0 0 1 0 0 2 0 2 0 0 0 0 1 0 0 2 0 0 0 0 0 1 1 1 1 1 2 0 1 0 1 1 1 0 0 0 1 0 1 0 1 0 0 1 1 1 1 0 1 0 0 1 1 1 0 0 1 0 1 1 0 0 0 1 1 0 0 0 1 0 0 1 1 0 1 1 1 0 2 1 1 1 1 0 0 0 0 1 1 0 0 1 0 0 1 1 0 0 1 1 0 1 0 0 0 2 0 2 0 0 0 0 1 0 1 0 0 1 0 0 0 1 0 0 1 1 0 1 1 2 1 0 2 0 0 0 0 1 1 0 1 1 1 0 1 0 0 2 0 0 2 2 2 0 1 1 1 1 1 0 1 0 1 1 2 0 0 2 1 0 1 0 2 0 1 2 0 2 1 0 1 0 1 1 0 2 2 0 2 0 1 0 1 0 0 1 1 1 0 2 1 0 2 2 0 2 2 1 1 0 0 0 0 2 1 0 0 1 1 0 0 1 1 2 1 1 0 0 0 0 1 2 0 0 0 0 0 1 2 0 0 1 2 0 0 0 0 1 0 1 1 1 1 1 0 1 2 0 0 2 2 1 0 2 0 0 1 1 0 0 1 2 2 2 1 0 0 0 1 0 1 0 0 0 0 1 2 2 0 2 0 0 2 2 0 0 0 0 0 0 0 1 0 1 0 0 0 2 2 0 0 1 0 0 1 2 0 1 2 1 1 0 0 1 2 0 0 1 0 1 2 1 0 0 1 2 0 0 0 0 0 2 2 0 0 0 1 1 0 1 0 1 1 1 0 1 1 0 0 0 2 1 1 1 1 0 1 1 1 1 1 0 2 0 1 0 0 2 1 1 0 2 2 2 1 2 0 1 1 2 0 2 1 0 0 0 1 0 0 0 0 2 0 1 0 1 1 2 2 1 1 1 1 1 1 1 0 2 0 0 0 0 1 1 1 0 0 0 1 1 2 1 0 0 0 0 0 0 0 1 2 0 1 0 0 1 2 0 0 0 1 1 1 1 0 0 0 2 2 0 1 1 1 0 0 0 0 0 1 1 0 2 0 0 2 0 2 0 2 0 1 1 0 1 2 0 0 0 1 0 1 0 0 0 0 0 1 1 1 1 1 1 2 2 2 2 0 2 2 0 0 1 1 0 0 1 1 0 0 0 0 2 2 0 1 1 2 2 0 0 2 1 0 1 2 2 1 1 1 0 0 0 1 1 1 2 0 0 0 0 0 0 1 0 0 0 0 2 0 2 1 1 1 1 2 2 1 0 0 2 0 0 0 2 0 2 0 1 2 0 2 1 1 0 1 2 1 1 0 2 0 1 0 1 1 0 1 1 1 1 1 0 1 1 0 1 0 1 0 0 0 0 0 0 0 0 0 2 1 0 0 2 2 0 0 0 2 0 0 0 0 0 0 0 1 1 1 1 1 0 0 1 0 0 2 0 0 0 0 2 2 0 0 0 1 0 0 0 0 0 1 0 0 1 1 0 0 1 0 0 1 0 0 1 0 0 0 1 0 0 0 0 2 0 1 0
112 1 1 1 0 0 0 1 2 1 0 0 0 1 1 1 0 0 2 0 0 2 0 2 2 0 0 2 2 0 1 1 1 1 0 1 0 1 0 0 2 0 0 0 0 2 0 1 1 1 0 0 0 0 0 0 0 0 1 1 1 1 1 1 0 0 0 1 2 1 0 0 1 2 1 2 2 1 1 0 1 0 1 1 1 0 0 0 2 2 0 0 1 0 0 0 0 1 1 2 1 2 1 0 0 0 2 0 1 1 0 1 0 2 0 2 1 0 0 0 2 0 0 2 0 2 0 0 0 0 0 0 0 0 1 0 0 0 0 0 0 0 0 0 0 0 0 0 0 0 1 0 0 0 1 0 1 0 0 2 0 1 1 2 0 1 0 0 0 2 0 1 0 2 0 0 0 0 0 0 0 0 1 1 0 0 2 1 0 0 0 1 0 0 2 0 2 2 1 1 1 1 0 1 2 0 1 0 1 0 1 1 1 0 0 2 0 1 1 0 0 0 1 2 0 1 1 2 0 1 0 0 0 0 0 0 0 2 0 1 0 1 1 0 0 0 0 0 2 1 0 0 0 0 0 1 1 0 0 0 0 0 0 0 0 0 2 0 1 0 1 1 2 2 0 1 0 1 1 0 1 1 1 1 0 1 0 2 1 2 2 1 2 2 2 0 2 1 1 2 1 0 2 2 1 0 0 1 0 1 0 2 0 2 2 0 0 1 1 0 0 2 0 1 1 0 1 0 0 1 0 1 0 0 0 0 0 1 1 0 1 0 2 2 0 1 1 1 1 0 1 1 0 2 0 2 2 0 0 2 2 2 0 0 0 0 0 1 1 0 0 0 0 0 0 0 0 0 0 2 0 1 0 0 0 0 0 1 1 1 0 2 2 0 2 0 0 2 1 1 0 1 1 0 0 0 1 1 1 1 0 2 0 0 0 1 1 0 1 0 2 1 0 2 1 2 1 1 1 1 1 0 1 0 1 1 0 0 0 0 1 1 1 1 1 2 1 0 1 1 0 0 0 2 2 2 0 1 1 1 2 0 1 0 0 1 1 2 2 0 1 1 2 1 1 1 1 1 2 1 0 2 0 2 1 1 0 0 1 0 1 1 0 1 1 0 0 0 1 0 0 2 1 1 1 1 1 1 1 0 0 0 0 0 2 0 0 0 1 1 0 2 2 2 1 1 1 0 1 1 2 0 0 1 1 1 1 1 0 1 1 1 1 1 1 0 1 1 1 1 1 1 0 0 2 2 1 0 0 1 1 1 1 1 0 0 0 1 1 0 1 0 0 0 0 0 0 1 0 1 0 0 1 1 0 0 0 2 1 1 1 1 2 0 0 2 2 0 0 1 0 2 1 0 0 2 0 0 0 0 0 0 0 0 2 0 0 0 0 0 0 0 1 1 0 0 2 1 0 0 2 2 0 0 2 0 2 0 0 0 2 1 0 0 1 1 1 2 0 0 2 2 0 2 0 0 0 2 1 0 0 0 0 1 1 1 0 2 0 0 1 0 0 0 0 1 1 1 1 0 1 0 1 1 1 0 1 1 1 1 1 0 0 1 1 0 0 1 1 1 0 2 0 1 0 1 1 2 2 0 1 1 0 2 0 2 0 1 2 0 1 0 1 2 1 0 0 0 0 0 0 0 0 2 0 0 0 0 1 2 0 0 0 1 1 1 2 1 1 1 1 1 0 1 0 2 1 0 2 0 1 2 2 1 0 0 2 0 2 2 1 1 1 0 0 0 0 1 1 0 1 0 1 1 1 1 0 2 0 0 2 0 2 2 2 0 1 0 0 1 1 0 0 1 0 2 1 0 0 0 0 0 0 0 0 0 2 2 2 1 1 1 0 2 2 1 1 0 1 0 1 2 0 0 0 0 0 1 1 1 1 1 0 0 1 1 0 1 1 0 1 1 0 2 0 0 0 0 0 0 0 0 0 0 0 0 2 0 0 0 0 0 0 2 0 1 0 1 2 1 1 1 2 1 0 2 0 2 0 2 1 1 0 2 2 0 2 2 0 0 0 1 0 0 1 2 0 1 0 0 0 0 0 0 0 2 2 1 2 0 1 0 1 2 1 1 1 0 1 1 0 0 0 1 0 0 0 0 0 1 0 0 2 0 0 0 1 0 0 0 2 0 1 1 0 1 1 0 0 0 1 1 0 2 2 0 0 1 1 0 2 0 0 1 1 1 1 1 2 0 0 0 0 0 0 0 0 1 0 2 0 1 0 0 0 0 0 0 0 0 2 0
113 0 1 2 0 1 1 1 2 0 0 1 0 0 0 0 0 2 0 0 0 2 0 0 1 1 1 0 0 1 1 0 1 1 2 2 2 1 1 1 1 0 0 1 0 1 0 1 0 2 1 2 1 0 1 0 1 0 1 0 0 0 2 2 0 0 0 0 1 0 0 1 1 2 1 2 2 0 0 0 0 0 1 1 2 0 1 1 2 2 1 1 1 0 0 2 0 1 1 1 1 2 0 1 1 0 2 2 2 0 0 2 1 1 0 1 1 0 1 0 1 1 2 0 0 0 2 0 2 2 2 2 1 1 0 0 0 0 0 0 1 0 0 0 2 0 1 0 1 1 1 0 0 0 2 0 2 0 1 2 0 0 1 2 1 1 1 1 0 1 1 0 0 2 0 0 0 0 0 0 0 1 0 0 0 0 1 2 1 1 0 2 2 2 0 1 1 1 0 0 0 1 0 1 2 0 1 0 1 0 0 1 1 0 0 2 0 0 1 0 1 1 0 2 0 1 1 2 2 1 1 1 0 0 2 0 0 2 0 1 0 0 1 2 2 0 0 0 0 0 0 0 1 0 0 2 0 0 0 0 0 0 0 2 0 0 0 0 1 0 0 1 0 2 0 0 0 1 1 0 0 0 0 0 1 1 1 2 1 1 1 1 0 1 1 0 0 0 0 0 2 1 2 2 2 0 1 1 0 1 0 2 0 0 0 1 1 2 0 0 0 2 1 1 2 0 2 0 1 1 0 1 1 0 0 0 0 0 2 0 0 0 2 2 1 0 1 0 0 0 0 0 0 0 2 0 0 0 0 2 2 2 1 0 1 1 1 0 0 0 0 0 0 0 1 0 0 0 0 0 0 1 0 1 1 1 0 0 0 1 0 1 1 1 2 1 0 1 1 1 0 1 2 0 0 0 2 1 0 0 2 0 0 0 1 2 1 1 0 0 0 1 1 1 0 2 0 2 2 2 0 0 1 1 1 0 0 0 0 0 2 0 1 1 1 2 0 1 2 0 0 0 0 2 1 0 1 2 1 2 2 0 0 0 0 2 0 1 1 0 1 1 2 2 1 0 1 0 1 1 2 1 0 1 0 1 0 1 2 1 1 1 1 1 1 0 1 1 1 0 2 1 1 1 1 2 2 0 0 0 0 0 0 1 0 2 0 0 1 1 1 2 1 1 0 0 0 0 1 1 1 0 0 1 1 0 0 0 1 1 0 0 0 0 1 1 1 1 1 2 0 1 0 1 1 1 1 0 1 0 0 0 0 0 0 0 0 1 2 0 1 2 2 0 0 2 2 1 0 1 1 0 1 1 0 1 2 0 0 0 0 0 1 0 0 1 1 0 0 0 0 2 0 0 0 2 1 0 2 2 0 0 0 0 1 0 0 0 0 0 0 0 0 0 0 0 2 1 0 0 1 1 0 0 1 0 2 0 1 1 2 0 1 1 1 1 1 1 0 1 1 1 0 1 1 1 0 2 2 0 0 0 1 1 1 1 1 1 1 1 0 1 1 0 1 0 2 0 2 0 1 1 2 0 2 2 0 0 0 1 1 0 0 1 0 0 0 2 1 1 0 1 0 0 0 0 2 2 1 0 0 0 0 0 0 1 0 2 0 0 0 0 0 2 1 1 1 0 0 0 0 0 0 2 2 0 2 0 1 1 0 0 0 0 0 0 0 0 0 0 0 0 0 1 0 1 0 0 0 0 0 0 2 0 0 0 0 0 2 2 1 0 0 0 0 0 1 1 1 1 1 2 0 0 0 0 1 2 0 2 0 0 2 0 2 0 0 1 0 0 1 0 0 0 0 1 1 0 0 2 2 0 2 2 1 0 2 0 1 1 1 0 1 2 2 1 1 0 1 1 0 0 0 1 0 0 0 1 1 1 1 1 1 1 0 0 1 0 0 0 2 2 1 1 0 0 0 0 1 1 1 2 0 0 0 1 0 0 2 0 0 0 2 2 0 2 0 0 2 1 1 1 1 0 0 1 0 2 0 2 0 2 2 1 1 0 1 1 1 1 0 1 0 0 2 1 0 1 0 0 0 0 0 0 1 1 1 0 1 0 0 0 0 0 1 0 1 1 0 0 0 2 0 1 0 0 0 1 1 0 1 0 1 1 1 1 0 0 0 1 0 1 1 0 0 0 1 0 0 0 1 1 0 0 0 1 1 0 1 0 1 1 0 0 0 2 0 2 2 0 0 0 0 1 0 0 0 1 0 2 1 0 1 0 0 0 1 2 1 0 2 1
114 0 2 1 2 0 0 2 2 1 0 0 0 1 1 1 0 2 0 0 1 2 0 0 1 0 0 1 1 1 1 1 0 0 0 1 1 1 0 0 2 0 1 1 0 1 1 0 2 0 0 0 1 0 1 1 0 1 1 1 1 1 0 0 0 0 0 0 2 0 0 1 0 2 0 2 2 2 2 0 2 0 0 2 2 0 1 1 1 2 0 1 1 0 0 2 0 0 0 2 0 1 1 0 1 1 2 0 1 1 0 1 1 1 1 1 1 0 2 0 1 0 0 2 0 1 0 0 1 0 1 1 0 0 0 0 0 0 0 0 1 0 0 0 0 0 1 0 0 0 0 0 0 0 0 0 1 2 1 2 2 2 1 2 1 1 1 1 1 1 1 1 1 1 0 1 0 0 0 0 0 0 0 0 0 0 2 1 0 0 2 1 0 1 2 0 0 2 1 0 0 1 0 0 2 0 1 0 1 0 1 0 0 0 0 2 0 1 1 1 0 0 0 2 0 1 1 2 0 1 0 0 0 0 2 0 0 2 0 1 0 0 2 2 2 0 0 0 0 0 0 0 1 0 0 2 1 1 0 1 0 0 0 2 0 0 1 1 2 0 0 2 1 2 1 1 0 1 2 0 1 0 0 0 0 2 0 1 0 2 0 0 1 1 2 0 1 1 1 0 0 0 2 0 0 0 1 0 0 0 1 1 0 2 2 0 0 0 1 0 0 2 0 2 1 0 1 0 1 1 0 1 0 0 0 0 0 2 0 0 1 0 2 2 0 0 1 1 1 0 1 1 0 1 1 1 1 0 0 2 2 2 0 0 0 0 0 1 1 0 1 1 0 0 0 0 0 1 1 2 1 1 0 0 0 0 0 0 0 0 0 1 1 0 1 1 1 1 0 0 0 0 1 0 0 0 1 0 0 0 0 2 0 0 2 2 0 0 1 0 1 1 0 0 0 2 0 1 1 1 0 2 1 0 1 0 0 0 0 0 1 0 2 0 0 0 0 0 1 0 0 1 0 2 1 1 0 0 0 0 0 0 0 0 0 2 0 1 1 0 1 1 2 2 1 0 1 0 1 1 0 2 0 0 0 1 0 1 2 0 2 2 1 1 1 0 1 0 1 1 0 2 2 0 2 0 2 1 0 0 0 0 0 0 2 0 0 1 0 1 1 2 2 2 1 0 0 1 0 2 0 1 1 0 0 0 0 1 0 1 1 1 2 2 2 1 0 1 1 1 0 0 0 2 0 0 0 0 1 0 0 0 0 0 0 0 0 0 1 0 0 1 2 0 0 2 2 1 0 2 1 0 0 0 0 0 0 2 1 1 0 2 1 0 0 1 1 0 0 0 0 2 1 0 0 2 1 0 2 2 0 0 1 1 0 1 2 0 0 0 0 0 0 1 1 0 1 1 0 0 1 1 1 0 1 1 1 0 1 2 1 0 1 2 0 2 2 1 0 0 1 1 1 1 0 0 0 1 0 0 0 0 0 0 2 2 0 2 0 0 1 0 1 0 0 1 1 0 1 0 0 1 2 1 1 1 2 0 1 0 1 0 0 1 0 1 0 1 1 1 0 2 0 0 1 1 1 2 2 0 1 1 0 0 0 1 0 1 1 0 1 0 0 2 1 2 0 0 1 1 1 1 0 2 1 1 0 0 0 0 0 0 0 0 0 0 0 0 0 0 0 1 0 0 0 1 1 0 1 0 0 0 2 1 0 0 2 1 1 1 0 0 0 1 0 0 2 1 1 1 0 1 0 0 0 2 0 2 0 1 0 0 2 0 2 0 1 0 0 0 0 0 0 0 1 1 2 0 0 0 0 0 1 1 1 0 1 2 1 1 0 0 1 2 2 1 0 0 2 0 0 0 0 0 0 0 0 0 0 0 1 1 0 0 1 0 0 0 0 0 2 2 1 1 1 0 1 0 0 0 1 1 1 1 2 1 0 0 0 0 0 0 0 2 0 2 0 1 2 1 1 1 1 0 0 1 1 2 1 1 0 1 0 2 2 0 2 1 1 0 1 2 2 2 1 1 0 0 2 2 2 0 0 0 2 1 1 2 2 2 0 2 0 2 1 1 1 1 0 0 0 2 1 1 2 0 2 0 1 1 0 0 1 1 0 0 1 1 0 0 2 0 1 0 0 0 1 2 0 0 2 0 0 0 0 2 2 0 1 0 0 1 1 0 0 1 0 1 2 0 0 0 0 1 0 1 2 1 0 2 1 0 0 0 0 0 0 0 1 0 0 0
115 0 0 2 0 0 0 0 1 0 0 1 0 1 1 1 0 2 1 1 1 2 0 2 2 0 0 0 1 0 0 1 2 2 0 0 2 1 0 0 2 0 0 1 0 0 0 0 2 0 0 0 0 0 2 0 2 1 1 0 1 2 2 1 1 2 1 1 1 0 1 1 2 2 2 2 2 0 0 0 0 0 2 0 1 0 0 1 2 2 1 1 1 0 0 2 0 1 1 2 1 2 0 0 1 1 2 1 1 0 0 2 0 0 1 2 1 0 2 0 1 0 1 1 0 0 1 1 2 1 1 1 1 1 0 0 1 1 0 0 1 0 0 0 0 0 0 0 0 0 1 0 0 0 0 0 0 1 0 1 0 0 2 2 2 2 1 0 0 1 0 1 0 2 0 1 0 1 0 0 1 1 0 0 0 0 1 2 1 1 0 2 1 1 0 1 2 2 0 1 1 0 0 1 2 0 2 0 1 0 0 0 1 0 0 2 0 0 0 0 1 2 1 2 0 0 0 2 1 1 1 1 0 0 2 0 0 2 0 1 0 0 2 1 1 0 1 0 1 1 0 0 2 0 0 1 0 0 0 0 0 0 0 0 0 0 0 0 2 0 0 0 1 1 0 0 0 1 1 0 0 1 1 1 0 0 1 1 1 1 1 1 0 2 1 1 0 0 0 2 2 0 2 1 0 0 1 0 1 1 0 0 0 2 2 1 0 0 1 0 0 1 1 1 1 0 0 1 1 1 0 0 0 0 0 0 0 2 0 2 2 2 2 2 0 1 0 1 1 1 1 0 0 1 0 1 1 0 0 2 2 2 2 0 2 0 2 1 2 1 0 0 1 1 1 0 0 1 1 1 1 0 0 0 0 0 0 0 0 1 0 0 0 0 2 1 0 0 1 1 0 1 0 2 0 1 0 1 0 0 1 0 0 0 1 2 0 1 0 0 0 1 1 2 1 2 2 1 1 1 0 1 1 1 1 1 0 1 0 1 2 0 1 0 2 2 0 0 2 0 0 1 0 2 0 0 0 1 1 1 1 0 0 0 1 2 0 2 2 0 0 0 2 2 1 0 1 1 1 1 1 1 0 1 0 0 1 1 2 1 1 1 1 2 1 0 1 0 0 1 0 2 2 0 2 0 2 0 1 0 1 0 0 0 1 0 0 1 0 1 1 2 1 2 1 0 0 0 0 2 1 0 0 0 0 0 0 0 1 2 0 0 1 1 2 0 1 1 1 2 1 1 0 2 0 0 0 0 2 0 0 0 0 1 1 0 0 0 0 0 0 2 1 0 0 1 1 0 1 1 0 0 1 0 0 0 0 0 0 0 1 1 0 0 0 0 0 0 0 0 0 2 1 1 0 1 2 0 1 1 0 0 0 0 2 0 0 1 0 1 1 1 0 0 1 0 1 1 0 0 0 0 0 0 0 0 1 0 0 2 0 0 0 1 0 2 2 0 0 1 0 2 1 0 0 0 0 1 1 0 0 0 2 0 1 2 0 2 0 0 1 0 0 0 1 0 2 2 0 2 2 0 1 1 1 1 1 1 1 0 2 0 0 1 0 0 0 2 0 0 0 1 0 1 1 2 0 0 1 0 0 0 0 1 0 1 0 1 1 0 0 0 0 2 1 2 0 0 1 1 1 1 0 1 1 1 0 0 0 1 0 0 0 0 1 0 1 0 0 1 0 1 0 1 0 1 0 0 1 0 0 1 2 0 1 0 2 0 0 0 0 0 1 1 1 0 0 2 2 0 0 0 0 0 0 0 2 1 0 2 0 1 1 0 1 0 0 0 0 1 1 0 0 0 1 1 0 0 0 1 2 1 1 1 1 0 2 2 2 2 1 1 2 2 2 1 1 1 0 0 0 2 0 0 0 1 1 1 0 0 0 0 0 0 0 0 1 0 0 1 1 1 1 1 1 0 2 0 1 2 0 1 0 0 0 1 0 0 2 0 0 0 0 0 0 1 1 1 1 1 2 2 2 0 0 0 0 1 0 1 1 1 0 1 2 0 2 2 0 0 0 2 1 1 2 1 1 0 1 1 1 0 0 0 1 1 1 0 2 1 0 1 1 1 0 1 1 2 1 1 0 2 0 1 0 0 0 0 0 0 0 0 0 0 0 0 0 0 0 1 0 1 1 0 0 0 0 1 1 1 1 0 1 0 0 2 2 1 1 0 1 0 0 0 0 2 0 1 2 0 0 0 0 0 0 0 1 0 1 2 0 0 0 0 0 1 1 0 1 1 2 2
116 1 0 2 0 1 1 2 2 0 0 0 1 2 2 2 0 2 0 0 0 2 0 0 0 0 0 0 1 0 1 1 2 2 0 0 2 2 0 0 2 0 0 1 0 0 1 0 0 2 1 1 0 0 2 0 0 0 2 0 1 2 2 2 1 1 1 1 2 0 0 1 1 2 1 2 2 2 2 0 2 0 1 1 1 0 0 0 1 2 0 0 0 0 1 2 1 1 1 1 1 2 1 0 0 0 2 1 1 0 0 1 0 1 0 1 1 1 1 0 2 0 1 1 1 1 0 0 1 1 0 1 0 0 1 0 0 1 0 0 1 0 1 0 1 0 1 0 1 1 0 0 1 0 0 1 1 1 0 2 2 2 1 2 1 2 2 1 1 1 0 1 1 1 0 1 0 0 0 0 0 0 1 1 0 0 1 1 0 0 0 1 1 0 2 0 1 2 1 0 0 1 0 0 2 0 2 0 0 0 0 1 0 0 0 2 0 1 1 0 0 0 1 1 0 1 2 2 0 1 0 0 0 0 2 0 0 2 0 2 0 0 2 1 1 0 0 0 0 0 0 0 1 0 0 2 0 0 0 0 0 0 0 1 0 0 0 1 2 2 0 2 0 1 2 1 0 1 1 0 0 0 1 1 1 0 0 2 0 2 0 0 1 2 2 1 1 0 0 0 0 0 1 0 0 1 0 0 1 2 0 1 0 1 1 0 2 0 1 0 0 1 0 2 2 0 2 1 1 2 0 1 0 0 0 0 0 1 1 0 0 0 2 2 0 0 1 0 1 0 0 0 0 1 1 0 1 0 0 1 1 1 2 0 2 0 0 2 2 0 0 0 0 0 0 0 0 2 2 2 0 0 0 0 1 1 0 0 0 1 0 1 1 0 2 1 1 2 1 1 0 1 0 1 1 0 0 0 0 0 0 1 0 0 1 2 0 0 0 1 1 1 0 1 1 2 1 0 0 0 0 0 2 0 2 2 1 1 0 1 1 1 1 0 1 1 0 0 2 0 0 0 0 2 0 0 0 1 1 1 1 0 0 0 1 1 1 0 2 2 0 0 1 1 0 2 0 0 2 0 2 1 0 1 1 0 0 1 2 1 0 2 0 2 0 0 0 1 1 0 1 2 1 1 1 0 2 0 0 0 0 1 0 1 0 2 1 0 1 1 0 2 2 2 0 2 2 2 0 2 0 2 0 0 1 0 0 0 1 1 1 1 1 0 1 1 0 1 1 1 0 0 0 1 2 1 1 1 1 1 1 0 0 0 0 0 0 0 1 0 0 1 1 0 0 1 1 0 0 0 1 0 0 1 0 0 0 1 0 0 0 2 0 0 2 1 1 0 0 0 0 2 0 0 0 2 2 0 2 2 2 0 0 0 2 0 0 1 1 0 0 0 0 0 0 0 2 1 0 0 1 1 0 0 2 0 2 0 1 2 1 0 1 1 1 0 1 1 0 1 1 2 1 0 0 0 0 1 1 0 0 0 1 1 1 1 1 2 0 0 1 0 1 0 1 0 1 1 1 0 1 1 2 2 2 2 1 1 2 0 1 0 0 0 0 0 0 0 0 0 0 0 0 1 0 1 1 2 2 0 0 0 0 0 0 1 0 0 1 0 0 0 1 1 1 0 0 1 0 0 0 0 0 2 0 0 1 0 0 2 0 1 0 0 0 0 0 0 1 1 1 1 0 0 0 0 0 0 2 0 0 0 2 0 0 1 1 0 2 2 0 0 1 0 0 1 0 2 2 0 1 1 0 0 0 2 0 2 0 2 0 0 2 1 1 0 0 1 0 1 2 0 0 0 0 1 0 0 1 1 2 0 0 0 0 0 1 2 2 2 2 2 0 2 2 1 1 1 0 1 0 1 1 1 1 0 0 1 1 0 0 1 0 0 0 0 0 0 0 1 1 1 0 2 0 0 0 0 0 0 2 2 0 1 1 0 1 0 1 0 0 0 0 1 0 1 0 1 1 1 1 1 2 0 0 0 0 2 0 2 0 1 1 1 2 0 2 2 0 0 0 1 2 2 2 0 1 1 0 0 0 0 0 0 1 1 1 0 2 0 0 0 0 1 1 1 1 0 0 0 1 0 1 1 2 0 1 0 2 0 0 0 2 2 2 1 0 0 0 0 1 0 0 2 2 0 1 1 0 1 1 0 0 0 1 1 1 0 0 0 1 0 0 0 0 0 1 0 0 0 0 0 0 1 0 0 1 1 0 2 0 0 1 0 0 1 0 0 0 0 0 0
117 0 2 2 1 0 0 1 1 1 0 0 1 1 0 0 0 2 2 1 1 1 1 2 2 0 0 2 2 0 2 0 0 0 0 1 1 1 1 1 1 1 0 0 0 0 1 0 1 1 0 0 0 1 1 1 0 0 1 0 2 2 2 1 1 1 1 2 1 1 0 1 1 2 1 2 2 2 2 0 2 0 2 0 1 0 0 0 1 1 0 0 0 0 1 2 1 1 1 1 1 2 0 0 1 0 1 1 2 0 0 2 1 1 1 1 1 1 2 0 1 0 0 2 0 1 1 0 1 1 0 0 1 1 0 0 1 0 0 0 2 0 0 0 2 0 0 0 0 0 1 1 0 0 0 0 0 1 1 0 0 0 0 2 1 2 1 0 1 2 1 1 1 1 0 1 0 1 0 0 0 1 1 1 0 0 1 1 0 0 1 1 1 0 1 0 1 2 0 0 0 1 1 1 2 0 2 1 0 0 0 1 2 0 0 2 1 0 1 1 1 1 1 2 0 1 1 2 0 2 1 1 1 0 1 0 0 2 2 0 2 0 2 2 2 0 0 0 0 0 0 0 1 1 1 1 0 2 1 2 1 1 0 1 0 0 1 1 1 0 1 1 0 1 1 1 0 1 0 0 0 1 0 0 2 0 1 1 1 2 1 1 1 2 2 0 1 1 0 1 1 0 2 1 0 0 1 0 0 1 0 0 0 1 1 1 0 0 1 0 0 1 0 1 1 0 2 0 1 2 0 0 0 0 1 1 1 1 1 0 1 0 1 1 0 0 0 1 1 2 0 0 0 0 0 0 0 0 0 2 2 2 1 0 1 1 0 0 0 0 0 0 1 1 1 0 0 0 0 2 0 1 0 0 1 0 0 0 0 0 0 1 0 0 2 0 1 0 0 0 0 0 0 2 0 1 0 1 1 1 1 1 0 0 2 2 0 0 0 0 1 1 0 2 0 2 0 2 2 1 0 0 0 1 1 1 0 2 0 0 1 1 1 1 2 2 1 0 1 0 0 0 0 2 1 0 1 2 1 1 1 0 0 0 0 2 0 1 1 0 0 0 1 1 2 0 1 0 2 1 1 1 0 1 0 1 0 1 1 0 1 1 1 2 2 0 1 0 2 0 0 2 2 0 2 0 2 1 0 0 0 0 0 0 1 0 0 1 0 1 1 2 1 1 0 1 1 0 0 2 1 0 0 0 1 1 1 0 1 1 0 1 0 0 1 1 1 1 1 2 0 0 2 1 1 2 1 0 2 0 0 0 1 2 1 0 0 1 0 1 0 1 0 0 1 0 1 0 0 2 0 0 0 0 0 0 0 0 0 0 0 2 1 0 0 0 0 0 0 0 0 2 1 1 0 2 0 0 1 1 0 0 1 1 0 1 1 1 1 0 0 0 0 2 2 0 0 2 0 0 2 2 0 1 1 0 2 0 0 2 1 0 0 0 1 1 1 2 0 0 1 2 0 1 0 0 0 1 0 0 0 0 1 0 1 2 0 2 1 0 0 1 0 1 0 1 1 2 1 1 2 1 2 2 2 1 2 1 2 1 1 0 0 1 1 1 0 2 0 1 1 1 0 1 0 1 1 1 1 0 2 2 0 1 0 1 1 1 0 0 0 0 0 2 2 0 0 0 1 1 1 1 1 2 1 1 2 0 0 1 0 0 0 0 0 0 0 0 1 1 1 1 0 0 0 2 0 0 1 1 0 0 2 0 0 1 2 1 1 1 0 0 0 1 0 1 0 1 1 1 0 1 0 0 0 2 1 2 0 0 2 0 2 0 2 0 0 1 1 0 1 0 0 0 0 2 2 0 1 0 1 0 1 1 1 0 2 2 2 2 2 2 1 2 2 1 1 2 1 0 0 2 0 0 0 0 0 0 1 0 0 0 0 1 0 0 2 1 0 1 2 1 1 1 0 0 0 0 0 0 1 1 0 0 0 1 0 0 1 0 0 0 1 0 0 2 0 0 2 1 1 1 2 0 0 1 0 0 1 2 0 0 1 1 2 0 2 2 0 1 0 0 2 1 2 1 1 0 0 1 0 0 1 1 1 1 1 0 1 0 0 0 0 0 0 1 0 1 0 0 1 1 0 1 1 0 1 1 2 0 0 0 1 1 0 0 1 2 1 0 1 0 2 0 1 0 0 0 0 0 2 0 0 0 1 1 1 0 1 0 1 0 0 0 0 0 0 1 1 0 0 0 0 1 0 0 1 2 0 2 1 1 0 0 0 0 1 0 1 0 2 1
118 0 1 2 0 1 1 1 1 2 0 0 0 1 1 0 0 1 0 1 0 1 0 2 2 0 0 2 2 1 2 1 2 2 1 1 1 2 0 0 2 0 0 1 0 1 1 0 1 1 0 1 0 0 1 1 0 0 2 0 1 2 0 0 2 2 2 1 0 0 0 1 2 2 1 2 2 0 0 0 0 0 1 2 1 0 0 0 2 2 0 0 2 1 0 2 1 1 1 2 2 2 1 0 1 1 2 1 1 0 0 1 0 1 0 2 1 0 0 0 2 0 2 0 0 0 1 1 2 2 0 0 0 1 0 0 0 1 1 0 0 0 0 0 2 0 1 0 0 0 0 0 0 0 0 0 0 0 0 1 0 0 0 0 0 1 0 1 1 2 0 1 0 2 1 1 0 1 1 0 0 1 0 0 0 0 2 1 0 0 0 0 0 1 2 1 1 2 0 1 1 0 0 1 2 0 1 0 1 0 1 1 0 0 0 2 0 0 1 1 1 1 1 1 0 1 1 0 0 0 0 0 0 0 1 0 0 2 0 2 0 0 2 1 1 0 0 0 0 0 0 0 0 0 0 2 0 0 0 1 0 0 0 1 0 0 1 0 2 1 0 2 0 0 0 1 0 1 1 0 0 1 2 2 0 0 2 1 0 2 1 1 2 2 2 0 2 0 1 2 1 0 2 1 0 0 2 1 0 1 0 2 0 1 1 0 2 0 0 0 1 2 1 2 0 0 0 0 0 0 0 1 0 1 0 0 0 2 0 0 0 0 2 2 0 1 0 1 0 1 0 0 1 0 1 0 1 1 0 1 1 1 2 0 2 1 0 1 1 0 0 0 1 1 2 0 0 1 1 1 0 2 0 1 2 0 0 0 0 0 0 1 0 1 2 2 2 0 1 0 0 0 1 1 1 0 1 2 1 0 0 1 0 0 1 2 0 1 0 0 0 1 0 1 2 1 1 2 2 1 0 2 0 0 1 0 0 1 0 0 1 1 2 0 1 1 1 0 1 0 0 0 0 1 1 0 1 1 1 2 1 0 0 0 0 1 1 2 2 0 1 0 2 2 2 0 1 1 1 1 2 1 0 0 0 0 0 0 1 0 0 1 0 1 1 0 0 0 1 1 0 2 1 1 1 0 2 0 2 0 0 0 0 0 0 2 0 0 2 1 0 2 2 2 1 0 0 1 1 1 1 1 0 1 1 0 1 0 0 0 0 1 2 2 2 2 0 2 0 0 0 0 0 2 0 0 0 0 0 2 1 0 1 2 0 1 1 2 1 1 1 0 1 0 0 1 1 0 0 0 0 0 1 1 0 0 1 2 1 1 0 2 1 0 0 0 0 1 1 1 1 1 1 0 1 2 1 0 1 1 0 0 0 0 2 0 0 2 2 1 1 1 0 1 1 0 1 1 0 0 2 2 0 0 2 1 2 0 1 1 2 1 0 1 2 1 0 1 0 2 1 2 0 0 1 0 0 1 1 1 0 1 1 1 0 1 0 2 0 0 2 0 0 1 0 0 2 0 2 0 0 0 1 1 2 2 0 0 2 0 1 0 1 1 1 1 0 2 2 2 0 2 0 1 1 2 0 1 2 1 1 1 0 0 0 0 0 2 1 0 0 0 1 2 1 1 0 0 2 2 1 1 0 2 0 0 0 0 1 1 0 0 0 0 0 1 1 1 2 2 2 2 0 0 0 2 0 0 1 1 0 0 2 1 0 1 2 0 2 2 0 1 0 1 0 1 0 2 2 0 1 0 1 1 1 1 1 1 0 1 1 1 2 0 1 1 1 2 0 0 2 0 0 0 1 1 0 1 1 1 1 0 2 2 2 0 2 1 1 1 1 0 1 2 2 1 1 1 1 0 1 2 0 1 0 0 0 0 1 0 0 0 0 1 0 0 1 0 0 0 2 2 0 2 0 0 1 0 0 0 1 1 0 0 0 1 0 0 2 1 1 0 1 1 0 2 0 1 1 1 1 1 2 0 0 0 1 2 0 1 0 1 0 2 2 0 2 2 0 0 0 2 1 1 1 1 0 0 0 1 0 0 0 0 0 1 2 0 1 0 0 0 1 2 1 1 2 1 1 1 0 2 0 1 0 0 1 0 1 2 1 1 2 1 1 0 0 0 0 0 0 0 1 1 1 0 1 1 0 0 2 0 0 1 1 1 1 1 1 0 2 0 0 0 0 1 1 1 1 0 0 0 0 1 0 0 1 1 1 2 0 1 0 0 0 0 0 0 0 0 1 0
119 0 1 1 0 0 0 2 2 0 0 2 0 0 0 0 0 0 0 0 0 2 0 0 0 1 1 1 2 1 1 0 0 1 1 1 2 0 1 1 0 0 0 0 0 0 0 0 1 1 1 1 0 0 0 0 0 0 0 1 0 1 1 1 0 0 0 1 1 0 0 0 2 2 2 2 2 1 1 1 0 0 2 0 1 0 0 1 1 2 1 1 1 0 1 1 0 1 1 2 1 1 1 0 1 1 2 0 0 0 0 2 0 1 0 1 1 0 2 0 0 0 1 1 0 0 1 0 2 0 0 0 0 1 0 0 1 1 0 0 1 0 0 0 0 0 0 0 0 0 0 0 0 0 0 0 1 0 1 1 1 1 2 2 0 2 0 1 1 2 1 0 0 2 0 0 0 2 0 2 0 2 1 1 0 0 2 2 1 0 1 0 0 0 1 0 1 2 0 0 0 1 1 0 1 0 2 1 0 0 1 0 1 0 0 2 0 0 1 0 1 1 0 1 0 1 0 2 0 1 0 0 1 1 2 1 0 2 1 1 1 0 2 1 1 0 0 0 0 0 0 0 2 0 0 1 1 0 0 1 0 0 1 1 0 0 0 0 1 0 2 0 1 1 0 1 0 1 2 0 1 0 2 2 0 0 2 2 1 2 1 1 1 2 2 0 0 1 0 2 2 0 2 1 0 0 1 0 1 1 0 1 0 2 2 1 0 0 1 0 1 2 0 0 0 0 1 0 1 1 0 0 0 0 0 0 0 1 1 1 1 1 2 1 0 0 0 0 1 2 0 0 1 0 1 1 1 0 0 0 0 0 0 0 0 0 0 0 1 0 1 1 0 0 0 0 0 1 1 1 0 1 0 0 0 0 0 0 0 0 0 0 1 0 2 2 2 1 0 0 0 1 1 0 0 0 1 0 1 1 0 1 1 1 2 2 0 2 0 0 0 2 1 0 0 1 0 0 1 0 2 0 0 2 0 0 1 2 0 1 1 1 2 0 0 0 0 0 1 1 1 0 0 2 2 2 0 2 1 2 2 0 1 0 0 1 1 2 2 0 0 0 0 0 0 1 0 0 2 1 1 1 0 0 0 0 0 0 2 0 1 1 1 0 1 0 0 0 0 0 0 2 2 0 2 0 2 0 0 0 0 1 0 0 2 0 0 0 0 1 1 1 1 1 1 1 0 1 0 2 1 1 0 0 0 1 0 1 1 1 1 0 2 1 2 0 2 0 2 2 1 1 0 1 2 1 1 0 1 1 1 0 0 2 0 0 0 1 0 1 0 1 0 0 0 0 0 1 0 2 0 0 1 1 0 0 0 2 0 0 1 0 1 0 0 0 1 0 1 1 0 2 1 0 0 1 1 0 1 1 0 0 1 1 1 2 1 0 1 0 0 0 0 1 1 0 0 2 0 0 1 1 0 0 1 0 2 0 1 2 1 0 0 1 0 2 2 1 0 0 0 2 0 1 0 0 0 2 2 0 0 0 1 1 0 1 1 1 1 1 1 1 1 1 0 0 2 1 2 0 1 1 1 1 1 1 0 0 2 0 2 0 0 2 1 0 1 1 1 1 0 1 0 1 0 1 1 1 1 0 1 1 0 1 0 0 0 1 0 0 0 0 0 2 1 0 0 1 1 1 1 1 0 2 1 0 1 0 1 1 1 0 1 0 0 0 0 1 1 1 1 1 0 1 0 1 0 0 1 0 0 1 2 0 0 0 2 2 0 0 0 0 1 2 2 0 1 0 0 1 0 1 0 0 1 0 1 2 0 2 0 0 2 0 1 1 1 0 1 0 1 0 0 1 0 1 0 1 1 1 1 0 2 2 2 0 2 2 2 1 1 2 1 2 2 0 0 1 0 0 0 2 2 0 0 0 0 0 0 0 0 0 0 1 0 0 2 0 0 0 2 2 1 1 1 0 1 0 0 0 1 2 0 0 0 0 0 0 2 1 1 0 1 1 0 1 0 0 1 0 2 0 2 0 0 0 0 2 0 2 0 1 0 1 2 1 1 2 0 0 0 2 2 2 1 1 1 1 0 0 0 0 0 0 0 1 1 2 2 1 0 1 0 2 0 1 1 0 1 1 0 2 0 2 0 0 0 0 2 0 0 0 1 1 0 2 0 0 0 1 1 0 0 2 1 0 2 1 1 0 0 1 2 1 2 1 1 0 1 1 0 0 0 0 0 0 0 1 1 0 0 0 0 1 0 0 1 1 0 1 1 0 0 1 1 0 0 0 1 2 2 1
120 1 1 1 0 0 0 1 1 1 0 0 0 0 0 0 0 0 0 0 1 2 0 1 2 0 0 1 1 0 1 0 1 1 1 0 2 2 1 0 0 0 0 0 0 0 0 0 2 0 0 0 0 1 1 0 1 1 0 0 0 0 1 1 0 0 0 1 0 0 1 0 2 2 2 2 2 0 0 0 0 0 1 1 1 1 0 0 0 2 0 0 0 0 0 1 0 2 1 1 1 2 1 0 0 0 2 0 0 0 0 1 1 2 1 2 2 0 1 0 1 0 2 0 1 0 1 0 1 0 0 0 0 0 0 0 0 0 0 0 0 0 0 0 2 0 0 0 0 0 0 0 0 0 0 0 0 1 0 1 0 0 2 2 0 2 0 0 0 1 0 1 0 2 0 0 0 0 0 0 0 1 1 1 1 1 1 2 0 0 1 0 0 0 1 0 1 1 1 0 0 1 0 1 2 0 1 0 0 0 2 2 0 1 0 2 0 0 0 0 1 1 0 2 0 0 0 2 0 1 0 0 0 0 1 1 1 2 0 1 0 0 2 2 2 0 0 0 0 0 0 0 1 0 0 0 0 2 1 2 1 1 0 1 0 0 1 0 1 0 0 1 0 1 0 0 1 0 2 0 0 0 0 0 0 0 0 1 0 2 0 0 1 2 2 0 0 1 1 0 1 0 2 0 0 1 0 0 1 1 0 1 0 2 2 0 2 0 0 0 1 0 2 1 1 0 1 0 0 1 0 0 1 1 1 1 1 1 1 0 1 1 2 1 1 1 0 0 2 1 0 0 1 0 1 1 2 0 0 2 2 2 2 0 2 0 0 1 1 0 0 0 1 1 0 2 0 0 0 2 0 1 0 0 0 0 0 0 0 1 0 1 1 0 2 2 2 0 1 1 0 1 0 1 0 1 0 1 0 0 0 0 0 0 0 1 1 0 0 0 0 0 1 0 0 1 0 0 1 0 1 0 0 2 1 0 0 1 0 0 1 1 0 0 0 0 0 0 2 0 0 1 0 2 0 0 0 2 2 1 1 0 0 1 0 1 1 2 2 1 1 1 1 0 0 0 0 0 1 2 1 2 1 1 0 0 0 2 2 1 1 1 0 2 0 0 0 0 1 0 0 2 2 0 2 0 2 1 0 0 0 0 0 0 0 1 0 1 0 1 1 2 2 2 1 1 1 0 0 2 1 0 0 0 0 0 1 0 1 0 2 2 2 2 2 1 1 1 1 1 0 0 0 2 1 0 0 0 1 0 0 0 0 2 0 2 2 1 2 0 1 1 1 0 0 1 1 2 0 2 0 0 0 0 0 0 0 1 1 1 1 0 1 0 1 0 0 0 0 0 0 2 0 0 1 2 0 0 0 0 0 0 0 0 2 0 0 0 0 0 0 0 0 0 0 0 2 2 0 0 1 1 1 0 1 0 2 0 0 0 1 0 0 0 2 0 0 2 0 2 1 0 2 2 0 0 0 2 1 0 0 0 0 1 0 1 0 2 0 0 1 0 0 0 2 0 2 1 2 0 2 0 2 1 1 2 0 0 1 0 2 0 0 1 1 1 0 2 1 1 0 2 1 0 1 2 0 0 1 1 1 1 0 0 0 1 0 1 1 0 1 0 0 2 2 1 0 0 0 0 0 0 0 1 1 1 0 0 1 1 0 0 0 0 1 0 1 0 0 0 0 0 0 0 0 2 0 0 2 0 1 2 2 0 0 1 2 2 0 0 0 0 1 2 2 0 1 1 0 2 0 1 0 0 0 1 1 1 1 2 0 2 2 1 2 0 0 0 0 1 1 0 0 0 2 1 0 0 0 2 2 2 1 1 1 0 2 2 2 2 1 2 0 1 2 2 2 1 1 0 1 2 0 0 0 0 0 0 1 1 1 1 0 0 0 0 0 0 0 0 2 2 1 2 0 0 0 1 1 1 1 2 0 1 1 0 0 0 1 0 0 0 0 2 0 0 0 1 2 2 2 2 2 0 0 0 1 2 0 2 0 2 0 1 1 0 1 1 0 0 0 2 2 2 2 0 1 1 0 0 0 0 1 1 1 1 1 0 2 1 0 1 0 0 0 2 2 1 0 0 1 1 0 1 0 0 0 2 2 0 0 0 2 0 0 0 0 0 1 0 0 1 0 2 2 0 2 1 1 1 1 0 0 0 0 2 2 0 1 0 0 0 0 0 0 2 0 0 1 0 0 0 0 1 0 1 1 0 0 1 0 0 0 1 1 0 0 0 2 1 2 0
121 1 1 2 0 0 0 0 1 1 0 1 0 1 0 0 0 1 1 0 0 1 0 2 2 0 0 2 2 0 2 0 2 2 0 0 2 1 1 1 1 0 0 0 0 0 0 0 2 0 0 0 0 1 1 0 0 0 0 0 0 1 1 0 1 1 1 0 2 0 0 0 2 2 2 2 2 1 1 0 1 0 2 0 1 1 0 1 2 2 1 1 2 1 0 0 0 2 2 2 2 2 0 0 1 1 2 2 1 0 0 1 1 2 1 2 2 0 0 0 2 0 2 0 0 0 1 1 2 1 0 0 0 0 0 0 0 0 0 0 0 0 1 0 1 0 0 0 0 0 1 0 1 0 0 0 0 1 0 2 1 1 1 1 1 2 0 1 0 2 1 1 1 1 1 1 0 0 0 0 0 1 0 0 0 0 1 2 1 0 1 0 0 0 1 0 0 1 0 2 2 0 0 2 2 0 2 1 0 0 1 1 0 0 0 2 0 1 0 1 1 1 0 0 0 1 1 0 0 1 0 0 0 0 2 1 1 2 0 1 0 1 2 1 1 0 0 0 1 1 0 0 0 0 0 2 1 2 2 2 2 2 0 0 0 0 0 0 1 0 0 1 1 1 1 1 0 0 2 0 1 0 0 0 2 0 1 0 1 2 1 1 1 2 2 1 1 1 0 2 1 1 1 0 0 0 0 1 1 2 0 0 0 1 1 0 0 1 0 0 0 1 1 2 1 0 1 1 1 1 0 0 0 0 0 0 0 1 1 1 1 1 2 2 0 1 1 0 1 1 0 0 0 0 1 0 1 0 0 1 1 1 1 0 1 0 0 1 2 0 1 1 1 1 1 0 0 1 1 2 1 0 0 1 1 0 0 0 0 1 1 1 0 0 2 1 0 2 0 0 0 0 2 0 0 0 2 1 0 0 0 2 1 1 2 2 0 1 0 0 0 0 0 1 1 2 0 0 0 0 0 0 1 1 1 0 1 2 0 1 2 0 1 1 0 1 0 1 2 0 0 0 0 2 2 2 0 1 1 0 0 0 1 1 0 0 2 1 1 0 2 2 2 2 1 0 0 0 1 2 1 2 0 2 2 0 0 1 1 0 1 1 0 0 0 0 0 1 2 0 0 2 1 1 2 0 2 1 1 0 1 0 0 0 0 2 0 1 1 2 1 2 2 2 1 1 1 0 0 2 0 1 0 0 0 0 0 1 0 1 0 0 2 2 2 2 0 1 1 2 1 1 0 2 0 0 0 0 0 2 2 0 1 2 1 0 0 0 0 0 0 2 1 0 0 1 1 2 0 2 0 0 2 1 1 1 2 1 0 0 0 0 1 1 1 1 1 0 0 1 0 2 0 0 1 2 1 0 2 1 1 1 0 1 0 1 0 1 0 1 1 1 0 1 1 0 0 1 0 0 2 2 0 0 1 1 2 0 0 2 0 0 0 0 1 1 1 1 1 1 1 2 1 2 0 0 0 2 2 0 0 0 2 1 0 1 0 1 0 0 1 0 0 1 0 0 1 1 1 1 1 0 2 1 2 2 0 0 1 0 2 0 0 2 0 0 1 1 1 1 0 1 0 1 0 1 1 0 1 0 0 0 0 0 0 1 0 2 0 0 0 0 0 2 2 1 0 1 1 1 0 0 0 2 0 0 1 0 1 1 1 0 0 0 1 1 2 1 1 1 1 1 0 0 0 0 0 0 0 0 0 0 2 0 0 0 2 0 2 2 1 0 2 1 1 0 1 2 2 0 1 0 0 0 0 0 1 2 2 2 0 2 2 1 2 0 0 0 0 0 0 0 0 1 1 1 2 0 0 1 1 0 1 1 1 1 1 2 1 1 0 1 0 2 2 2 2 1 1 0 0 1 0 0 0 0 0 0 0 0 1 1 0 0 1 1 0 0 0 0 2 2 2 1 1 1 1 0 1 2 0 1 0 0 0 1 1 0 1 0 0 0 1 1 0 1 0 0 2 1 2 2 2 0 0 0 2 1 0 2 0 1 0 1 2 1 1 1 0 0 0 2 1 1 2 0 1 1 0 1 0 0 0 0 1 1 1 1 2 1 0 1 0 1 1 1 1 1 0 0 1 0 2 2 2 0 1 0 1 1 0 0 2 0 0 0 0 1 0 1 1 0 0 2 0 0 2 0 0 2 0 0 1 1 1 1 1 0 2 0 0 0 0 0 0 0 0 0 0 1 1 0 0 0 0 0 0 1 1 2 0 0 0 1 1 0 0 1 1 0 0 0
122 1 1 2 1 0 0 0 1 2 0 0 0 0 0 0 0 2 2 1 1 2 0 1 1 1 1 2 2 0 1 0 1 2 1 1 2 1 0 2 0 0 0 0 0 0 0 0 1 1 1 1 1 0 1 0 1 0 0 0 1 2 0 0 0 0 0 0 1 0 0 1 1 2 1 2 1 1 1 0 1 0 2 1 1 1 0 0 1 2 0 0 2 1 0 1 0 1 1 1 0 1 0 0 0 0 2 0 2 2 0 0 0 0 0 0 0 1 1 0 2 0 1 1 0 2 0 0 2 2 0 0 1 1 0 0 0 1 0 0 0 0 0 0 1 0 0 0 0 0 0 0 0 0 0 0 0 2 0 1 0 0 2 2 1 2 1 1 1 1 1 1 0 2 0 0 0 1 0 0 1 1 0 0 0 0 1 0 0 0 1 0 0 0 2 1 2 2 1 0 0 0 0 1 2 0 1 0 1 1 0 0 1 0 0 2 0 0 1 1 0 0 0 2 0 0 0 1 0 1 1 1 0 1 1 1 1 2 0 1 0 0 2 1 1 0 0 0 1 1 1 1 0 0 0 1 0 1 0 0 0 0 0 1 0 0 0 0 1 0 0 1 1 2 0 1 0 2 2 0 2 0 1 1 0 1 1 1 1 2 1 1 0 2 2 0 0 2 0 1 1 0 1 1 0 0 1 0 0 1 0 1 0 1 1 0 2 2 0 0 0 2 2 1 0 0 0 0 2 2 0 0 0 0 0 0 0 1 1 1 1 1 2 2 1 1 0 0 2 1 0 0 0 0 2 0 1 0 0 1 2 2 2 0 2 0 1 1 1 0 0 0 1 1 1 0 0 0 0 1 0 1 0 0 1 0 0 0 0 1 0 0 0 0 2 0 0 0 0 0 0 0 0 0 0 0 0 0 0 1 0 1 0 0 1 1 0 1 0 1 1 2 1 1 0 0 0 0 0 0 0 0 1 1 1 1 0 2 1 0 2 0 2 1 1 2 0 0 1 0 0 0 0 2 0 0 0 1 0 1 1 0 0 1 0 1 1 1 2 0 2 2 1 1 2 0 2 0 2 2 0 0 0 1 1 0 0 1 1 1 1 0 1 2 1 0 0 1 1 0 0 2 1 1 1 0 1 0 1 0 0 0 0 1 0 2 0 0 1 0 0 2 1 1 0 1 1 0 1 1 1 0 0 0 0 0 2 0 1 1 1 1 2 1 2 0 1 1 1 2 1 1 0 1 2 1 1 0 0 1 1 0 0 0 0 0 0 1 0 1 0 2 1 0 0 1 1 2 0 2 0 0 1 0 2 0 0 2 0 0 0 2 2 0 1 0 0 0 0 0 0 2 0 0 1 2 1 0 0 1 1 0 0 0 0 0 0 0 0 0 0 0 0 1 1 1 0 2 0 0 0 0 0 0 1 1 2 0 0 2 0 0 0 0 1 1 1 1 0 1 1 1 1 1 0 0 0 0 0 0 0 0 0 1 1 1 0 2 1 1 0 1 0 0 0 1 1 0 2 0 0 0 2 1 2 2 1 1 2 0 2 0 1 2 0 0 0 1 1 1 1 1 0 0 1 1 1 1 1 0 1 1 0 0 0 1 0 2 1 0 0 0 0 2 2 2 0 0 0 0 0 0 1 1 1 1 1 0 0 1 0 1 1 0 1 0 1 1 0 0 0 0 0 0 1 1 0 1 2 1 1 0 1 0 0 1 2 0 2 2 2 1 1 2 2 0 1 1 1 1 1 1 0 0 0 2 0 1 0 1 1 1 2 1 1 0 1 0 0 0 0 0 1 0 1 2 2 0 1 1 2 0 0 0 0 1 1 2 1 1 1 1 1 2 2 1 1 1 1 0 0 1 1 0 0 0 0 0 1 0 0 0 1 1 1 1 1 1 1 0 1 1 0 2 0 0 0 0 0 0 2 2 0 1 1 0 2 0 0 0 0 0 0 0 0 2 0 1 1 2 2 2 2 0 0 0 1 1 0 1 0 1 1 1 2 0 2 2 0 1 0 1 1 1 1 1 1 0 0 0 0 0 0 0 2 1 2 2 2 1 0 1 0 2 0 2 1 2 0 0 0 2 0 2 0 0 0 1 1 0 0 0 2 1 0 0 1 1 0 1 0 1 1 1 1 0 1 1 0 1 1 0 0 1 2 1 1 0 2 0 1 2 0 0 0 2 0 2 2 0 0 0 0 1 0 1 2 1 0 2 1 0 0 0 0 0 0 0 2 0 1 0
123 1 1 1 1 0 1 1 2 0 0 0 0 0 0 0 0 1 1 1 1 1 0 2 2 0 0 0 1 2 0 1 1 1 1 1 1 1 0 0 2 0 0 0 0 0 0 0 2 0 0 0 1 1 0 0 0 0 2 0 1 1 1 1 1 1 1 1 1 0 0 1 2 1 2 1 1 0 0 0 0 0 2 0 1 0 0 0 1 2 0 0 0 0 1 1 0 0 0 2 0 1 0 0 1 0 1 0 0 0 1 2 0 1 0 1 1 0 1 0 1 1 2 0 0 1 1 2 2 2 0 0 1 1 0 0 1 0 1 0 1 0 0 0 2 0 0 0 0 0 0 0 0 0 0 1 0 2 1 2 1 1 0 2 1 1 1 0 1 2 0 2 2 0 0 2 2 0 0 0 0 0 0 0 0 0 1 2 1 1 0 2 1 1 0 0 2 2 1 1 1 0 1 1 2 1 2 0 1 0 0 0 1 0 0 2 0 0 0 0 2 2 0 1 0 1 0 2 0 2 0 0 0 0 1 0 0 2 0 1 1 0 1 2 2 0 0 0 0 0 0 0 1 0 0 1 0 1 1 1 1 1 0 1 0 0 0 1 2 0 0 1 2 2 0 1 0 1 2 0 1 0 1 1 0 1 1 1 0 2 0 0 2 2 2 0 2 1 0 2 1 1 2 1 0 0 2 0 1 2 0 2 0 2 2 0 1 0 1 0 0 1 1 1 0 0 0 0 1 2 1 1 0 0 0 0 0 2 0 0 0 0 2 2 0 0 1 2 0 2 0 0 1 0 1 0 1 0 0 1 1 1 1 0 1 2 0 1 2 0 1 1 1 1 0 0 0 2 2 2 0 0 0 0 1 0 0 0 0 2 0 1 1 0 2 1 1 0 0 0 0 0 1 1 0 1 1 1 1 1 1 1 0 0 0 2 1 0 0 0 0 0 2 0 1 2 2 0 2 1 1 0 0 1 1 0 1 0 0 0 2 0 1 1 1 2 0 2 2 1 1 0 0 2 1 1 0 1 1 0 0 0 0 0 0 2 0 1 1 0 1 1 2 2 2 0 1 0 2 1 0 2 0 0 0 0 0 1 2 0 2 1 2 1 1 0 0 1 2 0 0 2 2 0 2 1 2 1 0 0 0 0 0 0 0 2 0 0 1 2 1 1 1 1 0 1 0 0 1 1 1 1 0 1 1 0 1 1 1 2 0 0 0 0 1 0 1 0 2 2 1 1 0 2 0 0 0 0 2 0 0 0 0 1 0 1 1 1 1 1 0 1 1 0 0 0 0 1 0 2 1 0 1 0 1 0 0 1 0 0 0 1 0 0 0 0 0 0 0 1 0 2 1 0 0 1 1 0 1 1 0 0 0 0 2 0 0 0 0 1 1 1 0 2 2 0 0 1 0 0 2 2 0 0 1 1 2 0 0 0 1 1 1 1 1 0 0 0 0 1 1 1 0 0 2 1 0 2 1 0 0 0 1 1 1 1 0 2 0 0 1 0 0 0 0 1 1 0 2 0 0 0 2 2 1 1 1 0 2 0 2 0 0 2 0 0 0 2 1 1 1 1 0 1 0 1 1 2 1 0 0 0 0 0 0 0 0 1 1 0 0 0 1 2 0 0 1 0 0 0 0 0 0 2 0 0 0 0 0 2 0 1 0 0 0 1 1 1 1 1 1 1 0 1 0 1 0 0 2 0 0 2 2 0 0 0 2 0 2 2 0 0 2 1 1 0 0 0 0 2 0 2 0 0 1 1 0 2 1 2 0 1 2 1 2 0 1 1 1 0 0 0 0 0 1 1 1 0 0 0 1 1 1 1 1 0 2 2 2 2 1 2 2 1 1 2 1 1 0 1 0 2 1 0 0 0 1 1 1 0 0 1 1 1 0 0 1 0 0 0 2 2 1 1 0 0 0 0 0 0 1 1 0 0 0 0 1 0 1 0 0 0 1 1 0 1 0 0 2 1 1 1 2 0 0 0 0 2 0 2 0 2 2 1 1 0 1 2 0 0 0 2 2 2 2 1 1 1 0 0 0 0 0 0 2 1 1 0 0 0 0 0 0 0 0 0 1 0 0 0 0 2 0 0 0 0 1 0 2 0 0 0 1 2 2 0 0 0 0 0 0 2 0 1 1 0 1 0 0 1 1 0 0 0 1 1 1 0 1 0 1 1 1 0 0 1 0 0 0 0 0 0 0 1 0 0 0 1 0 2 1 1 0 0 0 1 0 0 2 0 2 2
124 0 1 1 0 0 0 0 0 1 0 1 0 1 1 1 0 1 0 0 0 2 0 2 2 0 0 1 2 1 1 2 1 1 0 2 0 1 0 0 1 0 0 0 0 0 0 2 0 2 0 2 0 1 0 0 0 0 0 0 1 1 1 0 2 2 2 0 1 0 0 1 2 2 1 2 2 1 1 0 1 0 2 0 2 0 0 0 2 2 0 0 2 1 1 2 0 1 1 1 1 2 0 0 2 0 1 0 0 0 0 1 1 1 1 1 1 0 1 0 1 1 0 2 0 1 0 0 2 0 0 0 0 1 1 1 0 0 1 0 2 0 0 0 1 1 0 0 1 1 1 0 0 0 0 0 0 1 0 0 1 1 1 1 1 2 0 2 0 0 0 0 0 2 0 0 0 2 0 2 0 2 1 1 0 0 2 1 1 0 1 0 0 1 2 0 2 2 1 1 1 1 0 2 2 0 2 0 2 0 1 2 0 1 0 2 0 0 2 1 0 0 1 1 0 0 2 2 0 2 1 1 0 0 2 0 0 2 0 2 0 0 1 1 2 0 0 0 0 0 0 0 0 0 0 1 0 1 0 0 0 0 0 2 0 0 0 1 0 0 0 1 1 2 0 0 0 0 2 0 0 0 1 1 0 1 0 1 2 2 1 1 2 2 2 0 1 1 0 1 1 0 2 1 1 0 1 0 0 1 0 1 0 2 2 0 1 1 1 0 0 2 0 0 1 0 2 0 0 0 0 2 0 0 1 0 0 1 1 0 1 1 1 1 0 0 0 0 1 0 0 0 0 0 2 0 1 0 0 2 2 2 1 0 1 1 0 1 2 1 0 0 2 2 2 0 0 0 0 1 0 2 1 1 1 0 0 0 0 1 0 0 1 0 1 0 0 0 1 1 0 1 0 1 0 1 0 0 0 0 0 1 0 0 1 2 1 0 1 0 1 1 0 2 2 2 1 0 1 1 0 0 0 1 0 1 0 0 0 0 1 1 0 0 1 1 0 0 1 0 0 0 0 2 2 2 0 2 1 2 2 0 0 1 0 2 0 1 1 0 2 2 2 1 1 0 1 1 1 1 1 1 0 0 0 0 0 1 2 0 2 2 1 1 2 0 0 0 1 1 0 2 2 0 2 0 2 1 1 0 1 0 0 0 1 1 0 0 1 1 1 2 2 2 1 1 1 1 0 2 1 1 0 0 0 0 0 1 1 2 1 1 1 1 1 1 0 1 1 1 0 0 0 2 1 0 0 0 1 1 1 0 0 0 0 0 0 0 1 0 0 2 0 0 1 0 1 2 0 2 0 1 2 2 0 1 2 2 0 0 0 1 0 0 1 0 1 1 1 0 0 2 0 0 0 2 2 0 2 2 1 0 0 1 1 1 0 1 0 0 0 0 0 1 1 0 1 0 0 0 1 1 0 0 2 0 2 0 0 1 0 0 1 1 1 0 0 2 0 0 2 1 1 1 1 1 0 1 1 0 0 0 2 0 2 2 0 2 0 0 1 0 0 0 0 0 2 1 1 0 1 0 2 2 2 2 1 1 1 0 2 0 0 2 1 0 1 0 0 1 0 1 0 2 0 2 0 2 2 0 1 1 0 0 0 0 0 0 0 1 0 1 0 2 1 2 0 0 1 0 0 0 1 1 2 2 2 0 2 2 0 0 0 0 1 0 1 0 0 0 0 0 0 0 1 0 1 0 2 1 0 0 2 0 0 0 1 1 1 1 0 0 1 0 0 1 1 1 1 1 0 1 1 1 1 1 0 0 0 2 0 2 2 0 1 0 0 0 0 1 1 0 0 0 0 2 1 0 0 1 1 0 0 0 0 0 2 2 2 1 0 2 0 1 1 1 0 1 0 1 0 2 0 0 0 0 0 0 1 0 0 0 0 0 0 0 0 1 0 0 1 1 0 2 0 0 0 0 0 0 2 2 0 0 0 0 1 0 2 0 0 0 0 1 0 2 0 1 2 2 2 2 2 0 0 0 1 0 1 1 0 1 1 1 2 1 2 2 0 0 0 2 2 1 2 1 1 0 0 0 0 0 0 0 0 2 2 1 2 0 0 0 0 1 0 2 1 1 0 0 2 0 0 2 1 0 1 1 1 0 0 0 1 1 1 1 0 0 0 1 1 0 0 2 1 0 1 1 0 0 2 0 0 0 0 0 0 0 0 0 1 0 0 0 0 2 0 0 0 1 1 0 0 1 0 0 1 1 0 2 1 0 0 1 0 0 0 0 1 1 2 1
125 0 2 0 0 0 0 1 1 1 0 0 1 1 0 0 0 0 2 0 0 2 0 1 2 0 0 2 2 0 2 1 0 1 2 1 2 1 1 0 1 0 1 1 0 1 1 0 2 1 0 0 0 0 1 1 1 0 0 1 0 1 1 1 1 1 1 1 1 0 0 2 1 2 1 2 2 2 2 1 1 0 2 1 0 0 0 0 1 2 0 0 2 0 1 1 0 2 2 2 1 2 1 0 0 0 2 0 1 1 0 2 1 1 1 1 1 0 1 0 1 0 1 1 0 1 1 0 0 0 0 0 0 0 0 0 0 1 0 0 2 0 1 0 0 0 0 0 0 0 0 0 0 0 1 0 0 0 0 0 0 0 0 1 0 0 0 1 1 1 1 1 1 1 0 2 1 2 0 2 0 2 1 1 0 0 2 0 0 0 0 0 0 0 1 0 0 1 0 0 0 0 0 2 2 0 2 1 0 0 0 1 0 0 0 2 0 1 1 0 1 1 1 2 0 0 0 1 0 1 0 0 0 0 2 0 0 2 0 2 0 0 1 1 2 0 0 0 0 0 0 0 1 0 0 1 2 2 0 1 0 0 0 2 0 0 0 1 1 0 0 2 0 0 0 1 1 0 2 0 0 0 0 0 0 1 0 2 0 2 0 0 0 2 1 0 0 1 0 1 1 1 2 0 0 0 1 0 0 0 0 1 0 1 1 0 1 0 1 0 0 2 1 2 1 0 1 0 2 1 0 0 0 0 0 0 0 1 1 0 1 0 2 2 0 0 1 0 1 0 0 0 0 0 2 0 1 0 0 1 1 1 2 0 2 0 1 2 2 0 0 0 0 0 1 1 0 0 0 2 0 1 0 1 1 1 0 0 0 0 0 0 1 0 2 0 0 2 1 1 0 1 0 0 0 0 2 1 0 0 1 0 0 0 0 1 1 1 0 0 0 1 0 2 1 2 2 0 1 1 0 0 0 1 1 0 1 1 0 1 1 1 2 2 0 1 0 0 1 0 0 1 0 2 1 1 0 1 1 0 0 0 1 0 0 1 1 2 2 1 1 1 2 2 1 0 1 0 1 1 2 0 0 2 1 0 1 0 2 0 0 2 1 2 0 0 0 0 1 1 0 2 1 1 1 0 2 0 2 0 0 1 0 0 1 1 0 0 0 1 1 1 1 1 0 1 1 1 1 1 1 1 0 2 2 0 2 0 1 0 0 1 1 1 1 0 2 0 2 2 2 2 0 2 0 1 0 0 0 0 0 0 0 2 0 2 1 0 1 0 0 0 2 0 0 2 2 1 0 1 0 0 2 1 1 1 2 0 0 0 1 1 1 0 1 0 1 0 0 0 0 1 0 1 0 2 2 0 2 1 1 0 0 1 1 1 0 0 0 0 0 0 0 0 0 0 2 1 0 0 2 2 1 0 1 1 1 0 0 1 2 2 0 1 1 1 1 0 1 1 0 2 0 1 0 0 0 2 2 1 1 0 0 1 0 1 0 1 0 0 1 0 0 0 1 0 2 1 0 1 1 0 2 0 2 2 0 0 0 0 2 0 1 2 1 0 0 1 0 0 0 0 0 1 1 1 1 1 1 0 0 0 0 0 0 1 0 2 1 0 0 0 1 2 1 2 1 1 0 0 0 0 0 2 0 0 0 0 1 2 1 1 0 1 1 0 1 0 1 2 0 2 0 1 0 1 0 0 1 0 0 0 2 0 0 1 2 0 2 2 1 0 2 0 0 0 2 1 1 0 0 0 0 0 1 1 0 1 0 2 0 1 2 1 1 1 0 0 0 1 1 0 0 0 1 1 1 1 1 1 1 0 0 0 0 0 2 2 1 1 1 1 1 2 2 1 1 2 0 0 0 1 0 0 0 1 1 0 1 0 0 0 0 0 0 0 0 0 0 0 2 2 1 2 0 0 0 0 0 0 2 2 0 0 0 2 0 0 0 0 1 0 1 1 0 0 0 0 2 0 0 0 1 0 0 1 1 2 0 2 0 2 0 1 2 0 2 1 0 0 0 1 1 1 1 2 0 1 0 1 0 0 1 1 1 1 2 0 1 1 0 1 0 0 0 1 1 0 0 0 0 1 0 2 0 0 0 2 2 0 0 0 0 0 0 0 1 2 1 1 0 0 1 1 1 0 1 0 0 0 0 1 0 0 1 1 2 0 1 0 0 0 1 0 0 0 1 0 0 1 1 0 0 1 0 0 1 1 1 2 1 0 0 2 1 0 0 0 0 1 0 0
126 0 2 1 0 0 0 1 1 1 1 0 0 1 1 1 0 0 1 2 1 2 0 1 1 1 0 1 1 1 1 0 1 1 1 2 0 1 1 1 1 1 0 1 0 1 0 0 0 2 0 2 0 1 1 1 1 0 0 0 1 2 2 2 0 0 0 2 1 1 0 0 1 2 0 2 2 0 0 0 0 0 2 0 1 0 0 0 1 1 0 0 1 0 0 1 0 0 0 1 0 2 2 0 0 0 2 1 1 0 0 2 0 1 0 1 1 0 0 0 2 0 2 0 0 0 2 0 1 0 0 0 0 0 1 0 0 0 0 0 1 0 0 1 2 0 0 1 2 2 1 1 0 1 0 0 0 2 2 0 1 1 1 2 1 2 1 1 1 1 0 0 0 2 0 1 1 1 0 1 0 1 1 1 0 0 2 2 1 1 0 2 1 1 1 0 1 2 0 0 0 1 0 1 2 0 1 0 1 0 1 1 1 0 0 2 0 1 2 0 0 0 0 2 0 1 1 1 1 1 0 0 0 1 2 1 1 2 0 1 0 1 2 2 2 0 0 0 0 0 0 0 0 0 0 1 0 0 0 0 0 0 0 1 0 0 1 1 1 0 0 2 1 1 0 0 0 1 1 0 1 1 1 1 0 0 1 1 0 2 0 0 2 2 2 0 2 1 0 1 1 1 1 0 0 1 0 0 1 1 1 0 0 1 1 0 2 0 1 0 0 1 1 1 1 0 1 0 1 0 0 2 0 0 0 0 0 1 1 0 1 1 2 1 1 0 0 0 0 2 0 0 0 1 1 1 1 0 0 0 2 2 1 0 1 0 0 0 1 0 1 1 1 1 1 0 0 1 1 1 0 2 0 0 0 0 0 0 0 1 0 1 0 0 2 0 0 1 1 1 0 1 1 0 0 0 1 2 0 0 0 1 0 0 0 1 1 0 0 0 0 0 1 1 0 2 1 1 2 1 0 1 1 1 1 2 1 1 0 0 1 0 2 1 1 2 1 0 1 0 0 0 0 2 1 1 0 0 0 0 0 0 0 0 0 2 0 2 2 0 0 0 1 1 0 1 0 1 2 0 1 2 0 0 0 0 0 0 2 0 1 2 0 2 0 0 0 0 1 1 1 1 1 1 1 0 1 1 0 0 0 0 1 0 2 0 0 0 0 0 1 2 2 2 0 1 1 0 1 1 1 0 0 2 2 0 1 0 2 0 1 2 2 2 2 0 2 1 1 1 1 1 0 1 2 1 1 1 0 0 0 0 0 2 1 0 0 1 1 0 1 0 1 0 1 0 1 2 0 2 0 0 1 2 0 0 2 2 0 0 0 2 0 0 2 0 2 0 0 0 0 1 0 0 0 2 2 0 0 0 0 0 0 1 1 0 1 1 0 0 0 0 0 0 0 1 1 0 0 0 0 0 0 1 2 0 2 0 1 2 1 2 1 1 0 1 2 0 1 1 1 2 0 1 1 1 0 1 1 1 1 0 1 0 0 2 0 2 0 0 1 0 0 1 0 1 1 1 2 0 1 2 2 2 2 2 1 2 2 0 2 0 0 0 0 1 0 1 0 1 1 1 0 0 1 1 1 0 1 0 0 0 0 1 0 0 0 1 0 0 1 0 0 2 0 1 1 0 0 0 0 0 0 2 1 1 2 0 1 1 0 0 0 0 0 0 0 0 1 1 0 1 0 1 0 1 0 0 0 0 0 0 2 0 0 1 2 1 0 0 0 2 0 1 1 1 2 1 1 1 0 1 0 0 0 2 0 1 1 2 0 2 2 2 2 0 1 1 0 0 0 0 0 0 1 1 1 0 1 1 2 0 2 2 2 0 2 1 2 2 1 2 1 2 2 0 0 1 0 1 0 1 0 1 0 0 0 0 1 0 0 0 1 1 0 0 1 0 0 0 2 2 1 2 0 0 0 0 0 0 1 1 0 0 0 1 1 0 1 0 1 0 0 1 0 2 0 0 2 0 1 1 2 0 0 0 1 2 0 2 0 2 0 1 2 1 1 1 0 0 2 2 2 1 2 0 0 0 0 2 0 0 1 1 1 0 1 0 1 0 0 0 0 0 0 1 2 1 2 2 0 2 0 1 0 0 0 0 2 0 0 0 2 0 0 0 0 0 0 0 1 2 2 0 0 0 0 1 1 1 0 1 0 0 1 1 1 0 2 1 0 0 1 0 0 2 0 1 1 1 1 0 0 2 0 0 1 0 0 1 0 0 0 0 0 0 0 1 1 1 1 1
127 1 0 2 0 0 0 1 1 1 0 0 0 0 0 0 0 1 2 2 2 1 0 1 1 0 0 2 2 1 1 0 1 1 1 1 1 0 1 1 0 0 0 1 0 1 2 0 2 0 0 0 1 0 1 0 1 0 1 1 1 1 1 2 1 0 1 1 2 0 0 1 1 1 1 1 1 1 1 0 2 0 2 0 1 0 0 0 2 2 0 1 2 2 0 0 0 1 1 1 1 2 1 1 0 0 2 1 2 1 0 1 0 1 0 1 1 0 1 0 0 1 1 1 0 0 1 1 2 2 0 0 1 1 0 0 0 0 0 0 1 0 1 0 0 0 0 0 1 1 1 0 0 1 0 0 1 1 0 2 0 1 1 2 1 1 1 1 2 2 0 2 0 2 0 1 1 1 1 0 1 1 0 0 1 1 1 2 1 0 2 1 0 0 0 0 0 2 0 0 0 1 0 1 2 0 2 0 2 0 1 2 1 0 0 2 1 0 0 0 2 2 1 2 0 0 0 0 0 0 0 0 0 0 1 0 0 2 0 2 0 0 2 2 2 0 0 0 0 0 0 1 2 0 0 1 0 1 0 1 0 0 0 1 1 1 0 1 2 2 0 2 0 2 0 1 0 0 2 0 1 0 0 0 0 1 0 2 0 2 2 0 1 2 2 1 1 0 0 0 1 0 2 1 1 1 0 0 0 1 0 2 0 2 2 1 0 1 0 0 0 2 0 1 1 0 1 0 1 0 0 0 0 0 0 0 0 1 1 0 0 0 2 1 1 0 1 0 1 1 0 0 2 0 0 1 1 0 0 1 2 2 1 0 2 0 0 1 2 0 1 1 1 0 0 1 0 1 1 2 1 0 0 0 0 0 0 0 0 2 0 2 2 0 2 2 2 0 0 0 0 0 1 0 0 0 1 0 0 0 0 1 1 0 1 2 0 0 0 0 0 1 0 0 2 2 2 0 2 0 2 0 0 1 1 0 1 1 0 1 2 0 2 0 2 2 1 1 2 0 0 0 0 1 2 1 1 1 1 1 1 0 0 0 0 2 0 2 2 0 0 0 2 2 1 1 0 0 2 1 1 2 0 0 0 0 0 0 2 0 2 1 1 0 0 0 1 0 0 0 1 1 1 1 1 0 1 0 1 0 0 0 0 0 0 0 0 0 0 1 1 2 2 2 0 1 1 1 1 1 1 1 0 0 1 1 1 0 1 0 2 2 1 1 2 0 0 0 2 2 1 1 0 2 1 0 0 0 1 0 0 1 1 1 0 0 0 1 1 0 0 1 0 0 0 0 0 1 0 2 0 0 2 1 0 0 0 1 0 0 0 0 0 1 1 1 2 0 0 0 0 1 1 1 0 2 1 1 2 1 0 0 0 1 0 1 0 2 0 1 0 1 0 0 0 0 1 2 0 0 2 2 0 0 1 1 2 0 0 0 2 0 0 2 0 1 1 1 0 1 0 0 1 0 0 0 0 2 2 0 0 0 2 0 2 2 0 2 0 0 1 0 2 0 0 0 1 0 1 0 0 1 2 1 1 0 2 0 0 1 1 0 0 2 1 2 0 1 0 0 0 0 0 2 1 2 2 2 2 0 1 1 0 1 0 1 0 1 1 0 0 0 0 1 1 1 0 1 0 0 0 0 0 2 0 0 2 0 1 1 1 0 1 0 1 0 1 0 0 1 0 1 0 1 0 2 2 0 1 0 0 1 2 0 0 1 2 0 2 2 1 0 0 1 0 1 2 1 1 1 0 2 1 1 1 0 1 1 0 2 0 1 2 0 1 1 1 1 0 0 1 0 0 0 1 0 0 1 1 1 1 0 2 2 2 0 2 2 2 0 0 1 0 1 1 1 0 2 1 0 0 1 0 0 0 1 0 0 2 2 2 2 0 0 1 1 0 0 0 0 2 2 1 2 0 1 0 1 0 0 1 1 1 0 1 0 1 0 1 0 0 0 0 2 0 1 0 1 1 2 2 2 2 0 0 0 0 1 1 1 0 1 0 1 2 0 2 2 0 0 2 2 1 1 1 1 1 2 1 1 0 0 0 0 1 1 2 1 2 0 0 0 0 1 0 0 0 0 1 1 2 0 0 2 0 0 0 1 1 0 0 0 2 0 0 1 0 1 0 2 0 0 0 1 1 0 2 1 0 0 2 0 0 1 1 1 1 0 1 0 0 0 0 1 1 0 2 0 0 0 0 0 0 1 0 1 2 1 1 1 0 0 1 1 0 0 0 1 2 0 1 1
128 0 1 1 0 0 0 1 1 0 0 0 1 1 1 1 0 1 1 1 0 2 0 2 2 0 0 2 2 0 2 0 1 1 1 0 2 1 0 0 1 0 1 1 0 1 1 0 1 1 1 0 1 1 1 1 0 1 1 1 1 1 1 0 0 0 0 0 0 0 0 0 1 2 1 2 2 1 1 0 1 0 2 0 1 0 0 1 2 2 1 1 2 0 0 0 0 0 0 0 0 2 0 0 1 1 2 0 0 0 0 0 2 2 2 2 2 0 1 0 1 0 1 1 0 1 1 0 0 0 1 1 0 0 0 0 0 0 1 0 0 0 0 0 0 0 0 0 0 0 0 0 0 0 1 1 1 0 0 2 1 1 1 2 1 2 0 0 1 2 1 0 0 2 0 0 0 0 0 0 0 0 0 0 2 2 0 0 0 0 1 0 0 1 1 0 1 1 0 1 1 0 0 1 2 0 1 2 0 0 2 2 1 0 0 2 0 0 2 0 0 0 0 2 0 0 1 2 0 1 0 0 0 0 2 0 0 2 0 2 0 0 2 2 2 0 0 0 0 0 0 0 1 1 1 1 1 1 0 0 0 0 0 0 0 0 0 0 2 0 0 2 0 1 0 0 1 0 0 0 0 2 0 0 1 1 0 2 2 2 2 2 0 1 2 1 0 1 0 2 1 1 2 0 0 1 0 0 0 1 0 2 0 1 1 0 0 0 1 0 1 2 1 1 1 0 1 0 0 1 0 1 0 0 0 0 0 0 2 0 0 0 2 0 0 0 0 0 0 2 0 0 1 1 0 2 2 0 0 0 0 0 2 0 2 1 0 0 1 0 1 1 0 0 1 0 0 1 1 1 0 2 0 0 1 1 0 0 0 0 0 1 1 0 2 0 0 1 1 1 0 1 1 1 1 0 1 1 0 0 0 1 0 0 1 2 1 0 0 0 0 0 1 1 2 2 1 0 2 0 2 0 0 0 0 0 0 1 0 0 1 1 2 0 0 0 0 0 1 0 0 0 0 2 1 1 0 1 1 1 0 0 0 0 0 1 1 2 2 0 0 0 2 2 0 0 0 0 2 1 0 1 0 2 1 0 1 0 2 0 1 1 1 1 2 0 0 0 0 2 0 2 0 2 0 0 1 0 0 0 0 0 0 0 1 1 0 0 0 2 1 1 2 2 0 1 1 1 0 2 1 1 0 0 1 2 1 0 2 0 1 2 1 1 1 0 2 1 2 2 1 1 0 2 0 1 1 0 0 0 0 0 1 1 0 1 1 0 0 0 0 1 0 0 1 0 1 1 0 2 0 0 1 1 0 0 0 1 0 0 0 0 0 0 0 0 0 0 0 1 0 2 2 1 0 2 0 0 1 1 2 1 0 0 2 0 0 1 0 0 0 0 0 0 0 1 1 2 0 0 1 1 0 0 2 0 1 0 0 1 2 2 0 1 1 1 1 1 0 1 1 2 1 2 0 0 0 2 2 0 0 0 1 1 1 1 0 2 1 0 0 1 0 0 0 0 2 1 1 0 1 1 2 2 0 2 0 0 2 0 1 1 0 2 1 1 0 1 0 0 0 0 0 1 0 1 1 2 2 0 2 2 1 0 0 1 0 1 0 0 0 0 2 2 0 0 0 0 0 0 0 0 0 2 0 0 1 1 0 2 0 1 0 0 1 0 1 0 0 1 0 1 0 0 0 0 0 0 2 1 0 1 2 0 0 0 2 1 1 1 2 1 0 1 1 0 0 1 1 1 0 1 0 0 0 2 0 2 2 2 0 2 2 1 1 0 0 1 0 1 2 0 0 0 1 0 2 0 1 1 2 0 1 1 1 0 2 1 2 2 1 1 0 2 2 2 2 1 0 0 0 2 0 0 0 0 0 1 2 0 0 0 0 1 0 0 1 2 2 0 1 1 1 2 0 1 0 0 0 0 2 2 0 0 0 0 0 0 1 0 0 0 0 2 0 2 0 1 2 2 2 2 2 0 0 1 0 2 1 2 0 0 0 1 2 0 2 2 0 0 0 1 1 1 2 0 0 0 1 1 1 0 0 0 1 1 1 0 1 1 0 1 1 1 1 1 2 1 0 0 0 1 1 1 2 0 1 1 1 1 1 1 1 2 1 1 0 0 0 0 1 0 0 1 1 1 1 0 0 2 0 0 0 0 2 0 0 0 0 0 2 0 0 1 1 0 0 0 0 1 1 0 0 0 0 0 1 0 0 2 0 0 0 1 1 0 0 1 1 0 1 1
129 1 2 0 0 1 1 2 2 0 0 1 0 0 0 0 0 0 0 0 0 2 0 2 2 0 1 2 2 1 1 1 1 1 0 1 1 1 0 1 1 0 0 1 1 1 2 0 0 2 0 1 1 1 1 1 0 0 0 1 0 1 2 2 0 0 0 1 1 0 0 1 1 2 1 2 2 1 1 0 0 0 1 0 2 0 0 0 2 2 0 0 1 1 1 2 0 0 0 1 0 2 0 0 0 0 2 2 2 0 0 2 0 2 0 2 2 0 0 0 2 0 0 2 0 2 0 0 0 0 0 0 1 1 0 0 0 0 0 0 1 0 0 0 0 0 0 0 1 1 1 0 0 0 0 0 0 1 0 1 0 0 1 2 0 1 1 0 2 2 0 2 1 1 1 1 1 0 0 0 0 0 0 0 0 0 1 2 2 2 0 2 0 0 1 0 0 2 0 0 0 1 0 1 2 0 2 0 2 1 0 1 1 0 1 1 0 0 0 1 1 1 0 1 0 0 1 0 0 0 0 0 0 0 2 0 0 2 0 1 0 0 2 1 1 0 0 0 0 0 0 0 1 1 1 2 0 1 0 0 0 0 0 1 0 0 0 1 0 0 0 1 1 1 0 0 1 1 2 0 1 1 1 1 1 0 2 1 1 2 0 0 0 2 2 1 0 1 0 1 0 0 0 0 0 0 1 0 0 2 0 2 0 2 2 0 1 0 0 0 2 2 2 1 1 0 1 0 1 1 0 2 0 0 0 0 0 1 1 0 0 0 2 1 0 1 0 0 0 1 0 0 0 1 1 0 1 0 0 1 1 1 1 0 1 1 0 1 2 1 1 1 0 0 0 0 0 0 0 2 2 0 0 0 1 1 0 0 0 0 0 0 1 0 2 1 1 1 1 1 1 0 1 1 1 0 0 1 0 0 0 0 0 0 1 2 1 1 0 0 0 2 1 1 1 2 1 0 2 0 2 0 0 1 0 1 0 1 0 0 1 1 1 2 0 2 0 0 1 0 0 1 0 2 1 0 1 0 0 0 0 0 0 1 0 1 1 2 2 0 1 1 1 1 1 0 1 0 1 1 2 0 0 2 2 0 0 0 2 0 2 1 1 1 1 0 1 1 1 0 0 2 2 0 2 0 1 0 2 0 2 0 0 1 1 1 1 2 0 2 1 2 2 2 0 1 0 0 1 1 2 0 0 0 1 1 1 0 1 1 1 1 1 1 1 1 0 0 2 2 1 1 2 1 1 2 1 0 2 0 0 0 2 2 1 0 0 0 1 0 0 2 1 0 0 1 1 0 0 1 1 0 0 0 0 0 0 1 1 1 0 0 0 0 1 0 0 1 0 0 0 2 1 0 0 1 2 1 1 1 0 0 0 1 0 0 1 0 0 0 0 0 0 0 1 0 1 2 0 0 1 1 1 0 1 2 2 0 0 2 0 0 0 0 1 1 1 0 0 1 0 2 0 0 2 1 0 2 2 0 0 0 1 0 1 1 1 2 0 0 0 0 1 0 1 0 1 1 1 1 1 1 2 2 2 0 1 0 1 1 1 0 0 1 0 0 0 1 0 0 0 0 0 2 0 2 0 1 2 0 1 2 0 1 0 1 0 1 1 1 0 1 0 1 1 0 0 1 0 0 0 0 0 2 0 0 1 0 0 1 0 0 0 0 1 1 2 0 0 0 0 0 0 1 0 1 0 0 0 0 0 0 2 0 0 1 2 1 0 0 0 0 2 2 0 1 0 1 2 0 0 0 0 0 0 1 1 1 1 2 0 2 2 1 2 0 1 1 0 1 2 0 0 0 2 0 1 1 1 1 1 0 1 2 1 0 2 1 2 2 2 1 0 2 2 0 0 2 0 0 0 2 1 1 1 1 0 1 2 1 1 1 0 0 0 0 0 1 0 1 2 1 1 2 0 1 0 0 0 0 1 1 0 0 0 0 0 0 2 0 0 0 0 0 0 1 0 0 2 1 1 1 0 0 0 2 0 1 0 2 1 2 1 1 1 0 1 2 0 1 0 0 1 1 1 1 0 1 0 1 1 0 0 0 1 1 2 2 2 1 1 1 0 0 0 2 2 2 0 0 0 2 1 2 1 0 0 1 1 0 0 0 1 0 0 1 0 0 0 0 1 0 0 2 0 0 2 0 0 0 1 0 0 1 1 0 0 0 1 0 1 0 0 0 0 0 1 0 0 0 0 0 0 2 0 1 1 2 0 2 2 0 0 0 0 0 0 0 1 0 1 0
130 1 2 0 1 0 0 1 1 1 0 0 0 1 1 1 0 1 1 1 1 1 0 0 1 0 0 2 2 0 2 1 2 2 2 1 2 2 0 1 1 0 1 1 0 1 0 1 1 1 0 1 1 0 1 0 1 0 0 1 0 0 1 0 0 1 0 1 0 1 0 1 2 1 2 1 1 2 2 0 2 0 2 0 2 0 0 0 0 2 0 0 1 0 0 2 0 1 1 2 1 2 0 0 0 0 2 0 2 2 0 2 1 2 0 2 1 0 1 0 1 0 2 0 0 0 2 1 2 2 0 0 0 0 0 0 0 0 0 0 1 0 0 0 1 0 0 0 0 0 0 0 0 0 0 0 0 0 1 0 0 0 0 1 1 1 1 1 0 1 1 0 0 2 0 0 0 0 0 0 0 0 2 2 0 0 2 2 1 1 1 2 0 0 1 1 0 2 0 0 0 0 0 1 2 0 1 1 1 0 1 1 0 0 0 2 0 0 0 1 0 0 0 1 0 0 0 1 1 0 0 0 0 0 0 0 0 2 0 2 0 0 1 2 2 0 0 0 1 1 0 0 1 1 1 1 0 0 0 0 0 0 1 0 0 0 0 0 0 0 0 1 1 1 0 0 0 0 1 0 0 1 1 1 0 0 1 2 1 2 1 1 1 2 2 1 1 1 0 0 0 0 2 1 1 0 1 0 1 1 0 0 0 2 2 0 0 1 0 0 0 1 2 0 1 0 1 0 1 1 0 1 1 1 0 0 0 2 0 0 0 0 2 2 0 1 0 1 1 2 0 0 2 0 0 1 1 0 0 0 0 0 1 1 1 0 0 2 2 1 0 0 1 0 0 1 0 1 1 2 0 1 0 0 0 0 0 0 0 1 0 0 0 0 1 0 0 0 1 1 0 1 0 0 0 0 1 1 0 0 1 1 0 0 2 2 0 0 0 0 0 0 0 2 1 1 1 0 0 0 0 0 0 2 1 0 1 1 0 0 1 0 0 0 0 0 0 1 2 0 0 0 0 2 1 0 1 1 0 2 1 0 0 0 0 1 1 2 2 0 0 0 2 2 1 1 0 0 2 1 1 1 0 0 0 0 0 1 1 0 1 1 0 0 1 0 1 1 1 1 0 2 1 1 1 0 1 0 1 0 0 0 0 1 0 2 1 1 1 2 1 2 2 2 0 2 2 0 1 1 1 0 0 0 0 0 0 0 2 1 1 1 0 0 0 1 0 1 1 1 1 1 0 0 2 2 2 1 1 0 0 0 2 2 0 0 0 1 1 1 0 1 2 0 0 2 2 1 0 2 0 0 1 1 0 0 1 2 1 1 0 0 0 0 0 1 0 0 0 0 0 2 0 1 1 2 0 0 0 0 1 0 0 2 0 1 1 1 0 1 1 1 0 0 0 1 1 2 0 0 1 1 0 0 2 0 2 0 0 2 0 1 0 0 1 2 2 2 0 1 1 1 1 1 1 0 0 2 2 0 0 0 1 1 1 1 0 2 1 1 0 1 0 0 1 0 2 0 2 0 0 1 2 1 2 2 1 0 2 0 0 1 0 1 0 0 0 2 2 2 0 2 0 1 1 2 1 1 1 0 1 1 0 1 1 1 0 1 0 0 0 0 1 2 1 0 1 0 1 1 0 0 0 2 0 0 2 0 0 0 0 0 0 0 0 1 1 0 0 0 0 0 0 0 0 2 1 0 1 0 0 0 1 0 1 0 2 1 1 1 0 0 1 1 1 1 1 1 2 0 0 1 0 0 1 1 0 2 0 2 0 0 2 0 1 0 0 0 0 1 1 0 0 0 0 1 0 0 0 2 2 0 2 2 2 0 2 2 2 2 1 1 1 2 2 0 0 1 1 0 0 2 1 1 1 1 1 2 2 0 2 2 0 0 0 0 1 0 0 0 2 2 2 0 1 0 1 0 0 0 1 2 0 0 0 0 0 0 2 0 0 0 0 1 0 2 0 0 2 1 1 1 2 0 0 0 0 2 0 2 0 0 0 1 2 0 2 2 0 0 0 2 1 0 2 0 1 1 1 2 2 0 0 0 0 2 2 0 1 0 0 0 0 0 0 2 2 1 1 1 0 2 0 1 0 0 0 2 2 0 0 0 0 0 0 0 1 0 0 0 1 0 1 0 1 1 1 1 0 1 1 0 0 0 1 1 1 1 1 0 1 0 0 0 0 0 0 0 0 0 0 0 0 1 0 0 1 0 0 2 0 0 0 0 0 0 1 0 1 0 0 0
131 0 1 1 0 0 0 1 1 1 0 0 0 0 0 0 0 1 0 0 0 2 0 2 2 0 0 1 1 1 2 0 0 0 0 0 2 1 0 2 1 1 0 0 0 0 0 1 1 1 0 0 0 0 1 0 1 0 2 0 0 0 2 1 1 1 1 0 1 1 0 1 2 2 1 2 2 2 2 0 2 0 2 0 1 0 0 0 2 2 0 0 0 0 0 1 0 1 1 2 1 2 1 0 1 1 2 0 0 0 1 2 0 2 0 2 2 0 0 0 2 0 1 1 1 0 0 1 2 1 0 0 1 1 0 0 0 1 0 0 0 0 1 0 1 0 0 0 0 0 1 0 0 0 0 0 0 1 1 0 0 0 2 1 0 1 0 1 0 0 0 0 0 2 0 0 0 0 0 0 0 2 1 2 1 0 2 1 1 1 0 1 0 0 1 0 1 2 0 0 0 2 0 1 2 0 1 0 0 0 0 1 1 1 0 2 0 0 1 0 1 1 0 2 0 0 0 2 1 2 0 0 0 0 2 0 0 2 0 2 0 0 2 1 1 0 0 0 0 0 0 0 0 1 1 2 0 2 0 1 0 0 0 0 0 0 0 1 1 0 0 2 2 2 1 1 0 0 2 0 0 0 0 1 1 0 1 1 1 2 2 2 2 2 2 0 1 1 1 1 0 0 2 0 0 0 0 2 1 2 0 2 0 1 1 1 0 0 0 0 0 1 1 2 1 0 1 0 2 0 0 0 0 0 0 0 0 1 1 0 0 0 1 1 0 2 0 0 1 0 1 1 1 0 1 0 0 0 0 1 1 2 0 0 0 0 0 1 2 0 1 1 1 1 1 0 0 0 0 1 1 2 0 0 1 1 0 1 1 0 0 1 0 0 2 1 1 0 0 1 0 1 0 1 0 1 0 2 0 0 0 1 0 0 2 2 0 1 0 0 0 0 0 1 1 1 0 0 0 1 0 0 0 2 1 0 0 1 0 1 2 0 0 0 2 2 1 0 1 0 0 0 0 2 2 2 0 2 1 1 1 0 0 0 0 2 0 2 2 0 0 0 2 2 0 2 0 0 2 1 1 2 0 0 0 1 0 0 2 0 0 2 0 1 1 0 1 2 2 0 0 2 2 0 2 1 2 0 0 1 0 0 1 0 1 1 0 0 0 2 1 2 2 2 0 0 0 1 0 2 0 0 0 1 2 1 2 1 1 0 2 2 2 1 2 0 2 2 1 1 0 1 0 2 1 2 1 1 0 0 0 0 1 2 1 0 0 1 1 0 1 1 1 0 0 0 0 0 0 2 0 0 1 1 0 0 1 1 1 1 0 1 1 0 2 0 1 1 1 1 1 1 0 0 0 2 0 0 0 0 1 0 1 1 1 1 1 1 1 0 0 0 0 0 0 1 1 2 0 0 1 1 0 0 1 1 2 0 0 0 1 0 0 0 1 0 1 1 0 1 0 1 0 1 0 0 0 0 0 0 0 0 1 0 1 2 2 1 1 1 0 1 0 1 0 0 2 1 2 0 2 0 2 2 2 2 1 1 1 1 0 1 0 1 1 1 0 2 1 1 0 0 0 1 1 2 2 2 2 1 2 1 0 1 0 1 0 1 2 0 0 0 0 2 1 0 1 0 0 0 0 0 0 2 0 0 2 0 1 1 0 0 0 0 0 0 0 0 0 0 0 0 0 0 0 1 0 0 2 1 0 0 1 0 1 0 2 1 1 1 1 0 0 0 0 1 1 2 2 0 1 0 1 1 1 1 0 1 0 1 1 1 2 1 1 0 0 0 1 1 1 0 0 0 0 2 1 0 0 0 0 0 1 1 1 0 1 1 2 1 1 1 2 1 1 2 1 1 1 1 0 0 2 0 0 0 0 0 1 1 1 1 0 1 0 0 1 1 1 0 1 1 0 2 0 0 0 0 0 0 1 1 0 0 0 0 1 0 1 0 1 0 0 2 0 2 0 1 2 1 2 2 2 0 0 2 0 2 0 1 1 1 1 1 2 0 2 0 0 1 0 1 2 2 2 1 1 1 0 1 0 0 0 0 1 1 2 1 2 0 0 0 0 1 0 0 1 2 0 0 1 1 0 1 0 0 0 2 2 0 0 0 1 0 0 1 0 0 0 0 2 0 0 2 1 0 1 1 0 0 1 1 0 1 1 1 1 0 2 0 1 0 0 0 0 0 0 2 2 0 0 0 0 1 0 0 1 1 1 2 0 0 1 0 0 1 0 0 1 0 2 0
132 1 1 2 0 1 1 0 1 1 0 1 0 1 1 1 0 2 0 0 0 1 0 2 2 0 0 1 2 2 1 2 1 1 1 1 1 2 0 1 2 1 0 0 0 0 1 0 1 1 1 1 0 0 2 1 0 0 0 0 0 0 2 2 1 1 1 1 2 0 0 1 1 2 1 2 1 1 1 0 1 0 2 1 1 0 1 1 2 2 1 1 2 1 0 1 0 0 0 2 0 1 1 0 0 0 2 0 0 0 0 2 1 2 2 2 2 0 1 0 2 1 2 0 1 0 1 1 2 2 0 1 0 0 1 0 1 0 0 0 0 0 0 0 1 0 0 0 0 0 0 1 0 0 0 0 0 2 1 1 1 1 1 2 0 1 1 1 2 2 0 0 2 0 1 1 2 0 0 0 0 1 0 0 0 0 2 0 0 0 1 0 0 1 1 1 1 2 0 1 0 0 0 1 2 0 1 0 1 0 1 1 1 0 1 1 1 0 0 0 1 1 0 1 0 1 1 0 0 0 0 0 1 2 0 0 0 2 0 1 0 1 2 2 2 0 0 0 0 0 0 1 1 0 0 2 0 1 0 1 0 0 0 0 1 0 0 0 1 0 1 1 1 2 0 0 0 1 2 0 0 0 0 0 1 1 0 1 1 1 1 1 0 2 1 0 0 1 1 2 1 0 2 2 0 1 1 2 1 1 0 1 0 1 1 0 1 0 0 0 2 2 1 1 0 0 1 0 1 0 0 1 0 0 0 0 0 1 1 1 1 1 2 2 0 2 0 0 1 0 0 0 1 0 1 0 1 0 0 1 1 1 1 0 1 0 1 1 1 0 0 0 0 0 1 0 0 0 0 1 1 0 0 0 1 1 0 0 0 1 1 0 1 0 2 0 0 0 1 1 0 1 0 2 0 1 0 0 0 0 0 0 0 0 1 1 0 0 0 0 0 0 0 1 1 2 1 0 1 0 0 0 0 2 0 1 0 0 0 0 1 1 2 2 1 2 1 0 1 0 0 0 0 2 1 1 0 1 1 1 1 0 0 0 1 2 0 2 2 0 0 0 0 0 0 1 0 1 1 1 1 1 0 1 1 0 0 0 2 0 2 2 0 2 2 0 1 0 0 0 1 2 1 1 1 0 1 0 2 0 0 0 0 0 0 1 0 0 1 1 0 2 1 1 0 1 0 0 1 1 1 0 0 0 0 0 1 1 2 0 1 1 1 1 1 0 0 2 1 1 0 1 0 1 1 1 1 1 1 1 1 0 0 1 1 0 0 0 0 0 0 0 0 0 0 0 1 1 0 2 0 1 2 2 0 0 1 2 0 0 0 0 1 0 0 0 0 1 1 0 0 1 1 0 0 0 2 0 1 0 0 0 0 0 2 0 0 0 0 0 0 0 0 0 0 0 1 2 0 0 2 2 0 1 2 0 0 0 0 1 2 0 2 2 0 0 1 1 0 1 1 1 1 1 0 0 0 2 1 0 0 0 1 1 0 1 0 2 0 0 1 0 0 0 0 1 1 2 2 0 2 0 2 2 1 2 1 0 1 0 2 0 0 0 0 0 0 2 1 1 1 1 0 1 0 1 1 2 2 0 0 0 0 0 0 0 0 2 1 0 0 0 0 2 2 1 0 0 1 1 0 0 1 2 1 1 0 0 0 0 0 0 1 0 0 1 1 1 0 0 0 0 0 0 0 1 0 0 2 0 1 2 2 0 0 0 2 0 2 2 1 0 0 0 0 1 1 0 0 1 0 0 1 1 1 1 0 2 1 2 0 1 2 0 0 2 0 0 0 0 1 0 1 0 0 0 0 0 1 0 1 0 2 2 2 0 2 2 1 1 1 1 0 2 2 0 0 1 1 0 1 2 0 0 0 1 0 0 1 1 1 1 0 0 0 0 1 0 0 0 2 2 1 1 1 0 1 0 1 1 1 2 0 0 0 1 0 0 1 0 0 0 0 1 0 2 0 2 2 1 1 1 1 0 0 1 1 1 1 2 0 1 1 0 2 1 2 2 0 0 0 2 0 0 1 1 0 0 0 1 0 0 0 0 1 1 1 0 0 0 0 0 0 1 0 1 2 0 0 0 0 2 0 2 0 0 0 0 2 1 0 0 2 0 0 0 0 0 0 0 2 0 0 2 1 0 1 0 0 0 2 0 0 1 2 1 1 0 2 2 0 0 0 0 0 1 0 1 1 0 0 0 0 0 1 0 0 1 0 1 0 1 0 0 0 0 0 1 1 1 1 1
133 0 1 1 0 0 0 1 1 1 0 1 0 1 1 1 1 2 2 2 2 2 0 0 0 1 1 1 1 2 0 1 1 1 1 2 1 1 0 1 2 1 0 1 0 1 0 0 1 1 0 0 1 1 1 1 0 1 1 0 0 0 0 0 2 1 2 0 1 0 0 1 2 2 2 2 2 0 0 0 0 0 2 0 1 0 0 1 2 2 1 1 1 0 1 1 0 0 0 0 0 2 0 0 1 1 2 0 0 0 0 1 1 2 2 2 2 0 1 0 2 0 1 1 0 0 1 0 0 0 0 0 0 0 0 0 0 0 0 0 2 0 0 0 2 0 0 0 1 1 1 0 0 0 1 1 0 1 1 1 1 1 1 2 1 2 2 0 0 1 0 1 2 0 0 0 0 2 0 2 0 2 1 1 0 0 2 0 0 0 0 0 1 1 1 0 2 2 0 0 0 0 0 2 2 0 1 0 1 0 0 1 0 0 0 2 0 0 2 1 0 0 0 2 0 0 0 2 0 1 0 0 0 0 1 0 0 2 0 1 1 0 1 1 1 0 0 0 1 1 1 1 2 0 0 0 0 1 0 0 0 0 0 1 0 0 0 0 1 0 0 1 1 2 0 0 0 1 1 0 0 0 0 0 1 1 1 1 1 2 1 1 0 1 2 0 0 2 0 2 1 0 1 0 0 0 0 0 1 1 0 2 0 1 1 0 0 0 1 0 0 1 2 0 1 0 1 0 0 0 0 1 0 0 0 0 0 2 0 2 1 1 1 2 0 1 0 0 1 1 0 0 1 1 0 2 2 0 0 0 1 1 2 0 2 1 1 1 2 0 1 1 0 0 0 1 0 0 0 0 0 2 0 0 1 1 0 0 0 2 0 1 0 0 1 0 0 1 1 1 0 1 1 1 1 0 0 0 0 0 0 1 0 0 0 1 1 0 0 1 1 1 0 2 1 2 1 0 0 1 0 1 1 0 1 1 0 1 0 0 1 1 0 0 2 2 1 0 2 0 0 1 0 2 1 0 1 1 1 0 0 0 0 0 1 2 0 2 2 1 1 1 1 1 0 0 0 0 2 1 1 2 0 1 0 1 0 0 2 0 2 2 1 1 0 0 0 0 1 0 0 2 2 0 0 0 0 0 0 0 0 1 0 1 0 2 1 1 0 1 0 2 2 2 0 0 0 2 0 2 0 2 0 0 1 0 0 1 2 2 0 1 0 0 0 0 1 2 0 0 0 0 0 1 1 1 1 0 1 0 0 0 2 2 0 0 0 0 2 0 0 0 1 0 0 1 2 0 0 0 0 0 1 1 0 0 1 2 1 1 0 2 1 2 2 1 1 1 1 0 0 1 0 1 0 2 1 0 1 2 2 0 1 1 0 1 1 1 1 0 0 0 0 1 1 0 1 0 0 0 1 1 1 0 0 0 2 0 0 1 1 1 1 2 0 1 1 1 0 1 1 1 0 0 1 1 0 2 2 1 0 1 1 0 2 2 1 2 0 0 1 0 0 1 0 1 1 0 2 0 2 0 2 2 1 2 1 1 2 0 2 0 0 1 2 2 0 2 0 2 1 1 0 1 1 2 1 2 2 0 0 0 0 0 0 0 0 1 1 0 0 0 0 2 1 1 1 0 1 1 0 0 1 1 2 2 2 0 1 1 0 0 0 0 0 0 0 0 0 0 0 0 0 2 0 1 2 0 2 1 0 1 1 0 0 1 2 0 2 2 0 0 2 0 0 0 1 1 0 1 1 0 0 0 0 1 1 2 1 1 1 1 2 1 1 0 0 0 0 0 0 0 0 0 0 1 1 0 0 0 0 0 0 0 0 0 2 2 1 1 1 1 0 2 2 0 0 2 0 0 0 2 1 0 0 0 0 0 1 1 1 1 0 0 0 0 0 0 0 0 2 2 2 1 1 0 1 1 0 0 2 2 0 0 0 0 1 0 2 0 0 0 2 1 0 1 0 0 2 1 2 2 1 0 0 1 1 2 0 2 0 2 0 2 2 0 2 1 0 0 0 1 0 0 2 1 1 1 0 0 0 0 0 0 0 1 1 0 1 0 0 0 0 0 1 1 1 1 0 0 0 0 1 2 1 0 1 1 1 1 0 0 2 0 0 1 0 1 1 1 0 0 0 1 1 0 2 1 1 1 1 0 0 0 1 1 1 0 2 0 0 0 0 1 1 0 0 1 1 0 0 0 0 0 0 0 0 1 0 2 1 0 0 1 0 0 1 0 1 2 1 2
134 0 2 0 0 0 0 1 1 1 0 0 1 1 0 0 0 0 1 1 1 1 0 2 2 0 0 0 1 0 0 2 2 2 0 1 2 2 0 0 2 0 2 2 0 0 0 0 1 1 0 0 0 0 2 1 2 0 0 0 0 0 2 1 0 0 0 1 2 0 0 0 2 2 1 2 2 0 0 0 0 0 2 0 1 0 0 0 1 1 0 0 0 0 0 1 1 0 0 0 0 2 0 0 0 0 2 1 1 0 1 2 0 0 2 2 2 0 1 0 2 0 2 0 0 0 2 2 2 2 0 0 0 0 0 0 0 1 0 0 1 0 0 0 2 0 0 0 0 0 0 0 0 0 0 0 1 1 2 0 0 0 1 1 1 1 1 0 0 0 0 1 0 2 0 0 0 0 0 0 0 0 1 1 0 0 1 0 0 0 1 1 1 0 2 0 2 2 1 1 1 1 1 1 2 0 1 1 1 0 1 1 1 0 0 2 0 1 0 0 1 1 1 2 0 1 1 1 1 1 0 0 0 0 1 0 0 2 0 0 0 1 2 2 2 0 0 0 0 0 0 0 1 0 0 0 0 2 0 1 0 0 0 1 0 0 0 0 1 0 1 1 1 2 0 0 0 2 2 0 2 0 1 1 1 0 1 0 1 2 1 1 1 2 2 1 0 0 1 2 1 0 2 2 2 2 0 1 0 1 0 2 0 1 1 0 2 0 1 0 0 1 2 2 0 0 0 0 1 0 0 1 0 0 0 0 0 1 1 0 0 0 2 2 0 0 0 0 0 1 1 1 0 2 0 2 2 0 0 1 1 2 2 0 2 0 1 2 2 1 0 0 0 0 0 1 0 1 1 2 1 0 1 1 1 1 0 0 0 1 0 1 1 1 2 1 0 1 1 0 0 2 0 1 1 0 0 1 1 1 0 1 0 0 0 1 0 0 0 0 0 0 1 1 1 2 0 1 1 1 0 0 0 2 0 2 0 0 0 0 2 0 1 1 1 2 0 0 1 0 0 1 0 2 2 2 0 1 1 1 1 0 0 0 0 1 1 1 1 0 1 1 1 1 0 0 0 0 0 0 1 1 0 1 0 1 0 0 2 0 2 2 1 1 1 0 1 0 1 0 0 2 2 0 2 0 2 1 0 0 0 1 0 1 0 1 0 1 1 2 1 2 1 1 0 1 1 0 1 1 1 0 0 1 1 0 1 1 2 1 1 1 0 0 1 1 0 1 1 1 1 1 0 1 1 1 1 0 1 1 1 0 0 2 0 2 2 1 0 1 0 0 1 0 0 0 0 1 0 2 0 0 2 2 0 1 2 0 0 0 0 2 0 0 0 0 0 0 0 0 0 2 2 0 0 0 2 0 0 0 0 0 0 0 0 0 0 1 0 0 0 0 0 0 0 0 1 2 0 0 0 0 0 0 1 0 2 0 0 1 1 1 1 1 0 2 2 1 0 0 1 1 1 1 0 0 0 2 2 2 1 1 1 0 1 2 0 2 1 1 0 1 1 1 0 0 1 1 0 1 1 0 2 1 2 0 2 1 2 0 2 0 0 1 0 0 0 1 1 1 1 0 0 2 0 2 1 1 1 0 0 0 0 0 0 2 0 2 0 0 0 0 0 2 1 0 0 0 1 1 1 1 0 2 1 0 2 0 2 2 1 0 1 0 2 0 2 0 0 0 0 0 0 0 0 0 0 0 2 0 0 1 2 0 1 1 2 0 2 2 0 1 0 1 1 0 2 1 1 0 1 0 0 0 0 1 1 2 1 1 0 1 2 1 1 0 0 0 0 1 1 0 0 0 2 0 1 0 2 0 2 0 0 0 0 0 1 1 1 1 1 1 0 2 2 0 0 1 1 0 0 1 2 0 0 0 0 1 2 0 1 1 0 0 1 1 0 0 0 1 1 1 2 1 1 0 1 0 0 0 1 2 0 0 0 0 2 0 2 0 0 0 0 0 0 2 1 0 2 0 1 1 1 0 0 1 0 1 1 2 0 1 1 1 2 0 2 0 1 0 0 1 1 1 2 1 0 1 0 0 0 0 0 0 1 1 1 1 2 0 0 0 0 0 0 2 2 0 1 1 0 2 0 1 0 0 1 1 2 0 0 0 1 1 0 0 0 0 0 0 1 0 1 0 0 0 0 1 0 1 1 0 0 0 1 0 0 0 2 0 0 0 0 1 1 1 1 0 0 0 0 0 0 1 0 0 2 0 0 0 0 0 0 1 0 0 0 0 0 1 1 1
135 0 2 0 0 0 0 1 1 1 0 1 2 2 0 0 0 1 2 1 1 2 0 2 2 0 1 1 1 0 1 1 2 2 1 0 2 2 0 1 1 0 0 1 0 0 0 0 1 1 1 2 1 0 1 0 1 0 1 0 1 1 2 2 0 1 1 0 1 0 0 1 2 2 1 2 2 2 2 0 2 0 2 0 0 0 0 0 0 2 0 0 1 1 0 1 0 1 1 2 1 1 1 1 0 0 2 2 2 0 0 2 1 2 0 2 1 0 2 0 0 0 1 1 0 1 1 2 2 2 0 0 0 0 0 0 0 0 2 0 1 0 0 0 2 0 0 0 0 0 1 1 0 0 0 0 0 1 0 0 0 0 1 0 0 0 1 1 0 1 0 1 0 2 0 1 1 1 1 0 0 1 0 0 0 0 1 1 0 0 0 1 0 0 1 0 1 2 0 1 1 1 0 1 2 0 2 1 1 0 1 1 1 0 0 2 0 0 2 0 0 1 1 2 0 0 0 1 0 1 0 0 0 0 0 0 0 2 0 2 0 0 2 1 1 0 0 1 1 1 1 1 0 1 1 1 0 0 0 0 0 0 0 0 0 0 0 0 1 0 2 1 0 0 0 0 0 0 2 0 0 0 0 0 1 1 1 1 1 2 0 1 1 2 2 0 1 0 0 2 1 0 2 1 1 1 0 1 1 2 0 2 0 2 2 0 0 0 0 0 1 1 1 1 0 0 0 0 1 1 0 1 0 0 0 0 0 0 2 0 0 1 2 2 0 1 0 1 1 0 1 1 0 2 0 1 1 0 0 1 1 1 1 0 1 0 0 2 2 0 0 0 1 1 1 0 0 1 0 2 0 2 0 0 2 1 0 1 1 1 0 0 0 0 1 0 0 0 2 1 0 1 1 1 0 1 1 2 0 0 0 1 0 0 2 2 0 1 0 0 0 1 1 1 1 1 1 0 2 0 2 0 0 1 1 0 1 1 0 1 0 2 2 1 1 2 1 1 1 0 0 0 0 2 0 0 0 2 2 1 0 0 0 1 0 1 1 2 2 0 1 1 2 2 0 0 0 0 2 1 1 1 0 0 0 1 0 0 1 0 1 1 2 1 1 0 1 0 0 1 1 2 1 1 1 0 2 0 0 0 0 2 0 0 1 1 0 1 1 2 1 2 2 2 1 0 0 1 1 1 1 1 0 1 1 0 0 1 1 2 1 1 2 2 2 0 2 0 2 2 0 1 0 2 0 0 0 1 1 0 0 0 2 2 0 0 0 1 2 0 1 0 1 0 0 1 1 2 0 2 0 0 1 1 0 0 2 1 0 0 0 1 0 1 2 0 1 1 1 0 0 1 1 1 0 1 1 0 2 2 0 0 0 1 0 1 0 1 1 0 0 0 1 1 0 0 2 2 0 0 1 1 1 0 0 0 2 1 0 1 0 0 0 1 0 2 2 1 1 1 1 2 2 2 0 0 0 1 1 0 0 0 0 1 1 1 0 2 0 0 1 0 1 0 0 1 0 0 2 0 1 1 1 1 1 1 1 1 2 0 2 0 1 1 1 0 0 2 0 2 1 1 0 1 1 2 1 2 2 0 1 1 0 0 0 0 0 1 1 0 0 0 1 2 1 0 0 0 0 0 0 0 0 2 0 0 1 0 1 2 1 1 0 0 1 0 1 0 0 0 0 0 0 0 0 2 1 0 1 0 0 1 2 0 0 1 2 1 0 0 1 1 0 0 0 0 1 0 0 1 0 1 0 0 0 0 1 1 0 2 0 1 2 1 1 0 0 1 0 1 1 0 0 0 0 2 1 0 2 0 2 0 1 1 1 0 2 2 2 2 2 2 1 2 2 2 2 1 0 1 0 1 1 1 1 1 0 1 2 0 0 1 0 0 0 0 0 1 0 1 1 0 1 1 2 0 1 0 0 0 1 2 0 1 1 0 0 0 0 0 0 0 0 2 0 2 0 0 2 2 2 2 2 0 0 0 0 1 0 1 1 2 1 1 0 0 0 2 0 0 0 1 1 1 1 1 0 0 0 1 1 0 0 0 1 1 1 1 1 0 1 0 1 2 1 1 1 0 0 0 0 1 0 2 0 0 0 1 2 0 0 0 2 1 0 0 1 2 1 0 1 0 2 0 1 0 0 1 1 1 0 0 0 0 2 1 1 0 2 1 0 2 1 0 0 2 0 0 0 0 0 0 0 0 0 0 0 0 0 1 0 0 1 1 1 0 0 1 2 0 1 1
136 0 1 2 1 0 0 1 2 0 0 0 0 2 2 2 0 2 2 1 1 1 0 1 1 1 1 1 1 2 0 0 1 1 0 0 2 1 1 0 1 0 0 1 0 0 0 0 0 2 0 1 1 0 1 1 0 1 1 1 1 1 1 1 0 0 0 1 0 0 1 0 0 2 0 2 2 2 2 0 2 0 2 0 0 0 1 0 2 2 0 0 0 0 1 1 0 1 1 1 1 2 2 0 0 0 2 0 0 0 0 1 1 2 1 2 2 0 1 0 1 0 0 2 0 1 0 1 2 1 0 0 0 0 0 0 1 0 0 0 1 0 0 0 0 1 0 0 0 0 0 0 0 0 0 0 1 1 1 0 0 0 2 2 1 2 1 1 1 1 0 0 1 1 1 0 0 1 1 0 0 0 0 0 0 0 2 1 0 0 1 1 1 1 1 1 2 2 0 1 1 0 0 1 2 0 2 0 0 0 1 0 0 0 0 2 1 0 1 0 1 1 0 2 0 1 1 0 0 0 0 0 0 0 2 0 0 2 0 0 1 1 2 2 2 0 1 0 1 1 0 0 1 0 0 2 1 1 0 1 0 0 0 1 0 0 0 0 1 1 1 1 0 2 0 0 0 0 1 0 0 1 0 0 0 2 0 2 1 2 2 1 1 2 2 0 1 0 0 1 1 0 1 0 0 1 0 0 0 0 1 0 0 0 0 0 0 0 1 0 0 0 2 1 1 0 1 0 2 0 0 2 0 0 0 0 0 1 1 1 1 1 0 1 0 2 0 1 2 1 1 1 0 0 2 0 1 0 0 0 0 0 2 0 2 1 1 1 2 0 0 0 0 0 0 0 0 0 0 1 0 0 0 0 0 0 0 0 0 1 0 0 1 0 2 1 1 2 0 0 0 0 0 1 0 1 0 0 0 0 1 0 1 1 1 2 0 1 0 1 1 1 1 1 0 1 1 0 2 0 1 1 1 0 0 0 0 2 0 1 1 1 2 0 0 0 0 0 2 0 0 0 0 2 1 0 0 2 2 2 1 0 1 0 0 2 0 2 2 0 1 1 2 2 1 1 1 0 1 0 1 2 0 0 0 2 0 0 2 0 1 2 0 1 1 0 0 1 1 1 0 2 0 2 0 0 0 0 0 0 0 0 0 0 1 1 0 1 1 1 1 2 2 1 0 1 0 1 0 2 0 0 0 1 1 0 1 0 2 2 1 0 2 2 2 0 2 2 0 2 0 0 0 1 1 0 0 1 0 1 1 0 1 2 0 1 1 0 0 0 0 2 1 0 0 1 1 1 0 2 0 0 2 2 0 0 2 1 0 0 0 1 0 0 1 0 0 0 0 0 0 2 1 1 0 2 0 0 2 2 0 0 1 1 1 1 1 1 1 0 0 0 0 0 1 1 1 2 0 0 0 2 1 0 2 2 2 0 0 2 0 1 0 1 0 1 1 1 0 0 1 2 0 1 0 0 0 1 1 0 0 0 2 0 2 2 1 2 1 0 0 1 0 0 2 0 2 0 1 0 1 0 2 2 1 1 1 0 2 0 2 0 1 1 0 0 0 2 0 0 0 1 0 0 0 2 0 2 1 0 0 0 0 0 0 1 0 2 0 0 0 0 0 2 2 1 0 0 0 0 0 0 0 2 0 0 1 0 1 2 1 1 1 0 2 0 2 1 0 0 0 0 0 0 0 0 1 0 2 0 0 2 2 1 0 0 2 0 2 2 0 0 0 1 0 0 0 0 0 2 0 2 0 0 1 1 0 1 1 2 0 2 2 0 1 0 0 2 0 0 2 0 0 0 0 1 0 0 1 0 1 0 2 1 1 0 1 2 2 1 0 0 2 2 2 1 1 1 0 1 0 1 1 0 0 0 0 1 2 1 1 1 0 0 0 0 0 0 0 0 2 2 1 1 1 0 0 0 0 0 2 2 1 0 1 1 0 0 1 0 0 0 1 1 0 1 0 0 1 1 2 2 1 0 0 1 0 1 1 1 0 1 2 1 2 0 2 2 0 0 0 2 1 0 2 1 0 0 0 0 0 0 1 1 1 1 1 1 2 0 0 0 1 2 0 1 1 1 0 0 2 0 0 2 0 0 0 1 1 0 0 0 1 1 0 1 0 0 0 0 1 0 0 2 0 0 2 0 0 1 0 1 0 0 1 1 1 0 1 0 0 0 0 0 0 2 0 1 1 0 0 0 0 0 0 0 0 0 0 1 0 0 0 0 0 0 0 0 1 1 1 1
137 1 0 2 0 0 0 2 2 0 0 2 0 1 1 1 0 1 0 0 0 2 0 2 2 0 0 0 1 2 0 1 1 2 0 0 2 1 1 0 0 0 2 2 0 0 0 0 2 1 0 0 0 0 2 0 0 1 1 0 1 1 2 1 0 0 0 0 2 1 0 1 0 2 0 2 2 0 0 0 0 0 2 0 1 0 0 0 2 2 0 0 2 2 0 1 0 1 0 2 0 1 0 0 1 0 2 0 0 0 1 2 0 2 0 2 2 0 0 0 2 0 0 2 0 2 0 1 2 1 0 0 0 0 0 0 0 0 0 0 1 0 0 0 1 0 1 0 0 0 0 0 1 0 1 0 1 0 0 1 1 1 1 2 1 1 1 1 0 1 1 0 2 0 0 1 1 1 0 1 0 2 1 1 1 1 1 0 0 0 1 0 0 0 1 0 1 2 0 2 2 0 0 2 2 0 2 0 1 0 0 2 1 0 0 2 0 0 1 2 0 0 1 1 0 1 2 1 0 1 0 0 0 0 2 0 0 2 0 2 0 0 1 2 2 0 0 0 0 0 0 0 1 0 0 1 0 1 1 1 1 1 1 0 0 0 1 1 1 0 1 1 1 2 0 0 0 0 1 0 0 0 0 1 1 0 1 2 1 2 1 1 1 2 2 0 1 1 0 0 0 0 2 1 1 0 0 2 1 1 0 1 0 2 2 0 2 0 0 0 0 2 2 2 1 0 0 0 0 1 0 2 0 0 0 0 0 0 2 0 0 0 2 1 1 0 1 1 1 1 1 0 0 0 2 0 0 0 0 1 1 1 1 1 1 0 1 0 2 0 2 2 1 1 1 0 0 0 0 1 0 1 0 0 1 0 0 1 1 0 0 0 0 0 2 0 1 1 1 1 0 1 0 2 1 1 0 0 0 0 0 0 0 0 0 1 1 1 0 0 0 1 0 1 0 1 0 0 2 2 0 0 1 1 1 2 0 2 0 0 0 2 1 0 1 1 0 0 0 0 0 0 0 2 0 0 0 1 1 1 1 0 2 0 0 0 2 2 2 1 1 1 2 2 1 0 0 0 2 0 2 1 1 2 1 0 0 1 2 0 1 2 1 2 1 0 0 1 2 0 0 2 2 0 2 0 2 0 1 0 0 0 1 1 1 2 1 0 1 1 0 2 1 1 0 1 0 0 1 1 1 0 0 1 1 0 1 0 2 1 0 1 1 0 1 1 0 1 1 1 0 0 0 2 1 0 0 0 2 0 0 0 0 1 0 1 1 0 1 0 0 1 0 0 0 0 0 0 0 0 1 0 0 0 0 0 0 1 0 0 0 2 0 0 1 0 0 1 1 0 0 2 2 0 1 1 1 0 2 2 0 0 0 1 0 1 0 0 0 0 0 0 0 0 1 0 2 2 0 0 0 0 0 1 2 0 2 1 0 1 1 0 2 2 0 0 0 1 0 0 1 2 1 1 0 0 0 2 2 0 0 0 1 1 1 1 0 2 0 0 1 0 0 0 1 1 1 2 1 1 2 0 1 1 1 1 0 1 2 0 1 1 0 2 2 2 0 2 1 1 0 1 0 1 1 2 1 2 0 1 1 1 0 1 0 0 0 0 1 0 0 0 0 1 1 0 0 0 1 1 0 0 0 2 1 0 0 0 1 1 0 0 0 0 1 1 1 1 0 0 0 0 0 0 1 0 0 0 2 0 0 2 2 0 0 2 2 1 1 1 1 0 0 2 1 0 1 1 0 2 0 1 1 1 1 1 0 2 1 1 1 1 2 0 1 1 0 1 0 0 1 0 0 0 1 1 0 0 0 0 0 0 1 1 1 0 1 2 2 2 2 2 1 2 1 0 0 2 1 0 0 1 0 1 1 1 0 0 0 0 0 0 0 0 0 0 0 0 0 0 2 2 1 1 0 0 0 0 0 0 0 1 0 0 0 0 0 0 1 0 0 0 0 0 0 2 1 2 2 2 2 2 2 0 0 0 0 1 0 1 2 2 1 1 2 1 2 2 0 0 0 1 2 2 1 1 0 0 0 1 0 0 0 0 0 1 1 0 1 1 0 1 1 1 0 0 1 0 1 1 0 0 0 0 0 0 1 1 2 0 0 0 2 0 0 0 1 0 0 0 1 0 0 1 1 1 1 1 1 1 1 0 0 0 0 2 2 0 1 0 0 1 0 0 0 0 1 2 2 0 0 0 0 0 0 0 0 0 1 2 0 0 1 0 0 0 0 0 0 0 2 2
138 1 0 2 1 0 0 0 0 2 0 0 0 0 0 0 0 2 0 0 0 1 0 2 2 0 0 2 1 1 1 0 0 0 0 1 1 2 0 2 0 1 1 1 0 1 0 0 2 0 0 0 0 0 1 1 2 0 0 2 0 0 0 1 0 0 0 2 1 0 0 1 1 1 1 1 1 1 1 0 1 0 2 0 0 1 0 0 1 1 0 0 1 0 0 2 0 1 1 2 0 1 1 0 1 1 2 1 1 0 0 1 0 2 0 2 1 0 0 0 2 0 2 0 0 1 0 0 2 0 1 1 0 0 0 0 0 1 0 0 2 0 1 0 1 0 0 0 1 1 1 0 0 1 0 0 1 0 0 0 0 0 1 2 0 2 2 1 0 0 0 1 1 1 0 2 2 0 0 0 0 0 1 1 1 1 1 1 0 0 1 1 0 0 0 1 1 2 0 0 0 1 0 1 2 0 1 0 0 0 1 1 1 1 0 2 0 0 2 1 1 1 0 1 0 0 1 1 0 1 0 0 0 0 0 0 0 2 0 1 0 1 2 2 2 0 0 0 0 0 0 0 1 1 1 2 1 2 2 2 2 2 0 0 1 1 0 0 0 0 2 1 2 2 0 1 1 1 0 0 0 1 0 0 0 0 0 2 0 2 1 0 1 2 2 1 1 0 0 0 1 0 2 0 0 1 0 0 0 0 2 1 0 2 2 1 1 0 1 0 0 1 1 1 1 0 1 0 0 2 0 1 0 0 0 0 0 1 1 0 0 0 1 2 1 1 0 0 0 1 2 2 0 1 1 1 2 0 0 1 1 1 1 1 1 1 1 1 2 0 0 0 0 0 1 0 0 1 1 2 1 0 0 0 0 0 0 0 0 0 0 0 0 0 1 0 0 0 0 0 0 0 0 2 0 1 1 0 0 0 0 0 0 0 0 1 0 0 1 0 1 1 1 2 1 2 1 0 1 0 1 0 0 2 0 2 0 0 0 0 0 2 1 0 0 0 0 0 2 0 0 0 0 2 0 0 0 2 2 1 1 0 0 0 0 2 0 2 2 1 1 1 1 1 1 1 1 0 1 2 1 1 0 0 0 0 0 1 2 0 1 2 1 2 1 0 1 0 1 1 0 2 2 0 2 0 2 0 0 0 0 0 1 0 1 0 0 0 1 1 0 2 2 2 0 1 0 0 1 1 2 0 0 2 2 0 1 1 2 0 2 1 2 1 1 1 1 0 2 2 0 1 0 1 2 1 1 1 1 0 0 0 1 2 1 0 0 0 1 0 0 0 0 0 0 0 0 0 0 1 0 0 1 1 0 0 0 1 1 1 0 0 0 0 0 0 0 0 0 0 0 0 2 0 0 1 1 1 1 1 0 0 0 0 0 0 0 1 1 0 0 0 0 0 1 0 1 0 0 0 2 2 1 0 2 1 2 0 0 2 2 1 0 0 2 1 1 1 0 2 0 1 1 1 0 0 0 2 2 0 0 0 0 0 0 2 0 1 2 1 0 2 0 0 1 1 1 0 2 0 0 0 1 2 0 1 0 1 1 0 1 1 0 2 2 2 0 1 1 1 0 1 0 1 0 1 1 2 1 0 0 0 0 1 0 1 0 1 0 0 0 0 0 1 1 1 0 0 1 1 0 0 0 2 0 0 0 0 1 1 0 0 0 0 0 1 1 1 1 1 0 1 0 0 0 1 1 0 2 0 0 2 2 0 0 1 2 1 1 1 0 0 0 0 0 0 2 1 0 2 0 2 0 0 0 2 0 1 1 2 0 2 1 1 2 0 1 0 1 1 1 0 0 0 0 1 0 1 1 0 0 0 1 1 1 0 1 1 0 0 0 0 0 2 2 1 1 1 0 0 0 2 1 0 0 1 0 2 1 0 0 0 1 1 0 0 1 0 0 0 2 2 0 2 0 0 0 0 0 0 1 1 0 0 0 0 1 0 1 0 0 0 0 1 0 1 1 1 1 1 2 2 0 0 0 2 0 1 1 1 0 1 1 1 1 0 1 2 0 1 0 2 1 1 2 1 0 1 1 2 2 0 1 1 2 1 1 0 1 0 0 0 1 1 1 0 1 1 0 0 0 2 0 2 0 0 0 2 2 0 1 1 1 2 2 0 0 0 0 0 2 0 2 0 0 0 0 0 0 1 1 0 0 0 0 1 1 0 1 0 1 0 0 1 1 1 1 1 1 0 0 0 0 0 0 0 0 1 1 1 1 0 0 0 0 1 0 1 2 1 2 1
139 0 0 2 0 0 0 0 0 2 0 0 1 2 2 2 0 0 2 0 0 1 1 2 2 0 0 1 2 0 1 2 1 1 1 1 1 1 0 0 2 0 2 2 0 0 1 0 2 0 0 0 2 0 0 1 1 0 0 2 0 0 2 1 0 0 0 0 2 0 0 1 2 1 1 1 1 2 2 1 1 0 1 1 2 0 0 0 1 1 0 0 1 0 0 1 0 0 0 1 0 2 1 0 0 0 1 0 0 0 0 2 1 2 1 2 2 0 0 0 2 0 1 1 0 0 1 1 1 0 0 0 1 2 0 0 0 0 0 0 0 0 1 0 1 0 0 0 0 0 0 0 1 0 0 0 1 2 1 0 0 0 2 2 0 2 0 1 1 2 1 0 1 1 0 0 0 1 0 1 0 1 0 1 1 0 2 2 2 2 0 2 0 0 0 1 2 2 0 0 0 1 1 1 2 0 2 1 1 0 2 2 2 0 0 2 1 0 1 1 0 0 0 2 0 0 0 2 0 2 0 0 0 0 2 0 0 2 0 2 0 0 1 2 2 0 0 0 0 0 0 0 0 1 1 1 0 0 0 0 0 0 0 1 1 1 2 1 2 1 0 2 2 2 0 0 1 0 2 0 0 1 0 0 0 0 0 1 1 2 1 2 1 2 1 1 0 1 1 2 1 0 1 1 0 0 0 0 0 1 1 2 0 1 1 0 1 1 0 0 1 2 1 1 0 0 0 0 1 0 0 2 0 0 0 0 0 1 1 1 1 1 2 2 1 1 0 0 1 1 0 0 0 0 1 0 1 0 0 1 1 1 2 0 2 1 1 0 1 0 1 1 0 0 0 0 0 0 0 1 0 2 0 0 1 0 0 0 0 0 0 1 0 0 1 0 0 0 0 0 0 0 0 2 0 2 0 1 1 1 0 1 0 0 2 2 0 0 0 0 0 0 1 1 1 2 1 0 2 0 2 0 1 0 1 0 0 0 0 0 1 1 1 0 1 1 0 0 2 0 0 0 0 2 0 0 0 2 0 2 1 0 1 0 0 1 1 1 1 0 1 1 1 1 2 0 2 0 1 1 0 2 0 0 0 0 0 0 2 0 1 2 0 2 0 0 2 1 1 1 0 2 2 1 1 1 1 1 0 0 0 1 1 0 2 0 0 0 0 0 0 2 2 2 0 0 0 1 0 2 1 1 0 0 1 0 1 1 0 1 0 1 2 2 2 1 1 0 2 2 0 1 0 2 2 0 0 1 2 0 0 0 0 0 0 0 0 0 1 0 0 1 1 0 0 1 1 1 0 2 0 0 1 0 1 0 0 2 1 1 0 1 1 0 0 0 0 1 1 1 0 1 0 0 0 2 2 0 2 1 0 0 1 1 0 1 1 2 0 1 0 1 0 0 0 2 0 1 0 0 0 0 2 0 2 1 2 0 0 2 0 2 2 2 0 1 2 1 0 2 0 1 0 1 0 0 0 2 2 0 0 0 1 0 2 2 1 2 1 0 1 1 2 0 0 0 2 0 1 0 0 1 2 1 2 1 2 0 2 0 2 0 0 1 0 0 0 1 1 1 0 2 0 1 2 2 0 1 2 0 1 0 0 0 1 1 0 2 1 0 0 0 0 2 2 0 0 0 1 1 1 1 0 2 0 0 0 0 0 2 0 1 0 0 0 1 1 1 0 0 0 0 0 0 0 2 0 0 2 0 0 2 2 0 0 1 2 0 2 2 1 1 0 0 0 0 1 2 2 0 2 0 1 1 1 0 1 2 0 0 1 0 1 1 2 0 1 0 0 0 0 0 0 0 0 1 1 1 2 0 1 0 0 0 0 1 2 0 2 2 2 2 1 2 2 0 0 2 0 0 0 2 0 1 1 1 1 1 1 0 0 1 0 0 0 0 0 0 0 0 2 2 1 1 1 0 1 2 0 0 1 2 1 0 1 1 0 0 0 0 0 0 0 1 0 2 0 1 2 2 2 2 1 0 0 1 0 2 0 1 1 2 0 1 2 1 0 2 0 0 2 2 1 1 2 1 0 1 0 0 0 0 0 0 2 1 2 1 1 0 1 0 0 0 0 1 2 1 0 0 0 1 0 2 0 0 0 1 1 0 0 1 1 0 0 0 0 1 1 0 1 0 2 0 0 0 0 0 0 0 1 0 1 0 1 1 2 0 1 0 0 0 1 0 0 2 0 0 2 0 0 0 0 1 0 0 1 0 1 1 0 0 0 0 0 0 0 0 0 0 2 1
140 1 1 1 0 1 1 1 1 0 0 0 1 1 0 0 0 2 2 1 1 2 0 0 0 0 1 1 1 1 2 0 2 2 0 0 2 1 1 0 2 1 0 0 0 0 0 1 0 2 1 1 0 0 2 1 1 0 1 1 0 0 1 1 1 1 1 2 2 0 0 2 1 2 0 2 2 0 0 0 0 0 2 0 2 0 0 0 2 2 0 0 0 0 0 1 0 0 0 2 0 1 2 0 0 0 2 0 0 0 0 0 0 1 1 2 2 0 2 0 2 0 1 1 0 1 0 0 0 0 0 0 0 0 0 0 0 0 0 0 1 0 0 0 1 0 0 0 0 0 0 0 0 0 0 0 1 1 0 1 1 1 2 1 1 1 1 1 1 1 0 0 1 1 0 1 1 1 0 1 0 2 1 1 1 1 1 1 0 0 0 0 0 1 2 0 2 2 0 0 0 0 1 2 2 0 2 1 1 0 1 0 2 0 0 2 0 0 1 2 0 0 0 1 0 1 0 0 0 0 1 1 0 0 1 0 0 2 0 2 0 0 2 2 2 0 0 0 0 0 0 0 2 1 1 1 0 2 0 1 0 0 1 1 0 0 0 0 0 0 0 1 0 0 0 1 0 1 1 0 1 0 2 2 0 0 2 2 0 2 1 0 1 1 2 0 1 1 0 2 2 0 2 1 1 0 0 0 0 0 0 0 0 1 1 1 0 0 1 0 1 2 2 1 0 0 0 0 0 2 0 1 0 0 0 0 0 0 2 1 1 1 2 1 1 1 0 0 1 0 0 0 1 0 1 1 1 0 0 1 1 1 1 0 1 0 0 2 2 0 0 0 0 0 1 0 0 1 1 2 0 0 0 0 1 2 0 0 0 0 1 2 2 0 2 2 2 0 0 0 0 0 1 1 0 1 1 0 0 0 0 0 0 0 0 1 1 1 0 0 0 1 0 0 0 1 0 0 1 0 1 0 0 1 1 1 0 1 1 0 1 0 2 2 0 2 0 1 1 0 0 1 0 1 1 0 1 1 1 1 1 0 0 0 0 1 1 2 2 1 1 1 1 1 2 0 1 0 2 1 1 1 0 1 1 0 0 0 2 0 1 0 0 0 0 0 0 2 2 0 0 2 2 0 2 0 2 0 1 0 0 0 1 0 2 0 0 0 1 2 1 1 2 2 1 0 0 0 2 1 2 0 0 2 2 0 1 0 2 1 1 1 2 1 2 0 1 2 0 0 0 0 0 2 0 0 0 1 0 0 0 0 0 1 0 1 1 2 0 2 0 2 1 0 0 1 1 1 0 1 1 1 1 0 0 0 0 0 0 0 0 0 2 0 1 0 0 0 0 0 0 2 1 0 0 2 1 0 1 1 0 0 0 1 0 1 1 1 0 1 0 0 0 1 1 0 0 2 0 0 0 0 1 0 1 1 1 0 0 2 1 2 0 1 0 2 2 1 0 0 1 2 1 0 1 0 0 2 1 1 1 0 0 0 1 2 1 1 2 1 0 2 0 0 0 1 1 1 2 0 1 0 2 2 2 0 2 1 0 0 2 0 0 1 0 0 0 2 2 2 0 2 0 0 1 1 1 1 1 0 0 0 0 1 0 0 0 1 1 0 0 0 1 2 0 1 1 0 0 0 0 0 0 1 2 1 1 0 0 0 0 0 0 0 0 0 0 1 0 0 0 0 0 0 0 0 1 0 1 0 1 1 2 0 0 0 2 0 1 1 0 0 0 1 1 0 1 1 1 1 1 2 0 0 1 0 0 2 0 2 0 0 2 0 0 1 0 0 0 1 1 0 0 0 0 2 1 1 1 0 1 1 1 1 1 0 2 2 2 2 0 1 1 1 1 2 1 1 1 1 0 0 0 0 0 2 1 1 1 1 1 1 0 0 0 0 1 1 1 0 1 1 0 2 0 0 0 0 0 0 1 1 0 0 0 0 1 0 2 0 0 0 0 2 0 1 0 1 2 2 2 2 2 0 0 0 1 2 0 1 1 1 0 2 2 0 2 1 0 0 0 1 1 0 1 2 0 1 0 0 0 0 0 0 0 2 2 1 2 1 0 1 0 1 1 1 2 1 1 1 0 2 0 1 0 0 0 1 1 0 0 0 0 0 0 2 0 0 0 0 1 1 0 0 1 1 2 0 0 0 1 1 0 1 2 0 0 0 1 0 1 1 1 0 0 0 0 1 1 0 0 0 0 1 0 0 1 0 0 2 0 0 0 0 0 0 0 0 1 0 0 0
141 1 1 1 1 0 0 0 0 1 0 1 0 0 0 0 0 2 0 0 0 1 0 1 2 0 0 2 2 0 2 0 2 2 1 0 2 1 0 1 1 0 1 1 1 1 0 0 1 1 1 1 1 1 1 1 0 1 1 0 1 1 1 0 0 0 0 1 0 0 0 1 1 2 0 2 2 1 1 0 1 0 1 1 1 0 0 0 1 2 0 0 1 0 0 2 0 2 2 2 2 2 1 0 1 1 2 1 1 0 0 2 0 0 2 2 2 1 2 0 2 1 1 1 0 1 1 2 2 2 0 0 0 0 1 0 0 0 1 0 1 0 0 0 0 0 0 0 0 0 0 0 1 0 0 1 1 1 0 1 0 0 1 1 1 2 0 1 0 0 0 1 2 0 1 2 1 0 0 0 0 1 1 1 1 1 1 1 0 0 1 1 1 1 1 1 2 2 1 1 0 1 0 1 2 0 2 0 1 0 0 2 1 0 1 1 0 0 1 2 0 0 1 1 0 1 2 1 0 1 0 0 0 0 0 0 0 2 0 1 0 0 2 1 2 1 1 0 0 0 0 0 1 1 1 2 0 2 1 1 1 1 0 0 0 0 1 0 1 0 0 2 0 2 0 0 0 0 2 0 0 0 0 0 1 1 1 1 1 2 1 1 0 1 2 0 0 0 0 0 1 0 2 2 1 0 1 1 0 0 1 0 0 2 2 0 0 0 0 0 0 1 0 2 1 0 1 0 1 2 0 1 0 0 0 0 0 1 1 2 1 2 2 2 0 0 0 0 1 0 1 1 0 1 1 1 1 0 0 0 0 0 2 0 2 0 0 0 1 0 1 1 0 0 0 0 0 1 1 2 0 1 0 0 2 1 0 0 0 1 0 0 1 0 2 2 2 1 1 1 0 1 1 0 0 0 0 1 1 1 0 1 0 0 1 2 1 0 1 0 1 1 0 2 1 1 1 0 1 0 2 0 0 2 0 0 1 0 0 0 1 1 2 1 0 1 0 0 1 0 0 1 0 1 1 0 1 1 0 2 1 0 0 1 0 0 2 1 1 0 1 1 2 2 2 0 1 0 1 1 1 2 0 2 1 0 0 1 1 0 1 1 1 0 0 0 0 0 0 0 1 2 1 1 1 0 1 0 1 0 0 1 0 0 1 1 0 0 1 2 1 2 2 1 0 0 0 0 1 2 0 1 0 0 1 0 0 0 1 2 0 0 1 1 2 0 2 0 2 2 1 1 0 2 1 1 0 0 2 0 0 0 0 2 2 0 0 0 1 0 0 1 1 0 1 1 2 2 0 2 0 0 1 0 1 0 0 2 1 1 0 2 1 0 0 2 1 0 0 0 0 1 1 1 0 2 0 0 1 1 0 0 1 2 0 0 1 1 1 0 0 0 0 1 1 0 0 0 0 0 2 2 0 1 1 0 1 0 0 2 0 0 0 0 2 0 0 1 0 1 0 0 1 1 0 0 0 2 2 0 0 0 1 0 1 1 1 2 0 0 0 1 0 0 0 0 2 0 1 0 1 1 2 2 1 2 1 1 2 0 2 0 1 2 1 1 1 2 1 1 0 2 0 1 1 2 1 2 2 0 1 1 0 0 0 1 1 1 2 0 1 0 1 2 1 0 1 0 0 0 0 0 0 1 2 2 1 0 0 0 0 0 1 0 0 1 1 0 1 1 1 1 0 0 0 1 0 0 2 2 0 0 2 0 0 1 2 0 2 2 0 1 0 0 0 0 0 0 0 2 0 2 0 0 1 1 1 1 0 1 0 1 2 0 0 0 0 1 0 1 2 0 0 0 2 1 0 0 0 2 2 0 1 1 1 0 1 2 2 2 1 2 1 2 2 1 0 2 0 0 0 2 0 0 0 2 1 1 2 1 1 2 0 0 0 1 1 0 0 0 2 2 0 2 0 1 0 0 0 0 2 2 0 0 0 0 2 1 1 0 0 0 0 2 0 1 0 0 0 0 2 2 2 0 0 0 1 2 0 1 2 2 1 0 0 0 0 1 0 0 0 2 0 0 1 2 0 2 0 0 0 0 0 0 1 1 2 0 2 0 0 0 0 2 0 0 0 1 0 0 1 2 0 2 0 0 0 1 2 1 0 0 2 0 0 0 0 0 0 1 1 1 0 2 1 0 1 0 0 1 1 0 0 1 2 0 0 0 2 0 0 0 0 0 0 0 1 0 1 0 1 1 0 0 0 0 0 0 0 2 0 0 0 0 0 0 1 1 2 0 1 0
142 0 1 1 1 0 0 1 1 1 0 1 0 1 1 1 1 2 2 2 1 1 0 2 2 0 1 2 2 0 2 0 1 0 0 0 2 1 0 0 2 0 0 0 0 0 0 0 1 0 0 0 0 1 0 0 0 1 2 0 0 1 1 1 0 0 0 1 2 0 1 2 1 2 1 2 2 1 1 1 0 0 2 0 0 0 0 1 2 2 1 1 1 1 0 2 0 1 1 2 1 2 2 0 0 0 2 1 1 0 0 1 0 2 0 2 2 0 2 0 1 0 1 1 1 0 0 0 1 1 1 1 0 2 2 2 0 1 0 0 2 0 0 0 0 0 0 2 2 2 0 1 0 0 0 2 0 0 1 1 1 1 2 2 1 1 2 0 0 1 0 0 0 2 1 1 0 0 0 0 0 0 1 1 0 0 2 1 0 0 2 1 0 0 0 0 1 2 0 0 0 1 0 1 2 0 2 0 1 0 1 1 1 0 0 2 0 0 2 1 1 1 0 2 0 1 1 1 0 1 0 0 0 0 1 0 0 2 0 1 0 1 2 1 1 0 0 0 1 1 1 1 2 0 0 0 0 1 0 1 0 0 0 1 0 0 0 0 2 0 0 2 1 2 0 1 0 1 2 0 1 0 1 1 0 1 0 2 0 2 2 1 1 2 1 0 1 1 0 2 2 0 2 1 0 1 0 0 2 2 0 0 0 2 2 0 2 0 1 0 0 2 1 0 2 0 2 0 0 0 0 2 1 1 1 1 1 1 1 1 2 1 2 1 0 2 0 0 1 2 0 0 1 0 1 1 1 0 0 0 1 1 2 0 2 1 0 0 2 0 2 2 0 0 0 0 0 0 0 1 1 0 0 0 1 0 0 0 0 0 0 1 0 0 1 0 0 0 1 1 0 1 1 1 1 0 1 0 0 0 1 1 0 0 1 2 1 0 0 0 0 0 0 2 2 2 1 0 1 0 1 0 1 0 1 1 0 1 0 1 1 1 2 1 0 1 0 0 1 0 0 0 0 2 1 1 0 2 2 2 1 1 1 0 0 1 1 2 2 1 2 2 2 2 2 0 1 0 2 0 1 1 0 1 1 0 0 1 2 1 1 2 0 1 1 0 1 0 1 0 0 2 2 0 2 1 2 1 1 0 0 0 0 0 0 1 0 1 0 1 1 2 2 2 0 1 1 0 1 1 1 0 0 1 1 0 0 1 0 0 1 2 1 1 1 1 1 1 1 1 0 0 0 2 0 0 0 0 1 1 0 0 0 0 0 0 0 0 1 0 0 1 0 0 1 0 1 0 0 0 1 0 1 0 1 1 1 1 1 1 1 0 0 0 0 0 0 0 0 0 0 2 1 0 0 2 1 0 1 1 1 0 0 0 2 0 0 2 1 0 0 0 0 1 1 1 0 1 0 0 0 0 0 1 1 0 1 1 0 0 1 1 0 2 0 1 0 2 0 0 2 2 1 0 0 0 0 2 1 1 1 0 0 2 0 0 0 0 2 2 0 2 0 1 0 0 2 1 2 0 2 0 2 1 2 2 0 0 2 0 1 1 0 2 1 1 0 1 0 1 1 0 0 1 0 2 0 1 1 0 1 1 0 1 0 0 0 2 1 0 0 0 0 2 2 2 0 1 0 0 0 0 0 2 0 0 1 0 0 1 1 1 1 0 1 0 1 1 0 1 0 1 0 0 0 0 0 0 2 0 0 0 1 0 1 0 2 1 1 1 1 0 0 1 0 1 2 1 1 0 1 0 1 1 1 1 0 2 0 1 1 0 1 0 0 0 0 1 0 0 1 0 0 0 1 1 1 0 0 0 1 1 2 2 1 0 2 1 1 0 0 1 0 2 2 0 0 0 1 0 0 1 0 1 1 2 1 0 0 0 0 0 0 0 0 0 0 0 0 1 1 1 0 2 0 0 0 1 0 0 2 2 0 0 1 1 1 0 1 0 0 0 0 1 0 1 0 0 1 0 1 1 2 1 0 1 0 1 1 0 1 1 0 1 1 0 1 1 0 0 0 1 2 2 1 1 0 0 0 0 0 0 0 0 1 1 2 1 2 0 1 0 0 1 0 0 1 2 0 0 0 2 0 1 1 0 1 2 2 0 0 0 0 1 0 2 0 1 0 1 1 0 2 0 0 0 0 1 0 0 1 1 0 2 2 0 0 0 1 1 1 0 0 0 0 1 0 0 0 0 0 0 0 1 0 0 2 1 0 2 1 0 0 1 0 0 0 0 1 0 1 1
143 0 0 2 0 1 1 1 1 1 0 0 1 1 0 0 0 0 1 0 0 0 0 1 1 0 0 0 1 0 1 1 2 2 0 2 2 1 0 0 2 0 1 2 0 1 1 0 0 1 1 1 0 0 1 0 0 0 1 1 0 1 1 0 0 0 0 1 2 0 0 0 2 1 2 1 1 1 1 0 1 0 2 0 2 0 0 1 2 2 1 1 0 0 0 1 1 0 0 0 0 2 2 0 1 1 2 1 1 0 1 2 0 1 0 1 1 0 1 0 1 0 1 1 0 1 1 1 2 2 0 0 0 0 0 0 0 0 0 0 0 0 0 0 1 0 0 0 0 0 0 0 0 2 0 0 1 1 1 2 0 1 2 2 1 2 1 1 0 0 0 1 2 0 0 2 2 0 0 0 0 0 1 1 1 1 1 1 0 0 0 1 1 1 0 1 2 2 0 1 1 0 0 2 2 1 2 0 1 0 0 0 1 0 0 2 0 0 2 1 0 0 0 2 0 0 0 1 0 1 0 0 0 0 1 0 0 2 0 1 0 0 2 2 2 0 0 0 0 0 0 0 1 0 0 2 1 2 2 2 2 2 0 0 1 0 0 0 1 1 0 2 0 1 0 0 0 0 2 0 0 0 0 0 1 1 1 0 0 1 0 0 0 2 2 0 0 0 0 2 2 0 2 2 1 1 0 0 0 0 0 0 0 1 1 0 0 0 2 0 0 2 1 0 1 0 1 0 1 2 0 0 2 1 1 1 1 0 2 1 1 1 2 2 1 0 1 1 1 0 0 0 1 0 1 0 1 0 0 0 0 1 1 0 1 0 0 0 1 0 1 1 0 0 0 0 0 1 1 1 1 0 0 0 0 0 0 0 0 1 0 0 0 0 1 0 0 1 0 0 0 0 1 1 1 0 0 1 0 0 0 0 0 0 1 1 0 0 0 1 1 1 1 2 0 2 1 0 2 0 2 0 0 1 1 0 0 0 0 0 1 1 1 1 1 2 0 0 1 0 0 0 0 2 1 1 0 2 1 1 1 0 1 0 0 1 1 2 2 1 0 0 1 1 0 1 0 1 2 0 1 0 1 2 1 0 0 1 2 0 2 2 1 1 1 0 1 1 1 1 1 1 0 2 0 0 0 0 1 0 0 0 0 1 0 1 0 0 0 2 1 2 2 2 1 2 1 0 0 2 0 0 0 1 1 1 1 0 2 1 1 1 0 0 1 1 1 1 1 1 0 0 0 2 0 1 0 0 1 0 0 0 1 2 1 0 0 0 1 0 0 1 1 0 0 1 1 2 0 2 0 0 1 0 1 1 1 2 2 2 1 0 0 0 0 0 0 1 1 0 0 1 1 0 0 1 0 0 2 2 0 0 1 1 0 1 2 2 1 1 1 1 0 0 0 0 2 1 0 0 2 2 1 0 2 0 2 0 0 2 1 2 0 0 2 2 1 1 0 1 0 2 2 0 0 0 0 2 2 0 0 0 0 1 0 1 0 2 1 1 1 1 0 0 1 0 2 1 2 0 1 2 2 2 2 2 2 0 1 1 2 0 0 1 0 1 0 2 0 2 1 1 0 0 0 0 1 2 2 0 0 0 0 0 0 0 0 0 0 0 1 0 1 2 2 1 1 0 1 1 1 1 0 2 1 0 2 0 1 1 1 0 0 1 1 0 1 0 0 0 0 0 0 0 0 1 0 0 1 0 0 1 2 0 0 0 2 1 0 0 0 0 1 1 1 0 2 0 0 2 0 1 0 1 0 1 1 2 0 0 1 0 2 0 2 0 0 0 0 1 0 0 0 0 0 0 0 1 1 0 0 0 1 1 1 0 1 2 1 1 0 1 1 2 1 2 1 2 1 0 1 2 0 0 0 0 0 1 1 1 1 1 0 0 0 0 0 1 0 0 1 1 1 1 0 0 0 1 0 0 2 2 1 0 1 1 1 0 2 0 0 0 0 1 0 2 0 0 1 1 2 1 1 0 0 1 1 2 0 2 0 2 1 1 1 0 1 1 0 0 0 1 2 2 2 0 1 1 0 1 0 0 0 0 0 1 1 0 1 0 0 0 0 0 0 0 0 1 1 1 0 2 0 1 0 0 0 1 2 0 0 0 2 2 2 0 1 0 0 0 1 0 1 1 1 0 1 0 1 1 1 0 1 0 1 2 2 0 1 0 0 0 0 0 0 1 0 0 0 0 0 0 0 2 0 0 2 0 1 2 0 0 0 0 0 0 0 0 0 0 1 2
144 1 1 1 1 0 0 1 1 1 0 1 1 2 2 2 0 1 1 0 0 1 1 2 2 0 0 1 1 2 1 0 2 2 0 2 1 1 0 0 1 0 0 0 0 0 0 0 2 0 0 1 2 1 0 0 1 0 1 0 1 1 1 0 1 1 1 1 1 0 1 1 1 2 1 2 2 0 0 0 0 0 1 1 1 0 0 0 1 1 0 0 1 1 0 1 0 1 1 1 1 2 1 0 1 1 2 2 2 0 0 2 1 1 0 0 0 0 0 0 2 0 1 1 0 1 1 0 1 1 0 0 0 0 0 0 0 1 0 0 1 0 0 0 0 0 0 0 0 0 0 0 0 0 0 0 0 1 0 1 2 2 1 2 1 2 1 0 1 2 0 2 0 2 1 2 1 1 0 1 0 1 1 1 0 0 2 1 0 0 0 1 1 1 1 1 2 2 0 1 1 0 0 1 2 0 2 0 1 1 0 0 1 0 0 2 0 1 1 1 0 0 2 2 0 2 2 2 1 2 0 0 0 1 1 0 0 2 0 2 0 0 2 1 1 0 0 0 1 1 1 1 1 0 0 0 0 1 0 0 0 0 0 0 0 0 0 0 1 0 0 2 1 2 0 1 0 0 2 0 0 0 0 0 0 1 0 1 1 2 1 1 1 1 2 0 1 1 1 0 1 0 0 0 0 1 0 0 0 2 0 2 0 2 2 0 1 1 0 0 0 2 1 2 2 0 1 0 2 1 0 0 0 1 0 0 0 0 2 1 2 1 2 2 0 1 2 0 0 1 0 0 0 0 2 0 0 0 0 0 1 1 2 0 2 0 1 1 1 0 0 0 0 0 1 1 0 1 1 1 0 1 0 0 0 1 0 0 0 1 0 0 1 0 2 1 1 1 1 1 0 1 0 2 1 1 0 0 0 0 0 1 0 0 0 1 1 0 1 0 1 1 0 1 2 1 1 0 2 1 1 0 0 0 2 0 0 0 0 0 0 1 2 1 0 1 0 0 0 2 2 0 0 2 1 0 1 2 1 1 1 0 0 1 0 1 1 2 2 1 0 0 1 1 0 0 0 0 2 0 2 2 0 2 1 1 0 1 2 0 2 2 0 1 0 0 1 1 1 1 0 2 0 2 0 0 1 1 1 0 0 0 1 0 1 0 0 0 2 1 0 2 2 2 0 1 0 2 0 2 0 2 0 1 1 1 1 0 1 0 2 2 0 1 2 0 2 2 0 0 0 0 0 1 1 1 1 0 2 0 0 0 0 0 0 0 0 1 0 1 0 1 1 0 0 1 1 1 1 2 0 0 1 1 0 0 1 1 1 1 0 2 1 0 0 0 1 1 1 0 0 2 2 0 0 1 1 0 0 0 0 0 0 0 2 0 0 2 1 0 0 0 0 1 1 1 0 2 0 0 1 1 0 1 2 0 0 1 0 0 1 1 0 1 0 2 2 0 0 0 0 2 0 0 1 1 0 2 2 0 0 0 1 1 1 1 0 2 0 0 1 0 1 0 0 1 0 2 1 1 2 0 2 0 1 1 1 0 1 0 2 0 0 2 2 1 1 1 0 0 0 0 0 2 0 2 0 2 2 0 0 0 1 0 1 1 0 1 1 0 0 0 1 2 2 0 0 2 0 0 0 0 1 1 1 1 1 0 1 1 1 0 0 0 1 1 2 0 0 0 0 0 0 0 0 0 1 0 1 0 0 0 2 0 0 0 2 0 2 2 1 0 1 1 1 0 1 0 1 0 0 0 0 0 0 1 0 1 1 2 0 2 2 0 1 0 0 0 0 1 1 0 0 0 0 2 1 0 0 1 1 0 2 1 1 0 1 2 2 2 1 2 2 2 2 0 0 1 1 0 1 2 1 0 0 0 0 0 0 0 0 0 0 0 0 0 1 2 1 0 1 1 1 2 0 1 0 1 0 0 2 2 0 0 0 1 1 0 0 0 1 0 0 1 0 1 0 1 2 1 2 2 2 0 0 0 0 1 0 1 1 1 0 2 2 0 2 2 0 0 0 2 2 2 2 1 0 1 0 2 0 0 0 0 2 1 1 0 1 0 0 0 1 1 0 1 1 1 0 1 0 2 0 1 0 0 0 0 1 0 0 0 2 1 0 0 1 2 1 1 0 0 1 1 0 0 1 1 0 0 1 1 0 2 2 1 1 0 0 0 1 0 0 1 1 0 2 0 1 0 1 1 0 0 1 0 0 0 0 1 0 0 0 1 1 0 1 0 0 1 1 1
145 1 1 1 0 0 0 2 2 0 0 1 0 0 0 0 0 2 1 0 0 2 0 1 1 1 2 2 2 0 2 0 2 2 1 1 1 1 1 0 0 0 1 1 0 1 1 0 2 0 0 0 1 0 1 0 1 0 1 0 1 2 0 0 1 1 1 0 1 0 1 1 1 2 1 2 2 2 1 1 0 0 1 1 2 0 0 1 2 2 1 1 1 1 1 2 0 0 0 2 0 1 1 0 0 0 2 1 1 0 0 1 1 1 2 2 2 0 0 0 2 0 1 1 0 1 1 0 2 1 1 1 0 0 0 0 0 0 0 0 1 0 0 0 1 0 1 0 0 0 0 0 1 0 0 1 1 0 0 1 0 0 1 2 0 1 1 1 1 1 0 1 1 1 0 0 0 1 0 0 1 1 0 0 0 0 2 2 1 0 1 0 0 1 1 1 1 1 0 0 0 1 0 0 2 0 0 0 1 0 2 2 1 0 0 2 1 0 1 1 1 1 1 2 0 1 1 1 1 1 0 0 0 1 2 1 1 2 0 2 0 0 2 2 2 0 0 0 0 1 0 0 0 0 0 2 2 2 0 0 0 0 0 1 0 0 0 1 1 0 1 2 0 0 1 1 0 0 1 0 0 1 0 0 0 0 0 1 1 2 0 0 1 2 2 1 0 2 0 2 2 1 2 1 1 1 0 0 1 1 1 1 0 1 1 0 0 0 1 0 0 1 2 1 0 0 0 1 0 1 0 2 0 0 0 0 0 0 2 2 1 1 2 0 0 0 0 1 2 1 1 1 0 0 1 0 1 0 0 1 1 1 2 0 2 1 0 1 2 0 0 0 1 0 0 1 0 0 0 1 1 1 0 0 1 1 0 0 0 0 0 1 2 0 2 1 1 1 0 0 0 0 1 1 1 0 1 2 1 0 0 1 0 0 1 1 0 0 1 0 1 1 0 2 0 1 0 1 2 2 0 1 0 2 0 0 1 1 0 0 0 1 2 0 1 1 0 1 1 0 0 0 0 2 1 0 1 2 2 2 0 0 0 0 1 2 0 1 1 1 2 2 2 2 2 0 2 1 2 1 0 0 0 1 0 0 1 0 1 0 0 1 1 0 0 0 0 1 1 1 0 2 1 1 1 0 2 0 2 0 0 0 0 1 0 2 1 1 0 1 1 2 2 2 0 0 0 0 1 1 1 1 0 0 0 0 0 1 0 1 0 1 1 1 1 0 1 1 1 1 0 0 0 2 0 1 0 0 0 2 1 0 0 1 0 1 1 0 1 0 0 0 0 0 0 0 0 2 0 2 0 0 2 2 0 1 2 1 1 1 0 1 1 0 0 0 0 0 0 0 0 2 0 0 1 2 1 0 1 1 1 0 0 1 0 0 1 1 1 0 0 0 0 0 0 1 1 2 0 0 0 0 0 0 1 0 2 0 1 2 2 1 0 1 0 1 1 1 0 2 1 2 0 1 0 0 0 2 2 1 0 0 1 0 1 2 2 2 0 0 2 0 0 1 0 1 1 1 1 0 0 2 2 1 2 1 2 0 2 0 0 1 0 1 0 0 0 2 2 2 1 1 0 0 1 1 0 1 1 0 0 0 1 0 0 0 0 1 0 0 0 0 1 2 1 1 1 0 1 1 1 1 0 2 0 0 0 0 0 0 0 0 0 0 1 0 0 1 1 1 0 1 0 0 0 0 0 0 2 2 0 0 2 0 0 0 1 2 0 0 0 0 2 2 1 0 1 2 2 0 0 0 1 1 1 0 0 2 0 1 1 0 2 0 2 0 1 0 1 1 1 0 0 1 0 0 2 0 0 0 1 1 1 0 0 0 1 2 2 2 1 1 0 2 2 1 1 1 1 0 1 2 2 0 0 0 0 0 1 0 0 0 1 1 0 0 1 1 0 0 2 1 0 2 0 0 0 0 0 0 0 0 0 1 1 0 0 0 2 0 0 0 0 2 0 0 0 1 2 2 2 2 2 0 0 0 1 2 0 2 0 0 1 1 2 0 2 2 0 0 0 1 1 1 2 1 1 1 0 1 0 0 0 0 0 2 2 2 2 2 0 2 0 0 0 0 1 1 1 1 1 1 0 1 0 0 0 0 1 0 0 0 2 1 0 0 0 0 0 0 0 2 1 0 0 1 1 0 0 0 2 0 0 0 1 1 1 0 2 0 0 0 0 0 0 0 0 0 1 0 0 0 0 0 0 0 0 0 0 0 0 0 0 0 0 0 0 1 2 1 2 1
146 0 2 0 0 0 0 0 1 1 0 1 0 1 0 0 0 2 0 1 1 2 0 2 2 0 0 2 2 0 2 0 2 2 0 1 1 1 0 1 2 1 0 0 0 0 2 0 2 1 0 0 0 1 1 1 1 0 2 0 0 1 2 2 0 0 0 1 2 0 0 2 1 2 1 2 2 1 1 1 0 0 1 1 2 1 0 0 1 1 0 0 1 0 0 1 0 1 1 2 1 2 0 0 1 0 1 0 0 0 0 2 0 2 0 2 2 0 1 0 2 1 2 0 1 0 1 0 2 0 0 0 0 0 1 0 1 1 1 1 1 0 1 0 0 0 0 1 1 1 0 0 0 0 0 0 0 1 0 0 0 0 1 1 2 2 0 1 0 1 0 2 0 2 2 0 0 0 0 0 0 0 1 1 0 0 1 1 0 0 1 1 0 0 2 0 2 2 0 0 0 0 0 1 2 0 1 0 1 0 2 2 1 1 0 2 0 1 0 0 1 1 1 2 0 1 2 2 1 2 0 0 0 1 1 0 0 2 0 1 0 0 2 1 2 1 1 0 0 0 0 0 1 0 0 1 0 1 0 0 0 0 0 1 0 0 0 0 0 0 1 2 1 1 1 1 0 1 1 0 1 1 0 0 0 1 0 1 1 2 1 1 1 2 2 0 0 0 0 2 0 0 2 0 0 1 0 0 1 2 0 0 0 1 0 0 0 0 0 0 0 0 0 0 0 0 1 0 1 0 0 1 1 1 0 0 0 2 0 0 0 0 2 2 0 1 0 1 1 0 1 1 1 1 0 2 2 0 0 0 0 0 2 0 2 0 0 1 2 0 1 1 1 0 0 0 0 1 1 1 0 2 0 0 1 2 0 0 0 0 0 1 1 1 2 2 2 0 0 1 0 1 0 2 0 1 0 0 0 0 0 0 0 0 1 2 0 0 0 0 0 0 1 1 0 2 2 0 0 1 0 1 0 1 1 1 0 1 0 1 0 0 2 1 1 2 0 0 1 0 0 0 0 2 0 0 0 0 0 0 0 0 0 0 0 2 0 2 2 1 1 1 1 1 0 2 0 0 2 0 2 2 0 0 0 1 0 0 1 0 0 1 1 1 1 0 1 0 0 1 1 2 1 1 1 0 1 0 1 0 0 1 0 0 0 2 0 0 1 1 1 1 2 2 1 1 1 2 0 2 0 1 0 1 2 1 0 0 0 1 0 0 2 2 2 1 0 1 1 1 1 1 0 2 1 0 0 2 1 0 0 0 2 2 0 0 0 1 1 0 1 1 1 0 0 1 1 1 0 1 1 0 1 1 0 0 0 2 0 0 0 1 0 0 0 0 0 0 0 1 0 2 0 0 0 2 0 0 0 1 1 0 0 1 0 1 1 0 0 0 0 0 0 0 0 0 2 1 0 0 1 2 1 0 2 1 1 0 0 2 1 1 0 0 1 0 2 0 0 0 1 1 2 0 0 0 0 2 2 1 0 0 0 0 2 2 1 2 0 0 1 0 1 0 0 1 1 1 2 0 1 0 2 2 2 1 2 0 1 0 2 0 0 0 0 0 0 2 1 1 0 1 0 1 0 1 1 1 1 0 1 1 0 1 1 1 0 2 1 0 0 0 1 2 1 0 0 0 0 0 0 0 0 2 0 0 1 0 0 1 0 0 0 0 1 1 2 0 0 0 0 0 0 0 0 2 0 0 1 1 0 0 2 0 0 1 2 0 2 2 0 0 0 0 0 1 1 1 1 1 0 1 0 0 0 1 0 1 0 1 1 1 2 1 1 0 1 0 0 1 0 0 0 0 1 0 0 0 0 1 2 1 1 1 1 0 1 2 2 2 1 1 1 2 1 0 0 1 0 1 0 1 1 0 0 0 0 1 0 0 0 0 0 0 0 0 0 0 0 0 2 2 1 2 0 1 0 0 1 1 1 1 1 0 1 0 2 0 2 0 0 0 0 1 0 2 0 1 1 1 2 2 1 0 0 1 0 2 0 1 1 2 0 1 1 0 1 2 0 0 0 2 1 1 1 1 1 0 0 1 0 0 0 0 1 1 2 0 1 0 0 0 1 1 1 0 1 1 0 1 0 2 0 1 0 0 0 1 1 1 1 1 2 0 0 1 0 0 0 0 1 0 1 0 0 1 1 1 0 0 2 0 0 1 1 0 0 0 0 0 1 0 0 0 0 0 0 2 2 0 0 0 0 0 0 1 1 0 0 1 0 0 0 0 0 0 0 0 0 0 0 0
147 0 0 2 0 1 1 1 1 1 1 0 1 2 1 1 0 2 1 1 0 2 0 1 2 0 0 2 2 0 1 1 2 2 0 0 2 1 1 0 0 0 0 0 1 0 0 0 0 2 2 2 0 0 2 0 0 1 1 1 1 1 0 0 2 1 2 0 1 0 0 0 2 2 2 2 1 1 1 0 0 0 2 0 1 2 0 1 1 2 0 1 1 0 0 2 1 2 2 2 2 2 2 0 0 0 2 0 2 2 0 2 1 2 2 2 2 1 1 0 2 0 0 2 0 1 0 0 1 0 0 0 0 0 0 0 0 0 0 0 2 0 0 0 1 0 0 0 0 0 0 0 0 0 1 0 0 1 0 1 1 0 1 2 0 2 1 2 0 0 0 1 1 1 1 1 0 0 0 0 0 0 0 0 0 0 2 2 1 1 1 1 1 1 0 0 2 2 0 1 1 0 0 2 2 2 2 1 0 0 0 1 1 0 0 2 0 1 1 0 1 1 0 2 0 0 0 2 1 2 0 0 0 1 2 1 1 2 0 1 0 0 2 1 1 0 0 0 0 0 0 0 0 1 1 2 1 0 0 0 0 0 0 0 0 0 0 0 1 0 1 0 1 1 0 0 0 1 2 0 1 0 1 1 0 1 1 1 1 2 1 2 1 2 2 1 0 1 1 2 1 0 2 2 1 1 1 0 1 1 0 0 0 2 2 0 0 0 0 0 1 2 1 2 0 0 0 0 0 1 0 1 1 1 0 0 0 2 0 1 1 1 2 2 0 1 0 1 2 1 1 1 0 0 1 0 0 0 0 0 1 1 2 0 2 0 1 2 2 0 0 0 1 1 0 0 0 1 1 2 1 0 0 1 1 1 0 0 0 0 0 0 0 0 1 0 0 0 2 2 1 1 0 1 0 0 0 0 0 0 0 2 0 0 0 1 0 1 0 1 1 2 1 1 0 2 0 0 1 1 0 0 0 2 0 0 1 1 0 0 1 0 1 1 1 2 1 0 0 0 0 0 0 1 1 0 1 2 1 1 1 0 1 0 0 1 1 2 2 1 1 1 2 2 1 0 0 0 0 1 2 2 0 0 0 1 0 0 0 0 0 0 1 2 1 0 1 1 1 1 0 2 1 1 1 0 1 1 0 0 0 0 0 1 1 1 0 0 2 2 0 2 2 1 0 0 0 0 1 1 1 0 0 1 1 0 1 2 2 1 1 1 2 1 1 0 1 1 1 1 0 1 0 2 0 1 0 1 1 0 0 0 0 1 0 1 1 0 0 0 0 1 0 0 0 0 0 2 0 2 0 0 0 0 0 0 0 0 0 0 1 0 0 0 0 0 0 0 0 1 1 2 0 0 1 2 0 0 1 1 1 0 0 0 0 0 0 0 0 0 0 0 0 1 1 0 1 1 0 0 1 1 0 0 1 1 1 0 1 1 2 0 1 1 2 1 1 0 0 0 2 0 1 0 1 1 0 2 2 1 1 0 2 1 1 1 0 2 1 1 1 1 0 1 0 0 2 1 2 0 1 0 1 1 1 0 1 1 2 0 2 0 0 0 0 0 0 2 1 2 1 0 0 0 1 1 1 1 2 0 0 0 0 0 0 0 0 0 1 0 0 0 0 2 1 1 0 0 1 0 0 0 0 2 1 1 1 0 0 0 0 0 0 1 2 0 2 1 0 0 0 0 0 0 0 0 2 0 1 1 0 0 2 0 0 1 2 0 2 2 1 0 1 1 1 0 2 0 0 1 0 1 0 0 0 1 0 2 1 1 1 1 2 0 1 0 1 1 0 0 1 0 0 0 0 0 1 0 0 2 2 0 1 1 1 0 2 2 2 1 0 1 1 2 2 2 2 0 1 1 0 0 1 0 0 0 0 0 0 0 0 0 0 0 0 0 0 0 0 1 1 1 1 2 0 1 0 0 0 0 1 2 0 0 0 1 0 0 0 0 0 0 1 0 0 2 0 2 2 2 2 2 1 0 0 1 1 2 0 1 0 2 0 2 1 0 1 2 0 0 0 1 2 2 2 0 0 0 0 1 0 0 1 1 2 0 0 2 2 0 0 0 1 1 0 1 1 1 0 0 0 1 0 1 0 0 0 1 1 1 1 1 1 0 0 0 0 1 0 2 0 0 1 1 0 0 0 1 0 0 0 0 0 0 1 1 1 0 2 1 0 1 0 0 0 2 0 1 1 1 1 0 0 1 0 0 1 1 1 2 0 0 0 0 0 1 0 0 1 0 1 0
148 1 1 1 0 1 1 0 0 2 0 0 0 0 0 0 0 1 1 1 1 2 0 2 2 0 0 0 1 0 0 1 2 2 0 1 1 1 0 1 1 0 0 0 0 0 1 0 0 1 1 1 0 1 1 1 0 0 1 1 0 1 0 0 0 0 0 2 1 0 0 1 2 2 2 2 2 0 0 0 0 0 1 1 1 0 1 1 2 2 1 1 0 0 0 1 0 1 1 2 1 2 2 0 0 0 2 1 1 0 1 2 0 0 0 0 0 0 0 0 2 0 2 0 0 0 2 1 2 2 0 0 0 0 1 0 0 0 0 0 0 0 1 0 1 0 1 0 1 1 0 0 0 1 1 1 0 1 0 1 0 1 0 2 0 0 1 1 1 2 1 1 0 2 0 0 0 0 0 0 0 0 1 1 1 1 1 2 1 1 1 1 0 1 2 0 0 2 0 0 0 0 0 2 2 0 2 0 0 0 1 1 2 0 0 2 0 0 0 1 1 1 0 1 0 0 1 1 0 1 0 0 0 0 1 0 0 2 0 2 0 0 2 1 1 0 0 0 1 1 1 1 0 0 0 1 0 1 0 0 0 0 0 1 0 0 1 0 1 0 2 1 1 2 0 0 0 1 1 0 1 1 0 0 1 0 0 0 0 2 1 0 1 1 2 0 2 1 0 0 1 0 2 0 0 0 0 0 0 1 1 1 0 1 1 0 1 1 0 0 0 1 1 0 1 0 1 0 1 1 0 2 0 0 0 0 0 0 2 0 1 1 1 2 0 0 0 1 2 0 1 1 0 0 2 0 0 0 0 2 2 1 0 1 0 0 0 1 1 0 0 0 1 1 1 1 0 0 0 1 0 0 0 1 2 1 0 1 1 0 0 0 1 0 1 0 0 0 0 0 0 0 2 0 0 0 1 1 0 0 0 2 0 0 0 1 1 1 0 0 0 1 0 2 1 1 1 2 2 1 0 2 0 0 1 0 0 0 0 0 1 1 2 1 0 0 0 0 2 2 0 0 0 2 1 1 0 1 1 2 1 0 0 1 0 0 2 2 2 0 1 1 2 2 1 1 1 0 1 1 2 1 0 1 1 0 0 0 1 0 1 1 0 0 1 0 1 1 2 0 0 2 2 0 2 0 2 0 1 0 0 0 0 0 0 0 0 2 0 2 1 2 2 2 1 1 1 1 1 1 1 1 0 0 0 1 0 1 0 0 0 1 2 2 2 0 1 1 1 1 0 0 0 0 2 2 2 0 0 1 1 0 0 2 1 1 0 0 1 0 0 1 0 0 1 0 1 0 0 1 0 0 0 0 0 0 0 1 1 1 0 0 0 0 0 2 0 0 0 0 0 1 2 1 0 2 0 1 2 2 1 1 1 1 1 1 1 0 0 0 0 0 0 0 0 1 1 0 1 1 0 0 0 0 2 0 2 0 2 2 2 2 0 1 1 1 1 1 1 1 1 1 2 0 0 0 0 1 0 0 0 0 2 0 1 2 1 2 0 0 0 0 0 0 2 0 2 0 1 0 0 0 1 1 1 1 1 0 2 0 1 1 0 1 1 1 0 2 2 2 0 2 0 0 0 2 0 2 1 0 1 0 1 0 0 1 0 2 2 0 0 0 0 2 1 1 0 1 0 0 0 0 0 2 2 1 1 0 2 2 1 0 0 0 1 1 2 1 1 1 0 1 0 0 0 1 0 0 1 0 0 1 2 0 0 1 2 0 2 2 0 1 1 0 0 0 2 1 2 0 0 0 1 1 0 1 0 1 1 2 0 2 2 1 2 0 1 1 0 0 1 0 0 0 1 1 1 0 0 0 0 0 0 0 0 1 0 1 1 0 0 1 0 2 2 1 1 2 1 0 0 2 1 0 0 0 0 0 1 1 1 1 1 1 0 0 1 1 1 0 2 2 1 1 1 0 1 0 0 0 0 1 0 0 0 1 0 0 1 0 0 0 1 1 0 0 0 0 1 0 0 0 2 0 0 1 1 1 1 1 1 1 0 1 2 1 1 1 0 0 0 2 1 1 2 1 1 1 0 1 0 0 0 0 1 2 2 0 2 0 0 0 0 1 0 2 1 1 0 0 0 2 1 2 1 0 0 0 2 0 0 0 1 2 2 0 0 0 0 0 1 0 1 1 0 1 1 1 0 1 1 0 1 0 0 2 2 0 0 1 1 0 0 0 0 0 0 1 1 0 0 0 0 2 0 1 2 0 0 0 0 0 0 0 0 0 0 1 1 2 1 2
149 0 1 1 0 0 0 1 2 0 0 1 0 0 0 0 0 2 0 0 0 1 0 2 2 0 0 0 1 0 0 1 1 0 0 1 1 1 0 1 1 0 0 1 1 1 2 0 2 0 0 0 2 0 0 1 1 0 0 0 0 0 0 0 0 0 0 1 2 1 0 0 1 2 1 2 2 2 2 0 2 0 2 1 1 0 0 2 2 2 2 2 1 1 1 1 0 0 0 1 0 2 0 0 2 1 2 2 2 0 0 2 0 1 0 1 1 1 2 0 2 1 2 0 1 0 1 1 1 1 1 1 0 0 0 0 0 0 0 0 0 0 1 0 0 0 0 0 1 1 0 0 0 0 0 0 0 0 1 1 1 1 1 1 1 1 0 0 0 2 1 2 0 2 0 0 0 1 0 1 0 2 1 1 0 0 2 0 0 0 1 0 0 0 1 0 1 2 0 0 0 2 0 0 2 0 0 0 1 0 0 1 2 0 0 2 0 0 1 0 1 1 1 2 0 2 2 1 1 0 1 1 0 0 2 1 1 2 0 2 0 0 1 2 2 0 0 0 1 1 1 1 1 0 0 2 1 1 0 0 0 0 0 0 0 0 0 0 1 1 0 2 0 1 0 1 0 1 1 0 1 0 0 0 0 1 0 0 1 2 1 1 1 1 2 0 1 2 0 2 2 1 2 1 0 1 2 0 0 2 0 2 0 1 0 0 0 1 0 0 0 1 1 2 1 0 0 0 1 1 0 1 1 1 0 1 0 1 1 0 1 1 2 2 0 0 1 0 1 1 0 0 0 0 2 0 0 1 0 2 2 2 0 0 0 0 0 1 2 0 1 1 2 2 1 0 0 0 0 1 1 1 1 1 1 0 0 0 0 1 0 1 0 0 1 1 1 1 0 0 0 0 0 1 0 1 0 0 0 0 0 0 1 0 1 2 1 1 0 0 0 1 1 2 0 2 0 1 2 2 0 1 0 2 1 0 1 1 0 0 0 1 1 1 0 1 0 0 1 0 0 1 0 2 1 1 0 2 2 2 1 0 0 1 0 1 1 2 2 1 1 1 2 2 0 0 0 0 1 1 2 1 0 2 1 0 1 0 2 0 1 1 0 1 1 0 0 0 0 0 1 1 1 1 1 0 1 1 1 0 0 0 0 0 0 1 0 1 0 1 1 2 2 2 0 1 1 0 0 2 1 0 0 0 0 0 2 1 1 0 1 1 2 2 2 1 0 0 2 2 0 1 0 1 1 1 1 1 0 2 1 0 1 1 0 0 0 1 2 0 1 1 1 0 0 1 1 2 0 2 0 0 1 1 0 0 1 2 1 1 0 0 0 1 1 0 2 1 1 2 0 1 0 0 0 2 0 0 2 2 0 0 1 1 1 1 1 1 0 0 0 0 0 1 1 0 2 1 0 0 1 2 0 0 1 0 1 0 0 0 1 2 0 1 1 1 1 1 0 1 1 2 1 1 0 0 0 1 1 0 0 0 2 0 0 1 0 2 0 0 1 0 0 1 0 1 1 1 1 1 1 0 2 0 0 1 1 1 1 0 2 0 0 2 0 1 0 2 1 1 0 2 0 1 0 1 0 1 2 0 0 0 0 0 0 1 1 1 2 0 0 0 0 1 0 0 1 0 0 0 0 0 0 2 1 1 1 0 0 1 0 1 0 1 1 0 1 0 0 0 0 0 0 1 0 1 1 0 1 0 0 2 2 1 0 0 2 1 1 1 0 0 0 0 0 0 1 1 1 0 1 0 0 1 0 1 1 2 1 1 0 1 2 0 1 1 0 0 0 0 0 0 0 0 1 0 1 0 0 2 2 1 2 2 2 0 2 1 1 0 0 0 1 2 2 2 1 0 1 0 0 1 1 0 0 1 1 1 1 1 1 1 0 0 0 0 0 0 0 0 2 2 0 2 0 0 1 0 0 0 1 1 0 0 0 1 0 0 2 0 0 0 0 2 0 1 0 0 0 0 1 0 1 0 0 1 0 2 0 1 1 1 0 2 2 0 2 2 0 0 0 2 2 2 1 1 1 1 1 2 2 0 0 0 0 2 2 0 0 0 0 0 0 1 0 0 0 1 0 0 0 2 0 2 0 0 1 1 1 0 0 0 2 0 0 0 0 0 0 0 2 0 1 0 0 0 1 0 0 0 2 0 0 0 1 0 0 0 0 0 0 0 0 0 0 0 0 0 1 0 1 1 0 1 0 0 1 1 0 1 1 0 0 1 0 0 0 1 2 0 0 0
150 1 2 0 0 0 0 0 0 2 0 0 0 2 1 1 1 2 1 1 1 2 0 1 1 0 0 1 2 0 1 0 1 2 0 0 2 1 0 1 1 0 0 0 0 0 0 0 2 1 0 0 2 0 0 0 1 1 0 0 0 1 1 2 1 1 1 1 0 0 0 0 2 1 2 1 1 1 1 0 1 0 1 1 1 0 0 1 1 1 0 1 0 0 1 1 0 1 0 1 0 2 1 0 0 0 2 1 1 0 1 2 0 2 0 2 1 0 1 0 1 0 0 2 0 1 0 1 1 0 0 0 0 0 1 0 0 0 0 0 1 0 0 0 2 0 1 1 1 1 0 1 0 0 0 0 0 1 0 2 1 2 1 2 1 1 1 0 0 1 1 1 0 2 0 0 0 2 0 1 0 2 1 1 0 0 2 0 0 0 2 0 1 2 0 1 1 1 0 0 0 0 0 1 2 0 1 0 2 0 1 1 2 0 1 1 2 0 0 0 1 1 1 2 0 2 2 1 0 2 0 0 0 0 0 0 0 2 1 1 1 0 2 1 1 0 0 0 1 1 1 1 1 1 1 1 0 1 1 0 0 0 0 2 1 1 0 2 1 0 1 1 1 1 0 0 0 0 1 0 1 0 0 0 0 1 0 0 1 2 1 1 0 1 1 0 0 1 0 0 0 0 2 1 1 0 0 0 1 2 0 2 0 1 1 0 0 0 1 0 1 2 1 1 1 0 1 0 1 0 0 2 1 0 0 0 0 0 2 0 1 1 2 2 0 1 0 0 2 2 0 0 0 0 2 0 1 0 0 0 1 2 2 0 2 0 1 2 2 0 0 0 1 1 1 0 0 0 0 1 2 0 0 0 1 0 0 0 0 0 0 1 1 0 1 1 1 0 0 0 0 0 1 1 0 1 1 1 1 1 1 1 1 0 1 2 1 0 0 0 0 0 1 0 0 1 1 0 0 0 0 0 0 2 0 0 1 0 0 0 2 0 2 1 0 1 0 0 1 1 0 0 0 2 1 1 0 2 2 2 2 1 1 0 0 1 1 2 2 0 0 0 2 2 1 1 1 0 2 0 2 1 0 1 1 0 0 0 2 0 1 1 1 1 1 0 1 1 1 0 0 2 2 0 2 0 2 0 0 0 0 1 0 1 1 1 0 0 1 1 0 2 2 2 2 0 0 1 1 1 1 1 0 1 1 0 1 0 1 0 2 2 1 1 2 0 0 1 1 2 0 1 0 1 1 1 1 2 1 0 0 0 1 2 1 0 0 0 2 0 0 1 0 0 0 0 0 0 0 2 0 0 2 1 1 1 2 1 0 0 0 0 0 0 0 0 1 1 1 1 1 0 1 0 0 0 2 0 1 1 0 0 0 0 2 0 0 0 0 0 0 0 0 0 0 0 2 1 0 0 1 1 0 0 2 0 2 0 1 1 2 1 0 1 0 2 2 1 0 0 1 1 1 1 0 0 0 2 1 0 0 0 0 1 0 1 0 1 1 1 1 1 0 0 0 0 2 0 2 0 0 1 2 2 2 2 2 0 1 1 2 0 0 1 0 0 0 1 0 0 0 0 0 1 0 1 1 2 0 0 0 0 0 0 0 2 0 1 1 0 1 0 0 2 2 1 0 0 0 0 0 0 0 2 0 0 1 0 0 0 0 0 0 0 1 0 1 1 0 0 0 0 1 0 0 1 0 0 0 0 0 0 2 0 0 1 1 0 2 2 1 0 0 1 1 0 0 0 0 2 0 2 0 0 0 0 2 1 1 2 0 2 2 0 1 1 0 1 0 0 0 0 0 1 0 0 2 0 1 0 1 0 0 0 0 0 1 2 1 0 0 0 2 2 2 1 1 1 0 1 0 1 1 0 0 0 0 0 0 0 0 0 0 0 0 0 0 1 1 0 1 1 1 1 1 0 1 0 1 1 1 2 0 0 0 1 2 0 2 1 1 0 0 1 0 1 0 0 0 0 2 2 2 0 0 0 0 1 1 1 0 2 1 1 2 1 2 2 0 0 0 1 0 0 1 2 0 0 0 2 0 0 1 1 1 1 1 1 2 0 1 0 0 0 0 1 1 2 0 0 1 1 0 2 0 0 0 0 0 0 0 0 1 1 1 0 0 0 0 0 1 1 0 1 1 0 2 1 0 0 2 0 0 0 1 1 2 0 1 0 0 0 0 0 0 0 0 1 1 0 0 0 0 1 0 0 1 1 0 2 0 1 1 0 0 1 0 0 1 0 1 1
151 1 2 0 0 0 0 0 0 1 0 1 0 1 1 1 0 2 2 0 0 1 0 1 2 0 0 2 2 0 2 1 1 1 0 1 1 0 0 1 0 0 0 0 1 1 1 0 1 1 0 0 0 0 2 0 1 0 2 0 1 1 1 1 0 0 0 0 2 0 0 1 2 2 2 2 1 1 1 0 1 0 2 0 0 1 0 0 2 2 0 0 1 0 1 1 0 1 1 2 1 2 1 0 0 0 2 0 0 0 0 1 1 2 2 2 2 0 2 0 1 0 2 0 1 0 1 1 2 2 0 0 0 0 1 0 0 0 0 0 1 0 0 0 0 0 0 0 0 0 1 0 0 0 0 0 0 2 0 0 0 0 1 2 2 2 2 1 0 0 0 1 1 1 0 1 0 0 0 0 0 0 1 1 0 0 2 1 1 0 2 0 0 1 0 1 1 1 0 0 0 0 1 1 2 0 2 1 0 0 1 1 0 0 0 2 0 0 2 1 0 0 1 2 0 1 1 2 0 2 0 0 0 0 2 0 0 2 0 0 0 0 2 1 1 0 0 0 0 0 0 0 0 0 0 2 2 1 0 0 0 0 0 0 0 0 1 0 0 0 1 2 0 2 0 0 0 1 0 0 0 0 1 1 0 0 0 1 1 1 1 1 1 2 2 0 1 0 0 0 0 0 2 0 0 0 0 0 0 1 1 1 0 0 0 0 1 1 2 0 1 2 2 0 2 0 2 1 0 2 0 1 1 1 1 1 1 2 0 2 2 2 0 0 0 2 1 0 1 0 0 0 0 1 1 0 1 0 0 2 2 2 1 0 1 1 1 0 2 0 2 2 1 1 2 1 0 0 0 2 0 1 0 0 0 1 0 0 1 0 1 1 1 0 2 2 2 1 1 0 0 0 1 1 1 0 1 1 0 0 0 0 0 0 0 1 0 0 0 0 0 2 1 1 1 2 1 0 0 1 0 0 1 0 2 2 0 0 0 0 1 1 0 2 1 2 1 0 2 0 0 1 0 2 1 0 0 2 2 1 2 0 1 0 0 2 0 1 1 1 2 2 2 2 1 0 1 0 2 1 1 1 1 1 0 0 0 0 2 0 1 2 1 2 2 0 1 0 0 0 1 2 2 0 2 0 2 1 1 0 0 0 0 1 0 1 1 1 0 2 2 1 1 1 0 1 0 2 0 2 0 2 0 1 2 0 1 0 0 0 0 2 2 2 2 0 2 1 1 1 1 1 0 0 2 2 2 0 1 0 0 0 0 0 0 0 0 0 1 0 0 1 0 0 0 0 0 1 0 2 0 0 1 0 1 0 0 1 0 0 0 1 0 0 0 0 0 0 0 0 0 2 2 0 1 1 1 0 1 1 0 0 0 0 2 0 0 0 0 0 0 0 0 0 0 1 0 2 0 0 1 1 0 0 1 0 1 0 0 1 1 0 0 0 2 0 0 2 0 1 0 1 0 1 0 0 0 2 2 0 0 0 1 1 1 1 0 2 1 0 1 1 1 0 1 0 2 1 2 0 2 0 1 1 1 0 2 1 1 1 0 1 0 1 1 0 0 2 1 0 0 1 0 1 1 2 1 1 1 0 2 0 0 0 0 1 0 1 1 0 1 0 0 2 1 0 0 1 0 0 0 0 0 2 0 0 1 0 0 0 0 0 0 1 1 0 1 1 1 1 0 1 0 0 0 2 0 0 1 0 0 1 2 0 0 0 2 0 2 2 0 0 0 1 1 0 2 0 0 1 0 1 1 1 1 1 0 2 0 2 0 1 2 0 1 1 0 0 0 1 1 0 0 0 0 0 2 0 1 1 2 0 1 0 0 0 1 2 1 1 1 1 0 2 2 1 0 1 1 0 0 1 1 0 0 1 1 0 0 0 0 0 0 0 0 1 1 0 0 0 1 1 1 1 1 0 1 0 0 0 1 2 0 0 0 0 0 0 1 0 0 0 0 1 0 0 0 1 2 1 1 1 2 0 0 2 0 1 0 2 1 2 0 2 1 0 1 1 0 0 0 0 2 2 2 0 1 1 0 1 0 0 0 0 1 1 2 0 2 1 0 1 0 1 0 0 0 1 1 1 0 2 0 1 0 0 0 1 1 0 0 0 2 1 0 0 1 0 0 0 1 1 2 0 0 2 2 1 1 2 0 0 0 0 0 1 1 0 1 0 1 0 1 0 0 0 0 0 0 0 0 0 0 0 0 0 0 0 0 2 0 0 0 1 0 0 1 0 1 1 2 2
152 0 2 0 1 0 0 2 2 1 0 1 1 1 0 0 0 0 1 1 0 1 0 2 2 0 2 2 2 1 2 1 0 0 0 0 2 1 0 0 2 0 0 0 0 0 0 0 2 0 0 0 2 0 0 1 0 2 2 1 0 0 2 2 0 0 0 0 1 1 0 1 2 2 0 2 2 1 1 0 1 0 2 0 2 1 0 0 0 1 0 0 1 0 1 2 1 0 0 1 1 2 2 0 0 0 2 0 1 1 0 1 0 1 0 1 1 0 1 0 1 0 1 1 0 1 1 0 0 0 0 0 0 0 1 0 1 1 0 0 1 0 0 0 0 0 1 0 0 0 1 0 0 0 1 0 0 0 0 1 0 0 2 2 1 2 1 1 1 1 0 1 0 2 0 1 1 0 0 0 0 0 1 1 1 1 1 1 1 0 1 0 1 1 0 0 2 1 0 0 0 1 0 1 2 0 1 0 1 0 0 2 1 0 0 2 1 0 2 0 1 1 0 2 0 0 0 2 0 2 0 0 1 1 1 1 0 2 0 1 0 0 2 1 1 0 0 0 0 0 0 0 1 0 0 0 0 2 1 1 1 1 0 0 1 0 0 1 0 0 0 1 2 2 0 1 0 2 2 0 2 0 1 1 0 0 1 1 0 2 0 0 2 2 2 0 2 2 0 1 1 0 2 1 0 0 0 1 1 2 0 0 0 1 1 1 0 0 1 0 0 2 2 0 0 0 2 0 2 0 0 1 0 0 1 1 1 0 2 0 1 1 2 2 0 1 0 0 2 0 1 1 0 1 0 1 2 0 0 1 1 1 2 0 2 0 0 1 1 0 1 1 1 1 1 1 0 0 0 2 1 2 0 0 1 0 0 0 0 1 0 1 0 0 1 0 0 0 0 0 0 0 0 1 0 1 0 1 1 0 1 1 0 0 1 2 1 0 1 0 1 1 1 1 1 2 1 0 1 1 0 0 0 2 0 0 0 1 0 0 2 0 2 2 0 2 0 0 0 0 0 0 0 2 2 1 0 2 2 1 1 1 0 0 0 1 1 1 1 0 1 1 2 2 2 0 1 1 2 0 1 2 0 0 0 0 0 0 2 0 1 2 2 1 0 0 0 0 1 0 0 2 2 0 2 1 2 1 1 0 0 0 0 0 0 2 0 0 2 1 0 2 1 1 0 1 0 0 1 1 1 0 0 1 1 0 1 0 2 1 1 1 1 1 1 1 1 0 2 2 0 0 0 2 1 0 0 1 1 0 0 0 0 2 1 1 1 0 0 0 0 0 0 0 0 0 0 1 0 2 0 0 1 1 0 0 1 1 1 1 0 0 1 0 0 0 0 0 0 0 0 2 0 0 0 2 1 0 1 1 1 0 0 1 1 1 0 1 1 0 0 0 0 0 0 0 2 1 0 0 0 1 0 0 2 1 2 0 0 0 2 0 0 1 1 1 1 2 0 0 1 1 0 0 2 1 0 2 1 0 0 0 1 1 0 0 0 2 1 0 0 0 1 0 0 1 0 2 2 0 2 0 2 0 2 2 0 1 1 0 1 0 0 2 0 0 0 2 1 1 0 1 0 0 1 1 0 2 1 0 1 0 0 0 0 2 0 1 2 0 0 0 1 2 1 1 0 0 1 1 0 0 0 2 0 0 1 0 0 1 0 1 0 0 1 0 1 1 0 0 0 0 0 1 0 1 0 0 2 0 0 0 1 0 0 1 2 1 0 0 1 0 1 0 0 1 1 1 1 1 0 1 0 1 1 0 1 2 0 1 1 0 2 1 1 0 0 0 0 1 0 0 0 0 0 1 1 0 0 1 1 0 0 0 0 1 2 2 2 0 0 1 1 1 1 2 1 1 1 0 1 2 0 0 0 0 0 1 1 0 0 1 0 0 0 0 0 1 1 0 1 1 2 1 0 1 0 0 0 0 1 2 0 0 0 1 0 0 1 0 1 0 0 0 0 2 0 1 2 1 0 1 2 0 0 0 2 2 0 2 0 0 0 1 1 0 1 2 0 0 0 2 2 1 2 1 1 1 0 0 0 0 0 1 1 1 1 2 2 1 0 1 0 0 0 1 1 0 0 0 0 1 0 2 0 0 0 0 1 1 0 0 2 1 0 0 2 0 0 1 1 0 2 0 1 0 1 0 0 0 2 0 0 0 1 1 1 0 1 0 1 0 0 0 0 1 1 0 0 0 0 0 0 1 0 1 2 0 0 0 0 0 0 0 0 0 0 0 2 0 0 0
153 0 0 2 0 0 0 1 1 0 0 2 0 0 0 0 0 1 2 1 1 2 0 1 1 1 1 2 2 0 1 0 1 0 1 0 2 1 0 1 1 0 1 1 1 2 0 1 1 1 0 0 1 0 1 0 1 1 2 0 1 1 2 2 0 1 0 2 0 0 0 1 2 2 1 2 2 0 0 0 0 0 1 1 1 0 0 1 2 2 1 1 1 0 1 2 1 2 2 2 1 2 2 0 0 0 2 2 2 0 0 2 0 0 2 2 2 0 0 0 2 0 1 1 1 1 0 1 1 1 0 0 0 0 1 0 0 1 0 0 2 0 0 0 0 0 0 0 0 0 0 0 0 1 0 0 2 1 1 1 0 0 2 2 1 2 1 1 1 2 0 1 0 2 0 1 0 1 0 1 0 1 2 2 0 0 2 2 0 0 1 1 0 1 2 0 1 0 1 0 0 1 0 2 2 1 2 1 0 0 1 0 1 0 0 2 0 0 0 0 1 1 0 1 0 2 1 0 0 0 0 0 0 0 0 0 0 2 0 1 0 0 2 1 1 0 0 0 0 0 0 0 0 0 0 2 0 0 0 0 0 0 0 0 0 0 0 1 0 0 2 1 0 1 0 0 0 0 2 0 0 1 1 1 0 0 1 0 0 2 1 1 2 2 2 0 2 1 1 2 0 0 2 2 0 0 1 1 0 1 0 2 0 1 1 0 1 1 0 0 1 2 2 0 2 1 1 0 0 0 0 2 0 0 0 0 0 1 1 1 2 1 2 1 1 0 0 0 1 0 0 0 0 0 1 0 1 0 0 2 2 1 1 0 1 0 1 1 2 0 1 1 1 1 0 2 0 0 0 1 1 1 0 0 1 0 0 0 0 0 0 1 1 0 2 0 0 0 2 1 0 1 0 2 2 0 0 2 0 0 1 0 0 0 0 1 0 1 0 0 0 1 1 1 0 2 0 0 1 1 0 0 0 1 1 0 0 1 0 0 0 2 2 0 2 2 0 0 2 0 0 0 0 2 2 1 0 2 2 2 1 0 1 0 0 1 2 2 2 1 1 1 2 2 1 1 1 0 2 2 0 2 0 0 0 0 0 0 2 0 1 2 1 1 1 0 0 0 0 0 1 1 1 1 1 0 2 0 1 0 0 1 0 0 2 0 0 0 0 1 1 2 1 1 0 0 0 2 0 2 0 2 0 0 0 1 1 0 2 0 1 2 2 1 1 1 1 1 1 1 0 0 0 1 1 2 1 0 1 1 1 0 0 1 1 0 0 2 1 1 1 0 0 0 0 0 0 0 0 1 1 0 1 1 0 1 1 1 1 1 0 0 0 0 0 0 0 0 0 0 0 2 1 1 0 2 1 0 2 2 0 0 1 1 1 1 1 0 0 0 0 0 0 0 0 1 1 1 0 0 1 1 0 0 1 0 2 1 0 1 1 0 0 0 1 1 1 1 0 0 1 2 1 1 0 0 0 1 1 1 0 1 2 0 2 2 1 2 0 0 0 0 0 0 0 1 1 1 0 1 1 1 2 2 2 1 1 0 1 1 1 0 0 2 0 0 0 1 1 1 0 2 0 1 1 2 0 2 2 0 0 0 0 2 0 0 0 2 1 0 0 0 1 2 1 0 0 0 1 1 0 0 0 2 0 0 2 0 1 2 0 0 0 1 1 0 1 0 1 0 0 0 0 0 0 1 0 0 2 0 2 1 2 0 0 1 2 1 1 1 1 1 0 1 0 1 0 0 0 2 0 1 1 1 1 1 0 1 0 2 0 1 2 1 1 0 0 1 0 1 2 0 0 0 2 0 1 1 1 1 1 0 2 1 1 0 1 2 2 1 1 2 1 2 2 2 1 1 0 0 0 2 1 0 0 1 1 1 1 0 0 1 0 0 0 0 0 2 0 1 1 0 1 1 0 0 0 0 0 0 0 0 0 0 0 0 0 0 0 0 0 0 0 1 0 2 0 0 0 0 1 1 1 0 0 1 1 2 0 0 0 0 0 2 2 0 2 2 0 0 1 2 1 0 1 2 0 0 0 0 0 0 0 0 1 0 0 0 2 0 0 0 0 1 0 1 2 1 1 1 1 1 0 2 0 0 0 1 2 0 0 0 1 2 2 1 0 0 0 0 1 0 2 0 0 0 0 0 0 1 0 1 0 0 1 1 1 0 1 0 1 0 0 2 2 1 0 1 1 1 1 0 0 1 0 0 1 0 1 2 0 0 0 1 1 0 0 0 0 0 2 2
154 1 1 1 0 0 0 1 1 1 0 0 0 0 0 0 0 2 1 1 1 2 0 1 1 1 0 0 2 0 1 2 2 2 0 2 1 1 0 0 2 0 0 0 0 0 1 0 1 0 0 0 1 1 1 1 0 0 2 0 0 1 1 1 1 1 1 0 2 0 0 0 2 1 2 1 1 0 0 0 0 0 2 0 2 1 0 0 1 1 0 0 1 0 0 2 0 0 0 2 0 2 1 0 1 1 2 1 1 0 0 1 1 2 1 2 2 0 0 0 2 0 2 0 1 0 1 0 2 2 0 0 0 0 0 0 0 0 1 0 2 0 0 0 0 0 0 0 0 0 0 0 2 0 0 0 1 0 1 2 1 1 1 2 0 1 0 1 1 2 0 1 0 2 0 0 0 1 0 0 1 1 0 0 2 2 0 0 0 0 1 0 0 1 2 0 1 2 0 0 0 0 1 0 2 0 2 0 0 0 0 2 0 0 0 2 0 0 0 0 0 0 0 2 0 1 1 0 0 0 0 0 0 0 1 0 0 2 0 1 0 1 1 2 2 0 0 0 0 0 0 0 2 0 0 1 1 2 1 2 1 1 0 0 0 0 0 1 1 0 0 2 0 1 0 0 0 1 1 0 1 0 0 0 2 0 1 2 0 2 2 0 1 1 2 0 1 1 0 0 0 0 2 2 0 0 1 0 0 1 1 1 0 1 1 0 0 0 1 0 0 2 1 0 2 0 2 0 1 0 0 1 0 0 0 0 0 1 1 0 1 1 1 2 0 2 0 0 1 2 0 0 0 0 0 0 0 1 1 1 1 1 0 1 0 0 0 1 2 0 1 1 0 0 0 0 0 0 0 1 1 1 0 0 1 0 0 0 0 0 0 0 0 1 2 2 2 0 1 2 0 2 1 1 1 0 1 0 0 0 1 1 1 1 2 2 0 0 0 0 0 0 1 2 1 2 2 0 1 1 0 0 0 0 1 0 0 0 0 0 2 0 1 1 1 1 1 0 2 0 0 1 0 2 0 0 0 2 1 2 1 0 1 0 0 0 2 1 1 1 2 2 2 2 0 1 0 0 1 1 2 0 0 1 0 0 1 0 2 0 0 2 1 1 1 0 1 0 0 0 1 1 2 0 2 0 2 0 2 0 0 1 0 1 1 1 0 0 0 0 0 2 1 1 0 1 0 0 0 2 1 0 0 0 0 1 0 0 1 1 1 1 1 1 2 0 2 1 1 1 1 1 0 2 1 0 0 0 1 1 1 0 0 1 0 1 1 0 0 0 0 1 2 0 0 2 2 2 0 2 0 0 1 0 1 1 1 0 0 0 1 1 1 0 0 0 0 1 1 1 1 2 0 0 0 2 1 0 1 1 2 2 0 0 1 0 0 0 0 0 0 0 0 1 1 0 0 0 0 0 1 1 0 0 2 0 2 0 0 1 1 1 1 1 1 1 1 2 0 2 0 0 1 1 0 0 0 1 1 0 0 0 1 0 1 2 0 2 0 0 1 1 0 0 0 1 1 2 2 0 2 0 2 1 2 2 0 1 1 0 2 0 1 2 0 1 0 1 0 0 0 1 0 1 0 1 1 2 1 0 1 1 0 0 0 0 0 1 1 0 0 0 0 1 2 1 0 0 0 0 0 0 0 2 0 0 1 0 1 2 1 0 0 0 0 1 1 1 0 0 0 0 0 0 0 1 0 0 1 0 0 1 2 0 0 1 2 0 2 2 1 0 0 0 0 0 2 1 1 0 1 0 2 2 2 0 0 2 0 1 1 0 2 0 1 1 0 0 0 0 0 0 0 0 0 2 1 0 1 0 1 0 2 2 2 0 2 2 2 2 1 1 1 1 1 1 0 2 1 0 0 1 0 1 0 1 0 2 1 0 0 0 0 0 0 0 0 1 1 0 0 0 0 2 0 0 0 0 0 0 0 1 0 0 0 0 0 0 2 0 0 0 0 1 0 2 0 1 2 1 1 1 2 0 0 0 0 1 0 1 1 1 0 1 1 0 0 2 0 0 0 1 1 1 2 0 0 0 0 1 0 0 0 0 1 1 1 2 2 1 1 1 1 0 2 2 1 0 0 1 0 2 1 1 1 0 1 1 1 0 0 0 2 0 0 0 0 0 0 0 2 0 1 1 1 0 0 0 0 1 0 1 1 0 2 0 1 0 0 0 2 0 0 0 0 0 0 2 2 0 0 0 0 1 0 0 1 0 0 2 0 0 0 0 0 0 0 0 0 0 2 0
155 1 0 2 1 0 0 1 1 1 0 1 0 0 0 0 0 0 1 1 1 2 0 1 1 1 1 2 2 1 2 1 0 0 0 0 2 1 1 0 1 0 0 0 0 0 1 0 1 1 1 2 1 0 1 0 0 0 1 0 1 2 2 2 1 0 1 0 0 0 0 2 2 2 1 2 2 1 1 1 0 0 2 0 0 0 0 0 2 2 0 0 0 0 1 2 1 1 0 1 1 2 2 0 0 0 2 2 2 0 0 2 0 1 0 1 1 1 1 0 1 1 1 1 0 0 0 2 2 2 0 0 0 0 0 0 0 0 0 0 0 0 1 1 0 0 0 0 0 0 0 0 0 0 0 1 1 1 0 0 1 1 1 2 1 2 1 1 1 1 0 1 1 1 0 2 1 0 0 0 0 0 1 1 0 0 1 2 1 0 1 1 0 0 1 0 0 2 0 0 0 0 0 2 2 1 2 0 2 0 0 0 2 0 0 2 1 0 1 2 0 0 1 2 0 1 1 1 1 1 0 0 0 0 2 0 0 2 0 2 0 0 2 2 2 0 0 0 0 0 0 0 1 1 1 1 0 2 0 0 0 0 0 2 0 0 0 0 1 0 0 2 1 2 0 0 0 0 1 0 0 0 1 1 0 1 0 1 2 2 2 1 0 1 1 0 0 1 0 1 1 0 2 1 0 0 0 0 0 1 1 1 0 0 0 0 0 1 0 0 0 1 0 1 1 0 1 0 0 0 0 2 0 0 0 0 0 0 2 0 0 0 2 2 0 1 1 0 1 1 0 0 0 1 1 1 2 0 0 0 0 0 2 0 2 1 0 1 1 0 0 0 1 1 2 0 0 2 2 2 0 0 0 0 1 1 0 0 0 0 0 0 0 0 2 0 0 0 1 2 0 2 0 1 1 0 0 0 0 0 0 0 0 0 1 1 0 2 0 0 0 2 1 2 2 2 2 0 2 1 1 0 2 0 2 2 0 0 0 0 2 0 2 1 0 1 0 0 2 0 0 1 0 2 1 1 0 1 1 0 0 0 0 0 0 1 1 2 2 2 2 2 2 2 1 0 1 1 2 1 0 0 0 0 0 0 0 1 1 1 1 0 0 2 0 0 0 0 0 0 1 2 2 0 1 0 1 0 1 0 0 1 0 0 2 0 0 0 1 1 0 2 2 2 1 0 0 1 0 2 0 2 0 0 1 0 0 0 1 0 2 2 0 1 1 0 1 1 1 1 0 0 0 2 0 1 0 2 1 0 0 1 1 0 0 0 0 1 1 0 1 0 0 0 1 0 1 1 0 1 0 0 1 1 0 0 1 1 0 0 0 1 0 0 0 2 0 1 1 0 0 2 1 0 0 2 1 0 1 0 1 0 0 0 1 0 0 1 0 0 0 0 0 1 1 1 0 1 0 0 1 2 0 0 1 1 2 0 1 2 2 1 0 0 1 0 2 0 0 0 0 1 2 0 0 0 1 2 2 0 0 0 1 0 1 2 0 2 1 0 0 1 1 0 1 0 1 0 2 0 2 0 2 2 2 2 2 1 1 1 1 0 0 0 0 0 0 2 0 1 0 1 0 1 1 2 0 0 0 0 0 0 0 0 0 0 0 1 1 0 0 0 0 1 1 1 0 0 0 0 0 0 0 2 1 0 2 0 0 1 0 1 0 0 0 1 1 0 0 0 0 0 0 0 0 1 0 0 2 0 0 2 2 0 0 2 2 1 1 1 0 0 0 1 1 0 1 1 1 1 0 1 1 1 1 0 1 2 2 2 0 2 2 0 0 1 0 0 0 0 0 1 0 0 2 1 0 1 1 0 1 1 0 0 0 1 1 1 1 1 0 1 1 2 2 2 1 2 0 0 0 2 1 0 0 1 1 0 1 1 1 1 0 0 0 0 0 0 0 0 2 2 1 1 1 0 1 1 0 0 1 1 0 0 0 0 0 0 2 0 0 0 0 1 0 2 0 0 1 1 2 1 2 0 0 0 0 0 2 1 0 1 1 1 1 0 1 2 0 0 0 2 0 0 1 2 0 0 0 1 1 0 0 0 1 1 2 0 2 0 0 0 1 1 1 0 1 1 0 0 0 1 0 2 0 0 0 1 1 0 0 0 0 2 1 0 1 1 1 0 2 0 0 1 1 0 1 0 0 0 1 1 0 0 2 0 0 0 2 0 0 1 1 0 0 2 0 2 2 0 0 0 0 0 0 0 1 0 1 2 0 0 0 0 0 0 0 0 0 1 2 2
156 1 1 1 0 0 0 1 1 2 0 0 1 1 0 0 0 1 0 1 1 2 0 2 1 1 2 2 2 0 2 0 1 1 0 1 1 0 1 0 0 0 0 0 0 0 0 0 1 0 1 1 0 0 2 0 0 0 0 0 0 2 1 1 1 1 1 1 1 0 0 0 1 2 1 2 2 0 0 0 0 0 1 0 1 0 0 0 2 2 0 0 0 0 1 1 0 2 2 2 1 2 0 0 0 0 2 0 0 0 0 1 1 2 1 2 2 0 1 0 1 0 1 2 0 1 0 0 0 0 0 0 0 0 0 0 0 0 0 0 1 0 0 0 0 0 0 0 2 1 0 0 0 0 1 0 0 0 0 1 1 1 1 2 0 0 0 0 0 1 1 0 0 2 0 0 0 1 0 1 0 1 1 1 1 1 1 1 0 0 2 0 1 1 0 0 0 1 0 0 0 0 0 0 2 0 1 0 1 0 0 0 1 0 0 2 1 1 0 1 0 0 0 2 0 0 0 2 0 2 0 0 0 0 2 0 0 2 0 2 0 0 1 0 0 0 0 0 0 0 0 0 1 1 1 1 0 0 0 0 0 0 0 1 0 0 0 0 1 0 0 2 0 2 0 0 0 1 2 0 1 0 0 0 0 0 0 1 2 2 1 1 1 2 2 1 0 1 1 2 0 0 2 0 0 0 2 0 0 1 0 2 0 1 1 1 1 0 1 0 0 2 1 2 1 0 1 0 1 2 0 0 0 0 1 1 1 2 0 1 1 1 1 1 0 0 1 0 1 1 0 0 0 1 1 1 1 0 0 2 2 2 1 0 1 0 1 1 2 0 0 0 1 1 0 2 0 0 0 0 0 1 0 0 0 0 0 0 0 0 0 2 0 0 1 0 0 0 1 1 0 1 0 1 0 1 0 1 0 0 0 0 0 0 2 2 0 1 0 0 0 1 1 2 0 2 0 0 2 0 2 0 1 0 1 1 0 1 0 0 0 1 0 0 2 2 2 0 1 0 0 0 0 2 0 0 0 2 2 2 1 0 0 0 0 1 1 1 1 0 1 1 2 2 1 0 1 0 1 0 0 1 0 1 1 0 0 1 2 1 2 1 1 2 2 0 0 0 0 2 0 2 2 0 2 0 2 1 2 0 1 1 0 0 1 1 0 1 1 2 1 2 2 2 1 0 0 0 0 2 0 1 0 1 1 0 1 2 1 1 1 1 2 0 1 0 1 2 0 1 0 1 0 2 0 0 0 1 0 0 0 1 0 2 2 0 0 1 1 1 0 1 2 0 0 2 2 1 0 2 0 0 1 1 0 0 1 1 1 1 0 2 1 0 0 1 1 1 0 0 0 2 1 0 0 1 0 0 1 1 1 0 0 0 2 0 0 1 1 0 0 0 0 1 1 0 1 1 0 0 1 2 0 0 0 0 2 0 0 1 0 1 1 2 0 0 0 0 0 1 0 2 0 2 0 0 0 2 2 0 0 0 1 0 2 2 0 1 1 1 1 1 1 0 0 0 2 0 2 0 0 0 2 1 2 2 0 0 1 0 1 0 1 2 1 1 0 1 1 1 0 1 0 0 2 2 0 2 2 0 0 0 0 0 0 0 0 0 1 0 0 0 0 2 2 1 0 0 0 0 0 0 1 1 2 2 1 0 1 2 1 1 0 1 1 1 2 1 0 0 0 0 0 0 0 2 0 0 1 0 0 0 2 1 0 0 2 0 2 2 0 0 1 0 0 0 1 0 0 1 0 1 0 0 0 1 1 2 0 1 1 0 2 2 2 0 0 0 0 0 0 0 0 0 1 1 0 1 1 1 1 0 1 0 0 0 1 1 1 1 1 0 1 2 2 0 0 2 1 0 0 2 1 1 1 1 0 1 1 0 1 1 0 0 1 1 0 1 1 0 2 2 1 1 1 0 2 0 0 0 2 2 0 1 1 1 0 0 1 0 1 0 0 0 0 2 0 0 1 0 1 1 2 0 0 0 0 1 0 2 0 2 0 1 2 0 2 1 0 1 0 1 2 2 2 0 1 1 1 1 1 0 0 0 2 1 1 0 2 0 0 0 0 1 0 2 2 1 0 0 0 1 0 2 0 0 0 1 1 1 0 0 1 0 0 1 0 2 0 0 1 0 2 0 0 0 0 0 0 0 2 0 0 0 2 1 1 0 1 0 2 0 1 0 0 2 0 0 1 0 0 0 0 0 0 0 0 0 0 1 0 0 1 0 0 1 0 0 2 0 1 1
157 1 1 2 1 0 0 0 0 2 0 0 0 0 0 0 0 1 0 0 0 2 0 2 2 0 0 2 1 1 1 0 1 2 1 0 2 1 0 0 2 0 0 0 0 0 0 2 0 2 0 2 0 1 1 1 0 0 0 1 0 0 2 1 1 0 0 1 1 0 0 2 2 1 2 1 2 2 2 0 2 0 2 0 2 0 0 2 2 2 1 1 2 1 0 0 0 2 2 2 2 2 2 0 0 0 2 0 1 1 0 1 0 0 2 2 2 0 0 0 2 0 1 1 0 1 1 0 1 1 1 1 0 0 0 0 0 0 0 0 0 0 1 1 0 1 0 0 0 0 0 0 0 0 0 0 1 0 0 0 0 0 2 2 1 2 1 0 0 2 1 0 0 2 0 0 0 0 0 0 0 0 1 1 1 1 1 2 2 2 0 2 0 1 1 0 0 1 0 0 0 0 0 0 2 0 1 0 1 0 1 1 0 0 0 2 0 0 1 0 1 1 0 2 0 1 1 0 0 0 0 0 0 1 1 1 1 2 1 1 1 0 2 1 1 0 0 0 0 0 0 0 2 0 0 0 1 1 0 1 0 0 0 0 1 0 1 1 1 0 0 2 2 2 1 1 0 0 2 0 0 0 2 2 0 0 2 2 0 2 0 0 1 2 2 1 0 1 1 1 1 0 2 1 0 0 1 1 0 1 0 1 0 0 0 1 1 1 1 0 0 2 1 1 0 0 1 0 0 0 0 1 0 0 0 0 0 2 0 0 0 0 2 2 1 1 1 1 0 1 0 0 0 1 1 1 2 1 1 0 1 1 2 0 2 1 0 1 2 0 1 1 2 2 1 0 0 0 0 2 0 1 0 0 1 1 0 0 0 0 0 2 0 0 2 1 1 0 0 0 0 1 1 0 0 0 1 0 0 1 0 1 0 0 0 2 1 0 0 0 0 0 0 0 0 1 1 0 2 1 1 0 0 1 0 1 1 1 0 1 1 1 1 2 0 2 0 0 2 0 0 0 0 1 2 1 2 2 0 2 2 0 0 0 0 1 1 1 2 1 0 0 2 2 1 1 1 0 2 1 0 2 0 0 0 1 0 1 1 0 1 1 0 1 1 0 1 2 2 0 1 1 2 0 2 0 2 1 0 0 0 0 0 0 1 1 0 1 1 1 1 2 2 2 1 1 1 0 0 2 1 0 0 0 0 0 0 1 2 0 1 2 0 0 1 1 1 1 2 1 0 0 0 2 1 1 0 0 0 1 1 1 0 2 2 0 0 1 1 0 1 0 1 0 0 1 1 2 0 2 0 0 2 1 1 1 2 1 1 1 0 0 1 0 0 0 1 0 0 0 0 1 0 1 0 2 2 0 2 2 1 0 0 0 2 0 0 1 0 1 1 1 0 1 1 1 0 2 0 0 0 0 0 0 1 2 2 0 0 0 2 0 0 0 0 2 2 2 0 1 2 1 1 0 1 0 0 2 1 0 0 0 2 0 2 2 1 2 0 0 1 2 0 1 0 0 2 1 2 0 1 0 2 1 2 2 1 1 1 0 1 1 0 1 0 0 0 1 1 1 0 1 0 1 0 2 1 2 2 0 0 0 0 0 0 0 0 1 1 1 0 1 1 2 1 0 0 0 1 1 0 0 0 2 0 0 2 0 0 0 0 0 0 0 0 0 0 0 1 1 1 1 1 0 0 1 0 0 2 1 0 1 2 1 0 0 2 0 1 1 1 0 0 2 1 0 1 1 1 1 1 1 1 1 1 1 0 2 0 1 1 0 2 1 1 0 1 0 0 1 1 0 0 0 1 1 2 0 0 1 2 1 1 1 1 0 1 1 2 1 0 2 1 2 2 1 0 2 1 0 0 1 0 1 1 0 0 0 1 1 1 1 0 1 0 0 1 2 2 0 1 1 0 2 0 0 0 0 0 0 1 1 0 0 0 2 1 0 0 0 0 0 0 2 0 2 0 1 2 2 2 2 2 0 0 0 0 2 0 2 0 2 1 1 2 1 1 2 0 0 1 2 2 2 2 0 1 0 0 1 0 0 0 0 0 2 2 0 2 1 1 1 0 2 0 2 0 1 0 0 0 2 0 2 0 0 0 2 2 1 0 0 2 0 0 0 0 0 0 1 0 0 1 1 2 0 1 1 0 0 2 0 0 0 1 1 1 1 2 0 1 0 0 0 0 0 0 2 2 0 0 0 0 0 0 0 0 1 1 2 0 0 0 0 0 0 0 0 1 0 0 0
158 1 1 1 0 1 2 2 2 0 0 0 1 2 1 1 0 1 2 2 1 0 0 2 2 0 0 2 2 2 2 0 1 1 1 0 2 1 1 1 0 0 0 0 1 0 0 0 2 1 0 0 1 0 1 1 1 0 0 0 1 1 1 2 1 1 1 1 1 0 0 1 2 2 0 2 2 0 0 0 0 0 2 0 1 0 0 0 2 2 0 0 1 1 1 2 1 2 2 2 2 2 0 1 0 0 2 0 0 0 0 1 1 1 0 0 0 0 1 0 2 1 0 2 0 1 0 1 2 1 0 0 1 1 1 0 1 0 0 0 0 0 0 1 0 1 0 0 0 0 0 0 0 0 1 1 0 1 0 2 0 1 2 2 2 2 1 1 1 1 0 0 2 0 0 1 0 0 0 0 0 0 0 0 0 0 1 0 0 0 1 0 0 0 2 0 2 1 1 0 0 0 1 0 1 0 2 0 2 0 1 1 1 0 0 2 0 0 1 0 0 1 0 1 0 2 1 1 0 0 0 0 0 0 1 0 0 2 0 2 0 0 2 1 1 0 0 0 0 0 0 0 1 1 1 1 0 0 0 0 0 0 0 1 0 0 0 0 0 0 1 2 0 2 0 0 0 2 2 0 2 0 1 1 0 0 1 1 1 2 2 1 1 1 2 0 1 0 0 1 1 0 2 1 0 0 2 0 0 1 0 1 0 1 1 1 0 0 0 0 1 2 1 2 1 0 1 0 0 0 0 2 0 0 0 0 0 2 0 0 0 0 2 1 0 2 0 0 0 2 0 0 0 0 0 0 0 0 0 2 2 2 0 0 0 0 1 1 2 0 1 1 0 0 0 1 0 0 0 2 0 1 0 0 1 1 0 0 0 1 0 0 2 0 2 1 1 0 1 1 0 2 1 1 1 0 1 0 1 1 0 1 0 0 0 2 1 1 0 0 0 1 1 0 0 2 0 0 1 1 1 0 1 0 2 1 1 1 0 1 2 0 0 0 1 1 0 0 2 0 0 1 0 1 2 0 1 2 1 2 1 0 0 0 0 2 0 2 2 1 2 2 2 2 1 1 0 1 2 0 1 2 0 1 0 0 1 0 2 0 2 1 2 1 0 0 0 0 0 0 0 2 0 2 0 0 1 0 1 0 0 1 0 0 0 1 1 0 0 0 1 2 1 1 1 0 0 0 1 1 1 0 0 0 1 1 1 1 1 0 1 1 1 1 1 0 1 1 1 1 0 0 0 2 0 1 0 0 1 0 0 0 0 1 1 0 0 1 1 0 1 0 0 0 0 0 0 0 0 1 0 0 1 1 0 0 1 1 0 0 1 0 0 0 0 0 0 0 0 0 0 2 2 0 0 0 2 0 1 1 0 0 0 1 0 1 0 2 1 0 0 0 0 0 0 1 1 0 0 0 2 2 0 0 2 0 1 0 1 2 1 0 0 1 0 2 2 1 0 1 0 2 0 2 0 0 0 2 2 0 0 0 0 1 0 1 0 2 0 0 1 0 0 0 0 1 1 1 1 0 1 2 2 1 2 2 1 2 2 0 1 1 0 0 0 0 0 2 1 1 0 1 0 0 0 0 1 1 1 0 2 1 0 0 0 0 0 1 0 1 0 1 1 1 1 0 0 0 0 0 0 0 0 2 0 0 0 0 1 2 1 1 0 0 0 1 1 0 2 1 0 1 0 0 0 0 0 0 1 0 0 1 2 1 0 0 2 0 2 2 0 0 1 0 0 0 1 2 1 1 0 1 0 0 0 2 0 1 1 2 0 2 2 0 2 0 0 0 0 0 0 0 0 0 1 0 0 0 0 2 2 0 1 1 1 0 2 0 2 1 0 1 0 1 1 1 0 2 0 0 0 2 0 0 0 0 0 1 2 1 0 2 0 0 0 0 0 0 0 1 1 1 0 2 0 0 0 0 0 0 1 1 0 0 0 0 1 0 1 1 1 0 0 1 0 2 0 0 2 1 1 1 2 0 0 1 0 1 1 1 0 0 0 0 2 0 2 1 0 0 0 1 1 1 1 1 1 2 0 0 0 0 0 0 1 1 2 0 1 0 0 0 0 2 0 1 1 0 0 0 0 1 0 1 0 0 1 1 1 1 0 0 2 0 0 0 0 0 0 0 2 0 1 0 0 0 2 0 0 1 0 1 0 1 1 1 1 0 1 0 1 1 0 0 0 1 0 1 2 0 0 0 0 2 0 1 2 1 0 2 1 0 0 0 0 0 0 0 0 1 1 1
159 0 1 2 1 0 0 0 1 1 0 0 0 1 1 1 0 2 1 1 1 2 0 2 2 0 0 2 2 0 2 1 1 2 1 0 2 0 0 2 0 1 0 0 0 0 0 0 1 1 1 1 0 0 2 2 1 0 2 0 1 1 1 1 1 1 1 0 2 1 1 2 1 2 1 2 2 2 2 0 2 0 1 1 1 0 0 0 2 2 0 0 2 1 0 0 0 1 1 2 1 1 1 0 1 0 1 0 0 0 0 2 1 1 1 1 1 0 0 0 2 0 1 1 0 1 1 1 2 2 0 0 0 0 0 0 0 0 1 0 0 0 0 0 1 1 1 0 1 1 1 0 1 1 0 0 1 1 0 0 1 1 2 1 0 1 0 1 0 1 0 1 0 2 2 2 0 0 0 0 0 1 1 1 1 1 1 2 2 1 1 1 2 2 0 1 2 1 0 1 1 0 0 0 2 0 2 1 1 0 1 1 1 0 0 2 0 0 1 0 0 0 1 1 0 1 2 2 0 2 0 0 0 1 1 0 0 2 0 2 0 0 1 1 1 0 0 0 0 0 0 0 1 0 0 1 0 0 0 0 0 0 0 0 0 0 1 1 2 1 0 1 0 2 0 0 0 2 1 0 1 0 0 0 2 0 1 2 1 2 1 2 1 2 2 0 0 2 0 2 1 1 2 2 1 1 0 1 0 1 0 2 0 2 2 0 0 0 2 0 0 2 0 1 1 0 1 0 0 1 0 0 0 0 0 0 0 2 0 0 0 0 2 2 0 1 0 2 0 2 0 0 0 1 1 1 1 1 0 1 1 2 2 0 2 1 0 1 1 0 1 1 2 1 1 0 0 0 0 1 0 0 0 1 2 0 0 0 0 2 0 2 2 0 2 1 1 0 0 0 0 0 1 0 0 0 1 1 0 0 2 0 1 1 1 2 0 0 0 0 0 1 1 1 1 1 1 0 0 0 0 0 0 1 1 0 1 0 0 0 1 1 2 1 1 2 0 0 2 2 0 0 0 2 2 1 1 2 1 2 1 0 2 0 0 0 2 2 2 0 0 0 2 2 2 0 2 0 1 2 1 1 0 2 1 1 0 0 0 0 0 0 1 2 0 0 0 0 1 0 0 2 2 0 2 0 2 1 0 0 0 0 0 0 2 0 0 0 0 0 0 2 2 2 1 0 0 1 1 1 0 1 0 2 2 0 0 0 1 1 0 1 1 1 2 1 1 0 2 2 1 1 0 2 1 0 0 0 0 1 1 0 1 2 1 0 0 1 0 1 0 1 1 0 1 1 2 0 0 2 0 0 2 2 0 1 1 0 0 0 0 0 0 0 0 0 0 0 0 0 0 2 0 0 0 2 0 0 1 1 1 0 0 1 1 1 0 1 1 0 0 0 0 0 0 0 2 2 0 0 1 1 0 1 2 0 0 0 0 2 2 1 0 1 1 1 1 2 0 0 2 1 2 1 0 0 0 2 1 0 0 0 2 1 1 1 0 2 0 0 1 0 0 0 2 0 2 0 1 0 0 1 2 1 2 2 0 0 0 1 1 0 0 2 0 1 0 1 0 0 0 0 0 1 1 2 0 2 1 0 0 0 0 0 0 0 0 1 1 0 0 0 0 2 2 1 0 0 1 1 0 0 1 1 1 1 1 0 0 1 0 1 0 0 0 0 0 0 1 1 0 1 0 0 0 1 0 0 2 1 0 1 2 1 0 0 2 0 2 2 0 0 0 1 1 0 1 2 2 0 0 0 0 0 0 2 0 2 0 0 2 0 2 1 2 0 1 1 0 0 1 0 0 0 1 2 2 0 2 0 2 0 2 2 1 0 2 2 2 2 1 1 1 2 2 1 1 1 0 1 0 1 1 0 0 0 0 2 2 0 0 1 0 0 0 0 0 1 0 0 1 1 0 1 0 0 0 0 0 0 1 2 1 0 1 1 1 0 2 0 0 0 0 2 0 2 0 0 2 0 1 0 2 0 0 0 0 2 1 1 0 1 0 2 2 0 2 2 0 0 0 2 2 1 2 0 1 1 1 2 1 0 1 1 1 0 0 1 2 1 0 1 0 2 0 2 1 1 0 0 1 1 0 1 0 0 1 1 1 1 0 0 1 1 1 1 0 0 0 0 2 0 1 1 0 0 1 1 0 0 1 1 0 1 2 1 1 0 2 0 0 1 1 0 0 0 0 1 2 0 1 1 0 0 0 0 2 0 1 1 0 0 0 1 0 0 1 1 2 2 2 1
160 0 2 1 0 0 0 1 1 1 0 0 0 1 2 1 0 0 1 0 0 0 0 2 2 0 1 0 1 1 1 0 1 1 0 1 0 2 0 0 2 0 0 0 0 0 1 0 2 1 0 0 0 0 2 1 1 0 0 1 0 1 0 0 0 0 0 0 2 1 0 1 2 2 2 2 2 2 2 1 1 0 2 1 0 0 0 0 2 2 0 0 1 0 0 2 0 1 1 1 1 2 1 0 1 0 1 1 0 0 0 1 1 1 1 1 1 0 0 0 2 0 2 0 0 2 0 0 1 1 0 0 0 0 1 0 0 0 0 0 0 0 0 0 2 0 1 0 0 0 0 0 0 0 1 0 1 0 2 1 0 0 1 2 2 2 2 0 1 1 0 2 0 2 0 0 0 1 0 0 0 1 0 0 1 1 1 0 0 0 1 0 1 1 1 1 1 0 0 0 0 0 0 1 2 0 2 0 1 0 0 0 1 0 0 2 1 0 1 0 0 0 0 2 0 1 1 1 0 1 0 0 0 0 2 0 0 2 0 1 0 1 1 0 0 0 0 0 0 0 0 0 2 0 0 1 0 2 0 1 0 0 0 0 0 0 0 0 1 0 0 1 1 2 1 1 0 0 1 0 0 1 0 0 1 0 1 0 0 2 1 0 1 2 2 0 0 1 1 1 1 1 2 1 0 0 0 1 2 2 0 1 0 2 2 1 0 1 0 0 0 1 2 1 1 0 2 0 0 1 0 1 0 0 0 0 0 1 1 0 0 0 2 2 0 0 0 0 0 1 1 0 1 0 1 0 0 0 0 0 0 0 0 0 0 1 0 2 2 0 0 0 0 0 1 1 0 0 0 1 0 0 0 0 2 1 0 1 1 1 0 1 1 0 1 0 0 1 1 1 0 0 0 0 0 0 0 1 0 0 0 0 0 0 2 2 0 1 0 0 0 0 0 0 0 1 1 0 0 0 0 0 0 2 0 1 1 1 0 0 0 1 2 0 0 0 0 0 2 2 0 0 0 1 1 0 1 1 1 0 1 0 1 0 0 1 1 1 1 0 0 0 1 1 2 0 1 0 2 0 1 2 0 1 0 1 0 1 2 1 1 1 1 1 1 0 1 1 2 0 1 1 1 1 1 0 2 0 1 0 0 1 0 0 0 0 0 0 2 1 0 2 2 2 1 0 0 0 2 0 2 0 0 1 1 0 0 0 1 1 0 1 2 1 1 0 2 1 1 2 1 1 0 2 0 0 0 1 0 0 0 0 0 1 0 1 1 2 0 2 0 1 1 0 0 1 1 0 0 2 0 0 1 1 0 1 1 2 0 0 0 1 0 0 0 0 0 0 0 0 0 2 1 1 0 1 2 0 2 2 0 0 0 0 2 0 0 2 0 0 0 0 0 0 1 0 2 0 0 0 1 1 0 0 1 0 2 0 2 2 2 2 0 1 1 1 1 1 0 0 1 1 1 1 0 0 0 0 0 0 0 0 2 0 2 2 0 2 0 0 0 0 0 0 1 0 2 0 1 0 1 1 2 0 2 1 1 0 0 1 1 0 0 1 0 0 0 1 1 1 0 1 0 1 1 1 1 1 1 0 0 0 0 0 0 1 0 1 0 0 0 0 0 2 0 1 1 0 1 1 0 0 0 2 1 1 1 0 1 2 1 1 0 0 0 2 2 1 0 0 0 0 0 0 0 1 0 0 2 1 0 1 1 0 1 1 2 0 2 2 2 1 0 0 0 0 2 1 1 1 0 1 0 0 0 1 1 0 0 2 0 2 2 0 1 0 0 0 1 0 1 0 0 0 0 2 2 0 0 0 0 0 0 0 0 1 1 1 2 2 0 2 2 2 2 0 0 2 0 0 0 2 1 0 0 0 0 1 1 0 0 0 1 1 0 0 1 0 0 0 2 2 1 2 0 1 0 0 1 1 1 2 0 0 0 0 0 0 1 0 0 0 0 2 0 2 0 2 2 2 2 2 2 0 0 0 2 0 0 2 0 2 0 2 2 1 2 2 0 1 0 1 1 1 0 2 0 1 0 0 0 0 0 0 1 1 1 1 2 0 1 0 0 2 0 2 1 0 1 1 1 1 1 0 0 0 1 1 1 0 0 0 2 2 2 1 0 0 0 0 1 0 0 2 1 0 1 1 0 0 2 0 0 0 1 1 1 0 1 0 1 0 0 0 0 0 0 0 2 0 1 1 0 1 0 0 1 0 0 2 0 0 0 0 0 1 0 0 1 0 0 0
161 0 2 1 0 0 0 1 1 1 0 0 0 1 1 1 0 2 0 0 0 2 0 2 2 0 0 0 2 0 1 2 0 0 0 0 2 1 1 0 1 0 0 1 0 1 2 0 2 0 0 1 2 0 0 0 0 0 0 0 1 1 2 2 0 0 1 2 1 0 0 1 2 2 1 2 1 0 0 0 0 0 2 0 1 0 0 0 1 1 0 0 2 2 0 1 0 0 0 0 1 2 1 1 0 0 2 1 1 0 0 2 0 2 0 2 2 1 1 0 2 1 1 1 0 0 1 0 0 0 0 0 1 1 0 0 1 0 0 0 0 0 0 0 1 0 0 1 1 1 0 1 0 0 1 1 1 1 0 2 1 0 2 2 0 2 2 2 0 0 0 0 1 1 0 1 1 1 1 1 0 1 0 0 0 0 2 1 0 0 0 1 1 1 1 1 1 1 0 0 0 0 0 1 2 0 1 1 1 0 2 2 0 0 0 2 0 0 2 0 2 2 0 2 0 0 0 2 0 2 0 0 1 0 1 0 0 2 0 2 0 0 2 1 1 0 0 0 0 0 0 0 0 0 0 2 2 0 0 0 0 0 0 2 1 1 0 0 1 1 1 2 0 0 1 0 1 0 1 0 1 2 0 0 1 1 1 1 0 2 0 1 0 1 2 0 0 1 1 0 1 0 2 1 0 0 1 0 0 0 0 0 0 1 1 0 1 2 0 0 0 2 1 2 1 0 1 0 1 0 0 2 0 0 1 1 1 1 1 0 0 0 1 1 0 0 0 1 1 1 2 2 0 1 1 1 1 0 0 1 2 2 0 0 0 0 0 1 2 0 1 1 1 1 0 2 0 0 0 1 0 1 0 0 2 0 0 0 0 1 0 1 1 0 2 1 1 1 0 0 0 0 0 2 1 1 0 0 0 0 0 2 0 1 1 1 0 1 0 0 0 1 1 0 0 1 0 0 1 0 1 0 0 1 0 0 0 1 0 0 2 0 1 1 1 2 0 0 1 0 0 1 0 2 2 2 0 1 1 1 1 0 0 1 0 1 1 2 2 1 1 1 2 2 1 1 1 0 2 1 1 0 0 0 0 0 0 2 2 2 0 2 0 1 0 0 1 0 2 0 0 2 2 1 1 0 1 0 0 0 0 1 0 0 0 2 0 1 0 1 1 2 2 2 2 0 0 2 0 2 0 2 0 0 1 1 1 0 1 0 1 1 1 0 0 0 1 1 1 2 1 1 0 2 0 1 0 1 0 0 0 0 1 1 1 0 0 0 2 0 0 2 1 0 1 1 2 1 0 2 0 0 0 1 0 0 0 2 0 0 0 2 0 0 0 0 0 2 2 2 2 0 2 0 0 1 0 0 1 1 0 0 0 0 2 0 0 0 0 0 0 0 0 0 0 1 1 0 0 0 1 1 1 0 1 1 2 1 1 2 1 1 1 2 0 1 1 1 0 1 1 2 1 1 0 0 0 2 2 1 0 1 0 1 0 1 0 2 0 0 1 0 1 0 0 1 0 2 1 1 2 0 2 2 2 1 1 0 0 1 1 0 0 1 0 0 0 1 1 1 0 1 0 1 1 2 1 2 1 0 0 0 0 0 0 0 0 2 0 0 0 0 0 2 2 2 0 0 0 0 0 0 0 2 0 0 1 0 1 1 0 0 0 0 0 1 1 0 1 1 1 1 0 1 0 1 0 0 2 1 0 1 2 0 0 1 1 1 1 1 0 0 1 0 0 1 1 1 2 0 0 0 1 1 1 0 1 1 0 1 1 1 2 0 0 2 0 0 0 1 1 1 0 1 0 2 1 0 0 0 0 0 2 2 2 0 2 2 1 0 0 1 1 2 2 1 1 1 1 0 0 1 0 0 0 0 0 0 1 1 1 1 0 0 0 0 0 1 1 0 2 2 0 2 0 0 0 0 0 0 0 1 0 0 0 2 0 0 2 0 0 0 0 2 0 1 0 0 1 1 2 1 2 0 0 0 0 2 1 1 1 1 0 1 1 0 1 2 0 0 0 0 1 1 2 1 0 0 0 1 0 0 0 0 1 1 1 1 2 1 0 1 0 1 0 1 1 1 0 0 0 2 0 0 0 0 0 1 1 0 0 0 2 0 0 0 0 1 1 1 0 0 0 0 0 0 2 0 0 0 0 1 0 0 1 0 0 0 2 0 0 0 1 0 0 0 0 1 1 0 0 0 0 1 0 1 2 2 0 2 1 1 0 1 0 0 1 0 0 0 1 1
162 1 2 0 0 0 0 0 1 1 0 0 0 0 0 0 0 1 0 0 0 2 0 2 2 0 0 1 2 2 1 1 1 2 0 0 2 1 0 1 1 0 0 0 0 0 0 2 0 2 0 2 2 0 0 0 1 0 0 0 1 2 0 0 0 0 0 1 1 0 0 0 2 2 2 2 2 0 0 0 0 0 2 1 0 0 0 0 1 2 0 0 0 0 0 1 0 0 0 1 0 2 1 0 1 0 2 0 1 1 0 0 1 2 1 2 2 0 0 0 1 1 2 0 0 0 2 0 1 1 0 0 0 0 1 0 1 1 0 0 0 0 0 0 0 1 2 0 0 0 0 0 0 0 0 0 0 0 0 2 2 2 2 2 2 2 0 1 1 1 0 0 1 1 0 2 2 1 0 1 0 2 0 0 0 0 2 2 1 1 1 1 1 1 1 0 1 2 0 1 1 1 0 1 2 0 1 0 0 0 1 2 0 0 0 2 0 1 0 0 2 2 0 1 0 0 1 2 1 1 0 0 0 0 2 0 0 2 0 2 0 0 2 2 2 0 0 0 0 0 0 0 1 0 0 1 2 1 1 1 1 1 0 0 0 0 1 1 1 0 0 2 1 1 0 0 0 0 1 0 1 0 0 0 1 1 1 2 1 2 1 1 2 2 2 0 2 0 0 1 1 0 2 0 0 1 1 0 0 0 0 1 0 1 1 0 1 0 0 0 1 1 0 1 1 0 1 0 1 0 0 2 0 0 0 0 0 0 2 0 0 0 2 0 1 0 1 0 1 2 0 0 1 0 0 0 0 0 0 0 0 0 0 1 0 0 0 1 2 0 1 1 0 0 1 0 0 0 0 1 0 1 0 0 1 0 0 0 0 0 0 1 1 2 2 2 2 1 0 0 0 0 1 1 0 1 1 2 0 0 1 0 1 1 2 2 0 0 0 1 1 1 1 0 0 1 1 0 2 2 0 0 0 1 0 0 1 0 0 0 0 2 1 1 1 2 0 0 2 0 0 1 0 2 0 0 0 1 1 2 1 0 0 0 0 2 0 1 1 0 0 0 0 0 1 0 1 0 1 1 2 1 0 1 1 0 0 0 2 0 1 2 0 2 1 0 1 0 0 0 1 2 1 1 1 0 2 0 2 0 0 1 0 0 0 1 0 0 0 1 1 1 0 0 0 0 0 1 1 1 1 1 1 0 0 1 1 1 2 0 1 2 2 1 2 0 0 2 0 0 0 0 0 1 1 1 1 1 1 1 1 0 0 2 0 2 1 0 1 0 0 2 0 0 0 0 0 2 0 2 0 0 2 1 1 1 2 0 0 0 0 2 0 0 1 0 0 0 0 0 0 2 0 1 1 2 0 0 0 0 0 0 0 1 1 1 0 1 1 0 0 0 0 1 1 0 1 0 0 0 1 1 0 0 2 0 2 0 0 0 2 1 0 1 1 1 1 1 0 1 0 1 1 0 0 0 0 2 2 0 0 0 0 1 1 1 1 2 1 1 0 1 1 0 0 0 1 0 0 0 0 1 2 2 2 1 2 0 1 0 2 0 0 1 0 0 0 2 1 1 1 0 0 1 1 2 0 2 2 0 2 2 0 0 0 0 0 1 1 0 0 0 0 2 1 0 0 0 1 1 0 0 0 1 1 1 1 0 1 1 1 0 0 0 1 0 1 1 0 0 0 0 0 0 0 2 0 0 2 2 0 0 2 0 0 0 2 1 0 0 0 0 1 1 1 0 0 1 0 2 0 2 1 1 0 2 0 1 1 2 0 2 2 0 0 1 0 2 0 0 2 0 0 0 0 2 1 0 1 0 1 0 2 2 1 0 2 2 2 1 0 1 0 2 2 1 0 1 0 0 0 2 1 0 0 0 0 1 2 1 1 2 0 0 0 0 0 0 0 0 2 2 0 2 0 0 0 0 0 0 1 2 0 0 1 0 0 0 0 0 0 0 0 1 0 2 0 0 1 1 2 2 2 0 0 0 0 1 0 1 1 1 0 1 2 1 1 2 0 1 0 2 0 0 2 1 1 2 0 2 1 0 1 1 1 2 2 0 1 0 0 0 0 2 0 2 1 1 0 1 0 2 0 1 0 0 0 0 1 1 0 0 0 0 0 1 0 2 1 1 0 0 2 0 0 0 0 0 0 0 1 1 0 1 1 0 0 0 1 0 2 0 0 0 0 1 0 0 0 0 0 0 0 1 0 0 1 0 0 1 0 0 0 0 0 0 0 0 0 0 1 1
163 0 2 1 0 0 0 2 2 0 0 0 0 1 0 0 1 1 2 1 0 1 0 1 1 0 0 1 2 1 1 2 1 1 0 0 2 1 0 1 1 0 1 1 0 1 0 0 2 0 0 0 0 0 2 1 0 0 0 1 0 1 2 2 0 0 1 1 2 0 0 2 2 2 2 2 2 0 0 0 0 0 2 0 1 0 0 0 1 2 0 0 0 0 0 1 1 1 0 2 0 1 2 0 0 0 2 2 1 0 0 1 1 2 0 2 1 0 0 0 0 2 0 2 0 0 0 1 1 1 0 0 0 0 1 0 0 0 1 0 0 0 0 0 1 0 1 0 0 0 1 0 0 0 0 0 0 0 0 0 0 0 1 1 0 2 2 1 1 1 0 0 0 2 1 1 0 0 0 0 0 1 0 0 0 0 1 1 1 0 1 0 0 0 2 0 2 1 1 0 0 0 1 1 2 0 1 1 0 0 1 0 1 0 0 2 1 1 0 0 1 1 1 2 0 0 1 2 1 0 0 0 1 1 1 1 1 2 0 1 0 0 2 1 1 0 0 0 1 1 1 1 2 0 0 0 0 2 0 0 0 0 1 1 0 0 0 1 1 0 1 1 0 2 0 0 0 2 2 0 2 0 0 0 1 0 0 1 1 2 0 1 2 2 2 0 1 0 0 0 1 0 2 0 0 0 0 0 1 1 0 0 0 2 2 0 1 2 0 0 0 2 1 1 1 0 0 0 1 1 1 1 0 0 0 0 0 2 0 1 1 2 2 2 0 2 0 0 1 0 0 0 0 0 0 0 0 0 0 2 2 2 1 0 1 0 1 0 2 0 2 2 1 1 1 0 0 0 0 1 0 0 0 0 1 1 0 0 0 2 0 0 0 0 2 0 0 0 1 1 0 1 1 1 0 1 1 0 0 0 0 0 0 0 1 2 1 1 0 0 0 1 0 1 0 1 0 0 1 1 0 0 0 1 0 0 1 1 0 0 2 0 2 0 1 1 0 0 1 0 0 0 0 2 1 1 0 1 1 2 2 0 0 2 0 0 2 1 1 0 1 1 2 2 1 0 0 0 2 1 1 1 0 2 1 1 0 1 1 0 1 1 0 2 2 0 0 2 2 0 1 1 1 1 1 0 1 0 2 0 0 0 0 1 0 1 0 0 0 1 1 1 1 1 0 0 0 1 0 2 0 1 0 1 1 0 1 0 1 1 0 1 2 2 2 0 2 1 1 1 0 0 0 1 1 0 0 0 1 0 0 0 1 1 0 0 0 1 2 0 1 1 0 0 1 0 2 1 0 1 0 0 2 1 1 0 0 1 0 0 0 1 0 0 0 0 0 0 0 0 0 2 0 1 0 2 1 0 0 0 1 1 0 1 1 0 1 0 0 0 0 0 0 0 0 0 2 1 0 0 1 2 0 0 1 2 2 0 0 1 1 1 1 1 0 1 1 0 0 1 1 2 1 1 0 0 0 2 1 0 0 0 0 1 0 0 0 1 1 1 1 1 0 0 2 0 2 2 2 0 2 0 2 1 1 0 2 1 1 1 1 0 0 0 0 0 0 2 0 0 0 1 0 0 1 0 2 2 2 0 0 0 0 0 0 2 0 0 0 0 0 0 0 1 1 0 0 0 0 0 0 0 0 2 1 1 1 0 0 1 0 1 0 0 1 1 2 0 0 0 0 0 0 0 0 2 0 0 1 0 0 0 1 0 1 1 2 0 2 2 1 0 1 0 0 0 0 1 1 1 0 0 1 1 0 1 1 2 0 2 0 0 2 1 1 1 0 0 0 1 1 0 0 0 1 1 1 0 0 0 1 1 1 1 1 0 2 2 2 2 2 2 1 2 1 0 0 1 0 1 0 1 1 1 1 0 0 0 2 1 1 1 0 0 1 0 0 1 1 0 1 1 1 2 0 1 0 1 0 0 1 2 0 0 0 0 0 0 1 0 0 0 2 0 0 1 0 0 2 0 1 1 2 0 0 0 0 2 0 1 1 1 0 1 1 0 1 1 0 0 1 2 2 2 2 0 1 0 0 1 1 0 0 0 1 1 2 1 1 1 0 0 0 0 0 2 1 1 1 1 0 2 0 2 0 0 0 0 1 0 0 0 1 0 0 1 0 0 0 0 2 0 0 1 1 1 2 1 0 0 1 1 0 0 0 2 2 0 1 0 0 0 0 0 0 1 0 1 1 0 0 0 0 1 0 0 1 0 1 2 0 0 0 0 0 0 0 0 0 0 1 0
164 0 1 1 0 0 0 1 1 1 0 0 0 0 0 0 0 2 0 0 1 1 0 2 2 0 0 2 2 0 2 0 1 1 1 0 2 1 1 0 1 0 0 0 0 0 1 1 0 2 0 1 1 0 1 1 1 0 2 0 2 2 2 2 0 0 0 0 0 0 0 1 2 2 2 2 1 1 1 1 0 0 2 0 1 0 0 1 2 2 1 1 1 0 0 1 0 0 0 1 1 2 1 0 1 1 2 1 1 1 0 1 0 1 0 1 1 0 1 0 2 0 2 0 0 0 2 1 1 1 0 0 0 0 1 0 0 0 0 0 1 0 0 0 1 0 0 0 2 1 1 0 0 1 0 0 0 0 1 1 1 1 2 2 0 2 2 2 1 1 0 1 1 1 0 1 0 1 0 1 0 2 0 1 1 0 1 2 0 0 1 1 0 0 1 0 1 2 0 1 1 0 0 1 2 1 2 1 0 0 1 1 1 0 0 2 0 0 2 1 0 0 0 2 0 0 0 2 0 2 0 0 0 0 2 0 0 2 0 1 0 1 1 1 1 0 0 0 1 1 1 1 1 0 0 1 1 2 1 1 1 1 0 0 0 0 0 1 1 0 0 2 2 2 0 1 1 1 2 0 2 0 0 0 1 1 0 2 0 2 0 0 0 2 2 0 0 0 0 0 0 0 1 1 1 0 0 0 1 1 1 0 0 2 2 1 0 0 0 1 0 2 0 0 1 0 2 0 0 1 0 2 0 0 0 0 0 0 2 0 1 1 1 1 0 2 0 0 0 1 1 0 0 0 2 0 1 0 0 0 0 0 1 0 1 0 1 1 1 1 0 0 1 1 0 0 0 0 0 1 0 2 0 0 2 1 0 0 0 0 1 2 1 0 2 1 1 1 1 0 0 0 0 2 1 0 0 1 0 0 0 1 0 0 1 1 0 0 0 0 0 0 0 1 1 2 1 0 2 1 1 0 0 2 0 0 0 0 0 0 1 1 2 1 0 1 0 1 2 0 0 0 0 2 1 1 0 2 1 2 2 0 1 0 0 1 1 2 2 1 1 1 1 1 2 0 1 0 2 0 2 1 0 0 0 1 0 0 2 0 1 2 2 1 1 0 0 1 2 0 0 2 2 0 2 1 2 0 0 0 0 2 0 1 1 1 1 1 0 1 2 2 1 1 0 1 0 1 0 2 1 1 0 1 1 0 1 0 0 0 0 2 1 1 2 0 1 1 1 1 1 1 1 1 1 1 1 0 2 0 0 0 0 2 1 0 0 2 1 1 1 0 0 0 0 0 0 1 0 2 0 1 1 2 0 0 2 1 1 1 0 1 1 0 0 0 1 0 0 0 0 2 2 1 0 2 1 0 1 1 0 0 0 1 0 1 1 1 0 1 1 1 0 0 0 1 1 2 0 0 0 0 1 0 2 1 2 0 0 2 1 2 0 1 0 2 2 1 0 0 0 2 0 1 0 0 0 2 2 0 0 0 1 0 1 2 1 2 0 0 1 0 1 0 0 1 1 0 2 0 0 0 1 1 1 0 1 1 1 0 1 0 0 2 0 0 0 2 1 1 0 1 0 0 1 1 1 1 2 0 0 1 0 0 0 1 0 1 2 0 0 0 0 2 2 1 0 1 1 1 0 0 0 2 0 0 1 0 1 1 0 0 0 0 1 0 1 0 0 0 0 0 0 0 0 2 0 0 2 0 0 1 2 0 0 1 2 2 0 0 0 1 0 0 0 1 1 2 1 1 0 0 1 1 1 1 0 2 1 1 1 1 2 0 0 2 0 0 0 1 0 0 0 0 1 1 2 1 1 0 0 0 0 1 0 1 1 2 2 2 1 1 1 0 1 2 1 1 1 0 0 1 0 1 1 1 0 0 2 1 2 2 0 0 0 0 0 1 0 0 1 1 1 1 1 0 1 2 0 0 1 2 1 0 1 0 1 0 1 0 0 0 0 0 0 2 0 2 2 2 2 2 1 0 0 2 0 1 0 1 1 2 0 1 2 0 2 2 0 0 0 2 2 1 2 0 2 1 0 1 0 0 1 1 2 0 0 0 0 0 0 0 0 0 0 0 0 1 1 2 0 2 0 2 0 0 0 0 1 0 0 0 2 0 0 0 0 0 0 1 1 0 1 0 0 2 2 1 0 1 1 0 1 0 0 2 2 0 0 0 1 0 1 0 0 1 0 0 0 0 0 0 0 1 0 0 0 0 0 1 0 0 1 0 0 0 0 0 0 0 1 1
165 1 1 1 1 0 0 1 1 1 1 2 1 2 1 2 1 0 0 0 0 2 0 2 2 0 0 1 2 1 1 2 1 1 0 0 2 2 0 0 1 0 0 0 0 0 0 1 1 1 0 0 1 0 1 1 2 1 1 0 1 1 1 0 0 1 0 1 1 0 0 1 2 2 0 2 2 2 2 1 1 0 1 1 1 0 0 0 2 2 0 0 2 0 0 0 0 1 1 2 1 2 1 0 0 0 2 0 0 0 0 1 2 2 1 2 2 0 1 0 1 0 1 1 0 0 1 0 1 1 0 0 0 0 0 0 0 0 0 0 1 0 0 0 1 1 0 0 0 0 1 0 0 0 2 0 0 1 0 1 0 0 1 2 1 2 1 1 0 1 0 1 0 2 0 0 0 1 0 0 1 1 0 0 0 0 1 2 1 1 1 1 0 0 1 0 1 1 0 1 1 0 1 1 2 0 1 0 2 0 1 1 2 0 0 2 0 0 1 1 0 0 0 2 0 1 1 1 0 1 0 0 0 1 1 0 0 2 0 1 0 1 1 1 1 0 0 0 0 0 0 0 2 0 0 1 2 1 0 1 0 0 0 1 0 0 0 0 1 0 0 2 1 1 0 1 0 2 2 0 2 0 0 0 0 1 1 0 0 2 0 0 0 2 1 0 0 0 0 2 0 0 2 1 1 1 0 0 0 1 0 1 0 1 1 0 0 0 1 0 0 2 0 1 1 0 2 0 0 0 0 0 0 0 0 0 0 1 1 0 0 0 2 2 0 2 0 0 1 0 0 0 0 0 2 0 0 0 0 2 2 2 2 0 2 1 0 1 2 0 1 1 1 1 1 0 0 1 1 1 1 0 0 0 1 1 0 0 0 0 0 0 1 0 2 0 0 0 1 1 0 1 1 1 0 1 1 0 0 0 0 0 0 0 1 2 0 1 0 1 1 2 0 1 0 2 0 0 1 2 0 0 1 1 1 1 1 1 0 1 2 0 2 2 0 2 0 1 2 0 0 0 0 2 1 1 0 2 1 2 2 0 1 0 0 2 0 1 1 0 1 1 1 1 0 1 0 0 2 0 2 1 0 0 0 1 0 1 2 1 1 1 2 2 2 0 1 1 1 0 0 2 2 0 2 0 2 0 1 0 0 1 1 0 2 0 0 0 2 1 0 2 2 2 0 0 0 0 0 2 1 0 0 0 0 0 0 2 1 0 0 2 1 1 1 0 2 2 0 0 0 0 0 1 2 1 1 0 0 0 0 0 0 1 1 0 0 0 1 0 0 0 2 0 0 1 2 1 0 2 0 0 1 0 1 1 1 2 1 1 0 2 0 0 0 0 0 0 0 0 0 0 2 0 0 0 2 0 1 1 0 0 0 1 0 1 1 0 0 0 0 0 0 1 1 0 1 1 0 0 2 2 1 0 1 1 1 0 0 2 1 1 0 1 0 2 2 2 0 0 2 1 1 0 0 0 0 2 2 0 0 0 1 1 1 1 1 2 0 0 1 0 1 1 0 0 1 0 2 0 0 0 2 1 1 1 2 1 2 0 1 0 0 1 0 0 0 1 0 0 0 1 0 0 1 1 1 1 2 0 1 0 0 0 0 0 0 2 1 0 0 0 1 2 1 0 0 0 0 0 0 0 0 2 1 0 1 0 0 2 0 1 0 0 0 1 1 2 1 1 1 1 0 0 0 0 0 0 2 0 0 1 2 0 0 1 1 1 1 1 0 0 1 0 0 1 1 1 1 0 0 0 1 1 1 1 0 0 0 2 0 2 2 1 1 1 1 0 0 0 0 0 0 1 1 0 0 0 1 1 2 0 2 2 2 0 2 1 2 1 0 1 0 2 2 1 1 1 1 0 0 1 0 1 0 0 1 1 2 0 0 1 0 0 0 0 0 1 0 1 1 0 1 2 0 0 0 0 0 0 0 2 0 0 0 0 2 0 2 0 0 0 1 1 0 2 0 1 1 1 2 2 2 0 0 0 0 2 0 2 0 0 0 2 2 0 2 2 0 0 1 2 1 1 2 1 1 2 1 1 1 0 1 1 2 0 1 0 2 1 0 1 0 1 0 0 0 2 0 0 0 0 0 1 1 0 1 1 1 0 0 0 0 0 0 0 0 0 0 0 1 0 1 1 1 0 1 0 0 0 2 0 0 0 0 1 1 1 1 0 2 0 0 0 0 0 0 0 2 0 0 0 0 2 0 0 1 1 1 2 1 0 1 0 0 0 0 2 1 0 2 1
166 0 1 2 1 0 0 1 1 1 0 1 0 0 0 0 0 0 0 1 1 2 0 1 1 1 1 2 2 0 1 2 0 0 0 0 2 1 0 1 2 1 0 1 0 0 0 0 1 1 0 0 0 0 2 1 1 0 0 0 0 2 0 0 0 0 0 0 1 1 0 0 2 2 1 2 2 0 0 0 0 0 2 0 1 0 0 1 2 2 1 1 0 0 0 2 1 1 0 1 0 1 0 1 1 1 2 2 2 0 0 2 1 2 1 2 2 0 0 0 2 0 2 0 0 0 2 0 2 2 0 0 0 0 0 0 0 0 0 0 1 0 1 0 1 0 0 0 0 0 0 0 1 1 1 0 0 0 0 2 2 2 1 2 2 2 2 1 1 1 1 1 1 1 0 1 1 0 0 0 0 0 0 0 0 0 2 1 1 0 1 0 0 0 1 1 1 2 1 1 1 1 1 1 2 0 2 0 1 0 0 2 1 0 0 2 2 0 2 1 1 1 0 1 0 2 1 0 0 0 0 0 0 0 0 0 0 2 0 2 0 0 2 2 2 0 0 0 0 0 0 0 1 1 1 1 2 2 1 2 1 1 0 1 0 0 1 0 2 1 0 1 1 2 0 0 0 0 1 0 0 1 0 0 0 1 0 2 0 2 0 0 1 2 2 0 1 0 1 2 1 0 0 0 0 0 0 0 0 0 1 0 0 2 2 0 2 1 1 0 1 2 2 1 0 0 0 0 2 1 0 2 0 0 0 0 0 0 2 0 0 0 2 0 1 0 1 0 1 0 0 0 0 1 0 1 1 0 0 1 1 1 1 1 1 0 0 0 1 0 1 1 0 0 1 0 0 1 1 2 0 1 0 0 2 1 0 0 0 0 1 2 1 0 2 1 1 1 0 0 0 0 1 2 0 2 0 1 0 0 1 0 0 0 0 1 1 0 0 0 0 0 0 2 1 2 2 0 1 1 1 1 1 1 1 1 0 2 0 1 0 2 2 0 2 2 0 0 1 0 0 1 0 2 1 1 0 1 1 1 1 0 1 0 0 0 2 1 1 0 1 1 1 1 0 1 0 0 2 0 2 2 0 1 1 0 0 1 1 1 0 1 2 1 1 0 0 0 1 1 0 2 1 1 1 0 2 0 2 0 1 0 0 0 2 0 0 0 1 2 1 2 2 2 0 0 0 0 0 2 1 0 0 0 1 0 0 0 2 2 1 0 2 2 2 0 1 1 1 1 0 1 0 0 1 1 1 1 0 0 0 2 1 1 0 0 0 1 1 1 0 0 0 0 1 0 1 2 0 2 0 0 1 1 0 0 1 0 0 0 1 0 1 0 1 0 1 0 0 1 0 1 0 0 0 2 0 0 1 1 2 2 0 0 1 1 1 0 0 0 0 0 0 1 1 0 1 1 0 0 1 1 0 0 1 0 2 0 0 1 1 0 0 1 1 2 2 0 1 2 1 2 2 0 0 0 0 1 1 0 0 0 1 0 0 1 0 2 0 0 0 0 0 0 1 1 1 1 1 0 1 1 2 1 1 2 0 1 1 0 1 1 0 1 0 0 0 1 1 1 0 1 0 1 0 1 1 1 1 0 0 0 0 0 0 0 0 2 0 0 0 0 0 2 2 0 0 0 0 0 0 0 0 2 1 0 1 0 0 1 0 1 0 1 1 1 2 1 1 1 1 1 0 0 1 0 1 0 2 0 0 2 2 0 0 1 2 0 2 2 0 1 1 0 0 0 0 0 0 1 0 1 0 0 1 1 1 2 1 2 0 1 2 1 1 1 0 0 1 0 0 1 0 0 1 1 0 1 1 1 1 0 0 0 0 0 2 2 2 2 1 1 0 2 2 0 0 2 0 0 0 2 2 1 1 0 0 0 0 0 0 0 0 0 0 0 0 1 1 0 1 1 0 2 0 0 0 1 0 0 2 2 0 0 0 1 0 0 1 0 0 0 0 0 0 2 0 1 1 1 2 2 2 0 0 1 1 1 1 1 0 1 1 1 2 1 2 2 0 0 0 1 2 1 2 1 0 2 0 1 0 0 0 0 0 0 1 2 2 2 0 2 0 0 0 2 2 0 0 0 0 2 0 2 0 0 0 0 1 1 0 0 2 0 0 0 0 2 1 1 0 0 1 1 1 0 1 0 0 0 1 1 0 0 2 0 0 0 0 0 0 0 0 0 0 2 0 0 1 0 0 0 0 1 0 1 2 1 0 2 1 0 0 0 0 0 0 0 2 0 1 1
167 1 1 1 0 0 0 1 1 1 0 0 1 2 1 1 0 2 1 1 1 2 0 2 2 0 0 0 2 1 1 1 1 1 0 2 1 1 1 0 2 0 0 0 0 0 0 0 1 1 1 1 0 0 2 0 0 0 1 0 1 2 1 0 0 0 0 0 0 0 0 1 0 2 0 2 2 2 2 1 1 0 2 0 1 0 0 0 1 2 0 0 0 0 0 2 1 0 0 2 0 2 1 0 1 1 2 1 2 1 0 1 1 2 1 2 2 1 2 0 1 2 1 1 1 0 0 0 1 1 0 0 0 0 0 0 0 0 0 0 1 0 0 0 0 0 0 0 0 0 0 0 0 2 0 0 1 0 0 2 1 1 2 2 0 1 0 0 0 2 2 0 0 2 1 2 0 1 0 1 0 1 0 0 0 0 1 1 0 0 0 2 0 0 1 0 1 2 0 0 0 0 0 2 2 0 1 0 1 0 1 0 2 0 0 2 0 1 0 1 0 1 1 2 0 0 0 2 0 2 0 0 0 0 1 0 0 2 0 2 0 0 1 1 2 0 0 0 0 0 0 0 1 0 0 1 2 2 1 2 1 1 0 1 0 0 0 0 1 0 0 2 2 2 0 1 0 1 1 0 0 0 0 0 0 1 0 2 2 2 1 1 2 2 2 0 2 0 0 1 1 0 2 2 0 0 0 1 0 0 2 1 0 2 2 0 0 1 1 0 1 2 2 2 0 0 0 0 0 0 0 1 0 0 0 0 0 1 1 0 1 0 2 2 0 0 1 0 0 1 0 0 0 0 2 0 0 0 0 2 2 2 1 1 1 0 1 2 2 0 1 1 1 1 2 0 0 0 0 2 0 1 0 0 2 0 0 0 0 1 0 1 0 0 1 0 0 1 0 0 0 0 1 0 0 0 1 0 0 0 0 1 0 0 2 2 0 1 0 0 0 0 0 1 2 2 2 0 1 0 0 0 0 2 0 1 0 1 1 0 1 0 2 0 1 1 0 0 1 0 0 0 0 1 2 0 2 1 1 0 2 0 0 0 0 2 0 2 2 1 1 1 2 2 1 1 1 1 1 1 1 1 0 1 0 0 1 0 2 0 1 2 1 1 1 0 0 0 1 0 1 0 1 1 1 0 2 0 0 0 0 0 0 1 0 1 1 0 1 1 1 1 2 2 1 0 0 1 0 2 1 1 0 0 0 1 1 1 0 1 1 1 1 1 1 1 0 1 1 2 1 1 0 2 0 1 0 1 0 1 0 0 0 2 0 2 2 1 0 1 0 2 2 0 0 1 1 1 0 2 0 0 2 2 0 0 2 2 0 0 1 0 1 0 0 1 1 0 0 1 0 2 0 1 0 2 1 0 2 2 1 0 0 1 0 1 0 1 1 0 0 0 0 1 1 1 0 1 0 0 0 1 1 0 2 0 2 0 0 0 0 0 1 2 0 2 1 1 0 2 1 2 0 0 2 1 0 2 1 1 1 0 1 1 1 1 0 1 1 1 0 1 1 0 1 0 2 0 1 0 1 1 2 1 2 0 2 0 1 1 1 0 0 1 0 1 0 2 2 2 0 1 0 1 0 1 1 0 1 0 0 0 0 0 0 0 0 1 1 0 0 0 0 2 2 2 0 0 1 1 1 1 0 2 0 0 0 0 2 2 1 0 0 0 0 0 0 1 1 1 1 1 0 0 0 0 0 0 2 1 0 1 2 0 0 0 1 2 0 0 0 0 1 1 1 0 2 0 0 0 1 1 1 1 1 1 0 2 1 2 0 1 2 1 2 0 0 1 0 0 1 0 0 0 0 2 1 0 2 0 2 0 2 2 2 0 2 2 2 2 2 2 1 2 2 2 1 0 1 0 1 2 0 0 0 0 0 1 0 0 0 0 1 1 0 0 1 1 1 0 1 1 0 2 0 0 1 0 0 0 1 1 0 0 0 1 0 0 2 1 1 0 0 1 0 2 0 2 2 1 1 1 1 0 0 1 1 2 2 1 0 0 1 2 2 0 2 2 0 0 0 1 1 1 2 0 1 1 0 0 0 0 0 0 1 1 1 0 1 0 0 0 0 1 0 1 1 1 0 0 0 2 1 1 2 0 2 0 2 1 0 0 2 0 0 1 0 1 0 0 2 0 1 1 1 0 1 1 0 0 2 0 0 0 1 1 1 0 0 1 1 0 0 0 0 0 0 2 2 1 0 0 0 1 0 0 1 0 0 2 0 0 0 0 0 0 0 0 0 0 2 2
168 1 1 1 0 0 0 1 2 0 0 1 0 0 0 0 0 1 2 1 1 1 0 0 0 0 1 2 2 0 2 0 1 1 0 1 1 1 1 0 1 0 0 0 0 0 1 0 2 0 0 0 1 0 0 0 1 1 0 0 0 1 2 1 1 2 1 1 2 0 1 2 1 2 1 2 1 1 1 1 0 0 1 1 1 1 0 1 2 2 1 1 2 0 1 1 0 1 1 2 1 2 1 0 0 0 2 2 2 0 0 2 0 1 0 1 0 0 2 0 1 1 1 1 1 1 0 1 1 1 0 0 1 2 1 1 0 1 0 0 0 0 0 0 2 0 1 0 0 0 0 0 1 0 0 0 0 0 0 1 0 0 1 2 0 2 1 1 2 2 0 0 1 1 0 1 0 1 0 1 0 2 0 0 0 0 0 1 1 0 1 0 0 0 1 0 1 2 1 1 1 1 0 0 2 0 1 0 1 0 0 1 0 0 0 2 0 0 0 1 0 0 0 1 0 0 1 2 2 0 0 0 0 0 1 0 0 2 0 1 0 0 1 2 2 0 0 0 1 1 1 1 2 0 0 1 0 1 1 0 0 0 0 0 0 0 0 0 1 1 0 2 1 2 0 0 0 1 1 0 1 1 1 1 1 0 1 2 0 2 2 0 0 2 2 1 0 0 0 1 0 0 2 1 1 1 0 0 1 2 0 1 0 1 1 1 0 1 0 0 1 2 1 1 0 0 0 0 0 1 0 1 0 0 0 0 0 2 0 1 0 1 2 0 0 0 0 1 1 2 0 0 0 0 1 0 1 0 0 1 1 1 1 1 1 0 1 1 1 1 0 0 1 1 1 0 0 1 0 2 0 2 0 1 1 1 0 0 0 0 0 0 1 1 2 2 2 0 0 0 0 0 1 1 1 0 0 1 0 0 0 1 0 0 1 2 1 0 0 0 0 0 0 1 0 1 0 0 0 0 0 0 1 1 1 1 0 0 0 0 1 1 2 2 0 1 0 0 1 0 0 0 0 1 2 1 1 2 1 2 2 1 1 0 0 1 1 2 2 0 1 1 0 0 0 1 0 0 2 0 2 2 0 0 0 0 0 0 2 0 1 1 1 2 2 0 1 1 1 1 0 2 2 0 2 0 2 1 0 0 0 0 0 0 0 1 0 0 1 1 0 2 2 2 1 1 1 1 1 1 1 1 0 0 1 1 0 2 2 0 2 2 1 1 1 1 1 1 1 1 0 1 0 2 1 0 0 1 1 1 1 0 0 2 1 0 0 1 0 1 0 2 0 0 2 0 2 2 0 2 0 0 1 1 0 1 1 2 1 1 0 2 1 0 1 0 0 0 0 0 0 2 1 0 1 1 1 0 0 0 1 0 1 1 1 1 1 2 1 0 0 0 0 0 0 0 2 2 0 0 1 1 0 1 2 0 1 1 2 2 2 1 1 1 1 0 0 0 1 2 0 0 0 0 2 1 0 1 1 0 0 0 0 1 0 1 0 2 0 0 2 0 0 0 2 0 2 1 1 1 1 1 1 0 0 0 2 0 2 0 0 1 0 1 0 0 1 2 2 2 1 1 0 1 0 1 1 2 2 0 2 2 0 1 0 0 0 0 0 0 0 0 0 1 1 0 0 0 0 0 0 0 0 2 1 0 2 0 2 2 1 0 1 1 2 0 2 1 2 1 0 1 0 0 0 0 2 0 2 0 1 2 2 0 0 0 2 0 2 2 0 0 1 0 0 1 1 2 2 0 0 0 0 0 0 2 0 1 0 2 0 1 2 0 1 1 0 0 0 1 1 0 0 0 1 0 1 1 1 0 0 0 0 0 0 0 2 1 2 1 0 1 0 0 0 2 0 2 0 0 0 2 1 0 0 0 0 0 1 1 1 1 0 0 0 0 1 1 1 0 2 2 0 2 0 0 0 0 0 0 0 2 0 0 0 0 1 0 2 0 0 0 0 1 0 2 1 0 2 2 2 2 2 0 0 1 0 2 0 1 1 2 1 0 2 1 2 2 0 0 0 1 2 2 1 1 1 0 1 2 1 0 1 1 2 0 0 1 2 1 0 1 0 2 1 1 1 0 0 0 0 2 0 2 0 0 0 1 1 0 0 0 2 0 0 0 1 0 0 1 1 1 0 1 1 0 2 0 0 0 1 1 0 2 2 1 1 0 0 0 0 0 0 0 0 1 0 1 1 0 0 0 0 0 0 0 0 0 1 2 0 0 0 0 0 0 0 0 1 0 0 0
169 1 1 2 0 0 0 0 1 1 0 0 0 2 2 2 1 1 0 0 0 2 0 2 2 0 0 1 2 2 1 2 0 1 1 0 2 2 0 1 0 0 1 1 0 1 1 0 1 1 0 1 0 0 2 2 0 0 0 2 0 0 2 2 0 0 0 0 1 1 0 1 2 2 1 2 2 0 0 0 0 0 2 0 1 0 0 0 2 2 0 0 1 1 0 1 1 0 0 1 0 2 0 0 2 2 2 0 1 1 0 2 1 2 2 2 2 0 1 0 2 0 2 0 0 0 1 0 1 1 0 0 0 0 0 0 0 1 2 1 0 0 1 0 1 0 0 0 0 0 0 0 0 0 0 0 1 0 0 1 1 1 1 2 0 2 1 0 1 2 1 2 1 1 0 0 0 0 0 0 0 1 0 0 0 0 2 1 0 0 2 0 0 1 2 0 2 1 1 0 0 1 1 2 2 0 2 1 1 0 2 2 2 0 0 2 0 1 1 0 1 1 0 2 0 0 1 1 1 1 0 0 0 0 1 1 0 2 0 2 0 0 2 1 1 0 0 0 0 0 0 0 1 0 0 1 0 2 1 0 0 0 0 1 0 0 0 2 1 0 1 1 0 1 0 0 0 0 2 0 0 0 0 0 0 1 0 1 1 2 1 2 0 2 2 0 0 0 0 2 0 0 1 0 0 0 0 0 0 1 1 1 0 2 2 2 0 1 1 0 0 1 2 2 1 0 1 0 1 0 0 2 1 1 0 0 0 2 0 1 1 1 1 1 1 0 1 1 1 0 1 1 1 1 0 2 2 0 0 1 1 1 0 1 0 0 0 0 2 0 2 2 1 1 2 0 0 0 0 1 0 0 0 0 1 1 0 0 0 0 0 0 1 0 2 0 0 2 0 0 0 1 1 1 1 0 0 2 0 0 0 1 0 0 1 1 0 2 0 0 0 1 1 1 0 2 0 0 1 0 1 0 0 2 1 0 1 1 0 0 1 1 2 1 0 1 0 1 2 1 1 0 0 1 1 0 1 2 2 1 1 0 0 0 0 1 1 1 1 1 1 1 2 1 1 0 1 0 2 0 2 1 0 2 2 0 0 0 2 0 0 1 1 2 1 0 0 0 1 0 1 2 1 1 1 0 1 1 1 0 0 0 0 0 0 2 0 1 1 2 0 2 2 2 1 0 0 1 0 2 0 1 0 1 1 0 1 0 1 0 0 2 2 0 0 0 0 0 2 2 2 2 0 2 1 0 0 0 1 1 1 0 1 2 1 0 0 0 1 0 0 2 1 0 0 0 0 1 0 2 1 0 1 0 1 1 1 0 0 0 0 0 1 0 0 0 0 0 0 0 0 2 0 1 0 2 1 1 2 1 0 0 0 2 0 2 1 1 1 0 0 0 0 0 0 0 1 1 0 0 1 2 1 0 1 0 2 0 0 0 2 1 0 2 1 1 1 1 0 0 1 2 0 0 1 1 0 2 2 0 0 0 0 1 0 1 0 1 1 1 0 1 1 0 0 0 2 1 1 1 1 1 2 2 1 1 1 0 1 1 2 0 0 2 2 1 0 1 2 2 1 1 0 1 2 2 1 1 2 0 1 0 1 0 0 1 0 1 0 0 0 0 1 2 1 0 0 0 2 2 1 1 0 2 0 0 1 0 0 0 0 0 0 0 0 1 1 1 1 1 0 1 0 0 0 1 1 0 2 1 0 0 2 0 0 1 2 1 1 1 0 0 0 1 1 1 2 1 1 1 0 1 0 0 0 1 1 2 0 1 0 0 2 0 0 0 0 0 0 1 1 0 0 0 0 1 1 0 1 1 2 0 0 0 0 0 1 2 2 1 0 0 1 1 1 1 0 2 1 0 1 2 0 0 0 0 0 0 1 0 1 1 1 1 0 0 1 1 1 0 1 1 1 2 0 1 0 1 0 0 1 1 0 0 0 1 2 0 1 0 1 0 0 1 0 2 0 1 1 1 2 2 0 0 0 2 0 1 1 1 0 1 0 1 2 0 2 0 0 0 0 2 1 1 2 1 0 0 1 1 1 0 0 0 0 2 2 1 2 1 0 1 0 0 0 1 0 0 0 0 1 1 0 2 0 0 1 1 1 1 0 0 1 2 1 1 0 0 0 0 2 0 0 2 2 0 1 0 0 0 2 0 0 0 2 1 1 1 2 0 1 0 0 1 1 0 2 2 2 0 0 0 0 1 0 0 1 0 1 1 0 0 0 0 0 0 0 0 1 0 2 2
170 0 2 0 0 0 0 1 1 1 0 0 0 0 0 0 0 1 1 1 0 2 1 0 1 1 1 2 2 0 2 1 2 2 0 2 1 1 0 0 1 0 0 1 0 1 0 0 1 1 0 1 1 1 0 0 0 0 0 1 0 1 0 0 0 0 0 0 0 0 0 1 1 2 1 2 2 1 1 0 1 0 2 0 2 0 0 0 1 2 0 0 1 1 0 0 0 1 1 2 0 2 2 0 0 0 2 1 1 0 0 2 1 1 1 1 1 0 1 0 1 0 2 0 0 2 0 1 2 2 0 0 0 0 0 0 0 1 0 0 1 0 0 0 2 0 1 0 0 0 1 0 0 0 0 0 0 2 0 0 0 0 0 2 0 0 1 0 1 2 0 1 1 1 0 0 0 1 0 1 0 2 1 1 0 0 2 0 0 0 1 0 0 0 2 0 0 1 0 0 0 0 0 2 2 0 2 1 1 0 0 0 1 0 0 2 0 0 2 1 0 0 0 1 0 1 0 2 0 1 0 0 0 0 1 0 0 1 0 0 0 1 2 2 2 0 0 0 1 1 1 2 0 0 0 2 1 1 0 1 0 0 0 1 0 0 1 0 0 0 1 2 1 2 0 0 0 1 2 0 0 0 0 0 0 1 0 1 0 2 2 1 1 2 2 0 1 1 0 0 0 0 2 1 0 0 0 0 0 0 0 1 0 2 2 0 1 0 1 0 0 2 1 1 1 0 1 0 1 1 0 0 1 1 0 0 0 0 2 0 0 0 2 1 1 1 0 0 0 1 0 0 1 0 1 0 1 0 0 1 2 2 0 0 0 0 2 1 1 0 0 0 2 2 1 0 0 1 1 2 1 2 0 0 2 1 0 0 0 0 0 1 0 0 2 0 0 1 0 0 0 0 1 0 0 0 0 0 0 0 0 0 0 0 0 2 2 1 0 0 0 1 0 1 0 2 0 0 0 0 0 0 1 1 1 2 0 2 0 0 0 2 2 0 1 1 0 0 2 0 0 0 0 2 2 2 0 1 0 2 1 0 1 1 0 0 2 1 1 0 1 1 2 2 1 0 1 0 2 0 2 1 0 2 2 0 0 1 2 1 2 1 0 2 1 0 1 1 2 0 0 2 1 1 1 0 2 1 0 0 0 0 0 0 0 1 0 0 2 2 0 2 2 2 2 0 0 0 1 2 0 0 0 0 1 1 1 1 1 1 0 2 2 2 2 0 1 2 0 1 0 0 0 2 0 0 0 0 1 1 1 0 0 2 2 0 0 0 1 0 0 0 1 0 0 0 0 1 0 1 1 0 1 1 0 0 1 1 0 0 0 0 1 0 0 0 1 0 0 0 0 2 0 1 0 2 1 0 1 0 0 0 1 0 1 0 0 0 0 0 0 0 0 0 0 1 1 0 0 0 0 0 0 0 1 0 2 0 1 2 1 1 0 1 0 2 2 0 0 0 0 2 0 1 0 0 0 1 1 0 0 0 1 0 2 2 1 2 1 1 1 1 0 0 1 0 2 1 2 0 2 0 1 0 1 0 1 2 2 0 0 2 0 2 2 1 1 1 1 1 0 1 0 1 1 2 2 1 1 0 0 0 0 1 0 0 0 0 0 0 0 0 1 2 1 1 0 0 0 0 0 0 0 2 1 1 1 0 1 1 0 0 0 0 1 0 1 1 1 1 1 1 0 0 0 1 0 0 2 1 0 1 2 1 0 1 2 0 0 0 0 0 0 0 0 0 1 2 1 1 1 1 0 0 0 1 1 1 0 2 0 1 2 1 1 0 0 0 0 2 2 0 0 0 1 1 0 0 1 0 1 0 2 2 2 0 2 2 2 1 0 2 2 2 2 2 2 0 1 0 0 1 1 0 0 0 0 1 2 1 1 2 0 0 1 1 0 1 1 0 1 1 2 2 0 2 1 0 0 0 1 1 0 0 0 1 0 0 0 0 0 0 0 1 0 2 0 1 2 1 1 1 2 0 0 0 0 0 1 1 0 1 1 1 2 0 2 2 0 0 2 2 1 0 2 2 0 1 0 0 0 0 0 0 0 0 1 1 2 1 0 1 0 1 0 2 1 1 0 0 0 1 0 1 1 0 1 1 1 0 0 0 0 0 0 1 0 0 0 1 0 0 0 1 1 1 2 1 0 0 1 1 0 0 1 1 1 0 2 0 1 2 0 0 0 2 0 1 1 0 0 0 0 1 0 1 1 1 0 1 0 0 0 0 0 1 0 0 1 0 0 0
171 1 1 2 0 0 0 2 2 0 0 2 0 1 1 1 0 1 1 1 1 2 0 2 2 0 0 2 2 0 1 1 1 1 0 0 2 1 1 0 2 0 0 0 0 0 0 0 1 1 0 0 0 0 2 1 0 1 1 1 1 1 2 1 1 0 0 2 0 0 0 1 1 2 0 2 2 1 1 1 0 0 1 1 1 0 0 0 2 2 0 0 1 0 0 2 0 0 0 1 0 2 2 0 0 0 2 0 0 0 0 2 0 0 0 0 0 0 0 0 2 0 1 1 0 0 1 2 2 2 0 0 0 1 1 1 0 1 0 0 1 0 1 0 1 0 0 0 1 1 1 0 0 1 0 1 0 1 0 1 2 1 2 2 1 2 1 2 0 0 0 1 1 1 0 0 0 0 0 0 0 1 0 1 2 1 1 1 0 0 1 1 1 1 1 0 1 2 0 1 1 0 0 1 2 0 1 0 1 0 2 2 0 0 0 2 0 0 2 0 0 1 1 2 1 1 2 1 0 1 0 0 0 1 1 0 0 2 0 2 0 0 2 1 1 1 1 0 0 1 1 1 1 0 0 2 2 1 0 1 0 0 0 1 0 0 0 0 2 0 0 1 1 2 0 0 0 0 1 0 0 1 1 1 0 1 1 2 2 2 2 2 1 1 2 0 1 0 0 0 0 0 2 1 0 0 2 1 0 0 2 1 0 0 0 0 0 0 1 0 0 2 1 2 0 0 0 0 0 0 0 1 0 0 0 0 0 0 2 1 1 1 1 2 0 0 1 0 0 1 0 0 0 1 0 1 1 0 0 2 2 2 2 0 2 0 0 1 1 0 0 0 1 0 0 0 0 2 2 2 0 0 0 0 1 1 0 0 0 0 0 1 0 0 1 0 1 1 0 0 0 1 0 0 0 0 0 0 1 1 0 1 0 0 1 2 0 0 0 0 0 0 1 1 1 2 1 0 2 0 2 0 1 1 1 1 0 2 1 1 1 1 2 0 1 1 0 0 1 0 0 0 0 1 1 0 1 1 1 2 1 0 0 2 0 0 2 1 1 0 1 1 2 2 1 0 0 0 2 1 1 1 0 1 1 0 0 0 1 0 1 1 0 1 1 0 0 1 1 0 0 2 2 0 2 0 2 0 1 0 0 0 0 1 1 1 0 2 0 2 2 2 2 2 0 1 1 1 1 2 0 1 0 0 0 1 0 1 2 1 0 1 2 2 2 1 1 1 1 1 0 0 0 2 1 1 1 1 1 0 0 0 1 2 0 1 1 1 1 0 1 0 0 0 1 0 1 0 0 0 1 0 1 1 0 0 1 0 0 0 0 1 0 0 0 0 0 0 0 0 0 2 1 1 0 1 2 0 1 0 0 0 0 0 1 1 1 1 1 0 0 0 0 0 1 0 2 2 0 0 1 1 0 0 1 0 2 0 1 1 2 0 0 2 0 1 1 1 1 1 0 1 2 1 0 0 0 1 1 0 0 0 0 0 2 2 2 2 0 0 1 0 0 0 0 1 1 0 1 0 0 0 2 1 2 2 1 0 0 0 2 0 0 1 0 0 0 2 1 2 1 0 1 0 0 1 2 2 2 0 2 2 0 0 0 0 0 2 1 0 0 0 0 2 1 2 0 0 0 0 0 0 0 2 0 0 0 0 0 0 0 0 0 0 1 0 1 0 1 1 1 1 0 1 0 0 0 0 1 0 0 0 2 0 0 1 2 0 1 1 0 0 1 0 0 1 1 2 2 0 2 0 0 0 0 2 0 1 0 1 0 1 2 1 2 0 1 1 0 0 1 0 0 0 0 2 2 0 0 2 2 0 2 1 1 0 1 1 2 2 2 1 0 2 2 2 2 2 0 0 0 2 1 0 0 1 1 0 0 0 0 0 0 0 0 0 0 1 1 0 1 1 0 2 0 0 0 0 1 1 1 1 0 0 0 1 0 0 1 0 0 0 0 1 0 2 0 1 1 1 2 2 2 0 0 0 0 2 0 1 2 2 0 2 2 0 2 2 0 0 0 1 1 1 2 0 0 1 0 0 0 0 0 0 2 1 2 0 1 0 0 0 0 0 0 1 0 1 0 0 1 1 0 1 0 0 0 1 2 0 0 0 2 0 0 0 1 1 1 1 0 0 2 0 1 0 1 0 0 0 2 0 0 0 0 0 0 1 0 0 0 0 0 0 0 1 0 1 1 0 0 0 0 1 0 0 1 0 1 1 0 0 0 1 0 0 0 0 1 0 0 0
172 0 2 2 0 0 0 0 0 2 0 0 0 1 1 2 0 1 0 1 1 2 0 2 2 0 1 1 1 1 1 1 1 2 0 0 2 1 2 0 0 0 0 1 0 1 1 0 2 2 0 0 1 0 1 1 0 1 2 0 1 2 2 2 0 0 1 1 0 0 0 0 1 2 1 2 2 1 1 0 0 0 1 1 1 0 0 0 1 2 0 0 0 0 0 1 0 1 1 2 1 2 1 0 1 0 1 0 0 0 0 2 1 2 1 2 2 0 1 0 2 0 1 1 0 0 1 1 2 1 0 0 0 0 0 0 1 1 1 0 1 0 0 0 1 0 0 0 0 0 0 0 1 1 0 0 0 1 1 1 1 1 1 2 2 2 1 0 2 2 0 2 0 2 0 1 1 0 0 0 0 0 2 2 0 0 2 2 2 1 1 1 0 0 0 0 0 2 0 0 0 1 0 1 2 0 2 1 0 0 1 1 0 0 0 2 1 1 0 1 1 1 1 1 0 1 2 2 0 2 0 0 0 1 1 0 0 2 0 2 0 0 2 1 1 0 0 0 1 1 1 1 0 0 0 2 1 0 0 0 0 0 0 1 0 0 0 0 0 0 1 2 0 0 1 1 0 1 1 0 1 1 0 0 1 0 1 1 1 2 2 1 0 2 2 0 0 1 1 1 2 0 2 0 0 0 0 0 0 0 1 0 0 2 2 0 0 1 1 0 0 2 0 2 1 0 1 0 2 1 0 2 0 0 0 0 0 1 1 1 1 1 1 2 0 0 0 0 1 0 0 0 0 0 0 0 1 0 0 2 2 2 1 0 1 0 1 2 2 1 1 1 1 1 1 0 0 0 0 2 1 1 0 0 1 0 0 0 0 1 0 2 1 0 2 1 0 0 1 1 0 1 0 2 2 0 0 0 0 0 0 1 0 0 0 1 0 0 0 1 1 1 0 0 0 1 0 0 0 1 0 1 0 2 0 1 1 2 0 0 1 1 1 0 2 2 0 0 2 0 0 0 0 2 2 2 0 1 1 1 0 0 0 0 0 2 0 1 2 0 1 1 1 1 1 1 0 0 1 1 0 2 0 1 1 1 0 1 2 0 1 2 0 0 1 0 1 0 0 0 0 2 1 1 1 1 1 0 2 0 0 0 1 2 0 2 2 2 0 2 2 2 2 2 0 1 0 1 1 1 1 1 0 0 0 0 0 1 2 2 0 1 1 1 1 1 2 0 2 2 1 1 0 2 2 0 0 0 0 1 1 0 0 1 1 0 0 2 2 0 2 0 0 0 1 0 1 0 0 0 1 0 0 0 0 0 0 0 0 0 0 2 0 0 0 1 0 1 1 2 1 1 0 0 0 2 2 1 2 2 0 0 0 2 0 2 2 1 0 0 0 0 0 1 1 0 0 1 0 0 1 1 2 0 1 0 1 0 0 2 0 1 1 1 1 0 0 1 0 0 1 2 1 1 0 0 0 1 1 0 0 0 1 0 2 2 1 2 1 0 1 1 0 0 0 0 2 0 1 0 1 0 2 0 2 2 0 1 1 1 1 0 0 1 0 0 0 2 1 2 0 1 0 0 1 1 1 2 2 0 1 1 0 2 0 0 0 2 1 0 0 0 1 2 1 0 1 1 1 1 1 1 1 2 0 0 1 0 1 1 1 0 0 1 1 0 1 0 0 0 0 0 0 0 0 1 1 0 2 1 0 1 2 0 0 1 2 1 1 1 1 1 2 0 0 1 1 2 1 1 0 2 2 2 1 1 1 1 0 2 0 1 2 1 1 0 0 0 0 1 1 0 0 0 2 0 1 0 1 1 1 0 2 2 2 0 2 2 2 2 2 2 0 2 2 2 2 2 1 0 1 2 0 0 0 1 1 0 1 0 1 1 0 0 0 0 0 1 0 0 2 1 2 1 1 0 1 1 1 1 0 1 0 0 0 1 0 0 2 1 1 0 0 1 0 1 1 1 2 1 1 1 2 0 0 0 1 2 0 0 0 0 1 1 1 0 1 1 1 0 0 2 1 1 0 2 0 1 0 0 0 0 0 0 2 1 1 0 2 1 0 1 0 1 1 1 0 1 1 1 0 2 0 0 1 0 1 1 2 0 0 0 1 0 0 0 0 0 0 0 2 0 0 1 1 0 1 0 0 0 1 1 0 0 1 1 1 0 2 0 0 0 0 0 0 0 1 1 1 0 0 0 0 2 0 0 1 1 0 1 1 0 0 0 0 0 0 0 1 0 0 0
173 1 2 2 0 1 1 2 2 0 0 0 0 0 0 0 0 0 1 1 0 1 1 0 1 1 1 0 0 1 0 1 1 2 2 0 2 2 0 1 1 0 0 0 1 0 1 1 0 2 0 2 0 1 1 0 0 0 1 1 1 1 2 1 1 0 1 0 2 0 1 1 1 2 1 2 2 1 1 0 1 0 2 0 2 0 2 0 1 1 0 0 2 0 1 2 0 0 0 1 0 2 0 0 1 0 1 1 1 0 0 1 0 2 0 2 2 0 2 0 1 1 1 1 0 0 1 1 1 1 0 0 0 0 0 0 0 0 0 0 0 0 0 0 1 0 0 0 1 1 1 1 1 0 1 0 1 1 2 1 0 0 2 2 0 2 1 0 1 2 0 2 1 1 1 1 0 0 0 0 0 0 2 2 0 0 2 0 0 0 0 0 1 1 0 1 2 1 0 0 0 0 0 1 2 0 0 0 1 0 0 1 0 0 0 2 1 0 1 0 1 1 1 2 0 1 1 1 1 0 0 0 0 0 1 0 0 2 0 2 0 0 2 0 0 0 0 0 0 0 0 0 2 0 0 1 0 1 1 1 1 1 0 1 0 0 1 0 0 0 1 2 0 1 0 0 0 0 2 0 0 0 1 2 0 0 1 1 1 1 1 2 0 1 2 0 0 1 1 0 0 0 2 1 1 0 0 0 1 1 0 0 0 1 1 0 1 0 1 0 1 2 0 2 1 0 1 0 2 1 0 1 0 0 0 0 0 1 1 1 2 1 2 2 0 0 1 0 0 1 0 0 1 0 0 0 1 0 0 1 1 1 1 0 1 1 1 1 1 0 0 0 0 0 0 1 0 0 0 0 0 1 0 1 1 0 0 0 0 0 1 2 0 1 2 0 0 1 1 1 0 1 0 2 0 2 0 0 0 0 0 1 0 0 0 2 2 1 1 0 1 2 1 1 1 2 1 1 2 0 1 0 0 1 1 1 1 0 0 0 0 1 1 1 1 2 0 0 1 0 0 1 0 2 0 0 0 1 1 1 1 0 0 1 0 0 2 2 2 0 1 1 2 2 1 0 0 1 2 1 0 2 0 1 1 0 0 0 2 0 1 2 2 1 0 0 0 0 0 1 1 1 1 1 1 0 2 0 1 0 0 0 0 0 1 1 0 0 1 1 0 2 2 2 1 1 1 0 0 2 1 0 1 0 1 0 0 0 2 1 0 0 2 0 2 0 1 0 2 2 1 1 0 1 1 1 1 1 0 0 0 1 0 1 0 1 0 1 1 0 1 1 1 0 0 1 1 0 0 1 0 0 2 1 1 1 2 0 0 0 0 2 1 0 0 0 1 0 0 0 0 2 0 1 0 2 0 0 1 1 0 0 0 1 1 2 1 1 0 1 0 1 0 1 1 0 0 2 0 0 1 1 0 0 1 1 2 0 0 0 1 1 0 0 2 1 1 2 0 0 1 2 1 1 1 0 0 1 0 0 0 0 0 1 0 1 0 2 0 0 0 0 1 0 0 0 2 1 2 0 0 0 1 2 0 1 0 0 1 0 2 0 0 0 0 0 0 1 0 0 0 1 0 0 1 1 1 2 2 0 1 1 0 1 0 0 0 1 1 0 0 0 1 2 1 1 1 1 0 0 0 0 0 2 0 0 2 0 0 2 0 0 0 0 0 1 1 0 0 0 0 0 0 0 0 2 0 0 1 1 0 0 2 0 0 0 2 0 0 0 1 0 0 1 1 0 0 0 1 1 0 1 0 0 0 0 2 1 0 1 1 1 2 0 1 1 1 1 0 1 2 0 0 0 1 2 1 1 1 0 0 0 1 1 1 0 1 0 2 1 0 1 2 2 2 1 0 2 2 0 1 2 1 0 0 0 0 0 1 0 1 1 0 0 0 0 0 1 1 0 1 1 0 2 0 0 0 1 0 0 0 0 0 1 1 0 0 0 1 0 1 0 0 2 0 1 0 1 2 2 2 2 1 0 0 1 0 1 0 2 0 0 0 2 1 0 1 2 0 0 0 2 1 1 0 2 0 1 0 0 0 0 0 0 1 1 1 1 1 0 1 0 0 0 0 1 1 2 0 1 0 2 0 1 0 0 0 0 1 1 0 0 1 0 0 0 0 0 0 0 1 0 0 2 2 0 1 0 0 0 1 1 1 0 1 1 2 0 1 0 1 1 0 0 0 2 0 0 1 0 0 0 0 2 0 0 1 0 0 1 0 0 0 0 0 0 1 1 1 1 2 2
174 0 1 2 1 0 0 0 0 2 0 0 0 1 1 1 0 2 0 0 0 2 0 2 2 0 0 1 1 2 1 0 1 1 1 2 0 2 0 0 2 0 0 2 0 1 1 0 1 1 1 1 0 1 1 1 1 0 0 1 0 1 1 0 0 1 0 1 2 0 0 2 2 2 1 2 2 2 2 0 2 0 1 0 1 0 0 2 2 2 1 1 1 0 0 1 0 1 1 1 1 2 1 0 1 1 2 0 0 0 1 2 0 0 0 0 0 0 0 0 2 0 1 1 1 0 0 0 1 1 0 0 0 0 0 0 0 0 0 0 1 0 0 0 2 0 1 0 0 0 0 0 1 0 0 0 0 2 0 0 0 0 1 2 0 2 0 1 0 1 0 2 1 1 0 1 0 0 0 0 0 0 0 0 0 0 2 2 1 0 2 0 0 0 1 1 0 1 0 1 1 0 0 0 2 0 1 0 0 0 0 1 2 0 0 2 0 0 1 0 1 1 0 2 0 1 1 1 0 1 0 0 0 1 1 0 0 2 0 1 0 1 2 1 2 1 1 0 0 0 0 0 2 0 0 1 0 2 0 1 0 0 0 1 0 0 0 0 1 1 0 1 1 2 0 0 1 2 1 0 1 0 2 2 0 0 2 2 1 2 0 0 1 2 1 0 1 1 1 1 0 0 2 1 0 0 1 0 2 2 0 1 0 1 1 0 0 0 1 0 0 0 1 2 0 0 0 0 1 1 0 0 0 0 0 0 0 1 1 0 0 0 2 0 0 0 0 0 1 0 0 0 0 1 1 1 2 0 0 0 0 0 1 0 1 1 1 2 2 0 0 0 0 0 0 0 0 0 0 1 1 0 1 1 1 0 0 0 0 1 0 0 0 0 2 0 0 1 0 0 0 1 0 1 0 1 0 1 0 0 0 1 0 0 1 2 0 0 0 0 0 0 0 1 1 2 2 0 1 1 0 0 2 0 2 2 1 0 0 0 1 1 1 0 1 1 0 2 2 0 0 0 0 2 2 2 0 1 1 0 0 0 0 2 0 0 2 2 2 0 1 1 2 2 0 2 0 0 2 1 1 2 0 1 1 0 0 1 2 1 0 2 0 2 1 0 0 0 1 0 1 0 2 1 1 1 1 1 1 0 1 0 0 1 1 1 1 0 2 2 0 2 2 2 2 1 1 0 1 1 1 0 0 1 1 0 0 1 2 1 1 1 2 0 2 0 0 2 0 2 0 0 0 2 0 1 0 2 1 0 0 0 1 2 0 1 1 1 1 0 1 1 0 0 0 0 0 0 0 2 0 0 2 0 2 1 1 1 1 1 0 2 0 0 0 0 1 0 0 1 0 2 0 0 0 2 1 0 0 1 1 0 1 1 0 1 1 1 0 1 1 1 0 1 1 1 0 1 0 0 1 1 1 0 2 2 2 0 1 1 2 2 0 1 1 0 0 0 0 1 2 2 0 1 0 0 0 1 1 0 0 0 0 1 1 1 1 2 1 1 1 1 0 1 0 1 1 0 2 0 2 0 1 1 0 1 0 0 2 0 2 0 0 1 0 0 0 2 2 2 1 1 0 1 0 1 1 2 2 0 2 1 0 0 0 0 0 1 1 0 0 0 0 0 0 0 0 0 0 0 0 0 0 2 1 1 0 0 1 2 0 2 0 1 1 0 1 0 0 0 0 0 0 0 0 1 1 0 1 1 0 0 2 1 0 1 2 1 1 1 0 0 0 1 1 0 0 2 2 0 0 0 0 0 1 0 2 1 0 1 1 1 2 1 2 0 1 0 1 0 1 0 0 0 1 0 1 0 0 2 2 0 1 1 1 0 2 2 2 2 0 1 1 1 0 1 0 2 1 0 0 1 2 0 0 1 1 0 1 1 1 1 0 0 0 0 0 1 0 1 2 1 1 2 0 0 1 0 1 0 0 0 0 0 0 0 0 1 1 0 0 0 0 2 0 2 0 0 1 1 0 0 2 0 0 1 0 0 0 0 0 0 0 2 2 0 2 2 0 0 0 1 1 1 2 1 1 0 0 0 0 0 1 1 2 0 0 0 2 0 0 0 0 1 0 2 1 0 1 1 0 1 0 1 0 0 1 2 2 1 0 0 2 1 1 0 1 1 0 1 1 0 1 1 0 1 2 0 0 0 1 1 0 0 0 2 2 0 1 0 1 0 0 0 0 0 0 0 1 0 0 0 0 0 0 0 1 1 0 2 1 0 0 1 1 0 0 0 1 0 2 2
175 1 0 2 0 1 1 2 2 0 1 1 1 2 2 2 0 2 0 0 0 2 0 1 1 0 0 1 2 1 1 0 1 1 0 0 2 1 0 1 2 1 1 1 1 2 0 0 1 1 0 0 1 1 1 1 1 0 0 0 0 2 0 0 1 1 1 0 1 0 1 2 2 2 1 2 1 1 1 0 1 0 2 1 1 1 0 1 2 2 0 1 1 0 0 1 0 2 2 2 1 2 0 0 0 0 2 0 2 2 0 2 0 1 0 1 0 0 2 0 0 1 2 0 0 0 2 0 2 0 1 1 0 0 1 0 0 0 0 0 0 0 0 1 0 0 0 0 1 0 0 0 1 0 0 0 0 2 1 0 1 1 0 2 0 2 0 2 1 1 0 0 2 0 1 2 0 1 0 1 0 2 1 1 0 0 2 1 1 0 2 0 0 1 1 1 1 2 0 1 1 1 0 2 2 0 2 0 0 0 1 1 1 0 0 2 0 0 2 0 0 0 1 2 0 1 1 1 0 0 0 0 1 1 1 1 0 2 0 1 0 0 2 2 1 0 0 0 0 0 0 0 1 0 0 2 1 1 0 0 0 0 0 0 0 0 0 1 0 0 2 1 1 2 0 0 0 1 2 0 1 0 1 1 0 1 0 2 0 2 0 0 1 2 2 0 1 0 0 0 1 0 1 0 0 0 0 0 0 0 0 1 0 1 1 0 0 0 0 0 1 1 2 2 0 0 1 1 1 2 0 1 1 0 0 0 0 1 1 0 1 1 2 2 0 0 0 1 1 0 1 1 2 0 0 1 1 0 0 1 1 1 2 0 2 0 0 0 0 0 0 0 1 1 1 0 0 1 1 1 0 1 0 0 1 0 0 1 0 0 1 1 1 0 2 1 1 1 1 0 0 0 0 0 0 0 0 2 0 0 0 1 1 0 0 1 0 1 0 0 0 1 0 2 1 2 1 0 1 1 0 0 0 1 0 1 0 2 0 0 2 0 2 1 1 2 0 0 2 0 0 0 0 2 1 1 0 0 0 0 1 0 0 2 0 1 1 1 1 0 1 1 2 2 0 2 0 0 2 0 2 1 0 1 1 0 0 1 1 0 0 1 0 2 2 0 0 1 1 1 0 2 2 0 2 0 2 0 1 0 0 1 0 1 1 1 0 1 1 2 1 2 2 2 0 1 1 1 0 2 0 1 0 0 0 0 1 0 0 1 1 2 0 0 0 0 1 1 1 1 1 1 0 1 1 1 1 0 2 0 0 0 0 1 0 1 1 1 0 1 0 2 0 0 1 0 1 1 0 2 0 0 0 0 0 0 0 0 0 0 0 1 0 0 0 0 0 1 1 2 1 1 0 0 0 2 1 0 2 2 0 0 0 0 1 1 0 1 0 1 1 1 0 0 0 0 2 1 0 0 1 1 1 0 1 0 2 0 0 1 0 0 0 1 1 1 1 0 0 1 0 1 0 1 0 0 0 2 2 0 0 0 1 0 1 2 0 2 0 0 1 0 0 0 1 1 1 1 2 0 2 0 1 1 1 1 0 0 1 0 2 0 0 1 2 2 0 2 2 2 0 2 0 0 2 2 1 2 2 0 0 0 0 0 0 1 0 1 1 0 0 0 0 1 0 1 0 0 1 1 1 1 1 2 0 0 1 0 1 1 1 0 0 0 1 0 1 0 0 0 0 0 0 0 0 1 0 0 1 1 0 0 1 0 0 1 2 0 1 1 1 0 1 1 1 0 1 2 2 0 1 0 1 1 1 1 0 1 0 2 0 1 1 0 1 0 1 1 0 0 1 0 0 0 1 0 1 0 0 0 0 0 0 0 0 0 1 2 1 1 0 0 0 2 2 1 1 2 1 0 1 2 2 1 0 0 0 0 1 1 1 1 0 0 0 0 0 0 0 1 1 1 0 2 0 0 0 0 0 0 2 2 0 0 0 1 0 0 2 0 0 0 0 0 0 2 0 2 2 1 1 1 2 0 0 0 0 1 1 1 0 0 1 1 2 0 2 2 0 0 0 2 2 1 2 0 1 2 0 1 1 0 0 0 1 1 1 2 2 2 0 2 0 0 0 0 1 1 0 0 0 2 1 2 1 0 1 1 1 0 0 0 0 1 0 0 1 0 0 1 1 0 0 2 1 0 1 0 0 0 0 1 0 1 2 0 0 0 1 0 0 0 1 0 0 1 1 0 1 0 1 1 0 1 0 1 1 1 0 2 0 1 1 0 0 0 0 0 1 2 2 1
176 1 1 1 0 1 1 1 1 1 0 1 0 1 1 1 0 1 1 1 1 1 0 2 2 0 0 1 2 1 1 2 2 2 0 2 0 0 1 0 0 0 1 1 0 1 1 0 1 1 0 0 0 0 2 2 0 0 2 0 1 1 2 2 1 1 1 1 1 0 0 1 1 2 1 2 2 2 2 1 1 0 2 0 1 0 1 0 0 2 0 0 1 0 0 1 0 0 0 2 0 1 1 0 1 1 2 2 2 0 0 2 0 1 0 1 1 1 1 0 2 0 0 2 0 0 0 0 2 0 0 0 0 1 1 1 0 1 0 0 1 0 0 0 1 0 0 0 0 0 0 0 0 0 0 0 0 1 0 0 0 0 1 2 0 1 1 1 1 1 0 2 1 1 0 1 0 0 0 0 0 1 0 0 0 0 2 0 0 0 2 0 1 0 1 0 1 2 0 1 0 0 1 1 1 0 2 1 0 0 0 0 2 1 0 2 0 0 0 1 1 1 0 1 0 0 0 0 0 0 0 0 0 1 1 1 1 2 0 1 0 0 2 2 2 0 0 0 1 1 1 1 1 0 0 1 0 2 0 0 0 0 0 0 0 0 0 0 1 1 0 2 0 1 0 0 0 2 1 0 1 1 1 1 0 0 1 2 0 2 1 0 2 2 2 0 0 0 0 1 1 0 2 0 0 0 1 1 0 1 1 1 0 2 2 0 0 1 1 0 0 2 2 2 0 0 2 0 1 1 0 1 0 0 0 0 0 2 0 1 2 2 2 1 0 0 0 0 0 1 1 0 0 0 2 0 0 0 0 1 1 1 2 0 2 0 1 0 2 0 2 2 1 1 1 1 0 0 0 1 0 0 0 0 1 0 0 0 0 0 0 0 0 0 2 0 0 1 0 0 0 0 0 2 0 2 0 0 0 0 0 0 0 0 0 2 1 1 0 1 1 2 0 1 1 1 1 0 1 0 1 0 0 2 0 0 1 0 0 0 2 0 2 2 0 2 0 0 2 0 0 0 0 1 1 0 1 2 2 1 1 0 0 1 0 2 0 2 2 0 1 1 0 0 0 1 0 0 2 1 1 1 0 2 2 0 0 0 1 0 0 1 1 2 0 0 0 1 1 1 0 2 1 1 1 2 2 0 0 0 0 1 0 0 2 0 0 2 0 2 2 2 2 2 0 2 2 0 1 2 0 0 0 0 0 0 0 0 2 1 0 1 0 0 1 0 1 0 2 2 0 0 0 2 1 2 1 0 1 0 0 0 2 2 0 0 0 0 1 0 0 1 0 0 0 0 0 0 0 0 0 0 1 1 0 0 1 1 0 0 1 1 1 0 0 0 0 0 0 1 1 2 0 0 0 2 0 0 1 1 1 0 0 1 1 1 0 1 0 1 1 1 0 1 1 0 0 1 0 0 0 2 0 0 2 0 2 0 0 1 0 0 1 1 0 2 2 1 1 1 0 1 2 0 0 0 0 2 2 0 0 0 2 0 0 1 0 2 0 0 0 0 0 0 0 1 2 1 2 0 2 0 2 1 1 1 1 1 1 0 1 1 0 1 1 0 0 2 1 2 0 1 0 1 1 2 0 1 1 0 0 0 1 0 0 0 0 1 1 0 1 0 0 2 1 1 1 0 1 1 0 0 1 2 1 1 0 0 1 1 0 0 0 0 0 1 1 1 1 1 0 1 0 0 0 1 0 0 1 0 0 0 2 1 1 0 2 0 2 2 0 0 2 2 1 0 1 1 2 0 0 0 0 0 0 1 0 2 1 2 0 1 2 1 2 0 2 1 0 1 2 0 0 0 1 0 2 0 0 1 1 0 1 1 1 0 2 0 1 1 1 0 0 2 2 0 0 1 1 0 1 2 0 0 0 0 0 0 0 0 0 0 0 0 1 1 0 0 0 0 2 2 1 1 1 0 1 0 0 0 0 0 0 1 1 1 0 0 1 0 1 0 1 0 0 0 0 0 2 2 2 2 0 0 0 2 0 1 1 1 0 1 1 0 2 2 1 2 0 0 1 2 1 1 2 1 1 1 0 1 1 0 0 0 1 1 1 0 1 0 0 0 1 1 0 2 2 1 0 1 0 2 0 1 0 0 0 0 1 0 0 0 2 1 1 0 1 0 0 0 1 1 1 1 1 0 1 1 0 0 1 1 0 0 0 2 2 0 2 1 0 1 0 0 0 2 0 0 0 0 0 0 0 1 0 1 2 0 1 2 0 0 0 0 0 1 0 1 1 0 0 0
177 0 1 1 0 0 1 1 1 1 1 1 0 1 1 1 0 1 1 2 1 2 0 2 2 0 0 1 2 0 1 1 1 1 0 1 1 1 0 0 1 0 0 1 0 1 2 0 0 2 1 0 0 0 1 0 0 1 0 0 0 0 2 0 0 0 0 0 1 0 0 0 2 2 2 2 0 1 1 1 0 0 2 0 2 0 1 0 1 1 0 0 0 0 2 2 0 0 0 1 0 2 0 0 1 1 2 1 2 1 0 1 0 2 0 2 2 0 0 0 2 0 2 0 0 0 2 1 2 2 0 0 0 0 0 0 0 1 0 0 1 0 0 0 0 1 2 0 0 0 1 0 1 0 0 0 0 0 2 1 0 0 2 2 1 2 1 0 1 2 0 2 0 2 0 0 0 2 1 0 1 1 1 1 1 1 1 0 0 0 1 0 0 0 1 0 0 2 1 0 0 1 0 1 2 0 1 0 1 0 1 1 2 0 0 2 0 1 1 1 0 0 0 1 1 0 2 2 1 1 0 0 0 0 2 0 0 2 0 0 1 1 2 2 2 0 0 0 0 0 0 0 2 0 1 1 0 2 0 0 0 0 0 1 0 0 1 0 1 1 1 1 1 1 0 1 0 0 1 0 1 1 1 1 0 0 0 2 0 2 0 0 1 1 2 0 0 2 0 2 2 1 2 2 1 1 0 0 0 1 0 1 0 1 1 0 0 0 1 0 1 2 1 2 1 0 1 0 2 1 0 2 1 1 1 1 1 2 0 1 2 0 1 2 0 0 1 0 0 0 0 0 0 1 1 1 1 0 0 1 1 1 2 0 1 0 1 0 2 0 2 2 0 0 0 0 0 1 1 1 0 1 0 1 1 1 0 0 0 0 0 1 0 0 2 0 0 0 2 2 0 2 1 0 0 0 0 0 0 0 0 1 0 0 0 0 0 0 0 0 0 0 0 2 1 2 2 0 1 0 1 0 0 0 1 0 0 0 0 0 1 0 1 0 2 2 1 0 1 0 0 0 0 2 0 0 0 1 1 0 0 0 0 1 0 1 1 1 1 0 1 1 1 1 0 1 0 0 2 1 1 1 0 1 0 1 0 2 2 0 2 2 1 1 0 0 0 0 0 1 0 2 1 1 1 0 1 0 2 0 1 0 0 0 1 1 0 1 0 1 0 2 1 1 0 1 0 0 2 1 1 1 0 2 2 0 0 0 0 2 0 0 2 0 2 0 1 1 1 2 0 0 0 2 0 0 0 0 1 1 1 0 2 2 1 0 0 0 0 0 0 0 1 0 0 0 0 1 0 2 0 0 1 1 0 1 1 1 1 1 0 2 0 0 1 0 0 0 0 0 0 2 1 1 0 1 1 0 2 1 0 0 1 1 0 1 1 1 1 0 0 0 0 1 1 1 0 0 0 0 1 1 0 0 2 1 2 0 0 1 1 0 0 1 1 1 1 2 0 0 2 2 0 1 0 0 1 1 1 0 0 0 1 0 1 1 0 2 1 0 0 1 0 1 0 0 1 2 2 0 2 0 2 2 2 1 2 0 1 0 2 0 1 1 0 0 0 2 1 1 0 0 0 1 0 1 0 2 2 0 0 0 0 0 0 0 0 1 1 0 0 0 1 2 1 1 0 0 1 1 1 1 1 2 2 1 1 0 0 2 0 2 1 1 2 0 2 1 1 1 1 1 0 0 0 2 1 0 1 1 0 0 2 0 0 1 2 0 2 2 0 1 0 1 1 0 0 1 1 0 1 0 2 2 2 0 0 2 1 1 1 1 2 1 1 1 0 1 0 0 1 0 0 0 2 0 1 0 2 0 2 0 2 2 2 0 2 2 2 2 2 2 0 2 2 1 1 0 1 0 0 1 1 1 1 0 0 2 2 0 0 2 0 0 0 0 0 1 1 1 0 0 1 1 0 0 0 0 0 0 2 2 1 0 1 2 0 0 0 0 1 0 0 2 0 2 0 1 2 2 2 2 0 0 0 1 0 1 0 2 0 1 0 0 2 0 2 2 0 0 1 2 0 0 2 2 0 0 0 1 0 0 0 0 1 1 1 1 2 0 0 0 0 0 0 1 1 1 0 0 0 1 0 1 0 0 0 1 1 1 0 0 0 0 0 0 0 0 0 1 1 0 0 2 1 0 2 1 0 0 2 0 0 0 1 1 1 0 1 0 1 0 0 1 1 1 0 1 1 0 0 0 0 0 0 1 1 0 1 2 0 0 0 0 0 1 0 1 1 1 1 1
178 1 0 2 0 0 0 1 1 1 0 0 0 0 0 0 0 2 1 1 1 2 0 2 2 0 0 1 1 2 0 0 0 2 1 2 2 2 0 0 2 0 0 1 0 1 1 0 2 1 0 0 0 0 2 2 0 0 2 0 1 2 2 1 1 1 1 0 1 0 1 0 0 2 0 2 2 2 2 0 2 0 1 0 1 0 0 0 1 2 0 0 0 0 0 0 0 1 1 2 1 2 1 0 1 1 2 0 2 1 0 1 0 1 0 2 1 0 0 0 2 0 1 1 0 1 1 0 2 1 1 1 0 0 1 0 0 1 0 0 0 0 1 0 0 0 0 0 0 0 0 0 0 0 0 1 2 0 0 1 0 0 1 2 1 1 1 1 1 2 0 1 1 1 0 1 1 1 0 1 0 1 0 0 0 0 0 1 0 0 0 1 0 0 2 0 1 2 0 0 0 1 0 0 2 0 1 0 2 0 0 1 0 0 0 2 1 0 1 0 0 1 0 1 0 0 1 0 0 0 0 0 0 0 2 0 0 2 0 2 0 0 2 2 2 0 0 0 1 1 0 0 2 0 0 0 0 2 1 1 1 1 0 0 0 0 0 1 2 0 0 1 0 1 0 0 0 1 1 0 0 1 0 0 1 0 1 1 0 2 0 0 0 1 2 0 0 0 0 1 0 0 2 0 0 0 0 0 0 2 0 2 0 2 2 0 0 0 0 0 0 1 1 2 1 0 1 0 0 1 0 2 0 0 0 0 0 0 2 0 0 0 2 1 0 1 0 1 0 2 0 0 0 0 1 1 1 0 0 0 0 0 1 0 1 0 1 0 0 0 0 0 1 1 0 1 0 1 1 1 1 1 0 1 1 1 0 0 0 0 1 1 0 0 1 0 0 1 1 1 0 1 1 1 1 0 0 1 0 0 1 1 0 0 2 2 0 1 0 0 0 1 0 0 2 2 2 1 1 1 0 1 0 0 0 0 1 1 0 0 2 0 2 1 0 1 0 0 2 0 0 0 0 2 0 0 0 1 1 0 0 0 1 0 0 1 1 1 2 0 1 1 2 2 1 0 1 1 1 1 1 1 0 0 0 1 0 0 2 0 1 2 1 1 1 0 1 0 0 2 0 2 1 1 1 0 1 1 0 0 0 0 0 1 0 2 0 1 0 1 1 2 1 1 0 1 0 0 0 2 0 0 0 2 2 0 1 1 2 0 0 1 2 1 1 1 0 2 0 0 0 0 0 2 1 1 1 1 1 0 0 1 0 2 0 2 2 0 1 0 0 1 1 0 0 1 1 2 0 2 0 0 0 0 0 0 0 1 0 0 0 1 0 0 1 0 0 0 0 0 0 1 0 1 0 2 2 1 1 1 0 0 0 0 1 1 1 1 0 0 0 0 0 0 0 1 1 1 0 0 0 0 2 0 1 1 2 0 0 2 0 0 1 1 1 0 0 2 0 1 1 0 0 0 1 1 0 1 1 0 0 0 0 1 1 1 0 2 0 0 2 0 0 1 0 0 2 0 2 0 0 0 2 2 1 1 2 0 2 0 2 0 1 2 1 1 0 2 1 1 0 1 0 1 1 2 1 1 1 0 2 2 0 0 0 1 0 2 0 0 0 0 0 2 2 1 0 0 1 1 0 0 0 2 1 0 2 0 0 1 0 1 0 0 1 0 1 1 0 1 1 1 0 0 0 1 0 0 2 2 0 0 2 1 0 0 2 1 0 0 0 0 1 0 0 1 2 1 1 1 0 1 0 0 0 1 1 1 0 1 1 1 1 0 1 1 1 0 0 1 1 0 0 0 0 2 2 2 2 0 0 0 2 1 1 0 1 1 2 2 1 1 0 2 2 0 0 1 1 0 1 2 2 0 0 0 0 0 1 1 1 1 0 0 0 0 0 1 0 0 1 1 1 1 1 0 1 0 1 1 0 1 0 0 0 1 1 0 1 0 0 0 0 0 0 2 0 1 2 1 2 2 2 0 0 0 1 2 0 2 0 2 0 2 2 0 2 0 0 1 0 1 1 1 2 2 1 1 0 0 0 0 0 0 0 2 2 1 1 0 0 0 0 0 1 1 0 0 0 0 0 0 0 0 0 0 0 0 0 1 0 0 2 0 0 0 1 1 1 0 1 0 1 0 0 1 1 0 0 0 2 0 0 0 1 1 1 0 0 0 1 0 0 1 1 0 0 0 1 0 0 0 0 2 0 0 2 1 0 2 1 0 0 1 0 0 1 0 0 0 2 2
179 0 1 1 1 0 0 0 0 2 0 0 2 2 1 2 1 1 0 0 0 2 0 2 2 0 0 0 1 2 0 1 2 2 0 2 1 1 1 0 1 0 0 0 0 1 1 0 2 0 0 0 0 0 2 0 0 1 2 0 1 2 1 1 0 0 0 0 1 1 0 0 2 1 2 1 1 1 1 1 0 0 1 1 1 0 0 1 1 1 0 0 1 0 0 1 0 0 0 2 1 2 0 0 1 1 2 1 1 0 0 2 1 1 1 1 1 0 2 0 1 0 2 0 1 1 0 0 1 1 0 0 1 1 0 0 0 0 1 0 1 0 1 1 0 0 0 0 0 0 0 0 1 0 0 0 0 1 1 1 1 1 2 2 1 1 2 0 1 2 0 2 0 2 0 1 0 0 0 0 0 0 0 0 0 0 2 1 0 0 0 1 0 0 2 0 0 2 0 1 1 1 0 1 2 0 1 0 2 1 0 1 0 0 0 2 0 0 0 0 2 2 0 2 0 1 1 2 1 2 0 0 0 0 1 0 0 2 1 2 0 0 2 1 1 0 0 0 0 0 0 0 0 1 1 2 1 1 1 1 1 1 0 1 0 0 1 0 2 0 0 2 2 2 0 0 0 0 1 0 0 1 1 1 0 1 0 1 0 1 1 0 0 2 2 0 0 1 0 1 1 0 2 1 0 1 2 0 0 0 1 1 0 2 2 1 1 1 0 0 0 1 0 1 1 0 1 0 0 0 0 1 0 0 0 0 0 1 1 1 0 1 2 2 0 0 0 0 1 1 0 0 1 0 1 0 0 0 0 1 1 1 0 0 0 1 0 1 2 0 0 0 1 1 0 2 0 1 1 2 0 0 0 0 1 1 0 0 0 0 0 0 1 0 2 2 2 0 1 1 0 1 1 1 0 1 0 0 0 0 1 1 0 0 1 2 1 0 0 0 0 0 1 1 0 1 1 0 1 0 1 0 0 1 1 0 0 0 0 0 1 1 2 0 1 1 0 0 1 0 0 0 0 2 0 0 0 2 2 2 1 0 0 1 0 1 1 1 1 1 2 2 2 2 1 0 2 0 2 0 1 2 0 1 1 0 0 0 2 0 1 2 0 2 0 0 0 0 2 0 0 2 2 0 2 1 2 1 0 0 0 0 0 0 1 0 0 0 1 1 1 1 1 0 0 0 0 0 0 2 1 1 0 1 1 0 0 0 1 1 0 1 0 0 1 1 1 2 0 0 0 0 0 2 0 1 0 1 0 0 0 0 1 2 0 1 1 1 1 0 1 2 0 0 1 0 1 1 0 2 0 0 0 0 0 0 0 1 0 0 0 0 1 1 1 1 1 0 0 0 0 2 0 0 0 2 1 0 1 1 0 0 0 1 1 1 0 1 0 1 0 1 0 0 0 2 0 1 0 0 0 0 1 0 2 1 1 0 1 1 1 2 0 1 1 1 1 2 0 2 1 1 1 1 0 0 0 1 1 0 0 0 1 1 1 1 0 2 0 0 0 0 0 0 0 0 2 0 1 0 0 1 2 0 2 2 0 1 2 0 2 0 1 1 0 0 0 2 2 2 1 2 0 0 2 2 1 1 2 0 0 0 0 0 0 1 0 1 1 0 0 0 1 2 1 1 1 0 0 0 0 0 1 2 1 1 0 0 0 1 0 0 0 0 0 1 1 0 0 0 0 0 0 0 0 2 0 0 2 1 0 1 2 0 0 0 1 1 1 2 1 0 0 0 0 0 1 0 0 1 0 1 0 0 0 0 2 2 2 2 0 2 2 0 1 1 1 1 0 0 1 1 0 0 0 1 1 0 0 2 2 2 0 0 0 0 1 2 2 2 2 2 0 2 2 0 0 0 1 1 0 0 0 2 2 1 0 0 1 0 1 1 0 1 0 0 1 0 0 0 2 2 2 2 0 2 0 0 1 1 1 1 0 1 1 2 0 0 2 0 0 0 0 1 0 2 0 2 2 2 2 2 2 0 0 0 1 1 0 2 0 2 2 0 1 0 1 1 0 0 1 2 0 0 2 1 0 1 0 2 1 0 0 0 1 1 1 0 1 0 0 0 1 1 1 0 1 1 0 0 0 2 0 1 1 0 0 1 1 0 0 0 2 2 2 0 1 0 0 1 0 1 1 1 1 0 1 1 0 0 1 1 0 0 0 0 0 0 1 0 2 0 0 0 0 0 0 1 1 0 0 0 0 0 0 0 0 0 0 2 0 0 0 0 0 0 1 0 2 0 1 0
180 1 2 1 0 0 0 2 2 1 0 1 0 0 0 0 0 0 2 0 0 1 0 2 2 0 0 1 2 1 1 2 0 1 1 1 2 0 0 1 1 0 0 0 1 0 0 0 2 0 0 0 0 1 1 1 1 0 1 1 0 0 1 0 0 0 0 0 0 0 0 1 1 2 0 2 2 0 0 0 0 0 2 0 1 0 0 0 1 2 0 0 1 1 1 1 0 0 0 0 0 2 1 0 1 1 2 0 0 0 0 2 0 1 1 2 2 1 1 0 2 0 1 1 0 1 1 0 0 0 0 0 0 0 1 0 0 0 0 0 0 0 0 0 1 0 0 0 0 0 0 0 0 0 1 0 0 2 1 2 1 1 1 1 0 0 0 1 1 2 1 1 0 2 0 0 0 1 0 0 0 1 0 0 0 0 1 2 1 2 0 2 0 0 1 0 1 2 0 0 0 0 0 1 2 0 1 0 0 0 0 1 0 0 0 2 1 0 0 1 0 0 0 1 0 0 1 1 0 1 1 1 0 1 0 0 0 2 0 2 0 0 2 2 2 0 0 0 0 0 0 0 0 1 1 1 0 1 1 1 0 0 0 0 0 0 0 1 1 0 0 2 2 2 0 0 0 1 1 0 1 1 1 1 0 0 1 1 1 2 0 1 1 1 2 0 1 0 0 1 0 0 1 0 0 0 0 0 0 1 0 1 0 1 1 0 1 0 0 0 0 2 0 2 1 0 0 0 0 0 0 2 1 0 0 0 0 2 0 0 0 0 1 0 0 1 0 0 1 0 0 0 0 0 0 0 0 0 0 2 2 2 1 0 1 1 0 1 2 0 1 1 1 1 1 0 0 0 1 2 0 1 0 0 2 0 0 0 0 0 0 1 1 0 2 1 1 0 1 1 0 1 0 1 0 1 0 1 0 0 0 0 0 0 1 2 1 1 0 1 1 2 1 1 1 2 1 0 0 0 0 0 1 1 1 1 1 1 0 0 1 1 2 0 0 0 0 0 2 0 0 1 0 2 1 1 0 1 1 1 2 0 0 0 0 0 2 2 2 0 1 0 2 2 1 0 1 0 2 0 2 2 0 1 0 1 0 0 2 0 2 1 1 2 2 0 1 1 1 1 0 2 2 0 1 0 1 0 1 0 0 1 0 0 1 0 0 1 1 2 1 2 1 1 0 1 1 1 0 2 1 1 0 1 1 0 2 1 2 0 1 2 1 1 1 1 1 1 1 1 0 0 0 2 0 2 0 1 0 0 0 1 1 1 0 0 0 0 2 0 0 1 1 0 0 0 0 2 0 2 0 0 1 1 0 0 1 1 0 0 0 2 1 1 1 1 1 0 0 1 0 2 0 1 0 2 1 0 0 0 0 0 0 1 0 0 2 1 1 0 0 0 0 0 0 1 1 0 0 0 2 2 0 0 2 1 2 0 0 2 0 1 0 0 2 1 1 2 0 1 0 2 1 1 0 0 0 0 0 0 0 0 1 1 1 1 1 1 1 1 0 1 1 0 0 0 2 1 1 1 2 0 1 1 1 1 1 2 2 0 2 0 0 0 0 0 0 1 1 1 0 1 0 1 0 1 0 2 2 0 2 2 0 0 0 1 1 2 0 0 0 0 1 2 1 0 1 0 1 1 1 1 1 2 1 2 1 0 0 1 0 1 0 1 1 0 1 1 0 0 0 0 0 1 0 1 0 0 1 0 0 1 2 0 0 0 1 0 2 2 0 1 2 1 1 0 1 0 0 1 1 1 0 0 0 2 0 1 0 2 0 1 2 0 1 0 0 1 0 0 1 0 0 0 2 1 0 0 0 2 2 2 2 1 1 0 1 2 2 1 1 1 0 2 2 2 1 0 1 1 0 0 0 0 0 0 0 1 1 0 0 1 1 0 0 0 0 1 1 0 1 1 2 0 1 0 1 0 1 1 0 1 0 1 1 0 0 0 1 0 0 0 0 1 0 2 0 0 2 1 2 2 1 0 0 1 0 0 2 0 0 0 0 1 1 0 1 1 0 0 1 1 2 2 2 0 0 1 0 1 0 0 0 0 1 2 2 2 2 1 1 1 1 1 1 1 2 1 1 1 0 2 0 1 1 0 1 0 0 0 0 0 0 0 0 0 0 0 0 0 1 0 1 0 0 0 2 0 0 0 1 1 0 1 2 0 0 0 0 0 1 1 0 0 0 0 1 1 2 0 0 0 0 0 0 0 0 0 0 0 0 0 0 0 0 0 0 1 1 1 2 2
181 1 1 1 1 0 0 1 2 0 0 0 1 1 0 0 0 2 1 1 1 2 0 2 2 0 1 1 2 1 1 2 1 1 0 1 1 2 0 1 1 0 1 1 0 1 0 0 2 1 0 0 1 1 1 0 0 0 0 0 1 2 0 0 0 0 0 1 2 0 0 2 1 2 1 2 2 1 1 0 1 0 2 1 0 0 0 1 2 2 1 1 1 0 1 1 0 0 0 2 0 1 0 0 1 1 2 0 0 0 0 2 1 1 1 2 1 0 0 0 2 0 1 1 1 1 0 1 2 2 1 1 0 1 0 0 0 1 0 0 0 0 0 0 0 0 0 0 1 1 0 0 0 0 1 0 1 0 0 1 0 0 1 1 0 1 1 1 0 0 0 1 0 2 0 0 0 0 0 0 0 0 0 0 0 0 1 1 1 0 2 0 1 0 2 0 2 1 0 2 2 0 0 1 2 0 1 0 2 0 0 1 1 0 0 2 1 0 2 0 1 1 1 2 1 1 2 1 0 1 0 0 0 0 2 0 0 2 1 0 1 1 1 2 2 0 0 0 0 0 0 0 0 0 0 2 2 2 0 0 0 0 0 1 1 0 1 1 2 1 1 0 1 2 0 0 0 1 2 0 1 0 0 0 0 0 0 2 0 2 2 0 2 2 2 0 1 0 0 1 1 0 2 0 0 0 1 1 0 1 0 1 0 1 1 0 0 2 0 0 0 2 1 1 2 0 1 0 0 1 0 2 0 1 0 0 0 2 0 0 0 0 2 2 0 1 0 0 2 1 0 0 0 0 1 0 1 0 0 1 1 1 2 0 2 0 0 0 2 0 2 2 2 2 0 1 0 1 1 2 0 2 0 1 1 1 0 0 0 1 0 0 0 0 1 1 1 1 0 0 0 0 2 0 0 0 2 0 0 0 0 1 0 0 1 2 1 1 0 0 0 2 1 1 0 1 0 2 2 2 0 1 0 0 1 1 1 0 0 0 1 1 1 0 2 2 1 1 2 1 0 0 0 2 2 2 0 2 2 1 0 0 0 0 0 0 2 2 2 0 1 1 1 1 1 1 0 0 2 1 1 2 0 1 1 1 0 1 2 2 0 2 0 2 1 0 1 0 0 0 0 2 0 2 0 0 1 1 0 0 0 0 0 0 0 2 0 1 1 1 0 2 0 0 0 1 0 2 0 2 0 1 0 0 0 0 0 1 0 2 1 1 2 1 2 0 1 0 2 2 0 1 0 1 1 1 1 1 1 1 1 0 0 1 0 1 1 0 1 0 0 2 0 0 0 0 1 2 0 2 0 0 1 0 1 0 0 0 0 0 0 1 0 0 2 0 2 0 0 0 0 2 1 1 0 1 2 0 1 1 1 1 0 1 1 0 0 2 0 2 2 2 0 0 0 1 1 1 0 0 0 0 0 0 2 1 2 0 1 2 1 0 0 0 1 1 1 1 0 2 0 1 1 1 0 0 0 1 1 0 0 0 0 0 2 2 0 2 0 0 0 0 0 0 0 1 1 0 0 0 0 0 1 1 1 1 1 1 2 0 1 1 0 1 0 0 0 2 1 1 0 1 0 1 0 1 1 2 2 0 1 1 0 0 0 1 0 1 1 0 0 0 2 2 0 1 1 2 0 0 0 0 0 2 0 0 0 0 0 2 0 2 0 0 1 0 1 0 0 1 0 1 1 0 0 2 1 0 0 0 0 0 1 0 0 0 2 1 1 1 1 1 0 1 0 0 1 0 1 1 0 1 0 0 0 2 0 2 0 2 0 0 1 0 0 1 0 0 0 0 0 0 0 0 2 1 2 1 1 1 1 0 1 1 1 0 1 2 2 1 1 1 1 2 2 1 1 2 0 0 0 2 2 0 0 0 0 0 1 1 1 1 1 1 1 1 1 1 1 0 1 1 1 1 1 0 1 0 0 0 2 2 0 0 0 1 0 0 1 0 0 0 0 1 0 0 0 1 1 1 1 1 2 0 0 0 1 1 0 2 0 1 1 0 2 1 2 2 0 0 0 1 1 1 2 0 1 0 0 0 1 0 1 0 2 0 0 1 2 1 0 1 0 1 1 1 0 2 0 0 0 2 0 1 0 0 0 0 2 0 0 0 2 2 0 1 0 0 0 0 1 0 0 2 2 0 2 0 0 0 1 1 0 2 2 0 0 0 2 0 0 0 0 0 0 0 1 1 1 0 0 0 0 2 0 1 1 0 0 0 0 0 0 0 0 0 1 0 1 0 2 2
182 1 2 0 0 0 0 1 1 0 1 1 0 0 0 0 0 0 2 0 0 2 0 2 2 0 0 0 1 1 1 0 1 1 0 0 2 2 0 2 1 0 0 0 1 0 1 1 1 1 0 0 1 0 1 0 0 0 0 1 0 1 0 1 1 0 1 0 2 1 0 2 2 2 0 2 2 2 2 1 1 0 1 1 2 0 0 1 2 2 1 1 0 0 0 0 0 0 0 0 0 2 1 0 0 0 2 0 1 1 0 0 1 2 1 2 2 0 1 0 1 0 2 0 1 0 1 1 2 2 1 1 1 2 0 0 0 0 0 0 1 0 0 0 1 0 0 0 0 0 0 0 0 0 0 0 0 0 1 2 1 1 2 2 0 0 0 1 0 1 0 1 1 1 1 1 1 0 0 0 0 0 0 0 1 1 0 0 0 0 0 0 0 0 0 0 0 1 0 0 0 0 0 1 2 0 1 2 0 0 2 2 1 0 0 2 0 0 1 2 0 0 1 2 0 1 1 1 0 1 0 0 0 0 0 0 0 2 0 2 0 0 1 2 2 0 0 0 0 0 0 0 0 0 0 2 2 2 0 0 0 0 0 2 0 0 0 1 2 0 0 0 1 2 0 1 0 0 2 0 0 0 0 0 0 1 0 1 0 2 1 1 0 1 2 0 0 1 0 1 0 0 2 2 1 0 1 0 0 1 0 1 0 2 2 1 0 1 1 0 0 1 2 1 1 0 2 0 2 2 0 1 0 0 0 0 0 1 1 0 1 0 1 2 0 1 0 0 1 0 0 0 0 1 1 1 2 0 0 1 2 2 1 0 1 0 1 0 2 0 2 2 1 1 1 0 0 0 0 2 1 1 0 0 0 1 0 0 0 0 1 2 2 0 1 0 0 1 0 0 0 1 1 1 1 0 1 1 0 0 1 0 0 0 1 2 0 0 0 0 0 1 0 2 0 1 0 1 1 1 0 2 1 1 1 0 0 0 0 0 1 1 2 0 1 1 0 0 1 0 0 0 0 2 0 0 0 1 0 1 0 0 0 0 0 2 0 2 2 0 1 1 1 1 0 0 0 0 1 1 2 0 0 1 1 1 0 0 2 0 2 2 1 1 1 0 0 0 1 0 0 2 1 1 1 0 1 0 1 0 0 0 0 0 1 1 0 1 0 1 1 2 1 1 0 1 0 0 1 1 1 0 0 1 1 0 1 1 2 2 1 1 1 1 1 0 1 0 2 2 1 1 0 2 0 0 0 0 1 0 0 0 1 1 0 0 0 1 1 0 1 1 2 0 0 2 2 0 0 2 0 0 1 2 0 0 2 1 0 0 0 1 1 0 0 0 0 0 0 0 0 2 2 0 0 1 1 0 2 2 0 0 0 0 1 0 0 1 1 0 0 0 0 0 0 1 1 1 0 0 0 0 1 1 2 1 1 0 0 2 0 1 1 2 0 1 2 2 0 0 1 2 0 1 1 1 0 2 2 0 0 0 2 0 1 1 0 2 0 0 1 0 2 0 0 0 2 0 2 0 0 1 2 2 2 2 1 2 2 1 1 0 0 1 2 1 0 2 1 1 1 1 0 1 0 2 0 2 2 0 0 0 0 0 0 0 0 2 0 0 0 0 0 2 1 2 0 0 0 0 0 0 0 2 0 0 2 0 0 1 0 1 0 0 1 0 1 1 0 0 0 0 0 1 0 1 1 0 2 0 1 2 2 0 0 1 2 0 1 1 1 1 0 1 1 1 2 1 1 1 0 1 0 0 0 2 0 2 1 2 0 1 2 0 1 1 0 0 0 0 0 0 0 0 0 2 1 1 1 0 1 1 1 0 0 0 0 2 2 2 2 2 2 2 1 0 0 2 0 0 0 2 0 1 0 0 0 1 1 0 0 1 0 0 1 0 0 1 1 0 2 2 0 2 0 0 0 1 1 1 0 1 0 0 0 1 0 0 1 0 0 0 0 0 0 1 0 1 1 1 2 2 0 0 0 1 0 1 1 1 0 1 0 2 2 0 2 2 0 0 0 2 1 1 0 2 0 2 0 0 0 0 0 0 1 1 2 0 2 1 0 1 0 0 0 0 1 2 0 0 2 0 0 0 0 0 0 2 2 1 0 0 1 1 1 1 1 0 0 0 1 1 1 1 1 0 1 1 1 1 1 0 0 1 2 0 0 0 2 1 0 0 0 0 0 0 0 0 0 0 0 0 0 1 0 0 1 1 0 2 0 0 1 0 0 0 0 0 0 0 0 0
183 1 1 1 0 0 0 1 2 0 0 1 1 1 0 0 0 2 0 0 0 2 0 2 2 0 0 1 1 1 1 0 1 1 1 0 2 0 0 1 1 0 0 1 0 1 1 0 0 2 1 1 0 0 1 0 1 0 0 0 1 2 2 1 0 0 0 0 1 1 0 1 1 2 1 2 2 0 0 0 0 0 2 0 1 0 0 1 1 1 0 0 1 1 0 1 0 0 0 2 0 2 1 0 2 1 1 0 1 1 0 1 1 2 1 2 2 0 1 0 2 0 2 0 0 1 0 0 1 1 1 1 1 1 1 0 1 0 0 0 1 0 1 0 1 0 1 0 0 0 1 0 0 2 0 0 1 2 1 0 0 0 1 2 0 2 0 0 1 2 0 2 0 2 1 1 0 1 0 0 1 1 1 1 0 0 2 2 0 1 1 1 1 1 1 1 2 2 1 0 0 1 1 1 2 0 2 0 1 0 0 1 2 0 0 2 1 0 1 2 0 0 1 2 0 2 2 1 0 1 0 0 0 0 1 1 1 2 0 2 0 0 2 2 2 0 0 0 0 0 0 0 1 0 0 0 1 0 0 0 0 0 0 0 0 0 0 1 1 0 1 1 2 2 1 1 0 1 1 0 2 0 0 0 1 1 0 2 0 2 0 0 2 2 2 0 1 0 0 1 1 0 1 0 0 0 1 1 0 1 0 1 0 0 0 0 0 0 1 0 0 1 2 2 0 0 1 0 1 1 0 2 1 0 0 0 0 2 1 0 0 0 2 0 0 0 0 0 1 0 1 1 0 0 2 0 0 0 0 2 2 2 1 0 1 0 0 2 2 0 0 0 0 0 0 0 0 0 0 1 0 2 0 0 0 0 0 1 1 0 0 0 0 2 2 0 0 1 0 0 0 0 2 0 0 0 2 0 0 0 0 2 0 0 0 2 2 1 0 0 0 0 0 2 1 2 1 0 1 0 1 0 1 1 1 0 1 0 0 0 1 1 1 0 1 1 0 1 1 1 1 0 0 2 1 1 0 2 2 2 1 0 0 0 0 2 0 0 0 0 1 2 1 1 2 0 1 0 1 2 1 1 0 1 1 0 0 0 2 0 2 2 1 2 1 0 0 1 1 0 0 2 1 0 2 0 2 0 1 0 0 1 0 1 1 1 1 0 0 1 0 2 2 2 0 1 1 1 1 1 1 1 1 1 1 1 1 1 1 0 1 1 2 2 2 0 2 0 2 2 2 2 0 2 0 0 0 0 1 0 0 1 0 0 0 0 0 1 0 1 0 1 0 0 1 0 1 0 0 1 0 0 2 1 1 1 2 2 2 2 0 2 0 1 1 0 1 0 0 0 0 1 2 0 0 1 1 0 1 1 0 0 0 1 0 1 0 1 0 1 1 1 0 0 0 1 1 1 0 0 2 2 0 0 1 1 2 0 1 1 1 1 0 1 1 1 1 1 0 1 2 1 2 0 0 0 0 2 1 0 0 0 1 1 1 1 0 1 1 1 0 1 0 0 0 1 2 1 0 1 1 0 2 0 2 2 0 0 0 0 2 0 0 0 0 0 0 2 2 2 0 2 0 1 0 1 1 1 1 0 0 1 0 0 0 0 0 2 0 0 0 0 0 2 2 1 0 0 0 0 0 0 0 2 1 0 2 0 0 2 0 0 0 0 1 0 1 1 2 1 1 1 0 0 0 1 2 0 1 0 0 1 2 0 0 0 1 2 0 0 0 0 0 0 0 0 0 1 1 1 0 1 0 0 0 1 1 1 1 2 0 2 2 0 1 0 0 2 0 0 2 0 0 0 0 1 0 0 0 0 2 2 2 1 0 0 1 1 2 2 0 2 1 1 1 1 1 1 1 1 0 0 1 0 0 0 1 0 1 1 1 1 0 0 0 0 0 1 1 0 1 1 1 2 0 1 0 0 0 0 0 2 0 0 0 0 1 0 1 0 0 0 1 0 0 2 0 1 1 1 1 1 0 0 0 1 0 0 1 2 0 1 1 0 0 0 0 2 0 0 1 2 1 1 1 1 0 1 0 0 0 0 0 0 1 1 1 0 1 0 0 0 0 0 0 1 1 1 1 1 0 2 0 1 0 0 0 1 1 0 0 0 0 2 1 0 1 0 0 0 1 0 0 1 0 0 1 1 0 0 2 0 0 2 2 1 1 0 1 0 1 1 0 0 0 0 0 1 2 0 0 0 0 0 0 0 1 1 0 2 0 1 1 1 1 0 0 0 1 1 1 0
184 0 1 1 0 0 0 0 1 1 0 0 1 2 1 1 0 1 1 0 0 1 0 2 2 0 0 2 2 0 0 0 1 2 0 0 2 1 0 0 1 0 0 1 0 0 0 0 1 1 0 0 0 0 1 1 1 0 0 0 0 1 1 0 1 1 1 0 1 1 0 1 1 2 0 2 2 0 0 0 0 0 2 0 1 0 1 0 1 2 0 0 1 0 0 1 0 0 0 0 0 1 1 0 1 1 2 0 0 0 1 2 1 1 2 2 2 1 2 0 1 0 0 2 0 1 0 1 2 2 1 1 0 0 0 0 0 0 1 0 1 0 0 0 0 0 0 0 0 0 0 0 0 0 0 0 0 0 0 1 0 0 1 2 2 2 1 0 0 1 0 1 1 1 0 0 0 0 0 0 0 1 1 1 0 0 1 1 0 0 0 1 0 0 2 0 1 1 0 1 1 0 0 2 2 1 2 0 1 0 0 2 0 0 0 2 0 1 1 2 0 0 1 1 0 1 1 0 0 0 0 0 0 0 1 0 1 2 0 2 0 0 2 1 2 1 1 0 0 0 0 0 1 0 0 0 1 2 1 2 1 1 0 1 0 0 2 0 0 0 1 2 0 2 0 0 0 0 2 0 0 0 1 1 1 0 0 2 1 2 1 1 2 2 2 0 1 1 1 0 1 0 2 1 0 0 1 0 1 1 0 0 0 1 1 0 0 0 1 0 0 2 0 1 1 0 1 0 2 1 0 1 0 0 0 0 0 0 2 0 0 0 2 1 0 0 0 0 0 0 1 1 1 0 0 0 0 0 0 1 1 2 2 0 2 1 1 0 1 0 1 1 1 1 2 0 0 1 1 1 1 1 0 0 1 0 0 0 0 1 0 1 1 0 2 1 1 1 0 0 0 0 1 1 0 1 1 1 0 0 0 0 0 0 0 2 1 0 0 0 0 1 0 1 2 2 1 0 2 1 1 0 0 2 0 1 0 0 0 0 0 1 2 1 0 1 0 0 2 0 0 0 0 2 0 0 0 2 2 2 2 0 1 0 1 1 1 2 2 0 1 1 1 1 0 1 0 0 2 0 2 1 0 1 1 0 0 0 2 0 2 2 0 2 2 0 0 0 1 0 0 2 2 1 1 0 1 0 1 0 0 0 1 0 1 0 0 0 1 0 0 2 1 1 0 1 0 1 0 2 0 1 0 0 1 1 1 1 1 2 0 1 0 0 0 0 1 0 2 2 1 1 0 1 1 1 1 0 1 0 0 0 1 2 0 1 1 2 0 2 0 2 1 0 1 0 1 0 0 1 1 0 2 1 1 1 2 0 0 0 0 1 0 0 0 0 0 0 0 0 0 2 0 0 0 2 0 0 1 1 2 2 0 1 0 1 0 0 0 0 0 0 0 1 1 0 1 2 0 0 1 1 1 0 2 1 2 0 0 0 1 2 0 0 1 1 1 1 0 1 1 2 1 1 0 0 0 2 2 0 0 0 1 0 2 2 1 2 0 0 1 0 1 0 0 1 1 0 1 0 0 1 1 0 0 0 1 1 2 0 2 0 1 2 0 0 0 2 1 1 1 1 0 0 1 1 1 2 2 1 1 1 1 0 0 1 0 0 0 0 0 0 1 2 2 0 0 0 1 1 0 0 1 2 1 1 2 0 1 0 0 0 0 1 1 0 1 1 0 1 0 1 0 1 0 0 0 0 1 0 0 1 2 1 0 0 2 0 2 2 1 2 0 2 1 1 1 1 1 1 1 1 0 0 0 2 1 2 2 2 0 2 2 0 1 0 0 0 0 1 1 0 0 0 1 1 1 1 1 1 1 0 1 1 1 0 2 2 2 2 2 2 2 2 2 2 1 1 1 1 0 0 2 0 0 0 1 0 2 1 1 1 0 1 0 0 1 1 1 0 1 1 0 2 0 0 0 0 0 0 1 1 0 0 0 1 1 0 1 0 0 0 0 0 0 2 0 1 2 1 1 1 2 0 0 0 0 2 0 2 0 1 1 1 1 0 1 2 0 0 0 2 2 2 2 1 1 1 0 1 1 0 0 0 2 0 1 1 2 0 0 0 0 1 0 1 2 1 0 0 0 2 0 2 0 0 0 2 2 1 0 0 1 2 1 0 1 0 0 2 0 0 0 2 2 0 2 1 0 1 1 0 1 1 2 0 0 0 2 1 1 1 0 0 0 1 0 2 2 0 0 0 0 1 0 0 1 0 0 1 0 0 0 1 1 0 0 1 1 0 2 2
185 1 1 1 0 0 0 1 1 0 0 0 0 1 0 0 0 2 0 0 0 2 0 2 2 0 0 2 2 1 2 0 1 1 0 1 1 2 0 0 2 0 0 1 0 1 0 0 1 0 0 0 1 0 1 0 1 0 2 0 1 1 2 1 1 0 0 1 1 0 0 1 2 2 1 2 2 2 2 1 1 0 1 1 2 1 0 0 0 2 0 0 2 1 0 2 0 2 2 2 1 2 1 0 0 0 2 0 1 1 0 2 0 2 1 2 2 1 2 0 1 0 2 0 0 0 2 0 2 1 0 0 0 0 1 0 0 0 0 0 1 0 0 0 0 0 0 0 0 0 0 0 1 1 1 0 0 2 1 2 1 1 2 2 1 2 1 0 1 2 1 0 0 2 0 0 0 1 1 0 0 1 1 1 1 1 1 2 1 1 0 2 0 0 1 0 1 1 0 0 0 0 0 2 2 1 2 0 1 0 1 1 1 0 0 2 1 0 1 0 2 2 0 0 0 2 1 1 1 0 0 0 0 1 0 0 0 2 1 1 1 0 2 1 1 0 0 0 0 0 0 0 0 0 0 2 2 2 0 1 0 0 0 0 0 0 0 0 1 1 1 1 1 1 1 0 0 0 2 0 0 0 0 0 0 2 0 1 1 2 0 1 1 1 2 0 1 1 0 1 1 1 1 1 0 0 0 0 0 1 1 1 0 2 2 0 0 1 1 0 0 2 1 1 2 0 1 0 0 2 0 1 0 0 0 0 0 0 2 1 1 1 2 1 0 0 0 1 0 1 0 0 1 0 0 0 1 0 0 2 2 2 2 0 2 0 0 2 2 0 0 0 1 1 1 0 0 0 0 2 1 1 0 0 1 1 0 1 1 1 0 0 0 0 1 0 0 1 0 0 0 0 1 1 0 1 1 0 0 0 0 0 0 0 0 1 1 0 0 0 0 0 0 1 1 1 0 0 0 0 1 0 0 2 0 0 1 0 0 0 0 1 1 1 1 2 0 0 2 0 0 0 0 2 1 0 1 2 1 2 0 0 1 1 0 1 1 2 2 1 1 1 1 1 0 1 0 0 2 1 1 0 0 1 1 0 0 0 2 0 1 2 0 1 2 0 0 1 1 0 0 2 2 0 2 0 2 0 2 0 1 0 1 1 1 1 1 0 2 0 0 2 2 2 1 0 0 0 2 1 1 0 0 1 2 1 0 1 1 1 0 1 1 1 1 1 0 2 0 1 0 0 0 0 2 2 1 0 1 1 1 0 0 0 0 0 0 0 1 0 0 2 0 0 1 0 1 0 0 0 0 0 0 0 0 0 0 1 0 0 0 0 1 0 0 0 0 0 0 0 0 2 1 1 0 0 2 0 2 2 2 0 0 1 0 1 0 1 0 0 0 0 0 0 0 1 0 1 0 0 1 1 0 1 1 0 1 0 0 1 1 1 0 2 0 1 1 1 0 2 0 2 0 1 0 0 0 2 2 0 0 0 1 1 1 1 0 2 0 0 1 0 0 1 1 0 2 0 1 0 0 1 1 0 1 0 1 0 0 1 1 0 0 0 1 0 0 0 0 0 0 0 0 1 0 1 0 2 2 0 0 0 0 1 0 1 0 0 1 0 0 0 0 2 1 1 0 0 0 0 0 0 0 2 0 0 1 0 0 0 0 0 0 2 2 0 2 0 0 0 0 0 0 1 0 2 1 0 1 1 0 0 2 0 0 0 2 1 1 1 1 0 0 2 2 0 1 0 1 1 0 2 1 1 0 1 0 1 0 2 0 1 1 1 1 0 0 0 0 1 1 1 0 0 1 1 2 0 0 2 2 0 2 0 0 0 0 2 2 2 2 2 1 2 2 2 1 0 1 0 0 1 0 1 1 1 0 0 0 0 0 0 0 0 0 0 1 1 1 0 1 1 1 2 0 0 1 1 0 0 0 2 1 0 1 2 0 0 1 0 0 0 1 1 0 2 0 0 1 0 1 1 2 0 0 1 0 1 0 2 0 2 0 1 2 1 1 2 0 0 0 2 2 1 2 1 0 1 0 0 0 0 0 0 2 0 1 0 0 0 0 0 1 2 0 1 0 1 1 1 0 2 1 1 2 0 2 0 0 1 1 1 1 1 1 0 0 0 0 0 1 1 0 2 0 0 1 1 0 0 1 1 0 1 1 1 1 1 2 0 1 0 0 0 0 1 1 0 0 0 0 0 0 0 0 0 0 1 1 1 0 0 0 1 1 0 0 1 2 1 1 1
186 1 0 2 0 2 2 2 2 0 0 0 0 1 1 1 0 1 0 1 1 2 0 2 2 0 1 1 0 2 0 0 1 1 0 1 1 2 0 1 1 0 1 1 0 0 0 0 2 0 0 0 0 0 2 0 0 0 1 0 1 2 2 1 1 0 0 1 1 0 0 0 2 2 1 2 2 0 0 0 0 0 2 0 1 0 1 0 2 2 0 0 2 0 0 2 0 1 0 1 0 2 1 0 1 0 2 0 0 0 0 0 0 1 1 1 1 0 0 0 2 0 1 1 0 1 1 0 2 1 1 1 0 0 0 0 0 0 0 0 0 0 0 1 0 0 0 0 0 0 1 0 0 0 1 0 0 0 0 2 0 0 2 2 1 1 2 2 1 1 0 1 0 2 0 0 0 0 0 1 0 1 1 1 0 0 2 0 0 0 0 0 2 2 0 2 2 2 1 0 0 1 0 1 1 0 2 0 1 0 0 1 1 0 0 2 0 0 1 1 1 1 0 1 0 0 1 2 0 1 0 0 0 0 0 0 0 2 0 1 0 0 2 1 1 0 0 0 1 1 0 0 2 1 1 1 0 1 0 0 0 0 0 0 0 0 0 0 2 0 0 1 1 2 0 0 0 1 2 0 1 0 0 0 0 1 0 1 1 2 2 2 0 2 2 0 0 2 0 1 2 1 2 0 0 0 1 0 0 1 0 1 0 1 1 0 0 0 1 0 1 2 0 1 1 0 2 0 1 0 0 1 0 0 0 0 0 1 1 0 0 0 2 2 0 0 0 0 2 2 0 0 0 0 1 0 1 0 0 2 2 2 2 0 2 0 1 2 2 0 1 1 0 0 1 0 0 0 0 1 0 2 0 0 0 0 0 0 0 0 0 0 0 0 2 1 1 0 0 1 0 1 1 0 0 0 1 0 0 0 1 1 0 0 0 2 1 1 0 0 0 0 0 2 2 2 1 2 2 1 0 0 0 1 1 0 0 1 0 0 1 1 2 0 0 1 1 0 1 0 0 0 0 1 1 0 1 2 2 2 1 0 1 0 0 0 2 1 2 0 2 1 2 2 1 0 1 0 2 0 1 1 0 1 1 0 0 1 2 1 0 2 0 0 0 0 0 1 1 1 0 2 1 1 1 0 2 1 1 0 0 0 0 1 1 1 1 0 0 1 1 2 1 1 0 0 0 0 1 2 1 0 0 0 0 0 1 1 1 1 1 1 1 1 1 0 2 0 2 2 1 1 0 2 1 1 0 1 0 1 2 0 1 2 0 1 1 0 1 0 0 1 0 0 1 1 1 1 0 2 0 0 2 1 1 1 2 2 0 0 0 2 0 0 1 2 0 0 0 1 0 1 0 1 1 2 0 0 2 2 1 1 0 0 2 0 0 2 0 1 1 1 0 0 0 0 1 1 0 0 1 2 0 1 2 0 2 0 1 1 1 1 0 0 1 1 1 2 0 1 1 1 0 1 1 1 0 1 1 0 0 0 1 0 1 1 0 1 1 1 1 1 0 1 0 0 2 1 2 0 2 0 1 1 1 1 0 1 1 1 1 0 2 2 1 1 0 2 0 1 1 0 0 1 0 1 1 2 2 1 2 1 0 0 0 1 0 2 1 0 0 0 1 1 1 0 0 0 1 0 0 0 0 2 0 0 1 0 0 1 0 1 0 0 1 0 1 0 1 0 0 0 0 0 0 1 0 0 1 1 0 0 1 0 0 1 2 0 2 2 0 0 0 0 0 0 1 2 1 1 0 2 0 0 0 1 0 2 0 1 1 0 2 2 2 0 0 0 0 0 0 0 0 1 1 0 1 0 0 2 2 0 0 0 0 1 0 2 2 1 0 0 0 0 0 2 0 2 0 0 0 2 0 1 1 1 1 0 1 0 1 1 1 1 0 0 1 2 2 0 1 1 0 2 0 0 0 0 0 0 1 1 0 0 0 0 0 0 0 0 0 0 0 0 0 2 0 0 0 0 1 0 2 0 0 1 0 2 0 1 1 2 0 1 2 0 2 2 0 0 0 0 0 0 1 2 0 1 0 1 0 0 1 1 1 2 2 0 2 0 0 0 0 2 0 1 0 2 0 0 2 0 1 2 1 0 0 2 2 0 0 0 2 2 2 1 0 1 0 0 1 0 1 0 0 1 1 0 0 0 2 0 0 0 0 0 0 0 0 0 1 1 0 0 0 1 0 0 0 0 0 0 0 1 0 0 1 1 1 2 0 0 1 0 0 0 0 0 1 0 0 0
187 0 0 2 2 1 1 1 1 1 1 1 1 1 0 0 1 0 2 0 0 1 0 2 2 0 0 0 2 2 0 2 1 0 0 0 2 2 0 0 2 0 0 0 0 0 0 0 1 2 1 0 1 0 0 1 0 1 1 1 1 1 2 2 0 0 0 1 1 0 0 2 2 2 1 2 2 0 0 0 0 0 2 0 0 0 0 1 1 2 0 1 0 0 0 2 0 1 1 2 1 1 1 0 1 1 2 1 1 0 1 2 0 1 1 1 1 1 1 0 1 2 0 2 0 1 0 1 2 2 0 0 0 0 0 0 0 0 0 0 0 0 0 0 1 0 0 0 1 1 1 0 0 0 0 0 1 0 0 1 0 1 0 2 1 1 2 2 0 0 0 0 1 1 0 1 0 1 0 1 0 2 1 1 1 1 1 1 0 0 0 1 0 0 2 0 1 2 1 0 0 1 0 1 2 0 1 0 1 0 1 1 2 0 0 2 0 1 2 0 0 0 0 2 0 0 0 1 0 1 0 0 1 1 1 1 0 2 0 2 0 0 2 1 1 0 0 0 0 0 0 0 1 0 0 1 1 2 0 1 0 0 0 0 0 0 0 1 1 0 0 2 2 2 0 1 0 1 1 0 1 1 0 1 0 0 1 2 1 2 1 0 0 2 2 0 0 2 0 1 0 0 1 1 0 1 1 0 0 1 1 2 0 2 2 0 0 0 0 0 2 2 1 1 1 0 1 0 0 0 0 1 1 1 0 0 0 2 0 0 0 0 2 2 0 0 1 1 0 1 0 0 0 1 0 1 1 0 0 1 1 1 2 0 2 1 0 1 2 0 1 1 1 1 1 0 0 1 1 1 1 0 0 0 1 1 0 0 0 0 0 1 1 0 1 1 0 0 0 0 0 0 0 2 2 0 0 1 0 0 0 0 1 1 1 1 0 0 0 1 1 1 0 0 2 2 2 0 0 1 0 1 0 2 0 1 0 0 0 0 1 0 1 0 2 2 0 0 1 0 0 0 0 2 0 0 0 1 1 2 1 0 1 1 0 0 2 2 2 0 1 1 2 2 1 0 1 0 2 0 2 1 0 0 0 0 0 0 2 0 1 2 0 2 1 0 1 0 1 1 0 2 2 0 1 0 1 0 0 0 0 0 1 0 2 0 0 1 0 1 1 2 2 2 1 0 0 0 1 1 1 0 0 0 0 0 0 1 1 1 1 1 1 1 1 2 1 1 1 2 1 2 0 1 1 2 1 0 1 0 0 0 1 1 1 0 0 1 0 0 0 2 1 0 0 0 0 1 0 1 1 1 1 0 1 1 1 0 0 0 0 1 0 0 0 1 0 0 0 1 0 1 1 0 0 2 1 0 1 1 0 0 0 1 1 0 1 0 0 1 1 1 0 0 1 0 2 2 0 0 1 1 0 0 1 1 1 2 1 1 1 0 1 2 1 1 1 0 1 2 0 2 1 0 1 1 0 1 1 0 0 0 0 0 2 2 0 2 2 1 0 1 0 1 0 1 1 0 1 0 1 0 2 1 2 1 1 1 1 0 2 0 0 2 1 1 0 1 2 2 1 0 0 1 0 1 1 2 1 0 0 0 0 0 0 0 0 1 2 0 0 0 0 2 1 1 0 0 1 1 1 1 0 2 1 1 1 0 0 1 0 0 0 0 0 0 0 1 1 1 1 1 1 0 0 2 0 0 1 0 0 0 2 0 0 0 1 1 0 0 0 0 0 1 1 1 2 1 1 0 0 1 0 0 1 0 2 2 0 1 0 0 2 2 2 0 1 1 0 0 1 0 0 0 2 0 1 1 1 1 1 0 1 1 1 0 1 2 2 2 2 2 0 1 1 1 0 2 1 0 0 1 2 0 0 0 0 1 1 0 0 0 0 0 1 1 0 0 0 0 2 2 1 1 1 0 1 0 1 1 2 2 0 0 0 0 1 0 1 0 0 0 0 2 0 1 0 0 1 0 0 0 2 0 0 2 0 0 0 2 0 2 0 2 1 1 1 2 0 0 0 1 0 0 2 0 0 1 0 1 0 0 0 0 0 1 1 1 2 1 0 1 0 2 0 2 0 1 1 1 1 1 0 1 0 0 0 1 2 0 1 1 1 1 1 0 0 0 0 0 2 0 1 1 0 1 1 1 1 2 0 0 0 1 2 0 0 0 2 0 2 0 0 1 1 0 0 1 1 1 1 0 0 0 0 0 0 0 0 1 0 0 0 0 0 0 0 0 0 1 1 0
188 1 1 1 0 1 1 2 2 0 0 0 1 2 1 1 1 1 0 1 2 1 2 0 2 0 0 2 2 0 1 1 2 2 0 2 0 1 1 1 1 0 0 1 0 1 1 0 1 1 1 1 0 1 0 0 0 1 1 1 1 1 2 1 1 0 1 1 1 0 0 0 1 2 1 2 2 2 2 1 1 0 2 1 0 0 0 1 1 1 0 0 0 0 0 0 0 0 0 1 0 2 1 0 0 0 2 1 1 0 0 2 0 1 0 1 1 0 1 0 1 0 0 2 0 1 0 0 1 0 0 1 0 0 0 0 0 0 0 0 0 0 0 0 0 0 0 0 0 0 0 1 1 1 0 0 0 1 0 1 0 0 2 2 0 2 1 2 1 2 1 0 0 2 1 1 0 1 0 1 0 1 0 0 2 2 0 0 0 0 1 0 0 1 1 1 1 1 0 1 1 0 1 1 1 0 2 0 1 0 0 1 1 0 0 2 0 0 2 0 0 0 1 2 0 0 0 2 0 2 0 0 0 0 2 0 0 2 0 0 0 0 1 2 2 0 0 0 0 0 0 0 2 0 0 0 0 0 0 0 0 0 0 2 1 0 1 0 1 0 0 1 1 1 2 2 1 1 1 0 0 0 1 1 0 0 1 1 0 2 0 1 1 2 2 0 0 1 0 1 0 0 2 1 1 1 0 0 1 2 0 1 0 2 2 0 0 0 1 0 0 2 2 1 0 0 0 0 2 0 0 0 0 0 0 0 0 2 0 0 0 0 2 1 0 0 0 0 1 2 0 0 1 0 1 0 1 0 0 2 2 2 2 0 2 2 0 1 1 1 0 0 0 0 1 0 0 1 1 1 0 1 0 0 1 0 0 0 0 1 0 2 1 0 2 0 0 0 0 0 0 0 1 1 1 0 1 0 0 0 0 1 0 0 1 0 0 1 0 0 0 1 0 2 2 2 1 0 1 0 1 0 1 1 1 2 1 1 0 0 1 0 2 1 1 1 0 1 2 0 0 1 0 2 2 2 0 1 1 0 1 0 0 1 0 1 1 2 2 0 1 1 2 2 0 2 0 0 2 1 1 2 0 2 1 1 0 0 0 0 0 0 1 2 0 0 0 1 1 1 0 2 2 0 2 0 2 1 2 0 0 0 0 0 1 1 0 0 0 0 1 2 2 2 1 0 0 1 0 2 0 1 0 0 1 0 0 1 1 1 1 1 1 1 2 1 1 0 2 2 0 1 0 2 1 0 0 0 2 0 0 0 1 2 0 1 1 0 1 0 0 1 2 0 0 2 2 1 0 2 0 0 2 2 0 1 1 1 1 1 0 0 0 0 0 0 0 0 0 1 0 1 0 0 0 2 1 0 2 2 1 0 1 1 0 1 1 1 1 0 0 0 0 1 1 1 0 1 0 0 0 0 1 0 2 2 2 0 0 2 0 0 0 0 1 1 1 1 1 1 1 2 0 1 0 0 0 1 1 0 0 0 2 0 2 2 0 1 1 1 1 1 0 1 0 0 1 0 2 0 0 0 2 0 2 2 0 0 1 0 1 1 0 0 0 0 0 1 1 1 1 0 0 1 1 2 1 2 2 0 0 0 0 0 0 0 0 0 1 0 0 0 1 2 0 0 1 0 0 0 0 0 0 2 1 0 2 0 1 2 0 0 1 0 0 0 0 0 0 0 0 0 0 0 0 0 0 0 2 0 0 0 2 0 0 1 2 0 1 1 0 1 1 1 0 1 2 0 0 1 0 1 0 0 0 1 0 2 1 2 0 1 2 0 1 0 1 0 0 0 0 0 0 0 1 0 0 0 0 2 2 0 0 0 0 0 1 1 2 2 2 1 2 2 2 0 0 1 1 0 0 1 1 1 1 1 0 1 2 1 1 1 0 0 0 0 1 1 1 0 1 1 0 2 0 0 0 0 0 0 2 2 1 0 1 2 0 0 2 0 0 0 1 0 0 1 0 0 2 2 2 2 0 0 0 2 0 2 0 2 0 2 0 2 2 0 2 1 0 0 0 2 1 1 2 1 1 1 1 2 2 0 0 0 0 1 1 0 0 0 0 0 0 1 1 2 2 2 1 1 1 1 1 2 0 0 0 1 1 0 0 0 2 1 0 0 2 0 0 1 0 1 1 1 0 0 1 0 0 0 2 0 0 2 2 0 0 0 0 0 0 0 0 0 0 0 0 1 1 0 0 0 0 1 0 0 1 1 0 2 0 1 0 0 0 0 0 1 2 0 1 1
189 1 1 0 0 0 0 0 0 2 0 0 0 1 1 1 0 0 1 1 0 1 0 2 2 0 0 0 2 1 1 1 2 2 0 0 2 1 1 0 1 0 1 1 0 1 1 1 2 1 0 1 1 0 1 1 1 1 2 0 2 2 2 2 1 1 1 2 1 0 0 1 2 1 2 1 1 0 0 0 0 0 1 1 1 1 0 0 1 2 0 0 1 0 0 2 2 1 0 1 0 2 0 0 2 2 2 2 2 0 0 2 0 1 0 1 1 0 1 0 2 1 0 2 0 2 0 0 2 1 1 1 0 0 0 0 0 0 0 0 0 0 0 0 1 0 0 0 2 2 2 0 0 0 0 1 1 0 0 1 0 0 2 2 1 2 1 1 1 1 0 0 0 2 0 0 0 1 0 1 0 1 2 2 0 0 2 1 0 0 2 1 0 0 1 0 1 1 0 0 0 0 0 1 2 0 2 0 0 0 1 1 1 0 1 1 1 0 1 0 2 2 1 1 0 1 0 1 0 0 0 0 0 1 1 1 0 1 0 1 0 0 0 0 0 0 0 0 0 0 0 0 1 0 0 0 1 0 0 0 0 0 0 2 0 0 0 1 2 2 0 2 0 2 0 0 0 1 2 0 0 0 2 2 0 0 1 2 0 2 0 0 1 1 2 0 1 1 0 0 0 0 2 2 2 0 1 1 0 1 0 1 0 2 2 0 0 0 2 0 0 2 2 1 0 0 0 0 2 1 0 1 0 0 0 0 0 0 2 0 1 1 2 1 1 1 0 0 1 0 0 0 0 0 0 0 1 0 0 2 2 2 1 1 1 0 1 1 2 0 1 1 0 0 0 0 0 0 0 1 1 0 0 0 1 0 0 0 0 2 0 1 1 0 2 0 0 1 1 1 0 1 1 1 0 1 1 1 0 0 0 0 1 1 1 2 1 0 0 2 2 2 0 0 0 1 0 0 1 1 0 0 1 0 1 1 0 1 0 1 2 0 2 1 1 2 0 0 1 0 0 1 0 2 0 0 0 2 1 2 2 0 1 0 0 0 2 2 2 0 0 0 2 2 1 1 1 0 2 0 2 0 0 1 1 0 0 1 2 1 0 2 0 2 0 0 0 0 0 1 0 2 2 0 2 1 2 0 2 0 2 0 0 0 1 1 0 0 0 0 0 2 2 2 0 2 2 1 0 2 1 1 0 0 1 0 2 1 1 2 1 1 1 1 1 0 2 1 1 1 1 1 0 2 0 1 0 0 1 1 1 0 0 2 0 2 2 0 1 0 0 1 0 0 0 0 0 1 0 1 0 0 1 1 0 0 0 0 0 0 0 2 1 0 2 0 1 0 1 1 0 2 0 1 0 2 2 0 0 0 0 0 0 0 0 0 0 1 0 0 0 0 0 1 1 0 0 0 0 0 0 0 0 0 1 1 2 0 0 1 1 1 0 2 0 2 1 1 0 1 1 1 1 1 0 0 1 1 1 0 0 0 0 1 0 1 0 2 1 1 0 1 0 0 0 1 1 0 2 0 0 0 0 0 0 0 1 0 1 0 2 0 0 0 0 0 0 1 1 1 0 1 0 1 1 2 0 1 1 0 1 0 0 0 0 0 0 2 0 0 0 0 1 2 1 1 1 0 1 0 0 0 0 2 1 0 1 0 1 1 1 0 0 1 1 0 1 2 1 1 1 1 0 0 0 2 0 1 2 1 0 1 2 1 0 0 2 1 1 1 0 0 0 0 0 0 1 2 2 0 0 1 0 0 0 0 1 2 1 1 1 1 2 2 2 0 1 1 0 1 2 0 0 0 0 1 1 0 0 1 1 0 1 0 0 0 1 2 1 1 0 0 0 2 2 1 1 0 2 0 0 0 0 0 0 1 1 0 1 1 1 1 1 1 0 0 1 1 1 0 1 1 0 2 0 0 0 0 0 0 1 1 0 0 0 0 0 0 2 0 0 0 0 0 0 2 0 0 1 0 1 0 2 0 0 0 1 2 0 1 1 2 0 1 1 0 1 2 0 0 1 2 1 1 1 2 0 0 1 2 1 0 0 0 1 2 2 1 2 0 1 0 0 1 0 1 1 1 0 0 0 1 1 2 1 0 0 1 1 1 1 1 1 1 0 0 1 0 0 1 1 0 2 0 1 0 0 1 0 0 1 0 0 0 0 2 2 0 2 0 0 0 0 0 0 1 0 1 2 0 1 1 0 1 0 0 1 2 0 2 1 1 0 0 0 0 1 0 0 0 1 1
190 0 2 1 0 1 1 2 2 0 0 1 0 0 0 0 0 1 1 1 1 1 0 2 2 0 0 1 1 0 1 2 1 2 0 1 2 1 0 1 1 0 0 0 1 1 1 1 0 2 1 1 1 0 0 1 0 0 0 0 1 1 2 2 0 0 0 1 1 0 0 2 1 2 1 2 2 1 1 0 1 0 2 1 1 0 0 0 2 2 0 1 0 0 0 0 0 0 0 1 0 2 0 1 1 1 2 2 2 0 0 2 1 1 0 0 0 0 2 0 1 1 0 2 0 0 0 0 0 0 0 1 0 0 1 0 0 0 0 0 0 0 0 0 1 0 1 0 0 0 0 0 0 0 0 0 0 1 0 1 2 1 1 2 2 2 1 1 0 1 0 1 0 2 1 1 0 1 0 0 0 1 2 2 0 0 2 1 0 0 0 2 2 2 0 1 1 2 0 0 0 0 1 2 2 0 1 1 1 0 0 1 2 0 0 2 0 0 1 0 1 1 0 1 0 0 0 1 0 2 1 1 0 1 1 1 1 2 0 0 0 0 2 2 2 0 0 0 0 0 0 0 0 0 0 2 1 1 0 0 0 0 0 0 1 1 0 0 1 0 0 1 1 1 1 1 0 1 2 0 2 0 0 0 1 1 1 2 1 2 1 1 2 2 2 0 1 0 0 2 1 0 2 0 0 1 0 0 2 2 0 0 0 2 2 1 0 0 0 1 0 1 2 0 1 0 1 0 1 1 0 0 0 0 0 0 0 2 0 1 1 1 2 1 0 1 0 0 1 1 1 1 0 1 1 1 2 0 0 2 2 2 1 0 1 0 0 2 2 0 0 0 0 0 0 0 0 0 0 2 2 0 0 1 1 0 0 0 0 0 0 1 1 0 2 1 1 0 0 1 0 2 1 1 1 0 0 1 0 0 0 2 0 0 0 2 2 0 0 0 0 0 0 1 0 1 0 1 2 1 1 0 1 1 0 1 1 1 1 0 2 0 1 1 2 2 1 0 1 0 0 0 0 1 2 1 1 2 1 2 1 0 0 1 0 1 1 1 1 1 2 2 2 2 1 1 1 0 2 2 0 2 0 1 1 1 0 0 2 0 1 2 1 1 0 0 1 0 0 0 1 1 1 1 2 0 1 0 0 1 0 0 0 0 1 0 0 1 0 1 1 2 2 2 2 0 0 0 1 1 2 1 0 0 0 0 0 1 1 1 1 0 2 2 2 0 2 2 0 1 0 0 0 0 2 2 2 0 0 1 1 1 1 2 1 0 0 1 1 0 1 1 1 0 0 1 1 0 0 1 1 0 1 2 0 0 2 0 0 0 0 1 1 0 1 0 0 0 0 0 0 1 0 0 1 2 0 0 1 1 1 0 0 2 0 1 1 1 1 0 0 0 0 0 0 1 1 2 0 0 1 1 0 0 0 0 2 0 0 2 0 1 0 1 0 1 1 1 1 1 1 2 1 1 0 0 0 1 1 0 0 0 1 0 0 2 1 2 1 0 1 1 2 0 0 1 1 2 2 0 2 0 2 2 2 2 2 0 1 1 1 0 0 1 0 0 1 0 0 0 0 0 0 0 1 2 0 1 1 0 0 0 0 0 0 1 0 1 1 0 0 0 0 2 2 1 0 0 0 0 0 0 0 2 2 2 2 0 1 1 0 0 0 0 0 0 0 0 0 0 0 0 0 0 0 1 0 0 2 1 0 1 2 0 0 0 2 1 1 1 0 0 1 0 0 0 1 2 2 0 2 0 1 1 1 1 0 1 0 2 0 1 2 0 2 0 0 0 0 0 0 0 0 0 0 1 0 0 0 0 0 0 0 0 0 1 1 2 2 2 1 1 0 2 2 1 1 2 2 0 1 2 1 0 0 0 0 0 1 1 1 1 1 1 0 0 1 1 1 0 1 1 1 1 0 0 0 0 0 0 2 2 0 0 0 0 1 0 1 0 0 0 1 0 0 2 0 1 1 1 0 0 2 0 0 0 0 1 0 2 1 2 0 0 2 0 2 1 0 0 1 2 1 1 2 1 1 1 0 0 0 0 0 0 0 2 2 2 2 1 0 1 0 1 0 1 1 1 1 1 0 2 0 1 0 0 0 1 1 0 0 0 1 1 0 0 0 0 0 0 2 0 0 2 2 0 1 1 0 0 1 1 1 0 0 2 2 0 2 0 1 0 0 0 0 0 0 0 0 0 1 0 0 0 0 0 0 1 1 2 0 1 0 0 0 0 0 2 1 0 0 0
191 0 1 1 0 0 0 1 1 1 0 0 0 0 0 0 0 1 1 0 0 2 0 2 2 0 0 1 1 2 0 0 1 1 0 1 1 2 0 0 2 0 0 0 0 0 0 0 0 2 2 2 0 0 2 1 1 0 1 0 1 1 1 1 1 1 1 0 0 0 0 0 1 2 1 2 2 1 1 0 1 0 1 1 2 0 0 0 1 1 0 0 2 1 0 2 0 1 1 1 1 2 0 0 1 0 1 1 1 1 0 1 0 2 0 2 2 0 0 0 2 0 1 1 0 0 1 1 2 2 1 1 0 0 0 0 0 0 1 0 2 0 0 0 2 0 1 0 1 1 0 0 0 1 1 0 1 1 0 2 1 2 2 2 2 2 0 1 0 1 0 1 0 2 0 1 1 1 0 1 0 2 2 2 0 0 2 1 0 0 2 1 0 0 1 0 1 2 1 1 1 1 1 1 2 0 2 1 0 0 0 0 1 0 0 2 1 0 2 0 0 0 0 0 0 0 2 2 0 2 0 0 1 1 1 1 0 2 0 1 0 1 2 2 2 0 0 0 0 0 0 0 1 0 0 1 1 1 0 0 0 0 0 1 0 0 1 0 1 0 0 1 2 2 1 1 0 0 2 0 0 0 0 0 1 0 2 0 0 2 0 1 0 2 2 1 0 1 0 1 2 1 2 0 0 0 0 0 1 1 0 0 0 1 1 0 0 1 0 0 1 2 2 0 2 0 2 1 0 1 0 2 0 0 0 0 0 1 1 0 0 0 2 1 0 1 1 0 2 2 0 0 1 0 0 1 1 0 0 1 1 1 2 0 2 0 1 1 1 1 0 0 1 1 1 0 0 1 1 2 0 1 0 0 1 0 0 0 0 1 0 0 1 0 2 2 1 2 1 1 1 1 2 0 0 0 1 1 0 0 0 1 1 1 2 2 0 1 0 0 0 1 0 1 0 2 0 0 0 0 0 0 0 2 0 0 0 2 0 0 1 1 2 1 0 1 0 0 1 0 0 1 0 2 0 0 0 2 2 2 2 0 1 0 0 1 1 2 2 1 1 1 2 2 2 0 0 0 2 1 1 2 0 1 0 2 0 0 1 0 0 1 0 2 0 0 0 0 0 1 0 2 2 0 2 0 2 0 1 0 1 1 0 0 2 0 0 0 0 1 1 1 1 1 0 1 0 0 1 1 1 0 0 0 0 0 1 1 2 0 1 2 1 0 1 1 0 1 1 2 0 0 0 2 1 0 0 0 0 2 2 0 0 1 0 1 0 0 0 0 0 1 1 0 0 1 1 2 0 2 0 0 1 0 1 1 1 2 0 0 0 0 0 0 0 0 0 0 0 0 0 2 1 0 0 1 1 0 1 1 1 0 1 1 0 1 1 1 1 0 0 0 0 0 1 0 1 1 1 1 0 0 0 0 2 0 2 0 0 1 1 0 0 1 0 2 2 1 0 1 1 1 1 1 1 1 0 1 1 0 0 0 1 0 1 1 0 2 0 0 2 0 0 1 0 0 2 2 2 0 2 0 2 1 2 1 1 1 2 0 1 1 0 1 1 1 0 1 0 0 0 0 0 1 1 2 1 1 1 0 1 1 0 0 0 0 0 1 1 0 0 0 0 0 0 0 0 0 1 1 1 1 1 2 1 1 1 0 0 1 0 1 1 1 2 0 2 0 0 0 0 0 0 0 1 1 1 0 2 0 0 1 2 0 0 1 2 0 1 1 1 0 1 0 0 0 1 1 1 1 0 1 0 0 0 2 0 2 1 2 0 1 2 0 0 1 0 1 1 0 0 0 0 1 0 0 2 0 1 1 2 0 1 1 1 0 2 2 2 1 1 2 1 2 1 1 1 2 2 0 0 1 0 0 0 0 0 0 1 1 1 1 0 0 0 0 0 1 1 1 0 0 2 1 1 0 1 0 0 0 1 1 0 0 0 1 1 0 2 0 0 0 0 2 0 0 0 1 2 0 1 0 2 0 0 0 0 2 0 2 0 2 0 2 2 0 2 1 0 1 0 1 2 1 2 0 1 1 0 0 0 0 0 0 1 2 2 1 2 1 0 1 0 0 1 1 0 1 0 0 0 2 0 1 0 0 0 2 2 0 0 0 2 0 0 0 0 0 0 0 2 0 1 1 1 0 0 1 1 1 1 0 0 0 1 1 1 0 2 1 0 0 0 0 0 1 0 1 2 0 1 1 0 0 0 0 0 0 0 1 0 0 1 0 0 0 0 0 0 0 1 1
192 0 0 2 1 0 0 2 2 0 0 1 0 0 0 0 0 1 1 1 1 2 0 1 1 0 0 0 1 2 0 1 2 2 0 2 0 2 0 0 2 0 0 0 1 0 0 0 2 0 0 0 0 0 2 0 0 0 1 0 1 1 2 1 1 1 1 1 1 1 0 2 2 2 2 2 2 1 1 0 1 0 2 0 0 0 0 0 0 1 0 0 0 0 0 0 0 1 1 1 0 2 2 0 0 0 2 0 0 0 0 1 0 1 0 1 1 0 0 0 2 0 1 1 0 1 1 1 2 1 0 0 0 0 1 0 0 0 0 0 1 0 0 0 1 0 0 0 0 0 0 0 0 0 0 0 1 2 1 1 0 2 2 2 1 2 1 0 2 2 0 2 0 2 0 0 0 1 0 1 0 1 0 0 0 0 0 1 0 0 1 0 1 1 1 1 1 2 0 1 1 0 0 1 2 0 2 1 1 0 0 1 1 0 0 2 0 0 1 0 1 1 1 1 0 1 1 1 0 1 1 1 1 0 1 0 0 2 0 2 0 0 1 2 2 0 0 0 0 0 0 0 1 1 1 2 1 1 1 0 0 0 0 1 0 0 0 1 1 0 0 2 1 2 2 2 0 0 2 0 0 0 1 1 1 0 2 2 0 1 1 1 1 2 2 1 1 0 0 1 1 0 0 0 0 0 0 0 1 2 0 1 0 1 0 1 1 0 0 0 0 1 1 0 0 0 0 0 2 1 0 1 0 0 0 0 0 0 2 0 0 0 1 1 0 2 0 0 0 2 0 0 0 0 2 0 2 0 0 1 1 1 2 0 2 0 0 2 2 0 0 0 1 1 1 0 0 0 0 2 0 1 0 0 0 0 0 0 0 0 0 1 0 0 1 0 0 1 0 0 0 0 1 0 0 0 1 1 1 1 0 2 0 0 0 0 0 1 0 0 0 2 0 0 1 1 0 0 2 0 1 0 0 0 1 1 1 1 0 1 1 1 2 2 0 2 0 0 1 0 0 0 0 1 2 0 1 1 1 0 0 0 1 0 0 2 0 2 2 0 0 0 1 1 0 2 0 0 1 2 1 2 0 1 1 0 0 1 2 1 0 2 1 1 2 0 1 0 1 1 0 2 0 2 0 0 1 0 1 0 0 1 0 0 1 1 0 0 0 2 1 2 1 1 1 0 0 1 0 2 0 1 0 0 0 0 1 1 2 1 2 2 2 1 2 0 1 2 0 1 0 0 0 1 1 1 1 0 0 2 2 0 1 2 0 1 1 0 1 0 0 0 1 0 0 1 1 2 0 2 0 0 1 1 0 0 0 1 0 0 0 2 1 0 0 1 0 0 0 0 0 2 2 0 0 0 2 1 2 2 1 0 0 1 0 1 0 0 0 0 0 0 0 0 0 1 1 2 0 0 1 1 0 0 1 1 2 0 0 0 1 0 0 1 1 1 1 1 0 0 1 2 1 0 1 0 0 2 2 0 0 0 1 0 1 2 0 2 0 0 1 0 0 1 0 0 2 0 0 0 0 1 2 0 1 1 1 0 2 0 2 0 1 2 1 0 0 1 0 0 0 0 0 1 1 2 0 0 1 1 1 1 0 0 0 0 0 2 0 0 0 0 1 2 0 0 1 0 2 2 0 0 0 1 2 1 1 0 0 1 0 1 0 0 0 1 1 1 0 0 0 0 0 0 0 1 0 0 2 1 0 1 2 0 0 0 2 1 1 1 1 0 1 0 0 0 0 0 0 1 0 2 0 0 0 2 0 2 1 2 0 1 2 0 1 1 0 1 0 1 1 0 0 0 0 1 1 0 0 2 2 0 1 1 1 0 1 2 2 2 1 1 1 2 1 1 1 0 1 1 1 1 1 1 1 1 0 0 0 0 1 1 0 1 0 0 1 2 2 0 1 1 0 2 0 0 0 2 0 0 0 0 0 1 1 0 2 0 2 0 0 0 0 1 0 1 0 1 2 1 1 1 2 0 0 0 0 1 1 0 1 1 0 1 2 1 1 2 0 0 1 2 2 2 2 0 1 1 1 2 2 0 1 1 1 1 2 1 2 1 0 1 0 1 0 2 0 1 0 0 1 1 0 0 0 0 1 1 1 1 0 0 2 0 0 0 0 0 0 0 2 0 1 1 1 0 1 1 0 1 1 0 0 0 0 2 2 0 2 0 2 0 0 1 1 1 0 1 1 0 0 0 0 0 0 0 0 2 0 2 1 0 0 0 0 0 0 0 0 0 2 2
193 1 1 1 0 0 0 1 1 1 0 0 0 0 0 0 0 1 1 1 1 1 0 2 2 0 0 0 1 2 0 1 2 2 1 1 2 1 0 0 1 0 0 0 0 0 0 1 0 2 0 1 0 0 0 0 0 1 1 0 0 0 1 1 1 1 1 1 1 0 0 0 1 1 1 1 1 1 1 0 1 0 2 0 2 0 0 0 1 1 0 0 0 0 0 2 0 2 2 2 0 2 0 0 2 2 1 0 1 1 0 1 2 2 2 2 2 2 2 0 2 1 2 0 0 0 1 2 2 2 1 1 0 0 1 0 0 0 0 0 1 0 1 0 1 0 0 0 0 0 0 0 1 0 0 0 0 1 1 0 0 0 0 2 1 1 1 1 1 1 0 0 1 1 0 0 0 1 0 1 0 1 0 0 0 0 1 1 0 0 0 2 1 1 0 1 2 2 0 0 0 0 0 0 2 0 1 0 1 0 1 2 1 0 0 2 0 0 0 1 1 1 0 2 0 0 0 2 0 1 0 0 0 0 1 0 0 2 0 1 0 0 1 2 2 0 0 0 1 1 1 1 1 0 0 1 0 1 0 0 0 0 0 1 0 0 2 0 0 0 0 2 2 2 0 0 1 1 1 0 1 1 0 0 0 1 0 2 1 2 1 1 1 1 2 0 1 0 0 1 2 0 1 1 0 1 0 1 0 1 0 1 0 1 0 0 0 1 1 0 0 2 2 1 0 0 1 0 1 0 0 2 0 0 0 0 0 1 1 1 1 1 1 2 0 0 0 1 1 1 1 1 0 0 2 0 0 0 0 1 1 1 1 0 1 0 2 1 2 0 1 1 1 0 0 2 0 1 1 2 0 2 0 0 0 0 0 0 0 0 0 1 1 2 2 2 2 1 0 0 0 0 2 0 0 0 0 1 0 0 0 0 1 1 1 1 0 0 0 0 0 0 1 0 0 1 1 1 1 1 1 0 0 1 1 0 1 0 0 0 2 0 1 2 0 2 0 0 2 0 0 1 0 2 1 1 0 1 1 0 1 0 0 1 0 1 1 1 1 1 2 2 2 2 0 0 0 0 2 0 2 2 0 1 1 1 0 0 1 0 1 0 0 1 0 0 1 0 0 1 0 2 2 1 1 1 1 1 1 0 0 0 0 0 1 0 0 1 0 1 0 2 2 2 0 1 1 0 1 1 1 0 0 0 0 1 1 1 1 0 2 2 1 1 1 0 1 2 0 0 0 0 0 1 1 2 2 1 0 1 1 0 0 1 0 1 1 1 1 0 1 0 1 0 0 1 1 1 0 1 0 0 0 0 1 0 0 1 0 0 0 1 1 0 0 0 1 0 0 0 0 1 1 0 0 1 1 0 1 0 1 1 0 0 1 2 1 1 0 1 1 1 0 0 0 1 1 1 0 0 2 2 0 0 1 0 1 0 1 2 1 0 0 0 1 1 1 2 0 0 2 2 0 1 0 0 0 1 1 0 0 0 1 0 0 2 0 2 1 0 0 0 0 0 0 1 1 2 0 2 2 0 2 2 2 1 2 1 1 0 1 1 0 0 0 0 0 0 0 0 0 0 0 1 1 2 1 1 1 0 1 1 1 0 0 1 0 2 2 0 0 0 0 1 1 0 0 0 0 0 0 0 0 2 0 0 0 0 1 0 0 0 0 0 0 1 1 1 2 2 1 2 0 1 0 0 0 0 1 0 0 1 1 0 1 0 2 1 1 1 0 0 0 0 0 1 1 2 2 0 0 1 0 0 0 2 0 2 0 2 0 0 2 1 1 1 0 0 0 0 0 0 0 0 1 1 1 0 0 2 2 0 2 2 2 0 2 2 2 2 1 1 1 2 2 1 1 2 0 0 0 2 1 0 0 0 0 0 1 0 0 0 0 0 0 0 0 0 0 0 2 2 0 2 0 0 0 0 0 0 0 0 0 0 0 1 1 0 1 0 0 0 2 0 0 1 0 0 0 0 0 0 2 0 0 0 0 1 0 2 0 2 1 2 2 0 2 1 0 0 0 2 1 0 1 2 0 1 0 0 0 0 0 0 2 1 1 0 1 0 0 0 0 1 0 1 1 1 0 0 1 1 1 2 1 0 1 0 0 0 0 0 0 1 0 0 1 0 0 1 0 0 0 2 2 0 1 1 0 0 1 1 1 0 1 1 2 0 1 0 0 0 0 0 0 1 0 0 0 0 0 0 0 1 0 0 1 1 0 2 0 1 0 0 0 0 0 0 0 1 1 1
194 0 0 2 0 0 0 2 2 0 0 0 0 1 1 1 0 1 1 1 1 0 0 2 2 0 1 2 2 0 1 2 1 2 2 1 1 1 0 1 1 0 2 2 0 0 0 0 1 1 0 0 0 0 0 0 0 0 0 1 0 0 1 2 1 1 1 1 2 0 0 1 1 2 1 2 2 1 1 0 0 0 2 0 1 0 0 0 1 1 0 0 2 0 1 1 0 0 0 1 0 2 1 0 0 0 2 1 1 0 0 1 1 1 1 1 1 0 1 0 1 1 2 0 0 1 1 1 1 1 1 1 0 0 1 0 1 0 0 0 1 0 0 0 0 1 0 0 0 0 1 0 1 0 0 1 1 0 1 2 1 1 1 2 0 2 1 0 0 0 0 0 2 0 0 2 2 1 0 1 0 2 0 0 1 1 1 1 0 0 2 0 1 1 0 1 2 1 0 1 1 0 0 2 2 0 2 0 1 0 0 2 2 0 0 2 0 1 2 0 0 0 0 1 0 0 1 0 0 0 0 0 0 1 1 0 0 2 0 2 0 0 2 2 2 0 0 0 0 0 0 0 0 0 0 1 1 1 1 1 1 1 0 0 0 0 0 1 2 1 1 1 1 2 0 0 0 1 0 0 0 1 0 0 1 0 0 1 1 2 1 0 1 2 2 0 1 0 0 1 2 0 2 1 1 0 0 1 0 2 0 2 0 2 2 0 1 0 1 0 0 2 2 0 2 1 1 0 1 1 0 2 0 0 1 1 1 2 0 0 0 0 2 2 0 1 0 0 0 0 1 1 1 0 1 0 0 0 0 2 2 2 2 0 1 1 0 2 2 0 0 0 0 0 0 0 0 0 0 1 0 2 0 0 0 0 0 0 0 0 0 1 1 1 2 1 1 1 0 0 0 1 1 1 1 0 0 2 0 0 0 1 0 0 1 2 1 1 0 0 0 1 1 0 0 2 0 1 1 0 0 0 1 1 1 1 1 2 0 1 0 2 2 0 1 1 0 0 2 0 0 0 0 2 0 0 0 2 1 2 2 0 0 0 0 1 1 2 2 1 1 1 1 1 1 1 1 0 2 0 2 0 0 2 2 0 0 0 2 0 1 1 0 2 1 0 0 0 1 1 0 2 1 1 1 1 2 0 1 0 0 1 0 1 1 1 0 1 0 1 1 2 2 2 0 0 0 1 0 2 0 1 0 0 1 0 0 0 2 1 0 2 0 0 1 1 1 0 2 2 0 1 0 1 2 1 1 2 0 1 1 0 0 2 0 2 2 1 1 0 1 1 0 0 0 0 1 0 0 1 0 0 1 1 0 0 0 1 0 0 0 1 1 0 0 0 0 1 1 0 0 2 1 1 0 2 1 0 0 0 0 0 0 1 1 1 0 0 0 1 1 1 0 1 1 0 0 2 0 0 1 1 0 0 2 2 2 0 1 1 2 1 0 0 1 1 1 2 0 0 1 2 1 1 0 0 0 2 2 0 0 0 2 0 0 2 0 2 0 0 2 0 0 0 0 2 0 0 1 0 0 2 1 0 1 0 1 0 1 1 1 0 0 1 0 0 1 2 1 1 0 1 0 0 2 2 1 1 1 0 0 0 0 0 0 1 1 0 1 1 0 1 0 2 0 1 1 1 1 1 0 0 0 2 1 0 1 0 0 1 0 1 0 0 0 1 1 0 0 0 0 0 0 0 0 2 1 0 1 0 0 1 2 1 0 0 1 0 2 2 1 0 0 0 0 0 1 1 1 1 0 1 1 1 1 1 0 2 0 2 0 0 2 1 1 0 0 1 0 0 1 0 0 0 2 0 1 0 0 1 1 1 1 1 1 0 1 1 1 0 0 0 2 1 0 1 0 0 1 1 0 0 0 1 1 1 0 1 2 1 1 2 0 0 1 1 0 0 0 1 1 1 0 2 0 0 0 0 0 0 2 2 0 0 0 0 0 0 1 0 0 0 0 1 0 2 0 1 2 1 1 1 2 0 0 0 0 2 0 1 1 2 0 1 1 0 1 1 0 0 1 2 0 0 1 1 0 0 0 1 0 0 0 0 0 1 1 1 2 0 0 0 0 1 1 0 0 0 2 2 0 2 0 2 0 0 0 0 0 0 1 0 2 1 0 0 1 2 1 0 1 0 1 1 1 0 0 1 0 0 1 1 1 0 0 1 1 1 0 0 1 0 0 0 0 1 0 0 2 0 1 1 0 0 0 0 0 1 0 1 1 0 0 0 0 1 0 0 2 1 2 0
195 0 2 1 2 0 0 1 2 0 0 0 0 1 1 1 0 1 1 2 1 2 0 2 2 0 0 2 2 0 1 1 1 1 0 1 1 1 0 0 2 0 0 0 2 0 0 1 1 1 0 0 0 0 2 0 0 1 2 0 1 2 1 0 1 1 1 0 1 0 0 1 1 2 1 2 2 1 1 1 0 0 2 1 0 0 0 1 2 2 1 1 1 0 2 2 0 1 1 1 1 2 1 0 0 0 2 0 0 0 0 2 1 1 1 1 1 0 2 0 1 0 0 2 0 1 0 0 0 0 0 0 0 0 0 0 0 1 0 0 0 0 0 0 1 1 1 1 1 1 0 0 0 0 0 1 1 0 1 2 1 1 1 1 0 1 0 1 0 0 0 1 0 2 1 1 0 1 0 1 0 1 0 0 0 0 1 1 0 0 1 1 0 0 2 1 1 1 0 0 0 0 0 0 2 0 2 0 2 0 1 2 0 0 0 1 1 1 0 1 1 1 0 2 0 0 0 2 1 2 0 0 1 1 1 0 0 2 0 1 0 1 1 1 2 0 0 0 0 0 0 0 0 0 0 1 1 1 0 0 0 0 0 0 0 0 0 2 1 0 1 1 1 2 0 1 0 1 1 0 1 1 1 1 0 1 1 2 0 2 0 0 0 2 1 1 0 0 0 1 1 1 2 1 1 1 0 0 0 1 0 2 0 1 1 1 0 1 0 0 0 1 1 2 0 0 0 0 0 1 0 1 0 0 0 0 0 1 1 0 0 0 2 2 0 0 0 0 1 1 0 0 0 0 2 0 1 0 0 1 1 1 2 0 2 0 0 1 2 1 1 1 2 2 2 0 0 2 2 2 0 1 0 0 1 1 0 1 1 0 0 0 0 0 2 1 1 1 1 1 0 2 0 1 0 1 0 0 0 0 0 0 0 0 0 2 2 0 0 0 0 0 0 0 1 2 1 1 2 1 1 0 0 1 0 1 0 0 0 0 2 0 1 0 2 2 0 0 0 1 1 0 0 2 1 1 0 1 1 1 1 0 0 1 0 1 1 1 1 0 1 1 2 2 1 1 0 1 1 0 0 0 0 1 0 1 0 0 2 0 2 1 0 1 2 0 0 1 1 0 0 2 1 1 1 0 1 0 0 0 0 0 0 0 1 1 0 1 1 2 1 2 2 2 0 0 0 0 1 2 1 0 0 0 1 1 0 0 2 1 0 1 2 2 2 0 1 2 0 0 0 0 0 2 0 1 0 1 1 0 0 0 0 0 0 0 0 0 1 0 0 2 1 0 0 1 1 1 0 2 0 0 0 0 0 0 0 0 0 0 0 1 1 0 0 0 1 0 0 0 0 2 2 0 0 0 2 0 1 1 0 0 1 2 0 2 2 1 0 0 0 0 0 0 1 0 2 0 1 1 0 0 0 0 1 1 2 1 0 0 1 1 0 1 1 0 0 1 0 1 1 1 1 1 0 0 0 2 2 0 0 0 2 0 1 1 0 2 0 0 0 0 0 0 1 0 2 1 1 0 1 0 2 1 2 2 0 0 1 0 1 0 0 2 2 1 0 0 0 0 0 0 0 1 1 2 1 2 2 0 0 0 0 0 0 1 0 2 0 0 0 0 0 2 2 0 0 0 2 2 1 1 1 1 2 1 1 0 1 1 0 0 0 0 0 1 1 0 0 0 0 0 0 0 0 1 0 0 1 1 0 0 2 0 0 0 2 2 0 0 0 0 0 0 0 0 0 2 2 0 1 0 1 1 0 1 0 2 1 2 0 1 1 0 1 0 0 1 0 0 1 0 0 0 0 2 1 0 1 1 2 0 2 2 2 0 2 1 1 0 0 0 0 2 2 2 2 1 0 0 0 2 0 0 0 1 1 0 0 0 0 1 0 0 1 1 0 1 1 0 2 2 2 1 1 0 1 0 1 1 1 2 0 0 0 0 1 0 1 0 0 0 0 0 0 1 0 1 1 2 2 2 2 0 0 1 0 1 0 2 1 2 0 1 0 0 0 2 0 0 0 2 2 2 2 0 1 1 0 1 1 0 0 0 1 1 2 1 1 1 0 0 0 1 1 0 2 1 0 0 0 2 0 1 1 0 1 2 2 1 0 0 1 0 0 0 0 0 0 0 1 1 1 1 0 1 1 0 0 0 2 0 0 0 2 1 1 0 2 0 0 0 0 0 0 1 0 1 2 0 0 0 0 1 0 1 2 1 1 2 0 0 0 1 1 0 0 1 1 1 2 2
196 1 2 1 0 0 0 2 2 0 0 1 0 1 1 1 0 1 0 0 0 2 0 2 2 0 1 2 2 1 1 1 0 0 0 0 2 1 1 0 0 0 0 1 0 0 0 0 1 1 0 1 2 1 0 1 0 0 1 0 1 2 0 0 0 0 0 0 2 1 0 1 2 2 2 2 2 0 0 0 0 0 2 0 1 0 0 1 2 2 1 1 1 0 0 0 0 2 1 1 1 2 1 0 1 1 2 1 2 1 0 2 0 0 0 0 0 0 2 0 0 0 2 0 0 0 2 0 2 0 0 0 1 1 1 0 1 0 0 0 1 0 0 1 0 0 0 0 2 2 2 0 0 0 0 0 0 0 0 1 0 0 1 2 2 2 1 2 0 0 0 0 0 2 0 1 0 0 0 0 0 0 1 1 0 0 1 2 0 0 2 2 0 0 0 1 2 2 0 0 0 1 0 0 2 0 1 0 1 0 0 1 1 0 0 2 0 1 0 0 2 2 0 2 0 0 0 2 0 2 0 0 0 0 0 0 0 2 0 2 0 0 2 2 2 0 0 0 0 0 0 0 2 0 0 1 1 2 1 2 1 1 0 2 0 0 0 0 1 0 0 1 0 1 0 0 1 1 1 0 1 0 1 1 0 0 1 2 0 2 0 0 1 2 2 0 1 1 0 1 1 1 2 1 1 0 0 1 2 2 0 1 0 2 2 2 0 1 0 0 2 1 1 1 1 0 1 0 1 0 0 1 1 0 0 0 0 0 2 0 0 0 2 2 0 1 0 0 2 0 0 0 0 1 1 1 2 0 0 1 1 1 1 0 1 1 0 0 1 0 1 1 0 0 1 0 0 0 0 1 1 1 0 0 2 0 0 0 1 0 1 2 0 0 2 1 0 1 0 0 0 0 1 1 1 0 0 0 0 0 1 1 0 0 1 2 0 0 0 0 0 0 2 1 0 2 1 0 0 0 0 0 0 2 0 0 0 0 0 0 1 1 2 1 1 2 0 0 1 0 0 1 0 1 2 1 1 2 2 2 2 0 0 2 0 0 2 2 2 0 0 0 2 2 1 1 1 1 2 0 0 2 0 1 0 0 1 1 2 2 0 2 1 1 0 0 1 1 1 0 1 2 1 1 1 0 1 0 1 0 0 0 0 0 1 1 0 0 0 0 0 2 2 1 0 1 1 1 0 2 0 1 1 0 0 0 1 0 1 1 1 1 2 0 2 0 0 1 1 1 0 0 0 1 1 1 1 1 1 0 0 0 1 2 1 1 1 0 1 0 0 1 1 0 0 1 2 0 0 1 0 0 2 2 0 1 1 1 0 0 0 0 0 0 0 0 0 1 0 0 0 2 1 0 0 1 1 0 1 1 1 1 0 1 1 0 1 1 0 0 0 0 0 0 0 0 2 1 0 0 0 0 0 0 1 1 1 0 0 1 1 0 0 1 1 1 1 1 0 2 1 1 1 1 0 0 0 2 1 0 0 0 0 0 1 1 0 2 0 0 1 0 1 0 1 0 2 1 1 1 1 0 2 1 2 1 1 0 2 0 2 0 0 2 1 1 0 2 0 1 1 0 0 2 1 2 1 1 1 0 1 1 0 0 0 2 0 1 0 0 0 0 0 1 1 1 0 0 0 0 0 0 1 2 2 2 1 0 1 1 1 0 0 0 1 0 1 0 1 1 0 1 0 2 0 1 2 0 0 0 0 0 2 0 0 0 1 0 2 2 0 1 1 1 1 0 1 2 2 0 0 1 1 1 0 1 1 2 0 0 2 0 2 1 1 0 1 0 0 1 1 0 0 0 0 1 1 0 0 1 2 1 2 2 2 0 2 1 2 2 2 1 1 1 1 1 0 1 0 0 0 2 0 0 0 1 0 1 1 0 0 1 1 1 0 0 2 1 0 1 2 1 1 1 1 0 1 0 1 1 1 2 0 0 0 0 0 1 1 0 1 0 0 1 0 1 0 0 1 0 1 1 2 0 0 1 0 2 0 2 0 0 1 2 2 0 2 0 0 0 0 2 0 1 2 1 0 0 0 1 1 0 0 0 0 1 2 0 1 1 0 1 0 0 1 0 0 0 0 0 0 2 1 1 1 0 2 1 1 1 0 0 1 0 0 0 0 0 0 1 1 0 1 1 0 0 0 1 1 0 2 0 0 0 1 0 0 0 2 0 0 0 0 0 0 1 0 0 0 0 0 0 0 1 0 0 0 2 0 2 0 0 0 0 0 0 1 1 1 1 2 2
197 1 0 2 0 0 0 1 1 1 0 1 0 0 0 0 0 2 2 1 0 2 1 0 1 1 1 0 2 2 0 2 0 0 0 0 2 2 0 0 2 0 0 0 0 0 0 0 0 2 1 1 2 1 0 1 0 0 1 1 0 1 2 1 0 0 0 0 1 0 0 1 1 2 1 2 2 0 0 0 0 0 2 1 0 0 0 0 1 1 0 0 1 0 1 1 0 1 1 2 1 1 2 0 0 0 2 0 1 1 0 0 0 0 0 1 0 0 1 0 1 1 0 2 0 2 0 0 2 0 1 1 0 1 1 1 0 0 0 0 1 0 0 0 1 0 0 0 0 0 0 0 0 1 1 1 0 0 0 0 0 0 2 2 2 2 0 1 0 1 1 0 1 1 1 2 0 0 0 0 0 0 1 1 0 0 2 1 0 0 0 1 0 0 2 0 1 1 1 0 0 0 0 2 2 0 2 1 1 0 0 0 1 0 0 2 0 0 1 0 1 1 0 1 0 0 0 1 0 0 1 1 0 1 1 0 0 2 0 1 0 0 2 0 0 0 0 0 0 0 0 0 1 1 1 1 1 2 0 0 0 0 0 1 0 0 0 0 1 0 1 1 1 2 0 0 0 1 0 0 0 1 1 1 0 1 0 1 0 2 0 1 2 2 2 0 0 1 1 1 0 0 2 1 0 1 1 0 0 0 0 0 0 1 0 1 0 0 2 0 0 2 2 0 2 1 1 2 0 2 0 1 0 0 0 0 0 2 0 0 0 0 1 2 0 1 0 0 1 2 1 0 0 0 2 0 2 0 0 0 0 1 2 0 2 1 0 1 2 1 1 1 1 0 1 1 0 1 1 2 2 0 0 0 0 0 0 0 0 1 0 0 2 1 2 2 1 1 0 0 0 0 0 0 0 0 0 1 1 1 1 1 1 1 1 2 0 1 0 1 1 2 1 2 2 2 2 0 2 0 2 0 0 2 0 0 0 1 0 0 1 1 1 2 0 2 0 0 1 0 0 0 0 2 1 1 0 1 1 0 2 0 1 0 0 2 0 1 1 1 0 0 2 2 2 0 1 0 2 0 2 1 0 0 0 0 0 1 2 0 1 2 1 2 1 0 0 1 1 0 1 2 2 0 2 1 2 0 1 0 0 0 0 0 0 2 0 1 1 1 1 2 2 2 1 0 0 0 0 2 0 2 0 0 0 1 0 1 0 0 0 1 2 1 2 0 2 2 0 0 0 0 0 2 0 0 0 0 1 0 0 1 0 2 0 2 2 1 2 0 1 1 0 0 0 0 0 1 0 2 0 0 1 0 1 0 0 1 1 1 1 0 0 0 0 0 0 0 0 0 0 2 0 1 0 2 1 0 1 1 0 0 0 0 1 0 1 1 1 0 0 0 0 1 1 0 1 0 0 0 0 0 0 0 1 1 2 1 0 2 0 1 1 1 2 1 1 1 1 1 0 1 1 1 1 0 0 2 2 0 0 0 0 1 0 1 0 2 0 0 1 0 1 0 0 0 1 0 1 0 0 1 2 2 1 2 0 0 1 1 1 0 0 2 1 1 0 2 2 2 1 1 0 1 0 1 0 1 2 0 0 1 0 0 0 0 0 1 0 0 0 0 1 2 1 2 1 1 0 0 0 0 1 2 1 1 0 0 2 2 1 0 0 0 0 2 2 0 0 0 0 0 0 0 1 1 0 0 1 0 0 1 2 1 0 0 2 0 2 2 1 1 0 0 0 0 1 0 0 2 0 2 0 0 1 1 0 2 1 1 1 1 2 1 1 0 1 0 0 1 1 0 0 1 0 2 2 0 1 1 2 0 1 1 1 0 2 2 2 2 0 1 0 2 2 0 0 1 0 0 0 2 0 0 0 0 0 2 2 0 0 1 0 0 0 0 0 0 0 0 2 2 0 2 0 0 0 0 0 0 1 2 0 0 0 1 1 0 1 0 0 0 0 1 0 2 0 1 1 1 2 2 2 0 0 0 0 2 0 2 0 1 0 2 2 0 2 2 0 1 0 1 2 1 2 0 0 1 0 2 0 0 0 0 0 2 2 1 2 1 0 1 0 1 0 1 1 0 1 1 0 1 0 1 0 0 0 1 1 0 0 0 1 1 1 0 0 0 0 1 1 0 1 1 1 0 1 0 0 0 1 1 0 0 0 2 2 0 2 0 0 1 0 0 0 1 0 0 0 0 0 0 0 0 0 0 0 1 0 2 0 0 0 0 0 0 1 2 2 1 2 1
198 1 1 1 0 1 1 1 1 1 0 0 1 1 0 0 0 1 2 2 2 1 0 2 2 0 0 1 1 1 1 0 1 1 1 2 0 1 1 0 0 0 0 0 0 0 1 0 1 1 1 1 0 0 1 1 1 0 1 0 0 1 2 1 0 0 0 1 1 0 0 1 0 2 0 2 2 1 1 1 0 0 2 0 1 0 0 0 2 2 0 0 1 0 0 1 0 0 0 2 0 0 0 0 2 2 2 0 0 0 0 0 2 2 2 2 2 0 1 0 2 0 2 0 0 1 1 1 1 1 0 0 0 0 0 0 0 0 0 0 1 0 0 0 1 1 1 0 0 0 0 0 0 0 0 0 0 1 0 0 1 1 2 2 0 2 2 0 1 1 0 0 1 1 0 0 0 1 0 1 0 0 0 0 0 0 1 0 0 0 0 0 0 0 1 0 0 1 0 0 0 0 0 0 2 0 0 0 1 0 0 2 1 0 0 2 0 1 1 1 1 1 1 1 1 0 1 2 1 1 0 0 0 2 1 1 1 0 0 0 0 0 2 2 2 0 0 0 0 0 0 0 1 0 0 1 0 0 0 0 0 0 0 0 0 0 0 1 1 0 0 2 1 1 0 0 0 0 1 0 0 0 0 0 0 2 0 2 0 2 1 0 1 2 1 0 1 0 0 1 1 0 1 0 0 0 0 0 0 1 0 1 0 1 1 0 1 0 0 0 0 2 0 2 0 0 1 0 1 0 0 2 0 0 0 0 0 1 1 1 1 1 2 2 0 0 1 1 0 0 0 0 0 0 2 0 1 0 0 0 1 1 0 0 0 0 0 1 2 0 1 1 1 1 0 1 0 0 0 2 1 0 0 0 1 1 0 0 0 1 0 0 0 0 2 0 0 1 0 0 0 0 1 2 0 1 1 1 0 0 0 0 1 0 1 2 0 0 0 0 0 0 1 1 0 1 0 0 0 0 1 0 0 2 0 2 0 0 0 0 0 1 1 0 2 2 1 0 1 0 0 0 0 2 2 0 0 0 0 1 1 0 1 1 0 1 1 2 2 0 0 0 2 1 1 0 1 0 2 1 0 2 0 0 0 0 0 0 2 0 2 2 1 2 0 0 0 0 0 1 1 1 2 0 2 0 2 0 0 0 0 1 0 1 1 1 1 0 1 1 0 2 2 2 0 0 0 0 0 2 1 0 0 0 1 1 1 0 1 0 2 2 1 0 1 1 0 0 2 2 0 1 0 1 1 1 1 0 0 1 1 0 1 1 0 0 0 2 1 1 1 0 1 0 0 1 1 1 1 2 0 0 1 0 1 1 1 1 0 0 0 1 1 0 0 0 0 0 0 0 0 2 0 0 0 2 0 0 1 1 0 0 0 1 0 1 0 2 2 0 0 0 0 0 0 0 1 1 0 0 2 2 2 0 2 1 2 0 0 2 0 0 2 2 0 0 0 1 0 2 0 1 1 2 0 0 0 2 2 1 0 0 1 1 0 1 1 2 0 0 1 0 2 0 0 0 0 1 1 0 0 0 2 2 2 2 2 1 1 1 1 0 0 2 1 1 0 2 0 1 1 1 0 2 1 2 1 2 2 0 1 1 0 0 0 0 0 0 2 0 0 0 0 2 0 1 1 1 0 0 0 0 0 2 0 0 2 0 1 1 0 0 1 0 0 0 0 1 1 1 1 1 0 0 0 1 1 0 2 0 0 1 2 0 0 1 2 1 1 1 1 0 1 1 1 1 1 1 1 1 1 1 0 0 0 1 0 2 1 2 0 1 2 1 1 0 0 1 0 0 1 1 0 0 0 2 2 0 0 1 2 1 1 1 1 0 1 0 2 2 2 1 1 2 1 1 1 2 0 0 0 2 2 1 1 0 0 1 1 0 1 1 0 1 1 1 1 2 2 0 1 1 1 2 0 0 1 0 1 1 0 1 0 0 0 0 0 1 1 0 0 0 0 0 0 1 0 0 2 2 2 2 1 0 0 1 0 2 0 0 2 2 0 2 2 0 2 1 0 0 0 1 2 2 2 0 1 1 0 0 0 0 0 0 1 1 1 0 0 0 0 0 0 1 0 0 1 0 0 0 0 2 0 0 1 0 1 1 1 0 0 0 0 1 0 1 0 0 0 1 0 0 2 0 0 0 0 0 0 0 0 2 1 0 1 1 1 0 1 0 1 1 0 0 0 2 0 1 2 0 0 0 0 1 0 1 2 2 0 2 2 0 0 0 0 0 0 0 1 1 1 0
199 0 1 2 1 0 0 1 1 0 0 0 0 0 0 0 0 1 0 0 0 2 0 2 2 0 0 1 2 1 1 0 0 1 1 0 2 1 0 1 1 0 0 0 0 2 1 0 1 1 0 0 0 0 2 0 0 0 2 0 0 1 2 0 0 0 0 1 1 0 0 1 2 2 2 2 1 2 2 0 2 0 2 1 1 1 0 1 2 2 1 1 1 0 0 1 0 0 0 0 1 2 0 0 1 1 2 0 1 1 0 2 0 0 0 0 0 0 1 0 1 0 2 0 0 2 0 1 2 2 0 0 0 0 1 0 0 0 0 0 0 0 1 0 1 0 0 0 0 0 0 0 0 0 0 0 0 1 0 0 0 0 1 2 2 2 2 1 0 0 0 0 1 1 0 1 1 0 0 0 0 0 0 0 2 2 0 0 0 0 2 0 1 1 0 1 2 2 0 0 0 1 0 1 2 0 1 0 0 0 0 2 0 0 0 2 0 0 1 0 1 1 1 2 0 1 1 1 0 1 1 1 0 1 1 1 0 2 0 1 0 0 2 2 2 0 0 0 1 1 0 0 1 0 0 1 0 1 0 1 0 0 0 2 1 0 0 0 1 1 0 2 0 2 0 0 0 0 1 0 0 0 2 2 0 0 2 2 0 2 0 0 0 2 2 0 0 2 0 1 1 0 2 2 0 0 0 1 0 2 0 2 0 2 2 1 0 1 0 0 1 2 0 0 1 0 2 0 1 0 0 2 0 0 0 0 0 1 1 0 1 0 2 2 0 0 1 0 1 0 0 0 0 0 2 0 0 0 0 0 0 0 0 1 0 0 1 1 1 0 1 1 1 1 0 0 0 0 0 1 1 1 1 1 1 0 0 0 0 2 0 1 0 1 1 0 0 0 1 1 0 1 0 1 0 0 0 1 0 0 0 0 0 0 1 1 0 0 0 0 0 0 0 0 0 0 0 1 2 1 1 1 0 1 0 0 2 0 0 0 2 0 2 0 1 1 1 1 1 0 0 0 0 1 2 1 1 1 1 1 1 0 0 0 0 1 1 2 2 1 1 1 2 2 0 2 0 1 2 0 1 1 0 0 0 0 0 0 2 0 2 1 0 1 1 0 1 0 0 0 2 2 2 0 2 2 2 0 1 0 0 0 0 0 1 1 0 1 1 2 1 2 0 0 0 1 0 0 1 1 1 0 0 0 1 0 0 0 1 0 0 2 0 1 2 0 2 0 2 2 1 1 0 0 2 2 2 1 1 1 1 0 1 1 0 1 1 1 1 0 1 0 1 0 0 1 2 1 0 1 0 0 1 0 1 1 1 1 1 1 1 0 1 0 1 1 2 0 0 0 0 2 0 0 0 2 0 0 2 2 1 1 1 1 1 1 1 0 0 0 0 0 0 0 0 0 1 2 0 0 1 1 1 0 2 1 2 0 0 2 1 2 0 0 1 1 1 2 0 1 0 2 1 1 0 0 0 2 2 2 2 0 2 1 1 1 0 2 0 0 0 0 0 0 0 0 1 0 2 0 0 1 2 2 2 1 1 1 1 0 2 0 1 2 1 1 0 2 1 1 0 1 0 0 1 1 2 1 2 0 1 0 0 0 0 0 0 0 0 0 1 0 0 2 1 0 0 0 0 0 0 0 0 2 0 0 0 0 0 0 0 0 0 0 0 0 0 0 0 0 0 0 0 0 0 1 1 0 1 0 0 1 2 0 0 0 2 2 0 0 0 0 1 1 1 0 2 2 2 0 1 0 0 0 0 0 1 1 1 2 0 2 2 2 2 0 0 1 0 0 1 0 0 0 1 0 1 1 1 0 0 0 1 1 1 0 2 1 2 2 2 1 1 2 2 1 1 1 1 0 0 1 0 0 0 2 1 0 0 0 0 0 0 0 0 0 1 0 0 0 2 2 0 2 0 0 0 0 1 1 0 1 0 0 0 0 0 0 2 0 0 0 0 1 0 2 0 2 2 1 1 1 2 0 0 1 0 1 1 1 0 1 1 0 2 2 2 2 0 0 0 1 2 2 2 0 1 1 0 2 1 0 0 0 0 2 2 1 1 1 0 1 1 1 0 1 1 2 0 0 0 2 0 2 0 0 0 0 0 1 0 0 2 0 0 0 1 0 0 0 1 0 1 0 0 0 1 1 0 1 1 0 0 1 2 1 1 0 0 0 1 0 0 0 0 1 0 0 1 0 0 0 0 1 0 0 0 1 0 1 1 0 0 0 0 0 0 0 0 0 1 1
[truncated: 1,606,808 more chars]
