# Supplementary material for: KNN-MDR: a learning approach for improving interactions mapping performances in genome wide association studies
Source: BMC Bioinformatics. 2017 Mar 21;18:184. doi: 10.1186/s12859-017-1599-7 (PMC5361736; doi:10.1186/s12859-017-1599-7)
Supplement: Supplementary file 3 — The data set(s) supporting the results of Table 2. (ZIP 28603 kb) [file 12859_2017_1599_MOESM3_ESM.zip › 3/SINAN/S14/mkallsimul.dat]

1 0 2 0 1 0 1 2 0 1 0 0 0 0 0 0 0 1 2 2 0 1 1 2 0 0 1 0 1 2 1 0 1 2 0 1 1 2 1 1 1 0 0 0 0 1 0 0 0 0 0 0 0 0 2 0 2 0 2 0 2 2 2 2 1 1 1 1 1 0 0 1 2 0 1 2 2 0 0 0 0 0 1 1 1 0 0 0 2 2 0 0 2 0 1 0 0 2 2 2 1 0 0 1 1 1 1 1 1 0 0 2 0 2 2 0 0 0 1 1 1 0 2 0 0 1 0 2 2 0 0 0 0 0 1 1 0 0 0 0 1 1 0 0 0 0 0 0 0 0 0 0 0 0 1 0 0 1 0 1 0 0 1 1 1 2 0 0 1 1 1 1 0 2 1 0 1 0 0 0 0 0 0 2 1 1 1 0 0 0 0 0 0 0 1 1 1 0 0 0 0 0 0 1 1 0 0 1 0 1 1 2 2 0 0 2 2 1 1 1 2 1 1 0 0 0 2 1 1 1 0 1 0 0 1 0 0 0 0 0 1 1 2 0 0 0 0 0 1 1 1 1 2 0 0 1 1 0 0 0 0 0 0 1 1 0 1 0 1 0 0 2 1 2 1 1 0 0 2 0 1 0 2 1 0 2 1 2 0 2 0 2 0 2 1 1 1 1 0 0 0 0 2 0 0 0 1 2 1 0 0 1 0 1 1 0 2 1 0 0 0 0 1 0 0 0 0 2 2 0 2 1 0 1 0 0 0 2 0 2 0 1 1 1 0 0 2 0 1 0 0 1 1 0 1 1 1 0 0 2 0 2 1 0 1 1 0 1 2 0 1 1 0 0 0 0 0 2 1 1 0 0 1 0 2 2 0 1 1 0 0 0 2 0 2 0 1 0 1 1 1 1 1 1 2 0 0 1 0 0 0 1 2 2 2 2 0 1 0 0 0 1 1 0 1 0 1 1 1 0 1 1 1 1 0 1 0 0 0 0 1 0 1 1 1 2 2 0 1 1 0 0 0 2 1 1 0 2 2 1 1 2 0 0 2 0 2 1 0 0 0 0 1 1 1 0 1 2 2 0 2 0 0 1 1 1 0 2 2 1 0 0 1 2 0 0 1 1 0 1 1 1 1 1 0 2 2 1 0 0 0 2 0 0 0 2 0 0 0 1 0 1 1 2 0 0 0 0 2 2 0 0 0 0 1 1 1 0 1 1 2 2 1 1 1 0 0 1 1 0 0 0 0 1 2 0 0 0 1 0 1 0 1 1 0 1 1 2 2 0 0 0 1 0 0 0 1 2 0 1 2 0 1 0 0 1 1 0 0 0 0 2 2 0 2 2 0 0 0 0 0 2 2 0 0 1 0 1 1 1 0 0 0 0 1 1 0 0 0 0 2 0 0 0 0 0 2 0 1 1 0 0 0 0 0 1 2 0 0 2 1 1 0 0 2 2 2 1 0 0 0 2 0 0 1 1 0 2 1 0 0 0 2 0 0 2 1 2 1 0 1 1 0 0 1 0 1 1 1 1 1 1 0 1 2 2 1 1 2 1 2 0 0 1 0 0 1 2 0 0 0 0 0 0 2 2 1 2 1 1 1 0 0 1 1 1 1 2 2 2 0 0 0 2 2 0 0 1 0 0 2 2 0 0 0 1 2 0 0 2 1 0 0 1 0 0 2 0 0 0 0 0 1 1 0 1 2 0 0 0 0 0 2 1 0 0 2 0 0 0 0 0 1 0 0 0 1 0 0 1 0 0 2 0 0 1 1 2 0 2 0 2 2 1 0 0 0 1 0 1 0 0 0 2 1 0 1 0 0 2 0 0 1 1 1 0 0 1 2 1 1 1 2 2 2 0 1 1 0 2 0 2 2 0 0 0 0 0 1 1 0 1 1 0 1 0 0 0 0 0 0 0 0 0 0 0 0 0 0 0 0 0 0 0 0 1 0 0 2 1 1 2 1 1 1 1 0 2 2 1 1 1 0 0 0 0 0 1 0 2 0 0 0 0 2 0 2 0 0 1 0 2 0 2 1 0 1 1 0 2 0 0 0 0 1 1 2 2 1 1 0 1 0 1 1 0 0 2 0 1 2 1 0 1 1 0 0 0 1 2 0 1 1 2 2 0 0 0 2 1 2 0 0 1 1 0 2 0 0 0 2 0 0 0 0 2 2 0 1 1 1 0 1 1 0 0 0 0 1 0 0 1 0 1 0 1 2 0 1 2 0 1 0 0 0 0 0 0 2 0 1 1
2 0 1 1 1 0 1 2 0 2 0 0 0 0 0 0 0 1 2 2 0 1 1 2 0 0 0 0 1 1 2 0 0 0 1 1 1 1 0 0 2 2 1 0 1 0 1 0 2 0 0 0 1 0 1 1 0 0 1 2 0 0 1 1 0 1 1 1 0 0 0 1 2 1 2 2 1 0 2 0 2 2 0 0 2 0 0 2 2 2 2 2 1 0 0 0 0 1 1 0 2 0 1 1 2 0 2 0 0 0 2 2 0 1 1 1 0 0 1 1 1 0 2 0 0 0 1 1 2 0 0 0 0 0 0 0 0 0 0 0 1 1 0 0 0 2 0 0 1 1 0 2 0 0 1 0 0 0 0 1 0 0 1 1 1 2 0 0 2 1 0 2 2 0 0 1 2 1 0 1 1 1 1 2 2 0 2 1 0 0 0 1 0 1 1 0 1 1 0 0 0 0 0 1 1 0 2 2 0 1 1 0 1 0 2 0 0 0 1 1 2 1 1 0 0 0 1 0 0 0 0 0 0 0 1 0 0 1 0 2 0 0 1 0 0 0 1 1 1 1 0 0 0 0 0 1 0 1 2 2 0 2 0 1 1 0 0 0 1 1 0 2 1 2 0 0 0 1 1 1 0 1 2 0 1 1 1 1 1 2 0 2 0 2 2 0 2 1 0 1 1 0 2 2 2 0 2 2 1 0 1 0 0 0 1 0 2 0 1 0 0 1 2 0 1 0 1 1 1 1 2 0 0 1 0 0 0 1 1 0 0 0 2 2 1 0 1 0 1 1 0 0 0 1 0 1 1 0 0 0 1 1 2 1 1 0 0 0 0 2 0 2 0 0 0 0 0 0 0 2 1 1 0 0 0 0 0 0 0 1 1 0 1 0 2 0 2 0 0 1 1 1 0 1 1 0 1 1 0 0 0 0 0 0 0 2 0 1 0 1 1 2 0 2 0 0 0 1 1 0 1 0 0 2 1 1 1 0 0 1 2 0 1 0 0 2 0 0 0 0 0 1 0 2 1 1 0 1 1 1 1 1 0 0 0 2 0 1 0 0 0 0 1 1 2 1 1 1 2 1 1 0 0 0 0 0 0 0 0 0 2 2 0 1 0 0 0 1 1 2 0 0 1 1 0 2 2 1 1 0 0 2 0 0 0 1 1 0 0 2 0 0 2 1 0 0 0 1 0 1 0 1 0 1 2 0 1 0 1 1 1 1 1 1 2 0 2 2 0 0 0 0 0 2 2 0 0 0 0 0 0 1 0 1 1 0 0 0 0 0 1 1 0 0 0 0 0 2 0 1 2 1 1 0 1 1 1 0 0 0 0 2 0 1 1 1 1 0 0 0 0 0 0 0 1 0 0 1 1 1 0 0 0 0 1 1 0 1 1 0 0 0 1 1 1 0 1 2 0 0 0 1 0 0 0 0 2 0 0 2 0 0 0 1 1 1 1 1 0 0 1 1 0 2 2 0 0 0 0 0 0 0 1 1 0 1 1 2 1 0 0 0 1 0 0 1 1 1 1 1 1 0 0 1 1 1 1 1 1 1 1 0 0 0 0 0 0 2 0 1 0 0 0 0 0 1 1 0 0 1 1 1 0 1 0 0 0 1 1 1 0 1 0 2 2 2 2 1 1 1 1 1 0 1 0 0 0 2 1 2 0 0 0 0 0 1 1 0 0 0 0 0 0 0 0 1 1 0 2 1 0 0 1 0 0 1 1 0 0 1 0 0 2 1 1 0 0 0 2 2 0 1 1 0 1 1 0 1 1 2 0 1 2 1 1 1 0 1 0 1 0 0 0 1 2 1 1 0 1 1 0 0 1 1 1 0 0 2 2 1 0 1 1 2 2 0 0 2 0 2 0 0 1 0 0 1 0 1 0 0 0 0 1 0 1 1 1 0 0 0 0 0 2 0 0 1 0 0 0 0 0 0 0 0 0 0 1 0 2 0 0 0 0 1 2 2 0 1 1 0 0 1 0 0 0 1 1 1 0 2 0 0 1 0 2 0 2 0 0 0 0 1 0 1 1 1 1 2 0 1 1 0 0 0 2 0 1 1 1 1 0 2 1 1 1 1 2 1 0 1 2 2 2 2 0 2 2 1 0 0 0 1 2 1 1 0 1 0 0 1 2 1 2 0 0 0 0 0 0 0 1 0 1 0 2 2 2 1 0 1 1 0 0 0 0 0 2 0 0 0 0 0 0 0 0 0 0 0 0 1 0 0 0 0 0 0 0 0 1 1 1 0
3 0 1 2 1 1 2 1 1 1 0 1 1 1 0 1 0 0 1 0 2 0 1 2 0 0 0 0 0 0 2 0 2 2 1 1 1 2 0 0 1 1 0 1 0 1 1 0 0 0 0 0 0 2 0 1 0 0 2 1 1 2 1 1 0 1 1 1 0 0 0 0 2 2 2 2 2 0 0 0 0 2 1 1 2 1 1 1 1 2 1 1 2 2 1 0 1 0 0 0 0 0 0 2 2 0 2 0 0 0 2 2 1 1 1 1 0 0 0 2 2 0 1 1 1 1 0 2 2 0 1 1 0 0 0 0 0 0 0 0 1 1 1 0 0 1 1 0 0 0 0 0 0 0 0 0 0 0 1 1 1 1 2 0 1 2 0 1 0 1 1 0 2 0 1 0 2 0 0 0 0 0 1 2 1 0 2 1 1 1 1 1 1 0 2 0 0 0 0 0 0 1 0 2 1 1 1 0 2 0 2 0 1 0 2 2 2 1 2 0 0 0 1 0 0 0 1 0 0 0 0 1 0 0 2 0 0 2 0 1 0 1 1 0 0 0 0 0 0 0 0 0 1 0 0 1 1 0 1 2 1 2 0 1 1 0 1 0 2 0 0 2 1 1 0 0 0 1 2 1 1 0 2 0 1 1 0 0 0 1 1 0 1 2 1 1 1 1 1 0 1 0 0 0 0 0 1 1 0 0 0 1 0 0 1 0 1 1 0 0 1 0 0 0 1 0 1 2 1 2 2 1 0 1 1 0 0 0 2 1 0 0 2 0 1 0 1 0 2 1 1 0 2 0 0 0 0 0 0 0 0 0 1 1 1 1 0 1 1 1 1 1 0 0 1 1 0 2 0 1 0 1 1 1 2 1 0 0 0 0 0 0 1 0 1 1 1 0 1 0 0 1 0 1 1 0 1 1 0 0 0 1 0 0 0 1 1 0 0 0 0 0 1 2 0 0 1 1 1 1 0 2 1 0 1 2 0 0 0 1 1 0 1 1 1 1 2 0 1 0 1 1 0 2 0 0 0 2 1 1 1 1 0 0 1 1 1 0 0 0 0 0 2 2 2 0 2 2 2 1 0 0 0 1 1 2 0 1 2 2 0 0 1 2 1 0 1 2 1 1 0 0 1 1 0 1 1 1 1 0 1 0 0 1 2 0 0 0 0 2 0 0 0 2 1 0 0 0 0 1 1 0 0 0 1 0 1 0 1 1 2 2 2 2 2 0 1 0 2 0 2 2 0 2 2 0 0 2 0 0 0 0 1 2 1 1 1 0 1 0 1 1 0 0 0 0 1 1 0 1 1 0 2 0 2 2 2 0 0 1 1 1 1 0 0 0 0 1 0 0 0 1 1 0 0 0 1 2 2 2 0 0 0 1 0 0 0 0 0 0 1 0 0 0 0 1 0 2 0 0 1 1 1 0 0 1 2 0 0 1 1 0 1 1 2 1 1 0 0 1 0 2 2 1 2 0 0 2 1 1 0 0 2 0 0 2 2 1 0 1 0 1 0 0 0 1 1 0 1 0 0 1 0 2 2 2 1 2 1 1 2 0 1 0 0 0 1 1 1 1 0 0 0 0 0 2 0 1 0 0 0 0 0 1 1 0 0 0 0 0 0 0 1 2 1 0 0 0 0 0 1 0 1 0 0 1 1 0 0 0 0 0 0 0 0 0 1 1 0 1 1 1 1 0 0 1 1 0 2 0 0 1 0 0 0 2 1 1 0 0 0 0 2 0 0 1 2 0 1 1 1 1 1 1 1 0 1 1 0 2 1 2 2 2 1 1 0 1 0 1 0 0 0 2 0 0 1 0 1 1 0 0 2 2 2 0 0 0 2 2 0 1 1 2 2 0 2 2 0 2 0 0 2 1 0 1 0 0 0 0 0 0 0 0 0 0 0 0 0 0 0 0 1 0 0 0 0 0 0 0 1 0 1 0 0 1 0 0 2 0 0 0 0 2 2 2 0 2 2 1 2 0 0 0 0 0 0 1 1 2 0 0 0 0 2 0 2 0 0 0 0 1 0 0 2 2 0 1 0 2 0 0 0 0 1 1 2 0 1 0 0 1 0 2 1 1 1 0 0 0 1 1 0 2 0 0 0 1 0 0 0 0 2 1 0 1 1 0 1 0 2 1 0 0 1 0 1 0 0 1 1 1 2 0 0 0 0 0 1 1 0 0 0 0 0 0 2 0 1 0 0 1 0 1 0 0 1 0 0 2 0 0 0 0 0 0 0 0 0 1 0 2
4 0 1 1 0 0 1 2 0 1 0 0 0 0 0 0 0 0 1 1 1 1 0 1 0 0 0 0 0 0 1 0 0 1 1 1 2 2 1 1 1 1 0 0 0 0 1 0 0 0 0 0 1 1 1 2 0 0 0 1 1 1 2 1 0 2 1 1 0 0 0 1 2 0 0 2 1 0 1 0 1 2 1 1 2 0 0 1 1 2 1 1 1 1 1 0 1 1 0 0 2 0 0 1 2 1 2 1 1 0 1 2 1 1 1 1 1 1 1 1 1 0 1 1 1 0 0 1 1 1 1 0 0 0 0 0 0 0 0 0 2 0 0 0 0 2 0 0 0 0 0 1 1 0 0 0 0 1 0 2 0 0 1 1 1 2 0 0 2 1 0 1 0 2 2 0 2 1 1 0 0 0 0 2 0 0 2 1 0 1 1 2 0 1 2 1 1 1 0 0 0 1 1 1 1 0 0 1 2 0 2 0 1 0 2 1 1 1 0 0 1 1 1 0 0 0 0 0 0 0 0 0 0 0 0 0 0 1 0 1 0 0 2 1 0 0 0 0 0 0 0 0 1 0 1 2 1 1 0 0 0 0 0 1 1 0 2 1 1 0 0 2 1 2 0 0 0 1 1 1 0 1 1 1 0 1 0 1 0 2 0 1 0 1 1 0 2 0 0 0 1 0 1 0 0 0 0 2 1 0 1 0 0 0 2 0 2 0 0 0 0 0 1 0 0 0 1 2 1 0 2 1 0 2 1 0 0 2 0 0 0 1 2 0 0 1 0 2 2 2 0 0 1 1 0 1 1 1 0 1 0 1 2 0 2 0 0 1 1 1 2 0 0 0 0 0 0 0 0 1 1 1 1 1 2 1 0 0 0 2 2 2 0 0 2 1 1 0 0 0 0 0 0 1 1 0 0 0 0 0 0 1 0 0 0 0 2 0 0 1 1 1 1 1 1 1 2 0 1 1 0 1 0 1 0 0 0 1 0 0 2 0 1 1 1 2 2 1 1 2 0 1 0 2 1 1 0 2 1 2 2 2 0 1 1 0 2 0 0 0 1 1 2 1 1 0 1 2 1 1 0 0 0 0 0 1 0 0 1 0 2 1 1 1 0 0 2 2 2 2 0 0 2 0 0 0 1 0 1 0 0 1 0 0 0 2 1 0 0 1 0 1 0 1 0 1 1 0 0 1 1 0 0 1 2 1 0 1 1 1 1 1 1 0 0 0 1 2 0 0 0 0 0 2 2 0 1 1 1 0 0 0 0 1 0 0 0 0 1 1 0 1 0 0 0 0 0 1 0 1 1 0 2 0 0 1 2 1 0 1 0 2 1 0 1 0 1 0 0 1 1 1 0 1 0 0 0 2 2 0 0 0 0 0 0 0 0 0 0 0 1 0 0 0 0 0 2 2 0 0 0 1 0 0 0 1 2 1 1 2 1 0 0 2 2 2 2 0 1 0 1 1 1 1 2 0 0 1 1 0 0 0 2 0 0 2 2 2 0 1 0 1 0 1 0 0 2 0 0 0 2 0 0 0 1 1 1 2 0 1 1 0 0 1 0 0 2 1 0 0 0 0 0 0 0 1 1 2 0 0 0 0 0 0 1 0 0 0 0 0 0 0 0 2 1 1 2 0 0 0 0 0 0 0 0 0 2 1 1 1 0 0 0 0 0 1 1 1 0 1 1 1 1 0 0 1 0 0 2 1 1 0 2 0 0 0 2 0 0 1 1 0 2 0 0 1 1 0 1 2 0 0 0 1 1 1 0 2 0 2 0 2 2 1 1 0 1 0 0 1 0 0 0 2 2 2 1 0 1 1 0 0 1 1 1 0 1 0 2 2 2 2 1 2 2 0 2 1 0 1 0 0 2 2 0 0 0 1 1 0 1 1 1 1 1 0 1 0 0 0 0 0 2 1 0 1 0 0 0 0 0 0 0 0 0 0 1 0 1 1 0 0 0 0 1 1 0 2 1 0 0 2 0 0 0 0 0 0 0 2 0 0 0 0 1 0 2 0 0 0 0 2 0 1 1 1 1 1 0 2 0 0 0 0 1 1 1 2 2 1 0 1 0 2 1 1 2 1 0 0 2 2 0 2 0 0 0 0 0 0 0 0 0 2 1 0 0 0 1 0 1 0 2 0 1 0 0 0 0 0 1 1 2 0 1 1 1 0 0 0 2 0 0 0 0 1 1 0 1 0 0 1 0 1 0 0 1 1 0 0 0 0 0 0 0 1 0 0 0 1 0 1
5 0 0 2 0 0 2 1 0 1 0 1 1 2 0 2 0 0 0 0 2 1 0 1 0 0 0 0 0 0 2 1 1 2 0 0 2 2 0 0 1 1 0 1 0 1 1 0 0 0 0 2 0 0 2 1 0 0 2 1 0 2 0 1 0 0 1 0 0 0 0 2 2 0 1 2 2 0 1 0 1 1 0 0 0 0 0 2 2 2 1 2 1 0 1 0 1 1 1 1 1 0 1 0 1 1 1 0 0 0 0 0 0 2 2 0 0 0 2 0 0 0 2 1 0 0 1 1 2 1 1 0 1 0 0 0 1 0 0 0 0 2 0 0 0 1 0 0 0 0 0 0 1 0 0 0 0 1 0 0 1 1 1 1 1 1 0 1 0 2 2 1 0 2 1 0 1 0 0 0 0 0 0 1 1 0 1 1 1 2 2 2 0 1 1 0 0 0 0 0 0 1 0 2 1 1 1 2 0 1 2 1 1 0 1 0 0 0 2 0 0 0 0 0 0 0 0 1 0 0 0 1 0 0 2 0 0 2 0 1 0 0 2 0 0 0 1 0 0 0 0 0 0 0 0 2 0 1 1 1 0 1 0 0 0 0 1 0 1 0 1 1 0 1 0 0 0 0 2 0 2 0 2 0 0 1 0 2 0 2 0 1 1 2 1 1 2 0 0 0 1 0 2 2 2 2 0 2 0 0 0 1 0 0 2 0 2 0 0 1 0 1 0 0 1 0 1 1 0 0 2 1 1 1 0 0 0 1 1 0 0 1 2 0 0 0 2 1 1 1 0 1 2 1 0 1 1 0 0 1 0 2 0 0 0 0 0 0 2 0 2 0 1 1 1 0 0 1 0 1 1 1 0 0 1 1 0 0 0 0 0 1 0 0 1 1 1 1 0 0 0 0 0 1 1 0 0 0 0 0 0 2 0 0 0 1 1 0 2 0 0 0 0 0 2 2 0 0 2 0 0 1 0 2 1 1 0 0 0 0 2 0 2 1 1 0 2 1 0 1 0 1 0 2 1 1 0 1 1 0 0 0 0 0 0 2 0 0 0 0 0 0 2 1 0 0 0 2 2 0 0 1 0 0 0 1 0 0 1 0 1 1 0 2 1 0 1 1 1 2 1 1 0 2 1 1 2 1 0 0 0 2 0 0 0 1 0 0 0 0 0 2 1 2 0 1 1 2 0 2 0 2 0 0 0 0 1 1 1 1 1 1 1 1 1 0 1 1 1 1 0 1 0 1 1 1 0 0 0 1 0 0 0 1 0 0 0 1 2 0 0 1 1 0 0 0 1 2 0 1 2 0 2 0 0 0 2 0 0 0 0 0 0 0 0 0 0 1 0 1 1 1 0 0 0 0 2 0 0 0 2 0 0 1 0 0 0 0 0 0 0 0 0 0 0 0 1 0 0 0 0 2 1 0 0 0 2 1 1 1 1 0 0 2 1 1 1 1 0 0 1 1 0 1 2 0 0 1 1 0 0 0 2 0 0 2 2 0 0 1 0 1 0 0 0 0 2 1 2 1 1 0 0 0 1 1 2 0 2 2 1 0 0 1 0 0 1 2 1 2 1 0 0 1 0 1 2 2 0 0 1 0 0 1 1 1 1 0 0 0 0 0 0 2 2 1 1 1 0 0 1 1 1 0 0 1 0 0 0 0 0 0 0 0 0 0 1 1 0 0 0 0 0 0 0 0 1 0 1 0 0 0 2 0 1 0 2 0 0 1 0 0 2 2 2 0 1 0 2 2 1 0 1 0 0 1 1 1 0 2 0 2 2 1 1 1 0 2 0 2 0 0 0 1 2 1 2 0 0 2 0 0 1 1 1 0 0 0 2 2 2 2 1 2 2 0 1 2 0 2 0 0 2 2 0 0 0 0 0 0 0 0 0 0 1 0 1 0 0 0 0 0 1 1 0 0 0 0 0 0 0 0 1 0 1 0 2 0 2 0 0 0 0 1 2 2 0 1 2 0 0 1 0 0 0 1 1 0 0 2 0 0 1 0 2 1 1 0 0 1 0 2 0 2 1 1 1 2 0 2 0 0 0 0 1 0 0 1 0 0 0 0 1 1 0 0 1 1 0 0 1 1 0 1 0 1 1 1 1 1 0 0 2 2 2 1 1 0 0 0 2 0 2 0 0 0 0 0 0 0 1 0 0 2 0 0 0 0 0 1 0 1 1 1 0 0 1 0 2 0 0 2 0 1 0 0 1 2 0 2 2 0 0 0 0 0 1 0 1 1 0 2
6 0 2 0 0 0 0 2 0 1 0 0 0 1 0 0 0 0 0 0 2 0 0 1 0 0 0 0 2 2 2 1 0 0 0 0 2 1 0 0 2 2 0 0 0 0 0 0 0 0 0 0 1 0 1 1 1 0 2 1 0 1 1 1 0 1 0 0 0 1 1 1 2 0 1 2 2 0 2 0 2 2 1 1 1 0 0 0 2 2 0 1 1 0 1 0 1 2 2 2 0 0 0 0 2 1 2 0 0 0 2 2 1 2 2 1 1 0 2 1 1 1 2 2 0 1 0 1 2 0 2 1 0 0 0 0 0 0 0 0 1 2 1 0 0 1 0 0 1 1 0 1 1 1 1 0 0 2 0 0 0 2 1 1 0 1 0 2 0 0 0 0 1 1 2 2 0 0 0 0 0 0 0 1 0 0 1 2 1 1 1 1 1 0 1 1 1 1 0 0 0 0 1 2 2 0 0 1 0 0 0 2 2 0 2 0 0 0 1 0 0 0 2 0 0 0 1 0 0 0 0 0 0 1 1 0 0 0 0 0 1 1 2 1 0 0 0 0 0 0 0 0 0 0 0 2 2 0 0 0 0 0 0 2 1 0 0 0 1 0 1 2 0 1 0 0 0 1 2 1 1 0 0 0 0 0 0 2 0 2 0 1 0 1 1 0 2 1 0 1 1 0 2 1 1 0 0 2 0 0 0 2 0 0 2 0 1 0 0 0 1 1 0 1 1 0 1 1 1 1 2 1 2 2 1 0 0 2 0 0 0 0 0 0 1 0 1 1 1 1 0 1 1 0 0 0 0 0 0 2 0 2 2 0 2 0 0 1 2 0 2 0 1 1 0 0 0 1 0 1 0 1 2 1 1 0 0 0 0 0 0 0 0 0 1 1 0 0 0 0 0 0 0 0 1 1 1 0 1 1 1 1 1 1 1 2 0 1 0 0 0 1 0 1 2 1 1 0 1 0 0 0 0 1 1 0 1 1 0 0 1 0 1 0 0 1 2 0 0 0 0 1 0 1 2 1 1 1 1 1 1 1 0 0 1 1 1 1 0 1 1 0 2 1 1 0 1 2 1 1 0 1 0 1 1 1 0 1 2 0 1 0 1 2 1 0 2 2 1 1 0 0 1 1 0 1 1 0 1 0 0 2 0 0 0 1 0 0 0 1 1 1 1 2 0 1 1 1 0 2 0 1 0 0 1 0 0 1 1 1 1 1 1 1 1 1 0 1 1 0 0 1 1 1 2 0 0 0 1 1 1 0 2 2 0 2 2 0 1 1 0 0 0 0 0 0 0 1 0 1 2 0 1 0 1 0 0 1 0 1 0 1 0 0 0 1 0 0 0 0 0 1 0 1 0 0 1 1 1 1 0 0 0 0 0 0 0 1 0 1 1 1 0 0 0 1 1 1 0 0 0 1 1 0 0 0 2 0 0 2 0 1 0 0 2 1 1 0 0 0 0 2 1 2 2 0 0 1 1 0 0 0 1 0 1 1 1 2 1 0 0 0 1 0 1 0 1 1 1 1 1 0 0 1 2 1 0 1 1 1 1 0 0 1 0 0 0 2 0 0 0 0 1 0 1 2 0 1 1 1 0 0 0 2 0 0 0 1 1 1 0 0 2 2 0 1 1 1 1 1 2 2 0 1 0 0 1 0 0 2 1 0 0 0 0 0 0 1 1 1 0 1 1 0 0 0 1 0 2 0 0 2 0 0 0 1 2 0 0 1 1 0 2 1 1 0 1 0 0 1 0 0 2 0 0 2 0 2 0 2 0 2 2 1 1 1 0 0 0 1 0 0 0 2 1 2 1 0 2 0 0 0 2 2 2 0 0 2 2 2 1 1 0 1 1 0 1 2 0 2 0 0 2 1 0 0 0 0 0 0 0 0 1 0 1 0 0 0 0 0 0 0 1 0 0 0 0 0 0 1 0 0 1 0 0 2 1 1 2 1 1 1 0 1 1 1 0 0 2 2 2 0 0 0 0 2 2 0 0 2 0 0 0 1 2 0 2 0 1 0 1 2 0 2 1 0 1 1 0 1 1 0 0 0 0 1 1 1 1 1 0 1 1 1 2 2 0 1 0 1 2 2 0 1 0 0 0 1 0 1 0 0 0 0 0 0 2 1 0 0 2 0 0 0 2 0 2 0 0 1 0 1 0 0 0 2 2 0 0 1 0 1 0 0 1 0 2 0 1 0 0 0 0 0 0 0 0 1 0 2 0 1 0 0 0 0 1 0 1 0 1 1
7 0 2 0 1 0 1 2 0 1 0 0 0 1 0 0 1 0 0 1 1 0 0 2 0 0 1 0 0 0 2 1 2 2 0 1 1 0 0 0 1 1 0 0 0 0 1 0 0 0 0 0 0 0 2 2 0 0 2 1 1 2 1 1 0 0 0 1 0 0 0 1 2 0 1 2 2 0 0 0 0 0 1 1 2 0 0 0 2 2 0 2 2 1 1 0 1 1 1 1 1 0 1 1 2 0 2 0 0 0 0 1 0 1 1 0 0 0 1 1 1 0 2 1 0 0 1 1 2 0 1 0 0 0 0 0 0 0 0 0 0 2 0 0 0 2 1 0 0 0 0 1 0 0 1 1 0 1 1 2 1 1 2 0 1 2 1 2 0 1 0 0 0 2 1 0 2 0 0 0 0 0 0 2 1 0 2 2 0 0 0 2 0 2 2 0 0 0 0 0 0 1 0 0 0 0 0 1 0 0 1 1 2 0 1 0 0 1 1 0 1 0 0 0 0 0 0 0 1 0 0 0 0 0 1 0 0 2 0 1 0 0 2 0 0 1 1 1 1 1 0 0 2 0 1 2 2 0 0 0 0 0 0 1 1 0 0 0 2 0 1 0 0 0 0 0 1 0 1 0 0 1 1 0 1 0 1 1 0 2 0 0 1 2 1 1 1 0 0 0 0 0 2 1 1 0 0 2 1 0 1 1 0 1 2 0 2 1 0 0 2 2 2 2 2 0 1 1 1 1 1 1 0 1 0 1 1 0 2 1 0 0 1 1 2 0 0 0 1 1 0 1 1 1 0 1 1 0 0 1 0 2 0 0 0 0 0 0 2 0 2 0 2 2 0 0 0 2 0 0 1 1 1 1 2 1 0 0 0 0 0 0 1 0 2 0 1 0 1 2 2 2 0 1 2 1 0 0 0 0 0 0 0 0 0 1 1 1 1 0 0 1 1 0 2 2 2 1 2 0 1 0 0 2 0 0 0 0 1 1 0 0 2 2 2 1 2 0 0 1 0 1 0 2 1 1 0 2 2 1 1 2 0 1 1 1 1 2 0 0 0 0 2 1 1 1 0 1 2 1 1 1 0 0 0 1 0 2 2 1 0 0 0 0 0 0 1 2 2 2 0 0 1 0 1 0 1 1 2 0 1 1 0 0 0 2 1 1 0 2 2 0 0 2 0 1 1 1 0 1 1 1 0 0 1 1 1 1 1 1 1 1 2 2 2 1 0 1 1 0 0 1 1 1 2 1 2 0 0 0 0 1 1 2 1 1 1 1 1 0 1 1 0 0 0 0 0 2 0 1 2 0 1 0 1 1 1 2 1 2 0 0 1 0 1 1 1 1 0 0 0 1 1 0 0 1 1 1 2 0 0 0 1 1 1 1 1 0 0 0 1 0 1 1 1 0 1 1 0 0 2 1 0 0 0 0 2 0 1 1 2 0 0 1 2 2 2 0 0 0 1 0 0 1 1 0 0 0 0 0 0 0 2 1 0 1 1 2 1 0 0 0 0 0 1 0 2 0 0 0 1 0 0 1 2 2 1 2 1 0 0 2 0 0 0 0 0 2 0 0 0 0 0 1 1 2 1 1 0 0 1 0 0 2 1 1 0 2 2 2 0 1 0 2 2 0 0 0 0 0 0 0 0 0 0 0 1 0 0 1 0 0 0 1 0 0 1 1 0 0 0 0 2 1 0 0 1 0 2 0 0 1 2 0 1 0 2 1 0 1 0 0 1 0 0 1 0 0 1 1 0 1 1 1 1 1 0 2 0 2 0 2 2 2 2 1 0 1 0 1 0 0 0 1 2 1 2 1 1 0 0 0 1 1 1 0 0 0 2 2 2 2 2 2 2 0 0 2 0 2 1 0 2 0 0 0 0 2 1 0 0 0 1 0 1 1 1 1 0 0 0 1 0 0 0 0 0 0 0 1 0 0 1 0 0 1 1 1 1 1 0 0 1 1 1 1 0 1 2 2 2 0 0 0 0 0 0 1 0 1 1 0 0 0 2 0 2 0 0 0 0 2 0 2 0 0 1 0 0 2 0 0 0 0 1 1 1 1 2 1 1 1 0 1 1 1 1 1 0 1 2 2 1 1 0 2 2 0 0 0 0 0 0 2 0 0 1 1 1 1 2 0 1 0 1 0 1 1 0 1 0 1 1 1 0 0 0 0 0 0 0 0 1 0 0 0 1 0 0 0 0 1 0 0 1 0 1 1 1 1 0 0 0 0 0 0 0 0 1 0 0 0
8 0 1 1 0 1 2 2 0 1 0 0 1 1 0 1 0 0 1 1 1 1 1 2 0 0 0 0 0 2 2 0 1 2 0 0 2 2 0 0 0 0 2 0 0 0 0 0 0 0 0 0 0 0 0 1 0 1 0 2 0 0 2 2 0 1 1 2 0 0 0 0 2 0 1 2 2 0 0 0 0 1 0 0 2 0 0 0 2 2 0 1 0 0 0 0 0 0 0 0 1 1 0 1 2 0 2 0 0 0 1 2 1 2 2 1 1 2 2 0 0 2 2 2 0 2 0 0 2 0 1 1 0 0 0 0 0 0 0 0 0 2 1 0 0 0 0 0 0 0 0 0 0 0 1 0 0 0 0 1 0 1 1 1 0 1 0 1 0 1 1 1 0 2 1 0 2 2 1 2 0 1 0 1 1 0 1 0 0 2 2 2 0 2 1 0 1 0 0 0 0 1 1 1 0 1 1 1 1 0 0 2 1 0 1 0 0 1 1 0 1 1 0 0 1 1 0 0 0 0 0 1 0 1 0 1 0 2 0 2 0 0 2 0 0 0 0 0 0 0 0 0 2 1 0 0 1 0 0 0 0 0 0 0 0 0 0 1 0 0 0 2 2 2 0 0 1 1 2 1 1 0 2 0 0 1 1 1 0 2 0 1 0 2 1 0 2 1 0 0 1 0 2 0 0 0 0 2 1 0 1 0 0 0 1 0 2 0 2 0 0 2 1 0 1 0 0 1 1 0 1 1 1 1 1 0 1 1 0 2 1 1 2 0 1 0 1 0 2 2 0 0 1 0 0 0 1 0 0 0 1 1 0 0 0 0 0 1 1 1 1 1 1 1 0 0 0 1 0 1 0 1 1 1 1 0 0 0 0 0 0 0 2 0 1 1 2 1 1 0 0 2 0 1 1 0 1 0 0 0 0 0 0 0 0 2 0 2 0 0 0 2 2 0 0 0 2 1 1 1 0 0 0 2 1 1 1 1 0 0 2 0 1 2 2 2 2 1 1 2 0 0 0 2 2 1 1 2 2 2 1 1 1 1 0 1 1 1 0 0 0 0 0 2 1 1 0 2 2 0 0 1 0 0 0 1 0 2 2 0 0 0 0 1 1 0 2 1 0 1 1 1 0 2 0 2 2 0 0 0 0 2 0 1 1 1 0 0 0 1 1 1 0 2 1 1 1 0 0 1 1 0 0 0 1 1 1 0 1 1 0 1 1 1 2 0 0 0 2 0 2 2 0 2 1 1 0 0 0 0 0 0 0 2 0 0 0 1 1 0 0 0 0 0 0 0 0 2 0 0 2 0 2 0 0 0 1 0 0 0 1 1 0 0 0 2 0 0 0 0 0 2 0 0 0 0 1 0 0 1 0 0 0 0 0 0 0 2 0 1 0 1 1 1 1 0 1 2 0 0 0 1 0 0 0 1 2 0 1 1 0 1 1 1 2 1 1 0 1 0 0 1 0 1 1 0 0 2 2 0 0 0 1 0 0 1 2 1 1 1 0 2 0 0 1 0 2 0 0 0 1 0 0 0 0 0 1 1 1 1 1 0 0 0 1 0 2 0 0 0 0 0 0 0 1 1 1 2 0 1 0 0 0 2 0 0 0 0 0 0 0 0 0 2 2 1 1 2 2 2 2 2 0 0 0 1 0 1 0 1 0 0 0 0 0 0 1 0 1 1 0 1 0 0 0 1 0 0 1 0 0 1 1 0 1 0 2 0 0 2 0 0 1 1 1 1 2 0 1 1 0 2 0 0 2 0 0 2 0 2 1 2 2 1 0 0 0 1 0 2 0 0 0 2 0 1 2 0 1 1 0 0 1 1 1 0 0 1 2 1 1 2 0 1 1 0 0 1 0 2 0 1 2 0 0 2 2 0 1 0 1 1 0 0 0 0 0 1 0 1 0 0 1 1 0 0 1 0 0 0 0 0 0 0 0 1 0 0 1 1 0 0 0 0 2 2 0 1 2 2 2 0 0 0 0 0 0 1 1 1 1 0 0 0 1 1 2 0 0 0 0 1 0 1 0 1 0 2 1 1 0 0 1 1 1 1 1 1 1 1 0 1 0 1 0 0 2 1 0 1 2 2 0 2 0 0 0 1 0 0 0 0 2 0 0 0 0 0 0 1 2 0 1 1 0 1 2 0 0 0 2 0 2 0 0 0 0 0 0 1 0 0 0 0 0 2 0 0 0 0 0 0 0 0 0 0 0 1 0 2 1 0 0 0 0 0 0 0 0 0 0 0
9 0 2 0 0 0 0 2 0 2 0 0 1 1 0 1 0 0 0 0 2 0 0 2 0 0 0 0 0 1 2 0 0 0 0 0 2 1 0 0 2 2 0 0 0 0 1 0 0 0 0 1 0 0 1 2 0 0 1 0 2 2 2 1 0 1 1 0 0 0 0 0 2 0 0 2 2 0 2 1 1 2 0 0 1 0 0 0 1 1 0 0 2 1 1 0 1 1 1 1 2 0 0 0 1 2 1 0 1 1 0 2 2 2 2 2 2 1 2 0 0 2 2 1 0 0 1 0 0 0 1 0 0 0 0 0 0 0 1 0 1 1 0 0 0 1 0 0 0 0 0 1 0 0 1 1 1 1 0 0 0 1 1 1 1 1 0 1 0 1 1 0 0 2 1 0 1 0 0 0 0 0 2 2 2 0 2 2 1 1 2 2 0 1 2 0 0 0 0 0 0 1 0 1 1 0 1 1 2 0 1 1 1 0 2 1 1 0 2 0 1 1 0 0 0 0 2 1 1 0 0 0 0 0 2 0 0 2 0 1 0 0 2 1 0 0 0 0 1 1 1 1 2 0 0 0 0 1 1 1 0 1 0 1 1 0 0 0 2 1 0 2 1 2 0 0 0 0 2 1 0 0 2 1 0 2 1 0 0 1 1 0 1 2 2 1 2 1 0 1 1 0 2 1 1 0 1 2 0 0 0 2 0 0 1 0 1 0 1 0 1 1 0 0 0 0 0 1 0 1 2 1 0 1 0 0 0 0 2 1 0 0 2 0 1 0 1 0 1 0 1 0 1 1 1 2 2 0 0 1 0 2 2 0 2 0 0 0 1 1 1 1 1 1 0 0 0 2 1 1 0 0 0 1 1 0 0 1 1 1 1 2 1 0 0 2 2 0 0 0 0 0 0 2 2 0 0 1 0 0 0 0 1 1 1 2 0 0 1 0 0 0 0 0 2 1 1 2 1 0 0 1 0 1 2 2 0 1 0 1 1 0 1 0 0 1 1 0 0 2 0 1 0 1 2 1 1 1 1 1 1 1 1 1 1 0 2 2 0 2 1 0 1 2 0 0 0 2 2 0 1 1 0 2 2 2 0 0 2 1 1 0 0 1 2 0 2 2 2 1 0 0 1 1 0 1 1 1 0 0 0 2 0 1 1 1 1 1 0 1 1 1 0 1 0 1 0 1 0 1 1 1 0 0 0 0 1 0 1 1 0 0 2 1 2 0 1 1 1 0 1 1 0 2 2 0 0 1 1 0 1 1 0 2 0 0 0 1 1 0 0 0 0 0 0 0 0 2 0 2 2 2 1 0 0 0 0 1 1 1 1 0 0 0 0 0 1 1 0 1 1 1 0 0 1 0 1 2 2 2 1 0 0 1 1 1 1 1 0 1 1 1 1 2 1 0 1 0 0 0 1 1 0 0 0 0 2 0 1 2 0 0 0 0 0 0 0 0 0 0 0 2 1 0 2 0 0 1 0 0 0 0 1 1 1 0 0 1 0 1 0 1 0 1 0 0 2 0 0 0 1 0 0 2 2 2 2 1 1 1 1 0 0 0 0 0 2 2 1 2 1 1 1 0 1 0 2 2 0 0 0 0 0 0 1 0 0 1 1 1 0 0 0 2 0 1 2 0 0 0 1 1 0 0 0 1 0 0 0 0 0 0 0 0 0 1 1 0 0 0 0 0 0 0 0 0 0 0 0 0 0 0 1 1 0 1 1 0 0 2 0 1 1 1 1 0 1 0 1 2 0 1 0 1 1 1 0 1 0 2 1 2 2 2 2 0 1 1 0 2 0 0 0 2 1 1 1 1 0 1 0 0 0 0 0 0 1 2 2 2 1 1 1 2 1 0 0 1 0 2 1 0 2 0 0 0 0 0 1 1 0 1 1 0 1 1 1 1 0 0 1 0 1 1 0 0 0 0 1 1 0 0 1 0 0 0 1 0 2 0 0 1 1 2 1 2 0 1 2 2 2 0 0 0 0 2 2 0 0 2 0 0 1 0 2 0 2 0 0 0 0 2 0 2 2 1 0 2 0 2 0 0 0 0 0 2 2 1 0 0 0 1 0 2 2 1 1 1 1 0 2 2 0 2 0 1 1 1 0 0 0 1 2 2 1 0 1 0 1 0 1 1 0 0 2 0 2 1 0 0 2 0 2 0 1 2 2 0 0 1 1 0 0 0 0 0 1 0 1 1 0 2 0 0 0 0 0 1 0 0 0 0 0 2 2 1 0 0 2 0 0 0
10 0 2 1 1 0 1 1 1 2 0 0 1 2 0 2 0 0 2 2 0 1 0 2 0 0 0 0 1 1 2 0 1 1 1 0 2 1 0 0 1 1 0 0 0 0 1 0 0 0 0 0 2 0 0 2 0 0 1 2 0 0 2 2 0 0 2 0 0 0 0 0 2 0 1 2 2 0 1 0 0 1 1 1 1 0 0 0 2 2 0 0 2 1 0 0 0 1 1 1 0 0 1 1 2 0 2 0 1 1 1 1 0 1 2 1 0 0 2 1 1 0 2 0 0 0 2 1 2 0 0 1 0 0 0 0 0 0 1 0 1 1 0 0 0 1 1 0 0 0 0 1 0 0 1 0 0 0 0 0 0 0 2 0 2 2 0 0 1 1 1 0 1 1 1 2 1 1 1 1 0 0 2 2 2 0 2 1 0 0 1 1 0 1 1 0 0 0 0 0 0 0 0 1 1 0 1 0 1 1 2 0 2 0 1 1 2 0 1 2 2 0 1 0 1 1 1 0 0 0 0 0 1 0 2 0 0 2 0 2 0 0 2 0 0 0 0 0 0 0 0 0 0 0 0 2 0 1 1 1 0 1 0 1 1 0 1 0 2 0 1 0 2 2 0 0 1 0 2 0 1 0 0 0 0 0 0 2 0 2 0 0 0 2 0 1 0 1 0 0 0 0 1 0 0 0 0 2 0 0 0 1 0 0 1 1 2 0 0 0 1 0 2 1 2 0 1 1 1 2 2 1 1 2 0 0 0 2 0 2 0 1 2 0 1 0 1 0 2 1 0 0 2 0 0 0 0 0 0 0 0 0 1 0 1 0 0 1 2 0 2 0 1 1 1 1 0 1 0 1 0 0 1 0 1 2 0 1 1 1 1 1 0 0 2 0 1 1 0 0 0 0 0 1 2 1 0 0 0 0 0 2 0 0 0 2 0 0 0 1 1 1 0 1 1 1 0 2 2 0 2 1 0 2 1 1 1 1 0 0 2 0 2 1 1 1 2 0 0 0 0 1 0 2 2 1 1 0 0 0 0 0 0 0 0 2 0 1 0 0 0 0 1 1 0 0 0 2 2 0 2 0 0 1 0 0 0 1 2 2 0 0 1 2 1 0 2 0 0 2 2 1 0 1 2 0 1 0 1 0 0 2 0 0 0 2 0 2 0 2 2 0 1 2 1 0 0 1 0 1 1 1 0 1 1 0 2 1 1 1 0 1 1 1 1 0 1 0 2 0 1 1 1 1 2 0 1 1 1 0 0 0 1 1 0 1 0 2 2 0 0 1 1 0 1 0 2 2 0 1 2 0 2 0 2 1 1 1 0 1 0 0 1 0 0 0 0 1 0 1 1 1 0 1 0 0 2 0 0 0 0 0 0 1 0 0 0 1 1 0 0 0 0 1 1 1 0 2 0 0 0 1 0 0 0 0 2 0 0 0 0 0 0 2 2 1 1 0 0 0 0 1 2 0 1 0 0 2 2 0 0 0 0 1 1 0 0 2 0 0 1 0 0 0 1 0 2 0 1 0 0 1 0 0 0 0 1 2 0 1 1 0 0 0 0 0 0 2 1 1 0 1 0 0 1 2 0 2 0 0 0 0 0 2 0 0 0 0 0 0 0 0 0 2 2 1 1 1 1 1 2 1 0 0 0 1 1 0 0 1 0 0 0 0 0 1 1 0 0 0 0 0 2 0 1 0 0 0 2 2 0 0 2 0 0 0 2 0 0 2 0 1 2 0 0 0 0 0 1 1 0 1 0 0 0 2 0 2 0 2 0 2 2 1 1 0 1 1 0 1 0 0 0 2 0 0 0 2 0 0 0 0 0 0 1 1 2 0 2 2 1 1 1 1 1 0 0 1 0 2 1 0 2 0 0 0 0 2 2 0 1 1 0 0 0 0 0 1 0 1 0 0 0 0 0 0 0 0 1 0 0 1 1 0 0 0 0 0 2 0 0 0 0 2 2 1 0 1 1 0 1 1 0 0 0 1 1 0 1 1 1 0 1 1 2 0 2 0 0 1 0 2 0 1 1 1 0 0 1 1 0 0 0 0 1 2 2 0 2 2 0 2 0 1 1 1 1 2 1 0 2 2 2 2 0 1 1 1 0 0 0 0 0 1 0 1 2 1 1 1 2 0 1 0 0 0 1 1 1 2 0 2 1 0 0 1 1 0 0 0 1 0 0 0 0 1 0 0 2 0 0 2 0 1 0 0 1 0 0 1 0 1 0 0 0 0 0 0 1 0 0 1
11 0 0 2 1 0 2 2 0 2 0 0 1 1 0 1 0 0 1 1 0 1 0 2 0 0 0 0 0 0 1 0 1 0 1 0 2 1 0 0 1 1 0 0 0 2 1 0 0 1 1 1 0 0 2 0 1 0 0 2 1 2 2 2 0 1 1 1 1 1 0 0 1 0 0 1 1 0 1 0 1 2 0 0 2 0 1 1 1 2 1 1 2 1 0 0 0 2 0 0 1 1 1 0 2 0 2 0 1 1 1 2 1 1 1 1 1 0 1 0 0 2 2 1 0 1 1 0 2 0 1 0 1 0 0 0 1 0 0 0 0 2 0 1 0 0 0 0 0 0 0 1 0 0 0 0 0 0 0 0 1 1 1 1 1 1 0 1 1 1 1 1 2 0 0 1 2 0 0 0 0 0 1 2 2 1 1 2 0 0 0 2 0 2 2 0 0 0 0 0 0 1 0 2 1 0 1 1 1 0 1 1 1 0 1 0 0 0 1 2 1 0 0 0 1 1 0 0 0 0 1 0 0 1 1 0 1 2 0 1 0 0 1 0 0 0 0 0 0 0 0 0 1 0 0 2 0 0 0 1 1 1 0 2 1 0 1 1 1 0 0 2 1 2 0 0 0 2 1 1 0 0 1 0 1 1 2 2 0 1 1 1 1 2 2 1 1 2 0 1 0 0 2 1 0 1 0 2 1 0 1 1 0 1 2 0 1 0 1 0 1 1 1 0 2 0 1 0 0 2 2 1 0 0 0 0 0 2 0 1 1 1 2 0 0 0 2 0 2 1 0 0 1 0 1 1 1 1 0 2 0 2 2 2 1 0 0 0 2 0 2 0 2 1 0 0 0 1 0 2 0 1 0 0 1 1 0 0 0 0 0 0 0 0 2 0 0 0 0 0 0 1 0 2 2 0 0 2 0 0 0 1 0 0 1 2 0 1 1 0 1 1 0 2 0 1 0 0 0 0 0 1 0 2 2 2 0 0 0 1 1 0 0 0 0 0 2 0 0 0 0 1 0 2 0 0 0 2 1 1 1 1 0 0 0 2 0 2 0 2 2 2 0 2 2 0 2 2 2 0 2 1 0 2 2 2 0 0 1 0 1 1 1 2 0 0 1 2 0 0 0 0 1 1 0 1 1 0 2 0 1 1 1 1 1 0 0 0 0 2 1 0 0 2 0 2 0 0 1 1 1 0 0 0 0 0 1 0 1 1 1 1 1 0 1 1 0 2 1 0 0 0 0 1 1 1 0 0 1 0 0 0 0 1 1 0 0 0 2 1 0 0 0 0 0 0 0 2 0 2 2 0 1 0 0 0 0 1 0 1 0 0 2 0 2 1 0 0 0 0 0 2 1 0 0 1 2 0 0 2 0 0 0 0 0 0 0 0 0 0 0 0 0 0 0 0 2 1 0 0 1 1 0 0 0 2 2 0 0 2 0 0 0 1 1 1 1 0 0 0 0 2 0 2 2 0 1 1 1 0 0 0 0 1 1 0 1 2 1 0 1 0 0 1 1 0 2 0 1 0 0 1 1 0 2 2 1 0 1 1 1 0 0 0 0 0 1 2 0 0 0 0 0 0 1 2 1 1 0 0 0 0 0 2 1 1 0 2 0 0 0 0 0 1 0 0 0 1 1 0 0 0 0 1 0 0 1 1 1 1 0 0 1 1 0 0 1 0 0 1 1 1 0 0 0 0 1 0 1 0 0 1 2 0 0 0 2 0 0 2 0 0 1 1 1 0 2 0 0 0 0 2 1 0 0 1 1 2 1 2 1 1 2 1 1 0 0 0 0 2 0 0 0 2 2 1 1 0 0 1 1 1 0 0 1 1 0 1 2 2 1 2 1 2 2 0 0 1 0 1 0 0 2 0 0 1 1 0 0 0 0 0 1 0 1 1 1 0 0 0 0 0 1 0 0 1 0 1 1 1 0 0 0 0 0 0 1 0 1 1 1 1 0 0 1 1 0 1 2 2 2 0 0 0 0 0 0 0 0 1 1 0 2 0 2 0 2 0 0 1 0 2 0 2 1 0 1 2 0 1 1 0 0 0 2 0 0 1 2 0 0 2 0 2 1 1 0 0 1 1 2 2 0 1 0 1 1 1 0 0 0 0 1 2 1 1 2 1 0 0 2 0 2 0 0 0 0 1 0 1 1 1 2 0 1 1 1 0 0 0 1 0 0 0 0 1 1 0 1 0 0 1 0 1 1 0 2 1 0 1 0 0 1 0 0 0 0 0 0 1 0 0
12 0 0 2 0 0 1 1 0 2 0 0 1 1 0 1 0 0 0 0 2 0 1 1 1 1 2 0 0 0 1 0 1 1 1 1 1 2 1 0 0 0 1 0 1 1 0 0 0 1 1 1 0 0 1 2 0 0 0 0 1 1 2 2 1 0 2 0 0 0 0 2 2 0 1 2 2 0 1 1 0 1 0 1 0 0 0 0 1 1 0 0 1 0 0 0 0 0 0 0 2 0 0 2 2 0 2 0 1 1 1 1 0 1 1 0 0 0 2 1 1 0 1 2 0 1 0 1 1 0 1 0 0 0 0 0 0 0 0 0 0 2 0 0 0 1 1 0 0 0 1 0 0 0 0 0 0 1 0 0 0 0 1 2 1 1 0 1 0 1 1 2 1 1 2 0 2 0 0 1 0 0 0 2 0 0 2 0 0 0 0 0 0 2 2 0 1 1 0 0 0 1 1 1 1 0 1 0 1 0 2 0 1 1 2 0 0 1 0 0 2 2 0 0 0 0 1 0 0 1 1 0 0 1 2 0 1 1 1 0 1 1 2 0 1 1 1 0 0 0 0 0 1 0 1 2 1 0 0 0 0 0 0 1 1 0 1 0 2 0 0 2 0 2 0 0 0 0 1 0 1 1 1 1 0 1 2 1 2 2 0 2 2 2 2 2 2 2 0 1 1 0 2 1 1 0 1 2 1 0 1 0 0 0 0 0 2 0 0 1 1 0 0 0 2 0 2 1 0 1 1 0 0 1 0 0 1 1 1 1 1 1 2 1 1 0 0 0 1 0 1 0 1 0 0 0 1 0 0 0 0 0 2 1 1 1 0 1 1 1 1 1 0 0 0 0 0 1 0 2 0 1 1 0 1 1 0 0 0 0 0 1 2 0 2 0 1 1 0 0 0 0 0 0 2 2 0 1 1 1 0 0 1 1 1 2 0 0 1 0 0 0 0 0 1 1 2 0 2 0 0 2 1 0 0 1 0 2 0 0 0 0 2 1 1 1 2 0 0 1 0 1 0 2 1 1 0 2 2 0 0 2 1 1 1 0 2 1 0 0 0 0 2 0 1 0 1 2 1 1 2 0 0 1 0 1 0 1 1 0 1 1 0 1 1 0 2 2 1 1 1 0 1 1 0 1 1 0 1 0 1 0 0 0 0 2 1 0 0 0 1 1 1 2 0 2 1 0 1 2 0 0 1 0 0 0 1 1 1 1 1 1 1 1 2 1 1 0 2 1 0 1 1 1 2 0 0 2 1 1 0 0 0 0 0 0 0 0 2 1 1 2 2 0 1 0 2 2 0 1 2 0 2 0 0 0 1 0 0 0 1 1 1 0 0 0 1 1 0 1 1 1 0 0 0 0 0 1 1 2 1 0 0 0 0 0 0 1 0 0 1 0 0 1 0 0 1 1 0 0 0 1 1 0 0 1 2 0 1 1 0 1 0 1 2 2 2 1 0 0 1 2 1 0 1 0 0 1 1 0 0 0 1 1 1 0 1 2 2 0 0 1 0 0 1 0 2 0 1 0 1 1 0 0 1 1 1 2 2 0 0 2 0 0 0 0 2 2 1 1 0 0 0 0 1 1 1 2 0 0 0 0 0 2 0 0 0 2 2 2 0 0 0 2 2 2 2 2 1 1 2 2 0 0 0 0 1 0 0 0 0 0 0 0 0 1 1 1 0 0 0 0 0 1 0 0 0 0 2 1 0 1 1 0 1 1 2 1 0 1 0 0 1 1 1 0 1 0 0 1 0 1 1 0 0 1 1 2 1 2 0 1 2 2 1 1 1 1 0 1 0 0 0 1 2 2 1 1 0 1 0 0 1 1 2 1 0 0 2 2 2 2 2 2 2 0 1 1 0 2 0 1 1 2 0 1 0 0 0 0 0 0 1 0 1 0 1 0 0 0 0 0 0 0 0 0 0 0 0 0 0 0 1 0 0 1 0 0 1 1 0 0 0 1 1 1 0 0 2 2 2 0 0 0 0 0 0 0 1 1 0 0 0 0 1 0 2 0 1 0 0 1 0 2 2 1 1 0 1 1 0 0 0 0 1 1 2 2 2 2 0 2 0 2 1 1 0 1 0 1 2 2 0 1 1 0 1 0 0 0 0 1 2 1 1 0 0 1 1 0 2 1 2 0 0 0 0 1 0 0 1 0 0 2 0 1 1 0 2 2 1 0 0 0 0 0 2 0 0 0 0 0 0 1 0 0 0 0 0 0 0 0 0 1 0 0 0 0 0 0 0 0
13 0 0 2 0 1 1 2 1 1 0 0 0 1 0 0 0 0 0 0 2 0 1 2 0 0 0 1 1 1 2 0 0 2 0 0 2 1 0 0 1 1 0 0 0 0 1 0 0 0 0 0 0 0 2 2 0 0 1 1 0 2 2 2 1 1 1 1 0 0 0 0 2 0 2 2 2 0 0 0 2 2 0 0 1 0 0 1 2 2 1 1 0 0 1 0 1 1 1 1 0 0 1 1 2 0 2 1 0 0 1 1 0 1 1 0 0 0 2 0 0 0 1 0 0 0 2 0 0 0 1 1 0 0 0 0 0 0 0 0 1 2 0 0 0 0 0 0 0 0 0 0 0 0 0 0 0 1 0 1 0 0 1 1 2 2 0 2 0 2 2 0 0 2 1 0 2 1 1 1 0 0 1 2 2 0 2 2 1 1 2 2 0 1 1 0 0 0 0 0 0 0 0 2 2 0 0 1 0 0 1 2 2 0 2 0 0 0 0 0 2 2 0 0 1 1 1 0 0 0 0 0 0 1 1 0 1 2 0 1 0 0 2 0 0 0 0 0 0 0 0 1 2 1 0 1 2 1 1 0 0 0 0 1 1 1 0 0 1 0 0 1 0 0 1 1 0 2 2 1 1 0 1 0 0 1 0 2 0 2 0 2 0 2 2 0 2 0 0 0 1 0 1 0 0 0 0 1 1 0 1 0 0 0 2 0 2 1 1 0 0 1 1 0 1 0 0 2 2 0 2 2 0 1 0 1 1 0 2 0 0 1 2 0 0 0 1 1 2 2 0 0 1 0 0 0 1 0 0 1 0 2 2 2 0 1 0 0 0 2 0 2 0 0 0 0 0 1 0 1 1 2 1 0 1 1 0 0 0 0 0 1 0 0 1 1 2 1 1 1 0 1 0 1 1 0 0 1 0 0 0 0 0 0 0 1 1 1 1 0 0 1 0 0 0 2 1 1 2 0 0 1 0 1 1 0 0 0 0 1 2 0 1 1 1 2 1 0 2 0 2 2 0 2 2 2 0 2 2 2 2 2 0 1 0 1 1 0 0 0 0 0 2 2 2 0 2 2 1 0 1 0 0 1 0 0 0 1 2 0 1 0 1 1 0 0 0 1 1 1 1 1 0 1 1 1 2 0 1 0 1 1 0 0 0 1 0 1 0 1 1 1 0 2 0 2 0 1 1 2 0 1 0 0 0 0 1 1 1 1 1 1 1 1 1 0 2 1 1 0 0 0 0 1 2 0 0 0 1 1 0 0 0 2 0 1 1 1 1 0 0 0 2 0 2 0 2 2 0 1 2 1 1 0 1 1 1 0 0 0 0 2 0 0 0 0 0 0 0 1 1 1 0 0 0 0 0 1 1 0 1 0 1 1 1 2 1 0 0 0 2 0 0 0 0 0 2 1 0 0 0 2 0 0 0 1 2 0 0 1 0 2 0 2 1 1 1 1 0 0 1 1 2 1 2 0 0 1 1 0 0 0 0 0 0 1 1 2 1 0 0 0 0 0 0 0 2 0 0 0 1 0 0 1 2 2 0 1 2 0 2 0 0 1 0 0 2 1 0 1 1 0 1 1 1 2 1 2 0 0 1 0 0 0 1 0 1 0 0 0 0 0 0 1 1 1 1 0 0 0 0 0 0 0 0 1 1 1 0 1 0 1 0 0 0 1 1 0 0 1 1 1 1 0 0 0 1 0 2 0 0 0 2 0 1 0 2 0 0 2 0 0 1 2 2 0 0 0 0 0 0 2 1 0 1 1 1 2 0 2 2 2 2 2 2 1 1 1 0 2 0 0 0 1 2 2 1 1 0 1 0 0 1 1 1 0 2 1 2 2 2 2 1 2 2 0 1 2 0 2 0 0 0 0 1 0 0 1 1 0 0 0 1 1 1 0 1 1 0 0 1 0 2 0 1 0 2 0 0 0 0 0 0 0 1 1 1 0 1 1 0 0 0 1 1 1 0 0 2 1 1 0 0 0 0 0 0 0 0 2 1 0 2 0 1 0 2 0 0 1 0 2 1 1 1 0 0 0 0 2 0 0 0 0 1 2 2 0 1 1 0 1 0 1 2 1 1 1 0 1 2 2 0 0 0 1 1 0 0 0 0 0 2 1 1 0 1 0 1 0 2 0 1 0 1 0 1 0 0 0 2 0 0 0 0 1 1 0 2 2 0 0 0 0 0 0 2 0 1 0 0 1 0 1 0 0 1 1 1 2 0 0 1 0 0 0 1 0 2 0 0 0
14 0 2 1 0 0 1 2 0 1 0 1 0 1 0 0 1 1 2 2 0 2 1 2 0 0 0 0 0 1 2 0 2 2 2 1 1 1 0 0 0 0 0 1 0 1 1 0 0 0 0 0 0 0 1 2 0 0 0 1 1 1 0 0 0 0 1 1 0 0 0 1 1 0 0 1 1 1 2 0 1 2 0 0 1 0 0 0 1 2 0 0 2 1 1 0 0 0 0 0 1 0 0 0 2 2 2 1 1 0 0 1 0 2 2 1 1 0 1 1 1 1 2 0 0 2 0 0 2 0 0 0 0 0 1 1 0 0 0 0 2 0 0 0 0 1 0 0 1 1 0 0 1 1 2 0 0 0 0 0 1 0 1 1 0 2 0 1 1 1 1 1 1 1 1 1 0 0 0 0 0 0 0 2 1 0 2 1 1 2 2 2 0 1 1 1 0 0 0 0 0 0 0 1 1 0 1 1 1 0 1 1 1 0 1 0 0 0 1 2 2 0 0 0 0 0 0 1 1 1 1 0 0 0 0 0 1 2 0 1 0 1 2 0 0 0 0 0 0 0 0 0 1 1 0 0 1 1 1 1 0 1 0 0 0 0 0 1 1 0 0 1 1 1 0 0 0 1 2 1 1 0 2 1 0 2 1 1 0 1 1 2 0 1 1 0 2 0 0 0 1 0 1 1 1 0 0 2 1 0 0 2 0 0 0 0 2 0 0 0 2 0 1 0 2 0 1 1 1 0 2 0 1 2 0 1 1 1 1 1 1 1 2 0 1 0 1 0 2 0 1 0 2 0 0 0 1 0 0 2 0 2 1 1 1 0 0 1 2 0 2 0 2 1 0 0 0 0 0 2 0 1 2 0 0 1 0 0 0 0 1 1 0 0 2 0 0 0 1 1 1 1 0 1 1 0 0 0 0 0 0 2 2 2 2 2 0 1 1 0 0 1 0 1 0 2 1 0 0 0 0 0 1 1 1 0 0 1 0 0 1 1 1 2 1 2 2 1 1 2 0 1 0 1 2 1 1 2 2 1 1 2 0 0 0 2 0 1 0 1 1 1 2 0 2 1 1 2 2 0 1 1 0 2 1 2 1 1 2 1 1 0 0 0 0 0 1 1 1 2 2 2 1 1 0 1 2 1 0 0 0 2 0 0 0 2 1 0 0 1 0 1 1 1 0 0 0 2 0 2 0 2 0 0 2 0 1 1 2 2 0 0 1 1 1 1 1 2 0 0 0 0 0 1 2 0 0 1 1 0 0 0 0 2 0 0 0 0 0 1 0 0 0 0 0 0 0 2 0 2 2 1 2 0 0 0 2 1 1 1 0 2 0 1 2 0 0 0 0 0 0 2 1 0 0 1 1 1 2 1 0 0 1 1 1 0 0 0 0 0 0 0 0 0 0 1 1 0 1 1 0 0 0 0 0 0 2 0 0 1 1 0 0 1 1 1 0 0 0 1 0 1 1 0 1 1 0 1 1 0 0 0 1 1 0 0 1 2 1 0 0 0 0 0 0 0 2 0 1 0 1 1 0 0 0 0 0 2 1 0 1 0 0 0 1 0 1 2 1 1 0 1 0 0 0 2 0 0 0 1 1 0 0 1 0 1 0 1 1 1 0 0 0 2 1 0 0 1 0 0 2 2 0 0 0 0 0 0 0 1 0 0 0 0 0 1 1 0 0 0 0 0 1 0 0 0 0 0 1 0 0 0 2 1 1 0 2 1 0 1 0 0 2 0 0 0 1 0 1 1 0 1 1 0 0 2 0 0 0 2 0 2 2 1 1 1 0 1 0 1 0 0 1 2 1 1 0 1 1 0 0 0 0 0 0 0 2 0 2 2 2 2 0 1 1 0 0 1 1 2 0 1 2 1 0 0 0 0 0 0 0 0 0 0 0 0 0 2 0 1 1 0 1 0 1 0 1 0 1 1 1 0 0 0 0 0 0 1 1 1 0 0 0 1 1 2 0 0 1 1 1 0 0 0 0 1 1 0 0 2 0 0 2 1 2 1 1 0 0 0 1 2 2 0 2 1 0 1 1 1 0 0 1 1 1 1 1 1 2 1 0 2 0 2 1 2 1 1 2 0 1 1 0 0 2 1 0 1 0 0 0 0 1 0 0 1 1 1 1 0 2 0 2 0 0 0 0 0 0 0 0 2 1 0 2 2 2 0 2 2 0 0 0 0 0 0 2 0 1 1 0 1 0 0 0 0 0 0 0 1 0 0 0 0 0 0 1 0 1 0 0 0
15 0 1 2 1 0 2 2 1 1 0 0 0 0 0 0 0 0 0 0 2 1 2 2 0 0 0 0 1 2 1 0 0 0 0 1 1 1 1 0 0 0 1 0 1 0 1 0 0 0 0 0 0 0 2 1 0 1 0 0 1 1 2 1 0 1 1 0 0 0 0 1 2 1 1 2 2 0 1 0 1 2 0 0 2 0 0 0 1 2 0 1 0 0 1 0 1 0 0 0 0 0 1 0 2 1 2 1 1 0 1 2 1 2 2 1 0 0 2 1 1 1 1 1 0 2 0 0 0 0 0 0 0 0 0 0 0 0 0 0 0 2 0 0 0 1 0 1 1 0 1 0 0 0 0 0 0 2 0 0 1 1 2 0 0 2 0 0 1 1 0 2 0 2 0 0 2 0 0 0 0 0 0 1 1 0 1 1 0 0 0 1 0 1 1 1 0 0 0 0 0 0 0 2 1 1 1 1 1 0 2 1 2 1 1 0 0 1 0 1 2 0 0 0 2 1 0 0 0 0 0 1 0 0 1 0 0 1 1 1 0 0 2 0 0 0 0 1 1 1 0 0 1 0 0 0 2 1 0 0 0 0 0 0 0 0 1 0 2 0 0 2 1 1 0 0 1 0 1 0 2 0 1 0 0 1 1 1 0 2 0 1 0 2 0 1 1 1 1 0 1 0 2 1 1 0 2 2 0 0 0 1 0 0 2 0 2 0 0 0 0 0 1 1 1 0 1 1 2 1 2 1 0 1 0 0 0 1 1 0 2 1 1 0 1 1 1 0 2 1 0 0 1 0 0 0 1 0 0 0 1 1 1 0 1 1 0 2 2 0 2 0 0 0 1 1 0 1 0 1 1 1 0 0 2 2 0 0 0 1 1 1 1 0 2 0 2 0 1 1 1 0 0 2 2 0 0 1 0 0 0 2 1 1 1 1 1 0 1 0 0 0 0 1 1 2 1 0 1 0 1 0 0 1 1 0 1 0 1 2 1 0 1 0 0 2 1 1 1 2 0 0 0 2 1 1 0 1 1 0 1 1 0 0 2 0 2 2 0 2 2 2 2 0 2 1 1 2 2 1 1 0 0 2 1 1 0 2 2 1 0 0 0 1 0 0 0 2 1 1 0 0 1 1 0 1 1 1 1 0 0 2 0 0 0 1 0 0 0 1 0 1 1 1 1 0 0 0 1 1 1 0 0 0 1 0 0 1 2 2 1 2 1 1 2 0 1 1 1 0 1 1 0 1 2 0 0 0 0 0 0 1 1 2 0 1 1 1 1 0 0 0 0 0 0 0 0 1 0 1 2 0 0 0 0 0 0 1 0 1 0 1 1 0 0 0 0 0 0 0 0 2 1 0 0 1 1 1 1 2 1 0 0 0 0 0 0 1 0 1 0 1 0 0 0 0 2 0 0 0 0 1 0 0 0 0 1 0 0 2 0 2 0 1 2 1 2 0 0 0 0 1 0 0 0 1 0 1 1 0 0 0 0 0 1 1 1 2 1 0 0 0 0 0 1 1 1 0 1 0 0 2 0 1 1 1 2 0 2 2 1 0 0 0 2 1 2 2 1 1 0 1 0 0 0 1 0 2 0 1 1 0 0 1 0 1 0 1 1 1 0 1 0 2 2 1 1 2 2 1 1 1 0 0 0 1 1 0 0 0 0 0 0 1 0 1 2 1 0 1 1 1 1 0 0 0 1 0 1 1 0 0 1 0 0 0 2 2 0 0 0 0 1 1 1 1 1 0 1 1 0 1 1 0 0 1 1 1 0 1 0 1 2 2 2 0 0 0 0 0 0 0 0 2 2 1 1 1 0 1 0 0 1 0 0 0 0 1 2 1 1 1 2 2 1 0 1 1 0 2 1 0 1 1 0 0 0 1 1 1 0 1 1 0 1 1 1 1 0 1 0 0 1 0 1 0 1 0 0 0 1 0 0 0 0 2 0 0 2 1 1 0 0 1 2 2 0 1 2 1 2 0 0 0 0 0 0 0 0 1 1 0 0 0 2 0 2 0 1 0 0 1 0 1 2 1 0 1 0 1 1 0 0 1 2 0 0 0 1 0 0 1 0 0 1 1 1 1 0 1 2 2 0 1 0 1 1 1 0 0 0 0 1 1 0 0 1 0 1 0 2 1 2 0 0 0 0 0 0 0 2 0 1 0 1 1 1 0 0 0 1 0 0 0 0 1 1 0 0 1 1 0 0 2 0 1 1 0 0 1 0 0 0 0 0 0 0 0 0 0 0 2
16 0 1 2 1 0 1 1 0 0 1 2 0 0 0 0 0 0 0 0 2 0 0 2 0 0 0 0 0 0 2 0 1 1 1 1 1 1 0 0 1 1 0 0 0 0 0 0 0 0 0 0 0 1 0 2 0 0 2 0 1 1 0 0 0 0 2 0 0 0 0 1 2 0 0 2 2 0 2 0 2 2 0 0 0 0 0 1 2 2 1 2 2 1 0 0 0 2 2 2 0 0 0 1 2 1 2 0 0 0 1 1 1 1 1 1 1 0 0 2 2 0 2 2 0 2 0 1 1 1 1 0 1 0 0 0 1 0 0 0 1 1 0 0 1 2 0 0 1 2 0 0 0 1 1 0 0 1 0 0 0 0 0 2 2 2 0 1 0 2 2 1 1 1 2 1 2 0 0 0 0 0 1 2 2 0 2 2 0 0 1 2 2 0 2 1 1 1 0 0 0 1 0 1 1 0 1 1 1 0 0 2 2 1 0 0 0 0 1 1 2 1 0 0 0 0 2 0 0 0 0 0 0 0 2 0 0 2 0 1 0 0 2 0 0 0 0 0 0 0 0 0 2 0 0 0 1 0 0 1 1 1 0 0 1 0 0 0 2 0 0 2 0 2 0 0 0 1 2 2 0 0 2 1 1 1 1 2 0 1 1 0 1 2 2 1 1 1 0 1 0 0 2 1 1 1 2 2 0 0 0 1 0 0 0 0 1 0 1 0 0 2 0 0 2 0 1 1 1 0 1 1 0 1 0 0 0 2 0 0 0 2 2 0 0 0 1 0 1 0 0 1 2 1 0 1 1 0 0 0 1 1 1 0 1 1 0 0 0 2 0 2 1 0 1 1 0 1 0 1 0 1 1 0 0 1 0 1 1 0 0 1 0 0 1 1 0 1 0 0 0 0 1 0 0 0 1 0 0 0 0 1 1 1 1 2 0 1 0 0 0 1 1 0 1 1 1 1 2 1 1 0 0 1 1 1 1 0 0 1 1 0 1 0 0 1 1 1 1 0 1 0 0 2 1 1 0 2 1 1 1 2 0 0 2 0 2 1 0 0 0 0 2 1 0 0 0 1 1 1 2 0 0 0 0 1 0 1 1 1 1 1 0 0 0 0 1 1 1 2 1 0 1 1 0 1 1 0 0 0 0 1 0 0 0 2 1 0 0 0 0 2 1 1 0 1 1 0 0 1 1 0 0 2 2 0 0 0 0 0 2 2 2 1 2 0 1 1 1 0 1 1 0 1 1 1 0 0 2 0 0 0 1 2 0 1 0 2 0 0 1 1 1 0 1 0 0 1 0 1 1 0 2 0 0 0 2 1 0 1 0 0 0 0 0 1 0 1 0 1 1 1 2 0 0 0 2 0 0 0 1 0 0 0 0 0 0 0 0 0 1 0 0 0 0 1 1 1 0 0 0 1 1 0 0 0 2 0 0 1 0 1 0 0 2 1 1 0 0 0 0 2 2 1 2 0 0 2 1 0 0 0 1 1 1 0 0 2 1 0 0 0 0 0 0 0 2 0 1 0 1 1 0 1 2 2 1 1 0 1 2 0 0 2 0 0 2 2 1 2 1 0 1 0 2 2 1 1 0 1 0 0 0 1 0 0 0 1 1 1 0 0 0 2 0 1 2 1 1 1 1 1 0 0 0 0 1 0 0 1 0 0 0 1 0 0 1 0 0 0 0 0 0 1 0 0 1 0 0 0 0 0 0 0 0 2 1 0 1 0 0 0 2 1 1 0 2 0 2 2 1 0 2 0 0 2 0 1 0 2 0 2 2 2 1 1 0 0 0 1 0 0 0 1 2 1 1 0 0 1 0 0 0 0 0 0 1 0 1 1 1 1 2 1 1 0 1 0 1 2 1 0 2 0 0 1 0 1 2 1 1 2 1 0 1 0 1 0 0 0 0 0 2 0 1 0 2 0 0 0 0 0 0 0 0 1 0 0 1 1 0 0 0 1 2 2 0 1 1 0 1 1 0 0 1 1 0 1 0 2 0 0 2 0 2 0 2 0 0 0 0 2 0 2 1 0 1 1 0 1 1 1 0 0 0 2 2 0 1 1 0 1 2 0 2 2 0 1 0 0 1 1 0 2 0 0 0 1 0 2 0 0 0 1 0 1 2 0 1 0 1 0 1 0 0 0 1 0 0 0 0 0 2 0 1 1 1 1 1 1 0 0 0 0 0 1 0 0 2 0 0 2 0 0 0 0 0 2 0 2 0 2 2 0 0 1 0 0 1 0 0 2
17 0 2 1 2 0 2 2 0 2 0 0 0 1 0 1 0 1 2 1 0 1 0 1 0 0 1 0 0 0 2 1 1 1 1 0 2 0 1 1 1 1 0 1 1 1 1 0 0 1 1 1 0 0 2 1 1 0 1 0 1 2 2 2 0 2 0 0 0 0 0 2 2 0 2 2 2 0 1 0 2 2 0 0 1 0 0 0 2 2 0 1 1 0 2 0 2 0 0 0 1 1 1 1 2 0 2 1 1 0 1 2 0 2 2 0 0 1 2 0 0 0 2 0 0 0 2 2 2 2 2 0 0 0 0 0 0 0 0 0 1 1 0 0 0 2 0 0 0 0 0 1 0 0 0 0 0 1 0 0 0 1 0 1 0 0 0 1 1 1 0 1 0 2 1 0 1 0 0 0 0 1 0 2 1 0 2 2 0 0 0 2 1 1 2 0 2 0 0 0 0 1 0 1 1 0 0 1 0 1 2 0 0 0 2 0 0 0 1 1 2 1 0 0 0 0 1 1 0 0 0 1 0 0 1 0 0 1 0 1 0 0 2 0 0 0 0 0 0 1 1 1 1 1 0 1 0 0 0 1 1 1 0 0 0 0 0 1 2 0 1 1 1 2 1 1 0 2 2 2 0 0 1 0 0 0 0 2 0 2 0 1 1 2 2 1 2 0 0 0 0 0 1 1 1 0 0 1 0 0 0 2 0 0 1 0 0 1 0 0 0 1 1 0 2 0 2 1 1 0 2 1 1 2 0 0 0 1 1 1 1 1 2 0 1 0 0 0 1 1 0 0 1 1 0 1 1 0 0 0 0 0 2 1 2 1 0 1 2 0 2 0 2 2 0 0 0 1 0 2 1 0 2 0 1 1 0 0 0 0 0 0 0 0 2 0 1 1 0 0 0 1 0 0 0 0 1 1 0 0 0 1 0 0 0 0 2 0 0 0 0 0 1 0 1 1 1 1 1 1 0 1 0 1 2 1 0 1 0 0 1 0 1 1 1 2 1 1 0 1 0 1 0 2 2 1 1 1 0 0 1 1 0 1 0 1 1 0 0 0 0 0 2 0 1 0 1 1 0 1 2 0 0 0 0 1 0 0 1 0 1 1 0 2 1 0 1 2 2 1 0 0 2 0 0 0 1 0 1 0 0 2 1 1 1 1 0 1 0 1 1 1 0 1 0 1 0 1 1 1 1 1 1 1 1 0 1 1 1 1 0 1 2 2 2 0 2 0 2 0 1 2 0 1 2 0 0 0 1 1 1 0 0 2 1 0 0 0 1 0 0 0 1 0 1 0 1 0 0 0 1 1 2 0 1 0 0 1 0 0 0 1 2 0 0 0 1 0 0 0 0 2 0 0 0 0 1 0 0 1 1 0 0 0 0 0 1 1 0 1 0 1 0 0 0 0 0 1 0 0 0 0 0 0 0 0 2 0 1 2 1 1 0 1 2 2 2 0 0 0 0 1 0 0 0 1 0 2 2 0 0 0 1 1 1 0 1 1 0 0 0 0 0 0 0 0 2 0 1 0 0 2 1 1 1 2 1 1 1 1 1 0 0 0 0 0 0 2 1 1 0 0 1 1 0 2 1 2 0 0 0 0 0 1 0 1 1 1 1 1 0 0 0 2 1 2 2 2 2 2 2 2 0 0 0 0 2 0 0 0 0 0 0 0 0 1 1 0 0 0 0 0 0 0 0 0 1 0 0 0 0 0 2 0 0 0 2 0 0 2 0 0 2 0 0 0 1 0 0 0 0 2 1 0 0 1 1 2 0 2 0 2 2 2 1 1 0 1 0 1 1 0 0 2 1 1 2 1 0 0 1 1 0 0 0 0 1 0 1 1 0 1 0 2 1 0 0 1 0 2 0 1 2 1 0 1 0 1 1 0 0 0 0 0 0 0 0 0 0 0 1 0 1 0 1 0 1 1 0 0 0 0 1 0 1 0 2 0 1 2 0 1 2 1 1 0 0 2 2 1 2 0 0 0 0 0 0 0 0 2 0 0 2 0 1 0 2 0 0 1 0 1 0 2 0 0 2 1 0 2 0 0 0 0 1 1 1 2 2 2 0 2 0 1 1 0 0 1 0 1 2 2 0 2 0 0 0 2 0 0 0 0 1 0 0 1 1 0 0 0 2 0 2 0 0 0 0 1 0 1 1 1 1 0 2 1 2 0 0 1 0 0 0 0 1 0 2 0 0 0 0 0 0 1 0 0 1 0 0 1 0 1 0 0 0 0 0 1 1 1 1 1
18 0 0 2 0 1 2 1 0 1 0 1 1 1 0 1 0 0 1 1 1 1 0 2 0 0 0 0 0 1 2 0 1 2 0 0 2 1 1 1 0 0 0 0 0 0 0 0 1 1 1 1 0 0 2 2 0 0 1 0 1 2 2 2 0 1 1 1 0 0 0 1 2 2 2 2 1 0 1 0 1 1 1 1 2 0 0 0 2 2 0 1 1 1 0 0 0 1 1 1 1 0 0 2 2 0 2 0 1 1 1 2 0 1 1 1 1 0 1 1 1 0 2 2 0 2 0 0 2 0 0 0 0 0 0 0 0 0 0 0 0 2 0 0 0 2 0 0 0 0 0 1 1 0 0 0 0 0 0 0 0 0 0 2 1 1 1 2 0 1 1 1 1 1 1 0 2 0 0 0 0 0 1 2 2 1 1 1 0 0 1 1 1 0 2 0 0 0 0 0 0 2 0 2 2 0 1 0 1 0 1 1 2 0 1 0 1 1 1 1 2 1 0 0 1 1 1 2 2 2 0 0 0 0 2 0 0 1 0 1 0 0 2 1 0 0 0 0 0 0 0 0 1 0 0 2 1 2 1 1 0 1 0 2 2 0 0 0 1 0 0 2 2 2 0 0 0 0 2 0 0 0 1 0 1 1 1 2 0 1 1 1 2 2 2 2 0 1 0 0 1 1 2 1 1 0 2 0 1 0 1 0 0 0 0 0 0 0 0 0 1 0 2 1 2 0 1 2 1 1 1 1 0 0 0 0 0 1 1 1 0 1 2 1 1 0 0 0 2 2 0 0 1 1 0 0 1 0 0 1 0 1 1 0 1 0 0 2 2 0 2 0 0 0 1 1 0 1 0 0 0 0 1 0 1 0 0 0 0 0 0 0 0 1 2 0 1 0 1 1 1 1 0 1 1 0 1 1 0 0 0 0 1 1 1 1 1 0 0 1 1 1 1 1 0 0 1 1 2 0 1 0 0 1 0 0 0 0 0 1 2 0 1 1 0 1 2 0 0 0 0 2 0 2 1 0 1 1 1 1 1 1 0 1 0 1 1 1 0 0 0 0 1 1 2 1 1 1 2 0 1 0 0 1 1 1 0 2 2 1 0 0 1 1 0 0 1 2 1 1 0 0 1 0 0 0 2 0 1 0 0 2 0 0 0 2 1 0 0 0 0 2 1 2 1 0 0 1 1 2 0 1 0 0 0 0 1 1 2 2 1 1 0 1 1 0 1 2 0 0 0 0 0 0 2 0 0 2 1 0 1 0 0 2 0 2 2 0 1 0 0 0 1 0 0 0 1 1 0 1 2 0 1 0 0 1 1 0 0 0 0 0 1 0 1 0 1 0 0 1 1 1 0 1 0 0 0 1 2 1 1 0 0 1 0 1 1 0 0 1 0 1 0 1 1 0 1 1 0 0 0 2 0 0 0 1 2 1 0 0 0 1 0 0 2 2 2 2 0 0 1 2 1 0 1 1 0 2 1 1 0 1 1 0 1 1 2 2 1 0 1 0 0 0 1 0 2 0 0 0 1 0 0 0 1 1 1 1 1 0 1 0 0 1 2 0 2 2 1 2 1 1 0 0 0 1 1 2 0 0 1 0 0 2 0 0 1 0 0 0 0 0 0 1 1 0 0 0 0 0 0 0 0 0 0 0 2 1 0 1 0 1 0 0 0 0 0 1 0 0 0 0 0 1 0 0 0 0 1 1 0 0 2 0 1 0 2 1 0 1 0 1 1 2 2 0 1 0 1 2 1 0 0 0 0 2 0 2 2 2 0 0 2 2 2 2 0 1 0 1 0 0 0 2 0 0 1 1 1 0 0 0 1 0 0 0 0 0 2 2 1 2 0 2 2 0 0 1 0 2 0 1 2 1 0 1 0 1 1 1 0 1 1 0 1 1 1 1 1 0 0 0 0 0 0 0 0 2 0 0 0 0 0 0 0 0 1 0 1 0 0 0 0 0 2 2 0 1 1 0 0 1 0 0 0 0 0 0 0 2 0 0 1 0 1 0 2 0 1 0 0 1 0 1 1 1 0 1 1 1 0 0 0 0 0 1 1 1 2 1 0 2 0 1 2 2 2 0 0 0 2 2 0 1 1 1 1 2 0 0 0 0 1 2 1 1 0 0 0 0 2 1 2 0 1 0 1 0 0 0 2 0 1 0 1 1 1 0 0 1 1 0 0 0 0 1 1 0 2 0 0 2 0 0 0 0 0 1 0 2 0 2 0 1 1 0 0 0 0 0 0 1
19 0 2 0 0 0 0 2 0 2 0 0 0 1 0 1 0 0 1 1 1 1 0 2 0 0 0 0 1 1 2 1 2 2 0 1 1 1 1 1 1 1 2 0 0 0 0 0 0 0 0 0 1 0 1 1 1 0 0 1 0 1 1 1 0 2 0 1 1 1 0 1 2 2 2 2 2 0 2 1 1 2 0 0 2 0 0 0 2 2 0 1 1 0 0 0 0 0 0 0 1 0 0 1 2 1 2 0 0 0 2 2 1 2 2 0 0 0 2 1 1 0 2 1 0 1 1 0 2 0 1 1 1 0 0 0 1 0 0 0 1 2 0 0 0 1 0 1 1 0 0 1 0 1 0 0 0 1 0 0 1 1 2 0 1 2 0 1 0 2 2 0 0 2 1 2 1 0 0 0 0 0 0 2 2 0 2 1 0 1 1 2 1 1 2 0 0 0 0 0 0 0 0 1 1 0 0 0 0 0 1 1 1 0 2 0 0 0 1 0 0 0 0 0 0 0 0 0 0 0 0 0 0 0 2 0 0 2 0 1 0 1 2 1 1 1 1 0 0 0 0 0 1 0 0 2 0 1 0 0 0 0 0 2 1 0 1 1 1 0 2 0 1 2 0 0 1 0 0 0 0 2 2 0 2 0 1 2 0 2 0 2 0 2 0 1 0 1 0 0 1 0 0 0 0 0 1 2 0 0 0 0 0 0 0 0 1 0 0 0 0 1 2 1 1 0 1 1 1 1 1 2 1 1 0 0 0 2 1 2 0 2 2 0 1 0 1 0 0 0 0 2 2 0 0 0 0 0 0 0 1 1 2 1 1 0 0 1 2 0 2 0 0 0 0 0 0 2 0 1 0 1 1 0 1 0 0 0 0 0 0 1 1 1 2 0 2 1 1 1 1 0 0 2 2 0 0 0 0 0 0 0 1 1 1 2 0 1 0 0 0 0 0 1 0 1 1 0 2 0 0 1 0 2 1 0 0 0 0 0 2 0 2 0 0 1 1 0 0 1 0 0 0 2 1 1 0 2 2 1 0 0 0 0 0 1 1 1 0 0 0 0 1 2 0 0 0 0 2 0 2 0 0 0 0 2 0 1 2 2 0 0 0 2 0 0 1 2 2 1 0 0 2 0 0 1 1 1 0 0 0 2 0 1 1 0 0 0 0 2 1 0 0 2 1 0 0 1 0 1 0 1 0 0 1 0 1 0 1 1 1 1 2 2 2 1 0 2 0 0 0 0 0 2 1 2 1 0 1 0 1 1 0 2 0 1 1 2 0 0 0 0 1 0 1 0 1 1 0 1 2 0 1 0 1 0 0 0 0 0 0 1 1 1 1 0 1 0 0 0 0 2 0 0 0 0 1 1 2 1 1 0 0 0 0 0 0 1 0 1 0 1 0 0 0 0 2 1 0 0 0 1 1 1 0 0 2 0 0 2 0 1 0 0 2 1 1 0 1 0 0 1 0 0 0 1 0 1 1 0 0 0 1 0 0 2 1 2 1 0 0 0 0 0 0 1 1 0 1 0 1 1 0 1 2 1 0 1 2 1 0 1 0 1 0 0 1 2 1 2 1 0 0 0 1 2 1 2 0 0 0 0 0 1 0 0 0 0 0 0 0 0 0 2 1 0 1 1 1 1 1 1 0 1 0 0 0 1 0 2 1 1 0 0 0 0 1 1 0 1 1 1 2 0 0 0 1 0 0 0 0 0 2 0 1 0 2 2 0 0 0 0 0 1 1 0 1 0 2 2 1 0 1 1 1 0 1 1 0 2 0 2 2 2 2 0 1 1 0 1 0 0 0 1 2 2 2 0 0 2 0 0 1 1 1 0 0 0 2 2 1 2 1 2 2 0 1 2 0 2 0 0 1 1 0 1 0 2 2 0 1 1 1 0 1 1 1 1 0 0 0 1 1 0 1 0 1 0 0 0 0 0 0 0 0 0 0 0 2 0 0 0 1 1 1 2 0 1 2 1 1 1 0 0 0 0 0 1 0 2 0 0 1 0 1 0 2 0 1 1 0 1 0 2 1 0 1 1 0 1 0 0 0 0 1 1 1 1 2 1 1 1 0 1 0 1 0 2 0 0 1 1 0 2 0 0 0 0 1 1 0 0 0 1 1 0 1 0 0 0 2 0 1 1 0 0 2 0 0 0 0 2 1 0 1 1 1 0 1 1 0 0 0 1 0 0 2 0 2 0 0 2 0 1 1 0 1 0 0 2 0 1 0 0 0 0 0 0 0 1 1 1
20 0 1 1 0 0 1 0 0 0 0 2 0 2 0 1 1 0 0 0 2 0 0 2 0 0 0 0 0 0 2 1 2 2 0 1 1 2 0 0 0 0 2 0 0 0 0 0 0 0 0 1 0 0 2 1 0 1 0 2 0 1 2 2 0 1 0 1 0 1 1 1 2 0 1 2 2 0 1 0 1 1 1 1 2 0 0 1 2 2 0 2 1 0 2 0 2 2 1 1 0 0 0 2 2 0 2 0 1 1 0 1 1 1 1 1 1 0 1 1 1 0 2 1 0 1 1 1 1 0 0 0 0 0 0 0 0 0 0 0 2 1 0 0 0 0 0 0 0 0 0 1 0 0 0 0 0 0 1 1 0 0 1 1 1 2 1 0 1 2 1 1 0 2 0 1 1 0 0 0 0 0 1 2 2 0 2 1 0 1 2 2 1 0 2 1 1 0 0 0 0 1 1 1 1 0 1 1 1 0 2 1 2 0 2 0 1 1 2 1 1 0 0 0 2 2 0 0 0 0 0 0 0 1 1 0 1 1 0 1 0 0 2 0 0 0 0 0 0 0 0 0 1 0 0 2 1 0 0 1 1 1 0 1 1 0 0 0 2 0 0 1 1 2 1 1 0 2 2 2 0 0 2 0 1 1 0 2 0 2 0 1 1 2 2 1 2 2 0 1 1 0 1 0 0 0 0 1 1 0 1 1 0 0 1 0 1 0 1 0 1 1 0 0 1 0 2 2 1 1 0 0 0 2 0 0 0 2 0 0 0 1 2 0 0 0 1 0 1 1 1 0 2 0 1 1 1 0 0 0 1 1 1 1 0 0 0 1 2 0 2 0 1 1 0 0 0 2 1 1 0 0 0 0 2 2 0 0 0 0 0 0 0 0 1 1 0 0 1 1 1 1 0 0 1 1 1 0 0 0 0 0 1 1 1 1 1 0 0 0 0 0 0 2 0 1 0 0 1 0 1 0 0 0 1 0 0 1 0 0 2 0 1 2 1 2 2 1 0 1 0 1 0 2 1 1 0 0 0 0 0 0 0 0 1 1 1 1 0 1 1 1 0 2 1 0 1 1 2 0 2 0 0 2 1 2 0 1 1 1 1 1 1 2 2 0 2 2 1 1 0 0 1 1 0 1 1 0 0 0 0 2 0 1 1 1 0 0 0 0 0 1 0 0 0 0 0 0 0 0 0 0 0 2 2 1 0 1 2 2 1 1 0 0 1 0 2 1 1 0 0 0 0 2 1 2 1 1 1 1 0 0 0 2 1 0 0 0 1 0 1 1 0 0 0 0 0 1 0 1 2 1 1 0 0 0 1 0 0 0 1 1 1 0 0 0 1 0 0 1 1 1 2 0 0 1 1 2 1 1 0 0 0 0 0 0 0 1 0 0 0 0 0 0 0 2 0 1 0 0 0 1 0 0 0 1 2 0 0 2 1 1 1 2 2 1 1 0 0 1 0 1 2 1 1 0 0 2 2 0 0 0 2 0 1 1 1 2 1 0 0 1 0 0 0 0 2 0 1 0 1 1 1 1 1 2 1 0 1 1 1 0 0 0 0 0 1 2 1 1 0 1 1 0 1 2 0 1 0 1 1 0 1 1 0 0 1 0 0 0 0 0 0 1 1 0 0 1 1 1 2 2 0 0 0 0 1 0 0 1 0 0 0 0 0 1 1 0 0 0 0 0 1 1 0 0 0 0 2 1 0 1 2 0 0 0 2 0 0 2 0 1 1 0 0 0 0 0 1 1 0 1 1 0 1 1 0 2 1 2 1 1 2 1 1 0 1 1 1 2 0 0 0 2 2 1 1 1 0 1 0 0 0 0 0 0 0 1 2 2 2 2 1 2 1 0 1 1 0 2 1 0 2 0 0 0 0 2 2 0 2 2 1 0 1 0 0 1 0 0 0 1 1 1 0 0 0 0 0 0 0 0 0 0 0 1 0 0 2 0 0 0 1 0 2 2 0 0 1 1 0 0 0 0 1 1 0 0 0 2 0 0 0 0 2 0 2 0 0 0 0 2 0 1 0 0 2 1 0 1 0 0 1 1 2 0 0 2 2 2 0 2 0 0 2 2 0 1 0 0 2 2 0 2 0 0 0 0 0 0 0 0 2 2 2 0 0 0 1 1 2 1 2 0 1 0 1 1 1 2 0 2 2 1 1 1 1 0 1 2 0 0 0 0 0 1 1 0 1 1 1 1 0 0 0 0 1 1 1 2 0 0 0 1 1 0 0 0 1 0 0 0
21 0 2 0 1 0 1 1 0 0 1 2 0 1 0 0 0 0 0 0 2 0 1 2 0 0 0 1 0 0 1 0 0 1 0 0 2 0 0 0 1 1 0 0 0 0 0 1 0 0 1 2 0 0 2 1 1 0 2 0 0 0 1 1 1 0 2 0 0 0 0 1 2 0 1 2 2 1 1 1 1 2 1 1 2 0 0 0 2 2 0 0 2 0 0 0 0 2 2 2 1 0 0 1 1 1 1 1 1 0 1 2 1 1 1 1 1 0 1 1 1 0 2 1 0 0 1 0 2 0 0 0 0 0 0 0 0 0 0 0 1 1 1 0 0 0 0 1 1 0 1 0 0 1 1 0 0 1 0 1 0 0 0 2 0 2 0 2 0 2 2 0 2 0 1 1 1 1 1 1 0 1 1 2 2 0 2 1 0 0 0 1 1 0 1 1 0 0 0 1 0 0 1 1 1 0 0 1 1 1 1 0 1 0 0 0 0 0 1 0 1 1 0 0 0 0 1 0 0 0 1 0 0 0 1 0 2 2 0 2 0 0 2 0 0 0 0 0 0 0 0 0 0 0 1 2 0 1 2 2 0 2 0 0 0 0 0 0 1 1 1 1 1 2 1 0 0 1 1 0 1 1 2 1 0 1 0 1 0 2 0 1 1 2 1 1 1 0 0 0 1 0 1 1 1 0 0 2 0 0 0 0 0 0 2 0 1 0 1 0 0 2 0 0 2 0 1 2 1 1 0 0 0 1 0 1 1 2 0 0 0 2 2 0 0 1 2 0 0 0 0 1 1 0 0 0 0 0 0 1 1 2 1 1 1 0 0 1 1 1 1 1 0 0 0 0 0 2 1 1 0 1 0 0 0 0 0 0 0 0 0 0 2 1 2 0 2 0 0 0 0 0 0 1 1 0 1 1 0 0 0 1 1 1 1 1 1 1 1 0 0 1 0 1 2 1 1 0 1 0 0 2 0 1 0 0 1 1 0 0 1 0 2 0 0 1 2 1 1 2 0 0 0 1 2 1 1 2 1 1 1 2 0 0 0 2 0 1 0 1 2 2 1 2 2 2 0 2 2 2 0 0 0 1 1 2 0 2 2 0 0 0 0 1 0 0 0 1 0 1 1 1 2 0 0 1 1 1 1 0 0 2 0 1 1 1 0 0 0 2 0 0 0 0 0 1 0 0 1 1 0 0 1 0 0 0 0 0 0 0 2 2 2 2 2 0 2 1 1 0 0 0 0 2 2 0 0 0 2 0 2 0 1 1 0 1 1 0 0 1 0 1 1 0 0 0 1 1 0 1 1 1 1 0 0 0 0 2 1 2 0 1 1 0 0 1 0 0 0 0 0 1 1 0 0 1 1 1 1 1 0 0 0 0 0 1 1 1 0 1 0 1 0 0 0 0 2 1 0 0 0 1 0 0 0 0 1 0 1 1 0 2 1 1 2 1 1 0 0 0 0 1 0 1 2 0 0 2 2 0 0 0 0 1 0 1 2 2 1 0 0 0 0 0 0 0 2 0 1 0 1 0 0 1 2 2 2 1 1 2 2 0 0 1 0 0 1 2 2 2 0 0 0 0 1 2 0 2 0 0 1 0 0 1 2 2 1 1 1 1 0 1 2 2 0 1 1 1 1 1 2 2 0 1 0 0 2 1 0 2 0 1 0 0 0 0 1 0 0 0 0 0 0 0 0 0 0 0 1 0 0 1 1 0 0 1 2 2 0 0 0 0 1 2 2 0 1 0 0 1 0 1 0 1 1 0 0 1 1 2 0 1 2 1 1 1 0 1 0 1 1 0 0 2 2 0 1 1 0 1 0 0 1 1 1 0 0 1 1 1 1 1 1 2 2 0 1 1 0 1 1 0 2 2 0 0 0 1 1 1 0 1 1 0 1 1 1 2 0 0 0 1 0 0 0 0 0 0 0 0 0 0 0 0 0 0 1 0 1 2 1 1 0 0 2 1 1 1 2 0 0 1 0 0 0 0 0 1 0 2 0 0 0 0 1 0 1 0 0 1 0 2 1 0 2 2 0 2 0 1 1 1 1 1 1 1 1 1 2 2 0 2 0 2 0 1 1 2 1 1 1 1 1 1 0 1 1 1 0 0 0 0 2 2 1 0 0 0 1 0 2 0 0 0 1 0 1 0 0 0 2 0 1 0 1 2 2 1 0 0 1 0 0 0 0 0 1 0 1 1 1 0 0 1 0 0 1 0 0 2 0 0 0 0 0 1 0 0 1 0 1 0
22 0 1 1 0 0 1 2 0 2 0 0 0 0 0 0 0 0 1 1 1 1 1 2 0 0 0 0 0 0 2 0 0 0 0 1 1 0 0 0 1 1 0 1 0 2 0 0 0 1 1 1 0 1 1 0 1 0 0 1 0 1 1 1 0 1 1 1 1 0 0 1 2 0 2 2 2 0 2 0 2 2 0 0 2 0 0 0 1 2 0 0 1 0 1 0 1 1 1 1 2 0 2 0 2 0 2 1 1 0 0 1 1 2 2 1 1 0 0 2 2 0 2 0 0 0 2 2 2 1 1 0 0 0 0 0 0 0 0 0 1 1 0 0 0 0 0 0 0 0 0 0 0 0 1 0 0 1 0 0 1 1 1 1 0 2 0 0 1 2 1 1 1 1 1 0 2 1 0 1 1 1 0 2 1 0 2 2 0 0 0 2 0 2 2 0 1 0 0 0 0 1 0 2 1 1 1 2 1 0 0 1 2 0 2 0 0 0 1 1 2 1 0 0 0 0 0 0 0 0 1 0 0 0 0 0 0 2 0 2 0 0 2 0 0 0 0 1 1 1 0 0 1 0 0 1 0 1 1 1 0 1 0 0 0 0 0 0 1 0 0 1 1 2 0 0 0 0 2 1 1 0 1 0 0 1 0 2 0 2 0 1 0 2 2 0 1 0 1 0 0 0 1 0 0 0 0 2 1 0 1 0 0 0 1 0 0 0 1 0 0 1 2 1 1 0 0 2 1 1 1 1 1 1 0 1 1 2 0 1 2 2 2 0 1 0 1 0 1 1 0 0 1 0 0 2 2 0 0 0 1 1 1 0 1 1 0 1 1 1 1 1 1 1 0 0 0 1 1 2 0 1 2 0 1 1 0 0 0 0 0 0 0 1 2 0 1 1 0 1 0 1 0 2 2 0 0 2 0 0 0 0 0 0 0 1 1 1 0 0 1 2 1 1 1 1 1 0 0 0 0 1 1 1 0 1 1 2 0 0 1 0 2 2 2 2 1 0 1 1 0 0 0 1 2 1 1 1 1 0 0 1 0 0 2 0 2 1 0 0 0 0 1 1 2 0 2 1 2 0 2 0 0 0 0 2 0 1 2 2 0 0 0 1 1 0 2 1 0 1 1 1 1 1 0 2 2 0 0 0 0 1 1 1 1 0 0 0 0 0 0 2 1 2 0 1 1 0 1 1 0 0 0 0 0 0 1 1 1 1 0 1 1 1 2 1 1 0 2 0 2 2 1 1 1 1 0 0 2 0 2 0 0 2 1 0 0 1 0 1 0 0 1 0 1 0 1 1 0 0 1 1 0 0 0 0 0 0 0 0 1 1 2 0 2 0 0 1 0 0 0 2 1 0 0 0 0 0 1 1 0 0 0 0 0 0 0 1 0 0 1 0 0 0 0 1 1 1 0 0 0 1 1 0 0 0 2 0 1 2 1 0 1 1 2 1 1 0 0 1 0 2 0 0 0 1 0 2 2 0 0 0 0 1 1 1 0 2 0 0 1 0 0 0 1 0 2 0 0 0 1 1 1 0 1 2 0 2 1 0 1 0 0 0 0 0 0 1 0 0 0 0 0 0 1 1 1 1 1 1 1 0 0 2 0 1 1 1 1 1 0 0 0 2 1 0 0 1 0 0 2 2 1 1 0 0 2 0 0 0 0 0 0 1 0 1 2 0 0 0 0 0 2 1 0 0 0 0 1 0 0 0 1 0 0 0 2 1 0 1 1 0 2 0 0 1 0 0 2 2 2 0 1 1 0 0 1 2 0 2 0 2 2 2 0 0 0 1 0 2 0 0 0 2 2 2 1 1 1 0 0 0 1 1 2 1 0 0 2 2 2 2 0 2 2 0 2 2 0 2 2 0 1 0 0 1 0 2 1 0 0 0 2 0 2 2 2 1 0 0 0 0 0 0 0 0 0 0 0 0 0 0 1 0 0 0 1 0 1 1 0 0 0 1 2 2 0 2 1 1 2 0 0 0 0 0 0 0 1 2 0 0 1 0 2 0 2 0 0 0 0 1 0 2 1 1 1 1 0 2 0 0 0 0 0 2 2 1 1 1 0 1 0 1 2 1 1 1 0 0 1 1 1 2 0 1 1 1 0 0 0 0 1 2 1 1 1 0 1 0 1 0 1 0 1 0 1 1 0 0 1 0 2 0 1 1 1 0 0 0 2 0 0 0 0 1 1 1 1 1 1 1 0 0 0 0 0 0 0 0 0 0 0 0 0 0 0 0 0 0 1 0
23 0 1 0 1 0 1 2 0 2 0 0 0 1 0 0 1 0 2 2 0 0 0 2 0 0 0 0 0 0 2 0 0 0 0 0 2 2 0 0 0 0 0 0 0 0 0 0 1 1 1 0 2 0 0 2 0 0 0 1 0 1 0 2 0 0 1 2 0 0 0 1 2 0 1 2 2 1 2 1 1 2 0 0 2 0 0 0 2 2 0 0 0 0 1 0 1 2 2 2 0 0 0 2 2 0 2 0 0 0 1 1 1 2 2 1 1 2 2 0 0 2 1 1 1 1 0 0 1 0 0 1 0 0 0 0 0 0 0 0 1 1 0 0 0 0 0 0 0 0 0 0 1 0 0 0 0 1 0 0 0 0 2 0 1 1 1 1 0 0 0 2 2 0 2 1 0 1 1 1 0 0 0 2 0 0 2 2 0 0 1 2 0 1 2 0 0 0 0 0 0 0 0 1 1 0 0 1 1 0 2 2 0 0 1 0 0 0 1 1 2 1 0 0 1 1 0 0 0 0 0 0 0 0 2 0 0 2 0 2 0 0 2 0 0 0 1 0 0 0 0 0 0 0 0 2 0 1 0 0 0 0 0 0 0 0 0 0 2 0 0 2 2 2 0 0 0 1 1 1 0 1 2 0 1 0 1 2 0 2 0 0 1 1 1 1 2 2 0 1 1 0 1 0 0 1 0 2 0 0 0 1 0 1 1 0 2 1 1 0 0 1 1 1 1 0 0 2 1 1 2 2 0 2 0 0 1 1 1 1 0 1 1 0 1 0 0 1 2 2 0 0 2 2 0 1 1 0 0 0 1 1 1 1 0 0 0 1 2 0 2 0 0 0 0 0 0 1 1 2 0 0 0 0 1 0 0 0 0 0 1 1 2 0 2 0 0 1 1 1 1 2 1 1 2 0 0 1 0 0 0 1 0 0 0 2 0 1 0 1 0 1 1 1 1 1 0 1 2 1 1 2 0 1 0 0 1 0 0 0 0 0 1 2 1 2 2 0 0 1 0 2 0 2 0 0 0 2 2 1 1 2 0 0 2 0 2 0 0 0 0 0 2 0 1 0 1 2 1 2 1 1 0 1 1 1 0 2 2 1 0 0 0 1 1 0 1 0 0 2 2 0 1 1 0 1 1 0 0 0 0 2 0 2 2 0 0 1 0 1 2 1 0 2 0 2 2 0 1 1 0 0 1 0 0 0 0 0 2 2 1 1 1 1 1 1 2 1 1 0 1 1 0 0 2 0 0 1 1 1 0 0 1 2 1 0 0 1 0 1 1 1 0 0 0 0 0 2 0 0 2 0 2 0 1 1 1 2 0 1 0 1 1 1 1 1 1 1 0 2 2 0 1 0 0 1 1 1 1 2 0 0 0 1 0 0 0 1 1 0 0 0 0 1 1 0 1 0 0 0 0 1 0 0 0 0 1 0 1 2 0 0 1 1 2 2 2 0 0 0 0 2 0 1 1 1 0 2 2 0 0 0 2 0 2 0 1 2 0 0 0 0 0 0 2 0 2 0 1 0 0 1 0 1 1 2 2 0 2 2 1 0 0 0 1 0 2 2 2 2 1 1 1 1 1 2 1 2 0 0 0 0 0 2 0 0 0 2 1 1 0 0 1 2 1 0 0 1 0 0 1 1 0 0 0 1 0 0 0 1 0 0 0 1 0 0 2 0 0 1 0 1 1 1 0 0 0 0 1 1 0 0 2 0 2 0 2 1 0 1 0 0 2 1 1 0 1 0 0 1 0 1 2 0 0 1 0 2 0 2 1 2 2 1 1 0 1 1 0 1 0 0 0 1 1 1 0 1 0 1 0 0 0 0 1 1 0 1 2 1 0 2 0 2 2 0 1 1 1 2 0 0 1 0 0 2 0 0 0 0 0 0 2 0 2 2 2 1 0 0 1 0 1 0 1 0 1 1 0 0 0 0 1 0 0 0 0 0 1 1 0 1 0 0 2 1 0 0 2 2 2 0 0 0 0 0 0 0 0 1 0 0 1 0 2 0 2 0 0 0 0 1 0 2 0 0 2 1 0 0 1 0 0 0 0 1 1 1 2 1 1 1 0 0 1 0 0 2 0 1 2 2 0 2 0 0 0 1 0 0 0 0 1 2 0 0 0 0 1 0 2 1 2 0 0 2 2 0 0 0 2 0 1 0 2 2 2 0 0 0 1 0 0 0 0 1 1 0 1 0 0 1 0 1 0 0 1 0 0 1 0 0 1 0 0 2 0 0 1 1 0 1
24 0 1 1 0 1 2 2 1 1 0 0 0 0 0 0 0 0 2 2 0 1 0 2 0 0 1 0 0 0 2 0 1 1 1 0 2 1 1 1 1 1 0 0 0 0 0 0 0 0 0 1 1 1 0 1 0 0 1 1 1 1 0 0 2 0 1 1 0 1 1 2 1 0 0 1 1 0 0 1 0 1 0 1 0 0 0 0 2 2 0 2 1 0 0 0 0 0 0 0 2 0 0 1 2 1 1 0 0 0 2 2 1 1 1 1 0 1 2 0 0 2 2 1 0 1 1 1 1 0 0 0 1 0 0 0 0 0 0 0 1 1 0 0 0 2 0 0 0 0 0 2 1 1 0 0 0 1 0 0 0 0 2 0 1 2 0 2 0 1 1 1 1 1 2 1 2 1 0 0 0 1 1 1 1 0 1 1 0 1 1 1 0 2 2 0 1 0 0 0 0 0 0 1 1 0 1 0 0 0 1 0 1 0 1 1 1 1 1 0 1 1 0 0 0 0 0 0 0 1 1 0 1 2 1 1 0 2 0 2 0 0 1 0 1 1 1 0 1 1 1 1 1 0 1 2 0 1 1 1 0 1 0 2 1 0 1 1 1 0 1 1 1 1 0 0 0 1 2 1 0 0 1 1 0 2 0 1 0 2 0 2 0 2 1 0 1 1 0 1 1 0 2 1 1 1 0 0 1 0 1 2 0 0 2 0 2 0 0 0 1 1 2 2 2 0 1 1 0 1 2 0 0 2 1 0 0 0 2 0 0 0 2 0 0 0 1 1 2 1 2 0 0 0 0 0 1 0 0 1 1 2 1 1 1 0 0 2 2 0 2 0 1 1 1 1 0 0 0 1 1 1 1 0 1 0 0 0 0 1 1 1 1 0 2 0 1 1 0 0 0 0 0 1 1 0 1 0 0 0 0 0 1 1 1 2 0 0 1 1 1 1 1 1 1 1 0 2 2 2 0 0 0 1 0 0 1 1 0 1 1 0 1 0 0 2 0 0 0 1 0 0 0 2 2 1 1 2 1 2 2 2 0 0 1 1 1 1 0 1 1 1 2 2 1 1 0 1 2 0 1 1 1 1 0 1 0 1 2 1 0 0 0 1 1 0 1 1 0 1 1 1 2 0 0 1 1 1 0 0 0 1 0 0 0 2 0 1 0 1 1 0 2 1 0 2 0 0 1 1 1 0 0 1 1 0 1 1 2 2 1 2 2 0 2 0 0 0 2 0 1 2 0 1 2 0 0 0 2 0 1 0 1 1 0 1 1 1 1 0 1 1 0 0 0 0 0 1 0 1 1 1 2 0 0 0 0 2 0 1 0 1 2 0 0 0 0 1 0 1 1 1 1 0 0 0 1 1 2 1 1 0 0 1 1 0 1 2 1 1 0 0 0 0 0 1 0 1 0 0 0 0 1 0 0 0 2 0 0 1 1 0 0 2 2 1 1 0 1 0 1 2 2 0 2 0 1 2 2 0 0 0 1 1 0 0 0 2 1 0 1 0 0 0 0 0 2 1 0 1 0 0 0 2 2 2 1 1 1 0 2 0 0 0 1 0 1 1 1 1 1 0 0 0 0 1 1 1 0 0 0 0 0 1 0 1 0 0 0 0 0 0 0 2 2 2 2 0 0 0 0 0 1 0 0 2 1 1 0 1 0 1 0 0 0 0 0 0 0 0 0 0 1 0 0 0 1 0 2 0 0 1 2 1 1 0 2 0 0 2 1 0 2 0 0 0 1 0 1 1 0 1 1 0 0 2 0 0 0 2 0 2 2 1 0 0 0 1 0 1 0 0 0 2 1 1 0 1 1 0 0 0 0 0 0 0 0 1 2 1 1 1 1 2 1 0 0 2 0 2 1 0 2 0 0 0 0 1 2 1 0 0 0 0 0 0 0 0 0 0 0 0 1 0 1 0 1 1 0 0 0 0 0 0 0 1 1 1 1 2 0 0 0 0 2 2 1 1 1 0 1 0 0 0 0 0 0 0 1 1 1 0 0 0 1 0 2 0 0 1 1 2 2 0 2 1 0 1 0 1 0 0 0 0 1 1 1 0 0 0 0 0 0 2 0 0 0 1 0 1 2 2 1 2 0 0 0 1 1 0 0 0 2 2 0 0 0 1 0 0 2 0 2 0 0 0 0 1 1 1 1 1 1 1 0 0 0 0 0 0 0 0 0 1 0 1 1 0 2 0 0 0 0 1 0 1 1 1 0 2 1 1 0 0 0 1 0 0 1 0 0 1
25 0 1 2 1 0 2 2 0 2 0 0 0 0 0 0 0 0 1 2 0 1 0 2 0 0 0 0 0 1 2 0 1 1 0 0 2 2 0 0 0 0 0 0 0 1 1 0 0 0 0 0 0 0 2 1 0 1 2 1 1 2 1 1 0 1 1 1 0 0 0 1 2 0 1 2 1 0 1 0 1 1 1 1 2 0 0 0 2 2 0 0 0 0 0 0 0 2 2 2 0 0 1 1 2 0 2 1 1 0 1 2 1 1 2 2 1 0 0 2 2 0 2 0 0 0 2 2 2 1 0 1 1 0 0 0 1 0 0 0 0 2 0 0 0 1 0 0 2 1 0 0 0 0 1 1 0 2 0 0 2 0 1 1 0 0 0 1 1 0 0 1 0 2 1 1 1 1 1 1 0 0 1 2 2 1 1 1 0 0 0 1 1 0 2 0 0 0 0 0 0 0 0 1 1 0 1 1 1 1 2 0 1 0 1 1 0 0 2 0 1 0 0 0 0 0 0 0 0 0 0 0 0 0 1 0 0 1 0 1 0 0 2 0 0 0 0 0 0 0 0 0 1 0 0 2 0 2 2 2 0 2 0 1 1 0 0 0 1 0 0 2 0 1 0 0 0 0 1 0 1 1 2 1 0 2 0 1 0 2 0 0 0 2 2 0 2 0 0 0 0 0 2 0 0 0 0 1 0 0 0 1 0 0 2 0 1 1 1 0 0 1 1 0 1 0 1 1 0 1 2 1 0 0 0 0 0 1 2 0 0 0 2 0 1 0 1 0 2 1 0 1 1 1 0 1 2 1 0 2 0 1 1 1 1 0 0 2 2 0 2 0 0 0 0 0 0 1 0 1 1 0 1 0 1 0 0 0 0 0 0 1 0 0 2 0 1 0 0 0 0 0 0 0 0 0 1 0 0 0 0 0 0 0 0 1 1 1 1 0 0 1 0 0 1 1 1 1 2 1 1 1 0 2 0 0 1 2 0 0 2 0 2 0 0 2 1 1 1 0 1 1 0 2 2 2 0 1 1 0 0 0 2 2 0 0 2 0 0 0 0 0 1 2 0 0 0 1 2 1 1 0 0 2 1 1 0 1 1 1 1 1 0 2 0 0 0 1 1 2 1 1 2 0 0 0 2 1 0 0 0 1 0 0 0 2 1 2 0 2 2 0 0 2 0 1 1 0 0 1 1 0 0 0 1 1 2 0 1 1 0 0 1 1 2 0 2 1 1 0 1 1 0 1 1 2 1 1 2 0 1 0 0 2 1 0 0 1 1 1 0 0 0 0 0 0 0 2 0 1 2 0 1 0 0 0 0 1 0 1 0 1 1 0 0 0 0 1 0 1 1 1 1 0 0 1 1 2 2 0 0 0 1 1 1 1 1 0 0 0 0 0 1 1 1 0 1 1 0 0 0 1 0 0 0 0 2 0 0 1 0 1 0 1 2 1 2 0 0 0 0 2 2 0 1 0 0 2 1 1 0 1 2 0 1 1 1 2 1 1 0 1 0 1 0 0 2 0 1 0 0 2 0 2 2 2 1 1 2 0 1 1 0 1 1 0 2 2 1 1 0 1 1 0 1 1 0 1 1 1 1 0 1 1 1 1 1 0 0 0 0 0 0 2 1 1 2 0 0 0 1 1 1 0 0 1 1 1 0 1 0 1 0 0 0 0 0 1 0 0 0 0 0 0 0 0 0 0 1 1 0 0 1 0 0 1 2 1 0 1 1 0 2 1 1 2 0 0 2 2 1 0 0 0 1 1 0 1 0 2 1 2 2 2 2 0 0 1 0 2 0 0 0 1 0 1 2 1 0 1 0 0 1 1 1 0 0 1 1 1 0 1 2 2 2 0 1 1 0 2 0 1 1 1 1 0 0 1 1 0 0 0 0 0 0 0 0 0 0 0 0 0 0 0 0 0 0 0 0 0 0 0 1 0 0 0 1 0 1 1 0 0 0 2 2 2 0 0 2 2 2 0 0 0 0 0 0 1 0 2 0 0 2 0 1 0 2 0 0 0 0 1 0 0 2 2 0 1 1 1 0 0 1 1 1 0 1 2 1 1 0 1 0 2 2 0 0 1 0 1 2 2 0 1 0 0 0 0 0 1 0 0 1 2 2 1 2 0 0 1 1 1 0 0 1 0 1 1 0 0 1 1 0 2 0 1 1 0 0 1 0 1 0 0 0 1 1 0 2 0 0 1 0 0 0 0 0 2 1 2 1 0 0 1 1 1 0 0 1 1 0 2
26 0 0 2 0 0 1 0 0 0 0 2 0 1 0 0 1 1 0 1 1 1 1 0 0 0 1 1 1 1 2 1 2 2 1 0 2 2 0 1 1 0 0 0 0 2 2 0 0 0 0 1 0 0 1 1 1 0 2 1 1 1 1 2 0 0 1 1 0 0 0 1 2 0 1 2 2 0 1 1 1 2 0 0 2 0 0 0 1 1 0 0 2 0 0 0 0 0 0 0 1 1 0 0 2 1 2 0 1 1 0 1 1 2 2 1 1 0 1 1 1 0 1 1 1 1 0 1 1 1 1 1 0 0 1 1 0 0 1 0 1 1 0 0 0 2 0 0 0 0 0 0 0 0 1 1 1 0 0 1 0 0 1 1 0 2 0 2 0 2 2 0 1 1 2 0 2 1 0 1 0 1 1 2 1 0 2 1 0 1 1 2 0 1 1 0 2 0 0 0 0 0 0 2 2 0 0 0 2 1 1 2 0 0 0 1 1 0 2 0 1 1 1 0 1 0 1 0 0 0 0 0 0 0 2 0 0 2 0 2 0 0 2 0 0 0 0 1 1 1 0 0 1 1 1 2 0 1 1 1 0 1 0 0 0 0 0 0 1 1 0 2 2 2 0 0 0 1 2 1 1 0 1 0 1 0 0 1 0 2 0 1 0 2 2 0 2 1 1 0 2 0 1 0 0 1 0 2 0 1 0 1 0 1 1 0 2 1 1 0 0 1 2 1 1 0 0 0 0 1 2 0 1 2 0 0 0 1 1 0 0 1 2 0 1 0 0 2 2 1 1 0 1 0 0 0 0 0 0 2 0 2 1 0 1 0 0 1 1 1 1 1 0 0 0 0 0 2 1 1 0 2 0 1 1 0 0 0 0 0 0 1 0 0 2 0 0 1 1 1 1 1 0 2 2 0 0 1 0 0 0 1 1 1 1 2 0 0 1 1 1 1 0 1 1 1 0 0 0 0 0 0 0 2 1 1 0 1 0 1 1 0 2 2 1 2 2 1 1 0 1 2 0 2 2 2 0 2 2 1 2 2 0 0 0 1 1 1 0 1 1 1 1 1 2 0 2 2 2 1 1 0 0 1 0 1 0 0 1 0 1 1 0 1 2 0 2 2 1 1 0 0 2 0 0 0 0 0 1 0 0 1 1 2 2 0 0 0 0 2 1 0 1 2 0 0 0 0 2 2 0 0 0 0 0 1 0 1 2 2 0 0 2 0 1 0 1 0 2 1 0 1 1 1 1 1 0 0 0 0 0 1 0 2 0 0 0 0 2 2 1 1 0 0 0 0 0 1 0 1 2 0 1 0 0 0 1 2 0 2 0 0 0 0 0 0 1 0 0 1 1 1 0 1 0 0 0 1 1 0 0 0 0 1 0 0 0 1 0 1 0 0 0 0 0 1 1 2 0 0 1 1 0 0 0 0 2 0 0 0 1 0 0 2 1 1 1 1 0 0 1 1 1 0 1 0 0 2 2 0 0 0 2 0 1 1 2 2 0 1 1 1 0 0 1 0 2 1 1 1 1 0 0 1 2 2 1 2 2 0 2 0 0 0 1 0 1 2 1 1 0 1 0 0 1 2 1 0 0 1 1 1 0 2 0 1 0 2 2 2 0 0 0 2 1 0 0 1 0 0 2 2 0 0 0 0 2 1 0 1 0 1 1 1 0 0 1 0 0 1 1 1 1 0 0 1 1 0 0 0 0 0 0 0 0 0 2 1 0 1 0 0 1 1 1 1 2 0 0 1 0 1 2 1 0 0 2 2 0 2 1 2 2 1 1 0 1 0 0 1 0 0 0 2 0 0 0 0 0 2 0 0 0 0 0 0 1 1 2 2 1 1 1 2 2 0 0 1 0 2 0 0 1 1 0 0 0 1 1 0 0 0 2 1 2 1 2 0 0 0 0 0 1 0 1 0 1 0 0 0 0 0 0 0 0 0 0 0 2 0 0 0 0 0 2 2 0 1 1 1 2 0 0 0 0 1 1 1 2 1 0 1 0 2 0 0 2 0 1 2 0 1 1 1 1 1 1 0 0 1 1 1 0 0 0 2 2 1 1 1 0 2 0 1 1 1 1 1 0 1 2 2 0 1 1 0 0 1 0 0 0 0 2 2 2 0 1 1 0 0 2 0 1 0 1 0 1 1 0 1 1 1 0 0 1 1 2 0 1 1 0 0 0 0 0 0 2 0 1 1 1 1 0 0 0 1 1 1 0 2 1 0 0 0 0 0 0 1 1 1 1 1
27 0 0 2 0 2 2 2 0 2 0 0 0 1 0 1 0 0 2 2 0 1 0 1 0 0 0 0 0 0 2 0 2 2 0 1 1 1 0 0 1 1 0 0 0 0 1 0 0 0 0 1 0 0 0 2 0 1 0 0 1 2 2 2 0 0 2 0 0 1 1 1 2 0 1 2 2 0 0 0 1 2 1 1 2 0 0 0 1 2 0 0 2 0 1 0 1 1 1 1 1 0 0 0 2 2 2 2 1 0 0 1 0 0 1 1 0 2 2 0 0 1 1 0 1 0 1 0 0 0 0 0 0 0 0 0 0 0 0 0 1 1 0 0 0 1 0 0 1 1 0 0 0 0 0 0 0 0 0 0 1 1 1 1 0 2 0 1 1 1 1 1 0 2 1 0 1 0 0 0 0 0 0 0 0 0 0 2 0 0 2 2 2 0 2 2 2 0 0 0 0 0 0 0 0 0 1 0 1 0 0 2 1 0 2 0 0 1 1 0 1 1 0 0 0 0 1 0 0 0 0 0 0 1 1 1 0 1 1 1 1 1 2 1 0 0 0 0 0 0 0 0 2 0 1 2 1 0 0 0 0 0 0 0 1 0 1 0 2 0 1 0 1 1 0 0 1 2 2 2 0 0 1 1 0 1 1 2 0 2 0 2 1 1 1 1 2 2 0 1 1 0 2 0 0 0 0 2 1 0 1 0 0 0 1 0 1 0 0 0 1 2 0 1 1 0 1 2 1 1 2 1 0 0 0 0 0 2 0 0 0 0 2 0 0 0 2 0 2 1 0 0 2 0 0 0 0 1 1 0 1 1 1 1 0 1 0 1 1 1 1 1 1 1 1 1 0 1 0 1 0 0 0 0 0 0 0 0 0 1 1 0 1 0 2 0 1 1 1 1 1 1 0 0 2 2 0 0 0 0 0 0 1 1 1 1 1 0 0 1 1 1 0 0 2 1 1 1 1 0 1 0 0 1 0 0 2 1 0 0 1 0 1 0 0 1 1 0 0 2 0 0 0 2 0 0 0 1 1 1 1 1 0 0 2 0 2 0 0 0 0 0 2 0 2 1 1 1 2 0 1 0 0 0 0 2 0 0 1 0 2 1 0 1 0 0 1 2 0 0 0 0 2 0 0 0 1 1 0 0 0 1 0 0 0 1 1 0 0 2 0 0 0 2 1 1 0 1 1 1 1 1 0 1 1 0 1 1 1 1 0 1 1 2 2 1 0 0 2 0 1 1 0 2 2 0 0 1 0 0 0 1 0 1 1 0 0 1 1 0 0 0 1 0 1 0 2 0 0 0 2 1 2 0 0 1 1 2 0 2 0 0 1 0 0 0 0 1 1 0 1 2 1 1 0 0 1 2 2 1 1 0 0 1 0 0 0 1 0 0 1 0 1 1 1 0 1 1 0 0 0 2 1 0 0 0 2 0 0 2 0 1 1 1 2 1 2 0 0 0 1 1 0 1 1 1 0 2 1 0 0 0 1 0 2 0 0 1 1 1 0 1 1 0 0 0 1 0 0 0 2 0 0 2 2 2 1 2 1 1 1 1 1 0 1 0 1 1 0 0 0 0 0 1 1 2 1 2 0 0 1 0 0 2 0 1 0 0 0 0 0 0 0 2 1 1 2 0 0 0 1 2 0 0 0 0 0 0 0 0 0 0 0 0 0 1 1 0 0 0 0 0 1 0 0 0 1 0 2 1 0 0 2 0 1 0 2 1 0 0 0 0 2 0 0 0 1 0 1 2 0 1 2 0 0 1 1 1 0 2 0 2 2 0 0 0 0 1 0 1 0 0 0 2 0 1 0 0 1 1 0 0 1 1 1 0 0 0 2 1 1 1 1 2 2 0 0 0 0 1 0 1 1 1 0 0 0 0 1 1 0 1 2 0 2 0 1 1 0 0 0 0 0 0 0 0 0 2 0 0 0 0 0 0 0 1 0 0 1 1 0 0 0 1 1 2 0 1 2 1 2 0 0 0 0 0 0 1 0 2 0 0 0 0 1 0 1 0 0 2 0 2 0 2 1 1 1 2 0 1 0 0 0 0 0 0 1 0 1 0 1 0 0 2 2 2 0 0 1 0 1 1 0 2 0 0 0 1 1 1 0 0 0 2 0 0 1 0 0 0 2 0 2 0 0 1 1 0 0 0 1 0 0 2 0 1 1 0 0 1 1 0 0 0 0 0 2 0 0 0 0 0 0 1 1 1 2 0 0 0 0 0 1 0 0 0 0 0 1 0 0 0
28 0 1 2 0 0 0 2 0 1 0 0 1 2 0 2 0 0 1 2 0 1 0 2 0 0 0 0 1 1 2 0 0 0 1 1 1 2 0 0 1 1 0 0 0 0 0 0 0 0 0 0 0 0 2 2 0 0 1 0 1 2 2 2 0 1 1 1 0 0 0 0 2 0 2 2 2 0 1 0 1 1 0 1 1 0 0 0 2 2 0 1 0 0 2 0 2 1 1 1 1 0 1 0 2 0 2 2 2 0 0 2 1 2 2 1 1 0 2 0 0 0 2 2 0 1 0 1 2 1 2 0 0 0 0 0 0 0 0 0 0 2 0 0 0 1 0 0 0 0 0 0 1 1 1 0 0 2 0 0 0 0 2 0 1 2 0 0 1 0 0 1 2 0 0 1 2 2 2 2 0 0 1 2 1 0 2 2 1 1 1 2 0 2 2 0 0 0 0 0 0 0 0 1 1 0 1 0 1 0 2 0 1 0 2 1 1 0 2 0 2 2 1 1 1 0 1 0 0 0 0 1 0 1 1 0 1 1 1 1 1 1 1 0 0 0 1 0 0 0 0 0 2 0 1 2 2 0 0 0 0 0 0 1 1 0 0 0 1 1 0 2 1 1 0 0 0 1 0 0 0 1 2 1 0 1 1 1 0 2 0 1 0 1 1 1 2 1 0 1 2 1 1 1 1 1 0 1 0 0 0 1 1 0 1 0 2 1 0 0 0 0 1 0 1 0 0 2 1 0 2 2 0 2 1 0 0 1 1 0 1 2 2 2 1 0 1 0 1 1 0 1 1 0 1 0 1 1 0 1 0 2 1 1 0 0 0 2 2 0 2 0 0 0 0 0 0 1 1 2 2 0 2 1 2 0 0 0 0 0 0 1 1 0 1 1 0 1 0 0 0 0 0 1 1 0 0 1 0 0 0 0 0 0 0 2 0 0 0 0 2 1 1 0 0 0 2 2 2 0 2 1 0 1 1 0 0 2 0 0 1 0 2 1 1 2 1 0 0 1 0 0 0 2 1 1 0 2 2 1 1 1 1 1 0 1 2 1 0 1 1 1 2 0 1 0 1 2 0 1 1 0 0 1 0 0 0 1 1 1 1 1 0 1 1 0 2 0 0 2 2 2 1 1 0 1 1 1 0 0 0 2 0 2 2 0 0 0 1 2 1 0 1 2 0 1 1 1 0 1 0 1 0 1 2 1 2 0 0 0 1 2 2 2 2 1 1 1 2 0 1 1 0 2 1 1 0 0 0 0 0 0 1 0 0 0 0 1 2 0 0 1 1 0 1 0 1 1 0 0 1 1 2 0 1 1 1 1 1 1 0 0 0 0 0 0 0 0 0 0 0 2 1 1 0 1 1 0 2 0 1 0 1 1 1 1 1 1 0 1 0 1 0 1 0 0 1 1 0 0 0 2 0 0 0 1 1 0 1 1 0 2 0 1 1 1 1 0 0 0 1 0 2 1 1 0 0 2 2 0 0 0 1 1 1 0 1 2 1 0 1 0 0 0 1 1 1 1 1 1 1 0 0 1 1 1 0 2 1 0 1 0 0 0 1 0 1 2 2 2 0 0 0 0 2 2 0 2 0 1 1 0 0 1 1 1 0 2 2 2 0 1 0 1 1 1 1 0 0 0 1 0 1 0 0 2 1 1 0 1 0 1 1 1 0 0 1 0 0 0 0 0 1 0 0 1 0 0 2 2 0 0 2 0 1 0 2 0 0 1 0 0 1 1 1 1 2 0 0 0 0 2 1 1 2 0 0 2 0 1 0 1 2 1 1 0 1 1 0 1 0 0 0 1 2 2 1 0 0 1 0 0 2 2 2 0 0 1 2 2 1 2 1 2 2 0 1 2 0 2 0 0 2 2 0 0 0 0 0 0 0 0 1 1 1 0 1 0 0 0 0 0 0 0 0 0 0 0 0 0 0 0 0 0 0 0 0 0 0 2 0 0 0 1 2 2 0 2 2 0 1 1 1 1 1 1 0 0 1 1 1 0 0 0 2 0 2 0 0 0 0 2 0 2 0 1 1 1 0 1 0 0 1 1 1 1 1 0 2 0 0 2 1 0 1 1 0 2 0 0 2 0 1 2 0 1 1 1 1 1 0 1 1 2 0 1 1 1 1 0 2 0 1 0 0 0 1 0 0 0 2 0 0 1 1 0 1 1 0 0 1 0 0 0 0 0 1 0 1 0 0 1 0 2 0 0 1 0 0 1 0 0 0 0 0 0 0 0 1 0 0 0
29 0 2 0 0 0 0 1 0 1 0 1 0 0 0 0 0 0 0 0 2 1 1 2 0 0 0 0 0 1 2 0 2 2 0 2 0 2 0 0 0 0 0 1 1 1 1 0 0 0 0 1 0 1 1 1 0 0 0 1 0 1 1 2 0 2 0 1 0 0 0 2 2 1 1 2 2 1 2 0 1 2 0 0 0 0 0 0 2 2 0 0 1 0 1 0 1 2 0 0 1 1 1 0 2 1 2 1 0 0 1 1 0 1 1 1 1 0 2 0 0 0 1 0 1 0 1 0 1 0 1 1 1 0 0 0 0 0 0 0 2 2 1 0 0 1 0 0 0 0 0 0 0 0 0 1 1 1 0 0 1 1 1 1 2 2 0 2 0 2 2 0 0 1 2 0 2 2 1 2 0 0 1 1 1 0 1 1 1 2 2 2 0 0 0 0 0 0 0 0 0 0 0 1 1 0 1 1 0 0 1 2 1 0 0 1 1 1 1 0 1 1 2 0 0 0 2 0 0 1 1 0 1 2 1 1 1 2 0 2 0 0 2 0 1 1 1 0 0 0 0 0 0 0 0 1 0 0 0 0 0 0 0 0 1 0 2 0 2 1 1 1 2 2 0 1 0 0 2 0 1 0 1 0 1 0 1 2 0 2 0 0 0 1 1 0 1 1 0 0 0 0 2 1 1 0 0 1 0 0 0 1 0 0 1 0 2 1 0 0 0 0 1 0 1 0 2 1 0 0 1 0 0 2 0 0 0 1 1 1 1 2 1 0 0 0 1 0 1 1 0 1 2 0 0 0 1 0 0 2 0 2 2 2 0 1 0 2 2 0 2 0 1 1 1 1 0 2 0 1 0 2 1 1 1 1 0 0 0 0 0 0 0 0 1 1 0 0 1 1 1 1 1 1 2 0 0 2 0 0 0 0 1 1 1 1 1 0 0 0 0 0 0 0 1 2 1 1 2 1 0 2 0 2 2 2 0 0 0 1 0 0 1 0 0 1 1 1 1 2 0 0 0 1 2 1 1 2 2 1 2 2 0 0 0 2 0 0 0 0 0 0 1 1 2 0 2 2 1 1 2 0 0 2 0 0 0 0 2 0 0 0 0 0 0 0 2 1 1 2 1 1 0 2 1 1 1 0 1 0 0 2 0 0 0 2 0 1 0 1 2 1 0 2 1 0 0 1 0 2 0 1 0 2 2 0 0 1 0 1 0 1 1 1 2 0 1 0 2 0 1 1 0 2 2 0 2 0 1 0 0 1 1 0 0 0 0 1 1 0 1 1 0 0 0 0 0 1 0 1 1 0 1 0 0 0 0 0 0 0 0 2 0 0 0 0 0 0 0 0 0 2 1 0 0 1 2 1 1 2 1 0 0 0 0 0 0 2 0 1 0 1 2 2 2 0 0 0 0 0 0 1 0 0 0 0 2 0 0 2 0 1 0 2 1 1 1 1 0 0 1 1 1 0 0 0 0 1 1 0 0 0 1 0 1 2 0 2 1 0 1 0 0 2 0 0 2 1 1 1 2 0 0 1 2 2 1 2 1 0 0 0 0 0 2 1 2 1 1 1 0 2 0 0 1 2 0 2 0 1 0 0 0 1 1 0 0 2 1 1 0 0 0 1 1 0 0 1 0 0 1 1 0 0 0 1 2 1 0 1 0 1 0 0 0 0 0 0 0 0 0 0 0 2 0 0 2 0 1 1 0 0 1 0 0 1 2 2 0 0 0 1 1 0 0 1 2 0 0 1 0 1 1 1 0 1 1 1 0 2 1 2 2 2 2 0 2 0 0 0 0 0 0 2 2 2 2 0 1 1 0 0 1 1 1 0 0 1 1 1 1 1 0 2 2 0 2 1 0 1 0 0 2 0 0 0 0 0 0 0 0 0 2 0 2 0 2 2 1 0 0 1 2 0 0 1 0 0 0 0 0 0 0 0 0 1 0 0 2 0 0 0 0 1 1 2 0 0 1 1 1 0 1 1 1 1 0 0 1 1 0 0 0 0 2 1 2 1 0 1 0 2 0 0 2 2 0 2 0 2 0 0 0 0 1 1 1 0 2 2 0 2 0 0 1 0 2 1 0 0 2 2 1 2 0 1 1 1 1 1 0 0 1 1 0 0 1 0 0 1 2 0 1 1 0 1 1 1 1 1 0 2 2 0 1 2 2 0 0 0 2 0 0 0 1 1 1 0 1 0 0 2 0 2 0 0 2 1 1 2 1 0 1 0 0 1 0 0 0 0 2 0
30 0 2 0 0 0 0 2 1 2 0 0 1 1 0 1 0 0 1 1 1 1 1 2 0 0 0 0 2 2 1 0 2 2 1 1 0 1 0 0 0 0 2 0 0 1 0 0 0 1 1 1 0 2 0 2 0 0 1 1 1 1 1 0 0 2 1 1 0 0 0 0 2 0 0 2 1 0 0 0 0 1 0 0 2 0 0 0 2 2 0 1 2 0 1 0 1 2 2 2 1 0 0 0 2 1 1 0 0 0 1 2 1 2 2 2 1 1 1 1 1 0 2 1 0 1 1 0 2 0 1 0 0 0 0 0 0 0 0 0 2 2 0 0 0 0 0 0 0 0 0 2 0 0 0 0 0 0 0 0 1 1 1 1 1 2 0 0 1 2 1 0 2 0 2 1 2 0 0 0 0 0 1 2 1 0 2 0 0 1 1 2 0 2 2 1 2 0 0 0 0 1 0 2 2 0 0 0 1 0 1 1 1 0 1 0 0 1 0 0 2 1 0 1 2 1 0 0 0 0 0 0 0 0 1 0 0 2 0 1 0 0 2 1 0 0 0 0 0 0 0 0 2 0 0 0 1 1 0 0 0 0 0 0 0 0 0 1 1 0 1 2 0 2 0 0 1 0 1 0 0 1 0 0 0 0 0 1 0 2 0 0 0 1 1 0 2 0 0 0 1 0 2 1 1 1 0 1 0 1 0 2 0 0 0 0 1 0 0 0 1 1 2 2 2 0 0 2 2 2 2 2 1 1 0 0 0 1 1 0 0 0 2 0 1 0 0 1 2 1 1 0 2 0 1 0 0 0 0 1 0 1 0 0 0 1 0 1 2 0 2 0 0 0 0 0 0 0 0 2 0 1 1 1 1 0 0 0 0 1 1 0 0 1 2 0 1 0 0 1 0 1 0 0 1 1 1 1 0 0 0 0 1 1 1 1 1 0 0 0 0 0 0 1 1 1 1 1 1 0 1 1 1 0 0 1 0 1 0 0 1 0 2 0 0 1 1 1 0 0 0 2 0 1 1 0 1 1 1 1 1 1 0 0 1 1 1 0 0 0 0 0 2 1 0 0 0 2 2 0 1 0 0 2 1 2 1 1 1 1 1 1 0 0 0 0 1 1 1 2 1 1 0 1 1 1 2 0 0 0 0 1 1 0 0 2 1 0 0 0 1 2 1 2 0 1 0 0 0 1 0 0 0 0 0 1 1 0 0 0 1 1 2 2 2 0 2 2 0 0 0 0 0 1 2 0 1 0 1 0 1 0 0 2 1 1 1 2 1 0 1 1 0 0 0 0 0 2 0 0 2 0 1 0 0 0 1 0 0 0 0 2 0 0 0 0 0 1 1 0 1 2 0 0 0 0 1 0 1 1 1 0 0 0 0 0 0 0 0 0 2 0 0 0 0 0 2 1 0 0 1 1 0 0 0 0 2 0 1 1 1 1 0 2 1 1 1 0 0 0 0 2 1 0 1 0 0 2 1 0 0 0 1 0 0 2 0 2 1 1 0 1 0 0 1 0 2 1 1 1 1 1 1 0 2 2 2 1 2 1 2 0 0 0 1 0 1 1 1 1 0 0 0 0 0 1 1 1 0 0 1 0 1 1 0 0 2 2 1 1 0 0 0 1 1 1 1 1 1 1 0 0 0 0 0 0 1 1 0 1 0 1 0 0 0 0 0 0 0 0 0 0 1 0 0 0 0 0 1 0 0 1 1 0 1 1 1 1 0 1 0 0 1 0 0 0 2 0 2 2 1 0 0 0 0 1 0 2 2 2 0 0 2 2 2 1 1 0 1 1 0 0 0 1 1 1 0 0 0 1 0 0 1 1 1 0 0 0 1 0 0 0 2 2 2 1 0 0 0 1 0 1 1 0 0 1 0 0 0 0 0 0 1 0 1 1 1 2 0 1 1 0 0 0 0 0 1 0 1 1 0 0 0 0 0 0 1 0 2 0 0 0 0 0 2 2 1 0 1 1 2 0 0 0 0 1 1 2 0 2 0 0 0 0 2 0 2 0 0 0 0 1 0 1 2 1 1 1 0 1 1 0 0 0 0 1 1 1 1 1 0 1 2 1 2 2 1 0 0 0 2 2 0 1 0 0 0 0 0 0 0 0 1 1 0 2 2 0 1 0 2 0 1 0 1 0 1 1 0 0 2 0 1 0 0 0 0 0 0 0 0 0 0 0 0 0 1 1 0 0 0 0 0 2 0 0 2 0 0 1 0 0 0 1 0 1 0 0 1 0 0 1
31 0 0 2 1 0 2 2 0 1 0 1 0 1 0 0 1 0 1 1 1 1 0 1 0 0 1 1 0 0 2 0 1 1 1 1 2 1 0 0 2 2 0 0 0 0 0 0 0 0 0 2 2 1 0 2 0 0 1 0 0 2 2 2 0 0 1 0 0 1 1 1 2 0 1 2 2 0 1 1 0 2 1 1 1 1 0 0 2 2 0 0 2 0 0 1 0 1 1 1 1 0 0 1 2 1 2 0 2 1 0 1 0 1 1 0 0 0 2 0 0 0 2 1 0 1 1 2 2 2 0 2 0 0 0 0 0 0 0 0 2 0 0 0 0 2 0 0 0 0 0 1 0 0 1 0 0 0 0 0 0 1 2 0 0 1 0 1 0 0 0 1 0 2 1 0 2 0 0 0 0 0 1 2 2 0 2 2 0 0 0 2 0 0 1 0 0 0 0 0 0 1 1 1 1 0 1 0 1 0 2 0 0 0 1 1 1 0 0 1 2 1 2 0 0 0 2 0 0 0 0 0 0 0 1 0 0 2 0 0 0 1 1 0 1 1 1 0 0 0 0 0 2 0 0 1 1 1 1 0 0 0 0 1 0 0 0 0 2 0 0 2 1 2 0 0 0 2 2 2 0 0 2 1 0 2 0 2 0 2 0 0 0 1 1 0 2 1 0 1 1 0 2 1 1 0 0 2 0 1 0 2 0 1 1 0 2 0 0 0 0 1 2 1 1 0 1 1 1 0 1 1 0 2 0 0 1 0 1 1 0 0 1 0 1 0 1 0 0 0 0 2 1 0 1 1 1 0 0 2 0 2 2 1 2 0 0 1 1 1 1 1 0 0 0 0 0 1 1 2 0 0 0 0 1 0 0 0 0 0 0 0 1 1 2 0 2 0 0 0 0 0 0 0 0 0 1 0 0 0 0 1 0 0 0 0 2 0 0 2 2 2 0 0 2 2 0 1 1 1 0 2 0 2 2 1 0 1 0 0 1 0 1 1 0 1 2 0 0 1 0 1 0 1 2 1 1 2 2 0 1 2 0 0 1 1 1 2 0 1 1 1 2 1 1 0 1 1 1 1 1 1 0 1 0 1 1 1 2 0 2 0 0 2 0 0 1 1 0 1 1 0 2 0 0 0 2 1 1 0 1 1 0 2 2 0 0 1 0 2 2 0 0 1 0 2 0 1 0 2 0 2 0 0 0 0 0 1 1 2 1 2 1 1 1 1 0 1 1 1 0 1 0 2 1 1 0 0 0 1 0 0 0 2 1 1 1 1 1 0 1 1 0 0 0 0 0 1 0 1 2 1 1 0 0 0 0 2 1 2 0 2 1 1 1 0 1 1 1 0 1 2 1 0 0 0 0 2 1 1 0 0 0 1 0 1 2 0 0 0 2 0 1 1 1 0 1 1 0 0 0 1 1 0 0 1 2 0 1 1 0 1 1 2 1 1 1 0 1 0 0 1 0 1 1 1 0 1 1 0 0 0 1 1 0 1 1 2 0 0 1 0 0 0 0 0 2 0 1 0 1 0 0 2 2 2 2 0 2 2 0 1 1 1 1 0 2 2 2 2 1 1 0 0 0 1 0 2 0 0 1 0 0 1 0 0 0 1 1 1 0 0 0 2 1 2 2 0 0 0 1 1 1 0 0 2 1 0 0 0 0 0 0 0 1 1 1 1 0 0 0 0 0 0 0 0 2 0 1 0 0 1 1 1 0 0 2 0 0 2 0 0 1 1 1 1 1 0 0 0 0 1 1 0 1 0 1 1 0 2 1 2 2 2 2 1 1 0 0 1 0 0 0 1 1 1 0 1 1 0 0 0 1 1 1 0 0 1 2 1 0 2 1 2 2 0 1 1 0 1 0 0 2 2 0 0 0 2 2 0 1 1 1 0 1 1 2 1 0 0 1 0 0 0 0 0 0 0 0 0 0 0 0 0 0 0 1 0 2 1 1 0 0 2 0 0 0 0 1 2 2 0 0 0 0 2 2 0 1 1 0 0 1 0 2 1 2 0 0 0 0 2 0 1 2 1 0 1 1 0 1 0 0 0 0 1 1 2 2 2 0 2 0 1 2 2 1 1 0 1 2 2 0 2 0 0 0 1 0 0 0 0 2 2 2 1 1 1 1 1 2 1 2 0 1 0 0 0 0 1 0 1 1 0 0 0 0 0 1 1 0 0 0 0 0 1 1 0 0 0 0 0 0 1 0 0 1 0 0 1 0 1 0 0 0 0 0 0 1 0 0 0
32 0 2 0 1 0 1 2 0 2 0 1 0 0 0 0 0 0 1 1 0 0 0 2 0 0 0 0 1 2 2 1 1 1 0 1 1 0 0 0 1 1 0 0 1 0 1 0 0 0 0 0 2 0 0 2 0 0 0 1 1 1 1 1 0 1 1 1 0 0 0 1 2 1 2 2 2 0 1 0 1 1 0 0 1 0 0 0 2 2 0 1 0 0 1 0 1 1 1 1 1 0 0 1 2 2 2 1 1 0 1 2 0 1 2 1 0 1 1 1 1 0 2 1 0 0 2 0 1 0 1 1 0 0 1 0 1 0 2 1 1 1 0 0 0 0 0 0 0 0 0 1 0 0 0 1 1 0 0 1 2 2 2 0 0 2 0 2 0 2 2 0 0 2 0 1 1 0 0 0 0 0 0 2 1 0 2 0 0 0 0 0 0 1 2 0 1 0 0 0 0 0 0 1 1 0 1 1 1 0 1 1 1 1 1 0 0 1 0 1 2 1 1 1 1 0 1 0 1 0 0 0 0 1 1 0 1 1 1 1 1 1 2 0 0 0 1 1 1 1 0 0 1 1 0 2 1 0 0 1 1 1 0 0 0 0 0 0 2 0 0 2 1 1 1 0 0 1 2 1 1 0 1 0 0 1 1 1 0 2 0 0 1 2 1 1 2 0 0 0 2 0 2 2 2 0 1 1 0 0 0 0 0 1 1 0 2 0 1 0 0 2 0 0 0 0 0 1 1 1 1 1 0 1 0 0 0 0 2 0 0 0 2 0 0 0 2 0 1 1 0 0 1 1 1 2 2 0 0 2 0 2 0 0 0 0 0 1 2 0 2 0 1 0 0 0 0 1 0 1 0 0 2 0 1 2 0 0 0 0 0 2 0 2 2 0 0 1 0 0 0 0 0 1 1 0 0 1 0 0 0 0 0 0 0 0 2 0 1 1 1 1 1 2 0 1 1 0 2 1 0 2 0 2 1 1 0 0 1 1 1 0 2 2 1 2 2 0 0 1 0 2 0 1 1 0 1 2 1 1 2 2 0 0 0 2 0 1 0 1 1 1 2 1 1 1 0 2 2 1 1 1 0 2 1 2 1 0 0 0 2 2 0 1 0 0 1 1 1 2 1 1 0 2 0 2 2 0 1 0 1 0 0 2 2 0 0 0 0 1 0 1 0 0 0 1 0 2 0 2 0 2 0 0 1 2 1 1 0 1 1 1 0 0 1 0 2 1 1 0 1 1 0 2 2 1 1 1 2 0 2 0 1 2 0 1 1 0 1 1 2 2 0 0 0 0 0 0 0 0 2 1 1 0 0 0 0 2 1 2 0 0 0 0 0 1 0 1 0 1 1 1 1 0 0 1 1 1 2 0 0 0 0 0 0 0 0 1 0 0 1 0 0 1 1 0 1 0 0 0 0 2 0 0 0 1 1 0 1 1 0 1 0 1 1 1 1 0 0 0 0 2 0 0 1 1 0 1 1 0 0 0 2 1 0 1 2 2 0 1 0 1 0 0 0 0 1 0 1 0 1 0 1 1 1 2 0 1 1 2 2 0 0 0 0 0 1 1 0 0 0 0 0 0 1 1 1 2 0 0 0 0 0 2 0 0 1 0 0 0 0 0 1 2 1 0 0 0 0 1 1 1 0 0 0 2 1 1 0 2 1 1 0 0 0 0 1 0 0 0 0 0 1 0 0 1 1 0 1 0 1 0 1 0 1 1 1 0 0 1 0 1 2 0 0 0 1 1 1 2 1 0 1 1 1 1 0 1 0 2 1 2 2 2 1 1 0 0 1 1 0 0 0 0 2 1 2 0 2 0 0 0 2 2 2 0 0 1 1 1 1 1 1 2 2 0 1 1 0 2 0 0 2 1 0 0 0 1 1 0 1 1 1 0 1 0 1 1 0 1 0 0 0 0 0 0 0 0 1 1 0 0 0 0 0 0 0 0 2 1 1 0 1 0 1 0 0 1 2 2 2 0 0 0 0 0 0 2 0 2 0 0 1 0 1 0 2 0 1 0 0 1 0 2 2 1 0 1 0 1 0 0 0 0 1 1 1 0 0 0 0 0 0 1 1 0 1 1 1 0 2 2 0 1 0 1 1 1 1 1 0 0 2 1 0 1 2 1 1 1 1 0 1 0 1 0 1 2 0 0 2 0 2 0 1 1 1 0 0 0 2 0 0 0 0 0 2 0 0 1 1 0 0 1 0 1 1 0 0 1 0 0 0 1 0 0 1 0 0 0 0 0
33 0 1 2 0 1 2 1 0 1 0 0 0 0 0 0 0 0 2 1 0 1 0 2 0 0 0 0 0 2 2 0 1 1 0 0 2 1 0 0 2 2 0 0 1 0 0 0 0 0 0 0 0 0 2 1 1 0 0 0 0 0 1 0 0 2 1 1 0 1 1 0 2 0 0 2 2 0 2 0 2 2 0 0 2 0 0 0 1 1 0 1 0 0 2 0 1 0 0 0 1 0 0 1 2 1 2 1 1 0 0 1 1 1 1 1 1 1 1 1 1 1 2 1 0 1 1 1 1 1 0 1 1 0 1 0 0 0 0 0 0 2 0 0 0 1 1 0 1 1 0 0 0 0 0 0 0 2 1 1 0 0 1 1 1 1 0 1 0 0 0 1 0 2 1 0 1 0 0 0 0 0 1 2 2 1 1 1 0 1 1 2 1 0 1 1 0 0 0 0 0 0 0 0 0 0 1 1 2 1 1 2 2 0 2 1 1 0 2 1 2 1 1 1 0 0 2 0 0 0 0 0 0 0 1 0 0 2 0 2 0 0 2 0 0 0 0 0 0 0 0 0 1 0 0 2 2 2 1 1 0 1 0 0 0 0 1 0 1 0 0 2 0 1 0 0 0 1 2 1 1 0 1 1 0 1 0 1 0 1 1 0 1 2 2 1 2 1 0 0 0 0 1 0 0 1 0 2 0 0 0 1 0 0 2 0 2 1 0 0 0 0 0 0 2 0 0 1 0 1 0 0 0 2 0 1 0 1 1 1 0 0 0 0 1 2 0 0 2 1 0 0 2 0 2 2 2 0 0 2 0 2 2 2 1 0 0 1 2 0 2 0 1 1 0 0 0 2 0 0 0 1 0 2 2 2 0 0 0 0 1 1 0 0 2 0 1 0 0 1 1 0 0 0 1 0 1 1 0 0 0 1 1 1 1 1 1 1 0 0 0 1 1 1 0 0 2 0 1 0 0 2 0 1 0 0 0 0 0 2 1 0 1 0 0 2 0 1 1 1 0 0 0 2 0 0 0 2 0 1 2 1 0 0 0 2 0 1 0 0 1 0 1 1 0 0 0 1 2 0 2 0 0 1 0 1 1 1 2 1 1 0 0 2 1 0 2 0 0 2 2 2 1 1 0 1 2 1 1 0 0 2 0 0 0 2 1 0 0 1 0 0 0 2 1 0 0 0 0 1 0 0 0 0 0 0 1 1 2 2 1 1 1 1 2 0 0 1 1 1 0 1 0 1 2 0 1 0 2 0 2 0 0 1 0 0 0 0 0 0 0 0 1 0 1 0 1 0 0 0 1 1 0 0 0 0 0 2 1 2 0 0 1 0 0 0 1 1 0 0 0 2 1 0 0 1 1 1 1 1 0 0 1 1 1 1 1 0 0 0 0 0 1 2 1 0 1 1 0 0 1 0 0 0 0 1 1 0 0 1 0 1 1 1 1 1 1 0 0 0 0 2 0 1 2 0 0 0 0 0 0 0 1 2 0 0 2 2 0 0 1 0 1 0 0 0 1 1 1 1 2 0 1 0 0 1 0 2 1 1 1 1 0 0 0 0 1 2 1 0 0 1 1 0 1 1 0 2 0 0 1 0 0 1 1 1 0 1 1 1 0 0 0 2 2 0 0 0 0 0 1 1 0 1 0 0 1 0 0 0 0 0 0 0 0 1 1 1 0 0 0 0 0 0 0 0 1 0 2 0 1 2 1 0 0 0 2 1 0 1 0 1 0 0 0 1 0 0 1 2 1 0 0 0 1 1 0 1 0 2 0 2 2 2 1 0 0 1 0 1 0 0 0 1 2 1 1 0 1 1 0 0 1 1 1 0 0 0 2 0 0 0 2 2 2 0 1 2 0 2 0 0 1 1 0 1 0 0 1 1 0 1 2 0 2 0 1 1 0 1 0 0 1 0 1 0 1 0 0 0 0 1 0 0 0 0 1 0 1 0 0 0 0 1 2 2 0 0 0 0 1 0 0 0 0 1 1 0 2 0 0 0 1 0 2 0 2 0 0 0 0 2 0 2 0 0 1 2 0 1 1 1 2 2 2 0 0 1 2 1 1 1 0 0 1 1 0 1 0 0 2 1 0 1 1 0 0 0 1 2 0 1 2 0 0 0 1 2 0 1 2 0 1 0 1 0 1 1 0 0 0 2 0 0 0 0 0 0 0 1 1 0 0 1 0 0 2 0 0 0 0 0 0 2 0 0 2 1 0 2 0 1 0 1 1 0 0 0 2 0 0 0
34 0 1 1 0 1 2 2 0 2 0 0 0 0 0 0 0 1 0 1 1 1 0 1 0 0 0 0 0 0 2 0 2 2 0 2 2 1 0 0 1 1 0 0 0 0 0 0 0 0 0 0 0 0 2 1 0 1 1 0 1 2 1 1 0 0 2 1 0 1 0 1 2 1 1 2 2 0 2 0 2 2 1 1 2 0 0 0 2 2 0 1 1 0 0 0 0 0 0 0 2 0 0 2 2 0 2 2 2 0 0 2 0 2 2 2 2 0 0 2 2 0 2 2 0 2 0 0 0 0 1 0 0 0 0 0 0 0 0 0 1 1 0 0 0 1 0 0 0 0 0 0 1 0 1 0 0 1 0 0 0 0 2 0 0 1 0 0 1 0 0 2 0 2 1 1 2 2 0 2 0 2 1 2 1 0 2 1 0 1 1 2 1 1 2 1 1 0 0 0 0 0 0 1 1 0 1 2 0 0 1 1 1 0 2 1 1 0 2 1 1 0 0 0 0 0 1 0 0 0 0 0 0 0 0 0 0 2 0 2 0 0 2 0 0 0 0 0 0 0 0 0 1 0 0 2 1 0 0 0 0 0 0 1 1 0 0 1 1 0 0 1 1 1 1 0 0 1 1 1 0 0 2 1 0 1 1 1 0 1 1 1 0 2 1 1 1 2 0 2 1 0 2 0 0 1 0 1 1 0 0 2 0 1 0 0 2 1 0 0 1 0 0 0 1 0 1 1 1 0 2 1 0 0 0 0 0 2 0 0 0 1 2 0 1 0 1 0 2 2 0 0 1 1 1 2 2 0 0 1 1 1 2 1 1 0 0 0 2 0 2 0 1 1 0 0 0 2 0 2 0 0 1 0 1 0 0 0 0 0 0 0 0 0 1 1 2 0 0 0 0 0 0 0 0 0 1 2 0 0 0 0 2 2 2 2 0 0 0 1 1 2 0 2 0 0 2 1 1 0 1 0 0 1 1 1 1 2 0 0 1 0 1 0 0 1 2 0 0 0 0 1 0 2 1 1 0 0 0 0 1 1 1 0 0 2 0 1 0 0 0 0 2 0 0 0 0 2 2 0 2 1 0 2 0 1 1 1 2 2 0 0 0 1 1 0 1 1 1 2 1 1 2 0 0 1 1 1 1 0 0 2 1 2 2 0 0 1 1 2 2 0 0 2 0 1 1 1 0 1 0 1 0 0 1 0 0 1 0 1 1 1 2 1 2 1 0 2 1 0 0 0 0 1 2 1 1 0 1 0 1 0 0 0 0 0 0 0 0 0 1 2 1 0 1 0 2 2 0 2 2 1 0 0 0 0 0 1 0 1 1 1 1 0 0 0 1 0 0 1 1 1 1 0 0 1 0 1 1 2 0 0 0 0 1 1 0 2 1 0 0 0 1 1 1 1 0 1 0 0 0 2 0 0 0 0 2 0 1 1 0 2 1 2 2 0 0 0 0 0 1 0 1 0 1 0 0 1 1 0 0 0 1 0 0 2 2 2 1 0 0 2 0 0 1 1 1 0 1 0 0 1 0 1 1 1 0 1 2 1 2 0 0 1 0 0 1 1 1 1 0 0 0 0 1 2 1 1 0 0 1 0 0 2 0 1 1 0 0 0 0 0 0 1 0 0 0 0 0 0 1 1 0 0 1 1 1 0 0 2 1 0 0 0 0 0 0 0 0 0 0 0 0 0 0 2 0 0 2 0 0 1 2 0 0 0 2 0 0 2 2 0 1 1 1 0 1 0 2 2 0 0 1 0 0 2 0 0 0 2 0 2 2 2 1 0 0 2 0 2 0 0 1 2 0 0 0 0 1 1 0 0 0 0 0 0 0 1 2 1 1 1 0 2 2 0 0 0 1 2 0 1 2 0 0 0 0 1 1 0 1 1 2 0 2 0 1 1 0 0 0 0 0 0 0 0 0 0 0 0 0 0 0 0 0 0 0 0 2 0 0 0 0 0 2 2 0 1 2 1 1 1 0 0 0 1 1 1 1 0 1 1 0 1 2 2 1 0 1 1 1 1 0 0 2 2 0 1 0 2 0 0 0 0 1 1 1 2 2 2 0 2 1 1 1 1 1 0 1 0 1 1 0 1 0 1 1 1 0 0 0 0 1 1 1 0 1 0 0 0 2 0 1 0 1 0 2 0 0 0 2 0 0 0 0 0 0 1 0 0 1 0 0 0 0 2 0 1 1 2 2 1 0 0 0 0 0 0 0 0 0 0 0 0 0 0 0 0 0 0 1 0
35 0 2 0 1 0 1 1 0 1 0 1 0 1 0 0 0 0 0 0 2 0 0 2 0 0 0 0 0 1 2 1 2 2 0 2 0 1 0 0 1 1 0 0 0 2 0 0 1 0 0 1 0 0 1 2 0 0 1 1 0 0 2 2 1 1 1 0 0 0 0 1 2 1 1 2 2 0 0 0 1 2 0 0 0 0 0 0 0 1 0 0 2 0 0 0 0 1 1 1 1 0 0 0 2 0 2 2 2 0 0 2 2 2 2 1 1 0 1 0 0 2 2 1 0 1 1 0 1 0 1 0 1 0 1 1 0 0 0 0 0 2 0 0 0 0 0 0 0 0 0 0 0 0 0 0 0 1 0 0 0 0 2 0 0 1 0 0 2 1 0 1 1 1 2 1 2 2 2 1 0 0 0 1 1 1 0 0 0 1 1 1 0 2 2 0 2 0 0 0 0 1 0 1 1 0 1 0 1 0 2 0 0 0 0 0 0 0 2 1 1 0 0 0 0 0 1 0 0 0 0 0 0 0 2 0 1 2 0 0 0 0 1 0 0 0 0 0 0 0 0 0 2 0 0 1 1 0 0 0 0 0 0 1 1 0 1 0 1 0 0 2 1 2 0 0 0 1 0 0 1 0 2 1 0 1 1 1 0 2 0 0 1 2 2 1 2 2 0 2 2 1 1 0 0 1 0 1 2 0 2 0 0 0 1 0 2 0 0 0 1 0 1 1 0 0 0 1 1 1 0 0 0 1 0 0 0 0 2 0 0 1 2 0 0 0 1 0 2 1 1 0 1 1 0 1 1 0 0 1 0 1 1 1 1 1 0 0 1 1 1 1 2 2 0 0 0 2 0 0 0 0 2 0 1 1 0 0 0 0 0 1 1 1 2 0 1 1 1 1 1 0 0 1 1 0 1 0 1 1 1 1 1 1 1 1 1 0 0 0 0 1 1 1 0 0 2 1 0 0 0 0 0 1 1 1 0 1 1 1 2 0 1 0 0 1 1 0 0 1 0 0 0 2 2 2 0 1 1 0 0 1 1 1 0 1 1 1 0 1 1 1 2 1 1 0 1 2 0 2 2 0 0 1 1 1 0 0 1 0 1 1 0 1 1 0 2 0 0 2 2 0 1 0 1 0 1 0 1 0 0 1 0 2 2 0 0 0 1 1 1 1 1 2 0 2 1 0 0 2 0 0 0 1 1 0 1 0 0 0 0 1 0 0 0 1 0 1 1 0 1 2 0 2 1 2 1 0 0 1 0 0 0 2 1 0 0 0 0 0 0 0 1 0 1 0 1 1 0 1 1 1 1 0 0 0 1 1 0 1 0 1 0 0 0 0 1 0 0 1 2 1 0 0 0 0 1 0 1 1 1 0 0 0 0 0 0 2 0 1 1 1 0 0 0 0 2 2 0 0 0 2 2 0 0 0 2 0 0 2 0 1 1 1 1 0 0 0 0 0 0 2 1 0 2 0 0 2 1 1 0 1 2 1 1 0 1 1 0 1 0 1 1 0 0 1 0 0 0 0 0 1 0 1 2 2 1 0 2 2 1 0 1 0 1 0 2 2 1 1 0 0 0 0 0 0 1 1 0 0 0 0 0 2 0 0 0 0 1 1 0 0 0 2 1 1 1 2 2 1 0 0 0 0 0 0 2 1 0 2 1 1 1 0 0 0 0 0 0 0 0 0 1 1 0 1 2 0 1 1 0 0 2 0 1 0 2 2 0 0 0 0 2 0 0 0 1 0 0 0 0 1 0 0 0 1 0 2 1 2 0 1 2 2 2 1 1 0 1 1 0 1 0 2 1 1 0 0 1 1 0 0 1 1 2 1 1 1 2 2 2 2 1 1 1 0 0 1 0 2 0 1 1 2 0 1 0 1 1 1 0 1 1 0 1 1 1 0 0 0 0 0 1 0 1 0 1 0 1 1 0 0 0 0 1 0 1 0 1 1 0 0 0 0 2 2 0 2 2 1 2 0 0 0 0 0 0 2 0 2 0 0 1 0 2 0 2 0 0 0 0 2 1 2 0 0 1 0 0 2 0 0 0 0 1 1 2 1 2 1 1 1 0 1 0 0 1 1 0 0 2 0 1 1 0 1 2 1 0 0 0 0 1 2 0 0 0 0 1 1 2 0 1 0 1 0 1 0 0 0 0 2 0 1 0 0 0 0 0 1 0 0 0 0 0 2 0 0 0 1 1 0 0 2 0 0 2 1 0 2 1 0 0 0 0 0 0 0 1 0 1 0
36 0 2 1 1 0 1 1 0 1 0 1 0 0 0 0 0 0 0 0 2 0 1 2 0 0 0 0 0 0 2 1 1 2 2 1 1 2 0 0 0 0 0 0 0 0 0 0 0 0 0 0 0 0 2 1 1 0 1 0 1 2 2 1 0 1 1 1 0 0 0 1 2 0 0 2 2 0 2 2 0 2 1 1 1 0 0 0 0 1 0 0 1 0 0 0 0 2 2 2 1 0 0 2 2 0 2 1 0 0 1 1 1 2 2 0 0 2 2 0 0 1 1 0 0 2 0 0 1 0 0 0 0 0 0 0 0 0 0 0 0 2 0 1 0 0 0 0 1 1 0 0 1 1 1 0 0 1 0 2 0 0 1 1 0 2 0 0 0 0 0 0 0 2 0 1 1 0 0 0 0 0 0 2 0 0 1 1 0 1 1 2 0 1 1 0 2 0 0 0 0 0 0 1 1 0 2 2 1 0 1 1 2 1 0 1 1 1 1 0 1 1 0 0 0 0 1 0 0 0 0 0 1 1 2 1 0 1 0 1 0 0 2 0 0 0 0 1 0 0 0 0 0 0 0 1 1 0 0 0 0 0 0 0 0 0 0 0 1 0 1 2 0 0 0 0 0 0 1 0 1 1 2 1 0 2 0 1 0 2 0 1 0 2 2 0 1 1 1 1 1 1 2 2 2 2 0 0 1 0 1 0 0 0 0 0 2 0 1 0 1 1 1 0 0 0 0 1 0 0 2 1 0 1 0 0 0 2 0 1 1 1 1 0 0 0 1 0 1 0 0 1 2 0 1 1 1 0 0 2 0 2 1 1 1 1 0 2 2 0 2 0 1 0 1 1 0 1 0 2 0 0 0 0 0 0 0 1 1 0 0 0 2 0 2 0 2 0 1 1 1 1 0 2 2 1 0 1 0 0 0 0 1 1 1 2 0 0 0 0 0 1 1 0 0 1 1 2 2 2 0 0 0 0 1 0 0 1 0 1 2 0 2 1 1 0 2 0 0 0 1 1 0 1 2 1 2 1 1 1 1 1 0 0 0 2 0 0 0 0 0 0 2 0 1 1 0 1 2 0 1 0 0 1 1 1 0 1 1 0 1 1 1 1 0 0 0 1 1 2 1 0 1 1 0 1 1 0 1 0 0 1 0 0 0 1 0 2 0 2 2 0 2 2 0 0 0 0 2 2 0 0 0 0 1 0 1 1 1 1 1 1 0 0 1 0 2 2 0 0 0 0 0 2 2 0 0 1 1 0 0 0 0 1 0 0 0 2 1 0 0 0 1 0 0 0 1 1 0 1 2 0 0 0 0 0 0 2 0 2 0 0 0 0 0 1 0 0 0 0 0 2 0 0 0 0 1 0 1 0 0 0 0 0 0 0 0 1 0 1 0 1 0 0 0 1 1 2 0 0 1 1 0 0 0 0 2 0 0 1 0 1 0 0 1 1 1 0 0 1 0 1 1 1 2 0 0 1 1 0 0 0 1 0 1 2 1 2 1 0 0 0 0 0 1 0 2 0 1 0 1 2 0 1 1 1 1 1 1 1 1 0 0 0 1 0 1 2 1 1 0 0 0 0 1 1 1 1 0 0 0 0 0 2 0 0 0 0 0 0 0 0 0 2 1 2 2 1 1 1 1 1 0 0 0 1 1 0 0 0 0 0 0 0 0 1 1 0 0 0 0 0 0 0 0 0 0 0 1 0 0 1 2 0 0 0 2 0 0 1 0 1 2 1 1 1 1 0 1 2 0 0 1 0 0 2 0 1 0 2 1 2 2 2 2 2 0 0 1 2 0 0 0 2 1 2 2 0 1 1 0 0 1 1 1 0 0 0 2 2 2 2 0 2 2 0 1 1 0 1 0 0 1 1 0 0 0 1 1 1 0 1 1 0 1 1 1 1 1 0 0 0 2 2 0 0 0 1 0 0 0 0 1 0 0 1 0 0 1 1 1 1 0 1 1 0 0 0 0 0 2 0 0 0 0 0 0 0 0 1 0 1 1 0 1 0 2 0 0 0 0 2 0 2 0 0 1 1 0 1 1 0 0 0 1 1 2 2 1 0 1 1 0 1 2 1 1 2 1 1 2 1 0 2 0 0 0 1 0 0 0 0 2 0 0 1 2 0 2 0 2 1 0 0 1 0 2 1 0 0 2 0 0 1 1 0 1 1 1 1 1 0 0 0 0 1 1 1 1 1 1 1 0 2 0 1 2 1 0 2 0 1 0 1 0 0 0 0 0 0 0 0
37 0 2 2 0 1 1 2 1 2 0 0 0 1 0 0 0 0 2 1 0 1 0 1 0 0 0 1 0 0 1 0 1 2 0 1 1 0 0 0 2 2 0 1 0 0 1 0 0 0 0 0 1 0 0 2 0 0 1 2 0 0 0 0 0 0 2 1 0 0 0 2 2 1 2 2 2 0 0 1 0 1 0 0 2 0 0 0 2 2 0 1 2 2 0 0 0 1 1 1 1 0 0 0 2 1 2 0 1 1 0 2 1 2 2 1 1 0 1 0 0 1 2 0 0 0 2 1 2 1 2 0 0 0 0 0 0 0 0 0 2 0 0 0 0 1 0 0 0 0 0 1 0 0 0 0 0 1 0 0 1 1 1 1 1 2 0 0 0 0 0 0 0 2 1 0 2 0 0 0 0 0 2 2 2 0 2 1 0 1 1 1 1 0 1 0 1 1 0 0 0 1 1 1 1 0 0 0 1 0 2 0 2 0 2 0 0 0 0 1 2 0 1 0 0 0 2 1 1 1 1 0 1 0 1 0 0 2 0 2 0 1 2 0 0 0 0 0 0 0 0 0 2 1 0 2 1 1 1 1 0 1 0 1 1 0 2 0 2 1 0 1 1 1 0 1 0 1 1 0 1 0 0 0 0 0 0 1 0 1 1 0 0 2 2 0 2 1 1 1 2 0 2 0 0 0 1 1 1 0 1 0 0 0 1 0 1 0 1 0 1 1 1 1 1 0 1 2 0 2 2 1 0 1 0 1 1 0 2 0 0 1 2 0 1 0 1 0 2 1 1 0 2 1 0 1 1 0 0 1 0 1 1 1 1 1 0 1 1 1 1 1 1 1 0 0 0 1 0 1 0 0 1 0 2 2 0 0 0 1 1 1 1 1 2 0 1 0 1 1 0 1 0 1 2 1 0 0 0 0 0 0 0 0 0 1 1 1 0 1 1 2 0 2 0 0 0 0 2 0 0 1 0 1 1 0 0 1 0 0 0 0 1 1 1 2 1 0 0 0 0 0 0 2 1 1 0 2 2 2 2 2 0 0 0 2 0 1 0 1 2 2 2 2 1 0 1 2 1 2 1 1 0 0 0 1 0 2 2 2 0 0 1 1 0 0 0 2 1 0 0 0 1 0 1 0 1 0 1 0 0 2 0 1 1 1 0 1 0 1 1 1 0 2 2 0 0 1 0 1 0 1 1 0 0 0 0 1 1 1 1 1 2 1 1 1 1 0 2 0 1 1 0 2 0 2 0 1 2 0 0 0 0 2 0 0 0 2 0 0 0 0 0 0 0 0 0 1 0 1 2 0 1 0 0 0 1 1 1 1 0 1 0 1 1 0 0 0 0 0 0 1 2 0 0 1 1 0 1 1 1 0 1 1 1 1 1 0 0 0 0 1 0 0 0 0 2 1 0 0 0 1 1 0 0 0 2 0 1 2 1 1 1 1 2 1 1 0 1 0 0 2 0 0 0 1 0 2 2 0 0 0 2 0 0 2 1 2 0 1 0 1 0 0 1 0 1 0 1 0 1 0 0 0 1 1 1 1 0 1 2 0 0 1 0 0 1 2 2 2 1 1 0 0 1 2 0 2 0 0 1 0 0 1 1 0 0 1 1 1 0 0 0 2 1 2 2 0 0 0 1 1 0 0 0 0 1 0 0 0 0 0 0 0 0 1 1 0 0 0 0 0 0 0 0 0 2 0 1 0 0 1 2 0 2 0 2 0 0 2 0 0 1 1 1 0 2 0 1 1 0 1 1 1 0 1 1 2 0 2 0 2 2 2 1 0 0 0 0 0 0 0 0 2 1 0 1 0 0 1 1 1 1 1 1 0 0 1 2 2 2 2 0 2 2 0 1 1 0 2 0 2 1 1 0 1 0 2 2 1 1 2 2 1 2 1 2 0 0 0 0 0 2 0 1 0 1 0 0 0 0 0 0 0 0 1 0 0 2 1 1 0 0 0 2 2 0 1 1 0 1 1 0 0 0 0 0 1 0 2 0 0 0 1 2 0 2 0 0 0 0 2 0 2 1 0 1 1 0 1 0 0 0 0 2 1 1 0 2 0 0 2 0 2 0 1 0 1 0 1 2 2 0 0 2 1 0 1 0 0 0 0 2 1 0 0 2 0 1 1 2 1 0 1 0 0 1 1 0 0 1 0 0 0 1 1 2 0 0 1 1 0 0 0 0 0 1 1 1 1 1 2 0 0 0 0 0 0 0 1 0 1 0 0 0 0 0 0 1 0 1 1
38 0 1 1 0 1 1 2 1 1 1 0 0 0 0 0 0 0 2 1 0 0 0 2 0 0 0 0 0 1 2 0 0 1 1 1 1 2 0 0 0 0 0 0 0 0 1 0 0 1 1 1 1 0 1 1 1 0 1 1 1 1 0 0 1 0 2 1 0 1 1 0 2 0 1 2 2 0 0 0 0 1 0 0 0 0 0 0 2 2 0 0 1 1 0 0 0 1 1 1 1 0 1 0 2 1 2 1 1 0 1 2 0 2 2 0 0 0 1 1 1 1 2 1 0 2 0 1 2 1 1 0 1 0 1 0 1 0 0 0 2 1 0 1 0 1 1 0 1 1 0 2 1 0 0 0 0 1 0 0 1 1 1 1 0 1 0 2 0 1 1 0 1 1 2 0 2 1 1 1 0 0 0 1 1 0 1 0 0 2 2 2 0 0 0 0 1 0 1 0 0 0 0 2 2 0 0 1 1 0 1 1 1 0 1 1 1 0 1 0 1 1 0 0 1 0 0 0 0 0 0 0 0 0 1 0 0 1 0 1 0 0 2 1 0 0 0 0 0 0 0 0 0 0 1 1 0 0 0 0 0 0 0 1 1 0 0 0 0 0 1 2 0 1 0 0 0 0 2 1 0 0 2 1 1 1 2 1 0 2 0 1 0 2 2 0 1 1 0 1 0 0 2 1 1 0 0 1 0 0 0 1 0 0 2 0 2 0 1 0 1 1 1 0 1 0 1 2 1 2 1 1 0 2 1 0 0 2 0 1 0 0 2 0 0 0 2 1 2 1 1 0 1 1 0 1 1 0 0 1 1 2 1 0 1 0 0 0 1 1 1 1 1 1 0 0 0 2 1 1 1 0 1 1 2 1 0 0 0 0 1 1 1 0 2 0 1 0 1 1 1 1 0 2 2 0 0 1 1 1 1 2 1 1 1 1 1 0 2 0 0 0 1 0 0 1 1 0 0 0 1 0 0 2 1 1 0 0 0 1 0 0 1 0 0 1 1 0 0 0 0 0 0 2 2 1 1 2 2 1 1 2 1 0 1 1 1 0 0 0 0 0 2 0 0 0 0 1 1 0 1 0 0 1 1 2 0 0 1 0 1 1 0 0 0 0 1 0 0 2 2 1 1 1 0 1 1 0 0 0 0 2 0 2 2 0 0 0 0 1 1 1 1 2 0 1 0 0 0 1 1 0 0 1 2 0 1 1 1 1 0 1 0 0 1 0 2 2 0 0 0 0 0 2 2 1 1 0 2 0 2 0 0 1 0 0 0 0 0 0 0 0 1 0 0 0 1 1 0 0 2 1 1 0 0 0 1 2 0 2 0 0 1 0 0 1 0 0 0 0 0 1 1 0 1 0 1 1 1 1 1 0 1 1 1 1 1 1 1 0 0 0 2 2 2 0 0 0 1 1 0 0 0 0 0 0 2 0 1 2 1 0 0 1 1 1 1 1 0 0 0 1 1 1 2 0 0 2 2 0 0 0 1 1 0 1 1 2 0 0 1 0 0 0 1 0 2 0 1 0 0 2 0 1 1 1 1 1 2 1 2 0 0 0 1 0 2 1 0 0 0 0 1 0 0 1 0 2 0 1 0 0 0 1 0 1 0 0 0 0 0 0 0 2 2 0 1 1 1 1 1 0 0 0 0 1 2 1 1 2 0 0 0 0 0 0 2 1 0 1 1 1 0 0 0 1 0 0 2 0 0 0 1 0 1 1 1 1 0 1 0 0 1 2 2 2 0 0 1 0 1 2 1 0 1 0 1 2 2 2 0 0 1 0 0 0 0 1 0 1 0 0 0 2 1 0 1 0 0 1 0 0 1 0 0 0 0 0 2 2 1 1 1 1 1 0 0 1 0 2 1 0 2 1 0 0 0 0 0 0 0 0 0 0 0 0 0 1 0 1 0 0 0 0 0 0 0 1 0 0 2 0 0 0 0 0 1 0 1 1 0 0 0 0 2 1 0 2 1 0 0 2 0 0 0 0 0 0 0 1 1 0 1 1 1 0 2 0 0 1 1 1 0 1 1 1 1 2 1 1 0 0 0 0 0 2 2 1 2 2 0 2 0 1 0 1 1 1 0 0 2 2 2 2 0 1 1 2 0 0 0 0 1 2 0 1 1 0 2 0 2 0 0 0 1 1 2 1 0 0 2 0 0 1 1 0 1 0 0 1 2 0 0 0 0 2 0 0 2 0 0 1 0 1 1 0 2 0 0 1 0 0 1 0 0 0 0 1 2 0 1 1
39 0 0 2 0 0 1 2 0 2 0 0 1 2 0 2 0 0 1 0 1 0 0 2 0 0 0 0 2 2 1 1 2 2 1 0 2 2 0 0 1 0 0 0 0 0 0 0 0 0 0 0 0 0 2 1 1 0 1 1 0 1 2 2 0 1 1 1 0 0 0 1 2 0 2 2 2 0 1 0 2 2 0 0 0 1 1 2 2 2 2 2 1 0 0 0 0 0 0 0 2 0 0 2 2 0 2 2 2 0 0 2 1 1 1 1 1 0 2 0 0 0 2 1 0 0 1 0 2 0 0 0 1 0 0 0 1 0 0 0 1 1 0 0 0 1 0 0 0 0 0 1 0 0 0 0 0 2 1 1 0 0 2 0 1 2 0 2 0 1 1 0 1 1 1 1 1 0 0 0 0 1 1 2 2 0 2 2 1 1 1 2 0 0 0 0 2 0 0 0 0 0 0 2 2 0 0 0 1 0 1 1 1 0 0 0 1 1 2 0 0 0 1 0 0 0 1 0 1 1 0 0 0 0 1 0 0 1 0 1 0 0 2 1 0 0 0 0 0 0 0 0 1 0 0 1 0 0 0 0 0 0 0 1 1 0 0 0 2 0 1 1 1 1 1 1 0 0 0 0 0 1 0 0 0 1 0 0 0 2 0 1 1 2 2 1 2 1 0 1 0 0 2 1 1 1 1 2 0 0 0 1 0 1 1 0 2 0 2 0 0 2 0 0 1 0 0 0 0 1 2 0 0 2 0 0 0 1 1 0 0 0 2 0 0 0 0 1 2 1 1 0 2 0 1 0 0 0 0 1 0 1 2 1 2 1 0 0 2 0 2 0 0 0 0 0 0 1 1 2 2 0 1 0 0 0 0 0 0 1 1 2 0 1 2 1 1 1 0 1 1 1 0 0 0 0 1 0 0 0 0 0 0 0 0 1 1 0 1 0 1 1 1 0 1 1 1 0 2 1 0 2 0 2 0 0 1 1 0 1 1 0 1 0 0 2 1 2 2 2 0 0 0 2 1 1 0 2 2 0 0 0 0 0 0 2 0 0 0 0 0 0 2 0 0 0 0 1 2 0 2 0 0 0 0 1 0 2 2 1 0 0 1 1 0 0 0 2 1 0 0 0 1 1 1 2 2 0 1 0 0 1 1 1 2 0 0 0 0 0 0 2 1 2 1 2 1 1 0 2 0 1 0 1 1 1 1 1 2 2 0 1 1 1 1 0 1 2 0 0 0 0 0 2 2 0 2 1 0 0 0 0 0 0 0 0 0 0 1 0 1 2 2 0 1 0 2 2 0 1 2 0 1 0 0 0 1 2 2 2 1 0 1 0 1 2 0 0 0 1 1 1 1 0 0 1 2 1 1 0 0 0 0 2 0 0 0 1 1 0 0 0 1 1 1 0 1 1 0 0 0 1 0 0 0 2 2 0 0 1 1 0 0 1 1 1 1 0 1 0 0 1 1 0 1 0 0 2 2 0 0 0 0 0 1 0 2 2 1 0 0 1 0 1 1 0 2 0 1 0 0 0 1 0 1 2 0 2 1 1 2 0 0 0 0 0 0 2 2 2 0 0 0 0 1 2 0 2 0 0 1 0 0 1 0 0 0 0 0 0 0 0 1 1 0 0 0 0 0 0 1 1 0 0 0 1 2 0 0 1 1 0 0 0 0 1 2 0 0 0 0 0 1 0 0 0 1 0 1 1 0 0 0 0 0 0 2 0 0 2 1 0 2 0 0 1 0 0 2 2 1 0 0 1 1 1 0 1 0 2 0 2 2 2 2 1 1 1 0 1 0 0 0 1 2 1 1 1 0 1 0 0 0 0 1 1 1 0 1 1 1 1 0 2 2 0 1 0 0 1 1 0 2 1 1 0 0 1 1 1 0 1 1 0 1 1 1 1 1 0 0 0 0 0 0 0 0 0 0 0 0 0 0 0 0 1 0 0 2 0 0 0 0 1 1 1 0 1 1 0 1 1 0 0 0 0 0 1 0 2 0 0 1 0 2 0 2 0 0 0 0 1 1 1 1 1 1 1 2 0 1 0 1 1 1 1 1 1 2 1 0 2 0 0 2 1 1 1 0 1 2 2 1 1 0 2 2 1 0 0 0 0 2 1 0 0 1 0 0 0 2 1 1 1 1 0 1 0 0 0 0 2 1 0 0 0 0 0 1 1 0 0 0 1 1 1 0 0 1 0 0 1 0 1 0 1 1 0 0 1 0 0 0 1 0 0 1 0 2 0 0 0
40 0 1 1 0 0 1 2 0 2 0 0 1 1 0 1 0 0 1 0 1 0 1 2 0 0 0 0 0 0 1 0 2 2 2 1 1 0 0 0 2 2 0 0 0 0 0 0 0 0 0 1 0 0 1 2 0 0 2 1 1 2 2 2 1 1 1 1 0 0 0 1 2 0 1 2 2 0 0 0 0 1 1 2 1 0 0 0 1 2 0 0 0 0 0 0 0 0 0 0 1 0 0 2 2 0 2 0 0 0 1 1 1 2 2 0 0 0 1 1 1 1 2 1 0 0 2 0 1 0 0 0 0 0 0 0 0 0 0 0 0 2 0 0 0 2 1 0 1 1 0 2 0 0 1 0 0 0 1 0 1 1 0 2 0 0 0 0 1 2 1 1 2 0 2 1 1 1 1 1 0 0 1 2 2 1 1 1 0 1 0 2 1 0 1 0 0 0 0 1 0 0 0 1 1 0 1 1 1 0 1 1 1 0 1 1 1 0 1 0 1 1 0 0 1 1 0 0 0 0 0 0 0 1 1 0 1 0 0 0 1 1 2 0 0 0 0 0 0 0 0 0 2 0 0 1 1 0 0 0 0 0 0 1 1 0 1 1 1 0 0 2 1 1 1 0 0 1 2 2 0 0 1 1 0 1 2 2 0 2 0 1 0 1 0 0 1 1 0 0 1 0 2 0 0 1 0 1 0 0 0 0 0 1 2 0 1 0 0 0 2 0 1 1 1 0 1 0 0 1 2 0 0 1 0 0 0 2 0 0 0 1 2 0 1 0 0 0 2 0 0 0 1 0 1 0 1 0 0 0 1 1 2 1 1 1 0 0 2 0 2 0 2 2 0 0 0 2 1 2 0 0 0 0 1 0 0 0 0 0 0 1 1 0 1 1 0 1 0 0 0 0 0 2 2 0 0 0 0 0 0 1 1 1 1 1 1 1 0 0 0 1 0 0 1 2 1 1 2 1 0 1 0 2 2 2 0 0 0 0 2 0 1 1 0 1 2 0 0 0 0 2 0 2 2 2 0 2 2 2 2 2 1 1 0 1 1 1 0 1 1 0 2 1 1 0 1 2 1 1 2 0 0 1 1 2 0 1 2 0 0 0 0 0 0 0 1 2 0 0 0 0 1 1 0 1 1 0 0 0 0 1 1 1 1 0 0 0 0 2 1 0 1 2 0 1 1 1 0 2 0 1 0 0 1 1 1 1 2 2 0 1 2 0 1 0 0 2 0 0 0 1 0 1 2 0 0 0 0 0 0 1 0 2 1 0 0 0 1 0 1 1 1 0 0 0 1 1 0 1 2 1 2 0 1 1 1 1 1 1 0 1 0 0 0 0 0 1 0 1 1 1 0 1 0 0 1 1 1 1 1 0 0 2 0 0 0 1 0 0 1 0 0 0 0 0 2 2 0 0 1 1 0 0 0 1 2 0 0 1 0 1 0 1 2 1 2 0 0 0 1 1 1 0 1 1 0 0 0 0 0 0 0 2 0 0 1 2 0 0 1 0 0 2 0 0 2 2 2 2 2 1 0 0 2 2 1 1 1 1 0 0 0 1 0 0 2 2 0 1 1 0 0 0 0 1 1 1 0 0 0 0 0 2 0 0 0 1 1 1 0 1 0 1 1 0 0 1 1 0 1 1 0 0 0 1 0 2 0 2 0 2 0 0 0 0 0 0 0 0 0 0 1 0 0 1 0 0 2 2 0 0 0 0 0 0 2 0 0 2 0 0 2 2 2 0 1 0 1 2 0 0 1 0 0 2 0 1 0 2 0 2 2 2 2 1 1 0 1 2 0 1 0 2 0 1 0 1 1 0 0 0 2 2 2 0 0 0 2 2 1 1 1 1 0 0 0 1 0 2 0 1 1 1 0 0 0 2 2 1 0 1 0 0 0 0 0 1 0 1 0 0 1 0 0 0 0 1 0 0 0 0 0 0 0 0 1 0 1 0 0 0 1 1 0 1 0 1 2 2 2 0 0 0 0 0 0 0 0 2 0 0 1 1 1 0 2 0 0 0 0 1 1 1 1 1 0 2 0 1 1 0 0 0 2 1 1 1 2 1 0 2 0 0 1 1 1 2 0 1 2 2 0 2 0 0 0 1 0 0 0 0 0 1 0 0 1 0 0 1 1 0 0 0 2 0 2 0 0 0 2 0 0 1 1 1 1 0 0 1 2 0 0 0 0 2 0 0 1 0 0 0 0 1 0 1 1 0 0 2 0 0 0 0 0 0 0 0 1 0 0 0
41 0 0 2 0 0 2 2 0 2 0 0 0 1 0 1 0 0 1 1 1 1 0 0 0 0 0 0 1 1 2 2 0 1 0 0 2 1 0 0 0 0 0 0 0 0 1 0 0 0 0 0 0 1 1 2 0 0 1 1 1 2 2 2 1 1 0 0 0 0 0 1 2 0 1 2 2 0 2 2 0 2 0 0 1 0 0 2 2 2 2 1 0 0 0 0 0 2 2 2 1 0 0 1 2 0 2 1 1 0 0 1 0 2 2 0 0 0 1 1 1 0 2 1 0 1 1 0 2 0 1 1 0 0 0 0 0 0 0 0 1 1 0 0 0 0 0 0 0 0 0 1 0 0 0 0 0 2 0 0 0 2 0 1 1 2 0 1 0 2 2 1 1 1 2 2 1 0 0 0 0 1 1 2 2 1 1 1 0 1 0 2 0 1 1 0 1 0 0 0 0 0 0 1 1 0 1 1 1 1 2 1 1 0 2 0 0 2 0 0 2 2 0 0 1 1 0 1 0 0 1 0 1 1 1 0 0 2 0 1 0 0 2 0 0 0 0 0 0 0 0 0 1 1 0 2 1 0 0 1 1 1 0 1 0 0 0 0 2 1 0 0 1 2 0 0 0 1 2 2 0 0 2 1 1 2 0 1 0 2 0 0 0 1 1 0 1 0 1 0 2 0 2 0 0 0 1 1 0 0 0 1 0 1 2 0 2 1 0 0 0 0 0 0 2 0 1 0 0 1 2 1 1 2 0 0 0 2 0 2 1 1 2 0 0 0 1 0 2 2 0 0 1 0 0 0 0 0 0 0 0 0 2 1 2 0 0 1 1 1 2 0 0 0 1 1 0 2 1 1 0 1 1 1 1 0 0 0 0 0 0 0 1 0 1 1 0 0 0 1 0 1 0 1 1 0 0 1 1 1 1 1 1 1 1 1 1 1 0 0 0 2 1 1 1 0 2 2 2 0 1 0 0 2 1 1 0 0 0 0 1 0 1 2 1 2 2 0 1 1 0 1 0 2 1 1 0 2 2 0 0 1 0 0 0 2 0 0 0 0 0 0 2 0 2 1 1 2 2 0 1 0 0 2 1 1 0 1 2 0 0 0 0 2 0 0 1 2 1 2 0 0 1 1 0 1 2 0 1 0 0 2 0 0 0 1 0 0 0 1 0 2 0 2 0 1 1 0 0 1 1 1 0 0 0 1 1 1 2 2 1 1 1 1 1 2 0 1 1 0 0 0 0 2 1 1 1 0 1 0 1 0 0 1 0 0 0 1 0 0 1 1 0 0 0 0 0 2 0 1 2 0 2 0 1 1 2 1 0 1 0 2 1 0 1 0 0 0 0 0 0 2 1 0 1 1 1 0 0 2 0 0 1 2 1 1 1 1 1 0 0 0 0 0 0 0 2 1 0 0 1 0 1 0 0 0 2 0 2 2 1 1 0 1 1 1 1 0 0 0 0 1 1 0 1 1 0 2 2 0 0 0 0 0 0 1 1 2 0 0 1 0 0 0 0 0 2 0 1 0 1 1 1 0 1 2 1 1 2 1 1 1 0 0 0 0 1 2 1 1 0 1 0 0 0 2 0 2 0 0 0 0 0 2 0 2 1 1 1 1 0 0 0 2 2 0 1 1 1 0 0 0 0 1 0 0 1 0 0 1 0 0 0 1 0 0 1 1 0 0 0 0 0 0 0 0 0 0 1 0 0 0 0 0 0 0 2 2 0 0 0 0 0 1 1 0 1 0 1 0 0 2 0 0 0 1 0 2 0 2 0 2 2 2 1 1 0 1 0 1 0 0 0 2 2 1 0 1 0 1 0 0 2 2 2 0 0 2 2 2 2 2 1 2 2 0 0 0 0 2 0 2 1 1 0 0 0 1 1 0 1 1 0 0 0 0 0 0 0 0 0 0 0 0 0 0 0 0 0 0 0 0 0 0 1 0 0 0 1 2 1 0 0 1 1 2 0 2 2 1 0 1 0 0 0 2 2 0 0 2 0 0 1 1 0 0 2 0 0 0 0 1 1 0 1 1 0 0 0 1 1 1 0 0 1 1 1 2 2 2 0 2 1 0 0 0 0 1 0 0 2 0 1 2 0 1 1 0 1 2 0 1 0 2 1 0 1 0 1 0 2 1 0 0 1 0 2 0 0 0 1 1 1 0 0 0 0 0 0 1 1 0 0 0 0 0 2 0 1 0 0 2 0 1 1 0 0 1 0 2 1 0 0 2 1 0 0 0 1 1 1 0
42 0 2 1 0 0 0 1 0 1 0 1 1 1 0 1 0 0 0 0 2 0 0 1 0 0 0 0 0 1 2 0 0 0 0 0 2 2 0 0 0 0 0 0 1 1 1 0 0 2 2 2 0 0 2 1 0 0 1 0 2 2 1 2 0 0 1 2 0 0 0 1 2 0 1 2 2 0 0 0 0 1 1 1 2 0 0 1 2 2 1 2 1 1 2 0 2 1 0 0 2 0 0 0 2 1 2 1 1 0 0 1 0 1 1 0 0 0 1 2 2 0 2 2 0 1 0 0 2 0 0 0 0 0 0 0 0 0 0 0 0 2 0 0 0 2 0 0 2 2 0 0 0 0 1 1 1 0 0 1 0 0 1 1 1 2 0 0 1 2 1 0 0 2 1 0 1 1 0 1 0 0 1 2 1 0 2 1 0 0 0 1 1 1 2 1 2 0 0 0 0 1 0 1 1 0 1 1 0 1 1 1 0 0 1 1 1 0 2 0 2 2 0 0 2 0 0 0 0 0 0 0 0 0 2 0 0 2 0 1 0 0 2 1 0 0 0 0 0 0 0 0 1 0 0 0 1 0 0 0 0 0 1 1 1 0 0 1 2 0 0 1 2 2 0 0 1 0 1 1 0 0 2 1 0 2 0 2 0 2 0 1 0 2 0 0 2 1 0 0 1 1 2 1 1 0 0 2 0 1 0 1 0 0 0 0 1 0 2 0 0 2 2 2 2 0 0 1 0 1 2 1 0 1 1 0 0 2 0 0 0 0 2 0 0 0 2 0 1 1 1 0 2 0 1 0 1 0 0 0 0 0 2 1 1 0 0 1 2 0 2 0 1 1 1 1 0 2 1 1 0 0 1 1 1 0 0 0 0 0 0 1 0 0 2 0 0 0 0 1 1 0 0 1 1 0 1 0 0 0 0 0 0 0 0 1 1 1 1 0 0 1 0 0 1 2 1 0 2 1 0 1 0 1 1 0 0 1 0 0 0 0 1 1 0 2 1 0 0 2 0 1 0 2 2 2 0 1 1 0 0 1 0 0 0 2 0 1 0 1 1 1 2 0 1 0 1 1 2 0 2 0 0 1 1 1 0 2 2 1 0 0 0 2 1 0 1 1 1 2 1 1 1 1 1 1 1 0 0 0 0 0 0 0 0 2 2 0 0 1 0 2 2 2 0 0 0 1 0 2 0 1 0 0 0 0 0 1 2 2 0 1 1 0 1 0 0 2 0 0 0 0 0 2 2 0 0 2 0 2 0 0 1 2 1 1 1 0 1 0 0 0 0 0 0 0 0 1 0 1 1 0 1 0 0 0 0 2 2 2 1 0 0 0 0 0 0 0 0 0 0 2 2 1 0 1 0 0 0 1 0 0 1 2 2 2 2 1 1 1 0 0 1 1 1 0 2 1 0 0 0 2 0 0 0 1 2 1 1 1 0 0 0 0 0 0 0 0 0 0 1 1 0 2 2 0 0 1 1 0 0 0 1 1 0 1 1 2 1 0 1 0 0 0 0 2 0 0 1 0 1 1 1 0 2 2 2 1 2 0 1 1 0 0 1 0 2 1 1 1 0 1 0 0 0 0 2 1 0 0 1 0 0 1 0 1 1 0 0 0 0 0 1 2 0 0 1 0 0 0 0 0 1 0 0 1 1 1 0 1 0 1 1 1 0 1 1 1 0 0 0 0 0 1 0 0 0 0 2 0 1 2 2 0 1 0 2 0 0 2 1 0 2 0 0 0 1 0 0 0 0 1 0 0 0 1 0 1 0 2 0 2 2 2 2 2 0 0 0 2 0 0 0 2 0 1 1 0 0 2 0 0 2 1 1 0 1 0 2 1 1 2 1 2 2 0 1 1 1 2 0 0 2 1 0 1 0 1 1 0 1 1 1 0 1 0 1 0 0 0 0 0 2 1 1 0 1 0 0 0 0 0 1 0 0 2 0 0 1 2 0 0 0 2 1 1 0 0 1 1 2 0 1 1 1 1 0 0 1 1 0 0 0 1 1 0 1 0 0 0 0 1 1 1 1 1 1 2 0 1 1 0 0 0 1 1 1 1 0 0 0 0 0 0 1 1 1 1 0 1 2 2 0 1 1 0 0 2 0 0 0 0 1 2 0 1 1 0 1 0 1 0 1 0 2 0 1 0 0 0 1 0 0 0 1 1 1 0 0 1 2 0 0 0 0 0 1 0 2 0 0 2 0 0 0 0 0 1 1 2 1 0 0 0 0 0 0 0 2 0 0 0
43 0 0 2 0 1 2 0 0 1 1 1 0 0 0 0 0 0 2 0 1 0 0 2 0 0 0 0 1 2 1 0 2 2 0 2 0 0 0 0 2 2 0 1 0 1 0 0 0 0 0 0 0 0 1 2 0 0 0 1 1 1 1 1 0 1 1 1 0 0 0 1 1 0 0 1 1 0 1 0 2 2 1 1 1 0 0 0 2 2 0 1 1 0 0 0 0 1 1 1 1 0 0 1 2 1 2 0 0 0 0 1 1 2 2 1 1 0 1 1 1 0 2 0 0 1 1 0 1 0 1 0 0 0 0 0 0 0 1 0 1 1 0 0 0 1 0 0 2 2 0 2 0 0 0 0 0 0 0 0 0 0 1 1 1 1 0 1 1 1 0 1 0 2 0 0 2 1 0 1 0 0 1 1 1 0 1 1 0 1 1 2 0 0 0 0 2 0 0 0 0 0 0 2 2 0 0 1 2 0 2 0 1 0 1 0 0 2 0 0 2 2 1 0 0 0 1 0 0 0 1 0 0 0 2 0 0 2 0 2 0 0 2 0 0 0 0 0 1 1 1 1 1 0 1 1 0 0 0 1 1 1 0 0 0 0 0 2 1 0 0 2 1 2 1 0 0 1 2 1 0 0 2 1 0 1 0 1 0 2 0 1 0 2 1 0 2 1 0 0 0 0 2 1 1 0 1 2 0 0 0 1 0 2 2 0 2 0 0 0 0 0 2 1 1 0 0 2 2 1 1 1 0 0 0 1 2 1 1 1 0 0 2 0 0 0 2 0 2 1 0 0 2 0 0 0 1 1 0 1 0 1 1 1 1 0 0 1 1 1 1 1 1 1 0 0 0 2 0 1 0 2 1 0 2 1 0 1 1 1 1 2 1 0 2 0 1 1 0 0 0 0 0 1 1 0 1 0 0 0 0 1 0 0 0 2 0 1 0 0 1 2 0 0 1 1 1 1 1 1 0 0 0 1 1 0 1 0 0 0 0 0 2 0 0 0 2 0 0 1 0 2 0 2 2 2 0 2 2 1 1 2 0 0 0 2 0 1 0 1 1 1 2 1 1 0 1 1 2 0 1 0 0 0 0 1 0 0 2 1 1 0 0 2 1 0 1 1 1 2 1 1 1 1 1 0 1 0 2 0 0 2 0 0 0 2 1 0 0 0 0 2 0 2 1 0 0 0 1 1 1 0 0 1 2 1 1 0 1 1 1 1 2 1 2 1 0 2 0 0 1 1 0 1 1 1 0 1 1 0 0 1 1 1 0 1 1 1 1 1 0 1 0 0 0 0 0 1 0 1 2 1 0 0 0 1 1 1 1 1 1 0 1 0 0 0 0 0 0 0 0 2 2 0 1 1 0 2 2 0 0 0 1 1 1 1 1 0 0 0 0 0 0 0 0 1 1 2 0 0 1 1 1 1 0 0 2 0 0 0 0 1 1 1 2 1 1 0 0 0 0 1 1 0 1 1 0 2 2 0 0 0 0 1 1 0 1 2 0 0 2 0 0 0 0 1 1 0 0 0 0 0 0 1 1 1 0 1 2 1 2 0 0 1 0 1 2 2 2 2 0 0 0 0 0 1 0 1 1 0 1 0 0 2 1 1 0 0 0 0 0 0 1 2 1 1 1 0 0 0 0 0 0 0 0 0 1 0 0 0 0 0 1 2 0 0 2 0 0 0 0 0 1 1 0 0 1 0 2 2 0 0 2 1 0 0 2 1 0 1 0 0 0 0 0 0 1 0 0 1 0 1 1 2 2 0 0 2 1 2 1 1 1 1 1 1 0 0 1 1 0 1 0 1 1 0 2 0 1 1 0 0 0 0 0 0 0 1 2 2 1 2 1 2 2 1 1 2 0 2 0 0 2 2 0 0 0 1 2 0 2 1 0 0 0 0 0 1 0 0 0 1 1 0 1 0 1 0 1 0 0 1 1 0 0 0 1 0 1 1 0 0 0 0 2 1 0 1 1 1 1 1 1 1 1 1 0 0 1 1 0 0 1 1 2 0 2 0 1 0 0 1 1 0 1 1 0 0 0 1 0 0 1 2 2 0 0 1 1 1 0 1 0 1 1 1 0 2 0 1 2 2 1 1 0 1 1 1 0 0 0 0 1 2 1 0 0 2 0 1 2 0 1 0 1 0 1 1 0 0 2 0 0 2 0 0 0 0 0 1 1 0 0 0 0 2 0 0 0 0 0 0 0 1 0 0 0 0 1 2 0 1 0 1 0 0 0 0 2 1 0 0
44 0 1 0 0 0 1 2 0 2 0 0 0 1 0 0 0 0 2 1 1 1 1 0 0 0 1 0 1 1 2 0 1 1 0 1 1 1 2 1 1 1 0 1 0 1 0 0 0 0 0 1 0 1 1 1 0 0 1 1 0 1 0 0 0 1 1 0 0 1 1 1 1 0 1 1 1 0 2 1 1 2 1 1 1 0 0 0 2 2 0 0 1 0 0 1 0 1 1 1 1 0 1 1 2 0 2 1 1 0 1 2 0 1 1 1 1 0 0 2 2 0 2 1 0 0 1 1 1 0 1 0 0 0 0 0 0 0 0 0 0 2 1 0 1 2 0 0 0 0 0 0 0 0 2 0 0 2 0 0 1 1 2 0 1 1 1 0 2 0 0 2 0 2 1 0 1 0 0 0 0 0 0 1 0 0 1 1 0 1 2 2 0 2 2 0 0 0 0 0 0 0 1 2 2 0 0 2 0 1 2 1 1 0 2 1 1 0 1 0 1 1 1 0 0 0 2 0 0 0 0 0 0 1 1 1 0 2 0 1 0 1 2 1 0 0 0 1 1 1 0 0 0 0 0 2 2 2 1 1 0 1 0 0 0 0 0 1 2 1 0 2 1 1 1 1 0 1 2 1 1 0 2 2 0 1 1 1 0 2 0 0 0 2 2 0 2 0 0 0 0 0 2 1 1 1 0 2 0 0 0 1 0 0 0 0 1 1 1 0 0 1 1 1 2 0 1 2 0 0 2 1 1 1 0 0 0 1 1 0 0 1 2 0 0 0 2 0 2 1 0 0 2 0 0 0 0 0 0 0 1 1 2 1 2 1 0 1 1 1 1 1 0 0 0 0 0 1 0 1 0 1 1 0 2 2 0 0 0 0 0 0 0 0 2 0 0 0 1 1 1 1 0 1 1 0 0 1 0 0 0 0 1 1 1 1 1 0 0 0 0 1 1 0 2 1 1 0 0 1 0 0 0 2 0 0 2 0 0 0 0 0 1 1 0 2 2 0 0 2 0 1 0 2 0 0 0 2 2 0 0 0 0 0 0 2 0 1 0 0 1 0 2 1 1 0 1 2 2 1 1 0 0 0 0 1 0 1 2 1 1 0 0 1 1 0 1 1 1 2 2 1 1 1 0 1 2 1 0 0 0 1 0 1 1 1 1 0 0 0 0 2 0 1 0 2 0 1 0 1 0 1 0 1 1 1 1 1 2 2 0 1 0 0 0 0 1 2 0 0 0 0 0 2 2 0 0 0 0 1 0 1 0 1 0 0 0 1 1 0 1 1 1 0 1 0 1 2 0 1 2 0 1 0 0 1 1 1 1 1 0 2 0 0 1 1 0 0 0 0 0 2 2 0 0 2 2 0 2 0 2 0 1 1 1 1 1 0 0 0 1 0 0 0 0 0 2 1 0 0 0 1 0 0 0 0 2 1 1 2 0 1 1 1 2 1 1 0 0 0 0 2 2 1 1 0 0 2 0 1 1 0 1 0 0 1 2 2 1 0 1 0 0 1 0 0 2 0 1 0 1 1 0 1 2 2 2 1 1 1 1 0 0 2 0 0 2 2 0 0 0 0 0 0 0 0 1 1 0 0 2 0 0 2 0 0 1 0 0 0 0 0 1 1 1 0 0 1 1 0 0 0 0 0 0 0 0 0 0 0 0 0 0 0 0 1 1 0 0 0 0 0 1 0 0 2 0 0 0 0 0 0 2 1 0 0 2 0 0 2 1 1 2 0 0 0 2 0 0 0 0 2 1 0 0 1 1 2 0 2 1 2 2 1 1 0 0 1 0 1 0 0 0 2 0 0 0 1 0 0 0 0 0 0 0 0 1 0 2 2 2 2 2 2 2 0 0 1 0 1 0 0 2 1 0 1 0 1 1 0 1 1 1 0 1 1 1 0 0 0 0 0 1 0 1 0 1 0 0 0 0 0 1 0 1 1 1 0 1 1 0 0 0 2 0 1 0 1 1 0 0 1 0 0 0 0 0 1 1 1 1 0 0 0 2 0 2 0 0 1 0 1 1 1 1 1 0 1 0 1 0 0 0 0 1 1 1 0 1 0 1 0 1 2 2 2 0 1 1 2 2 2 0 2 0 0 0 0 2 1 0 0 1 1 1 1 1 0 0 0 2 0 1 0 1 0 1 0 0 0 1 1 2 0 2 1 2 0 1 1 0 0 0 0 1 1 1 0 1 0 0 1 0 0 0 0 0 0 0 0 0 0 0 0 0 0 0 0 1 0 0 0
45 0 2 0 0 0 0 2 0 1 0 0 1 1 0 1 0 0 2 2 0 1 0 2 0 0 0 1 0 0 2 1 1 1 1 0 2 1 1 1 0 0 0 0 0 1 1 0 0 0 0 0 0 1 1 2 0 0 1 1 0 1 0 0 2 0 1 1 0 0 0 1 2 0 1 2 2 0 2 2 0 2 0 1 0 0 0 1 2 2 1 2 0 0 0 0 0 0 0 1 1 0 0 2 2 0 2 1 1 0 1 2 1 1 1 1 1 1 1 0 0 1 2 1 0 1 1 0 1 0 0 0 0 0 0 0 0 0 1 0 0 2 0 0 0 0 0 0 0 0 0 1 0 0 0 0 0 1 0 0 1 1 1 1 0 0 0 0 0 1 1 1 0 2 1 1 0 0 0 0 0 1 0 2 2 1 1 2 0 0 0 2 1 1 2 0 1 0 0 0 0 0 0 0 0 0 2 0 2 0 1 0 1 0 1 0 0 0 1 0 2 1 0 0 0 0 0 0 0 0 0 0 0 0 1 0 0 2 0 1 0 0 2 0 0 0 0 0 0 0 0 0 1 0 0 2 1 2 2 2 0 2 0 0 1 1 0 0 1 1 0 2 1 2 0 0 0 2 1 1 0 0 2 0 0 1 0 2 0 2 0 0 0 2 1 1 1 1 0 1 1 0 2 2 2 0 0 1 0 0 0 1 0 1 1 0 2 0 0 0 1 0 1 1 1 0 1 1 0 1 2 1 0 2 0 0 0 2 0 0 0 0 2 0 0 0 1 0 1 0 1 0 1 1 0 1 1 0 0 0 0 0 1 0 1 0 0 1 2 0 2 0 1 1 0 0 0 0 0 1 0 2 1 0 0 0 0 0 0 0 0 1 1 0 1 1 1 1 0 0 0 0 0 1 2 1 0 0 0 0 0 1 0 0 0 0 2 0 1 0 0 0 0 0 1 1 1 0 2 1 1 1 0 1 1 0 1 1 0 0 0 0 2 1 1 1 1 0 0 0 0 0 0 2 1 1 0 1 1 2 1 2 0 0 0 2 0 2 0 0 0 0 1 1 0 0 0 2 2 1 0 0 0 1 1 1 0 0 1 0 2 1 0 0 0 0 1 2 1 1 0 0 1 1 0 1 2 0 1 0 0 1 0 0 0 2 1 1 0 1 1 1 1 2 1 0 0 0 1 1 0 0 0 1 2 0 1 1 1 1 0 1 0 1 2 0 0 2 0 0 0 0 0 2 0 2 0 1 0 2 0 0 0 1 0 0 0 0 1 0 0 0 0 0 0 0 1 1 0 0 1 0 0 0 0 0 1 2 0 2 0 1 0 0 0 1 0 0 0 0 0 2 1 1 0 1 1 0 0 1 0 0 0 0 0 0 0 2 0 0 1 0 1 2 2 0 0 0 0 0 1 1 0 0 0 2 2 0 0 1 1 0 1 1 1 1 1 0 0 0 1 2 2 0 1 0 0 1 0 1 1 0 2 0 2 1 0 2 0 0 1 0 1 0 0 0 1 0 1 0 1 0 0 1 2 2 2 2 1 1 2 0 0 0 0 0 0 1 1 1 0 0 0 0 0 1 1 2 0 0 0 0 0 2 0 1 0 1 1 1 0 0 0 2 1 0 1 0 0 0 1 1 1 0 0 1 0 1 1 1 0 0 0 0 0 1 1 1 1 1 0 1 1 0 0 1 0 0 1 0 0 0 2 0 0 0 2 0 0 2 0 1 2 0 0 0 1 0 0 1 0 1 1 0 0 2 0 1 1 2 0 1 2 2 0 0 0 0 1 2 0 0 0 2 1 0 1 0 1 1 0 0 1 0 0 0 0 0 2 2 1 1 0 2 1 0 0 0 1 2 0 1 2 2 0 0 0 1 1 0 1 1 1 0 1 1 1 0 0 0 0 0 0 0 0 0 0 0 1 2 0 0 0 0 0 2 1 0 2 1 0 0 1 1 1 1 0 1 2 2 1 0 0 0 0 0 0 0 1 1 0 0 1 0 2 0 2 0 0 0 0 2 0 1 2 1 1 1 0 2 0 0 0 0 1 1 1 2 2 2 0 2 0 1 1 1 1 0 1 1 1 1 1 1 0 1 1 0 0 0 0 0 2 0 0 0 1 0 1 0 2 0 0 0 2 0 2 0 0 0 2 0 1 1 0 0 0 0 0 1 0 0 0 0 0 1 1 1 1 1 1 1 0 1 0 1 2 0 0 2 0 0 0 0 0 0 0 0 2 1 0 0
46 0 2 1 2 0 2 2 0 2 0 0 0 0 0 0 0 0 2 0 1 0 0 1 0 0 0 1 0 1 2 0 1 1 0 1 1 1 0 0 2 2 1 0 0 1 0 0 1 0 0 1 0 1 1 1 1 0 1 1 0 2 1 1 2 0 1 2 0 1 0 0 2 0 1 2 2 0 2 0 2 2 0 0 2 0 0 1 1 2 0 1 1 1 1 0 1 1 1 1 1 0 1 1 2 0 2 0 1 1 1 1 1 2 2 1 1 0 2 1 1 0 1 1 1 1 0 0 1 0 0 0 0 0 0 0 0 0 0 0 1 1 0 0 0 0 0 0 0 0 0 1 0 0 1 0 0 2 0 0 0 0 1 1 1 2 0 1 0 1 0 1 1 1 1 2 2 1 1 1 0 1 0 2 2 2 0 2 0 0 0 2 1 0 1 1 1 1 0 0 0 1 0 1 1 0 1 1 0 1 1 2 1 0 1 0 0 0 0 1 2 0 1 0 1 1 1 1 1 1 1 0 0 0 0 0 0 1 0 1 0 0 2 0 0 0 0 0 0 0 0 0 1 1 0 1 0 0 0 1 1 1 0 1 1 0 0 0 1 0 0 1 0 2 0 0 0 0 0 0 0 1 2 1 0 0 0 2 0 2 0 1 1 2 2 1 2 0 0 0 1 0 2 1 1 0 0 2 0 0 0 1 0 0 1 0 1 0 1 0 0 2 1 1 1 0 0 2 1 0 2 1 1 1 0 0 1 0 2 0 0 1 2 0 2 0 0 1 1 0 1 1 2 1 0 1 1 0 0 2 0 2 0 0 0 0 0 1 1 1 1 1 0 0 0 0 0 0 1 2 1 2 1 1 0 2 0 1 1 2 2 2 1 0 1 1 2 2 0 0 0 1 0 2 2 0 0 1 0 0 0 1 0 0 0 1 1 0 0 0 0 1 0 0 1 1 1 0 0 0 0 0 1 0 1 2 0 0 1 2 1 0 1 1 1 2 2 1 1 2 0 1 0 2 1 0 0 2 0 1 1 1 0 0 1 1 1 1 0 1 1 1 1 1 1 0 1 1 2 0 2 0 0 1 1 1 0 0 2 2 0 0 0 1 1 0 1 1 1 2 1 1 1 1 0 1 1 0 1 0 0 1 0 0 0 2 0 1 1 2 2 0 1 2 1 0 0 0 1 2 1 0 0 0 0 0 1 1 0 1 2 2 2 1 2 1 0 1 1 0 1 1 0 1 2 0 0 0 1 0 1 1 1 1 0 1 1 0 1 2 1 1 0 0 0 0 0 1 0 0 1 0 1 0 1 1 1 0 0 0 0 2 0 0 0 0 1 0 0 1 1 1 1 0 0 1 1 0 1 1 0 0 2 2 2 2 2 0 0 0 1 0 1 1 1 0 1 2 0 0 0 1 0 0 0 0 2 0 1 1 0 0 2 2 2 0 0 0 0 0 0 2 2 1 1 0 0 2 2 0 0 0 1 0 2 0 0 2 1 0 0 0 1 0 1 1 1 0 1 0 1 0 0 0 0 0 1 2 2 0 0 2 0 0 0 0 0 1 0 0 0 0 0 0 2 2 0 2 0 0 0 0 0 1 1 1 0 1 1 1 0 0 0 2 1 1 1 1 1 1 1 2 0 1 0 0 1 1 0 1 0 1 0 1 0 0 1 1 0 1 1 1 2 1 0 1 0 0 2 0 0 2 2 0 1 0 2 1 0 1 0 1 1 0 0 0 1 0 2 2 0 0 0 0 1 1 0 2 0 2 1 2 2 2 2 1 1 2 0 2 0 0 0 2 1 1 2 0 0 1 0 0 1 1 1 0 1 0 2 2 2 2 1 2 2 0 0 2 0 2 0 0 2 1 0 1 1 1 2 0 2 2 0 0 0 0 0 0 0 0 0 0 2 0 1 0 1 0 1 1 0 0 1 0 0 1 1 0 0 1 0 0 1 0 2 2 0 1 2 2 2 0 0 0 0 0 0 0 0 2 0 0 1 0 2 0 2 0 0 1 0 1 0 1 2 1 0 2 1 1 0 0 0 0 1 1 1 1 2 1 1 1 0 1 1 1 0 2 2 0 0 1 0 1 1 0 0 1 0 0 1 0 1 2 0 1 2 0 0 0 2 0 1 1 0 1 2 0 0 0 1 0 0 1 1 1 1 0 0 0 1 0 0 0 0 1 1 0 2 0 0 1 0 1 0 0 0 0 1 2 0 0 0 0 0 0 0 0 2 0 1 0
47 0 1 1 0 0 1 2 0 2 0 0 0 0 0 0 0 0 2 0 1 0 0 1 0 0 0 0 2 2 2 0 2 2 1 0 2 2 1 1 0 0 2 0 0 0 1 0 0 0 0 0 1 0 1 1 1 0 0 1 2 2 1 1 0 0 1 0 0 0 0 1 2 2 2 2 2 0 1 1 0 2 0 0 2 0 0 0 1 2 0 1 1 0 0 0 0 2 2 2 0 0 0 2 2 0 2 0 0 0 1 1 0 1 1 0 0 0 1 1 1 1 2 0 0 1 1 0 1 0 0 0 0 0 0 0 0 1 1 1 1 1 0 0 0 0 1 0 1 1 0 0 0 0 0 1 1 0 0 0 1 1 1 1 0 1 0 1 0 0 0 1 0 2 1 0 2 1 1 1 0 0 0 0 0 0 0 2 0 0 0 2 0 2 2 1 2 0 0 0 0 0 0 1 0 1 2 1 1 0 0 1 1 0 0 1 1 0 1 1 2 0 0 0 0 0 1 0 0 0 0 0 0 0 1 1 0 2 0 0 0 1 2 0 0 0 1 0 0 0 0 0 0 0 0 2 1 0 1 1 0 1 0 2 1 0 0 0 1 1 0 2 1 2 0 1 0 0 2 0 1 0 2 1 0 2 1 0 0 1 1 1 0 2 2 0 0 1 0 1 0 0 2 1 1 2 0 2 0 0 0 0 0 0 0 0 0 0 1 0 1 1 1 1 2 0 1 1 1 0 2 0 0 1 0 0 0 0 1 1 0 0 1 0 1 0 1 1 2 0 0 0 2 0 0 0 1 0 0 1 0 2 0 0 0 0 0 1 1 1 1 1 0 0 0 1 0 0 0 2 1 1 1 0 0 0 0 1 1 1 1 1 0 0 2 0 0 1 1 1 1 0 0 2 2 0 0 0 0 0 0 0 0 0 1 2 0 0 0 0 0 0 0 0 1 1 1 2 1 0 1 1 0 2 1 1 1 0 0 0 2 0 2 0 0 1 1 0 0 0 0 2 0 2 0 0 0 2 2 2 2 2 0 0 0 2 0 1 0 1 1 1 0 2 1 0 1 1 0 1 2 0 0 0 0 0 0 0 2 1 0 0 0 1 0 0 2 1 1 1 1 0 2 0 0 1 1 0 0 0 0 1 0 0 0 1 0 0 0 0 0 2 1 1 1 0 0 0 1 1 1 0 0 1 1 0 0 1 1 1 2 2 2 1 2 0 0 1 1 1 0 1 0 2 0 2 0 0 0 0 0 0 0 0 0 0 0 0 0 0 0 1 1 0 0 0 1 1 0 1 1 0 1 0 0 1 1 1 0 1 0 0 1 0 1 0 0 0 0 0 0 2 0 0 0 0 1 1 1 2 0 0 0 2 0 0 0 0 0 1 0 1 1 1 1 0 1 0 0 0 0 2 0 0 0 2 2 0 0 2 1 0 0 1 1 1 1 0 1 1 0 2 1 1 1 0 0 1 0 0 0 0 2 0 1 1 1 2 1 0 0 0 0 0 1 0 2 1 1 1 2 0 1 0 1 2 0 2 1 1 1 1 0 1 0 0 1 2 1 2 1 0 0 0 0 1 0 1 0 1 0 0 0 1 0 0 0 1 1 1 0 0 0 2 2 1 2 1 1 1 1 1 0 0 0 0 1 0 0 0 0 0 0 0 0 1 1 2 0 0 0 0 0 0 0 1 0 0 1 0 0 1 2 0 1 0 2 0 0 2 1 0 1 0 0 2 1 0 2 2 1 0 1 0 0 0 1 2 0 2 1 2 2 2 2 1 1 0 0 0 0 0 0 1 1 1 1 0 0 2 0 0 1 1 0 0 1 1 2 1 1 1 2 2 2 0 0 0 1 2 0 1 2 1 0 0 0 1 1 0 1 1 0 0 0 0 0 0 0 0 0 0 0 0 0 0 0 0 0 1 0 0 0 0 0 0 0 0 1 1 0 0 0 0 2 2 0 2 2 2 2 0 0 0 0 0 0 1 0 2 0 0 2 0 1 0 2 0 1 2 0 1 2 0 1 2 0 1 0 1 1 0 0 0 0 2 2 2 2 2 0 2 0 1 1 1 1 2 1 1 1 2 0 1 0 0 0 1 0 0 0 0 1 0 0 0 0 0 1 0 2 0 2 0 1 1 1 0 0 0 2 0 2 0 0 0 0 0 1 1 1 0 0 0 0 0 2 0 1 0 0 1 0 2 0 0 2 0 0 2 1 0 0 0 0 0 0 0 1 0 1 0
48 0 0 2 1 1 2 2 1 2 0 0 0 0 0 0 0 0 1 1 0 0 0 1 0 0 0 0 0 0 2 1 2 2 0 1 1 1 0 0 1 1 0 0 0 0 0 0 1 0 0 1 0 0 2 1 0 0 1 1 1 1 1 1 0 1 0 0 0 0 0 0 2 0 1 2 2 0 1 0 2 2 0 0 1 1 1 1 1 2 1 1 2 1 0 0 0 1 0 0 2 0 0 1 1 1 1 0 0 0 2 2 1 2 2 1 1 0 1 0 0 1 1 2 0 1 0 0 1 0 1 0 1 0 0 0 1 0 2 0 1 1 0 0 0 1 0 0 1 1 0 1 1 1 1 1 0 1 0 0 1 1 2 0 1 1 0 1 0 1 1 0 0 2 0 0 2 0 0 0 0 0 1 1 1 0 1 1 1 2 1 2 0 2 2 0 0 0 0 0 0 1 1 2 2 0 1 2 0 0 0 2 1 0 1 0 1 0 0 0 2 2 1 0 1 1 1 1 1 1 0 0 0 0 2 0 1 2 0 1 0 1 1 0 0 1 1 0 0 0 0 0 1 0 0 2 0 2 1 0 0 0 0 1 1 1 0 0 1 0 0 2 1 2 0 0 0 1 2 2 1 0 1 0 0 1 0 1 1 2 0 2 1 2 1 1 2 1 1 0 1 0 2 1 1 1 0 2 1 0 1 0 0 1 0 0 1 0 0 0 1 0 0 0 1 0 1 1 1 0 1 0 0 2 0 0 0 2 1 0 0 0 2 0 0 0 2 0 1 0 0 0 1 0 0 0 0 0 0 1 1 2 1 1 1 0 0 0 1 1 1 1 0 0 0 0 0 1 0 1 2 1 1 1 1 1 0 0 0 0 0 0 0 0 2 0 1 1 0 0 0 0 0 2 2 0 0 0 0 0 0 0 1 1 1 2 0 1 1 0 0 1 2 2 0 0 1 1 1 0 1 1 1 1 1 0 0 0 0 0 0 0 0 0 0 2 2 0 0 1 0 0 0 2 2 2 0 2 2 1 1 2 0 0 2 0 2 1 0 0 0 0 2 0 1 0 1 1 2 0 1 0 0 1 0 0 0 1 2 2 0 0 0 0 0 0 2 2 2 2 0 0 2 0 0 1 0 0 1 0 1 1 0 0 0 0 0 1 0 1 1 1 0 2 1 1 0 1 0 1 0 1 0 0 0 1 0 0 0 0 0 1 1 1 1 1 0 2 0 0 0 1 0 2 2 0 1 0 0 1 0 0 0 1 0 0 0 0 0 0 0 0 1 0 1 0 1 2 0 1 2 0 2 0 1 1 1 2 1 2 0 0 1 0 0 0 0 1 0 1 1 1 1 0 0 1 1 1 1 1 0 0 0 0 0 0 1 1 1 0 0 0 0 0 0 0 2 1 0 0 0 1 0 0 0 1 1 0 1 2 0 0 0 0 0 0 0 0 1 0 0 1 1 1 2 0 0 2 2 0 0 0 2 1 0 1 2 2 2 1 0 1 0 0 0 1 1 1 1 1 2 0 0 1 2 2 1 0 2 2 2 0 0 1 0 0 1 2 1 1 1 0 0 0 1 2 0 0 1 1 0 0 0 2 1 0 0 2 1 1 0 0 0 2 1 2 2 1 0 0 2 2 0 0 0 2 2 0 0 0 0 0 0 1 0 0 1 0 0 0 0 0 0 0 0 0 0 0 2 1 0 1 2 0 1 0 2 1 0 0 0 0 2 0 0 1 1 0 0 1 0 1 1 0 0 2 0 2 0 2 1 2 2 2 2 0 0 1 0 1 0 0 0 2 1 1 1 0 1 1 0 0 1 1 1 0 0 1 2 1 1 2 0 2 2 0 1 1 0 2 0 2 2 0 0 0 0 0 2 1 1 1 1 0 1 1 1 0 0 0 0 0 1 0 0 0 0 0 0 0 0 0 0 1 0 0 1 1 1 1 0 0 0 2 0 1 0 1 1 0 1 1 1 1 0 1 0 0 0 2 0 0 0 1 1 1 1 0 0 1 0 2 0 1 1 1 1 0 1 1 0 0 0 0 1 1 1 0 2 0 0 2 0 1 1 1 0 2 0 0 2 2 0 2 0 0 0 0 1 0 0 0 2 1 0 0 2 1 0 1 2 0 0 1 1 0 2 1 0 1 1 1 1 0 1 1 2 0 1 1 0 0 0 1 0 0 2 0 1 0 0 1 0 1 0 1 1 0 0 2 0 1 0 0 0 1 0 0 2 0 0 1
49 0 2 0 0 0 1 2 1 2 0 0 1 1 0 1 0 0 1 0 2 0 0 1 0 0 0 0 0 0 2 0 1 1 1 0 2 1 1 1 1 1 0 0 0 0 1 0 1 0 0 2 1 0 1 2 0 0 0 0 1 1 2 2 1 1 1 1 0 0 0 1 2 0 2 2 2 0 0 0 0 1 0 0 2 0 0 0 2 2 0 1 2 2 1 0 1 1 0 0 0 1 0 1 1 1 1 2 2 0 0 2 0 1 1 1 0 0 1 1 1 1 2 0 0 1 1 0 2 0 1 1 0 0 0 0 0 0 0 0 1 1 0 0 0 0 0 0 1 1 0 0 0 0 0 0 0 2 0 0 1 1 1 1 2 2 0 0 2 0 0 1 0 2 2 1 2 0 0 0 0 1 0 2 2 1 1 2 0 0 0 2 0 0 1 0 0 0 0 0 0 1 0 2 2 0 1 1 0 0 1 1 1 0 1 1 2 0 2 0 0 0 0 1 1 0 0 0 0 0 0 0 0 0 2 0 0 1 0 0 2 2 2 2 0 0 0 0 0 0 0 0 1 0 1 2 1 1 1 1 0 1 0 0 0 0 0 2 1 0 1 0 0 1 1 1 0 1 2 1 1 0 1 1 0 0 0 0 1 2 0 1 0 1 2 0 1 0 0 0 2 0 2 1 0 0 0 1 0 0 0 2 0 0 1 0 0 0 0 0 1 1 1 1 2 0 1 1 0 2 1 1 0 2 0 1 0 2 0 1 0 1 0 0 1 0 1 0 1 0 0 0 1 0 1 0 1 0 0 2 0 2 1 0 1 0 0 0 0 2 0 2 0 0 0 0 0 2 1 2 0 1 1 1 1 0 0 1 1 0 0 1 0 0 2 0 0 2 1 1 1 1 0 1 1 0 0 1 0 0 0 0 0 0 0 2 0 0 0 0 2 1 0 0 1 1 2 2 1 0 0 1 0 2 0 1 1 2 0 0 1 0 1 0 0 1 2 2 2 1 1 1 0 2 1 1 0 1 1 1 1 1 0 0 0 2 0 1 0 0 0 0 1 1 1 0 1 2 1 0 0 0 0 2 1 2 1 1 2 1 0 0 0 1 0 0 2 1 1 2 1 1 1 1 0 1 1 0 1 0 0 1 0 0 0 2 1 1 0 1 1 1 0 1 1 1 0 1 0 1 0 1 0 0 1 1 0 0 0 0 1 1 0 0 1 0 2 1 1 0 1 1 0 2 1 1 0 1 0 2 0 0 0 1 0 0 0 0 1 2 0 0 0 0 0 0 0 2 0 0 2 0 0 0 0 0 0 2 0 2 0 1 0 0 1 1 0 0 0 0 0 2 0 0 1 0 1 1 2 0 0 0 0 0 0 0 0 0 0 0 1 0 0 0 0 0 0 0 0 0 0 1 0 0 0 0 2 1 0 2 0 0 1 1 0 0 0 1 0 0 1 1 1 0 1 0 0 2 2 0 0 0 1 1 1 0 1 2 1 0 0 0 0 0 1 0 2 0 1 0 0 2 1 0 1 1 1 1 2 1 1 1 0 0 0 0 1 1 1 1 1 0 0 1 2 2 1 2 0 0 0 0 0 1 1 0 1 1 1 1 0 0 1 2 2 0 0 1 1 1 0 0 0 0 0 0 1 0 0 1 0 0 1 1 0 0 1 0 0 0 0 0 0 1 0 0 0 0 1 0 0 0 1 0 0 1 2 1 0 1 1 1 2 1 1 0 0 0 2 2 0 0 0 1 1 1 0 1 0 2 1 2 1 0 0 0 0 1 0 2 0 0 1 2 0 0 1 1 0 0 1 1 2 2 2 0 0 0 1 1 1 1 0 2 2 0 2 2 0 2 0 1 1 1 0 0 0 1 2 2 0 1 1 0 1 1 1 1 0 0 0 0 1 0 1 0 1 0 0 0 2 0 0 0 0 2 0 0 2 0 0 0 0 1 1 2 0 0 1 1 1 0 0 0 0 0 0 0 1 0 1 0 0 0 1 0 2 0 0 0 0 1 0 0 2 2 0 2 0 2 0 0 1 1 2 0 0 1 1 1 0 1 0 1 1 0 1 2 1 1 1 1 0 2 0 0 0 1 0 0 0 0 1 0 0 1 1 0 0 0 2 1 1 0 1 1 2 1 1 1 0 1 0 2 0 1 1 0 0 0 1 0 0 0 0 1 1 0 0 1 1 0 0 2 0 0 2 1 0 2 1 0 0 0 0 0 0 0 0 0 0 0
50 0 0 2 0 1 2 2 0 1 0 1 1 1 0 1 0 0 1 1 1 0 0 2 0 0 1 0 0 0 1 1 0 2 0 0 2 1 0 0 1 1 0 0 1 0 0 0 0 0 0 0 0 0 2 1 0 0 1 1 1 2 2 2 1 1 1 0 0 0 0 0 2 0 0 2 2 0 0 0 0 1 0 0 2 0 0 0 2 2 0 2 2 1 1 0 1 1 1 1 0 0 1 0 2 1 2 0 0 0 0 1 1 1 1 1 1 0 0 2 2 0 2 1 0 1 1 0 0 0 1 0 0 0 0 0 0 0 0 0 0 2 0 0 0 2 1 0 0 0 0 2 0 0 1 0 0 2 0 0 1 1 1 1 0 1 0 0 2 1 0 2 0 2 2 0 2 0 0 0 0 1 0 1 1 0 1 2 0 0 1 2 0 0 1 0 2 0 0 0 0 0 1 0 0 0 1 0 2 1 1 2 2 0 2 1 1 1 1 0 0 0 1 0 0 0 1 0 0 0 0 0 1 1 1 0 1 0 1 0 1 1 2 0 0 0 0 1 1 1 0 0 1 0 1 2 1 0 0 0 0 0 0 0 1 1 1 1 0 0 0 1 0 2 1 1 0 0 1 0 0 0 2 2 0 2 2 1 0 2 0 0 0 2 1 0 2 1 0 1 1 0 2 1 1 0 1 2 0 0 0 1 0 0 1 0 1 0 0 0 0 2 1 1 0 0 0 1 1 1 2 2 0 2 0 0 0 2 0 1 0 1 2 0 1 0 0 1 1 0 1 1 1 0 0 0 0 0 0 0 1 1 1 0 1 1 0 1 2 0 2 0 0 0 1 1 0 1 0 1 0 1 1 0 1 1 0 0 0 0 0 0 0 0 2 0 1 1 0 0 0 0 0 1 1 0 0 0 0 0 0 1 1 1 1 2 0 0 1 0 0 0 0 0 1 1 0 0 1 0 0 0 0 1 0 0 1 1 0 0 2 0 2 0 0 2 0 0 0 0 0 1 0 2 1 1 0 2 1 1 1 2 1 1 0 1 1 1 0 0 0 0 1 1 1 0 1 1 2 0 2 0 0 0 0 1 0 1 1 0 1 1 0 0 0 0 0 1 0 1 1 1 0 2 0 2 2 0 1 0 1 1 0 1 1 1 0 0 0 2 1 0 0 2 1 1 1 0 0 1 0 0 0 1 2 0 0 0 1 0 1 1 0 0 0 0 1 0 2 1 0 1 0 2 2 1 1 1 0 1 0 0 1 2 0 2 2 0 1 0 1 1 1 0 1 0 2 2 0 1 2 0 1 0 0 0 1 2 1 2 0 1 1 0 0 0 1 1 0 1 1 1 2 0 0 2 2 0 0 0 1 0 1 2 1 1 1 0 0 0 0 0 1 1 1 0 1 1 0 0 0 1 0 0 0 1 2 0 0 2 0 1 1 1 2 1 1 0 0 0 0 2 0 1 2 0 0 2 1 1 0 1 0 2 0 0 0 2 0 0 1 0 0 0 2 0 2 0 1 0 0 1 1 1 1 2 1 2 2 0 2 0 1 0 0 0 1 2 1 2 0 1 0 0 0 1 1 2 0 1 0 0 0 0 2 1 1 1 1 1 0 0 0 2 2 2 2 2 2 2 2 2 1 0 0 1 0 0 0 0 0 0 0 0 0 0 0 1 0 0 0 0 1 0 0 0 0 0 2 1 0 1 0 0 0 2 1 1 0 0 0 1 0 0 0 0 0 0 1 1 0 1 0 0 1 0 1 2 0 2 1 2 2 2 2 1 1 1 0 1 0 0 0 2 0 0 0 0 2 0 0 0 1 1 1 0 0 1 2 2 0 2 1 2 2 0 1 1 0 2 0 1 2 1 0 1 1 0 1 0 1 1 0 0 0 0 0 0 0 0 0 0 1 0 1 0 1 0 0 0 0 0 1 0 0 1 1 0 1 0 0 0 0 1 1 2 0 0 0 0 0 1 0 0 0 1 1 0 1 1 0 0 2 1 2 1 2 0 1 0 1 1 0 2 2 1 0 1 0 1 0 0 0 0 1 2 2 1 1 1 0 1 0 1 0 0 0 1 0 0 2 1 0 1 0 1 1 2 0 0 0 1 1 1 1 0 1 1 0 0 1 0 0 0 1 0 2 0 0 1 0 1 2 0 1 0 1 0 0 1 0 0 0 0 1 0 0 1 2 1 1 2 0 2 0 0 2 1 1 2 0 0 0 0 0 1 1 0 1 0 0 0
51 0 0 2 0 0 1 2 0 1 0 0 0 1 0 0 1 0 0 0 2 0 1 2 0 0 0 0 0 1 2 0 1 1 0 0 2 2 0 0 0 0 0 0 0 2 0 0 0 0 0 0 0 0 1 1 0 0 1 0 1 2 1 1 2 0 1 1 0 0 0 2 2 1 2 2 2 0 2 0 2 2 0 0 1 0 0 0 1 1 0 0 1 0 0 1 0 1 1 1 1 0 1 0 2 0 2 2 2 0 0 2 0 1 1 0 0 0 0 2 2 0 2 2 0 1 0 0 1 0 1 0 1 0 0 0 1 0 0 0 2 0 0 0 0 2 1 0 0 0 0 1 1 1 0 0 0 0 0 0 1 1 2 0 2 2 0 0 1 1 0 2 0 2 1 1 1 1 0 1 1 1 1 2 2 0 2 0 0 2 2 2 0 1 2 0 0 0 0 0 0 1 0 0 0 0 1 1 1 1 2 1 2 0 1 1 1 0 1 2 2 0 0 0 0 0 1 0 0 0 1 0 0 1 1 1 0 1 0 1 0 0 2 0 0 0 1 0 0 0 0 0 0 0 0 0 0 0 0 0 1 0 0 1 1 0 0 0 1 0 0 1 1 1 1 0 0 1 1 1 0 1 1 1 0 1 1 1 0 2 0 1 0 2 2 0 1 1 0 0 1 0 2 0 0 1 1 1 0 0 0 1 0 0 1 1 2 1 0 0 0 1 1 0 1 0 1 1 2 1 2 1 0 0 0 1 1 2 0 1 0 0 2 0 1 0 0 1 2 0 1 0 2 1 0 1 1 0 0 2 0 2 2 1 1 1 0 0 0 2 0 2 0 0 0 0 0 1 1 1 1 1 0 1 2 0 0 0 0 0 0 0 0 0 2 0 1 1 0 0 0 0 0 1 1 0 1 0 0 0 0 0 0 0 0 1 1 0 2 0 0 0 0 1 2 2 0 1 2 0 0 1 0 1 2 1 0 0 0 1 1 0 1 1 1 2 1 0 0 1 0 1 0 2 1 1 0 2 2 2 1 1 1 0 1 1 1 1 0 1 0 0 0 2 1 1 0 2 1 1 2 0 0 1 1 1 0 1 2 0 0 0 0 1 1 0 2 2 1 1 1 0 1 1 0 1 1 0 0 1 1 1 0 0 0 2 1 0 0 1 0 0 2 2 1 0 0 1 0 1 0 0 0 0 1 1 1 0 1 1 1 1 2 2 2 1 0 1 1 0 0 0 0 2 1 2 1 0 2 0 2 0 1 1 0 1 1 2 1 0 0 0 1 0 1 0 1 2 0 2 2 0 1 0 0 0 0 0 0 0 0 0 2 0 1 0 1 0 0 0 0 2 1 1 0 1 2 1 1 1 0 0 1 1 1 1 1 0 0 0 0 0 0 0 0 0 2 1 0 0 1 1 1 0 0 0 2 1 0 1 1 0 1 2 2 1 1 0 1 0 0 2 0 0 1 1 0 1 1 0 0 0 0 0 1 1 1 2 2 0 0 1 0 0 0 0 2 1 1 1 2 0 0 1 2 2 1 1 1 2 2 0 0 1 1 0 2 2 1 1 0 0 1 0 1 2 0 2 0 0 1 0 0 2 0 2 1 0 1 1 0 1 0 2 2 1 1 0 0 0 2 2 0 0 0 2 1 1 0 1 0 0 0 0 0 0 0 1 0 1 1 1 0 1 0 1 1 0 2 1 0 1 1 0 1 1 1 1 0 1 0 0 1 1 1 0 1 0 0 0 0 2 1 0 0 1 1 1 0 2 0 2 2 2 2 0 0 1 0 1 0 0 0 1 1 0 2 0 2 0 0 0 1 1 1 0 0 0 2 2 1 1 2 2 2 0 1 0 0 2 0 2 2 0 0 0 0 0 0 0 1 1 0 0 0 0 0 0 0 0 0 0 2 1 0 0 0 1 0 0 0 0 0 0 1 1 1 0 2 0 0 0 0 2 2 2 0 0 2 2 2 0 0 0 0 2 2 1 0 1 1 0 0 1 1 1 1 0 0 1 0 2 0 0 2 2 0 0 0 1 0 0 0 0 1 0 0 2 2 1 0 1 0 1 2 2 1 2 1 1 0 0 0 1 0 0 1 1 0 0 0 0 1 2 0 1 2 2 0 2 1 0 2 0 0 0 0 1 0 0 2 0 2 0 2 1 2 0 0 0 1 0 0 0 0 1 1 0 0 0 0 0 0 0 0 0 0 1 0 1 0 0 0 0 0 0 0 0 2 0 0 0
52 0 1 1 0 0 2 1 0 0 0 1 0 0 0 0 0 0 2 0 0 0 0 2 0 0 0 1 0 0 2 1 1 1 0 0 2 2 0 0 0 0 0 0 0 0 1 0 0 0 0 0 1 0 1 0 1 1 0 2 0 1 2 2 0 1 1 0 0 0 0 0 2 0 1 2 2 0 1 0 1 1 0 0 0 0 0 1 2 2 1 2 1 1 0 0 0 1 1 1 1 0 0 0 2 1 2 0 1 1 1 1 0 1 1 1 1 0 1 1 1 1 2 1 0 0 1 1 2 1 1 0 0 0 0 0 0 0 0 0 0 2 0 0 0 2 0 0 0 0 0 0 0 0 1 0 0 0 1 1 1 1 1 1 1 2 0 0 1 0 1 0 0 2 1 1 1 0 0 0 0 0 1 1 1 0 1 0 0 1 0 1 0 1 1 0 1 0 0 0 0 1 0 0 0 0 1 0 1 0 1 1 1 0 0 0 0 0 1 1 2 1 1 0 0 0 1 1 0 0 1 0 0 0 1 0 0 2 0 1 0 0 1 0 0 0 0 0 0 0 0 0 1 0 1 2 1 0 0 0 0 0 0 1 2 0 1 1 2 0 0 2 1 2 0 0 1 0 1 0 2 0 2 0 0 2 0 1 0 1 1 0 1 2 1 1 1 1 0 1 1 0 1 1 0 0 0 2 0 0 0 2 0 0 2 0 2 0 0 0 1 1 0 0 1 0 1 0 0 1 2 1 0 2 0 0 0 1 1 0 0 0 2 0 0 0 2 0 0 0 0 2 2 0 0 0 2 0 0 0 0 0 2 1 2 0 0 1 2 0 2 0 0 0 0 0 0 2 0 0 1 1 1 0 1 0 0 0 0 0 0 0 0 0 1 1 1 0 1 2 2 2 0 2 2 0 0 1 0 0 0 1 2 2 2 2 0 1 0 0 0 1 1 0 0 1 1 0 1 0 1 0 0 2 1 1 1 0 0 0 2 0 1 1 1 1 2 0 0 2 0 0 0 2 2 2 0 2 1 1 2 2 0 0 1 1 1 0 0 0 1 1 2 0 2 1 1 2 2 0 1 1 0 0 0 1 0 1 1 0 2 2 0 2 1 0 2 1 1 2 1 0 1 1 0 2 2 0 1 0 0 2 0 1 1 1 0 1 0 1 0 0 0 1 0 1 0 0 1 1 0 0 0 0 1 0 0 1 2 2 0 0 2 1 2 0 2 1 2 1 0 1 0 1 1 1 0 0 1 1 0 0 1 1 0 1 1 1 0 1 0 0 0 0 0 0 2 2 0 0 2 0 0 0 0 0 0 0 0 0 0 1 1 0 0 0 0 0 0 0 0 2 0 0 0 0 1 0 2 0 2 0 0 0 0 0 0 1 1 0 0 0 0 0 0 0 2 2 0 0 0 1 1 0 0 1 2 0 0 0 0 0 0 1 2 2 2 0 0 0 1 1 0 2 2 0 0 2 2 0 0 0 1 0 1 2 1 2 1 0 1 0 0 0 1 1 1 0 1 0 0 1 1 1 1 2 0 1 0 1 2 0 1 0 1 0 1 2 1 1 1 0 0 0 0 1 1 0 0 1 1 1 0 1 0 0 0 2 2 2 0 0 0 1 1 1 1 0 0 0 1 0 0 0 0 0 2 1 0 2 0 1 0 0 0 0 2 0 0 0 0 0 0 0 0 1 1 0 1 0 0 1 1 1 0 1 1 0 1 2 0 1 1 1 1 1 1 0 1 0 0 1 0 1 1 1 0 1 0 2 1 2 2 1 1 0 0 1 0 2 0 0 0 2 1 1 1 0 1 0 0 0 0 0 0 0 2 0 2 2 2 2 2 2 1 0 0 2 0 2 1 0 2 2 0 0 0 0 0 0 1 0 2 0 2 2 2 0 0 0 0 0 2 1 1 0 1 0 0 0 1 1 1 0 0 1 1 0 0 2 1 1 0 1 2 2 0 1 1 0 1 1 1 1 0 1 0 0 0 2 0 0 2 0 1 0 2 0 1 0 0 1 1 1 1 1 1 2 0 2 0 0 0 0 2 1 2 1 1 0 1 0 0 1 1 1 1 0 0 0 2 2 0 2 0 0 0 0 1 1 0 0 1 1 0 0 0 0 0 0 2 2 1 0 0 0 2 1 0 1 1 1 1 0 2 2 2 0 0 0 0 0 0 0 0 1 0 0 2 0 0 2 0 1 0 0 2 2 0 2 1 1 1 0 0 0 0 0 1 1 1 1
53 0 0 2 0 1 1 2 0 2 0 0 0 0 0 0 0 0 2 1 1 1 0 1 0 0 0 0 0 0 2 0 2 2 0 1 1 2 1 1 1 1 0 0 0 0 1 0 0 0 0 1 0 0 2 1 1 1 0 0 1 2 2 2 1 1 0 1 0 0 0 1 2 0 1 2 1 0 1 0 2 2 0 0 1 0 0 0 1 2 0 0 0 0 1 1 1 0 0 0 2 0 0 1 2 1 1 0 1 0 0 2 0 0 0 0 0 0 2 1 1 0 1 1 0 2 0 0 1 0 1 1 0 0 0 0 0 0 0 0 1 2 0 0 0 2 0 0 0 0 0 0 0 0 1 0 0 0 0 1 0 0 1 1 0 2 0 1 0 2 2 1 0 1 1 1 1 1 0 1 1 1 0 2 2 1 1 0 0 1 0 1 0 0 1 0 2 0 0 0 0 1 0 2 1 1 1 0 0 1 1 1 2 0 1 1 1 0 1 0 1 0 0 0 0 0 1 0 0 0 0 1 1 2 1 0 1 2 0 1 0 0 1 1 1 1 1 0 0 0 0 0 1 0 0 1 0 0 0 0 0 0 0 1 0 0 0 0 2 0 0 2 1 2 0 1 0 2 1 1 0 1 2 1 0 2 1 2 0 2 0 1 1 2 2 1 1 0 0 0 0 0 1 0 0 0 0 2 0 0 0 1 0 0 2 0 2 0 1 1 0 1 1 0 1 0 1 1 1 1 2 1 1 1 1 0 1 2 1 0 0 1 1 0 1 1 1 1 2 1 0 0 1 0 0 1 2 0 0 0 0 0 1 1 0 1 1 1 1 1 1 1 1 1 0 0 0 2 0 0 0 1 1 0 1 1 0 0 0 0 0 1 2 0 2 0 2 2 1 1 1 1 0 2 2 0 1 1 1 0 0 1 1 1 1 1 1 0 0 0 1 1 1 1 1 1 0 2 1 1 0 1 1 0 1 0 0 0 0 0 1 0 2 0 0 1 1 0 0 0 1 0 0 1 2 1 1 2 2 2 1 1 1 1 0 1 1 1 0 1 0 0 1 1 0 0 0 1 1 1 2 0 0 0 0 2 0 1 2 1 0 0 0 1 0 0 1 1 1 2 1 1 1 1 0 2 2 0 1 0 0 1 0 1 2 0 0 0 0 1 1 1 2 1 0 1 1 0 0 0 1 0 0 0 1 1 1 1 1 1 1 1 0 0 1 0 1 0 2 0 0 0 0 2 2 0 0 1 1 0 0 0 1 2 1 0 0 0 1 0 1 1 1 0 1 0 1 2 0 0 2 0 0 0 0 0 1 0 0 0 0 1 0 1 2 0 0 0 0 1 1 1 0 1 0 0 1 2 2 2 0 0 0 0 0 0 0 2 2 0 0 0 0 1 1 0 0 0 0 0 0 0 0 0 0 0 1 1 1 2 1 0 0 1 1 1 1 0 0 0 1 1 1 1 1 1 0 2 2 0 0 0 1 1 0 0 0 2 1 0 0 0 1 0 0 1 0 0 0 0 1 0 1 0 1 2 0 1 1 1 2 0 0 1 0 0 2 2 0 2 1 1 0 0 0 1 0 1 1 0 1 0 0 2 0 2 0 0 0 0 0 0 1 2 1 0 1 1 1 1 1 1 0 0 0 0 2 1 0 1 0 1 0 0 0 0 0 0 0 0 0 0 1 1 0 0 0 0 2 1 0 1 1 1 0 1 2 0 0 2 0 0 1 1 1 1 2 0 1 0 0 1 1 1 1 1 0 2 1 2 0 1 2 2 2 0 1 0 0 2 0 0 0 2 1 1 2 0 0 2 0 0 1 1 1 0 0 1 2 2 0 1 1 1 0 0 0 0 0 2 1 1 1 0 0 0 0 1 0 0 0 0 0 0 0 0 0 1 0 0 0 1 1 0 0 0 1 0 1 1 0 0 0 0 0 0 1 0 0 2 0 0 0 1 1 2 0 1 2 1 1 1 0 0 0 0 0 0 0 1 0 1 2 0 2 1 2 0 0 0 0 0 0 2 1 1 1 2 0 2 0 0 0 0 0 2 2 0 2 0 0 2 0 1 1 0 0 2 0 1 2 2 0 2 0 0 0 1 0 0 0 0 1 1 0 1 1 0 0 1 2 1 0 1 1 0 2 0 0 0 0 1 2 0 1 1 1 0 0 0 1 0 0 0 0 0 2 1 1 0 0 1 0 1 0 0 1 1 0 2 1 0 0 0 0 0 0 0 2 0 0 0
54 0 1 1 0 0 0 2 1 1 0 0 0 1 0 1 0 0 0 0 2 0 0 2 0 0 0 0 0 0 2 1 2 1 0 0 2 2 0 0 1 1 0 1 0 1 0 0 0 1 1 1 1 1 1 2 0 0 2 0 1 1 0 1 1 1 0 1 0 0 0 2 2 1 2 2 2 1 1 1 1 2 0 0 0 0 0 0 0 1 0 0 2 1 1 0 1 0 0 0 1 0 0 1 2 1 2 0 0 0 1 1 0 1 1 0 0 0 0 1 0 2 2 1 0 1 1 1 2 1 0 1 0 0 0 0 0 0 0 0 0 2 1 1 0 1 1 0 0 0 0 0 0 0 1 0 0 1 0 0 1 1 1 1 1 2 1 0 0 0 0 0 0 2 1 0 1 0 0 0 0 0 2 2 2 0 2 0 0 2 2 2 0 1 1 0 1 0 0 0 0 1 0 2 2 0 0 1 1 0 1 1 1 0 2 1 1 0 2 1 1 0 0 0 0 0 1 0 0 0 0 0 0 0 2 0 0 1 0 1 0 0 2 1 0 0 0 1 1 1 1 1 0 0 0 1 1 1 0 0 0 0 0 0 0 0 1 1 2 0 0 0 0 2 0 0 0 0 2 0 0 0 2 1 0 1 1 1 0 1 1 1 0 2 2 0 2 1 0 1 1 0 1 1 1 0 0 1 0 0 0 1 0 0 0 0 1 1 0 0 1 0 1 2 0 0 1 2 1 1 1 0 0 1 0 1 1 0 2 0 0 0 2 1 0 0 1 0 1 1 0 1 2 0 1 1 1 0 0 1 1 2 0 0 0 1 0 1 1 1 1 1 1 1 1 1 0 2 0 2 0 0 2 0 0 1 0 0 0 0 0 0 0 0 2 0 1 1 0 0 0 0 1 0 0 0 1 0 0 0 0 1 0 0 1 1 1 0 1 0 0 1 1 2 0 0 1 1 1 0 1 0 0 1 1 0 0 1 0 0 0 0 2 0 0 0 2 0 0 2 0 1 0 2 0 0 0 2 2 0 0 1 1 1 0 1 1 1 0 0 0 0 1 1 1 1 0 2 1 2 1 1 0 2 1 2 1 0 1 1 1 1 0 1 0 0 0 1 0 1 1 1 2 0 0 0 0 0 0 0 0 1 0 0 0 2 0 1 0 1 1 1 1 2 0 1 1 0 0 1 1 0 0 0 1 1 1 1 0 1 1 1 1 1 1 0 1 0 2 0 1 1 0 1 2 0 0 0 1 0 0 0 0 2 2 0 0 0 1 0 0 0 0 0 0 0 0 2 0 1 2 0 1 0 0 0 1 1 0 1 0 0 0 0 0 0 1 0 0 0 0 2 1 0 0 0 1 1 1 2 0 0 0 1 0 0 0 0 0 0 0 0 0 1 1 0 0 2 0 0 0 1 1 0 0 1 2 0 1 1 1 0 0 0 1 1 1 0 1 0 0 2 1 0 1 0 0 1 1 0 0 0 0 0 1 1 0 2 1 0 0 1 0 0 0 1 1 0 0 0 2 0 0 0 2 2 0 1 1 2 1 1 0 0 0 0 1 1 0 1 1 0 0 0 1 2 1 1 1 1 0 0 0 1 0 1 0 1 1 1 0 0 2 2 0 1 2 0 0 0 1 2 0 0 0 1 2 0 0 1 1 0 1 0 0 0 0 0 0 0 0 0 1 0 0 0 0 0 2 0 0 0 1 0 0 1 1 1 0 0 0 0 1 1 1 2 2 0 0 0 0 2 1 0 0 2 0 0 0 2 0 2 2 1 1 1 0 0 0 1 0 0 0 0 2 2 1 0 0 2 0 0 2 1 2 0 0 0 2 2 0 2 0 2 2 0 1 0 1 2 0 1 2 0 0 1 0 0 0 0 0 0 1 1 1 0 1 0 0 0 0 0 1 0 0 0 0 0 0 0 1 0 0 0 0 1 0 0 1 1 0 0 0 0 2 1 1 1 2 2 2 0 1 1 1 1 0 0 0 0 0 0 1 1 2 0 2 0 0 0 0 1 0 2 1 0 0 2 0 0 1 0 0 0 0 0 1 2 2 2 0 2 0 1 1 1 1 2 0 2 2 2 0 2 0 0 0 0 0 0 0 0 0 2 0 0 1 2 0 1 2 0 0 0 2 0 2 1 0 1 1 1 1 0 0 0 0 0 0 0 2 0 0 0 0 0 2 0 0 1 1 0 0 2 0 1 2 1 0 2 0 1 1 0 0 0 0 0 0 0 1 0
55 0 1 1 1 0 2 2 0 1 0 0 0 0 0 0 0 0 1 1 1 1 1 2 0 0 0 0 0 0 1 0 2 2 0 1 1 1 0 0 0 0 1 0 1 1 0 0 0 0 0 0 0 1 0 1 1 0 1 1 0 1 2 2 0 1 1 0 0 0 0 1 2 0 2 2 2 0 1 0 2 2 0 0 2 0 0 0 0 2 0 0 2 1 1 0 0 2 0 0 2 0 0 1 2 1 2 1 2 0 0 2 1 2 2 0 0 0 1 1 1 0 1 1 1 1 0 0 2 0 0 0 0 0 1 1 0 0 0 0 1 1 0 1 0 0 0 0 0 0 0 1 0 0 1 1 0 0 0 0 0 0 1 1 0 0 0 1 1 1 0 1 0 2 2 1 2 2 1 2 0 0 0 2 1 0 2 0 0 2 1 2 1 1 2 0 0 1 0 0 0 0 0 0 0 0 2 1 2 1 1 1 2 1 0 0 0 1 1 1 2 1 1 1 1 0 1 0 1 0 0 0 0 0 1 0 0 1 0 2 0 0 2 0 0 0 0 0 0 0 0 0 2 1 0 0 0 1 0 0 0 0 0 2 1 0 0 0 0 0 1 2 2 2 1 1 0 1 1 1 0 0 2 1 0 1 0 2 0 2 0 1 0 2 1 0 2 0 0 0 1 0 1 1 1 0 0 2 1 0 1 0 0 1 1 0 2 0 0 0 1 0 0 0 1 0 0 1 0 1 1 1 0 0 0 0 0 2 0 1 1 0 1 0 0 0 2 1 1 1 0 1 0 0 0 0 0 0 0 2 0 2 1 1 0 1 0 0 1 1 1 1 1 1 0 0 0 1 1 2 1 1 0 0 1 1 0 0 0 0 0 0 1 0 2 0 0 0 1 1 1 1 0 1 1 0 1 0 0 0 0 1 0 0 0 1 1 0 0 1 1 1 0 1 1 1 1 0 2 0 0 1 0 1 0 0 1 0 0 0 2 0 2 1 1 2 2 0 0 0 0 1 0 2 1 1 0 2 2 1 2 1 0 1 1 1 1 1 0 1 1 1 1 1 1 1 0 2 0 2 2 0 1 2 1 0 0 2 2 1 0 0 1 2 1 0 1 2 2 2 0 0 0 2 1 1 1 0 1 0 0 1 0 1 1 1 0 0 0 2 0 0 1 0 0 1 0 1 0 2 0 2 0 0 1 0 1 0 1 1 0 1 1 1 1 0 1 1 1 0 0 0 1 1 2 0 1 1 1 0 0 1 0 2 1 0 0 0 0 0 1 1 0 0 0 0 0 2 0 2 2 0 0 0 0 0 0 2 0 2 1 0 0 0 0 0 0 1 0 0 0 2 0 1 0 0 0 0 1 0 1 0 0 0 0 0 0 1 1 0 1 0 0 0 0 1 1 2 0 0 1 1 1 0 0 0 1 0 1 1 2 0 1 1 1 0 0 0 0 0 0 1 0 0 1 1 0 1 1 0 0 0 1 1 1 0 1 2 1 0 0 0 1 0 0 1 1 0 0 0 0 0 0 0 2 2 2 2 0 1 1 0 1 0 0 0 1 0 0 0 0 0 2 1 1 2 2 0 0 1 0 0 0 2 0 0 0 1 1 1 0 0 0 2 1 2 2 1 1 1 1 1 0 0 0 0 1 0 0 2 1 0 0 0 0 1 1 0 0 0 0 0 0 0 0 1 0 0 1 0 0 0 1 0 0 0 2 0 0 2 0 1 1 0 0 0 1 0 0 1 0 1 1 0 0 1 1 1 0 2 0 2 2 2 1 0 0 0 0 1 0 0 0 1 2 1 1 0 1 1 0 0 2 2 2 0 0 0 2 2 1 1 0 2 2 0 0 2 0 2 1 0 2 2 0 0 0 0 0 0 0 0 0 0 0 0 0 2 0 1 1 0 2 1 0 1 0 0 1 0 0 0 2 0 0 1 0 0 2 0 0 0 0 1 1 1 0 0 0 0 1 0 0 0 0 0 0 0 0 2 0 0 2 1 2 1 1 0 0 0 0 2 0 1 1 1 0 1 0 2 0 0 0 0 1 2 2 0 2 2 0 2 0 2 1 2 1 1 0 1 2 2 0 1 0 0 0 1 0 0 1 0 2 0 0 0 1 0 0 0 2 0 0 1 1 0 2 0 0 0 0 0 1 0 0 1 1 0 0 0 0 0 0 0 0 1 1 0 0 0 0 1 0 1 0 1 1 0 0 1 0 0 1 1 1 1 0 0 2 1 0 0
56 0 0 2 1 0 2 1 0 0 0 1 2 2 1 1 0 0 0 1 1 1 0 2 0 0 0 0 0 0 1 0 0 0 0 0 2 1 0 0 1 1 1 0 1 0 1 0 0 0 0 1 0 2 0 2 0 0 0 2 1 2 1 1 1 0 1 0 0 0 0 2 1 0 0 1 1 0 2 0 2 2 0 0 1 0 0 0 2 2 0 1 1 0 0 1 0 0 0 0 1 1 0 1 2 1 1 2 2 0 0 2 1 2 2 0 0 1 1 1 1 0 2 0 0 0 2 1 2 1 1 2 0 0 0 0 0 0 0 0 1 1 0 0 0 1 0 0 0 0 0 0 1 0 0 0 0 0 0 0 0 0 1 1 0 2 0 2 0 2 2 0 0 2 1 1 2 1 0 1 0 0 2 2 2 0 2 1 0 0 0 1 1 1 2 0 2 0 0 0 0 0 0 0 0 0 1 0 1 0 1 1 1 0 2 0 0 1 2 0 0 0 2 0 0 0 2 0 1 0 0 0 1 1 1 1 0 1 0 0 2 2 1 0 1 1 1 0 0 0 0 0 0 0 0 1 1 1 1 1 0 1 0 0 1 0 0 1 2 0 0 1 1 1 0 0 1 1 2 2 0 0 2 1 0 1 0 2 0 2 0 0 1 1 1 1 2 1 1 0 1 1 1 1 1 0 0 2 0 0 0 1 0 1 1 0 1 0 0 0 0 1 0 0 2 0 1 0 0 1 1 1 0 1 1 0 0 2 0 1 0 0 1 1 0 0 2 0 1 1 0 1 2 0 1 1 1 0 0 0 1 2 0 0 0 0 0 0 0 2 0 2 1 1 0 0 0 1 1 2 0 1 2 2 1 0 0 0 0 0 0 0 0 0 1 1 0 1 1 1 1 2 0 0 0 0 2 0 0 0 0 2 0 0 0 1 1 1 0 1 1 2 0 0 1 2 0 1 2 0 2 0 0 1 0 0 0 2 0 0 2 0 0 0 0 1 2 0 0 2 0 1 0 2 0 0 0 2 2 1 1 2 0 1 0 1 1 1 0 0 0 0 1 1 1 0 1 1 2 0 2 0 0 1 1 1 0 0 2 1 1 0 0 1 0 0 0 1 0 1 1 1 1 1 0 1 1 0 0 0 0 1 0 1 1 1 1 0 0 2 1 1 1 2 1 1 1 1 0 1 0 1 0 0 1 0 2 0 2 2 1 0 0 0 1 0 2 0 2 1 0 1 0 2 0 2 0 1 1 1 0 0 0 2 1 1 1 0 0 0 0 0 1 0 1 0 1 1 0 0 2 0 1 0 1 1 1 1 1 1 1 0 1 0 0 0 0 0 0 0 0 1 1 1 0 0 0 0 0 1 0 0 0 0 0 0 0 1 0 1 1 1 0 0 0 0 2 0 0 0 0 0 1 0 0 1 2 0 0 1 0 0 1 1 2 0 0 0 0 0 0 2 1 1 1 0 0 2 0 1 1 0 1 1 0 0 1 2 0 0 0 0 0 0 0 1 1 0 0 0 0 1 0 0 1 1 0 1 1 1 0 1 0 0 1 0 1 2 1 0 0 1 0 0 0 1 0 2 0 0 1 0 0 2 0 0 0 1 0 0 0 0 0 2 2 2 2 0 0 0 0 1 1 0 0 2 2 1 1 2 0 0 0 1 0 0 1 0 0 0 0 0 1 0 0 0 0 0 1 1 0 0 0 0 0 1 1 0 0 1 1 0 1 0 0 1 2 0 2 2 1 0 1 0 0 2 0 2 1 2 1 1 2 2 2 1 1 0 1 2 0 1 0 1 2 2 1 0 0 2 0 0 2 2 2 0 0 1 1 1 0 1 0 2 2 0 1 1 0 1 0 0 2 0 0 1 0 2 2 0 2 2 1 0 1 0 0 1 0 1 0 0 1 0 1 0 1 1 1 1 0 0 1 0 0 1 0 0 2 0 1 1 0 1 1 1 0 1 1 2 2 0 0 0 0 0 0 0 1 1 0 1 0 1 1 0 1 1 0 0 0 2 0 2 0 0 1 1 0 1 0 0 0 0 1 1 2 1 2 1 0 2 0 1 2 2 0 1 0 0 2 1 0 1 0 0 0 1 0 0 0 0 1 1 0 0 0 0 2 1 2 0 1 0 1 1 1 1 0 0 1 0 2 0 1 2 2 0 1 1 0 0 0 0 0 1 1 0 0 0 0 0 0 1 0 1 1 0 0 1 0 0 0 0 0 0 0 0 1 0 0 1
57 0 2 0 0 0 1 1 0 0 0 2 1 1 0 1 0 0 1 0 1 0 0 1 0 0 0 0 0 1 2 1 2 2 1 0 2 0 0 0 1 1 0 1 0 0 0 0 2 0 0 1 0 0 0 1 0 0 2 2 0 2 1 1 0 0 2 2 0 0 0 0 2 0 1 2 2 0 0 0 1 2 0 0 2 0 0 2 2 2 1 1 0 0 0 0 0 1 1 1 2 0 0 2 2 0 2 1 2 1 0 1 1 1 2 2 2 0 0 2 2 0 1 1 1 1 0 0 1 0 0 0 0 0 0 0 0 0 0 0 0 2 0 0 0 1 1 0 1 1 0 2 0 0 0 0 0 0 0 0 0 0 1 1 0 0 0 1 0 2 2 1 1 1 2 1 2 1 0 1 1 1 1 2 1 0 2 2 1 1 2 2 0 1 2 0 1 0 0 0 0 1 1 0 0 0 1 1 1 0 1 1 2 0 2 0 0 1 1 0 0 0 0 0 0 0 0 0 0 0 1 0 0 0 1 0 0 2 0 2 0 0 2 0 0 0 0 0 0 0 0 0 1 0 0 0 0 0 0 0 0 0 0 1 1 0 0 0 2 0 0 1 1 2 1 1 0 0 2 0 0 0 1 1 0 1 0 1 0 2 0 1 1 2 2 1 0 1 0 0 1 0 2 2 2 0 1 1 0 0 0 1 0 0 0 0 0 0 0 0 0 1 1 0 0 0 0 2 1 1 1 1 0 1 0 0 0 2 0 1 0 0 1 0 0 0 1 0 2 2 0 0 1 0 1 1 1 0 0 1 0 1 2 2 1 0 0 0 1 1 1 1 0 0 0 0 0 2 1 2 0 0 0 0 0 0 0 0 0 0 0 0 0 0 2 0 1 1 0 0 0 0 0 1 1 0 0 0 0 0 0 1 0 0 0 2 0 2 0 0 0 2 0 1 1 1 0 2 2 0 2 1 0 1 1 1 0 0 0 1 0 0 0 0 0 2 2 0 0 1 0 0 0 2 0 0 0 2 2 1 1 2 1 1 0 1 1 1 0 0 0 0 2 0 2 1 1 2 2 2 0 0 0 1 0 2 0 1 2 1 0 0 0 1 1 0 2 1 1 2 1 0 1 1 0 1 2 0 1 0 0 2 0 1 1 1 0 2 0 2 1 0 0 2 1 1 1 1 0 1 1 1 0 1 1 0 0 1 1 1 0 1 0 0 0 1 1 1 1 0 0 1 0 2 2 0 1 0 1 0 1 0 2 2 0 1 1 1 1 1 1 1 0 0 0 1 2 1 0 1 1 0 2 0 1 1 1 0 0 0 1 0 2 1 1 0 1 1 1 1 2 1 0 0 1 0 1 1 1 2 0 0 0 0 0 0 1 1 0 0 0 0 0 0 0 0 1 2 0 0 1 1 0 0 0 2 2 0 0 2 0 1 1 1 2 1 1 0 0 0 0 2 1 0 0 1 0 1 1 0 0 0 0 0 1 0 0 2 0 1 1 1 0 0 0 1 1 0 1 0 1 0 0 1 2 2 1 1 1 0 1 0 0 1 2 0 2 2 0 1 1 0 0 0 1 2 0 2 0 0 2 0 0 1 1 0 0 0 0 0 0 0 0 2 1 1 1 0 0 0 1 1 0 1 0 0 2 0 0 1 0 0 1 1 0 1 2 0 0 1 1 1 1 0 0 0 1 0 2 1 0 1 2 0 0 0 2 1 0 0 0 0 2 1 1 2 0 0 1 0 0 2 0 0 1 1 0 2 1 2 1 1 2 1 1 0 0 0 0 1 0 0 0 2 0 0 1 1 0 0 1 1 1 1 1 0 0 0 2 2 2 2 2 2 2 0 1 0 0 1 1 0 1 1 0 0 0 1 1 0 1 1 0 0 0 0 0 1 1 0 0 0 0 0 0 0 0 0 0 0 0 0 1 0 0 1 0 0 1 0 0 0 0 0 2 2 0 1 2 1 1 0 0 0 1 2 1 1 1 2 0 0 1 0 2 0 2 0 0 0 0 1 0 2 1 0 0 1 1 0 0 0 0 0 1 1 1 2 2 1 0 1 0 0 1 1 2 1 0 0 2 2 0 2 0 0 0 2 0 0 0 0 2 1 1 1 1 0 0 0 2 1 1 0 0 1 2 1 0 0 2 0 1 1 1 1 1 0 0 0 1 0 0 0 0 0 2 0 0 1 1 0 0 1 0 1 0 0 0 2 0 0 0 0 0 1 0 0 0 1 0 2
58 0 0 2 0 1 2 1 0 1 0 0 1 2 0 1 0 0 0 0 2 0 0 2 0 0 0 0 2 2 2 0 0 1 1 0 2 2 0 0 0 0 0 1 0 1 0 0 0 0 0 0 0 0 2 2 0 0 1 1 1 1 1 2 0 0 1 0 0 0 0 1 2 0 1 2 2 0 1 0 2 2 0 0 0 0 0 2 2 2 0 1 0 0 0 0 0 0 0 0 2 0 0 1 2 1 1 0 1 1 1 1 2 2 2 1 1 0 1 1 1 1 2 1 0 1 1 0 2 0 1 1 0 0 0 0 0 0 0 0 1 2 1 0 0 1 0 0 0 0 0 1 0 0 1 0 0 1 0 0 0 0 1 1 1 2 0 1 0 1 1 0 0 2 1 0 1 2 1 2 0 0 1 2 1 0 2 1 1 2 2 2 1 0 1 1 1 0 0 0 0 0 1 1 1 0 1 0 2 1 1 1 0 0 2 0 0 1 1 1 2 1 1 0 1 1 1 1 1 1 1 0 0 0 1 0 0 2 0 2 0 0 2 0 0 0 1 0 0 0 0 1 1 0 1 1 1 1 0 0 0 0 0 1 1 0 1 1 1 0 0 2 1 2 0 0 0 0 2 0 0 0 1 1 0 2 0 2 0 2 0 2 1 2 1 2 1 1 0 0 0 0 2 1 1 1 0 2 0 0 0 1 0 1 1 0 2 0 0 0 2 0 0 0 2 0 0 1 1 1 2 2 0 1 1 0 0 0 2 1 0 1 2 0 0 0 1 0 1 1 0 0 2 1 0 1 2 0 0 0 0 0 0 0 0 0 0 0 0 2 0 2 0 0 0 0 0 1 0 2 1 0 1 0 0 0 0 0 0 0 0 1 0 0 2 1 1 0 0 0 0 0 0 0 1 1 1 2 0 0 0 0 0 0 0 0 2 1 0 0 0 1 1 1 0 0 1 0 2 1 0 0 0 2 2 2 0 1 0 0 1 0 2 0 0 1 2 1 1 1 0 1 0 2 0 0 0 1 1 1 0 0 0 0 1 1 1 2 0 0 0 0 1 1 2 1 1 1 2 0 1 0 0 1 0 0 0 1 1 0 1 1 0 1 0 0 0 1 1 2 1 1 0 2 1 1 2 0 1 0 0 1 0 1 1 0 0 1 0 1 1 1 1 2 0 1 1 1 1 2 0 1 0 0 0 0 0 1 1 1 1 2 1 1 1 0 2 0 2 0 0 0 0 1 2 1 1 0 0 0 0 1 0 2 0 0 0 1 0 0 0 0 1 0 1 0 1 0 0 0 0 0 2 0 0 0 2 0 0 0 0 0 1 0 0 1 0 1 0 1 1 0 2 1 0 0 1 1 2 0 0 0 0 1 0 0 0 1 0 0 0 0 0 0 0 1 1 1 0 0 1 2 1 0 0 0 1 0 1 0 0 0 1 1 2 0 0 0 0 0 0 1 0 0 0 1 0 1 1 0 0 0 0 1 1 0 0 1 0 1 0 1 0 1 0 0 2 0 1 1 1 2 0 0 1 1 2 1 2 1 2 0 0 1 0 0 1 2 2 2 0 2 0 0 2 2 0 1 1 1 1 0 0 2 0 0 1 2 2 2 0 0 0 2 1 1 2 1 1 1 1 1 0 0 0 0 1 1 1 1 0 0 0 1 0 0 2 0 0 1 0 1 1 1 0 0 0 0 2 0 1 2 2 1 0 0 2 0 0 2 0 0 2 0 1 0 2 0 0 0 0 2 1 0 0 1 1 1 1 2 0 1 1 2 1 0 1 1 0 1 0 0 0 2 1 1 1 0 2 0 0 0 1 0 1 0 1 1 2 2 2 2 1 2 2 0 1 1 0 2 0 1 2 2 0 0 0 1 1 0 0 0 1 0 1 1 1 1 0 0 0 0 1 0 0 1 0 0 1 1 0 0 0 0 0 0 1 0 1 1 0 0 0 1 1 2 0 0 1 0 1 0 0 0 0 1 1 0 0 2 0 0 2 0 0 0 2 0 0 1 0 1 0 2 1 1 1 1 0 1 0 0 0 0 1 1 1 0 2 2 0 2 0 1 1 1 1 1 1 0 1 1 0 1 1 0 0 1 0 0 0 0 0 1 0 1 2 0 0 0 2 1 2 0 0 0 0 0 0 0 1 1 0 2 0 1 1 0 0 1 0 0 0 0 0 1 1 1 1 1 1 1 0 1 0 0 0 1 0 2 0 2 0 1 0 0 1 0 1 0 0 0
59 0 1 2 1 0 2 0 0 0 0 2 1 1 0 1 0 0 1 1 1 0 1 1 1 1 1 0 0 0 1 0 1 1 0 1 1 1 0 0 2 2 0 1 0 1 0 0 0 0 0 0 1 0 1 1 1 1 2 1 1 1 2 2 0 2 0 0 1 1 0 1 2 0 1 2 2 1 1 1 1 2 0 0 2 0 0 0 2 2 0 0 2 0 0 1 0 2 2 2 2 0 0 1 1 1 1 0 0 0 1 2 0 1 2 1 0 0 1 2 2 0 2 0 0 0 2 1 1 1 0 0 0 0 0 0 0 0 0 0 0 2 0 0 0 1 0 0 1 1 0 0 0 0 0 0 0 2 0 1 2 1 2 0 2 2 1 1 1 1 1 1 0 2 2 0 2 0 0 0 0 0 0 1 0 0 1 0 0 0 0 0 0 0 1 1 0 0 0 0 0 1 1 0 0 0 1 0 0 1 1 1 2 0 2 0 0 0 1 0 2 1 0 0 0 0 0 0 0 0 0 0 0 0 2 0 0 2 0 1 0 0 2 0 0 0 0 1 1 1 0 0 1 0 0 0 0 0 0 1 1 1 0 0 1 0 1 0 2 0 0 1 0 1 0 0 0 2 1 1 0 1 1 0 2 0 1 1 0 2 0 0 0 1 1 0 2 0 0 0 1 0 0 0 0 0 0 1 0 0 0 0 0 0 2 0 2 1 0 0 0 1 1 1 2 0 0 2 1 0 0 0 1 1 1 0 1 1 2 2 0 2 2 0 2 0 0 1 2 1 1 0 2 0 0 0 0 0 0 0 1 1 1 0 1 0 0 2 2 0 2 0 0 0 0 0 0 1 2 2 0 2 0 0 1 1 0 0 0 0 0 1 2 0 2 0 2 0 0 0 0 0 0 0 0 0 1 1 0 0 0 0 2 2 2 2 0 0 0 0 0 1 0 0 1 2 1 1 1 0 0 2 1 1 0 1 0 1 0 0 2 0 1 1 1 2 1 1 0 1 0 2 0 2 1 1 0 2 2 2 1 2 0 0 0 2 0 2 0 0 0 0 2 2 1 1 0 2 0 2 2 0 0 1 1 1 0 1 1 0 1 1 1 2 2 0 2 0 0 2 2 1 2 0 0 1 1 0 0 0 0 1 0 1 1 1 1 0 0 2 0 0 1 1 0 1 0 0 0 1 1 0 0 1 1 1 0 1 2 2 1 2 0 0 0 1 0 0 2 0 2 2 0 2 1 1 0 1 0 1 0 0 0 2 0 1 1 0 1 0 1 1 2 0 0 0 2 1 0 1 1 1 1 0 1 1 1 0 0 0 0 1 0 0 0 0 2 0 0 0 0 1 1 0 0 0 1 0 0 0 0 0 1 1 1 1 1 0 0 0 0 0 0 0 0 1 1 0 0 0 0 2 0 0 0 0 2 0 0 0 0 0 0 1 1 1 1 0 1 1 0 0 1 2 2 0 0 1 1 0 0 0 1 0 2 0 0 2 1 0 1 0 0 0 2 0 2 0 1 0 1 0 0 0 1 1 1 1 1 2 2 0 1 1 0 0 2 0 0 1 0 1 0 1 2 2 1 1 1 1 1 0 0 1 1 1 0 1 2 2 0 0 1 1 1 0 0 0 0 0 1 1 0 0 0 1 1 1 0 1 0 1 0 1 0 0 1 0 0 1 1 1 0 0 0 0 1 0 1 0 0 1 0 0 0 2 1 1 0 1 1 0 2 0 0 1 0 0 1 1 0 1 1 1 0 1 1 2 1 2 0 1 2 2 2 0 1 1 0 1 0 0 0 2 1 1 0 0 2 0 0 0 1 1 1 0 0 1 1 1 0 1 2 2 2 0 1 1 0 2 0 1 2 1 0 1 0 0 0 0 0 0 1 0 1 1 1 1 0 1 0 0 2 0 1 0 1 0 0 0 2 0 1 0 0 0 0 0 0 1 0 0 0 2 0 1 0 0 2 2 2 0 0 0 0 0 0 0 1 0 1 0 0 0 1 0 2 0 0 0 0 1 0 2 1 0 1 0 1 1 0 0 0 1 2 0 0 1 1 1 1 1 0 1 1 1 1 2 0 1 2 2 0 0 1 2 1 1 0 0 0 0 2 1 0 0 2 0 1 1 2 1 2 0 0 0 0 0 0 0 0 0 1 0 2 1 2 0 1 1 0 0 0 0 0 1 1 0 1 0 0 1 0 1 1 0 0 2 1 2 1 0 0 0 0 1 0 0 1 1 0 0
60 0 2 0 0 0 1 2 1 1 0 0 1 1 0 2 0 0 1 1 1 1 0 2 0 0 0 0 0 0 2 0 0 1 1 0 2 0 0 0 1 1 0 2 0 1 1 0 0 0 0 0 0 0 2 1 0 0 0 1 0 1 1 1 1 0 1 2 0 0 0 1 2 0 2 2 2 0 1 0 1 1 2 2 2 0 0 0 1 1 0 1 0 0 0 1 0 0 0 0 1 0 1 0 2 1 1 1 1 0 1 2 2 2 2 2 2 0 0 2 2 0 2 0 0 0 2 2 2 2 1 0 0 0 0 0 0 0 0 0 1 1 1 0 0 1 1 1 2 1 1 0 0 0 1 0 0 1 1 2 1 1 1 1 1 2 1 2 1 1 0 1 0 2 1 1 0 1 1 1 0 1 0 1 1 1 0 0 0 1 0 1 0 2 2 0 1 1 0 0 0 0 0 1 1 0 1 1 0 1 2 1 2 1 1 1 1 1 0 0 1 1 0 0 1 1 1 1 1 0 0 1 1 1 1 0 1 1 1 1 1 1 2 0 0 0 0 0 0 0 0 0 1 1 0 1 0 1 1 2 1 2 0 0 0 0 2 0 2 0 0 2 1 1 0 0 0 2 2 1 1 0 2 2 0 2 2 2 0 2 0 1 0 2 1 0 2 0 0 0 0 0 1 0 0 1 0 2 0 0 0 0 0 0 2 0 2 1 1 0 0 1 1 2 0 0 1 1 0 1 2 0 0 1 0 0 0 1 1 1 1 1 2 0 1 0 1 0 1 2 0 0 2 0 1 0 0 0 0 0 1 1 1 0 1 0 0 1 1 1 1 1 1 1 0 0 0 1 0 1 1 1 0 0 1 1 0 0 0 0 0 1 1 0 2 0 1 0 0 0 0 0 0 1 1 0 0 1 1 0 0 1 1 1 1 1 1 0 0 0 0 1 0 0 1 1 1 1 2 2 0 2 0 2 1 1 0 1 0 1 1 0 2 1 1 2 1 0 0 0 0 0 0 2 1 1 0 2 2 0 0 2 0 0 1 1 1 1 0 0 0 0 1 2 1 1 0 1 2 0 1 0 0 2 2 2 0 1 2 1 0 0 0 1 0 0 1 1 1 2 1 1 1 1 0 1 1 0 1 0 0 1 0 0 0 1 0 0 0 1 0 1 0 1 0 1 1 0 0 1 1 0 0 0 0 0 1 1 1 1 2 2 1 0 2 0 1 2 0 0 0 0 0 2 2 0 1 0 0 0 0 1 1 2 0 1 1 0 1 1 1 1 1 0 0 0 1 2 1 1 2 1 2 0 1 1 2 1 1 1 1 0 2 0 1 0 0 0 0 0 0 1 0 0 0 0 2 1 2 1 1 0 0 0 0 0 0 0 0 0 1 0 1 1 1 1 0 1 0 0 0 1 0 0 0 1 2 0 1 2 1 0 0 0 2 0 2 0 0 0 0 2 1 1 1 0 0 2 2 0 0 0 1 0 0 1 2 2 0 1 0 1 0 1 0 0 2 0 1 0 0 2 0 0 2 2 0 2 1 0 0 2 0 1 0 0 2 2 1 2 1 1 0 0 1 2 0 1 1 1 0 0 0 2 0 0 2 1 1 1 0 0 0 1 0 1 1 0 0 0 1 1 0 0 0 0 1 1 0 0 0 0 0 1 0 1 2 1 0 0 0 0 0 0 0 1 0 0 2 0 0 1 1 0 1 1 1 1 0 1 0 0 2 0 0 1 0 0 0 2 0 1 0 1 1 1 0 2 0 2 1 2 2 2 2 1 1 0 1 1 0 0 0 2 2 0 1 0 1 1 0 0 0 0 0 0 0 0 2 2 2 2 1 2 1 0 1 1 0 2 0 2 1 1 0 0 0 0 2 1 1 1 1 0 1 1 1 1 0 1 0 0 1 0 0 0 0 0 2 2 0 0 0 0 0 0 1 0 1 2 0 1 1 0 1 2 0 1 1 0 1 0 0 0 0 2 2 0 1 1 0 0 2 0 1 0 2 0 0 0 0 2 0 0 2 2 0 0 0 1 1 0 0 1 2 0 0 2 2 2 0 2 0 2 1 2 1 1 1 0 2 2 0 2 0 0 0 0 0 0 0 0 1 0 0 0 0 0 1 0 2 1 1 0 1 0 1 0 0 1 0 1 2 0 1 1 1 0 0 1 1 0 0 0 0 1 1 0 0 0 0 0 0 0 0 1 1 1 0 1 1 0 0 0 0 1 1 0 2 1 0 0
61 0 1 1 1 0 2 2 1 1 0 0 1 1 0 1 0 1 1 1 1 1 1 1 0 0 1 0 0 0 1 0 1 2 0 0 2 1 0 0 1 1 0 0 0 1 0 0 0 0 0 2 1 1 1 2 0 0 2 2 0 2 1 1 0 1 1 2 0 0 0 0 2 0 1 2 2 0 2 0 2 2 0 0 1 0 0 0 2 2 0 1 1 0 0 0 0 1 0 0 2 1 1 0 2 0 2 1 1 0 1 2 0 2 2 0 0 0 1 1 1 1 2 1 0 1 1 1 1 0 1 0 0 0 0 0 0 0 0 0 0 2 0 0 0 0 0 0 1 1 0 0 0 0 0 0 0 0 0 0 1 1 1 1 0 2 0 1 1 1 1 1 0 2 2 2 0 1 0 0 0 1 1 2 1 0 2 1 0 1 1 1 0 1 1 0 2 0 0 0 0 0 0 1 1 0 1 1 1 1 2 1 2 0 2 0 0 0 1 2 2 0 0 1 1 0 0 0 0 0 0 0 0 0 1 0 0 2 0 1 0 1 1 1 0 0 0 0 0 0 0 1 2 0 0 2 1 0 0 0 0 0 0 0 0 0 0 1 1 0 1 0 0 2 0 0 0 1 2 1 1 0 2 1 0 0 0 1 0 2 0 0 0 2 2 0 2 0 0 1 1 0 1 1 1 0 0 1 0 0 0 2 0 1 1 0 2 2 1 0 0 1 2 1 1 0 1 0 0 1 2 1 0 1 1 0 0 1 1 0 0 1 2 0 1 0 0 1 2 1 1 0 2 0 2 1 1 0 0 2 0 2 2 0 2 1 0 1 1 1 1 1 1 1 0 0 0 2 0 2 1 0 0 1 2 0 0 0 0 0 0 1 0 0 1 1 0 0 1 1 1 1 0 1 1 0 0 0 0 0 0 0 0 0 0 1 1 1 1 0 0 1 1 1 0 0 2 0 1 0 0 1 2 0 0 1 0 1 0 0 1 0 1 2 1 2 2 0 0 1 0 1 0 2 0 0 0 2 2 0 1 0 1 1 0 1 1 2 0 1 1 0 1 1 2 2 0 1 1 0 1 0 0 0 0 0 0 2 2 1 0 0 0 2 1 0 1 0 0 2 2 2 1 1 0 2 2 0 0 1 1 1 0 0 0 1 0 1 0 2 2 0 0 0 0 0 0 1 1 2 0 1 0 1 2 0 1 2 1 2 0 0 1 2 2 1 1 1 1 0 1 1 0 2 2 1 1 0 0 1 0 0 0 1 0 0 0 0 1 2 0 0 0 0 0 1 2 2 0 0 2 0 2 0 0 0 2 0 0 0 0 2 0 0 1 1 0 1 0 0 0 1 0 0 1 0 1 1 2 1 1 0 0 1 0 1 2 0 0 0 0 0 0 0 0 1 0 0 0 0 1 1 0 0 0 1 2 0 0 1 1 0 0 0 0 0 0 1 0 0 0 1 1 0 1 0 0 1 1 0 0 0 1 0 0 1 1 2 1 0 1 1 1 0 0 0 2 1 1 1 2 1 0 1 2 2 0 1 2 1 2 0 0 0 0 0 1 1 0 0 0 0 0 1 2 2 2 2 0 0 0 0 0 0 1 0 0 1 1 1 0 0 0 1 1 1 1 0 0 0 0 0 0 0 0 0 1 1 0 2 1 1 0 0 0 1 1 1 0 0 0 0 1 0 0 1 0 0 2 0 1 2 2 1 0 0 2 0 0 0 0 0 1 1 1 0 1 0 0 0 0 2 1 1 2 0 1 2 1 2 1 1 2 2 1 0 0 1 0 2 0 0 0 1 2 1 1 0 1 1 0 0 0 0 1 1 1 1 1 1 1 2 0 2 2 0 0 1 0 2 0 2 1 0 0 1 0 2 2 0 1 1 1 0 1 1 1 0 0 0 0 0 0 0 0 0 0 0 1 1 1 0 0 0 0 0 0 0 1 2 0 0 0 2 1 2 0 0 1 0 1 0 0 0 0 0 0 1 0 2 0 0 1 0 2 1 1 0 0 0 0 2 0 0 2 2 0 1 0 1 0 0 1 1 1 1 1 0 1 1 0 1 0 1 1 1 0 1 0 1 2 2 0 0 1 0 0 2 0 0 0 0 2 0 0 1 2 0 1 0 2 0 1 0 0 0 1 0 0 0 1 0 0 0 0 0 0 0 0 0 1 0 0 0 0 1 1 0 2 0 0 2 0 1 0 1 2 0 0 1 0 0 0 0 0 0 0 0 1 1 0 1
62 0 1 1 0 0 0 0 0 0 1 1 1 2 0 1 0 0 0 0 1 0 0 1 0 0 0 0 0 2 2 0 0 1 0 0 2 0 0 0 2 2 0 1 0 0 1 0 0 1 1 2 1 0 1 0 1 0 1 0 0 2 0 0 0 0 2 1 0 0 0 0 2 0 2 2 1 0 1 1 1 2 0 0 1 2 0 1 2 2 0 1 0 0 1 1 1 0 0 0 1 1 0 1 2 0 2 1 0 0 1 1 1 2 2 2 2 0 0 2 2 0 2 1 0 0 1 1 2 1 1 0 0 0 1 1 0 0 0 0 1 1 0 0 0 0 0 0 0 0 0 0 1 2 0 0 0 1 0 0 0 1 0 2 0 1 0 1 0 0 0 0 0 2 1 1 1 1 1 1 0 1 0 2 1 0 2 2 0 0 0 2 1 0 1 1 1 1 0 0 0 1 0 1 1 0 1 1 0 0 1 2 1 0 2 0 0 1 1 1 2 0 0 0 0 0 1 0 0 0 0 0 0 0 0 0 1 0 2 1 0 1 2 0 0 0 0 0 1 1 1 1 1 0 0 2 2 0 0 1 1 1 0 1 1 0 1 1 1 0 0 1 1 2 0 0 0 2 2 1 0 0 1 1 0 1 1 2 0 2 0 1 1 1 1 1 1 1 0 0 1 1 1 0 0 0 0 2 1 0 1 0 0 0 0 0 0 0 0 0 1 1 1 0 1 0 1 1 0 1 0 0 0 1 0 0 0 1 0 1 1 2 2 0 2 0 0 0 2 1 0 0 2 0 1 0 0 0 0 1 1 1 2 0 2 1 0 2 2 0 2 0 0 0 0 0 0 2 0 0 0 1 1 1 1 1 0 0 0 0 0 0 0 0 1 2 1 0 0 1 1 2 0 1 1 0 1 0 0 0 0 0 1 1 1 0 2 1 0 0 0 1 0 0 1 1 2 2 2 1 1 1 1 1 0 1 1 0 0 0 2 0 1 2 2 2 2 0 0 0 0 1 0 2 1 1 0 1 1 0 1 1 0 0 0 2 0 2 0 0 0 0 2 1 2 2 0 2 2 0 1 1 0 0 0 0 0 1 1 0 1 1 0 1 0 0 1 1 1 2 1 1 1 1 1 0 1 0 2 0 0 2 0 0 0 2 0 0 0 1 1 1 1 2 1 0 0 0 0 0 0 1 1 1 1 1 1 1 2 1 1 1 1 0 1 0 2 1 1 0 0 0 0 1 2 0 0 1 2 0 2 0 0 1 1 0 0 0 2 2 1 1 2 0 1 0 2 1 0 0 2 0 1 0 0 0 0 1 0 1 0 2 0 0 0 0 1 0 0 0 0 1 2 0 0 2 2 1 2 0 0 0 0 0 0 0 0 0 0 0 0 0 0 0 0 2 0 1 0 0 0 1 0 0 0 1 2 0 1 2 1 1 0 2 2 1 1 1 0 0 0 0 0 1 1 0 0 2 2 0 0 0 2 0 2 0 0 1 1 1 0 1 0 0 0 0 2 0 0 0 2 0 0 1 1 1 1 1 2 1 2 0 0 0 1 0 1 1 0 0 0 0 0 0 1 1 0 2 0 0 0 0 0 1 0 0 0 0 1 1 1 0 0 2 2 0 0 1 1 1 1 1 0 0 0 1 0 0 0 1 0 0 1 2 0 0 2 0 0 1 0 1 0 1 0 1 0 0 2 0 0 1 2 0 1 0 2 1 0 1 0 0 0 1 1 0 1 0 1 2 0 0 1 0 1 0 1 1 0 2 0 2 2 2 2 1 1 1 0 2 0 0 0 2 2 0 1 1 0 0 1 1 2 2 2 0 0 0 1 0 0 0 0 2 2 0 0 2 0 2 0 0 2 1 0 1 0 0 1 0 1 0 1 0 1 1 1 1 0 0 0 1 1 0 0 0 0 0 0 0 0 1 0 0 0 0 1 0 1 1 0 0 0 1 2 2 0 1 2 2 2 0 0 0 0 0 0 0 0 2 0 0 1 0 1 0 2 0 0 0 0 0 1 0 1 0 0 2 0 2 0 0 1 1 1 1 1 0 1 0 0 2 0 0 1 1 2 1 1 0 2 2 1 2 0 1 1 1 0 0 0 1 1 1 0 0 0 2 0 1 2 0 1 0 1 0 1 1 1 1 1 1 1 0 1 1 1 0 0 2 0 1 0 0 0 0 1 0 2 0 0 0 0 2 0 0 1 0 1 2 0 0 1 0 0 0 1 0 1 0 0 0
63 0 2 0 0 0 1 2 0 2 0 0 0 0 0 0 0 0 0 1 1 1 0 2 0 0 0 0 0 0 2 0 0 1 1 0 2 1 0 0 2 2 0 0 1 0 0 0 1 0 0 1 1 0 1 2 0 0 1 0 1 2 2 1 0 2 1 0 1 1 0 1 2 0 2 2 2 0 1 0 1 2 0 0 1 0 0 1 2 2 2 2 1 1 0 1 0 0 0 0 1 1 0 1 2 2 2 2 1 0 0 1 0 1 1 0 0 0 1 1 1 0 1 1 1 0 0 2 2 1 0 1 0 0 0 0 0 0 0 0 0 2 1 0 0 2 1 0 1 1 0 0 0 0 0 0 0 0 1 1 0 1 1 1 1 2 0 1 0 1 1 0 1 2 0 1 1 1 1 0 0 1 0 2 2 2 0 0 0 0 0 0 0 1 1 0 0 0 0 0 0 0 0 1 1 0 0 1 1 0 1 0 0 0 1 1 1 0 1 0 1 1 0 0 0 0 1 0 0 0 0 0 0 0 2 0 0 2 0 1 0 0 1 0 0 1 1 0 0 0 0 0 1 1 0 1 1 0 0 1 1 1 0 1 1 0 0 0 2 0 0 1 2 2 0 0 0 1 2 1 1 0 0 0 0 0 0 2 0 2 0 0 0 2 1 0 2 1 1 0 0 0 2 0 0 1 0 2 1 0 0 2 0 0 1 0 1 0 0 0 0 0 2 1 0 0 0 1 1 1 1 0 0 2 0 0 1 1 2 0 0 0 2 0 0 0 2 0 1 0 0 1 1 2 0 1 1 0 0 0 0 0 1 0 1 1 0 1 1 1 1 1 0 0 0 0 0 1 0 2 1 1 1 0 2 1 0 1 1 1 1 1 2 0 1 1 1 2 0 0 1 0 0 2 2 0 0 1 0 0 0 0 1 1 1 1 1 0 0 0 0 1 0 1 1 1 0 1 2 1 1 1 0 2 1 1 0 2 0 0 1 0 2 2 2 2 2 0 0 1 0 1 0 2 2 1 1 1 1 0 1 1 0 0 2 0 2 1 0 1 1 1 2 0 2 1 1 2 1 1 2 1 0 0 0 0 0 1 1 0 1 1 0 1 1 0 2 1 1 2 2 1 1 1 0 1 1 0 1 0 1 1 0 0 1 0 0 0 0 0 0 2 1 2 0 0 0 1 0 1 0 1 0 0 0 0 1 1 0 0 1 2 2 0 1 0 1 1 1 0 0 0 0 0 2 0 0 0 1 1 1 0 1 2 0 2 2 0 1 0 0 0 1 0 1 0 1 1 0 0 1 0 2 0 1 0 1 2 2 2 0 2 2 0 2 1 0 0 0 2 2 0 0 1 0 0 1 1 1 2 0 0 0 1 1 1 1 0 0 0 1 0 0 0 0 1 1 1 0 0 1 1 1 0 0 0 2 0 1 1 0 1 1 2 2 2 1 0 0 0 0 2 1 0 1 1 0 2 2 0 0 0 2 2 0 0 2 2 0 0 0 0 0 0 0 0 2 0 0 0 1 0 0 1 2 2 2 1 1 1 2 0 0 0 0 0 2 1 0 0 0 0 0 0 1 2 1 1 0 0 2 1 0 1 0 0 0 1 1 1 0 0 1 2 0 0 1 0 0 0 1 1 0 0 0 0 2 1 1 2 0 0 0 0 0 0 1 0 0 0 0 0 1 1 0 1 0 0 2 1 0 1 1 1 0 0 2 1 0 1 0 1 2 0 0 0 1 0 0 0 0 2 1 1 1 1 0 2 1 2 0 0 2 2 1 0 0 1 0 2 0 0 0 2 0 1 2 1 0 1 0 0 1 0 1 0 0 0 2 2 1 1 1 2 1 0 1 1 0 2 0 1 0 0 1 0 0 1 1 0 1 1 1 0 1 0 0 1 0 0 0 1 1 0 1 0 1 0 0 0 0 0 1 0 0 1 1 0 1 1 0 0 1 1 1 1 0 1 2 2 2 0 0 0 0 1 1 2 0 2 0 0 0 0 2 1 1 0 0 0 1 2 0 2 1 0 1 2 1 1 0 0 0 0 1 2 2 1 1 0 0 1 0 2 1 1 1 2 0 0 2 2 0 1 0 1 1 1 1 0 0 0 1 0 0 1 1 1 0 1 2 0 0 1 1 0 2 1 0 0 1 0 0 0 1 2 2 0 1 2 0 0 0 0 0 2 0 1 2 1 1 2 0 1 0 0 0 0 1 2 0 0 0 0 0 0 0 0 0 0 1 1
64 0 1 1 0 1 2 2 0 0 0 0 0 0 0 0 0 0 2 2 0 0 0 2 0 0 0 0 1 1 2 0 1 2 0 2 0 2 0 0 0 0 0 0 0 0 0 0 0 0 0 0 0 0 2 1 1 0 2 0 2 2 2 2 0 1 1 1 0 0 0 0 2 0 0 2 2 0 0 0 1 1 0 0 1 0 0 1 2 2 0 1 1 1 0 0 0 2 2 2 0 0 0 2 2 0 2 0 1 1 0 0 0 1 1 0 0 0 0 2 2 0 2 0 0 0 2 0 1 0 1 1 0 0 1 1 0 0 0 0 0 2 0 0 0 1 0 0 1 1 0 2 1 1 0 1 0 2 0 0 0 1 0 2 1 0 0 1 0 1 1 0 1 1 2 2 1 1 0 1 0 0 0 1 1 0 1 2 0 0 2 2 0 0 0 0 0 0 0 0 0 0 0 2 1 1 1 1 2 1 1 2 2 0 1 0 0 0 1 2 2 0 0 1 2 1 0 2 1 1 0 0 0 1 1 0 1 1 1 1 0 0 2 1 0 0 0 1 1 1 0 0 2 0 0 0 0 0 0 0 0 0 0 1 2 0 0 0 2 0 0 2 0 1 0 0 0 1 0 0 1 0 2 1 0 2 1 1 1 2 0 2 1 2 2 1 1 1 1 0 2 0 2 1 1 0 1 2 0 0 0 1 0 0 0 0 1 0 1 0 0 2 2 1 0 0 0 1 0 2 1 0 1 1 0 0 0 1 1 0 0 2 2 0 1 0 1 0 2 2 1 0 2 0 1 0 1 0 0 2 0 2 0 0 0 2 0 0 0 2 0 2 1 1 0 0 0 1 1 2 0 0 0 0 2 1 0 0 0 0 0 1 1 0 2 0 1 1 2 2 2 2 0 1 2 1 0 0 1 0 0 1 1 1 1 2 0 0 0 0 0 0 0 0 1 1 1 1 1 0 1 0 1 1 0 1 1 1 0 0 1 0 2 1 1 2 1 0 0 0 0 1 0 2 1 1 0 2 2 2 1 1 1 1 1 0 2 1 0 0 0 0 2 0 1 1 0 1 2 0 2 0 0 2 1 1 0 1 2 1 1 0 1 1 1 0 1 0 0 2 1 1 1 0 1 0 1 0 0 0 0 1 0 0 0 2 2 1 0 1 1 1 0 2 1 1 0 1 0 1 0 1 0 1 1 1 1 0 0 0 1 1 1 2 2 1 0 2 0 0 0 0 0 1 2 0 1 1 0 2 0 0 0 0 0 0 0 0 1 2 0 0 0 0 0 0 0 2 0 1 2 2 0 0 0 0 0 2 0 1 0 1 1 0 0 1 1 1 0 1 1 1 1 0 0 0 1 1 1 2 0 0 2 2 2 2 2 1 0 0 1 0 0 0 0 0 2 1 0 0 1 0 0 0 0 1 2 0 0 2 1 0 0 1 1 1 1 1 0 0 1 1 1 0 1 0 0 2 2 0 0 0 2 1 0 1 1 2 1 0 0 2 0 1 0 0 2 0 0 0 1 0 1 0 1 2 1 1 2 1 2 0 0 0 1 0 1 2 2 2 0 2 0 0 0 2 0 1 0 1 0 0 0 2 0 1 1 1 1 1 0 0 1 1 0 0 0 0 0 0 0 0 0 0 1 1 1 0 0 1 1 0 0 0 0 1 1 0 0 0 0 0 1 1 0 0 1 0 1 1 0 0 1 0 0 1 1 0 0 1 0 1 2 1 1 1 0 0 1 1 1 0 0 1 1 1 0 2 1 2 1 1 1 0 0 0 0 1 0 1 0 0 0 1 2 1 1 0 0 2 0 0 2 2 2 0 0 1 2 2 2 2 1 2 1 0 0 2 0 1 0 0 2 0 0 1 0 0 0 0 0 0 1 0 1 1 1 0 0 0 0 0 1 0 0 0 1 0 0 0 0 0 1 0 0 1 1 0 2 0 0 0 0 0 2 1 0 1 1 1 2 0 0 0 0 0 0 0 0 1 1 0 0 0 2 0 2 0 1 0 0 0 1 1 2 0 0 1 0 2 0 0 0 0 0 2 2 1 2 2 0 2 0 1 0 0 1 0 0 0 2 2 0 0 1 2 1 0 0 0 0 0 1 1 0 0 2 1 1 0 2 0 1 0 0 0 1 0 1 0 2 0 1 0 1 2 2 0 0 0 0 0 0 0 0 2 0 1 1 0 0 1 0 0 0 0 0 1 1 2 1 0 0 1 1 0 0 0 1 1 0 1
65 0 1 1 0 1 1 2 0 1 0 0 0 0 0 0 0 0 0 0 2 0 0 2 0 0 0 0 0 1 2 0 1 2 2 1 2 1 0 0 1 1 1 0 0 0 0 0 0 1 1 1 0 0 2 1 1 1 2 1 1 1 0 0 2 0 1 1 0 1 1 2 2 0 1 2 2 0 1 1 0 1 0 0 2 1 1 0 2 2 0 1 1 1 0 0 0 1 1 1 2 0 0 1 2 1 2 0 0 0 0 0 1 2 2 0 0 0 2 0 0 1 2 1 0 0 1 1 1 1 1 1 0 0 0 0 1 0 0 0 2 1 1 0 0 2 0 0 0 0 0 1 0 0 1 0 0 1 0 0 1 0 1 1 2 2 1 0 0 1 1 1 1 1 1 0 2 0 0 0 0 1 1 2 1 0 2 1 0 1 0 2 1 1 2 1 2 0 0 0 1 0 0 2 2 0 0 0 1 0 0 2 1 0 1 0 0 0 1 1 1 0 0 0 0 0 0 0 0 0 0 0 0 0 1 0 1 2 0 2 0 0 1 0 0 0 0 0 0 0 0 0 0 0 0 1 0 1 1 2 1 2 0 1 1 0 0 1 2 1 0 2 0 2 0 0 1 1 2 1 0 1 2 1 0 1 1 2 0 2 0 0 0 2 2 0 2 2 0 2 1 0 2 2 2 0 1 2 1 0 1 0 0 2 2 0 1 1 0 0 0 1 0 0 1 0 1 0 0 1 2 0 1 1 0 0 0 0 2 1 0 1 2 0 1 0 0 0 2 2 0 0 1 1 0 1 1 0 0 1 1 2 1 1 0 1 0 1 2 0 2 0 1 1 0 0 0 1 0 1 1 1 1 0 1 0 0 0 0 1 0 1 1 0 2 0 1 0 0 0 0 0 0 1 1 0 1 1 0 0 0 0 0 0 0 2 0 0 1 1 1 1 0 1 0 1 1 1 1 0 0 1 1 0 1 0 0 0 1 2 1 0 1 1 1 2 1 0 0 1 0 2 0 2 1 1 0 2 2 1 0 0 0 0 2 0 2 1 0 0 0 0 2 2 0 0 1 2 2 1 1 0 0 1 1 2 0 1 1 1 1 1 0 1 1 0 2 1 1 2 1 1 0 2 0 2 2 0 0 0 0 0 0 1 1 0 0 0 0 1 0 0 0 1 0 0 0 0 1 1 0 0 0 0 1 1 0 1 1 1 0 2 2 1 2 0 2 1 1 0 0 0 0 2 0 2 0 1 2 0 2 0 0 1 0 0 0 0 1 1 1 1 1 0 1 1 2 2 0 1 2 2 2 0 1 1 1 0 0 0 0 2 1 0 0 0 0 1 1 0 1 2 0 1 0 0 1 1 1 1 2 0 0 0 1 1 0 1 0 0 1 0 0 0 0 1 1 0 0 0 0 1 1 0 0 0 1 0 1 1 0 0 0 1 1 1 1 0 0 0 0 2 1 1 2 0 0 1 1 0 0 0 1 1 0 1 0 2 1 0 0 0 0 0 1 1 1 0 0 0 0 1 1 0 1 2 0 2 2 0 0 1 0 0 0 0 1 2 1 2 0 0 0 0 0 1 0 2 0 0 1 0 1 1 0 1 1 0 0 0 0 0 0 1 2 1 1 0 0 0 1 1 0 0 0 1 1 1 0 1 0 1 0 0 0 0 1 1 0 0 0 0 0 0 0 2 0 0 0 0 0 0 2 0 0 0 2 0 0 2 1 0 0 0 0 0 1 0 1 1 0 1 0 1 1 1 0 2 2 2 0 0 2 2 1 0 0 1 0 1 0 0 0 2 0 0 1 0 1 1 0 0 1 1 1 0 1 0 2 1 1 2 1 2 2 0 2 2 0 2 1 0 2 2 0 0 0 0 0 0 0 1 1 0 1 1 1 0 0 0 0 0 1 0 0 0 0 0 0 0 0 1 0 0 0 0 1 0 0 2 1 1 0 0 2 2 1 0 1 1 1 0 0 0 0 0 0 0 0 2 0 0 1 0 2 0 2 0 0 0 0 2 0 2 0 0 0 2 0 2 0 0 0 0 1 1 1 2 1 1 0 2 1 1 1 1 0 2 0 0 1 0 1 2 0 0 1 2 0 1 0 1 1 2 0 0 2 0 0 1 1 0 1 0 1 0 1 0 0 2 0 2 1 0 2 2 2 0 0 1 0 0 0 0 0 2 0 0 2 0 0 2 0 0 0 0 0 1 0 0 0 1 0 0 0 0 0 0 0 0 0 0
66 0 1 2 1 0 1 2 0 1 0 0 1 2 0 2 0 0 2 1 1 1 0 1 0 0 0 0 0 0 2 0 1 2 0 1 1 2 1 0 0 0 0 0 0 1 1 0 1 0 0 2 1 1 1 1 0 0 0 0 1 2 2 2 1 0 2 0 0 0 0 2 2 1 2 2 2 0 1 0 1 1 0 0 0 1 0 0 2 2 0 0 1 0 0 0 0 1 1 1 0 1 0 1 2 1 2 0 0 0 0 0 1 1 1 1 1 0 1 1 1 1 2 1 0 0 1 1 2 0 0 1 0 0 0 0 0 0 0 0 2 1 0 0 0 0 0 0 2 2 0 1 1 1 0 1 0 1 0 1 1 1 2 0 1 2 0 1 1 1 0 1 0 2 1 0 2 1 0 1 0 1 0 2 1 1 1 2 0 0 0 2 0 1 1 0 0 0 0 0 0 0 0 1 1 0 1 1 1 0 1 1 1 0 0 1 1 0 0 1 2 0 0 0 0 0 1 0 1 0 0 0 0 0 0 0 0 2 0 0 0 1 1 0 0 0 0 0 0 0 0 0 1 0 0 1 0 0 0 0 0 0 0 0 1 0 0 0 1 0 1 1 0 2 0 0 1 0 1 0 0 1 2 0 1 0 1 2 0 2 0 2 1 2 1 2 0 2 0 1 1 0 2 2 2 0 1 2 0 0 0 1 0 0 1 0 1 0 0 0 0 1 1 0 1 0 2 2 0 0 2 2 1 1 0 0 0 1 1 2 1 1 1 1 1 0 1 1 2 1 1 0 2 2 0 2 2 0 0 2 0 2 2 0 2 0 0 0 1 1 1 1 2 2 1 1 0 1 0 1 1 1 0 0 2 1 0 0 0 0 0 0 0 0 1 1 1 1 1 1 1 1 0 1 1 0 0 0 0 0 0 1 1 1 1 2 0 1 1 0 1 1 1 1 0 1 1 0 1 1 0 1 0 0 1 0 0 1 0 1 1 0 2 0 0 1 1 1 2 1 1 1 0 2 1 0 1 2 2 1 1 2 0 0 1 1 1 1 0 1 1 1 2 1 2 1 1 2 2 0 1 1 0 2 1 1 0 2 2 0 0 0 0 1 0 0 1 1 1 2 2 2 1 1 0 2 2 0 1 0 0 1 0 0 0 2 1 0 0 2 0 0 1 2 1 1 1 0 1 1 1 0 0 1 1 0 1 1 1 1 0 1 1 1 1 0 1 2 0 0 0 0 0 2 1 1 1 2 0 2 0 0 0 1 1 0 0 1 1 1 1 1 0 0 0 0 0 2 0 2 2 0 1 0 0 0 1 2 0 2 0 0 0 0 0 0 0 0 0 0 0 1 1 1 0 1 2 1 1 0 1 0 0 0 0 0 0 1 0 0 0 0 0 0 0 0 2 2 0 0 0 1 0 0 0 0 2 0 0 2 0 1 1 1 2 2 2 0 1 0 0 1 0 0 1 0 0 2 2 0 0 0 1 0 1 0 0 2 1 0 1 0 0 0 0 1 1 0 1 0 0 0 0 0 2 2 1 2 2 0 2 0 0 0 0 0 1 1 1 1 0 1 0 1 1 2 1 2 0 1 0 0 0 1 0 1 0 0 0 0 0 0 1 2 1 0 0 0 0 0 1 1 0 0 0 1 1 1 0 1 0 1 0 0 0 0 1 1 0 0 0 0 2 1 0 1 0 0 2 0 2 1 1 0 0 0 2 1 0 0 0 2 2 0 0 0 1 0 2 2 0 0 2 0 0 1 0 2 1 2 0 1 2 1 1 1 0 0 0 1 0 0 0 2 1 1 1 0 1 1 0 0 0 0 0 0 0 1 1 1 1 1 0 2 2 0 1 1 1 2 0 1 1 1 0 0 0 0 1 0 0 0 1 0 1 0 1 1 0 0 1 0 1 0 0 0 0 0 0 0 0 1 1 0 1 1 1 0 1 1 0 0 0 1 1 1 0 1 2 2 1 1 0 0 0 0 0 0 1 1 1 0 0 0 1 0 2 0 0 0 1 1 0 2 1 1 1 2 0 1 1 0 0 0 0 2 2 2 1 1 0 2 0 2 1 2 1 1 1 0 1 1 0 2 0 0 0 0 0 0 1 0 2 1 0 0 0 1 0 0 2 0 2 0 1 0 0 0 0 0 2 0 0 0 2 1 2 0 0 1 0 0 0 0 0 0 2 1 2 1 1 2 0 0 0 0 0 0 0 1 0 0 1 0 0 0 0 0 0 0 0 0
67 0 0 2 0 0 1 2 1 2 0 0 0 1 0 0 1 0 0 1 1 0 1 2 0 0 0 0 1 1 0 0 1 2 0 0 2 2 0 0 0 0 1 0 0 1 0 0 1 0 0 1 1 0 1 1 1 0 1 1 1 1 2 1 0 1 1 0 0 0 0 1 2 1 1 2 2 0 1 0 2 2 1 1 2 0 0 0 0 2 0 1 0 0 0 0 0 0 0 1 2 1 0 0 2 2 0 1 1 0 1 2 1 1 2 2 1 0 1 1 1 0 2 0 0 0 2 1 1 0 1 0 0 0 0 0 0 0 0 0 1 2 0 0 0 0 0 0 0 0 0 0 1 0 0 0 0 1 0 1 0 0 2 0 1 1 0 2 0 0 0 0 2 0 2 2 1 0 0 0 0 0 1 2 1 0 2 2 1 2 2 2 0 1 1 0 1 0 0 0 0 0 0 0 0 0 2 1 1 0 1 1 1 0 2 0 0 1 0 0 2 1 1 0 0 0 1 0 0 0 0 0 0 0 1 0 0 2 0 1 0 0 2 0 0 0 1 0 0 0 0 0 0 0 0 1 0 0 0 0 0 0 0 1 1 1 0 1 2 0 2 1 0 1 0 0 0 1 0 0 1 1 1 0 0 1 0 0 0 1 1 0 0 2 2 0 2 1 0 0 1 0 2 0 0 0 0 1 1 0 1 1 0 0 1 0 1 1 0 0 1 0 0 0 2 0 2 2 1 0 2 1 0 2 0 0 0 2 0 0 0 0 1 0 0 0 2 0 2 0 1 0 1 1 0 1 1 0 0 1 0 2 1 1 1 0 0 2 2 0 2 0 2 2 1 1 0 2 1 2 0 1 1 1 1 1 0 0 0 0 0 0 0 0 2 0 0 0 1 1 1 1 0 0 1 1 0 0 0 0 0 0 1 1 1 2 0 1 0 0 0 1 2 0 0 2 1 1 1 0 1 1 0 0 1 0 0 0 0 0 1 0 2 0 0 1 1 0 0 2 0 1 0 1 2 1 1 2 1 2 2 2 0 0 1 1 1 0 0 0 0 0 1 2 1 1 0 2 1 2 1 0 0 0 0 2 0 2 2 1 0 0 0 1 0 0 2 1 1 2 1 0 1 1 0 1 2 1 0 0 0 1 0 0 0 2 1 1 0 1 1 0 2 2 0 0 0 1 0 1 0 1 0 1 0 1 1 1 1 1 1 1 0 0 1 0 1 1 1 0 0 1 0 1 1 2 1 0 1 0 1 0 1 1 0 1 1 0 1 1 1 2 0 0 0 0 0 1 0 0 1 0 2 0 1 1 2 0 0 0 0 2 1 0 0 0 0 0 0 0 0 1 0 0 0 0 0 1 2 0 0 0 0 0 0 0 0 2 0 0 2 0 0 0 0 1 1 0 0 0 0 2 1 0 0 1 2 0 1 2 0 1 0 2 2 1 1 0 1 0 0 1 1 1 1 0 0 1 1 0 0 0 0 1 1 1 1 2 2 0 0 0 0 0 0 0 2 0 0 0 0 1 1 0 1 1 1 1 1 1 1 0 0 0 0 0 0 1 1 1 1 1 0 0 0 1 0 2 0 1 0 0 0 1 1 0 0 0 0 0 0 0 0 2 1 2 2 0 0 0 1 1 1 0 0 2 2 1 0 2 1 1 0 0 0 1 1 0 0 1 1 1 0 0 0 1 0 0 0 0 0 0 1 0 1 1 2 0 0 1 1 0 1 0 0 0 1 0 0 0 0 2 0 1 1 1 0 2 0 2 1 2 2 2 2 1 0 0 0 1 0 0 0 2 1 0 1 0 1 1 0 0 1 1 1 0 0 0 2 2 2 2 1 2 2 0 2 1 1 2 0 0 1 1 0 0 0 1 1 1 0 1 0 0 0 0 0 0 0 0 0 0 2 0 0 0 0 0 0 0 2 0 0 0 0 0 1 0 1 1 0 0 1 1 0 1 0 1 2 2 1 1 0 0 0 1 1 0 0 1 0 0 0 1 1 0 1 0 1 0 0 0 1 0 2 2 0 2 1 1 0 0 0 0 0 2 2 0 1 0 0 1 0 1 2 2 1 2 2 0 0 1 0 2 0 0 0 2 0 0 0 0 2 1 0 0 0 0 0 0 2 1 0 0 2 0 2 0 0 0 0 2 1 1 0 0 0 0 0 1 0 0 0 0 0 1 1 0 2 0 0 0 0 1 0 0 0 0 0 2 0 1 0 0 0 1 0 0 2 1 0 0
68 0 2 1 0 0 0 1 0 1 1 2 0 1 0 0 0 0 1 1 1 1 0 2 0 0 0 0 1 1 1 1 2 2 0 1 1 2 0 0 0 0 1 1 0 1 0 0 0 0 0 0 0 0 2 2 0 0 1 1 1 2 1 1 0 1 0 0 0 0 0 0 2 0 1 2 2 0 2 1 1 2 1 1 2 0 0 2 2 2 0 1 0 0 0 0 0 1 1 1 1 0 1 0 2 1 2 0 0 0 1 2 0 1 1 0 0 1 1 1 1 1 1 0 0 0 1 1 2 1 1 1 0 0 1 0 0 0 1 0 0 2 0 0 0 1 0 0 1 1 0 0 0 0 0 0 0 0 0 1 0 0 1 1 1 1 0 1 2 0 0 2 0 2 1 0 1 1 0 1 1 1 1 2 2 0 2 2 0 1 1 2 0 2 2 0 0 0 0 0 0 1 0 2 2 0 0 0 1 0 1 1 0 0 2 0 0 1 2 1 2 1 1 0 0 0 1 1 1 1 1 0 0 0 2 0 0 1 0 2 0 0 2 0 0 0 0 0 0 0 0 0 2 1 0 1 0 0 0 1 1 1 0 1 0 0 0 1 1 0 2 0 1 2 0 0 0 1 0 0 1 1 1 0 0 0 0 1 0 2 0 0 0 2 0 1 1 1 0 0 0 0 1 1 1 0 0 2 1 0 1 0 0 0 0 0 2 0 0 0 1 1 1 0 1 0 1 1 0 2 1 0 0 1 0 0 0 2 0 1 0 2 2 0 1 0 1 0 1 0 0 1 2 0 2 2 2 0 0 1 0 1 1 0 1 1 0 1 1 1 1 1 0 0 0 0 0 2 0 2 0 0 0 0 1 1 0 0 0 0 0 1 1 0 2 0 1 0 1 1 1 1 0 2 2 0 0 0 0 0 0 1 0 0 0 2 0 0 0 0 0 2 0 1 0 2 1 1 2 1 0 1 0 0 1 0 0 0 0 0 1 0 2 0 0 1 1 1 1 2 0 0 0 2 2 2 0 1 1 1 1 1 0 0 0 2 0 0 0 0 0 0 2 2 2 0 2 1 2 0 1 0 0 0 0 1 0 0 1 1 1 1 1 0 0 0 1 1 0 2 1 1 2 0 0 1 1 0 1 0 0 2 0 0 1 1 0 0 0 1 1 2 1 1 0 1 1 0 1 2 0 1 0 0 2 0 1 0 0 0 1 1 2 1 2 0 1 1 2 0 0 0 0 2 2 0 0 0 0 0 1 0 0 0 0 0 0 2 2 0 0 0 0 0 0 0 0 2 0 2 2 0 2 0 1 1 2 2 0 2 0 1 1 1 1 0 1 0 0 0 0 2 1 1 0 1 1 0 0 1 1 0 1 1 0 0 0 1 0 0 0 0 1 1 1 0 1 1 0 0 0 2 0 0 0 0 2 0 0 1 0 0 0 0 1 0 0 0 0 0 0 2 1 1 1 0 0 2 1 0 0 0 2 0 0 2 1 1 0 1 0 1 0 0 1 0 2 0 1 0 1 1 0 1 2 2 2 2 0 1 1 0 0 1 0 0 1 1 1 1 0 1 0 0 0 2 0 1 1 0 1 0 0 1 0 0 0 0 0 0 0 0 0 1 1 1 1 0 0 0 1 1 0 0 0 0 1 1 1 2 0 0 0 0 0 0 2 1 0 0 0 0 1 0 0 1 0 0 1 0 0 1 1 0 1 1 1 0 0 2 0 0 2 0 0 1 2 1 0 2 0 0 1 1 1 0 1 2 0 2 1 2 2 1 1 1 0 1 0 1 0 0 0 2 1 1 2 1 0 0 0 0 1 1 1 0 2 0 1 1 1 1 0 2 2 0 1 2 1 2 0 0 1 1 0 1 0 0 1 0 1 0 0 0 0 0 0 1 0 0 0 1 1 0 0 1 0 0 1 1 0 0 0 0 1 0 1 0 1 1 0 0 0 2 0 0 0 2 2 0 1 1 0 0 0 1 1 0 0 2 0 0 0 0 2 0 2 1 1 0 0 0 0 2 1 0 0 2 0 1 1 0 0 0 0 2 2 0 0 0 0 0 0 1 1 1 1 0 1 0 2 1 0 1 0 0 0 1 0 0 0 1 0 2 1 0 0 0 0 1 2 0 1 0 1 0 1 1 0 0 1 0 1 1 0 0 0 0 1 1 0 0 0 0 0 0 2 0 1 1 1 1 0 1 0 1 1 1 0 2 2 0 0 0 0 0 0 0 0 0 2 0
69 0 2 1 0 0 1 1 0 1 0 0 0 1 0 0 0 0 0 0 2 0 0 0 0 0 0 0 0 0 2 1 2 2 0 0 2 1 0 0 1 1 0 0 0 0 0 0 0 0 0 0 1 1 0 1 0 0 0 2 0 2 1 1 1 0 2 1 0 0 0 1 1 0 1 1 1 0 2 0 2 2 1 1 1 0 0 1 1 1 0 1 1 0 0 0 0 1 1 1 1 0 1 0 2 1 2 0 0 0 2 1 1 2 2 1 0 0 2 1 1 0 2 1 0 0 1 0 2 0 1 1 1 0 0 0 0 0 0 0 0 2 0 0 0 1 0 0 2 2 0 0 1 1 0 0 0 1 0 0 1 0 1 1 1 1 0 0 2 1 0 2 1 1 1 0 2 0 0 0 0 0 2 2 2 0 2 1 0 2 1 2 0 2 2 0 2 1 0 0 0 0 0 1 1 0 2 0 2 0 2 0 0 0 2 0 0 1 1 0 0 0 1 1 1 0 1 0 0 0 0 1 0 0 1 0 0 1 0 2 0 0 1 1 1 1 1 0 0 0 0 0 0 1 0 1 1 0 0 2 2 2 0 1 0 0 0 0 2 0 0 2 1 2 0 0 0 0 2 0 0 1 2 1 0 0 0 1 0 1 1 0 0 1 2 0 1 0 0 0 1 1 1 0 0 1 0 0 0 1 0 1 0 0 0 0 2 0 1 1 0 1 1 0 0 0 1 2 1 0 2 1 0 0 0 0 0 1 1 2 0 2 2 0 1 0 1 0 2 2 0 0 0 1 0 1 1 0 0 1 0 1 1 1 0 0 0 2 2 0 2 0 0 0 0 0 0 2 0 0 0 2 0 0 1 0 0 0 0 0 0 2 0 0 2 0 0 1 1 1 1 0 0 0 0 0 1 1 0 0 0 0 2 2 2 1 1 1 0 0 0 1 0 2 0 0 1 0 2 1 1 1 1 0 1 2 1 1 0 0 1 0 1 1 1 1 2 0 0 1 0 1 0 2 0 0 0 2 2 1 1 2 0 0 0 2 0 0 0 0 0 0 1 1 1 1 0 2 2 1 1 0 0 0 0 1 0 0 1 0 1 1 0 2 0 0 2 0 0 2 2 2 0 2 0 2 2 0 0 0 0 1 0 0 1 0 0 0 0 1 0 1 0 1 1 0 0 0 0 1 1 0 0 1 2 1 1 1 0 0 0 1 1 0 1 1 0 2 0 0 0 0 0 2 1 1 0 0 0 1 0 0 1 1 0 1 1 1 1 1 1 1 0 0 0 0 0 2 0 1 2 0 2 0 1 0 0 2 0 1 0 1 0 0 0 1 0 0 0 0 0 1 1 0 0 1 2 0 0 1 0 0 0 1 0 0 0 1 0 0 0 0 0 0 0 0 1 2 0 0 0 1 0 0 0 0 2 0 0 2 0 1 0 1 2 2 2 0 0 0 0 1 1 1 1 0 0 2 2 0 0 0 2 0 0 1 1 1 0 1 1 1 0 0 1 0 1 0 0 0 0 1 0 0 0 0 0 1 1 1 1 0 0 1 0 0 1 2 1 1 0 0 0 0 0 2 0 2 0 0 1 0 0 2 0 2 0 0 0 0 0 0 0 1 1 1 1 0 0 0 0 0 0 0 0 1 1 0 0 1 1 0 1 1 0 0 1 0 0 0 0 0 1 1 0 1 0 0 1 0 0 1 2 0 0 0 2 1 0 1 0 0 1 1 1 1 2 1 0 1 0 1 1 0 0 1 1 2 0 1 1 1 2 1 1 1 0 1 0 1 0 0 0 1 2 2 0 0 1 0 0 0 0 0 0 0 2 2 1 1 1 1 1 2 2 0 1 1 0 2 0 1 2 1 0 1 0 1 1 0 1 1 0 0 0 0 0 0 0 0 0 0 0 0 0 0 0 0 0 0 0 0 0 0 0 0 1 0 2 1 0 0 0 1 1 1 0 2 1 0 0 2 1 0 2 2 0 0 1 1 0 0 0 0 2 0 2 0 0 0 0 2 0 2 1 1 0 1 0 2 0 0 0 0 0 2 2 1 1 1 0 1 0 1 0 1 0 2 1 0 1 1 0 1 1 1 0 2 0 0 0 1 2 1 1 0 0 0 0 0 2 0 0 0 1 0 1 0 0 0 1 0 2 0 0 0 0 0 0 0 1 0 0 0 0 1 1 0 2 0 0 2 0 0 0 1 1 0 0 1 0 0 0 0 0 0 0 0 1 1 1 0
70 0 0 1 0 0 0 2 0 2 0 0 0 0 0 0 0 0 2 2 0 1 1 1 1 1 1 0 0 1 1 0 0 0 0 0 2 1 0 0 1 1 0 0 1 0 1 0 0 1 1 1 0 1 1 1 0 0 1 2 0 0 1 1 0 2 0 0 0 0 0 1 2 0 1 2 2 0 2 1 1 2 0 0 1 0 0 1 2 2 1 1 1 0 1 0 1 1 1 1 1 0 0 2 2 0 2 1 1 0 0 1 1 1 1 1 1 0 1 1 1 0 1 1 0 1 1 0 1 0 0 0 1 0 0 0 2 0 0 0 2 0 0 0 0 0 0 1 1 0 1 1 0 1 0 0 0 0 0 1 1 1 2 0 1 2 1 2 0 2 1 0 1 1 1 2 2 1 0 1 1 2 1 2 1 0 2 1 0 0 0 1 0 2 2 0 2 0 0 0 0 1 0 1 1 0 2 1 1 2 2 1 1 0 1 0 1 0 1 1 2 1 0 0 0 0 0 1 1 0 1 0 0 0 2 0 0 1 0 0 0 0 2 1 0 0 0 0 0 0 0 0 0 0 0 1 1 1 1 0 0 0 0 1 0 0 0 0 0 0 0 2 0 1 0 0 0 2 1 1 0 1 1 1 0 1 0 2 0 2 0 2 0 2 1 1 2 0 0 0 1 0 1 1 1 1 0 2 1 0 1 0 0 0 2 0 2 0 0 0 1 0 0 1 0 0 0 1 1 1 2 1 0 2 0 0 0 1 2 1 0 0 1 0 1 0 1 1 2 2 0 0 2 0 0 0 1 0 0 1 1 2 1 1 0 0 0 0 1 1 1 1 0 0 1 1 0 1 0 1 2 1 1 1 1 0 0 0 0 0 0 0 0 0 1 1 0 0 1 1 1 1 0 1 2 1 0 0 0 0 0 0 0 0 0 1 1 0 0 0 0 0 0 2 1 2 0 2 1 1 0 1 0 1 1 1 0 0 0 2 1 0 1 0 0 2 1 0 0 0 0 1 0 2 1 1 0 1 1 0 0 0 0 0 0 2 0 1 0 0 1 0 2 1 2 2 0 0 2 0 2 1 1 1 0 0 0 0 1 1 1 1 1 1 1 0 1 1 1 2 1 0 2 0 0 1 1 0 1 0 0 1 0 0 0 2 1 0 0 1 1 2 2 2 0 0 0 1 0 2 0 1 0 0 0 0 1 1 0 0 0 1 2 2 2 2 0 1 1 0 0 0 0 2 2 0 0 0 1 0 0 0 1 2 0 1 0 2 0 0 0 2 0 0 0 0 1 2 0 2 2 1 1 0 0 0 1 1 0 1 0 1 2 0 0 0 0 0 0 0 0 2 0 0 1 0 0 2 2 2 0 0 1 1 0 1 1 0 0 0 0 0 1 1 1 0 1 2 0 0 0 1 0 0 0 0 1 0 1 1 0 1 2 2 2 0 1 1 0 1 0 2 1 2 2 0 0 2 0 1 1 0 0 1 1 0 1 2 0 0 1 0 0 0 1 0 2 0 2 0 0 1 0 0 0 1 0 1 2 1 2 0 0 1 0 0 1 2 2 2 1 0 1 0 1 2 0 2 0 0 1 0 0 1 1 2 0 1 1 1 0 0 1 2 1 1 1 1 0 0 2 2 0 0 0 0 0 1 0 2 0 1 0 0 0 0 1 1 0 1 1 1 2 1 0 1 0 0 2 0 0 1 2 1 0 0 2 1 0 1 1 0 2 0 0 1 0 0 0 0 0 2 2 0 0 1 1 1 1 2 0 1 2 2 2 1 0 0 1 1 0 0 0 2 1 1 0 1 0 1 0 0 2 2 2 0 0 0 1 1 1 1 0 2 2 0 2 1 1 2 0 0 2 1 0 1 1 0 2 1 1 2 0 0 0 1 1 1 0 1 0 0 1 0 0 0 0 0 0 0 0 0 0 0 0 0 0 0 2 1 1 1 0 1 1 1 0 1 1 1 2 0 0 0 0 0 0 0 0 0 2 0 2 0 1 0 2 0 0 0 0 2 0 1 2 2 0 0 0 1 1 0 0 0 1 1 2 0 1 0 0 1 0 1 0 0 0 1 0 0 2 1 1 1 0 0 1 1 0 2 0 0 1 2 1 0 1 1 0 0 2 0 2 0 0 0 0 1 0 0 1 0 2 0 1 1 1 0 0 1 1 0 0 0 1 1 0 0 1 0 0 1 0 1 0 1 1 1 0 2 1 0 0 0 0 0 0 0 0 0 0 0
71 0 2 1 0 0 1 2 0 1 0 0 0 0 0 0 0 1 2 1 1 0 0 1 0 0 0 0 0 2 2 0 1 1 1 1 1 1 0 0 1 1 0 0 0 0 0 0 0 1 1 1 0 0 2 0 2 0 1 0 1 2 2 2 0 2 0 1 0 1 1 1 2 0 1 2 2 0 2 1 1 2 0 1 0 0 0 0 2 2 0 0 2 0 0 0 0 0 0 1 1 2 1 0 2 0 2 1 0 0 1 1 0 1 1 1 1 0 1 1 1 1 2 0 0 0 1 1 1 0 1 0 1 0 0 0 0 0 0 0 2 0 0 0 0 0 1 0 1 1 0 0 0 0 0 1 1 0 0 1 0 0 2 0 1 2 0 1 0 2 1 0 1 1 1 1 0 1 1 1 0 1 0 2 1 0 2 1 0 1 2 2 0 2 2 0 2 0 0 0 0 0 0 0 0 0 1 0 1 0 1 1 2 0 0 2 2 1 0 0 1 1 0 0 0 0 0 0 0 0 0 0 0 0 1 0 1 0 0 0 1 1 1 1 0 0 0 0 0 0 0 0 0 0 0 2 2 1 0 0 0 0 0 0 0 0 0 0 1 0 1 2 1 2 0 0 0 1 2 1 0 0 0 0 0 0 0 2 0 2 0 1 0 2 1 1 1 0 0 1 2 0 0 0 0 0 1 2 1 0 0 1 0 0 2 0 2 1 1 0 0 2 2 1 2 0 1 1 1 0 2 2 0 1 0 0 0 2 1 2 0 2 2 1 1 0 1 1 2 2 0 0 1 0 1 0 1 0 0 1 0 1 1 1 1 0 0 2 2 0 2 0 0 0 0 0 0 1 0 2 0 0 0 1 0 0 0 0 0 0 0 0 0 0 2 0 1 0 1 1 1 1 0 2 2 0 0 0 1 1 0 0 0 0 0 2 0 0 0 1 1 1 0 0 0 2 2 0 1 1 1 1 1 1 1 1 0 1 0 1 0 0 1 1 0 2 2 0 0 1 0 1 0 1 2 0 2 2 1 1 1 2 1 1 1 0 2 1 0 1 1 1 2 0 2 2 0 1 1 1 2 0 0 1 0 0 0 2 2 1 0 0 0 1 0 0 1 2 2 2 0 0 2 0 0 1 1 0 1 0 0 2 0 0 0 2 1 0 0 0 1 2 0 1 0 0 0 2 0 2 0 2 1 0 0 1 1 0 2 1 1 1 1 1 1 1 2 1 1 0 0 0 0 0 2 0 0 1 2 0 2 0 0 2 1 0 0 0 1 1 0 0 0 0 0 0 1 2 0 1 2 0 0 0 0 0 0 2 1 2 0 2 1 0 1 0 1 0 0 0 0 2 2 0 0 1 1 1 2 0 1 0 0 0 1 1 0 1 0 0 1 0 0 0 0 1 0 0 0 0 0 1 0 0 0 2 2 0 1 2 0 1 0 1 2 2 2 0 1 0 0 1 1 1 2 0 0 1 1 0 0 0 1 1 1 0 0 2 1 0 0 0 1 0 0 1 0 0 0 0 1 1 0 1 2 2 1 1 1 1 2 0 0 0 0 0 1 2 0 2 1 1 0 0 0 1 1 2 0 0 1 0 0 1 0 0 0 1 1 1 0 0 0 2 1 0 0 1 1 1 1 1 0 0 0 0 0 0 0 2 1 0 0 0 0 0 0 0 0 0 0 0 0 1 0 0 2 0 1 0 0 1 2 0 2 0 2 0 0 1 0 0 2 2 2 0 1 0 1 0 0 1 0 0 0 1 1 2 0 2 0 1 2 2 2 2 0 0 1 0 0 0 0 2 0 0 1 0 1 0 0 0 1 0 0 0 0 0 2 2 2 2 2 2 2 0 1 2 0 2 0 1 2 2 0 0 0 1 1 0 1 1 0 0 0 0 0 0 0 0 0 0 1 0 0 1 0 2 0 0 0 0 1 0 0 1 0 0 1 0 0 0 0 1 1 2 0 0 1 0 0 1 0 0 0 0 0 1 0 2 0 0 0 0 2 0 2 0 0 0 0 2 0 0 2 2 0 1 0 1 1 0 0 0 1 1 1 1 2 1 0 2 0 2 1 1 0 1 1 0 2 2 0 2 0 0 0 1 1 1 0 1 1 2 1 0 0 0 1 2 2 0 1 0 0 0 1 1 1 1 1 1 2 0 0 1 1 1 0 0 1 0 0 0 0 2 0 1 0 0 0 0 0 1 0 1 2 0 0 2 0 0 1 0 0 0 1 0 0 1 0 0
72 0 0 2 0 1 1 1 0 0 0 0 1 1 0 1 0 0 2 1 1 0 2 1 1 1 1 0 0 0 2 0 1 1 0 1 1 1 0 0 1 1 0 1 0 1 0 0 0 0 0 1 1 0 1 1 0 1 0 0 1 1 0 0 0 0 0 1 0 1 1 0 2 0 2 2 2 0 2 0 2 2 1 1 2 0 0 0 0 1 0 0 1 0 1 0 1 1 1 1 1 0 0 2 2 0 2 0 0 0 2 2 1 2 2 1 1 0 2 1 1 0 2 2 0 1 0 0 1 0 1 0 0 0 0 0 0 0 0 0 1 1 0 0 0 1 0 0 2 2 0 1 0 0 0 1 1 0 0 0 1 1 1 1 1 2 0 0 0 1 1 1 0 2 1 0 2 1 0 1 0 1 0 2 2 1 1 2 0 0 1 2 0 1 1 0 1 0 0 0 0 1 0 2 2 0 0 0 1 0 1 2 2 1 1 1 1 1 0 0 2 1 1 0 0 0 0 0 0 0 0 0 0 0 1 0 0 1 1 1 1 1 2 0 0 0 0 0 1 1 1 1 2 0 1 2 1 1 1 1 0 1 0 0 0 0 0 0 2 0 1 1 1 2 1 0 0 0 1 1 0 0 2 1 0 1 1 1 1 2 0 2 0 1 1 0 2 1 0 1 0 0 1 1 1 0 0 2 0 0 0 2 0 0 2 0 1 0 1 0 0 1 2 1 0 0 0 0 0 1 1 1 0 1 0 0 0 1 1 1 1 2 1 0 1 0 1 0 1 0 0 2 1 0 0 1 2 1 1 1 1 2 2 2 0 0 0 2 2 0 2 0 1 1 0 0 0 1 1 2 0 2 0 0 2 2 0 0 0 0 0 1 0 0 2 0 1 2 0 0 0 0 0 1 1 0 0 0 0 0 0 0 0 0 0 0 2 0 0 0 0 1 0 1 1 1 0 1 0 0 0 1 1 1 1 1 0 2 0 0 2 0 0 0 0 1 1 0 1 1 0 0 0 2 2 2 0 2 1 2 2 2 0 0 1 1 1 1 0 1 1 1 2 0 1 0 1 2 1 1 0 1 0 0 0 1 0 2 2 1 0 0 1 2 0 0 1 1 1 2 0 0 1 1 1 1 2 1 0 0 0 1 0 1 1 1 0 2 0 2 1 0 1 2 0 1 1 1 1 2 0 1 0 1 1 0 1 0 1 1 0 0 1 1 1 2 0 2 0 0 0 0 0 2 2 0 0 1 2 0 1 0 0 2 1 0 0 1 2 0 1 1 0 0 0 0 0 1 0 1 1 1 1 0 0 0 0 2 0 2 0 0 0 1 1 1 1 0 0 0 0 2 1 0 1 0 1 1 1 1 1 0 0 0 0 0 0 0 0 0 0 0 1 1 1 0 1 1 0 0 0 1 1 0 0 0 2 0 0 2 1 1 0 2 2 1 1 0 0 0 0 2 1 0 0 0 0 2 2 0 0 0 1 0 1 1 1 2 1 0 0 0 0 0 0 1 1 0 1 0 0 0 0 2 1 2 1 0 1 1 2 0 0 0 0 0 1 2 0 0 0 0 0 0 0 2 0 1 0 0 1 0 0 1 1 0 0 1 1 1 0 0 1 2 1 1 1 0 0 0 0 1 1 0 0 1 1 0 0 1 1 0 0 1 0 0 1 1 0 1 1 1 1 0 0 0 0 0 1 0 0 0 2 0 0 0 2 1 0 1 0 0 2 0 0 1 0 0 1 0 0 2 1 0 0 2 0 1 0 2 0 2 2 1 1 0 0 1 0 1 0 0 0 2 0 0 1 1 1 0 0 0 1 1 1 0 1 0 1 1 0 1 2 2 2 0 1 1 0 1 0 0 2 1 0 0 0 0 0 0 0 0 1 1 1 0 1 2 1 1 0 0 0 0 0 0 1 0 0 0 1 0 1 0 0 0 1 0 2 0 0 0 0 0 2 2 1 2 2 0 1 1 0 0 0 0 0 0 0 1 1 0 2 0 1 0 2 0 1 1 1 2 1 2 0 0 1 1 0 2 0 0 0 0 0 2 2 1 1 1 0 1 0 1 1 1 1 0 0 0 2 2 0 1 0 0 0 0 0 1 0 0 2 2 0 0 0 1 1 1 2 0 1 0 0 1 2 0 0 2 0 2 1 1 0 0 0 1 0 1 1 0 0 0 0 1 1 1 2 1 1 2 0 1 0 0 2 0 0 2 0 0 0 1 1 0 0 0 0 0 1 0
73 0 1 1 0 0 1 1 0 1 0 0 0 1 0 0 1 0 2 0 0 0 1 1 1 1 1 0 0 0 1 1 1 1 0 1 1 0 0 0 2 2 0 0 0 0 0 0 0 0 0 1 0 1 0 2 0 0 0 0 0 1 1 1 2 0 1 1 0 1 0 1 2 0 1 2 1 0 0 0 1 1 0 0 1 0 0 0 2 2 0 1 2 1 0 0 0 2 2 2 0 0 1 1 2 0 2 1 1 1 0 1 0 1 1 0 0 0 0 1 0 2 1 1 1 0 0 2 2 2 1 0 0 0 0 0 0 0 0 0 0 2 0 0 0 0 0 0 0 0 0 1 0 0 1 0 0 0 0 0 1 1 2 0 2 2 0 1 1 1 0 0 0 2 1 1 2 2 0 1 0 1 2 2 2 0 2 1 0 0 0 1 0 0 1 0 0 0 0 0 0 0 0 1 0 1 2 1 1 0 0 1 1 0 1 1 1 1 0 0 2 1 1 0 0 0 2 0 0 0 0 0 0 0 1 1 0 2 0 1 0 0 2 0 0 0 0 0 0 0 0 0 1 1 0 0 1 0 0 0 0 0 0 0 0 0 0 0 2 1 0 0 1 2 0 0 0 1 1 1 0 0 2 2 0 2 2 2 0 2 0 1 0 2 2 0 1 2 0 1 1 0 2 1 1 0 1 1 0 0 0 0 0 0 0 0 1 0 1 0 1 1 2 1 1 0 1 1 0 0 1 0 0 0 0 0 0 0 2 1 0 0 1 0 0 0 1 1 2 2 0 0 2 1 1 2 2 0 0 1 0 1 2 1 1 1 0 1 2 0 2 0 0 0 0 0 0 2 1 2 0 0 0 0 0 0 0 1 1 1 1 1 1 0 2 0 1 0 1 1 1 1 0 0 0 0 1 2 0 0 0 0 1 1 1 2 0 0 0 0 0 1 1 1 0 0 1 0 2 0 1 1 0 1 2 1 0 1 0 0 1 0 0 0 0 1 1 0 0 0 0 1 0 2 0 0 0 1 1 0 0 0 1 1 0 1 1 1 0 1 1 1 2 0 0 0 0 2 1 0 0 0 0 0 0 1 0 1 2 1 0 0 0 2 1 0 1 1 1 2 1 0 2 0 0 1 1 0 1 0 0 2 0 1 1 1 1 1 0 1 1 1 0 2 0 1 1 1 1 1 1 1 0 1 2 1 0 0 0 0 1 2 2 1 2 0 2 2 0 0 1 1 0 2 2 0 0 0 0 1 1 0 1 2 0 1 1 0 0 1 0 0 1 0 0 0 1 2 0 1 2 0 1 0 0 0 1 0 0 0 1 1 1 0 0 0 0 0 0 0 0 2 2 0 0 2 0 2 2 0 0 0 0 0 0 0 1 0 0 0 1 0 0 1 1 0 1 1 0 0 1 1 1 0 0 1 2 0 0 0 0 0 0 0 1 1 1 0 0 1 0 1 0 1 1 0 0 1 1 0 0 0 0 1 0 0 2 2 1 0 0 0 0 0 0 0 2 0 1 0 0 2 0 0 0 1 0 1 1 2 2 0 0 0 0 0 0 2 0 1 1 0 1 1 0 2 1 1 0 0 1 0 0 1 0 1 0 1 1 1 0 0 1 2 1 1 1 0 0 0 1 1 0 0 0 0 1 0 0 1 1 0 0 0 0 1 1 0 0 0 0 0 2 0 0 1 0 0 2 1 0 1 2 0 1 0 2 2 0 0 0 0 1 0 0 0 1 0 2 2 1 1 1 0 0 2 0 1 1 2 0 1 2 2 2 1 1 1 0 1 0 0 0 1 1 1 0 0 1 1 0 0 2 2 2 0 0 1 1 1 0 1 0 1 1 0 0 1 1 1 0 0 1 1 0 0 0 2 2 0 2 2 2 0 2 2 2 0 0 0 0 0 0 0 0 0 0 0 1 1 0 1 0 0 0 0 0 0 0 1 0 0 0 1 2 2 0 0 2 1 1 0 0 0 0 0 0 0 0 2 0 0 0 0 2 1 1 0 1 0 0 0 0 1 1 1 1 1 1 0 1 0 1 1 1 1 1 2 1 2 0 2 0 0 1 1 1 1 1 0 2 2 0 1 0 0 0 0 0 0 1 0 2 1 0 0 2 1 1 1 2 0 1 1 0 0 1 0 0 0 1 0 0 0 0 0 0 0 1 2 0 1 1 0 0 0 1 0 2 0 0 2 0 0 1 0 1 0 0 1 0 0 0 0 0 0 0 0 0 0 1 1
74 0 1 1 0 1 2 1 0 1 0 0 0 0 0 0 0 0 0 0 2 0 0 2 0 0 0 0 0 1 2 0 1 2 2 0 2 1 0 0 2 1 0 1 0 1 1 0 0 1 1 1 1 0 1 1 1 1 0 0 2 2 2 1 0 2 1 0 1 1 0 2 2 1 1 2 2 0 1 0 2 2 0 0 1 1 1 0 1 2 0 0 1 0 1 0 1 0 0 0 2 0 1 1 2 0 2 0 2 2 0 0 0 1 1 0 0 0 0 2 2 0 2 1 0 2 0 0 0 0 2 0 0 0 1 1 0 0 0 0 1 2 2 0 0 0 0 0 0 0 0 1 1 0 0 1 0 2 0 0 0 1 2 0 1 1 0 1 1 0 0 1 1 1 1 1 2 0 0 0 0 0 0 2 2 1 1 0 0 1 1 1 1 1 2 0 1 0 0 0 0 1 0 0 0 0 2 1 0 0 1 2 1 0 1 2 2 0 1 1 2 1 1 1 1 0 1 1 1 1 1 0 0 1 1 0 0 1 1 1 0 1 2 0 0 0 1 0 0 0 0 1 0 0 1 1 0 1 1 2 1 2 0 1 1 0 1 0 2 1 0 1 2 2 1 1 0 1 0 0 1 0 1 0 1 0 1 1 0 2 0 2 0 1 1 0 2 0 1 0 0 0 2 0 0 0 0 2 0 0 0 1 0 0 0 0 2 0 0 0 2 0 1 1 0 0 0 0 0 1 1 1 0 1 0 0 0 0 2 0 0 0 1 0 0 0 1 0 2 2 0 0 2 1 0 1 1 1 0 1 0 2 1 0 1 0 0 1 2 0 2 0 2 2 0 0 0 2 1 1 0 0 1 1 1 1 0 1 1 0 0 0 0 0 2 0 1 1 0 0 0 0 0 2 2 0 0 1 0 0 0 0 0 0 0 1 1 1 1 0 1 1 0 0 2 2 1 2 2 1 1 1 0 2 0 0 1 1 0 1 1 0 0 0 0 2 1 0 0 1 0 0 0 2 1 1 0 2 1 1 2 2 0 0 1 0 1 0 0 0 0 0 2 1 1 0 1 2 1 1 0 0 0 1 1 1 0 1 2 0 0 0 0 1 0 0 1 1 2 2 1 1 1 0 1 0 1 0 1 0 1 2 0 0 0 1 0 1 0 2 2 0 1 2 1 0 0 1 0 1 0 1 0 0 1 0 1 0 1 1 0 1 1 0 1 1 0 0 2 0 0 0 0 1 1 1 0 1 2 0 2 0 0 0 0 0 0 1 0 1 0 1 1 0 1 0 1 1 0 1 2 1 1 0 0 0 1 1 1 1 0 2 0 0 0 1 0 0 0 0 0 2 2 0 0 2 2 1 1 0 0 0 1 1 1 1 1 1 0 0 1 0 0 0 0 0 2 1 0 0 0 1 1 0 0 1 2 0 0 2 0 0 1 1 1 0 0 1 0 0 0 1 0 0 0 1 0 2 2 0 0 0 0 1 1 0 1 2 1 0 0 0 0 0 0 1 2 0 2 0 0 1 0 1 2 2 0 1 2 1 1 0 0 1 1 0 2 2 2 2 1 0 0 0 1 2 1 2 0 0 1 0 0 2 0 1 0 2 2 2 0 0 1 2 0 0 2 0 0 0 0 0 0 0 0 0 1 0 0 2 2 0 0 0 0 1 1 1 0 1 1 1 0 0 0 1 1 0 2 0 0 0 1 0 0 1 1 0 0 0 0 1 1 0 0 0 0 0 2 1 1 1 0 0 0 2 0 1 0 2 0 2 2 2 0 0 0 0 0 1 0 0 0 1 1 0 1 0 0 1 0 0 0 0 0 0 1 0 2 2 1 1 0 1 1 0 0 1 0 2 0 2 1 2 0 1 1 2 2 0 1 1 0 0 0 0 0 0 0 0 0 0 1 0 1 0 1 0 0 0 0 0 1 0 0 1 0 0 1 1 1 1 0 1 2 2 0 1 2 2 2 0 1 0 1 1 1 0 1 0 0 0 1 0 2 1 2 0 0 1 0 2 0 1 1 1 0 1 0 1 1 0 0 0 1 2 2 2 2 2 0 2 0 1 2 2 0 1 0 1 2 2 0 2 0 0 0 0 0 1 0 0 0 1 1 0 0 0 1 0 2 0 1 0 1 0 1 0 0 0 2 0 2 0 2 1 2 0 1 1 1 0 0 0 1 0 0 0 1 1 0 1 0 1 0 0 1 0 0 1 0 0 0 0 0 1 0 0 2 1 0 1
75 0 2 1 0 0 1 2 0 1 0 1 0 0 0 0 0 1 2 1 0 1 0 2 0 0 0 0 1 1 1 0 2 2 2 1 2 1 1 1 1 1 0 1 0 0 1 0 0 1 1 1 0 0 1 2 0 1 0 0 1 2 0 2 0 0 1 1 0 0 0 0 2 0 2 2 2 0 1 0 1 1 1 1 2 1 1 0 1 2 0 0 2 2 0 0 0 0 0 0 2 0 1 0 1 1 1 2 2 0 0 2 0 0 0 0 0 0 1 1 1 1 1 0 1 0 1 1 2 2 1 0 1 0 0 0 1 0 1 0 2 1 2 0 0 0 1 0 0 0 0 1 0 0 0 0 0 0 0 1 1 1 2 0 1 2 0 1 1 1 1 0 1 1 1 1 2 2 2 1 0 0 0 2 0 0 2 2 0 0 0 2 1 0 1 1 0 0 0 1 0 1 0 0 0 0 2 1 1 0 1 1 0 0 2 2 1 0 2 1 1 0 0 0 0 0 1 0 0 0 0 0 1 1 1 1 0 0 1 0 1 1 1 0 0 0 0 0 0 0 0 0 1 0 0 2 2 1 1 1 0 1 0 0 0 0 0 1 1 0 1 0 1 2 0 0 0 1 2 1 0 0 1 1 0 2 1 2 0 2 0 0 1 2 2 1 2 2 0 1 1 0 2 1 1 0 1 1 0 0 0 1 0 0 2 0 2 1 0 0 0 0 1 0 2 0 1 1 1 1 1 1 0 2 0 0 0 2 0 0 0 2 2 1 0 0 1 0 2 1 0 0 2 1 0 1 2 0 0 0 0 0 1 1 0 0 0 1 1 1 1 1 1 1 0 0 0 1 0 1 0 0 1 0 1 0 0 0 0 0 0 0 1 0 2 0 2 1 1 0 0 0 0 1 2 1 0 0 0 0 0 0 1 1 1 2 0 1 0 0 1 2 1 1 1 1 1 0 0 0 0 0 0 1 1 0 0 2 0 0 1 0 0 2 1 2 2 0 0 2 0 2 0 2 1 0 1 1 1 2 2 2 0 0 0 2 0 2 0 1 1 1 2 1 0 0 0 1 2 1 1 0 0 1 1 1 0 2 2 0 0 0 1 2 0 0 1 2 1 1 1 0 2 0 0 1 1 0 1 0 0 2 0 0 0 2 1 0 0 2 1 0 1 1 1 0 0 0 1 2 0 0 0 0 1 0 1 1 1 1 0 1 2 2 2 0 1 2 0 0 0 0 0 1 2 0 0 1 0 1 0 0 0 1 0 0 0 1 0 1 0 1 0 0 0 0 0 2 0 2 2 0 1 0 0 0 1 1 0 1 0 0 0 0 0 0 0 0 0 0 0 2 1 0 0 1 2 0 1 1 2 0 1 1 1 1 1 2 0 0 1 0 0 0 0 0 2 1 0 0 0 2 0 0 0 2 2 0 1 1 1 1 1 2 2 1 2 0 1 0 0 1 0 1 1 0 0 1 0 0 0 0 0 0 0 1 1 1 0 1 1 1 0 0 0 1 1 0 0 0 2 0 0 1 1 0 0 2 2 0 2 0 0 0 0 0 0 2 2 2 0 2 0 0 0 1 1 2 0 0 0 0 0 1 0 0 0 2 1 1 0 0 0 2 1 1 1 0 0 0 1 1 0 1 0 0 1 0 0 1 0 1 1 1 0 0 2 2 0 1 1 1 1 0 0 1 0 0 2 0 0 2 0 0 0 2 2 1 0 1 0 0 1 1 1 0 2 0 0 1 0 0 2 0 0 2 0 0 0 2 0 2 2 2 2 1 0 0 0 0 0 0 0 1 1 1 0 2 0 0 0 0 0 0 1 1 1 0 2 1 1 2 2 2 2 0 1 2 0 2 1 0 0 0 0 0 0 2 1 0 0 0 2 0 2 2 2 0 0 0 0 0 2 0 1 0 2 0 0 0 0 0 0 0 0 0 0 0 1 1 0 0 0 1 2 1 0 0 0 0 1 0 0 0 0 0 0 0 1 1 1 0 0 0 2 0 2 0 0 1 0 2 1 1 2 2 1 2 0 2 0 0 0 0 0 2 2 1 1 0 1 0 0 0 1 2 0 2 1 0 2 1 1 1 1 2 1 0 0 0 0 0 1 1 1 1 1 0 1 0 1 0 2 0 1 0 0 0 0 0 2 0 2 0 1 2 2 0 0 1 1 0 0 1 0 0 2 0 1 0 0 1 0 1 0 0 0 0 1 2 0 0 0 0 0 0 0 0 2 1 0 1
76 0 2 1 1 0 1 1 0 1 0 1 0 0 0 0 0 0 1 0 1 0 0 1 0 0 0 0 0 0 2 0 1 2 0 1 1 2 1 1 0 0 0 1 0 1 1 1 0 0 1 1 0 1 1 2 0 0 0 1 0 1 0 0 0 0 2 1 0 0 0 0 2 0 1 2 2 0 1 1 1 2 0 0 1 0 0 1 2 2 1 1 1 0 0 0 0 0 0 0 2 0 0 1 2 1 2 2 2 0 0 2 1 1 1 1 1 0 1 1 1 1 2 2 0 0 0 0 2 0 0 0 0 0 1 1 0 0 0 0 1 2 2 0 0 0 1 0 0 0 0 2 0 0 1 0 0 0 0 0 0 1 0 2 0 0 0 1 1 1 1 1 0 2 2 0 2 1 1 1 0 0 1 2 1 0 2 1 0 0 0 1 0 2 2 0 1 0 0 0 0 1 1 1 1 0 1 2 0 0 1 0 0 0 1 0 1 0 1 0 2 2 0 0 0 0 0 0 0 0 0 0 0 0 2 0 0 2 0 1 0 1 1 0 0 0 0 0 0 0 0 0 2 1 0 2 1 1 1 0 0 0 0 2 1 0 1 2 1 0 1 1 0 2 0 0 0 1 1 1 0 1 1 0 1 0 1 1 1 2 0 2 1 2 1 1 2 0 0 0 0 0 2 1 1 0 0 2 1 0 1 0 0 0 0 0 2 0 0 0 0 1 0 0 1 0 1 0 1 2 2 0 0 1 1 0 0 1 1 0 1 1 2 0 0 0 1 0 1 1 0 0 2 1 0 1 2 1 0 1 0 1 1 0 1 0 0 1 1 1 1 1 0 0 0 0 0 2 1 1 0 1 0 0 1 1 0 0 0 0 0 1 0 0 1 1 1 0 1 1 1 1 0 0 0 0 1 1 0 0 0 0 1 1 1 1 1 1 0 0 0 1 1 1 1 0 2 0 1 0 0 0 0 2 1 1 1 0 0 1 1 0 1 0 0 1 1 0 0 0 0 1 0 2 1 1 0 2 2 2 1 1 0 0 0 2 0 1 0 1 1 1 0 2 1 1 0 1 2 0 1 0 0 0 0 1 0 2 2 1 0 0 0 1 1 0 1 1 1 2 1 1 1 1 0 2 2 0 0 0 0 2 0 0 0 2 0 1 0 1 1 1 1 1 1 0 0 0 0 0 1 0 1 0 1 0 0 1 1 2 0 1 1 1 2 0 2 0 2 0 1 1 0 1 2 0 0 0 1 0 1 1 1 2 0 1 1 1 2 1 1 0 1 0 0 0 1 1 0 1 1 0 1 0 0 0 1 1 1 1 0 2 1 0 0 1 0 0 0 0 0 2 0 0 0 0 1 1 2 0 0 0 1 1 1 1 1 0 0 0 1 0 0 0 0 0 2 2 0 0 1 1 1 1 1 0 1 0 1 1 0 1 0 0 1 1 1 0 0 0 1 2 1 2 2 0 1 2 0 1 1 0 1 0 0 1 2 2 0 0 0 0 0 0 1 1 1 0 0 0 1 0 0 2 2 2 2 0 1 1 2 0 1 0 1 0 1 1 0 0 0 0 0 1 1 2 1 2 0 0 1 0 0 0 2 1 2 0 0 0 0 0 0 1 1 0 0 1 0 0 1 1 0 0 0 1 1 0 0 0 0 0 0 0 0 0 1 1 0 0 0 0 0 1 0 1 1 0 1 0 0 1 1 0 0 0 2 1 0 1 0 0 2 1 1 1 0 0 1 2 0 0 2 0 0 1 1 1 0 2 1 2 2 2 2 2 0 0 0 2 0 0 0 2 1 1 1 0 0 1 1 1 2 1 2 0 0 0 2 2 2 2 2 2 2 0 1 1 0 1 0 1 2 1 0 0 0 0 0 0 0 0 1 1 1 0 1 0 0 0 0 0 1 0 0 0 1 1 0 0 1 0 0 0 0 1 1 0 1 1 0 0 0 1 1 1 0 1 2 1 1 1 0 0 0 0 0 1 0 2 0 0 1 0 2 0 2 0 0 0 0 1 0 1 2 1 0 1 0 2 0 0 1 1 1 1 1 0 1 0 1 0 0 2 0 0 1 1 1 0 1 1 0 2 0 0 0 0 0 0 0 0 2 2 1 2 2 0 2 0 1 0 0 0 2 0 2 1 0 0 1 0 2 0 2 1 2 0 0 0 1 0 1 1 0 0 0 0 1 1 1 1 0 1 0 0 2 0 0 2 0 1 0 0 0 0 0 1 2 0 0 1
77 0 1 2 1 0 1 1 0 1 0 0 0 0 0 0 0 0 2 1 0 1 0 1 0 0 1 0 0 0 1 1 2 2 0 0 2 1 0 0 2 2 1 0 0 0 0 0 0 0 0 0 2 1 0 1 1 0 0 0 0 0 1 2 0 1 1 0 0 0 0 2 2 0 2 2 2 0 0 0 1 2 0 1 1 1 1 1 2 2 1 2 2 0 2 0 2 1 1 1 0 0 1 0 2 0 2 1 1 0 0 1 0 1 1 0 0 0 1 1 1 0 1 1 1 0 1 1 1 0 0 0 0 0 0 0 0 0 0 0 1 1 0 0 0 1 0 0 2 2 0 0 0 0 0 0 0 0 0 0 2 2 1 1 0 1 0 0 1 0 0 2 1 1 1 1 1 1 1 1 0 1 1 2 2 1 1 2 1 1 1 2 0 0 1 0 1 0 0 0 0 0 1 0 0 0 2 1 1 0 2 0 0 0 1 0 1 0 1 0 1 1 1 1 1 0 1 1 2 1 1 1 0 0 1 0 0 2 0 2 0 0 2 1 0 0 0 0 0 1 1 1 1 0 0 1 0 1 0 0 0 0 0 1 0 0 0 1 0 0 0 1 2 2 1 1 0 1 0 0 1 1 1 0 0 1 0 0 0 1 1 0 1 2 1 1 1 0 0 0 0 0 1 1 1 0 0 2 0 0 0 0 0 0 1 1 2 1 1 0 0 1 2 1 2 0 1 1 0 1 1 0 1 2 0 0 0 1 1 0 0 0 1 0 1 0 2 0 2 0 0 0 1 1 0 1 2 0 0 2 0 2 2 1 2 1 0 0 1 1 1 1 0 0 0 0 0 0 0 2 2 2 1 0 2 2 0 1 1 0 0 1 1 0 2 0 0 0 0 1 1 1 0 0 0 0 2 0 1 1 1 1 2 2 2 2 0 0 0 2 2 2 0 0 1 1 1 0 1 0 0 1 0 0 1 0 0 0 0 0 1 0 1 2 2 2 2 0 0 0 0 2 0 2 1 0 1 1 1 1 1 1 1 1 1 0 2 0 0 0 0 0 2 1 0 0 0 2 2 0 2 1 0 0 0 1 0 0 1 0 2 1 0 2 0 0 2 1 1 2 0 0 2 0 0 1 2 0 1 0 0 1 1 2 2 0 0 0 0 2 1 0 1 2 0 0 0 1 0 1 0 1 0 0 0 0 0 1 1 1 1 1 0 0 0 0 1 1 1 0 0 0 0 2 2 0 0 1 0 1 0 0 0 1 0 1 1 1 1 0 1 1 1 0 0 0 1 0 0 0 1 0 2 0 0 0 2 0 0 0 0 0 1 0 2 1 0 1 0 1 1 1 2 0 0 1 0 0 1 1 0 0 0 0 0 0 0 2 2 0 0 0 0 0 0 1 1 0 0 0 0 0 1 0 0 1 2 0 0 1 0 0 0 0 1 1 1 0 1 0 0 2 0 1 1 1 0 2 2 0 0 0 0 1 0 1 1 2 0 0 0 0 0 0 0 1 1 1 1 1 2 1 1 0 1 2 0 1 1 1 1 0 1 0 0 0 1 2 1 2 1 1 0 0 0 1 2 1 0 0 2 0 0 1 0 0 0 1 1 1 0 0 1 2 1 0 0 0 0 0 0 0 0 0 0 0 0 0 0 0 0 0 0 0 0 1 1 0 0 1 1 1 1 0 0 0 1 0 1 0 0 0 2 0 1 0 2 2 0 0 0 0 0 1 1 1 0 0 2 2 1 0 1 0 0 1 1 2 0 2 2 2 2 1 0 0 0 0 0 0 0 0 0 1 2 1 1 0 1 1 0 0 1 1 1 0 1 0 2 2 2 2 2 2 2 0 1 1 0 1 0 1 2 0 0 0 0 0 0 0 0 0 0 0 0 0 0 1 0 1 0 0 2 1 0 1 0 0 0 0 0 0 2 0 0 0 1 0 0 0 0 0 0 2 1 1 0 1 1 1 2 0 0 0 0 0 0 0 2 0 0 0 2 1 2 0 2 0 0 2 0 1 0 1 0 0 1 1 1 1 0 0 0 0 1 1 1 1 2 1 0 2 1 2 0 0 1 1 0 1 2 2 0 2 0 0 0 2 0 0 0 0 0 0 0 0 1 1 0 0 2 0 1 0 1 0 1 1 0 0 1 0 1 1 0 0 0 0 1 1 0 0 0 0 0 1 1 0 2 0 0 2 0 0 0 1 1 1 1 2 0 0 0 0 0 0 0 0 0 1 0 1
78 0 0 2 0 1 2 1 1 1 0 1 1 1 0 1 0 0 1 2 0 2 0 2 0 0 0 0 0 1 2 1 2 2 0 2 2 2 0 0 0 0 0 1 0 0 0 0 0 0 0 0 0 0 2 2 0 0 1 1 1 2 1 1 0 0 1 1 0 0 0 1 2 0 2 2 2 0 2 1 1 2 1 1 0 0 0 1 2 2 0 1 2 1 0 0 0 0 0 0 1 0 0 1 2 1 2 0 0 0 1 1 0 2 2 0 0 0 1 1 1 0 2 2 0 2 0 2 2 1 1 0 0 0 1 1 0 0 2 0 1 1 0 0 0 2 0 1 1 0 1 0 0 0 0 0 0 2 0 1 0 0 1 1 0 1 0 1 1 1 0 0 0 2 1 0 1 2 0 2 0 2 0 1 0 0 1 2 0 0 0 2 0 1 2 0 1 0 0 0 0 0 1 0 0 0 2 0 1 0 1 0 1 0 1 0 0 0 1 2 2 0 1 0 0 0 1 0 0 0 0 1 1 2 0 0 1 2 0 1 0 0 2 0 0 0 1 0 0 0 0 0 0 0 1 2 2 2 1 1 0 1 0 0 0 0 1 1 2 0 0 2 1 1 0 0 0 1 1 1 0 1 2 1 1 1 2 0 0 1 1 0 0 2 1 1 1 1 0 0 0 0 2 1 1 0 1 2 0 0 0 1 0 1 1 0 2 0 0 0 1 1 2 1 1 0 0 2 2 1 1 0 0 1 0 0 0 2 0 1 0 0 2 0 0 0 1 0 1 2 0 0 1 1 0 1 1 0 0 2 0 1 1 0 1 0 0 0 1 1 1 1 0 0 0 0 0 1 1 1 1 0 0 0 1 0 0 0 0 0 0 1 1 1 2 0 1 1 1 1 0 0 0 1 1 0 1 0 0 0 0 0 2 2 2 2 0 0 1 0 0 0 1 1 0 0 2 1 0 0 1 0 0 2 1 1 0 2 0 0 1 0 1 0 0 1 1 0 0 0 0 1 0 1 2 1 1 2 1 1 2 2 0 0 0 2 0 2 0 2 2 2 2 0 1 0 1 2 1 1 0 0 0 2 1 2 1 1 1 0 1 1 0 2 0 0 1 1 0 1 1 1 1 1 0 1 1 1 0 0 0 1 0 0 0 2 2 1 0 1 1 1 2 2 0 0 0 1 1 2 1 1 0 2 2 0 1 0 1 1 1 1 0 0 1 0 2 0 2 0 1 1 0 1 2 0 0 0 1 0 1 0 0 1 0 0 0 1 2 0 0 1 0 0 0 0 1 1 0 0 1 1 1 0 0 0 0 1 0 1 0 1 0 1 1 1 1 1 0 2 2 0 0 0 0 0 0 0 1 1 0 0 0 0 0 0 0 2 0 2 0 2 0 1 1 0 0 0 0 0 0 2 0 0 0 1 1 0 0 1 0 0 0 1 2 2 2 1 0 0 0 2 1 0 1 1 0 0 0 0 0 0 0 0 1 2 1 1 1 1 0 2 0 1 1 0 2 0 1 0 0 2 0 0 1 1 1 1 2 1 1 0 0 0 0 0 2 1 1 1 1 0 1 0 2 2 1 2 0 0 2 1 0 1 1 0 0 1 1 1 0 0 0 2 0 1 2 1 1 1 0 0 0 0 1 0 2 0 0 1 0 0 0 1 0 0 1 0 0 1 1 1 0 1 0 0 1 0 1 0 0 1 2 0 1 0 2 1 0 2 1 0 2 1 1 0 1 0 1 1 0 1 0 1 1 0 1 2 0 2 1 2 1 1 1 0 1 1 0 1 0 0 0 0 2 2 1 2 0 0 0 0 1 1 1 0 1 0 2 2 1 2 1 1 1 0 0 2 0 1 0 0 2 1 0 1 1 1 1 0 1 1 1 0 1 0 0 0 0 0 0 0 0 0 0 0 0 0 0 0 1 0 0 0 0 0 1 0 1 0 0 0 0 0 2 2 0 1 1 1 1 0 1 0 1 1 0 0 1 1 0 0 1 0 1 0 2 0 0 0 0 2 0 2 0 1 0 2 0 2 0 1 0 0 1 2 2 2 1 1 0 1 1 2 0 0 1 1 0 1 2 2 0 0 0 1 1 0 1 0 0 0 1 2 2 0 0 0 1 0 1 0 0 0 1 0 2 1 1 1 1 1 0 1 0 1 1 0 0 0 1 0 0 0 0 1 1 0 1 0 0 0 0 1 1 1 2 0 0 1 0 0 0 1 0 0 0 0 1 0 0 0
79 0 1 2 0 0 1 2 0 2 0 0 0 1 0 0 1 0 1 2 0 2 0 2 0 0 1 0 0 0 2 2 2 2 1 0 2 1 0 0 1 1 0 0 0 0 1 0 0 0 0 1 1 0 0 2 0 0 1 1 0 1 1 1 0 1 1 1 0 0 0 0 2 0 1 2 2 0 1 0 1 1 0 0 0 0 0 0 2 2 0 0 1 1 1 0 1 1 1 1 1 0 1 1 2 0 2 1 1 0 0 1 1 1 1 1 1 0 1 2 2 0 2 0 0 1 1 0 2 0 2 0 1 0 1 0 0 0 0 0 0 2 0 0 0 0 0 1 1 0 1 1 1 1 0 0 0 2 0 0 1 0 1 0 0 0 0 1 1 1 0 1 0 2 1 0 2 1 0 1 1 1 1 2 1 0 2 0 0 1 0 1 1 0 1 1 2 1 0 0 0 0 0 0 0 0 2 2 1 1 1 1 1 0 2 0 0 0 0 1 1 0 0 0 0 0 0 0 1 0 0 0 1 1 2 1 0 2 0 2 0 0 2 0 0 0 0 0 1 1 1 1 1 0 0 1 1 0 1 1 0 1 0 1 1 0 2 0 2 1 0 0 1 1 0 0 0 0 2 1 2 0 1 0 0 1 0 2 0 2 0 1 1 2 2 1 1 1 0 1 1 0 2 1 1 0 2 2 1 0 1 0 0 0 0 0 2 0 0 0 0 0 1 0 1 0 0 1 0 2 1 0 0 1 0 0 0 2 2 1 0 1 2 0 1 0 1 1 1 0 1 1 0 0 0 0 0 0 0 1 1 1 1 0 1 2 0 0 2 0 2 0 1 1 0 0 0 1 0 1 1 2 2 0 1 1 0 0 0 0 0 1 1 1 2 0 1 1 0 0 0 0 0 1 1 0 1 1 1 0 0 1 0 0 0 1 1 0 0 0 0 0 0 0 1 1 1 1 1 0 0 0 0 1 1 1 1 0 0 0 1 0 0 0 0 1 1 0 0 1 0 1 0 2 1 1 0 1 1 1 1 1 0 0 1 1 1 0 0 0 0 0 2 0 2 0 2 2 2 0 1 1 0 1 1 1 0 1 1 1 1 1 0 1 1 0 1 2 1 1 1 1 1 0 1 0 1 0 1 0 0 1 0 1 1 0 0 0 0 2 1 0 0 2 2 0 0 0 0 0 2 0 0 0 1 0 1 1 1 2 0 1 1 1 1 0 1 1 1 0 0 0 0 2 1 2 1 0 0 0 0 0 1 2 1 1 1 0 1 0 0 0 0 0 0 0 1 2 0 0 2 0 2 0 1 2 2 2 0 2 0 2 1 0 1 1 0 0 0 0 0 2 0 0 0 0 0 1 2 0 0 0 0 0 0 0 0 0 0 0 0 0 0 1 1 0 0 0 0 0 0 1 0 0 0 0 1 0 0 1 0 0 0 1 1 1 1 0 0 0 0 1 0 1 1 0 0 2 2 0 0 0 1 0 1 1 0 2 1 0 1 1 0 0 1 0 2 0 0 0 0 0 0 0 0 0 1 1 2 1 2 0 1 0 0 0 1 2 0 1 1 1 1 0 1 0 2 2 0 0 1 0 0 1 0 1 1 0 0 0 0 0 0 1 1 1 1 2 2 2 0 0 0 0 0 1 1 1 0 1 0 1 0 1 0 0 1 1 0 0 0 0 0 0 0 0 0 0 1 0 0 1 1 0 0 1 2 0 0 1 1 0 2 0 0 0 2 1 1 2 0 0 0 1 1 1 0 1 1 2 0 1 2 2 2 1 0 1 0 2 0 0 2 2 0 1 1 0 0 2 0 0 2 2 2 0 0 0 1 1 0 0 1 2 2 0 1 2 1 2 0 0 2 1 0 1 0 1 1 1 0 1 1 0 1 1 1 2 1 1 0 0 0 0 0 0 0 1 0 0 0 0 0 0 0 0 1 0 1 2 0 0 0 1 1 0 0 0 1 1 2 0 0 0 0 1 1 0 0 2 1 0 2 0 1 0 2 0 0 0 0 1 1 1 2 2 1 1 0 1 0 0 0 0 0 2 2 1 1 1 0 1 0 2 1 1 1 1 0 0 1 1 0 1 0 0 0 0 1 0 0 0 2 2 1 0 1 1 2 0 2 0 1 1 1 0 1 2 0 0 2 0 0 0 0 0 0 0 1 2 0 0 2 0 1 1 0 1 2 1 1 1 0 0 0 0 0 1 0 1 0 0 0 1 1 0 0 0 2 0 0 0
80 0 2 1 0 0 0 1 0 0 0 1 0 0 0 0 0 0 1 2 0 1 1 2 0 0 1 0 0 1 2 0 1 2 1 1 1 0 0 0 1 1 1 0 0 1 1 0 1 0 0 1 0 1 1 0 2 0 2 1 0 2 2 2 0 1 1 1 0 0 0 2 2 0 1 2 2 0 2 0 2 2 1 1 2 0 0 0 1 1 0 0 1 0 0 0 0 1 1 1 0 0 0 1 2 1 2 1 1 0 1 2 1 1 1 1 1 0 1 1 1 1 2 1 0 1 1 0 2 0 1 1 0 0 0 0 0 0 2 1 1 2 1 0 1 1 0 0 0 0 0 1 0 0 0 1 1 1 0 0 0 0 1 1 1 1 0 1 0 1 1 1 2 0 2 1 2 0 0 0 0 1 2 2 2 0 2 1 0 0 1 1 2 0 2 1 1 0 0 1 0 1 0 2 2 0 0 1 1 0 1 1 0 0 2 1 1 0 1 2 2 0 0 0 0 0 0 0 0 0 0 0 0 0 0 0 0 2 0 1 0 0 1 0 0 0 0 0 0 0 0 0 1 0 0 2 1 0 0 0 0 0 0 0 0 0 1 1 2 0 0 2 1 2 0 0 0 1 1 1 0 0 2 2 0 1 1 2 0 1 1 1 0 1 1 0 2 1 0 1 1 0 2 1 1 0 1 1 0 0 0 1 0 0 0 0 2 0 1 0 0 1 1 1 1 0 1 1 0 2 0 0 0 0 0 0 0 1 1 1 0 1 2 0 0 0 1 0 2 1 0 1 1 0 0 0 1 0 0 0 0 0 2 0 2 1 0 1 1 1 1 1 0 0 0 0 0 1 0 1 0 1 1 0 1 1 0 0 0 0 0 0 1 0 2 0 0 1 1 0 0 0 1 0 0 0 1 0 0 0 0 0 1 1 1 2 0 0 1 0 0 1 0 1 1 2 0 1 1 0 1 0 0 0 1 1 1 1 0 0 1 0 2 0 0 0 2 0 0 0 0 0 0 2 0 0 0 2 1 1 2 2 0 0 1 1 1 0 0 0 0 1 2 1 1 0 1 1 2 1 1 1 0 1 1 2 0 1 2 0 0 0 1 1 1 0 1 1 1 2 2 2 1 0 1 0 1 1 1 0 1 1 0 1 1 1 0 2 0 2 1 0 1 2 1 0 0 1 0 1 1 1 0 0 0 0 1 0 1 1 2 1 2 0 2 0 0 2 0 0 0 0 0 2 2 0 0 1 0 1 0 0 1 2 0 2 1 1 1 0 0 0 2 1 1 0 2 1 0 1 1 0 1 0 0 0 1 0 0 0 0 2 0 1 1 0 1 0 0 0 0 1 0 0 0 0 1 1 1 1 1 0 0 0 0 0 0 1 1 0 1 0 0 1 1 1 0 1 0 0 1 1 0 0 0 0 2 1 0 1 0 0 0 1 1 0 0 0 1 1 0 1 0 2 2 0 1 1 0 0 0 0 0 1 0 1 0 2 2 1 0 1 0 0 0 0 2 0 0 0 2 0 0 0 1 1 1 1 2 1 1 1 0 0 1 0 1 2 1 1 0 1 0 0 0 1 1 2 0 0 1 0 0 1 1 0 1 0 0 0 0 0 1 2 1 0 0 2 2 1 0 0 0 0 0 1 0 1 0 2 1 1 0 0 0 0 1 1 0 0 0 0 1 0 0 0 0 0 2 2 0 0 1 0 0 1 1 1 0 1 0 0 2 1 1 1 2 0 2 2 1 0 0 0 0 2 0 2 0 2 0 1 1 0 0 0 0 0 1 1 0 0 0 2 1 1 0 0 0 2 0 0 1 1 1 0 0 0 2 2 2 2 2 2 2 0 0 1 0 1 0 1 2 0 0 1 0 0 1 1 0 1 1 0 1 1 1 0 0 0 0 0 0 0 0 0 0 0 1 1 0 0 0 0 0 0 1 1 2 1 1 1 0 1 1 0 0 1 1 0 1 1 1 1 1 1 0 1 0 2 0 0 0 0 1 0 2 0 0 0 0 2 0 1 2 1 0 2 0 2 0 0 1 1 2 0 0 0 1 0 0 1 0 1 2 2 1 1 0 0 2 2 0 0 2 1 1 2 0 0 0 0 0 1 0 2 2 0 0 0 2 0 0 0 1 0 1 1 0 0 1 0 2 0 0 0 0 0 0 1 1 0 0 0 0 1 1 0 0 0 0 0 0 0 0 0 0 1 0 2 1 0 0 1 0 0 0 0 1 0 2 0
81 0 1 1 0 0 0 2 0 2 0 0 0 1 0 1 0 0 1 1 1 0 0 2 0 0 0 0 0 0 1 0 1 1 0 2 0 1 0 0 2 2 1 0 1 1 1 0 0 0 0 0 0 1 1 2 0 0 1 0 1 2 1 1 0 0 2 1 0 0 0 2 2 1 1 2 2 0 1 0 1 2 0 0 0 0 0 1 1 1 0 1 1 0 0 0 0 1 1 1 0 1 1 0 1 1 1 0 0 0 1 2 1 2 2 2 1 0 0 1 1 1 2 1 0 2 0 1 2 1 1 0 0 0 0 0 0 0 0 0 2 0 0 0 0 1 0 0 0 0 0 0 2 0 0 0 0 1 0 0 1 1 2 0 0 0 0 1 0 0 0 1 0 2 1 0 1 0 0 0 0 0 1 2 2 1 1 0 0 1 1 2 2 0 2 2 2 0 0 0 0 0 0 1 1 0 1 1 1 0 1 1 1 0 1 0 0 1 1 1 2 1 0 0 0 0 0 1 0 0 0 0 0 0 1 0 0 1 1 1 1 1 1 1 0 0 0 0 1 1 1 1 1 0 0 2 0 0 0 0 0 0 0 0 0 0 0 1 2 1 0 1 1 2 0 0 1 0 2 0 2 1 2 1 0 2 1 0 0 1 1 0 0 1 1 0 2 2 0 2 2 1 2 2 2 0 0 0 0 0 0 1 0 0 1 1 2 0 0 0 1 1 1 1 1 0 0 0 0 0 1 1 1 1 0 0 0 1 2 1 1 1 2 0 2 0 0 0 1 1 0 1 1 0 0 1 1 0 0 1 0 1 1 1 0 2 0 0 2 0 2 0 1 1 0 0 0 1 1 1 1 1 0 0 0 0 0 0 0 0 0 0 2 0 1 1 1 2 1 1 1 1 0 1 2 1 0 0 0 0 0 1 1 1 1 2 0 0 0 0 1 1 0 1 1 1 1 0 2 0 0 2 0 0 1 1 1 1 0 1 2 0 2 1 1 0 2 0 0 1 0 1 0 2 2 2 0 0 0 0 0 0 1 0 0 2 0 1 0 0 0 0 2 0 1 0 1 1 1 0 0 0 0 1 0 2 1 0 1 0 1 1 1 0 0 0 1 1 1 2 1 1 2 0 0 0 0 1 1 0 0 2 0 1 1 1 0 1 0 1 0 2 0 1 0 1 0 0 0 1 1 1 0 0 0 1 0 0 0 0 1 1 1 2 2 0 2 2 0 0 0 0 0 2 2 0 0 1 0 0 0 0 1 2 1 1 1 0 2 2 1 1 0 0 0 0 0 1 0 0 1 0 2 0 0 0 2 1 0 1 0 1 0 1 1 1 1 0 0 0 0 2 2 0 0 1 1 1 2 1 0 0 1 2 1 1 1 2 0 1 1 1 0 0 0 0 2 0 0 0 0 0 0 0 0 0 2 0 0 2 0 1 0 0 1 1 1 0 0 0 0 1 1 0 1 0 0 2 2 0 0 0 2 1 1 0 0 1 0 0 1 0 1 0 0 1 1 0 1 0 0 1 0 1 2 2 0 0 2 2 1 0 1 0 1 0 1 2 0 2 2 0 0 0 1 2 1 1 1 0 0 0 0 1 1 1 0 1 1 1 0 0 1 2 1 1 1 1 1 1 2 2 1 0 0 2 2 0 0 0 0 0 0 0 0 0 0 0 0 0 0 0 0 0 0 0 0 0 0 0 0 0 1 0 1 0 2 0 0 2 0 1 2 1 1 0 1 1 1 1 0 2 1 0 0 1 1 2 1 2 0 1 2 1 1 0 0 1 0 2 0 0 0 0 2 2 1 0 0 1 0 0 1 1 1 0 1 2 2 2 2 2 1 2 2 0 1 1 0 1 0 0 2 1 0 0 0 0 0 0 0 0 1 0 1 1 1 0 0 0 0 0 1 0 0 0 0 0 0 0 0 0 0 0 0 0 2 0 2 1 0 0 0 2 1 1 0 0 0 0 2 0 1 1 0 0 0 0 0 1 0 0 0 0 2 0 2 0 0 1 0 1 0 2 0 0 1 2 0 2 0 0 1 1 1 1 1 2 2 2 0 2 0 2 1 1 1 2 0 1 2 2 0 1 0 0 0 0 0 0 0 0 1 0 0 1 1 1 1 1 1 0 2 0 0 0 0 1 0 0 2 0 2 0 0 1 1 0 1 1 1 0 0 0 0 0 1 0 1 0 0 1 0 0 0 0 1 1 1 2 0 0 0 0 0 1 0 0 0 0 0 0
82 0 1 2 1 0 1 2 0 2 0 0 1 1 0 1 0 0 2 1 0 0 1 2 0 0 0 0 0 0 1 0 0 0 1 1 1 1 0 0 2 2 0 1 0 1 0 0 1 0 0 0 0 0 2 1 1 0 1 2 0 1 2 2 1 1 1 2 0 0 0 0 2 1 1 2 2 0 1 0 2 2 0 1 1 0 0 2 2 2 2 2 1 0 0 0 0 1 0 0 0 1 0 2 2 0 2 1 1 0 1 2 0 1 2 1 0 0 0 2 2 0 1 1 0 0 0 0 1 0 0 0 0 0 0 0 0 0 0 0 1 1 0 0 0 2 0 0 0 0 0 0 1 0 2 0 0 0 0 0 0 0 2 0 2 2 0 2 0 1 1 0 1 1 1 2 2 1 1 1 0 1 0 2 0 0 2 2 0 0 1 2 0 1 1 0 1 0 0 0 0 1 0 1 1 0 1 1 1 0 2 0 2 0 1 1 2 1 0 0 2 1 0 0 0 0 1 0 1 1 0 0 0 0 1 0 0 2 0 1 0 0 2 0 0 0 0 0 0 0 0 0 1 0 1 2 0 0 0 0 0 0 0 1 1 0 0 0 1 0 0 1 0 2 0 0 1 1 2 2 0 0 0 0 0 0 0 2 0 2 0 0 0 2 1 0 1 0 0 0 0 0 2 1 1 0 1 2 0 0 0 1 0 0 2 0 2 0 1 0 1 2 1 1 1 0 1 1 1 0 2 0 0 2 0 0 0 2 1 2 0 2 2 0 0 0 2 1 2 1 1 0 1 1 0 1 1 0 0 2 0 2 1 0 1 0 0 2 2 0 2 0 1 1 0 0 0 1 0 0 0 0 0 0 2 2 0 0 0 0 0 1 1 0 1 1 0 0 0 0 0 0 0 2 2 1 0 0 0 0 0 0 1 1 1 2 0 0 1 0 0 0 0 0 1 1 1 1 2 0 2 1 0 2 1 0 0 0 1 1 2 0 2 1 1 2 1 0 1 1 0 1 0 1 1 0 1 2 2 0 0 0 1 1 0 1 1 0 0 0 0 1 1 2 0 0 0 1 2 1 1 0 1 1 0 0 0 0 1 0 1 1 0 1 1 0 2 1 0 1 1 1 2 0 0 0 1 0 1 0 0 1 0 2 2 0 0 0 0 2 1 0 0 1 0 1 0 0 1 1 1 0 1 0 0 1 1 0 2 2 1 2 2 2 2 1 0 1 1 0 0 0 0 1 1 1 0 0 1 0 1 0 0 1 1 0 0 0 1 2 1 1 1 0 1 0 2 2 0 1 2 2 2 0 0 1 2 1 1 1 0 2 1 0 0 0 0 1 0 1 1 1 0 0 0 0 0 0 1 1 0 0 2 2 2 2 2 2 0 0 1 0 0 0 0 1 1 1 0 0 0 0 0 0 0 1 2 0 0 0 0 0 0 1 2 2 2 1 0 0 1 1 1 1 2 0 0 2 2 0 0 0 1 1 0 0 0 2 1 0 0 1 0 1 1 0 2 0 0 0 1 0 0 1 2 2 1 2 1 1 2 0 0 0 1 0 1 1 0 1 1 0 0 1 2 2 1 2 0 0 1 0 0 1 1 1 0 2 2 2 0 0 1 2 1 1 2 0 0 0 1 1 0 1 0 0 1 1 1 1 0 0 0 0 0 1 1 0 0 1 1 1 0 0 0 0 0 0 0 0 0 0 2 0 1 0 2 1 0 1 0 0 2 1 1 1 0 0 1 2 0 0 0 0 0 2 0 2 0 2 0 2 2 2 1 0 0 0 0 0 0 0 0 2 1 1 2 0 1 1 0 0 2 2 2 0 0 0 1 1 1 1 0 2 2 0 1 1 0 2 0 0 2 2 0 0 0 0 1 0 1 0 1 0 1 0 1 0 0 0 0 0 2 0 1 0 1 1 0 0 1 0 0 0 0 0 1 0 1 1 0 0 0 2 0 0 0 0 2 2 2 0 0 0 0 0 0 0 1 1 0 1 1 0 2 0 2 0 0 0 0 2 1 1 2 2 0 2 0 1 1 0 0 0 1 1 1 0 2 2 0 2 0 2 0 0 1 0 0 1 2 2 0 2 0 0 0 0 2 2 0 0 2 1 0 1 1 1 1 0 2 0 0 0 1 0 2 0 0 0 0 0 0 1 1 1 1 0 0 1 1 0 0 0 0 1 1 0 1 0 0 1 0 1 0 1 1 0 0 0 0 0 0 0 0 0 0 0 0 0 0 0
83 0 2 0 0 0 0 2 1 1 0 1 2 2 1 1 0 0 0 2 0 1 1 2 0 0 0 0 0 1 2 0 2 2 0 0 2 2 0 1 1 0 1 0 0 1 1 0 1 0 0 2 0 0 0 2 0 0 2 0 1 2 0 0 0 0 2 0 0 1 1 2 2 0 2 2 2 0 0 0 0 2 1 1 2 0 0 0 1 2 0 1 0 0 0 0 0 1 1 1 2 0 1 0 2 0 2 0 1 1 0 1 0 1 1 0 0 1 1 1 1 0 1 1 1 1 0 0 1 0 1 0 0 0 0 0 0 0 0 0 0 2 0 0 0 1 0 0 1 1 0 1 0 0 0 1 0 1 0 0 0 0 2 0 1 1 0 1 0 1 1 0 1 1 0 1 2 1 0 1 0 1 1 2 1 0 2 1 0 0 0 1 2 0 2 2 2 0 0 0 0 0 0 1 1 0 1 1 1 0 0 1 0 0 1 1 1 1 2 0 0 0 0 0 1 1 1 1 1 0 0 1 1 1 1 1 0 2 0 1 0 0 2 1 0 0 0 1 0 1 0 0 1 0 0 2 0 1 1 1 0 1 0 1 1 0 0 1 2 1 0 1 1 1 0 1 0 1 1 1 0 0 2 1 1 1 2 0 0 2 0 1 1 2 2 1 2 0 0 0 1 1 2 2 2 0 0 2 0 0 0 1 0 0 2 0 1 0 2 0 0 2 1 0 1 0 0 2 1 1 1 1 0 1 0 0 0 2 0 0 0 2 1 0 1 0 0 0 1 1 0 1 2 2 0 2 2 0 0 0 1 1 1 0 1 0 0 1 2 0 2 0 1 1 0 0 0 1 1 1 0 1 0 0 1 1 0 0 0 0 0 1 1 0 2 0 2 1 1 1 0 1 0 1 1 0 0 1 1 0 0 1 1 1 1 2 0 0 1 0 0 0 0 1 1 1 0 0 1 1 0 1 0 2 1 1 0 1 0 1 1 1 2 0 0 0 2 0 0 1 0 0 0 2 1 1 0 2 2 0 0 2 0 0 0 2 0 2 0 0 0 1 1 1 1 1 0 1 2 1 1 0 0 2 1 2 0 1 2 1 0 0 0 1 0 0 0 2 2 1 0 0 1 0 1 0 1 0 2 0 0 2 0 1 1 0 0 1 0 2 1 0 1 1 0 1 0 1 0 1 0 1 0 1 1 0 0 0 1 1 0 0 1 1 2 0 1 2 0 0 0 0 0 1 2 0 0 0 0 1 0 0 1 1 0 1 1 1 0 1 0 0 0 0 0 0 0 2 0 1 2 0 1 0 0 0 0 0 0 0 0 2 1 0 0 0 0 0 0 0 0 2 0 1 0 0 0 2 2 2 1 0 0 1 0 0 0 0 0 0 0 0 0 0 0 0 2 1 0 0 0 2 2 0 0 0 2 0 0 0 0 0 0 1 1 1 1 1 0 0 1 1 1 0 2 0 0 1 1 0 0 0 1 1 1 1 1 2 1 0 1 0 0 0 0 0 2 0 1 0 0 1 0 2 2 2 1 1 1 1 1 0 0 0 2 1 2 2 0 1 0 1 1 1 0 1 1 2 0 0 0 0 0 1 1 1 0 0 0 0 0 0 0 2 2 2 2 2 1 0 1 1 0 0 0 1 0 1 0 1 0 1 1 0 0 1 1 0 0 0 0 0 0 1 0 0 0 0 2 1 0 1 1 0 0 1 2 1 0 1 0 1 1 0 0 1 0 0 0 0 0 2 0 1 0 2 0 2 1 2 0 0 2 2 2 0 0 1 0 2 0 0 0 1 2 2 0 1 0 1 0 0 1 1 1 0 0 1 2 1 0 0 1 2 2 0 2 1 0 2 1 0 1 1 0 0 0 0 1 0 1 0 0 0 0 0 0 0 0 0 0 0 1 0 1 0 1 0 0 0 0 0 1 0 0 0 1 0 1 0 0 0 1 1 1 1 0 1 1 0 1 0 0 0 0 1 1 0 0 2 0 0 1 1 2 1 1 1 0 0 0 1 0 1 1 1 1 2 0 1 1 0 1 1 2 0 0 0 1 0 1 1 0 2 2 2 0 2 0 1 2 1 0 1 1 1 0 1 0 0 0 0 2 1 0 0 2 1 0 0 2 0 0 1 0 0 1 0 0 0 0 2 1 1 1 1 1 0 0 0 1 0 0 0 0 1 1 1 1 1 1 2 0 1 0 0 1 0 1 2 0 1 0 0 0 0 0 0 0 1 0 0
84 0 2 0 0 0 0 1 0 0 0 1 0 1 0 0 1 0 1 1 1 1 0 2 0 0 0 1 1 1 2 0 2 2 0 1 1 1 0 0 1 1 0 0 1 1 1 0 0 0 0 1 1 0 1 0 2 0 1 1 1 1 2 2 1 1 1 1 0 0 0 1 2 0 1 2 2 0 2 0 2 2 0 1 1 0 0 2 2 2 2 2 2 2 0 0 0 1 0 0 1 2 0 0 1 2 1 0 0 0 2 2 1 2 2 0 0 0 0 2 2 0 2 1 0 1 1 0 2 0 0 0 1 0 1 0 0 0 0 0 0 2 0 0 0 2 0 0 1 1 0 1 0 0 0 2 0 1 0 0 1 1 2 0 0 1 0 2 0 2 2 1 0 2 2 1 2 0 0 0 0 0 0 1 1 1 0 1 1 1 1 1 1 1 2 1 2 0 0 1 0 1 0 0 0 0 1 1 0 0 1 2 1 0 1 0 0 0 0 0 2 2 0 0 0 0 0 0 0 0 0 0 0 1 1 0 1 2 0 2 0 0 2 0 0 0 0 0 0 0 0 0 1 0 0 1 0 0 0 0 0 0 0 0 0 0 2 1 0 0 2 1 0 1 0 0 0 1 1 1 0 1 2 1 0 0 0 2 0 2 0 0 2 2 1 2 2 2 0 1 1 0 1 0 0 0 0 2 0 0 0 2 0 0 2 0 2 0 1 0 0 1 1 1 2 0 0 2 1 1 0 0 1 1 0 0 0 2 0 1 0 1 2 0 1 0 1 0 1 0 0 1 2 1 0 1 1 0 0 0 0 0 2 0 2 1 0 1 1 1 1 1 1 1 0 0 0 1 0 1 1 1 1 0 1 1 0 0 0 1 1 0 1 0 2 0 1 1 1 1 1 1 0 0 1 1 1 1 0 0 0 0 1 1 1 0 2 1 0 1 1 2 1 1 2 1 1 1 1 0 1 0 0 2 1 1 0 1 0 1 1 0 1 0 0 1 2 0 0 0 0 1 0 2 1 1 0 1 1 0 0 0 0 0 1 1 1 0 0 0 0 1 0 2 1 1 0 1 1 1 2 0 0 2 0 1 0 1 2 1 0 0 0 0 1 0 1 2 1 1 0 0 1 1 0 1 2 0 0 0 0 0 0 1 1 1 0 0 0 0 0 1 1 2 1 0 0 1 1 2 0 1 0 1 2 1 0 0 1 1 0 2 0 0 1 1 0 1 2 0 0 0 0 1 1 1 0 2 0 0 0 0 0 0 0 0 0 1 2 0 0 1 0 0 0 0 0 2 0 1 2 0 1 0 0 0 1 0 0 0 0 2 1 0 0 0 0 1 0 1 1 1 2 0 0 2 0 1 1 2 1 0 0 1 0 1 0 0 0 0 0 0 0 0 0 0 1 1 0 0 1 1 0 0 0 2 2 1 0 1 0 1 0 1 1 1 1 0 1 1 0 2 0 0 1 0 0 2 1 0 0 0 0 1 0 1 2 1 1 1 0 2 0 0 1 0 2 0 0 0 1 0 0 0 2 2 2 1 2 1 1 1 0 1 0 0 1 2 0 1 1 0 0 0 1 1 1 1 0 0 0 0 0 1 0 0 0 0 0 0 0 0 2 2 0 0 0 0 0 0 2 1 0 1 0 0 0 1 0 2 1 1 0 0 0 1 1 1 0 0 0 0 0 0 1 0 1 0 2 1 0 1 1 0 0 1 1 1 0 1 0 0 2 1 1 0 2 1 1 2 1 0 0 1 2 0 0 2 0 1 1 1 2 2 2 0 1 1 0 1 0 0 0 1 1 0 0 0 1 1 0 0 0 0 0 0 2 1 1 1 1 1 0 2 2 0 0 0 0 2 1 1 1 1 0 0 0 1 1 0 0 0 1 0 1 0 1 0 0 0 0 0 1 0 0 0 0 0 0 1 1 0 0 0 0 0 1 0 2 0 0 0 0 0 2 1 0 1 2 1 2 0 0 1 1 1 1 1 0 2 0 0 0 0 2 0 2 0 0 0 0 1 0 2 1 1 0 2 0 2 0 0 1 1 1 1 1 0 2 1 1 1 0 1 1 0 1 1 0 1 2 2 0 1 1 0 0 2 0 0 0 0 0 0 0 0 2 0 1 0 2 0 0 0 1 0 2 1 0 1 1 1 1 0 2 2 2 0 0 1 0 0 0 1 0 0 2 0 2 0 0 2 0 1 0 0 2 0 1 2 0 0 0 0 0 0 1 0 1 0 0 0
85 0 1 1 0 0 1 2 0 2 0 0 0 0 0 0 0 0 1 1 1 1 0 2 0 0 0 1 1 1 1 0 1 1 1 0 2 0 0 0 1 1 0 0 0 0 0 0 1 0 0 2 0 0 2 1 1 1 1 2 0 1 2 1 0 2 1 0 0 0 0 1 2 0 0 2 2 0 1 0 1 1 0 0 1 0 0 1 2 2 0 1 1 1 1 1 1 2 1 1 2 1 1 1 2 0 2 1 1 0 0 2 1 1 2 2 1 0 0 2 2 0 2 1 0 0 1 1 2 0 0 1 0 0 0 0 0 0 0 0 0 2 1 0 0 2 1 0 0 0 0 1 0 0 0 0 0 2 0 0 1 2 1 1 1 2 0 0 1 1 1 1 0 2 1 0 2 1 0 1 0 0 1 2 2 0 2 2 0 0 1 2 0 2 2 0 0 0 0 0 0 1 1 1 1 1 1 2 1 0 0 2 2 0 1 1 1 0 1 1 1 0 1 0 0 0 2 1 0 0 0 0 0 0 2 0 0 2 0 2 0 0 2 0 0 0 0 0 0 0 0 0 1 1 0 1 2 1 1 1 0 1 0 1 1 0 1 0 2 0 0 0 1 1 0 0 0 1 1 1 0 0 1 1 0 1 0 2 0 2 0 1 0 1 1 0 2 0 0 0 2 0 1 0 0 0 1 2 0 0 0 1 0 1 1 0 2 0 0 0 0 1 0 0 2 0 0 2 2 1 1 1 0 2 0 0 0 0 2 0 0 1 1 1 1 1 0 0 2 2 1 0 2 0 0 0 1 0 0 1 1 2 1 0 1 2 0 1 1 1 1 1 0 0 0 0 0 1 1 2 1 1 0 0 0 0 0 1 1 1 1 1 1 0 2 0 0 0 0 0 0 1 0 1 2 1 0 0 0 0 0 0 0 0 0 0 2 0 0 1 1 1 0 0 1 2 1 1 1 0 1 0 1 1 1 1 0 0 0 0 2 0 1 0 0 1 1 0 0 2 0 1 0 2 1 1 0 1 1 1 0 0 0 0 1 0 1 1 0 1 0 0 2 0 2 0 2 1 0 1 2 0 0 2 2 2 0 2 2 1 0 0 1 1 2 0 2 1 1 2 1 1 2 0 0 1 1 1 1 0 0 2 0 0 0 2 0 0 0 0 0 2 0 1 0 1 1 1 1 2 0 1 0 0 0 0 0 1 1 1 1 1 1 1 1 0 0 1 1 0 0 0 0 2 2 1 2 0 2 0 2 0 0 2 1 1 1 1 1 0 0 0 1 0 1 0 1 2 0 2 2 0 1 0 0 0 1 1 0 1 1 0 1 0 0 0 1 0 0 0 0 2 0 1 0 0 0 1 0 1 1 0 0 1 0 0 0 2 0 1 0 1 1 1 1 0 1 2 0 0 1 2 1 1 1 0 0 0 1 2 1 1 1 1 1 1 1 0 1 0 0 1 0 2 2 0 0 1 1 0 0 0 2 0 0 1 1 2 1 0 0 0 0 0 0 0 2 1 0 1 0 0 0 1 2 2 1 2 1 0 1 0 0 0 0 0 1 1 1 1 1 0 0 0 0 1 1 1 0 0 1 0 0 1 0 1 1 0 0 0 0 0 1 2 1 0 0 0 0 0 1 2 0 0 0 0 1 0 0 0 0 0 0 1 0 1 2 0 0 0 0 0 2 0 0 1 0 0 2 1 0 0 1 0 1 0 2 1 0 1 0 0 2 2 2 0 1 0 0 0 0 1 1 0 1 1 0 2 1 1 0 0 2 2 1 0 0 1 0 1 1 0 0 2 1 2 0 0 1 1 0 0 2 2 2 0 0 1 2 1 1 1 2 2 2 0 1 0 0 1 0 1 1 1 0 1 0 0 2 0 1 1 0 0 0 0 0 0 0 0 0 0 1 0 0 0 0 0 0 1 0 0 0 0 0 0 1 0 1 1 0 0 0 0 2 2 0 2 2 1 1 1 0 0 0 1 1 0 0 2 0 0 0 0 1 0 2 0 0 1 0 2 0 2 2 0 0 1 0 1 0 0 1 1 2 0 1 1 0 0 0 1 0 0 1 1 1 1 0 1 2 2 0 1 0 0 0 2 0 0 0 0 0 2 1 1 1 1 1 0 2 0 1 0 1 0 0 0 0 0 2 0 0 1 0 0 0 0 0 1 1 0 0 0 0 2 0 0 0 0 0 1 0 0 0 0 0 0 0 1 0 0 0 0 0 0 1 0 0 0 0 1
86 0 1 1 1 0 1 2 0 2 0 0 0 2 0 1 1 0 1 1 1 1 1 2 0 0 0 0 0 1 2 1 1 1 1 1 1 1 0 1 2 1 0 0 0 1 1 0 0 1 1 1 0 0 2 2 0 0 2 0 0 1 2 2 0 2 0 1 0 0 0 1 2 1 2 2 2 0 0 0 1 2 0 0 0 0 1 0 1 1 0 0 1 1 0 0 0 1 1 1 1 0 1 0 2 1 2 0 0 0 1 1 1 1 1 1 1 0 0 2 2 0 1 0 0 0 2 2 2 1 0 0 0 0 0 0 0 0 0 0 1 1 0 0 0 0 0 1 2 1 1 1 1 0 0 0 0 0 0 0 1 1 1 1 1 1 0 2 0 0 0 0 1 1 2 2 1 1 0 1 0 1 2 2 2 0 2 1 0 2 2 2 0 1 2 0 0 0 0 0 0 0 0 1 1 0 2 0 1 1 2 1 1 0 2 0 0 0 1 0 2 2 0 0 0 0 1 0 1 1 2 1 0 0 2 0 0 2 0 1 0 0 1 0 1 1 1 0 0 0 0 0 1 0 0 2 1 1 0 0 0 0 0 1 1 0 0 0 2 1 0 1 1 1 0 1 0 1 1 1 0 1 2 1 0 1 1 0 0 2 0 1 0 2 2 0 2 1 1 0 0 0 1 0 0 0 0 2 0 0 0 0 0 0 1 0 2 0 0 0 0 0 1 1 2 0 1 2 1 1 2 2 0 0 0 0 0 1 1 1 1 2 1 0 0 0 2 0 2 2 0 0 2 0 0 0 0 0 0 1 0 1 2 1 2 0 0 2 2 0 2 0 0 0 0 0 0 1 0 1 1 1 0 0 2 1 0 0 0 0 0 1 1 0 2 0 1 1 1 1 1 1 0 2 2 1 0 0 0 0 0 0 0 0 0 1 1 0 1 0 0 0 1 1 0 1 1 0 0 0 0 0 1 0 1 2 1 1 0 0 2 0 2 1 1 2 1 1 1 0 1 2 0 2 1 0 1 2 2 2 1 1 1 1 1 0 2 0 0 0 1 1 2 0 1 0 1 2 1 1 2 0 0 0 0 1 0 2 2 0 0 0 0 1 1 0 1 2 1 1 1 1 1 1 1 0 2 0 0 0 0 1 0 1 1 0 0 0 0 2 1 0 2 2 0 0 0 0 1 1 1 0 0 0 0 0 1 1 2 2 1 2 1 1 1 1 1 1 1 0 1 1 0 2 2 0 0 1 1 1 1 0 1 1 0 1 1 1 1 0 1 1 1 0 1 0 1 2 0 1 2 1 1 0 0 0 1 1 0 1 0 1 2 0 0 0 0 0 0 0 0 2 1 1 0 1 1 1 2 0 1 0 0 0 0 0 0 2 2 0 0 0 0 0 0 1 1 2 0 0 0 1 0 0 0 0 2 0 0 2 1 0 0 0 0 0 0 1 1 0 0 2 1 1 2 0 0 2 2 0 0 0 1 1 0 1 1 2 2 0 1 0 0 0 0 1 1 0 1 1 1 0 1 0 1 2 0 2 2 0 2 0 0 0 0 0 1 2 2 2 0 1 0 0 0 1 1 1 0 1 0 0 0 2 0 1 0 0 0 0 0 0 0 2 1 0 0 0 0 0 1 1 0 0 0 0 2 0 0 2 1 0 0 0 0 1 1 1 0 0 0 0 0 0 0 0 0 0 1 0 0 0 2 0 1 0 2 1 0 1 1 0 1 2 2 0 0 0 2 2 0 0 1 1 1 1 0 2 0 2 1 2 1 1 0 0 0 0 1 1 0 0 0 2 1 0 0 0 1 1 0 0 2 2 2 0 0 1 2 0 0 0 2 2 2 0 0 0 0 2 0 2 2 1 0 1 0 0 0 0 0 0 1 0 1 1 1 0 0 0 0 0 1 0 0 1 0 0 0 0 0 0 2 0 0 0 1 1 1 1 0 0 0 1 1 1 0 0 2 2 2 0 0 0 0 0 0 0 0 2 0 0 1 0 2 1 1 0 1 0 0 2 0 2 0 0 1 1 1 1 0 0 0 0 1 1 2 1 1 0 0 1 1 2 0 1 0 2 1 1 2 2 0 0 1 0 0 0 1 1 0 0 0 2 0 0 2 0 1 0 1 0 0 0 1 0 2 0 0 1 0 2 1 0 0 0 0 0 1 2 1 0 0 0 0 2 0 0 0 0 0 1 0 0 0 0 2 0 0 2 0 0 0 0 0 0 0 0 0 0 1 1
87 0 1 1 0 1 1 1 0 1 0 0 0 1 0 1 0 0 2 0 1 0 0 1 0 0 0 0 1 1 1 1 1 1 0 0 2 1 0 0 1 1 0 1 0 1 0 0 0 0 0 0 0 0 1 2 0 1 1 0 1 1 0 2 0 0 2 1 0 1 1 0 2 0 2 2 2 1 1 1 1 2 0 0 2 0 0 1 2 2 1 1 1 0 1 0 1 0 0 0 1 0 0 1 2 0 2 0 0 0 0 0 1 2 2 1 1 0 1 1 1 0 1 0 1 0 1 1 1 0 0 0 0 0 0 0 0 0 0 0 1 2 0 0 0 2 0 0 0 0 0 0 0 0 1 1 0 1 0 0 0 0 2 0 2 2 0 0 1 0 0 2 0 2 2 1 1 0 0 0 0 1 0 2 1 0 2 1 1 1 1 2 0 1 2 0 0 0 0 0 0 1 0 2 1 0 1 1 1 0 1 1 2 1 0 1 1 1 1 0 1 0 1 0 0 0 1 0 0 0 0 0 0 1 1 0 1 1 1 1 0 1 2 0 0 1 1 0 0 0 0 0 0 0 1 2 1 1 1 1 0 1 1 0 0 0 0 0 1 0 0 2 0 2 0 0 0 2 1 1 0 1 2 1 0 1 1 0 1 2 0 2 0 2 2 0 2 0 0 0 1 0 2 1 1 0 0 2 0 0 0 0 0 0 1 0 2 0 0 0 0 1 0 0 2 0 1 2 2 1 2 2 0 1 0 0 0 2 0 0 0 0 2 0 0 0 2 2 2 1 1 0 0 0 0 0 0 0 0 1 0 1 1 1 0 0 0 2 2 0 2 0 2 2 0 0 0 2 0 0 0 0 2 0 1 1 0 0 0 0 0 0 1 0 2 1 2 1 1 1 1 1 0 2 2 0 0 0 0 0 0 1 1 1 1 1 1 0 0 0 0 0 1 2 0 0 1 1 1 1 0 2 0 0 1 0 0 0 0 1 1 0 1 1 0 2 1 0 0 1 0 1 0 2 1 1 0 2 2 1 2 2 0 0 0 2 0 0 0 0 0 0 1 1 1 1 1 2 2 1 1 0 0 1 1 2 0 2 2 1 0 0 0 2 0 0 2 2 2 2 0 0 2 0 0 0 1 1 1 0 1 0 0 1 1 1 1 0 1 2 1 0 1 2 0 1 0 1 0 1 0 1 0 1 1 0 0 1 1 1 0 1 2 2 2 0 2 2 0 0 0 0 0 1 1 2 1 1 0 1 0 0 0 2 1 0 0 2 0 0 0 0 1 0 0 0 1 2 0 2 2 1 0 0 0 0 1 1 1 1 0 0 1 0 0 0 0 0 0 1 1 1 1 0 0 1 2 0 0 0 0 0 0 0 0 1 1 0 0 0 1 0 1 1 1 0 0 1 0 0 0 1 0 0 0 2 2 0 0 1 0 0 0 2 2 2 2 0 0 0 0 2 1 1 1 0 0 2 1 1 0 0 1 1 0 1 1 1 0 1 2 0 1 0 1 0 1 0 1 0 1 0 1 1 1 2 1 0 2 2 1 0 0 0 0 1 1 2 1 1 0 0 0 0 1 2 0 1 0 2 0 0 0 1 0 1 0 0 0 0 0 0 0 2 1 1 1 1 1 1 1 1 0 0 0 0 0 1 0 1 0 1 0 0 0 0 0 1 0 1 1 1 1 0 0 0 1 0 1 1 0 0 2 1 0 0 2 0 0 2 1 0 1 2 2 2 0 0 0 0 1 1 0 1 1 1 0 2 0 2 1 2 2 1 1 1 0 1 0 1 0 0 0 2 1 0 0 1 0 0 0 0 1 0 1 1 0 0 1 0 0 0 2 1 0 0 0 1 0 2 0 2 2 1 0 1 1 1 1 0 1 1 0 0 0 0 0 1 0 0 0 1 1 0 0 0 0 0 0 0 0 0 0 0 0 1 1 0 1 0 0 0 0 1 2 2 0 1 2 1 1 1 0 0 0 0 0 0 0 2 0 0 2 0 2 0 2 0 0 0 0 2 0 2 1 0 1 2 0 1 1 0 1 1 2 0 0 2 1 1 0 1 0 1 2 1 2 1 0 0 2 2 0 0 1 0 0 1 0 0 0 0 1 2 2 1 1 0 1 0 2 0 0 0 1 0 1 1 0 0 2 0 0 1 0 0 0 0 0 2 0 0 0 0 0 1 1 0 2 0 0 2 0 1 0 0 0 0 1 2 0 1 0 0 0 0 0 0 1 1 1 0
88 0 0 1 0 0 1 2 0 2 0 1 1 2 0 1 0 0 1 1 1 1 0 2 0 0 1 0 2 2 1 0 0 0 0 0 1 1 0 0 1 1 0 0 0 0 2 0 0 0 0 0 0 0 2 2 0 0 1 2 0 0 0 1 0 0 2 0 0 1 1 2 1 0 1 1 1 0 2 1 1 2 0 0 2 1 1 0 2 2 0 1 0 0 0 0 0 1 0 0 1 0 0 2 2 0 2 0 1 1 1 2 2 0 2 1 1 0 0 2 2 0 2 1 0 1 1 1 2 0 1 0 1 0 0 0 1 0 0 0 1 2 0 0 0 1 0 0 0 0 0 1 0 0 1 0 0 1 0 0 1 1 1 1 2 2 0 1 0 1 1 0 0 2 1 1 0 1 1 1 0 0 0 2 1 0 2 1 1 2 2 2 0 0 0 0 0 0 0 0 0 0 0 1 0 1 2 0 1 0 0 2 0 0 2 1 1 1 1 1 1 0 1 0 0 0 1 0 1 0 1 0 1 2 1 0 1 1 0 1 0 0 2 0 0 0 0 0 0 1 1 1 2 1 0 1 2 1 0 0 0 0 0 1 1 0 1 0 2 0 0 2 0 0 1 1 0 1 2 2 0 0 2 2 0 2 1 2 0 2 0 2 0 2 2 0 1 1 0 0 1 0 1 0 0 0 1 2 2 0 1 1 0 0 1 0 2 1 0 0 2 2 0 0 2 0 0 2 0 1 1 0 1 2 0 0 0 2 0 1 0 0 2 1 1 0 0 0 1 1 0 1 2 1 0 0 1 0 0 2 0 2 1 0 1 1 0 2 2 0 2 0 1 0 1 1 0 0 0 2 1 1 0 0 1 0 0 0 0 0 0 1 0 0 1 1 0 1 0 0 0 0 0 0 0 0 0 1 0 0 0 1 0 0 0 1 1 0 1 1 1 1 0 1 1 1 1 1 1 0 1 0 1 1 0 1 0 1 0 0 1 0 2 0 0 1 1 0 0 2 0 1 0 2 0 0 0 2 0 1 2 1 0 0 0 2 0 1 0 0 1 0 1 1 1 1 0 2 1 1 0 0 0 1 1 1 0 0 2 0 1 0 0 0 0 0 1 2 2 2 0 0 1 1 0 1 1 1 1 0 0 2 0 1 1 1 1 1 0 2 1 1 1 1 0 1 1 2 0 2 0 2 0 0 0 1 0 0 2 2 1 1 1 1 1 1 1 0 2 0 0 0 0 0 2 1 1 1 1 0 0 0 1 1 0 1 1 1 1 0 1 1 0 0 0 0 0 1 0 1 1 0 2 0 1 1 1 0 0 0 0 2 2 0 0 0 0 1 0 1 1 1 1 2 0 0 0 1 1 1 1 0 0 0 0 0 1 0 0 0 2 0 0 0 0 0 1 0 0 0 0 1 0 0 0 0 2 0 0 2 0 1 0 1 2 1 0 0 0 0 0 2 2 1 2 0 0 0 0 0 0 0 0 0 0 1 1 1 0 1 0 1 2 0 0 0 0 0 0 0 1 0 0 1 2 2 2 0 1 1 1 0 1 0 1 0 2 2 1 1 0 0 0 0 1 2 1 2 0 1 1 0 0 2 0 1 1 1 1 1 0 0 0 1 1 0 0 2 1 0 1 1 0 0 0 2 0 0 0 1 0 0 0 1 0 0 1 0 0 1 1 1 0 0 0 0 1 0 2 1 0 0 1 1 0 1 1 0 0 1 1 0 2 0 1 0 2 0 1 1 0 1 0 0 0 2 0 2 0 2 0 2 2 2 1 0 0 1 0 1 0 0 0 2 1 0 1 1 0 1 0 0 1 0 1 0 1 0 1 1 2 1 1 2 2 0 1 1 0 2 0 2 1 0 0 0 0 0 0 0 0 0 0 0 0 0 0 0 0 0 0 0 1 0 1 0 1 0 1 2 0 0 1 0 0 1 1 0 1 0 0 0 1 1 2 1 0 2 2 0 0 2 0 0 0 0 0 0 0 1 1 0 1 0 1 0 2 0 1 1 0 2 0 0 2 2 1 1 0 0 1 0 0 0 1 1 1 2 2 2 0 2 2 0 2 2 0 2 1 0 1 0 0 1 0 1 1 0 0 0 0 0 1 1 1 0 1 2 0 0 2 0 1 0 1 1 1 0 0 1 1 1 1 0 0 1 1 0 1 1 0 0 0 0 0 1 1 0 2 0 0 2 0 0 0 0 0 0 0 2 1 0 0 0 0 0 0 0 1 1 0 1
89 0 2 0 0 0 0 1 0 0 0 1 1 1 0 1 0 0 0 0 2 0 0 2 0 0 0 0 2 2 0 0 1 2 1 1 1 1 0 0 2 1 2 0 0 1 0 0 0 1 1 1 0 1 1 2 0 0 2 1 1 2 1 1 0 0 2 0 1 1 0 1 2 0 0 2 1 0 1 0 1 2 0 0 1 0 0 0 2 2 0 0 1 1 2 0 2 1 1 1 0 0 0 0 2 1 2 2 2 0 0 2 1 1 1 1 1 0 1 1 1 1 2 1 0 1 1 1 1 1 1 0 0 0 0 0 0 0 0 0 0 2 0 0 0 0 0 0 1 1 0 0 0 0 0 0 0 1 0 0 1 1 1 1 1 1 1 2 1 1 0 1 1 1 1 0 2 0 0 0 0 0 1 2 2 1 1 1 1 2 1 2 0 0 0 0 0 1 0 0 0 0 0 1 1 0 0 1 0 0 1 2 2 0 2 1 1 1 2 0 0 0 1 0 0 0 1 0 0 0 0 0 1 1 1 0 0 1 1 1 1 1 1 0 1 1 1 0 0 0 0 0 1 1 1 1 0 0 0 0 0 0 0 0 1 0 0 1 2 0 0 2 1 1 0 0 1 1 1 1 0 0 1 0 0 0 0 2 0 2 0 2 0 1 0 0 1 0 0 0 1 0 2 0 0 1 1 2 1 0 1 0 0 0 1 1 2 0 0 0 0 1 1 1 0 0 0 0 1 1 2 0 0 1 0 0 0 1 1 0 0 1 2 0 1 0 0 0 2 1 1 0 2 1 0 1 1 0 0 0 0 0 1 0 1 0 0 1 1 1 1 1 0 0 0 0 0 2 0 0 0 0 1 1 0 2 0 0 0 1 1 2 1 0 2 0 0 0 1 1 1 0 0 2 2 0 0 1 0 0 0 0 1 1 1 2 0 0 1 0 0 0 0 2 0 0 2 2 1 0 0 1 0 0 1 1 1 0 0 0 1 0 0 0 0 1 1 1 0 0 0 2 0 2 0 0 0 2 2 1 0 1 1 1 0 1 1 2 0 2 2 2 1 1 1 0 1 2 2 1 0 0 0 0 0 1 0 1 2 2 0 0 1 2 1 0 2 1 1 2 0 0 2 0 0 0 0 0 0 0 0 1 0 1 1 1 0 0 0 2 2 0 1 2 1 0 0 1 0 1 0 1 0 0 0 1 1 1 2 2 0 1 2 0 2 0 0 0 2 1 0 1 0 2 1 2 1 0 1 0 0 0 1 1 1 0 0 1 1 0 1 1 0 0 0 0 0 2 0 1 2 1 2 0 0 0 2 0 0 0 0 0 0 0 2 0 1 0 0 1 1 0 0 0 1 0 0 0 0 1 0 0 0 0 0 0 0 0 0 0 1 0 0 0 0 1 0 1 0 0 0 1 0 0 0 0 2 1 0 0 0 1 1 1 1 0 0 0 0 0 0 2 2 0 2 0 0 2 1 1 1 0 0 1 0 1 0 2 0 0 0 0 0 0 0 0 2 1 1 1 2 1 0 0 0 1 1 1 1 2 2 0 0 0 0 0 0 2 2 2 1 0 0 0 0 1 1 2 0 0 0 0 0 2 0 2 1 0 0 0 0 0 0 2 2 0 1 0 0 0 0 0 0 1 0 0 1 1 0 2 1 1 0 1 0 0 1 1 0 0 0 0 1 0 0 0 0 0 0 0 0 0 2 0 1 0 2 0 0 2 1 1 1 1 1 0 2 1 1 2 0 0 0 0 0 1 0 1 1 2 0 1 1 1 1 0 0 1 0 1 1 0 0 2 1 0 1 0 1 1 0 0 1 1 1 0 0 0 1 1 0 1 0 2 2 0 0 1 0 2 0 2 2 0 0 1 1 0 0 0 0 1 0 0 0 0 0 2 0 1 1 0 2 1 1 0 1 0 0 0 0 0 0 0 0 0 0 0 1 1 0 0 0 0 2 2 0 0 1 2 2 0 0 0 0 0 0 2 0 2 0 0 1 0 1 0 2 0 0 1 0 1 1 1 1 0 0 1 0 1 0 0 0 0 1 1 1 1 1 1 0 1 0 2 0 2 2 1 1 0 2 0 0 2 0 0 0 0 0 0 0 0 1 1 1 1 1 0 1 0 2 0 0 0 1 0 1 1 1 2 0 2 1 0 0 0 0 0 0 1 0 1 0 0 0 1 0 0 2 0 0 2 0 2 0 0 1 1 0 2 1 0 0 1 0 0 1 0 1 0 0 1
90 0 1 1 0 1 2 2 0 1 0 0 0 1 0 1 0 0 2 1 0 0 0 1 0 0 0 0 0 1 2 0 2 2 1 0 2 2 0 0 0 0 2 0 0 0 0 0 0 0 0 1 0 0 2 1 1 0 0 1 0 0 2 2 0 1 1 0 0 1 1 1 2 1 2 2 2 0 1 0 1 2 1 1 1 0 0 0 2 2 0 1 2 0 0 0 0 0 0 0 2 0 1 1 2 0 2 0 0 0 1 1 1 1 1 1 0 0 0 2 2 0 2 2 0 2 0 1 2 0 1 1 0 0 0 0 0 0 0 0 0 2 1 0 1 2 0 0 0 0 0 1 1 2 0 0 0 1 0 1 1 1 1 1 1 2 0 0 1 2 1 1 2 0 2 1 2 1 0 1 1 1 1 2 1 0 2 1 0 1 1 2 0 2 2 0 1 1 0 0 0 1 0 1 0 1 2 1 0 0 2 0 1 1 1 1 1 0 1 0 2 1 1 0 0 0 1 2 1 1 1 1 0 0 1 0 0 1 1 1 1 1 2 0 0 0 0 0 0 0 0 0 2 0 0 0 0 0 0 0 0 0 0 1 1 0 1 0 2 0 1 1 1 2 0 0 0 1 2 2 0 0 1 0 0 1 0 1 0 2 0 1 0 2 2 0 1 2 0 2 2 1 2 1 0 1 0 2 0 0 0 1 0 1 1 0 2 1 0 0 0 1 1 0 1 0 2 1 0 1 0 0 1 1 0 0 0 1 2 0 0 0 2 0 0 0 2 1 2 1 0 0 2 0 1 1 1 0 0 0 1 1 0 0 0 0 0 2 2 0 2 0 1 1 0 0 0 2 1 2 0 0 0 0 0 0 0 0 0 0 0 0 1 0 2 0 1 0 0 1 0 2 0 1 1 1 0 2 1 0 0 1 0 0 0 1 1 0 0 1 0 1 1 0 1 2 2 0 2 1 0 1 0 2 0 0 0 0 0 1 2 0 1 2 2 2 2 0 2 1 0 0 0 2 2 2 0 2 2 1 2 2 1 1 0 1 1 1 0 0 0 0 2 0 1 0 1 2 2 0 1 1 0 1 1 2 0 1 1 0 1 1 0 1 0 0 1 1 1 2 1 1 1 1 0 1 1 0 1 0 0 2 0 1 1 0 0 2 0 2 2 0 1 1 1 0 0 0 1 2 0 0 0 1 1 0 0 1 1 1 1 1 1 0 2 0 1 0 2 1 0 1 0 0 2 0 0 0 1 0 0 0 0 0 0 0 0 0 1 1 0 1 2 0 1 0 2 2 0 1 2 0 1 0 0 0 1 2 0 1 0 1 0 0 1 1 0 0 0 0 0 2 0 1 0 0 0 1 1 0 2 0 1 1 1 1 1 1 0 0 0 0 0 0 0 2 0 0 0 0 0 2 1 0 0 1 2 0 1 2 1 1 0 0 0 0 0 0 0 0 0 2 2 0 2 0 0 1 1 0 0 0 0 1 0 1 0 1 0 1 0 1 0 1 1 0 2 0 1 0 1 1 1 1 1 1 0 1 1 1 2 0 0 0 0 0 0 2 1 0 0 1 0 0 0 0 2 1 0 1 1 0 0 2 0 0 1 1 1 1 1 0 0 1 0 0 1 1 1 1 1 1 0 0 0 0 0 1 1 1 0 0 0 0 0 0 0 0 0 0 1 1 1 0 0 1 0 0 0 0 0 0 1 0 1 1 2 0 0 2 0 0 2 0 0 0 2 0 2 2 0 0 0 0 0 2 0 1 0 2 0 2 2 2 1 0 0 1 0 1 0 0 0 2 1 0 2 0 1 1 0 0 2 2 2 0 0 1 1 1 1 1 0 2 2 0 0 0 0 2 0 1 2 0 0 1 1 0 1 0 1 1 0 0 0 0 0 1 0 0 1 0 1 0 1 0 1 0 1 0 1 0 0 0 0 1 1 0 2 0 0 0 0 2 0 1 0 1 2 1 1 1 0 0 0 0 0 0 0 2 0 0 2 1 2 0 2 0 0 0 0 2 0 1 2 1 0 1 0 1 0 0 0 0 0 2 2 0 2 0 2 0 0 2 1 1 1 2 0 1 2 1 1 1 0 2 2 1 0 0 0 0 2 2 0 1 1 0 0 0 2 0 1 0 1 0 1 1 0 1 1 1 0 1 1 1 1 0 0 0 1 0 0 0 0 1 1 1 1 0 0 0 0 2 0 0 2 1 0 1 1 0 0 0 0 0 1 0 2 0 1 0
91 0 2 0 1 0 1 2 0 1 0 1 2 2 1 1 0 1 1 1 1 0 0 2 0 0 0 0 0 0 1 1 1 1 0 0 2 1 0 0 1 1 0 0 0 0 0 0 0 1 1 1 0 1 0 1 1 0 2 0 2 2 0 2 0 0 1 0 0 1 1 1 2 0 2 2 2 0 1 1 0 1 0 1 1 1 1 0 2 2 0 1 0 0 0 0 0 0 0 1 2 1 1 0 2 1 2 0 0 0 0 1 0 1 1 0 0 0 0 2 2 0 2 1 0 0 1 0 1 0 1 0 1 0 1 0 0 0 0 0 0 2 0 0 0 1 1 0 0 0 0 1 0 0 0 0 0 0 0 0 0 0 2 0 0 2 1 0 1 1 1 1 1 1 2 2 1 1 1 0 0 0 1 1 1 0 1 1 0 0 0 1 0 2 2 0 0 0 0 1 0 0 0 2 2 0 1 2 0 0 2 1 0 0 1 0 0 0 1 0 1 1 0 0 0 0 0 0 0 0 0 0 0 0 2 0 0 2 0 1 0 0 2 0 0 1 1 0 1 1 1 1 1 0 1 1 0 0 0 0 0 0 0 1 0 0 0 0 2 0 1 1 0 0 1 0 0 0 2 0 2 0 2 1 0 1 1 1 0 2 0 1 1 2 1 1 2 1 0 1 1 0 2 1 1 0 1 2 0 0 0 1 0 1 2 0 1 0 1 0 0 1 2 0 1 0 1 2 2 0 2 1 0 0 0 0 0 2 0 2 1 1 2 0 1 0 1 0 1 1 0 1 2 0 0 0 1 0 0 1 0 1 2 1 1 1 0 0 1 1 1 1 2 2 0 0 0 2 0 2 0 1 1 1 1 1 0 0 0 0 0 1 0 0 2 0 0 0 0 0 0 0 0 2 2 0 1 0 1 0 0 0 2 2 2 2 0 0 1 1 1 1 1 0 1 1 1 1 1 0 0 2 0 2 0 0 0 2 0 0 0 0 2 0 0 1 1 1 1 2 0 1 0 2 1 1 0 0 0 0 1 1 0 0 1 1 1 1 0 0 0 0 1 1 2 2 0 1 2 0 2 1 0 1 1 1 0 1 1 0 1 1 0 0 0 0 1 1 1 2 1 1 0 2 1 1 1 1 0 0 0 1 0 1 1 1 0 1 0 2 1 0 1 2 0 1 1 1 0 1 0 1 0 0 0 0 0 0 0 0 0 0 2 2 2 0 1 1 1 0 1 1 0 1 2 0 0 1 0 1 0 0 0 2 0 0 0 1 1 0 0 0 1 0 1 0 1 1 0 2 2 0 1 0 0 0 0 2 0 2 1 0 1 0 0 0 1 0 0 0 0 2 0 0 0 0 2 1 2 1 1 0 0 0 0 0 0 0 0 0 0 0 0 0 0 0 2 1 0 0 1 2 0 0 0 0 1 1 0 1 2 0 0 0 0 0 0 0 0 0 0 2 1 0 1 0 0 1 1 0 0 0 1 0 1 0 0 2 1 0 1 0 0 1 1 0 2 0 1 0 0 1 1 0 2 2 1 1 2 0 2 0 0 0 0 0 1 2 0 1 1 0 0 1 2 2 2 2 0 0 0 0 0 1 0 1 0 1 1 1 0 0 1 1 0 0 0 1 0 0 1 1 0 0 0 0 1 1 0 1 0 1 0 1 0 0 2 0 0 0 0 0 0 0 0 1 1 0 1 1 0 0 1 1 0 1 2 0 0 2 0 1 2 0 0 1 1 0 0 0 0 2 0 1 0 1 0 1 0 1 0 1 2 2 2 0 1 0 0 1 0 0 0 2 0 0 0 1 0 0 1 1 1 1 1 0 0 0 2 1 0 2 2 2 2 0 2 1 0 2 0 1 1 1 0 1 0 1 1 0 1 1 1 0 1 1 1 0 0 0 0 0 0 0 0 0 0 0 0 0 0 0 1 0 0 1 1 0 1 1 1 1 1 1 1 2 0 0 1 0 0 1 0 0 0 0 0 0 0 2 0 0 1 1 2 0 2 0 0 0 1 2 0 2 2 0 0 1 0 2 0 0 0 0 0 2 2 1 2 1 1 1 1 1 0 0 0 1 1 0 1 1 0 2 0 0 0 1 0 0 0 0 0 1 1 0 1 0 0 0 2 2 0 1 1 0 2 0 0 0 2 0 0 1 0 0 0 0 0 1 1 0 2 0 0 0 0 0 1 0 0 1 0 1 0 1 1 0 1 2 0 2 0 0 0 1 0 0 0 1 0 0
92 0 1 0 0 0 1 2 0 1 0 0 0 1 1 0 0 0 1 1 1 1 1 2 0 0 0 0 0 1 2 0 2 2 0 1 1 2 0 0 0 0 0 0 0 0 0 0 2 0 0 1 0 0 2 2 0 0 1 1 1 1 1 1 0 1 1 1 1 1 0 1 2 0 1 2 2 0 1 1 1 2 1 1 2 0 0 1 2 2 1 2 1 0 0 0 0 1 1 1 1 0 2 0 2 0 2 0 1 1 0 1 1 2 2 2 2 0 2 0 0 1 2 1 0 1 1 0 0 0 2 0 1 0 0 0 1 0 1 0 0 2 0 0 0 2 0 0 0 0 0 2 0 1 0 1 1 1 0 0 0 1 2 0 1 2 0 1 1 2 1 0 0 2 0 0 2 0 0 0 0 0 2 2 2 0 2 1 1 2 1 2 0 2 2 0 1 0 0 0 0 0 0 0 0 0 1 1 1 1 1 1 0 0 2 0 0 0 1 2 2 0 2 0 0 0 2 1 1 1 1 0 0 1 1 0 1 2 0 1 0 0 2 0 0 0 0 0 0 0 0 0 1 0 0 0 0 0 0 1 1 1 0 0 0 0 1 1 1 0 0 2 2 2 0 0 0 0 1 0 1 0 2 1 0 1 1 0 0 2 0 1 0 2 0 1 1 1 1 0 1 0 0 0 0 0 1 1 0 0 0 2 0 0 2 0 2 0 0 0 0 0 1 1 2 0 1 2 2 1 1 1 0 1 0 0 0 1 1 0 0 1 2 0 0 0 2 0 1 0 0 0 1 1 0 1 1 0 0 1 0 1 1 1 0 1 0 1 1 1 1 1 0 0 1 1 0 2 0 0 1 1 0 1 2 0 0 0 0 0 0 0 0 0 1 1 2 1 0 0 0 0 0 2 2 0 0 2 0 0 0 0 1 1 1 1 1 1 0 0 0 1 0 1 2 2 1 1 2 1 1 1 1 1 1 0 0 2 0 0 2 0 2 1 1 1 2 0 0 0 0 1 0 2 0 0 0 2 1 0 1 2 0 1 0 1 1 1 0 0 0 0 2 0 1 0 1 2 2 0 1 0 0 0 0 1 0 0 1 0 2 1 1 1 2 0 2 2 0 0 0 0 1 1 0 1 1 0 0 1 1 0 0 0 1 0 0 0 0 1 0 1 1 2 0 1 1 0 0 1 1 1 1 0 0 0 1 1 0 0 1 2 2 0 0 0 0 2 0 0 0 0 0 1 2 0 0 0 1 0 1 0 0 0 0 0 0 2 2 0 0 0 0 0 0 0 0 1 0 0 2 1 0 0 0 0 0 1 0 1 1 0 1 0 1 0 0 0 0 0 0 1 2 0 0 1 1 0 1 2 1 0 0 0 0 0 0 2 0 1 1 0 0 0 0 1 1 1 0 0 0 2 0 0 0 2 2 0 1 1 1 0 0 1 2 1 1 1 0 0 0 0 2 1 1 0 0 2 1 0 0 0 0 1 0 0 2 1 0 1 0 1 0 0 0 1 1 0 0 0 2 0 0 2 2 2 1 1 1 2 1 0 0 0 0 0 2 2 1 1 0 1 0 0 0 2 0 2 0 0 1 0 0 1 0 0 0 0 1 0 0 0 0 2 1 0 0 0 0 0 1 1 0 0 0 1 1 0 0 0 0 0 1 0 0 0 1 0 0 0 0 0 1 0 0 1 0 0 1 0 0 1 2 0 0 0 2 0 0 2 1 0 0 0 0 0 1 0 1 0 0 1 2 0 0 0 2 2 0 2 2 2 2 2 0 0 0 0 0 1 0 0 0 1 2 2 1 1 0 1 0 0 0 0 0 0 1 1 2 0 0 0 1 1 1 0 0 0 1 2 0 1 2 0 0 0 0 1 1 0 1 1 1 0 1 1 1 1 0 0 1 0 1 0 0 0 0 1 1 1 0 0 0 0 0 1 1 0 1 1 0 0 0 2 1 2 0 1 2 1 1 0 0 0 0 0 0 1 0 2 0 0 1 0 2 0 2 0 0 1 0 1 2 0 1 2 0 1 0 1 0 0 0 0 2 0 1 1 1 1 0 1 0 2 2 2 1 0 1 1 2 2 0 2 0 0 0 2 0 0 0 0 1 2 0 0 0 1 1 0 2 0 1 0 0 0 1 1 1 1 0 1 2 0 1 2 2 0 1 2 0 0 0 0 0 1 1 0 1 1 0 1 0 2 0 1 1 2 0 2 2 0 0 1 1 0 0 0 0 0 0 0
93 0 2 0 0 0 0 2 0 2 0 0 1 1 0 1 0 0 1 1 1 1 0 1 0 0 1 0 0 0 2 0 0 0 0 0 2 2 0 0 0 0 0 0 0 0 2 0 0 2 2 2 0 1 1 0 0 0 1 2 0 2 1 1 0 1 1 0 1 1 0 1 2 1 1 2 2 0 1 0 2 2 0 0 2 0 0 0 2 2 0 0 1 1 0 0 0 0 0 0 2 0 1 0 2 1 2 1 1 0 0 1 1 1 1 1 1 0 1 1 1 1 1 0 1 0 1 1 1 0 1 0 0 0 1 1 0 0 0 0 1 2 0 0 0 1 0 0 2 2 0 1 0 0 1 1 1 0 0 0 0 0 2 0 1 2 0 1 1 2 1 1 1 1 0 1 2 1 1 1 0 0 1 2 1 0 2 2 1 1 1 2 0 1 1 0 1 0 1 0 0 0 0 0 0 0 0 0 1 0 2 0 1 1 2 0 0 0 0 0 2 2 0 0 1 0 0 2 2 2 0 0 0 0 1 0 0 1 0 1 0 0 2 0 1 1 1 1 1 1 0 0 2 1 0 0 1 0 0 0 0 0 0 0 0 0 1 1 2 0 0 1 2 2 0 0 1 1 1 0 0 1 2 1 0 2 1 1 0 2 0 0 1 1 1 1 2 0 1 0 2 0 2 0 0 0 0 1 0 0 0 1 0 1 1 0 1 0 0 0 1 1 1 1 2 0 0 1 1 1 2 1 0 1 0 1 1 1 1 1 0 1 1 0 0 0 2 0 1 1 0 1 2 0 0 0 0 0 0 0 1 1 2 1 1 0 0 2 2 0 2 0 0 0 0 0 0 2 0 0 0 0 1 0 1 1 0 0 0 0 0 0 0 0 1 1 1 1 1 1 1 2 0 2 2 1 0 2 0 0 0 1 1 1 1 2 0 0 0 0 0 2 1 1 0 1 1 1 1 0 1 1 2 0 0 2 0 0 0 1 2 0 2 2 1 2 2 0 0 0 0 1 0 1 1 0 1 2 2 2 1 1 1 1 1 0 2 0 0 0 0 0 2 0 2 1 1 1 1 0 1 0 0 0 0 1 0 2 2 2 0 0 1 2 2 0 2 2 2 1 0 0 2 0 0 0 0 1 1 0 0 2 0 0 0 1 1 2 0 2 2 0 0 0 0 0 0 2 0 2 0 2 0 0 0 0 2 0 2 1 1 1 1 1 1 0 2 1 1 0 1 1 0 1 2 0 0 1 0 1 0 0 0 1 0 0 0 2 2 0 0 0 0 0 0 0 0 0 0 1 2 0 1 0 0 1 1 2 0 1 0 1 2 0 1 1 0 1 0 1 1 1 1 0 0 1 1 2 2 1 0 0 0 0 0 0 0 0 0 0 0 0 0 0 0 1 1 1 0 0 0 2 0 0 0 1 1 0 0 1 0 0 0 0 0 0 0 0 0 0 0 2 2 2 2 0 0 1 1 0 0 0 2 0 1 1 0 2 0 0 1 0 0 1 0 0 2 0 0 0 2 0 0 0 2 2 1 2 0 0 0 0 0 0 2 0 2 2 1 2 1 0 0 0 0 2 0 0 0 1 0 0 0 2 0 0 0 1 0 0 0 0 0 1 1 0 0 1 1 1 1 1 0 0 0 0 1 1 0 2 0 1 0 1 0 0 2 0 0 0 0 0 1 0 0 0 0 0 2 0 1 2 1 1 0 1 2 1 0 0 0 0 2 1 1 1 2 0 2 2 0 0 1 0 0 0 1 2 1 2 0 0 2 2 2 1 1 0 0 1 0 0 0 2 2 1 1 1 0 0 1 1 0 0 0 0 0 0 2 1 0 0 0 2 2 0 0 1 0 2 1 0 2 0 0 0 0 0 0 0 0 0 1 0 1 0 0 1 0 0 1 0 0 0 0 0 1 0 0 0 0 0 1 0 1 0 1 0 2 2 0 0 0 1 2 2 0 0 1 1 2 0 1 1 0 1 0 0 1 1 1 0 1 0 0 0 2 0 0 0 0 2 1 0 2 1 0 2 0 2 0 0 0 0 1 1 1 2 1 1 0 2 1 1 1 1 1 1 1 1 1 1 0 2 0 0 0 1 0 0 0 1 2 2 2 0 0 1 1 2 2 0 1 0 1 0 1 0 0 0 2 0 1 0 0 0 0 0 0 1 0 0 0 0 0 0 2 1 2 1 1 2 0 0 0 0 0 1 1 1 0 0 0 1 1 0 0 0 1 0 0 1
94 0 2 1 2 0 2 2 0 2 0 1 0 0 0 0 0 0 2 1 0 1 0 2 0 0 1 0 0 0 2 1 1 1 0 0 2 0 0 0 0 0 0 1 0 0 0 0 1 0 0 1 1 1 1 2 0 0 2 0 1 2 1 2 0 0 1 0 1 1 0 0 2 1 2 2 2 1 1 1 1 2 1 1 1 0 1 0 2 2 0 0 1 1 0 0 0 2 2 2 0 0 1 1 2 0 2 0 2 2 0 0 0 1 1 0 0 0 2 0 0 0 2 2 0 2 0 0 2 0 1 1 0 0 0 0 0 0 0 0 0 2 1 0 0 1 0 0 0 0 0 1 1 1 1 0 0 1 0 1 0 0 1 1 1 2 0 0 0 1 1 1 2 0 2 1 2 1 1 1 0 0 1 2 1 0 2 2 0 1 1 2 2 0 2 1 1 0 0 0 0 0 0 2 2 0 0 1 1 2 2 1 1 0 2 0 0 0 1 0 2 2 0 0 0 0 2 0 0 0 0 0 0 0 1 0 0 2 0 2 0 0 2 1 0 0 0 0 1 1 1 1 1 0 1 2 1 1 0 1 1 1 0 0 0 0 0 0 1 0 0 2 1 2 0 0 1 1 1 0 0 0 2 2 0 2 2 2 0 2 0 1 1 2 2 1 0 1 0 1 2 0 2 1 1 1 0 1 2 0 2 0 0 0 1 0 2 0 1 0 0 1 0 0 2 0 0 0 0 1 2 2 0 1 0 0 0 0 2 1 0 0 2 0 1 0 1 0 2 1 0 0 2 1 0 1 1 0 0 0 1 1 2 1 2 0 0 0 1 1 1 1 1 1 0 0 0 1 1 2 1 1 0 0 1 1 0 0 0 0 0 1 1 0 2 0 2 0 1 1 1 1 0 2 2 0 0 1 0 0 0 0 2 2 2 2 0 1 0 0 0 1 1 0 2 2 2 1 2 0 1 0 0 2 1 1 1 1 0 0 0 0 2 0 0 1 1 0 0 0 0 1 0 2 1 1 0 2 2 2 2 2 0 1 0 1 1 0 1 0 1 1 2 0 0 0 0 1 2 1 1 0 0 2 1 1 0 2 2 0 0 0 1 1 2 0 2 1 0 1 1 1 2 0 0 0 0 0 0 0 0 1 0 0 0 1 0 0 0 1 1 1 0 1 0 1 1 1 0 1 0 1 0 0 0 1 1 0 1 1 0 1 2 2 2 1 0 1 1 0 0 0 0 0 2 0 0 0 2 0 2 0 0 0 0 0 0 0 1 1 1 1 2 0 2 1 2 2 0 2 2 0 2 0 1 1 2 1 0 1 0 0 0 0 0 1 0 1 0 2 2 0 0 0 1 0 0 1 2 0 1 0 1 1 1 2 1 0 0 0 1 0 0 0 0 0 2 2 0 0 0 2 0 0 0 0 2 0 0 0 0 0 0 0 2 1 1 0 0 1 0 2 0 1 2 0 0 1 0 1 1 0 1 0 1 1 1 2 0 0 0 0 0 0 0 0 2 1 1 1 1 0 0 0 2 2 1 1 0 1 2 0 0 0 0 1 1 0 0 1 0 1 0 0 0 0 2 2 0 0 0 0 0 2 1 0 0 0 0 0 0 0 1 2 1 0 0 1 1 1 1 1 0 0 0 2 2 0 0 0 0 0 0 1 0 0 1 1 0 0 0 0 2 0 0 0 1 0 2 1 0 1 2 0 0 0 2 0 0 2 1 0 2 0 0 0 1 0 1 0 0 2 1 0 0 1 1 2 1 2 1 1 2 0 0 0 0 0 0 1 0 0 0 2 1 1 1 0 1 1 0 0 2 1 2 0 0 0 2 1 1 2 1 2 2 0 1 0 0 1 0 1 0 1 0 1 0 1 1 0 1 1 0 0 0 0 0 1 0 0 0 0 0 0 0 0 0 0 0 0 0 0 1 0 0 1 1 0 0 2 1 1 0 1 1 2 0 1 0 0 1 0 1 1 1 1 0 0 0 1 2 0 1 0 2 0 2 0 0 0 0 1 0 0 2 1 0 1 0 1 1 0 0 0 0 2 2 1 2 1 0 2 0 0 0 0 1 1 0 0 2 2 0 2 0 0 1 0 1 1 0 0 0 1 0 2 2 0 0 1 1 1 0 2 0 0 2 0 0 1 0 1 2 0 1 1 1 0 0 1 0 0 1 1 0 0 2 0 2 0 0 1 0 0 0 0 0 0 0 1 0 0 1 0 0 0 0 0 2 2 1 0
95 0 1 1 0 0 1 1 0 1 1 2 1 2 0 1 0 0 1 1 1 1 1 2 0 0 0 0 2 2 0 0 1 1 0 1 1 1 0 0 1 1 0 0 0 0 1 0 0 1 1 2 0 1 1 2 0 0 2 1 0 2 1 1 1 0 1 0 0 0 0 1 2 0 1 2 2 1 1 0 2 2 1 2 1 0 0 1 2 2 1 2 0 0 1 0 1 0 0 0 1 0 0 1 2 1 1 1 1 0 0 1 0 1 1 1 0 0 0 2 2 0 2 0 0 0 2 0 2 0 1 0 1 0 0 0 1 0 0 0 0 2 0 0 0 2 0 0 0 0 0 1 1 1 0 0 0 2 0 0 1 1 2 0 1 1 0 0 1 0 0 1 0 2 1 1 1 0 0 0 0 1 0 1 1 1 0 1 0 2 2 2 1 1 2 0 2 0 0 0 0 0 0 2 2 0 1 1 0 0 1 2 0 0 2 1 1 0 1 1 2 1 0 1 1 0 0 0 0 0 0 0 0 0 2 0 0 2 0 2 0 0 2 1 0 0 0 2 2 2 0 0 0 0 1 1 0 0 0 0 0 0 1 1 1 0 0 1 1 0 0 2 2 2 0 0 1 1 1 1 0 0 1 0 0 0 0 1 0 2 0 2 0 2 2 0 2 2 0 2 2 2 2 0 0 0 0 2 1 0 1 1 0 0 1 0 2 0 0 0 0 1 0 1 1 0 0 0 0 1 2 2 0 0 0 1 1 0 2 1 0 1 2 0 1 1 0 1 2 1 1 0 1 1 0 1 1 0 0 2 0 2 2 0 2 1 0 1 1 1 1 1 2 2 1 1 0 1 0 1 2 1 0 1 2 1 0 0 0 0 1 1 2 0 2 0 2 0 0 0 0 0 0 1 1 0 0 1 0 0 0 0 2 2 2 2 0 0 1 0 0 0 1 1 0 1 1 0 1 0 1 0 0 1 2 1 0 1 0 1 0 0 2 1 1 1 2 0 1 2 0 0 0 2 2 2 0 0 0 0 1 1 0 0 2 0 2 1 0 0 0 0 1 1 1 0 1 1 2 1 1 0 0 1 1 2 0 0 2 1 1 0 0 0 0 0 1 1 1 2 2 1 1 1 0 1 1 0 2 0 1 1 1 1 1 0 0 0 0 2 2 0 0 0 0 1 0 2 0 2 0 2 0 0 0 0 1 1 1 1 0 1 1 1 2 1 1 1 1 0 1 2 0 2 2 0 0 0 0 0 0 0 0 1 1 0 0 1 2 0 1 1 0 0 0 0 1 2 0 1 2 0 1 0 0 0 1 2 2 2 1 0 0 0 0 1 1 0 0 0 0 2 1 0 1 1 1 1 1 0 0 0 0 0 0 0 0 0 0 0 0 1 0 0 0 1 1 1 0 0 0 2 0 0 0 1 2 1 0 2 0 0 1 1 2 1 1 0 1 0 1 1 1 1 2 0 0 2 1 0 0 0 1 0 1 2 0 2 0 1 0 1 1 0 0 1 0 0 0 0 0 1 0 0 1 1 1 2 1 1 1 1 0 1 0 0 1 1 1 1 0 1 0 1 1 2 1 1 0 0 0 0 0 2 0 0 0 0 0 0 0 0 0 2 1 0 1 0 0 0 1 1 0 0 0 0 1 0 0 0 0 0 0 0 0 0 0 1 0 0 0 0 2 1 0 1 0 0 2 0 0 1 2 0 0 0 2 0 0 2 0 0 1 0 0 1 0 0 0 0 0 2 2 1 0 0 2 2 1 2 1 1 2 2 2 0 1 0 0 0 0 0 0 2 1 0 2 1 1 0 0 0 1 1 1 0 1 0 1 1 0 0 1 2 2 0 1 1 1 2 0 2 2 2 0 0 0 0 1 1 0 1 0 0 0 0 0 1 0 0 0 0 0 0 0 0 0 0 0 1 0 0 0 0 0 0 0 0 1 0 0 0 0 0 2 2 0 1 1 0 1 1 0 0 0 0 0 1 0 2 0 0 1 1 0 0 2 0 0 0 0 1 1 1 1 1 1 1 0 2 0 0 0 0 1 2 2 1 1 0 0 1 0 1 1 1 1 2 0 0 1 1 0 1 1 0 0 0 0 0 1 0 2 1 0 0 1 0 0 1 2 1 1 0 1 0 1 0 0 0 2 0 2 0 1 1 1 1 0 1 1 0 0 0 0 1 1 0 0 0 0 0 1 0 1 0 1 0 0 0 0 0 1 0 0 0 1 0 1 0 0 1
96 0 1 1 0 1 2 2 1 1 0 0 0 2 0 1 1 0 1 1 1 0 0 2 0 0 0 0 1 1 2 0 2 2 1 1 1 2 0 0 1 0 1 0 0 1 0 0 0 0 0 0 1 1 1 1 1 1 0 2 0 1 2 2 1 1 1 1 0 1 1 1 2 0 0 2 2 0 0 0 0 1 1 1 1 0 1 0 2 2 0 1 1 0 1 0 1 0 0 0 1 0 0 2 2 0 2 0 0 0 2 2 0 0 0 1 0 0 1 1 1 1 1 0 1 0 1 0 2 0 0 0 1 0 0 0 1 0 0 0 0 2 0 0 0 2 1 0 0 0 0 1 1 2 0 0 0 1 0 0 1 1 1 1 1 1 1 1 0 1 1 1 0 2 1 1 2 0 0 0 0 0 1 2 2 0 2 0 0 0 0 0 0 0 0 0 0 0 0 0 0 1 0 0 0 0 2 1 0 1 2 1 2 0 1 1 1 0 1 0 1 1 0 0 0 0 1 0 0 0 1 0 0 1 2 1 0 1 1 0 1 1 2 0 0 0 0 0 1 1 1 1 1 0 1 2 0 0 0 0 0 0 0 2 1 0 0 0 2 0 0 2 1 2 0 0 0 2 1 1 0 0 1 1 0 1 2 2 0 2 0 1 0 2 2 0 2 0 0 0 0 0 1 0 0 0 0 2 0 0 0 0 0 1 1 0 2 0 0 0 0 1 2 1 1 0 1 0 0 0 1 0 0 1 0 0 0 0 1 0 0 0 2 0 1 0 1 0 2 1 1 0 1 0 0 0 1 0 0 1 1 2 1 0 1 1 0 1 1 1 1 1 0 0 0 0 0 1 1 2 1 0 2 0 1 2 0 0 0 1 1 1 1 0 2 0 0 0 0 0 0 1 0 2 2 0 0 0 0 0 0 0 2 2 2 1 1 1 0 1 1 2 0 1 2 2 0 2 2 0 2 0 2 0 1 2 0 2 0 0 1 0 2 0 0 0 2 1 0 1 0 2 0 2 1 1 0 1 1 0 0 0 1 1 0 1 1 0 0 0 0 0 1 1 0 0 0 0 2 0 2 0 0 2 1 2 0 1 2 1 1 1 0 1 0 0 2 1 1 2 1 0 2 1 0 0 1 0 2 0 0 2 0 1 1 1 0 0 0 2 1 0 2 2 0 0 0 1 0 2 0 1 0 0 1 0 1 1 1 1 0 1 2 2 2 0 1 2 0 0 0 0 0 2 1 1 0 0 0 1 0 0 2 1 0 1 1 0 0 1 0 0 0 0 0 0 0 0 0 0 1 0 0 0 0 0 0 1 0 1 0 1 1 0 1 0 1 0 0 0 0 2 0 0 1 0 0 2 2 2 1 0 0 0 0 0 0 1 0 0 1 0 0 0 0 0 2 1 0 0 1 0 0 0 0 1 2 0 2 2 2 0 0 0 1 1 1 0 0 0 0 2 2 0 1 0 0 1 1 0 0 0 1 1 0 0 0 2 0 0 0 0 0 1 1 0 2 0 0 0 0 1 1 0 1 2 0 0 2 2 2 0 0 1 1 0 2 2 0 1 1 0 0 0 1 2 1 1 0 0 0 0 0 0 0 2 1 2 1 1 0 0 0 2 1 1 1 0 0 0 0 0 0 0 0 0 1 0 0 0 0 0 0 0 0 1 2 1 0 1 1 1 2 0 0 1 0 0 1 0 0 1 2 0 2 0 2 0 0 2 0 0 1 0 0 0 0 0 1 1 1 0 0 0 1 1 0 1 1 2 0 1 1 2 2 1 0 1 0 1 0 0 0 2 2 2 2 0 1 1 0 0 0 0 0 0 0 1 2 1 1 1 1 2 1 0 1 1 0 1 0 0 2 0 0 0 0 0 0 0 0 0 1 0 1 0 0 1 0 1 0 0 1 0 2 0 1 0 0 0 0 0 2 0 0 0 1 0 1 0 0 0 0 2 2 2 0 1 2 1 2 0 0 0 0 1 1 1 0 1 1 0 1 0 1 0 2 0 1 0 1 2 0 2 0 0 1 1 0 1 1 0 0 0 0 1 1 1 2 2 0 2 0 2 2 2 1 0 1 0 2 2 0 1 0 0 0 0 0 1 0 0 2 1 0 0 0 0 0 0 2 1 0 0 1 0 1 0 0 0 1 0 0 1 1 0 1 0 0 1 1 0 0 0 0 0 2 0 0 0 0 1 0 0 0 0 0 0 0 2 0 0 0 1 1 1 0 0 1 0 1 0
97 0 1 1 0 1 1 2 0 1 0 0 1 1 1 0 0 1 1 0 2 0 0 2 0 0 1 0 1 1 2 1 0 1 1 1 1 0 0 0 1 1 0 1 0 1 1 0 1 0 0 1 0 0 1 0 2 0 0 1 1 1 0 0 1 0 1 1 0 0 0 1 2 0 2 2 2 0 1 1 1 2 0 0 2 0 0 0 2 2 0 2 1 0 0 0 0 2 2 2 0 0 0 2 2 0 2 2 2 0 0 2 0 1 1 0 0 0 1 1 1 0 1 0 1 1 0 0 2 0 1 1 0 0 0 0 0 0 0 0 0 2 0 0 0 0 0 0 0 0 0 0 0 0 1 0 0 1 0 0 0 0 1 1 0 1 0 0 2 0 0 1 0 2 0 0 2 1 0 1 0 1 0 2 0 0 2 1 0 2 2 2 0 0 1 0 2 0 0 0 0 0 0 2 2 0 0 0 1 0 2 1 2 0 2 1 1 1 1 1 1 0 1 0 0 0 0 0 0 0 0 1 0 0 1 0 0 2 0 2 0 0 1 0 1 1 1 0 0 0 0 0 2 1 0 1 2 0 0 1 1 1 0 0 0 0 0 0 1 1 0 2 2 2 0 0 0 1 1 0 1 1 1 1 0 1 0 1 0 2 0 1 0 2 0 1 1 1 0 0 1 0 2 1 1 0 1 1 0 0 0 1 0 0 2 0 1 0 1 0 1 1 0 0 2 0 1 1 1 0 1 1 1 1 0 0 0 1 1 0 0 1 1 0 0 0 2 1 1 0 0 2 1 1 0 1 2 0 0 2 0 2 2 1 2 1 0 1 1 1 1 1 1 1 0 0 0 1 0 1 0 0 0 1 2 1 0 0 0 0 0 0 1 0 1 1 1 0 0 0 0 0 0 1 2 1 0 0 0 0 0 0 1 1 1 2 0 0 0 0 0 0 0 0 1 1 1 0 0 0 0 0 0 1 1 0 1 1 0 1 2 0 2 1 1 1 2 0 0 1 0 1 0 1 1 0 1 1 1 1 1 1 1 1 1 0 2 1 0 0 0 0 0 2 1 1 0 0 2 0 1 0 0 1 1 2 0 0 1 0 1 1 0 2 1 0 1 2 1 1 0 0 0 2 0 2 2 0 2 0 0 2 0 1 1 1 0 1 0 1 0 0 1 2 0 1 0 1 0 2 0 1 0 1 1 0 0 0 1 1 0 1 1 1 2 1 1 1 1 0 1 1 0 2 0 2 0 0 2 0 1 0 0 2 1 1 0 1 0 0 1 2 1 0 0 0 1 2 0 2 2 0 2 0 1 1 2 0 0 0 0 2 0 0 0 2 0 0 0 0 0 2 0 0 0 0 0 0 1 1 1 0 0 1 0 0 0 2 2 0 0 0 0 0 0 1 1 2 0 0 0 1 0 0 0 1 2 0 0 0 0 0 0 1 1 1 1 0 0 1 0 2 1 1 1 0 0 1 0 1 0 1 1 2 0 0 2 0 0 2 0 2 0 0 1 0 2 1 1 1 2 0 0 0 2 2 2 2 1 0 1 0 0 0 1 0 2 2 1 2 0 1 2 0 1 2 1 1 1 1 1 0 0 2 0 2 1 0 0 0 0 0 0 1 0 0 1 0 0 0 1 1 1 0 0 2 2 2 0 2 0 2 0 0 0 1 1 1 0 0 0 0 0 1 0 0 0 0 2 1 0 1 2 0 1 0 2 1 0 1 0 0 1 0 0 1 2 0 1 1 0 1 1 1 1 0 1 2 0 2 0 2 2 2 1 1 0 1 0 1 0 0 0 2 0 1 1 0 1 0 0 0 1 1 1 0 0 1 2 2 1 2 1 1 1 0 1 2 0 2 0 1 2 1 0 1 0 0 1 0 1 0 1 0 1 1 1 2 2 0 0 0 1 0 0 1 0 1 1 1 0 0 0 0 0 0 1 0 1 2 0 0 0 0 1 2 0 1 1 2 2 0 0 0 0 1 1 0 0 2 0 0 0 0 1 0 2 0 0 0 0 2 0 2 0 0 2 1 0 2 0 0 1 1 1 2 2 1 1 1 0 1 0 2 1 1 1 1 0 0 2 1 0 0 0 1 1 1 0 0 0 1 2 1 0 1 2 0 0 1 1 0 1 0 1 0 1 0 0 0 0 1 1 0 0 1 1 0 0 1 1 0 1 1 0 0 1 0 1 1 0 1 0 1 0 0 0 1 0 1 0 0 0 1 1 0 0 0 2 1 1 0
98 0 1 0 1 0 1 2 0 1 0 0 0 0 0 0 0 0 2 2 0 0 1 1 1 1 1 0 0 0 2 0 1 1 0 1 1 1 2 1 1 1 0 0 0 0 0 0 0 1 1 2 0 1 1 0 1 0 1 1 1 1 0 2 0 0 2 0 0 1 1 1 2 0 1 2 2 0 1 1 0 2 0 1 1 0 0 1 1 1 0 1 1 0 1 0 1 0 0 0 1 0 0 1 2 1 2 0 1 1 1 1 1 1 1 1 1 0 0 2 2 0 2 0 0 2 0 1 2 1 1 0 0 0 0 0 0 0 0 0 1 1 2 0 0 0 0 0 0 0 0 1 1 1 1 0 0 2 0 1 0 0 1 1 1 1 0 2 0 1 1 0 0 2 2 1 2 0 1 0 0 0 1 2 2 0 2 1 0 0 1 1 0 2 2 0 1 0 0 0 0 1 0 1 1 0 0 1 1 0 1 1 0 0 2 0 0 0 1 1 2 1 0 0 1 1 0 0 1 0 1 0 1 0 1 0 0 1 0 0 0 1 2 0 0 1 1 1 1 1 1 1 2 0 0 0 0 1 0 0 0 0 0 0 0 1 0 0 2 0 0 2 1 2 0 0 0 2 2 2 0 0 1 0 0 0 0 2 0 2 0 0 2 2 2 2 2 0 0 0 1 0 1 1 1 0 0 1 0 0 0 1 0 1 2 0 2 0 1 0 0 1 0 0 2 0 1 2 1 1 2 2 0 0 0 0 0 1 0 2 1 1 1 0 1 0 0 1 2 2 0 0 2 1 0 1 1 0 0 2 0 2 1 0 1 0 0 0 1 1 1 1 0 0 0 0 0 1 1 2 0 2 0 0 1 0 0 0 0 0 0 0 2 0 2 0 2 1 1 0 0 2 0 0 0 0 1 0 0 0 0 0 0 0 0 1 1 0 0 0 0 1 0 1 1 1 1 1 2 0 2 0 1 1 0 1 1 0 0 0 1 0 2 0 0 2 1 1 1 2 0 0 0 2 0 0 0 2 1 2 0 0 0 0 0 2 0 1 0 0 0 0 2 1 1 1 0 2 1 1 2 0 0 2 1 2 1 1 2 1 0 0 1 0 0 0 1 1 1 2 1 1 2 0 0 0 0 0 2 0 0 2 0 0 0 2 0 0 0 1 0 2 1 1 0 1 0 2 0 2 0 2 0 1 1 0 1 1 1 2 0 1 1 1 2 0 2 1 1 0 0 0 0 2 1 1 0 1 1 1 1 0 1 1 0 0 0 0 0 1 0 0 0 0 0 0 0 1 0 1 2 0 2 0 1 1 1 1 0 1 0 1 0 0 1 0 0 0 0 0 0 1 1 0 2 0 0 0 0 0 1 0 0 1 0 1 1 1 0 1 0 1 1 1 1 0 1 2 0 0 0 1 0 0 0 0 2 0 2 1 0 0 0 0 2 2 2 0 0 0 0 2 2 0 1 0 0 2 2 0 0 0 1 0 0 1 1 2 1 0 1 0 0 0 0 0 2 0 1 0 1 1 0 0 0 0 1 1 1 2 2 0 0 0 1 0 2 1 1 1 0 1 0 0 0 2 0 1 1 1 0 0 0 1 1 0 0 1 1 1 1 0 1 2 1 0 0 0 0 0 0 0 0 0 0 1 1 0 0 1 0 0 0 1 0 1 2 0 0 0 0 0 0 1 0 1 1 0 2 0 1 2 2 0 1 0 2 0 0 2 0 1 1 0 0 0 0 0 0 0 1 1 2 0 0 0 2 1 1 2 0 1 2 2 2 1 0 0 0 0 0 0 1 2 0 0 1 0 1 0 1 1 2 2 2 0 0 0 2 2 2 2 0 2 2 0 1 2 0 2 0 0 2 1 0 0 0 0 0 0 0 0 1 0 1 0 0 1 0 1 0 0 1 0 1 0 1 0 1 2 0 1 0 0 0 2 1 0 1 1 0 0 0 1 2 2 0 0 0 0 1 0 0 0 0 1 1 1 1 0 1 1 1 1 1 0 2 0 1 1 0 2 1 1 1 0 0 2 1 0 1 0 0 0 0 2 2 1 0 0 0 0 0 1 1 0 0 2 0 1 2 2 1 1 0 2 2 1 0 1 0 0 2 1 0 0 2 0 0 0 1 1 1 1 0 1 2 1 0 0 1 0 2 0 0 0 0 0 0 0 2 0 0 0 0 0 2 0 1 0 0 2 0 1 0 1 1 0 0 1 0 0 1 0 0 0 0 0 0 0 0 2
99 0 2 1 1 0 2 2 0 1 0 1 0 1 0 0 0 0 0 1 1 1 0 2 0 0 0 0 0 0 1 0 1 2 2 1 2 2 0 0 0 0 0 1 1 0 1 0 0 1 1 1 1 0 0 1 1 0 1 2 0 0 2 2 1 1 1 0 0 1 1 2 2 0 1 2 2 1 2 0 1 2 1 1 1 0 0 1 1 1 1 1 1 0 1 0 1 1 0 0 2 0 1 1 2 0 2 0 0 0 1 1 1 2 2 1 0 0 0 2 2 0 2 0 0 0 2 1 1 1 2 0 0 0 1 1 1 0 0 0 2 0 0 0 0 0 1 0 1 1 0 0 1 0 0 1 0 2 0 0 1 1 0 2 2 2 0 1 0 0 0 1 0 2 0 0 2 2 2 2 0 0 1 2 2 0 2 1 0 1 2 2 0 1 2 0 0 0 0 0 0 1 0 2 2 0 0 1 1 0 2 0 0 0 2 0 0 1 1 1 1 0 0 1 1 0 1 0 0 0 0 0 1 1 1 0 0 2 0 1 0 0 2 0 0 0 0 0 0 0 0 0 1 0 0 2 0 0 0 0 0 0 0 0 1 0 0 0 2 0 0 1 0 1 0 0 0 0 2 0 2 0 2 2 0 2 2 0 1 2 0 1 0 2 2 0 1 0 0 0 1 0 2 1 1 0 0 2 0 0 0 1 0 2 1 0 2 1 0 0 1 0 0 0 2 0 2 2 2 1 1 0 0 0 0 0 0 0 2 2 1 2 2 0 0 0 2 0 0 0 0 1 0 0 0 0 0 0 0 2 0 2 2 2 1 1 0 1 2 0 2 0 0 0 1 1 0 2 0 0 0 2 1 0 0 0 0 0 0 0 0 0 0 0 2 0 0 1 1 1 1 1 0 1 2 1 0 1 0 0 0 0 1 1 1 2 0 1 0 0 0 1 0 0 1 1 0 0 0 0 0 1 0 1 0 0 0 1 1 1 1 0 1 1 1 2 1 0 0 1 0 0 0 1 2 1 1 1 0 1 1 1 1 1 0 1 1 2 0 1 0 0 2 0 1 1 0 2 2 0 2 1 0 1 1 1 0 1 1 0 2 2 0 1 0 0 1 0 0 2 2 1 1 1 0 2 2 0 0 0 0 0 0 1 1 1 1 1 0 1 1 0 1 2 0 1 1 0 0 1 1 0 0 0 0 0 2 1 1 1 1 2 2 1 2 1 1 1 1 0 1 1 0 1 2 0 0 0 2 0 0 0 1 2 0 1 0 1 0 1 1 1 1 0 1 0 1 2 0 2 2 0 0 0 0 0 1 0 0 0 0 2 0 1 1 0 1 0 0 1 1 1 0 0 1 0 0 0 1 1 1 0 0 0 0 0 0 1 1 0 0 0 0 0 0 1 1 0 0 0 0 1 1 0 0 1 1 0 0 1 1 1 0 1 2 2 2 0 0 1 0 2 1 2 2 0 0 1 1 0 0 0 1 0 1 1 0 2 1 0 0 0 0 0 1 0 2 0 0 0 1 0 0 1 1 1 0 2 2 0 2 0 0 0 0 0 0 2 2 2 0 0 0 0 0 1 1 1 0 0 0 0 0 2 0 1 1 1 1 1 0 0 0 2 0 0 1 1 1 1 2 2 0 0 0 0 0 1 1 2 1 0 0 0 0 0 0 2 0 1 1 1 1 0 0 0 0 0 0 0 0 0 2 0 1 0 2 0 0 2 0 0 0 0 0 2 1 0 0 1 0 0 1 0 0 2 0 2 1 2 1 1 2 2 2 1 0 0 0 2 0 0 0 2 1 1 1 0 0 2 0 0 0 0 0 0 1 0 2 2 1 2 0 2 2 0 0 1 0 2 1 0 2 1 0 0 0 1 1 0 1 1 1 1 1 0 1 0 0 0 0 0 0 0 0 0 0 0 1 0 0 0 1 0 0 2 0 1 1 1 0 0 0 1 1 2 0 0 1 0 0 0 0 0 0 0 0 1 0 2 0 0 2 1 2 1 1 0 0 0 0 2 0 1 1 1 1 2 1 1 0 0 0 0 1 1 1 1 1 1 0 1 0 1 2 2 0 0 1 0 1 1 0 1 0 0 0 0 1 2 0 1 0 0 0 0 2 0 0 0 2 1 1 1 0 0 1 0 0 0 2 0 1 0 1 2 2 0 0 0 0 0 0 0 0 1 1 0 1 0 0 1 0 0 0 1 1 0 0 2 0 0 0 1 1 1 0 0 1 0 0 0
100 0 1 1 0 0 0 1 0 1 0 1 0 0 0 0 0 0 1 2 0 1 0 2 0 0 0 0 0 1 2 0 1 1 1 1 2 2 0 0 1 0 0 0 0 0 1 0 0 1 1 1 0 0 1 2 0 0 1 0 1 1 1 1 1 1 0 1 0 0 0 2 2 0 2 2 2 0 0 0 1 1 0 0 2 0 0 1 2 2 0 1 1 0 0 0 0 1 1 1 2 1 0 1 2 1 2 1 1 0 1 2 0 1 2 1 1 0 0 2 2 0 2 1 0 1 1 1 1 1 1 1 0 0 0 0 0 0 0 0 1 1 0 0 0 2 0 0 1 1 0 1 0 0 0 2 0 0 1 1 0 1 2 0 0 2 0 0 1 0 0 1 1 1 1 0 2 1 1 1 0 1 1 2 1 0 2 0 0 2 2 2 1 0 2 1 2 0 0 0 0 1 0 0 0 0 1 1 1 0 0 2 1 0 1 0 0 0 2 1 1 0 1 0 1 1 1 0 0 0 0 0 0 0 2 0 0 2 0 1 0 1 2 0 0 0 0 0 0 0 0 0 0 0 0 2 0 0 0 0 0 0 0 1 1 1 0 0 2 0 1 1 0 1 0 0 0 1 0 0 1 1 2 1 0 1 1 0 0 1 1 0 1 2 2 1 2 0 0 0 1 0 2 1 1 0 1 1 0 0 0 1 0 0 2 0 2 0 0 0 0 1 0 0 2 0 1 0 1 2 2 0 0 1 0 0 0 2 0 1 1 0 2 0 0 0 1 0 0 0 0 1 1 0 0 0 0 0 0 0 2 2 1 1 1 0 0 1 2 0 2 0 0 0 0 0 0 1 1 2 1 1 1 0 1 0 0 1 1 1 1 1 1 0 2 0 1 1 0 0 0 0 0 0 1 1 0 1 0 0 0 0 1 1 1 2 0 0 0 0 0 0 1 1 2 1 1 2 2 2 0 0 0 1 1 0 0 1 0 0 1 0 1 0 0 2 0 0 0 0 0 1 0 2 2 2 0 1 0 1 1 1 1 1 1 0 2 0 0 0 0 0 2 0 0 0 0 2 2 1 1 0 0 1 0 1 0 2 2 0 0 0 1 2 1 0 2 0 0 2 2 2 2 0 0 1 2 0 1 0 0 1 0 1 1 0 0 0 0 1 1 1 0 2 1 0 0 1 0 1 1 1 0 1 2 1 2 0 2 1 1 1 2 1 1 0 1 0 2 0 1 1 0 1 2 0 0 0 0 0 1 0 0 1 1 0 0 0 0 0 0 1 0 0 0 0 0 1 0 1 1 0 2 0 1 1 2 0 0 0 0 0 1 1 1 0 2 1 0 2 2 0 0 0 0 0 0 0 0 1 1 0 0 0 0 0 1 0 0 0 1 0 0 0 0 0 2 1 0 0 0 2 1 0 0 1 1 0 0 0 0 1 1 1 2 2 2 1 0 0 0 2 1 1 1 0 0 1 1 0 0 0 1 0 2 0 1 2 0 1 0 1 0 0 0 0 2 0 1 0 0 1 0 0 2 2 1 2 1 0 1 0 0 0 0 0 2 2 2 2 0 2 0 0 2 2 0 2 0 1 0 0 0 1 1 2 0 1 1 1 0 0 1 2 1 0 1 0 0 0 1 0 0 1 0 0 1 1 0 2 1 1 0 0 0 1 2 1 0 0 0 0 1 1 0 1 1 1 2 1 0 2 2 0 0 0 2 1 0 1 0 0 1 2 1 1 1 0 0 2 0 0 0 0 0 2 0 2 0 2 1 2 2 2 2 1 0 0 1 2 0 0 0 2 0 1 2 0 0 2 0 0 0 0 1 1 0 0 2 2 2 2 1 2 2 0 0 1 0 1 0 1 2 1 0 1 0 0 1 0 1 1 2 0 2 0 0 1 0 0 0 0 1 0 0 1 0 0 0 0 0 0 0 0 0 0 2 0 2 0 0 0 1 1 1 2 0 2 1 0 0 2 0 0 0 0 0 1 0 2 0 0 1 0 2 1 1 0 0 0 0 2 1 0 1 0 0 2 0 2 0 0 0 0 1 1 1 0 2 0 1 1 0 1 2 2 2 1 1 0 2 2 0 1 0 0 0 1 0 0 0 0 1 1 0 0 0 0 2 0 1 0 1 0 0 0 2 0 0 0 2 0 0 2 0 1 1 0 0 1 1 0 0 0 0 0 2 0 1 0 0 1 0 1 0 1 2 0 0 0 0 0 0 1 1 1 0 0 1 0 0 0
101 0 2 1 0 0 1 1 0 0 1 2 0 0 0 0 0 0 0 0 2 0 1 1 1 1 1 0 0 1 2 0 1 2 2 2 1 1 0 0 1 1 0 1 0 1 1 0 0 0 0 0 1 0 1 0 1 0 1 1 1 1 2 1 0 1 1 0 0 1 1 0 2 1 1 2 2 0 1 0 1 2 0 0 1 0 0 1 2 2 2 2 0 0 0 0 0 2 0 0 2 0 0 2 2 0 2 0 1 1 0 2 0 1 1 0 0 0 2 0 0 0 2 1 0 0 1 1 1 1 0 0 0 0 0 0 0 0 0 0 1 2 2 0 0 0 0 0 0 0 0 1 0 0 0 0 0 0 0 0 1 1 1 1 1 2 1 2 1 2 2 2 1 1 0 1 2 0 0 0 0 0 0 1 1 1 0 0 0 1 1 1 0 0 0 1 1 0 0 0 0 0 1 2 2 0 1 1 1 1 1 2 1 0 1 0 0 1 1 1 2 1 0 0 0 0 0 1 0 0 0 0 1 0 1 0 0 2 0 1 0 0 2 1 0 0 0 0 0 0 0 0 1 0 1 2 1 1 1 1 0 1 0 1 1 0 0 0 1 0 0 1 2 2 0 0 0 1 1 0 0 1 0 0 0 0 0 1 0 1 1 1 0 1 1 0 2 2 0 2 2 1 1 0 0 0 1 1 1 0 1 0 0 1 2 0 2 0 1 0 0 1 2 1 1 0 0 1 1 1 2 1 0 1 0 1 1 1 1 0 0 0 1 0 1 0 0 0 1 0 1 1 2 0 1 0 0 0 0 0 0 0 0 0 0 0 0 1 1 1 1 1 1 1 0 0 0 2 0 1 1 2 0 0 2 1 0 1 1 1 2 2 0 1 2 1 1 1 0 0 0 0 0 2 2 0 0 0 0 0 0 0 0 1 1 0 2 0 0 1 1 2 0 0 1 1 1 1 1 1 0 1 0 1 1 1 0 1 0 0 1 0 1 0 0 2 1 0 0 1 0 1 0 2 1 0 1 1 1 1 0 0 0 0 0 2 0 2 0 1 1 1 1 1 1 0 1 2 2 2 0 0 0 2 2 2 0 2 2 1 0 0 1 2 1 0 1 1 1 2 1 1 1 1 0 2 2 1 1 0 0 2 1 1 1 2 0 0 0 1 1 1 0 2 0 1 1 1 0 1 1 1 0 0 0 0 0 1 1 1 0 1 1 1 1 0 1 2 0 0 0 0 0 1 2 1 1 1 1 0 0 0 0 2 2 0 0 0 1 1 2 2 0 0 0 0 0 2 0 2 2 0 1 0 1 1 2 1 0 0 0 2 1 0 1 0 1 1 0 2 2 0 0 0 0 0 0 0 1 0 0 0 0 1 0 0 0 1 1 0 1 0 1 1 1 0 1 0 0 0 0 2 0 0 0 1 2 0 1 1 1 0 1 1 2 2 2 0 0 0 1 0 2 1 2 0 0 1 0 1 2 0 1 1 1 0 0 2 0 0 1 0 1 0 1 0 1 0 1 0 1 0 0 0 2 2 1 2 2 0 0 2 0 0 0 0 0 1 1 1 0 1 1 0 1 2 1 0 0 2 0 0 1 1 0 2 1 1 1 1 0 0 1 2 1 0 0 0 0 0 0 0 0 0 0 0 2 1 1 2 0 0 0 1 0 1 2 0 0 0 0 0 1 0 1 1 0 0 2 2 0 0 1 0 0 1 2 1 0 0 0 1 1 1 1 0 2 0 0 0 0 2 0 0 1 1 0 2 0 2 0 2 2 2 2 0 0 1 0 2 0 0 0 2 0 0 0 1 0 1 0 0 2 2 2 0 0 0 2 2 1 2 1 2 2 0 1 1 0 2 1 0 1 0 0 0 0 1 1 1 0 1 0 0 0 0 0 1 0 1 0 0 2 0 1 0 1 0 0 0 1 0 0 0 0 0 1 0 0 2 0 0 0 0 1 2 0 1 2 2 2 0 0 0 0 1 1 0 0 2 0 0 1 0 2 0 2 0 0 2 0 2 0 1 2 1 0 1 0 1 0 0 0 0 1 1 1 1 1 1 0 1 0 2 0 0 1 2 0 0 2 0 0 2 0 0 1 0 0 0 0 0 2 0 0 1 1 2 0 0 2 0 1 0 2 0 1 1 0 0 2 0 0 1 0 1 1 0 0 1 1 0 0 0 1 0 2 1 2 0 0 1 0 0 1 0 1 0 1 1 0 0 0 0 0 0 0 0 0 0 0 0
102 0 2 1 1 0 1 1 0 1 0 0 0 1 0 1 0 0 1 1 1 0 0 2 0 0 0 0 1 2 1 0 1 2 0 0 2 2 0 0 0 0 1 0 0 0 0 0 0 1 1 1 0 0 1 1 1 0 2 0 0 0 2 2 0 1 1 0 0 1 1 1 1 0 1 1 2 0 1 0 2 1 1 1 1 0 1 1 1 1 0 0 0 0 0 0 0 1 1 1 1 0 0 0 2 2 2 2 2 0 0 2 0 0 0 0 1 0 0 2 2 0 1 2 0 1 0 0 1 0 0 0 0 0 0 0 0 0 0 0 0 2 0 0 0 1 1 0 0 0 0 0 0 0 0 0 0 1 0 0 1 1 1 1 0 1 0 2 0 1 1 1 1 1 1 1 2 1 1 1 0 0 1 1 1 0 1 1 0 0 1 1 0 2 2 0 0 0 0 0 0 1 0 2 2 0 0 0 2 0 2 1 2 0 2 1 1 0 0 0 2 2 0 0 1 0 0 1 0 0 0 1 0 0 1 0 0 2 0 2 0 0 1 0 1 1 1 0 0 0 0 0 0 0 0 1 0 1 1 1 1 1 0 1 0 0 1 1 1 0 1 1 0 1 0 0 0 2 2 2 0 0 2 2 0 0 0 2 0 2 0 1 1 2 2 1 1 1 0 1 1 0 1 1 1 1 0 1 2 0 2 0 0 0 1 0 2 0 0 0 1 0 1 1 1 0 1 1 1 0 2 1 0 1 0 0 0 1 1 0 0 1 2 0 0 0 2 1 2 0 0 1 2 1 0 1 1 0 0 1 1 2 0 0 0 0 0 1 2 0 2 0 1 1 1 1 0 1 0 2 1 1 0 0 1 0 0 0 0 1 1 0 0 0 2 0 0 1 0 1 1 1 0 0 2 2 0 2 0 0 0 0 0 0 0 1 1 0 0 1 1 1 1 1 0 1 1 0 1 1 0 1 0 1 1 0 0 1 0 1 0 0 0 0 0 2 1 0 0 0 0 0 0 1 1 0 1 2 2 2 1 1 0 0 0 2 0 0 0 0 0 0 1 1 1 0 1 2 1 2 1 0 0 2 2 2 0 1 1 0 1 1 0 2 0 0 1 2 1 2 0 0 1 1 0 2 2 1 0 0 0 1 0 0 1 1 0 0 0 2 0 0 0 2 0 1 1 1 0 2 0 1 0 1 2 2 1 2 1 2 0 2 1 0 1 0 2 1 2 0 0 0 0 1 2 0 1 1 0 1 0 0 0 1 1 0 0 0 1 0 0 0 1 0 1 0 1 2 0 2 2 0 2 0 1 1 2 1 1 1 1 0 0 0 0 1 0 1 0 2 1 1 1 0 0 0 1 2 1 1 0 0 0 0 0 0 0 0 0 0 2 0 0 1 0 1 1 1 0 0 0 2 1 0 0 0 2 0 0 1 0 1 2 2 2 1 2 1 0 0 0 2 1 0 0 1 0 2 2 0 0 0 1 0 1 1 0 2 0 0 0 0 0 0 0 1 1 0 1 0 1 0 0 0 2 2 0 1 1 1 0 0 0 1 0 0 2 1 0 1 1 0 0 0 1 2 1 1 1 0 1 0 0 1 0 0 0 2 2 2 0 0 0 2 1 1 1 0 0 1 1 1 0 0 0 1 0 1 0 1 0 1 0 1 0 0 1 1 0 0 0 0 2 1 0 1 0 0 1 0 0 1 2 0 2 0 2 0 0 2 0 1 2 0 0 0 2 0 2 2 1 0 0 0 0 2 0 1 0 2 0 2 1 2 2 0 1 2 0 2 0 0 0 2 1 0 1 1 1 0 0 0 2 2 1 0 0 1 2 2 1 2 1 2 2 0 1 1 0 2 0 1 2 2 0 0 0 1 1 1 0 1 1 0 1 1 1 0 0 0 0 0 0 0 0 0 0 0 1 0 1 0 0 1 0 0 1 0 1 0 0 0 0 0 2 2 1 1 1 0 1 1 0 0 1 2 1 0 1 1 1 0 0 0 1 0 1 0 0 0 0 2 0 0 1 0 1 2 0 1 1 0 0 0 1 2 2 1 1 1 0 2 0 0 1 1 2 1 0 0 2 1 0 1 1 0 1 1 0 0 0 0 2 1 0 0 1 1 1 2 2 0 0 1 1 0 2 0 0 0 2 0 0 0 0 0 0 0 0 1 0 0 0 0 0 1 1 0 1 0 0 0 0 2 0 0 1 1 0 2 1 0 0 0 0 0 0 0 0 0 0 1
103 0 0 2 0 1 2 2 0 2 0 0 0 0 0 0 0 0 1 1 1 1 1 2 0 0 0 1 0 1 2 0 2 2 0 1 1 0 0 0 2 2 0 1 0 1 0 0 0 1 1 1 2 0 0 0 1 1 0 0 1 2 2 2 0 1 1 0 1 1 0 2 2 0 0 2 1 0 2 1 1 2 0 0 1 0 0 0 2 2 0 0 0 0 1 1 1 2 2 2 0 0 0 2 2 0 2 0 1 1 1 1 1 1 1 1 0 0 2 1 1 0 2 1 0 1 1 1 1 1 0 0 0 0 0 0 0 0 0 0 1 1 0 1 0 1 0 0 1 1 0 1 0 1 0 0 0 0 0 0 1 1 2 0 1 2 0 1 1 0 0 2 1 1 2 1 1 1 1 0 0 1 1 1 1 0 1 1 0 1 2 2 1 0 2 0 0 0 0 1 0 0 0 0 0 0 1 0 1 0 0 1 0 0 2 1 1 1 0 0 2 1 0 0 0 0 0 0 1 0 0 0 0 1 1 1 0 2 0 1 0 0 2 1 0 0 0 0 1 1 1 1 1 0 0 1 1 1 1 1 0 1 0 1 0 0 0 0 2 1 0 2 0 2 0 0 0 1 2 2 0 0 1 1 0 1 0 2 0 2 0 1 1 2 2 1 2 0 0 0 1 0 2 1 0 0 0 1 0 0 0 2 0 0 1 1 1 1 0 0 0 1 1 0 2 0 2 2 1 1 1 1 0 1 0 0 0 0 2 2 1 1 1 0 0 0 1 0 2 2 1 0 2 0 1 0 0 0 0 2 0 2 1 1 0 0 0 1 1 1 1 1 0 0 0 0 0 1 0 1 0 1 1 0 2 2 0 0 0 0 0 0 0 1 2 0 2 1 1 1 1 2 0 2 2 0 0 1 0 0 0 1 2 2 2 2 0 0 0 1 0 1 0 1 1 1 1 1 2 1 1 0 0 1 0 0 0 0 1 2 1 0 2 0 0 0 2 1 1 2 0 1 0 1 2 1 1 1 1 0 0 0 1 2 0 0 2 1 0 1 1 0 1 2 2 2 0 2 2 2 0 0 0 2 2 2 0 1 1 0 1 1 0 1 1 0 0 0 0 2 2 2 2 1 0 2 2 1 0 0 0 2 0 0 0 1 1 0 0 1 0 1 0 2 0 2 2 1 0 1 1 1 0 1 2 1 2 0 1 1 0 0 2 0 2 0 1 1 1 0 1 1 0 2 2 0 0 0 0 0 0 0 0 2 0 1 1 0 2 1 1 2 0 0 0 0 1 2 0 1 2 1 1 0 0 0 1 0 0 0 0 1 2 0 0 0 0 0 0 0 0 1 1 1 0 1 2 1 2 0 0 0 0 0 0 0 0 1 0 0 1 0 0 0 0 1 1 2 0 0 0 1 0 0 0 1 1 0 0 2 0 1 0 1 1 1 1 0 1 1 0 1 1 0 1 0 0 1 0 0 0 0 1 1 1 0 0 2 0 0 2 0 0 0 0 0 2 0 0 0 1 0 0 1 1 1 1 1 2 1 2 0 0 0 0 0 0 2 0 0 0 0 0 0 1 2 0 1 0 0 0 0 0 1 1 0 0 2 1 1 1 0 0 2 1 2 2 1 1 1 0 0 1 0 0 2 1 2 1 2 0 1 0 1 0 0 1 0 0 0 0 0 1 1 0 1 2 0 1 0 0 1 2 0 1 0 2 1 0 0 0 1 2 0 0 0 0 0 1 0 0 1 2 0 0 1 1 2 0 2 1 2 2 2 2 1 1 1 0 1 1 0 0 1 2 1 1 0 2 0 0 0 1 1 1 0 0 0 1 0 0 0 1 2 2 0 2 1 1 2 0 2 1 1 0 0 0 0 1 0 1 0 1 0 1 1 1 1 0 1 0 0 0 0 0 0 0 0 0 0 0 0 0 0 0 1 0 0 1 1 0 0 0 1 2 2 0 1 2 2 2 0 0 0 0 1 1 0 0 2 0 0 1 0 2 0 2 0 0 0 0 2 0 2 1 0 1 1 0 2 0 0 0 0 2 1 1 0 1 0 0 1 0 2 1 1 1 2 1 0 2 1 1 2 0 0 0 1 0 0 0 0 0 1 0 2 2 0 1 1 2 1 1 0 1 0 1 1 0 1 1 1 1 0 1 0 1 0 1 2 0 0 0 0 1 0 1 0 0 0 0 0 0 1 0 0 1 0 0 1 0 1 0 0 0 0 0 0 1 1 0 1
104 0 0 2 0 1 2 2 1 2 0 0 0 0 0 0 0 0 2 0 1 0 1 2 0 0 0 0 1 1 0 0 2 2 0 0 2 1 0 0 1 1 0 0 0 2 1 0 0 0 0 0 2 1 0 1 1 0 1 2 0 1 1 1 0 0 2 1 0 0 0 0 1 0 0 1 1 0 1 0 1 1 0 1 1 0 0 1 2 2 0 1 1 0 1 0 1 1 1 1 1 0 1 1 2 0 2 0 0 0 1 1 2 2 2 2 2 0 2 2 2 0 2 1 0 0 1 0 0 0 1 0 0 0 1 0 1 0 0 0 1 1 0 0 0 0 0 0 1 1 0 0 0 1 1 0 0 0 0 1 0 0 1 1 0 1 0 1 0 2 2 1 2 0 0 1 2 1 0 1 1 2 1 2 2 0 2 0 0 0 0 0 1 1 2 0 1 0 0 0 0 0 0 2 1 1 2 2 1 0 0 1 2 0 2 1 1 0 1 2 2 0 1 0 1 1 0 1 1 0 1 0 0 1 1 0 0 2 0 1 0 0 2 0 0 0 0 0 1 1 1 1 1 0 1 1 0 1 1 0 0 0 0 0 0 0 1 1 1 0 0 1 1 1 1 1 0 0 1 0 1 1 2 2 0 2 2 2 0 2 0 0 0 2 2 0 2 0 0 0 1 0 2 1 1 0 2 2 0 0 0 1 0 1 1 0 2 2 0 0 0 0 1 0 1 0 0 0 0 1 1 1 0 0 0 0 0 1 2 0 0 0 1 0 1 0 1 1 2 2 0 0 1 0 1 0 0 0 0 1 0 1 2 0 1 0 0 1 1 1 1 1 0 0 0 0 0 1 0 2 1 0 0 0 1 0 0 0 0 0 0 0 1 0 2 0 1 0 1 1 1 1 0 2 2 0 0 0 0 0 0 0 0 0 0 1 1 1 0 0 1 0 1 1 0 0 2 0 2 0 0 1 1 1 0 1 1 1 0 0 1 0 2 1 1 2 1 2 2 2 0 0 0 2 1 1 0 2 1 2 2 2 0 0 1 1 1 1 0 0 0 0 1 1 1 1 0 2 1 2 1 0 0 1 1 2 0 2 2 2 0 0 0 2 2 0 0 1 1 2 1 1 2 0 0 1 0 1 1 0 0 2 0 0 0 2 1 1 0 2 1 0 1 1 1 0 0 0 0 2 0 0 0 0 0 0 1 1 2 2 1 1 0 0 0 1 0 1 1 1 0 1 0 1 2 0 0 1 1 1 0 0 1 2 0 0 0 1 1 0 0 0 0 0 0 0 1 2 0 1 2 0 1 0 0 1 2 1 1 1 0 0 1 0 0 0 0 0 0 0 0 1 1 1 0 1 1 1 1 2 0 0 0 1 0 0 0 0 0 0 1 0 0 1 1 0 0 2 0 0 0 2 1 0 0 0 1 0 0 1 0 1 0 0 2 2 2 1 0 0 0 2 1 0 2 0 0 2 1 0 0 0 1 0 0 2 1 2 1 0 0 0 0 0 1 1 1 0 0 0 2 0 1 0 1 2 0 1 2 1 2 0 0 0 0 0 2 1 1 1 0 0 0 0 2 2 0 2 0 0 0 0 0 1 0 1 1 0 0 0 0 0 0 2 2 1 1 0 0 0 1 1 0 1 0 0 0 0 0 0 0 0 0 0 0 0 1 1 0 1 1 1 0 1 0 1 0 0 2 0 1 2 2 1 0 0 2 0 0 1 0 0 0 0 0 2 1 0 0 0 0 2 0 0 0 2 0 1 0 2 1 2 2 2 2 2 0 1 0 2 0 0 0 2 1 1 0 0 0 1 1 1 0 0 0 0 1 0 2 2 2 2 1 2 2 0 1 1 0 2 0 0 2 1 0 1 1 0 1 0 1 1 0 0 0 0 0 0 0 0 0 0 1 0 0 1 0 0 0 0 0 0 0 0 0 0 1 0 2 1 0 0 0 0 2 1 0 1 2 2 2 0 0 0 0 0 0 0 0 2 0 0 1 0 2 1 2 0 0 2 0 1 0 1 1 1 0 0 0 0 0 0 0 0 0 2 2 1 1 0 1 0 1 1 0 1 0 1 1 0 1 0 0 2 0 0 1 2 0 0 0 0 1 1 0 0 0 0 1 0 2 1 1 0 1 0 1 1 1 1 1 1 1 1 0 0 0 0 0 1 0 0 0 0 0 0 1 0 0 1 1 0 0 0 0 0 1 0 0 2 0 0 0 0 0 0 0 0 1 0 0 0
105 0 1 1 0 0 0 2 0 2 0 0 0 0 0 0 0 0 0 0 2 0 0 2 0 0 0 0 0 1 2 1 1 1 0 1 1 1 0 0 2 2 0 1 0 1 1 1 0 0 1 2 1 1 0 0 1 0 0 1 0 0 2 2 0 1 1 1 0 1 1 0 2 0 2 2 1 0 0 0 0 0 0 0 0 1 0 0 1 2 0 0 1 1 0 0 0 2 1 1 0 0 0 0 2 2 2 1 1 0 1 2 0 1 1 1 1 0 1 1 1 0 2 1 0 1 1 0 2 0 0 0 0 0 0 0 0 0 0 0 1 1 0 0 0 2 2 0 1 1 0 1 0 0 0 0 0 0 0 0 1 1 2 0 1 1 0 1 0 1 1 1 2 0 2 2 1 1 1 1 0 0 1 2 1 0 2 2 0 0 0 2 1 1 2 0 1 0 0 0 0 1 1 0 0 0 1 1 1 0 2 0 2 0 2 1 1 2 0 0 2 1 0 1 1 0 0 0 0 0 0 0 0 0 1 0 1 1 0 2 0 0 2 0 0 0 0 0 0 0 0 0 1 0 0 0 0 0 0 1 1 1 0 1 1 0 1 1 1 0 0 2 1 2 0 0 0 0 1 0 1 0 0 0 0 0 0 1 1 2 0 1 0 2 2 0 1 0 0 0 0 0 2 1 1 0 2 2 1 0 1 0 0 0 0 0 0 0 0 0 0 0 0 0 1 0 0 2 1 2 2 1 2 2 1 0 0 2 0 0 0 2 2 0 0 0 1 1 2 2 0 0 1 1 0 1 1 0 0 2 0 2 0 0 0 1 0 2 2 0 2 0 1 1 0 0 0 1 2 2 0 0 1 0 2 1 0 0 0 0 0 0 0 0 2 0 1 0 0 0 0 0 0 0 1 1 1 0 0 0 0 0 0 0 0 2 0 0 2 0 1 1 0 1 1 2 1 0 2 0 0 1 2 0 0 2 0 1 0 1 2 0 0 0 0 0 2 0 0 1 0 0 0 2 1 1 0 2 1 0 1 2 0 0 1 1 1 0 0 0 1 0 2 1 2 0 2 2 2 1 1 0 0 2 2 2 0 1 2 0 1 0 0 1 0 0 0 1 1 2 1 1 2 0 0 0 0 0 1 0 0 2 0 0 0 1 0 0 0 1 1 1 2 1 0 0 0 1 1 2 0 1 0 0 0 1 0 1 2 2 0 0 2 2 2 1 0 1 1 0 1 1 0 0 2 1 1 0 1 0 1 0 1 1 0 1 1 1 0 1 0 1 1 0 1 0 2 1 0 1 1 1 1 0 1 0 0 1 0 1 0 1 1 0 0 0 0 0 0 0 0 2 1 1 0 1 1 0 0 2 1 0 0 1 0 0 0 2 0 0 2 0 0 0 0 0 2 2 0 0 0 1 0 0 0 0 2 0 0 2 1 0 0 0 2 2 2 0 0 0 1 1 0 0 0 1 0 2 1 0 0 0 1 0 0 2 1 2 0 0 2 0 0 0 1 0 1 0 0 0 0 0 0 1 1 1 1 1 1 2 1 0 0 0 0 0 1 2 1 1 0 0 0 0 0 1 0 2 0 0 0 0 0 2 0 1 2 0 0 0 0 0 0 2 1 0 0 1 1 1 1 1 0 0 0 0 2 0 0 1 0 0 0 0 0 1 1 0 0 0 0 0 1 0 0 1 0 0 1 0 0 1 1 0 1 1 2 1 0 2 0 0 2 0 0 0 0 0 1 1 1 1 2 0 0 2 0 2 1 2 0 1 2 1 1 1 0 0 0 1 0 0 0 2 1 1 1 0 1 0 0 0 0 0 1 1 0 1 2 2 2 2 2 2 2 0 0 1 0 1 0 1 2 0 0 1 1 1 2 1 0 1 0 0 0 0 0 0 0 0 0 0 1 0 0 0 0 0 0 0 0 0 0 0 0 1 1 0 2 1 0 0 0 0 2 2 1 2 2 0 1 1 0 0 0 0 0 0 1 1 1 0 1 1 2 0 2 0 0 1 0 2 0 2 0 0 2 2 0 2 0 0 0 0 1 1 1 2 2 1 0 1 1 1 0 0 0 2 1 0 2 2 0 1 1 0 1 1 0 0 0 0 1 1 1 1 1 2 0 0 2 0 2 0 0 0 0 1 1 1 1 1 0 2 0 0 0 0 0 1 1 0 0 0 1 1 1 1 2 1 1 2 0 2 0 0 2 0 0 2 0 2 0 2 1 0 0 0 0 1 1 0
106 0 0 1 0 0 1 2 0 1 1 0 0 0 0 0 0 0 1 0 1 0 0 2 0 0 0 0 0 0 2 0 2 2 1 0 2 0 0 0 1 1 2 0 0 0 0 0 0 0 0 0 2 1 0 1 0 0 0 0 0 0 1 2 0 2 0 1 0 1 1 1 2 0 1 2 2 0 0 0 0 2 0 0 1 0 0 1 2 2 0 1 2 0 0 0 0 1 1 1 1 0 1 1 2 0 2 1 1 0 0 2 1 2 2 2 2 1 1 1 1 0 2 1 0 1 1 0 2 0 2 0 1 0 0 0 1 0 0 0 1 2 0 0 0 2 0 0 0 0 0 0 0 0 0 0 0 0 0 0 0 0 0 2 1 2 0 0 0 0 0 0 0 2 1 1 1 1 0 1 0 1 1 1 1 0 1 1 0 0 1 1 1 0 1 1 1 0 0 0 0 0 1 2 2 0 1 1 0 0 1 2 1 0 1 0 0 0 1 0 1 1 0 0 1 1 0 0 0 0 0 0 0 0 1 0 0 2 0 2 0 0 2 0 0 1 1 1 1 1 0 0 2 1 0 1 0 0 0 0 0 0 0 1 1 0 0 0 2 0 0 2 1 2 1 0 0 0 2 0 2 0 2 1 1 1 2 2 0 2 0 1 1 1 1 1 2 1 0 1 1 0 1 0 0 0 0 2 0 0 0 1 0 1 1 0 1 0 1 0 0 2 2 1 2 0 1 2 2 0 2 2 0 1 0 0 0 1 0 1 1 1 2 0 0 0 2 1 2 2 0 0 2 0 0 0 1 0 0 1 0 1 1 0 1 0 0 1 1 1 1 1 0 0 0 0 0 2 1 1 1 0 1 0 0 1 0 0 0 1 0 2 0 0 1 1 0 2 1 1 1 1 1 0 1 0 0 1 0 0 0 0 0 0 0 1 1 0 2 0 0 0 1 1 1 0 2 1 1 0 1 0 0 2 2 2 0 0 0 1 1 0 1 1 0 2 2 1 1 0 1 1 0 1 2 1 1 1 0 1 0 1 1 0 1 1 1 2 0 1 1 0 2 0 0 0 0 1 2 0 1 1 0 2 1 1 0 0 1 0 1 1 0 0 0 0 1 1 1 2 1 0 2 0 0 1 1 0 1 0 0 1 0 1 1 1 0 0 0 2 0 0 0 2 1 1 1 2 0 2 0 2 0 1 1 0 1 1 1 2 1 2 1 1 1 1 1 0 2 0 1 1 0 2 2 0 0 0 2 0 0 0 1 1 0 1 1 1 2 0 0 1 1 0 1 0 1 2 0 2 2 1 0 0 0 0 1 2 2 2 0 2 0 0 0 0 0 1 0 2 2 0 2 0 0 2 2 1 1 1 1 0 0 1 0 1 0 1 1 0 0 0 0 0 0 2 0 2 0 0 0 1 0 0 0 0 2 0 0 2 0 0 1 1 2 2 2 0 1 0 0 1 0 2 2 0 0 1 1 0 0 0 2 0 1 1 0 1 1 0 0 0 0 0 1 0 2 0 0 0 1 0 0 0 1 1 0 2 1 0 0 1 0 0 0 0 1 2 1 2 1 0 0 1 2 2 2 2 0 0 0 0 0 2 0 0 0 1 1 1 0 0 0 2 2 1 1 0 0 0 1 0 0 0 0 0 0 0 0 1 0 0 0 0 0 1 1 0 0 0 0 0 0 1 0 0 0 0 1 0 0 0 2 1 0 0 2 0 0 2 1 0 2 0 0 1 0 0 0 0 0 2 2 0 0 1 1 2 0 2 0 2 2 2 2 0 2 1 0 1 1 0 0 1 1 0 2 0 1 1 0 0 1 1 1 0 0 0 2 2 1 1 0 1 1 0 0 1 0 2 1 0 2 2 0 0 0 2 2 0 2 2 1 0 1 1 1 1 0 1 0 0 1 0 0 0 0 1 0 0 0 0 0 0 0 2 0 1 1 2 0 0 0 1 1 1 0 2 2 1 1 1 0 1 1 1 1 0 0 2 0 0 2 0 2 0 2 0 0 0 0 2 0 2 0 0 2 1 0 0 1 0 0 0 1 1 1 1 1 1 0 1 1 2 0 1 2 2 0 1 2 1 0 2 0 0 0 2 0 0 0 0 2 1 0 0 0 0 0 1 2 1 0 1 0 0 1 1 0 0 2 0 2 0 1 1 1 0 0 0 1 0 0 1 1 1 0 0 1 0 0 0 0 0 0 0 0 0 0 1 0 0 1 1 0 0 0 0 1 0 1 1
107 0 0 2 1 0 2 1 0 1 0 1 0 0 0 0 0 0 1 1 1 1 1 2 0 0 0 0 0 0 1 1 1 2 1 1 1 2 0 0 0 0 1 0 0 0 0 0 1 0 0 0 0 0 2 2 0 0 2 0 1 1 0 0 0 0 2 0 0 0 0 1 2 0 2 2 1 0 0 0 1 2 0 0 1 0 0 0 1 2 0 0 0 0 0 0 0 1 0 0 0 0 0 2 2 0 2 0 0 0 2 2 1 1 1 1 0 1 1 0 0 1 2 1 0 0 1 1 2 1 1 0 1 0 0 0 1 0 0 0 1 2 1 0 0 1 0 0 1 1 0 2 0 0 0 1 1 1 0 1 0 0 1 1 0 2 0 1 0 1 1 0 1 1 1 1 0 0 0 0 0 0 0 2 2 0 2 1 0 1 1 2 0 1 1 1 0 0 0 0 0 0 0 1 1 0 1 0 1 0 0 2 1 0 2 1 1 0 1 1 2 1 1 1 1 0 1 0 0 0 0 0 0 0 1 0 0 1 0 1 0 0 1 0 1 1 1 1 1 1 1 1 1 0 1 2 0 0 0 1 1 1 0 1 1 1 0 1 2 1 0 2 0 1 1 0 0 1 1 1 0 1 2 1 0 1 1 1 0 2 0 1 0 2 2 1 2 1 1 1 0 0 2 1 1 2 1 2 1 0 1 0 0 0 1 0 2 1 0 0 1 0 0 1 2 0 1 1 0 1 1 1 1 2 0 0 0 1 2 1 1 1 1 1 1 1 0 0 2 1 1 0 2 1 0 1 1 0 0 2 0 2 1 0 1 0 0 1 1 1 1 1 1 1 0 0 0 1 0 1 2 1 0 0 0 0 0 0 0 1 1 0 0 0 2 0 0 0 1 1 1 1 0 1 1 0 0 0 0 0 0 0 0 0 0 0 2 1 1 0 0 1 1 0 0 2 1 1 0 0 0 0 0 2 0 0 1 0 0 0 1 0 0 0 0 1 1 0 0 0 0 0 0 2 1 1 0 0 0 0 0 0 1 1 0 1 1 2 0 0 0 0 2 0 0 0 0 1 2 0 1 1 0 0 0 1 0 0 1 1 1 1 0 1 0 0 0 1 1 2 1 1 2 0 0 0 1 0 1 0 0 1 0 0 0 1 0 0 0 1 0 1 1 2 1 0 0 0 1 1 0 0 0 1 2 1 1 0 0 0 1 1 2 2 2 0 2 1 1 0 0 0 0 2 2 0 0 0 0 0 0 0 1 2 0 1 0 0 1 1 0 0 0 0 0 0 0 2 0 1 2 0 1 0 0 0 1 1 1 1 0 1 1 0 0 0 1 0 0 0 0 2 0 1 1 0 0 2 2 1 1 0 0 0 0 1 1 0 0 0 2 0 1 0 1 0 1 1 0 0 0 2 0 0 0 1 2 0 1 1 1 1 1 1 2 0 0 0 0 0 0 1 2 1 1 0 0 2 2 0 0 0 1 1 0 1 1 1 0 1 0 1 1 0 0 0 1 0 0 0 2 0 1 0 0 1 1 1 0 0 2 0 0 1 0 0 1 2 1 1 0 0 0 0 0 0 1 2 0 0 1 0 0 1 0 0 0 0 0 0 0 0 1 1 1 0 0 1 1 1 1 2 0 0 0 1 2 1 0 1 0 1 0 1 0 0 1 0 0 1 1 1 0 0 0 0 1 0 2 0 0 1 1 0 0 1 2 1 0 0 0 0 1 0 0 1 0 0 0 0 1 1 0 0 0 2 0 1 0 2 1 2 2 1 1 1 0 1 0 1 0 0 0 2 1 2 1 0 1 1 0 0 0 0 0 0 0 0 2 1 1 2 2 2 2 0 0 1 0 2 1 0 2 1 0 1 1 1 2 1 1 2 1 0 1 1 1 1 1 0 0 0 1 0 0 1 0 1 0 0 0 0 0 0 1 0 1 0 2 1 0 0 0 0 2 1 0 0 1 1 2 0 0 0 0 2 2 1 2 1 0 0 0 0 2 1 2 0 0 1 0 1 0 1 1 1 0 1 0 1 0 0 0 0 1 1 1 1 1 1 0 2 1 1 0 0 1 1 0 0 2 2 0 2 0 0 0 2 0 0 0 0 1 1 0 0 2 0 1 0 1 0 0 1 1 0 2 1 0 0 1 1 1 0 0 0 0 1 0 0 1 0 0 1 0 0 2 0 2 1 0 2 0 0 0 0 0 1 0 2 1 0 0 0 0 0 1 0 2 0 0 0
108 0 1 2 0 1 1 2 0 1 0 0 0 0 0 0 0 0 1 2 0 2 0 2 0 0 0 0 0 0 2 0 0 1 0 1 2 2 0 1 2 0 0 0 0 0 0 0 1 0 0 0 1 0 1 1 0 0 1 0 1 1 1 1 0 1 1 0 0 1 1 2 2 0 0 2 2 0 1 1 1 2 0 1 1 0 0 0 2 2 0 0 0 0 0 1 0 0 0 0 2 0 0 1 2 1 2 0 0 0 1 1 1 1 1 1 1 0 2 0 0 0 1 1 0 1 0 1 2 1 1 0 0 0 0 0 0 0 0 0 0 2 0 0 0 1 0 0 1 1 0 0 0 1 1 0 0 1 0 0 1 1 1 1 0 1 0 1 1 0 0 1 1 1 0 1 2 1 1 0 0 0 0 2 1 0 2 2 0 0 1 2 0 1 2 0 0 0 0 0 0 0 0 1 1 0 1 1 1 0 1 1 2 0 2 1 0 0 1 0 1 1 0 0 0 0 0 0 0 0 0 0 1 1 1 0 1 1 0 1 0 0 2 0 0 0 1 0 0 0 0 0 1 0 0 1 2 1 0 0 0 0 0 1 1 0 0 0 2 0 1 1 1 2 1 0 0 0 2 0 1 1 1 0 0 0 0 1 0 2 0 1 0 2 1 1 1 0 0 0 0 0 2 2 2 0 1 1 0 0 0 2 0 1 0 0 2 0 0 0 1 0 0 0 1 0 1 0 0 1 2 1 0 2 0 0 0 1 1 0 0 1 1 0 0 1 1 1 2 2 0 0 1 0 1 0 0 0 0 2 0 2 0 0 0 0 0 2 2 0 2 0 0 0 0 0 0 1 0 0 0 0 0 0 0 0 0 0 0 1 1 0 0 0 1 1 1 1 0 0 0 0 0 0 0 0 1 0 1 1 1 1 2 2 2 2 0 0 0 0 0 0 0 2 1 1 0 0 1 0 0 1 2 0 0 1 0 0 0 0 1 0 1 0 0 1 1 0 0 1 0 1 0 1 2 1 1 2 1 1 1 1 1 1 0 1 1 1 0 0 0 0 2 1 2 1 1 1 0 0 1 0 0 1 0 0 0 0 1 1 1 1 1 2 1 0 2 1 1 2 1 1 2 0 0 1 1 0 1 0 0 2 0 2 2 0 0 0 0 1 1 1 0 0 0 0 0 1 0 1 0 0 2 0 0 0 1 1 1 1 1 1 0 0 1 0 2 2 0 0 0 0 0 1 1 1 0 0 1 0 0 1 0 0 0 0 0 0 1 1 0 0 0 0 0 0 1 1 0 1 1 1 2 0 1 1 2 1 0 1 0 1 2 0 0 0 0 0 0 0 0 2 2 0 0 1 1 1 1 1 1 0 0 1 0 0 0 1 1 0 1 0 0 0 0 0 2 0 0 0 0 0 0 0 0 1 2 0 0 0 0 0 0 1 1 1 0 0 1 0 0 2 0 1 2 0 0 2 2 0 0 0 1 1 1 1 1 1 0 1 0 1 1 0 0 1 1 0 0 0 0 0 0 1 2 2 2 1 1 1 2 0 0 0 0 0 1 1 0 1 1 0 0 0 0 1 0 2 0 1 0 0 0 1 0 1 0 1 1 1 0 0 1 2 1 0 0 0 0 0 1 1 1 0 0 1 0 0 0 1 0 0 0 1 0 0 1 0 0 0 0 0 1 0 0 2 0 0 1 0 0 0 2 0 0 0 2 1 0 0 0 0 1 0 0 1 2 0 1 1 0 0 1 0 1 0 0 2 0 2 2 2 2 2 2 0 1 2 0 2 0 0 0 2 1 1 0 1 1 0 0 0 1 1 1 0 0 1 2 2 2 2 0 2 2 0 2 1 0 1 0 0 2 0 0 1 0 1 1 1 0 1 0 0 0 0 0 1 0 0 0 1 0 0 0 0 0 1 1 1 0 0 0 0 0 2 0 0 2 1 0 0 0 1 2 2 0 1 2 0 1 0 0 0 0 0 0 0 0 1 1 0 0 1 0 0 1 0 0 1 0 1 0 2 0 0 1 2 0 1 1 0 1 1 1 1 1 1 1 1 0 1 0 2 2 2 0 1 0 0 2 1 0 1 1 1 0 2 0 1 0 0 2 1 0 1 2 0 0 1 2 1 1 0 1 0 1 2 0 0 2 0 0 0 1 2 2 0 0 0 0 0 0 0 0 1 1 1 1 2 2 2 0 0 0 1 1 1 0 2 1 2 0 2 1 0 0 0 1 0 0 1
109 0 1 2 1 1 2 1 0 0 0 1 1 1 0 1 0 0 1 2 0 2 1 2 0 0 0 0 1 1 1 1 1 1 0 0 2 2 0 0 0 0 0 0 0 0 1 0 0 1 1 2 0 1 1 0 0 0 1 1 1 2 2 2 0 1 0 1 0 0 0 2 2 1 1 2 2 0 2 0 2 2 0 0 2 0 0 0 0 2 0 0 0 0 2 0 2 0 0 0 1 1 1 1 2 0 2 0 0 0 1 1 1 2 2 2 2 0 0 2 2 0 2 2 0 1 1 1 1 1 1 0 0 0 0 0 0 0 0 0 2 1 1 0 0 1 1 0 0 0 0 1 0 0 0 0 0 0 1 1 0 0 1 1 0 1 0 1 1 1 0 1 1 1 0 1 2 0 0 0 0 0 1 2 2 1 1 1 0 0 0 1 0 1 1 0 0 0 0 0 0 1 1 1 1 0 0 0 2 0 1 1 2 0 2 1 1 1 2 0 0 0 0 0 0 0 1 0 0 0 0 0 0 0 1 0 0 2 0 2 0 0 2 0 0 1 1 0 0 0 0 0 0 0 0 1 0 1 1 1 1 1 0 1 1 0 0 0 1 0 0 2 1 2 0 0 0 0 2 0 0 0 0 0 0 0 0 0 1 2 0 1 0 2 1 1 1 2 0 2 2 1 2 1 1 0 1 2 0 0 0 1 0 0 0 0 2 0 0 0 1 2 0 0 1 0 1 2 2 1 2 2 0 2 0 1 1 1 1 1 0 1 0 0 1 2 0 0 2 2 0 0 1 0 0 0 0 0 0 1 0 1 0 0 0 0 0 2 2 0 2 0 1 1 0 0 0 1 0 1 1 1 2 0 0 1 0 0 0 0 0 0 0 0 1 1 2 2 0 0 0 0 0 2 2 0 0 2 0 0 0 0 1 1 1 2 0 1 1 0 0 1 1 0 1 1 1 1 1 0 0 2 0 2 1 1 0 1 0 1 1 0 0 2 1 2 2 0 0 0 0 0 0 2 1 1 0 0 0 0 0 0 1 1 1 0 2 0 0 0 1 1 2 1 1 1 0 2 1 2 1 1 0 1 1 2 0 1 2 2 0 0 0 0 0 0 2 1 1 2 0 0 1 1 0 1 1 1 0 0 0 1 0 0 0 1 1 0 0 1 0 1 0 2 0 1 1 1 0 1 0 1 0 0 0 0 1 0 0 0 0 0 2 2 2 0 2 0 2 0 1 1 0 2 0 2 0 0 1 1 1 0 0 2 2 0 0 1 1 0 0 0 0 0 0 0 1 2 0 1 2 0 2 0 0 0 2 1 1 1 0 0 1 0 0 0 0 1 0 0 0 2 0 0 1 0 1 0 2 0 1 0 0 1 1 1 1 0 0 0 0 0 0 0 0 0 2 2 0 0 0 2 0 0 0 1 2 1 0 2 1 1 0 0 2 1 1 1 0 0 0 1 1 1 1 1 0 2 2 0 0 0 1 0 1 2 0 2 1 0 1 0 0 0 1 0 1 0 1 0 0 2 1 0 2 2 2 0 2 2 1 0 0 1 0 0 1 2 1 1 0 0 1 0 1 2 0 2 0 0 0 0 0 2 1 0 1 1 0 0 0 0 1 2 1 0 0 1 1 0 1 1 0 0 0 1 1 1 0 2 1 1 1 1 0 0 2 0 0 0 0 0 1 0 0 1 0 0 0 0 0 0 2 0 0 0 2 0 0 2 1 0 2 1 1 2 1 0 0 0 1 1 0 0 0 1 0 1 1 2 0 1 2 2 1 0 1 1 0 1 0 0 0 2 1 1 0 1 0 1 0 0 0 0 0 0 0 0 1 1 1 1 0 2 2 0 2 0 0 2 0 2 2 0 0 2 1 1 0 0 0 0 0 0 0 0 0 1 0 1 0 0 1 0 0 0 0 0 0 0 0 0 0 0 0 0 0 0 2 1 0 0 0 2 2 2 0 0 1 1 2 0 0 0 0 0 0 0 0 2 0 0 0 0 2 1 1 0 1 0 1 1 0 2 1 0 1 1 0 2 0 0 1 1 1 1 1 1 2 1 0 2 0 1 1 2 0 2 0 1 2 1 0 2 0 1 1 1 0 0 0 0 1 1 1 1 1 1 0 0 2 0 2 0 0 0 0 0 0 0 2 0 0 1 0 1 1 0 0 0 1 0 0 0 0 1 1 0 0 0 0 1 0 2 0 0 2 2 0 2 2 0 1 1 1 0 0 0 1 1 1 0
110 0 1 1 0 1 1 2 1 2 0 0 0 1 0 0 1 0 2 1 1 0 0 2 0 0 0 0 0 0 1 1 1 2 2 1 1 1 0 0 1 1 0 0 0 0 0 0 0 0 0 1 1 0 1 2 0 0 1 2 0 0 1 1 0 0 1 1 0 0 0 1 2 0 0 2 2 0 0 0 1 2 0 0 0 1 1 0 2 2 0 1 1 0 1 0 1 1 1 1 1 0 2 0 2 0 2 1 1 0 1 2 0 1 1 1 1 0 0 2 2 0 2 2 0 0 0 0 2 0 1 1 0 0 0 0 0 0 0 0 1 1 1 0 0 1 0 0 0 0 0 0 1 0 1 0 0 0 0 1 0 0 1 1 0 2 0 1 1 1 1 1 0 1 1 0 1 1 1 1 0 0 1 2 2 1 1 2 1 1 1 2 1 1 2 1 1 0 0 0 0 1 0 0 0 0 2 0 1 1 1 1 1 0 1 1 1 1 1 1 1 0 1 0 0 0 1 0 0 0 0 0 0 0 2 0 0 2 0 2 0 0 2 0 0 0 0 1 0 1 1 1 1 0 0 2 0 1 1 0 0 0 0 0 0 0 0 1 0 0 0 1 1 2 1 0 0 0 1 0 0 1 1 0 0 1 0 2 0 2 0 1 0 2 2 0 2 0 0 1 1 0 1 0 0 0 0 2 1 0 1 0 0 0 2 0 1 2 0 0 0 0 0 0 1 0 0 0 1 1 1 1 0 1 0 0 0 1 1 1 1 1 1 0 1 0 1 1 1 0 1 1 1 0 0 0 0 0 0 1 0 1 1 1 0 0 0 0 2 0 2 0 0 0 1 0 0 1 0 1 0 0 1 0 2 1 0 0 0 0 0 1 0 1 1 1 0 0 1 1 1 1 0 1 1 0 1 1 0 0 0 0 1 1 1 2 0 0 0 1 1 1 1 0 1 1 2 0 1 1 0 1 0 2 1 1 0 1 0 0 2 0 1 1 1 1 2 1 1 1 1 0 0 2 0 0 0 2 2 0 1 0 1 1 0 1 1 1 0 1 1 1 2 0 0 0 0 2 2 1 0 0 0 2 0 1 0 0 1 0 1 1 0 0 0 0 2 1 1 1 1 1 1 1 0 1 1 0 1 0 1 1 1 2 2 0 0 0 0 0 0 1 0 2 0 2 2 2 0 2 0 1 0 0 0 0 1 2 1 2 0 2 0 0 0 1 1 1 1 0 1 1 0 1 2 0 0 0 1 1 1 0 0 2 0 1 1 0 0 0 1 1 0 0 0 0 0 1 0 1 1 0 2 0 2 1 1 0 0 0 0 1 0 0 0 0 1 0 0 0 0 1 1 1 0 1 2 1 2 1 0 0 1 1 1 0 1 0 0 0 1 0 2 2 2 0 0 1 0 0 1 0 1 0 0 0 1 0 0 1 0 1 0 1 1 0 0 0 0 0 0 1 1 0 2 0 0 2 1 1 0 0 1 0 0 2 0 2 1 0 1 0 1 0 1 0 1 0 1 0 0 1 0 0 1 1 1 1 2 1 1 0 0 0 0 0 2 2 0 1 0 0 0 0 0 1 1 2 0 0 0 0 1 1 0 1 1 1 2 1 1 0 0 1 2 1 1 0 0 0 0 0 0 0 0 1 1 0 0 1 0 0 0 0 0 0 1 0 0 1 1 1 1 0 0 0 1 0 0 0 0 0 2 0 0 0 2 0 0 2 0 1 2 1 1 0 1 0 2 2 0 0 0 1 1 1 0 2 0 2 1 2 1 1 1 0 0 1 0 1 0 0 0 2 2 1 1 0 1 2 0 0 0 0 0 0 1 1 2 2 2 2 1 2 2 0 1 0 1 2 0 1 1 0 0 0 0 1 1 1 0 1 0 0 0 0 0 1 0 0 1 0 0 0 0 0 0 1 0 0 1 0 1 0 0 0 1 0 1 1 0 0 0 1 1 2 0 0 1 1 2 0 0 0 0 2 2 0 1 1 0 0 0 1 2 0 2 0 0 1 0 0 0 2 2 1 0 1 0 1 0 0 0 0 1 0 0 1 2 2 0 2 0 1 1 1 0 2 1 0 1 1 0 2 0 1 1 1 0 1 0 0 0 1 0 1 2 0 0 1 2 0 1 0 1 0 1 0 0 0 1 0 2 0 1 1 1 0 0 0 0 0 0 0 0 0 1 0 0 0 0 0 0 1 0 1 1 0 0 2 0 0 0 0 0 0 0 0 0 0 1 0
111 0 2 1 0 0 1 2 0 2 0 0 0 1 0 0 1 0 1 1 1 0 0 2 0 0 1 0 0 0 1 0 1 1 1 1 1 1 1 1 0 0 0 0 0 0 1 0 0 0 0 0 1 0 1 0 2 0 1 0 1 1 0 0 2 0 1 0 0 0 0 2 2 1 1 2 1 0 2 1 1 2 0 1 0 0 0 1 2 2 1 1 1 0 0 0 0 1 1 0 2 0 1 1 2 0 2 2 2 0 0 2 1 2 2 1 1 0 2 1 1 0 1 1 1 1 0 0 1 0 0 0 0 0 0 0 0 0 0 0 0 2 0 1 0 1 1 0 0 0 0 1 2 0 0 0 0 1 0 0 1 1 1 1 0 0 0 1 0 2 2 1 0 2 2 1 1 0 0 0 0 0 1 2 2 1 1 2 0 0 0 2 0 1 2 1 1 0 0 0 0 0 0 0 0 1 2 0 2 1 2 1 0 0 1 2 2 1 0 1 2 0 1 0 0 0 2 0 0 0 0 0 0 0 2 0 0 1 1 1 0 1 1 0 0 0 0 0 0 0 0 0 2 0 0 1 1 0 0 0 0 0 0 1 1 0 0 0 2 1 0 2 1 2 0 0 0 1 1 0 2 0 2 0 0 2 2 2 0 2 0 0 0 2 2 0 2 0 0 0 0 0 2 0 0 0 0 1 0 0 0 1 0 0 0 0 2 1 0 0 0 1 1 1 0 0 0 1 1 1 2 1 1 1 0 0 0 2 0 2 0 1 1 0 0 1 1 1 2 2 0 0 1 0 0 0 1 1 0 1 0 1 2 1 1 0 0 0 1 1 1 1 2 2 0 0 0 0 0 1 1 0 1 1 1 0 0 0 0 0 0 1 0 0 1 1 1 0 1 1 0 2 0 0 0 0 1 1 0 0 0 0 1 1 1 1 1 0 0 1 1 2 2 0 1 2 0 0 0 0 0 0 0 1 1 0 0 1 0 0 0 0 2 0 0 0 2 1 1 1 0 0 0 2 1 1 0 2 2 0 1 2 0 0 1 0 2 1 0 1 0 0 1 2 0 0 0 0 2 0 2 0 0 1 0 2 1 1 2 0 1 0 0 2 1 0 2 1 0 1 1 1 1 1 0 2 2 0 0 0 0 1 0 0 0 2 1 0 0 2 2 0 0 1 0 1 1 1 0 2 0 1 0 0 1 1 0 0 1 1 1 1 0 1 1 1 1 0 2 0 2 2 0 2 2 0 0 1 0 1 0 0 1 2 1 1 1 0 1 0 1 2 1 0 1 0 1 1 0 1 1 0 0 0 0 0 0 0 0 0 0 2 0 0 0 1 0 0 0 0 0 1 2 0 1 1 1 1 2 1 1 0 0 0 0 0 0 0 0 0 1 0 0 0 0 2 0 1 0 0 0 1 0 0 0 1 2 0 1 2 2 0 0 1 1 1 1 1 0 0 0 1 0 0 0 1 0 2 2 0 0 0 1 1 1 0 0 1 0 1 0 1 0 1 1 0 2 0 1 0 0 1 0 1 2 2 1 0 2 2 2 0 1 0 0 0 2 2 1 1 0 1 1 1 0 2 1 1 0 0 0 0 0 1 1 0 0 2 2 2 0 0 0 2 1 1 1 0 0 0 1 1 1 1 0 1 1 0 0 0 0 0 0 1 0 0 1 0 0 0 0 0 0 1 0 1 0 0 2 0 0 1 1 0 0 1 1 1 0 1 0 0 1 1 1 0 1 1 1 2 0 0 0 0 0 1 0 1 0 2 0 2 2 2 2 0 2 0 0 1 0 0 0 2 0 0 1 0 0 1 1 1 2 2 2 0 0 1 2 2 1 2 1 2 2 0 2 2 0 2 0 0 2 1 0 1 0 0 1 0 1 1 0 0 0 0 0 1 1 0 0 0 1 0 2 0 1 0 1 2 0 0 0 0 1 0 1 0 2 0 0 0 0 1 2 2 0 1 2 2 2 0 0 0 0 0 0 0 0 2 0 0 1 0 2 1 2 0 1 1 0 2 0 2 0 0 1 2 0 2 0 0 0 0 0 1 1 1 1 1 0 2 0 2 0 1 1 0 1 1 1 1 0 1 0 0 1 1 1 1 0 0 2 2 2 0 1 0 0 1 2 0 1 0 1 0 1 0 0 0 1 0 0 1 1 1 1 0 0 1 1 0 0 0 1 0 2 0 1 0 0 2 0 1 0 0 1 1 0 2 1 2 0 0 0 0 0 0 1 0 0 0
112 0 2 0 0 0 1 1 0 2 1 0 0 0 0 0 0 0 1 1 1 0 0 0 0 0 0 0 0 0 2 0 0 0 1 2 1 1 0 0 1 1 0 0 1 0 1 0 0 0 0 0 1 0 1 1 1 0 1 0 1 1 2 1 0 1 0 1 0 0 0 0 2 0 1 2 2 0 0 0 1 1 0 0 1 0 1 0 1 1 0 1 2 0 1 0 0 1 1 1 1 0 0 1 2 0 2 0 0 0 0 0 0 1 1 0 0 0 1 1 1 0 2 1 0 1 1 0 0 0 1 0 0 0 0 0 0 0 0 0 0 2 2 0 0 1 0 0 0 0 0 0 0 0 2 0 0 2 0 1 0 0 2 0 1 1 0 1 1 1 1 1 0 2 1 0 2 0 0 0 0 0 0 2 1 1 1 1 0 1 2 2 0 0 1 0 0 0 0 1 0 0 0 1 1 0 0 1 1 0 1 1 1 0 2 2 1 0 2 0 0 0 0 0 1 1 0 0 0 0 0 0 0 0 1 0 0 1 0 1 0 0 2 0 0 1 1 0 0 0 0 0 2 0 0 1 0 0 0 0 0 0 0 0 0 0 0 0 2 0 0 2 0 1 0 0 0 1 2 1 1 0 1 1 0 1 1 1 0 2 0 0 0 1 1 0 1 2 0 1 1 0 2 1 1 0 0 0 1 0 0 0 0 0 2 0 1 0 0 1 1 0 0 0 2 0 0 1 0 1 2 1 0 1 0 0 0 1 0 1 1 2 2 0 1 0 1 0 1 0 1 1 1 1 0 1 1 0 0 0 0 0 0 0 0 1 0 1 2 0 2 0 0 0 1 1 0 1 0 1 0 0 1 0 1 0 0 0 0 0 0 1 0 0 2 0 0 0 0 1 1 2 0 0 0 0 2 1 1 1 0 1 1 1 1 2 0 1 0 0 0 0 1 1 0 1 1 1 0 0 0 0 0 0 1 0 0 0 0 0 0 0 2 1 1 2 1 0 0 1 0 2 0 2 1 0 1 2 0 1 1 1 0 1 1 0 2 2 0 1 2 1 1 1 1 1 1 2 1 1 1 0 0 2 1 2 1 1 1 1 1 1 0 1 1 0 0 1 0 1 1 1 2 0 0 0 1 1 0 0 0 1 0 0 0 1 0 0 0 1 0 0 1 2 0 1 1 0 1 1 0 0 1 1 1 0 1 1 1 1 0 1 1 1 2 0 1 2 0 0 0 0 0 2 1 1 0 1 0 0 0 0 0 2 0 1 1 0 0 0 0 0 0 0 0 0 1 2 0 2 2 0 1 0 1 1 1 1 0 1 0 0 2 0 2 1 0 0 0 0 0 2 0 0 1 0 0 2 2 0 0 0 0 0 0 0 0 2 1 1 0 1 0 0 0 2 0 1 0 0 0 2 0 0 0 1 2 0 0 0 0 0 0 1 2 2 2 0 0 0 0 1 1 1 1 0 0 2 2 0 0 0 0 0 1 0 0 1 1 1 0 1 0 1 1 0 2 1 1 1 2 1 0 0 2 2 2 1 2 1 2 0 2 0 1 0 2 2 2 2 0 0 0 0 0 0 2 1 1 0 2 1 0 1 1 1 0 1 1 1 0 0 1 2 1 1 1 0 0 0 1 0 0 1 0 1 2 1 0 1 0 1 0 0 0 0 0 1 0 1 1 1 1 0 0 1 0 0 0 0 0 0 1 0 1 1 1 1 0 1 1 1 2 1 1 1 1 0 1 0 0 1 2 0 0 2 0 1 1 2 0 1 1 1 1 1 0 1 0 1 1 0 0 2 0 0 0 0 0 2 0 0 1 0 2 1 1 0 1 1 0 1 0 1 1 0 0 1 0 2 0 1 2 1 0 0 0 0 1 0 1 0 1 0 1 1 1 0 0 0 0 0 1 0 1 0 1 0 1 2 0 0 0 0 0 0 0 0 1 1 0 0 0 1 1 2 0 1 2 2 2 0 0 0 0 0 0 1 0 2 0 0 1 0 2 0 2 0 1 1 0 2 0 1 1 1 0 1 0 1 1 0 0 0 1 1 1 2 2 1 0 2 0 1 2 2 0 2 0 0 1 1 0 1 1 0 0 1 0 0 0 0 1 2 2 0 0 1 0 0 1 0 1 0 0 1 2 0 0 0 2 0 0 0 0 1 1 0 1 2 0 0 1 0 2 0 2 0 0 0 0 0 0 0 0 0 0 0 0 0 0 0 0 0 0 1 1 0 1 0 0 1
113 0 1 1 0 0 2 1 0 1 0 1 0 0 0 0 0 0 0 0 1 0 0 0 0 0 0 0 0 1 2 0 1 1 0 0 2 0 0 0 2 2 0 0 0 0 2 0 0 0 0 0 1 0 1 0 1 0 2 1 1 2 1 1 1 1 0 2 0 0 0 1 2 0 0 2 2 0 1 0 2 2 0 0 1 0 0 0 1 2 0 0 0 0 2 0 1 1 1 1 1 0 0 1 2 1 1 1 1 0 0 1 1 1 1 1 1 0 0 2 2 0 1 1 1 0 0 0 0 0 1 0 0 0 0 0 0 0 0 0 0 2 0 0 0 0 0 0 1 1 0 0 0 0 1 0 0 1 0 0 0 0 2 0 1 2 0 1 0 0 0 0 2 0 1 2 2 1 0 1 0 1 0 1 1 0 1 0 0 1 1 1 1 1 2 1 2 0 0 0 0 0 0 1 1 0 1 1 0 1 1 2 1 1 2 0 0 0 1 0 1 1 0 0 0 0 1 0 0 0 0 1 0 1 1 1 0 1 0 1 0 0 2 0 0 0 0 0 0 0 0 0 1 0 0 1 0 1 1 1 0 1 0 1 1 1 0 0 2 1 0 1 1 2 0 0 0 0 2 1 2 0 2 1 1 1 1 1 0 2 0 1 1 2 2 1 1 1 0 1 2 0 1 0 0 1 0 2 0 0 0 2 0 0 1 0 1 0 0 0 0 1 1 0 1 0 1 1 1 1 2 1 0 1 0 0 0 2 1 0 0 0 2 0 0 0 2 0 1 1 0 1 2 1 0 1 1 0 0 2 0 2 1 1 0 0 0 2 2 0 2 0 0 0 0 0 0 2 0 0 0 1 0 0 2 2 0 0 0 1 1 0 1 1 1 1 1 0 2 2 2 2 0 1 1 0 0 1 0 0 0 0 1 1 1 1 1 0 1 0 0 0 0 0 1 2 1 0 2 1 1 1 1 1 0 1 1 2 0 0 1 0 0 0 0 2 1 0 0 0 0 1 0 2 1 1 0 1 1 1 1 1 1 0 0 2 0 1 0 1 1 1 2 0 2 0 2 1 2 1 1 1 0 1 1 1 0 1 1 0 1 1 0 1 0 0 2 2 1 1 1 0 1 1 1 0 2 0 1 0 0 1 0 0 0 1 0 0 0 2 1 0 0 0 0 0 0 1 0 1 1 1 0 0 0 0 0 0 2 2 1 1 1 1 1 0 1 0 2 1 0 1 0 2 1 1 0 0 0 1 0 0 0 1 1 0 0 0 1 1 0 0 0 0 0 0 0 0 0 0 2 1 1 0 0 1 1 0 0 0 0 1 1 0 1 0 0 1 0 1 1 1 1 0 0 1 1 1 2 0 0 0 1 1 1 1 1 0 0 1 0 1 0 1 1 1 0 1 0 0 0 0 0 0 0 0 2 0 0 2 0 1 1 1 2 2 2 1 0 0 0 2 1 0 0 1 0 2 0 1 1 0 1 0 2 2 0 1 1 1 0 1 0 0 0 0 2 0 0 0 0 0 1 0 1 2 0 1 1 1 2 0 0 0 0 0 2 1 0 0 0 0 0 0 0 1 1 1 0 0 0 0 0 1 1 1 0 1 1 1 0 0 1 2 1 0 1 0 0 0 1 1 0 0 0 1 2 0 0 0 0 0 0 0 0 0 1 0 0 1 1 1 0 0 0 0 0 0 2 1 0 1 1 1 0 1 1 1 0 0 0 0 1 0 0 2 1 0 2 2 1 0 1 1 1 0 1 1 0 2 0 2 2 0 0 0 0 1 1 2 0 0 0 1 1 2 1 0 1 1 0 0 1 1 1 0 1 2 1 1 1 1 0 2 2 0 1 2 0 2 0 0 1 0 0 0 0 1 1 0 1 1 1 0 1 0 1 0 0 0 0 0 1 0 0 1 0 0 0 0 0 0 0 1 0 0 1 0 2 1 0 0 1 1 1 1 0 1 1 0 1 0 0 0 0 0 0 0 0 2 0 0 2 0 1 0 2 0 0 0 0 2 0 1 1 1 1 1 0 2 0 0 1 1 1 0 1 2 2 2 0 2 0 1 1 0 2 1 0 0 2 2 0 2 0 0 0 1 0 0 0 0 2 2 2 0 0 0 1 1 2 0 1 1 0 0 1 2 0 0 2 0 1 0 1 2 2 0 0 0 1 0 0 0 0 1 1 1 2 1 1 2 0 2 0 1 1 0 1 2 0 1 0 0 0 0 1 0 2 0 1 1
114 0 0 2 0 2 2 1 1 1 0 0 1 2 0 1 0 1 2 0 1 0 0 0 0 0 1 0 1 1 1 0 1 1 0 0 2 2 0 0 1 0 1 1 0 1 0 0 0 0 0 0 0 0 1 1 1 0 1 0 1 1 0 0 1 0 1 1 0 0 0 2 2 0 0 2 2 0 0 0 0 2 1 1 2 0 0 0 1 1 0 0 2 0 0 1 0 0 0 0 1 0 0 1 2 1 2 2 2 0 0 2 1 2 2 2 1 0 0 2 2 0 2 0 0 0 2 0 2 0 0 0 0 0 0 0 0 0 1 0 2 0 0 0 0 1 0 0 0 0 0 2 0 0 1 0 0 1 0 0 1 1 1 1 0 1 0 0 1 2 1 0 0 2 2 1 1 2 2 2 0 0 0 2 2 1 1 2 0 0 1 2 1 0 2 1 1 1 0 0 0 0 0 1 1 0 0 2 1 1 2 0 1 0 0 2 1 0 1 0 2 1 1 0 0 0 1 0 0 0 0 1 0 0 2 0 0 2 0 1 0 0 2 0 0 0 0 1 1 1 0 0 2 0 0 1 1 0 0 0 0 0 0 0 0 0 1 0 1 1 0 1 1 2 0 0 0 0 2 0 0 0 2 1 0 1 0 2 0 2 0 1 2 2 1 2 2 1 0 1 1 0 2 2 2 1 1 1 0 0 0 2 0 0 0 0 1 0 1 0 1 2 1 1 2 0 1 2 1 1 2 2 0 1 0 0 0 2 0 1 0 0 1 0 1 0 1 0 2 2 0 0 2 1 0 1 2 0 0 2 0 2 1 1 0 2 0 1 2 0 2 0 1 1 0 0 0 1 0 2 1 0 1 1 0 2 0 0 0 1 1 1 0 0 1 1 1 2 2 2 1 2 0 1 1 0 0 1 0 0 0 0 0 0 1 1 1 1 0 1 1 2 1 1 0 1 0 1 1 1 0 2 0 1 2 1 0 0 0 0 0 0 2 2 2 2 2 0 0 0 0 1 0 2 1 1 0 2 2 0 0 0 0 0 1 1 1 2 0 0 0 0 2 0 2 0 2 2 2 1 1 0 0 2 2 2 0 2 2 1 0 0 1 2 2 0 2 2 1 1 0 0 1 1 0 1 1 1 1 0 1 0 0 2 2 0 0 0 0 1 1 1 1 2 1 0 0 2 0 2 0 2 0 1 1 1 1 0 1 1 0 0 1 1 2 0 1 1 1 0 1 1 0 2 1 2 1 0 1 1 0 0 0 2 0 1 1 1 0 1 0 1 0 0 0 0 0 2 0 2 2 0 0 0 0 0 1 1 1 1 0 0 0 0 1 0 0 0 0 0 0 1 0 1 0 0 0 1 1 2 1 0 0 1 0 0 0 1 0 1 0 1 0 0 0 1 1 1 0 0 0 1 0 0 0 1 1 0 0 1 0 0 0 1 2 2 2 0 0 0 0 1 0 0 1 0 0 1 1 0 0 0 1 0 1 2 1 1 1 0 0 0 0 0 0 0 2 0 0 0 2 0 0 0 1 1 0 1 2 1 2 0 0 0 2 0 2 1 1 1 0 0 0 0 0 2 0 1 0 0 0 0 0 2 0 1 0 1 1 1 0 0 0 2 2 2 2 0 0 0 1 1 0 0 0 1 2 1 0 1 0 1 0 0 0 0 0 1 0 1 1 1 0 2 0 0 0 1 1 1 0 0 1 0 1 0 2 0 0 2 2 0 1 1 1 1 2 1 1 2 1 0 0 0 0 1 0 1 0 2 0 2 2 1 1 0 1 1 0 2 0 0 1 2 1 0 0 1 0 1 0 0 1 1 1 0 1 1 1 1 0 1 0 2 2 0 0 0 1 2 0 1 2 1 0 0 0 0 1 1 0 1 1 0 1 1 1 0 0 0 0 0 1 0 1 0 1 0 0 0 0 1 0 0 1 0 2 0 1 0 0 0 0 2 1 0 0 1 1 0 1 1 0 0 0 0 0 0 0 2 0 0 1 1 2 1 1 0 0 0 0 2 0 2 2 0 2 1 0 1 0 0 1 1 2 1 1 0 2 1 1 1 0 1 2 0 1 2 0 1 2 2 0 1 0 0 0 0 0 0 1 0 2 2 1 0 0 0 1 0 2 1 0 0 1 0 2 0 0 0 1 0 1 0 0 0 0 0 0 0 0 0 0 0 0 2 0 0 0 0 0 1 0 2 0 0 1 2 0 2 2 0 0 0 0 0 0 0 0 1 0 0
115 0 0 2 1 1 2 1 0 0 0 1 1 2 0 2 0 0 0 0 1 0 0 2 0 0 0 0 0 1 2 0 0 0 0 0 2 2 0 1 1 0 0 0 0 0 1 0 0 0 0 1 0 0 1 1 0 0 2 0 1 1 0 1 0 0 1 1 0 0 0 0 2 0 2 2 0 0 2 0 2 2 0 0 1 0 0 1 2 2 1 1 1 0 1 0 1 0 0 0 2 0 1 1 2 0 2 1 1 0 0 2 0 1 0 0 0 1 1 1 1 0 2 2 0 1 0 1 1 0 0 0 0 0 0 0 0 0 0 0 1 1 0 0 0 0 0 0 0 0 0 0 0 0 0 0 0 1 0 1 0 0 2 0 1 2 1 1 0 1 1 0 0 2 2 1 2 1 0 1 0 0 2 2 2 0 2 2 0 1 1 2 0 1 2 0 1 0 0 0 0 0 0 1 1 0 1 0 2 1 1 1 1 0 1 1 0 0 2 1 1 0 1 1 1 0 1 0 0 0 1 0 0 0 1 0 0 2 0 0 0 1 2 0 1 1 1 0 0 0 0 0 1 0 0 1 1 1 1 1 0 1 0 1 0 0 0 1 1 0 0 2 0 2 0 0 1 0 1 0 2 0 2 1 0 2 1 0 1 1 1 1 1 2 2 1 2 2 0 2 2 2 2 0 0 1 0 2 0 0 0 2 0 0 0 0 2 1 0 0 0 1 0 0 2 0 2 1 0 0 2 0 1 2 0 0 1 2 0 2 2 2 1 0 1 0 0 2 2 2 0 0 2 0 0 0 1 0 0 0 0 0 0 0 0 0 0 1 1 1 1 1 1 1 0 0 0 1 0 1 0 0 2 0 1 1 0 0 0 0 0 1 0 2 2 0 0 0 0 0 0 0 0 1 1 0 1 1 0 0 0 0 0 0 0 1 1 1 1 0 0 1 1 1 0 1 1 0 2 0 2 0 1 1 0 1 1 2 0 0 2 0 1 0 0 1 2 0 0 2 0 0 0 2 0 0 0 1 1 0 0 0 0 0 0 2 0 1 0 1 1 1 2 0 1 1 0 2 2 1 0 0 0 0 0 1 0 1 2 1 0 0 0 1 1 0 1 0 0 2 2 2 1 1 1 0 2 1 1 0 0 2 0 1 1 1 0 1 0 1 2 1 0 1 1 0 0 0 1 2 0 1 0 1 1 0 1 1 1 2 0 1 0 0 0 0 2 2 0 0 0 0 0 1 1 1 0 1 0 1 0 0 0 1 1 0 0 1 1 1 0 0 1 0 0 0 1 1 0 1 2 0 1 0 0 1 2 1 0 1 0 2 1 0 1 0 0 0 0 1 1 1 1 1 0 0 0 0 0 1 1 0 0 1 1 1 0 0 0 0 0 0 0 0 0 0 2 2 0 0 2 1 1 0 0 1 2 0 0 2 1 1 0 0 2 2 2 0 0 0 0 2 1 0 0 0 0 2 1 1 1 0 0 0 0 1 1 2 1 0 1 0 1 0 0 1 0 0 0 0 1 1 0 2 2 2 1 1 2 1 1 1 0 0 0 0 0 1 1 1 0 0 0 1 2 2 1 1 1 0 1 0 0 0 1 0 0 0 0 0 0 0 1 2 0 0 1 0 0 0 1 1 0 0 0 1 1 2 0 2 0 2 0 0 0 1 1 1 0 0 0 0 0 0 0 0 0 0 1 0 0 0 2 0 0 0 2 0 0 0 0 0 2 0 0 0 1 0 0 0 1 1 1 0 0 2 0 2 0 2 0 2 2 2 2 0 0 1 0 1 0 0 0 2 0 1 0 1 0 1 0 0 1 0 2 1 2 0 2 2 1 2 1 2 1 0 0 2 0 1 0 0 1 1 0 0 0 2 2 0 2 2 0 0 0 0 0 0 0 0 0 0 0 0 0 0 0 1 1 1 0 0 0 0 0 1 0 0 1 1 0 0 0 2 2 1 0 0 1 1 2 0 0 0 0 1 1 0 0 2 0 0 1 0 2 1 2 0 0 2 0 2 0 2 1 0 1 1 1 1 0 0 1 1 2 0 0 0 2 0 2 0 1 0 2 1 1 2 1 0 2 1 0 2 0 0 0 0 0 1 0 0 2 1 0 0 2 0 1 1 2 1 0 0 1 0 1 1 1 0 2 0 1 1 1 1 1 0 1 1 0 0 0 0 1 0 2 0 2 0 0 2 0 0 0 0 0 1 0 2 0 0 1 0 0 0 0 0 2 0 0 0
116 0 1 2 0 0 0 1 0 0 0 2 0 0 0 0 0 0 1 1 1 1 0 2 0 0 0 0 0 0 2 1 1 1 0 1 1 1 0 0 0 0 0 1 0 1 2 0 0 0 0 0 0 1 1 2 0 0 1 1 0 0 1 1 0 1 1 1 0 0 0 1 2 0 2 2 2 0 1 1 0 1 0 0 0 0 0 1 2 2 1 1 0 0 1 0 1 0 0 0 2 0 1 0 2 1 2 2 2 0 0 2 1 2 2 1 1 0 2 0 0 1 2 1 0 0 1 0 2 0 0 0 1 0 0 0 0 0 1 0 1 1 0 0 0 0 0 0 0 0 0 0 1 1 0 0 0 0 0 0 1 1 1 1 1 2 0 0 0 0 0 0 1 1 2 1 2 2 0 2 0 1 0 1 1 0 1 2 1 2 2 2 0 1 2 0 0 0 0 0 0 1 0 0 0 0 2 0 1 0 1 1 2 0 0 2 2 0 1 0 1 1 1 1 1 0 1 0 0 0 0 0 0 0 0 0 0 2 0 1 0 0 2 0 0 0 0 0 0 0 0 0 1 1 0 2 1 0 0 0 0 0 0 2 1 0 0 0 2 0 2 0 2 2 0 0 0 1 1 0 1 1 2 1 0 1 1 1 0 2 0 1 0 2 2 0 2 1 1 0 1 0 2 2 2 0 1 1 0 0 0 2 0 2 1 0 1 0 1 0 0 1 0 0 2 0 1 2 2 1 1 1 0 0 0 0 0 2 0 1 0 1 1 0 0 0 1 1 2 1 0 0 1 0 0 0 1 0 0 1 0 1 2 0 2 0 0 2 2 0 2 0 0 0 0 0 0 1 0 1 0 1 0 0 0 0 0 0 0 0 0 0 2 0 2 0 0 1 1 1 1 1 0 0 1 1 1 0 0 0 0 1 1 1 1 1 1 1 0 0 0 1 0 0 1 1 1 0 0 0 0 0 0 2 1 0 1 1 0 1 1 0 1 1 0 2 1 1 1 2 0 1 0 1 2 1 1 2 2 1 0 0 0 1 1 0 2 1 0 1 2 1 2 0 1 0 1 1 2 1 0 1 0 1 1 2 0 2 2 1 0 0 1 2 0 0 2 1 0 1 1 1 1 1 0 1 1 0 1 0 0 2 0 0 0 1 1 0 0 2 1 0 0 2 2 0 0 0 1 1 0 0 1 1 1 1 1 0 1 1 0 1 2 1 2 0 2 2 0 0 0 0 0 2 2 0 0 0 0 1 0 0 1 0 0 0 0 1 0 1 0 0 1 0 0 0 1 1 0 1 2 1 1 0 0 1 1 2 1 2 0 0 0 1 1 0 1 1 0 1 1 1 2 1 0 1 1 0 0 0 0 0 1 1 1 1 1 0 0 0 1 0 1 1 1 0 0 1 0 0 0 2 0 0 0 1 2 0 0 0 1 0 0 1 2 2 2 0 0 0 0 2 0 0 0 1 0 1 0 1 0 0 1 1 1 0 0 2 0 0 0 0 0 0 0 1 1 0 1 0 1 1 1 1 1 2 1 2 2 0 1 1 0 1 1 0 2 2 2 2 0 2 1 0 0 0 2 2 1 1 0 0 0 0 1 1 1 0 0 0 0 0 0 1 1 1 1 0 0 0 0 0 1 0 0 2 2 0 0 0 0 0 0 1 0 0 1 1 0 0 0 0 1 0 0 0 0 0 1 0 0 0 1 0 0 1 1 1 0 0 0 1 0 1 1 0 1 0 1 1 0 1 0 0 0 1 1 1 0 2 0 2 2 2 2 1 1 0 0 1 1 0 1 2 1 2 2 0 1 1 0 0 1 1 1 0 0 0 1 1 1 1 2 2 1 0 0 1 0 1 0 1 2 1 0 0 0 0 2 2 0 2 1 0 1 0 0 0 0 0 0 0 1 0 0 0 0 1 1 1 0 0 0 0 1 0 0 1 1 1 0 0 0 2 1 1 0 0 1 1 2 0 0 0 0 0 0 0 0 2 0 0 0 0 2 0 2 1 1 0 1 2 1 0 2 2 0 1 0 1 1 0 1 1 1 0 1 1 1 1 0 2 0 1 2 2 1 1 0 0 2 2 1 0 1 1 1 1 0 0 0 0 1 1 1 1 1 0 1 0 2 0 2 0 0 0 0 1 0 1 1 1 2 0 1 1 1 0 0 1 1 0 0 0 0 1 1 0 0 0 0 0 0 0 0 0 0 0 0 2 0 0 1 1 0 0 0 0 1 0 0 0
117 0 2 1 0 0 0 1 0 0 1 1 0 1 0 0 0 0 0 0 2 0 0 1 0 0 0 0 1 1 2 1 1 1 0 2 1 1 0 0 0 0 0 0 0 0 0 0 0 1 1 2 1 0 1 1 1 1 2 1 0 1 2 1 0 1 1 0 0 0 0 0 2 1 2 2 2 0 2 0 2 2 0 0 2 0 0 0 1 1 0 0 2 1 0 0 0 1 1 1 1 0 1 1 2 0 2 1 1 0 1 2 1 2 2 1 1 0 0 2 2 0 2 0 0 0 1 0 1 0 1 1 1 0 0 0 1 0 0 0 0 2 0 0 0 2 0 1 1 0 0 1 0 0 2 1 1 1 0 0 1 0 1 1 1 1 0 1 1 1 1 2 0 1 2 0 2 1 1 0 0 0 1 2 2 1 1 2 0 0 0 2 0 2 2 0 0 0 0 0 0 0 0 0 0 0 1 1 0 1 2 1 0 0 2 1 1 1 2 1 1 0 0 0 0 0 1 0 0 0 0 1 0 1 1 0 0 2 0 2 0 0 1 0 0 0 1 0 0 0 0 0 1 1 0 2 1 0 0 1 1 1 0 2 0 0 0 0 1 0 1 1 0 0 0 0 0 0 1 0 1 0 1 0 0 0 0 1 0 2 0 1 1 1 1 1 1 0 0 1 1 0 2 2 2 1 1 1 2 0 2 1 0 0 2 0 2 0 1 0 0 2 0 1 2 0 1 0 0 0 2 0 0 1 0 1 1 1 1 0 0 1 2 0 1 0 1 0 2 1 1 0 0 0 0 0 0 0 0 2 0 2 2 1 1 0 0 1 1 1 1 1 1 1 0 0 0 2 1 1 0 1 1 0 0 0 0 0 0 0 1 1 0 0 1 1 0 0 1 1 1 2 0 2 2 0 0 1 1 0 0 1 0 0 0 1 1 0 1 1 1 1 0 1 2 1 1 1 0 0 0 1 0 0 0 0 1 0 0 0 2 0 2 2 1 2 2 0 0 2 0 1 0 2 1 1 0 0 0 0 0 0 0 0 0 2 0 1 0 0 1 1 0 2 1 1 0 1 2 1 1 0 0 1 1 2 0 1 1 1 1 1 1 2 0 0 1 0 0 2 1 1 2 0 0 0 1 0 1 0 0 2 0 0 1 0 0 0 0 2 0 0 1 2 0 0 0 0 0 1 1 1 0 2 2 0 2 1 1 1 1 1 2 2 2 0 1 1 1 0 0 0 0 1 1 1 0 0 0 0 0 0 1 2 1 1 1 0 1 1 0 1 1 0 1 0 0 1 0 1 1 0 1 0 0 0 1 0 0 0 1 0 0 0 0 1 0 0 0 0 0 2 1 0 0 1 1 0 0 1 0 0 0 1 0 0 0 1 0 0 1 0 1 1 1 0 2 0 0 0 0 2 0 0 0 0 2 0 1 2 0 0 0 1 1 1 1 0 1 0 0 1 1 1 1 1 0 2 1 1 0 0 2 1 0 1 2 2 0 0 1 0 0 0 0 0 2 1 1 1 2 0 0 2 2 2 1 0 1 1 0 0 0 0 0 0 0 2 1 1 0 0 0 0 1 2 0 1 1 1 0 0 0 1 1 0 0 1 1 1 0 0 1 2 1 1 2 1 1 0 0 0 0 0 0 0 1 1 1 2 0 0 0 0 0 0 1 0 0 0 0 0 1 1 0 0 0 1 2 1 0 1 2 0 1 0 2 1 0 1 0 0 2 0 0 1 1 0 0 0 0 1 1 1 1 1 0 2 0 2 2 2 2 1 1 0 0 0 0 1 0 0 0 2 0 1 2 0 1 0 0 0 1 2 2 0 0 1 0 0 0 0 1 2 2 0 1 1 0 2 0 1 2 2 0 0 0 0 1 1 0 1 0 0 0 0 0 0 0 0 0 0 1 0 0 1 0 1 0 0 0 1 0 0 0 1 0 0 1 1 0 0 0 0 2 1 0 1 1 1 2 0 0 0 0 0 0 0 1 1 0 0 0 0 2 0 2 0 0 2 0 2 0 0 2 2 0 1 0 1 1 0 0 0 1 0 0 2 1 1 0 2 0 1 2 1 1 1 1 0 2 1 1 2 0 1 0 0 0 0 0 0 1 1 0 0 1 0 1 1 0 0 0 0 1 0 2 0 0 0 2 0 0 1 0 0 0 0 0 1 0 0 0 0 0 1 0 0 2 0 0 2 0 2 0 1 2 0 0 2 0 0 0 0 0 0 1 0 1 1 1 1
118 0 1 1 0 0 1 0 0 0 0 2 0 1 0 1 0 0 1 1 1 0 1 2 0 0 0 0 1 2 2 1 1 1 1 1 1 0 0 0 2 2 0 1 0 0 0 0 0 1 1 1 1 1 0 0 1 0 1 1 1 1 2 2 1 0 2 1 0 1 1 1 1 0 0 1 1 0 2 2 0 2 0 0 2 0 0 0 2 2 0 1 1 0 0 0 0 1 1 1 1 0 0 0 2 2 2 0 0 0 1 1 0 2 2 0 0 0 0 2 2 0 1 1 1 0 0 1 2 2 2 0 0 0 0 0 0 0 0 0 2 1 1 0 0 0 1 0 0 0 0 0 0 0 1 0 0 1 0 0 0 0 1 1 0 2 0 0 2 1 0 1 0 2 2 2 1 1 0 1 1 1 0 1 1 0 1 1 0 0 0 2 2 0 2 1 1 0 0 0 0 1 0 0 0 0 1 1 1 0 1 1 1 0 2 0 0 0 1 0 0 0 0 0 0 0 1 0 0 0 0 0 0 0 1 1 0 2 0 1 0 1 1 0 1 1 1 0 0 0 0 0 1 0 0 0 0 0 0 0 0 0 0 0 0 0 0 0 2 0 1 1 1 2 0 0 0 0 1 0 0 1 1 0 1 1 1 0 1 2 0 1 0 2 1 1 1 1 0 1 1 1 2 1 1 1 0 1 0 0 0 1 0 0 1 0 1 0 0 0 0 1 1 0 2 1 1 1 0 2 1 1 0 0 0 0 0 0 2 1 2 1 1 0 0 1 2 0 1 1 0 1 2 0 1 0 1 0 0 0 0 0 2 1 1 0 0 2 2 0 2 0 0 0 0 0 0 2 1 2 0 0 0 1 2 1 0 0 0 0 0 0 1 0 2 0 0 1 0 1 1 1 0 1 1 0 0 0 0 0 0 1 0 0 0 1 1 1 0 0 0 1 1 1 2 1 1 0 0 0 0 1 0 2 1 1 1 0 0 0 2 0 1 1 1 2 1 1 2 1 0 0 0 2 0 0 0 1 1 1 1 1 0 0 0 2 0 1 0 1 1 1 2 1 1 1 0 1 1 0 0 0 0 1 0 0 0 1 2 0 1 0 0 1 1 0 1 0 0 2 2 2 2 0 0 1 2 1 0 0 0 2 0 0 0 1 0 2 0 2 2 0 1 1 0 1 0 2 0 2 0 2 0 1 2 1 2 2 1 1 1 1 1 2 2 1 0 1 1 0 1 1 0 1 2 0 0 2 1 1 0 0 1 2 0 1 1 0 1 0 0 0 0 0 0 0 0 1 0 2 2 0 1 0 0 1 1 1 1 1 0 1 0 1 1 1 1 0 0 1 1 1 1 1 0 1 1 2 2 1 1 0 0 0 0 0 1 1 1 0 0 0 1 1 1 0 1 1 0 0 0 1 1 0 0 0 1 0 1 1 0 1 0 1 1 1 0 0 1 1 0 2 1 1 2 0 0 2 2 0 0 0 0 0 1 0 2 2 1 1 0 1 0 0 0 1 1 0 2 0 0 1 0 0 1 1 1 2 2 0 2 0 0 1 2 0 2 1 1 1 0 1 0 0 0 0 2 1 0 0 0 0 0 1 0 0 0 2 1 1 0 0 1 2 1 0 0 1 1 1 0 0 0 0 0 1 1 0 0 0 0 0 0 0 0 1 1 1 0 1 1 1 0 0 0 1 1 0 2 2 0 0 1 0 1 1 2 0 0 1 0 0 1 0 0 0 0 0 1 1 1 2 0 1 1 1 0 2 1 2 1 1 2 2 2 0 0 0 0 0 0 0 0 1 2 1 1 0 1 1 0 0 1 1 2 1 1 0 2 1 2 1 2 2 2 0 1 2 0 2 0 0 2 1 0 0 0 2 1 0 0 0 1 0 1 1 1 0 0 0 0 0 1 1 0 0 1 0 1 1 0 0 1 0 1 0 2 0 1 0 0 0 0 2 0 0 0 2 2 0 0 2 0 1 0 0 0 0 1 1 0 1 1 1 1 0 2 0 0 0 0 2 0 1 2 2 0 1 1 1 0 0 0 0 2 0 1 0 2 2 0 2 0 2 0 0 1 2 1 1 2 2 0 1 1 0 0 1 0 0 0 0 1 1 0 1 2 1 1 0 1 0 1 0 0 1 2 1 1 1 1 1 1 1 0 0 0 0 1 1 1 0 0 0 0 1 1 0 2 0 0 0 0 1 0 0 1 0 0 0 0 1 0 0 0 1 0 0 1 0 0 1
119 0 1 2 0 1 1 2 1 2 0 0 1 1 0 1 0 0 0 0 2 0 0 2 0 0 1 0 0 1 2 0 1 1 0 0 2 0 0 0 1 1 0 1 0 0 0 0 1 0 0 1 0 1 0 2 0 0 1 1 1 1 1 1 0 0 2 1 0 0 0 0 2 0 1 2 2 0 1 0 1 1 0 0 0 0 0 1 1 1 0 0 0 0 1 0 1 1 1 1 2 0 1 0 2 0 2 1 1 0 0 1 0 1 1 0 0 0 0 2 2 0 1 1 1 0 0 0 2 0 0 0 0 0 0 0 0 0 0 0 1 1 0 0 0 1 0 1 1 0 1 1 1 0 0 0 0 1 0 0 0 0 1 1 0 0 0 1 1 2 1 0 0 2 2 1 1 1 0 1 1 1 1 1 1 0 1 0 0 0 0 0 0 1 1 0 1 0 0 0 0 0 1 1 1 0 0 0 1 0 0 2 1 0 1 1 1 0 1 0 1 1 0 0 0 0 0 0 0 0 0 1 0 0 0 0 0 2 0 1 0 1 2 0 0 0 0 0 0 0 0 0 0 0 0 2 1 0 0 0 0 0 0 1 1 1 0 0 1 0 2 1 1 2 0 0 0 1 2 1 1 0 2 2 0 2 2 2 0 2 0 0 0 2 2 0 2 0 0 0 0 0 1 0 0 0 1 2 1 0 1 0 0 0 1 0 2 0 0 0 0 1 1 1 1 0 1 0 0 0 2 0 0 1 0 0 0 1 1 0 0 1 1 0 1 0 0 2 2 2 0 0 1 1 0 1 1 0 0 2 0 2 2 2 1 0 0 2 2 0 2 0 0 0 0 0 0 1 1 2 0 2 0 0 0 0 0 0 0 0 0 1 0 0 1 1 0 0 0 0 0 0 1 0 0 0 1 1 1 1 1 1 0 0 0 1 1 0 1 1 1 1 0 0 0 2 1 0 1 0 0 1 0 1 1 1 0 0 0 1 1 0 2 0 0 2 1 1 1 1 0 1 1 2 0 0 0 2 2 0 0 0 1 1 0 1 2 2 0 0 0 0 2 0 1 0 1 1 1 1 2 0 0 1 0 0 0 1 2 0 0 0 0 1 0 0 1 2 0 0 0 0 2 0 0 0 1 1 1 0 1 0 0 0 0 2 1 0 0 2 0 0 0 2 1 1 1 1 0 1 0 1 0 2 2 1 0 0 2 2 0 1 2 1 1 0 2 1 1 0 0 0 0 2 1 2 1 0 1 0 1 0 0 1 1 0 0 0 1 2 1 0 1 0 1 0 1 0 0 0 1 1 2 0 0 0 1 1 0 1 0 2 0 0 0 0 0 0 0 0 0 2 0 0 1 0 1 2 2 0 1 0 1 1 1 1 1 0 0 0 1 0 0 0 0 1 1 1 0 0 1 0 0 0 0 0 2 1 0 0 0 1 0 0 1 1 1 0 0 0 0 2 1 0 1 0 0 1 1 0 0 0 1 0 0 1 1 1 0 1 0 1 0 1 0 0 2 1 2 1 1 0 1 0 0 1 0 1 1 0 1 0 0 0 0 0 0 2 1 1 0 0 0 0 0 0 1 2 0 0 0 0 0 1 1 2 0 1 1 1 0 0 1 2 1 0 1 0 0 0 0 0 0 0 0 0 2 0 0 1 1 0 0 0 0 0 0 1 0 0 0 0 1 0 0 0 0 0 2 1 0 1 2 0 2 0 2 0 0 2 1 1 2 0 0 2 1 0 0 0 0 2 0 1 1 1 0 2 0 2 1 2 1 1 0 0 0 0 0 1 0 0 0 2 2 1 2 1 1 0 0 0 1 1 2 1 0 0 2 2 2 2 0 2 2 0 1 1 0 1 0 0 2 2 0 0 0 0 0 0 0 0 1 0 1 0 0 1 1 0 0 0 0 0 0 0 0 0 0 1 0 0 1 0 0 1 0 0 2 1 0 0 1 0 2 2 0 1 0 0 1 0 0 0 0 2 2 0 0 1 1 0 0 0 1 0 2 0 0 1 0 2 0 2 0 0 1 2 0 2 0 0 0 0 0 2 2 0 0 0 0 0 0 1 0 1 0 1 0 1 1 1 1 2 0 1 1 1 0 0 0 0 0 1 0 2 2 2 0 2 1 0 0 0 1 0 2 0 0 1 1 1 1 1 0 0 0 1 0 0 1 0 0 0 0 0 1 0 1 0 0 1 0 1 0 1 1 0 0 2 0 0 0 1 1 0 1 0 0 0 2 0
120 0 1 2 1 0 2 1 0 0 1 1 2 2 1 1 0 0 1 1 1 1 1 2 0 0 0 0 0 1 2 1 2 2 0 0 2 1 0 0 0 0 1 0 0 0 0 0 0 0 0 0 0 0 2 1 0 0 0 1 1 2 2 2 1 0 2 0 0 0 0 1 2 0 1 2 2 0 1 0 1 2 0 1 0 0 0 2 2 2 2 1 2 1 1 0 1 1 0 0 2 0 1 0 2 0 2 0 1 1 1 2 0 0 0 0 0 0 1 1 1 0 2 0 0 1 1 2 2 1 0 1 0 0 1 1 0 0 0 0 1 1 0 0 0 0 1 0 0 0 1 0 0 0 0 1 1 1 0 0 1 1 1 1 2 2 1 1 0 2 2 0 0 2 2 0 2 2 1 2 0 1 0 0 0 0 0 2 1 1 1 2 0 1 1 0 1 0 0 0 0 1 0 2 2 0 0 1 1 0 2 2 1 0 0 2 1 0 1 1 2 1 1 0 0 0 1 0 0 0 0 0 0 0 1 0 1 1 1 0 1 1 1 0 1 1 1 1 1 1 1 1 0 0 1 2 0 0 0 1 1 1 0 0 0 0 0 1 1 0 0 2 1 1 0 0 0 2 2 1 1 0 2 2 0 2 2 2 0 2 0 0 0 1 0 1 1 0 0 0 0 0 2 1 1 0 0 2 0 0 0 0 0 0 1 0 2 0 0 0 1 0 1 0 2 0 1 1 0 0 2 1 0 2 0 0 0 1 1 0 0 0 2 0 0 0 2 0 1 1 0 0 0 0 0 0 0 0 0 2 0 2 0 0 0 0 0 0 0 2 0 2 2 2 0 0 0 2 0 0 1 0 2 0 1 1 0 0 0 0 0 0 1 0 1 1 1 1 0 0 0 0 0 1 1 0 1 0 0 0 0 0 1 1 1 2 0 0 0 0 2 1 0 0 1 2 0 0 1 0 0 1 0 0 2 0 0 0 0 0 1 0 1 0 0 1 1 0 0 1 0 0 0 2 1 0 1 2 2 2 2 2 0 0 0 2 0 0 0 0 0 0 2 1 0 0 0 1 2 0 0 0 0 1 1 2 0 2 2 1 0 0 0 2 1 0 1 2 2 2 1 0 1 1 0 1 2 0 1 0 0 1 1 1 1 1 0 0 0 2 0 0 1 2 1 0 0 0 0 1 1 0 0 1 1 0 1 0 1 1 1 1 2 2 2 0 1 1 1 0 1 1 1 1 2 0 0 1 0 2 0 0 1 1 0 0 0 1 2 0 0 1 1 0 1 0 1 1 0 1 1 1 1 0 1 1 1 1 1 1 0 1 1 1 1 0 1 1 0 1 1 1 0 0 0 0 0 1 2 0 0 0 0 1 0 0 0 0 0 0 1 0 0 1 1 0 0 0 0 0 0 1 0 0 0 1 2 0 2 2 2 0 0 2 1 1 1 0 0 0 0 2 1 1 1 0 0 1 0 1 1 0 2 0 1 1 0 2 0 0 0 0 0 0 0 1 1 2 2 2 2 0 1 0 1 2 0 2 0 1 1 0 0 0 0 0 1 2 1 1 0 1 1 1 0 2 1 2 0 0 0 0 0 1 1 0 1 0 0 0 0 0 0 2 1 1 1 0 0 0 0 0 1 0 0 2 1 0 0 0 0 0 0 0 0 0 0 0 0 0 0 0 0 0 0 0 2 0 1 1 0 0 1 1 0 1 2 0 0 1 0 0 2 0 0 0 1 0 1 2 0 0 0 0 0 1 0 2 0 2 0 2 2 2 2 1 0 0 1 2 0 0 0 1 1 1 1 1 1 0 0 0 1 1 1 0 0 0 2 2 2 2 1 2 1 0 0 2 0 2 0 0 2 1 0 1 0 0 1 1 0 1 0 0 0 0 0 2 0 2 0 0 0 0 0 0 0 0 0 0 1 0 0 0 0 1 0 0 2 1 1 2 0 2 0 1 0 1 1 1 2 0 0 0 0 0 0 0 0 2 0 0 1 0 2 0 2 0 1 0 1 2 0 2 2 1 0 2 0 2 0 0 1 1 1 0 1 1 2 1 0 2 0 1 0 0 2 1 1 0 1 1 0 2 0 0 0 0 1 0 0 0 2 1 0 1 1 0 0 1 2 1 1 0 1 0 1 0 0 0 2 0 0 0 1 2 2 0 1 0 0 0 0 0 0 1 1 0 0 0 0 1 0 0 0 0 0 0 0 2 0 0 0 0 0 0 0 0 2 1 1 1
121 0 1 1 0 0 0 2 0 1 0 0 0 0 0 0 0 0 1 2 0 1 1 1 1 1 1 0 0 0 2 1 0 0 0 0 2 0 0 0 2 2 0 1 0 1 2 0 1 0 0 1 1 0 0 2 0 1 0 0 1 2 2 2 0 1 1 1 0 1 1 0 2 0 1 2 2 0 0 1 0 1 0 0 0 0 0 2 2 2 2 2 2 0 0 0 0 0 0 0 2 0 1 0 2 1 2 0 0 0 1 1 0 1 1 0 0 0 1 1 1 0 2 0 0 0 2 1 2 0 0 0 0 0 0 0 0 0 1 0 1 1 1 0 0 2 1 0 0 0 0 0 0 0 1 0 0 0 0 0 0 0 2 0 1 2 0 1 1 0 1 0 0 2 1 1 1 0 0 0 0 1 0 2 1 1 1 1 0 0 0 1 0 0 0 1 1 0 0 0 0 2 0 1 1 0 0 0 2 1 1 2 1 0 1 1 0 0 1 1 1 0 0 0 0 0 0 1 0 0 0 0 0 0 2 0 1 1 1 1 1 1 1 1 1 1 1 0 0 0 0 0 0 0 0 2 0 0 0 1 1 1 0 0 0 0 1 1 2 0 1 0 0 2 1 1 0 1 2 1 0 0 1 1 0 0 0 0 0 2 0 1 1 2 1 1 0 2 0 2 2 2 1 0 0 0 0 2 0 1 0 2 0 0 1 1 2 2 0 0 0 0 2 1 1 0 0 0 1 2 2 1 0 2 0 0 0 2 0 1 0 2 2 0 0 1 0 0 2 2 0 0 1 0 0 1 2 0 0 1 0 1 1 1 1 0 0 1 1 1 2 0 0 0 0 0 0 2 0 1 0 0 1 0 1 1 0 0 0 1 0 1 1 1 2 0 1 0 0 0 0 0 0 1 1 0 1 1 0 0 0 0 1 1 1 2 0 0 1 1 1 1 0 0 1 2 0 0 1 0 0 0 0 0 2 0 0 1 0 0 2 0 1 0 0 0 2 0 1 2 0 1 0 2 1 1 0 1 0 0 0 0 1 1 0 0 2 1 0 1 1 1 1 1 2 0 2 2 1 1 0 0 0 0 1 1 0 1 2 1 1 0 0 1 1 0 2 1 0 1 1 1 1 1 0 1 1 0 0 0 0 0 0 0 0 2 1 0 0 2 0 0 0 2 1 1 1 0 1 1 0 0 0 2 2 1 0 0 1 1 0 0 1 0 2 0 1 1 1 0 0 0 0 1 1 2 1 2 0 2 0 0 1 2 0 2 1 1 0 0 1 1 0 0 0 0 0 1 0 0 2 0 2 0 2 1 1 0 0 0 0 0 1 0 0 0 0 0 0 0 0 2 1 0 0 1 2 0 1 1 0 0 0 1 0 1 1 0 0 0 1 0 0 0 0 0 1 1 0 0 1 1 1 0 0 0 2 0 1 2 0 0 0 2 1 1 1 0 0 1 0 1 1 1 2 0 0 2 1 0 0 0 2 0 2 1 0 2 0 1 0 1 0 0 0 0 2 0 1 0 1 1 0 2 2 2 0 0 2 2 0 1 0 1 0 0 1 1 1 1 0 1 0 0 1 2 0 1 0 1 1 0 0 1 0 1 0 0 1 0 0 0 0 2 1 1 1 1 1 1 2 2 1 0 0 2 2 1 0 1 0 1 0 0 0 0 0 0 0 1 1 1 1 1 0 0 0 0 1 0 0 0 1 0 0 0 2 2 0 0 0 0 0 1 1 1 1 0 2 1 1 1 0 0 1 1 0 1 1 2 0 1 2 2 2 0 1 0 0 0 1 0 0 2 1 2 0 1 1 0 0 0 1 1 2 1 1 0 2 2 2 2 1 2 2 0 2 1 0 2 1 0 1 1 0 0 0 0 0 0 0 0 2 1 2 0 2 0 0 0 0 0 0 0 0 0 0 0 0 0 0 0 0 0 1 0 1 0 2 1 1 1 0 2 1 1 0 0 2 2 1 0 0 1 1 1 1 1 1 2 0 0 1 1 2 1 2 0 0 0 0 1 0 1 1 0 1 2 0 2 0 0 0 0 0 2 2 1 1 1 0 1 0 1 2 1 1 2 0 1 2 2 0 2 0 0 0 0 1 2 0 1 1 2 1 0 1 0 1 1 2 1 2 0 0 0 0 1 0 0 2 0 0 0 0 1 1 0 0 1 0 0 0 0 1 1 0 0 0 0 0 0 0 2 0 0 2 0 0 2 0 1 0 0 0 0 0 0 1 2 0 1
122 0 2 0 0 1 1 2 0 2 0 0 0 0 0 0 0 0 2 2 0 0 0 2 0 0 0 0 0 0 1 0 0 0 0 0 2 2 0 0 0 0 0 0 0 2 0 0 0 0 0 1 1 1 0 0 1 0 1 1 0 1 0 0 0 0 1 1 0 0 0 1 2 0 1 2 2 0 1 0 1 2 1 1 1 0 1 1 1 1 0 0 1 1 0 0 0 2 2 2 0 0 0 1 2 1 2 0 0 0 2 1 1 1 1 1 1 0 1 1 1 0 2 1 0 1 1 1 1 1 2 0 0 0 0 0 0 0 1 0 1 1 0 0 0 1 0 0 1 1 0 2 1 0 0 0 0 0 0 1 0 0 1 1 1 1 0 1 0 1 1 1 2 0 2 1 0 2 2 2 0 0 1 2 1 0 2 1 1 2 2 2 0 1 2 1 1 0 0 0 0 1 0 2 2 0 0 2 0 0 0 2 0 0 2 0 0 0 2 0 0 0 0 0 0 0 0 0 0 0 0 0 0 0 2 0 0 2 0 1 0 1 2 0 0 0 0 0 0 0 0 0 1 0 1 2 0 2 1 0 0 0 0 0 0 0 0 1 1 0 0 2 1 2 1 1 0 1 2 1 0 0 1 1 0 1 1 1 0 2 0 1 0 2 1 1 1 1 1 0 1 1 1 0 0 0 0 2 0 0 0 2 0 0 0 0 1 0 0 0 0 2 2 1 0 0 0 2 2 1 2 0 0 1 0 0 0 2 0 0 0 1 2 0 0 0 2 0 2 2 0 0 2 1 0 1 2 0 0 0 1 1 2 0 2 0 0 1 2 0 2 0 1 1 0 0 0 0 0 1 0 2 0 0 1 0 0 0 0 0 1 1 2 0 2 0 2 0 1 2 1 2 0 0 1 1 1 1 0 0 0 0 2 2 2 2 0 0 1 1 1 1 2 1 0 0 1 1 2 1 1 1 0 1 2 2 0 1 0 0 1 0 2 0 0 1 1 0 1 1 0 1 0 2 1 1 0 0 0 0 1 1 0 0 1 1 1 2 0 0 0 0 2 0 1 0 1 0 2 0 2 0 0 2 1 1 0 1 2 2 0 0 0 1 1 0 2 2 1 1 0 0 0 0 2 0 2 0 1 0 1 1 0 0 1 0 0 0 0 0 0 2 0 1 0 1 1 0 1 1 1 0 0 1 2 1 2 0 2 2 1 1 1 1 1 0 2 1 1 0 0 0 0 1 2 1 1 0 1 0 1 0 0 2 0 1 1 1 0 0 0 0 0 0 0 0 0 2 0 2 2 0 1 0 0 0 1 2 0 2 0 2 0 1 2 0 1 0 0 0 0 2 0 1 0 0 0 0 1 1 0 0 0 0 0 0 0 2 0 0 1 0 0 0 0 2 0 1 0 0 0 1 0 0 0 1 1 0 1 2 0 0 0 1 2 2 2 2 0 0 1 2 1 1 2 0 0 2 1 1 1 0 1 0 0 1 0 2 1 0 1 0 0 1 1 0 2 0 1 0 0 0 0 2 2 2 1 0 2 2 2 0 0 1 2 0 2 0 1 1 1 0 0 0 1 2 1 1 0 0 1 0 0 1 1 1 1 0 0 0 0 0 2 2 0 1 1 1 1 0 1 1 0 0 0 0 0 0 0 0 0 0 0 0 0 0 0 1 0 1 1 1 1 1 0 1 2 0 1 0 0 1 1 0 1 1 2 2 0 0 0 0 2 0 0 1 0 0 0 0 1 1 1 1 1 1 0 2 1 2 1 1 1 2 1 0 1 0 1 1 0 1 0 2 0 1 0 0 1 1 0 0 1 1 1 0 0 2 1 1 1 1 0 2 2 0 0 2 0 2 0 0 2 1 0 0 0 2 2 1 1 2 0 0 0 0 0 1 0 0 0 1 0 0 0 0 0 0 0 0 0 0 0 0 0 1 0 0 2 1 0 0 0 0 2 2 1 1 1 0 1 1 0 0 0 0 0 0 1 1 1 0 0 0 1 0 2 0 0 0 0 1 0 2 0 0 2 1 0 1 1 1 0 0 0 2 2 0 1 0 0 1 1 1 1 1 2 1 0 0 1 1 0 1 1 0 0 0 0 0 0 0 1 1 0 2 2 0 0 0 2 0 1 0 1 0 1 0 0 0 2 0 2 0 2 1 2 0 1 2 0 0 0 0 0 1 1 0 2 0 0 2 0 1 0 1 2 1 1 2 1 0 0 0 0 0 0 0 1 0 2 0
123 0 1 1 0 0 1 2 0 1 0 0 0 0 0 0 0 0 0 0 1 0 0 2 0 0 0 0 1 1 1 0 1 2 0 1 1 2 0 0 2 2 0 1 0 0 0 0 0 0 0 0 1 1 0 0 2 0 1 2 0 1 1 1 1 1 0 2 0 0 0 1 2 0 2 2 2 0 2 0 2 2 0 0 1 0 0 1 2 2 1 1 2 2 1 0 1 2 2 2 0 0 0 1 2 0 2 1 1 0 0 1 0 1 2 1 0 0 1 0 0 1 2 1 0 1 1 2 2 2 2 0 1 0 0 0 1 0 0 0 1 1 0 0 0 2 0 0 0 0 0 1 0 0 1 1 1 2 0 1 0 0 1 0 0 0 0 1 0 0 0 1 0 2 1 1 1 1 0 1 0 1 1 1 1 0 1 1 1 2 2 2 1 1 2 0 0 0 0 0 0 0 0 1 1 0 1 0 0 0 1 0 2 0 1 0 1 0 1 0 0 0 0 0 0 0 0 0 0 0 1 0 0 0 1 0 1 0 2 1 0 1 1 0 0 0 0 0 0 0 0 0 1 0 1 1 1 0 0 0 0 0 0 0 0 0 0 2 1 0 1 0 0 2 0 0 1 1 0 0 1 0 1 1 0 1 1 2 0 2 0 2 0 2 2 0 1 2 0 1 2 1 2 0 0 0 1 1 0 0 0 2 0 0 2 0 2 0 1 0 1 1 2 1 1 0 1 2 1 0 0 0 0 1 0 0 0 2 0 1 0 2 0 0 2 1 0 0 2 1 0 0 1 0 0 0 0 0 0 0 0 0 0 0 0 0 0 2 2 0 2 0 0 0 1 1 0 0 0 2 0 1 0 0 2 1 0 0 0 0 0 1 0 0 2 0 1 2 1 1 1 1 0 2 2 0 0 1 0 0 0 1 1 1 1 2 0 0 0 1 1 1 0 1 0 2 1 0 0 0 0 1 0 1 1 0 0 1 0 0 1 0 1 0 0 1 1 0 0 0 0 0 0 2 0 0 0 2 2 2 2 2 1 1 0 1 1 1 0 1 1 1 2 1 1 0 1 2 2 2 0 1 0 2 2 2 0 2 2 0 0 0 0 1 0 0 2 2 2 2 0 0 2 0 0 0 0 1 0 0 0 1 1 1 1 0 0 1 0 1 1 1 1 1 1 0 0 1 0 1 1 1 0 1 1 0 0 0 0 0 0 0 2 1 2 0 2 1 2 0 0 0 1 0 2 0 0 1 2 0 1 0 0 1 1 0 0 1 1 0 0 0 0 0 0 0 0 2 0 1 2 0 1 0 1 0 0 0 0 0 0 0 0 0 0 2 0 0 0 1 1 1 0 2 0 0 1 1 1 2 0 0 0 1 0 0 1 1 1 0 1 0 0 0 0 1 1 0 0 0 0 1 1 0 0 0 2 0 2 2 2 0 0 1 2 2 2 1 0 1 0 2 2 0 2 0 0 1 1 0 0 0 1 1 0 1 0 2 0 0 2 0 0 0 0 1 1 0 1 0 1 0 0 1 2 2 1 1 1 1 1 0 0 0 1 0 1 2 1 2 1 1 0 0 0 2 0 2 0 1 1 0 1 1 0 0 2 2 1 1 0 0 1 2 1 0 0 0 0 0 1 1 1 0 0 1 1 0 0 1 0 0 0 1 0 0 1 0 0 0 0 0 0 0 0 0 0 0 2 0 1 2 2 0 0 0 2 1 0 0 0 1 2 0 0 1 1 0 1 1 1 0 0 1 1 0 1 1 1 2 0 1 2 2 1 1 1 0 1 0 0 0 0 1 1 1 1 0 0 2 0 0 0 0 2 2 1 1 2 2 1 2 0 1 1 0 0 1 0 2 1 1 2 1 0 1 1 0 1 0 0 0 0 0 0 0 0 1 0 0 0 0 1 0 1 0 1 1 0 0 0 0 0 0 0 2 1 0 2 0 0 0 0 0 2 2 1 0 1 1 2 0 1 1 0 1 0 1 0 2 0 0 0 0 2 1 2 0 0 0 0 1 0 1 2 1 0 2 0 2 0 0 0 0 1 1 1 1 1 1 0 2 0 2 2 0 0 1 0 0 2 1 0 1 0 0 1 0 0 0 0 0 2 0 0 0 0 1 0 0 2 0 1 0 0 1 1 0 0 1 1 1 2 0 0 0 0 0 0 1 1 0 0 0 1 0 1 0 1 0 0 2 0 0 0 0 0 1 0 2 1 2 0 1 0 0 0 0 2 0 0 1
124 0 1 1 0 1 1 2 0 1 0 0 0 1 0 0 0 0 1 1 1 1 0 2 0 0 0 0 0 0 2 1 1 1 0 0 2 1 0 0 1 1 2 0 0 0 1 0 0 1 1 2 1 0 1 1 1 0 0 0 0 0 1 1 0 0 2 0 0 0 0 1 2 0 1 2 1 0 1 0 1 1 0 0 2 0 0 1 2 2 1 1 1 0 1 0 1 2 2 2 0 0 1 0 2 1 2 1 1 0 1 2 1 2 2 2 2 0 0 2 2 0 1 0 1 0 1 0 2 0 0 0 0 0 0 0 0 0 0 0 0 2 0 0 0 2 1 0 1 1 0 0 0 0 1 0 0 1 0 0 0 0 0 2 1 2 1 1 1 1 0 1 0 2 1 1 1 1 0 1 0 1 1 2 2 1 1 0 0 1 1 1 1 1 2 0 1 0 0 0 0 0 1 1 0 1 1 1 0 0 0 2 2 1 2 2 2 0 1 0 1 1 1 1 1 0 1 0 0 0 0 0 0 0 2 0 0 2 0 1 0 0 2 0 0 0 0 0 0 0 0 0 2 1 0 1 2 0 1 2 1 2 0 0 1 0 0 0 2 0 0 2 1 2 0 1 0 2 2 2 0 0 0 0 0 1 0 1 0 2 0 1 1 2 2 1 0 0 0 0 0 0 1 0 0 0 0 2 0 0 0 2 0 1 1 0 1 0 1 0 0 1 2 0 1 0 0 1 1 1 2 1 0 0 0 1 1 2 0 0 0 0 2 0 0 0 1 0 1 1 0 1 2 0 1 0 0 0 0 1 0 2 2 2 0 0 0 2 1 1 1 1 0 0 1 1 0 0 1 2 0 1 1 0 1 0 0 1 1 2 2 2 1 0 2 1 1 1 0 0 0 1 0 1 1 0 1 2 0 0 0 1 0 0 0 1 1 1 0 1 1 2 0 0 0 0 0 2 2 0 2 0 1 0 1 1 0 0 1 1 2 0 1 1 1 2 1 2 2 2 0 0 0 2 2 0 1 1 0 1 1 1 0 0 0 2 0 0 0 0 0 0 2 1 1 0 1 1 0 1 2 0 0 2 1 1 0 1 1 0 1 1 0 1 0 0 1 1 1 2 1 1 1 1 0 1 1 0 2 0 0 2 1 2 2 0 0 0 0 0 0 2 2 1 0 0 0 0 1 2 1 0 0 0 1 1 1 1 2 2 1 2 0 0 1 0 1 1 1 0 1 1 0 1 1 1 0 0 0 0 0 0 0 0 0 0 0 0 0 0 0 1 0 0 0 0 0 2 0 1 2 2 1 0 1 1 1 2 1 1 1 1 1 0 1 0 0 1 0 1 1 1 2 0 0 2 2 1 2 1 0 0 0 2 0 0 0 1 0 0 2 0 0 0 0 2 0 1 0 0 0 2 0 0 0 0 2 0 2 2 1 1 0 2 2 2 2 0 0 0 0 1 1 0 1 1 0 1 1 0 0 0 0 0 1 1 0 2 1 0 0 0 0 0 1 0 2 0 1 0 0 2 0 1 1 0 0 0 2 2 1 0 0 2 0 0 2 2 1 0 0 0 1 0 1 1 2 1 1 0 2 1 0 1 0 0 0 0 0 0 0 0 0 1 1 0 0 1 1 1 2 2 0 0 0 1 0 1 0 1 0 1 0 1 0 1 2 0 0 1 1 1 0 1 0 1 1 0 2 0 0 1 1 0 1 1 2 0 0 2 1 1 1 0 0 1 1 0 1 0 0 2 1 0 0 1 1 1 0 1 0 1 2 2 2 0 0 1 0 1 0 0 0 1 2 2 0 0 0 2 0 0 1 1 1 0 0 0 2 1 1 2 1 2 2 0 1 1 0 2 0 1 2 1 0 0 0 0 1 1 0 1 0 0 1 0 1 1 0 0 1 0 0 0 0 0 0 0 0 0 0 0 0 0 0 1 1 0 2 0 0 0 0 1 1 1 0 1 2 0 1 0 1 1 0 1 0 0 0 2 0 0 2 0 1 0 2 0 0 0 0 1 2 0 2 1 0 2 0 1 1 0 0 0 2 1 1 0 1 1 0 1 0 1 0 1 1 2 1 0 1 1 0 2 0 0 0 0 2 1 0 0 1 1 0 0 0 1 0 0 2 0 1 0 1 0 1 1 0 0 2 0 1 0 2 2 2 0 1 1 0 0 0 0 0 0 2 0 1 0 0 1 0 0 0 0 0 0 0 1 0 1 0 1 0 0 1 0 0 0 0 0
125 0 1 1 0 0 1 1 0 0 0 1 0 0 0 0 0 0 1 1 1 0 0 2 0 0 0 0 0 1 2 0 2 2 0 1 1 0 0 0 2 2 0 1 0 0 0 0 0 1 1 1 0 0 2 2 0 0 1 0 2 2 2 2 1 1 1 1 0 0 0 0 2 0 1 2 2 0 1 0 1 2 1 1 1 1 1 0 2 2 0 0 1 0 1 0 1 0 0 0 2 0 0 0 1 2 1 0 1 1 0 0 1 2 2 2 2 2 2 0 0 1 2 1 0 0 1 0 2 0 0 0 0 0 0 0 0 0 0 0 0 2 0 0 0 1 0 0 0 0 0 0 1 1 1 0 0 0 0 1 1 0 2 0 1 2 1 0 1 1 0 1 1 1 0 1 2 1 0 1 0 0 0 0 0 0 0 2 0 0 0 2 1 0 1 1 2 0 0 0 0 1 0 2 2 0 0 1 1 0 2 2 2 1 0 0 0 0 1 0 1 1 0 0 0 0 0 1 1 1 1 1 0 0 1 0 0 2 0 1 0 0 2 0 0 0 0 1 1 1 0 0 0 0 0 2 0 0 0 0 0 0 0 0 0 0 0 1 1 0 1 2 0 1 0 0 0 0 2 0 1 1 2 0 1 1 0 1 0 1 1 1 1 2 2 1 0 1 0 1 1 0 2 1 0 0 1 1 0 0 0 2 0 1 1 0 1 1 0 0 1 0 2 1 1 0 1 1 0 1 2 1 0 2 0 0 0 1 1 0 0 2 2 0 1 0 1 0 1 1 0 1 2 0 0 0 0 0 0 2 0 2 1 0 1 0 0 1 2 0 2 0 0 0 0 0 0 1 0 2 0 0 0 0 2 1 0 0 0 0 1 1 1 0 0 2 0 0 0 1 0 1 0 1 2 1 0 1 0 0 0 1 1 1 1 2 0 0 1 0 0 0 0 0 1 1 1 1 1 1 0 1 0 0 1 0 0 0 0 0 0 0 0 0 0 2 2 0 0 0 0 1 0 2 1 1 0 2 2 1 1 1 0 0 0 2 0 2 0 1 2 1 1 1 1 1 0 2 2 1 1 0 0 2 1 2 1 0 2 0 0 0 1 1 0 0 0 2 1 1 1 1 1 1 0 1 1 0 1 0 0 1 0 1 1 1 0 0 0 1 1 1 2 2 0 0 0 0 1 2 0 1 1 0 0 0 1 0 2 2 1 1 1 1 1 0 1 2 0 0 0 0 0 2 1 1 0 0 0 0 0 0 0 1 1 0 0 1 2 0 0 0 0 0 0 0 0 1 0 0 1 0 0 0 0 0 0 0 0 0 0 0 1 0 2 0 0 0 0 0 0 2 0 1 0 0 1 0 1 1 2 0 0 1 0 0 0 1 1 0 1 0 0 1 1 0 0 1 0 0 0 1 0 0 0 1 1 0 1 2 1 1 0 1 1 1 1 0 0 1 0 1 2 1 2 0 0 2 2 0 0 0 2 0 1 1 1 2 1 0 1 0 0 0 2 0 2 0 0 0 1 0 1 0 1 1 1 1 0 0 1 0 0 0 0 0 2 2 2 2 0 1 0 0 0 0 2 0 1 0 1 0 0 1 0 1 1 0 0 0 0 0 0 1 1 0 0 0 0 0 0 0 0 0 0 0 1 0 0 1 0 0 0 0 0 1 1 0 0 0 0 0 0 0 0 0 0 0 1 1 0 0 2 1 0 0 2 1 0 1 0 0 1 0 0 0 2 0 2 2 0 0 2 0 0 1 1 0 0 2 0 2 2 1 0 0 0 0 0 0 0 0 0 1 2 2 1 1 0 1 0 0 2 2 2 0 0 0 2 1 0 2 1 2 2 0 0 1 0 2 0 1 2 0 0 0 1 0 0 0 0 0 1 0 1 0 1 0 0 0 0 0 1 0 0 0 0 0 0 0 0 0 0 0 0 1 0 0 2 0 0 0 0 2 2 2 0 0 2 2 2 0 0 0 0 0 1 0 0 2 0 0 1 1 2 0 2 0 0 1 0 2 0 0 2 2 0 1 0 0 1 0 0 0 0 2 2 2 2 2 0 2 1 1 1 1 1 1 1 1 1 1 1 2 0 1 1 0 2 1 0 0 2 2 2 0 0 0 0 0 2 1 2 0 0 0 0 0 0 1 0 2 0 0 0 2 2 0 0 1 0 1 0 0 1 0 1 0 0 1 1 0 0 0 1 0 1 0 0 1 0 1 0 0 0 0 1 0 2 1 0 1
126 0 2 1 0 0 0 1 0 1 0 1 0 0 0 0 0 0 0 1 1 1 0 2 0 0 1 0 0 0 1 1 0 1 1 0 2 2 0 0 1 0 1 0 0 0 0 0 0 0 0 0 1 0 1 2 0 0 1 1 1 2 1 1 1 0 2 1 0 0 0 1 2 0 1 2 2 0 0 0 1 2 0 0 0 0 0 0 2 2 0 1 1 0 0 0 0 1 1 1 1 0 1 0 1 1 1 1 1 0 1 2 0 0 0 0 1 0 0 2 2 0 1 1 1 0 0 1 2 2 2 1 0 0 0 0 0 0 0 0 1 1 1 1 1 2 0 0 1 1 0 1 0 0 0 1 0 1 0 0 1 2 0 2 0 1 0 2 0 1 1 0 1 1 2 1 1 0 0 0 0 0 0 1 0 0 1 2 1 1 1 2 0 1 1 0 2 0 0 0 0 1 1 1 1 0 1 0 2 1 1 1 0 0 1 0 1 0 2 1 2 0 2 0 0 0 2 0 1 0 0 0 0 0 2 0 1 1 0 2 0 0 2 1 0 0 0 0 0 0 0 0 1 0 0 1 1 0 0 0 0 0 0 1 1 0 1 0 1 1 1 2 1 1 0 0 1 0 1 0 0 0 0 0 0 0 0 2 0 2 0 1 1 2 1 1 2 1 1 0 2 0 2 1 1 0 0 2 0 0 0 1 0 1 2 0 1 0 0 1 1 0 1 1 0 0 0 1 1 2 2 2 0 0 0 0 0 1 0 1 1 1 2 0 1 0 1 0 2 0 0 0 2 1 1 1 1 1 1 0 1 1 0 0 0 2 0 0 0 2 0 2 1 1 1 1 0 2 0 0 0 1 0 1 1 0 0 0 0 0 0 0 1 0 2 1 2 0 2 1 1 1 0 2 2 0 0 1 0 0 0 0 1 1 2 2 0 1 1 0 0 1 0 0 1 0 2 1 0 0 0 0 0 1 1 0 1 2 0 0 2 0 1 0 0 2 1 0 0 1 0 2 0 2 0 0 0 2 1 1 1 1 1 1 0 1 1 1 0 1 1 1 2 0 1 0 1 1 2 1 1 0 0 2 0 1 1 2 2 1 0 0 0 1 0 0 1 1 1 2 1 1 1 0 1 0 1 0 1 0 0 2 0 0 0 1 0 1 0 1 1 0 1 2 0 1 0 1 0 1 0 1 0 0 0 0 0 1 2 1 1 1 2 1 2 1 0 2 0 0 0 1 0 2 2 0 0 0 0 1 0 0 0 2 0 0 0 1 1 0 1 1 0 0 0 0 0 1 0 0 1 1 1 0 0 0 0 1 0 0 0 1 0 0 0 0 0 1 0 1 1 1 1 0 0 1 0 1 2 0 0 0 0 0 0 0 0 1 0 0 2 0 0 0 0 0 2 1 0 0 1 1 0 0 0 0 2 0 0 0 0 0 0 0 2 2 2 0 0 0 0 1 0 0 0 1 0 2 2 0 0 0 0 1 1 0 0 1 0 0 0 0 0 0 0 0 2 1 2 1 1 1 1 0 1 2 0 1 2 1 1 1 0 0 1 0 1 1 1 1 0 0 1 1 1 2 1 2 0 1 0 0 0 2 0 0 0 1 1 1 0 0 0 2 1 1 1 0 0 0 1 1 0 0 0 0 0 0 0 2 1 0 1 1 0 1 2 0 0 0 0 0 0 0 0 1 0 1 2 1 1 0 1 1 0 0 2 0 0 2 1 1 2 0 0 0 0 1 1 2 1 0 1 0 0 2 1 1 0 1 0 1 2 1 1 1 0 1 0 1 0 0 0 2 2 1 1 0 1 1 0 0 0 0 0 0 1 2 2 2 2 2 1 2 1 0 0 1 0 2 0 2 0 1 0 0 1 1 2 1 0 0 1 0 1 1 1 0 0 0 0 0 1 1 0 0 0 0 0 0 0 0 0 0 0 0 1 1 1 1 0 0 1 1 1 1 0 0 1 1 2 0 0 0 0 0 0 0 1 1 1 0 1 0 2 1 1 0 1 0 1 2 0 0 2 2 0 1 0 0 1 0 0 0 1 2 2 0 2 1 1 1 0 0 1 1 1 0 1 0 0 0 0 1 1 1 0 1 0 0 0 0 1 0 0 1 1 1 1 0 1 0 0 0 1 0 2 1 1 1 0 2 2 0 0 0 0 0 0 1 0 0 0 0 0 0 1 0 1 0 0 2 0 1 0 0 1 1 0 2 1 0 0 0 0 0 1 0 0 0 1 1
127 0 1 2 0 1 2 1 0 0 0 1 0 1 0 1 0 0 0 1 1 1 1 2 0 0 0 0 1 0 0 1 1 2 1 1 1 0 0 0 2 2 0 0 0 0 1 0 0 1 1 1 0 1 0 1 0 0 1 1 1 1 1 2 0 0 1 1 0 0 0 1 2 0 1 2 2 1 1 1 1 2 0 0 0 0 0 0 1 2 1 1 1 1 1 0 1 0 0 0 1 0 0 1 2 1 2 1 1 0 1 2 0 1 1 0 0 0 0 2 2 0 1 0 1 0 1 1 1 0 1 0 0 0 0 0 0 0 0 0 1 1 0 0 0 1 0 0 0 0 0 1 0 0 0 0 0 1 0 1 1 1 2 0 0 1 0 1 1 0 0 2 1 1 1 1 2 1 1 1 0 0 0 1 0 0 1 1 0 0 0 1 1 1 2 0 1 0 0 0 0 0 0 1 1 1 1 2 0 0 1 0 1 0 2 2 1 0 0 0 1 1 1 0 0 0 1 0 0 0 0 0 2 2 2 2 0 2 0 1 0 1 1 0 0 0 0 0 0 0 0 0 0 0 1 2 2 0 0 0 0 0 0 0 0 0 0 0 2 1 0 1 1 2 0 0 0 1 1 0 0 0 2 2 0 2 2 0 0 2 0 0 2 2 2 2 1 2 0 2 2 1 0 0 0 0 0 2 0 0 0 1 0 0 1 0 1 1 0 0 1 0 1 1 2 0 1 1 0 1 2 1 0 1 0 0 0 1 1 1 0 1 1 0 1 0 1 0 1 1 0 1 2 2 0 2 2 0 0 0 0 0 0 0 0 0 0 0 1 1 1 1 0 0 1 1 0 1 0 2 1 0 1 0 0 0 0 0 0 0 0 0 0 0 2 0 0 0 0 1 1 1 0 1 2 1 0 1 0 0 0 0 1 1 1 2 0 0 2 0 0 0 0 1 1 1 1 1 0 0 0 0 1 0 1 2 1 1 0 0 1 0 1 0 0 1 1 1 1 2 0 0 0 2 2 2 0 1 1 0 0 2 0 0 2 0 2 2 0 1 1 1 2 1 0 0 0 2 2 0 1 1 0 0 0 1 0 1 2 1 0 0 0 2 0 0 1 0 0 2 2 2 1 1 0 1 2 1 1 0 0 2 0 0 0 2 2 0 0 1 1 1 0 1 0 2 1 0 0 0 2 0 0 1 1 1 0 1 2 2 1 2 0 0 1 0 2 2 0 0 0 0 0 2 2 1 1 0 0 0 0 1 0 1 1 0 0 0 1 1 0 1 0 0 0 0 1 1 0 1 2 0 0 0 0 0 0 0 0 0 0 0 0 0 0 1 0 0 0 1 1 1 0 0 1 0 0 0 0 2 0 0 0 1 0 0 0 1 1 0 1 0 0 0 0 1 1 0 0 0 0 1 0 0 0 2 2 0 1 1 0 0 0 2 2 2 2 0 0 0 0 1 0 1 1 0 0 0 0 0 0 0 2 0 1 1 0 2 0 0 1 0 1 0 0 0 2 0 1 0 1 0 0 2 2 2 1 0 1 1 1 0 0 1 0 0 0 1 0 0 0 0 0 0 2 2 1 1 1 0 2 1 0 1 0 0 0 0 0 0 0 0 0 2 1 1 1 0 0 0 1 1 0 0 0 0 0 0 0 1 0 0 0 0 0 1 1 1 0 1 1 1 1 0 0 0 1 0 2 0 1 2 2 0 1 0 2 0 0 1 0 0 2 0 0 0 0 0 2 2 1 0 1 0 0 1 2 1 0 2 1 2 2 2 2 0 0 0 1 2 0 1 0 2 1 2 1 1 0 1 0 0 2 2 2 0 0 1 2 2 2 2 1 2 2 0 1 1 0 1 0 0 1 2 0 0 0 1 1 0 0 0 0 0 0 0 0 2 0 1 0 1 1 0 1 0 1 0 0 0 2 0 0 0 0 0 1 0 2 1 0 0 0 1 1 2 0 0 0 0 2 0 1 1 1 2 1 1 0 1 1 0 1 0 1 0 2 0 1 1 0 2 1 0 2 0 0 1 0 2 0 0 0 0 1 1 1 2 1 2 0 2 1 0 2 1 1 1 1 0 2 1 0 0 1 0 1 1 0 0 0 0 2 1 0 1 1 0 0 0 2 0 1 0 1 0 1 1 0 0 1 1 1 1 0 0 0 0 0 1 1 0 0 0 0 1 1 0 2 1 1 2 0 1 0 0 1 1 1 2 1 0 0 0 0 0 0 0 1 0 0 0
128 0 2 1 0 0 0 2 0 2 0 0 0 1 0 0 1 0 0 0 2 0 0 2 0 0 0 0 0 1 2 0 0 0 0 0 2 0 0 0 1 1 1 0 0 1 0 0 0 1 1 1 1 1 0 2 0 1 1 1 1 2 0 0 1 1 1 1 0 0 0 0 2 0 2 2 2 0 0 0 1 1 1 1 2 0 0 0 2 2 0 0 2 1 0 0 0 1 0 0 0 1 1 1 2 0 2 0 1 1 0 0 1 1 1 1 1 0 1 1 1 1 2 1 0 0 1 1 2 1 1 0 0 0 0 0 0 0 1 0 1 2 0 0 0 1 0 0 1 1 0 2 0 0 0 0 0 1 0 1 1 1 0 2 2 2 0 1 0 2 2 0 1 1 0 1 1 1 1 1 0 0 2 2 2 0 2 0 0 0 0 0 1 0 1 0 0 0 0 0 0 0 0 1 1 0 0 0 1 0 2 1 1 0 2 0 0 0 2 1 1 0 1 0 0 0 1 0 0 0 0 0 0 0 2 0 0 1 0 0 0 0 2 0 0 0 0 0 0 0 0 0 1 0 0 2 2 1 1 2 1 2 0 1 1 0 2 0 1 1 1 1 0 2 0 0 0 0 1 0 0 0 1 0 0 1 0 2 0 2 0 1 1 2 2 1 1 1 0 1 1 1 2 1 1 0 0 1 0 0 0 1 0 0 2 0 1 1 0 0 0 1 0 0 2 0 2 2 1 0 1 0 0 2 0 0 0 0 2 0 0 0 2 0 0 0 2 1 2 0 1 0 1 0 0 0 0 0 0 1 0 1 2 1 1 0 0 2 2 0 2 0 0 0 1 1 0 0 0 1 1 0 1 0 2 1 0 0 0 0 0 0 0 0 2 0 0 1 0 1 1 2 0 1 1 0 1 1 0 0 0 1 0 0 0 1 1 1 0 0 0 2 0 0 1 0 2 0 1 1 0 1 0 0 1 1 1 1 0 0 1 0 1 1 1 1 2 0 1 1 0 1 0 2 2 2 0 2 2 1 1 2 0 0 0 2 0 0 0 0 0 0 1 1 0 0 0 2 2 0 2 0 0 1 1 1 0 0 1 0 1 1 0 2 0 0 2 0 0 2 2 0 1 1 0 1 1 0 1 0 0 1 0 1 1 1 0 1 0 1 1 1 0 2 1 1 1 1 1 2 0 1 0 1 1 0 1 1 2 2 2 2 2 1 2 1 1 1 1 0 0 0 0 0 2 0 0 0 0 0 0 0 0 2 1 0 0 0 0 0 1 1 0 0 0 0 0 0 0 0 2 1 2 0 0 0 2 2 2 2 1 0 1 0 1 0 0 0 0 0 0 2 1 0 0 1 1 0 1 0 0 0 0 0 0 1 1 0 0 0 0 0 0 0 0 0 2 1 0 0 1 1 0 0 0 0 2 0 0 1 0 1 0 1 2 2 2 0 1 0 0 2 2 1 1 0 0 1 1 0 0 0 0 1 1 0 1 2 0 0 0 0 0 0 0 1 1 0 0 0 1 0 0 0 2 2 0 1 0 1 1 0 0 0 0 0 1 2 2 2 0 2 0 0 0 1 1 1 1 0 1 0 0 1 0 1 0 1 1 1 0 0 0 2 1 0 0 0 0 0 1 1 0 1 0 0 1 0 0 0 0 0 0 0 0 1 1 0 0 0 0 0 1 0 0 2 0 0 2 1 0 1 2 0 1 0 2 0 0 1 1 0 2 0 0 0 0 0 0 0 0 2 0 0 0 2 0 1 0 2 1 2 2 1 1 0 0 0 0 2 0 0 0 2 1 1 0 0 1 1 0 0 1 1 1 0 1 1 2 1 0 2 1 2 2 0 0 2 0 2 0 1 1 0 0 2 0 1 1 1 0 1 0 0 0 0 0 0 0 0 0 0 0 0 0 0 0 0 0 0 0 0 1 0 0 1 1 0 2 0 0 0 1 2 1 1 0 1 1 0 1 1 0 0 0 0 0 0 1 1 0 0 0 0 2 0 2 0 0 0 0 1 1 0 2 2 0 1 0 2 0 0 0 0 1 2 2 0 2 2 0 2 0 2 0 2 2 1 0 0 2 1 0 2 0 0 0 2 0 0 0 0 1 1 0 1 1 2 0 1 2 0 1 0 1 0 1 0 0 2 0 2 1 0 1 1 1 0 1 1 0 0 0 0 0 2 0 0 1 1 1 1 0 1 0 1 1 0 0 1 0 1 0 0 0 0 0 0 0 0 1 0
129 0 1 1 1 1 2 1 0 2 1 0 0 0 0 0 0 0 0 1 1 1 0 1 0 0 0 0 1 1 2 2 0 0 0 0 2 2 0 0 0 0 1 0 0 0 0 0 0 0 0 0 0 1 1 1 1 0 1 0 2 2 0 0 0 1 0 0 0 0 0 1 2 1 1 2 2 0 2 1 1 2 0 0 0 0 0 0 0 2 0 0 0 0 1 0 1 1 1 1 0 0 2 0 2 0 2 0 1 1 0 1 0 0 0 0 0 0 0 2 2 0 2 0 0 2 0 1 2 1 2 0 0 0 1 0 0 0 2 0 0 2 0 0 0 0 0 0 0 0 0 0 0 1 0 0 0 1 0 1 0 0 1 1 2 2 0 0 1 1 0 0 0 2 1 0 2 0 0 0 0 0 1 2 1 0 2 2 0 1 2 2 0 1 1 0 0 0 0 0 0 1 0 1 1 0 2 2 1 0 0 1 1 0 2 0 0 0 1 0 0 0 0 0 0 0 1 1 0 0 0 0 0 0 1 0 0 1 1 1 0 1 2 0 0 0 0 0 0 0 0 0 1 0 0 1 2 0 1 2 1 2 0 1 1 0 1 0 2 0 0 2 1 2 1 1 0 1 2 1 1 1 1 0 1 0 0 2 0 2 0 1 0 2 1 1 1 2 0 2 2 2 2 1 1 2 0 0 1 0 1 1 0 0 1 0 2 0 1 0 0 1 1 1 1 0 0 2 2 0 2 2 1 2 0 0 0 1 1 0 0 1 2 1 0 0 1 0 2 0 0 0 1 1 0 1 2 0 0 1 0 1 2 1 2 1 0 2 2 0 2 0 0 0 0 0 0 1 0 1 0 0 1 0 2 1 0 0 0 0 0 0 0 0 2 0 1 0 0 0 0 0 0 2 2 0 0 2 0 0 0 1 0 0 0 0 2 1 0 0 1 2 1 1 0 0 1 1 1 0 1 0 0 2 0 0 0 1 0 1 0 0 0 0 0 2 2 0 0 1 0 1 0 2 0 0 0 2 1 1 2 2 0 1 1 0 2 0 0 0 0 0 2 0 1 0 1 2 1 1 0 0 0 0 0 2 0 2 2 2 0 0 1 2 0 0 0 2 2 2 0 0 1 1 0 1 1 0 1 0 0 1 0 1 1 1 0 0 0 2 0 0 1 1 0 0 0 0 1 2 0 1 0 1 2 1 2 1 0 1 0 0 0 1 2 0 2 1 1 0 0 0 0 2 2 0 0 1 0 0 0 0 0 0 0 0 0 1 0 1 0 2 0 0 0 0 0 2 0 1 2 2 1 0 0 0 1 2 1 2 1 0 1 0 0 0 1 1 0 2 2 0 0 1 0 0 1 0 1 1 1 0 0 0 0 0 0 1 1 0 1 0 0 0 0 0 2 2 0 0 1 0 0 0 0 1 1 0 1 2 1 1 0 1 1 1 1 0 0 1 0 1 0 0 1 0 0 2 2 0 0 0 2 0 1 1 1 1 0 1 0 1 0 0 1 0 2 0 0 0 2 0 0 0 2 2 1 2 1 0 1 0 1 0 0 0 1 2 1 1 0 1 0 0 2 2 1 2 0 0 1 0 0 1 0 0 1 0 0 0 0 0 0 1 1 0 0 0 0 0 0 0 0 0 0 0 1 0 0 1 0 0 1 1 0 1 2 1 0 0 0 0 2 1 0 1 0 0 1 1 0 0 2 0 0 0 2 0 0 2 0 1 0 0 0 1 1 1 0 1 0 1 2 0 0 0 2 2 1 2 0 0 2 2 1 0 0 0 0 0 0 0 0 2 1 1 0 1 0 1 0 0 1 0 0 0 1 1 2 2 2 2 1 2 2 0 1 0 0 1 1 0 2 1 1 0 0 0 2 0 2 0 1 1 1 0 0 1 1 0 0 0 2 1 1 0 1 0 0 0 0 0 1 0 0 1 1 0 2 0 0 0 0 1 1 1 0 0 1 2 2 0 0 0 0 0 0 0 0 2 0 0 0 0 2 0 2 0 0 0 1 2 0 0 2 2 0 2 0 2 0 1 0 0 1 2 2 1 2 1 1 1 0 1 1 0 2 0 2 1 2 2 0 1 0 1 1 1 0 0 0 0 1 2 1 0 2 2 0 0 2 0 1 0 0 0 1 1 0 1 1 1 1 0 1 1 1 2 0 0 2 0 0 0 0 0 1 0 1 0 0 0 0 1 0 1 2 1 0 2 1 0 0 0 0 0 0 0 0 0 1 0
130 0 1 2 0 0 0 2 0 2 1 0 1 1 0 1 0 0 0 0 2 0 1 1 0 0 0 0 0 0 2 0 0 1 1 0 2 1 2 1 1 1 0 1 0 1 1 0 0 1 1 1 0 0 2 2 0 0 2 0 1 1 2 2 0 2 0 1 0 0 0 0 2 1 2 2 2 0 0 0 1 1 0 0 1 0 0 2 2 2 2 1 0 0 0 0 0 0 0 0 2 0 1 1 2 0 2 0 1 1 0 0 0 2 2 0 0 0 1 1 1 0 2 2 0 1 0 1 2 1 0 1 1 0 0 0 0 0 0 0 1 1 0 0 1 2 0 0 2 2 0 2 0 0 1 0 0 0 0 0 0 0 0 2 1 1 1 1 0 2 1 0 0 2 1 2 1 1 1 1 0 0 2 2 2 0 2 1 0 1 0 2 0 2 2 0 2 0 0 0 0 1 0 2 2 0 0 0 2 0 2 0 1 0 1 0 0 0 1 0 1 1 0 0 1 0 0 0 0 0 0 0 0 0 2 0 0 1 1 1 1 1 2 0 0 0 0 1 0 0 0 0 1 0 0 1 0 0 0 0 0 0 0 0 0 0 0 0 1 0 2 1 1 1 1 1 0 1 2 1 1 0 2 0 0 1 0 2 0 2 0 1 0 2 2 0 2 0 0 0 2 0 1 1 0 0 0 1 0 0 0 2 0 0 0 0 1 0 1 0 1 1 1 1 0 0 0 1 1 1 2 0 1 1 0 0 1 2 0 0 1 2 1 1 2 0 0 0 2 1 0 0 0 0 0 0 0 0 0 1 0 1 0 0 0 0 0 1 1 1 1 1 0 0 0 0 0 1 1 2 1 1 1 0 0 1 0 0 0 0 0 1 0 0 1 1 0 1 0 2 1 2 0 0 1 1 0 1 0 0 0 0 1 1 1 2 0 0 0 0 1 1 1 1 0 0 1 0 1 1 0 1 1 0 0 1 1 0 0 1 0 0 1 1 1 2 1 0 1 2 0 0 0 2 0 0 0 2 1 0 0 2 0 0 1 1 1 1 0 0 1 0 1 1 1 1 0 1 2 1 1 0 0 0 0 1 0 0 1 0 1 1 0 2 0 0 2 1 0 1 1 1 1 1 0 2 2 0 0 0 0 1 1 2 2 0 0 0 0 1 1 1 1 2 0 1 0 0 1 2 0 0 0 0 0 0 1 0 2 2 1 1 2 1 2 0 2 0 2 0 0 0 0 2 2 0 0 0 1 0 1 0 0 1 1 0 0 0 0 0 0 0 0 0 0 0 0 1 0 1 2 0 1 0 1 0 0 1 1 1 0 2 2 0 0 0 0 0 0 0 0 1 0 1 0 0 0 2 2 1 0 0 0 1 0 0 0 1 0 1 0 1 0 0 0 0 1 0 0 0 0 1 0 0 0 0 2 0 1 2 0 1 0 1 1 1 1 0 0 0 0 2 1 0 1 0 0 2 1 0 0 0 1 1 1 0 2 2 0 0 1 0 0 0 1 0 2 0 0 0 2 0 0 2 2 2 1 1 1 1 1 0 0 0 1 0 2 2 1 2 1 0 1 1 1 2 1 2 0 0 0 0 0 1 0 0 0 1 1 1 0 0 0 2 2 2 2 1 1 0 0 0 0 0 0 1 0 1 0 2 1 1 0 1 0 0 1 0 0 1 1 1 1 0 0 0 2 0 1 0 0 1 1 0 0 1 1 0 1 2 0 1 1 0 0 1 1 1 0 1 0 1 1 1 1 0 1 1 0 2 0 2 1 1 1 0 1 0 0 0 0 0 0 2 1 0 1 0 1 0 1 1 2 2 2 0 0 1 2 1 1 1 0 2 2 0 0 2 0 2 0 0 1 0 0 0 0 1 1 0 1 1 0 0 0 0 0 0 0 0 0 0 0 0 0 0 0 0 0 0 0 0 2 0 1 1 0 1 1 1 0 0 0 1 2 2 0 2 1 1 0 2 0 0 0 0 0 1 0 2 1 0 0 0 2 0 2 1 1 1 0 1 1 1 2 1 1 1 1 0 1 0 0 0 1 0 0 2 1 2 0 2 0 1 0 0 0 2 2 0 0 0 0 1 0 1 1 1 0 0 0 1 2 1 1 1 1 0 0 0 2 0 0 0 1 0 1 0 0 1 1 1 0 0 0 1 1 0 1 1 1 0 0 0 0 2 0 0 2 0 0 0 0 1 0 1 1 0 0 1 0 0 0 0 0 0 0 0 1 0 0 0
131 0 1 1 0 0 1 1 0 2 0 0 1 1 0 1 0 0 1 0 1 0 0 1 0 0 0 0 2 2 2 2 2 2 0 2 0 2 1 1 0 0 0 1 0 1 0 0 1 0 0 0 0 0 2 2 0 0 0 0 0 0 1 1 0 0 2 0 1 2 1 2 2 0 1 2 2 0 0 0 0 1 1 1 1 0 1 0 2 2 0 0 0 0 0 0 0 2 2 2 1 0 1 1 2 0 2 1 1 1 0 1 1 1 1 1 1 0 0 2 2 0 2 2 0 1 0 0 2 0 0 2 0 0 0 0 0 0 0 0 2 0 0 0 0 0 1 0 0 0 0 2 0 0 0 0 0 2 0 0 0 0 2 0 1 2 0 2 0 1 1 1 2 0 0 1 2 0 0 0 0 1 0 2 2 2 0 0 0 1 1 2 1 1 2 1 1 0 0 1 0 1 1 1 1 0 1 1 1 0 1 1 1 0 2 0 0 0 0 0 1 1 0 0 0 0 1 0 0 0 0 0 1 2 1 1 0 2 0 1 0 1 2 0 0 0 0 1 1 1 0 0 2 0 0 1 1 0 0 0 0 0 0 0 1 0 1 0 0 0 0 2 1 1 1 1 0 0 1 0 1 0 2 0 1 0 0 0 0 1 1 0 0 2 1 1 1 2 0 1 1 0 2 0 0 0 0 2 0 0 0 1 0 1 1 0 1 0 1 0 0 1 0 0 1 0 1 0 0 0 2 1 0 1 0 0 0 2 0 0 0 2 1 0 0 0 1 0 2 0 0 0 1 1 0 1 2 0 0 1 0 1 0 0 0 0 0 1 2 0 2 0 1 1 0 0 0 1 0 2 1 1 1 0 1 1 0 0 0 0 0 0 0 0 2 0 0 1 1 0 0 0 0 0 0 0 1 0 0 0 0 1 0 0 0 1 1 0 0 0 0 0 1 2 2 1 1 1 1 0 1 0 0 2 0 0 1 2 0 0 2 0 1 1 1 2 1 0 0 2 0 1 0 2 0 0 0 2 2 1 1 2 0 0 1 1 1 2 0 1 1 1 1 2 1 0 1 0 1 0 0 0 0 2 2 2 0 2 2 1 0 0 1 1 1 0 0 2 0 0 0 0 1 1 0 1 1 0 2 0 0 2 0 0 0 2 0 0 0 0 0 2 1 1 0 1 0 1 1 2 0 1 0 1 1 0 0 0 2 2 1 1 1 1 2 0 1 1 1 0 1 1 0 2 2 0 0 0 0 0 0 0 0 0 0 0 0 0 1 1 0 0 2 0 1 0 2 1 0 0 1 0 1 0 1 0 0 2 2 2 0 0 1 0 0 0 0 0 0 0 0 1 0 0 0 0 2 1 1 1 0 0 0 0 0 0 0 1 0 0 0 0 1 1 1 0 1 2 0 0 0 0 1 0 0 1 1 0 0 1 0 1 0 1 1 1 1 0 0 0 0 2 1 0 1 0 0 0 0 0 0 0 1 0 2 0 1 2 0 0 1 0 0 0 0 1 1 0 0 0 0 0 0 0 0 0 0 2 1 1 1 1 1 0 0 0 1 1 0 0 0 0 0 0 0 1 0 2 0 0 1 0 0 1 0 1 1 0 0 0 0 0 0 1 1 0 0 1 0 0 2 2 0 0 0 0 1 0 0 0 0 0 0 1 0 0 0 1 0 0 0 0 2 0 0 0 0 0 1 0 0 1 1 0 0 1 1 0 0 2 1 1 2 0 0 1 0 0 1 1 1 1 2 1 0 0 2 1 1 2 0 1 2 2 2 1 1 1 0 0 0 0 0 2 1 0 1 1 0 1 0 0 2 2 2 0 0 1 2 2 2 2 1 2 2 0 0 1 0 2 0 1 2 1 0 1 0 1 1 0 1 1 0 0 0 0 0 0 0 0 0 0 0 0 0 0 0 0 0 0 0 0 0 0 0 1 2 0 2 0 0 0 2 1 1 1 0 0 2 2 1 0 0 0 0 1 1 0 1 1 0 0 1 0 1 0 2 0 0 0 0 2 1 0 2 2 0 0 1 1 0 0 1 1 1 1 1 2 2 2 0 2 0 2 1 1 0 2 1 0 2 2 1 1 0 1 1 0 0 0 0 0 2 2 0 0 0 1 0 1 2 1 0 0 1 0 2 0 0 0 1 0 1 1 0 0 0 0 0 0 1 0 0 0 1 1 0 1 2 1 1 1 0 1 0 0 0 1 0 1 0 1 0 0 0 0 0 0 1 0 0 0
132 0 1 2 0 0 2 2 1 2 0 0 1 2 0 2 0 0 1 0 1 0 0 1 0 0 1 1 1 1 2 1 1 1 0 0 2 1 0 0 1 1 0 1 0 1 1 0 0 0 0 0 0 0 2 2 0 0 0 1 1 2 1 1 1 0 1 1 0 0 0 1 2 0 1 2 2 0 2 0 2 2 0 0 1 0 0 0 1 2 1 1 1 0 1 0 1 2 2 2 1 0 0 1 2 1 2 0 1 1 1 1 1 2 2 0 0 1 2 0 0 0 2 0 0 0 2 0 2 0 1 1 1 0 1 1 0 0 0 0 1 1 0 0 0 0 0 0 2 2 0 0 0 0 0 0 0 0 0 0 0 0 2 0 0 2 1 1 0 2 2 1 0 1 1 1 1 0 0 0 0 0 1 1 1 0 1 1 1 2 1 2 2 0 2 2 2 0 0 0 0 1 0 1 1 0 1 0 1 1 2 0 0 0 1 0 1 1 1 0 0 0 0 0 0 0 0 0 0 0 1 0 0 0 2 0 0 2 0 0 0 0 2 0 0 0 0 0 0 0 0 0 1 0 1 1 0 0 0 1 1 1 0 1 1 0 1 0 1 0 1 2 1 2 0 0 0 1 2 2 0 0 2 1 0 1 0 1 0 1 1 0 0 2 2 0 0 1 0 0 0 0 2 2 2 0 0 2 0 0 0 1 0 0 2 0 1 0 0 0 0 1 2 1 2 0 1 2 2 2 2 2 0 1 1 0 0 2 0 0 0 1 2 0 2 0 0 0 2 1 1 0 2 0 1 1 1 0 0 2 0 2 0 0 0 0 0 1 2 0 2 0 1 1 0 0 0 1 0 1 1 0 0 1 1 0 0 0 0 0 0 0 0 0 2 0 0 0 0 0 0 0 0 1 2 1 0 1 0 0 0 0 0 0 0 1 1 1 0 0 0 1 1 1 0 0 2 0 2 1 1 1 0 2 1 1 0 0 0 1 0 0 2 0 0 1 1 0 0 0 0 1 0 2 2 2 0 2 2 2 1 1 0 0 1 1 1 1 0 0 0 0 0 2 1 0 1 2 2 1 1 0 0 0 0 1 0 1 2 0 0 0 0 1 2 0 2 1 2 2 1 1 1 1 0 1 1 1 1 0 0 2 0 0 0 2 1 0 0 0 0 2 0 1 0 1 1 1 0 1 1 1 0 1 2 0 1 0 2 2 1 1 1 1 1 1 0 1 1 0 0 0 0 2 1 1 1 1 0 2 0 0 1 1 0 1 1 0 1 0 1 1 0 0 0 0 0 1 0 1 1 0 1 0 0 0 0 2 0 2 0 0 0 0 0 0 1 1 0 1 1 1 1 0 0 1 1 0 1 0 0 0 0 1 0 0 0 0 0 0 1 0 0 0 0 1 1 1 0 0 0 1 0 0 0 2 2 0 0 1 0 1 0 1 2 1 1 0 0 0 1 1 1 1 1 0 0 2 1 0 0 0 1 0 2 0 1 1 0 0 1 0 0 0 0 1 1 0 1 0 1 0 0 2 2 2 2 1 1 0 1 0 0 0 0 0 1 2 2 2 1 1 0 0 0 1 1 1 1 0 0 0 1 1 1 0 0 1 1 1 0 0 1 2 1 0 0 2 2 2 2 2 0 1 0 0 2 0 0 2 1 0 0 1 0 0 1 0 0 0 0 0 0 0 0 0 1 0 2 1 0 0 2 0 0 0 2 0 0 2 1 0 2 0 0 0 0 0 1 1 0 1 1 0 0 2 0 1 0 2 0 2 2 1 0 0 0 0 0 1 0 0 0 2 0 0 1 0 1 1 0 0 2 2 2 0 0 1 1 1 0 1 1 2 2 0 1 0 1 2 0 1 1 0 0 0 0 1 2 1 1 2 1 0 1 0 1 1 1 0 0 0 1 0 1 0 1 0 0 0 0 0 0 0 0 0 0 0 2 1 0 0 0 2 1 2 0 0 0 0 0 0 0 0 0 1 1 0 0 1 0 0 1 1 2 1 2 0 0 0 1 2 0 2 1 0 1 1 0 2 0 0 0 0 1 1 1 1 2 1 0 2 0 1 2 1 1 2 0 2 2 2 0 2 0 0 0 1 0 0 0 0 1 1 0 0 1 0 0 0 2 1 2 0 0 0 0 1 1 1 0 2 1 0 1 1 1 0 2 2 0 0 0 0 1 1 1 0 2 0 0 2 0 0 0 0 0 1 0 2 1 0 0 1 1 0 0 0 1 0 0 0
133 0 0 2 0 0 1 2 0 1 0 0 1 1 0 1 0 0 1 1 1 0 0 2 0 0 0 0 0 0 2 0 0 0 0 0 2 1 0 0 1 1 1 0 1 0 1 0 1 0 0 1 2 0 0 1 1 1 1 2 0 1 1 0 0 2 1 1 0 0 0 2 2 0 1 2 2 0 1 0 2 2 0 0 0 0 0 1 2 2 1 2 0 0 2 0 2 0 0 0 2 0 1 0 2 0 2 1 0 0 0 0 2 0 2 1 1 0 1 1 1 0 2 0 0 2 0 0 2 0 1 0 0 0 1 1 0 0 0 0 1 1 0 0 0 2 0 0 0 0 0 1 0 0 1 0 0 1 0 0 1 1 2 0 0 2 0 1 1 0 0 1 1 1 2 1 1 0 0 0 0 0 2 2 2 0 2 1 0 1 1 1 2 0 2 1 1 0 0 0 0 0 0 0 0 0 1 1 1 0 0 1 1 0 2 0 0 0 1 2 2 0 1 0 0 0 2 1 0 0 0 1 1 0 1 0 0 2 0 2 0 0 2 0 0 0 0 1 1 1 1 1 1 0 1 1 0 0 0 0 1 1 0 1 0 0 0 0 2 1 0 2 1 2 0 0 0 1 2 1 0 0 1 1 0 1 1 2 0 2 0 0 0 1 1 0 1 1 0 1 1 0 2 0 0 0 0 2 0 1 0 1 0 0 1 0 2 0 0 0 1 0 0 1 1 0 0 0 0 1 2 1 0 2 0 1 0 2 0 1 1 0 2 0 0 0 1 1 2 1 1 0 1 0 0 0 1 0 0 2 0 2 2 1 2 0 0 1 2 0 2 0 0 0 0 0 0 1 0 2 1 0 2 0 0 0 0 1 1 0 0 1 2 0 2 0 2 1 1 1 1 1 0 1 1 0 1 0 0 0 0 1 0 0 1 2 0 0 0 0 0 1 0 1 1 0 2 1 1 0 1 1 0 1 0 0 0 1 0 0 0 0 2 0 0 1 2 1 1 0 1 2 0 2 1 1 0 2 0 1 2 1 0 0 2 0 2 2 0 1 1 0 2 0 1 0 1 1 1 0 1 1 0 1 0 0 0 1 2 0 0 0 0 2 0 0 1 2 2 2 0 0 2 0 0 0 0 1 0 0 0 1 0 2 2 0 0 1 0 1 1 1 1 2 0 0 0 1 0 1 1 1 0 1 2 1 1 1 0 1 0 1 0 0 0 0 2 2 0 0 0 0 0 2 2 0 0 0 1 0 1 0 0 2 1 0 0 1 1 1 1 2 1 0 1 0 1 1 0 0 1 0 1 0 1 1 1 1 0 1 0 0 0 0 0 2 0 0 0 0 0 1 2 0 0 2 1 1 2 1 1 0 0 0 0 0 0 1 0 0 0 0 0 2 2 0 0 2 0 0 2 2 0 0 0 0 2 0 1 2 1 1 0 1 1 1 1 1 0 0 0 2 2 0 1 0 0 1 1 0 0 0 2 0 0 2 2 2 1 0 0 1 0 1 1 0 2 0 0 0 1 1 1 1 1 2 1 2 1 1 2 0 0 0 0 0 0 1 1 1 0 1 0 1 2 2 1 0 1 2 0 0 0 2 0 1 0 0 0 0 0 0 0 2 1 1 1 1 1 1 2 2 0 1 0 0 2 0 0 0 0 0 0 0 0 0 0 2 0 1 1 1 1 0 1 1 0 0 1 0 0 1 0 0 0 2 1 0 1 0 0 0 1 0 0 0 2 0 1 1 0 1 2 0 0 0 2 2 1 2 1 1 2 2 2 0 0 1 0 2 0 0 0 1 2 2 0 0 1 1 0 0 2 2 2 0 0 0 1 1 0 0 1 2 2 0 0 2 0 2 0 0 2 1 0 0 0 0 1 1 0 1 1 0 1 0 1 0 0 0 0 0 1 0 0 1 0 1 0 0 0 0 0 0 0 2 1 0 2 1 0 0 0 0 2 2 0 0 1 1 2 0 0 0 0 0 0 0 1 1 1 0 0 0 2 0 2 0 1 0 1 2 0 2 1 1 1 1 0 2 0 0 1 1 2 0 0 2 2 2 0 2 0 2 1 1 2 1 0 0 2 2 0 2 0 0 0 2 0 0 0 0 1 2 1 0 1 1 0 1 2 1 1 0 1 0 1 1 0 0 1 0 1 0 1 1 1 0 0 1 0 0 0 0 0 1 1 0 2 0 0 2 0 1 0 0 0 1 1 2 0 0 0 0 0 0 0 0 1 0 1 0
134 0 0 2 0 0 2 1 0 1 0 1 0 1 0 1 0 0 0 0 2 0 0 2 0 0 1 0 0 0 2 0 1 1 1 1 1 1 0 0 1 1 0 1 0 1 2 0 0 0 0 0 0 0 2 2 0 0 0 1 1 1 2 2 0 1 0 1 0 0 0 2 2 1 1 2 2 0 1 1 0 2 1 1 2 0 0 0 1 2 0 1 2 1 0 0 0 0 0 0 0 1 0 1 2 1 2 0 0 0 0 0 1 1 1 1 0 0 2 2 2 0 2 0 0 0 2 0 2 0 0 0 1 0 0 0 1 0 0 0 1 1 0 0 0 0 0 0 0 0 0 1 0 0 0 0 0 0 0 0 0 0 2 0 2 2 0 2 0 1 1 1 0 2 1 0 1 0 0 0 0 0 1 2 1 0 2 2 0 0 2 2 1 0 1 0 1 1 0 0 0 0 1 1 1 0 1 0 2 1 1 1 1 0 2 0 0 1 2 0 0 0 1 0 0 0 1 0 0 0 0 0 0 0 2 0 0 0 0 0 1 1 2 0 0 0 0 0 0 0 0 0 1 0 1 2 0 0 0 0 0 0 0 1 1 0 0 1 1 0 0 1 0 0 0 0 0 0 1 0 0 1 2 0 1 0 0 2 0 2 0 0 0 2 2 0 2 0 0 0 1 0 1 0 0 1 0 2 0 0 0 2 0 0 1 0 2 0 0 0 0 1 1 1 0 0 0 2 2 1 1 1 0 2 0 0 0 1 1 1 0 1 2 0 0 0 1 1 2 1 1 0 2 0 0 0 0 0 0 2 0 1 1 1 0 0 0 2 2 0 2 0 0 0 0 0 0 1 1 2 2 0 2 2 1 0 0 0 0 0 1 1 1 0 2 0 2 1 0 0 0 0 1 0 1 0 0 1 1 1 1 1 1 1 1 1 1 1 0 0 0 1 0 1 1 1 0 2 2 0 1 1 0 2 0 0 1 1 0 0 0 0 2 0 0 0 2 1 0 1 0 1 0 1 2 1 1 1 1 0 1 1 1 1 1 0 2 1 0 1 1 1 1 1 0 0 0 1 2 1 1 0 0 2 2 2 0 1 1 1 1 1 0 1 0 0 2 2 1 1 0 0 1 1 1 0 1 0 1 0 0 2 0 1 1 0 0 0 0 0 0 2 2 2 0 0 0 0 0 1 1 0 0 0 0 0 0 0 1 1 0 0 2 1 2 0 0 1 1 0 1 1 0 1 1 1 0 1 1 0 1 0 0 2 1 0 0 0 2 2 2 2 0 0 0 0 0 2 0 1 2 1 0 0 0 0 0 0 0 0 1 1 0 0 0 1 0 1 0 1 1 0 1 0 0 1 0 1 1 1 1 0 1 1 1 0 0 2 1 0 0 0 0 1 1 0 0 2 0 0 0 0 1 0 0 1 2 0 2 2 2 0 0 0 1 1 1 1 0 0 1 1 1 0 2 0 0 1 1 0 0 0 1 0 2 0 0 1 0 1 1 1 1 0 0 0 2 1 1 1 1 1 0 1 1 1 2 2 0 1 1 0 0 1 0 1 2 2 0 1 1 0 1 1 0 2 1 1 0 0 0 0 0 1 1 1 0 0 0 0 0 0 0 2 1 1 1 0 0 0 0 1 0 0 0 0 1 1 0 1 0 0 1 1 0 0 1 0 0 0 0 0 0 0 0 0 0 0 2 0 0 1 1 0 0 1 1 0 0 1 0 1 1 2 2 2 1 0 2 2 0 0 0 0 0 1 0 2 1 2 0 1 2 2 1 0 0 0 1 2 0 0 0 1 1 1 1 0 0 1 0 0 1 1 1 0 0 0 2 1 1 2 1 2 2 0 0 2 0 2 0 0 2 0 0 1 0 1 1 1 0 1 1 1 1 0 1 0 0 0 0 0 1 1 0 0 0 0 0 0 2 0 1 0 0 1 0 0 1 1 0 0 0 0 2 2 1 0 2 1 2 0 0 0 0 0 0 0 0 2 0 0 1 0 1 0 2 0 0 0 0 2 0 2 0 0 1 2 0 0 1 0 0 0 1 1 1 1 2 1 0 2 0 1 0 0 1 1 0 0 2 0 1 1 0 1 1 1 0 0 0 1 1 1 0 1 1 0 1 1 2 1 1 0 1 0 1 0 0 0 2 0 0 1 0 0 0 0 0 0 1 0 0 0 0 1 1 0 1 0 0 0 0 0 1 0 1 0 0 1 0 0 1 0 0 0 1 1 2 1 1 1
135 0 1 1 0 0 1 2 1 1 0 0 1 1 0 1 0 0 0 0 2 0 0 1 0 0 0 0 1 0 0 1 1 2 0 0 2 0 0 0 2 2 0 0 1 0 1 0 0 0 0 0 1 1 1 2 0 0 0 1 0 0 1 1 0 2 0 1 0 1 1 1 2 0 2 2 2 0 0 0 1 2 1 2 1 0 0 0 0 2 0 0 1 0 0 0 0 1 0 0 1 1 0 0 2 2 2 2 2 0 0 2 0 0 0 0 0 0 1 1 1 1 2 0 0 0 2 0 1 0 1 1 0 0 0 0 0 0 0 0 1 1 1 1 0 0 0 0 0 0 0 0 0 0 0 0 0 1 0 0 0 0 0 2 2 2 0 0 2 1 0 2 2 0 1 2 1 0 0 0 0 0 0 2 1 0 2 1 1 2 1 2 0 1 2 0 0 0 0 0 0 0 0 2 1 1 1 1 0 0 2 0 0 0 1 0 0 0 2 1 1 0 0 0 2 0 0 0 1 0 0 0 0 0 1 0 0 2 0 1 0 1 2 1 0 1 1 0 0 0 0 0 1 0 1 0 0 0 1 1 0 1 0 0 1 0 1 0 2 0 0 1 0 2 0 0 0 0 1 0 0 1 0 0 0 0 0 2 0 2 0 1 0 1 1 1 0 1 1 0 1 0 2 0 0 0 0 1 1 0 1 2 0 0 1 0 1 0 1 0 0 1 2 1 1 0 1 0 0 1 1 0 0 1 0 0 0 1 1 0 0 0 2 0 0 0 2 0 2 1 0 0 1 0 0 0 0 0 0 2 0 2 2 1 2 0 0 2 2 0 2 0 1 0 0 0 0 2 0 1 0 0 1 0 1 0 0 2 2 0 0 1 0 0 2 0 1 2 1 1 1 1 0 0 0 0 1 1 0 0 0 1 0 0 0 2 0 1 0 1 1 2 1 0 1 1 1 0 1 0 0 0 0 2 2 2 0 1 1 1 2 0 1 0 0 2 0 0 0 0 0 2 0 2 0 0 0 2 1 1 1 1 0 0 0 2 0 1 0 0 0 0 2 0 1 0 1 2 2 1 1 0 0 0 0 1 0 0 1 1 1 1 0 2 0 0 1 1 1 1 1 0 2 0 0 1 2 1 1 0 0 2 0 1 1 0 0 0 0 0 0 2 1 2 1 0 0 0 0 0 1 0 1 0 0 0 1 0 2 2 1 1 0 0 1 1 1 2 0 0 0 0 0 2 0 2 0 1 1 1 1 0 0 1 0 1 1 0 2 2 1 1 0 0 0 0 0 1 0 1 2 0 0 0 0 0 0 0 0 0 0 2 0 0 0 2 0 0 0 0 0 2 0 1 0 0 1 1 1 0 0 0 0 0 0 0 0 0 0 0 1 0 0 0 0 1 1 1 0 0 0 2 1 0 0 0 2 0 0 0 1 0 0 0 1 1 1 0 0 0 0 1 0 0 0 1 0 2 2 0 0 0 1 0 0 2 0 2 2 0 0 0 1 0 0 1 0 1 1 1 2 1 0 2 2 2 1 1 1 2 2 0 0 0 0 0 0 2 1 2 1 0 0 0 1 1 1 1 0 1 0 0 0 2 0 0 0 2 2 2 0 1 0 2 2 1 1 1 1 1 2 2 0 0 0 0 2 1 0 1 0 1 1 1 0 0 1 0 0 0 0 0 1 1 0 0 0 0 2 1 0 1 1 0 0 1 2 0 1 2 0 0 2 1 1 0 1 0 0 0 0 1 1 0 0 2 0 2 0 2 0 2 2 2 1 1 0 1 0 2 0 0 0 2 0 1 2 1 0 1 0 0 1 1 1 0 0 0 1 1 0 1 1 2 2 0 0 1 0 2 0 1 2 2 0 0 0 0 0 0 0 0 1 1 1 0 0 1 0 0 1 0 0 0 0 0 0 0 0 0 1 0 1 0 0 2 0 0 1 0 0 0 0 1 1 1 0 1 1 1 2 0 0 0 0 2 2 0 1 1 1 0 2 0 2 0 2 0 0 0 0 1 2 0 2 1 0 1 1 1 0 0 0 0 1 1 2 0 2 0 1 1 0 0 1 0 1 1 1 0 1 1 0 2 0 0 0 2 0 0 0 0 2 1 1 0 1 0 0 0 2 0 2 0 0 0 0 1 0 0 1 0 1 0 1 1 1 1 0 1 1 0 0 0 0 0 2 0 0 0 0 0 0 0 0 0 0 1 0 2 1 1 0 1 1 0 1 0 1 0 1 0
136 0 0 2 0 1 2 2 1 2 0 0 0 1 0 0 0 0 1 1 1 0 0 1 0 0 1 0 1 1 1 0 1 1 1 2 0 1 0 0 1 1 1 0 0 1 0 0 0 0 0 0 0 1 1 1 0 0 1 2 0 1 2 2 0 1 1 0 1 1 0 1 2 0 1 2 2 0 1 0 2 2 0 0 1 0 0 1 2 2 0 1 1 1 0 0 0 2 1 1 2 0 0 1 2 1 2 2 1 0 0 1 0 0 0 0 0 0 1 1 1 0 2 1 0 0 1 2 2 1 0 0 0 0 0 0 0 0 0 0 1 2 0 0 0 1 0 0 0 0 0 1 1 0 0 0 0 2 0 0 1 2 1 1 1 2 0 0 1 0 0 0 0 2 1 1 2 1 0 1 0 1 0 0 0 0 0 1 0 1 1 1 0 1 2 0 1 0 0 1 0 0 0 1 1 0 1 1 1 0 1 1 0 0 1 0 0 0 1 1 1 0 2 0 0 0 2 1 1 1 0 1 0 0 1 0 0 2 0 2 0 0 2 0 0 0 0 0 0 0 0 0 0 0 0 2 0 1 1 1 0 1 0 1 1 0 2 1 1 0 1 1 0 2 0 0 0 1 1 0 0 1 1 1 0 1 0 1 0 1 1 1 1 1 1 1 2 0 0 0 1 0 2 2 2 0 1 0 1 0 1 1 0 0 1 0 0 1 1 0 0 0 1 0 1 0 1 2 2 1 2 2 1 1 0 0 0 1 1 1 0 1 2 0 1 0 1 0 2 1 0 0 1 0 0 0 1 0 0 0 0 0 1 0 1 0 0 1 1 1 1 1 0 0 0 0 0 2 1 1 0 2 0 0 0 0 0 1 1 1 1 2 1 0 2 0 0 1 0 0 0 0 0 0 0 0 0 2 0 0 0 1 0 0 1 1 1 1 0 0 0 1 0 1 1 1 2 0 0 0 0 0 1 1 0 1 1 1 0 0 1 0 1 0 0 0 2 0 0 0 0 1 0 2 1 1 0 2 1 0 0 0 0 0 1 1 1 1 0 1 1 0 1 1 1 0 1 1 2 0 2 0 0 1 1 1 0 1 2 1 0 0 0 1 1 0 2 1 1 2 1 1 1 1 0 1 1 1 1 0 0 2 0 0 0 1 0 0 0 1 1 1 0 1 0 2 0 0 0 1 0 0 0 0 0 0 0 0 1 1 0 1 0 0 1 0 1 0 2 0 0 0 0 1 2 0 0 0 2 0 0 0 1 1 0 1 1 0 0 0 0 1 1 0 1 0 2 2 0 2 2 0 1 0 1 1 1 1 1 1 1 0 0 0 0 1 0 0 0 1 0 2 1 0 2 0 0 0 0 1 1 0 0 1 0 0 0 1 1 0 0 0 1 1 1 0 1 1 0 0 0 2 1 1 0 0 2 0 0 1 0 2 0 0 2 1 1 0 0 1 0 2 1 1 2 0 0 2 2 1 0 0 1 0 0 1 1 1 0 2 0 2 1 1 0 0 1 0 0 0 0 1 0 1 2 2 0 1 2 1 1 0 0 0 0 0 0 1 1 1 0 0 0 0 0 2 0 2 0 0 1 0 0 0 2 1 0 1 1 1 0 0 0 2 2 1 1 1 1 1 1 1 1 0 0 1 2 0 0 2 0 0 0 0 0 1 1 1 0 0 0 0 0 0 0 1 0 0 1 0 0 1 0 0 0 1 2 1 0 1 0 0 2 1 1 0 1 0 0 0 0 2 1 0 0 2 0 2 0 2 1 2 2 1 1 0 0 0 0 0 0 0 0 2 1 2 0 0 0 1 1 1 1 0 1 0 0 2 1 1 1 1 0 2 1 0 0 1 1 2 0 0 2 1 1 0 0 0 1 0 1 1 1 1 1 0 1 0 0 0 0 0 2 1 0 0 0 0 0 0 0 0 0 0 0 1 0 1 1 1 0 0 1 1 2 2 0 0 1 1 1 0 0 0 0 1 1 0 1 1 0 0 1 0 1 0 2 0 0 0 0 2 0 2 1 0 1 1 0 2 0 0 0 0 1 1 2 1 1 1 0 1 1 1 0 1 0 1 2 0 1 1 1 2 0 0 0 2 0 0 0 0 1 0 0 0 1 0 0 0 2 1 0 0 2 0 2 0 0 0 2 0 2 0 0 0 0 0 0 1 0 0 0 0 0 0 2 0 2 0 0 2 0 1 0 0 1 0 1 2 0 0 0 0 0 0 0 0 1 0 0 1
137 0 2 0 1 0 1 2 0 2 0 0 0 0 0 0 0 0 1 1 1 0 1 2 0 0 0 1 1 1 2 0 2 2 0 2 0 1 1 1 0 0 0 0 1 0 0 0 0 0 0 0 1 1 1 1 0 0 1 1 1 2 1 1 1 0 2 2 0 0 0 2 1 0 0 1 1 0 1 0 1 1 0 0 1 0 0 0 2 2 0 0 1 0 1 0 1 0 0 0 2 0 0 1 2 1 2 0 0 0 1 1 0 2 2 0 0 0 1 2 2 0 2 0 0 0 2 1 2 0 0 1 0 0 0 0 0 0 1 0 0 2 0 0 0 0 2 0 0 0 0 0 0 0 2 1 1 0 0 0 1 1 2 0 2 2 0 1 0 2 2 1 0 2 2 0 2 1 0 1 0 1 0 2 2 1 1 0 0 0 0 0 0 0 0 0 1 1 0 0 0 0 0 1 1 0 1 1 1 1 1 1 1 0 1 0 0 0 2 1 1 0 1 0 0 0 1 0 0 0 0 0 0 0 0 0 1 2 0 1 0 0 2 1 0 0 0 0 0 0 0 0 2 0 0 0 0 1 1 2 1 2 0 0 1 0 0 0 2 0 0 0 1 1 0 0 0 0 2 0 1 0 1 1 0 0 0 1 0 2 0 1 0 2 1 0 2 0 1 0 1 0 2 1 1 0 1 0 0 1 0 1 0 0 0 0 1 1 1 0 0 1 2 2 2 0 0 1 1 1 0 0 0 0 0 0 0 1 1 0 0 1 1 0 0 1 1 1 2 2 0 0 1 1 0 2 2 0 0 2 0 2 2 1 1 0 0 0 2 0 2 0 0 0 0 0 0 1 0 1 1 1 0 0 1 1 0 1 1 1 1 2 1 0 2 0 2 1 1 1 1 2 1 1 2 0 0 1 0 0 0 0 1 1 1 2 0 0 0 1 1 1 0 1 1 1 0 1 1 0 1 0 0 2 2 1 0 0 0 0 2 0 1 0 0 1 1 0 0 1 0 0 0 1 1 0 1 2 2 1 1 2 0 0 0 2 0 0 0 0 0 0 1 1 2 0 2 2 2 1 0 0 0 2 1 2 1 1 2 2 0 0 0 2 2 0 2 1 1 2 1 1 2 0 0 1 1 1 0 0 0 1 0 0 0 2 0 0 0 1 1 1 0 1 0 1 1 0 0 1 1 0 0 0 0 0 1 0 1 1 0 1 1 1 2 0 2 1 1 0 0 1 0 2 2 0 0 0 0 0 0 0 1 1 0 1 1 1 1 0 0 0 0 0 0 0 0 2 0 1 2 0 1 0 0 0 1 0 0 0 0 2 0 1 2 0 1 1 1 0 1 2 2 0 0 2 2 0 0 1 0 0 0 1 0 0 0 1 0 0 0 0 0 1 1 0 0 2 0 0 0 1 0 0 0 0 2 1 0 0 0 0 0 1 1 1 1 1 0 0 0 2 1 1 2 0 0 2 2 0 0 0 2 0 0 2 1 1 1 1 0 2 0 0 0 2 0 0 1 0 0 1 1 0 1 2 1 1 1 0 1 0 1 0 0 0 2 2 1 2 1 0 0 0 1 2 0 1 1 0 1 0 0 2 0 0 0 1 1 1 0 0 0 2 1 1 1 0 0 0 0 0 1 0 0 2 2 0 0 2 2 0 0 0 0 0 1 1 0 0 0 1 2 1 0 0 1 0 0 0 0 0 0 0 0 0 2 0 0 2 0 1 1 2 2 2 0 0 1 2 0 0 1 0 0 1 2 2 1 2 0 1 2 2 1 1 0 1 0 1 0 0 0 2 0 0 1 0 1 1 0 0 0 0 1 1 0 1 0 0 0 0 1 2 1 0 0 2 0 2 0 0 2 1 0 0 0 1 1 0 1 1 1 0 1 0 1 0 0 0 0 0 0 0 1 0 0 0 0 0 0 0 0 0 0 0 0 0 1 0 0 0 0 1 1 1 0 0 2 2 2 0 0 0 0 1 1 0 1 1 0 0 0 2 2 1 2 0 0 0 0 2 0 1 1 1 0 2 1 1 0 0 1 1 2 0 0 1 1 1 0 1 0 1 2 2 2 1 0 0 2 2 0 2 0 0 0 1 0 0 0 0 1 1 0 0 1 0 1 1 2 0 0 0 2 0 2 0 0 0 0 1 0 0 0 0 0 0 0 2 0 1 0 1 0 0 2 0 0 0 0 0 0 0 0 0 0 2 1 2 1 0 0 0 0 0 0 0 2 2 1 0
138 0 1 2 1 0 2 2 0 2 0 0 0 0 0 0 0 0 1 1 1 0 0 2 0 0 0 0 1 1 1 1 0 1 1 1 1 1 0 0 1 1 1 0 0 1 0 0 0 1 1 1 1 1 1 2 0 0 1 1 2 1 0 0 0 0 1 0 0 1 1 1 2 0 1 2 2 0 2 1 1 2 1 2 1 1 1 0 2 2 0 0 0 0 1 0 1 1 1 1 1 0 1 0 2 0 2 1 1 0 0 1 0 1 2 1 0 0 2 1 1 0 2 2 0 1 0 1 2 1 1 0 0 0 0 0 0 0 0 0 0 2 1 0 0 1 0 0 0 0 0 0 0 0 0 0 0 0 1 1 0 0 0 2 1 2 1 0 1 1 1 2 1 1 1 0 2 0 0 0 0 0 0 0 0 0 0 1 0 1 2 2 0 1 1 0 1 0 0 0 0 1 0 1 1 0 1 0 1 0 1 1 2 1 1 1 1 1 1 2 2 0 1 0 0 0 0 0 1 0 0 0 0 0 2 0 0 2 0 2 0 0 2 0 0 0 0 1 1 1 0 0 1 0 1 2 1 1 1 1 0 1 0 2 0 0 0 1 2 1 0 2 0 2 0 0 0 2 1 1 0 1 0 0 0 0 0 0 0 1 1 1 1 1 1 1 2 0 1 0 1 1 2 1 1 0 2 2 1 0 1 1 0 0 1 1 1 0 0 0 1 1 2 0 2 1 1 2 0 2 2 1 0 0 0 0 0 1 1 1 0 1 0 0 1 0 1 0 1 1 0 1 2 1 0 1 1 0 0 2 0 2 1 1 0 0 0 1 1 1 1 1 1 1 1 1 0 1 2 2 0 0 1 0 1 0 0 1 1 0 0 0 0 0 2 0 0 0 0 0 0 0 0 1 2 1 0 2 0 0 0 0 0 0 0 2 0 0 1 0 0 0 0 0 1 2 0 1 1 0 1 0 0 0 2 0 0 1 0 1 0 0 1 2 2 2 2 1 1 1 0 1 0 2 2 2 0 1 0 1 1 1 1 1 0 1 1 0 0 0 0 0 1 1 1 1 0 1 2 0 1 0 0 1 0 0 0 0 0 0 2 2 1 2 2 0 2 2 2 2 0 0 1 1 0 1 1 0 1 0 1 1 1 1 1 0 0 0 0 0 0 2 0 2 1 1 0 1 1 2 0 1 0 0 1 1 2 1 1 1 1 0 2 1 2 1 2 1 1 0 0 0 0 2 2 1 1 0 0 0 0 0 1 1 0 1 1 1 1 0 0 0 2 0 2 0 1 0 0 0 1 0 2 0 0 0 1 1 1 1 1 0 0 0 0 2 0 1 0 0 0 2 1 1 0 0 0 1 1 2 0 0 0 0 0 0 0 2 1 0 0 0 0 0 0 0 2 0 0 0 1 1 0 0 0 0 2 0 0 0 1 0 0 1 2 1 1 0 0 0 1 1 0 1 1 0 0 2 2 0 0 0 0 0 0 1 1 2 0 0 1 0 1 0 0 1 0 0 0 0 1 0 0 1 2 1 0 2 1 1 2 0 0 0 0 1 1 2 1 1 0 0 0 0 2 1 1 1 1 0 1 0 0 1 1 1 1 1 0 0 0 0 0 1 1 0 0 0 0 0 1 1 0 0 0 0 0 0 0 0 0 0 0 0 0 0 1 0 0 1 1 1 0 1 0 0 0 0 0 0 0 0 2 1 0 0 2 1 0 1 1 0 1 0 0 0 2 1 1 2 0 0 0 0 0 2 0 0 0 2 0 2 2 1 0 0 0 0 0 1 0 0 0 0 2 2 1 0 2 0 0 0 0 0 1 1 1 0 2 2 2 2 1 2 2 0 1 0 0 2 0 1 1 0 0 0 0 0 1 0 1 0 1 0 1 1 1 0 0 0 0 0 0 0 0 0 0 1 0 0 0 0 1 0 0 2 0 0 2 1 0 0 1 1 2 2 0 0 2 1 1 0 0 0 0 0 0 0 1 0 1 0 1 1 1 0 2 1 1 0 0 0 0 2 1 0 1 1 0 1 0 0 0 0 1 1 1 0 2 1 1 1 0 2 0 1 0 1 0 1 2 2 0 1 1 0 0 1 0 0 0 0 1 2 0 0 1 1 0 1 2 0 1 0 0 0 0 0 0 0 1 0 1 0 0 0 0 0 0 1 0 0 0 0 0 1 1 0 0 0 0 0 0 0 1 0 1 1 0 2 1 0 0 2 1 0 0 0 2 1 0 0
139 0 0 2 0 0 1 2 0 2 0 0 1 1 1 0 0 0 1 1 1 1 0 2 0 0 0 0 1 1 2 0 0 0 0 2 0 2 1 1 1 0 1 0 0 1 0 0 1 0 0 2 1 1 1 2 0 0 1 2 0 1 0 0 1 0 1 0 0 0 0 1 2 0 0 2 2 0 0 0 0 2 0 0 1 0 0 1 2 2 2 2 2 0 0 0 0 1 0 0 1 0 1 0 2 0 2 0 0 0 1 1 2 2 2 2 2 0 0 2 2 0 2 2 0 1 0 0 1 0 0 0 1 0 0 0 0 0 0 0 2 1 0 0 0 0 0 0 0 0 0 1 0 0 0 0 0 1 0 2 0 0 1 1 1 2 0 2 1 1 1 2 2 0 1 0 2 1 0 1 0 1 0 1 0 0 1 2 0 0 0 2 1 0 1 1 1 0 0 1 0 0 0 1 1 0 2 1 0 0 1 2 1 0 1 0 0 0 1 0 1 1 2 0 0 0 2 0 0 0 0 0 1 0 2 0 0 2 0 1 0 1 2 0 0 0 0 0 0 0 0 0 1 0 1 1 0 0 0 0 0 0 0 0 0 0 0 0 2 0 2 0 1 1 0 0 0 0 2 0 1 0 0 0 0 1 0 0 0 2 0 0 0 2 1 0 2 2 0 1 1 0 1 1 1 0 0 1 0 0 0 1 0 0 2 0 1 1 0 0 0 1 1 1 2 0 0 2 2 1 1 1 0 1 0 0 0 0 2 0 0 0 1 0 1 0 1 1 2 2 0 0 1 1 1 2 2 0 0 1 0 1 0 0 0 0 0 1 1 1 1 1 1 1 0 0 0 2 0 0 0 0 2 0 1 1 0 0 0 0 0 0 1 0 2 0 1 0 1 2 2 2 0 1 1 0 0 1 1 1 0 2 0 0 1 1 1 1 0 0 0 1 0 0 1 0 1 1 2 1 0 1 0 0 0 0 1 0 0 1 0 0 1 0 0 2 0 1 2 1 1 1 0 1 1 0 1 2 2 2 2 2 0 0 0 2 0 1 0 0 1 0 1 1 1 1 0 1 0 1 2 0 0 2 0 0 0 0 2 0 1 0 1 2 1 0 2 2 1 1 0 0 1 1 0 1 1 1 0 0 0 1 0 0 0 1 0 1 0 2 1 1 0 2 1 1 1 1 0 1 0 1 0 1 2 0 1 0 1 1 0 1 2 2 2 1 0 1 1 0 1 1 0 2 1 1 0 1 1 1 0 0 1 2 0 1 1 2 0 0 1 1 0 0 0 0 0 1 0 1 2 0 2 0 2 1 1 1 0 1 0 1 2 0 0 0 0 1 0 0 0 2 1 0 0 1 1 1 1 2 1 0 1 2 1 1 1 1 1 0 1 0 0 0 0 0 2 1 0 0 1 0 0 0 0 0 1 1 1 2 0 1 1 2 2 1 1 0 0 0 0 2 1 0 2 0 0 2 1 0 0 0 1 2 0 0 1 2 0 0 1 0 0 0 1 0 2 1 1 1 2 0 1 0 1 1 1 1 1 2 2 0 0 1 0 0 1 1 0 1 1 1 1 0 0 1 0 2 0 0 0 0 0 1 1 0 0 0 0 0 0 0 1 2 1 1 1 1 1 1 1 1 0 1 0 0 1 1 0 2 1 1 1 1 0 1 2 0 0 0 0 0 1 0 0 0 1 0 0 0 0 0 2 2 0 0 2 0 0 2 1 1 2 1 1 0 1 0 1 1 1 0 0 0 0 2 0 1 0 2 0 2 2 2 2 1 1 0 0 1 0 0 0 2 1 1 1 0 0 1 1 0 0 0 0 0 0 0 2 2 2 2 0 2 2 0 1 2 0 1 0 0 1 1 0 0 0 0 0 0 0 0 1 0 1 0 1 2 0 0 1 0 1 0 1 0 1 0 0 0 0 0 0 0 0 1 2 0 1 0 0 0 0 0 1 1 0 1 2 2 2 0 0 0 0 0 0 0 1 1 1 0 1 0 2 0 2 0 0 0 0 1 1 1 2 0 0 2 0 2 0 0 1 1 2 0 0 1 2 1 1 1 0 1 1 0 0 2 0 2 2 2 0 1 0 0 1 0 0 1 0 0 1 0 0 1 1 0 0 0 2 0 2 0 0 0 0 0 0 1 0 1 1 1 0 0 0 0 1 0 1 0 0 0 1 1 1 0 1 0 0 1 0 1 0 0 0 2 0 2 2 0 0 0 0 0 0 0 1 0 0 0
140 0 0 2 0 1 2 2 0 0 0 0 0 0 0 0 0 0 1 0 1 0 1 2 0 0 0 0 0 1 2 0 1 1 1 2 0 0 0 0 1 1 0 2 0 0 1 0 0 1 1 1 1 0 1 0 1 0 0 1 2 2 0 0 0 1 2 0 0 0 0 0 2 0 0 2 2 0 1 1 0 2 0 0 2 0 0 0 1 2 1 1 1 1 0 0 0 1 1 1 1 0 0 0 1 2 1 0 0 0 1 1 1 1 1 1 1 2 2 0 0 2 1 1 0 1 1 0 2 0 0 0 0 0 0 0 0 0 0 0 1 2 0 0 0 1 0 0 0 0 0 1 0 0 0 0 0 2 1 1 1 1 0 2 0 2 0 1 0 2 2 1 0 2 2 0 2 2 0 2 0 0 1 2 2 0 2 1 0 1 1 2 0 1 1 0 1 0 0 0 0 0 0 2 1 1 1 2 1 0 1 1 0 0 1 0 1 0 1 2 2 0 0 0 1 1 0 0 0 0 0 1 0 0 2 0 0 2 0 2 0 0 1 0 0 0 0 0 0 0 0 0 1 1 1 1 2 1 1 0 0 0 0 1 1 0 1 1 1 0 0 2 1 1 0 0 0 0 1 0 1 1 2 0 0 1 1 2 0 2 0 1 1 2 2 1 2 1 0 1 1 0 2 1 1 1 0 2 0 0 0 1 0 1 2 0 1 0 1 0 1 1 1 1 1 0 0 1 1 1 2 2 0 0 0 1 2 1 1 1 0 1 2 0 0 0 1 1 2 0 0 0 0 0 0 0 0 0 0 1 0 1 2 0 2 0 0 1 2 0 2 0 1 1 0 0 0 0 0 2 2 2 1 0 1 0 0 1 1 1 1 1 0 0 1 1 0 1 0 1 1 1 0 1 2 1 0 0 0 0 0 0 1 1 1 2 0 0 0 0 0 0 0 2 0 1 0 1 1 0 1 0 0 1 1 0 1 0 0 0 1 0 1 0 0 2 0 2 2 1 1 1 0 2 0 0 0 2 1 1 1 1 1 1 0 1 1 2 0 2 2 2 1 1 1 1 1 1 2 1 1 1 0 0 0 1 0 1 2 2 0 0 1 2 0 0 1 1 0 1 1 1 1 1 0 1 2 0 1 0 0 1 0 0 0 2 0 1 0 2 1 0 1 2 0 1 1 1 0 1 1 1 1 0 0 0 0 1 1 1 0 0 2 2 2 0 1 1 1 0 1 1 1 1 2 0 1 0 0 0 0 0 0 1 0 0 0 0 1 1 1 1 0 0 0 0 0 1 0 1 2 0 2 0 1 1 2 0 0 0 0 0 1 0 0 0 0 1 0 1 1 1 0 1 0 0 0 1 1 2 0 0 0 0 0 0 0 1 0 0 0 0 0 1 1 0 1 2 0 0 1 1 1 0 0 0 2 1 2 2 1 0 0 1 2 2 2 0 0 0 0 1 0 1 1 0 0 2 2 0 0 0 1 1 0 0 1 2 2 0 0 1 1 0 0 1 1 1 1 1 2 0 0 1 2 2 1 1 1 2 2 0 0 1 0 0 2 2 1 1 1 0 1 0 2 2 1 1 0 0 1 0 0 2 0 1 0 1 1 1 0 0 0 2 2 2 2 0 0 0 0 1 0 1 0 0 2 2 1 2 0 1 0 1 0 0 1 0 0 0 0 0 0 0 0 0 0 0 2 2 0 0 2 0 1 0 2 0 0 2 0 1 1 0 0 2 0 0 0 2 0 1 0 0 1 1 0 2 2 2 0 0 2 1 0 0 0 0 0 2 0 0 0 2 1 1 0 0 0 2 0 0 2 2 2 0 0 1 1 0 0 1 2 2 2 0 1 1 1 2 0 0 1 1 0 0 0 1 0 0 0 0 1 0 1 0 1 0 0 0 0 0 0 0 0 0 0 0 0 0 0 0 1 0 0 0 1 0 1 1 0 0 0 1 1 1 0 0 1 1 2 0 0 0 0 2 2 0 0 2 0 0 1 0 2 1 1 0 1 1 1 1 1 1 2 2 0 2 0 1 1 0 1 1 1 0 0 0 2 2 0 2 0 1 0 0 1 2 1 0 1 1 0 2 0 1 1 1 1 0 0 0 0 0 0 0 1 0 0 1 1 0 0 0 0 1 1 1 1 2 0 2 0 2 0 1 1 0 0 1 1 0 0 0 0 0 1 0 1 0 0 1 0 1 0 1 1 0 1 2 0 1 0 0 0 0 0 0 1 1 1 1
141 0 2 0 0 0 1 1 1 2 0 0 0 0 0 0 0 0 0 0 2 0 0 2 0 0 1 0 0 2 2 0 2 2 0 1 1 2 1 1 1 1 0 1 1 1 1 0 0 0 0 0 0 0 2 0 2 0 0 1 0 1 1 1 1 0 1 0 0 0 0 1 1 0 1 1 1 0 0 0 0 0 1 1 0 0 0 0 2 2 0 1 2 1 1 1 1 0 0 0 1 0 2 0 2 0 2 0 0 0 1 1 1 2 2 2 1 0 0 1 1 1 1 1 1 1 0 0 2 0 0 0 0 0 0 0 0 0 0 0 1 1 0 0 0 1 0 0 0 0 0 2 0 0 0 0 0 1 0 0 1 1 1 1 0 2 0 0 0 1 1 1 1 1 2 1 2 0 0 0 0 0 2 2 2 0 2 2 1 1 2 2 0 0 1 0 1 1 0 0 0 0 0 1 1 0 1 1 1 0 2 2 2 1 1 1 1 1 0 1 2 1 0 0 2 1 0 0 0 0 0 0 0 0 1 0 0 1 0 1 0 0 2 0 0 0 0 0 0 0 0 0 1 0 0 2 1 0 0 1 1 1 0 1 1 0 0 0 2 1 0 2 1 2 1 0 0 1 1 1 0 0 1 0 0 1 0 1 0 2 0 1 1 2 2 1 2 0 1 0 1 0 2 2 2 0 0 2 1 0 1 0 0 1 1 0 2 1 0 0 0 0 2 1 1 0 1 0 0 1 1 1 0 1 0 0 0 2 1 1 1 1 0 0 1 0 1 0 2 0 0 0 2 1 0 1 1 0 0 1 0 1 1 1 1 0 0 1 2 0 2 0 0 0 1 1 0 1 1 2 0 0 0 0 1 1 0 0 0 0 0 0 0 0 2 0 0 0 0 0 0 0 0 0 1 1 0 2 0 0 0 0 0 0 0 1 1 0 1 1 1 1 0 1 0 1 0 1 1 1 0 1 0 2 1 1 0 2 0 0 1 0 2 0 0 1 1 0 0 0 0 0 0 1 2 1 1 0 0 1 1 1 0 0 0 1 1 0 0 0 1 0 2 1 2 2 0 1 2 0 2 0 0 0 0 2 0 2 2 1 0 0 0 2 0 0 2 1 1 2 2 2 0 2 0 2 1 0 2 0 2 0 0 1 1 0 0 0 0 1 0 1 0 0 0 0 0 0 0 1 1 0 0 0 0 0 0 0 1 1 1 1 2 2 2 0 1 1 1 0 0 0 0 1 1 1 0 1 0 0 0 0 1 1 0 1 1 1 0 0 1 1 1 0 1 0 1 2 0 2 2 1 1 0 0 0 1 1 0 1 0 1 1 0 0 0 2 0 0 0 0 2 1 0 0 1 0 2 2 2 1 0 0 0 0 0 1 0 0 0 0 0 0 0 0 0 2 1 0 0 0 1 1 1 1 1 1 0 0 2 1 1 0 2 1 1 1 0 0 0 0 1 0 0 1 0 0 2 2 0 0 0 1 0 1 0 1 2 0 0 1 0 0 0 0 0 2 1 1 1 2 0 0 0 2 2 1 1 1 2 2 0 0 0 0 0 1 2 1 1 0 1 1 0 2 2 1 2 0 0 1 0 0 1 1 1 1 1 1 1 0 0 0 2 1 1 1 1 1 1 2 2 0 0 0 0 1 0 0 0 0 0 1 1 0 0 1 0 0 0 0 0 0 1 0 2 1 0 2 1 1 1 1 0 0 1 2 0 0 2 0 1 2 0 0 0 1 0 0 0 1 1 2 0 0 0 2 2 1 2 1 1 2 1 1 1 0 1 0 1 0 0 0 1 2 1 1 0 0 1 0 0 2 2 2 0 0 0 2 1 1 2 1 2 1 0 0 1 1 2 0 0 1 1 0 0 0 1 1 0 1 1 0 0 0 0 0 0 0 0 0 0 1 0 0 0 0 0 1 1 0 0 1 0 0 1 0 0 1 1 0 0 0 1 1 1 0 0 1 1 2 0 0 0 0 0 0 1 0 2 0 0 0 1 0 0 1 0 2 0 2 2 0 2 0 1 1 1 0 2 0 0 0 0 0 2 2 0 1 1 0 1 0 0 2 1 1 1 0 1 2 2 0 2 0 0 0 1 1 0 0 0 1 2 0 1 1 1 0 0 2 0 1 0 0 1 1 1 0 0 2 0 2 0 1 2 2 0 0 1 0 0 0 0 0 0 1 0 1 1 1 0 0 1 0 1 1 1 0 2 1 0 0 1 1 0 1 0 2 1 2 0
142 0 1 2 0 0 2 2 0 2 0 0 1 2 0 2 0 0 0 0 2 0 1 2 0 0 1 0 0 0 2 0 2 2 1 1 0 2 0 0 1 1 0 1 0 1 0 0 0 0 0 0 2 0 0 2 0 0 1 1 0 0 2 2 0 2 0 1 0 0 0 1 2 0 1 2 2 0 2 0 2 2 0 0 1 0 0 2 2 2 2 1 1 0 1 0 1 1 0 0 0 0 0 0 2 1 2 0 0 0 1 1 1 2 2 2 2 1 1 1 1 0 2 1 0 0 1 2 2 2 1 1 0 0 0 0 0 0 0 0 1 2 2 0 0 1 0 0 1 1 0 2 1 0 1 1 1 1 0 1 0 0 2 0 2 2 0 0 1 0 0 1 2 0 1 2 2 1 0 1 1 1 2 2 2 0 2 2 0 0 0 2 1 0 1 0 1 0 0 0 0 0 0 1 1 0 1 0 0 0 1 1 1 0 2 0 0 0 2 1 2 1 1 0 0 0 0 0 0 1 0 0 0 0 2 0 0 2 0 2 0 0 2 0 0 1 1 0 0 0 0 0 0 0 0 2 0 1 0 0 0 0 0 0 0 0 0 1 1 1 0 2 0 2 0 0 0 0 1 0 0 0 2 0 0 2 0 2 0 2 0 1 1 2 2 1 2 0 0 0 0 0 0 0 0 1 0 2 0 0 0 2 0 0 1 0 1 0 1 0 1 1 0 0 2 0 0 1 1 1 1 1 0 1 1 0 0 1 1 0 0 1 2 1 0 0 1 0 2 0 0 0 2 0 1 0 0 0 0 2 0 2 1 1 0 0 0 1 2 0 2 0 1 1 0 0 0 1 0 2 1 0 2 0 1 0 0 0 0 2 2 2 0 0 2 0 0 0 0 0 0 0 0 2 2 0 0 2 0 0 0 0 2 2 2 2 0 1 0 1 0 1 1 0 1 1 0 0 1 0 1 0 0 2 0 0 1 1 0 0 1 0 2 0 0 0 2 0 1 0 1 1 0 2 1 1 0 1 0 0 0 0 1 1 0 2 0 0 0 0 0 0 1 2 2 2 0 2 1 1 0 1 0 1 1 2 0 1 2 2 0 0 1 2 2 0 2 0 0 2 2 1 2 0 0 0 2 0 0 0 0 1 0 1 1 1 0 0 0 0 1 2 1 2 0 1 1 1 1 2 0 1 0 1 1 0 0 0 1 1 0 1 1 1 1 0 1 1 1 0 0 0 0 2 2 0 1 0 1 0 1 0 0 2 1 0 0 1 0 1 1 1 0 0 0 0 0 2 0 1 2 0 2 0 1 1 2 0 0 0 0 2 0 0 0 0 1 0 0 1 1 1 0 0 0 0 2 2 2 2 0 0 0 0 0 0 0 1 1 0 0 0 0 0 0 2 0 0 0 0 0 0 1 0 0 1 2 0 1 2 1 1 0 0 2 2 2 1 0 0 1 1 0 0 0 1 0 1 1 0 0 0 0 1 1 0 1 1 0 1 0 1 0 1 1 0 2 0 0 0 0 1 0 1 1 1 0 1 2 1 1 0 0 0 2 0 2 2 0 0 0 0 1 1 0 2 1 2 0 0 1 0 0 0 1 1 1 2 2 2 0 0 0 2 1 0 0 1 1 1 2 2 0 0 0 0 0 0 0 0 0 0 0 1 0 0 2 1 0 1 1 1 0 0 0 0 0 1 2 1 0 1 2 0 0 0 2 0 0 2 0 0 1 1 1 1 1 0 2 2 1 0 0 1 1 0 1 2 1 1 0 0 2 1 1 0 1 1 1 2 0 1 0 1 1 1 1 1 1 0 0 0 0 0 1 1 0 1 2 2 1 1 2 2 2 0 1 1 0 2 1 0 2 2 0 0 0 1 0 0 0 0 1 0 1 0 0 1 0 0 1 0 2 0 1 0 1 0 0 0 0 0 1 0 0 0 1 0 2 0 0 0 0 0 2 2 0 2 2 2 2 0 0 0 0 0 0 0 1 1 0 1 1 1 2 1 2 0 0 0 0 2 0 0 2 2 0 1 0 2 0 0 0 0 1 1 1 2 2 2 0 2 1 1 1 2 0 1 0 0 2 1 0 1 1 0 0 0 1 2 0 1 1 2 2 0 1 1 1 1 1 0 1 0 1 0 1 0 0 0 2 0 2 0 1 1 1 0 1 1 1 0 0 0 2 0 1 0 1 0 0 2 0 1 0 1 1 1 0 1 1 0 0 1 0 1 0 0 1 0 0 0
143 0 0 2 0 0 1 0 0 0 0 1 0 1 0 0 0 0 0 0 2 0 1 1 1 1 0 1 1 1 2 0 0 1 0 1 2 0 0 0 2 2 0 0 0 1 0 0 0 0 0 0 0 0 1 2 0 0 1 0 0 2 2 2 1 0 2 0 0 0 0 2 2 0 2 2 2 0 1 0 1 1 0 0 1 0 0 0 1 2 1 1 1 1 1 0 1 1 1 1 1 0 0 1 1 1 1 0 1 1 1 1 1 2 2 1 1 0 0 2 2 0 1 0 1 1 0 0 1 0 1 1 0 0 0 0 0 0 0 0 2 0 0 0 0 0 0 0 0 0 0 1 0 1 1 0 0 0 0 0 0 0 1 1 1 1 0 0 2 1 0 1 0 2 2 2 2 1 0 1 0 0 0 2 2 1 1 0 0 1 1 1 1 0 1 1 0 0 0 0 0 1 1 2 2 0 0 0 1 0 2 0 2 0 1 1 1 0 1 1 2 1 0 0 0 0 1 0 1 0 0 0 0 0 1 0 0 1 0 0 2 2 2 0 0 0 1 0 0 0 0 0 1 0 2 1 0 2 1 1 0 1 0 0 0 0 0 1 1 0 1 1 1 2 0 0 0 1 1 1 0 1 2 1 0 1 0 1 0 2 0 1 1 2 2 1 2 1 0 1 1 1 2 0 0 0 1 1 1 0 1 1 0 0 2 0 2 1 1 0 0 2 1 1 0 0 0 1 1 0 2 0 0 0 0 0 0 1 1 0 0 1 2 0 1 0 1 1 2 2 0 0 1 0 0 0 1 0 0 1 0 1 1 1 1 1 0 1 2 0 2 0 1 1 1 1 0 1 0 1 0 1 2 0 2 2 0 1 1 1 2 2 1 0 2 0 0 1 1 0 0 0 0 1 1 0 0 1 1 1 1 2 1 1 1 0 2 0 0 0 0 2 0 0 0 1 1 1 2 1 0 2 0 0 0 0 1 0 0 0 1 0 1 0 0 2 2 0 0 0 0 0 0 2 1 1 0 2 1 0 2 2 0 0 0 2 0 1 0 0 0 0 2 0 2 2 0 1 2 0 2 0 1 1 0 1 0 1 2 0 0 0 0 1 0 0 2 1 1 2 1 1 2 0 0 0 1 1 1 0 1 0 0 0 0 1 0 0 0 0 0 1 0 1 0 0 0 0 0 0 2 0 0 1 1 0 0 0 1 1 0 1 2 1 2 1 0 1 1 1 0 1 1 1 2 0 1 0 2 0 1 0 2 2 0 1 1 0 2 2 2 1 1 0 1 0 1 1 0 0 1 1 1 0 0 0 1 2 1 2 0 1 1 0 0 0 2 1 1 0 1 2 1 0 0 0 2 2 2 2 0 0 0 1 0 1 0 0 0 0 1 0 1 1 1 1 0 1 0 0 0 1 1 0 0 0 2 0 1 1 1 0 0 1 2 2 2 0 0 0 0 2 1 1 1 0 1 1 1 0 0 0 2 0 1 0 2 2 1 0 0 2 0 0 1 1 1 0 1 0 0 0 0 0 1 1 1 2 2 0 2 0 0 0 1 1 2 2 0 1 1 0 0 0 1 2 1 1 1 1 0 0 0 1 1 1 0 2 2 2 1 0 0 1 0 0 1 1 1 1 1 1 0 0 0 0 1 0 0 1 1 0 0 1 0 1 2 0 0 0 0 0 0 0 0 2 0 0 2 2 0 0 1 0 1 0 2 0 0 0 0 0 2 0 0 1 1 0 1 2 0 0 1 0 0 0 1 2 1 2 0 1 2 2 1 1 0 2 0 2 0 0 0 1 2 1 1 1 0 0 1 1 1 1 1 0 1 0 0 0 0 0 2 2 2 0 0 2 0 2 1 0 1 1 0 0 0 1 1 0 0 0 2 0 2 0 2 1 0 0 0 0 1 0 0 0 0 0 0 0 0 1 0 0 1 0 1 0 2 0 0 0 0 2 1 1 0 1 1 0 1 1 0 0 0 1 1 0 0 2 0 0 1 0 2 0 2 0 0 0 1 1 0 2 1 1 1 1 0 1 0 0 1 1 1 1 1 2 1 1 0 1 1 0 2 2 0 0 1 0 1 1 1 1 0 2 2 2 0 0 0 0 2 2 2 0 1 2 1 0 2 0 2 0 0 0 1 0 0 0 0 1 1 0 1 1 1 0 0 1 1 0 0 0 0 2 0 0 2 0 0 2 0 2 0 0 1 0 0 1 0 0 1 1 1 1 0 0 1 0 0 0
144 0 2 0 0 0 0 2 1 1 0 0 0 2 0 1 1 0 0 0 1 0 1 2 0 0 0 1 1 1 2 1 1 1 0 0 2 1 0 0 0 0 0 1 0 0 0 0 0 0 0 1 1 1 0 1 0 0 0 1 0 1 1 1 1 0 2 1 0 0 0 0 2 0 0 2 2 0 1 0 1 1 1 1 0 0 0 0 1 2 0 0 1 1 0 0 0 2 2 2 0 0 0 0 2 2 2 1 1 0 0 1 1 1 1 1 1 0 0 2 2 0 2 1 0 0 1 1 1 0 1 0 0 0 1 1 0 0 0 0 1 2 1 0 0 2 1 0 1 1 0 0 1 1 1 1 0 0 1 1 0 0 1 1 1 2 0 0 0 1 1 1 1 1 2 1 2 1 1 1 0 1 2 2 2 0 2 1 1 1 1 1 1 0 1 1 1 0 0 0 0 1 1 1 1 0 0 0 2 0 2 0 1 0 2 1 1 0 2 1 1 0 0 0 1 0 0 0 0 0 0 0 0 0 1 0 0 1 0 1 0 0 0 0 0 0 0 0 0 1 1 1 1 0 0 2 0 0 0 0 0 0 0 1 1 0 0 0 2 1 0 2 1 2 0 0 0 1 2 2 0 0 2 1 0 2 1 1 0 2 0 0 1 2 1 1 1 1 0 1 1 1 1 0 0 0 0 2 1 0 1 0 0 1 1 0 2 0 1 0 1 1 1 0 1 0 2 2 1 0 0 0 0 2 0 0 0 0 2 0 1 1 2 0 0 0 2 0 2 1 0 1 2 1 0 1 1 0 0 0 1 1 0 0 0 0 0 1 1 1 1 1 0 0 1 1 0 2 1 1 0 1 1 1 2 1 0 2 2 1 1 1 1 0 1 1 2 0 1 1 1 1 0 1 1 0 1 1 0 0 0 1 0 0 0 0 2 1 1 0 0 1 1 0 0 2 1 0 1 0 1 0 0 2 1 1 0 1 0 0 1 0 1 0 0 1 1 1 1 1 0 0 0 2 1 1 0 2 2 2 2 2 0 0 0 2 0 2 0 0 0 0 2 1 0 0 0 1 2 1 1 0 0 1 0 0 0 1 1 1 1 1 0 2 1 0 1 0 0 2 2 1 1 1 1 0 2 0 0 0 0 2 1 1 1 1 1 0 0 2 1 0 1 2 0 1 1 0 0 0 1 0 0 1 2 0 0 1 2 1 1 1 2 0 1 0 1 1 1 1 0 1 0 1 2 0 0 0 0 1 0 0 0 1 0 1 1 0 1 1 1 1 1 0 1 0 1 1 0 0 1 0 2 0 1 1 1 1 0 1 0 0 0 0 0 0 0 0 0 1 2 1 0 1 0 0 2 0 0 1 0 0 0 0 1 1 1 1 0 1 1 1 0 1 0 0 2 1 0 0 1 0 1 0 0 1 2 0 1 2 0 0 0 0 2 2 1 0 0 0 0 2 0 1 2 0 0 2 1 1 1 0 1 1 1 0 1 2 0 0 1 0 1 0 0 0 1 0 0 0 0 0 0 0 1 1 2 0 2 2 2 0 0 0 0 0 0 1 1 1 0 0 0 0 1 2 1 2 0 1 0 0 0 2 0 1 0 0 0 0 0 0 0 2 1 1 1 1 1 1 1 1 0 0 0 1 1 1 1 2 0 0 0 0 0 0 0 0 0 1 1 1 0 0 0 0 0 0 2 0 0 0 0 0 0 2 0 1 0 0 0 0 1 0 0 1 1 0 2 2 0 0 1 0 0 1 2 2 1 2 1 1 2 2 2 0 1 0 0 2 0 0 0 2 1 2 0 0 1 1 0 0 2 1 2 0 1 1 1 0 0 1 1 2 2 0 1 2 0 2 0 0 2 1 0 0 0 1 1 1 0 1 1 0 1 1 1 1 0 0 1 0 1 1 0 0 0 0 0 0 0 0 0 0 0 0 1 1 1 1 0 0 1 1 2 2 0 1 2 1 1 1 0 0 0 1 1 0 0 2 0 0 0 1 1 0 1 0 0 0 0 1 0 0 2 1 0 2 0 2 1 0 0 0 1 2 2 1 1 0 1 0 0 0 1 0 0 1 0 1 2 2 0 1 0 0 1 1 1 0 0 0 0 2 1 2 2 2 0 1 2 0 2 0 0 2 2 0 0 0 1 0 1 0 0 0 0 0 0 1 1 0 0 0 0 1 1 0 1 1 0 1 0 2 0 0 2 0 0 2 0 0 0 0 0 0 0 1 2 1 1 1
145 0 0 2 1 0 2 2 0 2 0 0 0 0 0 0 0 0 0 0 2 0 1 0 0 0 1 0 1 1 0 0 1 1 1 1 1 2 0 0 1 1 1 0 0 1 0 0 1 0 0 2 1 0 1 0 1 0 1 2 0 0 1 1 1 1 1 1 0 1 0 2 2 0 0 2 2 0 2 0 2 2 0 0 2 0 0 0 1 2 0 0 2 1 1 0 1 0 0 0 2 0 1 1 2 0 2 0 1 1 0 0 1 1 1 1 1 0 0 2 2 0 2 1 0 1 0 0 2 0 0 0 0 0 0 0 0 0 0 0 1 1 0 0 0 1 0 0 0 0 0 0 0 0 0 0 0 1 0 0 0 0 0 2 0 1 0 0 1 0 0 1 0 2 1 0 1 0 0 0 0 1 1 2 2 0 2 1 0 0 1 1 0 1 1 0 1 0 0 0 0 1 0 2 2 0 0 1 0 0 1 2 2 0 2 0 0 0 2 0 2 2 1 0 0 0 0 0 0 0 0 0 0 0 2 0 0 1 0 1 1 1 2 0 0 0 0 0 0 0 0 0 0 0 0 0 0 0 0 2 2 2 0 0 1 0 0 1 2 0 0 2 1 1 1 1 0 1 2 1 0 0 2 0 2 0 1 2 0 2 0 1 1 2 2 1 2 0 0 0 0 0 2 0 0 0 0 1 1 0 0 1 0 0 0 0 1 0 0 0 1 0 0 0 2 0 2 1 1 0 1 0 0 1 0 0 0 1 1 0 0 0 0 0 1 0 1 1 1 2 1 0 2 1 0 1 1 0 0 0 0 0 1 1 0 0 0 1 2 0 2 0 1 0 2 2 0 2 1 1 1 2 1 0 1 1 0 0 0 0 0 1 0 0 1 1 0 0 0 0 0 0 0 1 1 0 0 1 0 0 0 1 1 1 1 2 0 0 1 0 0 0 0 0 1 1 1 2 2 0 2 0 0 2 0 0 1 2 0 0 1 0 2 0 0 2 0 0 0 1 0 1 0 2 2 2 0 2 2 2 2 2 0 0 1 1 1 1 0 1 1 1 2 2 1 1 0 1 2 0 1 1 0 0 0 1 0 1 2 1 1 0 2 2 1 0 1 1 1 2 1 1 2 0 0 0 1 0 1 0 0 2 0 1 1 0 0 0 0 1 1 1 0 1 0 1 1 1 0 1 0 1 0 0 1 1 1 1 1 1 1 2 2 2 2 1 1 1 1 0 0 0 0 2 1 1 0 1 1 1 1 0 0 1 1 0 0 1 1 0 0 0 0 0 0 0 0 0 0 0 1 0 2 0 1 1 2 0 0 0 1 0 0 0 0 2 0 1 0 0 0 1 1 0 0 0 1 2 2 0 0 1 0 2 1 2 1 0 0 0 0 0 0 0 0 0 2 1 0 0 0 1 0 0 0 0 2 0 1 1 1 0 0 0 2 2 2 0 0 0 1 0 1 1 2 0 0 2 1 0 0 0 2 0 0 1 1 2 0 0 1 0 1 0 1 0 1 1 2 1 1 0 0 0 1 1 0 1 1 1 2 0 0 1 0 0 2 2 1 2 0 1 0 0 0 2 0 2 0 0 0 0 0 1 0 1 0 1 1 1 0 0 0 2 1 1 1 1 1 1 1 1 0 0 0 1 0 0 0 2 1 0 0 0 1 0 0 0 0 0 0 0 1 0 0 0 0 0 1 1 0 0 2 1 0 0 2 1 0 0 0 0 1 1 1 0 1 0 1 1 0 1 0 1 1 1 0 2 0 2 1 2 2 1 1 1 0 0 1 1 0 0 0 1 1 0 1 0 0 1 0 0 0 0 0 0 1 0 2 2 0 2 1 2 2 0 1 1 0 2 1 0 2 1 0 1 0 0 1 0 1 1 1 0 1 0 0 0 0 0 0 0 1 0 1 0 1 0 0 0 1 0 1 0 0 0 1 0 0 2 0 0 0 0 2 1 0 1 1 1 2 0 0 0 0 0 0 2 0 1 1 0 1 1 2 1 2 0 1 0 1 1 0 2 0 0 2 1 0 1 0 0 0 0 1 2 2 2 1 1 0 1 0 2 1 1 1 1 0 1 2 2 0 2 0 0 1 1 1 1 0 0 0 2 1 2 2 0 0 0 2 0 1 0 1 0 1 1 1 0 2 0 1 1 0 0 0 1 0 0 1 0 1 0 0 0 1 0 2 0 0 1 0 1 0 0 0 1 2 2 0 0 1 1 1 0 0 0 1 0 0 0
146 0 0 2 0 0 1 0 0 0 0 2 0 1 0 0 1 0 2 0 2 0 0 2 0 0 0 0 0 0 1 0 1 1 0 1 1 2 0 0 0 0 0 1 0 0 0 0 0 0 0 1 1 1 1 2 0 1 2 1 1 1 2 2 0 1 1 1 0 0 0 1 2 0 0 2 2 0 2 1 1 2 0 1 1 1 1 0 1 1 0 0 2 0 0 1 0 0 0 0 1 0 0 0 2 1 2 0 0 0 0 0 1 2 2 1 1 0 2 1 1 0 2 0 0 0 2 0 0 0 2 0 0 0 1 1 1 0 0 0 0 2 0 0 0 1 0 0 1 1 0 0 0 0 0 0 0 0 0 1 0 0 2 0 0 1 0 1 0 1 1 1 0 2 0 1 1 1 0 1 0 1 0 2 0 0 2 1 0 2 2 2 0 1 1 1 0 0 0 0 0 0 0 1 1 0 2 0 1 0 1 2 2 0 1 0 0 0 1 2 2 0 1 1 2 0 0 0 0 0 0 0 0 0 1 0 0 2 0 1 0 0 1 1 0 0 0 0 0 0 0 0 1 0 0 1 0 0 0 0 0 0 0 0 1 0 0 0 0 0 0 2 2 2 0 0 0 0 1 1 0 0 2 2 0 2 1 2 0 2 0 1 0 2 2 0 2 1 0 1 2 0 2 0 0 0 0 2 0 0 0 1 0 0 0 0 2 0 1 0 1 2 0 0 1 0 1 2 2 0 1 1 0 1 0 0 0 0 2 1 0 1 2 0 0 0 2 0 1 0 1 0 2 0 1 0 0 0 0 0 1 1 0 0 0 0 0 1 2 0 2 0 1 1 0 0 0 1 2 2 0 0 1 0 2 2 0 0 0 0 0 0 0 0 2 0 1 0 0 0 0 0 0 1 1 0 1 0 0 0 0 1 0 0 0 0 2 0 1 0 0 1 1 0 1 1 1 1 0 0 0 0 0 1 2 1 0 0 0 0 2 0 1 0 0 2 0 1 0 1 0 1 0 2 1 1 0 1 1 0 0 0 1 1 1 0 2 0 0 0 0 0 2 1 1 0 1 1 2 0 1 1 0 1 0 0 0 2 2 1 0 0 1 1 0 0 1 0 0 2 2 1 2 0 0 1 1 0 1 0 0 2 0 0 0 1 1 0 0 2 0 0 1 2 0 1 0 0 1 2 0 0 0 0 0 1 2 0 1 1 1 1 0 0 0 0 1 2 0 0 0 0 0 2 1 2 1 1 0 1 0 0 0 2 1 0 0 0 1 0 0 0 0 0 0 0 0 1 0 1 2 0 2 0 0 0 2 1 1 1 0 2 0 0 0 0 0 1 0 0 0 2 2 1 0 1 1 1 1 2 1 0 0 0 0 0 0 1 0 1 0 1 0 1 1 0 1 2 0 0 1 1 0 0 0 1 1 0 0 1 1 0 1 1 2 1 1 1 0 0 0 0 2 0 1 0 0 2 1 0 0 0 1 0 0 2 1 0 0 2 0 2 0 1 0 0 2 0 1 0 1 0 1 1 2 2 1 2 1 1 2 0 0 0 0 0 0 2 0 0 0 0 0 0 0 1 1 1 0 1 1 0 0 1 1 1 0 2 2 2 0 0 0 2 2 0 0 1 1 1 0 0 1 0 0 2 2 1 0 1 0 1 1 1 0 0 2 0 0 0 0 0 1 1 0 1 1 0 2 2 0 0 0 0 0 1 2 1 0 0 0 0 2 0 0 0 0 1 0 2 0 0 0 0 0 1 0 2 1 2 1 1 1 2 2 0 1 1 0 2 0 0 1 2 1 1 1 1 0 1 0 0 1 1 1 0 0 0 2 1 0 2 0 2 2 0 1 1 0 2 0 1 2 2 0 0 0 2 2 0 1 1 0 0 0 0 0 1 0 1 0 0 0 0 0 0 0 0 0 0 1 0 0 0 0 1 0 0 1 1 0 0 0 1 1 2 0 0 1 1 1 0 0 0 0 0 0 1 0 1 1 0 0 0 2 0 2 0 0 2 0 1 1 1 2 1 1 1 1 0 1 0 0 0 1 1 1 2 1 1 0 1 0 0 1 1 0 2 1 0 2 2 0 1 0 0 0 1 0 1 0 0 1 2 1 0 0 0 0 0 2 1 2 0 0 0 0 1 0 0 2 0 2 0 0 1 1 0 0 1 0 0 0 0 0 1 0 0 1 0 0 1 0 0 0 0 0 0 0 2 0 0 0 0 0 0 0 0 0 1 0 0
147 0 0 2 0 0 1 1 0 0 0 1 0 0 0 0 0 0 0 0 2 0 0 1 0 0 0 0 0 0 2 1 0 1 2 1 1 1 0 0 2 2 0 0 0 0 1 0 0 0 0 0 2 0 0 2 0 0 1 1 1 1 1 1 0 1 1 1 0 1 1 1 2 1 2 2 2 0 0 0 0 1 0 0 1 0 0 1 2 2 1 1 2 1 1 1 1 2 1 1 0 0 0 1 1 1 1 1 0 0 1 1 1 2 2 2 1 0 2 0 0 1 1 1 1 1 0 1 2 1 1 1 0 0 0 0 0 0 0 0 1 1 1 0 1 2 0 0 1 1 0 0 1 0 0 0 0 2 0 0 0 0 1 1 0 2 0 0 2 1 0 2 0 2 1 1 1 0 0 0 0 0 0 0 0 0 0 1 0 0 0 1 1 1 2 1 1 0 0 0 0 0 0 1 1 0 1 0 1 0 1 1 1 1 1 0 0 1 1 1 1 0 1 0 0 0 1 0 0 0 0 0 0 0 2 0 0 2 0 1 0 0 2 0 0 0 0 0 0 0 0 0 1 0 0 0 1 2 1 1 0 1 0 2 1 0 0 0 2 0 0 2 2 2 0 0 0 0 2 0 1 0 1 0 1 0 0 0 0 1 1 1 1 2 1 1 0 1 0 0 0 0 2 0 0 0 0 1 0 0 0 1 0 0 0 0 2 0 2 0 0 2 1 1 1 0 0 1 1 0 2 2 0 1 0 0 0 1 1 0 1 2 1 0 1 0 1 1 2 1 0 1 1 0 1 1 1 0 0 2 0 2 2 0 2 0 0 1 1 1 1 1 0 0 0 0 0 2 0 1 0 0 0 0 0 0 0 0 0 0 1 1 1 0 2 0 1 0 0 0 0 0 0 1 1 0 1 0 0 0 0 1 1 1 1 1 1 0 0 2 1 1 1 1 0 0 1 0 1 0 0 1 1 1 1 2 0 0 0 0 2 0 1 1 0 2 1 1 1 0 1 2 0 2 2 2 0 2 2 1 1 2 0 0 1 1 1 2 0 1 1 2 0 2 0 0 0 2 2 2 0 1 0 1 1 2 0 1 1 1 1 1 0 1 0 0 0 0 0 2 2 0 2 0 0 0 1 1 1 0 0 2 0 0 0 1 1 0 0 1 0 1 0 1 0 1 1 0 0 0 0 1 0 0 1 1 1 1 1 2 2 2 1 1 2 0 2 2 0 0 0 0 0 1 1 2 1 1 1 1 0 0 0 1 0 0 0 1 0 1 1 1 1 0 0 0 1 2 0 2 2 0 2 0 2 1 1 1 0 1 1 1 2 0 1 0 0 0 0 1 1 1 0 0 0 0 0 2 2 2 0 0 0 1 0 0 0 0 0 0 1 0 0 0 0 0 2 1 0 0 0 2 0 0 0 2 2 0 0 1 0 1 0 0 0 0 0 0 0 0 0 2 1 0 1 0 0 2 1 0 0 0 1 0 1 1 1 1 0 1 0 1 0 0 1 0 2 0 1 0 0 2 0 1 2 2 1 1 2 1 2 0 0 0 0 0 1 1 0 0 0 0 0 0 2 2 1 2 0 0 1 0 0 2 0 0 0 0 0 0 0 0 0 1 0 0 1 0 0 0 1 1 0 1 0 0 1 1 1 2 1 0 0 0 0 0 1 1 0 1 1 1 0 0 0 0 0 0 0 0 0 0 2 0 0 0 2 0 0 2 0 0 2 1 1 0 2 0 0 0 1 1 1 0 0 2 0 2 0 2 0 1 2 2 0 0 0 0 0 1 0 0 0 2 2 1 1 0 1 2 0 0 0 0 0 0 2 1 1 1 1 1 0 0 0 0 0 0 0 2 1 1 2 2 0 0 0 1 1 0 1 1 0 0 0 0 0 0 0 0 0 0 0 0 0 0 0 0 1 1 0 0 1 0 0 2 0 0 2 0 0 0 0 0 2 2 0 1 2 2 2 0 0 0 0 0 0 0 0 2 1 0 0 1 1 1 1 0 0 1 0 1 0 2 0 0 2 0 0 1 0 0 0 0 0 2 2 2 1 2 0 2 0 1 0 1 0 1 0 0 1 1 0 1 0 0 1 1 0 0 0 0 1 1 1 0 1 1 1 0 2 0 0 0 2 0 2 1 1 1 0 2 1 1 1 1 1 0 0 0 2 0 0 0 1 0 1 0 1 2 2 1 0 1 0 0 2 0 0 1 0 1 0 0 0 0 0 0 0 0 2 0
148 0 0 2 1 0 2 1 0 1 0 1 1 1 0 1 0 0 1 1 1 1 1 2 0 0 0 0 1 1 2 1 2 2 0 2 0 2 0 1 1 0 0 1 0 1 0 0 0 0 0 0 0 0 1 1 1 0 0 1 0 1 0 2 0 0 1 0 0 0 0 2 2 0 1 2 2 0 0 0 1 1 1 1 1 0 0 0 2 2 0 1 1 1 0 0 0 0 0 0 1 0 1 1 2 0 2 0 0 0 0 1 1 1 1 1 1 0 1 0 0 0 1 0 1 0 1 1 2 0 1 1 1 0 0 0 1 0 0 0 0 2 0 0 0 1 0 0 1 1 0 0 0 0 0 0 0 1 0 0 1 1 0 2 1 0 0 1 1 1 0 1 0 2 1 0 1 1 0 1 0 1 0 2 0 0 2 1 0 1 0 2 0 1 1 0 0 1 0 0 0 1 1 0 0 0 1 1 1 0 1 1 1 0 2 0 0 0 0 1 2 1 0 0 1 1 0 0 0 0 0 0 0 1 1 0 1 1 0 1 0 0 2 1 0 0 0 0 0 0 0 0 1 0 0 1 1 0 0 0 0 0 0 1 1 0 1 0 1 0 0 2 1 2 0 0 0 0 1 0 0 0 1 1 0 1 0 1 0 2 0 2 0 2 2 1 2 0 0 0 0 0 0 0 0 0 0 2 1 0 0 1 0 1 1 0 1 0 0 0 0 0 0 0 2 0 2 2 2 0 2 2 0 1 0 0 0 2 0 0 0 1 2 1 0 0 1 0 1 0 0 1 1 2 0 2 2 0 0 0 0 0 1 0 1 0 0 1 2 0 1 1 0 0 0 0 0 2 1 1 0 1 2 2 1 0 0 0 0 0 0 1 0 0 2 0 0 1 1 0 0 2 0 0 0 0 1 1 0 0 0 0 1 1 1 2 0 0 0 0 0 0 0 0 0 1 1 1 0 0 0 1 0 1 0 0 0 2 0 0 1 0 2 0 0 1 1 0 0 0 1 1 1 2 1 1 0 1 1 0 0 1 1 1 0 1 1 2 0 2 2 2 2 1 1 0 1 1 1 1 2 0 1 2 1 1 0 2 2 1 0 0 0 1 0 0 1 1 1 2 0 0 1 1 1 0 1 0 0 0 0 2 0 1 1 1 1 0 0 0 0 1 1 1 1 0 0 0 1 1 0 0 0 1 2 1 1 0 1 1 0 1 1 0 0 1 1 0 2 0 2 2 0 1 1 2 1 0 2 0 1 0 2 2 0 1 1 1 0 0 1 1 1 0 1 0 1 1 0 1 1 0 1 0 0 0 1 1 0 1 0 1 0 0 0 0 0 1 0 1 1 1 0 1 0 0 1 0 1 0 1 0 0 0 0 0 0 0 0 0 1 0 0 1 1 0 1 2 0 0 0 1 0 0 0 1 2 0 1 1 1 1 1 1 1 0 0 0 0 0 0 1 1 0 0 1 0 1 0 1 1 0 0 1 0 1 0 2 0 0 1 0 1 0 0 0 0 0 1 0 1 0 0 2 2 2 1 1 1 2 2 0 0 1 0 0 2 1 1 1 0 0 0 0 2 2 1 2 0 0 1 1 0 1 0 1 1 1 0 0 0 0 2 2 0 0 0 1 1 0 0 0 1 0 0 1 1 0 0 0 0 0 1 0 0 0 1 1 0 0 0 0 1 0 0 0 0 0 0 0 0 0 2 0 1 0 2 1 0 1 1 0 1 0 0 0 2 1 0 2 0 0 1 0 0 1 1 2 1 2 1 1 2 2 2 1 0 0 0 0 1 0 0 0 2 2 1 1 0 1 0 0 1 1 1 0 0 0 1 1 1 1 1 2 2 0 1 2 0 2 1 0 2 1 0 1 1 1 0 0 0 0 0 0 0 0 1 0 0 0 0 0 1 1 0 0 0 0 0 0 1 0 1 0 0 0 1 0 1 0 0 0 0 1 1 1 0 1 2 0 1 0 0 0 0 0 1 0 0 1 1 0 0 1 2 0 2 0 0 1 0 2 1 0 1 1 0 0 0 1 0 0 0 0 0 2 2 0 1 0 0 1 1 1 1 1 1 1 1 0 2 2 0 2 0 0 0 1 0 0 0 0 1 2 1 1 1 0 0 0 2 0 1 0 1 0 1 0 0 0 2 0 1 0 0 1 1 0 1 1 1 0 0 0 1 0 2 1 2 1 1 2 0 1 1 1 2 1 0 1 1 0 0 0 0 0 0 0 1 2 0 2
149 0 0 2 0 1 1 2 0 2 0 1 0 0 0 0 0 0 1 0 1 0 1 2 0 0 0 0 0 0 1 1 1 2 0 1 1 0 0 0 2 2 0 0 0 1 1 0 0 0 0 0 0 0 2 2 0 1 1 1 1 2 2 2 1 1 0 1 0 1 1 0 1 0 1 1 1 0 0 0 0 2 0 0 2 0 0 1 2 2 1 1 1 1 0 0 0 0 0 0 2 0 0 1 2 1 2 0 1 1 0 1 0 1 2 1 0 0 2 1 1 1 1 0 1 0 1 0 1 0 1 1 0 0 0 0 0 0 0 0 2 0 0 0 0 1 0 0 1 0 0 1 0 1 2 1 0 1 0 0 0 0 2 0 1 1 0 1 0 1 1 0 0 2 2 0 2 1 0 1 1 1 1 2 2 1 1 0 0 1 1 1 0 2 1 0 1 0 0 0 0 0 1 0 0 0 1 1 1 0 2 2 0 0 1 0 0 0 1 1 2 1 1 1 1 0 1 0 0 0 0 0 0 1 1 0 1 2 0 1 0 0 2 0 0 0 0 0 0 0 0 0 1 0 1 2 0 0 0 0 0 0 0 2 2 0 0 0 2 2 0 2 2 2 1 1 0 2 1 1 0 0 2 1 0 1 0 1 0 1 1 1 0 2 2 0 2 0 0 0 0 0 2 0 0 1 0 0 1 0 1 1 0 1 0 0 2 1 0 0 1 0 1 1 1 0 1 0 0 1 2 2 0 1 0 0 0 1 1 1 0 1 1 0 1 0 0 2 2 1 1 0 2 1 0 0 1 0 0 1 1 2 1 1 1 0 0 1 1 1 1 1 0 0 0 0 0 1 0 1 1 2 1 1 2 1 0 0 0 0 0 1 2 1 2 0 2 0 2 2 2 2 0 1 1 0 0 1 0 0 0 1 0 0 0 2 0 1 0 0 0 2 0 0 0 0 2 1 2 1 1 2 0 0 0 0 1 0 0 1 0 0 1 1 1 0 2 0 2 0 2 2 0 2 2 1 1 1 1 0 0 1 0 0 1 1 1 1 0 1 1 1 2 1 1 0 1 1 2 0 2 0 0 1 0 0 0 1 2 0 0 0 0 1 1 0 2 1 1 2 1 1 2 0 0 0 0 0 1 0 0 0 0 0 0 2 0 1 0 1 1 1 0 1 0 1 1 1 1 2 0 1 1 0 1 0 1 0 1 1 0 2 2 2 2 1 1 1 1 0 0 0 0 1 1 2 1 0 2 0 1 0 0 1 1 0 0 1 0 0 0 1 0 0 0 0 0 1 0 1 2 0 1 0 0 0 1 1 1 1 0 0 0 0 1 0 0 0 0 1 1 0 0 0 0 0 2 0 1 0 0 0 0 0 0 0 1 1 0 1 0 1 0 1 1 0 1 2 0 0 0 2 0 0 0 1 2 0 0 1 0 1 1 1 1 1 1 0 0 1 0 1 0 2 2 0 0 2 2 0 0 0 0 2 0 0 1 1 0 1 0 1 0 0 0 0 2 0 1 0 1 2 0 1 2 1 0 1 2 1 1 1 0 0 0 0 2 1 1 1 0 0 0 0 1 2 0 1 0 0 0 0 0 1 2 2 1 1 1 1 0 0 1 2 0 0 1 0 0 0 1 1 1 0 0 0 1 1 1 2 0 0 0 0 0 1 1 0 0 1 0 1 1 0 0 0 0 0 0 0 0 0 2 0 0 0 2 0 1 0 0 0 1 0 0 0 2 0 1 2 0 0 1 0 0 2 1 2 1 2 1 1 2 2 1 1 0 0 0 2 0 0 0 0 2 2 1 0 0 2 0 0 0 0 0 0 0 0 2 2 2 2 0 2 2 0 2 1 0 2 0 1 1 0 0 1 0 1 1 0 0 0 0 0 0 0 0 0 0 0 0 0 2 0 1 0 1 0 1 1 1 0 0 0 0 1 0 0 0 1 0 0 0 2 1 1 0 0 0 0 1 0 0 0 0 0 0 0 0 2 0 0 0 1 2 0 2 0 0 0 0 1 1 1 1 1 1 1 0 1 0 0 0 0 0 2 2 1 1 1 0 1 0 0 0 0 1 2 1 0 1 1 0 2 0 0 0 0 0 1 0 0 1 1 0 1 2 0 1 0 1 1 0 0 1 0 1 1 0 0 2 0 2 0 0 0 0 0 0 1 0 0 0 0 0 0 2 0 1 0 0 1 0 1 0 0 1 0 0 1 0 0 1 0 0 0 0 0 0 0 0 0
150 0 1 1 0 0 2 1 0 0 0 1 0 1 0 0 0 0 0 0 2 0 0 2 0 0 0 0 2 2 2 0 1 2 1 1 1 2 0 0 0 0 1 0 1 0 1 0 0 0 0 1 2 0 0 0 1 0 0 1 0 1 0 0 1 0 1 1 0 0 0 0 2 1 1 2 1 0 2 2 0 2 1 1 2 0 0 1 1 2 1 1 2 1 0 0 0 1 0 0 1 0 0 0 1 2 1 1 1 0 1 2 1 1 1 1 1 0 1 1 1 0 2 2 0 1 0 1 2 0 0 0 0 0 1 1 0 0 0 0 2 1 0 0 0 1 0 0 0 0 0 0 1 0 0 0 0 1 0 1 0 0 1 1 0 1 0 0 2 0 0 2 0 2 2 0 2 0 0 0 0 0 1 1 1 0 1 1 0 1 1 1 0 1 2 0 1 0 0 0 0 1 0 1 1 0 2 1 2 0 2 0 2 1 1 0 0 1 1 1 1 0 1 1 1 0 1 0 0 0 0 1 0 1 0 0 1 2 0 1 0 0 2 0 0 0 0 0 0 0 0 0 0 0 0 2 1 0 0 0 0 0 0 2 1 0 1 1 1 0 0 1 2 2 0 0 0 2 1 1 0 0 1 0 0 1 1 2 0 2 0 1 0 1 1 0 2 0 0 0 0 0 2 1 1 1 0 1 1 0 1 2 0 1 0 0 1 0 0 0 0 1 1 1 2 0 1 0 1 1 2 0 0 0 0 0 0 1 1 1 0 1 2 0 0 1 0 0 0 0 0 2 1 1 0 1 1 0 0 2 0 2 1 1 1 0 0 2 2 0 2 0 1 1 0 0 0 1 1 1 1 0 0 1 2 1 0 0 0 0 1 1 0 0 1 1 1 0 1 1 1 1 1 0 0 0 1 1 1 1 0 2 2 2 2 2 0 1 0 0 0 1 0 0 1 2 0 1 0 0 0 1 0 2 1 1 1 1 0 1 0 0 2 1 1 2 2 0 0 0 0 0 0 2 1 0 1 0 0 0 0 0 0 0 0 2 0 1 0 0 0 0 1 1 1 0 1 1 2 1 0 0 0 0 0 0 0 2 2 1 0 0 0 2 1 0 1 1 1 2 1 1 1 1 0 2 2 0 2 0 0 2 0 2 2 0 0 0 0 2 2 0 1 2 1 0 0 1 0 1 1 1 0 0 1 0 0 0 1 1 0 0 0 0 0 1 1 1 1 0 1 2 0 1 1 1 0 0 1 0 1 0 0 0 0 0 0 0 1 0 0 0 1 0 0 0 1 1 0 0 1 0 2 0 1 1 2 1 0 1 0 0 1 0 0 1 0 0 0 0 0 2 1 0 0 1 1 2 2 1 1 0 0 0 0 0 0 1 1 0 0 0 0 0 0 1 1 1 0 0 0 2 0 0 0 0 2 1 0 1 1 0 1 1 2 1 1 0 0 0 0 2 0 0 0 1 0 1 1 0 0 0 1 1 1 0 0 2 0 0 0 1 0 0 0 0 2 0 1 0 1 1 0 2 2 2 1 2 0 1 1 0 1 0 0 0 1 0 0 0 0 0 0 0 0 1 1 2 0 0 0 0 0 1 1 0 0 0 0 0 0 0 0 2 2 1 1 0 0 0 1 1 0 1 0 0 1 1 0 1 0 1 0 1 0 0 1 1 0 0 0 0 2 0 0 0 0 0 2 0 0 1 1 0 0 1 1 1 0 1 0 1 2 1 1 0 0 0 2 2 1 1 1 2 1 0 1 1 0 2 0 2 2 1 1 0 1 0 0 0 1 0 0 2 1 2 0 1 0 1 0 0 0 0 0 0 2 0 2 2 1 2 1 2 2 0 1 2 0 2 0 0 2 0 0 0 0 0 1 0 1 0 0 0 0 0 0 1 0 1 0 0 1 0 1 0 2 0 0 1 0 0 0 0 0 0 2 0 1 1 0 0 0 2 1 1 0 1 2 1 1 0 1 1 1 1 0 0 1 2 0 0 1 1 1 0 1 0 0 0 0 2 0 0 2 2 0 1 0 1 1 0 0 0 1 1 2 1 1 0 0 1 1 1 1 1 1 1 1 0 2 1 1 1 0 1 1 2 0 0 0 0 2 0 0 0 0 0 0 1 2 0 1 0 1 0 2 0 0 0 1 0 0 1 0 0 0 0 0 1 2 0 0 0 0 0 2 0 1 0 0 1 0 1 0 1 1 1 1 2 0 0 0 0 0 1 0 0 0 0 0 0
151 0 1 1 0 1 2 2 0 2 0 0 0 1 0 0 1 0 2 2 0 0 0 1 1 1 1 0 2 2 2 1 1 2 0 1 1 1 0 0 1 1 0 0 0 1 0 0 0 1 1 1 1 0 1 2 0 0 2 0 1 1 1 1 0 0 2 2 0 0 0 1 2 1 1 2 2 0 1 0 1 1 0 0 1 0 0 1 1 1 1 1 2 2 1 0 1 0 0 0 2 0 0 0 1 1 1 2 2 0 0 2 0 2 2 0 0 0 0 1 1 1 1 1 1 1 0 1 2 1 1 0 0 0 0 0 0 0 0 0 0 2 0 0 0 2 0 0 0 0 0 2 0 0 0 0 0 0 0 1 1 0 1 1 1 2 1 2 1 1 0 1 2 0 1 1 1 0 0 0 0 0 1 2 1 0 2 2 1 1 1 2 0 1 1 0 1 0 0 0 0 0 0 1 1 0 1 1 1 0 2 0 1 0 2 1 1 0 1 2 2 0 2 0 0 0 2 0 1 0 0 0 0 0 2 0 0 2 0 2 0 0 2 1 0 0 0 1 1 1 1 1 1 0 0 1 1 2 2 2 0 1 0 2 0 0 0 2 2 2 0 1 0 1 0 0 0 0 2 1 2 0 2 2 0 2 1 1 0 2 0 1 0 2 1 0 2 0 0 0 0 0 0 0 0 0 0 2 0 0 0 1 0 0 0 0 2 1 0 0 0 1 2 0 2 0 2 2 1 0 1 0 1 1 0 0 0 0 2 1 1 1 2 0 1 0 1 0 1 2 0 0 1 1 0 1 1 0 0 1 1 2 0 0 0 0 0 1 1 1 1 1 1 1 1 1 0 2 1 1 0 1 1 0 1 1 0 0 0 0 0 0 1 0 2 0 1 0 1 1 1 1 0 2 2 0 0 1 0 0 0 0 0 0 0 2 0 1 0 0 0 1 1 1 0 1 0 1 1 0 1 1 0 1 2 1 0 1 0 1 0 0 2 1 1 1 2 0 0 2 0 1 0 1 2 1 1 2 1 0 1 2 0 0 0 2 0 1 0 1 2 2 2 1 0 0 0 0 2 0 2 0 0 1 1 2 0 1 1 0 1 1 0 1 0 0 1 1 1 2 0 0 2 0 0 1 1 0 2 0 0 2 0 2 2 0 0 0 0 1 0 1 0 2 1 1 1 0 0 0 2 0 0 0 0 0 1 2 1 2 0 2 1 2 2 0 0 1 1 1 0 1 0 2 1 1 0 1 1 1 1 0 0 2 0 0 0 0 1 0 1 1 0 0 0 0 0 1 0 1 2 0 1 0 0 0 0 2 0 2 1 0 0 1 1 1 1 0 0 0 0 2 1 1 0 1 1 0 1 0 0 0 0 0 0 0 0 0 0 0 1 0 0 0 0 1 1 1 0 0 1 1 0 0 0 1 2 1 0 0 0 1 0 2 2 2 2 1 0 0 0 1 0 2 2 0 0 0 0 0 0 0 0 1 0 1 1 2 1 0 1 0 0 0 1 1 1 0 1 0 0 1 0 1 2 2 2 1 1 1 1 0 0 1 0 0 1 2 2 2 1 0 1 1 0 2 1 1 0 0 2 0 0 1 0 0 0 0 0 0 0 0 1 2 1 0 1 1 1 1 1 2 0 0 0 0 1 1 1 2 1 0 0 0 0 0 1 1 0 0 0 0 0 0 0 0 1 0 1 1 0 0 1 0 0 1 1 1 0 1 0 0 2 1 2 0 2 0 0 0 0 1 1 1 1 1 0 2 0 2 0 2 2 1 1 1 0 1 0 1 0 0 0 2 0 0 0 0 0 2 0 0 0 0 0 0 0 1 2 1 1 1 1 2 2 0 0 1 0 2 0 1 1 1 0 0 0 0 0 0 0 0 0 0 0 0 0 1 0 0 1 0 1 0 0 1 0 0 0 0 0 0 1 0 0 0 1 0 1 1 0 0 0 0 2 2 0 0 2 2 1 0 1 1 1 1 0 1 0 2 0 0 0 0 2 0 2 0 0 0 0 1 0 1 0 0 2 2 1 1 0 0 1 1 2 1 1 1 1 1 0 1 0 1 0 1 0 2 0 1 2 1 0 1 1 1 0 1 1 1 0 0 2 0 0 2 2 1 0 2 2 0 0 1 1 0 2 1 1 1 1 1 1 0 1 1 1 0 0 0 0 0 0 0 0 0 1 0 1 0 0 1 1 0 0 0 0 2 0 2 2 0 0 1 1 0 0 0 0 0 1 0
152 0 1 1 0 0 0 1 0 2 0 0 1 1 1 0 0 0 0 1 1 1 0 2 0 0 0 0 0 0 2 1 0 2 1 2 1 2 0 0 0 0 0 0 0 0 1 0 0 0 0 1 1 0 1 0 1 0 1 1 0 1 2 2 0 0 2 1 0 0 0 2 2 1 1 2 2 0 0 0 1 2 0 0 2 0 0 0 1 1 0 0 1 0 1 0 1 1 1 1 1 0 0 1 2 1 2 0 0 0 1 1 0 1 1 0 0 1 2 0 0 2 1 0 1 0 1 1 2 2 1 0 0 0 0 0 0 0 0 0 0 2 0 0 0 0 1 0 0 0 0 0 0 0 0 0 0 2 0 0 0 0 2 0 2 2 1 0 2 0 0 2 0 2 2 1 2 1 1 1 0 1 0 2 1 0 2 1 0 0 1 1 0 1 1 0 1 0 0 0 0 1 0 2 2 0 0 2 0 0 1 1 1 1 2 0 0 0 1 0 2 1 0 0 0 0 0 0 0 0 0 1 0 0 2 0 0 1 0 1 0 0 2 0 0 0 1 0 1 1 1 1 1 1 1 1 0 0 0 0 0 0 0 0 0 0 0 1 1 0 0 2 1 2 0 0 1 1 2 1 1 0 1 1 0 1 1 2 0 2 0 0 1 2 2 1 0 0 0 0 2 0 2 2 2 0 2 1 0 0 0 0 0 0 2 0 2 1 0 0 0 0 1 1 0 0 0 0 0 0 2 0 0 2 0 0 0 1 0 2 1 1 2 1 0 0 1 1 1 0 0 2 2 0 0 0 0 0 0 2 0 2 1 1 0 0 0 1 2 0 2 0 0 0 1 1 0 2 0 1 0 1 1 1 1 1 0 0 0 1 1 0 2 0 2 0 1 1 1 1 1 0 0 2 2 0 0 1 0 0 0 0 1 1 1 1 1 0 0 0 0 0 0 0 1 2 1 1 1 0 2 0 0 0 1 0 0 0 0 0 2 0 1 2 1 2 1 0 0 1 0 2 0 2 2 1 1 1 1 1 1 1 0 0 0 2 0 1 0 0 0 0 1 2 2 2 0 2 1 1 2 0 0 0 0 0 0 2 2 2 0 0 1 2 1 0 1 2 2 2 1 0 1 1 0 1 2 0 1 0 0 1 0 1 1 1 0 0 0 1 0 0 0 2 1 1 1 1 0 1 1 1 0 1 1 0 0 0 0 0 0 0 1 1 2 0 1 1 2 0 1 1 0 1 2 1 1 1 1 0 1 0 1 2 1 0 0 1 0 0 0 0 1 0 1 0 1 1 0 1 1 0 1 0 0 1 1 2 0 2 0 0 0 0 0 2 0 1 1 0 1 2 1 0 0 0 1 1 1 1 2 0 0 1 0 0 0 2 1 1 0 0 0 1 1 0 1 2 0 0 1 1 0 0 0 0 2 0 0 2 1 0 0 0 2 1 1 0 0 0 0 1 0 0 0 1 0 2 1 0 0 0 1 0 1 1 1 2 1 0 0 1 0 0 0 0 2 0 0 0 0 0 2 0 0 2 0 0 1 1 1 0 1 0 0 0 1 2 1 2 1 0 0 0 0 1 0 1 0 0 0 0 1 1 0 0 1 0 0 0 0 0 0 1 1 0 0 0 0 0 0 0 0 0 0 0 1 1 0 2 2 0 0 1 0 0 1 0 0 1 0 1 2 0 0 1 0 0 0 0 0 0 2 0 0 0 2 0 0 1 0 1 2 0 0 0 0 0 2 2 1 0 0 1 1 1 0 2 1 2 1 1 2 2 2 1 0 0 0 0 0 0 0 2 2 1 1 1 0 1 0 0 0 0 0 0 0 1 1 1 1 1 2 2 1 0 0 1 0 1 0 0 1 1 0 0 0 0 0 0 0 0 0 0 0 1 1 1 0 0 0 0 0 0 0 0 1 0 0 0 1 0 0 0 0 2 0 0 1 0 0 0 0 1 1 1 0 0 1 1 1 0 0 0 0 1 1 0 0 0 2 0 1 0 2 0 2 0 0 0 0 1 1 0 2 0 0 1 0 2 0 0 0 0 1 2 2 2 2 2 0 2 1 1 0 1 1 1 0 0 1 1 0 1 0 0 0 0 1 1 0 0 0 0 0 0 2 1 1 0 2 0 1 0 0 1 1 0 0 0 1 0 0 0 2 1 2 1 1 1 0 0 0 1 0 0 2 0 2 0 0 1 0 1 0 0 1 1 0 2 1 0 0 0 0 0 0 0 1 0 0 0
153 0 1 1 0 1 1 2 0 2 0 0 0 0 0 0 0 0 1 0 1 0 0 2 0 0 0 0 0 1 2 0 2 2 1 0 2 1 0 0 0 0 0 0 0 0 1 0 0 0 0 1 0 0 1 1 0 0 1 2 0 0 1 2 1 0 1 0 1 1 0 1 2 0 1 2 2 1 1 2 0 2 0 0 1 0 0 0 2 2 0 1 1 0 1 0 1 0 0 0 2 0 0 1 2 0 2 0 0 0 0 0 1 1 1 1 1 0 1 1 1 0 2 2 0 1 0 0 0 0 1 1 0 0 0 0 0 0 0 0 0 2 0 0 0 0 0 0 1 1 0 1 0 0 1 0 0 2 0 1 0 0 2 0 1 2 1 0 0 0 0 0 0 2 0 0 2 1 1 1 0 0 1 2 2 0 2 1 0 1 2 2 1 0 2 0 0 0 0 0 0 1 0 2 2 0 1 1 1 0 1 1 0 0 1 0 0 0 1 1 2 1 1 0 0 0 1 0 0 0 1 0 0 1 0 0 1 1 0 1 0 0 2 0 0 0 0 1 1 1 0 0 1 0 0 2 2 0 0 0 0 0 0 1 1 0 1 0 2 1 0 1 0 1 0 0 0 1 2 2 0 0 2 1 0 2 0 2 0 2 0 1 0 2 0 1 1 1 0 0 0 0 2 1 1 0 0 2 0 0 0 1 0 0 0 0 2 1 0 0 0 0 1 0 0 0 2 1 0 0 1 0 0 1 0 0 0 0 2 0 0 0 2 0 1 0 1 1 2 0 1 0 2 0 1 0 0 0 0 1 0 1 1 1 1 0 0 1 2 0 2 0 0 0 0 0 0 1 1 2 1 0 1 1 1 0 0 0 0 0 0 1 1 0 2 0 1 0 0 0 0 0 0 2 2 0 0 0 0 0 0 2 2 2 2 2 0 1 0 1 1 2 1 2 0 0 0 0 0 0 0 1 0 2 0 0 1 1 0 0 1 0 2 0 0 1 1 1 1 2 0 1 0 1 1 0 1 2 2 1 1 2 0 0 0 2 0 2 0 0 0 0 2 1 1 0 1 2 2 0 1 1 0 0 0 1 0 1 2 1 1 0 0 2 0 0 0 2 2 2 0 0 1 1 0 1 2 1 0 0 0 1 0 1 1 1 1 0 0 0 0 2 1 2 1 0 0 1 0 1 0 1 0 0 0 0 1 1 2 2 1 2 1 1 1 0 1 0 2 0 1 1 0 1 2 0 0 0 1 1 1 0 1 2 0 1 1 2 1 0 0 2 1 0 1 0 1 2 0 0 2 0 1 0 0 0 2 0 0 0 0 0 0 0 0 1 0 0 0 0 0 1 1 0 0 0 0 0 0 0 2 0 0 1 0 1 1 1 1 0 0 0 0 1 1 1 0 0 0 0 0 1 0 0 0 0 1 0 0 1 0 0 0 1 2 2 2 0 0 0 0 2 1 1 2 0 0 1 0 0 0 0 2 1 1 0 1 1 0 1 1 1 0 0 1 0 2 0 0 0 1 1 0 2 2 2 1 2 2 0 2 0 0 0 0 0 0 2 1 1 0 0 0 0 1 2 0 1 1 1 0 0 0 2 0 1 1 2 2 2 1 0 0 2 2 2 2 1 0 0 1 1 1 0 0 1 2 0 0 1 1 0 0 1 0 1 2 0 0 0 0 0 1 0 0 1 0 0 2 1 0 1 2 1 1 0 2 2 0 0 0 0 2 0 1 0 1 0 0 0 0 2 0 0 0 1 1 1 0 2 0 2 1 1 1 0 0 0 0 0 1 0 0 1 1 1 1 1 1 0 0 0 1 1 1 0 1 1 1 0 0 1 2 2 2 1 0 2 0 2 2 0 2 1 0 1 1 1 2 1 1 2 0 0 1 0 1 0 0 0 0 0 2 0 1 1 1 0 0 0 0 0 0 0 1 1 1 0 2 1 0 0 0 2 1 2 0 0 2 2 2 0 0 0 0 0 0 0 1 1 1 0 0 0 2 1 1 0 1 1 0 2 2 0 2 1 0 2 0 2 0 0 0 0 0 2 2 1 1 1 0 2 0 1 1 1 1 2 1 0 2 2 0 2 0 0 0 1 0 0 0 0 1 2 1 0 0 0 1 1 1 0 0 0 0 1 1 0 0 0 1 0 0 0 1 2 2 1 1 1 1 0 0 0 0 0 2 0 0 0 0 0 0 0 0 0 0 1 0 1 1 0 0 1 1 0 0 0 0 0 1 1
154 0 1 2 0 0 2 2 0 1 0 0 2 1 0 1 0 0 0 0 1 0 1 1 1 1 1 0 0 0 2 0 1 1 1 1 1 2 0 0 1 1 0 0 0 0 0 0 0 0 0 0 1 1 1 1 0 0 0 1 1 2 0 0 0 0 2 1 0 1 1 0 1 0 0 1 1 1 1 1 0 1 0 0 1 0 0 1 2 2 2 1 1 0 1 0 1 0 0 0 2 0 0 2 2 0 2 0 0 0 1 2 1 1 1 1 0 0 1 1 1 0 1 1 0 1 1 1 1 1 1 1 0 0 0 0 0 0 0 0 1 2 1 0 0 0 0 0 1 1 0 1 1 2 0 0 0 2 0 0 0 0 1 1 0 0 0 0 2 1 0 2 0 2 2 0 2 0 0 0 0 0 0 2 1 0 2 1 0 0 1 1 0 1 1 0 0 0 0 0 0 0 0 1 1 0 0 1 0 0 1 2 1 1 1 0 0 0 1 2 2 0 0 0 0 0 0 0 0 0 0 0 0 0 1 0 0 1 1 1 1 1 2 0 0 0 0 0 0 0 0 0 2 0 0 1 0 1 1 1 0 1 0 1 1 0 2 1 2 0 0 2 1 2 0 0 0 1 0 0 0 0 0 0 0 0 0 2 0 2 0 0 1 2 1 1 2 1 0 1 0 0 2 2 2 0 0 2 1 0 0 2 0 0 1 0 2 0 1 0 0 2 0 0 2 0 1 2 1 2 1 1 0 1 0 0 0 2 0 0 0 1 2 0 0 0 1 2 2 0 2 0 2 0 1 0 1 0 0 2 0 2 2 1 1 0 0 2 2 0 2 0 0 0 0 0 0 0 0 1 1 1 0 1 1 1 0 0 0 0 0 1 1 0 0 2 2 0 0 0 0 1 0 1 1 0 0 1 1 1 1 1 2 2 2 2 0 0 0 1 1 1 2 2 0 0 1 2 1 0 1 1 0 2 0 0 1 1 0 0 1 0 1 0 0 2 2 0 0 1 0 1 0 2 2 2 0 1 1 0 0 1 1 0 0 2 0 1 0 0 0 0 1 1 2 1 1 2 1 1 2 1 1 2 0 1 0 1 1 1 1 1 1 2 1 0 2 0 0 2 2 2 1 1 0 1 1 0 1 0 1 1 0 2 2 0 0 1 0 1 1 1 0 0 0 1 0 0 0 1 1 0 1 0 0 0 1 1 1 1 1 1 2 2 2 0 1 0 2 0 1 1 0 2 1 2 1 0 1 0 1 0 1 1 0 1 1 0 0 0 1 1 0 0 0 0 0 2 0 2 2 1 2 0 0 1 2 1 0 1 0 2 2 0 0 0 0 2 0 2 2 0 1 0 0 1 1 0 2 0 1 0 0 0 0 0 1 1 0 0 0 0 0 1 1 1 0 2 0 0 0 2 1 0 0 0 2 0 1 1 0 0 0 1 2 1 2 0 0 0 0 2 1 0 1 0 0 1 1 0 0 0 2 0 1 1 0 2 0 0 2 0 0 1 0 0 2 0 0 0 2 0 0 1 2 2 1 2 2 0 2 0 0 0 0 0 2 1 0 0 0 0 0 0 2 2 0 1 0 0 1 0 0 0 0 0 0 0 0 0 0 0 1 2 1 1 1 0 0 1 1 1 0 0 0 0 2 1 1 2 0 0 0 0 0 0 1 0 0 0 0 0 0 0 0 0 0 0 1 0 0 1 2 0 0 0 2 1 0 1 0 0 2 0 0 0 0 1 1 1 0 2 0 1 2 0 0 2 0 2 0 2 2 1 0 0 0 0 0 1 1 0 0 2 1 1 1 1 1 0 0 0 0 0 0 0 2 1 2 2 1 2 0 2 2 0 0 1 0 2 1 0 0 0 1 0 0 1 1 0 1 1 2 0 2 0 1 2 0 1 1 0 1 0 0 0 1 0 0 0 0 0 0 0 0 0 0 0 1 1 0 0 0 1 1 0 0 2 2 1 2 0 0 1 1 1 1 0 0 1 2 0 2 0 1 0 2 0 0 0 0 2 0 1 2 2 0 1 0 2 0 0 0 0 0 1 2 1 1 1 0 1 1 1 0 1 0 1 1 0 2 2 0 2 0 0 0 0 0 1 0 0 1 1 1 0 1 0 1 0 1 0 1 0 0 1 1 1 1 2 0 2 1 0 1 1 1 0 0 1 0 1 0 0 0 0 1 0 1 0 0 1 0 1 0 1 1 1 0 2 0 1 0 0 0 0 0 0 1 0 0 0
155 0 1 1 0 1 1 2 0 1 0 0 0 1 0 1 0 0 1 0 1 0 0 1 0 0 0 0 1 1 0 0 1 2 2 1 2 2 0 0 0 0 0 0 0 0 0 0 0 1 1 0 0 0 2 1 1 0 0 2 0 1 2 2 1 0 2 1 0 0 0 2 2 0 1 2 2 0 1 0 1 1 0 1 0 0 0 2 2 2 2 1 1 1 1 0 1 1 1 1 1 0 0 1 2 1 1 1 1 0 0 2 0 2 2 0 0 0 0 2 2 0 1 0 0 0 1 0 1 0 0 0 1 0 0 0 1 0 0 0 0 2 1 0 0 1 1 0 1 1 0 0 0 0 0 1 1 0 0 0 0 0 1 1 1 1 0 2 0 1 1 1 0 2 2 0 2 1 1 1 0 1 0 2 1 0 2 2 1 1 1 2 1 1 2 0 1 0 0 0 0 1 0 2 0 2 2 0 1 1 2 2 1 0 1 0 0 2 0 0 2 2 0 0 1 0 0 0 0 0 0 0 0 0 2 0 0 1 0 1 0 0 2 0 0 0 0 0 0 0 0 0 1 0 0 0 1 1 0 0 0 0 0 0 0 0 0 1 1 0 1 0 1 2 0 0 0 1 2 1 0 0 1 0 1 0 1 2 0 2 0 0 0 1 1 1 0 1 0 1 1 1 1 0 0 0 1 2 0 0 0 2 0 1 1 0 2 1 0 0 0 1 0 0 2 0 2 2 2 0 2 2 0 0 0 0 1 1 2 0 0 0 1 0 0 0 2 0 1 0 1 1 1 0 0 0 0 0 0 1 0 1 0 0 0 0 0 0 2 0 2 0 1 1 0 0 0 2 1 1 1 2 1 0 1 0 0 0 0 0 0 2 0 0 2 0 0 0 0 1 1 1 0 1 1 0 0 1 0 0 0 0 0 0 0 1 1 0 1 0 0 0 1 0 2 1 1 0 1 1 0 2 0 2 1 1 1 0 0 1 1 0 1 0 0 1 1 0 0 1 0 1 0 2 0 0 0 1 1 1 2 2 0 0 0 2 0 0 0 0 0 1 1 1 0 0 0 2 2 0 2 1 0 1 1 1 0 1 1 0 1 1 0 1 0 0 0 1 1 2 2 1 1 1 0 1 1 1 1 0 1 0 0 2 2 0 0 0 0 1 0 1 2 2 0 0 0 1 0 1 0 1 0 0 0 1 0 1 2 2 1 1 1 2 2 1 0 2 0 0 0 0 0 2 2 0 0 0 0 0 0 2 0 1 1 0 0 0 1 0 1 2 1 0 1 0 1 2 0 0 2 0 2 0 1 1 1 1 0 1 1 0 0 0 0 2 0 0 0 1 1 1 1 0 0 1 1 0 1 1 0 0 0 0 0 0 0 2 1 1 0 1 0 0 0 1 1 1 0 0 0 1 0 0 0 1 1 0 0 0 0 0 0 1 2 2 2 0 0 0 0 1 2 0 1 0 0 1 1 0 0 0 1 0 1 0 1 2 0 0 1 0 0 0 0 0 1 1 1 1 1 0 0 0 2 2 1 1 1 0 0 0 1 0 1 0 1 1 1 1 0 1 0 0 1 1 1 1 1 0 1 0 0 1 0 0 0 1 1 1 0 0 0 2 1 0 0 0 0 0 0 0 0 0 0 0 0 0 0 0 0 0 1 2 0 0 2 1 0 1 1 1 2 0 1 0 0 0 2 2 0 0 0 0 0 1 1 0 0 1 0 0 2 0 0 0 1 0 2 2 0 0 1 0 0 2 1 1 0 2 0 2 2 2 2 0 0 1 0 1 0 0 0 2 1 0 1 0 0 2 0 0 2 2 2 0 0 0 2 1 1 2 1 2 1 0 1 2 0 2 0 1 1 2 0 1 0 0 0 0 0 0 1 0 1 1 1 0 0 0 0 0 1 0 0 1 0 0 0 0 0 0 0 0 0 1 1 0 1 1 0 0 0 1 2 2 0 0 1 1 1 0 0 0 0 0 0 0 0 1 1 0 1 0 2 0 2 0 0 0 0 2 0 1 1 1 1 1 0 2 0 0 0 0 1 1 1 1 2 2 0 2 1 1 1 0 2 0 0 0 2 2 0 1 0 1 1 1 0 1 1 1 2 1 0 1 1 1 1 0 2 0 1 0 1 0 1 1 1 1 1 1 1 0 0 0 0 0 0 0 1 0 0 1 0 0 2 0 1 0 0 1 0 2 0 1 2 1 0 1 1 0 0 0 0 0 0 0 1 1 0 2
156 0 1 1 0 0 1 2 0 2 0 0 0 1 0 0 0 0 0 0 2 0 1 2 0 0 0 1 0 0 2 0 0 1 0 0 2 0 0 0 2 2 0 1 0 0 1 0 0 0 0 0 0 0 1 2 0 0 2 1 0 0 0 0 0 0 2 2 0 0 0 1 1 0 0 1 1 0 0 0 1 2 0 0 1 0 0 1 1 2 1 1 2 0 0 1 0 1 1 1 0 0 0 0 2 0 2 1 1 0 0 1 0 1 1 1 1 0 2 1 1 0 2 2 0 2 0 1 2 1 0 1 0 0 0 0 0 0 0 0 0 2 1 0 0 0 0 0 1 0 0 1 0 0 0 0 0 2 0 0 1 0 1 1 1 2 0 1 0 0 0 1 2 0 2 1 2 0 0 0 0 1 0 0 0 0 0 1 0 0 0 1 1 1 2 1 1 0 0 0 0 1 0 0 0 0 2 1 1 0 1 1 2 0 1 1 0 1 1 1 2 1 1 0 0 0 1 0 0 0 0 1 1 1 1 0 0 2 0 2 0 1 2 0 0 0 0 0 1 1 1 1 2 1 0 1 0 0 1 1 0 1 0 2 2 2 0 1 2 0 0 2 1 2 0 0 0 0 2 0 0 1 0 0 0 0 0 2 0 2 0 0 0 2 2 0 2 0 0 0 0 0 2 1 1 0 0 2 1 0 1 0 0 1 1 0 2 1 0 0 0 0 0 0 0 0 0 1 1 1 2 0 0 2 0 0 0 2 0 0 0 2 2 0 0 0 0 0 2 1 0 0 1 0 0 0 1 0 0 0 1 1 2 2 0 1 0 1 2 0 2 0 1 1 0 0 0 2 1 1 0 1 1 1 2 1 0 0 0 0 0 0 0 0 1 1 0 1 1 1 1 1 0 1 1 0 1 1 1 1 1 2 2 2 2 2 0 1 1 0 0 1 0 0 0 2 1 1 2 0 1 0 0 0 2 0 0 0 0 1 1 0 1 1 1 2 1 0 0 0 0 1 0 2 2 2 0 2 2 0 0 0 0 0 1 1 1 1 0 0 0 0 1 1 0 0 0 2 2 2 0 0 0 1 1 1 0 1 2 1 1 0 0 1 1 0 2 2 2 2 1 0 2 0 0 0 0 0 1 0 1 1 0 1 1 1 1 0 0 1 0 1 1 2 1 0 0 1 0 1 0 1 0 0 1 0 1 0 2 2 1 2 1 1 1 0 1 0 2 1 0 1 0 2 2 0 0 0 1 0 0 0 0 0 0 0 0 1 2 1 0 2 2 0 0 0 2 2 0 1 2 0 1 0 0 0 1 0 0 0 1 1 1 0 0 0 0 0 0 1 0 2 0 0 0 0 2 1 1 2 0 0 0 1 0 0 0 1 0 1 1 1 0 0 1 1 1 1 0 0 2 1 0 0 0 1 2 1 0 1 0 1 0 0 1 1 1 0 0 0 1 0 0 0 0 1 0 1 0 1 1 0 2 1 0 1 2 1 0 0 0 0 0 1 0 0 2 0 0 0 0 1 0 0 2 2 1 1 1 2 2 0 0 2 0 0 2 2 2 2 0 2 0 1 1 1 1 2 0 0 1 0 0 2 0 1 0 0 0 0 0 0 0 2 1 2 2 1 0 0 1 1 0 0 0 0 1 1 0 1 0 1 1 1 0 0 1 1 0 1 1 1 0 0 0 0 0 0 1 0 0 0 2 0 1 0 2 0 0 2 0 0 2 1 1 0 1 0 0 1 0 0 2 0 0 0 2 2 0 2 0 2 2 2 2 1 0 1 0 1 0 0 0 1 0 0 1 1 1 0 0 0 1 1 2 1 0 1 1 1 1 1 2 2 2 0 1 1 0 1 1 0 1 1 0 0 0 0 0 0 0 1 1 0 2 0 1 1 1 0 0 0 1 0 1 0 1 0 1 1 0 1 0 0 0 2 0 0 2 1 1 0 0 1 2 2 0 1 2 1 1 1 0 0 0 0 0 1 0 1 1 0 2 0 2 1 2 0 1 1 0 1 1 0 2 1 1 1 0 1 1 0 2 2 2 0 0 2 0 1 0 2 0 2 2 1 1 1 1 0 2 0 0 2 0 0 0 1 0 0 0 1 1 2 1 1 1 1 0 1 2 1 0 0 1 0 2 0 0 0 2 0 1 1 1 1 1 0 0 0 1 0 0 0 1 0 1 0 1 1 0 1 0 0 0 0 0 1 0 2 0 2 1 1 1 0 0 0 2 0 0 0
157 0 0 1 0 0 1 1 0 1 1 2 1 1 0 1 0 0 1 1 1 1 0 2 0 0 1 0 0 0 1 1 1 2 0 0 2 1 0 0 0 0 0 0 0 0 0 0 0 0 0 1 0 0 1 1 1 0 1 2 0 0 2 2 0 1 1 1 0 0 0 1 2 0 1 2 2 0 1 1 0 2 0 0 0 0 0 0 2 2 0 0 0 0 1 0 1 1 0 0 0 0 0 2 2 0 2 1 1 0 0 1 1 2 2 1 1 0 1 1 1 1 2 1 0 1 1 1 2 0 0 0 0 0 0 0 0 0 1 0 1 1 0 0 0 1 0 0 1 1 0 0 2 1 1 1 0 1 0 0 1 1 1 1 2 2 0 2 0 2 1 0 0 2 1 1 1 1 0 0 0 1 2 2 2 0 2 2 1 1 1 2 1 1 2 0 0 0 0 0 0 0 0 1 1 0 1 1 1 0 0 2 0 0 0 1 1 0 0 0 1 2 0 0 1 1 0 1 0 0 0 0 0 0 2 0 1 2 0 2 0 0 2 0 0 0 0 0 0 0 0 0 1 0 0 2 0 0 0 0 0 0 0 0 0 0 0 1 1 0 2 0 1 1 0 1 0 0 1 1 1 0 2 1 1 0 0 0 0 1 1 0 0 2 0 1 1 0 0 0 0 0 1 0 0 1 0 2 1 0 0 2 0 0 1 0 1 2 1 0 0 1 0 0 2 0 1 0 0 1 1 0 0 1 0 0 0 1 1 2 1 1 1 1 0 0 2 1 2 1 0 0 1 0 0 0 1 0 0 2 0 2 2 2 0 1 0 1 1 1 1 1 1 1 0 0 0 1 0 1 0 1 0 0 2 1 0 0 0 0 0 0 1 0 2 0 0 0 0 0 0 0 0 2 2 0 0 1 0 0 0 2 2 2 2 2 0 2 0 0 0 2 0 1 1 1 1 0 0 0 0 1 0 2 1 1 0 1 0 0 1 0 2 0 0 2 0 0 0 0 0 1 0 2 2 2 0 1 1 0 2 1 0 0 0 2 0 0 0 0 0 0 2 0 2 1 1 2 2 0 2 1 0 1 0 0 0 1 2 1 1 0 0 2 0 0 0 2 1 0 0 0 2 0 0 1 1 1 0 0 0 1 0 1 1 1 1 0 0 0 0 2 2 2 0 0 0 0 0 1 0 0 1 0 1 0 0 0 2 2 0 1 2 1 2 1 2 1 1 0 1 1 1 1 1 1 0 1 1 0 0 0 0 0 0 0 0 1 0 0 0 0 0 0 0 0 0 2 0 1 2 0 2 0 0 0 2 1 0 1 0 2 1 0 0 1 0 0 0 0 0 1 1 0 0 0 1 1 1 0 0 0 0 0 0 0 0 2 1 0 0 0 0 0 0 1 0 1 0 0 1 0 1 0 0 0 1 0 1 1 1 0 0 0 1 1 1 0 0 0 0 2 1 1 2 0 0 2 1 1 1 0 0 0 1 1 0 2 1 0 1 0 0 1 1 0 2 0 0 0 1 0 0 1 2 2 1 0 2 1 1 0 1 0 0 0 0 2 0 0 0 0 0 0 0 1 1 2 0 0 1 1 0 2 0 1 2 2 2 2 0 0 0 1 1 0 0 1 1 1 2 2 0 0 0 0 0 0 0 1 1 0 0 0 0 1 1 1 0 1 1 1 1 0 0 1 0 0 1 0 0 1 2 0 0 0 2 2 0 0 0 0 1 1 1 0 2 0 2 2 1 0 1 0 0 2 0 0 0 2 0 2 2 2 2 0 0 0 0 1 0 0 0 2 2 1 0 0 1 1 0 0 1 1 2 1 0 0 2 2 1 1 0 2 1 0 0 0 0 2 1 1 2 1 0 1 0 0 0 0 0 0 1 0 1 1 1 2 1 0 0 1 0 0 0 0 0 0 0 0 0 0 0 1 0 0 0 0 1 1 1 1 0 2 1 1 0 0 1 1 0 0 0 0 0 1 1 0 1 2 0 0 0 0 2 1 1 0 0 1 0 1 0 2 1 0 1 1 0 2 0 0 0 0 2 1 1 1 1 1 0 1 0 0 1 1 1 2 0 1 2 1 0 2 0 0 0 1 0 1 0 0 2 1 0 0 2 0 0 0 2 0 0 0 0 0 1 1 1 1 1 1 1 0 0 1 1 0 1 2 0 0 0 0 1 0 1 1 1 1 1 1 0 1 0 1 1 0 0 1 0 1 0 1 1 0 0 0 1 0 2 0
158 0 2 1 0 1 1 2 0 2 0 0 0 1 0 0 0 0 1 0 2 0 0 2 0 0 1 0 0 1 2 0 1 1 0 2 1 2 0 0 0 0 1 0 1 1 1 0 0 0 0 0 1 0 1 0 1 0 1 1 1 1 2 2 0 1 1 0 0 0 0 1 1 0 1 2 2 0 1 0 2 2 1 1 1 0 0 1 2 2 1 2 2 1 0 0 0 1 1 1 1 0 0 2 2 0 2 1 1 0 1 2 0 1 1 0 0 0 1 1 1 0 1 1 0 0 0 1 1 1 1 0 0 0 0 0 0 0 0 0 1 1 0 0 0 0 2 0 0 0 0 1 0 0 0 0 0 1 0 1 0 0 2 0 1 2 0 0 2 1 0 1 1 1 0 1 1 2 0 1 0 1 1 2 1 0 2 1 0 0 0 1 0 2 2 0 2 0 0 0 0 0 0 2 2 0 1 1 1 1 1 1 1 0 2 0 0 0 2 0 2 2 0 0 2 1 0 0 0 0 0 0 0 0 2 0 1 2 0 2 0 0 2 0 0 0 0 0 1 1 1 1 0 0 0 1 0 2 2 2 0 2 0 2 1 1 0 1 1 0 0 1 0 2 1 1 0 0 2 0 1 0 0 0 0 0 0 2 0 2 0 1 0 2 2 0 2 0 0 0 0 0 2 0 0 0 0 1 1 0 1 1 0 0 2 0 2 0 1 0 1 1 2 2 2 0 1 0 0 1 1 0 0 2 0 0 0 1 1 0 0 1 2 0 0 0 1 0 1 0 0 0 1 0 1 1 1 0 0 0 1 1 2 0 2 1 0 1 2 0 2 0 0 0 0 0 0 1 1 2 1 0 1 0 1 1 0 0 0 1 1 0 1 0 1 1 1 0 0 0 0 0 0 1 1 0 0 1 0 0 0 0 1 1 1 1 1 1 0 0 0 1 0 1 1 1 0 1 1 0 0 1 2 0 0 2 0 0 0 1 1 0 2 0 0 2 0 1 1 1 0 0 0 2 2 1 1 2 2 0 0 0 1 1 1 0 2 0 0 0 0 1 1 1 1 1 0 2 1 1 2 0 0 2 2 1 0 2 2 1 0 0 0 0 0 0 1 1 1 2 1 1 0 2 0 2 2 0 0 0 0 1 0 1 1 1 0 1 0 1 1 1 0 2 1 0 0 1 0 1 1 1 0 1 1 1 1 1 1 1 1 1 2 1 2 0 2 1 2 0 0 0 0 1 1 1 0 0 1 1 0 0 0 0 0 0 0 0 2 2 2 2 1 0 1 0 1 2 0 2 2 0 2 0 1 1 2 1 0 0 0 1 1 0 1 2 0 0 0 0 0 2 1 0 0 0 1 1 1 1 1 0 0 1 0 0 0 1 0 0 1 0 0 0 0 1 0 1 0 0 0 1 1 1 1 1 1 0 0 0 1 0 1 1 1 1 1 0 0 0 0 2 1 0 1 0 0 0 0 0 0 0 2 0 1 1 1 2 1 0 1 0 0 0 1 1 1 0 0 0 1 0 0 2 2 2 1 1 2 1 1 1 0 0 1 0 1 2 0 1 0 1 1 1 0 1 1 2 0 0 0 0 0 2 0 1 2 0 0 0 0 0 1 2 1 0 0 0 0 0 1 2 0 0 0 0 0 1 0 2 1 1 0 1 0 0 2 0 0 0 0 0 0 0 0 1 1 0 2 0 1 1 2 0 1 0 2 1 0 0 0 1 2 0 0 2 1 0 1 1 1 0 0 0 0 2 0 2 0 2 0 2 2 1 1 1 0 0 0 1 0 0 1 2 1 0 0 0 1 1 0 0 0 0 0 0 1 1 0 0 0 0 2 2 2 0 1 1 0 2 0 1 2 1 0 1 0 1 1 0 0 0 0 0 0 0 0 0 0 0 0 0 1 0 0 1 0 1 0 0 0 0 1 0 0 1 0 0 1 0 0 0 0 1 1 1 0 1 2 2 2 0 1 1 1 2 1 1 0 1 0 0 1 0 2 0 2 0 0 0 1 1 0 2 1 1 0 1 1 1 0 0 0 0 1 1 1 1 2 1 0 2 0 1 2 2 2 0 0 0 2 2 0 2 0 0 0 0 0 0 0 0 0 1 0 0 1 1 0 1 2 0 0 0 2 0 2 1 1 1 0 1 0 1 1 1 1 0 0 1 0 0 0 0 0 1 0 0 2 0 0 1 0 1 1 0 2 0 1 2 0 0 0 0 0 0 0 0 0 0 1 0
159 0 2 0 0 0 0 2 0 1 0 1 0 1 0 0 0 1 2 2 0 1 1 1 0 0 0 0 0 0 2 1 2 2 0 2 0 2 0 0 2 1 0 0 0 0 1 0 1 0 0 1 0 1 1 2 0 0 0 0 0 1 0 1 0 0 2 2 1 1 0 1 2 0 2 2 2 0 1 0 1 2 0 0 0 0 0 1 1 2 0 1 0 0 0 1 0 2 2 2 0 0 0 2 2 0 2 1 1 0 0 2 0 0 0 0 0 0 1 2 2 0 2 0 0 0 1 1 2 0 0 0 1 0 0 0 1 0 0 0 2 2 1 1 0 1 1 0 0 0 0 0 0 0 1 0 0 0 0 1 0 1 2 0 1 2 0 1 1 1 0 1 0 2 1 1 2 2 0 2 0 2 0 2 2 1 1 2 0 0 0 2 1 1 2 1 2 0 0 0 0 1 0 2 2 0 1 0 1 1 2 2 1 0 2 0 0 1 2 1 1 0 0 0 0 0 1 0 0 0 1 0 0 0 2 0 0 2 0 2 0 0 1 1 0 0 0 0 0 0 0 0 1 0 0 0 1 1 0 0 0 0 0 0 1 0 0 0 1 1 0 2 1 2 0 0 0 2 1 1 1 0 2 2 0 2 2 2 0 2 0 1 1 2 1 1 2 0 0 0 0 0 2 1 1 1 0 2 2 0 2 0 0 0 1 0 1 1 0 0 0 0 1 0 2 0 2 1 1 1 2 1 0 0 0 0 0 2 0 1 0 2 1 0 1 0 0 0 1 0 0 0 2 0 0 0 0 0 0 1 1 2 1 0 1 0 0 1 1 1 1 1 1 1 0 0 0 0 0 2 1 1 0 0 1 0 0 0 0 0 0 1 0 0 1 1 0 0 0 0 0 0 0 1 2 1 0 1 0 0 0 0 0 0 0 1 0 0 1 0 0 0 1 1 0 0 1 1 2 1 1 2 0 0 2 0 0 1 0 1 2 0 2 2 1 2 2 1 1 2 0 1 0 2 0 0 0 1 1 1 1 0 0 0 0 2 0 2 0 2 1 0 1 1 2 0 2 2 1 1 1 1 0 2 0 1 0 1 2 1 0 0 1 2 2 0 2 1 1 2 1 1 2 0 0 0 0 1 0 0 0 0 0 2 2 0 0 1 0 1 2 1 2 2 0 0 0 0 2 2 0 0 0 0 0 0 1 1 0 1 0 0 1 1 2 0 2 1 1 0 1 1 0 2 2 0 0 0 1 1 0 0 1 2 0 1 1 0 2 1 0 0 0 0 0 0 0 1 0 0 2 1 1 0 1 0 0 2 0 2 0 2 1 0 0 0 0 1 0 0 0 2 2 0 0 1 1 2 2 2 0 0 0 0 0 0 0 0 0 0 0 0 0 0 0 0 2 2 0 0 0 0 0 0 0 2 2 0 0 2 0 0 0 0 1 1 1 0 0 0 0 1 1 2 2 0 0 2 1 0 0 0 1 1 0 1 1 1 1 1 1 1 0 0 1 1 1 0 0 0 0 1 0 1 2 1 0 2 1 1 2 0 0 1 0 0 1 2 1 2 1 0 0 0 0 1 1 2 0 1 0 0 0 2 0 0 1 1 1 1 0 0 0 2 2 0 0 0 0 0 0 0 0 0 0 1 2 1 0 1 0 1 0 0 0 1 1 1 0 0 0 0 1 0 0 0 0 0 2 0 1 1 1 0 0 1 1 1 0 0 0 0 2 0 0 0 1 0 2 2 0 0 0 0 0 1 1 2 1 2 1 1 2 1 0 0 0 0 0 0 0 0 0 2 1 1 1 1 0 0 1 1 1 1 1 0 1 1 2 1 1 2 1 1 1 0 1 1 0 1 0 0 2 0 0 0 0 0 0 0 0 0 1 0 1 1 1 1 1 0 0 0 1 1 0 0 0 0 0 0 2 0 0 0 0 0 1 0 2 0 0 0 1 2 1 2 0 1 2 2 2 0 1 0 2 2 0 0 1 0 1 0 0 0 2 0 2 0 1 0 0 0 0 1 2 0 0 2 0 2 0 0 0 0 0 2 2 0 2 1 0 2 0 1 0 1 0 1 0 0 2 1 0 2 0 0 0 1 0 0 0 0 1 2 0 1 1 0 0 0 2 0 1 1 0 1 2 0 0 0 0 0 1 1 0 0 0 0 0 1 0 1 0 1 0 0 2 0 0 0 0 0 0 0 0 0 0 0 0 1 0 1 0 2 1 0 0 0 1 0 0 0
160 0 0 2 0 0 2 2 0 2 0 0 1 1 0 1 0 0 2 1 0 1 0 2 0 0 0 0 0 0 1 0 1 1 0 1 1 1 1 1 1 1 0 1 0 1 0 0 0 0 0 1 0 2 0 1 0 0 2 0 0 1 2 2 0 2 0 0 0 0 0 2 2 0 1 2 2 0 1 0 1 1 1 1 2 1 1 0 2 2 0 0 1 1 0 0 0 0 0 0 2 0 0 2 2 0 2 0 0 0 1 1 1 1 2 2 2 0 0 1 1 1 2 1 0 0 1 1 1 1 2 1 0 0 0 0 0 0 0 0 1 1 1 0 0 1 1 0 0 0 0 0 0 0 1 0 0 0 0 0 1 1 1 1 0 2 0 1 1 1 1 1 1 1 2 1 2 0 0 0 0 0 0 2 0 0 2 0 0 1 1 1 0 2 2 0 1 0 0 0 0 0 0 1 1 0 1 1 1 1 1 2 0 0 2 0 0 1 2 0 0 0 1 0 0 0 1 0 0 0 0 0 0 0 2 0 0 2 0 1 0 0 2 0 0 0 0 0 0 0 0 0 0 0 0 1 1 1 0 0 0 0 0 0 0 0 0 0 2 0 1 1 2 2 0 0 0 0 1 0 0 0 2 1 0 0 0 2 0 2 0 0 1 2 1 1 2 1 0 0 1 0 2 1 1 1 0 2 0 1 0 1 0 0 1 0 0 0 0 0 1 1 1 0 1 0 1 1 1 2 2 2 0 0 0 0 0 1 1 0 0 1 2 0 0 0 2 1 2 2 0 0 1 1 0 1 1 0 0 2 0 2 1 0 1 1 0 1 2 0 2 0 2 2 0 0 0 1 0 1 1 1 0 0 0 1 0 0 0 0 0 0 0 0 2 0 1 0 1 1 1 1 0 0 0 0 1 1 0 0 0 0 0 0 0 1 1 0 1 0 0 0 0 0 1 2 0 0 1 0 0 0 0 1 1 1 1 1 0 0 2 0 1 1 0 1 2 0 2 0 2 2 0 2 0 0 0 1 0 1 0 1 0 0 1 1 1 2 0 0 0 0 2 0 0 0 0 1 2 0 2 0 0 1 1 2 0 1 2 0 0 0 1 0 0 0 1 0 0 2 2 1 1 1 0 2 2 0 0 0 0 0 0 0 0 2 1 0 0 1 1 1 2 2 1 0 0 0 0 1 1 0 0 0 1 1 1 0 1 1 0 1 1 1 1 2 1 0 2 0 2 2 0 2 1 1 0 0 0 0 0 1 1 2 0 1 1 0 1 2 1 1 2 0 0 0 2 2 0 1 2 0 1 0 0 0 1 2 1 2 1 0 1 0 1 0 0 0 0 0 0 2 0 0 1 0 0 1 1 1 0 0 0 1 0 0 0 0 0 0 1 0 1 1 1 0 1 2 0 0 1 0 0 0 0 1 1 0 0 2 0 1 2 2 2 0 1 1 0 0 1 1 1 1 1 0 0 1 0 0 0 0 0 1 0 0 2 2 0 0 2 0 0 0 0 0 2 0 0 0 0 1 0 1 1 1 0 1 2 1 1 1 0 1 2 0 2 2 2 2 0 1 0 0 0 0 2 0 0 2 0 0 1 1 0 0 1 1 1 1 0 0 1 2 1 0 1 1 1 0 1 0 0 0 0 1 1 0 0 0 0 0 0 0 1 0 0 1 0 2 2 2 0 0 0 1 0 0 2 0 0 1 2 0 0 0 2 0 0 2 1 1 2 0 0 0 1 0 0 0 0 1 0 0 0 1 0 2 1 2 0 1 2 2 2 1 1 1 0 2 0 0 0 2 1 1 1 0 1 1 0 0 1 0 0 0 0 0 1 1 1 1 1 2 2 0 1 2 0 2 1 0 2 0 0 0 0 1 2 1 1 2 1 0 1 1 1 1 0 0 1 0 2 0 0 2 0 0 0 0 0 0 0 0 0 1 0 0 0 2 0 0 0 1 1 1 0 2 2 1 2 0 0 0 0 0 0 0 2 0 0 0 0 0 2 0 2 0 1 1 0 2 0 1 1 1 1 0 1 1 0 0 2 2 2 0 0 1 1 1 0 1 1 2 1 2 1 0 0 0 2 2 0 2 0 0 0 1 0 0 0 0 1 2 1 0 1 0 1 0 1 0 1 0 0 0 1 1 0 0 1 0 1 0 1 1 1 1 0 0 0 0 0 0 0 0 1 1 0 0 0 0 0 0 0 0 0 0 1 2 0 0 0 0 0 1 0 0 2 1 1 0
161 0 0 2 0 0 1 2 1 1 0 0 0 1 0 0 0 0 0 0 2 0 1 1 0 0 0 2 1 1 2 1 1 2 0 0 2 1 0 0 1 1 0 0 2 0 1 0 0 0 0 0 0 0 1 1 0 0 0 0 0 0 2 2 0 1 0 0 0 0 0 1 2 0 1 2 2 0 0 0 1 2 1 1 2 0 0 0 2 2 0 1 0 0 0 0 0 2 2 2 0 0 0 0 2 2 0 0 1 0 0 1 0 0 1 1 0 0 1 2 2 0 1 1 1 1 0 1 2 0 1 0 1 0 0 0 1 0 0 0 1 1 0 0 0 1 1 0 0 0 0 1 0 0 0 0 0 2 0 0 1 1 1 1 0 1 0 1 1 1 1 1 0 2 1 0 1 1 0 1 0 1 1 2 2 1 1 2 0 0 2 2 1 1 2 0 1 0 0 0 0 0 0 0 0 0 1 1 1 0 2 0 1 0 2 0 1 0 2 1 1 0 0 1 2 1 0 0 0 0 0 0 0 0 2 0 1 2 0 2 0 0 2 0 0 0 0 0 1 1 1 1 0 0 0 2 1 1 1 1 0 1 0 0 1 0 0 0 2 0 1 0 1 2 1 1 0 0 1 0 1 0 1 0 0 1 0 1 0 2 0 1 1 2 1 1 2 0 0 0 0 0 2 0 0 1 1 1 1 0 1 1 0 0 0 0 1 0 1 0 0 1 0 0 2 0 1 1 0 2 2 2 0 1 0 0 0 1 1 2 0 0 2 0 1 0 1 1 2 1 1 0 2 1 1 2 2 0 0 1 1 2 0 0 0 0 0 1 2 0 2 0 1 1 0 0 0 1 0 2 1 0 0 0 1 0 0 0 0 0 0 1 1 0 1 1 2 1 1 0 0 0 0 1 1 0 1 1 0 0 0 0 2 2 2 2 0 1 0 0 0 1 0 0 1 1 0 1 2 1 0 1 0 2 1 1 0 1 0 0 1 0 2 1 1 2 1 0 0 1 0 1 0 2 0 0 0 2 1 2 2 2 0 0 0 2 0 2 0 0 0 0 0 2 1 1 0 1 1 1 2 0 0 1 0 2 1 1 2 1 1 0 0 0 0 0 1 2 2 2 2 0 2 0 0 1 1 0 1 0 0 2 0 1 1 1 0 0 0 1 0 1 0 1 0 1 1 1 0 2 0 1 0 0 1 0 1 0 1 1 0 0 1 0 2 0 1 2 0 0 0 1 0 2 0 2 0 0 1 0 0 0 0 2 1 1 1 1 1 1 1 2 1 0 1 0 1 2 0 0 2 0 2 0 0 0 2 1 0 1 1 1 0 0 0 0 0 0 0 0 0 1 0 1 0 0 0 1 1 2 0 0 0 1 0 0 0 1 0 0 0 0 1 1 1 0 0 1 0 0 0 2 0 0 0 1 2 0 0 2 1 1 0 2 1 1 1 1 0 0 0 2 1 2 2 0 0 1 1 0 0 0 1 0 2 0 0 2 0 0 1 0 1 0 0 1 0 0 0 0 2 0 0 0 1 1 2 2 1 0 1 0 0 0 0 0 0 2 1 1 0 0 1 1 0 2 1 2 0 0 0 0 0 2 0 2 1 0 0 0 0 0 0 1 0 0 1 2 2 1 1 1 0 0 0 0 1 1 1 2 0 0 0 1 0 0 1 1 0 1 1 1 0 0 0 2 0 0 0 0 0 0 2 0 0 0 2 0 0 2 1 0 2 0 0 1 1 0 1 1 0 1 2 0 0 1 0 1 1 2 0 1 2 1 1 1 0 1 0 1 0 0 0 1 2 1 1 0 0 0 1 1 2 0 1 0 0 0 2 2 1 1 2 2 2 0 0 2 0 2 0 0 1 0 0 0 0 0 1 0 0 0 2 0 2 1 2 0 0 0 0 0 1 0 1 0 1 0 1 1 1 0 1 0 0 1 0 0 2 0 0 0 1 1 2 2 0 0 2 1 1 0 1 1 1 1 0 0 0 2 0 0 1 1 2 1 1 0 1 0 0 1 0 1 0 0 1 1 0 1 1 0 0 0 0 1 1 2 2 2 0 2 0 2 1 1 0 2 1 0 2 1 0 1 1 0 0 1 0 0 0 0 1 0 0 1 1 0 1 0 2 0 1 0 0 0 1 0 0 1 1 1 0 2 0 0 0 0 0 0 0 0 0 0 0 1 1 0 1 0 0 2 0 0 0 0 0 1 0 2 0 1 0 0 0 0 1 0 1 0 0 0
162 0 1 0 0 0 1 2 0 1 0 1 0 1 0 0 0 0 0 1 1 1 1 1 1 1 1 0 0 1 2 0 0 0 0 0 2 1 1 1 1 1 0 0 0 0 0 0 0 0 0 2 2 1 0 1 1 0 0 1 1 1 2 1 0 1 1 1 0 0 0 0 1 0 0 1 1 0 1 0 1 1 1 1 1 0 0 0 1 2 0 1 1 0 1 0 1 1 1 1 1 0 0 1 2 1 1 0 0 0 1 2 1 2 2 1 1 0 1 1 1 0 1 0 1 0 1 0 1 0 1 0 1 0 0 0 1 0 0 0 0 2 0 0 0 2 0 0 0 0 0 1 0 0 0 0 0 0 0 0 0 0 2 0 1 2 0 2 0 1 1 1 0 2 1 0 2 0 0 0 0 0 1 2 2 1 1 2 1 1 2 2 1 1 2 1 0 0 0 1 0 0 0 2 2 0 1 2 0 0 0 2 1 0 1 1 2 1 0 0 2 1 0 0 1 1 0 0 0 0 1 0 0 1 1 0 1 1 0 0 0 1 2 0 0 0 0 0 0 0 0 0 2 0 0 1 1 1 1 1 0 1 0 1 1 0 0 2 1 0 1 0 0 2 0 0 0 1 1 1 0 1 2 2 0 2 2 0 0 1 1 0 0 2 2 0 2 1 0 0 1 0 1 0 0 1 0 1 0 0 0 2 0 0 1 0 1 1 0 0 1 0 0 0 1 0 1 2 2 1 0 0 0 1 0 0 0 2 0 1 0 0 2 0 1 0 1 0 2 1 0 0 2 0 2 1 1 0 0 2 0 2 2 0 2 0 0 2 2 0 2 0 0 0 0 0 0 1 0 1 0 1 1 0 1 1 0 0 0 0 1 1 0 0 2 0 1 0 1 2 2 2 0 0 1 1 1 0 0 0 0 0 0 0 0 1 1 0 0 0 0 0 0 0 0 2 2 1 2 1 1 0 1 1 0 1 0 2 0 0 2 0 2 1 1 1 2 0 0 1 0 1 0 1 1 0 1 2 2 0 0 2 1 1 0 1 1 1 0 1 1 1 2 0 1 0 1 2 1 1 2 0 0 1 0 0 0 1 1 0 1 1 1 2 1 0 1 1 0 1 1 1 0 2 0 2 2 0 2 0 0 2 0 0 0 2 0 2 0 2 2 0 0 1 0 1 0 0 1 1 0 0 0 0 0 0 0 1 2 2 1 1 1 1 1 0 1 1 1 0 0 0 0 2 1 1 0 1 1 0 0 0 0 2 1 0 0 0 1 2 0 0 0 0 0 0 0 1 0 1 2 0 1 0 0 0 0 1 0 1 0 0 0 0 0 1 0 0 0 0 0 2 0 0 0 0 1 0 0 1 1 0 0 0 0 0 0 1 0 0 1 0 0 0 0 1 1 2 0 0 0 1 1 1 1 0 1 0 1 1 1 1 0 1 1 1 1 0 0 0 0 1 1 1 2 0 0 2 2 0 0 0 2 1 1 0 2 1 0 1 1 1 1 0 0 1 0 1 1 1 1 0 0 0 1 1 0 2 1 1 1 0 0 1 0 0 1 0 0 0 0 0 0 0 1 2 1 0 1 0 1 0 0 1 1 1 0 2 2 2 0 0 1 2 2 0 0 1 1 1 1 1 0 1 1 0 2 1 0 1 0 0 1 1 0 0 1 0 0 1 1 1 0 0 0 0 0 0 2 2 0 0 0 0 0 1 1 1 0 1 0 0 1 1 1 0 2 0 1 2 0 0 0 0 1 1 1 1 0 1 0 1 2 1 0 0 0 0 0 1 0 0 0 2 1 1 1 0 2 0 0 0 1 1 1 0 0 0 1 1 1 1 0 2 2 0 1 1 0 2 0 0 1 1 0 1 0 0 1 1 0 1 1 0 1 1 1 0 0 0 0 0 1 0 1 0 1 0 0 0 1 0 0 0 2 0 0 0 1 1 0 0 0 2 1 1 0 0 2 2 2 0 0 0 0 1 1 1 0 2 0 0 1 0 2 0 2 0 0 0 0 2 0 1 1 1 0 1 0 1 1 0 0 0 1 1 2 0 1 0 0 1 1 1 1 1 1 2 1 0 2 2 0 1 1 0 0 0 0 1 0 0 1 1 0 1 1 0 1 0 2 1 1 0 0 1 2 0 0 0 0 1 1 1 1 0 1 0 1 2 1 0 0 0 0 2 0 0 1 0 0 1 0 0 0 0 0 0 0 1 0 0 0 0 0 0 0 0 1 0 1 0
163 0 1 1 0 1 2 1 1 2 0 0 1 0 0 0 0 0 1 1 1 0 1 0 1 1 1 0 0 1 2 0 1 1 1 1 1 1 0 0 2 2 2 0 0 1 0 0 0 0 0 1 0 0 2 2 0 0 1 1 0 1 1 1 1 0 1 1 0 0 0 0 1 0 1 1 2 0 2 1 1 2 1 1 2 0 0 0 1 2 0 1 1 0 1 0 1 1 1 1 1 0 0 1 2 1 2 0 1 1 0 2 1 2 2 2 1 0 1 1 1 0 2 1 0 0 1 1 1 0 0 0 0 0 0 0 1 0 1 0 0 2 0 0 0 0 0 0 0 0 0 0 0 0 0 0 0 0 0 0 0 0 1 1 1 2 1 1 1 1 1 1 0 2 2 1 2 1 1 1 0 1 2 2 2 0 2 1 0 1 1 2 0 0 1 0 0 1 0 0 0 0 0 0 0 0 2 1 0 0 0 2 1 0 1 1 1 0 1 1 2 1 0 0 0 0 0 0 0 0 0 0 0 0 0 0 0 2 0 2 0 1 2 0 0 0 0 0 1 1 1 1 0 0 0 2 1 0 0 0 0 0 0 0 1 0 2 0 2 0 0 1 2 2 1 1 0 0 2 0 1 0 1 0 1 0 1 1 0 2 0 1 1 2 1 2 0 0 0 0 1 0 2 1 1 0 1 1 1 0 1 1 0 0 1 1 1 0 0 0 0 2 1 0 2 0 1 1 1 0 1 1 0 2 0 0 0 1 0 1 0 0 2 0 0 0 2 0 0 0 0 1 1 1 0 1 1 0 0 1 0 1 0 0 0 0 0 1 1 1 1 1 1 1 0 0 0 2 2 2 0 1 1 0 0 0 0 0 0 1 0 0 0 1 2 0 1 1 0 0 0 1 0 1 1 0 1 2 0 0 0 1 0 0 0 2 0 0 0 1 1 1 0 1 1 1 2 1 1 0 1 0 0 2 1 0 0 0 0 0 2 0 1 0 0 1 1 0 0 2 0 0 0 1 2 0 2 1 1 0 1 1 1 0 0 1 1 0 0 0 0 0 1 1 1 1 0 2 1 1 1 0 0 0 0 2 0 1 2 0 0 0 0 1 2 0 2 0 0 2 2 1 1 1 0 1 1 0 0 0 0 0 0 1 1 1 1 0 0 2 0 0 2 2 0 0 0 1 0 1 0 1 0 1 2 1 0 1 0 1 0 0 1 1 1 1 0 1 1 0 1 1 0 2 1 1 0 0 2 0 0 0 0 0 0 0 0 2 0 0 0 0 0 0 0 0 0 1 0 0 1 1 1 0 0 0 1 0 0 0 0 1 2 0 2 1 0 1 0 1 1 0 0 1 0 0 2 2 2 2 1 0 1 2 1 1 1 1 0 1 0 1 0 0 0 0 2 0 0 0 0 0 0 0 0 2 2 1 0 2 0 0 1 1 1 0 0 0 0 1 0 2 1 1 2 0 0 2 1 1 1 0 1 1 0 0 0 2 0 1 0 1 1 0 1 0 1 1 1 1 1 0 0 0 2 2 1 1 0 1 2 0 1 0 1 0 2 2 1 1 1 0 0 0 2 2 1 2 0 0 2 0 0 1 1 0 0 2 2 2 0 1 1 2 0 1 1 1 0 0 1 1 0 1 0 0 2 1 1 2 0 0 0 0 0 1 1 0 0 0 0 0 1 1 0 0 0 0 2 1 0 1 2 0 2 0 2 2 0 0 0 1 1 1 1 1 2 0 1 1 0 1 1 1 1 1 0 2 0 2 1 2 2 1 1 1 0 0 0 1 0 0 1 2 1 1 1 0 0 2 0 0 1 1 1 0 1 0 2 1 0 0 0 1 1 0 1 1 0 1 0 0 2 1 0 0 0 1 1 0 1 1 0 0 1 0 1 1 1 0 0 0 2 0 0 1 0 0 0 0 1 0 0 0 0 0 0 0 1 1 0 0 0 1 1 2 0 0 2 2 2 0 0 0 0 0 0 0 0 2 0 0 0 0 2 0 2 0 0 0 0 2 0 0 2 2 0 2 0 1 1 1 1 1 2 0 0 2 2 2 0 2 0 0 1 1 1 0 1 0 2 2 0 2 0 0 0 1 0 1 0 0 1 2 1 0 1 0 0 0 1 0 0 0 1 0 2 0 0 0 0 1 0 2 0 1 1 0 0 0 2 0 0 0 0 2 0 0 0 0 0 0 0 2 0 1 1 0 0 2 0 0 0 0 0 1 1 0 2 1 1 0
164 0 2 0 0 1 1 2 0 2 0 0 1 1 0 0 0 0 1 1 1 1 0 2 0 0 0 0 0 0 2 0 1 1 0 2 1 1 0 0 0 0 1 0 1 1 1 0 0 0 0 0 0 1 1 1 0 0 1 1 1 1 2 2 0 1 1 1 0 0 0 2 2 1 2 2 2 1 2 0 2 2 0 0 1 0 1 0 0 2 0 0 1 0 1 0 1 1 1 1 1 0 0 1 2 1 2 0 0 0 0 2 0 0 0 0 0 0 1 1 1 0 2 2 0 1 0 2 2 1 1 0 0 0 0 0 0 0 0 0 0 2 1 0 0 1 0 0 0 0 0 1 0 0 0 0 0 1 1 1 1 1 2 0 0 1 0 1 0 2 2 1 0 2 1 0 2 2 0 2 0 0 1 2 2 0 2 1 1 2 2 2 0 2 2 0 1 0 0 0 0 0 0 2 2 0 0 1 1 0 2 1 1 0 2 0 0 0 0 0 2 2 0 0 1 1 1 0 0 0 0 1 0 0 2 0 0 2 0 2 0 1 2 0 0 0 0 0 0 0 0 0 1 0 0 0 0 1 1 1 0 1 0 2 1 0 1 0 1 0 0 1 0 2 0 0 0 1 1 1 0 1 2 1 0 1 0 2 0 2 0 1 0 2 1 0 2 0 0 0 1 0 2 1 1 1 2 2 1 0 1 2 0 1 2 0 2 1 0 0 0 1 0 1 1 0 1 1 1 1 2 2 0 2 1 0 0 0 2 1 0 0 1 0 1 0 1 0 2 0 0 0 1 0 1 0 0 0 0 1 0 1 2 0 1 0 0 2 2 0 2 0 0 0 0 0 0 1 0 1 1 0 0 0 0 0 0 1 1 1 1 2 0 0 1 1 1 2 1 0 0 0 0 0 1 1 1 1 0 0 0 0 2 2 2 2 0 0 1 0 0 0 1 1 0 1 1 2 2 0 2 1 0 2 1 1 0 1 0 0 0 0 0 0 0 2 2 0 0 1 0 1 0 2 0 0 0 2 1 0 0 1 0 0 1 1 1 1 0 0 0 0 2 2 0 0 1 1 2 1 1 0 0 2 1 1 0 0 1 0 1 1 0 1 0 0 0 1 1 2 1 1 1 1 0 1 1 0 1 0 1 1 0 1 1 1 0 1 0 2 1 0 0 1 0 1 0 1 0 1 0 1 0 1 1 0 1 0 1 1 0 1 1 0 1 0 2 1 2 0 0 0 0 2 2 0 0 2 1 0 0 0 0 0 0 0 0 1 1 0 0 0 1 0 1 0 1 1 0 1 2 1 1 0 0 0 1 2 0 2 0 0 1 0 0 0 0 1 0 0 0 1 1 1 0 0 0 2 2 0 0 0 0 0 0 0 0 0 0 0 1 0 0 0 0 0 2 2 0 0 1 1 0 0 0 1 2 0 0 1 0 1 1 2 2 1 1 0 0 0 0 2 1 1 1 1 0 1 1 0 0 0 1 0 2 0 0 1 0 1 0 1 1 0 0 1 1 0 1 0 1 0 1 0 1 2 0 1 2 1 2 0 0 0 0 0 0 2 1 1 0 1 0 0 2 2 0 1 1 1 0 0 0 0 1 0 0 1 1 1 0 0 0 1 1 0 0 0 0 0 1 1 0 0 0 0 0 1 0 1 0 1 0 1 0 0 1 1 0 0 0 0 1 0 0 0 2 0 1 0 0 0 2 0 1 0 2 2 0 0 0 0 1 1 1 1 1 0 0 0 1 1 2 0 0 1 1 2 0 2 0 2 2 2 1 0 0 0 1 1 0 0 0 2 1 1 2 0 1 1 0 0 0 0 1 1 2 0 2 1 0 0 1 2 2 0 1 0 1 2 0 1 2 2 0 0 0 0 2 1 1 2 1 1 1 0 1 1 0 0 0 1 1 0 0 0 0 0 1 0 0 0 0 0 1 1 1 0 2 0 0 0 0 0 1 2 0 0 1 1 1 0 0 0 0 0 0 0 2 0 0 0 2 0 2 0 2 0 1 2 0 2 1 1 1 0 0 1 0 2 0 0 0 0 0 1 1 1 1 0 1 0 0 1 1 1 0 1 0 0 2 2 0 1 0 1 1 1 0 1 1 1 2 1 0 1 2 0 1 0 1 0 2 0 1 0 0 1 0 1 1 1 1 0 0 0 0 0 0 1 1 0 0 1 1 1 0 0 1 0 0 2 0 1 0 1 1 0 0 2 1 0 0 0 0 0 0 0 1 1 0 1
165 0 1 1 1 0 2 2 1 1 0 0 1 2 0 1 1 0 0 0 2 0 0 1 0 0 0 0 0 0 2 2 0 0 1 2 1 1 0 0 1 1 0 0 0 0 1 0 0 0 0 0 0 0 1 2 0 0 2 0 0 1 2 2 1 0 2 1 0 0 0 1 1 0 1 1 1 0 1 1 0 1 0 0 2 0 0 0 1 2 0 0 0 0 0 1 0 1 1 1 2 0 0 2 2 0 2 0 2 1 0 2 2 2 2 2 2 0 2 2 2 0 2 1 0 2 0 0 2 0 2 0 1 0 0 0 0 0 0 0 1 2 0 0 0 0 0 0 0 0 0 0 0 0 0 0 0 1 0 0 0 1 2 0 1 2 1 0 1 1 0 2 1 1 1 1 2 1 0 1 1 1 0 2 0 0 2 2 1 1 1 2 0 2 2 0 1 0 0 0 0 0 0 2 2 0 0 1 0 1 1 1 0 0 2 0 0 0 1 0 0 0 0 0 1 1 0 0 0 0 0 0 1 1 1 0 0 2 0 2 0 0 2 0 0 0 1 0 0 0 0 0 2 1 0 1 2 0 0 0 0 0 1 0 0 0 0 0 2 1 0 0 2 2 1 1 0 1 1 1 0 1 1 0 0 0 0 2 0 2 0 1 0 1 1 1 2 1 0 1 2 0 2 0 0 0 0 2 1 0 1 0 0 1 1 0 2 1 0 0 1 1 1 0 2 0 0 1 1 0 2 1 0 2 0 0 0 1 1 0 0 1 2 0 0 0 1 0 1 0 0 0 1 1 0 1 1 0 0 1 1 2 1 1 1 0 0 2 2 0 2 0 0 0 1 1 0 1 0 2 0 0 2 0 1 2 0 1 1 0 0 1 1 0 2 0 1 1 1 1 1 1 0 0 1 1 1 1 0 0 0 0 0 0 0 1 1 0 1 0 0 0 2 0 0 0 2 0 2 2 0 1 0 0 0 0 0 0 2 2 1 0 1 2 2 2 2 0 0 1 0 2 0 2 2 2 0 1 0 0 1 1 1 1 1 0 2 1 0 0 0 0 0 2 1 0 1 1 2 0 1 1 0 0 0 0 0 2 2 1 0 0 1 1 2 0 1 1 1 1 1 1 0 2 0 2 2 0 0 0 0 1 1 1 1 1 0 0 1 2 1 0 1 1 0 1 1 0 1 1 1 0 1 0 0 0 1 1 1 1 0 1 1 1 1 2 1 2 1 0 0 0 0 0 2 0 0 0 0 0 0 0 0 2 1 1 1 0 2 1 0 0 0 0 0 0 0 2 0 0 2 0 1 1 0 0 1 2 0 2 0 1 0 1 1 1 1 1 0 1 1 1 0 1 0 0 0 1 1 2 2 0 0 0 0 0 0 0 0 0 0 0 0 0 0 0 2 2 0 0 0 2 0 0 0 0 2 0 0 2 1 1 0 1 1 1 1 0 1 0 0 1 0 0 0 1 0 1 1 0 0 0 1 0 2 0 0 2 0 1 1 1 0 0 0 0 2 0 1 0 0 1 1 1 2 2 1 1 1 1 0 0 1 0 1 0 2 2 2 2 1 1 0 1 1 2 1 1 0 1 1 0 0 1 1 0 0 1 1 1 0 0 0 1 1 0 0 1 0 0 2 2 0 0 1 0 2 0 0 1 1 0 0 0 0 1 1 0 0 0 0 0 0 0 0 0 1 0 2 0 0 2 1 0 0 0 2 0 0 2 0 0 2 0 1 0 1 0 2 2 1 0 0 1 1 1 0 2 0 2 2 2 2 2 0 0 0 1 0 1 0 0 0 1 2 2 1 0 2 0 0 0 1 1 1 0 2 0 2 2 1 1 1 2 2 0 0 1 0 1 0 0 2 2 0 0 0 1 1 0 1 1 1 0 1 0 0 0 0 0 0 0 1 0 0 0 0 0 1 0 1 0 0 0 0 0 0 0 2 1 1 0 0 2 1 1 0 0 1 1 2 0 1 1 1 2 1 0 2 0 0 0 0 1 2 0 2 0 1 1 0 1 0 2 0 0 2 0 0 1 0 0 0 0 0 2 2 0 0 0 0 0 0 2 0 1 0 0 1 1 1 1 0 1 0 0 0 2 0 0 0 0 1 2 0 1 1 1 1 0 2 0 0 1 0 0 1 0 0 0 1 0 1 0 0 0 0 0 0 2 1 0 0 0 0 0 2 1 2 1 1 2 0 1 0 1 1 1 0 1 1 0 0 0 0 0 0 0 1 1 0 1
166 0 1 1 0 0 1 2 0 2 0 1 0 0 0 0 0 0 0 0 2 0 1 2 0 0 0 0 0 0 1 0 1 2 1 1 1 1 0 0 1 1 0 0 1 0 0 0 0 0 0 2 2 1 0 0 0 0 1 2 0 0 2 2 1 1 1 1 0 0 0 1 2 0 2 2 2 0 0 0 0 2 0 0 0 0 0 0 2 2 0 1 1 0 1 0 1 2 2 2 2 0 0 1 2 2 2 1 1 0 0 1 1 2 2 2 2 0 0 0 0 1 2 1 0 0 1 1 2 0 0 0 0 0 0 0 0 0 0 0 1 1 1 0 0 0 0 0 1 2 0 0 0 0 1 0 0 1 0 1 1 1 1 1 0 2 0 1 0 2 2 0 2 0 1 0 2 1 0 1 0 1 1 1 1 0 1 0 0 1 1 1 0 2 2 0 1 0 0 0 0 1 0 1 1 0 1 2 1 0 1 1 2 0 0 0 0 0 1 1 2 1 1 0 0 0 1 0 0 0 0 0 0 0 1 0 0 2 0 2 0 0 2 0 0 0 0 0 0 0 0 0 1 0 1 1 1 0 0 0 0 0 0 0 0 0 0 0 2 1 0 1 1 1 0 0 0 1 2 0 0 0 2 1 0 2 0 2 0 2 0 1 0 2 1 0 1 2 0 2 2 1 0 0 0 0 0 2 0 0 0 1 0 0 2 1 2 0 0 0 1 0 2 2 2 0 1 1 1 0 1 0 0 2 0 0 0 2 0 0 0 1 1 0 1 0 0 0 2 1 0 0 2 0 0 0 0 0 0 0 0 0 1 1 1 1 0 0 1 1 1 1 0 0 0 0 0 1 0 1 0 1 0 0 2 1 0 0 0 0 0 0 1 0 2 0 0 1 0 0 0 0 0 1 1 0 0 0 0 0 0 0 1 1 1 2 0 0 0 0 1 1 2 1 0 0 1 0 0 0 0 0 1 1 1 0 0 1 0 1 0 0 1 0 0 1 1 0 0 1 0 1 0 2 1 1 0 2 2 1 1 2 1 1 1 0 2 0 0 0 0 0 2 2 2 0 2 2 1 1 0 0 0 0 0 1 0 1 2 1 1 0 1 1 0 0 0 1 1 2 1 0 1 1 1 0 1 1 0 0 0 1 0 0 0 2 0 0 0 0 0 1 0 2 1 1 1 0 0 1 1 0 0 1 1 2 2 1 2 2 1 1 1 1 2 0 1 1 1 0 1 1 0 1 2 0 0 0 1 0 1 0 0 2 0 2 2 2 2 0 0 0 0 0 0 0 0 2 0 1 2 0 2 0 1 1 1 1 1 1 0 2 1 0 0 0 0 0 0 0 0 2 0 0 0 0 0 1 1 1 0 0 0 1 0 0 0 0 0 0 0 0 0 0 0 1 0 2 0 0 0 1 0 0 0 1 2 0 1 2 0 1 0 1 2 1 2 0 0 0 0 1 0 0 0 1 0 2 1 0 0 0 1 0 2 0 0 2 2 0 0 1 0 0 0 1 1 0 1 0 1 2 0 1 2 2 0 1 1 1 2 0 0 0 0 1 1 2 2 2 0 1 0 0 1 1 1 1 0 0 0 0 0 2 1 1 0 1 1 1 0 0 0 1 0 0 1 2 2 1 0 0 0 0 0 1 1 0 0 0 0 0 0 0 1 0 1 1 0 0 0 0 1 0 0 0 2 0 2 1 0 1 2 0 1 0 2 0 1 2 0 0 0 1 1 0 1 0 1 2 0 0 1 1 0 0 1 1 0 2 0 2 2 2 1 0 0 0 0 0 0 0 0 1 2 1 1 1 1 0 0 0 1 1 2 1 1 0 2 1 1 2 1 2 2 0 0 2 0 2 2 0 1 2 0 0 0 0 0 0 0 0 0 0 0 0 0 2 0 1 0 1 2 0 1 1 1 0 0 0 0 0 0 0 0 1 1 0 2 1 1 0 0 2 0 1 0 1 2 1 0 0 0 0 0 0 0 1 0 2 0 0 1 1 2 0 2 0 0 1 0 0 0 2 1 0 1 1 0 2 0 0 0 0 1 2 2 1 1 0 0 1 0 1 1 1 1 0 1 0 1 1 0 2 0 0 0 0 2 1 1 0 2 1 0 1 2 1 0 0 2 0 2 0 0 0 0 0 0 0 1 0 0 1 0 0 0 0 0 0 1 0 0 0 0 2 0 0 1 0 0 2 0 1 0 0 1 0 0 1 0 1 0 1 1 0 0 0 0 1 1 1
167 0 1 2 1 0 1 2 0 2 0 0 0 0 0 0 0 0 0 0 2 1 0 1 0 0 0 0 1 1 1 1 1 2 0 0 2 0 0 0 1 1 0 0 0 0 0 0 1 0 0 1 1 1 0 2 0 0 0 1 1 2 0 0 0 0 2 1 0 0 0 1 2 0 1 2 2 0 1 0 1 1 0 0 0 0 0 0 1 1 0 0 2 1 1 1 1 0 0 0 1 0 1 0 2 0 2 0 1 1 0 1 0 2 2 0 0 0 1 1 1 1 2 1 0 0 1 0 0 0 1 0 0 0 0 0 0 0 0 0 1 1 0 0 0 2 1 1 1 0 1 0 0 0 0 1 0 2 0 0 0 1 1 1 0 1 0 0 2 1 0 2 0 2 1 0 2 1 0 0 0 1 1 2 1 0 2 1 0 0 0 2 1 1 2 0 1 0 0 0 0 1 1 1 1 0 0 1 1 1 2 1 2 1 1 0 0 0 0 2 2 0 1 0 0 0 1 2 2 2 0 0 0 1 1 1 0 1 1 0 1 1 2 1 0 0 0 1 0 0 0 0 1 0 1 2 1 0 0 2 2 2 0 1 0 0 0 0 1 1 0 2 1 2 0 1 0 0 2 0 0 0 1 1 0 1 1 2 0 2 0 0 0 2 1 0 1 2 0 1 1 0 1 0 0 1 0 2 0 0 0 0 0 0 0 0 1 0 0 0 1 1 0 0 1 0 1 2 2 0 2 2 0 1 0 0 0 1 1 1 1 1 1 1 2 0 0 0 1 0 0 2 1 0 0 2 2 0 0 1 0 1 2 0 2 1 0 1 2 0 2 0 1 1 1 0 0 1 1 2 0 0 1 0 1 1 0 0 0 1 1 0 2 1 1 1 2 0 0 0 0 0 0 1 1 0 0 1 0 0 0 0 1 1 1 2 0 0 1 0 0 0 0 0 1 1 1 0 1 0 0 0 0 2 1 1 1 1 0 0 1 0 1 0 0 1 1 0 0 1 0 1 0 2 0 0 0 2 1 2 2 2 0 0 0 2 0 2 0 0 0 0 2 0 0 0 0 1 2 0 0 1 0 1 0 0 0 0 1 0 2 1 2 2 1 0 0 0 0 2 2 1 2 0 0 0 0 1 1 0 0 2 0 1 1 0 0 1 0 2 1 0 0 2 1 1 1 1 1 2 0 1 0 1 1 0 0 0 1 1 0 1 0 1 2 0 0 1 1 0 1 1 0 0 2 0 0 1 0 0 0 0 0 2 0 0 0 0 1 1 1 2 1 0 0 0 1 1 0 1 1 1 1 0 1 0 0 0 0 0 0 1 2 0 0 0 1 2 0 2 2 0 1 0 0 1 0 1 1 1 0 0 0 0 0 0 0 0 0 0 1 0 0 0 0 0 2 1 0 0 0 2 0 0 0 0 2 0 0 2 0 1 0 0 1 1 1 0 0 1 0 1 1 0 1 0 0 2 2 0 0 0 0 0 0 1 2 2 1 0 0 0 0 0 0 0 2 0 0 0 1 0 0 0 0 0 0 2 0 0 0 0 0 0 0 0 1 2 1 2 0 0 0 0 2 2 0 2 0 0 1 0 0 1 0 0 1 0 0 0 0 0 0 1 2 0 0 1 1 0 1 1 1 0 0 0 1 0 0 0 0 0 0 0 0 0 0 1 0 1 1 1 1 0 0 0 0 0 1 0 0 1 1 0 0 1 2 0 1 0 0 0 2 1 1 2 1 0 1 1 0 1 0 2 2 0 0 1 1 2 0 1 2 1 1 0 1 0 0 2 0 0 0 1 2 1 1 0 1 1 0 0 1 1 1 0 1 1 1 1 1 1 0 2 2 0 0 0 0 1 0 1 2 1 0 1 0 0 0 0 0 0 1 0 2 0 1 0 0 0 0 0 0 0 0 1 0 0 0 0 0 0 0 0 0 0 0 0 1 1 0 0 0 2 2 2 0 0 1 1 2 0 0 0 0 0 0 0 0 2 0 0 1 0 2 1 2 0 0 0 1 2 0 2 0 0 2 1 0 2 0 0 0 0 1 1 2 1 1 1 0 1 0 0 2 1 1 1 0 0 2 1 0 2 0 1 1 1 0 1 0 1 1 2 1 0 1 0 0 0 2 0 1 0 1 0 1 1 0 0 1 0 2 0 1 1 1 0 0 0 1 0 0 0 0 0 2 0 1 1 1 1 0 1 0 0 0 0 0 1 0 0 0 0 0 0 0 0 0 0 0 1
168 0 0 2 0 0 1 1 0 1 0 1 0 1 0 1 0 1 1 0 2 0 0 1 0 0 0 0 1 1 2 0 1 1 2 0 2 1 0 0 2 2 0 0 0 0 2 0 1 0 0 1 0 0 2 1 1 0 1 1 1 1 2 2 1 1 0 0 0 0 0 1 2 0 0 2 1 0 1 0 1 2 0 0 1 0 0 1 2 2 0 2 1 0 1 0 1 1 1 1 1 0 0 0 1 1 1 0 0 0 1 2 1 2 2 0 0 1 2 0 0 1 2 0 0 0 2 2 2 1 0 1 0 0 1 1 0 0 0 0 1 1 0 0 0 1 0 0 0 0 0 0 0 0 1 0 0 0 0 1 0 0 1 1 1 2 1 0 0 2 2 1 1 1 2 1 1 0 0 0 0 0 1 2 2 1 1 0 0 2 2 2 0 2 2 0 1 0 0 0 0 0 0 1 1 0 1 0 2 0 2 1 1 0 1 1 1 0 1 2 2 0 1 0 0 0 1 0 1 0 0 0 1 1 1 1 0 2 0 2 0 0 2 0 0 0 0 0 0 0 0 0 1 1 0 1 1 1 1 1 1 1 0 2 1 0 0 0 2 1 0 2 0 0 0 0 0 1 1 0 0 0 1 0 2 0 1 0 0 1 1 1 1 2 2 1 1 0 0 1 2 0 2 1 1 0 1 2 0 0 0 2 0 1 1 0 2 0 1 0 0 1 1 1 2 0 1 1 1 1 1 1 1 2 0 0 0 2 0 0 1 2 2 0 0 0 1 0 2 0 0 0 1 1 0 1 1 0 0 0 0 0 2 2 2 1 0 1 2 0 2 0 1 1 0 0 0 2 0 1 1 1 1 1 1 1 0 0 0 0 0 1 1 0 2 0 2 2 0 0 0 0 0 0 0 0 1 1 1 1 1 1 1 1 1 2 0 0 1 0 0 0 0 1 0 1 1 0 2 0 0 2 0 1 1 1 0 1 1 1 1 0 1 0 0 2 2 0 1 2 0 1 0 2 2 1 1 2 2 2 2 2 1 0 0 2 0 1 0 1 1 1 2 1 2 0 2 2 2 1 1 0 0 2 2 2 0 2 2 1 0 0 0 1 1 0 1 0 0 2 2 1 1 1 1 0 2 0 2 0 2 0 0 1 1 1 0 0 0 1 0 0 0 1 0 1 0 0 0 1 0 0 0 1 1 0 1 1 0 1 0 1 1 0 1 1 0 0 2 0 0 0 0 1 1 1 0 1 0 1 0 0 1 1 0 0 0 0 1 2 0 1 1 0 0 0 1 1 0 0 2 1 1 0 0 0 1 0 0 0 0 0 1 0 0 0 0 1 0 1 1 1 0 1 0 0 0 0 0 1 0 0 0 1 0 0 0 1 0 0 1 0 0 0 0 0 2 0 1 1 0 0 1 0 0 0 2 0 0 2 0 1 0 1 0 0 0 0 0 0 1 0 0 1 2 0 0 0 0 0 0 0 2 1 0 1 2 2 1 0 0 1 1 0 0 0 2 0 0 0 2 0 0 0 2 2 2 1 2 1 1 0 1 0 0 0 1 2 1 2 1 0 0 0 1 2 0 0 1 2 0 0 0 0 0 0 0 1 1 1 1 0 1 2 1 0 0 0 0 0 0 0 0 0 0 1 0 0 0 2 1 0 0 0 0 1 1 1 0 0 0 0 0 0 0 1 0 0 0 0 0 0 1 0 0 1 2 1 0 1 0 0 2 0 0 1 2 0 1 0 1 2 0 0 0 2 0 2 0 2 0 2 2 1 1 0 0 1 0 1 0 0 0 1 2 2 0 0 0 1 1 1 1 0 1 0 1 0 2 1 2 1 0 2 2 0 2 2 0 2 2 0 2 1 0 1 0 0 0 0 0 0 1 0 1 1 1 1 0 0 1 0 1 0 0 0 0 0 1 2 0 0 0 0 0 0 1 0 2 0 0 0 0 0 2 2 1 1 2 1 1 1 0 0 0 0 0 0 0 2 1 0 1 1 1 0 2 0 0 1 0 0 0 2 1 0 0 1 1 1 0 0 0 0 1 2 2 1 2 2 0 2 0 1 2 2 2 2 1 0 2 1 0 2 0 0 1 1 0 0 0 0 2 2 2 1 1 1 1 1 2 1 0 0 1 0 2 0 0 2 0 2 0 2 0 0 0 0 0 0 2 0 0 0 0 1 1 0 1 0 0 1 0 1 0 0 1 1 1 2 1 0 0 0 0 1 0 0 1 0 2 0
169 0 0 1 0 0 1 1 0 2 0 0 1 1 0 1 0 0 1 0 1 0 0 2 0 0 0 1 0 0 2 0 1 2 2 1 1 1 1 1 1 1 0 0 0 0 1 0 0 1 1 1 0 0 2 2 0 0 0 1 1 1 1 2 0 1 0 1 0 0 0 1 2 0 2 2 2 0 0 0 1 1 1 1 1 0 0 0 1 2 0 0 2 0 0 0 0 0 0 0 2 0 1 0 2 0 2 1 1 0 0 1 1 2 2 2 2 0 0 1 1 0 2 1 0 1 1 0 2 0 1 1 0 0 0 0 0 0 0 0 0 2 1 0 0 1 1 0 2 1 0 0 0 0 0 0 0 0 0 0 1 1 0 2 2 2 0 1 1 1 0 1 0 2 1 1 1 1 0 1 1 1 1 2 2 0 2 1 0 1 1 2 1 1 2 1 2 0 0 0 0 1 0 2 2 0 0 1 2 0 1 1 0 0 1 0 1 1 1 0 1 1 1 0 0 0 1 0 0 0 1 0 0 0 2 0 0 1 0 0 0 0 2 1 0 0 0 0 0 0 0 0 1 0 1 1 0 0 0 0 0 0 0 1 1 0 0 0 2 0 0 2 1 2 0 0 0 2 2 2 0 0 2 1 1 1 0 1 0 2 0 2 1 2 2 1 2 1 1 0 1 0 2 1 1 0 1 2 1 0 0 2 0 0 0 0 1 0 1 1 0 1 0 1 0 0 0 1 0 1 2 1 0 0 0 0 1 1 1 0 0 1 2 0 1 0 0 0 2 0 0 0 2 0 0 0 0 0 0 0 0 0 0 0 0 0 0 1 1 1 1 1 0 0 1 1 0 2 2 2 0 0 1 0 1 0 0 0 0 0 0 1 0 1 2 0 0 0 0 0 0 1 0 1 1 0 1 1 0 0 0 1 1 1 1 1 1 0 1 1 1 1 0 0 0 0 1 2 1 0 2 1 1 0 1 2 0 0 0 0 1 0 2 0 0 2 0 1 1 0 1 0 0 1 1 0 1 2 1 2 2 2 0 0 0 2 0 2 0 0 0 0 2 1 0 0 0 1 1 1 0 0 0 2 1 2 1 1 2 2 0 0 0 2 1 0 1 0 0 2 2 1 1 1 0 1 1 0 2 0 0 2 0 0 0 1 1 1 0 1 1 1 0 1 0 1 0 0 0 1 1 0 0 1 1 1 1 0 2 2 1 1 2 1 2 0 1 0 2 0 0 0 0 1 1 1 0 0 1 0 0 0 1 2 0 2 2 1 0 1 0 0 0 0 0 0 0 2 0 2 2 1 1 0 1 1 1 0 0 0 1 1 0 0 0 1 0 0 0 0 0 2 0 0 1 0 0 2 2 2 0 0 0 0 0 0 0 1 1 0 1 0 0 0 0 1 1 1 0 0 0 1 0 0 0 0 2 0 0 1 0 1 0 2 2 2 2 0 0 1 0 1 0 1 1 1 0 2 2 0 0 0 0 1 2 0 1 1 1 1 0 2 0 0 1 0 2 0 0 0 0 0 0 1 2 2 1 2 2 0 2 0 0 1 0 0 1 1 1 1 0 0 0 0 1 1 1 2 0 0 1 0 0 2 0 1 0 1 0 0 0 0 1 2 1 0 0 0 0 0 0 1 0 0 0 0 0 0 0 1 0 0 0 0 0 1 1 0 0 1 1 1 0 0 0 1 0 0 1 0 0 1 2 0 1 0 2 0 0 2 1 1 1 0 0 2 1 0 1 1 1 1 0 1 1 1 0 2 0 2 0 2 2 2 2 1 1 1 0 2 0 0 0 1 2 1 0 0 0 1 1 1 0 0 0 0 1 0 2 2 2 2 0 2 2 0 1 1 0 1 0 0 1 2 0 0 0 2 2 0 1 1 1 0 1 1 1 0 0 0 0 0 2 0 1 0 1 0 2 2 0 0 1 0 0 1 0 0 0 2 0 0 0 1 1 1 0 1 2 0 1 0 0 0 0 0 0 0 0 2 1 0 1 0 2 0 2 0 0 0 0 2 0 2 0 0 1 1 0 2 0 0 0 0 1 1 2 1 1 1 0 2 0 0 1 0 0 0 1 0 1 1 0 1 0 0 0 0 0 0 0 0 1 0 0 0 0 1 0 0 2 0 2 0 1 0 0 1 0 1 1 1 1 0 1 1 1 0 0 0 1 0 0 0 0 2 0 0 1 0 0 1 0 2 0 0 2 0 0 1 0 0 0 0 0 0 0 0 2 0 1 1
170 0 2 0 1 0 1 1 0 2 1 0 0 1 1 0 0 0 1 0 2 0 0 2 0 0 0 0 1 1 2 1 2 2 0 2 0 1 0 0 1 1 0 0 0 1 0 0 1 0 0 1 1 0 1 1 1 0 0 1 0 1 0 0 0 0 1 1 0 0 0 2 2 0 0 2 2 0 1 0 2 2 0 0 1 0 0 0 2 2 0 0 1 1 0 0 0 0 0 0 2 0 1 0 2 1 2 0 1 1 0 2 1 2 2 2 1 0 1 1 1 0 2 1 0 0 1 0 1 0 0 0 0 0 0 0 0 0 0 0 0 2 0 0 0 1 0 0 1 0 0 1 0 0 0 0 0 0 0 1 0 1 2 0 1 2 1 0 0 1 1 1 0 2 1 1 2 1 1 1 0 0 0 0 0 0 0 0 0 1 1 1 0 1 1 0 1 0 0 0 0 0 0 1 1 0 1 0 0 0 1 1 1 0 2 1 1 0 0 0 1 1 0 0 0 0 1 0 0 0 1 1 0 0 2 0 0 1 0 1 0 0 2 0 0 0 0 0 0 0 0 0 1 0 1 2 1 0 0 1 1 1 0 1 1 0 1 1 1 0 0 2 1 2 0 0 0 0 1 0 1 0 1 0 0 1 0 1 0 1 1 1 1 2 2 1 1 1 0 1 2 0 2 0 0 0 0 2 0 0 0 1 0 0 1 0 2 0 1 0 0 1 1 0 1 0 0 2 0 2 2 1 0 0 0 0 0 2 0 0 0 0 1 1 1 1 0 0 0 0 0 2 2 1 0 1 1 0 0 0 1 1 1 1 0 0 0 2 2 0 2 0 1 1 1 1 0 1 0 1 1 1 1 1 1 1 0 1 1 1 1 1 0 0 2 0 0 0 0 0 0 0 0 2 2 0 0 1 0 0 0 1 0 0 0 1 1 0 0 1 1 2 0 0 1 1 1 1 0 0 0 0 0 0 2 0 0 1 0 0 1 0 2 0 0 1 1 1 0 0 0 2 0 1 2 1 1 2 1 1 0 1 0 0 0 2 0 1 0 0 0 0 1 1 1 0 1 1 2 0 1 1 1 1 0 1 0 2 2 2 0 0 1 1 0 0 1 1 0 1 1 1 1 1 0 1 1 0 1 0 0 1 0 0 1 0 0 0 0 1 0 1 0 1 1 0 0 0 0 1 1 0 0 1 1 0 1 0 1 1 0 1 1 1 1 0 1 1 2 0 0 0 0 2 1 1 1 0 1 0 1 0 1 2 0 1 1 1 0 1 0 2 0 0 0 0 1 1 0 1 2 0 2 0 1 1 2 0 0 0 0 0 1 0 0 1 0 0 0 0 0 2 0 0 0 0 0 1 1 2 0 0 0 1 0 1 2 1 0 0 1 0 0 1 1 0 0 0 0 0 0 1 0 0 0 1 1 0 0 0 0 0 1 1 2 1 1 0 0 0 0 2 0 1 2 0 0 1 0 1 0 0 2 0 1 1 0 2 1 1 0 1 1 0 1 1 1 1 2 1 1 1 1 0 1 1 1 2 2 0 2 0 0 1 0 0 1 2 0 2 1 1 1 0 1 1 1 2 0 0 1 0 0 1 0 1 0 0 1 0 0 0 0 2 1 1 1 2 1 1 2 2 0 0 0 0 1 0 0 0 0 0 0 0 0 1 1 0 0 0 0 0 0 0 0 0 1 0 2 0 0 0 2 0 0 0 2 0 0 2 0 0 1 1 1 0 2 0 1 1 1 1 1 0 1 1 0 1 0 1 0 1 2 2 2 2 0 0 0 0 0 0 0 1 2 2 0 1 1 0 0 0 2 2 2 0 0 0 2 2 2 2 1 2 2 0 1 2 0 2 2 0 2 2 0 0 0 0 0 0 1 0 1 0 1 1 1 1 0 0 0 1 1 0 0 0 0 1 0 0 0 0 2 0 0 2 0 0 1 0 0 0 0 1 2 2 0 1 2 2 2 0 0 0 0 2 2 0 0 2 0 0 0 1 0 0 1 0 0 0 1 2 1 1 2 0 0 1 0 1 0 0 0 0 1 2 2 1 2 1 0 1 0 1 2 2 2 2 0 0 1 0 0 1 1 1 0 1 1 0 0 0 2 1 0 1 1 0 1 0 2 1 0 1 1 0 2 0 0 0 1 1 2 0 1 1 1 0 0 1 1 0 1 1 0 1 0 0 2 0 0 1 0 0 0 0 0 1 1 1 0 0 0 0 0 1 0 0 1 0 0 0
171 0 1 2 1 0 1 2 0 2 0 0 0 0 0 0 0 0 1 0 1 0 1 1 1 1 1 0 0 0 1 0 1 1 0 1 1 0 0 0 1 1 0 0 0 0 1 1 0 0 1 1 1 1 0 2 0 0 1 1 0 1 2 2 0 0 2 0 0 0 0 2 2 0 1 2 2 0 2 0 2 2 1 1 1 0 0 0 1 2 0 1 1 0 0 0 0 1 1 1 1 0 1 0 1 1 1 2 2 0 0 2 0 0 0 0 0 0 0 1 1 0 2 0 0 1 1 1 1 0 1 1 0 0 0 0 0 0 0 0 1 1 0 0 0 0 0 0 0 0 0 1 0 0 0 2 0 2 0 0 1 1 1 1 1 1 0 1 1 0 0 1 0 2 1 1 1 1 1 1 0 0 1 2 1 0 2 0 0 0 0 0 0 1 2 0 1 0 0 0 0 1 1 1 1 0 0 0 1 0 1 1 1 0 1 0 0 0 2 0 0 0 0 1 1 0 0 0 1 0 0 0 0 0 1 0 0 1 0 1 0 0 2 0 0 0 0 0 0 0 0 0 0 0 0 2 1 0 1 1 0 1 0 1 1 1 1 0 1 0 1 2 1 1 0 0 0 1 1 1 0 1 1 0 1 1 2 2 0 2 0 0 0 2 2 0 2 2 0 1 1 0 1 0 0 0 0 2 1 0 1 1 0 1 2 0 2 0 0 0 1 0 1 0 1 0 1 2 2 0 2 1 0 1 0 0 0 2 0 1 0 2 1 0 1 1 0 0 1 1 0 1 2 0 0 0 0 0 0 1 0 2 2 0 2 1 0 1 2 0 2 0 1 1 0 0 0 1 0 1 0 1 0 0 0 0 0 0 0 0 0 1 2 0 1 1 1 1 1 1 1 0 0 0 1 1 0 1 0 0 0 0 0 0 0 1 1 0 0 0 0 1 1 1 0 0 2 1 1 0 1 0 0 1 2 2 0 1 0 1 1 0 1 1 1 2 1 0 0 2 0 1 0 2 1 1 0 1 1 1 1 1 0 1 1 1 1 2 0 1 1 1 2 1 1 0 1 2 0 0 0 0 0 2 1 1 0 0 0 0 2 2 0 2 1 0 2 1 1 2 2 2 2 0 0 0 1 0 0 0 0 2 0 2 2 0 0 0 0 1 0 1 1 2 1 0 0 0 0 1 0 0 0 1 1 0 1 0 2 1 1 2 2 2 2 0 1 2 1 0 0 0 0 2 2 1 1 1 0 1 0 0 0 2 2 0 0 0 2 1 1 2 1 0 1 0 1 1 0 1 2 0 1 0 0 0 0 2 0 2 0 0 1 0 0 1 0 0 0 0 0 2 0 1 0 0 1 0 1 2 1 0 0 0 0 0 0 1 1 0 1 0 1 1 1 0 1 1 0 0 1 1 0 0 0 1 2 0 0 2 0 1 0 1 1 1 1 0 0 0 0 1 0 0 0 1 0 2 2 0 0 0 2 1 0 1 2 2 1 0 0 0 0 1 1 0 2 0 1 0 1 0 0 1 2 2 1 1 1 2 2 0 1 0 1 0 1 1 1 1 0 0 0 0 0 1 1 1 0 0 0 0 0 2 0 0 1 1 0 0 0 0 1 2 2 0 0 2 2 1 1 1 0 0 0 0 1 0 0 0 0 0 0 0 0 0 0 2 0 1 1 1 2 1 0 1 0 0 2 1 0 1 1 0 1 0 2 0 0 1 0 1 2 1 1 1 0 0 1 2 1 0 2 0 0 0 2 2 1 2 1 1 2 1 1 0 0 2 0 2 0 0 0 1 2 1 2 1 0 1 0 0 1 0 1 0 0 1 1 0 0 0 0 0 0 0 0 1 0 2 1 0 2 2 0 0 0 0 0 0 0 0 0 0 0 0 0 0 0 0 0 0 1 0 1 0 1 0 0 0 0 0 0 0 0 1 0 0 1 1 0 0 0 2 2 2 0 2 2 1 1 1 0 0 0 1 1 0 0 0 2 0 0 0 2 0 2 0 1 0 1 2 0 2 1 0 2 1 0 1 1 0 0 0 1 1 1 0 0 0 0 0 0 2 0 1 0 1 0 0 1 1 1 2 0 1 1 0 0 0 0 0 2 1 0 1 2 1 2 0 2 0 1 0 0 0 1 0 0 0 2 0 1 1 1 0 1 0 0 1 1 0 0 0 0 0 1 1 2 2 2 2 0 0 0 0 0 0 0 2 0 1 0 1 0 0 0 0 0 1 0 1
172 0 0 2 0 0 1 1 0 0 0 1 1 2 1 0 0 1 2 2 0 2 0 2 0 0 0 0 0 0 1 1 1 1 0 1 1 2 0 0 0 0 0 0 0 1 0 0 0 1 1 1 1 1 1 2 0 0 1 1 1 2 2 2 0 2 0 1 0 0 0 2 2 0 1 2 2 0 0 0 0 1 1 1 1 0 0 0 2 2 1 2 2 0 0 0 0 0 0 0 1 1 0 0 1 1 1 0 0 0 1 1 1 1 1 1 1 0 1 1 1 0 2 2 0 1 0 0 0 0 1 0 0 0 0 0 0 0 0 0 1 1 0 0 0 1 1 0 0 0 0 2 0 1 0 0 0 1 0 0 1 1 2 0 1 2 0 1 0 1 1 1 0 2 0 1 1 1 1 1 0 0 1 2 2 1 1 0 0 1 1 1 1 1 2 0 2 1 0 0 0 1 0 1 1 0 1 1 1 0 1 1 0 0 1 1 1 0 1 1 1 0 0 1 1 0 0 0 0 0 0 0 1 1 1 1 0 2 0 1 0 1 1 0 0 0 0 1 1 1 0 0 1 0 0 1 0 2 2 2 0 2 0 0 1 0 0 0 1 1 0 2 1 1 0 0 0 1 1 1 1 0 0 0 0 0 0 1 0 2 0 1 1 2 2 1 2 2 0 2 1 1 2 1 1 0 1 2 0 0 0 2 0 1 2 0 2 0 0 0 0 2 2 0 2 0 1 2 0 0 2 2 0 1 0 0 0 1 1 0 0 0 1 0 1 0 1 0 2 0 1 0 2 0 0 0 1 0 0 2 0 2 1 0 1 0 0 2 2 0 2 0 0 0 1 1 0 2 0 1 0 1 2 0 2 2 0 0 0 0 0 0 1 0 1 1 0 0 2 2 2 2 0 0 1 1 0 0 0 0 0 0 1 1 1 2 0 0 0 1 1 1 0 0 1 0 2 1 2 0 2 1 0 2 1 1 0 0 0 0 1 0 1 0 0 2 0 2 2 2 0 0 0 2 0 0 0 1 1 0 1 1 1 1 1 0 2 0 0 0 1 1 1 1 1 0 1 2 2 1 1 0 0 2 1 1 0 2 2 0 0 0 0 2 0 0 1 0 0 2 2 1 2 0 0 0 1 0 0 0 0 1 0 0 0 1 0 0 0 0 0 1 1 2 1 0 0 0 0 0 0 0 0 0 1 0 1 0 1 1 1 1 0 0 1 0 2 1 2 0 0 0 0 2 1 1 0 0 1 0 1 0 0 1 0 0 0 0 0 0 1 1 0 0 0 0 0 0 0 0 1 0 0 0 0 0 0 0 0 1 1 1 1 0 0 0 0 1 0 1 1 1 1 0 0 0 1 0 0 1 1 0 0 0 0 0 0 0 0 0 1 0 0 0 0 0 2 0 0 0 1 0 0 0 1 0 1 0 1 1 2 0 0 0 2 2 2 0 0 0 0 2 1 0 1 0 0 1 1 0 0 0 1 0 0 1 1 2 0 1 0 1 0 0 0 0 2 2 2 2 2 1 0 0 2 2 1 2 0 1 2 0 0 0 0 0 0 2 1 1 1 0 0 0 2 2 0 2 0 0 1 0 0 1 1 0 0 1 1 1 0 0 0 2 2 1 1 1 1 1 0 1 0 1 0 0 1 0 0 1 0 0 1 1 0 1 2 2 0 1 1 1 1 1 0 0 1 0 1 1 0 0 2 1 0 0 2 0 1 2 1 0 2 0 0 0 1 0 2 2 1 0 1 0 0 2 0 2 0 2 2 2 2 2 2 0 1 0 0 0 0 0 0 2 2 2 1 0 1 1 0 0 0 0 0 0 2 0 2 1 1 2 1 1 1 0 0 1 0 2 1 0 2 0 0 1 1 0 0 0 0 0 2 0 2 0 1 2 2 0 0 0 1 0 1 0 1 0 1 1 0 0 0 0 0 0 1 0 1 1 0 0 0 1 2 2 0 2 2 2 2 0 0 0 0 0 0 0 0 2 0 0 0 0 1 0 2 1 0 1 0 2 0 1 2 1 0 2 0 1 1 0 0 0 2 1 1 2 1 1 0 2 0 1 0 0 0 1 0 0 2 0 0 0 1 0 0 2 0 0 0 0 2 0 0 0 1 1 0 0 2 0 0 1 1 0 2 0 0 0 2 0 0 1 0 0 0 0 0 0 0 0 0 0 1 1 1 0 2 0 0 2 0 2 0 1 1 1 0 2 1 1 1 0 0 0 1 0 1 0 0 1
173 0 2 2 0 1 1 1 0 1 0 1 0 0 0 0 0 0 1 1 0 1 1 2 0 0 1 1 0 0 1 0 1 1 0 0 2 0 0 0 1 1 0 0 0 0 0 0 0 0 0 0 0 0 2 2 0 0 2 0 2 2 1 1 1 0 2 0 0 1 1 2 2 0 1 2 2 0 0 0 1 1 1 1 1 0 0 1 2 2 1 1 1 1 0 0 0 1 1 1 0 1 0 1 2 0 2 0 0 0 1 1 1 1 1 1 1 1 2 1 1 1 2 0 0 0 2 0 1 0 0 0 0 0 0 0 0 0 1 0 2 0 0 0 0 0 0 0 0 0 0 1 1 1 1 1 0 1 0 1 0 0 1 1 1 2 1 1 1 1 1 1 0 2 1 1 1 1 0 1 0 2 0 2 1 0 2 0 0 0 0 0 1 1 2 0 1 0 0 0 0 0 0 1 1 0 2 0 0 0 0 2 0 0 2 0 0 2 2 0 0 0 1 0 0 0 1 1 1 1 0 1 0 0 0 0 0 2 0 2 0 0 2 0 0 0 0 0 0 0 0 0 1 0 0 0 0 1 0 0 0 0 1 0 0 0 0 1 1 0 0 1 0 1 0 0 0 0 1 0 2 0 2 2 0 2 1 0 0 2 0 1 0 2 2 0 2 1 0 1 1 1 2 1 1 0 1 2 1 0 1 0 0 0 1 0 2 0 0 0 0 1 2 1 1 0 1 0 0 1 2 0 1 2 0 0 0 2 0 1 0 0 2 0 0 0 2 1 2 1 1 0 2 1 1 1 1 0 0 1 0 1 0 0 0 0 0 1 1 1 1 1 2 2 1 1 0 1 1 2 1 0 1 0 0 1 0 1 1 0 0 0 0 0 2 0 1 1 1 1 1 1 1 0 0 0 1 0 0 0 0 0 0 0 1 2 0 0 1 0 0 0 0 0 1 2 1 1 2 0 1 0 0 1 1 0 0 1 0 0 1 0 2 0 0 1 2 0 0 0 0 1 0 2 0 0 0 2 0 0 2 1 0 0 0 2 0 0 0 0 0 0 2 1 2 2 0 2 2 0 2 0 0 2 2 2 0 1 2 1 0 0 0 1 0 0 0 1 1 2 1 0 2 0 0 1 1 1 0 0 0 2 0 0 0 2 0 0 0 1 2 1 2 2 0 1 1 0 0 1 1 0 0 0 1 0 1 1 1 2 0 1 2 1 2 0 0 0 2 0 2 2 0 1 2 0 0 1 0 0 0 0 0 1 1 0 0 1 1 0 0 0 2 1 1 0 2 2 0 1 2 0 1 0 0 1 1 2 0 2 0 1 1 0 0 0 0 0 0 0 0 2 0 0 0 0 0 2 2 1 0 0 1 1 1 1 2 2 1 1 0 1 0 0 0 0 2 0 0 0 0 0 0 0 0 0 1 0 0 2 0 2 0 0 2 2 2 0 0 0 1 1 2 1 2 0 0 1 1 0 0 0 1 0 1 2 1 1 0 1 0 1 0 0 0 1 1 0 0 0 1 0 0 0 1 1 0 0 1 1 1 0 0 0 0 1 2 2 1 0 0 1 0 0 1 2 0 2 0 0 0 0 0 0 1 1 1 1 1 1 0 0 0 2 0 0 1 2 2 2 2 2 0 1 0 0 2 0 0 0 0 0 0 1 0 0 1 0 0 0 0 0 0 0 0 0 0 0 2 1 0 0 1 0 0 1 1 0 0 2 0 1 1 0 0 2 0 0 1 1 0 0 0 0 0 2 1 1 0 2 0 2 2 2 2 1 0 1 0 0 0 0 0 1 2 2 1 0 0 1 0 0 1 1 1 0 0 1 1 0 0 0 1 2 2 0 1 1 0 1 0 0 2 1 0 1 0 2 1 0 0 0 2 0 2 2 2 2 0 0 0 1 1 0 0 0 0 0 0 0 0 0 2 0 0 1 0 0 2 0 0 0 0 0 2 1 0 0 1 1 2 0 1 1 1 1 0 1 2 1 0 0 0 1 2 0 2 0 0 0 1 2 0 0 2 2 0 1 0 2 0 0 0 0 1 1 1 1 2 1 0 2 0 1 1 1 0 1 0 1 2 2 0 2 0 0 0 0 0 0 0 0 2 1 0 1 2 1 0 1 2 0 0 0 0 0 2 0 0 0 2 0 1 0 1 1 1 1 0 0 2 0 1 1 0 0 1 0 2 0 0 1 0 1 0 0 1 0 0 1 0 0 0 1 1 0 0 0 2 1 0 0
174 0 1 2 1 0 2 2 1 2 0 0 0 0 0 0 0 1 2 1 0 1 2 0 1 1 1 0 0 1 2 0 2 2 0 1 1 2 0 0 0 0 1 0 0 1 1 0 0 0 0 0 0 1 1 1 0 0 0 0 2 2 0 0 1 0 1 0 0 0 0 0 2 0 0 2 2 0 2 1 1 2 0 0 2 0 0 0 2 2 0 0 1 0 2 0 2 1 1 1 0 0 0 0 2 2 2 0 1 0 0 2 0 1 1 0 0 0 2 0 0 0 2 0 0 0 2 0 2 0 2 0 0 0 0 0 0 0 0 0 1 1 0 0 0 1 0 0 0 0 0 1 0 1 2 1 0 1 0 0 0 0 1 1 1 2 0 0 0 1 1 1 1 1 0 1 2 2 2 1 0 0 1 2 1 0 2 2 1 1 2 2 1 0 2 1 2 0 0 0 0 1 0 1 1 0 1 1 1 0 2 1 1 0 0 0 1 0 0 0 1 2 0 1 1 0 0 1 1 0 0 1 0 0 2 0 0 1 0 1 0 0 2 1 0 0 0 0 1 1 1 1 1 1 0 1 0 1 0 1 1 1 0 0 0 0 0 0 2 0 0 2 2 2 0 1 0 2 1 1 0 0 1 0 0 0 0 1 0 2 0 0 0 2 2 0 2 0 2 0 0 0 2 1 1 0 0 2 2 0 2 1 0 0 1 0 2 1 0 0 0 1 0 0 1 0 1 1 1 1 2 2 0 2 0 1 1 0 2 1 0 2 2 0 1 0 1 0 2 2 0 0 1 0 0 0 0 0 0 1 0 1 2 2 0 1 0 1 1 1 1 1 0 0 0 0 0 2 1 1 0 0 0 0 0 0 0 0 0 0 0 0 1 0 2 0 1 1 0 0 0 0 0 1 0 0 1 0 0 0 0 1 1 1 2 2 0 1 1 0 0 1 0 0 1 1 2 1 2 1 1 0 0 2 0 0 0 1 0 0 0 0 1 0 0 2 1 0 0 2 0 1 0 2 1 1 0 1 1 1 2 2 1 1 1 0 2 2 0 1 0 0 2 0 0 0 0 2 1 1 0 0 0 1 0 1 0 0 1 0 1 1 1 1 1 0 1 1 1 2 2 2 1 1 0 2 2 1 1 0 0 2 0 0 0 2 1 0 0 2 1 0 0 2 1 0 0 0 0 1 1 0 0 0 1 1 1 0 1 1 0 2 1 0 1 0 0 2 1 0 0 1 0 1 2 0 0 0 2 0 0 0 0 1 0 0 0 1 1 0 0 1 1 0 0 0 1 1 0 0 1 0 1 0 0 1 1 0 0 0 0 1 0 0 0 0 2 1 0 1 1 1 0 0 1 0 0 0 1 1 1 0 0 0 0 0 0 2 2 1 0 1 1 1 1 1 0 1 0 0 1 0 0 0 0 0 2 0 0 2 0 1 0 0 1 1 1 0 1 1 0 1 1 0 1 1 0 2 1 0 0 0 1 0 1 1 1 2 1 0 1 0 0 0 0 0 2 1 1 1 1 0 0 1 1 1 2 1 1 0 1 0 1 0 0 0 1 2 2 2 0 2 0 1 1 1 1 2 1 0 0 0 0 0 1 1 0 1 1 1 1 0 1 2 0 0 2 0 0 1 1 1 0 1 0 0 1 0 0 1 0 0 0 0 0 1 1 0 0 0 0 0 1 1 0 1 1 0 2 0 0 2 1 0 1 1 2 1 0 1 1 0 2 1 1 2 0 0 0 0 1 1 0 1 1 1 0 2 1 2 0 1 2 1 0 0 0 0 0 1 0 0 0 2 1 1 2 1 1 0 0 0 1 1 1 0 0 0 2 2 2 2 1 2 2 0 1 0 0 2 1 1 1 1 0 1 0 0 0 0 0 0 0 0 0 0 0 1 0 0 1 0 1 0 0 0 0 0 0 0 0 0 1 0 1 0 2 0 1 1 0 0 1 0 2 1 0 1 1 1 2 0 0 0 0 1 1 1 0 1 1 0 0 0 2 0 2 0 1 0 1 2 0 1 0 1 0 1 0 1 0 0 0 0 1 2 2 0 1 1 0 1 0 0 1 1 1 2 0 1 2 1 0 2 0 0 0 0 0 0 0 0 2 1 1 0 1 1 0 2 1 0 0 0 1 0 2 0 0 0 0 0 1 0 1 2 2 0 0 1 1 0 0 0 0 1 1 0 0 0 0 0 0 1 0 1 1 0 0 2 2 0 1 0 0 0 0 0 1 1 1 1
175 0 0 2 0 0 1 1 0 0 0 1 0 1 0 0 1 0 1 1 1 0 0 1 0 0 0 0 0 0 2 1 1 2 1 2 1 2 0 0 0 0 1 1 0 0 1 0 1 0 0 0 1 1 1 2 0 0 1 2 0 0 2 2 1 0 2 1 0 0 0 0 2 0 0 2 2 0 2 0 2 2 1 1 1 0 0 0 2 2 0 0 0 0 1 0 1 1 1 1 0 1 0 1 2 1 2 0 0 0 1 1 1 2 2 1 1 0 1 1 1 1 1 0 0 0 1 1 2 0 2 1 0 0 0 0 0 0 0 0 1 1 0 0 0 2 0 0 1 1 0 1 0 0 0 1 1 1 0 0 1 0 2 0 0 1 0 0 0 0 0 0 0 2 2 1 1 0 0 0 0 1 0 2 1 1 1 1 0 1 1 2 0 2 2 0 1 0 0 0 0 2 1 1 0 1 1 1 1 0 2 0 0 0 2 1 1 0 2 1 1 0 1 0 1 0 1 0 0 0 0 0 0 0 2 0 1 1 0 1 0 0 2 0 0 0 0 0 0 0 0 0 1 0 0 2 1 0 0 1 1 1 0 1 1 0 1 0 2 0 1 1 1 1 0 0 0 2 2 2 0 0 1 0 1 0 1 1 0 2 0 0 0 2 2 0 2 1 0 1 1 0 2 1 1 1 0 0 1 0 1 0 0 0 0 0 1 1 1 0 0 1 1 0 2 0 1 2 2 0 2 2 0 1 0 0 0 1 1 2 0 0 1 0 1 0 1 0 2 2 0 0 0 0 0 0 0 0 0 1 1 1 1 1 1 0 0 1 1 1 1 1 0 0 0 0 0 1 1 2 1 2 0 0 0 0 0 0 0 0 1 1 0 1 2 0 0 0 0 0 0 0 0 1 1 0 1 1 1 1 1 2 1 1 1 2 0 1 0 0 0 1 2 0 0 2 1 1 1 1 0 0 0 1 2 1 0 1 0 0 1 0 1 2 2 2 2 0 0 1 0 1 0 2 2 2 0 2 2 0 0 1 0 0 1 1 1 2 0 1 1 1 1 1 1 0 1 2 1 1 2 0 0 0 0 0 0 0 1 0 1 1 0 1 0 0 0 1 1 1 1 0 2 0 0 0 1 1 0 0 0 1 0 1 1 1 0 0 0 1 1 1 0 1 0 0 0 1 0 1 1 0 1 0 1 1 0 2 2 2 1 1 2 2 2 1 0 0 2 0 2 2 0 1 2 0 0 0 0 1 0 0 0 2 1 1 1 0 0 0 0 0 1 0 1 0 1 2 0 1 2 0 1 0 0 1 1 1 1 1 1 0 2 0 2 1 0 0 0 0 0 2 1 1 0 0 0 1 2 1 1 0 0 0 0 0 0 2 0 1 0 1 1 2 1 0 1 0 0 0 0 1 0 0 0 0 2 0 1 1 1 1 1 2 2 1 2 0 0 1 0 2 1 1 1 0 0 2 1 0 0 0 1 0 0 1 1 2 0 0 1 0 0 0 1 1 1 1 1 1 1 1 0 1 2 2 1 1 1 2 2 0 0 1 0 0 1 2 1 2 1 0 1 1 1 2 1 1 1 0 2 0 0 2 0 0 0 0 0 0 0 0 0 1 1 0 0 0 0 0 1 2 0 0 0 0 1 1 1 2 1 0 1 1 0 0 1 1 0 0 0 0 0 0 0 1 0 0 2 1 0 0 1 0 1 0 2 0 0 1 0 0 2 0 0 0 1 0 1 2 0 0 0 1 1 1 0 1 1 2 0 1 2 2 1 1 0 1 0 2 0 0 0 2 1 1 1 0 1 1 0 0 0 0 1 1 1 0 1 1 1 1 1 2 1 0 1 1 0 2 1 0 2 1 0 0 0 0 0 0 0 0 1 1 1 0 1 1 0 0 0 1 2 0 1 0 2 0 0 0 0 0 1 0 0 1 1 0 1 0 0 0 1 1 2 2 0 2 1 1 0 2 0 0 0 0 0 0 1 2 0 0 1 0 0 0 2 0 1 0 0 2 1 1 0 0 1 0 0 1 0 0 0 0 2 1 2 2 1 0 1 1 0 0 1 1 1 2 0 1 2 2 0 2 0 0 0 0 1 1 0 0 1 2 1 0 0 0 1 0 2 0 0 0 2 0 2 2 0 0 2 0 0 0 1 2 2 0 0 2 0 1 0 0 0 1 1 0 2 0 0 1 0 2 0 0 2 1 0 2 1 0 0 0 0 1 0 0 0 0 1 1
176 0 0 1 0 0 0 2 0 1 0 0 0 1 0 0 1 0 0 1 1 1 0 2 0 0 0 0 1 1 2 0 1 1 0 1 1 2 0 0 1 0 0 1 0 2 2 0 0 1 1 1 0 0 2 2 0 0 0 1 1 2 1 1 1 1 1 1 0 0 0 1 2 0 0 2 2 0 0 0 0 0 0 0 1 1 1 0 1 2 0 1 2 1 0 0 0 2 2 2 0 0 0 0 2 1 2 2 2 0 0 2 0 1 1 1 1 0 2 0 0 0 2 2 0 2 0 0 1 0 2 1 0 0 0 0 0 0 1 1 2 1 1 0 0 0 0 0 1 1 0 1 0 0 0 1 0 1 0 0 1 1 1 1 1 2 0 0 0 2 2 0 1 1 2 2 1 0 0 0 0 0 0 1 0 0 1 0 0 2 1 2 0 0 0 0 0 0 0 0 0 1 0 1 1 0 0 0 0 0 0 2 2 1 0 0 0 0 0 1 2 1 0 0 0 0 0 1 1 1 0 1 0 1 1 1 2 1 0 1 0 0 2 0 0 0 0 0 0 0 0 0 0 0 0 1 0 0 0 0 0 0 0 0 0 0 0 1 0 0 1 2 2 2 0 0 1 1 2 1 0 0 0 0 0 0 0 2 0 2 0 1 0 2 2 0 2 0 0 0 0 0 2 1 1 1 0 2 0 1 0 1 0 0 1 0 1 0 0 0 1 0 0 0 0 0 2 1 1 1 2 1 0 1 0 0 0 2 0 1 0 1 1 0 1 0 1 0 2 2 0 0 2 0 1 0 1 0 0 0 1 1 1 1 0 0 0 2 2 0 2 0 1 1 0 0 0 1 0 1 2 1 0 0 0 1 0 0 0 0 0 1 0 0 2 0 0 1 0 1 0 1 0 1 1 0 1 1 0 0 0 0 1 1 1 1 1 1 0 0 0 2 1 1 1 1 0 0 1 0 0 0 1 0 1 1 0 0 0 1 1 0 1 1 1 0 2 0 1 1 0 0 0 1 1 0 1 2 1 1 1 2 1 1 0 1 1 1 0 1 1 2 2 0 1 0 1 2 1 1 2 0 0 1 0 0 0 0 1 1 1 1 0 2 0 0 2 2 1 1 1 1 1 1 1 0 1 0 1 0 0 2 0 1 2 0 0 0 0 1 0 1 2 1 0 1 1 1 1 2 0 1 0 1 1 0 0 1 1 1 1 2 2 2 2 0 2 1 1 0 0 0 0 1 1 2 1 0 2 0 1 0 1 1 0 1 1 0 1 1 0 1 0 0 0 0 0 1 0 1 2 1 1 0 0 0 1 0 0 0 0 0 1 0 1 0 0 0 0 0 0 2 1 0 0 1 1 1 1 2 1 0 0 1 0 0 0 1 1 0 1 0 0 0 0 1 1 2 0 0 1 1 0 0 0 0 1 0 0 2 1 0 0 0 0 0 0 1 0 0 1 1 1 0 1 0 0 2 2 0 0 0 1 0 0 2 2 2 2 0 0 1 0 0 0 1 1 0 0 0 1 0 1 1 1 2 0 2 0 1 1 0 0 2 0 0 2 1 1 2 1 0 1 0 1 2 1 2 0 1 0 0 0 1 1 1 1 2 1 1 0 0 0 2 1 0 1 0 0 0 0 0 0 0 0 1 0 1 0 1 0 1 0 0 0 0 1 0 0 0 0 0 1 0 0 0 1 0 2 0 0 0 2 0 0 0 2 1 0 1 1 0 1 1 1 1 0 0 0 1 0 1 1 1 1 2 0 2 0 2 1 2 2 1 0 0 0 1 0 1 0 0 0 2 0 0 2 0 0 2 0 0 1 0 0 0 1 0 2 0 0 1 0 2 1 1 0 2 0 2 0 0 2 1 0 1 1 1 1 0 1 1 1 0 1 1 1 0 0 0 0 0 1 0 0 0 0 2 0 0 0 0 0 0 0 0 2 0 2 1 1 0 0 2 2 1 0 0 1 1 2 0 0 0 0 0 0 0 0 1 1 0 0 1 2 0 2 0 0 0 0 2 0 2 1 0 0 2 1 1 0 0 0 0 1 0 1 1 2 2 0 2 0 1 2 2 0 1 1 0 2 1 0 1 1 1 0 0 1 1 0 0 0 1 0 1 2 1 1 0 2 0 1 0 0 0 1 1 1 1 1 1 2 0 2 2 2 0 2 2 0 0 0 0 0 0 2 0 1 0 0 0 0 1 0 1 1 0 0 2 0 0 0 0 0 0 0 0 0 0 1 0
177 0 1 1 1 0 1 2 0 2 0 0 0 0 0 0 0 0 1 1 1 1 1 2 0 0 0 1 2 2 2 1 0 0 0 0 2 1 0 0 1 1 1 0 0 1 1 0 0 0 0 1 0 0 2 1 1 0 1 0 1 2 1 1 0 0 2 0 0 0 0 2 2 0 1 2 2 0 0 0 0 2 0 0 2 1 1 1 1 1 1 0 2 0 0 1 0 2 2 2 1 0 0 1 2 0 2 0 1 1 0 0 0 0 0 0 0 1 1 1 1 0 2 1 0 0 1 0 0 0 2 0 1 0 0 0 0 0 0 0 0 2 0 0 0 1 0 0 0 0 0 0 0 0 0 0 0 1 0 0 0 0 1 1 1 1 0 0 1 1 0 2 1 1 1 2 1 0 0 0 0 0 0 2 1 1 1 1 0 1 0 2 1 1 2 0 2 0 0 0 0 0 1 2 2 0 1 0 1 1 1 1 2 0 1 2 2 0 1 0 1 1 0 0 0 0 1 0 0 0 0 0 0 0 2 0 0 2 0 1 0 0 2 0 0 0 0 0 1 1 1 1 0 0 0 1 1 0 0 0 0 0 0 0 0 0 1 1 2 0 0 2 1 1 0 0 0 0 2 0 0 0 2 0 0 2 0 0 0 1 1 0 0 2 1 0 2 0 0 0 1 0 1 1 1 1 1 2 1 0 0 2 0 0 1 0 2 0 0 0 0 1 2 0 2 0 2 1 0 2 1 1 0 2 0 0 0 1 2 1 1 1 2 0 1 0 1 2 2 2 0 0 2 1 0 1 1 0 0 2 0 2 2 0 2 0 0 0 1 1 1 1 0 0 0 0 0 1 1 2 1 0 1 0 1 0 0 0 0 0 0 1 0 0 2 0 1 0 1 1 0 1 0 2 2 0 0 2 1 0 0 1 0 0 0 1 1 0 0 0 0 0 1 1 2 1 1 1 1 1 0 2 1 1 0 1 1 1 1 1 0 0 1 1 1 2 1 1 1 2 0 1 0 1 2 1 1 2 1 1 2 2 0 0 0 2 0 1 0 1 1 1 2 0 1 0 1 2 2 1 1 0 0 1 0 0 0 1 1 0 1 1 0 2 0 0 1 1 1 2 2 0 1 1 0 1 1 0 1 0 1 1 1 2 2 0 0 1 0 1 1 1 0 2 1 1 1 2 0 2 0 2 0 0 0 0 0 1 2 2 1 2 2 2 2 0 1 2 0 0 0 0 0 2 2 0 0 1 2 0 0 0 1 1 0 1 1 0 1 0 1 1 1 0 0 0 1 1 0 0 2 1 1 0 1 0 0 2 0 2 0 1 0 0 0 0 1 0 0 1 1 1 0 0 1 0 0 0 0 0 1 0 0 0 0 0 0 0 0 0 1 0 1 0 1 0 2 2 0 0 0 2 0 0 0 1 2 0 0 1 0 1 0 0 1 0 0 0 0 0 0 2 2 0 2 0 0 2 1 0 0 0 2 0 2 0 0 2 1 0 0 0 0 0 2 0 2 0 0 0 2 0 0 0 1 1 1 1 1 1 1 0 1 0 1 0 2 2 0 2 1 0 0 0 0 1 0 1 0 1 1 0 1 1 0 0 2 1 1 1 0 0 1 2 1 1 1 1 1 1 2 2 0 0 0 0 0 0 0 1 1 0 0 0 0 1 1 0 0 0 0 0 0 0 0 0 1 0 2 0 0 0 0 0 0 1 1 0 0 2 1 1 2 0 0 1 1 0 1 1 0 1 1 0 0 1 0 2 1 2 1 1 2 2 1 0 0 0 0 1 0 0 0 1 2 2 1 2 0 0 0 0 2 1 1 0 0 1 1 1 1 1 1 1 1 0 0 2 0 2 1 0 2 0 0 1 0 1 2 1 0 1 1 0 1 1 1 1 0 0 1 0 0 0 0 0 0 0 0 1 0 0 1 0 0 1 0 0 1 2 0 1 0 1 1 0 0 1 2 2 2 0 0 0 0 0 0 1 1 0 1 1 1 2 2 1 2 1 1 0 1 2 0 1 2 1 0 2 0 1 1 0 0 0 0 2 2 0 1 0 1 0 0 1 2 2 1 1 0 0 2 2 0 1 1 1 0 2 0 0 0 0 1 0 0 0 0 0 0 1 2 0 1 0 1 0 1 1 0 1 1 1 1 0 1 1 1 0 1 2 0 0 0 0 0 0 2 0 0 0 0 0 0 1 0 0 1 0 0 1 0 1 0 0 0 0 0 0 1 0 0 0
178 0 1 2 0 0 1 2 0 1 0 1 1 1 0 1 0 0 1 0 1 0 1 2 0 0 0 0 1 1 2 2 1 1 0 0 2 1 0 0 1 1 0 1 0 0 0 0 0 0 0 1 2 1 0 1 0 0 0 1 0 1 0 0 1 0 0 0 0 0 0 1 2 0 2 2 2 0 1 0 2 2 0 0 1 0 0 1 1 1 0 1 1 0 1 0 1 1 1 1 1 0 1 1 2 0 2 1 1 1 0 1 2 2 2 2 2 0 1 1 1 0 1 0 0 0 1 1 2 0 0 0 0 0 1 1 0 0 1 1 0 2 0 0 0 0 0 0 1 1 0 2 0 0 0 1 1 0 0 0 1 1 2 0 0 1 0 2 0 0 0 1 1 1 2 2 1 1 1 1 0 1 1 2 2 1 1 1 1 1 1 1 1 0 1 1 0 0 0 0 0 0 0 1 1 0 1 1 0 1 1 2 2 0 1 1 1 0 1 1 1 1 0 0 1 1 0 0 0 0 0 1 0 0 2 0 0 0 1 0 1 1 2 0 0 0 0 0 0 1 1 1 1 0 1 1 0 1 2 2 0 2 0 1 0 0 0 0 1 1 1 1 0 1 0 0 0 1 2 1 0 0 1 0 2 0 1 1 0 2 0 1 0 1 1 0 2 2 0 0 0 0 1 2 1 0 1 0 1 0 1 1 0 0 2 0 2 0 0 0 1 1 1 0 1 0 1 1 1 0 1 0 0 0 0 0 0 1 1 1 0 1 1 0 1 0 0 1 2 1 0 0 0 0 0 0 0 0 0 0 0 0 1 1 0 0 0 2 2 0 2 0 0 0 0 0 0 1 0 2 2 1 0 0 1 0 0 0 0 1 1 2 0 0 2 0 0 0 0 0 0 0 0 0 0 0 1 0 0 0 0 1 2 2 2 2 0 1 0 0 0 2 1 1 1 1 2 0 2 0 0 1 0 2 1 1 1 2 0 0 1 0 2 1 1 1 2 1 1 1 0 0 0 1 1 0 1 2 1 1 1 1 0 0 0 2 0 0 0 0 0 0 1 2 1 0 1 1 2 0 2 0 0 1 0 2 1 0 2 0 0 0 0 1 0 0 0 0 0 2 2 0 1 1 0 1 2 0 0 0 0 1 0 1 1 1 1 1 0 1 1 1 0 2 1 1 1 0 0 1 0 0 0 0 1 0 0 0 2 2 0 0 1 1 2 0 1 1 1 0 1 1 0 1 2 0 0 1 0 1 0 0 1 2 0 1 1 2 1 0 0 1 1 0 1 0 1 1 0 0 1 1 1 0 0 0 1 1 0 1 0 0 2 0 2 0 2 0 0 1 1 1 2 1 0 1 1 0 1 0 1 0 0 0 1 1 0 0 0 0 0 0 0 1 1 0 1 2 0 0 1 1 0 0 0 0 2 0 0 1 0 2 1 1 0 0 0 0 1 0 0 2 1 0 1 0 0 2 1 0 0 0 1 1 0 0 1 2 0 0 2 0 0 1 1 0 2 0 1 0 0 2 0 1 2 2 1 1 1 2 2 0 0 0 0 0 2 2 0 2 1 0 0 0 0 1 1 2 0 0 1 0 0 2 0 2 1 0 0 0 0 0 0 2 0 1 2 0 0 0 1 1 0 0 0 2 0 1 0 2 1 1 1 1 0 0 2 1 0 0 0 0 0 0 0 1 0 0 2 1 0 1 2 1 1 0 2 0 0 2 0 1 1 0 0 0 0 0 1 1 1 1 0 0 0 1 0 2 1 2 1 1 2 2 2 0 1 1 0 1 0 0 2 2 0 1 1 0 1 1 0 0 0 0 0 0 1 0 2 2 1 2 0 1 2 0 2 0 1 2 0 1 1 1 0 0 0 1 1 0 0 0 1 0 1 0 1 0 0 0 0 0 0 0 0 0 0 0 0 0 0 0 1 0 0 1 0 1 1 2 0 0 0 2 2 2 0 0 2 2 2 0 0 0 0 0 0 0 0 2 0 0 0 0 2 0 2 0 1 0 0 1 0 2 1 1 1 1 0 1 1 0 0 0 2 1 1 0 2 0 1 1 0 2 0 0 0 1 0 1 2 2 0 2 0 0 0 0 2 2 0 0 2 1 0 1 2 1 1 0 1 0 1 0 1 0 1 1 0 1 1 1 2 0 0 0 0 0 0 0 2 0 0 0 0 1 1 0 2 0 0 1 0 2 0 0 2 0 0 1 0 0 0 0 0 0 0 0 1 0 1 0
179 0 0 2 0 0 1 2 0 2 0 0 0 0 0 0 0 0 0 1 1 1 0 2 0 0 2 0 0 1 2 1 2 2 1 0 2 1 0 0 1 1 0 0 0 1 1 0 0 0 0 0 0 0 2 2 0 1 0 1 0 1 1 2 0 0 1 0 1 1 0 2 2 0 0 2 2 0 0 0 0 1 0 0 0 0 0 0 2 2 0 1 2 1 0 0 0 1 0 0 1 0 0 2 2 0 2 0 0 0 1 1 1 1 1 1 1 0 0 2 2 0 1 1 0 2 0 1 2 0 1 0 0 0 0 0 0 0 0 0 0 2 0 0 0 1 0 0 0 0 0 1 1 1 0 0 0 1 0 0 0 0 1 1 1 2 0 1 0 1 1 1 1 1 1 1 2 2 2 2 0 0 0 1 0 0 1 1 0 1 1 2 0 1 1 0 0 0 0 0 0 1 0 1 1 0 1 2 1 1 2 0 2 0 2 1 1 0 2 1 1 0 1 1 1 0 1 0 0 0 0 0 1 0 1 0 0 0 1 0 1 1 2 1 0 0 0 0 0 0 0 0 1 0 1 2 1 0 0 0 1 1 0 0 0 0 0 0 1 1 0 2 1 2 0 0 1 2 2 2 0 0 1 0 0 0 0 2 0 2 0 1 0 2 0 0 2 0 1 0 1 0 2 0 0 2 0 2 0 0 0 0 0 1 0 0 0 0 1 0 0 1 1 1 1 0 1 0 1 1 1 1 0 2 0 0 0 2 0 2 1 1 2 0 0 0 1 0 1 1 0 1 1 1 0 2 2 0 0 1 0 1 2 0 2 0 0 0 2 0 2 0 0 0 0 0 0 1 0 1 0 0 0 0 1 0 0 0 0 0 0 1 2 0 2 0 2 1 1 1 1 0 0 0 0 0 1 0 0 0 0 1 1 1 1 2 0 1 0 0 0 1 0 0 1 1 0 0 1 0 1 0 1 0 1 2 0 0 0 0 1 0 1 1 1 2 1 0 0 0 0 1 0 1 1 0 1 2 1 0 2 2 0 0 2 0 2 0 0 0 0 0 2 1 1 1 0 2 1 1 0 0 0 0 1 1 0 2 2 1 0 0 0 1 1 0 1 0 0 2 2 1 2 0 0 0 2 1 0 0 0 1 0 1 1 1 1 1 0 1 1 1 1 2 0 0 0 0 1 2 0 0 0 0 0 1 1 0 0 0 0 1 2 2 2 0 0 0 2 1 0 1 0 2 2 0 0 0 2 0 1 0 0 1 1 0 0 2 1 0 0 1 1 0 1 0 1 1 0 1 2 1 2 0 2 1 1 1 0 1 0 0 0 0 0 0 1 0 0 0 0 2 0 0 0 0 1 0 1 1 0 0 0 1 0 0 0 0 0 1 0 1 0 0 0 0 1 2 0 0 1 0 2 0 0 0 2 0 0 1 0 0 0 1 1 1 1 0 0 0 0 2 1 0 1 0 0 2 1 0 0 0 1 0 0 2 1 2 1 0 0 0 1 0 0 1 0 0 1 0 1 1 0 0 1 1 1 2 1 1 1 1 1 0 0 0 1 2 2 2 1 1 0 0 1 0 1 2 0 0 0 0 0 1 2 2 1 0 0 0 0 0 2 2 1 1 0 0 0 0 0 1 0 0 0 0 1 2 0 2 0 2 0 0 0 0 0 0 0 0 0 0 1 0 0 0 0 0 1 0 0 1 2 0 0 0 2 0 0 1 1 0 2 0 0 1 1 0 0 0 1 1 1 1 2 0 1 1 1 2 0 1 2 2 1 0 0 0 0 0 0 0 1 2 0 0 1 0 1 1 0 0 1 1 1 0 0 2 2 1 0 1 0 2 2 0 1 2 0 2 0 0 2 1 0 1 1 1 1 0 1 1 1 0 1 0 0 0 0 0 0 0 1 1 0 0 0 0 1 1 0 1 0 0 0 1 1 0 2 1 0 0 0 2 1 1 0 0 0 0 0 1 0 0 0 1 1 0 2 0 0 0 0 1 2 0 2 0 0 0 0 2 0 2 0 0 1 0 0 1 1 0 0 0 2 1 2 0 1 0 0 1 0 1 2 0 2 1 0 0 2 2 0 1 1 1 1 1 0 0 0 0 1 2 1 0 1 0 0 0 2 1 2 0 0 0 1 0 0 0 1 0 2 1 1 1 1 0 0 0 1 0 0 0 0 1 1 0 1 0 0 0 0 1 0 0 1 1 0 2 1 0 0 0 0 0 0 1 2 0 0 1
180 0 1 1 0 0 0 1 0 1 0 1 0 1 0 0 1 0 0 0 2 0 1 2 0 0 1 0 0 0 2 0 2 2 0 1 1 2 0 0 1 1 0 1 0 2 0 0 0 0 0 1 0 1 1 1 0 0 0 0 0 1 1 1 0 1 1 2 0 0 0 1 2 0 1 2 2 1 2 1 1 2 0 0 2 0 0 1 2 2 1 2 1 1 0 0 0 0 0 0 2 0 0 1 2 0 2 1 0 0 0 0 0 2 2 0 0 0 2 2 2 0 2 1 0 0 1 2 2 2 0 2 0 0 0 0 0 0 0 0 0 2 1 0 0 0 0 0 0 0 0 0 0 0 0 0 0 0 0 1 0 0 2 0 1 2 1 1 1 2 1 1 1 1 0 2 2 2 2 2 0 0 0 1 1 0 1 0 0 0 0 0 0 0 1 0 0 0 0 0 0 1 0 1 1 0 1 0 1 0 0 1 1 0 2 0 1 0 2 0 1 1 0 0 0 0 0 0 1 0 0 0 0 0 2 0 0 2 0 1 0 1 2 1 0 0 0 0 0 0 0 0 2 0 0 0 0 0 0 0 0 0 0 0 0 0 0 0 2 0 1 0 0 0 0 0 0 2 2 1 0 0 2 2 0 1 1 1 0 2 0 0 0 2 1 1 1 0 0 0 0 0 2 0 0 1 0 2 1 0 0 2 0 0 1 1 2 2 1 0 0 1 2 2 2 0 1 2 1 2 2 1 0 1 0 0 0 0 2 0 0 0 2 2 1 0 1 0 1 1 0 1 1 0 1 1 1 0 0 1 0 2 1 0 1 2 0 1 1 1 1 1 0 0 0 0 0 2 0 2 1 0 0 0 0 0 0 0 0 0 0 1 1 0 2 0 1 1 1 1 1 1 1 1 2 0 0 0 1 1 0 0 1 1 1 2 0 2 0 0 0 2 1 1 0 0 2 1 2 0 1 0 0 2 1 1 0 2 0 0 2 0 2 0 0 1 1 1 0 1 0 1 0 2 1 1 0 2 2 1 1 2 1 1 0 1 2 1 0 0 0 0 1 1 1 0 1 1 2 0 1 0 0 0 0 1 0 2 2 1 0 0 0 2 2 0 0 2 2 1 0 0 2 0 0 0 0 0 1 0 0 2 0 0 0 1 0 0 0 1 1 1 0 2 1 0 0 1 0 2 0 1 0 0 0 0 1 1 1 1 0 0 0 1 2 0 2 1 1 0 1 1 0 2 1 1 0 2 1 1 0 0 1 1 0 1 1 0 1 1 1 1 1 0 1 0 1 1 0 1 1 0 2 0 1 0 0 2 0 2 0 1 2 0 1 0 0 0 0 0 0 2 0 1 0 0 0 0 1 1 1 0 0 0 0 0 0 1 0 0 1 0 0 0 0 1 1 2 0 0 0 1 1 0 0 0 1 0 1 1 0 1 0 2 2 1 1 0 0 0 0 2 0 1 1 0 0 2 2 0 0 0 1 0 2 0 1 1 0 0 0 0 0 0 0 1 1 2 2 2 2 0 1 0 1 2 1 2 2 0 2 0 0 1 2 0 2 2 2 2 0 1 0 0 0 0 1 1 0 0 0 0 0 0 0 1 0 1 1 1 0 1 1 1 1 0 0 0 0 0 0 0 0 0 0 1 1 1 0 1 0 1 0 0 1 1 1 1 0 0 0 0 1 0 0 0 1 1 1 1 0 0 1 1 0 1 2 1 0 1 0 0 1 0 0 1 2 0 0 0 0 2 1 0 0 2 0 1 0 2 0 2 2 2 2 1 1 0 0 1 0 0 0 2 0 2 2 0 2 0 0 0 1 1 0 0 1 2 2 2 1 2 2 2 1 0 1 2 0 2 0 0 2 0 0 0 0 0 1 1 0 1 1 1 1 0 0 0 0 0 0 0 1 0 1 0 1 0 2 2 0 0 0 0 0 0 0 0 1 1 0 0 0 1 1 1 0 0 0 0 2 0 0 0 0 0 0 0 0 1 0 1 1 0 2 0 2 0 0 0 0 2 0 1 1 1 1 0 0 0 0 0 0 0 1 1 2 1 1 1 0 1 0 2 2 2 1 1 0 0 2 2 0 1 0 0 0 1 2 2 0 1 2 0 0 1 2 0 0 0 2 1 0 0 1 0 2 1 0 0 2 0 0 0 0 0 0 0 0 0 0 0 0 0 0 1 1 0 0 0 0 1 0 1 0 0 0 1 0 1 1 0 0 0 0 0 0 0 0 1 0 0
181 0 1 1 1 0 1 1 0 1 0 1 0 0 0 0 0 0 1 0 0 0 0 1 0 0 1 0 0 1 2 0 0 1 0 0 2 1 0 0 1 1 1 0 1 1 0 0 0 0 0 0 0 0 1 1 1 0 2 1 0 2 0 0 0 0 1 0 0 0 0 1 2 0 1 2 2 0 1 0 0 1 0 0 1 0 0 0 2 2 0 0 0 0 0 0 0 2 2 2 1 0 0 0 1 2 1 2 2 0 0 2 0 1 2 1 0 1 2 0 0 0 2 1 0 1 1 0 2 0 1 1 0 0 0 0 0 0 0 0 1 2 0 0 0 0 0 0 1 1 0 0 0 0 0 0 0 2 0 0 1 1 1 1 1 1 0 0 1 2 1 1 0 2 2 0 2 0 0 0 0 0 1 1 1 0 1 0 0 1 1 1 0 1 2 1 1 0 0 0 0 0 0 2 0 1 1 1 0 0 0 2 1 0 0 0 1 0 0 0 2 2 2 0 0 0 2 0 0 0 0 0 1 1 2 1 1 2 0 1 0 1 2 2 0 0 0 0 0 0 0 0 1 0 0 0 0 0 0 0 0 0 0 2 2 0 0 0 1 0 0 1 1 2 1 1 0 1 1 0 0 1 2 1 0 1 0 0 2 2 0 1 1 2 1 2 1 1 1 1 0 0 2 1 1 1 1 2 1 0 1 0 0 2 2 0 2 0 0 0 2 0 1 0 1 0 2 2 2 1 2 2 0 1 0 0 0 2 0 1 1 1 2 0 0 0 1 0 1 1 0 1 2 0 0 0 1 0 0 1 0 1 2 1 2 1 0 2 2 0 2 0 1 1 0 0 0 1 0 1 0 0 1 1 2 1 0 0 0 0 0 0 1 0 2 0 2 1 0 1 0 1 0 2 2 0 0 2 0 0 0 0 0 0 0 1 1 0 1 1 1 1 1 0 1 1 1 1 1 1 0 0 0 1 1 0 1 1 0 0 2 0 0 0 0 2 1 0 0 0 0 1 0 2 1 0 1 1 1 1 1 1 1 1 0 0 1 1 0 0 0 0 1 2 0 0 0 1 2 1 1 0 0 1 1 2 0 1 2 1 1 0 1 2 0 0 1 2 2 2 0 0 2 0 0 0 1 1 0 0 0 2 0 1 1 0 0 1 0 1 1 1 0 2 1 1 1 2 0 2 0 2 0 2 2 0 0 0 1 1 1 1 2 2 2 0 1 0 2 1 0 1 0 1 1 2 1 1 0 1 0 0 0 1 1 0 0 0 1 0 0 0 0 0 0 0 0 2 0 2 2 1 0 0 0 0 0 0 0 0 1 1 0 1 1 0 1 0 0 0 0 2 2 0 0 2 0 0 1 1 0 0 1 1 1 1 2 0 0 0 0 0 0 0 0 1 1 2 0 0 0 2 1 0 0 0 2 0 0 1 0 0 0 1 2 2 2 0 0 0 0 2 2 1 2 0 0 2 2 0 0 0 1 0 0 1 1 2 1 0 1 0 0 1 0 0 2 0 0 0 2 0 0 0 0 1 2 1 2 1 1 1 0 1 0 0 1 1 0 0 0 0 0 1 2 2 1 1 0 1 1 0 0 1 0 0 0 2 2 2 0 0 1 2 1 0 0 1 1 1 1 1 0 0 0 0 2 0 0 0 0 0 0 0 0 0 1 1 0 0 0 0 0 1 0 0 1 0 0 0 0 0 1 0 0 0 2 0 0 1 1 1 2 0 0 1 1 0 0 0 0 2 1 1 1 1 0 2 1 2 0 1 2 2 1 0 0 0 0 0 0 0 0 2 0 0 1 1 0 0 0 0 2 2 2 0 0 2 1 1 1 1 0 2 2 0 1 2 0 2 1 0 2 2 0 0 0 1 1 0 1 1 0 0 0 0 0 0 0 0 0 0 1 0 0 0 0 0 0 1 1 0 0 0 0 0 1 0 1 1 1 1 2 1 1 0 0 1 2 1 1 1 0 0 0 0 0 0 1 1 0 0 0 0 2 0 2 0 1 0 1 1 0 1 1 1 1 1 0 2 0 0 0 0 1 1 1 1 1 1 0 1 0 0 1 1 1 1 0 0 2 2 1 2 0 0 0 0 0 1 0 1 2 1 1 0 1 1 0 1 2 0 1 0 1 0 1 2 0 0 2 0 0 1 1 1 1 0 0 0 0 0 0 0 0 2 0 0 1 0 0 1 0 1 0 0 0 0 0 2 0 1 0 0 0 0 0 0 1 0 2 0
182 0 1 2 1 0 2 2 0 2 0 0 0 0 0 0 0 0 1 1 1 1 0 0 0 0 1 0 1 1 1 1 1 1 0 0 2 1 0 0 1 1 0 0 0 0 0 0 1 0 0 0 1 1 1 1 0 0 0 1 1 2 1 1 0 1 1 0 0 1 1 1 2 0 2 2 2 0 0 0 2 2 1 1 2 1 1 1 2 2 2 2 1 0 0 0 0 2 1 1 2 0 1 1 2 0 2 0 0 0 1 1 2 2 2 1 1 0 0 2 2 0 1 2 0 1 0 1 2 0 0 0 0 0 1 1 0 0 0 0 1 2 1 0 0 2 0 0 0 0 0 2 0 0 1 0 0 1 0 0 0 0 0 2 0 1 0 2 0 1 1 0 1 1 2 1 1 0 0 0 0 0 0 0 0 0 0 1 0 0 0 1 0 2 2 0 1 0 0 0 0 0 1 1 1 0 1 1 1 0 0 1 1 0 0 2 1 0 1 1 1 1 0 0 0 0 0 0 0 0 0 0 0 0 1 0 0 2 0 1 0 0 2 1 0 0 0 0 0 0 0 0 1 0 0 2 2 1 1 1 0 1 0 0 1 1 0 1 1 0 1 2 0 1 0 0 1 1 0 0 0 1 0 0 0 1 0 1 1 1 1 1 1 2 2 1 2 1 0 1 1 0 2 2 1 1 0 2 0 0 0 1 0 0 0 0 0 0 0 0 1 1 0 1 1 0 1 0 0 0 2 0 0 2 0 0 1 1 1 1 0 0 2 0 2 0 0 0 1 0 0 1 1 1 0 1 1 0 0 0 0 0 2 0 2 0 0 1 1 1 1 1 0 0 1 0 0 2 1 1 0 2 0 0 1 0 0 0 0 0 0 0 0 0 0 2 1 1 0 0 0 0 0 0 1 1 1 0 0 0 0 1 0 0 0 1 1 0 0 0 0 1 1 1 1 1 1 1 0 0 0 1 0 1 0 0 0 1 0 0 1 1 2 0 0 1 2 0 0 1 0 1 0 1 1 0 1 1 1 0 0 0 1 1 0 1 1 0 0 0 0 0 1 1 1 1 0 2 1 1 2 0 0 1 0 1 1 1 2 1 0 0 0 1 0 0 1 2 2 2 0 0 2 0 0 1 1 1 1 0 1 1 0 0 0 1 0 0 0 1 1 1 1 1 0 1 1 1 0 2 0 2 0 1 1 0 1 0 1 1 0 0 1 1 2 0 0 1 1 0 0 0 0 0 2 0 0 0 0 0 1 0 1 2 0 2 1 0 0 0 1 1 1 0 0 0 1 1 0 1 1 0 2 0 0 0 1 1 0 1 0 0 0 2 2 1 1 0 0 0 0 1 2 0 1 1 1 0 0 1 1 0 0 0 0 0 0 2 1 0 0 0 0 0 0 1 1 0 0 0 0 1 1 0 0 0 2 0 0 0 0 1 1 1 2 1 1 0 0 0 0 2 1 0 2 0 0 2 1 1 1 0 0 1 0 0 2 2 0 0 2 0 0 0 0 0 2 1 1 1 2 1 0 1 2 2 2 1 2 1 1 1 0 0 0 0 0 2 0 1 1 0 0 0 1 2 1 1 0 0 0 0 0 2 1 0 0 2 1 1 0 0 1 2 1 0 0 1 1 1 0 0 0 0 0 0 2 1 0 2 0 1 0 1 0 1 2 0 0 1 1 1 2 0 0 1 0 0 1 0 0 0 1 0 0 1 2 1 0 0 0 1 2 0 0 0 0 0 0 0 0 2 2 0 0 1 0 1 0 1 0 1 2 2 2 0 0 1 0 1 0 0 0 1 1 1 1 0 0 2 0 0 0 0 0 0 1 2 2 2 2 2 1 0 1 0 1 2 0 1 0 0 2 1 0 0 0 1 1 0 1 1 0 0 1 0 1 0 0 0 0 0 1 0 0 0 0 0 0 0 0 0 0 1 0 0 1 0 1 2 0 0 0 0 2 2 0 1 2 1 1 1 0 0 0 1 1 0 0 1 0 0 0 0 2 0 2 0 0 0 0 2 0 1 1 0 0 2 0 2 0 0 0 0 1 1 2 1 1 1 0 1 0 1 0 1 0 2 0 0 2 2 0 1 0 0 0 0 0 0 0 1 2 1 0 0 2 0 0 0 1 0 1 0 0 1 1 1 1 1 0 1 2 0 1 1 1 0 0 1 1 0 0 0 0 1 1 0 0 0 0 1 0 0 0 0 0 1 0 1 0 0 0 0 0 0 0 0 0 1 0 0
183 0 1 0 0 0 0 2 0 1 0 0 1 2 1 1 0 0 0 0 2 0 0 2 0 0 1 0 1 1 2 1 0 0 0 1 1 2 0 0 0 0 0 0 0 0 0 0 0 0 0 1 1 1 0 0 1 0 2 0 2 2 1 1 1 1 0 0 0 0 0 1 2 0 1 2 2 0 2 1 1 2 0 0 2 0 0 1 1 2 1 1 0 0 0 0 0 1 1 1 0 0 0 0 2 2 2 0 0 0 2 2 1 2 2 2 1 0 1 1 1 0 1 0 1 0 1 1 1 0 1 1 1 0 0 0 0 0 0 0 0 2 0 0 0 0 2 0 1 1 0 1 0 0 1 0 0 1 0 0 0 0 2 0 1 2 0 0 0 1 1 1 0 2 1 1 1 0 0 0 0 0 0 2 1 0 2 0 0 1 1 1 0 1 1 0 0 0 0 0 0 0 0 0 0 0 1 0 1 0 1 1 2 0 1 2 2 1 2 0 0 0 1 0 0 0 1 0 0 0 1 1 0 0 2 0 0 2 0 1 0 1 2 0 0 0 0 0 0 0 0 0 0 0 0 2 1 0 0 0 0 0 0 0 0 0 0 0 1 0 0 1 0 0 1 1 0 0 2 0 2 0 1 0 0 0 0 2 0 2 0 0 0 2 2 0 2 1 0 0 1 1 2 1 1 1 1 1 0 0 0 1 0 0 1 0 1 1 1 0 0 1 2 1 1 0 1 1 1 0 2 2 0 1 0 0 0 0 2 0 0 0 1 0 1 0 1 1 2 0 0 1 2 0 1 0 0 0 0 1 0 1 2 1 1 0 0 1 2 0 2 0 1 1 0 0 0 2 0 1 0 0 0 0 2 1 0 0 0 0 0 0 0 0 1 1 1 1 0 0 0 0 0 0 0 0 0 0 0 0 0 0 0 0 0 0 2 0 1 1 1 1 1 1 0 1 1 1 0 0 0 0 1 1 0 1 2 1 0 0 2 0 2 1 1 2 1 0 0 0 0 0 0 1 2 1 1 0 0 0 0 0 0 0 0 2 0 1 0 0 0 0 2 0 1 1 0 2 2 0 2 1 0 0 0 0 0 1 2 1 0 0 0 0 0 0 1 1 1 2 1 1 0 1 0 2 2 1 0 0 0 2 0 1 1 1 0 0 1 2 2 0 2 1 0 2 0 0 1 2 0 0 0 1 2 0 1 0 1 1 2 1 2 2 2 1 1 2 0 0 0 0 0 1 2 0 0 1 1 1 0 0 0 2 1 0 0 1 2 0 0 1 1 0 1 0 1 2 0 0 2 0 1 0 0 0 1 2 0 1 0 1 1 0 0 0 0 0 0 0 0 0 1 0 0 0 1 1 1 1 0 0 1 1 1 1 1 1 0 0 0 0 1 1 1 1 0 2 0 0 1 1 0 0 0 0 2 1 0 1 0 1 0 0 0 0 0 1 0 0 1 1 0 0 1 1 0 2 2 0 0 0 0 0 1 1 1 2 1 0 0 0 0 0 0 1 1 0 1 0 1 1 1 0 0 1 0 1 2 1 1 0 0 1 0 0 2 2 1 0 0 1 0 0 1 2 0 2 0 0 0 0 0 2 0 0 1 0 0 0 0 0 0 2 2 0 0 0 0 0 0 0 1 0 0 1 1 0 0 1 1 0 0 0 0 1 1 0 0 1 1 1 0 0 0 0 0 0 1 0 0 0 0 0 0 1 2 1 0 1 1 0 1 0 0 0 1 0 2 2 0 0 1 0 0 1 1 2 0 2 0 2 2 2 2 0 0 1 0 2 0 0 0 2 0 1 2 0 0 2 0 0 2 2 2 0 0 2 1 1 1 1 1 2 2 0 0 1 0 1 0 0 1 0 0 0 0 0 0 0 0 0 0 0 0 0 0 1 0 0 0 2 1 0 1 0 1 0 0 0 1 0 2 0 0 1 0 0 1 0 0 0 0 2 2 2 0 1 1 1 2 0 1 1 1 2 1 0 1 1 0 0 0 0 1 0 2 0 0 2 0 2 0 2 1 0 1 1 0 1 0 0 0 0 1 1 1 0 1 0 1 1 0 1 0 0 0 1 1 0 1 1 0 2 0 0 0 0 0 0 0 0 1 1 0 0 2 1 0 0 2 0 1 0 0 2 2 0 0 2 0 2 2 0 1 1 1 0 1 1 0 0 0 0 0 1 1 0 2 0 0 1 0 1 0 0 1 0 0 2 0 0 1 0 0 0 0 0 0 0 0 0
184 0 0 2 0 0 1 2 0 1 0 0 0 0 0 0 0 0 2 1 1 1 1 2 0 0 0 0 0 0 2 1 1 2 1 2 1 2 0 0 2 1 0 1 0 1 2 0 0 0 0 1 2 1 0 1 1 0 1 2 0 1 1 1 1 1 0 2 0 0 0 1 2 0 1 2 2 0 2 2 0 2 0 0 1 0 0 1 1 2 0 1 2 0 0 0 0 0 0 0 2 0 0 0 2 1 1 1 1 0 1 2 0 1 2 1 0 0 2 1 1 0 2 1 0 1 1 1 1 0 1 0 1 0 0 0 1 0 0 0 1 1 0 0 0 1 0 0 0 0 0 0 0 0 0 0 0 1 0 0 1 1 1 1 1 2 0 2 0 1 1 1 0 2 1 1 1 1 0 1 0 2 0 2 1 1 1 2 1 1 1 1 0 1 2 0 1 0 0 0 0 0 0 0 0 0 1 0 1 0 0 2 0 0 1 0 0 0 1 0 2 2 1 0 0 0 1 1 1 1 1 0 0 0 2 0 0 1 0 1 0 0 2 0 1 2 2 0 0 0 0 0 1 0 0 2 1 1 1 1 0 1 1 0 0 0 0 0 1 1 0 2 1 1 0 1 0 2 2 2 0 0 1 1 0 1 0 1 0 1 1 2 0 1 1 0 2 0 1 0 0 0 1 1 1 1 1 2 2 0 2 1 0 0 1 1 1 0 1 0 0 1 1 0 2 0 1 1 1 1 2 1 0 2 0 0 0 2 2 1 0 1 2 0 0 0 2 0 2 0 0 0 1 0 0 0 0 0 0 1 0 2 2 1 2 1 0 2 2 0 2 0 1 0 0 0 0 1 0 2 0 0 0 0 1 1 0 0 0 0 1 1 1 0 2 0 0 0 1 1 1 1 0 1 1 0 0 1 1 1 0 0 1 1 1 2 0 0 0 0 0 0 0 1 2 1 1 1 2 1 1 2 1 0 1 0 0 1 0 1 1 0 1 2 2 2 2 0 0 1 0 2 0 2 1 1 0 1 1 0 0 1 0 0 0 2 0 1 0 0 0 0 1 1 1 0 1 0 2 0 1 0 0 2 1 2 1 2 2 1 0 0 0 0 0 0 0 0 0 2 2 1 2 0 0 1 0 1 1 0 0 2 0 0 0 2 1 1 1 1 1 1 0 1 0 1 0 1 0 2 0 1 0 0 1 0 2 0 1 1 0 1 1 0 1 2 1 2 0 0 0 1 0 2 1 1 0 1 0 1 0 1 0 2 1 0 0 1 0 0 0 0 0 0 0 0 0 1 0 1 2 0 0 0 0 0 1 1 1 1 0 1 1 0 0 0 1 0 0 0 0 1 2 0 0 2 0 1 1 2 1 0 0 1 0 1 1 1 1 0 0 0 0 0 0 1 1 0 0 0 0 2 0 0 0 0 2 0 2 2 1 0 1 1 2 1 1 0 0 0 0 1 0 2 2 0 0 2 2 0 0 0 1 1 0 1 1 1 0 1 0 1 1 0 0 1 1 0 0 0 1 0 1 0 2 2 1 1 2 1 1 1 0 0 0 0 0 1 1 1 0 1 1 0 1 2 0 1 0 0 0 0 0 1 1 0 1 1 1 1 0 1 0 1 1 0 0 1 1 1 0 0 0 0 0 0 2 0 0 0 0 0 0 0 0 0 1 0 0 0 0 0 1 0 0 0 0 0 2 1 0 1 2 0 2 0 2 2 0 0 0 0 2 0 0 0 1 0 1 1 0 1 1 2 0 1 1 2 1 2 1 1 2 1 1 0 0 1 0 2 0 0 0 2 1 1 0 2 0 0 0 0 1 1 2 1 0 1 2 2 0 1 0 2 2 0 1 2 0 2 0 1 1 1 0 0 0 0 0 0 0 0 0 0 0 0 0 1 0 0 1 0 1 0 1 0 0 0 0 0 1 0 0 0 0 0 0 0 1 0 0 0 1 0 2 2 0 1 2 1 1 1 0 1 0 1 1 1 0 1 1 0 1 0 2 0 2 0 1 0 1 2 0 2 1 0 0 2 0 0 2 0 0 0 1 1 1 1 0 0 0 0 0 1 2 2 1 2 0 2 2 2 0 1 1 0 1 1 1 1 0 0 0 2 0 0 2 2 0 1 2 0 1 0 2 0 1 0 0 1 0 1 0 1 0 0 0 0 0 2 0 0 0 0 0 2 0 0 1 0 0 1 0 0 0 0 2 1 0 1 1 1 0 2 1 0 0 0 0 0 0 0
185 0 2 2 1 0 1 2 1 1 0 0 0 1 0 0 0 0 2 2 0 0 0 2 0 0 0 0 1 2 2 1 2 2 0 2 0 2 0 0 0 0 0 0 0 0 0 0 0 1 1 1 0 0 2 1 1 1 1 2 0 1 2 2 1 0 2 1 0 0 0 0 2 0 2 2 2 0 1 0 1 1 1 1 2 0 0 1 1 2 1 1 0 0 0 0 0 0 0 0 2 0 0 1 2 0 2 1 0 0 1 1 1 1 1 1 1 0 1 1 1 0 1 0 1 0 1 1 1 1 1 0 0 0 0 0 0 0 0 0 0 2 0 0 0 1 0 0 0 1 0 2 0 0 0 0 0 1 0 0 1 0 2 0 0 2 0 1 1 1 0 1 1 1 1 1 0 1 1 1 0 0 0 1 1 1 0 1 0 2 1 2 1 0 1 1 1 0 0 0 0 1 0 0 0 0 1 0 1 1 1 2 1 0 2 0 0 0 2 1 1 0 0 1 1 0 0 0 0 0 0 0 0 1 1 1 0 2 0 2 0 0 2 0 0 1 1 0 0 0 0 0 2 1 0 1 0 0 0 0 0 0 0 0 0 1 1 2 1 0 1 0 0 2 0 0 0 1 2 1 1 0 0 0 0 0 0 2 0 2 0 0 0 2 1 0 2 2 0 2 1 1 0 0 0 1 0 2 1 0 1 0 0 0 2 0 2 0 0 0 1 1 1 0 0 0 1 1 1 0 1 1 0 0 0 0 0 0 2 0 0 0 2 0 0 0 1 1 1 1 0 1 2 0 0 0 1 0 0 0 1 1 1 0 1 0 0 2 2 0 2 0 0 0 0 0 0 0 0 1 0 2 2 0 1 1 0 0 0 0 0 0 0 0 1 1 1 0 0 0 0 0 0 2 2 1 0 1 1 1 1 1 1 1 1 2 0 1 1 0 0 1 0 1 1 1 1 0 0 0 0 0 0 1 0 0 2 0 0 0 0 0 2 0 0 0 2 1 1 2 0 1 0 1 2 1 1 1 0 0 1 2 1 1 0 1 1 2 0 1 0 0 2 1 1 0 1 1 2 1 1 0 0 1 0 1 1 2 2 1 0 0 0 1 1 0 1 1 1 2 1 0 0 1 1 1 2 0 0 0 0 2 0 1 1 1 0 0 0 2 0 0 0 2 0 2 1 2 0 2 0 2 0 0 0 0 2 1 1 1 2 1 1 1 1 1 1 1 1 0 0 1 0 2 1 1 0 0 1 0 1 0 1 1 0 1 1 0 1 2 1 1 1 0 1 0 1 2 0 0 2 0 2 0 1 1 1 1 1 1 1 0 0 1 1 1 1 1 0 1 1 0 0 0 0 0 2 1 1 2 1 0 0 1 0 0 0 0 0 0 0 0 1 1 1 1 1 1 0 0 1 1 0 0 0 0 2 1 1 1 0 0 1 2 2 1 1 1 0 0 0 1 1 2 2 0 0 2 1 0 0 0 0 0 1 1 1 2 1 0 1 0 0 0 1 0 2 0 1 0 0 1 1 1 1 2 0 2 0 1 1 0 0 1 0 0 2 1 0 0 0 0 0 0 2 2 1 1 0 1 1 0 0 2 0 0 0 0 0 0 0 0 0 2 2 2 2 1 1 1 1 2 0 0 0 0 1 1 0 1 0 1 0 0 0 0 0 0 0 1 1 1 1 1 0 0 0 0 2 1 1 1 1 0 0 1 2 0 0 2 2 0 1 1 1 1 2 0 2 2 1 0 2 0 0 1 1 1 1 2 0 1 2 1 1 1 0 0 1 1 0 0 0 2 1 1 0 0 0 1 0 0 1 1 1 0 1 1 2 2 2 2 0 2 2 0 1 1 1 2 0 1 2 1 0 0 0 1 0 0 0 0 0 0 0 0 0 1 0 1 0 0 0 0 0 0 1 0 0 0 0 1 0 1 0 0 0 0 0 1 0 0 0 2 1 1 0 1 1 1 2 0 0 1 1 1 1 0 0 2 0 0 1 1 1 0 2 0 1 0 1 2 1 1 2 2 0 2 0 1 1 0 0 0 1 2 2 0 0 0 0 0 2 1 2 2 1 1 0 1 2 2 0 0 2 0 0 1 0 0 0 0 2 1 0 0 2 0 1 1 2 1 1 0 0 0 1 0 0 2 0 2 1 0 0 0 0 0 1 1 1 0 0 0 0 2 0 0 2 0 0 1 0 0 0 0 0 1 0 2 0 0 0 0 0 0 0 0 1 1 0 1
186 0 1 1 0 1 1 1 0 1 0 0 1 1 1 0 0 0 0 0 2 0 0 2 0 0 0 0 0 1 2 0 1 1 0 0 2 2 0 0 0 0 0 0 0 0 1 0 0 0 0 0 0 0 1 1 0 0 0 0 0 1 2 2 1 1 1 2 0 0 0 0 2 0 1 2 1 0 0 0 1 2 0 0 0 0 0 0 2 2 0 1 0 0 0 0 0 0 0 0 1 1 0 2 2 0 2 1 1 0 1 2 0 2 2 0 0 0 0 1 1 1 2 1 0 1 1 0 1 0 1 1 0 0 0 0 0 0 0 0 0 2 0 1 0 0 0 0 0 0 0 0 0 0 0 0 0 2 0 1 2 1 2 0 1 2 0 1 0 1 1 1 2 0 2 1 1 1 1 1 0 1 0 2 1 0 2 1 0 1 1 2 1 0 1 0 0 0 0 0 0 1 0 2 1 1 1 0 0 0 1 1 1 0 0 1 1 1 1 1 2 1 0 0 0 0 1 0 1 0 0 0 0 1 1 1 0 2 0 0 0 1 2 0 0 0 0 0 0 0 0 0 2 1 0 2 0 0 0 0 0 0 0 0 0 0 2 1 1 0 0 1 2 2 1 1 0 1 2 1 0 0 1 0 0 0 0 2 0 2 0 0 0 2 2 0 1 2 1 0 0 0 2 1 1 0 1 2 0 0 0 2 0 0 2 0 2 1 0 0 1 0 2 2 2 0 0 1 0 2 1 1 0 1 0 0 0 1 1 1 1 2 2 0 0 0 2 0 2 1 2 0 1 0 0 0 0 1 1 1 1 2 0 0 0 0 0 2 2 0 2 0 0 0 0 0 0 2 1 2 1 0 1 1 0 2 0 0 0 1 1 0 0 0 2 0 1 0 0 1 1 2 0 1 1 0 1 0 0 0 0 1 0 0 0 2 0 0 1 0 0 0 0 1 2 1 1 2 1 0 0 1 0 0 2 0 0 0 0 1 1 0 2 0 0 2 0 0 0 0 0 1 0 2 1 0 1 2 1 0 0 1 1 1 1 0 2 2 0 1 1 1 2 0 1 0 1 0 2 0 2 1 0 1 1 2 0 1 1 1 1 1 0 1 0 0 2 1 1 2 1 1 1 1 0 2 2 0 1 0 0 2 0 1 1 1 1 1 0 1 1 1 2 1 0 1 1 2 0 2 0 2 0 0 2 0 1 1 1 1 1 1 1 1 1 1 1 1 1 0 1 1 0 2 2 0 0 1 1 0 1 1 2 2 0 2 2 2 2 0 0 0 1 0 1 0 1 2 0 1 2 0 2 0 1 1 1 2 0 2 0 1 0 0 0 1 1 0 0 0 0 2 2 0 0 0 2 1 1 0 1 0 0 1 0 0 0 2 0 0 1 0 0 0 0 1 1 1 0 0 0 0 0 0 0 0 2 0 1 1 2 0 1 1 2 2 2 0 0 0 0 2 1 2 2 0 0 1 0 0 0 0 1 0 2 0 0 2 1 0 1 0 0 0 0 1 1 0 0 0 0 0 0 0 1 1 0 2 1 0 1 0 0 0 0 0 1 2 1 1 0 0 0 1 2 2 1 2 0 0 0 0 0 1 0 0 0 1 1 1 0 0 0 1 0 0 1 0 0 0 1 1 0 0 0 0 0 0 0 1 1 0 0 0 0 0 0 0 0 0 0 0 2 1 0 0 0 0 0 0 0 0 1 0 0 0 2 0 0 2 1 0 2 0 0 0 0 0 1 1 0 1 0 0 1 0 1 2 2 2 0 0 2 2 0 0 0 1 0 1 0 0 0 2 2 2 1 0 0 1 0 0 2 1 1 0 1 0 1 1 1 1 2 2 2 0 1 1 0 2 1 0 1 1 0 0 0 0 0 0 0 0 1 1 1 0 1 1 0 0 0 0 0 0 0 0 0 0 0 0 0 0 0 0 0 0 1 0 1 1 0 0 0 0 2 2 0 0 1 1 2 0 0 0 0 1 1 0 0 2 1 1 1 0 2 1 1 0 0 1 0 2 0 1 2 2 0 2 1 1 0 0 0 0 1 1 1 1 2 1 1 1 0 1 2 0 1 2 1 1 1 1 0 2 0 0 0 1 1 1 0 1 2 1 0 0 2 0 1 2 2 0 1 0 1 0 1 1 0 0 2 0 0 0 0 1 1 0 0 0 0 0 0 0 1 0 2 1 1 0 0 0 0 0 0 0 0 0 0 1 0 1 0 0 0 0 1 0 0 1 1 1
187 0 1 2 0 0 1 2 0 2 0 0 0 0 0 0 0 0 0 0 2 0 0 2 0 0 0 0 0 0 2 0 1 1 0 0 2 2 0 0 1 1 0 0 0 0 1 0 0 1 1 1 0 0 1 1 0 0 1 1 1 2 1 1 2 0 0 1 0 0 0 2 2 0 1 2 2 1 1 1 0 1 0 1 0 0 0 2 2 2 1 2 1 1 0 0 0 1 1 1 0 0 0 1 2 0 2 1 2 1 0 1 0 0 0 0 0 0 2 0 0 0 1 2 0 1 0 0 1 0 1 0 0 0 1 1 0 0 1 1 2 1 0 1 0 1 1 0 0 0 0 1 0 0 0 0 0 2 0 0 0 0 0 1 1 2 0 2 0 0 0 0 1 1 0 1 2 1 1 1 0 0 0 0 0 0 0 2 0 0 1 2 0 0 0 0 0 0 0 0 0 0 1 1 1 0 1 0 1 2 2 1 1 0 1 0 0 0 0 0 1 1 0 0 0 0 0 1 1 1 1 1 0 0 2 0 0 2 0 2 0 0 2 0 0 0 0 0 0 0 0 0 1 0 0 1 1 0 0 0 0 0 0 1 1 0 0 1 2 1 1 1 1 2 0 0 0 2 1 1 0 1 2 1 0 1 0 1 0 2 0 0 0 2 0 1 1 1 0 0 1 0 2 2 2 1 0 1 1 0 0 1 0 0 2 0 2 0 0 0 0 0 1 1 1 0 1 1 1 1 0 0 0 1 0 0 0 2 0 1 0 0 1 0 0 0 2 0 0 0 0 2 2 0 1 0 0 0 0 1 1 2 0 0 0 0 0 0 0 2 0 2 1 1 0 0 0 2 1 1 0 2 1 0 1 0 0 0 0 0 0 0 0 0 1 1 2 1 0 0 0 0 0 2 2 0 0 0 0 0 0 0 2 2 2 2 0 0 0 0 0 0 0 1 1 1 1 0 1 0 0 1 1 1 1 2 1 0 0 1 1 0 2 1 1 1 2 0 0 0 0 0 0 2 1 1 0 1 1 1 0 0 0 0 0 2 0 0 0 0 0 0 2 1 1 1 0 2 2 0 1 0 0 0 0 1 0 2 2 1 0 0 1 2 1 0 1 1 1 2 1 1 0 0 2 0 2 0 2 0 0 2 0 1 1 1 1 0 0 1 0 1 0 1 0 1 1 1 0 1 1 1 0 0 0 1 1 0 0 1 1 1 1 0 1 0 0 1 1 0 1 1 0 1 1 1 0 1 0 1 0 1 0 2 0 0 0 2 2 0 0 0 0 0 0 0 0 2 0 1 2 0 1 0 1 1 2 0 0 0 0 1 1 0 0 0 0 0 0 1 1 1 1 0 1 1 1 1 2 1 0 0 0 0 0 1 1 2 2 0 0 0 1 1 1 0 1 1 0 0 0 1 0 0 0 2 2 0 0 0 0 0 1 1 2 1 2 0 0 0 0 2 1 1 1 0 0 2 1 1 0 1 1 1 1 2 0 2 1 0 0 0 1 0 0 0 1 0 1 0 1 0 0 0 2 2 0 2 2 0 0 2 0 0 1 0 1 1 0 0 0 0 0 0 0 1 1 2 0 0 0 0 0 0 0 1 0 2 2 2 0 0 1 2 1 1 1 0 0 0 1 1 0 0 0 0 0 0 0 1 0 0 0 1 0 0 1 0 0 0 0 0 1 0 1 0 0 0 1 0 0 1 0 0 0 1 2 0 0 2 0 0 1 0 0 0 2 1 1 2 0 0 1 0 0 2 0 2 1 2 0 1 2 2 1 0 0 0 0 2 0 0 2 2 0 1 1 0 0 2 0 0 0 0 2 1 0 0 1 1 1 1 0 2 2 0 2 1 0 2 0 1 2 0 0 2 1 0 1 0 1 0 0 0 0 0 0 1 0 1 0 0 1 0 0 1 0 2 0 0 1 0 1 0 0 1 0 0 1 1 0 0 1 0 1 0 0 0 2 2 2 0 0 0 0 0 0 1 0 2 0 0 0 1 1 0 1 0 0 1 0 1 0 0 2 2 0 1 0 2 0 0 0 0 1 1 2 0 2 2 0 2 1 0 1 1 0 2 0 0 2 2 0 2 0 0 0 1 0 0 0 0 1 2 1 1 1 0 1 0 2 0 1 0 0 0 0 1 0 0 2 0 2 0 0 1 1 0 1 1 0 0 0 0 0 2 0 0 1 0 0 1 0 1 0 0 1 1 0 2 0 1 0 0 0 0 0 0 0 0 1 0
188 0 2 0 0 0 0 2 0 1 0 0 1 1 0 1 0 0 1 1 0 1 0 2 0 0 1 0 0 0 2 0 1 2 2 1 2 0 0 0 1 1 0 0 0 0 1 0 0 0 0 0 1 1 1 2 0 0 1 1 0 1 1 1 0 1 1 1 0 0 0 1 2 0 1 2 2 0 1 0 1 1 0 0 2 1 1 0 1 2 0 0 1 0 2 0 2 1 1 1 1 0 0 2 2 0 2 0 1 0 0 1 1 2 2 2 2 0 1 1 1 0 1 0 1 0 1 1 1 1 1 0 0 0 0 0 1 0 0 0 0 2 0 0 0 2 0 0 1 1 0 0 0 0 0 2 0 0 0 1 1 0 2 0 1 2 1 1 1 0 0 2 0 2 2 2 0 1 0 1 0 0 1 2 2 0 2 1 0 0 1 1 0 1 1 1 0 0 0 0 0 0 0 0 0 0 1 2 0 0 2 1 1 0 1 0 0 1 2 1 2 1 1 0 0 0 2 0 0 0 0 0 1 1 1 0 0 0 1 1 1 1 1 0 0 0 0 0 0 0 0 0 1 1 0 0 0 0 0 0 0 0 0 1 1 0 0 0 0 0 1 2 0 2 0 0 0 1 1 1 0 1 0 0 0 1 0 2 0 2 0 0 0 2 2 0 2 2 0 2 2 1 1 1 1 1 0 2 0 0 0 0 0 0 1 0 2 0 1 0 0 2 1 0 0 0 0 2 1 1 1 1 0 1 0 0 0 1 1 0 0 0 2 0 1 0 0 1 2 1 1 0 2 0 1 1 1 1 0 1 0 1 1 1 1 0 0 2 2 0 2 0 1 1 1 1 0 1 0 2 0 2 0 0 2 1 0 0 0 0 0 0 0 0 1 1 0 0 0 1 0 1 0 0 0 0 1 1 0 0 0 0 0 0 1 2 0 1 0 0 1 2 1 0 1 1 0 0 0 0 0 1 0 2 1 1 1 2 0 0 0 0 1 2 2 2 2 0 0 1 0 1 0 2 1 1 0 2 2 2 2 2 0 0 0 2 0 1 0 0 1 0 2 2 1 0 1 0 2 0 1 0 0 1 1 2 0 0 2 0 0 0 0 2 1 0 1 1 1 2 1 0 1 1 1 1 2 0 0 1 1 0 0 0 0 1 0 1 0 2 1 0 2 2 0 0 0 2 0 2 0 1 0 1 1 0 0 1 2 2 0 0 2 1 2 1 0 1 1 0 0 0 0 2 1 1 0 2 1 0 0 0 0 2 2 0 0 2 0 0 1 1 1 0 1 0 1 1 0 0 2 1 2 0 0 1 1 0 0 0 0 0 0 0 0 1 0 0 0 1 1 1 1 0 0 1 1 0 0 0 0 0 0 1 0 1 0 1 0 0 1 0 0 0 0 0 2 1 0 0 0 1 0 0 0 1 1 0 0 0 0 1 1 1 2 1 1 0 0 0 0 1 1 1 1 0 0 2 2 0 0 0 1 0 0 1 2 2 0 0 2 0 0 1 0 0 2 0 1 0 0 1 0 1 2 2 0 2 1 0 1 0 0 0 2 0 2 2 2 2 0 0 0 0 0 1 1 1 1 1 0 0 0 1 0 0 2 1 1 1 0 0 0 2 2 1 1 1 1 1 0 0 0 0 0 0 0 1 1 2 0 0 0 0 0 0 0 0 0 1 1 1 0 0 0 0 2 0 0 0 0 0 1 0 0 0 2 0 0 2 1 1 2 0 0 0 1 0 0 0 0 2 2 1 0 0 2 1 0 2 1 2 2 1 1 1 0 1 0 1 0 0 0 2 1 2 0 0 0 1 1 1 2 2 2 0 0 1 2 2 2 2 1 2 1 0 0 1 1 2 0 0 2 2 0 0 0 1 1 0 0 0 0 0 0 0 0 1 0 0 0 0 0 0 1 0 0 0 1 1 0 0 0 0 0 0 0 0 1 1 0 0 0 0 2 1 0 0 2 2 2 0 0 0 1 1 0 1 0 2 0 0 0 1 1 0 1 0 0 2 0 2 1 1 2 2 0 1 0 2 0 0 0 0 1 1 1 0 2 0 1 1 0 1 0 0 1 2 1 0 2 2 0 2 0 0 0 1 1 1 0 0 1 1 1 1 1 0 0 1 1 0 1 0 0 0 1 0 0 0 0 1 2 1 0 1 1 0 0 0 1 0 0 0 1 0 0 0 0 0 0 1 0 1 0 0 1 0 1 2 0 0 1 0 0 0 0 0 1 0 0 0
189 0 1 2 0 0 1 2 0 1 1 0 0 2 0 2 0 0 0 0 2 0 0 0 0 0 1 0 1 2 2 1 1 1 1 1 1 0 0 0 1 1 1 0 0 0 0 0 0 0 0 0 1 1 1 2 0 0 1 1 0 1 0 2 0 0 1 0 0 0 0 1 2 0 1 2 2 0 0 1 0 2 0 0 2 0 0 0 0 2 0 0 1 0 2 0 2 0 0 1 1 2 0 1 2 1 2 2 1 0 0 1 1 2 2 1 1 1 1 1 1 0 2 0 0 0 2 0 0 0 1 0 0 0 0 0 0 0 0 0 0 2 0 1 0 0 0 0 2 2 0 0 0 1 0 0 0 2 0 0 1 1 2 0 0 1 0 1 0 0 0 1 2 0 1 0 1 0 0 0 0 0 1 2 2 1 1 2 1 1 1 2 0 2 2 1 2 0 0 0 0 0 0 1 1 0 1 0 1 0 1 1 0 0 2 0 0 1 2 1 1 0 0 0 1 0 0 0 0 1 1 0 0 0 1 0 1 2 0 1 0 0 2 2 0 0 0 0 0 0 0 0 0 0 1 2 1 0 0 0 0 0 0 0 0 1 0 1 2 0 2 1 0 2 0 0 0 1 2 1 1 0 2 2 0 2 1 1 0 2 0 1 0 2 2 0 2 1 0 1 0 0 2 0 0 0 1 2 0 1 0 2 0 0 1 0 2 1 0 0 0 1 1 0 1 0 2 1 1 2 2 2 0 1 0 0 0 0 2 0 0 0 2 0 1 0 1 1 2 1 1 0 0 0 0 0 0 0 0 2 0 2 1 1 0 0 0 2 2 0 2 0 0 0 1 1 0 2 2 2 0 1 0 0 0 0 0 0 0 0 1 1 0 0 0 2 2 0 1 1 1 1 0 2 2 0 0 1 0 0 0 0 1 1 2 2 0 0 1 0 0 0 0 0 1 0 2 1 1 0 1 0 0 2 0 0 1 0 0 0 2 0 2 1 1 2 1 0 0 0 0 1 0 2 1 0 1 1 1 0 1 2 1 1 0 1 1 0 0 0 0 1 2 0 2 0 2 2 1 1 2 0 0 0 0 1 0 1 1 0 2 2 0 2 1 0 2 1 1 2 1 0 2 0 0 1 1 0 2 0 0 2 0 0 1 0 0 0 0 0 0 2 0 2 1 1 1 1 1 2 0 1 0 0 1 0 1 1 1 1 0 1 0 0 1 1 1 2 0 0 0 0 0 2 2 0 0 0 1 0 0 1 0 2 0 1 1 1 1 0 1 1 1 0 0 0 1 0 0 0 2 1 1 0 0 0 1 1 0 1 0 1 2 0 1 0 1 0 0 0 0 2 1 0 1 0 1 1 1 1 0 0 0 0 0 0 0 0 0 1 1 0 0 0 0 0 1 1 0 0 0 2 0 0 0 1 1 1 0 1 1 0 1 1 2 1 1 0 0 1 0 2 1 0 0 0 0 2 0 1 1 0 1 1 0 0 0 2 1 0 1 0 0 0 0 1 1 0 0 0 1 0 0 1 2 2 1 2 2 0 2 0 0 0 0 0 1 2 1 1 1 1 0 0 0 2 0 2 0 1 1 0 0 2 0 0 0 1 1 1 0 0 1 2 1 1 1 2 2 2 2 2 0 0 0 1 1 1 1 2 1 0 1 0 0 0 1 0 0 0 0 0 1 0 0 0 2 0 2 0 2 1 2 1 0 0 2 0 0 2 1 1 0 0 0 1 2 0 0 0 0 2 1 0 0 2 1 2 0 2 0 2 2 1 1 1 0 1 0 1 0 0 0 2 0 0 2 0 2 0 0 0 0 0 0 0 1 0 1 1 1 1 1 2 2 0 0 1 0 1 0 0 1 0 0 2 0 1 1 0 1 1 1 1 1 0 1 1 0 0 0 0 0 0 0 0 0 0 0 0 0 0 0 0 0 1 0 0 2 0 0 0 1 2 1 1 0 0 2 2 2 0 0 0 0 0 0 1 1 1 1 0 1 0 2 0 2 0 0 0 1 2 1 0 2 0 0 1 0 1 1 0 0 0 1 1 1 0 2 2 0 2 1 1 0 0 0 1 0 1 2 2 0 1 0 0 0 1 0 0 0 0 2 1 0 0 1 0 2 1 1 0 0 0 2 0 2 0 1 1 1 1 2 0 0 1 1 0 0 0 1 0 0 0 0 0 1 1 2 1 1 2 0 0 0 0 0 0 1 2 0 0 0 0 0 0 0 0 0 0 1 0
190 0 2 1 1 0 1 2 0 1 0 0 0 2 0 2 0 0 1 1 1 1 1 2 0 0 0 0 1 0 1 1 2 2 1 1 0 0 0 0 1 1 0 0 0 0 1 0 0 0 0 0 1 0 1 1 1 0 0 1 0 1 2 2 0 1 0 0 0 0 0 1 2 0 2 2 2 0 1 0 1 1 0 1 0 0 0 0 2 2 0 1 1 1 1 0 1 0 0 0 2 0 2 0 2 0 2 1 0 0 0 0 0 0 0 0 0 0 1 1 1 1 2 0 0 0 2 0 1 0 1 0 0 0 1 1 0 0 1 0 1 1 0 0 0 2 1 0 0 0 1 0 0 0 1 0 0 1 0 1 1 1 0 2 1 2 0 0 0 0 0 0 0 2 1 0 2 0 0 0 0 0 0 1 0 0 1 1 0 0 0 1 0 1 1 1 0 0 0 0 0 0 0 0 0 0 1 1 1 0 2 2 1 1 2 0 0 1 0 0 1 1 0 1 1 0 0 0 0 0 1 0 0 0 1 0 0 2 0 1 0 0 2 1 0 0 0 0 0 0 0 0 1 0 0 0 0 0 0 0 0 0 0 1 1 0 0 1 2 0 0 1 1 1 0 0 1 0 2 0 0 0 2 2 0 2 2 2 0 2 0 0 1 2 2 1 1 0 0 0 0 0 2 1 1 1 1 2 0 0 0 1 0 0 1 1 2 0 0 0 1 1 0 1 0 0 0 0 0 1 2 1 0 1 0 0 0 2 0 1 0 0 1 0 1 0 1 0 2 0 0 0 2 0 0 0 1 0 0 1 1 2 2 2 1 0 0 1 1 1 1 1 1 1 1 1 0 1 0 2 0 2 1 1 1 1 0 0 0 0 0 1 0 0 1 1 0 0 1 1 1 1 0 0 1 1 1 2 0 0 0 0 2 2 2 2 0 1 0 0 0 1 1 0 1 1 2 1 0 0 0 1 0 2 1 1 1 2 0 1 1 0 0 0 0 1 1 2 2 2 0 0 0 2 2 2 0 2 1 1 1 1 0 0 0 2 0 2 0 0 0 1 2 1 2 0 2 2 2 0 2 0 0 2 1 1 0 1 2 0 0 0 0 0 0 0 1 2 1 1 0 0 1 1 0 2 2 1 0 0 0 1 0 0 0 2 0 1 0 2 1 0 0 1 0 1 0 1 1 2 0 1 0 2 2 0 0 0 2 2 0 1 2 2 2 0 1 2 1 0 0 0 0 1 2 0 0 1 0 2 0 0 1 2 0 1 0 0 2 1 1 2 0 0 0 0 0 2 0 2 2 0 0 0 0 0 0 1 1 1 0 0 0 0 0 1 0 0 0 2 2 0 0 0 1 0 0 1 1 0 1 0 0 0 0 0 0 2 1 0 0 0 0 0 0 0 2 1 0 0 0 2 0 0 0 1 2 0 1 1 0 1 0 1 1 1 1 1 0 0 0 0 1 0 1 0 0 2 2 0 0 0 1 0 0 2 1 1 0 1 1 1 0 0 0 1 1 0 0 0 0 0 0 1 1 1 1 1 2 1 2 0 0 0 1 0 2 2 1 1 0 0 1 1 1 2 1 2 0 0 1 0 0 1 1 0 1 1 1 1 0 0 0 1 0 0 0 0 0 0 1 2 0 0 0 0 2 1 1 1 0 0 0 1 0 0 1 2 0 0 0 0 0 1 0 0 0 0 1 0 0 1 1 0 1 1 1 1 0 1 0 1 1 1 1 0 1 0 1 1 0 0 0 1 1 1 0 2 0 2 2 2 2 2 2 1 1 0 0 1 0 0 0 2 2 1 2 0 1 1 0 0 1 1 2 1 0 1 2 1 1 2 0 2 2 0 0 2 0 2 0 0 2 2 0 0 0 1 1 0 1 1 2 0 2 0 2 1 0 1 0 0 1 1 0 0 0 0 0 0 0 0 0 0 0 1 0 0 2 0 1 1 1 1 1 2 0 1 1 1 2 0 0 0 0 0 0 0 2 1 0 0 0 1 1 0 1 0 1 1 0 2 0 2 1 1 1 1 0 2 0 0 0 0 1 2 2 1 2 1 1 1 1 1 1 1 1 2 0 0 2 2 0 2 0 0 0 0 1 1 0 0 1 1 2 0 0 1 1 2 2 0 2 0 0 0 0 1 0 0 1 1 1 0 1 1 1 0 0 0 2 0 0 0 0 2 0 0 0 0 0 0 0 1 0 0 2 0 0 1 0 1 0 0 0 0 0 1 2 1 1 1
191 0 0 2 0 1 1 2 0 0 0 0 0 0 0 0 0 0 0 0 2 0 1 2 0 0 0 0 0 0 2 0 1 1 0 1 1 1 0 0 1 1 0 0 0 0 1 0 0 0 0 0 1 1 1 1 0 0 2 1 1 2 1 2 1 0 0 0 0 1 1 2 2 0 0 2 1 0 2 0 2 2 0 0 0 0 0 0 2 2 0 0 0 0 2 0 2 1 0 0 0 1 0 1 1 1 1 0 1 1 1 1 0 1 1 0 0 0 1 1 1 0 2 2 0 2 0 0 2 0 1 1 0 0 0 0 1 0 0 0 0 2 1 0 0 2 1 0 0 0 0 0 0 0 1 0 0 1 0 2 0 0 1 1 1 2 0 0 0 0 0 0 0 2 2 0 2 0 0 0 0 0 1 2 2 0 2 1 0 1 1 2 0 2 2 0 0 1 0 0 0 1 0 1 1 0 0 2 1 0 0 2 0 0 0 1 1 0 0 1 2 1 1 0 0 0 2 1 0 0 0 1 0 0 1 0 0 2 0 0 0 1 2 0 0 0 0 0 0 0 0 0 2 0 0 0 0 0 0 0 0 0 0 1 0 0 0 0 2 0 0 2 0 1 0 0 1 1 2 1 1 0 2 0 0 1 0 0 1 2 0 1 0 1 1 0 2 2 0 2 2 2 2 1 1 0 0 2 1 0 0 2 0 0 2 0 2 0 1 0 1 1 1 1 1 0 0 2 1 2 2 1 0 1 0 0 0 1 1 0 0 0 2 0 1 1 2 0 2 0 0 0 2 0 1 1 2 0 0 1 0 1 0 0 0 0 0 0 2 0 2 0 1 1 1 1 0 2 0 1 1 1 2 0 1 0 0 0 0 1 1 1 2 1 1 1 2 0 1 1 1 1 0 0 1 1 1 0 0 0 0 0 0 0 0 2 0 0 0 0 0 0 1 0 2 1 1 1 2 0 1 0 0 1 2 1 0 1 0 0 2 0 2 0 0 0 2 0 0 0 0 1 0 2 1 1 0 1 1 1 1 1 1 1 0 1 1 1 0 0 0 0 1 1 1 1 0 1 2 0 1 0 0 0 0 0 0 1 1 0 1 1 1 1 1 0 1 1 1 2 1 1 2 0 0 0 1 0 1 0 0 1 0 1 1 1 0 0 0 2 1 0 0 1 0 1 1 1 0 1 0 1 0 0 0 0 1 0 2 2 1 1 1 1 1 0 1 1 1 0 0 0 0 1 2 0 0 1 0 2 0 0 0 0 0 0 0 0 2 2 1 1 0 0 0 0 0 2 0 0 2 1 1 0 0 1 1 0 0 0 0 2 1 0 1 0 0 2 0 2 2 0 0 1 0 0 1 0 0 0 1 0 0 0 0 1 1 2 0 0 0 0 0 0 0 1 1 2 0 0 0 2 1 0 0 0 2 1 0 0 0 1 0 1 2 2 2 0 0 0 0 2 1 1 1 0 0 1 1 0 0 0 2 1 1 0 2 2 1 0 1 0 0 0 0 0 2 0 1 0 0 2 0 1 2 2 2 1 1 1 2 0 0 0 0 0 2 2 0 1 1 0 0 0 1 2 1 2 0 0 1 0 0 1 0 1 0 1 1 1 0 0 0 2 2 2 2 0 0 0 0 0 0 0 0 1 1 0 0 1 1 0 0 0 0 0 0 0 1 2 0 2 0 0 0 0 0 0 2 2 0 0 2 0 0 0 2 0 0 2 1 0 2 0 0 0 0 0 2 2 0 1 2 0 0 1 1 2 1 2 0 1 1 2 2 1 0 0 0 2 0 0 0 2 1 1 0 1 0 0 1 1 1 1 1 0 0 1 2 1 1 1 1 2 2 0 1 2 0 2 0 0 1 1 0 0 0 1 1 0 0 0 1 0 1 0 1 0 0 0 0 0 0 0 0 0 1 0 0 0 1 0 0 0 0 1 1 1 1 1 0 0 1 1 2 2 0 2 2 0 1 0 1 1 0 0 0 0 0 1 1 0 1 0 2 0 2 0 0 0 1 1 0 2 1 0 0 0 1 1 0 0 0 0 1 1 2 1 1 1 0 1 0 1 1 1 1 1 0 0 2 1 0 1 1 0 0 1 1 1 0 0 2 1 0 1 2 0 0 0 2 1 1 0 1 0 1 1 0 0 2 0 1 0 0 1 1 0 0 1 1 0 0 0 0 1 1 1 1 1 1 1 0 0 0 0 0 1 0 2 1 1 0 1 0 0 0 0 0 0 0 1
192 0 1 1 1 0 1 2 0 2 0 0 1 1 0 1 0 0 0 0 2 0 1 1 0 0 0 0 1 1 1 0 0 0 1 2 1 2 0 0 0 0 0 0 0 1 0 0 0 0 0 1 1 0 1 1 1 0 2 1 0 2 0 0 1 0 2 2 0 0 0 0 2 0 1 2 1 0 1 0 1 2 0 0 1 0 0 0 2 2 0 0 0 0 0 0 0 0 0 0 2 0 0 1 2 0 2 1 1 0 0 2 1 2 2 2 2 0 0 1 0 2 1 0 0 0 2 2 2 2 0 2 0 0 0 0 0 0 0 0 1 1 0 0 0 1 0 0 0 0 0 0 0 0 0 0 0 0 0 0 1 1 2 0 2 2 0 0 0 1 1 0 0 2 2 1 1 0 0 0 0 0 0 2 1 0 2 0 0 2 1 2 0 1 2 0 1 0 0 0 0 1 0 1 1 0 1 0 0 1 1 1 1 0 1 1 1 0 0 0 2 2 0 0 0 0 0 1 0 0 0 1 0 1 0 0 1 2 0 1 0 1 2 1 0 0 0 1 1 1 0 0 1 1 1 1 0 1 1 1 0 1 0 0 0 1 0 0 2 0 0 0 0 1 0 0 0 1 1 1 0 1 0 0 0 1 0 0 1 1 1 1 0 2 2 0 1 2 2 0 0 0 2 0 0 0 2 1 1 0 1 1 0 1 1 0 2 1 0 0 0 1 2 1 1 0 0 1 0 0 2 0 0 2 0 0 0 1 0 1 1 1 1 0 1 0 0 0 1 0 1 1 1 0 0 0 0 0 0 2 0 2 2 0 2 1 0 0 0 2 0 2 2 2 1 1 0 1 0 1 2 1 0 0 1 1 0 0 0 0 0 0 0 1 2 0 1 2 0 0 0 0 0 1 2 1 0 1 1 1 1 1 0 0 0 0 2 1 0 0 1 1 0 0 2 2 1 1 0 0 1 0 1 1 1 1 0 1 0 0 1 0 1 2 2 2 2 0 0 1 0 1 0 2 2 2 0 1 1 0 1 1 1 1 0 1 1 2 0 0 0 0 0 2 1 1 0 1 2 0 2 0 0 0 0 0 0 2 2 1 0 0 1 2 0 0 1 1 1 2 1 1 1 1 0 1 1 0 0 0 0 2 0 1 1 1 0 0 1 2 1 0 0 1 0 1 0 1 0 1 0 2 0 1 2 1 0 0 2 1 1 2 1 1 2 0 2 0 2 0 0 0 0 2 2 1 1 0 0 1 0 0 1 2 0 1 1 1 0 1 0 2 1 0 1 0 1 1 0 0 1 1 1 0 0 0 1 2 0 1 0 1 1 0 0 0 0 0 0 1 1 1 0 0 2 0 0 0 0 0 2 0 0 1 1 1 0 1 1 0 0 0 0 1 1 1 1 0 0 0 0 1 1 0 0 0 2 0 1 1 0 1 0 0 2 1 1 0 0 0 0 1 1 1 1 0 0 2 1 0 0 0 1 0 0 1 0 1 0 1 1 1 0 1 0 0 2 0 0 0 1 0 1 0 1 2 1 0 2 2 1 0 0 1 1 0 2 2 0 0 0 1 0 1 2 2 1 0 0 1 1 1 0 1 0 0 0 1 1 1 0 0 0 2 2 0 1 1 0 0 2 2 0 0 0 0 0 1 0 2 1 1 0 0 0 0 0 0 0 0 0 0 2 1 0 0 1 0 2 1 0 1 1 0 1 0 2 1 0 1 0 0 2 0 0 0 1 0 0 0 0 1 2 0 0 0 2 2 1 2 1 1 2 1 1 0 0 1 0 1 0 0 1 1 1 1 0 1 0 0 1 1 2 2 2 0 0 0 2 2 2 2 0 2 2 0 1 1 0 2 0 1 1 1 0 0 0 0 2 1 1 1 0 0 0 0 0 1 0 0 0 1 1 0 0 0 0 1 0 0 0 0 0 0 1 0 0 0 1 1 0 0 0 1 2 2 0 0 1 1 2 0 0 0 0 0 0 0 1 1 0 0 0 0 2 0 2 0 0 0 1 2 0 1 1 0 0 1 0 0 1 0 0 0 1 1 1 1 1 1 0 1 0 0 2 1 1 2 1 0 2 0 0 1 1 0 0 1 0 0 0 0 2 1 1 0 0 1 0 1 1 0 2 0 0 0 0 1 0 0 1 0 1 0 0 0 0 0 1 2 1 0 0 0 0 2 0 0 1 0 0 1 0 1 0 0 1 1 0 2 1 0 0 0 0 1 0 0 0 0 0 1
193 0 1 1 1 0 1 1 0 1 0 0 1 1 0 1 0 0 1 1 1 1 1 2 0 0 0 0 0 0 2 2 0 0 0 0 2 1 1 0 0 0 0 1 0 1 0 0 0 1 1 0 0 0 2 2 0 0 1 0 0 0 1 2 0 1 0 0 1 1 0 1 2 0 1 2 2 0 2 2 0 2 0 0 1 0 0 0 1 2 0 0 1 0 1 0 1 1 1 1 0 1 0 0 2 2 2 0 0 0 1 2 1 2 2 1 1 1 2 0 0 0 1 0 1 0 1 0 1 0 1 0 0 0 0 0 1 0 0 0 1 1 0 0 0 1 0 0 0 0 0 0 0 0 2 0 0 0 1 1 1 1 1 1 1 1 0 1 1 0 0 0 0 2 2 0 2 1 0 0 0 1 0 1 1 0 1 2 1 1 1 2 1 0 2 0 0 0 0 0 0 1 0 2 2 0 0 1 1 0 2 1 2 0 1 0 0 0 2 0 0 0 0 0 1 1 0 0 0 0 1 0 2 1 1 1 0 1 1 1 1 1 2 0 0 0 0 0 0 0 0 0 0 0 0 2 2 0 0 0 0 0 0 1 1 0 0 1 1 0 0 2 1 2 0 0 0 1 0 0 0 1 1 0 1 0 1 1 0 1 1 1 0 2 2 0 1 1 0 0 0 0 2 2 2 0 1 2 1 0 1 0 0 0 0 0 2 0 0 0 1 1 2 1 2 0 1 1 1 2 2 1 0 0 0 1 1 1 1 1 0 1 2 0 1 0 1 1 2 1 1 0 1 1 0 0 1 0 0 1 0 1 0 0 0 2 0 1 2 0 2 0 2 1 0 0 0 1 1 2 1 0 0 0 0 0 0 1 1 1 1 1 1 0 2 0 1 1 0 0 0 0 0 0 0 0 1 1 0 0 0 0 0 0 0 1 1 0 1 1 1 1 1 0 0 0 1 1 1 1 0 1 0 2 1 1 1 2 0 0 1 0 1 1 1 2 1 0 0 0 0 1 0 2 2 2 0 2 1 1 2 2 0 0 1 1 1 1 0 0 0 0 1 2 1 1 0 1 2 0 2 1 0 1 0 2 1 2 2 1 0 0 0 1 0 0 2 1 1 2 1 1 0 2 0 2 2 0 2 0 0 2 0 0 0 2 0 0 0 1 1 1 1 2 0 1 0 0 1 1 0 0 0 1 2 1 2 1 1 1 2 2 2 1 2 0 1 1 1 0 0 0 0 2 1 1 0 2 1 1 0 0 0 2 0 1 1 0 1 2 0 1 0 0 0 0 0 1 0 1 2 0 0 0 0 0 0 2 0 2 0 0 1 0 0 1 0 0 0 1 2 1 1 0 0 1 1 2 2 2 0 0 0 0 0 0 1 0 0 0 1 0 0 1 1 1 0 2 0 0 0 1 1 1 1 0 1 2 1 1 0 1 0 1 1 1 1 0 0 1 0 2 1 1 2 0 0 2 2 0 0 0 2 0 0 2 2 2 0 0 2 0 1 0 1 0 1 0 0 0 2 0 0 0 2 2 2 1 2 1 2 0 1 0 2 0 2 1 0 0 0 0 0 0 1 2 0 1 0 0 0 0 0 1 0 0 0 2 2 2 0 0 0 2 1 1 1 1 1 1 1 1 0 0 0 0 0 1 0 2 1 1 0 0 0 0 0 0 0 0 0 0 0 0 0 0 0 0 1 0 0 1 2 0 0 0 2 0 0 2 0 0 2 1 1 0 1 0 2 2 0 0 0 1 1 1 0 2 1 1 0 0 2 2 1 0 0 0 0 1 0 0 0 2 1 1 0 0 0 1 1 1 1 1 1 0 0 0 2 2 2 2 2 2 2 0 1 1 0 1 0 0 2 1 0 0 0 1 1 0 1 1 2 0 2 2 2 0 0 0 0 0 0 0 0 1 0 0 0 0 0 0 0 0 0 0 0 0 1 1 0 0 0 1 1 1 0 0 2 1 1 0 0 0 0 1 1 0 1 0 0 0 0 0 2 0 2 0 2 1 1 2 0 2 0 1 1 1 0 1 0 0 0 0 1 1 1 0 1 0 0 1 0 1 0 0 1 1 1 0 1 1 0 0 1 2 2 1 0 0 0 0 2 1 0 0 2 1 1 0 2 1 0 0 2 0 2 0 0 0 0 0 1 0 2 2 2 0 0 0 1 0 0 0 0 1 1 0 1 0 0 1 0 0 0 1 1 0 0 0 0 0 1 1 1 0 0 0 1 1 0 2
194 0 2 1 0 1 1 2 1 2 0 0 0 0 0 0 0 0 1 0 2 0 0 2 0 0 0 1 1 1 2 0 1 1 0 1 1 0 0 0 1 1 0 1 0 1 0 0 0 0 0 1 0 0 2 1 1 0 1 1 0 2 2 2 0 1 1 1 1 0 0 1 2 1 2 2 1 0 2 0 2 2 1 1 2 0 0 0 1 2 1 1 2 0 0 0 0 0 0 0 2 0 1 0 2 1 2 0 0 0 1 1 0 1 1 0 0 0 2 0 0 0 2 1 0 0 1 0 2 0 0 0 0 0 0 0 0 0 0 0 1 1 0 1 0 0 0 0 0 0 0 1 0 0 0 0 0 0 0 1 0 0 0 2 1 0 0 1 0 0 0 1 1 1 1 1 2 1 0 1 0 1 1 1 1 0 1 0 0 1 1 2 1 1 2 0 1 0 0 0 0 0 0 2 1 1 2 1 1 0 1 1 1 0 1 0 0 0 1 0 1 1 1 0 0 0 1 0 0 0 0 0 0 0 0 0 0 1 0 1 1 0 2 0 0 0 0 0 0 0 0 0 0 0 0 2 1 0 0 2 2 2 1 1 1 0 0 1 1 0 0 2 1 2 0 0 0 0 2 1 0 0 2 0 1 1 1 0 0 1 1 0 0 2 2 1 2 1 1 0 0 0 2 2 2 0 2 2 1 0 1 1 0 0 1 0 2 0 0 0 0 1 1 1 0 0 0 1 0 1 2 2 0 2 0 0 0 1 1 1 1 1 1 0 2 0 0 0 2 2 0 0 1 0 0 0 1 0 0 0 1 1 1 0 1 1 0 2 2 0 2 0 2 2 0 0 0 1 0 2 2 1 0 0 0 0 0 0 0 0 0 0 0 0 2 0 0 0 1 1 1 1 0 2 2 0 0 0 0 0 0 0 1 1 1 1 1 0 0 1 1 2 0 0 1 0 1 0 2 1 0 1 1 0 0 1 0 1 0 0 2 0 1 1 0 2 2 0 0 0 0 1 0 2 1 1 0 2 2 1 2 2 0 1 1 0 2 0 0 0 0 0 0 2 1 1 0 1 2 1 1 0 0 1 1 2 0 2 2 2 0 0 0 0 0 0 1 1 1 2 2 2 2 1 0 1 2 1 0 0 0 1 0 0 0 2 0 0 0 2 0 0 1 2 0 1 0 1 0 2 0 1 0 0 0 0 2 0 1 0 1 1 1 1 2 0 1 1 1 0 0 1 0 2 2 0 1 1 1 0 0 0 0 1 0 0 0 0 0 1 0 0 0 0 0 0 0 1 0 1 2 1 1 0 0 0 1 0 0 0 0 0 0 1 1 1 1 0 0 1 2 0 0 0 1 0 0 0 0 0 0 0 0 0 0 0 0 1 0 0 0 0 2 1 2 0 1 0 0 0 0 2 0 0 0 0 2 0 0 1 0 0 2 2 2 0 1 1 0 0 0 2 0 1 1 0 0 2 0 1 1 0 2 0 0 1 1 2 1 0 0 1 0 0 1 0 2 0 0 0 0 0 0 0 0 0 1 2 0 1 1 0 0 1 0 0 2 1 1 1 1 0 0 0 1 2 1 0 1 2 0 0 0 1 1 1 0 1 0 0 0 0 0 1 1 1 1 0 0 0 1 1 0 0 0 0 2 1 0 2 1 1 0 0 0 1 1 0 0 0 0 0 2 1 0 0 1 0 1 0 0 1 1 0 0 0 2 1 0 0 0 0 2 0 0 0 1 1 1 1 0 2 1 0 0 1 0 2 0 2 0 2 2 2 2 0 1 1 0 2 0 0 0 1 2 1 2 0 0 1 0 0 0 1 2 1 1 0 2 2 2 2 1 2 2 0 1 2 0 2 0 1 2 1 0 1 1 1 1 0 1 1 0 0 0 0 0 1 0 0 0 0 1 0 0 0 0 0 1 1 1 0 0 0 1 0 1 0 2 0 0 0 0 1 2 2 0 1 1 0 1 1 0 0 0 0 0 0 0 2 0 0 2 0 2 0 2 0 0 1 0 2 0 1 1 0 1 1 0 2 0 0 0 0 1 1 1 1 2 1 1 1 1 1 1 2 0 2 0 1 2 2 0 1 1 0 0 1 0 0 0 0 1 0 1 1 2 0 1 2 2 0 0 0 2 0 2 0 0 0 0 0 0 1 0 0 0 0 0 0 1 0 1 1 0 1 1 0 1 0 0 1 1 0 1 0 1 1 1 2 1 0 0 0 0 0 0 0 1 1 1 0
195 0 1 2 1 0 2 2 1 2 0 0 0 2 0 1 0 0 1 1 1 1 0 2 0 0 1 0 1 1 2 0 1 1 0 1 1 2 0 0 1 1 0 1 0 1 1 0 0 0 0 0 0 0 2 1 0 0 2 0 1 1 2 2 1 0 2 0 0 0 0 0 2 0 0 2 2 0 2 0 2 2 0 0 0 1 1 1 1 2 1 1 2 0 1 0 1 1 1 0 1 0 0 1 2 1 2 0 0 0 1 2 1 2 2 2 1 0 0 2 2 0 2 2 0 1 0 0 2 0 1 0 0 0 0 0 0 0 0 0 2 0 1 0 1 2 0 0 0 0 0 0 0 0 0 1 1 0 1 1 0 0 2 0 1 2 1 1 0 1 1 1 2 0 1 0 2 2 0 1 0 1 0 2 0 0 2 1 0 1 0 1 0 1 2 0 0 0 0 0 0 1 1 2 2 0 1 2 0 0 0 2 0 0 1 2 2 1 1 1 2 1 0 0 0 0 1 0 1 1 0 0 0 1 2 0 1 1 0 1 0 0 2 0 0 0 0 0 0 0 0 0 2 0 0 1 1 0 0 0 0 0 0 1 0 1 0 0 2 0 1 0 2 2 1 1 0 1 1 1 1 0 1 1 0 1 0 0 0 2 0 1 0 1 1 0 2 1 0 0 1 0 1 0 0 1 0 2 0 0 0 1 0 0 1 0 2 1 0 0 0 1 1 0 2 0 1 1 1 0 2 0 0 2 1 0 0 0 2 0 0 1 2 0 0 0 1 0 2 1 1 0 1 0 0 0 1 0 0 1 0 1 1 0 1 0 0 1 1 0 1 1 0 1 0 0 0 0 0 2 2 2 0 0 1 0 0 0 0 0 0 0 2 0 2 0 2 1 0 0 0 0 0 0 1 1 0 0 0 0 0 0 0 0 1 1 1 0 1 0 0 0 0 0 2 1 0 2 1 0 1 1 0 1 1 1 1 2 0 0 2 0 1 1 1 2 1 0 0 1 0 0 0 2 2 1 1 2 2 2 1 1 0 0 1 1 1 1 0 0 0 0 1 1 2 2 0 1 2 1 1 1 0 2 1 2 1 0 1 0 1 1 0 1 1 0 1 1 1 2 1 1 1 1 0 1 1 0 0 0 0 1 1 1 1 1 0 2 0 2 2 0 1 1 0 1 1 0 0 0 1 0 0 2 2 1 0 1 2 2 1 1 1 0 1 0 2 1 2 1 0 1 0 1 2 0 0 0 2 0 1 0 0 1 0 0 0 1 1 1 1 1 1 0 1 0 2 1 0 1 2 1 0 0 0 0 0 1 0 1 0 0 1 0 0 0 0 0 0 0 0 2 1 1 0 0 0 0 0 0 0 0 2 2 2 2 2 0 0 0 1 0 1 1 1 0 2 1 0 0 0 2 1 0 0 0 2 0 0 1 0 0 0 1 1 0 1 0 0 0 0 1 1 0 0 1 0 2 2 0 0 0 0 2 0 0 1 2 1 0 0 1 1 0 0 1 1 0 0 0 0 1 0 0 1 1 1 1 1 2 2 0 1 0 1 0 2 2 2 2 0 0 1 0 2 2 1 1 0 2 0 0 0 2 0 0 0 0 0 0 0 0 0 2 2 1 1 0 0 0 1 1 0 0 0 1 1 0 0 1 0 0 0 1 0 1 2 0 0 1 1 1 1 0 0 0 0 0 1 0 0 1 2 0 0 0 2 2 0 0 0 0 1 1 1 0 1 0 2 2 0 0 1 0 1 1 0 1 1 2 0 1 2 1 1 1 0 0 0 0 0 0 0 2 1 1 0 1 0 1 0 0 0 0 0 0 0 1 1 1 1 2 0 2 2 0 0 0 0 1 0 1 1 1 0 0 0 0 1 1 0 1 1 0 1 0 1 1 0 1 0 0 1 0 0 0 0 0 0 0 0 0 1 0 1 0 1 0 1 2 1 1 0 2 2 1 0 2 2 1 2 0 2 2 2 1 0 0 0 1 2 0 0 0 1 0 2 0 0 0 0 2 0 0 1 1 0 2 0 2 0 0 0 0 0 1 1 1 2 1 0 2 0 2 0 1 0 1 0 0 2 2 0 0 1 0 0 0 1 1 0 0 0 0 0 0 2 1 1 0 1 0 1 0 1 0 1 0 0 0 1 0 1 0 1 1 1 0 0 1 0 1 0 0 0 1 1 0 0 0 0 0 0 2 0 1 1 1 0 2 1 1 0 0 0 1 0 0 1 1 1 1
196 0 1 2 0 0 1 2 0 1 0 0 0 0 0 0 0 0 0 1 1 1 1 1 1 1 0 1 1 1 1 0 1 1 0 0 2 2 0 0 0 0 0 1 0 1 1 0 0 1 1 1 0 0 0 2 0 0 2 0 1 1 2 2 1 0 2 1 0 0 0 2 2 1 1 2 2 0 2 0 2 2 0 0 0 0 0 1 2 2 0 1 0 0 0 0 0 0 0 0 1 0 0 1 2 1 1 0 1 1 0 1 0 2 2 0 0 0 2 0 0 1 2 1 0 1 1 1 1 1 2 0 0 0 0 0 0 0 0 0 0 1 0 0 0 2 0 0 1 1 0 0 1 0 1 1 0 1 0 0 0 0 1 1 1 2 1 1 0 1 1 0 0 2 2 0 2 2 2 2 0 0 0 1 0 0 1 1 0 2 1 2 0 1 1 0 1 0 0 1 0 0 0 2 2 0 0 1 0 1 2 1 0 0 1 1 1 0 0 1 2 1 0 0 0 0 0 1 1 1 1 0 0 0 1 0 0 2 0 2 0 0 2 0 0 0 0 0 0 0 0 0 2 0 0 0 0 0 0 1 1 1 0 0 0 0 0 0 2 1 0 1 0 2 0 0 1 1 1 0 1 0 0 0 0 0 0 2 0 2 0 0 0 2 1 1 1 0 0 0 2 0 1 0 0 0 0 2 0 0 0 2 0 0 2 0 2 1 1 0 0 1 2 2 2 0 1 2 1 1 1 1 0 0 0 0 0 1 1 1 0 1 1 0 1 0 1 0 2 1 0 0 2 1 0 1 2 0 0 1 0 1 1 1 1 0 0 1 2 0 2 0 0 0 0 0 0 2 0 0 1 0 0 0 0 0 0 0 0 0 0 0 0 1 2 0 0 0 0 0 0 1 0 0 0 0 2 0 0 0 0 0 0 0 0 1 1 0 1 0 0 0 1 1 0 1 1 0 1 0 0 1 1 0 0 0 0 1 0 0 0 0 2 2 2 2 1 0 0 1 0 2 0 2 1 1 0 1 1 1 1 1 0 0 0 2 0 0 0 0 0 0 1 1 0 0 0 1 2 1 1 0 0 0 0 0 0 1 2 0 1 0 1 1 0 0 0 0 0 2 2 2 1 1 0 2 2 0 1 0 0 2 0 1 1 0 0 0 1 2 1 0 1 1 1 0 0 0 1 1 0 0 0 0 1 1 0 0 2 2 1 1 2 2 2 0 2 1 2 1 0 1 0 2 2 0 0 0 1 0 1 0 1 1 1 0 0 0 1 0 1 1 1 0 1 0 2 1 0 1 2 0 2 0 1 1 2 1 0 1 0 0 1 0 0 0 1 0 0 0 0 2 0 0 0 0 2 1 1 2 0 0 0 0 0 0 0 1 0 0 0 0 0 0 0 1 1 1 0 0 1 0 0 0 0 2 2 0 1 1 1 0 1 1 1 0 1 0 0 0 0 1 2 1 1 0 0 2 2 0 0 0 1 0 1 1 0 2 1 0 0 0 1 0 0 0 1 0 0 0 0 0 1 1 1 2 1 0 2 2 1 1 0 0 0 0 0 2 2 2 0 1 0 0 1 2 0 2 0 0 1 0 0 1 0 1 0 0 0 0 0 0 0 1 0 1 1 0 0 0 0 0 1 1 0 0 2 0 0 0 0 0 0 0 0 0 2 0 0 1 1 1 0 1 0 0 1 0 0 0 0 0 1 0 0 0 2 1 0 1 0 0 2 0 0 0 0 0 1 1 0 1 0 1 1 1 0 2 1 2 1 1 2 2 2 1 1 2 0 2 0 0 0 1 2 2 1 0 2 0 0 0 2 2 2 0 0 0 2 2 2 2 1 2 2 0 0 1 0 2 1 0 2 1 0 1 0 2 1 0 0 0 0 1 1 0 1 0 0 0 0 0 1 0 0 1 0 0 0 0 0 0 1 0 0 2 0 0 2 1 0 0 1 0 1 0 0 0 2 2 2 0 0 0 0 0 0 0 1 0 0 0 1 1 2 0 2 0 1 0 0 1 0 1 0 0 1 1 0 1 0 0 1 1 1 1 1 1 1 1 0 1 0 1 2 2 1 2 0 0 2 2 0 1 1 1 0 0 0 0 0 0 0 2 1 0 0 0 0 1 1 0 2 0 0 0 0 0 0 0 0 1 0 0 0 1 1 0 0 0 1 0 0 0 0 0 2 0 1 0 0 1 0 0 0 0 0 1 0 2 1 0 0 0 0 0 0 0 0 0 0 0
197 0 1 2 0 1 1 1 0 1 0 1 1 2 0 1 0 0 1 1 1 0 1 2 0 0 0 0 0 1 2 0 1 1 0 0 2 1 0 0 2 2 0 1 0 1 0 0 0 0 0 1 0 2 0 2 0 0 2 0 2 2 0 0 0 0 2 0 0 0 0 1 2 0 1 2 2 0 0 0 0 1 2 2 2 0 0 0 0 2 0 0 1 0 0 0 0 1 1 1 0 1 0 1 2 1 1 0 0 0 0 1 1 1 1 1 1 0 0 2 2 0 2 1 0 1 1 0 0 0 0 0 0 0 0 0 0 0 0 0 0 2 0 0 0 0 0 0 2 1 0 0 2 1 1 1 0 1 0 0 1 1 0 1 0 0 0 1 0 2 2 1 1 1 1 0 2 2 0 2 0 1 1 2 1 0 2 1 0 1 1 1 1 1 2 0 1 0 0 0 0 0 0 2 2 0 0 2 0 0 0 2 0 0 1 0 0 0 1 1 1 0 0 0 0 0 0 0 0 0 0 1 0 1 1 0 0 2 0 1 0 1 2 0 0 0 0 1 1 1 1 1 1 0 1 0 0 1 0 0 0 0 0 1 1 0 0 0 2 0 0 2 1 1 2 2 1 0 1 0 1 1 2 1 0 2 1 1 0 2 0 1 0 2 2 0 2 1 0 0 1 1 2 1 1 0 0 2 0 0 0 1 0 0 1 1 2 0 1 0 1 1 1 1 1 0 1 2 1 0 1 1 0 1 0 0 0 1 2 1 1 1 2 1 0 0 2 0 2 0 1 0 2 0 0 0 0 0 0 2 0 2 1 1 0 0 0 0 0 2 0 2 1 1 0 0 0 1 0 2 1 0 0 0 1 0 0 0 0 0 0 0 1 1 1 1 1 2 1 1 1 1 0 0 1 1 1 0 0 0 0 0 1 1 1 1 1 1 0 1 1 2 0 0 2 2 1 1 1 0 1 0 1 1 0 1 1 1 0 1 1 0 2 1 1 2 1 0 0 0 0 0 0 2 0 0 0 1 1 0 1 2 0 0 2 0 2 1 0 0 0 0 1 2 2 2 0 2 2 2 0 2 0 1 1 1 0 1 1 0 1 1 1 2 1 0 1 1 1 2 1 1 2 0 0 0 2 1 1 0 0 2 1 1 2 0 0 0 0 2 0 0 0 2 1 1 1 1 0 2 0 2 0 0 0 1 0 0 0 0 0 1 2 2 2 1 1 1 1 0 0 0 0 2 1 1 0 0 1 0 1 1 0 1 1 0 0 0 1 0 0 1 0 0 0 0 0 2 0 2 2 0 0 0 0 0 0 2 0 2 0 0 0 0 2 0 1 0 0 0 0 2 0 0 1 0 1 2 2 2 0 0 0 0 0 0 0 2 0 1 0 1 0 1 1 0 1 2 0 0 1 1 1 0 0 1 1 0 0 1 0 2 1 2 2 1 1 0 0 0 0 2 0 1 1 1 0 1 1 0 0 0 1 0 1 0 2 2 0 1 0 1 1 0 1 0 1 0 0 0 1 1 0 2 2 2 1 1 1 2 2 0 0 1 0 0 1 2 1 0 0 1 0 0 2 2 0 2 0 0 1 0 0 2 1 0 0 1 1 1 0 0 1 2 2 0 0 1 1 0 0 0 0 0 1 0 2 1 0 1 0 1 0 0 0 0 0 0 0 1 1 1 0 0 0 0 0 0 0 0 0 0 1 0 1 1 1 1 0 1 0 1 2 0 0 0 1 0 1 2 0 0 1 1 0 0 1 1 0 2 0 2 2 2 2 1 1 1 0 1 0 0 0 2 1 0 2 0 1 1 0 0 1 1 2 1 1 0 2 2 2 2 0 2 2 0 1 2 0 2 0 0 2 1 0 0 0 0 1 0 0 0 0 0 0 0 0 1 1 0 0 0 2 0 1 1 1 1 0 0 0 0 0 0 0 0 0 0 1 0 0 0 0 1 1 2 0 1 2 1 1 0 0 0 0 1 1 0 0 2 0 0 1 0 2 0 2 0 0 0 0 2 0 1 1 1 0 1 0 2 0 0 0 0 1 1 1 1 2 0 0 2 0 0 1 1 0 1 0 0 2 1 0 1 0 0 0 1 0 1 0 0 1 1 1 1 1 0 0 1 2 1 0 0 1 0 1 1 0 0 1 1 0 0 2 1 2 0 0 2 0 0 0 1 0 0 2 1 1 2 2 2 0 0 1 0 1 1 1 2 0 0 1 0 0 0 0 0 0 0 0 0
198 0 0 2 0 1 1 2 0 0 0 0 0 0 0 0 0 0 2 0 1 0 0 2 0 0 0 0 1 1 2 2 1 1 0 1 1 0 0 0 1 1 1 0 0 1 0 0 0 1 1 2 0 0 1 1 0 0 1 0 1 1 1 2 0 2 0 0 1 1 0 1 2 1 1 2 2 0 0 0 0 1 1 1 1 0 0 0 1 1 0 1 0 0 0 0 0 1 0 0 1 1 0 0 2 2 2 1 1 0 1 2 0 1 2 1 0 0 0 2 2 0 1 2 0 1 0 0 0 0 1 0 0 0 0 0 0 0 0 0 1 1 0 0 0 0 0 0 1 1 0 0 0 0 0 0 0 1 0 0 1 0 2 0 1 2 0 0 1 1 0 1 1 1 0 1 1 1 1 1 0 0 0 2 2 1 1 1 0 2 2 2 0 1 1 0 1 0 0 0 0 0 0 1 1 0 2 1 1 0 0 2 1 0 1 0 0 0 1 0 1 1 1 0 0 0 2 0 0 0 0 0 0 0 2 0 0 2 0 1 0 1 2 1 0 0 0 0 0 0 0 0 2 0 0 1 0 0 0 2 2 2 0 0 1 0 0 0 2 1 0 2 2 2 0 0 1 1 0 0 0 1 0 0 0 0 0 2 0 2 0 0 0 1 1 1 2 0 0 0 2 0 2 1 1 2 1 1 2 0 2 0 0 0 2 0 1 1 0 0 0 1 0 0 2 0 0 1 1 2 2 2 1 2 0 0 0 0 2 0 0 0 2 0 0 0 2 0 2 2 1 0 2 1 0 1 1 1 1 1 0 1 2 2 1 1 0 1 1 1 1 1 1 1 0 0 0 1 1 2 0 1 0 0 1 0 0 0 0 0 0 1 0 0 2 0 0 1 0 0 0 0 0 1 1 0 0 1 1 1 1 1 1 1 1 1 1 1 0 1 1 2 1 0 1 1 1 0 2 2 0 1 1 1 0 1 1 0 0 0 1 0 1 1 1 1 1 0 1 2 0 1 0 2 1 1 0 1 1 1 1 1 0 0 1 1 1 0 0 1 1 1 2 0 1 0 1 1 2 1 0 1 0 0 0 1 0 2 2 1 0 0 1 1 1 0 2 2 1 1 0 0 0 2 1 1 1 2 0 0 0 2 0 1 1 0 0 1 0 1 1 1 1 2 0 1 0 1 0 1 1 1 0 0 0 1 0 1 2 2 0 1 1 1 2 0 2 1 1 0 0 0 0 2 2 0 0 1 1 0 0 0 0 2 1 0 0 0 1 1 0 0 1 0 1 0 2 2 0 2 2 0 1 0 1 1 1 1 0 1 0 0 1 0 1 2 0 0 0 0 0 2 1 0 0 1 1 0 1 1 0 0 1 1 1 1 1 1 1 0 2 0 0 0 0 0 2 1 0 0 0 0 2 0 0 0 2 0 0 2 1 0 0 2 1 1 1 0 0 0 0 2 1 1 2 0 0 2 1 1 0 1 1 0 1 1 1 2 1 0 1 0 0 0 0 1 1 0 1 0 0 2 1 1 1 2 1 2 1 1 2 0 0 0 0 0 0 1 1 1 0 0 0 0 0 1 1 1 1 1 0 0 0 2 0 0 1 2 2 2 0 0 1 2 1 1 2 0 0 0 0 0 0 0 0 0 1 1 0 1 0 1 0 0 0 1 1 0 0 0 0 0 1 0 0 0 0 0 1 0 0 0 2 0 1 0 2 1 0 1 0 1 2 1 1 1 1 0 0 1 0 1 0 0 0 2 0 2 1 2 1 1 2 1 0 0 0 1 0 1 0 0 0 1 1 1 1 0 0 2 0 0 1 1 1 0 1 1 2 2 0 1 1 1 1 0 1 1 0 2 1 0 2 1 0 1 1 0 2 2 0 2 0 0 0 0 0 1 0 0 0 1 1 0 0 1 0 0 0 0 0 0 0 0 0 1 0 0 2 1 0 0 1 1 1 1 0 2 2 1 2 0 0 0 0 0 0 1 0 2 0 0 0 1 1 1 1 1 1 1 0 1 0 0 2 2 0 1 0 1 1 1 0 0 2 0 1 0 2 1 1 1 0 1 1 0 2 1 0 1 2 2 0 1 0 0 1 2 0 0 0 0 1 2 1 1 1 0 1 1 0 0 1 0 1 0 1 0 0 0 1 0 2 0 2 2 2 0 0 1 0 0 0 0 0 0 2 0 1 0 0 1 0 1 1 0 0 0 0 1 0 0 1 0 0 0 0 0 1 2 0 2
199 0 1 1 1 0 1 2 0 1 0 0 0 0 0 1 0 0 1 1 1 1 1 2 0 0 0 0 1 1 0 0 1 1 1 0 2 2 0 0 1 0 0 1 0 1 1 0 0 0 0 0 0 1 1 2 0 0 1 1 1 2 1 1 0 0 1 0 0 1 1 1 2 0 1 2 2 0 1 1 0 1 0 0 0 1 2 0 2 2 0 0 0 0 0 0 0 1 0 1 2 1 1 1 2 0 2 1 2 1 0 1 1 2 2 1 1 0 0 2 2 0 2 2 0 1 0 0 2 0 1 0 1 0 0 0 0 0 0 0 0 2 1 0 0 0 1 0 1 1 0 2 0 0 0 0 0 0 0 1 0 0 2 0 0 2 0 1 1 1 1 1 1 1 0 1 1 1 0 1 0 0 0 2 0 0 2 1 0 1 2 2 0 2 2 0 0 0 0 0 0 0 1 1 1 0 0 1 0 0 0 1 2 0 2 1 1 0 2 1 1 0 0 0 0 0 0 0 0 0 1 1 0 0 1 0 0 2 0 1 0 0 1 0 1 1 1 0 0 0 0 0 1 0 0 2 1 0 0 0 1 0 0 1 1 0 0 2 1 0 0 2 1 2 0 0 0 1 1 0 1 1 2 1 0 2 1 1 0 1 1 1 0 2 2 0 2 2 0 1 1 0 1 1 1 1 0 2 0 0 0 0 0 0 0 0 1 0 0 0 0 1 2 2 2 0 1 2 1 0 0 0 0 1 0 0 0 1 1 0 0 0 2 0 0 0 1 0 1 1 0 0 2 1 0 1 1 0 0 1 0 1 0 0 0 1 0 1 1 1 1 1 0 0 0 0 0 2 0 1 1 1 1 0 1 0 0 0 0 1 1 1 1 0 2 0 1 1 1 1 1 1 0 1 1 0 1 2 0 0 0 0 1 1 1 1 1 1 0 0 0 1 0 1 2 2 0 2 2 0 2 0 1 0 1 1 0 0 0 1 0 0 1 0 0 1 1 0 1 0 0 1 0 2 2 1 1 2 2 2 1 2 0 0 0 2 0 2 0 1 1 1 2 1 1 1 0 2 2 0 2 1 0 1 1 2 0 1 1 0 2 2 0 2 2 0 2 1 1 2 1 0 2 0 0 1 2 0 2 0 0 2 0 1 1 1 1 1 0 1 1 1 1 2 1 0 0 0 1 2 0 0 0 0 0 0 1 0 1 1 2 1 1 1 2 0 2 1 1 0 1 1 0 1 1 1 0 0 0 0 0 2 0 1 1 0 0 1 2 1 0 0 1 0 1 0 1 2 0 1 2 0 1 0 0 0 1 1 0 1 0 0 2 0 0 0 0 2 0 0 0 2 0 0 2 0 0 2 2 2 2 0 1 1 1 1 1 0 0 0 1 0 0 0 0 1 1 1 0 0 0 1 0 0 0 0 1 1 0 1 2 0 1 2 2 1 1 0 0 1 0 2 2 1 2 0 0 1 1 0 0 0 0 0 1 2 1 1 1 1 0 1 0 0 0 0 2 1 1 1 2 0 1 0 1 2 1 1 1 2 2 0 0 1 2 0 2 1 1 1 0 0 0 0 2 2 0 2 0 0 1 1 0 2 0 1 1 1 1 1 0 1 0 2 2 2 2 0 0 0 0 1 0 0 0 0 1 0 0 0 0 0 0 0 0 0 0 0 0 0 0 0 1 0 0 0 1 0 1 0 0 1 1 0 0 1 2 1 0 1 0 0 2 0 0 1 0 0 0 0 1 0 0 1 1 0 0 1 0 2 0 2 2 2 2 1 1 1 0 2 0 0 0 1 0 1 2 0 0 1 1 1 1 1 1 0 1 0 0 0 0 0 1 2 2 0 0 2 0 2 0 0 1 1 0 1 0 0 1 0 1 1 0 0 0 0 0 1 0 0 0 1 0 0 0 0 0 0 0 1 0 0 0 0 0 1 1 1 2 0 0 0 0 0 2 2 0 0 1 1 2 0 0 0 0 1 1 0 0 2 1 0 1 0 0 0 2 0 0 0 0 2 0 1 1 1 0 1 1 0 0 0 0 0 0 1 1 0 0 0 0 0 0 1 2 1 1 0 1 0 1 1 1 0 1 1 1 2 0 0 0 0 1 2 1 1 1 0 0 0 2 1 0 0 1 1 2 1 0 0 1 0 2 0 1 0 1 0 0 1 0 0 0 0 0 1 1 0 0 0 0 0 0 2 0 0 2 1 1 2 0 0 0 1 1 0 1 0 1 0 0 0
[truncated: 1,606,808 more chars]
