# Supplementary material for: KNN-MDR: a learning approach for improving interactions mapping performances in genome wide association studies
Source: BMC Bioinformatics. 2017 Mar 21;18:184. doi: 10.1186/s12859-017-1599-7 (PMC5361736; doi:10.1186/s12859-017-1599-7)
Supplement: Supplementary file 3 — The data set(s) supporting the results of Table 2. (ZIP 28603 kb) [file 12859_2017_1599_MOESM3_ESM.zip › 3/SINAN/S15/mkallsimul.dat]

1 1 2 0 0 0 0 1 1 2 2 0 0 0 0 0 0 0 0 1 1 1 0 2 0 0 2 1 1 1 1 1 1 1 2 1 2 0 0 0 2 1 1 0 0 1 0 1 1 0 0 0 2 1 0 1 0 1 0 0 1 1 2 2 0 0 0 0 0 0 0 0 2 0 1 2 1 1 1 2 0 0 1 1 1 0 0 0 0 2 0 0 1 1 2 2 2 1 0 2 0 1 0 0 1 1 1 1 1 1 0 2 0 0 0 1 0 0 1 0 1 0 0 2 0 0 0 0 2 0 0 0 0 2 0 1 1 0 0 0 0 0 0 0 1 1 1 0 0 1 0 1 0 0 0 0 1 2 0 1 1 1 0 0 1 2 1 1 1 2 1 1 1 1 1 0 1 0 0 1 0 1 0 2 1 0 0 1 0 0 0 1 2 2 2 0 1 0 0 0 0 0 1 0 2 0 0 0 0 0 0 0 2 0 0 2 1 1 2 1 1 1 2 2 0 1 1 2 1 0 0 0 0 0 0 0 0 1 0 2 0 0 2 1 0 0 0 0 2 0 0 1 1 0 0 2 0 0 2 0 0 2 0 1 0 0 0 0 2 2 0 0 0 2 0 0 0 2 2 1 0 2 0 0 2 1 1 1 0 2 0 0 0 1 2 1 0 0 1 2 2 0 2 0 1 0 1 1 0 0 1 2 0 0 0 0 2 1 1 0 0 2 0 1 2 0 0 1 0 1 0 0 0 0 0 0 0 1 1 1 1 1 1 0 1 0 1 0 2 1 1 0 1 0 1 0 0 1 0 0 0 0 0 0 0 2 0 1 1 0 2 2 1 1 1 0 2 2 0 2 2 1 2 2 2 0 0 1 1 1 1 1 1 0 2 0 2 0 0 0 0 0 1 1 0 0 1 0 0 2 0 0 0 0 1 1 1 0 0 0 0 2 0 1 0 2 2 0 1 1 1 1 0 0 0 1 0 1 0 0 1 1 0 0 0 1 2 1 0 0 0 1 2 2 2 2 2 0 0 0 1 1 0 0 2 0 2 2 1 1 1 2 2 2 2 1 1 0 0 1 1 0 0 1 2 2 0 1 1 0 1 1 0 2 2 1 1 1 0 1 1 1 1 0 1 1 2 0 1 0 1 1 0 1 1 1 0 2 1 0 1 2 0 2 1 1 0 1 1 2 0 1 0 0 1 0 1 0 1 1 0 1 0 2 2 2 1 1 1 0 0 0 1 0 0 1 0 0 0 1 0 0 2 2 0 0 0 2 0 2 0 0 1 0 0 0 1 1 1 2 1 0 2 1 1 1 1 2 0 2 0 1 2 0 0 0 0 2 0 2 2 0 0 2 0 0 0 0 0 1 0 0 0 0 0 0 1 0 0 0 0 0 0 1 0 1 1 2 0 0 0 0 0 0 1 1 0 0 0 0 0 0 1 1 1 0 2 2 1 2 1 0 0 2 1 1 0 2 1 0 0 0 1 0 0 1 1 2 0 1 1 0 1 0 2 0 2 1 1 1 2 0 0 1 2 2 0 0 0 1 1 0 0 0 0 0 0 1 0 1 1 0 0 0 2 2 0 1 0 1 1 1 0 2 0 1 0 0 0 0 0 0 0 1 1 0 0 0 0 0 0 0 0 0 0 1 0 2 0 2 0 2 0 1 1 0 1 1 1 1 1 0 0 0 1 0 0 0 0 0 0 0 0 0 0 2 0 0 1 1 1 0 2 0 0 0 1 0 2 0 2 2 0 1 2 2 1 0 0 2 0 2 2 1 0 0 1 0 1 2 0 1 0 2 2 1 1 0 0 1 0 1 1 1 1 0 2 2 2 2 0 2 0 2 0 0 1 0 0 1 0 1 2 0 0 0 0 0 0 0 0 0 0 0 1 0 0 0 0 1 1 1 0 0 2 0 0 0 0 0 2 0 1 0 0 1 0 0 2 0 0 0 1 0 2 0 0 0 1 2 2 2 0 0 0 0 0 0 0 0 0 0 0 0 2 1 1 2 0 0 0 2 1 0 1 1 0 1 0 0 0 0 0 0 2 0 0 0 1 1 0 1 1 0 0 0 1 1 0 0 2 1 0 1 1 1 1 0 0 0 0 0 2 0 1 1 0 1 1 0 2 0 2 0 0 0 0 2 2 1 1 1 0 0 1 0 1 1 1 1 1 0 0 0 1 0 0 0 1 0 0 0 0 1 0 0 1 1 0 2 0 1 0 2 0 0 0 0 0 0 0 0
2 0 2 0 0 0 0 1 1 2 1 0 0 0 0 0 0 1 1 0 2 0 1 2 0 0 0 0 1 1 1 1 1 1 2 0 2 1 0 0 1 0 2 0 0 0 0 0 0 0 0 0 0 1 0 2 0 0 0 1 0 1 1 0 1 1 0 0 0 0 1 2 2 0 2 2 0 0 1 0 1 0 1 1 2 0 0 0 0 2 0 0 0 2 1 2 1 1 1 2 1 2 0 0 0 0 2 1 1 1 0 1 0 0 0 1 0 0 2 0 1 0 1 1 1 0 0 0 0 0 0 0 0 0 0 0 0 0 2 0 0 0 1 0 1 2 0 0 0 0 0 1 1 1 0 0 1 0 1 0 0 1 0 1 1 2 0 0 1 1 0 1 1 1 1 0 0 0 0 0 0 0 0 0 0 0 0 1 0 2 0 0 1 1 1 1 2 0 0 0 1 0 1 0 2 0 0 0 2 0 0 0 1 0 0 2 0 1 2 0 1 1 2 1 1 2 1 0 0 0 0 0 1 1 0 1 0 2 0 1 0 1 2 0 0 0 0 0 1 1 1 0 0 0 0 2 0 0 0 0 0 0 0 0 0 0 0 0 2 0 0 1 1 1 0 1 0 1 1 0 1 1 0 0 1 0 0 0 0 1 0 2 0 0 2 1 0 2 2 2 0 0 1 1 0 0 1 0 0 0 2 2 0 0 0 0 1 0 1 0 0 2 0 2 2 0 0 1 0 0 0 0 0 0 0 0 0 1 1 0 0 1 2 1 0 0 1 0 0 0 0 1 0 1 0 1 1 1 1 1 2 2 2 1 2 1 0 2 2 0 0 0 1 1 0 0 2 1 0 2 2 0 0 0 1 1 0 0 0 0 0 0 0 0 1 1 0 0 0 0 0 0 0 1 0 1 1 0 1 1 1 1 0 1 1 2 0 1 0 0 0 0 0 1 1 2 1 0 0 0 0 0 1 2 2 2 0 0 0 1 1 1 1 2 0 1 2 2 0 0 0 1 1 2 1 1 1 2 1 0 0 0 1 1 0 0 2 1 2 0 1 1 1 1 0 0 0 0 0 1 1 1 0 2 1 2 0 2 1 0 0 0 0 1 1 1 1 2 1 1 0 0 2 0 0 0 1 0 0 0 0 0 0 0 0 1 1 2 0 1 1 1 1 2 0 1 1 0 0 0 2 0 0 2 2 0 2 0 2 2 0 0 1 0 2 0 1 2 0 0 0 2 0 0 2 1 1 1 0 1 0 0 1 1 0 0 0 1 1 0 1 1 0 0 0 0 0 1 1 2 0 1 1 0 1 0 0 2 0 2 1 0 0 0 0 1 0 0 0 1 0 1 1 2 0 0 1 0 0 1 0 0 0 0 0 0 0 0 0 1 0 1 0 0 0 1 1 1 0 0 0 0 1 0 2 2 0 0 1 0 1 2 0 0 1 0 2 2 0 0 0 2 1 1 1 0 0 1 0 1 1 0 1 0 0 2 1 1 0 0 0 0 1 0 0 0 1 2 1 1 2 0 0 1 0 2 0 0 2 0 2 0 1 0 0 1 1 2 0 0 0 1 0 0 2 2 0 1 0 0 0 0 0 1 0 0 0 0 1 0 0 1 1 2 0 0 0 0 0 0 0 0 0 0 0 0 0 0 0 0 0 0 0 1 1 0 0 1 1 1 0 1 0 1 0 1 0 0 0 0 0 1 2 0 0 0 1 2 1 2 0 1 2 0 0 0 0 2 0 2 1 1 0 1 1 2 0 2 0 2 2 0 2 2 1 1 0 0 0 1 0 1 0 2 0 0 1 0 0 2 0 0 1 0 1 0 1 2 2 0 2 2 0 1 0 0 0 0 1 2 1 2 2 0 0 0 0 0 0 0 0 0 2 0 2 2 2 0 0 0 1 1 0 0 1 0 1 0 1 1 1 0 0 0 0 1 0 0 1 1 0 0 1 0 1 0 0 1 2 2 2 2 1 0 0 0 0 1 0 0 0 0 0 0 2 0 2 2 0 1 0 0 2 1 1 1 0 1 0 0 0 0 0 0 0 1 2 1 2 1 1 1 2 1 0 1 1 1 1 1 2 2 0 2 0 0 0 0 0 0 0 0 2 0 1 0 0 0 1 0 1 0 2 1 1 0 2 2 0 0 0 0 0 0 1 2 2 1 1 1 1 0 1 1 0 1 0 0 1 0 0 0 0 2 0 0 1 1 0 1 1 0 1 2 0 0 0 0 1 1 0 1
3 1 1 0 0 0 0 1 1 2 1 0 0 0 0 0 0 2 1 0 2 0 0 2 0 0 0 0 0 0 1 1 2 1 1 1 1 2 0 0 1 0 0 1 0 1 1 1 1 1 1 0 0 0 2 2 0 1 0 0 1 2 1 0 0 1 2 0 0 0 0 2 2 0 2 2 0 0 1 0 1 0 0 0 1 0 0 0 0 2 0 0 0 1 0 1 0 2 1 2 1 2 0 0 1 1 1 0 0 2 0 2 1 1 1 1 1 0 0 0 2 0 1 1 1 0 0 1 2 1 1 1 0 0 0 0 0 0 0 0 1 0 0 0 1 0 0 0 0 1 0 1 0 1 1 1 0 1 1 0 1 1 0 0 1 1 1 0 0 1 0 0 1 1 1 0 0 0 1 1 0 2 1 2 0 0 2 1 1 2 0 0 2 2 2 0 1 0 0 0 0 1 1 0 2 1 0 0 1 0 1 0 1 0 0 2 0 0 1 1 1 1 2 2 0 0 0 1 0 0 0 1 0 0 0 0 0 2 0 0 0 1 2 0 1 0 0 0 1 1 1 0 1 1 0 0 0 0 1 0 0 1 0 1 1 0 0 1 2 0 1 1 0 2 0 0 0 2 2 0 0 2 0 0 2 0 0 2 0 2 0 1 0 0 2 1 0 0 0 1 1 0 2 0 0 0 1 0 1 0 0 1 0 0 1 0 1 0 0 0 0 1 0 2 1 0 1 2 1 1 0 1 2 1 0 0 0 0 2 0 0 0 1 0 1 0 1 1 1 1 1 0 0 1 0 0 1 0 0 1 1 1 0 0 0 0 1 2 2 0 0 0 1 1 0 0 2 0 0 2 0 0 0 0 0 0 0 0 0 0 0 0 0 0 2 0 1 1 0 0 0 0 2 2 0 0 0 0 1 1 1 1 1 0 1 2 0 1 0 0 0 0 0 2 1 1 0 0 1 1 1 2 0 1 0 1 0 0 0 0 1 1 1 1 1 2 2 1 1 2 0 1 1 2 2 0 2 2 2 1 1 2 0 0 1 1 1 1 2 0 0 0 2 2 2 0 2 0 0 0 0 2 0 0 2 1 0 2 1 0 0 0 0 2 0 0 1 1 1 2 1 1 0 2 0 0 2 0 0 0 0 1 0 0 1 1 1 2 0 0 0 2 0 2 0 1 1 0 0 0 2 0 0 2 2 0 1 1 2 2 0 1 0 0 1 1 0 2 0 0 0 0 1 1 2 0 0 1 0 1 0 0 0 1 0 1 1 2 2 0 2 2 2 0 0 0 2 1 1 2 0 1 2 0 2 1 1 1 0 1 0 0 0 2 0 0 0 0 1 0 0 2 0 1 0 0 1 0 0 0 0 0 0 0 0 0 0 0 1 0 0 0 0 0 0 1 2 2 0 0 2 0 1 0 1 0 0 1 0 0 2 2 0 1 0 0 2 1 1 1 0 2 1 1 1 0 0 2 2 0 0 0 1 0 0 1 1 1 0 1 1 0 0 1 0 0 1 0 0 0 0 1 1 1 0 2 2 0 0 1 0 0 1 1 1 0 0 2 0 2 1 1 0 1 2 2 1 2 0 1 1 1 0 2 0 0 0 0 0 0 0 1 0 1 1 0 0 0 0 0 0 0 0 0 0 0 0 0 0 0 0 0 0 1 2 0 0 2 1 1 1 1 0 0 0 0 1 0 0 0 0 0 1 0 1 1 1 1 1 2 0 0 2 0 0 0 1 0 2 0 1 1 0 0 1 2 0 2 1 2 1 1 1 1 1 0 0 1 0 0 0 1 0 2 1 0 0 0 0 1 0 0 0 1 0 0 1 2 2 0 1 2 0 2 0 0 1 0 1 2 2 0 2 0 0 1 1 1 1 0 1 1 0 0 0 0 0 0 0 0 1 1 0 0 2 0 0 0 0 0 0 0 0 0 0 0 0 0 2 0 0 0 0 1 1 1 0 1 1 2 2 2 0 0 0 0 0 0 1 0 1 0 0 0 2 0 2 1 0 0 0 1 1 1 2 1 0 0 0 0 0 0 1 0 1 1 1 0 1 1 0 1 2 1 0 0 1 1 1 2 2 2 0 2 0 0 0 1 1 0 0 0 2 0 1 1 0 1 1 2 0 0 1 0 1 0 2 1 1 1 1 1 0 0 0 0 0 0 0 0 0 0 0 0 0 1 1 1 2 0 1 1 0 1 0 0 0 2 0 2 2 0 1 1 0 0 0 0 0 0 1 1
4 0 2 0 0 0 0 2 2 0 0 0 1 1 0 1 0 1 0 0 2 0 0 2 0 0 0 2 1 1 2 1 0 2 2 0 2 0 0 0 1 0 2 0 0 0 0 0 2 0 0 0 0 0 2 1 0 0 1 0 1 2 0 0 0 0 2 1 0 0 0 0 2 1 1 2 1 0 0 0 0 0 1 1 1 0 0 1 0 2 0 1 0 1 1 2 1 1 0 2 0 1 0 0 1 1 2 0 0 2 0 1 0 0 0 0 0 0 1 0 1 0 2 0 0 2 0 0 1 0 0 0 0 0 0 0 0 1 0 2 1 0 2 0 0 0 0 0 0 1 0 1 0 0 0 0 0 0 1 1 2 0 0 1 1 1 0 1 0 2 0 0 1 2 0 2 0 2 0 1 0 0 1 1 0 0 1 0 0 1 0 0 0 0 0 0 2 0 0 0 1 1 0 0 2 1 1 1 1 0 2 0 1 0 0 2 0 1 2 1 0 0 1 1 1 0 0 1 0 0 0 1 0 0 0 0 0 0 0 0 1 0 2 0 0 0 1 0 2 0 0 0 1 0 0 0 0 1 0 2 1 1 0 2 1 1 1 0 1 0 1 1 0 1 0 0 1 2 2 0 1 1 1 1 1 2 2 0 0 1 0 1 0 0 2 2 0 0 0 2 0 0 2 0 0 0 0 0 0 0 0 1 0 0 2 0 2 1 1 0 0 2 2 2 0 0 0 1 0 1 0 0 1 0 0 1 1 2 0 0 0 0 2 0 0 0 1 0 2 2 2 0 0 1 0 0 1 1 0 1 1 1 2 2 2 1 0 2 2 0 1 1 2 1 2 0 2 0 2 0 1 0 0 0 0 0 0 0 0 1 1 1 0 0 2 0 0 0 1 1 0 1 1 2 1 1 0 1 0 1 0 1 0 1 1 2 0 0 0 0 1 1 1 1 1 2 1 0 0 0 0 1 0 1 1 0 1 0 0 0 0 2 0 1 1 1 1 0 0 0 0 0 1 2 1 1 1 2 0 2 1 1 0 0 0 2 0 2 2 0 1 1 2 2 2 2 0 1 1 0 1 1 0 0 1 0 0 1 1 0 0 0 0 1 1 1 2 1 1 2 2 2 2 0 0 0 0 1 0 0 0 0 0 0 1 1 1 1 1 1 1 1 0 2 1 0 0 0 1 1 1 0 1 0 0 0 0 0 0 0 0 2 0 1 2 1 2 1 1 0 0 1 1 0 0 1 0 0 0 1 0 0 0 2 0 0 0 2 0 2 1 1 1 0 0 0 1 2 2 1 1 1 0 1 0 0 1 1 1 0 1 0 0 0 0 0 0 0 0 1 0 1 1 1 0 1 0 0 0 2 2 1 0 1 1 1 1 0 1 0 0 0 0 1 0 1 2 1 0 0 0 0 2 0 1 1 0 0 1 1 1 2 0 0 2 0 2 2 1 1 0 1 0 2 2 0 0 2 2 0 0 0 2 1 1 2 1 1 1 0 0 1 1 0 2 0 2 1 1 1 2 0 1 1 0 2 0 0 1 0 2 0 0 0 0 0 0 1 0 1 0 1 0 1 2 2 1 2 0 0 0 0 0 1 0 0 0 2 1 0 1 0 1 2 0 1 0 0 2 0 1 1 1 0 0 1 1 0 0 0 0 0 0 1 1 0 0 0 2 2 2 1 0 0 0 2 1 1 1 1 1 1 2 0 0 0 1 2 1 2 0 0 2 0 0 0 1 1 1 1 2 1 1 0 2 1 0 2 1 2 1 1 1 1 0 0 0 0 0 1 0 1 0 1 0 0 1 0 0 2 0 0 2 0 2 0 2 2 1 0 1 1 0 2 0 0 0 0 0 2 0 2 0 0 0 0 0 0 0 0 0 0 0 0 0 0 0 0 0 1 2 1 0 0 2 0 0 0 0 0 1 0 0 0 1 1 0 0 1 1 0 0 0 0 1 0 0 0 2 2 2 2 0 0 0 0 0 0 0 0 2 0 0 0 1 0 2 2 0 0 0 1 1 0 2 2 0 2 0 1 0 0 0 1 1 1 2 1 2 1 0 2 1 1 1 0 0 1 1 2 2 2 0 1 1 1 1 1 1 0 0 0 1 1 0 0 1 0 1 0 1 1 1 0 0 0 1 1 0 1 0 1 0 0 0 0 0 0 0 0 0 0 0 0 0 0 0 1 1 0 0 0 0 2 0 0 1 0 0 0 0 1 1 2 0 0 0 0 1 0 0 0
5 0 0 0 0 0 1 2 2 1 1 0 0 1 0 1 0 1 1 1 1 0 1 2 0 0 0 1 0 1 1 0 1 2 1 1 1 2 0 0 0 0 0 0 0 0 0 2 0 0 0 0 0 0 2 1 1 0 0 0 2 2 1 1 1 0 2 1 0 0 0 0 2 1 1 2 1 0 1 0 1 0 1 1 1 0 0 0 0 2 0 0 1 0 2 2 2 2 2 2 2 2 0 0 1 1 2 0 0 2 1 2 1 1 1 1 1 0 1 0 1 0 1 1 0 1 0 0 1 0 0 0 0 0 0 0 0 0 0 0 0 0 0 0 1 1 0 0 0 0 0 0 0 0 1 0 1 0 0 0 0 0 0 2 2 2 0 1 0 1 0 0 0 2 0 1 0 0 0 0 0 2 1 1 0 0 0 0 0 2 0 0 2 2 2 0 1 0 0 0 0 0 0 0 2 2 2 0 1 0 1 0 1 0 0 2 1 0 2 1 1 1 1 2 0 1 1 1 0 0 0 0 0 0 0 0 0 2 0 1 0 0 2 0 0 1 1 0 2 0 0 0 1 0 0 0 0 1 0 0 0 0 0 0 1 0 1 0 2 2 0 2 0 1 1 0 1 2 2 0 0 2 0 0 1 0 0 0 0 2 1 0 1 0 2 1 1 1 1 1 0 0 2 0 0 0 0 1 0 0 0 1 0 0 1 0 2 2 0 0 0 2 0 1 2 0 1 1 1 1 0 0 1 0 0 0 0 2 0 0 0 0 1 0 1 0 2 0 0 2 2 0 0 0 0 0 0 1 0 1 1 1 0 0 0 1 0 2 2 0 1 1 0 0 0 0 0 0 1 1 0 0 0 0 1 1 0 0 0 0 1 1 2 0 2 0 1 1 0 0 0 0 1 2 1 1 1 0 0 0 0 0 0 0 2 2 0 0 1 0 0 1 0 0 1 1 0 1 1 1 2 1 0 0 0 0 1 0 0 0 1 1 0 1 0 2 2 1 0 2 0 1 0 2 0 0 0 2 1 1 1 1 0 0 1 1 1 1 2 0 1 1 2 2 1 1 0 1 1 1 1 1 0 0 2 1 0 1 1 0 1 1 0 2 1 1 1 0 0 2 2 2 1 1 0 0 2 1 0 0 0 0 1 1 1 2 1 1 0 1 1 1 1 2 0 1 0 2 0 2 0 2 0 1 1 0 1 1 1 2 0 1 0 0 2 2 1 2 0 0 0 1 1 0 0 2 0 1 0 1 0 0 1 2 1 1 1 2 1 1 1 1 0 0 0 0 0 2 2 2 0 0 0 0 0 0 0 1 0 1 0 0 1 0 0 0 0 1 0 1 1 0 0 2 0 0 1 0 0 2 0 0 0 1 1 0 0 0 0 0 0 1 0 1 0 0 1 1 0 0 0 1 0 0 1 1 0 0 1 0 0 1 0 1 1 0 2 2 1 1 0 2 0 2 0 1 0 1 0 0 0 0 2 1 2 1 1 1 0 1 1 1 1 1 0 0 1 1 0 0 1 1 1 2 0 2 2 0 0 1 1 0 0 1 0 0 0 1 0 0 0 0 0 0 1 1 0 0 0 0 0 0 0 1 0 0 2 0 0 0 0 0 1 2 1 0 0 1 1 0 1 1 1 0 0 2 1 2 0 2 0 1 0 1 0 0 0 1 1 1 1 1 0 0 0 0 0 0 1 0 0 2 1 0 0 0 0 2 1 2 0 0 2 1 1 0 2 2 0 2 0 0 0 1 1 1 1 2 0 2 1 0 2 1 0 0 0 0 1 1 0 1 0 2 0 0 1 0 0 2 0 0 1 1 1 0 2 2 2 0 1 2 0 2 0 1 0 0 0 2 1 1 0 0 0 0 0 0 0 0 0 0 2 0 2 2 2 0 0 0 2 2 0 0 2 0 0 0 0 0 1 0 0 0 0 1 0 0 2 0 0 0 0 0 1 0 0 2 0 1 1 0 0 0 0 0 0 0 0 0 2 0 0 1 2 0 2 1 0 0 0 1 0 0 2 2 0 1 0 0 0 0 1 0 2 0 0 1 1 2 0 2 1 1 0 2 1 1 1 1 2 2 0 2 0 0 0 0 1 1 0 1 1 0 0 1 0 1 0 1 0 0 2 1 0 0 1 2 2 0 2 0 0 0 0 0 0 0 0 0 0 0 0 0 1 0 0 0 0 1 1 0 0 2 0 0 1 0 0 2 0 0 0 0 0 0 1 0 2 0 0 1
6 0 1 0 0 0 0 1 0 2 2 0 0 0 0 0 0 0 0 1 1 1 1 2 0 0 0 2 0 0 2 0 0 0 2 0 2 0 1 1 1 0 0 1 0 1 0 0 2 0 0 0 0 0 2 2 0 0 0 1 1 1 1 1 0 0 0 0 0 0 0 2 2 1 2 2 0 1 0 0 0 0 0 1 0 1 0 1 1 2 1 1 1 0 0 2 0 2 2 2 2 2 0 0 2 2 0 1 2 0 0 1 0 2 1 2 2 0 1 0 1 0 1 2 0 0 0 0 0 0 0 0 0 1 1 1 0 1 0 1 2 0 0 0 1 0 0 0 0 2 0 2 0 0 1 0 0 1 1 0 0 1 0 0 0 2 0 0 0 0 0 0 1 1 2 0 1 0 0 0 0 0 1 2 0 0 1 2 0 1 0 1 1 0 0 0 0 0 0 0 1 0 1 1 1 1 1 2 1 0 1 0 2 0 0 2 0 1 2 1 1 1 0 1 1 1 2 1 0 0 0 0 0 1 1 1 1 1 1 1 1 0 2 1 1 1 1 0 2 0 0 1 2 1 0 1 2 0 0 0 0 0 0 1 0 0 0 0 1 1 0 1 0 2 0 1 0 1 0 0 2 0 1 1 1 1 1 0 0 1 0 1 0 1 2 0 0 0 0 2 0 0 2 0 1 0 0 1 1 0 1 2 0 0 0 0 0 0 1 0 0 2 2 0 1 0 0 1 0 0 0 2 1 1 0 0 0 0 2 0 1 1 2 0 0 0 2 1 1 0 0 1 0 0 0 0 0 2 0 1 1 1 2 0 2 1 1 2 2 1 2 2 0 0 0 0 1 0 1 1 1 0 0 0 1 1 0 0 0 0 0 0 1 2 2 0 2 0 0 0 0 0 1 1 0 0 1 0 0 2 0 0 0 1 0 1 1 0 0 0 0 1 1 0 0 1 1 0 0 0 0 0 0 0 0 0 1 1 0 0 0 2 0 1 1 1 1 0 1 1 0 0 1 2 2 1 2 1 1 0 0 0 1 1 0 1 1 2 2 0 0 0 2 2 2 1 1 0 0 0 2 1 0 0 2 1 0 1 1 0 0 0 0 1 2 1 1 0 0 2 2 2 1 1 0 0 1 0 1 0 0 0 0 0 1 1 1 2 1 1 1 0 0 2 0 2 1 0 0 1 1 0 0 1 1 0 0 0 2 1 1 2 0 0 1 1 2 1 0 1 0 1 1 0 1 1 0 0 0 0 1 0 0 1 1 0 0 0 0 0 1 1 0 0 0 0 0 2 2 0 0 0 1 1 0 0 1 1 0 1 0 0 0 0 0 0 0 1 0 0 0 2 0 1 0 0 0 1 0 0 0 0 0 0 0 0 0 0 0 0 0 0 0 1 0 0 0 1 0 0 0 0 0 0 2 0 0 0 1 1 1 2 0 1 1 0 2 1 1 1 0 1 1 0 2 0 0 2 1 0 0 0 0 0 0 2 1 1 1 0 0 1 0 1 0 0 2 0 1 0 0 0 0 2 0 2 2 0 0 1 1 0 0 0 1 0 0 1 0 0 0 0 0 0 1 1 1 1 1 0 1 0 0 1 0 0 0 1 1 0 0 0 0 2 0 1 0 1 1 0 0 0 0 0 0 0 0 1 0 2 0 1 0 0 0 0 0 0 0 0 0 0 0 0 1 2 1 0 0 0 0 0 1 0 0 1 1 1 2 1 1 0 2 0 0 2 1 2 0 2 2 0 1 0 1 1 0 2 0 2 1 1 2 2 0 1 0 1 0 1 0 1 0 1 1 0 0 1 1 0 0 0 0 1 1 1 2 2 1 0 2 1 0 2 0 0 0 0 0 1 0 1 0 0 0 1 1 0 0 0 0 1 0 0 1 0 0 0 0 0 2 2 0 0 2 0 0 0 1 1 1 0 0 0 0 0 1 0 1 1 0 0 0 1 1 1 0 2 1 1 2 1 1 0 0 1 0 0 0 0 2 0 0 1 2 0 2 2 0 0 0 1 2 0 1 0 0 1 1 1 0 0 0 0 0 2 2 0 2 2 0 2 2 1 0 1 1 1 1 1 2 2 0 1 0 0 0 1 1 0 0 0 2 0 0 0 0 0 0 0 2 0 2 0 0 1 1 1 0 0 1 0 0 0 0 0 0 1 1 1 1 0 0 0 0 2 0 0 1 0 0 0 1 0 0 0 1 1 0 0 0 0 0 1 0 1 0 0 1 0 0 2
7 1 0 0 0 0 1 2 1 2 1 1 1 1 1 0 0 0 0 0 1 0 1 0 1 1 1 0 1 1 1 1 0 1 0 2 1 0 0 0 1 0 0 0 0 0 0 0 0 1 1 0 1 0 0 1 0 1 0 0 0 1 1 1 1 1 2 1 0 0 0 2 2 0 2 2 0 0 0 0 0 0 0 0 2 1 1 0 0 1 0 0 0 2 0 1 0 2 1 1 1 2 0 0 1 1 1 0 1 1 0 0 0 0 0 0 0 0 0 0 2 0 2 0 0 2 0 1 1 1 0 0 0 0 0 0 0 0 0 0 1 0 0 0 1 1 0 0 1 1 0 0 0 0 0 0 0 0 1 1 2 0 0 1 2 2 0 0 1 2 1 0 2 0 2 0 1 0 0 0 0 0 0 2 0 0 0 2 0 1 0 1 0 0 0 0 2 0 1 0 0 1 0 1 2 1 1 1 1 0 2 0 2 0 0 2 2 0 2 1 1 1 2 2 0 1 1 1 0 0 0 1 0 0 0 0 0 2 0 1 0 1 2 0 1 1 1 1 1 1 1 0 1 0 0 1 1 1 0 1 1 1 0 2 1 0 0 0 2 1 1 0 0 1 1 1 0 2 2 0 0 2 1 1 2 0 1 1 1 2 0 2 2 0 2 1 0 0 0 0 0 0 2 0 0 0 2 0 0 0 0 1 0 0 1 1 2 0 0 0 2 2 1 1 2 0 0 0 1 2 0 1 0 0 0 0 0 1 1 0 0 1 2 0 0 0 2 0 1 0 0 2 1 0 1 0 0 1 0 2 2 2 1 0 1 1 0 1 1 0 1 1 0 0 1 0 0 0 1 1 2 1 0 0 0 2 0 0 0 0 0 1 0 0 2 0 0 0 1 1 0 1 1 2 1 0 0 0 0 0 0 0 0 0 1 1 1 0 1 0 0 0 1 1 1 2 1 0 2 1 2 1 1 1 1 0 0 0 0 1 1 0 0 0 1 2 2 2 0 1 0 2 2 2 1 1 1 2 2 2 1 1 0 0 0 2 0 2 2 0 1 1 2 2 2 1 1 0 0 1 1 1 0 0 1 0 0 1 0 1 1 0 0 1 0 0 2 1 1 1 1 0 1 1 0 0 1 0 1 0 1 0 0 0 1 1 1 2 0 0 0 1 0 2 1 1 1 0 0 1 1 0 0 0 2 0 0 0 2 2 1 2 0 1 1 2 1 1 1 0 0 1 1 0 0 1 0 0 0 0 1 0 0 1 0 1 1 1 1 0 0 1 0 0 0 0 0 1 2 2 0 0 1 1 0 0 1 0 0 0 0 0 1 2 0 0 0 0 0 0 0 2 0 1 0 0 2 0 0 1 1 0 0 0 0 0 0 0 0 0 1 2 0 2 0 0 0 1 0 0 0 2 1 0 2 0 0 0 0 0 0 1 0 1 0 0 2 1 1 1 0 1 1 1 0 1 0 1 0 1 1 0 0 0 1 2 0 1 1 0 0 1 0 1 0 0 2 0 0 0 1 1 1 2 1 2 0 0 0 1 0 0 0 0 0 1 1 2 0 0 0 1 0 0 1 1 1 2 0 0 1 1 0 2 0 1 0 1 1 0 0 0 1 2 0 1 1 0 1 0 0 0 0 0 0 0 0 0 0 2 2 0 1 1 1 0 0 0 0 0 0 0 0 0 0 1 1 0 2 0 0 0 2 1 0 0 0 1 2 1 1 0 1 1 1 0 0 1 1 0 1 1 1 0 1 0 0 1 0 2 1 1 2 2 1 0 0 1 0 1 0 2 0 1 1 0 0 0 0 1 0 0 1 1 1 0 2 2 1 0 1 1 0 2 0 0 1 0 0 2 1 1 0 0 0 0 0 0 1 0 1 0 0 0 0 0 0 0 0 1 1 1 0 0 1 0 1 0 0 0 1 0 0 0 0 1 1 0 2 0 0 0 2 0 2 1 0 2 1 1 2 1 0 0 0 0 0 0 0 1 0 0 0 1 2 0 2 2 0 0 0 2 0 0 1 0 0 1 0 1 0 1 0 1 1 1 1 1 2 1 0 2 1 1 1 0 0 1 1 1 1 1 0 2 1 1 0 1 1 0 0 0 2 1 1 0 1 0 0 2 0 0 1 0 0 1 2 2 2 2 0 2 2 0 0 1 1 1 1 2 1 0 1 1 0 1 0 2 2 1 0 0 0 1 0 0 1 0 0 2 0 0 0 2 0 0 0 0 1 0 0 0
8 1 0 0 0 0 0 2 2 0 0 0 0 2 0 1 0 1 1 1 1 0 1 2 0 0 1 1 0 1 1 0 0 1 1 0 2 2 1 0 0 0 0 1 0 1 2 1 1 0 0 0 2 2 0 1 1 0 0 2 0 0 1 0 0 0 0 0 0 0 1 2 2 0 2 2 0 0 1 0 1 0 0 0 0 0 0 0 0 2 0 0 2 1 0 1 0 1 0 2 0 2 1 0 1 1 2 1 1 1 0 1 1 1 1 1 1 0 0 0 2 0 2 0 0 2 0 1 2 0 0 0 0 0 0 0 0 0 0 1 1 0 0 0 1 1 0 0 0 1 0 1 0 0 0 0 0 1 0 0 2 0 0 0 0 2 1 0 1 1 0 1 2 0 1 0 1 0 0 1 0 2 0 1 0 0 1 2 1 2 0 0 2 1 2 0 0 1 0 0 0 1 0 1 2 2 2 0 2 1 0 1 2 0 0 2 2 0 1 0 0 0 1 1 1 1 2 2 1 1 1 1 1 1 1 0 0 2 0 2 0 0 2 0 0 0 0 0 2 0 0 0 1 0 0 1 0 0 1 0 0 1 0 1 1 0 0 1 1 1 0 2 1 1 2 2 0 0 0 0 0 2 2 2 2 2 2 0 0 2 0 2 2 0 2 0 1 1 0 1 0 0 1 1 0 0 0 2 1 0 0 2 0 0 2 0 2 1 1 0 0 2 1 1 2 0 1 0 0 0 0 0 1 0 0 0 0 1 1 0 0 0 0 0 1 0 1 0 1 1 1 0 0 0 0 0 0 1 0 0 0 0 0 0 0 2 0 2 2 0 2 1 0 0 1 0 0 0 0 2 2 0 0 0 0 0 0 0 0 0 0 0 0 0 1 1 0 0 0 0 0 0 0 2 1 1 1 0 0 1 0 0 0 0 1 1 1 1 1 1 0 1 0 2 0 0 0 0 1 0 1 0 0 1 1 1 0 0 0 0 2 0 1 1 1 1 1 1 0 1 0 2 1 1 2 1 2 2 2 0 0 2 0 0 0 2 0 1 2 0 0 0 2 2 2 0 2 0 0 1 2 0 0 1 1 1 0 1 0 0 1 1 0 1 0 1 1 1 1 2 2 1 1 1 0 0 1 1 0 0 0 0 0 0 1 1 0 2 1 0 0 1 0 2 0 2 1 0 1 2 0 0 0 1 1 0 1 1 2 1 1 2 0 1 1 2 1 1 1 0 0 0 0 0 0 2 0 0 0 0 1 0 0 2 2 0 0 1 1 0 0 1 1 0 0 0 1 1 2 0 1 0 0 0 0 0 0 1 0 1 0 0 0 0 1 0 1 0 0 0 0 2 1 2 0 0 1 0 1 0 0 0 0 0 0 0 0 0 1 0 0 0 0 0 0 2 2 2 0 0 0 0 0 0 1 1 0 0 0 0 0 0 0 1 1 0 2 1 1 1 0 1 1 1 1 0 0 1 1 0 0 0 2 1 0 1 0 1 1 0 0 1 0 1 0 0 2 0 1 0 1 0 1 1 0 2 2 1 0 1 1 0 0 0 0 0 0 1 0 1 0 1 0 0 1 1 2 1 0 0 1 0 0 1 0 0 0 1 1 0 0 0 1 2 0 1 1 0 1 0 0 0 0 1 0 1 1 1 0 1 0 0 0 0 1 1 0 1 0 0 0 0 0 1 0 1 0 0 1 1 0 1 2 0 2 0 0 2 0 2 0 1 2 0 0 0 0 2 0 1 2 2 1 0 1 1 0 2 0 2 1 0 2 1 1 0 0 1 0 2 0 1 0 1 0 0 1 0 0 0 0 0 1 1 1 0 2 2 0 1 0 1 0 1 0 0 2 0 0 2 1 1 1 1 1 1 1 0 0 0 0 0 0 1 1 0 1 0 1 0 1 1 0 0 1 0 1 0 0 0 1 0 0 0 0 2 1 0 2 0 0 0 0 1 1 1 0 1 1 2 1 1 0 0 0 0 0 2 0 0 0 0 0 0 2 0 2 2 1 2 2 2 2 0 1 0 1 0 0 1 0 1 0 0 0 2 2 2 2 0 1 1 1 1 0 2 1 1 0 1 1 1 0 1 1 1 1 0 0 0 0 0 2 0 1 0 0 0 1 1 0 1 2 1 1 0 1 2 0 0 1 0 0 0 1 1 1 0 0 1 0 0 1 1 0 0 0 0 0 1 0 0 0 1 0 0 1 0 0 2 0 0 0 1 0 0 1 0 1 0 0 0
9 0 2 1 0 0 0 1 2 1 0 1 0 0 0 0 0 2 0 0 2 0 0 2 0 0 1 2 1 1 2 0 1 1 0 2 0 2 0 0 1 0 2 0 0 0 0 1 2 0 0 0 1 1 0 0 2 1 0 0 1 2 0 0 0 0 1 1 0 0 0 2 1 0 0 1 1 0 0 0 0 0 1 1 1 1 1 0 0 2 0 0 1 2 1 2 1 2 2 2 2 2 0 0 0 0 2 0 0 2 0 0 0 2 0 2 0 0 2 0 1 0 2 0 1 1 0 0 1 0 0 0 1 1 0 0 1 0 1 0 1 0 0 0 2 2 1 0 0 1 0 1 1 0 0 0 1 0 0 0 1 1 0 1 1 2 0 0 0 0 0 2 0 2 0 0 1 1 0 0 0 2 1 1 0 0 1 0 0 1 0 0 1 0 0 1 0 0 0 0 0 1 0 0 2 2 2 0 1 0 0 0 2 0 0 2 0 0 0 0 2 2 2 2 0 1 1 2 0 0 1 0 0 0 1 0 0 2 0 2 0 0 1 1 0 0 0 0 2 0 0 1 1 0 1 2 0 0 0 0 0 0 0 1 0 0 0 0 1 0 0 2 1 1 0 0 1 2 2 0 1 1 0 0 2 1 1 1 0 2 0 1 1 0 2 0 1 1 0 2 1 0 1 1 1 0 0 0 0 0 0 1 0 1 2 0 1 0 0 0 0 1 0 2 2 0 0 1 0 1 0 1 1 0 0 0 0 1 1 0 1 1 2 0 1 0 0 0 1 2 1 0 0 0 0 1 0 1 0 1 1 1 2 2 0 0 0 1 1 0 2 2 1 1 0 0 2 0 2 0 1 1 0 0 0 2 0 0 0 0 1 1 1 1 1 1 0 0 0 0 0 1 2 2 0 1 1 0 0 0 0 0 0 0 1 1 1 1 1 1 0 1 0 2 1 2 1 0 1 0 0 1 0 0 0 2 0 0 0 0 1 1 0 0 1 1 1 1 1 1 0 1 0 2 1 0 1 1 1 1 1 1 0 0 0 0 2 1 2 0 1 1 0 0 1 1 0 0 0 1 1 2 0 0 1 0 0 1 1 0 0 0 0 0 0 0 1 2 2 1 0 0 2 0 0 0 1 1 1 0 0 0 0 0 0 1 0 2 1 1 0 1 1 2 1 1 1 0 0 0 0 1 0 0 0 0 0 1 0 0 2 1 1 1 2 0 1 1 1 0 0 1 1 0 1 0 1 1 0 1 0 0 0 1 0 1 1 2 1 1 0 0 0 0 0 0 0 1 1 2 0 0 2 2 0 0 2 2 2 2 1 0 0 0 0 0 1 1 0 1 0 0 0 2 0 0 1 0 0 1 1 1 0 0 0 0 1 0 0 0 0 0 0 1 0 0 2 1 0 0 0 0 0 0 1 1 0 0 0 0 0 0 1 1 0 0 1 2 1 1 0 2 2 0 2 0 0 2 1 0 0 0 2 1 1 2 1 0 2 1 0 0 0 1 0 0 2 0 1 0 0 2 0 1 0 1 1 0 1 1 1 0 0 0 0 0 0 2 0 1 0 1 0 0 1 2 1 2 0 1 1 1 0 2 0 0 1 0 1 0 0 0 0 2 0 0 1 0 1 0 1 1 0 0 0 1 2 1 0 1 0 1 1 1 1 0 0 1 0 0 0 0 0 0 1 2 0 0 1 0 0 0 1 0 1 0 1 2 1 2 0 1 2 0 0 0 2 1 1 1 2 2 2 0 1 2 0 2 1 2 0 1 2 1 0 1 0 1 0 2 0 2 0 2 0 0 1 0 0 2 0 0 2 0 2 0 2 1 1 0 0 1 0 2 0 0 0 0 0 2 0 2 0 0 0 0 0 1 1 0 1 1 0 0 0 0 0 0 0 0 1 1 0 0 2 0 0 0 0 0 1 0 0 0 0 0 2 0 1 1 0 0 1 0 1 0 0 0 2 2 2 2 0 0 0 0 1 0 0 0 0 0 0 0 1 1 1 2 0 2 1 1 1 0 1 1 0 0 1 1 1 0 0 0 1 2 2 1 2 2 0 2 2 2 2 1 2 0 0 0 1 1 0 2 1 1 0 1 1 0 0 0 1 1 1 1 0 0 1 1 0 0 0 0 2 0 2 1 1 1 1 1 0 0 0 0 0 0 0 1 0 0 0 0 2 1 0 1 1 0 0 0 0 0 0 0 0 1 0 1 0 0 1 2 0 0 0 1 2 0 1 1
10 1 0 0 0 0 2 2 1 2 1 0 0 1 0 1 0 2 1 0 1 0 0 2 0 0 1 1 0 1 1 0 1 1 2 1 2 1 0 0 1 0 0 0 0 0 0 0 2 0 0 0 0 0 2 2 0 0 0 1 0 1 1 1 1 1 1 1 0 0 0 2 2 1 2 2 0 0 1 1 0 0 0 0 1 0 0 1 1 2 1 1 0 1 1 1 1 1 1 2 1 2 0 0 1 1 2 0 1 1 0 1 0 0 0 0 0 0 2 0 0 0 1 1 1 0 0 1 2 2 0 0 0 0 0 0 0 0 0 2 2 0 2 0 1 1 1 0 1 1 0 1 0 0 0 0 0 0 1 1 1 2 1 0 1 2 0 1 0 0 0 0 1 1 1 0 0 1 0 1 0 1 0 2 1 1 1 2 0 0 1 1 2 2 2 0 0 0 0 0 1 0 0 1 2 2 2 0 2 1 1 0 2 1 0 2 0 1 0 1 0 0 1 2 0 0 1 2 1 1 1 1 0 0 0 0 0 2 0 1 0 1 2 1 0 0 0 0 2 0 0 0 0 0 0 2 2 0 1 0 0 1 0 1 1 0 0 0 1 0 0 0 0 0 1 1 1 2 2 0 0 1 1 1 1 1 1 1 0 1 0 0 0 0 2 1 0 0 0 0 0 0 2 0 1 0 1 0 1 0 0 1 0 0 0 0 0 0 0 0 0 2 2 1 1 0 1 0 1 0 0 0 1 0 0 0 0 0 2 0 0 1 1 0 0 0 1 0 0 1 1 1 1 0 1 0 1 1 0 1 1 1 0 0 0 0 1 1 1 1 2 2 0 0 0 1 2 1 1 1 2 0 0 1 0 1 0 0 0 0 0 0 1 0 2 0 0 1 0 0 0 0 0 1 0 0 1 0 0 2 0 0 0 2 0 2 0 1 0 1 0 1 1 1 1 1 0 1 2 2 2 1 0 1 1 1 1 0 0 1 1 1 1 1 1 2 2 2 0 1 0 2 0 2 0 0 0 2 1 0 1 2 0 0 0 2 0 1 2 0 1 1 2 2 0 0 0 0 0 0 1 1 0 0 2 0 0 0 0 0 1 1 0 1 1 1 1 2 2 2 0 0 2 0 0 0 1 1 1 0 0 0 0 0 2 0 0 2 0 1 0 2 0 2 0 1 1 1 0 1 1 1 0 1 1 1 1 1 0 1 1 1 0 1 1 1 2 0 2 0 0 0 1 0 2 1 0 1 0 1 0 0 0 2 2 0 0 2 1 1 0 2 2 0 0 0 2 2 2 0 1 0 1 1 0 0 0 2 2 2 1 0 0 0 0 0 0 0 0 0 0 2 0 1 1 0 1 0 0 0 0 0 0 2 1 2 0 0 0 1 0 1 0 2 0 0 2 1 0 0 0 0 0 0 2 1 0 2 0 1 0 0 1 2 0 0 1 1 1 1 0 2 1 1 0 1 0 1 1 0 0 0 1 1 1 1 1 2 0 1 0 1 0 1 0 1 1 2 1 1 2 1 0 0 0 1 1 2 0 0 0 2 1 0 1 0 0 2 0 2 1 1 0 0 1 2 0 1 1 0 1 1 0 2 0 1 0 1 1 0 0 1 2 2 0 1 1 0 1 0 1 1 0 0 0 0 2 0 0 1 0 0 0 0 0 0 0 1 0 0 0 0 0 0 0 0 0 0 2 0 0 0 2 0 1 0 0 1 1 2 0 0 2 0 0 1 1 1 0 1 2 1 1 0 2 1 0 1 0 1 0 1 2 2 1 0 0 0 0 1 0 1 0 2 0 0 1 0 0 1 0 0 1 1 1 0 2 2 2 0 1 2 0 1 0 0 0 0 0 2 0 2 1 0 0 1 1 1 1 0 1 1 0 0 1 0 1 1 0 0 2 2 0 0 1 0 1 0 0 0 0 0 0 0 0 2 1 0 0 2 1 1 1 0 1 0 0 1 2 2 2 2 0 0 0 0 1 1 0 0 0 0 0 0 2 0 2 2 0 0 0 2 2 0 1 0 1 1 0 0 0 1 0 0 1 1 1 2 2 0 1 1 1 1 1 0 1 1 1 1 2 2 0 1 1 0 0 1 1 0 0 0 0 0 1 1 0 2 0 1 0 0 2 0 1 0 1 2 2 0 2 0 0 0 0 0 0 1 0 0 0 0 0 0 0 1 1 0 0 0 0 0 0 0 0 0 0 0 0 1 0 0 0 1 0 1 0 0 0 1 0 1
11 0 2 0 0 0 0 1 1 1 1 1 0 0 0 0 0 2 1 1 1 0 0 1 1 1 0 2 0 1 0 1 0 2 1 1 1 2 0 0 1 0 0 0 0 2 1 0 2 0 0 0 1 1 1 1 0 1 0 0 2 2 0 0 0 0 0 0 0 0 1 1 1 0 0 1 1 0 0 0 0 0 0 0 1 0 0 0 0 2 0 0 0 2 2 2 1 0 0 0 0 2 0 0 2 0 1 1 1 1 0 1 0 1 0 1 0 0 1 0 1 0 0 2 0 0 0 0 2 0 0 0 1 1 0 0 2 1 0 2 1 0 1 1 0 0 0 0 0 0 0 0 0 1 1 0 0 1 0 0 0 0 0 0 0 1 0 0 2 2 0 0 1 1 1 0 0 0 0 0 0 0 1 2 0 0 2 0 0 2 0 0 2 1 1 1 2 0 0 0 0 0 0 1 1 1 1 2 1 0 1 0 2 0 0 2 1 1 2 2 0 0 2 2 0 2 2 1 0 0 0 0 1 1 1 1 0 2 0 2 0 0 2 1 0 0 0 0 1 1 1 0 0 0 0 1 0 0 0 0 0 0 0 1 1 0 1 0 2 2 0 1 0 0 0 1 0 2 1 0 1 1 1 1 1 1 1 0 0 2 1 1 1 0 2 0 1 1 0 1 1 0 0 2 0 0 0 0 0 1 0 2 0 0 1 1 2 0 0 0 0 0 2 0 1 0 0 1 0 1 0 0 0 0 1 1 0 1 1 1 0 1 0 0 1 0 1 0 1 1 1 0 0 0 0 1 0 0 0 1 1 1 1 0 1 2 0 1 1 0 2 2 1 1 1 1 1 0 1 1 1 1 1 1 0 0 0 0 0 0 0 0 0 0 2 0 0 2 1 1 0 1 0 2 1 0 0 1 1 1 0 0 1 1 1 2 0 0 1 0 0 1 1 2 0 2 1 0 0 0 0 0 0 0 0 2 0 0 0 0 2 0 0 1 0 2 2 1 0 0 0 0 0 1 1 0 1 2 1 1 1 1 1 1 1 0 2 2 2 0 2 2 2 2 1 0 1 0 0 0 1 2 0 0 1 0 0 1 1 0 1 1 0 2 0 1 1 2 2 2 1 0 0 2 0 0 1 0 2 0 1 0 0 0 1 0 0 1 1 1 1 1 1 1 0 0 0 1 0 1 1 1 0 0 0 0 1 2 1 1 1 1 0 1 0 2 0 1 0 1 0 1 0 0 0 1 0 0 0 1 0 0 2 2 0 0 0 2 2 0 1 1 1 0 1 0 1 1 1 1 1 0 1 0 1 0 0 1 0 1 0 0 1 0 2 0 0 0 0 0 0 1 0 1 1 0 0 0 0 1 1 0 0 2 0 2 0 0 0 0 0 1 0 1 0 0 2 2 0 0 0 0 1 0 1 1 0 1 1 0 1 1 0 0 1 0 1 1 2 2 0 2 1 1 1 0 0 1 1 0 0 0 1 0 0 2 1 1 0 0 0 1 1 0 0 1 1 1 0 0 1 0 0 1 0 2 2 0 1 0 2 0 0 0 0 0 0 2 0 2 2 0 0 0 1 2 0 1 0 0 0 0 0 1 0 0 0 1 1 0 0 0 1 2 0 1 1 0 0 0 0 0 0 1 0 1 1 1 1 2 1 0 0 0 0 0 0 0 0 0 0 0 0 0 0 2 1 0 1 0 0 1 1 1 0 1 0 0 0 2 0 0 2 1 1 0 1 2 0 2 2 0 0 1 2 2 1 1 0 2 0 1 2 2 0 1 1 0 0 0 1 0 1 2 1 0 1 0 0 1 0 0 1 0 1 1 1 2 0 0 1 0 0 2 0 0 1 0 0 1 1 0 1 1 1 0 0 1 1 1 0 1 1 0 1 1 1 0 0 0 1 1 0 1 1 0 1 0 0 0 1 0 0 0 0 2 0 0 0 1 0 0 1 0 1 1 0 1 0 1 1 1 0 0 0 0 1 0 1 0 0 1 1 0 2 0 2 1 0 0 0 1 0 0 2 2 0 1 0 0 0 0 1 0 1 0 0 0 1 0 0 1 1 1 0 1 1 2 0 1 1 1 1 2 1 1 0 1 1 0 0 1 2 2 2 0 1 1 0 2 0 0 2 0 1 0 1 0 0 0 2 0 1 0 0 0 0 0 0 0 0 0 0 0 1 1 0 0 1 0 1 1 0 1 0 1 2 0 0 2 0 0 1 2 1 0 0 0 0 1 0 0
12 0 1 0 0 0 0 1 2 0 0 1 0 1 0 1 0 2 0 0 2 0 0 2 0 0 1 2 1 1 2 1 0 2 2 0 2 1 0 0 1 0 0 1 1 0 0 0 1 1 0 0 2 1 0 2 0 0 1 0 1 1 2 0 0 0 1 0 0 0 1 1 2 0 2 2 0 0 1 1 0 0 1 1 2 0 0 0 0 2 0 0 1 0 0 1 0 1 0 2 0 2 0 0 0 0 2 0 0 2 1 2 0 2 0 2 0 0 0 0 2 0 2 0 0 2 0 1 1 1 0 0 0 1 1 1 0 0 0 1 1 0 0 0 0 0 0 0 0 1 0 1 0 0 0 0 1 0 0 0 1 0 0 1 0 1 0 1 0 2 1 1 0 2 2 0 1 0 0 0 0 0 1 2 0 0 1 2 0 0 0 2 1 1 1 0 1 0 0 0 0 0 0 2 2 1 1 1 1 0 0 0 1 1 0 2 0 1 1 0 1 1 0 1 1 1 2 1 0 0 0 0 0 0 0 0 0 2 0 1 0 1 2 1 0 0 0 0 2 0 0 0 1 1 0 1 0 1 0 0 0 0 0 1 1 0 0 1 2 2 0 1 0 2 0 0 0 2 2 0 1 0 2 2 2 1 2 1 0 1 0 1 2 0 2 0 1 2 0 2 2 0 2 0 1 0 0 0 0 1 0 2 0 0 0 0 2 1 1 0 0 2 1 1 2 0 0 1 0 0 0 1 0 0 0 0 0 1 1 0 0 0 1 0 0 0 2 1 1 2 2 0 0 0 0 0 1 0 1 1 2 2 1 0 1 0 1 1 1 1 2 2 1 1 0 1 0 1 0 2 0 0 0 0 0 1 0 0 0 0 1 1 1 0 1 1 0 0 2 1 0 2 0 1 0 0 1 0 0 1 0 0 0 0 1 1 1 0 0 0 0 1 0 1 2 2 0 1 1 1 1 2 1 1 1 1 0 0 0 0 2 0 0 1 1 1 1 2 0 0 0 2 1 2 1 1 1 2 1 2 2 2 0 0 0 2 0 1 2 1 1 2 0 0 1 1 0 0 0 1 0 1 0 0 2 0 0 1 1 2 2 0 0 2 0 1 1 0 0 2 2 1 0 2 0 0 2 0 2 0 0 0 0 0 0 2 1 1 1 2 1 0 1 1 0 1 1 0 1 1 1 0 0 0 1 0 0 1 2 2 1 1 0 0 2 1 2 1 1 0 0 1 0 0 1 0 1 0 0 0 1 0 0 2 0 2 2 1 1 0 0 0 1 0 0 0 1 2 2 1 1 0 1 1 0 0 1 2 0 2 0 0 0 0 1 0 1 0 0 1 0 1 0 1 0 1 1 0 0 2 1 0 0 0 0 0 0 0 0 0 0 0 0 1 0 0 1 2 0 0 0 0 0 0 1 1 0 1 0 0 0 1 0 1 0 0 1 1 1 1 0 1 0 2 1 0 0 2 2 0 0 0 1 1 1 1 0 1 1 0 0 1 1 0 0 0 1 1 0 0 1 0 0 2 0 2 2 0 1 1 1 0 1 0 1 0 0 2 0 1 0 1 0 0 1 2 0 2 0 0 2 2 0 2 0 0 0 2 2 0 0 0 0 2 0 0 0 1 0 1 0 0 0 1 0 1 1 0 0 1 0 0 0 1 1 0 1 0 1 1 1 1 0 0 0 2 0 0 0 0 0 0 1 1 0 0 1 2 2 2 0 0 2 1 1 0 1 1 0 2 0 0 0 1 1 2 1 2 1 2 0 1 2 2 0 1 0 0 0 1 0 1 0 1 0 1 1 0 0 1 1 1 1 1 1 0 2 2 2 0 1 2 0 2 0 0 1 0 0 2 0 2 2 1 1 0 0 0 1 0 1 1 1 0 1 1 1 0 1 0 2 2 0 0 1 0 1 1 0 0 2 0 0 0 0 1 0 0 1 1 0 0 1 0 0 0 0 0 2 2 2 2 0 0 0 0 0 0 1 0 0 0 1 0 0 0 2 1 0 0 0 2 1 0 2 2 1 2 0 0 0 1 1 0 1 1 1 1 1 1 0 2 1 0 0 1 0 1 0 0 2 1 0 2 0 0 0 0 0 0 0 0 2 0 0 0 0 2 0 0 1 0 1 1 0 0 1 1 1 2 0 2 1 0 1 1 1 0 0 1 0 0 1 0 0 0 0 0 0 0 0 0 0 2 0 0 2 0 0 0 0 0 1 2 0 0 0 0 0 1 1 2
13 1 1 0 0 0 0 2 2 1 1 0 1 1 0 1 0 1 1 0 1 0 1 1 1 1 1 2 0 0 2 0 1 2 0 1 1 1 0 0 1 0 0 0 1 0 1 0 1 1 1 0 0 1 0 2 0 1 0 0 1 1 1 1 1 1 0 1 0 0 0 0 2 0 0 2 2 0 2 1 1 0 0 1 0 1 0 0 0 2 0 0 0 1 1 1 1 0 0 1 1 2 0 0 0 0 2 1 1 1 0 1 0 1 0 1 0 0 2 0 0 0 1 1 0 0 0 0 1 0 0 0 1 1 0 0 1 0 0 0 1 0 2 0 0 0 1 0 1 1 0 0 1 1 0 0 1 1 2 0 1 2 0 0 1 1 0 0 1 1 0 0 1 1 1 1 0 0 0 1 0 1 0 2 1 1 1 2 1 1 1 1 1 0 0 1 1 0 0 0 0 0 1 0 1 1 1 0 1 0 1 1 2 0 0 2 0 0 2 2 0 0 2 2 0 0 0 1 0 0 0 1 0 0 0 0 0 1 0 1 1 0 2 0 0 0 0 0 2 0 0 0 0 0 0 1 1 0 0 0 0 1 0 1 1 0 1 0 2 1 0 0 0 1 0 2 0 1 2 0 1 1 1 1 2 1 0 2 0 2 0 0 0 0 2 1 0 1 0 1 1 0 0 2 0 0 0 1 2 0 0 2 0 0 0 1 1 2 1 0 0 1 1 2 2 0 1 1 1 1 0 2 0 0 0 0 0 1 1 1 1 1 2 1 0 0 1 0 1 0 1 0 1 0 1 0 1 1 0 1 1 1 1 1 1 0 1 1 1 0 2 2 1 0 1 0 0 0 2 0 1 1 0 0 0 1 0 0 0 0 0 0 1 0 0 2 0 1 2 2 0 2 0 1 0 0 1 1 0 1 0 0 0 2 0 2 0 0 1 0 0 0 0 1 1 2 2 0 1 1 1 0 1 1 1 0 0 1 0 0 2 0 0 0 1 1 1 2 0 1 0 2 0 2 0 0 0 2 2 1 1 2 0 0 0 2 0 0 2 0 0 1 2 1 1 0 1 0 0 1 1 1 0 0 2 0 0 1 1 0 1 1 0 2 1 0 2 1 1 2 1 1 1 1 0 1 0 0 2 0 1 0 0 0 1 1 1 2 1 1 0 1 1 2 1 0 0 0 2 2 0 0 0 0 0 0 0 1 2 2 0 2 0 0 2 2 0 2 0 0 0 1 1 0 1 0 1 2 0 2 0 0 0 1 1 0 0 1 1 0 0 1 1 0 0 0 0 2 2 2 0 0 0 0 1 0 0 1 1 1 0 0 1 0 1 1 1 0 0 1 0 1 0 2 0 0 0 0 0 2 1 0 0 1 0 1 1 0 0 0 1 1 0 1 0 0 2 1 0 0 1 0 0 0 1 0 1 0 0 0 0 1 0 1 0 0 2 1 0 0 0 1 0 1 1 0 0 1 1 0 0 0 1 1 0 1 2 1 0 2 2 0 0 0 0 1 1 0 0 0 2 0 0 0 0 1 1 0 1 1 1 0 0 0 0 0 0 2 0 2 0 2 0 0 0 2 1 1 0 0 0 0 0 1 0 0 0 1 1 0 0 0 2 2 0 0 0 0 1 0 0 0 0 0 0 0 1 0 0 0 0 0 0 0 1 1 0 1 1 1 1 1 0 0 1 2 0 0 0 0 0 0 2 0 2 0 0 1 1 2 0 1 1 1 1 0 1 2 0 2 0 1 0 1 1 2 1 2 0 2 0 0 2 1 0 0 1 0 0 0 0 1 0 1 0 1 2 0 1 1 0 0 1 1 1 0 1 2 1 0 2 1 0 2 0 0 1 0 0 2 0 2 1 0 0 1 1 2 2 0 1 1 2 0 2 2 2 0 0 0 2 2 0 0 2 0 0 0 0 0 1 0 0 0 1 1 1 0 1 1 0 0 1 1 1 2 0 0 1 2 2 2 0 0 0 0 0 2 0 0 0 0 0 0 1 0 2 2 0 0 0 1 1 0 0 0 1 0 0 1 0 1 0 0 1 1 1 1 2 1 1 1 2 1 0 2 0 2 0 1 1 1 1 2 1 1 0 0 1 0 0 0 1 1 0 1 0 0 2 0 1 0 2 1 0 0 1 1 1 0 1 0 1 0 2 1 2 0 0 0 0 0 0 0 0 1 0 0 1 0 0 0 0 0 0 2 2 1 0 1 1 0 0 2 0 0 0 0 2 1 0 0
14 1 0 0 0 0 0 2 1 1 1 0 0 1 0 1 0 1 1 1 1 0 0 2 0 0 1 0 0 1 1 0 0 1 2 0 2 2 0 0 1 0 0 0 0 1 1 0 1 0 0 0 0 0 2 2 0 0 0 0 1 2 0 0 0 0 1 0 0 0 1 1 2 0 2 2 0 0 1 0 1 0 0 1 1 0 0 0 0 2 0 1 1 2 1 2 1 0 0 0 0 2 1 0 0 0 2 2 2 0 0 2 0 2 0 2 0 0 0 0 2 0 2 0 0 2 0 0 0 0 0 0 0 0 0 0 0 0 0 2 2 0 0 0 2 2 1 0 0 0 0 0 0 0 0 0 0 1 0 0 0 1 0 0 0 1 0 0 0 0 0 2 2 0 2 0 1 0 0 1 0 1 1 2 0 0 0 1 1 2 0 0 1 0 0 0 1 0 0 0 0 0 0 0 2 1 1 0 0 0 2 0 1 0 0 2 1 2 1 0 1 1 2 1 1 2 1 0 0 0 0 0 0 0 0 0 0 2 0 2 0 0 2 0 0 0 0 0 2 0 0 0 1 0 0 2 1 0 0 0 0 0 0 0 1 0 0 1 1 1 0 0 0 0 0 0 0 2 1 0 1 1 0 1 1 0 1 2 0 2 0 0 0 0 1 1 0 0 0 1 1 0 2 0 1 0 1 0 1 0 0 1 0 0 1 0 2 1 1 0 0 2 1 2 1 0 0 2 1 1 0 1 1 0 0 0 0 1 1 0 2 1 1 0 1 0 2 0 1 0 0 1 0 0 0 0 0 0 0 0 0 0 1 1 1 2 0 1 1 1 2 2 1 1 0 0 1 1 1 1 2 0 0 0 2 0 0 0 0 0 0 0 1 0 1 1 0 1 0 0 0 0 1 1 0 0 1 0 1 2 1 1 0 1 0 1 1 0 0 0 1 1 0 2 1 2 1 0 0 0 0 0 0 2 2 2 0 1 0 0 0 2 0 0 2 2 2 0 2 2 0 0 0 2 0 0 0 1 1 1 1 2 1 1 0 1 1 0 2 0 1 2 2 2 1 1 0 0 0 1 1 0 0 0 1 0 0 0 0 2 0 0 1 1 1 0 1 2 0 0 0 0 1 1 0 0 1 0 0 0 0 2 0 1 0 2 0 2 1 1 1 1 2 1 0 0 0 0 2 2 0 0 0 0 1 0 1 1 1 1 0 2 0 0 1 2 1 1 1 0 0 0 1 0 1 2 0 0 0 0 1 0 2 2 0 0 0 1 0 1 0 1 2 1 0 0 2 1 1 2 0 1 2 2 0 0 2 1 0 1 0 0 0 1 0 0 0 0 0 0 0 2 1 2 0 0 1 0 1 1 1 1 0 0 0 1 0 0 0 0 1 2 0 1 0 0 2 2 0 0 0 1 0 0 2 0 1 0 0 0 1 1 0 1 0 0 2 0 2 2 0 2 1 0 2 0 0 2 1 0 0 0 2 1 0 1 1 1 0 0 0 1 1 0 0 1 0 1 2 1 1 1 1 2 0 2 1 0 0 1 1 0 0 1 0 0 0 2 0 1 0 2 0 0 2 2 1 2 0 0 1 1 0 0 0 0 1 1 1 0 0 0 1 2 0 1 0 0 1 0 1 1 0 0 0 1 1 1 0 2 1 1 0 0 0 1 0 1 0 0 0 0 0 0 0 1 1 0 1 0 0 0 1 0 0 1 0 1 0 2 0 0 2 0 0 0 1 2 0 2 0 0 1 0 1 1 0 1 1 2 0 2 2 1 0 1 0 0 0 0 0 1 0 1 0 1 1 1 0 0 0 0 0 1 1 1 1 0 2 0 0 2 0 2 1 0 0 0 0 2 0 2 1 1 1 1 1 2 2 0 2 2 2 0 2 2 2 0 0 0 1 1 0 0 2 0 0 0 1 2 0 0 0 0 0 1 0 1 1 1 0 0 1 0 1 0 0 1 0 2 1 1 0 0 0 0 0 0 1 0 0 0 0 0 2 0 2 1 0 1 0 2 1 0 2 2 0 2 0 0 0 0 1 0 1 1 1 0 1 1 0 1 1 1 0 1 1 2 0 0 2 2 0 1 1 1 1 1 2 1 0 0 2 0 0 0 0 1 0 0 2 0 2 0 1 0 1 2 0 0 2 0 0 0 1 1 1 0 1 2 0 0 0 0 0 0 1 1 1 0 0 0 0 1 0 1 0 1 0 1 0 0 0 2 0 0 0 0 2 0 0 0
15 0 0 0 0 0 0 2 1 2 1 0 1 2 0 1 0 2 1 1 1 0 1 2 0 0 0 1 1 1 1 2 1 2 0 1 1 1 0 0 1 1 0 1 0 0 1 0 2 0 0 0 2 1 0 0 0 1 1 1 0 1 2 1 0 1 1 0 0 0 0 1 2 0 1 2 0 0 1 0 1 0 1 1 2 0 0 1 1 2 1 1 0 2 0 0 0 1 1 1 0 1 0 0 2 1 2 0 1 1 0 1 2 2 2 2 2 0 0 0 2 0 2 0 1 1 0 0 2 0 0 1 0 1 1 1 0 0 0 0 0 0 0 0 0 1 0 0 0 1 0 1 0 0 0 0 0 0 0 0 1 0 0 1 0 1 0 0 2 2 0 0 0 2 2 0 0 1 1 0 0 2 0 1 1 1 0 2 0 1 0 1 2 1 1 1 1 0 1 1 0 0 0 1 2 1 2 0 2 0 0 0 1 0 0 2 1 0 2 2 0 0 2 2 0 0 0 1 1 0 0 0 0 0 0 0 0 2 0 2 0 0 1 1 0 0 0 0 1 0 0 1 1 0 0 0 0 1 0 1 1 1 0 1 1 0 1 0 2 1 1 0 0 0 0 0 0 1 1 0 0 1 2 2 2 2 2 0 0 2 0 2 1 0 2 1 1 1 0 1 1 0 1 1 0 0 1 0 1 0 0 1 0 1 1 1 2 1 1 0 1 2 2 1 1 0 1 1 0 1 0 1 0 0 0 0 0 1 1 2 0 2 1 0 0 0 2 2 2 0 0 0 0 0 0 0 0 0 0 2 2 2 1 1 0 0 2 2 2 1 1 1 0 0 0 0 1 0 2 0 0 0 0 0 0 0 0 0 0 0 0 0 1 0 1 1 0 1 1 1 0 1 0 2 1 0 0 0 0 2 0 0 0 1 0 2 1 1 1 1 0 1 0 1 2 2 1 0 2 0 2 0 0 1 1 1 0 0 0 1 2 2 0 1 1 2 2 1 0 1 0 2 0 2 0 0 0 2 2 2 2 1 0 0 1 1 1 1 2 0 1 1 2 2 1 0 1 0 0 0 0 1 0 0 1 0 0 1 0 0 0 0 0 1 0 0 1 2 1 1 0 0 2 0 0 0 0 0 1 0 1 0 0 0 1 0 1 2 1 1 0 2 0 2 1 0 0 0 1 2 0 0 0 0 1 0 1 1 1 2 0 1 0 0 2 2 0 0 2 0 0 0 0 0 2 1 1 1 0 1 0 0 1 1 1 0 0 2 2 0 1 1 1 0 1 0 1 1 2 2 0 0 0 1 0 0 0 1 0 1 0 0 0 2 0 0 0 2 0 2 1 0 1 1 0 1 1 1 0 0 1 0 0 2 0 1 0 0 1 1 1 2 0 1 0 1 1 0 0 0 0 0 1 0 1 1 0 0 0 0 2 2 0 1 1 0 2 1 1 1 0 1 0 0 2 0 0 2 2 0 0 0 1 0 0 2 1 2 0 1 1 1 0 1 1 0 2 0 1 0 1 0 0 2 0 2 1 0 0 0 1 0 0 1 0 0 0 2 0 1 0 1 0 0 2 1 1 1 0 0 0 0 0 2 0 0 0 0 0 0 0 1 0 2 0 0 0 0 1 0 1 1 0 0 0 0 0 0 0 2 0 0 0 0 0 0 0 0 0 1 1 1 0 0 0 1 1 0 2 0 0 0 1 0 0 1 0 2 1 1 0 0 2 2 2 0 1 1 1 1 1 1 0 0 1 2 0 2 1 2 0 1 2 2 1 0 0 1 0 2 0 2 0 2 2 0 1 0 1 1 0 0 1 0 1 0 1 2 2 0 2 2 0 2 0 0 0 0 1 2 2 1 0 0 0 2 2 1 1 0 1 1 0 0 0 0 0 0 0 0 2 2 0 0 2 0 0 0 1 1 1 0 1 0 0 1 1 0 0 1 0 0 0 0 0 0 0 0 1 2 2 2 0 0 0 0 0 0 0 1 0 0 0 0 2 0 2 2 0 1 0 2 1 0 1 1 1 0 1 1 1 1 1 0 1 1 1 0 2 2 0 2 2 2 1 1 1 1 0 0 1 1 0 2 0 0 0 1 2 1 0 0 2 0 0 0 0 0 2 0 2 0 2 1 1 0 2 2 2 2 0 2 0 0 1 1 1 0 0 0 0 0 0 0 0 1 0 0 2 0 1 1 0 0 0 0 0 0 0 1 0 0 0 2 0 0 0 0 1 0 0 0
16 1 1 0 0 0 0 2 2 1 0 0 0 0 0 0 0 1 0 0 1 0 1 2 0 0 0 1 0 0 1 1 0 0 2 0 2 1 0 0 0 0 0 0 0 0 0 1 0 0 0 0 0 1 0 1 0 0 0 0 0 2 1 1 1 1 1 0 0 0 1 2 2 0 2 2 0 0 2 0 2 0 1 1 1 0 1 0 0 2 0 0 1 1 0 1 0 1 0 2 0 2 0 0 2 1 2 0 1 2 0 1 0 2 0 2 0 0 1 0 1 0 2 0 0 2 0 1 1 1 0 0 0 0 0 0 0 0 0 0 1 0 0 0 1 2 0 0 1 2 0 2 0 0 1 0 1 1 0 1 1 1 0 1 1 2 0 0 1 1 0 0 0 2 1 0 0 0 0 1 0 0 0 2 0 0 2 1 0 0 0 1 2 1 2 0 0 0 0 0 0 0 1 0 1 1 1 0 1 0 1 0 0 0 0 2 0 0 2 2 0 0 1 2 0 0 0 0 0 0 0 0 1 1 0 1 0 1 1 1 1 0 2 1 0 0 0 0 1 1 0 2 1 0 1 2 0 1 0 1 1 1 0 0 1 0 0 0 1 1 0 0 0 1 1 0 1 2 2 0 2 0 0 0 1 1 1 0 0 1 1 0 0 0 2 1 0 0 0 0 0 0 2 0 1 0 1 0 0 0 0 0 0 0 1 0 1 1 1 0 0 2 1 2 0 0 1 2 1 0 0 2 0 0 0 0 0 1 1 1 1 1 2 0 0 0 1 1 1 2 2 0 0 0 0 0 0 1 0 1 1 2 2 1 1 0 0 1 1 0 2 2 1 1 1 2 2 0 1 1 1 1 0 0 1 1 0 0 0 0 0 0 0 0 1 1 0 1 1 1 0 1 1 2 0 0 0 0 0 2 1 1 0 1 1 1 1 0 0 0 1 1 0 0 2 2 0 0 0 0 0 0 1 1 1 1 0 0 1 1 2 1 0 0 1 0 1 0 0 1 0 0 1 2 1 1 1 2 1 1 1 1 1 1 0 1 1 0 2 1 0 1 2 2 2 0 2 0 0 2 1 1 0 1 1 1 0 0 0 0 2 2 1 1 0 1 2 2 0 0 0 0 2 0 0 0 0 0 0 0 0 1 0 1 0 2 1 2 1 1 0 0 1 2 1 1 1 1 0 1 1 1 0 1 2 0 2 0 1 1 0 0 0 0 2 1 1 1 1 0 0 0 0 0 1 1 0 0 0 1 0 0 1 2 0 1 1 2 2 0 1 0 0 0 0 0 0 2 2 0 1 0 2 2 0 0 2 1 0 1 0 1 0 2 0 0 0 0 0 0 0 1 0 1 0 0 0 0 1 1 0 0 0 0 0 0 1 0 0 0 0 1 0 1 0 0 1 1 0 0 1 0 0 0 1 1 1 1 1 0 0 1 0 2 0 0 2 0 2 1 0 2 1 0 1 0 0 2 2 0 0 0 1 0 0 2 1 0 1 1 0 0 1 0 0 0 1 1 1 1 2 0 0 1 0 2 1 0 0 0 1 0 0 0 0 0 0 2 0 1 0 1 0 0 1 2 0 1 0 1 2 1 0 1 0 1 0 1 1 0 0 0 1 2 0 1 1 0 2 0 0 0 1 0 0 1 0 0 0 0 0 0 1 1 1 0 1 1 0 0 0 0 1 0 1 1 0 1 1 1 1 1 2 0 1 0 1 2 0 2 0 0 1 0 0 1 1 2 0 2 1 0 1 1 2 1 1 1 1 2 0 2 2 2 1 1 0 0 1 2 0 1 0 2 1 0 2 0 1 1 0 0 0 2 0 0 2 2 2 0 2 2 0 2 0 0 1 0 0 2 0 2 1 1 1 0 0 1 2 1 1 2 0 0 1 0 0 0 0 0 2 2 0 1 1 0 0 0 0 0 1 0 1 0 0 0 1 0 1 1 0 0 0 0 2 0 0 0 2 2 2 2 1 0 0 1 0 0 0 1 2 0 0 0 2 0 2 2 0 0 0 2 2 0 1 0 1 1 1 1 0 0 0 0 2 1 1 1 2 1 0 2 2 0 0 1 0 2 0 0 1 0 1 2 1 0 0 2 2 0 0 0 1 1 1 1 1 1 1 0 0 0 2 0 0 0 1 2 2 1 1 1 0 0 1 1 1 0 1 1 0 0 0 0 1 0 0 0 0 1 1 0 0 2 0 0 1 1 0 2 1 0 0 1 1 0 0 0 1 1 1 2
17 0 1 0 0 0 0 2 1 1 1 0 0 2 0 2 0 1 0 0 1 0 0 2 0 0 0 2 2 2 1 1 0 1 0 1 1 2 0 0 0 0 0 1 0 1 1 0 2 0 0 0 1 0 1 0 1 1 0 0 0 1 1 1 1 1 2 0 0 0 1 1 1 0 1 1 0 0 1 0 1 0 0 0 1 0 1 1 1 2 0 1 0 1 1 2 1 1 1 2 1 2 0 0 1 1 2 0 0 2 0 2 0 0 0 0 0 0 1 0 1 0 1 1 0 1 0 0 2 0 0 0 0 1 1 1 0 0 0 2 0 0 1 0 0 0 0 0 0 1 0 1 0 0 0 0 0 1 0 0 1 1 0 1 2 0 0 1 0 1 0 0 0 2 2 0 0 1 1 0 0 1 1 2 0 0 2 1 0 0 0 1 2 1 1 1 2 0 1 0 0 2 0 0 2 2 2 0 1 0 0 1 1 0 0 2 1 0 2 2 0 0 2 1 1 0 0 1 0 0 0 0 1 2 1 2 0 2 0 2 0 0 1 1 0 0 0 0 2 0 0 1 0 0 1 1 0 0 0 0 0 0 0 1 1 0 0 0 2 1 0 2 0 0 0 1 0 2 2 0 1 1 0 0 0 0 0 0 0 1 0 1 1 0 2 1 1 0 0 2 0 0 2 0 0 0 0 2 0 0 0 1 0 1 1 0 1 0 0 0 0 1 1 1 1 0 0 0 1 0 0 1 0 0 0 0 0 0 2 2 1 1 2 0 0 0 2 0 0 1 1 1 0 1 0 0 1 2 0 1 1 1 0 0 0 2 0 2 2 0 2 2 1 1 0 0 1 0 0 2 1 0 0 0 0 0 0 0 0 1 0 1 0 0 2 0 1 0 1 1 0 1 0 2 1 0 0 0 0 2 0 0 0 2 0 2 0 0 1 0 0 1 0 1 0 0 0 0 2 1 1 1 0 0 0 1 0 0 0 0 1 1 0 0 2 1 1 0 0 0 0 0 1 2 1 1 1 2 2 0 0 1 0 0 1 1 1 0 2 0 1 2 1 1 2 1 1 0 0 1 1 0 0 1 0 0 1 2 1 0 0 0 0 1 0 0 2 1 1 2 1 1 0 2 0 0 2 0 2 0 0 1 0 0 1 1 0 2 1 1 0 1 0 2 0 1 1 0 1 1 1 0 0 1 2 0 0 0 0 0 0 0 0 0 2 2 1 0 2 0 0 0 1 0 1 1 0 1 0 0 0 0 0 1 1 0 0 2 1 1 0 1 1 0 0 0 1 2 2 2 0 0 2 1 1 1 1 1 0 1 1 0 0 2 0 0 0 0 0 0 0 2 1 2 0 0 1 0 0 0 0 0 0 0 0 0 0 0 1 0 1 0 0 0 0 2 2 1 0 0 0 0 1 0 1 0 2 0 0 1 0 1 0 0 1 0 2 1 1 1 0 2 2 0 2 0 0 2 1 1 1 1 1 0 1 2 1 0 1 1 1 1 0 0 0 1 2 0 1 0 1 1 0 1 1 1 0 1 0 0 2 0 0 1 2 0 0 2 0 1 1 1 0 0 0 2 1 1 1 0 1 1 0 1 0 0 1 0 0 0 0 1 1 2 0 2 0 1 0 1 0 0 0 0 0 2 0 0 0 0 0 0 0 0 0 0 0 1 0 0 0 0 0 0 0 1 0 1 2 1 1 0 2 0 1 0 1 0 1 1 1 0 1 2 2 0 0 1 1 1 1 1 1 1 2 1 0 1 1 2 0 2 2 1 0 0 0 1 0 1 1 2 1 2 1 0 0 1 1 0 0 0 1 1 1 0 2 2 2 1 1 2 0 2 0 0 1 0 0 2 1 1 1 0 0 0 0 1 1 0 0 0 1 0 2 2 2 0 0 1 2 1 0 1 1 0 1 1 0 0 2 0 0 0 0 0 0 0 0 2 0 0 1 0 2 0 0 0 0 1 1 1 0 1 0 1 0 0 1 0 0 0 0 1 2 0 2 2 0 0 0 2 0 0 0 0 2 1 0 0 0 0 0 0 0 2 2 1 1 2 0 2 2 0 1 1 1 0 0 0 2 2 0 1 1 0 0 1 2 1 0 0 1 1 1 0 0 0 0 1 0 1 1 0 1 0 2 2 0 0 1 0 0 0 1 1 1 0 0 0 0 0 0 0 1 0 0 0 1 0 0 0 0 1 0 0 1 1 0 1 1 0 0 1 0 0 0 0 2 0 0 0
18 0 0 0 0 0 1 1 1 1 1 1 1 2 0 2 0 2 2 1 1 1 0 2 0 0 1 2 0 0 2 0 0 1 1 1 1 1 0 0 0 0 0 0 0 1 0 0 1 1 1 0 2 1 0 1 0 0 0 1 0 0 2 2 0 0 0 0 0 0 0 2 2 0 2 2 0 0 2 1 1 0 0 0 1 0 0 0 0 2 0 0 0 2 0 1 0 0 0 1 0 2 2 0 0 0 2 0 0 2 0 2 0 1 0 1 0 0 2 0 0 0 2 0 0 2 0 1 1 1 0 0 0 0 1 0 0 0 0 0 1 0 0 0 2 2 2 1 1 0 0 1 0 0 0 0 0 1 0 0 1 0 0 1 0 1 0 1 0 1 1 1 1 1 1 0 1 1 1 0 0 2 1 2 1 1 1 2 1 2 0 0 2 1 1 0 1 0 0 1 0 0 1 0 2 0 0 1 1 1 1 0 2 0 0 2 0 2 1 0 1 1 1 2 0 1 2 2 1 0 0 0 0 0 0 0 0 2 0 1 0 0 2 1 0 0 0 0 2 0 0 1 2 1 0 1 2 0 0 0 0 0 1 0 0 0 0 0 1 0 0 2 0 1 0 0 1 2 2 0 1 1 0 0 0 0 2 1 0 1 0 1 1 1 2 0 1 0 0 1 1 0 2 0 1 0 0 0 2 0 0 2 0 1 2 0 2 0 0 0 0 2 0 2 2 0 0 1 1 1 0 1 1 0 0 0 0 2 0 0 0 0 1 0 0 1 1 0 1 1 2 0 0 0 0 1 0 1 0 1 1 1 0 0 0 2 0 2 2 0 1 1 0 0 0 0 2 0 2 0 2 1 1 1 1 0 0 1 1 0 0 0 1 0 2 0 1 0 1 1 0 1 0 1 1 0 1 1 0 2 0 0 0 1 1 2 0 0 1 0 0 1 1 1 0 1 0 0 0 0 1 0 0 1 1 1 1 0 0 0 2 1 0 0 2 1 1 1 1 0 1 2 1 1 2 1 2 1 0 1 0 0 1 1 1 0 2 2 1 1 0 1 1 1 1 1 1 1 1 0 0 2 0 1 1 1 0 0 0 0 1 1 0 2 0 1 0 1 1 2 1 1 2 0 0 0 1 1 1 0 0 0 1 0 1 0 0 2 0 0 0 1 2 2 0 0 0 1 0 1 1 1 0 0 0 0 2 1 2 2 0 0 0 0 2 1 1 2 0 0 0 1 1 0 1 1 0 1 0 0 0 0 2 2 0 0 0 1 1 0 1 0 0 0 0 0 0 2 2 0 0 0 1 0 0 0 0 2 0 2 0 1 0 0 0 0 1 0 0 0 0 2 1 1 0 1 1 0 0 1 1 1 0 0 0 0 0 0 2 1 0 1 0 0 0 0 1 0 0 0 0 0 0 0 1 0 1 0 0 0 1 1 0 0 1 0 2 1 2 2 0 1 2 1 1 0 0 2 1 0 0 0 2 0 0 2 2 2 1 0 0 0 0 1 1 0 2 1 0 0 2 0 0 1 0 1 1 0 1 1 1 0 0 0 0 0 0 2 0 1 0 1 0 0 1 2 0 2 0 0 1 1 0 1 0 1 1 0 0 0 0 0 0 2 0 0 0 1 1 0 1 1 0 0 0 2 0 1 1 1 0 0 0 0 1 1 0 0 0 1 1 1 0 0 0 1 0 0 1 1 0 1 1 0 0 1 1 1 1 0 1 0 0 1 1 0 2 0 0 0 1 1 0 1 1 2 1 2 0 2 0 0 2 2 2 0 0 1 0 1 0 1 0 2 0 0 0 0 0 0 0 0 1 1 1 0 1 2 2 0 2 2 0 1 0 0 0 0 0 2 0 2 1 0 0 0 0 2 2 0 2 2 0 0 1 0 0 0 0 0 2 2 0 1 1 0 1 0 0 1 0 0 0 0 1 0 1 0 1 0 0 0 0 0 1 0 0 2 2 1 2 1 1 0 0 1 0 0 0 0 2 0 1 0 1 0 2 2 0 1 0 1 0 0 2 1 1 0 0 1 0 1 0 0 1 1 1 0 2 2 0 2 2 2 1 1 1 0 1 0 1 1 0 1 1 1 1 0 1 1 0 0 2 2 2 1 0 1 0 0 1 0 1 0 1 1 2 2 0 0 1 0 1 0 0 0 0 0 0 0 0 0 0 0 0 0 2 1 1 0 0 0 0 1 0 0 0 0 0 1 0 0 0 2 0 0 0 0 1 0 0 0
19 0 1 1 1 1 2 1 2 1 1 1 0 1 0 0 0 0 1 0 2 0 0 0 0 0 0 2 0 0 2 2 0 1 1 1 1 1 1 1 0 0 0 0 0 0 0 0 1 0 0 0 0 0 1 1 0 0 0 1 1 1 1 0 0 1 2 0 0 0 0 1 2 0 1 2 1 0 2 0 2 0 0 0 1 1 1 0 0 1 0 0 0 1 1 2 1 1 0 1 0 2 1 0 1 0 2 0 0 2 0 2 0 1 0 0 0 0 0 0 2 0 0 2 0 0 0 1 1 0 0 0 0 0 0 0 0 0 0 0 1 0 0 0 1 1 0 0 1 2 0 2 1 0 0 0 0 2 0 0 0 0 0 1 1 2 0 1 0 2 0 0 1 1 1 0 1 0 0 1 0 1 1 2 0 0 1 2 1 1 0 0 2 2 2 0 2 0 0 0 0 1 1 0 2 2 1 0 1 1 0 0 0 0 0 2 1 0 2 0 2 2 2 2 0 1 1 2 0 0 0 0 0 0 0 0 0 2 0 1 0 1 2 0 1 1 1 0 2 0 0 0 1 0 0 0 2 0 0 0 0 0 0 2 2 0 0 1 1 1 0 1 0 1 1 0 1 1 2 0 1 1 0 0 1 1 2 0 0 2 1 1 1 0 2 1 1 0 0 0 2 0 1 1 0 0 1 0 0 0 0 1 0 0 0 0 0 1 0 0 0 2 2 0 2 0 1 2 1 1 1 1 0 0 0 0 0 1 1 1 1 1 2 0 0 0 2 0 1 1 1 0 0 1 0 0 1 0 0 2 2 2 2 1 2 0 1 1 1 0 1 1 0 0 0 1 1 1 0 2 0 0 0 0 0 1 0 1 1 0 0 0 0 0 1 1 0 0 1 1 0 1 1 2 0 1 1 0 0 2 0 0 0 1 1 2 0 1 0 1 0 2 1 1 0 2 1 1 1 1 1 2 1 1 1 0 0 0 0 0 2 0 0 0 1 1 1 0 1 1 0 0 0 1 2 0 2 2 2 0 0 0 1 1 0 1 1 1 1 1 0 1 2 2 2 0 2 1 1 1 1 2 0 1 0 0 1 2 1 0 0 0 1 0 1 0 1 0 0 2 2 2 0 2 0 0 2 1 1 0 0 0 1 0 1 1 1 2 1 1 0 0 1 2 1 2 2 1 0 1 1 1 0 1 2 0 0 1 1 2 1 2 0 0 2 0 1 0 2 0 0 0 1 0 2 1 0 1 0 0 2 0 0 0 0 0 0 2 2 0 1 0 1 0 1 0 1 1 1 2 0 1 1 1 0 1 2 2 0 2 0 0 0 0 2 0 0 0 0 0 0 2 0 1 1 0 1 0 0 0 0 0 0 1 0 1 0 0 0 0 0 0 0 0 0 1 2 1 0 0 0 0 0 0 1 0 1 0 0 1 0 0 1 1 1 0 2 1 1 1 0 2 0 2 1 1 0 2 0 1 1 0 0 1 1 1 0 1 0 2 1 0 0 0 0 0 2 1 1 1 2 0 0 1 0 2 1 0 0 0 2 0 0 1 0 0 0 2 0 2 0 1 0 0 2 1 0 2 0 0 0 0 0 1 0 0 1 1 1 0 0 0 0 2 1 0 1 0 0 0 0 0 0 0 0 0 1 0 0 0 0 0 0 0 0 1 0 0 0 0 0 0 0 0 0 2 1 0 0 0 0 0 0 0 0 1 1 2 1 2 0 0 1 1 1 0 1 0 1 2 0 0 1 0 2 1 0 2 1 2 0 1 2 2 0 1 1 0 0 1 0 2 0 1 0 0 1 1 0 0 0 0 2 0 2 0 2 2 2 0 0 2 0 2 0 0 1 0 0 2 1 1 1 1 0 0 0 1 0 0 0 0 0 0 0 0 0 0 0 0 2 2 0 0 1 0 0 0 1 0 1 0 0 0 0 0 1 0 1 0 0 0 1 1 1 0 0 2 1 2 2 2 0 0 0 1 0 1 0 0 0 0 0 0 2 0 2 1 0 0 0 1 1 0 2 2 0 1 0 1 0 1 0 1 1 1 1 1 2 2 0 2 1 1 1 0 0 2 0 0 1 1 0 2 0 0 0 0 0 0 0 0 0 0 0 0 0 0 2 0 1 1 2 0 0 0 0 2 1 0 1 0 0 0 0 0 0 0 0 0 0 0 0 0 0 2 0 1 1 1 0 0 0 0 0 0 0 1 0 2 1 0 0 1 0 0 1 0 2 0 0 0
20 0 0 0 0 0 0 2 2 2 2 0 1 1 0 0 0 1 0 1 1 1 0 1 0 0 2 2 1 1 2 0 1 2 2 0 2 2 1 0 0 0 0 0 1 0 1 0 2 0 0 0 0 0 2 1 1 1 1 1 1 1 2 1 1 1 0 1 0 0 0 2 2 0 1 2 1 0 1 1 1 0 0 0 1 0 0 0 0 2 0 1 1 0 0 2 0 0 0 0 0 2 0 0 1 1 2 1 1 1 0 2 2 2 2 2 2 0 0 0 2 0 2 0 1 1 0 1 1 0 0 0 0 2 1 1 0 0 0 0 1 0 0 0 1 1 1 0 1 1 0 0 0 0 1 0 1 1 0 0 2 0 0 1 0 2 0 0 1 2 0 0 0 2 1 0 0 0 0 1 0 1 0 2 0 0 2 2 0 0 1 2 1 1 1 1 1 0 0 0 0 1 0 0 2 0 0 1 1 0 0 0 0 0 0 2 1 0 1 0 0 0 1 0 2 1 1 2 0 0 0 0 0 0 0 0 0 1 1 1 0 0 1 0 0 0 1 0 2 0 0 0 1 0 1 1 0 0 1 0 0 1 0 0 0 0 0 0 2 1 0 0 0 0 0 0 0 1 1 0 0 2 0 0 1 1 2 1 1 2 0 1 1 0 2 0 1 0 0 2 0 0 2 0 0 0 0 0 1 0 0 1 0 0 2 0 1 1 1 0 0 2 1 1 1 0 0 1 1 1 0 1 0 0 0 0 0 2 0 2 0 1 2 0 1 0 1 1 0 1 1 1 1 0 1 1 1 1 0 0 0 0 0 0 0 2 0 1 1 0 1 1 0 0 1 1 1 1 0 2 1 0 0 0 0 0 0 0 0 0 0 0 1 0 2 0 1 1 0 0 0 0 0 0 0 0 2 0 0 2 0 0 0 0 2 2 0 1 0 0 0 0 0 1 0 1 1 0 1 1 1 2 0 0 0 1 0 1 0 0 2 1 0 0 2 0 0 0 1 2 0 0 1 2 1 1 1 2 2 0 0 1 0 0 0 2 0 0 2 0 1 1 1 1 1 1 0 0 0 0 0 2 0 1 1 1 0 1 0 1 1 0 0 0 0 0 1 2 2 2 1 0 1 1 0 0 2 1 0 0 0 0 0 0 1 1 1 2 2 0 0 2 2 1 0 0 0 1 0 1 1 1 0 2 2 0 0 0 1 1 0 1 0 0 2 1 2 1 1 0 0 1 2 0 1 1 0 0 2 0 0 2 0 2 0 2 2 1 1 0 1 2 0 0 0 0 1 2 2 0 2 1 2 1 1 1 2 0 0 0 0 0 2 0 0 0 0 0 0 0 0 2 0 1 0 0 0 0 0 1 0 0 0 0 0 0 0 0 0 0 0 1 0 0 0 2 2 1 0 0 0 0 0 0 1 0 0 0 0 1 0 0 0 1 0 0 1 1 2 2 1 1 0 1 1 0 0 1 1 0 0 0 1 0 1 2 1 0 1 0 0 1 0 2 0 0 2 1 1 0 1 1 0 2 0 2 2 0 2 0 2 0 1 0 1 0 0 2 0 0 0 1 0 0 0 2 0 2 0 0 1 1 0 0 0 1 0 0 0 0 0 0 1 2 0 1 0 0 0 0 0 0 0 0 0 0 0 1 0 1 0 0 0 1 1 0 0 1 1 1 1 1 0 0 0 2 0 1 0 0 0 1 1 0 0 0 1 1 0 2 0 1 1 1 1 0 2 1 1 1 1 1 1 0 2 1 0 2 1 2 1 1 2 2 1 1 0 0 0 0 0 1 0 1 0 0 1 1 0 1 0 0 1 0 1 0 1 2 2 0 0 2 0 1 0 0 1 0 0 2 0 2 0 1 0 1 0 2 2 0 1 1 0 0 0 0 0 0 1 0 1 1 0 0 2 0 0 0 0 0 1 0 0 0 0 0 2 0 2 0 0 0 0 1 2 0 0 0 1 2 2 2 0 0 0 0 1 0 0 0 2 0 0 0 2 0 2 2 0 0 0 1 1 0 0 2 0 1 0 1 0 1 0 1 1 1 2 0 1 1 1 1 0 1 0 1 0 1 0 0 1 1 0 1 0 0 0 0 1 1 0 1 2 2 2 1 0 0 2 1 1 0 2 0 1 0 1 2 2 0 2 0 0 0 1 1 1 0 0 1 0 0 0 0 0 1 0 2 2 0 1 1 0 0 0 0 0 0 0 2 0 0 0 1 0 0 0 0 0 1 1 1
21 1 2 0 0 0 0 1 2 0 0 0 1 1 0 1 0 0 0 1 1 1 0 0 0 0 1 1 1 1 1 2 1 2 1 2 2 0 0 0 2 0 0 1 0 1 1 0 1 0 0 0 1 0 0 2 0 0 2 1 0 0 2 1 1 1 1 0 0 0 0 0 1 0 1 1 0 0 2 1 1 0 1 1 1 1 1 0 0 2 0 0 1 1 1 2 1 2 0 2 0 1 1 0 0 0 2 1 1 1 0 2 1 2 1 2 1 0 0 0 2 0 0 2 0 0 0 1 2 0 1 1 0 1 1 1 0 0 1 0 1 0 0 0 0 1 0 0 0 1 0 1 0 0 0 0 0 2 2 0 0 1 0 1 1 2 0 0 2 2 0 0 0 2 1 0 0 0 0 2 0 2 0 2 0 0 1 0 0 2 0 0 2 2 2 1 1 0 0 0 0 0 0 0 2 1 0 0 0 0 0 0 1 0 0 2 0 2 1 0 0 0 2 2 0 0 0 2 0 0 0 0 0 0 0 0 0 2 0 2 0 0 1 0 0 0 0 0 1 1 1 0 1 0 0 1 0 1 0 1 1 1 0 0 0 0 0 0 2 0 0 2 1 1 0 0 1 0 0 0 0 1 2 2 2 1 2 1 0 2 0 0 1 0 2 0 1 1 0 2 2 1 1 1 0 0 1 1 1 0 0 1 0 0 1 0 2 1 1 0 0 2 1 2 2 0 1 0 1 1 0 0 1 0 0 0 0 2 0 0 0 1 2 1 0 0 2 1 2 1 1 0 0 0 0 1 0 1 0 2 2 2 1 0 1 1 1 2 2 0 1 1 1 1 0 0 0 1 0 2 2 2 0 0 0 1 0 0 0 1 0 1 1 0 2 0 2 1 0 0 0 0 0 1 0 0 1 1 0 1 0 0 0 1 1 2 0 0 1 0 0 1 0 2 1 2 1 0 1 1 1 0 1 2 2 2 0 0 0 1 2 0 1 1 0 2 2 1 0 0 0 0 1 2 2 0 2 1 1 0 0 0 0 0 0 2 0 1 2 1 0 1 2 1 1 1 0 0 0 1 0 1 0 1 1 0 1 1 0 0 0 0 0 1 1 0 0 1 1 2 2 1 2 0 0 0 1 0 1 0 0 0 1 0 2 0 0 2 0 0 0 2 1 2 1 0 0 0 1 2 0 0 0 0 0 0 2 1 2 2 0 0 1 0 1 1 2 1 0 1 0 1 0 0 1 2 0 1 0 1 0 0 0 2 0 2 1 2 0 2 1 1 0 0 0 0 0 2 2 2 0 0 2 1 1 1 2 2 0 2 1 0 0 1 1 0 1 0 1 0 0 2 1 1 0 0 0 0 0 1 0 0 0 0 0 0 2 0 1 0 0 0 0 1 0 0 1 0 0 0 0 0 0 0 1 0 1 0 1 0 0 0 1 1 0 0 1 1 1 1 1 2 2 0 2 0 0 1 1 0 0 0 1 1 1 0 0 2 0 2 0 0 0 1 0 0 2 0 0 0 1 0 0 0 0 2 0 1 0 0 1 1 0 1 0 0 0 2 0 1 0 2 0 0 0 2 1 1 0 0 0 0 0 2 0 0 0 0 0 0 0 2 1 2 0 2 0 0 0 0 0 0 0 0 0 0 0 0 0 0 0 0 0 0 0 1 0 0 0 0 0 0 0 0 0 2 2 0 0 0 0 0 2 0 1 0 0 1 2 1 1 0 2 0 0 0 1 2 0 2 0 0 1 1 2 1 0 1 1 2 0 2 2 2 1 0 1 1 0 1 1 1 0 2 1 1 0 0 0 1 1 1 1 1 1 0 2 1 0 0 1 0 0 2 1 0 1 0 0 2 1 1 1 0 0 1 0 0 0 0 0 0 0 1 1 0 1 0 0 0 2 2 0 0 2 0 0 1 1 1 0 0 0 0 0 0 2 0 1 1 0 0 1 0 2 1 1 1 1 2 2 2 0 0 0 0 0 0 0 1 0 1 1 0 2 0 2 2 0 0 0 2 1 0 1 1 0 1 1 0 0 0 0 1 0 1 1 1 2 1 1 1 2 2 1 2 2 2 1 1 2 2 0 2 0 0 0 1 2 1 0 0 2 1 2 0 0 0 0 1 1 0 2 0 0 0 2 2 1 0 1 0 0 0 0 0 0 0 0 1 0 0 0 0 0 1 0 1 2 0 0 0 0 2 0 1 1 0 0 1 0 1 1 2 0 0 0 0 0 0 1 1
22 1 2 0 0 0 0 2 1 2 2 0 1 1 0 1 0 0 1 0 2 0 0 1 0 0 1 0 1 0 0 2 1 2 0 1 1 2 0 0 0 0 0 0 0 0 0 0 1 1 1 0 0 0 0 2 0 2 0 0 0 2 2 2 0 0 1 0 0 0 0 0 2 0 1 2 1 0 1 1 0 0 0 0 2 1 1 0 0 2 0 0 0 2 1 2 1 1 1 1 1 2 0 0 1 1 2 0 1 1 0 2 1 1 1 1 0 0 1 0 1 0 1 1 0 1 1 0 1 0 0 0 0 0 0 0 0 0 0 0 0 0 0 0 2 2 1 0 0 0 0 0 1 0 0 0 0 1 1 1 1 0 1 0 1 2 0 0 2 2 0 0 1 1 0 0 0 0 0 0 0 1 1 2 1 1 1 2 0 0 2 2 2 2 2 0 0 0 0 0 1 0 0 0 2 2 2 0 0 0 1 0 2 0 0 2 1 1 1 0 1 1 2 2 0 0 0 1 1 0 0 0 1 1 1 1 1 1 0 0 0 0 2 1 0 0 0 0 1 0 0 0 1 0 0 0 0 0 0 0 0 0 0 1 0 0 0 0 2 2 0 1 0 0 0 0 0 2 2 0 1 0 0 0 1 0 2 2 0 2 0 1 1 0 1 0 0 1 1 1 0 0 2 0 1 0 1 0 1 0 0 2 0 0 2 0 2 0 1 0 0 2 1 1 1 0 1 1 2 1 0 2 2 0 0 0 0 0 2 0 0 0 2 0 0 0 2 0 2 2 2 0 0 2 0 0 2 2 0 1 1 1 1 0 1 0 0 1 1 0 2 2 1 1 0 2 1 0 0 2 1 1 0 0 0 0 0 0 0 0 0 0 0 0 2 0 1 0 0 0 0 1 0 2 1 0 0 0 0 1 0 0 0 0 2 2 0 0 0 0 0 1 0 1 1 2 1 1 2 0 2 0 0 0 0 1 0 1 0 1 2 1 0 0 0 1 2 0 1 1 0 0 1 2 1 1 1 2 0 1 1 1 0 1 1 0 2 0 2 0 0 0 2 2 1 0 1 0 0 0 1 1 0 0 1 0 0 1 1 0 0 0 0 1 1 1 1 1 0 1 1 1 1 0 1 1 1 0 1 0 0 0 0 1 0 2 0 1 0 2 1 0 0 2 0 1 1 1 0 2 0 1 0 1 1 0 0 1 1 1 0 0 0 0 1 0 0 0 2 0 0 0 1 0 2 2 0 0 1 0 1 1 0 1 1 0 0 2 1 1 0 0 0 0 0 0 1 0 0 2 0 1 2 1 1 1 2 0 0 0 0 0 0 1 0 0 0 0 0 0 0 2 1 1 0 0 0 0 0 0 2 0 0 0 0 0 2 0 1 1 1 2 0 0 0 1 1 1 0 0 0 0 1 0 2 0 2 0 0 0 0 0 0 1 0 0 2 0 0 0 1 1 1 1 2 0 0 1 0 1 1 0 0 1 1 1 0 0 0 0 0 1 0 0 1 0 2 0 0 0 1 0 0 1 0 1 1 0 1 0 2 0 0 0 0 0 0 2 0 1 0 1 0 0 1 1 1 2 0 0 1 1 0 2 0 0 2 0 0 0 0 1 0 1 1 0 0 0 1 0 1 1 1 0 0 1 0 0 0 1 1 0 0 0 0 2 0 0 0 0 0 0 0 0 1 0 0 1 0 1 1 0 2 0 2 0 0 1 2 1 1 0 2 1 1 0 2 0 1 0 2 1 1 0 1 2 0 2 1 2 1 1 1 0 0 0 0 0 0 0 0 1 0 2 0 0 2 0 0 2 0 0 2 0 2 0 2 2 1 0 2 1 0 2 0 0 0 0 0 1 0 1 1 0 0 0 1 1 1 0 0 0 0 0 0 0 0 0 0 0 2 2 0 0 1 0 1 1 1 1 1 0 0 0 0 1 0 0 1 1 0 0 2 1 1 0 0 0 1 2 2 2 0 0 0 0 1 0 0 1 2 0 0 0 2 0 2 1 0 0 0 1 2 0 1 1 1 1 0 0 0 1 1 0 1 0 1 0 1 1 0 2 2 2 1 1 2 1 0 0 2 1 1 2 1 1 1 1 1 0 0 0 2 2 2 1 0 0 1 1 0 1 1 0 2 0 2 2 1 0 1 1 0 0 1 0 1 0 0 0 0 0 1 1 0 0 0 1 1 0 0 0 0 2 0 1 1 1 0 2 1 1 1 1 0 0 0 0 2 1 0 1
23 0 2 1 0 0 0 1 1 1 1 1 0 0 0 0 0 0 0 1 1 1 1 1 1 1 1 1 0 2 0 0 2 2 0 1 1 1 0 0 1 0 0 1 0 1 1 0 0 0 0 0 0 0 1 1 1 2 0 0 1 1 1 1 1 0 1 0 0 0 0 1 2 0 1 2 1 0 0 0 0 0 0 0 1 1 1 2 2 2 1 1 1 1 0 1 0 1 0 2 0 2 1 0 0 0 2 1 1 1 0 2 1 2 2 2 1 0 2 0 0 0 1 1 0 1 0 1 2 1 0 0 0 1 0 1 1 0 0 0 0 0 1 0 0 0 0 0 0 1 0 1 0 0 1 0 1 1 0 2 2 1 0 0 0 2 1 0 1 1 0 2 1 1 0 0 0 0 0 2 0 2 0 2 0 0 1 1 0 0 1 1 2 1 2 0 1 0 0 0 0 0 0 0 2 2 1 0 1 0 1 0 2 0 0 2 1 1 1 1 0 0 2 2 0 1 1 1 0 0 0 0 0 0 0 0 0 1 0 1 0 0 2 0 0 0 0 0 2 0 0 1 0 0 0 2 0 0 1 1 1 2 0 1 1 0 0 0 2 0 0 1 0 1 0 0 1 2 1 0 1 1 0 1 1 1 2 1 0 1 0 0 2 0 2 0 1 1 0 0 1 0 2 0 1 1 0 2 1 0 0 2 0 1 1 1 1 0 1 0 0 2 0 0 2 0 0 2 0 0 0 2 1 0 0 0 0 2 0 0 0 1 2 0 0 0 1 1 0 2 2 0 0 0 0 0 0 1 0 1 1 1 2 0 2 1 0 1 1 0 1 1 0 0 0 1 2 1 0 2 0 0 0 0 0 0 0 0 0 1 0 1 1 0 1 2 0 0 1 1 0 1 1 2 0 0 0 2 0 1 0 0 0 1 0 2 0 0 0 0 0 1 1 1 1 2 1 1 1 1 1 1 0 0 0 1 0 1 0 0 1 0 0 0 0 1 0 1 0 2 0 1 1 2 1 1 1 2 1 2 2 2 0 1 1 0 2 1 2 0 2 2 1 1 2 2 0 0 0 0 1 2 0 1 1 1 0 1 0 0 0 0 1 1 0 0 2 1 0 1 1 1 2 0 0 1 1 0 0 0 0 0 1 1 1 1 1 2 0 2 2 0 0 0 0 0 0 0 0 2 0 0 0 0 1 0 1 1 1 1 2 2 0 1 1 2 1 0 2 0 0 0 1 0 0 1 0 2 0 2 0 0 1 2 1 0 0 1 1 0 1 2 0 0 0 0 0 0 0 2 0 1 1 0 2 0 0 1 0 1 0 0 1 1 0 0 2 0 0 0 0 2 1 2 0 0 1 0 0 1 0 0 0 1 1 1 0 0 1 1 1 2 0 0 0 2 2 1 0 0 0 0 0 0 1 0 1 0 1 0 0 1 0 0 1 0 1 0 2 2 0 2 0 1 2 0 1 2 1 1 1 1 0 1 0 1 2 1 1 0 0 1 0 0 1 0 2 1 1 0 1 1 0 2 1 2 1 0 0 1 1 0 0 0 0 0 1 1 0 2 0 1 0 0 1 2 0 1 1 0 1 1 0 1 0 0 0 2 2 0 0 0 1 2 0 1 1 0 0 0 0 0 0 0 0 0 1 0 0 0 0 0 0 0 0 1 0 0 0 0 0 0 0 0 0 2 1 0 0 0 0 1 1 0 1 0 1 2 2 2 0 1 2 1 1 0 0 1 1 1 1 1 0 1 1 2 1 1 0 2 0 1 2 2 0 1 0 0 0 0 0 1 0 1 1 0 0 1 0 0 0 0 1 1 1 0 2 2 0 1 1 1 0 2 1 0 1 0 0 2 0 2 0 0 0 2 2 0 0 0 0 0 0 0 2 0 1 0 0 1 1 1 0 0 1 0 1 0 0 0 1 1 1 0 0 1 2 0 1 1 0 0 1 1 1 1 0 1 1 2 2 2 0 0 0 0 0 1 0 0 0 0 1 1 2 0 2 1 0 0 0 1 1 0 1 1 1 0 0 1 0 0 1 0 1 1 1 0 0 0 0 0 2 0 0 2 2 2 0 1 1 1 0 2 1 1 0 0 1 1 0 0 0 0 1 1 0 0 0 1 1 0 1 0 2 0 2 1 0 1 0 1 1 0 0 1 1 0 1 1 0 0 0 0 0 0 0 2 2 1 0 0 0 0 0 1 1 1 0 2 0 1 0 2 1 0 0 0 0 0 1 1
24 0 2 0 0 0 0 2 1 2 2 0 0 0 0 0 0 1 1 0 1 0 0 1 0 0 0 2 0 0 2 1 1 1 2 0 2 0 0 0 1 0 0 0 0 0 0 1 0 1 1 0 1 1 1 2 0 1 0 2 0 0 1 0 0 0 0 0 0 0 1 2 2 1 2 2 0 0 1 0 0 0 0 0 0 0 0 0 0 2 0 0 1 1 1 1 1 2 2 2 2 2 1 0 1 1 2 1 0 2 0 1 0 0 0 0 0 0 0 0 2 0 1 1 0 0 0 0 0 0 0 0 1 1 1 0 1 1 0 1 2 0 0 0 2 2 0 0 0 1 0 2 0 0 1 0 1 0 0 1 1 0 0 2 2 2 0 0 1 2 0 0 0 2 2 0 0 1 0 0 0 0 0 2 0 0 1 1 0 1 1 0 2 2 2 0 0 0 0 0 1 0 0 1 2 0 0 0 2 0 0 0 2 1 0 2 1 1 2 1 1 1 2 2 0 1 1 1 0 0 0 0 0 0 0 0 0 2 0 1 0 1 2 0 0 0 0 0 1 1 1 0 1 0 0 0 0 0 0 0 0 0 0 1 1 0 0 0 2 1 0 0 0 2 0 0 2 2 2 0 1 1 1 1 1 1 1 2 0 2 0 1 1 0 2 1 1 1 1 2 2 0 2 0 0 0 0 0 1 0 0 2 0 1 1 0 2 1 0 0 2 2 2 0 1 0 0 0 0 0 0 0 0 0 0 0 0 2 0 1 0 1 1 0 0 0 1 0 1 0 0 0 0 0 0 0 1 0 0 1 1 1 2 1 2 1 0 1 1 0 2 2 1 1 1 0 2 0 2 0 1 1 0 0 0 0 0 0 0 0 0 0 1 0 2 0 1 0 1 1 0 1 1 2 1 0 0 0 0 1 0 0 0 0 0 0 2 0 2 0 0 0 1 0 2 2 1 0 2 2 2 0 0 1 1 1 2 0 0 0 2 0 0 1 1 2 2 1 0 0 0 1 1 1 2 0 2 1 1 0 0 1 0 0 1 1 1 0 2 0 0 0 2 2 0 0 0 0 0 0 0 2 0 0 1 1 0 0 0 0 2 2 0 2 1 1 1 2 1 0 0 0 1 1 0 0 1 1 0 0 0 0 0 0 1 0 0 2 2 1 1 1 0 2 1 0 0 0 1 2 0 0 0 0 2 0 0 1 1 1 1 0 1 0 1 1 0 1 1 0 0 0 0 1 2 1 0 0 0 0 1 0 1 1 0 0 0 1 1 0 0 1 0 0 0 0 0 2 2 1 1 0 1 1 0 0 1 0 0 0 0 0 0 0 0 0 1 0 0 1 0 1 0 1 0 0 0 0 0 1 2 1 0 0 0 0 0 0 0 0 0 0 0 0 0 0 2 1 0 0 1 0 1 0 2 1 0 0 0 0 0 1 1 2 0 0 1 1 0 0 0 2 0 2 2 0 0 2 1 1 1 1 1 0 1 2 2 0 1 0 0 1 0 0 0 1 1 1 2 1 1 1 0 0 0 0 1 1 0 0 2 0 1 0 0 0 0 1 0 0 0 0 0 0 0 2 0 2 0 0 0 0 0 1 0 1 0 0 0 0 0 1 1 2 1 0 0 1 1 0 1 1 0 0 0 0 0 0 0 0 0 0 0 0 0 0 0 0 0 0 0 0 0 0 0 1 0 0 1 0 0 0 1 0 0 0 1 1 1 2 0 0 2 0 0 0 1 2 0 2 1 0 0 2 2 2 2 1 0 2 1 1 2 2 0 0 1 1 0 1 0 0 0 2 1 0 1 0 0 1 0 0 0 2 0 0 2 2 1 0 1 1 0 2 0 0 0 0 0 1 0 1 0 0 0 1 0 2 1 0 0 0 0 0 0 0 0 0 0 0 2 2 0 0 2 0 0 0 0 0 0 0 0 0 0 0 2 0 2 0 0 0 1 2 2 2 0 0 1 2 2 2 0 0 0 0 0 0 0 2 0 0 1 0 2 0 2 2 0 0 0 2 1 1 2 2 0 0 0 0 0 1 1 1 2 1 1 0 0 0 0 0 2 2 2 1 1 1 0 0 2 1 0 1 0 0 0 0 0 0 0 0 1 0 0 0 0 0 1 1 1 1 2 0 1 0 1 2 1 0 1 0 0 0 1 1 1 1 0 0 0 0 0 0 0 0 0 2 2 0 0 0 0 1 0 0 0 1 1 2 0 0 0 1 1 0 1 0 0 0 0 1
25 1 2 0 0 0 0 2 2 2 1 0 1 1 0 1 0 2 2 0 2 0 0 0 0 0 0 0 1 2 0 1 0 0 2 0 2 1 0 0 0 0 0 0 0 1 1 0 2 0 0 0 0 0 2 0 2 0 1 1 0 1 1 0 0 1 2 0 0 0 0 1 2 1 2 2 0 0 1 0 1 0 0 0 0 0 0 0 0 2 0 0 1 1 0 1 0 0 0 1 0 2 1 0 0 0 2 1 1 1 0 2 1 2 2 2 2 0 1 0 1 0 2 0 0 0 0 0 1 0 1 1 0 0 0 0 0 0 0 1 0 0 1 0 1 1 0 0 1 1 0 0 1 0 0 0 0 0 0 1 1 0 1 0 0 1 0 0 1 1 0 1 0 2 1 0 0 0 1 0 0 1 0 1 0 0 0 1 1 2 0 0 2 1 1 0 1 0 0 0 0 0 1 0 1 1 1 1 1 0 1 0 1 0 0 2 1 0 2 2 0 0 1 1 1 0 1 2 0 0 1 0 0 1 1 0 0 2 0 1 0 1 2 0 0 0 0 0 2 0 0 1 1 0 0 2 1 0 1 0 0 1 0 1 1 0 0 0 2 0 0 1 0 1 0 0 1 2 2 0 1 1 2 2 1 1 2 0 0 2 0 1 0 0 2 0 0 2 0 1 2 1 2 0 1 0 1 0 1 0 1 2 0 0 1 0 2 1 1 0 0 2 2 1 0 0 0 0 1 1 0 2 0 0 0 0 0 1 1 1 0 1 1 1 1 1 0 0 0 1 1 1 0 1 0 0 1 0 0 1 1 1 2 1 2 1 1 2 2 0 0 0 2 2 0 1 1 0 1 1 2 1 0 0 0 1 0 1 1 0 0 0 0 0 2 0 0 0 1 0 0 1 0 2 0 0 0 0 0 1 0 0 0 1 0 0 2 0 1 0 0 0 1 0 0 2 2 0 0 0 0 1 0 1 1 2 0 0 0 0 0 1 0 0 2 1 1 1 0 0 0 1 2 2 2 2 2 2 1 1 1 2 0 0 1 1 1 1 2 0 1 1 2 2 1 0 1 0 0 0 0 2 0 1 2 1 0 1 1 0 0 0 1 0 1 0 1 1 1 2 1 0 1 0 0 0 1 0 0 0 0 0 0 0 0 1 0 1 0 1 1 1 0 2 0 1 0 1 0 1 1 1 0 0 0 0 1 1 1 1 0 1 0 0 0 1 1 1 1 0 0 1 0 0 1 2 0 2 0 2 0 0 0 0 0 0 0 1 1 0 2 2 0 0 0 0 1 0 0 2 0 1 2 2 0 0 2 1 0 1 1 0 1 0 0 0 0 0 0 0 0 0 0 1 0 1 1 0 0 1 0 0 0 0 0 0 0 0 0 0 0 0 0 0 0 2 2 1 0 0 1 1 0 1 1 0 0 0 0 1 0 0 0 1 1 0 2 2 1 1 0 2 1 0 2 0 0 1 0 0 0 0 1 0 1 1 1 1 1 0 0 0 1 0 2 0 2 0 1 0 0 1 1 1 1 1 0 0 0 1 1 0 0 0 0 0 0 2 0 1 0 1 0 0 2 0 2 0 1 0 0 0 1 1 0 0 0 1 1 0 0 0 0 2 0 1 0 0 1 0 1 1 0 0 0 0 1 0 0 1 1 0 0 0 1 0 0 1 1 1 1 1 0 0 0 0 0 0 1 1 0 1 1 1 0 1 0 2 2 2 0 1 2 1 1 0 1 2 0 2 2 0 0 0 1 2 2 2 0 2 0 0 2 2 0 0 1 0 0 0 0 1 0 1 1 0 1 1 0 0 0 0 1 1 0 0 1 2 2 0 2 2 0 1 0 0 0 0 1 2 1 2 1 0 0 0 0 0 1 1 0 1 0 0 0 0 0 0 0 1 2 1 0 0 2 0 0 0 0 0 0 0 1 0 0 0 1 0 1 1 0 0 1 1 2 1 0 2 1 2 1 1 0 0 0 0 0 0 0 0 0 0 1 0 1 0 2 2 0 0 0 2 2 1 1 1 0 1 0 0 0 0 0 0 2 2 2 0 1 1 0 1 2 1 0 0 0 2 2 2 2 2 0 2 0 1 1 1 2 1 0 0 2 0 0 0 0 1 0 0 0 0 0 0 2 0 2 2 0 0 1 0 0 0 1 1 1 0 0 1 0 0 0 0 0 1 1 0 0 0 0 0 0 2 0 0 2 0 0 2 0 0 0 1 1 0 0 0 1 0 1 1
26 1 1 0 0 0 1 2 2 2 1 0 2 2 0 2 0 0 0 1 1 1 0 2 0 0 2 1 0 0 1 1 0 0 0 1 1 1 0 0 1 0 0 1 0 1 1 0 2 0 0 0 1 1 0 0 1 1 0 0 1 2 0 1 1 0 1 0 0 0 0 0 2 1 1 2 1 1 1 2 0 0 0 0 0 0 1 0 0 2 0 1 1 1 0 0 0 0 0 1 0 2 0 0 0 0 2 0 2 2 0 0 0 2 0 2 0 0 0 0 1 0 2 0 1 1 0 0 2 0 0 0 1 1 1 0 2 0 0 0 0 0 0 0 2 2 0 1 1 0 1 0 0 0 1 0 1 0 1 0 0 1 2 0 1 2 0 0 1 2 0 0 0 2 1 0 1 0 0 0 0 0 2 2 0 0 0 2 1 1 0 1 2 0 0 1 1 0 0 0 0 0 0 0 2 0 0 1 0 1 0 0 2 0 0 2 1 2 0 0 0 0 2 1 1 1 0 1 0 0 1 0 0 0 0 0 0 2 0 2 0 0 2 0 0 0 0 0 2 0 0 1 1 0 1 1 0 1 1 1 0 1 0 1 1 0 0 1 1 0 1 1 0 1 1 1 0 0 0 0 0 1 1 1 2 2 2 1 0 1 0 1 1 1 2 1 0 2 0 2 2 1 2 0 1 0 0 0 1 0 0 2 0 1 1 0 2 0 1 0 1 2 2 1 0 0 0 1 0 0 0 1 0 0 0 0 0 0 2 0 0 1 2 0 1 0 1 0 1 0 1 1 0 1 0 0 1 0 0 0 0 0 1 1 0 0 1 1 1 0 2 2 1 1 2 0 1 0 2 0 1 1 0 0 0 2 0 0 0 0 0 0 1 0 2 0 1 1 0 0 0 0 0 0 0 0 2 1 0 0 1 1 1 1 0 2 0 1 0 0 0 0 1 1 0 1 1 0 2 0 1 2 1 1 1 0 0 1 0 0 2 0 0 1 0 1 2 1 1 1 0 1 1 2 1 1 1 1 1 1 2 2 0 0 1 1 1 1 1 1 1 2 0 0 1 0 1 1 1 1 1 1 0 0 2 1 0 2 1 0 0 0 1 1 0 1 0 1 1 1 1 1 1 1 1 1 1 0 0 0 0 0 0 1 0 2 0 1 0 1 1 1 2 1 0 0 0 0 0 2 0 0 0 1 1 0 0 1 1 1 2 2 0 2 2 2 2 0 2 0 0 0 0 0 1 1 0 1 1 1 0 0 0 2 1 1 1 2 0 2 1 2 0 0 0 0 0 2 2 2 0 2 0 0 0 0 0 0 0 0 0 0 0 0 0 0 0 0 0 1 0 1 0 1 1 0 1 0 0 0 2 0 0 1 0 1 0 0 1 0 1 1 0 0 0 0 1 2 0 0 0 1 1 0 1 1 0 0 1 0 1 1 0 0 2 0 2 1 2 2 0 1 2 0 1 0 0 1 1 0 0 0 0 0 0 2 2 1 1 1 1 0 0 0 1 0 2 1 0 0 1 0 0 2 1 2 1 1 0 0 2 0 1 0 0 1 1 2 1 1 0 1 0 0 2 1 0 2 0 0 1 1 0 2 0 1 1 0 0 0 0 1 0 2 0 0 1 0 1 0 0 0 0 1 0 2 1 0 0 0 0 0 0 1 0 0 0 1 0 0 0 0 0 0 1 0 1 0 0 0 0 1 2 0 0 0 2 2 2 1 0 0 1 0 0 0 1 1 1 1 2 1 0 0 0 2 0 1 0 2 1 1 1 1 0 0 0 1 0 1 0 1 0 2 1 0 0 1 1 0 0 0 1 1 1 0 2 1 2 1 0 2 0 1 0 0 0 0 0 2 1 1 0 0 0 0 0 0 0 0 0 0 1 0 1 1 1 0 0 0 1 1 0 0 2 0 0 0 1 1 1 0 0 0 0 1 0 0 2 1 1 0 0 0 1 0 0 1 0 1 1 1 0 0 0 0 0 0 0 1 2 0 0 1 1 0 2 2 0 0 0 1 1 1 2 1 0 0 0 0 0 0 0 0 1 1 1 1 2 1 0 1 1 1 0 1 1 2 0 0 1 1 0 1 0 0 0 1 2 1 0 0 2 2 2 0 0 1 1 0 0 0 2 0 0 0 2 1 0 0 1 0 0 1 0 1 1 0 0 0 0 0 0 0 0 1 0 0 0 0 0 0 0 1 0 0 1 0 0 1 0 1 0 2 0 1 1 0 1 0 0 0
27 0 0 0 0 0 0 2 1 2 1 0 1 2 0 2 0 0 0 1 1 1 1 2 0 0 0 2 0 0 2 0 1 1 1 1 1 1 2 1 0 1 0 0 0 1 1 0 1 0 0 0 1 0 1 1 1 0 1 1 0 1 1 1 0 0 2 1 0 0 0 1 1 0 1 1 0 0 1 0 1 0 0 0 1 0 0 0 0 2 0 0 0 2 1 2 1 2 2 2 2 2 0 0 0 0 2 0 0 2 0 2 0 2 0 2 0 0 1 0 1 0 1 1 0 0 0 0 1 0 0 0 0 1 0 0 0 1 0 1 1 0 0 0 2 1 0 0 1 1 0 1 0 0 0 0 0 2 0 1 2 2 0 0 1 1 1 0 1 1 0 0 0 2 0 1 0 0 0 0 1 1 0 2 1 1 0 1 0 1 0 0 2 1 2 0 1 0 0 0 1 1 1 0 2 0 0 0 1 0 0 0 1 0 0 2 0 0 1 0 1 1 2 0 1 1 1 2 0 0 1 0 0 0 0 0 0 2 0 1 0 1 2 0 1 1 1 0 1 1 0 0 1 0 0 1 0 0 0 0 0 0 0 1 1 0 0 1 1 0 1 1 0 1 1 0 1 2 1 0 2 0 0 0 2 0 1 1 1 2 0 1 0 1 1 1 0 2 0 1 1 0 2 0 1 1 1 0 1 0 0 1 0 0 0 0 1 0 1 0 0 2 1 2 0 0 0 0 1 2 0 1 1 0 0 0 0 1 1 0 0 0 1 0 1 0 0 0 1 0 0 0 1 1 1 0 2 1 0 0 0 0 1 0 1 0 1 2 2 1 2 2 1 1 0 0 1 0 1 1 1 0 0 0 1 0 0 1 1 0 0 0 2 0 2 0 2 0 1 0 0 1 0 2 1 0 0 1 0 0 0 0 0 1 1 2 0 0 0 0 0 1 1 1 2 2 0 0 1 1 1 2 0 2 2 2 0 0 0 0 2 0 1 1 1 2 2 0 0 1 0 0 1 2 1 1 1 2 1 1 1 1 1 1 0 0 2 1 1 1 0 1 1 1 1 0 1 0 0 0 2 0 0 0 2 1 0 2 2 0 0 0 1 1 1 1 1 1 1 2 1 1 1 1 0 0 1 1 1 0 0 0 0 0 0 2 1 1 1 2 1 0 1 1 1 0 0 2 0 2 0 2 0 0 0 0 1 1 1 1 2 2 0 1 1 0 1 1 0 1 0 1 1 0 1 2 0 0 1 1 0 1 1 2 0 1 1 1 0 1 0 1 0 0 0 0 0 2 2 1 0 0 1 0 1 1 1 0 0 0 0 0 0 1 1 0 0 1 0 1 1 1 0 1 0 0 1 0 0 0 0 0 0 1 0 1 2 0 0 0 1 1 0 1 0 1 1 1 0 0 0 0 0 0 2 1 0 0 0 0 0 0 0 1 0 0 2 1 2 2 0 1 1 1 2 0 0 2 1 1 1 1 0 1 1 2 0 0 2 0 0 0 0 0 0 1 1 1 0 0 1 0 0 0 0 1 1 0 0 1 1 0 0 1 1 0 0 2 0 0 0 1 0 0 1 2 1 2 0 0 1 1 0 0 0 1 1 2 1 0 1 0 0 1 1 0 0 1 0 0 0 0 1 0 0 1 1 1 1 2 0 0 0 0 0 1 0 0 1 1 1 0 0 0 0 1 0 0 1 0 0 0 1 0 0 1 1 2 2 2 0 1 0 1 1 1 2 2 0 2 2 1 1 1 2 1 1 1 1 2 0 2 2 2 0 0 0 1 0 1 0 2 0 2 1 1 2 0 0 0 0 0 2 0 2 0 1 2 0 0 0 0 0 2 0 0 0 0 0 2 0 2 1 0 0 1 1 0 0 0 0 0 0 0 0 0 0 0 0 0 2 2 0 0 1 0 1 1 0 0 2 0 0 0 1 1 0 0 1 1 0 0 1 1 2 1 0 1 2 2 2 2 1 0 0 1 0 0 1 0 0 0 0 0 2 0 2 2 0 0 0 2 2 0 0 0 1 0 2 2 1 1 0 0 1 1 1 1 1 0 1 0 2 1 0 0 1 2 0 1 2 1 1 1 2 1 0 0 1 1 1 0 2 1 1 0 1 2 0 2 0 0 2 0 0 0 0 2 1 0 1 1 0 0 0 1 1 0 1 2 0 0 0 1 0 2 0 1 1 0 0 0 0 0 0 0 0 1 1 2 0 0 0 2 0 1 1 0 1 0 1 2
28 1 2 0 0 0 0 1 1 2 2 0 0 0 0 0 0 1 1 1 1 0 0 2 0 0 1 2 1 1 2 0 1 1 1 0 2 2 0 0 0 0 0 2 0 1 1 0 2 0 0 0 1 0 1 1 1 0 1 1 1 1 2 2 0 1 1 0 0 0 0 0 1 0 0 1 1 0 1 0 1 0 1 1 2 0 0 0 0 2 0 0 0 2 0 2 0 1 1 1 1 2 1 0 0 0 2 0 0 2 0 2 1 1 2 2 1 1 1 0 2 1 1 1 1 0 0 0 2 0 1 1 0 0 0 0 0 1 0 1 1 0 0 0 0 0 0 0 1 2 0 2 1 0 0 0 0 1 1 0 1 0 1 0 0 2 0 1 1 1 0 2 1 1 0 0 0 1 1 0 0 1 1 2 0 0 1 1 1 1 0 0 1 0 0 0 0 0 0 0 1 0 1 0 2 0 1 0 0 0 0 0 2 0 0 2 2 1 1 0 1 1 1 1 1 1 2 2 1 1 1 0 0 0 0 0 0 2 0 0 0 2 1 0 0 0 1 0 1 1 0 0 1 1 0 0 1 0 0 0 0 0 0 0 0 0 1 0 0 0 0 1 1 0 1 0 0 2 2 0 0 2 0 0 1 0 0 1 0 2 1 0 0 1 2 1 0 2 0 2 2 2 0 2 0 0 0 0 0 0 0 0 0 0 0 0 2 1 0 0 0 2 1 1 1 0 0 1 1 1 0 1 1 0 0 1 1 0 2 0 1 1 1 0 1 0 0 1 1 0 0 2 0 0 0 1 0 1 0 1 1 1 1 1 1 0 0 1 1 1 2 2 1 1 0 1 0 0 0 2 1 0 0 0 0 1 0 1 1 0 0 0 1 0 2 0 2 0 0 0 0 0 1 1 0 0 1 1 0 2 0 0 1 1 0 2 0 0 0 0 0 1 0 2 1 1 0 0 0 0 0 0 0 0 0 1 1 1 0 0 2 1 0 1 0 1 2 2 0 1 0 2 0 0 2 0 2 2 1 2 2 2 0 0 0 2 0 2 1 1 2 2 2 2 2 2 0 0 0 0 1 1 0 1 2 1 0 1 0 0 0 0 0 1 0 0 2 1 1 1 1 1 2 0 0 1 1 0 2 0 2 0 0 0 1 1 0 2 0 0 0 2 1 2 1 0 0 0 1 2 0 0 0 2 2 0 1 1 2 2 0 1 0 0 1 1 1 0 1 1 0 1 0 0 1 1 0 1 0 1 1 0 1 2 0 1 1 1 1 0 0 1 1 0 0 0 0 1 1 2 0 0 2 0 1 0 0 1 1 0 1 0 0 1 0 0 0 1 0 1 1 1 0 2 0 1 0 0 0 1 1 0 0 1 0 1 0 0 0 0 2 1 0 0 0 0 1 1 0 0 0 0 0 0 1 1 1 0 1 0 1 2 0 1 0 0 2 1 1 1 1 1 1 1 2 0 0 2 1 1 1 0 1 1 1 1 1 0 0 0 0 1 0 0 1 0 2 0 0 0 0 0 0 0 0 1 0 0 0 0 2 0 0 0 0 0 0 2 0 1 0 1 0 0 1 2 0 1 0 0 1 1 0 1 1 1 0 1 1 0 0 0 1 1 1 0 0 1 0 1 0 0 1 0 0 0 0 0 0 0 0 0 0 0 0 1 0 0 0 0 0 0 1 0 1 1 0 0 1 1 0 1 2 0 0 0 1 1 2 1 1 0 1 2 2 0 0 1 1 1 2 1 0 0 0 1 0 1 0 2 0 1 2 1 0 0 0 1 0 2 0 2 0 2 0 0 2 0 1 0 1 1 1 1 1 0 2 0 2 0 2 2 0 2 0 0 1 0 0 1 1 0 0 0 0 0 0 0 0 0 0 0 0 0 0 0 0 0 0 0 2 2 0 0 2 0 1 0 0 0 2 0 0 0 1 0 1 0 0 2 0 0 1 0 2 0 0 2 0 0 0 0 1 0 0 0 0 0 0 0 1 0 0 0 1 0 1 2 0 1 1 2 0 0 2 2 0 1 1 1 1 1 1 0 1 1 2 1 2 2 0 2 2 1 0 0 0 2 0 0 2 2 1 1 1 1 0 1 1 0 0 0 1 1 2 1 0 0 1 0 2 0 2 0 0 0 0 1 0 0 2 0 0 0 1 2 2 0 0 1 0 1 0 0 1 0 0 1 1 0 0 0 0 2 0 1 1 0 0 1 0 1 0 2 0 0 0 0 0 0 0 0
29 0 0 0 0 0 0 2 1 2 1 1 1 1 0 1 0 0 0 0 1 0 0 2 0 0 2 1 1 2 1 0 0 1 0 1 2 1 1 1 0 0 1 0 1 2 0 0 2 0 0 0 1 1 1 2 0 0 0 1 0 1 0 1 1 0 1 0 0 0 1 0 2 1 2 2 0 0 2 1 1 0 0 0 2 0 0 1 1 2 0 1 0 1 1 2 1 0 0 2 0 0 0 0 2 1 2 0 0 2 1 2 2 2 2 2 2 0 1 0 1 0 2 0 0 2 0 1 2 0 0 0 0 1 0 1 0 0 0 0 0 0 2 0 0 0 1 0 0 0 1 0 1 1 1 0 0 2 1 0 1 0 0 0 2 1 0 1 1 2 0 0 0 2 0 0 0 0 0 0 0 0 1 2 0 0 0 1 0 1 0 0 1 1 1 0 1 1 0 0 0 1 0 0 2 2 2 0 1 1 0 0 1 0 0 2 0 0 1 1 1 1 2 0 1 1 1 1 0 0 0 0 0 0 0 0 0 2 0 1 0 0 2 1 0 0 0 0 2 0 0 0 2 0 0 0 0 1 0 1 1 1 0 1 0 0 0 0 2 0 0 2 0 2 0 0 1 2 1 0 0 1 0 0 1 0 1 0 0 2 0 2 0 0 2 1 0 1 0 2 0 0 1 1 0 0 0 0 1 0 0 1 0 0 1 0 2 0 0 0 0 1 1 2 2 0 0 0 0 1 0 1 1 1 0 0 0 1 1 0 0 1 1 0 0 0 1 0 1 1 1 0 0 0 0 1 0 0 0 1 1 1 1 1 0 0 1 2 2 0 1 1 0 0 1 0 1 1 0 2 0 1 0 1 0 1 0 0 0 0 0 0 0 0 2 0 1 0 0 0 0 1 0 1 0 0 1 0 0 2 0 0 1 1 1 2 0 0 0 0 0 1 0 0 1 0 0 0 1 1 1 1 1 1 1 2 0 1 1 1 2 0 0 0 1 1 1 1 1 2 0 1 0 2 0 0 0 2 2 2 2 2 0 0 1 1 1 1 2 0 0 0 1 0 0 0 0 1 1 0 0 2 0 0 1 0 0 2 1 0 0 0 1 1 0 0 2 2 2 2 0 0 2 0 0 0 2 0 0 0 0 0 0 0 0 2 0 2 0 1 1 1 0 2 1 1 1 1 0 1 1 1 0 1 2 0 1 1 2 2 0 1 0 0 1 1 0 1 1 0 0 0 0 1 1 1 0 1 0 1 0 0 0 2 0 2 2 1 0 1 1 2 0 0 0 0 0 2 2 2 0 0 2 1 1 1 1 1 1 1 0 0 2 0 0 0 0 1 0 1 1 1 1 2 0 0 1 0 0 2 0 0 0 1 0 1 0 0 0 0 0 1 0 1 0 1 1 1 0 0 0 0 0 1 2 0 1 0 0 0 0 0 0 0 2 0 2 0 0 0 0 1 1 0 2 0 0 2 1 1 1 0 0 2 0 0 1 1 0 1 1 0 0 0 0 0 2 0 1 0 0 2 0 0 0 1 0 0 2 0 2 0 0 1 0 0 0 1 0 1 0 1 0 0 0 2 0 2 0 0 0 0 0 1 0 1 1 1 0 1 0 0 1 2 0 0 0 1 0 0 0 0 1 0 0 1 1 2 0 2 0 1 0 0 0 0 0 0 0 0 0 0 0 1 0 0 1 0 0 0 0 0 1 1 0 1 1 1 2 1 1 0 1 1 1 0 1 0 2 0 2 2 0 0 1 2 0 2 1 2 0 1 2 2 1 0 1 1 0 2 0 2 0 2 1 1 0 1 0 0 0 0 0 1 1 1 2 1 0 0 0 0 0 2 0 0 2 0 0 2 1 1 1 1 0 1 1 0 1 1 0 1 0 0 0 0 0 1 0 1 1 1 0 0 2 0 0 0 0 0 1 0 0 0 0 0 0 0 1 0 0 0 1 1 2 2 0 1 1 2 1 1 0 0 0 0 2 0 0 0 0 0 0 1 1 0 2 2 0 0 0 1 1 0 1 1 0 0 1 1 1 1 0 0 1 1 1 0 1 1 0 1 1 1 0 1 1 0 1 1 1 1 0 1 0 0 0 1 1 0 0 0 2 0 1 1 0 1 1 0 1 0 2 0 0 1 1 1 0 0 2 0 1 0 0 1 1 0 0 0 0 0 0 0 0 0 0 2 2 0 0 0 0 0 0 1 1 0 0 2 0 0 1 1 0 0 1 0 1 1 0 2
30 0 2 0 0 0 0 2 1 2 0 1 0 0 0 0 0 1 0 0 1 0 1 0 1 1 1 2 1 1 1 1 0 2 2 0 2 1 1 1 0 0 0 1 1 0 0 1 0 0 0 0 0 1 1 1 1 0 0 1 2 2 2 1 1 1 1 0 1 1 0 1 2 0 2 2 0 0 1 1 0 0 0 0 0 1 0 0 0 2 0 0 1 1 0 2 0 1 1 1 1 2 1 0 1 0 1 0 0 2 0 2 1 1 1 1 1 0 0 0 1 0 1 1 0 1 0 1 2 0 0 0 0 0 1 0 1 0 0 1 0 0 0 0 0 0 0 0 1 1 0 0 0 1 1 1 0 0 1 1 1 2 0 0 1 2 0 0 1 1 0 0 0 2 1 0 0 0 0 0 0 0 0 2 1 1 1 1 0 0 0 1 1 1 1 0 0 0 1 0 1 1 0 0 2 0 0 1 1 0 2 0 1 0 0 2 1 2 2 0 2 2 1 2 0 0 1 1 0 0 0 1 0 0 0 0 0 2 0 1 0 1 2 0 0 0 0 0 1 0 0 0 1 0 0 0 0 1 0 2 1 2 0 0 0 0 1 1 1 0 1 1 0 0 1 0 0 2 2 0 1 1 1 1 2 1 1 0 0 2 1 1 1 1 2 0 1 1 0 0 1 0 2 0 0 0 0 1 0 0 1 1 0 1 1 1 2 0 0 0 0 0 1 0 1 0 1 2 0 0 0 0 0 0 0 0 0 1 1 0 0 0 2 0 1 0 1 0 0 0 0 1 0 0 0 0 0 1 0 2 2 2 0 0 0 0 1 2 2 0 2 2 0 0 0 0 1 0 1 1 2 1 0 1 1 1 0 0 0 0 0 0 0 0 2 1 0 1 1 0 0 1 1 2 1 0 0 1 1 2 1 1 0 0 0 0 2 0 0 0 1 1 0 0 1 1 0 0 2 0 2 0 0 0 0 1 1 0 0 0 0 1 0 0 0 2 2 1 0 0 0 1 1 2 1 1 1 2 1 0 1 2 1 0 1 1 1 0 2 0 0 0 1 1 2 2 0 1 1 0 0 2 0 1 1 0 1 1 1 0 1 1 0 2 1 0 2 1 1 2 1 1 2 0 0 0 0 0 1 0 0 0 0 1 0 2 0 1 1 2 1 0 0 2 1 0 0 0 0 1 1 0 0 1 2 0 1 1 2 1 0 1 0 1 1 1 2 1 0 1 0 1 0 0 0 1 0 0 2 0 0 2 0 0 0 0 0 0 0 0 0 0 2 1 1 0 2 1 1 2 0 0 1 1 0 0 1 2 1 2 1 0 1 0 0 0 0 0 0 0 0 1 0 1 0 0 0 0 0 1 0 0 0 0 0 0 0 0 1 1 1 2 0 0 0 0 1 2 0 0 1 0 0 0 2 1 0 0 0 0 0 2 1 1 0 0 2 1 2 2 0 2 0 1 1 1 0 0 0 0 0 0 1 1 1 1 1 2 0 0 0 1 0 0 0 0 2 0 1 0 0 1 1 0 0 2 1 0 1 0 2 0 0 0 1 0 0 1 0 1 0 1 0 0 1 2 1 0 1 0 0 0 0 1 0 1 0 0 0 0 0 1 0 1 1 0 0 0 1 0 1 1 1 0 0 0 1 0 0 2 1 0 0 0 0 0 0 1 0 0 0 0 0 0 0 1 1 0 0 0 0 0 1 0 0 1 1 2 2 2 0 0 2 0 0 0 2 0 1 1 1 0 1 1 2 1 1 2 0 2 0 0 2 1 0 0 0 0 0 0 0 2 0 1 0 0 1 1 1 0 0 0 0 2 0 0 2 2 1 0 1 1 0 2 0 0 1 0 1 2 1 2 2 0 0 0 0 0 1 0 1 1 0 0 1 0 0 0 0 0 2 2 0 0 1 1 1 1 2 2 0 0 0 0 1 0 0 0 1 0 0 0 1 0 1 0 0 2 1 2 1 1 1 0 0 1 1 1 0 0 1 0 2 1 1 0 2 1 0 0 0 1 1 0 1 1 0 0 1 2 0 1 0 1 1 2 2 1 1 0 0 1 2 1 1 1 2 1 0 0 2 2 0 2 0 0 0 0 0 0 0 0 2 2 2 1 0 1 1 1 0 1 2 0 1 0 1 2 2 0 2 0 0 1 0 1 1 0 0 0 0 0 1 1 0 0 0 1 1 0 0 0 0 2 0 1 1 0 0 1 0 0 0 2 0 1 0 0 1 0 0 1
31 0 1 0 0 0 0 1 2 0 0 0 0 2 0 0 1 0 1 1 1 0 2 2 0 0 0 2 0 0 1 1 1 2 2 0 2 1 0 0 0 0 1 0 0 0 0 1 1 0 0 0 0 0 2 1 0 0 0 2 0 0 2 2 0 0 0 0 0 0 0 0 2 1 1 2 1 0 2 1 1 0 0 1 0 0 0 0 0 2 0 0 1 1 0 1 0 2 2 2 2 2 0 0 1 1 2 0 0 2 0 2 1 2 2 2 2 1 2 0 2 1 0 2 0 1 0 2 2 1 0 0 0 0 1 0 1 0 1 0 1 0 0 0 1 0 1 0 0 1 0 0 0 0 0 0 0 0 1 0 0 1 0 0 0 1 0 1 0 1 1 1 0 2 1 1 0 0 0 0 1 1 0 2 0 0 0 2 0 0 0 1 2 1 2 0 1 0 0 0 0 0 0 0 2 0 0 0 0 0 0 1 1 0 1 1 1 1 1 0 2 2 2 1 1 2 1 1 0 0 1 0 0 0 0 0 0 2 0 1 0 1 2 0 0 0 0 0 2 0 0 0 1 0 0 1 0 1 0 1 1 1 1 1 1 0 0 0 2 1 0 2 0 1 0 0 0 1 1 0 0 2 1 1 2 2 2 2 0 2 0 1 0 0 2 1 0 1 0 1 0 0 2 0 0 1 0 0 0 0 0 0 0 0 2 0 2 1 0 0 0 2 0 2 0 0 0 1 0 0 0 2 0 0 0 0 0 0 2 0 0 1 0 0 1 0 1 1 0 1 1 1 0 1 0 0 1 1 0 1 1 1 2 2 1 0 0 2 2 0 2 2 2 2 0 2 2 1 1 1 1 1 0 0 1 0 0 0 0 0 0 0 0 1 2 1 0 0 1 1 0 1 0 2 1 0 0 0 0 1 0 0 0 0 0 0 2 1 1 1 0 1 0 0 0 0 0 0 0 0 0 0 0 0 0 0 1 0 0 0 1 1 1 1 1 2 2 2 0 1 0 2 1 1 2 1 2 2 2 1 1 2 0 0 0 2 0 1 2 0 2 2 2 2 1 0 1 0 0 1 1 0 0 0 2 1 0 2 2 0 0 0 1 1 0 0 0 1 1 2 1 1 1 1 0 0 2 0 1 0 0 1 0 2 0 2 0 2 1 1 0 1 1 2 1 0 0 0 1 2 0 0 0 1 0 0 0 2 2 2 1 1 0 0 1 1 2 1 1 0 0 0 0 0 1 1 1 1 0 0 1 0 0 1 0 1 1 1 1 0 0 1 1 0 1 0 1 2 2 2 0 2 1 1 0 0 1 2 0 2 0 0 0 1 0 0 0 0 0 0 0 2 1 2 0 0 1 0 0 1 1 0 0 1 0 1 0 0 0 0 0 1 0 0 0 1 2 0 0 0 0 0 0 0 2 0 2 0 0 0 0 0 0 1 1 0 2 2 1 1 1 2 0 1 2 0 1 2 2 0 0 0 1 0 1 2 1 1 0 0 0 1 0 1 0 1 1 1 0 0 2 0 1 1 0 2 0 1 1 0 2 0 0 1 0 0 0 2 0 1 0 1 0 0 0 2 0 0 0 0 0 0 0 2 0 1 1 1 1 0 0 0 0 1 1 0 0 0 0 0 0 0 0 1 0 1 2 0 0 0 0 0 1 1 1 0 0 0 1 1 1 0 0 0 0 0 1 0 0 0 0 1 2 0 1 0 1 1 2 1 1 0 2 0 0 1 2 1 0 1 1 1 0 0 1 2 0 1 0 2 0 1 2 1 0 0 0 1 0 1 0 1 0 1 1 1 1 1 0 1 0 0 0 0 0 0 0 2 1 0 2 1 0 1 0 0 0 0 1 2 1 2 0 1 1 0 0 0 0 0 0 0 1 0 1 1 1 0 0 0 0 0 0 0 1 0 1 1 0 0 1 0 0 0 0 0 0 0 1 0 0 0 2 0 2 0 0 0 1 1 1 1 2 0 0 1 0 1 1 0 0 0 1 1 2 0 2 2 0 1 0 0 2 0 1 1 0 1 0 1 1 1 0 0 0 2 2 2 2 2 0 2 1 0 1 2 2 1 0 0 2 0 0 1 0 0 0 0 0 0 0 0 2 1 2 0 0 0 0 0 1 1 1 0 0 0 1 1 1 2 0 2 0 0 2 2 2 1 2 2 1 0 0 0 0 0 0 2 2 0 1 1 0 1 0 1 2 1 0 1 0 0 1 2 0 1 0 0 2 0 0 0
32 0 1 0 0 0 0 2 2 2 0 1 1 2 0 1 0 1 1 2 0 1 0 2 0 0 1 1 0 0 0 1 1 2 0 2 0 2 0 0 1 1 1 0 0 1 0 0 2 0 0 0 0 0 2 2 0 1 0 1 1 1 0 0 0 0 1 0 1 1 0 1 2 0 0 2 2 1 1 1 0 0 0 1 0 0 0 1 0 2 0 1 2 2 0 2 0 0 0 1 0 2 0 0 0 0 2 1 1 1 0 2 1 2 2 2 2 0 0 0 2 0 1 1 0 1 0 2 2 2 1 1 0 1 1 1 0 0 1 0 0 0 0 0 0 0 1 0 0 1 0 1 1 0 0 0 0 0 0 0 0 2 1 0 2 1 0 0 2 2 0 2 1 1 2 0 1 0 0 1 0 1 0 2 0 0 1 0 0 0 0 0 2 1 1 0 1 0 0 0 0 1 0 0 2 2 2 1 1 0 0 0 0 0 0 2 1 2 2 0 1 2 1 2 0 0 0 1 0 0 0 0 1 1 1 1 1 2 0 2 0 0 2 1 0 0 0 0 1 1 0 0 1 0 0 2 1 0 0 0 0 0 0 0 0 0 1 1 1 1 0 1 0 2 0 1 0 2 2 0 0 2 1 1 2 0 1 1 0 2 0 0 1 0 2 1 1 0 0 1 2 0 1 1 0 1 0 1 0 0 0 2 0 0 2 1 2 1 1 0 0 2 1 1 1 0 0 2 0 0 0 2 1 0 0 0 0 2 0 0 0 1 2 1 2 0 0 0 0 0 0 1 1 0 1 0 1 1 0 1 1 2 2 1 2 1 0 2 2 0 1 1 0 0 0 1 2 0 2 0 1 0 0 0 0 0 0 0 0 0 0 0 1 0 2 0 1 0 1 1 0 1 1 2 1 0 0 0 1 2 0 0 0 1 0 2 1 0 2 0 0 0 2 1 0 2 1 0 0 0 0 0 0 1 1 0 0 1 0 0 1 1 0 0 2 1 1 1 0 1 0 1 1 2 1 1 1 1 0 0 1 1 0 0 1 1 1 2 2 0 0 0 2 2 2 1 1 0 0 0 0 2 0 0 1 0 0 0 0 0 1 1 0 1 1 1 1 2 0 0 0 0 1 1 0 0 1 0 1 0 0 0 0 1 0 1 0 2 1 2 1 0 0 1 0 0 0 1 0 1 1 1 0 1 2 0 2 0 2 2 1 2 0 1 1 1 2 1 1 0 0 0 0 0 1 1 0 0 1 1 0 1 0 2 1 0 0 1 1 0 0 0 0 0 0 0 0 1 1 2 1 0 1 1 0 0 1 1 0 1 0 1 1 0 1 0 1 0 0 1 0 1 0 1 0 1 2 1 0 1 0 0 0 0 0 1 0 0 1 1 1 2 0 0 0 0 1 1 0 0 0 0 0 0 2 0 2 0 0 1 0 1 0 0 2 0 1 2 0 0 0 2 0 0 1 0 0 1 1 0 0 0 1 2 0 0 2 1 0 0 0 1 0 0 0 1 1 0 0 0 0 0 0 2 1 2 1 0 0 1 1 0 0 0 0 0 0 2 0 2 0 1 0 0 2 1 1 2 0 0 1 1 0 0 0 1 0 1 1 0 0 0 1 2 0 1 0 0 2 0 1 1 0 0 0 1 1 1 0 1 0 1 0 0 0 0 0 2 0 0 0 0 0 0 0 1 0 0 1 0 0 0 2 0 1 0 0 2 2 2 0 1 1 1 0 0 2 0 1 1 0 0 1 0 2 1 0 2 1 2 0 1 2 2 1 0 1 1 0 2 0 1 0 2 0 0 0 0 0 1 0 1 1 1 0 0 1 2 1 0 1 1 0 2 1 0 1 0 1 2 2 1 0 2 2 0 0 1 1 0 1 1 0 0 0 0 0 0 0 0 2 2 0 0 2 0 0 0 0 0 2 0 0 0 0 2 0 0 1 0 0 0 1 0 1 1 0 0 1 2 2 2 1 0 0 1 0 0 0 1 0 0 0 0 2 1 1 1 0 0 0 2 1 0 1 1 1 2 0 0 0 1 0 0 2 0 0 2 2 0 2 0 2 1 0 0 2 2 0 0 2 2 0 1 0 0 0 2 2 0 0 0 2 1 0 0 0 1 1 1 0 0 2 0 1 0 1 0 0 0 2 0 0 1 0 1 1 0 1 1 0 0 0 0 0 0 1 1 1 1 0 0 0 0 0 0 0 0 1 1 0 0 1 2 0 0 0 1 1 1 0 1
33 1 2 0 0 0 0 1 2 0 0 2 0 0 0 0 0 0 0 1 1 1 0 1 0 0 1 1 0 0 2 1 2 1 1 1 1 1 0 0 1 0 0 0 0 0 0 0 1 1 1 0 0 1 1 2 0 1 0 0 0 1 2 1 1 2 2 1 0 0 0 0 2 0 0 2 1 1 0 0 0 0 0 0 0 0 0 0 0 1 0 0 2 2 0 2 0 2 1 2 0 0 0 0 1 0 1 0 0 2 0 0 0 0 0 0 0 0 0 0 2 0 0 2 0 0 0 1 2 1 0 0 0 0 0 0 0 0 0 0 1 0 0 0 1 1 1 0 0 1 0 1 1 0 0 0 0 0 0 0 0 2 0 1 0 2 0 0 1 1 0 0 0 2 2 0 1 0 0 1 0 1 1 1 0 0 0 2 1 2 0 0 1 0 0 0 0 0 0 0 0 0 0 0 2 1 2 0 2 0 0 0 0 0 0 2 0 0 2 1 0 0 2 2 0 1 1 1 1 0 0 0 0 0 0 0 0 2 0 1 0 0 1 0 1 1 1 0 2 0 0 0 1 0 0 2 0 1 1 1 1 2 0 0 0 0 1 0 1 1 1 1 0 1 0 0 0 0 0 0 0 1 0 0 1 0 1 0 0 1 0 1 1 0 2 1 1 0 0 1 0 0 1 1 0 0 2 0 0 0 2 2 0 0 1 0 2 0 0 0 1 2 1 2 2 0 1 0 1 1 0 0 0 0 0 0 0 2 0 0 0 2 2 0 2 0 0 0 0 0 0 1 0 1 0 0 1 2 0 0 0 0 0 0 0 2 0 1 1 0 1 1 1 1 0 2 2 0 0 2 0 0 0 1 0 1 0 0 0 0 0 0 1 0 2 0 0 0 0 0 0 0 1 2 0 0 1 1 0 1 0 0 1 0 0 1 1 0 1 0 0 0 0 1 1 2 1 1 1 1 1 1 1 1 1 0 1 0 0 0 2 0 0 0 2 1 0 1 0 0 0 0 1 2 1 1 1 2 2 1 1 1 0 0 1 1 1 1 2 0 0 0 2 2 1 1 0 0 0 1 1 1 0 0 1 1 0 1 0 0 1 1 0 2 1 0 0 0 1 2 1 1 2 0 0 1 1 2 0 0 0 0 0 0 2 0 0 2 0 1 1 0 1 2 0 1 1 1 0 1 1 1 0 1 1 0 1 1 1 1 1 2 0 1 1 1 1 1 1 0 0 1 0 0 0 0 0 0 1 0 0 1 1 2 0 1 1 2 1 1 1 2 1 0 0 0 1 2 2 0 0 0 0 0 0 0 0 1 0 1 0 0 0 0 0 0 1 1 0 1 1 1 0 2 0 0 0 0 0 0 0 0 0 0 0 0 0 0 0 0 1 2 0 0 0 0 1 1 0 0 0 0 1 0 1 0 0 0 1 0 0 1 0 0 0 0 2 0 1 1 0 1 1 0 1 0 0 2 2 0 0 0 0 0 1 2 1 1 1 1 0 0 0 1 0 0 1 0 0 0 1 0 0 1 0 1 1 0 0 0 2 0 1 0 1 0 0 2 0 2 1 1 0 0 2 1 1 2 0 1 1 1 0 2 0 0 0 1 1 0 0 0 0 2 0 1 0 1 1 1 0 0 0 0 0 1 2 1 0 1 0 1 0 0 0 1 0 0 1 0 0 0 0 0 0 2 1 1 2 1 1 0 2 0 1 0 1 0 1 1 1 1 2 0 0 0 0 0 2 0 2 2 1 0 2 1 0 1 0 2 0 1 2 2 0 1 0 0 0 0 0 0 0 2 1 1 0 1 0 1 0 0 1 1 1 0 1 2 2 0 1 1 0 2 0 0 0 0 0 2 0 2 1 0 0 0 1 1 2 2 0 1 0 0 1 0 0 0 0 1 1 1 0 0 2 0 0 1 1 1 0 0 0 0 1 0 0 0 1 1 0 0 1 1 2 0 0 2 0 0 0 0 0 0 0 0 0 0 0 0 0 0 1 1 1 0 2 2 0 0 0 1 1 0 1 0 1 2 0 0 0 0 1 0 1 1 1 1 2 1 0 2 2 1 0 0 0 1 1 1 2 2 0 2 0 0 0 0 2 2 0 0 1 1 2 1 1 1 1 2 0 0 2 0 0 0 0 2 0 0 1 0 0 0 0 0 0 0 0 0 0 0 1 1 0 1 1 0 0 1 1 0 0 2 0 1 0 0 0 1 0 0 0 1 1 0 0 0 0 0 1 1
34 0 2 0 0 0 0 2 2 1 1 0 1 2 0 1 0 1 0 0 2 0 0 2 0 0 1 0 0 0 1 2 2 2 1 1 1 2 0 0 2 0 0 0 1 1 1 0 1 0 0 0 1 1 1 1 0 0 1 0 1 2 2 1 0 1 1 0 0 0 0 1 2 0 1 2 1 0 2 0 2 0 0 0 2 1 1 1 1 2 1 1 0 1 1 2 1 2 2 2 1 2 1 0 0 0 2 0 1 1 0 1 0 2 0 2 0 0 0 0 2 0 2 0 1 1 0 2 2 1 1 1 0 0 1 0 0 0 0 0 0 0 1 0 0 1 0 0 0 0 0 1 0 2 1 0 0 1 0 1 1 1 0 1 1 1 0 0 2 2 0 0 1 1 0 0 1 0 1 0 0 1 1 2 0 0 1 0 0 1 0 0 2 1 2 0 0 0 1 0 0 1 1 0 2 1 1 1 1 0 0 0 1 0 0 2 0 2 1 0 1 1 1 2 0 0 1 0 0 0 0 1 0 1 1 0 0 2 0 2 0 0 2 0 0 0 0 0 1 1 0 1 1 0 1 1 0 2 0 1 2 1 0 0 0 0 1 0 2 1 0 2 0 1 1 1 0 2 2 0 1 1 0 0 0 0 0 1 0 2 1 0 2 0 2 0 2 1 0 1 1 0 1 1 0 0 0 1 0 0 1 1 0 1 2 1 2 0 0 0 0 2 1 0 1 0 0 1 2 1 0 2 0 0 0 0 0 1 1 0 0 0 2 0 0 0 1 0 1 0 0 0 0 0 0 2 0 1 1 0 1 1 0 0 0 0 1 2 2 0 2 2 0 0 0 0 1 0 1 1 2 2 0 0 1 0 0 0 0 0 0 0 1 0 2 0 1 0 1 1 0 2 2 2 0 1 1 0 0 1 0 0 0 1 0 0 2 0 0 0 0 0 0 0 0 2 1 0 1 1 1 2 0 2 2 2 0 0 0 1 0 0 0 1 0 1 2 0 0 0 0 0 0 2 1 0 1 2 1 0 0 1 0 0 2 0 2 1 1 1 1 1 2 2 2 1 1 0 0 0 2 1 0 0 2 2 0 1 1 0 2 2 0 1 1 0 1 1 1 2 1 1 2 0 0 0 0 1 0 0 0 0 0 0 0 2 0 2 0 1 2 1 1 2 0 1 0 1 1 2 0 1 0 0 0 0 1 1 1 1 2 2 0 0 1 2 0 1 0 1 0 1 0 0 0 0 1 0 0 0 0 0 1 2 1 0 0 1 1 0 1 1 0 0 0 0 0 1 1 2 0 0 0 0 0 0 0 0 0 0 1 0 0 0 0 0 2 0 0 0 0 2 0 1 0 1 1 0 0 0 2 2 0 0 1 2 0 0 0 0 0 2 0 0 0 1 2 1 0 0 0 0 1 0 2 0 0 0 0 1 1 2 0 1 1 0 2 1 0 0 0 2 0 2 1 1 0 1 1 0 0 0 0 0 1 2 1 1 1 0 0 2 0 0 0 1 1 1 0 0 2 0 0 1 0 1 1 0 0 0 1 0 0 1 0 0 0 2 0 2 0 2 0 0 1 1 1 1 0 0 0 0 0 1 0 0 0 1 1 0 0 0 0 1 0 1 0 0 1 0 0 0 0 0 0 0 0 1 0 1 0 1 0 0 0 1 0 1 0 0 0 0 0 0 1 1 0 2 0 2 2 1 1 0 0 1 2 1 1 1 1 0 2 1 1 0 2 0 1 2 0 0 0 1 2 2 0 2 0 2 1 1 2 1 0 1 0 0 0 1 0 2 0 2 1 1 0 1 0 0 0 0 1 0 1 0 1 2 1 1 1 2 0 2 0 0 0 0 0 1 0 1 0 0 0 1 1 0 1 1 0 0 0 0 1 0 0 0 0 1 2 1 0 0 2 0 0 0 0 0 1 1 0 0 0 0 0 0 1 1 0 0 1 0 1 1 0 1 1 2 1 1 0 0 0 0 2 2 0 0 1 0 0 1 2 0 2 2 0 0 0 2 1 0 2 2 0 0 1 2 1 0 0 0 0 2 2 1 1 2 0 2 2 1 1 1 2 1 0 0 2 2 0 2 0 0 0 1 1 0 0 0 2 0 1 0 0 0 1 0 1 0 2 1 0 0 1 2 2 0 2 0 0 0 0 0 0 0 0 1 0 0 0 0 0 1 0 0 0 0 0 0 0 2 0 0 0 0 0 1 0 0 0 1 1 0 0 1 1 1 1 2
35 0 1 0 0 0 0 1 2 0 0 2 0 2 0 0 1 2 0 1 1 1 0 2 0 0 0 1 0 0 1 0 1 2 0 1 1 0 0 0 2 1 0 0 0 0 0 0 2 0 0 0 0 1 1 2 0 1 0 1 0 0 2 2 0 0 1 0 0 0 1 2 1 0 0 1 1 0 1 0 1 0 0 1 0 0 0 0 0 2 0 0 0 2 1 2 1 1 0 1 1 1 2 0 0 0 2 1 1 1 0 2 1 1 1 1 1 0 2 0 0 0 2 0 0 1 0 0 0 0 0 0 1 1 0 0 1 0 0 1 1 0 0 0 2 2 1 1 2 1 1 1 2 0 0 0 0 2 1 0 1 1 1 0 2 1 0 0 0 1 0 1 1 1 2 0 1 0 0 0 1 1 0 1 0 0 0 1 0 2 0 0 1 0 0 1 1 0 1 0 1 1 1 0 1 1 1 0 1 0 0 1 2 1 0 2 1 0 1 1 0 0 2 2 0 1 1 2 1 0 0 0 0 0 0 0 0 1 0 1 0 0 1 0 1 1 1 0 0 2 0 0 2 2 0 0 1 0 0 0 0 0 0 1 1 0 1 0 2 0 1 0 0 0 0 1 0 2 2 0 0 1 0 0 2 1 1 0 0 2 0 2 1 0 2 1 0 1 0 2 0 0 0 2 0 0 0 0 0 0 0 0 0 0 2 0 2 0 1 0 0 2 0 0 0 0 0 0 1 0 0 1 0 0 0 0 0 1 1 1 0 1 2 0 1 0 1 0 1 0 1 1 0 1 0 1 2 0 0 2 2 2 2 2 1 0 0 1 1 0 1 1 1 0 0 1 2 0 0 2 0 0 0 0 0 0 0 0 0 0 0 0 0 0 2 0 2 1 1 1 0 1 1 2 0 0 0 1 0 1 0 0 0 1 0 1 1 0 1 0 1 0 0 2 0 0 0 0 2 2 1 2 2 2 2 1 0 1 0 0 2 0 1 1 1 1 1 0 1 1 1 0 1 2 1 0 1 1 1 1 0 0 0 0 1 1 1 1 2 1 0 1 2 2 2 1 1 0 0 0 1 1 0 0 2 0 0 2 1 0 0 0 0 1 0 0 2 1 1 2 1 1 2 0 0 1 2 0 1 0 0 0 0 0 2 0 0 1 1 2 2 0 0 2 1 1 1 0 1 1 1 0 0 0 0 0 0 0 1 1 0 1 0 0 2 2 0 1 0 1 0 1 1 0 0 2 0 2 0 1 0 0 0 1 0 1 1 1 1 0 1 1 2 0 1 0 2 2 2 0 2 0 0 0 0 0 0 0 0 0 0 0 0 0 2 0 0 0 0 1 0 1 0 2 0 0 0 0 0 1 0 0 0 2 1 1 0 0 1 0 1 1 0 0 0 1 1 0 0 0 0 0 0 0 1 1 1 0 0 0 0 1 0 0 2 0 2 1 1 1 1 1 1 1 1 0 0 1 1 0 0 0 1 0 1 1 0 0 0 0 0 1 0 0 0 1 1 1 0 0 1 1 0 1 1 2 1 0 0 0 2 0 0 0 0 0 0 2 0 2 0 2 0 0 1 2 0 0 0 0 0 0 0 2 0 0 1 0 0 0 0 0 0 2 0 1 0 0 1 0 1 1 0 0 0 1 0 1 0 1 0 1 1 0 1 0 0 0 0 0 0 0 0 0 0 2 0 1 0 1 1 0 2 1 1 0 0 2 2 1 0 0 1 1 1 0 0 1 0 0 2 2 0 0 1 2 0 2 0 1 1 0 2 1 0 0 0 1 0 1 0 2 0 1 0 0 2 1 0 0 1 1 1 0 2 0 2 0 2 0 2 2 0 2 0 0 2 0 1 2 2 1 2 0 0 0 0 0 0 0 0 0 0 0 2 0 0 0 1 0 2 2 0 0 0 2 2 0 0 0 1 0 0 0 0 1 0 0 1 0 0 0 1 1 1 0 0 1 1 2 1 1 1 0 0 0 0 1 0 1 1 0 1 0 2 0 2 2 0 0 0 2 1 0 0 2 0 1 0 1 0 1 0 1 0 2 2 0 1 1 0 1 2 1 0 1 1 0 0 0 2 2 0 2 0 0 0 1 2 1 0 0 1 0 1 1 0 1 1 1 0 1 2 0 1 0 0 1 0 1 0 1 0 0 0 0 0 0 0 0 0 0 0 0 0 2 0 0 1 0 1 1 0 1 0 0 1 0 0 0 0 0 0 1 1 0 0 0 1 0 0 1
36 1 1 0 0 0 0 2 0 2 2 0 0 0 0 0 0 2 2 1 1 1 0 2 0 0 2 1 0 0 2 1 2 2 0 2 0 0 0 0 0 0 1 0 0 0 0 0 2 0 0 0 0 0 2 1 1 1 0 0 1 1 1 0 0 0 1 0 0 0 0 2 2 0 2 2 0 0 1 0 0 1 0 2 0 0 0 0 0 1 0 0 1 1 1 1 0 1 1 2 1 2 0 0 0 0 2 1 1 1 0 2 1 1 1 1 1 0 2 0 0 0 1 1 1 0 0 0 0 0 0 0 1 1 0 0 1 0 0 0 1 0 1 0 1 1 1 0 0 0 0 1 1 0 0 0 0 1 0 0 1 1 0 0 0 2 0 1 1 2 1 1 0 2 1 0 1 0 0 0 0 1 0 2 1 1 1 1 0 1 1 1 0 0 0 1 1 1 0 0 0 1 1 0 2 0 0 0 1 0 1 0 1 0 0 2 0 0 1 1 1 1 2 2 0 0 0 1 0 0 0 0 1 1 0 1 0 0 0 0 1 0 2 0 0 0 0 0 2 0 0 0 1 0 1 1 0 0 0 0 0 0 0 1 0 0 0 0 2 2 0 0 0 1 1 0 1 2 2 0 1 1 1 1 2 1 2 2 0 2 0 0 0 1 1 1 0 1 0 0 0 0 2 0 2 0 0 1 1 0 0 2 1 0 1 1 2 0 1 0 0 2 2 1 2 0 0 1 0 0 0 1 0 0 1 1 0 1 1 1 1 1 2 0 1 0 1 0 0 0 1 0 0 0 0 1 2 1 0 1 1 1 1 0 1 0 0 2 2 0 1 1 0 0 0 1 2 0 1 1 1 1 0 0 0 1 0 0 0 0 0 0 1 0 2 0 1 1 1 0 0 1 0 0 0 0 2 0 0 2 0 0 0 0 2 2 0 0 1 0 0 0 1 1 2 2 1 0 0 0 0 0 0 1 0 0 1 1 0 0 2 1 0 1 1 0 1 0 0 0 0 0 1 2 0 0 0 2 1 1 1 2 0 0 0 2 0 1 2 0 0 0 1 1 1 0 1 1 1 0 0 2 0 0 1 1 0 2 1 0 0 0 0 2 0 0 0 2 1 1 1 0 1 1 1 1 1 0 2 0 1 0 0 1 0 2 0 2 0 2 2 1 1 1 1 0 0 1 1 1 1 1 0 1 1 0 2 1 1 1 1 1 0 1 1 0 1 2 0 0 0 1 0 0 0 1 0 0 0 0 1 0 1 1 1 0 0 1 1 0 0 0 1 0 1 0 1 2 2 0 0 0 1 0 1 0 0 2 0 2 0 0 0 1 1 0 1 0 0 0 0 2 0 1 0 1 1 0 0 0 2 0 0 1 1 2 0 0 1 1 0 1 0 1 0 0 0 1 0 0 0 0 1 0 1 0 2 0 0 1 0 2 0 0 1 0 2 1 1 1 0 2 1 1 2 0 0 2 1 1 1 1 2 0 1 2 1 1 0 0 0 1 0 0 0 1 1 0 0 0 0 0 0 0 0 1 1 0 0 0 0 0 2 0 2 0 0 1 0 0 0 0 0 0 1 2 0 2 0 0 0 0 0 2 0 1 0 0 0 0 0 1 0 2 0 0 0 0 0 1 0 0 0 1 0 1 1 1 1 2 1 0 0 1 1 1 1 1 0 0 0 0 0 0 0 0 0 0 1 0 0 1 2 0 2 0 0 2 1 2 0 1 2 0 0 0 1 1 1 1 1 1 0 2 2 2 1 2 0 2 2 0 2 2 0 0 1 1 0 2 0 2 1 2 1 0 0 0 1 1 0 0 1 1 1 0 1 1 2 0 1 2 0 2 0 0 1 0 0 1 1 0 0 0 0 1 1 0 0 0 0 0 0 0 0 0 0 0 0 0 1 0 1 0 1 0 0 0 0 1 0 0 0 0 0 1 0 0 1 1 0 0 1 1 2 1 0 1 0 2 1 1 1 1 0 2 0 1 0 0 0 0 0 0 2 0 1 2 0 1 1 1 1 0 1 1 0 0 0 0 0 0 0 0 2 0 0 1 2 1 0 2 2 1 0 1 0 2 0 1 2 1 0 1 2 1 2 1 1 0 0 0 1 0 1 2 0 1 0 1 1 0 2 0 0 0 2 2 2 1 1 1 0 0 0 0 0 0 0 0 0 0 0 0 0 1 0 0 0 0 0 0 0 1 0 0 0 0 0 2 0 0 2 2 0 0 1 0 0 0 0 0
37 1 1 0 0 0 0 1 2 0 0 2 0 1 0 0 1 1 1 1 1 0 0 2 0 0 2 1 0 0 1 1 1 1 1 1 1 1 0 0 0 0 0 0 2 0 2 0 1 1 1 0 0 0 0 1 0 0 1 1 0 2 2 2 0 0 2 0 0 0 0 0 2 1 1 2 1 0 2 1 1 0 1 1 1 0 0 1 1 2 1 1 2 2 0 2 0 0 0 1 0 2 1 0 0 0 2 1 1 1 0 1 1 1 1 1 1 0 0 0 2 0 2 0 0 0 0 1 1 0 0 0 1 1 0 0 0 1 0 1 0 0 0 0 0 0 0 1 2 1 1 1 0 1 0 0 0 0 0 1 2 1 0 0 0 1 0 0 0 0 0 1 1 1 1 0 1 2 0 1 0 0 0 2 0 0 1 0 0 2 0 0 1 1 1 0 0 0 0 0 0 1 0 0 2 0 0 0 1 0 1 0 2 0 0 2 0 0 1 0 1 1 2 2 0 1 1 2 0 0 0 0 0 0 0 0 0 1 1 0 1 1 2 0 0 0 0 0 2 0 0 1 1 0 0 0 0 1 0 1 1 1 0 0 0 0 0 0 1 1 0 0 0 0 0 0 0 2 2 0 0 1 2 2 2 2 2 0 1 1 0 2 1 0 2 0 0 0 0 0 0 0 0 2 0 0 0 0 1 0 0 1 0 1 2 1 2 0 0 0 0 1 1 0 2 0 0 2 0 0 0 0 1 0 0 0 0 2 0 1 1 1 2 0 0 0 1 0 2 1 1 0 1 0 1 0 0 0 0 0 0 0 1 0 1 0 1 1 1 1 2 2 0 0 0 1 1 1 0 2 2 0 0 0 0 0 0 0 0 0 0 0 0 0 2 0 0 1 1 0 0 0 2 2 0 1 1 1 0 2 0 0 0 0 2 2 0 0 0 0 0 0 1 1 1 2 1 0 1 0 1 0 2 1 1 0 0 1 0 0 2 1 1 2 0 2 2 1 1 1 0 1 0 2 1 0 1 2 1 2 2 2 0 0 2 0 2 1 2 1 0 1 2 2 1 0 1 0 0 0 0 2 0 1 1 1 0 1 0 0 1 1 0 2 0 0 0 1 1 2 1 1 1 1 1 1 1 1 2 0 1 1 1 0 1 0 0 2 2 2 0 0 2 2 0 0 0 1 0 1 1 1 0 0 0 0 2 0 1 1 0 0 0 0 2 2 1 1 1 0 0 0 1 1 2 0 0 1 1 1 0 0 1 1 0 0 0 2 2 0 0 0 2 0 2 0 2 2 2 0 2 1 0 1 0 0 0 2 0 2 0 1 0 0 0 0 0 0 0 0 0 1 1 2 0 1 2 0 0 1 0 0 0 2 2 2 0 0 0 1 0 2 0 1 0 0 2 2 0 0 1 1 1 0 2 0 0 0 0 0 0 0 0 1 1 0 2 2 1 1 1 2 0 2 1 0 0 2 1 0 0 0 1 0 1 2 1 1 0 0 0 1 1 0 2 0 2 1 1 1 1 1 1 1 1 2 1 0 1 0 2 0 0 0 0 0 0 2 0 1 1 0 0 0 1 1 1 2 1 0 0 0 0 1 1 2 0 1 1 0 0 0 2 2 0 1 0 0 0 0 0 0 0 0 0 0 1 0 0 1 0 0 0 0 2 0 0 0 0 0 0 0 0 0 1 2 1 0 1 0 0 1 2 1 1 0 0 1 0 2 0 1 2 0 0 0 1 1 0 1 2 0 1 1 2 2 2 1 0 2 0 1 2 1 0 0 0 0 1 1 0 1 0 2 1 1 2 0 0 0 0 0 1 0 1 0 1 2 2 0 2 2 0 2 0 0 1 0 0 2 1 1 0 1 1 0 0 1 1 0 0 0 0 0 0 0 0 0 0 0 2 2 0 0 1 1 1 0 0 0 2 0 0 0 0 0 0 0 2 0 0 0 1 1 2 1 0 0 2 2 2 2 0 0 0 0 1 0 0 0 0 0 0 0 0 0 2 2 1 2 2 2 2 0 1 1 0 0 1 1 0 0 0 0 1 1 1 0 2 2 0 2 2 2 1 1 1 1 0 0 1 1 0 2 0 0 0 0 1 1 0 1 1 1 1 0 0 1 0 2 0 0 1 0 2 0 2 1 1 1 1 1 1 0 0 0 0 0 0 1 0 0 0 0 0 0 0 0 1 0 0 0 0 2 0 1 1 0 1 2 0 1 1 2 0 0 1 0 1 0 0 0
38 1 2 0 0 0 0 2 2 1 1 0 1 1 0 1 0 0 0 0 1 0 0 1 0 0 1 0 0 0 0 1 0 1 2 1 1 1 0 0 2 0 2 0 0 1 0 0 2 0 0 0 1 1 1 1 0 0 0 0 0 2 2 2 1 1 1 1 0 0 0 1 2 1 2 2 0 0 0 0 0 0 1 1 2 0 0 0 0 2 0 0 1 1 1 1 1 2 1 1 1 2 0 0 0 0 2 1 1 1 1 2 1 2 0 1 0 0 1 0 1 0 0 2 0 0 0 0 1 0 0 0 0 0 0 0 0 1 0 0 0 0 0 0 0 0 0 0 1 1 0 1 0 1 0 0 0 1 1 0 0 2 0 1 0 2 0 0 1 1 0 2 1 1 0 0 0 0 0 0 0 0 0 2 2 1 1 1 0 1 0 2 1 1 1 0 1 0 0 1 0 1 0 1 2 1 1 0 1 0 0 0 2 0 0 2 1 1 1 0 1 1 2 1 2 1 1 2 0 0 0 0 2 2 1 2 1 2 0 2 0 0 2 1 0 0 0 0 1 1 0 0 1 0 0 2 0 1 0 1 1 1 0 2 1 0 0 1 1 1 0 2 1 1 0 0 1 0 0 0 0 2 0 0 2 0 0 2 0 2 0 0 1 0 2 1 1 1 1 2 2 0 2 0 0 0 0 0 0 0 1 1 0 1 0 0 2 0 0 0 0 2 2 2 2 0 0 0 1 0 0 0 0 0 0 0 1 2 0 1 0 1 2 0 0 0 2 0 0 1 1 0 0 1 0 0 1 2 0 1 1 1 2 1 2 1 0 1 1 0 1 1 1 1 1 1 2 0 1 1 2 1 0 0 1 1 0 0 0 0 0 1 1 1 2 0 1 2 1 0 0 1 0 2 0 0 0 1 0 2 0 0 1 0 1 2 0 0 0 0 0 2 1 1 1 2 1 0 1 1 1 2 1 2 2 1 0 1 0 0 2 0 0 0 1 0 1 1 0 1 0 0 0 2 0 0 0 1 1 1 1 1 0 0 1 1 1 0 2 0 0 0 1 1 0 0 0 0 0 0 0 2 0 0 0 0 0 0 0 0 2 2 0 1 1 0 1 1 1 1 1 1 1 0 0 0 1 0 1 0 0 0 0 1 0 1 0 2 1 0 0 2 1 2 1 0 0 0 1 1 1 0 0 0 0 0 0 2 0 0 1 2 0 0 2 0 2 1 1 0 0 1 1 1 1 2 1 0 0 0 1 0 0 2 2 0 0 2 2 0 1 1 0 0 0 0 0 2 2 1 1 0 1 1 0 0 0 0 0 0 1 0 1 0 1 0 1 0 0 0 0 2 0 2 0 0 1 0 0 0 1 1 0 0 0 0 0 0 0 0 0 1 0 1 0 0 1 1 0 0 1 0 0 0 1 0 0 0 1 0 0 1 0 1 1 0 2 1 1 1 0 1 1 0 2 0 0 1 1 0 0 0 1 0 0 2 1 0 1 1 1 0 0 0 0 1 1 0 1 0 1 1 0 0 0 1 0 1 0 0 2 0 1 1 1 0 0 1 0 2 1 1 0 1 2 2 1 0 0 0 1 1 0 0 0 0 0 1 1 0 0 1 1 2 0 1 0 0 1 0 0 0 0 0 0 0 0 0 0 0 0 0 0 1 1 0 1 0 0 0 0 0 0 0 1 1 1 0 1 0 0 0 2 0 1 0 1 2 2 2 0 0 1 1 0 0 2 0 1 1 2 1 1 1 2 1 0 1 1 2 0 2 1 0 0 0 0 1 0 1 0 1 0 2 0 0 1 0 0 2 0 1 2 0 2 0 2 2 0 1 0 1 0 2 0 0 0 0 1 2 1 2 0 0 0 0 0 0 0 0 0 0 0 0 0 0 0 0 0 0 2 2 0 1 1 0 1 1 0 0 2 0 0 0 0 1 1 0 1 1 0 0 1 0 1 0 0 1 1 1 2 1 0 0 0 0 1 0 0 1 0 0 0 0 2 0 2 1 0 0 0 2 2 1 2 1 0 1 0 1 1 1 1 1 2 0 1 0 1 1 0 1 2 2 0 1 1 1 0 0 2 2 0 1 1 0 0 0 0 0 0 0 2 1 1 0 0 0 1 1 1 0 2 0 1 0 1 2 1 0 2 0 0 0 0 0 0 0 0 1 0 0 1 1 0 2 0 0 0 0 0 0 0 1 0 1 1 1 0 2 0 0 0 2 0 1 0 0 0 0 0 0
39 0 2 0 0 0 0 2 2 0 0 0 0 1 0 0 0 2 2 1 1 1 1 0 1 1 0 1 2 2 1 2 0 1 1 0 1 2 0 0 1 1 0 0 0 0 0 0 2 0 0 0 0 0 2 2 0 0 0 0 1 2 2 2 0 0 1 0 0 0 0 2 2 1 1 2 1 0 2 1 1 0 0 2 0 0 0 0 0 2 0 0 1 1 0 1 0 1 1 1 1 2 0 0 0 0 2 1 2 0 0 1 1 1 1 1 1 1 1 0 2 1 0 2 0 0 0 0 2 0 0 0 0 0 1 0 1 0 1 0 0 0 0 0 0 2 0 0 0 0 0 0 0 2 0 0 0 0 0 0 0 0 1 1 1 1 0 1 0 2 1 0 0 2 1 0 0 0 0 2 0 2 0 2 0 0 1 2 0 0 1 2 2 1 1 0 1 0 0 0 0 0 0 0 2 0 0 0 2 1 0 0 2 1 0 2 0 0 0 0 0 0 1 2 0 0 1 2 1 1 1 0 0 0 0 0 0 2 0 2 0 0 2 0 0 0 0 0 2 0 0 0 1 0 0 1 1 1 1 0 0 1 0 0 0 0 1 0 1 0 1 1 0 1 0 0 0 1 1 0 0 2 0 0 2 0 0 2 0 2 0 0 1 0 1 0 0 1 0 2 1 1 2 0 0 0 1 0 0 0 0 1 0 0 1 0 2 0 0 0 1 1 0 1 1 0 0 0 1 1 0 0 1 1 0 0 1 1 1 1 1 1 1 0 0 0 1 1 0 1 1 1 0 1 0 0 1 1 0 0 0 0 0 0 0 0 0 0 0 0 2 2 0 0 0 1 2 0 1 1 1 0 0 1 0 1 0 0 0 0 0 0 0 0 1 1 1 1 0 0 0 0 0 1 0 0 1 2 0 2 0 0 0 0 2 2 0 0 0 0 0 2 0 1 1 2 0 0 1 0 1 1 0 1 0 0 1 0 0 0 1 1 0 1 1 1 1 1 1 0 1 1 0 2 0 0 0 2 2 2 2 1 0 0 2 0 2 0 2 0 1 1 1 1 2 0 2 0 0 0 2 1 0 1 0 0 1 2 1 0 0 0 0 1 0 0 1 1 1 1 1 0 0 2 1 1 2 0 0 0 0 1 1 0 2 0 0 1 0 1 1 1 0 0 0 0 0 0 0 0 0 1 0 1 2 0 2 1 2 1 1 2 0 1 0 2 0 1 1 0 0 1 1 0 0 0 1 1 0 1 0 0 1 2 1 0 0 2 1 1 0 0 1 0 0 1 1 2 2 2 0 2 1 1 0 0 0 0 0 0 0 0 1 0 1 0 0 1 0 2 0 0 1 1 0 0 2 1 0 0 0 0 0 0 0 0 1 0 0 0 0 1 0 0 0 0 1 1 0 0 0 0 0 0 1 0 1 0 1 0 0 1 0 1 1 0 2 1 1 1 0 1 1 1 2 0 0 1 1 0 0 0 1 1 0 1 1 1 0 1 1 1 0 1 0 0 2 0 1 0 0 1 0 1 1 2 0 1 0 1 1 0 0 1 1 0 0 2 0 0 0 2 0 0 1 1 2 2 0 0 2 2 0 1 0 0 0 0 0 0 0 0 1 2 0 2 0 2 0 1 0 0 0 0 0 0 1 1 1 1 0 0 0 0 0 1 0 0 0 0 0 0 0 0 1 1 0 0 1 0 0 0 2 0 0 0 1 2 2 2 0 0 2 0 0 0 1 2 0 1 2 2 2 0 2 0 0 0 0 2 0 2 2 2 0 0 1 1 0 2 0 1 0 2 0 0 1 1 0 0 0 0 1 1 1 0 2 2 0 0 0 0 0 2 0 0 0 0 0 2 2 0 1 1 1 0 0 1 1 0 1 1 0 0 1 0 0 0 0 0 1 1 0 0 1 0 1 0 0 0 0 1 1 0 0 1 1 0 0 2 0 0 1 0 1 0 0 0 1 2 2 2 0 0 0 0 1 1 0 0 0 0 1 0 2 0 2 1 1 2 1 1 0 0 2 2 0 0 1 1 0 0 0 0 0 2 2 0 1 1 0 1 1 0 0 1 2 1 0 0 1 1 0 2 0 0 0 0 0 0 0 0 2 0 0 0 1 0 0 0 1 1 2 0 1 0 2 1 0 0 1 0 0 1 0 1 1 1 1 1 0 0 0 0 1 0 0 1 2 0 1 1 0 2 0 1 1 0 1 2 0 0 1 1 0 0 1 0 1 0 0 0
40 0 1 0 0 0 0 2 1 1 0 1 0 1 0 0 1 0 1 1 1 1 1 2 0 0 1 1 0 1 1 0 1 2 1 1 1 1 0 0 2 0 1 0 0 0 1 0 1 1 1 0 0 0 1 1 1 0 1 0 1 1 0 0 0 0 2 0 0 0 0 1 2 0 1 2 1 0 0 0 0 0 0 1 1 0 0 0 0 2 0 0 0 2 1 1 1 0 0 1 0 2 0 0 1 1 2 0 1 1 0 1 2 2 1 2 1 1 2 0 1 1 2 0 0 2 0 2 2 2 0 0 0 0 0 0 0 0 0 0 1 0 0 0 0 1 0 0 0 1 0 0 0 0 1 0 1 1 1 0 0 1 0 1 1 1 1 0 1 2 0 0 1 1 1 0 1 1 0 0 0 1 0 2 0 0 2 1 0 1 0 0 2 2 2 0 2 0 1 0 1 1 1 0 2 0 0 0 0 0 0 1 1 0 0 2 0 0 2 2 0 0 2 1 1 2 1 1 0 0 1 1 0 1 1 0 0 2 0 2 0 0 2 0 0 0 0 0 2 0 0 1 1 0 0 1 0 0 0 0 0 0 1 1 1 0 0 0 1 1 1 0 0 0 0 0 1 2 1 0 1 1 0 0 2 0 1 2 0 2 0 0 1 1 2 0 1 0 0 2 2 0 1 1 0 0 1 0 0 0 1 1 0 0 2 0 2 0 0 0 0 1 1 1 2 0 0 1 0 1 0 1 1 1 0 0 0 0 2 0 0 0 0 0 1 0 1 0 1 1 1 0 0 1 0 0 1 1 0 2 2 2 1 1 0 0 0 2 2 0 0 0 1 1 0 1 1 0 1 1 1 1 0 0 0 0 0 0 0 0 0 0 1 0 1 1 0 0 0 0 0 0 0 2 0 1 1 1 0 1 0 0 0 2 0 2 0 0 1 0 0 0 0 0 0 0 0 0 2 2 2 0 0 1 1 0 0 0 0 0 1 1 0 0 2 0 1 1 1 1 0 1 0 1 1 0 1 2 1 1 1 1 1 1 0 1 1 1 2 0 1 1 2 2 1 0 1 0 0 1 1 1 0 0 1 0 0 0 0 0 1 1 0 0 2 0 2 1 0 1 1 1 2 0 0 0 0 0 1 0 0 0 0 0 2 0 1 2 1 1 1 1 1 1 0 1 0 1 0 1 1 1 0 1 1 0 0 0 1 1 1 2 0 1 2 1 1 0 2 0 1 1 0 0 1 0 0 0 0 0 1 0 0 2 1 1 1 2 2 0 1 2 0 0 0 0 0 1 1 1 0 1 0 0 0 0 0 1 0 1 0 0 1 0 1 0 0 1 0 1 1 0 1 1 0 1 1 0 0 0 0 0 0 1 1 2 0 0 0 0 0 1 0 1 0 0 2 1 0 0 0 0 1 0 2 0 1 1 0 0 0 2 0 0 2 0 2 1 2 2 0 1 1 1 2 0 0 2 2 0 0 0 1 0 1 2 1 0 0 2 2 0 0 0 0 2 0 2 0 0 2 0 0 1 0 2 0 1 0 0 1 0 1 0 1 0 0 1 0 2 0 1 0 1 1 2 1 2 0 0 2 2 0 2 0 1 0 1 1 0 0 0 1 1 1 0 0 1 1 0 0 0 1 0 0 0 1 1 0 1 0 1 0 0 1 0 0 1 2 2 2 1 0 0 0 2 1 0 0 0 0 0 2 0 0 0 2 1 1 2 0 0 1 1 1 0 0 1 1 2 1 1 0 1 1 2 1 0 0 2 0 2 2 2 0 2 0 1 0 2 0 2 0 2 1 1 1 1 0 0 1 1 0 0 0 0 0 1 1 1 0 2 0 2 0 0 1 0 0 2 0 2 0 0 0 2 2 2 2 0 1 1 0 0 1 0 0 1 0 0 2 2 0 0 1 0 1 0 0 0 0 0 0 0 0 1 0 0 1 1 0 0 1 1 2 1 0 1 1 2 1 1 0 0 0 0 0 0 0 0 0 0 0 0 1 0 2 1 0 1 2 1 1 0 2 2 0 0 1 2 1 1 0 0 1 1 2 0 1 1 0 1 2 2 1 0 0 2 0 1 2 2 0 1 1 1 1 1 2 1 0 0 0 2 1 0 1 1 0 0 1 0 2 0 1 0 2 2 2 2 0 2 1 0 1 1 2 0 0 1 0 0 1 1 0 2 0 2 2 0 0 0 0 2 0 0 1 0 0 0 0 0 1 2 1 0 0 0 0 0 1 0
41 1 1 0 0 0 0 1 2 1 0 1 0 0 0 0 0 2 1 0 1 0 1 0 0 0 0 2 0 0 1 1 1 2 1 1 1 1 0 0 1 0 0 0 0 0 0 1 0 0 0 0 0 0 2 1 1 0 0 0 1 2 0 1 1 0 1 0 0 0 0 0 1 0 0 1 1 0 1 1 0 0 0 0 2 0 0 1 1 2 0 1 0 2 1 2 1 1 1 2 0 2 1 0 0 0 2 2 2 0 0 2 0 1 0 1 0 0 0 0 2 0 1 1 0 1 0 0 1 0 0 0 0 1 1 1 0 0 0 0 0 0 0 0 1 0 1 0 1 2 0 2 0 0 1 0 0 0 0 0 1 2 0 1 2 2 0 1 0 1 0 0 1 1 1 0 0 0 0 1 0 1 1 2 0 0 1 0 0 2 0 0 1 1 1 0 0 0 0 0 0 0 1 0 2 1 0 0 1 0 1 0 1 0 0 2 1 1 2 1 0 0 2 2 0 0 0 0 0 0 0 1 1 0 0 0 0 2 0 2 0 0 2 0 0 0 1 0 2 0 0 1 0 0 0 2 1 1 1 0 0 1 0 0 0 0 1 0 1 1 1 0 0 2 0 0 1 2 2 0 0 1 0 0 2 2 2 0 0 2 0 2 0 0 1 1 0 1 1 2 1 0 2 0 2 0 0 0 1 0 0 2 0 0 0 0 2 1 0 0 0 2 1 2 1 0 0 0 1 1 0 1 0 0 0 0 0 2 0 0 0 1 2 0 1 0 1 0 2 1 1 0 0 0 0 0 0 0 0 0 0 0 1 1 0 0 0 0 0 0 2 2 1 1 1 2 2 0 0 2 2 1 0 0 0 0 0 0 0 1 1 0 0 1 1 1 0 0 2 2 0 2 1 2 1 1 1 0 1 1 1 1 0 0 1 1 1 0 1 0 1 0 0 0 1 0 0 0 1 0 2 0 0 0 0 1 0 2 0 0 2 0 0 0 1 2 1 2 0 1 0 2 1 2 1 1 1 2 2 0 1 0 0 0 1 1 1 2 2 0 2 2 2 2 1 0 0 0 0 0 0 2 0 1 2 2 0 1 1 0 1 1 1 0 1 0 2 1 0 1 1 1 1 0 1 1 1 0 0 0 0 1 0 1 0 2 1 1 0 1 1 1 0 2 1 1 1 0 1 2 0 0 0 2 2 1 1 0 1 1 0 1 1 1 2 1 2 1 1 0 1 1 0 0 1 2 0 0 2 0 0 0 0 2 0 2 1 1 1 0 1 1 2 0 0 0 2 0 0 2 0 1 2 2 0 0 2 0 0 0 0 0 0 0 1 0 2 0 0 1 0 1 1 2 0 0 0 1 0 0 0 0 0 1 0 0 1 0 0 0 1 2 0 1 0 1 2 1 0 0 0 0 0 1 2 1 0 0 0 0 0 1 0 1 0 0 2 0 2 2 0 0 2 0 2 0 0 1 1 0 0 0 0 1 1 1 1 1 1 0 0 0 0 2 0 0 2 2 2 2 2 0 0 0 0 2 1 1 0 1 0 1 1 1 1 0 0 1 0 0 0 0 1 0 2 1 2 1 0 0 0 0 0 0 0 2 1 1 1 0 0 0 0 2 0 1 0 0 1 0 0 0 0 0 0 0 0 1 0 1 0 1 0 1 1 0 1 0 0 0 0 0 0 0 0 2 1 0 0 0 0 0 1 0 0 1 0 1 2 1 1 0 2 2 2 0 1 0 0 1 1 0 0 0 1 2 1 2 0 2 1 0 1 0 0 0 0 0 0 1 0 1 0 2 0 0 2 1 0 1 0 0 1 0 1 0 0 2 1 1 0 1 0 2 0 0 0 0 0 1 1 0 0 0 0 1 1 1 0 0 0 0 1 1 2 1 2 0 2 0 0 0 0 0 1 1 1 1 1 1 1 0 0 0 0 0 2 0 2 1 0 0 0 0 0 0 1 1 2 2 2 2 0 0 0 0 1 1 0 0 0 0 0 0 2 0 2 2 0 0 0 2 2 1 1 0 0 0 0 1 0 1 0 0 0 2 2 0 0 0 0 0 2 0 1 1 1 1 0 0 2 1 2 2 2 1 1 1 1 0 1 0 2 1 1 2 0 0 1 0 1 0 2 1 0 0 1 2 1 1 1 1 0 0 0 0 0 0 1 2 0 0 0 0 0 1 0 0 2 0 0 0 0 1 0 1 2 1 1 2 0 0 0 0 0 0 0 0 1 1 1 1
42 0 1 0 0 0 0 2 1 2 2 0 1 1 0 1 0 1 1 0 2 0 0 0 0 0 0 2 0 0 1 1 0 0 0 1 1 1 1 1 0 1 0 0 1 0 1 0 1 0 0 0 1 0 1 1 0 0 0 1 0 2 2 1 0 0 1 0 0 0 0 1 2 1 1 2 1 0 0 0 0 0 0 1 0 0 0 0 0 2 0 1 0 2 0 1 0 1 0 2 0 2 0 0 0 0 2 0 1 1 0 1 1 1 1 1 0 0 1 0 1 0 0 2 0 1 0 1 2 1 0 0 1 1 0 0 1 0 0 1 0 0 1 0 0 0 0 0 0 1 0 1 1 0 1 0 0 1 0 0 0 0 1 0 2 2 0 1 0 2 1 0 0 2 1 0 1 0 0 0 0 0 0 1 0 0 1 1 0 0 0 1 2 1 2 0 0 0 1 0 1 0 0 1 2 1 1 1 1 0 0 0 1 0 0 2 0 0 1 1 0 1 2 2 0 0 0 0 0 0 1 0 0 0 0 0 0 2 0 2 0 0 2 1 0 0 0 0 2 0 0 0 0 0 0 2 2 0 0 0 0 0 0 1 1 0 1 1 1 0 0 1 0 1 0 0 0 2 2 0 2 0 0 0 2 2 2 2 0 2 0 1 1 0 2 1 1 0 0 1 2 0 2 0 1 0 0 1 1 0 0 1 0 0 0 0 0 0 0 0 0 1 2 1 2 0 0 0 0 0 0 1 1 0 0 0 0 1 1 0 0 1 2 0 1 0 1 1 0 1 1 1 0 0 0 0 0 0 0 2 2 2 1 0 1 1 0 1 1 0 1 1 2 1 0 2 2 0 1 1 0 1 0 0 1 0 0 0 0 1 1 1 1 0 2 0 2 0 0 0 0 0 1 1 0 0 1 1 0 2 0 0 0 0 2 2 0 0 1 0 0 0 1 0 0 1 1 1 1 1 1 1 0 0 0 1 0 0 0 1 2 2 0 2 1 2 2 2 0 0 0 2 0 1 1 0 1 1 1 0 1 1 0 0 0 2 0 1 2 0 1 1 1 1 2 1 1 0 0 0 2 1 0 0 1 0 0 1 1 1 0 0 1 1 0 0 1 1 1 2 1 1 2 0 0 0 2 0 0 0 0 1 0 0 0 1 0 2 1 2 1 1 1 1 0 1 1 2 0 2 0 2 0 0 0 0 1 1 0 0 1 1 0 1 1 2 1 0 2 0 0 0 0 0 1 0 0 0 0 0 1 0 1 2 1 1 1 1 1 0 1 1 2 0 1 0 2 1 1 1 0 1 2 1 1 1 2 1 0 1 0 1 0 1 0 0 1 0 0 0 0 1 0 1 1 0 1 0 0 2 0 0 0 2 1 1 0 0 0 0 0 1 0 0 0 2 2 1 0 0 1 0 0 0 2 0 2 1 0 0 1 1 0 1 1 0 2 1 2 2 0 1 1 1 1 0 0 1 0 0 0 0 2 0 1 2 0 0 0 1 1 1 1 0 0 1 0 1 2 1 1 1 0 1 0 2 0 2 0 0 1 1 1 1 1 1 0 2 0 2 1 0 0 0 1 2 0 2 0 0 0 0 0 2 0 1 0 2 2 0 0 0 2 2 0 2 1 0 0 0 0 0 0 0 0 0 0 0 0 0 0 0 0 0 0 1 0 1 0 0 0 0 0 0 1 0 0 0 0 0 0 0 2 0 0 0 2 1 2 1 1 0 1 1 0 1 0 1 1 1 1 1 0 1 1 2 1 2 1 2 1 1 2 1 1 0 0 0 0 1 0 1 0 2 0 0 1 0 0 0 1 1 0 1 0 0 1 0 1 0 2 1 0 0 0 0 0 0 0 2 0 2 0 1 1 1 0 1 2 0 1 1 0 0 0 0 0 0 0 0 2 2 0 0 2 0 0 1 1 1 1 0 0 0 0 0 0 0 2 2 0 0 1 1 2 1 0 0 1 2 2 2 0 0 0 0 0 1 0 0 0 0 1 2 1 0 2 2 0 1 0 1 2 1 1 0 0 1 0 1 0 2 0 0 2 1 1 0 0 0 0 0 0 1 0 1 0 2 0 0 1 1 0 1 1 0 0 0 1 1 0 0 2 0 0 0 0 0 0 1 1 0 2 0 0 0 1 2 1 1 0 1 0 0 1 1 1 1 1 2 1 0 0 0 0 1 0 2 2 0 0 0 0 1 0 0 1 1 0 1 1 1 0 0 0 0 1 0 2 0 0 0
43 0 1 0 0 0 0 2 2 0 0 0 0 1 0 0 1 0 0 1 0 1 1 1 1 1 1 1 1 1 1 1 1 2 1 1 1 2 0 0 1 0 0 1 0 0 0 0 2 0 0 0 0 0 1 1 1 0 1 0 1 1 1 1 1 1 1 0 0 0 0 1 2 0 0 2 1 0 1 1 0 0 1 1 2 0 0 0 0 2 0 0 1 1 0 2 0 1 0 1 0 2 0 0 1 1 2 1 1 1 0 1 0 1 1 1 1 0 1 0 2 0 2 0 1 0 0 1 1 0 0 0 0 1 1 0 1 0 2 0 1 0 1 0 0 1 0 0 1 2 0 2 0 1 1 0 1 1 0 0 1 1 0 0 0 2 0 0 0 0 0 2 1 1 0 0 0 1 0 0 0 0 0 1 1 0 0 1 0 1 0 1 0 0 0 1 1 0 0 0 0 1 1 0 2 0 0 0 1 0 1 0 2 0 0 2 0 1 0 0 0 0 2 2 0 1 1 0 0 0 0 0 0 0 0 0 0 2 0 2 0 0 2 1 0 0 0 0 2 0 0 1 2 0 1 1 0 0 0 0 0 0 0 0 0 0 1 0 2 2 0 1 0 0 0 0 1 1 1 0 0 1 1 1 1 0 1 0 0 2 0 2 0 1 2 1 0 0 0 0 2 0 2 0 1 0 0 0 0 0 1 2 0 0 1 0 1 1 1 0 0 1 0 0 2 0 1 2 0 1 0 0 1 0 0 0 0 1 1 0 0 0 1 0 1 0 1 0 1 1 1 0 0 0 0 0 1 0 0 1 1 1 1 0 1 0 1 2 2 0 2 2 1 1 1 0 2 0 1 1 2 2 0 0 1 1 0 0 0 0 0 0 1 0 1 1 1 0 1 1 0 1 0 1 0 0 2 1 1 2 1 1 0 2 0 2 0 0 0 0 0 1 0 0 1 2 1 0 1 1 2 1 0 0 0 1 0 2 0 0 2 1 0 0 2 0 0 1 1 0 0 1 0 1 1 0 1 2 2 0 1 1 0 0 1 1 1 1 1 1 0 1 1 1 2 2 0 0 0 0 0 1 0 0 1 0 0 1 1 0 0 0 0 2 0 1 1 0 0 2 2 0 2 0 0 0 1 0 2 0 0 0 1 0 2 0 0 1 0 1 1 1 1 2 0 1 0 0 1 2 0 0 0 1 1 0 1 0 1 1 1 0 0 1 1 1 0 0 2 0 0 0 0 0 0 0 1 0 0 1 0 0 0 2 0 1 1 2 2 0 0 0 0 0 0 0 0 1 1 2 1 0 1 0 1 1 1 1 1 1 0 0 0 1 0 0 0 1 0 1 1 1 2 0 0 1 2 0 0 0 0 0 0 1 1 1 0 0 0 0 0 0 0 0 0 1 2 0 0 0 1 1 1 0 0 0 1 0 1 0 1 2 1 2 0 0 1 1 0 0 0 2 0 1 2 0 1 2 1 0 0 0 1 0 2 0 0 1 1 0 0 0 0 0 0 0 1 0 0 0 0 0 0 1 0 1 1 1 0 1 1 0 1 0 0 0 0 2 0 2 0 2 0 0 2 1 0 1 0 0 0 0 0 2 0 1 1 1 2 0 0 0 0 2 0 0 0 0 0 0 0 0 0 0 0 0 0 1 0 1 0 0 0 1 2 0 1 1 0 1 1 1 0 0 0 1 1 0 1 0 0 1 2 0 0 0 1 1 0 2 0 0 0 1 1 0 1 2 0 1 2 2 0 0 1 2 0 2 1 1 0 1 2 2 0 1 0 0 1 1 0 0 0 2 0 0 1 0 0 2 0 1 0 1 0 0 1 2 1 1 0 2 0 2 0 0 0 0 0 2 1 1 1 0 0 0 0 1 2 1 0 0 0 0 0 0 0 0 1 0 2 2 0 0 1 1 1 2 0 0 0 0 0 0 0 1 1 0 2 1 0 0 0 0 1 0 0 0 1 2 2 2 0 0 0 0 0 0 2 0 0 0 1 0 1 0 2 2 0 0 0 1 2 0 1 0 1 0 1 1 1 1 0 0 1 0 0 1 2 1 0 2 1 1 0 1 0 2 0 0 2 2 0 2 0 0 0 1 1 0 0 0 1 1 2 1 1 1 0 1 0 0 2 0 0 0 1 2 0 0 1 0 0 0 1 1 1 0 0 1 0 0 0 0 0 1 1 1 1 0 0 0 0 0 0 0 0 0 0 2 0 0 1 2 0 0 0 0 2 2 1 1
44 1 2 0 0 0 0 2 2 1 0 1 1 1 0 1 0 1 1 0 2 0 1 2 0 0 1 2 0 0 2 0 0 0 2 1 1 1 1 1 0 0 0 0 2 0 0 0 2 0 0 0 0 1 1 2 0 0 0 1 1 1 1 1 1 0 2 0 0 0 1 1 2 1 2 2 0 0 2 0 2 0 0 1 1 0 0 0 0 2 0 0 0 1 1 1 1 0 0 2 0 1 0 0 1 1 2 0 0 2 0 2 2 2 2 2 2 1 1 0 1 1 1 1 0 1 0 1 1 0 0 0 0 1 0 0 0 0 0 2 2 0 1 0 1 1 0 0 2 2 0 0 0 0 0 1 1 0 0 0 1 0 0 2 0 1 0 0 0 1 0 0 0 2 1 0 0 1 1 0 0 2 0 1 0 0 1 0 0 2 0 0 2 2 2 0 0 0 0 0 1 0 1 1 1 1 1 0 0 1 0 0 2 1 0 2 1 1 1 0 0 0 2 2 0 2 2 2 0 0 0 0 0 0 0 0 0 2 0 1 0 0 2 1 1 1 1 0 1 1 0 0 1 0 0 1 0 1 0 1 0 0 0 0 1 0 0 1 2 2 0 1 0 0 0 0 0 2 2 0 2 0 0 0 0 0 1 1 0 2 0 1 2 0 2 1 0 0 0 1 1 0 2 0 1 0 0 0 0 0 1 2 0 1 2 1 2 2 1 1 0 1 2 1 2 0 0 2 0 0 0 1 1 0 0 0 0 1 1 1 1 1 2 0 0 0 1 1 1 2 2 0 0 2 0 0 2 2 0 1 1 1 0 0 0 2 0 2 2 0 1 1 1 1 0 1 1 0 1 1 0 0 0 2 0 0 0 0 0 0 0 0 0 1 2 0 0 1 0 0 0 1 2 2 0 1 0 0 0 1 0 0 0 0 1 1 1 1 0 1 0 1 0 0 0 2 1 0 1 0 1 1 0 1 1 1 0 0 0 0 0 2 0 1 1 1 1 1 0 2 0 1 2 2 2 1 2 2 0 0 2 1 1 1 0 1 1 1 2 0 1 1 1 1 0 0 0 0 0 0 0 2 0 1 1 0 1 0 0 1 2 1 0 2 2 0 2 0 0 2 2 1 1 1 0 0 2 0 1 0 0 1 0 0 1 1 1 2 0 2 2 0 0 1 1 0 0 1 0 1 1 0 0 2 2 0 1 0 2 1 1 1 0 0 1 0 0 1 0 1 0 1 0 0 0 0 1 1 0 0 2 0 0 1 0 1 1 2 1 1 1 1 1 0 1 0 1 1 1 2 0 1 1 1 0 0 1 1 0 1 0 1 0 0 2 0 0 1 0 1 1 1 0 1 0 0 0 0 0 1 1 1 0 0 0 0 1 0 0 0 0 1 0 1 0 1 1 1 0 0 0 0 0 0 0 0 1 0 0 0 0 1 0 0 2 0 2 1 2 2 1 1 1 1 2 0 0 2 2 0 0 0 0 1 0 1 2 2 0 0 0 0 0 1 0 0 2 2 0 0 2 0 0 2 0 2 2 1 1 0 1 1 0 1 0 0 0 1 0 1 0 1 0 0 2 1 1 1 1 0 0 0 0 0 1 1 0 2 1 1 0 0 1 2 0 1 1 0 1 0 1 1 0 0 0 0 0 0 0 0 0 0 0 0 1 0 0 1 0 0 0 0 0 0 0 2 1 0 0 0 0 1 2 1 1 0 1 2 2 2 0 0 1 0 0 1 0 0 0 0 1 1 1 0 2 2 1 1 0 1 0 1 2 2 0 1 1 0 0 0 1 0 0 1 1 1 0 0 1 0 1 1 2 0 2 0 2 2 1 1 0 1 0 2 0 0 1 0 0 2 0 2 0 0 0 0 0 1 0 0 0 0 0 1 1 0 1 0 0 0 2 2 0 1 1 0 1 0 0 0 2 0 1 1 0 1 0 0 2 0 0 0 0 0 1 0 1 1 1 2 2 2 0 0 0 0 0 0 1 0 0 0 0 0 2 0 2 1 0 0 0 1 2 2 2 0 0 0 1 1 1 2 1 0 1 1 1 0 2 2 0 2 1 0 0 1 0 1 1 1 2 2 1 1 2 2 2 0 1 1 0 1 2 0 0 0 0 1 0 0 1 0 2 2 0 0 2 1 0 0 1 0 0 1 1 1 1 0 0 0 0 0 0 0 1 0 0 2 2 0 0 0 0 2 0 0 2 0 0 1 0 1 0 2 1 0 0 0 1 1 2 2
45 1 0 1 0 1 0 1 2 1 1 1 1 1 0 1 0 1 1 0 2 0 0 2 0 0 1 1 0 1 1 1 1 0 2 0 2 2 0 0 1 0 0 0 0 0 0 0 0 0 0 0 0 0 2 2 0 2 0 2 0 0 1 1 1 1 2 0 0 0 0 1 2 0 0 2 1 0 1 0 1 0 0 0 1 0 0 0 0 2 0 1 1 0 0 1 0 2 2 2 2 2 2 0 0 0 2 0 1 1 0 1 1 1 1 2 0 0 1 0 0 0 1 1 0 1 0 1 1 1 0 0 0 0 1 0 1 0 1 0 1 0 0 0 0 1 0 0 1 2 0 2 0 0 0 0 0 0 0 0 1 1 1 0 0 0 0 1 1 2 1 0 0 2 2 0 1 1 1 0 0 2 0 2 2 1 1 1 0 2 0 0 1 0 0 0 1 0 1 0 0 1 1 0 2 1 1 0 1 1 1 0 1 0 0 2 0 0 1 1 0 0 2 1 1 0 1 2 1 0 1 0 1 1 0 1 0 2 0 1 0 1 2 0 0 0 0 0 2 0 0 0 0 0 0 1 1 0 1 0 0 1 0 0 0 0 1 0 0 0 0 1 0 1 0 0 1 1 1 0 1 0 1 1 1 0 1 1 0 2 0 2 1 0 2 1 0 0 0 1 1 0 2 0 1 0 1 0 0 0 0 1 0 0 0 1 1 0 0 0 0 1 1 1 1 0 0 0 1 1 0 1 1 0 0 0 0 2 0 0 0 0 2 0 0 0 2 1 0 1 1 1 2 0 2 0 1 1 0 2 2 2 2 1 1 0 2 1 1 1 2 2 0 0 0 0 1 0 1 1 1 0 0 0 1 0 0 0 0 0 0 0 0 2 2 0 1 0 2 1 1 1 1 2 0 0 0 1 0 2 0 0 0 1 0 1 1 0 0 0 0 1 0 1 0 1 1 1 1 0 1 0 0 0 0 1 1 1 0 1 2 2 0 0 2 1 1 1 0 1 0 2 0 1 1 0 1 0 0 0 1 1 0 0 0 2 0 0 2 0 0 0 2 2 1 0 1 2 2 0 1 2 0 1 2 1 0 1 0 1 1 0 0 0 1 0 2 2 1 1 0 0 1 1 0 0 1 0 1 0 0 0 0 1 0 2 0 2 2 0 0 2 1 1 0 0 0 1 0 1 1 1 0 0 0 0 1 1 1 1 2 2 1 1 2 1 2 0 1 1 0 1 0 0 1 1 0 0 0 0 1 0 0 1 1 0 0 0 0 0 1 1 0 0 0 0 0 2 2 0 0 0 1 0 1 0 0 0 0 0 0 0 2 0 1 0 0 0 0 0 0 2 0 1 0 0 1 1 0 0 0 0 0 2 0 1 0 0 0 1 0 1 0 0 0 0 1 2 0 0 0 0 0 0 1 1 0 0 0 0 0 2 1 1 1 0 1 1 2 1 0 1 1 1 1 1 0 2 1 0 0 0 1 0 0 1 1 1 0 1 1 0 0 1 1 0 2 1 0 0 0 1 1 1 0 2 0 1 0 0 1 1 1 0 0 0 0 1 0 1 0 1 0 0 2 1 1 2 0 0 1 1 0 1 0 0 0 2 2 0 0 0 1 2 0 1 0 0 1 0 1 1 1 0 0 1 0 1 0 1 0 1 0 0 0 1 0 0 0 0 0 0 0 0 0 2 0 0 1 0 0 0 1 0 1 1 1 0 1 1 1 0 2 0 0 0 1 0 2 0 2 2 1 1 2 1 1 2 1 2 0 1 2 1 0 1 0 0 0 1 0 2 0 2 1 0 1 0 0 2 0 0 1 2 0 0 1 2 1 1 0 2 0 2 0 0 1 0 0 2 0 2 2 0 0 1 0 1 1 0 1 1 0 0 0 0 0 0 0 0 1 1 0 0 2 0 1 0 0 0 2 0 0 0 0 2 0 0 2 0 0 0 0 0 0 0 0 1 1 2 2 2 1 0 0 1 0 0 0 0 0 0 0 0 1 0 1 2 0 0 0 2 1 0 1 1 1 1 1 0 0 1 0 1 1 1 2 1 2 1 0 2 1 1 1 1 1 1 1 1 2 2 1 2 1 1 0 2 2 0 0 0 2 0 0 0 0 0 0 1 1 0 2 0 1 0 2 1 0 0 1 0 0 0 0 0 0 0 0 1 0 0 0 0 0 2 0 0 0 0 0 0 0 0 0 0 0 0 1 2 0 0 1 2 0 0 0 0 1 0 0 1
46 0 2 0 0 0 0 2 2 1 1 0 1 1 0 1 0 1 0 0 1 0 0 2 0 0 1 2 0 0 2 1 1 2 0 2 0 1 1 0 1 0 0 1 0 1 2 0 1 0 0 0 2 1 0 0 0 0 0 0 1 1 2 1 0 0 0 0 0 0 0 1 2 0 2 2 0 0 2 1 1 0 0 0 1 0 0 0 0 2 0 0 2 1 0 0 0 0 0 1 0 2 1 0 1 1 2 0 1 1 0 0 0 0 0 0 0 0 1 0 1 0 0 2 0 0 0 0 2 0 0 0 1 1 0 0 1 1 0 0 1 0 0 0 1 1 0 0 1 2 0 2 0 0 0 0 0 1 1 0 1 0 0 1 1 2 1 1 0 2 0 0 0 2 1 0 0 0 0 2 0 2 0 1 1 1 0 0 0 2 0 0 1 0 1 0 0 0 0 0 0 0 0 0 2 2 2 0 0 0 1 0 2 0 0 2 2 0 1 0 1 1 1 2 0 0 1 0 0 0 0 0 0 0 0 0 0 0 1 0 1 0 2 0 1 1 1 0 2 0 0 1 1 0 0 0 0 0 0 1 1 1 0 0 0 0 1 1 2 2 0 0 0 1 1 0 1 2 2 0 0 1 0 1 2 1 1 1 0 1 0 0 2 0 2 0 1 0 0 1 0 0 1 1 1 0 0 0 1 0 1 2 0 0 0 0 2 0 1 0 0 1 2 1 0 0 0 1 1 1 0 1 1 0 0 0 0 2 0 0 0 0 2 0 0 0 2 0 0 2 2 0 0 0 0 0 1 2 0 1 1 1 2 1 1 0 0 2 2 0 1 1 0 0 0 0 0 1 1 1 1 1 0 0 0 1 0 1 1 1 1 1 1 1 2 0 1 1 0 0 0 0 0 2 1 0 0 1 0 1 0 0 1 0 2 2 0 1 0 1 0 1 1 1 1 2 1 0 1 2 2 2 0 0 0 1 0 1 0 0 2 1 0 0 2 1 1 1 1 1 1 0 0 2 1 0 1 2 1 1 2 2 1 1 0 1 1 1 2 0 1 1 0 0 1 0 1 0 0 0 1 0 0 0 1 0 0 1 0 0 0 0 0 1 2 0 1 1 0 1 1 1 0 2 1 1 2 0 2 0 0 0 0 1 0 2 0 2 2 2 0 0 0 1 0 1 0 2 0 2 0 2 0 0 0 0 2 1 2 1 1 2 0 1 1 1 0 0 2 0 0 0 0 0 0 1 0 0 0 1 1 0 1 2 1 0 0 2 1 1 0 0 0 0 0 0 0 1 1 1 1 0 1 0 1 0 0 0 0 0 0 0 0 1 0 0 1 0 0 0 0 1 1 1 0 0 0 0 0 2 1 0 0 2 0 2 0 0 1 1 0 1 0 0 0 1 1 0 0 0 0 0 0 0 1 0 0 0 2 0 1 1 0 2 0 0 2 0 2 1 0 2 1 1 1 0 0 1 1 0 0 0 1 0 2 1 0 1 1 0 0 2 0 1 0 0 1 1 0 0 1 0 0 0 0 2 0 1 0 0 2 0 1 0 1 0 0 2 0 2 1 2 0 0 0 2 1 2 1 0 0 0 1 1 0 0 2 0 0 0 0 0 0 2 0 0 0 0 1 0 0 0 1 0 0 2 0 0 0 1 0 0 0 1 1 1 1 1 0 0 0 0 0 0 0 0 1 0 1 0 0 0 1 1 0 1 0 0 1 1 1 0 2 1 1 0 0 1 1 1 1 1 0 1 1 1 0 2 0 2 0 1 2 1 0 1 0 0 0 1 0 0 0 2 1 0 0 0 0 0 2 2 1 0 1 0 1 1 1 0 1 1 0 2 0 0 0 0 0 2 1 1 1 0 0 0 0 2 2 0 2 2 0 0 0 0 0 0 0 1 1 0 0 0 0 0 2 0 0 0 1 0 0 0 0 0 0 0 2 1 1 0 2 0 2 1 1 1 0 1 0 0 0 0 0 0 0 1 0 0 0 0 1 0 2 0 2 1 0 0 0 1 2 0 0 0 1 1 0 0 0 0 0 0 1 1 1 1 1 0 1 0 2 2 1 1 2 1 1 1 2 2 0 2 0 0 0 1 1 0 0 0 1 0 0 0 1 0 1 0 1 0 2 1 0 0 2 1 1 1 1 1 1 0 0 0 0 1 1 1 0 0 0 0 0 1 1 2 2 0 0 0 0 2 0 0 1 0 0 1 0 0 0 1 0 0 1 0 2 0 1 1
47 1 1 0 0 0 0 2 2 1 0 1 0 0 0 0 0 1 1 2 0 1 1 1 0 0 2 0 1 2 0 1 0 2 1 1 1 2 0 0 2 0 0 0 0 0 0 0 1 0 0 0 0 0 2 1 0 0 1 1 0 1 2 2 0 0 0 0 1 1 0 1 2 0 1 2 1 0 1 0 0 0 0 1 0 0 0 0 0 2 0 0 1 2 1 2 1 1 1 1 1 2 0 0 0 0 2 1 1 1 0 2 0 0 0 0 0 0 0 0 2 0 2 0 1 1 0 1 1 1 0 0 0 0 0 0 0 1 0 1 0 0 0 0 0 0 0 0 1 1 0 0 0 0 1 0 1 2 0 0 0 0 0 2 0 2 0 1 0 1 2 0 0 2 1 0 1 0 0 0 0 0 1 2 0 0 0 1 0 0 0 1 2 1 2 0 0 0 0 0 0 1 0 1 2 1 1 0 2 0 1 0 1 0 0 2 2 1 2 1 1 1 2 2 0 0 0 2 0 1 1 0 0 0 1 1 1 2 0 2 0 0 2 0 0 0 0 0 2 0 0 1 1 0 1 1 0 1 0 1 1 1 0 1 2 1 0 0 1 1 0 0 0 0 1 0 0 2 2 0 0 1 0 0 2 1 1 0 0 2 1 0 0 1 2 0 0 1 1 1 2 0 2 0 0 0 2 0 0 0 0 1 0 0 1 1 2 1 0 0 2 2 1 1 0 0 0 1 0 0 0 1 0 0 0 0 0 2 0 0 0 0 1 0 0 0 1 0 1 2 2 0 0 0 0 0 1 2 0 0 0 0 2 1 2 0 1 1 1 0 1 1 0 0 0 0 1 0 1 1 2 2 0 0 1 1 0 0 0 1 0 1 1 0 2 1 1 0 1 0 0 1 1 2 1 1 0 0 0 1 0 0 0 0 1 1 1 0 1 0 1 0 0 1 2 2 0 1 2 0 1 0 0 0 0 0 0 1 0 1 0 0 0 1 0 1 2 1 0 1 0 2 0 2 0 0 0 2 2 1 1 2 0 0 0 2 0 1 2 0 1 1 2 1 2 1 1 1 1 0 1 0 0 0 1 1 0 2 1 0 0 0 0 1 0 0 1 2 1 2 1 0 1 1 0 1 2 0 0 0 0 0 0 2 0 2 1 2 2 1 0 1 1 2 1 0 0 2 0 2 0 2 0 0 2 0 1 1 2 2 1 1 0 0 1 1 2 1 0 1 0 1 0 0 1 1 1 0 1 0 1 1 1 2 1 1 1 0 0 0 1 1 1 0 0 0 1 2 2 1 1 0 1 0 1 1 1 1 1 1 0 0 0 2 0 0 0 1 0 1 0 1 0 1 1 0 0 1 0 0 0 0 0 0 0 0 0 0 0 0 1 1 0 0 0 2 2 1 0 0 0 0 0 0 2 0 1 1 0 0 0 0 1 1 2 0 2 1 1 1 0 1 2 0 2 0 0 1 1 0 0 0 1 0 0 2 1 1 0 2 1 1 1 0 2 0 2 1 1 1 1 0 0 1 1 1 1 1 0 0 2 0 0 0 1 0 0 2 0 2 0 1 0 0 1 1 2 0 0 0 0 0 0 1 0 2 0 0 1 0 0 0 0 2 1 0 0 0 2 0 1 1 0 0 0 0 0 0 0 1 1 0 1 2 1 1 1 0 0 0 0 0 0 0 0 2 1 1 0 1 1 0 1 1 0 1 1 1 2 0 1 0 2 1 1 0 2 2 0 2 0 0 1 0 1 1 0 0 0 2 0 2 2 2 1 0 1 0 1 1 0 0 0 2 2 1 2 0 0 2 0 0 1 1 1 0 2 2 1 1 1 2 0 2 0 0 1 0 0 2 0 2 1 1 0 0 0 1 1 0 1 1 0 0 0 0 0 0 0 0 1 1 0 0 0 2 2 0 0 0 0 0 1 0 0 0 1 0 1 1 0 0 1 0 1 0 0 0 1 2 1 1 1 0 0 1 0 0 0 0 2 0 0 0 2 0 1 2 0 1 0 1 0 0 1 1 0 0 0 1 0 1 0 0 2 0 1 0 1 1 0 2 2 1 0 0 1 1 0 0 2 1 0 1 1 1 1 1 1 0 1 0 2 0 2 1 0 1 1 1 0 0 2 0 1 1 2 1 1 2 0 2 0 1 1 2 2 0 0 2 0 0 0 0 0 1 0 2 2 1 0 0 0 0 0 0 0 0 0 2 0 0 0 0 0 0 1 0 0 0 2 1
48 0 1 0 0 0 0 2 2 2 1 0 0 0 0 0 0 2 2 1 1 1 0 2 0 0 2 1 0 1 1 0 1 2 2 0 2 2 0 0 0 0 0 1 0 1 1 0 2 0 0 0 0 0 1 1 1 0 0 0 1 2 1 1 0 0 0 0 0 0 0 0 2 0 1 2 1 0 2 2 0 0 0 0 1 0 0 0 0 2 0 0 0 0 1 1 1 0 0 2 0 1 1 0 0 0 2 0 0 2 0 1 0 2 0 2 0 0 2 0 0 0 2 0 0 0 0 0 1 0 0 0 0 0 0 0 0 1 0 0 1 0 1 0 0 0 1 0 1 1 0 2 0 0 1 0 1 0 0 0 1 1 2 0 0 2 0 2 0 2 2 1 0 2 1 0 0 0 0 0 0 0 0 2 0 1 2 1 1 2 0 0 1 1 1 0 2 0 1 0 0 1 0 1 2 2 2 0 1 0 0 0 1 1 0 2 0 1 1 0 0 0 2 1 2 1 1 1 0 0 0 0 0 0 0 1 1 1 1 1 1 0 2 0 0 0 0 0 2 0 0 0 2 0 0 1 0 0 0 0 0 0 0 1 1 0 0 1 2 1 1 0 0 2 0 0 2 2 2 0 2 0 1 1 1 1 2 0 0 1 1 0 2 0 2 0 2 2 0 1 0 0 2 0 0 0 1 1 1 0 1 2 0 0 0 0 2 0 0 0 1 2 0 1 2 0 0 0 0 0 0 1 0 0 0 0 0 1 1 0 0 1 2 0 0 1 2 1 1 2 2 0 0 0 0 2 0 1 1 1 2 2 0 0 0 0 2 2 1 0 1 1 0 0 1 0 1 0 1 1 1 1 1 1 0 0 0 1 1 1 1 1 0 0 2 0 0 0 2 1 1 1 0 1 0 0 1 1 0 2 0 0 0 0 1 2 0 1 0 1 0 2 0 0 2 2 0 0 0 0 1 0 0 0 0 0 1 0 0 1 2 2 0 1 1 1 1 1 0 1 0 0 1 1 2 1 2 1 1 1 2 2 0 1 0 1 1 0 2 0 0 1 0 0 1 1 0 0 0 0 1 1 1 0 2 1 0 1 1 0 0 0 1 0 1 0 1 1 1 2 1 1 1 0 1 1 1 0 0 0 0 0 0 0 1 0 0 1 0 1 1 1 0 2 1 1 1 1 0 1 1 1 0 1 1 0 0 0 1 1 1 1 0 0 2 1 1 1 1 0 0 1 1 0 0 1 0 0 0 0 1 0 0 1 0 1 1 2 2 0 1 1 1 0 1 0 1 2 2 2 0 0 0 0 0 0 0 1 1 1 0 0 0 0 1 0 1 1 0 1 1 0 0 1 0 1 1 0 0 0 0 0 0 1 1 2 0 0 0 0 1 1 0 0 0 2 2 0 0 0 0 0 0 0 2 0 0 0 0 0 1 1 0 0 2 0 2 1 2 1 0 2 1 0 2 0 0 1 1 0 0 0 1 0 0 2 1 1 1 0 0 1 0 1 1 0 2 1 1 1 1 1 1 2 0 2 2 1 0 0 2 0 1 0 0 0 0 2 0 2 0 1 0 0 0 2 0 2 0 0 1 1 0 2 0 0 0 2 2 0 0 0 0 1 1 0 1 0 2 0 1 1 1 0 0 1 0 0 0 0 0 0 1 0 2 0 0 1 0 0 0 0 0 0 1 0 0 0 0 0 0 0 0 0 0 1 2 1 0 2 0 0 2 0 0 0 0 0 2 0 2 2 1 0 1 2 1 2 0 2 1 0 2 2 0 1 1 0 0 1 0 2 0 2 2 1 0 0 0 2 0 0 1 1 1 0 2 2 2 0 1 2 0 2 0 0 0 0 0 2 0 2 2 0 0 0 1 0 0 0 0 0 0 0 1 0 0 0 0 0 2 2 0 0 1 0 1 0 0 0 2 0 0 0 1 0 0 0 1 2 1 1 1 0 2 0 0 0 0 1 1 1 0 0 0 0 0 0 0 0 0 0 0 0 0 0 2 2 0 0 0 0 2 0 1 1 1 2 0 0 0 0 0 0 0 1 1 1 1 0 0 1 2 1 0 0 1 1 0 0 2 2 0 1 0 0 0 1 2 1 0 1 2 1 1 2 0 0 1 1 0 1 1 0 0 0 1 2 2 1 1 1 0 1 0 1 1 0 0 0 0 0 0 0 1 1 0 2 2 0 0 0 0 1 0 0 1 1 0 1 1 0 1 2 0 0 0 0 1 0 0 0
49 1 2 0 0 0 0 2 2 1 1 0 0 0 0 0 0 1 0 1 0 1 0 2 0 0 0 0 1 2 0 1 0 2 2 1 2 2 0 0 0 0 1 0 1 0 1 0 2 0 0 0 2 0 0 2 0 1 1 0 2 2 2 1 0 0 2 0 0 0 0 0 2 0 1 2 1 0 1 0 1 0 0 1 1 0 0 1 1 2 1 1 0 1 1 1 1 2 2 2 0 2 0 0 1 1 2 2 1 1 0 1 0 1 0 1 0 0 2 0 1 1 0 2 0 0 0 1 2 1 0 0 0 0 0 0 0 0 0 0 0 0 0 0 0 0 0 0 1 1 0 0 1 0 0 0 0 0 0 1 2 1 0 1 2 2 0 0 1 1 0 2 1 1 2 0 0 2 0 0 0 0 0 1 0 0 1 0 0 1 0 0 2 0 1 1 0 0 0 0 1 0 1 0 2 0 0 0 1 0 0 0 1 0 0 2 0 0 2 0 2 2 1 0 1 2 1 2 0 0 0 0 0 0 0 0 0 2 0 2 0 0 1 0 0 0 0 0 2 0 0 0 1 0 0 1 1 1 0 1 1 1 0 1 0 0 0 1 1 1 0 0 0 0 0 0 1 1 1 0 1 0 1 1 2 2 2 0 0 2 0 1 1 1 2 0 1 1 0 0 1 1 2 0 0 0 0 0 0 0 0 1 0 0 0 1 1 0 0 0 1 2 1 1 2 0 1 2 0 0 0 0 0 0 0 2 1 1 1 0 1 1 2 0 1 0 1 1 1 1 0 0 0 0 0 0 0 1 0 0 0 1 1 0 1 0 0 0 0 0 2 2 0 0 0 0 2 0 2 0 1 2 0 1 1 0 0 0 0 0 0 1 1 1 1 1 0 2 0 0 0 0 0 1 0 0 1 0 0 1 0 0 0 1 0 1 1 0 0 0 0 2 0 2 1 2 1 0 1 0 1 1 1 1 1 0 1 0 0 1 1 0 0 0 0 2 2 0 1 2 0 0 1 2 2 1 2 2 1 1 1 2 0 0 1 1 1 1 2 0 1 1 2 2 1 0 1 0 0 1 1 1 0 1 1 0 1 1 1 0 1 1 0 1 0 0 1 2 2 2 0 0 2 0 0 0 0 0 2 0 0 0 1 0 2 0 0 2 1 1 1 1 1 1 1 0 0 0 0 0 2 0 0 0 1 0 0 0 1 1 1 1 0 1 2 1 1 1 1 0 0 0 1 0 2 1 0 0 0 0 0 0 0 0 0 0 0 2 2 0 0 0 1 0 0 0 1 2 2 1 1 0 1 0 1 1 1 1 0 1 0 0 0 0 1 0 1 1 0 1 1 1 0 0 1 1 2 0 0 2 0 0 0 1 1 1 0 0 0 0 1 0 0 0 1 1 1 0 0 0 0 0 0 0 0 1 0 0 1 0 1 1 0 0 1 0 1 0 1 1 0 2 1 1 1 0 0 1 1 0 0 0 2 0 0 2 1 1 1 0 0 1 1 0 2 0 2 0 0 0 1 0 1 1 0 2 1 0 0 0 2 0 0 1 1 0 0 1 0 1 0 1 0 0 0 2 1 2 0 0 0 0 0 1 0 0 0 0 0 1 0 1 1 2 0 1 0 0 1 0 0 0 0 0 0 0 1 0 0 1 0 0 0 0 0 0 0 0 0 0 0 0 0 0 0 1 1 0 0 1 0 1 1 1 0 1 1 0 0 2 0 0 2 1 0 0 1 2 0 2 0 0 0 0 0 1 0 2 0 2 1 0 1 2 0 0 0 1 0 1 0 1 0 1 1 0 2 0 0 1 1 0 0 1 0 0 1 2 2 0 1 2 0 2 0 0 0 0 0 2 0 2 0 0 0 1 0 0 0 0 0 0 0 0 0 0 0 0 0 0 1 1 0 1 0 1 2 0 0 0 2 0 0 0 0 0 1 1 1 1 0 0 0 0 1 1 1 2 1 2 1 1 0 0 0 0 1 0 0 0 0 0 1 1 2 0 2 1 0 1 1 2 0 1 2 1 0 1 0 0 0 0 0 0 0 2 2 0 2 2 0 2 2 2 0 2 0 1 0 0 1 1 1 2 1 1 0 1 1 1 0 0 1 1 1 1 1 0 0 0 2 0 2 1 1 0 2 2 1 0 2 0 0 0 0 0 0 2 1 1 1 0 1 1 0 0 0 0 2 0 0 0 1 1 0 0 0 0 0 1 0 0 0 1 1 0 0 0 0 0 0 1
50 0 0 0 0 0 0 2 1 2 1 0 1 1 0 0 0 2 1 1 1 0 0 2 0 0 2 2 1 1 1 2 2 2 0 2 0 1 0 0 0 0 0 0 0 0 0 0 1 0 0 0 1 1 1 1 1 1 0 0 1 2 1 1 1 0 2 0 0 0 0 0 2 0 1 2 1 0 2 1 1 0 1 1 1 0 0 0 0 2 0 0 2 1 0 0 0 1 1 2 0 2 0 0 0 0 2 0 1 1 0 1 1 1 1 1 1 0 1 0 0 0 1 1 0 1 0 0 1 0 1 1 0 1 1 0 0 0 0 2 1 0 0 0 1 2 0 0 0 1 0 1 0 1 0 1 0 0 1 0 0 1 0 0 0 1 0 1 0 1 1 2 2 0 0 0 0 0 0 0 0 0 0 2 0 0 0 1 0 1 0 0 1 1 1 0 1 0 0 0 0 1 0 0 2 0 0 0 1 0 0 0 1 1 0 2 0 1 1 0 2 2 2 2 0 0 0 1 0 0 0 0 0 0 0 0 0 2 0 1 0 0 2 0 0 0 0 0 2 0 0 1 1 0 1 1 0 0 0 0 0 0 1 0 0 0 0 1 0 0 0 2 0 0 0 0 1 2 2 0 0 1 0 0 2 2 2 1 0 2 1 0 0 1 2 1 0 0 0 0 0 0 1 1 0 0 1 1 0 0 1 2 0 1 1 1 2 0 0 0 0 1 2 1 0 0 0 1 0 0 0 0 0 0 0 0 0 2 0 1 0 1 1 0 1 0 0 0 0 2 2 0 1 1 1 0 2 0 0 1 1 1 2 2 1 1 1 1 1 0 2 2 1 1 2 0 1 1 1 1 2 0 0 0 0 0 0 0 0 0 0 0 1 0 2 0 1 0 0 0 0 0 2 2 0 1 1 1 1 2 1 1 0 1 0 1 1 1 1 1 0 1 1 1 1 2 1 0 1 0 0 0 0 1 1 2 0 0 1 1 2 2 0 1 1 2 2 1 0 0 0 1 0 2 0 0 1 0 0 0 0 0 0 0 1 0 1 1 2 0 0 0 2 2 1 0 1 1 1 0 0 1 0 0 1 0 0 1 1 2 2 0 0 1 0 0 1 0 0 2 2 2 2 0 0 0 1 0 0 0 0 0 0 0 0 0 0 2 1 1 1 1 0 2 0 2 0 0 0 1 1 0 0 0 1 0 1 0 0 0 0 0 0 0 1 0 0 1 1 0 0 0 0 0 0 0 0 2 0 1 0 0 1 2 1 0 0 1 1 0 0 0 0 0 0 0 0 2 2 2 0 0 1 0 1 0 0 1 0 1 0 0 0 0 0 0 0 1 0 1 1 1 0 2 0 0 1 0 0 1 1 0 0 0 0 0 0 0 1 0 1 1 0 0 0 1 1 0 0 0 0 0 1 0 2 0 0 1 0 0 1 1 0 1 1 0 2 1 1 1 0 1 1 0 2 0 0 2 2 0 0 0 0 0 1 2 1 1 0 0 0 1 1 1 0 0 1 0 1 0 0 2 0 1 0 1 2 1 1 0 2 0 0 0 0 0 0 2 0 0 0 1 0 0 0 2 0 2 0 0 0 0 0 2 0 0 0 0 0 0 0 0 1 2 0 1 0 0 1 0 1 1 0 1 0 2 1 1 0 1 0 1 0 0 0 1 0 0 0 0 0 0 0 0 0 1 0 0 1 0 0 0 2 0 1 0 1 1 0 2 0 0 2 0 0 0 1 0 1 0 1 1 0 1 1 2 1 2 0 2 1 0 2 2 0 0 1 1 0 1 1 1 0 1 0 1 1 1 0 0 0 0 1 1 1 0 2 1 1 0 1 1 0 2 0 0 0 0 0 1 0 1 0 0 0 0 0 2 2 0 1 1 0 0 0 0 0 0 0 1 1 0 0 0 1 1 1 0 0 0 0 0 1 0 0 1 0 0 1 2 1 1 1 0 2 0 0 0 0 2 2 2 0 0 0 0 1 1 1 0 0 0 0 0 0 0 2 1 0 0 0 2 2 0 1 0 1 0 0 1 1 1 0 0 1 1 1 0 2 2 0 2 2 1 2 2 1 1 0 0 2 0 0 2 0 0 0 1 1 0 0 0 2 0 0 0 0 0 1 1 1 1 2 0 2 0 2 2 0 0 2 0 0 0 0 0 0 1 1 2 1 0 0 0 0 0 1 1 1 0 0 0 0 1 0 0 1 0 0 1 0 1 0 2 0 0 0 0 0 0 0 2
51 0 2 0 0 0 0 2 0 2 2 0 0 0 0 0 0 2 1 0 2 0 0 2 0 0 1 0 0 0 1 2 0 2 0 1 1 1 0 0 1 0 0 1 0 1 0 0 2 0 0 0 1 1 0 2 0 1 1 1 0 1 2 2 0 0 1 0 0 0 1 2 2 0 2 2 0 0 1 1 1 0 0 0 1 0 0 1 1 2 0 1 0 1 0 0 0 1 1 1 1 2 0 0 0 0 2 0 1 1 0 1 1 2 2 2 1 0 0 0 2 0 2 0 0 2 0 1 2 0 0 0 0 0 0 0 0 1 0 2 1 0 0 0 1 1 0 0 0 2 0 2 0 0 0 0 0 1 0 0 2 2 0 1 1 2 1 0 2 2 0 0 0 2 2 0 1 0 0 1 0 1 1 2 1 1 1 2 0 0 1 2 1 0 1 0 0 0 0 0 0 0 1 1 2 0 0 0 1 1 0 0 1 0 0 2 0 0 2 0 2 2 2 2 0 0 0 2 0 0 0 0 2 2 1 2 1 2 0 1 0 1 2 0 0 0 0 0 1 1 1 0 0 0 0 2 1 0 1 0 0 1 0 0 0 0 1 1 2 1 0 0 1 1 0 1 0 1 1 0 1 0 1 1 2 2 2 1 0 2 0 0 2 0 2 0 1 1 0 0 1 0 2 0 0 0 0 0 0 0 1 2 0 0 2 1 2 1 0 0 0 1 1 2 1 0 0 0 0 0 0 1 0 0 0 0 0 2 0 0 0 1 2 0 1 0 1 1 2 1 1 0 0 0 0 2 0 1 0 0 0 1 2 1 2 0 1 2 2 0 2 2 0 0 0 0 1 1 1 1 1 1 0 0 0 0 0 0 0 0 0 0 0 0 2 0 1 1 1 1 0 0 0 2 0 1 1 0 0 2 0 0 0 0 1 1 1 0 0 0 1 1 0 2 1 2 1 0 0 0 0 1 0 0 0 1 0 0 1 1 2 2 0 1 1 2 1 2 0 0 0 2 1 2 1 1 1 2 1 1 1 2 1 1 1 0 2 0 2 0 0 0 2 2 0 0 0 0 0 1 1 2 0 1 2 1 0 1 0 0 1 1 0 1 1 0 2 2 1 1 0 0 2 0 0 0 2 1 0 0 0 1 0 0 0 2 0 1 0 2 2 0 0 0 0 0 0 1 0 1 1 1 1 0 1 0 0 0 1 1 2 2 0 1 1 1 1 1 1 0 0 0 0 0 2 2 0 1 0 0 1 0 1 1 0 1 1 2 2 0 1 1 1 0 0 0 1 2 2 2 0 0 1 1 0 0 1 0 0 0 0 0 1 1 0 0 2 0 0 0 0 2 0 1 1 1 0 0 0 1 0 0 0 0 1 1 0 0 1 1 1 2 0 0 0 1 2 1 0 0 0 1 0 0 1 1 1 0 0 0 1 2 0 1 0 0 2 1 2 2 1 2 0 0 2 0 0 2 1 1 0 0 1 0 2 2 0 0 1 1 1 0 0 1 0 0 2 2 0 0 2 0 0 1 1 1 0 1 0 0 0 2 0 0 0 0 0 2 0 1 0 1 0 0 1 2 0 2 0 0 0 0 0 0 0 0 0 1 1 0 0 0 0 2 0 0 0 0 1 0 1 1 0 0 0 0 0 0 0 0 0 0 1 1 1 0 1 0 0 0 0 0 0 0 0 0 2 0 1 0 0 0 2 0 1 0 0 2 0 2 0 1 2 0 0 1 1 1 0 2 0 0 0 0 1 2 0 2 0 2 1 0 2 2 1 1 0 1 1 2 0 1 0 2 1 0 1 0 0 1 1 1 1 1 1 0 2 2 0 0 0 0 0 2 0 0 0 0 0 2 0 2 0 0 0 1 1 0 1 1 0 1 0 0 0 0 0 0 0 0 1 1 0 0 1 1 1 0 0 0 1 0 0 0 0 0 0 0 1 1 0 0 1 0 1 1 1 1 0 2 1 1 0 0 0 0 0 0 1 0 0 0 0 0 2 0 2 1 0 1 0 1 2 0 1 0 0 0 0 0 0 1 1 0 2 0 0 0 1 1 0 1 2 2 1 1 2 1 0 0 2 2 0 2 0 0 0 0 0 0 0 0 2 0 1 0 1 0 0 1 1 0 1 0 1 0 1 1 0 0 1 0 0 0 0 0 0 0 0 1 0 0 0 0 0 1 1 2 2 0 0 0 0 0 0 0 0 0 0 1 0 0 0 1 0 0 0 0 1 2 0 2
52 0 2 1 0 0 1 2 0 2 1 1 0 1 0 0 0 1 1 1 0 1 0 2 0 0 1 2 0 0 1 1 1 2 1 1 1 1 0 0 0 0 0 0 0 1 1 0 2 0 0 0 0 0 1 1 1 1 0 1 0 0 1 1 1 1 2 0 0 0 0 1 2 0 2 2 0 0 1 0 1 0 0 0 1 0 0 1 1 2 1 1 1 1 0 2 0 2 1 2 1 2 1 0 1 0 2 1 1 1 0 2 1 2 1 2 1 1 2 0 1 1 2 0 0 1 0 0 2 0 1 1 0 1 0 0 0 0 0 0 1 0 0 0 2 2 0 0 0 0 0 0 0 0 1 0 1 1 1 0 1 0 1 1 0 2 0 0 1 1 0 2 0 2 1 0 0 0 0 1 0 1 1 2 0 0 0 2 0 0 1 1 2 2 2 0 0 0 0 0 1 0 0 0 2 1 1 1 1 0 1 0 2 1 0 2 0 0 2 2 0 0 0 1 1 0 2 1 1 1 1 1 0 0 0 0 0 2 0 2 0 0 1 0 1 1 1 0 1 1 1 0 1 0 1 1 1 2 0 1 1 1 0 0 0 0 0 0 1 0 1 1 0 1 0 0 0 2 2 0 1 1 0 0 1 1 1 2 0 2 0 1 0 0 2 1 0 0 0 1 0 0 2 0 1 0 1 2 2 0 0 2 0 1 2 0 1 0 0 0 1 0 0 0 0 0 0 1 1 0 0 0 0 0 0 0 0 1 1 0 0 1 1 1 0 0 2 0 1 2 2 0 0 2 0 0 1 0 0 2 2 2 0 0 0 2 0 2 2 0 2 2 1 1 0 0 2 1 0 2 1 1 0 0 1 1 0 0 0 2 1 2 1 0 2 0 1 1 1 1 0 1 1 2 1 0 0 0 0 2 0 0 0 2 0 2 0 0 0 0 0 1 0 1 0 2 2 0 1 1 1 1 0 1 1 0 1 2 0 0 2 1 0 0 2 0 0 0 1 1 0 0 1 2 1 1 1 2 2 0 0 1 0 0 0 1 1 0 2 0 0 0 1 1 2 2 0 0 0 1 1 1 0 1 2 2 0 2 2 0 0 0 1 1 0 1 2 2 1 1 0 0 1 1 0 0 1 0 1 0 0 0 0 0 2 0 0 2 0 1 1 1 1 2 1 0 0 1 0 1 1 1 0 1 2 0 1 2 1 1 1 1 0 2 2 2 2 1 1 0 0 0 0 0 1 1 0 1 0 1 1 0 1 1 0 0 0 1 0 1 0 0 1 0 0 0 1 2 2 0 2 0 1 1 0 0 0 0 0 0 0 0 0 0 1 0 0 1 0 2 1 0 1 1 1 0 0 0 1 0 0 0 0 2 1 1 0 0 1 1 0 1 0 1 0 1 2 1 0 0 1 0 1 0 2 1 0 0 0 0 0 1 0 0 2 0 2 1 1 1 0 2 1 1 1 1 0 1 0 1 1 0 1 0 0 1 0 0 1 1 1 0 0 0 0 2 0 0 0 0 0 0 0 2 1 2 1 2 0 1 1 0 0 0 0 0 0 0 0 0 0 0 0 0 1 1 1 2 0 0 0 0 0 1 1 1 0 0 1 0 0 1 1 2 0 1 0 0 0 0 0 0 0 0 0 1 1 0 0 1 1 0 0 0 0 1 0 1 1 1 1 1 0 0 1 0 0 2 0 1 1 1 1 0 0 1 1 1 0 2 0 0 2 0 0 0 1 1 1 1 1 1 1 0 1 2 0 2 1 2 1 1 2 1 1 0 0 0 0 1 0 1 0 2 0 0 1 0 0 1 0 0 1 0 1 0 1 2 0 0 1 0 0 2 0 0 1 0 0 2 1 1 1 0 0 0 0 0 1 0 1 1 1 0 1 1 1 0 0 0 2 2 1 0 1 0 1 0 0 0 0 0 0 0 0 0 1 0 0 2 0 0 0 0 2 0 0 2 0 1 0 0 0 0 0 0 0 2 0 0 1 0 0 0 2 1 1 2 0 1 1 2 1 0 2 2 0 0 0 1 0 0 0 0 1 1 1 1 1 1 0 2 2 2 0 2 2 2 0 0 2 2 1 2 1 0 0 0 1 1 0 1 0 1 1 0 1 0 1 0 1 0 2 0 1 0 0 2 2 1 1 1 0 0 1 0 1 0 0 1 0 0 0 0 0 1 0 0 2 0 1 1 0 2 0 0 1 0 2 2 0 0 1 2 1 0 0 0 2 0 0 0
53 1 1 0 0 0 0 2 0 2 2 0 1 1 0 1 0 2 1 0 1 0 1 2 0 0 1 1 0 1 1 0 2 2 2 0 2 2 0 0 0 0 0 0 0 1 0 0 2 0 0 0 1 0 1 1 0 1 0 0 0 1 2 2 1 0 2 0 0 0 0 1 2 0 1 2 1 1 1 0 1 0 0 0 0 0 0 1 1 1 0 0 0 2 0 1 0 1 0 2 0 1 0 0 0 0 2 1 1 1 0 2 0 1 0 1 0 0 1 0 1 0 0 2 0 0 0 0 0 0 0 0 0 0 0 0 0 1 1 1 1 0 0 0 0 0 0 0 1 1 0 1 0 0 0 0 0 0 0 1 1 1 1 1 1 2 1 2 0 2 2 0 0 2 2 0 0 0 0 0 0 0 0 2 1 0 1 1 0 0 0 1 2 2 2 0 2 0 0 0 0 0 0 0 2 0 1 0 2 0 0 0 0 0 0 2 0 0 2 2 0 0 2 2 0 0 0 1 0 0 0 0 0 0 0 0 0 1 1 0 1 1 2 0 0 0 0 0 2 0 0 0 1 0 0 1 1 1 0 0 0 0 0 1 1 0 0 0 2 0 0 2 0 0 0 0 0 1 1 0 0 2 0 0 1 0 1 0 0 1 1 0 1 0 2 1 0 1 0 1 1 0 2 0 0 0 2 0 0 0 0 2 0 1 1 0 2 0 0 0 0 1 1 1 1 0 1 1 1 0 0 2 0 0 0 0 0 2 1 0 0 1 2 2 1 0 1 0 0 0 0 0 0 1 0 1 1 0 0 1 1 1 2 2 2 1 0 2 2 0 2 2 0 0 0 0 2 1 0 2 2 1 0 0 0 1 0 0 0 0 0 0 2 0 2 0 1 1 0 0 0 0 1 1 0 0 1 0 0 2 0 0 1 0 0 1 1 0 0 0 1 0 0 0 0 1 1 0 0 0 0 0 1 1 1 1 1 0 0 1 2 0 0 0 1 2 2 2 0 0 0 2 0 2 0 0 0 1 1 0 1 1 0 0 0 2 0 0 2 0 0 0 1 1 1 1 0 1 1 0 0 1 0 1 2 1 0 2 1 0 0 0 0 2 0 0 1 1 1 2 2 0 1 1 0 0 1 0 1 0 0 1 0 1 1 1 0 2 1 1 0 0 1 2 2 0 0 2 0 2 0 2 0 0 0 0 1 0 1 1 1 1 0 0 1 2 1 1 1 0 0 0 1 0 1 1 0 0 0 1 0 0 0 2 0 1 1 1 1 0 0 1 0 0 0 0 1 1 1 2 1 0 1 1 0 1 2 1 1 1 0 0 0 1 0 0 0 0 0 0 0 2 0 0 0 2 0 0 1 2 1 1 0 0 1 1 1 0 0 0 1 1 0 0 0 1 2 1 0 0 1 0 0 0 2 0 2 0 0 0 0 0 1 1 1 0 2 1 1 1 0 1 1 1 1 1 0 2 2 0 0 0 2 0 2 1 0 0 1 1 1 0 0 0 0 1 1 0 1 0 0 1 1 2 0 2 1 1 1 0 2 0 0 0 0 0 1 1 0 0 0 1 0 0 2 1 0 2 0 1 1 1 0 2 0 0 1 0 0 0 0 1 0 1 1 0 0 1 0 0 0 0 0 1 0 1 1 0 0 1 1 0 0 1 1 0 1 1 1 1 1 1 0 0 1 1 0 1 0 0 0 1 2 1 1 0 0 1 2 2 0 0 0 1 1 0 1 0 1 1 1 1 2 0 2 0 0 1 1 2 0 2 2 1 0 1 0 1 0 1 0 1 0 2 1 0 2 1 0 1 0 0 1 0 1 0 0 2 2 0 2 2 0 2 0 0 0 0 0 1 1 0 1 0 0 0 0 0 1 1 0 1 0 0 0 0 0 0 1 1 0 0 0 0 2 0 0 0 0 0 2 0 0 0 0 0 0 1 1 1 1 1 1 0 1 1 0 1 0 2 1 1 0 0 0 0 0 1 0 0 0 0 1 2 1 0 2 0 0 0 0 2 2 1 1 1 0 1 2 2 2 1 0 0 0 2 2 1 2 2 0 2 1 0 1 1 1 1 1 0 1 1 0 0 0 0 0 0 0 0 0 1 1 0 0 0 0 1 1 0 2 0 2 0 0 0 0 2 0 0 2 0 0 0 2 2 2 0 1 1 0 0 0 0 0 0 0 2 2 1 0 0 0 1 0 0 0 1 1 1 0 0 0 1 0 0 0 0 1 0 0 0
54 1 1 1 0 0 1 1 1 1 1 1 0 0 0 0 0 1 1 0 2 0 0 2 0 0 2 0 0 1 1 0 0 1 2 0 2 1 0 0 0 0 0 0 0 1 1 0 2 0 0 0 1 1 0 0 2 2 0 2 0 0 1 1 1 1 1 0 0 0 1 2 2 0 0 2 2 0 1 0 1 0 0 0 1 0 0 2 2 2 0 1 1 2 1 2 1 0 0 1 0 2 0 0 1 1 2 0 1 1 0 1 0 1 1 1 1 0 1 1 1 0 1 1 0 1 0 0 1 0 0 0 0 0 1 0 0 0 0 1 0 0 0 0 1 2 0 0 1 1 0 1 0 0 0 0 0 1 1 0 0 0 0 0 0 2 0 1 1 2 0 0 1 1 0 0 0 0 0 1 0 1 1 2 0 0 2 0 0 1 0 0 1 0 0 0 1 0 0 0 2 0 0 1 2 1 2 0 2 1 1 0 1 0 0 2 0 0 1 1 0 0 1 2 0 0 0 2 0 0 0 0 0 0 0 0 0 2 0 2 0 0 2 1 0 0 0 0 2 0 0 0 2 1 0 2 1 0 0 0 0 0 0 2 1 1 1 0 0 0 1 1 0 0 0 0 0 2 1 0 1 0 0 0 1 0 0 1 0 2 1 0 0 1 2 2 0 1 0 1 0 0 2 0 0 0 0 0 0 0 0 2 0 0 2 1 2 1 0 1 0 1 2 1 1 0 1 1 1 1 0 0 0 0 0 0 0 1 1 1 0 1 0 0 1 0 1 0 1 0 1 1 0 0 0 2 1 1 0 1 1 1 1 0 1 1 0 2 2 0 1 1 0 0 0 0 1 1 0 2 1 2 0 0 0 0 0 1 1 0 0 0 1 0 2 0 1 1 0 0 0 0 1 1 0 0 1 1 0 2 0 0 0 0 2 2 0 0 1 0 0 1 0 2 1 2 1 2 2 1 1 1 0 2 2 0 0 1 0 0 2 1 0 0 1 0 1 1 1 0 1 1 0 1 1 0 1 2 1 1 1 1 1 1 0 0 2 2 2 1 0 1 2 2 2 2 0 0 0 0 1 2 0 0 2 0 0 1 0 1 0 0 0 0 1 1 2 1 1 2 1 1 1 1 0 0 1 0 0 0 0 0 0 1 0 1 0 2 0 0 0 1 1 2 1 0 0 1 0 2 0 1 1 0 0 0 0 1 1 1 0 2 0 1 1 2 1 2 0 0 0 2 0 0 1 2 0 0 0 0 1 0 1 1 0 0 0 0 0 0 0 0 1 0 1 0 1 2 2 1 1 0 0 0 0 0 0 1 1 1 1 0 0 0 0 0 0 0 0 0 0 2 1 2 0 0 1 0 0 1 0 0 0 0 0 0 0 0 1 0 0 1 0 0 0 0 1 1 0 0 1 0 0 0 1 1 0 0 1 0 1 1 0 0 2 0 2 1 1 1 0 1 1 1 1 0 0 1 1 0 0 0 1 0 0 2 0 1 1 0 0 0 0 0 1 0 2 0 0 0 0 0 1 2 0 2 1 0 1 1 1 0 1 0 0 0 0 2 0 2 1 1 0 1 1 2 1 2 0 0 0 0 0 1 0 0 0 1 1 0 0 0 1 2 0 0 0 0 1 0 1 1 1 0 0 0 0 0 0 0 0 0 0 0 0 0 0 0 0 0 0 0 1 0 1 1 0 0 0 0 0 0 2 0 2 0 1 2 1 2 0 0 1 1 1 1 1 2 0 2 1 0 1 0 2 2 1 1 0 1 0 1 2 1 0 1 0 0 0 0 1 0 0 2 1 1 1 1 0 1 0 0 2 0 2 0 2 2 1 2 0 2 0 1 0 0 0 0 1 2 1 2 1 0 0 0 0 0 2 1 1 1 0 1 1 0 1 0 0 0 2 1 0 0 1 0 1 0 1 1 0 0 0 0 1 0 1 0 0 1 1 1 0 1 2 1 0 0 1 2 2 2 0 0 0 1 0 0 0 0 1 0 0 0 2 0 2 2 0 0 0 2 2 0 1 0 1 0 1 1 1 0 0 0 0 2 2 0 2 2 0 2 2 1 0 2 0 1 0 0 2 1 0 2 0 0 0 0 0 0 0 0 2 0 0 0 0 1 1 1 0 1 1 0 1 0 1 2 1 0 2 0 0 0 1 1 1 0 0 0 0 0 0 0 0 1 1 2 2 0 0 0 0 0 0 0 0 0 0 2 0 0 0 2 0 0 0 0 1 0 0 1
55 1 2 0 0 0 0 1 2 1 0 1 1 1 0 1 0 0 0 0 2 0 0 2 0 0 1 2 0 0 2 0 0 1 1 1 1 1 0 0 0 1 0 1 0 1 1 1 1 0 0 0 2 0 0 0 1 1 0 1 0 0 1 1 1 1 1 0 0 0 0 1 2 0 1 2 1 0 2 1 1 0 0 0 2 0 1 0 0 2 0 0 2 0 0 0 0 1 1 1 1 2 1 0 0 0 2 1 1 1 0 2 0 2 0 2 0 0 1 0 1 0 1 1 0 1 0 1 2 2 0 1 1 2 0 0 0 0 0 1 0 0 0 1 1 1 1 0 0 0 0 0 0 0 1 1 0 2 0 0 0 0 0 1 2 1 1 0 2 2 0 0 0 2 1 0 0 0 0 0 0 0 0 2 2 2 0 2 1 1 1 1 0 0 0 0 2 0 1 1 0 1 0 0 2 0 0 0 1 0 2 0 1 0 0 2 0 0 2 1 1 1 2 1 1 0 1 2 1 0 0 0 0 0 0 0 0 2 0 1 0 1 2 0 0 0 0 0 2 0 0 0 0 0 0 2 1 0 0 0 0 0 0 1 1 0 0 0 2 1 0 2 1 0 0 0 0 2 2 0 0 2 2 2 2 2 2 0 0 2 0 2 2 0 2 0 0 0 0 0 1 0 2 0 0 1 0 1 0 0 1 2 0 2 2 0 1 1 1 0 0 1 1 1 1 0 0 0 1 1 0 2 1 1 1 1 0 2 0 0 0 0 2 0 1 0 1 2 1 1 1 0 0 0 0 1 0 0 1 1 1 1 2 1 1 1 0 2 2 0 1 1 1 1 0 1 2 0 1 1 2 0 0 0 0 2 0 1 1 1 1 1 0 0 2 0 2 1 0 0 0 0 1 1 0 1 2 0 0 1 0 0 0 0 1 1 1 0 0 0 0 1 2 1 0 2 1 1 1 1 1 2 0 0 0 0 0 0 0 0 2 1 0 0 1 1 1 0 1 2 0 0 2 2 2 1 2 2 0 0 2 1 1 1 0 1 1 1 2 0 1 1 2 2 2 2 0 0 0 0 1 1 0 0 1 0 0 2 1 0 0 0 0 1 0 0 1 0 0 2 2 2 1 1 1 1 1 0 0 0 0 1 1 0 2 0 0 2 1 2 1 0 2 2 0 0 0 0 1 1 1 0 0 1 1 0 1 0 1 1 0 0 0 1 0 2 0 0 2 0 0 0 1 0 0 1 0 1 0 1 0 0 1 1 1 0 0 1 1 0 1 1 0 0 0 0 0 1 1 2 0 0 2 1 1 1 1 2 1 2 0 1 0 1 0 0 0 0 0 1 0 1 1 0 0 1 2 0 0 1 1 0 0 0 0 0 0 0 0 0 0 0 0 1 0 0 2 2 0 0 0 0 1 0 2 1 0 0 0 0 0 0 1 1 1 0 2 0 1 0 0 2 1 1 2 0 0 2 2 0 0 0 2 0 1 2 0 0 2 0 0 0 1 0 1 0 2 1 1 1 2 0 0 2 0 2 1 1 1 0 1 1 1 0 0 0 0 0 0 0 0 0 0 0 0 2 1 2 0 0 0 0 0 2 0 1 0 1 1 0 0 0 0 2 1 0 0 1 1 1 1 1 1 0 0 1 1 1 1 2 1 0 1 1 0 2 0 1 1 1 1 1 0 0 0 2 0 0 0 0 0 1 0 0 0 1 2 2 2 1 0 0 2 1 1 0 1 1 1 1 2 1 0 0 1 2 0 2 0 2 1 0 2 1 0 0 0 0 1 2 0 1 0 1 0 1 1 0 0 2 0 0 1 1 1 0 2 1 0 0 1 0 0 2 0 0 1 0 0 2 1 1 1 0 0 1 0 0 1 0 1 0 0 0 1 0 0 0 0 0 2 2 0 1 1 0 1 1 1 1 0 0 0 0 0 1 0 0 2 0 0 1 0 0 0 1 0 2 1 1 2 1 0 0 0 0 0 0 0 1 0 0 1 0 2 0 2 2 0 0 0 2 0 0 2 1 0 1 1 2 1 2 1 0 2 0 0 1 2 1 1 1 2 1 1 1 0 1 0 0 2 2 2 2 2 2 0 1 1 0 0 0 2 0 0 0 0 1 1 1 0 1 1 0 1 0 1 2 1 0 1 1 1 0 1 2 2 0 0 1 0 0 0 0 1 1 0 1 2 0 1 1 0 2 0 1 1 1 0 2 2 0 0 2 2 0 0 0 0 0 1 1
56 1 2 0 0 0 0 2 1 2 1 0 0 0 0 0 0 1 1 1 0 1 0 2 0 0 1 1 0 1 1 0 1 1 2 0 2 2 0 0 0 0 1 0 0 0 2 0 0 0 0 0 1 0 1 1 0 0 0 0 2 2 1 0 0 0 1 0 0 0 0 0 2 2 2 2 0 1 1 1 0 0 0 0 1 0 0 0 0 2 0 1 1 2 0 2 0 2 0 2 0 0 0 1 1 0 2 1 1 1 0 2 0 1 0 2 0 0 2 0 0 0 1 1 1 0 0 1 2 0 0 0 0 0 0 0 0 0 0 0 1 0 0 1 1 1 1 1 1 0 1 0 1 0 0 0 0 1 1 0 0 0 0 1 0 0 0 1 1 2 1 0 0 2 1 0 0 0 0 1 0 0 1 2 0 0 0 0 0 0 0 0 2 0 0 0 0 0 0 0 0 2 0 1 2 0 0 1 1 0 0 0 1 0 1 1 0 0 0 0 1 1 2 1 2 1 1 2 0 0 0 0 0 0 0 0 0 1 0 1 0 0 2 0 0 0 0 0 1 0 0 1 2 1 0 1 2 0 1 0 0 2 0 1 1 0 1 1 1 1 0 1 0 0 0 0 0 1 1 0 0 2 1 1 1 1 1 1 0 1 0 1 2 0 2 0 1 2 2 2 0 0 2 0 1 0 1 0 0 0 0 1 0 0 1 1 2 0 0 0 2 1 1 1 2 0 1 2 1 1 0 1 0 0 0 1 1 0 2 1 1 1 2 0 0 0 1 0 1 0 0 0 0 1 0 0 1 1 0 1 1 2 0 0 0 1 1 2 2 1 2 2 0 0 0 1 1 0 2 0 1 0 0 0 0 0 0 0 0 0 0 0 1 0 1 1 0 2 0 0 0 0 1 1 0 0 1 1 0 2 0 0 0 1 1 1 1 1 0 1 0 2 1 1 0 2 1 0 1 2 2 2 0 1 1 1 0 1 0 0 2 0 0 1 1 2 1 0 0 1 0 0 0 2 1 0 1 2 1 1 1 1 0 0 1 1 1 1 2 0 1 1 1 1 1 1 0 0 0 1 1 0 0 0 0 0 0 2 2 0 0 0 0 0 1 1 2 1 1 2 1 1 0 2 0 0 2 1 0 0 0 1 0 1 0 2 0 2 2 2 0 0 1 2 0 0 0 1 0 1 1 1 0 1 2 0 2 2 0 1 0 1 0 0 2 2 1 2 0 0 0 1 1 0 2 1 0 0 1 1 0 0 1 1 0 0 0 2 2 0 1 1 2 0 0 0 2 0 0 2 0 1 2 2 0 0 1 1 1 1 0 0 1 0 1 0 1 0 0 0 0 2 0 2 0 1 0 0 0 1 0 0 0 0 0 0 0 0 0 0 1 1 0 0 0 1 2 1 0 0 1 0 0 0 1 0 1 0 0 0 0 0 0 1 1 0 2 1 2 2 0 1 2 0 2 0 0 2 2 0 0 0 1 1 0 1 0 2 0 0 0 2 0 0 0 1 1 0 1 0 0 1 1 0 0 1 1 0 1 0 2 0 1 0 2 0 0 1 0 1 1 0 0 0 2 1 1 1 1 0 0 0 0 0 1 1 0 0 0 0 0 1 0 2 0 1 0 0 0 0 0 0 0 1 0 1 1 1 1 2 0 0 0 1 2 0 1 0 1 1 1 0 1 0 2 1 0 0 0 0 0 1 2 0 2 0 0 1 1 2 0 0 1 0 0 0 0 0 1 0 2 1 1 0 1 1 0 2 0 2 1 0 2 1 0 0 1 1 0 1 0 1 0 1 1 0 1 0 0 2 0 1 0 0 2 1 1 2 1 0 2 1 0 2 0 0 2 0 0 2 0 2 2 0 0 0 0 1 1 0 0 0 0 0 1 0 0 0 0 0 2 2 0 0 2 0 0 0 1 1 1 0 0 0 1 0 1 0 2 0 0 0 1 0 2 0 0 1 2 2 2 2 0 0 0 0 0 0 0 1 0 0 1 1 2 1 1 1 0 0 0 2 1 0 1 1 0 2 0 1 0 0 0 1 1 1 2 0 2 2 0 2 2 1 0 1 1 1 0 0 2 2 0 2 0 0 0 2 2 0 0 0 2 1 1 0 0 1 1 2 0 0 1 0 1 0 1 2 0 0 1 0 0 0 1 1 1 2 2 2 2 0 1 1 0 2 0 1 1 0 0 0 0 1 0 0 0 1 0 2 0 2 1 1 0 0 0 0 1 0 0 1
57 1 0 0 0 0 0 1 1 1 1 2 0 0 0 1 0 1 1 0 2 0 1 2 0 0 0 2 0 0 1 2 0 0 1 0 2 0 0 0 2 0 0 1 0 1 0 0 2 0 0 0 0 0 2 1 1 0 0 0 0 1 0 0 1 1 2 0 0 0 0 1 2 0 1 2 1 0 2 0 2 0 1 1 1 0 0 1 1 2 1 1 1 2 1 2 1 0 0 1 0 2 0 0 1 1 2 2 2 0 0 2 0 0 0 0 0 0 0 0 2 0 0 2 0 0 0 0 0 0 0 0 0 0 0 0 0 0 0 0 0 0 0 0 2 2 2 0 0 1 0 0 0 0 0 0 1 1 2 1 2 0 0 1 2 0 0 0 1 1 0 2 0 2 2 0 1 0 1 0 0 0 0 2 1 1 1 1 0 0 0 2 1 1 1 0 1 0 1 0 0 0 0 0 2 2 2 1 1 0 2 0 2 0 0 2 1 1 2 0 1 1 2 2 0 1 1 0 0 0 0 0 1 1 0 0 0 2 0 2 0 0 2 0 0 0 0 0 2 0 0 0 1 0 0 1 0 2 0 1 1 1 0 1 2 0 0 2 2 1 0 1 0 1 0 0 0 1 1 0 0 2 2 2 2 2 2 1 0 1 0 0 1 1 2 0 1 0 0 1 1 0 2 0 0 0 0 0 0 0 0 0 0 0 0 0 2 1 0 0 0 2 1 1 2 0 0 0 2 0 0 1 0 0 0 0 0 1 1 0 0 1 1 1 2 0 0 0 1 2 2 0 1 0 1 0 1 0 1 1 2 2 0 0 0 0 0 1 1 0 2 2 0 0 0 1 1 0 0 2 1 1 1 1 1 1 0 0 0 0 0 0 1 1 2 0 2 0 0 0 0 0 1 1 0 0 1 1 0 1 0 0 0 0 1 1 1 0 2 0 0 0 0 0 1 1 0 1 1 1 0 1 0 0 0 1 0 2 0 1 1 1 1 1 1 2 1 2 0 0 1 1 1 2 2 1 2 2 2 1 1 2 0 0 1 1 1 1 2 0 1 1 2 2 1 1 0 0 0 0 1 1 0 0 2 0 0 0 0 1 2 1 1 1 1 0 1 2 1 1 0 0 1 1 0 0 1 0 1 0 0 0 0 0 0 1 0 2 2 2 0 0 0 1 0 1 1 0 1 1 1 0 0 0 0 0 1 0 0 0 1 1 0 1 1 2 0 2 0 0 0 1 1 0 1 1 1 1 0 1 1 0 0 0 0 1 1 2 0 2 1 1 1 0 0 0 2 2 2 2 0 0 1 1 1 1 2 2 0 2 0 0 0 0 2 0 0 0 0 0 0 1 0 2 0 0 0 0 0 1 0 0 0 0 0 0 0 0 0 0 1 1 0 0 0 0 0 1 0 0 0 0 0 0 1 1 0 1 0 1 0 0 0 1 0 0 1 1 1 1 0 1 1 0 1 0 0 1 1 0 0 0 1 1 1 0 0 1 1 0 0 0 0 0 0 0 2 1 0 0 1 0 0 1 0 1 1 1 0 0 1 1 1 0 2 0 0 1 0 1 0 1 0 0 0 2 0 1 0 0 1 0 0 1 1 1 1 0 0 0 0 0 0 2 0 0 1 1 2 0 1 1 0 0 0 1 1 1 0 2 1 1 0 0 0 2 0 2 1 1 1 1 0 0 1 1 0 0 0 0 0 2 0 0 0 2 0 1 1 1 0 0 1 1 1 0 0 2 0 2 2 1 0 1 1 2 0 2 1 2 1 1 2 2 0 2 0 1 0 1 0 2 0 2 0 0 0 1 1 0 0 0 2 0 2 0 2 1 1 0 1 1 0 2 0 0 1 0 0 2 0 2 2 0 0 1 0 0 1 0 1 0 0 0 2 0 1 1 0 0 2 2 0 0 1 0 1 1 1 1 1 0 0 0 0 0 1 0 1 1 1 1 0 0 0 0 0 1 1 2 2 2 0 0 0 0 0 0 0 1 0 0 0 1 2 0 2 2 0 1 1 2 2 0 1 0 2 0 0 2 0 2 0 0 0 2 2 1 2 1 1 1 1 0 0 0 0 1 0 0 2 2 0 2 0 0 0 1 2 1 0 0 1 0 1 0 0 0 1 0 0 0 2 0 1 1 2 2 2 2 0 2 0 0 0 0 0 1 1 1 1 0 0 0 0 2 0 1 2 0 2 2 0 1 0 1 1 1 0 2 1 1 1 2 1 0 0 1 2 0 1 1
58 1 0 0 0 0 1 2 1 2 0 1 0 1 0 0 1 1 0 1 1 1 0 1 1 1 1 1 0 1 1 0 1 1 1 2 1 1 0 0 1 0 0 0 1 0 0 1 1 0 0 0 0 0 2 1 0 0 1 0 0 1 1 0 0 0 1 0 0 0 0 0 2 1 2 2 0 0 1 1 0 0 1 1 1 0 1 0 0 2 0 0 0 2 1 1 1 2 0 2 0 1 1 0 0 0 2 0 0 2 0 1 0 1 0 2 0 0 1 0 1 0 0 2 0 0 0 0 2 0 1 1 0 0 0 0 0 0 0 0 0 0 0 0 0 2 0 0 1 1 0 0 0 0 0 0 0 2 0 0 1 1 0 1 1 1 0 0 1 1 0 1 1 1 1 0 1 1 0 1 0 0 0 2 0 0 1 1 0 2 0 0 0 0 0 0 1 0 1 0 1 0 0 1 2 1 1 0 2 1 1 0 2 1 0 2 0 1 1 0 1 1 2 1 1 2 1 0 0 0 0 0 0 0 0 0 0 2 0 1 0 1 1 0 0 0 1 0 2 0 0 0 0 0 0 2 1 0 1 0 0 1 0 1 1 0 1 1 1 1 0 2 0 0 0 0 1 2 2 0 1 1 0 0 1 1 1 0 0 2 1 1 1 0 2 1 1 0 0 1 0 0 2 0 0 1 0 0 1 0 0 2 0 1 2 0 1 1 0 0 0 2 1 0 2 0 1 1 0 1 0 1 0 0 0 0 0 2 0 0 0 0 1 0 1 0 1 0 1 2 1 0 0 0 0 0 1 1 1 1 2 2 2 2 2 1 0 1 1 0 2 2 2 2 0 2 1 0 1 1 0 0 1 1 0 0 0 0 0 0 0 0 0 0 2 0 1 0 0 0 0 0 1 2 0 0 0 0 0 1 0 0 0 1 1 2 0 0 0 0 0 2 0 0 0 2 1 0 2 0 2 0 0 0 0 1 1 1 0 0 2 1 0 0 1 1 1 2 0 2 0 1 0 1 1 0 1 2 1 1 1 2 0 0 1 1 1 0 2 0 0 0 2 2 1 0 1 0 0 1 0 1 0 0 1 0 0 1 1 1 1 0 0 1 0 0 0 1 1 2 1 0 1 1 0 0 1 1 2 0 1 0 0 0 0 1 0 2 1 2 1 0 2 1 1 0 0 1 0 1 1 1 0 1 1 0 1 1 0 1 1 1 0 0 2 2 0 1 1 0 0 1 1 1 1 0 0 1 0 1 0 0 0 1 1 0 0 1 1 0 0 0 1 0 1 0 1 2 2 0 0 1 2 1 1 1 1 0 0 0 0 0 0 0 2 0 0 0 0 0 0 2 0 2 0 1 2 0 0 2 1 0 0 0 0 1 0 0 0 0 1 1 0 1 0 0 1 2 0 0 0 0 0 0 2 1 0 1 1 1 0 0 0 1 0 0 2 2 1 1 0 1 2 0 2 0 0 1 1 0 0 0 2 1 1 1 2 1 1 0 0 1 0 0 1 0 2 0 0 0 1 0 0 0 0 1 1 0 0 0 0 1 1 0 0 1 1 1 0 0 0 0 0 1 2 2 1 2 0 0 0 0 1 1 1 2 1 0 1 0 0 0 1 2 0 2 0 0 1 0 1 1 1 0 0 1 1 1 0 1 0 1 0 0 1 0 0 0 0 0 0 0 0 0 0 1 0 0 1 0 0 0 2 0 1 0 1 1 0 2 0 0 1 0 0 0 2 1 0 2 0 0 1 0 2 2 0 2 1 2 0 1 1 2 1 0 0 1 0 2 0 1 0 1 0 1 1 0 0 2 0 0 1 1 1 0 2 1 2 1 1 2 0 1 0 0 0 0 0 2 1 1 0 2 2 1 0 0 0 0 0 0 0 0 0 0 0 0 0 0 2 2 0 0 2 0 0 0 0 0 2 0 0 0 0 0 1 0 1 1 0 0 1 0 2 0 0 0 2 2 2 2 0 0 0 0 0 0 0 0 0 0 0 0 2 1 1 2 0 1 1 2 2 0 0 0 2 1 0 0 0 0 0 0 0 1 1 1 2 1 0 2 2 2 0 0 0 1 1 1 2 1 0 1 0 0 0 1 2 1 0 0 2 0 0 0 0 0 2 0 2 0 1 0 0 0 1 2 2 0 2 0 0 1 1 2 2 0 0 0 0 0 0 0 0 0 1 0 0 1 1 0 0 1 0 1 0 0 0 2 0 0 0 0 0 0 0 0 0 0 1 1
59 1 1 0 0 0 0 2 2 1 1 0 0 0 0 0 0 1 1 1 1 1 0 2 0 0 1 2 1 1 1 2 0 2 2 1 1 1 0 0 0 0 0 1 0 1 1 0 0 1 1 0 1 1 1 2 0 1 0 1 0 1 2 2 0 0 0 0 0 0 0 1 2 0 2 2 0 0 2 0 2 0 0 0 1 0 0 1 1 2 1 1 1 0 0 0 0 0 0 0 0 2 1 0 0 0 2 1 0 2 0 1 2 2 2 2 2 0 0 0 2 0 2 0 0 1 0 1 2 1 0 0 0 0 0 0 0 0 0 1 0 0 0 0 1 2 1 0 1 1 0 0 1 0 0 0 1 0 2 0 0 1 0 1 1 2 0 1 0 2 1 1 0 2 2 0 0 0 0 1 0 2 0 2 0 0 1 0 0 1 0 0 1 1 1 0 1 0 1 0 1 1 0 0 2 2 2 0 1 0 1 0 1 0 0 2 0 0 2 0 2 2 2 1 0 0 1 2 0 0 1 0 0 0 0 0 0 1 0 0 2 0 2 0 0 0 0 0 2 0 0 1 1 0 0 1 0 2 0 2 2 2 0 1 1 0 1 0 0 0 1 1 0 1 0 0 1 2 2 0 2 0 1 1 1 1 1 1 0 2 0 0 1 1 2 1 1 1 0 2 1 0 1 1 0 0 1 0 0 0 1 1 0 0 0 1 1 0 0 0 1 2 1 2 2 0 0 1 0 1 0 1 0 0 0 0 0 2 0 1 0 1 1 0 0 0 1 0 0 0 0 1 0 2 0 0 2 1 0 2 2 2 1 0 1 0 1 1 1 0 2 2 0 0 0 0 0 0 0 2 2 0 0 0 0 0 0 0 0 0 0 0 0 0 2 0 1 2 0 1 0 0 1 2 0 2 2 0 0 1 0 0 0 1 1 2 0 0 0 0 0 2 1 0 0 1 1 0 0 0 0 1 0 1 1 1 0 2 0 0 2 1 1 2 0 2 2 0 2 1 0 0 0 2 0 0 0 2 2 2 2 2 1 1 0 1 1 1 2 0 0 1 2 2 1 0 1 0 0 0 1 1 0 2 1 1 1 0 0 0 0 0 0 1 1 1 1 2 2 2 1 1 1 1 0 0 2 1 0 0 0 0 1 0 2 0 0 2 1 1 1 2 0 1 0 1 1 0 0 2 0 0 1 1 2 0 0 0 2 2 0 2 0 0 1 1 2 2 0 0 0 1 0 0 1 1 1 0 0 1 0 0 1 1 0 0 0 1 0 1 1 1 0 0 0 0 0 1 1 1 0 0 1 1 0 0 1 0 0 0 0 0 1 1 0 0 0 0 0 0 0 1 1 2 0 0 1 0 0 1 1 0 0 0 0 0 2 0 0 0 0 0 0 1 0 0 1 1 0 0 0 0 0 0 0 0 1 0 0 0 1 1 0 1 1 0 1 1 1 1 0 1 0 2 1 1 0 1 1 0 0 0 0 1 1 1 2 1 0 1 0 1 0 1 0 1 1 0 1 0 0 1 1 0 0 2 1 1 0 0 2 0 0 1 0 0 0 2 0 2 0 2 0 1 1 2 1 2 0 0 0 0 0 1 0 0 0 0 0 0 0 1 1 2 0 1 1 0 1 0 0 0 0 0 0 0 0 0 0 1 0 0 0 0 0 0 0 1 0 0 0 0 0 0 1 2 1 1 0 0 0 0 1 1 0 1 0 2 2 2 0 0 2 0 0 0 0 1 1 0 1 1 0 1 1 2 2 2 0 2 0 0 2 2 0 1 0 0 0 0 0 1 0 2 0 0 0 0 0 0 0 0 1 0 1 1 1 2 0 0 0 1 1 2 0 0 0 0 1 2 2 1 1 0 0 0 0 2 1 0 0 0 1 0 1 1 1 1 0 0 2 2 0 0 1 1 1 0 0 0 0 0 0 0 0 0 1 0 1 1 0 0 2 1 2 0 0 1 1 1 0 0 0 0 0 0 0 1 1 0 0 0 0 1 2 0 2 2 0 0 0 2 2 0 1 0 1 0 0 0 0 0 0 0 0 2 2 0 0 0 0 0 1 1 0 1 1 0 0 0 2 2 1 1 2 1 0 2 2 0 0 0 2 2 2 0 1 2 0 2 0 0 1 0 2 0 2 2 1 1 0 1 0 0 1 1 1 0 0 1 0 0 0 0 1 2 0 1 1 0 1 1 0 2 0 1 1 1 1 2 0 0 0 1 0 0 0 0 0 1 1 1
60 1 1 0 0 0 0 1 1 1 0 2 0 0 0 0 0 2 1 0 2 0 0 2 0 0 2 1 1 2 1 0 1 2 2 0 2 1 0 0 0 0 0 0 0 0 0 0 1 1 1 0 0 0 2 1 1 1 0 0 1 1 1 1 0 0 0 0 0 0 0 2 2 0 2 2 0 0 0 1 0 0 0 0 2 0 1 0 0 2 0 0 0 0 0 1 0 1 1 2 1 2 0 0 0 0 2 1 1 1 0 2 0 1 0 1 0 0 0 0 2 0 0 2 0 0 0 0 2 0 0 0 0 0 1 0 1 1 0 2 1 0 0 0 1 2 0 0 1 1 0 0 1 0 1 0 1 2 0 0 0 1 0 0 1 2 1 0 1 1 0 1 1 2 0 2 0 0 0 1 0 2 1 2 0 0 1 1 1 2 0 0 1 0 1 0 0 0 2 0 0 2 0 1 2 1 1 0 2 0 0 0 1 0 1 1 1 1 2 1 0 0 1 1 1 0 1 2 1 0 0 1 0 0 0 0 0 1 0 1 0 0 2 1 0 0 0 0 2 0 0 0 2 1 0 1 2 1 0 1 1 1 0 1 0 1 0 0 2 1 0 2 0 2 0 1 0 2 2 0 0 2 0 0 1 0 1 2 0 2 0 0 1 0 2 0 1 1 0 0 0 0 2 0 0 0 0 0 0 0 0 2 0 0 1 0 1 0 1 0 1 2 0 1 1 0 0 2 0 0 0 0 1 0 0 1 1 0 2 0 0 0 2 1 0 0 1 0 1 1 1 0 0 0 0 0 0 0 0 1 1 1 2 0 2 1 1 2 2 0 1 1 2 1 0 2 2 1 1 1 1 2 0 0 1 1 0 0 0 0 0 0 1 0 2 0 0 0 0 0 0 0 1 2 1 0 0 0 0 2 0 0 0 1 1 1 1 0 0 0 0 1 0 0 1 2 1 0 1 0 0 1 0 0 0 1 1 2 0 0 1 2 1 2 0 2 2 0 1 2 0 0 0 2 1 0 1 2 1 1 1 1 1 1 1 0 2 1 2 0 0 0 1 1 0 0 0 0 0 2 2 1 0 1 1 0 1 2 2 0 0 0 1 0 1 0 2 1 0 1 1 1 1 1 0 0 1 0 1 0 1 1 0 0 1 1 1 2 1 1 0 1 0 0 0 0 0 0 0 1 1 0 0 1 1 0 0 0 0 0 0 0 0 1 1 2 1 1 1 0 0 1 1 0 1 0 1 2 1 1 0 0 1 0 0 0 0 1 1 0 1 0 1 0 1 0 1 0 0 2 0 2 1 1 0 0 0 1 0 1 0 0 1 0 1 0 1 0 0 0 0 1 0 1 1 0 1 0 0 0 0 0 0 1 1 1 1 0 0 0 2 2 0 1 0 0 0 1 0 0 0 1 0 0 2 1 0 0 0 0 0 0 0 1 0 0 2 1 1 1 0 1 0 2 1 0 0 1 1 0 0 0 1 0 0 2 2 1 0 2 1 0 0 1 0 0 2 0 1 0 0 0 0 2 1 2 1 0 0 0 2 0 0 0 1 0 0 2 0 1 0 2 0 0 1 2 1 1 0 0 1 1 0 2 0 0 2 1 1 0 0 0 1 2 0 1 0 0 2 0 0 0 0 1 0 1 2 0 0 1 1 0 0 0 0 1 0 1 1 1 1 1 0 0 0 0 0 0 0 0 0 2 2 0 0 0 1 1 1 2 0 0 2 0 0 0 0 1 1 1 1 1 1 1 2 2 1 1 1 2 0 2 2 2 0 1 1 1 0 1 0 2 0 0 0 0 2 0 0 1 1 1 2 0 2 0 2 1 1 1 1 2 0 2 0 0 0 0 0 2 0 2 1 0 0 0 0 1 1 0 1 1 0 0 0 0 0 0 0 1 1 1 0 1 1 0 0 0 0 0 2 0 0 0 0 1 0 0 1 1 0 0 0 0 1 0 0 2 0 1 2 1 0 0 0 0 0 0 0 0 1 0 1 1 2 0 2 2 0 0 0 1 0 0 2 2 0 0 0 0 0 0 0 0 1 1 1 0 1 1 0 1 2 1 0 0 0 2 0 1 2 2 2 2 2 1 1 0 2 2 0 0 1 0 1 0 0 0 1 0 1 0 2 0 0 0 2 2 1 0 1 0 0 0 0 1 1 0 0 0 0 0 0 0 0 0 0 1 2 0 1 1 0 2 0 0 2 1 0 1 1 0 0 1 0 0 1 0 0 0 0 0
61 0 0 0 0 0 0 1 1 1 1 1 1 2 0 2 0 0 1 0 2 0 1 0 1 1 1 1 0 0 1 0 1 1 2 0 2 1 0 0 0 0 0 0 0 1 1 0 2 0 0 0 2 1 0 1 0 0 0 1 0 0 2 2 1 1 2 1 0 0 0 2 1 0 1 1 0 0 0 0 0 0 0 0 2 1 1 0 0 2 0 0 1 2 1 2 1 1 0 0 0 2 0 0 0 0 2 0 1 1 0 2 1 2 2 2 1 0 0 0 2 0 2 0 0 1 0 1 2 1 1 1 0 0 1 0 1 0 0 0 1 0 0 0 2 2 1 0 1 2 0 2 0 0 0 0 0 1 0 0 1 1 1 0 1 2 0 0 1 2 1 0 0 2 1 0 1 1 0 1 0 2 1 1 0 0 1 0 0 1 0 0 2 2 2 0 0 0 0 0 0 0 0 1 2 0 1 0 1 0 2 0 2 0 0 2 1 1 1 0 1 2 2 2 0 2 2 0 0 0 0 0 0 0 0 0 0 1 0 1 1 0 2 0 0 0 0 0 1 0 0 0 2 1 0 1 2 0 0 0 0 0 0 0 1 0 1 1 1 1 1 1 0 1 0 0 2 2 2 0 0 2 0 0 1 1 2 2 0 2 0 0 0 0 1 1 0 0 0 0 1 0 0 2 0 0 0 0 0 0 1 2 0 1 1 0 2 0 0 0 0 2 2 1 0 0 0 0 1 1 0 1 0 0 0 0 0 2 0 1 0 1 2 0 0 0 2 0 2 1 1 0 0 0 0 1 1 2 0 0 0 0 2 1 1 1 1 2 2 0 2 2 1 0 0 1 2 1 0 2 0 0 0 0 0 0 0 0 0 1 0 1 0 0 2 0 0 0 1 1 0 1 1 1 0 1 2 0 0 1 0 0 0 0 0 0 2 0 0 0 0 1 0 1 0 1 1 0 1 1 1 1 0 1 1 1 0 1 0 0 1 0 0 1 1 2 2 0 0 1 0 0 2 2 2 2 2 0 0 0 0 1 0 0 0 2 0 1 2 0 1 1 2 2 1 1 0 0 0 1 1 1 0 0 0 0 0 1 1 0 2 2 0 1 1 1 0 2 1 1 0 0 2 0 0 0 1 0 1 0 0 1 0 0 1 1 0 2 2 2 1 0 0 2 1 0 0 1 0 1 1 1 0 0 0 0 1 0 1 1 0 2 0 0 2 2 0 1 1 0 0 0 1 0 0 1 1 0 1 0 0 1 0 0 0 0 0 2 2 0 0 2 1 0 0 0 2 0 0 2 0 1 0 0 1 0 0 1 0 1 0 0 2 0 0 0 0 0 0 0 0 2 0 1 1 0 1 0 0 2 0 0 0 0 0 0 0 0 0 0 2 2 0 0 0 1 2 1 0 0 0 0 1 0 2 1 1 0 1 0 0 0 0 0 1 0 2 1 1 1 0 1 0 1 1 0 0 2 2 0 0 0 1 2 0 0 2 1 0 0 0 2 0 0 0 1 1 1 0 0 2 0 0 0 0 1 0 0 1 0 2 0 0 2 1 0 0 2 0 2 1 1 0 0 2 1 1 1 0 0 0 0 1 1 0 0 2 2 1 0 1 0 1 2 0 1 0 1 0 1 0 0 0 0 0 1 0 0 0 1 0 0 0 0 2 0 0 1 1 1 1 1 0 0 1 0 0 2 0 2 2 1 2 1 0 0 0 1 1 2 0 0 0 1 0 0 0 2 0 2 1 0 0 1 1 2 0 1 1 2 0 2 1 0 0 0 1 0 0 0 1 1 0 2 1 0 1 0 1 1 0 0 1 0 2 1 1 2 0 1 0 1 0 1 0 0 0 0 1 2 1 2 1 0 0 0 0 0 1 0 0 0 0 0 2 0 0 1 0 0 2 2 0 0 2 0 0 0 0 0 1 0 0 0 0 0 2 0 1 0 0 0 1 1 2 1 0 1 2 2 2 2 0 0 0 0 1 0 1 0 1 0 1 2 2 1 2 2 0 1 0 0 1 0 1 1 0 2 1 2 1 1 0 0 2 1 1 1 0 0 0 1 2 0 0 2 2 2 0 0 0 1 0 0 0 0 0 2 2 0 0 0 1 0 2 0 0 2 0 1 0 0 0 0 2 0 2 2 2 1 1 1 0 0 0 0 0 0 0 0 0 0 0 0 0 1 0 1 1 0 0 0 0 0 0 0 0 0 0 2 0 0 0 0 0 0 1 1 2 0 0 0
62 0 0 0 0 0 0 2 1 2 1 0 0 1 1 0 0 1 1 1 1 1 0 2 0 0 1 1 0 1 0 1 2 2 0 1 1 0 0 0 1 0 0 1 0 1 0 0 2 0 0 0 0 0 2 2 0 0 0 1 0 0 2 2 0 0 0 1 0 0 1 1 2 1 2 2 0 0 2 0 2 0 1 1 1 0 0 1 1 1 0 1 0 1 2 2 2 1 1 2 1 2 0 0 1 1 2 0 0 2 1 2 0 1 0 2 0 0 1 1 1 0 1 1 0 1 0 0 2 0 0 0 0 0 0 0 0 0 0 0 0 0 0 0 1 2 0 0 0 0 0 0 0 0 1 1 0 1 1 1 2 1 0 0 0 1 0 0 1 1 0 0 1 1 0 0 0 1 0 1 0 1 0 2 2 1 1 2 1 1 0 1 1 1 1 0 1 0 0 0 0 0 0 0 2 2 2 1 1 0 1 0 1 0 0 2 0 2 0 0 0 0 1 2 0 1 0 2 1 0 0 0 1 1 0 1 0 1 1 1 1 0 2 0 0 0 0 0 2 0 0 0 1 1 0 2 1 0 0 0 0 0 0 1 1 0 1 0 2 2 0 0 0 1 0 0 1 1 1 0 0 2 0 0 2 1 1 0 0 2 1 0 1 0 2 1 0 1 0 0 0 0 2 0 1 0 0 0 0 0 0 0 0 1 2 0 1 1 0 0 0 2 2 1 1 0 0 1 0 0 0 1 0 0 0 0 1 1 1 1 0 0 2 1 2 0 0 0 1 0 0 1 1 1 1 0 1 0 0 0 0 1 1 0 1 0 0 2 2 0 0 0 2 2 0 0 1 0 0 2 1 2 0 0 2 0 0 1 1 0 0 0 1 0 1 1 0 1 0 0 0 0 0 2 1 0 1 0 0 1 0 0 0 0 1 1 1 1 0 1 0 2 1 1 0 1 1 0 1 0 1 0 0 0 0 1 0 2 0 1 1 0 0 0 0 1 2 1 0 2 0 1 0 1 1 0 1 2 1 1 2 2 0 0 1 0 2 0 2 0 0 0 2 2 0 0 0 0 0 1 0 2 0 1 2 1 0 0 0 0 1 1 1 0 1 1 1 1 1 1 1 0 2 0 0 0 1 0 1 0 0 0 0 0 1 1 0 2 1 2 1 0 1 2 0 1 0 0 1 1 1 0 0 0 0 0 2 0 1 1 0 1 0 0 2 2 0 0 2 0 0 0 1 0 0 0 0 1 0 1 0 0 0 0 0 0 0 2 2 0 2 1 0 0 0 0 0 0 0 2 0 0 0 1 0 0 1 0 0 0 0 0 1 2 0 0 1 1 0 1 1 1 0 2 0 0 0 0 0 1 2 1 0 0 0 0 0 0 0 0 1 1 0 0 0 0 2 1 0 0 0 0 0 0 2 0 1 0 0 0 0 1 0 1 0 0 2 1 0 0 0 2 1 1 1 0 0 2 2 0 0 0 2 0 2 2 1 1 1 1 0 0 0 1 0 0 1 0 1 0 0 1 0 0 0 1 0 0 0 0 2 0 0 0 0 0 0 1 0 1 1 1 0 0 1 2 1 2 1 0 0 0 0 1 0 1 0 0 0 0 0 0 0 2 0 0 0 0 0 0 0 0 0 0 0 1 0 0 0 2 0 1 0 1 1 0 0 0 1 1 1 0 0 1 0 0 1 0 0 0 0 0 2 1 0 0 0 2 2 2 0 1 2 1 1 0 2 0 0 1 1 0 0 0 1 2 0 1 1 2 0 2 2 1 0 0 0 0 0 2 0 0 0 1 1 0 2 0 2 0 0 0 1 1 1 0 2 2 1 0 1 1 0 2 0 1 0 0 0 2 0 2 2 0 0 0 0 1 1 0 0 0 1 0 1 1 1 0 0 0 2 2 0 0 2 0 0 0 0 0 1 0 0 0 0 1 0 0 1 1 0 0 0 1 1 1 0 1 0 2 1 1 0 0 0 0 0 0 0 0 1 0 0 0 1 0 2 2 0 0 0 2 1 0 2 2 0 1 0 2 0 0 0 0 0 2 2 0 2 2 0 2 2 1 1 0 1 0 0 0 2 2 1 2 0 0 0 0 0 0 0 0 2 0 1 1 0 0 0 1 1 0 2 1 0 0 1 2 1 1 0 1 1 0 0 0 0 1 1 1 0 0 1 1 0 0 1 1 2 0 1 1 0 0 0 0 0 1 0 2 1 0 0 1 0 0 0 0 1 2 0 2
63 1 2 0 0 0 0 1 0 2 2 0 0 1 0 0 1 1 1 0 2 0 1 1 1 1 1 1 0 0 1 0 0 1 1 1 1 2 0 0 1 0 1 0 0 1 0 1 0 0 0 0 1 0 1 1 0 0 0 0 1 1 2 2 0 0 1 0 0 0 0 1 2 0 2 2 0 0 1 0 1 0 0 1 1 0 0 1 1 2 0 1 0 0 0 1 0 1 1 2 1 1 1 0 0 0 2 1 1 1 0 1 0 1 0 1 0 0 1 0 0 0 0 2 0 0 0 2 2 2 0 0 0 0 0 0 0 0 0 1 0 0 0 0 1 1 0 0 0 1 0 1 0 0 1 0 0 0 1 0 2 0 0 2 1 2 0 1 0 1 1 0 0 2 1 0 0 0 1 1 0 2 1 1 0 0 0 2 0 0 2 2 0 0 0 0 0 0 0 0 0 0 0 0 2 1 1 0 0 0 1 0 1 0 0 2 0 1 1 0 1 1 2 2 0 1 1 2 1 0 0 1 1 1 0 1 0 2 0 1 0 1 2 0 0 0 0 0 1 1 0 0 1 0 1 2 1 2 0 2 2 2 0 0 0 0 0 1 1 0 1 1 0 0 0 0 0 2 2 0 0 1 1 1 1 0 1 1 0 2 1 1 1 0 2 0 1 1 0 1 1 0 2 0 0 1 0 0 1 0 0 2 0 0 1 0 2 0 0 0 1 2 1 2 0 0 0 1 1 1 0 1 0 0 0 0 0 2 0 2 1 1 0 0 1 0 1 0 0 0 0 1 0 0 0 2 0 1 0 1 1 1 1 1 1 1 0 1 1 0 2 2 1 1 1 1 1 0 1 1 1 1 0 0 0 0 0 0 0 1 1 1 1 1 2 0 1 0 1 1 0 1 0 2 1 0 0 0 0 2 0 0 0 1 0 1 1 0 0 0 0 2 0 2 0 2 2 0 2 1 2 1 0 0 0 1 1 1 0 0 2 1 0 1 1 1 1 0 0 0 0 0 1 2 2 1 2 2 1 1 1 1 0 0 1 1 1 1 2 1 0 1 1 1 0 0 0 0 0 0 1 1 0 0 2 1 0 1 1 1 1 0 1 1 1 0 2 0 0 2 2 2 1 1 0 0 1 0 1 0 0 0 0 1 0 1 1 1 1 2 1 0 0 0 0 0 0 2 0 2 0 2 0 1 2 0 0 1 1 1 1 1 0 0 1 1 1 0 2 0 0 0 1 0 1 1 0 1 0 1 0 0 1 1 0 0 0 1 1 0 0 1 0 0 0 0 0 1 1 1 0 0 1 1 0 0 1 1 0 1 0 0 1 1 0 0 1 0 0 0 0 2 0 0 0 2 2 0 0 0 1 0 0 2 1 1 0 0 0 0 0 0 0 1 0 1 2 0 0 0 1 0 0 0 1 0 1 0 0 1 1 2 0 1 1 0 2 1 1 1 0 1 0 2 1 0 0 2 2 0 0 0 0 1 1 1 0 1 1 0 0 1 0 1 0 0 2 1 1 0 0 2 1 2 0 2 2 0 0 1 1 0 0 0 0 0 0 2 1 1 0 1 0 0 1 2 0 2 0 0 0 0 0 2 0 0 0 1 1 0 0 0 0 2 0 0 0 0 0 0 0 0 1 0 0 1 0 1 0 1 0 1 0 1 1 0 1 0 1 1 1 0 0 0 1 1 1 0 0 0 0 1 1 0 0 1 0 1 1 2 0 0 2 1 1 0 0 0 0 2 0 0 0 0 1 2 2 2 0 2 1 0 2 2 0 0 0 0 1 2 0 0 0 2 1 1 0 0 1 1 0 0 1 0 1 0 1 0 2 0 0 2 0 2 0 0 1 0 0 1 1 0 1 1 1 0 0 1 1 0 0 0 1 0 1 1 1 0 0 0 2 2 0 0 1 0 1 0 0 0 0 0 0 0 1 0 1 0 1 1 0 0 2 0 2 0 0 1 1 2 2 2 0 0 0 0 1 0 0 0 0 0 1 0 2 0 2 2 0 0 0 2 2 1 1 0 1 1 1 1 0 2 0 0 0 2 2 1 1 1 0 2 1 1 0 1 1 1 0 0 1 1 1 2 1 1 0 0 0 0 0 0 0 0 0 0 0 1 0 2 0 0 1 0 2 0 2 2 1 1 0 1 0 0 1 2 2 0 0 0 0 0 1 0 0 1 0 2 2 0 0 0 0 2 0 2 2 0 0 1 0 0 0 2 1 0 0 1 1 0 0 0
64 0 1 0 0 0 0 2 0 2 1 2 1 1 0 1 0 2 1 0 2 0 0 2 0 0 1 2 1 1 2 0 0 2 1 1 1 2 0 0 1 0 1 0 1 2 0 0 1 0 0 0 0 0 2 0 2 0 0 1 1 1 0 0 0 0 1 0 0 0 1 1 2 0 0 2 1 1 1 1 1 0 1 1 2 1 1 1 1 2 1 1 1 2 0 2 0 1 1 2 0 2 1 0 0 0 2 1 1 1 0 1 1 1 1 1 1 0 1 0 2 0 1 1 0 1 0 0 2 0 1 1 0 0 2 0 0 0 0 0 1 0 0 0 1 1 0 0 0 0 0 0 0 1 1 0 1 1 0 1 1 1 0 1 0 1 0 0 1 1 1 1 1 1 0 0 0 0 0 2 0 2 1 2 0 0 1 2 1 1 0 1 2 1 2 0 1 0 0 0 0 0 0 1 2 2 1 0 2 0 0 0 1 0 0 2 1 1 0 0 0 0 2 1 1 2 1 2 1 1 0 0 0 0 0 0 0 2 0 0 0 1 2 0 0 0 0 0 1 1 1 0 1 0 0 2 1 0 0 0 0 0 0 1 0 0 0 1 2 1 0 1 0 2 0 1 0 1 1 0 0 2 0 0 1 0 1 0 0 2 0 2 2 0 2 0 2 0 1 2 1 1 2 0 0 0 0 0 0 0 0 0 0 1 1 0 1 0 0 0 0 1 0 0 2 0 0 1 1 0 0 0 0 0 0 1 1 1 1 0 0 0 2 0 0 0 2 1 1 0 0 1 0 0 0 0 1 1 1 0 1 1 2 0 2 1 1 2 2 0 1 1 1 1 0 1 0 2 0 2 0 1 0 1 1 1 0 0 0 0 0 0 1 0 2 0 2 1 1 1 0 1 1 2 0 0 0 0 1 0 0 0 0 2 0 2 0 0 1 0 0 0 1 0 0 2 2 1 2 0 1 2 0 0 0 0 1 1 0 1 2 1 0 0 2 1 0 2 0 1 0 1 2 2 2 1 2 2 2 0 1 0 0 0 0 2 0 1 1 1 0 1 2 2 2 1 1 1 1 0 0 2 0 1 0 0 1 1 1 0 0 0 1 2 2 0 2 1 0 1 1 1 1 1 0 0 1 1 0 0 0 1 1 0 1 0 0 2 1 0 0 1 0 2 1 0 0 0 0 0 2 0 0 1 1 0 0 1 1 1 1 1 0 0 0 0 1 1 1 0 0 1 1 0 1 1 0 1 0 1 0 0 0 2 0 2 2 2 0 2 1 2 0 0 0 0 0 2 1 1 0 0 1 1 0 0 1 1 1 1 0 0 0 1 0 0 0 1 0 2 0 1 0 1 0 1 1 0 0 1 1 0 0 1 0 1 0 0 1 0 0 0 0 1 0 1 2 0 0 0 0 0 0 0 2 0 1 0 0 0 0 2 1 1 0 0 1 1 1 1 0 2 0 2 1 0 0 2 1 0 0 0 1 1 0 1 2 1 1 0 0 0 0 0 1 0 2 0 1 0 0 1 0 1 0 1 0 2 0 0 2 0 0 0 0 0 0 1 0 1 1 0 0 0 2 1 1 0 0 0 0 0 0 0 0 1 0 0 0 1 0 1 1 1 1 0 0 1 0 1 0 0 1 0 0 1 0 0 0 0 0 0 0 0 0 0 0 0 0 0 0 0 0 0 0 0 0 0 0 0 0 0 2 1 0 0 0 0 1 1 1 0 2 1 1 1 2 2 0 1 2 2 0 1 2 2 1 2 1 2 1 1 2 2 0 0 0 0 0 2 0 2 0 2 1 0 1 0 0 2 0 0 1 1 1 0 2 2 1 1 1 2 0 2 0 0 1 0 0 2 0 2 1 1 1 0 0 1 1 0 0 0 0 1 1 0 1 0 0 0 2 2 0 0 1 0 1 0 0 0 0 0 1 0 0 2 0 1 1 1 1 1 1 0 2 0 0 2 0 1 0 0 0 0 0 0 1 1 0 0 1 0 0 0 2 0 2 2 0 0 0 2 2 0 1 1 1 2 0 1 0 1 0 0 0 2 2 0 2 2 0 2 0 0 0 2 1 1 1 1 2 2 0 2 0 0 0 2 2 0 0 0 0 0 0 0 0 0 1 0 1 1 2 0 1 1 1 2 0 0 0 2 0 0 1 1 1 0 0 0 0 0 0 0 0 1 0 1 1 0 0 0 0 0 0 0 0 1 0 2 0 2 0 1 0 1 0 0 0 1 0 1
65 1 1 0 0 0 1 2 1 2 1 0 1 2 0 1 0 2 2 0 2 0 0 2 0 0 1 2 0 0 2 0 0 2 0 2 1 1 0 0 0 0 0 0 0 0 1 0 2 0 0 0 0 0 2 2 0 0 0 1 1 1 0 1 1 1 1 2 0 0 0 0 2 2 2 2 0 0 0 0 0 0 0 0 0 0 0 1 1 2 0 1 1 1 0 1 0 2 1 2 0 0 0 0 2 2 2 0 0 2 0 1 2 2 2 2 2 0 1 0 0 0 1 1 0 1 0 1 2 1 0 0 0 0 1 0 0 0 0 0 0 0 1 0 1 1 0 0 0 1 0 1 0 0 0 0 0 1 0 2 2 2 0 1 1 1 1 1 1 2 1 0 0 2 1 0 0 1 1 0 0 1 1 2 1 1 0 2 0 1 0 0 2 2 2 0 1 0 0 0 1 0 0 0 2 0 0 0 1 0 0 0 1 0 0 2 0 1 1 0 2 2 1 1 1 0 1 1 0 0 0 0 0 0 0 0 0 2 0 2 0 0 2 1 0 0 0 0 2 0 0 0 1 1 0 0 0 1 0 1 1 1 0 0 1 0 0 1 1 1 0 1 0 0 0 0 0 2 2 0 1 1 0 1 2 2 2 2 0 2 0 0 0 2 2 1 0 1 0 1 0 0 2 0 1 0 0 1 0 0 0 2 0 0 2 0 1 0 0 0 1 2 2 1 2 0 0 1 1 2 0 1 0 0 0 0 0 2 0 0 1 2 1 0 1 0 0 0 2 2 2 0 0 0 0 2 0 1 0 2 2 2 1 1 0 0 0 1 1 0 1 1 2 1 1 2 2 0 1 1 1 1 0 1 0 0 0 0 0 0 0 0 0 0 2 0 0 2 0 0 0 1 0 1 0 0 1 0 0 1 0 0 0 0 1 1 1 0 1 0 0 0 0 1 1 1 1 0 1 0 1 0 0 0 0 1 0 0 2 2 2 1 0 0 2 0 0 1 0 0 0 1 1 2 1 1 1 1 1 1 1 1 0 0 0 2 0 1 1 2 0 2 2 2 2 1 1 0 0 1 1 2 0 0 2 1 0 0 0 0 1 1 0 2 0 0 0 0 0 2 2 1 2 0 0 0 1 0 1 0 0 1 1 1 0 2 1 2 1 1 0 0 1 2 0 1 1 0 0 0 2 0 0 0 1 0 0 1 2 2 1 2 0 2 2 1 0 1 1 0 0 0 1 0 1 2 0 1 0 1 0 0 0 2 0 2 1 0 0 0 0 0 0 0 0 0 0 1 1 2 0 1 1 1 0 0 1 2 0 2 0 0 1 2 0 0 1 1 0 2 1 0 0 1 0 0 1 1 0 0 0 0 0 1 1 1 0 0 1 1 1 2 0 1 0 1 2 1 0 0 1 0 0 0 1 1 0 0 0 0 1 1 0 1 1 0 2 1 1 0 1 2 1 1 2 0 0 2 2 0 0 0 1 0 0 2 1 1 1 1 1 0 0 0 0 0 2 1 0 0 1 0 0 0 0 1 0 1 0 1 0 1 1 1 2 0 0 1 0 1 1 0 0 0 2 1 1 2 0 1 1 1 0 2 0 1 1 1 1 0 0 0 0 1 0 1 0 0 0 0 0 0 1 0 0 1 0 0 0 0 0 0 0 2 2 0 1 0 1 1 0 1 0 1 0 0 1 0 2 0 0 0 1 0 1 0 1 0 2 0 2 0 0 1 1 0 1 1 0 2 0 0 1 0 2 1 0 0 0 2 0 2 2 2 1 0 1 0 0 0 1 1 0 0 0 0 2 1 0 0 1 1 0 0 0 0 0 1 0 1 0 1 0 2 0 0 0 0 0 2 0 2 0 0 0 0 0 0 0 0 0 0 0 0 1 0 0 0 0 1 1 0 0 0 1 1 1 0 1 1 1 0 1 0 0 0 1 0 1 1 0 0 0 0 1 1 0 2 1 2 2 2 1 0 0 0 0 1 0 0 0 0 0 1 1 0 1 2 0 0 0 1 1 0 1 1 1 0 0 1 0 1 1 0 1 1 1 0 1 1 0 1 2 2 1 2 1 1 1 1 2 2 1 1 0 1 1 0 0 0 0 0 1 2 1 2 0 0 1 1 1 1 1 0 0 0 1 2 1 0 1 1 0 0 0 0 0 1 1 2 1 0 0 0 0 2 0 0 1 0 2 2 0 1 0 1 1 1 0 1 1 0 0 1 0 1 0 0 1 1 1 0
66 1 1 0 0 0 0 1 2 0 0 1 0 1 0 0 1 1 0 0 2 0 0 2 0 0 1 2 0 0 1 2 1 1 0 1 1 1 0 0 2 0 0 0 0 0 0 0 1 0 0 0 0 0 0 1 0 0 0 1 1 1 2 2 0 0 1 1 0 0 0 0 2 0 0 2 2 1 1 1 0 0 0 1 1 1 1 1 1 2 1 1 1 1 0 1 0 0 0 2 0 1 0 1 0 0 2 1 2 0 0 2 1 2 1 2 1 0 1 0 1 0 0 2 0 0 0 0 2 0 1 1 0 1 1 0 1 0 0 0 1 0 0 0 1 1 0 0 0 1 0 1 0 0 1 0 1 0 0 0 1 0 0 1 2 2 1 0 1 1 0 0 1 1 1 0 1 0 0 1 0 2 2 2 0 0 2 1 0 0 0 1 2 0 0 2 2 0 0 0 0 1 0 0 2 0 0 1 0 1 1 0 1 0 0 2 0 1 2 1 1 1 2 2 0 2 2 2 0 0 1 0 0 0 0 0 0 2 0 1 0 1 1 0 0 0 1 0 2 0 0 0 0 0 0 2 2 0 1 0 0 2 0 1 1 0 0 0 2 1 1 0 0 1 1 1 0 1 1 0 0 1 0 0 2 1 1 1 0 2 1 0 1 0 2 1 1 1 0 0 1 1 2 0 0 0 0 0 0 0 0 1 0 1 2 0 0 0 0 0 0 2 1 1 2 0 0 2 1 1 0 1 0 0 0 0 0 1 1 0 0 1 2 0 1 0 1 1 1 0 0 1 1 0 1 0 0 1 1 1 2 2 1 1 0 2 0 1 1 0 2 2 0 0 0 0 1 1 0 2 1 1 0 1 0 1 0 0 0 0 0 0 0 0 2 0 1 0 0 0 0 0 0 1 0 0 1 1 0 1 0 0 1 1 1 2 0 0 0 0 1 0 0 1 0 1 1 0 0 0 0 1 0 2 2 2 0 2 0 0 1 1 0 1 0 1 2 1 1 1 0 1 1 2 1 1 1 2 2 0 1 2 0 0 2 0 2 1 2 0 0 0 1 1 1 0 1 0 0 0 0 2 0 1 1 0 1 1 1 0 0 0 0 1 1 0 1 1 1 2 1 0 2 0 0 0 1 0 1 0 0 0 0 1 0 2 0 2 1 2 1 0 0 1 0 0 0 1 0 1 1 0 1 1 2 0 0 1 1 1 2 2 0 0 2 0 1 0 2 0 0 0 1 0 0 1 0 1 1 1 0 0 1 1 0 0 0 1 1 0 1 1 1 0 0 0 0 1 1 2 0 0 1 1 0 0 1 1 0 1 1 0 0 0 0 0 0 1 0 1 1 1 1 2 0 0 1 0 0 0 1 0 0 2 1 1 0 0 0 0 0 2 0 0 0 1 2 1 0 0 2 0 0 0 1 1 1 0 0 0 0 2 0 1 0 0 2 1 1 1 0 1 0 2 0 1 0 1 1 0 0 0 0 0 1 2 1 0 2 0 0 0 0 0 0 0 2 1 1 0 1 1 0 1 1 1 1 1 1 0 2 0 0 0 0 0 0 2 0 2 1 1 0 0 2 0 2 1 0 1 1 1 0 0 0 0 0 1 1 0 0 1 0 2 1 0 0 0 1 0 1 1 0 0 0 0 0 0 0 0 0 0 0 0 1 0 0 1 0 0 0 0 0 1 0 2 1 0 0 1 0 0 1 0 0 1 0 1 1 2 0 0 1 0 0 1 2 0 1 1 0 0 1 1 2 2 2 2 0 2 0 1 2 1 0 1 0 0 0 0 0 1 0 2 0 0 1 0 1 1 0 0 0 1 0 0 1 2 1 0 1 1 0 2 0 0 0 0 0 2 0 2 1 0 0 0 0 0 0 0 0 0 1 0 1 1 1 0 0 0 1 1 0 0 2 0 0 0 1 1 1 0 0 0 0 0 1 0 1 0 0 0 2 0 2 1 1 1 2 2 2 2 0 0 0 0 0 0 0 0 0 0 0 0 1 0 2 2 0 0 0 2 0 0 2 2 0 1 0 0 0 0 1 0 1 0 1 0 2 2 0 2 2 1 0 2 1 0 0 1 2 2 0 0 1 1 1 0 1 0 0 0 1 2 2 0 0 1 1 1 0 0 1 0 2 0 2 1 0 0 1 0 0 0 0 1 1 0 0 1 0 0 0 0 0 1 0 2 2 0 0 0 0 0 0 0 0 0 0 1 0 0 0 1 0 0 0 0 1 0 0 0
67 0 0 0 0 0 0 2 1 1 1 0 0 0 0 0 0 1 1 2 0 1 0 2 0 0 2 2 0 0 2 0 1 2 1 1 1 1 0 0 1 1 0 0 0 0 0 0 1 1 1 0 0 0 2 1 0 0 0 1 1 1 2 1 1 0 1 0 1 1 0 1 2 0 1 2 1 0 2 0 2 0 1 1 2 1 1 0 0 2 0 0 0 1 0 1 0 0 0 0 0 1 1 0 1 1 2 1 1 1 0 2 0 1 0 1 0 0 0 0 2 0 2 0 0 2 0 1 1 1 1 1 1 1 0 0 1 1 0 0 1 0 1 0 2 2 1 0 1 1 0 1 0 1 1 1 1 0 0 1 1 1 0 0 1 1 0 0 1 2 0 0 0 2 2 0 0 0 0 1 0 2 0 2 0 0 1 2 0 1 1 1 0 0 0 0 1 1 1 0 0 0 0 1 2 2 0 0 1 1 0 0 1 0 0 2 0 0 1 0 1 1 2 2 0 1 1 0 0 0 0 1 1 1 0 1 0 2 0 2 0 0 2 1 0 0 0 0 1 1 1 1 1 1 1 1 0 0 0 0 0 0 0 1 1 0 1 0 2 2 0 1 0 1 0 0 0 2 2 0 0 1 1 1 1 1 2 1 0 2 0 1 1 1 2 0 1 1 0 2 1 1 1 1 0 0 1 0 0 1 0 2 0 0 1 1 2 1 0 0 0 2 2 2 2 0 1 2 0 0 0 2 1 0 0 0 0 1 1 0 0 0 1 0 0 0 2 0 0 2 2 0 1 0 1 0 0 1 0 1 1 1 1 0 1 1 0 1 1 0 2 2 0 0 0 0 2 1 1 1 1 1 0 1 0 1 0 0 0 0 1 1 2 0 2 0 2 1 0 0 0 0 1 2 1 0 0 1 0 1 0 0 0 0 2 2 0 0 1 0 0 1 0 1 1 2 1 0 2 1 2 2 0 0 0 1 0 0 0 0 1 1 1 0 1 0 1 1 0 1 0 1 0 2 0 0 0 2 2 2 1 1 1 0 0 1 1 1 2 1 0 1 2 2 2 1 1 1 1 0 0 2 0 0 1 1 0 1 1 0 1 1 0 2 0 1 1 0 0 2 2 1 1 1 0 0 2 1 0 0 0 0 0 0 1 0 0 2 0 1 1 1 1 2 1 2 2 0 0 1 1 0 0 0 1 0 0 1 1 1 0 1 0 0 1 1 2 2 0 0 0 1 0 0 1 1 1 0 1 1 0 0 1 1 0 0 0 1 0 1 1 2 1 0 0 1 1 2 2 2 0 0 0 0 0 0 0 2 1 1 1 0 0 0 0 0 0 0 1 0 0 2 0 2 0 0 2 0 0 2 0 0 0 0 0 0 1 0 0 0 1 1 0 2 0 0 0 0 0 0 0 0 1 1 2 1 0 0 1 0 0 1 0 0 2 0 2 2 1 1 0 2 1 1 1 1 0 1 0 1 1 1 1 0 1 2 1 1 1 0 0 1 0 0 0 0 2 1 1 1 1 0 0 2 0 2 2 0 0 1 1 0 0 1 0 0 0 2 0 1 0 1 0 1 0 2 1 1 0 0 0 0 0 2 1 1 0 1 1 0 0 0 0 2 1 0 1 0 0 0 0 0 0 0 0 0 0 1 0 1 0 1 1 1 2 0 0 0 0 0 0 0 0 0 0 1 0 0 1 0 0 0 2 0 2 0 0 0 0 2 0 0 2 0 0 0 0 0 1 2 0 0 1 1 2 2 0 1 1 2 0 2 2 1 0 1 0 0 0 2 0 1 0 2 2 0 1 1 1 0 0 0 0 2 0 0 2 2 2 0 2 2 0 1 0 0 1 0 0 2 0 2 1 0 0 0 0 1 1 0 1 1 0 0 1 0 0 1 0 0 2 2 0 0 1 0 0 0 0 0 0 0 1 0 1 0 1 0 1 0 0 0 2 0 2 0 0 2 0 2 1 1 0 0 0 0 0 0 0 0 0 0 0 1 1 0 2 2 0 1 0 1 1 0 1 1 1 0 1 2 1 2 0 0 1 1 1 1 2 2 0 2 1 1 0 2 1 2 0 0 0 1 0 0 0 1 0 2 2 0 0 0 1 2 1 0 1 0 2 0 1 1 2 0 1 0 1 1 1 0 2 0 0 0 1 1 1 0 0 0 0 0 0 0 0 1 0 1 1 0 0 0 0 1 0 0 0 1 0 1 0 0 1 2 0 1 0 0 2 1 0 0
68 1 1 0 0 0 1 2 0 2 2 0 0 0 0 0 0 2 1 0 2 0 2 2 0 0 0 1 0 1 0 1 0 2 1 0 2 1 0 0 0 0 0 0 0 0 0 0 2 0 0 0 0 0 1 1 0 0 0 2 0 0 2 1 1 0 0 0 0 0 0 1 1 0 0 1 1 0 2 1 1 0 0 0 0 0 0 1 1 2 0 1 1 2 0 1 0 0 0 1 0 2 0 0 1 1 2 1 1 1 0 2 2 2 2 2 2 0 1 0 1 0 1 1 0 1 0 1 1 1 0 0 1 2 0 0 0 0 0 0 0 0 0 0 2 2 0 1 1 1 1 1 0 0 0 0 0 1 1 1 1 0 0 2 1 2 1 0 1 2 0 0 0 2 2 0 0 0 0 0 0 0 0 2 1 1 1 2 0 0 0 1 2 1 1 0 0 0 0 0 0 0 1 0 1 1 1 1 1 1 1 0 0 0 0 2 0 0 0 0 0 0 1 2 0 1 1 2 0 0 0 1 0 0 0 0 0 2 0 2 0 0 1 0 0 0 0 0 1 1 1 1 0 0 0 1 0 1 0 0 0 0 0 0 0 0 0 0 1 1 0 2 1 0 0 0 0 2 2 0 0 1 1 1 2 2 2 1 0 2 1 0 0 1 2 2 0 1 1 2 2 0 2 0 0 0 0 0 0 0 0 0 0 0 2 0 1 0 0 0 0 2 2 1 1 0 1 1 0 2 0 1 0 0 0 0 0 0 2 0 1 1 2 0 0 1 0 0 1 0 0 0 0 0 0 1 0 1 0 2 2 2 2 0 2 1 0 2 2 1 1 1 0 0 0 0 0 1 1 1 1 2 0 0 0 1 0 0 0 0 0 0 1 0 1 2 0 1 1 0 0 1 0 2 0 0 0 0 0 2 0 0 1 0 1 2 0 0 0 0 0 1 0 1 1 2 1 0 1 0 0 0 0 0 0 0 0 0 0 0 2 0 0 0 1 2 2 0 2 2 0 0 1 1 2 1 2 0 0 0 1 1 0 0 1 1 1 1 2 1 0 1 2 2 1 1 0 0 0 2 1 1 0 1 2 1 0 1 1 0 0 0 0 0 2 0 2 1 1 2 1 1 1 1 0 0 1 1 0 0 0 0 0 1 0 1 0 2 1 2 1 0 0 1 1 0 0 0 0 0 2 0 0 1 1 0 1 0 1 1 0 1 0 1 1 2 1 2 0 0 0 2 0 0 1 0 1 0 0 0 1 0 1 2 1 1 1 2 0 2 1 2 0 0 0 0 0 1 1 2 0 0 1 0 1 1 1 1 0 1 0 0 0 0 0 0 1 0 0 0 0 2 1 2 0 0 2 0 0 1 1 0 0 0 0 0 0 0 1 1 1 2 0 2 0 0 2 1 0 0 1 0 0 0 2 0 1 1 0 1 0 0 0 1 1 0 2 1 1 1 0 1 1 1 2 0 0 2 1 0 0 0 2 0 1 1 1 1 0 1 0 1 0 0 1 0 2 0 2 0 0 0 0 1 0 1 1 0 0 0 2 0 1 1 1 0 0 1 0 0 0 0 0 0 0 1 1 1 1 0 0 0 1 1 1 2 1 1 1 0 0 0 0 1 1 1 0 0 0 0 0 0 1 0 0 1 0 0 0 0 0 0 0 0 1 1 0 0 0 0 0 0 0 0 0 2 0 1 0 0 0 1 1 0 0 0 1 1 0 2 0 0 2 0 0 0 1 1 0 2 1 0 1 0 1 1 0 2 0 2 1 0 2 2 0 2 0 0 0 0 0 1 0 2 1 0 0 0 0 1 1 1 1 1 1 0 2 1 1 0 1 1 0 2 0 0 1 0 0 2 1 2 1 0 0 0 0 0 1 1 0 1 1 0 1 1 1 0 0 0 2 2 0 0 1 0 1 1 0 0 2 0 0 0 0 0 0 0 2 0 0 1 1 0 1 1 0 0 0 1 0 0 0 0 0 0 1 0 0 1 0 0 0 1 1 0 1 1 0 0 0 2 2 0 1 1 1 1 0 0 0 0 0 0 1 1 1 2 1 0 0 2 2 2 1 2 1 1 1 1 1 1 0 2 0 0 0 0 0 0 0 0 1 0 0 1 0 0 0 0 0 2 1 0 0 1 1 1 1 2 0 2 0 0 1 0 1 1 1 1 1 0 0 0 0 0 0 1 1 1 0 0 0 2 0 0 2 0 0 2 0 0 0 1 0 0 0 0 2 1 0 0
69 1 0 0 0 0 0 2 1 2 2 0 1 1 0 1 0 1 0 1 1 1 1 2 0 0 1 1 1 1 1 1 1 1 1 1 1 1 1 1 0 0 0 0 0 0 0 0 1 0 0 0 0 0 2 2 0 0 1 1 0 1 2 1 1 1 1 0 0 0 0 1 2 0 1 2 1 0 1 1 0 0 0 0 1 1 1 1 1 2 1 1 0 1 1 1 1 0 0 2 0 0 0 0 1 1 2 0 0 2 0 2 0 2 0 1 0 1 1 0 2 1 1 1 0 0 0 0 2 0 0 0 1 1 1 0 2 0 1 0 0 0 0 0 0 1 0 0 0 1 0 1 0 0 0 0 1 1 0 0 0 1 0 1 1 2 1 1 0 1 1 1 1 1 2 0 0 0 0 2 0 1 0 1 0 0 1 0 0 1 0 1 2 1 1 1 1 1 0 0 1 1 0 1 1 0 0 0 1 0 0 0 1 0 0 2 0 0 1 1 1 1 2 2 0 1 1 1 0 0 0 0 0 0 0 0 0 0 0 0 0 0 2 1 0 0 0 0 2 0 0 0 1 1 0 2 1 1 0 0 0 0 0 1 1 0 1 1 2 2 0 0 0 1 0 0 1 1 1 0 0 2 0 0 2 0 0 1 0 2 0 1 2 0 2 0 1 2 0 2 2 1 1 1 0 0 0 0 0 0 0 1 0 1 1 1 2 0 0 0 1 2 1 2 1 0 1 2 0 1 0 0 0 0 0 1 1 1 1 0 1 1 1 1 1 0 1 0 0 1 1 1 1 0 1 0 1 1 0 1 1 1 0 0 0 1 0 2 2 0 2 2 2 2 0 1 1 1 0 2 1 0 0 1 0 0 0 0 0 0 0 0 0 0 1 1 1 2 0 0 0 0 0 2 0 1 1 0 1 1 1 1 0 0 2 2 0 0 0 0 1 0 0 1 1 2 1 0 2 1 2 1 0 0 0 1 1 0 0 1 1 0 1 1 1 2 2 0 1 2 0 1 1 2 1 1 1 2 2 0 1 1 0 0 1 1 1 0 2 0 0 0 2 2 0 0 0 0 0 0 0 2 0 1 1 0 1 1 1 0 0 0 0 2 1 0 0 2 2 2 0 0 1 1 0 0 2 0 1 0 0 1 0 0 2 0 0 2 1 0 0 2 0 0 0 0 0 2 0 2 0 2 0 1 0 1 0 1 1 1 0 1 0 0 2 2 0 1 1 0 0 0 0 0 0 0 2 0 0 1 1 0 1 2 0 1 1 0 0 0 0 0 1 0 0 0 1 2 2 1 1 0 2 1 1 1 2 2 0 2 0 0 1 0 1 0 0 0 0 0 0 2 1 1 0 1 1 0 0 2 0 0 0 2 1 1 0 0 0 0 0 1 0 0 0 2 2 2 0 0 2 0 0 0 2 0 2 0 1 0 1 1 0 2 0 0 2 1 1 1 0 1 1 1 0 0 0 2 1 1 1 0 0 1 0 1 1 1 1 0 0 0 0 0 0 1 1 0 1 0 0 2 1 0 0 1 1 0 0 0 2 0 0 0 0 0 0 2 0 1 0 1 0 0 1 2 0 1 0 0 0 0 0 1 0 1 0 0 0 0 0 0 1 2 0 2 0 0 1 0 1 1 0 0 0 1 2 0 0 2 1 0 0 0 1 0 0 0 0 0 0 0 1 0 0 2 1 0 1 0 0 0 2 0 1 0 0 1 1 2 0 0 2 0 0 0 1 1 1 1 1 1 1 0 2 1 1 2 0 1 1 0 2 1 0 0 1 0 0 0 0 2 1 2 1 1 2 0 2 0 0 0 1 1 1 0 2 2 1 0 1 1 0 2 0 0 1 0 0 2 0 2 0 1 0 0 1 0 0 0 0 0 1 0 1 1 1 1 0 0 2 2 0 0 0 0 2 0 0 0 2 0 0 0 0 0 1 0 1 1 0 0 0 0 0 0 0 2 0 2 1 1 0 0 0 0 1 0 0 0 0 0 0 0 1 0 2 2 0 0 0 1 2 1 2 1 0 0 0 1 0 1 1 1 2 0 1 0 1 1 0 1 1 0 1 1 0 1 1 1 2 2 0 1 1 1 1 0 2 1 0 0 2 0 0 0 0 1 0 0 1 1 1 0 0 0 1 1 1 0 2 0 0 0 0 0 0 0 0 0 0 0 0 0 0 1 0 2 2 0 0 0 0 0 0 0 0 1 1 2 1 0 2 2 0 0 1 0 1 1 1 2
70 0 1 0 0 0 1 2 2 2 1 0 0 1 0 0 1 2 0 0 2 0 0 2 0 0 1 1 0 0 1 0 0 0 2 0 2 2 0 0 1 0 0 2 0 0 1 0 2 0 0 0 0 0 1 2 0 0 0 2 0 0 2 0 0 0 0 1 0 0 0 0 1 0 1 1 0 0 1 0 1 0 0 0 2 0 0 1 0 2 0 0 1 1 0 1 0 0 0 1 0 2 0 0 1 1 2 1 2 1 0 1 1 2 2 2 2 1 1 0 2 1 2 0 1 0 0 0 1 0 0 0 0 0 1 0 1 0 0 0 1 0 0 0 1 2 0 0 0 2 0 2 1 0 0 1 0 2 1 0 1 1 0 1 1 2 1 0 1 1 0 1 1 1 1 0 0 0 0 1 0 2 0 2 0 0 0 2 1 2 0 0 0 0 1 0 0 0 1 0 0 0 0 0 2 0 0 0 1 0 1 0 0 0 0 2 0 0 2 0 2 2 1 2 0 0 1 0 0 0 0 0 0 0 0 0 0 2 0 0 0 2 2 1 0 0 0 0 1 0 0 1 2 1 1 1 1 0 1 0 0 1 0 1 1 0 0 0 1 1 1 1 0 0 0 0 0 2 2 0 0 2 1 1 2 2 2 1 0 2 0 1 1 0 1 0 1 1 0 2 1 0 2 0 1 1 1 0 0 0 0 0 0 0 2 1 1 2 1 0 0 1 1 1 0 0 0 1 2 2 0 2 2 2 0 0 0 0 2 0 0 0 2 1 1 0 1 0 1 1 1 1 1 0 1 1 0 1 0 1 1 1 1 0 1 1 0 1 1 0 2 2 0 0 1 1 2 0 1 1 1 1 0 0 1 0 0 1 1 0 0 0 0 0 1 1 0 0 0 0 0 0 1 1 0 1 2 0 0 2 0 0 0 1 0 1 1 0 1 0 1 1 0 1 2 2 0 0 1 1 1 1 0 1 0 2 0 1 0 1 2 1 0 1 0 1 2 2 0 1 0 2 0 0 2 0 2 0 0 0 0 0 1 0 1 1 1 0 2 0 0 0 2 2 1 1 0 1 0 0 0 1 0 0 2 0 0 2 1 0 0 0 2 0 2 1 0 1 1 1 1 0 2 0 0 0 0 0 0 0 0 0 0 2 0 2 0 2 2 2 0 0 0 0 0 0 0 1 0 1 1 1 0 2 2 0 0 1 1 1 0 1 0 1 1 1 1 1 1 0 0 1 1 0 2 1 0 1 1 0 0 1 0 2 0 2 2 1 1 0 1 1 1 0 0 0 1 2 2 1 1 0 1 1 0 1 1 2 1 2 0 0 1 1 0 0 0 0 0 0 0 2 0 1 0 1 0 0 0 2 0 0 0 0 0 0 0 0 1 1 0 1 0 0 0 0 2 0 0 0 0 0 1 1 1 1 0 0 0 0 1 1 0 0 1 0 1 1 1 1 0 1 1 0 1 0 0 1 1 0 0 0 1 1 1 1 0 1 1 0 0 2 0 1 0 1 1 0 0 0 1 1 0 0 0 1 1 0 0 1 1 0 0 1 0 0 0 2 0 1 0 1 0 0 0 2 0 1 0 0 0 0 0 1 0 1 0 2 2 0 0 0 1 2 0 1 0 0 0 0 0 0 0 0 0 0 2 0 0 0 0 0 0 0 1 1 0 1 1 1 1 1 0 0 0 1 2 0 0 0 0 1 1 0 0 1 1 2 2 2 0 1 2 0 0 0 1 2 0 2 1 0 1 0 1 2 0 1 0 2 1 1 2 2 0 0 1 1 0 1 0 2 0 2 1 0 0 0 1 1 0 0 2 0 2 0 2 2 1 0 1 1 0 2 0 0 1 0 0 2 1 1 0 0 0 0 0 0 1 1 0 1 0 0 1 0 0 0 0 0 2 2 0 0 0 2 2 0 0 0 1 0 0 0 1 1 0 0 2 1 0 0 0 0 1 1 0 0 1 1 2 2 0 0 0 0 0 0 1 0 0 1 0 0 2 1 1 1 0 0 0 1 1 0 2 2 0 1 1 1 1 1 0 0 1 1 1 0 2 2 0 2 1 0 1 1 1 1 0 0 2 1 1 1 0 0 0 1 1 0 0 0 2 0 0 0 0 0 2 0 1 1 2 1 0 0 1 1 0 0 2 0 0 0 2 2 2 0 0 0 0 0 0 0 0 1 0 0 0 0 0 0 0 1 0 0 0 0 1 2 0 0 0 1 0 1 0 0 1 0 2 2
71 0 1 0 0 0 0 1 2 0 0 0 1 1 0 1 0 2 1 0 2 0 0 1 0 0 1 1 0 0 1 0 0 2 2 1 1 1 0 0 0 0 0 1 0 1 0 0 1 0 0 0 0 0 2 2 0 0 0 0 0 2 2 1 1 0 1 0 0 0 1 1 1 0 0 1 1 0 1 1 0 0 0 0 2 0 0 1 1 2 1 1 0 2 1 1 1 1 0 1 1 2 1 1 0 0 2 1 2 0 0 1 1 1 0 0 0 0 0 0 2 0 2 0 0 1 0 0 1 0 1 1 1 1 1 0 2 0 0 0 1 0 0 1 0 0 0 0 0 0 0 0 0 0 0 0 1 0 1 0 1 2 0 0 0 2 0 1 0 1 0 1 1 1 1 0 0 2 0 1 0 0 0 1 0 0 1 1 0 0 0 1 2 2 2 1 1 1 0 0 2 0 0 0 2 0 0 0 1 0 2 0 0 0 0 2 1 2 1 0 1 1 1 1 1 0 1 2 0 1 1 0 0 0 0 0 0 1 1 1 1 0 1 0 1 1 1 0 2 0 0 0 0 0 0 2 0 0 1 0 0 1 0 1 0 0 0 0 1 0 1 1 0 1 0 0 1 2 2 0 0 1 1 1 1 2 2 0 0 1 1 0 2 0 2 1 1 0 0 2 2 0 2 0 0 0 0 1 1 0 0 1 0 0 0 1 2 0 0 0 0 1 1 0 1 0 0 2 1 1 0 1 0 0 0 0 0 2 0 1 0 1 2 0 1 0 0 0 2 1 1 1 1 1 1 0 2 0 0 2 2 2 1 1 1 0 1 2 2 1 1 1 2 2 0 0 2 0 1 1 2 1 0 0 0 2 0 0 0 0 0 0 0 0 0 2 0 2 1 0 0 1 1 1 0 0 1 0 1 2 1 1 1 0 0 1 1 0 0 0 0 0 1 1 1 2 1 0 1 1 0 0 1 1 1 1 1 1 0 0 1 2 0 0 2 2 2 1 0 0 0 1 0 2 0 0 0 2 2 2 2 2 0 0 1 1 1 1 1 1 1 1 2 2 1 0 1 0 0 0 2 0 0 0 2 1 0 0 0 0 2 2 0 1 0 0 1 1 0 1 1 1 2 0 0 0 1 0 2 0 0 1 0 1 1 1 1 2 1 2 0 0 1 2 1 0 0 1 0 1 1 1 0 0 1 0 1 1 1 1 0 1 0 0 2 2 1 1 1 0 1 1 1 0 0 1 0 0 0 0 1 0 1 2 1 0 0 2 1 1 0 0 1 0 1 0 1 2 2 0 1 0 1 2 0 0 0 2 2 1 2 0 1 1 0 0 1 0 0 0 0 1 0 1 0 1 1 0 0 2 1 1 0 0 0 0 0 0 0 0 0 1 0 0 0 1 1 2 0 0 0 0 1 0 2 1 0 0 0 0 0 1 0 0 1 0 2 1 1 1 0 1 1 1 2 0 0 2 1 0 0 0 2 1 1 1 1 1 1 0 0 0 0 1 0 1 1 1 1 1 1 0 0 2 0 2 1 1 0 0 1 1 0 0 0 0 0 2 0 1 0 1 0 0 1 2 0 2 0 0 2 2 0 1 0 0 0 2 2 0 0 0 0 2 0 1 0 0 2 0 1 1 0 0 0 0 0 0 0 1 0 0 0 0 1 0 0 1 1 1 1 1 0 0 0 1 0 0 1 0 0 1 2 0 0 0 2 2 2 2 0 0 2 0 0 0 0 1 1 0 2 2 1 0 1 2 0 2 2 2 0 2 2 2 0 0 1 0 0 2 0 1 0 1 0 1 1 0 0 2 0 0 1 0 1 0 1 1 0 0 0 0 0 2 0 0 0 0 0 1 0 1 1 1 1 1 0 0 1 1 0 1 0 0 0 0 0 0 0 0 2 2 0 0 1 0 1 0 0 0 0 0 0 0 0 1 0 0 1 1 0 0 2 0 2 1 0 2 0 1 0 0 0 0 0 0 0 1 1 0 0 1 0 0 2 0 2 2 0 1 0 1 2 2 2 0 0 0 0 1 0 1 0 0 1 1 1 2 2 2 0 2 2 1 1 0 0 2 2 2 2 2 0 2 0 0 0 1 1 0 0 0 2 1 2 0 0 1 0 1 1 0 2 0 0 0 0 2 2 1 1 1 1 0 0 0 0 0 0 1 0 1 0 0 0 1 1 1 1 0 0 0 0 1 0 1 1 0 0 1 0 0 1 2 0 1 0 0 0 0 0 1
72 0 2 0 0 0 0 1 2 1 0 1 0 0 0 0 0 2 1 1 1 1 1 2 0 0 0 2 1 1 2 0 0 1 1 1 1 1 1 1 0 0 0 1 0 1 1 1 1 0 0 0 0 0 2 2 0 1 0 0 0 1 1 1 0 0 2 0 0 0 0 1 2 0 0 2 2 0 2 0 2 0 0 0 2 0 0 0 0 1 0 0 0 2 0 1 0 0 0 1 0 2 0 0 0 0 2 2 1 1 0 1 0 1 0 1 0 0 1 0 1 0 1 1 0 0 0 0 2 0 0 0 0 0 1 0 0 0 0 1 0 0 2 0 0 0 0 0 0 0 0 0 0 0 1 1 0 1 0 0 0 1 0 0 1 2 1 0 1 1 0 2 2 0 2 0 1 1 1 0 0 1 0 1 0 0 1 0 0 1 0 2 1 1 1 0 0 0 0 0 0 1 0 0 2 1 1 0 1 0 0 0 1 0 1 1 1 1 2 1 1 1 2 1 1 2 1 0 0 0 0 0 2 2 1 2 1 1 0 0 2 0 2 1 0 0 0 0 1 0 0 0 2 1 0 0 0 1 0 1 0 0 0 0 0 0 0 0 1 1 0 1 1 0 0 0 0 1 0 0 1 1 0 1 2 1 1 0 0 2 0 2 2 0 2 0 2 2 0 2 2 2 2 0 0 0 1 0 0 0 1 2 0 0 1 0 1 2 0 1 1 1 1 0 1 0 0 2 0 0 0 1 0 0 1 1 0 2 0 0 0 0 2 1 1 0 2 0 1 0 0 0 0 1 0 1 1 1 0 2 2 2 1 0 1 0 1 2 2 0 1 2 0 0 1 0 1 1 0 2 0 0 0 0 1 0 0 0 0 0 0 0 0 0 1 1 0 1 1 1 0 1 1 2 1 0 1 2 0 1 0 0 0 1 1 2 0 0 0 0 0 1 0 0 0 1 1 0 2 1 2 1 0 1 0 0 1 1 0 0 1 1 0 1 0 1 2 1 0 0 0 1 1 2 1 1 1 1 0 0 0 0 1 1 0 1 1 2 2 2 0 2 1 1 2 1 1 0 0 0 0 2 0 1 1 1 1 1 0 0 0 0 1 0 1 0 1 1 1 2 1 1 1 1 0 0 2 0 2 0 1 0 0 1 0 2 0 2 0 1 1 0 0 0 0 1 0 0 0 0 2 0 0 0 0 0 1 1 1 1 1 1 0 1 2 2 0 0 2 0 0 0 1 0 1 2 0 1 0 1 0 0 0 2 0 2 2 1 1 0 1 1 0 0 0 0 0 1 1 2 0 0 2 1 1 1 2 2 0 2 0 0 0 0 0 1 0 0 1 0 0 2 1 0 0 2 2 0 0 0 0 0 0 0 0 1 0 0 0 0 1 2 0 1 0 0 1 2 0 0 0 0 0 0 2 0 0 0 0 0 0 2 1 2 0 0 2 1 1 1 0 2 2 0 1 0 0 1 1 0 0 0 2 1 1 1 1 1 0 2 1 1 0 2 0 0 2 1 1 0 1 0 1 1 0 2 0 0 0 1 1 0 0 1 0 0 0 2 0 1 0 2 0 0 1 2 1 2 0 0 1 1 0 1 0 1 1 0 0 0 0 1 1 2 0 1 1 0 0 1 0 0 1 0 0 1 0 1 0 1 0 1 0 1 1 0 0 1 0 0 0 0 0 0 0 1 0 0 2 0 0 0 2 0 2 0 0 1 2 1 1 0 2 0 0 1 1 0 0 0 1 0 1 0 2 1 0 1 0 2 1 1 2 2 0 0 1 0 0 1 0 2 0 1 0 0 2 0 0 0 0 0 0 1 0 0 1 2 1 0 2 1 0 2 0 0 1 0 0 2 0 2 0 1 0 1 0 0 0 0 0 0 0 0 1 0 0 0 0 0 1 1 0 0 1 0 1 0 0 0 2 0 0 0 0 2 1 0 2 1 0 0 1 0 2 0 0 0 1 2 2 2 0 0 0 0 0 0 0 0 1 0 1 0 1 0 2 2 0 0 0 2 1 0 1 1 1 2 0 0 0 0 0 0 1 2 2 0 2 1 0 2 2 2 0 1 1 1 1 2 2 2 1 2 0 0 0 1 2 1 0 0 0 1 1 2 0 0 0 0 2 0 2 0 1 0 1 2 0 0 0 1 0 0 0 0 0 0 0 0 0 0 1 1 0 0 0 2 2 0 0 0 0 1 0 0 1 0 1 2 0 0 0 1 0 0 1 0 1 0 0 0
73 0 2 1 0 0 0 2 1 2 0 1 1 1 0 1 0 1 0 1 1 1 0 2 0 0 0 2 0 0 2 1 1 0 1 1 1 2 0 0 0 0 0 1 0 0 1 0 2 0 0 0 0 2 0 1 0 0 0 0 0 1 2 0 0 0 1 0 1 1 0 2 2 1 2 2 0 0 2 1 1 0 0 0 1 0 0 0 0 2 0 0 0 0 0 2 0 0 0 0 0 1 0 0 1 1 2 0 1 1 0 1 0 0 0 0 0 0 0 0 2 0 2 0 0 2 0 0 1 0 0 0 1 1 0 0 2 0 1 0 1 0 0 0 1 0 0 0 0 2 0 2 0 0 1 1 0 1 0 1 1 1 0 1 1 0 0 0 2 2 0 0 1 1 1 0 0 0 1 1 0 1 1 2 1 0 1 0 0 2 0 0 0 0 0 1 1 0 1 0 0 1 0 0 2 0 0 0 1 0 0 0 0 0 0 2 1 0 2 0 1 1 2 2 0 0 0 1 1 1 0 0 0 0 0 0 0 2 0 1 0 1 2 0 0 0 0 0 1 0 0 0 1 0 1 1 0 0 0 0 0 0 0 1 1 0 0 2 2 2 0 1 0 1 1 0 1 2 2 0 0 2 1 1 2 1 1 1 0 1 0 0 0 0 1 0 0 0 0 1 1 0 1 1 0 0 1 0 1 0 0 2 0 1 2 1 2 1 0 0 1 2 1 1 1 0 0 0 1 1 0 1 2 0 0 0 1 2 0 1 1 1 2 0 1 0 1 0 1 1 1 0 0 1 0 0 1 1 0 2 2 2 1 1 1 1 0 0 0 0 2 2 0 0 1 1 1 0 0 2 2 0 0 0 0 0 0 0 0 0 0 0 0 0 1 1 1 1 0 0 0 1 1 2 1 1 0 0 0 2 0 0 0 1 1 2 0 1 0 0 0 0 1 1 2 2 0 0 0 0 0 0 0 2 1 1 0 0 0 1 2 1 0 1 1 1 1 0 1 2 0 1 1 2 2 2 2 2 1 0 1 2 0 1 1 1 1 1 2 0 1 1 2 2 1 0 1 0 0 0 1 2 0 0 2 2 0 1 0 0 1 1 0 1 0 0 2 2 1 1 1 0 2 0 0 0 1 1 1 0 0 0 0 0 0 0 0 2 1 1 1 1 0 1 0 1 1 0 0 1 1 0 0 1 1 0 1 0 2 2 1 2 0 0 1 2 0 0 2 0 0 0 0 0 0 0 0 1 0 1 0 0 1 1 0 0 0 1 0 1 1 2 1 0 0 0 1 1 1 2 0 1 2 2 0 0 2 1 1 1 0 0 1 0 0 0 1 0 0 0 0 2 1 1 1 0 0 1 0 0 0 0 0 0 0 0 1 0 0 0 1 1 0 1 0 0 2 2 0 0 0 0 0 0 2 0 1 0 1 0 0 0 0 1 1 0 2 1 1 1 0 2 0 1 1 0 0 2 2 0 0 0 2 0 2 1 0 1 0 2 1 1 1 0 0 1 0 1 0 0 2 0 1 2 0 2 1 1 0 0 1 0 2 0 1 0 1 2 0 0 0 0 0 1 2 2 1 1 0 0 0 0 0 2 0 1 0 0 0 0 0 0 1 2 0 1 0 0 1 0 1 1 0 0 0 0 0 0 0 0 0 0 0 0 0 0 0 1 1 1 0 1 0 0 1 1 2 0 1 0 0 0 2 0 0 0 0 2 1 1 0 0 1 0 0 1 1 1 1 2 0 0 1 0 1 2 1 2 0 2 1 0 2 2 1 0 0 0 1 1 0 1 0 2 2 1 1 0 1 1 0 0 0 2 0 0 2 1 1 0 1 1 0 2 0 0 0 0 1 2 1 2 1 0 0 1 1 0 1 0 1 1 1 0 1 1 1 0 0 0 1 1 0 0 2 0 0 0 0 0 0 0 0 0 0 0 2 0 1 0 0 0 1 0 1 1 0 2 1 2 1 1 1 0 0 1 0 0 1 0 0 0 0 0 2 0 2 1 0 0 0 2 0 0 2 2 0 2 0 1 0 0 0 0 1 0 0 1 1 1 0 2 2 1 0 1 0 2 0 0 2 1 0 2 0 0 0 1 1 0 0 1 2 2 2 1 0 0 0 1 1 0 2 1 0 0 1 2 1 1 1 1 1 0 1 1 1 0 0 1 0 0 0 0 1 0 1 0 0 0 0 0 0 2 0 1 1 0 1 2 0 0 0 2 0 1 0 0 2 0 0 0
74 1 2 0 0 0 0 1 1 2 1 0 0 0 0 0 0 1 0 1 1 0 0 2 0 0 1 2 0 0 1 1 0 0 1 2 1 1 0 0 0 0 0 2 0 1 1 0 1 0 0 0 0 0 1 1 1 0 0 0 2 2 1 1 0 0 0 0 0 0 1 1 2 0 0 2 2 0 2 0 2 0 0 0 1 0 0 0 0 2 0 0 0 1 1 2 0 1 1 1 1 2 1 0 1 1 2 0 1 2 1 1 1 2 0 1 0 1 1 0 1 1 1 1 0 1 0 1 2 1 0 0 0 1 1 0 1 0 0 2 0 0 0 0 2 2 2 0 0 0 0 1 0 0 0 0 0 1 0 0 1 1 0 2 0 1 0 0 2 2 0 0 1 1 1 0 0 0 1 0 1 1 0 1 1 0 0 2 0 0 1 1 1 1 1 0 0 0 1 0 1 0 0 0 2 1 0 0 2 1 0 0 2 0 0 2 0 2 1 0 1 1 2 2 0 1 1 2 0 0 1 0 0 0 0 0 0 2 0 1 0 1 2 0 1 1 1 0 2 0 0 0 2 1 0 1 0 0 0 0 0 0 0 1 2 1 0 0 1 0 2 0 0 2 0 0 1 2 2 0 0 1 1 1 2 2 2 2 0 2 0 0 0 1 2 2 0 1 0 1 1 1 1 1 0 0 1 0 0 0 0 0 0 0 2 0 2 0 0 0 1 1 0 2 1 0 1 2 0 0 0 0 0 0 0 0 0 0 2 1 0 2 2 1 1 0 1 2 2 1 1 0 0 1 0 0 1 1 0 0 0 0 0 0 0 1 0 0 0 0 2 2 0 0 0 1 2 0 1 1 2 0 0 1 0 0 0 0 0 0 0 0 0 0 2 0 1 1 1 1 0 1 0 2 0 0 0 1 0 1 0 0 0 0 2 2 0 0 0 0 0 0 0 2 1 1 0 0 1 0 1 0 0 1 0 0 1 1 0 0 1 0 0 0 1 1 1 2 0 0 0 1 2 2 2 2 2 2 2 2 1 1 0 1 0 1 1 1 2 0 0 0 1 1 1 0 1 0 0 1 0 1 0 1 1 1 0 0 0 2 0 0 0 2 2 0 2 1 1 2 1 1 2 0 0 0 0 0 0 1 1 0 0 0 2 0 0 2 1 1 0 0 0 2 1 1 1 0 0 1 1 0 0 0 1 0 1 0 1 1 0 1 0 1 1 2 0 1 0 1 0 1 0 0 1 0 0 1 0 0 0 0 0 0 0 0 0 2 2 0 1 1 0 0 0 0 0 2 2 2 0 0 2 1 1 1 2 1 0 1 1 1 0 1 1 0 1 0 0 0 0 2 1 2 0 0 1 0 1 2 0 0 0 0 0 0 0 0 0 0 0 0 0 0 0 1 2 1 0 0 0 0 0 0 2 1 1 0 0 1 0 0 1 1 0 0 1 2 1 2 1 0 1 1 2 0 0 2 0 1 1 0 1 1 1 1 1 2 0 2 2 0 0 0 1 0 2 1 1 1 1 0 0 1 0 1 1 0 0 0 0 0 0 1 0 0 0 2 0 2 2 0 0 0 0 2 0 1 0 0 0 0 0 2 0 0 0 0 0 0 0 0 0 2 0 1 0 0 2 0 0 0 1 0 0 2 1 0 0 0 0 0 0 1 1 0 1 0 0 0 0 0 0 0 1 0 0 0 0 0 0 0 2 0 2 0 1 2 2 2 0 0 1 1 1 0 1 1 1 1 1 1 1 0 1 2 0 2 0 2 0 0 2 2 0 1 0 0 1 1 1 0 0 2 0 0 2 1 0 0 1 1 0 2 0 0 2 2 1 0 1 1 0 2 0 0 0 0 0 2 0 2 2 0 0 1 0 0 1 0 1 0 1 0 2 1 1 0 0 0 2 2 0 0 1 0 1 0 0 0 1 0 0 0 0 0 1 0 1 1 0 0 2 1 2 1 0 1 1 2 1 1 0 0 0 0 0 1 0 0 0 0 1 1 2 2 1 2 0 0 0 2 1 0 1 0 1 1 0 1 0 1 0 0 0 2 2 0 0 0 0 0 1 1 1 1 2 0 0 0 1 2 0 2 0 0 0 1 1 0 0 0 1 1 1 0 1 1 1 1 1 0 2 0 0 1 1 2 1 1 1 1 0 0 0 0 0 0 0 0 0 0 0 0 0 1 1 1 1 0 0 0 0 0 0 0 0 1 0 0 0 0 1 1 0 0 0 0 2 0 0 0
75 1 0 0 0 0 1 2 2 2 1 0 0 1 0 1 0 2 1 2 0 1 0 2 0 0 1 1 0 1 1 0 0 2 1 1 1 2 0 0 1 0 0 1 0 1 1 0 1 0 0 0 0 0 1 1 0 0 1 0 1 2 0 0 1 1 0 0 0 0 0 2 2 1 2 2 0 0 1 0 1 0 1 1 2 0 0 2 2 2 1 1 2 0 0 0 0 1 1 1 1 2 1 0 0 0 2 0 2 1 0 2 2 2 2 2 2 1 1 0 2 1 0 2 0 0 0 2 2 2 1 1 0 0 0 0 0 0 0 1 0 0 1 0 2 2 1 0 0 1 0 1 0 0 0 0 1 2 1 0 0 1 0 2 1 1 0 1 0 0 0 0 0 2 2 0 0 1 0 1 0 0 0 2 1 1 0 1 0 0 0 1 1 1 1 0 1 0 0 0 0 0 0 0 2 0 1 2 0 0 2 0 1 0 0 2 1 1 2 1 1 1 1 1 0 1 1 1 1 0 0 0 0 0 0 0 0 2 0 2 0 0 1 0 0 0 0 0 0 2 0 0 2 0 0 0 0 0 0 0 0 0 0 2 2 0 0 1 2 2 1 0 0 1 0 0 0 1 1 0 1 1 0 0 2 1 1 2 0 2 0 0 0 0 2 2 0 2 0 2 1 0 2 0 0 0 0 1 0 0 0 2 0 0 1 1 2 1 1 0 0 2 1 2 1 0 0 1 0 0 0 0 0 0 0 0 0 2 0 1 0 1 2 0 1 0 1 0 0 2 2 0 1 0 1 0 0 0 1 0 1 1 2 1 2 0 0 1 1 0 2 2 0 0 0 1 2 1 0 2 1 0 0 0 1 0 0 1 1 0 0 0 2 0 1 1 1 1 1 1 0 1 0 2 0 0 0 0 0 0 0 0 0 1 1 2 0 0 0 0 0 1 0 1 0 0 0 2 2 0 1 1 1 1 1 1 0 0 0 0 2 1 0 0 0 2 2 2 0 1 0 2 0 1 1 0 1 2 2 0 0 1 0 0 2 0 2 1 2 0 1 1 1 1 1 1 0 0 0 2 2 1 0 1 1 0 1 0 0 1 2 1 1 1 0 0 1 1 0 1 1 1 1 1 0 0 1 0 0 1 1 0 0 0 0 1 0 1 1 2 1 0 2 1 0 0 0 2 0 2 0 2 0 0 0 0 1 0 0 0 2 2 0 0 2 1 0 1 1 0 1 1 0 0 2 1 1 0 1 1 0 0 1 1 0 0 0 2 2 0 1 1 1 0 1 0 1 2 2 0 2 0 1 0 1 1 1 1 1 1 0 0 1 0 1 0 0 0 0 0 0 2 0 2 0 0 1 0 0 2 0 0 0 0 1 1 0 0 0 0 1 1 0 1 0 1 1 1 0 0 2 0 0 0 2 2 1 1 1 0 0 1 1 2 0 0 2 2 0 0 0 2 1 1 1 0 0 1 0 0 0 0 1 0 1 2 2 1 0 1 1 0 0 0 0 0 2 1 1 0 1 0 0 0 1 2 0 0 1 0 2 0 0 1 0 0 0 1 0 1 0 1 0 0 2 1 0 1 1 0 0 0 0 2 0 0 1 2 2 0 0 0 2 2 0 2 0 0 0 0 0 0 1 0 0 1 0 1 0 2 1 1 0 0 1 0 0 1 1 1 1 1 0 0 0 1 1 0 0 1 0 0 1 0 0 0 1 2 2 2 0 0 1 1 0 0 1 1 0 1 1 1 1 0 1 2 0 1 0 1 0 1 2 2 1 0 0 1 0 2 0 1 0 2 1 1 0 0 0 1 1 1 0 1 0 0 1 1 1 1 1 2 0 1 0 0 0 0 0 2 1 1 0 0 0 2 1 0 1 0 1 1 0 0 0 0 0 0 0 0 1 1 0 1 0 0 2 0 0 0 1 0 0 0 0 0 1 0 1 1 0 0 1 0 2 0 0 0 0 2 1 2 0 0 0 0 0 0 0 0 2 0 2 0 1 0 2 2 0 0 0 2 1 0 1 1 1 0 1 1 0 1 1 0 1 1 1 1 2 1 0 2 2 0 1 0 1 1 0 0 2 2 1 2 1 1 0 0 0 0 0 0 2 1 1 1 0 1 1 1 1 0 2 0 0 0 1 2 1 1 0 1 0 0 0 0 0 0 0 0 0 0 1 1 1 0 0 1 2 0 1 1 0 0 0 0 0 0 0 0 0 0 1 1 0 0 0 0 1 0 0 0
76 0 0 0 0 0 0 2 1 2 0 1 0 0 0 0 0 1 0 0 2 0 0 2 0 0 0 1 1 2 1 0 0 2 1 0 2 1 0 0 0 0 0 0 0 1 0 0 2 0 0 0 0 0 1 1 1 1 0 1 0 1 2 1 0 0 1 0 0 0 0 1 2 0 0 2 2 0 0 0 0 0 0 2 0 0 0 0 0 2 0 1 0 2 2 2 2 2 1 1 1 2 0 0 0 0 2 1 0 2 1 1 0 2 0 2 0 0 1 0 1 0 0 2 0 0 0 0 0 0 1 1 1 1 0 0 0 0 0 2 1 0 1 0 0 1 0 0 1 2 0 2 0 0 0 0 0 1 0 0 1 1 0 1 1 1 0 0 0 0 0 2 1 1 1 1 0 1 0 0 0 0 1 1 0 0 0 2 0 1 0 1 2 1 1 1 2 0 1 0 1 1 0 0 2 0 0 0 1 0 0 0 1 0 0 2 1 0 2 1 1 1 2 2 0 1 1 1 0 0 0 0 0 0 0 0 0 1 0 0 0 0 2 0 0 0 0 0 2 0 0 0 2 1 0 1 2 0 1 0 0 1 0 1 1 0 1 1 1 1 1 0 0 0 0 0 0 2 1 0 1 0 1 1 2 1 2 2 0 2 0 1 0 0 2 1 0 0 0 1 0 0 2 0 1 0 0 0 0 0 0 1 0 0 0 0 0 0 0 0 1 2 1 1 1 0 0 1 2 2 0 1 1 0 0 0 0 1 0 2 0 1 1 0 0 1 2 2 1 1 1 0 0 0 0 0 0 1 0 0 0 0 2 1 2 0 1 2 2 0 2 2 1 1 0 0 2 1 1 1 1 2 0 1 1 1 0 1 1 0 0 0 2 0 2 0 0 0 0 0 0 0 1 2 0 0 0 1 0 2 0 0 1 0 1 2 0 0 1 0 0 0 1 1 1 2 1 0 1 0 1 0 0 1 1 0 1 2 0 0 2 1 1 2 0 1 2 0 2 2 0 0 1 2 1 1 1 2 2 2 1 1 1 1 1 0 2 1 2 0 0 1 2 2 0 0 0 0 0 0 1 2 0 1 2 1 0 1 0 0 1 1 0 2 0 0 1 2 1 0 0 0 1 0 1 1 2 0 0 0 0 2 0 0 0 1 0 2 1 1 1 1 0 2 1 1 1 0 0 2 0 0 0 0 0 0 2 2 0 1 0 1 0 1 2 1 0 1 1 0 0 0 0 0 0 0 2 0 0 0 1 0 0 1 0 1 1 0 0 0 0 0 1 0 1 0 1 0 0 2 0 0 2 1 0 0 1 1 1 1 0 0 0 2 0 0 0 0 0 1 0 0 0 0 2 0 0 0 0 1 2 1 0 0 0 0 1 0 0 0 2 2 0 1 1 0 2 1 0 0 0 0 0 1 2 0 1 0 2 0 1 1 0 0 2 0 2 1 1 1 0 1 1 0 1 0 0 2 1 0 0 0 1 2 0 0 2 1 1 0 0 1 0 0 0 0 2 1 1 0 1 0 1 0 0 2 1 0 1 0 2 0 0 1 1 0 0 2 0 2 0 1 0 0 2 1 1 2 0 0 1 1 0 1 0 0 0 0 0 0 0 0 1 2 0 0 1 0 1 0 1 1 1 0 0 2 1 0 0 1 0 0 0 0 1 0 0 0 1 1 1 0 0 0 0 2 0 0 0 0 0 1 2 0 1 0 0 1 1 2 0 0 0 2 1 1 1 2 0 2 2 1 0 0 1 2 0 1 0 2 1 1 2 2 0 1 0 0 1 2 0 1 0 1 0 0 1 0 0 1 0 0 1 1 1 0 2 2 2 0 2 2 0 2 0 0 1 0 0 2 1 1 1 0 0 0 0 0 0 0 0 0 1 0 1 1 1 0 0 0 2 2 0 0 1 0 1 0 1 1 1 0 0 1 0 1 1 1 1 1 1 1 1 1 2 1 0 1 1 2 1 1 0 0 0 0 0 0 0 0 0 0 0 1 1 0 1 2 0 1 0 1 2 0 1 0 2 1 0 0 0 0 0 0 0 2 2 0 1 1 0 1 2 2 0 1 1 1 1 1 2 2 0 1 1 1 1 0 0 0 0 0 2 2 2 0 0 0 0 0 2 0 2 0 0 0 2 2 0 0 1 0 1 0 0 1 1 0 0 1 0 0 0 0 0 2 0 2 2 0 0 0 0 1 0 1 2 0 0 1 0 0 1 1 0 0 0 0 2 1 0 1
77 0 2 0 0 0 0 1 1 1 1 0 1 1 0 1 0 1 1 0 1 0 1 2 0 0 0 2 0 0 1 0 0 0 2 0 2 1 0 0 2 0 0 0 0 0 0 0 2 0 0 0 0 0 2 0 1 1 1 0 1 2 2 0 0 0 0 0 0 0 0 0 2 1 1 2 1 0 1 0 0 0 0 0 1 0 0 1 1 2 1 1 2 1 0 1 0 1 0 2 0 1 0 0 0 0 2 0 1 2 0 0 0 1 1 2 1 0 1 0 0 0 1 1 0 1 0 1 2 1 1 1 1 1 0 0 1 0 0 1 0 0 2 0 0 0 1 0 0 2 0 2 0 1 1 1 0 2 1 0 1 1 0 1 1 2 0 0 2 2 0 0 0 2 0 0 0 0 0 0 0 0 0 1 0 0 1 1 0 0 0 1 1 0 1 0 0 0 0 0 0 0 0 0 2 2 1 0 1 0 1 0 1 0 0 2 2 0 2 2 0 0 2 2 0 1 1 2 0 0 0 0 0 0 0 0 0 1 0 0 1 1 1 0 0 0 0 0 1 0 0 1 1 1 0 2 1 1 0 0 0 0 0 1 1 0 1 0 2 2 0 1 0 2 1 1 0 2 2 0 0 2 0 0 1 0 0 0 0 1 1 0 1 0 2 1 1 1 0 0 1 0 2 0 0 0 0 0 0 0 0 1 0 0 0 0 2 0 0 0 1 1 1 1 1 0 0 2 0 0 0 0 2 2 0 0 0 2 0 0 0 0 0 0 0 0 2 0 0 1 1 0 0 1 0 1 1 0 0 2 2 2 1 0 1 0 1 2 2 0 2 2 1 1 1 0 1 0 0 2 2 1 0 0 2 0 0 0 0 0 0 0 1 0 2 0 1 2 0 0 0 1 0 2 0 0 0 0 0 1 0 0 0 1 1 2 0 0 1 0 0 1 0 1 1 2 1 0 1 1 1 2 0 0 0 0 0 2 0 0 0 2 1 1 1 1 1 0 1 2 0 1 1 1 1 0 1 0 0 0 0 0 1 1 0 1 1 1 2 1 0 1 2 2 1 1 0 1 1 0 2 1 0 0 1 1 0 1 1 1 1 0 0 0 1 0 2 1 1 2 0 0 1 1 0 0 1 0 0 0 0 0 0 0 0 1 0 2 0 1 1 1 0 0 0 0 0 0 1 1 1 0 1 1 1 0 1 1 1 1 1 1 0 1 1 2 1 0 1 1 0 1 0 0 2 1 1 1 0 2 0 0 0 2 2 0 0 2 1 1 0 1 1 0 1 0 1 2 2 2 0 0 1 1 0 0 1 1 0 1 0 0 0 0 0 0 0 0 0 0 0 1 1 2 0 1 1 0 0 0 0 0 0 1 1 2 0 0 1 0 0 1 0 0 0 1 1 2 0 0 0 0 0 0 2 0 2 1 1 0 0 1 0 0 2 0 2 1 0 0 0 2 1 1 2 0 0 2 1 0 0 0 0 1 0 1 1 2 0 1 1 1 0 1 1 0 2 1 1 1 2 0 1 2 1 1 0 0 0 0 2 0 1 0 1 0 0 2 0 1 0 1 0 0 0 2 1 2 0 0 1 1 0 2 0 0 1 2 1 0 1 0 1 2 0 1 0 1 0 0 0 0 0 0 0 0 0 0 0 1 1 0 0 0 0 1 0 0 0 0 0 0 0 0 0 1 1 0 0 0 0 0 1 0 0 0 2 1 2 1 1 0 1 1 1 0 0 2 0 2 1 0 1 0 1 1 0 2 0 2 0 0 2 2 0 1 0 0 0 0 0 2 0 1 2 1 1 0 0 1 0 0 1 0 1 0 1 1 1 0 2 1 0 2 0 1 1 0 1 2 0 2 0 1 0 0 0 0 2 2 0 2 0 0 0 0 0 0 0 0 2 2 0 0 1 0 1 0 0 0 1 0 0 0 0 0 1 0 1 1 0 0 0 0 2 2 1 2 1 2 1 1 1 0 0 1 0 0 0 0 1 0 0 0 2 0 2 2 0 0 0 1 2 0 2 1 0 1 0 1 0 1 2 0 2 0 0 1 2 1 0 2 2 1 0 1 1 1 0 0 2 1 0 2 0 0 0 1 1 0 0 0 1 1 1 0 0 1 0 1 1 0 2 0 1 0 1 1 0 0 1 0 0 0 0 0 0 0 0 1 0 0 1 0 0 0 0 1 1 1 0 0 0 0 0 0 1 1 0 2 1 0 0 2 0 0 0 0 1 0 0 0
78 0 1 0 0 0 1 2 1 1 1 1 1 1 0 1 0 1 1 1 1 0 0 2 0 0 2 2 0 0 2 0 0 1 0 2 1 0 0 0 1 0 0 0 0 0 0 0 2 0 0 0 0 0 0 2 0 0 0 0 1 2 1 1 0 0 0 1 0 0 0 2 2 0 0 2 1 0 2 0 2 0 0 0 1 1 1 0 0 1 0 0 0 1 0 1 0 0 0 2 0 2 2 0 0 0 2 0 0 2 1 2 0 1 0 1 0 0 2 0 0 0 1 1 1 0 0 0 0 0 0 0 0 1 2 1 1 0 0 0 0 0 0 0 0 0 0 0 1 0 0 1 0 0 1 0 0 2 0 0 1 1 0 2 0 0 0 0 2 2 0 0 1 1 1 0 0 0 0 0 0 0 0 1 0 0 0 1 1 2 0 0 1 0 1 0 1 0 0 0 0 0 0 1 2 2 1 0 0 0 1 0 1 0 0 2 0 1 1 0 0 1 1 2 0 1 1 1 0 0 0 0 0 0 0 0 0 2 0 1 0 0 2 0 1 1 1 0 2 0 0 1 1 0 1 2 1 2 0 1 1 1 0 1 1 0 0 0 2 0 0 1 0 2 0 0 2 0 0 0 0 1 0 0 1 0 0 1 0 1 0 0 0 0 2 0 0 0 0 2 0 0 2 0 0 0 1 0 0 0 1 2 0 0 0 0 1 1 0 1 1 1 0 0 2 0 1 2 0 0 0 1 0 0 0 0 0 1 1 0 0 0 0 0 1 0 1 1 2 1 1 0 1 0 1 0 0 1 0 1 1 1 1 0 1 0 1 2 2 1 2 2 0 0 0 0 0 0 0 2 1 1 0 0 1 0 0 0 0 0 0 0 1 0 1 1 1 1 1 1 0 1 0 1 0 0 1 0 0 2 0 0 0 0 1 1 1 0 1 0 0 0 0 1 0 1 1 1 1 1 1 1 0 1 1 1 0 1 0 1 1 1 0 0 1 1 1 1 0 0 0 1 1 2 1 1 1 2 2 0 0 2 0 0 1 1 1 1 2 0 1 1 1 1 2 0 2 0 0 1 1 2 0 0 2 2 0 1 1 0 0 0 1 0 1 0 2 1 1 2 1 1 1 1 0 0 1 0 1 0 0 0 1 0 1 1 1 2 2 1 0 1 1 1 0 1 0 1 0 1 2 1 0 1 1 0 0 1 1 1 0 1 0 0 0 1 2 2 0 0 0 0 0 0 2 1 0 1 1 0 0 1 1 1 0 0 0 2 2 0 0 1 1 0 1 0 1 2 2 0 2 0 2 1 1 1 2 1 1 1 0 0 1 0 2 0 0 0 0 1 0 0 0 1 0 1 0 0 0 1 0 0 0 1 0 1 0 0 0 0 1 0 0 0 0 1 1 0 0 0 0 0 0 0 2 0 1 0 0 0 0 1 0 1 0 0 2 1 1 0 0 1 1 1 1 0 0 2 2 0 0 0 1 0 1 2 1 2 0 0 0 0 1 0 0 0 0 1 1 1 1 2 0 1 0 2 2 1 1 0 2 0 0 1 0 0 0 2 0 1 0 2 0 0 0 2 0 2 0 0 0 0 0 1 0 0 0 0 0 0 0 0 1 2 0 1 0 1 1 1 0 0 0 0 0 1 0 0 0 0 0 0 0 0 0 0 0 0 0 0 0 0 0 0 1 0 1 0 0 0 0 0 2 0 0 0 1 1 1 2 0 0 2 1 1 0 2 2 0 1 0 0 1 0 1 1 1 2 1 2 0 2 1 2 0 0 0 1 1 1 0 0 0 1 0 1 2 0 0 1 0 0 2 0 2 0 2 2 2 0 2 2 0 2 0 0 0 0 0 2 1 1 0 1 1 0 0 1 2 0 1 0 0 0 0 0 0 1 0 0 2 2 0 0 2 0 0 0 0 0 0 0 0 0 0 0 0 0 2 1 1 1 1 0 1 0 0 0 1 2 2 2 0 0 0 0 0 0 1 0 0 1 1 0 2 0 2 2 0 1 0 1 0 0 2 1 0 1 0 0 0 0 0 1 1 1 2 1 1 0 0 1 2 1 0 2 2 1 0 0 2 1 0 1 0 0 0 1 1 0 0 1 1 1 2 0 0 2 0 0 2 0 2 0 2 0 2 2 1 1 1 1 1 0 0 1 1 0 0 0 0 0 0 0 0 0 0 2 2 0 0 0 0 2 0 2 1 1 0 2 0 0 0 2 1 0 0 0 0 0 1 0
79 1 1 0 0 0 0 2 1 1 1 0 0 1 1 0 0 1 1 1 1 1 0 0 0 0 0 1 0 1 1 0 1 1 2 1 2 2 0 0 2 0 0 1 0 1 1 1 1 1 1 0 0 0 2 2 0 0 0 0 0 2 0 1 1 1 1 0 0 0 0 1 2 0 1 2 1 0 1 0 1 0 0 0 2 0 0 1 1 2 0 0 1 1 0 2 0 1 1 2 2 2 1 0 0 0 2 1 1 1 0 2 2 2 2 2 2 0 2 0 0 0 2 0 1 1 0 1 1 1 0 0 0 0 1 0 0 0 0 0 1 0 1 0 1 1 0 0 0 1 0 1 0 0 1 0 1 1 1 0 0 0 0 0 1 1 0 0 1 1 0 1 0 2 1 1 1 1 1 0 0 2 0 2 1 1 1 2 0 0 1 2 2 1 2 0 0 1 0 0 0 1 0 0 2 1 0 0 2 0 0 1 1 0 0 2 1 1 1 0 1 2 2 2 0 0 0 1 1 1 1 0 0 0 0 0 0 2 0 2 0 0 2 0 0 0 0 0 2 0 0 1 0 0 0 1 0 0 0 0 0 0 0 1 0 0 0 0 2 1 1 0 0 2 1 0 0 1 1 0 0 2 1 1 2 1 2 2 0 2 0 1 1 0 2 1 1 1 0 1 1 0 2 0 0 0 0 0 0 0 0 1 0 0 1 0 2 1 0 2 0 1 1 0 0 0 0 1 1 1 0 0 0 0 0 0 0 2 0 1 0 1 1 0 0 0 2 1 1 0 0 1 0 0 0 1 0 1 1 0 1 1 0 0 0 2 0 2 2 0 2 2 1 1 1 1 1 0 0 2 0 1 0 0 0 0 0 0 0 0 0 0 1 0 2 1 0 1 1 0 0 1 1 2 1 1 1 0 1 1 0 0 0 1 1 1 1 0 1 0 1 0 0 2 0 2 1 0 1 0 1 0 1 1 1 0 0 0 0 0 1 1 0 1 0 1 2 1 1 1 0 1 1 2 0 0 0 1 1 1 1 1 0 0 1 1 1 1 1 1 0 1 1 1 1 0 1 1 0 0 0 2 0 0 2 0 0 1 0 1 0 0 0 1 0 0 1 2 2 2 0 0 2 0 0 0 0 0 1 0 0 0 0 0 0 2 1 2 1 1 0 1 0 1 0 1 1 1 0 1 1 1 1 0 0 0 1 0 2 2 1 1 0 2 2 1 2 2 0 0 0 1 0 0 1 1 0 0 0 0 1 0 1 1 0 0 0 1 1 0 1 0 0 0 0 0 0 2 1 1 0 0 1 1 0 0 1 1 0 1 0 0 1 0 0 0 0 0 0 0 0 2 1 1 0 1 1 0 0 1 0 0 0 0 0 0 1 0 0 0 0 0 0 1 0 1 2 2 0 0 0 0 0 1 2 0 1 0 0 0 2 2 0 0 1 0 2 1 2 2 0 1 1 1 2 0 0 2 2 0 0 0 1 0 2 1 0 0 0 0 0 1 0 0 0 0 2 0 1 0 0 1 0 2 1 2 1 0 0 0 2 0 1 0 1 0 0 2 0 1 0 1 0 0 0 2 1 2 0 0 0 0 0 1 0 1 0 1 2 0 0 0 0 2 0 0 1 1 0 0 0 0 0 0 0 0 0 1 1 2 1 0 1 1 1 0 0 1 0 0 0 0 0 0 1 2 1 1 0 0 0 0 1 0 0 1 1 0 1 1 1 0 2 2 2 0 1 2 0 2 1 1 0 1 2 2 1 1 0 2 0 1 2 2 1 0 0 2 0 2 0 2 1 2 1 0 0 1 0 1 0 0 2 0 1 0 1 2 1 0 0 1 0 2 0 1 1 0 0 1 1 0 1 0 0 0 0 0 1 1 0 1 0 0 1 0 0 0 0 0 1 1 0 0 2 0 1 0 1 1 0 0 0 0 0 1 0 0 1 1 1 0 0 0 1 1 0 1 0 2 1 1 0 1 0 1 0 0 1 0 0 0 0 0 2 0 2 2 0 0 0 1 0 0 2 2 0 1 0 0 0 0 0 0 2 1 1 1 1 0 0 1 2 2 0 1 1 1 0 0 2 2 0 2 0 0 0 0 0 0 0 0 1 1 2 1 1 0 0 0 0 2 2 0 0 0 0 1 0 0 1 1 0 0 1 2 2 1 1 1 0 0 0 0 0 2 0 0 1 0 1 1 0 0 0 0 0 1 2 2 0 1 0 1 0 0 1 0 0 0 1 1
80 1 1 0 0 0 1 2 1 2 1 0 0 1 1 0 0 1 0 1 1 1 0 2 0 0 0 2 1 1 0 2 1 2 0 2 0 2 0 0 0 0 0 0 0 0 0 0 2 0 0 0 1 1 0 2 0 0 0 1 1 1 2 2 0 0 0 0 0 0 0 1 2 0 1 2 1 1 1 1 0 0 0 1 0 0 0 1 1 2 1 1 0 2 1 2 1 0 0 0 0 1 1 0 0 0 2 1 1 1 0 2 1 2 2 2 2 0 1 0 1 0 1 1 0 1 0 0 2 0 0 0 0 0 0 0 0 0 0 0 0 0 1 0 2 2 1 0 1 2 0 2 0 1 1 0 1 0 1 0 1 1 0 2 0 1 0 0 0 0 0 2 0 2 1 0 0 0 0 0 0 0 0 2 0 0 1 1 1 2 0 0 2 1 1 0 0 0 0 0 0 0 0 0 2 1 1 0 0 1 0 0 0 0 0 2 0 0 2 2 0 0 1 2 0 0 1 0 0 0 0 0 0 1 1 1 0 0 1 1 1 0 2 0 0 0 0 0 2 0 0 0 1 0 0 1 0 0 0 0 0 0 0 1 0 0 0 0 2 1 0 1 1 0 1 0 0 2 2 0 0 2 0 0 1 1 2 0 0 1 0 0 0 0 2 0 0 1 0 2 2 0 2 0 0 0 0 0 0 0 0 1 0 0 0 1 2 0 0 0 0 2 1 1 0 0 0 1 2 2 0 2 1 0 0 0 0 1 1 1 1 1 1 0 1 0 1 0 1 0 0 1 0 1 0 0 1 1 0 2 2 2 2 0 2 0 1 2 2 0 1 1 0 0 0 0 1 0 1 1 2 1 0 1 0 0 0 1 1 0 0 0 2 0 2 0 2 0 0 0 0 0 0 1 1 0 1 1 0 0 0 0 0 1 1 2 0 1 1 1 0 1 0 1 0 2 2 0 0 0 0 0 0 1 1 1 1 1 0 0 0 2 0 0 1 0 1 1 0 1 0 1 0 2 0 0 0 2 1 1 1 2 0 0 1 1 1 1 2 1 1 2 1 1 1 0 1 0 0 0 1 2 0 0 2 0 0 1 1 0 1 1 0 1 2 1 1 2 2 2 0 0 1 1 0 0 2 0 1 0 0 0 0 0 0 2 0 1 0 1 1 1 1 2 1 0 0 0 0 1 1 0 0 0 0 1 0 0 0 0 0 0 0 0 2 0 1 1 1 0 0 1 0 0 1 0 1 2 0 0 1 0 0 1 0 1 1 2 1 1 1 1 0 0 0 0 0 2 2 2 0 0 2 2 0 0 2 2 1 2 0 0 0 0 0 0 0 1 0 0 0 2 0 2 0 0 1 0 1 2 1 1 0 0 0 0 0 0 0 0 2 2 0 1 0 0 2 1 0 0 0 0 1 0 1 1 0 1 0 0 1 1 0 1 1 0 2 1 2 2 0 2 1 0 2 0 0 2 1 0 0 0 2 1 0 1 0 1 1 0 0 0 0 1 0 1 1 1 0 0 1 0 0 2 1 2 2 0 1 0 2 0 1 0 0 0 0 2 0 0 0 1 0 0 1 2 1 1 0 0 0 0 0 2 0 0 0 2 2 0 0 0 0 2 1 0 2 0 0 0 0 0 0 1 0 1 1 1 1 2 1 0 0 0 0 1 0 0 0 0 0 0 0 0 1 0 0 0 0 0 0 2 1 0 1 0 0 1 2 2 0 1 2 0 0 0 1 1 0 2 0 0 1 0 1 2 0 2 1 2 0 1 2 2 1 0 0 0 0 1 0 2 0 2 0 0 1 0 0 2 0 0 1 1 1 0 1 1 0 0 0 0 0 2 0 0 1 0 0 2 1 1 2 0 0 0 1 1 1 0 1 1 0 0 2 1 1 0 1 0 1 1 0 0 2 0 0 2 0 0 2 0 1 0 0 0 1 0 2 1 1 2 1 0 1 2 1 2 0 1 1 0 0 0 0 0 1 0 0 1 2 0 1 1 2 2 1 2 0 0 0 2 2 1 2 1 0 1 0 2 0 0 0 0 0 2 2 2 2 0 1 1 2 0 0 1 1 2 0 0 0 0 0 2 0 0 0 0 0 0 0 0 2 1 1 0 0 1 1 2 0 0 2 0 1 1 1 2 2 1 1 1 0 0 1 1 1 1 1 1 0 0 0 0 0 1 0 1 1 1 1 0 1 0 0 0 1 0 1 1 0 1 0 0 0 0 1 0 2 1 0 0
81 1 1 0 0 0 0 2 0 2 1 1 2 2 0 2 0 1 1 0 2 0 1 2 0 0 1 2 0 0 1 1 0 1 2 0 2 2 0 0 0 0 0 0 0 0 1 0 2 0 0 0 1 0 1 0 1 1 1 1 1 1 2 2 1 1 1 0 0 0 0 2 2 0 0 2 2 0 0 0 0 0 0 1 0 0 0 0 0 2 0 0 0 2 0 2 0 1 1 1 1 2 0 0 0 0 2 1 1 1 0 2 2 2 2 2 2 0 1 0 1 0 1 1 0 1 0 0 2 0 2 2 0 0 1 0 0 1 0 0 0 0 0 0 1 1 0 0 0 1 0 1 0 0 0 0 0 1 0 0 2 1 1 0 0 1 0 0 0 0 0 1 0 2 0 1 0 0 0 1 0 1 0 2 0 0 0 0 0 1 0 0 0 0 0 1 1 1 0 0 1 0 0 1 2 0 0 0 0 1 0 0 0 0 0 2 0 2 2 0 1 1 2 2 0 1 1 1 1 1 2 1 0 0 0 0 0 2 0 1 0 0 2 0 0 0 0 0 1 0 0 0 0 0 1 2 2 0 1 0 0 1 0 1 0 0 0 0 2 2 0 0 1 0 0 0 0 2 2 0 1 1 0 0 2 1 1 1 0 2 1 0 1 0 2 1 0 0 0 1 1 0 2 0 0 1 1 0 0 0 0 2 0 0 1 0 1 1 0 0 0 1 2 2 1 0 0 1 1 1 0 1 0 0 0 0 0 1 1 1 0 1 1 1 1 1 0 0 1 1 1 0 1 1 1 0 2 2 0 0 0 0 0 0 0 1 0 1 1 0 1 1 1 1 0 2 2 0 2 0 1 1 1 1 1 1 0 0 0 0 0 0 1 0 2 0 1 1 0 0 0 0 1 2 1 1 0 0 0 1 0 0 0 1 0 0 2 1 0 0 0 0 1 1 0 1 1 1 2 0 0 1 0 0 0 1 1 0 0 0 1 1 1 1 1 2 2 0 2 1 0 0 0 2 0 0 0 2 2 0 1 0 0 1 1 0 2 2 1 1 1 2 2 2 1 0 1 0 0 2 2 1 0 1 0 0 1 0 0 0 2 2 1 0 1 0 2 2 2 2 1 0 2 0 0 0 1 0 0 0 0 0 0 0 0 2 1 2 1 1 0 1 1 2 0 0 0 2 0 2 0 2 0 0 1 0 1 1 1 1 1 1 0 0 1 1 0 0 2 0 0 0 0 0 1 1 0 0 0 1 0 0 1 2 0 1 1 0 0 0 1 1 2 0 1 0 2 1 1 1 1 0 1 0 1 1 1 1 0 1 0 0 1 0 0 0 0 1 0 1 1 1 1 0 0 2 2 0 0 2 0 0 0 1 1 1 0 0 1 0 0 0 0 0 0 1 2 1 0 0 0 0 1 0 1 1 0 0 1 0 0 0 0 1 0 0 2 1 2 2 0 1 0 1 1 0 0 2 2 0 0 0 1 0 0 2 1 1 0 0 0 1 0 1 0 0 2 1 1 0 1 1 0 2 0 2 1 1 1 0 2 0 0 1 0 0 0 2 0 2 0 2 0 0 1 2 1 1 0 0 1 1 0 1 0 1 0 2 2 0 0 0 1 2 0 0 0 0 0 0 0 0 0 0 0 0 0 0 0 0 0 0 0 0 0 1 0 1 1 1 1 1 0 0 0 1 1 0 0 0 0 0 1 0 0 1 2 1 0 2 0 1 1 1 0 0 1 0 1 0 2 1 1 1 2 1 0 2 0 2 0 0 2 1 1 0 0 1 0 2 0 2 0 1 1 0 0 0 0 1 0 0 1 0 1 0 1 1 0 0 0 0 0 1 0 0 1 0 1 2 1 2 0 0 0 2 1 0 1 1 0 1 0 0 1 0 0 0 0 0 2 2 0 1 0 0 2 0 2 2 0 0 0 0 1 0 0 0 2 0 0 0 1 1 2 1 0 0 0 2 1 2 0 0 0 0 0 0 0 0 1 0 0 0 1 1 1 2 0 1 0 2 1 0 1 1 0 1 1 0 0 0 0 1 1 1 2 2 2 2 0 2 2 2 1 2 2 2 1 1 2 2 1 1 0 1 1 2 2 0 0 0 1 1 1 0 0 0 0 0 1 1 1 0 1 0 1 2 2 0 2 0 0 0 0 0 0 2 1 0 0 0 1 1 0 0 1 0 0 0 0 0 0 2 0 0 1 1 2 2 0 1 0 2 0 0 0 0 2 0 1 2
82 1 0 0 0 0 0 0 2 0 0 2 0 1 0 0 1 1 0 1 0 1 1 2 0 0 2 1 0 0 2 0 0 2 1 0 2 1 0 0 2 0 0 0 0 0 0 0 1 1 1 0 1 1 0 2 0 0 0 0 0 1 0 0 0 0 2 0 0 0 0 2 2 1 1 2 1 0 2 2 0 0 0 0 2 0 0 1 1 2 1 1 0 1 0 0 0 0 0 0 0 1 1 0 1 0 2 0 0 2 1 2 1 1 1 1 1 0 0 0 2 0 2 0 0 0 0 0 1 0 0 0 0 0 0 0 0 0 1 0 1 0 0 0 0 1 0 0 1 2 0 2 0 1 1 1 0 1 0 0 0 0 0 1 1 2 0 0 1 1 0 1 2 0 1 0 0 0 0 0 0 0 1 2 0 0 1 0 0 1 0 0 2 1 1 1 2 0 0 0 1 0 0 1 1 0 1 0 1 1 0 0 0 0 0 2 0 0 0 0 0 0 1 1 1 1 2 1 1 0 0 0 0 0 0 0 0 2 0 0 0 1 2 0 0 0 0 0 2 0 0 1 2 0 0 1 1 0 0 0 0 0 0 0 1 1 1 1 2 1 1 0 0 2 1 0 0 2 1 0 1 0 0 0 1 0 0 2 0 2 0 0 0 0 1 1 0 1 1 2 1 0 1 1 0 0 1 0 0 0 0 1 0 1 2 2 2 1 0 0 2 2 1 0 2 0 1 1 0 0 0 0 0 0 0 0 0 1 1 0 0 0 1 0 0 0 2 0 1 0 0 2 1 0 1 0 1 0 1 1 2 1 1 0 1 0 0 2 2 0 1 1 2 2 0 0 2 0 1 1 2 0 0 0 0 0 0 0 0 1 1 1 1 0 1 1 0 1 0 0 0 0 1 2 1 0 0 0 1 1 1 1 1 1 0 2 0 0 0 0 1 1 0 1 1 2 1 1 2 1 2 0 0 0 0 0 2 1 0 0 0 2 0 1 1 1 1 1 0 2 0 1 0 2 0 0 0 2 1 0 1 2 1 1 0 1 1 0 2 0 1 1 1 1 2 0 2 0 0 0 1 1 0 0 1 1 0 2 2 0 0 0 0 1 1 0 2 1 1 2 1 1 1 1 0 0 1 0 1 0 0 0 1 0 2 0 0 2 1 1 1 1 1 2 1 0 0 0 1 1 1 0 0 0 1 0 1 0 1 1 0 0 0 1 2 1 2 2 0 0 0 1 1 0 0 2 0 2 0 0 0 0 0 1 1 0 0 1 1 0 1 1 1 0 1 0 1 2 2 2 0 0 1 1 0 0 0 0 0 1 1 0 0 0 0 0 2 0 0 0 0 2 0 1 0 1 1 0 1 2 1 0 0 0 0 0 0 0 0 0 1 1 0 0 0 1 2 1 0 0 1 0 0 0 1 0 1 0 0 0 0 1 1 1 1 0 1 1 1 1 0 1 1 0 1 0 0 1 0 0 0 0 2 0 2 1 0 0 1 1 1 1 0 1 0 0 2 1 0 0 1 0 0 1 0 2 2 1 0 0 1 1 1 1 2 0 0 1 0 0 0 1 0 0 2 1 0 2 0 0 0 0 0 1 0 2 2 1 1 0 0 0 1 2 0 1 1 0 0 0 0 0 0 0 0 0 1 0 0 1 0 0 0 1 1 0 0 1 0 0 0 0 0 0 0 2 0 0 0 0 0 1 2 0 0 0 1 0 1 1 1 0 1 0 0 0 1 1 1 1 2 1 0 1 1 2 1 2 1 2 0 1 2 1 0 1 0 1 0 1 0 1 0 2 2 1 1 0 0 1 0 0 2 0 2 0 2 0 1 0 2 1 0 2 0 0 2 0 0 1 0 1 0 0 0 1 1 1 1 0 0 0 0 0 0 0 0 0 0 1 1 1 0 0 1 0 1 0 0 0 2 0 0 0 0 0 0 0 1 1 0 0 1 0 1 0 0 2 1 2 1 1 0 0 0 0 0 1 0 0 0 0 1 0 2 0 2 1 1 1 1 2 2 0 1 0 1 0 1 1 0 0 0 0 1 1 2 1 1 1 0 2 2 1 0 0 1 1 0 0 1 1 0 1 1 1 1 2 2 0 0 0 1 0 1 1 0 1 1 1 0 0 2 1 0 0 1 2 1 0 2 0 0 0 0 0 0 0 0 1 0 0 0 0 0 1 0 0 1 0 2 2 0 2 0 1 2 1 0 1 1 0 0 1 0 1 0 0 1 0 0 0
83 0 1 0 0 0 0 1 2 1 1 0 1 1 0 1 0 1 1 1 1 1 0 2 0 0 1 2 0 0 2 0 0 2 2 0 2 1 0 0 1 0 0 0 0 0 0 0 2 0 0 0 0 0 2 1 1 1 0 0 2 2 1 1 0 0 0 1 0 0 0 2 2 0 2 2 0 0 0 0 0 0 0 0 0 0 0 0 0 2 0 0 0 0 0 2 0 2 1 2 1 2 0 0 0 0 2 0 1 1 0 1 1 2 1 1 1 0 1 0 1 0 1 1 0 1 0 0 1 0 0 0 1 1 0 0 1 1 0 1 0 0 0 0 2 2 0 0 0 1 0 1 0 0 0 1 2 1 0 1 1 1 0 1 0 1 0 0 0 0 0 1 0 2 2 0 0 0 0 0 1 2 1 2 0 0 0 0 0 1 0 0 2 2 2 0 0 0 0 0 0 0 0 1 2 2 2 1 0 0 0 0 1 0 0 2 0 1 1 0 1 1 2 2 0 2 2 0 0 0 0 1 1 1 1 1 1 2 0 2 0 0 2 1 0 0 0 0 2 0 0 0 1 1 0 1 1 0 0 0 0 0 0 0 0 0 0 0 2 2 0 0 0 0 0 0 0 2 2 0 0 2 2 2 2 2 2 2 0 2 0 0 0 0 2 2 0 1 1 1 0 0 2 0 1 0 0 0 1 0 0 1 0 1 1 1 1 0 0 0 0 2 1 2 1 0 0 1 2 2 0 1 0 0 0 0 0 1 0 2 0 1 2 0 1 0 0 0 1 1 1 0 0 1 0 0 1 1 0 1 1 1 2 1 2 0 0 1 1 0 2 2 1 1 1 0 1 1 0 2 1 0 0 0 0 0 0 0 0 0 0 0 0 0 2 0 0 1 0 0 0 0 0 1 1 0 1 1 0 2 0 0 0 1 1 2 0 0 0 0 1 1 0 0 1 2 2 0 2 1 2 1 0 0 0 2 0 2 0 1 1 1 0 0 1 2 1 0 0 0 0 0 1 2 0 0 0 2 1 1 1 2 0 1 1 0 2 1 1 1 0 1 1 1 1 0 1 0 0 1 1 0 0 1 1 1 0 0 0 0 0 0 0 1 0 1 1 1 0 1 1 1 2 0 0 0 2 1 0 0 0 1 0 1 0 1 0 2 2 0 0 2 0 1 0 1 0 1 0 1 1 1 0 0 1 0 0 0 0 1 1 1 0 0 1 1 0 1 1 0 0 0 0 0 1 2 0 0 0 2 0 0 1 2 0 1 1 2 0 2 1 1 1 0 0 0 1 2 2 2 0 0 2 2 0 0 2 1 0 1 0 0 0 1 0 0 0 0 0 0 0 2 0 2 0 0 0 0 0 0 0 0 0 1 0 1 1 0 0 0 1 1 0 1 0 0 0 1 0 0 0 0 0 0 1 1 0 0 2 0 2 2 0 1 1 0 2 1 1 1 0 2 0 2 1 1 0 2 2 0 0 0 1 0 2 0 0 2 0 1 0 0 1 0 0 0 1 0 0 0 2 0 1 2 0 2 0 0 0 0 1 0 1 0 0 0 0 2 0 2 0 2 0 0 1 2 1 2 0 0 0 0 0 1 0 0 0 0 0 0 0 0 0 1 0 0 0 0 1 0 1 1 2 0 0 1 0 0 0 0 0 0 0 1 1 0 0 1 0 0 0 0 0 0 0 1 1 0 0 0 0 2 0 0 0 2 1 1 1 2 0 1 2 1 0 0 2 1 0 1 1 0 1 1 2 1 0 0 0 2 0 2 2 2 1 0 0 0 0 2 0 0 0 2 1 0 1 0 0 0 0 0 0 1 0 0 1 2 2 0 2 2 0 2 0 0 1 0 0 2 0 2 1 0 0 0 1 1 0 0 0 0 1 0 1 1 1 0 1 0 0 0 0 0 1 1 1 0 0 0 2 0 0 0 0 1 1 0 1 2 1 1 1 0 1 1 0 0 1 2 2 2 0 0 0 0 1 0 0 0 0 0 0 1 2 0 2 2 1 1 1 2 2 1 1 0 1 0 0 2 1 1 0 0 0 2 2 1 1 1 0 2 2 0 0 2 2 2 1 1 1 2 1 2 1 0 0 2 2 0 0 0 2 2 2 0 1 1 0 1 0 1 1 0 1 0 2 1 0 1 0 2 0 0 2 2 2 2 1 2 1 0 0 0 1 0 0 1 1 0 0 0 0 1 0 0 1 0 0 1 0 0 0 2 0 1 0 0 0 0 1 1
84 1 1 0 0 0 0 2 2 0 0 0 0 0 0 0 0 0 0 2 0 0 0 1 0 0 1 2 0 0 1 2 0 1 0 2 1 1 0 0 1 0 0 0 0 0 0 0 1 0 0 0 0 0 2 1 1 0 0 1 0 1 2 2 0 0 0 0 0 0 0 2 2 0 2 2 0 0 2 0 2 0 0 1 1 0 0 0 0 1 0 0 0 0 1 1 1 2 1 2 0 0 1 0 0 0 2 0 1 1 0 2 0 2 0 2 0 0 2 0 0 0 2 0 0 2 0 1 1 1 1 1 0 0 0 0 0 0 0 2 1 0 1 0 1 2 0 0 0 2 0 2 0 0 1 0 1 0 0 0 0 0 0 1 2 2 0 1 1 2 0 0 0 2 1 0 1 0 0 0 0 0 0 2 0 0 2 0 0 0 0 0 2 1 1 1 2 0 0 0 0 0 0 0 2 1 0 0 1 1 0 1 1 0 1 1 1 1 2 1 1 1 2 1 1 1 1 2 0 0 0 0 0 0 0 0 0 2 0 1 0 1 2 1 0 0 0 0 1 1 0 0 2 0 0 1 0 0 0 0 0 0 1 0 0 0 0 0 2 1 0 1 0 1 0 0 0 2 2 0 0 2 0 0 1 1 1 1 0 1 0 0 1 0 2 1 0 1 0 1 1 1 2 0 0 0 2 0 0 0 0 0 0 0 1 0 1 1 0 0 0 1 1 2 0 0 0 1 0 0 0 1 0 0 0 0 0 2 0 0 0 0 2 0 0 0 2 1 0 2 2 0 0 1 0 0 1 1 0 0 0 0 2 2 1 0 0 1 1 0 1 1 0 0 0 0 1 1 1 1 0 1 0 0 0 0 0 0 0 0 0 0 1 0 1 1 1 0 0 0 0 1 2 2 0 0 0 1 0 2 0 0 0 1 1 1 1 0 0 0 0 2 1 1 1 2 1 1 2 1 2 0 0 1 0 1 0 1 0 0 2 1 0 0 1 1 1 0 2 2 0 0 1 1 2 1 2 1 0 0 1 1 0 0 1 1 1 0 2 0 0 0 2 2 1 1 0 0 0 0 1 2 0 1 2 2 0 1 0 0 1 1 0 1 0 1 1 1 1 2 1 1 1 1 0 0 1 2 1 0 1 0 0 0 1 1 2 2 0 1 1 0 2 2 0 0 0 0 0 0 2 0 0 1 1 1 0 2 0 1 0 1 0 1 2 2 2 2 0 0 0 0 2 0 2 2 0 0 0 1 0 0 2 2 0 0 0 1 1 0 0 1 0 0 0 0 1 0 0 2 0 0 0 0 0 0 0 2 0 2 0 1 0 1 0 0 0 1 0 2 1 0 1 0 0 2 2 0 0 1 1 0 0 1 0 0 0 0 0 0 1 1 0 0 0 0 2 0 0 0 0 0 0 0 1 0 0 0 0 0 1 1 0 0 1 0 0 2 1 1 0 1 0 2 1 0 0 2 2 0 0 0 0 1 1 2 0 0 1 1 1 1 1 0 0 0 2 0 1 0 0 1 0 2 0 2 2 2 0 0 2 0 1 0 1 0 0 0 0 0 0 0 0 0 2 1 0 1 1 0 0 0 1 1 0 0 1 1 1 0 0 0 2 2 0 1 0 0 0 0 0 0 1 0 0 1 0 0 0 0 0 0 0 1 1 0 0 1 0 0 0 0 1 0 1 1 0 0 1 0 0 0 2 1 0 0 0 0 1 1 1 0 2 1 1 0 1 1 1 1 1 1 0 0 1 2 1 2 0 2 1 0 2 2 1 0 0 1 0 1 0 1 0 2 1 1 1 0 0 0 0 0 1 0 2 1 1 1 1 0 0 1 0 2 0 0 2 0 0 2 1 1 2 0 0 0 0 0 0 0 0 0 0 0 0 0 0 0 0 1 1 0 0 0 1 0 1 0 1 0 0 1 1 0 0 2 0 0 2 1 0 0 2 0 2 1 0 2 1 1 1 0 0 0 0 0 1 0 0 1 0 0 0 0 2 0 2 1 0 0 0 1 1 0 1 1 1 2 0 1 0 0 1 0 2 0 0 1 2 1 1 1 1 1 1 1 1 1 0 0 2 2 0 1 0 0 0 1 1 1 0 0 2 0 0 0 0 0 1 0 2 0 2 0 0 0 1 0 0 2 0 2 1 0 1 1 1 0 0 1 0 0 0 0 0 2 0 1 1 0 0 0 0 1 0 0 0 0 0 2 0 0 1 1 0 0 0 0 0 0 2 0
85 1 0 0 0 0 1 1 0 2 2 0 0 2 0 0 1 0 0 1 1 1 0 1 0 0 1 1 0 1 1 0 2 2 2 0 2 2 0 0 1 0 0 0 0 1 1 0 1 0 0 0 1 1 1 1 0 0 0 2 0 1 0 0 0 0 2 0 0 0 1 1 1 1 1 1 0 0 1 0 1 0 0 0 2 0 0 0 0 1 0 0 2 2 0 0 0 1 1 1 1 2 0 0 0 0 2 0 2 2 0 0 0 1 0 1 0 0 0 0 2 0 1 1 0 1 0 0 1 0 0 0 0 0 0 0 0 0 0 0 0 0 0 0 0 0 0 0 0 0 0 0 1 0 0 1 0 1 0 1 2 0 0 1 1 2 0 0 0 0 0 2 0 2 1 0 0 0 0 1 0 1 0 1 0 0 0 2 0 0 1 2 0 0 0 0 1 0 0 0 1 0 0 1 2 1 1 0 2 0 0 0 1 0 0 2 0 1 1 0 1 1 2 2 0 0 0 1 1 1 0 0 0 0 0 0 0 1 1 1 0 0 2 0 0 0 0 0 2 0 0 0 0 0 1 2 1 0 0 0 0 0 0 2 0 0 0 0 2 0 2 0 0 1 0 0 1 2 1 0 1 1 0 0 1 0 0 1 0 1 0 0 1 0 2 0 2 0 0 1 0 0 2 0 0 0 0 0 1 0 0 1 0 0 2 0 2 1 0 0 0 2 2 0 2 0 1 1 1 1 0 0 0 0 0 0 0 2 0 1 1 2 2 0 0 0 2 1 1 1 1 0 1 0 1 0 1 1 1 0 1 1 1 1 1 0 0 1 1 0 2 2 1 0 1 0 2 0 0 2 1 0 0 0 0 0 0 0 0 0 0 0 1 0 1 1 1 1 2 2 0 2 0 2 1 1 1 1 0 2 0 0 0 2 0 2 0 1 0 0 0 0 1 0 0 2 2 1 1 0 0 0 0 0 0 1 0 1 0 1 2 1 0 1 1 1 1 2 0 0 1 1 1 2 1 1 1 1 1 1 2 2 1 0 0 2 0 2 1 1 1 2 2 2 0 0 0 0 0 0 1 0 0 0 1 1 0 0 0 0 1 1 0 1 1 0 1 1 1 2 1 0 1 1 0 0 1 0 2 0 1 1 0 0 1 1 0 2 0 1 1 1 1 1 0 1 1 1 0 2 0 1 0 1 1 0 0 0 1 1 0 2 0 0 2 1 1 0 2 0 0 1 0 0 1 0 0 1 0 0 0 0 0 0 0 0 0 2 2 0 1 1 1 0 0 0 1 0 0 2 0 0 0 0 0 0 0 1 0 0 0 0 0 2 0 0 0 0 0 0 0 2 0 2 0 0 2 0 0 1 1 1 0 1 1 1 1 0 1 0 0 0 0 0 0 0 2 2 0 0 0 0 0 0 2 0 2 0 0 0 1 2 1 1 1 0 1 1 1 1 0 2 0 2 2 0 0 1 1 0 0 0 0 0 1 2 1 2 0 1 0 0 1 0 0 0 2 2 0 0 2 0 0 0 0 1 0 0 0 0 2 0 0 1 0 0 0 1 0 1 0 1 0 0 1 2 0 0 0 0 0 0 0 2 0 0 0 1 1 0 0 0 0 1 1 0 0 0 1 0 0 0 1 0 0 1 1 0 0 1 0 0 0 0 1 1 0 1 0 0 0 0 0 0 0 1 0 0 0 0 0 2 0 0 0 2 2 1 0 2 0 0 0 1 1 1 2 1 1 1 1 1 0 1 1 1 1 2 0 2 0 1 2 2 1 0 0 1 0 1 0 1 0 2 1 0 0 0 0 1 0 0 1 1 1 0 2 1 1 1 1 2 0 2 1 0 1 0 0 2 0 2 1 0 0 0 0 0 1 1 0 0 0 0 0 0 0 0 0 0 2 1 0 0 1 0 1 0 1 1 0 0 0 0 1 0 1 0 2 0 0 0 0 1 1 1 0 0 0 2 1 2 0 0 0 0 0 0 0 0 1 0 0 0 1 0 2 2 0 1 0 1 2 0 0 1 0 0 1 1 1 2 0 0 1 1 1 1 1 1 0 2 2 1 0 0 1 1 0 1 2 2 0 0 0 0 0 1 2 1 0 0 2 1 1 1 0 1 0 0 1 0 1 0 2 0 2 2 2 2 0 2 1 0 0 1 1 1 1 2 1 0 0 0 1 0 1 0 1 1 1 0 0 2 0 2 1 0 0 2 0 0 1 1 0 0 0 0 1 1 1 1
86 1 2 1 0 0 0 2 1 1 0 0 1 2 0 1 0 1 1 1 1 0 0 2 0 0 2 2 2 2 1 1 0 1 1 0 2 2 0 0 1 0 0 0 0 0 0 0 1 1 1 0 0 2 0 2 0 1 0 2 0 1 2 1 0 0 2 0 0 0 1 2 2 1 2 2 0 0 1 0 1 0 1 2 1 0 0 0 0 2 0 0 0 1 1 2 1 0 0 2 0 2 0 0 0 0 2 0 0 2 1 2 0 1 1 2 1 0 1 0 1 0 0 2 0 0 0 1 1 1 1 1 0 1 1 1 0 0 0 1 0 0 0 0 0 1 0 0 0 0 0 0 0 0 0 0 0 1 0 0 1 1 1 0 1 1 1 0 1 1 0 0 0 2 1 0 0 2 0 0 0 0 0 0 0 0 0 0 0 2 0 0 2 2 2 0 0 0 1 0 0 0 0 0 2 1 2 0 1 0 0 0 1 0 0 2 0 1 2 2 0 0 1 2 0 0 1 1 0 0 1 1 0 1 1 1 1 1 1 1 0 0 2 0 0 0 0 0 1 1 0 0 0 0 0 0 0 0 1 0 0 1 0 1 2 1 0 0 1 1 0 0 2 0 0 0 2 1 1 0 1 1 2 2 2 2 2 1 2 2 0 2 1 0 2 0 1 0 0 1 0 0 1 1 0 1 0 0 1 0 0 2 0 0 2 0 1 0 1 0 1 2 2 0 2 0 1 1 0 0 0 1 0 0 0 0 0 0 2 0 0 1 2 0 0 0 1 0 2 0 0 0 0 0 0 0 1 1 0 1 1 1 2 0 2 0 0 2 2 1 1 1 1 0 0 0 1 1 1 1 2 0 0 0 0 1 0 0 0 0 0 0 1 1 1 1 1 1 1 1 0 1 1 1 0 0 1 0 0 1 0 0 0 1 0 1 1 1 0 0 0 0 1 2 0 1 1 0 1 0 1 0 0 1 1 1 0 1 0 1 1 1 0 2 0 0 2 1 1 0 1 1 0 1 1 0 1 2 2 1 1 2 0 0 1 1 1 0 2 0 0 0 1 1 2 0 2 0 0 1 0 1 0 0 2 0 0 1 1 0 1 1 0 1 1 0 2 2 2 1 0 0 1 1 1 1 1 0 0 0 0 1 0 0 2 0 0 1 1 2 1 0 1 2 0 1 1 0 1 1 1 1 1 0 0 0 0 1 0 0 1 1 0 0 0 2 0 1 0 1 0 1 1 0 0 1 0 0 0 0 2 0 1 2 1 0 0 1 1 0 0 0 0 0 0 0 0 1 1 2 0 1 1 1 0 0 1 2 1 2 0 0 0 1 1 0 1 0 0 1 0 1 0 1 0 0 1 0 0 1 0 0 0 0 0 0 0 0 0 0 0 1 0 0 0 0 2 1 0 0 0 0 2 0 1 0 1 0 1 1 1 2 0 1 0 0 2 1 1 1 0 2 1 1 2 0 0 2 2 0 0 0 1 1 1 1 1 2 0 0 0 1 1 0 0 0 1 1 1 1 1 0 0 1 0 1 1 1 0 1 1 0 0 2 0 0 0 2 0 2 0 1 0 0 0 2 1 1 0 0 0 1 0 0 0 1 0 1 1 0 0 0 0 2 0 0 1 1 2 0 1 1 0 0 0 0 0 0 0 0 0 0 1 1 1 0 0 1 0 0 0 0 0 0 0 1 0 0 1 0 0 0 2 0 0 0 2 2 1 2 0 0 0 0 0 0 1 2 0 2 0 0 2 0 2 2 1 2 1 2 1 1 2 2 0 0 0 1 0 1 1 1 1 2 1 0 1 0 2 0 0 0 1 1 1 0 2 0 1 0 2 1 0 2 0 1 0 0 0 2 0 2 0 0 0 0 0 0 1 1 0 1 0 0 1 0 0 0 0 0 1 1 0 0 1 0 1 0 1 1 0 0 0 0 0 0 1 0 1 2 1 0 1 1 2 1 0 1 1 2 2 2 0 0 0 0 1 2 0 0 0 0 0 0 2 1 2 2 0 2 1 1 1 0 2 2 0 1 0 0 0 2 0 0 1 0 0 1 2 2 0 2 2 2 0 2 1 0 0 1 2 2 2 2 2 1 1 0 0 0 0 0 1 1 1 0 0 0 0 0 2 0 1 0 0 0 1 2 2 0 2 0 0 0 1 1 1 0 0 0 0 0 1 0 0 0 0 0 0 1 1 0 0 0 0 0 0 0 0 2 0 0 1 1 0 1 1 0 1 1 0 0
87 1 1 0 0 0 0 2 0 2 2 0 0 0 0 0 0 1 1 0 0 0 0 2 0 0 1 1 2 2 0 2 1 1 2 0 2 1 0 1 0 1 2 0 0 0 0 0 1 1 1 0 2 0 0 2 0 1 0 0 1 2 2 2 0 0 0 0 0 0 0 1 2 0 0 2 2 0 2 1 1 0 1 1 2 1 1 0 0 2 0 0 0 0 0 1 0 0 0 2 0 2 0 0 1 1 2 0 0 2 0 1 1 1 2 2 1 0 1 0 1 0 1 1 0 0 0 1 1 1 0 0 0 1 0 1 1 0 0 2 1 0 1 0 0 0 0 0 0 0 0 0 0 0 0 0 0 1 0 0 1 1 0 0 0 1 0 0 1 2 0 0 1 1 2 0 0 1 0 0 0 1 1 2 1 1 1 0 0 0 0 0 2 1 2 0 1 0 0 0 1 0 0 1 1 0 1 1 1 0 2 0 0 0 0 2 0 0 2 1 0 0 0 2 0 0 0 1 0 0 0 0 1 1 1 0 0 2 0 2 0 0 2 1 0 0 0 0 2 0 0 2 1 1 1 1 1 0 0 0 0 0 0 1 0 0 0 0 2 2 0 2 1 0 0 0 1 2 1 0 0 1 0 0 2 2 2 1 0 2 0 1 1 0 2 0 1 0 0 0 1 0 1 1 0 0 2 0 0 0 0 1 0 0 2 0 2 1 1 0 0 1 2 2 1 0 1 1 0 1 0 1 0 0 1 1 0 0 2 0 0 1 2 0 0 0 2 0 1 0 0 0 1 0 1 0 0 2 0 1 1 1 1 0 1 0 0 1 1 0 1 1 1 0 1 0 2 0 0 2 0 0 0 0 1 0 0 0 0 0 0 0 1 0 1 1 1 2 0 0 0 0 1 2 0 1 1 1 0 2 0 0 0 0 0 0 2 1 1 1 0 1 1 2 0 2 1 0 1 2 2 2 0 0 0 0 2 0 0 0 1 0 0 0 2 2 0 1 0 1 0 1 0 1 1 0 1 1 1 1 1 1 1 1 0 1 1 2 2 0 1 1 2 2 2 0 2 0 0 0 2 1 0 0 2 0 0 0 0 0 1 1 0 1 0 0 2 0 0 2 2 2 1 1 0 0 2 1 0 0 0 0 0 0 1 1 0 2 1 2 0 0 1 2 0 0 0 1 1 2 1 1 0 0 0 0 0 0 2 2 1 1 0 0 1 2 0 1 1 0 0 1 1 0 1 1 1 0 0 0 0 0 0 2 2 0 0 1 1 0 0 1 1 0 1 0 1 2 2 2 0 0 1 1 0 0 2 1 1 1 1 0 0 0 0 0 0 0 0 0 0 1 2 1 0 1 2 0 0 2 2 1 0 2 1 2 0 0 0 0 2 2 0 0 0 2 2 0 0 0 0 0 1 0 2 1 1 0 1 0 1 1 0 1 1 0 2 1 2 2 1 2 0 1 2 0 0 2 2 0 0 0 1 1 0 1 1 1 1 0 0 1 0 0 0 0 2 1 1 1 2 0 0 2 1 2 1 0 1 1 1 0 0 0 0 0 0 2 0 1 0 0 0 0 0 2 1 2 0 0 1 0 0 2 1 1 0 0 0 0 0 0 1 2 0 0 1 0 1 0 0 0 0 0 0 0 1 1 0 1 0 1 0 0 1 0 0 1 0 0 0 0 0 0 1 2 0 0 0 0 0 1 2 0 0 0 1 2 1 2 0 0 2 1 1 0 0 0 0 1 0 0 0 0 1 2 2 1 1 2 0 2 2 2 0 1 1 0 0 1 0 2 0 2 1 2 1 0 0 2 0 1 1 1 1 0 2 1 1 0 0 1 0 0 0 0 1 0 0 2 0 2 0 1 1 0 0 1 1 0 1 1 0 1 2 0 1 0 0 0 2 2 0 0 2 0 0 0 0 0 0 0 0 0 0 0 1 0 1 0 0 0 1 0 0 1 0 1 0 2 1 1 1 0 0 1 0 0 0 0 0 0 0 0 2 0 2 2 0 0 0 1 1 0 1 1 0 1 0 0 0 1 0 1 0 1 1 2 1 0 1 1 1 1 0 1 0 1 0 0 2 2 0 2 0 0 0 1 1 0 0 1 2 0 0 0 0 1 0 2 0 0 2 1 0 0 1 1 1 0 2 0 0 1 1 2 2 0 0 0 0 0 0 0 0 0 0 2 2 1 0 0 0 2 0 2 1 1 0 2 1 1 1 2 0 1 0 0 2 0 1 1
88 1 2 1 0 0 0 2 2 1 1 0 0 0 0 1 0 1 0 1 1 1 1 2 0 0 1 2 1 1 1 1 2 2 1 1 1 1 0 0 1 0 0 1 0 1 0 0 2 0 0 0 0 0 1 0 2 0 0 1 1 1 1 1 0 0 2 0 0 0 0 0 2 0 2 2 0 1 1 1 0 0 0 0 0 0 0 1 1 2 1 1 1 1 2 2 2 2 2 2 2 2 1 0 0 0 2 2 2 0 0 2 1 2 2 2 1 0 1 0 1 0 1 1 0 1 0 0 0 0 0 0 0 1 1 0 1 0 1 0 0 0 1 0 0 1 0 0 0 1 0 1 0 0 1 0 0 2 0 0 1 1 0 1 2 2 0 1 2 2 0 0 0 2 1 0 1 0 0 1 0 1 0 2 0 0 1 2 0 0 1 2 1 0 1 0 0 0 0 1 0 0 0 0 2 1 1 0 0 1 0 0 2 0 0 2 0 0 2 1 0 0 2 1 1 1 0 2 0 0 0 0 0 0 0 0 0 2 0 2 0 0 2 2 0 0 0 0 2 0 0 0 0 0 0 1 0 0 0 0 0 0 0 1 0 0 0 0 2 1 1 0 1 1 0 1 0 2 1 0 1 1 0 0 0 0 0 1 0 2 0 0 2 0 2 0 1 2 0 2 2 1 2 0 2 0 0 0 0 0 0 1 0 0 1 0 1 0 0 0 0 2 1 2 2 0 0 0 1 1 0 0 1 1 0 0 1 1 1 0 0 0 2 0 0 0 1 0 1 2 2 0 0 1 0 0 1 0 0 1 1 1 1 0 1 0 1 1 1 0 2 2 2 2 1 1 1 1 1 1 2 1 0 0 0 0 0 0 0 0 0 0 0 0 2 0 0 0 0 0 0 0 0 2 1 0 0 0 0 1 0 0 0 2 0 2 0 0 0 0 0 0 0 2 1 2 1 0 0 0 1 0 0 0 0 1 0 0 0 0 1 0 0 0 1 2 1 0 1 2 0 1 0 1 1 0 1 2 1 1 1 1 0 0 2 0 2 1 2 1 0 1 2 2 2 0 2 1 1 0 0 2 0 0 1 1 0 0 0 0 1 1 1 1 2 0 2 2 1 1 0 0 1 1 0 0 2 0 1 0 1 0 0 0 0 2 0 2 0 2 2 0 1 1 0 1 1 0 0 1 1 0 0 1 2 0 1 1 2 2 1 2 0 1 1 2 1 2 0 0 0 1 0 0 1 1 0 0 0 1 0 0 0 2 0 2 2 1 1 0 0 1 1 0 0 0 1 2 2 0 0 0 0 0 0 0 0 0 0 0 1 0 0 0 1 0 0 0 0 0 0 2 1 1 0 1 0 0 0 1 0 0 0 1 0 0 0 0 0 0 1 0 0 1 0 1 1 1 0 0 1 0 0 0 2 0 0 0 0 1 0 0 0 0 2 0 2 0 0 0 0 0 0 1 1 1 0 1 1 0 0 0 1 1 0 1 1 1 0 2 1 0 0 0 0 2 0 1 0 0 1 2 0 2 0 1 2 2 0 0 2 0 1 0 0 0 0 1 0 0 0 0 0 0 2 0 2 1 0 0 0 0 0 2 0 0 0 1 1 0 0 1 1 2 0 2 0 0 0 0 0 0 0 0 0 0 1 0 0 1 0 0 0 0 1 1 0 0 0 0 0 0 0 0 0 1 1 0 0 0 0 0 1 0 1 1 0 1 2 1 1 0 2 0 0 0 1 2 0 2 0 0 2 0 2 0 0 1 1 2 0 2 2 2 1 1 0 1 0 1 0 1 0 2 1 0 1 0 1 0 0 0 1 1 1 0 2 0 1 0 1 1 0 2 0 0 1 0 0 2 0 2 1 0 0 0 0 1 1 1 0 1 0 0 0 0 0 0 0 0 2 2 0 0 1 1 1 0 0 0 0 1 1 0 1 0 1 0 1 0 0 0 2 1 2 1 0 0 1 1 1 1 0 0 0 0 0 0 1 0 0 0 0 0 1 0 2 2 0 0 0 2 2 0 0 0 1 1 0 0 0 0 1 0 1 1 1 0 2 2 0 2 2 1 1 1 2 2 0 1 2 2 0 2 0 0 0 1 1 1 0 1 2 0 0 0 0 0 1 0 1 0 2 1 1 0 1 2 2 1 1 1 0 0 1 2 2 0 0 0 0 0 0 0 0 1 0 0 2 0 0 0 0 1 0 2 2 0 0 0 0 0 0 1 0 0 0 0 1 0 0 0
89 0 1 0 0 0 0 1 1 1 1 1 0 1 0 1 0 1 1 0 1 0 0 2 0 0 1 1 0 0 1 0 2 1 2 0 2 2 0 0 0 0 0 1 0 1 1 0 0 0 0 0 0 1 1 0 0 0 0 0 0 2 0 0 0 0 2 0 0 0 0 1 2 0 1 2 1 0 1 1 0 0 0 2 0 0 0 1 1 2 1 1 0 0 1 1 1 1 1 2 0 2 1 0 1 0 1 1 1 1 0 1 1 2 1 2 0 1 2 0 1 1 1 1 1 0 0 0 2 0 0 0 0 0 0 0 0 0 0 0 2 0 0 0 1 2 1 1 1 0 1 0 0 0 0 0 0 1 0 0 1 1 0 1 0 0 0 1 1 2 0 0 0 2 1 0 0 1 0 0 0 0 0 2 0 0 1 2 0 0 2 2 1 0 0 0 1 0 0 0 0 0 0 0 2 1 1 1 1 0 2 0 2 0 0 2 2 0 2 2 0 0 1 2 0 1 2 1 0 0 0 0 0 0 0 0 0 2 0 1 0 0 2 0 0 0 0 0 2 0 0 1 2 0 0 0 0 1 0 0 0 0 0 1 1 0 0 0 2 2 0 0 0 1 1 1 0 0 0 0 0 0 1 1 2 1 1 1 0 2 0 0 1 0 2 1 1 1 0 2 2 1 2 0 0 0 0 0 0 0 0 1 0 0 2 2 2 0 0 0 1 0 0 0 1 0 0 0 1 0 0 0 1 0 0 0 0 0 2 0 0 0 1 0 0 0 2 1 1 0 1 0 0 0 0 0 0 1 0 2 2 2 0 0 0 0 1 2 2 0 2 2 0 0 0 0 0 0 2 0 1 1 0 0 0 0 0 0 0 0 0 0 1 0 1 1 1 1 1 1 0 1 0 2 1 0 0 0 0 2 0 0 0 0 1 2 0 0 1 0 0 0 1 1 1 2 1 0 1 0 1 0 0 0 0 1 1 0 0 1 2 0 0 0 2 2 0 0 1 1 1 0 1 2 1 1 1 2 2 0 1 2 1 1 0 1 1 1 2 0 1 1 1 1 1 0 1 0 0 0 0 2 0 0 2 1 0 2 0 0 0 0 0 1 0 0 1 1 1 2 1 1 2 0 0 0 1 0 1 0 0 0 0 0 1 0 1 2 1 1 0 1 0 1 1 0 0 0 1 1 1 0 0 0 0 0 1 1 1 1 1 2 0 1 2 1 0 0 2 0 0 0 1 0 1 1 0 0 0 1 0 0 1 1 0 0 0 2 1 1 0 0 0 0 0 0 1 2 1 2 0 0 1 2 0 0 2 1 1 1 0 0 1 0 0 0 2 0 0 0 0 2 0 1 0 1 1 0 0 0 0 0 0 1 0 0 0 0 0 0 1 0 0 0 0 1 1 1 0 0 0 1 0 0 1 1 0 0 0 0 0 1 0 0 2 0 2 0 1 1 0 2 1 1 2 0 0 2 1 0 0 0 2 1 1 1 0 1 0 1 1 1 0 0 0 0 2 2 2 2 2 0 1 2 1 2 0 0 0 0 2 0 0 2 0 0 0 1 0 0 0 0 0 0 1 1 0 1 0 0 0 0 0 2 0 0 0 1 1 0 0 0 0 2 0 0 0 0 0 0 0 0 0 0 0 0 0 0 0 2 1 0 0 1 1 0 0 0 0 0 0 0 0 0 0 1 0 1 0 1 1 2 2 0 0 0 0 2 2 2 0 0 1 2 2 0 0 1 1 1 1 0 1 0 1 2 1 2 1 2 1 1 2 1 0 0 1 1 0 1 0 1 0 1 0 1 1 0 1 0 1 1 2 0 2 0 2 1 1 0 1 1 0 2 0 0 1 0 0 2 0 2 1 0 0 1 1 0 1 1 0 1 0 0 0 0 0 0 0 1 2 1 0 0 2 0 0 0 1 1 1 0 0 0 0 1 0 1 1 1 0 0 2 0 2 1 0 1 0 1 1 1 0 0 0 0 1 0 1 0 1 0 1 0 1 0 2 1 0 1 1 2 1 1 2 1 0 1 1 2 1 2 0 0 1 1 1 0 2 2 0 2 2 1 1 0 0 2 0 0 2 1 2 2 2 2 0 0 1 1 0 0 1 1 1 1 0 1 0 1 2 0 2 0 0 0 2 2 1 1 0 1 0 0 0 0 0 0 0 0 0 0 0 0 1 1 0 1 1 0 0 0 0 1 0 2 2 1 1 1 0 0 1 1 0 0 1 0 0 0 0 0
90 1 1 0 0 0 0 1 1 1 1 1 1 1 0 1 0 1 1 1 0 1 1 2 0 0 0 2 1 1 0 1 0 1 2 0 2 2 0 0 1 0 0 0 0 1 0 0 2 0 0 0 0 0 2 1 1 0 0 0 1 1 2 1 0 1 1 1 0 0 0 2 2 0 2 2 0 0 2 1 1 0 1 2 1 1 1 0 0 2 0 1 1 1 0 2 0 1 1 2 0 2 1 0 1 1 2 1 1 1 0 1 0 1 0 2 0 0 1 0 1 0 0 2 0 0 0 1 2 1 0 0 0 0 0 0 0 0 0 0 1 0 1 0 0 0 0 0 1 1 0 0 0 1 0 0 1 0 1 0 1 2 0 1 0 1 0 0 0 1 0 1 0 2 0 1 0 0 0 1 0 1 0 2 0 0 0 1 0 1 1 1 1 1 1 0 1 0 0 0 0 0 0 1 2 1 2 0 1 0 1 0 0 0 0 2 0 0 0 0 0 1 1 1 1 1 2 1 0 0 0 0 0 0 0 0 0 2 0 2 0 0 1 0 0 0 1 0 1 1 1 0 2 0 0 0 0 0 0 0 0 0 0 0 1 0 0 0 2 1 0 0 0 2 0 0 1 2 2 0 0 1 2 2 2 0 2 0 0 2 1 1 1 1 2 1 1 0 0 1 1 0 1 1 1 0 0 0 0 0 0 2 0 1 2 0 1 0 0 0 0 0 1 2 2 0 1 0 1 0 0 0 1 0 0 1 1 2 0 1 0 1 2 1 0 0 2 0 1 0 0 0 1 0 1 1 1 2 0 2 2 1 2 1 2 1 0 1 1 0 1 1 1 1 0 1 2 1 0 2 2 0 0 0 0 1 0 1 1 2 1 2 2 0 2 0 1 0 1 1 0 1 0 2 1 0 0 2 0 2 0 0 0 1 1 2 0 0 0 0 0 2 0 1 2 2 1 0 2 1 2 1 0 0 0 1 1 0 0 1 2 0 0 2 0 1 1 1 0 1 0 1 1 1 2 1 2 1 1 0 2 1 0 0 0 2 0 1 2 1 0 1 2 2 0 0 0 0 0 0 0 2 0 0 1 1 0 2 1 0 0 0 1 1 1 0 1 1 0 1 1 1 2 0 0 1 1 0 1 0 0 0 0 1 0 1 0 2 1 1 0 1 0 1 0 0 0 1 0 2 1 2 0 1 1 0 0 1 2 1 1 1 1 0 2 0 1 2 0 0 0 0 1 0 1 0 1 1 0 1 0 0 1 2 1 0 0 1 1 0 1 2 2 0 1 0 2 0 0 2 0 1 2 2 0 0 2 0 0 0 0 0 0 1 0 0 0 0 0 1 0 1 1 0 0 2 2 0 0 0 0 0 0 0 0 1 0 0 0 0 1 1 0 1 0 1 1 0 0 0 0 0 0 1 2 0 1 0 1 0 0 0 0 2 0 0 2 2 0 0 0 1 2 0 2 0 0 2 1 1 1 1 1 1 0 1 2 1 1 0 0 1 1 0 0 1 0 1 1 1 1 0 1 0 0 2 1 2 0 0 2 0 1 1 0 0 1 1 0 1 0 1 0 0 2 1 1 2 0 0 0 0 0 2 0 1 1 1 1 0 0 0 1 2 1 0 0 1 1 1 1 1 0 1 0 1 1 1 1 1 0 0 0 1 1 0 1 0 0 0 0 0 0 0 0 0 0 1 0 0 0 0 2 0 0 0 1 0 1 1 1 0 2 0 0 1 1 2 0 2 0 0 2 0 2 1 0 2 0 2 1 0 2 2 1 1 0 0 0 1 0 1 0 2 0 0 2 1 0 0 1 1 1 1 1 0 2 2 2 0 2 2 0 2 0 0 0 0 0 2 2 1 0 0 0 0 0 1 2 1 1 2 0 0 0 0 0 0 0 0 2 2 0 0 2 0 0 0 0 0 1 0 0 0 0 0 0 0 1 1 0 0 2 0 2 0 0 0 1 2 2 2 0 0 0 0 1 1 0 0 1 0 1 0 2 0 2 2 0 1 0 2 2 0 0 1 1 0 1 1 1 1 0 0 0 2 2 1 2 1 0 2 1 2 0 1 2 2 0 0 2 2 0 2 0 0 0 0 1 1 0 0 2 2 2 1 0 0 0 0 1 1 2 0 0 1 1 2 2 0 2 0 0 1 0 1 1 0 0 0 0 0 0 0 0 1 0 1 1 0 0 0 0 2 0 1 2 0 0 1 0 1 0 2 1 0 1 0 1 0 0 0
91 0 2 0 0 0 0 0 1 1 1 1 1 1 0 1 0 0 0 1 1 1 0 2 0 0 1 1 0 1 1 0 0 0 2 0 2 1 0 0 2 0 0 0 0 0 0 0 1 0 0 0 0 0 2 1 1 0 0 0 1 1 0 0 0 0 2 0 0 0 0 1 2 0 0 2 2 0 0 0 0 0 0 1 1 0 0 1 1 2 0 1 0 1 0 0 0 1 1 1 1 2 0 0 1 1 2 1 1 1 0 2 1 2 1 2 1 0 2 0 0 0 0 2 0 0 0 0 2 0 0 0 0 0 0 0 0 0 0 1 0 0 0 0 1 2 0 0 1 1 0 1 1 0 0 1 1 0 0 0 1 0 0 1 0 2 0 0 2 2 0 1 1 1 1 1 0 0 0 1 0 1 0 1 0 0 0 0 0 2 0 0 2 2 2 0 1 0 0 0 1 0 0 1 2 2 0 1 1 0 2 0 1 0 0 2 1 0 1 0 1 1 2 2 0 1 1 2 0 0 0 0 0 1 1 1 0 2 0 2 0 0 2 0 0 0 0 0 0 1 0 0 0 0 0 1 1 0 0 0 0 0 0 1 1 0 1 0 1 0 0 1 0 2 0 1 0 1 1 0 0 2 1 1 2 1 1 2 0 2 0 0 2 0 2 0 2 2 0 1 1 0 1 1 0 0 1 0 0 1 0 1 0 0 0 0 1 0 0 0 2 2 2 1 1 0 0 2 1 2 0 1 1 0 0 0 0 1 1 1 1 1 2 0 0 0 2 0 1 0 0 2 0 0 0 0 1 0 0 1 1 1 0 0 0 0 1 2 2 0 0 1 0 0 1 1 1 1 0 2 2 0 0 0 0 0 0 0 0 1 1 1 1 1 1 1 0 0 1 0 0 1 2 2 0 1 1 2 0 1 0 0 0 1 1 2 0 0 2 0 0 0 0 2 0 1 1 0 1 1 1 2 1 1 1 2 0 0 0 1 1 1 0 0 2 1 1 1 0 1 0 0 0 2 2 1 1 2 1 1 1 2 0 0 0 0 2 1 2 0 1 1 1 1 1 0 1 2 2 0 0 2 0 1 1 1 0 2 1 0 0 0 0 0 1 1 1 1 1 2 2 2 2 0 0 0 0 0 0 0 0 1 0 1 1 1 0 2 0 1 1 1 1 2 0 1 0 2 0 2 0 2 0 1 2 0 0 0 2 2 0 2 0 1 2 2 0 2 0 0 0 1 1 0 0 2 0 0 1 0 0 0 1 2 0 1 1 1 1 0 0 0 0 0 0 0 1 0 0 2 0 0 2 1 1 1 2 2 1 2 1 0 0 2 0 0 0 0 0 0 0 1 0 1 0 1 1 0 1 1 0 0 0 0 1 1 0 0 0 0 0 1 0 0 0 1 1 2 0 0 1 0 0 0 2 0 2 0 0 0 0 1 0 1 1 0 2 1 2 2 1 1 0 2 1 1 0 1 0 1 1 1 1 1 1 1 1 2 1 0 0 0 0 0 1 1 1 0 0 0 1 0 0 2 1 2 1 0 0 1 1 0 2 0 2 1 1 1 0 0 0 0 0 0 1 1 0 2 0 1 1 1 0 1 0 0 1 1 1 0 0 0 0 2 0 0 0 0 1 0 0 0 0 0 0 0 0 1 0 2 1 1 0 0 0 1 0 1 0 0 0 0 0 0 0 2 0 0 1 0 0 0 1 0 1 1 0 2 0 2 0 0 1 1 0 1 0 1 0 2 0 0 1 1 2 1 0 2 0 2 1 0 2 2 0 1 1 0 0 1 0 1 0 2 2 0 1 0 0 1 1 1 1 1 0 0 1 1 1 1 1 1 0 2 0 0 1 0 0 1 1 0 1 0 0 1 1 1 2 0 1 0 0 0 0 0 0 0 0 0 2 1 0 0 2 0 0 0 1 1 0 0 1 0 0 2 0 0 2 2 0 0 0 1 1 1 0 0 2 2 2 2 0 0 0 0 1 0 0 0 1 0 0 0 2 0 2 1 0 0 0 0 2 0 1 0 1 1 0 1 0 1 0 0 0 2 2 0 2 2 0 2 2 1 0 2 1 2 1 1 2 2 0 0 1 1 1 2 2 0 0 1 2 0 1 0 0 1 0 0 2 0 1 0 1 0 2 1 1 0 2 0 1 0 1 0 1 0 0 0 0 0 0 0 0 1 0 1 1 0 0 0 0 2 0 0 2 0 0 2 0 0 1 2 1 0 0 0 2 0 0 0
92 1 2 0 0 0 0 2 1 2 2 0 0 1 0 1 0 1 0 1 0 1 0 2 0 0 2 1 0 1 1 0 1 1 0 1 1 1 0 0 0 0 0 0 0 0 1 0 2 0 0 0 0 1 1 2 0 1 1 2 0 0 0 0 0 0 1 0 0 0 0 0 2 0 2 2 0 0 1 0 1 0 0 0 1 0 0 0 0 2 0 0 1 2 0 1 0 2 2 2 1 2 0 0 0 0 2 0 0 2 0 0 1 1 1 2 0 0 2 0 1 0 2 0 0 1 0 0 1 0 0 0 0 0 0 0 0 0 0 1 0 0 0 0 1 1 0 0 1 1 0 0 0 0 1 0 1 0 0 0 2 2 0 0 1 1 0 1 0 2 1 0 1 1 1 0 1 0 0 0 0 0 0 0 0 0 0 1 1 2 0 0 1 0 0 1 2 0 0 0 0 1 1 0 2 0 1 1 0 1 0 0 1 0 0 2 1 0 2 2 0 0 1 1 1 0 1 2 1 0 0 0 0 0 0 0 0 1 0 0 0 0 2 0 0 0 0 0 1 1 1 1 1 0 1 1 0 1 0 0 0 0 0 1 1 0 0 0 2 1 0 1 0 0 0 0 0 1 1 0 0 2 0 0 2 2 2 2 0 2 0 0 1 0 2 1 0 1 0 2 1 0 1 1 1 0 0 0 0 0 0 1 0 0 1 0 2 1 0 0 0 2 1 2 1 0 0 2 1 1 0 0 1 0 0 0 0 1 1 0 0 0 2 0 0 0 1 0 0 0 0 1 0 0 0 0 0 0 1 0 1 1 1 0 1 1 0 2 2 0 2 2 0 0 0 0 0 1 0 2 0 0 0 0 0 0 0 0 0 0 0 0 0 0 2 0 0 0 0 0 0 0 1 1 0 0 1 1 0 2 0 0 0 0 2 2 0 0 2 0 0 1 0 1 1 1 0 0 0 1 1 1 1 1 1 0 0 1 0 0 2 1 0 1 1 0 1 0 0 0 0 0 1 2 1 1 1 2 2 2 2 2 0 1 1 0 2 0 2 0 0 0 2 2 1 1 0 0 0 0 0 2 0 1 2 1 0 0 0 1 2 1 0 2 0 1 0 1 1 2 1 1 2 0 0 0 2 1 0 0 0 0 0 0 1 0 1 1 0 1 1 1 0 2 0 1 0 0 1 1 1 0 0 1 2 1 0 0 1 2 0 0 0 0 1 2 1 0 1 1 0 1 1 1 2 0 0 1 0 1 0 0 0 2 0 2 2 0 0 0 0 1 2 0 2 0 2 1 1 1 0 0 1 1 0 0 1 2 1 2 1 0 0 0 0 1 0 0 0 0 0 2 0 1 1 0 0 0 0 2 0 0 0 1 0 1 0 0 1 1 0 1 0 0 0 0 1 2 0 0 0 0 0 0 2 1 1 1 1 1 0 0 0 0 2 0 2 2 2 2 0 1 1 1 2 0 0 2 1 1 1 1 1 0 1 2 2 1 0 0 0 1 0 0 0 1 1 1 0 0 2 0 0 2 0 2 2 1 0 0 2 0 0 1 0 0 0 1 0 1 0 1 0 0 0 2 1 2 0 0 0 0 0 1 0 1 0 0 0 0 0 0 0 2 0 0 1 0 0 0 0 0 0 0 0 0 2 0 0 1 0 0 0 1 2 0 0 1 0 0 0 0 0 0 0 1 1 0 0 0 0 0 2 0 1 0 0 2 2 2 0 0 2 0 0 0 1 2 0 2 1 0 0 2 2 2 1 1 1 2 0 2 2 1 1 0 0 1 0 1 0 2 0 1 0 0 1 0 1 1 0 0 1 0 2 1 1 2 2 0 2 2 0 2 0 0 1 0 0 1 1 0 1 1 0 0 0 0 1 1 0 1 2 0 2 2 2 0 0 0 1 1 0 0 1 1 1 0 0 0 2 0 0 0 0 1 0 0 2 1 0 0 1 0 1 0 0 2 0 1 2 1 0 0 0 0 0 0 0 0 0 0 0 1 2 0 2 2 0 0 0 2 1 1 2 1 0 2 0 0 0 0 0 0 1 1 1 1 2 1 1 1 2 1 0 0 0 1 0 0 2 2 0 1 0 0 0 1 2 1 0 0 1 1 1 0 0 0 0 1 1 1 1 0 0 0 2 2 0 0 0 1 0 0 1 1 1 0 0 0 0 0 1 1 0 0 0 2 2 0 0 0 0 2 0 1 1 0 0 0 0 0 0 2 0 1 0 0 2 1 0 0
93 1 1 0 0 0 0 2 1 2 2 0 1 2 0 1 0 2 0 0 2 0 0 2 0 0 0 2 1 1 1 1 1 2 0 1 0 1 0 0 0 0 0 0 0 0 1 0 1 1 1 0 1 1 0 1 0 0 1 0 1 2 2 2 1 0 2 0 0 0 0 2 1 0 0 1 1 0 1 0 0 0 0 1 1 0 0 1 1 2 1 1 1 2 1 2 0 1 1 1 1 2 0 0 1 1 2 1 1 1 0 2 1 1 1 2 0 0 1 0 1 0 2 0 1 1 0 1 1 1 0 0 0 1 0 0 0 1 0 0 1 0 0 0 1 1 2 0 0 0 0 0 0 1 1 0 0 0 1 1 2 2 0 0 1 2 1 1 0 1 0 1 0 2 1 0 0 1 0 0 1 1 0 1 0 0 1 2 1 1 1 1 1 0 0 1 1 0 0 0 1 1 0 2 2 0 0 0 2 0 0 0 0 0 0 2 1 0 2 1 1 1 1 2 0 1 1 2 0 0 0 1 0 0 0 0 0 1 0 0 1 1 2 0 0 0 0 0 2 0 0 2 1 1 0 1 2 1 0 1 1 1 0 0 0 0 0 0 1 0 0 1 0 0 0 0 0 2 2 0 0 1 0 0 2 2 2 2 0 2 0 1 2 0 2 0 0 1 0 0 0 0 2 0 0 0 0 0 1 0 0 1 0 1 1 1 1 1 0 0 1 2 1 2 0 0 0 0 1 0 0 1 1 0 0 0 0 2 0 0 0 0 2 0 1 0 0 0 2 2 2 0 1 1 1 0 1 1 1 1 1 1 1 0 1 1 0 2 2 0 0 0 1 1 1 0 1 0 0 2 0 1 0 0 0 1 0 0 0 0 0 0 1 0 1 1 0 0 0 0 0 0 1 2 0 0 0 1 0 2 0 0 0 0 1 1 1 1 1 1 0 1 1 1 0 1 1 0 0 0 0 0 0 1 1 0 0 2 0 0 2 0 1 2 1 2 2 1 0 0 0 1 1 1 2 1 2 1 0 0 1 1 0 0 1 1 1 0 2 0 1 1 0 0 1 1 0 0 0 0 0 2 0 0 0 0 0 0 0 1 1 0 1 1 0 1 2 1 1 1 1 0 2 0 0 0 0 0 1 0 0 0 0 0 0 0 0 2 1 1 0 0 0 2 1 1 1 1 0 2 0 2 0 0 1 0 1 0 1 1 1 1 0 0 2 0 2 1 0 1 0 1 0 0 1 2 0 1 0 1 0 0 1 2 1 0 0 1 1 0 1 1 1 0 1 0 1 2 2 0 2 0 2 2 0 0 2 2 1 2 0 0 0 2 0 1 0 0 0 0 0 1 0 1 0 1 1 0 0 2 0 0 0 0 0 1 1 0 0 0 0 2 0 1 0 0 2 0 0 0 0 0 0 0 2 1 0 0 0 0 1 1 1 1 0 0 2 0 1 1 0 2 0 2 1 1 0 2 1 0 0 0 0 1 0 1 1 0 0 2 2 0 0 1 0 0 2 1 0 0 2 0 0 1 0 1 1 0 1 0 2 0 0 0 0 0 0 0 0 0 0 0 0 0 1 2 1 2 0 0 0 0 0 0 1 1 0 2 2 0 0 0 1 2 0 1 1 0 1 0 0 0 0 0 0 0 0 2 0 1 0 1 0 0 0 0 0 2 1 1 1 1 0 0 0 2 1 0 2 0 0 0 2 1 0 0 0 2 1 2 0 1 1 1 1 0 2 1 0 1 2 1 1 1 2 2 1 0 0 2 0 2 2 2 1 0 0 0 0 1 0 1 0 2 2 1 2 0 1 0 0 0 0 1 0 0 1 2 1 1 1 2 0 2 0 0 1 0 0 2 0 2 0 0 0 0 0 2 1 0 0 0 0 1 1 0 1 0 0 0 1 1 0 0 0 0 2 0 1 2 0 0 0 0 0 2 1 0 1 1 0 0 0 1 1 1 0 1 1 2 1 1 0 0 0 0 0 1 0 0 0 0 1 1 2 2 1 2 0 1 1 2 1 1 0 0 1 0 0 0 0 0 0 0 1 1 1 0 1 1 0 1 2 2 0 1 0 2 0 0 0 1 0 1 0 0 0 1 2 1 0 0 2 0 1 1 0 1 1 2 0 0 2 0 1 0 1 1 1 0 2 0 0 0 0 0 0 0 0 0 0 0 0 0 0 2 0 1 1 0 0 0 0 2 0 1 2 1 0 2 1 1 1 2 0 0 0 0 1 0 1 2
94 1 1 0 0 0 0 2 2 2 1 0 0 1 0 0 1 1 1 1 1 0 1 1 1 1 0 1 0 1 1 0 1 2 2 0 2 1 0 0 0 0 1 0 0 1 1 0 0 1 1 0 0 0 2 1 1 1 0 0 1 2 1 2 1 1 1 0 0 0 0 1 2 0 1 2 1 0 0 1 0 0 0 0 2 0 0 0 0 2 0 0 0 2 1 1 1 1 1 1 1 2 0 0 2 1 1 1 1 1 0 2 0 1 0 1 0 0 2 0 0 0 1 1 0 1 0 0 2 0 1 1 0 0 0 0 0 1 1 1 1 0 0 1 1 1 1 0 0 2 0 2 2 0 0 0 1 0 0 1 1 1 0 0 2 2 0 1 1 1 0 2 0 1 1 0 1 0 0 2 0 2 0 1 0 0 1 1 0 0 0 1 2 1 0 1 2 0 0 0 1 1 0 0 2 2 2 0 0 1 0 0 2 1 0 2 0 0 2 2 0 0 0 1 1 0 1 2 1 0 0 0 1 1 0 1 0 2 0 1 0 1 2 0 0 0 0 0 1 1 1 1 1 0 0 0 1 1 0 1 0 0 0 0 1 0 0 0 2 1 1 0 1 0 0 0 2 2 2 0 2 0 0 0 1 1 2 1 0 2 1 1 1 1 2 1 1 1 0 2 1 1 1 1 0 0 1 1 1 0 0 1 0 1 2 1 2 1 1 0 0 2 1 0 1 0 1 1 0 0 0 2 0 0 0 0 1 1 1 0 0 0 2 0 0 0 2 0 1 1 1 0 0 1 0 0 1 1 0 1 1 2 2 1 2 0 0 1 1 0 1 2 1 1 0 1 1 2 0 2 1 0 0 0 0 1 0 0 0 0 0 0 0 0 2 0 1 1 1 1 0 1 2 2 0 1 0 2 0 2 0 0 1 0 1 2 0 0 0 0 0 1 1 2 1 2 0 0 2 0 2 1 1 1 1 1 0 2 0 0 2 1 0 0 1 2 1 1 0 2 0 1 0 2 0 0 0 2 1 1 2 2 1 1 1 0 2 2 2 0 2 2 2 2 2 0 2 0 0 0 2 1 0 1 1 1 0 0 0 0 1 1 1 0 1 0 1 2 2 2 1 0 2 0 0 0 0 0 1 0 0 0 0 0 2 0 0 2 0 1 1 1 0 2 1 0 0 2 0 2 0 2 0 1 0 0 0 0 1 1 0 1 0 0 1 1 0 1 1 0 0 0 0 0 1 1 1 1 0 1 0 0 0 1 0 0 0 2 2 0 2 2 0 0 0 0 0 2 2 1 1 0 1 1 0 0 1 2 0 2 0 1 0 0 2 0 0 0 0 0 0 2 0 1 0 1 1 0 0 2 0 0 0 0 0 0 0 0 1 1 0 1 0 0 0 0 0 0 0 0 0 0 0 0 2 1 1 0 0 0 0 0 0 1 1 0 2 1 1 1 0 2 0 2 1 1 0 1 1 0 0 0 2 1 1 1 0 0 2 0 1 0 0 0 0 0 2 0 0 0 1 1 0 2 0 2 1 0 1 1 1 0 0 1 1 0 0 2 0 2 1 1 0 1 0 2 1 2 0 0 0 0 0 0 0 1 1 0 0 0 0 0 1 2 0 0 0 0 1 0 0 0 0 0 0 0 0 1 1 2 1 0 0 0 0 0 0 1 1 1 1 1 0 0 0 1 0 1 0 1 1 0 0 0 0 0 1 1 2 0 1 0 0 1 1 0 0 2 0 2 0 0 0 1 2 2 1 2 1 2 1 1 2 2 1 0 0 0 0 1 0 1 0 1 0 0 1 0 1 1 0 0 1 1 1 0 2 1 1 1 0 1 0 2 0 0 0 0 0 2 1 1 1 1 1 0 0 1 0 0 0 0 1 0 1 1 1 0 0 0 2 2 0 0 2 0 0 0 0 0 1 0 1 0 0 1 0 0 1 1 0 0 0 0 0 0 0 0 1 2 2 2 0 0 0 0 0 0 0 1 0 0 1 0 2 0 2 2 0 0 0 2 2 0 0 0 1 1 0 0 0 0 0 0 1 1 1 0 1 1 0 1 2 2 0 1 0 2 0 0 2 2 0 1 1 1 1 0 2 1 0 0 1 1 1 1 1 0 1 0 1 0 1 0 2 0 2 2 0 0 1 0 0 0 0 0 0 0 0 1 0 0 1 1 0 0 0 0 0 0 0 0 0 1 0 1 1 0 1 2 0 1 1 1 0 0 0 0 0 0 1 1
95 1 2 0 0 0 0 2 1 2 2 0 0 1 0 1 0 0 0 2 0 1 1 2 0 0 0 1 2 2 1 2 2 1 1 0 2 2 0 0 0 0 0 2 0 1 1 0 1 1 1 0 0 1 1 2 0 1 0 0 1 2 2 2 0 0 1 0 0 0 0 1 2 0 1 2 1 0 0 0 0 0 0 0 2 0 0 0 0 1 0 0 1 2 0 1 0 1 1 1 1 2 1 0 0 0 2 1 1 1 1 2 0 1 0 2 0 0 1 0 1 0 2 0 0 1 0 2 2 2 1 1 0 0 1 0 0 0 0 1 1 0 0 0 1 1 0 0 0 0 0 1 0 0 0 0 0 1 0 0 0 1 1 0 2 0 0 0 1 1 0 0 1 1 1 0 0 0 0 0 0 0 1 2 0 0 2 1 1 2 0 0 2 1 1 1 1 0 0 0 2 0 0 1 2 1 2 1 1 0 0 0 1 1 0 2 1 0 1 1 1 1 0 1 1 0 1 0 0 0 0 1 0 0 0 0 0 2 0 2 0 0 2 1 0 0 0 0 2 0 0 0 1 1 0 1 1 1 0 1 1 1 0 0 0 0 1 0 0 0 0 1 0 0 0 0 0 1 1 0 0 2 0 0 1 1 1 1 0 1 0 0 2 0 2 0 2 0 0 1 1 0 1 1 0 0 1 1 1 0 0 1 0 0 1 0 1 1 0 0 0 1 2 1 2 0 0 1 0 0 0 0 1 0 0 0 0 2 0 1 1 1 2 0 0 1 0 0 0 0 0 2 0 0 0 1 0 1 0 1 1 1 2 1 1 0 2 0 0 0 2 2 2 2 0 1 1 0 0 2 1 2 0 0 1 0 0 1 1 1 1 0 1 0 2 0 2 1 0 0 0 0 0 2 1 0 0 0 0 2 0 0 0 0 2 2 0 0 1 0 0 0 1 0 1 1 0 0 2 0 0 0 0 1 1 1 0 0 1 1 2 1 1 1 1 1 1 1 0 0 0 1 1 2 1 1 1 1 1 1 1 1 1 1 1 0 2 1 2 1 0 1 1 1 1 0 1 0 0 0 0 2 1 0 2 0 0 1 0 1 1 0 0 2 0 1 1 0 0 2 2 2 1 1 0 0 2 0 1 0 0 1 0 0 2 0 0 2 1 2 1 0 0 1 0 1 1 2 0 2 0 2 0 0 0 1 0 1 0 1 0 0 0 1 2 2 1 2 0 0 0 2 2 0 2 2 0 1 1 1 0 1 1 2 0 1 1 1 1 0 0 0 2 0 1 0 2 1 1 1 0 0 2 0 1 0 0 2 1 2 0 0 1 1 0 0 0 1 0 1 1 0 0 2 0 0 1 0 0 0 2 2 0 1 1 1 0 0 0 0 1 2 0 0 0 1 1 1 0 0 0 0 0 0 0 0 0 1 0 1 0 0 0 1 1 0 2 1 1 0 0 0 0 2 2 0 0 2 2 0 0 0 1 2 0 0 2 0 1 0 0 1 0 0 0 0 2 0 0 0 0 0 0 0 0 1 0 0 0 0 2 0 0 0 1 0 0 2 0 2 0 2 0 0 1 2 0 2 0 0 0 0 0 1 0 0 0 1 1 0 0 0 1 2 0 2 0 1 1 0 0 0 0 0 0 1 1 1 1 2 0 0 0 0 1 0 0 1 0 0 0 0 0 0 0 1 1 0 1 0 0 0 1 1 0 1 0 2 0 2 0 1 1 1 1 0 2 0 0 2 0 0 1 0 2 2 0 2 0 2 0 0 2 1 0 1 0 0 0 0 1 0 0 2 1 1 1 0 0 2 0 1 1 1 1 0 2 2 1 0 1 1 0 1 0 0 0 0 0 2 0 2 0 0 0 1 0 1 1 1 0 1 0 0 0 0 0 0 1 0 1 1 0 0 2 0 0 0 0 0 0 1 0 0 1 0 1 0 1 0 0 0 1 0 2 0 0 0 0 2 1 2 0 0 0 0 2 0 0 0 0 0 1 0 1 0 2 1 1 2 1 1 1 0 1 1 0 0 0 1 0 2 0 0 1 1 1 0 1 1 0 1 1 0 0 0 0 1 0 0 2 2 0 1 1 1 1 0 0 0 0 0 2 1 0 0 0 2 0 2 0 0 2 0 0 0 0 2 0 0 0 1 0 0 0 0 0 0 0 0 0 0 0 0 0 0 0 0 0 0 0 0 0 2 0 1 1 2 0 2 1 1 0 1 0 0 0 1 2 1 1 2
96 1 1 0 0 0 0 1 1 2 1 0 1 1 0 1 0 2 0 0 1 0 0 2 0 0 1 2 0 0 2 0 0 2 1 1 1 1 1 0 1 0 0 1 0 1 1 0 2 0 0 0 1 1 0 0 1 0 1 1 0 1 0 0 0 0 2 0 0 0 0 1 2 0 2 2 0 0 1 0 1 0 0 0 1 0 0 1 1 2 1 1 0 2 0 1 0 1 1 2 1 2 0 0 2 2 2 1 1 1 0 2 0 1 1 2 1 0 1 0 1 0 1 1 0 1 0 0 2 0 0 0 1 1 0 0 1 0 0 0 0 0 0 0 0 2 0 0 0 1 0 1 0 0 0 0 1 1 0 0 0 1 0 0 0 2 1 0 1 1 0 2 0 2 2 0 1 0 0 0 0 1 0 2 0 1 2 1 1 1 0 0 2 2 2 0 2 0 0 0 0 0 0 1 2 1 1 0 0 0 0 0 1 0 0 2 1 1 2 1 0 0 2 1 1 0 0 2 0 0 0 0 1 1 1 0 0 2 0 2 0 0 2 0 0 0 0 0 2 0 0 0 1 0 1 2 0 0 1 0 0 1 0 1 1 0 0 0 2 1 1 0 0 1 0 1 0 1 1 0 0 2 0 0 1 1 2 0 0 1 0 1 1 0 2 1 0 0 0 2 0 0 2 0 0 0 1 2 2 0 0 2 0 0 2 1 2 0 1 0 0 1 2 1 1 0 0 1 1 1 0 0 2 0 0 0 0 2 0 0 0 2 2 0 0 0 2 0 1 2 2 0 0 0 0 0 1 0 0 1 1 1 0 0 0 2 0 2 2 0 1 1 0 0 1 0 1 0 0 2 0 1 0 1 1 0 0 0 0 0 0 0 0 0 2 0 1 2 1 1 0 1 0 2 2 0 0 1 0 2 0 0 0 1 1 2 0 0 1 0 0 0 1 1 0 1 0 2 2 2 1 1 0 1 1 1 0 0 0 1 2 2 0 0 1 1 1 0 1 1 0 0 1 1 2 1 2 0 0 0 0 0 0 1 0 1 1 0 2 0 0 0 2 2 0 0 0 0 0 1 1 0 1 0 2 0 0 0 0 0 1 0 0 0 1 0 1 2 2 2 0 0 1 1 0 1 2 0 0 0 0 0 0 0 0 1 1 2 2 2 1 0 2 1 0 2 0 1 0 2 0 1 0 1 1 1 1 1 0 1 1 1 0 1 1 2 0 2 0 0 0 1 1 0 0 1 1 0 1 0 1 0 0 2 1 1 1 1 0 1 1 2 2 1 1 0 2 1 1 2 0 0 2 2 0 0 1 0 0 1 1 0 0 0 2 0 2 1 0 1 1 1 0 0 0 2 2 0 0 2 1 1 0 2 0 2 0 0 0 0 1 1 0 0 0 1 2 2 0 0 1 0 0 0 2 0 2 0 0 0 0 1 0 2 0 0 2 1 1 1 1 2 1 1 1 0 0 2 2 0 0 0 1 0 0 2 2 0 1 0 0 0 0 0 0 0 2 0 1 0 0 1 0 1 1 2 1 1 0 0 0 2 1 1 1 1 0 2 0 1 0 2 0 0 2 1 0 1 0 0 1 1 0 2 0 0 1 1 1 0 0 0 1 2 0 2 0 0 1 0 1 1 0 0 0 0 1 0 0 0 0 0 0 0 0 1 0 0 0 0 0 0 0 0 1 2 0 0 0 0 0 0 2 1 0 0 0 1 2 2 0 0 1 1 1 0 1 1 0 2 1 0 0 0 2 2 1 2 0 2 1 0 2 2 0 1 0 0 0 0 0 2 0 2 1 0 2 0 0 1 1 1 2 0 2 0 2 2 0 0 0 0 0 2 0 0 1 0 1 2 0 2 0 0 0 1 1 0 0 0 0 0 1 0 1 1 1 0 0 1 2 1 0 0 1 0 1 0 0 1 0 0 0 0 0 1 1 0 1 1 1 1 2 0 2 0 0 0 2 2 2 2 0 0 0 0 1 1 0 0 1 0 0 0 2 0 2 2 0 0 0 2 1 0 2 2 0 1 0 1 0 1 0 1 0 1 1 1 2 1 1 1 2 2 1 2 1 2 1 1 2 1 0 1 0 0 0 0 1 1 0 0 0 0 0 1 0 1 1 0 2 0 1 0 1 0 2 2 0 0 0 1 0 0 0 1 1 0 0 0 0 0 0 0 0 0 0 0 0 1 1 0 0 1 0 1 1 0 2 2 0 0 0 1 0 0 0 0 1 1 0 1
97 1 0 0 0 0 0 1 2 1 0 2 0 1 0 1 0 1 0 1 1 1 0 2 0 0 2 2 0 0 1 2 1 2 1 1 2 1 0 0 1 0 1 0 0 1 0 0 1 1 1 0 0 0 2 1 1 1 0 0 0 2 1 1 0 0 0 0 0 0 0 1 2 0 1 2 1 0 2 1 1 0 2 2 2 0 0 0 0 2 0 0 1 1 0 0 0 1 1 1 1 2 2 0 0 0 2 1 1 1 0 2 1 1 1 1 1 0 1 0 0 0 2 0 0 1 0 0 1 0 0 0 0 0 0 0 0 1 0 1 1 0 0 0 0 0 1 0 0 1 0 1 0 0 2 0 1 0 0 1 1 1 0 1 1 2 0 0 1 2 0 0 2 0 2 1 0 1 0 1 0 0 0 2 0 0 0 1 0 1 1 1 1 0 1 0 0 0 0 0 0 1 0 1 2 0 0 0 1 0 0 0 1 0 0 2 1 0 0 0 0 0 1 1 1 1 2 1 0 0 0 1 0 1 1 0 0 2 0 1 0 1 2 0 0 1 1 0 1 1 1 1 1 0 1 1 0 1 0 0 0 0 0 1 1 0 0 0 1 0 1 1 1 0 1 0 0 1 1 0 0 1 0 0 0 0 1 1 0 2 0 1 2 0 2 0 2 1 0 1 0 0 1 1 0 0 1 1 0 0 0 1 0 0 2 1 2 1 1 0 0 2 1 2 1 0 0 1 2 1 0 1 0 0 0 0 0 2 0 0 0 1 2 0 0 0 1 0 1 2 2 0 0 0 0 2 0 0 1 1 1 1 0 0 0 1 0 1 1 0 1 1 1 1 0 2 2 1 0 2 2 1 0 0 0 1 0 1 1 0 0 0 1 0 2 0 1 2 1 0 0 1 1 2 1 0 0 1 1 2 1 1 1 0 1 2 0 0 0 0 0 2 0 1 0 2 1 0 2 0 2 1 0 0 0 2 0 1 0 0 1 1 0 0 1 2 2 1 0 2 0 1 0 2 0 0 0 2 2 1 2 2 1 1 1 0 2 1 2 0 0 0 2 2 1 1 0 0 0 0 1 1 0 1 0 0 1 1 1 1 1 0 0 2 1 1 1 0 0 2 2 2 0 2 1 1 2 0 1 0 0 1 0 0 1 0 0 2 1 1 1 1 1 2 0 1 1 0 0 1 1 0 0 0 1 0 0 0 1 1 2 2 0 0 2 1 1 1 1 0 0 0 1 1 1 2 1 0 2 0 0 2 1 1 0 0 0 1 1 0 0 2 1 0 0 0 1 2 2 2 0 0 1 1 0 0 1 1 0 1 0 1 1 0 0 0 0 0 0 0 0 2 0 0 0 2 2 0 0 2 0 0 0 0 1 1 1 0 0 0 0 2 0 0 0 0 2 0 0 0 0 0 0 0 1 0 0 0 1 0 0 2 2 2 0 0 2 1 2 1 0 1 0 2 2 0 0 1 1 0 0 0 0 1 1 2 0 1 1 1 1 0 0 0 0 1 2 0 1 0 1 0 0 1 1 2 0 0 1 0 2 0 1 0 1 0 0 2 0 1 1 0 0 0 0 2 0 2 0 0 0 0 0 1 0 1 0 2 2 0 0 0 2 2 0 2 0 0 0 0 0 0 2 0 0 1 0 0 0 0 0 0 0 0 2 0 0 1 0 0 0 0 0 0 1 1 0 1 1 1 1 1 2 0 0 0 1 2 2 2 0 0 1 2 1 0 2 1 1 1 1 1 1 0 0 2 0 2 0 2 0 1 2 1 0 1 1 1 0 1 1 1 0 2 1 1 0 0 0 1 1 1 2 0 2 0 2 2 2 0 1 2 0 2 1 0 1 0 0 1 0 1 0 0 0 1 0 2 2 0 2 2 0 1 1 0 1 0 0 0 2 2 0 0 2 0 0 0 0 0 1 0 1 0 0 2 0 0 1 0 0 0 1 0 2 1 1 1 1 2 1 1 2 0 0 1 0 0 1 0 1 0 0 0 2 1 1 2 0 1 0 2 2 2 2 1 0 0 1 1 1 2 0 0 1 0 0 1 1 0 0 1 2 0 0 0 0 2 1 1 2 1 0 2 0 0 0 1 1 0 0 0 1 1 1 1 1 0 0 0 1 1 2 0 1 0 2 0 0 0 2 0 0 0 1 1 1 0 1 2 0 0 0 0 0 0 2 1 1 0 0 0 0 1 0 1 1 0 0 2 0 0 0 2 1 1 0 0 0 0 0 1
98 1 1 0 0 0 1 1 2 1 1 0 0 0 0 1 0 2 1 0 2 1 0 1 0 0 2 1 0 1 1 1 0 1 2 0 2 0 1 1 0 1 0 0 0 0 0 0 2 0 0 0 1 0 1 1 0 1 0 1 0 1 2 0 0 0 0 0 0 0 0 0 1 0 0 1 1 0 0 0 0 0 0 0 2 0 0 1 0 1 0 0 1 2 0 1 0 2 2 2 2 2 1 0 0 0 2 2 2 0 0 2 2 2 2 2 2 0 0 0 2 0 2 0 0 2 0 1 1 0 0 0 0 0 0 0 0 0 0 1 0 0 0 0 1 1 0 0 1 2 0 2 0 0 0 0 0 1 0 1 2 0 1 1 2 2 0 1 0 1 1 1 2 0 2 0 1 1 0 0 0 0 0 2 2 2 0 2 0 0 0 1 1 0 1 0 2 0 0 0 2 0 0 1 2 1 1 0 1 0 0 0 2 0 0 2 1 1 0 0 1 1 2 1 1 1 1 1 0 0 0 1 0 0 0 0 0 1 0 2 0 0 2 0 0 0 0 0 2 0 0 1 1 0 0 1 1 1 0 1 1 1 0 0 0 0 1 0 1 1 1 0 0 1 1 1 1 2 2 0 0 2 0 1 2 2 2 2 0 2 0 0 0 1 2 1 0 0 0 2 0 0 1 1 0 0 1 1 1 0 1 2 0 0 0 0 1 1 0 0 0 2 2 0 2 1 1 0 1 1 0 0 0 0 0 0 0 2 0 0 0 0 2 0 1 0 1 0 2 0 0 0 0 1 0 1 1 0 0 2 2 2 2 1 2 1 0 2 2 0 1 1 0 0 0 0 0 0 0 2 1 1 0 0 1 0 0 0 0 0 0 0 1 0 1 1 0 0 0 0 0 0 1 2 1 0 0 1 0 1 0 0 0 0 2 2 0 0 0 0 0 0 0 2 1 2 1 0 2 2 1 0 1 1 1 0 1 1 0 0 2 0 0 0 0 1 2 2 0 0 0 1 0 1 1 0 1 2 1 1 2 2 1 1 0 1 1 1 2 1 1 2 2 2 1 0 1 0 0 1 1 1 0 2 2 2 0 1 0 0 0 0 0 2 0 0 1 2 1 1 0 0 1 1 0 0 2 0 0 0 0 2 0 1 0 2 0 1 1 1 1 1 0 2 1 0 0 1 1 2 0 1 0 0 0 1 0 2 2 2 1 1 0 1 1 1 1 1 1 0 1 2 1 0 1 1 0 1 0 0 0 0 1 2 0 1 1 2 2 0 0 0 2 0 1 0 2 2 2 2 0 0 1 1 0 0 1 2 0 1 0 0 0 0 2 0 0 0 0 0 0 2 1 1 0 0 2 0 1 0 0 0 0 1 1 1 0 0 1 1 1 2 0 1 0 0 2 2 0 0 0 0 0 0 1 0 0 0 0 0 0 2 1 2 0 0 1 1 1 1 1 1 0 2 2 0 0 2 1 0 0 0 1 1 1 1 1 0 1 1 0 0 0 0 1 0 2 0 1 0 0 1 0 1 0 1 1 1 0 0 1 0 0 0 0 0 0 1 0 1 0 1 0 0 1 2 0 2 0 0 0 0 0 2 0 0 1 0 0 0 0 0 1 1 1 1 0 0 0 0 0 0 0 0 0 0 1 0 0 0 0 0 0 0 0 1 0 1 1 1 1 1 0 0 0 2 1 0 0 0 0 2 2 0 1 0 0 2 2 2 0 0 0 1 1 0 1 1 1 1 1 1 0 1 2 2 2 2 0 2 0 0 2 2 0 2 0 0 0 1 0 1 0 2 0 0 2 0 0 1 0 0 2 0 2 0 2 1 1 0 1 1 0 2 0 0 0 0 0 2 1 1 1 1 1 1 0 1 1 0 1 1 0 0 0 0 0 0 0 0 2 2 0 0 2 0 0 0 0 0 1 0 0 0 0 2 1 0 1 1 0 0 0 0 1 1 0 0 2 2 2 2 0 0 0 0 1 0 1 1 0 0 1 0 2 0 2 1 0 2 1 2 2 0 1 0 1 1 1 1 1 1 0 0 1 2 2 1 1 0 0 1 1 1 1 2 2 1 1 1 1 1 0 0 0 0 0 1 1 0 0 0 1 0 0 1 0 1 1 0 2 0 2 1 1 0 2 2 1 1 0 1 0 0 1 1 1 1 1 2 1 0 0 0 0 2 0 1 1 0 0 0 0 1 0 1 1 0 0 1 0 0 0 1 1 0 0 0 2 1 0 0
99 1 2 0 0 0 0 2 1 1 1 1 0 0 0 0 0 1 1 1 0 1 2 0 1 1 1 2 0 0 2 1 0 2 1 1 1 1 0 0 1 0 0 0 0 0 0 0 2 0 0 0 0 0 1 1 1 0 0 0 1 2 1 1 1 1 0 0 0 0 1 2 2 0 1 2 1 0 1 1 1 0 1 1 1 0 0 1 1 2 0 1 0 1 1 1 1 0 0 1 0 2 0 0 1 1 1 0 0 2 0 2 1 2 0 2 1 0 2 0 1 0 1 1 0 1 0 0 1 0 0 0 0 1 0 1 1 0 0 0 0 0 0 0 0 1 0 1 1 0 1 0 0 1 1 0 1 1 0 0 0 1 0 0 1 0 0 0 1 2 0 0 0 2 0 0 0 0 0 1 0 1 1 2 0 0 1 2 0 0 2 2 2 1 2 0 0 0 0 0 1 0 0 0 2 2 2 1 1 0 0 0 0 0 0 2 0 1 2 1 0 0 2 1 1 1 1 1 1 1 0 1 0 0 0 0 1 2 0 0 0 1 2 0 0 0 0 0 2 0 0 0 2 1 0 1 2 0 0 0 0 0 0 0 1 0 0 0 2 1 0 1 0 0 0 0 1 2 1 0 1 1 0 0 2 1 2 0 0 1 0 0 1 0 2 1 1 1 0 2 0 0 1 1 0 0 1 1 0 0 0 2 0 0 1 0 2 1 1 0 1 1 2 1 2 0 1 1 1 0 0 0 0 0 0 0 0 2 0 0 0 0 2 0 0 0 1 0 0 2 1 0 0 1 0 0 1 1 1 0 1 1 2 1 2 0 0 2 2 0 2 2 0 0 0 0 1 0 1 1 0 1 0 0 1 1 0 0 0 0 0 0 2 0 1 1 1 0 1 1 0 1 0 2 1 0 0 1 0 1 0 0 0 1 0 1 1 0 1 0 0 1 0 1 0 2 2 0 1 0 1 0 1 1 1 0 1 0 0 0 1 0 0 1 1 2 2 0 1 2 0 1 1 2 1 1 1 2 2 2 2 2 0 0 2 0 2 0 2 0 0 0 2 2 1 0 1 0 0 0 1 1 0 0 1 0 0 0 0 0 1 1 0 1 0 0 0 1 0 1 1 1 1 1 0 0 2 0 0 0 0 1 0 1 0 1 0 2 1 1 1 2 0 2 2 0 0 0 1 1 1 0 0 0 0 0 0 1 0 1 0 0 0 0 2 2 0 0 1 1 0 1 0 0 2 0 0 0 0 0 1 0 0 2 0 2 2 2 2 0 1 2 2 0 1 0 1 2 2 2 0 0 1 1 0 0 1 1 1 0 1 0 0 1 1 0 1 0 0 0 0 1 0 0 1 1 1 0 0 2 0 0 0 0 0 0 0 0 0 0 0 1 0 0 0 2 2 2 0 0 0 0 0 0 2 0 1 0 0 0 0 0 1 1 1 0 1 2 1 1 0 1 0 2 1 1 0 1 1 0 0 0 1 1 0 1 0 1 0 2 2 0 0 0 0 0 2 1 1 0 1 1 1 1 1 2 0 1 0 0 2 0 0 0 0 0 0 2 0 2 2 0 0 0 2 0 1 0 0 0 0 0 0 1 0 0 0 1 1 0 0 0 1 2 0 0 1 0 1 0 1 1 0 1 0 1 1 1 0 1 0 0 0 0 1 0 0 0 0 1 1 1 1 0 0 1 0 0 0 0 0 1 2 0 1 0 1 0 2 0 2 0 2 0 0 0 0 0 1 0 2 1 1 0 1 2 0 0 0 2 0 2 2 1 1 0 0 1 0 1 0 1 0 1 0 1 1 0 0 2 0 0 1 1 1 0 2 2 1 1 0 1 0 1 0 0 0 0 0 2 0 2 0 0 0 0 0 1 1 0 1 1 0 0 1 0 0 0 0 1 1 0 0 0 2 0 0 0 1 0 0 0 0 0 0 0 1 0 1 1 0 0 1 0 2 0 0 2 1 1 1 0 0 0 0 0 0 0 1 0 1 0 1 0 1 0 2 2 0 0 0 1 2 0 1 0 1 0 1 1 0 0 0 0 1 1 1 0 0 0 0 1 1 1 0 1 1 0 0 1 2 2 1 2 0 0 0 1 1 0 0 0 2 1 1 0 1 1 0 0 1 0 2 0 1 1 1 0 0 0 2 0 0 0 0 0 0 0 0 1 0 0 0 0 1 1 0 1 1 0 0 0 0 0 0 0 0 1 0 2 1 0 0 0 0 0 0 1 2 0 0 1
100 1 2 0 0 0 0 1 2 1 1 0 1 1 0 1 0 0 0 1 0 1 0 2 0 0 1 2 1 1 2 0 0 1 2 0 2 0 0 0 1 0 0 0 0 0 0 0 2 0 0 1 1 1 1 1 0 0 0 0 0 0 2 1 1 1 0 0 0 0 0 0 2 0 1 2 1 0 2 0 2 0 0 0 0 0 0 1 1 2 0 0 0 1 1 1 1 1 0 1 0 1 1 0 1 1 2 1 1 1 0 1 0 2 0 1 0 1 2 0 1 1 0 2 0 0 0 0 1 0 0 0 1 1 0 0 1 0 0 0 0 0 2 0 0 1 0 0 1 1 0 0 0 1 1 0 1 1 0 0 1 1 1 0 0 2 0 1 1 2 0 1 0 2 1 0 0 0 0 0 0 0 0 2 1 1 1 0 0 1 0 0 1 0 1 0 1 0 0 0 0 0 0 1 2 2 1 0 1 0 1 1 2 0 0 2 1 2 1 0 1 1 2 2 0 1 1 0 0 0 0 0 0 0 0 0 0 2 0 2 0 0 1 0 1 1 1 0 2 0 0 1 1 0 1 2 0 2 0 2 2 2 0 0 1 0 0 0 2 0 0 1 0 1 0 0 0 2 1 0 1 1 1 1 2 2 2 2 0 2 0 1 0 2 2 1 0 1 0 0 1 0 1 1 0 0 0 0 0 0 0 1 0 0 0 0 0 0 0 0 0 2 1 0 2 0 0 1 0 0 0 0 0 0 0 1 0 0 2 1 1 1 2 0 2 1 1 1 0 1 1 0 1 0 1 0 1 2 0 0 0 0 0 0 0 0 1 2 2 0 0 0 0 0 0 1 1 0 2 0 2 1 0 0 0 1 0 0 0 0 0 0 0 0 2 0 1 0 1 1 0 1 1 2 0 0 0 2 0 2 0 0 0 1 0 1 1 0 0 0 1 0 0 1 0 0 0 0 1 0 1 0 0 0 0 1 0 1 0 0 2 1 0 0 1 0 1 1 0 1 0 1 0 1 1 0 1 1 1 1 1 1 0 0 0 1 1 2 1 1 1 2 1 1 1 1 0 0 0 1 1 1 0 2 1 1 1 1 1 0 1 1 1 0 2 1 2 2 2 2 0 0 2 1 0 0 2 0 1 0 0 0 0 0 1 1 0 2 2 2 0 0 1 2 0 2 1 1 0 1 1 1 0 1 1 0 0 0 1 1 2 2 0 0 1 2 1 1 1 0 0 0 0 0 1 0 0 0 1 0 0 1 1 2 0 1 1 2 1 1 0 2 0 0 0 1 2 1 1 2 0 0 1 1 0 0 1 2 0 1 0 0 0 0 0 0 0 1 0 1 1 1 2 0 0 1 2 0 0 1 0 0 0 0 0 1 0 0 0 0 0 0 0 1 0 1 2 1 0 0 0 0 0 0 1 1 0 0 0 0 0 0 0 1 1 0 1 2 1 1 1 1 1 1 1 0 0 2 1 0 0 0 2 0 1 1 1 1 0 0 0 1 0 0 0 2 0 2 2 2 2 0 0 1 0 1 2 0 1 0 2 0 0 2 0 0 0 2 0 1 0 1 0 0 2 2 0 2 0 0 1 0 0 0 0 0 0 1 2 0 0 0 0 2 0 0 0 0 0 0 0 0 0 0 0 0 0 0 0 2 1 0 0 0 0 0 0 1 1 1 0 1 0 0 0 0 0 1 2 1 1 0 2 0 1 0 0 1 1 2 0 0 2 1 1 0 1 2 0 1 1 0 1 1 2 2 1 2 0 2 1 0 2 2 1 0 0 0 0 2 0 2 0 2 0 0 2 0 0 1 1 0 1 0 2 1 2 1 0 0 0 0 0 2 0 0 1 0 0 2 1 1 0 0 0 2 1 0 0 0 0 1 0 0 1 0 0 0 0 0 1 1 0 1 1 0 1 0 0 0 2 0 0 0 0 0 1 0 1 1 0 0 0 0 1 0 0 1 1 1 0 0 0 0 0 0 1 0 1 0 1 0 1 1 2 1 2 2 0 0 0 2 1 1 1 0 1 2 1 1 0 0 0 0 0 1 1 0 2 2 0 2 2 1 0 0 1 2 0 0 2 2 0 1 0 1 0 0 1 1 0 0 2 1 1 0 2 1 1 1 0 1 2 2 0 0 2 1 1 1 1 1 0 0 0 1 1 0 1 1 0 0 0 0 0 0 0 1 2 0 1 1 0 2 0 1 2 1 0 2 0 1 1 1 0 0 0 1 2 0 0 1
101 0 1 1 1 1 1 1 1 1 1 0 0 2 0 1 1 1 1 0 2 0 1 1 1 1 2 1 0 0 1 0 1 1 1 0 2 1 0 0 2 0 0 0 1 0 0 0 2 0 0 0 1 0 0 1 0 0 0 1 2 2 2 0 0 0 0 0 1 1 0 2 1 1 1 1 0 0 0 0 0 0 0 1 0 1 0 0 0 2 0 0 1 0 1 0 0 1 1 1 1 2 0 0 0 0 2 0 0 2 1 1 0 1 0 1 0 0 1 0 1 0 2 0 1 0 0 1 1 0 0 0 0 0 0 0 0 0 0 2 0 0 1 0 2 2 1 0 0 0 0 0 0 0 1 0 1 0 0 0 0 2 0 0 0 1 0 1 1 2 1 1 0 2 2 0 0 0 2 0 0 2 0 2 1 0 2 2 0 0 1 1 1 1 1 0 1 0 0 0 0 0 0 0 2 0 0 0 0 1 0 0 1 0 0 2 0 0 0 0 1 1 1 2 0 0 1 1 0 0 0 0 0 0 0 0 0 1 0 1 0 0 2 0 0 0 0 0 2 0 0 0 1 0 1 1 0 0 1 0 0 1 0 0 0 0 2 1 2 2 0 0 1 0 0 0 1 2 1 0 1 1 0 0 1 0 0 1 0 2 0 2 0 0 2 2 0 2 2 2 0 0 2 0 1 1 0 0 1 0 0 2 0 0 1 0 2 0 1 0 0 2 1 0 1 0 0 1 0 0 0 0 1 0 0 0 0 2 0 2 2 2 2 0 1 0 1 1 1 2 1 0 0 0 0 0 0 1 0 2 2 2 1 1 1 0 0 2 2 0 2 2 0 0 0 0 0 0 1 1 0 1 1 1 0 0 0 0 0 1 1 1 2 0 2 0 1 0 0 0 0 0 0 2 2 0 0 0 1 2 0 0 0 0 1 1 1 2 0 2 0 1 0 2 1 1 1 0 0 1 1 1 0 0 0 1 0 2 0 0 1 2 0 0 1 2 2 1 1 1 0 1 1 2 1 1 1 0 0 0 0 0 0 0 1 1 1 2 2 1 0 1 1 1 0 0 0 1 1 0 0 2 0 0 1 1 0 1 0 0 1 1 0 1 2 1 1 2 1 1 1 1 0 1 2 2 1 1 0 0 0 0 0 0 1 1 0 2 2 1 1 2 0 1 1 0 0 0 0 1 1 0 0 1 2 0 0 1 2 2 0 1 1 0 1 1 0 2 0 0 0 2 0 0 1 1 0 1 1 1 0 1 1 1 0 0 0 1 0 1 0 2 0 0 0 0 0 2 2 1 1 0 0 0 0 0 0 2 0 2 0 0 0 0 0 0 0 0 0 0 0 2 2 0 0 1 2 0 0 2 1 0 0 0 0 0 0 0 0 0 0 1 0 0 0 1 1 1 0 0 1 0 0 0 2 1 0 0 0 0 0 1 0 2 0 0 1 1 1 1 0 2 0 2 0 1 0 2 2 0 0 0 1 0 1 2 1 0 0 2 2 0 0 0 1 0 2 1 0 0 1 0 0 1 0 1 1 0 2 0 2 0 0 0 1 0 0 2 0 0 0 1 0 0 1 2 1 2 0 0 1 1 0 1 1 1 1 0 0 0 0 0 1 2 1 1 0 1 0 0 0 0 0 0 0 0 1 0 0 1 0 1 0 0 1 1 0 0 0 0 0 0 0 1 0 1 0 0 0 0 0 1 2 0 0 0 1 0 2 0 1 0 1 1 1 0 2 1 0 1 2 1 1 0 2 1 0 2 1 2 1 1 2 2 1 0 1 0 0 0 1 1 0 2 1 0 0 0 2 0 0 0 1 0 2 1 1 1 0 0 1 0 0 2 0 0 1 0 0 2 0 2 1 1 1 1 1 1 2 1 0 0 0 0 1 0 0 0 0 0 1 1 0 0 2 0 0 0 0 0 2 0 0 0 0 1 0 0 1 1 0 0 0 0 0 0 0 0 1 2 2 2 0 0 0 0 0 1 1 0 1 1 0 0 2 0 2 2 0 1 0 2 2 0 0 0 1 0 0 1 0 1 0 0 1 1 2 0 1 1 0 2 1 1 0 0 0 2 1 1 2 1 1 1 1 1 1 0 0 0 0 0 2 1 1 1 0 0 1 0 1 0 2 0 0 0 2 2 1 0 1 0 1 0 1 1 1 1 1 1 1 0 0 0 1 0 1 0 1 0 0 0 0 2 0 1 2 0 0 2 0 1 0 0 0 0 0 0 0 0 0 0
102 1 0 0 0 0 1 1 2 0 0 1 0 1 0 0 0 0 1 0 2 0 0 1 0 0 1 1 1 1 1 2 0 1 1 1 1 1 0 0 2 0 2 0 0 0 0 0 2 0 0 0 0 0 2 1 1 0 1 1 0 1 2 1 0 0 0 0 0 0 0 1 2 0 0 2 2 0 1 0 1 0 0 0 2 0 0 2 2 2 0 1 0 1 0 0 0 0 0 1 0 2 0 0 0 0 2 1 1 1 1 2 1 1 1 1 1 0 1 0 2 0 2 0 0 2 0 1 1 1 1 1 0 2 0 1 1 0 0 2 0 0 0 0 2 2 1 0 1 1 0 1 0 0 0 0 1 1 0 0 1 1 0 1 0 2 0 0 1 1 0 2 0 2 1 0 0 0 0 0 0 0 1 1 0 0 1 2 1 1 0 0 2 1 2 0 1 0 0 0 0 0 0 1 2 1 2 1 0 1 1 0 1 0 0 2 0 0 2 1 0 0 1 2 0 0 0 1 0 0 0 0 1 1 2 0 0 2 0 1 0 0 2 1 0 0 0 0 1 1 0 0 0 0 0 1 0 0 0 0 0 0 0 1 1 0 0 0 2 1 1 0 0 0 0 0 1 2 2 0 0 2 1 1 2 1 2 1 0 2 0 1 1 0 2 1 1 2 1 1 0 0 2 0 2 0 0 0 0 0 1 1 0 0 2 0 2 0 0 0 1 1 2 2 2 0 0 1 1 1 0 1 0 0 0 0 1 0 2 0 0 0 2 1 1 0 0 0 1 1 1 0 0 1 0 0 1 1 0 2 2 2 1 0 1 1 0 1 1 0 2 2 1 1 0 1 1 1 0 2 1 0 0 0 0 0 0 1 1 1 1 0 0 0 2 1 0 0 0 0 0 0 1 2 0 1 0 0 0 2 0 0 0 0 1 1 1 0 0 0 1 1 0 0 1 2 1 0 1 0 1 1 0 0 0 0 2 0 0 1 0 1 1 1 1 2 2 1 0 1 0 2 2 2 0 0 0 2 1 0 1 2 0 0 1 1 1 0 2 0 0 0 2 2 0 0 0 0 0 2 1 2 0 0 2 1 0 2 1 0 0 0 0 1 1 0 1 2 1 2 1 0 1 1 0 0 2 0 1 0 1 0 0 1 1 1 0 2 2 2 0 0 1 2 0 1 0 0 1 2 1 0 0 1 1 0 0 0 2 2 0 2 0 0 1 1 2 1 1 0 0 1 1 0 1 2 0 2 0 0 0 0 1 2 0 1 1 1 0 1 1 2 1 0 0 0 1 1 1 2 0 0 0 0 0 0 0 1 1 1 0 0 1 0 1 0 0 0 0 0 0 2 0 2 0 1 1 0 0 1 1 1 0 1 0 1 0 0 1 1 1 2 0 0 0 1 2 1 0 0 0 0 0 0 1 1 0 0 2 0 2 2 1 1 0 0 2 1 1 1 0 2 0 1 1 0 0 2 2 0 0 0 1 0 0 2 1 1 0 1 1 1 0 1 1 0 2 2 0 0 2 0 1 2 0 2 1 1 0 0 2 0 0 0 0 0 0 1 0 0 0 0 0 1 0 2 1 2 0 0 0 0 0 2 0 1 0 1 1 0 0 0 2 2 0 2 0 0 1 0 1 1 0 0 0 0 0 1 0 1 0 0 0 0 0 1 0 0 0 0 0 0 0 0 0 1 1 0 1 0 0 1 1 1 0 1 1 2 2 2 0 0 2 1 1 0 1 1 0 1 0 0 0 2 2 2 2 2 0 2 0 0 2 2 0 1 0 0 0 0 1 1 0 2 0 0 1 0 1 1 0 0 2 0 2 0 2 1 1 0 1 1 0 1 0 0 1 0 1 2 2 1 1 0 0 0 0 0 1 1 0 1 0 0 0 0 0 0 0 0 2 2 0 0 2 0 0 1 0 0 2 0 0 0 1 1 1 1 1 1 1 1 1 0 1 0 0 0 0 0 0 0 1 0 0 1 1 0 2 0 0 0 1 0 2 0 2 2 0 1 1 2 2 1 0 0 2 1 0 1 1 1 0 0 1 1 2 2 2 0 2 0 2 2 1 1 1 2 0 0 2 1 0 1 2 1 2 2 2 0 0 0 2 1 1 0 0 1 0 0 2 0 2 1 1 0 2 2 0 0 1 0 0 0 0 0 0 0 0 1 0 0 0 0 0 0 0 2 2 0 0 0 0 1 0 2 2 0 0 0 0 0 0 0 0 0 0 0 2 0 1 1
103 1 2 0 0 0 0 2 1 2 1 0 1 1 0 1 0 1 1 0 2 0 0 2 0 0 1 1 1 1 1 1 2 2 0 1 1 2 0 1 0 1 0 0 0 0 1 0 2 0 0 0 0 0 2 1 0 0 0 0 0 1 0 0 0 0 2 1 0 0 0 1 2 0 0 2 1 0 1 2 0 0 0 0 1 0 0 1 0 2 0 0 0 1 1 1 1 0 0 1 0 2 0 0 1 1 2 2 1 1 0 1 1 1 1 2 0 0 1 0 1 0 2 0 1 1 0 0 2 0 0 0 0 0 0 0 1 0 0 1 1 0 0 0 1 1 1 0 1 2 0 2 0 0 1 0 1 2 1 0 1 0 1 0 1 2 0 1 0 1 1 0 1 1 1 0 0 0 0 0 1 2 1 2 0 0 1 0 0 2 0 0 1 0 1 0 0 1 0 0 0 1 0 0 2 1 1 0 1 0 0 0 2 0 0 2 1 0 1 1 0 0 2 2 0 1 1 0 0 0 0 0 1 0 0 0 0 2 0 1 0 1 2 0 0 0 0 0 2 0 0 1 0 0 0 1 1 0 0 0 0 0 0 2 1 0 1 1 2 2 0 0 0 1 1 0 1 1 1 0 0 0 0 0 2 2 2 2 0 2 0 0 1 1 2 1 1 0 0 1 0 0 2 0 0 0 0 0 2 0 0 2 0 0 0 0 1 2 1 0 0 1 1 2 1 0 1 1 1 0 0 0 0 0 0 0 0 2 0 0 0 0 2 0 1 1 1 0 0 0 0 2 0 1 0 0 1 0 0 1 1 1 1 1 1 2 0 1 1 0 2 2 1 0 0 0 1 0 1 1 1 0 0 0 1 0 0 0 0 0 0 0 1 0 2 0 1 1 1 1 0 1 2 1 0 0 1 0 0 2 0 0 0 0 1 1 1 0 0 0 0 1 0 0 0 2 1 0 0 0 0 1 0 1 1 2 0 1 0 1 1 1 0 0 2 1 1 1 0 0 0 0 0 2 1 0 1 1 1 1 1 1 0 0 1 0 2 0 2 0 0 1 2 1 1 0 1 1 1 0 0 1 0 0 1 0 0 0 0 0 1 1 1 2 2 0 2 0 0 2 2 2 1 0 0 1 2 0 1 0 0 0 0 1 1 1 0 1 0 2 2 0 0 2 0 1 1 1 1 2 0 1 0 1 2 0 1 1 2 2 1 1 0 0 2 2 0 2 0 0 0 1 1 0 1 0 1 0 0 0 0 0 0 1 1 0 0 1 1 0 0 1 1 0 0 0 1 2 1 2 0 0 0 0 0 0 0 1 1 1 1 0 0 1 0 0 0 1 0 1 0 1 1 1 0 1 0 0 0 2 1 0 0 1 1 1 0 0 0 0 1 1 0 1 0 0 2 2 0 0 0 0 0 1 1 0 1 0 0 1 0 0 1 1 0 0 1 1 0 0 0 2 1 1 1 0 0 1 1 0 0 0 0 1 1 1 0 0 1 0 0 1 1 0 0 0 0 0 0 0 0 0 1 2 0 2 1 0 1 0 1 0 0 1 0 0 0 2 0 1 1 0 0 0 1 1 1 1 0 0 0 0 0 0 0 1 1 0 0 0 0 0 0 2 1 0 0 0 2 0 0 0 0 0 0 0 1 0 0 1 0 0 1 0 0 0 0 0 0 0 0 0 0 0 0 2 0 2 0 2 2 1 1 0 1 1 1 2 2 1 0 0 1 1 1 0 1 1 1 1 2 1 1 1 2 2 2 2 0 2 2 0 2 2 0 0 0 0 0 2 0 2 0 2 1 0 0 0 0 2 0 0 1 0 0 0 0 1 0 0 0 0 0 2 0 0 2 0 0 2 2 0 0 0 0 1 1 1 1 0 0 0 0 0 0 0 0 1 0 0 2 2 0 0 2 0 0 0 0 0 1 0 1 0 0 0 1 0 0 1 1 1 1 0 2 0 0 0 1 2 1 1 0 0 0 0 0 0 0 1 1 0 0 0 1 0 2 0 0 1 1 2 1 1 2 1 0 0 1 1 1 1 0 0 1 1 2 0 1 1 0 1 1 1 1 0 0 2 1 1 2 2 1 1 0 1 1 1 1 1 0 0 2 0 0 0 0 0 0 0 2 0 2 2 0 0 2 1 0 0 1 0 0 0 1 1 1 0 0 0 0 0 0 0 0 1 0 0 1 0 1 1 0 2 0 0 2 2 1 2 1 0 0 2 1 0 1 0 0 0 0 0
104 1 0 0 0 0 1 2 0 2 2 0 0 2 0 0 1 0 0 2 0 1 0 2 0 0 0 2 0 0 2 1 0 0 2 0 2 2 0 0 1 0 0 1 0 1 1 1 1 0 0 0 1 0 1 1 1 2 0 0 1 2 1 1 0 0 1 1 0 0 0 2 2 1 1 2 1 0 1 0 1 0 0 1 1 0 0 2 2 2 2 2 1 1 1 1 0 1 1 2 2 2 1 0 0 0 2 0 1 1 0 1 1 2 1 2 1 0 1 0 1 0 2 0 1 1 0 0 2 0 0 0 1 2 0 0 0 0 0 0 1 0 1 0 0 0 0 0 0 1 0 1 0 0 0 0 0 2 0 0 1 2 1 1 1 2 1 0 1 1 0 1 1 1 1 0 0 2 0 1 0 0 0 1 0 0 1 1 1 2 0 0 1 1 1 1 0 0 0 0 0 0 0 1 1 1 1 0 1 0 1 0 1 0 0 2 1 1 2 1 0 0 2 2 0 1 1 2 0 0 1 0 0 0 0 0 0 2 0 1 0 1 2 0 0 0 0 0 2 0 0 0 1 0 1 1 1 1 0 0 0 0 0 1 1 1 1 0 1 0 0 0 1 1 0 0 0 1 1 0 0 2 0 0 2 0 0 1 0 1 0 0 1 0 2 1 1 1 0 2 1 1 2 0 2 0 1 2 1 0 0 2 0 0 1 0 2 0 0 0 2 2 0 0 2 0 1 2 0 2 0 2 0 0 0 0 0 2 0 2 0 1 1 0 0 0 2 0 0 1 1 1 1 1 1 0 1 1 1 0 1 1 2 2 2 1 0 1 1 0 2 2 1 1 0 1 1 0 2 0 1 1 0 0 0 0 0 0 0 0 0 0 1 1 1 1 1 1 1 1 0 1 1 2 0 2 2 0 0 1 0 0 0 1 0 1 1 1 0 0 0 0 1 1 0 0 0 0 2 1 2 1 0 2 2 2 0 0 0 0 1 1 0 0 2 1 1 2 0 0 0 1 0 1 1 0 1 2 1 0 1 1 0 0 1 1 1 1 1 1 0 1 2 2 1 0 1 0 0 2 1 2 0 1 2 2 0 0 0 0 1 1 0 1 0 0 2 1 1 2 1 1 2 0 0 0 1 0 0 0 0 0 0 0 1 0 0 1 0 1 1 1 1 2 0 1 0 0 1 2 0 0 0 1 0 0 1 0 0 1 1 1 0 1 2 1 1 0 2 0 0 0 1 0 2 0 1 0 0 0 1 0 0 2 2 0 0 2 1 1 0 1 0 0 0 0 0 2 2 0 1 0 1 0 1 0 0 2 0 2 1 0 2 0 0 0 1 1 0 2 1 0 0 2 0 0 0 0 0 2 0 0 0 1 0 1 1 0 1 1 1 2 0 1 0 1 2 1 0 0 0 1 0 0 2 0 1 0 1 0 0 1 2 2 0 0 2 1 1 1 1 1 1 0 2 0 0 1 1 0 0 0 0 0 0 2 2 2 0 1 0 0 0 0 0 1 1 2 2 2 2 0 1 2 0 2 1 0 1 0 2 0 1 0 1 0 0 1 0 1 0 1 0 0 1 1 1 1 1 0 1 1 0 0 0 0 0 1 1 0 0 1 1 2 0 1 0 0 0 0 0 0 0 0 0 0 1 1 0 1 0 1 0 0 0 0 0 0 0 0 0 0 0 1 0 2 0 0 1 0 0 0 0 0 0 1 2 2 1 2 0 0 2 1 0 0 1 1 0 2 0 0 0 0 0 1 0 2 0 2 0 0 2 2 0 1 0 0 0 1 0 1 0 2 2 0 1 1 0 1 0 1 1 0 2 1 1 2 1 0 1 1 0 2 0 0 0 0 0 2 0 2 1 0 0 0 0 1 1 0 1 1 0 0 0 0 0 0 0 1 1 1 0 1 1 0 1 0 0 0 1 1 1 0 1 1 1 0 1 0 0 0 2 0 2 0 0 1 0 2 2 2 0 0 0 0 0 0 0 0 0 0 1 0 2 0 2 0 0 1 1 2 1 0 2 2 0 2 0 0 0 0 0 0 0 1 1 2 2 0 0 2 1 1 1 2 0 1 0 0 1 1 0 1 0 0 0 1 0 0 0 1 2 2 2 0 0 0 1 1 0 1 1 0 1 0 1 1 0 0 2 0 0 0 1 2 2 0 1 1 0 0 0 0 0 0 0 0 1 0 2 2 0 2 0 0 1 0 0 1 0 0 0 2 0 1 0 0 0 1 1 1
105 1 1 0 0 0 0 1 2 1 1 1 0 1 1 0 0 0 0 1 1 1 1 2 0 0 0 2 0 0 2 1 0 1 2 1 1 2 0 0 0 0 0 0 0 0 0 0 0 0 0 0 1 1 0 1 0 0 2 1 0 0 2 2 0 0 0 0 0 0 1 1 2 0 2 2 0 0 2 1 1 0 0 1 0 0 0 1 1 2 0 1 0 2 1 1 1 0 0 1 0 2 0 0 0 0 2 2 1 1 0 1 1 2 0 1 0 0 2 1 0 0 1 1 0 1 0 1 2 0 0 0 0 0 1 0 1 0 0 0 0 0 0 0 1 1 0 0 2 2 0 0 0 0 0 0 0 0 0 0 0 1 0 1 1 2 0 1 0 1 1 1 0 2 1 0 0 0 0 1 0 0 1 2 0 0 1 0 0 2 0 0 2 1 1 0 0 0 0 0 2 0 0 0 2 1 1 1 0 1 1 0 1 0 0 2 0 0 1 1 0 0 1 1 1 0 1 2 1 0 0 0 0 0 0 0 0 2 0 0 0 1 2 0 0 0 0 0 2 0 0 0 1 0 0 1 0 1 0 1 1 1 0 1 1 0 0 1 2 0 1 1 0 1 0 0 1 0 0 0 0 0 0 0 1 0 0 0 0 1 0 1 0 1 2 2 0 1 1 2 1 0 1 1 1 0 0 0 0 0 0 1 0 1 2 0 1 1 0 0 0 2 1 1 1 0 0 2 0 0 0 1 1 0 0 0 0 1 1 0 1 1 2 0 1 0 1 0 0 2 2 0 0 1 0 1 1 1 0 2 2 2 1 0 1 1 0 2 2 0 1 1 0 0 1 1 1 0 1 1 1 1 0 1 0 1 0 0 0 0 0 0 0 1 2 0 1 2 0 0 0 0 0 2 0 0 0 0 0 1 0 0 0 0 1 2 0 1 0 1 0 1 0 2 2 2 1 0 1 0 0 1 1 2 2 1 0 1 0 1 0 2 0 0 0 1 2 0 0 1 0 0 1 1 2 1 2 2 1 0 2 2 0 0 2 0 2 2 1 1 0 0 2 2 0 0 0 0 0 0 1 2 0 1 1 1 0 1 1 0 0 0 0 2 0 0 1 2 1 2 1 0 2 0 0 0 2 0 1 0 0 0 0 0 1 1 1 1 1 2 2 0 0 2 1 1 1 1 1 2 0 1 0 0 0 0 0 0 1 1 1 1 0 1 0 2 0 0 2 0 0 1 1 0 1 0 1 0 1 1 0 0 0 0 0 0 0 1 1 0 1 1 2 0 1 0 2 2 2 1 0 1 1 1 0 0 2 2 0 2 0 0 0 1 0 0 0 0 0 0 0 2 0 0 0 2 2 0 0 1 1 0 0 1 1 1 0 0 1 0 0 0 0 1 0 0 2 1 0 0 0 0 0 0 2 2 1 0 0 0 0 1 0 0 0 0 2 0 2 1 0 2 1 0 2 0 0 2 2 0 0 0 0 1 1 1 2 1 0 0 0 2 1 0 0 1 0 2 2 2 2 0 0 2 1 2 1 0 0 1 1 0 0 0 0 0 0 2 0 2 0 1 0 0 0 2 1 2 0 0 0 0 0 2 0 0 1 0 0 0 0 0 1 2 0 1 0 0 1 0 0 0 0 0 0 0 0 1 0 2 1 1 0 0 0 0 0 0 0 1 1 1 0 0 0 2 0 0 0 0 0 1 2 0 0 0 1 2 2 2 0 1 1 1 0 0 1 0 2 0 2 2 1 0 0 2 0 2 0 2 1 0 2 2 1 0 0 0 0 1 0 2 0 1 0 0 1 0 0 1 1 1 1 1 1 0 2 2 2 0 2 2 0 2 0 0 2 0 0 1 0 2 0 0 0 0 0 1 1 0 1 1 1 0 1 1 1 0 0 0 0 0 0 0 2 0 0 0 0 0 1 1 0 0 1 1 0 0 1 1 0 0 1 1 2 1 0 2 0 1 0 0 1 0 0 1 0 0 0 1 0 0 1 1 2 0 2 2 0 0 0 2 2 0 2 1 0 1 0 1 1 1 1 0 1 1 1 0 1 1 0 1 2 2 1 2 0 2 2 2 2 2 0 1 0 1 0 0 1 0 0 0 1 1 1 0 1 1 1 0 0 0 1 0 1 0 1 2 0 0 1 0 0 0 1 1 1 0 0 0 0 0 0 0 0 0 1 0 0 1 1 0 0 2 0 0 1 0 0 2 0 0 0 1 1 0 1 0 2 1 0 1
106 1 2 0 0 0 0 2 0 2 2 0 0 1 0 0 0 1 0 1 1 0 0 2 0 0 0 2 0 0 2 0 0 1 1 1 1 1 1 0 1 0 0 0 0 0 0 1 0 0 0 0 1 0 1 2 0 0 1 0 1 1 2 2 0 0 1 1 0 0 0 1 2 0 1 2 1 0 2 1 1 0 0 0 1 0 1 0 0 1 0 0 0 1 0 1 0 2 0 1 0 2 0 0 1 1 1 1 0 2 0 1 0 2 0 2 0 0 2 0 0 0 2 1 0 1 0 0 1 0 0 0 0 0 0 0 0 0 0 0 0 0 0 0 1 2 0 0 0 0 0 1 0 0 0 0 0 0 0 0 1 1 1 1 0 1 0 1 0 2 2 0 0 2 0 0 0 0 0 0 0 1 0 1 0 0 1 1 0 1 0 0 2 2 2 0 0 1 0 0 1 0 0 2 2 1 1 2 0 0 2 0 1 0 1 1 1 0 1 0 1 1 1 1 1 0 1 2 0 0 0 0 2 2 1 1 0 1 0 1 0 0 2 0 0 0 0 0 1 1 0 2 0 0 0 2 1 0 0 0 0 0 0 1 2 0 1 0 2 2 0 1 0 0 0 0 1 2 2 0 0 2 1 1 2 2 2 2 0 2 0 0 2 0 2 0 0 1 0 2 2 0 1 1 0 0 1 0 1 0 0 1 0 0 1 0 1 1 0 1 0 1 1 1 0 0 1 2 0 0 0 2 1 1 0 0 0 1 1 1 1 2 2 0 0 0 1 0 0 1 1 0 0 0 0 1 0 1 0 2 2 2 0 0 0 1 0 2 2 0 1 1 0 0 0 0 2 1 1 1 0 1 0 0 0 1 0 0 0 0 0 0 1 0 2 0 1 0 1 1 0 0 1 2 1 0 0 1 0 2 0 0 0 1 0 1 1 0 0 0 1 1 0 2 1 2 1 0 1 0 2 1 0 1 1 0 1 1 0 0 0 2 0 1 0 1 2 1 0 0 0 1 1 2 1 1 1 1 1 1 1 2 1 2 0 0 2 1 2 0 2 2 1 1 0 0 0 0 0 0 0 1 0 1 1 0 1 1 0 1 0 0 0 1 1 0 2 2 2 2 0 0 2 0 0 0 1 0 1 0 0 0 1 0 2 0 0 2 0 0 1 1 0 2 0 2 2 1 1 2 0 1 0 1 2 0 1 1 1 1 0 1 0 1 2 1 1 1 1 0 0 0 0 0 0 1 0 1 0 1 0 0 0 1 0 1 1 1 1 0 0 0 0 0 0 0 0 1 1 2 0 1 0 0 0 0 0 1 0 1 0 0 0 0 0 0 0 0 0 1 0 1 0 0 1 1 1 0 0 1 0 0 0 0 0 0 0 0 0 0 1 2 0 0 0 2 2 0 0 0 1 1 0 0 2 0 1 0 0 0 1 1 0 1 2 0 2 0 1 1 0 2 1 1 2 0 0 2 2 0 0 0 1 1 0 1 0 0 2 0 0 0 0 0 0 1 2 0 1 0 0 2 0 2 1 2 1 0 0 1 0 0 0 1 0 0 0 2 0 1 0 0 0 0 2 2 0 2 0 0 0 0 0 2 0 1 0 1 1 0 0 0 1 1 1 1 0 0 1 0 0 0 0 0 0 1 0 1 1 2 0 0 0 0 0 1 0 1 0 0 0 0 0 0 0 1 1 1 1 0 0 0 2 0 2 0 0 1 2 1 1 0 2 2 2 0 1 2 0 1 1 0 0 0 1 2 0 2 2 2 0 2 2 1 0 1 0 1 0 1 0 2 0 1 1 0 1 0 0 1 0 0 1 0 1 0 1 2 2 1 1 2 0 1 0 0 0 0 0 2 0 2 1 0 0 1 1 0 1 0 1 1 0 0 1 0 0 1 0 0 2 1 0 0 2 0 0 0 0 0 2 0 0 0 0 0 1 0 1 1 0 0 0 0 2 0 0 0 2 2 2 2 1 0 0 0 0 1 0 0 0 0 0 0 2 0 2 2 0 1 0 0 2 0 1 0 0 0 1 1 0 0 0 0 1 1 1 0 2 2 0 2 2 0 0 2 2 1 0 1 2 2 2 2 2 1 1 0 0 0 0 0 0 0 0 0 0 1 0 0 1 0 1 0 1 0 1 2 2 1 1 1 0 0 0 0 0 1 2 2 1 0 0 0 0 1 0 0 0 1 1 0 0 1 0 0 0 0 0 2 0 0 2 2 0 0 1 0 1 1 1 1
107 0 1 1 1 1 1 2 1 1 1 1 0 2 0 2 0 0 0 1 1 0 0 2 0 0 1 1 0 1 1 1 0 1 1 1 1 1 0 0 1 0 0 0 1 1 1 0 1 0 0 0 1 0 1 1 0 0 0 1 2 2 2 2 0 0 1 0 0 0 0 0 2 0 1 2 1 0 1 0 1 0 0 0 0 0 0 0 0 2 0 0 2 1 0 1 0 1 1 1 1 1 1 0 1 0 2 0 1 1 0 2 1 2 1 2 1 0 1 0 1 0 1 1 0 1 0 0 2 0 1 1 0 1 0 0 0 0 0 0 0 0 0 0 1 0 0 0 1 1 0 1 1 0 1 0 1 0 0 0 1 1 0 1 1 2 0 0 1 1 0 1 0 2 2 1 0 1 0 1 0 0 0 1 0 0 1 0 0 1 0 0 1 0 0 0 1 0 1 1 0 0 0 0 2 0 0 0 2 0 0 1 0 0 0 2 0 1 1 1 1 1 2 2 0 0 1 1 0 0 0 0 2 2 1 1 0 1 0 0 0 0 2 1 0 1 1 0 1 1 0 0 1 0 1 2 1 1 0 1 1 1 0 0 0 0 0 0 2 2 0 0 0 1 0 0 0 1 1 0 0 2 2 2 2 1 2 2 0 2 0 0 0 0 2 1 0 1 0 1 0 0 2 0 0 0 1 0 0 0 0 0 0 1 1 1 2 1 1 0 0 2 1 0 0 0 0 0 1 0 0 0 1 0 0 0 0 1 1 0 1 1 1 0 1 0 1 0 1 1 1 0 0 1 0 0 2 1 0 2 2 2 0 0 0 1 0 2 2 0 0 0 1 1 0 2 2 0 2 0 1 0 0 0 1 0 0 1 1 0 0 0 0 0 2 0 1 1 1 1 0 2 1 2 0 0 0 1 0 2 0 0 0 1 0 1 1 0 1 0 0 1 1 1 0 0 0 0 0 0 1 1 0 0 0 0 0 0 0 1 0 0 1 1 1 1 1 0 0 1 0 1 0 2 1 1 0 2 1 0 1 2 0 0 2 0 2 0 2 0 0 0 2 2 2 0 2 1 1 1 1 1 0 0 2 0 0 1 1 1 1 0 0 1 1 1 2 2 2 2 2 2 0 2 0 0 2 0 1 0 0 0 0 0 0 2 1 2 1 1 0 0 1 2 1 0 0 1 0 1 1 1 0 1 1 0 1 1 0 1 0 1 0 0 1 2 1 1 0 1 0 1 0 0 1 2 0 1 0 0 2 0 0 1 0 1 1 0 0 0 0 0 0 0 0 0 1 2 2 1 0 0 1 1 0 0 1 2 1 2 1 0 0 0 0 1 0 0 0 1 1 1 0 2 0 0 1 0 0 2 0 0 0 2 0 1 1 0 0 0 0 1 0 0 0 0 2 2 0 0 0 0 0 0 2 0 1 0 0 0 0 0 0 1 1 0 2 2 1 1 1 1 1 1 0 0 0 2 1 0 0 0 1 2 0 0 2 1 1 0 0 1 0 0 0 1 1 1 1 1 1 0 1 2 0 2 1 0 0 0 1 0 0 0 0 0 0 2 0 0 0 1 0 0 1 2 0 1 0 0 0 0 0 1 0 0 0 0 0 0 0 1 1 2 1 0 0 0 2 0 0 0 0 0 0 0 1 2 0 1 0 1 0 1 2 0 1 1 1 1 1 1 0 0 0 0 0 0 1 0 0 1 0 0 0 0 2 1 1 2 0 0 2 2 2 0 1 0 0 2 1 1 1 0 1 2 1 1 0 1 0 1 2 1 0 1 1 0 0 1 0 1 0 0 0 0 2 1 0 0 0 0 2 0 2 0 2 1 1 1 0 2 0 2 0 0 0 0 0 2 0 2 2 0 0 0 0 0 2 1 1 1 0 1 1 0 1 0 0 1 1 1 0 0 2 0 0 0 0 0 1 0 0 0 0 1 1 1 1 1 0 0 1 0 1 0 0 0 0 2 1 2 0 0 0 0 0 0 0 0 2 0 0 0 2 1 2 2 0 1 0 1 1 0 2 2 0 0 0 1 0 1 0 0 1 1 2 0 1 1 0 1 1 0 1 2 2 2 1 1 2 1 0 1 1 1 1 0 2 2 0 1 2 2 1 1 0 1 0 1 1 0 2 0 0 1 2 2 2 0 2 0 0 0 2 2 2 0 0 0 0 0 0 0 0 0 1 2 2 0 0 0 0 2 0 0 2 0 0 2 0 0 0 1 1 0 0 0 0 1 1 1
108 0 1 0 0 0 1 2 1 2 2 0 0 0 0 0 0 1 0 1 1 0 2 2 0 0 0 2 0 0 2 0 2 2 2 0 2 2 0 1 0 1 0 0 0 1 0 0 2 0 0 0 1 1 1 2 0 0 0 0 1 1 2 2 0 0 2 0 0 0 1 1 2 0 1 2 1 0 1 0 1 0 0 0 2 0 0 1 1 2 0 1 2 0 0 0 0 2 0 2 0 0 0 0 1 1 1 1 1 1 1 2 0 1 0 1 0 1 2 0 1 1 1 1 0 1 0 0 2 0 0 0 0 2 1 1 0 0 0 0 0 0 0 0 0 1 0 0 1 1 0 0 0 1 0 0 1 0 0 0 2 1 0 1 2 2 0 1 0 1 0 0 0 2 2 0 0 1 0 0 0 0 0 1 0 0 1 0 0 1 0 0 2 1 2 0 1 0 0 0 0 0 0 0 2 0 0 0 0 0 1 0 1 0 0 2 0 2 0 0 0 0 2 1 1 1 1 0 0 0 1 0 0 0 0 0 0 2 0 1 0 1 2 1 0 0 0 0 1 1 1 0 0 0 0 1 1 0 2 0 0 2 0 0 0 0 0 0 1 1 0 0 0 1 0 0 2 2 2 0 0 2 1 1 2 2 2 2 0 2 0 0 1 0 2 1 0 2 1 2 1 0 2 0 2 0 1 1 1 0 0 2 0 0 1 0 2 0 0 0 0 0 0 1 2 0 0 1 2 2 0 2 0 0 0 0 0 2 0 0 0 2 2 0 1 0 1 0 1 0 0 0 0 0 0 1 0 0 0 2 2 2 1 1 1 1 0 2 2 1 1 1 0 0 0 0 1 1 0 2 1 0 0 0 0 0 0 0 0 0 0 0 1 0 2 0 0 0 1 1 0 1 1 1 0 1 1 1 0 2 0 0 0 1 0 1 1 1 0 0 0 0 0 0 0 2 1 0 0 1 1 0 1 1 1 0 1 1 0 1 1 1 0 1 1 2 2 0 0 0 0 0 1 2 1 1 1 1 1 1 1 1 0 0 1 1 1 2 2 0 2 2 2 2 0 0 0 0 0 0 0 1 0 0 1 1 0 1 0 1 1 0 0 1 0 0 1 1 1 2 1 1 0 2 0 0 2 0 2 0 0 1 0 0 1 1 1 2 1 1 0 0 0 0 0 0 0 1 1 2 0 1 0 0 0 0 1 0 0 0 0 2 0 2 2 2 2 2 0 0 0 1 1 0 2 0 1 0 0 1 1 0 1 1 1 0 0 2 2 0 0 0 0 0 0 0 1 1 1 1 1 0 2 2 0 0 1 1 1 1 0 0 0 0 0 0 1 0 0 0 0 1 1 2 0 0 1 0 0 0 1 0 0 0 0 0 0 0 0 0 0 1 0 0 0 0 1 1 0 0 0 0 0 0 0 0 0 0 1 0 0 1 1 2 0 0 1 0 1 1 0 2 1 1 1 0 0 1 0 0 0 0 1 1 1 1 0 2 1 0 0 1 1 1 0 0 1 2 1 1 2 1 0 0 0 0 1 1 1 0 2 0 1 0 0 0 1 2 0 1 0 1 1 0 2 1 2 1 0 0 0 0 0 2 0 0 0 0 0 0 0 0 0 2 0 0 0 0 2 0 0 0 0 0 0 1 0 1 1 1 0 0 1 1 1 1 0 1 1 1 1 1 0 0 1 0 0 0 1 1 0 1 2 0 1 0 0 1 1 2 0 0 2 0 0 0 0 1 1 1 2 1 1 0 1 0 0 1 0 2 0 1 2 2 1 1 0 0 0 0 0 2 0 1 0 1 1 0 1 0 0 0 1 1 1 0 2 2 2 0 2 2 0 2 0 0 1 0 0 2 0 2 2 1 0 0 0 1 1 0 0 0 1 1 2 1 2 1 0 0 1 1 0 1 1 0 1 0 0 0 1 0 0 0 1 0 1 0 1 1 0 0 1 0 1 0 0 0 0 2 2 2 0 0 0 0 0 0 0 0 2 0 1 1 2 0 2 1 0 0 0 2 1 0 1 1 1 1 0 1 0 1 0 0 2 0 1 2 1 1 0 2 2 2 1 2 0 1 0 0 2 2 1 2 1 1 0 1 1 0 0 0 2 0 0 0 0 0 0 1 1 0 1 0 0 0 1 2 1 1 0 2 1 0 2 2 2 0 0 0 0 0 0 0 0 1 0 0 0 0 0 0 0 1 0 1 1 1 0 1 1 0 1 2 0 0 1 0 1 0 0 0
109 1 2 0 0 0 0 1 1 1 1 0 0 0 0 0 0 0 0 0 2 0 1 2 0 0 0 1 1 1 1 1 0 1 1 1 1 2 0 0 1 0 0 0 2 0 0 0 2 0 0 0 0 1 0 1 1 0 0 0 0 2 2 1 0 0 2 0 0 0 0 0 2 1 1 2 1 0 1 0 1 0 1 1 1 0 0 0 0 2 0 0 0 1 1 1 1 0 0 1 0 2 1 0 0 0 2 0 0 2 0 0 2 2 2 2 1 0 0 0 2 0 2 0 0 2 0 1 2 1 0 0 1 1 0 0 0 0 0 0 1 0 0 0 1 1 0 0 1 2 0 0 1 0 1 0 1 2 0 0 2 1 1 0 0 2 0 0 1 1 0 2 1 1 1 0 0 0 0 1 0 1 0 2 0 0 2 1 0 1 0 1 2 1 2 0 1 0 1 0 1 1 0 0 2 2 2 0 1 0 2 0 1 0 0 2 1 0 2 2 0 0 1 1 1 0 1 1 1 1 0 0 0 0 0 0 0 1 1 1 1 0 2 0 0 0 0 0 0 0 0 0 1 1 1 1 0 1 0 1 1 1 0 1 1 0 0 1 2 2 0 0 0 2 0 0 2 1 1 0 0 2 0 0 2 1 1 1 0 2 0 0 1 0 2 0 2 0 0 0 0 0 2 0 0 1 0 0 0 0 0 1 0 1 0 0 0 0 0 0 0 0 2 2 0 0 0 0 1 1 0 2 1 0 0 0 0 1 1 0 0 1 2 0 1 0 0 1 1 1 1 0 0 0 0 2 0 0 0 2 2 2 2 1 1 0 1 2 2 0 2 1 0 0 0 1 2 1 0 2 0 0 0 0 0 1 0 0 0 0 0 0 1 0 1 1 0 0 1 1 0 0 0 2 0 0 1 1 1 1 0 0 0 0 0 0 2 0 0 0 1 1 0 0 0 0 0 0 1 0 1 0 0 0 0 1 0 1 0 0 2 1 0 0 2 0 0 0 1 1 0 0 0 2 0 0 0 2 2 1 1 1 0 0 0 2 0 2 2 0 1 1 2 2 1 0 1 1 1 0 0 2 0 0 0 0 0 2 1 0 0 0 0 2 0 1 0 1 1 2 1 0 2 0 0 1 1 0 1 0 0 0 0 0 1 0 0 2 0 1 1 1 1 2 1 0 0 0 1 1 1 0 0 1 1 0 2 0 1 1 0 0 0 0 0 1 0 0 2 0 0 0 1 0 0 1 1 0 0 0 1 0 0 1 1 0 0 1 1 0 0 0 0 0 0 0 0 2 2 2 0 1 1 1 0 0 1 0 0 0 0 0 1 1 0 1 0 0 0 0 0 2 0 1 0 1 1 0 0 2 1 0 0 2 1 1 0 0 0 0 1 1 0 0 0 0 2 0 0 0 0 0 0 0 1 1 1 0 0 0 1 1 2 2 0 0 2 2 1 1 0 2 2 0 2 0 0 2 2 0 0 0 1 0 0 2 1 0 1 1 1 1 0 0 0 0 2 0 1 0 1 1 0 2 1 2 1 1 0 1 0 1 0 1 1 0 0 1 0 1 0 1 0 0 1 2 0 1 1 0 0 0 0 2 0 1 0 2 2 0 0 0 1 2 1 1 0 0 0 0 0 0 1 0 0 2 1 0 0 1 0 0 0 0 1 1 0 1 0 0 0 0 0 0 0 1 1 0 0 0 0 1 0 0 0 1 2 0 2 0 1 0 2 2 2 0 1 1 0 1 2 1 0 1 1 2 1 2 0 1 1 0 2 1 1 0 0 0 0 0 0 1 0 2 1 1 1 1 0 1 0 0 1 0 1 1 1 2 1 0 1 1 0 2 1 0 1 0 0 2 0 2 1 1 1 1 1 1 1 0 1 1 0 0 0 0 0 0 0 0 2 2 0 0 1 0 1 0 0 0 2 0 0 0 0 0 0 0 1 1 0 0 0 1 2 1 0 1 1 2 2 2 0 0 0 0 0 0 1 0 1 0 1 1 1 1 1 2 0 0 0 2 1 0 1 1 1 0 0 1 0 0 0 0 0 1 1 1 2 1 0 2 1 1 0 1 0 1 0 0 2 2 0 2 0 0 0 0 1 1 0 0 2 1 2 0 0 0 1 0 1 0 1 0 1 0 2 1 1 1 1 1 0 0 1 2 2 0 0 0 0 0 0 0 0 1 0 0 0 0 0 0 0 1 0 1 2 0 0 1 0 0 0 2 0 0 0 0 0 0 1 1
110 0 2 0 0 0 0 1 1 0 0 1 0 0 0 0 0 1 0 0 1 0 0 0 0 0 1 1 0 0 1 2 1 2 1 1 1 2 0 0 2 0 0 0 0 0 0 1 0 1 1 0 0 0 2 1 1 2 0 0 1 1 2 1 0 0 0 0 0 0 0 1 2 1 1 2 1 0 1 0 1 0 0 0 1 0 0 0 0 2 0 0 2 2 1 1 1 1 1 2 1 2 0 0 1 1 1 0 1 2 1 1 0 1 0 1 0 0 0 0 1 0 2 0 0 2 0 1 2 0 0 0 0 0 0 0 0 1 0 2 1 0 0 0 1 1 0 0 1 1 0 0 1 0 0 0 0 1 0 0 1 1 0 1 0 0 0 0 2 2 0 0 1 1 1 0 1 0 0 1 0 1 0 1 0 0 1 2 0 0 0 2 0 0 0 0 0 0 0 0 1 0 0 0 2 1 0 0 1 0 1 0 1 0 0 2 0 1 2 0 1 1 2 2 0 2 2 1 1 0 0 0 0 0 0 0 0 0 0 0 1 0 2 0 0 0 0 0 2 0 0 1 1 0 0 2 2 1 0 0 0 0 0 0 0 0 0 1 2 2 0 0 0 1 0 0 0 1 1 0 0 0 1 1 1 1 1 0 1 2 0 2 0 0 2 1 0 0 0 1 1 0 2 0 0 0 0 0 0 0 0 1 0 0 0 0 2 0 0 0 0 2 2 1 1 0 1 0 1 0 0 1 1 0 0 0 0 0 2 0 0 0 2 0 0 0 1 1 1 0 0 1 0 1 0 1 2 0 0 2 2 2 2 1 1 1 1 2 2 0 1 1 1 1 0 2 2 1 0 2 0 0 0 0 0 2 0 0 0 0 0 0 2 0 1 1 1 0 0 0 0 0 0 1 0 0 2 1 0 2 0 0 0 0 1 1 1 0 0 0 0 1 2 2 1 2 1 0 0 0 1 0 0 0 0 0 1 0 0 0 1 0 0 1 1 0 1 1 0 0 0 1 0 2 1 0 1 0 0 0 1 1 1 1 1 0 2 1 1 1 0 1 2 2 0 0 0 0 0 0 0 2 0 0 2 0 0 0 0 0 1 1 0 1 0 0 1 1 0 2 1 0 2 0 0 0 0 0 0 0 0 1 0 0 1 1 1 2 0 1 1 1 0 1 0 1 1 1 0 1 1 1 0 0 1 0 1 1 2 2 1 1 0 0 2 1 1 1 1 0 0 1 0 0 0 0 1 0 0 1 0 0 0 2 1 1 1 2 1 1 1 1 0 0 0 0 0 1 1 1 1 0 1 1 0 0 1 1 0 1 0 1 0 0 1 0 0 0 0 0 0 2 0 2 0 0 2 0 0 0 1 1 0 1 1 1 0 0 1 0 0 0 0 1 0 1 2 1 0 0 0 0 1 1 2 1 0 0 1 1 1 2 0 2 1 0 2 0 1 1 0 1 0 2 0 1 0 2 1 0 0 0 0 0 1 2 1 0 1 1 1 0 0 0 1 0 2 0 1 0 0 2 0 2 0 2 1 0 0 1 1 0 1 0 1 0 0 2 0 2 1 1 0 0 2 2 0 1 0 0 0 0 0 1 0 1 1 0 0 0 0 0 0 2 0 0 0 0 0 0 0 0 0 0 0 0 2 0 0 1 0 0 0 0 1 1 0 1 0 0 0 0 0 0 0 1 1 0 0 0 0 2 2 1 1 0 0 2 1 2 0 0 1 1 0 0 1 0 1 1 1 0 1 1 2 1 1 1 1 2 0 2 2 1 0 1 1 1 0 1 1 1 0 2 0 0 1 0 0 1 0 0 1 1 1 0 2 1 0 1 0 1 0 2 0 0 1 0 1 2 1 2 0 2 2 1 0 1 1 0 0 0 0 0 0 0 0 0 0 1 2 1 0 0 1 0 1 0 0 0 0 0 0 0 0 0 1 0 1 0 0 0 1 0 2 0 0 1 1 2 2 2 0 0 0 0 0 1 0 1 1 0 1 0 2 0 2 1 0 0 0 1 1 1 0 0 1 1 1 1 0 0 1 0 1 1 1 0 1 1 0 1 2 2 1 1 1 2 2 2 2 2 1 1 0 1 1 2 2 0 0 0 2 0 1 0 0 1 1 1 0 1 1 0 1 0 2 2 1 0 1 0 1 0 1 0 1 0 0 0 0 0 0 0 0 2 0 1 1 0 0 0 0 0 0 0 0 1 1 1 0 0 0 2 1 0 1 0 1 1 1 2
111 0 1 0 0 0 0 2 1 2 1 1 0 1 0 0 0 1 1 1 1 0 0 1 0 0 1 2 1 1 1 2 1 2 1 1 1 2 0 0 2 0 1 1 0 0 0 0 1 1 1 0 0 0 2 2 0 1 0 1 0 1 2 1 0 0 0 1 0 0 0 2 2 1 1 2 1 0 1 1 0 0 0 0 1 0 0 1 1 2 0 1 0 2 0 2 0 2 1 1 0 2 1 0 0 0 2 0 0 2 0 2 1 2 1 2 1 0 1 0 1 0 0 2 0 0 0 2 2 2 0 0 0 0 1 0 0 0 0 0 0 0 0 0 0 0 1 0 0 1 0 1 0 0 0 0 0 1 0 0 0 0 0 1 2 2 0 0 1 1 0 1 0 2 2 0 0 0 0 0 0 1 1 2 0 0 1 2 0 0 1 1 0 0 0 1 1 0 0 0 0 1 0 0 2 2 2 0 2 1 0 0 1 0 1 1 1 1 1 1 1 1 1 1 1 0 1 2 0 0 1 0 0 1 1 1 0 2 0 1 0 1 2 0 0 0 0 0 2 0 0 1 1 1 0 1 1 0 0 0 0 0 0 2 2 0 0 0 1 1 0 1 0 2 1 0 0 2 2 0 0 2 1 1 2 1 2 2 0 2 0 0 1 0 1 0 1 0 0 1 1 0 2 0 0 1 0 0 0 0 0 0 0 0 0 0 1 0 0 0 0 1 1 2 2 0 0 2 0 0 0 0 0 0 0 0 0 2 0 0 0 1 2 1 2 0 0 2 1 1 1 0 0 1 0 0 1 1 0 1 1 1 2 0 2 0 0 2 2 0 1 1 0 0 0 0 1 0 0 2 1 1 0 0 1 1 0 0 0 0 0 0 1 0 2 0 0 2 0 0 0 0 2 1 0 0 1 0 0 2 0 0 1 0 1 2 0 0 0 0 1 1 1 0 0 1 1 0 1 0 1 0 1 1 1 0 1 1 0 0 2 1 0 1 0 1 2 0 2 1 0 0 2 2 2 2 2 2 1 1 1 2 0 0 0 2 0 1 2 0 0 0 1 1 1 0 1 0 0 0 0 2 0 0 1 0 0 1 1 0 0 0 0 2 1 0 2 1 1 2 0 0 1 1 0 0 1 1 0 0 0 1 0 1 0 2 0 2 1 1 0 0 1 2 0 0 0 0 0 1 1 0 0 0 0 0 0 1 1 1 0 1 0 2 2 2 0 1 1 0 0 0 1 0 1 1 0 1 0 0 2 0 1 1 0 0 0 2 2 0 0 0 0 0 0 0 0 0 0 2 0 0 0 0 0 0 0 2 0 2 0 0 0 1 0 0 0 0 0 0 0 1 0 1 0 1 1 0 0 1 0 0 0 1 1 1 0 0 0 0 0 2 0 0 0 1 2 1 0 0 1 0 1 1 2 1 0 0 0 0 1 1 0 0 1 0 1 2 2 2 1 0 2 0 2 0 0 2 2 0 0 0 2 0 1 2 0 2 0 0 0 1 0 0 0 0 2 0 1 0 0 1 0 1 0 2 0 0 1 1 1 0 0 0 1 0 0 2 0 2 0 1 0 1 1 2 1 1 0 0 0 0 0 1 0 1 0 1 0 1 0 0 0 0 1 0 0 0 0 0 0 0 1 0 0 0 0 0 0 0 0 0 0 0 0 1 0 0 0 0 0 0 0 0 0 0 2 1 0 1 1 2 0 0 0 0 1 1 2 1 1 1 2 0 0 1 1 1 1 1 2 1 0 1 1 2 0 2 1 2 0 1 2 2 1 0 0 0 0 1 0 2 0 1 0 1 2 0 0 0 0 0 0 1 0 0 2 1 1 0 0 1 0 2 0 0 1 0 0 1 0 1 2 0 0 0 0 1 1 0 1 1 1 0 1 1 1 0 0 1 2 1 0 1 1 0 1 0 0 0 1 0 0 0 0 1 0 0 2 1 1 0 1 0 1 1 2 0 0 2 2 2 0 0 0 0 2 2 1 0 0 0 0 0 2 0 2 2 0 0 0 1 0 0 2 1 0 1 0 0 0 0 0 0 2 2 2 0 2 2 0 2 2 1 0 0 0 2 2 2 2 2 0 1 1 1 1 2 2 0 0 0 2 1 1 0 1 0 1 1 1 1 2 0 0 0 0 2 2 0 2 0 0 0 0 0 0 1 1 1 1 0 0 0 0 0 0 0 0 0 0 0 0 0 0 0 0 0 0 1 0 0 0 1 1 0 0 0 0 0 2 1
112 1 1 1 0 0 0 1 2 0 0 1 1 1 0 1 0 2 1 0 2 1 1 2 0 0 2 0 1 0 0 2 1 2 0 0 2 0 1 0 0 0 0 1 0 1 0 0 1 0 0 0 0 1 1 0 1 1 0 0 0 1 0 0 0 0 1 0 1 1 0 2 2 1 1 2 1 0 1 0 1 0 0 1 0 1 0 1 1 2 1 1 1 1 0 2 0 2 2 2 1 2 0 0 1 1 2 0 0 2 1 1 0 0 0 1 1 0 0 0 2 0 1 1 0 2 0 1 1 1 0 0 1 1 0 0 0 0 0 0 1 0 1 1 2 2 0 0 0 2 0 2 0 0 0 0 0 1 0 0 0 1 0 1 1 2 0 0 1 2 0 0 0 2 1 0 0 0 0 0 0 1 0 2 0 0 1 1 0 2 0 0 0 0 0 1 1 1 0 0 0 1 0 1 2 2 2 0 0 0 0 1 1 0 0 2 0 1 2 1 1 1 1 2 0 1 1 1 0 0 0 0 0 0 0 0 0 2 0 1 0 1 2 0 0 0 0 0 1 1 1 1 1 0 1 2 0 0 0 0 0 0 0 1 1 0 1 1 2 1 0 0 0 2 0 0 2 1 1 0 2 1 0 0 1 2 2 2 0 2 0 0 0 0 2 2 0 2 0 1 1 0 2 0 0 0 0 0 0 0 2 2 0 0 1 0 2 0 0 0 0 0 1 1 2 0 0 1 1 1 0 2 0 0 0 0 0 2 0 1 1 1 2 0 2 0 0 0 0 2 2 0 0 0 0 0 0 1 0 2 2 2 2 2 1 1 1 2 2 0 1 1 1 1 0 2 2 0 0 2 1 1 0 1 1 1 0 0 0 0 0 0 0 0 2 0 1 1 0 0 0 0 1 2 1 0 0 0 0 2 0 0 0 0 2 2 0 1 0 0 0 0 1 1 1 1 0 0 0 0 0 1 0 0 0 2 0 1 0 1 1 1 0 0 1 0 1 2 0 0 0 2 1 2 2 1 2 2 1 1 1 2 0 0 0 1 1 1 2 0 0 0 2 2 1 1 0 1 1 1 0 2 0 0 2 0 0 1 0 0 1 1 1 0 1 1 1 1 1 2 1 0 1 1 0 0 2 0 1 0 1 1 0 0 1 0 0 2 2 1 0 2 0 2 1 0 0 0 0 1 1 0 0 0 1 0 1 1 0 0 0 0 0 0 1 2 0 1 1 0 0 1 0 0 1 1 0 0 1 0 1 1 0 2 0 2 1 2 0 2 0 0 1 0 1 0 1 2 2 1 0 2 1 2 0 0 0 2 1 2 0 0 0 0 0 0 0 0 0 1 0 1 0 2 0 0 1 0 1 1 0 0 0 1 0 1 1 0 0 0 1 2 0 0 0 2 2 1 0 0 1 0 0 0 2 0 1 0 0 0 0 1 1 1 1 0 2 1 2 2 0 1 1 0 2 0 0 2 0 2 2 0 1 2 0 0 2 2 0 1 0 1 0 0 1 0 2 0 0 0 2 0 0 2 0 2 2 1 0 0 2 0 1 0 0 0 0 2 0 2 1 1 0 0 1 1 1 1 1 0 0 0 0 1 0 1 0 0 0 0 0 2 1 2 0 1 0 0 1 0 0 0 0 0 0 0 0 2 1 2 0 1 1 2 2 0 0 1 0 1 1 1 0 0 0 1 0 0 1 0 0 1 0 0 0 2 1 1 1 2 0 0 2 0 0 1 1 0 1 1 1 1 0 1 1 2 0 1 0 2 1 1 2 1 0 1 0 0 0 2 0 2 0 2 0 0 2 1 0 1 0 1 1 1 1 0 2 2 2 0 2 2 0 2 0 0 1 0 0 2 0 2 0 0 0 0 0 0 0 0 0 0 0 0 0 0 0 0 0 0 2 2 0 0 2 0 0 0 0 0 1 0 0 0 0 1 0 0 2 1 0 0 1 0 2 1 1 1 0 2 2 2 0 0 0 0 0 2 0 0 0 0 0 0 2 0 2 2 0 0 0 1 2 0 1 1 1 1 0 0 0 0 1 0 1 1 2 0 2 2 0 2 2 1 0 0 0 1 0 1 2 2 1 1 1 1 1 0 0 0 0 0 2 2 2 1 1 0 0 1 1 0 1 0 1 1 2 2 2 1 1 1 0 0 0 0 0 0 0 1 0 0 0 0 0 1 0 0 0 0 0 0 0 2 0 2 2 0 0 0 0 0 1 1 0 0 0 0 2 1 0 1
113 0 1 0 0 0 0 2 2 1 0 0 1 2 1 0 0 2 2 0 2 0 0 2 0 0 1 2 0 0 2 0 0 0 0 0 2 2 0 0 0 1 1 0 0 1 0 1 1 0 0 0 0 1 1 2 0 0 1 0 0 1 2 2 0 0 1 0 0 0 1 1 2 0 2 2 0 0 1 1 0 0 0 1 1 0 0 0 0 2 0 0 1 2 0 1 0 1 0 2 0 1 1 0 0 0 2 1 1 1 0 2 1 1 1 1 1 1 1 0 1 1 0 2 0 0 0 0 1 0 1 1 0 0 0 0 0 0 2 0 0 0 2 0 0 0 0 0 0 0 0 0 0 0 0 0 0 0 1 0 2 0 0 1 2 1 1 0 1 1 0 0 0 2 0 1 0 0 0 0 0 1 0 2 0 0 1 0 0 2 0 0 2 1 1 0 0 1 0 0 0 1 0 1 2 1 1 1 1 0 2 0 1 0 1 1 1 1 2 1 0 0 1 1 1 0 1 1 0 0 1 0 0 0 0 0 0 1 1 1 1 0 2 1 0 0 0 0 1 1 0 0 1 0 0 1 0 0 1 0 0 1 0 1 1 0 0 0 2 0 0 1 0 1 0 0 2 2 1 0 1 1 1 1 2 2 2 1 0 2 0 0 0 0 2 1 0 0 0 2 0 0 1 1 0 0 1 0 0 0 0 1 0 0 2 0 2 1 1 0 0 2 1 1 1 0 1 1 2 2 0 1 0 0 0 0 0 1 1 1 0 1 2 0 0 0 2 0 2 0 0 0 0 1 0 0 1 2 1 0 1 1 1 1 0 1 0 2 2 0 1 1 1 1 0 2 2 1 1 1 1 1 1 1 0 1 0 0 0 0 0 0 2 0 2 0 0 0 1 0 0 1 1 1 0 1 2 1 0 2 0 0 1 0 1 2 0 0 0 0 0 0 1 0 0 2 2 0 0 0 0 1 0 1 1 1 0 1 0 0 2 0 0 1 1 0 1 0 1 0 1 0 0 1 2 0 2 2 2 2 2 2 0 0 2 0 2 1 1 1 0 1 2 2 0 0 0 0 0 0 1 2 0 0 1 0 0 1 0 1 1 0 0 2 1 0 0 1 0 1 1 0 0 1 1 1 2 1 1 0 0 0 0 0 1 1 0 1 0 1 1 1 0 2 1 1 1 0 1 1 1 0 0 1 2 0 0 1 2 2 1 1 1 1 2 1 2 0 2 0 0 0 0 0 0 2 0 2 0 0 1 0 0 1 0 1 1 2 1 1 1 1 1 0 0 0 1 1 1 1 0 1 2 1 1 1 2 1 1 1 0 0 1 0 2 0 1 0 0 0 0 2 0 2 0 0 1 0 0 2 1 1 0 1 1 2 0 0 0 0 2 2 0 0 0 0 2 0 0 0 0 0 0 0 2 0 2 0 0 0 1 1 0 1 0 0 2 1 0 0 0 2 0 2 0 1 0 1 0 1 1 0 1 1 1 1 1 2 0 0 0 1 0 0 0 0 2 0 0 0 1 1 1 1 0 2 1 0 0 1 1 0 0 1 0 0 0 2 0 2 1 1 0 1 0 2 2 2 0 0 0 0 1 0 1 1 0 0 0 0 0 1 2 2 0 1 1 1 0 1 0 0 1 0 0 1 0 1 1 1 0 0 0 0 0 2 0 1 2 1 1 1 0 0 0 2 2 0 1 1 0 1 1 0 1 1 1 1 2 1 1 0 0 1 1 0 1 1 1 1 1 1 0 1 2 2 2 2 0 2 0 0 2 1 0 0 1 1 0 2 0 1 0 2 1 1 0 0 1 1 0 0 1 0 1 0 1 2 2 0 2 2 0 1 0 0 0 0 0 2 1 1 0 0 0 1 1 0 0 0 0 1 0 0 0 0 0 0 0 0 1 1 0 1 0 0 2 1 1 1 1 0 0 0 0 0 2 0 2 1 0 0 0 1 2 0 0 1 0 2 1 1 1 1 0 2 0 0 0 0 0 0 1 0 1 0 2 1 1 2 2 2 2 0 1 0 2 2 1 1 0 0 0 0 1 2 2 0 2 2 0 2 1 1 0 2 1 1 1 1 1 1 1 2 1 1 0 1 1 0 0 0 1 0 2 0 0 0 1 0 1 0 1 0 1 0 1 2 0 0 1 1 1 0 1 2 2 0 1 1 0 0 0 0 0 2 0 1 1 1 0 0 0 1 0 1 2 0 0 0 0 0 0 1 0 0 0 1 2 0 0 0
114 0 0 0 0 0 0 2 0 2 2 0 0 0 0 0 0 0 0 0 2 0 1 1 0 0 0 1 2 2 1 1 0 0 2 1 1 0 0 0 1 1 0 1 0 1 0 0 2 0 0 0 2 0 0 0 1 0 1 2 0 0 2 2 0 0 1 0 0 0 1 1 2 0 2 2 0 0 1 0 1 0 0 0 0 0 0 1 1 2 1 1 1 0 1 2 1 2 2 2 0 2 0 0 0 0 2 0 1 1 0 1 0 0 0 0 0 0 0 0 2 0 2 0 0 2 0 0 1 0 0 0 0 0 0 0 0 0 0 0 1 0 1 0 0 0 0 0 1 1 0 0 0 0 0 0 0 0 0 0 1 0 0 1 1 1 0 1 0 1 1 1 1 1 2 0 1 0 0 1 0 1 0 1 0 0 1 0 0 1 0 0 2 2 2 0 0 1 1 0 0 0 0 0 2 0 1 0 2 0 0 0 0 0 0 2 0 0 0 0 0 0 2 1 1 1 0 2 1 1 0 0 1 2 2 1 1 2 0 1 0 1 2 1 0 0 0 0 2 0 0 0 1 1 0 0 0 2 0 1 1 1 0 1 1 0 0 0 2 2 0 1 1 0 0 0 1 2 2 0 1 1 0 0 1 0 1 2 0 2 0 1 0 1 2 1 0 1 0 1 0 0 0 2 0 0 0 0 0 0 0 2 0 0 2 0 2 2 1 1 0 2 1 0 1 0 0 0 0 0 0 1 1 0 0 0 1 2 0 0 0 1 2 0 0 0 2 1 1 1 0 0 0 1 0 1 1 1 0 1 1 1 1 0 1 1 0 2 2 0 2 2 0 0 0 1 1 1 1 1 1 1 0 0 1 0 0 0 0 0 0 1 0 0 2 0 1 2 2 1 0 2 1 1 0 1 2 2 0 1 0 0 0 2 0 2 0 0 0 0 0 0 1 1 1 1 0 0 1 1 1 1 0 0 0 0 2 1 0 0 2 0 1 2 0 1 2 1 0 1 0 2 0 2 0 0 0 2 1 2 2 2 0 0 1 1 1 0 2 0 0 0 2 2 1 0 1 0 0 0 0 1 0 0 2 1 0 2 1 0 0 0 0 1 0 0 2 2 2 2 0 0 2 0 0 0 2 0 0 0 0 0 1 1 1 1 0 0 0 2 2 0 2 2 1 0 0 1 1 2 0 1 0 1 1 0 0 0 2 2 0 1 0 0 2 2 0 1 0 1 0 1 1 0 2 1 0 1 0 1 0 0 1 2 1 0 0 2 1 1 1 1 1 0 1 0 1 2 2 0 0 0 1 1 0 0 1 2 0 2 0 1 0 0 0 0 0 1 0 2 0 0 0 2 0 0 0 0 1 2 0 0 0 2 2 2 0 0 0 1 0 2 0 0 0 1 2 1 0 0 0 0 0 0 2 0 0 0 0 0 0 0 0 1 0 0 2 1 1 1 0 2 2 0 1 0 0 1 0 1 0 0 2 0 1 2 0 1 1 1 1 0 0 0 0 0 2 0 2 0 0 0 1 1 1 1 0 1 0 0 1 1 0 0 0 0 0 2 0 2 1 0 0 0 1 2 0 2 0 0 1 1 0 2 0 2 0 1 2 0 0 0 1 2 0 2 0 0 0 0 0 0 1 1 0 1 2 1 0 1 0 1 0 0 0 0 0 0 1 1 1 0 0 0 0 0 0 0 1 0 0 0 2 0 0 0 1 1 2 1 1 0 0 1 1 1 1 0 1 1 1 1 0 0 1 2 0 2 1 2 0 1 2 2 1 1 0 0 0 0 1 0 0 2 0 2 1 0 0 2 0 0 1 1 1 0 2 2 0 0 0 1 0 2 0 0 1 0 0 1 0 2 0 1 1 1 0 0 0 0 0 0 0 0 0 0 0 0 0 0 2 2 0 0 1 0 1 0 0 0 0 0 0 0 0 0 1 0 1 1 0 0 1 0 1 1 0 0 0 0 0 0 1 0 0 0 0 0 0 0 0 0 0 0 1 0 2 2 0 1 1 1 2 1 1 1 1 0 1 1 0 1 1 1 2 0 1 0 2 2 0 2 2 1 0 1 1 1 0 0 2 2 1 1 2 1 1 0 1 1 0 0 2 2 2 0 2 1 0 0 2 0 2 0 1 0 2 1 0 0 2 0 0 0 0 0 0 0 0 1 0 0 0 0 0 2 0 0 1 0 0 0 0 0 0 0 0 0 0 1 0 1 0 1 0 0 1 0 1 0 0 2
115 0 2 1 0 0 0 1 2 0 0 1 1 1 0 1 0 1 0 1 1 1 0 2 0 0 1 2 0 0 2 1 2 2 0 2 0 2 0 0 0 0 2 0 0 0 2 0 0 0 0 0 2 0 0 2 0 0 1 0 0 1 2 0 0 1 2 0 0 0 1 2 2 0 1 2 1 0 1 0 1 0 0 1 1 0 0 1 1 2 0 0 2 2 0 0 0 1 0 1 0 2 0 1 0 0 2 0 1 1 0 1 0 0 0 0 0 0 0 0 2 0 1 1 1 0 0 2 2 1 0 0 0 2 2 2 0 0 0 1 0 0 0 0 0 1 0 0 0 0 0 0 0 2 0 0 0 2 0 1 2 2 2 0 1 2 0 0 2 2 0 2 1 1 2 0 0 0 0 1 0 0 0 2 0 0 0 0 0 2 0 0 1 0 0 0 1 0 0 1 0 0 1 1 1 1 1 0 0 0 1 0 1 0 0 2 1 1 1 1 0 0 1 2 0 0 1 2 1 0 1 0 0 0 0 0 0 2 0 1 0 0 2 0 0 0 0 0 0 1 0 0 1 0 0 2 1 0 0 0 0 0 0 1 2 0 0 0 2 1 1 0 0 1 1 0 1 1 1 0 0 2 1 1 2 1 0 2 0 2 0 0 1 0 2 1 1 1 1 2 2 0 2 0 0 1 1 0 0 1 0 1 0 1 1 1 2 0 0 0 0 1 2 2 1 0 1 1 1 1 0 1 1 0 0 0 1 1 1 1 1 1 2 0 1 0 1 0 1 0 0 1 0 0 0 1 0 0 0 2 2 2 2 0 2 1 0 1 1 0 2 2 1 1 1 1 1 0 1 1 1 0 0 0 0 1 0 0 0 0 0 0 0 0 1 1 0 0 0 0 0 0 1 2 1 0 0 0 0 1 0 0 0 0 1 1 0 0 1 0 0 1 0 2 1 2 1 0 1 0 1 0 0 0 0 1 0 0 0 0 1 1 0 0 2 1 1 1 0 2 0 1 1 2 1 1 1 2 1 1 2 1 1 1 0 1 1 1 2 0 1 1 1 1 2 0 2 0 0 0 1 1 0 0 1 0 0 0 0 1 2 1 2 0 2 1 0 1 1 2 1 1 0 1 1 1 2 0 1 0 0 0 0 0 0 2 1 2 0 1 1 1 0 2 0 1 1 1 1 2 0 1 1 1 1 0 1 0 2 2 1 1 0 1 1 1 2 1 1 0 0 0 0 0 0 0 1 0 1 1 0 0 0 2 1 0 0 2 0 2 0 0 2 0 1 0 2 1 1 1 1 0 2 0 2 2 2 1 0 1 1 0 0 0 0 0 0 0 0 1 0 2 1 2 0 0 1 0 0 1 2 0 0 2 1 1 0 0 0 0 0 0 0 0 0 0 2 1 0 0 1 0 0 1 2 1 1 0 1 0 0 1 0 2 0 0 2 0 2 2 0 2 1 1 1 0 0 1 1 0 0 0 1 0 1 2 0 1 0 0 0 1 0 0 0 2 0 0 1 0 1 0 0 1 0 1 2 0 2 0 2 0 1 0 0 1 1 2 0 1 0 1 0 0 1 2 1 1 0 0 1 1 0 2 0 1 1 1 1 0 0 0 0 2 0 1 0 1 0 1 0 0 0 0 0 0 0 1 0 1 0 1 0 1 1 0 1 0 0 0 0 0 0 0 0 0 0 0 2 0 0 0 2 1 0 0 1 2 1 2 0 0 1 1 1 1 1 0 2 0 2 2 0 1 2 2 0 1 0 2 0 1 2 2 0 1 0 1 0 1 0 2 0 1 0 1 1 0 1 1 0 0 1 1 1 0 2 2 0 1 1 1 0 2 1 0 0 0 0 2 1 1 1 0 0 1 1 0 1 0 1 0 0 0 0 0 0 0 0 1 2 2 0 1 0 1 2 0 0 0 2 0 0 0 1 0 1 0 1 0 0 0 1 1 1 2 0 1 1 2 2 2 0 0 0 0 0 0 1 0 1 0 1 1 1 0 1 2 0 0 0 2 0 0 1 1 0 0 0 0 0 0 0 1 1 2 2 2 1 1 1 1 1 1 1 1 2 1 0 0 2 1 0 1 0 0 0 1 2 1 0 0 1 0 1 0 0 0 0 0 0 2 2 1 0 0 2 2 0 0 0 2 0 0 2 2 2 0 0 1 0 1 0 0 0 0 0 0 0 0 0 0 0 0 0 0 0 1 0 1 1 0 2 2 0 0 1 1 1 0 1 0
116 0 1 0 0 0 0 1 1 0 0 1 1 2 0 2 0 2 1 0 2 0 1 1 1 1 0 2 0 0 2 1 1 2 0 1 1 1 2 1 0 1 0 1 0 1 1 0 0 2 2 0 1 1 0 2 0 0 0 0 0 2 1 0 1 1 2 0 0 0 0 1 2 1 1 2 1 1 1 1 1 0 0 0 1 0 0 1 1 2 1 1 0 2 0 0 0 2 2 2 2 2 0 0 1 0 1 0 0 2 0 1 1 2 2 2 2 0 1 0 1 0 2 0 1 1 0 0 2 0 0 0 0 0 1 0 0 0 0 1 0 0 1 0 1 1 1 1 1 1 1 1 0 0 1 0 0 2 0 0 1 0 0 1 1 1 0 0 2 2 0 0 1 1 2 0 0 1 0 0 0 1 0 2 0 0 2 0 0 0 0 0 1 1 1 0 0 0 0 0 1 0 0 0 2 2 2 1 1 0 1 0 1 1 0 2 0 0 2 2 0 0 1 1 0 1 1 2 1 0 0 0 0 0 0 0 0 2 0 1 0 1 2 0 0 0 0 0 1 0 0 0 1 0 0 0 0 0 1 0 0 2 0 0 0 0 0 1 2 0 0 1 2 0 0 0 0 2 2 0 1 1 2 2 2 2 2 1 0 2 0 1 1 0 2 1 1 0 1 2 0 0 2 0 0 0 2 1 1 0 0 2 0 0 2 0 1 0 0 0 1 0 1 1 2 0 0 1 0 1 0 2 0 0 0 0 0 0 2 0 0 1 0 0 0 0 2 2 2 1 1 0 0 0 0 1 0 1 0 1 1 1 1 1 0 1 1 1 1 0 1 1 1 1 0 1 1 0 1 2 0 1 0 0 0 1 0 0 0 1 0 1 0 0 2 0 0 0 0 0 0 0 1 2 0 1 0 1 1 1 0 0 0 2 0 2 0 0 1 0 0 2 0 2 2 2 1 1 2 2 2 1 0 0 0 1 0 0 0 0 1 1 0 0 2 1 1 1 0 2 0 1 1 2 1 1 1 1 1 1 0 0 0 0 0 1 1 1 1 1 0 1 1 1 2 1 1 0 0 0 0 2 0 1 1 0 1 0 0 1 2 1 0 1 1 1 1 1 1 2 1 1 1 1 0 1 2 1 2 0 0 0 0 1 1 1 1 1 1 2 1 0 1 1 1 0 0 2 0 2 0 2 0 1 1 0 1 0 2 2 1 2 0 0 1 2 1 0 2 0 0 0 0 0 1 1 0 0 0 1 1 0 0 2 0 2 2 1 1 0 0 0 2 0 0 0 1 1 1 2 0 0 0 0 0 0 0 1 0 1 1 0 0 0 0 0 1 0 0 0 0 2 0 0 1 0 1 0 0 2 0 0 0 0 0 0 0 0 0 0 1 1 0 0 0 0 2 0 0 0 0 0 0 0 1 0 0 2 0 1 0 0 0 1 1 0 2 2 0 0 0 1 1 0 1 0 0 1 1 0 0 0 1 1 1 1 0 1 1 0 0 1 0 1 0 0 2 0 0 0 0 0 0 1 1 1 1 1 1 0 2 0 1 0 1 0 0 2 0 0 0 1 0 0 1 1 0 2 0 0 0 0 0 1 0 0 0 1 0 0 0 1 1 2 0 0 0 0 1 0 1 1 0 1 0 1 1 1 0 2 1 1 0 0 0 1 0 1 0 1 1 1 0 0 0 1 2 0 0 0 0 1 2 0 0 0 1 0 0 2 0 0 2 1 1 0 1 2 0 2 0 0 1 1 2 2 2 2 1 2 0 2 2 2 1 1 0 0 0 1 0 2 0 0 0 0 1 2 0 0 0 0 2 0 1 0 1 1 1 0 1 1 0 2 0 0 1 0 0 1 0 1 1 0 0 1 2 0 1 0 1 0 0 0 0 0 0 0 0 0 2 2 0 0 0 0 2 0 0 0 2 0 1 0 0 2 0 0 0 2 1 1 0 0 0 0 0 2 0 1 1 0 0 0 0 0 1 0 0 0 0 0 1 1 2 2 1 2 0 0 0 2 0 0 2 2 0 0 0 1 0 1 0 1 1 2 2 0 1 1 0 1 2 1 0 0 0 1 0 0 1 1 0 2 0 0 0 0 1 1 0 0 2 0 0 0 0 0 1 1 1 0 2 0 0 1 2 2 1 0 1 0 1 0 1 1 1 1 1 1 0 0 0 0 1 0 0 1 1 0 0 0 0 1 0 0 0 1 0 2 1 1 0 1 0 1 0 0 0 1 0 0
117 0 2 1 0 0 0 2 0 2 2 0 0 0 0 0 0 0 0 1 1 0 0 2 0 0 2 0 1 2 0 1 0 2 1 2 0 1 0 0 1 0 0 0 1 0 0 0 1 1 1 0 1 1 1 1 0 0 1 0 0 1 2 2 1 1 1 0 0 0 0 2 2 2 2 2 0 0 2 2 0 0 0 0 1 0 0 1 1 2 1 1 1 1 1 1 1 1 1 2 0 2 0 0 2 0 1 0 0 2 0 1 1 1 2 2 2 0 1 0 1 0 2 0 0 2 0 0 0 0 0 0 0 0 0 0 0 0 0 0 0 0 1 1 0 0 0 0 0 0 0 1 0 0 0 1 1 1 1 0 1 0 0 1 0 1 0 0 1 2 0 0 0 2 1 0 0 0 0 0 0 1 1 2 0 0 1 2 1 1 0 0 2 2 2 1 2 0 0 0 1 0 0 1 2 1 1 0 0 0 0 0 1 0 0 2 1 0 1 1 0 0 2 2 0 1 1 1 0 0 0 0 1 1 1 1 1 0 1 0 1 0 2 1 0 0 0 0 2 0 0 1 0 0 0 1 1 0 0 0 0 0 0 0 0 0 1 0 1 0 1 1 0 2 0 0 1 2 2 0 1 1 0 0 1 1 1 1 0 2 0 1 1 1 2 0 1 1 0 1 1 0 0 2 0 0 0 0 0 0 1 1 0 0 0 0 1 1 0 0 1 2 1 1 1 0 1 1 0 1 0 1 0 0 0 0 0 1 1 0 0 0 2 0 1 0 0 1 2 0 0 0 0 1 0 1 1 1 0 0 0 0 1 1 0 0 1 2 2 0 1 1 1 1 0 0 0 0 1 1 2 2 0 0 0 0 0 0 0 0 0 0 1 0 2 0 2 1 1 0 0 1 1 2 1 0 0 0 0 1 0 0 0 2 0 2 0 0 0 0 0 1 0 1 2 2 0 0 2 0 0 0 1 2 2 2 0 1 0 0 2 0 0 0 1 0 1 1 0 0 1 0 1 2 1 1 1 2 2 1 2 1 0 0 2 0 2 0 2 0 1 1 2 2 0 0 1 0 0 1 1 2 0 0 2 0 0 1 1 0 0 0 1 1 2 0 2 1 1 2 1 1 1 1 1 1 1 1 2 0 1 0 0 0 1 1 1 2 1 2 1 0 0 2 1 1 1 0 0 1 1 0 0 1 1 0 2 1 2 2 1 1 0 2 2 2 1 1 1 0 0 1 0 0 1 1 1 0 0 0 0 0 0 1 0 1 1 2 0 2 0 0 1 0 1 0 1 2 2 0 2 0 2 2 0 0 2 1 1 1 0 0 1 0 0 0 0 0 0 0 0 2 1 0 0 1 2 0 0 1 0 0 0 1 1 1 1 0 0 0 0 1 0 0 0 2 2 1 0 0 0 0 0 0 2 1 0 0 0 1 0 0 0 1 0 0 2 1 1 1 0 2 2 0 2 0 0 2 2 0 0 0 1 1 0 1 1 1 0 0 0 1 0 1 0 0 1 0 1 0 1 1 1 0 0 1 1 0 2 0 2 0 0 1 0 0 0 2 0 2 0 2 0 0 2 1 1 2 0 1 1 1 0 2 0 1 0 0 0 0 0 2 1 2 0 1 0 0 0 0 0 0 1 0 0 1 1 0 0 0 0 0 0 0 1 0 0 2 1 1 1 1 0 0 0 1 0 0 0 0 0 1 1 0 1 0 1 1 1 1 1 0 2 1 1 0 0 0 0 1 0 0 1 0 1 1 0 2 1 2 0 1 2 1 0 0 0 0 0 2 0 2 1 2 1 1 1 2 0 0 0 0 1 0 2 1 1 1 1 0 0 1 0 2 1 0 1 0 0 2 0 2 0 1 1 0 0 1 1 0 1 1 1 0 1 1 1 0 0 1 2 1 0 0 1 1 1 0 0 1 0 0 0 0 0 0 1 0 1 2 1 0 1 0 1 0 0 0 0 1 1 1 1 1 0 2 0 1 0 0 0 0 1 0 1 0 2 2 0 1 0 2 2 0 1 0 1 1 1 1 1 1 0 0 2 0 0 0 0 0 0 0 2 2 1 1 1 2 0 0 2 2 1 1 2 2 2 1 1 0 0 0 2 1 1 1 0 1 1 2 0 0 2 0 1 0 2 0 0 0 2 0 0 0 1 1 1 0 0 0 0 0 0 0 0 0 0 0 1 0 0 0 0 1 0 0 1 0 0 0 0 1 0 1 0 0 0 0 1 0 1 1
118 0 2 0 0 0 0 1 1 1 1 2 0 0 0 0 0 1 1 0 0 0 0 2 0 0 1 2 0 0 2 1 1 1 2 0 2 1 0 0 1 0 2 0 0 1 0 0 1 0 0 0 0 0 2 2 0 0 1 1 0 2 1 0 1 1 1 0 1 1 0 0 1 0 1 1 0 0 1 0 1 0 1 1 2 0 0 0 0 2 0 0 1 2 1 2 1 0 0 1 0 2 0 0 1 0 1 0 0 2 0 0 0 2 2 2 2 1 1 0 2 1 1 1 0 1 0 0 1 0 0 0 0 0 0 0 0 0 0 0 0 0 0 0 1 1 1 0 0 2 0 2 0 0 0 0 0 0 1 0 0 1 0 1 1 1 0 0 0 0 0 2 1 2 0 2 0 1 0 0 0 0 0 2 0 0 1 1 0 0 0 1 1 0 0 1 0 0 1 0 0 0 1 1 2 1 1 1 1 2 0 0 0 0 0 2 0 1 2 1 1 1 2 2 0 1 1 1 1 1 0 1 0 0 0 0 0 2 0 1 0 0 2 0 0 0 0 0 2 0 0 1 0 0 0 1 0 0 0 0 0 0 0 1 0 0 0 1 2 2 0 0 0 2 0 0 1 2 1 0 1 0 0 0 1 1 1 1 0 2 0 0 1 0 2 1 1 1 0 1 0 0 1 1 0 0 0 0 0 0 0 1 0 1 2 0 1 0 1 0 0 1 1 0 2 0 1 1 1 1 0 1 1 0 0 0 0 1 1 0 0 0 2 0 0 0 2 0 1 1 1 0 1 1 0 0 1 0 0 0 0 0 0 0 0 1 1 1 1 0 1 1 1 1 0 0 1 1 1 1 2 2 0 0 2 0 0 0 0 0 0 0 0 0 0 2 0 0 1 1 0 1 0 0 0 0 2 1 0 2 0 0 0 0 0 0 2 0 0 0 1 1 0 1 0 1 1 0 1 1 1 1 1 2 2 1 0 1 0 1 1 1 0 0 0 1 2 1 0 0 0 1 1 2 2 1 2 2 2 2 2 2 0 0 1 1 1 1 1 1 1 1 1 1 1 1 0 1 1 0 1 1 0 0 1 0 0 1 0 0 0 0 0 1 1 0 1 1 1 2 1 1 1 1 0 0 2 0 1 0 0 1 0 0 1 0 1 1 0 1 1 1 0 2 0 2 1 1 0 2 0 1 0 0 1 0 0 0 0 0 0 0 0 1 1 1 2 1 1 0 0 1 0 1 1 0 0 1 0 1 1 0 0 0 0 0 0 0 0 0 0 0 0 0 0 0 0 2 2 1 0 1 2 2 0 0 1 1 0 1 0 0 0 0 0 1 0 0 0 1 1 1 1 2 0 0 2 1 0 0 1 0 0 1 1 1 1 0 0 0 0 1 0 0 0 1 2 1 0 0 0 0 0 0 1 0 1 0 0 0 1 1 0 1 0 0 2 1 1 1 0 2 0 2 1 1 0 2 2 0 0 0 0 1 0 1 2 0 2 0 0 0 1 0 1 0 1 0 1 0 0 0 0 1 0 2 2 0 0 1 1 0 2 0 2 0 0 2 0 1 1 0 0 0 2 2 0 1 0 0 0 0 0 0 0 0 1 0 0 0 0 0 1 2 0 1 1 0 0 0 0 0 1 0 0 0 0 0 0 1 0 0 0 0 2 0 0 1 0 0 0 0 0 0 1 1 1 1 0 1 1 0 2 0 0 0 1 0 0 2 0 0 0 1 1 1 1 0 2 0 2 2 1 0 1 1 0 2 0 2 1 0 2 0 0 0 0 0 1 1 0 0 0 1 1 0 0 0 0 1 0 0 1 0 2 1 1 2 2 0 1 2 0 2 1 0 1 0 0 1 0 1 0 0 0 0 0 0 1 1 0 1 1 0 1 1 1 0 0 0 2 2 1 0 1 0 0 0 0 0 0 0 0 1 0 1 2 0 1 1 0 0 1 1 2 2 0 0 2 2 2 2 1 0 0 0 0 0 0 0 0 0 1 1 2 2 1 2 0 0 0 2 2 1 2 1 0 1 1 1 1 1 1 0 1 1 1 1 1 1 0 2 2 1 0 1 1 2 0 0 1 1 1 1 2 1 0 0 2 2 0 0 2 1 1 1 0 0 1 0 0 0 2 0 0 1 1 2 2 0 2 0 0 0 0 0 0 0 0 1 0 0 0 0 0 0 0 1 1 0 0 0 0 1 0 0 1 1 1 2 0 0 0 1 0 0 0 0 0 0 0 2
119 1 1 2 0 1 0 2 0 2 2 0 1 2 1 1 0 1 1 1 1 1 0 2 0 0 2 1 0 0 0 1 1 1 1 1 1 1 0 0 0 0 0 0 0 0 0 0 2 0 0 0 1 1 1 2 0 2 0 1 1 2 1 0 0 1 2 0 1 1 0 2 2 0 2 2 0 0 0 1 0 0 1 1 2 0 0 0 0 2 0 0 0 0 1 1 1 1 1 1 1 2 1 0 0 0 2 2 2 0 0 2 0 2 2 2 2 0 1 0 2 0 1 1 0 1 0 0 1 0 0 0 0 0 0 0 0 0 1 0 0 0 0 0 0 2 0 0 0 1 0 1 0 0 0 0 0 0 1 0 1 0 1 0 1 2 0 1 1 2 1 0 0 2 2 0 0 0 0 1 0 1 0 2 1 1 1 2 1 1 1 1 2 2 2 0 0 0 0 0 0 1 0 0 2 1 1 0 2 1 1 0 2 0 0 2 1 0 2 1 0 0 2 2 0 0 0 2 0 0 0 0 0 1 1 1 1 2 0 2 0 0 2 0 0 2 2 0 1 1 1 0 1 0 0 0 0 0 2 0 0 2 0 1 0 0 0 0 2 1 0 0 0 0 0 0 0 2 2 0 1 1 0 0 1 0 1 0 0 1 0 1 2 0 2 0 2 0 1 2 1 1 0 2 0 0 0 0 1 0 0 1 0 0 0 0 1 0 0 0 0 1 1 2 1 0 0 1 1 1 0 2 0 0 0 0 0 2 0 0 0 1 1 0 0 1 1 0 1 1 1 0 0 0 0 2 0 0 0 0 0 1 2 2 1 0 0 2 2 0 1 1 2 2 0 0 2 1 1 1 1 1 0 1 0 0 0 0 0 0 0 0 0 0 1 1 0 0 1 1 0 1 0 2 1 1 1 1 0 1 0 0 0 1 1 2 0 2 0 2 0 1 0 0 1 2 1 1 2 2 2 1 0 1 1 1 1 0 0 1 0 1 0 0 2 0 0 0 0 0 0 0 0 2 0 0 0 2 1 0 1 2 1 1 0 1 1 1 2 0 0 0 2 2 1 1 0 1 1 0 0 1 0 0 1 0 0 1 1 0 1 1 1 0 1 0 2 1 1 1 1 1 1 1 0 0 1 0 0 1 1 0 0 0 1 0 0 2 2 1 0 1 0 0 0 0 0 0 1 1 1 0 0 0 0 1 0 1 1 1 1 1 0 1 1 1 2 0 2 0 0 0 0 0 1 1 0 0 0 1 0 0 0 0 0 0 0 1 1 0 1 1 1 0 0 0 0 1 1 1 1 0 1 0 0 0 0 2 1 2 0 0 0 0 0 0 0 1 0 1 1 1 1 2 0 1 1 0 0 1 1 1 0 1 0 1 0 0 0 0 0 0 0 1 0 1 1 1 0 0 0 0 1 0 2 1 0 1 0 0 0 0 0 1 0 0 2 2 1 1 0 2 1 1 1 1 0 1 1 0 0 0 0 1 0 1 1 0 0 0 0 1 0 0 0 0 2 0 0 0 0 0 1 1 0 1 2 2 0 0 2 0 1 0 1 0 0 1 0 1 0 1 0 0 2 1 0 1 1 0 0 0 0 1 0 1 0 1 1 0 0 0 1 2 0 1 0 0 2 0 2 2 0 0 0 0 1 0 0 0 0 0 0 0 0 1 0 0 1 1 1 0 0 1 0 2 0 2 0 0 0 0 2 0 2 0 0 0 1 1 1 0 2 1 1 0 1 0 1 0 2 2 1 1 2 1 0 2 1 2 0 1 2 2 1 1 0 1 0 1 0 2 0 1 0 0 1 0 0 1 1 1 0 1 0 0 1 0 2 0 0 2 0 2 0 0 0 0 0 2 1 1 0 2 2 0 0 0 0 0 1 1 0 0 0 0 0 1 0 1 1 1 0 1 2 0 0 2 0 0 0 0 0 0 0 0 1 0 2 0 0 1 0 0 1 0 0 0 0 1 0 0 0 0 0 0 1 0 1 0 0 0 0 0 1 0 2 1 0 0 0 2 0 0 2 2 0 2 0 1 0 1 0 0 2 0 0 1 2 1 1 1 2 1 0 1 1 2 0 0 1 1 0 2 0 0 0 0 2 2 0 0 2 2 2 1 0 1 1 0 2 0 1 0 1 0 1 2 1 1 0 1 0 0 1 1 1 0 0 0 0 0 0 0 1 1 0 2 2 0 0 0 0 0 0 0 0 1 0 1 1 1 0 2 1 0 0 0 1 0 0 0
120 0 2 0 0 0 0 2 2 1 1 0 1 2 0 1 1 1 0 0 2 0 1 2 0 0 0 2 1 1 0 2 1 1 2 0 2 1 0 0 0 0 0 0 1 0 0 0 1 0 0 0 1 1 0 0 1 0 0 1 1 1 1 0 0 0 2 0 0 0 0 1 2 0 1 2 1 0 2 0 2 0 1 1 1 0 0 1 1 2 0 1 1 1 0 1 0 2 2 2 2 2 1 0 1 1 2 1 1 1 0 1 1 2 2 2 1 0 2 0 0 0 1 1 1 0 0 0 1 0 0 0 1 1 0 0 0 0 1 0 2 0 0 0 1 2 1 0 2 2 0 1 0 0 0 0 0 0 0 1 1 1 0 1 0 1 0 0 1 2 0 1 1 1 2 0 1 0 0 1 0 1 0 2 1 1 1 1 0 1 0 2 2 1 1 0 0 0 0 0 0 0 0 1 2 0 0 0 1 0 2 0 1 0 0 2 1 2 1 0 1 1 2 1 0 0 1 2 0 0 0 1 0 0 0 0 0 2 0 1 0 1 2 1 0 0 0 0 2 0 0 1 1 0 0 2 0 0 1 0 0 1 0 1 1 0 0 0 2 0 0 2 1 0 2 2 0 2 2 0 0 2 0 0 1 1 1 0 0 2 0 2 0 1 2 1 0 0 0 0 2 1 2 0 0 0 0 1 0 0 2 2 0 0 1 0 2 0 1 0 1 2 1 2 0 0 1 1 0 0 0 2 2 1 1 1 0 0 2 1 1 1 2 0 0 0 1 0 0 0 0 2 1 1 1 0 2 0 1 0 1 1 1 0 1 1 0 2 2 0 2 2 0 0 0 0 1 0 1 1 2 0 1 1 0 0 0 0 0 0 0 0 2 0 1 1 1 0 1 0 0 2 1 2 1 1 1 0 0 0 0 0 1 0 0 1 1 1 0 0 0 1 0 1 1 2 1 0 0 1 1 0 0 0 0 2 0 1 0 0 2 0 1 2 0 2 2 2 0 1 0 1 1 2 1 1 1 2 2 0 0 0 1 0 0 2 0 0 2 0 0 0 2 2 2 2 0 1 1 1 1 2 0 1 1 1 1 2 1 0 1 1 0 1 0 0 2 2 1 1 0 0 0 2 0 0 2 1 0 0 0 0 0 0 1 0 0 2 1 1 1 1 0 2 1 1 1 1 0 2 1 1 0 0 0 0 0 0 2 1 1 1 0 0 2 2 1 1 1 0 0 0 0 0 2 2 0 0 0 1 0 0 0 0 0 0 0 2 1 1 0 0 1 0 0 0 2 2 2 2 0 0 0 0 0 0 0 0 0 0 0 0 1 1 1 0 0 0 0 0 0 2 1 0 0 2 2 0 0 0 0 0 0 0 0 0 1 0 0 1 0 1 0 0 0 2 2 1 0 0 0 0 1 0 2 1 0 0 0 0 0 1 1 1 0 0 2 1 2 2 0 1 1 1 2 0 0 2 1 1 1 0 1 0 1 2 1 1 0 0 0 1 0 1 0 1 1 1 1 1 1 0 1 2 1 2 0 1 0 1 1 0 2 0 2 1 1 2 0 1 0 1 0 1 2 2 1 2 0 0 0 0 0 2 0 0 0 0 0 0 0 0 0 2 0 0 0 0 0 0 0 0 0 0 0 0 0 1 1 1 0 0 0 0 0 1 0 0 1 1 1 1 0 0 2 1 0 0 0 0 0 2 1 0 1 0 1 2 0 2 0 1 1 0 0 0 0 1 1 1 1 1 1 1 2 2 2 2 0 2 0 0 2 1 0 1 0 1 0 1 0 1 0 1 0 0 0 0 0 1 0 0 1 1 1 0 1 2 1 1 1 2 0 1 0 0 1 0 0 1 1 0 0 0 0 0 0 1 1 0 0 0 0 0 0 0 0 0 0 0 2 2 0 0 1 0 1 0 1 0 1 0 0 0 0 1 0 0 1 1 0 0 1 1 2 1 0 1 1 2 2 2 1 1 0 2 0 0 1 0 0 0 0 1 1 0 1 2 0 0 0 1 1 0 2 2 0 0 1 2 0 2 0 0 0 2 2 0 1 1 0 2 2 1 1 0 0 1 0 0 2 2 2 2 2 1 1 0 1 1 0 0 2 1 1 0 1 0 1 1 1 0 1 0 0 0 1 1 0 0 1 0 0 0 0 0 0 0 1 1 1 0 1 1 0 0 0 0 1 0 0 0 0 2 0 0 0 0 0 1 0 0 0 2 0 0 0 0 0 0 0 2
121 1 1 0 0 0 0 1 1 1 1 0 1 2 0 1 0 2 1 0 2 0 1 2 0 0 0 2 1 1 2 1 1 1 1 0 2 0 1 1 1 0 1 0 0 0 1 0 0 0 0 0 0 1 1 2 0 1 0 0 0 0 2 2 1 1 2 0 0 0 0 0 2 0 1 2 1 0 0 0 0 0 1 1 1 0 0 0 0 2 0 0 0 1 0 1 0 0 0 2 0 2 0 0 1 1 2 0 0 2 0 1 1 1 1 1 1 0 1 0 1 0 1 1 0 1 0 0 1 0 1 1 0 0 0 0 0 0 0 1 1 0 1 0 1 1 0 0 1 1 0 1 0 0 0 0 0 1 0 0 1 1 1 0 1 2 0 0 0 1 1 1 2 0 2 0 1 2 0 1 0 0 0 2 0 0 0 1 0 0 1 2 2 1 1 0 1 0 0 0 1 0 0 0 2 1 1 0 2 0 0 0 1 0 0 2 0 0 2 1 1 1 2 2 0 1 1 2 1 0 0 1 0 0 0 0 0 1 0 1 0 0 2 0 1 1 1 0 1 0 0 0 1 0 0 1 1 1 0 0 0 0 0 0 0 0 0 0 1 1 0 0 0 2 0 0 0 2 2 1 0 2 0 0 2 0 1 1 0 1 0 0 0 1 2 0 0 0 0 2 1 0 2 0 0 0 1 0 0 0 0 1 0 0 2 0 2 2 1 0 0 2 1 0 1 0 0 1 0 1 0 0 0 0 0 0 0 1 1 1 1 1 2 0 1 0 1 0 1 1 1 0 1 0 0 1 0 1 0 0 0 0 1 0 1 1 0 0 0 0 2 2 0 0 0 0 2 0 2 0 1 0 0 0 0 2 0 0 0 0 0 0 0 1 2 0 1 0 0 0 0 0 1 2 0 0 0 0 0 1 0 0 0 1 0 1 1 1 0 1 0 2 0 1 1 1 0 0 1 1 1 2 1 2 2 1 0 2 0 0 2 0 0 2 0 2 2 1 0 1 0 1 0 2 1 1 1 2 1 1 2 2 0 0 1 1 1 1 2 0 0 0 2 2 0 0 0 0 0 2 2 1 0 0 1 0 0 1 0 0 1 1 0 1 0 0 1 1 1 2 1 1 2 0 0 0 1 0 0 0 0 1 0 0 2 0 0 2 1 1 0 0 2 2 0 1 1 0 0 1 1 0 0 0 0 1 0 1 0 1 2 2 0 2 2 1 1 1 1 0 0 0 0 0 2 0 1 0 0 0 0 0 1 2 2 0 0 1 1 0 0 0 0 0 0 0 0 0 0 2 0 0 1 1 0 0 1 0 0 0 0 0 1 0 1 0 0 1 0 1 1 0 0 1 1 0 1 0 0 1 0 0 0 0 0 0 0 0 1 0 0 0 0 0 0 0 2 0 0 0 0 0 0 0 1 2 0 0 1 1 1 1 0 1 0 0 1 1 1 1 0 1 1 1 1 0 0 2 1 0 0 0 2 0 1 2 0 1 0 1 1 1 0 1 0 0 2 0 0 0 0 0 0 1 0 2 2 0 0 2 1 0 0 2 0 0 0 1 0 0 0 0 0 1 1 2 1 2 0 0 1 1 0 1 0 0 1 0 0 0 0 2 0 1 1 0 0 0 0 0 0 0 1 0 0 1 1 0 0 0 0 0 1 0 0 1 0 1 1 1 1 1 0 0 0 1 2 0 0 0 0 2 2 0 1 0 1 2 1 2 0 1 2 0 0 0 1 1 0 2 0 0 1 1 2 1 0 1 0 2 0 1 2 1 0 0 0 1 1 2 0 1 0 2 1 1 2 0 0 1 0 0 1 1 1 0 2 1 2 0 2 2 0 1 0 0 0 0 0 2 0 2 0 2 2 1 0 1 0 0 0 0 0 0 0 0 0 0 0 1 1 1 0 1 1 0 1 0 1 1 0 1 0 0 0 1 0 0 1 2 1 1 1 0 1 0 0 0 2 2 2 2 0 0 0 0 1 1 0 0 1 0 0 0 2 0 2 2 0 2 2 2 1 0 0 2 0 0 1 1 1 1 0 0 1 1 1 0 2 2 0 2 2 1 0 1 1 1 0 0 1 1 0 1 0 0 0 1 2 1 0 0 1 0 0 0 0 1 1 1 1 0 2 0 0 1 1 1 0 1 1 1 1 0 0 0 0 0 0 2 0 0 0 0 0 0 0 0 0 0 0 0 0 2 0 0 2 1 0 1 0 0 0 1 0 1 0 0 0 1 0 0
122 0 0 0 0 0 1 2 1 1 1 1 1 1 0 1 0 2 0 1 1 1 0 2 0 0 1 0 2 2 1 2 0 1 2 1 2 2 0 0 0 0 0 0 0 0 0 0 2 0 0 0 1 0 1 1 1 0 0 0 1 1 0 0 0 0 1 0 0 0 0 1 2 1 1 2 1 0 1 1 0 0 0 0 1 0 0 0 0 2 0 0 2 2 0 1 0 0 0 2 1 2 1 0 1 1 1 1 1 1 0 1 0 1 0 1 0 0 0 0 2 0 2 0 0 2 0 1 1 1 0 0 0 1 0 0 0 0 0 1 1 0 1 0 1 1 1 0 2 2 0 0 0 0 1 0 0 2 0 1 0 0 0 0 1 2 0 0 0 1 0 1 1 1 0 0 0 0 0 0 1 1 0 2 2 2 0 2 1 1 1 1 2 0 0 1 1 0 0 0 0 0 0 1 2 2 2 1 1 0 0 0 0 0 0 2 0 0 1 1 0 0 2 2 0 0 0 2 1 1 0 0 0 1 1 0 0 2 0 0 0 2 1 0 1 1 1 0 1 0 0 0 1 0 0 1 0 0 1 0 0 1 0 0 1 0 0 1 1 0 1 2 0 1 1 1 0 2 2 0 1 1 0 1 2 2 2 2 0 2 0 1 0 0 1 1 0 0 0 1 1 0 1 1 1 0 0 1 0 0 0 2 0 0 1 0 1 0 0 0 1 1 1 1 2 0 0 2 0 0 0 1 1 0 0 0 0 0 2 0 0 1 2 0 1 0 1 2 0 2 2 0 1 0 1 0 1 1 0 1 1 1 1 1 0 0 2 2 2 0 2 2 0 0 1 1 2 1 0 2 0 1 0 0 1 0 0 0 0 0 0 0 0 1 2 0 0 0 0 0 0 0 1 2 0 1 0 0 0 2 0 0 0 1 0 1 1 0 0 0 0 0 1 2 1 2 1 0 2 0 2 1 0 2 2 2 1 0 0 1 2 0 0 0 2 2 2 1 0 2 0 1 0 2 0 0 0 2 1 1 2 1 1 0 0 1 1 1 1 1 0 0 1 1 1 1 0 0 0 1 0 2 0 0 1 0 0 1 1 0 0 0 0 2 1 1 1 1 1 2 1 1 0 2 0 0 2 0 1 0 0 1 0 1 0 1 0 2 1 2 1 0 1 1 0 1 0 1 0 2 1 2 0 0 0 0 1 0 2 2 1 1 1 0 1 1 0 1 1 0 0 1 0 0 0 0 0 0 0 1 1 0 0 2 1 0 0 2 2 0 1 2 1 0 0 0 1 0 0 2 0 0 2 1 1 0 1 2 0 2 0 0 0 0 1 0 0 0 0 0 0 2 0 1 0 1 1 0 1 1 1 1 0 1 1 1 0 0 0 0 1 2 0 0 0 0 0 2 0 0 0 0 0 0 2 0 1 0 0 0 0 0 1 1 2 0 2 0 0 0 0 2 1 1 1 1 0 2 2 0 0 0 1 0 1 1 1 0 1 1 1 0 0 0 1 1 1 0 2 0 0 1 0 1 0 2 1 0 0 0 0 0 0 0 0 0 0 2 0 2 2 0 0 0 1 2 0 1 1 0 0 0 0 2 0 0 0 2 1 0 1 0 0 1 0 1 0 0 2 0 0 0 1 0 0 1 1 0 0 0 0 0 0 1 1 0 1 0 0 0 0 0 1 0 1 1 0 0 1 0 0 0 2 1 1 0 0 1 2 1 1 0 1 0 0 1 1 0 1 0 2 1 0 1 2 2 1 2 0 2 0 0 2 2 0 1 1 1 0 1 0 2 0 2 0 0 0 0 0 2 0 0 1 1 1 0 2 2 1 0 0 1 0 2 1 0 0 0 0 1 0 1 0 1 1 0 0 0 0 0 0 0 0 0 1 0 0 0 0 0 1 1 0 0 1 0 1 0 0 0 1 0 1 0 0 1 0 0 2 1 0 0 1 0 1 0 0 0 0 0 0 0 0 0 0 0 0 1 0 0 0 0 0 0 1 0 2 2 0 0 0 2 2 0 1 0 0 0 0 1 0 1 1 0 2 0 0 1 2 1 1 1 2 1 1 0 1 1 0 0 2 2 0 1 0 0 0 0 0 0 0 0 2 0 0 1 0 0 2 0 2 0 2 0 0 0 1 1 1 1 1 1 1 0 1 2 2 0 0 2 0 0 0 0 0 1 0 1 1 0 0 0 0 1 0 0 1 1 1 1 0 0 0 2 0 0 0 0 0 0 1 2
123 1 1 0 0 0 1 2 1 2 1 0 0 0 0 0 0 1 0 0 1 0 1 2 0 0 0 2 0 0 2 1 0 1 2 1 2 1 0 0 0 0 0 1 0 1 0 0 2 0 0 0 0 0 2 1 0 1 0 1 0 1 2 2 1 1 2 0 0 0 1 0 2 2 2 2 0 0 1 0 1 0 0 0 1 0 0 0 0 2 0 0 0 1 0 0 0 2 0 1 0 1 0 0 2 1 2 1 1 1 1 2 1 2 1 2 1 0 1 0 1 0 2 0 1 0 0 1 2 0 0 0 0 0 0 0 0 0 0 0 0 0 2 0 0 0 0 0 1 2 0 2 0 1 1 0 1 2 1 0 1 0 1 1 0 2 0 0 1 1 0 0 0 2 1 0 0 0 0 0 1 2 1 2 0 0 1 0 0 1 0 0 2 0 0 1 1 0 1 0 1 1 1 0 2 2 2 0 1 0 0 0 2 0 0 2 1 1 2 1 1 1 2 1 1 2 1 0 0 0 0 0 1 1 1 1 0 2 0 1 0 1 2 0 1 1 1 0 1 1 0 1 1 0 0 0 2 0 0 0 0 0 0 0 0 0 0 0 2 2 0 1 0 2 0 0 1 2 2 0 0 2 0 0 2 1 1 0 0 2 1 1 2 0 2 0 2 2 1 1 0 0 0 2 0 0 0 0 0 0 0 2 0 0 1 0 1 0 1 0 0 2 1 0 1 0 0 1 1 1 0 0 0 0 0 0 0 2 0 1 0 2 1 1 0 0 2 0 0 1 1 1 0 1 0 0 1 0 1 1 2 2 0 0 0 1 0 2 2 0 1 1 0 0 0 0 1 0 1 1 1 2 0 0 0 1 0 1 1 1 1 1 0 0 2 0 1 0 1 1 0 1 1 2 1 0 0 0 0 2 0 0 0 0 2 2 0 0 0 0 0 0 1 2 0 1 0 0 1 0 1 0 0 0 0 1 0 1 0 0 0 2 0 1 0 1 2 2 0 1 0 2 1 1 2 1 2 1 1 0 0 1 0 0 0 2 0 2 1 1 1 2 1 1 1 1 0 0 0 0 2 0 0 0 1 0 0 2 1 0 0 0 0 1 1 0 2 0 0 2 2 0 1 1 0 0 2 0 2 0 0 1 1 0 2 0 0 2 1 2 1 0 1 2 0 1 1 0 0 1 1 0 0 2 2 0 0 0 1 1 0 1 0 0 0 2 1 1 1 0 0 1 1 0 1 1 0 0 1 1 1 0 0 1 1 0 0 0 0 0 0 0 1 0 0 0 1 1 1 2 0 0 2 2 0 0 2 1 1 1 0 1 0 1 0 1 0 0 0 0 0 1 0 0 0 2 2 0 0 2 1 0 0 1 0 1 1 0 0 0 0 0 0 0 0 2 2 1 0 0 0 0 1 0 1 0 2 0 1 0 0 0 0 1 0 0 2 2 1 1 0 2 2 0 2 0 0 1 1 0 0 0 0 0 0 2 2 0 1 1 1 0 1 0 0 1 1 1 1 1 1 0 0 1 1 1 0 1 0 1 1 0 0 1 0 0 0 2 0 1 0 1 0 1 2 2 1 2 0 0 0 0 0 1 0 0 0 1 1 0 0 0 0 1 1 0 0 2 0 1 0 0 0 0 0 0 0 0 0 0 0 0 0 0 0 2 0 1 0 0 0 0 0 0 1 2 0 0 1 0 0 0 1 0 0 1 1 2 1 2 0 0 1 1 0 0 2 2 0 2 1 1 2 0 2 2 0 2 0 2 2 0 2 2 1 0 0 0 0 0 0 0 0 2 0 0 2 2 0 0 0 0 1 1 1 0 2 2 2 0 0 2 0 2 0 0 1 0 0 2 0 2 1 0 0 0 0 1 1 1 0 1 1 0 1 1 1 0 0 0 1 1 0 0 2 0 0 0 0 0 1 0 0 0 1 0 1 0 2 0 0 0 1 0 1 0 0 2 0 2 2 2 0 0 0 0 1 0 1 0 1 0 0 0 2 1 1 2 0 0 0 2 2 0 1 0 1 0 1 1 1 2 0 0 1 1 1 0 1 0 1 0 2 1 0 1 0 1 0 0 2 1 0 2 0 0 0 1 1 0 0 0 2 2 2 1 0 0 1 0 2 0 1 0 0 0 2 1 1 2 0 2 1 1 0 1 1 0 0 0 0 0 0 0 0 1 0 1 1 0 0 0 0 0 0 1 1 0 0 1 0 0 0 2 0 2 0 0 0 1 0 1
124 1 1 2 0 1 0 1 1 1 1 1 0 0 0 0 0 2 2 1 1 1 0 2 0 0 2 0 0 0 1 1 0 2 1 0 2 2 0 0 0 0 0 1 0 1 1 0 1 0 0 0 0 0 1 2 0 0 1 1 0 1 2 2 0 0 1 0 0 0 0 1 2 1 2 2 0 0 1 0 1 0 0 0 0 0 0 2 2 2 1 1 0 1 0 1 0 0 0 2 0 2 0 0 1 0 2 0 0 2 1 2 1 2 1 2 2 0 1 0 0 0 0 2 0 0 0 0 2 0 0 1 0 0 0 0 0 1 0 2 1 0 0 1 0 0 0 0 0 0 0 0 0 1 1 0 1 0 1 0 0 1 0 1 0 1 0 0 1 1 0 1 0 2 2 0 0 0 0 1 0 0 0 1 0 0 1 2 0 0 0 2 2 1 1 1 0 1 0 0 1 0 0 0 2 2 2 1 0 0 0 1 1 1 0 2 0 1 0 1 0 0 2 2 0 1 1 1 1 1 0 1 0 0 0 0 0 2 0 1 0 1 2 0 0 0 0 0 1 0 0 0 1 1 1 1 1 1 0 1 1 1 0 0 1 0 0 1 2 2 0 0 0 0 0 0 0 1 1 0 0 2 1 1 2 2 2 0 0 1 1 0 1 0 2 0 0 0 0 1 2 0 2 0 0 0 1 0 0 0 0 0 0 2 2 2 2 1 1 0 0 2 1 1 1 0 1 1 0 1 0 2 0 0 0 0 1 0 2 1 0 1 2 0 2 0 0 0 1 1 1 0 0 0 0 1 1 0 0 2 2 2 2 1 1 1 1 1 1 0 1 1 1 1 0 1 2 0 2 0 2 2 0 0 0 0 0 0 0 0 0 0 1 0 2 0 1 1 0 0 0 0 1 2 1 0 0 0 1 1 1 1 0 0 1 1 1 0 0 0 0 1 0 1 2 1 0 0 0 0 0 0 1 1 1 1 0 1 0 0 1 0 0 0 1 0 1 1 0 0 0 0 0 2 0 0 0 1 1 1 1 1 0 0 0 2 0 1 1 1 0 1 1 1 2 0 2 0 0 2 2 1 0 0 1 1 0 0 0 0 2 2 0 2 2 0 2 1 1 2 2 1 0 0 2 2 2 0 1 0 1 1 0 1 0 2 0 2 2 0 0 2 1 1 0 1 1 1 1 2 0 1 0 1 0 0 0 1 1 1 1 1 0 0 1 1 0 1 1 0 0 0 1 1 1 0 0 1 0 0 1 0 1 1 0 0 0 1 1 0 0 1 1 0 0 0 1 2 1 2 0 0 0 1 0 0 1 0 0 0 0 0 0 0 1 0 0 1 0 1 1 1 1 1 0 1 0 0 1 2 0 0 0 1 0 1 1 0 0 0 0 0 0 1 0 0 1 2 0 0 1 0 0 0 2 0 1 0 0 0 0 1 1 2 0 0 2 2 0 0 0 1 1 1 2 0 0 2 2 0 0 0 0 2 0 0 1 1 0 1 0 1 0 0 1 1 1 2 0 0 2 0 0 1 1 2 1 0 0 1 1 0 1 0 0 0 0 0 0 0 0 0 0 1 1 2 1 2 0 1 1 1 0 2 1 1 0 0 0 0 0 0 1 2 0 2 0 0 1 0 1 1 1 0 0 0 1 0 0 1 0 0 0 0 1 1 0 2 0 0 0 0 0 0 0 1 1 0 2 0 0 0 2 0 1 0 1 2 2 2 0 0 1 0 0 1 1 1 0 1 2 1 1 1 2 2 2 2 1 2 1 1 1 2 0 0 0 1 0 1 0 1 0 2 1 0 0 0 0 1 0 1 1 0 1 0 1 2 1 0 0 1 0 1 0 0 0 0 0 2 0 2 1 0 0 0 0 0 0 0 0 0 0 0 0 0 0 1 0 0 2 2 0 0 2 0 0 0 0 0 1 0 1 0 0 2 0 0 1 2 1 1 1 1 1 1 1 2 1 2 1 1 0 0 0 0 1 1 0 0 1 0 0 0 0 0 2 2 0 0 0 2 2 0 0 1 0 1 0 0 0 1 0 0 1 0 1 1 1 0 1 0 2 2 0 1 1 1 1 1 2 2 0 0 2 1 1 1 2 1 0 0 2 0 0 1 0 0 0 0 2 0 2 0 0 0 0 2 2 1 1 1 0 0 0 0 0 0 0 0 0 0 0 0 1 0 0 0 1 0 0 0 0 2 0 0 2 0 0 1 0 0 0 2 0 1 1 0 1 2 0 2
125 1 1 0 0 0 1 2 1 2 2 0 1 1 1 0 0 2 2 0 1 0 1 2 0 0 1 1 2 2 1 1 1 1 1 1 1 1 0 0 0 0 0 1 0 1 0 1 1 0 0 0 1 1 0 2 0 2 0 1 0 0 2 2 1 0 2 0 0 0 1 1 2 0 0 2 2 0 0 0 0 0 1 1 1 0 0 1 0 2 0 1 1 2 1 2 1 0 0 1 0 2 1 0 0 0 2 0 0 2 0 2 2 2 2 2 2 0 1 0 1 0 2 0 0 2 0 2 2 1 2 2 0 0 0 0 0 1 0 2 0 0 0 0 0 0 0 1 1 1 1 0 1 1 1 0 0 2 0 1 1 1 0 1 1 1 0 0 1 2 0 0 0 2 1 0 0 0 0 1 0 1 0 2 0 0 0 2 0 0 0 2 0 0 1 0 0 0 1 0 0 0 0 0 2 0 0 0 2 1 0 0 1 0 0 2 2 1 1 0 1 1 2 2 0 2 2 2 0 0 0 0 0 0 0 0 0 1 0 2 0 0 2 0 0 0 0 0 1 1 1 0 1 0 0 1 0 0 0 0 0 0 0 1 0 0 0 0 2 1 1 1 0 0 1 0 0 2 1 0 1 1 0 0 1 1 1 0 0 2 0 2 1 0 2 1 1 1 0 2 1 0 2 0 0 0 2 2 1 0 0 2 0 0 1 0 2 0 0 0 0 2 0 0 2 0 1 1 0 0 0 0 1 1 0 0 0 1 1 1 1 1 2 0 1 0 1 0 1 0 0 1 1 0 1 1 1 0 0 1 1 1 1 0 1 0 1 2 2 0 1 1 2 1 2 0 2 2 0 2 1 0 0 0 0 2 0 0 0 0 0 0 0 0 2 0 1 0 0 0 0 0 0 1 0 0 1 0 0 2 0 0 0 0 2 2 0 0 0 0 0 0 0 1 1 2 1 0 1 2 2 2 1 1 1 1 0 1 0 0 2 0 0 1 0 1 2 0 2 2 0 0 0 2 1 0 1 0 0 0 0 0 0 0 0 2 0 0 2 1 0 1 2 2 2 1 1 0 0 0 0 1 0 1 1 1 0 1 0 1 1 0 1 0 2 1 2 1 1 1 1 1 2 0 0 0 1 1 1 0 0 1 0 0 0 0 0 2 0 1 0 2 0 1 0 1 0 0 0 1 1 0 0 1 2 0 0 2 1 1 1 1 0 0 2 1 1 1 1 0 0 0 0 0 0 1 0 0 1 0 0 1 1 2 0 1 1 1 1 0 0 1 0 0 0 0 1 2 1 1 0 1 2 1 1 1 2 1 1 1 0 0 0 1 1 0 1 0 0 0 0 1 0 2 0 0 2 1 0 1 1 0 0 0 0 0 0 0 0 0 0 0 0 0 0 0 2 1 0 0 1 0 0 1 2 1 1 0 0 0 0 0 0 2 0 0 1 2 1 1 0 2 1 1 1 0 0 1 1 0 0 0 2 0 1 2 0 0 1 1 1 2 1 0 0 1 0 1 0 0 1 0 0 1 1 1 0 1 0 0 2 0 0 1 0 0 0 2 0 1 1 1 0 0 1 1 2 1 0 0 0 0 0 1 0 1 1 1 1 0 0 0 0 2 1 0 0 0 0 0 0 0 1 0 0 2 1 1 0 1 0 1 0 0 0 0 0 0 0 0 0 0 0 0 1 2 0 1 1 1 1 1 2 1 0 0 1 1 2 1 1 0 1 2 1 0 1 2 0 2 1 0 0 1 1 2 1 2 1 2 0 1 2 2 0 1 0 1 0 1 0 2 0 2 1 0 0 0 0 2 0 0 1 2 0 0 1 1 0 1 0 1 0 2 0 0 1 0 0 2 2 0 2 0 0 0 0 1 1 0 1 1 0 0 2 0 0 0 0 0 1 1 0 0 1 1 1 0 0 0 1 0 0 0 0 0 1 0 2 0 0 0 2 0 2 1 1 2 0 1 1 0 0 0 0 0 1 1 1 0 0 0 0 0 2 1 1 2 0 0 0 1 2 0 1 1 0 1 0 0 0 0 0 0 2 1 1 0 0 0 0 0 2 0 0 0 0 2 1 1 2 1 0 2 0 0 0 1 2 1 0 0 2 0 0 0 0 0 1 0 1 0 1 0 1 0 2 2 1 0 1 1 0 0 0 0 0 0 0 0 0 0 0 0 1 0 1 0 1 0 2 2 0 1 0 1 1 2 0 2 2 2 0 2 0 1 0 0 2 1 2 1
126 1 1 0 0 0 0 1 1 2 2 1 0 0 0 0 0 1 1 1 1 0 0 1 0 0 1 1 1 1 1 0 2 2 0 1 1 1 0 0 1 0 0 0 0 1 0 0 2 0 0 0 2 1 0 1 0 0 1 1 0 1 0 0 2 1 1 1 0 0 0 0 2 0 0 2 2 0 1 1 0 0 0 0 2 0 0 0 0 1 0 0 0 1 0 0 0 1 1 1 1 2 0 0 0 0 2 0 0 2 0 2 0 1 0 2 0 1 1 0 2 1 0 2 0 0 0 0 1 0 0 0 0 2 1 1 1 0 0 0 1 0 0 0 0 0 0 0 1 1 0 0 0 0 1 0 0 1 0 0 2 0 0 1 1 2 0 0 2 2 0 0 0 2 2 0 1 0 0 1 0 1 0 2 1 1 1 1 0 1 1 1 1 1 1 0 0 0 1 0 0 1 0 0 2 1 1 0 2 0 0 0 1 1 0 2 0 1 2 1 1 1 2 2 0 1 1 0 0 0 0 1 0 0 0 0 0 2 0 1 0 1 2 0 0 0 0 0 1 0 0 1 0 0 0 2 2 0 0 0 0 0 0 1 1 0 0 0 2 2 0 2 2 0 0 0 0 2 2 0 1 1 0 0 0 0 1 1 0 2 0 1 2 0 2 0 1 1 0 2 2 2 1 1 0 1 0 0 0 0 0 2 0 0 2 0 2 1 1 0 0 2 1 0 0 0 0 1 0 0 0 2 0 0 0 0 0 2 1 0 0 0 2 0 0 0 1 0 0 0 0 2 0 0 0 1 0 1 1 0 1 1 1 1 0 1 0 1 1 0 2 2 1 1 1 0 1 2 0 2 0 0 0 0 0 1 0 1 1 0 0 0 0 0 2 0 0 2 0 0 0 0 2 2 0 0 0 0 0 0 0 0 0 0 1 1 1 1 0 0 0 0 0 0 1 2 2 1 1 0 0 2 0 1 1 1 0 0 0 0 1 0 1 2 1 2 2 0 1 1 0 0 1 2 1 1 1 2 1 1 1 1 0 0 0 2 0 1 2 0 0 0 2 2 0 0 0 0 0 0 2 1 0 1 2 1 0 1 0 1 1 0 0 0 2 0 2 1 1 2 1 1 2 0 0 0 2 0 0 0 0 1 0 1 0 2 1 2 1 1 0 1 0 1 0 1 1 1 0 1 1 1 0 0 0 0 1 1 0 0 2 1 0 1 1 0 2 1 1 0 0 0 0 0 2 2 0 1 0 1 0 0 1 1 1 0 0 1 1 0 2 2 1 0 1 0 1 1 2 2 0 0 0 0 0 0 0 1 0 1 0 1 1 0 1 0 1 0 0 0 0 2 0 1 0 0 0 0 0 2 0 0 0 1 0 1 0 0 0 0 0 1 0 0 1 1 1 2 0 0 0 0 0 0 1 0 1 0 0 0 0 1 0 0 2 0 2 0 1 1 0 2 0 2 1 0 0 1 1 0 0 0 1 1 1 1 1 2 0 1 0 1 1 0 0 1 0 0 0 0 0 0 0 1 0 1 1 0 0 1 1 0 2 0 2 0 0 2 0 2 1 1 0 0 0 2 0 1 0 0 0 0 0 2 0 1 0 0 0 0 0 0 1 2 0 1 1 0 1 0 1 1 0 0 0 0 0 0 0 1 0 0 0 0 1 1 0 1 1 1 1 1 0 0 0 0 0 0 0 0 0 0 1 0 0 1 1 2 2 2 0 0 0 1 1 1 1 0 0 1 0 0 1 1 2 1 0 2 0 2 0 0 2 2 1 0 1 2 0 2 0 2 0 2 1 0 0 0 0 1 0 0 1 1 1 0 2 2 2 0 1 2 0 2 0 0 1 0 0 1 1 0 0 1 1 1 0 1 1 0 0 0 0 0 1 0 0 0 0 0 1 1 0 0 2 0 0 0 0 0 2 0 0 0 0 1 1 0 1 2 0 1 1 1 2 1 0 1 0 1 0 0 0 0 0 0 1 0 1 0 0 0 0 0 2 0 2 2 0 0 0 2 2 0 1 1 1 0 0 1 0 2 0 0 1 2 2 0 1 1 0 1 0 1 0 0 1 1 1 1 2 1 0 1 1 1 1 1 2 1 0 0 2 0 1 0 0 0 2 0 1 0 2 0 1 0 1 2 2 2 0 2 0 0 0 0 0 0 0 0 0 0 0 0 0 2 0 1 1 0 0 0 0 1 0 0 1 0 0 1 0 0 0 1 0 0 0 1 2 1 1 0
127 1 1 0 0 0 0 2 2 1 0 0 0 1 0 0 0 1 1 0 0 0 0 2 0 0 1 1 0 0 2 0 0 1 1 0 2 1 0 0 2 0 0 0 0 1 0 1 1 0 0 0 0 0 2 1 0 0 0 1 1 1 2 2 0 0 1 0 0 0 0 1 2 0 1 2 1 0 1 0 1 0 1 1 1 1 1 0 0 2 0 1 0 1 2 2 2 1 0 1 0 1 0 0 1 0 2 0 1 1 0 0 2 2 1 2 1 1 2 0 1 1 2 0 1 1 0 0 2 0 0 0 0 0 1 0 1 0 0 1 1 0 0 0 1 1 0 0 0 1 0 1 0 0 0 0 0 1 0 1 1 1 0 0 2 2 0 1 0 1 0 0 1 1 1 0 0 1 0 0 0 1 0 2 0 0 1 1 0 0 0 1 1 1 1 1 2 0 0 0 1 0 0 0 2 1 1 0 1 0 1 0 2 0 0 2 1 0 2 2 0 0 1 1 1 0 2 2 1 0 0 0 0 1 1 0 0 2 0 0 0 1 2 1 0 0 0 0 2 0 0 0 0 0 1 2 1 0 0 0 0 0 0 1 1 0 0 0 1 1 0 0 1 0 0 0 2 1 1 0 0 1 0 0 1 2 2 0 1 1 0 2 2 0 2 0 1 1 0 1 1 1 2 0 0 0 0 0 1 0 0 1 0 0 0 0 2 0 0 0 0 1 0 2 2 0 0 0 2 0 0 1 1 0 0 1 1 2 0 0 0 0 2 0 0 0 1 1 0 1 1 1 0 1 0 0 0 0 1 1 2 2 1 1 0 1 0 2 2 0 2 2 0 0 0 1 0 0 1 1 0 1 0 0 1 0 0 0 0 0 0 0 0 0 2 0 1 1 1 1 0 1 0 2 0 0 0 0 0 2 0 0 1 0 1 2 0 1 0 1 0 1 1 1 1 1 1 0 0 0 0 1 0 2 2 0 0 1 0 0 2 0 0 0 2 0 0 1 0 1 0 1 1 1 2 1 2 0 0 0 0 0 0 0 1 1 1 2 2 0 1 1 1 0 0 0 0 0 0 0 0 2 0 2 1 2 0 0 0 0 2 2 0 0 1 0 2 1 0 1 1 1 2 0 0 0 0 1 0 0 0 0 0 0 1 1 1 2 2 0 0 2 2 2 0 0 0 2 0 2 0 2 0 1 1 0 1 0 0 0 1 2 0 0 1 2 1 0 2 0 0 0 0 0 1 0 0 1 0 0 0 0 0 1 1 0 0 1 0 1 1 2 0 0 0 0 0 2 2 1 1 0 1 0 1 0 0 1 0 1 0 0 0 0 1 0 0 0 0 0 0 2 0 1 0 0 0 0 0 0 0 0 0 1 0 1 1 0 0 0 0 1 0 0 0 0 2 0 0 0 1 1 0 0 2 0 2 0 0 0 1 1 0 1 1 1 2 0 1 1 0 1 0 2 0 1 0 2 2 0 0 0 1 2 0 0 2 0 1 0 0 0 0 0 0 0 2 1 1 1 1 0 0 2 1 2 1 0 1 0 2 0 1 0 2 0 0 1 0 1 1 1 0 0 1 2 1 1 0 0 0 0 0 2 0 0 1 1 1 0 0 0 1 2 0 1 0 0 1 0 1 1 1 0 0 2 1 1 0 0 0 0 0 0 0 0 0 2 1 1 1 1 0 0 0 2 0 0 0 0 0 1 2 0 2 0 0 2 2 2 0 0 2 0 0 1 1 2 0 2 1 0 1 0 1 2 0 2 1 2 0 1 2 1 1 0 0 1 0 1 0 2 0 2 1 2 1 1 0 0 0 0 2 0 2 0 2 1 1 0 1 1 0 2 0 0 1 0 0 1 0 1 1 1 0 0 0 0 0 0 0 0 0 0 1 1 1 0 1 0 1 1 0 0 1 0 1 0 1 2 0 1 0 0 0 0 2 0 2 0 0 0 1 0 1 1 0 1 1 2 1 1 0 0 0 0 0 0 2 0 0 0 1 1 2 0 2 2 0 0 0 2 0 0 2 2 0 2 0 0 0 1 0 0 1 1 2 1 1 0 0 1 2 1 1 1 1 2 1 2 2 2 0 1 1 1 1 2 2 1 0 0 1 0 1 1 0 1 0 1 0 0 2 0 2 0 2 1 1 1 1 1 0 0 1 1 1 1 1 1 1 0 0 0 0 1 0 0 0 0 0 0 0 2 0 0 2 1 0 1 0 1 1 1 0 0 0 0 1 0 0 0
128 0 1 0 0 0 0 2 1 1 1 0 0 0 0 0 0 0 0 0 1 0 0 2 0 0 2 1 1 1 1 2 0 2 2 0 2 1 0 0 0 0 0 0 0 0 1 0 1 1 1 0 0 1 1 2 0 0 0 0 1 2 2 1 0 0 1 0 1 1 1 2 2 0 1 2 1 0 1 1 0 0 0 0 1 0 0 0 0 2 0 1 0 2 1 1 1 1 1 2 1 1 1 0 0 0 2 0 2 1 0 2 0 2 0 1 0 0 1 0 1 0 1 1 0 1 0 0 0 0 0 0 0 0 0 0 0 0 0 1 0 0 0 0 1 2 0 0 0 0 0 0 0 0 1 0 1 1 0 0 0 2 1 0 1 2 0 0 2 2 0 0 2 0 1 0 1 0 0 1 0 1 0 2 2 2 0 2 0 0 1 2 1 1 1 0 0 0 0 0 0 0 0 1 2 1 1 1 0 0 1 0 2 1 0 2 1 2 2 0 1 1 1 2 0 1 2 2 0 0 1 0 0 0 0 0 0 2 0 1 0 0 1 1 0 0 0 0 2 0 0 0 1 0 1 2 0 1 0 0 0 0 0 2 1 0 1 1 1 1 0 1 1 1 0 0 0 2 2 0 0 2 1 1 1 1 1 1 0 1 0 0 1 0 2 1 0 1 0 1 0 0 2 0 0 0 1 0 0 0 2 2 0 0 2 0 2 0 2 0 0 2 1 0 1 0 1 1 1 1 0 1 0 0 0 0 0 0 2 0 0 1 2 0 0 0 2 0 1 1 1 1 0 0 0 2 0 1 0 0 0 0 1 1 1 1 0 2 2 1 2 2 1 1 0 1 2 0 1 1 2 1 0 0 1 0 0 0 0 1 0 1 1 0 2 0 1 1 0 0 0 0 2 2 0 1 1 0 0 1 0 0 0 1 0 2 0 0 1 0 0 0 1 1 0 2 1 0 2 0 0 0 1 1 1 0 1 0 0 1 2 1 0 1 1 1 1 1 1 2 0 1 1 2 1 1 1 1 1 0 0 1 0 1 0 1 1 1 1 1 1 1 2 2 0 0 0 0 0 0 1 2 0 0 0 0 0 0 0 0 1 1 1 0 2 0 2 1 1 2 1 1 0 2 0 0 2 1 0 0 0 0 0 0 0 2 1 1 0 1 1 1 1 1 0 1 0 2 0 2 0 2 0 0 0 0 0 1 1 2 0 1 0 1 2 0 1 1 1 0 0 0 1 0 0 0 1 1 0 1 0 0 0 1 1 0 0 1 1 0 0 1 1 0 0 0 2 1 1 2 0 1 0 1 0 0 1 1 0 1 1 1 2 0 0 0 1 1 0 0 0 1 0 0 2 0 0 0 1 0 1 0 0 1 0 1 0 0 0 0 0 0 0 1 0 0 1 1 0 0 0 1 0 0 2 0 0 0 1 0 0 0 0 1 0 0 2 1 2 2 1 1 0 2 2 0 0 2 0 1 1 0 0 0 1 2 0 1 0 0 0 1 0 0 0 0 2 0 1 0 0 1 0 1 1 1 0 0 0 0 2 0 0 0 0 0 0 2 0 1 1 1 0 0 1 1 0 1 0 0 0 0 0 1 0 1 0 0 0 0 0 1 1 2 1 0 1 0 0 0 0 0 0 0 0 0 0 1 0 1 0 1 0 0 0 0 0 2 0 0 0 0 0 0 0 1 0 1 0 1 1 2 0 0 0 1 2 2 2 2 0 1 0 1 1 0 0 0 1 0 2 1 1 0 1 0 0 1 1 2 0 2 2 2 0 1 0 0 0 0 0 2 0 2 1 1 1 1 0 1 0 1 0 1 0 0 1 1 0 0 0 0 0 1 0 0 0 0 0 1 1 0 1 1 1 1 0 1 1 0 0 0 0 0 2 0 1 0 0 0 1 1 0 0 1 0 1 0 0 0 2 0 0 0 0 0 1 1 1 1 0 0 1 1 0 0 0 0 1 1 1 1 0 0 0 0 0 0 0 0 0 0 0 0 2 1 2 2 0 0 0 1 0 0 2 2 0 1 0 2 0 1 0 1 0 2 2 2 2 1 1 1 1 0 1 1 0 1 0 0 1 1 0 1 0 1 0 0 0 0 0 0 2 1 2 0 0 0 0 0 1 1 2 0 1 0 1 1 0 0 1 1 0 0 0 0 0 0 0 1 0 0 0 0 0 1 0 1 1 0 0 0 0 1 0 0 1 0 0 2 0 0 0 1 0 1 0 0 1 0 0 1
129 1 1 0 0 0 1 2 0 2 2 0 0 0 0 0 0 2 1 0 2 0 1 2 0 0 0 1 0 1 1 0 0 2 2 0 2 1 0 0 0 1 0 0 0 0 1 0 2 0 0 0 1 0 1 0 2 0 0 0 2 2 1 1 1 1 2 0 0 0 0 0 2 1 2 2 0 0 1 0 1 0 0 0 0 0 0 1 1 1 1 1 1 1 1 1 1 2 2 2 1 2 1 0 1 0 1 0 0 2 0 1 0 1 0 2 0 0 2 0 0 0 0 2 0 0 0 1 2 1 0 0 0 0 0 0 0 0 0 0 1 0 0 0 2 2 0 0 0 0 0 0 0 1 0 0 1 1 0 0 1 0 0 0 1 2 0 0 1 2 0 0 0 2 0 1 0 0 0 1 0 1 0 1 0 0 1 1 0 1 0 1 1 0 1 0 0 0 0 0 0 1 0 1 2 2 1 1 0 0 0 0 1 0 0 2 1 0 1 0 1 1 1 2 0 0 0 1 1 1 1 0 0 0 0 0 0 1 0 1 0 0 2 0 0 0 1 0 1 0 0 0 1 0 0 2 1 1 0 1 1 1 0 1 1 0 0 0 1 1 0 0 0 2 1 0 0 2 2 0 0 2 0 0 2 0 0 2 0 2 0 0 2 0 2 0 0 0 0 0 0 0 1 1 0 0 0 1 0 0 0 1 0 0 0 0 2 0 1 0 0 2 0 1 2 0 2 2 0 0 0 2 1 0 0 0 0 1 1 0 0 1 2 0 1 0 1 2 2 0 0 0 0 1 0 1 1 0 0 1 1 1 1 1 0 0 1 1 1 0 2 2 1 1 0 0 0 1 1 1 0 0 0 0 1 0 0 0 0 0 0 0 1 0 1 1 0 1 2 2 0 2 0 1 0 0 0 2 0 2 0 0 1 0 1 2 0 1 0 1 0 1 1 1 1 2 1 1 2 1 2 0 0 1 1 2 1 1 0 1 2 2 0 0 1 0 1 2 0 1 0 1 0 2 0 0 0 2 2 2 2 1 1 1 0 0 1 1 1 1 0 1 1 1 0 0 0 0 0 0 0 2 0 0 2 0 0 0 0 0 1 1 0 2 2 0 2 1 1 2 1 1 2 0 0 1 2 1 0 0 0 1 0 0 1 0 0 2 1 1 0 1 1 2 1 2 1 1 0 1 1 1 0 0 0 0 0 0 1 1 1 1 0 1 2 2 2 1 1 0 0 0 0 0 0 0 0 1 0 0 2 0 0 2 0 2 2 2 2 0 0 1 1 0 0 0 1 1 1 1 0 0 2 1 1 1 1 1 0 1 0 0 0 0 2 0 0 0 0 0 0 2 0 1 1 0 0 0 0 1 0 0 0 0 0 0 0 0 0 0 2 2 0 0 0 0 2 2 0 0 0 0 0 0 2 0 1 0 0 1 1 1 0 0 2 0 2 2 1 1 1 1 1 1 1 0 0 2 0 1 1 0 1 0 1 2 1 1 1 0 0 0 0 1 0 0 2 0 1 0 1 1 0 2 1 2 1 0 1 0 2 0 1 1 1 0 0 1 0 1 0 1 0 0 2 1 0 2 0 0 0 0 0 0 1 1 0 1 0 0 1 0 0 2 0 1 1 0 1 0 1 1 1 0 0 1 1 0 0 0 0 0 0 0 0 0 0 1 0 0 0 0 0 0 0 1 0 1 0 1 1 2 0 0 0 1 1 1 0 2 0 0 2 0 0 0 1 1 0 2 1 0 1 0 1 1 0 1 0 2 1 1 2 2 0 0 1 0 0 0 1 1 0 1 0 0 0 0 0 2 0 1 2 0 1 0 1 1 0 0 0 0 0 2 0 0 1 0 0 2 1 1 1 0 0 0 0 0 1 0 1 1 0 0 1 0 0 0 1 0 1 1 0 0 1 0 1 1 1 1 1 0 0 0 0 0 0 1 2 0 0 0 1 0 0 0 0 1 2 2 2 2 0 0 0 0 1 1 0 0 1 0 0 0 2 0 2 2 0 0 0 2 1 0 2 2 0 1 0 0 0 0 0 0 1 1 2 0 2 2 0 2 2 1 0 0 1 1 1 1 2 2 0 2 0 0 0 0 0 0 0 0 1 2 1 0 1 1 0 1 1 0 2 1 0 0 2 1 1 1 1 1 0 0 0 0 0 1 1 1 0 0 0 0 0 0 0 1 1 0 0 0 0 2 0 1 1 1 0 2 1 1 0 2 0 0 0 1 2 0 0 0
130 1 2 0 0 0 0 2 2 2 1 1 0 0 0 0 0 0 0 1 1 1 1 2 0 0 0 1 0 1 0 1 0 2 1 0 2 1 0 0 0 0 0 0 0 0 1 0 2 0 0 0 1 0 1 1 1 0 1 0 1 2 1 1 0 0 1 1 0 0 0 1 2 0 2 2 1 0 0 0 0 0 0 0 1 0 0 1 1 2 1 1 0 2 1 1 1 1 0 2 0 2 1 0 1 1 2 1 1 1 0 1 1 2 2 2 2 0 0 0 2 0 2 0 0 2 0 1 2 1 0 0 0 0 0 0 0 0 0 1 0 0 0 0 0 1 0 0 0 1 0 1 0 0 1 0 1 0 1 0 0 1 0 2 2 1 0 1 0 1 0 1 1 1 1 0 0 1 0 0 0 0 0 2 0 0 0 1 0 0 0 1 1 1 1 1 1 0 0 0 1 0 0 0 1 0 0 0 1 0 1 0 1 0 0 2 0 1 0 0 1 1 2 2 0 2 2 2 1 0 0 0 1 1 0 1 0 2 0 1 0 0 2 0 0 0 0 0 0 2 0 0 1 0 1 2 0 1 0 1 1 1 0 1 1 0 0 0 2 1 0 0 0 0 1 0 1 1 1 0 1 0 0 0 1 0 2 1 0 2 0 1 0 1 2 1 0 0 0 1 0 0 2 0 0 0 1 0 0 1 0 1 0 0 0 0 1 0 0 0 0 0 1 1 1 0 0 1 1 2 0 2 1 1 0 0 1 1 1 1 0 1 2 0 0 0 1 0 0 0 0 2 1 0 1 0 1 0 0 1 1 1 1 0 1 0 0 1 1 0 2 2 1 1 1 0 2 0 1 1 0 0 0 0 0 0 0 1 1 0 0 0 0 0 2 0 0 1 1 0 0 2 0 0 0 0 2 1 0 2 0 0 0 0 2 2 0 0 0 0 0 1 1 2 0 2 2 0 0 0 0 0 0 0 0 1 0 0 0 1 0 1 0 0 1 0 1 1 0 2 0 1 1 2 0 0 0 2 2 0 0 2 0 0 0 2 0 0 2 0 0 0 1 1 1 0 1 0 0 0 1 2 0 0 2 0 0 1 0 1 1 0 2 0 2 1 0 2 1 1 0 0 2 0 0 0 1 2 0 0 0 1 1 0 2 0 0 2 1 1 0 1 1 2 0 1 1 2 0 2 0 2 0 1 0 0 0 0 2 2 1 0 0 0 2 2 0 2 0 0 0 1 0 0 0 0 1 0 1 0 0 0 1 1 0 0 0 1 1 0 1 2 0 0 0 0 1 1 1 2 0 1 1 1 0 0 1 0 0 0 1 1 1 0 0 0 0 0 0 0 0 2 0 1 0 1 1 0 0 0 0 1 0 2 2 2 0 0 0 0 0 1 0 0 0 0 2 1 0 0 1 0 0 0 2 0 1 0 1 0 1 2 1 1 1 0 2 2 0 0 0 1 0 2 1 0 0 1 1 0 0 0 2 1 0 1 0 0 1 0 0 0 0 1 0 0 1 0 0 0 1 0 0 0 0 1 1 0 1 0 1 0 0 0 0 0 0 2 0 2 1 1 0 0 0 2 1 2 0 0 0 0 0 1 0 1 0 1 1 0 0 0 2 2 0 2 0 0 0 0 0 0 0 0 0 0 0 0 0 1 1 0 0 1 2 0 1 0 0 0 0 0 0 0 0 0 1 0 0 0 0 0 2 1 0 0 0 2 0 2 0 1 1 0 0 2 2 1 2 0 2 1 1 0 2 2 0 0 0 2 0 2 2 1 0 0 1 0 1 1 0 0 1 2 1 0 1 1 0 0 0 0 1 1 1 0 2 2 2 0 1 2 0 1 0 0 0 0 0 2 0 2 2 0 0 0 0 0 1 1 0 0 0 0 1 0 1 1 0 0 2 2 0 0 1 0 1 0 1 1 0 0 1 0 0 1 1 0 2 0 0 0 0 0 0 0 0 1 0 1 0 0 1 0 0 1 0 2 0 0 0 0 1 0 2 0 2 2 0 0 0 2 1 0 1 1 1 1 0 0 0 1 0 0 1 1 1 0 2 2 0 2 2 0 0 1 1 0 1 0 1 1 0 1 0 0 0 1 2 1 0 0 0 0 0 0 0 0 1 1 0 1 2 0 0 1 1 2 1 0 1 0 0 0 1 1 1 1 1 2 1 0 0 0 0 0 0 2 2 0 0 0 0 1 0 0 1 2 0 2 0 2 0 1 0 0 0 1 2 0 0 0
131 1 2 0 0 0 0 1 2 2 2 1 1 1 0 1 0 1 1 0 2 0 0 0 0 0 1 1 0 1 1 0 1 1 1 2 1 1 0 0 1 1 0 0 0 2 1 0 2 0 0 0 2 1 0 2 0 1 0 0 1 2 1 1 0 0 1 0 0 0 1 1 1 0 1 2 1 0 2 1 1 0 0 0 1 0 0 1 1 2 1 1 1 1 1 1 0 1 1 2 1 1 0 0 1 1 2 0 1 1 0 2 0 2 0 2 0 0 0 0 2 0 1 1 0 1 0 0 1 0 0 0 0 0 1 0 1 0 0 0 1 0 0 0 1 0 0 0 0 1 0 1 0 0 0 0 0 2 0 0 2 1 0 1 1 1 0 1 1 1 0 2 1 1 1 0 0 1 1 0 0 1 0 2 1 1 1 0 0 2 0 0 1 0 0 0 1 0 0 0 0 0 0 1 2 0 1 0 2 1 0 0 2 0 0 2 0 1 1 0 1 1 2 1 1 1 0 0 0 0 1 1 0 0 0 0 0 1 1 1 1 0 2 0 0 0 0 0 2 0 0 1 1 0 1 1 0 0 0 0 0 0 0 0 0 0 1 0 2 1 1 0 1 0 0 0 1 2 1 0 1 1 0 0 1 0 1 2 0 2 0 0 1 0 2 1 1 1 0 0 0 0 2 0 2 0 0 0 0 0 1 2 0 0 0 0 1 0 0 0 1 2 2 1 1 0 0 1 0 0 0 0 0 0 0 0 0 1 1 1 1 2 2 1 0 0 1 1 1 2 2 0 0 0 0 0 0 0 1 1 2 2 2 1 2 1 0 1 1 0 2 2 1 1 0 2 2 1 1 1 1 2 0 0 0 0 0 0 0 0 0 0 0 0 2 0 2 1 1 0 0 1 1 2 0 1 1 0 0 1 0 0 0 1 1 2 0 0 0 0 0 1 0 1 1 2 1 0 0 0 0 0 1 1 1 0 0 1 0 1 1 1 0 1 1 1 2 1 1 2 0 1 1 1 2 0 2 2 1 0 2 2 0 1 1 0 2 1 1 1 0 1 1 1 2 1 1 1 1 0 1 2 0 1 2 1 0 1 1 0 0 0 1 1 1 0 1 1 0 1 1 1 2 0 0 0 0 0 1 0 0 0 0 1 0 2 1 1 0 1 1 1 0 1 0 0 0 0 0 1 1 0 0 0 0 0 1 2 2 2 1 2 0 1 1 0 2 1 0 1 0 1 0 0 1 1 0 0 0 0 1 0 0 1 0 1 1 2 2 0 1 1 1 0 0 0 1 2 2 1 0 1 0 1 0 0 0 1 1 1 0 1 1 0 1 0 1 0 0 1 0 1 0 1 0 1 0 0 0 1 1 0 0 0 0 0 1 0 0 0 1 1 0 2 0 0 2 2 0 0 1 0 0 1 2 0 1 0 0 0 0 0 0 0 1 0 2 0 1 1 0 2 1 1 1 0 0 1 0 0 0 0 1 1 1 0 0 0 0 1 1 1 1 0 1 0 1 0 1 0 1 0 0 2 0 2 2 0 0 1 0 0 1 0 0 0 0 1 0 1 0 1 0 0 1 1 1 2 0 0 0 0 0 2 0 0 0 1 1 0 0 0 0 2 0 0 0 1 0 0 0 0 0 0 0 2 1 0 0 1 0 0 0 1 1 1 0 0 0 0 0 0 0 0 0 1 1 0 0 0 0 0 1 0 0 0 1 2 2 2 0 0 1 0 0 1 1 2 0 2 0 0 1 1 2 2 0 1 0 2 1 1 2 2 0 0 0 0 0 1 0 2 0 1 0 0 1 1 0 1 0 0 1 1 1 0 1 2 1 1 1 2 0 2 0 0 0 0 0 2 1 1 0 0 0 1 1 1 1 0 1 1 0 0 1 0 1 0 0 0 2 2 0 0 1 0 1 0 0 0 0 0 0 0 1 1 0 0 1 2 1 1 2 0 2 0 0 1 1 2 1 1 0 0 0 0 0 1 1 0 1 1 0 0 2 1 1 2 0 0 0 2 2 0 0 1 1 0 0 1 0 1 1 0 1 1 1 1 2 2 0 2 2 1 0 1 1 2 0 0 2 1 0 1 0 0 0 1 1 0 0 0 2 1 1 0 0 2 0 2 0 0 0 0 2 0 2 2 0 0 0 1 0 0 1 1 1 0 0 2 0 0 0 0 0 0 0 2 1 0 0 0 0 1 0 0 0 0 0 2 0 0 1 1 0 0 1 0 2 1 0 1
132 0 0 1 0 1 0 2 1 2 1 0 1 1 0 1 0 0 0 1 1 1 0 2 0 0 1 1 1 1 1 1 1 1 2 0 2 0 0 0 2 0 2 0 0 0 1 1 1 0 0 0 1 1 0 1 0 0 1 0 1 1 1 1 0 0 2 0 0 0 0 0 2 0 0 2 2 0 1 0 1 0 1 1 1 0 0 1 1 2 0 1 1 1 1 1 1 0 0 1 0 2 1 0 0 0 2 0 1 1 0 1 1 2 0 1 0 0 2 0 0 0 2 0 1 1 0 0 2 0 0 0 0 0 0 0 0 1 0 2 1 0 0 0 0 0 0 1 1 0 1 0 0 1 0 0 1 0 2 0 0 1 0 0 0 2 0 0 2 2 0 1 1 1 1 0 0 0 1 0 0 1 0 2 1 1 1 1 0 0 0 1 2 0 0 2 2 0 0 0 1 1 1 0 2 2 1 1 1 0 1 0 1 0 0 2 0 1 1 0 0 0 2 1 1 2 1 0 0 0 0 1 0 1 1 0 0 2 0 1 0 1 1 0 0 0 0 0 1 1 1 0 2 1 0 2 1 0 0 0 0 0 0 0 0 0 1 2 2 2 0 1 0 2 0 1 0 2 1 0 1 0 0 0 0 0 0 0 0 1 0 0 2 0 2 0 2 0 0 1 2 0 2 0 0 0 0 0 1 1 0 2 0 0 0 0 2 0 0 0 0 2 1 0 2 0 1 1 1 1 0 1 0 0 0 0 0 1 1 0 0 0 2 0 0 0 2 0 0 1 1 0 1 0 1 1 1 2 0 1 1 1 2 0 1 0 0 1 1 0 1 1 0 0 0 0 0 0 0 2 1 0 0 0 0 1 0 0 0 1 1 0 1 0 2 0 1 1 0 0 0 0 1 2 1 0 0 1 0 2 0 0 0 1 0 0 2 0 0 0 0 1 0 2 1 1 1 1 1 1 1 2 0 1 0 2 0 1 0 0 2 1 0 0 1 2 2 0 1 2 0 0 1 2 1 1 1 2 1 1 2 2 0 0 0 1 1 0 2 0 0 0 1 1 2 1 1 0 0 0 2 0 0 1 2 2 0 2 0 0 0 0 0 1 0 0 2 1 1 2 1 1 2 0 0 0 1 0 0 0 0 1 0 0 0 1 1 2 0 1 0 0 0 1 0 1 1 1 0 1 1 1 0 1 1 0 1 0 2 2 0 2 0 1 2 1 1 0 1 1 0 1 0 0 1 1 0 0 0 0 1 0 0 1 1 0 0 1 1 0 0 0 1 0 0 0 1 0 0 2 0 0 1 0 1 0 0 2 2 2 0 0 1 0 2 0 1 1 0 2 1 0 0 2 0 0 2 0 1 1 1 0 0 1 0 0 0 0 0 0 0 1 0 1 0 0 2 1 0 0 0 0 0 0 1 1 0 1 0 0 0 1 2 2 0 0 2 1 1 1 0 1 2 0 2 0 0 2 2 0 0 0 2 0 0 2 1 2 0 1 0 1 1 0 2 0 2 1 0 0 2 0 0 1 1 1 0 1 1 0 1 1 1 0 0 0 0 2 0 2 1 1 0 0 1 1 1 1 0 0 0 0 0 2 0 1 0 1 1 0 0 0 1 2 0 1 1 1 0 0 0 0 0 1 0 1 1 0 0 1 0 0 1 0 0 0 0 0 1 1 1 1 1 0 1 1 0 1 0 1 1 0 2 0 0 0 2 2 2 1 0 1 0 1 0 0 1 0 2 0 2 2 1 0 1 1 1 2 0 2 2 0 2 2 1 1 0 1 0 1 0 1 0 1 0 1 1 0 0 2 0 0 2 0 2 0 2 2 1 0 2 1 0 2 0 0 0 0 0 2 0 2 1 0 0 0 0 1 2 1 1 2 0 0 0 0 0 0 0 0 2 2 0 0 1 1 1 0 0 0 1 0 1 0 0 0 1 0 2 0 0 0 0 2 2 2 0 0 2 2 1 1 0 0 0 0 0 0 0 0 2 0 0 0 2 0 2 2 0 0 0 2 1 0 1 1 1 2 1 2 1 1 0 0 1 1 1 0 1 1 0 2 1 1 1 2 0 2 0 0 2 0 0 1 0 0 0 1 1 0 0 0 2 1 0 0 0 0 2 0 1 0 1 0 0 0 1 2 2 1 1 1 0 0 0 0 0 1 1 1 1 0 1 1 0 2 0 0 0 1 1 0 0 1 0 0 0 1 0 1 0 0 0 0 0 0 0 0 2 0 1 2
133 0 1 0 0 0 0 1 2 1 0 1 1 1 0 2 0 2 0 0 2 0 0 0 0 0 1 2 1 1 2 1 0 1 0 1 1 1 0 0 0 0 0 0 0 0 0 0 2 0 0 0 0 1 0 1 0 0 0 0 2 2 2 1 0 0 0 0 0 0 0 0 2 1 2 2 0 0 0 0 0 0 1 1 2 0 0 0 0 2 0 0 0 1 0 0 0 2 1 2 1 1 0 0 0 0 2 0 1 1 0 2 0 2 2 2 2 0 1 0 0 0 0 2 0 0 0 0 1 0 1 1 0 1 1 1 1 0 0 1 2 0 1 0 1 1 1 0 1 1 0 1 0 0 0 1 1 0 0 0 1 0 0 1 0 1 0 0 1 1 0 1 1 1 2 0 1 1 0 0 0 1 0 2 2 2 0 1 0 1 0 1 2 1 1 0 0 0 1 0 0 0 0 1 2 0 0 0 1 0 2 0 0 0 0 2 1 2 2 0 1 1 2 2 0 2 2 0 0 0 1 1 0 1 1 0 0 2 0 2 0 0 2 2 0 0 0 0 2 0 0 1 1 0 0 2 1 0 0 0 0 0 0 2 2 0 1 0 2 1 1 1 0 1 0 0 1 2 2 0 2 0 0 0 0 0 1 2 0 2 0 0 1 0 2 1 1 0 0 2 1 0 2 0 1 0 0 0 0 0 0 0 0 1 2 1 2 0 1 0 0 1 0 2 2 0 0 1 0 1 0 2 0 0 1 1 0 2 0 0 0 1 2 0 0 0 2 0 2 1 1 0 1 0 1 0 1 2 0 1 1 1 2 1 2 1 0 0 0 0 2 2 0 0 0 1 1 0 1 1 1 1 1 1 1 0 0 0 0 1 0 1 0 0 1 1 0 1 1 1 0 2 1 2 1 1 1 0 0 2 0 0 1 0 1 2 0 0 1 0 1 0 0 0 0 1 1 0 2 0 2 1 0 0 0 0 1 0 0 0 2 0 0 1 1 1 1 2 0 2 0 1 1 2 1 1 1 2 1 1 2 2 1 0 0 2 0 1 2 0 1 1 1 1 0 0 0 1 0 0 0 2 0 1 0 0 1 2 1 0 0 0 0 1 1 1 1 0 0 2 2 1 1 1 0 0 1 1 1 0 1 0 0 1 0 2 0 2 0 2 2 0 0 2 2 0 0 0 0 1 1 0 0 0 0 0 0 0 0 0 0 2 0 0 2 2 1 2 0 0 0 1 0 0 0 1 0 1 0 2 0 0 0 1 0 1 1 2 2 0 1 2 1 0 1 0 1 2 2 2 0 0 2 1 1 0 1 0 0 0 0 0 0 0 1 0 1 0 0 0 0 1 1 0 0 1 2 1 1 1 0 0 0 1 0 1 2 0 0 0 1 1 0 0 0 1 2 1 0 0 1 0 0 0 2 0 1 0 1 0 1 2 0 1 0 0 1 0 1 0 0 2 2 0 2 0 0 2 2 0 0 0 1 1 0 1 0 0 1 0 0 1 0 0 0 1 1 1 2 1 1 1 1 2 1 2 1 2 0 1 0 1 0 2 0 0 0 1 0 1 0 1 0 0 1 1 2 2 0 0 0 0 0 2 0 1 2 2 2 0 0 0 0 2 1 0 1 0 1 0 1 1 0 0 0 0 0 0 0 0 0 0 0 0 0 0 0 1 0 0 0 0 0 0 1 0 0 2 0 2 2 1 2 1 0 0 0 1 1 1 0 0 2 1 1 0 0 0 1 0 2 1 0 0 0 1 0 1 1 2 0 2 2 2 1 1 0 1 1 2 0 1 0 1 0 0 1 0 0 1 0 1 1 0 1 0 1 1 1 0 1 1 0 2 0 0 0 0 0 1 1 0 2 0 0 0 0 1 0 0 0 0 0 0 0 0 0 0 0 1 2 1 0 0 2 0 0 1 0 0 0 0 0 0 0 0 0 0 1 1 1 0 2 0 2 1 1 1 0 1 0 0 0 0 0 0 0 1 0 0 0 0 0 0 2 0 2 2 0 0 0 2 1 0 2 1 0 1 0 2 0 2 0 0 0 2 2 1 1 0 1 0 1 0 1 2 2 0 0 0 1 1 0 2 0 0 0 2 2 0 0 0 0 0 1 1 0 0 1 1 0 1 2 0 0 1 2 0 0 0 2 0 0 1 0 1 1 1 1 1 1 0 1 1 0 2 0 0 1 0 1 1 0 0 0 0 0 0 0 1 0 0 0 1 0 0 0 1 1 1 1 2
134 1 2 1 0 0 1 2 2 2 1 0 1 1 0 1 0 1 1 0 1 0 1 2 0 0 1 0 1 1 0 1 2 1 1 0 2 2 0 0 1 0 0 2 0 1 1 0 2 0 0 0 1 0 1 1 1 1 0 0 1 1 1 1 0 0 2 0 0 0 1 1 2 0 1 2 1 0 1 0 1 0 0 0 1 0 0 0 0 2 0 0 0 1 0 1 0 1 1 2 0 2 0 0 0 0 2 0 1 1 0 1 1 1 1 1 1 0 1 0 1 0 1 1 0 1 0 1 2 1 0 0 0 1 1 1 0 0 0 1 0 0 0 0 2 2 1 0 0 0 0 1 0 0 0 0 0 0 1 1 2 2 0 1 1 2 0 0 0 1 0 1 2 0 1 0 0 0 0 0 0 1 0 0 0 0 0 2 1 1 0 0 1 2 2 0 0 0 1 0 0 1 0 1 2 1 1 1 0 0 1 0 2 0 0 2 2 0 2 2 0 0 2 2 0 2 2 2 0 0 0 0 0 0 0 0 0 2 0 1 0 1 2 0 1 1 1 0 2 0 0 0 1 0 0 2 0 1 0 0 0 0 0 0 0 0 0 1 2 2 0 0 0 0 0 0 0 2 2 0 1 1 0 0 2 1 1 0 1 2 0 1 1 0 2 1 1 0 0 1 1 0 1 1 0 0 0 0 0 0 0 0 0 0 2 1 2 0 1 0 0 2 0 0 1 0 0 2 1 0 0 0 0 0 0 0 0 1 1 1 1 1 2 0 0 0 2 0 1 0 0 0 0 1 0 0 2 0 0 2 2 2 1 1 0 0 1 2 2 0 2 2 1 1 0 2 2 1 0 2 1 0 0 1 0 0 0 0 0 0 0 0 0 0 1 1 0 0 0 0 0 0 1 2 1 0 0 1 0 1 0 0 0 1 1 2 0 0 0 0 0 0 0 0 1 1 0 0 0 0 1 1 0 0 0 0 0 1 0 0 1 0 2 2 0 2 2 0 2 1 1 1 0 2 2 1 1 1 1 0 2 1 0 1 1 0 2 2 1 1 0 1 2 2 2 2 0 0 0 0 1 1 0 0 0 0 0 0 0 1 2 1 0 1 1 1 0 2 1 2 0 0 2 0 0 1 2 1 0 0 0 0 0 0 1 1 0 2 2 0 0 2 2 2 0 0 0 1 0 2 1 1 0 1 2 0 2 0 0 0 0 0 0 1 1 2 0 1 1 0 0 1 0 0 1 0 1 0 0 0 1 0 2 2 1 0 0 2 1 1 1 1 1 0 0 0 2 1 2 0 1 0 2 2 0 0 2 0 0 0 0 0 0 0 0 0 1 0 0 0 0 2 0 2 0 0 0 0 0 1 0 0 0 1 0 1 0 0 1 0 1 1 0 0 0 0 2 1 0 0 2 0 0 0 2 0 0 0 0 0 0 0 0 1 0 0 2 1 1 1 0 1 1 1 2 0 0 2 2 0 0 0 2 1 0 1 1 1 1 1 1 0 0 0 1 1 1 0 1 0 0 1 1 0 0 2 1 0 1 0 2 0 1 1 1 0 0 1 0 1 0 2 0 0 1 2 0 1 1 0 1 1 1 1 0 1 1 0 0 0 0 2 1 2 0 2 0 0 0 0 0 0 0 0 0 0 0 1 0 1 0 1 0 0 1 0 0 0 0 0 0 0 0 0 0 1 0 0 1 0 0 1 2 0 0 0 1 1 1 2 0 0 2 0 0 0 0 2 0 2 2 0 1 0 1 1 1 2 0 2 0 0 2 1 1 0 0 1 0 2 0 1 0 2 1 0 1 2 0 0 0 0 1 1 1 0 2 2 0 1 1 1 0 1 0 0 0 0 0 2 0 2 0 0 0 2 1 1 0 0 0 0 0 0 0 0 0 0 0 0 2 2 0 0 1 0 1 0 0 0 0 0 0 0 1 1 0 0 1 0 0 0 2 1 2 0 0 0 2 2 2 2 0 0 0 0 0 0 0 1 0 0 0 0 2 0 2 2 0 2 1 2 2 1 0 0 2 0 2 2 1 1 0 0 0 2 2 0 1 1 0 1 2 2 0 2 2 1 1 1 2 1 0 0 0 0 0 1 1 0 1 0 2 0 1 1 0 2 1 0 1 0 1 1 0 0 1 2 0 0 1 0 1 0 2 1 2 0 1 2 0 0 0 0 0 0 0 0 1 0 0 0 0 1 0 0 1 0 0 1 0 0 0 1 0 0 0 0 0 1 0 1
135 0 0 0 0 0 1 1 2 1 0 1 0 0 0 0 0 1 1 1 1 1 2 0 1 1 1 0 0 1 0 0 0 1 2 1 2 2 0 0 1 0 0 0 1 0 0 0 0 0 0 0 0 0 2 2 0 0 1 0 1 1 2 0 0 0 0 0 1 1 1 2 2 0 0 2 1 0 2 1 1 0 1 1 1 0 0 0 0 2 0 0 1 2 1 2 1 0 0 2 0 0 0 0 1 1 2 1 1 1 0 1 1 2 1 2 2 0 0 0 2 0 2 0 0 2 0 1 1 1 0 0 0 1 0 1 1 1 0 1 0 0 0 0 0 1 0 0 1 2 0 0 0 0 0 0 0 1 1 0 0 1 0 0 1 2 1 1 1 2 1 0 0 2 1 0 0 0 0 0 0 0 1 2 1 1 0 2 1 1 0 1 2 2 2 0 0 0 1 0 0 0 0 0 2 2 2 0 1 0 0 0 2 1 0 2 0 0 2 2 0 0 1 0 1 2 1 1 1 0 0 0 1 1 0 1 0 2 0 1 0 1 2 0 0 0 0 0 2 0 0 0 1 0 1 1 0 0 0 0 0 0 0 0 0 0 0 1 0 0 0 2 0 2 0 1 0 1 1 0 1 1 1 1 2 0 1 1 0 2 0 1 1 0 1 0 0 2 0 2 1 0 1 1 1 0 0 0 0 0 0 0 0 0 2 0 2 1 0 0 0 1 0 2 2 0 1 1 1 1 0 0 1 1 1 1 0 1 1 0 1 1 1 0 0 0 1 1 2 0 0 1 1 1 1 0 2 1 0 1 1 1 0 0 0 0 2 2 2 0 2 1 1 0 0 1 2 0 0 2 1 2 0 0 0 1 0 0 0 0 0 0 0 0 2 0 2 2 0 0 0 1 0 2 1 0 0 0 0 2 0 0 0 0 1 1 1 0 0 0 0 1 0 0 0 1 1 0 1 0 1 0 0 0 0 2 0 0 2 2 2 1 0 0 2 0 0 1 0 2 0 1 1 1 1 0 1 0 0 0 1 1 0 0 1 1 1 0 2 0 1 1 2 2 1 0 1 0 0 1 1 1 0 0 0 0 0 0 0 0 1 1 0 1 0 0 1 2 2 2 2 0 2 0 0 0 1 0 1 0 0 0 1 0 2 0 0 2 1 2 1 0 0 1 0 0 0 1 0 1 1 1 0 0 1 0 1 0 2 2 1 1 0 1 2 2 1 0 2 0 0 0 0 1 1 0 1 0 1 1 0 0 1 2 0 1 1 1 1 0 1 1 2 0 0 0 2 2 2 1 0 0 0 0 0 0 0 0 0 0 1 0 0 0 2 0 0 0 0 0 0 2 0 1 0 1 0 0 0 0 2 0 0 0 0 0 1 0 0 0 0 1 0 1 0 0 1 1 0 0 0 0 0 0 1 1 1 0 0 0 0 1 0 1 1 0 2 2 1 0 0 2 0 1 1 0 0 2 2 0 0 0 2 0 1 1 1 0 0 1 1 1 0 0 0 0 2 1 1 0 1 1 1 2 1 2 0 0 0 0 1 1 0 1 0 0 0 2 0 1 0 1 0 0 2 2 0 2 0 0 1 1 0 1 0 0 0 0 0 0 0 2 1 1 1 1 0 1 0 0 0 0 0 0 0 0 1 0 0 2 1 0 0 0 1 0 0 1 2 2 2 1 0 0 1 0 0 0 0 0 0 0 2 0 1 0 0 1 1 1 1 1 2 0 0 0 0 0 1 1 1 1 0 0 1 2 2 2 0 2 0 0 2 2 0 1 0 1 0 0 0 0 1 2 0 1 0 1 0 0 0 0 2 0 2 0 2 2 1 0 1 1 0 2 0 0 2 0 0 2 1 1 0 0 0 0 0 0 1 1 0 1 0 0 0 0 0 0 0 0 2 2 0 0 1 0 1 0 0 0 2 0 0 0 0 1 1 0 2 0 0 0 1 0 1 0 0 1 1 1 2 1 0 0 0 0 1 0 1 1 0 0 0 0 2 1 1 1 0 0 0 1 0 0 2 1 1 1 0 1 1 1 0 0 0 2 2 0 2 2 0 2 2 1 0 1 0 0 0 0 2 2 0 2 0 0 0 1 1 0 0 0 1 0 1 1 0 0 0 1 1 0 1 0 2 0 2 2 2 0 2 0 0 0 1 0 1 0 0 1 0 0 0 0 1 0 0 1 2 0 1 1 0 1 0 1 1 1 0 1 0 0 0 1 0 0 1 0 1 0 0 0
136 1 1 0 0 0 0 0 1 1 1 1 1 1 0 0 0 2 0 0 2 0 1 2 0 0 0 1 1 1 1 2 1 2 0 1 1 1 1 1 1 0 0 0 0 0 0 0 2 0 0 0 0 0 2 1 1 0 1 0 1 1 0 0 0 0 2 0 0 0 0 1 2 0 0 2 2 0 0 0 0 0 0 1 1 0 0 0 0 2 0 1 0 1 0 1 0 2 1 2 0 2 1 0 1 1 2 1 1 1 0 2 1 2 1 2 1 0 1 0 1 0 1 1 0 1 0 0 1 0 1 1 0 0 1 0 0 0 1 1 1 0 0 0 0 1 0 0 1 1 0 0 0 0 0 0 0 2 1 0 1 0 2 0 1 2 1 0 1 1 0 0 0 2 1 0 0 0 0 1 0 1 0 1 1 1 0 1 0 0 1 1 2 1 2 0 1 0 0 0 1 0 0 0 2 1 1 0 1 0 0 0 1 0 0 2 1 1 2 0 1 1 2 1 1 1 0 1 0 0 0 0 0 0 0 0 0 2 0 1 0 0 2 0 1 1 1 0 2 0 0 0 1 0 1 2 1 0 0 0 0 0 0 1 1 0 0 0 2 1 0 2 0 1 0 0 0 1 1 0 1 1 2 2 2 2 2 1 0 2 0 1 1 1 2 0 0 0 0 2 1 0 2 0 1 0 0 0 0 0 0 1 0 0 2 0 2 0 0 0 1 2 2 1 1 0 0 1 0 1 0 0 0 0 0 0 0 0 2 2 1 1 2 1 1 0 0 1 0 1 1 0 0 0 0 1 0 0 0 2 2 2 1 1 0 0 1 2 2 0 1 1 0 0 0 0 2 1 1 1 1 1 0 0 1 1 0 1 1 2 1 2 1 0 2 0 0 0 0 0 0 0 0 2 0 0 0 1 0 2 0 0 0 0 2 2 0 0 1 0 0 1 0 1 1 2 1 1 2 2 2 1 0 0 0 1 0 0 0 0 1 1 1 1 2 1 1 0 1 1 0 0 2 2 1 1 1 1 1 0 1 1 0 0 0 2 0 0 2 0 0 0 2 2 0 0 0 0 0 1 1 2 0 1 2 1 0 1 0 1 1 0 1 1 0 0 0 2 2 2 0 0 0 1 1 1 2 0 0 0 0 1 0 0 1 0 0 2 1 2 0 0 1 1 0 1 1 1 0 1 1 1 0 0 0 0 0 0 1 0 0 0 0 1 0 1 1 1 1 0 1 2 1 0 1 1 0 1 0 1 1 0 0 2 2 0 0 2 0 2 0 0 0 0 0 0 1 1 1 2 0 0 0 0 0 0 0 2 1 2 0 0 1 0 0 0 1 0 0 0 0 2 1 2 0 0 1 0 0 2 0 0 0 1 0 1 1 0 0 0 0 0 0 1 0 0 2 1 0 0 1 1 1 0 2 0 2 0 2 0 0 1 0 0 2 0 2 1 1 1 0 2 1 0 1 0 0 1 1 0 0 0 2 0 2 1 0 0 1 0 0 1 0 0 1 0 2 1 2 1 1 1 0 1 0 1 1 0 0 0 2 0 1 0 0 1 1 2 0 1 0 1 0 0 1 1 0 0 0 0 1 1 0 1 0 0 0 1 1 0 0 0 1 2 0 1 0 0 0 0 0 0 0 0 0 0 0 1 0 2 2 0 0 0 0 1 0 0 0 0 0 0 0 0 0 2 0 0 1 1 0 1 2 0 0 0 1 2 2 2 0 0 1 1 0 0 1 1 0 1 0 0 2 0 2 0 0 2 1 2 0 1 2 1 0 0 1 1 0 2 0 2 0 1 1 0 0 0 0 1 1 0 1 1 1 0 2 2 0 0 0 0 1 2 0 0 0 0 0 2 0 2 1 0 0 0 0 1 1 0 1 1 0 0 0 0 0 0 0 1 1 1 0 0 1 0 1 0 0 0 2 0 0 0 0 1 0 0 1 1 0 0 1 0 1 0 0 2 0 1 1 0 0 0 0 0 1 0 0 0 2 0 1 0 2 0 2 2 0 0 0 2 2 0 0 0 1 0 0 1 1 1 0 0 1 1 2 0 0 0 0 0 1 1 0 0 1 2 0 0 1 0 0 1 0 1 1 1 2 1 0 0 2 0 1 0 0 0 0 1 1 1 1 0 1 0 2 2 0 0 0 1 0 0 0 0 0 0 0 0 0 0 0 0 0 1 0 0 2 0 1 1 0 1 0 1 1 1 0 2 1 1 0 2 0 0 0 0 1 0 0 0
137 0 2 0 0 0 0 1 1 0 0 1 1 1 0 1 0 1 1 0 2 0 1 2 0 0 1 1 2 2 1 1 2 1 1 1 1 1 0 0 1 0 0 1 0 1 0 0 0 0 0 0 1 1 0 2 0 0 0 0 0 2 2 1 0 0 1 0 0 0 1 1 2 1 2 2 0 0 0 0 0 0 0 0 1 0 0 1 1 2 1 1 0 2 0 1 0 0 0 2 0 1 0 0 1 0 1 0 0 2 0 1 0 1 1 2 1 0 2 0 0 0 2 0 0 0 0 1 2 0 1 1 0 1 0 1 0 0 0 2 0 0 0 0 0 0 0 0 1 1 0 1 0 0 0 0 0 0 1 1 2 2 1 0 2 1 0 0 0 1 0 1 0 2 1 0 0 0 0 0 0 0 0 2 0 0 2 1 0 1 1 1 2 2 2 0 1 0 1 0 0 1 0 0 2 1 1 1 1 1 0 0 2 0 0 2 0 1 1 1 1 1 1 1 1 1 2 1 0 0 0 0 0 1 1 0 0 1 0 1 1 0 1 0 1 1 1 0 2 0 0 0 0 0 0 2 1 1 0 1 1 1 0 0 0 0 1 0 1 0 0 2 0 0 0 1 0 1 1 0 0 2 1 1 2 2 2 1 0 2 0 1 0 0 2 2 0 0 0 0 1 0 2 0 0 0 1 1 0 0 0 1 0 0 0 0 1 0 0 0 0 0 2 0 1 0 0 1 0 0 0 1 1 0 0 0 1 1 1 0 1 1 2 0 0 0 2 0 0 1 1 0 0 0 0 1 0 1 0 0 0 0 2 2 0 1 0 2 2 0 2 2 1 0 1 0 0 0 2 0 1 1 0 1 0 0 0 0 0 1 0 1 0 1 2 0 2 1 1 0 0 1 1 2 1 1 0 2 0 2 0 0 0 0 2 2 0 0 0 0 0 2 0 2 1 2 1 0 0 1 1 1 0 1 1 1 0 0 0 1 1 1 1 2 0 2 1 2 0 0 0 2 1 1 2 1 2 0 0 0 1 1 0 0 1 0 1 0 2 0 0 0 2 2 1 0 1 0 0 0 1 0 1 1 2 1 0 1 1 0 1 0 0 2 0 0 0 1 1 2 1 1 0 2 0 0 2 0 1 0 0 0 1 1 0 2 1 2 1 2 0 0 1 2 0 1 1 0 0 1 1 0 0 1 2 0 0 1 2 2 1 1 0 1 1 1 2 0 1 1 0 1 0 0 1 1 1 0 1 1 0 1 1 1 0 0 0 2 2 0 1 2 1 0 1 0 1 1 1 2 0 0 2 2 0 0 2 1 0 1 0 1 1 1 0 0 2 0 0 0 0 2 0 2 0 0 2 0 1 1 0 0 0 0 0 0 0 0 0 1 1 1 0 0 0 1 1 2 0 0 0 0 1 0 2 1 0 0 1 0 0 0 1 1 2 0 2 0 0 0 0 2 1 1 1 0 0 2 2 0 0 0 0 1 0 1 0 1 0 0 0 1 0 0 0 1 1 0 0 0 0 0 0 2 1 2 1 0 0 1 0 0 0 1 0 0 0 2 0 0 0 1 0 1 1 2 1 2 0 0 1 1 0 0 0 0 2 1 1 0 0 0 0 2 0 1 0 0 1 0 0 0 0 0 0 0 1 0 0 1 1 0 0 0 0 0 0 1 0 0 0 0 1 0 0 2 1 0 1 0 0 1 2 1 0 0 1 1 1 2 0 0 1 1 1 0 2 0 1 2 0 0 0 0 0 2 0 2 0 2 0 0 2 2 2 0 0 0 0 1 0 2 0 1 0 0 1 0 0 1 0 0 1 0 2 1 1 0 1 0 0 1 0 2 0 0 0 0 0 2 1 1 2 1 1 0 0 0 0 0 0 0 0 0 0 0 0 0 0 1 1 1 0 0 0 0 2 1 0 0 1 1 0 0 0 0 0 0 2 0 0 0 1 0 1 0 1 1 0 1 1 1 1 0 0 0 0 1 1 0 0 0 0 0 0 0 2 2 0 1 0 1 2 0 1 1 1 0 0 1 0 2 0 0 1 1 1 1 2 1 0 2 2 1 1 1 0 0 0 0 1 1 0 1 0 0 0 1 1 1 0 0 1 2 2 0 0 0 1 0 0 1 2 1 0 0 1 2 1 0 1 0 0 0 0 0 0 0 0 0 0 0 0 0 0 2 0 0 1 0 0 0 0 1 0 1 1 0 0 2 0 0 0 1 0 0 1 0 1 0 0 1
138 1 1 0 0 0 0 2 2 2 2 0 0 1 0 1 0 0 0 1 1 1 1 2 0 0 2 2 0 0 2 1 0 1 0 1 1 2 0 0 0 0 0 0 1 0 0 0 0 0 0 0 2 0 0 2 0 0 0 1 0 0 1 1 0 0 0 0 1 1 0 1 2 0 1 2 1 0 1 0 1 0 1 1 2 0 0 0 0 2 0 0 0 1 0 1 0 2 1 2 1 2 1 0 1 1 2 0 1 2 0 1 0 2 0 2 0 0 1 1 1 0 1 1 0 1 0 0 1 0 0 0 0 1 0 1 1 1 0 2 0 0 0 0 1 0 0 0 0 1 0 1 0 0 1 0 1 2 0 0 2 0 0 1 0 1 0 0 1 2 0 0 0 2 1 0 0 0 0 0 0 0 0 2 0 0 0 2 1 1 1 1 2 2 1 0 1 0 0 0 1 0 0 1 2 1 1 0 1 0 0 0 1 1 0 2 0 0 1 0 1 1 0 1 1 1 2 1 0 0 0 1 1 1 0 1 0 2 0 2 0 0 2 0 0 0 0 0 2 0 0 1 1 0 0 2 0 0 0 0 0 0 0 1 1 0 0 0 0 0 1 1 0 1 0 0 0 1 1 0 0 2 0 0 2 0 0 2 0 2 0 0 1 0 2 0 0 0 0 0 0 0 2 0 0 2 0 0 1 0 0 2 0 1 2 0 2 0 0 0 0 2 0 2 2 0 0 1 1 1 0 2 2 1 0 0 0 1 1 1 0 1 2 0 0 0 1 0 0 1 1 0 0 0 0 0 0 0 1 0 1 1 2 1 1 0 2 2 2 0 2 1 0 0 0 0 2 0 0 2 1 2 0 0 1 1 0 0 0 0 0 0 1 0 2 0 1 1 1 0 1 0 1 1 0 0 1 1 1 1 0 0 0 0 1 1 1 0 1 0 0 1 0 2 1 1 0 0 1 1 1 1 1 0 0 0 0 1 1 1 2 0 0 0 2 1 1 2 0 1 0 1 2 2 2 1 2 1 1 1 1 1 1 1 0 1 1 1 2 0 1 1 0 0 1 1 0 0 0 1 1 1 0 1 1 0 1 1 0 1 0 0 0 1 2 1 1 1 0 1 1 1 1 1 0 1 2 0 1 0 1 1 0 1 1 1 0 2 0 0 0 2 0 2 0 1 1 2 0 2 0 2 0 2 2 0 1 1 0 1 1 1 0 1 1 2 1 1 1 0 0 1 0 0 1 0 0 0 0 0 1 0 1 2 1 0 0 1 1 0 1 0 0 0 0 0 0 1 1 2 0 1 1 1 0 0 1 1 0 1 0 0 0 0 1 0 0 0 0 1 0 1 0 0 2 0 0 0 0 1 0 0 0 0 0 0 0 0 0 0 0 0 0 1 0 0 1 1 0 0 0 0 0 0 2 0 0 1 0 0 0 0 1 1 0 0 1 1 1 1 1 1 1 0 1 0 0 1 1 0 0 0 0 1 0 1 2 1 0 0 0 2 0 0 1 0 2 1 2 1 1 1 1 1 0 1 1 1 0 1 1 0 0 1 0 0 0 2 0 1 0 1 0 0 2 1 1 2 0 0 0 0 0 2 0 1 1 1 0 0 1 0 0 1 1 0 0 0 0 0 0 0 0 1 0 1 1 1 1 2 0 0 0 0 1 0 0 2 1 1 1 1 1 0 1 1 0 1 0 1 1 1 1 1 0 0 1 1 0 2 0 0 1 1 1 0 2 0 1 1 2 1 1 0 1 2 0 2 0 1 0 0 2 2 0 0 1 0 0 1 0 2 0 1 0 0 0 0 1 1 0 0 1 1 1 0 2 2 2 0 0 2 0 2 1 0 1 0 0 1 0 1 2 1 0 0 0 0 0 0 0 0 1 0 1 1 1 0 0 1 0 0 0 0 1 0 1 1 0 0 0 0 0 0 0 1 0 0 1 1 0 0 0 0 1 0 0 0 0 1 1 1 0 0 0 0 0 0 1 0 0 0 0 0 2 0 2 1 0 0 0 1 2 0 0 0 1 0 1 2 0 1 0 0 2 0 0 1 1 2 0 2 2 1 1 0 1 1 0 0 2 2 0 1 1 0 0 1 1 0 0 0 1 2 2 0 0 0 2 1 1 0 1 0 1 0 1 2 0 0 0 2 0 0 0 1 1 1 0 1 0 0 0 0 0 1 0 1 1 0 0 0 1 0 0 0 0 1 0 1 1 0 1 1 0 0 0 0 2 2 1 1
139 1 0 0 0 0 1 2 2 2 1 0 1 1 0 1 0 0 0 0 2 0 1 0 0 0 1 2 0 0 2 1 1 1 1 0 2 0 0 0 1 0 0 0 0 0 1 1 1 1 1 0 0 1 1 0 1 0 0 2 0 0 2 2 1 1 1 0 0 0 0 0 2 2 2 2 0 0 1 0 2 0 0 0 1 0 0 0 0 2 0 0 1 0 0 1 0 1 1 2 1 1 0 0 2 2 2 2 2 0 0 2 0 1 0 1 0 0 1 0 1 0 1 1 0 1 0 0 2 0 1 1 0 1 1 1 0 0 0 1 2 0 1 0 0 0 0 1 1 0 1 0 0 0 0 1 2 2 0 0 1 1 0 0 0 1 0 1 0 1 1 1 0 2 1 0 1 0 0 1 0 1 0 0 0 0 0 1 1 1 0 0 2 1 1 1 1 0 1 1 0 1 0 1 1 1 1 1 1 0 1 0 1 0 0 2 0 0 2 0 2 2 2 2 0 0 0 0 0 0 0 0 0 0 0 0 0 2 0 1 0 1 2 1 0 0 0 0 2 0 0 1 1 0 0 2 1 1 0 2 1 1 0 1 1 0 0 1 2 1 1 0 0 1 0 0 0 1 1 0 0 2 1 1 1 1 1 1 0 2 0 0 2 0 2 0 1 0 0 0 1 0 2 0 0 1 0 0 0 0 1 2 0 1 1 0 2 0 1 0 0 2 0 1 2 0 0 2 0 2 0 1 1 0 0 0 0 1 1 0 0 1 1 0 1 0 0 2 1 1 1 0 1 0 1 0 0 0 0 0 0 0 1 1 1 0 1 1 1 0 2 2 1 1 1 1 2 1 0 2 1 0 0 0 0 2 0 1 1 1 1 1 2 0 2 0 0 0 1 1 0 1 0 1 0 0 1 2 0 2 0 0 0 0 2 2 0 0 0 0 0 1 0 1 1 1 1 0 0 0 0 0 0 0 0 0 0 1 0 0 1 1 0 2 0 1 1 0 1 1 0 0 2 2 2 2 2 2 1 1 1 1 0 0 2 0 2 0 2 0 0 0 2 2 1 0 0 1 1 0 1 1 0 0 2 0 0 1 0 0 0 0 1 1 2 0 1 1 1 2 1 1 0 2 0 0 2 0 1 0 0 1 0 0 0 1 0 2 1 1 0 2 1 0 0 1 0 1 0 1 1 1 0 2 2 1 0 1 1 1 1 1 0 0 0 1 0 1 1 0 0 0 1 0 0 0 1 1 0 2 0 0 0 1 0 1 1 2 2 0 1 1 2 0 2 0 2 2 1 1 0 1 1 1 0 0 1 0 0 0 0 1 1 1 0 0 1 0 0 0 0 2 1 1 0 1 0 0 1 1 0 0 0 0 0 0 0 0 1 0 1 1 0 0 0 0 2 2 0 0 1 0 0 0 2 1 0 0 1 0 1 1 1 2 0 0 2 1 2 2 0 1 0 1 1 1 0 2 2 0 0 0 1 0 1 1 0 2 1 0 0 1 1 0 1 0 1 0 0 0 1 1 0 2 0 2 2 1 0 0 1 1 1 0 0 1 1 0 0 1 1 1 0 0 2 1 0 2 0 0 0 0 0 2 0 1 1 1 0 1 0 0 1 2 1 0 1 0 1 0 0 0 0 0 0 0 0 1 0 2 0 1 0 0 1 0 0 1 1 1 1 1 0 0 0 2 0 0 1 0 0 1 2 0 0 0 1 1 2 1 1 1 1 0 0 0 1 0 1 0 1 1 1 1 2 0 0 1 0 2 1 1 2 1 0 1 0 0 1 1 0 1 0 2 2 1 1 2 0 0 0 0 1 0 1 0 1 1 2 1 0 2 0 2 0 0 1 0 0 2 0 2 0 0 0 0 0 0 1 1 0 1 0 0 1 0 1 0 0 0 2 1 0 0 2 0 0 0 0 0 2 0 0 0 0 0 0 0 1 1 0 0 0 1 2 1 0 0 2 2 2 2 1 0 0 1 0 0 1 0 0 0 0 0 1 1 1 2 0 0 0 2 1 0 1 1 1 2 1 2 1 1 0 1 1 1 1 1 1 0 0 1 2 2 2 1 0 0 0 0 2 2 1 2 1 1 0 0 0 0 0 0 2 0 0 0 0 0 1 0 1 0 2 1 0 0 1 2 1 0 1 1 0 0 1 1 1 0 0 0 0 0 0 0 0 1 0 1 1 0 0 0 0 2 0 0 2 0 0 2 2 0 2 2 0 0 0 0 1 0 0 0
140 1 1 0 0 0 0 2 2 2 1 1 0 0 0 0 0 0 0 0 2 0 1 2 0 0 2 2 0 0 2 0 0 2 0 2 1 2 0 0 0 0 0 1 0 0 0 0 1 0 0 0 2 0 0 2 0 0 0 0 1 2 2 1 1 1 1 0 0 0 0 0 2 0 1 2 1 0 1 0 1 0 0 1 1 0 0 0 0 1 0 0 0 2 2 2 1 1 1 2 0 2 0 0 1 1 2 1 1 1 0 2 0 2 0 2 0 0 2 0 0 0 1 1 0 1 0 1 2 1 0 0 0 1 1 1 0 0 1 0 1 0 0 0 0 1 0 0 0 1 0 1 0 0 0 0 1 0 1 0 1 2 0 1 1 1 0 0 0 1 0 0 0 2 2 0 0 1 0 1 0 0 1 1 0 0 0 1 0 0 1 1 2 1 2 0 1 1 0 0 0 0 0 1 1 1 1 0 1 1 0 0 1 0 1 1 0 1 1 0 1 1 2 2 0 0 0 1 0 0 0 1 0 0 0 0 0 2 0 1 0 0 2 0 0 0 0 0 1 1 1 1 0 0 1 1 0 0 2 0 0 2 0 2 1 0 0 0 2 2 0 1 0 2 0 0 1 1 1 0 0 2 0 0 1 1 1 0 0 2 0 1 0 0 2 1 0 0 0 0 1 0 2 0 1 1 0 0 0 0 0 1 0 0 1 0 2 0 0 0 1 2 1 0 1 0 0 2 0 0 0 1 1 0 0 0 0 1 1 0 1 1 1 0 1 0 1 0 1 2 2 0 0 1 0 0 1 2 0 1 1 1 0 0 0 0 1 2 2 0 2 2 1 1 0 0 2 0 1 1 2 1 0 0 0 1 0 0 0 1 0 0 2 0 1 1 1 1 0 0 0 1 0 2 0 0 0 2 0 2 0 0 0 2 0 2 0 0 0 0 2 0 0 0 1 2 1 1 2 0 2 0 0 1 1 1 1 1 0 0 1 2 0 0 1 0 1 1 0 1 0 1 1 2 1 0 1 2 1 0 1 2 0 0 0 2 0 0 2 0 0 0 2 2 2 1 1 0 0 2 1 2 0 0 1 0 0 1 1 0 0 0 0 2 0 1 0 0 0 2 2 1 0 1 0 0 2 0 0 0 0 0 0 0 2 0 0 1 0 1 1 1 1 0 0 0 0 1 0 1 1 1 0 0 0 0 1 0 2 2 1 0 1 0 1 1 1 0 2 0 0 0 0 0 2 2 0 1 0 1 1 0 0 2 1 1 1 2 1 1 0 0 1 0 1 0 1 2 2 2 0 0 1 1 0 0 0 1 1 1 0 1 1 0 0 0 0 0 0 0 0 2 0 2 0 0 1 0 0 2 1 0 0 0 0 0 0 0 0 0 0 0 0 0 0 0 0 0 0 0 2 0 0 0 1 1 0 0 0 0 1 1 1 1 1 0 2 1 1 1 1 1 0 1 1 0 0 1 1 0 0 0 0 0 0 2 2 1 1 1 0 0 0 0 2 0 2 0 0 0 0 1 0 1 0 1 1 1 0 0 1 0 0 1 0 0 0 2 0 2 0 2 0 0 1 2 1 2 0 0 0 0 0 2 0 1 0 0 0 1 0 1 0 2 0 1 0 0 0 0 0 0 1 0 0 1 1 0 0 1 1 0 0 0 1 0 0 0 1 1 1 0 0 1 0 2 1 0 1 0 0 1 1 0 0 1 1 2 2 2 0 0 2 0 0 0 0 0 1 0 2 1 0 1 1 2 0 1 0 2 0 1 2 1 1 0 0 0 0 0 1 1 0 2 1 2 1 0 0 1 0 0 1 1 1 0 1 2 1 1 0 1 0 1 0 0 0 0 0 2 0 2 1 0 0 1 1 1 2 0 1 0 0 0 2 1 1 0 0 0 2 2 0 0 1 1 1 1 0 0 1 1 0 0 2 0 0 0 2 0 0 0 0 1 1 0 0 1 0 2 2 2 1 0 0 1 1 0 1 0 1 0 0 0 2 0 2 2 0 1 0 1 0 0 2 0 0 0 0 1 0 1 1 0 1 1 1 1 1 0 0 1 1 1 0 2 1 2 0 0 2 1 0 2 0 0 0 2 2 0 0 0 2 1 1 0 0 1 1 1 0 1 1 0 0 0 1 2 0 0 1 0 0 0 0 0 0 0 0 1 0 0 0 0 0 1 0 1 2 0 0 0 0 1 0 0 1 0 0 0 0 1 1 2 1 0 1 0 1 0 0 0
141 0 1 1 0 0 0 2 0 2 2 0 0 1 0 1 0 1 1 0 1 0 0 1 0 0 1 2 1 1 1 2 0 1 1 1 1 1 0 0 0 1 0 0 0 0 0 0 1 1 1 0 1 1 1 2 0 1 0 0 0 1 0 0 0 0 1 0 0 0 0 0 1 0 1 1 0 0 2 0 2 0 1 1 2 0 0 0 0 1 0 0 2 0 0 0 0 1 1 1 1 2 0 0 0 0 2 2 2 0 0 2 0 0 0 1 0 0 2 0 1 0 1 1 0 1 0 1 2 0 0 0 0 0 0 0 0 1 0 0 2 0 0 0 1 2 1 0 0 0 0 0 1 0 0 0 0 0 1 0 2 1 0 0 1 1 1 0 1 1 0 0 0 2 0 0 0 0 0 1 0 2 1 1 0 0 1 2 1 1 0 1 0 0 0 0 1 0 0 0 1 0 0 0 2 1 1 0 1 2 0 0 0 0 0 2 0 0 1 0 1 1 2 2 0 0 1 2 0 0 0 0 0 0 0 0 0 2 0 2 0 0 1 0 0 0 1 0 1 1 1 0 2 0 0 0 0 1 0 0 0 0 0 1 1 0 1 1 2 1 1 0 0 1 0 0 1 2 2 0 0 2 1 1 2 1 0 1 0 1 0 1 0 1 2 1 0 1 1 2 1 0 1 1 1 0 0 1 1 0 0 1 0 0 1 0 2 1 1 0 0 1 2 1 1 0 1 0 0 0 0 0 0 0 0 0 0 1 1 0 0 1 1 0 1 0 1 0 2 1 1 0 0 0 0 0 0 1 0 2 2 1 1 1 0 0 2 2 2 0 0 0 1 1 0 1 0 0 1 1 2 0 0 0 1 1 0 0 0 1 0 1 1 0 1 1 0 0 0 0 0 0 1 2 0 1 1 0 0 0 0 0 0 0 1 1 1 0 0 0 1 1 1 2 0 2 2 0 0 0 0 1 0 1 1 1 0 2 0 0 1 2 0 0 1 1 1 0 1 1 0 0 1 2 1 1 1 2 2 0 0 2 1 1 0 0 1 0 2 0 0 1 2 2 2 1 1 0 0 0 0 1 0 0 2 0 0 2 1 0 0 0 0 1 1 0 1 1 0 1 1 1 2 0 0 0 1 0 1 0 1 0 0 1 0 2 0 2 0 2 1 0 0 1 0 1 1 1 0 1 1 1 0 0 1 0 1 1 0 0 1 0 0 0 2 2 0 0 2 0 0 0 0 0 1 2 0 0 0 0 0 0 0 0 0 0 0 2 1 1 1 1 1 0 1 0 1 0 0 2 0 1 0 1 0 0 1 2 0 2 1 0 0 0 1 0 0 0 0 1 0 1 0 2 0 0 1 0 0 1 0 0 0 1 0 0 0 0 0 0 0 1 0 0 0 1 2 1 0 0 0 0 0 0 1 0 1 0 0 0 0 2 0 1 1 0 2 1 1 1 1 1 0 0 2 0 0 2 1 0 0 0 0 2 0 0 0 1 0 0 0 2 1 0 1 0 1 0 0 0 0 1 0 0 0 0 0 1 0 2 0 0 0 0 0 0 0 2 0 2 1 1 0 0 2 0 1 2 0 0 0 0 0 1 1 1 0 2 2 0 0 0 0 2 0 0 0 0 1 0 1 1 1 0 0 0 1 0 0 1 1 0 0 0 0 0 0 0 1 1 1 0 0 1 0 0 1 0 0 0 0 1 2 0 1 0 0 1 1 2 0 0 2 1 1 0 0 2 0 1 1 0 1 1 2 1 1 2 0 2 0 0 2 2 1 0 0 1 0 2 0 2 0 2 1 0 0 0 0 1 1 1 1 1 1 0 2 2 2 2 0 2 0 2 0 0 1 0 0 2 0 2 0 0 0 0 0 1 1 0 0 0 0 1 1 0 0 0 0 1 2 1 0 0 1 0 1 0 0 0 1 1 0 0 1 0 1 0 2 0 0 0 1 0 1 0 0 0 1 1 1 1 0 0 0 0 0 1 0 0 0 0 1 1 2 0 2 2 0 0 0 0 2 0 1 0 0 0 0 0 0 1 1 0 1 1 1 1 1 0 1 0 2 1 0 0 0 0 0 0 2 2 0 2 0 0 0 0 2 2 0 0 2 0 0 0 0 0 0 0 1 1 2 0 0 0 0 1 1 0 1 0 0 1 0 1 1 0 1 1 0 0 0 0 0 1 0 2 2 0 0 0 0 1 0 1 2 1 1 2 1 0 0 1 0 0 0 0 0 0 0 0
142 1 1 0 0 0 0 1 2 1 0 2 0 0 0 0 0 1 0 1 1 1 0 1 1 1 0 2 0 0 2 0 0 1 2 0 2 0 0 0 1 0 1 0 0 0 2 0 2 0 0 0 0 0 2 0 2 1 1 0 0 0 1 1 0 0 0 0 0 0 0 1 2 0 1 2 1 0 0 0 0 0 0 0 1 0 0 0 0 2 0 0 0 1 0 1 0 1 0 2 0 1 0 0 2 2 2 0 0 2 0 2 0 1 0 1 0 0 2 0 1 0 1 1 0 1 0 1 2 0 1 1 0 1 1 1 1 0 0 2 1 0 0 0 0 0 0 0 2 2 0 2 0 0 0 0 1 1 1 0 1 0 0 1 0 0 0 1 1 2 0 0 2 0 1 0 0 0 0 0 0 0 0 2 0 0 0 1 0 1 1 1 2 1 1 0 2 0 1 0 0 0 0 0 2 1 1 0 2 0 0 1 2 0 0 2 0 1 1 0 1 1 1 1 1 0 1 2 1 0 0 0 0 0 0 0 0 2 0 2 0 0 2 0 0 0 0 0 2 0 0 2 2 1 0 0 0 0 1 0 0 1 0 2 2 0 1 0 2 1 0 0 0 1 0 0 0 2 2 0 1 1 1 1 2 1 0 0 0 1 1 0 2 0 2 0 1 1 0 0 1 0 2 0 1 0 1 0 1 0 0 2 0 0 1 1 1 1 0 0 0 2 2 2 2 0 0 0 2 1 0 1 0 0 0 0 0 0 2 0 0 0 2 0 0 0 2 0 1 0 0 1 0 0 0 2 0 0 0 1 1 1 2 2 1 0 0 1 1 1 2 2 0 0 0 1 2 0 1 1 1 0 0 0 2 0 0 1 1 1 1 1 1 0 2 0 0 0 1 1 0 1 1 2 1 0 0 0 0 2 0 0 0 1 0 1 1 1 0 1 0 2 0 2 1 1 0 0 0 0 0 0 2 2 2 1 0 0 0 1 1 1 0 1 1 1 2 2 0 1 0 1 2 2 2 2 2 2 2 0 0 1 0 0 0 2 0 0 2 1 0 1 2 2 1 1 0 0 0 0 1 2 0 0 1 0 0 2 1 0 0 0 1 1 1 1 1 2 2 2 2 0 1 1 0 0 1 0 2 0 0 0 0 1 0 2 0 2 2 1 1 2 0 1 0 0 0 0 0 0 2 0 1 0 0 0 0 0 2 2 1 1 0 1 1 1 1 1 1 0 1 2 0 1 2 1 0 2 0 0 0 0 1 2 0 1 1 1 0 1 0 1 1 0 0 0 1 0 0 2 0 0 1 1 0 0 2 2 0 2 0 0 2 0 0 0 1 0 0 0 0 2 1 1 1 0 0 0 0 1 0 0 0 2 1 1 0 0 0 0 0 0 0 0 0 1 2 0 0 0 0 0 0 0 2 1 0 0 0 0 0 1 1 2 0 0 1 1 2 2 0 1 0 1 1 1 0 2 2 0 0 0 1 1 0 1 2 0 2 0 0 0 0 0 0 1 1 1 0 0 1 0 0 1 1 2 0 2 0 0 2 0 0 0 0 0 0 1 0 1 0 1 0 0 0 1 1 0 1 0 1 1 0 1 0 1 0 2 2 0 0 0 1 2 0 2 0 1 0 0 0 0 0 0 0 0 0 0 0 1 1 0 0 1 1 0 0 1 1 1 1 1 0 0 0 1 0 0 0 1 0 1 1 0 0 0 1 1 1 2 0 1 0 0 0 0 2 0 1 1 0 0 0 1 1 1 1 1 0 2 0 1 2 2 1 1 0 0 0 2 0 1 0 2 1 1 2 1 1 0 0 0 0 2 0 0 2 2 1 0 1 1 0 2 0 0 0 0 0 1 1 0 1 0 0 0 0 2 2 1 0 1 0 0 0 0 0 0 0 1 2 1 0 0 1 1 1 0 0 0 0 0 0 0 0 1 0 0 2 1 0 0 0 1 2 1 0 1 1 2 2 2 0 0 0 0 0 1 0 0 0 0 1 0 1 0 2 2 0 0 0 1 1 0 2 0 0 2 1 1 0 0 1 0 1 1 1 1 2 1 0 2 2 2 0 2 1 1 1 1 2 2 1 2 1 1 0 2 2 0 0 0 1 1 2 0 1 0 0 0 2 0 1 0 1 0 1 1 1 1 1 1 0 0 1 1 1 0 0 0 0 0 0 0 1 0 1 1 1 0 0 0 0 0 0 0 0 0 1 2 0 1 1 2 0 0 0 0 1 0 1 1
143 1 1 0 0 0 1 1 2 1 1 0 0 0 0 0 0 0 0 1 1 1 0 1 0 0 1 2 0 0 2 1 1 2 2 0 2 1 0 0 0 0 0 0 0 0 1 0 1 0 0 0 0 0 2 1 0 1 0 1 1 1 1 1 0 0 2 0 0 0 0 0 1 0 0 1 1 0 0 0 0 0 0 1 1 0 0 0 0 2 0 0 2 0 0 0 0 0 0 0 0 2 0 0 1 1 2 1 1 1 0 1 0 1 0 1 0 0 0 0 2 0 1 1 0 0 0 0 1 0 1 1 0 1 1 1 0 0 0 0 0 0 1 0 0 1 0 0 0 0 0 0 0 1 0 0 1 2 0 0 0 1 1 0 0 1 0 1 1 2 0 1 1 1 2 0 1 1 0 0 0 0 0 2 1 1 1 1 0 0 0 1 2 1 0 1 2 0 0 0 0 0 0 0 2 1 0 1 1 0 1 0 1 0 0 2 0 0 1 0 1 1 2 2 0 0 1 2 0 0 1 0 0 0 0 0 0 1 0 1 0 0 2 1 0 0 0 0 2 0 0 0 1 0 1 1 0 0 0 0 0 0 0 1 1 0 0 0 1 1 1 1 0 0 0 0 1 1 1 0 1 0 0 0 1 1 1 2 0 2 0 2 0 0 2 0 0 0 0 1 0 0 1 0 0 0 0 1 0 0 0 2 0 1 2 1 2 2 1 0 1 2 2 0 2 0 1 1 0 1 0 1 1 1 0 0 0 2 0 1 1 1 0 0 1 0 1 0 1 1 1 0 1 0 1 0 0 1 0 2 2 2 2 0 2 1 1 2 2 0 2 2 2 2 1 1 1 0 0 2 0 0 0 0 0 0 0 0 0 0 0 0 1 0 2 0 0 1 1 1 0 1 0 2 1 0 1 0 0 2 0 0 1 0 0 1 1 1 0 0 0 0 0 2 1 1 1 0 2 1 2 1 0 0 0 1 1 0 0 0 1 1 0 0 1 2 1 1 0 1 0 0 2 2 2 2 2 1 1 0 0 0 1 0 1 1 1 1 2 0 0 0 1 1 1 1 0 0 0 0 2 1 0 0 1 0 0 1 1 0 0 0 1 0 1 1 0 2 2 2 0 0 1 1 1 1 1 0 2 0 1 0 0 0 0 1 1 2 0 1 1 1 0 1 0 1 0 0 1 1 1 0 0 1 1 0 0 0 1 1 0 2 0 1 0 2 0 2 0 0 0 0 0 0 2 2 0 1 0 1 0 0 0 1 0 0 0 2 2 0 1 1 1 0 1 0 1 2 2 2 0 0 2 1 1 0 1 0 0 0 0 0 0 0 1 0 0 2 0 2 2 0 0 1 0 1 1 0 0 1 0 0 0 0 0 1 0 0 0 0 0 0 0 0 0 0 2 1 0 0 0 1 0 0 2 0 2 0 1 0 0 0 1 1 1 0 2 0 0 0 0 1 1 1 2 0 0 2 1 0 0 0 1 1 0 1 0 2 0 0 0 1 0 1 0 0 2 1 1 1 2 0 0 1 0 2 2 1 0 0 1 0 0 1 0 0 0 2 0 1 0 1 0 0 1 2 0 2 0 0 0 0 0 1 0 1 0 1 1 0 0 0 1 1 1 0 0 0 2 0 1 1 0 0 0 1 0 0 0 1 0 0 0 0 0 0 0 0 1 1 1 0 0 0 0 2 1 0 0 0 0 1 2 0 0 0 1 1 0 2 0 0 2 0 0 0 1 1 1 1 1 1 0 1 2 2 1 2 0 2 1 0 2 2 2 0 0 1 0 1 0 2 0 1 0 0 1 0 0 1 0 0 2 0 2 0 2 2 2 0 2 2 0 2 0 0 2 0 1 2 1 2 2 0 0 0 0 0 0 0 0 0 0 0 0 0 0 0 0 0 2 2 0 1 1 0 0 0 0 0 1 0 0 0 0 2 1 0 1 1 0 0 1 0 2 1 0 0 2 2 2 2 0 0 0 0 0 0 0 1 0 0 0 0 2 0 2 2 0 0 0 2 1 0 1 0 0 0 0 0 0 1 0 0 1 1 1 0 2 2 0 2 0 0 0 2 1 0 0 1 2 2 0 1 0 0 0 0 1 1 0 0 1 0 1 0 0 1 0 0 1 0 1 0 0 1 1 2 1 0 1 0 0 0 1 0 1 0 0 0 0 0 0 0 0 1 1 0 0 0 0 0 0 1 0 1 1 0 0 2 0 1 0 2 1 0 0 1 1 0 1 0
144 0 2 0 0 0 0 1 2 1 1 1 1 1 0 1 0 2 2 1 1 0 0 2 0 0 1 2 0 0 2 0 2 2 0 1 1 2 0 0 2 0 0 0 1 0 0 0 1 0 0 1 0 2 0 2 0 0 0 0 0 0 2 1 0 0 0 0 0 0 0 0 1 0 1 1 0 0 0 0 0 0 0 0 0 0 0 0 0 2 0 0 2 0 0 0 0 0 0 0 0 2 1 0 0 0 2 1 1 1 0 2 1 2 1 2 1 0 2 0 0 0 2 0 1 1 0 0 2 0 0 0 0 0 1 0 2 0 0 1 0 0 1 0 0 0 0 0 1 1 0 1 1 0 1 0 1 2 0 1 0 0 0 1 1 1 1 0 0 0 0 1 0 2 1 0 0 0 0 0 0 0 1 2 0 0 1 1 0 0 1 0 2 0 1 0 1 0 0 0 1 0 1 1 1 1 1 1 0 0 0 0 1 0 0 2 0 1 1 1 0 0 1 1 0 0 0 2 0 0 1 0 1 1 1 0 0 2 0 2 0 0 2 0 0 0 0 0 2 0 0 0 1 0 0 1 1 0 0 0 0 0 0 2 2 0 1 1 2 0 0 1 0 0 1 0 0 1 1 0 1 0 1 1 2 0 1 2 0 2 0 1 0 0 2 1 0 0 1 2 2 0 2 0 1 0 1 0 0 1 0 2 0 1 1 0 1 0 0 0 1 2 1 1 2 0 1 1 1 1 0 1 1 0 0 0 0 1 1 1 1 2 1 0 1 0 1 1 1 0 0 1 0 1 0 0 1 0 0 1 1 1 1 0 1 0 1 2 2 0 2 2 0 0 2 0 1 1 0 2 0 0 0 0 0 2 0 0 0 0 0 0 0 0 1 1 1 1 1 1 0 1 2 1 0 0 1 0 0 1 0 0 0 1 0 1 1 0 0 0 0 0 1 1 0 2 2 0 2 1 2 1 0 0 0 1 1 0 0 0 2 1 0 1 0 1 2 0 0 0 2 1 0 2 0 0 0 0 0 0 0 0 1 1 0 1 1 0 2 0 0 1 2 2 0 0 0 0 0 0 0 1 0 1 0 0 1 0 0 0 1 1 0 1 0 0 1 2 2 2 0 0 1 1 0 0 1 0 0 0 0 1 0 0 1 0 0 2 1 0 0 2 0 2 1 1 1 2 0 2 0 2 0 0 0 0 0 0 1 1 0 1 0 1 1 2 1 1 0 1 0 1 0 0 1 0 0 0 0 1 1 0 2 2 0 0 0 0 0 0 0 0 1 0 0 0 2 0 0 2 0 1 2 1 1 1 2 1 0 1 0 0 0 0 0 0 0 0 0 0 0 2 0 2 0 0 1 0 0 2 0 0 0 0 0 1 1 0 1 0 0 0 0 1 1 1 0 1 0 0 1 0 0 1 1 0 1 0 1 0 0 0 0 1 1 0 2 2 1 1 1 1 0 2 0 1 0 1 1 0 0 0 0 0 1 2 1 1 1 0 0 1 0 1 0 0 2 1 0 0 1 0 0 1 0 2 1 1 0 1 0 1 1 0 0 0 1 1 0 0 0 1 0 0 2 2 0 2 0 0 0 0 0 2 0 1 1 0 0 0 0 1 1 1 1 1 0 0 2 0 1 1 0 0 0 0 0 0 0 1 0 0 0 0 0 2 0 0 0 0 0 0 0 0 0 0 0 1 0 1 1 2 2 1 1 0 0 2 1 2 0 1 2 0 0 0 2 1 1 1 2 1 1 0 2 2 1 2 1 2 1 1 2 2 0 0 0 1 0 2 0 1 0 1 0 0 1 0 0 2 0 0 1 1 1 0 2 2 2 0 0 2 0 2 0 0 1 0 0 1 0 1 1 0 0 1 1 0 1 0 1 1 0 1 1 0 1 0 0 0 1 1 0 0 1 0 1 1 0 0 1 0 0 0 0 1 1 0 0 2 0 0 1 1 1 1 0 0 2 2 1 1 0 0 0 0 0 1 0 0 0 0 1 1 2 1 2 2 0 2 1 1 1 0 2 2 0 0 0 0 0 1 0 1 0 2 2 0 2 2 0 2 1 1 0 2 1 2 0 0 2 2 0 0 0 1 1 1 2 1 0 1 1 1 1 0 1 2 0 1 0 0 2 0 0 0 2 2 0 0 1 1 0 0 1 1 1 1 1 2 1 0 0 0 1 0 0 0 0 0 0 0 0 2 0 0 1 1 0 1 1 0 0 1 1 0 0 1 2 0 0 1
145 0 1 0 0 0 0 1 2 0 0 1 0 0 0 0 0 2 0 0 2 0 0 2 0 0 0 0 2 2 0 2 0 0 0 1 1 2 0 0 1 0 0 1 0 1 1 0 1 1 1 0 1 0 1 1 1 1 0 1 0 0 0 0 1 1 2 1 0 0 0 2 2 0 2 2 0 0 0 0 0 0 0 0 1 0 0 0 0 2 0 0 0 2 0 0 0 1 1 2 0 2 0 0 1 1 2 0 0 2 0 0 1 2 1 2 2 0 1 0 2 1 1 1 1 0 0 1 2 1 0 0 0 1 1 1 0 0 0 2 1 0 2 0 0 0 1 0 0 1 0 1 0 1 0 0 1 1 0 1 2 0 0 1 0 2 0 0 1 1 0 0 0 2 1 1 0 1 0 1 0 0 0 2 1 1 1 2 1 1 1 1 1 0 0 0 1 1 0 0 2 0 1 0 1 1 1 0 1 0 1 0 1 0 0 2 1 2 0 1 0 0 2 2 0 0 0 1 1 1 0 1 0 0 0 0 0 2 0 1 0 1 2 0 0 0 0 0 1 1 0 0 0 0 0 2 2 0 0 0 0 0 0 2 0 0 0 2 2 2 0 1 0 0 0 0 0 1 1 0 0 1 0 0 1 1 1 1 0 2 0 1 1 0 1 0 0 2 0 2 2 1 1 1 0 1 0 1 0 0 0 1 0 0 2 1 2 0 1 0 0 2 1 2 2 0 1 1 0 0 0 0 0 0 1 1 0 1 1 0 0 0 1 0 1 0 1 0 1 1 1 1 0 0 0 1 0 1 0 2 2 2 2 0 2 1 0 2 2 0 2 2 1 1 0 1 1 0 1 1 1 1 0 0 0 0 0 0 0 0 0 1 1 0 1 1 0 1 0 0 0 0 1 2 1 1 1 1 0 2 0 0 0 2 0 2 0 0 1 0 0 0 0 2 1 2 1 0 1 1 1 1 0 1 1 2 0 1 0 0 2 0 0 0 1 1 1 1 0 2 0 1 0 2 1 1 1 1 1 1 1 1 1 2 0 0 2 1 1 1 0 1 2 2 0 0 1 1 1 0 0 2 0 0 1 0 0 1 1 0 0 0 1 1 1 0 0 2 2 2 1 0 1 1 0 0 1 1 1 0 1 0 0 0 0 2 1 1 0 1 1 1 0 1 0 1 0 1 0 1 1 1 0 0 1 0 0 0 2 2 0 1 0 1 1 2 0 0 1 1 0 1 2 0 1 1 0 1 0 1 0 0 0 2 0 2 2 1 1 0 0 0 1 0 0 0 1 1 1 2 0 0 2 2 0 1 2 1 0 1 0 0 0 0 0 0 1 0 0 0 0 2 1 2 0 0 1 0 0 1 1 1 0 1 1 1 1 0 0 0 1 1 0 1 0 0 1 2 0 0 0 0 2 0 1 0 1 1 1 1 0 0 0 0 2 0 2 1 1 1 1 1 0 0 1 1 0 2 1 1 1 1 1 0 1 2 0 0 1 0 0 1 0 0 1 0 2 2 2 2 2 0 0 0 0 1 0 1 0 2 0 0 0 0 0 0 0 1 0 2 1 1 0 0 2 1 1 1 0 0 0 0 0 1 0 0 0 2 2 0 1 0 1 1 1 1 0 0 0 0 0 0 1 0 0 0 1 1 0 1 0 1 0 0 0 0 0 0 1 1 1 1 0 0 1 0 0 0 0 0 0 1 2 0 1 0 1 2 2 1 0 0 2 0 0 1 0 0 2 0 2 2 0 0 1 2 0 2 2 2 0 2 2 2 0 1 0 1 0 2 0 2 0 1 1 1 2 0 0 1 0 0 1 1 1 0 2 2 1 0 1 1 0 1 0 0 0 0 1 2 1 2 1 0 0 1 2 1 2 0 2 1 0 0 0 0 0 0 0 0 2 2 0 0 1 1 1 1 0 0 2 0 1 0 0 2 0 0 2 0 0 0 2 1 2 1 0 0 2 2 2 2 0 0 0 0 0 1 1 0 0 0 0 0 2 0 2 1 0 1 2 1 1 0 1 1 0 2 0 1 0 0 0 0 1 1 1 0 2 2 0 2 2 2 0 2 0 1 0 0 1 1 0 2 1 0 1 2 2 0 0 0 0 1 1 0 1 2 0 1 0 0 2 1 0 0 1 2 1 1 0 1 0 0 1 1 1 0 0 1 0 0 0 0 0 0 0 1 1 0 0 0 0 1 0 0 1 0 0 1 0 0 0 1 0 0 0 0 0 1 0 1
146 1 0 0 0 0 1 2 0 2 2 0 1 1 0 1 0 2 1 2 0 1 0 1 0 0 1 1 1 2 1 0 0 1 1 1 1 0 0 0 1 1 0 0 0 0 0 0 2 0 0 0 1 1 1 0 0 0 0 2 0 0 0 0 0 0 1 0 0 0 0 1 1 0 0 1 1 0 1 0 1 0 0 0 2 0 0 0 0 2 0 0 0 1 0 0 0 1 1 2 0 2 0 0 1 0 2 1 1 1 0 1 1 2 1 2 1 0 0 0 2 0 2 0 0 2 0 1 1 1 0 0 0 0 0 0 0 0 2 0 2 0 0 0 0 0 0 0 0 1 0 1 0 0 0 0 1 1 0 0 0 1 0 1 0 1 0 2 1 2 1 1 0 2 2 1 0 0 0 0 0 0 2 2 0 0 2 2 0 0 1 2 2 0 0 1 1 0 0 0 0 1 0 2 2 1 1 0 1 0 1 0 1 0 0 2 1 0 2 2 0 0 1 0 2 1 1 1 0 0 1 0 0 0 0 0 0 2 0 2 0 0 2 0 1 0 0 0 1 0 0 0 1 0 0 1 0 2 0 2 2 2 0 1 0 0 0 0 1 1 0 1 0 2 0 1 2 1 1 0 0 2 1 1 2 1 1 1 0 2 1 0 1 0 1 0 1 0 2 2 0 0 1 1 1 0 0 0 0 0 1 1 0 1 1 0 2 1 0 1 0 1 1 2 1 0 0 0 1 1 0 1 0 0 0 0 0 1 1 0 0 0 2 0 0 0 2 0 0 1 1 1 1 0 1 0 0 1 0 2 2 2 2 1 2 1 1 1 1 0 2 2 2 1 2 0 2 0 1 1 2 0 0 0 0 0 0 0 0 0 1 1 1 1 2 0 0 0 0 0 0 0 1 2 0 0 0 2 0 2 0 0 0 2 0 1 1 0 0 0 0 1 0 1 1 2 1 0 1 1 1 1 0 1 0 1 0 1 0 0 2 1 0 1 1 2 2 1 0 2 0 1 1 2 1 1 1 2 2 1 2 2 1 1 0 1 2 2 2 0 2 2 1 1 2 2 0 0 0 0 1 2 0 0 1 1 0 0 0 1 1 1 0 1 1 1 1 1 1 2 1 1 1 1 0 0 2 1 0 0 0 0 0 0 0 2 1 2 0 0 0 1 1 2 1 0 0 0 1 1 1 0 0 0 0 0 1 0 2 2 1 0 0 1 1 1 1 0 2 0 0 0 1 0 1 1 0 0 0 0 0 0 0 1 0 1 1 2 2 0 2 2 1 0 1 0 1 1 1 2 0 1 2 2 0 0 1 1 1 1 0 0 0 0 2 0 0 1 0 1 1 1 0 2 0 0 1 0 1 2 0 0 0 1 0 1 0 0 0 0 0 1 0 1 0 1 1 2 0 0 0 0 0 0 2 1 0 0 0 1 0 1 0 1 1 0 2 1 0 0 0 2 1 0 1 0 0 2 1 1 1 1 1 1 1 1 1 0 2 0 0 1 0 0 0 0 1 0 1 0 1 0 1 0 0 2 1 1 0 0 2 0 1 0 1 0 0 2 0 2 2 0 0 0 2 0 2 2 0 1 2 1 0 1 0 0 0 1 1 0 0 0 0 2 0 2 0 0 0 0 0 0 0 0 0 1 1 0 0 0 0 0 0 0 1 0 0 1 1 1 0 1 0 0 1 0 0 0 0 0 0 0 1 0 0 0 0 2 2 1 0 0 1 0 0 1 1 1 1 1 1 0 1 0 0 2 0 2 0 2 0 0 2 2 0 1 0 1 1 2 0 1 0 2 2 1 0 0 0 1 0 0 1 2 0 0 1 2 1 1 1 2 0 1 0 0 0 0 0 2 0 2 1 0 0 0 0 0 1 0 0 0 0 0 0 0 0 0 1 0 1 1 0 0 1 0 1 0 0 0 2 0 0 0 0 0 2 0 2 0 0 0 1 0 2 1 0 1 0 2 2 2 0 0 0 0 0 1 0 0 1 0 1 0 2 1 1 2 0 0 0 2 2 0 2 2 0 0 0 1 1 1 0 0 1 2 2 0 0 0 0 1 2 1 0 2 0 1 0 0 2 1 0 1 0 0 0 0 0 0 0 0 2 0 0 1 0 0 0 0 2 0 2 0 0 0 0 2 1 0 1 0 0 0 1 1 1 0 0 0 0 0 0 0 0 1 0 1 1 0 0 0 0 1 0 1 1 0 0 2 0 0 0 1 0 1 0 0 1 0 0 0
147 1 2 0 0 0 0 2 1 0 0 0 0 0 0 0 0 2 2 0 2 0 0 1 0 0 1 2 1 1 1 2 1 2 0 1 0 2 0 0 1 1 0 0 0 0 0 0 2 0 0 0 0 1 0 2 0 0 1 0 1 1 0 0 0 0 0 0 0 0 0 1 2 1 2 2 0 0 1 0 1 0 0 0 2 0 0 0 0 2 0 0 0 1 1 2 1 1 0 1 0 2 0 0 0 0 2 1 1 1 0 1 0 1 0 1 0 0 0 0 1 0 1 1 0 1 0 1 1 1 0 0 0 0 1 0 1 0 0 0 1 0 2 0 0 0 1 0 0 0 0 0 0 1 0 0 1 0 1 0 1 1 2 0 1 2 1 0 2 2 0 0 0 2 1 0 0 0 0 2 0 2 0 2 0 0 1 0 0 0 0 0 1 1 2 0 0 0 1 0 1 0 0 0 2 1 1 0 1 0 1 0 1 0 0 2 1 2 0 0 0 0 2 1 1 1 0 0 0 0 0 0 1 1 1 0 0 2 0 1 0 0 2 0 0 0 0 0 1 1 1 0 0 0 1 1 0 0 0 0 0 0 0 0 1 0 0 1 2 2 0 1 0 0 0 0 0 2 2 0 0 0 0 0 1 0 0 1 0 1 0 0 2 0 2 0 1 0 1 2 2 0 2 0 1 0 1 1 0 0 0 1 0 0 0 0 2 0 0 0 1 2 1 2 0 0 1 2 1 2 0 1 1 0 0 0 0 0 2 0 0 0 1 0 0 0 1 1 1 1 1 0 0 1 0 0 1 1 0 1 1 1 1 1 0 0 1 2 1 0 1 1 0 0 0 1 2 0 0 2 1 1 0 1 0 1 0 0 0 0 0 0 2 0 2 0 1 2 1 0 1 1 0 0 0 0 2 0 0 2 0 0 0 0 2 2 0 0 0 0 0 0 1 1 0 1 1 0 2 1 2 1 0 1 1 2 0 2 0 0 2 1 0 0 2 1 1 0 1 1 0 0 0 2 1 1 1 1 1 0 0 0 1 1 0 1 1 0 2 0 0 0 2 2 1 0 1 0 0 1 1 1 0 0 2 0 0 1 1 0 1 1 1 1 0 1 0 1 1 1 1 0 1 1 0 0 2 1 1 0 0 0 0 0 1 1 2 2 1 2 0 0 1 2 0 1 1 0 1 2 0 0 0 0 0 0 0 2 2 2 2 2 0 0 1 0 1 2 0 0 0 0 0 1 1 0 1 2 1 1 0 1 0 2 2 0 0 2 0 2 1 1 0 0 0 0 0 1 1 1 0 0 1 1 0 1 1 0 0 0 0 0 1 2 0 0 1 1 0 0 0 2 0 1 1 0 1 0 0 2 1 0 0 0 0 0 0 0 0 0 0 0 0 0 0 1 2 1 1 1 0 0 0 0 0 1 0 0 0 0 0 0 1 2 0 0 2 1 1 1 0 2 1 1 2 0 0 1 1 0 0 0 0 0 1 2 1 0 0 1 1 2 0 1 0 0 2 1 0 0 2 0 0 1 1 2 0 1 1 0 1 1 0 1 0 0 0 1 0 0 0 1 0 0 1 1 0 1 0 0 1 1 0 1 0 0 0 0 0 0 0 0 0 2 0 2 0 0 0 0 0 0 0 0 0 0 0 0 0 1 0 1 0 0 0 0 0 0 1 1 1 1 0 0 1 0 0 0 2 0 0 0 2 0 1 0 0 1 1 1 1 1 1 0 0 0 0 0 0 1 1 0 1 0 0 2 0 2 0 2 2 0 2 2 0 0 1 0 0 0 0 2 0 2 0 1 0 0 0 2 0 0 0 2 0 0 2 2 1 0 1 1 0 2 1 0 0 0 0 2 1 1 0 0 0 1 0 1 1 0 1 1 0 1 1 0 1 0 0 0 1 1 1 0 1 0 2 0 0 0 2 0 0 0 0 1 0 1 1 1 1 1 1 0 0 0 0 1 0 2 2 2 0 0 0 0 1 0 0 0 0 0 1 1 2 1 1 2 0 0 0 2 1 0 1 1 0 0 2 2 1 1 0 1 1 1 2 0 1 1 0 1 2 1 0 1 0 1 1 1 2 2 0 2 0 0 0 1 2 0 0 1 2 0 1 1 0 0 2 0 2 0 2 0 0 0 1 1 1 0 2 0 0 0 1 1 1 1 1 1 1 0 0 0 0 0 0 1 2 0 0 0 0 2 0 1 2 0 0 1 0 0 0 1 1 0 0 0 0 0 1 2
148 1 1 0 0 0 0 1 1 1 1 0 1 1 0 1 0 1 1 1 1 1 0 1 0 0 1 1 1 2 0 1 1 1 1 0 2 1 0 0 2 0 1 0 0 0 2 0 2 0 0 0 1 1 1 0 0 0 1 0 1 2 1 1 0 0 2 0 0 0 0 0 2 0 2 2 0 0 2 1 1 0 1 1 1 0 0 1 1 2 1 1 1 2 1 2 1 1 1 2 1 1 1 0 1 1 2 2 2 0 0 2 0 1 0 1 0 0 0 0 2 0 1 1 0 0 0 1 2 1 0 0 0 1 1 1 0 0 0 1 0 0 0 0 0 0 1 0 0 1 0 1 0 0 0 0 0 1 1 0 0 1 0 0 1 1 0 0 1 1 0 0 0 2 2 0 0 1 0 0 0 0 0 2 1 1 0 2 1 1 1 1 1 0 0 0 1 0 0 1 0 0 0 0 1 1 1 1 1 0 0 0 1 0 0 2 1 0 2 2 0 0 2 2 0 1 1 2 1 1 0 1 0 0 0 0 0 2 0 1 0 1 2 1 0 0 0 0 2 0 0 0 1 0 0 1 0 1 0 0 0 0 0 0 0 0 0 2 2 2 0 0 0 0 0 0 0 2 2 0 0 2 0 0 2 1 2 1 0 2 1 0 2 0 2 0 0 1 0 1 2 1 2 0 0 0 0 1 1 0 1 2 0 1 0 0 2 0 1 0 0 2 1 1 1 0 1 1 1 1 0 1 1 0 0 1 1 2 0 0 0 0 2 0 0 0 1 2 2 1 1 0 0 0 0 1 0 0 0 2 2 2 1 0 1 1 0 0 0 0 2 2 1 1 0 1 2 2 0 2 2 1 0 0 1 1 0 0 0 0 0 0 0 0 2 0 0 0 0 0 0 1 1 2 0 0 0 0 0 1 0 0 0 1 1 2 0 0 0 0 0 1 1 2 0 2 2 2 2 2 2 1 0 0 0 0 1 0 0 0 1 1 0 1 0 1 2 2 0 1 0 1 0 2 0 0 1 1 1 1 0 0 1 1 1 0 2 1 2 0 1 2 2 2 2 1 1 0 0 1 1 2 0 0 2 1 0 1 1 1 1 0 0 1 1 2 0 1 1 2 1 1 2 0 0 0 1 0 1 0 1 0 0 0 0 2 1 2 1 1 0 1 0 2 1 1 1 1 1 2 0 1 2 0 0 1 1 1 1 2 0 1 0 0 2 2 1 0 2 0 0 0 0 0 0 1 0 0 2 0 0 1 1 2 0 1 1 1 1 0 0 0 1 0 0 0 1 2 2 2 0 0 2 1 1 1 2 1 0 1 0 1 1 1 0 0 2 0 0 0 0 2 0 2 0 0 1 0 0 1 1 0 0 1 0 0 0 0 1 0 1 1 0 0 0 0 0 1 0 0 0 1 0 0 1 1 0 0 0 0 0 1 1 1 1 0 2 0 2 2 0 0 1 1 1 1 0 2 1 0 0 0 0 1 0 1 0 2 0 0 0 1 0 0 2 0 2 1 0 0 1 2 0 1 2 2 0 1 0 0 2 0 0 0 0 0 0 2 0 1 0 1 0 0 2 1 0 2 0 1 1 1 0 2 0 1 1 1 1 0 0 0 0 2 0 1 0 1 1 0 1 1 1 0 0 1 0 2 1 2 0 0 0 2 2 0 1 0 0 0 0 0 0 0 0 1 1 0 0 0 0 1 1 0 0 1 2 2 1 2 0 0 1 1 1 1 1 2 0 1 2 2 2 0 2 2 1 2 1 2 1 1 2 1 0 1 0 2 0 2 0 2 0 2 0 0 2 0 0 0 0 0 1 1 1 0 2 2 0 0 0 0 0 1 0 0 0 0 0 1 0 1 0 1 1 1 0 1 0 0 0 0 0 0 0 0 0 0 0 0 2 2 0 0 1 0 1 0 0 0 0 0 0 0 0 0 1 1 1 1 0 0 1 1 2 1 0 0 1 2 1 1 0 0 0 0 0 1 0 0 0 0 1 0 2 0 2 2 0 0 0 2 2 0 0 0 1 1 0 1 0 0 0 0 0 0 1 0 2 2 0 2 1 1 1 1 1 1 0 0 2 2 0 1 0 0 0 2 2 0 0 0 1 1 1 0 0 0 1 1 1 0 2 0 1 0 1 1 0 1 0 2 0 0 0 0 0 0 1 2 0 0 0 0 0 1 0 0 1 0 0 0 0 1 0 1 1 0 0 2 0 1 0 2 0 1 1 0 1 0 1 1
149 0 0 0 0 0 1 2 0 2 2 0 0 2 0 1 0 0 0 1 0 1 0 0 0 0 1 1 0 0 1 1 0 1 1 1 1 1 0 0 0 0 1 0 0 0 2 0 2 0 0 0 1 1 0 2 0 0 0 0 0 1 2 2 0 0 1 0 0 0 0 1 2 0 2 2 0 0 2 0 2 0 0 0 2 0 0 1 1 2 0 1 1 2 0 1 0 2 0 1 0 1 0 0 1 1 1 1 1 1 0 2 0 2 2 2 2 1 2 0 2 1 1 1 0 1 0 1 2 0 0 0 0 2 1 1 1 0 0 1 1 0 0 0 1 0 0 1 1 1 1 0 0 0 1 0 2 2 1 0 1 0 0 0 0 2 1 0 0 0 0 0 0 2 2 0 0 2 0 1 0 1 0 2 0 0 0 1 1 1 0 0 0 0 0 0 0 0 0 0 0 0 0 2 2 1 1 0 1 0 0 0 1 0 0 2 0 0 1 1 1 1 1 2 0 0 0 2 0 0 0 0 1 1 1 1 1 2 0 2 0 0 2 0 0 0 0 0 1 1 1 0 1 0 0 1 1 1 0 0 0 0 0 0 1 1 1 0 1 0 1 0 0 1 1 1 0 1 1 0 0 2 0 0 2 1 1 2 0 2 0 1 0 0 2 2 0 2 0 1 0 0 2 0 0 1 0 0 1 0 0 1 0 0 1 0 1 0 0 0 0 0 2 1 2 0 0 1 0 0 0 2 0 0 0 1 0 0 2 0 0 0 2 0 0 0 1 0 1 1 1 1 1 1 1 0 1 2 0 0 0 0 2 1 1 0 0 2 2 0 0 0 0 0 0 1 2 0 1 1 0 0 0 0 1 1 0 1 1 0 0 0 0 0 2 0 1 0 1 1 0 1 0 2 0 2 2 1 0 1 0 0 0 0 1 1 1 0 1 0 1 0 0 2 1 2 1 0 1 0 1 0 0 1 0 0 0 1 0 0 1 1 0 0 2 1 1 1 0 1 0 1 1 1 2 1 2 1 1 0 0 1 1 1 0 2 1 1 1 1 0 0 2 2 0 0 0 1 1 0 2 1 0 0 2 0 0 2 2 0 0 0 0 1 1 0 2 1 1 2 0 0 2 0 0 0 1 1 0 0 0 0 0 2 0 2 0 2 1 1 0 1 1 2 1 0 0 0 1 1 1 0 0 1 2 0 2 1 1 2 1 1 0 0 2 2 1 1 1 0 0 1 1 0 0 2 0 0 0 0 1 0 0 1 0 1 1 0 0 0 1 1 0 0 0 0 0 1 1 2 0 0 0 0 0 0 0 0 0 0 0 0 1 0 1 0 0 0 0 1 0 2 0 1 0 2 2 0 0 1 0 0 0 1 0 1 1 0 0 0 1 1 0 1 0 0 0 0 0 0 0 0 0 0 2 0 2 2 0 1 0 0 0 2 0 0 2 1 1 1 0 1 1 0 2 0 0 2 2 0 0 0 1 0 0 1 0 1 0 0 0 1 0 0 0 0 2 0 1 0 1 1 0 1 0 1 0 0 0 1 1 0 0 0 0 0 0 1 0 1 0 1 0 0 2 1 1 2 1 0 0 0 0 0 0 1 0 1 1 0 0 1 0 2 0 0 0 0 0 0 0 0 0 1 0 1 1 0 0 0 0 0 0 0 0 1 0 1 1 1 1 1 0 0 0 1 0 0 1 0 0 1 1 1 0 1 1 2 1 2 0 0 2 0 0 0 1 1 0 2 0 0 1 1 2 1 0 0 0 2 0 2 2 2 1 0 0 0 0 0 1 1 0 0 0 0 2 0 0 1 0 0 2 0 2 0 2 2 2 0 2 2 0 2 0 0 1 0 0 2 1 1 1 0 0 1 0 0 1 0 0 0 0 0 1 0 0 0 0 1 1 1 0 1 1 0 1 0 0 0 1 0 1 0 0 1 0 1 1 1 1 1 0 0 1 0 1 1 0 1 0 0 0 0 0 0 1 0 0 1 1 0 0 0 1 0 2 2 0 0 0 1 0 0 2 1 0 2 1 1 1 1 0 0 0 2 2 1 1 1 0 2 2 0 0 1 1 0 0 0 2 2 0 2 0 0 0 2 2 0 0 0 1 0 1 1 0 1 1 0 2 0 2 0 0 1 1 0 0 1 1 1 1 0 0 1 1 1 1 1 0 0 0 0 0 0 0 2 2 0 0 0 0 0 0 1 1 0 2 2 0 0 1 2 0 0 0 0 2 2 1 1
150 1 1 0 0 0 0 2 1 1 1 0 0 0 0 0 0 2 1 1 1 1 0 2 0 0 0 2 0 0 1 1 0 0 2 0 1 1 0 0 0 0 0 0 2 0 2 0 2 0 0 0 0 1 0 2 0 0 1 0 0 2 2 0 0 0 1 1 0 0 0 0 2 0 0 2 2 0 1 0 1 0 0 0 2 0 0 0 0 2 0 0 0 2 0 0 0 1 1 1 1 2 1 1 0 1 1 2 2 0 0 2 0 0 0 0 0 0 1 1 1 0 2 0 0 1 0 0 1 0 1 1 0 2 0 1 1 0 0 0 0 0 0 0 2 2 2 0 0 1 0 0 0 0 0 0 0 1 0 0 0 1 0 1 1 0 0 1 1 2 1 0 1 1 0 0 1 1 0 0 0 0 0 1 0 0 1 1 1 2 0 0 2 0 2 0 0 0 0 0 0 0 0 0 2 2 2 0 1 0 1 0 0 0 0 2 1 0 2 2 0 0 2 1 1 1 0 0 0 0 0 1 0 0 0 0 0 1 0 1 0 0 2 0 0 0 0 0 2 0 0 0 1 0 1 2 1 0 0 0 0 0 0 1 0 0 0 0 2 2 0 1 0 0 0 0 0 1 1 0 0 0 0 0 0 0 1 0 1 2 1 1 1 0 1 0 1 2 0 2 1 0 1 1 0 1 1 1 0 0 0 1 0 1 1 0 2 1 1 0 0 2 1 2 1 0 1 1 1 1 0 1 0 0 1 0 0 1 1 1 1 1 1 0 1 0 0 0 1 0 0 1 0 2 0 0 2 0 1 1 2 2 2 0 1 2 0 2 2 1 2 2 0 0 0 1 2 1 0 2 1 0 0 1 0 0 0 0 0 0 0 0 1 1 2 0 1 0 1 1 0 1 1 2 0 1 1 0 0 0 0 0 1 0 0 1 1 0 0 0 1 1 0 2 0 1 1 0 1 1 1 0 0 2 2 2 1 1 0 0 1 0 0 1 1 2 2 1 0 1 0 1 1 1 2 1 2 2 1 1 2 1 0 0 0 2 0 2 1 1 1 2 0 0 1 0 1 0 0 2 2 1 0 0 2 0 0 1 1 0 0 0 0 1 1 1 1 1 1 2 2 2 2 0 0 0 0 1 1 0 0 0 0 1 0 1 0 2 1 0 0 1 1 2 0 1 1 0 0 0 2 0 0 1 1 0 0 2 1 1 0 1 0 0 2 1 1 1 1 0 0 1 0 0 0 0 0 0 1 1 0 0 1 2 1 0 0 0 0 0 1 1 0 0 0 0 0 2 2 1 1 0 1 1 0 0 1 0 0 0 0 0 0 0 1 0 0 0 0 0 0 2 0 1 0 1 1 0 0 0 0 0 0 0 1 1 0 0 0 0 1 1 0 0 0 1 2 1 0 0 1 0 0 0 1 1 1 1 0 0 0 0 1 1 0 0 1 1 1 1 0 2 1 0 2 0 0 1 0 1 1 0 1 0 2 2 0 0 1 0 0 1 1 0 0 1 1 2 2 2 2 1 0 1 0 2 1 0 2 0 2 0 0 0 0 0 0 2 0 2 1 1 0 1 0 1 1 1 1 0 1 1 0 2 0 0 0 0 0 0 0 0 1 2 0 1 1 0 0 0 0 0 0 0 0 0 1 0 0 0 0 0 0 0 0 0 0 1 0 0 0 0 0 0 1 0 0 1 0 1 1 2 1 1 0 1 0 1 1 1 1 0 2 2 2 0 0 1 1 1 2 1 1 0 2 1 0 2 2 2 0 2 2 2 0 1 0 1 0 2 0 2 0 2 1 1 2 0 0 2 0 0 1 1 1 0 2 1 0 0 1 0 0 2 0 0 1 0 0 2 0 2 1 1 0 0 1 0 1 0 1 0 0 0 0 0 0 0 0 0 1 1 0 0 2 0 0 0 0 0 1 0 0 0 0 1 1 0 2 0 0 0 2 1 2 2 1 2 2 2 2 2 0 0 0 0 0 0 1 1 0 0 1 0 1 0 2 2 0 1 1 1 1 0 1 1 0 1 0 1 0 2 0 0 1 1 1 0 1 1 0 1 2 2 0 1 1 2 1 1 2 2 0 2 0 0 0 2 2 0 0 0 1 1 0 0 1 0 0 1 1 0 1 0 0 0 1 2 2 1 1 1 0 0 0 1 1 0 1 2 0 0 0 0 0 0 0 1 2 0 0 0 0 0 1 1 0 0 0 2 0 2 0 1 0 0 1 0 0 0 0 1
151 1 2 0 0 0 1 2 2 2 0 1 0 1 0 0 1 1 1 1 1 1 1 0 0 0 1 2 1 1 0 1 1 0 2 0 2 2 0 0 1 0 1 1 0 1 1 0 0 1 1 0 0 0 2 2 0 0 0 1 1 1 2 2 1 1 1 0 1 1 0 2 2 1 1 2 1 0 2 0 2 0 1 1 1 0 0 0 0 2 0 0 1 1 2 2 2 0 0 0 0 1 1 0 1 0 2 1 1 1 0 1 0 1 0 1 0 0 1 0 2 0 2 0 0 2 0 0 2 0 0 0 1 1 0 0 0 0 0 1 0 0 0 0 1 2 0 0 0 0 0 1 0 1 1 1 1 0 1 0 1 1 0 0 0 1 0 0 0 0 0 2 1 1 1 0 0 0 0 0 0 0 1 2 0 0 2 1 0 2 0 0 0 0 0 0 0 0 0 0 1 1 1 0 2 2 1 0 1 0 0 0 1 0 0 2 0 0 1 0 1 2 2 2 0 2 2 2 0 0 0 0 0 0 0 0 0 1 1 1 1 0 1 0 1 1 1 0 2 0 0 1 0 0 0 2 0 1 0 0 0 0 0 2 0 0 1 0 1 0 0 2 0 1 0 0 0 2 2 0 0 1 0 0 2 0 0 2 0 2 0 1 0 0 1 1 0 0 0 1 2 0 2 0 0 2 0 1 0 0 1 1 0 2 2 0 2 0 1 0 1 1 2 1 2 0 0 2 0 0 0 1 1 0 0 0 0 2 0 1 0 1 1 0 1 0 1 1 1 1 1 0 0 1 0 0 1 1 0 2 2 2 2 1 2 0 0 2 2 0 1 1 0 0 0 0 1 0 1 1 1 1 0 0 0 0 0 0 0 0 0 0 2 0 2 0 1 0 0 0 0 0 0 1 0 0 0 1 0 2 0 0 0 1 1 2 0 0 0 0 1 0 0 2 1 2 1 0 1 0 1 1 1 2 2 0 0 1 0 0 2 1 1 1 0 1 2 2 0 2 0 1 0 2 0 0 0 2 1 0 0 0 0 1 1 0 2 0 2 0 0 0 2 2 2 1 1 0 0 0 0 2 0 0 1 0 0 1 0 0 0 0 1 1 0 1 0 1 1 2 1 1 2 0 0 1 2 0 0 0 0 0 0 0 1 1 1 2 2 2 0 0 0 2 1 1 1 0 0 0 1 1 0 1 1 0 2 0 2 2 1 2 0 0 2 2 1 0 1 1 0 1 0 0 0 2 0 0 0 0 0 0 1 2 1 0 0 1 1 0 1 0 2 1 1 0 2 0 0 2 0 2 2 2 0 0 2 1 1 1 0 0 1 1 0 0 0 0 0 0 0 2 1 2 0 1 1 0 0 1 1 0 0 0 0 0 0 0 0 0 1 1 0 1 0 0 2 1 0 0 0 0 0 0 2 0 1 0 0 1 1 1 0 1 1 0 2 1 1 1 0 1 1 1 1 1 0 1 1 0 0 0 0 1 0 1 1 1 1 0 0 1 1 1 0 0 1 1 1 1 1 0 0 2 1 2 2 0 1 0 1 1 0 0 1 0 0 2 0 1 1 0 0 1 1 1 1 1 1 0 0 0 0 0 0 0 1 2 1 0 1 0 1 2 0 1 0 0 1 0 1 1 0 0 0 1 0 1 0 2 1 1 0 0 0 0 0 1 0 1 1 1 0 0 1 1 2 0 1 1 0 1 1 0 1 0 1 2 0 2 0 0 2 0 0 1 1 2 0 2 0 0 0 0 1 2 0 2 0 2 1 0 2 2 0 1 0 1 0 1 0 2 0 2 1 1 2 0 2 0 0 0 2 0 1 0 1 2 2 0 2 2 0 2 1 0 1 0 0 2 1 1 1 1 0 0 0 1 1 0 1 1 1 0 1 1 1 1 0 1 1 1 0 0 2 0 0 0 0 0 1 1 0 1 0 1 1 1 1 1 0 0 0 0 0 0 0 1 1 1 1 1 0 0 0 0 0 0 0 0 1 0 0 1 1 0 2 2 0 0 0 0 2 1 1 1 1 0 1 1 1 0 0 0 1 0 0 1 1 0 1 0 2 1 0 2 2 1 0 0 2 1 0 1 0 0 0 1 2 1 0 0 2 1 2 0 0 2 1 0 1 0 0 0 1 0 2 1 1 1 1 1 0 0 0 0 0 1 1 1 1 0 0 0 0 1 0 0 0 0 0 0 0 1 0 1 1 0 0 2 0 0 1 2 0 1 0 0 1 0 0 0
152 0 1 0 0 0 0 2 1 2 2 0 0 0 0 0 0 0 0 2 0 0 0 1 0 0 1 0 1 0 0 2 1 2 2 0 2 1 0 0 1 0 0 0 0 0 1 0 1 0 0 0 1 0 1 1 0 0 0 0 2 2 0 0 2 1 1 0 0 0 1 1 2 0 0 2 2 0 1 0 1 0 0 0 2 0 0 1 1 2 1 1 2 1 0 1 0 1 1 2 1 1 0 1 1 0 2 2 2 0 0 2 1 2 0 2 0 0 1 0 1 0 1 1 0 1 0 0 1 0 0 0 0 0 0 0 0 1 0 1 2 0 1 0 1 2 0 0 0 0 0 0 0 1 1 0 1 0 0 0 1 1 0 0 2 2 0 0 0 0 0 1 1 1 1 0 0 0 0 1 0 2 0 1 0 0 0 2 1 1 0 0 2 1 1 1 1 0 0 0 0 1 0 0 2 0 0 0 0 0 0 0 1 0 0 2 1 0 1 0 0 0 1 2 0 0 2 2 1 1 1 1 0 0 0 0 0 2 0 1 0 1 2 0 0 0 0 0 1 1 1 1 1 0 0 2 0 0 0 0 0 0 0 2 2 0 0 0 1 1 0 0 0 1 0 0 0 1 0 0 2 0 0 0 1 1 2 2 0 2 0 1 1 1 2 1 0 0 0 0 0 0 2 0 0 0 0 1 0 0 0 2 0 0 0 0 0 0 0 0 1 2 0 2 1 0 1 1 1 1 0 1 1 0 0 0 0 2 0 0 0 1 1 0 1 0 0 0 1 2 2 0 0 0 0 0 0 0 0 1 1 1 1 0 1 0 0 2 2 0 0 0 0 0 0 0 1 1 0 2 1 1 1 1 1 0 0 0 0 1 1 1 1 0 1 1 0 0 0 0 0 0 0 2 1 0 0 0 0 1 0 0 0 1 0 1 1 0 1 0 1 0 0 1 2 2 0 0 0 0 0 0 0 1 1 1 0 0 0 0 1 0 0 0 1 0 1 1 0 2 0 1 1 2 2 0 2 2 2 2 2 1 0 0 1 1 1 2 1 1 1 2 1 1 1 1 0 0 0 0 1 1 0 0 1 0 0 1 1 1 1 0 0 1 0 2 0 0 1 2 1 1 1 1 0 0 2 0 1 0 0 1 0 0 1 0 0 1 0 1 1 1 0 2 0 2 0 1 0 1 0 2 0 0 1 0 1 1 2 1 1 1 0 1 1 2 1 1 0 1 0 1 0 0 1 0 0 1 0 0 0 0 0 1 0 1 1 1 0 1 0 0 0 0 0 0 0 2 2 1 1 1 1 1 0 0 1 0 0 0 0 0 0 1 0 0 0 0 0 0 0 2 1 0 1 0 0 0 0 1 0 0 0 2 0 1 0 0 0 0 1 0 0 0 0 1 1 1 0 0 1 0 0 0 2 0 0 0 0 1 0 0 0 0 1 0 2 0 0 0 0 2 1 1 1 0 0 2 1 0 0 0 1 1 1 1 1 1 0 1 1 1 0 0 0 0 1 0 1 0 1 1 0 1 0 2 0 0 0 1 1 0 1 0 0 0 0 1 0 0 0 0 0 0 2 1 1 2 0 0 1 0 0 1 0 0 0 1 1 0 0 0 1 2 1 0 0 0 1 0 0 0 0 1 1 1 2 0 0 1 0 0 0 0 1 0 0 1 1 1 1 1 0 0 0 0 1 0 0 0 0 0 1 1 0 0 1 1 2 2 0 1 2 1 0 1 2 2 0 2 1 0 2 0 2 1 0 2 2 2 0 2 2 2 0 1 0 1 0 1 0 1 0 0 0 0 2 0 0 1 0 1 2 0 2 0 2 2 1 0 0 1 0 2 0 0 1 0 0 2 0 2 0 0 0 2 1 0 1 0 0 0 0 0 0 0 0 0 0 0 2 2 0 0 0 0 2 0 0 0 1 0 2 0 0 1 1 0 2 1 0 0 1 0 2 0 0 1 2 2 1 1 0 0 0 0 0 0 1 0 0 0 1 0 2 0 2 2 0 0 0 1 2 0 1 0 2 0 1 1 0 2 0 0 1 0 0 1 2 1 1 1 2 0 0 1 0 2 2 2 2 2 0 2 0 0 0 1 2 1 0 0 1 1 1 0 0 0 0 1 1 0 0 0 1 0 2 2 0 0 1 0 0 0 1 1 1 1 0 0 0 0 1 1 0 2 0 0 1 0 0 0 0 1 0 1 0 0 2 2 0 0 0 0 0 0 0 0 0 0 2 0
153 0 2 0 0 0 0 1 2 0 0 0 1 1 0 1 0 0 0 2 0 0 0 2 0 0 1 1 1 1 1 2 2 2 1 1 1 1 0 0 0 0 0 0 0 0 0 1 0 0 0 0 0 0 2 1 0 1 0 2 0 1 2 2 0 0 1 1 0 0 0 2 2 0 1 2 1 0 1 0 1 0 0 0 1 0 0 0 0 2 0 0 1 1 0 1 0 1 1 1 1 2 0 0 1 1 2 2 1 1 0 1 0 1 1 1 1 0 0 0 2 0 1 1 0 1 0 0 1 0 1 1 0 0 0 0 0 0 0 1 1 0 0 0 1 1 0 0 0 1 0 1 0 0 0 0 0 1 0 0 1 1 0 1 1 1 0 1 1 1 0 2 1 1 2 0 1 0 0 0 0 1 0 1 0 0 1 2 0 1 0 1 2 0 1 1 0 0 1 0 1 1 0 0 2 0 0 1 1 0 1 0 1 0 0 2 0 0 0 0 2 2 1 1 0 0 0 2 1 0 0 0 1 1 0 1 0 2 0 1 0 0 2 0 0 0 0 0 1 0 0 0 2 0 0 1 1 0 0 1 1 1 0 1 0 0 1 1 1 1 0 2 0 2 0 0 2 1 1 0 0 2 0 0 2 1 1 0 1 1 0 2 2 0 2 0 2 1 0 1 1 0 2 0 1 0 1 0 0 0 0 1 0 1 1 1 1 0 0 0 1 1 2 2 1 0 1 2 1 1 0 0 2 1 0 0 0 0 2 0 1 1 2 0 0 0 2 0 0 0 0 1 2 0 2 0 1 1 0 0 0 0 0 0 0 0 0 2 2 0 1 1 0 0 0 0 1 0 2 0 1 1 0 0 1 0 0 1 1 1 1 1 1 0 1 1 1 1 0 0 0 0 0 2 1 1 1 1 1 2 1 1 0 1 1 2 0 0 0 0 1 1 1 2 1 2 1 0 1 0 1 0 1 1 1 0 1 1 0 1 1 1 0 2 0 1 1 1 0 0 0 0 1 2 1 1 1 2 2 1 1 1 1 1 0 1 1 1 1 1 0 1 2 2 0 0 0 0 0 2 2 1 0 0 1 0 0 2 1 0 0 0 0 2 0 1 1 0 0 2 2 1 1 1 0 0 2 0 0 0 0 0 0 0 1 1 2 2 1 1 0 2 2 2 1 0 0 0 0 0 2 0 0 0 1 0 1 1 0 1 0 1 0 1 2 1 2 1 1 0 0 1 1 0 0 1 0 0 1 0 1 1 2 2 1 0 0 1 1 0 0 1 0 0 0 0 0 2 2 1 1 0 1 1 0 0 1 0 0 0 0 1 0 0 0 0 1 0 0 0 0 2 0 1 0 1 1 0 0 1 1 1 0 2 1 1 0 0 1 1 0 1 0 0 0 0 1 0 0 0 0 0 0 0 2 1 0 0 0 0 1 1 0 1 1 0 2 2 0 0 0 1 1 1 1 0 0 2 2 0 0 0 0 0 0 2 2 0 1 0 0 1 0 0 0 0 2 0 0 0 1 0 1 1 1 2 1 0 0 1 0 0 0 1 0 0 0 2 0 2 0 2 0 0 1 1 1 2 0 1 1 1 0 2 0 0 0 2 0 0 2 0 1 2 0 1 1 0 0 0 0 0 0 0 0 0 0 1 0 2 1 1 0 1 1 0 1 2 1 1 1 1 0 0 0 1 0 0 0 0 0 1 1 0 1 1 0 1 0 2 0 1 2 2 2 0 1 1 0 1 1 0 0 1 2 2 1 1 0 2 0 1 2 2 0 1 1 0 1 1 0 0 0 1 0 0 1 0 0 1 0 0 1 1 1 0 2 2 2 0 2 2 0 2 0 0 0 0 0 2 2 0 0 1 1 0 0 0 0 0 0 1 1 0 1 1 1 0 0 0 2 2 0 1 1 0 1 0 0 0 0 0 0 0 0 1 2 0 1 0 0 0 1 0 0 1 0 0 0 0 0 0 0 0 0 0 0 0 1 0 1 0 1 1 2 1 2 1 1 2 1 1 1 0 1 1 0 0 0 0 0 0 0 1 2 1 2 0 1 1 0 1 2 2 1 1 0 1 0 1 2 2 0 1 0 0 0 1 1 0 0 0 1 0 0 0 0 0 0 0 0 2 2 0 0 0 1 2 0 0 0 1 1 0 0 0 0 0 0 1 0 0 0 0 0 0 0 1 1 0 0 0 0 1 0 1 1 1 1 1 0 0 0 2 1 0 0 0 1 0 0 1
154 1 2 0 0 0 0 1 1 1 1 1 1 1 0 1 0 1 1 0 2 0 0 2 0 0 0 1 1 1 0 2 1 2 0 1 1 0 0 0 2 0 2 0 0 0 0 0 2 0 0 0 0 0 2 1 0 0 0 0 2 2 2 2 1 0 2 1 0 0 0 1 2 0 1 2 1 0 2 2 0 0 0 0 1 1 1 0 0 2 0 0 1 2 1 2 1 1 1 2 1 2 1 0 1 1 2 0 1 1 0 1 1 2 1 2 2 0 1 0 1 0 1 1 0 0 0 0 2 0 2 2 0 0 0 0 0 0 1 0 1 0 0 0 2 2 1 0 1 1 0 0 0 0 1 0 0 1 0 1 1 1 0 1 0 2 0 0 1 2 1 0 0 2 2 0 2 0 0 0 0 1 0 2 1 1 0 1 1 1 0 0 1 1 1 0 1 0 1 0 0 1 0 1 2 2 1 0 1 0 0 0 1 1 0 2 0 1 2 1 1 1 1 1 1 0 0 2 0 0 0 0 0 0 0 0 0 2 0 0 0 1 2 0 0 0 0 0 2 0 0 1 1 0 0 1 1 0 0 0 0 0 0 0 1 1 1 0 1 0 1 1 0 0 0 1 0 1 0 0 0 1 0 0 2 1 2 0 0 1 0 1 2 0 2 0 2 1 1 2 0 0 2 0 1 0 1 1 1 0 1 2 0 0 2 1 2 1 2 0 0 1 2 0 2 0 1 2 0 0 0 1 0 0 1 1 0 2 0 0 0 2 1 1 2 0 0 1 1 0 0 1 0 0 0 2 0 1 1 1 1 1 0 0 0 0 0 2 2 0 1 1 0 0 1 1 1 0 1 1 2 1 0 0 1 0 0 0 0 0 0 0 1 0 1 1 0 0 1 1 0 1 0 0 0 0 2 2 1 2 0 0 0 0 2 2 0 0 0 0 1 1 1 1 0 2 2 0 2 0 2 0 0 0 0 1 0 1 0 0 2 0 0 0 2 0 1 2 0 1 0 1 1 1 2 0 2 2 2 1 1 2 0 0 1 1 1 1 2 0 1 1 2 2 2 1 1 0 0 0 0 2 0 1 0 0 1 2 2 0 0 0 1 0 2 1 2 2 1 1 0 0 1 1 0 0 1 1 0 0 0 0 0 0 0 1 0 2 1 1 0 1 0 0 0 0 0 0 1 1 1 0 0 0 1 0 1 1 2 2 0 1 0 0 2 2 1 2 0 0 0 2 1 0 1 1 0 0 0 0 1 0 1 2 0 1 1 1 1 0 1 1 0 0 0 0 0 1 1 2 0 0 1 0 1 1 1 2 2 2 1 0 1 0 1 0 1 0 0 0 0 2 0 2 0 0 1 0 0 1 0 0 0 0 0 0 0 0 0 0 1 2 0 0 0 0 2 1 0 0 0 0 0 0 1 1 1 0 1 0 2 1 0 1 1 0 2 0 0 0 0 2 2 0 2 0 0 1 1 0 0 0 1 0 0 2 2 2 0 0 0 1 0 0 1 0 2 1 1 0 1 0 0 0 0 0 0 0 1 1 1 0 0 0 0 0 0 2 0 1 0 1 0 0 1 1 0 1 0 0 0 0 0 0 0 0 2 1 1 0 0 0 1 2 0 2 0 1 1 0 1 1 0 0 0 1 0 0 0 0 0 0 0 0 0 1 0 0 1 1 1 1 0 0 0 2 0 2 0 1 1 1 1 0 0 1 1 1 1 2 0 0 0 0 0 1 1 0 0 1 0 0 2 0 2 1 0 0 0 2 0 2 2 2 1 0 0 0 0 2 0 0 0 1 0 0 2 1 1 0 0 0 2 0 2 0 2 2 2 0 1 2 0 2 0 1 0 0 1 2 2 1 1 1 1 0 0 0 2 1 1 1 1 0 1 1 1 0 0 0 1 1 0 1 1 0 0 1 1 1 0 0 0 0 0 0 1 0 0 2 0 0 0 1 2 0 0 1 0 2 1 1 0 0 0 0 0 0 0 0 0 0 2 0 1 1 2 2 0 0 0 2 2 1 1 1 1 0 0 1 1 1 0 0 0 1 2 1 2 2 0 2 1 1 0 2 1 2 1 1 2 1 0 2 0 0 0 0 0 0 0 0 1 1 2 1 0 0 1 1 1 0 2 1 0 0 2 2 1 0 2 0 1 0 1 1 1 0 0 1 0 0 0 0 1 1 0 0 0 0 0 0 0 2 0 0 1 1 0 2 0 2 1 2 0 0 1 0 2 0 0 0
155 1 2 0 0 0 1 2 0 2 2 0 0 0 0 0 0 2 1 1 1 1 1 1 1 1 1 1 0 1 1 0 1 1 2 0 2 1 0 0 1 0 0 0 0 0 2 0 2 0 0 0 0 0 2 1 1 0 1 0 1 1 0 0 0 0 1 0 0 0 0 0 2 0 1 2 1 0 1 0 1 0 0 0 0 0 0 1 1 2 1 1 0 1 2 2 2 1 1 2 1 1 1 0 0 0 2 0 0 2 0 1 0 1 0 1 0 0 1 0 1 0 1 1 0 1 0 0 1 0 0 0 0 0 0 0 0 0 0 0 0 0 0 0 1 1 1 0 0 0 1 0 0 1 0 0 1 1 0 0 0 0 0 2 0 2 0 1 1 2 0 0 0 2 2 0 1 0 0 0 1 1 1 1 0 0 0 1 0 1 1 1 2 2 2 0 0 0 0 0 0 0 0 1 2 0 0 0 1 0 0 0 1 0 0 2 1 0 0 0 0 0 2 2 0 1 1 0 0 0 0 0 0 0 0 0 0 1 0 1 0 0 2 1 0 0 0 0 1 1 1 1 0 0 0 1 1 0 1 0 0 1 0 0 0 0 1 0 2 1 0 0 0 0 1 0 1 1 2 0 0 1 0 0 2 1 2 1 0 2 0 1 0 0 2 1 0 1 1 1 2 0 2 0 1 0 1 0 0 0 1 1 0 0 2 0 2 0 0 0 0 2 2 1 1 0 0 0 0 0 0 0 1 0 0 1 1 2 0 0 0 0 2 0 1 0 1 0 1 0 0 1 0 1 0 0 1 1 0 0 0 0 2 2 2 1 0 1 1 1 2 2 1 1 1 1 2 0 2 0 1 1 0 0 0 0 0 1 1 1 1 1 1 0 2 0 2 1 1 1 0 1 0 2 0 0 1 1 0 2 0 0 1 0 2 2 0 0 0 0 0 1 0 1 0 2 2 0 1 0 1 0 0 1 1 1 0 1 0 0 1 1 0 0 2 1 1 1 1 1 0 1 1 2 1 0 1 1 1 1 1 2 1 1 0 1 1 1 1 1 0 1 2 2 1 0 1 1 1 0 1 1 0 0 2 0 0 1 0 1 1 1 1 0 2 1 1 1 1 2 0 0 2 0 0 0 0 0 0 0 0 1 0 1 0 1 0 2 0 1 0 0 1 2 1 0 0 1 0 2 1 1 0 1 1 0 0 2 2 2 1 1 0 2 2 2 1 1 1 0 0 1 1 0 0 1 0 1 0 1 0 0 1 2 1 1 1 0 0 0 1 1 0 0 0 0 0 1 1 2 0 0 1 0 1 1 1 0 0 0 0 1 1 2 0 0 0 0 0 1 0 1 1 1 0 1 2 1 0 0 1 0 0 1 1 1 0 0 0 0 1 1 0 1 0 1 1 2 0 0 1 0 0 0 2 1 1 0 0 1 0 1 0 1 0 0 2 1 1 1 0 2 0 2 0 1 0 1 1 0 0 0 0 1 1 1 0 1 1 0 0 0 0 0 0 0 1 1 1 1 1 0 0 1 0 1 1 0 0 1 1 0 1 0 1 0 0 2 0 1 0 1 0 0 1 1 1 1 0 0 0 0 0 0 0 0 0 1 1 0 0 1 0 1 0 1 0 0 2 0 1 1 0 0 0 0 0 0 0 1 1 0 0 0 0 1 0 0 0 0 0 0 0 0 0 2 2 0 1 0 0 1 2 0 2 0 0 0 2 0 2 0 1 0 0 1 1 1 0 1 1 1 0 1 2 2 1 2 0 2 0 0 2 2 1 0 0 0 0 1 0 2 0 2 1 0 0 2 0 0 0 0 1 0 1 0 1 1 1 1 1 2 0 2 0 0 2 0 0 2 0 2 1 1 0 0 0 1 2 1 1 2 0 0 1 0 0 0 0 0 1 1 0 0 2 0 0 1 1 1 0 0 0 0 0 1 1 0 1 1 0 0 1 0 1 0 0 0 1 2 2 2 1 0 0 1 0 2 0 0 0 0 0 0 2 0 2 2 0 0 0 2 2 0 0 0 1 0 0 1 0 2 0 0 1 1 1 1 1 0 0 1 2 0 1 0 1 1 0 0 2 2 1 2 1 1 1 1 1 0 1 0 2 1 1 0 1 0 0 0 2 0 0 0 1 0 2 2 0 0 0 2 0 0 1 1 1 0 1 0 0 0 1 1 0 0 0 0 1 0 1 1 0 1 0 1 1 1 0 1 1 0 0 1 0 0 0 0 0 0 1 1
156 1 2 0 0 0 0 2 2 2 1 0 0 0 0 0 0 0 0 1 1 1 1 2 0 0 2 2 1 1 1 2 0 1 2 1 2 1 0 0 2 1 0 0 1 0 0 0 1 0 0 0 2 0 0 2 0 0 0 1 0 1 1 1 1 0 1 0 0 0 1 1 1 0 1 2 1 0 0 0 0 0 0 0 0 0 0 2 2 2 1 2 1 1 1 2 1 0 0 1 0 2 0 0 1 0 1 1 1 1 1 2 0 1 0 1 0 1 1 0 2 1 2 0 1 1 0 0 1 0 0 0 0 1 1 1 0 0 0 0 1 0 0 0 0 0 1 0 0 1 0 1 0 0 0 0 0 0 0 0 0 2 0 1 0 1 0 0 0 0 0 1 0 2 2 0 1 0 0 1 0 0 1 2 0 0 0 1 0 1 0 1 2 1 2 1 0 0 0 0 0 0 1 0 1 1 1 0 2 1 1 0 2 0 0 2 1 1 1 0 2 2 1 1 0 2 2 1 0 0 0 0 1 1 0 0 0 2 0 1 0 1 2 0 0 1 1 0 2 0 0 0 2 1 0 1 2 1 0 1 1 1 0 0 1 0 1 0 2 1 1 1 0 1 0 0 0 2 1 0 2 0 1 1 1 0 1 1 0 2 0 2 0 0 2 2 0 0 0 2 0 0 1 1 0 0 1 1 1 0 0 2 0 0 2 0 2 0 0 0 0 2 2 1 1 0 0 1 0 0 0 0 1 0 0 0 0 2 0 2 1 1 2 0 0 0 2 0 0 1 1 0 0 0 0 0 0 1 0 1 1 2 1 1 1 1 0 2 2 1 1 1 1 1 0 2 1 0 1 1 1 1 0 0 0 0 0 0 0 0 0 1 0 0 1 1 1 1 0 0 0 0 1 2 1 0 0 2 0 2 0 0 0 0 1 1 1 0 1 0 0 0 1 1 1 1 0 0 1 0 1 0 1 1 1 0 0 0 0 0 2 1 0 0 1 1 1 1 0 1 0 1 2 2 2 1 2 2 1 1 1 2 1 1 0 1 1 2 1 1 1 1 2 2 1 1 0 0 0 0 2 1 0 1 1 0 1 1 0 0 0 0 0 0 1 0 1 0 0 2 2 2 2 0 0 0 1 0 0 1 1 0 1 1 1 2 1 2 1 1 0 2 2 2 0 0 0 1 0 1 1 0 0 1 1 0 1 1 1 1 2 2 0 1 1 0 1 0 2 0 1 1 0 0 1 0 1 1 0 1 0 0 0 1 0 1 1 1 1 0 1 1 1 0 0 0 1 1 1 2 0 1 1 0 1 1 1 1 0 1 0 0 1 1 0 0 0 0 0 1 0 0 1 1 0 1 2 0 0 2 1 0 0 0 0 0 0 0 1 1 0 1 0 0 0 0 2 1 0 0 0 1 0 0 2 0 0 0 1 0 1 1 0 0 1 0 2 0 2 2 0 2 1 1 1 0 0 1 0 1 1 1 1 1 0 1 1 1 1 0 0 0 0 1 1 0 2 1 1 0 0 2 0 2 1 2 1 0 0 1 1 0 0 1 0 0 0 2 0 2 1 1 0 0 0 2 1 1 0 0 0 0 0 2 0 1 0 0 0 0 0 0 1 2 0 1 0 0 0 0 0 0 0 0 0 0 0 1 1 2 0 0 1 2 2 0 1 1 1 1 0 1 0 0 0 1 0 1 1 1 1 1 2 0 0 0 2 1 1 2 0 0 2 0 0 0 0 0 1 0 2 2 2 0 2 1 0 1 0 1 0 1 2 1 0 0 1 1 0 0 1 0 0 1 0 0 1 0 0 2 0 0 1 1 2 1 1 2 2 2 0 2 0 2 1 0 0 0 0 1 0 1 1 1 1 0 0 0 1 0 1 1 0 0 0 0 0 0 0 1 2 1 0 0 0 0 2 0 0 0 1 0 1 0 0 1 0 0 1 0 0 0 2 1 2 0 0 1 0 2 2 2 0 0 0 0 0 0 0 1 0 0 0 0 2 0 2 2 0 1 0 2 2 0 0 1 1 1 0 0 0 0 0 0 0 2 2 1 1 1 0 1 0 0 0 1 1 2 0 0 2 1 0 2 0 0 0 2 2 0 0 0 2 0 1 1 0 1 0 0 1 0 1 0 1 0 2 1 1 1 1 1 0 0 1 1 1 0 0 0 0 0 0 0 1 0 1 1 1 0 0 0 0 1 0 1 2 1 0 1 1 0 0 1 0 0 0 0 1 0 0 1
157 0 2 0 0 0 0 1 1 1 1 0 0 0 0 0 0 2 0 0 2 0 1 1 0 0 1 2 0 0 2 0 0 1 0 1 1 1 1 0 1 0 0 0 0 0 0 0 1 0 0 0 0 0 1 1 0 1 0 0 1 1 2 2 1 1 1 0 0 0 0 1 1 0 1 1 0 0 2 1 1 0 1 1 1 0 0 0 0 2 0 0 0 0 0 1 0 2 2 2 2 2 1 0 0 0 2 0 1 1 0 1 1 2 2 2 2 0 1 0 1 0 0 2 0 0 0 0 2 0 1 1 1 1 0 0 1 0 0 1 0 0 1 0 0 0 0 0 0 1 0 1 0 0 0 0 0 1 1 0 0 1 0 2 0 1 0 0 1 1 0 1 1 1 1 0 0 0 0 0 1 2 1 2 0 0 2 2 0 0 0 1 1 1 1 1 0 0 0 1 1 0 0 0 2 0 0 0 1 1 0 0 1 0 0 2 1 1 1 0 1 1 2 2 0 1 1 2 0 0 0 0 0 0 0 0 0 1 0 2 0 0 2 0 0 1 1 0 2 0 0 1 1 0 0 2 1 1 0 0 0 0 0 1 1 0 0 0 1 0 1 1 0 1 0 0 0 2 2 0 0 2 1 1 2 2 1 2 0 2 0 0 1 0 1 0 0 0 0 0 1 0 2 0 1 0 1 0 1 0 0 1 0 0 0 0 1 0 0 0 0 2 1 2 1 0 1 1 0 0 0 2 0 0 0 0 0 0 2 2 0 2 2 0 0 0 2 0 1 0 1 0 0 1 0 0 0 0 0 2 2 2 2 2 0 0 0 2 2 0 1 2 1 1 0 0 2 1 1 1 1 1 0 0 0 0 0 0 0 0 0 0 0 0 2 0 0 0 1 1 0 1 1 2 1 1 0 1 1 2 1 1 0 1 1 2 0 1 0 1 0 1 1 1 2 2 0 1 2 1 2 0 0 1 1 1 0 0 0 1 0 1 0 0 2 0 0 2 0 0 0 1 2 2 1 1 1 2 2 0 0 1 0 0 0 2 0 0 2 0 0 0 2 2 2 2 0 1 1 0 0 2 0 0 2 0 0 2 1 0 0 0 0 2 1 1 1 1 0 1 1 1 0 1 0 0 2 1 0 0 0 0 0 1 0 2 0 2 2 1 0 1 0 0 0 0 0 0 1 1 1 0 0 1 1 0 1 0 0 0 1 1 0 0 2 2 0 0 2 0 0 0 0 0 1 2 0 0 0 1 0 0 1 1 1 0 0 2 2 0 0 0 2 0 0 0 1 1 1 2 0 0 1 0 1 1 1 1 0 1 1 1 0 0 1 0 0 0 0 1 0 1 1 1 0 1 1 0 0 0 2 0 0 0 1 1 1 0 0 0 0 2 0 1 0 1 1 1 0 0 0 0 0 0 1 1 1 0 0 0 0 0 1 2 0 0 1 2 0 0 0 2 0 2 2 0 0 1 0 1 1 0 2 0 1 2 1 2 0 1 0 1 0 0 2 0 2 1 1 1 2 1 0 2 1 2 1 1 1 0 2 0 0 0 0 1 1 2 0 2 1 0 0 0 2 1 1 0 1 0 0 0 0 1 0 1 0 1 1 0 0 0 0 1 1 0 0 0 1 0 0 0 0 0 0 0 0 0 0 0 0 0 1 0 1 0 0 1 1 1 1 1 0 0 0 2 0 0 0 0 0 0 1 0 0 1 0 2 2 2 0 0 2 0 0 1 0 1 0 2 0 0 0 0 0 2 0 2 0 2 1 0 2 2 0 0 0 1 0 1 0 2 0 1 0 0 0 0 0 0 1 1 0 1 0 0 1 2 1 1 0 1 0 2 0 0 1 0 1 2 2 0 1 0 0 0 0 2 2 0 2 2 0 0 0 0 0 0 0 0 2 2 0 1 1 0 1 0 2 2 0 0 0 0 0 0 1 0 2 0 0 0 1 0 2 0 0 2 0 1 0 0 0 0 0 0 0 0 0 0 0 0 0 0 1 0 2 1 0 0 0 2 2 0 1 0 0 2 0 1 0 0 0 0 1 1 1 1 2 1 1 1 2 2 0 0 0 1 0 0 1 1 0 1 0 0 0 1 2 1 0 0 1 0 1 0 1 0 0 1 0 0 2 0 0 0 1 2 2 2 0 2 0 0 0 0 0 0 0 0 0 0 0 0 0 2 0 0 1 0 1 1 0 1 0 1 2 1 0 2 1 0 0 2 0 1 1 0 2 0 1 1
158 0 2 0 0 0 0 1 1 2 2 0 1 1 0 1 0 2 2 1 1 1 0 2 0 0 1 1 2 2 1 2 0 0 2 0 2 1 0 0 0 0 0 1 0 1 0 0 1 0 0 0 1 1 0 2 0 0 1 1 1 1 2 2 0 0 1 1 0 0 0 1 2 0 1 2 1 0 1 0 1 0 1 1 1 0 1 1 1 1 0 1 0 1 1 1 1 2 1 2 1 2 0 1 1 1 2 2 1 1 0 1 1 1 1 1 0 0 1 0 0 0 1 1 0 1 0 0 1 0 0 0 0 1 1 1 0 0 0 1 0 0 0 1 0 0 0 0 0 0 0 0 0 0 0 1 1 1 1 1 1 1 0 1 0 2 0 1 0 1 1 0 0 2 1 0 0 0 0 2 0 2 1 2 1 1 0 0 0 2 0 0 0 0 1 0 0 0 0 0 1 1 1 0 2 2 2 0 0 0 0 0 1 0 0 2 1 0 2 1 1 1 2 2 0 1 1 1 1 1 0 0 0 1 1 1 1 2 0 1 0 1 2 0 0 0 0 0 1 1 0 2 1 0 0 2 1 0 0 0 0 0 0 2 1 0 0 0 2 1 0 1 0 1 0 1 0 2 2 0 1 1 1 1 2 0 1 1 0 2 1 1 1 0 2 1 0 2 0 2 2 1 1 1 1 0 0 0 0 0 0 1 0 1 1 1 2 1 1 0 1 2 2 1 2 0 0 1 0 1 0 2 1 1 0 0 1 2 0 0 0 0 2 0 0 0 2 1 0 1 1 1 0 0 0 1 0 1 0 0 0 1 0 0 0 0 0 2 2 0 2 2 0 0 0 0 2 0 0 2 0 1 0 0 0 0 0 0 0 1 0 1 0 1 1 1 0 0 0 0 0 0 1 1 0 1 2 1 0 2 0 0 0 1 0 1 1 1 1 1 0 1 0 1 1 2 1 1 1 1 1 2 0 1 1 1 0 2 0 0 2 0 0 0 2 0 1 2 0 1 0 2 1 2 1 1 1 2 2 1 0 1 0 0 0 2 0 0 2 0 0 0 1 1 2 1 1 0 0 2 1 1 0 0 2 1 0 0 0 1 2 1 0 1 2 0 2 1 1 2 0 0 2 0 0 0 1 0 1 0 0 0 1 0 1 0 0 1 0 2 2 0 2 2 0 1 1 1 0 2 0 1 0 0 0 0 1 1 2 2 0 2 0 0 2 2 0 1 1 0 0 0 1 1 1 2 1 2 0 1 0 0 0 2 0 2 2 1 1 0 1 1 1 0 1 0 1 2 2 1 1 0 0 0 0 0 0 1 1 1 0 0 2 0 0 0 1 0 0 0 0 2 0 1 0 1 1 0 1 1 2 1 0 0 0 0 0 0 0 0 0 1 0 0 0 2 2 1 0 0 0 0 0 0 1 2 0 0 0 0 1 2 0 1 1 0 2 1 1 1 1 2 0 2 1 1 0 2 2 0 0 0 0 0 0 2 2 2 1 0 0 1 0 1 0 0 2 0 0 0 0 0 0 2 1 2 1 0 0 1 1 0 1 0 0 0 1 1 0 0 0 0 0 0 1 2 1 2 1 0 0 0 0 2 1 2 1 0 0 0 0 0 2 2 0 1 1 0 0 0 0 0 0 0 0 2 1 2 0 2 0 2 0 0 0 1 0 0 1 2 2 2 0 0 0 0 2 1 2 1 1 0 1 0 0 1 1 0 1 1 1 0 0 1 0 0 1 1 1 1 1 1 2 0 2 2 0 2 0 2 0 1 2 2 0 2 0 1 0 2 0 1 0 1 0 0 1 0 0 2 0 1 1 0 1 0 1 2 2 0 2 2 0 2 0 0 1 0 0 2 0 2 1 0 0 1 1 1 1 0 1 1 0 1 1 0 0 0 0 0 2 2 0 0 2 0 0 0 0 0 2 0 0 0 0 0 1 0 1 1 0 0 1 0 2 0 0 2 0 1 1 0 0 0 0 0 0 0 0 0 1 0 0 0 1 0 2 2 0 1 0 1 2 0 1 0 0 2 0 0 0 0 0 0 1 2 2 0 2 2 0 2 1 1 1 0 1 0 0 1 2 2 0 2 0 0 0 0 1 1 0 0 2 1 2 0 0 0 0 1 1 0 2 0 0 0 2 2 0 0 0 0 0 0 0 0 0 0 0 1 0 0 0 0 0 0 0 0 2 0 0 0 0 1 0 0 1 1 1 2 0 0 0 1 0 0 0 0 1 0 0 0
159 1 2 0 0 0 0 1 1 1 1 2 0 1 0 1 0 2 0 1 1 1 1 2 0 0 0 0 1 1 1 1 1 2 0 2 0 1 0 0 0 0 0 0 0 0 0 0 1 0 1 0 0 0 2 1 1 0 0 0 1 1 2 0 0 0 0 0 0 0 0 0 2 1 2 2 0 0 1 0 1 0 1 1 1 0 0 1 1 2 1 1 0 1 1 1 1 0 0 1 0 2 0 0 0 0 2 0 1 2 1 1 1 1 1 1 1 0 1 0 1 0 1 1 0 1 0 0 1 0 0 0 0 0 0 0 0 0 0 0 0 0 0 0 0 1 1 0 1 1 0 0 1 1 1 0 0 1 0 0 1 1 0 0 1 1 0 0 0 0 0 1 2 0 2 0 0 0 0 1 0 1 0 1 0 0 1 0 0 1 0 0 2 2 2 0 1 0 0 0 0 0 0 0 2 1 1 0 2 1 0 0 1 0 0 2 0 0 1 0 1 1 2 2 0 1 1 2 1 0 1 0 0 0 0 0 0 1 0 1 1 0 2 0 0 2 2 0 2 0 0 1 1 0 0 1 0 1 0 1 1 1 0 2 1 0 1 0 2 2 0 0 0 1 1 0 0 2 2 0 0 2 1 1 2 2 2 2 0 2 0 1 1 0 2 1 0 1 0 2 1 1 1 1 0 0 0 0 2 0 0 2 0 0 2 0 2 0 0 0 1 2 1 2 0 0 0 2 0 0 0 0 0 0 0 0 0 2 0 1 2 2 1 0 0 0 1 0 1 0 0 0 0 0 0 0 1 0 0 2 2 2 0 0 0 0 0 0 0 0 2 2 1 1 0 2 2 0 1 1 2 1 0 1 0 1 0 0 0 0 0 0 0 0 2 0 0 0 0 0 0 0 1 2 0 1 0 0 0 0 0 0 0 0 1 1 1 0 0 0 0 1 0 2 0 0 0 0 2 0 2 1 2 2 2 0 0 0 0 1 2 2 0 0 1 1 1 1 0 0 0 0 0 2 0 0 1 2 2 2 2 2 0 0 1 1 1 1 1 2 0 2 2 2 0 0 0 1 1 1 1 1 0 0 2 0 0 0 0 0 0 0 0 0 1 0 2 1 1 2 1 1 2 0 0 0 1 0 1 0 0 1 0 1 1 1 1 1 2 1 0 1 0 1 0 1 1 1 0 1 1 1 0 2 2 0 0 0 2 2 0 1 0 0 1 1 1 1 0 1 0 1 1 0 0 1 0 0 0 1 0 0 0 1 1 0 0 1 1 0 1 1 0 0 0 0 0 2 2 0 1 0 0 0 0 0 0 2 0 2 0 0 0 0 0 0 0 0 0 1 0 1 0 1 1 0 0 0 0 1 1 0 0 0 0 0 1 0 0 0 1 1 0 0 0 2 2 1 0 0 0 0 2 0 1 1 0 0 2 0 1 2 0 1 0 0 2 2 1 1 0 1 2 0 2 0 0 2 2 0 0 0 1 1 1 1 1 1 1 0 0 1 0 0 0 0 2 0 0 0 0 0 1 2 0 2 1 0 1 0 1 0 0 0 1 0 0 2 0 0 0 2 0 0 2 1 0 1 0 0 0 0 0 2 0 0 0 1 1 0 0 1 0 2 0 1 1 0 2 0 1 1 0 0 0 2 1 0 0 0 0 0 0 0 0 0 0 0 0 0 0 0 0 0 1 2 0 0 0 0 0 1 1 0 0 1 1 2 1 2 0 0 2 0 0 0 1 2 0 2 1 1 0 0 1 2 1 2 0 2 1 0 2 1 1 0 0 1 1 2 0 1 0 2 1 0 1 0 0 1 0 0 1 1 1 0 1 2 1 0 2 2 0 2 0 0 1 0 0 2 0 2 0 1 0 1 2 2 2 1 0 1 0 0 1 0 1 0 0 1 2 1 0 0 1 0 1 0 1 1 0 0 0 0 0 0 0 1 1 1 1 1 0 1 1 1 0 1 0 2 1 1 0 0 0 0 1 0 1 0 0 1 0 1 1 0 1 1 0 0 0 1 2 0 1 0 1 0 0 1 1 1 0 0 0 2 2 1 2 2 0 2 0 0 0 2 1 0 0 0 2 2 0 1 0 1 0 0 1 1 0 0 1 1 1 0 1 1 0 0 1 0 2 0 0 1 1 2 1 0 0 2 0 0 0 1 1 0 0 0 0 0 0 0 0 0 0 0 0 0 0 0 0 1 0 0 0 0 1 2 0 0 0 2 0 0 0 0 0 0 0 0
160 0 1 0 0 0 0 2 0 2 1 2 0 0 0 0 0 2 2 0 2 0 0 2 0 0 0 1 0 1 1 1 1 1 1 2 1 2 0 0 2 0 0 0 0 0 0 0 1 1 1 0 1 1 1 2 0 0 0 0 2 2 2 2 0 0 2 0 0 0 1 1 2 0 2 2 0 0 0 0 0 0 1 1 2 0 0 0 0 2 0 0 1 2 1 2 1 1 0 1 0 2 0 0 1 1 2 0 2 0 0 2 1 2 1 2 1 0 0 0 2 0 0 2 0 0 0 1 2 1 0 0 0 0 0 0 0 0 0 2 1 0 0 0 1 2 0 0 1 2 0 2 0 1 0 1 0 0 0 1 1 1 1 0 1 2 0 0 0 1 0 1 0 2 1 0 0 0 1 0 0 1 0 2 1 1 1 1 1 1 0 0 1 1 1 0 1 0 0 0 0 0 0 1 2 2 1 0 2 0 0 0 1 0 0 2 0 1 0 0 0 0 2 1 1 2 1 0 0 0 0 0 0 0 0 0 0 2 0 2 0 0 2 0 0 0 0 0 2 0 0 0 1 1 1 2 0 0 0 0 0 1 0 1 1 0 0 0 2 0 1 0 0 2 0 0 0 2 2 0 0 2 1 1 2 2 2 1 0 2 0 2 0 0 2 2 0 0 0 2 2 0 1 1 0 0 1 1 1 0 1 2 1 0 1 1 2 0 0 0 1 2 0 1 2 0 0 1 1 1 0 2 0 0 0 1 1 1 1 0 0 0 2 0 1 0 1 0 2 1 0 0 0 1 0 1 1 1 1 0 1 1 1 1 0 1 1 2 2 0 2 2 1 1 0 1 2 0 0 2 0 1 0 0 0 2 0 0 0 0 0 0 0 0 2 0 1 0 1 1 0 1 0 2 1 0 0 0 0 2 0 0 0 0 2 2 0 0 1 0 0 1 1 0 2 2 1 0 2 1 2 1 1 1 1 1 0 0 1 1 2 0 0 0 1 1 1 0 0 1 0 0 0 1 1 0 1 2 1 1 2 1 1 1 0 1 1 1 2 0 1 1 1 1 0 0 0 0 0 1 0 2 0 0 1 0 0 0 0 0 1 1 0 2 2 0 2 2 1 1 0 0 1 1 0 1 2 0 1 0 0 1 0 1 0 2 0 2 2 1 0 1 0 2 1 1 1 0 0 2 0 0 0 0 1 0 1 2 2 2 2 2 0 0 0 0 1 0 2 0 0 0 0 0 0 0 0 1 0 1 0 0 0 2 1 1 0 2 2 0 1 1 0 0 0 0 0 0 0 2 0 2 1 1 0 0 0 0 0 0 0 0 0 0 0 0 0 1 0 1 1 0 0 0 1 1 1 0 0 1 0 0 0 0 0 0 0 0 0 0 0 1 0 1 0 0 1 2 0 0 0 2 0 0 2 1 0 0 0 0 0 0 0 1 1 0 2 2 1 1 0 2 1 1 2 0 0 2 1 1 1 1 0 0 1 2 1 0 1 0 0 1 0 0 0 0 2 1 1 1 1 1 1 1 0 2 2 0 0 0 0 1 2 0 2 1 1 2 0 2 1 1 0 0 1 1 1 2 0 0 0 0 0 2 0 1 0 0 0 0 0 0 0 2 0 1 0 0 1 0 1 1 0 0 0 0 1 0 0 1 1 0 0 0 0 1 0 0 1 1 0 1 1 0 0 2 0 0 0 0 0 1 2 0 0 0 0 1 1 2 0 0 2 0 0 0 0 2 0 2 0 0 0 0 0 2 0 1 0 2 1 1 2 2 1 1 0 0 0 0 0 2 0 2 0 0 0 0 2 0 0 0 1 1 0 0 1 1 1 0 1 1 0 2 0 0 1 0 0 2 0 2 2 0 0 0 0 1 1 0 1 1 0 1 1 0 1 0 0 1 1 0 0 0 1 1 1 0 0 0 1 0 0 0 0 2 1 0 0 1 0 0 1 0 1 1 2 1 0 2 1 1 0 0 0 0 0 0 1 0 0 0 0 0 2 1 1 1 0 0 0 1 1 0 1 1 0 1 1 1 1 1 0 0 2 0 0 1 2 2 0 2 2 1 1 0 1 1 0 0 2 1 0 2 0 0 0 0 2 1 0 0 1 1 1 0 0 1 0 0 2 0 2 0 1 0 0 0 0 0 2 0 0 0 0 0 0 0 0 0 0 0 0 0 1 0 1 1 1 0 0 0 0 0 0 0 0 0 0 2 1 1 0 2 1 0 1 0 0 0 1 1
161 1 1 1 1 1 1 1 2 1 1 1 0 0 0 0 1 1 1 0 2 0 1 0 1 1 0 1 1 2 1 0 2 1 2 0 2 1 0 1 0 1 0 2 0 1 1 0 2 0 0 0 0 1 1 0 0 0 0 0 0 2 1 0 0 1 2 0 0 0 0 1 2 0 2 2 0 0 0 0 0 0 0 0 2 0 0 1 1 2 1 1 0 0 0 2 0 1 1 2 0 2 1 0 0 0 2 1 0 2 1 1 1 2 1 2 2 0 1 0 1 0 0 2 0 0 0 0 1 0 0 0 0 1 2 1 1 0 1 0 1 0 0 0 1 0 0 0 2 2 0 0 0 0 0 0 0 0 1 0 0 1 0 1 2 2 0 1 1 2 1 0 1 1 1 0 0 0 0 0 0 0 0 1 0 0 1 1 0 0 1 1 1 0 0 1 1 0 0 0 1 1 0 0 2 2 2 0 2 0 1 0 0 0 0 2 0 1 2 1 0 0 2 2 0 0 0 1 0 0 0 1 0 0 0 0 0 2 0 2 0 0 2 1 0 0 0 0 0 2 0 0 1 0 1 1 0 0 0 0 0 0 0 0 1 0 1 0 2 1 1 1 0 1 0 0 1 2 2 0 1 1 1 1 1 1 1 1 0 1 0 1 2 0 2 0 1 2 0 1 1 0 2 0 0 0 2 0 1 0 0 2 0 0 2 0 2 0 0 0 0 1 1 2 0 0 0 2 1 1 0 0 1 0 0 0 0 2 0 0 0 0 2 0 1 0 0 0 0 0 0 1 0 0 0 0 0 2 0 1 1 1 2 0 2 0 2 1 1 0 1 1 1 0 1 1 1 0 1 1 2 0 0 0 1 1 0 0 0 0 0 0 2 0 2 0 1 1 1 1 0 1 0 1 0 0 1 1 1 2 1 1 0 1 1 2 0 1 1 0 0 1 0 1 0 0 0 0 1 1 1 1 0 0 0 1 0 0 0 1 0 1 0 1 1 1 1 0 0 0 0 1 0 2 0 0 0 1 1 2 1 2 0 0 0 2 0 1 2 0 1 1 2 2 1 1 0 0 0 0 1 2 0 0 1 1 0 1 1 0 0 0 0 1 2 0 2 0 0 2 2 1 1 1 1 1 1 0 0 1 1 0 0 0 1 0 0 2 2 0 0 2 0 1 1 0 0 0 0 1 1 0 0 0 2 0 0 0 2 2 1 2 0 0 1 2 1 1 1 0 0 1 0 0 1 2 0 0 0 0 1 0 1 1 0 0 0 2 2 0 0 0 0 0 0 0 1 2 1 2 0 1 1 1 0 0 1 0 0 0 0 1 0 1 1 0 1 1 0 1 1 0 1 2 0 0 1 0 0 2 0 0 0 0 0 0 0 0 0 0 0 0 0 0 0 1 2 2 0 0 1 1 0 0 2 0 1 1 1 0 0 1 0 2 0 0 1 1 2 2 0 2 2 0 1 0 0 1 0 0 0 0 1 1 0 1 1 2 0 1 0 1 0 0 1 0 2 0 0 0 1 1 0 2 0 2 1 0 0 1 1 0 1 0 0 0 0 2 0 2 1 2 0 0 2 0 1 2 0 0 1 1 0 2 0 0 0 0 0 0 0 1 0 1 0 1 0 1 0 0 0 0 0 0 0 0 2 1 0 2 1 1 0 0 0 1 0 0 1 1 1 1 1 0 0 1 0 0 0 0 0 1 2 0 0 0 0 0 0 2 0 0 0 1 0 0 1 0 2 0 2 2 0 1 1 2 1 2 1 2 1 1 2 1 1 0 0 0 0 0 0 0 0 2 0 1 1 0 0 1 0 0 2 0 2 0 2 1 1 0 1 1 0 2 0 0 0 0 0 2 0 2 1 0 0 1 0 1 1 0 1 0 0 0 0 0 0 0 0 0 1 1 0 0 2 0 0 1 1 1 0 0 0 0 0 1 0 0 2 1 0 0 1 0 2 0 0 0 1 2 2 2 0 0 0 0 1 1 1 0 1 1 1 0 1 0 2 2 0 0 0 1 1 0 2 1 0 0 0 1 1 1 0 1 1 2 2 1 2 1 1 1 1 1 0 1 2 1 1 1 2 2 1 2 1 0 0 1 2 1 0 0 1 1 1 0 1 1 0 0 1 1 1 0 1 0 2 2 2 2 0 2 0 1 1 2 2 0 0 1 0 0 0 0 0 1 0 1 1 0 0 0 0 1 0 1 1 1 0 1 1 1 0 1 0 0 0 0 1 1 1 2
162 0 0 0 0 0 1 2 1 2 1 1 0 0 0 0 0 0 0 1 1 1 0 2 0 0 1 1 0 0 2 0 1 0 1 0 2 2 0 0 1 0 0 0 0 0 0 0 2 0 0 0 1 1 0 0 1 2 0 0 1 1 2 2 1 1 1 0 0 0 0 0 2 0 1 2 1 0 1 0 1 0 0 0 1 0 0 1 0 2 0 1 0 2 0 0 0 1 0 0 0 2 1 0 0 0 2 0 0 2 0 1 0 2 0 2 0 0 0 0 1 0 1 1 1 0 0 0 1 0 0 0 0 1 1 1 0 1 0 1 1 0 0 0 1 1 0 0 0 0 0 0 0 0 0 0 0 1 1 0 0 1 1 1 1 2 1 1 1 2 1 2 0 2 1 0 0 1 0 0 0 1 0 2 1 1 0 1 0 1 1 1 2 1 1 0 0 0 1 0 0 1 0 1 2 0 1 0 2 0 1 0 1 0 0 2 1 1 0 0 1 1 2 2 0 0 1 2 1 1 0 0 0 0 0 0 1 2 0 1 0 1 2 0 0 0 0 0 2 0 0 0 1 1 0 1 1 0 0 0 0 0 0 1 1 0 0 0 2 0 0 1 0 0 0 0 1 2 2 0 0 2 0 0 2 2 2 1 0 2 0 1 1 0 1 0 0 0 0 0 0 0 2 0 2 0 0 0 0 0 0 1 0 1 2 0 2 1 1 0 0 2 1 1 2 0 1 2 0 0 0 2 0 0 0 0 0 2 0 2 0 1 2 0 1 0 1 0 0 0 0 0 0 0 0 1 0 2 0 1 1 1 1 0 1 0 0 2 2 0 1 1 0 0 0 0 2 0 0 2 1 0 0 0 1 1 0 0 0 1 0 0 0 0 2 0 0 1 0 0 0 0 1 1 0 0 1 2 1 2 0 0 0 0 2 2 0 0 1 0 0 0 1 0 1 1 0 0 0 0 1 1 0 0 0 1 1 2 0 0 2 1 0 0 0 1 2 2 0 2 0 2 0 2 0 0 0 2 2 1 1 1 0 0 0 2 0 2 2 0 2 2 0 0 0 0 0 0 0 0 1 2 0 1 1 0 1 1 1 1 0 0 1 0 1 0 1 1 0 1 1 1 2 0 0 0 1 0 0 0 0 0 0 0 1 1 1 2 2 2 0 0 2 2 0 0 0 1 1 2 0 1 0 1 0 0 0 1 0 0 0 1 0 0 2 1 1 1 1 0 0 1 0 0 1 1 0 1 0 1 0 0 0 0 0 0 0 0 0 0 0 2 0 0 0 0 2 1 1 2 0 0 1 1 0 0 1 1 1 1 0 0 0 1 0 0 0 1 0 1 1 0 1 1 0 1 1 0 1 1 0 0 0 0 0 0 0 0 1 1 1 2 0 0 0 0 2 1 0 0 1 0 1 0 2 1 0 0 0 0 1 1 1 2 0 0 1 1 1 1 0 2 0 1 2 0 0 2 1 1 1 0 2 0 1 1 0 1 1 0 0 0 0 1 0 0 2 0 1 0 1 1 0 1 0 1 1 1 0 0 1 0 0 0 0 0 0 2 0 2 0 2 0 0 2 2 0 2 0 0 0 0 0 0 1 1 0 2 0 0 2 0 0 1 1 0 0 0 1 0 0 0 0 0 0 0 1 1 0 1 0 1 0 0 1 0 0 0 1 1 0 1 0 1 0 1 0 0 0 0 0 2 1 1 0 0 1 1 2 1 1 0 2 0 0 0 2 0 2 0 2 2 1 1 2 2 1 1 1 2 0 2 2 1 0 1 0 1 0 1 0 1 0 2 1 0 1 0 0 1 0 0 2 0 2 0 2 2 1 0 0 1 0 1 0 0 1 0 0 2 1 1 1 1 0 0 0 1 0 0 0 0 0 0 1 0 0 0 0 0 1 1 0 0 2 0 0 0 0 0 1 1 0 0 0 1 0 0 2 0 0 0 0 0 1 0 0 1 2 2 2 2 0 0 0 0 0 1 0 0 0 0 0 0 2 0 2 2 0 0 0 2 1 0 2 0 0 0 0 1 0 0 0 0 1 1 2 1 2 1 1 1 2 0 0 0 0 2 0 1 2 1 0 1 0 0 0 2 2 0 0 0 2 0 2 1 0 0 0 0 1 1 1 0 0 0 2 1 1 0 2 0 1 0 2 1 2 0 0 0 0 0 1 1 0 0 0 0 0 0 0 0 0 1 0 0 0 0 0 2 0 0 0 2 0 0 0 0 0 0 0 1
163 0 0 0 0 0 1 2 1 2 1 0 1 2 0 1 0 2 0 0 2 0 1 1 0 0 1 2 0 0 2 0 1 2 0 2 0 2 0 0 0 0 1 1 0 0 0 1 1 0 0 0 0 1 1 2 0 0 1 1 0 1 0 0 1 1 0 0 0 0 0 1 2 0 1 2 1 0 2 0 2 0 0 0 2 0 0 0 0 2 0 0 0 1 0 0 0 1 0 2 0 1 0 0 2 1 1 0 1 1 0 2 1 2 1 2 1 0 1 0 1 0 0 2 0 0 0 0 2 0 0 0 0 0 0 0 0 0 0 2 1 0 0 0 2 0 0 0 1 1 0 1 0 1 1 1 0 1 1 0 1 1 1 1 0 1 0 0 1 1 0 0 1 1 0 0 0 0 0 1 0 1 0 2 0 0 1 1 0 2 0 0 2 0 1 1 2 0 0 0 0 0 0 0 2 1 1 1 0 0 1 0 1 0 0 2 1 1 2 0 1 1 2 2 0 1 1 1 0 0 0 1 0 0 0 0 0 2 0 2 0 0 2 0 0 0 0 0 2 0 0 0 1 0 1 2 0 1 0 1 1 1 0 2 1 0 0 0 2 0 0 2 0 2 0 0 0 1 1 0 1 1 0 0 2 1 2 2 0 2 0 2 0 0 1 1 0 0 0 0 1 0 2 0 0 0 0 0 0 0 0 0 0 0 1 1 2 0 0 0 0 1 0 2 2 0 0 1 2 1 0 2 1 0 0 1 1 0 2 0 1 1 2 0 1 0 0 0 2 0 0 0 1 0 1 0 1 1 0 0 0 0 2 0 2 1 0 2 2 0 0 0 0 0 0 1 1 1 0 2 2 1 0 0 0 1 0 0 0 0 0 1 2 0 2 0 1 0 1 1 0 1 1 1 0 1 2 1 0 2 0 0 1 0 1 2 0 1 1 1 0 1 1 1 1 2 1 1 2 0 2 0 0 1 1 1 0 2 0 0 1 0 0 0 2 1 1 1 1 1 0 1 1 2 1 1 1 0 0 0 0 0 0 0 0 2 0 1 2 0 1 1 2 2 1 0 1 0 0 0 0 2 0 0 2 1 0 1 0 1 1 0 0 0 1 0 2 1 1 1 1 0 1 0 1 1 2 0 0 0 0 0 0 0 1 0 0 2 1 2 1 0 0 1 0 1 0 0 1 1 1 0 0 0 1 0 1 1 2 2 1 1 0 1 1 1 1 1 1 0 0 0 0 0 1 2 0 0 0 0 1 0 0 2 2 0 0 2 2 0 1 0 1 0 0 0 1 1 1 2 0 0 2 1 1 0 1 1 0 1 1 0 1 0 0 0 1 1 0 1 1 0 0 1 0 0 1 0 1 2 0 0 0 0 0 0 0 0 0 0 1 2 0 0 0 1 2 1 0 0 0 0 2 0 2 1 0 1 0 1 0 0 0 1 1 0 2 0 1 1 0 1 1 1 2 0 0 1 1 0 0 0 0 0 1 2 1 0 1 1 1 0 0 1 0 0 2 1 2 1 1 0 0 1 0 1 1 1 0 1 1 0 0 1 0 0 0 2 0 2 1 0 0 0 0 2 1 1 0 0 0 0 0 1 0 0 0 0 0 0 0 0 0 1 1 0 0 0 1 0 1 1 1 0 0 1 0 0 0 1 0 0 0 0 0 1 0 1 0 0 0 0 0 0 1 2 1 0 1 0 0 0 1 0 0 0 0 1 2 1 1 0 2 0 0 0 2 2 0 2 0 0 0 0 0 1 0 2 0 2 1 0 2 2 0 1 0 2 0 2 0 2 0 2 1 0 1 0 0 2 0 0 1 1 1 0 2 2 2 0 2 2 0 2 1 0 0 0 0 2 0 2 0 0 0 1 1 1 2 1 1 2 0 0 0 0 0 0 0 0 2 2 0 0 1 0 1 0 0 0 2 0 1 0 0 2 0 0 1 2 1 0 1 0 1 0 0 0 1 2 2 2 0 0 0 0 0 0 0 1 0 0 0 0 2 0 2 1 0 0 0 2 2 1 1 1 0 0 1 1 1 2 0 0 1 1 1 0 0 0 0 1 2 1 0 1 1 1 0 0 2 0 0 0 0 1 0 1 2 1 0 0 1 1 1 0 0 1 0 0 2 0 2 0 1 0 1 2 1 0 2 0 0 0 2 2 2 0 1 1 0 0 1 1 0 0 1 0 0 0 0 0 0 0 0 0 0 0 0 2 0 0 0 1 1 0 0 0 0 0 0 0
164 0 1 0 0 0 0 2 1 2 2 0 0 1 0 0 1 2 0 0 2 0 0 1 0 0 2 2 1 1 2 0 0 2 1 0 2 1 0 0 0 1 0 1 0 1 0 0 2 0 0 0 0 1 1 2 0 0 0 0 1 1 2 0 0 1 2 1 0 0 0 2 2 0 2 2 0 0 1 0 1 0 0 1 0 0 0 1 1 2 1 1 0 1 1 1 1 2 1 2 0 0 0 0 1 1 2 1 1 1 0 1 0 2 2 2 2 0 1 0 0 0 2 0 0 0 0 0 1 0 0 0 0 0 0 0 0 0 0 0 0 0 0 0 1 1 1 0 1 1 0 1 0 0 0 0 0 0 0 1 1 1 0 0 1 1 0 0 1 1 0 1 0 2 2 0 1 0 0 1 0 1 0 2 1 1 1 2 0 0 1 2 2 0 0 1 1 0 1 0 0 1 1 1 2 0 0 0 1 0 0 0 1 0 1 1 1 0 2 1 1 1 2 1 1 2 1 1 0 1 0 0 0 0 0 0 0 2 0 1 0 1 2 0 0 0 0 0 2 0 0 0 2 0 0 0 0 1 1 1 1 2 0 0 0 0 1 1 0 0 0 2 0 1 0 0 1 2 2 0 0 2 2 2 2 2 2 1 0 2 0 1 1 0 2 0 1 1 0 0 0 0 2 0 0 0 0 0 0 0 0 0 0 2 1 0 2 1 0 0 0 1 2 0 2 0 1 0 2 1 0 1 0 0 0 0 0 2 0 2 1 1 2 1 1 0 0 0 1 1 1 0 0 0 0 1 0 1 0 0 0 0 1 0 1 0 1 1 1 0 2 2 0 0 1 1 2 1 1 1 1 1 0 0 0 1 0 0 0 0 0 0 0 0 1 1 0 1 0 0 0 1 1 2 1 1 1 1 0 0 1 1 0 1 1 2 0 1 0 1 0 2 1 0 0 2 2 0 0 0 0 0 2 2 2 0 0 1 0 1 1 1 0 2 0 1 2 1 0 1 0 1 1 2 2 1 2 1 1 0 0 0 0 0 0 2 0 2 1 1 1 2 2 2 1 0 1 1 1 0 0 1 0 0 2 1 0 0 0 0 1 1 0 1 1 1 1 0 0 2 2 1 1 1 0 0 1 0 2 0 0 0 0 1 0 2 1 2 1 1 0 1 0 2 1 1 0 2 0 2 0 2 1 0 0 0 0 1 2 2 1 1 1 0 1 1 2 1 1 0 0 0 1 0 1 1 0 0 0 1 0 0 0 2 1 1 1 1 1 0 1 2 0 0 0 0 1 1 1 2 0 1 2 1 1 0 1 1 0 1 0 0 0 1 0 0 0 0 0 0 0 2 1 1 0 1 0 0 0 0 0 0 0 0 0 0 1 0 0 0 0 1 0 0 0 0 1 0 0 0 0 0 0 0 1 1 0 0 0 1 1 2 0 0 1 0 1 0 1 0 0 1 1 1 1 0 0 2 2 0 0 0 1 0 2 1 0 0 1 1 1 0 0 0 0 0 2 0 1 0 0 1 1 2 0 1 0 1 0 0 0 2 1 0 0 0 0 2 0 1 1 0 0 0 2 1 1 1 1 0 0 0 0 1 0 0 0 1 0 0 1 0 0 2 0 0 1 0 0 0 0 0 0 0 0 1 1 0 0 2 1 0 0 0 0 0 0 1 1 1 1 1 0 0 1 2 1 2 0 0 0 0 2 1 1 0 0 2 2 1 0 0 2 1 1 0 2 0 2 0 2 2 0 1 1 1 1 2 0 2 2 0 2 2 1 0 1 2 0 2 0 2 0 2 0 0 1 0 0 2 0 1 2 0 2 0 2 2 1 0 1 1 0 2 0 0 1 0 0 1 0 2 2 0 0 0 0 2 2 0 1 1 0 0 2 0 0 0 1 0 2 2 0 0 2 0 0 0 0 0 1 0 0 0 0 0 1 0 1 1 0 0 1 0 2 1 1 1 0 0 0 0 1 0 0 0 0 0 0 1 0 1 0 0 2 0 2 2 0 1 1 2 1 0 1 0 0 1 0 0 0 0 0 0 0 2 2 2 1 2 0 2 2 2 1 2 2 1 0 0 2 1 1 1 2 2 2 0 0 0 0 0 1 1 1 1 1 0 1 0 1 1 2 1 1 0 2 2 2 0 2 0 0 1 0 0 0 0 0 1 0 0 0 1 0 2 0 0 0 0 0 0 0 1 0 0 1 0 0 1 0 0 0 1 0 0 0 0 0 0 0 0
165 1 0 0 0 0 1 2 1 2 1 0 0 2 0 1 1 1 1 1 1 0 1 1 1 1 0 1 0 1 1 0 2 2 0 2 0 1 0 0 0 1 0 0 0 0 1 0 1 0 0 0 0 0 2 1 1 1 0 2 0 0 1 1 1 0 1 0 0 0 0 1 2 0 0 2 2 0 0 0 0 0 0 1 1 0 0 1 0 1 0 0 0 0 0 1 0 1 0 2 0 2 0 0 1 1 2 0 0 2 0 1 0 1 1 1 1 0 1 0 2 0 0 2 0 0 0 0 2 0 1 1 0 0 0 0 0 0 0 2 0 0 1 0 1 2 0 1 1 1 1 1 0 0 0 0 0 2 0 0 1 2 0 2 1 1 0 0 1 1 0 2 0 2 1 0 0 0 0 1 0 1 1 2 0 0 2 0 0 1 0 0 2 1 2 0 1 0 0 0 0 0 0 1 2 1 1 0 1 0 1 0 2 0 0 2 0 0 1 0 1 1 2 2 0 0 0 0 0 0 0 0 0 0 0 0 0 2 0 0 0 1 2 0 0 0 0 0 2 0 0 1 0 0 0 2 1 1 0 0 0 0 0 0 0 0 0 0 2 1 0 0 0 1 0 0 0 1 1 0 1 1 1 1 2 2 2 2 0 2 0 0 1 0 1 0 1 1 1 1 0 0 1 1 1 0 1 0 1 0 0 2 0 0 1 0 2 0 0 0 0 2 0 1 2 0 1 0 0 0 0 1 0 0 0 0 0 1 1 0 0 1 2 0 1 1 1 0 1 2 1 0 0 1 0 0 1 1 0 2 2 2 1 0 1 1 1 2 2 0 1 1 0 0 1 1 1 0 1 1 0 0 0 0 0 0 0 0 0 0 0 0 0 0 2 0 1 1 0 0 0 0 0 2 2 0 0 1 0 2 0 0 0 0 1 2 0 1 0 0 0 0 1 2 0 1 1 0 0 0 0 0 0 0 0 0 0 1 0 0 2 1 0 1 1 1 1 1 0 1 0 1 2 2 2 2 2 1 1 0 0 0 0 0 0 2 0 0 2 0 0 0 2 1 1 0 1 0 0 2 1 1 0 0 2 0 0 2 0 0 0 0 0 2 2 0 2 2 2 2 1 0 2 0 0 0 0 0 1 0 0 0 0 2 0 2 1 2 1 1 0 2 1 2 1 1 1 1 0 2 0 1 0 0 1 0 1 0 2 2 0 2 0 0 2 1 1 1 0 1 0 1 1 0 1 0 1 1 0 2 0 0 1 2 0 1 1 1 1 0 1 1 1 0 0 1 1 2 1 2 0 0 0 0 0 0 0 0 0 0 0 0 0 1 0 0 0 0 0 1 0 1 1 2 0 0 1 0 0 1 0 0 0 0 0 0 0 0 1 1 0 1 0 0 0 0 2 1 0 0 0 2 0 0 1 1 0 0 2 0 1 2 0 0 2 0 2 2 1 1 0 1 0 1 1 0 0 1 1 0 0 0 0 1 1 2 0 0 1 0 0 1 0 1 0 0 2 1 1 1 1 0 0 1 1 2 0 1 0 0 1 0 0 1 0 0 0 2 0 1 1 0 0 1 1 2 1 2 0 0 1 1 1 1 1 1 0 0 0 0 0 2 1 2 0 1 0 0 1 0 0 0 0 0 0 0 1 0 0 0 0 0 0 0 0 1 0 0 0 0 0 0 0 0 0 1 1 0 1 0 0 0 2 0 1 0 1 1 2 1 1 0 0 1 1 1 2 0 1 1 1 1 0 1 1 2 2 1 0 1 0 1 2 2 0 0 1 1 0 1 0 1 0 1 0 0 0 1 0 1 0 0 1 0 2 1 1 1 0 0 0 0 0 2 1 0 1 0 0 2 1 1 0 1 1 2 1 0 1 1 0 1 1 0 1 1 1 0 0 1 2 1 0 0 1 0 1 0 0 0 1 0 0 0 0 2 1 0 0 1 0 0 1 1 2 1 0 1 0 1 0 0 0 0 0 0 0 0 0 0 2 0 0 0 1 0 1 2 0 0 0 2 0 0 2 2 0 2 0 0 0 1 0 1 2 1 2 0 1 1 0 2 2 0 0 0 0 1 1 0 2 2 0 2 0 0 0 1 1 0 0 0 1 1 1 0 0 0 0 1 1 0 2 0 1 0 1 2 1 1 0 1 1 0 1 0 1 1 1 2 1 0 0 0 0 0 1 2 2 0 0 0 0 2 0 0 1 1 0 1 1 0 0 1 0 0 0 0 1 1 0 0
166 0 1 0 0 0 0 2 2 2 1 0 0 0 0 0 0 2 2 0 1 0 1 1 1 1 0 2 0 0 2 0 0 2 2 0 2 1 0 0 0 0 0 1 0 1 2 1 0 0 0 0 1 0 1 0 2 0 0 0 0 0 2 0 0 0 1 1 0 0 0 1 2 0 0 2 2 0 1 0 1 0 0 0 2 0 0 0 0 2 0 0 1 2 0 0 0 2 2 2 0 2 2 0 0 0 2 1 1 1 0 1 0 0 0 0 0 0 2 0 0 0 2 0 0 2 0 0 2 0 0 0 0 0 0 0 0 0 0 1 0 0 0 0 0 1 0 0 1 1 0 2 0 0 0 0 0 0 0 1 2 1 0 1 1 1 0 0 1 1 0 1 0 2 1 0 0 1 0 0 0 0 0 2 0 0 2 2 0 0 0 2 1 1 1 0 0 0 0 0 0 0 0 0 1 1 1 0 1 0 1 1 0 0 0 2 2 1 1 1 0 0 2 2 0 1 1 1 0 0 0 0 1 1 1 0 0 2 0 2 0 0 0 0 0 0 0 0 2 0 0 0 2 0 0 1 0 0 0 0 0 0 0 0 0 0 0 0 1 0 1 0 0 1 1 1 0 0 0 0 0 1 1 1 1 1 1 0 0 1 0 1 1 1 2 1 0 2 0 2 1 0 1 1 1 0 0 0 0 1 0 2 0 2 1 0 1 0 0 0 1 2 1 1 2 0 0 1 1 1 1 1 1 0 0 0 0 0 2 1 1 1 2 0 1 0 1 0 1 1 1 0 0 0 0 1 1 2 0 1 1 1 1 1 1 2 0 1 1 1 2 2 0 0 0 1 2 0 1 1 1 0 0 1 0 0 0 0 0 1 0 1 2 0 1 1 1 1 0 0 0 0 1 1 0 1 2 0 0 2 0 0 0 2 0 2 0 0 0 0 0 1 0 0 0 0 0 0 2 1 2 1 1 1 1 0 1 2 0 0 1 2 0 0 1 0 1 1 1 2 0 1 1 2 2 1 2 2 1 1 1 2 0 0 0 2 0 1 1 1 0 0 1 0 0 0 0 0 0 0 0 2 0 0 2 1 0 1 0 0 0 0 0 1 0 2 0 1 0 1 1 1 2 0 0 0 0 0 0 0 0 1 0 1 0 2 0 2 1 0 0 1 0 2 1 0 0 0 1 1 1 0 1 0 0 0 0 1 1 1 0 2 0 0 2 2 0 1 1 0 0 0 1 1 2 0 0 0 0 0 1 0 0 1 1 0 0 1 0 1 0 0 1 0 0 0 1 2 2 0 0 0 1 1 0 0 1 1 0 1 0 1 0 0 0 0 0 0 1 0 0 2 0 1 0 1 1 0 0 2 0 0 0 0 0 0 1 0 0 0 2 2 0 0 0 2 2 1 0 0 1 0 1 0 2 2 0 0 0 0 0 2 0 0 2 0 2 1 2 2 1 1 1 0 1 0 0 2 1 0 0 0 0 2 0 0 0 1 1 1 1 0 0 0 1 0 2 1 1 1 1 0 0 1 1 1 1 0 0 0 1 1 0 0 0 0 0 2 0 2 0 1 0 0 1 2 0 2 1 0 0 0 0 2 0 0 0 1 1 0 0 0 0 2 0 0 0 0 0 0 0 0 0 0 0 0 1 0 0 1 0 0 0 0 0 0 0 0 0 0 0 0 0 0 0 1 0 1 0 1 1 2 1 0 1 1 0 2 2 2 0 0 2 1 0 0 1 2 0 2 0 0 2 0 2 1 0 1 0 2 1 1 2 2 0 0 0 1 0 2 0 2 0 2 0 0 1 0 0 1 0 1 1 1 1 0 2 1 0 0 0 0 0 2 0 0 1 0 0 2 1 1 1 0 0 0 0 0 0 0 0 0 0 0 0 0 0 0 0 0 2 2 0 0 2 0 0 0 1 1 0 1 0 0 0 0 0 0 1 2 1 0 0 1 1 1 0 1 0 2 1 1 0 0 0 0 0 1 0 0 0 0 1 1 0 0 2 2 0 0 0 1 2 0 0 1 0 0 1 1 1 1 0 0 1 1 2 2 2 0 0 2 1 1 0 1 1 1 0 0 2 2 0 2 0 0 0 0 1 0 0 0 1 1 1 0 1 0 1 1 1 0 2 0 0 1 1 2 1 0 1 0 0 0 2 2 2 0 1 1 0 0 0 0 0 1 0 1 1 1 0 0 0 1 0 0 0 1 0 1 1 1 0 1 0 0 0 0 2 0 0 0
167 0 1 0 0 0 1 2 2 2 0 0 0 1 0 0 1 1 1 2 0 1 0 1 0 0 1 1 0 0 1 0 0 1 2 1 1 1 0 0 0 0 0 0 1 1 0 0 2 0 0 0 1 1 0 0 1 1 1 0 2 2 1 1 0 0 0 0 0 0 0 2 2 1 2 2 0 0 2 0 2 0 0 0 1 0 1 0 0 1 0 0 1 1 0 2 0 0 0 1 0 2 1 0 0 0 2 1 1 1 0 2 0 2 0 2 0 0 1 0 1 0 2 0 0 2 0 0 0 0 0 0 0 0 0 0 0 0 0 0 0 0 0 0 0 0 0 0 0 1 0 1 0 0 0 1 0 2 1 0 1 0 0 0 1 0 0 2 0 1 1 1 1 1 1 0 0 1 0 1 0 1 1 2 1 1 1 1 0 0 0 1 2 1 1 0 1 1 0 0 0 0 0 0 2 1 1 1 1 0 0 0 2 0 0 2 1 1 1 1 0 0 2 2 0 2 2 2 1 0 1 0 1 1 1 0 0 2 0 1 0 1 2 0 0 0 0 0 1 0 0 0 1 1 0 0 1 0 0 0 0 0 0 1 1 0 0 0 2 1 0 0 0 0 0 0 0 2 2 0 1 1 1 1 2 0 1 2 0 2 0 0 0 1 1 1 0 2 1 1 0 0 1 1 0 0 1 1 0 0 0 1 0 0 1 0 2 0 0 0 0 1 2 1 2 0 0 1 0 1 0 2 1 1 0 0 1 0 2 0 0 0 2 0 0 0 2 0 0 1 1 0 1 0 1 0 1 1 0 0 0 0 2 1 2 2 0 2 2 0 1 1 0 0 1 1 0 0 1 1 1 0 0 0 1 0 0 1 1 1 0 1 0 0 2 0 0 0 0 0 0 0 0 2 1 0 0 0 0 1 0 0 0 2 0 2 0 0 0 0 0 2 1 2 1 2 1 0 0 0 0 0 0 0 0 1 0 0 0 0 2 0 0 1 0 1 2 2 0 0 1 1 1 2 1 1 1 1 1 1 1 1 0 0 2 0 2 0 2 0 0 0 2 2 0 0 0 0 0 0 0 2 0 0 1 0 0 1 1 0 0 0 1 1 0 1 0 2 1 1 0 0 1 1 0 0 2 1 0 0 0 0 0 0 1 1 1 2 2 2 0 0 1 1 0 1 0 1 0 1 1 1 0 0 0 0 0 1 2 2 0 1 0 1 2 1 2 0 2 0 0 0 0 0 1 2 0 0 1 0 0 0 0 2 1 1 0 0 0 0 2 2 1 0 1 0 1 2 2 0 2 0 2 2 0 0 2 1 0 1 0 1 0 0 1 0 1 0 0 0 0 1 0 2 0 0 2 0 0 0 1 0 0 0 0 0 0 0 0 0 0 2 0 0 0 1 1 1 0 0 1 0 0 0 2 0 2 0 1 0 1 2 0 0 1 0 2 1 1 1 1 1 0 2 1 0 0 1 1 0 0 0 2 0 2 2 1 1 0 1 1 0 0 0 1 0 2 0 0 0 2 0 0 2 2 2 1 0 0 0 2 0 1 0 0 0 0 2 0 1 1 0 0 1 1 1 1 1 0 0 1 1 0 1 2 2 1 0 0 0 0 1 0 1 0 0 0 0 0 0 0 0 1 0 0 0 1 0 0 0 0 0 0 1 1 0 0 1 1 1 1 1 0 0 0 2 0 0 1 0 0 0 1 0 0 1 1 1 0 2 0 0 2 1 1 0 0 1 1 1 1 1 0 0 1 2 0 2 1 2 0 1 2 1 0 1 0 0 0 1 0 2 0 2 1 1 0 1 0 0 0 0 1 1 1 0 2 1 1 1 1 2 0 1 0 0 0 0 0 2 1 1 0 1 1 1 0 0 0 0 0 0 0 0 0 0 0 1 0 0 2 2 0 0 2 0 0 0 1 1 1 0 0 0 0 1 0 0 0 1 1 1 1 0 1 1 0 1 1 2 1 1 1 0 0 1 0 0 0 0 0 0 2 0 1 0 2 2 0 0 0 2 2 1 2 1 0 0 0 1 0 2 0 0 0 1 1 0 2 2 0 2 2 1 0 1 0 1 0 0 2 1 0 2 0 0 0 1 1 0 0 0 0 1 1 0 1 0 1 0 1 0 1 0 0 0 1 2 2 2 0 2 0 0 0 0 0 0 0 1 0 0 0 0 1 2 0 1 1 0 0 0 0 1 0 0 1 0 1 2 0 0 0 2 0 0 0 0 2 0 0 0
168 0 0 0 0 0 0 2 1 1 1 1 2 2 0 2 0 0 0 2 0 0 0 2 0 0 2 1 1 1 2 0 0 2 2 0 2 1 0 0 1 0 0 0 0 0 1 0 2 0 0 0 2 0 0 1 1 0 0 0 1 2 2 2 0 0 0 1 1 1 0 1 2 0 1 2 1 0 2 2 0 0 0 0 1 0 0 1 1 2 1 1 0 1 1 1 1 1 1 2 1 2 1 0 1 0 1 1 1 1 0 2 1 2 2 2 2 0 1 0 1 0 1 1 0 1 0 1 2 0 1 1 0 1 1 1 0 0 0 2 0 0 0 0 0 1 0 0 0 2 0 2 0 0 0 0 0 0 0 0 1 0 0 1 0 0 0 0 2 2 0 0 0 2 1 0 0 1 0 1 0 2 0 2 1 1 1 1 0 0 1 1 2 1 2 1 0 0 0 0 0 0 0 1 2 1 1 0 0 0 0 0 2 0 0 2 1 1 2 1 1 1 2 2 0 0 0 1 0 0 1 0 0 0 0 0 0 1 0 1 0 0 2 1 0 0 0 0 1 1 1 0 1 0 0 2 0 0 0 0 0 0 0 1 0 0 1 1 2 0 0 1 1 0 1 1 0 2 2 0 0 2 0 0 1 0 1 2 0 2 0 2 1 0 2 1 1 1 0 1 0 0 2 0 0 1 0 0 0 1 0 2 0 0 1 0 2 1 2 0 0 1 2 2 2 0 0 1 0 0 0 0 1 1 0 1 1 0 2 0 0 1 0 0 1 0 1 0 2 2 2 0 1 0 1 0 1 0 0 1 1 1 1 1 1 1 0 2 2 0 0 0 0 0 0 1 1 0 0 2 0 1 0 0 0 1 0 0 0 1 1 1 0 1 2 0 1 1 1 1 0 1 0 1 0 0 2 0 1 1 0 0 0 2 0 2 0 0 1 0 0 0 1 0 0 1 1 0 1 0 0 0 0 0 0 0 0 2 0 0 1 2 0 1 0 1 2 2 0 1 0 2 0 2 1 0 1 1 0 1 1 1 1 1 0 0 1 1 1 1 0 0 2 2 1 1 0 0 0 1 1 1 0 0 2 0 0 2 2 0 0 0 0 1 0 0 1 2 1 1 1 0 0 1 1 1 2 0 0 0 0 1 1 0 1 0 0 2 0 2 2 0 0 2 1 1 1 1 0 1 1 1 0 1 2 0 2 1 1 0 2 2 0 1 1 1 1 0 2 0 0 0 1 0 0 0 0 1 0 2 0 0 2 2 0 0 0 1 1 0 0 0 1 0 1 0 1 0 0 2 0 1 1 0 1 1 1 0 0 0 0 1 1 0 1 0 0 1 0 1 1 0 0 2 0 0 2 0 0 1 1 0 0 0 0 0 2 0 0 1 1 2 0 0 0 1 1 1 0 0 1 0 0 0 1 0 0 0 0 0 0 0 0 1 0 0 2 1 2 2 0 1 1 1 2 0 0 2 2 0 0 0 0 1 1 1 0 2 0 0 0 0 1 1 0 0 1 0 1 0 0 1 0 0 0 1 0 1 0 0 2 0 0 1 0 0 0 1 0 1 0 1 0 0 1 1 1 1 0 0 1 1 0 1 0 0 0 1 1 0 0 0 1 2 0 1 0 0 0 0 0 0 0 0 0 0 0 0 0 0 0 0 1 1 2 0 0 0 1 1 1 0 0 0 0 0 0 0 0 0 0 2 1 1 0 1 1 1 1 1 1 0 1 0 0 1 1 1 1 1 1 1 0 0 1 2 0 2 0 2 0 0 2 1 0 0 0 0 0 2 0 1 0 1 1 0 2 1 0 1 0 0 1 1 1 0 2 1 1 1 1 2 0 2 0 0 1 0 0 2 0 2 0 0 0 1 1 0 0 0 0 0 0 0 1 0 0 0 0 0 2 2 0 0 1 0 1 0 0 0 0 0 0 0 0 0 0 1 1 1 0 0 0 0 0 1 0 1 1 2 2 2 0 0 0 1 0 0 0 0 0 0 0 0 2 0 2 2 0 1 0 1 1 0 1 1 1 1 1 1 1 1 1 0 1 1 2 0 1 1 0 1 2 2 0 2 0 1 0 0 2 1 2 2 2 1 1 0 0 0 0 0 2 0 1 1 0 1 1 1 0 1 1 0 1 0 1 1 0 0 1 0 0 0 2 2 2 0 1 1 0 0 0 0 0 1 0 1 1 0 1 1 0 0 0 0 0 2 1 2 1 0 0 0 0 0 0 0 0 0 1 0
169 1 1 0 0 0 0 1 1 2 1 0 0 0 0 0 0 1 0 1 1 0 0 2 0 0 1 2 0 0 1 1 1 1 1 0 2 1 0 0 0 1 0 0 0 1 0 0 1 0 0 1 1 0 1 1 1 2 0 0 1 1 2 2 0 0 1 1 0 0 1 1 2 0 1 2 1 0 0 0 0 0 0 0 1 0 0 0 0 2 0 0 0 0 1 1 1 1 1 1 1 2 1 0 0 0 2 0 1 1 0 2 1 2 0 2 0 1 1 0 2 1 2 0 0 1 0 1 2 1 0 0 1 1 0 0 1 0 0 1 0 0 0 0 0 1 0 1 1 1 1 0 0 0 0 0 1 0 0 0 0 2 1 0 1 2 0 1 1 2 1 0 2 0 1 0 1 0 0 1 0 1 0 1 1 1 0 1 1 2 0 0 1 0 0 1 0 0 0 0 0 1 0 1 2 1 1 1 1 0 1 0 0 0 0 2 2 0 1 1 0 0 1 1 1 1 2 1 0 0 0 0 0 1 1 0 0 1 0 0 0 0 1 0 0 0 0 0 1 0 0 0 2 0 1 1 0 0 0 0 0 0 0 2 0 0 1 0 1 0 0 2 0 0 0 0 0 2 2 0 0 0 2 2 2 0 2 1 0 2 0 2 1 1 2 0 1 0 0 1 1 0 2 0 0 0 1 0 0 0 0 0 0 0 2 0 2 1 0 0 1 1 1 1 2 0 0 0 1 0 0 0 1 0 0 0 0 0 2 0 0 0 1 0 0 0 2 1 0 2 2 0 1 0 1 1 1 0 0 1 1 1 2 1 2 1 0 1 1 1 2 2 1 1 0 1 1 2 0 2 0 0 0 0 0 0 0 2 2 1 1 1 0 0 2 0 0 1 0 0 0 0 0 2 2 0 0 0 0 1 0 0 1 1 0 2 0 0 0 0 1 1 1 1 1 2 1 2 2 1 1 2 0 0 0 0 0 0 0 0 2 0 0 0 1 2 2 1 0 1 0 0 1 2 1 1 1 2 2 1 2 1 0 0 1 1 1 0 2 0 0 0 1 1 1 0 1 0 0 1 1 1 0 1 2 1 0 1 1 1 0 0 0 1 0 0 2 1 0 1 1 1 2 0 0 0 1 0 1 0 0 1 0 1 1 1 0 2 0 1 1 1 0 0 0 1 0 1 0 1 1 1 0 0 0 0 0 1 2 2 1 1 0 1 0 1 1 0 2 0 0 0 1 1 1 0 1 1 1 0 1 0 1 2 0 1 1 1 1 0 1 2 1 0 0 0 1 2 2 0 1 0 0 0 0 0 0 2 0 2 0 0 0 1 0 0 0 0 0 0 0 2 1 2 0 0 1 0 0 2 1 0 0 2 2 2 0 0 0 0 0 1 0 0 0 1 1 2 0 0 1 0 0 0 1 0 1 0 0 0 0 2 0 1 1 0 2 1 2 2 0 1 1 0 2 0 0 2 2 0 0 0 0 0 1 2 0 1 0 0 0 2 0 0 0 0 2 1 1 1 1 0 0 2 0 2 1 0 0 0 2 0 1 1 2 0 0 2 0 2 1 1 0 0 1 2 0 1 0 0 0 0 0 2 1 1 0 0 0 0 0 0 0 2 0 0 0 0 0 0 0 0 0 0 0 0 1 2 0 2 0 2 1 2 2 0 1 0 0 0 0 0 0 0 0 2 0 1 0 1 1 2 2 0 0 0 1 1 1 2 0 1 1 0 0 0 0 1 1 1 1 1 2 0 1 2 0 2 1 2 0 1 2 1 1 0 0 1 0 2 0 1 0 0 0 0 2 0 1 1 0 1 1 1 1 0 2 2 2 0 1 2 0 2 0 0 0 0 0 1 0 1 1 1 1 2 0 1 1 0 0 0 0 0 1 0 0 0 0 1 2 1 0 0 2 0 0 0 0 0 1 1 0 0 0 0 0 0 2 0 0 0 1 0 1 0 0 1 1 1 1 1 0 0 0 0 1 0 0 0 0 0 0 0 2 0 2 2 0 0 0 2 1 0 2 1 0 1 0 1 0 1 0 0 2 2 2 0 2 2 0 2 1 1 0 1 1 1 0 0 1 0 1 1 2 2 2 1 1 0 0 0 2 0 0 0 0 0 0 0 2 0 1 0 1 0 2 0 0 0 2 0 0 0 1 1 1 0 0 0 0 0 0 0 0 0 0 1 1 0 0 0 0 2 0 1 1 1 1 2 0 0 0 0 0 0 0 0 0 0 1 2
170 0 1 0 0 0 0 2 2 1 0 0 1 2 0 2 0 0 0 0 1 0 0 2 0 0 1 2 0 0 1 0 0 0 2 0 2 0 0 0 1 0 0 0 0 0 0 0 2 0 0 0 0 0 2 1 1 0 0 1 0 2 0 1 0 0 0 0 0 0 0 0 2 0 1 2 1 0 1 0 1 0 0 0 1 0 0 0 0 1 0 0 1 0 0 1 0 2 2 2 1 1 1 0 1 1 2 1 2 0 0 1 1 2 2 2 2 0 1 0 1 0 0 2 0 0 0 2 2 1 1 1 0 0 0 0 0 0 0 2 0 0 1 0 1 1 0 0 1 2 0 2 0 0 0 0 0 1 0 2 2 2 2 0 0 2 0 0 0 0 0 0 0 2 1 0 0 0 1 0 0 1 1 2 0 0 2 1 0 0 0 1 1 1 1 0 0 0 0 0 1 0 0 0 1 0 0 0 1 0 0 0 2 0 0 2 1 1 1 0 0 0 2 1 1 2 1 0 0 0 1 1 0 0 0 0 0 1 1 1 1 0 2 1 0 0 0 0 2 0 0 1 0 0 0 2 0 1 0 1 1 1 0 1 1 0 0 0 2 0 0 1 0 0 0 0 0 2 2 0 0 2 0 0 2 1 1 0 0 2 0 1 1 0 2 1 0 0 0 1 0 0 2 0 0 1 0 0 0 0 0 1 0 0 2 1 2 0 0 0 1 1 1 1 1 0 0 1 0 0 0 0 2 2 0 0 0 1 1 1 0 1 1 0 0 0 2 0 1 0 0 1 0 1 0 0 1 1 0 1 1 2 1 1 0 1 0 2 2 0 1 1 1 1 0 1 1 1 1 1 2 2 0 1 0 1 0 1 1 1 1 1 1 0 2 0 2 1 1 0 0 1 0 1 0 0 1 1 0 2 0 0 0 1 0 1 1 1 0 1 0 1 1 1 1 2 1 0 0 1 1 1 1 2 2 2 0 2 0 1 1 1 2 2 0 2 2 1 0 0 0 1 0 1 1 0 1 2 1 0 1 1 0 0 0 2 0 0 2 0 1 1 2 2 1 1 0 0 0 1 0 2 0 0 2 0 0 2 2 0 0 0 0 2 1 1 1 1 1 2 1 1 1 1 0 0 1 0 2 0 0 0 0 0 1 0 1 2 2 1 0 0 0 1 0 1 1 0 1 2 0 0 0 1 1 0 0 0 1 1 0 1 0 0 2 2 1 0 2 0 0 0 0 0 2 2 0 0 1 1 0 1 0 2 0 1 1 0 0 0 1 2 1 0 0 0 1 1 1 1 0 0 2 1 1 1 2 1 0 1 0 0 0 1 0 0 0 0 0 0 0 2 0 1 1 0 0 0 0 2 0 0 0 0 0 0 0 0 0 0 0 1 0 0 0 0 2 1 0 0 0 1 1 0 2 2 0 0 0 0 1 1 0 0 1 0 1 1 1 2 0 1 1 1 1 1 0 2 0 1 1 0 0 0 1 2 1 1 0 0 0 1 0 1 0 1 1 1 0 0 1 0 1 1 0 1 1 1 0 0 1 0 0 1 1 0 0 2 0 1 0 1 0 1 1 2 1 2 0 0 1 1 0 1 0 0 1 2 1 1 0 0 1 1 1 1 0 0 1 0 1 1 1 0 0 1 0 1 1 2 0 0 0 0 1 0 0 0 0 0 0 0 0 0 0 0 0 0 0 0 0 1 2 0 0 0 1 2 2 2 0 0 1 0 0 1 1 2 0 2 2 0 1 0 1 0 0 2 0 2 1 0 1 2 0 1 0 0 0 1 0 1 0 2 0 0 2 0 0 0 1 1 1 1 1 0 2 2 2 0 2 2 0 2 0 0 1 0 0 2 1 2 1 0 0 0 0 1 1 0 1 1 0 0 1 0 1 0 0 0 2 2 0 0 1 0 0 0 0 0 1 0 0 0 1 0 1 0 0 1 1 1 1 2 2 2 0 1 0 2 1 1 0 0 0 0 1 0 0 1 1 0 0 0 2 1 2 2 0 0 0 2 1 0 0 0 1 1 0 0 0 0 0 0 1 1 2 1 2 1 0 1 2 1 0 0 0 1 0 0 1 1 0 1 0 1 0 0 1 1 0 0 1 1 1 0 0 1 0 1 0 0 0 0 1 0 2 2 2 1 1 1 0 0 1 1 1 0 0 0 0 0 0 0 1 1 0 0 0 0 0 0 0 1 0 1 1 0 0 1 0 0 0 0 0 0 0 0 0 0 0 0
171 1 2 0 0 0 0 2 1 1 1 0 0 1 0 1 0 1 1 0 2 0 0 1 0 0 0 1 1 1 2 0 0 2 1 1 1 1 0 0 0 0 0 0 0 0 0 0 1 1 1 0 1 0 1 1 0 0 0 0 1 2 1 0 1 2 1 0 0 0 0 0 2 0 1 2 1 0 1 1 0 0 0 0 1 0 0 0 0 2 0 0 1 2 1 2 1 0 0 1 0 2 1 0 0 0 2 1 1 1 0 2 1 2 1 2 1 1 1 0 1 1 2 0 0 2 0 1 2 1 1 1 0 1 0 1 1 0 0 0 1 0 0 0 2 2 1 0 1 2 0 1 0 0 0 1 1 1 0 0 0 1 0 0 0 2 0 1 0 0 0 0 0 2 0 0 0 1 0 0 0 0 1 2 0 0 2 0 0 1 0 0 1 1 1 0 1 0 0 1 1 0 0 1 2 1 1 0 1 1 1 0 1 0 0 2 0 0 2 2 0 0 2 0 2 2 0 1 1 0 0 0 0 0 0 0 0 1 0 0 0 1 2 1 0 0 0 0 2 0 0 1 0 0 0 2 1 0 0 1 1 1 0 1 1 0 0 1 1 1 0 2 0 1 0 0 0 2 2 0 0 2 0 0 1 0 0 1 0 2 0 1 1 0 2 0 0 0 0 1 1 0 2 0 0 0 0 0 1 0 0 1 0 0 2 0 2 0 0 0 2 2 1 1 1 0 0 1 1 2 0 1 1 1 0 0 1 2 0 0 0 0 2 0 1 0 1 1 1 2 2 0 1 0 1 0 0 0 0 0 0 0 1 1 0 1 0 2 2 0 1 1 1 1 0 1 2 0 1 1 0 0 0 0 1 0 0 0 0 0 0 0 1 0 1 1 1 1 1 1 0 1 1 2 1 1 0 0 0 2 0 0 0 1 1 2 0 0 2 0 0 1 0 1 2 2 1 0 0 1 1 1 0 1 0 0 0 2 0 0 1 1 0 0 2 1 1 1 0 1 0 1 0 2 1 0 1 1 1 1 1 2 0 1 1 0 2 1 2 0 1 1 1 1 0 0 0 0 0 1 0 2 0 1 1 1 0 1 1 0 1 1 0 2 0 1 1 2 1 1 0 0 1 1 1 2 2 0 0 0 0 0 0 0 0 1 0 2 1 1 0 1 0 2 0 2 2 0 1 1 1 0 0 0 0 0 1 1 1 1 0 1 1 0 1 1 2 1 1 0 0 1 0 0 2 2 0 0 2 0 0 2 1 2 0 1 1 2 2 0 0 0 0 0 0 0 0 1 1 2 0 1 0 0 0 0 0 0 0 1 1 0 0 0 1 0 0 0 0 0 0 1 1 1 0 1 1 0 0 0 0 0 0 0 0 0 1 0 1 0 0 0 0 0 0 1 1 2 0 0 0 0 0 1 1 0 1 0 1 0 1 1 1 1 0 0 2 1 0 0 0 1 1 1 1 0 1 1 1 0 0 0 2 0 2 1 0 1 0 2 1 1 1 0 1 0 2 0 0 0 1 0 0 2 1 2 1 0 1 0 2 0 1 1 2 0 0 2 0 2 0 1 0 1 0 2 1 2 0 0 0 0 0 2 0 0 0 1 1 0 0 0 0 2 0 0 0 1 2 0 1 1 1 0 0 1 0 1 0 1 0 1 0 1 2 0 1 1 2 2 2 1 0 0 0 1 0 0 2 0 0 0 1 0 0 0 1 1 0 2 0 0 1 1 1 0 0 0 1 1 0 0 0 1 2 2 1 2 1 2 1 1 2 2 0 1 0 0 1 2 0 1 1 2 0 1 0 2 0 0 0 0 2 0 2 0 2 2 0 0 0 0 0 2 0 0 1 0 0 2 1 1 0 0 0 0 0 1 1 0 1 1 2 0 2 2 2 0 0 2 0 0 0 0 2 0 0 1 0 0 1 0 2 0 0 1 1 0 1 2 0 0 1 1 1 2 1 1 1 2 2 2 0 0 0 0 1 0 0 1 0 0 0 0 1 1 2 2 0 0 0 2 2 1 1 0 1 0 0 1 1 1 0 0 1 1 1 1 1 0 0 1 2 1 0 0 0 2 0 0 2 1 0 1 0 0 0 0 0 0 0 0 1 0 1 1 0 1 0 1 0 0 2 0 1 0 0 1 1 1 1 1 0 1 0 1 1 2 1 1 1 0 0 0 0 0 0 0 0 0 0 0 0 1 0 0 1 0 0 2 0 0 0 1 0 1 0 0 2 1 0 0
172 0 1 0 0 0 1 1 1 1 0 1 1 1 0 1 0 1 0 1 1 0 0 2 0 0 2 1 1 1 1 1 0 0 2 0 1 0 0 0 2 1 0 1 0 1 2 0 1 0 0 0 0 1 1 2 0 1 0 0 0 1 2 1 0 0 1 0 0 0 0 0 2 0 1 2 1 0 1 1 0 0 0 0 2 0 0 0 0 2 0 0 0 1 0 0 0 1 1 1 0 1 0 0 1 1 2 0 0 2 0 2 0 1 1 1 1 0 2 0 0 0 1 1 0 1 0 1 2 1 1 1 0 1 1 1 0 0 1 0 1 0 0 0 1 1 0 0 0 1 0 1 1 0 1 0 1 1 0 0 0 1 0 1 1 1 0 1 1 2 1 0 1 1 2 0 0 0 1 0 0 1 0 2 0 0 1 0 0 2 0 0 2 1 2 0 2 0 1 0 1 0 0 1 2 2 2 1 1 0 2 0 0 0 0 2 1 1 2 1 0 0 2 2 0 1 1 2 0 1 1 0 0 1 1 1 0 2 0 1 0 0 2 0 0 0 0 0 2 0 0 0 0 0 0 2 2 2 0 1 1 1 0 2 0 0 1 0 1 2 0 1 0 1 0 0 0 1 1 0 0 2 0 0 1 0 0 1 0 2 0 0 1 0 2 1 1 1 0 1 1 0 2 0 1 0 0 0 0 0 0 0 0 0 2 0 2 1 1 0 0 2 1 1 2 0 0 1 0 2 0 0 0 0 0 0 0 1 1 1 0 1 2 0 0 0 2 1 2 1 0 0 0 0 0 1 0 0 0 2 2 2 0 0 0 2 0 2 2 0 1 1 0 0 1 0 1 0 0 2 1 0 0 0 1 0 0 1 1 0 0 0 1 0 1 1 0 0 1 1 0 1 0 2 2 0 0 0 0 2 1 1 0 1 1 2 0 0 0 0 0 1 1 0 0 1 1 0 2 1 2 1 0 0 0 1 0 0 0 0 1 1 0 0 1 0 1 0 1 1 0 0 1 2 1 1 1 1 0 0 0 1 0 0 1 1 1 1 2 1 1 2 2 2 2 1 1 0 0 0 1 1 0 0 1 0 0 1 0 1 0 0 0 1 0 2 0 1 1 2 1 1 1 1 0 1 2 0 1 0 1 1 0 1 1 1 0 2 0 1 0 0 0 2 2 0 0 0 1 1 1 0 0 1 2 0 0 0 1 1 1 1 0 0 1 2 0 1 1 0 0 1 0 0 1 0 1 0 1 1 0 1 1 2 0 1 1 1 1 0 0 0 1 0 1 0 1 0 0 2 0 2 1 1 0 0 1 0 0 0 1 0 0 0 0 0 1 0 0 0 0 1 1 2 0 0 0 0 0 2 0 0 0 1 0 1 2 0 0 0 0 0 0 0 0 1 2 1 0 0 0 1 1 0 1 1 0 0 0 0 0 0 0 1 0 0 2 1 0 0 0 2 0 1 1 1 0 2 1 1 1 0 1 0 1 2 0 2 0 2 2 0 0 0 0 0 2 0 1 0 1 0 0 2 1 2 0 0 1 0 2 0 0 1 1 0 0 1 0 2 0 2 0 0 1 1 1 1 0 0 0 1 0 1 0 0 0 1 1 0 0 1 0 1 1 0 0 0 1 0 1 1 0 1 0 1 1 0 0 1 0 0 0 0 0 0 0 0 0 0 0 0 0 0 0 1 1 0 0 1 0 1 1 0 1 0 1 2 1 1 0 0 1 1 1 0 1 0 1 0 2 2 2 0 2 1 0 1 1 2 0 2 2 0 0 0 0 0 0 2 0 2 0 2 1 0 0 1 0 1 0 0 2 0 1 0 1 2 0 0 1 0 0 2 0 0 1 0 0 2 0 2 0 1 1 1 0 0 1 0 1 0 0 0 1 0 0 0 0 1 2 1 0 0 1 0 1 0 0 0 2 0 0 0 0 1 0 0 2 2 0 0 1 0 1 0 1 0 1 2 2 2 0 0 0 0 1 2 0 0 0 0 0 0 2 1 2 0 0 1 1 2 1 0 1 2 0 0 0 1 1 1 1 0 2 0 0 1 1 0 0 1 2 1 1 1 0 1 1 1 2 2 0 2 0 0 0 1 1 1 0 0 2 0 0 0 0 0 1 0 1 1 1 0 2 0 2 2 2 0 2 0 0 0 1 1 1 0 0 0 0 0 0 0 1 0 0 0 0 0 0 0 1 1 0 0 0 2 0 2 2 2 0 1 0 0 0 0 2 1 0 0
173 0 2 0 0 0 0 1 2 1 1 1 2 2 0 2 0 0 0 0 2 0 1 2 0 0 1 1 0 0 1 0 2 2 0 2 0 2 0 0 1 0 1 1 0 0 0 1 0 0 0 0 2 0 0 1 1 1 0 0 1 2 1 0 0 0 1 0 1 1 0 1 1 0 0 1 1 0 0 0 0 0 1 1 1 0 0 1 1 1 0 1 1 2 1 1 1 1 0 2 0 2 1 0 0 0 2 0 1 1 0 0 1 2 1 2 1 1 1 0 2 1 2 0 0 0 0 0 1 0 0 0 0 0 1 0 1 1 0 1 2 0 0 0 0 0 0 0 0 1 0 1 0 2 1 0 0 1 0 0 1 1 0 1 1 1 0 0 2 2 0 0 0 2 2 0 0 1 0 0 0 0 0 1 0 0 1 0 0 2 0 0 2 2 2 1 2 1 1 0 0 0 1 0 2 1 0 0 2 1 0 1 2 0 0 2 0 0 1 0 1 1 2 2 0 1 1 1 0 0 0 0 0 0 0 0 0 2 0 2 0 0 2 0 0 0 1 0 1 1 1 0 1 1 0 2 1 1 0 0 0 0 0 0 0 0 0 0 2 2 0 1 1 0 1 1 0 2 1 0 1 1 0 0 0 0 0 1 0 2 0 1 1 0 2 1 0 1 0 1 1 1 1 1 0 0 0 1 1 1 0 2 0 0 1 0 0 0 1 0 0 2 2 1 1 0 0 2 0 2 0 1 1 0 0 0 0 2 0 0 0 2 2 0 1 1 1 0 0 1 1 0 0 0 0 0 0 1 0 1 1 1 2 1 2 0 1 0 0 0 2 2 0 0 0 1 2 0 0 2 1 0 0 1 0 0 0 0 0 0 0 0 1 0 1 1 0 0 0 0 0 1 0 2 0 0 0 1 0 2 0 0 0 2 0 2 0 1 1 1 0 1 0 0 0 1 1 0 1 1 0 0 0 1 1 1 1 0 0 0 2 0 0 0 1 1 1 1 0 1 0 1 2 2 2 1 2 1 1 0 0 0 1 1 0 1 1 1 2 0 1 1 2 2 1 0 1 0 0 1 1 1 0 0 0 0 0 1 1 0 0 0 0 2 0 0 1 2 2 2 0 0 2 0 0 0 0 0 0 0 0 0 0 0 1 1 0 2 1 0 0 2 1 1 0 1 0 0 0 1 1 0 1 0 0 0 1 1 1 1 1 1 0 1 2 1 1 1 1 0 0 1 1 0 1 1 0 0 2 0 0 2 0 1 0 1 1 1 1 0 1 1 1 0 0 0 0 2 2 0 0 0 2 1 1 1 2 0 0 0 0 1 2 0 0 0 0 0 0 0 0 2 1 2 0 0 1 0 0 2 1 1 0 1 1 1 0 0 0 0 0 0 0 1 0 1 2 2 0 0 0 0 0 0 1 0 1 0 0 0 2 2 0 2 0 0 2 0 1 1 0 2 1 1 2 0 0 2 1 1 1 0 1 0 0 2 1 0 2 0 0 0 1 0 0 1 0 1 1 0 1 0 0 1 0 1 1 1 0 0 0 2 1 1 2 0 0 1 0 0 0 0 0 1 1 2 1 0 0 1 1 1 0 1 0 1 0 2 2 0 0 0 0 2 0 0 0 0 0 0 0 0 0 0 0 0 0 1 1 1 0 0 1 1 1 1 0 0 0 0 0 0 0 0 0 1 0 0 0 0 0 0 2 0 0 0 1 1 1 2 0 1 2 0 0 1 1 2 0 2 1 0 1 0 1 1 0 1 1 2 0 2 2 2 0 2 0 1 0 1 0 1 0 1 0 1 2 0 1 1 0 0 2 0 2 0 2 1 1 0 2 1 0 2 0 0 0 0 0 2 1 1 1 0 0 0 0 0 1 1 0 1 0 0 1 0 1 0 0 0 2 2 0 0 1 0 1 0 1 1 2 0 0 0 0 0 0 1 1 1 1 1 0 0 0 0 1 0 2 2 2 2 0 0 0 1 0 0 0 1 2 0 1 0 2 0 2 1 0 0 0 1 1 1 2 2 0 0 0 1 0 1 0 0 1 1 1 1 1 1 0 2 2 1 1 0 1 2 0 0 1 1 0 2 0 1 1 2 2 0 0 1 2 1 1 1 0 1 0 0 1 0 2 0 0 0 0 2 0 0 1 0 0 0 0 0 0 0 0 2 0 1 0 0 0 1 0 0 1 0 0 0 0 0 0 1 1 1 0 2 1 0 0 1 0 0 0 0 0 0 1 2
174 1 0 0 0 0 0 1 2 1 0 2 1 2 1 1 0 0 0 1 0 1 0 2 0 0 1 1 1 1 1 1 1 1 1 1 1 2 0 0 0 0 0 1 0 1 0 0 0 2 2 0 2 0 0 2 0 0 0 1 0 0 1 2 1 1 1 1 0 0 0 1 2 0 1 2 1 0 1 0 2 0 1 1 1 0 0 1 1 2 1 1 1 1 0 1 0 0 0 1 0 2 1 0 1 0 2 0 1 1 0 1 1 2 1 2 1 0 1 0 1 0 2 0 0 0 0 0 0 0 0 0 0 1 0 0 0 0 2 0 2 0 0 0 0 0 0 0 1 2 0 2 0 0 0 0 0 1 0 0 0 1 1 0 2 2 0 0 2 2 0 0 1 1 2 1 0 0 0 0 1 1 0 1 0 0 1 2 0 1 1 1 2 1 1 1 2 0 0 0 0 0 1 1 2 0 0 0 0 0 0 0 1 0 0 2 0 0 1 1 1 1 1 1 1 1 2 0 0 0 0 1 0 0 0 0 0 1 1 1 0 0 2 0 0 0 0 0 0 2 2 0 1 1 0 0 1 1 0 1 1 1 0 2 1 0 1 1 2 1 0 2 0 2 0 0 1 2 2 0 0 2 0 0 0 0 0 1 0 2 1 0 1 0 2 1 1 1 0 2 1 0 0 2 0 0 0 1 0 0 0 2 0 0 1 1 2 0 0 0 0 2 2 0 1 0 0 1 1 1 0 2 1 0 0 0 0 1 1 0 0 0 0 0 1 0 1 0 0 0 0 1 0 0 0 0 1 2 0 1 1 1 2 1 1 0 0 2 2 1 2 2 0 0 0 0 1 0 1 1 2 2 0 0 0 0 0 0 0 0 0 0 0 0 1 1 0 1 0 0 0 0 0 0 0 0 2 1 0 1 0 1 1 1 0 2 0 0 0 0 0 2 1 1 0 2 1 0 1 1 2 1 0 0 0 1 0 0 0 0 1 1 0 0 1 1 1 2 0 0 0 2 1 1 2 1 2 2 2 0 1 2 0 1 0 1 1 1 2 0 1 1 1 1 1 1 0 0 0 1 1 1 0 1 2 1 0 2 1 0 0 0 0 0 1 0 1 1 0 1 1 1 1 1 0 0 2 0 0 0 0 0 0 0 1 1 0 2 0 1 1 0 1 1 0 1 0 0 0 0 2 0 0 2 2 0 1 1 1 1 1 1 0 0 2 0 1 2 0 0 0 1 1 0 0 0 1 1 0 1 1 0 0 2 2 0 0 1 1 0 1 1 1 0 1 0 1 2 2 2 0 0 1 0 1 0 0 0 0 0 0 0 0 1 0 0 0 0 0 1 0 0 1 0 0 1 2 0 0 0 0 0 0 0 0 0 0 0 0 0 1 2 0 1 0 0 2 1 0 0 0 0 1 0 1 0 2 0 0 0 0 0 0 0 2 0 2 1 2 2 0 1 0 2 2 0 0 1 1 0 0 0 1 0 2 1 0 1 0 0 0 2 1 0 0 0 2 0 0 0 0 0 0 0 0 0 1 2 0 0 2 0 0 0 1 0 0 2 0 2 0 2 0 1 1 1 1 2 0 0 0 0 0 1 0 1 0 2 2 0 1 0 0 2 1 0 2 0 0 0 0 0 0 0 0 0 0 1 0 1 0 1 0 1 1 1 0 1 0 0 0 0 0 0 1 1 0 0 0 0 0 1 2 0 0 0 1 1 2 1 1 0 1 0 0 0 0 0 1 1 2 1 1 0 1 1 0 2 0 2 0 0 1 2 0 0 0 1 0 1 1 1 0 2 1 0 1 0 0 0 1 1 0 0 0 0 0 2 2 0 2 2 0 2 0 1 0 0 0 2 1 1 1 0 0 0 0 1 1 0 1 1 0 0 0 0 0 0 0 0 1 1 0 0 1 0 1 0 0 0 2 0 0 0 0 2 1 0 2 0 0 0 1 1 2 1 0 0 0 2 2 2 0 0 0 0 0 0 1 1 0 0 1 0 2 0 2 2 0 0 0 1 2 0 1 1 1 0 0 2 0 2 0 0 0 2 2 1 1 0 0 1 1 2 0 1 2 0 0 0 1 1 0 1 1 1 1 1 2 1 0 0 1 1 1 1 1 1 1 0 1 1 2 0 0 0 2 1 1 0 2 0 0 0 2 2 2 1 1 2 1 0 0 0 0 1 0 0 2 0 1 1 0 0 0 0 0 2 0 2 0 2 0 2 0 1 0 0 0 0 0 0
175 1 1 0 0 0 0 0 2 1 1 0 1 2 1 0 0 0 0 1 1 1 0 2 0 0 1 2 0 0 2 0 0 1 2 0 2 1 1 0 0 0 0 0 1 1 1 1 0 1 1 0 1 0 1 2 0 0 0 0 1 2 0 0 0 0 2 1 0 0 0 2 2 1 2 2 0 1 1 1 0 0 0 0 1 0 0 1 0 1 0 0 0 0 0 1 0 1 1 1 0 2 1 0 1 0 2 1 1 1 1 2 0 0 0 1 0 0 1 0 1 0 1 1 0 1 0 0 2 0 0 0 1 1 0 0 1 0 1 0 0 0 1 0 0 1 0 0 0 0 0 0 0 0 0 0 1 0 1 1 1 1 1 0 1 2 0 1 0 2 0 0 1 1 1 1 0 0 0 1 0 1 0 1 0 0 1 2 1 1 1 1 1 1 1 0 0 0 0 0 0 0 0 1 2 1 2 0 1 1 1 0 1 0 0 2 0 1 2 2 0 0 1 2 0 1 2 2 1 1 0 0 0 0 0 0 0 2 0 2 0 0 2 0 0 0 0 0 2 0 0 0 1 0 1 2 1 0 0 0 0 0 0 1 1 0 1 0 2 1 1 0 0 0 0 1 0 2 2 0 0 2 0 0 1 0 1 1 0 1 0 0 1 0 2 1 0 0 0 1 0 0 1 1 0 0 1 0 0 0 0 1 0 2 2 0 2 0 0 0 0 1 2 2 2 0 0 1 1 1 0 1 1 1 0 0 0 1 1 0 0 1 1 0 0 0 1 0 1 1 1 0 0 2 0 0 1 0 0 1 1 1 1 1 0 0 1 2 2 0 2 2 0 0 1 0 1 0 2 0 1 2 0 0 0 1 0 1 1 2 1 2 0 0 2 1 1 0 0 0 0 0 0 1 0 0 1 1 1 2 0 0 0 1 1 2 0 1 0 1 0 2 0 0 1 0 0 1 2 2 2 2 1 2 2 0 0 0 0 1 2 0 0 1 1 1 1 0 1 1 0 1 0 1 2 0 2 0 0 0 0 0 1 2 0 0 2 2 2 0 1 2 2 2 0 0 0 1 1 0 0 2 1 0 2 0 0 1 1 0 0 0 1 1 1 0 1 1 1 2 1 1 1 1 0 0 1 0 2 0 0 0 0 0 1 0 0 2 1 2 1 0 0 1 0 1 0 0 2 2 0 0 0 1 1 0 0 0 1 1 0 1 0 1 1 1 2 1 1 0 0 1 1 1 1 0 0 1 0 1 0 0 0 2 0 2 2 2 1 1 1 1 0 0 0 0 0 1 1 2 0 0 1 1 0 0 1 1 0 1 0 0 1 1 0 1 0 0 1 0 0 2 0 2 0 0 2 1 1 1 0 0 0 1 1 1 0 0 0 0 1 1 0 1 0 0 2 2 0 0 0 0 0 0 1 1 0 0 1 0 0 0 1 1 1 0 1 1 0 0 0 2 1 1 2 0 0 1 1 0 0 0 2 0 1 2 0 2 0 1 0 1 1 0 0 0 1 1 0 0 1 2 0 1 0 1 1 0 0 0 2 0 1 1 1 1 1 1 0 0 0 0 0 0 1 2 0 2 0 0 0 0 0 1 0 0 0 1 1 0 0 0 2 2 0 1 0 0 0 0 0 0 0 0 0 1 1 0 0 0 0 0 0 0 0 1 0 0 0 0 0 0 0 0 0 2 0 0 0 0 0 1 2 1 0 0 1 1 2 1 1 0 2 0 0 0 1 0 2 0 2 2 1 0 1 1 1 1 0 2 0 1 2 2 1 1 0 0 0 1 0 2 0 1 1 1 1 0 0 2 0 1 1 1 1 0 1 2 0 0 0 0 0 1 0 0 1 0 0 2 0 2 1 0 0 0 0 1 2 0 1 0 0 0 0 0 0 0 0 1 1 1 0 0 2 0 0 1 0 0 1 1 0 0 1 0 2 0 1 1 0 0 1 1 2 2 0 1 1 2 1 1 0 0 0 0 0 0 1 0 0 0 0 0 2 0 2 1 0 0 0 2 1 0 1 1 0 0 0 1 0 1 0 0 0 2 2 0 1 1 0 1 2 1 0 1 0 0 0 1 2 2 0 2 0 0 0 1 1 0 0 0 1 1 2 0 0 1 1 0 1 0 2 0 0 0 2 2 2 1 1 1 0 0 1 1 1 0 0 1 0 0 0 0 0 2 0 0 1 0 0 0 0 1 0 0 1 0 0 0 0 0 1 1 0 0 0 0 1 1 0 2
176 0 1 0 0 0 0 1 1 1 1 1 0 1 0 1 0 0 0 1 1 1 1 2 0 0 0 1 0 2 0 0 0 0 2 0 2 1 0 0 0 0 1 0 0 0 0 0 0 1 1 0 0 0 2 2 0 0 0 2 0 0 2 1 1 2 2 0 0 0 0 1 2 0 1 2 1 0 0 0 0 0 0 0 1 0 0 0 0 2 0 0 0 1 0 0 0 1 1 2 1 2 1 0 1 1 2 2 2 0 0 2 2 2 2 2 2 0 1 0 2 0 1 1 0 1 0 1 2 0 0 0 0 0 1 0 1 0 0 2 0 0 0 0 1 0 0 0 0 1 0 1 0 0 0 0 0 0 0 1 0 2 1 0 1 2 0 1 0 2 0 0 0 2 2 0 1 1 0 0 0 0 0 2 1 1 0 2 1 1 0 1 2 2 2 0 2 0 1 0 0 0 1 0 2 1 1 0 1 0 0 0 1 1 0 2 0 1 1 0 2 2 2 2 0 2 2 2 1 0 0 0 0 0 0 0 0 1 0 1 0 0 2 0 0 0 0 0 0 2 0 0 1 0 0 0 0 0 0 0 0 0 0 0 0 0 0 0 2 1 1 0 0 1 0 0 0 1 1 0 0 2 1 1 2 2 2 2 0 2 0 0 1 0 1 0 0 1 0 1 0 0 2 0 1 0 1 0 0 0 0 1 0 0 2 0 2 1 1 0 0 1 1 2 1 0 0 1 0 0 0 1 1 0 0 0 0 2 0 0 0 0 1 0 0 0 2 0 1 1 0 0 0 0 0 1 0 1 0 1 1 1 1 0 1 1 0 2 2 0 2 2 0 0 0 0 1 1 0 2 1 1 0 0 1 0 0 0 0 0 0 0 0 0 2 0 0 1 0 0 0 0 2 2 0 0 0 1 0 0 0 0 0 1 1 2 0 0 0 0 0 1 1 1 1 2 1 0 1 1 1 1 0 0 0 0 0 1 0 1 2 1 1 1 1 2 2 2 0 1 0 2 0 1 1 0 1 0 0 0 1 1 0 0 2 0 2 1 1 1 0 1 1 1 0 0 0 0 0 0 0 2 0 0 2 0 0 1 1 0 1 1 1 1 1 0 2 0 0 2 2 2 2 1 0 0 2 0 0 0 0 2 0 1 1 1 1 2 2 0 0 2 0 1 0 2 1 1 0 2 0 1 0 0 0 0 0 0 2 1 2 2 0 0 1 2 1 1 1 0 0 1 1 0 1 1 0 0 1 1 0 0 0 1 1 0 0 1 1 0 0 0 1 0 1 0 1 2 1 2 1 0 1 1 0 0 1 1 0 0 0 0 1 2 0 0 0 1 0 0 0 1 1 2 0 0 1 0 0 0 0 0 0 0 0 0 0 0 0 0 0 0 0 0 0 2 2 1 0 0 0 0 0 0 1 1 1 0 0 0 0 0 0 0 1 0 1 1 1 1 0 2 0 0 2 0 0 2 2 0 0 0 0 0 1 2 1 0 1 0 0 0 0 0 0 1 1 0 0 0 2 0 0 1 0 2 1 1 0 0 1 1 2 0 2 0 0 1 0 1 1 0 0 0 0 2 1 2 0 0 0 0 0 2 0 1 0 1 1 0 0 0 1 2 0 2 0 0 1 0 1 1 0 1 0 1 1 0 0 1 0 0 1 2 2 0 0 0 0 0 0 0 0 0 0 2 2 1 0 1 1 1 1 0 0 0 2 1 2 1 1 0 1 1 1 0 1 0 2 0 2 2 2 1 2 1 1 1 0 2 0 1 2 2 0 0 0 1 0 1 0 1 0 2 0 0 1 0 0 1 0 0 0 1 0 0 1 2 1 1 1 2 0 2 1 0 0 0 0 1 0 1 0 0 0 0 0 1 1 0 1 1 0 0 0 0 0 1 0 0 2 2 0 0 1 0 1 0 0 0 1 0 0 0 0 1 0 0 2 0 0 0 0 0 1 0 0 0 1 2 2 2 0 0 0 0 0 1 0 0 0 0 0 0 1 1 1 2 0 0 0 2 2 1 1 1 0 1 1 2 1 2 0 0 0 2 2 0 1 1 0 1 2 2 0 2 2 2 0 0 1 1 1 1 2 1 1 1 1 0 0 1 0 0 0 0 1 0 1 0 1 1 0 0 2 0 2 2 0 0 1 0 0 1 0 1 1 0 0 1 0 0 0 0 0 0 0 2 2 0 0 0 0 1 0 0 1 1 1 2 0 0 1 1 0 0 1 0 2 0 0 1
177 0 0 0 0 0 1 1 2 1 0 2 0 0 0 0 0 2 2 1 1 1 0 1 0 0 1 2 0 0 2 1 0 1 2 0 2 1 0 0 0 0 0 0 0 1 0 0 1 0 0 0 0 0 1 1 1 2 0 0 1 2 2 1 0 0 2 0 0 0 0 2 2 0 1 2 1 0 1 0 1 0 0 0 1 0 1 1 1 2 0 1 2 2 0 0 0 2 1 1 1 2 0 0 1 1 2 0 0 2 0 2 0 0 0 0 0 0 2 0 0 0 0 2 0 0 0 0 1 0 0 0 1 1 0 0 1 0 0 0 0 0 2 0 0 0 1 1 1 0 1 0 0 0 1 0 1 1 0 0 0 1 0 1 1 1 0 0 2 2 0 0 0 2 0 0 0 1 0 0 0 1 0 2 0 0 2 1 1 1 0 0 1 1 1 0 1 0 0 0 0 0 1 0 1 1 0 0 0 0 0 1 1 0 0 2 0 1 1 0 2 2 2 2 0 1 1 2 0 0 0 0 0 0 0 0 0 1 0 1 1 0 2 0 0 0 0 0 1 0 0 1 1 0 0 1 1 0 0 0 0 0 0 2 0 0 0 0 2 1 0 2 0 2 0 0 0 1 1 0 1 0 0 0 1 1 2 1 0 1 0 0 1 0 1 0 0 0 0 0 1 0 2 0 0 0 1 1 1 0 0 1 0 1 2 1 2 0 1 0 1 2 1 1 2 0 0 2 0 0 0 1 0 0 0 0 0 2 0 2 2 2 2 0 1 1 2 0 0 2 1 0 0 0 0 1 0 0 0 2 2 2 0 0 0 2 0 0 0 0 2 2 0 1 0 0 1 1 1 1 2 1 1 1 0 1 0 0 0 0 0 0 1 0 2 0 0 1 0 0 0 0 0 1 0 0 1 0 0 1 0 0 0 1 1 2 0 0 0 0 0 1 0 1 0 1 1 0 1 0 1 0 0 0 0 0 1 1 0 0 1 2 0 0 0 2 2 1 0 1 0 1 1 2 1 1 1 1 1 1 1 1 0 0 0 2 0 1 2 0 1 1 2 2 1 1 0 0 0 0 0 2 0 1 0 0 1 1 0 0 0 0 0 0 1 0 2 2 2 2 1 0 2 0 0 1 2 0 1 0 1 1 1 0 1 1 0 2 1 1 0 1 1 2 1 1 1 1 0 1 1 1 0 1 1 0 0 0 1 1 1 1 0 0 2 1 1 1 1 0 0 0 1 0 0 1 1 0 0 0 1 0 1 2 1 1 1 2 2 0 2 1 0 0 0 0 0 2 2 0 1 0 1 1 0 0 0 1 0 1 0 0 0 1 1 0 0 1 0 2 1 0 1 2 0 0 1 0 1 0 1 0 0 0 0 0 1 0 0 0 1 1 0 0 0 1 1 1 0 0 0 0 0 0 1 1 1 1 1 1 1 1 0 1 1 0 2 2 1 1 0 1 1 1 1 0 0 2 2 0 0 0 1 0 2 1 1 2 0 1 1 0 0 1 1 0 2 1 1 1 2 0 0 2 1 2 1 0 0 1 1 0 1 0 1 0 1 1 0 1 0 2 0 0 2 1 1 1 0 1 1 1 0 2 0 0 0 2 2 0 0 0 1 2 0 2 0 0 2 0 0 0 1 0 0 1 0 1 1 1 0 0 0 0 1 1 0 0 2 2 2 1 0 0 0 2 1 2 0 2 2 1 1 0 0 1 0 1 2 0 1 0 0 1 1 0 1 1 1 1 1 1 1 0 1 1 1 2 1 2 0 1 2 2 0 1 0 0 0 1 0 2 0 2 0 1 1 0 1 1 0 0 1 1 1 0 2 2 2 0 2 2 0 1 0 0 0 0 0 2 0 2 1 1 1 0 0 0 0 0 0 0 0 1 1 0 1 0 0 1 1 1 0 0 1 0 1 0 0 0 2 0 0 0 0 1 0 0 1 2 1 0 0 0 0 0 0 1 1 2 2 2 0 0 0 0 0 0 1 1 1 0 0 0 2 0 2 2 0 0 0 2 2 0 2 1 0 0 0 1 0 1 0 1 1 2 2 1 2 1 1 1 2 1 0 2 2 0 0 1 2 2 0 2 0 0 0 1 2 0 0 0 2 2 1 0 1 0 1 0 1 0 1 0 0 0 1 2 0 0 2 0 0 0 1 1 1 1 2 2 1 0 0 0 1 1 0 1 1 0 0 0 0 2 0 0 2 1 0 1 1 0 0 1 0 0 1 1 1 0 1 0
178 0 0 0 0 0 2 1 1 1 1 1 0 0 0 1 0 1 1 0 2 0 0 1 0 0 1 0 1 1 0 1 2 1 2 0 2 2 0 0 0 0 1 0 0 1 1 0 1 0 0 0 1 1 1 0 0 0 1 0 0 0 1 1 1 1 2 1 0 0 0 2 2 0 2 2 0 0 0 0 0 0 1 1 1 0 0 0 0 2 0 0 0 1 0 1 0 1 0 1 0 2 0 0 1 1 1 1 1 1 0 2 2 2 2 2 2 0 1 0 1 0 1 1 0 1 0 0 2 0 1 1 0 0 0 0 0 0 0 0 0 0 0 0 0 2 0 0 0 1 0 1 0 0 0 0 0 1 0 0 1 1 0 1 1 0 0 0 1 2 0 0 2 0 1 0 0 0 0 0 0 0 0 1 0 0 1 2 0 0 1 1 2 1 2 0 1 0 0 0 0 0 0 0 2 0 0 2 0 0 2 0 1 0 0 2 0 0 1 0 2 2 2 2 0 2 2 1 1 1 0 0 0 0 0 0 0 2 0 2 0 0 2 0 0 0 0 0 2 0 0 0 1 0 0 2 0 1 0 2 1 2 0 1 0 0 1 0 1 1 0 1 0 0 0 0 0 1 1 0 1 0 1 1 1 1 1 0 0 1 0 2 1 0 2 1 0 0 0 0 0 0 2 0 0 0 0 0 1 0 0 1 0 0 2 0 2 1 1 0 0 2 0 1 2 0 0 2 1 1 0 2 0 0 0 0 0 1 1 0 1 1 2 1 2 0 0 0 1 1 1 0 0 0 0 2 0 1 0 1 1 1 1 0 1 0 0 2 2 0 1 1 0 0 0 0 2 1 1 1 0 1 0 0 0 0 0 1 1 0 0 0 1 0 0 2 0 0 1 0 0 1 2 2 0 2 2 1 0 2 0 0 0 2 0 2 0 1 0 1 0 2 0 1 1 2 1 0 0 0 0 0 0 0 0 1 1 0 0 0 2 0 0 2 0 2 2 0 1 2 0 0 2 2 2 2 2 2 1 1 1 2 0 0 1 1 1 0 2 0 0 0 2 2 2 1 1 0 0 1 1 1 0 0 2 0 0 2 1 0 0 0 0 1 0 1 0 2 2 2 2 0 1 1 0 0 2 1 0 0 0 0 0 0 1 1 1 2 0 1 1 1 0 2 0 1 0 1 0 2 0 1 0 1 1 0 0 1 2 2 0 1 0 0 2 2 0 0 2 0 0 0 0 0 1 2 0 1 1 0 0 1 0 2 0 1 1 2 2 0 0 0 1 0 0 0 1 2 2 2 0 0 1 1 0 0 1 0 0 0 0 0 0 0 1 0 0 0 0 0 0 2 0 1 0 1 2 0 0 0 0 0 0 1 1 1 1 0 0 0 0 0 0 0 0 1 2 2 0 0 0 0 0 0 2 0 1 0 1 0 0 0 0 1 0 0 2 1 1 1 1 1 1 0 2 0 0 2 1 0 0 0 1 0 0 2 1 2 0 0 0 1 0 0 0 0 2 0 0 0 1 0 0 1 0 1 1 1 1 0 2 0 0 0 0 0 0 1 0 1 1 0 0 0 1 2 0 2 0 1 1 1 0 2 0 0 0 0 0 0 0 1 0 1 0 0 0 1 2 0 1 1 0 0 0 0 1 0 0 1 1 0 0 1 1 0 1 1 0 0 0 0 0 0 0 2 2 1 0 1 1 0 2 0 0 0 1 2 0 2 0 0 2 1 0 0 0 1 1 1 1 1 1 1 2 2 2 2 0 2 1 0 2 2 1 1 0 1 0 1 0 1 0 2 0 0 1 0 0 2 0 0 1 1 1 0 2 1 1 0 0 1 0 2 0 0 0 0 0 2 0 2 0 0 0 1 1 0 2 0 2 0 1 0 1 1 1 0 0 1 2 2 0 0 2 0 1 0 1 2 0 0 2 0 0 2 0 0 1 0 0 0 1 0 1 1 0 1 1 2 2 2 0 0 0 0 0 0 0 0 2 0 0 1 1 0 1 2 0 0 0 2 1 0 1 1 1 0 2 1 1 2 0 0 2 2 2 0 0 0 0 0 2 2 1 2 0 2 1 2 2 2 0 0 2 1 1 0 0 0 0 0 1 2 1 0 0 0 1 0 1 0 2 1 1 0 2 2 1 0 1 0 0 0 2 1 2 0 0 1 0 0 0 0 0 0 1 0 1 1 2 1 0 2 0 1 1 1 1 1 0 0 0 1 0 0 0 0 2 0 1 1
179 0 1 0 0 0 1 1 1 1 1 1 0 0 0 0 0 2 2 1 1 1 1 2 0 0 0 1 0 0 1 2 0 1 1 1 1 1 0 0 0 0 1 1 0 0 0 0 2 0 0 0 1 0 1 2 0 0 1 1 0 1 1 1 0 0 0 0 1 1 0 2 1 0 0 1 1 0 1 0 1 0 1 1 1 0 0 0 0 2 0 0 1 2 1 2 1 0 0 0 0 2 0 0 1 1 2 0 1 1 0 1 1 2 1 2 1 0 0 0 2 0 2 0 0 1 0 0 0 0 0 0 0 0 1 0 1 0 0 0 1 0 0 0 0 1 0 0 1 2 0 2 0 1 0 0 2 1 1 1 1 0 0 0 1 2 1 1 1 2 1 0 0 2 2 0 1 0 1 0 0 1 2 2 0 0 2 1 1 2 0 0 1 1 1 0 0 0 0 1 0 1 0 0 2 2 2 0 2 0 0 0 0 0 0 2 0 1 1 1 0 0 2 1 1 2 1 1 0 0 0 1 1 1 0 0 0 1 0 1 0 0 2 1 0 0 0 0 2 0 0 1 1 0 0 2 2 0 0 0 0 0 0 1 2 0 0 0 2 1 1 0 0 2 1 1 0 2 2 0 0 0 0 0 2 1 1 1 1 2 0 1 0 1 2 1 0 0 0 1 0 0 1 1 1 0 1 1 1 0 0 2 0 0 2 0 1 0 1 0 0 2 1 2 1 0 1 1 0 0 0 1 0 0 0 0 0 1 1 1 1 1 2 0 0 0 2 1 1 0 0 1 0 0 0 0 1 1 0 0 0 0 2 0 2 1 1 2 2 0 2 2 0 0 0 1 2 0 2 0 0 0 0 0 0 0 0 0 0 0 0 1 0 0 2 0 0 1 0 0 0 1 1 1 0 0 1 0 0 2 0 0 0 2 0 2 0 0 1 0 0 1 1 1 0 1 1 1 2 1 2 0 0 0 0 1 0 2 0 0 1 2 0 0 2 2 2 2 0 0 0 2 0 2 0 0 0 0 0 0 0 1 1 2 1 0 2 1 1 1 1 2 2 1 1 1 0 0 0 1 0 1 0 0 1 0 0 2 1 0 0 0 1 1 1 0 2 2 1 1 0 0 1 1 0 0 2 0 1 0 0 0 0 0 0 0 0 2 2 2 0 0 2 2 0 0 0 1 1 2 0 1 0 0 1 0 1 1 2 2 1 2 0 1 2 1 1 0 2 0 0 0 1 0 1 1 1 0 1 0 1 1 0 2 1 1 1 2 1 1 0 0 0 0 0 0 1 2 2 1 1 1 2 2 0 0 2 1 1 1 0 0 0 0 1 0 0 0 0 1 0 1 0 2 0 0 1 0 0 1 1 0 0 0 0 0 1 0 1 0 0 0 0 2 0 0 0 1 0 0 0 0 1 0 1 1 0 0 0 0 0 0 0 1 1 0 2 1 2 2 0 1 1 1 0 1 0 2 0 1 1 0 0 2 0 0 1 2 0 0 0 1 0 1 0 0 2 2 0 0 2 0 1 2 1 1 0 1 0 0 2 0 0 0 0 0 0 2 0 2 1 2 0 0 2 1 1 2 0 0 1 1 0 1 0 1 0 0 0 0 0 0 0 1 1 0 0 0 0 0 0 0 0 0 0 0 0 1 1 1 0 0 0 0 0 1 0 1 0 0 0 0 0 0 0 1 1 0 1 0 0 1 1 1 0 1 0 1 0 2 0 1 1 0 0 1 1 1 1 1 1 1 1 0 1 1 0 1 0 2 0 1 2 2 1 0 1 0 0 1 0 2 0 2 1 0 1 0 0 2 0 0 2 0 2 0 2 1 1 0 1 1 0 2 0 0 1 0 0 2 0 2 1 0 0 0 0 0 1 1 0 1 0 0 0 0 0 0 0 1 2 1 0 0 1 0 1 0 0 0 0 0 0 0 0 0 0 0 1 0 0 0 1 0 2 0 0 0 1 2 2 2 0 0 0 0 1 0 0 0 0 0 0 0 2 0 2 2 0 0 0 2 1 0 1 1 1 0 0 0 0 0 1 0 2 1 1 1 2 2 0 2 1 1 0 2 0 2 0 1 1 1 1 1 2 1 0 1 1 0 0 0 2 0 0 1 0 1 1 0 2 0 2 0 0 0 0 1 0 0 1 1 0 0 0 0 0 0 1 2 0 0 0 0 0 0 1 1 1 0 0 0 0 1 0 1 1 0 0 2 0 0 0 0 0 0 1 0 1 0 0 0
180 1 1 0 0 0 0 0 1 1 1 1 0 1 0 0 1 2 0 1 1 1 1 2 0 0 0 1 1 1 1 2 1 1 0 1 1 1 0 0 1 0 0 1 0 1 1 0 2 0 0 0 0 0 0 2 0 0 0 2 0 0 2 2 0 0 1 0 0 0 1 0 2 0 2 2 0 0 1 0 1 0 0 0 2 0 0 1 1 2 1 1 0 2 1 1 1 1 1 2 0 2 1 0 0 0 2 0 0 2 0 1 0 2 0 2 0 0 1 0 1 0 1 1 1 0 0 0 1 0 0 0 1 1 0 0 1 0 0 2 1 0 0 0 2 2 0 0 1 1 0 0 0 0 0 1 0 0 0 0 1 2 0 2 1 2 1 1 0 2 0 0 2 0 2 0 1 0 0 0 0 1 1 1 0 0 0 0 0 1 0 0 2 1 2 0 1 0 0 0 0 1 1 0 2 2 2 0 1 0 1 0 1 0 0 2 0 1 0 0 1 1 1 1 1 0 1 2 0 0 0 1 0 1 1 0 0 2 0 2 0 0 1 0 1 1 1 0 0 0 0 0 1 0 1 2 1 1 0 1 1 1 0 2 1 0 1 0 1 2 0 1 0 0 0 0 0 2 2 0 1 1 1 1 1 1 1 1 1 2 0 1 0 1 1 1 0 2 0 2 1 0 2 0 0 0 1 1 1 0 0 2 0 0 1 0 2 1 0 1 0 2 1 1 2 0 1 1 1 2 0 1 1 1 0 1 1 0 2 0 0 1 1 0 1 0 0 1 0 1 1 0 1 0 1 1 0 1 0 1 1 2 2 0 2 0 2 2 2 1 1 1 0 0 0 0 1 0 0 2 1 1 0 0 1 0 0 0 0 0 0 0 1 0 2 0 1 1 0 0 0 1 1 2 1 0 0 0 0 1 0 0 1 0 1 2 0 0 1 0 0 1 0 1 0 0 0 0 0 0 1 0 1 1 1 1 0 0 0 1 0 1 0 1 0 1 2 1 1 0 0 1 1 1 2 1 2 2 2 0 0 1 0 0 0 2 0 2 1 1 1 2 2 2 1 0 1 1 1 0 1 2 0 0 2 1 0 2 1 0 0 0 0 1 0 0 1 2 2 2 0 0 1 1 0 0 2 0 1 0 1 1 0 0 1 0 0 2 1 0 0 2 0 2 0 2 0 1 0 1 0 1 0 0 1 0 1 1 2 2 1 2 0 0 1 2 1 2 0 0 0 1 0 0 2 0 1 0 1 1 0 0 0 2 0 2 1 2 1 1 0 0 0 0 0 0 0 2 2 2 0 2 1 1 0 0 1 2 0 2 0 0 0 0 1 0 0 0 0 0 0 2 0 2 0 0 2 0 0 0 0 0 0 1 0 0 0 0 0 0 0 0 0 0 0 1 2 1 0 0 2 0 0 0 1 0 1 0 2 0 2 2 0 0 2 0 2 1 1 1 1 1 0 2 1 1 0 2 2 0 0 0 0 1 0 1 1 2 0 1 0 1 0 2 0 0 2 0 1 0 1 0 1 1 0 2 0 0 1 0 2 0 0 0 0 0 0 1 0 1 0 1 0 1 2 2 1 2 0 0 1 1 0 2 0 0 1 0 0 0 0 1 0 2 0 1 0 0 1 0 1 1 0 1 0 1 1 0 0 2 1 0 0 0 0 0 0 0 1 1 1 0 0 0 1 0 0 0 0 0 0 1 0 0 0 1 1 1 0 2 0 0 2 0 0 0 1 1 1 1 1 1 0 1 1 1 1 0 0 2 0 2 2 1 0 0 0 0 0 1 0 2 0 2 2 0 0 0 0 2 0 2 0 0 2 2 1 2 2 0 2 2 0 2 1 0 0 0 0 2 0 2 1 1 0 1 2 1 0 0 0 0 0 0 0 0 0 0 0 0 2 2 0 0 1 0 1 0 0 0 2 0 0 0 0 0 2 0 2 1 1 0 0 0 2 0 0 2 2 2 2 2 0 0 0 0 0 0 1 0 1 0 0 0 2 0 2 2 0 0 0 1 2 1 0 0 2 2 0 1 0 1 1 0 2 0 0 1 1 1 0 2 1 1 1 1 2 1 0 0 2 2 0 1 1 1 1 1 1 0 1 0 2 1 1 0 1 1 1 0 0 0 2 0 1 0 2 2 2 0 2 0 1 0 2 1 2 1 1 1 1 0 0 0 0 0 0 1 1 0 0 0 0 1 0 0 2 1 1 1 0 0 0 1 0 0 0 1 2 0 0 1
181 1 1 0 0 0 0 2 2 2 1 0 0 2 0 1 1 1 0 0 1 0 1 2 0 0 1 2 0 0 2 1 0 1 2 1 1 2 0 0 0 0 1 0 0 1 0 0 0 0 0 0 0 1 0 2 0 1 0 2 0 0 2 1 0 0 1 1 0 0 0 1 2 2 2 2 0 0 2 1 1 0 0 0 0 0 0 0 0 2 0 0 1 1 0 1 0 2 1 2 1 1 0 0 0 0 2 0 0 2 1 2 1 2 1 2 1 1 2 0 1 1 2 0 1 1 0 1 2 0 1 1 0 0 0 0 0 0 0 1 0 0 1 0 1 2 0 0 0 1 0 1 0 0 1 0 0 0 0 0 1 1 0 0 1 2 0 0 0 0 0 0 2 0 2 1 0 0 0 1 0 1 0 2 1 1 0 1 0 1 0 0 1 1 1 0 0 0 0 0 1 1 0 1 2 2 1 0 1 0 0 0 1 0 0 2 1 1 1 0 1 1 1 1 1 0 1 0 0 0 0 0 1 2 2 1 1 2 0 2 0 0 2 0 0 0 0 0 0 1 0 0 0 0 0 2 0 0 0 0 0 0 0 1 1 0 0 0 2 2 0 1 0 1 1 1 0 1 1 0 0 2 2 2 2 2 2 2 0 2 0 1 2 0 2 0 2 0 0 0 0 0 2 0 0 0 1 0 0 0 0 1 0 0 0 0 1 0 0 0 1 1 1 1 1 0 0 2 0 0 0 1 2 0 0 0 1 2 0 2 0 1 2 0 0 0 1 0 1 1 1 0 0 0 0 1 0 1 0 2 2 2 0 0 0 0 0 2 2 0 2 2 2 2 0 1 1 0 0 2 1 2 0 0 0 1 0 0 0 0 0 0 1 0 1 1 0 0 0 0 0 0 0 1 0 1 1 0 0 2 0 0 1 0 0 1 1 0 0 0 1 1 0 1 2 1 0 1 1 1 1 2 0 0 0 0 0 0 0 0 0 1 0 0 1 2 2 2 0 1 0 2 1 2 1 1 1 2 2 2 1 1 0 0 0 2 0 2 2 0 1 1 1 1 2 1 1 0 0 0 1 1 0 0 1 0 0 1 0 0 1 1 0 2 1 1 1 2 2 1 0 0 1 1 1 1 1 0 1 0 0 0 0 0 1 0 0 2 2 2 0 0 1 1 1 0 0 0 0 1 1 0 0 2 1 1 1 1 0 1 2 2 0 0 1 2 0 1 1 0 0 1 0 0 0 2 0 0 0 0 2 0 0 1 0 1 1 2 2 0 1 1 0 0 0 0 0 2 2 0 0 0 1 0 1 0 0 0 0 0 1 1 0 2 0 0 0 0 0 0 0 2 0 2 0 0 0 0 0 1 1 0 0 1 0 1 0 0 0 1 1 2 0 0 0 1 0 2 0 0 0 0 0 0 1 1 1 1 0 0 0 0 0 0 1 0 0 1 2 2 0 1 0 2 1 1 0 2 1 1 1 0 2 0 0 2 1 1 1 1 1 0 0 0 0 0 2 0 1 0 0 1 1 0 0 2 1 0 0 1 0 0 1 0 1 0 0 2 0 1 1 0 0 1 2 2 1 2 0 0 1 0 0 2 0 1 0 0 0 0 0 1 1 2 0 2 0 1 0 0 0 0 0 1 0 1 1 1 1 2 1 0 0 1 1 0 0 0 0 0 0 0 0 0 0 0 0 1 0 0 0 0 2 1 0 0 0 1 1 2 0 0 2 0 0 0 1 1 0 1 0 0 0 1 1 2 1 2 1 2 0 1 2 1 0 0 0 1 0 2 0 2 0 2 1 0 2 0 0 2 0 0 2 0 2 0 2 2 2 0 2 2 0 2 0 0 0 0 0 2 0 2 0 1 1 2 1 1 1 0 1 1 0 0 1 0 0 0 0 0 1 1 0 0 1 0 1 0 0 0 1 1 0 0 0 0 1 0 0 1 0 0 1 1 2 1 0 2 1 1 2 1 0 0 0 0 0 0 0 1 2 0 0 1 1 0 1 1 0 0 0 1 2 0 1 1 1 1 0 2 1 1 0 0 1 1 1 1 2 2 0 2 1 1 1 1 0 1 0 0 2 2 0 2 0 0 0 1 1 0 0 0 2 2 2 1 0 0 0 0 2 0 1 0 0 0 2 2 1 0 2 0 0 0 1 1 1 1 1 2 1 0 0 0 0 0 0 2 2 0 0 0 0 1 0 1 1 1 0 0 0 0 0 1 0 0 0 0 1 0 0 1
182 0 0 0 0 0 2 2 0 2 2 0 1 1 0 1 0 2 0 1 1 1 0 2 0 0 1 1 1 1 1 1 1 2 1 1 1 2 0 0 1 0 0 0 0 0 1 0 2 0 0 0 1 1 0 2 0 0 0 0 2 2 0 0 2 1 1 0 0 0 0 1 2 0 1 2 1 0 1 0 1 0 0 0 0 0 0 0 0 2 0 0 0 1 1 2 1 1 1 2 1 2 0 0 1 1 2 0 0 2 0 1 1 2 0 2 1 0 2 0 0 0 1 1 0 1 0 1 1 1 0 0 0 2 2 2 0 0 0 1 0 0 0 0 0 0 0 0 2 2 0 1 0 0 0 0 0 0 0 0 1 2 0 2 1 2 0 1 0 2 0 0 1 1 1 0 0 0 0 2 0 2 0 2 0 0 1 0 0 1 0 0 2 0 0 2 2 0 1 0 0 0 0 0 2 0 0 0 1 0 1 1 0 0 0 2 1 0 2 2 0 0 2 2 0 1 1 2 1 0 1 0 0 0 0 0 0 2 0 2 0 0 1 1 0 0 0 0 1 1 0 0 1 0 1 2 0 0 0 0 0 0 0 1 1 0 0 1 2 1 1 1 1 0 0 0 0 1 1 0 1 1 0 0 1 0 2 1 0 1 0 0 0 1 2 1 0 0 0 1 1 0 2 1 0 0 1 0 0 0 1 1 0 0 0 0 2 0 1 0 0 2 0 2 1 0 0 2 0 0 0 0 0 0 0 1 1 0 2 0 0 1 1 0 0 0 2 0 1 1 1 0 0 0 0 0 0 2 0 1 1 2 0 0 0 0 1 2 2 0 0 0 2 1 2 0 2 0 1 1 1 0 0 0 0 0 0 1 1 0 0 0 0 0 2 0 1 1 0 0 0 1 1 2 0 0 0 0 0 2 0 0 0 0 2 2 0 1 0 1 0 1 1 1 0 2 2 0 1 0 1 0 0 0 0 0 1 1 0 0 1 1 1 1 0 2 2 0 0 1 0 0 1 2 1 1 1 2 1 0 0 1 0 0 0 2 0 1 1 1 1 1 0 0 1 1 0 0 0 1 1 1 0 0 2 0 0 0 0 0 1 1 2 0 1 0 1 2 1 1 0 0 0 2 0 0 2 0 0 0 0 1 0 0 2 0 0 2 1 2 1 0 0 1 0 0 0 0 1 1 1 0 0 0 1 0 1 1 2 2 1 1 0 1 2 1 0 0 2 0 0 0 1 0 0 0 0 0 0 0 1 0 0 2 0 1 1 2 2 0 0 0 1 0 1 0 1 2 2 2 0 0 2 2 0 0 1 0 0 0 0 0 0 0 1 0 2 1 0 1 1 1 1 2 0 0 0 0 0 0 1 0 0 0 0 0 0 0 0 0 0 1 0 0 0 1 2 1 0 0 1 0 0 0 2 0 1 0 0 2 0 0 0 1 0 0 2 1 1 1 0 1 1 1 1 1 0 2 0 1 1 0 0 1 1 1 2 1 1 0 0 0 0 0 0 0 2 1 0 0 1 0 0 1 2 2 0 2 0 0 2 0 1 0 0 0 1 1 0 0 0 0 0 0 1 2 0 2 0 0 1 1 0 0 0 0 0 1 1 0 0 0 0 1 1 0 0 0 0 0 0 0 0 1 0 1 1 2 1 2 0 0 0 0 0 0 0 0 0 0 0 0 0 0 1 1 1 0 2 0 0 0 1 0 1 0 1 2 1 2 0 0 1 1 1 0 2 0 1 0 2 2 0 2 2 2 2 2 0 2 0 0 2 1 0 0 0 1 1 2 0 1 0 2 0 0 1 0 2 0 0 0 0 2 0 0 2 2 0 0 0 1 0 2 0 0 1 0 0 2 0 2 0 0 0 1 0 2 2 0 1 1 1 0 1 1 1 0 0 0 2 2 0 0 1 0 1 0 0 0 0 0 0 0 0 1 0 0 1 0 0 0 1 1 2 0 0 1 1 2 2 2 1 0 0 0 1 0 0 0 1 0 0 0 2 0 2 2 0 0 0 2 2 0 1 1 1 0 2 1 1 2 1 0 1 1 1 0 1 1 0 2 2 2 0 0 1 0 0 1 2 2 0 2 0 0 0 1 1 0 0 0 2 0 1 1 0 0 0 0 2 0 0 0 0 0 2 2 2 1 1 1 0 1 0 0 0 0 0 2 0 0 0 0 0 1 0 1 1 0 0 0 0 0 0 1 1 0 0 0 0 0 0 2 0 0 0 0 1 1 1 2
183 0 2 0 0 0 0 2 0 2 1 1 0 0 0 0 0 0 0 0 1 0 0 1 0 0 1 1 0 0 0 1 1 1 2 0 2 1 1 0 1 0 1 0 0 1 0 0 0 1 1 0 1 1 0 0 1 0 0 0 1 1 1 0 0 0 0 0 0 0 0 0 1 0 0 1 1 0 1 1 0 0 0 1 0 0 0 0 0 1 0 0 0 1 0 1 0 1 1 1 1 1 0 0 1 0 2 1 1 1 1 2 1 2 2 2 2 0 1 0 1 0 2 0 0 1 0 2 2 2 0 0 0 0 0 0 0 0 0 0 0 0 0 0 0 0 1 0 1 1 0 0 1 1 1 0 0 1 1 0 0 1 0 1 1 1 0 0 1 2 0 0 0 2 1 0 0 0 0 1 0 1 1 2 0 0 0 1 0 0 0 1 1 1 1 1 0 0 0 0 1 1 1 0 2 0 0 1 1 0 0 0 1 0 0 2 1 2 1 0 1 1 1 2 0 1 2 1 0 0 0 0 0 0 0 0 0 2 0 1 0 1 2 0 0 1 1 0 1 0 0 0 1 0 1 1 0 0 2 0 0 2 0 0 1 1 1 1 2 2 0 1 0 2 0 0 1 0 0 0 0 1 1 1 2 1 1 2 1 2 0 1 1 0 1 0 0 1 0 1 1 0 0 2 0 0 0 0 0 0 0 1 0 1 1 1 1 0 1 0 0 2 0 1 1 0 0 2 1 1 0 2 0 0 1 1 0 0 2 0 0 1 1 0 0 0 1 0 0 0 0 0 0 1 0 1 1 2 0 2 2 2 2 1 2 1 0 2 2 0 1 1 0 0 0 0 1 0 1 1 2 1 0 0 1 0 0 1 1 0 0 0 1 0 2 0 1 1 0 0 0 0 0 2 1 1 1 0 0 2 0 0 1 0 0 1 1 0 0 0 0 1 0 2 1 2 1 0 1 0 0 1 0 0 0 1 0 2 0 0 2 1 2 2 0 2 2 0 0 2 0 0 0 1 1 0 1 2 2 1 1 1 1 1 0 1 1 2 1 1 0 1 0 0 1 1 0 0 0 1 0 2 0 0 1 0 0 0 0 0 2 2 0 1 0 0 2 1 1 2 1 1 2 0 0 0 2 0 1 0 0 1 0 0 1 1 1 2 0 0 0 2 2 2 0 0 0 0 2 2 0 0 0 0 1 0 2 0 2 2 1 1 0 1 0 2 0 2 0 0 0 1 0 0 1 1 0 0 0 2 0 0 0 2 1 0 0 1 1 0 1 2 0 0 0 0 0 1 1 2 0 0 1 0 1 1 1 1 1 1 0 0 1 1 1 0 1 2 0 2 2 0 0 0 1 1 1 0 1 1 0 0 0 1 1 1 0 0 0 0 1 1 0 1 0 1 2 2 0 0 0 0 0 0 1 0 1 0 0 1 0 1 0 1 1 0 2 0 0 0 0 2 1 0 2 0 0 2 2 0 0 0 1 0 0 2 1 1 0 1 0 1 0 0 0 1 1 0 1 0 0 0 0 2 1 2 1 1 0 1 1 0 0 1 1 0 0 2 0 1 0 1 0 0 2 1 1 2 0 0 1 1 0 2 1 1 0 0 0 0 0 0 1 2 0 0 0 0 1 0 1 1 0 0 0 0 1 0 0 1 0 1 0 1 1 0 0 1 0 0 0 0 0 0 0 2 1 1 1 1 1 1 2 1 0 0 0 0 2 0 2 0 2 0 0 0 1 2 0 2 0 0 1 1 2 1 1 2 0 2 0 0 2 2 0 1 0 1 0 2 0 2 0 2 1 0 1 1 0 0 0 0 1 1 1 0 2 2 0 1 0 1 0 1 0 0 0 0 0 2 0 2 0 0 0 0 0 0 0 0 1 0 0 0 0 0 0 0 0 0 2 2 0 0 1 0 1 0 1 2 0 0 1 0 0 0 1 0 1 1 0 0 1 1 1 1 0 0 1 1 1 1 0 0 0 0 0 1 0 0 0 0 1 1 2 1 2 2 0 0 0 2 2 1 2 1 0 1 0 0 0 1 0 0 0 2 2 1 2 1 0 1 2 1 1 0 1 1 0 0 1 1 0 2 0 0 0 2 2 0 0 0 2 2 2 0 1 0 0 0 1 1 0 0 1 0 2 2 2 2 0 2 0 0 1 0 1 0 0 1 0 0 0 0 0 1 0 1 2 0 0 0 0 0 0 0 0 0 0 1 0 1 0 2 0 0 1 0 0 0 1 1
184 1 2 0 0 0 0 1 1 1 1 2 1 1 0 1 0 0 0 1 1 1 1 2 0 0 0 2 0 0 2 1 0 1 0 1 2 0 0 0 1 0 0 0 0 0 1 1 1 0 0 0 0 0 2 1 1 0 0 0 0 2 2 1 1 0 2 0 0 0 0 1 2 0 2 2 0 0 1 0 1 0 0 0 1 1 0 0 0 2 0 0 2 1 0 0 0 0 0 1 0 2 1 0 1 0 2 0 1 1 0 0 2 2 2 2 2 0 0 0 0 0 0 2 0 0 0 0 1 0 0 0 0 1 0 1 1 0 1 0 0 0 1 0 1 1 0 0 0 1 0 1 0 1 0 0 1 1 0 1 2 2 0 0 0 2 1 1 1 2 1 0 0 2 0 1 0 0 0 2 0 2 1 2 0 0 1 2 1 1 0 1 2 1 2 0 2 0 1 0 1 1 0 1 2 2 2 1 1 0 0 0 0 0 0 2 0 1 2 1 1 1 2 1 1 2 1 1 0 0 0 0 1 1 1 0 0 1 0 2 0 0 2 1 0 0 0 0 2 0 0 1 2 1 0 1 0 0 0 0 0 0 0 1 1 0 0 0 2 1 0 0 0 2 1 1 0 1 1 0 0 2 0 0 2 1 1 1 1 1 0 1 0 0 1 1 0 1 0 1 1 0 2 0 0 1 0 0 0 1 0 2 0 1 2 1 2 0 0 0 0 2 1 2 2 0 0 2 1 1 0 1 0 0 0 0 0 2 0 0 0 0 2 0 0 0 1 0 0 1 1 1 1 0 1 0 0 0 0 1 1 1 1 0 1 0 0 2 2 0 0 0 1 1 1 0 1 0 1 1 1 0 0 0 1 1 0 0 0 0 0 0 1 0 2 0 1 0 1 1 0 1 1 2 1 0 0 0 0 0 0 0 0 2 0 2 0 0 1 0 1 0 0 2 2 2 1 0 2 0 2 1 0 2 2 1 0 0 0 1 2 2 0 0 0 1 2 0 1 1 0 0 1 2 2 0 2 2 2 1 2 2 1 1 0 1 1 1 2 0 0 1 2 2 1 1 0 0 0 0 2 1 0 1 2 2 0 2 1 0 0 0 0 1 0 0 1 1 2 2 1 1 1 1 1 1 2 0 1 0 0 1 0 1 0 2 0 1 0 1 1 1 0 1 1 0 0 1 0 1 0 1 0 0 0 0 1 1 2 2 1 1 0 1 1 1 0 2 0 0 0 1 1 0 1 1 1 0 0 0 0 0 0 1 0 1 1 0 0 0 0 0 1 0 0 0 1 2 2 1 0 0 1 1 0 0 1 2 0 2 0 0 1 0 0 0 1 0 0 0 0 2 1 1 1 0 1 0 1 1 0 0 0 0 0 0 0 0 0 0 1 1 0 1 0 0 2 1 0 0 1 0 0 0 2 0 1 0 0 0 0 0 0 0 2 0 1 2 0 0 0 2 2 0 2 0 1 1 1 0 0 0 0 1 0 1 1 1 0 0 0 1 0 1 0 0 2 0 1 0 0 1 0 1 0 2 1 2 0 0 1 1 0 1 0 0 0 2 0 1 0 1 0 0 0 2 0 0 1 0 0 0 0 0 0 0 1 1 0 1 0 0 1 2 0 1 1 0 0 0 0 0 1 0 0 2 0 1 0 1 0 1 0 0 1 0 0 0 0 0 0 0 0 0 0 1 0 0 1 1 0 1 1 0 0 0 2 1 1 0 1 0 2 0 0 0 1 0 0 2 1 1 1 0 0 2 0 2 0 2 0 0 2 1 0 0 1 1 0 1 0 1 0 0 0 0 1 0 0 1 0 1 1 1 1 0 2 1 1 1 1 1 0 2 0 0 1 0 0 2 0 2 1 1 0 0 1 0 2 2 0 2 0 0 0 0 0 0 0 0 0 0 0 0 2 0 0 0 0 0 0 0 0 0 0 0 1 0 1 2 0 0 1 0 1 0 0 0 0 0 0 0 0 0 0 0 0 0 1 0 0 0 1 0 1 0 2 1 0 1 1 2 2 1 2 1 0 0 1 2 0 1 1 0 1 1 1 1 2 1 0 2 2 1 0 1 1 2 0 0 1 1 0 0 0 0 0 1 2 1 0 0 2 0 1 1 0 0 1 0 1 0 2 1 0 0 1 2 1 0 1 0 0 0 0 0 0 1 1 2 1 0 0 0 0 2 0 0 2 0 1 1 0 0 0 0 0 1 0 1 0 1 0 1 0 0 0 0 1 0 0 0
185 1 1 0 0 0 0 0 2 0 0 2 1 1 0 1 0 0 0 1 1 1 0 2 0 0 1 1 1 1 1 2 0 1 1 1 1 1 0 0 0 0 0 1 0 1 0 0 2 0 0 0 0 0 2 1 1 1 0 2 0 1 0 0 0 0 2 0 0 0 0 2 2 1 1 2 1 0 1 0 0 0 1 1 1 0 0 0 0 2 0 0 0 1 1 1 1 1 1 1 1 2 0 0 2 2 0 0 1 1 0 2 0 1 1 1 1 0 0 0 2 0 1 1 0 1 0 1 2 0 0 0 0 1 0 0 0 0 1 0 0 0 0 0 1 2 1 0 0 1 0 1 0 0 0 1 0 0 0 1 1 1 0 0 2 2 0 0 1 1 0 1 0 2 2 0 2 2 0 1 0 0 0 2 0 0 1 0 0 2 0 0 2 1 1 0 1 0 1 0 0 1 0 0 2 1 1 1 1 0 2 0 1 0 1 1 1 1 1 0 0 0 1 2 0 0 0 1 1 1 0 1 0 1 1 1 0 2 0 2 0 0 2 0 0 0 0 0 1 0 0 1 2 0 0 0 1 0 0 0 0 0 0 1 1 0 0 0 2 1 0 2 0 1 1 0 1 2 2 0 0 0 0 0 1 0 1 1 0 1 0 1 1 0 2 1 1 1 0 1 1 0 2 0 0 0 0 0 0 1 0 1 0 0 2 0 2 0 0 0 1 2 0 2 1 0 0 1 1 1 0 1 0 0 1 1 0 2 0 1 0 1 2 0 1 0 1 0 2 0 0 0 0 1 0 1 1 0 0 2 2 2 2 0 2 0 1 1 1 0 1 1 1 1 1 1 1 2 0 2 2 2 0 0 1 0 0 2 2 1 1 1 1 0 2 0 0 0 2 1 0 2 1 2 0 0 0 1 0 2 0 0 0 2 0 2 0 1 0 1 0 1 1 0 0 2 2 1 2 1 2 1 0 0 0 1 1 1 0 0 2 1 0 0 2 0 0 1 1 1 0 1 1 2 0 0 0 1 1 0 0 0 0 0 1 1 1 2 2 1 0 1 1 1 1 0 1 1 1 0 2 1 0 1 2 1 0 0 0 1 1 0 0 0 0 0 2 2 1 1 0 0 2 0 0 0 0 1 1 0 0 0 0 1 0 2 0 2 1 2 0 0 1 2 0 0 0 1 0 1 1 1 0 1 2 0 0 0 0 0 1 1 0 0 2 2 0 1 1 0 0 0 0 0 1 1 0 1 1 0 0 0 0 1 0 1 1 0 0 0 0 0 1 0 0 0 1 0 0 2 0 2 1 2 0 0 2 1 1 1 0 0 0 0 1 0 0 0 0 0 0 2 1 2 0 1 1 0 0 0 0 0 0 1 1 1 0 0 0 0 0 0 0 0 0 1 2 1 0 0 1 0 1 0 1 0 0 0 1 0 1 1 1 2 0 0 2 2 0 0 0 1 1 1 1 0 0 2 2 0 0 0 1 1 1 1 1 2 0 1 1 1 1 0 0 1 1 0 1 0 0 2 1 2 1 2 0 1 0 0 1 1 0 0 0 0 0 2 0 1 0 1 0 0 1 2 0 1 0 1 1 1 0 2 0 1 0 1 1 0 0 1 0 2 0 0 0 0 0 0 0 0 0 0 0 0 0 1 0 2 2 0 1 0 1 0 0 1 0 0 0 0 0 0 0 1 0 0 0 0 0 0 2 0 1 0 0 1 2 1 1 0 2 1 1 1 2 2 0 2 1 0 1 0 1 2 0 2 0 2 0 0 2 2 0 0 0 0 0 0 0 2 0 1 1 0 2 0 1 1 0 0 2 0 2 0 2 2 1 1 0 2 0 2 0 0 1 0 0 1 0 1 1 0 0 1 0 0 2 1 1 2 0 0 0 0 0 1 0 0 2 2 0 0 2 0 0 1 0 0 1 0 1 0 0 0 1 0 2 0 0 1 0 0 2 0 0 0 1 1 1 1 0 0 0 0 0 0 0 0 0 0 0 0 2 1 1 2 0 0 0 2 0 0 1 1 0 1 1 2 1 2 0 0 1 1 2 0 1 1 0 1 2 2 0 2 1 2 0 0 0 1 2 2 2 1 1 0 0 0 0 0 1 0 0 0 0 0 2 0 2 0 2 0 0 0 2 2 0 0 0 0 0 0 1 1 1 1 0 0 0 0 0 0 0 1 0 1 2 0 0 0 0 1 0 0 1 1 0 1 1 0 0 1 0 0 0 1 1 0 1 0
186 1 1 0 0 0 0 1 1 2 2 0 0 0 0 1 0 0 0 0 2 0 0 1 0 0 1 1 1 1 0 2 1 2 0 2 1 1 0 0 0 0 1 0 0 0 2 0 1 1 1 0 0 0 2 1 0 2 0 2 0 0 1 0 1 1 2 0 0 0 0 0 2 0 2 2 0 0 0 0 0 0 1 1 1 0 0 1 0 2 0 1 1 2 1 1 1 1 0 2 0 2 0 1 0 0 2 0 0 2 0 1 1 1 1 1 1 0 0 0 0 0 0 2 0 0 0 0 1 0 1 1 0 0 0 0 0 0 1 0 1 0 0 0 2 2 1 0 0 0 0 1 0 1 1 0 1 1 0 0 0 1 1 0 0 1 0 0 1 1 0 1 0 2 1 0 1 0 0 0 0 0 0 2 0 0 1 2 1 1 0 0 2 1 2 0 1 0 1 0 1 1 0 1 2 0 0 1 1 0 1 0 2 1 0 2 0 0 1 1 0 0 2 1 1 2 1 2 1 0 0 0 0 0 0 1 1 2 0 1 0 1 2 0 0 0 0 0 2 0 0 0 1 0 0 2 0 0 0 0 0 0 0 1 0 0 1 0 2 1 1 1 0 1 1 1 1 2 2 0 1 1 0 0 2 1 1 1 0 2 1 1 0 1 2 2 0 0 0 1 1 0 2 0 0 0 2 1 1 0 1 2 0 0 2 1 2 0 0 0 1 2 2 2 2 0 1 2 0 0 0 0 0 0 0 0 0 0 2 0 0 0 1 0 0 0 1 0 2 0 0 0 1 1 1 0 1 1 1 1 2 2 1 1 1 1 1 2 2 0 0 0 0 0 0 0 1 1 0 2 2 1 0 0 1 0 0 0 0 0 0 0 0 0 2 0 2 1 1 1 0 2 1 1 0 0 1 0 0 2 0 0 0 2 0 2 0 0 0 0 0 1 1 0 0 2 2 0 1 0 1 0 0 2 2 2 0 1 0 0 1 0 0 0 1 1 1 2 0 1 0 2 0 1 1 0 1 1 1 1 1 2 0 0 0 2 0 2 1 1 1 2 1 1 2 0 2 0 0 0 2 1 0 0 2 0 0 2 2 0 0 0 0 1 1 0 2 1 1 2 1 1 1 1 0 0 1 0 1 0 0 1 0 0 1 1 0 2 0 0 0 2 0 2 1 0 0 1 0 1 1 1 2 0 0 1 1 1 1 1 0 1 0 0 1 0 0 1 1 0 0 1 0 0 0 1 0 0 0 0 0 0 0 2 1 1 0 2 2 0 1 1 1 0 0 0 1 1 1 2 0 0 1 0 0 0 0 1 1 1 0 0 0 2 0 0 0 0 0 1 0 1 1 1 1 0 1 0 0 1 1 1 0 1 0 0 0 0 0 0 1 1 0 0 0 0 2 1 0 0 2 0 0 0 2 0 1 0 1 0 1 1 1 2 0 0 1 1 2 1 0 1 0 2 0 1 0 2 2 0 0 0 2 1 0 1 1 0 1 0 0 1 0 0 0 0 2 1 1 1 1 0 0 1 0 2 1 1 0 0 2 0 0 0 0 0 0 2 0 1 1 0 0 0 1 2 0 2 0 0 0 0 0 2 0 0 0 2 1 0 1 0 0 1 0 1 0 0 1 0 1 1 0 0 0 0 1 1 0 2 1 1 0 0 1 0 0 0 0 1 1 1 0 0 1 2 1 0 0 0 0 0 1 1 0 0 1 0 1 1 1 0 2 1 1 0 1 2 0 2 0 0 1 1 2 1 0 2 1 2 0 1 2 2 0 0 1 0 0 2 0 1 0 2 1 0 0 0 0 1 0 0 0 1 0 0 2 1 1 0 1 1 0 2 0 0 0 0 0 2 0 2 1 0 0 1 0 0 1 0 1 1 1 0 1 1 1 0 1 0 1 1 0 0 2 0 0 2 0 0 0 0 0 0 1 0 0 0 2 0 0 0 1 0 0 1 0 0 0 0 0 0 0 0 0 0 1 0 1 1 0 0 0 0 1 0 2 2 0 0 0 2 0 0 1 2 0 0 1 1 0 0 0 0 0 2 2 1 2 1 0 2 2 1 1 1 0 1 1 1 1 1 0 0 0 0 0 0 1 0 1 0 2 1 1 1 0 0 0 0 2 0 2 1 1 0 2 2 1 0 1 0 0 0 1 1 1 0 0 0 0 0 1 1 1 0 0 0 1 1 1 0 0 0 0 0 0 1 0 1 0 0 1 1 0 0 0 0 1 0 1 1
187 0 1 0 0 0 1 0 2 0 0 2 1 1 0 1 0 0 0 0 1 0 1 2 0 0 0 2 0 0 2 1 1 2 2 0 2 1 0 0 1 1 0 0 0 0 0 0 2 0 0 0 1 0 1 1 1 0 0 1 0 1 2 2 1 1 1 0 1 1 0 1 2 0 1 2 1 0 1 0 1 0 0 0 1 0 0 1 1 2 0 1 0 1 2 2 2 2 2 2 2 2 1 0 1 0 2 1 1 1 0 2 1 1 2 2 1 0 1 0 1 0 1 1 0 1 1 0 1 0 0 0 0 1 0 1 1 1 0 2 1 0 0 0 0 0 0 0 1 1 0 1 0 0 0 0 0 1 1 0 0 1 0 1 0 0 0 1 1 2 1 0 1 1 1 0 0 1 0 1 0 0 1 1 0 0 1 2 0 0 0 2 1 1 1 0 1 0 0 0 0 1 0 1 2 1 1 0 1 0 1 0 1 0 0 2 0 0 2 1 1 1 0 2 0 0 0 0 0 0 1 1 0 0 0 0 0 2 0 1 0 1 2 1 0 0 0 0 1 1 1 0 1 0 1 1 0 0 0 0 0 0 0 0 1 1 0 1 1 0 1 2 0 0 1 1 1 2 2 0 0 2 1 1 1 1 2 1 1 2 1 1 2 0 2 1 1 0 0 1 0 0 2 0 1 0 1 0 0 0 0 0 0 0 1 1 2 0 0 0 0 2 0 1 1 0 0 2 1 1 0 1 0 0 0 0 0 1 1 0 0 0 2 0 0 0 2 0 1 2 2 0 0 1 0 0 1 1 0 0 0 0 0 0 0 1 1 1 1 0 2 2 0 0 0 0 2 1 0 2 2 0 0 0 1 0 0 0 0 0 0 0 1 0 1 1 0 1 0 0 0 0 0 1 0 1 1 2 0 1 0 0 0 1 0 1 1 1 0 1 0 2 0 2 1 2 1 1 1 1 1 1 1 1 1 0 0 1 0 0 2 0 0 0 1 1 1 2 0 1 0 2 2 2 2 2 2 1 1 1 1 1 0 1 1 1 1 1 1 1 0 1 2 2 2 0 2 0 0 0 0 2 0 0 1 0 0 1 1 0 0 0 1 1 1 1 1 2 2 2 1 0 2 0 0 0 1 1 0 0 0 0 0 0 2 0 0 2 1 1 1 1 1 2 0 0 0 1 0 1 1 1 0 2 2 0 0 1 1 1 1 1 0 1 1 2 1 1 1 0 0 0 0 0 1 2 0 0 0 0 0 0 1 1 1 0 0 2 1 1 1 1 0 0 0 0 0 1 1 2 0 0 1 1 0 0 1 0 0 0 0 0 1 1 1 0 1 0 0 1 0 1 0 2 0 0 0 0 0 2 0 0 0 1 0 0 0 0 0 0 1 1 0 0 0 1 1 1 0 0 0 0 1 0 2 1 0 1 0 0 0 0 0 2 0 0 1 2 1 1 1 2 0 2 1 0 0 2 2 0 0 0 2 1 0 1 1 0 2 0 0 0 1 0 0 1 1 0 2 0 0 0 0 2 0 2 1 0 0 1 1 0 0 1 1 0 0 1 0 1 0 1 0 0 1 2 0 1 0 0 0 0 0 2 1 1 0 2 2 0 0 0 0 2 1 0 1 0 1 0 1 1 0 1 0 1 1 1 0 1 0 1 0 0 1 0 0 0 0 0 0 0 0 0 0 1 1 0 1 0 0 1 1 0 1 1 0 1 1 2 0 0 1 2 1 0 2 0 2 0 2 2 0 0 0 2 0 2 0 2 0 0 2 2 1 0 0 1 0 1 0 0 0 2 1 1 1 0 0 2 0 2 2 0 2 0 2 1 1 0 1 1 0 1 0 0 0 0 0 2 1 1 1 1 0 0 1 2 2 0 1 1 0 0 0 0 0 0 0 0 2 2 0 0 1 0 1 0 1 1 1 0 0 0 0 1 0 0 1 1 0 0 1 0 2 1 0 1 1 2 2 2 0 0 0 0 0 1 0 0 0 0 2 0 2 0 2 2 0 0 0 1 2 1 2 1 0 2 0 0 0 0 0 1 1 1 2 2 0 2 0 2 1 0 2 0 0 0 0 0 0 0 0 2 0 0 0 2 2 0 0 0 2 0 0 0 0 1 0 2 0 0 2 0 0 0 0 2 2 1 1 1 0 0 1 1 2 1 1 2 1 0 0 0 0 0 0 1 1 1 0 0 0 0 0 0 0 1 0 2 0 2 0 2 0 0 0 0 1 1 0 1
188 1 1 0 0 0 0 1 2 1 0 2 0 0 0 0 0 1 1 1 1 1 0 2 0 0 2 2 0 0 1 0 0 2 1 0 2 1 0 0 0 0 0 0 1 0 1 0 0 0 0 0 1 0 1 1 1 1 0 0 0 1 2 2 0 0 0 0 1 1 0 1 2 0 2 2 0 0 0 0 0 0 0 1 0 0 0 1 1 2 1 1 0 1 0 0 0 1 0 1 0 1 0 1 0 0 2 1 1 1 0 1 1 1 1 1 1 0 0 0 2 0 0 2 0 1 0 1 2 0 0 0 0 0 1 0 0 0 0 0 1 0 0 0 1 1 1 0 1 1 0 0 0 0 1 0 1 2 0 0 0 0 0 2 1 1 1 0 2 2 0 0 2 0 2 0 2 0 0 1 0 2 1 2 0 0 1 1 0 0 0 1 0 0 0 0 1 0 0 0 1 0 1 1 1 1 1 0 0 0 0 0 2 0 0 2 1 0 1 1 0 0 2 2 0 1 1 1 0 0 1 0 1 1 2 0 0 2 0 2 0 0 2 0 0 0 0 0 2 0 0 0 1 0 1 1 0 1 0 0 0 0 0 0 0 0 0 0 1 0 1 1 0 2 1 0 0 2 2 0 2 0 0 0 1 1 2 1 0 1 0 0 2 0 2 0 1 2 0 1 1 0 2 0 0 1 0 1 1 0 0 2 0 1 2 0 1 1 1 0 0 2 0 1 2 0 0 1 0 0 0 2 0 0 0 0 0 2 0 0 0 1 2 2 1 0 1 1 1 1 1 0 1 0 1 0 0 1 0 1 1 1 1 0 1 0 0 2 2 0 2 2 1 1 0 1 2 0 1 1 0 0 0 0 0 0 0 0 0 1 1 1 1 0 2 0 1 2 0 0 0 0 1 2 0 1 1 1 0 2 0 0 0 0 1 1 1 1 1 1 0 1 1 0 0 1 1 0 2 0 2 0 0 0 0 0 0 0 0 0 1 0 0 0 1 1 1 1 0 2 0 1 0 2 0 0 0 2 2 0 0 1 0 0 2 0 2 0 2 0 0 0 2 1 1 1 0 0 0 0 1 1 0 0 1 0 0 1 1 0 0 0 0 2 1 1 1 2 2 2 0 0 1 1 0 0 1 0 0 0 0 0 0 1 0 2 1 2 1 2 1 0 1 1 0 1 1 1 0 2 0 1 0 0 0 1 0 1 1 1 2 1 0 1 1 1 2 1 1 0 0 1 1 0 1 0 1 0 1 0 1 0 1 1 0 0 0 1 0 1 0 1 0 0 0 0 2 1 1 2 0 1 1 1 0 0 1 1 0 1 0 1 0 1 0 0 0 0 0 0 0 2 1 1 0 0 1 0 0 2 1 0 0 1 0 1 0 0 1 1 0 1 0 0 0 1 2 1 0 0 0 0 0 0 1 1 0 0 0 0 0 0 0 1 1 0 2 1 1 1 0 2 2 0 2 0 0 0 0 0 0 0 1 0 0 2 2 0 0 1 1 1 0 1 0 0 2 1 1 1 1 0 0 1 1 1 0 0 0 0 2 0 0 0 0 0 0 1 0 2 0 2 0 0 0 2 1 2 0 0 0 0 0 0 0 2 1 0 0 0 0 0 2 2 0 2 1 0 1 0 1 1 0 1 0 1 1 1 0 2 1 1 0 2 2 0 1 0 2 2 0 2 0 0 0 1 0 0 1 0 0 0 1 0 0 0 2 1 0 2 0 0 0 1 0 0 1 2 0 1 2 2 1 0 1 2 0 1 0 2 0 1 2 2 0 1 0 0 0 1 0 1 0 1 0 1 1 0 0 1 1 0 1 0 1 0 1 2 1 0 1 1 0 1 0 0 1 0 0 1 0 2 0 1 1 0 0 1 1 0 0 0 0 0 1 0 1 0 0 0 2 1 0 0 1 0 1 0 1 0 1 0 0 0 0 1 2 0 2 0 0 0 1 0 0 0 0 0 1 2 2 2 0 0 0 0 0 1 0 1 1 0 0 0 2 0 2 2 0 1 0 0 1 0 2 1 1 1 0 0 0 0 0 0 2 0 0 0 0 0 0 0 2 1 0 1 0 2 1 1 2 2 0 1 0 0 0 1 1 0 0 0 1 1 0 0 1 0 0 0 1 1 1 0 1 1 1 1 0 0 1 1 0 0 0 0 0 0 0 1 0 0 0 0 0 0 1 0 0 0 0 0 0 1 0 0 1 1 0 2 1 1 0 1 0 0 0 0 0 0 1 2
189 1 2 0 0 0 0 2 2 2 1 0 0 0 0 0 0 2 2 0 2 0 0 2 0 0 0 1 0 1 1 0 1 2 0 2 1 1 0 0 0 0 0 0 1 0 1 0 1 0 0 0 0 0 2 2 0 1 0 2 0 0 0 0 0 0 1 0 0 0 0 1 2 0 2 2 0 0 1 0 1 0 0 0 1 0 0 1 0 2 0 0 0 1 1 1 1 0 0 1 0 2 1 0 1 0 2 1 1 1 0 2 0 2 2 2 2 1 2 0 1 1 0 2 0 0 0 1 2 0 0 0 0 2 2 2 0 0 0 0 1 0 1 0 1 1 1 1 1 0 1 0 0 0 0 0 1 1 0 0 0 0 0 2 0 0 0 0 0 0 0 1 1 1 1 0 1 0 0 1 0 1 0 2 0 0 2 1 0 1 0 2 2 1 2 1 0 0 0 0 0 1 0 1 2 0 0 0 1 1 0 0 1 0 0 2 1 1 1 1 0 0 2 2 0 0 0 1 0 0 0 0 0 0 0 0 0 2 0 1 0 1 2 1 0 0 0 0 2 0 0 0 1 1 1 2 0 0 2 0 0 2 0 0 0 0 1 0 2 1 2 0 1 0 1 1 0 1 1 0 1 1 1 1 2 2 2 2 0 2 0 0 1 0 1 0 1 0 0 1 1 0 1 1 0 1 0 0 1 0 0 2 0 0 1 1 1 0 0 0 1 2 1 1 1 0 1 1 0 0 0 0 0 0 0 0 0 0 2 0 0 0 2 0 1 0 1 0 2 1 1 1 1 0 1 0 0 1 0 1 1 1 1 1 1 1 0 2 2 0 1 1 1 1 0 0 0 2 0 2 0 0 0 0 0 0 0 0 0 0 0 0 0 0 1 1 0 0 0 0 0 0 1 2 1 0 0 0 0 1 0 0 0 0 0 0 2 1 1 1 0 1 0 1 0 2 1 0 1 0 0 1 1 1 1 1 0 1 0 1 0 0 1 1 1 1 1 1 0 1 0 1 1 1 2 1 2 2 2 0 1 0 0 0 0 2 0 1 2 0 1 1 2 2 0 0 0 0 0 0 1 2 0 0 2 1 0 0 0 1 1 1 1 1 1 1 1 2 2 2 0 0 1 1 0 0 1 1 1 0 0 0 0 0 0 1 0 2 0 0 1 2 1 2 1 0 0 0 0 1 1 0 0 0 0 0 1 0 2 1 1 2 1 0 1 1 2 2 0 0 0 1 1 0 1 1 0 0 0 0 1 0 0 0 0 0 0 2 1 1 0 1 1 0 1 0 1 1 1 1 1 0 0 0 0 0 0 0 0 0 0 0 0 0 0 0 0 0 0 1 0 1 0 2 0 0 0 0 0 2 1 0 0 0 0 0 0 0 1 0 1 0 0 0 0 0 2 1 0 0 0 0 0 0 2 0 1 0 1 0 2 2 0 0 1 0 2 1 0 0 0 2 0 2 0 1 0 0 0 0 0 0 2 0 1 1 0 0 0 1 1 1 0 0 0 0 2 0 0 0 0 1 0 1 0 1 2 0 0 1 1 0 1 0 0 0 0 1 0 1 0 1 0 1 1 2 1 2 0 0 1 1 0 1 0 1 0 0 1 0 0 1 0 1 1 0 0 1 0 0 0 0 1 0 0 2 1 1 0 1 0 1 0 0 0 0 0 0 0 0 0 0 0 0 0 0 0 0 1 0 0 1 2 0 0 0 1 2 1 2 0 0 2 0 0 1 0 1 0 1 1 1 2 0 1 1 0 1 0 2 1 1 2 2 0 0 0 0 0 2 0 2 0 1 0 0 2 0 0 1 0 0 1 1 1 0 2 1 2 0 2 2 0 2 0 0 0 0 0 2 1 1 2 0 0 0 0 0 0 0 0 0 0 1 1 0 1 0 0 0 2 2 0 0 2 0 0 1 2 2 0 0 0 0 1 0 1 0 2 2 0 0 2 1 2 1 0 0 1 0 0 0 0 0 0 0 1 2 0 0 0 0 1 1 2 1 2 2 0 1 1 2 2 1 1 0 0 1 0 0 0 1 0 0 2 0 0 1 2 1 0 2 2 1 0 1 0 1 1 1 1 1 0 1 1 2 1 0 1 1 0 0 1 0 1 0 0 2 0 2 0 0 1 1 0 0 2 1 0 1 0 1 0 0 1 1 1 0 0 1 0 0 0 0 0 0 1 1 1 1 2 1 0 2 0 2 1 1 0 2 0 2 1 1 0 0 1 0 1 0 0 2
190 0 0 0 0 0 0 1 1 1 1 1 0 0 0 0 0 1 1 1 1 0 1 1 0 0 0 1 1 1 1 2 0 1 2 1 1 1 0 0 1 0 0 1 0 1 0 0 1 1 1 0 0 0 2 1 1 0 0 0 0 2 2 2 1 1 2 0 0 0 1 2 2 0 2 2 1 1 2 1 1 0 0 1 0 0 0 0 0 1 0 0 0 2 2 2 1 1 1 2 1 2 2 0 0 0 2 0 0 2 0 2 0 1 0 1 0 0 2 0 0 0 1 1 1 0 0 0 1 0 0 0 0 0 0 0 0 0 0 1 2 0 0 0 0 1 0 0 2 2 0 2 0 0 0 1 1 1 1 0 1 0 0 1 2 2 0 1 1 2 1 0 1 1 1 0 1 0 0 0 1 1 0 2 1 1 0 1 0 1 0 1 2 2 2 0 1 0 0 0 0 0 0 1 2 0 0 0 2 0 0 0 1 0 0 2 1 2 1 0 0 0 1 1 1 0 1 2 0 0 0 0 0 0 0 0 0 2 0 1 0 0 1 0 0 0 0 0 1 0 0 0 1 0 0 0 0 1 0 1 1 1 0 1 0 0 0 1 2 1 1 0 1 0 0 0 0 2 2 0 0 1 1 1 2 1 1 2 0 2 0 0 1 0 2 1 0 0 0 1 2 0 2 0 0 0 0 1 1 0 0 1 0 1 2 1 2 0 0 0 1 2 0 1 2 0 0 0 0 1 0 1 0 0 0 0 0 1 1 0 0 1 2 1 0 0 1 0 0 0 0 1 0 0 0 0 1 2 0 0 0 0 2 2 0 1 0 2 2 0 1 1 1 1 2 0 1 1 1 1 0 1 0 0 2 0 0 0 0 0 0 0 0 0 1 2 0 1 1 1 0 2 1 2 0 0 0 2 0 1 0 0 0 1 0 1 1 1 1 1 0 1 0 2 1 2 1 0 1 0 1 0 0 0 0 1 0 1 0 0 2 0 0 1 0 1 1 2 0 1 0 2 1 1 2 1 2 0 0 0 0 0 1 1 0 1 1 0 2 1 0 1 1 1 1 1 0 0 0 1 1 2 1 0 2 0 0 2 1 0 1 1 0 1 1 0 1 1 1 2 1 1 1 1 0 0 2 1 1 0 0 0 1 0 1 1 1 2 1 1 0 1 1 2 0 2 1 2 0 2 0 2 0 0 0 0 1 0 2 2 1 1 0 0 1 0 1 1 0 1 0 1 0 0 0 1 0 1 0 1 0 0 0 2 0 2 2 1 1 0 1 1 1 0 0 0 1 2 2 1 1 0 0 1 0 0 1 1 0 1 0 0 0 1 1 0 1 0 0 0 0 2 0 2 0 0 0 0 0 0 1 1 0 0 0 0 0 0 0 0 0 1 0 1 0 1 1 2 0 0 0 0 1 0 2 1 0 1 0 1 0 0 0 1 1 0 2 2 0 0 0 2 0 1 1 1 0 2 1 0 0 0 1 0 2 2 0 1 0 2 2 0 1 0 0 1 1 1 0 0 1 0 0 2 1 2 0 1 0 0 2 0 0 1 0 0 0 2 1 1 0 1 0 0 2 0 2 0 1 0 0 0 0 0 0 2 1 2 2 0 0 0 0 1 0 0 0 0 1 0 1 1 0 0 0 0 0 1 1 1 0 0 0 0 0 0 0 0 0 0 0 0 0 0 0 2 1 0 0 0 0 0 1 1 0 1 0 2 2 2 0 1 1 1 0 0 2 2 0 2 1 0 0 0 1 2 2 2 0 2 1 0 2 2 2 0 0 1 0 0 0 1 0 1 0 0 1 0 0 2 0 1 1 1 1 0 2 0 1 0 1 2 0 1 0 0 0 0 0 2 1 1 0 1 1 2 1 1 1 0 1 1 0 0 0 0 0 0 0 1 1 1 0 1 1 0 1 0 0 0 1 0 0 0 0 0 2 0 1 0 0 0 0 0 2 0 0 0 0 2 2 2 0 0 0 0 0 0 0 0 0 0 1 0 2 1 2 1 0 1 0 1 1 0 1 1 0 0 1 1 1 1 0 0 1 0 0 1 1 1 0 2 2 2 0 2 2 1 0 0 2 1 0 0 0 0 0 1 1 0 0 0 2 0 0 0 0 2 1 0 1 0 2 0 0 0 1 2 1 1 0 1 0 0 1 2 2 0 0 1 0 0 0 0 0 0 1 0 0 0 0 0 0 2 0 0 1 0 0 1 0 1 0 1 0 1 0 0 0 0 0 0
191 0 0 0 0 0 0 2 2 1 0 1 1 0 0 0 0 1 0 0 2 0 0 2 0 0 2 2 0 0 2 0 1 0 2 0 2 2 0 0 1 0 2 0 0 1 0 0 1 1 1 0 2 1 0 1 0 1 0 1 1 1 0 0 1 1 2 0 0 0 0 2 2 1 2 2 0 0 1 0 1 0 0 0 1 0 0 1 1 2 0 1 0 2 0 2 0 1 1 2 1 1 1 0 0 0 2 2 1 1 0 1 1 2 1 2 1 0 0 0 2 0 2 0 0 2 0 0 0 0 0 0 0 0 0 0 0 0 0 1 1 0 1 0 2 2 1 0 0 0 0 0 0 0 0 0 0 1 1 0 1 0 0 2 2 2 0 0 0 1 0 0 0 2 2 0 0 0 0 1 0 1 0 1 0 0 1 0 0 2 0 0 1 1 1 0 2 0 0 0 0 0 0 1 2 1 1 0 1 0 1 0 0 0 0 2 0 0 2 2 0 0 1 1 1 0 1 1 0 0 0 0 0 0 0 1 1 1 1 1 1 0 2 0 0 0 0 0 2 0 0 0 0 0 0 0 0 0 1 0 0 1 0 0 0 0 1 0 2 1 1 1 0 2 0 0 1 2 2 0 2 0 0 0 1 0 2 1 0 2 1 0 1 0 1 0 1 1 0 2 0 0 1 1 0 0 0 1 0 0 0 1 0 0 0 0 0 0 0 0 1 2 1 0 0 0 0 1 1 1 0 1 0 0 0 0 0 1 1 0 0 1 2 0 0 0 1 1 2 0 0 0 1 0 1 1 1 0 0 2 2 2 2 1 2 0 1 2 2 1 1 1 0 0 0 0 1 0 2 0 0 0 0 0 1 0 0 0 0 0 0 1 0 0 2 0 0 0 0 0 0 0 1 2 1 1 0 1 0 2 0 0 0 0 2 2 0 0 0 0 0 1 0 1 1 1 0 1 1 1 0 1 1 1 1 0 0 1 0 0 1 1 0 0 2 2 2 0 0 0 0 0 0 2 0 0 0 2 1 0 1 2 1 1 1 0 2 0 2 0 0 0 0 0 1 1 0 0 0 0 2 1 0 0 2 1 0 2 1 0 0 0 0 2 2 1 1 1 1 2 1 0 1 1 1 1 2 1 1 0 0 0 1 0 2 0 0 1 0 1 1 1 0 2 1 0 0 1 0 1 1 1 0 1 1 0 0 2 0 1 0 1 0 0 1 2 0 0 1 1 0 1 0 0 2 0 0 1 0 1 1 0 1 1 0 0 0 1 0 1 0 0 0 0 0 0 0 1 1 1 0 0 1 1 0 0 1 2 1 2 0 0 1 0 0 0 0 0 1 0 0 2 1 2 0 0 0 0 0 2 1 1 0 1 0 0 0 0 0 0 0 0 0 0 0 2 2 0 0 0 1 0 0 0 2 1 0 1 0 1 1 1 1 2 0 0 1 2 0 0 0 2 1 2 2 0 1 1 1 0 0 0 0 1 1 2 0 2 0 1 0 0 1 0 0 1 0 1 0 0 1 1 0 2 0 2 2 1 0 0 1 1 0 1 0 0 0 2 0 0 0 1 0 0 1 1 1 2 0 1 1 1 0 1 0 1 1 1 1 0 0 0 1 1 1 0 0 0 1 0 0 0 0 0 0 0 1 0 0 0 0 0 0 1 1 0 1 1 0 1 1 1 0 0 0 1 0 0 2 0 0 0 2 0 1 0 0 1 2 1 1 0 2 0 0 1 0 2 0 2 0 0 1 1 2 1 0 1 0 1 0 1 2 2 1 0 0 1 0 1 0 2 0 2 1 1 1 0 0 2 0 1 2 0 2 0 2 2 0 0 0 0 0 2 0 1 0 0 0 1 1 0 0 1 1 0 0 0 2 1 1 1 0 0 0 0 0 0 0 1 1 1 0 0 2 0 0 0 0 0 0 1 0 0 0 1 1 0 1 2 1 0 1 2 2 2 0 2 1 2 1 1 0 0 0 0 0 0 1 1 0 0 0 0 2 0 2 2 0 0 0 2 2 1 1 1 1 1 0 0 0 0 0 0 0 2 2 0 2 2 0 2 2 0 0 1 1 1 0 0 2 2 0 1 0 0 0 1 2 1 0 0 2 0 1 1 0 0 1 1 1 1 2 0 0 0 0 2 1 0 2 0 0 0 1 2 2 0 0 1 0 0 0 0 0 0 0 0 0 0 0 0 0 1 0 0 2 1 0 1 1 0 0 2 0 0 0 0 0 1 1 1
192 1 1 0 0 0 0 1 0 2 2 0 0 1 0 0 0 2 0 1 1 1 0 1 1 1 1 2 0 0 2 0 1 2 2 0 2 1 0 0 2 0 0 0 1 1 1 1 0 1 1 0 1 0 1 1 1 0 1 1 0 1 2 2 0 0 1 0 0 0 1 2 2 0 1 2 1 0 0 0 0 0 0 0 2 0 0 1 1 1 0 1 0 1 1 2 1 1 1 2 1 2 0 0 2 2 2 1 1 1 1 2 0 1 0 1 0 0 0 0 2 0 1 1 0 1 0 0 1 0 0 0 1 1 0 0 1 1 0 1 1 0 0 1 0 0 0 0 0 0 0 1 0 0 0 0 0 0 1 0 1 1 1 1 0 1 0 1 0 0 0 0 0 2 1 0 0 1 0 1 0 0 1 1 0 0 0 2 1 2 0 0 1 0 0 0 0 0 0 0 0 1 0 0 2 2 2 0 0 0 0 0 1 0 0 2 1 2 1 0 1 1 2 2 0 1 1 1 1 0 0 0 1 1 1 0 0 1 0 1 0 0 2 1 0 0 0 0 1 0 0 0 1 0 0 2 0 0 0 0 0 0 0 0 1 0 0 0 2 1 1 0 1 0 0 0 1 2 1 0 2 0 0 0 2 1 1 2 0 2 0 0 0 0 1 0 1 1 0 2 1 0 1 1 0 0 0 0 2 0 0 2 0 0 0 0 2 1 1 0 1 2 0 0 2 0 0 0 1 1 0 1 0 0 0 0 0 1 1 1 1 2 2 0 1 0 1 0 1 1 1 1 0 1 0 0 2 0 0 2 2 2 1 0 1 0 0 2 2 0 2 2 0 0 0 0 1 0 1 1 0 0 0 0 1 1 0 0 0 0 0 0 1 0 1 1 0 0 1 1 0 0 0 2 1 0 0 0 0 2 0 0 0 0 0 0 2 0 1 0 0 0 0 1 1 1 0 1 2 2 2 1 0 2 2 2 1 2 0 0 1 2 0 0 2 0 0 1 0 0 0 1 0 1 1 0 1 2 1 2 2 2 0 0 1 1 1 1 2 1 0 0 2 2 1 1 0 0 0 0 0 2 0 0 1 0 0 0 0 0 0 0 0 1 0 0 2 0 0 2 2 2 2 0 0 0 1 1 0 0 0 0 0 0 2 0 1 1 0 1 1 2 0 2 0 2 0 0 1 1 1 0 0 1 2 0 1 0 0 0 0 1 0 1 1 1 1 0 2 0 0 0 0 0 1 2 0 1 0 0 0 0 2 2 0 0 0 1 1 0 1 2 0 0 0 0 0 2 2 0 0 0 0 1 0 0 1 1 1 1 1 0 0 0 2 0 0 0 0 0 0 2 0 2 0 0 0 0 0 1 0 0 0 0 0 0 0 0 0 0 1 1 0 0 0 2 2 1 0 0 1 0 1 0 2 1 1 0 0 0 1 1 1 1 2 0 2 1 2 2 0 1 0 2 2 0 1 2 1 1 0 0 1 1 0 1 1 1 0 0 0 1 0 1 0 1 1 2 1 1 2 1 1 1 0 1 0 0 0 1 1 0 1 0 1 0 0 2 0 2 1 1 0 0 2 1 1 1 1 0 1 1 0 1 0 2 2 1 1 0 0 0 0 1 1 0 0 0 2 0 1 1 0 0 0 0 0 0 0 0 0 0 1 1 2 0 0 0 0 0 0 0 0 0 0 2 0 0 1 0 0 1 1 0 0 1 0 1 1 2 0 0 1 1 0 0 2 1 1 1 2 1 1 1 2 1 1 1 1 2 0 2 2 2 1 0 1 1 0 0 1 0 0 2 1 1 1 2 0 0 0 0 0 2 0 0 2 2 1 0 1 1 0 1 0 0 0 0 0 2 0 2 1 1 1 0 0 2 2 0 1 1 0 0 1 1 1 0 0 0 2 2 0 0 1 0 1 0 1 1 1 0 0 0 0 1 2 0 2 0 0 0 1 0 2 0 0 2 1 2 2 2 0 0 0 0 0 0 0 0 1 0 1 1 2 1 2 1 0 0 0 2 2 1 2 1 0 0 0 0 0 1 0 0 0 0 1 1 1 0 1 0 1 1 1 1 2 2 0 0 2 2 0 1 1 1 1 1 2 1 1 0 1 0 0 0 0 1 0 0 0 1 2 2 0 0 2 2 0 0 1 0 0 0 0 0 0 1 1 1 1 0 0 0 0 0 1 1 1 0 0 0 0 0 0 0 0 1 0 2 1 1 0 2 0 1 0 1 1 1 0 1
193 1 2 0 0 0 0 1 1 1 1 0 1 2 0 1 1 1 1 0 2 0 0 1 0 0 1 0 0 0 1 1 0 1 1 1 1 2 0 0 2 1 1 0 0 1 1 0 1 1 1 0 0 1 0 2 0 0 1 0 0 1 2 0 0 0 1 0 1 1 0 1 2 0 1 2 1 0 0 0 0 0 0 1 0 0 0 0 0 2 0 0 0 1 1 1 1 2 2 2 2 2 0 1 0 0 2 1 1 1 0 1 0 1 0 1 0 1 2 0 1 1 2 0 0 2 0 0 1 0 0 0 0 0 0 0 0 0 0 1 0 0 0 0 0 2 0 0 0 1 0 1 0 0 0 0 0 0 1 1 2 2 0 1 2 2 0 1 1 2 0 0 0 2 2 0 0 1 0 0 0 1 0 2 1 0 1 1 0 2 0 0 1 1 1 0 1 0 0 0 0 0 0 0 2 0 0 1 1 0 1 0 1 0 0 2 1 1 2 1 1 1 2 2 0 1 1 2 1 0 1 0 1 2 1 2 0 1 1 2 0 0 2 1 0 0 0 0 2 0 0 2 2 0 0 1 0 1 1 0 0 1 0 2 1 1 1 0 2 1 0 2 1 1 0 0 0 1 0 0 2 0 1 1 2 2 2 2 0 2 0 0 1 0 2 1 0 0 0 1 1 0 1 1 0 0 0 0 0 0 1 1 0 1 1 0 2 0 0 0 0 2 0 2 2 0 0 0 1 1 0 1 0 0 0 0 0 2 0 1 2 2 2 0 1 1 1 1 1 0 0 1 0 0 0 0 0 1 0 2 2 2 1 0 1 0 1 2 2 1 2 2 1 1 0 0 0 0 0 2 1 1 0 1 0 1 0 1 1 0 0 0 1 0 1 1 0 0 0 0 0 1 0 1 1 0 1 1 0 2 0 0 0 0 0 0 2 0 0 0 1 0 1 1 0 2 2 1 1 1 1 2 0 1 1 2 1 1 0 0 0 2 1 1 1 2 2 1 0 1 0 1 0 2 0 0 0 1 0 1 1 1 0 1 1 0 2 2 1 1 2 2 2 2 1 0 1 0 0 0 0 2 0 0 2 0 0 1 1 0 0 0 0 2 1 0 2 2 2 2 0 0 1 1 0 0 1 1 0 0 0 1 0 1 1 1 0 1 1 2 2 0 0 1 0 1 1 1 0 1 1 1 1 0 1 0 0 0 0 0 0 1 0 1 1 0 1 0 1 1 0 1 1 0 0 0 1 1 0 0 1 0 1 2 1 0 0 1 0 1 0 1 1 0 0 0 0 2 2 1 0 0 2 2 0 1 2 1 0 1 1 1 0 1 0 0 0 0 0 0 0 1 1 0 0 2 2 0 0 2 0 0 0 0 0 0 0 0 0 0 2 2 0 1 0 1 1 2 0 0 1 0 2 0 2 1 0 0 1 0 1 1 0 2 0 0 2 1 2 2 0 1 0 0 1 0 0 2 2 0 0 0 1 1 0 1 0 1 0 2 2 0 0 0 0 1 2 0 0 0 0 0 0 1 1 1 1 2 0 0 2 0 0 0 1 0 0 2 0 1 0 1 0 0 0 2 0 2 0 0 1 1 0 2 0 0 0 0 0 0 0 2 1 2 0 1 0 0 0 0 0 0 0 1 1 1 2 0 0 1 1 0 0 0 1 0 0 0 0 0 0 0 0 0 1 1 0 1 0 0 0 1 1 0 1 1 0 1 2 1 1 0 1 1 0 0 2 2 0 2 0 0 1 1 2 2 1 2 1 2 1 1 2 2 1 0 0 0 0 0 1 1 0 1 0 0 1 1 1 0 0 0 2 0 2 0 2 0 1 0 0 1 0 1 0 0 0 0 0 2 1 1 1 1 1 1 1 2 2 0 2 2 1 0 1 1 1 0 1 0 1 1 0 1 0 1 2 1 0 0 1 0 0 0 0 0 0 0 1 1 0 0 2 0 2 0 0 1 1 2 2 2 0 0 0 0 0 0 0 0 0 0 1 0 0 0 2 2 0 1 1 1 1 0 1 1 1 0 1 2 0 2 0 0 0 2 2 1 1 1 0 1 2 1 1 1 0 0 0 0 2 2 0 1 0 1 0 1 1 0 0 0 2 0 2 0 0 0 1 1 0 0 2 0 1 0 1 1 0 0 1 1 0 0 0 0 0 0 1 1 0 0 0 0 1 0 1 1 1 0 0 0 0 2 0 1 1 0 0 2 0 0 0 2 0 0 0 0 0 0 0 1
194 1 2 1 0 0 0 1 1 1 1 1 0 1 0 1 0 0 0 0 2 0 0 2 0 0 1 2 0 0 1 2 2 1 1 1 1 2 0 0 0 0 0 0 0 0 0 0 0 1 1 0 0 0 2 2 0 0 1 0 1 1 0 0 1 1 1 0 0 0 0 1 2 0 2 2 0 0 1 1 0 0 0 0 1 0 0 0 0 2 0 0 0 1 1 1 1 1 1 1 1 2 0 0 1 1 2 2 1 1 0 1 2 2 2 2 2 0 2 0 0 0 1 1 0 1 0 0 0 0 0 0 0 0 1 0 1 1 0 0 1 0 0 0 0 0 1 0 0 2 0 1 0 0 1 1 0 2 0 0 1 0 0 1 2 2 0 1 0 1 2 0 2 0 2 0 1 1 0 0 0 0 0 2 0 0 2 2 0 0 0 2 2 1 1 1 1 0 1 0 0 1 0 1 2 1 1 1 1 1 0 0 1 0 0 2 0 2 0 0 0 0 2 2 0 0 0 1 1 0 0 0 1 1 0 1 0 2 0 2 0 0 2 1 0 0 0 0 2 0 0 0 1 0 1 2 1 0 1 0 0 1 0 1 1 0 1 1 0 1 0 1 0 0 0 0 0 1 1 0 0 1 1 1 2 0 1 0 0 1 0 1 0 0 2 2 0 0 0 2 1 0 1 1 0 0 0 0 0 0 2 2 0 1 1 0 2 1 0 0 0 2 1 2 1 0 0 2 0 1 0 0 0 0 0 2 1 2 0 0 0 0 2 0 0 0 1 0 0 0 0 1 0 0 0 1 0 0 0 1 1 1 1 1 0 0 2 2 2 0 2 1 0 0 0 1 1 1 1 1 2 0 0 0 1 0 0 0 0 0 0 0 1 0 2 0 2 0 0 0 0 0 0 1 0 0 1 1 0 2 0 0 1 0 1 2 0 1 0 0 0 1 1 2 1 2 1 0 2 0 2 0 0 0 0 0 0 0 0 0 2 0 1 1 1 2 2 1 0 1 0 1 0 1 1 0 1 1 1 0 1 2 0 0 1 0 2 0 2 0 0 0 2 2 1 0 1 0 0 1 1 1 1 0 2 0 0 2 2 0 0 0 0 1 1 1 1 2 0 0 0 0 0 1 0 0 2 0 1 0 1 0 0 2 0 2 0 2 0 1 1 1 2 2 0 0 0 0 0 2 0 0 0 0 0 0 0 0 1 1 1 1 0 2 2 1 0 1 1 0 0 1 1 0 2 1 0 1 0 1 0 0 0 2 1 1 1 2 1 1 1 1 1 0 0 0 1 2 2 2 0 1 1 1 0 0 0 0 0 0 0 0 0 0 2 1 0 0 0 2 0 0 0 2 0 0 1 0 0 2 2 1 0 2 1 1 0 0 0 0 1 1 0 0 0 1 2 2 0 0 0 0 0 0 2 0 0 0 0 0 0 1 0 0 2 0 2 0 1 1 0 1 1 1 2 0 0 1 0 1 1 1 1 0 0 2 1 0 0 1 1 1 1 0 0 1 0 1 2 1 1 0 0 1 2 2 0 0 0 0 2 0 1 1 2 0 0 2 0 2 1 0 0 0 1 2 0 2 0 0 0 0 0 2 0 0 1 1 1 0 0 0 1 2 0 2 0 0 0 0 0 0 0 0 0 1 1 1 0 1 0 1 0 1 2 0 1 1 1 1 0 1 0 0 0 1 0 2 0 0 0 0 1 0 0 1 0 1 2 1 1 0 0 0 0 1 1 2 0 2 0 0 2 0 2 2 0 1 0 2 0 1 2 2 0 1 0 0 1 1 0 0 0 1 1 0 2 1 1 0 0 0 0 2 0 0 2 2 0 0 0 0 0 1 0 0 0 0 0 2 0 2 0 0 0 2 1 1 2 0 1 0 1 0 1 1 1 0 1 0 1 1 0 0 1 0 0 0 1 1 0 0 0 0 0 0 1 0 1 1 0 0 1 0 1 0 0 2 1 1 2 1 0 0 0 0 0 0 0 1 0 0 1 0 2 0 2 2 0 2 1 1 1 0 1 1 0 1 0 1 0 0 0 1 1 1 2 1 1 1 0 2 2 2 0 2 2 1 1 1 2 2 0 1 1 0 0 0 1 1 0 0 2 1 1 0 0 1 1 1 0 0 1 0 1 1 2 1 0 0 2 0 0 0 0 0 0 0 0 2 0 0 1 0 0 1 0 1 2 0 0 0 0 1 0 1 2 1 1 2 0 0 1 1 0 0 0 0 0 0 1 0
195 1 1 0 0 0 0 1 2 1 1 1 0 1 0 0 1 1 1 1 1 0 0 0 0 0 0 2 0 0 2 0 0 1 1 1 1 1 0 0 1 0 0 0 0 0 0 0 1 1 1 0 1 0 1 2 0 1 0 0 1 2 1 1 1 1 2 0 0 0 1 1 2 0 2 2 0 1 1 1 0 0 1 1 2 0 0 0 0 1 0 0 0 1 0 0 0 0 0 1 0 2 0 0 0 0 2 0 0 2 0 1 2 2 2 2 2 0 1 0 1 0 2 0 0 1 0 0 1 0 1 1 0 0 1 0 1 0 0 1 0 0 0 1 1 1 1 0 2 2 0 0 0 0 1 0 0 0 1 2 2 1 1 0 1 2 0 0 2 2 0 0 0 2 2 0 0 0 0 1 0 0 0 2 1 1 1 0 0 2 0 0 1 1 1 0 2 0 0 0 0 0 0 0 1 1 1 0 1 0 0 0 1 0 1 1 0 0 2 2 0 0 2 2 0 1 1 1 0 0 0 0 0 0 0 0 0 2 0 2 0 0 2 1 0 0 0 0 2 0 0 1 1 0 0 2 1 0 0 0 0 0 0 1 1 0 0 0 2 0 0 1 0 1 0 0 1 2 2 0 0 2 2 2 2 2 2 2 0 2 0 2 1 0 2 0 1 1 0 2 2 0 1 1 0 0 1 0 0 0 1 1 0 0 0 1 2 1 1 0 0 2 1 1 2 1 1 1 0 0 0 0 0 0 0 0 0 2 0 0 0 2 2 0 0 0 2 0 1 0 1 1 0 0 0 2 0 1 0 1 1 2 2 0 2 1 1 2 2 0 1 1 0 0 1 1 1 1 0 2 1 1 0 0 1 0 0 0 0 0 0 1 0 0 2 0 0 0 0 0 0 0 1 2 1 0 0 0 0 0 0 0 0 0 2 2 0 0 0 0 0 2 1 1 0 2 2 0 0 0 1 0 0 0 0 1 0 0 1 2 1 0 0 1 1 1 1 0 1 1 0 0 1 2 1 0 1 2 2 1 0 1 0 0 0 2 0 1 1 1 1 1 1 1 2 0 2 0 0 0 1 2 0 0 2 0 0 2 1 0 0 0 0 1 0 0 1 1 1 2 0 0 1 1 0 0 1 1 0 0 0 0 0 1 1 1 0 2 1 2 1 0 1 2 1 0 0 0 0 0 2 0 1 0 1 0 0 0 0 0 2 2 0 0 1 2 0 2 0 0 0 2 0 0 1 1 0 0 1 1 0 0 1 2 0 1 1 2 2 0 1 1 2 1 1 0 2 2 2 1 1 0 1 1 0 0 1 2 1 2 1 1 0 0 0 0 0 0 0 0 0 2 1 2 0 0 2 0 0 0 1 1 0 0 0 0 0 0 0 0 1 1 0 0 0 0 1 2 0 0 0 0 1 0 2 1 1 0 1 0 2 2 1 1 0 0 2 2 1 1 1 1 2 0 2 0 0 2 2 0 0 0 1 0 0 2 1 2 0 0 0 0 1 0 0 0 1 1 1 0 1 0 0 1 1 1 0 0 0 0 2 0 1 0 0 0 1 1 0 0 0 0 0 1 1 1 1 2 0 0 0 0 0 1 0 0 0 1 1 0 0 1 1 2 0 0 0 0 0 0 0 0 0 0 0 0 1 0 0 1 1 0 0 0 1 0 0 0 0 0 0 0 1 0 0 2 0 2 0 2 2 1 1 1 0 1 0 2 2 1 0 0 1 1 1 0 0 0 1 0 2 1 0 0 1 2 1 1 1 2 0 2 2 2 1 0 0 0 0 2 0 0 0 2 1 1 1 0 0 2 0 1 1 0 2 1 1 2 1 0 1 1 0 2 0 0 1 0 0 2 1 1 1 0 0 0 0 0 1 1 0 1 0 0 2 0 0 0 0 0 1 1 0 0 1 0 1 0 0 0 0 1 0 0 0 1 0 0 2 0 0 0 2 0 2 1 0 2 2 2 2 2 0 0 0 0 1 0 0 0 0 0 0 0 2 0 2 1 0 0 0 2 2 2 2 1 0 2 0 0 0 0 0 0 1 0 0 0 2 2 0 2 2 2 1 1 1 1 0 0 1 1 1 2 1 2 0 1 1 0 0 0 2 0 0 0 0 0 1 1 1 1 0 0 2 0 2 2 2 1 1 1 0 0 0 0 0 1 0 0 0 0 0 0 0 0 0 0 1 0 0 0 0 2 0 2 1 1 0 2 1 0 0 2 0 0 0 0 1 2 0 2
196 1 1 0 0 0 1 1 1 2 2 0 0 0 0 1 0 2 2 1 1 1 1 1 1 1 1 1 1 0 1 1 1 1 1 2 1 2 0 0 0 0 0 0 0 0 0 0 2 0 0 0 0 2 0 2 0 0 0 0 0 1 0 0 0 0 1 0 0 0 0 1 2 2 2 2 0 0 0 0 0 0 1 1 1 0 1 0 0 1 0 0 0 0 0 2 0 2 1 1 1 2 2 0 0 0 2 1 1 1 0 2 0 1 0 2 0 0 1 0 0 0 1 1 1 0 0 0 2 0 1 1 0 1 1 1 0 0 0 1 1 0 0 0 0 0 1 0 1 2 0 2 0 0 1 0 0 2 0 0 0 0 0 1 0 2 0 1 0 1 0 1 1 1 1 0 1 1 0 0 0 0 0 1 1 0 0 1 1 2 0 0 2 2 2 0 0 0 0 0 0 0 0 0 2 1 1 1 0 0 0 0 1 0 0 2 1 0 1 1 0 1 1 1 0 1 1 1 0 0 0 0 0 0 0 0 0 2 0 2 0 0 2 0 0 0 0 0 1 1 1 0 0 0 1 2 1 0 0 0 0 0 0 0 0 0 1 0 0 0 0 1 0 0 0 0 0 1 1 0 0 2 1 1 2 2 2 1 0 2 0 1 1 0 2 1 0 0 0 1 0 0 2 0 0 1 0 1 2 0 0 2 0 1 2 0 0 0 0 0 0 1 1 0 1 0 1 1 0 0 0 1 1 1 0 1 1 1 1 0 1 2 2 0 1 0 1 0 0 1 1 1 0 1 0 1 1 0 1 1 1 1 2 1 1 0 2 2 2 0 0 0 0 0 0 0 0 1 1 1 1 0 0 0 0 0 0 0 0 0 0 0 0 1 1 1 0 1 1 1 0 1 0 2 2 0 0 0 0 1 0 0 0 1 1 2 0 0 1 0 0 1 0 1 2 2 0 0 2 0 2 0 0 0 0 1 1 1 0 0 2 1 0 0 0 1 2 1 0 1 0 1 0 2 0 0 0 2 1 1 0 1 0 0 1 1 1 1 1 1 0 1 1 1 1 1 0 0 0 1 1 1 0 0 2 1 0 1 0 0 1 1 0 1 0 1 1 1 0 1 1 1 2 0 0 0 0 1 1 0 0 0 0 2 0 2 0 2 1 2 1 0 0 2 1 1 1 2 0 2 0 2 0 2 2 0 0 1 2 1 1 1 0 1 2 1 1 2 0 0 0 1 0 0 1 1 1 0 0 1 0 0 2 2 0 0 0 0 0 0 0 0 0 0 0 0 0 1 1 1 0 0 1 1 0 0 1 1 1 2 0 1 0 1 0 1 0 0 0 0 0 2 0 2 0 0 0 0 0 2 0 0 0 0 0 0 1 0 0 0 0 0 0 1 0 0 2 1 0 0 2 0 0 0 2 0 0 0 0 1 1 2 0 0 1 0 2 2 2 2 1 0 1 0 1 0 0 2 1 1 0 0 0 1 0 1 2 0 1 0 0 0 0 0 0 0 2 0 1 0 0 1 0 2 0 2 2 0 1 0 2 0 0 1 0 0 0 2 0 2 0 2 0 0 2 2 0 2 0 0 1 1 0 1 0 0 0 0 0 0 0 1 0 2 0 1 0 0 1 0 1 1 0 1 0 1 1 1 0 2 0 2 0 0 0 1 0 1 1 1 1 1 0 0 0 0 0 0 0 0 0 2 0 0 0 2 1 1 0 2 0 0 2 1 1 0 2 0 0 0 1 0 0 1 2 2 1 2 1 2 1 1 2 2 0 1 0 0 0 0 0 1 0 1 0 0 1 0 0 0 0 0 1 0 1 0 1 2 2 0 2 2 0 2 0 0 1 0 0 2 1 1 1 0 0 0 0 0 1 0 1 0 0 0 0 0 0 0 0 0 1 1 0 0 2 0 0 0 0 1 0 0 0 0 0 1 1 0 2 2 0 0 1 0 2 0 0 0 1 2 1 1 1 0 0 1 0 0 0 0 0 0 0 1 1 0 1 2 0 0 0 2 2 0 0 0 1 1 0 0 0 0 0 0 0 1 2 1 2 1 1 1 1 1 0 2 0 1 0 0 1 1 0 1 0 1 0 1 1 0 0 1 2 1 1 0 0 0 0 0 1 1 1 0 1 0 2 2 1 0 1 0 0 0 0 0 0 0 0 2 0 1 1 1 0 0 0 0 0 1 0 0 0 1 0 1 2 0 0 0 0 0 0 2 0 1 1 0 0 0 0 0
197 0 2 1 0 0 0 1 2 1 0 2 0 1 0 0 1 0 1 1 1 0 0 2 0 0 1 2 2 2 2 0 2 1 1 1 1 1 0 1 1 1 0 0 0 0 1 0 2 0 0 0 0 1 1 2 0 0 1 0 0 1 1 1 0 0 2 0 0 0 1 1 2 0 1 2 1 0 0 0 0 0 1 1 2 0 0 1 1 2 0 1 0 1 1 1 1 1 1 1 1 2 0 0 0 0 2 0 0 2 1 2 1 1 1 1 1 1 1 0 2 1 0 2 0 0 0 1 1 0 0 0 0 1 0 1 1 0 0 1 1 0 0 0 1 2 0 0 0 1 0 1 0 0 1 0 1 1 0 0 1 0 0 2 0 2 0 1 1 2 0 1 2 0 2 0 1 0 0 1 0 1 0 2 0 0 2 1 0 0 0 1 0 0 0 0 0 1 0 0 0 1 0 1 2 2 1 0 1 0 0 0 1 0 0 2 0 0 1 1 1 1 2 2 0 2 2 1 1 0 0 0 0 0 0 0 0 2 0 1 0 1 2 0 0 0 0 0 0 2 0 0 1 0 1 1 0 0 0 0 0 0 0 1 1 0 1 1 1 1 0 1 0 1 0 0 0 1 1 0 0 1 0 0 1 0 0 1 0 1 0 1 0 1 2 1 0 2 0 2 2 1 2 0 0 0 0 0 1 0 0 2 0 0 1 0 2 0 0 0 1 2 1 0 2 0 1 0 1 1 0 1 1 0 0 0 0 2 0 0 0 0 1 0 1 0 0 1 0 1 1 1 0 1 0 1 1 2 0 1 1 1 1 0 1 0 1 2 2 0 2 2 1 0 1 1 1 1 0 2 1 1 0 0 0 0 1 1 1 1 0 1 0 0 2 0 0 0 2 2 0 2 2 2 0 2 2 1 0 2 0 0 0 2 0 2 0 1 0 1 0 2 1 1 1 1 0 0 0 0 0 0 0 0 0 0 1 0 0 0 2 0 0 2 0 1 1 0 1 2 0 0 0 1 1 0 1 2 1 2 2 2 0 0 1 1 1 1 2 0 1 1 2 2 2 2 0 0 0 0 1 2 0 0 2 1 0 0 0 0 1 1 0 2 0 0 1 0 0 2 2 1 2 0 0 0 0 0 1 0 0 0 0 0 1 0 0 2 0 0 1 2 0 0 0 1 0 1 0 1 0 1 0 0 0 0 0 0 1 2 0 0 0 1 1 1 2 2 0 0 0 1 0 0 0 0 0 0 0 0 1 0 0 0 0 0 0 0 0 0 2 2 0 0 0 0 0 2 2 1 1 0 1 1 0 0 1 0 0 0 0 0 1 0 1 0 1 1 0 1 1 1 0 2 0 0 0 0 0 2 0 0 0 0 0 0 0 0 0 1 1 2 0 0 0 1 1 1 0 0 0 0 1 0 1 0 2 1 0 0 0 0 0 2 1 0 2 1 0 0 0 2 0 2 1 1 0 1 1 0 0 0 1 1 0 1 1 0 1 0 0 0 0 0 0 2 0 1 0 0 1 0 0 1 0 1 1 0 1 0 2 0 0 0 0 0 0 1 0 0 0 0 0 0 0 2 1 1 1 0 1 1 0 2 0 0 0 0 1 0 0 1 1 2 0 0 0 0 0 0 0 0 0 0 0 0 0 0 0 1 0 0 0 1 1 0 0 0 0 0 0 0 0 0 0 1 1 0 0 0 0 0 1 1 0 1 0 0 0 2 0 0 2 0 0 0 1 0 1 1 0 0 1 0 1 0 0 2 0 1 0 0 1 2 0 0 0 0 0 1 0 1 0 1 1 0 2 0 1 1 0 0 0 0 0 0 0 2 2 0 1 2 0 2 0 0 1 0 0 1 0 1 1 0 0 0 0 0 0 0 0 0 0 0 0 0 0 0 0 0 2 2 0 0 1 0 1 0 1 1 1 0 0 0 0 0 1 0 0 1 1 1 0 0 1 0 0 0 2 2 2 2 0 0 0 0 0 2 1 0 0 0 0 1 2 0 2 2 0 1 1 2 1 0 1 0 0 0 1 1 1 1 0 1 1 1 2 0 0 0 0 0 2 0 0 0 1 1 0 0 2 1 1 2 1 1 0 0 2 2 0 0 2 1 1 0 1 1 0 1 0 0 2 1 0 0 1 2 0 0 1 0 1 0 0 0 0 1 0 1 0 0 0 0 1 2 0 1 1 0 0 0 0 2 0 0 1 1 0 1 0 0 0 0 0 0 0 0 0 0 0 1
198 0 1 0 0 0 1 1 1 1 1 1 0 0 0 0 0 2 1 0 2 1 0 2 0 0 1 1 0 2 0 0 1 1 1 1 1 2 0 0 0 0 0 0 1 0 0 0 0 1 1 0 0 0 2 1 1 0 1 0 0 1 0 0 0 0 1 0 0 0 0 1 2 0 2 2 0 0 0 0 0 0 1 1 1 0 0 1 1 2 1 1 0 2 1 1 1 1 0 1 0 1 1 0 0 0 2 2 1 1 0 1 2 2 2 2 2 0 2 0 0 0 1 1 0 1 0 1 2 0 1 1 1 1 0 0 0 0 1 0 1 0 0 0 0 0 0 0 1 1 0 0 0 0 0 0 1 1 0 0 0 0 0 1 0 2 0 1 0 2 1 0 1 1 2 0 0 0 1 0 0 1 1 2 0 0 1 2 0 0 1 2 1 0 0 0 0 0 1 0 0 1 0 0 2 2 2 0 2 0 0 1 0 0 0 2 1 0 1 1 0 0 2 2 0 1 1 0 0 0 0 0 0 0 0 0 0 1 1 1 0 0 2 0 0 0 0 0 2 0 0 0 0 0 0 1 0 2 0 0 0 0 0 0 1 0 1 1 1 1 1 1 0 0 0 0 0 2 2 0 0 2 1 1 2 1 0 2 0 2 0 0 1 0 2 1 1 1 0 1 1 1 0 2 0 0 0 1 0 0 1 2 0 0 1 0 1 0 0 0 0 0 2 2 1 0 1 1 1 0 0 1 1 0 0 0 0 1 1 1 1 1 2 0 0 0 2 1 0 2 2 0 0 0 0 2 0 1 0 2 2 2 1 0 1 0 1 2 2 0 0 0 1 1 1 2 2 0 2 0 1 1 0 0 1 0 0 0 0 0 0 0 0 2 2 0 1 2 0 0 0 0 1 1 0 0 1 2 0 2 0 0 0 1 1 2 0 0 0 0 0 0 0 0 0 2 0 0 2 0 2 0 2 2 2 0 0 0 2 2 2 1 0 1 0 1 2 2 0 0 0 2 1 2 0 0 0 2 2 0 0 2 0 0 2 0 2 2 2 0 2 2 2 2 0 0 0 0 0 0 0 1 0 1 2 2 0 0 0 1 1 1 0 2 0 0 1 1 1 2 1 1 2 0 0 1 2 1 1 0 0 0 0 1 1 1 0 2 0 0 0 2 0 0 0 1 0 1 0 1 1 1 0 1 2 0 0 0 1 0 0 0 0 0 1 1 0 1 1 0 0 0 0 0 2 0 1 2 0 0 1 0 0 2 0 2 2 2 0 2 1 1 2 0 0 0 2 0 0 2 0 1 1 1 0 1 1 1 0 1 0 1 0 1 0 0 0 0 0 0 0 2 0 1 0 1 1 0 0 1 1 1 0 1 1 1 0 0 1 1 0 1 0 0 0 1 1 1 0 0 0 0 1 0 1 0 2 0 0 0 1 1 0 1 1 0 2 0 2 0 0 1 1 1 1 1 0 1 1 0 0 0 1 1 0 1 2 1 0 0 0 0 0 0 0 2 0 1 0 0 1 0 1 2 0 2 2 1 0 1 0 1 0 0 0 0 0 2 0 1 0 1 0 0 1 1 1 1 1 0 1 1 0 1 0 1 0 0 0 0 0 0 1 2 0 1 0 1 0 0 0 0 1 0 0 2 1 0 0 2 0 0 0 0 0 0 0 0 1 0 0 0 0 0 0 1 1 1 0 1 1 2 2 0 0 0 1 1 1 2 0 0 2 1 1 0 0 2 0 2 2 1 0 1 1 1 0 1 0 1 0 1 2 2 0 0 0 0 0 1 0 2 0 2 1 0 1 1 1 0 0 0 1 0 1 0 1 2 1 0 1 1 0 2 0 0 1 0 0 2 0 2 1 1 1 1 0 1 1 0 0 1 0 0 1 1 1 0 0 0 2 2 0 0 1 0 1 0 1 1 0 0 0 0 0 0 1 0 1 0 0 0 1 0 2 1 0 1 1 2 1 1 0 0 0 0 0 1 0 0 0 0 1 1 2 2 2 1 0 0 0 2 1 0 1 1 0 1 1 1 1 1 0 0 1 1 1 1 2 2 0 2 2 1 0 0 2 1 0 0 2 2 1 1 2 2 1 1 1 0 0 0 2 1 1 1 1 0 0 0 1 1 1 0 2 0 1 2 2 1 0 2 0 0 0 0 0 0 0 1 0 0 0 0 0 1 0 0 0 0 0 0 0 1 0 1 1 0 0 1 0 1 0 2 0 1 0 0 0 0 0 2
199 1 1 0 0 0 0 2 1 2 2 0 1 1 0 1 0 0 0 1 1 1 0 1 0 0 1 2 1 1 1 1 0 1 2 0 2 1 0 0 1 0 0 0 0 0 0 1 0 1 1 0 1 0 1 1 0 2 0 2 0 0 0 0 0 0 2 0 0 0 0 0 2 1 2 2 0 0 1 1 0 0 0 0 1 0 0 0 0 1 0 0 2 1 0 2 0 1 1 1 1 2 0 0 1 1 2 1 1 1 0 1 0 2 0 2 0 0 2 0 0 0 1 1 1 0 0 1 2 1 0 0 1 2 0 0 0 0 0 1 1 0 1 0 0 1 0 0 1 1 0 1 0 0 0 0 1 1 0 0 1 1 0 1 2 2 0 0 1 1 0 1 0 2 1 0 0 0 1 1 0 1 1 1 0 0 1 0 0 1 0 0 1 1 1 0 1 0 0 0 0 0 1 0 2 2 1 1 1 1 0 0 0 0 0 2 1 0 1 1 1 1 1 1 1 1 2 1 0 0 0 1 0 0 0 0 0 2 0 2 0 0 2 1 0 0 0 0 2 0 0 1 0 0 0 1 1 0 0 0 0 0 0 0 0 0 1 0 2 0 0 1 0 1 1 1 0 2 2 0 0 2 1 1 1 1 2 1 0 2 0 1 1 1 2 0 1 0 0 1 2 0 0 2 0 0 0 1 0 0 0 1 0 0 1 0 2 1 0 0 1 1 2 0 1 0 0 1 1 1 0 1 0 0 0 0 0 1 1 0 0 0 1 0 1 1 1 1 1 2 2 0 1 0 1 0 0 1 0 2 2 2 2 1 2 0 1 1 1 0 2 2 1 1 0 1 2 0 1 1 1 1 0 1 0 0 0 0 0 1 1 1 0 0 2 0 0 1 1 0 1 0 1 2 1 0 0 1 0 1 0 0 0 0 1 1 1 0 0 0 0 1 1 1 0 2 2 0 2 2 1 0 1 1 1 2 0 0 0 0 1 1 0 0 1 2 2 1 0 1 0 1 0 1 1 0 1 2 2 0 1 2 1 1 0 2 0 1 2 1 1 1 0 0 2 0 2 0 0 0 1 2 0 1 2 1 0 2 1 0 0 0 0 1 1 1 1 2 0 0 0 0 2 0 0 0 0 1 2 0 1 1 1 0 2 0 0 2 0 1 1 1 0 1 0 1 0 1 0 1 1 1 0 1 1 0 2 0 1 1 0 1 0 0 2 0 1 2 0 0 0 2 1 0 2 1 0 2 0 1 0 0 0 1 1 0 0 1 1 0 1 2 2 0 0 0 2 2 2 2 0 1 0 1 0 0 0 1 1 2 0 1 0 1 1 0 0 0 0 0 0 2 0 1 0 1 1 0 0 1 0 0 0 1 0 1 0 0 0 0 1 1 0 0 0 1 1 1 0 0 0 0 0 0 1 1 1 1 0 0 1 1 1 1 2 0 2 2 1 1 0 2 1 1 2 0 0 2 1 1 1 1 0 1 0 1 2 1 0 0 0 2 0 0 0 0 2 1 0 0 1 0 0 0 0 0 0 0 1 0 1 0 0 0 0 0 0 2 0 1 0 1 0 2 1 2 2 2 0 0 0 0 1 0 0 0 1 1 1 0 0 0 1 2 0 2 0 0 1 0 0 0 1 0 0 1 1 0 0 1 0 1 0 0 0 1 0 0 0 0 0 0 0 0 1 1 0 0 1 1 0 1 0 0 0 1 1 2 1 2 0 0 1 1 0 0 2 2 0 2 1 0 1 0 1 2 0 2 0 2 0 0 2 2 2 0 0 1 0 1 0 1 0 2 0 0 0 1 0 1 0 0 1 1 1 0 2 1 1 1 0 1 0 2 0 0 1 0 0 2 0 2 1 0 0 1 0 0 1 0 1 1 0 1 1 0 1 0 0 0 2 2 0 0 2 0 0 0 0 0 2 0 0 0 1 0 1 0 1 0 0 0 1 0 0 0 0 1 0 0 0 0 0 0 0 0 0 1 0 0 0 0 1 0 2 0 2 2 0 1 1 1 1 0 1 1 0 1 0 0 0 0 0 1 0 1 1 1 2 1 0 2 1 0 0 2 2 0 0 0 1 1 0 2 0 0 0 0 0 0 0 0 2 0 0 0 0 0 1 0 1 0 1 0 0 0 1 1 1 0 2 0 0 0 1 2 2 1 1 1 1 0 0 0 0 0 0 2 2 0 1 1 0 0 0 0 0 0 0 2 0 0 0 2 1 0 0 0 1 0 1 2
[truncated: 1,606,808 more chars]
