# Supplementary material for: KNN-MDR: a learning approach for improving interactions mapping performances in genome wide association studies
Source: BMC Bioinformatics. 2017 Mar 21;18:184. doi: 10.1186/s12859-017-1599-7 (PMC5361736; doi:10.1186/s12859-017-1599-7)
Supplement: Supplementary file 3 — The data set(s) supporting the results of Table 2. (ZIP 28603 kb) [file 12859_2017_1599_MOESM3_ESM.zip › 3/SINAN/S16/mkallsimul.dat]

1 0 0 0 0 1 1 2 0 1 1 1 0 0 0 0 0 1 2 0 0 0 0 2 0 0 0 1 0 0 1 1 0 1 1 1 1 0 0 0 1 1 1 0 1 1 1 0 0 2 2 2 0 1 0 2 0 0 0 0 1 1 0 0 0 0 2 0 1 1 0 0 2 0 2 2 2 0 0 0 2 0 1 1 2 0 0 0 0 1 0 0 0 2 0 2 0 1 1 1 0 1 0 0 2 0 2 0 0 0 0 0 0 1 1 1 0 0 0 0 0 0 2 2 2 2 2 0 0 0 0 0 0 0 0 0 0 0 0 0 1 0 1 0 1 0 1 1 1 1 0 0 0 0 0 1 0 1 0 0 0 0 1 2 0 2 0 1 0 1 1 1 1 1 0 2 1 2 0 2 2 1 1 2 2 1 2 1 1 1 1 1 1 0 1 0 1 2 0 0 0 0 0 0 1 1 1 0 2 0 1 1 0 0 0 1 1 1 0 0 2 1 1 1 0 1 0 1 0 1 0 0 0 0 0 0 0 2 0 0 0 1 2 1 2 2 1 0 2 0 0 0 0 0 0 1 1 2 0 0 0 0 0 0 1 0 0 0 1 1 0 1 0 2 0 0 0 1 2 0 1 0 0 1 0 0 0 1 1 1 1 1 0 2 1 0 0 1 0 0 0 0 0 1 0 0 1 2 0 0 0 2 2 1 2 0 0 1 0 0 1 2 1 1 1 0 0 2 2 2 0 0 0 0 0 0 0 0 2 0 0 0 2 0 0 0 1 0 2 1 1 0 2 2 1 0 0 0 0 0 0 1 2 0 2 0 0 1 1 0 0 2 0 0 0 0 1 0 0 0 0 1 0 0 1 0 0 0 0 0 0 0 1 1 2 0 1 0 0 0 0 0 1 2 1 0 1 0 0 0 1 1 0 1 1 2 0 1 0 0 0 1 1 0 0 2 2 0 0 0 0 0 0 2 2 2 0 0 1 1 1 1 0 1 2 1 0 1 2 1 0 1 0 2 0 0 0 0 1 0 2 0 0 0 1 1 1 0 2 0 1 1 2 2 0 0 0 0 0 0 2 0 0 0 0 0 0 1 0 0 1 1 0 2 0 0 0 0 0 0 2 2 1 1 1 0 2 1 1 0 1 1 0 2 2 0 0 0 0 0 0 2 0 0 1 1 0 0 1 1 1 0 1 1 0 1 1 0 0 2 0 0 0 1 0 1 0 1 0 1 0 1 0 0 1 0 0 1 0 1 1 0 1 0 0 1 0 0 0 0 0 0 1 0 1 0 1 1 0 1 1 0 2 0 0 2 1 0 0 0 1 1 0 1 0 0 0 1 1 0 1 1 1 0 1 1 1 0 1 2 1 0 0 1 0 0 0 1 1 0 0 0 0 0 0 0 2 1 0 0 1 0 1 0 0 1 0 0 0 0 1 1 0 1 1 1 1 0 0 0 0 1 1 1 0 1 2 1 1 0 0 0 0 1 0 1 2 2 1 1 0 0 1 0 0 1 1 2 0 2 2 1 1 0 1 1 1 2 1 1 1 0 0 0 0 0 0 0 1 1 0 1 0 0 2 0 0 1 2 0 1 0 0 1 0 0 0 2 1 0 0 0 1 0 0 1 1 0 2 0 1 1 0 1 0 2 0 0 0 0 0 0 1 1 1 1 0 0 0 0 0 0 2 0 1 2 0 0 2 1 1 1 2 0 0 0 1 1 0 2 0 0 1 1 1 1 1 1 2 0 1 1 0 0 2 0 0 2 0 2 0 2 2 2 1 1 0 1 0 0 0 0 0 2 2 1 1 0 2 0 2 0 1 1 1 2 2 2 2 0 0 1 1 2 2 0 0 0 1 2 0 0 1 0 0 1 0 0 0 0 0 0 1 0 1 1 0 0 0 0 1 1 0 2 2 0 0 0 0 0 0 0 0 0 0 2 1 1 1 0 0 0 1 1 0 2 0 2 0 1 0 1 0 0 0 1 1 0 0 1 1 1 0 0 2 2 2 0 0 0 0 2 0 0 1 1 1 2 0 1 1 0 0 0 1 1 2 2 2 1 0 2 1 2 2 1 1 1 1 2 0 2 0 1 1 1 1 2 0 0 0 0 2 0 0 0 0 0 0 0 2 0 0 1 1 0 2 2 0 1 2 0 1 0 0 0 0 0 0 0 0 0 0 0 0 2 2 0 2 1 0 1 0 1 0 0 0 1 0 1 0 0 1 0 2 0 0 1 1 1 1 0
2 0 0 0 0 0 0 0 0 0 0 2 0 2 1 0 0 0 1 1 1 1 1 0 1 1 1 2 0 0 2 0 2 1 0 1 1 2 0 0 1 1 1 0 1 1 0 0 2 0 0 0 1 1 0 0 2 0 0 0 0 1 1 1 1 0 2 0 0 0 0 0 2 0 0 2 2 1 2 0 1 0 1 1 1 0 0 0 0 2 0 0 1 1 0 1 0 0 0 1 0 2 0 0 2 1 2 1 1 0 0 2 2 2 2 2 2 0 1 0 1 0 0 0 0 0 0 1 2 2 1 1 0 0 0 0 0 0 1 0 0 0 0 0 1 0 0 0 0 0 0 0 0 0 0 1 1 1 1 1 1 0 1 2 1 1 0 0 0 0 1 1 0 1 2 0 2 0 0 0 0 0 1 2 1 1 1 2 2 0 0 0 0 0 0 0 1 2 0 0 0 0 0 0 0 1 1 0 1 0 2 0 0 0 0 1 0 0 2 0 2 2 2 2 0 0 2 1 1 0 1 1 0 0 0 0 0 2 0 0 0 0 2 2 2 2 0 0 0 0 0 0 0 0 0 1 1 1 0 2 0 1 0 0 0 0 0 1 2 0 0 0 1 2 0 0 1 0 2 0 1 1 2 2 2 1 1 1 1 2 1 2 1 2 2 0 2 1 0 1 0 0 1 0 1 0 1 2 0 0 0 1 1 2 1 0 0 1 1 1 0 1 2 1 2 0 0 2 1 1 0 0 1 1 0 0 0 1 1 1 0 1 1 0 2 2 0 0 2 1 1 0 1 1 0 1 1 0 0 1 0 1 2 0 2 1 0 2 2 1 1 1 0 0 0 0 1 1 0 0 0 2 2 0 1 1 0 0 0 0 0 0 1 0 2 0 2 2 0 0 0 0 1 2 0 1 0 0 0 0 0 0 0 0 0 1 1 1 0 0 1 2 0 0 1 2 1 0 0 0 0 0 0 2 1 0 0 2 1 1 1 1 0 0 0 2 2 1 1 1 0 1 0 1 1 0 1 2 2 1 1 1 1 0 0 1 1 2 2 0 2 2 2 2 2 0 2 0 0 0 0 2 0 0 0 1 0 1 0 1 0 2 0 2 1 0 2 0 0 2 2 1 2 0 2 0 1 2 1 0 0 2 0 1 1 0 0 0 0 0 1 2 0 0 0 1 1 1 0 2 1 1 2 0 2 0 2 0 0 0 0 1 0 1 2 0 2 0 2 0 0 0 0 0 1 0 0 0 0 0 0 0 0 0 0 1 1 1 1 0 0 0 2 0 1 0 2 1 0 1 1 0 1 0 0 0 0 1 0 0 0 0 0 0 1 0 1 0 1 1 0 1 0 0 1 0 0 0 1 1 1 0 0 0 0 0 1 0 0 0 0 0 0 0 0 0 2 0 0 0 0 0 0 0 0 0 0 1 2 0 2 1 0 1 1 1 2 0 1 0 1 0 1 1 0 1 1 1 1 1 1 1 0 0 1 0 1 2 0 1 1 0 0 0 1 0 2 0 2 0 0 1 2 1 2 2 1 2 1 1 2 0 0 0 0 0 1 0 0 1 0 2 0 1 1 0 1 2 1 0 0 0 0 0 0 1 0 2 1 0 0 0 0 0 0 1 1 0 2 0 2 1 0 2 0 1 0 0 2 2 1 2 0 0 0 1 0 2 0 1 0 1 1 1 0 2 1 0 1 0 0 0 2 0 0 0 2 2 1 2 0 0 2 0 0 1 1 0 0 2 2 2 0 0 1 1 0 2 0 2 0 2 2 2 2 0 0 0 0 1 0 0 0 2 1 0 0 0 1 1 2 0 1 1 1 2 2 0 2 0 2 2 1 2 2 0 0 0 0 1 0 0 2 0 0 1 1 0 1 0 1 1 0 0 0 0 0 0 1 1 0 0 1 1 1 0 1 0 0 0 1 0 0 0 0 0 0 0 1 0 1 0 1 1 0 2 1 1 1 1 2 0 0 0 0 0 0 0 0 2 0 2 0 0 2 2 2 0 0 0 0 2 1 0 1 0 1 1 0 0 2 0 0 0 1 1 1 1 2 1 0 2 0 1 0 1 1 1 0 0 0 2 0 2 0 0 0 0 1 1 0 0 2 2 1 1 0 0 0 1 2 0 0 0 1 0 2 0 0 0 2 0 1 0 1 1 1 1 0 0 0 0 0 0 0 2 2 1 1 0 0 1 1 1 0 0 0 0 0 0 1 0 0 0 1 0 1 0 0 2 0 2
3 0 0 0 0 0 0 2 1 1 2 0 1 1 1 0 0 0 1 1 0 0 0 0 0 0 0 1 0 0 1 0 1 1 0 1 1 2 0 0 0 0 0 0 1 0 0 0 0 1 1 2 0 0 0 1 0 0 0 2 0 1 0 0 1 0 1 1 0 0 0 1 1 0 2 1 1 2 2 0 1 0 2 0 0 0 2 0 0 1 0 0 0 2 0 2 0 1 1 1 1 2 0 0 1 1 1 0 1 1 0 2 2 2 2 2 2 0 2 0 1 0 0 0 0 0 0 0 0 0 0 0 0 0 0 0 0 0 0 0 0 0 0 0 0 0 0 0 1 1 0 0 0 0 0 1 1 1 0 0 0 0 1 2 0 2 0 1 0 2 0 0 0 2 1 0 2 0 0 0 0 0 0 2 1 0 0 2 1 2 2 2 0 0 0 0 1 2 1 0 0 1 1 0 0 0 1 0 1 0 1 0 0 0 0 1 1 0 1 1 1 0 0 1 0 0 0 2 0 2 0 0 0 0 0 0 0 2 0 0 0 2 2 1 2 2 1 0 2 0 0 1 0 0 0 0 0 2 0 0 0 0 0 0 1 0 1 0 2 0 1 1 1 2 0 0 0 0 1 0 1 0 1 1 2 2 1 2 0 2 0 0 1 1 2 0 2 2 0 2 0 2 1 0 1 0 0 2 1 0 1 1 2 2 1 0 0 1 0 0 1 2 0 1 1 0 0 2 1 1 0 1 0 0 0 0 0 1 0 0 0 1 2 0 1 1 2 0 2 0 0 0 1 1 0 1 1 0 0 1 0 1 2 0 2 0 1 1 1 0 0 2 0 0 1 0 1 2 1 0 0 2 0 0 1 0 0 0 0 0 0 0 0 0 2 1 0 0 0 0 0 0 1 2 1 0 0 1 1 1 1 1 0 0 0 0 2 0 0 0 0 1 0 0 1 2 0 0 1 0 1 0 0 0 0 1 1 2 1 1 1 1 0 0 2 0 0 0 1 0 0 0 0 2 0 0 0 0 0 1 1 0 0 0 0 1 0 0 2 0 0 0 2 2 1 0 0 1 1 1 1 1 2 2 2 2 0 1 0 0 1 2 0 1 1 1 1 1 1 0 1 1 0 2 0 1 1 0 0 0 0 1 1 0 0 1 0 0 0 0 0 2 1 1 1 0 0 0 2 1 1 0 1 1 1 0 2 1 1 1 1 1 0 0 2 2 0 0 2 0 0 1 0 0 1 1 1 0 1 0 0 0 1 1 1 0 1 0 0 0 0 1 0 0 0 0 0 1 0 2 0 1 1 0 1 1 2 0 0 0 1 1 2 0 0 0 0 0 0 0 0 1 0 0 2 1 1 0 0 0 1 0 0 2 0 2 0 1 0 0 0 0 0 1 0 0 1 0 0 0 0 0 0 0 0 0 0 0 0 1 1 2 0 1 2 1 2 1 1 1 1 2 1 1 0 1 1 1 1 0 0 0 0 1 1 0 0 1 2 0 0 2 1 0 0 1 0 0 2 0 2 0 1 1 1 2 2 2 1 0 0 1 0 0 0 0 1 0 0 1 1 0 0 0 0 0 0 2 1 2 0 0 0 0 1 2 0 1 0 0 0 0 1 0 0 2 2 0 1 0 2 1 0 2 0 1 0 0 1 1 0 1 1 1 1 0 0 0 0 1 0 1 0 0 0 2 0 0 2 0 0 0 2 0 0 0 1 1 0 0 0 0 1 0 0 1 2 0 0 1 1 2 0 0 0 1 0 1 1 2 1 1 2 2 2 0 0 0 0 0 0 2 0 1 2 1 2 0 1 1 1 0 0 0 2 2 1 2 2 0 0 0 0 2 2 1 0 0 1 2 2 2 1 0 0 1 0 1 1 0 1 1 0 0 0 0 0 0 0 1 1 0 1 2 1 1 0 0 1 1 1 0 1 0 1 1 1 0 0 0 0 0 0 2 0 2 0 0 2 2 2 0 0 0 0 1 1 0 0 1 0 1 0 0 2 2 2 0 1 0 1 1 0 1 1 1 1 1 1 1 1 0 1 0 1 0 2 0 2 2 0 2 0 1 1 1 1 1 0 0 0 1 1 2 0 0 0 1 1 1 0 1 0 1 0 0 1 0 0 0 2 1 0 1 1 0 2 0 0 0 1 0 1 0 1 2 1 0 0 0 0 0 0 0 0 1 2 1 1 1 0 2 0 1 0 0 0 1 1 0 0 1 0 0 0 0 0 0 0 0 1 2
4 0 0 1 0 0 1 2 0 1 1 0 1 2 1 0 0 2 0 0 1 0 0 2 0 0 0 1 1 2 2 1 1 2 0 1 1 1 1 1 2 1 0 0 1 0 0 0 2 0 0 1 0 0 2 1 1 0 0 1 0 0 2 2 0 2 0 0 0 0 0 0 2 0 1 2 2 2 2 2 0 0 2 0 0 0 0 1 1 2 0 0 0 2 1 1 1 0 0 0 0 1 0 0 2 1 2 1 1 0 0 1 1 2 1 1 0 0 1 0 1 0 0 0 0 0 0 1 1 1 0 0 0 2 1 1 0 0 1 0 2 0 0 0 0 0 0 0 0 0 0 0 0 1 1 1 0 2 0 1 1 0 0 2 0 2 0 2 0 1 0 1 0 2 2 1 2 1 0 0 1 1 0 2 0 0 0 1 1 0 0 0 1 0 1 0 0 2 0 0 0 1 0 0 2 0 0 0 2 0 1 0 1 1 0 1 0 1 0 1 1 1 0 2 0 0 1 2 1 1 0 0 0 0 0 0 0 2 0 0 0 0 2 2 2 2 0 0 2 0 0 0 0 0 0 2 2 1 0 0 0 0 0 0 0 1 0 0 1 0 0 1 1 2 0 0 0 1 1 0 1 0 2 2 2 2 2 2 0 2 2 0 2 2 2 0 0 2 0 2 0 1 0 1 0 1 0 1 2 0 2 1 0 2 1 0 0 0 1 1 1 1 2 1 2 0 0 1 0 1 0 2 1 0 0 0 0 1 1 0 0 0 1 1 0 0 2 0 1 1 1 0 2 2 2 0 1 0 0 0 0 0 1 0 1 1 1 2 2 0 0 2 0 0 0 0 1 1 1 0 1 1 1 1 1 0 0 0 0 0 0 0 1 2 2 0 2 1 0 1 0 1 0 2 0 2 0 1 0 0 0 0 0 0 0 2 0 2 0 0 0 2 0 1 0 0 0 0 1 0 1 0 0 1 1 0 0 1 0 0 2 1 0 1 1 0 1 0 2 2 0 0 0 2 2 2 0 2 1 2 0 2 1 1 1 1 0 1 2 1 1 1 2 2 1 0 0 0 0 0 1 1 2 2 0 0 0 0 1 1 1 2 0 1 1 0 1 1 1 0 1 0 2 0 2 0 0 2 1 0 0 1 0 1 1 0 0 0 0 1 1 2 0 1 1 0 1 1 1 1 1 1 1 0 0 0 1 0 1 1 1 1 0 1 2 2 0 2 0 0 1 1 0 0 1 0 0 1 0 1 1 0 1 0 0 1 0 0 2 0 1 1 0 0 0 0 1 0 0 1 0 1 0 0 0 0 0 0 0 0 0 0 1 1 0 0 1 0 0 0 0 2 1 1 2 0 2 0 2 0 0 0 0 0 1 1 0 1 0 0 0 0 0 0 0 0 2 1 0 0 1 0 0 0 0 0 1 0 1 0 2 1 0 1 0 1 2 1 1 1 2 1 0 2 0 2 0 1 1 0 0 0 1 2 0 2 1 2 0 0 1 0 0 0 1 0 2 0 2 0 2 0 1 1 1 1 1 1 0 1 2 2 1 0 2 1 2 0 1 2 0 1 1 0 0 0 1 2 2 1 0 0 0 0 0 1 0 2 1 0 0 0 0 0 1 0 0 0 1 0 0 0 0 2 0 1 0 0 1 1 0 1 1 1 1 1 0 1 0 0 0 0 0 0 1 2 1 0 2 1 1 1 2 0 0 1 0 1 0 2 1 0 2 0 0 0 1 2 2 0 0 0 0 0 1 1 0 2 0 2 0 2 2 1 0 1 0 1 1 1 0 1 0 1 2 0 1 0 1 0 2 1 1 1 0 2 1 1 1 1 0 1 2 1 1 2 0 0 2 2 2 2 2 0 0 1 0 0 0 1 0 1 0 0 0 0 0 0 0 0 2 2 2 1 0 1 2 0 0 0 0 0 0 0 0 1 1 0 2 0 1 1 1 1 0 2 0 0 1 0 1 0 0 0 0 2 0 0 0 2 0 1 2 0 2 2 2 0 0 0 0 2 0 0 2 2 1 1 0 2 0 0 0 0 1 0 2 1 1 1 0 1 0 0 0 0 1 1 1 1 0 2 1 2 0 0 0 0 0 1 0 0 1 1 1 1 0 2 0 1 2 0 2 0 0 0 0 1 0 1 1 1 2 0 0 0 0 0 2 0 0 0 0 0 1 2 2 2 0 0 0 2 0 0 0 0 0 1 0 1 0 0 0 1 0 1 0 0 1 0 0 1
5 0 0 1 0 0 1 1 0 1 1 2 0 0 0 0 0 1 1 0 0 0 0 1 0 0 0 1 1 1 2 0 2 2 0 1 1 1 1 0 1 1 0 0 1 1 1 0 2 1 0 0 1 1 1 1 0 0 0 0 1 2 0 1 1 1 1 1 0 0 0 0 2 1 2 2 2 2 2 0 1 0 2 0 0 0 0 0 0 2 0 0 1 1 1 1 0 1 1 1 1 2 0 0 2 1 2 2 1 0 0 1 0 2 2 2 0 0 2 0 1 1 1 1 1 1 1 1 1 1 1 1 0 0 0 0 0 0 0 0 0 0 0 0 0 0 0 0 0 0 0 1 0 1 1 0 0 0 0 1 1 0 0 0 0 1 0 0 1 1 1 0 0 1 1 0 1 1 0 0 1 1 0 2 0 0 0 1 0 0 0 1 2 1 2 0 0 2 0 0 0 1 0 0 0 2 2 1 0 0 1 0 1 0 0 0 0 0 2 2 0 0 0 1 0 0 0 1 0 1 0 0 0 0 0 0 0 2 0 0 0 0 2 1 1 1 0 0 2 0 0 0 0 0 0 0 0 1 0 1 0 1 0 0 1 1 1 0 1 0 0 0 0 1 0 0 0 1 2 0 1 1 0 2 1 0 1 2 0 2 1 0 1 2 2 0 2 2 0 1 1 0 1 0 1 0 0 2 0 0 0 2 2 2 1 1 0 0 1 1 1 2 0 0 2 0 0 2 1 1 0 1 0 0 0 0 0 1 1 0 0 1 1 0 1 1 1 1 2 0 0 0 1 1 1 1 0 0 0 2 0 2 1 0 1 0 0 2 2 0 0 2 0 0 0 0 1 2 0 0 0 2 0 0 2 2 0 1 1 0 0 0 0 0 2 0 0 1 0 0 0 0 1 2 0 1 0 0 0 0 0 0 0 0 0 1 1 0 0 0 1 2 0 0 1 2 1 1 1 1 1 0 0 0 1 2 0 1 2 1 1 1 0 0 0 2 2 1 1 1 0 1 0 1 1 0 1 0 1 1 2 2 0 0 0 1 0 1 1 0 1 1 1 1 1 0 1 0 0 0 1 1 1 1 1 2 0 0 0 2 1 1 1 1 1 1 1 2 2 0 0 0 2 0 2 0 0 1 1 0 0 2 2 2 2 0 0 1 0 1 1 1 0 0 1 1 0 0 0 2 1 0 1 1 1 0 1 1 1 2 0 1 0 0 1 2 0 1 1 0 1 1 0 0 1 1 0 1 0 1 1 0 0 1 1 0 1 1 0 1 0 0 1 0 1 0 1 1 0 2 0 0 2 0 2 0 2 2 2 1 0 0 0 1 0 0 0 0 0 0 0 2 0 0 0 2 2 0 1 1 2 1 0 0 0 0 0 0 0 0 0 0 0 0 0 1 1 0 0 0 0 0 0 0 0 1 1 0 1 0 1 1 0 1 1 0 2 1 1 1 2 1 1 1 1 1 2 2 1 0 0 0 0 0 1 0 1 2 1 1 1 1 0 0 0 1 1 0 1 1 1 0 2 2 1 2 1 0 1 1 2 1 0 0 0 0 1 0 1 1 0 1 0 0 0 0 1 2 2 0 1 0 0 0 1 0 0 2 1 0 0 0 0 0 1 0 0 1 1 0 1 0 0 2 0 0 1 0 1 1 0 1 1 1 1 0 0 1 0 0 0 0 0 0 0 1 2 0 1 0 0 0 2 1 0 0 0 2 0 1 0 0 2 0 0 0 2 1 1 1 1 1 1 1 1 1 1 2 1 2 0 1 2 2 1 1 0 1 0 1 1 1 0 1 2 0 1 0 1 1 1 0 1 0 2 2 2 0 1 0 1 1 1 2 1 2 0 0 0 2 1 0 2 0 0 1 0 1 1 0 1 0 2 0 0 0 1 0 0 0 2 2 1 2 1 1 1 0 0 0 2 0 0 0 0 2 1 0 0 0 0 1 1 1 0 1 0 0 1 1 2 0 0 0 0 2 0 0 0 2 0 2 0 0 2 2 2 0 0 1 0 1 0 0 1 1 0 1 0 1 0 0 2 0 2 2 1 0 0 0 0 0 0 1 0 1 1 1 1 1 0 2 0 0 0 0 0 0 0 1 0 0 1 2 1 0 0 1 1 0 2 0 2 0 0 0 0 2 0 1 1 1 0 1 0 0 0 0 1 1 0 1 0 0 1 1 2 0 1 0 0 1 1 1 0 0 0 1 0 0 1 0 0 0 0 0 1 1 2 0 0 0
6 0 0 0 1 0 0 1 0 0 0 1 0 2 1 0 0 2 0 0 0 0 1 2 0 0 0 1 2 2 2 2 0 0 0 1 1 1 1 0 1 1 0 0 1 0 0 0 1 1 0 1 1 1 1 1 1 0 0 0 1 2 2 2 0 2 0 0 1 1 0 0 2 0 2 2 2 0 2 0 0 0 2 0 1 0 1 1 1 2 0 1 1 2 1 2 1 1 1 1 1 2 0 0 2 0 2 0 0 0 0 2 0 2 2 2 0 0 0 0 2 0 0 0 0 0 0 2 2 2 0 0 0 0 0 0 0 0 0 0 0 0 0 0 1 0 0 0 0 0 0 0 0 0 0 0 0 0 1 0 1 0 2 2 1 2 0 0 1 2 1 2 1 1 1 1 2 1 0 1 1 1 1 2 2 1 1 1 1 1 1 1 1 0 1 0 0 2 0 0 0 0 0 0 1 1 1 0 1 0 2 0 2 0 1 0 1 1 1 1 1 1 1 2 0 0 1 0 0 1 0 0 0 0 0 0 0 2 0 0 0 0 1 1 2 2 1 0 2 0 0 0 0 0 0 1 0 1 1 0 1 1 0 0 0 0 0 0 2 1 1 0 0 0 0 1 0 1 2 0 0 0 0 2 2 2 0 1 0 2 0 1 0 2 2 0 2 1 0 1 0 1 1 0 1 0 0 0 0 0 0 1 2 2 0 0 0 0 1 1 0 2 1 1 2 0 0 0 1 1 0 1 1 0 0 0 0 0 1 0 0 0 1 0 0 0 2 0 2 0 0 0 1 1 0 1 1 0 0 1 0 2 1 0 1 0 0 2 2 0 0 2 1 1 1 0 2 2 0 0 0 0 0 0 0 0 0 0 0 0 1 1 0 0 2 0 0 0 0 0 0 0 1 1 0 1 1 0 0 0 0 1 1 0 1 1 1 1 0 0 0 2 0 1 1 2 2 1 2 0 1 0 0 0 0 1 0 1 0 0 2 0 0 0 2 0 0 0 0 1 0 0 0 2 2 1 1 1 2 2 1 2 0 0 0 2 1 1 1 0 2 1 1 1 1 0 1 0 0 0 1 1 1 1 0 1 0 1 1 0 2 2 1 0 1 0 1 1 1 0 1 1 1 0 2 1 1 1 2 0 0 2 0 1 1 0 0 0 0 1 1 1 0 0 0 1 1 0 1 1 1 0 1 0 1 0 2 1 0 1 1 1 0 0 2 2 0 0 2 0 0 0 0 0 2 1 1 1 0 1 1 0 0 0 0 0 0 0 1 0 0 0 1 0 0 0 1 1 0 2 0 0 1 0 0 1 1 1 1 0 0 0 2 2 0 2 0 1 1 0 1 2 1 0 2 1 2 0 2 0 0 0 0 1 1 2 0 1 0 1 1 1 0 0 0 0 2 1 0 0 0 0 0 0 0 1 0 0 0 2 0 0 0 0 1 1 2 0 1 1 1 1 0 2 1 2 2 2 2 0 0 0 1 0 1 1 1 2 1 0 1 0 0 0 0 1 1 2 0 2 2 1 2 2 1 2 1 0 2 2 2 1 0 1 0 1 1 0 1 2 0 0 0 0 0 0 0 2 1 2 0 0 0 0 0 0 0 1 0 1 0 1 0 0 0 0 0 0 0 0 0 0 0 2 0 0 1 0 0 1 0 1 1 1 1 0 0 0 0 0 0 0 0 0 1 0 0 0 2 1 0 1 2 0 0 0 1 2 0 0 0 0 2 0 0 0 1 0 0 1 2 2 1 1 2 2 2 2 0 2 0 2 2 2 1 1 0 1 0 0 0 1 2 2 0 1 1 0 0 1 1 0 1 1 0 1 1 2 2 0 2 2 1 2 2 1 0 0 0 2 0 0 2 0 0 1 1 0 0 1 0 1 2 0 1 1 1 0 0 0 1 1 1 1 1 0 1 0 0 0 1 0 0 0 0 1 0 0 1 0 0 0 1 1 0 1 2 2 0 0 0 2 0 0 0 0 0 0 0 2 0 2 0 0 1 0 0 0 1 0 0 0 0 0 2 2 0 2 0 2 0 0 1 0 1 1 1 1 1 0 0 1 0 0 0 1 0 2 0 0 0 2 0 0 2 1 1 2 0 1 0 0 1 1 0 0 0 2 0 0 1 0 1 1 1 0 1 1 0 0 2 0 1 0 1 0 1 0 1 0 0 0 0 0 1 2 2 2 1 0 0 1 0 0 0 0 0 0 0 0 0 1 1 0 1 0 0 0 0 0 0 2
7 0 0 0 0 1 1 1 1 1 2 0 0 0 0 0 0 1 2 1 0 0 0 2 0 0 0 2 0 0 2 0 0 0 0 1 1 2 0 0 2 2 0 0 0 0 0 0 1 1 0 1 0 1 0 0 2 0 0 1 1 1 1 1 1 1 0 0 1 1 0 1 2 0 1 2 2 1 2 0 0 0 2 0 0 0 1 0 0 1 0 0 1 2 0 1 0 0 0 0 0 1 1 0 2 0 2 0 1 0 0 1 0 2 1 1 0 0 1 0 2 1 1 1 1 1 1 2 2 2 0 0 0 0 0 0 0 0 2 1 1 0 0 0 1 0 0 0 1 1 0 0 0 0 0 1 0 0 1 0 2 2 1 2 2 2 0 0 1 1 0 1 0 2 1 0 2 0 0 0 0 1 1 2 2 2 1 1 0 0 0 1 2 0 2 0 1 2 0 0 0 2 0 0 1 0 0 1 0 0 1 0 1 0 0 2 1 1 1 0 2 1 0 2 0 0 0 2 1 2 0 0 0 0 0 0 0 2 1 1 0 0 2 1 1 1 0 0 2 0 0 1 0 1 1 2 0 1 0 1 0 1 1 1 1 0 0 0 1 0 0 0 0 1 0 0 0 1 2 0 2 0 0 2 1 0 1 2 1 2 2 1 0 1 2 0 1 2 0 1 0 0 0 1 0 1 1 1 0 0 0 2 2 1 0 1 1 0 1 1 1 1 1 1 2 0 0 1 0 1 0 2 0 0 0 0 0 1 1 0 0 0 0 0 2 2 0 0 2 1 1 1 1 2 1 0 2 0 0 2 0 2 2 0 2 0 0 2 2 2 2 0 0 0 0 0 2 0 0 0 2 0 1 1 1 0 0 1 1 0 0 0 2 0 2 0 0 0 0 0 0 0 1 2 0 1 0 2 0 0 0 1 0 0 0 2 0 0 0 1 0 1 1 1 0 2 2 1 2 2 2 1 0 0 0 1 0 2 2 2 0 1 0 1 1 1 1 1 1 1 0 0 0 2 2 2 0 1 1 2 0 2 2 2 2 0 0 2 2 2 2 2 2 2 1 1 1 0 0 1 0 2 1 1 1 2 0 1 0 1 2 1 0 1 0 0 2 1 1 0 1 1 1 1 1 0 1 0 1 0 1 1 1 0 0 0 1 1 0 2 2 0 2 1 1 0 1 0 1 1 1 0 1 1 0 1 2 0 0 2 0 0 0 0 2 2 0 1 1 0 1 1 0 0 1 1 1 1 0 0 0 1 0 1 1 0 2 0 0 0 0 1 0 0 0 0 0 0 0 0 0 0 1 0 0 1 1 2 1 0 0 0 0 2 0 0 0 0 0 0 0 1 1 0 0 1 0 0 1 2 1 0 0 2 0 1 1 0 0 0 0 0 0 0 0 0 2 2 0 0 1 0 1 0 0 1 1 0 0 0 0 2 0 0 2 0 2 0 2 2 0 2 0 0 1 2 2 2 1 0 0 0 0 1 0 0 2 2 0 2 0 0 0 0 1 0 2 0 2 0 1 0 2 1 0 1 1 0 2 2 0 0 0 0 0 0 0 1 1 1 0 1 0 0 2 0 0 2 2 0 1 0 0 0 0 0 1 2 0 0 0 0 0 0 0 1 1 0 0 0 1 0 0 2 0 0 0 0 0 0 0 2 0 0 0 0 0 1 0 0 0 0 1 1 0 2 1 0 1 0 0 0 2 0 0 0 1 2 0 1 1 0 2 1 1 0 1 1 1 1 1 0 1 1 1 2 1 1 1 2 1 1 2 2 2 0 0 1 0 1 1 1 1 2 1 0 1 0 0 2 2 0 0 0 1 2 1 2 2 0 1 1 2 2 2 1 0 0 0 2 0 0 2 0 0 1 0 1 2 1 1 2 0 0 0 0 0 0 0 0 2 2 0 2 2 0 0 0 0 1 0 0 0 0 0 1 1 0 1 0 1 0 1 1 0 2 0 0 0 1 1 0 0 0 0 1 0 0 0 1 1 2 2 0 1 1 1 0 0 0 0 1 1 0 1 1 0 1 0 1 0 0 1 1 2 1 2 1 1 0 0 1 0 1 0 1 1 2 0 0 0 0 0 2 0 0 0 1 0 0 0 0 1 2 0 0 1 0 0 0 2 0 0 0 1 0 2 2 1 1 0 1 1 1 1 1 0 0 1 0 0 0 0 0 0 0 1 1 1 1 0 2 0 0 0 0 0 0 0 0 0 0 1 0 1 0 0 0 1 0 0 0
8 0 0 0 1 0 0 2 1 0 1 0 0 0 0 0 0 1 0 0 0 0 0 2 0 0 0 2 2 2 2 0 0 0 1 0 2 1 0 0 0 0 0 1 2 0 0 0 2 0 0 0 1 1 0 1 0 0 0 1 0 1 2 1 1 0 2 0 0 0 0 1 2 0 1 2 2 1 2 0 1 0 2 0 0 0 0 0 0 1 0 0 0 2 0 0 0 2 2 2 1 2 1 0 2 0 2 1 1 0 0 2 1 1 1 1 1 0 0 0 2 0 1 1 1 1 1 0 0 0 0 0 0 0 0 0 0 0 0 0 0 0 0 0 0 0 0 0 0 0 0 0 1 0 0 1 1 2 0 1 1 0 1 1 0 2 0 0 0 0 1 0 0 1 1 1 1 1 0 1 1 0 1 2 2 2 2 1 0 0 0 1 1 0 1 0 0 1 0 1 0 1 1 0 1 1 0 0 2 0 2 1 1 0 0 1 0 0 1 0 2 1 1 2 0 0 1 1 0 1 0 0 0 0 0 0 0 2 0 0 0 1 2 2 2 2 0 0 2 0 0 0 0 0 0 2 1 2 1 1 1 2 0 1 0 0 1 0 2 1 0 0 0 2 0 0 0 2 2 0 0 0 0 0 0 0 0 1 0 2 0 1 1 2 2 0 2 1 0 1 0 0 0 1 0 0 2 2 0 0 0 0 1 1 1 0 0 1 1 1 0 1 0 0 2 0 0 2 0 0 0 2 1 0 0 0 0 2 0 0 0 1 2 1 0 0 2 0 2 1 0 2 2 2 1 0 0 0 0 0 0 0 1 0 1 0 0 1 1 0 0 2 0 0 0 1 1 1 1 0 1 0 0 0 1 0 0 0 0 1 0 2 2 0 2 0 1 1 1 1 0 1 0 1 1 0 1 1 0 0 0 0 1 0 1 2 0 1 0 0 0 1 1 0 1 2 1 0 0 0 1 0 0 2 0 0 0 0 1 0 0 0 0 0 1 0 1 0 0 2 0 0 0 2 1 1 0 2 2 2 1 1 1 1 1 1 0 1 2 1 2 2 2 2 1 0 1 1 1 0 0 1 2 2 0 0 0 0 1 0 1 1 0 2 0 1 1 1 1 1 1 1 1 1 1 0 1 2 1 0 0 2 1 0 0 0 0 0 0 0 0 2 2 1 1 0 1 2 0 2 0 2 1 0 1 0 1 0 1 1 1 1 0 0 1 2 0 2 0 0 0 0 0 0 1 0 0 1 0 0 0 0 0 0 0 2 2 1 0 1 0 0 1 0 1 0 1 2 0 2 0 0 1 0 1 0 0 2 1 1 1 1 0 1 0 0 0 0 0 0 0 2 1 1 0 2 2 0 1 1 2 0 1 2 2 2 0 0 0 1 1 1 0 1 0 0 2 1 0 0 0 0 1 1 1 1 1 0 1 0 1 1 0 2 0 2 2 1 1 1 1 1 1 1 0 1 1 1 1 0 0 0 2 0 0 0 2 2 0 2 0 0 0 0 0 1 1 0 2 0 2 0 2 2 2 2 2 0 2 2 1 0 0 1 0 0 2 0 0 1 0 0 0 0 2 0 1 1 2 1 0 0 1 0 0 0 2 1 1 0 0 0 1 0 0 1 1 0 0 0 1 0 1 2 0 0 0 0 0 1 0 0 0 0 0 1 0 0 0 0 0 0 1 0 0 2 0 0 0 0 0 0 2 0 0 1 1 0 0 0 0 0 2 0 0 0 1 0 1 1 2 2 1 1 2 2 1 1 0 2 1 2 2 2 1 1 0 0 0 1 1 2 2 1 0 1 1 0 1 1 1 0 1 1 1 2 2 2 1 0 1 1 1 1 1 1 0 0 0 2 1 0 2 0 0 2 0 0 1 0 1 1 0 0 0 0 0 0 0 0 2 2 0 2 2 0 0 1 2 2 0 0 0 0 0 1 1 0 1 0 0 0 1 1 0 2 0 0 1 1 2 0 0 0 0 0 1 0 0 2 0 1 0 0 2 2 2 0 1 0 0 1 0 2 2 1 0 1 1 1 1 0 0 0 0 0 2 0 1 0 0 1 0 0 0 1 2 2 0 0 2 1 0 2 0 0 0 1 0 0 0 0 1 1 0 1 0 1 1 1 2 0 1 0 0 2 2 2 0 1 0 1 1 0 1 0 1 0 2 1 0 1 0 0 1 0 1 0 2 1 1 0 0 1 0 0 0 1 1 0 1 0 0 0 0 0 0 0 1 1 0 1
9 0 0 2 0 0 0 2 1 0 1 0 1 2 2 0 0 0 0 0 0 0 1 1 0 0 1 2 0 0 2 0 1 1 0 0 2 2 0 0 2 2 0 1 2 1 1 0 1 1 0 2 1 1 0 1 1 0 0 0 1 2 0 0 0 0 1 0 0 0 0 0 2 0 2 2 2 0 1 0 1 0 2 0 1 0 1 0 0 2 0 0 1 1 0 1 0 1 0 0 0 2 1 0 2 1 2 0 0 0 0 2 1 2 1 1 0 0 0 0 2 0 1 1 0 0 0 0 0 0 0 0 0 2 2 2 0 0 0 0 0 0 0 0 0 0 0 0 1 1 0 0 0 0 0 0 0 1 0 1 2 2 1 2 0 2 0 1 0 1 1 1 1 1 0 1 1 0 0 0 0 0 0 2 0 0 1 1 0 0 0 0 1 0 1 0 2 1 0 0 0 0 0 1 1 2 1 0 2 1 2 1 0 0 0 0 0 1 1 2 0 0 0 1 0 1 1 0 0 0 0 0 0 0 0 0 1 2 0 1 0 1 2 1 1 1 0 0 2 0 0 0 0 0 0 0 0 1 0 1 0 1 0 1 1 0 0 1 2 0 0 0 1 1 0 0 1 0 2 0 0 0 1 1 1 1 1 1 1 2 1 1 0 2 2 0 2 1 1 0 0 0 1 0 1 0 0 0 1 0 1 2 1 2 1 0 1 0 0 0 2 0 0 0 2 0 0 1 0 1 0 1 1 1 0 0 0 0 2 0 0 0 0 0 2 2 0 0 1 1 1 0 1 1 0 1 1 0 0 2 0 2 1 0 1 1 1 2 2 1 1 1 1 1 0 0 1 2 0 0 0 2 0 0 2 2 0 0 0 0 0 0 1 1 2 0 2 0 1 1 0 1 2 2 0 0 0 1 1 0 1 1 0 0 0 0 2 1 0 0 0 1 1 0 1 2 1 2 2 2 2 1 0 0 0 1 0 1 1 0 1 1 0 2 1 0 1 1 1 2 0 0 0 1 1 0 1 0 0 1 1 0 1 1 1 1 0 1 2 1 1 1 2 2 0 1 0 1 1 0 1 2 1 1 0 1 0 0 1 1 1 2 0 2 0 1 0 1 1 0 0 0 2 0 2 0 0 2 0 0 0 1 1 0 0 0 0 0 0 1 1 1 0 0 0 1 1 0 1 1 2 0 1 1 1 0 0 0 0 0 1 1 0 0 1 2 0 2 0 0 1 1 0 0 0 0 0 1 1 0 0 1 0 0 0 1 0 0 2 0 0 0 0 0 0 0 1 2 0 2 0 0 1 0 1 0 1 1 1 0 0 1 1 0 1 0 0 0 0 0 0 1 1 1 2 0 1 0 0 1 1 0 0 0 0 0 0 1 0 1 0 0 0 0 0 0 2 2 0 0 1 0 0 0 0 1 0 0 1 0 2 1 0 0 2 2 2 0 0 0 0 1 0 1 0 1 2 0 0 0 0 0 1 1 0 0 1 2 0 2 0 0 0 0 0 0 2 0 1 1 1 0 1 1 1 1 0 2 0 2 2 0 0 1 0 0 1 0 0 1 0 2 0 0 2 0 1 2 2 0 0 0 0 0 0 0 1 2 1 0 0 0 0 0 0 0 0 0 1 0 1 1 1 2 0 1 0 0 2 2 0 2 1 1 1 0 0 0 0 1 1 1 2 0 1 1 0 0 1 0 0 0 2 0 0 1 0 0 0 1 1 0 2 0 0 0 1 1 2 0 0 0 0 0 1 1 1 2 2 2 0 0 2 2 2 0 0 0 0 0 0 0 0 1 2 0 1 0 2 0 1 0 1 1 1 2 2 1 2 0 1 1 1 2 2 1 0 0 1 2 0 0 1 1 0 1 0 0 1 0 1 1 0 0 0 0 1 0 0 0 1 1 1 1 1 0 1 0 1 1 0 1 0 0 0 1 1 0 1 0 0 0 0 2 0 1 0 1 0 0 0 1 0 0 0 1 0 2 0 2 0 2 0 0 2 1 2 0 0 1 0 2 0 2 2 1 0 1 1 1 0 0 0 0 1 0 1 2 2 2 0 2 0 0 1 1 1 2 1 1 0 2 0 0 0 1 0 0 0 0 1 0 2 1 1 1 0 0 0 1 1 0 1 0 1 0 1 2 0 1 1 0 0 2 0 0 1 0 0 0 0 0 0 0 0 0 0 0 2 2 0 2 0 2 0 0 1 1 0 1 0 1 0 0 0 0 0 0 0 0 0 0
10 0 0 0 0 0 0 1 0 0 0 1 0 0 0 0 0 2 1 0 0 0 0 1 0 0 0 2 0 0 2 0 2 2 0 2 0 1 0 0 0 0 0 0 2 1 1 0 2 0 0 0 1 2 0 1 1 1 1 2 0 1 1 1 0 1 0 1 0 0 0 0 2 1 2 2 2 2 2 0 2 0 2 0 1 0 0 0 0 1 0 0 1 1 1 2 1 1 1 1 1 2 1 0 2 0 2 1 1 0 0 1 2 2 2 2 2 0 1 0 2 0 0 0 0 0 0 0 0 0 0 0 0 0 0 0 0 0 0 0 0 0 0 0 0 0 0 0 2 2 0 0 0 0 0 0 0 2 0 0 0 0 1 1 1 1 0 2 0 2 0 2 0 2 2 0 2 1 0 0 1 1 0 2 2 1 1 1 1 0 0 1 2 1 2 0 0 1 0 0 0 0 0 0 0 2 2 0 1 0 0 0 2 0 0 1 0 0 1 1 1 1 0 0 0 2 0 2 0 2 0 0 0 0 0 0 0 2 1 1 0 0 2 0 2 2 2 0 1 1 1 1 0 0 0 1 1 0 0 0 0 0 0 0 2 0 0 1 2 0 1 0 0 2 0 0 2 0 1 0 1 1 1 2 2 2 1 2 1 2 1 0 0 2 2 0 2 1 0 0 0 1 2 0 2 1 0 1 0 0 0 1 2 1 1 0 0 0 1 1 1 2 0 0 1 0 0 0 1 1 0 2 1 1 0 0 0 2 0 0 0 0 1 0 2 2 0 0 2 1 1 0 2 2 1 0 0 0 0 0 0 0 0 0 0 1 0 2 2 1 1 1 0 0 0 1 1 1 1 0 0 0 0 0 0 0 0 0 0 0 0 0 0 0 1 1 0 2 0 0 0 0 1 2 1 0 0 1 0 0 2 0 0 0 1 2 0 1 0 0 0 1 0 2 0 2 1 0 0 0 0 1 0 2 0 0 0 2 0 0 2 1 1 1 0 2 1 2 2 1 0 1 0 2 2 2 0 1 1 1 1 1 1 1 1 1 0 2 2 0 2 2 2 2 2 0 1 0 0 0 1 1 1 1 0 0 0 1 1 0 2 2 0 2 0 0 0 1 1 1 1 1 1 0 2 1 1 1 0 0 0 0 1 1 1 0 0 0 0 0 1 2 2 1 1 1 0 0 0 2 1 0 2 0 1 0 1 1 0 1 0 1 1 1 2 1 0 0 2 0 0 0 0 0 1 1 0 0 0 1 1 0 1 0 0 1 2 1 0 1 0 0 2 0 2 0 2 1 0 1 1 1 2 0 2 0 2 2 1 0 1 1 1 1 1 0 1 0 0 0 0 2 0 0 0 1 1 0 1 0 0 0 0 1 1 1 0 1 1 0 0 0 0 0 0 0 2 2 0 0 1 0 0 0 0 0 1 0 1 0 2 1 0 2 0 1 1 0 1 1 1 2 0 2 1 2 2 2 2 0 0 0 2 1 1 1 1 2 1 1 0 0 0 0 0 0 2 1 1 1 2 0 1 0 0 0 1 2 1 1 2 1 0 1 0 0 2 0 0 1 1 0 0 0 0 0 1 2 2 0 0 0 0 0 0 0 1 1 0 0 0 0 0 0 1 0 1 0 0 0 1 0 0 2 0 1 0 0 0 1 0 0 1 1 2 0 0 0 0 1 1 1 1 0 0 0 0 0 2 1 1 1 2 1 0 0 0 1 0 1 1 1 0 0 0 1 2 1 1 1 1 1 1 1 2 1 1 1 0 2 1 2 2 1 1 0 0 1 0 1 1 1 0 2 0 0 1 0 2 0 1 0 0 0 1 1 2 2 2 0 1 2 0 1 1 1 0 0 2 2 2 2 2 0 0 1 0 0 0 0 1 1 1 0 0 0 0 0 0 0 2 2 0 1 1 0 1 0 1 1 0 0 0 0 0 2 2 0 2 0 1 0 2 0 0 2 1 0 0 0 2 0 0 0 0 0 1 0 0 1 1 2 0 1 2 1 1 0 1 0 0 1 0 0 1 1 1 1 0 1 0 0 0 0 0 1 2 1 2 2 0 2 0 1 0 2 1 1 1 1 1 1 0 1 0 0 0 1 0 0 0 0 0 1 0 1 1 1 1 1 2 1 1 0 1 0 1 1 0 1 0 1 0 0 1 0 0 0 1 1 0 1 0 0 0 1 1 0 2 0 0 0 2 2 0 0 0 0 1 0 0 0 1 0 1 0 0 0 0 0 0 0
11 0 0 0 0 0 0 2 1 0 1 0 0 0 0 0 0 2 0 0 0 0 0 2 0 0 0 1 1 1 0 0 0 0 0 0 2 1 1 0 0 0 1 0 2 0 0 0 1 1 0 1 0 2 0 2 0 0 0 0 0 0 2 2 0 1 1 0 1 1 0 0 2 0 2 2 2 1 1 0 2 0 2 0 2 0 0 0 0 2 0 0 0 1 1 1 1 1 1 0 1 2 1 0 2 0 2 2 2 0 0 2 1 2 2 2 1 0 2 0 1 0 1 1 0 0 1 1 2 1 0 0 0 1 1 1 0 0 0 0 0 0 0 0 0 0 0 0 0 0 0 0 1 1 1 1 0 1 0 2 2 1 1 2 1 2 0 2 0 1 0 1 0 1 2 0 1 0 0 0 0 0 0 1 1 0 0 1 1 0 0 0 1 0 1 0 0 1 0 0 0 0 1 0 1 1 0 0 1 0 2 0 1 0 0 0 0 0 2 1 1 0 1 2 0 0 2 2 0 2 0 0 0 0 0 0 1 2 0 0 0 1 2 1 1 1 0 2 0 0 0 0 0 0 0 2 1 2 1 1 1 2 0 0 1 0 0 0 2 0 0 1 0 2 0 0 0 1 2 0 1 1 1 1 2 0 0 2 1 2 1 1 1 2 2 0 2 0 0 0 1 0 0 0 0 0 2 2 1 0 0 1 2 1 0 0 1 0 1 1 0 2 0 0 2 0 1 0 1 1 0 1 1 0 0 0 0 1 1 0 0 1 1 0 0 0 2 0 2 2 2 0 2 2 1 0 0 0 0 2 0 1 2 0 2 1 0 2 2 0 0 2 1 1 1 1 1 2 0 0 0 2 2 0 2 0 0 0 0 1 1 2 1 0 2 0 1 1 1 1 0 1 0 1 0 1 0 1 0 0 0 1 0 1 1 2 0 0 0 0 0 0 0 1 1 2 1 2 2 2 1 1 0 2 0 0 0 0 0 0 1 1 0 0 0 2 2 1 1 1 0 0 0 2 1 0 0 2 1 2 0 2 0 0 0 2 0 0 2 0 0 0 1 1 0 1 0 0 0 0 2 1 1 1 0 1 1 1 0 0 1 1 0 1 2 2 0 2 2 0 0 0 2 0 2 0 1 1 1 0 0 2 0 1 1 0 0 0 0 1 1 1 0 0 0 1 1 0 1 1 1 0 1 1 1 1 2 1 0 0 2 2 0 0 1 1 0 0 1 1 0 1 2 0 2 2 1 0 0 0 0 0 1 0 0 0 0 2 2 0 0 0 2 1 1 0 2 1 0 1 1 0 2 0 1 1 2 1 0 0 0 2 1 0 1 0 0 0 0 0 0 2 0 0 0 1 1 0 2 1 0 1 1 1 1 1 0 1 1 0 0 0 0 0 0 1 1 1 0 0 0 0 0 0 0 1 1 0 1 0 1 0 0 1 0 1 1 0 1 1 1 0 0 2 1 2 2 2 2 1 0 0 2 0 0 0 2 2 0 1 1 0 0 0 0 1 1 0 2 0 1 0 1 1 0 1 0 0 2 2 1 0 1 0 0 0 1 0 1 1 0 2 0 0 0 0 0 1 2 0 0 0 0 0 0 1 0 1 0 0 0 0 0 1 0 0 1 0 1 0 1 1 0 2 0 0 0 0 1 2 1 2 0 0 2 0 0 1 0 0 0 0 0 0 0 1 2 0 0 0 0 0 2 0 0 0 1 2 0 1 0 1 2 0 0 1 0 0 0 0 1 1 1 1 2 2 1 2 1 2 0 1 2 2 2 0 0 0 0 1 0 1 0 1 2 0 1 2 0 0 0 0 1 1 0 1 2 2 2 0 0 1 0 2 2 1 0 0 2 2 1 1 1 1 1 2 0 0 0 0 0 0 1 0 0 0 1 0 0 0 2 2 1 2 1 1 1 0 0 0 0 0 1 0 1 1 0 1 1 0 0 0 0 2 0 2 0 1 0 0 2 0 0 0 0 0 0 0 0 2 0 0 1 0 2 1 1 0 0 0 0 2 0 0 1 1 1 2 0 1 1 0 1 0 1 1 1 2 2 1 0 2 0 0 1 1 1 1 1 1 0 2 0 0 1 2 1 0 0 0 0 0 0 1 1 0 0 0 1 0 1 0 2 0 1 0 0 2 0 2 1 0 2 0 2 1 2 0 1 0 0 0 1 1 0 1 1 0 2 0 0 0 1 2 0 0 1 0 1 1 0 1 1 0 1 0 0 0 0 1 0 2
12 0 0 0 1 0 0 2 0 2 2 0 0 0 0 0 0 1 0 1 1 1 0 2 0 0 0 2 2 2 2 1 1 2 0 2 0 2 0 0 2 1 0 0 2 0 2 0 2 0 0 0 0 0 1 1 0 0 1 1 1 2 2 2 1 1 1 0 0 0 0 0 2 0 1 2 2 2 2 0 2 0 2 1 0 0 0 1 1 2 1 1 0 2 1 1 1 0 0 0 0 2 0 1 2 0 2 1 1 0 0 1 1 1 2 2 1 0 0 0 2 0 2 2 1 1 1 0 1 0 0 0 0 1 0 0 0 1 1 1 1 1 0 0 0 0 0 0 1 1 0 0 0 0 1 0 0 0 1 0 1 1 1 2 1 2 0 0 0 0 2 1 0 1 1 0 1 0 0 0 0 0 1 2 2 2 1 2 2 1 1 1 1 0 1 1 1 1 0 1 0 2 0 1 1 0 0 0 0 0 1 0 1 0 0 0 0 0 0 0 2 0 0 1 0 1 0 2 0 2 0 0 0 0 0 0 0 2 0 0 0 0 2 2 2 2 0 1 1 0 0 1 0 0 0 1 0 2 0 0 0 0 0 0 0 0 0 2 0 0 0 2 1 1 1 1 0 0 1 0 0 0 0 1 2 0 0 2 1 2 1 1 0 1 2 0 2 0 0 0 0 0 1 0 1 1 0 2 1 0 1 1 2 2 0 1 0 0 0 0 1 1 1 1 2 0 1 0 0 0 0 2 1 0 0 1 0 0 2 0 1 1 1 0 2 2 0 0 2 2 2 0 2 2 1 0 0 0 0 2 0 2 2 0 2 1 0 2 2 0 0 2 0 0 0 0 1 1 0 0 2 1 2 0 1 0 0 0 0 0 0 0 1 0 1 1 0 2 0 0 0 0 1 2 1 0 0 1 1 1 0 0 0 0 0 0 2 0 0 0 0 0 0 2 0 2 1 0 1 0 1 0 1 1 1 0 0 1 1 0 2 0 1 1 0 2 2 1 2 1 0 1 0 2 1 1 0 1 2 2 1 2 1 1 1 1 1 2 2 2 1 1 2 2 2 0 2 0 0 0 2 1 2 2 2 2 0 0 1 1 2 1 0 1 1 0 2 1 1 0 1 0 0 1 0 0 2 1 1 0 0 2 1 1 1 0 0 1 0 2 2 0 2 1 2 0 1 0 0 2 0 0 1 1 0 1 2 1 1 1 1 1 0 0 0 2 0 0 2 0 0 0 0 0 0 0 0 0 1 0 0 1 0 0 0 0 0 2 1 1 0 0 1 0 1 0 1 1 0 2 0 0 0 0 0 0 0 1 0 0 1 0 0 0 1 0 1 0 0 0 0 1 0 1 2 1 1 0 1 2 1 1 1 1 1 1 0 1 1 0 0 0 0 0 0 1 2 1 0 0 1 0 0 0 0 0 1 0 0 1 2 1 0 1 0 2 2 0 2 2 2 1 1 1 1 2 2 2 2 1 1 0 1 1 0 0 1 2 1 0 1 0 0 0 1 0 1 0 2 0 2 0 1 1 1 1 1 1 2 1 1 1 0 0 0 0 1 1 0 1 1 0 0 0 1 0 2 2 2 0 1 0 0 0 0 1 0 2 1 0 0 0 0 1 0 1 1 0 1 0 1 1 0 2 0 0 0 0 0 0 0 0 0 0 1 1 0 0 0 1 0 1 0 0 1 1 1 0 1 0 0 0 2 0 0 0 0 1 0 2 1 1 1 0 0 1 1 1 1 0 2 2 1 1 1 2 1 2 0 2 0 2 2 1 1 0 0 1 0 1 1 2 0 1 2 1 1 0 2 0 1 0 2 2 0 2 2 2 2 0 2 2 0 1 1 1 0 0 0 1 0 0 2 0 0 1 0 0 0 0 0 0 0 0 0 0 0 1 1 0 2 2 1 2 2 0 0 0 0 0 1 0 0 0 0 1 1 0 2 0 2 0 2 0 0 1 0 1 2 2 2 0 2 2 0 2 0 0 0 1 0 1 0 0 2 2 2 0 0 1 0 1 0 0 2 1 0 1 0 0 0 0 0 0 1 1 2 0 2 2 0 2 0 1 0 1 0 0 0 0 1 1 0 0 0 0 0 1 0 0 0 0 1 0 0 0 0 0 0 1 1 1 0 0 1 1 2 1 0 0 2 0 2 0 0 0 0 0 1 1 0 1 1 0 0 1 0 1 1 0 0 1 1 2 0 0 0 1 1 1 0 0 0 0 0 0 1 0 1 0 0 0
13 0 0 0 0 0 0 2 1 1 2 0 0 0 0 0 0 1 1 1 1 0 0 2 0 0 1 1 1 1 1 0 2 1 0 1 1 2 0 0 1 1 0 0 0 0 0 0 1 1 0 0 0 0 1 1 1 0 0 0 1 1 1 1 1 0 1 1 0 0 0 0 2 0 2 2 2 1 2 1 0 0 2 0 2 0 0 0 0 2 0 0 1 2 1 2 1 2 2 2 2 2 0 0 2 1 2 0 1 0 0 1 0 2 2 2 0 0 1 0 1 0 2 2 2 2 2 1 1 1 0 0 0 0 0 0 0 0 0 0 1 0 0 0 2 0 0 0 0 0 0 0 0 0 1 0 0 1 0 0 0 0 0 1 0 0 0 0 0 0 2 1 0 2 1 0 2 1 0 1 1 1 2 2 2 2 2 1 0 0 0 1 2 1 2 0 1 1 0 0 0 0 0 1 2 1 1 0 2 0 1 0 1 0 0 0 0 1 0 0 2 1 0 2 0 0 0 1 0 1 0 0 0 0 0 0 0 2 0 0 0 1 2 1 1 1 0 0 2 0 0 1 0 0 0 0 1 0 0 0 0 0 0 0 0 0 0 0 1 0 0 0 0 2 0 0 1 1 2 0 0 0 0 1 0 1 0 1 0 1 0 1 0 1 2 0 2 1 1 1 0 1 1 1 1 0 0 2 0 0 0 1 1 2 0 0 0 0 0 0 2 1 0 0 2 0 0 1 0 0 0 2 1 0 0 0 0 1 0 1 1 1 1 0 1 1 1 1 2 2 2 0 0 0 0 2 0 0 0 2 0 2 1 0 1 0 0 2 2 0 0 2 1 1 0 1 2 1 0 0 1 2 1 0 0 1 0 1 1 1 0 2 1 0 1 1 0 0 0 0 0 0 1 2 1 0 0 2 0 0 1 0 0 0 0 1 1 0 0 0 0 1 0 0 1 2 1 0 0 0 0 0 0 1 1 1 0 2 1 1 2 1 0 1 2 2 2 1 1 1 0 1 0 2 2 2 0 2 1 2 0 2 1 1 1 1 0 0 2 0 2 2 2 2 1 1 1 0 0 0 2 1 1 1 0 0 0 0 2 0 2 2 1 0 1 1 1 1 1 0 1 0 2 0 1 0 2 1 1 0 0 2 1 2 2 0 0 0 0 1 1 0 1 1 1 1 0 1 0 2 1 1 1 1 2 0 0 1 0 1 0 2 0 0 2 1 0 2 0 0 1 1 1 0 2 1 1 0 0 0 0 0 0 1 1 0 2 1 1 1 1 1 1 0 1 0 2 1 0 2 0 0 2 0 2 1 1 1 1 1 0 2 0 0 1 0 0 0 0 0 0 2 1 0 1 1 0 0 1 2 1 0 0 0 0 0 1 0 0 0 0 0 0 0 0 0 2 1 0 0 1 0 0 0 0 1 0 0 1 0 2 0 0 1 1 1 2 0 2 2 0 0 2 0 0 1 2 1 1 0 0 0 1 1 1 1 1 2 0 0 2 0 0 0 0 0 2 0 1 1 1 1 2 0 1 1 1 1 2 1 1 1 0 0 0 0 1 1 2 2 0 2 1 1 1 1 1 1 1 0 0 0 0 0 0 1 0 0 0 0 0 0 1 0 0 0 0 0 0 0 1 0 0 2 0 0 1 0 2 2 1 2 0 0 0 0 0 0 0 0 0 0 1 0 0 1 0 0 2 0 0 0 2 1 0 1 0 2 0 1 0 0 1 0 0 0 2 0 0 2 2 1 0 0 1 2 0 1 0 2 1 2 2 2 2 0 0 1 1 1 1 2 1 2 1 0 1 0 1 1 2 0 1 1 1 2 2 1 2 0 1 1 1 2 2 0 0 0 2 2 0 0 1 1 1 2 0 2 2 1 1 1 1 0 1 1 0 1 0 0 2 2 0 2 2 0 0 0 0 0 0 1 0 0 0 2 1 1 1 0 0 0 0 2 0 2 0 0 1 0 1 0 0 0 0 0 0 0 1 1 0 0 0 0 1 1 1 0 0 0 0 2 0 0 1 1 0 2 1 1 1 0 0 0 2 2 0 2 2 1 0 1 0 1 0 1 0 1 0 0 0 1 0 2 0 0 0 2 0 0 0 1 0 1 1 0 0 0 0 1 2 0 1 0 0 0 1 2 0 2 1 1 1 0 2 0 1 0 0 0 0 0 0 0 0 0 0 0 1 0 0 1 0 1 0 0 0 0 1 0 0 0 0 0 0 0 0 0 0 0 0 0
14 0 0 0 0 1 1 2 0 2 2 0 1 1 1 0 0 1 2 1 0 0 0 2 0 0 0 2 1 1 2 2 1 1 0 0 2 2 0 0 1 1 0 0 2 0 0 0 0 1 0 1 0 0 2 1 1 0 0 0 1 1 1 0 0 0 2 1 0 0 0 0 2 0 0 2 1 1 2 1 0 0 2 1 0 0 0 0 0 2 0 0 0 1 0 0 0 1 1 1 2 2 0 0 2 0 2 0 0 0 0 2 1 1 1 1 1 0 0 0 1 0 1 1 1 1 1 0 2 0 1 1 0 0 0 0 0 0 0 0 1 0 0 0 1 0 0 0 0 0 0 0 0 0 0 0 0 2 0 1 1 0 1 0 0 0 0 0 2 2 0 0 1 2 2 2 1 0 0 0 0 0 0 2 1 0 1 1 1 1 1 1 2 1 2 0 1 2 0 0 0 0 0 0 1 1 1 0 1 0 2 0 1 1 0 1 0 0 1 2 0 0 1 2 0 0 1 1 0 1 0 0 0 0 0 0 0 2 0 0 0 0 2 1 1 1 0 0 2 0 0 1 0 0 1 1 0 2 1 0 1 1 0 0 0 0 1 0 2 2 0 1 0 1 0 0 1 0 2 0 2 0 0 2 0 0 0 1 1 2 1 2 0 2 1 2 1 0 0 1 0 0 0 2 0 1 0 1 0 0 0 1 2 1 1 0 0 0 0 0 2 2 1 0 0 0 0 1 1 1 0 0 1 0 0 0 0 1 1 0 0 0 0 0 0 0 1 1 1 1 1 0 1 2 0 0 2 0 0 1 0 1 2 0 2 1 1 2 2 1 1 1 0 0 0 0 1 1 1 0 1 2 2 1 2 0 0 0 0 0 1 2 2 0 2 0 1 0 1 2 0 2 0 0 0 0 2 1 0 0 0 2 1 0 1 1 1 0 0 2 0 0 1 1 1 1 0 0 0 0 0 0 1 1 1 0 0 0 0 0 1 0 1 1 1 2 1 1 1 1 0 0 0 1 1 0 1 2 2 1 1 1 0 0 0 1 0 0 2 0 1 1 2 2 2 0 2 0 0 0 0 2 0 0 0 1 0 0 1 1 1 2 0 1 1 0 1 0 0 1 2 0 1 1 1 0 1 1 0 0 0 1 0 1 1 0 0 1 0 1 1 1 1 1 1 0 0 1 1 1 1 1 0 0 0 0 1 1 1 1 1 1 0 1 1 1 0 0 2 0 0 0 0 0 2 0 0 0 0 0 0 0 1 0 0 0 0 1 1 1 0 0 0 0 0 0 0 0 0 1 0 1 1 0 0 1 1 2 1 0 1 0 1 1 0 1 0 0 0 0 0 1 0 1 2 0 1 0 0 0 0 0 0 0 0 0 0 1 0 0 1 0 0 0 0 0 2 1 0 0 0 0 0 0 0 0 1 0 1 0 1 1 0 1 1 0 1 0 0 0 2 1 1 1 0 2 0 1 1 1 1 0 1 1 0 0 2 1 1 0 1 1 0 0 1 0 1 0 1 1 1 1 1 0 1 1 0 1 1 2 2 0 0 0 0 0 1 0 2 2 1 1 0 0 1 0 1 2 1 0 0 0 0 1 0 0 0 2 0 1 0 0 2 0 0 2 2 0 0 0 1 0 0 2 0 0 1 0 0 1 0 0 0 0 0 1 0 0 0 1 0 1 0 0 0 1 1 0 1 0 0 0 1 0 0 0 1 2 0 0 0 0 1 1 1 1 2 0 0 1 2 2 1 1 2 0 0 1 1 2 1 1 2 1 1 0 1 1 0 2 2 2 1 2 1 0 0 0 0 1 1 0 0 0 2 2 2 1 1 1 0 1 1 2 2 0 0 0 0 2 0 0 2 0 0 1 0 0 0 0 0 0 1 0 0 0 0 0 0 0 2 2 0 2 2 0 1 0 0 0 1 0 1 0 1 1 2 0 2 0 1 1 1 1 0 2 0 1 0 0 0 1 0 0 0 0 1 0 0 1 1 2 0 0 2 1 1 0 0 0 0 2 0 1 2 1 0 1 0 2 0 0 1 0 1 0 2 1 2 2 0 2 1 1 1 0 1 2 0 0 0 0 0 1 0 0 0 0 0 0 0 0 0 2 0 0 1 0 0 1 2 0 1 1 0 0 1 2 1 0 0 0 1 0 1 0 1 0 1 1 0 0 0 0 0 1 1 0 1 0 0 1 0 0 0 0 0 1 0 1 0 0 0 1 1 0 0 0 0 0 0 0
15 0 1 0 0 1 1 2 0 0 0 0 1 1 1 0 0 0 1 1 1 1 0 2 0 0 1 2 1 1 2 2 1 1 0 1 1 1 0 0 2 2 0 1 1 1 1 0 0 2 0 2 1 1 0 1 1 0 0 0 0 1 1 1 1 0 1 0 0 0 0 1 2 1 1 2 2 0 2 0 0 0 2 0 1 0 0 0 0 2 0 0 2 1 0 1 0 0 0 0 0 2 0 0 2 1 2 0 1 1 0 2 2 2 2 2 2 0 2 0 1 1 0 0 0 0 0 1 1 1 0 0 0 2 2 2 0 0 0 0 1 0 0 0 0 0 0 0 1 1 0 1 0 0 0 1 1 1 0 1 0 0 1 2 1 1 0 0 2 2 0 0 0 1 1 0 2 0 0 0 0 0 0 1 1 0 0 2 1 0 0 1 2 0 2 0 1 1 0 1 0 1 0 0 1 0 0 0 0 0 0 0 0 0 0 1 1 0 1 1 1 1 1 2 0 0 0 1 0 1 1 1 0 0 1 1 0 2 0 0 0 0 1 1 1 1 0 0 2 0 0 0 0 0 1 2 1 1 0 0 0 0 0 0 0 0 0 0 0 0 0 0 0 2 0 1 0 0 2 0 0 0 1 2 1 1 1 1 0 2 1 0 0 2 2 0 1 2 0 1 0 0 0 1 0 0 0 2 1 0 1 1 0 1 1 1 1 0 1 1 1 2 1 0 1 0 0 1 0 0 0 2 0 0 0 0 0 0 2 0 0 1 1 0 0 0 2 1 2 1 2 0 2 2 1 0 1 0 0 2 0 1 0 1 0 0 0 1 1 0 0 2 0 0 0 0 1 0 0 0 2 0 1 1 1 1 0 0 0 0 0 0 1 1 2 0 2 1 0 0 0 0 0 1 0 0 1 0 1 1 0 1 1 0 1 2 0 0 0 0 0 0 0 1 2 2 1 1 2 2 2 1 0 2 2 2 0 1 1 0 1 1 0 0 2 1 1 1 2 0 0 1 0 2 1 1 0 0 1 1 2 1 1 1 1 1 0 2 1 1 2 2 1 1 1 0 0 0 0 1 1 1 2 1 1 2 0 1 0 0 1 1 1 0 1 0 1 2 2 0 0 0 2 0 2 1 1 2 1 0 0 1 2 0 0 0 1 1 0 1 1 1 0 0 0 1 1 1 0 2 1 1 2 0 2 0 2 1 0 1 0 1 0 0 2 2 0 2 0 0 0 0 1 0 1 1 1 0 2 0 0 2 2 0 0 0 1 2 0 2 0 2 1 0 0 0 1 1 0 1 0 0 2 0 1 1 1 1 1 1 0 0 1 0 1 0 1 0 0 0 0 2 0 1 1 1 0 0 0 0 0 0 0 0 0 0 0 0 0 0 0 0 0 0 0 0 2 1 0 0 0 0 0 0 0 1 0 0 0 0 0 2 0 1 1 0 1 0 0 0 0 0 1 0 0 1 2 1 1 1 1 0 0 1 1 0 1 2 0 1 0 1 0 1 1 0 2 0 1 1 1 2 2 2 2 2 1 1 2 1 0 1 1 0 0 0 1 1 0 2 1 1 0 1 1 1 2 2 2 1 0 0 0 0 0 0 2 1 1 0 0 0 0 0 1 0 0 0 0 0 0 0 0 2 0 0 0 0 1 0 0 1 0 0 1 0 0 0 0 0 0 0 2 0 1 1 0 0 0 0 0 0 1 0 1 0 0 1 0 1 0 0 2 0 0 0 1 0 1 0 1 1 1 1 2 2 0 1 0 2 1 2 2 2 2 0 0 1 0 0 0 1 1 1 0 0 2 0 1 1 2 0 1 1 0 1 1 1 2 0 0 0 0 2 1 0 0 0 0 1 0 0 2 0 0 2 0 1 1 0 1 1 0 0 0 0 0 0 0 0 1 1 1 1 1 0 1 0 1 1 0 0 0 0 0 0 1 0 2 0 1 0 1 1 0 1 0 0 1 1 1 0 0 0 0 0 0 0 0 1 1 1 0 0 2 2 2 0 0 0 0 2 0 1 1 1 0 1 0 1 0 0 0 0 1 0 2 1 2 2 0 2 0 1 0 0 0 0 1 1 1 1 0 2 0 0 0 2 0 0 0 0 1 2 0 0 0 0 1 0 1 0 0 0 2 0 2 0 0 0 2 0 1 0 0 0 0 0 0 0 0 0 0 0 0 0 1 2 1 0 0 1 1 1 0 1 1 0 1 0 0 1 0 0 0 0 0 0 0 0 0 0
16 0 0 0 0 0 0 2 0 0 0 0 0 0 0 0 0 1 1 1 1 1 0 2 0 0 0 1 0 0 1 1 0 1 1 1 1 1 0 0 1 1 0 0 1 0 0 0 2 1 0 1 0 0 0 2 0 0 0 0 2 2 2 2 0 2 0 1 0 0 0 0 1 0 1 1 1 1 2 1 0 0 2 0 1 0 1 0 0 2 0 0 0 1 1 1 1 2 1 1 0 2 1 0 2 0 2 0 0 0 0 2 0 1 2 2 0 0 0 0 2 0 1 1 1 1 1 1 2 1 0 0 0 1 0 1 0 0 0 0 0 0 1 0 1 0 0 0 0 0 0 0 0 1 1 0 0 1 1 0 0 0 1 2 0 2 0 0 1 2 1 0 1 1 2 1 1 1 0 1 1 0 1 1 1 1 1 0 0 0 0 0 2 1 2 0 0 2 0 0 0 0 0 0 1 1 1 0 0 0 0 0 1 0 0 1 2 0 1 0 2 1 0 2 0 1 0 0 0 1 0 0 0 0 0 0 1 2 0 0 0 1 2 2 1 1 0 0 2 0 0 0 0 0 0 0 0 2 1 0 1 1 0 0 1 1 1 2 2 0 0 1 0 2 0 0 0 0 2 0 0 1 0 1 1 0 1 2 1 2 1 1 1 2 2 0 1 1 0 1 0 1 1 0 1 0 2 1 0 0 0 1 2 1 2 1 0 1 1 0 0 0 1 1 1 0 0 0 1 1 0 1 0 0 0 2 0 0 2 0 1 1 0 0 1 1 1 1 2 0 0 1 2 2 1 0 0 0 0 1 1 2 1 0 1 0 1 2 2 1 1 1 1 1 1 0 1 2 1 0 0 1 1 1 1 0 0 1 1 1 1 0 0 0 2 1 1 0 0 0 0 0 0 2 2 0 0 0 0 0 0 1 2 0 2 2 0 0 0 0 0 1 0 1 1 2 2 0 1 0 1 0 0 2 1 1 0 0 0 0 2 1 0 1 1 2 1 1 1 1 0 1 0 2 0 0 0 1 2 2 1 1 0 0 0 2 0 0 2 0 0 0 1 1 2 0 2 0 0 1 0 2 0 0 0 0 0 1 0 1 1 0 1 1 0 1 2 2 2 0 0 0 1 1 1 0 1 1 1 0 0 1 2 0 0 0 0 0 0 0 0 1 2 0 0 0 1 1 0 2 1 1 1 1 1 0 2 1 0 1 1 1 0 1 2 1 0 0 2 0 0 0 0 0 1 0 0 1 0 1 1 0 0 2 2 0 2 0 2 0 0 0 0 0 0 0 0 1 0 1 1 0 0 0 0 0 0 1 1 0 0 1 2 0 0 0 0 0 0 0 0 1 0 1 1 0 1 0 0 1 0 0 1 1 1 1 1 1 1 0 0 0 0 1 0 1 0 1 0 0 0 0 0 0 0 0 2 0 1 0 1 2 0 2 0 1 1 1 2 2 0 1 0 0 0 2 2 0 0 0 0 0 2 2 0 2 0 2 1 1 1 1 0 0 0 0 2 0 2 0 1 0 2 1 2 2 0 0 2 2 1 0 0 0 1 0 2 0 0 1 1 0 0 1 1 0 1 0 1 1 1 0 0 0 0 0 0 2 0 1 0 1 0 0 0 0 0 0 0 0 0 0 0 2 1 0 2 0 0 2 0 1 0 0 0 0 0 1 0 1 1 1 0 0 1 1 1 0 1 0 0 0 2 2 0 0 0 1 0 1 0 1 2 0 0 1 0 1 1 1 0 0 1 1 2 2 0 2 1 2 0 1 2 2 2 0 0 0 0 1 1 2 1 2 1 0 2 0 2 0 1 0 0 0 1 1 0 2 1 0 0 1 1 2 1 0 0 0 1 2 0 0 2 0 0 2 0 0 1 0 1 1 1 0 0 0 0 0 1 0 1 0 0 2 2 0 0 0 1 1 0 0 0 0 0 0 0 0 1 0 1 0 1 1 0 2 0 1 0 0 0 1 0 0 0 0 0 0 0 2 0 1 0 0 2 2 2 0 0 1 0 1 1 0 1 1 0 2 1 1 1 0 0 0 0 0 2 0 2 1 1 1 1 1 1 1 2 1 0 0 0 2 1 1 2 2 2 1 0 0 0 0 0 1 0 0 1 1 0 0 2 0 0 1 1 0 2 0 0 0 2 0 1 0 2 0 1 0 0 0 0 0 0 0 1 1 1 1 0 0 0 2 2 2 0 0 1 0 0 0 0 0 2 0 2 0 0 1 1 0 0 1
17 0 0 0 0 0 0 1 0 1 1 0 0 2 1 0 0 1 0 0 0 0 0 2 0 0 0 2 1 1 2 0 0 2 0 0 2 2 0 0 1 1 1 0 1 1 1 0 1 1 1 2 0 0 1 1 0 0 0 1 0 1 1 0 0 0 0 0 0 0 0 0 2 0 1 2 2 1 2 0 1 0 2 0 1 0 0 1 1 1 0 1 1 2 1 2 0 1 1 1 1 2 0 0 2 0 2 1 1 0 0 1 0 1 1 1 0 0 0 0 0 0 1 1 1 1 1 1 2 2 0 0 0 1 2 1 0 0 1 0 1 0 1 0 1 0 1 0 0 0 0 0 0 0 0 1 1 0 0 0 0 0 0 2 1 2 1 0 0 1 0 1 1 2 2 2 1 1 0 0 1 0 2 2 2 2 2 1 0 0 0 1 2 1 2 0 2 2 0 0 0 1 0 0 1 1 2 0 1 0 2 0 1 0 0 0 0 0 1 0 2 1 0 1 1 0 0 2 1 2 1 1 0 0 0 0 0 2 0 0 0 1 2 2 2 2 0 1 2 0 0 1 1 0 0 2 1 2 0 2 0 2 0 0 0 0 0 0 2 0 1 1 1 2 0 0 1 0 2 0 0 1 0 1 1 0 0 2 1 2 1 1 1 2 2 0 1 1 0 0 0 0 2 0 2 2 0 2 2 0 2 1 2 2 1 0 0 0 1 1 1 2 1 1 1 0 0 0 2 1 0 1 0 0 0 0 0 0 2 0 0 0 2 0 0 0 2 0 1 0 0 0 1 1 1 1 1 0 0 0 1 1 1 0 1 0 1 2 2 0 0 2 0 0 0 0 0 1 1 0 0 2 1 1 1 1 0 0 0 0 0 0 0 0 2 0 0 2 0 1 0 1 0 2 1 1 0 1 0 0 1 0 2 0 2 2 0 0 0 1 0 0 1 1 0 1 1 1 1 1 1 0 0 1 1 2 0 1 0 0 2 0 0 0 1 0 1 0 0 1 0 0 0 2 2 1 1 1 1 2 1 2 1 1 1 1 0 0 2 0 0 0 2 2 0 1 0 0 0 0 0 2 0 0 0 1 0 1 0 0 1 2 0 0 0 0 1 1 1 0 1 1 2 0 2 0 0 2 2 0 0 2 0 0 0 0 0 0 0 1 1 1 0 0 0 0 1 0 0 2 1 0 1 1 1 0 1 1 1 1 1 1 0 1 1 1 0 0 2 0 0 0 0 0 2 2 2 0 0 1 1 0 0 1 1 1 2 1 1 0 0 0 1 0 1 0 2 0 0 2 0 0 2 0 1 1 2 2 1 1 1 1 0 0 0 0 0 0 0 0 0 1 0 0 1 1 2 0 2 1 0 1 0 0 0 0 0 2 0 0 0 0 0 1 0 0 2 1 0 0 0 0 0 0 0 0 1 0 0 0 2 1 0 1 0 2 2 0 1 1 1 2 2 0 0 0 2 2 2 1 1 1 1 0 1 0 0 2 1 0 1 0 0 0 1 0 1 1 2 0 1 0 2 1 2 2 0 1 1 1 1 1 1 0 1 0 1 1 1 1 0 1 0 0 1 0 0 2 2 1 1 0 1 0 0 1 0 1 2 0 0 0 0 1 0 1 2 0 0 0 0 0 0 2 0 1 0 0 0 0 0 1 1 1 1 0 0 0 0 0 0 0 1 0 0 2 0 0 2 0 0 0 2 1 0 1 0 1 0 2 0 0 0 1 1 1 0 0 0 2 2 2 1 1 1 2 1 2 0 2 0 2 1 1 0 1 0 1 0 1 1 2 0 2 0 1 1 1 1 0 1 0 0 1 1 2 2 0 1 0 1 0 1 2 2 0 0 0 0 2 0 0 1 1 0 1 0 2 2 1 1 1 1 0 0 0 1 1 0 0 2 2 0 2 2 0 0 0 0 0 1 0 1 0 1 1 2 0 0 0 0 0 0 2 0 2 0 2 0 0 0 2 0 0 0 1 1 0 1 1 1 1 0 0 2 2 2 0 0 0 0 1 0 1 2 1 0 2 1 0 2 0 0 0 0 0 2 1 2 2 0 2 0 2 0 1 1 2 1 1 0 2 0 2 0 0 0 0 0 0 0 0 1 2 0 1 0 1 0 0 2 0 1 1 1 0 1 2 0 1 1 0 1 0 2 1 2 0 0 0 0 0 0 0 0 1 1 2 0 0 0 2 1 1 0 1 1 0 1 1 0 1 1 0 1 0 0 0 0 1 1 1
18 0 0 0 0 0 0 1 1 0 1 1 0 0 0 0 0 0 1 1 0 0 1 2 0 0 0 1 0 0 2 0 0 1 0 1 2 2 0 0 2 2 1 0 2 1 0 0 2 0 0 0 1 1 0 2 0 0 0 0 2 2 2 2 0 1 1 0 0 0 0 1 2 0 1 2 2 1 2 0 1 0 2 0 1 0 0 1 1 2 1 1 1 1 2 2 2 1 1 1 1 2 0 0 2 0 1 0 0 0 0 2 0 2 2 2 0 0 1 0 1 0 0 0 0 0 0 1 2 1 0 0 0 1 1 1 0 0 0 0 1 0 0 0 2 0 2 0 0 0 0 0 0 0 1 0 0 0 1 0 1 1 1 2 1 1 0 0 1 2 0 0 0 1 2 1 1 0 0 0 0 1 1 2 2 1 2 1 0 0 0 1 2 1 2 0 2 2 0 0 0 2 0 0 1 1 1 1 1 0 1 0 1 0 1 2 1 0 1 1 1 0 0 2 0 0 1 1 0 1 0 0 0 0 0 0 0 2 0 0 0 0 2 2 2 2 0 0 2 0 0 0 0 0 0 0 0 2 0 1 0 1 0 0 0 0 1 0 1 0 0 0 1 2 1 1 0 1 1 0 0 1 0 2 1 2 0 2 2 2 2 2 0 1 2 0 2 1 0 0 0 0 0 1 0 0 1 2 1 0 1 0 1 1 1 0 0 0 0 0 1 2 2 1 1 0 0 2 0 1 0 2 2 1 0 0 0 1 1 1 0 1 0 0 0 0 2 0 2 1 1 0 2 2 0 0 2 0 0 1 0 1 2 0 2 1 0 2 2 0 0 2 0 0 0 0 2 2 2 1 1 0 0 0 1 1 0 1 1 0 0 1 2 1 2 0 2 0 0 0 0 0 1 2 0 1 0 1 0 0 1 0 0 1 1 2 0 1 0 0 0 2 2 0 0 2 1 1 1 0 1 0 0 1 1 1 0 1 0 0 1 1 1 2 1 2 2 1 1 1 0 0 0 2 1 1 0 1 2 1 2 1 2 2 2 0 0 2 0 0 1 2 1 1 1 0 1 2 2 0 0 2 0 0 0 0 0 0 1 1 1 2 0 1 1 1 1 1 1 1 1 1 2 0 2 0 0 1 1 0 0 2 1 1 1 0 0 0 0 2 2 0 0 0 0 1 0 0 1 1 1 0 1 1 1 0 2 1 0 2 0 1 0 1 2 0 2 0 2 0 0 0 0 0 1 0 0 0 0 0 0 0 0 1 1 0 1 1 2 0 0 1 1 0 0 0 1 0 0 2 0 2 2 0 1 1 2 1 0 0 0 2 0 1 1 0 1 0 0 0 0 2 0 0 0 2 2 0 2 2 0 0 1 2 1 2 0 1 0 0 1 0 0 0 0 0 1 0 0 0 0 0 1 1 0 0 1 0 0 0 2 1 0 1 1 2 2 0 1 1 1 0 0 2 1 2 2 1 1 0 0 0 1 1 1 2 1 2 0 1 1 0 0 0 1 0 2 0 2 1 0 1 2 2 1 2 1 0 2 2 1 0 0 1 1 2 2 0 0 2 0 1 0 0 2 0 0 2 2 0 0 0 0 0 0 0 1 2 0 0 0 0 1 0 1 1 1 0 0 0 1 0 0 2 0 0 1 0 0 1 0 1 0 0 2 0 1 0 0 0 0 0 0 0 0 2 0 0 1 0 0 0 2 0 0 1 1 1 0 2 1 1 1 0 0 1 0 1 1 1 1 2 0 0 1 2 1 2 0 2 0 2 2 2 1 1 0 1 0 1 1 2 1 2 0 1 1 0 0 1 2 1 0 0 0 0 1 1 1 0 1 0 1 1 1 1 0 0 2 2 1 1 1 0 0 2 0 1 2 1 1 2 2 0 1 1 0 0 0 0 1 1 1 2 1 1 1 0 0 0 0 0 0 0 0 0 1 0 0 0 1 0 1 1 0 2 0 0 1 0 1 0 0 0 0 0 0 1 0 1 1 2 1 0 2 2 2 1 0 0 0 1 0 0 2 2 0 1 1 1 0 0 0 0 1 1 1 2 2 2 0 2 1 1 1 1 2 2 1 1 0 1 1 2 1 1 1 0 0 0 0 0 2 1 0 0 0 0 0 0 2 1 0 0 0 0 2 2 1 1 0 0 1 0 2 0 1 0 0 0 0 0 1 1 0 0 0 0 2 0 0 0 0 0 0 0 2 0 0 0 0 0 0 0 1 0 0 0 1 0 1 1
19 0 0 0 0 1 1 2 0 0 0 0 1 1 1 0 0 0 2 1 1 1 1 0 0 0 1 1 2 2 2 1 2 2 0 2 0 1 0 0 2 2 0 0 0 2 1 0 0 0 0 1 1 1 1 2 0 0 0 1 1 1 0 0 0 0 0 0 0 0 0 1 1 0 2 1 1 1 2 0 1 0 2 0 2 0 0 0 0 1 0 0 1 1 0 2 0 1 1 1 1 2 0 0 2 0 2 2 1 0 0 1 1 2 2 2 1 0 0 0 2 0 1 1 0 0 0 1 1 1 0 1 0 0 0 0 0 0 0 0 0 0 0 0 0 0 0 0 0 0 0 0 1 0 0 0 0 0 1 0 1 1 0 2 1 0 0 1 0 2 0 0 0 2 2 1 2 0 0 0 0 0 0 2 1 0 1 1 1 1 1 1 1 0 1 0 1 2 0 0 0 0 0 1 1 2 2 0 2 0 1 0 0 0 0 1 0 0 2 1 1 0 0 1 0 0 0 2 2 0 0 0 0 0 0 0 0 2 0 0 0 0 2 1 1 1 0 1 1 0 0 0 0 1 0 2 0 0 0 0 0 0 0 0 1 0 1 0 2 0 0 1 0 1 0 0 0 1 1 0 2 0 1 2 2 2 2 2 1 2 1 2 0 1 2 0 2 0 1 0 0 0 1 0 1 1 0 1 0 0 0 2 2 1 1 0 0 0 0 0 1 1 1 1 1 0 0 1 0 0 0 2 0 0 0 0 0 1 1 0 0 0 0 0 2 2 0 0 0 0 0 1 1 1 0 1 1 0 0 1 1 2 2 0 2 1 0 1 1 1 1 1 0 0 0 0 1 1 0 0 0 0 2 0 1 0 0 0 0 0 0 1 2 0 2 0 1 0 0 0 0 2 1 1 0 0 1 0 0 0 1 0 1 1 1 1 1 0 0 0 0 1 0 1 1 1 0 0 0 0 1 0 0 1 0 1 0 1 2 1 1 0 0 0 1 0 1 2 2 1 0 0 0 2 1 1 0 1 1 2 0 2 1 1 1 1 1 1 1 0 1 1 2 1 1 0 1 0 0 0 1 1 0 0 0 2 0 0 1 0 1 1 0 0 1 0 2 1 1 1 1 1 1 1 1 0 1 0 0 0 0 1 1 0 1 0 0 0 0 2 2 0 1 1 1 0 1 0 0 2 1 0 1 0 0 0 1 1 1 1 1 1 0 0 2 1 0 2 0 0 0 0 0 0 1 0 0 0 0 0 0 0 0 0 0 1 1 2 1 1 1 1 0 0 0 0 0 0 0 0 1 0 2 0 1 1 2 0 0 0 0 1 0 1 0 0 0 0 0 0 0 2 1 0 1 0 0 0 1 2 1 0 0 1 0 0 0 0 0 0 0 0 0 0 0 1 1 2 0 0 1 0 1 0 0 1 1 0 1 1 1 2 0 2 0 0 2 0 0 0 0 2 0 1 0 2 1 2 2 0 0 0 0 0 1 0 1 2 1 1 1 1 0 1 0 0 2 0 2 0 0 1 2 2 2 2 2 1 2 1 1 0 0 0 0 0 1 0 1 1 0 1 0 1 1 0 1 2 2 0 2 1 0 1 0 0 0 1 0 0 0 0 1 0 0 2 2 0 1 0 0 0 0 2 0 0 1 0 0 1 0 1 0 0 0 0 0 0 0 0 0 0 1 0 0 1 1 0 1 0 0 0 2 1 0 0 1 1 0 1 0 0 2 0 0 1 1 2 2 0 1 1 0 0 2 2 0 0 0 1 1 1 2 0 0 0 0 1 1 1 1 1 0 2 1 0 2 0 1 1 2 0 0 0 2 2 1 2 2 1 1 2 1 2 1 1 0 0 0 2 0 0 2 0 0 1 1 0 1 0 1 1 0 0 0 0 0 0 0 0 1 1 1 1 1 0 1 0 0 0 1 0 0 0 0 1 1 0 2 0 0 0 1 1 0 1 0 1 2 2 2 0 0 0 0 1 0 0 0 2 1 2 0 0 2 2 2 0 0 1 0 2 0 0 2 2 0 1 0 1 0 0 0 0 0 0 2 1 1 1 0 1 0 0 0 0 0 2 0 1 0 1 0 2 0 0 0 2 0 0 0 0 0 0 0 0 1 1 1 2 2 0 1 0 1 0 1 2 0 0 0 0 1 0 2 1 2 0 0 0 0 0 0 0 0 1 2 0 1 0 0 1 1 1 0 0 0 1 0 1 0 1 0 0 0 0 0 0 1 1 0 1
20 0 0 1 0 1 1 1 0 1 1 0 0 0 0 0 0 1 0 1 1 1 1 2 0 0 0 1 0 0 1 1 0 1 1 1 1 2 0 0 0 0 0 0 1 0 0 0 2 0 0 0 1 1 0 0 1 1 1 0 1 1 2 0 0 0 2 0 0 0 0 0 1 0 1 1 1 0 1 0 1 0 2 0 2 0 0 0 0 2 0 0 1 2 0 1 0 1 1 2 0 2 0 0 2 2 2 0 0 0 0 1 0 2 2 2 0 0 1 0 1 0 0 0 0 0 0 2 2 2 0 0 0 0 0 0 0 0 0 0 0 0 0 0 1 0 1 0 0 0 0 0 0 0 1 1 1 2 1 0 1 1 1 2 1 2 1 0 2 2 0 0 2 1 2 2 0 0 0 0 0 0 1 1 1 1 1 2 1 1 1 2 2 0 1 1 1 2 0 0 0 0 0 1 1 1 1 0 0 0 2 0 1 0 0 1 1 0 2 2 0 0 1 2 0 0 0 2 1 2 0 0 0 0 0 0 0 2 0 0 0 0 2 2 2 2 0 0 2 0 0 0 0 0 0 0 1 0 0 0 0 0 0 0 2 0 0 0 1 0 0 1 1 2 0 0 0 2 2 0 1 0 0 2 2 1 1 1 0 2 0 0 1 1 2 0 2 0 1 0 0 0 1 0 1 0 1 2 0 0 0 1 1 2 0 0 0 0 1 1 1 2 1 1 2 0 1 0 1 1 0 1 0 0 0 2 0 1 1 0 0 0 1 0 0 0 2 0 2 2 2 0 1 2 0 0 2 0 0 2 0 2 2 0 2 0 0 2 2 0 0 2 0 0 1 1 1 1 0 0 1 1 0 0 0 0 0 0 0 0 0 0 1 0 2 1 0 1 1 1 0 1 0 2 0 1 1 0 0 0 0 1 1 0 1 2 0 0 0 0 0 1 0 1 1 2 2 0 1 0 1 0 0 2 1 1 1 0 1 0 1 0 0 0 0 2 2 1 1 1 0 0 0 2 2 2 0 1 1 0 2 0 0 0 0 2 0 1 2 1 1 1 2 2 1 1 0 0 0 0 1 1 1 1 1 1 0 0 2 0 2 2 0 1 0 0 2 1 1 1 1 1 2 0 1 0 1 1 2 0 1 1 2 0 0 0 0 0 0 2 2 0 1 0 0 1 0 0 0 2 1 0 1 1 1 0 0 0 0 0 0 1 0 1 2 1 0 1 1 0 0 1 0 0 2 1 1 0 0 0 0 0 1 0 1 1 2 0 1 0 1 0 2 1 2 0 2 1 0 2 0 1 1 0 0 1 1 1 1 0 0 1 0 0 0 0 0 0 0 0 0 2 0 1 2 1 1 0 1 1 1 0 1 1 1 1 0 1 0 1 1 1 0 0 0 0 2 1 0 0 0 0 0 0 0 1 0 0 0 0 0 1 0 1 0 1 1 0 1 1 1 1 1 0 0 1 2 2 2 2 2 1 1 2 0 1 1 1 1 0 1 1 0 0 0 0 2 0 2 0 1 0 2 1 2 2 1 1 1 2 2 0 0 0 0 0 0 0 0 0 0 0 0 1 1 0 1 2 1 1 0 0 0 0 0 0 0 1 2 0 0 0 0 0 0 1 1 0 1 0 1 1 0 2 0 1 1 0 2 2 0 2 0 0 0 1 0 1 0 0 0 0 0 0 0 2 1 0 1 0 0 0 2 0 0 0 1 0 0 0 0 0 0 1 1 1 1 1 1 1 2 2 0 0 1 1 0 2 1 2 0 1 2 2 2 0 0 1 0 2 2 2 1 2 1 1 0 0 1 1 1 0 0 0 1 1 2 2 1 0 1 1 1 2 2 2 0 0 0 1 1 1 2 0 0 1 1 0 0 1 0 1 2 0 0 0 1 0 0 0 2 2 0 2 1 1 1 1 0 0 2 0 0 1 1 0 2 0 1 0 0 0 2 0 0 1 0 0 0 0 2 1 2 2 0 2 0 0 0 1 0 1 0 0 2 2 2 0 1 0 0 1 0 0 1 1 0 2 0 2 0 0 0 1 1 1 2 1 2 2 0 2 0 1 0 2 0 0 0 0 0 2 0 1 0 1 0 0 1 1 0 0 1 1 0 0 0 0 0 0 2 0 0 0 2 0 2 2 1 1 1 0 1 1 0 0 0 0 1 1 1 0 0 0 1 1 1 0 1 1 0 1 0 1 0 0 0 0 0 1 0 0 0 0 0 0 1 0 0 1 0 2
21 0 0 0 0 0 0 1 0 1 1 0 1 2 1 0 0 0 0 0 1 1 1 1 1 1 1 2 0 0 1 1 0 1 0 1 1 1 0 0 1 0 0 0 2 1 1 0 2 0 0 2 0 1 1 2 0 0 0 1 0 0 2 2 1 1 1 0 0 0 0 1 2 0 1 2 2 0 1 0 1 0 2 0 1 0 1 0 0 1 0 0 1 0 1 0 0 0 0 0 0 1 0 0 2 1 2 0 0 0 0 2 1 2 2 2 1 0 2 0 1 0 1 1 0 1 1 2 2 2 1 1 0 0 0 0 0 0 0 0 1 0 0 1 1 0 1 0 0 0 0 0 0 2 0 0 0 0 0 0 0 0 0 1 1 2 0 0 0 1 1 1 1 2 1 1 2 0 0 0 0 0 1 1 1 1 1 0 0 0 0 0 2 0 2 0 1 0 0 1 0 1 0 1 2 0 0 0 1 0 2 0 1 0 0 0 0 0 0 0 2 2 0 2 1 0 1 1 0 1 0 0 0 0 0 0 0 2 0 1 0 0 2 2 2 2 0 0 0 0 0 0 0 0 0 2 1 1 0 0 0 0 0 0 0 0 1 0 1 1 0 2 0 2 0 0 1 0 1 0 1 1 0 2 2 1 0 2 0 2 0 0 1 2 2 0 2 0 0 0 0 0 0 0 0 1 0 2 1 0 0 2 2 2 2 2 0 0 1 1 1 2 1 0 1 0 1 1 1 0 0 2 1 1 0 0 0 0 2 0 0 0 1 0 0 0 2 0 2 2 2 0 1 1 1 1 0 1 0 1 0 1 2 0 2 0 0 1 1 0 0 2 0 0 0 1 0 2 0 0 2 0 1 0 1 0 0 0 0 1 0 2 1 0 2 0 0 1 0 0 0 0 0 2 0 2 0 1 0 0 0 0 0 0 0 1 1 0 0 0 0 0 1 0 1 2 1 0 0 1 1 1 0 0 0 0 0 0 0 0 1 1 0 1 1 1 1 1 1 0 0 0 0 2 0 0 0 2 1 2 1 2 0 1 0 1 0 0 2 0 0 0 2 1 1 0 1 0 0 0 1 2 0 0 0 1 0 0 0 1 0 1 0 1 0 1 0 2 2 0 0 0 2 0 2 0 0 1 1 0 0 2 1 1 1 1 0 0 0 2 2 0 1 1 1 1 0 1 0 2 0 1 1 1 1 0 0 2 1 0 1 0 0 0 2 2 0 0 2 0 0 0 0 0 1 0 0 0 1 0 0 1 0 2 2 0 2 1 1 1 1 1 2 0 0 0 2 0 0 1 0 1 2 0 1 1 2 1 1 0 0 1 1 0 2 0 0 0 0 0 0 2 0 0 2 0 0 0 2 2 1 0 0 1 0 1 0 0 0 0 0 0 0 2 1 0 2 0 0 0 0 0 1 1 1 0 0 0 1 1 1 2 0 1 0 2 2 0 1 1 0 1 1 1 1 2 1 2 1 0 0 0 1 0 1 0 1 2 1 1 0 1 0 0 1 1 1 0 1 1 1 0 2 2 2 2 0 0 1 1 2 1 1 1 0 1 2 0 1 2 0 1 0 0 1 0 1 1 1 0 0 0 0 1 0 0 0 0 0 0 0 0 0 0 0 1 2 0 0 0 0 0 0 2 0 0 0 0 0 0 0 0 0 0 0 1 0 0 0 2 2 2 1 0 0 2 0 0 1 0 0 0 1 0 1 0 0 1 0 1 0 0 2 0 0 0 0 0 0 1 1 1 0 0 2 1 0 2 1 2 0 1 2 2 1 0 0 1 0 2 2 2 1 2 0 1 0 0 1 1 1 0 1 1 0 1 1 2 2 0 2 2 1 1 0 1 0 0 0 1 0 0 2 0 0 2 0 0 0 1 0 1 1 0 1 1 0 0 0 0 2 2 1 2 2 0 0 0 0 0 1 1 0 0 0 0 0 0 1 0 0 0 2 0 0 2 0 1 1 0 0 2 0 0 0 1 1 1 0 2 0 0 0 1 1 1 1 0 0 0 0 2 0 0 2 1 0 1 0 2 0 0 0 0 1 1 2 1 1 1 0 1 0 1 0 1 0 1 0 0 0 2 0 2 0 0 0 1 1 1 0 1 1 2 1 0 0 1 0 0 2 0 1 0 1 0 1 2 0 0 2 0 0 0 2 0 2 0 1 2 1 0 0 0 0 1 1 1 0 0 0 2 1 1 0 0 0 1 0 1 0 1 0 0 1 0 0 0 0 0 0 0
22 0 0 0 1 0 0 2 1 0 1 1 1 1 1 0 0 1 2 0 0 0 1 2 0 0 0 1 0 1 2 0 2 1 0 1 1 1 0 0 0 0 0 1 1 1 1 0 2 1 0 0 0 1 0 2 0 0 0 0 0 0 0 0 0 0 1 0 0 0 0 0 2 0 2 2 2 1 1 0 2 0 1 1 1 0 0 0 0 1 0 0 0 2 0 2 0 1 1 1 0 2 0 0 2 1 2 0 0 0 1 2 0 0 0 0 0 0 1 0 1 0 1 1 1 1 1 1 2 2 1 1 0 0 1 0 0 0 0 0 1 0 0 1 0 0 0 0 2 2 0 0 0 0 0 0 0 1 0 1 1 0 2 2 1 1 0 0 1 1 1 0 0 2 2 1 2 0 0 0 0 0 1 2 2 1 1 1 1 0 0 0 1 1 1 0 0 2 0 0 0 0 0 0 1 1 1 0 1 0 1 0 2 0 0 1 0 0 2 2 0 0 0 1 0 1 0 0 0 0 0 0 0 0 0 0 0 2 0 0 0 1 2 1 2 2 0 0 2 0 0 0 0 0 0 0 0 1 0 0 0 0 0 1 1 0 1 0 0 0 0 0 2 2 0 0 2 1 1 0 1 1 2 2 2 1 1 0 0 2 0 2 0 1 2 1 1 0 0 0 0 0 1 1 1 1 0 1 0 0 0 2 2 1 0 0 1 0 2 2 0 2 1 2 0 0 0 2 0 0 0 0 1 1 0 0 0 2 0 0 0 0 2 0 0 0 2 0 0 0 0 0 2 2 0 0 2 1 0 2 0 2 2 0 2 0 0 1 1 0 0 2 2 2 0 0 2 1 1 0 1 0 0 0 1 0 0 1 1 0 0 0 0 1 2 0 1 1 0 0 0 0 1 2 1 0 1 1 1 1 0 1 0 0 0 0 2 0 0 1 1 1 1 0 0 1 1 0 2 0 2 0 1 1 1 0 0 1 1 1 0 2 0 0 1 2 2 1 1 0 0 0 0 1 2 0 2 1 1 2 1 2 0 0 0 1 0 0 2 0 1 0 2 2 2 0 2 0 0 0 1 1 0 0 0 0 0 0 1 1 1 2 0 2 0 0 1 1 1 0 1 1 1 1 1 0 1 2 2 0 0 2 0 0 0 0 0 0 0 1 1 2 0 1 1 0 0 0 0 2 1 0 2 2 1 0 2 1 0 2 0 1 0 1 1 2 0 0 2 0 0 0 0 0 1 1 1 0 1 0 0 0 0 0 0 0 0 1 1 0 1 1 2 0 2 0 1 0 0 0 2 0 1 0 0 1 1 1 0 0 0 1 0 1 1 0 1 0 0 0 0 2 0 2 2 0 0 0 1 2 0 0 1 1 1 1 0 0 0 0 0 0 0 0 0 0 0 1 0 0 0 1 0 0 0 2 0 1 0 0 0 1 0 1 1 0 2 0 0 0 0 1 1 0 0 1 2 2 2 1 1 1 1 1 1 0 2 2 0 0 0 1 0 1 0 0 2 1 1 1 2 1 2 2 2 2 1 2 0 2 2 0 0 0 2 2 2 0 0 0 0 0 0 0 1 0 1 2 2 0 0 0 0 0 0 1 1 1 0 0 0 0 0 1 0 0 1 0 0 0 1 0 1 1 0 1 0 0 0 0 0 0 0 0 0 0 0 0 0 0 0 0 1 0 0 0 0 0 2 0 0 0 2 0 0 0 1 1 0 0 0 0 1 1 1 0 2 0 0 1 0 0 0 0 0 2 0 1 1 1 0 0 1 1 0 1 0 1 0 1 1 2 2 2 0 0 0 0 1 0 1 0 0 0 1 1 1 1 1 0 1 1 1 2 2 1 0 0 1 2 1 1 2 0 0 2 0 0 0 0 1 1 0 0 0 0 0 1 0 0 2 2 0 2 2 0 0 0 0 0 1 0 0 0 0 1 2 0 2 0 0 0 1 1 0 1 0 0 0 0 1 0 0 0 0 1 0 2 0 2 0 2 1 0 0 0 0 0 0 0 0 2 0 0 0 0 1 1 0 2 0 0 0 0 0 0 2 2 2 2 0 2 0 1 1 1 1 1 1 1 0 2 0 2 0 0 0 0 0 0 0 0 0 1 0 2 0 0 1 0 1 0 1 0 1 0 1 2 0 2 1 1 1 0 0 0 0 0 1 0 0 0 0 0 0 0 1 1 1 0 0 1 2 2 0 0 0 1 0 0 1 0 0 0 0 0 0 0 1 0 1 1
23 0 0 1 0 0 1 2 1 0 1 0 1 1 1 0 0 2 1 1 1 1 1 2 0 0 0 1 0 0 1 1 0 1 1 0 2 1 0 1 1 1 0 0 2 0 0 0 1 1 1 1 2 2 0 2 0 0 1 1 1 1 0 0 0 0 2 1 0 0 0 0 1 0 1 1 1 1 1 0 2 0 1 1 1 0 0 0 0 2 0 0 0 2 0 1 0 2 2 2 2 2 1 0 2 1 2 0 1 1 0 1 0 1 1 1 1 0 0 0 1 0 2 2 1 1 1 1 2 1 1 1 0 2 1 1 0 0 0 0 0 0 0 1 1 0 1 0 0 0 0 0 0 0 0 0 0 0 0 0 1 0 1 2 0 1 0 1 1 2 0 0 2 2 2 2 1 1 1 0 0 1 0 2 2 2 0 2 1 0 0 0 2 1 2 0 0 2 0 0 0 0 1 0 1 0 0 1 1 0 2 0 0 0 0 0 0 0 1 0 2 0 1 2 0 0 1 1 0 1 0 0 1 1 1 0 1 2 0 0 0 0 2 2 2 2 0 0 1 0 0 0 0 0 0 1 0 0 0 0 0 0 0 1 1 0 1 0 0 0 0 0 0 2 0 0 0 0 1 0 0 0 1 2 2 2 0 2 0 2 0 0 2 2 2 0 1 1 1 0 0 0 0 2 0 0 0 2 0 0 0 1 0 1 1 0 1 0 0 0 0 2 0 0 2 0 0 1 0 1 0 0 0 0 0 0 0 1 0 2 1 1 2 0 0 0 1 0 1 1 1 0 1 1 0 1 0 0 0 0 1 1 0 0 0 0 0 2 2 1 1 1 1 0 0 1 2 2 0 0 0 0 1 1 1 0 0 0 0 0 0 1 0 0 2 0 0 1 1 2 0 2 1 1 0 0 1 2 0 0 1 0 1 0 1 2 0 1 0 0 0 2 0 1 1 2 2 0 1 1 1 1 0 1 1 1 0 0 1 0 2 0 0 0 0 1 2 0 1 0 1 0 0 1 2 1 1 1 1 1 1 0 1 1 1 1 0 1 1 0 1 1 2 2 1 0 1 0 0 1 2 0 0 0 0 1 0 1 1 0 0 2 0 1 0 0 1 1 1 0 1 1 1 1 1 0 1 0 0 0 0 2 1 0 0 0 0 1 0 1 1 1 1 1 1 1 0 2 0 2 0 2 1 1 2 0 0 1 1 0 0 0 0 0 2 2 0 1 0 1 0 1 0 0 2 0 0 0 0 1 1 0 1 1 1 0 2 1 0 1 0 2 1 0 1 0 1 2 0 2 0 1 1 0 1 0 1 2 1 0 1 1 0 1 1 0 1 0 0 0 0 2 2 0 1 1 2 0 0 0 1 0 0 1 0 1 0 1 1 0 0 0 0 0 0 1 1 1 0 0 1 0 1 1 0 0 0 0 0 0 1 1 0 1 0 1 2 0 0 0 2 2 1 0 0 2 1 2 2 0 0 0 0 0 1 0 1 2 0 0 1 1 0 1 0 1 1 1 1 1 1 1 2 1 2 2 1 1 0 1 2 1 0 0 0 0 1 0 1 1 0 1 0 0 1 0 0 1 2 2 0 0 0 2 0 2 1 1 0 0 0 0 0 0 1 0 0 0 1 0 1 0 1 2 0 0 1 0 1 1 0 1 0 0 1 0 0 0 0 0 0 0 1 0 1 0 0 0 1 0 0 0 2 1 0 0 1 1 0 1 2 0 1 1 1 0 2 0 0 0 0 1 0 0 0 1 0 2 1 2 0 1 2 1 1 0 0 0 0 0 0 2 1 2 1 0 1 0 1 1 1 0 0 0 1 2 1 2 2 1 1 2 0 2 2 1 0 0 2 2 1 1 2 0 0 1 1 0 0 1 0 1 0 0 0 0 0 0 0 0 1 1 0 2 2 0 0 0 0 0 2 0 0 1 1 1 0 0 0 0 0 0 1 1 0 2 0 1 0 0 1 0 2 2 0 1 0 0 1 1 1 1 0 0 1 1 1 0 0 0 0 2 0 0 2 2 0 1 0 1 0 0 0 1 1 1 2 1 1 1 1 1 0 0 0 2 1 0 0 0 1 2 0 1 0 0 0 1 0 1 0 0 2 1 0 0 0 0 1 0 1 0 2 0 1 0 0 2 0 1 1 1 1 1 0 0 1 0 1 1 0 0 0 0 0 1 1 1 1 0 0 1 0 0 0 0 0 0 0 0 0 0 0 1 0 0 0 1 1 0 1 1
24 0 0 1 0 0 0 1 0 1 1 1 1 2 2 0 0 0 2 0 1 0 0 2 0 0 0 1 0 0 2 1 0 1 1 1 1 1 0 0 1 1 0 1 2 1 1 0 0 2 1 2 0 0 1 2 0 0 0 2 0 0 2 1 0 2 1 1 0 0 0 1 2 0 1 2 1 1 2 0 1 0 1 1 2 0 0 1 0 2 0 0 0 1 0 0 0 1 0 0 0 2 0 0 2 1 2 0 1 1 0 1 0 2 2 2 0 0 2 0 1 1 2 2 2 1 2 0 0 0 0 0 0 0 1 0 0 0 0 0 2 0 1 0 1 0 0 2 2 2 0 1 0 2 0 0 0 1 1 0 0 1 1 2 2 2 0 1 0 2 0 0 0 2 1 1 1 1 1 0 0 1 0 2 1 0 2 2 0 0 0 1 0 0 0 0 1 2 0 0 0 0 1 0 1 2 1 1 1 0 0 0 0 0 0 0 1 1 2 1 1 0 0 0 0 0 0 1 1 1 0 0 0 1 1 0 1 2 0 0 0 1 1 1 1 1 0 0 2 0 0 0 0 0 0 1 0 1 0 0 0 0 0 0 1 0 0 0 2 1 0 1 0 1 0 0 0 1 2 0 1 1 1 1 2 0 0 2 0 2 2 1 0 2 2 0 2 0 0 0 0 0 2 0 2 0 1 2 0 0 0 0 2 1 0 0 0 0 0 0 1 1 1 0 0 0 0 1 1 1 0 1 0 0 0 0 0 1 1 0 0 1 2 0 0 0 2 0 2 2 2 0 2 2 0 0 2 0 0 1 0 2 1 1 1 1 0 1 1 0 0 2 1 1 0 1 1 2 1 0 0 0 0 1 1 0 0 0 0 0 0 1 0 0 2 1 0 0 0 0 0 0 1 1 0 0 2 0 0 0 0 0 0 0 1 2 0 0 0 2 0 0 0 2 0 0 0 0 1 1 2 0 0 2 1 1 0 1 1 1 0 2 0 0 0 1 2 1 2 2 0 0 0 2 0 0 0 2 1 2 1 2 1 1 1 1 0 0 2 0 0 0 1 1 1 0 1 0 0 1 1 1 2 2 1 1 0 0 2 1 1 2 0 1 0 0 1 1 1 1 1 0 1 1 1 1 1 1 0 1 1 0 1 1 1 0 1 1 1 1 1 1 0 0 0 1 0 0 0 2 1 1 0 0 0 0 1 0 2 1 1 2 0 1 2 1 1 1 1 0 1 1 0 0 1 0 0 1 0 0 0 0 1 0 0 0 0 1 0 1 0 0 0 0 0 0 0 1 0 1 1 1 1 0 0 1 1 0 0 0 1 1 1 0 0 0 0 0 0 0 1 2 0 0 2 0 0 0 1 1 0 0 0 0 0 0 0 1 1 0 0 0 0 0 0 2 0 1 0 0 0 0 0 0 0 1 0 0 0 1 1 1 0 1 1 1 2 0 1 1 1 2 2 0 0 2 2 1 1 0 0 0 2 1 1 1 0 2 1 0 1 1 0 0 0 1 1 0 1 1 1 0 1 1 1 1 0 1 1 0 1 0 0 0 0 0 0 0 1 1 0 1 0 0 1 0 0 2 2 0 2 0 0 1 1 0 0 2 1 0 1 0 2 0 0 2 2 0 0 0 0 0 0 2 0 0 1 0 1 1 1 1 0 0 0 0 0 0 0 0 0 0 1 0 0 0 0 0 0 0 0 0 2 0 0 0 0 2 0 2 0 0 1 0 0 2 2 1 1 1 1 2 0 0 1 2 0 2 1 2 0 1 2 2 2 0 0 1 1 0 0 0 1 2 0 1 1 0 1 1 1 0 1 1 0 1 2 2 2 0 0 0 1 1 1 1 0 0 0 2 0 0 2 0 0 2 0 0 0 0 0 0 0 0 0 0 0 0 0 0 2 2 0 2 2 0 0 0 0 0 1 0 1 0 1 1 1 0 1 0 1 0 1 1 0 0 0 2 0 0 1 1 0 0 0 0 0 0 1 1 0 1 1 1 2 0 1 0 0 0 0 2 1 0 2 2 0 2 0 2 0 0 0 0 2 1 0 2 1 1 0 1 1 1 0 0 1 1 0 0 0 2 0 1 0 0 0 0 2 1 0 0 1 1 0 0 1 0 0 1 1 0 0 0 1 0 1 1 0 1 0 1 2 0 1 1 2 1 2 1 1 0 1 1 0 2 2 2 0 0 0 2 1 1 0 0 0 0 0 0 1 1 0 0 0 0 0 0 0 1 0 1
25 0 0 1 0 1 1 2 1 1 2 0 0 0 0 0 0 0 1 1 0 0 1 2 0 0 1 1 1 1 1 1 2 2 0 0 2 2 0 0 2 2 0 0 1 0 0 0 2 0 0 0 0 0 2 2 0 0 0 1 0 1 0 0 0 0 1 0 0 1 1 2 1 0 2 1 1 1 2 1 0 0 1 1 1 0 0 0 0 2 0 1 0 0 1 2 1 1 1 1 1 2 0 0 2 1 2 0 0 0 0 0 1 1 2 2 2 0 1 0 1 0 2 2 1 0 0 0 1 1 0 0 0 1 1 1 0 0 0 0 2 0 0 0 0 1 0 0 0 0 0 0 0 0 1 0 0 1 1 0 1 1 1 2 0 2 0 0 0 0 2 1 0 2 0 1 1 2 1 0 1 1 1 2 1 1 1 2 1 0 0 1 2 0 2 0 2 1 0 0 0 0 0 0 1 1 1 0 1 0 2 0 1 0 0 0 0 1 1 1 1 2 0 1 0 0 1 1 0 1 0 0 0 0 0 0 1 2 1 1 0 0 2 2 2 2 0 0 2 0 0 0 0 1 0 2 1 1 0 0 0 0 0 0 1 0 0 0 2 1 0 0 0 2 0 1 0 0 1 0 0 2 0 2 2 2 0 0 0 2 0 2 1 2 2 1 0 0 0 0 0 0 2 0 2 0 1 2 0 0 0 2 2 1 0 0 1 1 0 0 1 1 0 0 1 0 0 0 1 1 0 2 2 0 0 0 0 1 1 0 0 0 1 0 1 1 1 0 1 1 1 0 0 1 0 1 1 0 0 2 0 2 1 0 1 0 0 2 2 0 0 2 2 2 0 0 2 1 0 0 0 1 1 1 2 0 0 1 1 0 0 0 2 0 2 0 2 2 0 0 0 0 0 0 0 0 2 1 0 0 0 1 0 0 0 2 0 1 0 1 0 1 1 1 0 2 2 0 2 0 2 0 0 0 0 0 0 1 1 0 1 2 0 1 2 1 0 1 1 1 0 0 0 2 1 1 0 0 0 1 1 0 0 0 0 2 0 1 2 1 0 0 2 2 1 0 0 0 0 0 0 2 0 0 0 1 0 0 1 1 1 2 0 1 0 0 1 1 1 0 1 1 0 2 0 1 2 1 2 0 0 2 0 0 0 0 2 0 0 0 0 1 1 1 1 0 0 0 1 1 1 0 0 0 0 0 1 1 0 1 1 1 0 0 2 1 0 0 2 0 0 0 0 0 1 1 0 0 0 1 1 0 0 0 0 1 1 0 1 0 1 1 2 0 1 0 2 0 0 1 1 1 1 0 1 0 0 2 1 1 1 1 1 0 0 0 0 0 0 0 0 2 0 0 0 2 2 0 1 2 0 0 0 0 0 0 1 2 2 0 0 0 0 1 0 1 1 1 0 0 1 0 0 0 0 0 1 1 0 1 1 0 0 0 1 1 2 0 1 1 1 1 0 2 0 2 0 1 1 0 0 0 1 1 1 1 1 1 0 0 2 0 0 0 2 0 2 0 1 1 1 1 1 0 1 1 0 0 2 2 2 0 0 0 0 0 1 0 1 1 0 1 0 0 2 0 1 2 2 0 0 0 0 0 0 1 0 0 0 0 0 0 1 0 0 1 1 0 2 0 1 1 0 2 0 0 1 0 1 1 0 0 0 0 0 1 0 0 0 0 0 0 0 1 0 0 1 0 1 0 0 0 2 0 0 1 1 2 0 2 0 0 1 0 0 1 2 1 1 1 2 2 0 0 1 1 0 2 1 2 0 1 2 2 1 1 0 1 0 0 0 0 0 2 2 0 1 0 0 1 1 0 0 0 0 0 2 2 2 0 2 2 1 2 1 1 0 0 1 2 0 0 1 1 1 2 0 0 1 0 1 1 2 1 0 1 1 0 0 0 2 1 2 2 0 2 2 1 0 0 1 0 0 0 0 1 1 0 1 0 0 0 1 1 0 1 0 1 0 2 2 0 0 0 0 0 0 0 0 2 0 1 0 0 2 2 2 0 0 0 0 2 0 1 2 1 0 1 0 1 0 0 1 0 1 0 2 2 2 2 0 2 0 1 0 2 1 2 0 0 0 2 0 2 0 0 0 1 0 0 0 0 1 1 0 1 0 0 0 0 2 0 2 0 1 0 1 2 0 2 0 0 0 2 0 0 1 0 2 1 0 0 0 0 0 2 2 2 0 0 0 2 1 1 0 0 0 1 0 1 0 0 1 0 1 0 0 0 0 1 1 1
26 0 0 2 0 0 0 2 0 1 1 0 1 2 2 0 0 2 1 1 0 0 1 2 0 0 0 0 0 1 2 0 0 1 0 0 2 2 1 0 1 1 0 1 2 1 1 0 0 2 0 1 1 1 1 2 0 0 0 0 1 2 0 0 0 0 0 0 0 1 1 1 2 0 2 2 2 0 2 0 0 0 1 1 2 0 0 1 1 2 0 0 0 1 1 2 1 2 0 0 0 2 0 0 2 0 2 1 1 1 0 1 1 2 2 2 1 0 0 0 2 0 1 1 0 0 0 1 2 2 1 1 0 0 1 0 1 0 0 0 1 0 0 0 1 0 0 0 1 2 0 0 0 0 0 0 0 0 0 0 1 1 1 2 1 2 0 0 0 1 1 0 1 1 1 1 2 1 0 1 1 1 0 1 1 1 0 2 1 0 0 0 1 0 2 1 1 1 0 0 0 0 0 0 1 1 1 0 0 0 0 0 0 1 0 0 0 0 0 1 1 1 2 2 0 0 1 1 0 1 0 0 0 0 0 0 0 2 0 1 0 0 2 2 2 2 0 0 2 0 0 0 0 0 0 1 0 1 0 1 0 1 0 0 1 0 0 1 1 0 1 2 1 1 0 0 1 1 1 0 0 0 1 1 2 1 2 2 0 2 0 0 0 2 2 0 2 1 1 0 0 0 1 1 1 0 1 1 1 0 1 1 1 1 1 0 1 0 1 1 1 2 0 0 1 0 0 1 0 1 0 1 1 0 0 1 0 0 1 1 0 0 1 0 0 0 2 0 2 0 1 1 2 2 1 0 1 0 0 1 1 2 1 0 1 0 2 2 2 1 1 1 0 0 0 0 1 1 2 0 0 0 1 0 1 0 0 1 1 1 1 1 0 0 2 0 0 1 1 1 0 1 1 2 0 1 1 1 0 0 0 0 0 0 0 1 1 0 0 0 0 1 0 1 1 2 1 0 1 0 1 0 1 0 0 0 0 1 0 0 1 1 1 1 2 2 2 0 2 1 1 0 0 2 0 0 0 1 2 2 1 2 0 0 0 1 0 2 1 1 2 2 2 2 1 0 1 0 0 0 0 2 1 1 0 1 0 0 0 1 0 1 1 1 1 1 1 2 2 0 0 0 0 1 1 2 1 1 2 0 1 1 1 0 0 0 0 1 0 2 2 0 1 1 1 1 1 2 0 2 0 2 0 0 0 0 1 0 0 1 1 1 0 1 1 2 0 0 2 0 0 0 0 1 2 1 0 1 0 0 0 0 1 0 0 1 1 2 1 1 0 1 1 0 0 0 1 1 0 2 0 0 2 0 1 1 2 0 0 0 0 1 0 0 1 0 1 1 2 0 0 0 1 1 2 0 0 0 0 1 0 0 1 1 1 1 0 1 1 0 0 0 0 1 0 0 2 0 0 0 0 0 0 0 0 2 0 0 0 0 0 1 0 1 0 1 1 0 1 1 1 2 1 0 0 1 1 1 1 0 0 0 1 1 0 1 2 1 0 0 2 0 0 0 0 0 2 1 1 1 2 0 1 1 0 1 0 1 2 1 1 0 1 0 2 1 2 0 1 1 0 1 0 0 1 0 1 2 2 0 0 0 0 0 0 0 0 1 0 0 0 0 2 0 0 0 0 0 0 0 0 0 0 2 0 0 1 0 1 1 0 1 0 0 1 0 1 0 0 0 0 0 0 0 1 0 0 0 2 1 0 1 1 0 0 0 1 1 0 1 1 0 0 1 1 0 1 1 1 1 1 1 2 2 2 2 1 2 0 2 0 2 2 2 2 0 0 0 0 0 0 2 1 2 1 0 1 1 1 0 1 0 1 1 0 2 1 2 2 0 0 1 0 2 2 0 0 0 1 2 1 1 1 0 0 1 0 1 1 0 1 0 0 0 0 0 0 1 1 0 1 1 1 1 1 0 1 0 0 0 1 0 0 0 0 0 0 0 0 0 0 0 1 0 0 1 0 1 1 1 1 1 0 0 0 1 0 2 0 2 0 2 0 0 2 1 1 0 0 0 1 1 0 0 1 0 0 2 0 1 0 0 0 0 0 0 2 0 2 0 1 1 0 2 0 2 2 1 0 0 0 2 0 2 0 1 1 1 0 0 0 0 2 1 1 0 1 0 0 0 2 1 0 0 1 1 2 1 1 0 1 0 0 1 1 0 1 0 1 0 0 0 0 0 0 0 1 1 1 0 0 1 0 0 0 0 0 1 1 1 0 0 0 0 0 0 0 0 0 2 1 1
27 0 0 0 1 0 0 0 0 0 0 2 0 1 0 0 1 2 2 2 1 1 0 1 0 0 0 1 1 0 1 2 1 0 0 0 2 2 0 0 1 1 0 1 2 1 1 0 0 1 1 2 0 0 0 2 0 0 0 0 0 0 1 1 1 1 0 0 0 0 0 1 2 1 2 2 2 2 2 0 2 0 2 0 1 0 0 1 0 2 0 0 0 2 0 1 0 1 1 1 1 2 0 1 2 0 2 2 2 0 0 2 0 1 1 1 1 0 1 0 1 0 2 2 2 2 2 1 1 1 0 0 0 0 1 0 0 0 0 0 1 0 0 0 0 0 0 0 1 1 0 0 0 1 2 1 0 0 1 0 0 0 0 2 1 2 1 0 1 1 1 0 0 1 1 2 1 0 0 0 0 0 0 2 2 0 2 1 0 0 0 1 1 0 1 0 0 1 0 0 0 0 1 1 0 1 1 0 1 0 1 0 0 0 0 0 0 1 0 0 2 1 0 2 2 0 0 0 0 0 0 0 1 1 1 1 0 2 1 1 0 0 1 1 2 2 1 0 2 0 0 0 1 0 0 1 1 1 0 0 1 0 0 0 1 0 0 0 0 0 2 2 0 2 0 0 0 1 2 0 1 0 0 1 1 0 0 1 1 2 1 1 0 2 2 0 2 1 0 0 0 0 1 0 0 0 0 2 1 0 1 1 1 2 1 0 1 1 0 0 2 1 1 1 1 0 0 2 1 2 0 1 0 0 0 0 0 1 2 0 0 0 2 0 1 2 0 0 0 0 0 0 2 2 2 0 0 0 0 1 0 1 1 0 1 1 1 2 2 0 0 2 1 1 0 1 2 1 0 0 1 1 0 0 2 2 0 0 0 0 0 0 0 0 2 0 1 0 0 0 0 0 1 1 0 0 1 0 0 0 0 0 0 0 0 1 1 1 0 1 0 1 0 0 0 2 2 0 2 1 2 0 1 0 1 0 1 0 0 0 1 1 0 0 1 2 2 0 1 2 0 0 0 2 2 2 0 1 1 1 1 1 1 1 1 1 1 1 2 1 2 2 1 1 0 0 0 0 0 1 0 2 0 0 0 0 0 1 0 2 1 1 0 1 1 0 1 0 0 0 2 2 0 2 0 0 2 1 1 0 0 1 1 1 1 0 0 2 0 2 2 0 1 1 1 1 0 1 1 1 1 1 1 1 1 0 2 1 0 1 2 0 0 0 2 2 0 1 1 0 1 1 0 0 0 0 0 0 0 0 0 0 0 0 0 2 1 0 1 0 1 1 1 0 1 0 2 0 0 1 0 1 1 0 1 0 1 0 0 0 1 0 0 0 0 1 0 2 2 0 1 1 0 0 1 0 0 0 1 2 0 0 0 1 0 1 0 1 0 0 0 0 0 0 0 0 2 1 0 0 0 0 0 0 0 0 2 0 1 0 2 2 0 2 0 1 1 0 0 0 2 2 2 0 0 1 2 2 2 1 1 1 0 0 2 2 0 2 1 0 0 2 0 0 0 1 1 0 2 0 1 0 2 2 1 2 1 1 0 0 2 0 0 0 0 0 1 0 1 1 0 1 0 0 2 0 0 2 2 0 0 0 0 2 1 0 0 1 0 0 0 0 1 0 1 1 1 0 1 0 2 1 0 2 0 0 0 0 1 1 0 0 0 0 0 0 0 0 0 0 0 0 1 0 0 1 1 0 2 0 0 0 2 0 0 0 0 0 1 2 2 0 2 0 0 0 1 1 2 0 1 1 0 0 1 2 0 2 1 2 0 1 2 2 2 0 0 2 0 2 2 2 0 1 2 0 1 0 0 2 2 0 1 1 1 2 2 2 2 0 1 1 2 2 2 0 0 0 0 1 0 0 2 0 0 1 0 1 2 1 1 2 0 0 0 0 0 0 0 1 1 1 0 2 1 1 1 0 0 0 0 0 1 0 1 0 0 0 1 0 0 0 1 1 0 1 0 0 2 2 2 0 0 0 0 1 0 0 1 1 0 2 1 0 2 2 2 0 1 0 1 0 0 0 2 1 0 1 0 1 0 0 0 0 1 0 1 0 2 0 1 1 0 1 0 1 1 2 0 0 0 1 0 1 0 0 0 2 0 0 0 0 2 1 0 0 0 1 0 1 2 0 1 0 0 0 1 2 0 1 2 0 1 1 0 0 0 0 1 0 0 0 0 0 0 2 2 0 2 1 0 1 1 1 0 1 1 0 1 0 1 0 0 0 1 0 0 0 0 0 0 0
28 0 0 0 0 0 0 2 0 0 0 1 0 0 0 0 0 0 2 0 0 0 1 2 0 0 0 1 0 1 2 0 0 1 1 0 2 2 0 0 0 0 0 0 1 0 0 0 2 0 0 0 0 2 0 2 0 0 1 1 0 1 2 2 0 1 1 0 0 1 0 0 2 0 1 2 2 2 2 0 2 0 2 0 2 0 0 0 0 2 0 0 1 1 0 2 0 0 0 0 0 1 0 0 2 1 2 1 1 0 0 2 0 1 1 1 0 0 1 0 2 0 1 1 1 1 1 1 2 2 0 0 0 0 0 0 0 0 0 0 1 0 0 0 1 0 0 0 0 0 0 0 0 1 0 0 0 2 0 0 1 0 2 1 0 1 0 0 1 2 0 1 0 2 2 2 2 1 1 0 0 1 0 1 0 0 0 1 0 0 0 1 2 0 2 0 1 2 0 0 0 0 1 0 0 0 1 0 1 0 0 0 0 1 0 0 0 1 2 1 1 0 0 1 0 1 0 0 0 0 1 1 1 1 1 0 1 2 0 0 0 0 2 1 2 2 1 0 1 0 0 0 0 0 0 2 2 2 0 1 0 1 0 1 1 0 0 1 1 0 1 1 0 1 1 1 0 1 1 0 1 0 0 2 2 2 1 1 0 2 2 2 1 2 2 1 0 0 0 0 0 0 1 0 1 0 0 2 0 0 0 0 2 2 0 0 0 0 0 0 1 1 1 0 1 0 0 2 0 0 0 2 0 0 0 1 0 1 1 0 0 0 0 0 0 0 2 0 2 2 2 0 2 2 2 0 1 0 0 1 1 2 2 0 2 0 1 1 1 0 0 2 0 0 1 0 1 1 0 0 1 1 0 0 1 1 0 0 0 0 0 0 1 1 2 0 1 0 1 1 0 1 0 2 0 2 0 0 0 0 0 1 1 0 1 2 0 0 0 0 0 1 1 1 1 2 1 0 0 0 0 0 0 0 0 1 0 0 0 0 2 0 0 1 1 1 1 0 1 1 0 1 0 2 2 2 0 0 2 0 0 0 0 0 0 1 0 1 1 0 1 1 1 1 2 0 2 0 0 0 1 1 1 1 1 1 0 0 2 1 1 2 0 2 1 0 1 1 1 1 1 1 1 1 1 0 1 1 0 0 0 2 1 1 1 1 0 0 0 2 2 0 1 1 2 0 0 0 1 1 1 0 2 2 2 1 2 1 0 0 1 2 0 0 2 2 0 1 1 0 0 0 0 0 1 0 0 0 0 0 0 0 1 0 0 0 0 2 0 2 1 1 0 0 0 0 0 2 0 2 0 1 1 0 1 0 0 0 0 0 0 1 0 1 0 0 0 2 2 0 1 1 0 0 2 1 1 0 2 0 2 0 0 1 0 1 0 0 0 1 0 0 0 0 0 0 2 1 1 1 0 0 0 0 0 1 0 0 2 0 2 2 0 1 1 0 1 0 1 1 0 1 2 0 0 1 2 1 1 0 0 0 2 2 0 1 1 2 1 1 0 1 0 0 1 1 1 1 1 1 1 0 1 1 1 2 2 2 1 0 0 1 0 1 1 1 2 0 2 2 1 1 0 0 2 0 1 2 1 0 0 0 0 1 1 0 0 0 0 0 0 0 1 0 1 1 1 0 1 0 0 0 1 2 0 1 1 0 1 2 0 1 0 0 0 0 0 0 0 0 0 0 2 0 1 1 0 0 2 0 0 0 2 0 0 1 0 1 0 1 1 0 2 0 0 0 2 0 0 0 1 2 0 0 1 1 0 1 0 2 1 2 2 2 2 0 1 1 0 0 0 1 0 2 1 0 2 0 0 2 2 0 0 0 0 1 1 1 2 0 1 1 0 2 2 1 0 0 0 2 0 0 1 0 0 1 0 0 0 1 0 1 0 0 0 0 0 0 0 1 1 1 1 1 1 0 1 1 0 0 0 0 0 1 1 1 1 0 1 0 1 0 1 1 0 1 0 1 0 1 2 0 0 0 0 1 1 0 0 2 0 2 1 1 2 2 2 1 0 0 0 2 0 0 1 0 0 2 0 1 1 0 1 0 1 1 1 1 1 1 0 1 1 1 1 1 2 2 1 1 0 2 1 2 1 0 0 1 0 0 0 0 1 1 0 0 1 0 0 1 2 1 1 0 1 0 1 2 0 2 1 1 1 0 1 1 1 0 0 0 0 0 0 0 0 1 2 0 2 0 0 0 0 2 0 0 0 1 0 1 0 0 1 0 2 0 1 0 0 0 0 1
29 0 1 0 0 1 1 2 0 1 1 1 1 0 0 0 0 0 1 0 0 0 1 1 1 1 1 2 0 1 2 1 0 1 2 0 2 2 0 0 2 2 1 0 1 1 0 1 1 1 1 2 1 1 0 1 1 0 0 1 1 1 2 2 1 1 1 0 0 1 1 1 2 0 1 2 1 2 2 1 1 0 2 0 2 0 1 0 0 2 0 1 2 1 0 1 0 0 0 0 0 2 1 0 2 1 2 0 0 0 1 2 1 2 2 2 1 0 2 0 0 0 1 1 1 1 1 2 2 2 0 0 0 0 0 0 0 0 0 0 1 0 1 0 0 0 0 0 0 0 0 0 0 0 0 0 0 2 1 0 1 2 1 2 2 2 0 0 0 1 0 1 1 2 2 1 2 0 0 0 0 0 0 2 1 1 0 2 0 0 0 2 1 1 1 0 1 1 0 0 0 0 0 1 1 2 2 1 1 0 0 0 1 0 0 1 0 1 2 2 0 0 0 2 0 0 1 2 0 2 0 0 0 0 2 2 0 2 0 0 0 0 1 2 2 2 1 0 2 0 0 0 0 1 0 1 0 2 1 0 1 1 0 0 1 0 1 0 1 1 0 1 0 2 1 0 0 0 1 0 0 0 2 2 2 2 2 2 0 2 0 0 0 2 2 0 2 2 0 1 1 0 1 1 0 0 0 1 0 1 0 2 2 1 1 0 0 0 1 1 1 2 0 1 1 0 0 2 0 0 0 0 2 1 0 0 0 2 0 0 0 0 2 0 1 1 1 0 2 2 1 0 1 1 1 1 1 0 0 1 1 2 1 1 1 0 1 1 1 0 0 2 1 1 0 2 2 1 1 0 0 1 0 0 2 0 0 1 1 1 1 1 1 1 2 1 1 1 1 0 0 1 0 0 0 0 1 1 0 0 0 0 1 1 1 1 1 1 0 0 0 2 0 1 0 0 0 0 1 1 1 0 0 1 1 1 0 0 1 0 2 1 0 1 2 1 1 1 1 1 0 1 0 2 2 2 0 1 1 0 1 0 0 0 0 1 0 1 2 0 1 0 1 1 1 0 0 1 1 1 2 0 1 1 0 0 0 1 0 0 0 1 0 2 2 1 1 2 2 0 0 0 1 1 1 0 1 1 1 0 0 1 1 1 1 0 0 1 0 1 1 1 1 1 1 0 0 0 1 1 1 0 2 1 2 1 2 0 0 2 0 1 0 0 0 1 0 2 0 0 1 2 0 1 2 1 1 1 0 1 1 0 2 0 0 0 1 1 1 1 1 1 0 0 0 0 0 0 0 2 0 1 1 0 1 0 0 2 0 0 0 0 0 0 0 0 1 0 0 0 0 2 0 0 1 1 2 0 2 0 0 0 0 2 1 1 0 1 1 0 0 0 0 1 0 0 2 2 0 0 0 1 1 0 0 0 2 0 0 0 0 0 0 1 1 0 1 0 1 1 1 1 1 1 0 1 1 1 0 0 0 0 0 1 0 1 0 2 0 1 1 0 1 0 0 1 1 0 2 1 0 1 2 1 1 1 1 1 1 1 1 1 0 1 2 1 2 0 2 2 0 2 1 0 0 0 0 2 2 0 1 1 0 0 0 0 0 0 1 0 0 0 1 0 0 1 1 1 0 0 2 0 0 2 0 0 1 0 1 1 0 1 1 1 1 0 0 0 0 0 0 0 0 0 0 0 0 0 1 0 0 0 2 1 0 0 0 2 0 0 1 0 0 1 1 2 1 1 1 0 0 1 0 0 2 0 0 1 1 2 1 1 2 2 2 0 0 0 0 0 0 1 1 2 0 0 2 0 0 2 2 0 0 0 1 2 1 1 0 0 0 0 1 2 1 1 0 0 1 2 1 1 2 0 0 2 0 0 0 1 0 1 0 0 0 0 0 0 0 0 2 2 1 1 1 0 1 1 0 0 1 0 0 0 0 1 1 0 0 0 0 0 1 1 0 1 0 0 1 1 2 0 0 0 0 1 0 0 0 1 1 2 1 0 2 2 2 0 0 0 0 0 0 1 1 0 1 0 0 2 0 0 0 0 0 0 2 2 2 2 0 2 0 1 0 1 0 2 1 1 0 0 0 1 1 0 0 2 0 1 0 1 1 2 0 0 1 0 2 1 1 0 1 0 0 0 1 2 0 1 1 1 1 1 0 0 1 0 1 1 0 1 0 0 0 1 2 1 1 1 0 1 0 1 0 0 0 0 0 0 0 1 0 0 0 1 0 0 1 0 1 2
30 0 0 0 1 0 0 1 0 1 1 1 0 1 0 0 0 2 0 0 0 0 1 0 1 1 1 1 0 0 1 0 1 2 0 1 1 2 0 0 1 1 1 0 1 0 0 0 0 1 0 0 0 0 1 1 0 0 0 2 0 2 1 1 1 0 1 0 0 0 0 1 1 0 1 1 1 2 2 0 2 0 2 0 0 0 0 0 0 2 0 1 2 2 0 0 0 0 0 0 0 2 1 0 2 0 2 0 0 0 0 1 0 1 1 1 1 1 1 0 1 0 1 1 1 1 1 0 0 0 0 0 1 1 0 0 0 0 1 0 1 0 0 0 0 0 0 0 1 1 0 0 0 0 0 0 0 2 0 1 1 0 2 1 1 1 1 0 0 1 1 1 0 1 1 1 0 0 0 0 0 0 2 2 2 2 2 2 1 0 0 1 2 0 1 0 0 1 0 0 0 0 0 1 1 2 1 0 1 0 1 0 0 0 0 0 0 0 1 1 1 0 1 1 0 0 0 1 0 1 1 1 0 1 1 1 0 2 0 0 0 1 2 2 2 2 0 0 2 0 0 0 0 0 0 2 1 1 0 0 0 0 0 0 0 0 0 1 2 0 0 1 0 2 0 1 0 1 1 0 0 1 0 1 2 0 1 1 1 2 0 2 0 2 2 0 1 0 1 0 1 0 1 0 1 0 0 2 0 0 0 0 2 0 2 0 0 2 0 0 0 2 2 2 2 0 0 1 1 1 0 2 0 0 0 0 0 2 0 1 1 2 1 0 0 0 2 0 2 1 1 0 2 2 0 0 1 0 0 1 0 2 0 0 0 0 2 2 2 0 0 2 0 0 1 0 0 0 0 0 2 0 2 0 1 1 0 0 0 0 0 0 0 1 2 0 2 0 1 1 0 1 1 2 0 0 2 1 0 0 1 1 0 0 0 0 2 0 0 1 0 1 0 1 0 2 2 0 0 0 0 0 1 1 1 0 0 0 1 0 0 1 0 0 2 1 1 0 1 1 0 0 0 2 1 1 0 0 1 0 2 0 0 0 0 1 0 1 1 0 1 1 2 2 1 0 0 0 0 0 0 1 1 1 1 1 0 0 1 1 1 0 0 1 0 0 2 0 0 2 2 0 1 1 1 0 1 2 1 0 0 1 1 0 0 1 0 0 0 1 2 1 0 0 0 2 0 1 0 2 1 1 1 0 1 0 1 0 0 1 0 2 0 0 1 1 0 1 1 0 1 1 1 0 2 2 1 0 0 0 0 0 0 0 0 1 1 0 1 0 1 1 1 0 0 0 1 2 0 2 0 0 2 0 2 0 2 2 1 0 1 0 0 1 0 0 0 0 0 0 0 2 0 0 1 1 1 0 1 0 1 1 0 2 0 2 0 1 0 1 0 0 0 0 0 0 2 1 0 0 0 0 0 0 0 1 0 0 0 1 2 1 0 2 0 1 1 0 1 1 0 0 0 1 0 2 2 1 1 1 1 0 1 1 0 0 1 2 0 0 2 0 0 0 1 0 2 0 2 0 0 0 2 2 1 2 1 1 1 1 2 2 0 1 0 0 2 0 1 2 0 1 0 0 0 0 0 1 2 0 0 0 0 1 0 1 0 1 1 0 0 0 1 0 0 1 1 1 0 1 1 0 1 2 0 1 0 0 0 1 0 1 0 0 0 1 0 1 1 1 0 1 0 0 0 2 0 0 2 0 0 0 2 1 0 1 1 1 0 2 1 0 2 1 1 0 1 1 1 0 0 1 1 1 2 2 1 1 1 2 1 1 2 2 2 0 0 0 0 0 0 1 0 1 2 1 1 1 0 0 1 1 1 1 1 2 2 1 2 1 1 2 0 2 2 2 0 0 0 2 0 0 1 0 0 2 0 0 0 0 0 0 1 0 0 0 1 1 0 0 2 2 0 2 2 0 0 0 0 0 2 0 0 0 0 1 2 0 2 1 0 0 0 2 0 1 0 2 1 1 2 0 1 1 0 0 0 0 1 1 0 0 2 0 1 1 1 0 0 0 0 2 0 0 1 1 0 2 1 0 2 0 1 1 2 1 1 1 2 1 1 1 0 2 0 1 1 1 0 0 0 2 0 1 0 0 0 1 0 0 0 0 2 1 0 0 0 0 0 0 2 1 2 0 0 0 0 1 0 1 1 1 1 0 0 0 0 0 0 1 0 0 0 0 0 0 0 2 0 0 0 2 0 1 0 0 0 0 0 0 0 1 0 0 0 0 1 0 0 0 1 1
31 0 0 0 1 0 0 2 0 0 0 1 0 0 0 0 0 2 2 2 2 1 0 2 0 0 0 2 0 0 2 0 1 1 2 1 2 2 0 0 0 0 0 1 2 1 0 0 1 1 0 0 1 1 1 1 1 1 1 1 1 1 0 0 0 0 2 0 0 0 0 0 2 0 0 2 2 1 2 0 1 0 2 0 0 0 0 0 0 1 0 0 0 1 1 1 1 0 0 0 0 2 0 1 2 0 2 0 1 1 0 1 0 0 1 1 0 0 2 0 0 0 2 2 1 1 1 0 1 0 0 0 0 1 1 1 0 0 0 0 2 0 0 0 1 1 1 0 0 0 0 0 1 1 0 0 0 1 0 1 2 0 1 1 0 0 0 0 0 0 2 1 0 1 1 0 2 1 0 0 1 1 1 2 2 1 2 1 0 0 0 0 2 0 2 0 1 1 0 0 0 1 1 0 1 2 2 0 1 0 2 0 0 0 0 0 0 1 1 1 1 1 1 2 1 0 1 1 0 1 0 0 0 0 0 0 0 2 0 0 0 1 2 2 2 2 0 1 1 0 0 0 1 1 0 1 1 1 0 0 0 0 0 0 0 0 1 0 2 0 0 1 0 2 0 0 0 1 2 0 1 0 1 2 1 1 1 0 0 1 1 0 1 2 2 1 0 1 0 1 0 0 2 0 2 0 1 2 0 1 0 1 2 1 1 1 0 1 1 1 0 1 2 1 1 0 1 0 1 1 0 1 2 0 0 0 0 1 1 0 0 2 0 0 1 1 1 0 1 1 1 0 2 2 1 0 1 1 0 2 0 1 1 0 1 0 1 2 2 2 2 0 0 0 0 0 0 1 0 0 2 0 1 1 1 1 0 0 0 0 0 0 0 0 2 1 0 0 0 0 0 0 0 1 1 0 1 1 0 0 0 1 0 0 0 1 1 0 0 0 0 1 0 2 0 1 1 1 2 1 2 0 0 2 1 1 0 2 2 2 0 1 0 1 1 2 2 0 0 2 0 0 0 1 1 0 1 2 1 2 1 1 0 0 1 1 0 2 0 0 1 2 2 2 2 0 1 0 0 0 0 2 1 1 0 0 0 0 0 0 0 0 1 0 2 1 2 2 2 0 0 0 1 1 1 1 2 0 0 0 0 2 1 0 0 1 0 1 0 1 1 1 2 1 2 0 1 1 0 2 1 1 0 0 0 0 1 0 1 2 1 2 0 1 0 1 0 0 2 0 0 0 0 0 2 1 1 0 0 0 0 0 1 0 0 0 1 1 1 1 0 0 0 0 0 0 0 1 0 2 0 0 0 0 0 1 1 1 1 0 0 0 0 2 0 0 0 0 1 0 0 2 0 0 0 0 0 0 1 1 0 0 0 1 0 1 0 1 0 0 0 0 0 1 0 0 1 1 0 0 1 1 1 1 1 0 1 0 0 1 1 1 0 1 0 1 1 0 2 2 0 2 1 0 0 1 2 1 1 1 0 0 1 1 1 0 1 2 0 0 1 1 0 0 1 0 1 0 1 1 0 1 2 1 1 2 0 0 1 1 1 1 1 0 0 0 1 0 0 1 0 2 0 0 0 0 0 2 1 0 0 0 0 0 1 1 1 2 0 0 0 0 0 0 0 1 1 0 1 0 2 1 0 2 0 0 1 0 0 1 0 0 0 0 1 0 1 0 0 0 0 0 1 0 0 2 0 0 2 1 1 1 2 0 0 1 1 1 0 1 0 0 2 0 0 0 1 0 0 2 2 2 0 0 0 2 0 2 1 2 0 1 1 1 0 1 0 1 1 1 0 1 2 2 0 0 0 0 1 1 1 0 1 1 1 2 1 2 2 0 1 1 2 2 2 1 0 0 0 2 0 0 0 0 0 1 0 0 0 0 0 1 2 0 0 0 1 0 0 0 1 1 1 1 1 0 0 0 1 1 1 0 0 1 1 0 1 0 2 0 2 0 2 1 0 2 0 1 0 2 2 0 0 0 0 0 0 0 1 0 0 2 2 0 2 2 2 0 0 0 0 0 2 0 0 0 2 0 0 1 0 0 2 0 2 2 0 1 1 1 0 1 1 1 0 2 1 1 0 0 0 0 0 1 1 0 0 0 1 1 0 0 0 0 0 0 1 1 1 0 2 0 2 0 0 0 0 0 0 0 1 0 1 1 0 1 2 0 0 0 0 0 0 0 0 1 1 1 1 0 0 1 0 1 0 0 0 1 0 0 1 1 0 0 0 0 0 0 2 1 2 1
32 0 0 0 0 0 0 1 0 0 0 0 0 1 0 0 1 1 1 0 0 0 0 2 0 0 0 1 0 0 2 0 0 2 0 0 2 1 0 0 0 0 1 0 2 1 0 0 1 1 0 0 1 1 1 1 1 0 0 1 0 1 1 1 0 1 1 0 0 0 0 2 1 0 1 1 1 2 2 0 2 0 1 1 1 0 0 0 0 2 0 0 0 1 1 1 1 2 2 2 2 2 1 0 2 0 2 1 1 0 0 1 1 1 1 1 1 1 1 0 1 0 1 1 1 1 1 2 2 2 1 1 0 0 1 0 0 0 0 0 1 0 0 0 1 0 0 0 0 0 0 0 0 0 1 0 0 0 1 0 1 1 2 2 2 2 0 2 0 1 0 1 1 1 1 0 1 0 0 0 0 0 1 1 1 1 1 1 0 0 0 0 2 0 2 1 2 1 0 0 0 0 0 1 0 2 1 0 1 0 2 0 0 0 0 0 0 0 1 0 2 0 1 1 0 0 1 1 1 1 0 0 0 0 0 0 0 2 0 0 0 0 2 2 2 2 0 0 2 0 0 1 1 0 0 2 1 2 2 0 2 2 0 0 1 0 1 1 1 0 0 1 0 2 0 0 1 0 2 0 2 0 1 2 1 1 1 2 1 2 1 1 1 2 2 0 2 0 0 0 0 0 0 1 0 0 1 1 1 0 0 1 1 2 0 0 1 0 0 0 1 2 2 1 1 0 1 0 1 1 0 2 2 1 0 0 0 1 1 1 0 1 2 1 0 0 1 1 2 2 1 0 0 0 0 2 0 0 0 0 0 0 2 0 2 1 0 2 2 0 0 2 1 1 1 0 2 1 1 1 1 0 1 0 1 1 0 0 0 1 1 0 0 0 2 1 0 1 0 0 0 0 0 2 0 1 0 1 0 0 0 1 0 0 0 2 0 0 0 1 1 1 0 0 2 2 0 0 0 0 0 0 0 2 0 0 0 1 0 0 1 0 0 1 2 0 0 0 0 1 0 0 0 2 1 1 0 1 1 1 1 1 0 0 0 2 1 2 1 1 2 2 0 0 1 0 0 1 1 0 1 1 1 1 1 1 0 0 2 0 2 2 0 2 2 1 0 1 1 1 1 0 1 1 1 0 2 1 1 0 0 1 1 0 0 0 1 0 0 1 1 1 0 0 0 0 1 1 0 2 1 1 0 0 0 0 1 0 1 2 0 2 0 0 2 1 0 0 2 0 0 0 0 0 2 2 2 1 0 0 0 0 1 0 0 1 1 0 2 0 1 0 0 0 0 0 0 0 0 2 0 0 1 0 0 1 1 0 0 0 0 1 0 0 1 0 0 0 0 0 0 2 0 1 2 0 1 0 1 1 0 0 1 1 1 1 1 0 0 0 0 0 0 1 0 1 1 2 0 0 0 0 0 0 0 0 1 0 1 0 1 1 0 0 2 1 2 1 1 1 2 2 1 1 0 2 2 1 1 0 0 0 1 1 0 1 1 2 0 1 1 0 0 0 1 0 2 0 2 0 1 1 2 2 2 2 1 1 1 1 1 1 0 1 0 0 1 0 2 2 1 1 0 0 0 0 1 2 2 1 0 0 0 2 1 0 0 1 1 0 0 0 2 0 0 0 0 0 0 0 0 0 0 1 0 0 0 0 0 0 0 0 0 0 1 0 0 1 0 0 0 0 2 0 2 1 0 0 2 0 0 0 2 1 0 1 0 1 0 2 1 0 2 0 0 0 2 2 2 0 2 2 0 0 1 2 0 1 0 2 1 2 2 1 0 1 0 1 0 1 1 2 0 2 0 0 1 0 1 1 2 0 1 0 2 2 2 2 2 1 0 2 0 2 2 2 0 0 1 2 0 0 2 0 0 1 0 0 1 0 0 0 1 0 0 0 0 0 0 0 0 0 1 1 1 0 1 1 0 0 0 0 0 0 1 0 1 0 1 0 1 0 1 0 0 1 0 1 0 2 2 0 0 0 0 2 0 1 0 2 1 2 0 0 1 1 1 0 0 0 0 1 0 0 0 1 1 1 0 1 1 0 2 0 2 1 1 2 2 1 0 2 0 0 0 0 1 1 1 1 0 2 1 1 1 1 1 2 0 0 0 1 0 1 0 2 0 1 0 2 2 0 0 0 2 0 2 0 0 0 0 0 1 0 1 1 1 0 0 0 0 0 0 0 0 2 2 0 2 0 0 0 0 1 0 0 0 0 2 0 0 1 1 0 1 0 0 0 0 0 0 0
33 0 0 0 0 0 0 0 0 1 1 0 0 1 0 0 1 1 1 1 1 1 0 1 0 0 1 1 2 2 2 1 0 1 0 1 1 1 1 0 1 1 0 0 2 0 2 0 0 2 0 1 1 1 0 1 0 0 0 1 0 1 1 1 1 0 2 0 0 0 0 1 2 1 2 2 2 0 2 0 0 0 2 0 2 0 0 1 1 2 0 0 2 2 0 0 0 1 1 1 1 2 0 0 2 1 2 0 0 0 1 2 0 2 2 2 1 0 2 0 0 0 1 1 1 1 1 1 2 1 0 0 0 1 1 1 0 0 0 0 0 0 0 0 0 0 0 0 0 0 0 0 0 0 0 0 0 1 0 0 1 1 1 2 0 1 0 0 2 2 0 0 0 2 1 1 1 1 0 1 0 1 0 1 1 0 1 0 0 0 0 0 2 0 2 0 2 1 0 0 0 1 0 0 1 1 1 0 1 0 1 0 1 1 0 1 1 0 1 0 2 0 1 1 0 0 1 1 1 0 1 1 0 0 0 0 0 2 0 0 0 1 2 2 2 2 0 1 1 0 0 0 0 0 0 1 0 2 1 0 1 1 0 0 1 0 1 1 1 1 0 1 0 2 0 0 0 1 1 0 1 1 1 1 2 1 2 1 1 2 1 1 0 2 2 0 1 2 0 2 0 1 0 0 0 1 1 2 1 0 1 0 2 2 0 0 0 0 0 0 2 1 1 0 2 0 0 2 1 1 0 2 0 0 0 0 0 1 1 0 0 1 1 0 0 0 2 0 2 1 1 0 1 1 1 1 0 0 0 2 0 1 1 0 1 1 0 2 2 1 1 1 1 1 0 1 1 0 1 1 1 0 0 0 1 0 0 0 0 0 0 1 0 0 1 1 0 1 0 0 0 0 1 2 0 1 0 1 1 1 0 0 1 0 2 2 0 1 0 1 0 1 1 1 0 2 2 0 0 0 0 0 0 2 2 2 0 0 1 0 0 1 0 0 0 1 2 1 1 1 0 0 0 2 0 0 0 2 2 1 1 1 1 2 1 1 0 0 2 0 1 1 1 1 0 1 0 1 1 0 1 2 0 0 0 0 0 0 1 1 1 2 0 0 1 1 2 1 1 1 1 0 1 1 1 0 2 0 0 0 0 2 1 1 1 0 1 1 0 1 1 1 1 1 1 0 0 0 0 2 0 0 1 1 2 0 0 2 0 1 0 1 0 0 2 2 0 1 1 0 0 0 0 0 0 0 0 0 0 0 0 0 0 0 0 1 1 1 0 1 0 0 0 0 0 0 0 0 0 2 0 0 2 0 0 1 1 1 1 1 1 0 0 0 0 0 1 0 1 1 0 2 0 1 0 1 2 0 2 0 0 0 0 1 0 0 0 1 0 0 0 0 0 0 0 0 2 2 0 0 0 0 0 0 0 0 2 0 0 1 1 1 0 0 0 2 2 0 2 2 0 1 0 2 1 2 1 1 1 0 0 0 0 1 1 1 1 2 0 1 0 1 0 1 1 0 2 0 2 0 1 0 2 1 1 1 2 2 1 0 0 2 0 0 0 0 1 0 1 2 0 1 1 0 1 0 2 2 1 0 0 0 0 0 0 1 1 0 0 0 0 0 2 0 0 0 0 0 0 0 1 0 0 2 0 0 0 0 2 2 1 2 2 2 2 0 0 1 0 0 0 0 0 0 0 2 0 0 2 0 0 0 2 0 0 0 1 2 0 2 1 1 2 0 0 1 1 1 1 1 2 2 1 1 1 2 0 1 0 2 1 2 2 2 2 0 1 1 0 1 1 2 0 1 2 0 0 0 0 2 2 0 0 0 1 2 1 2 2 0 2 2 0 2 2 1 0 0 0 2 0 0 1 0 0 1 0 0 0 0 0 0 0 0 0 0 0 1 0 0 1 1 1 2 1 1 1 0 0 0 0 1 0 1 1 1 2 0 1 0 0 0 1 0 0 2 0 0 1 2 2 0 0 0 0 1 0 0 1 1 0 0 0 0 1 1 1 0 0 0 0 1 0 0 2 2 0 1 0 2 0 0 0 0 0 0 2 0 1 1 0 1 0 2 0 1 1 0 0 0 0 2 0 1 0 0 0 2 0 0 0 0 1 1 0 0 0 1 0 1 2 0 2 0 1 0 0 1 0 0 2 0 2 0 2 2 0 0 2 1 0 1 0 0 1 0 1 1 0 0 0 2 1 1 0 1 1 0 0 1 0 1 0 0 0 0 0 0 0 1 1 1
34 0 0 0 0 0 0 1 0 0 0 1 0 0 0 0 0 1 1 0 0 0 1 2 0 0 0 1 0 1 2 0 0 0 0 0 2 2 1 0 1 1 0 0 1 0 0 0 1 1 1 0 1 2 0 0 1 0 0 2 0 1 2 1 0 0 1 1 0 0 0 1 2 0 2 2 2 1 2 0 1 0 1 1 2 0 0 1 1 2 0 1 1 2 1 1 1 0 0 1 0 2 0 0 2 0 2 1 0 0 0 1 0 2 2 2 0 0 0 0 2 0 1 1 1 1 1 0 1 0 0 0 0 1 2 1 1 0 1 0 2 0 0 0 1 0 0 0 1 1 0 0 0 1 0 0 0 0 2 1 1 0 2 2 0 2 0 2 0 2 0 1 0 1 1 0 1 2 0 2 2 0 1 2 1 1 1 1 0 0 1 0 1 0 1 0 2 2 0 0 0 1 1 0 0 0 1 0 2 0 1 0 1 0 0 0 0 0 1 0 2 1 0 1 0 1 1 1 1 1 0 0 0 0 0 0 0 2 0 0 0 1 2 2 2 2 0 0 1 0 0 0 0 0 0 0 0 2 0 0 0 0 0 0 0 0 0 0 1 0 0 1 0 2 0 0 0 1 2 0 1 1 0 1 1 0 0 0 0 1 0 0 1 1 2 0 2 2 0 2 0 1 0 0 0 0 1 2 1 0 0 1 2 1 1 0 0 1 0 0 2 1 2 0 1 0 0 2 1 1 0 1 0 0 0 0 0 2 0 0 0 0 1 0 0 0 2 0 1 0 1 0 1 1 1 1 0 0 0 0 0 0 2 0 1 0 1 1 1 0 0 2 0 0 1 1 1 1 1 0 0 2 1 0 1 0 0 0 0 0 0 1 2 0 2 0 1 1 0 0 0 0 2 2 0 0 0 1 0 0 0 1 0 0 0 0 2 1 0 0 0 2 0 2 1 0 0 1 2 0 2 0 2 0 1 0 1 0 1 0 2 0 0 1 1 2 2 1 1 2 0 0 0 2 0 0 0 1 1 1 1 1 1 1 1 0 0 1 2 0 1 1 2 2 0 1 0 0 0 0 0 2 1 1 0 2 1 1 1 1 2 1 0 1 1 0 1 1 1 1 1 0 1 1 1 0 1 0 1 0 0 0 0 1 1 0 0 0 0 2 2 0 0 0 0 1 1 0 1 1 1 0 1 0 1 0 2 1 0 1 1 1 0 1 1 1 1 0 2 0 0 0 0 0 2 2 2 0 0 0 0 0 1 0 0 0 0 1 1 0 0 0 0 0 0 0 0 1 0 1 1 0 1 1 1 1 1 2 1 0 1 0 0 0 1 0 0 0 0 0 0 1 0 0 1 1 2 0 2 2 1 1 1 1 0 1 0 0 0 0 0 0 0 0 0 0 2 2 0 0 0 0 1 0 0 0 1 0 0 1 1 2 0 1 1 0 1 0 1 1 1 2 2 0 0 2 1 2 2 1 1 0 2 0 1 0 1 2 0 0 1 1 0 0 1 0 2 0 1 1 1 1 1 0 1 1 0 1 2 1 1 0 0 1 2 1 2 0 2 2 0 1 0 1 1 0 1 1 2 1 0 0 0 0 0 1 1 2 0 0 0 0 1 0 1 1 2 1 0 0 1 0 0 2 0 0 2 0 1 2 1 2 0 0 1 0 0 0 0 0 0 0 0 0 0 1 0 0 1 1 0 1 2 0 0 1 1 2 0 2 0 0 1 1 2 0 2 1 1 0 0 0 0 0 1 2 1 2 1 2 0 1 2 1 0 0 0 1 0 1 1 1 1 2 1 1 0 0 2 0 2 0 0 0 1 1 2 1 1 0 1 2 0 2 2 1 0 0 1 2 1 1 2 0 0 2 0 0 2 0 2 2 0 0 0 0 0 0 0 1 2 1 1 2 2 0 0 1 0 0 1 0 1 0 1 0 1 0 2 0 1 0 1 1 0 2 0 1 0 0 1 0 0 0 0 2 0 0 0 2 0 1 0 1 1 1 1 0 0 0 0 2 1 0 0 0 1 1 1 1 0 0 0 0 0 0 2 1 1 1 0 1 0 1 1 2 2 0 0 0 0 1 1 1 0 0 0 1 0 0 0 1 1 1 0 0 1 1 2 0 2 0 0 0 1 0 1 1 0 0 2 0 1 1 0 0 1 0 1 1 0 0 0 0 0 0 1 1 1 1 0 2 0 0 0 0 0 0 1 0 0 0 0 0 0 0 0 0 0 0 0 0
35 0 0 0 0 2 2 2 0 1 1 0 0 1 0 0 1 0 2 2 2 0 0 2 0 0 0 0 0 0 1 0 1 1 2 1 2 1 0 1 1 1 0 0 0 0 0 0 2 0 0 2 2 2 0 2 0 0 0 0 1 1 2 0 0 1 0 0 0 1 1 1 1 0 1 1 1 1 2 1 0 0 2 0 2 0 0 0 0 2 0 0 1 2 1 2 1 2 2 2 2 2 1 0 1 0 1 1 1 0 0 2 1 2 2 2 1 0 0 0 2 0 2 2 1 1 1 0 2 2 0 0 0 0 0 0 0 0 0 0 1 0 0 1 0 0 0 0 1 1 0 0 1 0 0 0 0 0 0 0 2 2 2 2 2 2 0 0 0 2 0 0 1 1 1 0 1 1 0 1 1 1 1 2 2 2 1 1 1 0 0 0 2 1 2 0 1 2 0 0 0 0 0 0 0 2 2 0 1 0 2 0 1 0 0 0 0 0 0 0 2 0 0 2 0 0 0 1 0 1 1 1 0 0 0 0 0 2 0 0 0 1 2 1 1 1 0 0 2 0 0 1 0 0 1 1 1 0 1 0 1 1 0 0 0 0 1 1 1 0 0 0 1 2 0 1 0 0 0 0 0 2 1 1 2 2 1 1 1 1 1 1 0 2 2 1 1 0 0 0 0 1 1 0 1 1 0 2 0 0 0 1 1 1 2 1 0 0 2 2 0 2 0 1 1 0 0 1 1 1 0 1 1 1 0 0 0 2 0 0 0 2 2 0 2 2 0 0 1 1 1 0 2 2 2 0 1 0 0 0 0 0 2 0 2 2 0 2 2 1 1 1 1 1 0 2 2 0 0 0 0 1 1 0 1 0 0 1 1 0 0 1 1 0 1 1 0 1 1 1 0 1 1 1 0 0 1 1 1 1 1 1 0 0 0 1 1 1 0 0 0 1 0 2 0 0 0 0 2 1 2 0 0 2 1 1 1 0 1 0 2 0 1 1 0 2 2 1 1 1 0 1 0 2 2 2 0 0 0 0 2 0 1 1 1 0 0 2 2 0 1 1 2 2 1 0 1 0 0 0 1 1 2 2 1 2 1 0 0 2 0 2 0 2 1 1 1 1 1 1 1 0 1 1 2 1 2 1 0 0 0 0 0 1 1 0 0 0 0 1 1 1 0 1 1 0 1 0 0 2 0 0 1 1 1 0 1 0 0 2 0 1 0 1 2 2 0 1 0 1 0 1 0 0 1 0 0 0 0 0 0 0 0 2 2 0 2 1 0 1 0 0 0 0 0 0 0 0 0 2 0 0 1 0 1 0 0 2 1 0 0 1 0 2 0 0 0 0 0 0 0 2 0 0 2 0 0 0 0 0 1 0 0 2 1 2 0 0 0 0 0 0 0 0 0 0 2 0 0 0 0 0 0 0 0 1 0 0 0 0 2 1 0 1 1 1 2 0 2 2 0 1 1 1 0 2 1 2 2 1 1 1 1 1 1 1 1 1 1 0 1 1 0 0 2 0 2 0 0 2 0 1 2 2 2 2 1 2 1 1 2 0 0 1 1 0 2 1 2 2 0 2 0 1 1 0 1 2 2 1 0 0 0 0 0 2 1 2 1 0 0 0 1 0 0 1 2 0 1 0 1 0 0 2 0 0 0 0 0 1 0 1 0 0 0 0 0 1 0 2 1 2 0 1 0 1 1 0 2 0 0 0 2 0 0 1 0 2 1 2 0 0 2 0 0 0 0 1 1 1 1 1 0 0 1 0 0 2 1 2 0 1 2 2 2 0 0 1 0 1 1 1 0 1 2 0 1 0 1 1 1 0 1 1 1 2 2 2 1 0 1 1 1 2 2 1 0 0 1 2 1 1 2 0 0 2 0 1 1 0 1 1 0 0 0 0 0 0 0 0 1 0 0 2 2 0 0 0 1 1 0 0 1 0 1 1 0 0 2 0 1 0 1 1 0 1 0 1 2 2 2 0 0 0 0 1 0 0 0 1 2 2 0 0 2 1 2 0 0 0 0 2 1 0 2 2 0 2 0 2 0 0 1 0 1 1 1 2 2 2 0 2 0 2 1 1 1 1 1 1 1 1 0 1 0 0 0 1 1 1 1 0 1 2 0 1 0 0 1 0 2 1 1 0 0 1 2 2 0 2 0 0 1 1 1 0 0 0 1 1 0 0 0 0 1 1 2 1 1 0 0 1 1 1 0 1 1 1 0 2 0 0 0 0 0 0 0 0 0 2 0 1
36 0 0 0 1 0 0 1 0 1 1 0 0 0 0 0 0 1 1 0 1 0 0 2 0 0 2 0 1 0 0 1 1 1 0 0 1 1 0 1 1 1 0 0 1 1 0 0 1 1 1 1 2 2 0 2 0 2 2 1 0 0 0 0 2 0 1 0 0 0 0 0 2 1 1 2 2 1 2 0 1 0 1 2 1 0 0 0 0 2 0 0 1 2 1 1 1 2 2 2 1 2 1 1 2 0 2 1 1 0 0 1 1 1 1 1 1 0 1 0 1 0 1 1 0 0 0 1 1 1 0 0 0 1 1 1 0 0 0 0 0 0 1 0 1 0 0 0 0 0 0 0 0 0 0 0 0 0 1 0 1 1 1 2 0 2 0 1 0 1 1 1 0 2 0 0 1 2 0 0 2 0 0 1 1 0 1 0 0 0 0 0 0 0 0 0 1 2 0 0 0 1 0 1 0 1 2 1 0 0 1 0 1 0 0 1 2 0 2 1 1 0 1 2 0 0 2 0 0 1 0 0 1 0 1 1 2 2 0 0 0 1 2 2 2 2 0 0 2 0 0 0 0 0 0 0 0 2 1 0 1 1 0 0 1 1 1 1 1 1 0 1 0 1 0 0 0 0 1 0 1 0 1 1 1 1 0 2 1 2 1 1 1 2 2 0 2 1 0 1 0 0 0 0 0 0 0 2 0 0 0 1 2 2 1 0 1 0 0 0 0 2 0 0 2 0 1 2 1 1 0 0 1 1 0 0 0 2 0 1 0 1 1 0 0 0 1 1 2 0 0 1 2 2 1 0 2 0 0 0 0 0 2 0 2 0 0 1 1 0 0 2 1 1 0 1 1 1 0 0 1 0 0 0 2 2 0 0 0 0 0 0 2 0 2 0 2 0 1 1 0 1 0 2 0 1 1 1 0 0 1 0 0 0 0 1 1 0 0 1 0 0 0 1 1 2 2 0 2 0 2 0 0 1 1 1 0 1 1 0 2 1 1 1 1 2 2 2 2 1 0 0 0 2 1 1 0 1 1 1 1 1 2 2 2 0 0 0 2 0 1 1 1 1 2 0 2 0 0 0 0 2 1 1 0 0 0 0 0 2 0 2 0 1 1 0 2 1 1 0 1 1 0 2 0 0 2 0 0 0 0 1 0 1 1 0 0 0 0 0 0 2 1 1 1 1 0 0 1 1 2 0 1 1 1 0 1 1 0 0 1 2 0 0 1 2 0 2 0 0 1 2 0 1 2 0 1 1 1 0 0 0 0 0 0 1 1 2 2 0 0 0 0 0 0 0 0 0 0 1 0 1 1 0 1 0 0 2 0 0 0 0 1 0 1 0 1 1 1 0 0 1 0 0 2 0 0 0 0 1 0 0 1 2 1 2 0 1 0 0 0 0 0 0 0 0 2 1 0 0 0 0 1 1 0 0 0 0 0 1 0 1 0 2 0 1 1 0 1 1 1 0 2 0 0 2 2 1 1 0 0 0 0 0 0 0 1 2 1 0 0 2 0 0 0 0 2 0 1 1 0 0 2 2 0 2 1 1 2 1 2 1 0 0 0 0 1 0 2 2 1 2 1 1 1 1 1 2 1 0 0 0 0 1 2 1 2 1 1 0 1 0 1 0 1 1 1 0 0 0 1 0 0 2 0 0 0 0 1 2 1 2 0 0 0 0 0 1 0 0 0 0 0 0 0 0 0 0 1 0 0 0 2 1 0 0 0 2 0 2 0 0 1 0 0 1 1 2 2 0 1 1 2 1 1 2 2 2 1 2 0 1 1 1 1 0 1 1 0 1 1 1 1 2 1 0 1 1 1 0 1 0 1 1 0 2 2 1 2 1 1 2 1 1 1 1 0 0 0 2 1 0 2 0 0 1 1 0 1 1 1 2 1 0 0 0 1 0 0 0 1 1 2 1 1 0 1 0 0 0 1 0 0 0 0 1 1 0 1 0 0 1 1 0 0 2 1 1 1 2 2 0 0 0 0 1 0 2 0 2 0 2 1 0 2 2 2 0 0 0 0 2 1 1 2 1 0 1 0 1 1 0 1 0 1 1 1 1 2 1 0 2 0 0 0 0 0 2 1 1 0 2 0 2 0 0 0 0 0 0 0 0 1 1 2 0 0 0 1 0 2 1 1 0 0 0 1 1 0 1 1 1 2 0 1 0 0 0 1 0 0 0 0 0 0 1 1 2 1 1 0 2 1 2 0 1 1 0 0 0 0 0 0 0 1 0 0 0 0 0 0 0
37 0 0 0 0 0 0 1 2 0 2 0 1 1 1 0 0 1 2 1 0 0 1 1 0 0 0 2 0 0 2 0 1 2 0 1 1 2 0 0 1 1 0 0 1 0 0 0 1 0 0 1 1 1 0 2 0 0 0 1 1 1 1 1 0 1 1 0 0 0 0 0 2 0 2 2 2 0 0 0 2 0 1 1 2 0 0 0 0 2 0 0 1 1 2 2 2 0 0 1 1 2 0 0 2 1 2 0 1 1 0 0 0 1 1 1 0 0 1 0 2 1 2 2 2 2 2 2 2 1 0 1 1 1 0 1 0 0 0 0 0 0 1 0 1 0 1 0 0 0 0 0 1 0 0 0 0 0 0 0 1 0 2 2 1 2 1 0 2 2 0 0 0 1 1 2 1 0 0 0 0 0 0 2 1 0 1 2 0 0 0 2 2 1 2 0 1 1 0 0 0 0 0 0 2 0 0 0 1 0 1 1 1 0 1 0 0 0 0 1 1 1 1 2 1 0 1 0 0 0 0 0 0 0 1 1 0 2 0 0 0 0 2 1 1 1 0 0 2 0 0 0 0 1 0 1 0 1 0 0 0 0 0 0 0 0 0 0 1 0 0 1 1 2 1 1 0 0 0 0 0 0 1 1 2 2 0 2 0 2 1 0 0 2 2 0 1 1 0 1 0 0 1 0 0 2 0 2 0 0 0 0 1 2 0 1 0 0 0 0 1 2 2 1 2 0 0 2 1 1 0 2 1 0 0 0 0 0 2 2 1 2 0 0 1 1 1 1 2 0 0 0 1 1 0 1 1 0 0 1 0 1 0 0 0 0 1 1 1 1 1 1 0 0 1 0 1 2 1 0 0 1 1 0 0 1 0 0 0 0 1 2 1 0 2 0 0 1 0 0 0 0 2 1 0 0 1 0 0 0 1 0 0 0 0 1 1 2 0 0 0 2 0 2 0 0 0 1 2 0 1 0 0 1 1 1 0 1 1 0 2 1 1 1 1 2 2 1 1 1 0 0 0 2 2 0 0 1 1 0 2 0 0 0 0 1 1 1 2 1 1 1 2 2 1 0 1 0 0 1 0 2 2 1 1 2 0 1 1 0 2 2 0 1 1 0 2 0 0 0 2 2 1 1 1 0 1 1 1 0 1 1 0 1 1 0 1 0 0 2 2 0 0 0 0 1 1 1 0 2 1 1 1 1 1 0 1 0 0 1 0 1 1 0 2 1 0 1 1 0 0 0 0 0 2 1 1 1 1 1 0 1 0 0 0 0 0 0 1 0 0 2 1 0 1 0 1 1 0 2 0 0 2 0 2 0 1 0 0 0 1 1 2 0 0 0 1 0 0 0 0 2 0 1 1 0 1 0 0 2 0 0 1 2 2 2 0 1 1 0 0 0 0 1 0 0 2 1 0 0 0 0 1 1 1 1 1 2 0 1 0 0 0 1 2 1 2 0 1 1 2 1 1 0 0 2 0 2 1 0 0 0 1 1 0 0 0 2 0 1 0 0 0 1 1 0 2 0 1 1 0 2 2 1 1 2 0 1 2 1 1 0 0 0 0 0 1 1 1 2 2 0 0 0 2 0 1 1 1 0 0 0 0 0 0 1 1 1 0 0 0 0 1 0 0 1 1 1 0 1 2 0 0 2 0 0 0 0 1 0 0 1 0 0 2 0 1 1 0 0 0 0 0 0 0 2 1 0 1 0 0 0 2 0 0 0 0 1 0 1 1 0 2 0 0 0 1 0 0 1 2 2 0 0 0 1 0 1 0 2 1 2 2 2 2 0 1 1 0 2 2 2 1 2 1 0 1 0 0 1 1 0 0 1 1 1 1 2 2 0 1 2 1 2 2 1 0 0 1 1 0 0 2 0 0 2 0 0 0 0 0 0 1 0 1 1 0 0 0 0 1 1 1 1 1 0 1 0 0 0 2 0 1 1 2 1 1 0 2 0 1 0 1 1 0 1 0 1 0 0 1 1 0 0 0 2 0 1 1 0 1 2 1 0 2 2 2 0 0 0 0 1 1 0 0 0 1 2 0 2 0 0 1 0 1 1 1 1 1 1 0 1 0 2 0 1 1 2 0 0 2 0 0 0 0 0 0 0 1 0 0 0 2 2 2 0 0 0 0 0 2 1 2 0 0 0 0 1 0 1 1 0 1 0 0 0 0 0 1 1 0 1 0 0 0 2 2 0 2 1 1 0 0 0 0 1 1 1 1 1 0 0 0 0 1 0 0 0 1 1 1 1
38 0 1 0 0 0 0 2 1 1 2 0 0 0 0 0 0 0 1 1 2 1 1 2 0 0 0 2 1 1 2 0 0 0 0 2 0 1 0 0 0 0 1 0 1 0 1 0 2 1 0 1 1 2 0 0 1 0 0 0 2 2 2 2 0 1 1 0 1 1 0 0 2 0 2 2 2 0 1 0 1 0 1 1 1 0 0 1 1 2 0 0 0 2 0 1 0 1 1 1 1 2 1 0 2 0 2 0 1 1 0 2 0 2 2 2 0 0 1 0 1 1 0 0 0 1 0 1 1 1 0 0 1 1 0 0 1 0 0 0 0 0 0 0 0 0 0 0 2 2 0 0 0 0 1 0 0 1 1 0 0 0 1 1 0 0 0 1 0 1 1 0 0 2 2 1 2 0 0 1 0 0 1 2 1 1 2 0 0 0 0 0 2 0 2 0 2 2 0 0 0 1 0 0 1 1 1 0 2 0 2 0 0 0 0 0 1 0 2 1 1 0 1 1 0 0 1 1 1 0 0 0 0 0 1 1 0 2 1 1 0 0 2 2 2 2 0 0 2 0 0 1 1 0 0 1 2 1 0 0 0 0 0 0 0 0 0 0 0 0 0 0 1 2 0 0 1 2 2 0 1 0 1 2 1 1 1 0 0 2 1 1 0 2 2 1 1 1 0 1 0 0 1 0 1 1 0 2 1 0 1 1 2 2 2 0 0 0 0 0 1 1 2 2 2 0 1 1 2 2 0 0 1 1 0 1 1 1 1 1 0 1 2 0 0 0 1 0 2 1 0 1 2 2 2 0 0 0 0 1 1 2 0 1 0 0 1 1 1 0 0 2 0 0 0 0 2 2 0 0 0 1 0 0 0 1 0 1 1 0 0 0 1 0 2 0 0 0 1 1 0 1 1 2 1 0 0 0 0 0 0 0 0 0 0 0 2 1 0 0 0 2 0 1 0 2 2 0 1 0 1 0 0 2 2 2 0 2 0 0 1 1 0 1 2 2 1 1 2 0 0 1 0 2 2 1 1 2 2 1 1 1 0 0 1 1 0 0 2 0 1 1 2 2 2 0 1 0 0 2 1 1 0 0 0 1 0 1 0 1 0 2 0 2 2 0 2 1 1 1 2 1 2 0 2 0 0 1 1 0 0 1 0 0 0 0 0 1 0 1 1 1 0 0 0 1 0 0 1 1 1 0 0 0 0 0 2 1 1 0 1 2 0 0 0 1 0 2 0 0 1 2 0 0 1 0 0 0 0 0 0 0 1 0 0 0 0 0 0 0 0 0 0 0 0 0 0 2 0 2 0 1 1 0 1 0 1 1 1 1 0 2 0 2 0 0 0 0 0 0 0 2 0 0 1 0 1 1 2 0 1 0 0 0 0 0 1 1 0 1 1 1 0 2 0 0 2 2 0 0 0 0 0 0 0 1 0 0 0 0 1 1 0 0 1 1 2 0 0 1 1 2 1 0 0 2 1 1 0 0 0 0 1 1 0 0 1 1 0 2 0 0 0 1 1 0 2 1 1 1 2 0 2 2 2 2 1 2 1 1 1 1 0 1 0 0 2 1 1 2 1 1 0 0 2 0 1 2 2 0 0 0 0 0 0 1 1 1 0 0 0 0 0 0 0 1 1 0 0 0 0 0 0 2 0 0 1 0 0 0 0 0 0 0 1 0 0 1 0 0 0 0 1 1 0 2 0 0 2 0 0 0 2 0 0 1 0 2 0 2 2 0 2 0 0 1 0 2 2 0 0 1 1 1 2 1 0 2 1 2 0 1 1 2 1 1 0 0 0 0 0 1 0 2 1 0 1 1 0 0 0 0 1 1 1 2 2 1 2 0 1 1 1 2 2 2 0 0 0 2 1 0 2 0 0 2 1 1 1 1 0 1 1 1 0 0 1 0 0 0 2 2 0 2 2 0 0 0 0 0 1 0 0 0 0 0 1 0 1 0 0 0 2 1 0 2 0 1 1 2 2 0 1 1 0 1 0 2 0 2 0 1 0 0 2 2 2 0 0 0 0 2 1 0 1 1 0 1 0 2 0 0 0 0 0 0 2 1 1 0 1 0 0 0 0 2 2 1 0 0 1 1 0 2 0 0 0 1 1 1 0 0 1 2 1 0 0 0 1 0 2 0 0 0 1 1 2 0 0 0 2 0 0 0 1 1 1 0 0 0 0 0 0 0 0 2 2 1 0 0 0 2 1 2 0 0 0 0 0 0 0 0 0 1 1 0 0 0 0 0 1 2
39 0 0 0 1 1 1 2 0 1 1 1 0 0 0 0 0 1 0 0 0 0 2 1 1 1 1 1 0 2 2 0 0 2 0 0 2 2 0 0 0 0 0 0 2 0 0 0 1 1 0 1 1 1 0 1 1 0 0 1 1 1 2 2 0 1 1 0 0 0 0 1 2 0 2 2 2 0 2 0 0 0 1 1 1 0 1 0 0 1 0 0 1 1 0 2 0 1 0 0 0 2 0 0 2 1 2 1 1 0 0 1 0 1 1 1 0 0 2 0 0 0 2 2 2 2 2 1 2 1 1 1 1 1 0 0 1 0 0 0 1 0 0 0 2 0 0 0 0 0 0 0 0 0 0 0 0 0 0 1 1 0 2 2 1 2 0 2 0 2 0 0 0 2 2 1 2 0 0 0 0 0 0 2 2 2 0 2 1 0 0 1 0 0 0 0 2 0 0 0 0 1 0 0 1 0 0 0 2 0 1 0 1 0 1 2 0 0 1 0 2 1 1 2 0 0 1 2 0 2 1 1 0 0 0 0 0 2 0 0 0 0 2 2 2 2 0 0 2 0 0 0 1 0 0 1 2 0 0 0 0 0 0 0 1 0 1 0 1 0 0 0 0 2 1 1 0 1 2 0 0 1 0 2 2 1 1 1 0 2 0 0 1 2 2 0 2 1 0 2 0 2 0 1 0 0 0 2 0 0 0 2 2 1 0 0 1 1 0 0 1 2 1 1 1 0 0 2 0 0 0 0 1 0 0 0 0 1 0 0 0 0 0 0 1 1 1 2 2 2 2 0 2 2 2 0 2 0 0 2 0 2 2 0 2 1 1 1 1 0 0 2 1 0 1 0 0 1 0 0 1 1 1 1 0 2 0 0 0 0 0 1 0 0 2 0 0 0 0 0 0 0 0 1 1 0 1 1 1 1 0 0 1 0 1 2 0 1 0 1 0 1 0 0 2 1 0 0 2 0 2 1 0 2 0 1 0 1 1 0 0 2 0 0 0 2 2 0 0 1 0 0 0 2 2 2 0 0 0 1 2 1 0 0 0 1 0 2 1 0 2 2 2 2 1 0 1 0 0 1 2 1 1 1 1 2 0 1 1 1 2 1 0 2 1 1 1 2 2 0 0 0 1 1 1 0 1 0 0 0 0 2 1 0 0 0 0 1 0 1 1 1 0 0 0 0 1 1 0 2 1 1 0 0 0 0 2 1 1 1 1 1 0 0 1 1 0 0 2 0 0 0 0 0 2 1 0 0 0 0 0 0 0 1 1 0 1 0 1 0 0 0 0 0 0 0 1 1 0 1 0 2 2 0 2 0 1 0 0 0 0 0 0 2 0 0 0 0 0 0 0 2 1 0 2 0 0 0 1 0 1 0 1 1 1 1 0 1 0 0 0 0 0 0 0 1 1 1 0 0 0 0 0 0 0 1 0 0 1 0 2 1 0 1 1 2 2 0 0 0 1 1 1 1 0 2 0 2 2 1 1 0 0 0 1 0 1 2 0 0 0 2 0 0 2 0 2 0 2 0 2 0 2 1 2 2 2 1 2 0 2 1 0 0 1 0 2 0 2 2 1 1 0 1 1 1 2 1 2 1 0 0 0 0 0 0 0 2 1 0 0 0 1 0 0 1 1 0 0 1 1 0 0 2 0 0 1 0 1 1 0 1 1 1 1 1 0 0 0 0 0 0 0 0 0 1 0 0 2 0 0 0 2 0 0 0 0 1 0 0 0 0 1 1 0 1 1 2 2 0 1 1 0 0 2 2 1 1 0 2 1 2 2 2 0 1 0 1 0 0 0 1 1 2 1 0 0 0 0 1 2 1 0 0 1 1 1 2 2 1 1 2 1 2 1 1 0 0 2 2 2 2 1 1 0 1 0 0 1 0 0 0 1 1 0 0 1 0 0 0 2 2 0 2 2 0 0 0 1 1 1 0 0 0 0 1 1 0 1 0 1 0 0 2 0 2 0 1 1 1 1 0 0 0 0 0 1 0 1 1 0 1 1 0 2 2 2 0 0 0 0 2 0 0 1 0 1 2 0 1 1 0 0 0 0 0 2 1 2 1 0 2 1 1 0 2 2 2 1 1 0 1 0 0 0 1 0 0 1 1 0 0 2 1 1 0 1 1 1 1 2 0 2 0 0 0 0 2 0 0 1 0 1 1 0 0 0 0 1 1 1 0 0 0 0 1 2 1 0 0 0 2 1 2 0 0 0 0 0 0 0 0 0 1 0 1 0 0 0 0 0 1
40 0 0 0 1 0 0 1 0 0 0 1 1 2 1 1 0 1 1 1 1 1 1 0 1 1 1 2 0 0 2 1 0 1 0 1 1 1 1 0 1 1 0 1 2 1 1 0 1 1 0 1 0 0 2 2 0 1 1 1 1 2 1 1 1 0 2 0 0 0 0 0 2 0 2 2 2 1 1 0 2 0 2 0 2 0 0 0 0 2 0 0 0 1 0 1 0 1 1 1 1 2 0 0 2 1 2 0 0 0 1 2 2 2 2 2 2 0 1 0 1 0 2 2 2 2 2 1 1 1 0 0 0 1 0 0 0 0 1 1 2 0 0 0 0 1 0 0 1 1 0 0 0 1 0 1 0 0 0 0 1 1 1 2 0 1 0 0 1 1 0 0 1 0 2 0 2 0 0 1 0 0 0 2 1 0 1 0 0 0 0 0 2 2 2 0 1 2 0 1 0 1 1 0 0 1 1 0 0 0 1 0 1 0 0 0 0 0 1 0 2 1 1 2 0 0 1 1 0 1 0 0 0 0 0 0 0 2 0 0 0 1 2 2 2 2 0 0 2 0 0 0 0 0 0 1 0 1 0 0 0 0 0 0 0 0 1 0 2 1 0 0 1 2 0 0 0 0 0 0 0 1 1 1 2 2 0 1 1 2 2 2 0 1 2 0 2 0 1 0 1 0 0 0 0 1 0 0 2 0 2 2 1 0 2 0 0 2 0 0 0 2 2 0 2 0 1 1 0 0 0 1 0 0 0 0 0 2 1 2 0 2 0 0 0 0 2 1 1 1 1 0 1 1 1 1 0 1 0 0 1 0 0 0 0 0 0 2 2 0 0 2 0 0 1 0 1 2 1 0 0 2 2 0 1 2 0 0 0 1 1 0 0 0 2 0 1 0 1 1 0 1 0 2 1 1 0 0 0 0 0 0 0 0 0 1 1 0 0 1 0 0 0 0 1 2 1 0 1 0 0 0 0 0 0 0 0 1 0 0 2 0 0 0 1 1 1 1 2 0 1 0 0 2 2 2 0 1 2 2 1 2 0 0 0 1 0 1 2 1 1 1 2 2 0 1 0 0 0 1 1 1 1 1 0 2 0 1 1 0 1 1 0 1 0 0 2 1 1 0 1 0 1 1 1 1 2 1 1 0 0 2 0 0 0 0 0 0 0 1 1 1 0 0 0 1 0 0 1 1 1 0 2 2 2 0 1 1 1 1 0 1 0 0 2 2 0 0 2 0 0 0 0 0 2 1 1 1 0 1 0 0 1 0 0 0 1 1 1 0 1 1 0 0 0 0 0 1 0 2 0 1 0 0 0 0 0 2 1 1 1 1 1 0 0 0 1 1 1 0 0 1 1 0 1 1 1 0 0 2 0 1 0 0 0 0 1 0 0 0 0 0 0 0 0 1 2 1 0 0 0 1 1 0 0 0 1 0 1 0 1 0 0 0 2 1 2 1 1 1 2 1 0 2 0 2 0 2 2 0 0 0 0 1 0 0 1 2 0 1 1 0 1 0 1 0 1 0 0 2 0 1 1 1 1 1 1 1 0 0 1 2 1 1 1 1 1 1 2 2 0 2 1 0 2 0 2 2 2 0 0 0 0 0 0 1 0 1 0 0 0 0 1 0 0 1 1 0 1 0 1 1 0 2 0 1 0 0 1 0 0 0 2 2 2 0 0 0 0 1 1 1 0 0 0 0 0 0 2 0 0 0 1 0 0 0 1 1 0 1 0 0 1 0 0 0 1 0 0 1 2 2 0 0 1 1 0 1 0 2 1 2 1 2 1 1 0 1 0 1 1 1 0 2 1 0 0 1 0 0 1 1 1 1 1 2 2 2 2 1 1 2 2 2 2 0 0 0 0 2 0 0 2 0 0 2 0 0 0 0 1 1 1 1 0 0 1 0 0 0 2 2 2 2 0 2 2 0 1 1 1 0 1 0 1 0 2 0 1 0 1 1 1 1 0 0 0 1 1 1 1 1 0 0 0 0 1 1 0 2 0 0 0 0 2 2 2 0 0 1 0 0 0 0 0 0 1 2 0 0 1 0 0 1 1 1 2 0 2 1 0 2 0 1 0 1 1 1 0 0 1 1 0 2 0 0 0 0 0 0 0 0 1 1 1 0 0 0 0 1 2 1 1 0 0 0 1 1 0 0 1 0 2 1 0 0 1 1 2 1 0 0 0 0 0 0 0 2 1 0 0 1 0 0 0 0 0 1 1 0 1 0 0 2 0 1 0 0 1 0 1 2
41 0 0 0 0 0 0 2 1 1 2 0 0 0 0 0 0 1 0 0 0 0 0 2 0 0 0 0 1 1 2 1 1 1 0 1 1 0 1 0 0 0 0 0 1 0 0 0 1 1 0 0 1 2 1 0 1 0 0 1 0 1 0 0 0 0 1 0 1 1 0 1 2 0 2 2 2 1 2 0 0 0 2 0 1 0 0 0 0 2 0 0 1 2 1 2 0 1 1 1 1 2 0 0 2 1 2 1 2 1 0 1 0 1 1 1 0 0 1 0 1 0 2 2 2 1 2 1 2 2 1 1 0 1 1 1 0 0 0 0 2 0 0 0 1 1 0 0 0 0 0 0 0 1 1 0 0 0 1 0 0 0 1 2 0 1 0 0 1 1 1 2 2 2 2 1 2 0 0 0 0 0 0 2 0 0 0 2 1 2 2 2 1 1 1 1 2 2 0 0 0 0 0 1 1 0 0 0 0 0 2 0 1 1 0 1 1 1 0 1 1 1 0 2 0 0 0 2 0 2 0 0 0 0 0 0 0 2 0 0 0 0 2 1 1 1 0 0 1 1 1 0 1 1 0 2 0 1 0 0 0 0 1 0 0 0 0 0 1 0 1 1 1 2 0 0 0 0 1 0 0 1 0 2 2 2 0 2 0 2 1 0 1 2 2 0 2 0 0 0 1 0 1 0 1 0 1 1 0 1 0 2 1 2 1 0 1 1 0 0 0 2 2 1 0 0 0 2 0 0 0 2 0 0 0 0 0 2 0 1 2 2 1 0 0 0 2 0 2 2 2 0 1 1 1 1 0 0 0 0 0 0 1 0 1 0 0 1 1 0 0 2 0 0 0 0 1 1 0 0 1 1 1 0 1 2 0 1 1 0 0 2 0 0 1 1 0 2 0 0 0 0 0 2 1 1 0 1 0 0 0 2 2 0 2 2 0 1 0 0 0 1 0 1 1 2 1 0 1 1 1 0 1 0 1 1 0 1 0 0 1 1 0 2 1 2 2 0 0 1 0 0 0 1 1 0 1 1 1 1 1 1 2 1 0 1 1 2 2 2 2 2 1 1 0 0 0 0 0 1 1 1 0 0 0 1 0 0 1 0 1 0 0 0 1 0 1 1 1 0 1 1 2 0 2 1 2 2 1 0 0 2 0 0 0 0 0 1 0 1 1 1 0 0 0 1 1 1 1 1 1 1 0 0 1 0 1 0 0 1 1 1 0 0 0 1 1 1 1 0 0 0 1 0 2 2 1 0 2 0 0 0 0 0 0 0 1 0 2 0 2 2 0 0 0 0 0 1 0 1 1 0 1 0 1 0 0 2 2 0 0 2 1 2 0 0 0 0 0 0 0 2 1 0 1 0 0 0 2 2 1 1 0 1 0 1 0 0 0 0 0 0 0 1 0 1 1 2 0 0 0 0 1 1 1 1 0 0 1 0 1 1 0 2 0 1 1 0 1 0 0 1 1 1 0 2 2 1 1 0 0 0 1 1 1 2 0 2 0 0 2 0 0 0 1 1 1 1 1 1 2 1 1 1 1 1 0 0 1 1 0 0 1 0 1 0 2 1 0 1 1 1 0 0 0 0 0 2 2 0 1 1 0 0 0 0 0 2 0 0 0 0 0 1 0 0 1 0 1 0 1 1 1 2 0 0 0 0 1 1 0 2 0 0 0 2 0 1 0 0 0 0 1 0 1 1 0 0 1 1 1 1 2 1 0 1 1 1 0 1 0 1 2 2 2 0 1 1 1 1 1 1 0 0 0 1 0 2 1 2 0 1 2 2 1 1 1 0 0 1 0 1 1 1 1 1 0 0 1 1 1 0 0 0 1 2 1 2 2 0 1 2 0 2 2 1 0 0 1 2 1 1 2 0 0 0 1 0 0 1 0 1 1 0 1 1 0 0 0 2 0 0 2 2 0 2 2 0 1 1 0 1 0 0 0 0 0 0 1 0 0 0 2 0 0 2 0 1 0 0 1 1 0 0 0 0 0 1 0 2 0 2 0 0 2 2 2 0 1 0 0 0 1 0 2 0 0 1 0 2 0 0 0 1 1 0 2 2 2 1 0 2 0 0 0 1 1 2 0 0 1 1 0 2 0 0 0 1 1 1 0 0 2 2 0 0 0 0 2 0 2 0 0 0 1 0 2 1 0 1 1 0 1 0 0 0 0 0 1 1 0 0 0 0 0 0 1 1 1 0 0 1 2 2 0 0 0 0 1 0 0 1 0 1 1 0 0 0 0 0 0 0
42 0 1 0 0 1 1 2 0 1 1 0 1 2 1 0 0 2 1 1 0 0 0 2 0 0 0 1 1 1 0 0 1 0 0 0 2 1 0 0 2 2 0 0 0 0 0 0 2 0 0 0 2 2 0 2 0 0 0 0 1 1 1 0 1 0 1 0 0 1 1 2 1 0 1 1 1 0 2 0 0 0 2 0 1 0 1 1 1 2 0 0 2 1 0 1 0 1 1 1 1 1 0 0 2 1 2 1 0 0 0 1 0 1 1 1 0 1 2 0 1 1 1 1 1 1 1 1 1 1 1 1 0 1 1 1 1 0 0 0 0 0 0 0 1 0 0 1 1 1 0 0 0 0 0 0 0 0 0 0 0 0 1 2 0 0 0 1 1 2 0 0 0 0 2 2 0 1 0 1 1 1 0 2 2 1 1 2 0 0 0 2 1 0 1 0 1 2 0 0 0 1 0 0 1 1 0 0 1 0 2 0 1 1 0 0 0 0 1 1 1 1 1 2 0 0 1 1 1 1 0 0 0 0 0 0 1 2 0 0 0 0 2 2 2 2 0 0 1 1 1 0 0 0 0 1 1 1 0 1 0 1 0 1 2 0 1 0 1 0 0 0 0 2 1 1 0 1 2 0 0 1 0 2 2 2 0 1 0 1 1 0 0 2 2 1 2 0 1 0 0 0 2 0 2 0 0 2 1 0 1 0 1 0 2 0 0 0 0 0 1 2 1 0 0 0 0 2 0 0 0 0 0 0 0 0 0 2 0 1 1 2 0 0 0 0 2 1 2 1 1 1 2 2 1 0 1 0 0 1 0 1 1 0 1 1 1 1 1 0 0 2 1 1 0 1 0 2 1 0 0 2 0 0 0 0 0 0 0 0 0 0 0 0 1 1 0 0 2 1 0 1 0 1 1 0 1 2 0 0 0 1 1 0 1 2 0 1 1 0 0 1 1 0 2 2 1 0 0 0 0 0 0 2 0 0 0 1 0 0 2 0 0 1 1 2 2 1 1 1 0 0 0 2 0 0 0 2 2 2 0 2 0 0 1 1 0 1 2 1 1 1 2 2 1 0 0 1 1 1 1 1 2 2 2 2 0 2 0 0 2 2 2 0 2 1 1 1 1 1 1 1 0 1 1 1 2 1 1 0 0 1 1 1 1 0 0 0 0 0 0 2 2 2 2 0 0 2 0 2 0 2 0 0 0 0 1 1 0 0 0 1 0 0 1 1 0 1 1 0 1 1 0 0 2 2 0 1 0 1 1 0 1 1 1 0 1 0 2 0 1 1 0 0 0 0 0 1 0 2 0 1 1 0 0 1 1 0 0 0 0 1 1 0 1 0 0 0 0 0 0 2 1 0 2 0 1 1 1 1 0 0 0 2 1 2 0 2 0 0 0 0 0 1 0 0 2 1 0 0 0 2 1 0 0 1 1 0 0 0 1 1 0 1 0 1 1 0 2 2 2 1 0 1 0 1 2 2 2 0 0 0 0 0 1 0 1 2 1 1 0 0 0 0 1 0 2 1 1 1 2 0 2 2 2 2 1 2 2 0 1 0 0 1 1 2 2 0 0 1 0 1 0 0 2 0 2 2 2 1 0 0 0 1 1 0 0 1 1 0 0 0 0 0 0 0 0 0 2 0 0 0 1 2 0 1 0 0 0 1 0 1 0 0 1 1 1 0 0 0 0 0 0 0 1 1 0 0 1 0 0 0 2 0 0 0 2 0 0 0 0 0 2 0 0 0 0 1 1 0 0 0 0 0 0 2 0 1 0 1 0 1 2 2 1 1 1 0 0 2 2 2 1 2 0 1 1 0 1 1 2 0 0 0 0 2 0 2 2 1 1 2 1 2 2 1 0 0 1 2 0 0 2 0 0 2 0 0 0 0 0 0 0 0 0 0 0 0 0 1 2 1 1 2 1 1 1 0 1 1 1 0 2 0 2 1 1 0 1 0 1 0 1 1 0 1 0 1 0 1 2 0 0 1 0 2 0 2 0 2 0 2 0 0 2 2 2 0 2 0 2 0 0 0 2 1 0 1 1 1 0 0 0 0 0 0 2 1 2 1 0 2 1 1 1 0 1 2 0 0 0 2 0 0 0 1 0 1 0 0 0 0 2 2 1 0 2 1 1 1 2 1 2 0 0 0 0 2 0 1 1 0 0 0 1 1 1 0 0 1 0 0 1 1 1 0 1 1 2 1 0 1 1 1 0 0 0 0 0 0 0 0 0 0 0 0 0 1 1 0 0 0
43 0 0 0 0 2 2 2 0 1 1 0 0 0 0 0 0 1 2 2 1 0 0 1 1 1 1 2 0 0 1 0 0 0 0 2 0 2 0 0 1 1 0 0 0 2 1 0 1 1 1 1 0 0 0 2 0 0 0 0 0 1 2 2 0 0 2 1 0 0 0 1 2 0 2 2 2 1 2 1 0 0 1 1 2 0 0 1 1 2 0 0 1 1 0 1 0 0 0 0 0 2 0 1 2 1 2 2 2 0 0 2 2 2 2 2 2 0 2 0 1 1 2 2 1 0 0 0 2 0 0 0 0 2 2 2 0 0 0 0 0 0 0 0 1 0 0 0 0 0 0 0 0 1 0 0 0 2 1 0 1 1 1 2 1 2 0 1 0 1 1 1 2 1 1 0 1 0 0 0 0 1 1 2 1 1 1 1 1 0 0 0 2 1 2 0 0 2 0 0 0 0 1 0 1 2 2 0 1 0 0 0 0 0 0 1 0 0 2 0 2 1 0 2 0 0 0 0 0 0 0 0 0 0 0 0 0 2 0 0 0 1 2 2 2 2 0 0 2 0 0 2 1 1 0 1 1 0 0 0 0 0 0 0 0 0 0 0 1 0 0 0 0 1 0 0 0 1 1 0 1 0 0 2 1 1 0 2 1 2 2 1 1 2 1 0 2 0 0 0 0 0 1 0 1 0 0 2 0 0 0 1 1 1 1 0 0 1 0 0 0 2 0 0 2 0 0 1 0 1 0 2 1 0 0 0 0 1 0 0 0 0 1 0 0 0 2 1 2 1 1 1 2 2 1 0 1 1 1 0 1 2 2 0 2 0 0 2 2 1 1 1 1 1 0 2 2 1 1 0 0 0 0 0 0 0 0 0 0 1 1 0 1 0 2 0 0 1 1 0 0 1 0 2 1 1 0 1 0 0 1 1 1 0 1 2 0 1 0 0 0 2 2 0 1 2 1 0 1 0 1 0 1 1 1 0 0 1 1 0 1 1 0 0 0 2 2 1 1 2 0 0 0 1 1 0 1 2 2 1 1 1 0 0 0 1 1 1 2 0 1 1 2 2 1 0 1 1 1 0 0 2 1 1 1 1 0 1 1 1 0 2 1 0 1 1 1 1 1 1 1 0 0 2 0 0 1 1 0 0 0 1 1 0 0 1 0 0 0 2 2 0 0 0 0 1 1 1 0 2 0 1 1 2 1 0 2 1 1 0 2 2 0 1 2 2 0 0 2 0 0 0 0 0 1 1 0 1 0 2 2 0 1 1 1 0 1 0 0 0 0 0 1 0 1 0 0 1 0 2 0 1 1 0 1 0 0 1 1 0 0 2 0 1 0 0 0 0 0 0 0 2 0 0 0 0 1 0 1 2 2 0 0 2 0 1 1 0 0 0 0 0 0 0 0 1 1 1 0 0 1 0 1 0 0 0 0 0 0 0 1 0 0 1 0 2 2 0 1 1 0 2 1 0 0 2 1 1 1 0 0 0 0 0 1 0 1 2 0 0 2 0 0 0 1 0 2 1 1 1 2 0 1 1 1 1 1 1 1 2 2 0 0 1 0 0 2 0 1 1 0 1 0 1 0 0 1 1 2 1 1 0 0 1 2 1 2 1 1 0 0 0 1 0 0 1 1 0 0 0 1 0 0 2 0 0 1 0 0 1 0 0 0 0 0 1 0 1 0 0 0 0 0 0 0 1 0 0 1 1 1 1 2 1 0 0 1 2 0 0 0 0 2 0 0 1 2 1 1 1 1 1 1 1 1 1 1 1 1 2 1 1 2 2 1 1 0 1 0 2 2 2 2 2 0 0 2 0 1 1 1 0 0 0 1 2 1 1 1 0 0 1 1 1 1 1 0 0 1 2 1 1 2 0 0 2 0 0 0 0 1 1 1 0 1 1 0 0 0 0 1 1 0 2 2 0 0 0 0 1 0 0 0 1 1 1 0 0 1 0 1 0 2 0 0 2 1 1 2 2 2 0 2 2 0 1 0 0 1 1 0 1 0 0 2 2 2 0 0 0 0 2 1 0 1 1 1 1 0 1 0 0 0 0 0 0 2 1 1 1 0 1 0 1 1 0 1 2 0 0 2 1 1 2 1 0 1 0 0 1 0 0 1 1 0 1 0 0 0 0 2 0 2 0 0 0 0 2 0 2 1 1 2 1 1 1 1 0 0 0 0 0 0 0 0 0 1 1 0 0 0 2 0 0 0 0 0 1 1 0 0 2 0 0 1 0 0 0 0 0 1 1
44 0 0 0 0 0 0 2 0 1 1 0 1 1 1 0 0 1 1 0 0 0 0 2 0 0 0 0 0 0 1 0 1 1 1 0 2 2 0 0 1 1 2 0 2 0 2 0 1 1 0 0 1 1 1 1 1 0 0 1 1 1 1 1 0 1 1 0 0 0 0 2 1 0 2 1 1 1 2 0 1 0 2 0 1 0 1 1 1 2 0 1 1 2 1 1 1 0 0 0 0 1 1 0 2 0 2 2 2 0 0 2 1 2 2 2 1 0 1 0 1 0 1 1 1 1 1 1 1 1 1 1 0 0 1 0 1 0 0 0 0 0 0 0 1 0 1 0 0 0 0 0 0 0 0 0 0 0 1 0 1 0 1 2 1 1 0 0 0 2 1 0 1 1 1 1 2 1 0 1 1 1 0 2 2 2 0 1 0 0 0 0 0 0 0 1 1 1 0 0 0 0 1 0 1 0 1 1 1 0 0 0 2 0 0 1 0 0 1 0 2 0 1 1 0 0 1 2 0 1 0 0 1 1 1 0 1 2 0 0 0 0 1 2 2 2 1 0 2 0 0 1 0 0 0 2 0 0 0 0 0 0 0 1 1 0 0 0 1 0 0 1 1 2 0 0 0 1 2 0 0 0 0 1 2 0 0 1 0 2 0 1 0 2 2 0 1 1 0 1 0 0 0 0 0 0 0 2 1 0 1 0 2 2 2 0 1 1 1 0 0 0 2 2 0 0 0 1 2 2 0 1 1 0 0 0 0 2 0 1 0 2 0 0 0 0 2 0 2 1 1 0 2 2 0 0 1 0 0 1 0 2 1 1 1 0 1 1 1 0 0 2 0 0 2 0 1 2 0 0 0 2 0 0 0 0 0 0 0 1 1 0 0 0 2 0 1 1 0 1 0 0 1 2 0 0 0 0 0 0 0 0 1 0 1 2 0 1 0 0 0 2 0 1 0 2 1 0 1 0 1 0 0 2 0 0 0 0 1 1 1 1 0 0 1 1 1 0 0 1 0 0 0 0 2 0 2 2 2 2 0 2 0 0 0 2 0 2 1 1 2 2 2 2 1 0 1 0 0 0 1 2 1 1 0 1 0 1 0 1 0 1 0 0 0 0 2 2 2 0 0 0 1 1 1 0 1 0 0 1 1 0 0 0 0 1 1 1 0 1 1 1 0 0 0 1 1 0 0 2 1 0 1 0 1 0 0 0 2 1 1 1 0 1 2 1 0 1 1 0 0 0 0 0 1 1 0 0 1 0 0 1 1 0 0 0 0 2 1 1 0 1 0 0 0 0 0 1 0 2 0 0 2 0 1 1 1 1 0 0 0 1 1 1 0 1 0 1 1 0 1 0 1 1 1 0 1 0 0 1 1 0 1 1 1 1 1 2 0 1 0 1 0 0 0 1 1 2 0 0 1 0 0 0 0 2 0 0 0 2 0 0 0 1 0 2 2 1 0 0 2 0 1 1 0 1 2 1 1 1 1 0 2 1 1 1 1 2 1 0 0 1 0 0 1 0 2 0 2 0 2 0 1 0 1 1 1 0 2 2 1 0 0 1 0 0 2 0 0 0 0 1 0 0 1 0 1 2 2 0 1 0 0 0 0 0 0 1 0 0 0 0 1 0 0 1 2 0 1 0 0 0 0 2 0 1 1 0 1 2 1 1 1 1 2 0 1 2 0 1 0 1 0 0 1 0 0 0 2 1 1 1 2 1 0 0 0 2 0 1 0 0 0 1 1 1 0 2 2 0 0 1 0 0 2 2 0 2 1 2 0 1 2 2 2 0 1 1 1 1 0 0 2 2 0 1 0 0 2 0 0 0 1 1 0 2 1 0 1 0 1 1 1 0 0 2 0 0 0 1 0 0 2 1 0 2 0 1 1 0 1 1 1 1 0 0 0 0 0 0 2 2 0 2 2 0 0 0 0 0 2 0 0 0 0 0 2 0 2 0 1 0 1 1 0 2 0 0 0 0 1 0 0 0 0 0 0 1 0 2 0 2 0 0 2 2 2 0 0 0 1 1 1 0 1 1 1 1 1 0 1 0 1 0 1 1 1 1 0 0 0 0 0 0 0 2 2 1 0 0 1 0 0 1 0 0 0 2 0 1 0 1 1 2 1 0 0 0 0 0 2 0 2 0 1 0 0 2 0 1 1 0 1 0 0 0 0 0 2 2 1 0 0 0 1 0 2 0 2 1 0 0 1 1 0 0 0 1 0 2 0 0 1 0 1 0 0 0 1 0 0 1
45 0 0 0 1 1 1 1 0 0 0 1 0 0 0 0 0 0 2 2 2 0 0 2 0 0 0 1 1 0 1 1 0 1 0 0 2 0 1 0 0 0 0 0 1 1 0 0 1 1 0 0 1 1 0 2 0 0 0 1 0 1 0 0 0 0 1 0 0 1 1 1 1 0 2 1 2 0 1 0 1 0 2 1 1 0 0 0 0 2 0 0 1 0 1 2 1 1 0 0 0 2 2 0 2 0 2 1 1 0 0 1 0 2 2 2 0 0 2 0 0 0 2 2 2 1 2 1 2 1 0 0 1 1 0 1 1 0 0 0 0 0 1 0 1 0 0 0 0 0 0 0 0 0 0 0 0 0 0 0 1 0 1 1 0 1 0 1 1 2 0 0 0 2 2 1 2 0 0 0 0 0 0 2 0 0 0 2 2 1 1 1 0 0 0 0 2 2 0 1 0 1 0 0 0 2 2 0 1 0 2 0 0 1 0 1 0 0 2 2 0 0 0 2 0 0 0 1 0 1 0 0 0 0 0 0 0 2 0 0 0 0 2 2 2 2 0 0 2 0 0 0 0 1 0 1 0 0 0 0 0 0 0 0 1 0 1 0 1 0 0 0 0 1 0 0 0 2 2 0 0 0 1 2 1 1 1 1 1 1 1 1 0 2 2 0 1 2 0 2 0 0 0 0 0 0 1 1 0 0 0 1 1 2 1 0 0 0 0 0 1 2 0 0 1 0 1 1 1 1 0 0 0 0 0 0 0 1 1 2 0 2 2 0 0 0 1 1 2 1 0 2 1 1 0 1 2 0 0 1 0 1 2 0 2 0 0 1 1 1 1 1 0 0 0 0 1 1 0 0 1 1 0 0 1 0 0 1 1 1 0 2 0 0 2 1 0 0 1 0 0 1 2 2 0 0 0 0 0 0 1 1 0 0 1 2 0 0 0 0 0 0 0 1 0 2 2 0 1 0 1 0 0 1 0 1 0 1 1 0 1 1 0 0 0 2 2 2 2 2 0 1 0 1 2 0 2 1 1 1 1 1 1 1 1 1 0 1 2 1 1 1 2 2 1 1 1 0 0 0 0 1 1 1 0 1 0 0 1 1 1 2 0 1 1 0 1 1 2 1 1 1 1 1 1 0 1 1 0 0 0 1 1 0 0 1 0 1 0 1 1 1 0 0 0 1 1 1 1 1 1 1 2 0 2 0 2 1 1 2 0 1 0 0 0 2 0 0 2 0 0 0 0 0 2 1 1 0 2 0 0 2 0 0 0 2 2 1 1 0 0 1 2 0 0 0 2 2 0 2 0 0 1 0 1 0 1 2 2 1 0 1 0 0 2 0 2 1 1 0 1 1 0 0 1 0 0 0 2 2 0 0 2 2 2 2 1 0 1 0 0 0 0 0 0 0 2 0 0 0 0 0 0 0 0 0 0 0 0 0 1 1 0 0 2 1 2 0 1 1 0 1 0 1 1 2 2 2 2 0 0 0 0 1 1 1 1 2 0 0 1 1 0 0 0 0 2 0 2 1 0 0 1 0 1 1 1 2 0 0 0 2 0 0 0 0 0 1 1 2 0 1 0 1 1 0 1 1 1 1 0 0 0 0 0 2 0 1 1 0 0 0 1 0 0 2 2 1 0 0 2 0 0 1 0 1 1 0 1 1 0 0 0 0 1 0 0 0 0 0 0 0 0 0 1 1 0 0 1 0 0 0 2 0 0 0 2 1 0 0 0 0 1 1 1 1 1 1 2 0 0 1 1 1 2 2 1 0 0 2 2 2 2 2 2 0 0 1 0 1 1 1 0 2 1 1 0 0 0 2 2 0 1 1 1 2 2 2 1 0 0 0 0 2 2 2 0 0 2 2 0 0 2 1 1 2 0 0 1 0 1 1 1 0 0 0 1 0 0 0 0 0 1 2 2 0 0 0 0 0 0 1 1 0 1 1 2 0 1 0 1 0 2 0 0 2 0 1 2 2 2 0 1 1 0 1 0 0 0 1 1 1 0 0 2 2 2 0 0 0 0 1 0 1 1 0 1 2 0 1 1 0 0 1 1 1 2 1 2 1 1 1 0 1 1 1 2 1 0 0 1 0 0 2 0 0 0 0 0 1 0 0 2 2 2 0 1 1 1 1 1 0 1 1 0 1 1 2 0 2 1 1 1 0 1 1 1 0 0 0 0 0 0 0 0 0 0 1 0 0 0 2 1 1 0 0 0 1 1 1 0 0 0 0 1 0 1 0 0 0 2 2
46 0 0 0 0 0 0 1 1 0 1 1 0 0 0 0 0 2 2 2 2 0 0 2 0 0 0 2 0 0 2 1 1 0 2 1 1 1 1 0 0 0 1 0 2 0 2 0 2 0 0 0 0 0 0 1 1 0 1 1 0 1 2 2 0 1 1 0 1 1 0 1 1 0 1 1 1 2 2 0 2 0 2 0 1 0 0 1 1 2 0 1 0 1 1 1 1 0 0 0 0 2 1 0 2 1 2 0 1 1 0 2 1 1 2 2 1 0 1 0 1 0 1 1 1 1 1 2 2 2 2 2 0 2 2 2 0 0 0 0 1 0 0 0 1 0 0 0 1 0 1 0 0 0 0 0 0 0 0 1 2 1 0 1 0 0 0 1 1 2 1 1 1 0 1 1 2 0 0 0 0 0 0 2 1 0 1 2 1 0 0 0 2 1 2 1 2 0 0 0 0 0 0 1 2 0 0 0 2 0 1 1 1 0 0 0 0 0 1 1 1 1 0 2 0 0 0 0 0 0 1 1 0 0 0 0 0 2 0 0 0 1 2 0 0 0 0 0 2 0 0 1 0 1 0 1 0 1 1 0 1 1 0 1 1 1 0 0 1 0 0 0 0 2 0 0 1 0 2 0 1 0 0 2 1 1 0 1 1 2 1 1 0 2 2 0 1 0 0 0 1 0 2 0 2 0 1 1 0 0 0 1 1 2 1 0 0 1 1 1 0 2 1 0 2 0 0 1 2 2 0 0 1 0 0 0 0 1 1 0 0 1 2 0 1 1 1 0 2 2 2 0 1 1 1 1 0 0 1 0 0 0 2 0 2 1 0 1 1 1 1 1 0 0 1 0 1 1 0 0 0 2 0 0 1 0 0 1 1 0 0 1 0 0 2 1 0 0 0 0 0 0 1 2 0 1 0 0 0 0 0 1 0 0 0 1 1 1 0 0 0 1 1 0 0 1 0 0 2 0 2 0 1 1 1 0 0 1 1 0 1 0 0 1 1 0 1 0 1 1 0 0 0 1 2 1 1 1 2 2 1 2 1 0 1 1 0 0 2 0 1 1 1 1 1 0 1 0 0 0 0 1 1 1 1 1 0 1 1 1 0 2 1 1 1 0 2 1 1 1 1 1 0 2 0 0 2 1 1 0 0 1 1 0 0 0 1 1 0 2 2 0 1 0 0 1 0 1 0 2 0 1 0 0 0 0 1 1 0 2 0 0 0 0 2 2 0 0 2 0 1 1 0 0 2 1 0 1 0 0 0 0 0 2 2 0 2 0 2 0 1 1 1 0 0 0 1 0 0 1 0 1 1 0 1 0 1 1 1 1 0 0 0 0 1 0 0 1 1 0 1 1 0 1 2 0 1 0 2 2 1 1 1 1 0 0 2 1 1 0 0 0 0 1 1 1 0 1 0 0 1 0 2 0 0 0 2 0 1 0 1 2 0 2 0 1 1 1 1 1 1 2 1 1 0 2 1 1 1 0 0 0 1 1 1 1 0 2 0 2 0 0 0 0 0 0 2 0 1 1 1 1 2 2 1 2 1 1 1 2 2 1 0 1 0 0 1 1 1 2 1 1 0 0 1 0 0 2 2 0 0 0 0 0 0 1 0 2 0 0 0 0 1 0 1 0 1 0 0 0 0 0 0 2 0 0 0 0 0 2 0 1 0 0 1 0 1 1 0 1 0 1 1 0 1 0 0 0 1 0 0 0 2 0 0 0 0 2 0 2 1 0 2 0 0 0 2 1 1 1 2 2 0 0 2 2 0 2 0 2 0 2 2 2 2 0 1 0 0 1 1 2 0 1 1 1 0 0 1 0 1 0 1 1 1 1 1 1 2 0 1 1 0 2 2 1 0 0 0 2 1 0 2 0 0 2 0 1 1 1 0 1 0 0 0 0 0 0 0 0 2 2 2 1 0 1 2 0 0 0 1 1 1 0 1 2 2 1 1 0 0 0 1 1 0 2 0 1 0 0 1 1 1 0 0 1 0 1 1 2 0 1 0 0 1 1 1 0 0 0 0 2 0 0 1 1 1 1 0 1 0 0 1 0 1 1 1 1 1 0 0 1 0 1 0 1 1 1 0 0 0 2 0 1 1 0 0 1 0 0 0 0 1 2 1 0 0 0 1 0 2 1 2 0 1 0 0 2 0 2 2 0 2 0 1 1 2 0 1 0 0 0 0 0 0 1 1 1 1 0 0 1 2 2 0 1 1 2 0 1 1 0 0 0 1 0 0 0 0 0 0 0
47 0 0 0 0 0 0 2 1 0 1 0 0 0 0 0 0 1 2 1 1 1 1 2 0 0 0 2 1 1 2 2 1 1 0 0 2 1 0 0 0 0 0 0 1 0 0 0 1 0 0 1 1 1 1 2 0 0 0 1 0 0 2 2 1 1 1 0 0 0 0 1 2 0 0 2 1 0 1 0 1 0 2 0 1 0 0 0 0 2 0 0 1 0 0 1 0 2 2 2 2 2 0 0 2 0 2 0 1 1 0 1 1 2 2 2 0 0 1 0 1 0 2 2 2 2 2 2 2 1 0 1 0 2 2 2 0 0 0 0 0 0 0 0 1 0 0 0 0 0 0 1 0 0 0 0 0 1 0 0 0 0 2 2 0 2 0 0 1 1 1 0 1 1 0 1 1 0 0 0 0 0 1 2 1 1 1 0 0 0 0 0 2 1 2 0 1 1 0 0 0 0 0 1 0 1 2 1 1 0 1 0 2 0 0 1 0 0 2 2 0 0 0 1 0 0 0 1 0 1 1 1 0 0 0 0 0 2 0 0 0 0 2 1 2 2 1 0 2 0 0 0 0 1 0 1 0 2 1 1 1 2 0 0 0 0 0 0 1 0 0 1 0 1 0 0 0 1 1 0 0 0 1 1 1 1 1 2 0 1 1 1 0 2 2 0 2 1 0 1 0 0 0 1 0 0 1 1 1 0 1 1 2 1 1 0 0 0 0 0 0 2 2 1 2 0 0 1 0 1 0 1 0 0 0 1 1 2 0 0 0 1 2 0 1 1 2 1 2 1 1 1 2 2 1 0 1 0 0 0 0 0 2 0 2 0 0 2 2 0 0 2 1 1 0 0 2 2 2 0 0 2 0 0 1 1 0 0 0 1 1 0 0 0 2 0 1 0 0 0 0 0 1 2 1 0 0 2 0 0 1 0 1 0 1 2 0 1 0 0 0 2 0 1 1 1 1 0 1 1 2 0 0 1 1 1 0 2 1 1 1 1 0 0 1 1 1 1 2 1 0 1 0 2 0 0 0 2 2 2 0 2 2 2 2 0 0 1 2 1 1 1 1 1 2 0 0 0 0 1 2 1 0 0 0 1 0 1 0 0 1 1 0 1 1 1 1 1 1 0 0 0 1 1 1 1 1 0 0 0 0 2 0 0 0 0 2 0 0 0 0 2 0 0 0 1 1 2 0 2 0 2 1 2 1 0 2 1 0 0 0 1 0 1 1 2 0 1 1 0 0 0 0 0 1 0 0 0 0 1 1 0 2 0 0 0 1 2 2 0 0 1 1 0 1 0 1 0 0 1 1 0 2 0 2 1 1 1 0 1 1 0 1 2 0 1 0 0 0 0 0 1 1 0 0 1 0 0 1 1 0 0 0 2 0 2 0 2 1 0 0 0 0 0 0 0 2 1 0 0 0 2 1 0 0 1 1 0 0 1 0 0 0 2 0 1 1 0 2 2 1 2 1 1 0 1 1 1 1 0 0 0 1 1 1 2 0 2 1 0 1 1 0 1 0 0 2 0 1 1 0 1 2 2 2 2 2 2 1 1 2 0 0 1 0 0 0 0 0 0 0 0 0 0 1 0 1 2 2 0 1 0 0 0 0 0 0 0 1 0 0 0 1 0 0 1 1 0 0 0 0 0 0 2 0 0 1 0 0 1 0 1 0 0 1 0 0 0 0 0 0 0 0 0 0 2 1 0 2 0 0 0 2 1 0 0 0 2 0 2 0 0 1 2 1 1 1 0 0 2 2 2 0 0 2 2 0 2 0 2 0 1 2 2 2 0 0 1 0 1 1 2 0 1 2 0 0 0 1 1 1 0 2 2 0 2 2 0 2 0 0 2 1 2 2 2 0 0 1 1 1 1 2 0 0 2 0 0 0 0 0 0 1 0 0 0 1 0 0 1 2 1 1 1 1 0 1 0 0 0 1 0 1 0 1 1 1 0 2 0 1 0 1 2 0 0 0 0 0 0 2 0 0 1 0 1 0 0 1 1 1 1 0 0 2 2 2 0 0 0 0 1 0 0 1 1 0 1 0 0 1 0 1 1 1 1 2 1 1 0 0 1 0 2 0 0 0 0 0 0 0 2 0 1 1 1 1 0 0 1 0 0 1 1 0 1 0 1 1 2 2 0 1 0 0 1 1 2 0 2 0 2 1 0 1 0 1 0 2 1 0 1 0 0 0 1 1 0 1 1 0 2 0 0 0 0 1 1 1 0 1 0 0 0 1 0 0 0 0 0 0 2
48 0 1 0 0 0 0 1 0 0 0 0 0 1 1 0 0 0 1 0 0 0 1 2 0 0 0 1 0 0 1 0 1 1 1 0 2 2 0 0 0 0 0 0 2 1 1 0 0 2 0 1 2 2 0 1 1 0 0 1 1 1 1 1 0 1 1 1 0 0 1 0 2 1 1 2 2 1 1 0 1 0 2 0 2 0 0 0 0 2 0 1 0 2 0 1 0 2 1 1 1 1 0 0 2 0 2 0 0 0 0 1 0 1 1 1 1 0 2 0 0 0 2 2 1 1 1 1 1 1 0 0 1 1 0 0 0 0 0 0 0 0 0 0 1 0 0 0 0 0 0 0 1 0 0 0 0 0 1 1 2 1 2 2 1 2 0 0 0 1 1 1 0 1 2 0 2 0 0 0 0 0 0 2 0 0 0 1 1 0 0 0 2 0 1 1 1 2 0 0 0 0 1 1 2 1 1 1 0 0 1 0 1 0 0 0 1 0 1 2 0 1 0 2 0 0 1 1 0 1 1 1 0 0 0 0 2 2 0 0 0 0 2 1 2 2 1 0 2 0 0 1 0 0 0 0 0 1 0 0 0 0 0 0 1 0 1 0 1 0 0 1 0 2 0 0 1 1 2 0 0 0 1 1 2 2 1 1 0 2 0 1 0 2 2 0 2 0 0 0 0 0 1 0 1 1 0 2 0 0 0 1 2 1 1 0 1 0 0 0 0 2 1 0 2 0 0 1 2 2 1 1 0 0 0 0 0 2 0 0 0 0 1 0 1 1 1 1 2 1 1 1 2 2 2 0 0 0 0 0 0 0 2 0 2 0 0 2 2 0 0 2 1 1 0 1 2 1 1 1 1 0 0 0 1 1 0 0 0 0 0 0 0 0 2 1 0 0 1 2 0 2 1 2 0 1 0 1 0 0 0 0 0 1 1 2 0 1 0 0 0 1 1 0 0 1 0 1 1 1 1 1 2 0 2 0 0 0 1 0 1 1 0 0 1 1 1 1 1 0 0 1 0 2 0 0 0 1 1 1 1 1 1 1 1 0 0 2 1 1 2 2 1 1 1 0 0 0 0 1 0 2 1 1 0 0 0 1 0 0 1 1 0 1 2 0 2 1 1 1 1 1 1 1 1 0 1 1 1 0 0 1 1 1 1 0 0 0 0 1 1 0 0 1 1 1 0 0 0 2 1 0 0 0 0 0 1 0 0 2 0 1 0 1 2 1 0 2 0 0 0 0 0 0 1 0 0 0 0 1 1 0 1 1 1 0 1 0 2 0 1 1 0 0 0 0 1 1 0 1 0 1 1 0 1 0 0 1 1 0 0 1 0 1 0 0 1 1 1 0 1 1 0 0 1 0 1 0 2 2 0 0 1 1 1 1 0 1 0 1 0 0 0 0 0 0 2 1 0 0 0 1 0 0 0 1 0 0 0 0 0 0 0 0 2 0 2 0 2 2 0 1 0 2 1 2 1 2 2 0 0 0 1 0 1 0 0 2 1 0 0 2 0 0 0 0 2 0 2 0 1 0 2 2 1 2 1 0 2 2 2 0 1 0 0 0 1 0 0 1 0 2 0 0 2 0 0 2 1 0 0 0 0 1 0 1 0 0 0 0 0 0 0 1 1 0 1 0 1 0 1 1 0 2 0 0 0 1 0 2 0 0 0 0 1 0 0 0 0 1 1 1 0 0 0 1 2 0 0 0 0 0 2 0 0 1 2 1 0 2 1 0 2 2 2 0 1 0 0 2 2 2 0 0 2 1 0 2 1 2 0 1 2 2 2 0 0 1 0 1 1 1 0 2 1 0 2 1 1 0 1 0 0 0 1 1 2 2 2 0 1 1 2 2 2 1 0 0 1 2 0 0 2 0 0 1 1 1 2 0 1 0 0 0 0 0 0 0 0 0 2 2 2 1 1 0 1 0 0 0 1 1 0 0 0 2 1 0 2 1 0 1 1 1 0 2 0 1 1 1 1 1 1 1 0 1 0 1 1 2 0 0 0 1 2 1 1 0 0 0 0 1 0 0 2 2 0 2 0 1 1 0 1 0 2 2 1 2 2 1 0 2 0 1 0 2 2 0 1 2 1 1 1 1 1 1 1 0 0 0 0 0 1 2 0 0 1 0 1 0 2 2 0 0 2 0 2 2 0 2 1 0 1 0 1 0 0 0 1 1 0 1 0 0 0 1 1 0 2 0 0 0 1 1 0 1 1 0 0 0 1 1 0 1 1 0 1 0 0 0 1 1
49 0 0 0 0 0 0 1 0 1 1 0 0 0 0 0 0 0 0 0 0 0 0 2 0 0 1 1 0 0 1 0 1 0 0 0 2 2 0 0 0 0 0 0 0 0 0 0 2 0 0 1 2 2 0 1 0 0 0 1 1 2 2 0 0 1 0 0 0 0 0 1 1 0 1 1 1 0 1 0 1 0 1 1 1 0 0 1 1 1 0 1 0 2 1 2 1 2 2 2 1 2 0 0 2 0 2 0 2 1 0 2 1 2 2 2 2 0 0 0 2 0 2 2 2 2 2 0 0 0 0 0 0 0 2 0 0 0 0 0 1 0 0 0 1 0 1 0 0 0 0 0 1 0 1 1 1 2 1 0 0 0 2 2 2 2 0 1 0 1 1 2 1 2 1 2 1 1 0 1 1 1 0 1 0 0 0 1 1 0 0 0 2 1 2 0 1 2 0 0 0 1 1 0 0 2 2 0 1 0 1 0 2 0 0 0 0 0 2 0 2 2 0 2 1 0 0 1 1 0 1 1 1 1 2 1 1 2 1 1 0 0 2 1 2 2 1 0 2 0 0 0 0 0 0 0 0 1 0 0 0 0 0 0 0 0 0 0 0 0 0 0 1 2 0 0 1 1 1 0 0 1 0 1 1 0 0 2 0 2 2 0 0 2 1 0 1 0 0 0 0 0 0 1 0 0 1 2 0 0 0 1 1 1 0 0 0 0 0 1 1 1 0 1 1 0 0 2 0 0 0 1 0 0 0 1 0 1 0 0 0 0 1 1 0 0 1 1 2 2 2 0 1 2 0 0 1 0 0 1 0 2 2 0 2 1 0 1 1 1 1 1 0 0 0 0 2 1 0 1 0 2 0 0 2 1 0 0 0 0 0 0 0 1 2 0 1 1 1 0 0 0 1 2 0 1 1 1 0 0 0 1 0 0 0 0 2 1 0 1 0 1 0 0 1 1 1 2 2 1 0 1 0 1 0 1 1 1 0 0 2 0 1 1 0 1 2 1 2 1 0 1 0 1 2 0 1 0 0 0 2 0 1 0 0 1 0 0 2 0 1 1 1 1 2 0 0 0 0 0 1 2 2 2 2 2 0 0 1 1 0 1 0 2 2 1 1 2 2 0 1 0 1 0 2 1 1 2 1 0 0 1 1 1 1 0 1 0 0 1 1 1 0 0 0 0 0 1 0 2 1 1 0 0 0 0 1 1 1 0 0 2 0 0 0 2 0 1 1 0 0 0 0 0 2 0 0 1 0 1 1 0 1 0 0 0 1 2 1 1 0 0 0 0 0 0 0 1 0 2 0 0 1 0 1 0 0 0 0 0 1 1 0 2 0 0 0 0 0 0 0 2 1 1 2 0 0 0 0 0 0 0 0 1 0 1 1 0 0 0 0 0 0 0 0 1 1 1 0 0 1 0 0 0 0 0 1 0 0 0 0 2 0 1 1 2 2 0 1 1 0 1 1 1 0 2 0 1 0 0 0 0 1 1 1 1 1 2 0 0 1 1 0 0 1 0 2 0 1 1 1 1 2 2 1 1 2 1 2 1 1 0 0 0 0 0 1 1 2 2 1 0 0 0 1 0 1 2 2 1 0 0 0 0 0 0 2 1 1 0 0 0 0 0 0 0 0 1 0 1 2 0 0 2 0 1 0 0 0 1 0 1 1 1 2 0 1 2 0 1 0 1 0 0 0 0 1 0 2 0 0 0 2 0 0 0 1 2 0 2 1 0 2 0 0 0 0 1 1 1 1 2 1 1 2 1 1 2 0 2 0 2 2 2 2 0 0 0 0 2 2 2 1 2 1 1 0 0 0 2 2 0 1 1 0 1 2 2 2 1 1 2 0 0 0 2 0 0 0 2 0 0 2 0 0 1 0 0 0 1 0 1 2 0 2 2 0 0 0 0 2 2 1 2 2 0 0 0 1 1 2 0 0 0 0 0 1 0 2 0 2 0 1 0 0 1 0 1 1 1 2 0 0 0 0 1 0 0 0 2 0 1 0 0 2 1 1 0 0 0 0 2 0 2 2 0 0 2 0 1 0 0 1 0 2 2 0 2 2 2 0 2 0 2 0 2 2 1 1 1 1 1 0 1 1 1 1 1 0 0 0 0 1 0 0 1 0 0 0 0 2 0 0 0 2 0 2 2 1 1 0 0 1 0 1 0 1 0 1 1 0 1 0 0 0 1 1 0 2 2 0 2 1 1 0 1 1 0 1 0 0 0 0 0 0 0 0 0 0 1 0 0
50 0 1 0 0 1 1 2 0 1 1 1 0 1 0 0 1 2 0 0 1 0 0 1 1 1 1 1 1 1 1 0 0 1 1 1 1 0 0 1 0 0 0 0 1 0 1 0 0 2 1 2 1 1 1 2 0 0 0 2 0 0 2 1 0 1 1 0 0 1 1 2 1 0 2 1 1 2 2 1 1 0 2 0 2 0 0 0 0 2 0 0 0 1 0 1 0 0 0 0 0 2 1 0 2 1 2 1 1 1 0 1 1 1 1 1 1 0 0 0 0 0 2 2 2 2 2 0 1 0 1 1 0 0 0 0 0 0 0 0 2 0 0 0 0 1 0 0 1 1 0 1 0 0 1 0 0 1 1 0 1 1 1 2 0 2 0 0 2 2 0 0 1 2 2 1 2 2 0 2 2 0 0 1 1 1 0 1 0 1 1 1 1 1 1 0 0 2 0 0 0 0 0 0 0 2 2 0 0 0 1 0 2 0 0 0 0 0 1 1 1 1 0 1 0 0 0 1 1 0 1 1 1 1 0 0 0 2 1 1 0 0 2 2 2 2 0 0 1 0 0 0 0 0 1 2 0 1 0 1 0 1 0 0 1 0 0 0 1 0 0 0 1 2 0 0 1 2 2 0 1 0 0 2 1 0 0 2 2 2 2 2 2 2 2 0 2 1 1 0 1 0 1 0 1 0 1 2 0 0 0 0 2 2 1 0 0 0 0 0 1 1 0 0 0 0 0 1 0 0 0 1 1 1 0 0 0 0 2 0 1 1 1 0 0 0 1 1 2 2 2 0 1 1 1 1 1 0 0 0 1 1 1 0 1 1 0 2 2 1 1 1 0 0 0 1 1 1 1 1 0 1 0 0 0 0 0 1 1 0 0 1 0 0 1 1 0 0 0 0 0 0 0 1 0 1 1 1 0 0 1 0 0 1 1 1 1 0 0 0 1 2 1 0 1 2 1 0 1 0 1 0 0 1 1 0 0 1 0 0 1 1 0 0 1 0 1 1 1 2 0 0 0 2 0 0 0 1 1 0 1 0 0 0 0 2 0 0 2 0 1 1 2 2 0 0 0 1 1 0 1 1 1 1 0 0 0 1 0 0 2 2 0 1 1 1 2 1 1 0 1 1 2 0 2 0 1 2 2 0 0 2 1 0 0 0 0 1 0 1 1 1 2 1 1 0 0 0 2 1 1 0 2 1 2 0 2 0 0 2 0 0 0 0 2 1 0 2 0 0 1 2 0 0 1 1 1 0 1 0 0 0 1 0 0 1 2 0 0 0 0 0 1 0 1 0 1 1 0 1 1 0 1 0 1 1 1 1 0 0 1 0 1 0 1 0 0 0 0 0 0 2 0 0 1 0 0 0 0 1 0 0 0 0 0 0 1 1 0 1 0 1 0 0 0 2 0 1 0 0 0 0 1 0 0 0 2 0 1 0 1 1 0 2 0 0 0 0 2 2 1 2 2 0 0 2 1 1 0 0 0 0 1 2 0 1 2 2 0 0 2 0 0 0 0 1 1 0 1 1 1 0 2 2 2 2 2 1 1 1 1 1 0 0 0 0 1 0 0 0 0 0 0 0 1 0 0 2 2 0 1 0 0 0 0 1 0 1 0 0 0 0 0 1 0 0 1 0 2 0 1 1 0 2 0 0 1 0 1 2 1 2 0 0 1 0 0 0 0 2 2 2 0 0 0 1 1 0 1 0 0 0 2 0 0 1 1 2 0 2 1 0 1 0 0 1 2 0 0 1 1 2 0 0 1 0 0 1 0 2 1 2 2 2 2 0 1 1 1 1 1 1 0 1 2 0 1 0 1 1 1 0 1 1 1 1 1 1 2 0 2 2 1 2 2 1 0 0 0 2 0 0 2 0 0 2 0 0 1 0 1 1 1 0 0 0 1 0 0 0 2 2 1 1 1 0 1 0 1 1 1 0 0 0 0 1 1 0 1 0 0 0 1 1 0 2 0 2 0 0 1 1 0 0 0 0 1 0 1 1 1 2 0 0 1 0 1 0 0 0 0 2 0 0 1 0 1 1 0 2 0 0 0 1 1 1 1 0 2 1 0 2 0 0 1 2 1 1 0 0 0 1 0 1 0 1 0 1 0 0 0 0 2 2 1 0 1 1 0 0 1 0 1 1 0 1 2 1 0 0 1 0 1 1 1 1 0 0 1 1 0 0 0 0 0 1 1 0 2 1 0 1 1 1 0 1 2 0 0 0 0 0 0 1 0 0 0 0 0 0 1 1
51 0 0 0 1 0 0 1 0 0 0 1 0 1 1 0 0 0 0 0 0 0 0 2 0 0 0 2 1 1 2 1 0 2 1 1 1 1 0 0 2 2 0 1 1 1 1 0 1 1 0 0 1 1 0 1 1 0 0 0 0 2 2 2 1 0 2 0 1 1 0 1 2 0 1 2 2 1 2 0 1 0 2 2 1 0 1 1 1 2 1 1 0 1 0 1 0 1 1 1 1 2 2 0 2 0 2 1 1 0 0 2 0 0 0 0 0 0 1 0 1 0 1 1 1 1 1 2 2 2 0 0 1 1 0 0 2 0 0 0 1 0 0 0 0 0 0 0 0 0 0 0 0 0 1 0 0 2 0 0 0 0 0 2 1 1 0 0 1 1 1 1 1 2 2 1 2 1 0 1 1 0 1 1 1 1 1 1 1 0 0 0 1 1 1 0 1 1 0 0 0 0 0 0 1 0 0 0 1 0 1 0 2 0 0 1 1 0 1 1 1 0 0 2 0 0 1 1 1 0 0 0 0 0 0 0 1 2 0 0 0 0 2 2 2 2 0 1 1 0 0 0 1 0 0 1 1 0 0 0 0 0 0 0 2 0 0 0 1 1 1 1 0 2 0 0 0 0 2 0 1 1 0 0 2 0 0 2 0 2 0 0 1 2 1 0 2 0 0 0 0 0 2 0 2 0 0 2 1 0 1 0 2 1 2 1 0 0 0 0 2 0 1 0 1 0 1 2 0 0 0 1 0 0 0 0 0 1 1 1 1 1 2 0 1 1 1 0 2 1 1 0 1 2 0 0 1 0 0 2 0 2 1 0 1 1 0 1 1 0 0 2 0 0 1 0 1 2 0 0 0 1 1 0 2 2 0 0 0 0 0 0 1 0 2 0 1 0 0 0 0 0 1 2 1 0 1 0 0 0 0 0 0 0 0 2 0 1 0 0 0 1 0 0 0 2 2 0 1 0 1 0 1 1 1 0 0 2 0 0 2 1 0 0 1 1 1 1 1 1 0 0 0 2 2 2 0 1 1 0 2 1 0 0 0 2 0 0 2 0 0 0 2 2 1 0 1 0 0 1 2 0 1 1 0 0 0 0 1 0 1 1 0 1 2 0 2 2 2 0 0 0 2 0 0 0 2 2 1 0 0 2 2 0 0 0 0 1 0 2 2 0 1 1 1 1 0 1 0 2 0 1 1 0 1 0 2 0 0 2 0 0 0 0 2 1 0 2 0 0 1 1 0 0 0 0 0 0 0 1 1 0 1 0 0 0 0 1 1 0 0 1 0 0 0 0 0 2 0 2 0 1 2 0 1 1 2 1 0 0 1 0 1 1 0 0 1 0 1 1 0 2 0 1 2 0 1 0 0 0 1 0 0 0 1 1 0 1 0 0 0 0 0 0 0 0 2 1 0 0 0 0 1 0 0 0 1 0 1 0 1 0 0 1 1 1 2 0 1 1 0 0 1 1 0 1 2 1 1 0 0 0 2 0 2 0 1 1 1 1 0 1 0 0 0 0 2 0 2 1 0 1 2 1 1 2 0 2 1 1 1 0 1 0 2 1 2 1 1 1 0 1 0 0 0 0 0 1 1 0 0 0 0 0 0 0 0 0 1 0 0 0 0 0 0 1 1 1 0 1 1 0 0 1 0 1 1 0 1 2 0 0 0 0 0 1 0 0 0 0 0 0 1 0 0 2 0 0 2 1 1 1 1 0 0 1 1 1 0 1 0 1 1 2 2 0 0 1 1 1 1 1 0 0 1 2 0 2 0 2 0 2 2 2 1 1 0 0 0 1 1 2 1 2 1 1 1 0 0 0 2 2 1 1 0 2 2 1 2 1 0 1 1 2 2 1 0 0 1 2 2 1 2 0 0 2 0 1 1 0 1 0 0 0 0 0 0 0 0 0 1 1 0 2 2 0 0 0 0 0 2 0 0 0 0 2 1 0 2 0 0 0 2 0 0 2 0 1 1 1 1 1 0 0 0 0 1 0 0 2 0 2 0 0 2 2 2 0 0 0 0 1 0 0 1 1 1 1 0 2 0 0 1 0 1 1 1 0 2 2 0 2 0 1 0 2 0 1 1 1 0 2 0 1 0 1 0 2 0 0 0 0 1 1 1 1 0 2 0 1 2 0 1 0 1 0 1 1 0 0 2 0 1 0 2 0 1 0 1 1 1 0 1 1 0 2 2 1 1 1 0 2 0 1 0 0 0 1 0 1 0 0 1 2 1 0 0 0 1 0 0 0
52 0 0 0 1 0 0 2 0 2 2 0 0 0 0 0 0 0 0 0 0 0 0 2 0 0 0 1 0 0 2 0 0 1 0 0 2 2 0 0 1 1 1 0 2 1 1 0 1 1 0 1 0 0 1 1 1 0 0 0 2 2 1 0 1 0 1 1 0 0 0 1 2 0 1 2 2 2 2 2 0 0 2 1 0 0 0 2 2 2 2 2 0 1 0 0 0 0 0 0 1 2 1 0 2 0 2 0 0 0 0 1 1 2 2 2 1 0 1 0 1 0 2 2 1 1 1 1 2 2 1 1 0 0 1 0 0 0 0 0 0 0 0 0 1 0 0 0 1 0 0 0 0 0 1 0 0 1 0 0 1 1 1 0 0 0 0 0 1 2 0 0 0 2 1 1 1 2 0 2 2 0 1 2 2 1 2 0 0 0 0 0 1 0 1 0 1 2 0 0 0 0 0 2 2 0 0 0 2 0 1 1 1 0 0 0 1 0 2 0 2 2 0 1 0 0 0 2 0 2 0 0 0 0 0 0 0 2 0 0 0 0 2 2 2 1 0 0 1 1 1 0 1 0 0 1 2 1 0 0 0 0 0 1 1 0 0 0 1 0 1 0 1 1 1 0 0 1 2 0 0 0 1 1 2 1 0 1 2 2 2 2 0 1 1 0 1 0 0 0 0 0 0 0 0 1 0 2 0 0 0 1 1 2 0 0 0 0 1 1 1 1 1 0 1 0 1 0 2 2 0 0 1 0 0 0 0 0 1 2 1 1 0 0 1 1 0 1 1 1 1 0 2 2 2 0 0 0 0 1 0 1 1 0 1 1 0 1 1 1 1 1 0 0 0 0 2 1 0 0 1 0 2 1 2 0 0 0 0 0 0 1 0 0 1 2 0 1 0 0 0 0 1 2 1 0 0 1 0 0 0 0 0 0 0 2 0 1 0 1 0 1 0 0 0 2 2 0 0 1 1 1 0 2 0 1 0 0 0 0 1 0 0 0 0 2 2 2 2 0 0 0 0 1 2 1 1 1 1 0 2 0 0 0 0 1 0 1 1 0 1 1 2 2 1 0 0 0 0 0 0 1 1 1 1 1 0 1 1 1 2 1 0 2 0 1 1 2 2 0 0 0 0 1 1 2 2 0 0 0 0 2 0 1 1 0 0 1 0 2 1 0 2 2 2 0 0 0 2 0 2 0 0 0 1 0 2 1 1 2 0 1 0 0 2 2 0 1 1 0 0 0 0 0 2 1 1 1 0 0 0 0 1 0 0 0 0 2 2 0 0 0 1 0 1 0 1 1 0 2 0 1 2 0 2 0 2 2 1 1 0 1 1 1 0 0 1 1 1 0 1 1 0 0 2 0 0 0 1 0 0 0 0 1 0 1 0 0 0 0 0 0 0 0 0 0 2 0 0 0 1 0 0 0 1 0 0 0 1 0 2 0 0 2 1 1 1 0 1 0 1 2 1 1 0 1 1 2 2 1 1 0 1 1 1 1 1 2 0 1 0 1 0 1 0 0 2 1 1 1 2 0 1 1 2 2 2 1 2 1 0 1 0 0 0 0 2 0 0 0 0 1 0 1 1 1 1 1 2 0 1 0 0 0 1 1 0 1 1 0 0 0 0 0 0 0 0 0 1 0 1 1 0 2 0 0 0 0 1 1 1 1 0 0 1 0 1 0 0 0 0 0 0 0 0 0 1 0 2 1 0 1 2 0 0 0 0 0 0 1 0 0 1 0 0 2 2 1 1 0 0 0 0 0 2 1 0 1 0 2 1 2 2 2 1 1 1 1 0 2 2 2 1 2 1 0 1 1 0 0 0 0 1 1 0 1 1 2 2 0 1 1 2 2 2 2 0 0 0 2 0 0 2 1 1 2 0 0 0 0 0 0 1 1 0 0 1 0 0 0 1 1 1 1 1 0 1 1 1 1 1 0 0 0 0 0 1 0 1 0 1 0 1 1 0 2 0 1 1 1 1 1 2 2 0 2 0 2 0 2 0 2 1 0 2 2 2 0 1 0 0 0 0 0 2 0 2 1 0 1 0 0 0 1 2 1 1 2 2 2 0 2 0 0 2 1 0 0 0 0 1 1 0 1 1 1 1 1 0 0 0 0 2 2 2 1 0 1 0 1 2 0 0 1 1 0 2 1 0 1 1 1 2 0 1 0 1 0 1 0 0 0 0 0 0 2 2 1 0 0 0 2 1 1 0 1 1 2 0 1 1 0 0 0 1 0 0 0 0 1 0 1
53 0 0 0 0 0 0 2 0 1 1 1 0 0 0 0 0 1 0 1 1 1 0 1 0 0 0 1 2 2 1 0 1 0 0 1 1 2 0 0 2 2 0 0 1 0 0 0 0 2 1 1 2 2 0 1 1 0 0 0 0 0 0 0 0 0 0 0 0 0 0 0 1 0 2 1 1 2 2 0 1 0 2 0 1 0 1 1 1 2 1 1 0 2 0 1 0 0 0 0 0 2 0 1 2 0 2 1 1 0 0 1 1 1 1 0 0 0 2 0 0 0 2 2 2 2 2 2 2 2 0 0 1 1 0 0 0 0 0 0 1 0 0 1 1 0 1 0 0 0 0 0 0 0 0 0 0 0 1 1 2 0 1 2 2 2 1 2 0 2 0 0 1 0 1 1 1 0 0 0 0 0 1 1 1 1 1 2 0 0 0 1 1 1 1 0 1 2 0 0 0 1 0 2 2 0 0 0 2 0 2 0 1 0 0 0 0 0 1 1 1 1 1 2 0 0 1 2 0 2 0 0 0 0 0 0 0 2 0 0 0 0 1 0 0 0 0 0 1 1 1 0 0 0 0 1 1 1 0 0 0 0 0 0 1 0 0 0 2 2 0 1 1 1 0 0 1 1 2 0 0 1 1 2 2 2 1 2 1 2 1 0 0 2 2 1 1 0 0 0 0 0 0 0 0 0 0 2 0 0 0 0 1 1 1 0 0 0 1 0 2 1 0 0 0 0 0 1 2 2 0 0 1 0 0 0 0 2 0 1 0 1 0 0 0 0 2 1 2 1 0 0 2 2 1 0 1 0 0 1 0 1 0 0 0 2 0 1 1 0 0 2 1 1 0 2 2 1 0 0 0 0 1 0 0 0 0 0 0 0 0 0 1 0 2 1 0 0 1 1 0 1 0 1 0 1 1 1 0 0 1 0 1 0 1 2 0 0 1 0 1 1 0 1 1 2 2 2 2 2 2 0 0 2 0 0 0 1 0 0 1 1 0 1 1 1 1 1 1 1 0 1 0 2 0 0 0 1 1 2 0 2 1 0 0 2 0 2 2 1 1 1 2 2 2 0 1 0 0 0 1 2 2 2 0 1 0 0 0 1 0 1 0 1 0 0 1 1 1 0 0 0 1 1 1 0 1 1 1 0 0 2 0 2 2 0 0 0 0 2 2 0 0 0 0 1 1 1 0 2 0 1 2 1 2 0 2 0 0 0 0 2 0 0 1 0 0 2 0 0 1 1 0 0 1 0 0 0 0 0 0 0 0 0 0 0 0 0 0 0 0 0 0 0 0 0 1 1 0 2 0 1 0 0 0 0 0 1 1 0 0 0 0 0 1 0 0 0 0 0 0 2 0 1 2 0 0 0 0 0 0 0 1 2 2 2 0 2 2 1 1 1 0 0 0 1 2 2 0 0 0 0 0 0 0 1 0 0 0 0 2 0 0 1 0 1 1 0 1 0 1 2 1 1 0 2 2 2 2 0 0 0 0 1 0 0 1 2 1 0 1 1 0 0 1 0 2 1 1 1 2 0 2 1 2 2 1 1 2 1 2 1 0 0 0 0 0 0 0 1 0 0 0 1 0 0 1 2 2 0 0 0 0 0 0 1 1 2 1 0 0 0 0 0 1 0 0 1 1 0 2 1 0 2 0 0 1 0 0 1 0 0 0 0 0 0 0 0 0 0 0 0 1 0 0 2 0 0 1 0 0 0 2 0 0 1 0 1 0 2 0 2 2 1 1 0 1 1 1 1 1 1 1 1 2 2 1 1 0 2 1 2 2 2 1 1 0 0 0 1 1 2 0 1 2 0 1 0 0 1 1 0 0 0 1 0 0 1 2 0 0 1 1 2 2 1 0 0 1 2 0 0 1 0 0 0 0 0 0 0 0 0 1 0 1 1 0 1 0 0 2 2 1 2 1 1 1 0 1 1 1 0 0 0 0 0 0 0 1 0 1 0 1 1 0 2 0 1 1 1 1 1 0 0 0 2 0 0 0 1 1 1 0 0 2 2 2 0 0 0 0 2 1 1 2 1 0 1 0 2 0 0 0 0 0 0 2 1 1 0 0 1 0 1 0 2 0 1 0 0 0 2 0 1 0 0 0 1 1 1 0 0 1 1 0 1 0 0 0 0 2 0 0 0 1 1 2 1 0 1 0 0 1 0 0 0 0 0 2 2 0 0 0 0 0 0 1 0 2 0 0 0 2 2 0 0 0 1 0 1 0 0 1 0 0 0 0 0 0 0 1 1
54 0 0 0 0 0 0 2 1 1 2 0 0 1 0 0 1 2 2 1 1 1 0 2 0 0 1 2 1 1 2 2 0 1 0 0 2 1 0 0 1 1 0 0 0 1 1 0 2 1 0 0 0 1 0 1 1 0 0 1 0 2 2 1 0 1 1 1 0 0 0 0 1 0 2 1 1 0 2 0 0 0 2 0 1 0 0 0 0 1 0 0 0 0 1 2 1 2 2 2 2 2 0 0 2 1 2 1 1 0 0 2 0 1 1 1 0 0 0 0 2 0 2 2 2 2 2 2 2 2 0 0 1 1 0 0 2 0 0 0 0 0 0 0 0 0 0 0 1 1 0 0 0 0 0 1 1 1 1 0 0 0 0 2 0 1 0 2 0 2 0 0 0 2 2 1 2 0 0 0 0 0 0 1 1 1 0 0 0 0 0 0 2 2 2 1 2 1 0 1 0 2 0 1 1 1 1 1 0 0 1 0 2 0 0 0 0 0 0 0 2 1 0 2 0 0 1 2 1 2 0 0 1 1 1 0 1 2 0 0 0 1 2 1 2 2 0 0 1 1 1 0 0 0 0 0 1 1 0 0 0 0 0 0 0 0 0 1 1 0 0 0 0 0 0 1 0 2 2 0 0 0 1 1 1 1 1 1 0 1 1 1 0 2 2 0 2 1 0 1 0 1 0 1 0 1 0 2 1 0 1 0 2 2 1 1 0 0 1 1 1 0 1 1 1 0 0 1 0 0 0 2 1 1 0 0 0 0 2 0 0 1 0 0 1 1 1 0 1 1 1 0 1 1 0 1 1 1 1 0 1 1 1 0 1 0 0 2 2 1 1 1 0 0 0 0 0 1 0 0 1 2 0 0 1 1 0 0 0 1 0 1 1 0 2 0 1 0 1 1 0 1 0 1 1 0 1 1 1 1 0 1 0 1 1 1 1 0 0 1 0 0 1 1 1 2 1 0 1 1 1 0 1 1 1 0 0 1 1 1 1 1 1 1 0 1 2 0 1 0 0 0 0 2 1 1 0 2 2 2 0 2 0 0 0 1 1 2 2 1 1 1 2 1 2 0 1 0 0 1 1 0 1 1 0 0 0 1 1 1 2 1 1 1 2 0 2 1 2 1 1 1 2 0 2 0 1 2 1 0 0 2 1 0 0 0 0 1 0 1 0 2 1 1 1 1 0 2 0 2 0 2 2 0 1 0 2 0 0 1 1 1 0 1 1 1 0 0 2 0 0 0 0 0 2 2 1 0 0 1 1 0 0 0 0 2 2 2 0 1 0 0 0 0 0 0 1 1 0 2 0 0 0 0 0 0 0 1 1 0 1 0 1 0 1 0 1 0 0 0 0 1 0 0 1 0 0 0 1 1 1 0 0 0 0 0 0 0 0 0 0 0 0 0 0 1 2 0 0 0 0 0 0 0 0 1 1 0 0 0 0 1 0 1 0 1 2 0 0 0 1 1 0 2 1 2 2 1 0 0 0 0 1 0 1 1 1 2 1 1 0 1 1 0 0 0 1 1 1 1 2 0 2 2 2 2 1 1 2 1 2 1 1 0 1 0 1 0 1 2 0 1 0 0 1 0 1 2 2 0 1 0 0 0 0 0 0 1 0 0 0 0 0 0 1 0 0 0 0 0 1 0 0 2 0 0 1 0 0 0 0 0 0 0 1 1 0 0 0 1 1 1 0 0 1 2 1 0 1 0 0 0 2 0 0 1 0 2 0 2 0 0 1 0 0 1 1 0 0 2 2 2 0 1 2 1 0 1 0 2 1 2 2 0 0 0 0 1 0 1 1 1 0 1 2 0 0 0 0 2 2 0 1 1 0 1 1 2 1 0 1 0 0 2 2 1 0 0 0 2 1 0 2 0 0 2 0 0 0 0 1 1 0 0 0 0 0 0 0 0 2 2 1 1 1 0 1 0 0 0 2 0 0 0 0 0 0 0 0 0 0 0 2 0 0 2 0 1 1 1 1 0 0 0 0 2 0 1 0 1 1 1 1 1 2 1 2 0 1 0 0 1 0 0 1 1 1 1 0 1 0 0 0 0 1 0 1 1 1 1 0 1 0 2 0 2 1 2 0 0 0 2 0 0 1 1 1 0 0 1 0 0 0 0 0 0 0 0 1 0 2 0 0 1 1 0 2 1 0 1 2 0 0 0 0 0 0 0 0 0 0 0 0 0 0 1 1 1 0 0 0 2 0 1 0 0 0 1 0 1 0 0 0 1 1 0 0 0 1 1 0 0
55 0 0 0 0 1 1 2 0 2 2 0 0 0 0 0 0 1 1 0 0 0 0 2 0 0 0 1 0 0 1 0 2 1 1 0 2 0 0 1 1 0 0 1 2 1 1 0 1 1 0 0 0 0 2 1 1 0 0 1 0 1 2 1 0 1 1 0 0 0 0 1 2 0 2 2 2 2 2 1 1 0 2 1 1 0 0 1 1 2 1 1 1 1 0 0 0 1 1 1 0 2 0 0 2 0 2 0 0 0 0 2 0 1 1 1 0 0 2 0 0 0 2 2 2 2 1 1 2 2 0 1 0 0 0 0 0 0 1 1 0 0 0 0 2 0 0 0 1 1 0 0 0 0 0 2 0 1 0 1 2 0 2 1 1 1 1 1 0 2 0 0 1 1 0 2 1 0 0 1 0 0 0 2 2 1 1 1 0 0 0 1 1 0 1 1 1 2 0 0 0 0 0 0 1 1 1 1 0 0 1 0 1 0 0 2 0 1 0 0 2 1 1 1 1 0 0 2 0 2 0 0 0 0 0 0 0 2 0 0 0 1 2 1 1 1 0 1 1 0 0 0 0 0 0 0 0 0 0 0 0 0 0 1 2 0 0 0 1 0 0 0 0 2 0 0 0 0 1 0 1 0 1 2 2 2 1 2 1 2 2 0 0 1 2 0 2 0 0 0 1 0 1 0 1 0 1 2 1 0 1 1 2 2 1 1 0 1 0 0 0 2 2 2 1 0 0 2 0 1 0 2 1 0 0 0 0 2 0 1 1 1 1 0 0 0 1 0 2 1 1 1 2 2 1 0 1 0 0 0 0 0 2 0 2 1 0 2 2 1 1 1 1 0 0 1 2 2 0 0 0 1 0 1 1 0 0 0 0 0 0 1 0 0 2 0 1 1 0 1 0 1 1 2 0 1 0 1 1 1 0 0 2 0 2 2 0 1 0 0 0 2 0 2 1 2 1 1 1 1 1 2 0 1 1 0 0 1 0 0 2 0 0 0 1 1 1 1 1 0 0 0 0 2 2 0 0 1 1 2 1 2 0 0 1 1 1 1 2 1 1 1 2 2 0 0 0 0 0 0 0 1 0 0 0 0 0 0 1 0 0 0 0 0 1 1 2 1 1 0 1 1 0 2 0 0 2 2 2 0 0 2 1 0 0 0 1 0 0 2 2 0 0 0 0 2 0 2 0 2 0 2 1 0 1 0 2 1 1 1 0 1 0 0 1 2 0 1 1 0 1 1 0 0 2 1 0 0 0 0 0 0 1 0 0 1 2 0 1 0 0 0 1 0 1 0 1 2 0 2 0 0 0 0 0 0 0 1 0 0 0 1 0 0 1 0 0 0 1 1 0 1 0 0 0 2 0 0 1 2 0 0 0 0 1 1 0 1 0 1 1 1 0 0 0 1 1 1 0 0 1 1 1 0 0 1 1 0 0 1 0 0 0 2 0 1 2 0 0 0 2 1 1 1 1 2 0 2 2 1 1 0 0 0 1 1 1 2 0 1 1 1 0 0 0 0 2 0 2 0 1 1 2 0 1 1 1 2 1 0 1 1 0 1 0 0 1 0 0 0 0 0 0 1 1 0 1 1 2 0 2 1 0 1 1 0 0 0 2 0 0 0 0 0 0 0 0 0 1 0 0 0 0 2 0 1 0 0 0 0 0 0 0 0 1 0 0 1 0 0 0 0 0 0 1 1 1 0 1 1 1 0 2 1 0 0 1 1 0 2 0 1 2 0 0 1 1 1 0 1 0 0 0 0 1 2 0 1 0 1 1 1 2 1 1 0 0 1 0 2 2 2 1 2 1 1 0 0 1 1 1 0 1 1 0 2 1 2 2 0 2 2 1 2 1 1 0 0 1 1 0 0 2 0 0 2 0 0 0 0 1 1 1 1 0 0 1 0 0 0 1 1 0 2 2 0 0 0 1 1 0 0 0 0 0 1 1 0 1 0 0 0 1 1 0 2 0 0 0 0 0 1 0 0 0 0 0 0 1 0 1 1 0 0 1 1 1 0 0 0 0 2 0 1 2 1 0 0 0 2 0 0 0 0 0 0 1 1 1 0 0 1 0 0 0 1 0 1 0 0 0 1 1 1 2 1 0 0 0 0 0 0 0 2 1 0 0 0 2 0 1 0 0 0 2 0 2 1 0 1 1 1 1 0 0 0 0 0 0 0 0 0 1 1 0 0 0 1 1 0 0 2 1 1 0 0 0 1 0 0 1 0 0 1 0 0 0 0 0 0 0 0
56 0 0 0 0 0 0 2 0 0 0 1 1 2 2 0 0 2 1 0 0 0 0 2 0 0 0 2 1 1 2 1 2 2 0 0 2 2 0 0 2 2 1 0 1 1 0 0 2 0 0 0 0 0 2 1 1 0 0 2 0 1 0 0 0 0 1 0 1 1 0 0 1 0 2 1 1 1 1 0 2 0 2 0 1 0 0 0 0 2 0 0 0 2 0 1 0 2 2 2 0 2 0 0 2 1 2 0 1 1 0 2 0 1 1 1 1 0 1 0 0 0 0 0 0 0 0 0 1 1 0 0 0 1 0 0 0 0 0 0 0 0 0 0 1 0 2 0 2 2 0 0 0 0 1 0 0 1 0 1 2 2 1 2 1 2 0 1 0 1 1 1 0 1 1 0 1 1 0 1 1 0 1 2 2 1 1 1 0 0 0 1 1 0 1 0 1 2 0 0 0 0 1 1 2 1 1 2 0 0 1 0 1 0 0 0 0 1 0 0 2 1 0 2 0 0 0 0 0 0 0 0 0 0 0 0 0 2 0 0 0 0 2 1 1 2 0 0 1 0 0 1 1 0 0 0 1 2 0 0 0 0 0 0 0 0 0 0 1 1 0 0 1 2 1 0 0 0 2 0 0 0 0 1 1 0 0 2 2 2 2 2 1 2 2 1 0 1 1 0 0 0 0 1 0 0 0 1 0 0 0 0 1 2 1 0 0 0 1 1 1 1 1 1 2 0 0 1 0 1 0 1 0 0 0 0 0 1 1 0 0 1 1 0 0 0 2 0 2 1 1 0 2 2 1 0 1 0 0 1 0 1 2 0 2 0 1 2 2 1 1 1 1 1 1 1 1 2 1 1 0 1 0 0 2 1 0 0 0 1 0 2 1 0 2 0 2 0 1 0 0 1 0 1 0 1 1 0 0 0 0 2 0 1 1 2 0 1 0 0 0 1 1 0 0 1 1 0 0 0 0 1 0 2 0 0 0 0 1 0 2 0 0 1 1 0 1 1 1 1 0 0 0 2 1 1 0 0 1 1 2 1 2 1 1 1 0 0 2 0 0 0 2 2 1 0 0 0 0 0 0 1 1 1 0 0 0 1 0 1 0 2 0 0 0 0 1 1 1 0 1 1 1 1 1 1 1 2 1 0 0 1 1 0 0 1 0 0 0 2 2 0 1 1 1 0 0 1 0 2 1 2 0 0 0 0 2 1 1 0 1 2 0 0 0 1 0 2 0 0 1 1 0 0 2 0 0 0 0 1 1 0 0 0 0 2 2 0 0 0 0 0 1 0 0 0 1 0 0 1 1 1 1 0 1 0 1 1 1 0 0 1 1 0 0 0 0 0 0 0 0 0 0 1 2 0 2 0 2 0 0 0 1 2 2 2 0 1 0 0 1 0 0 0 0 1 1 2 0 0 1 0 1 0 0 0 2 0 0 0 1 0 0 0 1 2 2 1 2 2 1 1 0 2 1 2 1 2 2 0 0 0 1 1 0 1 0 1 1 0 1 1 0 0 0 0 2 0 2 0 1 1 2 2 1 1 2 1 1 0 1 1 1 0 0 0 1 0 2 2 1 1 0 1 1 0 1 1 2 1 1 0 0 0 0 1 0 1 1 0 0 0 0 0 0 1 1 1 0 1 2 0 0 2 0 0 1 0 2 2 1 2 1 1 2 0 0 0 0 0 0 0 2 0 1 1 0 0 0 0 0 0 2 1 0 0 0 1 0 1 0 0 2 0 0 0 1 1 0 2 2 1 0 0 1 2 0 1 0 2 1 2 2 2 2 0 0 2 1 2 1 1 1 2 1 0 1 0 0 1 1 0 0 0 1 1 1 2 2 0 1 1 1 2 2 2 0 0 0 1 0 0 2 0 0 2 0 1 1 0 1 1 2 0 0 0 2 0 0 0 2 2 1 2 2 0 0 0 0 0 0 0 0 0 0 0 1 0 2 0 1 0 1 1 0 1 0 2 2 1 2 0 1 1 0 2 0 0 0 2 0 0 1 0 1 1 1 0 0 0 0 1 0 1 1 1 1 2 0 2 0 0 0 0 1 0 1 2 2 2 0 2 1 1 0 2 0 1 0 0 0 2 0 1 0 0 0 0 0 0 0 0 1 2 2 0 0 1 1 1 1 0 0 2 0 0 2 2 0 2 0 1 1 0 0 0 0 0 2 2 1 0 1 1 1 0 0 1 1 0 0 1 1 2 0 0 0 0 0 0 0 1 1 0 2 0 1 0 0 0 0 0
57 0 0 0 0 0 0 2 0 2 2 0 0 1 0 0 1 2 1 0 0 0 0 1 0 0 0 2 0 0 2 1 0 0 2 1 1 1 0 1 1 1 0 0 1 0 1 0 0 2 0 2 0 0 2 1 1 0 0 1 1 2 2 2 1 1 1 0 0 0 0 1 2 0 1 2 2 2 2 0 2 0 2 0 1 0 0 2 2 2 1 2 0 1 0 1 0 1 1 1 1 2 0 0 1 0 1 1 1 1 0 1 1 1 1 1 1 0 1 0 1 0 1 1 1 1 1 1 1 1 0 0 0 0 0 0 0 0 0 0 2 0 1 0 0 0 0 0 0 0 0 0 1 1 0 1 0 1 0 0 1 0 2 2 0 2 0 0 0 0 2 1 0 1 1 1 1 0 0 1 0 0 1 1 1 1 1 0 0 0 0 0 1 1 2 1 1 2 0 0 0 0 0 0 2 1 1 0 2 1 2 1 0 0 0 0 0 1 1 1 1 2 1 2 0 0 1 1 0 0 0 0 1 1 2 2 0 1 0 0 0 1 2 2 2 2 0 1 2 0 0 1 0 1 0 1 0 2 0 1 0 1 0 0 1 0 0 0 0 0 0 0 0 1 0 0 0 1 1 0 0 1 2 2 2 2 1 2 0 2 0 0 0 2 1 0 2 1 0 1 0 1 2 0 2 0 1 0 1 0 1 1 1 2 0 0 0 1 0 0 1 2 1 0 0 0 0 1 1 1 0 1 0 0 0 0 0 0 2 0 0 1 1 0 0 0 1 0 2 1 1 0 1 1 1 1 0 0 0 1 0 0 2 0 2 2 0 2 2 1 1 1 2 2 0 2 2 1 0 0 0 0 0 0 1 0 0 0 0 0 0 1 2 0 2 0 0 1 1 1 0 1 0 0 0 0 2 0 0 0 0 2 1 0 1 2 0 0 0 1 0 0 0 1 1 2 2 0 0 0 0 0 0 2 1 0 0 0 1 1 2 0 1 1 1 0 1 2 2 0 0 0 0 2 1 1 0 1 0 0 2 0 0 0 0 1 0 0 2 0 2 0 2 2 0 1 0 0 0 0 0 2 1 1 0 0 0 0 0 1 0 1 0 2 0 0 1 2 2 0 0 0 1 1 1 0 1 2 1 0 0 1 0 1 1 0 0 0 0 1 1 1 1 1 1 0 1 2 0 2 0 2 0 0 0 0 2 1 1 0 1 2 0 1 1 1 0 1 0 1 0 1 0 0 2 1 1 0 0 1 1 0 1 0 0 0 0 0 0 0 0 1 0 0 0 0 0 2 0 2 0 0 2 0 1 1 2 0 0 0 0 0 0 0 2 0 0 0 0 0 0 2 0 0 1 1 1 0 2 0 0 0 0 1 0 1 0 0 0 0 0 0 0 0 0 0 2 0 0 0 0 0 0 0 0 1 1 0 0 1 0 1 0 1 0 2 2 0 0 0 1 1 1 1 0 2 1 2 1 0 0 0 2 2 0 2 2 2 0 1 1 0 0 0 1 0 2 0 2 0 2 0 2 2 2 2 2 1 2 1 2 0 1 1 1 1 1 1 2 2 0 2 0 0 2 1 1 1 1 1 0 0 0 0 0 0 1 1 1 0 1 0 2 0 0 1 1 0 0 0 0 0 0 2 0 0 1 0 1 2 0 0 0 0 0 0 0 1 0 0 0 0 0 0 1 1 1 0 2 0 1 1 2 0 0 0 0 0 0 1 0 0 1 0 0 1 1 2 2 0 1 1 2 2 2 2 2 1 1 2 1 1 2 2 2 0 0 0 0 1 0 0 1 2 1 0 1 1 0 0 1 1 1 1 1 2 2 2 1 0 1 1 0 1 1 1 0 0 1 2 0 0 2 0 0 2 0 0 0 0 0 0 1 0 0 0 0 0 0 0 1 0 0 2 2 0 0 1 0 0 1 0 0 0 0 0 1 0 1 0 1 0 2 0 0 2 0 2 1 1 1 1 0 0 0 0 1 0 0 2 0 0 0 0 1 0 1 0 0 0 0 1 0 0 0 0 1 1 0 1 1 0 0 0 0 0 2 1 1 1 0 1 0 1 0 0 1 1 1 1 1 1 0 1 1 1 1 1 0 0 0 0 2 2 0 1 0 0 0 0 2 1 0 0 2 0 2 0 0 0 2 0 0 0 0 0 0 0 2 2 0 1 0 0 0 0 1 0 2 1 0 1 1 2 0 0 0 0 1 0 0 0 1 0 2 0 0 0 1 0 0 0
58 0 1 0 0 0 0 2 0 2 2 0 0 2 0 0 1 2 0 0 0 0 0 2 0 0 2 1 0 1 2 0 1 2 1 1 0 2 0 0 2 2 1 0 2 2 1 0 2 0 0 0 2 2 0 2 0 0 0 0 2 2 1 0 0 0 1 0 0 0 0 1 2 0 1 2 2 1 2 0 1 0 2 0 0 0 2 0 0 1 0 0 1 1 0 1 0 2 2 2 2 2 0 0 2 0 2 0 1 1 0 2 0 2 2 2 0 0 2 0 0 0 0 0 0 0 0 1 1 1 0 0 0 0 1 0 0 0 1 0 1 0 0 0 1 1 0 0 0 0 0 0 0 0 0 0 0 0 0 0 0 0 1 1 0 1 0 2 0 2 0 0 1 1 1 0 2 2 0 2 2 0 0 2 0 0 0 2 1 0 0 1 1 0 1 1 2 1 0 0 0 0 1 1 0 1 1 0 2 0 2 0 0 0 0 1 1 0 0 0 2 1 1 2 0 0 2 1 1 0 1 1 0 0 0 0 0 2 0 0 0 0 2 2 2 2 0 0 2 0 0 1 0 1 0 2 1 0 0 0 0 0 0 0 0 0 2 1 1 0 0 1 0 2 1 1 0 0 0 0 0 0 2 2 2 0 0 2 1 2 1 2 0 2 2 1 2 0 1 0 0 0 1 1 1 0 1 1 0 0 0 1 1 1 1 0 0 0 1 1 0 2 1 1 2 0 0 0 2 1 0 1 0 0 0 1 1 0 2 0 0 1 1 0 1 1 1 0 1 1 1 0 2 2 2 0 1 0 0 1 0 0 1 0 1 1 1 1 1 0 0 2 1 1 0 0 1 2 1 1 0 1 2 0 1 0 0 1 1 0 0 0 1 0 1 1 1 0 1 1 0 1 1 1 0 0 1 2 0 0 0 0 0 0 1 1 1 0 0 0 0 1 1 0 0 1 0 0 1 0 1 0 1 1 1 1 0 1 1 1 2 1 0 1 1 1 1 0 0 2 0 0 0 1 1 0 1 0 1 1 2 1 0 0 0 2 0 1 1 0 1 1 2 2 0 0 0 0 0 0 1 1 0 0 0 2 0 0 0 1 0 1 0 1 1 1 1 0 0 0 2 2 2 0 2 0 1 1 0 0 0 0 2 2 2 0 0 0 0 0 1 2 0 0 0 1 0 2 0 2 0 2 0 0 0 0 2 2 2 0 0 2 0 0 1 1 0 2 0 0 1 1 0 0 1 1 0 0 1 0 0 1 0 1 1 1 1 0 2 0 1 1 1 0 0 0 1 1 0 2 0 0 0 0 0 0 0 2 2 0 0 2 0 1 1 0 1 1 1 0 1 1 0 0 2 0 1 0 2 2 1 1 0 0 0 0 0 2 0 1 1 1 0 0 0 2 0 2 0 0 0 0 0 0 0 0 0 0 2 0 2 2 0 2 0 1 1 0 1 1 2 2 0 1 0 2 2 2 2 0 0 0 0 1 0 1 0 2 0 0 1 1 0 0 1 0 2 0 2 0 1 0 2 2 2 2 1 2 0 1 1 1 0 0 0 0 2 0 0 2 0 1 1 1 2 1 1 1 2 0 1 0 0 0 0 1 0 0 0 0 0 0 0 0 0 1 1 0 0 0 1 0 0 2 0 0 1 0 1 1 0 1 1 1 1 0 0 0 0 0 0 0 1 0 0 1 0 0 1 0 0 0 2 1 0 0 0 0 1 2 2 0 1 1 1 1 2 2 2 0 0 1 2 2 2 1 0 1 0 2 1 2 2 2 2 0 0 1 0 2 1 1 0 1 2 1 2 0 1 1 2 0 1 1 1 2 2 2 1 0 1 1 1 2 2 1 0 0 0 1 0 0 2 0 0 2 0 0 1 0 1 1 2 0 0 0 0 0 0 0 2 2 2 1 1 0 1 1 0 0 0 0 0 0 0 0 1 0 2 0 0 0 1 2 0 2 1 1 0 0 1 1 0 0 0 0 1 0 1 1 0 1 0 1 2 2 2 0 0 0 0 2 2 0 2 1 0 1 0 2 0 0 1 0 1 1 1 1 1 1 0 1 0 0 0 0 0 0 0 0 1 1 0 1 1 0 0 1 0 0 0 0 1 0 1 1 0 0 1 0 1 0 2 0 0 0 1 2 0 1 1 0 1 1 1 1 1 0 1 1 0 0 1 1 0 1 2 1 1 0 0 1 0 1 0 0 0 1 1 1 0 1 0 0 0 0 0 0 1 0 0 1
59 0 0 0 0 1 1 0 0 0 0 2 1 1 1 0 0 1 0 0 0 0 0 1 0 0 1 1 1 1 2 0 1 1 0 0 1 1 1 0 0 0 0 1 2 1 1 0 1 1 0 0 1 1 0 2 0 1 1 0 2 2 0 0 0 0 2 0 0 0 0 1 2 0 0 2 2 0 1 0 1 0 2 0 0 0 0 1 1 2 1 1 0 1 2 2 2 0 0 0 0 2 0 0 2 2 2 2 2 0 0 2 2 2 2 2 2 1 1 0 1 0 2 2 2 2 2 0 1 0 0 0 0 0 0 0 0 0 0 0 0 0 0 0 1 1 1 0 0 0 0 0 1 0 0 0 0 2 0 1 1 0 1 1 1 2 0 1 1 2 0 0 0 2 2 0 2 0 0 0 0 0 1 1 1 1 1 1 1 0 0 0 1 1 1 1 2 2 0 0 0 0 0 0 1 1 1 1 1 0 1 0 1 0 0 1 1 0 1 1 1 1 0 2 1 0 0 0 0 0 1 1 0 0 0 0 0 2 0 0 0 1 1 2 2 2 0 0 2 0 0 1 0 0 0 2 1 1 0 0 0 0 0 0 0 0 0 0 0 0 0 0 0 2 1 1 0 0 0 0 1 0 1 1 1 1 0 1 1 2 1 1 0 2 2 0 2 1 0 1 1 0 1 0 1 0 0 2 1 0 1 0 2 0 2 0 0 0 1 1 0 2 0 0 0 0 0 2 0 0 0 0 1 0 0 0 0 1 1 0 0 0 2 1 0 0 2 1 1 2 1 1 2 2 2 0 0 0 0 2 0 2 1 0 1 0 0 1 1 0 0 2 0 0 1 0 1 1 2 0 0 0 0 1 1 1 0 0 0 1 0 2 1 1 2 0 1 0 1 0 0 0 0 2 2 0 0 0 0 0 0 2 0 0 0 2 0 0 0 1 0 0 0 0 1 2 1 0 2 0 2 0 0 0 1 1 0 2 1 1 1 1 0 0 1 1 1 1 1 2 0 0 0 2 1 1 0 0 1 1 2 1 0 0 0 1 1 1 2 1 0 0 2 2 1 0 1 0 0 0 0 2 1 1 0 1 0 0 2 1 1 2 0 2 0 2 0 1 1 0 1 1 1 1 1 0 1 0 0 0 0 2 1 0 0 0 1 1 0 1 1 1 0 0 0 0 0 2 0 2 0 2 1 0 1 0 2 1 0 0 0 1 0 0 1 0 0 0 2 0 0 0 0 0 2 1 1 2 0 0 0 0 1 0 0 0 1 0 0 0 0 1 0 0 0 1 2 1 0 1 1 0 1 0 1 0 1 2 1 1 0 1 0 0 2 0 2 0 0 0 0 0 0 0 1 1 1 0 0 0 1 0 0 1 0 1 0 1 0 1 0 1 0 0 0 0 2 0 0 0 0 0 0 0 0 1 0 0 0 0 0 0 0 1 0 2 2 0 1 1 1 1 0 0 0 2 2 2 2 0 0 0 1 1 0 0 0 2 0 1 1 0 0 0 1 0 2 0 2 0 1 0 1 1 1 1 1 1 2 1 1 0 0 0 1 1 2 1 0 1 1 0 0 0 2 0 0 1 1 1 1 0 0 0 1 1 0 0 0 0 0 0 0 0 0 0 0 0 0 0 0 0 1 1 0 1 1 0 0 0 0 0 0 0 0 0 0 0 0 0 0 0 1 0 0 1 0 0 2 1 0 1 2 0 0 0 0 2 1 2 0 0 1 0 0 0 0 0 0 1 1 1 0 0 1 2 0 1 0 2 1 2 2 1 1 0 1 1 0 1 1 1 0 1 2 1 1 0 1 1 1 0 1 1 1 2 2 2 2 1 1 1 1 2 2 1 0 0 1 2 1 1 1 0 0 1 0 0 0 0 0 0 1 0 0 0 0 0 0 0 1 1 0 2 2 0 0 0 0 0 0 0 0 0 0 0 0 1 1 0 0 0 1 1 0 0 0 0 1 1 2 0 0 0 0 0 0 0 1 1 0 1 1 0 2 2 2 0 0 1 0 0 0 2 2 1 0 1 0 1 0 0 1 0 1 1 1 1 2 0 1 1 1 2 1 1 2 2 0 0 0 2 0 2 0 0 0 1 0 0 0 1 1 1 1 1 0 0 0 1 2 1 1 0 1 0 1 1 0 1 2 0 0 0 0 1 2 0 1 1 0 0 0 0 0 0 2 1 2 2 1 1 0 2 0 0 0 0 1 0 0 2 0 0 0 0 1 0 1 1 0 0
60 0 0 0 1 0 0 1 1 0 1 1 0 0 0 0 0 2 1 1 1 1 1 2 0 0 1 1 1 1 1 1 2 1 0 1 1 1 0 0 2 2 0 0 2 0 0 0 1 0 0 0 0 0 1 2 0 0 0 0 1 1 2 2 0 0 2 0 0 0 0 0 2 0 1 2 2 2 2 0 1 0 1 1 1 0 0 0 0 2 0 0 1 2 1 2 1 1 0 0 1 2 1 0 2 0 2 1 1 0 0 2 1 1 1 1 0 0 0 0 2 0 0 0 0 0 0 1 2 2 1 1 0 1 1 1 0 0 0 0 1 0 0 0 0 0 1 0 0 0 0 0 0 0 0 0 0 1 0 1 1 0 1 1 1 2 0 1 0 1 1 2 0 1 2 0 1 0 0 0 0 0 0 0 0 0 0 2 0 0 0 1 1 0 1 0 1 2 0 0 0 0 1 1 1 0 1 0 1 0 1 0 0 0 0 1 1 0 1 1 1 1 0 2 0 0 0 0 0 1 0 0 0 0 1 1 0 2 0 0 0 0 2 2 2 2 0 0 2 0 0 0 0 0 0 1 0 1 0 0 1 0 0 0 2 0 1 1 1 1 0 2 1 1 0 0 1 2 2 0 0 0 0 1 1 0 0 1 0 2 0 1 0 2 2 1 1 1 0 1 1 1 1 0 1 0 0 2 1 0 1 1 2 1 0 0 1 1 0 0 1 1 1 1 2 0 0 1 0 0 0 0 0 0 0 1 1 1 1 0 1 2 1 0 0 0 2 1 2 1 0 0 1 2 0 0 2 0 0 2 0 1 0 1 0 0 1 2 2 1 1 1 1 1 0 0 0 1 2 0 0 0 0 0 1 0 0 2 2 1 1 1 0 1 2 1 1 0 1 0 0 0 0 2 1 0 1 2 0 0 0 0 0 0 0 0 2 1 0 0 0 2 2 0 0 2 2 0 0 1 1 1 0 1 1 1 0 2 1 1 2 1 0 1 0 1 2 1 1 2 0 0 0 2 1 1 0 1 1 1 1 1 1 1 1 1 0 1 1 0 1 1 1 1 1 1 0 0 0 0 1 2 0 0 0 2 0 1 0 0 1 1 0 1 0 0 2 1 1 0 1 1 1 0 2 1 1 1 1 0 1 1 1 1 1 0 1 0 1 2 2 0 0 0 0 1 0 0 1 2 1 0 1 1 1 1 2 2 1 0 1 0 0 2 2 1 0 1 1 0 1 1 0 0 2 2 1 0 0 0 0 0 0 0 0 1 1 2 2 0 0 0 1 0 1 0 1 1 0 1 1 0 1 0 1 0 1 2 0 0 1 1 1 0 0 0 0 0 1 0 0 1 0 0 2 0 0 0 1 1 0 0 1 1 1 1 0 0 0 0 0 0 0 0 0 0 2 1 0 0 0 0 0 0 0 0 0 0 0 0 2 1 0 2 0 1 1 0 1 1 0 2 1 1 0 2 1 2 2 0 0 0 0 0 0 0 1 2 0 1 0 1 0 1 1 0 2 2 0 2 2 0 2 1 2 2 1 2 1 0 1 2 0 1 2 1 2 0 0 1 0 2 0 0 1 0 1 1 2 1 1 0 0 2 1 0 1 2 2 0 0 0 0 0 1 1 1 0 2 0 2 2 0 2 0 0 0 0 1 1 0 1 0 0 0 0 0 1 0 1 1 1 0 0 0 1 1 0 2 0 0 0 2 0 0 0 1 1 0 0 0 1 1 1 1 0 1 2 2 0 2 2 1 1 2 1 0 2 0 2 0 2 2 2 2 0 0 1 0 2 1 1 1 2 1 1 1 1 1 0 0 0 1 1 0 1 2 2 1 0 0 1 1 1 1 2 0 0 1 1 1 1 2 0 0 2 0 0 0 1 0 1 0 0 1 0 0 0 0 0 2 2 1 2 2 0 0 1 0 0 1 0 0 0 0 1 1 0 1 0 1 0 1 1 0 1 0 1 1 1 1 1 0 0 0 0 0 0 0 1 0 1 0 0 1 1 1 0 1 0 1 1 1 0 2 1 1 1 0 2 0 0 1 0 1 0 2 2 2 2 0 2 1 2 1 0 0 1 0 0 0 2 0 1 1 1 1 1 0 0 0 0 2 1 0 0 1 2 0 0 2 0 0 2 0 0 2 1 1 0 1 0 2 0 1 1 1 0 0 0 0 0 1 1 0 1 1 1 1 0 0 1 0 0 0 0 0 1 1 0 0 0 0 0 1 0 0 0 1 2 0 2
61 0 0 0 0 0 0 1 0 0 0 1 1 2 1 0 1 0 0 0 0 0 0 2 0 0 0 2 1 1 2 2 1 1 1 1 0 1 0 0 0 0 1 0 2 0 0 0 1 1 0 0 1 1 0 2 0 1 1 1 1 1 1 1 1 0 2 0 0 0 0 0 2 0 0 2 2 1 1 1 1 0 1 1 2 0 0 1 1 2 1 1 1 1 0 1 0 0 0 0 0 1 0 0 2 0 2 0 0 0 1 2 0 2 2 2 1 0 1 0 0 0 1 1 1 1 1 1 2 1 1 1 1 1 0 0 0 0 0 0 0 0 0 0 2 0 1 0 0 0 0 0 0 0 1 0 0 1 1 0 0 1 2 1 2 2 1 1 0 2 0 1 1 1 2 1 1 0 0 0 0 0 1 2 2 2 1 2 0 1 1 2 2 2 2 0 2 0 0 0 0 0 1 0 1 1 1 1 1 0 2 0 0 0 0 1 1 0 2 0 2 2 0 1 0 1 0 1 1 1 0 0 0 0 0 0 0 2 0 0 0 0 2 2 2 2 0 0 2 0 0 1 0 0 0 1 0 0 0 0 0 0 0 0 1 0 1 0 1 0 0 0 0 2 0 0 0 1 2 0 1 0 0 1 1 1 1 0 0 2 1 1 0 2 2 0 2 1 0 0 0 0 1 0 1 0 0 2 0 0 0 2 1 0 1 0 0 0 0 0 0 2 1 0 2 0 0 1 1 1 0 1 0 0 0 0 0 2 0 2 0 1 0 0 0 0 2 0 2 2 1 0 0 0 0 2 0 0 0 1 0 1 2 0 2 1 0 2 2 1 1 1 1 1 0 2 2 2 0 0 0 2 2 0 2 2 0 0 0 1 1 0 0 0 2 1 0 0 0 0 0 0 1 2 0 1 0 1 1 1 1 1 2 0 2 2 0 1 0 0 0 2 2 0 1 2 0 0 2 0 2 0 0 1 1 2 0 1 2 1 2 1 0 0 0 1 2 1 1 2 0 0 0 2 2 1 0 0 0 0 2 0 0 0 0 2 1 1 2 0 0 0 2 2 2 0 2 0 0 2 1 1 2 2 2 2 0 1 0 1 1 0 1 1 0 0 0 2 2 0 0 0 2 1 2 0 2 2 0 0 0 0 1 1 2 0 0 0 1 2 2 0 1 0 1 1 1 0 1 2 1 0 0 0 0 0 1 1 0 1 1 1 0 0 2 0 1 2 0 0 0 0 0 0 2 1 0 0 0 2 2 0 1 0 0 1 1 1 0 1 0 2 1 0 1 0 1 1 0 1 0 0 1 0 1 1 0 2 2 0 0 2 1 0 0 0 0 0 0 0 0 2 0 1 0 0 1 0 1 0 1 0 0 1 0 0 0 0 0 0 0 0 0 0 0 0 2 1 0 0 0 0 1 0 0 1 1 1 0 0 0 1 0 2 0 1 2 1 1 1 1 1 1 1 0 0 2 2 2 0 0 0 0 1 0 1 0 2 0 1 1 0 0 0 0 1 1 0 2 0 1 0 2 1 1 2 0 2 1 1 1 0 0 1 0 1 2 0 1 2 0 0 0 0 2 0 0 1 2 1 1 0 0 1 0 1 0 1 0 0 0 0 0 0 0 0 0 0 1 0 1 0 0 2 0 0 0 0 0 1 0 0 0 0 0 0 0 0 0 0 0 0 1 0 0 1 0 0 0 0 0 0 2 0 0 0 0 2 1 0 1 0 2 1 1 0 1 0 1 0 1 1 0 0 1 2 1 2 1 2 0 1 1 0 0 0 1 1 0 1 1 1 0 2 1 0 0 2 0 0 0 0 2 2 0 2 2 0 1 0 1 0 0 2 2 2 0 0 1 2 0 0 2 1 1 1 0 0 0 0 0 0 0 0 0 0 0 0 0 0 1 1 1 1 1 0 1 0 0 0 1 0 0 0 0 1 1 0 1 0 1 0 0 2 0 1 0 1 0 2 2 0 0 0 0 1 0 1 0 2 0 2 0 0 2 1 1 0 1 0 1 1 0 0 1 1 1 1 0 0 2 0 0 0 0 0 2 1 1 0 0 1 0 0 1 0 0 1 1 1 1 1 0 1 1 1 1 1 0 0 0 0 1 0 0 1 0 0 2 1 2 0 1 0 0 1 2 2 0 2 2 0 0 2 0 0 1 0 0 0 0 0 0 0 0 1 1 1 1 0 0 1 1 2 0 0 0 1 1 0 0 2 1 0 2 0 1 0 0 0 1 1
62 0 0 0 0 0 0 1 0 1 1 1 0 0 0 0 0 0 1 0 0 0 0 2 0 0 0 0 1 2 2 1 0 2 0 0 2 2 0 0 0 0 0 0 1 0 1 0 2 0 0 0 0 0 0 1 0 0 0 1 1 2 2 2 0 1 1 0 0 1 1 1 2 0 1 2 2 2 2 0 2 0 2 0 2 0 0 0 0 2 0 0 1 2 0 1 0 2 0 0 0 2 0 0 2 1 2 0 0 0 0 0 1 2 2 2 2 1 1 0 1 0 2 2 2 2 2 2 2 2 0 0 0 0 0 0 0 0 0 0 1 0 0 0 1 1 0 0 0 0 0 0 0 0 0 0 0 0 1 0 2 1 0 2 1 2 1 0 1 1 1 0 0 2 1 0 1 1 0 1 1 0 0 1 1 0 1 0 0 0 0 0 1 1 1 1 1 1 0 0 0 0 0 0 1 0 1 1 0 0 2 0 1 0 0 0 1 0 1 0 2 0 0 1 0 0 1 0 0 1 1 1 0 0 0 0 0 2 0 0 0 0 2 0 0 0 0 0 2 0 0 0 1 0 1 1 0 1 0 0 0 0 0 0 1 1 1 1 2 0 0 0 1 2 0 0 0 1 2 0 0 1 0 2 0 0 0 2 1 2 2 1 0 1 2 0 2 1 0 1 0 0 1 0 1 1 1 2 0 0 0 2 1 2 1 0 1 0 0 0 1 1 2 0 1 0 0 1 0 0 0 1 0 0 0 0 0 1 0 1 1 1 1 0 0 0 2 0 1 0 0 0 1 1 1 1 1 0 0 1 0 1 0 0 0 0 1 2 2 2 2 0 0 0 0 0 1 1 0 0 1 0 0 0 1 0 0 0 0 0 0 1 0 1 2 0 1 2 0 1 0 1 1 1 0 0 1 0 1 1 0 0 0 0 1 1 1 1 0 0 0 2 0 1 1 2 1 0 1 0 1 0 0 0 0 0 0 0 1 0 2 0 0 1 2 2 2 1 2 1 0 1 0 2 2 1 1 1 1 0 2 0 0 1 0 1 0 1 1 0 1 1 2 2 0 1 0 0 0 1 0 2 0 0 0 2 0 0 0 1 1 2 0 1 0 0 1 1 1 0 1 1 2 0 2 0 1 1 1 0 0 2 1 0 0 0 0 1 0 1 1 1 0 0 0 2 0 0 1 1 1 0 1 0 1 0 2 0 1 1 0 1 1 0 1 1 0 2 0 0 1 1 0 1 2 0 0 0 0 1 1 0 0 0 0 1 1 2 2 0 0 1 0 0 0 0 0 0 0 1 0 0 1 0 0 1 2 0 0 0 0 2 0 0 0 0 2 0 1 1 0 2 1 1 2 0 0 0 1 2 2 0 0 1 0 1 0 1 0 0 0 0 0 0 0 0 2 2 0 0 0 0 0 0 0 2 0 0 0 0 1 0 0 1 1 1 2 0 2 2 0 1 2 0 0 1 2 2 2 0 0 0 1 1 0 1 1 2 1 1 0 1 0 1 0 0 2 0 0 2 0 1 1 1 1 1 1 1 0 1 1 0 1 0 0 0 1 0 0 1 0 0 1 0 2 0 1 2 2 1 0 0 0 1 0 0 0 2 1 0 0 0 0 1 0 0 0 0 0 0 0 0 0 2 0 0 0 0 0 1 0 1 0 0 0 0 0 1 0 0 0 0 0 1 0 1 0 0 2 0 0 0 2 0 0 1 1 1 0 1 0 0 1 1 1 0 1 0 0 1 1 1 1 1 1 1 1 1 0 1 0 1 2 2 1 0 0 1 0 1 1 1 1 2 1 0 1 0 0 2 2 0 0 0 0 2 0 2 1 0 1 1 1 2 1 0 0 0 1 2 0 0 2 0 0 0 0 0 0 1 0 1 0 0 0 0 0 0 0 0 2 2 1 1 1 0 1 0 0 0 2 0 1 0 1 2 1 0 1 0 0 0 1 1 0 2 0 0 1 1 2 0 0 0 0 0 1 0 0 1 1 1 1 0 2 2 2 0 1 0 1 0 0 1 0 0 1 1 0 1 0 0 2 0 1 1 1 2 2 1 0 1 0 1 0 1 0 1 1 1 0 2 1 2 1 1 0 2 0 0 0 0 1 0 0 0 0 0 1 1 2 0 1 0 1 0 1 2 0 0 0 0 1 0 1 0 0 0 0 0 0 0 0 0 0 1 1 0 2 0 0 0 1 2 0 0 0 1 1 0 1 0 1 0 1 0 0 0 0 1 1 2
63 0 1 0 0 0 0 2 0 0 0 1 0 1 0 0 1 1 1 0 0 0 0 2 0 0 0 1 0 1 2 0 0 1 0 1 1 0 1 0 0 0 2 0 2 1 1 0 1 1 1 1 1 1 1 2 0 1 1 2 0 1 0 0 1 0 1 0 0 1 1 1 2 1 2 2 2 2 2 0 2 0 2 1 1 0 1 0 0 2 0 0 1 2 0 1 0 1 0 0 0 2 1 0 2 0 2 0 0 0 0 2 0 1 1 1 1 0 1 0 0 0 2 2 2 2 2 2 2 2 0 0 0 0 0 0 0 0 0 0 0 0 0 0 0 0 1 0 1 1 0 0 0 0 0 1 1 0 1 1 1 0 2 2 1 2 0 1 0 2 0 0 0 2 1 1 1 2 0 2 2 0 0 2 1 0 0 2 0 0 0 1 0 1 1 1 1 1 0 0 0 0 0 0 1 0 1 0 0 0 2 0 0 1 0 0 0 1 1 1 1 0 1 2 0 0 1 1 1 0 0 0 2 1 1 1 0 2 1 1 0 0 2 0 1 1 0 0 2 0 0 1 0 1 0 2 1 1 0 0 0 0 0 0 1 1 0 0 2 0 0 0 1 1 0 0 1 2 2 0 1 0 0 2 2 1 0 1 0 2 0 0 0 2 1 0 2 1 0 0 0 0 1 0 1 0 2 2 0 0 0 2 1 1 1 0 0 0 2 2 0 2 1 0 2 1 1 1 0 0 0 2 1 0 0 0 0 1 0 1 1 2 1 0 1 1 1 1 1 1 1 0 1 1 0 1 1 0 0 1 0 2 1 0 1 0 1 1 1 1 1 1 0 0 0 0 1 2 0 0 0 2 0 0 1 1 0 0 0 0 0 0 1 0 2 0 2 1 0 0 0 0 0 2 0 1 1 1 0 0 0 2 1 0 1 2 0 1 0 0 1 2 1 1 0 1 1 0 2 0 1 0 0 2 0 0 0 1 0 0 2 0 0 1 1 0 1 1 1 1 0 0 0 2 1 0 0 2 1 2 0 2 0 0 0 1 0 2 1 1 2 2 2 2 0 1 0 0 0 1 0 1 0 0 0 1 0 0 0 1 0 1 0 1 0 1 1 1 1 0 1 1 2 0 2 0 0 0 0 0 0 1 1 0 0 0 0 1 0 1 1 1 1 1 1 1 0 2 0 2 0 2 0 0 0 0 2 1 0 0 0 1 1 1 2 1 0 2 0 0 1 1 0 0 2 2 2 0 1 0 0 0 1 1 1 0 1 1 0 1 0 0 0 0 0 0 0 1 0 1 0 0 1 0 1 0 1 1 1 0 0 1 1 2 0 0 0 0 1 0 0 1 0 0 1 1 1 0 0 1 1 0 0 1 0 0 2 0 0 0 0 0 0 0 0 1 2 2 0 0 1 0 0 0 0 1 0 0 1 0 1 0 0 1 0 1 1 0 1 1 0 1 1 1 0 2 1 1 1 0 0 0 1 1 0 1 0 2 0 0 2 0 1 0 0 0 1 0 1 1 1 1 2 2 1 2 1 1 1 1 0 1 0 0 0 0 2 0 1 2 0 1 0 0 1 0 0 2 1 0 0 0 0 2 1 0 0 1 0 0 0 0 1 0 0 0 0 0 1 0 1 0 0 2 0 0 1 0 1 2 0 0 0 0 0 0 0 0 0 0 0 1 0 0 0 2 0 0 2 1 1 0 2 0 0 0 0 1 0 1 0 0 1 0 0 1 1 0 0 0 1 2 0 0 1 2 0 2 0 2 0 2 2 2 1 1 0 0 0 1 0 1 0 2 1 1 0 0 1 0 1 1 0 0 1 1 1 2 2 0 0 1 0 2 2 2 0 0 2 2 1 1 1 1 1 2 0 0 1 0 1 1 0 0 0 0 0 0 0 0 1 1 0 2 2 0 0 0 1 1 0 0 2 0 2 2 2 0 0 0 0 0 0 2 0 2 0 1 1 1 1 0 0 0 0 0 1 1 0 2 0 2 0 1 2 2 2 0 0 0 0 0 0 0 0 1 1 1 0 1 0 0 1 0 1 1 1 1 1 1 0 1 0 1 0 1 1 1 0 0 0 2 0 1 0 0 0 1 0 1 0 0 1 2 1 0 0 1 1 1 2 1 2 0 0 0 0 0 0 0 2 0 1 0 0 0 0 0 2 1 0 1 0 0 0 0 0 1 1 1 0 1 0 1 0 0 0 0 0 0 0 0 0 1 0 0 0 0 0 1 1 1
64 0 0 0 1 1 1 0 0 1 1 1 0 1 0 0 1 1 0 0 0 0 0 2 0 0 0 2 0 0 2 0 2 1 0 1 1 0 0 0 0 0 0 1 2 0 0 0 2 0 0 0 0 0 0 2 0 0 0 0 1 1 1 0 0 1 0 1 0 0 0 1 1 0 1 1 1 1 2 0 1 0 2 0 0 0 0 0 0 1 0 0 0 1 0 0 0 0 0 0 0 0 0 0 2 0 2 0 1 1 0 2 1 2 2 2 2 0 1 0 2 1 0 0 0 0 0 1 1 1 0 0 0 0 0 0 0 0 0 0 0 0 0 0 0 0 0 0 1 1 0 1 0 0 1 0 0 0 0 0 0 0 1 1 1 2 0 1 0 1 1 1 0 0 2 1 1 1 0 1 1 0 2 2 2 2 2 1 0 0 0 1 2 1 2 1 2 1 0 0 1 0 0 0 1 2 1 0 0 0 0 0 0 0 0 1 1 0 2 1 1 1 0 2 1 0 0 2 0 1 0 0 0 1 1 1 0 2 0 0 0 0 0 0 0 0 0 0 2 0 0 0 0 0 0 1 1 1 0 1 0 1 0 0 1 0 0 1 1 0 0 1 0 1 0 0 0 1 2 0 0 0 1 1 2 1 1 2 2 2 2 1 1 2 2 1 1 2 0 2 0 0 1 0 1 0 1 0 1 0 1 2 2 2 0 0 0 0 0 0 1 2 2 1 2 0 1 1 0 1 0 1 2 1 0 0 0 1 1 1 0 1 2 1 0 0 2 0 2 2 2 0 1 1 0 1 0 0 0 1 0 1 2 0 2 1 0 1 1 1 1 1 0 0 0 1 2 1 1 1 0 2 0 0 2 2 0 0 0 0 0 1 0 1 2 1 1 0 1 0 1 1 1 1 0 0 1 1 0 0 1 1 1 0 1 1 1 1 0 1 0 1 1 0 0 2 2 1 1 1 1 2 0 2 0 0 0 1 1 1 2 1 0 1 0 2 2 1 1 2 0 0 0 2 0 0 0 1 0 1 1 1 1 1 1 1 0 1 2 0 1 1 0 0 2 0 0 0 0 0 0 2 0 0 0 0 0 0 1 1 0 1 0 1 2 0 1 1 1 1 1 1 2 0 2 0 1 2 0 0 0 1 0 1 1 1 0 1 0 1 2 1 0 0 0 1 1 1 0 2 0 1 0 0 0 0 1 1 0 1 1 1 0 0 1 2 0 1 1 0 0 0 0 0 2 1 0 1 0 1 1 0 0 1 2 0 2 1 0 1 0 0 1 0 1 0 1 1 0 2 0 1 1 0 1 0 1 0 0 0 0 2 0 0 0 0 1 0 0 0 0 1 0 0 1 1 1 0 0 1 1 0 0 1 0 1 0 1 0 0 0 0 0 1 0 1 0 0 0 0 0 0 0 0 0 2 0 2 1 1 1 0 0 1 1 1 2 0 0 0 2 2 0 2 0 2 0 2 1 0 0 0 2 1 1 1 0 2 1 0 0 2 0 0 1 0 2 0 2 1 1 0 2 2 2 2 1 2 1 0 1 2 0 0 2 1 2 0 0 1 0 1 0 0 1 0 0 1 2 0 0 0 0 0 1 0 1 2 1 0 0 0 1 0 0 1 1 0 0 0 0 0 0 2 0 0 1 0 0 0 0 0 0 0 0 0 0 2 0 1 0 1 1 0 0 2 0 0 2 0 0 0 2 0 0 1 2 1 0 2 1 0 2 0 0 0 1 2 2 0 1 1 1 1 2 1 0 1 0 1 0 1 2 2 2 0 0 0 0 1 0 0 2 2 0 0 1 0 1 1 2 0 1 1 0 2 1 2 2 1 1 2 2 2 2 1 0 0 0 2 0 0 1 0 0 2 0 0 0 0 1 1 1 1 0 0 0 1 0 0 2 2 2 0 0 0 2 0 1 1 1 0 0 1 1 0 1 0 1 0 0 0 0 2 0 1 0 1 1 0 1 0 0 0 0 1 0 0 1 2 0 0 0 0 2 2 2 0 1 0 0 0 1 0 2 1 0 2 0 2 0 0 0 0 1 0 1 1 2 1 1 1 1 1 0 2 2 1 0 0 0 1 0 1 0 0 0 0 0 0 0 0 0 1 0 0 1 0 0 0 2 0 0 1 0 0 1 2 1 1 0 0 1 0 0 0 0 0 1 0 0 0 0 0 0 1 1 0 1 2 0 2 0 1 0 0 0 1 0 1 0 0 0 1 1 0 0 0 0 1 0 2
65 0 1 0 0 0 0 2 0 1 1 0 1 1 1 0 0 1 1 1 1 1 0 2 0 0 0 2 0 0 2 0 0 0 0 0 2 1 0 0 2 1 1 0 2 1 0 0 2 0 0 0 0 0 1 1 1 0 0 1 0 2 2 1 1 1 0 0 0 1 1 2 2 0 2 2 2 2 2 2 0 0 1 1 0 0 0 0 0 1 0 0 0 1 1 1 1 1 1 1 0 1 0 0 2 1 2 0 1 1 1 1 0 1 1 1 0 0 1 0 1 0 0 0 0 0 0 0 2 0 0 0 0 0 0 0 0 0 0 0 1 0 0 0 1 0 0 0 1 1 0 0 0 0 0 1 0 1 0 0 0 0 2 2 0 2 0 1 1 2 0 0 1 0 0 1 2 1 0 1 1 0 0 1 1 1 0 2 0 0 1 1 1 1 1 1 2 2 0 0 0 0 0 1 2 1 1 1 1 0 1 0 2 0 1 0 1 0 2 0 2 2 0 2 0 0 1 1 0 0 0 0 0 0 1 1 0 2 0 0 0 0 2 1 1 1 0 0 2 0 0 2 1 1 0 1 1 1 0 0 0 0 0 0 1 0 0 1 1 1 0 1 1 1 1 1 1 0 2 0 1 1 1 1 2 1 2 1 1 2 1 1 1 1 2 0 1 0 0 0 0 0 2 0 2 2 0 2 0 0 0 2 1 2 0 0 1 1 1 1 0 2 1 1 2 0 1 1 0 0 0 2 1 0 0 0 0 0 1 1 0 1 1 0 0 0 1 0 2 1 1 0 2 2 1 0 0 0 0 2 0 2 2 0 2 1 0 2 2 0 0 2 1 1 0 0 2 1 1 1 1 1 2 0 0 1 0 0 0 0 0 1 2 0 2 0 2 0 1 1 0 1 1 2 1 0 0 1 0 0 0 0 0 0 0 1 1 1 0 0 1 2 0 0 0 1 1 0 2 0 2 0 1 1 1 1 0 1 2 1 2 1 0 0 1 1 1 0 2 1 0 0 0 2 0 0 0 1 1 2 0 2 0 0 0 1 0 1 2 1 1 1 1 1 2 0 2 0 0 0 1 1 1 1 1 2 0 1 0 0 1 1 1 1 1 0 2 1 1 1 1 0 2 0 1 0 2 1 0 0 0 0 1 0 0 1 0 2 0 2 2 0 1 1 1 0 0 0 2 0 2 0 2 2 2 0 1 1 0 1 0 1 0 0 2 2 0 1 1 0 0 1 0 0 1 0 0 0 0 0 1 0 1 0 0 1 2 1 0 1 0 1 1 0 1 0 1 2 0 2 0 0 1 0 1 1 2 2 2 1 0 1 1 0 0 0 0 0 1 1 0 2 0 0 2 0 1 0 1 2 0 0 1 1 1 1 0 1 1 0 0 0 0 0 0 1 1 2 0 0 1 0 0 0 0 1 0 0 1 1 1 0 0 1 1 1 2 1 0 0 2 0 1 1 1 1 2 2 2 0 0 0 0 2 0 1 1 0 2 0 0 2 0 0 1 0 2 0 2 0 2 0 2 0 1 1 1 1 1 1 1 1 0 0 0 0 1 0 1 1 0 1 0 0 0 0 1 2 2 0 0 0 0 0 0 0 0 0 1 0 1 0 1 0 0 1 1 0 0 0 1 0 0 2 0 0 1 0 1 1 1 1 2 2 2 0 0 2 0 1 0 1 1 0 1 1 0 0 2 0 0 0 1 0 0 1 1 1 0 1 0 0 2 0 0 1 0 2 2 0 1 1 0 0 1 2 0 1 1 2 1 1 2 1 1 0 1 1 1 1 0 1 1 1 1 1 1 0 0 2 2 0 1 1 0 1 2 2 2 0 0 0 1 2 2 0 1 0 0 2 0 0 1 0 0 2 0 0 0 0 0 0 2 0 1 1 1 0 1 0 1 1 1 2 2 0 0 0 0 0 0 0 0 0 0 0 1 0 2 0 1 0 0 2 0 1 0 1 2 2 2 0 1 0 0 1 0 0 1 1 1 1 0 0 2 2 2 0 1 0 1 1 0 0 2 2 0 2 0 2 1 0 0 0 1 0 1 1 2 2 0 2 0 1 0 1 1 1 1 1 0 2 0 1 0 0 0 1 0 1 0 0 0 0 0 0 1 1 0 0 2 0 1 0 1 0 1 1 0 1 1 1 1 0 0 0 0 0 2 1 0 1 0 0 0 1 1 2 0 0 0 2 1 1 0 0 1 0 0 0 0 1 0 0 0 0 0 0 1 1 1 1
66 0 0 0 1 0 0 1 1 0 2 1 0 0 0 0 0 1 1 1 0 1 1 2 0 0 0 1 1 2 2 1 0 1 1 1 1 2 0 0 1 1 0 0 1 0 1 0 1 1 0 1 0 0 0 2 0 0 0 1 1 2 2 1 0 1 1 0 1 1 0 1 2 0 2 2 2 2 2 2 0 0 1 1 2 0 0 1 1 2 0 1 0 1 1 1 1 2 2 2 2 2 1 0 2 0 2 0 0 0 0 1 1 1 1 1 1 0 0 0 2 0 0 0 0 0 0 1 2 2 0 0 0 0 0 0 0 0 0 0 0 0 0 0 0 0 0 0 1 1 0 0 0 0 0 0 0 2 0 1 1 0 1 1 1 1 0 0 1 1 1 0 0 2 1 0 1 1 0 1 1 0 1 2 2 1 2 2 0 0 1 1 2 1 2 0 0 1 0 0 0 0 0 1 0 2 2 2 0 0 1 0 1 1 0 1 0 0 1 0 2 2 1 2 0 0 2 0 0 0 0 0 0 0 0 0 0 2 0 0 0 0 2 1 1 1 0 0 2 0 0 1 0 1 0 2 1 0 0 0 0 0 0 1 1 0 0 0 2 1 0 1 1 1 2 2 0 1 1 0 0 0 0 1 1 0 0 0 0 1 0 0 0 2 2 1 1 1 0 0 0 1 0 0 0 0 0 2 0 0 0 1 2 2 2 0 1 0 0 0 2 1 1 0 1 0 1 1 1 1 0 1 0 0 0 0 0 2 0 0 0 0 2 0 0 0 1 0 2 2 2 0 2 2 0 0 1 0 0 1 1 2 1 0 1 0 1 2 2 0 0 2 0 0 1 0 1 1 1 0 1 1 1 1 2 1 0 0 0 0 1 1 0 0 2 0 1 1 0 0 0 0 1 1 0 0 1 0 0 0 1 0 1 0 1 2 0 0 0 1 0 1 1 0 0 1 0 0 0 0 1 0 0 1 1 2 0 1 1 0 1 1 0 1 2 1 1 0 2 1 0 0 0 2 0 0 0 1 0 1 1 1 0 0 1 0 0 0 2 0 0 0 2 2 2 0 1 0 0 0 1 1 0 0 0 1 0 0 1 0 1 1 0 0 1 0 1 1 1 0 1 1 1 1 1 0 2 1 1 0 0 2 0 0 0 0 0 0 0 1 2 1 0 0 0 0 1 2 0 2 0 2 2 2 2 0 1 0 2 2 0 0 0 0 2 0 1 1 1 0 0 1 0 0 2 0 0 0 1 0 0 1 1 0 0 0 0 0 0 0 0 1 1 0 1 0 1 2 0 2 0 0 0 0 0 0 0 1 1 1 1 0 0 0 0 0 0 0 0 0 0 2 0 0 1 2 2 0 1 2 0 0 0 0 0 0 0 0 0 0 0 0 0 0 0 1 1 1 0 0 1 0 0 0 0 0 1 0 0 1 1 1 0 1 0 1 1 0 1 1 2 2 0 2 1 2 2 2 2 0 0 0 1 0 1 0 1 2 0 0 0 2 0 0 0 0 2 1 1 2 1 0 2 2 2 2 1 1 1 2 2 0 0 1 1 1 2 1 0 1 1 0 0 0 0 0 0 2 2 0 1 0 0 0 0 1 0 1 1 0 0 0 0 0 0 1 1 0 2 0 1 1 0 2 0 0 1 0 1 2 0 2 0 0 1 0 1 0 0 0 0 0 1 1 0 2 0 0 2 1 1 1 2 0 0 2 1 1 0 2 1 0 1 2 2 0 0 2 1 0 1 2 0 0 1 2 1 2 0 2 0 2 2 2 2 0 0 1 1 0 0 2 1 1 1 0 2 0 0 1 2 1 0 0 1 2 1 2 2 0 1 2 0 2 2 1 0 0 0 2 0 0 1 0 0 1 0 0 0 1 0 1 0 0 0 0 0 0 0 0 2 2 0 2 2 0 0 0 0 0 1 0 0 1 1 1 1 0 1 0 0 0 1 1 0 2 0 2 0 0 1 1 0 0 0 1 1 1 0 2 0 0 1 0 0 0 0 0 1 0 0 0 0 1 2 1 0 1 0 1 1 0 1 0 1 1 0 1 2 1 0 2 0 0 0 0 1 1 0 0 0 2 0 1 1 1 1 1 0 0 0 0 2 1 0 0 2 0 0 0 1 0 1 1 0 0 1 1 1 1 2 0 1 1 0 1 2 0 1 0 0 0 0 0 0 0 1 1 2 1 0 1 0 1 0 0 0 1 0 1 0 0 0 0 1 0 0 1 1 0 0 0
67 0 0 0 1 0 0 2 1 0 1 0 0 0 0 0 0 1 1 0 0 0 0 2 0 0 0 0 1 1 2 1 0 0 1 2 1 0 1 0 0 0 0 0 1 0 0 0 2 1 0 0 0 1 0 1 1 1 1 1 1 1 1 0 0 1 1 0 0 0 0 1 2 0 2 2 2 1 2 0 1 0 2 0 0 0 0 1 1 1 0 0 0 1 0 0 0 2 2 2 2 2 1 0 2 0 2 0 1 1 0 2 0 2 2 2 2 0 2 0 0 0 1 1 1 1 1 0 1 1 0 1 1 1 0 0 0 0 0 0 0 0 0 0 1 0 0 0 1 1 0 0 0 0 0 1 0 0 0 2 2 0 1 2 0 2 0 1 0 1 1 1 1 0 1 1 0 1 0 1 1 0 0 1 0 0 0 0 0 0 0 2 1 1 1 0 1 1 0 1 0 1 0 1 2 0 0 2 1 0 1 0 2 0 0 0 0 0 0 0 2 2 0 2 0 0 0 1 0 1 0 0 0 0 0 0 0 2 0 0 0 0 2 1 1 1 0 0 2 0 0 0 1 0 0 1 1 1 0 0 0 0 0 1 1 0 0 1 1 0 0 2 0 1 0 0 1 2 2 0 0 0 1 2 2 1 1 0 1 2 1 1 0 1 2 1 0 1 0 0 0 0 1 0 1 0 1 1 0 0 0 1 1 1 0 0 0 0 0 0 1 1 1 0 1 0 1 1 1 1 0 2 2 1 0 1 1 1 1 2 0 0 1 0 1 1 1 1 2 1 0 0 2 2 1 0 0 0 0 0 0 0 2 0 2 0 2 2 2 1 1 1 1 1 0 2 2 1 1 0 1 0 1 0 2 2 0 0 0 0 0 0 0 0 2 0 0 2 0 0 0 0 0 1 0 0 1 0 0 0 0 1 1 0 0 1 1 0 0 0 0 1 0 1 1 1 0 0 1 0 1 0 0 2 0 0 0 1 0 0 2 1 0 1 1 0 1 1 1 0 0 1 0 1 2 0 2 1 1 0 1 0 1 0 0 1 0 0 2 0 0 0 2 2 1 0 1 0 0 0 1 2 2 2 2 2 0 0 0 0 0 1 0 1 0 0 1 1 1 1 1 0 0 1 1 1 2 1 0 0 0 1 0 2 2 0 0 0 1 2 2 0 0 0 0 0 1 0 1 1 1 0 1 0 1 0 0 1 0 0 2 2 1 0 2 0 0 1 1 0 0 1 0 0 1 0 0 1 0 0 0 0 1 0 0 1 1 1 0 1 0 1 0 0 0 0 0 2 0 2 0 0 1 0 1 0 0 1 0 0 2 0 1 1 0 1 0 0 0 0 0 2 0 1 1 1 0 0 1 2 0 0 0 0 0 0 2 2 1 0 0 0 0 1 0 0 1 1 0 0 0 0 0 0 0 0 1 0 0 0 1 1 0 1 0 1 1 1 1 1 2 2 1 1 1 1 1 2 2 1 1 1 0 1 1 1 1 1 1 0 1 1 1 0 1 1 1 0 1 1 1 1 2 2 1 1 0 0 2 2 1 0 1 1 2 0 2 1 0 1 0 1 1 0 2 0 1 1 2 0 1 0 0 0 0 0 1 2 0 0 0 0 0 1 0 0 1 0 2 0 1 1 0 2 0 1 0 0 1 1 0 1 0 0 0 0 0 1 0 1 0 1 2 0 1 1 0 0 2 0 0 0 2 0 0 1 2 2 0 1 0 0 2 0 0 1 1 0 0 2 2 2 0 0 1 0 0 1 1 1 0 0 2 2 2 0 0 1 0 1 1 2 0 2 1 1 0 0 1 1 1 0 1 1 1 2 2 1 2 0 2 1 1 2 2 1 0 0 1 2 1 1 1 1 0 1 0 0 1 0 0 1 0 0 0 0 0 0 0 0 1 1 0 2 2 0 0 0 0 0 1 0 0 0 0 0 0 0 2 0 0 0 1 1 0 1 0 0 1 2 2 0 0 0 0 0 1 0 1 0 0 0 0 0 2 2 2 0 0 0 0 0 0 1 2 1 0 1 0 1 0 0 0 0 1 1 1 2 2 1 0 2 0 1 0 2 2 2 0 0 0 2 1 2 1 0 0 0 0 0 0 0 2 1 0 1 0 0 1 0 1 0 2 0 0 0 0 1 0 0 2 0 1 0 0 0 1 0 2 0 0 0 0 0 0 1 1 1 1 0 0 1 1 1 0 0 0 0 0 1 0 0 1 0 1 0 0 0 0 0 0 2
68 0 0 0 0 0 0 2 0 2 2 0 0 0 0 0 0 1 1 1 1 0 0 0 0 0 0 1 1 1 1 1 0 0 2 1 1 1 0 0 1 1 0 0 2 0 0 0 2 1 0 0 1 1 0 2 0 0 1 1 0 1 1 0 0 0 1 0 0 0 0 0 2 1 1 2 2 1 2 0 1 0 1 1 1 0 0 0 0 2 0 0 1 1 1 1 0 1 1 1 1 2 0 0 1 1 1 1 1 0 0 2 1 2 2 2 1 0 0 0 2 0 1 1 1 1 1 0 1 0 0 1 0 0 0 0 0 0 0 0 1 0 0 0 1 0 0 0 1 1 0 0 0 0 0 0 0 1 2 0 0 0 2 2 1 1 0 0 0 1 1 1 0 1 1 0 2 1 0 1 1 0 1 2 1 1 1 0 0 0 0 0 0 0 0 1 2 2 0 0 0 0 0 1 0 2 2 0 1 0 1 0 1 0 0 0 0 0 1 1 1 1 1 2 0 0 1 1 0 1 0 0 0 0 0 0 0 2 0 0 0 0 2 2 2 2 0 0 1 1 1 0 0 0 0 2 1 2 0 1 0 1 0 0 0 0 1 0 1 0 0 1 0 0 1 1 1 1 2 0 0 0 2 2 2 2 2 0 0 1 0 0 0 2 2 0 2 1 0 0 0 0 1 0 1 0 1 2 2 0 2 1 1 2 1 0 0 0 0 0 1 2 2 2 2 0 0 1 0 0 0 1 2 0 0 0 0 2 0 2 1 1 1 0 1 1 1 0 2 0 0 0 2 2 1 0 0 0 0 0 1 1 2 0 2 0 2 1 1 0 0 2 0 0 0 1 1 1 0 0 0 0 0 1 1 1 0 0 0 0 0 1 2 0 2 0 2 1 0 0 0 0 1 2 1 0 0 1 0 0 0 0 2 0 2 2 0 2 0 0 0 2 0 0 0 2 1 0 2 1 1 1 0 2 0 0 0 2 1 1 0 2 1 1 1 0 1 0 0 1 0 0 0 2 0 0 0 2 2 1 1 1 1 1 1 1 0 2 2 2 1 1 2 2 1 1 0 0 0 1 1 2 0 0 0 0 0 1 0 1 0 1 0 1 0 0 2 2 2 0 0 0 2 0 1 0 2 1 1 0 0 1 1 0 0 0 1 1 0 2 1 0 1 1 1 0 1 1 1 2 1 1 2 1 1 0 2 1 0 2 0 2 0 0 1 0 1 1 1 0 1 1 0 0 2 1 1 1 0 1 1 0 2 0 0 0 1 1 2 0 1 1 0 0 0 0 1 2 0 2 0 0 1 0 1 0 0 0 0 0 1 0 1 2 0 0 0 0 0 0 0 2 1 1 2 0 0 1 2 1 0 0 0 0 0 0 0 0 0 0 0 0 0 0 0 1 1 2 0 0 0 0 0 0 0 0 0 0 0 0 1 0 0 1 0 2 2 0 2 2 1 1 0 2 1 2 1 1 1 0 0 0 2 2 0 2 1 2 0 0 1 1 0 1 1 0 2 0 1 1 1 2 2 2 1 2 1 1 1 1 1 1 1 0 0 0 1 1 2 2 0 2 1 0 2 0 0 2 1 0 0 0 0 0 0 0 2 0 1 0 0 0 2 0 0 2 2 0 0 0 0 0 0 2 0 2 0 0 0 0 0 2 0 0 0 1 0 0 0 0 0 0 1 0 0 1 0 0 2 0 0 0 2 0 0 1 0 0 0 0 0 0 1 0 0 2 1 1 1 0 0 1 2 2 2 2 1 1 0 2 1 2 2 1 1 0 0 0 0 1 0 1 1 2 1 1 2 0 1 2 2 0 1 1 0 2 1 1 2 0 0 2 1 2 2 2 0 0 0 2 0 0 1 0 0 1 0 0 1 0 1 1 0 0 0 0 0 0 0 0 1 1 0 2 2 0 0 0 0 0 2 0 0 1 1 0 2 0 0 0 0 0 1 1 0 1 0 1 1 2 2 0 1 1 0 1 0 0 1 0 1 1 0 0 2 2 2 0 0 0 0 2 1 0 2 1 0 0 0 0 0 0 2 0 1 1 1 1 2 1 0 2 0 1 0 1 1 0 1 2 1 1 0 1 0 0 0 0 0 1 0 0 2 1 0 0 1 0 0 0 2 1 0 0 1 1 2 1 0 1 1 1 1 1 0 0 0 0 2 2 1 0 0 1 0 2 2 0 2 0 0 0 0 1 0 0 0 0 0 0 0 0 0 1 1 0 0 0 0 0 0 0
69 0 0 0 0 1 1 1 0 0 0 1 0 1 0 0 1 2 0 0 0 0 0 2 0 0 0 2 0 0 1 1 1 1 1 1 1 1 2 0 0 0 0 0 1 0 0 0 1 1 1 1 0 1 1 2 0 0 0 1 0 1 1 0 0 2 0 0 0 0 0 0 2 0 1 2 1 1 1 1 1 0 1 1 1 0 1 0 0 2 0 0 0 1 0 1 0 1 1 1 1 2 0 0 2 1 2 0 0 0 0 2 1 1 1 1 1 0 2 0 0 0 2 2 1 0 1 0 2 1 0 0 0 0 0 0 0 0 0 0 0 0 0 0 1 0 0 0 0 0 0 0 0 2 0 0 0 2 0 1 1 0 1 1 0 1 0 1 1 2 0 0 2 1 2 1 0 0 0 0 0 0 1 1 1 1 1 0 0 0 0 0 2 1 2 0 1 2 0 0 0 1 0 1 1 0 1 1 1 0 0 0 0 0 0 1 1 2 2 2 0 0 1 2 1 0 1 2 1 1 1 1 0 0 0 0 0 2 0 1 0 0 2 1 1 1 0 0 2 0 0 0 0 0 0 2 0 1 1 0 1 1 0 2 2 0 0 1 2 0 0 0 1 1 1 0 0 1 1 0 0 2 1 2 1 1 1 2 1 2 2 1 1 2 2 0 2 1 1 0 1 0 1 0 1 1 0 1 0 0 0 0 1 2 1 0 1 0 2 2 0 2 1 0 2 0 0 2 0 0 0 0 0 0 0 0 0 1 1 1 1 1 2 0 1 1 2 1 2 1 1 0 1 2 0 0 2 1 0 2 0 2 2 0 2 0 1 1 1 0 0 2 0 0 1 0 1 1 1 0 1 2 0 0 0 0 0 0 0 0 0 0 0 0 1 1 0 0 1 1 0 1 0 2 1 1 0 0 0 0 1 0 0 0 0 2 0 2 0 0 0 2 1 1 2 2 1 0 2 0 2 0 0 2 0 0 0 0 0 0 2 0 0 1 1 2 2 0 2 1 1 0 0 1 1 0 1 1 0 1 1 1 0 0 0 0 0 1 2 0 1 1 2 2 1 0 0 0 0 0 0 2 1 1 0 1 0 0 1 0 1 1 0 1 1 0 1 1 1 1 1 0 1 1 1 0 1 1 2 0 1 1 2 0 0 0 1 0 0 1 2 1 1 1 1 0 0 0 0 2 0 0 0 0 0 0 1 1 0 1 0 1 0 2 2 1 0 0 2 0 0 0 0 0 2 1 0 0 0 1 1 0 1 1 1 0 2 1 1 1 0 0 0 0 0 0 0 1 0 1 0 0 2 0 2 0 2 1 1 1 0 2 0 1 0 0 0 0 1 0 0 2 0 0 0 0 0 0 0 1 0 0 0 0 0 0 0 1 0 1 0 1 0 1 0 1 1 1 0 0 0 0 1 0 0 0 1 0 0 0 1 2 0 1 0 2 2 0 0 0 0 2 2 0 0 1 1 1 1 0 0 0 0 0 0 0 1 1 2 0 0 1 0 0 1 0 2 0 1 1 1 0 2 2 1 2 1 2 1 0 1 1 0 0 0 0 0 0 1 1 0 1 0 0 1 0 1 1 2 0 1 0 0 0 0 1 0 1 2 0 1 0 0 0 0 0 0 0 2 0 0 0 0 2 0 0 0 0 2 2 1 2 0 0 0 0 0 0 0 0 0 0 0 0 1 1 0 0 1 0 0 0 2 1 0 0 0 1 1 1 0 0 2 1 1 0 1 1 2 0 0 1 0 0 0 2 0 2 1 2 0 1 2 1 0 1 0 0 0 1 1 1 2 2 1 0 1 0 1 1 1 0 0 0 1 2 1 1 2 0 2 2 0 2 2 0 0 0 1 2 0 0 1 1 1 1 1 0 0 0 0 0 0 0 0 0 0 0 0 0 2 2 2 2 2 0 0 0 0 0 0 0 0 0 0 1 0 0 2 0 1 0 1 1 0 2 0 0 0 0 2 0 1 1 0 2 0 0 0 2 1 2 0 0 1 0 0 0 0 0 1 0 0 1 2 1 0 1 0 2 0 0 0 0 1 0 2 1 2 2 0 2 0 1 0 1 0 1 0 0 0 1 0 1 0 0 0 2 0 0 0 1 0 0 0 0 0 0 0 0 2 0 0 0 2 0 2 2 0 1 2 0 1 0 1 0 1 0 2 1 0 0 0 0 0 0 1 0 2 1 1 0 0 1 0 0 0 0 0 1 0 0 0 0 1 0 0 1 1 1 0 1
70 0 0 0 1 0 0 1 1 0 1 1 1 2 2 0 0 2 0 0 0 0 1 1 0 0 0 1 0 2 2 0 0 1 2 0 2 1 0 0 1 1 0 0 2 1 0 0 0 0 0 1 0 0 1 1 0 0 1 1 0 1 2 2 1 0 2 0 0 0 0 1 2 0 2 2 2 2 2 0 2 0 2 0 1 0 1 0 0 2 0 0 0 1 0 1 0 0 0 0 0 2 1 0 2 0 2 1 1 0 0 2 0 1 1 1 0 0 1 0 1 0 1 1 1 1 1 0 1 0 0 1 1 1 1 0 1 0 0 0 2 0 0 0 1 0 0 0 1 1 0 0 0 0 0 0 0 0 0 1 1 0 1 2 2 2 0 0 0 1 1 0 1 1 2 1 1 0 0 0 0 1 1 2 1 1 1 2 1 0 0 0 2 1 2 1 1 2 0 0 0 0 0 0 1 1 1 2 1 0 1 0 1 0 0 0 0 0 2 1 1 1 1 2 0 0 2 1 0 1 0 0 0 0 0 0 0 2 0 0 0 0 1 1 1 1 0 0 2 0 0 0 0 0 0 1 0 2 2 0 2 2 0 1 2 0 0 1 2 0 0 0 0 2 1 0 1 0 0 0 0 1 1 2 1 2 0 0 0 2 1 1 0 2 2 1 1 0 1 0 1 0 1 1 1 0 1 1 1 0 1 1 2 1 1 1 0 0 1 1 1 2 1 0 1 0 1 2 0 0 0 1 0 0 0 0 0 2 0 0 0 0 1 0 1 1 1 0 1 1 1 0 0 0 0 2 0 0 0 2 0 2 2 0 2 1 1 2 2 1 1 1 1 1 0 1 0 1 0 0 2 0 0 0 0 0 0 0 0 0 0 0 0 0 2 0 0 1 0 1 0 1 0 2 1 1 0 1 0 0 0 1 0 0 0 0 2 1 0 0 0 2 0 0 1 2 1 0 1 1 1 0 0 1 1 1 0 1 0 0 2 1 1 1 1 2 1 2 2 0 0 1 0 1 2 1 1 0 0 0 2 0 0 0 0 2 0 1 1 0 1 1 2 2 1 1 1 0 0 0 2 1 0 0 0 1 0 0 1 0 1 1 0 2 1 1 1 2 2 0 0 0 1 1 2 1 2 1 2 0 1 1 1 2 2 0 0 0 0 0 0 2 1 0 1 1 1 0 1 1 1 0 2 2 2 0 1 1 1 0 2 2 0 0 2 2 0 0 1 1 0 1 1 0 2 2 2 0 2 0 0 2 2 0 0 0 1 2 0 2 1 1 0 0 0 0 0 0 0 0 0 0 2 0 2 0 2 0 0 0 1 1 0 0 2 0 0 0 0 0 0 1 1 2 2 0 1 0 2 2 1 0 0 0 0 1 0 0 0 0 0 0 0 0 0 0 2 1 0 0 1 0 0 0 0 1 0 0 1 0 1 1 0 2 0 1 1 0 1 1 2 1 1 0 0 2 1 2 2 0 0 0 2 1 1 1 0 2 0 0 2 0 0 0 0 0 2 0 2 0 1 0 1 0 1 1 0 2 1 0 1 1 0 1 0 0 1 0 0 1 0 1 0 0 2 0 0 2 2 0 1 1 0 0 0 0 0 0 1 0 0 0 0 0 0 1 1 0 0 0 1 0 0 2 0 0 1 0 1 1 0 1 2 2 2 0 0 1 0 1 0 1 2 1 0 1 0 0 1 0 0 0 2 0 0 0 1 0 0 0 0 0 2 0 0 0 0 2 2 0 1 1 0 0 2 2 1 2 2 2 0 0 2 2 2 0 0 1 1 1 0 0 0 2 0 0 0 0 1 1 1 0 0 0 1 2 1 1 2 1 0 2 1 2 2 0 0 0 2 2 1 1 1 0 0 2 0 0 1 0 1 1 2 0 0 0 2 0 0 0 2 2 1 1 1 0 1 0 0 0 1 1 1 0 1 1 1 0 2 0 1 0 2 0 0 0 0 1 0 1 2 0 0 0 0 0 1 0 0 2 0 1 0 1 2 1 1 0 0 1 0 0 1 0 2 2 1 2 0 2 1 0 1 0 1 1 1 1 2 1 1 1 0 1 0 1 0 1 0 0 0 1 0 2 0 0 0 1 0 0 0 0 1 0 0 1 0 2 0 1 2 0 0 0 1 1 2 1 0 0 2 0 0 1 1 1 2 0 2 2 0 0 0 0 0 1 1 0 2 0 0 1 1 2 0 0 0 0 0 0 0 0 0 1 1 0 0 0 0 0 1 2
71 0 0 0 0 0 0 1 0 0 0 1 0 1 0 0 0 1 0 0 0 0 0 2 0 0 0 2 0 0 2 1 1 2 0 1 1 1 0 0 0 0 0 0 2 0 0 0 1 1 1 1 0 0 0 2 0 1 1 0 0 2 1 1 1 0 2 0 0 0 0 1 2 0 0 2 2 1 2 0 0 0 1 1 1 0 0 0 0 1 0 0 0 2 1 1 1 0 0 0 0 1 1 0 2 0 2 1 1 0 0 1 1 2 2 2 1 0 0 0 2 0 1 1 0 0 0 0 1 0 0 0 0 0 1 0 0 0 0 0 1 0 0 0 0 1 0 0 0 0 0 0 0 0 0 0 0 0 1 0 1 1 2 2 0 1 0 2 0 2 0 0 0 2 1 0 2 0 0 0 0 0 1 1 1 1 1 2 1 1 1 2 2 0 2 1 2 2 0 0 0 1 1 0 0 1 1 1 0 0 1 0 1 0 1 1 0 1 1 1 1 0 0 1 0 1 0 0 0 0 0 0 0 0 0 0 0 2 0 1 0 1 2 2 2 2 0 1 1 0 0 0 2 1 0 2 1 1 0 0 0 0 0 0 0 0 0 1 1 1 0 1 0 0 0 1 0 1 2 0 0 0 0 2 2 2 0 2 1 2 1 2 0 1 2 0 2 2 0 2 0 2 1 1 1 0 0 2 1 0 1 1 2 0 2 0 0 0 1 1 0 2 1 1 0 0 0 1 0 0 0 1 0 0 0 0 0 1 1 1 0 1 0 0 0 0 1 0 1 0 0 1 1 0 0 2 1 0 0 0 1 1 2 0 2 1 0 2 2 0 0 2 1 1 1 1 1 1 1 0 1 1 1 1 2 1 0 0 0 0 0 1 1 1 2 0 2 1 0 0 0 0 1 2 1 0 0 0 0 0 0 0 0 0 0 2 0 0 0 0 0 1 1 0 2 2 1 1 2 0 0 1 0 2 1 1 0 0 0 0 1 0 0 0 0 1 1 1 1 0 0 1 0 2 1 1 0 2 1 2 2 0 1 1 1 1 0 2 2 0 2 2 1 1 1 0 0 0 0 0 1 1 1 1 1 2 0 0 0 0 0 0 1 1 1 1 1 1 1 1 1 1 1 1 1 1 1 1 1 0 0 2 1 0 0 0 0 0 0 1 2 1 2 1 1 0 1 0 2 0 2 0 0 0 0 0 2 1 0 0 1 1 0 0 1 1 0 0 2 0 0 0 0 0 0 0 0 0 0 1 1 0 1 0 0 0 1 0 1 0 0 1 1 0 1 0 0 1 0 2 0 1 1 0 1 0 0 2 2 1 0 0 0 0 0 0 0 0 0 0 0 2 1 0 2 0 1 0 1 1 0 0 0 0 0 0 0 0 0 0 0 0 0 1 0 0 2 1 0 0 0 1 0 0 0 0 0 0 1 1 1 2 0 1 0 1 2 0 1 0 1 1 1 1 0 2 2 1 1 0 0 0 2 0 2 1 0 1 1 0 1 1 0 1 0 1 1 1 0 2 1 1 2 0 2 2 0 0 1 1 1 0 0 1 0 0 2 0 1 2 1 1 0 0 0 0 0 1 1 1 0 0 1 0 0 0 1 2 1 0 0 0 1 0 0 1 1 0 0 0 0 0 0 2 0 0 0 0 1 2 1 1 1 1 1 0 0 0 0 0 0 0 1 0 1 0 0 0 1 0 0 1 2 0 0 1 0 1 0 1 0 0 2 0 0 0 1 1 1 0 0 1 0 0 2 1 1 2 1 2 0 1 2 2 2 0 0 2 2 2 0 0 1 1 1 1 1 0 1 0 0 0 1 1 1 2 2 2 2 1 1 2 1 1 1 1 0 0 2 2 1 1 1 1 0 0 0 0 0 0 1 1 1 1 0 0 1 0 0 0 2 2 2 1 1 0 1 0 0 0 0 0 0 0 0 2 1 1 1 0 0 0 1 1 0 1 1 0 0 1 2 0 0 0 0 0 0 1 0 2 0 2 0 0 2 2 2 0 0 1 0 0 0 0 1 0 1 2 0 2 0 0 1 1 2 2 1 0 1 0 1 0 0 2 0 0 0 2 0 1 0 2 0 1 0 0 0 2 0 0 0 0 1 2 0 1 1 1 1 0 2 0 1 0 1 0 1 1 1 0 1 0 0 0 1 1 1 0 1 1 1 0 0 0 0 0 0 0 2 0 0 0 1 1 0 1 1 0 1 0 0 0 0 0 1 0 0 0 1 0 1 1
72 0 0 0 0 0 0 1 0 1 1 1 1 1 1 0 0 1 1 1 0 0 0 2 0 0 0 1 0 0 1 0 0 1 0 1 1 1 1 0 1 1 0 0 1 0 1 0 2 0 0 0 1 1 1 0 2 0 0 0 1 2 0 0 1 0 1 0 0 0 0 0 1 0 1 1 1 1 1 0 2 0 1 1 2 0 0 0 0 2 0 0 0 1 0 1 0 1 1 1 1 1 0 0 2 1 2 0 1 1 0 0 1 2 2 2 1 0 0 0 2 0 2 2 2 2 2 1 2 2 0 0 0 0 0 0 1 0 0 0 0 0 0 0 1 0 0 0 1 0 1 0 0 0 1 0 0 1 0 1 2 1 2 2 1 2 1 0 1 1 1 1 0 2 1 1 1 0 0 0 0 0 1 1 1 1 1 1 0 0 0 1 2 1 2 0 0 1 0 0 0 1 0 0 0 0 2 0 1 0 1 0 0 0 0 1 1 1 1 1 1 0 0 2 0 1 0 1 0 0 0 0 0 0 0 0 0 2 0 0 0 1 2 1 2 2 1 1 0 0 0 0 0 0 0 2 1 2 1 0 1 1 0 1 1 0 1 1 2 1 0 2 0 1 0 0 1 0 1 0 2 0 1 1 1 1 1 1 0 2 0 0 0 1 2 0 1 2 0 2 0 0 0 0 0 0 1 2 1 1 1 1 2 2 1 0 2 1 0 0 1 2 1 0 1 0 0 1 0 0 0 2 0 0 1 1 1 1 1 0 0 1 0 0 0 0 2 0 2 2 2 0 2 2 1 0 1 0 0 1 0 1 2 0 2 0 1 1 1 0 0 2 1 1 0 1 1 1 0 0 0 2 0 1 1 0 0 0 0 0 0 1 0 0 2 1 0 0 1 1 0 1 0 2 0 1 0 0 0 0 0 2 1 0 1 1 1 1 0 0 1 2 1 1 0 1 1 0 2 1 2 0 0 2 0 0 0 1 1 1 1 1 0 0 0 1 2 2 2 0 0 1 0 2 1 0 1 2 2 1 1 1 1 1 1 1 0 1 1 0 1 1 0 0 1 0 0 0 0 0 1 1 1 1 1 1 0 0 0 0 0 0 0 0 1 0 2 2 2 0 1 0 2 0 2 0 0 1 1 0 0 1 0 1 1 0 0 0 0 2 2 0 0 0 0 1 1 1 1 1 1 1 1 0 1 0 2 0 0 1 0 1 0 0 2 1 0 1 1 0 1 1 0 0 2 1 0 0 1 0 0 1 1 1 1 0 2 0 1 0 2 2 1 0 0 0 1 0 0 1 0 1 0 0 0 0 0 1 1 1 0 1 1 0 0 0 0 0 0 0 0 2 1 0 2 0 1 1 2 0 1 0 0 0 0 0 0 0 0 0 0 0 0 0 0 1 1 0 0 0 0 0 0 0 0 1 0 1 1 0 1 1 0 1 1 0 1 0 1 1 1 1 0 1 0 2 0 1 0 0 0 0 0 1 0 1 1 2 0 1 0 1 0 1 1 0 2 1 1 1 1 0 1 1 1 1 0 1 1 1 0 1 0 0 0 0 0 1 1 1 0 1 1 0 2 0 2 1 1 0 0 0 0 0 1 1 0 1 0 0 0 0 2 0 0 0 0 0 0 0 1 0 0 2 0 1 0 0 1 2 0 2 1 1 2 0 0 0 0 1 1 1 1 0 1 1 2 0 2 0 0 0 2 1 0 1 1 2 0 2 1 1 2 0 0 1 1 1 1 1 2 2 0 0 1 2 0 2 2 2 0 0 2 1 0 1 0 1 0 1 1 2 0 2 1 0 2 1 1 0 1 0 0 0 1 1 2 2 2 0 0 2 2 2 2 1 0 0 1 2 0 0 2 0 0 1 0 0 2 0 2 2 1 1 0 0 0 1 0 0 2 2 2 0 0 0 2 0 1 1 1 0 1 0 1 1 2 1 1 0 0 0 1 0 0 2 0 1 0 1 0 0 0 0 0 0 1 0 1 0 1 1 1 2 2 1 2 0 0 1 0 1 0 0 1 0 2 1 0 2 0 0 1 0 1 1 1 0 2 1 0 2 0 0 1 2 1 1 0 0 0 2 1 1 2 2 2 2 0 0 0 0 2 2 1 0 1 1 0 2 2 0 0 0 2 0 2 1 0 0 1 0 1 0 0 0 0 0 2 1 0 0 0 0 0 1 1 2 0 0 0 1 0 1 0 0 0 0 2 0 0 0 0 1 0 0 0 0 0 1 1 2
73 0 1 1 1 0 0 2 0 0 0 0 1 2 1 0 0 1 2 1 1 0 0 2 0 0 1 1 0 0 1 0 2 1 0 0 2 1 0 0 0 0 0 0 0 0 0 0 2 0 0 0 1 1 0 1 0 0 0 2 0 0 2 2 0 1 1 0 0 0 0 0 1 0 2 1 1 1 1 1 1 0 1 1 2 0 0 1 1 1 1 1 1 1 0 1 0 2 2 2 1 2 0 0 2 1 2 1 0 0 0 1 1 1 1 1 1 1 2 0 1 1 0 0 0 0 0 1 2 2 0 0 0 1 0 0 0 0 0 0 1 0 0 0 2 0 0 0 1 1 0 0 0 0 0 1 0 2 0 0 1 0 1 1 1 2 0 0 0 0 2 2 0 0 2 1 1 0 0 0 0 0 1 2 2 2 1 2 1 0 0 0 1 1 1 1 1 2 0 0 0 1 0 0 1 0 0 0 1 0 0 0 1 0 0 1 1 0 1 0 2 1 0 2 0 0 1 1 0 1 1 1 0 0 0 0 0 2 0 0 0 0 2 2 2 2 0 0 2 0 0 2 0 0 0 2 1 2 0 0 0 0 0 0 1 1 0 0 1 0 0 0 1 2 0 0 1 2 2 0 0 0 1 2 2 2 1 0 1 2 1 1 1 2 2 1 0 2 0 1 0 0 0 0 0 2 0 2 0 0 0 2 1 2 1 0 0 0 2 2 0 2 1 0 2 0 0 1 2 2 0 0 0 0 0 0 0 0 2 2 1 1 0 0 1 1 1 0 2 1 1 0 1 1 0 1 1 0 0 0 0 0 2 0 2 1 0 2 2 0 0 2 1 1 0 1 0 1 0 0 0 2 0 1 2 0 0 0 0 0 1 2 1 0 2 0 2 1 0 0 0 0 1 2 1 0 0 2 0 0 1 0 0 0 0 2 0 0 0 2 0 0 0 2 0 0 0 0 0 0 1 0 0 0 1 2 0 0 0 0 2 0 0 0 1 2 1 2 2 0 0 0 0 2 0 0 0 2 2 2 0 2 1 0 0 2 0 0 2 0 0 0 1 1 1 0 1 1 1 1 1 2 1 1 1 2 0 0 1 1 2 1 0 2 0 0 0 2 2 0 0 0 1 1 1 1 1 1 0 0 0 2 0 2 2 0 0 0 1 2 2 0 1 0 0 0 1 0 0 2 0 0 0 0 0 1 1 0 0 0 0 2 0 1 2 1 0 2 0 0 1 1 0 0 2 1 1 1 0 0 0 0 1 1 1 0 2 1 2 0 1 1 2 0 2 0 2 2 0 2 0 0 2 0 0 2 2 0 0 0 0 2 1 0 0 0 2 0 0 0 0 1 1 0 0 2 2 1 1 0 0 0 0 0 0 0 1 1 0 0 0 0 0 0 0 0 2 1 0 0 0 0 1 0 0 0 2 1 0 0 1 0 0 2 0 1 1 1 2 2 0 1 1 1 0 1 2 2 1 0 0 0 2 1 1 1 2 1 1 0 0 2 1 0 0 0 0 1 1 1 2 0 2 2 2 2 0 2 1 0 0 1 0 1 0 0 1 0 1 1 0 1 0 0 1 0 1 1 1 0 1 0 0 0 0 1 0 2 0 0 0 0 0 1 0 0 1 0 0 0 0 0 0 2 0 1 1 0 2 2 1 2 0 0 1 0 0 0 0 0 0 0 1 0 1 0 1 0 2 0 0 0 2 0 0 0 0 2 0 2 0 1 1 2 2 2 1 1 2 0 0 1 0 0 1 2 0 1 0 2 1 2 2 1 0 1 0 1 0 0 0 1 1 2 1 1 2 0 1 1 1 0 0 0 2 2 2 1 2 0 2 2 2 1 1 2 0 0 1 2 0 0 2 0 0 1 1 0 0 0 0 0 0 0 0 0 0 0 0 0 1 1 0 2 2 0 0 0 0 0 1 0 0 0 0 1 1 0 2 1 0 1 0 2 0 1 0 0 1 1 2 0 0 0 0 0 1 0 0 2 0 1 1 0 0 0 0 0 0 0 1 1 1 0 1 1 1 1 0 1 0 0 1 0 2 2 0 0 1 0 0 1 0 2 1 1 0 1 0 1 0 2 0 1 0 1 1 0 1 1 0 0 2 1 1 1 0 0 1 0 2 0 0 0 2 0 2 2 0 2 1 0 2 0 0 0 0 0 1 2 1 0 1 1 0 1 1 2 0 0 0 2 1 1 0 0 0 0 0 0 0 0 1 0 1 0 0 0 0 0 1 1
74 0 0 0 0 0 0 2 0 0 0 0 0 1 0 0 1 1 1 1 1 0 0 2 0 0 0 1 0 1 2 0 0 1 1 1 1 2 0 0 1 1 0 0 0 0 0 0 1 1 0 1 1 1 0 1 0 0 0 0 0 1 1 0 0 0 2 0 0 1 1 2 2 0 1 2 2 2 2 1 1 0 0 2 2 0 0 0 0 1 0 0 2 0 0 2 0 2 2 2 2 2 0 0 2 0 2 1 1 0 0 2 1 1 1 1 0 0 1 0 2 1 1 1 1 1 1 1 1 1 0 0 1 1 0 1 0 0 0 0 1 0 0 0 1 0 0 0 2 1 1 0 0 0 0 1 0 2 0 0 0 0 1 2 0 1 0 0 1 1 1 0 1 1 1 1 0 0 0 0 0 0 2 2 2 2 2 1 0 0 0 1 2 0 2 0 2 1 0 1 0 1 0 0 1 1 1 0 2 0 1 1 0 0 0 0 0 0 1 2 0 0 0 1 0 1 1 0 0 0 1 1 0 0 0 0 0 2 0 0 0 0 2 1 2 2 1 0 1 0 0 0 0 0 0 0 0 0 0 0 0 0 0 0 1 0 1 0 0 0 0 1 1 2 0 0 1 2 2 0 0 0 1 1 2 1 1 0 0 2 1 1 0 2 1 1 2 1 0 1 0 0 1 1 1 0 1 1 1 0 1 1 0 1 1 0 0 0 0 0 0 2 0 0 2 0 0 2 0 1 0 0 0 0 0 0 0 2 0 1 1 1 0 0 1 1 1 0 1 1 1 0 1 1 0 1 1 0 0 0 0 0 2 0 2 1 0 1 1 0 0 2 1 1 1 0 2 1 0 0 0 2 2 0 1 1 0 0 0 0 0 1 0 1 2 0 2 2 0 0 0 0 1 1 0 0 1 2 0 0 0 0 1 0 1 2 0 0 0 0 1 2 1 0 2 2 0 0 0 1 1 0 1 0 0 0 0 1 1 0 2 1 0 1 0 2 2 1 1 2 0 0 0 2 0 0 0 1 0 1 1 1 1 1 1 1 1 1 2 1 2 1 2 2 1 0 0 0 0 1 0 2 0 0 0 1 0 0 1 1 1 2 0 2 1 0 0 1 1 0 1 0 2 0 2 0 1 2 0 0 0 0 1 0 0 1 0 0 0 1 1 0 1 1 2 0 0 0 1 2 1 0 0 0 0 0 2 0 0 1 1 1 0 1 1 2 0 1 1 0 0 0 0 0 2 1 0 0 1 0 0 0 1 1 1 1 2 2 2 0 0 0 1 0 1 0 0 0 0 1 1 1 2 0 2 1 2 0 0 0 0 0 1 0 0 0 0 0 0 0 0 2 0 0 0 1 1 0 1 1 0 0 1 2 1 1 0 0 0 0 0 0 0 0 0 0 2 0 0 0 1 0 0 0 0 0 1 0 0 0 1 1 0 1 1 2 2 0 1 1 0 1 1 1 0 1 1 2 2 0 0 0 0 1 1 0 0 2 0 1 1 0 0 1 0 1 1 0 2 0 1 1 2 1 1 2 1 1 1 2 2 0 0 0 0 0 2 0 1 2 0 1 0 1 0 0 2 2 2 0 0 0 0 0 0 0 0 0 1 0 0 0 1 1 0 1 2 0 0 0 1 0 0 1 0 1 2 0 1 1 0 1 0 0 0 2 0 0 0 0 0 0 0 0 0 2 0 0 1 1 1 0 2 0 0 1 2 1 0 1 0 0 1 2 1 2 0 1 1 1 1 1 1 1 2 2 1 1 0 2 1 2 2 1 0 1 0 1 0 2 1 1 2 2 0 0 1 0 1 0 1 1 1 1 0 1 2 1 2 0 2 2 1 2 1 0 0 0 2 2 2 1 1 0 0 1 0 0 1 0 0 0 2 0 0 0 2 0 0 1 1 1 1 2 1 1 1 0 0 0 1 0 0 1 1 0 1 0 2 0 0 0 1 1 0 2 0 0 2 2 2 0 0 0 0 0 0 0 0 0 2 2 0 1 2 2 2 0 0 0 0 2 0 0 2 2 0 1 0 1 0 0 1 0 1 1 0 1 1 0 1 0 0 0 1 2 1 0 0 0 0 2 0 1 1 1 1 1 1 1 0 1 0 1 0 1 0 0 0 0 2 0 2 0 1 0 0 1 0 1 1 0 0 1 0 0 0 0 2 1 0 0 0 0 0 2 2 0 2 0 0 0 1 1 0 1 1 0 1 0 1 2 0 0 1 0 1 0 0 0 0 0
75 0 0 0 0 0 0 2 0 0 0 0 0 0 0 0 0 0 0 0 1 1 1 2 0 0 0 1 1 1 1 0 0 1 0 1 1 2 0 0 1 1 0 1 2 1 2 0 2 2 0 0 1 1 1 0 1 0 1 0 1 1 1 1 0 0 2 0 0 0 0 0 2 0 1 2 2 2 2 2 0 0 2 0 0 0 0 1 1 2 1 1 1 1 1 1 1 0 0 0 0 1 0 0 2 0 2 0 0 0 0 2 1 2 2 2 1 0 1 0 2 1 2 2 0 0 0 1 2 2 0 1 1 2 0 1 0 0 0 0 1 0 0 0 0 1 1 0 0 0 0 0 0 1 0 0 0 0 0 1 2 1 1 1 0 0 0 1 1 2 0 0 0 1 1 0 2 0 0 0 0 0 0 2 0 0 0 2 1 1 1 2 2 0 2 0 2 2 0 0 0 1 1 0 0 1 0 0 1 1 2 1 1 0 0 0 0 0 2 1 1 0 1 2 0 0 0 1 0 0 0 0 0 0 0 0 0 2 0 0 0 1 2 2 2 2 0 0 1 1 1 0 0 0 0 0 0 1 0 0 0 0 0 0 0 0 0 2 2 0 0 1 0 2 1 1 0 1 2 0 1 0 0 1 2 1 0 2 1 2 1 1 0 1 2 0 2 1 0 1 0 0 1 0 1 0 1 2 0 0 0 2 2 2 2 1 0 0 2 2 0 2 1 0 0 0 0 0 0 0 0 1 0 0 0 0 0 1 1 1 0 1 1 0 0 0 2 0 1 2 2 0 2 2 1 0 1 1 0 2 0 2 2 0 2 0 1 0 0 0 0 2 0 0 0 0 1 1 0 0 1 0 0 1 2 1 0 0 0 0 0 0 0 1 2 2 0 0 1 0 1 1 0 2 1 0 1 0 0 0 0 2 1 1 1 0 2 0 0 1 0 1 1 0 0 2 2 0 1 1 1 1 0 1 0 0 0 0 0 0 0 2 0 0 1 0 1 2 2 1 0 0 0 2 1 0 1 2 1 2 0 2 0 1 0 1 0 2 1 1 2 2 1 1 1 0 1 1 1 0 1 1 1 1 1 1 0 0 0 1 0 1 0 0 1 1 1 1 1 1 2 2 1 1 1 0 1 0 1 0 1 0 1 1 1 0 0 0 0 1 2 1 2 2 2 0 0 0 1 1 1 0 1 1 1 0 0 1 0 1 0 1 0 0 2 2 0 0 2 0 0 0 0 0 1 0 0 0 0 0 0 0 0 1 2 0 2 0 2 0 0 0 1 0 1 0 1 1 0 2 0 0 2 0 2 0 1 1 1 1 0 0 1 0 0 0 0 0 0 0 0 2 0 1 2 0 1 0 0 1 0 0 0 1 0 0 1 1 0 1 1 1 0 0 1 1 1 1 0 0 1 0 1 0 0 1 1 1 0 1 0 1 0 1 1 2 2 0 1 1 0 2 1 1 0 1 1 2 1 0 0 0 2 0 1 0 1 2 0 0 0 1 0 1 0 0 2 0 1 1 0 1 2 2 2 2 1 2 2 0 2 1 0 0 2 1 2 0 1 1 1 1 0 1 1 0 2 1 2 0 0 0 0 1 2 1 1 2 1 0 0 0 0 0 0 0 0 0 1 0 0 0 0 2 0 1 0 0 1 1 0 1 0 0 1 0 0 0 0 0 0 0 1 0 0 1 1 0 0 0 0 0 2 0 1 0 1 1 0 2 0 1 1 2 2 0 0 1 1 1 1 2 0 0 2 2 0 1 1 2 1 1 2 0 0 0 0 0 0 1 1 2 1 2 0 1 0 0 0 1 1 0 1 1 0 2 1 1 2 0 1 2 1 2 2 0 0 0 0 2 0 0 2 0 0 1 0 0 1 0 1 1 0 0 0 0 0 1 0 0 2 2 1 2 2 0 0 0 0 0 2 0 0 0 0 1 1 0 2 0 2 0 1 1 0 2 0 1 1 1 1 1 1 0 0 1 1 0 1 1 0 0 0 1 1 1 1 0 0 0 0 0 0 0 1 1 1 1 0 1 0 0 2 0 2 2 0 1 2 2 0 2 0 1 0 1 0 1 1 1 0 2 0 1 0 1 0 1 0 0 0 1 1 1 1 1 0 0 1 1 2 1 1 0 1 0 1 0 0 0 0 0 2 0 0 0 0 0 1 1 0 0 0 0 0 0 0 1 1 0 0 1 1 2 0 0 0 0 0 1 0 0 1 0 1 0 0 0 0 1 1 1
76 0 0 1 0 0 1 2 1 0 1 0 1 1 2 0 0 0 2 1 1 0 0 2 0 0 1 1 0 0 1 0 1 1 0 0 2 0 1 0 1 1 0 2 2 2 1 0 1 1 0 0 0 0 0 1 1 0 0 0 1 1 0 0 1 0 2 0 0 0 0 0 2 1 1 2 2 1 2 0 1 0 1 0 1 0 0 0 0 2 0 0 1 2 1 2 1 1 1 1 1 2 0 0 2 0 2 0 0 0 0 0 1 2 2 2 1 0 1 0 1 0 1 1 1 1 1 1 1 1 0 0 1 1 0 0 1 0 0 0 0 0 0 0 0 0 0 0 0 0 0 0 0 1 0 0 0 1 0 1 1 0 2 2 1 2 0 1 0 2 0 0 0 1 2 0 2 1 0 1 1 2 1 2 2 2 1 0 0 0 0 0 2 1 2 0 1 1 0 0 0 2 0 1 1 1 1 0 0 0 0 0 1 0 1 1 1 0 0 0 2 2 0 2 0 1 0 0 0 0 0 0 0 0 0 0 0 2 0 0 0 0 1 1 1 1 0 0 2 0 0 1 0 0 0 1 2 1 0 0 0 0 0 0 0 0 0 1 2 0 0 1 0 2 0 0 1 2 2 0 0 0 0 2 1 1 1 1 1 2 1 1 2 2 2 0 2 1 1 0 0 0 0 1 0 1 1 2 0 0 0 2 1 1 1 1 0 1 0 0 2 0 0 0 1 0 1 2 0 0 0 0 2 0 0 0 0 1 1 0 0 0 1 0 0 0 2 1 2 2 2 0 1 1 1 1 1 0 0 1 0 1 2 0 2 1 0 2 2 0 0 2 2 2 1 0 2 0 1 0 0 0 1 1 1 0 0 0 0 0 0 0 1 0 2 0 1 0 0 0 0 0 0 0 0 0 2 1 0 0 0 0 1 0 1 2 0 1 0 0 0 1 1 0 1 2 1 0 1 0 1 0 1 0 1 0 0 2 1 1 2 0 0 1 1 2 1 0 0 1 0 0 0 2 2 2 0 1 2 1 2 0 1 1 1 1 0 1 1 0 1 1 2 2 2 0 2 0 0 0 0 2 0 0 0 1 0 0 1 1 1 2 0 1 0 0 2 1 1 1 1 1 1 1 1 1 1 1 1 0 0 2 1 0 0 0 1 1 0 1 1 1 2 2 2 0 0 0 2 0 2 0 1 0 1 0 2 1 1 1 1 1 0 0 1 1 1 2 0 0 2 2 0 1 1 0 0 0 0 0 0 0 2 0 0 0 1 1 1 0 0 1 0 0 0 0 0 2 0 2 0 0 1 0 1 0 1 1 1 1 0 0 0 0 0 0 0 0 0 0 0 1 1 0 1 1 0 0 1 2 0 0 0 1 0 1 1 1 1 0 0 0 0 1 0 1 1 2 0 0 0 0 0 0 0 0 1 0 1 0 1 0 0 1 0 2 2 0 2 2 0 1 0 2 0 2 0 2 1 0 0 0 2 0 2 0 0 1 1 0 1 1 0 0 0 0 2 0 2 0 2 0 2 1 0 1 1 0 2 2 1 0 0 0 0 0 0 0 0 1 0 2 0 0 2 0 1 2 2 0 1 0 0 0 1 1 0 2 1 0 0 0 2 0 0 1 1 0 1 0 0 0 0 2 0 1 0 0 1 2 1 2 0 0 0 0 0 0 0 0 0 0 0 0 0 1 0 0 1 1 0 1 2 1 0 0 0 2 0 2 1 0 1 1 1 0 1 1 1 1 1 2 1 1 2 1 0 1 1 2 1 1 2 2 2 0 0 0 0 2 1 1 0 2 2 0 0 0 0 1 2 1 0 0 1 1 2 1 2 0 2 2 1 2 2 1 0 0 2 2 2 1 2 0 0 2 0 0 0 0 0 0 0 0 1 0 0 0 0 0 2 2 1 1 1 0 0 0 0 0 0 0 1 1 2 1 2 1 1 0 0 0 1 0 0 1 0 1 0 0 2 0 1 1 0 1 0 0 0 1 1 2 1 0 0 0 0 0 1 0 0 2 1 0 1 1 1 0 0 1 1 0 1 0 2 1 1 1 1 0 0 1 0 1 1 0 0 2 0 1 0 2 0 2 0 0 0 1 0 1 0 1 1 0 0 1 0 0 0 0 2 0 1 1 0 1 2 2 0 1 1 1 0 0 0 0 0 0 2 1 0 1 0 0 1 1 2 0 2 0 0 0 0 1 0 0 1 0 2 0 0 0 0 0 0 0 0 0 0 0 0 1
77 0 0 0 0 0 0 1 0 0 0 2 0 1 0 0 0 2 1 1 1 1 1 2 0 0 0 2 0 0 2 1 0 0 0 0 2 1 0 0 1 1 1 0 1 1 1 0 1 1 1 1 1 1 0 2 0 0 0 1 0 1 1 1 0 1 0 0 0 0 0 1 2 0 1 2 2 0 1 0 1 0 1 1 1 0 1 0 0 2 0 0 0 2 0 1 0 2 0 0 0 2 1 1 2 0 2 0 0 0 0 2 0 2 2 2 0 0 1 0 1 0 2 2 1 1 1 0 0 0 0 0 0 0 0 0 0 0 0 0 2 0 1 0 0 0 0 0 0 0 0 0 0 1 0 1 0 0 1 0 1 1 1 2 1 2 0 0 0 1 1 1 1 2 2 2 1 1 0 1 1 0 0 2 1 0 0 0 0 0 0 0 1 0 1 0 1 1 0 0 0 0 0 0 1 1 1 1 0 0 1 0 1 0 0 0 0 0 1 1 1 0 0 2 0 0 1 2 1 2 0 0 0 0 0 0 0 0 0 0 0 0 2 1 1 1 1 1 1 0 0 0 0 1 0 0 0 1 1 0 1 1 0 0 1 0 1 0 0 0 0 0 0 1 1 1 1 0 2 0 0 0 1 1 2 2 0 1 1 2 1 1 1 1 2 0 1 1 1 0 0 0 1 0 1 1 0 2 0 0 0 2 2 1 1 0 1 1 1 1 0 1 2 1 1 0 0 1 1 1 0 1 1 0 0 0 0 2 0 0 0 1 1 0 1 1 1 0 1 1 1 0 2 2 1 0 2 0 0 2 0 2 0 0 0 0 1 1 1 0 0 2 0 0 0 0 0 2 0 0 0 2 0 0 1 0 0 0 0 0 0 0 2 0 2 0 2 1 1 2 0 1 1 2 0 1 0 0 0 0 0 1 2 0 1 2 0 0 0 1 0 1 1 0 0 1 1 0 0 0 0 0 0 2 1 1 0 1 0 0 1 1 2 2 0 2 2 2 2 0 0 0 0 1 2 1 1 2 1 0 2 0 0 0 1 1 0 2 2 2 1 1 1 1 0 0 0 0 0 0 1 2 2 2 1 2 1 0 1 0 1 0 1 1 1 0 2 1 1 1 1 1 0 2 0 0 2 2 0 0 0 2 0 1 1 0 0 2 0 2 2 0 1 1 1 1 0 2 0 2 0 2 1 0 1 0 2 0 0 1 1 1 0 1 1 1 0 1 1 0 0 0 0 0 1 0 0 2 1 1 1 1 0 1 1 0 1 0 1 0 0 0 1 0 1 0 1 1 0 1 1 0 1 0 1 0 1 2 1 0 0 2 1 1 0 1 0 0 0 0 0 1 1 1 2 0 1 0 2 1 0 0 0 0 0 0 0 1 1 0 0 0 0 1 0 0 1 1 0 0 0 0 0 0 0 1 1 0 0 0 0 1 0 1 1 1 2 0 1 1 2 2 1 0 0 1 2 2 1 0 0 0 1 1 0 0 0 2 0 1 1 0 0 0 0 1 1 0 2 0 1 0 2 2 2 2 1 2 1 0 1 1 0 1 0 0 1 0 1 1 0 1 1 0 1 0 0 2 1 1 0 0 0 1 1 1 1 1 1 0 0 0 0 0 0 1 1 1 0 1 1 0 0 2 0 1 0 0 0 1 0 1 0 0 0 1 0 1 0 0 0 0 1 0 0 1 1 0 2 0 0 0 2 0 0 1 0 2 0 2 0 0 1 2 2 2 1 1 0 1 2 1 0 0 2 2 0 2 2 2 0 0 2 2 2 0 0 1 0 1 1 2 1 2 1 0 0 1 1 0 0 0 1 1 1 2 2 2 1 0 2 1 0 2 2 1 0 0 0 2 1 0 2 0 0 1 0 0 0 0 0 0 0 0 1 0 0 0 0 2 0 0 1 1 1 0 1 0 0 0 1 0 0 0 0 0 0 0 2 1 1 0 1 1 0 2 1 2 2 1 2 0 0 0 0 0 1 2 0 2 0 2 2 0 1 1 1 0 0 0 0 0 0 0 2 2 0 2 0 2 0 0 0 0 0 0 1 1 2 1 1 1 0 1 0 1 1 1 0 0 0 1 0 2 0 0 0 1 0 0 0 1 1 1 0 0 1 0 1 0 2 0 1 0 1 0 1 1 0 1 0 1 2 0 1 1 1 0 0 0 0 0 0 0 1 1 2 1 2 2 1 1 1 1 0 0 0 0 2 0 0 1 0 0 1 0 0 0 1 1 1 2
78 0 1 0 0 1 1 2 1 0 1 0 0 0 0 0 0 2 1 1 1 1 1 2 0 0 0 2 0 0 2 1 0 1 0 1 1 1 1 1 0 0 1 0 1 1 0 0 2 0 0 2 0 0 0 2 0 0 0 0 0 1 0 0 1 1 0 0 0 0 0 1 2 0 2 2 2 1 2 0 1 0 2 0 2 0 0 0 0 1 0 0 0 2 2 2 1 0 0 0 0 2 1 0 1 0 1 1 1 0 0 2 1 1 1 1 1 0 0 0 2 0 2 2 1 1 1 1 2 2 0 0 0 0 0 0 0 0 0 0 2 0 1 0 0 0 0 0 0 0 0 0 0 0 0 0 0 0 0 2 2 0 1 2 2 2 0 0 0 1 1 1 0 2 1 1 1 0 0 0 0 1 1 2 1 1 1 1 0 0 0 1 1 0 1 1 0 2 0 0 0 1 0 1 2 0 0 1 0 0 0 0 0 0 0 1 1 0 0 1 1 0 0 2 0 0 1 2 0 2 0 0 0 0 0 0 0 2 0 0 0 0 2 2 2 2 0 1 2 0 0 1 0 0 0 2 1 2 2 0 2 2 0 0 1 0 0 0 1 0 0 0 0 2 1 1 0 1 2 0 0 0 0 1 2 1 0 1 1 2 1 0 0 2 1 2 1 1 1 1 0 0 0 1 0 0 0 2 0 0 1 2 1 1 1 0 0 1 1 1 0 1 1 0 2 0 0 0 1 1 0 2 1 0 0 0 0 1 1 0 0 0 1 1 0 0 1 0 2 2 2 0 1 2 1 0 1 0 0 1 1 2 2 0 2 1 1 2 2 1 1 1 0 0 0 0 2 2 1 0 0 1 0 0 2 1 0 2 2 1 1 1 0 0 2 1 0 0 1 0 0 1 0 2 2 0 0 1 1 1 0 0 1 0 1 2 0 0 0 0 0 1 0 0 2 2 0 0 1 1 1 0 0 2 2 2 0 1 1 0 1 2 1 1 2 1 1 2 1 0 0 0 0 1 1 0 1 2 2 0 2 0 0 0 0 1 0 1 2 1 1 1 2 2 2 0 2 0 0 1 2 1 1 1 0 0 0 0 0 2 1 1 0 0 1 0 1 2 2 0 0 0 1 1 1 0 1 1 0 0 0 1 1 1 1 0 0 2 0 2 2 0 1 0 0 0 1 0 0 2 1 0 1 1 1 0 1 1 0 1 0 1 0 0 2 1 1 1 1 0 1 1 0 1 2 0 0 0 1 0 0 1 0 2 2 0 2 0 1 0 0 0 1 0 1 0 1 1 0 2 0 0 1 0 1 0 1 1 1 1 1 0 1 0 0 0 1 0 0 0 0 2 0 0 2 0 2 0 0 1 0 0 0 0 1 1 1 1 1 0 0 0 0 1 0 1 0 0 0 0 0 0 1 0 0 0 2 0 1 0 1 2 0 0 2 0 1 0 1 1 1 0 2 0 0 1 2 2 2 0 0 0 1 0 1 1 1 1 2 0 0 1 0 0 1 1 1 1 1 1 1 0 2 1 2 2 2 0 2 2 2 0 0 0 1 1 1 0 1 1 0 1 0 0 0 0 1 2 2 0 1 0 0 0 1 1 0 2 1 0 0 0 1 0 0 1 1 0 0 0 1 0 0 2 0 0 0 0 2 2 0 2 0 0 0 0 0 1 0 1 0 1 1 0 0 1 1 0 2 0 0 0 2 1 0 0 0 1 0 0 0 0 2 0 0 1 1 2 2 0 0 0 0 0 1 2 1 2 1 2 0 1 2 2 2 0 0 0 0 0 0 2 0 2 1 0 0 0 1 1 2 0 0 0 1 1 2 2 1 0 1 1 2 2 2 0 0 0 1 2 0 0 1 0 0 1 0 0 1 0 0 0 0 0 0 0 0 0 0 0 1 1 1 2 1 0 1 0 0 0 2 0 0 0 0 0 0 0 0 0 0 0 1 0 0 2 0 0 2 2 2 0 0 0 0 0 1 0 0 1 1 2 1 0 2 2 2 0 0 0 0 2 0 1 1 1 1 1 0 1 0 0 1 0 1 0 2 0 2 2 0 2 0 1 1 2 2 2 1 1 1 2 1 2 0 0 0 2 0 1 0 1 1 2 1 0 1 1 0 2 2 0 2 0 0 0 0 1 0 1 1 1 1 0 0 1 1 0 2 1 0 0 0 0 0 1 1 1 1 0 0 1 0 1 0 0 0 0 0 0 0 0 0 0 0 0 0 1 1 0 0 0
79 0 0 0 0 0 0 2 0 1 1 1 0 0 0 0 0 1 1 0 0 0 0 2 0 0 1 1 0 1 2 0 1 1 2 1 2 1 0 0 0 0 1 0 1 1 0 0 0 2 1 1 0 1 0 1 1 0 0 1 0 1 2 0 0 1 0 0 0 0 0 1 2 1 1 2 1 0 2 0 0 0 0 2 2 0 0 1 1 2 0 1 0 1 1 1 1 0 0 0 0 1 0 0 2 0 2 0 1 1 0 0 1 2 2 2 1 0 1 0 1 0 2 2 2 2 2 2 2 2 0 0 0 0 1 0 1 0 0 0 0 0 0 1 0 0 0 0 0 0 0 0 0 0 0 0 0 1 1 0 0 1 1 2 2 2 0 1 1 2 0 1 0 2 0 0 2 0 0 0 0 0 1 2 1 1 1 0 0 0 0 0 1 0 1 0 0 2 0 0 0 0 0 1 1 1 2 1 0 0 2 0 1 0 1 0 0 0 1 1 1 0 0 2 0 0 1 1 0 1 0 0 0 0 0 0 0 2 2 2 0 0 1 0 0 0 0 0 2 0 0 1 0 0 0 2 0 1 0 0 0 0 0 0 0 0 0 0 2 0 0 0 0 2 1 1 0 1 1 0 0 0 0 1 0 0 0 2 1 2 0 0 1 2 2 0 2 0 0 0 0 0 0 0 0 0 1 1 1 0 1 0 2 1 1 0 0 0 0 0 1 2 2 1 0 0 0 1 0 0 0 1 1 0 0 0 0 2 0 2 2 2 2 0 2 2 0 1 2 0 0 1 1 1 0 1 1 0 0 1 0 0 2 0 2 2 0 2 2 0 0 2 0 0 0 0 1 2 0 0 0 1 0 0 1 1 0 0 0 0 0 0 0 0 2 1 0 0 2 2 0 2 0 2 0 2 0 0 0 0 1 0 1 1 2 2 0 1 0 0 0 1 0 0 1 2 1 0 1 0 1 0 0 1 0 1 0 0 1 0 2 0 0 1 2 0 1 0 1 1 0 0 0 2 1 0 0 2 1 1 1 1 2 1 1 1 0 1 2 0 0 0 1 1 1 1 0 2 2 0 1 2 0 0 0 0 0 0 1 1 1 2 1 1 0 1 2 2 2 0 1 0 1 1 1 0 2 1 1 0 0 2 1 1 1 0 0 1 0 2 2 0 1 1 1 0 1 1 0 2 1 1 1 1 0 1 2 0 1 0 1 1 0 1 2 1 0 0 2 0 0 0 0 0 2 2 1 0 1 0 0 1 0 1 1 0 1 0 1 0 0 0 0 0 0 1 2 1 0 2 0 1 0 0 0 0 0 1 1 0 0 2 0 0 2 0 0 0 1 0 0 1 0 1 1 0 0 0 1 1 0 0 0 0 0 0 1 1 0 1 1 1 0 0 0 0 2 2 0 0 1 0 0 0 0 1 0 0 0 0 1 1 0 1 0 2 2 1 1 1 0 1 1 0 0 2 1 1 1 0 0 0 1 1 0 1 2 1 1 0 1 1 0 0 0 0 1 0 2 0 2 0 2 0 2 2 0 2 0 0 0 2 0 1 0 0 1 0 0 0 0 1 1 0 2 0 2 2 2 1 0 0 0 0 0 0 0 1 1 0 0 0 0 0 0 1 1 0 0 0 1 0 0 2 0 0 0 0 1 2 0 2 0 0 2 0 0 1 0 0 0 0 2 1 0 1 0 0 2 0 0 0 2 0 0 2 2 1 0 2 1 0 2 2 2 0 1 0 0 2 2 2 0 0 1 2 0 2 1 2 0 1 2 2 2 0 1 1 0 2 2 2 1 2 1 1 1 0 1 0 1 1 0 0 1 1 0 2 2 1 1 2 0 1 1 1 0 0 1 2 1 1 1 0 0 2 0 1 2 1 1 2 1 0 0 0 0 0 1 0 1 1 1 2 1 0 1 0 0 0 1 0 0 0 0 0 2 1 1 0 0 0 0 1 0 2 0 2 0 0 0 2 0 0 0 0 0 0 1 0 1 1 0 0 2 1 1 0 0 0 0 2 0 0 1 0 0 2 0 2 0 0 0 0 0 0 2 1 1 1 0 1 0 0 1 1 1 2 0 0 2 1 0 1 0 0 0 1 0 0 0 0 0 0 0 0 0 0 0 1 2 0 1 0 0 1 1 2 0 1 1 0 0 0 0 2 1 0 1 1 0 0 0 0 0 0 1 0 1 0 0 1 1 1 0 0 0 0 0 1 0 0 2 0 2 0 0 0 0 0 0 0
80 0 0 0 1 0 0 2 0 2 2 0 0 1 0 0 0 2 0 0 1 0 0 1 0 0 0 2 0 0 2 1 0 2 1 2 1 1 0 0 1 0 0 0 2 0 0 0 2 0 0 0 0 0 1 1 1 1 1 0 2 2 0 0 0 0 2 1 0 0 1 0 2 0 1 2 2 1 2 0 1 0 0 2 2 0 0 0 0 2 0 0 0 1 0 0 0 2 2 2 2 2 0 1 2 0 2 1 1 0 0 1 0 2 2 2 0 0 1 0 0 0 2 2 2 2 1 1 2 1 1 1 0 0 1 0 0 0 0 0 1 0 0 0 0 0 0 0 0 0 0 0 0 0 0 0 0 1 0 0 1 1 1 2 0 1 0 1 1 2 0 0 0 2 0 1 1 0 0 0 0 0 0 2 1 0 0 1 1 0 0 0 1 0 1 0 2 2 0 0 0 1 1 1 0 1 1 0 1 0 1 0 1 0 0 1 1 0 1 1 1 1 0 2 0 0 0 2 1 0 1 1 0 0 0 0 0 2 0 0 0 0 2 1 1 1 0 1 1 1 1 0 0 0 0 2 0 2 1 0 1 1 0 0 0 0 0 0 2 1 0 2 0 2 0 0 0 2 2 0 0 1 0 1 1 1 1 0 0 1 0 0 1 2 2 0 2 0 0 0 0 0 0 1 0 0 2 2 0 0 0 0 1 1 1 0 1 0 1 0 0 1 0 1 2 0 0 1 1 1 0 1 1 1 0 0 0 1 1 0 0 1 0 0 1 1 1 0 1 0 0 0 1 1 1 1 1 0 0 0 0 0 2 0 2 0 2 1 1 0 0 2 0 0 0 1 2 1 1 0 0 0 1 0 2 2 0 0 0 0 0 0 0 0 1 1 0 1 1 1 0 1 0 0 0 0 2 1 0 0 0 0 1 0 1 2 0 1 0 0 1 2 0 2 2 2 0 1 1 1 1 1 0 1 1 1 0 1 1 0 1 0 0 0 0 0 2 0 2 2 0 0 0 1 2 1 1 2 2 2 1 1 0 0 0 2 0 0 2 0 0 0 2 2 2 0 2 0 0 0 0 2 2 2 0 0 0 0 1 1 1 2 0 1 1 0 1 2 2 0 1 0 1 1 1 0 2 1 2 0 0 2 0 1 1 0 0 0 0 1 1 1 0 0 0 1 1 1 1 2 1 1 2 2 2 1 1 0 0 0 2 2 0 2 2 2 0 1 1 0 1 1 0 0 2 0 0 0 0 1 1 0 0 0 0 0 0 1 1 0 0 0 2 0 0 0 2 2 0 2 0 1 0 0 0 0 0 0 0 0 0 2 0 0 1 0 0 0 0 0 0 2 0 0 2 0 2 0 1 2 0 0 1 2 2 2 0 0 0 0 0 0 0 1 0 1 1 1 0 0 1 0 1 0 0 1 0 0 0 0 1 1 0 0 2 0 2 1 0 1 1 1 1 0 0 1 2 2 1 0 0 0 2 1 0 1 2 1 1 0 1 1 1 0 0 1 1 0 1 1 0 2 2 1 1 1 1 0 2 2 2 0 0 0 1 1 2 0 1 1 0 1 0 0 2 0 2 1 2 1 1 0 0 0 0 1 0 1 1 0 0 0 1 0 0 1 1 0 1 0 0 0 0 2 0 0 0 0 0 1 0 1 0 0 0 1 0 1 0 0 0 0 0 0 0 0 0 0 1 0 0 0 2 1 0 0 0 2 0 2 1 0 2 0 0 0 1 2 2 0 0 0 0 0 1 2 0 2 1 2 0 1 1 2 2 0 0 1 0 2 2 2 0 1 2 0 2 1 0 1 1 0 1 1 1 2 2 1 1 0 1 1 0 2 2 0 0 0 1 2 1 1 1 0 0 1 0 0 0 1 0 1 0 1 0 0 1 0 0 0 2 2 1 1 1 0 1 0 0 0 2 0 0 0 0 0 1 0 1 0 0 0 1 1 0 1 0 1 1 2 1 1 0 0 0 1 0 0 0 2 0 2 1 0 1 1 1 0 0 0 0 2 1 0 0 0 1 2 1 1 1 0 1 0 1 1 1 0 2 2 0 2 0 1 0 1 1 2 1 1 0 2 1 2 1 0 0 1 0 0 0 0 1 0 0 0 0 0 0 0 2 2 2 0 0 0 0 2 0 2 1 1 1 0 1 0 1 1 1 0 0 0 0 0 0 0 0 2 0 0 0 2 1 2 0 0 0 0 0 0 0 0 1 2 1 0 0 0 1 1 0 0
81 0 0 0 0 0 0 1 0 0 0 1 0 0 0 0 0 1 2 0 0 0 1 0 1 1 1 0 1 2 1 0 0 0 2 1 1 0 1 0 0 0 0 0 1 1 1 0 2 1 0 0 0 0 1 2 0 0 0 1 0 1 0 0 0 0 0 1 0 0 0 1 1 0 1 1 1 0 2 0 0 0 2 1 0 0 0 0 0 2 0 0 0 1 1 1 1 0 0 0 0 2 1 0 2 0 2 1 2 1 0 1 1 1 1 1 1 0 2 0 1 0 1 1 1 1 1 2 2 1 0 0 2 2 0 0 2 0 0 0 2 0 0 0 1 0 0 0 0 0 0 0 0 0 0 0 0 1 1 1 2 1 1 2 0 0 0 0 2 2 0 0 0 1 1 0 1 1 0 1 1 1 1 2 1 1 1 2 0 0 0 2 1 1 1 1 1 2 0 1 0 1 0 1 0 1 2 0 1 0 2 0 2 0 0 1 0 0 0 0 2 0 0 2 0 0 0 2 0 1 0 0 0 0 0 0 0 2 0 0 0 1 2 1 1 1 0 1 1 1 1 1 0 1 0 1 0 1 0 0 0 0 0 0 1 0 0 2 2 0 0 0 0 0 0 1 0 2 2 0 1 0 0 0 0 0 0 0 1 1 1 1 0 2 1 0 1 0 0 0 1 0 1 1 1 0 1 2 1 0 1 1 2 1 2 1 0 1 0 0 0 2 1 0 1 0 0 1 1 1 0 0 0 0 0 0 0 0 1 0 0 0 0 0 1 1 0 0 1 0 0 0 1 1 0 1 0 0 0 0 1 1 2 0 2 0 1 2 2 0 0 2 2 2 0 2 2 1 0 0 1 1 0 0 1 1 0 0 0 0 0 0 0 0 2 0 0 0 0 0 0 0 2 2 0 0 0 0 0 0 0 0 1 0 1 2 0 0 0 1 0 1 0 1 0 1 1 0 0 0 0 0 0 2 0 0 0 1 0 0 1 1 0 0 1 1 1 1 2 1 0 0 0 2 0 0 0 0 2 0 0 0 1 0 0 2 0 1 1 0 1 1 2 2 0 0 0 0 0 1 1 2 1 1 1 2 0 1 1 0 1 2 0 2 0 0 2 1 1 1 1 1 1 1 1 1 1 1 1 0 1 1 0 2 1 0 1 0 0 2 2 0 1 1 1 0 0 2 0 2 0 2 1 1 1 0 1 0 0 1 0 1 0 2 2 2 0 0 2 0 0 0 0 0 1 1 1 1 0 0 1 0 0 0 0 1 0 1 1 1 0 0 1 0 1 0 1 0 0 2 0 0 0 0 0 0 0 2 1 1 0 0 0 1 0 0 0 0 0 0 0 2 0 0 1 0 0 0 1 0 0 0 1 2 2 2 0 1 0 1 0 1 0 0 0 2 0 0 0 0 0 0 0 0 0 1 0 0 2 0 2 2 0 1 0 1 2 0 0 0 0 1 0 1 0 2 1 2 2 0 0 0 0 0 2 2 0 2 0 1 0 0 1 1 0 0 2 1 0 2 1 1 2 2 1 2 1 1 1 1 1 1 1 0 0 0 1 0 0 2 1 1 0 0 2 0 0 2 2 0 0 0 0 0 0 1 0 2 1 0 0 0 0 0 0 0 0 0 1 0 2 1 0 2 0 0 1 1 0 1 0 1 1 1 2 0 0 0 0 0 0 0 1 1 0 0 0 0 2 0 0 0 2 0 0 1 0 1 0 1 0 0 1 0 0 1 0 1 1 1 2 2 0 0 1 1 1 2 1 2 0 1 2 1 1 0 0 0 0 2 1 1 1 2 1 0 1 0 0 2 2 0 0 0 1 1 1 2 1 0 1 1 0 2 2 1 0 0 0 2 0 0 2 0 0 2 0 1 1 2 0 1 1 1 0 0 0 0 0 0 1 1 1 2 1 1 1 0 0 0 1 1 0 1 1 1 1 0 2 0 0 0 1 1 0 2 0 1 0 0 1 1 0 0 0 2 0 0 0 2 0 1 0 0 2 1 2 0 1 0 0 0 0 0 0 0 1 1 0 2 0 0 0 0 1 1 0 1 1 0 0 1 1 2 1 1 2 2 1 1 0 2 0 2 0 0 0 2 0 0 0 0 1 2 1 1 0 2 0 2 2 0 1 0 0 0 2 0 0 0 2 0 1 1 0 0 1 0 2 1 1 0 0 0 1 0 2 0 2 0 0 0 0 1 0 0 0 0 0 0 0 0 1 1 1 0 0 0 0 0 0 0
82 0 0 0 0 0 0 2 0 1 1 1 1 1 1 0 0 1 1 1 1 0 0 2 0 0 0 1 0 1 2 0 1 0 0 0 2 1 1 0 1 1 0 2 2 2 1 0 0 2 1 1 0 0 1 1 1 0 1 0 0 0 1 1 0 0 1 0 0 0 0 1 2 1 1 2 2 1 2 1 0 0 2 0 1 0 0 0 0 1 0 0 0 0 1 1 1 1 1 1 1 2 1 0 2 1 2 0 0 0 1 1 0 0 1 1 0 0 2 0 1 1 1 1 0 0 0 1 1 1 0 0 0 2 2 2 0 0 0 0 2 0 0 0 0 0 0 0 0 0 0 0 0 0 0 0 0 1 0 1 1 0 2 2 1 2 1 0 1 2 0 0 0 1 1 0 2 0 0 0 0 0 2 2 2 2 2 1 1 0 0 0 1 0 1 0 1 1 0 0 0 0 0 0 0 2 2 0 2 0 2 0 2 0 0 0 0 0 2 1 2 1 0 1 0 1 0 1 1 0 1 1 0 1 1 0 1 2 0 0 0 1 2 1 1 1 0 0 2 0 1 1 0 1 0 1 0 2 0 2 1 2 0 1 1 0 1 0 1 0 0 1 1 1 0 0 1 1 2 0 0 0 0 2 0 1 0 2 0 2 1 0 0 1 1 0 1 1 1 0 1 0 2 0 2 0 1 2 0 1 0 1 2 2 1 0 1 1 1 1 0 2 1 0 1 0 0 0 2 1 0 1 0 0 0 0 0 2 0 1 0 2 1 0 0 0 1 0 1 0 0 0 2 2 2 0 0 0 0 0 0 0 1 0 1 0 0 2 2 0 0 2 0 0 0 0 0 1 1 1 0 0 2 0 1 0 0 0 0 1 1 0 0 0 2 0 0 1 1 2 0 1 0 2 0 2 0 1 1 1 0 0 1 0 1 2 0 0 1 0 0 0 1 0 1 2 1 1 2 1 0 1 1 1 1 0 0 0 1 0 1 1 0 1 2 0 0 1 1 1 0 0 0 1 1 0 1 1 1 2 1 2 1 1 1 0 0 0 2 0 1 1 2 2 2 0 0 0 0 1 0 2 1 1 1 1 0 1 0 1 0 2 0 2 0 1 1 1 1 1 1 0 2 0 2 0 1 0 0 0 0 1 1 1 1 0 0 1 0 1 1 0 2 2 2 0 0 1 0 2 0 1 2 2 2 0 1 1 1 1 0 1 1 0 2 1 0 0 2 0 0 0 0 0 2 1 0 1 1 0 0 0 0 1 1 0 1 0 1 0 0 1 0 0 0 0 0 0 0 2 0 2 1 0 1 0 1 2 1 0 1 1 1 0 1 0 0 0 0 0 0 1 0 0 1 0 0 0 1 2 0 0 0 1 0 1 0 2 1 1 1 1 0 0 0 0 2 1 0 0 0 0 1 0 0 1 1 0 0 0 0 1 0 1 0 2 2 0 2 2 0 0 2 0 0 2 0 2 2 0 0 0 0 0 0 0 1 2 1 1 0 1 0 0 0 0 2 0 2 0 1 1 2 2 2 2 2 1 0 1 2 1 1 0 1 1 2 0 1 2 0 1 0 0 2 0 1 2 2 0 1 0 0 0 1 0 0 0 1 0 0 0 0 1 0 0 0 0 0 0 1 0 0 2 0 0 0 0 0 0 0 1 0 0 0 0 0 0 0 0 0 0 0 0 0 1 1 0 2 0 0 1 2 1 0 0 1 1 0 2 0 0 1 0 0 1 2 0 0 1 0 1 1 1 1 2 1 1 0 2 1 2 2 2 2 0 1 1 0 1 1 1 2 2 0 0 2 1 0 1 1 0 1 1 0 1 1 1 2 0 2 2 1 2 2 0 0 0 1 2 0 0 0 1 0 1 1 1 1 0 1 0 0 0 0 0 0 0 0 2 0 0 1 2 1 1 1 0 0 0 0 0 0 0 0 0 0 0 1 0 1 0 2 1 0 1 0 0 0 1 1 0 0 0 0 1 0 0 1 0 1 1 0 0 2 2 2 0 0 0 1 1 0 0 2 0 0 0 0 0 0 0 0 1 1 1 2 0 1 0 1 0 0 1 1 1 2 1 1 2 0 2 0 2 0 1 0 1 0 0 0 0 1 2 2 0 0 0 0 0 2 0 1 0 1 0 2 1 0 1 2 0 1 0 2 1 2 0 2 2 2 0 0 0 0 0 0 1 1 0 0 1 0 1 0 0 0 0 1 0 0 0 0 1 1 0 0 0 0 2 0 2
83 0 0 0 1 0 0 2 0 2 2 0 0 0 0 0 0 1 1 1 1 1 0 2 0 0 0 0 2 2 2 1 2 1 0 1 1 2 0 0 2 2 1 0 2 2 0 0 1 0 0 1 2 2 0 1 1 0 1 2 0 2 1 0 0 0 0 0 0 0 0 0 2 0 0 2 2 1 2 0 1 0 1 1 1 0 0 1 1 2 1 1 0 0 0 2 0 0 0 0 0 2 2 0 2 0 2 1 1 0 0 1 0 1 1 1 0 0 1 0 1 1 1 1 1 1 1 1 1 1 0 0 0 0 1 0 0 0 0 0 1 0 0 0 0 0 0 0 1 1 0 0 0 0 0 1 1 1 1 1 1 0 1 2 1 2 0 0 0 0 2 0 1 2 1 0 2 1 1 0 0 1 1 1 1 1 1 1 1 0 0 0 2 1 2 0 1 2 0 1 0 1 0 0 1 1 1 0 1 0 0 0 1 0 0 0 0 0 1 0 2 0 1 2 0 0 1 1 0 1 0 0 0 0 0 0 0 2 1 1 0 0 2 2 2 2 0 0 2 0 0 1 0 1 1 2 0 1 0 1 0 1 0 0 2 0 1 0 2 0 0 2 1 1 0 0 0 0 2 0 1 0 1 1 2 2 0 2 1 2 2 0 0 2 2 0 2 0 0 0 0 0 1 0 1 1 1 2 0 0 0 0 1 1 0 1 0 0 1 1 1 1 1 1 2 0 1 2 0 0 0 1 1 0 0 0 0 2 0 0 0 0 2 1 0 0 1 0 2 2 2 0 2 2 1 0 0 0 0 1 0 1 2 0 2 1 0 1 1 0 0 2 1 1 1 1 2 1 0 0 1 1 0 0 2 1 0 1 1 0 0 1 0 0 2 0 0 2 0 0 0 0 0 2 0 1 0 2 0 0 0 0 1 0 1 2 0 0 0 1 0 1 1 0 0 1 1 1 2 0 0 1 0 1 0 0 0 1 0 0 2 1 0 1 1 0 1 1 1 2 0 0 0 2 1 1 0 2 2 1 1 1 1 1 1 1 0 2 2 2 2 2 1 2 1 1 0 0 0 0 1 1 0 0 0 1 0 1 0 1 1 0 0 2 0 1 0 2 2 0 0 0 2 0 2 0 0 2 1 0 0 2 1 0 0 0 0 0 0 1 1 1 0 0 0 1 1 0 0 2 1 0 0 0 0 0 1 1 1 1 1 1 0 0 1 1 1 1 0 1 0 1 0 1 2 0 0 1 0 0 0 0 0 0 0 2 1 0 0 0 2 2 1 0 0 0 1 0 0 2 0 0 2 0 1 1 2 1 0 0 1 0 0 2 0 0 0 0 0 0 0 2 0 0 0 0 2 0 0 1 1 0 0 0 0 0 0 1 0 1 1 1 0 0 0 1 2 1 0 0 1 0 0 0 0 1 1 0 0 0 1 1 0 0 1 0 1 0 2 0 0 1 0 1 0 2 2 1 1 0 0 0 0 0 0 0 1 2 1 0 1 0 1 0 0 0 1 2 0 2 2 0 2 0 2 2 0 1 1 2 1 0 1 0 0 0 1 0 0 0 0 0 1 1 2 1 1 2 2 0 0 0 0 0 0 1 0 2 1 0 0 0 1 0 1 1 1 0 0 0 1 0 0 2 0 0 0 0 2 2 1 2 0 0 1 1 1 0 0 0 0 0 1 0 2 1 0 0 2 0 1 1 2 0 0 0 2 0 1 2 2 0 1 0 0 1 1 1 1 0 2 2 0 0 1 2 0 2 0 2 0 2 2 2 1 1 1 1 0 2 2 2 1 2 1 0 0 1 0 1 1 0 0 0 1 1 1 2 1 0 0 0 1 2 2 2 0 0 0 2 0 0 1 0 0 1 0 0 0 0 0 0 0 0 0 0 0 0 0 1 1 1 0 2 2 0 0 0 0 0 0 0 0 0 0 0 1 0 2 0 1 0 1 0 0 1 0 2 0 1 2 0 0 0 0 1 0 0 0 2 0 0 0 0 2 2 2 0 1 1 0 0 1 0 2 2 0 2 0 2 0 0 1 0 2 2 0 2 2 1 0 2 0 1 2 0 0 1 0 0 0 1 0 1 0 0 0 2 0 0 0 0 2 2 2 0 0 1 1 1 1 0 0 0 1 1 2 2 0 2 0 1 0 0 1 1 1 0 1 2 0 1 0 0 0 0 0 0 2 0 0 0 1 2 0 0 0 1 1 0 0 0 0 0 0 0 0 1 1 0 1 0
84 0 0 0 1 0 0 2 0 1 1 1 1 1 1 0 0 0 0 1 1 1 0 2 0 0 0 1 1 1 2 0 1 1 0 1 1 2 0 0 0 0 1 0 2 2 0 0 1 1 0 0 0 0 1 1 0 0 0 0 2 2 2 0 0 1 1 1 1 1 0 1 1 0 2 1 1 2 2 1 1 0 2 0 2 0 0 0 0 2 0 0 1 1 0 1 0 2 2 2 2 2 0 0 2 1 2 0 0 0 0 0 0 2 2 2 0 0 2 0 0 0 1 1 1 1 1 0 1 1 0 0 0 0 0 0 0 0 0 0 1 0 0 0 0 1 0 0 0 0 0 0 1 0 1 1 1 2 0 0 0 0 1 1 1 1 0 0 0 1 1 1 1 2 1 0 2 2 0 2 2 1 1 1 1 1 1 1 0 0 0 1 2 1 2 0 2 0 0 0 0 0 0 0 1 1 1 1 1 0 1 0 2 0 0 0 0 0 1 0 2 1 1 2 0 0 0 1 0 0 0 0 0 0 2 2 0 2 0 0 0 0 2 1 1 1 0 0 2 0 0 0 0 0 1 1 0 1 0 0 0 0 0 0 1 0 1 1 1 0 0 0 0 2 0 0 1 2 2 0 0 0 0 1 2 0 0 1 0 2 0 1 1 1 2 0 1 0 0 1 0 0 0 0 0 0 0 2 1 0 1 1 0 1 2 0 1 0 1 1 1 1 1 0 0 0 0 2 1 2 0 0 1 1 0 1 0 1 1 1 0 1 2 0 1 1 1 1 1 0 0 1 1 1 0 1 0 0 0 0 1 1 2 0 2 1 0 1 1 1 1 1 1 1 0 0 1 1 0 0 0 0 0 0 1 0 0 0 0 0 0 0 1 0 2 1 0 1 0 0 0 1 1 2 1 0 0 1 0 0 2 0 0 0 0 1 1 0 0 0 1 1 0 1 1 2 1 0 0 0 0 0 0 2 2 2 0 2 1 1 2 0 0 0 1 1 1 0 0 0 0 1 0 2 0 0 0 1 1 0 2 0 0 0 0 2 0 0 2 0 0 0 2 2 1 0 0 0 0 0 0 1 2 2 0 1 0 0 1 0 1 0 0 1 0 0 1 1 1 0 1 1 1 1 1 0 2 1 0 0 0 1 1 1 1 0 0 0 1 2 2 0 1 0 0 2 0 1 1 1 1 1 0 0 0 0 2 0 0 1 0 0 0 1 0 2 0 0 2 0 0 0 0 0 2 1 0 0 0 1 0 0 0 0 0 1 1 2 0 2 0 0 0 0 0 0 0 0 0 1 0 0 1 0 1 0 0 1 0 0 0 0 0 0 2 0 2 0 0 0 0 1 0 0 1 1 1 0 2 1 0 0 0 1 0 0 0 0 0 0 0 0 0 1 0 1 0 1 0 0 0 0 0 0 0 0 1 0 2 0 2 1 0 0 2 2 2 0 2 2 1 1 1 1 0 2 1 2 2 0 0 0 1 2 0 2 0 1 1 0 1 1 1 0 0 0 1 0 2 0 1 0 2 2 2 2 1 1 1 0 1 1 0 0 0 0 0 0 2 2 1 1 1 0 1 0 1 2 2 0 1 0 0 1 1 0 0 2 1 0 0 0 0 0 1 0 1 1 1 1 2 1 0 2 0 0 0 0 1 2 1 1 0 0 0 0 0 1 0 0 0 0 2 0 0 1 0 0 2 0 0 0 2 1 0 1 1 1 0 1 0 0 2 0 0 1 1 1 1 1 1 1 1 1 2 1 0 1 1 2 1 1 2 2 2 0 0 0 0 0 0 1 0 1 2 0 0 1 0 0 1 1 0 0 1 2 1 2 1 0 1 1 0 2 2 1 0 0 0 1 0 0 2 0 0 1 1 1 2 1 1 2 1 0 0 0 1 0 0 0 2 2 1 2 1 1 1 1 1 1 1 0 2 0 2 1 1 0 2 1 1 0 1 1 0 2 0 1 1 1 1 1 0 0 0 0 1 0 1 1 0 1 0 0 2 2 2 0 0 0 0 2 1 0 2 1 1 1 0 1 0 0 1 0 1 1 1 0 2 2 0 2 0 1 0 2 1 0 0 0 0 2 0 0 2 1 1 0 0 0 0 1 1 2 0 0 0 0 0 1 2 0 1 0 1 0 2 1 0 1 1 0 1 0 0 0 0 0 2 2 1 0 0 0 1 2 2 0 2 0 0 0 1 2 0 0 0 1 0 0 1 0 1 0 1 0 0 0 2 0 0 0
85 0 0 0 0 1 1 2 1 1 1 0 1 1 1 0 0 2 0 0 1 1 0 2 0 0 0 2 0 0 2 0 1 1 0 0 2 1 1 0 1 1 0 0 2 0 0 0 1 1 0 1 1 1 0 2 0 0 0 0 1 2 2 1 0 0 1 1 0 0 0 0 2 0 1 2 2 0 1 0 1 0 2 0 2 0 0 0 0 2 0 0 0 2 1 1 1 1 1 1 1 2 0 0 2 1 2 0 2 1 0 2 2 2 2 2 2 0 1 0 1 0 1 1 0 0 0 0 0 0 1 1 0 0 0 0 0 0 0 0 1 0 0 0 1 0 1 0 1 1 0 0 0 0 1 0 0 0 0 1 1 0 1 2 1 2 1 0 1 2 1 2 0 1 2 1 1 0 0 0 0 0 1 2 2 2 1 2 1 1 1 2 0 0 0 1 1 1 0 0 0 0 1 0 1 1 1 0 1 0 1 0 2 0 0 0 0 0 1 0 2 0 0 1 0 1 1 0 0 0 0 0 0 0 0 0 0 2 0 0 0 0 2 2 2 2 0 0 2 0 0 0 0 0 0 0 1 1 0 0 0 0 0 0 1 0 0 0 1 0 0 0 0 2 0 0 1 1 2 0 0 1 0 1 0 0 0 2 1 2 0 0 0 2 2 0 2 0 1 0 1 0 0 2 0 0 0 0 0 1 0 1 1 1 1 0 0 0 1 1 1 1 2 1 1 0 1 1 0 0 0 1 0 0 0 0 0 2 0 0 0 0 1 0 0 0 1 0 1 0 0 0 1 1 1 1 1 0 0 0 0 0 0 0 0 0 0 2 2 1 1 1 0 0 0 0 2 1 0 0 1 1 0 0 0 0 0 0 0 0 1 1 1 1 2 1 1 1 0 0 0 0 1 2 1 0 0 1 0 0 1 0 1 0 1 1 1 0 0 1 0 1 1 0 0 2 2 0 0 0 0 0 1 1 1 0 0 2 1 1 2 0 0 0 1 1 1 0 1 1 0 0 0 2 2 2 0 1 1 1 1 1 2 2 2 0 0 1 1 0 0 0 2 2 1 0 0 0 0 2 1 2 1 1 0 2 1 0 1 1 2 2 0 1 1 1 1 2 2 0 0 0 1 1 1 0 1 2 0 0 0 1 2 0 0 0 1 0 0 2 2 0 0 0 0 1 1 0 1 1 2 0 1 0 1 0 0 0 1 2 0 1 1 0 1 1 0 2 0 0 0 0 0 1 2 0 0 1 0 1 1 0 1 0 0 1 2 2 1 1 0 0 0 0 0 0 0 0 0 1 1 1 1 0 0 0 1 2 2 2 1 0 1 0 0 0 1 0 0 0 0 1 0 0 1 1 1 0 1 1 0 0 0 1 0 1 0 2 0 1 0 0 0 0 0 0 2 0 0 0 0 0 0 0 0 0 0 0 0 0 1 1 0 1 1 0 1 0 0 0 1 1 0 0 1 2 2 2 2 0 0 0 1 2 0 1 1 1 1 0 1 1 0 1 1 0 2 0 2 1 0 0 2 2 2 2 1 1 1 0 1 1 0 0 1 1 1 1 2 2 0 2 0 0 1 0 0 1 2 0 0 0 0 1 1 0 1 2 0 1 0 0 0 0 0 0 0 0 2 0 1 0 0 1 0 0 0 0 0 1 0 1 0 0 0 0 0 0 0 0 0 0 1 0 1 1 0 0 0 0 0 0 2 0 0 1 2 1 0 1 0 0 2 1 1 0 1 0 0 1 0 0 1 1 2 0 0 2 0 2 0 2 2 2 1 1 0 1 0 1 1 2 0 2 2 0 1 1 0 0 1 1 2 2 0 2 2 2 2 0 2 1 1 2 1 0 0 0 1 2 0 0 2 1 1 1 0 0 0 0 0 0 0 0 1 0 0 0 0 1 1 1 1 1 1 0 1 0 0 0 1 0 0 0 0 2 1 0 2 0 0 0 1 1 0 2 0 1 0 0 0 1 0 0 0 0 0 1 0 2 0 2 1 0 2 2 2 0 0 0 0 2 0 0 1 1 0 2 0 2 0 0 1 0 1 2 2 1 1 0 0 1 0 1 1 1 0 2 0 0 0 1 0 1 1 0 0 0 1 1 0 0 2 1 0 1 0 0 0 0 2 0 1 0 0 1 2 2 0 1 0 1 0 0 1 1 0 0 2 0 0 0 0 0 0 0 1 2 0 0 0 2 0 1 0 0 0 1 0 0 1 0 0 1 1 0 0 0 1 0 0 1
86 0 0 0 0 0 0 2 0 1 1 0 0 1 0 0 0 0 0 0 0 0 0 2 0 0 0 1 0 0 1 0 0 2 0 0 2 1 1 0 0 0 0 0 1 0 0 0 1 1 0 0 0 0 1 1 0 0 0 1 0 0 0 0 1 0 1 0 0 0 0 1 2 0 0 2 1 1 1 0 2 0 1 1 2 0 0 0 0 2 0 0 0 1 1 1 1 1 1 1 1 2 2 0 2 0 2 1 1 0 0 2 0 1 1 1 0 0 1 0 1 1 0 0 0 0 0 1 2 1 0 0 0 0 0 0 0 0 0 0 0 0 0 0 1 0 0 0 1 1 0 0 1 0 1 0 0 1 0 1 1 1 2 2 0 2 0 1 0 1 1 1 0 1 2 0 1 0 0 0 0 0 0 2 2 1 0 1 0 0 0 1 2 2 2 1 1 2 0 0 0 0 1 0 1 1 1 0 1 0 0 0 1 0 0 2 1 1 1 0 2 1 0 2 0 0 1 1 0 2 0 0 1 1 0 0 1 2 0 0 0 0 2 0 0 0 0 0 2 0 0 0 0 0 0 1 1 0 0 0 0 0 0 0 0 0 0 0 0 0 0 1 0 0 0 1 0 0 1 0 1 0 1 2 2 2 0 0 1 1 1 1 1 2 2 0 2 2 0 1 0 0 1 0 1 1 0 1 0 0 0 1 2 2 1 0 2 1 0 0 1 1 2 1 2 0 0 1 0 0 0 2 0 0 0 1 1 0 2 0 0 1 2 1 0 0 2 0 1 0 0 0 0 0 0 2 0 0 0 1 0 2 1 0 1 1 0 2 2 1 1 1 2 2 0 2 1 1 1 0 2 0 2 0 0 1 0 0 0 0 0 1 0 0 0 2 0 2 0 0 0 0 0 1 0 1 1 1 1 0 0 1 2 1 2 1 1 0 0 1 0 1 0 1 1 2 0 0 0 1 1 1 1 1 1 0 0 1 0 0 1 1 0 0 0 2 2 1 2 2 0 0 0 2 0 0 0 1 0 2 2 1 0 0 0 2 0 1 2 0 0 0 2 2 2 0 0 0 0 1 2 1 2 2 1 1 0 1 1 1 2 1 1 1 1 0 0 0 0 2 2 1 2 0 2 0 0 2 2 0 0 2 0 1 1 0 0 0 0 1 1 1 1 0 0 0 1 2 0 2 0 2 1 0 1 0 0 0 1 1 1 1 0 1 2 1 1 0 1 1 0 1 0 0 2 1 0 2 1 1 1 1 0 0 0 1 1 2 0 2 0 0 0 0 0 0 1 0 0 0 2 0 1 0 1 0 1 1 1 1 0 2 0 0 0 0 0 0 0 0 0 1 1 1 0 2 2 0 1 1 0 0 0 0 0 0 1 1 1 0 0 0 0 0 0 0 2 1 0 0 0 0 0 0 0 0 0 0 1 0 1 1 0 1 1 1 2 1 0 0 1 0 0 2 1 2 2 2 2 0 0 0 1 1 1 2 0 2 0 0 2 0 0 0 2 0 2 1 1 1 2 0 2 2 1 1 0 1 1 2 1 0 0 1 0 0 1 0 1 1 0 1 0 0 1 0 0 2 2 1 0 0 0 0 0 1 1 1 0 0 0 0 1 0 0 1 1 1 0 0 1 0 0 2 0 0 1 0 0 2 1 2 1 1 2 0 0 1 0 2 0 2 0 0 0 1 0 0 2 0 0 0 2 0 0 0 1 2 0 2 2 0 2 1 1 0 1 1 0 1 0 0 2 2 2 1 0 1 0 2 1 2 2 2 2 0 0 1 1 1 0 1 1 2 1 0 0 0 1 1 1 0 0 0 2 2 2 2 2 0 2 2 1 2 1 0 0 0 1 2 1 1 1 1 1 1 0 0 0 1 0 1 0 0 0 0 1 0 0 1 1 1 1 2 2 0 0 0 0 0 1 0 1 0 1 0 1 0 1 0 0 0 2 1 0 1 0 1 1 1 2 0 1 1 0 1 0 0 0 1 1 2 0 0 2 1 1 0 1 0 1 1 1 1 2 1 0 2 0 2 0 0 1 0 1 1 1 1 1 0 0 1 1 1 1 1 0 1 0 1 2 1 1 1 2 1 1 1 0 2 0 0 0 0 0 0 0 1 1 1 2 0 1 1 0 0 1 2 0 2 0 1 1 0 1 0 1 0 0 0 0 0 0 0 0 1 2 1 2 1 0 1 1 1 0 0 0 0 1 0 0 1 0 1 1 1 0 0 0 0 2 0
87 0 1 0 0 0 0 2 0 2 2 0 0 1 0 0 0 2 0 0 1 0 0 2 0 0 0 2 1 1 2 2 1 1 0 0 2 2 0 0 1 1 0 0 2 0 0 0 1 1 0 1 0 0 2 2 0 0 0 1 1 2 1 1 0 1 1 0 0 0 0 2 2 1 1 2 2 1 2 0 1 0 2 0 0 0 0 1 1 2 0 1 0 1 0 1 0 1 1 1 0 2 2 0 2 0 2 0 1 1 0 2 1 1 1 1 1 0 0 0 2 0 1 1 1 1 1 1 1 1 0 1 0 0 0 0 0 0 0 0 1 0 0 0 0 0 0 0 0 0 0 0 1 0 0 0 0 1 0 0 0 0 1 2 2 2 0 0 1 1 1 1 0 1 2 0 1 1 0 1 1 0 2 2 2 2 2 0 0 0 0 0 2 0 2 0 2 1 0 0 0 0 0 0 1 1 1 1 1 0 1 0 2 0 0 2 2 0 1 0 2 0 0 2 0 0 0 1 0 1 0 0 0 0 0 0 0 2 1 1 0 0 2 1 2 2 1 0 2 0 0 0 0 1 0 2 1 1 0 0 0 0 0 0 1 0 1 2 2 0 0 1 0 2 0 0 0 1 2 0 0 0 1 1 1 1 1 1 1 2 1 1 0 2 2 0 2 1 0 1 0 0 1 0 1 0 0 2 0 0 0 1 2 1 2 0 0 0 1 1 1 2 1 1 1 0 0 1 0 0 0 1 1 0 0 0 0 2 0 0 0 0 2 0 1 1 1 0 1 1 1 0 2 2 2 0 0 0 0 2 0 2 2 0 2 0 1 0 0 0 0 2 1 1 1 1 1 2 2 0 0 2 0 0 1 1 0 0 0 0 0 1 0 0 2 0 1 0 0 0 0 0 1 2 0 1 1 2 0 0 0 1 0 0 0 0 2 1 1 0 0 1 0 1 0 1 0 0 2 1 2 0 0 0 0 1 0 0 1 1 2 0 0 2 2 1 1 0 1 1 0 1 0 1 1 0 1 2 1 2 0 2 0 0 0 2 0 2 1 0 1 1 1 1 2 0 2 0 0 0 0 1 0 0 0 1 0 0 0 1 0 1 1 1 1 1 1 0 0 1 2 2 1 1 1 0 1 0 0 0 0 2 0 1 1 1 0 0 0 1 1 1 0 0 0 0 1 1 1 2 0 1 1 1 0 0 2 1 0 2 0 1 0 0 1 1 0 2 0 0 1 1 0 0 2 1 0 1 0 1 1 0 0 0 0 1 1 0 2 0 1 1 0 0 0 0 0 0 0 2 0 0 2 0 0 1 1 2 0 0 0 1 0 0 0 0 0 0 0 0 0 2 0 1 1 0 0 0 0 0 0 0 0 1 1 1 1 0 0 0 0 0 1 1 1 0 1 1 0 0 1 0 1 0 0 1 1 1 0 1 0 0 0 0 2 2 2 0 0 0 0 1 1 1 1 2 1 0 0 0 0 0 0 0 0 0 1 2 0 1 1 0 0 0 1 0 2 0 2 0 1 1 2 1 1 2 1 1 1 2 1 1 0 0 0 0 1 1 1 2 2 0 0 0 2 0 2 2 2 1 0 0 0 0 0 0 0 1 0 0 0 0 0 0 0 1 2 0 0 0 0 0 0 2 0 0 2 0 0 0 0 0 0 0 0 1 0 2 0 1 0 1 1 0 0 2 1 0 2 1 1 0 2 0 0 0 1 2 0 1 0 0 1 0 0 1 2 1 1 0 1 1 1 1 2 1 1 1 1 2 1 1 2 2 0 1 0 0 0 1 1 2 1 2 0 1 2 0 0 2 2 0 1 1 1 2 2 1 2 0 1 2 1 1 1 1 0 0 2 2 1 1 2 0 0 2 0 0 0 1 0 1 1 0 0 0 0 0 0 0 2 2 1 2 1 0 1 0 0 0 1 0 0 0 0 1 1 0 2 0 1 0 2 0 0 2 1 1 0 0 1 1 0 0 0 0 0 0 1 1 1 1 0 0 2 2 2 0 0 1 0 1 0 1 1 1 1 1 0 1 0 0 1 0 2 1 1 1 2 0 1 1 1 2 0 1 0 2 0 0 0 1 0 0 0 1 0 0 0 1 0 0 2 1 0 0 0 0 0 1 2 0 0 0 2 0 2 2 0 2 1 1 2 0 1 0 0 0 0 0 0 0 0 0 0 0 1 0 2 0 0 0 1 1 0 0 0 0 0 0 0 0 0 1 1 0 0 0 1 1 1 1
88 0 1 0 0 0 0 2 0 0 0 0 0 0 0 0 0 1 1 1 0 0 1 1 1 1 1 1 1 1 2 0 0 1 1 1 1 2 0 0 1 1 1 0 2 1 0 0 1 1 0 0 0 0 1 1 1 0 0 0 1 1 1 1 1 0 2 1 0 0 0 0 2 0 2 2 2 2 2 0 2 0 2 1 1 0 1 0 0 2 0 0 1 2 1 2 1 1 1 1 1 2 0 0 2 0 2 0 1 1 0 1 1 2 2 2 1 0 1 0 1 0 2 2 2 2 1 0 2 1 1 1 1 1 0 0 0 0 1 0 1 0 0 0 1 1 1 0 0 0 0 0 0 0 1 0 0 1 0 1 2 1 2 2 1 1 1 0 0 1 1 1 1 2 2 1 2 0 0 0 0 1 0 2 2 1 1 2 1 1 1 2 1 0 1 0 1 1 0 1 0 1 0 0 0 1 1 0 1 0 2 0 0 1 0 0 0 1 2 1 1 0 2 2 0 0 2 2 1 2 0 0 0 0 0 0 0 2 0 0 0 0 0 0 0 0 0 0 2 0 0 1 0 0 0 0 1 1 0 0 0 0 0 0 1 1 0 1 1 0 0 1 0 2 0 0 1 1 1 0 1 0 0 1 1 1 1 0 0 2 0 1 1 1 2 0 2 0 0 0 0 0 0 0 0 0 0 1 0 0 0 0 2 1 1 0 0 0 1 1 1 2 1 0 2 0 0 2 0 0 0 0 0 0 0 0 0 0 2 1 0 2 2 0 1 1 0 1 2 1 1 1 2 2 1 0 1 0 0 2 0 2 0 1 0 0 0 2 2 1 1 1 1 1 1 2 2 2 0 0 1 1 2 0 1 0 0 0 0 0 0 1 1 2 2 0 2 0 0 0 0 0 1 1 0 0 1 0 0 0 0 1 0 0 0 0 2 2 0 0 0 2 0 1 1 2 1 0 0 0 0 0 2 0 2 0 0 0 0 0 1 0 0 1 0 1 2 0 0 1 0 0 0 2 0 0 0 1 1 1 1 1 0 0 0 2 0 0 2 0 0 0 2 2 2 0 1 0 0 1 2 0 1 1 1 1 0 0 1 1 2 1 0 2 1 1 0 2 2 0 0 0 0 1 1 1 2 1 0 0 0 1 1 1 1 0 1 0 0 1 1 1 0 0 0 1 1 1 0 2 0 1 2 1 1 0 1 0 1 2 0 2 0 0 1 2 0 0 2 0 0 1 0 0 2 2 2 2 0 0 0 0 0 0 0 1 1 0 0 0 0 1 1 0 1 0 2 0 0 0 1 0 2 0 2 0 1 1 0 1 1 0 0 1 0 0 0 0 0 0 0 2 0 0 1 0 1 0 0 0 1 0 0 1 0 1 1 0 0 0 0 0 0 1 0 1 0 1 0 0 0 1 0 0 0 1 0 2 1 1 1 0 0 0 2 0 2 0 2 2 0 1 1 1 0 2 1 1 1 0 0 0 0 1 1 1 0 1 2 0 0 1 0 0 0 1 1 0 0 2 0 1 2 2 2 2 1 0 2 2 2 0 0 1 1 0 1 0 2 2 0 2 0 0 1 0 0 2 2 0 1 0 0 0 0 1 2 2 1 0 0 0 1 0 0 1 1 0 0 0 0 0 0 2 0 0 0 0 0 1 0 1 1 1 1 1 0 1 1 1 0 1 0 0 1 2 1 0 2 1 0 1 2 0 0 0 1 2 0 2 0 0 1 1 0 1 1 1 1 1 2 2 0 0 2 2 1 1 0 2 1 2 2 2 1 0 0 1 0 1 1 2 0 2 2 0 1 0 1 1 2 0 1 1 0 1 1 2 2 0 2 2 1 1 1 1 0 0 0 2 0 0 1 0 0 1 0 1 1 0 1 0 0 0 0 0 0 0 0 1 1 1 1 2 1 1 1 0 1 1 0 1 1 0 1 0 0 0 1 0 0 0 0 2 0 1 0 1 0 0 0 1 0 0 0 0 1 0 1 1 0 1 1 0 2 2 2 0 0 0 1 1 1 1 2 1 0 2 0 1 1 0 0 1 1 1 1 1 2 1 1 1 0 1 0 2 0 1 0 0 1 1 1 2 1 0 0 0 0 0 0 0 0 1 0 0 1 0 1 0 1 1 2 0 0 0 0 1 0 1 1 1 1 1 1 1 0 0 1 1 0 1 0 0 0 1 1 1 1 1 1 1 1 1 0 0 0 0 1 0 1 0 1 0 1 0 0 0 0 0 1 2
89 0 0 0 0 0 0 2 0 2 2 0 0 1 0 0 1 1 0 0 0 0 1 1 0 0 1 2 0 0 2 1 0 1 0 0 2 1 0 1 0 0 0 0 0 0 0 0 2 0 0 0 0 1 0 1 0 0 0 1 1 1 1 1 0 1 0 0 0 0 0 1 2 1 1 2 2 1 1 0 2 0 1 1 0 0 0 2 2 2 0 1 1 1 1 1 1 1 1 1 1 2 1 1 2 0 2 0 0 0 0 0 0 2 2 2 0 0 1 0 1 0 2 2 2 2 2 0 2 0 0 0 0 1 1 1 1 0 0 0 1 0 0 0 0 0 0 0 0 0 0 0 0 0 0 0 0 2 1 0 1 1 2 2 1 2 0 1 0 1 1 0 0 1 0 1 1 0 0 1 0 0 1 1 1 1 1 0 0 0 0 0 1 0 1 0 2 2 0 0 0 1 1 0 1 1 1 1 0 0 2 0 0 0 0 0 0 0 2 0 2 2 0 0 0 1 1 1 0 1 0 0 0 0 1 0 0 2 1 1 0 0 2 1 1 1 0 0 1 1 1 1 0 0 0 1 1 1 0 0 0 0 0 0 1 0 1 1 2 0 1 0 0 1 0 0 1 0 1 0 1 1 2 2 2 1 1 1 1 2 0 1 0 1 2 0 1 1 0 1 0 1 2 0 2 0 0 1 0 0 0 2 1 1 2 1 0 1 1 1 0 1 1 0 1 0 0 1 1 1 0 2 0 0 0 1 0 1 1 0 0 1 1 0 0 1 0 0 0 0 0 0 2 2 2 0 1 0 0 1 0 2 0 1 0 0 0 2 2 1 1 1 1 1 0 1 1 2 1 0 0 1 0 0 0 1 0 0 0 0 0 0 0 0 1 1 0 1 1 1 0 1 1 2 1 0 0 0 0 0 1 1 1 0 1 2 0 0 0 0 2 2 0 1 1 2 1 1 2 1 2 0 0 2 1 1 1 0 1 0 2 1 0 1 2 1 1 1 1 1 0 1 0 2 1 1 0 0 1 1 2 2 0 0 0 1 0 1 1 0 1 1 2 2 1 1 1 1 1 0 1 1 2 2 0 0 0 0 0 1 0 1 0 1 1 0 2 1 1 1 1 0 1 1 1 0 1 1 1 0 0 2 1 1 1 0 0 0 1 2 2 0 2 2 2 0 0 0 1 1 1 0 0 0 0 0 1 1 1 1 1 1 0 0 1 0 0 1 1 0 0 1 0 0 2 1 0 1 0 0 0 0 0 0 1 0 1 0 0 0 0 1 1 0 1 0 2 1 0 1 0 1 0 0 0 0 0 1 1 1 1 0 0 1 1 0 1 0 0 0 0 2 1 0 1 1 2 0 1 1 1 0 0 0 0 0 0 0 1 0 0 0 0 0 0 0 2 0 0 0 0 0 1 0 0 1 1 0 0 0 2 2 0 2 0 1 2 1 1 1 1 1 0 0 0 2 2 1 1 0 0 0 1 2 0 1 1 2 0 1 1 0 0 0 1 0 1 0 1 2 0 2 2 2 2 2 1 1 1 2 2 0 0 0 0 0 1 0 1 1 0 1 1 0 2 0 2 1 1 1 1 0 0 0 0 2 0 2 0 0 0 0 0 1 1 0 2 0 0 0 0 0 0 2 0 0 1 0 1 2 0 1 0 0 1 1 0 0 0 0 0 0 0 0 0 1 2 0 2 0 0 0 2 0 0 0 1 1 0 1 0 0 2 0 0 1 0 0 0 0 0 1 1 1 1 2 1 2 0 2 0 1 2 2 2 0 0 1 0 1 1 1 0 1 2 0 1 0 1 1 2 0 0 0 0 1 1 1 1 0 0 0 0 2 2 0 0 0 1 2 0 0 2 0 0 2 0 0 0 0 2 2 2 0 1 1 1 0 0 0 1 1 2 1 0 0 2 2 0 0 0 0 0 0 0 0 0 0 0 0 0 0 2 0 0 1 0 1 0 0 0 1 1 0 0 2 0 0 1 1 1 1 0 0 1 1 1 0 1 0 1 1 2 0 2 1 0 2 0 2 0 0 1 0 2 2 1 0 2 1 0 2 0 2 1 1 1 1 1 0 1 1 0 0 0 0 0 2 0 0 0 0 2 1 1 0 1 1 1 1 2 0 1 0 0 1 2 2 0 1 2 0 1 1 0 0 0 0 1 1 0 0 0 0 0 0 1 1 1 0 0 1 0 1 0 0 0 1 1 0 1 0 0 0 1 0 0 0 0 0 0 1
90 0 0 0 0 0 0 0 0 0 0 2 0 0 0 0 0 2 2 1 1 1 0 2 0 0 0 1 2 2 1 1 0 1 0 1 1 1 1 0 1 1 1 0 2 2 0 0 0 2 0 2 1 1 0 1 1 0 0 1 1 2 2 1 0 1 1 1 0 0 0 0 2 1 2 2 2 2 2 0 2 0 1 1 2 0 0 1 1 2 1 1 2 0 0 0 0 0 0 0 1 2 0 1 2 0 2 0 0 0 0 2 1 1 1 1 1 1 1 0 0 0 1 1 1 1 1 2 2 2 0 0 0 0 0 0 0 0 0 0 2 0 0 0 0 0 0 0 0 0 0 0 0 1 0 0 0 0 1 0 1 1 2 2 1 2 0 0 0 0 2 1 1 0 0 1 2 0 0 0 0 0 1 2 1 1 1 1 0 0 0 1 1 0 1 0 1 2 0 0 0 0 0 0 1 1 2 0 1 0 2 0 2 1 0 0 0 0 2 0 2 2 1 1 0 0 1 1 1 1 0 0 1 1 1 0 1 2 0 0 0 0 2 2 2 2 0 0 2 0 0 1 1 0 0 1 1 0 0 0 0 0 0 0 1 0 0 0 1 1 0 2 1 2 0 0 2 1 2 0 0 0 0 1 1 0 1 1 2 2 2 1 0 2 2 0 2 0 0 0 0 0 0 1 0 0 0 2 0 0 0 1 2 1 0 0 1 0 0 0 0 2 0 0 2 0 0 2 0 1 0 0 1 0 0 0 0 2 0 0 0 2 2 0 1 1 2 0 2 1 1 0 0 0 0 2 0 0 0 2 0 2 0 0 0 2 0 1 1 0 0 2 0 0 0 1 1 1 0 0 1 1 1 0 1 0 0 0 0 0 0 0 1 0 2 0 1 0 0 0 0 0 0 1 1 0 1 1 0 0 0 0 1 0 1 2 0 0 0 1 0 0 0 0 2 2 1 1 1 1 1 2 0 2 0 0 0 2 1 1 2 1 0 1 1 0 1 2 2 0 0 1 0 2 1 1 0 1 0 1 1 1 0 0 0 0 0 1 1 0 1 1 0 0 1 1 1 1 1 1 1 2 1 1 1 2 0 1 1 0 2 2 0 1 0 0 2 2 2 0 0 0 1 1 1 0 1 0 0 0 0 2 1 0 0 0 0 0 0 1 1 1 0 0 0 2 0 0 0 2 1 0 2 2 1 0 2 0 0 1 1 1 0 0 2 1 0 0 2 0 0 0 0 1 2 1 0 0 1 0 0 0 1 0 0 0 0 1 1 0 0 0 1 0 1 0 1 1 1 2 0 0 1 0 0 1 0 1 1 0 1 1 0 0 2 0 0 1 1 0 0 1 1 2 2 0 1 0 1 1 1 0 0 0 0 1 0 1 0 0 0 0 0 0 0 0 2 2 0 0 0 0 0 0 0 0 0 0 0 0 2 1 0 1 1 0 1 0 1 1 1 1 2 0 0 2 2 2 2 0 0 0 0 1 1 1 1 2 0 0 2 0 1 0 0 0 1 0 1 1 1 1 1 0 0 0 1 1 1 2 2 0 0 1 0 0 2 0 0 1 1 0 1 0 1 0 1 2 1 1 0 0 0 0 0 0 1 1 0 0 0 0 0 1 0 0 1 0 0 0 0 0 0 2 0 0 1 0 0 1 0 1 0 0 1 0 0 0 0 0 0 0 1 0 0 2 0 0 2 1 1 1 2 0 0 0 1 2 0 1 0 1 2 1 1 0 1 1 1 1 1 1 0 0 2 1 0 2 0 2 0 2 2 2 2 0 0 0 0 1 1 1 1 1 1 1 1 0 0 2 2 0 0 0 0 0 1 2 1 0 0 0 1 2 2 0 0 0 1 2 0 0 0 0 0 2 0 0 0 0 0 0 0 0 0 0 0 0 0 0 2 2 2 1 0 0 2 0 1 0 0 0 0 0 0 0 1 0 2 0 1 0 1 1 0 1 0 1 1 1 2 0 1 1 0 1 0 1 0 1 1 2 2 0 1 1 1 0 0 0 0 1 0 0 1 0 1 0 0 2 0 0 1 1 1 1 2 1 1 0 1 0 0 0 0 1 1 0 0 0 1 2 0 1 0 1 0 1 0 0 0 0 2 2 1 0 0 0 1 1 2 0 1 1 1 0 1 2 1 0 0 0 2 0 1 1 1 1 2 1 1 0 1 0 0 1 0 0 2 0 0 0 1 2 0 0 0 0 0 0 0 0 0 0 0 0 0 0 0 0 2 0
91 0 0 0 0 1 1 2 0 2 2 0 1 1 1 0 0 2 0 0 0 0 0 2 0 0 1 2 0 0 2 0 0 1 1 1 1 1 0 0 0 0 0 0 2 0 0 0 0 2 2 2 1 1 0 2 0 1 1 0 1 2 1 1 1 0 1 0 0 0 0 1 2 0 2 2 2 1 1 0 2 0 0 2 2 0 0 0 0 2 0 0 1 2 0 1 0 0 0 0 0 2 0 0 2 0 2 0 0 0 0 2 0 2 2 2 1 0 0 0 2 1 1 1 0 0 0 1 1 1 0 0 1 1 0 0 1 0 0 0 2 0 1 0 1 0 0 0 0 0 0 0 0 0 0 0 0 0 1 0 1 1 2 2 2 2 1 0 1 1 1 0 1 2 2 2 1 1 0 0 1 2 1 1 1 1 1 1 1 0 0 0 1 0 2 0 0 2 0 0 0 0 0 0 1 1 1 0 1 0 2 0 1 1 0 1 0 0 1 1 1 1 1 2 0 0 0 1 0 1 0 0 0 1 1 0 1 2 1 1 0 0 2 1 1 1 0 0 2 0 0 1 0 0 1 1 0 2 0 1 0 1 0 0 1 0 1 0 1 0 0 0 1 2 0 0 0 0 1 0 0 1 2 2 2 2 2 2 0 2 0 0 1 2 2 1 1 0 0 0 0 0 1 0 1 0 1 2 0 0 0 2 1 2 0 0 0 0 0 0 1 1 1 0 1 0 0 2 1 2 0 1 1 0 0 0 0 1 1 0 0 1 2 0 0 0 1 1 2 0 0 0 2 2 1 0 1 0 0 0 0 1 2 0 2 1 0 1 1 0 0 2 0 0 0 0 1 1 1 0 1 2 1 1 1 1 0 1 1 1 1 1 1 0 1 1 0 0 1 1 0 1 0 2 0 0 2 0 1 1 0 1 0 0 0 2 0 1 0 0 0 2 0 0 1 2 1 0 2 0 2 0 0 2 0 0 0 1 0 0 1 2 0 1 2 2 2 0 1 1 0 0 1 2 1 1 0 1 1 1 1 1 0 0 0 2 1 0 2 0 0 1 1 1 0 1 0 0 0 0 2 0 1 1 1 2 0 0 1 0 1 1 0 2 0 1 1 2 2 0 0 0 1 1 1 0 2 1 1 0 0 1 1 0 0 0 0 1 0 1 1 1 1 0 0 0 1 0 1 1 1 0 0 0 1 1 2 1 1 2 0 1 0 1 2 2 0 0 2 0 0 0 0 0 1 0 0 0 1 0 0 1 0 0 0 1 1 2 2 0 0 0 1 0 0 0 1 0 0 1 0 0 1 0 1 0 1 1 1 1 0 2 0 1 0 0 0 0 0 0 0 2 0 0 0 0 0 0 1 2 0 0 0 0 0 0 0 1 0 0 0 0 0 2 0 0 0 2 0 0 1 0 0 0 0 0 0 0 1 0 1 2 0 1 1 1 2 1 0 1 1 1 0 2 1 2 1 2 1 0 0 0 1 1 1 1 1 2 0 1 1 0 0 0 1 0 2 1 1 1 1 0 2 0 2 2 0 1 1 0 2 1 0 1 0 1 2 1 1 1 0 1 0 0 1 0 1 2 2 1 0 0 0 2 1 0 1 1 1 0 0 0 0 0 1 0 0 0 0 0 1 0 0 2 0 0 0 0 0 1 0 1 0 0 0 0 0 0 0 0 0 0 1 0 0 1 1 0 2 0 0 0 2 1 0 0 0 1 0 2 0 0 2 0 0 1 1 1 2 0 0 1 0 0 1 2 0 1 1 2 1 1 1 2 2 0 0 1 0 1 1 1 0 1 2 0 2 0 2 0 2 0 0 0 2 2 2 2 1 0 0 0 2 2 2 1 0 0 0 1 0 0 1 0 0 1 0 1 2 1 0 1 2 0 0 0 2 0 0 0 2 2 0 2 2 0 0 0 0 0 2 0 1 0 0 0 0 0 1 0 1 0 1 1 0 2 0 1 0 0 0 1 1 0 0 1 0 0 0 1 0 1 0 1 1 1 1 0 0 0 0 1 0 0 0 0 2 2 0 1 1 0 1 0 1 1 1 1 2 2 0 2 0 1 0 1 1 0 0 0 1 1 1 2 1 1 0 1 0 2 0 0 2 2 2 0 0 0 2 0 2 0 1 0 0 1 2 2 0 2 0 2 2 0 2 2 0 0 2 0 0 0 0 0 0 1 1 1 1 0 0 1 1 1 0 1 1 1 1 1 0 2 1 2 1 0 0 0 0 0 2 0
92 0 0 0 1 0 0 2 1 0 1 0 1 1 1 0 0 1 0 0 0 0 1 2 0 0 0 1 0 0 1 0 0 2 1 2 1 1 1 1 2 0 0 0 1 0 0 0 0 0 0 1 0 0 1 1 0 0 0 1 0 2 1 1 1 0 1 0 0 0 0 0 2 0 1 2 2 2 2 0 2 0 1 1 1 0 0 1 1 2 1 1 0 2 1 2 1 2 2 2 2 2 0 0 2 1 2 1 1 0 0 2 1 1 0 0 0 0 1 0 1 0 2 2 1 1 1 1 1 1 0 0 0 0 1 0 0 0 0 0 0 0 0 0 2 0 1 0 2 1 1 0 1 1 1 1 0 2 0 1 1 0 2 2 0 2 0 0 0 0 2 1 1 1 1 0 1 1 0 1 1 0 1 1 1 1 1 2 0 1 1 2 2 0 1 1 1 0 0 0 0 0 0 1 1 1 1 0 1 0 2 1 1 0 0 0 1 0 0 1 1 2 0 2 0 0 0 0 0 0 0 0 0 0 0 0 0 2 0 0 0 1 2 2 2 2 0 0 0 0 0 0 0 0 1 2 2 2 0 1 0 1 0 0 2 0 0 0 1 1 0 2 0 2 1 1 0 1 1 0 0 2 0 1 2 1 0 0 0 1 0 0 0 2 2 0 2 1 1 1 1 1 0 0 0 0 0 2 2 0 2 1 1 0 1 0 0 0 0 0 1 2 2 2 2 0 0 0 1 1 0 1 0 0 0 0 0 1 1 0 1 1 0 0 0 0 2 2 2 0 0 2 0 0 0 2 0 0 0 2 0 2 1 0 1 0 1 2 2 1 1 1 1 1 0 0 1 1 0 0 1 1 0 0 0 0 0 0 0 0 0 1 1 0 2 1 0 0 1 1 0 1 0 2 1 1 0 0 1 1 0 1 0 0 0 1 1 0 0 0 0 1 0 0 1 2 1 2 2 2 2 0 1 0 1 0 0 2 1 1 1 1 0 1 1 0 1 1 1 2 0 0 0 2 1 1 0 2 1 0 2 0 2 2 2 0 0 2 1 1 1 1 2 2 0 1 0 0 0 0 1 0 1 1 0 0 0 1 0 1 0 2 0 2 2 1 0 1 1 1 1 1 1 1 1 0 1 1 1 0 0 1 2 0 0 0 0 0 0 1 2 0 1 0 0 1 1 0 1 1 1 0 0 0 0 0 1 1 1 0 1 2 0 0 1 1 0 1 1 0 2 2 0 0 2 0 0 0 0 0 0 0 0 0 0 1 1 0 0 0 1 1 0 0 0 0 0 2 0 2 0 0 1 0 1 1 2 1 0 0 0 2 1 1 0 0 0 0 1 1 0 1 1 0 2 1 1 0 1 1 1 0 0 1 0 1 1 1 0 1 0 0 0 0 0 1 2 1 0 0 0 0 0 0 0 1 0 0 0 1 1 0 0 1 0 2 2 0 1 1 0 1 0 2 0 2 0 2 1 1 1 0 1 0 0 0 1 2 0 2 0 0 0 0 0 0 2 0 1 1 0 2 2 2 1 2 0 2 1 0 0 1 0 1 0 0 2 0 0 2 1 0 0 0 0 0 1 2 2 1 0 0 1 0 1 0 0 1 0 0 0 0 0 0 0 0 0 0 0 0 1 0 0 2 0 1 0 0 1 2 1 1 0 0 1 1 1 1 0 0 0 0 1 1 0 2 1 0 1 0 0 0 2 0 0 1 2 1 0 1 1 1 1 0 0 2 2 0 1 1 2 2 0 0 1 2 0 2 1 2 0 1 2 2 2 0 1 2 0 2 2 2 1 2 1 0 0 1 0 0 0 0 1 1 0 2 1 1 2 0 1 1 1 1 1 1 0 0 0 1 0 0 0 1 0 2 0 1 1 0 0 0 1 0 0 0 1 0 0 0 2 2 1 1 1 0 1 0 0 0 1 0 1 1 2 2 1 1 1 0 1 1 0 1 0 1 1 0 2 2 2 0 1 0 0 1 0 1 1 1 0 2 0 0 2 1 1 0 0 0 0 2 0 0 2 1 0 1 0 2 0 0 0 0 0 0 2 1 2 1 1 1 0 0 0 0 1 2 0 0 0 2 1 2 1 0 0 2 0 0 0 0 1 2 1 0 0 0 0 0 1 1 1 0 0 0 1 2 0 1 1 0 0 2 0 0 1 0 1 0 0 0 1 1 0 1 2 2 0 1 0 2 1 1 0 1 1 1 0 1 0 1 0 0 0 1 0 0 1 1 0 1
93 0 0 1 0 0 0 2 0 2 2 0 0 0 0 0 0 1 1 2 2 2 0 2 0 0 0 1 1 1 2 1 0 1 1 1 1 0 0 0 0 0 0 0 1 0 0 0 1 2 1 1 0 0 1 1 1 0 1 1 0 1 2 1 0 1 1 1 0 0 0 0 2 0 1 2 2 1 1 0 2 0 2 0 1 0 0 0 0 2 0 0 1 0 0 1 0 1 0 0 0 0 0 0 2 1 2 0 0 0 0 1 0 2 2 2 0 0 2 0 0 0 1 1 0 0 0 0 0 0 0 0 0 0 0 0 0 0 0 0 0 0 0 0 1 0 0 0 0 0 0 0 0 0 0 1 1 0 1 0 1 1 1 2 1 1 0 0 0 0 2 1 1 1 1 1 2 0 0 0 0 0 0 1 1 0 0 1 0 0 0 1 2 0 2 0 2 1 0 0 0 0 1 0 2 1 1 0 2 0 2 0 1 0 0 0 0 0 1 0 2 0 0 2 0 0 0 2 0 2 0 0 0 0 0 0 0 2 0 0 0 1 2 2 2 2 0 0 2 0 0 1 0 1 1 2 0 0 0 0 0 0 0 0 1 0 0 0 0 0 0 1 0 0 1 1 0 0 1 0 1 0 0 1 0 0 0 2 1 2 1 1 0 2 2 0 2 0 0 0 0 0 0 1 0 0 1 1 0 0 0 2 1 1 1 0 2 0 0 0 2 2 0 0 1 0 0 1 1 2 0 1 1 1 0 0 0 1 0 0 0 1 0 0 1 1 1 1 1 0 0 0 1 1 0 1 1 0 0 1 0 2 1 0 1 0 2 1 1 0 0 2 0 0 1 0 0 1 1 0 0 1 0 0 1 0 0 0 0 0 0 1 0 0 2 1 1 1 1 0 0 1 0 2 0 1 0 0 0 0 1 0 0 0 0 1 1 0 0 0 1 1 0 1 1 2 1 0 0 0 0 0 1 0 1 2 0 1 1 1 2 1 0 0 1 1 1 0 1 0 1 0 0 2 1 1 0 1 2 1 2 2 0 0 0 1 0 2 2 1 1 1 2 2 0 0 0 0 0 0 0 2 2 2 2 2 0 1 1 1 2 2 1 0 1 0 1 1 1 0 1 1 2 0 2 0 0 1 1 0 0 2 2 0 0 0 0 1 0 2 2 0 0 0 1 0 1 1 0 2 1 1 2 1 2 0 2 1 1 1 1 1 0 1 2 2 0 0 2 0 0 0 0 1 1 0 0 0 0 1 0 0 1 0 0 0 0 1 1 0 1 1 0 0 0 0 1 1 0 2 0 0 1 0 1 0 0 1 0 0 0 1 0 0 2 0 0 0 0 0 0 2 0 0 1 1 1 0 0 1 1 1 0 0 0 0 0 2 0 0 0 0 0 1 0 1 0 1 0 0 0 0 0 0 0 1 0 0 1 0 2 1 0 1 1 1 2 0 1 1 0 2 1 1 0 1 1 1 1 1 1 0 0 0 1 0 1 2 1 1 1 1 0 0 1 1 1 0 1 1 0 2 2 2 2 2 1 1 1 1 1 1 0 0 0 0 0 0 1 1 0 1 0 0 1 0 1 2 2 0 0 0 0 1 0 0 1 1 2 0 1 0 2 0 0 0 0 0 1 0 1 1 0 2 0 0 1 0 1 2 0 1 1 1 1 1 0 0 0 0 0 0 0 0 0 1 2 0 2 0 0 0 2 1 0 1 0 2 1 2 1 0 1 1 1 0 2 0 0 2 2 2 0 0 1 2 0 1 0 2 1 2 2 2 0 2 0 1 0 2 2 2 1 2 1 2 1 0 0 1 1 0 0 0 2 2 2 2 2 0 1 1 2 2 2 0 0 0 1 2 0 0 2 0 0 1 0 0 1 0 0 0 1 0 0 0 1 0 1 0 1 1 0 2 2 0 0 0 0 0 0 0 0 0 0 1 1 0 0 0 0 0 2 0 0 2 0 0 0 1 1 0 0 0 0 0 1 0 0 2 0 2 0 0 2 2 2 0 1 0 0 0 0 0 0 1 1 2 0 1 1 0 0 0 0 0 2 1 2 1 1 1 0 1 2 2 0 2 0 0 0 2 1 2 1 1 0 1 0 0 0 0 1 1 0 0 0 0 1 1 0 0 1 0 0 0 2 1 0 1 1 1 0 0 0 2 1 0 2 2 1 1 0 0 0 1 1 0 2 0 0 0 0 2 0 0 0 0 0 0 0 0 0 0 0 0 0 0 1 0 0 0
94 0 0 0 0 0 0 2 0 1 1 0 1 1 1 0 0 1 0 0 0 0 1 1 1 1 1 1 0 0 2 1 0 1 1 1 1 1 1 1 0 0 2 0 2 0 0 0 2 0 0 0 2 2 0 1 1 0 0 0 2 2 2 2 1 0 2 0 0 0 0 1 2 1 1 2 2 2 2 1 1 0 1 1 1 0 1 0 0 1 0 0 2 1 0 1 0 1 1 1 1 2 0 0 2 2 1 1 1 0 0 1 1 1 1 1 0 0 2 0 1 0 1 1 1 1 1 1 1 1 0 0 1 1 0 0 1 0 0 0 0 0 0 0 1 0 1 0 0 0 0 0 0 0 0 0 0 1 1 0 1 1 2 2 1 2 1 0 0 2 1 0 2 2 2 2 1 2 0 0 1 1 1 2 1 1 1 2 1 0 0 1 1 0 2 0 0 1 0 0 0 0 0 1 0 1 2 0 1 0 1 0 0 1 0 0 0 1 0 1 1 1 0 2 0 0 0 2 0 1 0 0 0 0 0 0 0 2 0 0 0 0 2 1 1 1 0 0 2 0 0 0 1 0 0 1 1 2 0 0 0 0 0 0 0 0 0 0 0 0 0 1 0 1 0 0 1 2 2 0 0 0 1 1 2 1 0 2 0 2 1 0 1 2 2 0 2 0 0 0 0 0 2 0 2 1 2 2 0 0 0 0 1 1 1 0 1 0 0 0 1 1 1 0 1 0 0 2 1 1 0 1 1 0 0 0 0 1 1 0 0 1 0 0 1 1 1 1 2 2 2 0 1 1 0 1 1 0 0 1 0 1 2 0 2 1 1 1 1 1 1 1 0 0 1 0 1 1 0 0 1 0 0 0 1 0 0 1 1 0 0 1 0 0 2 0 0 0 1 1 0 1 1 1 0 0 1 0 0 0 0 2 0 0 0 2 0 1 0 0 0 1 1 0 2 2 0 0 2 1 2 0 0 2 1 1 0 1 0 0 1 1 0 0 0 2 2 1 1 1 0 1 0 2 1 1 0 1 1 1 1 1 0 0 0 1 0 1 1 0 2 2 2 2 2 0 2 0 0 0 0 2 1 1 1 2 0 0 1 1 1 2 0 1 1 1 0 2 2 1 1 0 1 1 1 0 2 1 1 0 0 1 0 0 0 1 1 0 0 1 1 1 1 0 0 1 1 0 0 2 0 0 1 1 1 0 1 1 1 1 1 1 0 0 2 1 0 1 1 0 0 0 0 0 1 1 0 0 0 0 0 0 1 0 0 0 1 2 0 2 0 0 0 0 0 0 1 2 0 2 0 1 0 0 0 0 0 1 1 1 0 1 1 2 0 0 1 0 0 0 0 2 0 0 0 2 0 0 1 1 2 1 0 0 0 0 0 1 1 0 0 0 0 0 0 0 2 1 0 0 0 0 1 0 0 1 1 0 0 1 0 1 0 1 0 1 1 1 1 1 0 1 1 1 0 2 2 2 2 0 0 0 1 1 1 2 0 1 1 1 0 1 0 0 0 0 2 0 1 1 1 2 2 1 2 1 0 2 1 1 2 0 1 1 1 1 2 0 0 2 1 0 0 0 1 0 1 2 2 0 1 0 0 0 0 1 0 0 0 1 0 1 1 0 0 1 1 0 0 0 0 0 0 2 0 1 0 0 1 1 0 1 0 0 0 0 0 0 0 0 0 0 1 0 0 2 0 0 1 0 0 0 2 1 0 0 0 1 0 1 1 0 2 0 0 0 1 1 1 1 2 2 0 0 2 0 0 2 2 2 0 0 2 2 1 1 0 1 0 2 2 2 1 2 1 0 1 0 1 1 1 0 0 0 1 1 1 2 2 1 1 1 1 1 1 2 0 0 0 1 0 0 1 1 1 2 0 1 1 1 1 2 1 0 1 1 0 1 0 0 2 2 0 2 2 0 0 0 0 0 0 1 1 1 2 1 2 0 1 0 0 0 1 0 0 1 0 1 0 2 2 0 0 0 0 0 0 0 0 2 0 1 0 0 2 2 2 0 0 0 0 1 0 0 0 1 1 1 1 1 0 0 0 0 1 0 1 1 1 1 0 1 1 1 1 0 1 2 0 1 0 1 0 1 1 0 0 1 0 1 0 1 2 1 0 0 0 0 0 0 2 0 1 1 0 1 1 1 0 1 1 1 2 0 0 0 1 0 2 2 1 0 0 0 0 0 0 0 2 0 0 0 0 1 0 0 0 1 0 1 0 0 0 0 0 0 0 0 0 1 1 1
95 0 0 1 1 0 0 2 0 1 1 0 0 0 0 0 0 1 1 2 2 1 1 0 0 0 0 2 1 1 2 1 0 0 1 1 1 2 0 0 2 2 0 1 1 1 1 0 2 0 0 0 0 0 2 1 0 0 0 0 0 1 2 2 0 1 1 1 0 0 0 0 2 0 2 2 2 1 1 0 2 0 2 0 2 0 1 0 0 2 0 0 0 1 1 2 1 0 0 0 0 2 0 0 2 2 2 1 1 0 0 2 0 1 1 1 1 0 2 0 1 1 1 1 1 1 1 2 2 2 2 2 0 0 1 0 0 0 0 0 1 0 1 0 1 0 1 0 0 0 0 0 1 0 0 0 0 2 0 0 0 0 1 1 1 1 0 1 0 2 0 0 0 0 1 0 1 0 0 0 0 0 1 2 2 2 1 2 1 0 0 1 0 1 1 1 1 2 0 0 0 1 0 0 1 0 1 0 1 0 1 0 1 0 1 0 0 0 2 1 1 0 1 1 0 0 1 2 0 1 0 0 0 0 0 0 0 2 0 0 0 1 2 2 2 2 0 0 2 0 0 1 1 0 0 0 1 1 0 0 0 0 0 0 0 0 0 0 1 0 0 1 0 1 1 1 0 0 1 0 1 0 0 2 2 1 0 0 1 1 1 1 0 2 2 1 1 1 1 0 0 0 2 0 2 0 1 2 0 0 0 2 1 1 1 0 0 0 0 0 2 1 0 0 1 0 0 1 0 1 0 2 0 0 0 0 0 1 1 1 1 2 1 0 1 1 0 0 2 0 0 0 2 2 1 0 1 1 0 2 0 2 1 0 1 0 1 1 1 1 1 1 0 0 0 1 1 2 1 1 1 1 2 2 1 0 0 1 1 0 0 0 2 1 2 0 2 1 0 0 0 0 0 2 1 1 0 0 0 0 0 1 2 0 1 2 0 0 0 0 0 1 0 1 1 2 1 0 1 1 1 0 1 0 1 2 0 1 0 0 2 0 0 0 1 1 1 1 1 1 0 1 0 1 1 0 1 2 2 1 1 1 0 0 0 2 0 1 1 0 1 1 1 1 2 0 2 0 0 0 0 2 1 1 0 1 0 1 0 0 1 1 0 1 1 1 1 2 2 0 0 0 1 1 1 0 1 1 0 0 0 2 0 2 2 0 0 0 0 1 1 1 0 0 0 2 0 0 1 1 1 0 1 0 1 0 1 1 1 1 1 1 0 0 1 1 0 1 1 0 0 0 0 0 2 0 0 0 1 1 1 1 0 0 0 2 1 1 1 0 0 0 1 0 1 0 1 0 0 0 2 0 1 0 1 0 1 1 0 0 0 2 0 1 1 0 1 0 0 0 0 2 1 0 2 0 1 0 0 1 1 0 0 0 0 0 0 0 0 0 0 0 0 0 0 0 2 2 0 0 0 0 2 0 0 0 1 0 0 1 0 0 0 2 0 0 0 0 1 1 0 1 1 0 0 2 1 1 1 0 0 0 1 0 1 1 1 2 0 1 1 0 0 1 1 0 2 0 1 1 1 1 2 2 1 1 0 1 2 1 1 1 0 1 0 0 2 1 1 2 1 1 1 0 2 0 1 2 2 0 0 0 0 0 0 0 0 1 1 0 1 0 1 0 0 0 0 0 0 0 0 0 0 2 0 0 1 0 0 1 0 0 0 0 0 1 0 0 0 0 0 0 1 0 1 0 0 0 2 0 0 0 2 0 0 0 0 2 0 0 0 0 2 1 1 0 2 1 1 1 1 1 0 0 1 2 1 2 0 2 0 2 1 1 1 0 0 1 0 1 1 2 1 2 1 0 2 1 0 0 1 1 0 0 2 2 2 2 2 0 1 2 1 2 2 1 0 0 0 2 0 0 2 0 0 2 0 0 0 0 0 0 1 0 0 0 0 0 0 0 1 1 0 2 2 0 0 0 0 0 1 0 0 0 1 0 1 0 2 0 1 0 0 2 0 1 0 0 1 2 1 0 0 0 0 1 0 1 0 1 1 2 0 0 1 1 1 0 0 0 0 2 1 0 2 1 0 1 0 2 0 0 0 0 0 0 2 1 2 1 1 1 0 1 1 2 2 1 0 1 0 2 1 1 2 2 1 2 0 0 0 0 1 0 0 1 0 0 0 0 2 0 0 0 1 0 2 2 0 1 1 1 0 1 0 0 0 0 1 1 1 0 0 0 0 1 2 1 1 0 0 1 0 1 0 0 0 0 0 0 0 0 0 0 1 0 1 0 1 0 0 0
96 0 0 1 1 1 1 2 0 2 2 0 0 0 0 0 0 1 0 1 1 1 1 2 0 0 1 0 1 1 2 1 1 1 0 1 1 1 0 0 0 0 0 0 0 1 0 0 1 1 0 0 0 1 1 0 1 0 0 1 0 1 2 2 0 1 1 0 0 0 0 1 2 1 1 2 1 1 2 0 1 0 2 0 1 0 0 1 1 2 1 1 1 1 1 1 1 1 1 1 1 2 0 0 2 1 2 0 0 0 0 1 1 1 1 1 1 0 2 0 1 1 1 1 0 0 0 0 2 1 0 0 0 0 1 0 0 0 0 0 0 0 0 0 0 0 0 0 2 2 0 0 0 1 0 0 0 1 0 0 1 1 2 2 1 1 0 1 0 2 0 1 1 2 2 1 2 1 0 1 1 0 1 1 1 1 1 1 0 0 0 0 0 0 0 1 2 2 0 0 0 0 0 1 1 2 1 0 0 0 1 1 1 0 0 0 0 1 0 0 2 1 1 1 0 0 1 1 0 2 1 1 1 1 1 1 0 2 0 0 0 0 2 2 2 2 0 0 1 0 0 0 0 0 0 1 0 2 1 0 1 1 0 0 1 0 1 0 1 0 0 1 0 2 0 1 0 1 2 0 0 0 0 0 2 0 0 1 1 2 2 1 1 2 2 1 0 1 1 0 1 0 0 1 0 0 0 2 0 0 0 1 1 2 2 0 1 1 0 0 0 2 0 0 0 0 0 1 1 1 0 1 1 0 0 0 0 1 1 0 0 0 0 0 0 0 2 0 2 0 0 0 2 2 1 0 1 0 0 2 0 2 0 0 0 0 0 0 0 0 0 2 1 1 0 1 2 2 1 0 1 1 0 0 1 0 0 1 1 1 1 1 0 0 2 0 0 0 1 1 0 1 0 2 0 2 0 1 0 0 2 0 1 0 1 2 0 0 0 1 0 1 0 1 0 2 1 0 2 2 1 0 0 1 0 0 0 2 2 2 2 0 0 1 1 1 1 2 2 0 0 1 0 2 0 0 0 0 1 1 2 1 0 0 0 2 0 2 1 1 2 2 2 2 2 0 1 0 0 1 1 1 0 0 0 1 0 1 0 1 1 0 0 1 0 0 1 2 2 0 0 0 1 1 1 0 2 1 1 0 0 2 0 1 1 1 0 0 0 2 2 1 1 2 2 0 0 0 1 1 1 0 1 0 1 0 1 0 1 2 0 1 0 1 2 1 0 1 1 0 0 0 0 1 1 0 0 2 0 1 1 0 1 1 1 0 2 1 0 1 0 0 0 0 0 0 0 2 0 2 0 1 0 0 0 0 0 1 0 0 0 1 0 1 0 0 1 1 1 0 1 1 1 1 1 1 1 0 2 1 0 0 0 0 0 0 1 2 1 1 0 1 0 0 0 0 2 2 0 0 1 0 1 0 0 0 0 0 0 1 1 1 0 2 0 1 1 0 1 1 2 2 1 1 0 2 2 1 1 0 0 0 1 0 2 0 1 1 0 0 2 0 0 0 0 1 2 0 2 0 1 1 2 1 2 2 0 1 1 1 1 1 0 1 1 0 1 0 1 2 0 1 0 0 1 0 1 0 1 1 0 0 0 0 0 1 0 2 1 0 0 0 0 0 0 0 0 0 1 0 2 1 0 2 0 0 0 0 1 1 0 1 0 0 0 0 0 0 0 0 0 0 2 0 0 1 0 0 2 0 0 0 2 1 0 1 0 1 0 2 1 0 0 0 0 1 1 1 1 0 1 1 1 1 2 1 0 2 0 2 0 2 2 1 0 1 0 0 0 2 1 1 0 2 1 0 1 1 0 1 1 0 0 0 2 2 2 1 2 1 1 2 2 2 2 1 0 0 1 2 1 1 2 1 1 1 1 0 0 0 1 1 1 1 0 0 0 0 0 0 2 2 0 2 2 0 0 0 0 0 1 0 0 0 0 1 1 0 1 0 1 0 0 2 0 2 0 0 1 1 2 0 0 0 0 0 0 0 0 2 0 1 1 0 2 2 2 0 0 0 0 0 0 0 2 2 0 1 0 2 1 0 0 0 0 0 2 0 1 0 0 1 0 1 0 0 1 2 1 1 1 1 0 2 0 0 0 0 1 1 0 0 2 2 0 0 0 1 1 0 2 0 0 0 1 0 2 2 0 1 1 1 1 0 0 0 0 1 2 1 1 0 1 1 1 0 1 0 2 0 0 0 0 0 0 0 2 0 1 0 0 0 0 1 0 0 0 1 1 0 0 1
97 0 1 1 1 0 0 2 0 2 2 0 1 2 2 0 0 2 1 1 1 1 0 2 0 0 0 2 0 1 2 0 0 0 0 0 2 2 0 0 1 1 0 0 0 0 0 0 0 2 0 1 0 1 0 1 0 0 0 0 1 1 2 1 1 1 0 0 0 0 0 0 2 0 1 2 2 1 2 0 1 0 1 1 1 0 0 0 0 2 0 0 1 1 2 2 2 0 0 1 0 2 1 0 1 0 1 0 0 0 0 2 1 1 1 1 1 0 1 0 1 0 2 2 2 1 2 1 1 1 0 0 1 1 0 1 0 0 0 0 0 0 0 0 0 0 1 0 1 1 0 0 0 0 1 1 0 1 1 0 0 1 1 2 1 2 0 0 0 0 2 0 1 1 1 1 0 1 0 1 1 0 1 2 2 1 2 2 1 0 0 1 0 0 1 0 1 2 0 0 0 0 0 1 1 1 1 0 1 0 1 0 1 1 0 0 0 0 1 0 2 2 0 1 0 0 0 1 0 1 0 0 0 1 0 0 1 2 0 0 0 0 2 1 1 1 0 0 1 1 1 1 0 0 0 2 1 1 1 1 1 1 0 1 1 0 1 1 1 0 0 1 0 2 0 0 1 1 1 0 2 0 0 1 2 0 0 2 0 2 0 0 0 2 2 0 1 0 0 0 0 0 2 0 1 0 0 2 0 0 0 1 1 1 1 0 0 0 0 1 1 1 1 0 1 0 1 0 1 0 0 2 0 0 0 0 0 1 1 0 0 0 2 1 0 0 1 0 2 1 1 0 1 1 1 1 1 0 0 2 0 1 1 1 1 0 1 1 1 0 0 2 0 0 0 0 1 1 1 0 1 0 0 0 1 1 0 0 0 0 0 1 2 1 2 0 1 1 0 0 0 0 1 2 1 0 1 1 0 0 0 0 0 0 0 1 1 0 0 1 0 1 0 0 0 2 2 0 0 0 0 0 0 2 2 1 0 2 1 1 2 1 0 0 0 1 1 0 2 2 0 0 0 1 1 0 1 0 0 1 2 1 1 1 1 1 0 1 1 0 2 2 1 1 1 0 1 1 1 0 0 2 1 1 0 0 0 0 0 2 0 2 0 2 0 1 1 2 2 0 0 0 1 1 1 0 1 1 1 0 0 2 0 1 1 1 0 0 0 1 1 1 1 1 1 0 1 2 0 2 0 2 2 1 2 0 2 2 1 0 1 1 0 2 2 1 0 2 0 0 1 1 0 0 1 0 0 0 0 0 0 0 0 0 0 0 0 1 1 0 0 0 0 0 0 0 0 0 0 0 1 0 2 0 2 1 1 1 1 0 1 0 1 1 0 0 1 0 0 0 0 2 1 0 2 0 2 0 2 2 0 0 0 0 0 0 0 1 0 0 0 0 0 0 0 1 2 1 0 0 1 0 0 0 0 0 0 0 1 0 1 0 0 0 2 1 2 0 1 1 1 2 1 1 0 2 0 2 1 1 1 0 0 0 2 0 1 2 0 0 1 1 0 0 0 0 2 1 1 2 1 0 2 2 2 2 2 0 2 2 1 1 0 1 0 1 2 0 0 0 0 0 1 0 2 0 1 1 2 1 0 0 0 0 0 0 0 1 0 0 0 0 2 0 0 2 2 0 0 0 1 0 0 2 0 0 0 0 0 0 0 0 0 0 0 0 0 0 0 0 0 0 0 0 0 2 1 0 2 0 0 1 2 0 0 1 0 1 0 1 0 1 1 1 0 1 1 1 1 1 2 2 0 0 2 0 0 2 0 2 0 2 2 1 1 0 1 1 0 1 1 1 2 2 0 0 0 2 0 0 0 0 0 0 1 2 1 2 1 0 0 0 1 2 2 1 0 0 1 1 0 0 1 0 0 2 0 0 0 0 1 1 0 0 0 0 0 0 0 0 2 2 2 1 0 0 2 0 0 0 1 0 0 0 0 0 1 0 2 0 0 0 2 0 0 1 0 0 1 1 2 0 0 0 0 1 0 0 0 2 0 2 0 0 1 1 1 0 1 0 0 1 0 1 2 1 0 2 0 2 0 0 1 0 1 0 2 1 1 1 0 1 0 1 2 1 1 1 0 0 0 2 0 2 0 0 0 1 1 1 0 0 2 1 0 0 0 0 0 0 2 1 0 0 1 0 2 2 0 2 0 2 0 1 1 0 1 0 2 2 1 0 0 0 0 2 2 1 1 0 0 1 0 0 0 0 0 1 1 1 0 0 0 0 1 0 1 0 1 0 0 1
98 0 0 0 1 0 0 1 0 0 0 1 1 1 1 0 0 2 2 2 2 2 0 2 0 0 0 1 1 1 2 0 1 2 0 1 1 1 0 0 1 1 0 0 1 0 1 0 2 0 0 0 1 1 1 1 0 0 0 1 0 0 2 1 1 0 2 1 0 0 1 0 2 0 1 2 2 1 1 0 2 0 2 0 2 0 1 0 0 2 0 0 1 1 0 1 0 0 0 0 0 2 0 0 2 1 2 1 1 0 0 2 0 1 1 1 0 0 2 0 1 0 2 2 2 2 2 1 1 1 0 0 0 0 0 0 0 0 1 0 1 0 0 0 0 0 1 0 1 1 0 0 0 0 0 0 0 1 1 1 1 0 1 1 1 1 0 0 0 1 0 0 0 2 1 0 2 0 0 0 0 1 0 1 1 0 1 2 0 0 0 0 2 1 2 1 1 2 0 0 0 2 0 0 0 1 1 0 0 0 2 0 1 0 0 1 1 1 0 0 2 1 0 2 0 0 1 1 0 1 0 0 0 0 0 0 0 2 0 0 0 0 1 0 0 0 0 0 2 0 0 0 0 0 0 0 0 0 0 0 0 0 0 0 0 0 1 0 1 0 0 0 0 2 0 0 1 0 1 0 1 1 0 1 2 0 0 2 1 2 1 1 0 1 2 0 2 1 0 1 0 0 1 0 1 0 0 2 1 0 1 1 0 0 1 1 0 0 1 1 1 2 0 0 2 0 0 0 1 1 0 2 0 0 1 1 1 0 2 0 0 1 1 1 0 0 1 0 1 0 0 0 1 1 0 1 1 1 0 2 0 2 1 0 1 0 0 1 1 1 1 1 1 0 1 0 2 1 0 0 2 0 0 0 1 1 0 0 0 0 0 0 2 0 2 0 1 0 2 2 0 2 0 1 0 1 1 2 0 0 0 1 0 0 0 0 2 0 0 0 1 1 0 1 1 2 2 0 1 1 0 0 0 2 1 1 0 0 0 0 1 1 0 0 0 2 2 1 1 1 0 0 0 2 1 1 0 1 1 2 1 2 1 1 1 1 0 2 2 1 1 1 1 1 1 0 1 1 1 0 2 1 1 1 1 1 0 0 0 1 1 0 0 1 1 0 2 1 1 1 1 0 2 0 2 0 0 0 0 0 0 2 1 0 0 0 1 1 1 1 1 1 1 1 1 0 0 1 0 2 1 1 1 0 0 0 1 1 1 1 1 1 0 0 1 2 0 0 2 0 0 0 0 0 1 1 2 1 1 0 0 0 0 0 0 0 0 0 1 0 0 0 0 0 0 0 0 0 0 0 0 0 1 0 1 0 0 0 0 0 1 2 1 0 1 0 1 0 0 0 0 2 0 1 2 0 0 0 1 0 0 0 1 1 1 1 0 2 2 0 0 0 0 1 0 0 1 1 0 0 0 0 0 0 0 1 0 0 0 0 0 0 0 1 1 1 2 0 0 0 1 1 0 2 1 2 1 2 2 0 0 0 0 0 1 0 0 2 1 0 1 0 0 0 0 0 2 1 1 1 1 0 2 2 1 1 0 1 0 1 2 1 1 0 1 1 2 0 1 1 0 1 0 0 2 0 0 1 1 0 0 0 0 1 1 0 0 0 0 0 0 0 1 0 0 1 1 0 2 0 1 1 0 2 0 0 0 0 1 1 0 1 0 0 0 0 0 0 0 0 0 0 1 0 1 1 0 0 1 0 0 0 2 0 0 1 1 2 0 2 1 0 2 1 1 0 2 0 0 1 2 2 1 1 1 1 0 2 0 2 0 2 1 2 1 1 0 0 0 1 1 2 1 2 1 0 0 1 0 1 1 0 0 0 1 2 1 2 2 1 1 2 0 2 2 0 0 0 0 2 1 0 2 0 0 1 0 0 1 1 1 2 1 1 0 0 0 0 0 0 2 2 0 2 2 0 0 0 0 0 1 0 0 0 0 1 1 0 2 0 1 0 2 1 0 1 0 1 0 1 1 0 0 0 0 1 0 0 0 2 0 1 0 1 2 1 1 0 1 0 1 0 0 0 1 0 1 2 0 2 0 0 1 0 1 1 0 1 1 0 0 1 0 1 0 1 2 0 0 0 1 2 0 0 0 0 0 1 0 0 0 0 0 1 0 2 0 2 0 2 2 0 0 0 2 0 2 0 0 0 2 0 1 1 1 1 0 0 1 1 0 0 0 0 0 1 1 0 2 0 0 0 1 2 0 0 0 0 0 0 0 0 0 0 1 0 0 0 0 1 2 2
99 0 0 0 0 0 0 2 0 1 1 1 1 2 0 1 0 1 1 1 1 0 0 2 0 0 0 2 0 1 1 0 0 0 0 0 2 1 0 0 1 1 0 1 2 0 0 0 0 2 0 1 1 1 0 1 1 0 0 1 1 1 2 2 1 1 1 1 0 0 0 1 2 1 1 2 2 1 2 0 1 0 2 0 2 0 0 0 0 2 0 0 1 2 0 2 0 0 0 0 1 1 1 0 2 1 2 1 1 0 0 2 1 1 1 1 1 1 2 0 1 1 2 2 1 1 1 2 2 2 0 0 1 1 0 0 0 0 0 0 0 0 0 0 0 0 0 0 0 0 0 1 0 0 2 0 0 1 1 0 0 0 0 2 1 2 1 0 0 0 2 0 0 1 0 1 1 1 0 1 1 1 0 2 2 1 1 0 0 0 0 0 2 2 2 0 2 1 0 0 0 0 1 0 1 1 1 0 2 0 1 0 2 0 0 1 0 0 1 1 1 1 0 1 0 0 0 0 0 0 1 1 0 0 0 0 0 1 0 0 0 1 2 2 2 2 0 0 1 0 0 0 0 1 0 1 0 2 1 0 1 1 0 0 0 1 0 0 0 0 0 0 0 2 1 0 1 0 1 0 1 0 1 1 1 2 1 2 1 2 1 1 0 1 2 0 2 1 0 1 0 1 1 0 1 0 1 1 0 0 0 1 1 1 1 0 1 0 0 0 1 1 1 0 2 0 0 1 1 1 0 2 0 0 0 0 0 1 1 0 0 0 0 0 0 0 2 1 2 0 0 1 2 2 1 0 1 0 0 1 0 1 1 0 1 0 0 2 2 0 1 1 0 0 0 0 2 2 0 0 1 0 0 1 1 0 0 0 0 0 0 0 0 1 2 0 1 2 0 0 0 0 1 2 1 0 0 2 0 0 1 0 1 0 1 1 1 0 0 0 0 0 1 0 1 2 1 0 0 0 0 0 0 0 0 1 0 2 1 1 2 1 0 0 0 2 2 2 2 2 0 0 0 2 1 1 0 1 0 2 0 2 0 0 0 2 0 2 2 2 2 2 2 2 1 0 1 1 0 0 0 1 0 0 0 0 0 0 0 0 0 1 0 1 0 0 1 1 1 0 1 1 1 1 1 0 1 0 0 0 0 1 1 0 0 0 0 0 0 0 0 2 0 1 1 0 1 0 1 2 0 0 0 0 0 0 1 0 0 2 0 0 0 0 1 1 0 1 1 0 1 1 0 0 1 1 0 0 0 0 0 0 1 0 0 1 1 1 1 0 1 0 2 0 1 0 2 2 0 2 0 1 2 0 2 0 1 0 0 0 1 1 2 0 1 0 0 1 1 0 1 1 1 1 1 1 1 0 0 1 1 0 0 1 0 1 0 1 0 0 0 0 0 0 0 1 1 1 0 0 0 0 2 0 0 0 0 0 0 0 0 1 0 2 0 1 2 0 1 1 1 0 0 2 2 2 1 1 1 1 1 0 2 2 0 2 1 2 0 1 1 0 0 0 1 0 2 0 2 0 1 0 2 0 2 2 0 1 1 0 1 0 0 1 0 0 1 0 0 1 0 1 1 1 2 1 1 1 1 0 0 0 0 1 0 1 0 1 1 1 0 1 1 0 0 2 2 1 1 0 1 0 0 2 0 0 0 0 0 1 0 1 0 0 1 0 1 2 0 1 0 1 1 0 0 1 1 0 2 1 0 1 2 0 0 0 0 2 0 0 0 0 2 1 1 0 2 2 2 0 1 1 1 1 2 1 1 2 0 2 0 2 1 2 2 0 0 1 0 1 1 2 1 2 1 0 0 1 0 1 1 0 1 1 1 2 2 1 2 0 1 2 1 2 1 1 0 0 0 2 1 0 2 0 0 2 0 0 0 0 0 0 0 0 0 0 0 0 0 1 1 1 0 2 2 0 0 0 0 0 1 0 0 0 0 2 1 0 2 0 0 0 1 1 0 2 0 1 1 1 2 0 1 0 0 1 0 1 0 2 0 2 1 0 2 2 2 0 1 0 0 1 0 0 2 2 0 0 0 0 0 0 0 0 0 0 2 0 1 0 1 0 1 0 2 2 1 2 0 0 0 1 0 2 0 0 0 0 1 1 0 0 2 1 1 1 0 0 1 0 1 0 1 0 0 1 1 1 0 1 1 1 1 1 1 1 0 0 2 2 1 0 0 0 1 0 1 1 1 0 0 1 0 0 0 0 0 1 0 0 0 2 1 2 1 0 0 0 0 0 1 2
100 0 0 0 1 0 0 1 0 0 0 0 0 1 0 0 0 1 1 0 0 0 1 1 0 0 0 1 0 1 2 0 1 2 1 1 0 1 0 0 1 1 0 0 1 0 1 0 2 1 0 0 0 0 0 2 0 0 0 2 0 2 2 1 1 1 1 0 0 0 0 0 1 0 1 1 1 1 1 0 2 0 2 1 1 0 0 0 0 1 0 0 0 1 1 2 1 1 1 1 1 2 1 0 1 0 1 0 0 0 0 0 1 2 2 2 1 0 0 0 2 0 0 0 0 0 0 1 1 1 0 0 0 0 0 0 0 0 0 0 1 0 0 0 1 0 0 0 0 0 0 0 0 0 0 1 0 0 1 0 0 0 1 2 0 1 0 0 2 2 0 0 0 1 0 0 2 1 0 1 1 0 0 2 2 1 1 1 1 0 0 0 2 1 2 1 2 0 0 1 0 1 0 0 1 0 0 0 2 0 2 0 1 0 0 0 0 1 0 0 2 1 0 2 0 0 1 0 0 0 0 0 0 0 0 0 0 2 0 0 0 0 1 1 1 1 0 0 2 0 0 1 0 1 0 1 0 2 0 0 0 0 0 0 0 0 0 1 1 0 0 0 1 2 0 0 0 0 2 0 1 1 0 1 2 0 0 1 0 2 0 0 1 2 2 0 2 0 2 0 2 0 1 0 1 2 0 1 0 0 0 1 2 2 1 0 0 0 1 1 0 2 2 2 2 0 0 0 0 0 0 2 0 0 0 1 0 2 0 1 0 2 2 0 0 0 1 0 1 1 1 0 2 2 1 0 1 0 0 1 0 1 2 0 2 1 0 2 2 0 0 1 1 1 0 2 1 2 1 0 0 2 1 0 1 1 0 0 0 0 0 0 1 0 2 0 1 0 1 1 0 1 1 2 1 0 0 1 0 0 0 1 1 0 1 1 1 1 0 0 1 2 0 2 0 0 0 0 1 0 1 0 0 2 1 1 0 2 1 1 1 1 0 1 1 0 1 0 0 1 0 0 0 2 2 2 0 1 0 0 2 0 1 0 0 2 0 1 2 0 0 0 2 2 1 0 0 0 0 0 0 2 2 2 0 0 0 0 2 0 2 2 1 1 1 0 1 1 2 1 1 1 2 0 1 0 1 2 1 0 0 2 1 1 1 0 0 0 0 2 2 0 1 1 1 1 0 0 0 2 0 0 0 0 1 1 2 0 0 1 0 0 0 0 1 0 1 0 2 0 0 0 0 0 1 1 0 0 0 0 0 0 0 0 0 0 0 0 0 0 1 1 0 0 0 0 0 1 0 2 0 0 1 0 1 0 0 1 1 1 1 0 1 1 0 0 0 0 0 0 0 2 0 1 2 0 2 0 1 0 0 0 0 0 0 0 0 0 0 0 0 0 0 1 0 0 1 1 0 0 1 0 1 0 0 1 0 1 1 1 1 0 1 1 1 1 2 0 0 0 0 1 0 2 1 2 1 1 1 0 0 0 0 0 2 0 1 2 0 1 1 0 0 0 0 1 1 0 2 0 2 0 2 2 2 2 1 2 0 1 2 1 0 0 1 1 1 0 1 1 0 1 0 0 0 0 0 1 1 0 0 0 0 1 0 1 1 1 1 1 0 0 1 1 1 0 1 0 1 0 2 1 0 2 0 0 0 0 1 2 0 2 0 0 0 0 0 0 0 0 0 0 0 0 0 1 0 0 2 0 0 0 2 0 0 1 1 2 0 1 1 0 2 0 0 0 1 0 0 2 2 2 2 2 2 2 2 1 0 2 1 2 2 1 0 1 0 1 0 0 0 1 0 2 2 0 1 0 2 0 2 0 0 0 2 2 2 2 2 0 1 2 0 1 1 1 0 0 0 2 1 0 2 0 0 1 1 0 0 0 0 0 1 0 0 0 1 0 1 0 1 0 0 2 2 0 1 0 1 1 1 0 0 0 0 0 2 0 1 0 1 0 1 1 0 2 1 1 0 0 0 1 2 2 0 1 0 0 1 1 0 1 0 1 1 1 1 0 1 0 0 2 1 0 2 1 0 2 1 1 1 0 1 0 1 1 0 1 1 1 0 1 0 0 1 1 1 2 1 1 0 2 1 1 0 1 1 0 0 0 0 0 1 1 0 0 0 0 0 1 2 1 0 0 0 1 1 2 0 2 1 0 1 1 0 0 0 0 1 1 0 1 0 0 0 0 0 0 1 0 0 1 0 1 0 0 0 0 1 0 0 1 1 1 1 0 1 0 1 2 0 2
101 0 0 0 0 0 0 2 0 1 1 1 2 1 1 0 0 0 0 1 1 1 0 2 0 0 0 2 0 0 2 1 1 1 0 1 1 1 0 0 0 0 0 0 1 0 0 0 1 0 0 0 0 0 0 1 0 0 0 2 0 0 1 1 0 1 1 1 0 0 1 0 2 1 1 2 2 1 2 1 0 0 1 1 2 0 0 1 1 2 0 0 1 1 1 2 1 2 2 2 1 2 0 1 2 0 2 0 0 0 0 0 1 2 2 2 1 0 1 0 1 0 2 2 0 0 0 1 1 1 1 1 1 1 0 0 1 0 0 0 0 0 0 0 1 0 1 0 0 0 0 0 0 0 0 0 0 0 1 0 2 1 1 1 0 1 0 0 0 0 2 0 0 2 0 0 1 0 0 0 0 1 1 2 1 1 1 1 0 0 0 0 2 0 2 0 2 1 0 0 0 1 0 1 1 2 1 1 1 0 1 0 1 0 0 0 0 0 1 1 1 0 1 2 0 0 1 2 1 1 0 0 1 1 1 0 1 2 0 0 0 0 2 1 1 1 0 0 2 0 0 0 0 0 1 1 0 1 1 0 1 1 0 1 0 0 0 1 2 1 0 2 0 2 0 0 1 1 2 0 1 1 0 2 2 1 0 2 1 2 1 2 1 2 2 0 1 1 0 1 0 0 0 1 0 0 0 0 1 0 1 0 2 0 2 0 0 1 1 1 0 2 1 1 2 0 1 2 0 1 0 2 1 0 0 0 0 2 0 1 1 1 1 0 0 0 1 1 2 0 0 0 1 1 0 1 1 0 0 0 0 0 0 0 0 0 0 2 2 2 0 0 0 0 0 1 1 1 2 0 0 0 2 0 1 1 0 0 0 0 0 1 0 0 2 0 0 0 1 1 0 1 2 2 0 0 0 1 0 0 0 0 0 0 0 1 1 0 0 0 0 1 1 1 2 2 1 0 2 0 2 0 0 1 1 1 0 1 0 0 1 0 0 0 1 1 1 1 2 1 0 0 0 2 1 1 0 2 1 2 0 2 0 0 0 2 0 1 1 0 1 1 1 1 2 0 1 1 1 1 1 1 0 0 0 0 0 0 0 0 0 1 0 2 1 0 2 1 1 1 1 1 2 0 2 0 0 1 1 0 0 2 0 1 1 0 0 1 0 1 1 1 2 1 1 1 0 0 0 2 1 0 1 0 1 0 2 0 1 1 1 1 0 2 2 1 0 0 2 0 0 0 0 0 1 1 0 0 0 1 1 0 1 0 0 1 1 0 0 0 0 0 0 0 0 0 0 0 0 0 1 0 0 0 0 0 0 1 0 0 0 1 1 1 1 0 0 0 0 0 0 2 1 0 2 0 1 0 1 1 1 0 1 1 1 1 0 1 0 1 1 1 0 2 0 0 2 1 0 0 0 0 1 1 1 0 1 0 0 0 1 0 0 1 2 1 2 0 0 0 2 2 2 0 0 1 2 1 1 0 0 0 1 0 2 0 0 1 1 1 0 1 0 0 0 0 2 0 2 0 0 1 2 2 2 2 1 0 1 1 1 0 1 0 1 0 1 0 1 2 0 1 0 0 1 0 1 2 2 0 0 0 0 1 1 0 0 1 2 0 0 0 0 0 0 1 0 0 1 0 1 0 1 1 0 1 0 0 0 0 0 0 0 0 0 2 0 1 0 0 0 0 1 0 0 2 0 0 1 0 0 0 2 0 0 1 1 2 0 2 1 0 1 0 0 1 2 2 1 1 2 1 0 0 0 2 1 1 1 2 1 1 2 1 1 0 0 2 2 2 0 0 1 2 1 0 1 1 0 1 1 0 0 0 1 1 1 1 2 0 1 2 0 2 2 1 0 0 1 2 0 0 1 1 0 2 0 0 0 0 0 0 1 0 0 0 1 0 1 0 1 1 0 2 2 0 0 0 1 1 0 1 1 0 1 0 2 0 2 0 1 0 2 0 0 2 0 0 2 2 2 0 1 1 0 1 0 0 0 1 2 2 0 1 2 2 2 0 0 0 0 1 0 1 2 1 0 1 0 2 0 0 0 0 0 0 2 1 2 1 1 1 1 2 1 0 0 1 1 1 0 2 1 2 1 1 0 0 0 0 0 0 1 2 2 0 0 0 2 1 2 0 2 0 1 0 0 2 0 1 2 0 0 0 0 1 1 0 0 0 0 0 0 0 0 0 1 0 2 1 0 0 1 2 0 0 0 0 0 0 0 0 0 0 0 0 1 0 1 0 0 1
102 0 0 0 0 0 0 2 0 1 1 0 0 1 0 0 0 2 2 1 1 1 1 2 0 0 0 1 1 1 1 0 1 2 0 1 1 0 0 1 0 0 2 0 2 0 2 0 1 1 0 0 0 0 1 1 0 0 0 1 0 1 1 0 0 2 0 0 0 0 0 0 2 1 1 2 2 1 1 0 2 0 1 0 1 0 0 1 1 2 0 1 2 2 1 1 0 1 1 1 1 2 0 0 2 0 2 1 1 0 0 2 0 2 2 2 2 0 0 0 2 0 2 2 1 1 1 0 1 0 0 0 0 0 1 0 1 0 0 0 0 0 0 0 2 0 1 0 0 0 0 0 0 1 2 0 0 1 0 0 0 0 1 1 1 2 0 0 2 2 0 0 1 1 1 0 1 1 0 1 1 0 0 2 0 0 0 2 2 2 2 2 2 1 2 1 2 2 0 0 0 0 0 1 0 1 2 0 1 0 1 0 1 0 0 0 1 1 0 1 1 1 0 2 0 0 1 2 0 2 0 0 0 0 0 0 0 2 1 1 0 0 2 2 2 2 0 0 2 0 0 0 0 1 0 2 2 2 1 0 1 1 0 0 1 0 0 1 2 0 1 0 1 1 1 1 0 0 1 0 0 1 0 1 2 0 0 0 1 2 1 1 0 2 2 1 1 2 0 1 0 0 2 0 1 1 0 2 0 1 0 1 1 2 2 0 0 0 0 0 1 2 1 0 2 0 1 0 1 1 0 1 1 1 0 0 0 2 0 0 0 0 1 0 0 0 1 0 1 0 0 0 2 2 2 0 1 0 0 1 0 1 1 1 1 2 0 2 2 0 0 2 1 1 1 0 1 1 0 0 1 1 1 0 0 0 0 0 0 0 0 0 1 0 2 0 0 0 1 1 0 2 0 2 0 2 0 1 0 0 1 0 0 0 0 2 0 0 0 0 0 1 0 2 0 0 0 0 1 0 1 0 0 2 2 0 0 1 1 1 1 1 1 1 0 2 2 1 1 2 0 0 0 2 1 1 0 1 2 1 2 1 1 1 0 0 0 0 2 0 1 1 2 2 0 1 0 0 0 0 1 1 0 0 0 1 0 1 1 0 2 2 0 1 0 1 1 1 1 0 1 1 1 1 1 0 2 0 0 0 0 1 1 0 1 0 0 0 0 0 1 1 2 2 2 0 0 2 0 2 0 2 1 1 1 0 0 1 1 0 2 2 0 0 1 1 0 0 2 0 0 0 0 0 2 2 1 1 0 1 0 0 1 0 0 0 0 2 2 0 0 1 0 0 0 0 0 2 0 2 0 0 1 0 1 0 0 0 0 0 0 0 0 1 0 0 0 0 1 1 0 2 2 1 1 1 2 0 1 1 0 0 0 1 0 0 0 1 0 0 0 0 0 1 0 1 0 0 0 0 0 0 1 1 1 0 1 0 0 0 1 1 0 0 2 1 2 0 2 2 0 1 1 0 0 2 1 2 1 1 1 0 1 0 2 2 0 2 0 1 1 0 0 0 2 0 2 0 2 0 1 0 1 1 2 2 2 2 1 1 1 0 0 1 1 1 2 0 2 2 1 1 0 0 2 0 1 1 1 0 1 0 0 0 0 0 0 1 0 0 0 0 0 0 0 0 0 0 1 0 0 0 0 2 0 0 0 0 1 1 0 1 1 1 1 0 0 1 0 0 0 0 0 0 0 1 1 0 1 0 0 0 2 0 0 0 2 2 0 2 0 0 1 0 0 0 1 2 1 0 1 2 0 0 2 1 1 1 0 2 1 2 2 0 0 0 0 1 0 1 1 2 1 2 1 0 0 0 0 0 1 1 0 0 0 1 0 2 0 0 0 0 0 2 2 1 0 0 2 2 1 1 2 0 0 1 1 0 0 0 1 1 2 0 0 0 1 0 0 0 1 1 0 2 2 0 0 0 0 0 1 0 0 0 0 0 1 0 2 0 1 0 1 1 0 2 0 1 1 1 2 0 0 0 0 0 0 1 0 1 1 1 0 0 2 2 2 0 0 0 1 1 0 0 0 0 1 2 0 1 1 0 0 1 2 1 2 0 0 0 0 0 0 1 0 2 2 1 1 1 0 2 0 1 0 1 0 1 0 0 0 0 1 2 1 0 1 1 0 0 2 0 0 0 2 0 2 2 0 2 2 0 2 0 1 0 1 0 0 0 0 0 0 0 0 2 2 1 1 0 0 1 1 2 0 0 0 0 1 0 0 0 0 1 1 0 0 0 0 0 0 2
103 0 0 0 0 0 0 1 1 1 2 1 0 0 0 0 0 1 0 1 1 1 1 1 0 0 0 0 2 2 2 1 1 1 1 1 1 2 0 0 2 2 0 1 1 1 1 0 1 1 0 1 1 1 2 1 1 0 0 1 1 2 2 2 0 0 1 1 0 0 0 1 1 1 2 1 1 2 2 0 2 0 1 0 1 0 0 0 0 2 0 0 0 2 1 1 1 0 0 1 0 2 1 0 2 0 2 0 0 0 1 2 0 1 2 2 0 0 0 0 0 0 1 1 1 1 1 0 0 0 0 0 1 1 0 0 0 0 0 0 0 0 0 0 1 0 0 0 0 0 0 0 1 0 0 0 0 1 1 1 1 0 2 2 1 2 0 1 0 1 1 1 1 1 0 1 2 0 0 0 0 1 1 2 2 1 2 1 0 0 0 0 1 0 1 0 2 1 0 0 0 0 1 0 1 1 1 0 2 0 1 0 2 0 0 2 1 0 1 0 2 0 0 2 1 0 0 1 0 1 0 0 0 0 0 0 0 2 0 0 0 1 2 1 2 2 0 0 1 1 1 0 1 0 0 0 0 1 0 1 0 1 0 1 1 0 0 0 2 1 0 1 0 2 0 0 0 1 2 0 0 1 1 2 1 1 1 1 0 2 1 0 0 1 2 0 2 0 0 0 0 0 1 1 1 0 0 2 0 0 0 2 1 1 1 0 0 1 0 0 1 1 1 0 2 0 1 1 0 1 0 1 0 0 0 0 0 1 1 0 0 0 1 0 2 2 0 2 2 2 2 0 2 2 0 0 1 0 0 1 0 1 1 0 1 0 0 2 2 0 0 1 0 0 0 0 1 1 0 0 0 2 0 0 1 0 0 0 0 0 0 0 0 0 2 0 0 1 0 0 0 0 0 2 0 1 1 1 1 1 1 1 0 0 0 2 0 1 0 0 0 1 0 0 0 2 1 0 1 0 1 0 0 2 2 0 0 0 1 0 1 1 0 0 0 2 2 1 1 2 0 0 0 2 0 0 0 2 0 2 1 1 1 1 1 0 0 1 2 1 2 2 2 2 1 1 0 0 0 1 1 1 1 1 0 0 0 1 1 0 2 2 1 0 1 0 2 2 2 0 0 0 2 0 2 0 1 1 1 0 0 1 0 1 1 0 0 0 0 2 2 0 0 1 1 0 0 1 0 2 0 1 1 0 1 0 2 1 0 0 2 2 0 0 2 0 0 2 0 0 2 2 0 0 1 0 0 1 0 0 0 0 0 0 0 1 1 1 1 0 1 1 2 0 1 0 1 0 0 1 0 2 2 0 0 2 2 1 1 1 1 0 0 2 0 0 0 0 0 0 0 2 0 1 2 0 2 0 1 1 0 0 0 0 0 0 0 2 2 0 0 0 0 1 0 0 2 2 0 0 0 0 0 0 0 1 0 0 0 0 2 1 0 0 2 1 2 0 2 2 0 1 1 1 0 2 1 1 0 0 0 0 0 0 1 0 2 2 0 2 0 0 0 0 1 0 2 1 1 1 2 1 2 1 1 1 2 1 1 1 1 1 0 0 1 1 1 0 0 1 0 0 0 0 2 0 0 2 1 0 0 0 0 1 0 0 0 2 0 0 0 0 1 0 0 2 2 0 0 0 1 0 0 2 0 0 0 0 0 0 0 0 0 0 1 1 1 0 0 0 0 1 2 0 1 2 0 0 1 0 0 0 1 0 0 1 0 2 0 1 0 0 1 1 1 1 2 1 1 1 1 1 0 0 0 2 0 2 1 2 0 1 2 2 2 0 0 1 0 2 2 2 0 1 2 0 1 0 1 1 2 0 0 0 0 1 0 2 2 0 2 1 0 2 1 0 0 0 1 2 1 1 1 0 0 1 0 0 0 0 0 0 0 0 0 0 0 0 0 1 1 0 0 2 2 0 0 0 1 1 1 0 0 0 0 1 0 0 2 0 1 1 1 1 0 1 1 1 1 2 2 0 0 0 0 0 0 2 0 2 0 2 1 0 2 2 2 0 2 0 0 0 0 1 1 0 1 1 0 1 0 0 0 0 1 0 1 1 1 1 0 1 0 1 0 1 0 1 0 0 0 1 1 2 1 1 1 1 1 0 0 1 1 2 0 1 0 0 0 0 2 1 1 0 1 0 1 2 0 1 1 1 1 1 0 0 1 0 1 1 0 1 0 0 0 1 1 1 1 0 0 1 1 1 0 0 0 0 0 0 0 1 0 1 2 0 0 0 1 0 1 1
104 0 0 1 0 1 2 2 0 0 0 1 0 0 0 0 0 0 1 1 1 1 1 2 0 0 1 1 1 2 2 0 2 1 0 2 0 1 1 0 1 1 0 0 0 0 0 0 2 0 0 0 0 0 1 1 0 1 1 2 0 1 2 2 0 1 1 1 0 0 0 0 2 1 1 2 2 0 1 0 1 0 2 0 1 0 0 1 1 2 0 1 0 2 0 0 0 0 0 0 0 1 1 0 2 1 2 1 0 0 0 1 0 2 2 2 0 0 0 0 2 0 1 1 1 1 1 2 2 2 1 1 0 1 0 0 0 0 0 0 2 0 0 0 1 0 0 0 0 0 0 0 0 1 1 0 0 0 0 0 1 1 1 2 0 1 0 0 2 2 0 0 1 2 1 1 2 1 0 1 1 1 1 2 2 1 2 0 0 0 0 0 2 0 2 0 1 1 0 0 0 1 1 0 1 2 1 0 1 0 1 0 0 0 0 1 1 1 1 2 0 0 0 2 0 0 1 1 0 1 1 1 0 0 0 0 0 2 0 0 0 0 1 1 2 2 1 0 2 0 0 0 1 0 0 2 1 2 0 1 0 1 0 0 1 1 0 0 1 0 1 0 0 1 0 0 0 1 2 0 0 1 1 1 1 1 1 1 1 1 0 0 1 1 2 0 2 0 0 1 0 0 1 0 1 1 1 2 1 1 1 1 1 2 0 0 1 1 0 0 1 2 0 0 2 0 0 1 2 2 0 1 1 0 0 0 0 2 0 1 1 1 1 0 0 0 1 0 2 1 1 0 0 0 0 2 0 0 0 2 0 2 1 1 1 2 0 2 2 0 0 2 1 1 0 0 2 1 0 0 0 0 0 0 1 1 0 0 0 0 0 0 0 0 2 0 0 0 1 1 0 2 0 2 1 1 0 0 0 0 1 1 1 0 1 2 0 0 0 1 0 0 0 0 2 2 1 0 2 0 2 0 1 1 1 1 0 0 2 0 1 0 0 1 0 0 2 1 1 1 0 1 0 1 2 0 2 1 0 1 1 1 0 0 1 0 0 2 2 1 2 2 1 1 0 0 0 0 0 1 1 2 1 1 0 0 0 0 1 0 1 1 1 1 1 0 1 1 1 0 0 0 0 1 0 0 2 1 0 0 0 0 1 1 2 0 0 0 0 1 1 1 1 1 1 1 0 0 0 2 1 0 1 1 0 1 1 0 0 0 0 2 0 1 2 1 0 0 2 0 0 0 0 0 1 1 0 0 0 0 1 0 0 0 0 1 0 2 0 1 0 0 1 0 1 0 1 0 0 2 0 2 1 0 1 0 1 2 1 0 0 2 0 1 1 0 0 0 1 0 0 0 0 1 2 0 0 0 1 1 0 0 0 0 0 0 0 1 0 1 0 0 0 0 0 1 1 1 0 0 0 0 0 0 0 1 0 0 0 0 1 1 0 1 0 1 1 0 1 1 2 2 0 1 0 2 1 1 1 0 0 0 1 0 1 0 1 2 0 1 1 0 0 0 0 0 2 0 1 2 0 1 2 1 1 1 2 2 0 1 2 1 0 1 0 0 1 0 0 0 0 0 0 0 1 0 0 1 1 1 0 0 0 0 1 1 1 1 0 0 0 0 2 0 0 2 2 0 0 0 2 0 0 2 0 0 1 0 0 2 1 2 0 0 0 0 0 0 0 0 0 0 0 0 0 1 0 0 2 0 0 0 2 1 0 0 0 2 0 1 1 0 2 1 1 0 1 0 0 1 1 2 0 0 1 2 0 1 0 2 1 2 2 2 2 0 0 2 0 2 2 2 0 1 2 0 1 0 0 1 2 1 0 0 2 2 2 1 0 0 0 0 0 2 2 0 0 0 0 1 0 0 2 0 0 0 1 1 1 1 0 1 0 0 0 0 0 0 0 0 2 2 1 1 1 0 1 0 0 0 2 0 1 0 1 1 2 0 2 0 0 0 2 0 0 2 0 1 1 1 1 1 0 0 0 1 1 0 0 1 1 1 1 1 2 1 2 0 0 0 1 1 1 0 1 1 0 1 0 1 0 0 0 0 1 0 1 1 1 1 0 1 0 1 0 2 0 0 0 1 0 2 1 2 1 1 1 1 0 0 0 0 1 1 1 0 0 0 1 0 1 0 1 0 0 1 2 2 0 1 2 0 1 0 2 1 2 0 1 0 0 0 0 0 0 0 1 1 1 0 0 1 1 1 0 0 0 0 0 0 0 0 0 0 0 0 0 0 0 0 0 0
105 0 1 1 0 0 0 2 0 0 0 0 0 0 0 0 0 2 2 1 1 1 1 1 0 0 0 2 0 0 2 0 1 1 0 0 2 0 0 0 0 0 0 0 2 1 1 0 2 1 0 0 1 1 1 0 2 1 1 0 1 1 1 1 1 0 2 1 0 0 0 0 1 0 1 1 1 0 1 0 1 0 1 1 2 0 0 1 1 2 1 1 0 2 1 1 1 1 1 1 1 2 0 1 2 0 2 1 1 0 0 2 0 1 1 1 0 0 1 0 1 0 1 1 1 1 1 0 0 0 0 1 0 0 0 0 0 0 0 0 0 0 0 0 0 0 0 0 1 1 0 0 1 0 0 1 0 0 0 0 1 1 2 2 1 2 1 0 0 1 1 1 1 1 1 2 1 0 0 0 0 1 1 2 2 2 1 0 0 0 0 0 2 1 2 0 1 1 0 0 0 0 1 0 1 0 0 0 2 0 1 0 0 0 0 1 0 1 2 0 2 1 1 1 0 0 1 1 0 1 1 1 0 0 0 0 0 2 0 0 0 0 2 2 2 2 0 0 1 0 0 1 0 0 0 2 0 1 0 0 0 0 0 0 0 0 1 0 1 0 0 0 0 2 0 0 0 1 1 0 0 1 0 2 2 1 1 2 2 2 2 2 0 1 2 1 0 1 1 1 0 0 1 1 1 1 1 2 0 0 0 1 2 0 0 1 1 0 0 0 2 1 1 1 2 0 0 0 0 0 0 1 0 0 0 0 0 1 1 0 0 0 2 0 1 1 0 0 1 0 0 0 0 0 0 1 1 0 0 0 0 0 2 0 2 0 1 2 2 1 1 1 1 1 1 1 2 1 1 0 0 0 1 0 0 0 0 0 0 0 0 0 2 0 2 1 1 1 0 0 0 0 1 1 0 0 1 0 1 1 0 0 0 0 0 2 0 0 1 0 1 1 0 0 1 2 0 0 2 1 2 0 0 2 0 0 0 1 0 0 1 1 0 0 0 1 2 0 1 0 1 0 0 1 2 0 1 2 1 2 0 2 0 1 1 1 0 2 1 1 1 1 1 1 1 1 1 1 1 0 0 2 2 2 2 2 0 1 1 0 2 2 0 1 1 0 1 2 2 1 0 0 1 1 1 0 1 1 1 0 0 2 1 1 1 0 0 1 0 2 2 0 2 1 1 0 0 2 0 2 0 2 2 1 1 0 2 1 1 1 1 1 0 1 2 2 0 1 1 0 1 1 0 0 2 1 0 0 0 0 0 0 1 0 0 0 0 0 2 0 1 1 1 0 1 0 1 0 0 1 0 0 0 0 0 0 0 1 1 0 0 2 0 0 1 0 0 0 0 0 0 2 0 1 2 1 1 1 1 1 0 0 0 1 0 1 0 1 0 0 1 0 0 0 0 1 1 2 0 0 0 0 1 0 0 0 0 0 0 1 0 0 0 2 0 2 2 0 1 1 0 1 1 2 0 2 0 0 0 0 0 0 2 1 1 1 1 2 1 1 1 1 0 0 1 0 2 0 2 0 1 1 2 2 1 1 2 0 2 2 2 0 0 0 1 1 2 1 1 1 0 1 0 0 1 0 1 2 1 0 0 0 0 0 0 0 0 1 2 0 1 0 1 1 0 1 2 0 0 0 1 0 0 2 0 0 1 0 1 1 0 1 0 0 1 1 0 0 0 0 0 0 1 0 0 1 1 0 2 1 1 1 2 2 0 0 0 1 0 1 1 0 2 2 2 0 1 2 1 1 1 0 1 1 2 2 1 1 0 2 1 2 2 2 2 0 1 0 0 1 0 0 0 1 2 0 0 0 1 0 2 1 0 0 0 1 0 2 2 1 1 2 1 1 1 2 0 0 0 2 1 0 1 1 0 1 0 0 0 1 0 1 1 0 1 1 0 0 0 0 1 1 1 1 1 0 1 0 0 0 0 0 0 0 0 0 2 0 2 0 0 0 1 0 0 1 0 2 0 0 0 2 0 0 0 0 1 0 0 2 0 1 1 0 1 1 1 0 0 1 0 1 0 0 0 0 1 2 0 1 0 0 0 0 1 0 1 1 1 1 0 1 0 2 1 2 2 1 1 1 0 2 1 1 0 0 0 1 0 0 0 0 1 1 0 0 1 0 0 0 2 2 1 0 1 0 1 2 0 2 0 0 1 0 0 0 0 0 2 1 0 0 0 0 1 0 1 0 1 2 0 2 2 2 0 0 0 0 1 0 1 1 0 1 1 0 0 0 1 0 0 0
106 0 0 0 1 0 0 1 0 1 1 1 0 1 0 0 1 0 1 1 1 1 0 0 0 0 0 2 0 0 2 0 1 1 0 0 2 0 0 0 0 0 0 0 1 0 0 0 1 1 0 1 1 1 1 1 0 0 0 1 1 2 1 1 0 0 1 0 0 0 0 1 2 0 2 2 1 1 1 1 1 0 2 0 0 0 0 1 1 2 0 1 0 2 1 2 1 0 0 0 0 2 0 0 2 0 2 0 0 0 0 0 0 1 1 1 1 0 2 0 0 0 2 2 2 2 2 1 2 1 1 1 0 0 0 0 0 0 0 0 1 0 0 0 1 0 0 0 0 0 0 0 0 0 2 1 1 0 0 0 0 0 0 2 0 1 0 0 1 2 0 0 0 2 2 1 2 1 0 1 1 0 0 0 0 0 0 2 1 0 0 1 2 0 1 0 0 2 0 0 0 0 1 0 0 1 0 0 0 0 1 0 2 0 0 0 0 0 1 1 1 0 0 1 1 0 0 0 0 0 0 0 0 0 0 0 0 2 0 0 0 0 1 1 1 1 0 1 1 0 0 0 0 0 0 1 0 2 1 1 1 2 0 0 2 0 0 1 1 0 0 2 0 1 1 0 0 2 2 0 0 0 0 2 2 1 0 2 1 2 1 1 0 1 2 0 2 0 0 0 0 0 0 1 0 0 0 2 0 0 0 2 1 2 0 0 1 0 1 1 1 2 0 0 0 0 0 1 0 0 0 2 1 0 0 0 0 1 0 1 1 2 1 0 1 1 1 0 1 0 0 0 2 2 0 0 2 0 0 0 1 1 1 0 1 0 1 2 2 1 1 1 0 0 0 0 1 2 1 1 0 1 1 0 0 0 0 0 0 0 0 0 1 0 2 0 1 0 0 0 0 0 0 0 0 0 2 1 0 0 0 2 0 0 0 1 1 1 0 1 0 1 0 0 0 1 1 1 1 1 1 1 0 2 2 2 0 0 0 0 2 1 0 0 0 2 2 1 1 1 0 1 0 2 1 1 0 2 2 2 0 2 0 0 0 1 0 2 1 1 2 2 1 1 1 1 0 0 0 0 1 0 0 0 0 2 0 1 0 0 1 1 0 1 2 0 1 2 2 0 1 0 2 0 2 0 0 1 1 0 0 2 1 0 0 1 0 0 0 2 2 0 1 1 1 1 0 2 0 2 0 2 0 0 0 0 1 0 0 0 0 1 0 0 2 0 0 1 1 0 1 1 0 0 1 0 0 0 0 0 0 0 1 1 1 0 1 0 2 0 2 2 0 0 0 0 0 1 0 2 0 1 2 0 2 0 2 2 0 0 0 0 1 0 1 0 0 0 1 1 0 2 0 0 1 1 1 0 1 1 2 0 0 1 0 1 0 0 0 0 0 0 0 0 0 0 2 0 0 0 0 0 0 0 0 1 0 0 0 2 0 0 0 0 2 1 2 0 1 1 1 2 2 0 0 1 1 2 2 1 1 0 1 1 0 0 1 2 1 0 1 0 0 0 0 1 1 0 2 0 1 0 2 1 2 2 2 1 1 2 2 1 0 1 0 0 1 0 1 1 0 1 0 0 2 0 2 2 2 0 1 0 0 0 1 1 0 2 2 0 0 0 1 0 1 0 0 0 1 0 1 1 0 2 0 0 1 0 1 1 0 1 0 0 1 0 0 1 0 0 0 0 0 0 0 0 1 0 1 0 0 0 2 1 0 0 1 1 0 2 0 0 2 2 2 0 1 0 0 1 2 2 0 0 0 2 0 1 0 2 1 2 2 1 1 0 0 1 1 2 1 1 0 1 2 0 2 2 0 0 0 0 0 0 0 2 0 1 1 0 1 0 1 1 1 1 0 0 1 2 1 1 2 1 1 1 0 1 1 0 0 0 1 0 1 1 0 0 0 0 1 1 1 2 2 0 0 0 0 0 2 0 0 0 0 1 1 0 1 0 0 0 1 1 0 1 0 2 1 2 2 0 0 0 0 0 0 0 2 0 0 0 0 0 2 2 2 0 0 1 0 2 0 0 2 2 0 1 0 2 0 0 1 0 1 2 2 1 2 1 0 2 1 1 0 0 1 2 0 0 0 2 0 2 0 0 0 1 1 0 0 0 1 1 2 0 0 0 0 0 2 0 1 0 1 0 1 2 0 1 2 0 2 0 1 1 1 0 2 1 0 0 0 0 0 0 0 0 2 1 0 1 0 0 0 0 0 1 1 1 0 0 1 0 2 0 0 0 1 0 1 2
107 0 0 0 0 0 0 1 0 1 1 0 1 0 0 0 0 1 1 1 1 1 0 2 0 0 2 1 1 2 2 1 1 1 1 0 2 1 1 1 2 1 0 0 0 0 0 0 2 0 0 0 0 1 2 0 1 0 0 2 0 1 1 1 0 0 2 0 1 1 0 0 2 0 1 2 2 1 2 0 1 0 2 0 0 0 0 1 1 2 1 1 1 2 0 1 0 1 0 0 0 2 0 0 2 0 2 0 0 0 1 1 0 1 1 1 0 0 0 0 2 0 1 1 1 1 1 1 1 1 0 0 0 0 1 0 1 0 0 0 2 0 0 0 1 0 1 0 0 0 0 0 0 0 1 0 0 0 0 1 0 0 2 1 0 1 1 0 0 1 1 0 0 1 1 0 2 1 0 1 1 1 0 1 1 0 0 2 1 1 1 2 2 1 2 0 2 2 0 0 0 0 0 1 0 1 1 0 1 0 2 0 1 1 0 1 0 1 0 1 1 1 0 1 0 0 0 1 0 1 0 0 2 1 1 1 0 2 0 0 0 0 2 2 2 2 0 0 2 0 0 0 0 0 1 2 1 0 1 0 0 1 0 0 1 0 1 0 1 0 0 1 1 2 1 0 0 0 2 0 0 0 1 2 2 1 1 1 1 2 1 1 0 2 2 0 2 1 0 0 1 0 0 0 0 1 1 2 1 0 0 2 2 2 1 0 0 0 0 0 1 1 2 0 2 1 1 2 0 0 0 1 0 0 0 0 0 1 1 0 0 1 2 0 1 1 1 1 2 1 1 1 2 2 1 0 1 0 0 1 1 2 2 0 2 0 1 1 1 0 0 2 0 0 0 0 1 2 0 0 0 2 0 0 1 1 0 0 0 0 0 1 0 0 2 0 0 0 0 0 0 0 0 2 1 1 0 0 1 1 0 0 0 1 1 2 0 0 0 0 0 0 0 0 1 2 1 2 2 2 1 1 0 2 1 0 0 1 0 0 1 1 0 1 1 1 1 1 1 1 0 0 0 2 0 0 0 0 0 1 1 1 1 1 2 0 0 0 2 0 1 0 1 1 1 0 0 1 1 0 0 1 1 1 1 2 0 0 0 2 0 2 1 0 2 1 2 1 1 0 1 1 2 0 2 0 0 2 0 0 0 1 1 0 1 0 0 0 0 1 1 0 0 0 0 1 0 0 1 1 1 0 1 0 1 0 1 1 0 0 2 2 0 1 1 2 0 1 1 0 0 0 0 0 2 1 0 0 0 0 0 0 0 0 0 1 1 2 1 1 1 1 1 0 1 0 1 0 0 2 0 1 1 0 1 0 1 1 0 0 0 1 0 1 1 0 1 0 0 0 0 2 0 1 1 0 0 0 1 1 2 0 0 0 0 0 0 0 0 0 0 0 0 0 0 0 2 1 0 0 0 0 1 1 1 1 1 0 0 0 1 1 0 1 1 0 2 0 2 1 1 1 1 1 0 2 1 1 1 0 0 0 1 2 0 2 2 1 1 0 0 2 0 0 1 0 2 0 2 0 0 0 2 2 2 2 1 2 2 0 1 2 1 0 1 1 2 0 0 0 0 1 0 0 2 0 0 1 1 1 0 0 0 0 0 2 0 0 0 0 0 0 2 0 0 2 2 0 1 0 0 0 0 2 0 1 0 0 2 2 1 2 0 0 1 0 0 1 0 0 0 0 1 0 1 0 0 0 2 1 1 1 2 0 0 1 1 0 0 0 0 0 1 0 0 1 2 0 0 1 0 1 0 0 1 1 0 1 1 2 1 1 2 1 1 0 0 1 0 1 1 2 1 2 0 1 1 0 0 2 2 0 1 1 1 2 2 2 2 0 1 2 1 1 1 2 0 0 0 2 1 0 2 1 0 2 0 1 1 0 1 1 1 0 0 0 1 0 0 0 2 2 1 2 2 0 0 1 0 0 1 0 0 0 0 0 0 0 1 1 0 1 2 0 0 2 0 0 1 1 2 0 1 1 0 1 0 0 0 2 0 2 0 0 1 1 1 0 0 0 0 1 0 0 1 1 1 2 0 1 0 0 1 0 2 2 1 0 1 0 1 0 0 0 0 0 0 0 0 0 1 2 0 1 0 1 0 2 0 0 0 0 2 2 1 0 2 0 1 2 2 0 1 0 0 0 1 2 0 1 1 1 0 0 0 0 1 0 2 2 1 0 0 0 0 0 0 2 0 0 0 2 2 2 0 0 0 0 0 0 0 0 0 0 0 0 0 0 0 0 0 0
108 0 0 0 0 0 0 2 0 1 1 1 0 1 1 0 0 2 0 0 0 0 0 2 0 0 0 1 0 0 1 0 0 0 0 1 1 1 0 0 1 1 2 0 2 0 2 0 2 1 0 0 2 2 0 2 0 0 1 1 1 1 1 2 1 1 0 0 0 0 0 1 1 0 2 1 0 1 2 1 0 0 1 1 1 0 1 0 0 1 0 0 0 1 1 2 1 0 0 1 0 2 1 0 2 0 2 1 1 1 0 1 1 2 2 2 2 0 0 0 2 0 1 1 1 1 1 0 0 0 0 0 0 1 0 0 0 0 2 1 1 0 0 0 0 1 0 0 0 1 0 0 0 0 1 1 1 0 0 1 1 0 1 2 1 1 0 0 2 2 0 0 1 1 1 1 0 1 1 0 0 1 1 2 2 1 1 1 1 1 1 1 0 0 0 0 0 1 0 0 0 0 0 2 1 0 0 1 0 0 1 0 1 0 0 0 0 0 0 0 2 0 0 1 1 0 0 1 0 1 0 0 1 1 0 0 0 2 0 0 0 0 2 1 1 1 0 0 2 0 0 0 0 0 0 1 0 0 0 0 0 0 0 1 1 0 0 0 1 1 0 0 0 1 0 0 0 2 2 0 1 0 1 2 2 2 1 2 1 2 2 1 0 2 2 1 2 2 0 1 0 1 2 0 2 1 0 1 0 0 0 1 2 1 1 0 2 0 2 2 0 2 1 0 1 0 1 1 0 0 0 0 0 0 0 0 0 0 1 1 0 1 2 0 0 0 2 1 2 1 1 0 2 2 1 0 1 0 0 2 0 2 2 0 2 0 1 1 1 0 0 2 1 1 0 1 0 2 1 1 0 2 1 0 1 0 0 0 0 1 1 1 1 0 2 1 0 2 0 1 0 1 1 2 1 0 0 1 0 0 0 1 1 0 1 1 1 0 0 0 0 1 0 0 1 2 1 0 2 1 2 0 1 0 1 0 0 0 0 0 1 1 0 1 0 2 1 2 2 1 0 0 0 2 2 2 0 1 1 2 1 2 0 0 0 2 0 1 1 0 2 2 2 2 2 0 2 0 0 0 0 2 2 2 2 2 0 0 1 0 1 1 0 2 1 1 1 1 1 0 1 1 1 1 1 0 1 2 2 0 0 2 0 0 0 0 0 1 0 2 2 0 2 2 2 0 0 0 0 2 0 1 0 0 0 0 1 0 0 1 1 1 0 1 1 2 0 0 2 0 0 1 0 0 1 1 1 0 0 0 0 0 0 0 0 2 1 0 0 0 1 1 2 0 1 0 2 2 0 2 0 1 0 0 0 0 0 1 1 1 0 0 0 0 0 0 0 0 0 0 0 2 1 0 2 0 0 1 1 1 0 0 0 0 0 0 0 0 0 0 0 0 0 0 0 1 2 2 0 0 1 0 0 0 0 0 1 0 0 0 2 0 0 1 1 0 1 0 0 0 0 1 0 1 1 2 2 2 2 0 0 0 1 0 2 0 0 2 1 0 0 2 0 0 0 0 2 0 1 1 0 1 1 1 1 1 1 1 2 1 0 1 0 1 0 0 1 0 1 2 0 1 1 1 1 1 1 2 1 0 0 0 0 0 0 0 0 1 0 0 0 0 1 0 0 1 1 0 0 0 1 0 0 1 0 1 0 0 2 2 1 2 0 0 1 1 0 0 0 0 0 0 0 0 0 2 0 0 2 0 0 0 2 0 0 0 0 1 0 1 0 0 0 0 0 1 2 0 0 2 2 2 1 1 2 2 1 2 0 2 0 2 2 1 0 1 0 1 0 1 1 2 0 2 0 1 1 0 0 1 1 0 1 1 0 2 1 1 2 0 2 1 2 2 2 1 0 0 0 1 0 0 1 0 0 2 0 1 1 0 0 0 1 1 0 0 1 0 0 1 1 0 0 2 2 0 0 0 0 0 0 1 0 0 0 1 1 0 2 0 1 0 0 2 0 1 0 1 1 1 1 1 0 0 0 1 1 0 0 2 0 1 1 0 2 2 2 0 0 0 0 1 0 0 0 0 1 2 1 1 1 0 1 0 1 1 1 2 2 1 0 2 1 1 0 2 2 0 0 0 0 2 0 0 0 0 0 2 0 0 0 1 1 2 1 0 1 0 1 0 2 0 0 0 0 1 1 2 0 0 2 0 2 0 1 1 1 0 0 0 0 0 1 1 0 1 1 2 0 0 0 2 1 2 0 1 1 0 0 0 0 0 0 1 0 0 0 0 1 0 0 1
109 0 0 0 0 1 1 1 0 1 1 0 1 2 1 0 1 2 0 0 0 0 0 2 0 0 0 1 2 2 2 0 2 2 0 1 1 1 0 0 2 1 1 0 1 0 1 0 1 1 1 1 0 1 0 2 0 0 1 0 1 1 0 0 1 0 0 0 1 1 0 1 1 0 2 1 1 1 2 0 1 0 2 0 0 0 1 0 0 2 0 0 0 2 0 1 0 1 1 1 1 2 0 0 2 2 2 0 1 1 0 2 0 2 2 2 0 0 1 0 1 0 2 2 0 0 0 1 2 2 1 1 0 0 1 0 0 0 0 0 0 0 0 0 0 0 0 0 1 1 0 0 1 1 1 0 0 0 0 1 0 0 2 2 1 1 0 0 1 2 0 0 2 0 0 1 2 1 0 0 0 1 0 1 1 0 1 1 0 0 0 1 1 1 1 0 1 2 0 1 0 1 0 1 1 1 1 0 2 0 2 0 0 0 0 1 1 2 0 0 2 1 1 2 0 0 1 1 0 1 1 1 1 1 1 1 0 2 0 0 0 0 2 2 2 2 0 0 2 0 0 1 0 0 0 0 1 2 0 1 0 1 0 0 0 0 0 1 1 0 0 1 1 2 1 0 0 0 1 0 1 1 1 1 2 2 0 2 1 2 1 1 0 2 2 1 1 0 0 0 0 0 1 0 1 0 0 2 0 0 0 1 1 2 1 0 1 2 0 0 0 2 0 0 1 0 1 1 0 0 0 2 0 0 0 0 0 1 1 0 0 0 1 0 0 1 1 0 0 0 0 0 1 1 1 1 0 0 0 0 0 0 2 0 2 0 0 0 0 0 0 2 2 1 2 0 2 2 1 0 0 2 0 1 1 0 0 1 1 0 0 0 2 1 2 1 1 0 0 0 0 0 0 1 0 1 0 1 0 0 1 1 1 0 1 1 1 0 0 0 0 1 1 0 0 2 2 2 2 1 2 1 1 1 1 0 0 0 1 0 2 0 0 1 2 0 0 1 1 1 0 0 0 1 2 1 1 1 2 2 1 2 0 0 0 2 0 1 1 0 1 1 2 2 0 1 0 0 0 1 1 1 0 0 0 1 0 0 1 0 1 1 0 2 1 0 0 2 2 0 1 0 1 1 1 1 2 1 2 0 1 1 1 1 1 0 1 1 0 1 1 1 0 0 0 1 1 0 1 1 1 0 2 2 1 0 2 2 1 1 0 1 0 0 1 1 0 1 1 0 0 0 0 1 2 1 1 0 0 0 0 0 0 1 1 0 1 1 0 1 0 1 0 0 0 0 0 1 0 2 1 0 0 0 0 0 0 2 2 2 1 0 0 0 0 0 0 0 0 0 0 0 1 0 2 0 1 0 2 1 1 0 0 0 0 0 0 0 0 0 0 0 0 0 0 1 1 1 0 0 0 0 0 0 0 2 0 0 0 0 1 0 0 0 1 1 2 0 1 1 0 1 2 0 0 1 1 2 1 0 0 0 0 1 0 1 2 2 0 0 2 0 0 1 1 0 2 0 1 1 1 0 2 2 2 2 2 2 1 1 2 0 1 1 1 0 2 0 0 1 1 0 0 0 2 0 0 2 2 0 1 0 0 0 0 1 1 0 1 0 0 0 0 0 0 0 0 0 0 0 1 0 1 1 0 2 2 0 1 2 0 2 0 0 0 0 0 1 0 0 0 0 0 0 0 1 1 0 1 0 0 0 2 0 0 0 0 2 1 2 1 0 2 0 0 0 1 2 1 1 1 0 1 1 1 2 1 1 1 2 1 1 2 2 1 1 0 1 1 1 0 1 1 2 1 0 1 0 1 1 1 0 0 0 2 2 2 2 1 0 1 1 0 2 2 2 0 0 0 1 0 0 2 0 0 2 0 0 0 0 0 0 0 0 0 0 0 1 0 0 2 2 0 2 2 0 0 0 1 1 1 0 0 0 0 1 2 1 2 0 1 1 0 2 0 2 0 1 1 1 1 0 0 0 0 0 1 2 0 2 0 2 0 0 2 2 2 0 0 0 0 2 0 0 0 1 1 1 0 1 1 1 1 0 1 1 0 1 1 1 0 1 1 2 1 1 0 2 0 0 0 2 1 1 2 1 0 2 0 0 0 0 2 2 2 0 0 0 2 0 2 0 0 0 1 0 2 2 0 2 1 1 2 0 1 1 1 0 1 1 1 0 0 0 0 1 1 1 2 1 0 1 1 1 0 1 1 1 0 1 0 0 0 1 0 0 0 0 0 0 1 0
110 0 0 0 0 0 0 1 1 0 1 1 1 1 1 0 0 1 1 0 0 0 0 2 0 0 0 0 1 2 2 1 0 1 1 1 1 2 0 0 2 2 0 0 2 0 1 0 1 1 0 1 0 0 1 2 0 1 1 2 0 1 1 0 1 0 2 0 0 0 0 1 2 1 2 2 1 1 2 0 1 0 2 0 1 0 0 0 0 2 0 0 0 1 1 1 1 2 2 2 2 2 0 0 2 1 2 2 2 0 0 2 1 2 2 2 1 1 2 0 0 0 2 2 2 2 2 1 2 2 0 0 0 0 1 0 0 0 0 1 1 0 0 0 0 0 0 0 0 0 0 0 0 0 1 0 0 0 1 0 0 0 0 2 2 2 0 0 1 2 0 1 0 2 2 1 2 1 0 0 1 1 1 2 1 1 1 2 2 1 1 1 1 1 1 0 0 2 0 0 0 1 1 0 1 2 1 0 1 0 2 0 2 0 0 1 1 1 2 1 1 0 0 1 1 0 0 1 1 1 0 0 0 0 0 0 0 2 1 1 0 1 2 1 1 2 0 0 0 1 1 0 2 1 0 2 1 1 0 0 0 0 0 1 0 1 0 0 0 0 0 0 0 2 0 0 0 1 2 0 0 0 0 2 2 2 0 1 1 1 1 0 1 2 2 0 2 1 1 0 1 0 0 0 0 1 0 1 0 0 0 2 1 1 1 0 0 0 0 0 1 2 1 0 1 0 0 2 0 0 0 0 1 0 0 0 0 2 1 1 1 1 2 0 0 0 2 0 1 0 0 0 2 2 2 0 0 0 0 1 0 1 1 0 1 1 0 2 2 1 1 1 1 1 0 1 1 2 2 1 1 2 1 1 1 1 0 0 0 0 0 1 0 1 2 0 1 0 1 0 0 1 1 2 1 0 0 1 0 0 0 1 1 0 1 2 0 0 1 0 0 0 0 1 0 2 2 0 0 1 1 0 0 2 0 1 0 1 0 0 2 0 0 0 1 1 1 1 2 1 0 0 0 2 1 1 0 2 1 1 1 1 0 0 0 2 0 1 2 1 2 2 0 0 1 1 0 0 0 0 1 2 0 0 0 0 0 0 2 0 2 2 1 0 2 0 2 1 1 1 1 1 1 1 1 0 1 1 1 0 0 2 0 2 1 0 1 0 0 1 1 1 0 0 0 0 2 0 0 2 1 0 2 1 2 0 1 1 0 1 1 1 0 1 2 1 0 2 0 0 0 0 0 0 2 1 1 0 0 1 1 0 0 2 2 0 2 0 0 0 0 1 1 0 1 0 1 0 0 0 1 0 1 0 1 0 1 0 0 0 0 2 1 0 0 0 0 0 0 0 0 2 0 1 1 0 1 0 1 0 1 1 1 1 1 1 0 1 0 0 0 0 0 1 0 0 2 1 0 0 0 1 1 1 1 0 1 0 1 0 1 1 0 1 0 1 2 0 1 0 0 2 0 2 1 2 1 2 1 1 1 0 2 2 0 1 1 2 0 0 0 2 0 0 1 0 2 0 1 1 1 1 2 1 1 2 0 1 1 2 2 0 1 0 1 0 1 0 1 1 0 1 0 0 1 0 0 1 1 1 0 0 0 0 0 0 0 1 1 0 0 0 0 0 0 1 1 0 0 0 1 0 0 2 0 0 0 0 1 1 0 1 0 0 0 0 0 1 0 0 0 0 1 0 0 1 0 0 1 0 0 0 2 1 0 0 0 2 0 2 0 1 1 1 1 0 0 0 0 1 0 0 0 0 1 2 2 2 1 2 0 1 2 1 0 1 0 1 1 1 0 1 1 2 0 1 1 0 0 1 1 0 1 1 1 2 2 2 2 0 2 2 0 2 1 1 0 0 0 2 1 0 2 0 0 2 0 0 0 0 0 0 1 0 1 1 0 0 0 0 2 2 1 2 1 1 0 0 0 0 1 0 0 1 1 0 0 0 1 0 0 0 0 2 0 2 0 1 1 2 1 0 0 0 0 0 0 0 0 2 0 0 0 0 2 2 2 0 1 0 0 1 0 0 2 2 0 2 0 1 1 0 0 0 1 1 1 2 2 1 0 2 1 1 1 0 1 1 0 0 1 1 1 2 0 0 0 1 0 0 0 0 2 1 0 1 0 0 0 1 1 0 0 0 1 0 2 0 0 0 2 0 1 0 1 1 1 1 1 0 0 0 0 0 0 0 1 1 1 0 0 1 1 1 0 1 1 0 0 0 0 0 0 1 1 0 0 0 0 1 0 2
111 0 0 0 0 1 1 2 0 0 0 0 0 2 0 0 1 0 0 0 1 1 0 2 0 0 0 2 0 0 2 0 0 1 1 0 2 1 0 1 1 1 0 0 0 0 0 0 2 1 0 0 0 0 0 2 0 0 0 2 0 2 1 1 0 1 1 0 0 0 0 0 2 0 2 2 2 1 1 0 1 0 1 1 1 0 1 1 1 1 0 1 0 0 0 2 0 0 0 0 0 2 0 0 2 0 2 1 1 0 0 1 1 2 2 2 1 0 2 0 0 0 1 1 1 1 1 2 2 2 0 0 0 0 1 0 0 0 0 0 0 0 0 0 0 0 0 0 0 0 0 0 1 0 0 0 0 2 0 0 1 0 2 2 2 2 0 0 1 1 1 0 1 1 0 2 1 1 0 0 0 1 0 0 0 0 0 1 0 0 1 1 2 0 2 0 1 2 0 0 0 0 0 1 1 0 1 0 1 0 2 0 1 0 0 0 1 1 1 1 1 1 0 1 0 0 0 2 1 1 1 1 0 0 0 0 0 1 0 0 0 0 2 2 2 2 0 0 2 0 0 1 1 0 0 1 1 1 0 0 0 0 0 0 0 0 0 0 2 0 0 1 1 2 0 0 1 2 2 0 0 0 2 2 2 2 2 1 1 2 2 2 0 2 2 0 2 0 0 0 0 0 1 0 0 1 0 2 0 0 0 0 2 1 1 0 0 0 0 0 0 2 0 0 2 0 1 2 0 0 0 1 1 0 0 0 0 0 2 0 0 1 2 0 1 1 1 0 2 1 1 0 2 2 1 0 0 0 0 2 0 2 1 0 1 1 1 2 2 0 0 2 0 0 0 0 2 1 0 0 0 2 1 1 2 1 0 0 0 0 0 1 1 0 2 0 1 1 0 0 0 0 0 2 1 0 1 0 0 0 0 2 0 0 0 0 2 1 0 0 0 2 0 2 0 1 1 0 2 0 1 1 1 1 1 0 0 0 0 0 1 0 0 0 1 1 1 1 2 0 1 0 0 2 1 1 0 2 1 2 1 2 1 1 2 0 0 1 2 0 1 1 2 2 2 0 2 0 0 1 1 2 1 1 1 1 0 0 1 0 1 1 0 2 1 1 1 2 2 0 1 0 2 0 2 0 0 0 0 0 0 1 1 1 1 0 0 1 0 1 1 0 0 0 0 0 1 0 1 1 1 0 1 1 2 0 0 1 1 0 2 1 0 1 2 2 0 1 1 0 0 0 0 0 1 0 0 1 0 1 1 0 0 0 0 2 1 1 1 1 0 0 1 0 1 0 1 1 0 2 0 0 2 0 2 0 1 0 0 0 0 1 0 2 0 1 0 0 0 0 0 2 1 1 0 2 2 0 2 2 1 0 0 0 0 0 0 1 0 0 0 0 0 1 0 0 2 2 0 0 0 0 0 0 0 2 0 0 0 0 2 2 0 0 1 1 2 0 0 0 0 1 0 1 0 2 2 2 2 0 0 0 1 0 0 0 1 2 0 1 1 0 0 0 0 1 1 1 0 2 1 1 2 1 1 2 0 2 0 0 0 2 0 0 0 0 0 0 2 2 0 2 0 0 1 0 1 1 1 0 0 0 0 0 0 0 2 1 0 1 0 1 0 0 0 0 0 0 2 0 1 0 0 2 0 0 0 0 0 0 0 1 1 1 2 0 1 1 0 0 0 0 0 0 0 1 0 0 1 0 0 0 2 1 0 0 1 1 1 2 0 0 2 1 1 0 0 0 0 0 0 0 0 0 2 2 0 1 0 2 1 2 2 0 0 0 1 0 0 1 0 1 1 1 1 0 1 0 0 2 2 0 0 0 0 1 1 2 2 0 1 1 1 2 2 1 0 0 0 1 0 0 1 1 0 1 0 1 1 1 0 1 0 0 1 0 0 0 0 0 1 1 0 2 2 0 0 0 1 1 0 0 1 0 1 2 2 0 1 0 0 0 0 1 0 1 0 0 0 1 2 0 0 0 0 0 1 0 1 1 0 1 0 0 2 2 2 0 0 0 0 1 0 0 0 1 0 2 1 0 2 0 0 0 1 1 1 0 2 2 0 2 0 2 0 0 0 1 1 1 0 2 1 2 1 0 1 0 0 0 0 0 1 1 0 2 0 0 0 0 2 0 1 0 0 1 1 2 1 0 1 0 0 1 1 0 1 0 0 1 0 1 0 0 0 0 0 1 1 0 0 1 1 1 0 1 0 1 0 1 0 0 0 0 0 0 0 0 2 0 0 0
112 0 0 0 0 0 0 2 1 1 2 0 0 0 0 0 0 1 1 1 1 1 0 1 0 0 0 1 0 1 2 0 0 1 0 1 1 0 0 0 0 0 0 0 0 1 0 0 1 1 0 1 0 1 0 1 0 0 0 0 0 1 1 0 0 1 0 0 0 0 0 0 2 0 2 2 2 1 2 0 1 0 2 0 0 0 0 0 0 2 0 0 0 0 0 2 0 0 0 0 0 2 0 0 2 1 2 1 1 0 0 2 1 2 2 2 0 0 0 0 2 0 2 2 2 2 2 0 1 1 0 0 1 1 0 0 0 0 2 1 1 0 0 0 1 0 0 0 0 0 0 0 0 0 0 0 0 1 2 0 1 1 2 2 0 2 0 0 1 2 0 0 1 0 1 1 0 0 0 0 0 0 2 2 2 2 2 2 1 1 1 2 2 0 2 1 2 2 0 0 0 0 0 0 0 2 2 0 1 0 2 0 1 0 1 1 1 1 0 0 2 0 0 1 0 1 0 0 0 0 1 1 0 0 0 0 0 2 0 0 0 1 2 2 2 2 0 0 2 0 0 1 0 0 0 2 1 2 1 1 1 2 0 0 2 0 1 1 1 1 0 2 1 2 1 1 0 1 2 0 1 1 0 2 2 1 0 1 2 2 2 2 1 2 1 0 2 0 0 0 0 0 1 1 1 0 0 2 1 0 1 0 1 1 1 1 1 1 0 0 0 2 1 0 2 0 0 0 1 1 0 2 0 0 0 0 0 1 0 1 1 1 2 1 0 0 2 0 1 0 0 0 2 2 1 0 1 0 0 2 0 2 2 0 2 2 0 2 2 0 0 2 1 1 0 0 0 2 1 0 0 0 0 0 0 0 0 0 0 0 0 1 1 1 1 1 1 0 1 1 0 1 1 2 1 0 0 1 0 0 2 0 1 0 1 2 0 1 0 0 0 1 0 1 1 1 1 0 2 1 2 0 0 1 1 1 0 1 0 0 0 1 0 0 0 0 2 1 2 2 0 0 0 1 2 0 2 2 1 1 1 1 0 0 0 2 0 1 2 1 1 1 2 2 1 0 1 0 0 1 1 1 1 1 1 2 0 1 0 1 1 2 1 1 2 0 2 1 1 1 1 1 1 1 1 0 1 1 1 0 0 2 1 1 1 0 0 0 0 2 2 0 1 0 0 1 0 1 0 2 0 2 2 2 2 0 1 0 0 1 0 0 0 1 1 1 1 1 1 0 0 0 0 0 1 1 0 0 2 0 0 2 1 1 1 0 1 0 2 0 2 2 1 0 1 0 1 1 0 2 0 1 2 0 1 1 2 1 1 1 0 0 0 2 0 0 0 0 0 0 0 2 0 0 1 0 1 0 2 0 2 0 0 0 0 0 0 0 0 0 0 0 0 0 0 1 2 2 0 0 1 0 0 0 0 2 1 1 0 0 0 1 0 1 0 2 2 2 0 0 2 1 2 0 0 1 2 2 1 0 0 0 0 1 1 2 1 2 0 1 1 0 0 0 0 0 2 0 1 2 0 1 2 2 2 2 1 1 0 1 1 1 0 1 0 0 2 0 1 1 0 1 0 0 2 0 1 2 2 0 0 0 1 0 0 2 2 2 1 0 0 0 1 0 0 1 1 0 0 0 1 0 0 2 0 1 0 0 1 2 1 2 0 0 0 1 0 0 0 0 0 1 2 0 1 1 0 0 2 0 0 0 2 0 0 0 0 1 0 1 0 0 2 1 1 1 1 1 1 1 1 1 0 0 2 0 0 2 1 2 0 1 2 2 1 1 0 1 0 2 2 2 0 1 2 0 1 1 0 1 1 0 0 0 1 2 1 0 2 0 0 1 0 2 2 0 0 0 1 2 1 1 2 0 0 2 0 0 0 0 0 0 1 0 1 1 0 0 0 1 2 1 1 1 1 0 1 0 1 1 2 0 0 0 0 0 1 1 1 0 1 0 2 0 0 2 1 0 1 1 1 0 0 0 0 0 0 0 1 1 0 1 1 0 2 2 2 0 1 1 0 0 1 1 1 0 1 1 0 2 0 0 1 0 1 0 2 1 1 1 0 1 0 1 0 2 1 2 0 0 0 1 1 1 1 1 1 0 0 1 0 0 1 1 1 0 0 0 0 0 2 0 0 1 1 0 2 0 0 0 2 0 0 0 0 0 0 0 0 0 0 0 0 0 0 1 1 1 1 0 0 1 0 0 0 0 0 0 1 0 0 1 0 1 0 0 0 0 0 0 1 1
113 0 0 0 0 0 0 2 1 0 1 0 0 0 0 0 0 1 2 0 0 0 0 1 0 0 0 2 0 0 1 0 0 1 0 0 2 1 0 1 1 1 0 0 2 0 0 0 2 1 0 1 0 0 1 1 0 0 0 1 1 1 1 1 0 0 1 0 0 0 0 2 1 0 1 1 1 0 2 0 0 0 2 0 1 0 1 2 2 2 1 1 1 2 1 1 1 1 1 1 1 2 0 0 2 0 2 0 1 1 0 1 0 0 0 0 0 1 2 0 0 0 2 2 1 1 1 0 0 0 0 1 0 0 0 0 0 0 0 0 2 0 0 0 2 0 1 0 0 0 0 0 1 0 1 1 1 0 1 0 1 1 1 2 1 2 0 0 0 1 1 0 0 2 1 0 1 2 0 1 2 0 1 1 1 1 1 2 1 1 1 2 1 0 2 0 2 2 0 0 0 0 0 0 0 0 2 0 2 0 1 0 0 0 0 0 0 0 2 1 1 1 0 2 0 0 0 1 1 0 1 1 1 0 0 0 0 2 0 0 0 0 2 2 2 2 0 1 1 0 0 0 0 0 0 1 0 2 0 1 0 1 0 1 1 0 0 1 1 0 0 0 0 2 0 0 0 1 1 0 1 0 1 2 1 1 1 2 1 2 1 2 0 1 2 1 1 0 0 0 0 0 1 1 1 0 1 2 0 0 0 1 2 2 2 0 2 0 1 1 0 2 2 1 1 0 0 1 0 0 0 2 0 0 0 0 0 2 1 0 0 1 0 0 0 0 1 1 2 0 0 0 2 2 2 0 0 0 0 0 0 0 0 1 0 0 0 2 2 1 1 1 0 0 0 1 2 2 1 0 1 1 0 0 0 1 0 0 0 0 0 0 0 0 2 0 1 1 0 0 0 0 2 2 0 0 0 0 0 0 1 0 1 0 1 2 0 0 1 0 0 1 0 1 1 2 2 0 0 0 1 0 0 2 1 0 0 1 2 1 0 0 0 0 0 1 2 2 2 1 0 1 0 2 1 1 0 2 1 2 0 2 0 0 0 2 1 0 2 0 1 1 2 2 2 0 1 0 0 0 0 1 0 0 0 1 0 0 0 1 0 1 0 1 1 1 1 1 1 0 1 1 2 0 1 0 2 0 0 0 0 2 0 1 1 0 0 0 0 1 1 1 1 1 1 0 1 0 1 1 1 0 1 1 0 0 1 2 0 0 1 2 0 0 1 2 0 2 0 0 1 1 0 0 2 0 0 1 0 0 0 0 0 1 1 1 2 0 0 0 0 0 2 0 1 0 2 0 0 1 0 1 2 0 2 0 2 1 0 0 0 1 0 0 0 0 0 0 0 0 0 2 0 1 2 0 1 0 2 2 0 0 0 0 0 0 0 1 0 1 1 1 0 0 0 1 1 2 0 0 0 0 0 0 0 0 0 1 2 0 2 1 0 1 0 2 2 0 1 1 1 2 2 0 0 1 2 1 1 0 0 0 1 2 0 2 1 2 0 1 1 0 0 0 1 1 1 0 2 0 1 1 2 1 2 2 1 2 0 1 2 1 0 0 0 0 0 0 2 2 1 1 0 0 2 0 2 1 1 0 0 0 0 0 0 1 0 0 2 0 0 0 1 0 0 1 1 0 0 0 0 0 0 2 0 0 0 0 0 0 0 0 0 0 2 0 0 0 0 0 0 0 0 0 0 1 0 1 1 0 0 0 2 0 0 0 0 2 0 2 1 0 2 0 0 0 0 0 0 0 1 2 0 0 1 2 0 1 1 2 1 1 2 1 1 0 0 1 0 2 2 2 0 1 2 0 1 0 1 0 1 0 0 0 1 1 1 0 2 0 2 2 1 2 2 1 0 0 0 1 0 0 1 1 0 2 0 0 1 0 1 1 1 0 1 1 0 0 0 0 1 1 0 2 2 0 0 0 0 0 0 0 0 0 0 2 2 0 1 0 0 0 0 2 0 0 0 1 1 1 1 1 0 0 1 0 1 1 0 2 0 2 0 0 2 2 2 0 0 0 0 2 0 0 1 1 1 2 1 1 1 0 1 0 1 1 0 1 2 0 0 2 0 1 1 2 2 1 0 0 2 1 0 2 1 1 0 0 1 0 0 0 1 0 0 0 0 1 0 1 2 0 2 0 0 0 0 1 0 0 2 0 0 2 0 0 0 0 2 2 0 1 0 0 0 1 1 2 1 1 0 1 0 1 0 0 0 0 0 1 0 0 0 0 1 0 0 0 1 0 1 1
114 0 0 0 0 0 0 1 0 2 2 0 0 1 1 0 0 0 0 0 0 0 1 2 0 0 0 1 2 2 2 2 1 1 0 1 1 1 0 0 1 0 0 0 2 0 0 0 1 0 1 1 0 1 1 2 0 0 0 1 1 1 2 2 0 1 1 0 0 0 0 1 2 0 1 2 2 2 2 0 2 0 2 0 1 0 0 2 2 2 1 1 0 1 1 1 1 2 2 2 0 2 0 0 2 2 2 0 0 0 0 0 0 2 2 2 0 0 2 0 0 0 1 1 1 1 1 1 1 1 0 0 1 2 0 0 0 0 0 0 1 0 1 0 0 0 0 0 0 0 0 0 0 1 0 1 0 2 0 0 1 0 1 1 1 1 0 0 1 2 0 0 0 2 1 1 1 0 0 0 0 0 1 2 2 1 2 1 0 0 0 1 1 0 1 0 1 1 0 0 0 0 0 0 1 1 1 0 0 0 1 0 0 0 0 1 1 0 1 1 1 1 0 1 0 1 0 1 0 1 0 0 0 0 0 0 0 2 0 1 0 1 2 1 1 1 0 0 0 1 1 0 0 0 0 0 0 0 0 0 0 0 0 0 0 0 0 0 2 1 1 2 1 2 0 0 1 2 2 0 0 0 0 1 1 0 0 1 1 1 0 0 0 2 2 0 1 0 0 0 0 0 1 0 1 1 1 2 1 0 0 1 2 0 2 0 0 0 1 1 0 2 0 0 2 0 1 1 1 1 0 1 1 0 0 0 0 1 1 0 0 1 0 0 0 0 1 1 2 1 0 1 2 2 1 0 1 1 1 0 1 1 2 0 2 1 0 1 1 0 0 2 1 1 0 2 1 1 0 0 0 0 0 0 0 1 0 0 0 0 0 1 1 0 2 0 1 0 0 1 0 1 1 1 0 0 2 0 0 0 0 0 1 0 1 2 0 1 0 0 0 2 0 1 0 1 1 0 1 0 1 0 1 1 1 0 1 0 1 0 1 0 1 2 1 2 2 0 0 1 0 0 0 1 1 0 1 2 1 2 1 2 0 0 0 1 1 0 2 0 0 0 0 0 1 1 1 0 0 1 2 0 2 2 1 2 1 1 0 1 0 2 0 1 2 1 1 1 1 1 1 1 2 0 2 0 2 2 1 0 0 1 1 1 1 0 0 1 0 2 2 0 0 0 0 0 1 0 1 1 1 0 2 1 2 0 1 0 1 1 1 1 0 0 2 2 0 1 1 0 0 1 0 0 0 0 0 0 0 0 1 0 1 0 0 0 1 2 1 1 1 1 0 0 0 0 0 1 0 2 0 0 2 0 1 1 2 1 1 1 0 1 0 0 0 0 1 0 0 0 0 2 0 0 1 1 1 0 2 1 1 0 0 0 0 0 0 1 1 0 0 0 0 0 0 0 2 1 0 0 0 1 0 0 0 0 2 0 2 0 2 2 0 2 1 1 1 1 2 2 2 0 0 2 0 1 1 1 0 0 0 0 2 1 0 1 1 2 0 1 1 0 1 0 0 1 0 1 1 1 2 0 2 2 2 2 1 2 0 1 1 2 0 1 0 0 1 0 0 0 0 0 0 0 2 1 1 1 2 0 0 0 0 0 0 1 0 1 0 0 0 0 1 0 0 1 1 0 0 0 1 0 0 2 0 0 0 0 2 2 1 2 0 0 1 0 0 0 0 0 0 0 2 0 1 2 1 0 2 1 0 1 2 0 0 0 0 0 0 1 1 0 2 0 0 1 1 2 1 1 1 0 1 1 1 2 1 1 0 2 1 2 2 1 1 0 0 1 1 1 0 0 1 2 1 1 1 0 1 2 2 0 0 0 1 1 1 2 1 0 1 1 1 2 2 1 0 0 1 2 1 1 2 0 0 2 0 1 1 0 1 0 2 0 0 0 2 1 0 0 2 2 0 2 2 0 0 1 0 0 0 0 0 0 0 0 2 0 1 0 0 0 1 1 0 2 0 1 1 1 2 0 0 0 0 0 0 0 0 2 0 2 1 1 2 1 2 0 0 0 0 1 1 0 1 1 0 1 1 0 2 0 0 0 0 0 2 1 2 1 0 2 0 0 0 1 1 2 1 2 0 2 1 1 0 1 1 1 0 1 0 0 1 1 0 0 0 0 1 0 1 0 0 0 2 0 2 2 0 2 0 1 0 0 1 0 0 0 0 0 0 0 0 0 1 1 1 0 2 0 0 0 1 1 0 0 0 0 0 0 0 0 0 0 1 0 0 0 0 0 0 0
115 0 0 0 1 0 0 2 0 2 2 0 0 0 0 0 0 0 2 0 0 0 0 2 0 0 0 2 0 0 2 1 0 0 1 1 1 1 0 1 1 1 0 0 2 0 1 0 1 1 0 0 0 0 1 1 1 0 0 0 0 1 1 0 0 1 0 0 0 0 0 1 2 0 1 2 2 1 1 0 2 0 2 0 0 0 0 2 2 2 1 2 1 1 1 1 1 1 1 1 0 1 2 0 2 0 2 0 0 0 1 2 0 1 1 1 0 0 2 0 1 1 1 1 1 1 1 1 1 1 0 0 0 1 1 1 0 0 0 0 0 0 0 0 1 0 1 0 1 1 0 0 0 0 0 1 1 0 0 0 1 1 2 2 2 2 0 0 0 1 1 0 1 1 1 0 1 1 0 1 1 0 1 2 2 1 2 2 2 2 2 2 1 1 1 0 1 2 0 0 0 0 0 0 1 1 1 0 0 0 0 0 1 0 1 1 1 0 1 1 1 0 0 1 0 1 0 2 0 2 1 1 0 0 0 0 0 2 0 0 0 0 2 2 2 2 0 0 2 0 0 1 0 0 0 1 0 1 0 0 0 0 0 0 0 0 0 0 1 1 0 0 0 1 0 0 0 0 1 0 2 0 0 1 2 0 1 0 0 1 0 0 1 2 1 0 2 1 1 0 1 1 2 0 2 2 0 1 1 0 1 2 2 1 1 1 0 1 0 0 1 1 2 1 2 0 1 1 1 1 0 2 0 0 0 0 0 0 2 0 0 1 0 0 1 1 0 1 2 2 2 0 1 1 0 1 1 0 0 0 1 1 2 0 2 1 0 0 0 0 0 2 1 1 1 0 2 2 0 0 0 2 0 1 2 0 0 0 0 0 0 1 1 0 2 0 2 0 0 0 0 0 0 2 2 0 0 2 0 0 0 0 0 1 1 2 0 1 0 0 0 2 1 1 0 2 2 0 1 0 1 0 1 0 1 0 0 0 0 0 0 2 0 1 1 1 1 2 2 0 0 1 1 2 1 1 0 1 1 2 1 2 0 0 1 1 1 0 2 0 0 0 2 2 1 0 0 1 1 1 2 1 1 1 1 1 0 0 0 0 0 0 0 0 1 0 1 1 1 0 1 1 2 0 2 0 1 2 0 0 0 0 1 0 0 0 0 1 0 1 1 1 0 0 0 1 1 0 1 2 1 0 1 1 1 0 1 0 0 1 0 1 0 1 1 1 0 0 2 0 0 0 0 0 2 1 1 0 0 1 1 0 0 0 0 1 1 0 1 0 0 0 0 0 0 0 0 1 0 1 1 0 0 0 0 0 0 1 0 0 1 1 0 1 0 0 0 0 1 0 0 2 0 0 2 0 2 0 0 1 1 0 0 1 0 1 0 1 0 0 0 0 0 2 0 0 1 1 0 0 0 0 0 0 0 0 1 1 0 1 1 0 0 1 1 1 2 0 0 0 0 1 0 1 1 2 2 1 0 0 0 0 0 0 2 0 1 2 0 1 1 0 0 0 1 0 2 0 2 0 1 0 2 1 1 1 1 1 1 0 2 1 0 0 2 1 2 0 0 1 0 0 0 0 0 0 1 1 1 1 0 0 0 0 0 0 0 0 1 0 0 0 1 0 0 2 2 0 0 0 1 0 0 2 0 0 1 0 0 0 0 0 0 0 1 0 1 0 0 1 1 1 1 0 1 1 0 1 1 0 0 0 1 0 1 0 1 1 0 1 1 1 2 0 0 1 0 1 1 0 1 1 1 1 2 2 0 2 1 2 0 1 2 1 0 1 0 1 0 2 2 2 0 2 2 0 2 1 1 0 0 0 0 0 1 1 2 2 2 0 2 2 1 2 2 1 0 0 1 2 0 0 2 1 1 1 0 0 0 0 0 0 1 0 0 0 0 0 0 1 2 1 1 2 1 1 1 1 0 0 0 0 0 0 0 2 1 0 1 0 0 2 1 1 0 1 0 1 0 0 1 0 0 0 0 1 0 0 1 0 1 1 1 0 2 2 2 1 0 0 0 1 0 0 0 1 1 2 0 2 0 0 0 0 0 0 2 1 2 1 1 1 0 1 1 1 0 2 1 1 0 2 0 2 0 0 0 1 0 0 0 0 1 0 0 1 0 0 1 0 2 1 1 0 1 0 1 2 0 0 1 0 2 0 1 1 1 1 1 0 0 0 0 0 0 0 0 1 2 2 0 2 1 1 0 0 0 1 0 0 1 0 0 0 1 1 0 0 1 0 0 0
116 0 0 0 0 0 0 0 0 0 0 2 1 1 1 0 0 1 0 1 0 0 0 2 0 0 0 1 2 2 1 0 0 2 0 2 0 1 1 0 0 0 0 1 2 1 1 0 2 0 0 0 1 1 0 1 1 0 0 0 0 1 1 0 0 0 1 1 0 0 0 0 2 0 0 2 2 2 2 0 2 0 2 0 2 0 0 0 0 2 0 0 0 2 1 1 1 0 0 0 0 1 1 0 2 0 2 1 1 0 1 2 0 1 1 1 0 0 2 0 0 0 2 1 0 0 0 2 2 2 0 0 0 0 0 0 0 0 0 0 1 0 0 0 0 0 0 1 1 1 0 0 0 2 0 0 0 1 0 0 1 1 2 2 1 2 0 1 0 1 1 1 1 1 0 2 2 1 1 0 0 1 1 2 1 1 1 0 0 0 0 0 1 0 2 0 1 2 0 0 0 0 0 0 1 0 0 1 1 0 0 0 1 0 0 0 0 0 2 0 2 1 1 1 0 1 1 2 0 2 1 1 2 1 1 1 0 2 1 1 0 0 2 2 2 2 1 0 2 0 0 0 0 0 0 1 2 0 0 0 0 0 0 0 0 0 0 0 1 0 0 1 0 2 0 0 1 0 1 0 0 0 0 1 2 1 0 2 0 2 1 0 1 2 2 0 2 1 1 1 0 0 0 1 0 0 0 1 1 0 1 1 1 2 1 0 0 0 1 1 1 1 1 1 1 0 0 0 1 1 0 2 1 1 0 0 0 1 1 0 0 1 1 0 2 2 0 0 2 2 2 0 1 1 1 1 1 0 0 1 0 1 1 0 1 0 1 1 1 0 0 2 1 0 1 0 0 0 0 0 1 0 0 0 0 0 0 0 0 0 0 0 1 0 2 0 1 1 1 1 0 1 0 0 0 0 2 1 0 0 1 0 0 1 1 2 0 1 0 0 0 2 0 1 2 2 0 0 1 1 1 1 0 1 0 1 0 0 2 0 1 0 1 1 1 1 1 1 2 1 0 0 0 2 2 2 0 2 2 2 1 1 0 0 0 1 0 0 2 0 0 0 1 1 1 1 0 1 1 1 1 1 1 1 1 1 0 0 1 1 1 2 0 2 2 1 1 2 2 0 0 0 2 0 2 1 2 1 1 0 0 2 2 0 0 0 1 0 0 2 2 0 2 2 2 0 0 1 0 2 0 1 1 1 1 0 2 1 2 1 0 1 0 1 2 0 0 1 1 0 0 0 0 0 1 0 0 0 2 0 0 0 0 0 0 1 1 1 1 0 1 1 0 0 0 0 0 1 0 1 1 0 1 0 1 0 0 0 0 0 0 2 1 0 0 0 1 0 0 0 0 0 0 0 0 2 0 0 2 1 1 0 0 0 0 0 1 1 1 0 0 0 0 0 0 1 1 1 0 0 0 0 1 0 0 1 0 0 0 0 1 1 0 2 0 1 2 1 1 1 1 1 0 2 0 2 0 2 2 1 1 0 1 0 2 0 1 2 0 0 2 0 1 0 0 0 0 0 0 2 0 1 2 1 2 2 1 2 2 0 2 1 0 0 0 0 1 1 0 1 0 1 0 0 1 0 1 2 2 0 0 0 1 0 0 0 1 1 0 0 0 0 0 1 0 0 1 0 0 0 2 0 1 1 0 2 1 0 0 0 0 0 0 0 1 0 1 1 0 0 0 0 0 0 0 2 1 0 1 0 0 0 1 0 0 1 0 1 0 2 1 0 1 2 2 2 1 2 2 0 1 1 0 0 1 0 0 1 1 2 1 1 2 2 1 1 0 0 0 0 0 0 1 1 1 0 1 1 0 0 1 1 1 1 0 1 2 2 1 0 1 1 1 2 2 1 0 0 1 2 1 1 1 0 0 1 0 1 2 1 1 2 1 1 0 0 1 0 1 0 1 1 1 1 1 0 0 0 0 0 1 0 0 0 0 0 1 1 1 0 1 0 2 1 0 1 0 0 2 1 1 0 0 0 0 0 0 0 0 1 1 2 0 1 2 2 2 0 1 0 1 1 0 0 1 1 1 1 0 1 0 0 0 0 1 1 1 2 2 1 0 2 0 1 1 0 0 2 0 0 1 0 0 1 0 1 0 1 0 0 0 0 0 2 1 0 1 0 2 1 2 0 0 1 1 0 2 2 0 2 0 1 1 1 0 0 0 0 1 1 0 0 0 0 0 0 0 2 0 0 0 2 1 1 0 1 2 2 0 2 0 0 1 0 1 0 0 0 0 0 0 2
117 0 0 0 0 0 0 2 1 1 2 0 0 0 0 0 0 1 0 0 0 0 1 0 0 0 1 1 0 1 2 0 0 0 1 0 2 1 0 0 1 1 0 1 1 1 1 0 0 2 0 0 1 2 0 1 1 0 0 1 1 1 2 2 0 1 1 0 0 0 0 0 2 0 0 2 2 1 1 1 1 0 2 0 1 0 0 1 1 2 0 1 2 2 0 1 0 1 1 1 0 2 0 0 2 2 2 0 0 0 0 2 0 0 0 0 1 0 0 0 0 0 1 1 1 1 1 0 0 0 0 0 0 0 0 0 0 0 0 0 2 0 0 0 1 0 0 0 0 0 0 0 1 0 0 1 1 0 0 0 1 1 1 2 0 2 0 1 0 1 1 2 1 2 2 1 2 0 0 0 0 0 1 2 2 1 2 2 0 1 1 2 0 0 0 0 2 0 0 1 0 1 1 0 1 2 2 0 1 0 1 1 1 0 0 0 0 0 2 2 0 1 0 0 0 0 0 1 0 1 0 0 1 1 0 0 0 2 0 0 0 1 2 2 2 2 0 0 2 0 0 0 0 0 0 2 1 2 1 0 1 1 0 1 1 0 1 0 2 0 1 0 0 2 0 0 0 1 2 0 1 0 1 1 2 1 1 1 0 2 0 0 0 2 1 1 1 2 0 1 0 0 1 0 1 0 1 1 2 0 2 1 0 2 1 0 0 2 0 0 0 2 1 1 2 0 1 0 0 0 0 1 0 0 0 0 0 1 1 1 1 2 1 0 1 1 1 0 0 0 0 0 0 0 0 2 0 0 0 1 0 1 0 0 0 1 0 2 2 0 0 2 1 1 0 1 2 1 1 0 1 1 0 0 1 1 0 0 0 0 0 0 0 0 1 1 1 0 1 0 1 1 0 2 1 0 0 0 0 0 1 0 2 0 2 2 0 0 0 0 0 2 0 0 1 1 1 0 0 0 0 0 1 1 1 0 0 1 0 0 1 0 0 0 0 2 2 1 1 0 0 1 0 2 0 0 0 0 2 2 2 2 1 1 2 0 0 0 2 0 1 1 2 2 1 1 1 0 0 0 1 2 1 1 0 0 0 0 1 0 1 1 0 2 1 1 1 0 0 1 2 2 1 1 1 0 1 0 0 0 0 2 1 0 0 0 0 1 0 2 2 0 1 0 0 0 1 0 0 2 2 0 2 0 2 0 2 0 1 1 0 1 0 0 1 1 0 1 1 0 0 0 0 0 2 2 0 0 1 0 0 0 1 0 0 1 2 1 1 0 1 1 0 0 0 0 0 1 0 2 0 0 2 0 1 1 2 0 0 0 1 0 1 1 0 0 0 2 2 0 1 1 0 0 1 2 2 0 1 0 0 0 0 0 0 0 0 0 0 0 0 0 0 1 0 0 1 1 0 0 0 0 0 0 0 1 1 0 2 0 2 1 0 1 1 1 2 0 2 2 0 0 1 0 0 2 2 1 1 0 0 0 1 1 1 1 1 2 1 1 0 0 0 0 1 0 1 1 1 1 2 1 2 2 2 2 2 1 2 1 1 0 0 1 0 0 2 1 2 2 0 2 0 0 1 0 2 2 2 0 0 0 0 0 0 1 1 1 1 0 0 0 0 0 0 0 0 0 2 0 0 0 0 2 0 0 1 0 1 1 1 1 1 1 1 0 0 1 0 0 0 0 0 0 0 1 0 0 1 0 0 0 2 0 0 1 0 2 0 2 1 0 2 0 0 0 1 1 1 1 1 1 0 0 1 1 0 2 0 2 0 2 2 2 2 0 0 0 0 1 0 1 0 2 0 0 2 0 0 1 2 1 1 1 1 1 1 2 2 0 2 2 0 2 2 1 0 0 0 2 1 0 2 0 0 1 1 0 0 0 0 0 1 0 1 1 0 0 0 0 1 1 1 1 1 0 1 0 0 0 2 0 0 0 0 1 1 0 1 0 0 0 0 2 0 2 0 1 1 2 2 0 0 0 0 0 1 0 1 1 1 1 0 1 2 1 2 0 0 0 1 1 0 1 2 1 0 1 0 1 1 0 0 0 1 1 1 1 2 1 0 2 0 1 1 0 1 0 0 0 0 2 0 2 0 0 0 0 0 0 0 0 1 2 0 0 0 0 1 1 2 0 2 0 0 0 0 2 0 2 1 1 1 0 0 1 1 1 1 0 0 0 0 0 0 1 1 1 1 0 0 1 0 1 0 0 0 1 0 1 0 1 0 0 0 1 0 0 0 1 0 0
118 0 0 0 0 0 0 2 0 2 2 0 1 1 0 1 0 1 0 0 0 0 1 2 0 0 0 2 1 1 2 2 0 0 1 1 1 2 0 0 1 1 1 0 1 1 0 0 2 1 0 1 0 0 1 1 1 0 0 2 0 0 0 0 0 0 1 0 0 0 0 1 2 0 0 2 2 1 2 2 0 0 2 1 1 0 0 0 0 2 0 0 1 2 0 1 0 2 2 2 2 2 1 0 2 0 2 0 1 1 0 0 0 2 2 2 2 0 1 0 1 0 1 1 1 1 1 0 1 1 0 0 1 1 0 1 0 0 2 0 0 0 0 0 0 0 0 0 0 0 0 1 0 0 0 0 0 1 1 0 0 0 0 1 1 1 1 1 1 2 0 0 0 2 1 0 1 0 0 0 0 0 0 2 2 0 1 2 0 0 1 1 2 1 2 0 0 2 0 0 0 0 0 0 1 1 1 2 1 0 1 0 0 0 0 0 0 1 2 2 0 0 0 1 0 0 1 1 0 2 1 1 0 0 0 0 0 2 0 0 0 1 1 0 0 0 0 0 2 0 0 1 1 0 0 2 1 2 2 0 2 2 0 0 2 0 1 0 0 0 0 1 0 0 0 0 1 0 1 0 1 0 0 2 2 1 0 2 1 2 2 0 0 2 2 0 2 1 0 1 0 0 1 0 1 0 1 2 0 0 0 1 1 1 0 0 0 0 1 1 1 1 0 0 2 0 0 2 1 1 0 1 2 0 0 0 0 2 0 1 0 2 2 1 0 0 2 0 1 1 1 0 2 2 1 0 1 0 0 1 0 2 1 0 1 1 0 2 2 1 1 1 0 0 0 0 1 2 0 0 0 1 1 1 1 1 0 1 1 0 0 0 0 0 2 0 0 2 0 0 0 0 0 2 0 2 0 1 0 0 1 0 1 0 1 1 1 0 0 0 0 1 1 0 0 2 2 0 1 1 1 0 0 2 0 0 0 1 0 0 2 0 0 1 1 1 1 1 1 1 0 1 0 2 1 1 0 0 0 0 2 0 0 0 0 2 1 0 2 0 0 0 2 2 0 1 0 0 0 0 0 2 1 1 1 1 0 0 1 0 1 0 0 1 2 2 0 1 1 0 1 1 1 1 1 1 1 1 1 0 1 0 1 1 1 0 0 1 0 2 2 1 2 0 0 0 1 0 1 1 1 0 1 1 1 0 1 1 0 0 1 1 0 1 0 1 0 1 1 0 1 1 1 0 1 1 1 2 0 0 0 0 0 0 0 0 0 1 0 1 0 0 1 0 1 0 2 1 0 1 1 0 1 0 0 1 0 1 1 0 0 2 0 0 0 0 1 0 0 0 0 2 0 1 2 0 1 0 0 0 1 0 1 2 1 2 0 2 0 0 0 0 0 0 0 0 2 2 0 0 0 1 1 1 1 1 0 1 0 0 0 0 0 1 1 0 2 0 0 0 1 2 1 0 0 2 1 2 2 0 0 0 0 1 0 1 2 2 0 1 1 0 1 0 1 0 1 0 2 0 0 1 1 1 1 0 0 2 2 0 0 1 0 0 0 0 2 0 1 1 1 0 1 0 2 0 1 2 2 1 0 0 0 0 0 1 0 1 1 1 0 0 0 0 0 0 0 0 0 0 1 0 0 2 0 0 1 1 0 2 0 0 0 0 1 0 0 1 0 1 0 1 2 0 0 2 1 0 0 0 0 0 2 0 0 0 0 1 0 0 0 0 1 0 0 1 1 2 2 0 1 1 1 1 2 2 0 2 2 2 0 0 2 1 1 0 0 1 0 1 1 1 0 1 2 0 1 1 0 1 1 0 1 1 1 2 2 1 2 0 2 1 1 2 2 1 0 0 0 1 0 0 1 0 0 2 0 0 1 0 0 1 2 0 0 0 1 0 0 0 2 2 1 1 1 0 1 0 0 0 1 0 0 0 0 1 1 0 0 0 0 0 0 2 0 0 0 0 0 1 2 0 0 0 0 0 1 1 1 0 1 2 0 0 2 2 2 0 0 0 0 2 0 0 1 1 0 2 0 1 1 0 1 0 1 1 1 0 2 0 2 0 0 2 1 1 1 1 0 0 1 1 0 1 0 0 0 1 0 0 0 0 2 1 0 0 0 0 0 0 2 0 1 1 0 0 2 2 0 1 1 0 1 1 0 0 0 1 2 1 1 0 0 0 0 0 1 0 2 1 1 0 1 2 0 1 2 0 0 0 0 1 1 1 1 0 0 0 0 1 1 1
119 0 0 0 0 1 1 2 0 1 1 1 0 1 0 0 1 1 2 1 1 1 1 2 0 0 1 2 0 1 2 1 0 0 2 1 2 1 1 0 1 1 0 0 1 0 0 0 1 0 1 1 0 1 1 2 0 0 0 1 1 1 0 0 0 0 2 0 0 1 1 1 2 1 2 2 2 2 2 0 2 0 2 0 2 0 0 0 0 1 0 0 0 0 1 1 1 0 0 1 1 2 0 0 2 2 2 0 0 0 0 0 1 2 2 2 1 0 1 0 1 0 0 0 0 0 0 0 2 1 0 0 0 0 0 0 1 0 0 0 0 0 0 0 1 0 0 0 0 0 0 0 0 1 1 0 0 2 2 1 2 1 2 2 1 2 0 1 0 1 1 0 0 1 1 1 2 1 1 0 0 1 0 0 0 0 0 2 0 0 0 2 2 0 1 1 1 1 0 1 0 1 0 0 2 0 0 1 1 0 0 0 1 0 0 0 0 1 2 1 1 2 1 1 0 1 0 2 1 1 0 0 0 0 0 0 0 0 0 0 0 0 2 2 1 1 0 0 2 0 0 0 0 0 0 2 1 0 0 0 0 0 0 0 1 0 0 1 1 0 2 1 1 2 0 0 0 1 2 0 1 0 1 2 1 1 1 1 1 2 1 1 1 2 2 0 2 0 0 0 0 0 2 0 2 0 0 2 0 0 0 0 2 2 1 1 0 1 1 0 0 0 0 0 1 0 0 1 0 1 0 2 1 1 0 0 0 1 1 0 1 2 2 0 1 1 1 0 1 1 1 0 1 1 1 1 0 0 0 1 0 1 0 0 0 0 0 1 1 1 1 1 1 1 0 1 1 1 0 0 1 2 2 1 2 0 0 0 0 1 1 0 1 0 2 1 0 0 0 0 0 1 1 2 0 1 1 0 0 0 1 1 1 0 1 2 0 1 0 0 0 1 0 2 0 2 2 2 2 1 1 2 0 1 1 1 0 0 0 0 2 0 0 0 0 1 2 2 2 1 0 1 0 2 2 1 1 0 1 0 2 0 0 0 1 1 0 1 1 0 1 1 1 1 1 1 1 0 0 0 0 2 0 0 0 2 0 0 1 1 2 2 0 0 1 0 1 1 1 0 1 0 1 1 1 0 1 1 0 0 0 1 1 0 0 0 0 1 0 1 1 1 0 0 0 1 1 1 0 2 1 1 0 0 0 0 2 0 1 1 0 1 0 1 2 2 0 0 2 0 0 0 0 0 2 1 1 2 0 0 0 0 1 0 0 0 0 1 0 1 0 0 0 0 0 0 0 0 0 1 0 1 0 0 0 0 0 1 1 1 0 0 0 0 0 0 0 1 1 0 1 0 0 1 2 0 0 0 1 1 0 0 1 1 1 1 1 0 0 0 0 0 0 1 0 0 2 1 0 0 0 0 1 1 1 0 1 0 0 0 0 2 0 2 0 2 2 0 1 1 1 2 1 0 0 1 1 2 1 0 0 0 2 2 0 1 0 2 0 1 1 0 0 0 0 0 2 0 1 1 1 0 1 1 2 2 0 1 2 1 2 1 0 1 0 0 2 0 2 2 0 2 0 0 1 0 1 1 1 1 0 0 0 0 0 1 0 1 1 0 0 0 0 1 0 1 2 0 0 0 1 0 0 1 0 0 0 0 0 1 0 1 0 0 1 0 0 0 0 0 0 0 0 0 0 2 1 0 2 0 0 0 2 0 0 0 1 2 0 2 0 1 2 0 0 0 1 1 0 0 0 1 0 0 1 1 0 1 0 2 1 2 2 2 2 0 0 1 1 2 1 1 0 2 2 0 0 0 0 1 2 1 2 2 0 2 2 1 2 0 2 1 0 2 2 1 0 0 0 2 1 0 1 0 0 2 0 1 1 0 1 0 2 0 0 0 2 1 0 0 2 2 1 2 1 0 0 0 0 0 0 0 1 0 1 1 1 0 0 0 0 0 1 1 0 2 1 2 1 2 2 0 0 0 0 1 0 0 0 2 0 1 1 2 2 1 2 0 0 0 0 2 0 2 2 0 0 2 0 1 1 0 0 1 1 0 2 1 1 1 0 1 0 2 1 1 1 2 1 1 0 2 0 0 1 2 1 1 0 0 0 0 1 0 0 1 0 0 0 0 2 1 0 1 1 0 2 2 0 1 1 0 1 1 1 0 1 0 2 1 0 0 0 0 0 1 1 1 1 0 0 1 0 0 0 0 0 0 0 0 1 0 0 0 1 0 0 0 0 0 1 1
120 0 0 0 0 0 0 2 1 0 1 0 1 1 1 0 0 1 0 0 0 0 0 2 0 0 1 2 0 0 2 0 1 2 0 1 1 1 0 1 1 1 0 0 0 0 0 0 2 0 0 0 1 1 1 1 1 0 0 1 0 1 1 1 1 0 2 0 0 0 0 0 2 1 1 2 1 2 2 2 0 0 2 0 1 0 0 0 0 2 0 1 1 1 0 1 0 1 1 1 2 2 0 0 2 1 2 1 1 0 1 2 2 2 2 2 2 0 0 0 2 0 2 2 1 1 1 1 1 1 0 0 0 0 1 0 0 0 0 0 1 0 0 0 0 0 0 0 1 1 0 0 1 0 1 1 1 0 1 0 1 0 2 2 1 2 0 0 0 0 2 2 1 0 1 1 2 0 0 0 0 0 0 2 1 0 1 0 0 0 0 0 1 0 1 0 1 0 0 1 0 1 0 1 2 0 0 0 2 0 1 0 0 1 0 0 0 0 1 1 1 0 0 2 0 0 1 2 1 0 1 1 0 0 1 1 1 2 1 1 0 0 2 2 2 2 0 1 1 1 1 1 0 0 0 1 2 2 0 2 1 2 0 0 0 0 0 0 1 1 0 0 1 2 2 2 0 0 0 0 2 0 0 2 2 1 0 2 0 2 1 1 0 2 2 1 2 1 0 0 0 0 0 1 0 0 0 2 1 0 1 0 1 2 0 0 0 1 0 0 1 1 2 2 2 0 0 0 1 1 0 2 0 0 0 0 0 1 0 1 1 1 2 1 0 0 2 0 2 1 1 0 1 1 0 1 0 0 0 0 0 0 0 0 0 2 0 2 2 2 2 0 0 0 0 0 2 2 1 0 0 0 0 0 0 0 0 0 0 0 0 1 2 0 2 0 1 0 0 0 0 1 1 2 0 1 0 0 0 0 0 2 0 0 0 0 2 0 0 0 0 1 0 0 1 2 1 0 1 0 0 0 0 2 0 0 0 1 1 1 0 2 0 0 1 1 1 0 0 1 0 0 0 1 1 0 1 2 2 2 1 2 0 0 1 1 0 1 2 1 1 1 2 2 2 0 1 1 1 0 0 2 2 2 2 2 0 0 0 0 0 0 0 1 0 0 2 1 1 0 1 1 1 1 1 0 2 1 1 0 0 2 0 2 2 0 0 0 0 2 2 0 0 0 0 1 1 1 0 2 1 1 1 1 1 0 1 0 1 0 0 1 0 1 1 2 0 0 2 0 0 0 0 1 2 1 1 0 1 0 0 1 1 0 0 1 1 0 1 0 0 0 2 0 0 0 2 0 0 0 2 0 1 0 0 1 0 1 1 0 1 0 0 0 1 0 1 0 0 0 0 2 0 0 1 0 1 0 2 2 1 0 0 0 1 1 0 0 0 1 1 1 0 0 0 1 1 1 0 0 0 0 0 0 0 1 1 0 0 0 1 1 0 1 1 1 2 0 2 2 0 1 0 2 1 2 1 1 1 0 0 0 1 1 1 1 1 2 0 1 1 0 0 0 1 1 1 1 2 0 1 0 2 2 2 2 1 1 1 1 1 1 0 1 0 0 1 0 1 1 0 1 0 0 2 0 0 2 1 0 1 0 0 0 0 0 1 2 0 0 0 0 1 0 0 1 1 1 1 0 2 0 0 2 0 0 0 0 0 1 0 0 0 0 0 1 0 0 0 0 0 0 0 0 0 1 0 0 1 0 0 0 1 0 0 1 1 2 0 1 0 1 2 0 0 0 2 1 1 1 0 0 0 0 2 1 0 1 1 2 1 1 2 1 0 1 0 1 0 1 1 1 0 0 2 1 0 0 1 1 1 0 0 0 1 2 1 2 2 0 1 1 0 2 1 1 0 0 1 1 1 1 2 0 0 2 0 0 0 0 0 0 1 0 0 0 0 1 0 0 2 2 1 2 1 1 1 0 0 0 0 0 0 0 0 1 1 0 2 0 0 0 1 1 0 2 1 2 1 0 1 0 0 0 0 0 0 0 1 1 0 1 0 0 2 1 1 0 0 1 0 0 0 0 1 0 1 1 0 1 0 0 1 0 1 1 1 1 2 1 1 1 0 0 0 1 1 2 1 1 0 2 0 1 0 0 0 1 0 0 0 0 0 0 0 0 1 0 0 1 1 0 2 0 0 0 0 0 0 0 2 0 2 0 0 0 0 0 1 1 1 0 1 1 1 0 1 0 2 0 0 0 0 0 0 0 0 0 0 0 1 0 0 1 1 2 0 0 0 0 0 0
121 0 0 1 0 1 2 2 1 0 1 0 1 1 1 0 0 2 0 0 0 0 1 1 0 0 0 2 0 0 2 0 1 2 0 1 1 1 0 0 1 1 0 0 0 2 1 0 2 0 0 0 0 0 0 1 1 0 0 1 0 1 1 1 0 1 1 0 0 0 0 2 1 0 1 1 1 1 1 1 1 0 2 0 2 0 0 0 0 2 0 0 1 1 2 2 2 2 1 1 0 0 1 0 2 1 2 0 1 1 0 1 1 2 2 2 1 0 0 0 1 0 1 1 0 0 0 1 1 1 0 0 1 1 0 0 1 0 0 0 1 0 0 0 0 0 0 0 0 0 0 0 0 2 1 0 0 1 1 1 1 0 2 2 0 1 0 1 0 1 1 2 0 1 1 0 2 1 0 0 1 1 1 1 1 1 1 2 0 0 0 1 1 1 1 1 2 2 0 0 0 0 1 0 1 1 1 0 2 0 1 1 1 0 1 2 1 0 2 2 0 0 0 2 0 0 0 2 0 2 0 0 0 0 0 0 0 2 0 0 0 0 1 2 1 1 0 0 2 0 0 0 0 0 0 1 0 1 1 0 1 1 0 0 1 0 0 1 2 0 0 1 0 2 0 0 0 2 2 0 0 0 0 1 1 0 0 2 0 2 0 1 0 2 2 0 2 2 0 1 0 0 0 0 0 1 0 2 0 0 0 1 1 2 1 0 0 1 1 1 0 2 1 0 1 0 0 2 1 2 0 1 0 0 0 0 0 2 1 0 0 1 2 0 0 0 1 0 2 2 2 0 2 2 0 0 2 1 0 2 0 2 0 0 0 1 0 1 1 0 0 2 0 0 0 0 1 1 0 0 0 1 0 0 0 0 0 0 0 0 0 0 1 0 2 1 0 0 2 1 0 1 2 2 0 0 0 1 1 1 0 0 1 0 1 2 0 1 0 1 0 1 0 2 0 1 1 0 1 1 1 0 0 1 1 1 0 1 1 0 0 2 0 1 2 1 1 1 1 0 0 1 0 2 2 0 0 1 1 2 1 2 0 0 0 2 0 1 1 0 1 1 1 1 1 0 0 0 0 1 1 1 1 1 1 2 0 1 1 0 1 2 1 1 1 1 1 0 0 1 2 0 2 0 2 0 0 0 0 0 0 1 0 0 0 0 0 1 0 1 1 1 0 0 0 0 2 1 1 1 1 1 2 0 2 0 1 1 0 1 0 1 0 0 2 1 0 0 2 0 0 0 0 0 2 1 1 0 0 0 0 0 1 0 0 0 0 1 1 0 1 1 0 0 0 0 0 1 0 2 0 0 2 0 2 0 2 1 1 1 0 1 1 2 0 1 0 0 0 0 0 2 0 0 0 1 1 0 0 1 0 0 1 1 0 1 0 0 0 0 0 0 0 1 0 0 1 1 0 0 0 0 0 0 0 1 1 0 1 0 1 0 0 1 0 1 1 0 1 1 1 1 1 1 1 2 1 2 2 1 1 0 2 1 1 1 0 2 0 1 1 0 0 0 0 0 2 0 1 1 0 1 1 0 1 1 0 0 2 2 2 1 1 0 0 0 1 1 0 1 1 0 0 0 2 0 1 0 1 2 0 0 0 0 0 0 0 1 1 0 0 0 0 0 0 1 1 0 0 0 1 1 0 2 0 0 0 0 0 0 0 0 1 1 1 0 0 0 0 0 0 0 0 0 0 2 0 0 2 1 1 1 2 0 0 0 1 0 0 0 0 0 2 2 2 1 0 0 0 2 2 2 2 1 1 2 2 2 0 2 0 2 1 2 1 1 0 0 0 0 0 2 0 2 2 1 1 0 0 2 2 0 0 0 1 1 2 2 2 0 2 1 0 2 2 2 0 0 0 1 0 0 1 0 0 1 0 0 0 0 1 1 0 0 0 0 0 0 0 0 2 2 0 2 2 0 0 0 0 0 1 0 0 0 0 2 2 0 1 0 0 0 2 0 0 2 1 2 1 2 2 0 0 0 0 0 2 0 0 2 0 0 0 0 2 2 2 0 1 0 0 1 0 0 1 1 0 1 0 1 1 0 0 0 1 1 1 2 2 2 0 2 0 0 0 0 1 1 0 0 1 1 0 1 2 1 2 1 0 0 0 0 2 2 1 0 1 0 2 0 1 0 1 0 1 0 1 2 0 2 1 0 0 1 0 0 0 0 1 1 0 0 0 0 0 0 1 1 1 0 0 1 0 2 0 0 0 1 0 1 0 0 0 0 1 0 0 0 0 0 0 0
122 0 0 0 1 0 0 2 0 0 0 0 0 0 0 0 0 1 1 0 0 0 0 2 0 0 1 2 2 2 2 0 1 1 0 0 2 1 0 0 1 1 0 0 1 0 0 0 1 1 0 1 2 2 0 1 1 0 0 2 0 0 0 0 0 1 1 0 0 1 1 1 2 0 2 2 2 1 2 0 2 0 2 0 1 0 1 0 0 2 0 0 1 2 0 0 0 1 1 1 1 2 0 0 2 1 2 1 1 0 0 2 2 2 2 2 2 0 0 0 0 0 2 2 1 1 1 0 1 0 0 0 0 0 0 0 0 0 0 0 1 0 0 0 2 0 0 0 0 0 0 0 0 1 0 0 0 0 1 0 1 1 2 2 1 2 0 0 0 2 1 0 0 0 0 0 1 1 0 1 1 0 2 2 2 2 2 1 0 0 0 1 2 1 2 0 0 2 1 0 0 0 0 0 0 2 2 0 1 0 1 0 2 0 0 1 1 0 1 1 1 0 0 2 0 0 0 2 2 0 0 0 0 0 0 0 0 2 0 0 0 1 2 2 2 2 0 1 1 0 0 0 0 0 0 1 1 2 0 0 0 0 0 0 0 0 1 1 0 0 0 0 0 0 0 0 0 2 2 0 0 1 0 2 2 1 0 2 1 2 1 1 0 2 2 0 2 0 1 0 1 1 0 2 0 0 0 0 0 1 0 1 1 1 2 1 1 0 0 0 1 1 0 0 2 0 1 0 0 0 0 1 1 0 0 0 0 2 0 0 0 0 1 0 0 0 1 1 2 0 0 1 1 1 1 1 1 0 0 1 0 1 2 0 2 0 2 2 2 0 0 2 1 1 0 0 2 1 1 1 1 0 2 0 2 0 0 0 0 0 0 0 0 0 2 0 1 0 1 1 0 1 0 1 1 0 1 0 0 0 1 1 0 0 0 1 1 1 0 1 0 1 0 0 0 0 0 0 2 2 1 0 0 2 0 0 0 1 1 0 0 2 0 1 0 0 2 1 2 2 0 0 0 1 1 0 1 0 1 0 2 0 1 1 1 1 0 2 1 1 1 1 2 1 1 1 0 1 0 0 0 1 0 0 0 2 0 0 0 2 1 1 0 2 2 1 0 2 2 0 0 0 1 1 1 0 1 1 0 0 0 0 1 1 1 0 0 0 0 2 2 0 0 0 0 1 0 1 0 2 0 1 1 1 1 1 2 0 1 1 0 1 0 0 1 1 0 1 1 0 1 1 0 0 0 0 0 0 1 0 0 0 1 0 0 0 0 0 1 0 0 0 0 0 0 0 0 0 0 1 0 0 1 0 1 1 2 1 0 0 0 0 1 1 0 1 0 1 1 0 1 1 0 2 2 0 0 0 1 2 1 1 1 2 1 2 0 0 0 0 1 1 0 0 0 0 2 0 0 0 0 0 1 0 0 0 2 0 0 0 0 0 0 1 1 1 2 0 1 1 1 2 1 1 0 1 2 2 2 1 1 0 1 1 0 0 1 2 1 1 1 1 0 0 1 0 2 0 1 1 0 1 2 2 2 2 1 0 2 2 0 1 0 1 0 1 1 0 1 2 1 1 0 0 1 0 2 2 1 0 0 0 0 0 0 2 1 2 2 0 0 0 1 1 0 1 2 0 1 0 1 0 0 2 0 0 0 0 1 2 1 2 0 0 0 1 0 1 0 0 0 0 1 0 0 2 0 0 2 0 0 0 2 0 0 1 1 2 0 1 0 0 1 0 0 0 2 2 2 0 2 2 0 0 0 2 0 2 0 2 0 2 2 2 0 2 0 0 0 0 0 1 1 2 1 0 1 0 0 2 2 0 1 1 1 2 2 2 2 1 0 2 0 1 1 2 0 0 2 2 1 1 1 0 0 1 0 0 0 1 0 1 0 0 0 0 0 0 1 0 1 1 1 2 1 1 1 0 0 0 0 0 0 0 0 1 1 0 1 0 0 0 1 0 0 2 1 2 0 0 0 2 1 1 0 1 1 0 1 1 0 1 0 1 2 2 2 0 1 1 0 0 0 0 1 1 1 2 0 0 2 0 0 0 2 1 1 1 2 1 0 2 0 0 0 0 1 2 0 0 1 0 1 2 1 0 0 2 0 0 0 0 2 2 1 1 0 1 0 1 2 0 2 0 0 0 0 2 0 1 2 0 2 0 1 1 1 0 1 0 0 0 0 0 1 0 0 1 1 0 0 1 1 1 0 0 0 0 0 0 0 0 0 1 0 0 0 0 0 0 0 0
123 0 0 0 0 0 0 2 0 1 1 1 0 0 0 0 0 1 0 0 0 0 1 1 1 1 1 0 2 2 2 1 0 0 1 0 2 1 1 0 1 1 0 0 2 0 0 0 0 2 0 2 1 1 0 2 0 0 0 0 2 2 1 0 0 0 2 1 0 0 0 1 2 1 1 2 2 0 1 0 1 0 1 1 1 0 0 0 0 1 0 0 0 2 1 1 1 0 0 0 0 2 0 0 2 0 2 0 0 0 0 1 1 1 1 1 1 0 0 0 0 0 1 1 1 1 1 1 1 1 0 0 0 0 0 0 0 0 0 0 0 0 0 0 1 0 0 0 1 1 0 1 0 0 0 1 0 0 0 0 1 0 1 1 1 2 0 1 1 2 0 0 1 2 1 1 2 1 1 1 0 1 0 2 2 1 1 2 2 1 1 1 1 0 1 0 1 0 0 0 0 1 1 0 0 1 0 0 1 0 2 0 0 0 0 1 1 0 1 1 1 1 0 1 0 1 1 1 0 1 0 0 0 0 0 0 0 2 0 0 0 0 2 1 2 2 1 0 1 1 1 0 0 0 0 1 0 2 0 0 0 0 0 0 0 0 0 0 2 0 0 1 0 0 1 0 1 0 2 0 1 0 2 2 2 2 1 2 0 2 1 0 0 2 2 1 1 2 0 1 0 0 1 1 0 0 0 1 1 0 0 1 1 2 1 0 1 0 0 0 1 1 1 0 1 0 0 1 0 0 0 0 0 0 0 1 1 0 2 0 0 0 1 0 0 0 2 1 2 0 0 1 2 2 1 0 1 0 0 1 0 2 1 0 1 1 0 2 1 1 1 1 1 1 1 0 2 1 0 0 1 2 1 0 0 1 0 0 0 0 0 1 1 0 2 0 1 0 0 1 0 1 0 1 0 1 1 0 0 0 1 1 0 0 0 2 0 1 0 0 0 2 0 2 2 2 0 0 0 0 0 0 0 0 0 1 0 0 1 0 2 0 0 1 1 1 1 0 2 2 0 0 0 1 1 0 1 1 1 1 1 1 1 1 2 0 0 0 2 0 2 2 1 1 2 0 2 2 2 0 0 2 1 1 0 1 0 0 1 0 1 1 0 2 1 1 1 2 2 0 0 0 1 1 1 0 1 1 2 0 0 2 0 2 2 0 0 0 0 1 2 1 1 0 0 0 1 1 0 2 1 1 0 0 0 0 2 2 0 2 0 2 0 1 2 1 0 1 0 1 0 1 0 0 2 2 0 0 0 0 0 0 0 2 2 0 2 1 0 1 0 1 2 1 1 0 2 0 0 2 0 0 0 0 0 0 1 0 0 0 0 2 1 0 2 0 1 0 0 0 0 2 1 0 1 0 1 0 1 2 0 0 0 1 0 1 0 1 0 1 1 1 0 0 0 0 2 2 0 0 0 2 0 0 0 1 0 0 1 0 2 1 0 1 1 2 2 1 1 1 0 1 0 2 0 2 0 2 2 1 1 1 1 1 1 2 0 2 0 0 2 0 0 0 1 1 1 1 0 2 1 2 2 1 2 2 0 0 1 1 2 1 0 0 0 0 0 0 1 1 0 1 0 0 2 0 0 1 1 0 0 0 0 0 0 0 0 1 0 0 0 0 1 0 1 0 0 0 1 0 2 1 0 2 0 1 0 0 1 1 0 1 0 0 0 0 0 0 0 0 0 0 1 0 0 0 0 0 1 0 0 0 2 0 0 2 1 1 0 1 0 1 2 1 1 0 0 1 1 1 2 2 0 0 0 1 0 2 0 2 0 2 2 2 1 1 1 0 0 0 0 0 1 2 1 0 0 0 0 2 2 0 0 0 0 1 1 1 1 0 1 1 2 2 2 1 0 0 2 2 0 0 1 1 0 1 0 0 1 0 2 2 1 0 0 0 1 0 0 0 2 2 1 1 1 0 1 0 0 0 1 0 0 0 0 0 1 0 2 0 1 0 1 1 0 1 0 1 1 1 1 0 1 0 0 1 0 1 1 1 0 2 1 1 2 2 2 0 0 0 0 1 0 1 1 1 0 1 0 2 0 0 0 0 1 1 1 1 2 2 0 2 1 2 1 1 2 1 0 0 0 2 0 1 0 1 0 1 0 0 0 0 2 2 2 0 0 1 2 0 2 0 1 0 0 1 2 0 0 0 1 0 2 0 1 1 1 0 2 1 0 0 0 0 0 0 0 1 1 0 0 1 1 1 0 1 1 1 1 0 0 0 0 0 1 2 0 0 0 0 1 2
124 0 0 0 1 0 0 2 0 0 0 0 0 2 1 0 0 1 1 0 0 0 0 2 0 0 0 2 0 0 2 1 1 2 0 1 1 1 0 0 1 1 0 0 0 1 0 0 1 1 0 0 1 1 0 1 0 0 0 0 0 0 1 1 1 0 1 0 0 0 0 1 2 1 1 2 2 1 1 0 2 0 1 1 1 0 1 0 0 2 0 0 2 2 0 0 0 0 0 1 1 2 0 0 1 1 1 0 1 1 0 1 2 2 2 2 2 0 0 0 0 0 2 2 0 0 0 1 1 1 0 0 0 0 0 0 0 0 1 0 1 0 0 0 1 0 0 0 2 2 0 0 1 0 0 0 0 0 0 1 1 0 2 2 1 2 1 0 1 1 1 0 0 1 1 0 2 1 1 0 0 1 0 1 1 1 0 0 0 0 0 0 2 1 2 0 2 2 0 0 0 0 1 0 1 2 2 1 1 0 2 0 1 0 0 0 0 0 1 1 1 1 0 2 0 0 0 2 1 1 0 0 0 0 0 0 0 2 0 0 0 0 1 1 1 1 0 0 2 0 0 0 0 1 0 0 0 1 0 1 0 1 0 0 0 0 1 0 2 1 0 0 1 1 0 0 0 1 2 0 0 0 0 2 1 1 0 1 1 2 1 2 1 2 1 0 2 1 0 1 0 1 1 0 1 1 0 0 1 0 1 0 1 1 2 1 0 0 1 0 0 1 1 1 1 0 0 1 1 1 0 2 0 0 0 0 0 2 0 0 0 2 1 0 1 1 0 0 2 2 1 1 2 2 1 0 1 0 0 1 0 1 0 0 0 2 0 2 2 0 0 2 1 1 0 1 2 1 0 0 1 0 2 0 0 0 0 0 0 0 0 0 0 0 2 0 0 0 0 0 0 0 1 2 0 1 0 1 1 0 1 1 0 1 1 1 1 0 0 0 0 1 0 0 0 0 0 0 1 1 2 1 0 1 0 1 1 0 1 0 1 1 1 1 2 2 2 1 1 0 0 1 0 2 1 1 0 0 1 1 0 1 0 1 0 1 0 0 2 0 0 0 2 2 1 0 0 1 1 0 0 1 1 1 0 0 0 0 1 0 1 0 0 0 1 0 2 0 0 1 2 1 1 1 1 0 2 1 1 0 0 2 0 1 1 0 0 0 0 0 1 2 2 1 1 1 0 1 0 2 1 1 1 0 1 0 2 0 1 0 0 1 0 0 2 1 0 1 1 0 1 1 0 0 1 0 0 1 0 1 1 0 0 1 1 0 1 1 0 1 0 1 1 0 1 1 1 2 0 2 0 1 1 0 0 1 1 2 2 2 1 0 0 0 0 0 1 1 1 0 1 1 0 0 2 0 1 0 1 2 0 0 0 0 0 0 0 1 1 0 0 0 0 2 0 0 1 1 0 0 1 0 0 0 0 2 0 1 0 0 1 1 0 1 1 2 2 0 2 2 0 2 1 1 0 1 2 2 1 0 0 0 1 1 0 1 0 2 1 0 1 0 0 0 1 0 2 0 1 1 1 1 1 1 1 1 1 1 1 2 1 1 0 0 0 0 1 0 0 1 1 0 0 0 1 0 1 1 2 1 0 0 0 0 0 0 0 1 0 0 0 0 0 0 0 0 0 0 1 0 1 1 0 1 0 1 1 0 0 1 0 0 0 0 1 0 0 0 0 1 1 1 1 0 1 0 0 0 2 0 0 0 2 0 0 0 1 0 0 1 1 1 2 0 0 0 2 2 2 0 1 2 0 0 1 2 2 2 1 2 0 1 1 2 2 0 0 0 0 0 0 1 1 1 1 0 0 0 1 1 1 0 0 0 0 2 0 2 2 0 1 0 1 2 2 1 0 0 2 2 0 0 2 1 1 1 0 0 0 0 0 0 0 0 0 0 0 0 0 0 2 2 1 2 1 1 1 1 0 0 2 0 1 1 2 1 2 0 1 0 1 0 0 2 0 1 0 0 1 2 2 0 0 0 0 0 0 0 0 2 0 0 1 1 2 1 2 0 0 0 0 2 0 1 0 0 1 1 0 2 0 0 1 0 1 1 1 1 2 1 0 2 0 1 0 0 1 1 0 0 1 0 0 1 0 0 0 1 1 1 0 0 2 2 1 0 2 0 1 0 2 1 0 0 1 0 1 2 0 1 1 1 1 0 1 2 2 0 0 0 0 0 1 1 0 0 0 0 2 0 0 0 0 1 0 0 0 0 0 0 0 0 1 0 1 0 0 0 0 0 0 0
125 0 0 0 0 0 0 1 0 1 1 1 0 0 0 0 0 2 0 0 0 0 0 2 0 0 1 2 0 0 2 2 0 0 0 0 2 1 0 0 1 1 1 0 2 1 0 0 1 1 0 0 1 1 1 1 0 0 0 1 0 0 2 2 1 0 2 0 0 0 0 0 2 0 1 2 1 1 2 0 1 0 2 1 1 0 0 1 1 2 1 1 0 2 1 1 1 1 1 1 1 2 0 0 2 1 2 0 0 0 0 0 0 0 0 0 0 0 1 0 2 1 1 1 1 1 1 1 1 1 0 0 0 0 0 0 0 0 0 0 0 0 1 0 0 0 0 0 1 0 1 0 1 0 0 0 0 1 0 0 1 0 2 2 1 2 1 1 1 2 0 0 0 1 1 2 1 1 0 0 1 0 1 2 1 1 1 1 0 0 0 0 1 0 1 1 1 2 0 0 0 0 0 0 1 0 1 1 0 0 2 0 1 0 0 0 0 0 2 1 1 1 0 2 1 0 0 1 1 0 1 1 0 0 0 0 0 2 0 0 0 0 1 0 0 0 0 0 1 0 0 0 0 0 0 0 1 0 0 0 0 0 0 1 1 0 0 0 1 0 0 2 1 2 0 0 1 0 1 0 1 1 1 1 2 1 1 2 1 2 2 1 0 1 2 1 1 0 0 0 0 0 1 0 1 1 0 1 0 0 0 1 1 1 1 0 0 0 1 1 0 2 1 1 1 0 0 2 1 2 0 1 1 1 0 0 0 1 1 0 0 1 1 0 1 1 1 1 2 1 1 0 2 2 1 0 1 0 0 1 0 1 2 0 2 1 0 2 2 0 0 2 1 1 0 2 2 2 1 0 0 1 0 0 1 0 0 0 0 2 2 2 1 1 2 0 2 1 1 1 0 1 0 2 1 1 0 1 0 0 0 0 1 1 2 2 0 0 0 0 0 1 0 0 1 2 0 0 2 1 2 0 0 0 0 1 0 2 0 0 1 1 0 0 1 2 1 1 1 1 0 0 0 2 2 1 1 0 1 2 1 2 1 1 1 1 0 2 2 2 1 1 2 2 1 0 0 0 0 0 1 2 2 2 1 1 0 0 1 1 2 1 0 1 0 0 1 1 1 1 1 1 2 0 1 1 2 1 1 0 0 1 0 0 0 0 0 0 0 0 0 2 1 1 1 0 0 0 1 1 1 0 0 0 0 0 1 1 0 1 1 1 1 0 1 1 0 2 0 0 1 1 0 0 2 1 1 0 0 0 0 0 1 0 0 0 0 0 1 0 1 1 1 0 1 0 1 1 0 2 0 0 1 0 1 0 1 0 0 0 0 1 0 1 0 0 0 0 0 0 0 2 0 0 1 1 1 0 1 1 0 0 0 0 0 0 1 1 1 0 0 0 0 1 0 1 1 2 0 0 0 0 0 0 0 1 0 1 0 1 1 0 0 0 0 2 2 0 0 0 1 1 1 1 0 1 1 1 0 0 0 0 2 0 1 0 0 2 0 2 0 0 0 0 0 0 2 0 1 1 0 1 2 2 2 2 2 1 2 1 1 0 0 1 0 0 2 0 1 1 0 1 0 0 1 0 0 2 2 1 0 0 0 0 1 0 1 0 0 0 0 0 0 0 0 0 0 0 1 0 1 0 0 2 0 1 0 0 0 0 0 0 0 0 0 1 0 0 0 0 0 0 0 0 0 1 0 0 1 0 0 0 2 0 0 1 2 2 1 0 1 0 2 0 0 0 1 0 0 1 1 2 0 0 1 2 0 1 0 2 1 2 1 2 1 1 0 1 0 2 1 1 0 2 1 0 2 0 1 1 2 0 1 1 0 1 1 2 2 1 1 2 2 2 2 2 0 0 2 2 2 2 2 1 1 2 0 1 1 0 1 1 0 0 0 0 0 0 0 0 2 2 1 1 1 0 1 0 0 0 1 0 0 0 0 0 1 0 1 0 1 0 1 1 0 2 1 0 0 1 2 0 1 1 0 1 0 0 0 1 1 1 1 0 2 2 2 0 0 0 0 2 0 1 1 0 1 1 0 2 0 0 1 1 2 2 1 1 2 1 0 2 0 0 0 2 2 1 0 0 0 1 0 0 0 1 0 1 0 0 0 1 1 1 0 1 1 0 1 2 2 0 1 0 0 2 2 0 0 0 1 0 0 0 2 0 0 1 2 1 1 0 0 0 0 0 2 1 0 0 0 2 0 1 0 0 0 0 1 0 1 1 0 1 1 0 0 0 1 0 1 1
126 0 0 1 0 0 1 2 0 1 1 0 0 1 0 0 0 1 1 0 0 0 0 2 0 0 1 2 0 0 1 1 1 2 0 2 0 2 0 0 0 0 0 0 1 0 0 0 2 1 0 0 0 0 1 2 0 0 0 1 1 1 2 0 0 1 0 0 0 0 0 0 2 0 2 2 2 1 2 0 1 0 1 1 2 0 0 1 1 2 0 1 1 1 0 1 0 0 0 0 0 0 0 0 2 1 2 1 1 0 0 1 0 2 2 2 0 0 1 0 1 0 2 2 2 2 2 1 1 1 0 0 0 2 1 1 0 0 0 0 2 0 0 0 0 0 0 0 0 0 0 0 0 1 1 0 0 0 2 0 1 1 1 2 0 1 0 1 1 2 0 0 1 1 1 1 2 1 0 1 1 1 2 2 2 2 2 1 0 0 0 1 1 0 1 0 1 1 0 0 0 1 1 0 1 2 2 1 1 0 1 0 1 0 0 0 0 0 2 2 0 0 0 2 0 0 0 1 0 2 0 0 0 1 0 0 1 2 0 1 0 0 2 1 1 1 0 0 2 0 0 1 0 1 0 1 0 1 0 0 1 0 0 0 1 0 1 1 1 0 0 0 0 1 0 0 1 0 1 0 1 0 0 2 2 1 0 0 0 2 0 1 0 2 2 1 1 1 1 0 0 0 0 0 0 0 1 2 0 0 0 1 2 1 0 0 0 0 0 0 0 1 1 0 2 0 0 1 1 1 0 1 0 0 0 0 0 0 2 0 0 0 0 0 2 2 0 0 2 0 0 1 1 1 1 1 0 0 0 0 0 0 0 0 0 1 0 2 2 0 0 2 0 0 0 0 1 1 0 0 0 1 0 0 2 1 0 0 0 0 0 0 0 0 2 1 0 2 0 0 0 0 0 1 1 0 1 0 0 0 0 1 0 0 0 2 0 1 0 0 0 2 0 0 2 1 1 1 2 0 1 0 0 1 0 1 0 2 0 0 1 1 0 0 0 2 2 1 1 2 0 0 0 1 2 1 1 1 2 2 1 2 0 0 0 1 1 1 2 1 1 0 2 2 1 0 0 1 1 0 0 2 2 2 1 1 0 1 0 1 1 1 0 1 2 2 0 0 0 2 2 2 0 0 2 2 2 1 0 0 0 2 1 1 1 0 1 0 0 1 1 1 1 1 1 1 0 0 1 1 1 0 2 2 2 0 1 1 0 0 0 1 0 0 2 2 0 2 0 0 1 1 0 0 1 1 0 1 0 1 1 0 1 1 1 0 1 2 0 2 0 0 0 0 0 0 0 2 0 2 0 0 2 0 2 0 1 2 2 1 0 1 0 0 1 0 0 1 1 0 1 1 1 0 0 1 0 1 2 0 0 0 0 0 0 0 0 0 0 0 0 0 0 1 0 0 2 1 0 0 0 0 0 0 0 1 0 1 0 0 0 1 0 1 1 1 2 0 1 1 2 1 1 0 0 2 1 2 2 0 0 0 0 1 0 1 1 2 1 1 0 0 0 0 0 1 1 1 2 1 0 0 2 1 2 2 1 1 2 0 1 1 0 1 1 0 2 0 1 2 0 1 0 0 1 0 0 2 2 0 0 0 0 1 0 0 1 2 2 0 0 0 0 1 0 1 2 0 0 0 0 0 0 2 0 0 1 0 1 1 1 1 0 0 0 0 0 1 0 1 1 1 0 0 0 2 1 0 1 0 0 0 2 1 0 0 0 1 0 2 1 0 2 0 0 0 1 0 0 1 2 2 1 1 1 2 1 2 2 2 0 0 2 2 2 0 0 0 0 0 0 1 0 2 0 0 0 0 1 0 0 0 0 0 1 1 2 2 1 0 1 1 1 1 1 2 0 0 0 2 0 0 2 0 0 2 0 2 2 0 1 0 1 0 0 0 1 1 1 0 2 2 1 2 1 1 1 0 1 0 1 0 0 0 0 1 1 1 1 0 0 0 1 1 0 1 0 1 1 1 2 0 1 1 0 1 0 0 0 1 2 2 0 0 2 2 2 0 0 0 0 2 0 0 1 0 1 1 0 1 0 0 0 1 2 1 2 1 2 2 0 2 0 1 0 1 1 1 0 0 2 1 1 2 0 0 0 2 0 1 0 1 2 2 1 0 0 0 0 0 2 1 0 0 2 0 2 0 0 0 2 0 0 1 0 0 0 0 1 1 0 1 1 0 0 1 0 2 0 0 0 2 1 2 0 0 0 0 0 0 0 1 1 0 1 0 1 0 0 0 0 1
127 0 0 0 0 0 0 2 0 1 1 1 0 1 1 0 0 2 0 0 1 0 0 2 0 0 0 0 0 1 2 0 1 1 1 1 1 2 0 0 0 0 1 0 1 0 1 0 0 2 1 1 1 1 0 0 2 0 0 1 0 1 0 0 1 0 2 0 1 1 0 1 2 0 1 2 2 2 2 0 2 0 1 1 1 0 0 0 0 2 0 0 1 2 1 2 1 2 0 0 0 0 0 0 2 0 2 2 2 0 0 2 1 2 2 2 1 0 2 0 1 0 1 1 0 0 0 1 2 2 1 1 0 0 1 0 1 0 0 0 1 0 0 0 0 0 0 0 1 0 1 0 0 0 0 0 0 0 1 0 0 0 2 2 0 1 0 1 0 1 1 2 2 0 2 1 1 0 0 0 0 0 0 1 1 0 0 1 0 0 0 1 2 0 2 0 0 2 0 0 0 1 0 0 1 0 0 0 1 0 2 0 2 0 0 2 2 1 1 1 1 1 0 2 0 0 0 2 0 2 0 0 0 0 0 0 1 2 0 0 0 1 2 1 1 1 0 0 2 0 0 1 0 0 0 2 1 2 0 0 0 0 0 0 1 0 0 0 0 0 1 1 0 2 0 0 1 1 1 0 0 0 1 2 2 1 1 1 0 2 0 1 1 2 2 0 2 1 0 0 1 0 0 1 0 0 0 2 0 0 0 2 1 2 1 0 1 2 0 0 0 2 2 2 2 0 0 1 1 1 0 1 1 0 0 0 0 1 1 0 0 1 1 0 0 0 0 2 2 1 1 1 1 1 0 1 1 0 0 0 0 0 1 0 1 0 1 2 2 0 0 2 0 0 0 1 2 1 1 1 1 0 1 0 0 0 0 0 0 0 0 0 0 0 2 0 1 1 1 1 0 1 1 2 1 0 1 0 0 0 1 0 0 1 1 2 0 0 0 0 0 0 0 0 1 2 1 0 1 1 1 0 0 2 1 1 0 0 0 0 0 2 0 0 0 2 2 1 1 0 0 1 0 2 2 1 1 1 1 2 1 2 0 0 0 2 0 0 2 0 0 0 2 2 0 0 1 0 0 0 0 2 0 0 0 0 0 1 1 0 1 2 0 2 1 0 0 2 2 0 0 0 1 1 1 0 1 0 0 0 0 2 0 2 2 0 0 0 0 0 0 2 0 0 0 1 0 0 2 1 1 0 2 1 2 0 1 0 1 0 0 1 0 0 2 1 0 1 1 0 0 0 0 0 2 2 2 1 0 1 1 0 0 0 0 1 1 1 1 1 0 0 1 0 0 0 1 1 0 1 0 0 2 0 1 1 1 1 0 0 0 0 0 0 2 0 0 0 0 0 0 2 1 0 2 0 1 0 1 0 1 0 0 0 0 0 1 0 0 0 0 0 0 1 0 0 2 2 0 0 0 0 2 0 0 0 0 0 0 1 1 1 0 1 1 0 2 0 2 2 1 2 1 1 0 1 2 1 1 0 0 0 1 2 0 2 0 1 2 0 0 1 1 1 0 0 1 0 2 0 1 1 2 1 1 1 2 1 0 1 2 1 1 0 1 0 1 0 1 0 0 1 0 0 1 0 1 2 2 0 1 0 0 1 1 0 0 2 1 0 0 0 1 0 0 1 1 0 0 0 0 0 0 2 0 0 0 0 1 2 0 2 0 0 0 0 0 0 0 0 0 0 0 0 0 2 0 0 2 0 0 0 2 0 0 2 1 2 0 2 1 0 2 0 0 0 1 0 0 0 1 2 0 0 1 2 0 2 1 2 0 1 1 0 0 0 0 1 1 2 1 1 1 2 1 1 0 0 1 1 1 0 1 1 1 2 2 2 2 0 0 0 1 2 2 1 0 0 0 2 0 0 2 0 0 2 0 0 0 1 0 1 2 0 0 0 2 0 0 1 2 1 1 1 1 0 1 0 0 0 2 0 1 0 1 2 2 0 1 0 1 0 0 2 0 1 0 1 1 1 2 0 0 0 0 1 0 0 0 0 0 0 1 0 2 2 2 0 0 0 1 1 0 1 1 1 0 0 0 1 0 0 0 0 1 1 2 2 2 1 0 2 0 0 0 2 2 1 0 0 1 1 0 2 1 1 0 1 0 1 0 0 0 0 0 1 0 0 0 1 1 0 0 0 2 0 2 1 0 1 0 1 1 0 1 1 1 0 2 1 0 0 0 0 0 1 1 2 0 0 0 2 0 1 0 0 0 2 0 0 1 0 0 0 1 0 0 0 1 1 0 0
128 0 0 1 0 0 0 1 0 1 1 0 1 1 0 0 0 2 1 1 1 1 0 2 0 0 0 1 0 0 1 1 1 0 1 0 2 1 1 0 1 1 1 1 2 0 0 0 2 1 0 1 1 1 1 1 0 0 0 1 1 1 1 1 0 2 0 1 0 1 1 2 2 0 2 2 2 2 2 0 2 0 1 1 2 0 0 0 0 2 0 0 2 0 0 0 0 0 0 0 0 2 1 0 2 0 2 0 1 1 0 0 0 0 1 1 0 0 0 0 2 0 1 1 1 1 1 2 2 2 0 0 0 0 0 0 0 0 0 0 0 0 0 0 1 0 0 0 0 0 0 0 1 0 0 0 0 1 0 0 1 1 1 2 1 2 1 1 0 1 1 0 2 0 2 2 0 1 0 1 1 0 1 2 2 1 2 1 0 0 0 1 2 1 2 1 2 2 0 0 0 0 0 1 1 1 1 1 0 0 2 0 1 0 1 1 1 0 1 0 2 1 0 2 0 0 0 1 0 1 1 1 0 0 0 0 0 2 0 0 0 1 2 1 1 1 0 1 0 0 0 0 0 0 0 1 0 2 0 1 0 1 0 0 1 0 1 0 0 0 0 1 0 2 0 0 0 0 0 0 0 0 0 2 2 1 0 2 0 2 0 0 1 2 2 0 2 2 0 2 0 2 0 1 0 0 0 1 1 0 1 1 1 0 0 0 0 0 0 0 1 2 2 0 2 0 0 2 2 2 0 1 1 0 0 0 0 2 0 0 0 1 0 0 2 2 0 0 1 1 1 0 2 2 2 0 0 0 0 0 1 1 2 0 2 1 1 1 1 1 1 1 1 1 0 0 0 1 1 1 0 0 1 0 0 0 0 0 0 0 0 1 1 0 1 1 1 1 0 0 0 0 1 1 0 0 1 0 0 0 0 1 1 0 1 2 0 1 0 0 0 1 0 2 0 1 1 0 1 1 1 0 0 2 0 0 0 0 1 0 2 0 0 0 1 1 1 1 1 0 0 0 0 1 1 0 1 1 2 2 1 2 1 1 1 0 0 0 2 0 0 0 1 1 1 0 1 1 1 0 0 2 0 0 0 1 0 0 0 1 0 1 0 2 1 0 1 1 1 0 1 1 1 1 1 0 2 1 1 0 1 1 1 0 0 0 1 0 0 0 1 2 1 1 1 0 1 0 1 1 1 0 1 1 1 0 0 1 1 2 0 1 0 0 2 1 0 1 1 0 0 0 0 0 2 1 0 0 0 0 0 0 1 1 1 0 1 1 0 1 1 1 2 1 2 0 2 2 0 2 0 0 1 0 0 1 0 1 1 1 1 0 0 0 1 0 0 0 0 0 0 2 0 1 2 0 1 0 0 1 1 0 0 0 0 0 0 2 2 0 0 0 0 1 0 0 1 1 0 0 0 0 0 0 0 0 1 0 1 0 1 1 0 2 0 1 1 0 0 0 1 2 0 2 0 1 1 2 2 0 0 0 1 1 1 1 1 1 1 0 1 1 0 0 0 1 1 0 2 1 1 0 1 1 1 1 2 1 1 2 2 1 0 0 0 0 1 0 2 2 0 2 0 0 2 0 1 1 1 1 1 0 0 1 1 0 2 2 1 0 0 0 1 0 0 2 2 0 1 0 2 1 0 2 0 0 1 0 1 1 0 2 0 0 0 1 0 0 0 0 0 0 2 1 0 1 0 0 2 0 0 0 2 0 0 0 0 2 0 1 2 1 1 0 0 0 2 0 0 2 2 2 0 0 0 2 1 2 0 2 0 2 2 2 2 0 0 0 0 1 1 1 1 1 1 0 1 0 1 1 2 0 0 0 0 0 2 2 2 0 1 2 0 2 2 0 0 0 1 2 1 1 2 0 0 2 0 0 0 1 0 1 0 0 0 0 0 0 0 0 2 2 1 1 1 0 1 0 1 1 0 1 0 0 0 1 1 0 2 0 0 0 0 2 0 0 0 2 0 0 0 2 0 0 0 2 0 1 2 1 0 1 1 0 2 2 2 0 0 0 0 1 0 0 1 1 1 1 0 1 1 0 1 0 1 1 1 1 1 1 0 1 0 0 2 1 2 1 1 1 0 2 0 2 0 0 0 1 0 0 0 0 1 1 1 0 0 0 0 1 2 1 1 1 0 0 1 2 0 2 1 1 2 0 1 1 1 0 0 0 0 0 0 0 0 1 1 0 2 0 0 0 2 2 0 1 0 0 0 1 0 0 0 0 0 0 0 0 1 0 0 0
129 0 0 0 0 0 0 1 1 1 2 1 0 0 0 0 0 1 0 0 0 0 2 2 0 0 0 2 0 0 2 0 0 1 2 2 1 1 1 0 0 0 0 0 2 0 0 0 0 2 2 2 0 1 1 2 0 0 0 1 1 1 1 1 0 0 2 0 0 0 0 0 2 0 2 2 2 1 1 0 2 0 1 1 1 0 1 0 0 2 0 0 1 1 1 2 1 1 1 1 0 1 0 0 2 0 2 0 0 0 0 2 1 2 2 2 1 0 0 0 2 0 2 2 2 2 2 0 2 2 1 1 0 2 1 1 0 0 1 0 1 0 0 0 0 1 0 0 0 0 0 1 0 0 0 0 0 1 0 0 1 1 2 1 0 1 0 1 0 2 0 0 1 1 1 1 0 2 0 0 2 0 1 2 1 1 1 1 0 0 0 1 2 2 2 1 2 1 0 0 0 1 0 1 1 0 1 0 1 0 0 0 1 0 0 1 1 0 1 1 1 1 1 2 0 0 0 2 0 2 0 0 1 1 1 0 1 2 0 0 0 1 2 2 2 2 0 0 1 0 0 0 0 0 0 2 0 2 1 0 1 1 0 0 0 0 0 0 1 0 0 0 0 1 0 0 1 0 1 0 1 1 0 0 2 1 0 1 1 2 1 0 1 2 2 0 0 1 1 0 1 0 1 0 1 0 0 0 1 0 1 2 2 0 2 0 0 0 1 1 1 2 2 1 2 0 0 1 2 2 0 0 0 0 0 0 0 1 1 0 0 0 0 0 0 0 1 0 1 0 0 0 1 1 0 1 2 0 0 1 1 2 1 0 1 0 1 1 1 1 1 2 0 0 0 1 0 2 0 0 0 1 1 0 2 0 1 1 1 1 1 1 1 0 2 0 1 2 0 0 0 0 1 2 1 0 0 1 0 0 0 0 1 0 1 2 0 0 0 1 1 1 1 0 0 1 0 1 1 1 0 1 1 1 1 1 0 0 1 0 1 0 1 1 0 2 1 1 1 1 1 0 0 2 0 0 0 2 2 2 1 2 0 0 0 0 0 1 2 1 1 1 2 2 1 1 1 0 0 2 1 2 0 0 0 1 0 0 0 0 0 0 0 1 1 0 2 1 1 0 1 1 2 0 2 0 1 1 2 0 1 1 1 0 0 0 0 0 0 1 1 1 1 1 1 1 0 0 0 2 0 0 2 1 2 0 2 0 1 1 1 1 0 1 1 2 0 1 1 0 1 1 0 0 2 1 1 1 0 0 0 0 0 0 0 1 1 0 1 0 1 1 1 0 1 0 1 0 0 1 0 1 0 0 0 0 0 2 2 1 0 1 0 1 0 0 0 0 0 0 0 2 0 0 2 0 2 0 0 2 0 0 0 0 0 0 0 2 2 0 0 0 0 2 0 0 0 2 0 0 0 0 1 0 0 0 0 0 0 1 1 1 0 0 1 1 1 1 1 1 1 2 1 0 0 2 1 2 2 0 0 0 0 0 1 0 2 2 0 1 1 0 1 0 0 1 1 0 2 0 2 0 2 2 1 2 1 2 1 0 1 2 0 0 0 0 1 0 0 1 1 0 0 0 1 0 0 2 2 0 0 0 0 0 0 0 0 1 1 0 1 0 1 0 0 1 1 0 0 0 1 0 1 2 0 1 0 0 0 0 0 1 0 0 0 1 0 0 0 1 1 1 1 0 0 1 1 0 1 0 0 0 2 0 0 0 0 2 0 1 1 0 2 1 1 0 1 0 0 2 2 2 0 0 2 1 0 0 0 2 2 2 2 2 2 0 0 1 1 1 0 0 1 2 1 0 0 1 0 0 0 0 1 1 1 2 2 2 1 1 0 1 0 2 1 1 0 0 1 2 1 1 2 1 1 2 0 0 0 1 0 1 0 0 0 0 0 0 0 0 0 0 1 2 2 0 0 0 0 0 2 0 0 0 0 1 2 0 1 0 1 0 0 2 0 0 0 0 2 2 2 0 0 0 0 0 1 0 1 1 0 1 0 0 1 1 1 0 1 0 0 1 0 0 0 1 0 1 0 2 0 0 0 0 0 0 2 0 1 0 0 1 1 1 0 1 0 2 0 0 0 2 1 1 2 2 2 2 0 0 0 0 2 2 2 0 1 1 1 2 2 0 1 0 0 1 1 2 0 1 2 0 1 1 1 1 1 0 2 1 1 0 1 0 0 0 0 1 1 0 0 1 0 0 0 1 1 1 0 1 0 0 0 0 0 0 0 0 0 0 1 1
130 0 0 0 0 0 0 2 0 1 1 1 1 0 0 0 0 1 2 1 1 1 1 1 1 1 2 1 1 1 2 1 1 1 0 1 1 2 0 0 1 1 0 0 2 0 1 0 1 1 1 1 0 2 0 1 0 0 0 1 0 1 2 2 0 1 1 0 0 0 0 0 2 0 1 2 2 1 1 0 2 0 2 0 1 0 0 1 1 2 1 1 0 1 2 2 2 1 1 1 1 2 1 0 2 1 2 0 1 1 0 1 0 1 1 1 0 0 1 0 2 0 1 1 1 1 1 1 1 1 0 0 0 0 0 0 0 0 0 0 2 0 0 0 0 0 0 0 0 0 0 0 0 1 1 0 0 1 0 0 1 0 1 2 2 2 0 0 0 1 1 1 0 2 2 2 0 0 0 0 0 0 0 2 2 2 0 2 2 1 1 1 2 2 2 0 1 2 0 0 0 0 0 0 2 0 1 1 0 0 1 0 2 0 0 2 0 0 1 1 1 0 0 1 0 0 0 0 0 0 1 1 0 0 0 0 0 2 0 0 0 0 2 1 1 1 0 0 2 0 0 1 1 0 1 1 0 1 0 0 0 0 0 0 0 0 0 0 0 0 0 0 0 2 0 1 0 0 1 0 2 0 1 2 2 1 0 1 1 1 1 1 0 2 1 0 2 2 0 1 0 0 1 0 1 0 0 2 0 0 0 0 2 2 1 0 1 0 1 1 1 1 0 0 1 0 0 1 1 2 0 0 1 0 0 0 0 2 1 0 0 0 1 0 2 2 0 0 2 2 2 0 2 2 1 0 2 0 0 0 0 0 1 1 1 0 1 2 2 0 0 2 0 0 1 0 0 1 0 0 0 2 1 1 1 0 0 0 0 1 1 1 1 1 2 0 2 0 1 1 0 1 0 2 0 1 1 2 0 0 1 0 0 0 1 2 0 0 0 0 1 1 0 2 1 1 0 0 0 0 0 0 0 2 1 1 0 0 0 0 2 1 0 0 1 2 2 0 1 2 0 0 0 1 1 0 1 1 2 1 2 0 0 0 0 1 0 2 2 1 1 1 1 1 0 0 0 0 0 0 0 2 1 1 0 0 0 0 1 0 1 1 0 2 0 0 2 2 2 0 0 0 2 0 2 0 1 0 0 0 0 1 0 1 1 0 0 0 0 2 2 0 0 1 1 0 0 0 0 2 1 1 1 0 1 0 1 0 0 1 0 0 0 0 1 0 1 1 1 0 1 1 0 0 1 0 0 0 0 1 1 0 1 0 0 0 1 1 1 0 0 0 1 0 1 0 0 0 0 2 0 2 2 0 2 0 1 2 2 1 0 2 0 0 0 0 0 0 0 0 0 2 0 1 1 1 1 0 1 2 0 0 0 1 1 1 1 0 0 0 0 0 0 0 0 2 0 2 0 0 1 0 1 0 0 0 0 0 0 1 2 1 0 0 1 1 1 0 1 1 1 2 1 1 0 1 1 2 2 0 0 0 1 1 0 0 0 2 0 1 1 0 0 0 1 0 1 0 2 1 0 1 2 1 1 2 0 1 1 2 2 0 0 0 0 0 1 1 0 1 0 1 0 0 2 0 0 1 2 1 1 0 0 0 0 1 1 1 0 0 0 0 1 1 0 1 2 0 1 0 1 1 0 2 0 0 1 0 0 1 0 0 0 0 0 0 0 0 0 1 1 1 0 0 0 0 0 0 2 0 0 1 2 0 0 1 0 2 0 0 0 0 1 0 0 2 2 1 1 0 2 2 2 2 2 2 2 2 0 2 0 2 2 1 1 0 1 0 0 1 1 1 1 2 1 0 1 0 0 1 1 0 0 0 1 2 1 2 2 0 1 2 0 2 2 2 0 0 0 2 0 0 2 0 0 0 1 1 1 1 0 0 1 0 0 0 1 0 0 0 2 2 1 1 1 0 1 0 0 0 1 1 0 0 0 1 2 0 2 0 0 0 2 1 0 1 0 0 1 2 2 0 0 0 0 0 0 0 1 1 0 1 0 0 2 2 2 0 1 0 1 0 0 0 2 0 2 0 0 1 0 0 0 0 0 0 2 1 1 1 0 1 0 1 0 1 1 1 0 0 0 2 1 2 0 0 0 1 0 1 0 0 1 2 0 1 1 0 0 0 2 0 2 0 0 0 0 1 1 0 1 0 1 0 0 0 0 0 0 0 0 0 0 0 0 1 1 0 2 0 0 0 0 0 0 0 0 2 0 1 0 1 0 0 1 0 0 0 0 0 0 0
131 0 0 0 1 0 0 2 1 1 2 0 1 2 2 0 0 2 2 1 1 1 0 1 0 0 0 1 1 1 1 1 0 2 0 0 2 1 1 0 1 1 0 0 0 2 0 0 2 0 0 0 0 1 1 1 0 0 0 2 0 1 2 1 0 0 2 0 0 0 0 0 2 1 2 2 2 1 2 2 0 0 2 0 2 0 0 0 0 2 0 0 1 2 0 1 0 1 1 1 1 2 0 0 2 0 2 1 1 1 0 1 2 2 2 2 2 1 2 0 0 0 2 2 2 2 2 1 1 1 0 0 0 0 0 0 1 0 0 0 0 0 0 0 0 1 0 0 1 1 0 0 0 1 1 1 0 1 0 0 0 0 1 2 1 1 0 0 1 1 1 0 0 2 2 1 1 1 0 1 1 1 1 1 1 1 1 1 0 0 0 1 0 0 1 0 1 2 0 0 0 0 0 1 0 2 2 1 1 0 1 0 1 0 0 0 0 0 0 0 2 0 0 1 0 1 0 0 0 0 0 0 0 0 0 0 0 2 0 0 0 0 2 1 2 2 1 1 1 0 0 0 0 0 0 2 1 1 0 0 0 0 0 0 1 0 0 0 2 1 0 0 0 1 0 0 0 1 1 0 1 1 2 2 2 1 1 2 1 2 1 1 0 1 2 1 1 1 1 1 0 0 0 1 0 0 0 1 0 0 0 1 1 2 1 0 0 1 0 0 0 2 2 2 2 0 0 1 0 0 0 2 0 0 0 0 0 0 2 0 0 1 1 0 0 1 1 1 1 1 1 0 1 1 1 1 1 0 0 2 0 2 2 0 2 1 1 1 1 0 0 2 2 2 1 1 1 1 0 0 1 0 0 0 1 1 0 0 0 0 1 1 0 0 2 0 0 1 0 0 0 0 1 2 0 1 0 2 0 0 1 0 1 0 1 2 0 1 0 1 0 1 0 0 1 1 0 0 0 0 0 0 0 1 1 2 0 1 0 0 0 2 0 1 1 1 1 1 1 2 0 1 0 2 1 1 0 2 2 2 1 2 0 1 1 1 0 1 1 0 1 1 2 2 2 0 1 0 0 0 0 2 1 1 1 2 0 1 0 0 2 2 0 1 0 2 0 1 1 0 1 1 1 0 2 1 1 1 1 0 0 2 2 1 1 0 0 1 0 1 1 1 1 0 0 0 1 0 0 2 0 1 0 0 1 0 1 0 2 2 0 0 0 0 2 1 0 2 0 0 1 1 0 0 1 0 0 0 0 0 0 0 1 1 1 0 1 0 1 0 1 1 1 0 1 0 1 0 0 1 1 0 1 0 1 0 1 2 1 0 0 0 1 2 0 1 0 0 0 0 0 2 0 0 2 1 0 0 1 1 0 0 0 1 1 0 0 1 1 0 0 0 0 1 0 0 2 0 0 0 0 0 0 0 0 0 0 0 0 0 1 0 0 0 2 1 2 1 1 1 1 1 1 1 0 2 1 2 2 0 0 0 0 1 1 0 0 2 0 0 2 0 0 0 0 1 1 0 2 0 1 0 2 1 1 1 1 2 1 1 2 0 1 1 1 1 2 0 1 2 1 1 0 1 2 1 2 1 1 1 1 0 0 0 0 0 1 1 2 0 0 0 0 0 1 0 0 0 0 0 0 0 1 1 0 1 1 1 0 2 0 0 0 0 1 0 1 0 0 0 0 0 1 0 0 1 0 0 2 1 1 1 2 0 0 0 1 2 0 1 1 0 1 1 1 0 2 1 1 1 1 1 0 0 1 1 0 2 1 2 0 1 2 2 2 0 1 0 0 0 0 2 0 2 2 0 1 1 0 1 1 0 0 0 2 2 2 2 1 0 2 1 1 2 2 2 0 0 0 1 0 0 1 0 0 2 0 0 1 0 0 0 1 0 0 0 1 0 0 0 2 2 1 1 1 0 1 0 0 0 0 0 0 0 0 1 2 0 2 0 1 0 2 0 0 2 0 1 1 2 2 0 0 0 0 0 0 0 1 0 1 1 0 0 2 2 2 0 1 0 0 0 0 0 2 1 0 2 0 1 1 0 1 0 1 1 1 1 0 0 0 0 0 2 1 2 1 1 1 1 0 2 1 2 1 1 0 0 0 0 0 0 0 0 0 0 0 0 1 0 1 0 0 0 1 0 1 2 0 2 1 1 0 1 1 0 2 0 2 1 0 0 0 1 0 2 2 0 2 1 0 1 0 2 0 0 1 0 0 0 0 0 0 1 1 0 0 0 0 0 1 2
132 0 1 0 0 0 0 1 0 1 1 1 1 1 1 0 0 1 1 0 1 0 0 2 0 0 1 1 2 2 1 1 0 0 1 1 1 1 0 0 1 0 1 1 2 1 1 0 2 0 0 0 0 1 0 2 0 0 0 0 1 1 0 0 0 0 2 0 0 1 1 2 2 0 1 2 1 1 1 0 2 0 2 0 0 0 1 1 1 1 0 1 0 1 1 1 1 0 0 0 0 2 1 0 2 0 2 1 2 0 0 2 1 2 2 2 1 0 1 0 2 1 0 0 1 1 1 1 2 2 0 0 0 0 1 0 0 0 0 0 2 0 0 0 0 0 0 0 1 1 0 0 0 0 0 0 0 1 0 0 2 0 2 1 0 1 0 0 1 1 1 1 1 1 1 2 1 1 0 0 1 0 1 2 1 1 1 2 1 0 0 0 1 1 1 0 0 2 0 0 0 0 0 1 1 1 1 0 1 0 1 0 0 1 0 0 0 1 1 0 2 1 1 2 1 0 1 1 0 1 0 0 0 0 0 0 0 2 1 1 0 0 2 2 2 2 0 0 2 0 0 1 0 0 0 1 0 2 0 0 0 0 0 0 0 1 0 0 1 0 1 2 0 2 0 0 1 0 2 0 0 0 1 1 1 1 1 1 0 2 1 1 1 2 2 0 2 1 0 1 0 1 1 0 0 0 0 2 0 0 0 0 1 1 1 0 1 0 0 0 2 2 2 2 2 0 1 0 1 1 0 2 1 0 0 0 0 2 2 1 0 1 1 0 0 0 1 0 2 1 1 0 2 2 0 0 1 0 0 2 0 1 0 1 0 0 2 0 0 0 0 2 0 0 0 1 2 1 1 1 1 0 0 0 0 0 0 0 0 1 1 2 0 0 2 1 0 0 1 1 0 1 1 2 1 0 0 0 0 0 0 1 1 0 1 2 0 0 1 0 0 0 0 0 2 2 1 1 1 1 1 1 1 0 1 0 0 1 0 0 1 1 0 1 2 0 1 1 2 2 0 0 0 2 1 0 0 1 2 1 1 1 1 1 0 1 0 0 2 0 0 0 2 2 0 1 0 0 0 1 2 1 2 2 2 2 0 0 1 1 2 1 0 1 2 0 2 2 2 0 0 0 1 1 1 0 1 1 1 0 0 1 2 0 0 0 2 0 0 1 1 0 0 0 0 1 0 1 0 2 0 0 1 1 1 0 1 0 1 2 0 0 1 0 2 1 0 2 0 0 2 2 0 0 1 0 0 0 1 0 0 0 0 1 1 1 2 0 1 0 1 1 1 0 0 0 1 1 0 1 0 0 1 0 1 0 1 0 0 0 0 1 1 0 0 0 0 0 0 0 0 2 0 0 0 1 1 0 1 1 2 0 0 1 1 1 0 1 0 0 0 0 0 0 0 0 2 1 0 0 0 0 1 1 1 0 1 0 0 0 1 1 0 0 2 1 2 0 1 1 1 2 0 2 1 2 1 1 1 0 0 0 1 1 0 0 1 2 0 0 0 1 1 0 0 1 1 0 1 1 1 0 1 1 1 1 1 2 1 1 2 0 0 1 0 0 1 0 0 1 0 1 0 0 1 0 0 1 2 2 0 0 0 2 2 1 1 1 2 0 0 0 2 0 0 2 2 0 1 0 1 1 0 2 0 0 0 0 1 2 1 2 0 0 0 0 0 1 0 1 1 1 1 0 0 2 0 0 2 1 0 1 2 0 1 0 0 1 0 2 0 2 2 1 1 0 0 1 1 0 2 2 0 0 2 1 0 2 0 2 0 2 2 1 1 0 0 0 0 0 0 2 0 2 1 0 2 0 0 2 2 0 0 0 1 2 1 1 2 0 1 1 1 2 2 1 0 0 0 1 0 0 2 0 0 1 0 0 0 0 0 0 1 0 0 0 0 0 1 0 1 1 0 2 2 0 0 0 2 2 0 0 0 0 0 0 0 0 2 0 1 0 0 2 0 1 0 0 1 1 1 0 0 0 0 1 1 0 0 2 0 1 1 0 0 0 0 0 0 1 0 0 1 0 1 2 0 1 0 1 1 0 1 0 1 1 1 2 2 2 0 2 0 1 1 2 2 2 0 1 0 2 0 2 0 0 0 2 0 0 0 1 0 2 1 2 0 0 1 1 2 1 1 1 0 1 2 2 1 1 0 1 0 1 1 0 1 0 0 0 0 0 0 0 0 1 1 1 2 1 0 2 0 1 0 0 0 0 0 0 1 0 0 0 1 1 1 0 0 0 1 1
133 0 0 0 1 0 0 1 0 0 0 1 1 1 1 0 0 1 2 2 2 1 0 2 0 0 1 1 0 1 2 0 2 1 0 0 2 1 1 0 1 1 0 0 0 1 0 0 2 1 0 1 0 1 1 2 0 0 0 0 1 2 2 2 1 0 2 1 0 0 0 1 2 0 1 2 2 0 1 0 1 0 1 1 2 0 0 0 0 2 0 0 0 2 1 1 1 1 1 1 1 2 0 0 2 1 2 1 1 0 0 2 2 2 2 2 2 0 0 0 0 0 2 2 1 1 1 2 2 2 0 0 0 1 1 1 0 0 0 0 0 0 0 0 1 0 1 0 0 0 0 0 0 0 1 0 0 2 0 1 2 0 1 2 2 2 0 1 0 1 1 1 0 1 2 1 1 0 0 0 0 1 0 2 1 0 1 2 0 0 1 1 1 0 1 1 0 2 0 1 0 1 0 1 2 2 1 0 2 0 2 0 1 0 0 1 1 0 1 0 2 2 0 1 0 1 0 1 0 0 1 1 0 0 0 0 0 2 0 0 0 1 2 1 2 1 1 1 1 0 0 0 0 0 0 1 0 0 0 0 0 0 0 0 0 0 2 0 1 0 0 0 0 0 0 1 0 0 1 0 0 0 0 2 2 1 1 1 0 2 1 0 0 2 2 0 2 1 0 0 0 0 0 1 0 1 0 2 1 0 1 0 1 1 0 0 0 0 1 1 1 2 2 1 1 0 0 0 1 1 0 1 0 0 0 1 1 2 0 0 0 2 1 0 0 0 2 1 1 0 0 1 2 2 1 0 1 0 0 1 0 2 1 0 1 1 0 2 2 0 0 2 0 0 0 0 1 2 1 1 1 1 1 0 2 0 0 0 0 0 0 0 0 0 2 0 0 0 1 1 0 1 0 1 0 0 2 0 0 0 0 1 1 0 1 1 1 0 0 0 2 2 0 1 1 2 1 0 1 0 1 0 0 1 1 1 0 0 1 0 2 0 0 1 1 0 1 0 0 0 2 0 0 2 2 2 0 2 1 2 0 2 1 1 1 0 0 1 1 0 1 1 2 2 2 0 0 2 2 0 0 2 2 2 1 2 1 1 0 0 1 1 0 1 1 0 1 2 2 0 0 0 1 1 1 0 1 1 1 0 0 2 1 1 1 0 1 0 0 2 2 0 0 0 1 0 0 1 1 1 1 1 0 0 0 0 2 2 1 0 2 2 0 0 1 1 0 1 1 0 0 0 0 0 2 1 1 0 0 1 1 0 0 2 2 0 2 1 1 0 0 0 0 0 0 0 0 2 0 2 0 1 0 0 0 0 0 2 2 1 2 0 0 0 1 0 1 1 1 0 1 1 0 1 2 0 0 0 0 1 2 0 0 2 0 2 0 1 0 0 0 0 0 1 0 0 2 0 0 0 0 0 0 0 0 0 0 0 0 0 1 1 0 1 1 0 1 0 1 1 0 1 1 1 1 1 1 2 1 0 0 0 1 1 0 0 0 2 0 1 1 0 0 0 1 0 2 0 2 0 2 0 2 2 1 2 1 2 1 1 2 1 0 0 1 1 1 1 1 1 0 1 0 0 0 0 0 0 1 1 1 0 0 0 0 1 0 2 2 0 0 0 0 0 1 0 1 1 1 0 1 0 0 2 1 0 2 0 1 1 1 1 0 0 0 0 0 0 0 0 0 0 1 0 0 0 0 0 2 0 0 0 2 0 0 0 1 1 0 1 0 1 2 1 1 1 2 1 1 1 2 0 1 1 2 1 0 2 2 2 0 0 1 1 0 1 1 0 0 0 0 2 1 2 1 0 1 0 0 1 1 0 1 1 0 1 2 2 2 0 1 1 0 2 2 2 0 0 1 2 1 1 1 1 0 0 0 1 1 0 1 1 1 1 0 0 1 0 1 0 1 1 1 1 1 0 1 1 0 0 1 0 0 1 1 0 0 0 2 0 1 0 1 1 0 2 1 1 1 1 1 0 0 0 0 0 1 0 1 1 0 1 1 1 0 0 0 0 0 0 0 2 0 2 2 1 0 1 0 1 0 0 1 0 1 1 1 1 2 0 0 2 0 2 0 1 1 2 1 1 0 2 1 2 1 0 0 0 1 1 0 0 1 2 0 0 0 0 1 0 2 0 2 0 0 0 0 2 0 2 0 2 2 0 1 1 1 0 1 0 0 0 0 0 0 1 1 0 2 0 0 0 0 0 0 1 1 1 1 1 0 0 0 0 0 0 0 0 1 1 0 1
134 0 0 0 0 0 0 2 1 0 1 0 0 0 0 0 0 0 1 1 1 1 0 1 1 1 1 1 0 0 2 1 1 1 0 1 1 1 1 0 2 2 0 1 2 1 0 0 2 0 0 0 0 0 1 1 0 0 0 1 1 2 0 0 2 0 1 0 1 1 0 0 1 0 1 1 1 1 2 0 1 0 2 0 2 0 1 0 0 2 0 0 0 2 2 2 1 0 0 0 0 1 0 0 2 0 2 1 1 0 0 2 0 2 2 2 1 0 0 0 2 0 0 0 0 0 0 1 1 1 0 0 0 1 0 1 1 0 0 0 1 0 0 0 1 0 0 0 0 0 0 0 0 0 0 0 0 2 0 1 1 0 2 1 2 2 1 0 1 2 0 0 0 1 0 1 1 2 0 0 2 0 0 2 1 0 0 1 0 0 0 1 2 2 2 2 2 2 0 0 0 1 1 0 1 2 1 1 1 0 0 0 1 0 0 1 1 1 1 2 0 0 1 1 0 0 1 0 0 1 0 0 0 0 0 0 0 2 0 1 0 1 2 1 1 1 0 1 1 0 0 0 0 0 0 2 0 1 1 0 1 1 0 0 1 0 2 1 2 0 0 0 0 2 0 0 0 0 1 0 0 0 1 2 2 2 0 2 1 2 1 1 0 2 1 0 2 1 1 0 1 0 1 0 1 0 2 2 1 0 1 1 2 2 2 0 0 0 1 1 1 1 0 0 2 0 0 2 0 1 0 2 0 0 0 1 0 1 1 1 1 1 1 0 0 0 1 1 1 0 0 1 1 1 1 0 1 1 1 0 1 1 1 0 1 1 0 2 2 2 2 1 0 0 0 1 2 2 0 0 0 2 1 1 1 0 0 0 0 0 0 0 1 1 2 0 1 1 0 0 0 0 1 1 0 0 1 1 0 0 1 1 0 0 0 1 1 0 0 2 0 0 0 0 2 1 1 1 2 1 2 0 0 1 0 1 0 1 0 0 2 0 0 0 0 2 2 1 1 0 0 0 0 2 0 0 0 1 0 2 1 2 0 0 0 2 0 1 2 1 1 1 1 1 0 1 0 0 0 0 1 1 2 2 1 2 1 0 1 1 1 2 0 1 0 0 1 1 1 0 1 1 2 0 2 0 2 1 0 0 0 0 1 0 1 0 0 0 0 2 2 0 1 0 0 0 1 1 1 2 0 1 0 0 0 0 2 0 2 1 1 2 0 2 2 2 0 0 2 0 0 0 0 1 2 1 1 0 1 0 0 1 1 0 1 1 2 0 0 0 1 1 1 0 1 0 1 0 0 1 0 1 1 0 1 0 1 2 2 1 0 1 0 0 2 0 0 0 0 0 0 2 0 0 1 0 1 0 1 1 0 0 0 0 0 0 0 1 1 0 0 0 0 0 0 0 2 2 0 0 0 0 0 0 0 1 1 0 0 1 1 1 0 1 0 2 2 0 1 1 1 1 1 0 0 1 2 2 2 1 1 0 1 1 0 1 2 2 1 0 1 1 1 0 0 0 1 1 0 2 1 1 2 1 2 2 1 0 2 2 2 0 0 0 1 1 1 0 2 1 0 2 0 0 2 0 1 2 2 0 0 0 0 0 1 1 1 1 0 0 0 0 1 0 0 0 0 0 0 0 1 0 0 2 0 0 0 0 1 1 0 1 0 0 0 1 0 0 0 0 0 0 0 0 0 0 0 0 1 0 0 0 2 1 0 0 0 2 0 2 1 0 2 1 1 0 1 1 0 2 2 1 0 0 0 2 0 1 0 2 1 2 2 2 2 0 0 1 0 0 0 0 0 2 2 0 1 0 1 1 1 0 0 0 0 2 0 2 2 0 0 0 0 2 1 0 0 0 0 1 0 0 1 1 1 2 0 0 0 0 0 0 1 0 0 0 0 0 1 0 1 1 1 1 1 0 1 0 0 0 0 0 0 0 0 0 0 0 0 0 0 0 1 1 0 1 1 1 0 0 1 1 0 0 0 0 0 0 1 1 0 1 1 0 1 1 1 0 0 1 0 0 0 0 1 1 1 1 0 1 1 0 2 0 2 2 1 1 2 1 1 1 0 1 0 1 1 1 1 1 0 2 1 2 1 1 0 0 0 1 0 1 1 2 0 0 1 0 0 0 2 2 1 0 1 0 1 2 0 2 2 0 1 1 1 0 0 0 0 0 0 0 1 1 0 1 1 0 2 0 0 0 1 2 0 0 0 0 0 0 0 0 0 0 1 0 1 0 0 0 0 0
135 0 0 0 0 0 0 2 1 0 1 0 0 0 0 0 0 0 2 1 1 1 0 2 0 0 0 1 0 0 2 0 1 1 2 1 2 2 0 0 0 0 1 0 2 0 0 0 1 1 1 1 0 1 1 0 0 0 1 2 0 2 1 1 0 0 1 0 0 1 1 1 2 0 1 2 2 1 2 0 0 0 2 0 0 0 1 0 0 2 0 0 0 1 0 0 0 0 0 0 0 2 1 1 2 1 2 0 0 0 0 2 0 0 0 0 0 1 1 0 1 0 1 1 0 0 0 1 1 1 0 0 0 0 0 0 0 0 0 0 2 0 0 0 0 1 0 0 0 0 0 0 0 0 1 0 0 1 0 1 0 0 0 1 0 0 0 0 0 1 1 0 0 2 2 1 2 1 0 0 1 2 0 1 0 0 0 1 0 0 0 1 2 1 2 0 1 2 0 0 0 0 0 0 2 0 0 0 1 0 1 0 2 0 1 0 1 1 0 0 2 2 0 0 0 0 0 1 0 1 1 1 0 0 0 0 0 2 0 0 0 0 2 1 1 1 0 0 0 1 1 0 0 1 0 1 0 1 0 0 0 0 0 1 2 0 1 0 0 0 1 1 0 2 1 0 1 1 2 0 1 0 0 1 2 0 0 1 0 2 0 1 0 2 2 0 2 0 0 0 0 0 1 1 1 0 1 1 0 0 0 2 2 2 2 1 0 0 1 1 1 2 0 0 2 0 0 0 0 0 0 1 2 1 0 0 0 0 1 1 0 0 2 0 0 0 1 0 2 2 2 0 2 2 2 0 1 0 0 1 0 1 0 1 0 2 0 2 2 2 2 0 0 0 1 1 0 1 1 0 0 1 1 0 1 1 0 1 1 1 1 1 1 0 2 0 1 1 0 0 0 0 1 2 1 0 0 0 0 0 0 0 0 0 0 1 1 1 0 0 0 2 0 1 0 0 0 0 1 0 1 0 0 2 1 1 0 1 1 1 2 0 0 0 0 1 1 1 1 2 0 0 0 2 1 0 1 2 0 2 0 1 0 0 0 1 0 1 2 1 1 1 1 1 2 0 2 1 1 0 1 1 2 2 0 2 2 1 0 0 0 1 0 1 1 1 2 2 2 1 1 1 0 2 0 0 2 2 2 0 0 2 1 1 1 0 0 0 0 1 1 1 0 1 1 0 0 1 0 2 1 1 1 1 0 1 2 1 0 2 0 0 0 2 2 1 0 0 2 0 0 0 0 0 2 1 0 2 0 1 1 0 0 0 0 0 0 1 0 1 1 1 2 0 0 0 2 2 0 2 0 0 1 0 0 1 1 0 0 0 0 1 0 0 0 0 0 0 0 0 0 2 0 0 0 1 1 0 0 1 0 0 1 1 1 1 1 0 0 0 0 0 0 1 0 0 1 1 0 0 0 1 0 0 0 0 1 0 0 0 1 1 1 1 1 0 2 1 0 0 0 2 1 1 1 2 2 1 1 0 0 0 0 0 1 0 0 2 0 0 0 2 1 1 0 0 1 0 1 1 0 2 2 2 2 2 2 1 1 1 1 1 0 1 0 0 1 0 0 1 0 1 0 0 1 0 1 0 1 1 0 0 0 0 1 1 0 2 1 0 1 0 0 1 0 0 1 0 1 0 2 1 0 2 0 0 0 0 2 2 1 2 0 0 0 1 0 0 0 0 0 0 1 0 0 2 2 0 1 0 0 0 1 1 0 0 0 0 0 1 0 0 1 1 1 1 1 1 1 1 1 1 1 1 1 2 1 2 0 2 0 2 2 2 2 0 0 1 0 1 1 1 2 2 0 0 1 0 1 1 2 0 1 1 0 2 1 1 1 1 1 1 1 2 2 0 1 0 1 2 1 1 1 1 1 2 0 0 0 0 0 0 1 0 0 0 0 0 0 0 1 1 1 2 1 0 1 0 0 0 1 0 0 1 1 0 1 0 1 0 0 0 1 1 0 2 0 1 1 1 2 0 0 0 0 1 0 0 0 2 1 1 1 1 2 1 2 0 0 1 0 1 0 0 2 0 2 1 0 1 0 0 0 0 0 0 1 1 2 2 0 2 0 0 0 1 2 1 0 0 0 2 0 1 0 0 0 0 0 1 1 0 1 2 1 0 1 0 1 1 2 0 1 0 0 1 2 2 0 1 0 1 1 0 0 1 1 0 0 0 0 0 0 0 0 0 0 2 0 0 0 2 1 1 0 0 0 0 0 0 0 0 1 0 2 0 1 0 0 1 0 0
136 0 0 0 2 0 0 1 0 0 0 0 0 1 0 0 0 0 0 0 0 0 0 2 0 0 1 1 1 1 2 0 1 2 0 1 1 1 0 0 0 0 0 1 2 1 1 0 2 1 0 1 0 2 0 1 0 0 0 1 0 1 2 1 0 1 1 0 0 0 0 1 2 0 2 2 2 1 2 0 1 0 2 0 1 0 0 0 0 2 0 0 0 1 1 1 1 1 0 0 0 2 0 1 2 0 2 0 0 0 0 1 1 2 2 2 0 0 0 0 2 0 0 0 0 0 0 0 0 0 0 0 0 0 2 0 0 0 1 0 1 0 0 0 1 0 0 0 0 0 0 0 0 0 1 1 0 1 0 0 1 1 2 2 1 2 0 0 1 1 1 2 1 1 2 1 1 2 0 2 2 1 1 2 1 1 1 1 0 0 0 1 2 1 2 0 1 2 0 0 0 0 1 0 2 0 0 1 0 0 1 0 1 0 0 0 0 0 1 2 0 0 0 1 1 0 0 1 0 1 0 0 0 0 0 0 1 2 0 0 0 0 2 2 2 2 0 0 2 0 0 0 0 0 0 1 1 1 0 0 0 0 0 0 1 0 1 1 1 0 0 2 1 2 0 0 1 1 2 0 1 0 0 2 1 2 0 2 1 2 1 2 1 2 2 0 2 0 0 0 0 0 1 1 1 1 1 2 1 0 0 1 1 1 0 0 0 0 1 1 1 2 2 0 1 0 0 1 0 0 0 1 0 0 0 0 0 2 0 1 1 2 2 0 1 1 1 1 2 1 1 0 2 2 1 0 0 0 0 1 1 2 2 0 2 1 0 2 2 0 0 2 0 0 0 0 0 1 1 1 0 0 0 0 1 0 0 1 1 0 0 0 2 0 2 0 1 0 1 1 0 1 1 2 1 0 0 1 0 0 0 1 0 1 1 2 0 1 0 0 0 2 0 1 2 2 0 2 2 1 2 1 0 2 0 0 0 2 1 1 0 2 0 0 2 2 0 1 1 1 0 0 0 1 1 0 1 1 1 1 1 1 0 0 0 1 0 2 1 1 2 2 2 2 0 2 0 0 0 1 1 1 0 0 0 1 0 0 0 1 0 1 0 2 1 0 1 0 0 1 2 0 1 1 1 0 1 1 1 0 0 1 0 1 1 1 0 0 0 1 1 0 1 0 0 0 0 1 0 2 0 1 0 0 0 0 1 1 1 1 1 1 0 1 2 1 0 0 1 1 0 1 0 0 2 1 0 1 0 0 1 0 0 1 1 0 1 0 0 0 1 1 0 0 0 0 1 0 0 1 0 1 1 0 0 0 1 1 0 0 0 2 0 1 0 0 0 0 0 0 0 2 0 0 1 1 0 1 2 1 1 0 0 0 0 0 0 0 0 1 1 1 0 0 0 0 2 1 0 0 0 0 0 0 0 0 1 0 0 1 1 0 0 1 1 0 2 0 1 0 1 2 1 2 0 2 1 2 2 1 1 0 0 0 1 0 1 2 0 0 2 0 1 0 0 1 0 0 0 2 0 1 1 1 1 1 0 1 1 1 1 1 1 0 1 0 1 0 1 2 0 2 1 0 1 0 0 0 1 2 0 0 1 0 0 2 2 0 2 0 0 0 1 0 0 1 1 0 1 0 2 1 1 1 0 1 1 0 1 0 0 0 0 0 0 0 0 1 0 1 0 1 1 1 0 2 1 0 1 0 0 0 2 0 0 0 1 1 0 2 0 0 1 0 0 2 2 1 1 0 1 2 0 0 1 2 0 2 0 2 0 2 2 1 1 0 0 1 1 1 1 2 0 2 1 0 2 0 0 1 1 0 1 1 1 2 2 1 1 0 0 1 2 2 2 2 0 0 0 2 1 0 1 1 0 2 0 0 1 0 1 1 0 0 0 0 0 0 0 0 2 2 1 1 1 0 1 0 0 0 1 0 0 0 0 0 1 1 1 0 0 0 1 1 0 1 0 1 0 0 1 0 1 1 0 1 0 2 0 2 0 2 0 0 1 1 1 0 1 0 1 1 0 1 1 0 1 1 0 1 1 1 1 0 2 1 0 1 2 2 0 2 0 2 0 1 1 2 1 1 0 1 0 2 0 0 0 1 0 1 0 0 1 2 1 1 0 0 0 1 2 0 1 1 0 0 1 2 0 1 2 0 1 0 0 0 0 0 2 1 0 0 0 0 0 2 2 0 2 0 0 0 1 2 0 0 0 1 0 1 0 0 0 0 1 0 1 0 0 0 1 2
137 0 0 0 1 0 0 2 1 1 2 0 0 1 0 0 1 1 2 1 1 1 0 1 0 0 0 0 1 2 1 0 1 0 0 0 2 2 0 0 0 0 0 0 2 0 0 0 1 2 1 0 0 0 0 2 0 1 1 2 0 1 2 0 0 1 1 1 0 0 1 0 2 0 2 2 2 2 2 0 2 0 2 1 0 0 0 1 0 2 0 1 0 2 1 2 1 2 1 1 1 2 0 0 2 1 2 1 1 0 0 1 2 2 2 2 2 0 2 0 1 1 1 1 1 1 1 2 2 1 0 1 0 1 0 0 0 0 0 0 1 0 0 0 0 0 0 0 1 1 0 0 0 0 2 1 1 0 0 0 1 1 0 1 1 1 0 0 1 1 1 0 1 1 1 1 1 2 0 2 2 0 0 1 1 0 1 1 0 0 0 1 2 1 2 0 1 1 0 0 0 1 0 0 1 0 0 0 2 0 2 0 0 1 0 1 0 0 2 2 0 0 0 2 0 0 1 1 1 1 0 0 0 0 0 0 0 2 0 0 0 0 2 0 0 0 0 0 2 0 0 0 0 0 0 1 0 2 1 0 1 1 0 0 0 0 0 1 1 1 0 1 0 1 0 0 0 1 2 0 1 0 0 1 1 0 0 1 0 2 0 1 0 2 2 0 2 1 0 1 0 0 1 0 1 1 1 2 2 0 2 1 2 2 2 0 1 1 0 0 1 2 1 0 2 0 0 2 0 0 0 0 0 0 0 0 0 2 0 0 0 1 0 0 2 2 0 0 1 0 0 0 2 2 2 0 0 0 0 0 0 1 1 0 1 2 0 2 2 0 0 2 0 0 0 1 2 1 1 1 2 1 0 0 2 2 0 1 1 0 0 0 2 1 2 0 2 1 2 1 1 2 1 2 1 0 0 1 0 0 0 1 0 0 0 2 0 0 0 1 0 0 0 2 0 1 1 0 0 0 1 0 0 2 0 0 0 2 1 1 1 0 0 0 0 2 2 0 0 1 0 1 0 2 1 1 0 2 2 2 0 2 0 0 1 0 0 1 1 0 1 1 1 0 0 1 0 0 0 0 0 2 2 2 0 1 1 1 1 0 2 1 0 1 0 0 1 1 1 1 1 1 1 1 1 0 1 1 0 0 0 0 2 1 1 0 0 0 0 1 1 2 1 1 1 0 0 0 1 2 0 0 1 0 1 0 2 0 0 2 0 1 0 0 2 1 0 1 1 0 0 0 0 0 0 0 0 1 0 0 0 0 0 1 1 1 2 2 2 0 0 0 2 0 2 0 2 0 0 1 0 0 0 0 1 0 1 2 2 2 0 2 1 1 0 0 0 0 0 0 0 2 0 0 2 1 1 0 1 2 0 0 1 1 1 1 0 0 0 0 0 0 0 0 0 1 1 0 0 0 0 0 0 0 0 1 0 1 0 0 0 1 0 1 0 1 2 0 1 1 0 0 0 1 0 1 2 1 1 0 0 0 1 1 1 1 2 2 1 0 1 0 0 1 1 0 2 0 2 0 1 1 2 1 1 1 1 1 0 1 2 1 0 0 0 0 1 0 1 1 0 1 1 1 2 1 1 1 1 0 0 0 0 0 0 1 0 2 0 0 0 0 0 0 1 0 0 0 1 0 1 1 0 2 0 0 2 0 0 1 0 0 0 0 0 1 0 0 0 1 1 1 1 0 0 2 0 0 1 0 0 0 1 0 0 0 1 1 0 1 0 0 1 0 0 1 2 1 1 1 1 1 1 1 2 2 1 2 0 2 0 2 2 2 1 1 0 0 0 1 1 2 1 2 1 0 1 0 1 0 1 0 0 0 1 1 2 2 2 0 1 1 1 2 2 1 0 0 0 1 0 0 2 0 0 2 0 1 1 0 1 0 1 0 1 1 0 0 0 0 2 2 2 0 0 0 2 0 0 0 1 0 0 0 0 0 0 0 2 0 1 0 1 1 0 1 0 0 2 2 2 0 0 0 0 1 0 1 0 2 0 0 1 0 2 1 1 0 1 0 2 0 0 0 1 1 1 1 0 1 0 0 0 1 1 1 1 1 2 2 0 2 0 2 0 1 1 2 0 0 0 1 1 2 1 1 0 0 0 0 0 0 0 2 0 0 0 0 0 1 1 0 1 0 1 0 1 2 0 2 1 1 1 0 1 0 0 0 2 2 1 0 0 0 0 1 1 0 2 0 0 0 0 1 0 0 1 0 0 0 0 0 0 0 1 0 1 0 0 0 2 0
138 0 0 0 0 0 0 2 0 2 2 0 0 0 0 0 0 0 0 0 0 0 0 2 0 0 0 1 1 1 1 1 2 1 0 1 1 1 0 0 1 1 0 0 1 0 1 0 0 0 0 1 2 2 1 0 1 0 0 0 2 2 2 2 0 0 2 0 0 1 1 1 2 1 2 2 2 2 2 0 2 0 1 1 1 0 0 0 0 1 0 0 2 2 1 1 0 2 1 1 1 2 0 0 2 0 2 0 1 1 0 1 0 0 0 0 0 1 1 0 1 0 0 0 0 0 0 1 1 1 1 1 0 0 0 0 0 0 0 0 0 0 0 0 1 0 0 0 1 1 0 0 0 0 0 0 0 1 2 1 1 0 2 1 0 2 0 0 0 1 1 0 1 0 0 1 1 1 0 0 1 1 1 1 1 1 1 1 0 0 0 0 2 1 2 1 2 2 0 0 0 1 0 1 1 2 1 0 1 0 1 1 2 0 0 0 0 0 1 1 1 1 0 0 0 1 1 2 0 2 0 0 0 0 0 0 0 2 2 2 0 0 2 1 1 1 0 0 2 0 0 0 0 1 0 2 1 2 0 0 0 0 0 0 1 0 0 0 1 1 0 1 1 2 0 0 1 1 2 0 0 1 0 1 1 0 0 1 1 2 0 0 0 2 2 0 0 0 0 0 0 0 1 0 1 0 0 2 1 0 1 1 2 1 2 0 1 0 1 1 0 2 2 0 1 0 0 2 0 0 0 1 1 0 0 0 0 1 1 2 0 0 2 0 0 0 1 0 2 1 1 0 2 2 1 0 1 0 0 2 0 2 1 0 1 0 2 2 2 0 1 2 0 0 1 1 1 2 1 0 0 2 0 0 2 1 0 0 0 0 0 0 1 0 2 0 1 1 1 1 0 1 0 1 0 1 1 1 0 0 0 0 1 0 1 2 0 0 0 0 0 1 0 0 1 1 1 0 2 0 2 1 0 0 0 2 0 0 1 0 0 1 0 0 1 1 1 1 1 0 0 0 0 2 1 1 0 1 1 1 1 1 1 1 1 0 0 1 2 1 1 1 2 2 1 1 1 0 0 1 1 1 1 1 0 1 0 2 0 0 1 1 0 2 0 0 1 0 0 2 2 1 1 1 1 0 2 1 1 0 0 2 2 2 2 0 0 0 0 2 2 0 1 1 1 1 0 0 1 1 1 0 0 0 0 0 1 0 1 1 1 0 0 0 2 0 1 2 0 0 0 0 0 0 1 0 0 0 0 0 0 0 0 0 0 2 2 1 1 0 0 0 0 0 0 0 0 1 0 2 0 0 1 0 1 0 0 0 0 0 0 1 1 0 1 0 1 0 0 0 0 2 1 1 2 0 1 0 2 2 2 0 0 1 0 0 0 1 1 0 0 0 0 1 0 0 1 0 0 0 2 0 0 0 0 1 1 0 1 0 1 2 0 1 1 1 2 0 1 1 0 1 1 1 0 2 2 2 1 0 0 0 2 2 0 2 2 1 1 0 0 2 0 0 1 0 2 0 2 0 1 0 2 2 2 2 1 2 1 1 1 1 0 1 1 1 2 0 1 2 1 1 0 0 2 0 0 1 1 1 1 0 1 0 1 1 1 2 0 0 0 0 0 0 0 1 2 1 0 0 2 0 0 2 0 1 0 0 1 2 0 2 0 0 0 2 0 1 0 1 1 1 1 0 0 1 0 0 2 0 0 0 2 1 0 1 1 2 0 0 0 0 2 1 1 0 1 0 0 2 2 1 0 0 0 2 0 1 0 1 0 1 2 1 1 0 0 0 0 2 2 2 0 2 2 1 1 0 0 1 1 0 1 1 0 1 1 1 2 0 2 2 2 1 1 2 0 0 0 2 1 0 1 0 0 2 0 0 1 0 1 1 0 0 0 0 0 0 0 0 2 2 1 2 1 1 0 0 0 0 1 1 0 0 0 1 1 0 2 0 1 0 1 1 0 1 0 2 1 2 2 0 0 0 0 1 0 0 1 1 1 1 0 0 2 1 2 0 1 0 0 0 1 0 1 1 1 2 1 1 1 0 1 1 2 2 1 2 2 2 0 2 1 1 0 1 1 2 1 1 1 2 0 1 0 0 0 0 0 1 0 1 0 0 0 0 1 0 0 0 2 0 1 1 0 0 1 1 1 0 1 0 2 0 0 0 1 0 1 1 0 0 0 0 1 0 1 0 2 0 0 0 0 0 0 0 0 0 1 0 0 0 0 0 0 0 0 0 0 0 0 0
139 0 1 0 0 0 0 1 0 2 2 0 0 0 0 0 0 2 1 1 0 0 0 1 0 0 0 2 0 0 2 0 0 2 0 0 2 1 0 0 1 1 0 0 1 1 1 0 1 0 1 2 1 1 1 2 0 0 1 1 1 2 2 0 0 1 0 0 0 1 2 1 2 0 0 2 2 0 0 0 2 0 2 0 1 0 1 1 1 1 0 1 0 1 1 1 1 0 0 0 0 2 0 0 2 2 2 1 1 0 0 2 0 1 1 1 1 0 2 0 0 0 1 1 0 0 0 0 2 1 0 0 0 0 0 0 0 0 0 0 0 0 0 0 0 0 0 0 0 0 0 0 0 0 1 0 0 1 0 1 1 1 2 2 1 1 0 0 0 0 2 2 2 1 0 1 2 0 0 1 0 0 1 2 1 1 1 2 2 1 1 1 2 0 2 0 1 2 0 0 0 0 0 1 1 1 1 0 2 0 1 0 1 0 0 2 1 0 0 1 1 2 0 2 0 0 1 1 0 1 0 0 0 0 0 0 0 2 0 0 0 1 2 1 1 1 0 0 2 0 0 0 0 1 0 1 0 2 0 0 0 0 0 0 1 0 0 0 1 0 0 1 0 2 0 1 0 1 1 0 1 0 0 1 0 0 0 0 1 1 1 1 1 2 2 0 2 0 0 0 0 0 0 0 0 0 1 1 2 0 2 1 2 1 1 1 0 1 0 0 1 1 2 1 1 0 0 1 2 2 1 1 0 0 0 0 0 2 0 1 2 2 1 0 0 0 2 0 1 1 1 0 2 2 2 0 1 0 0 1 0 1 2 0 2 1 0 1 1 0 0 2 0 0 0 0 0 2 0 0 0 1 0 1 2 1 0 0 0 1 0 1 0 0 2 0 0 0 1 1 0 1 1 2 1 0 0 0 0 0 0 0 0 0 0 2 0 0 1 0 0 0 0 1 0 2 2 1 1 0 0 0 2 0 2 0 0 0 1 0 2 0 0 1 0 1 2 1 1 2 0 0 0 2 1 0 1 2 2 2 0 2 0 0 0 2 0 2 1 0 1 1 2 2 1 1 1 0 0 0 2 1 2 2 1 1 0 0 1 0 1 0 0 2 2 1 1 0 0 2 2 1 1 1 2 1 2 0 1 0 0 0 0 1 1 0 0 1 0 1 1 1 2 1 1 0 1 0 0 2 0 0 0 0 0 0 2 2 0 1 0 1 0 0 0 1 0 2 0 0 0 0 0 0 0 0 0 0 0 0 1 0 1 1 1 1 2 0 0 0 0 1 0 0 0 0 0 1 0 1 1 0 0 0 0 1 1 1 0 0 1 0 0 1 0 0 0 1 1 0 0 1 0 0 0 0 0 0 2 0 0 0 0 0 0 0 0 0 0 0 0 0 0 1 0 0 2 1 0 0 0 0 0 0 0 1 0 0 1 0 2 0 0 0 2 1 2 1 2 2 1 1 0 1 0 2 1 2 1 0 0 0 0 1 1 1 0 2 1 0 0 1 1 0 1 0 1 1 1 1 1 0 2 2 2 2 1 1 1 1 1 1 0 0 1 0 2 0 1 1 0 1 0 0 1 0 1 0 1 2 0 0 0 0 0 0 0 2 2 0 0 0 1 0 0 1 1 0 0 0 1 0 0 2 0 0 1 0 0 1 0 0 0 0 0 0 0 1 0 1 0 1 1 0 0 0 1 0 2 0 0 0 2 1 0 1 1 1 0 2 1 0 2 0 0 0 1 0 0 2 2 2 0 0 0 2 0 1 0 1 0 1 2 2 2 0 0 1 0 1 1 1 0 1 2 0 1 1 0 0 1 1 0 0 0 0 1 2 1 0 0 1 0 1 1 2 0 0 1 2 1 1 2 0 0 0 0 0 1 0 1 1 0 0 0 0 0 0 0 1 1 1 1 1 1 0 1 0 0 0 0 0 0 1 1 1 1 0 1 0 1 0 0 2 0 2 0 0 1 2 2 0 0 0 0 0 1 0 0 1 1 1 1 0 2 2 2 0 0 0 0 1 0 0 1 1 1 1 0 2 0 0 0 0 1 1 1 0 2 0 0 2 0 0 0 0 2 1 1 1 0 1 0 2 0 0 0 0 2 2 0 0 2 1 1 0 0 1 0 0 1 0 0 0 1 0 2 2 0 1 1 1 2 0 1 1 2 0 1 2 1 0 0 0 1 1 2 1 1 0 0 1 1 1 0 0 0 1 0 0 0 1 0 0 0 0 0 0 0 0 0 0
140 0 0 0 1 0 0 1 0 2 2 0 0 2 1 0 0 1 1 1 1 1 0 2 0 0 0 1 0 1 2 0 1 1 0 0 2 1 0 0 1 1 0 1 1 1 0 0 1 1 0 0 1 2 1 0 1 0 0 0 1 2 2 1 0 1 0 1 0 0 0 1 2 0 0 2 2 1 1 0 2 0 2 0 1 0 0 0 0 2 0 0 2 2 1 1 0 0 0 0 0 2 0 0 1 0 1 0 0 0 0 2 0 1 1 1 0 0 1 0 1 0 2 2 1 0 0 1 2 1 2 2 1 2 1 1 0 0 0 0 2 0 0 0 0 1 0 0 0 0 0 0 0 0 0 0 0 1 0 0 1 1 2 2 1 2 0 0 0 1 1 1 1 2 2 1 2 1 0 1 1 0 1 2 1 1 1 1 1 0 0 0 2 1 2 0 0 2 0 0 0 0 0 0 2 1 0 1 1 0 1 0 1 0 0 0 0 0 1 2 0 0 0 2 0 0 0 1 0 2 1 1 1 1 1 1 0 2 1 1 0 0 1 1 2 2 1 0 2 0 0 1 0 1 0 2 1 2 0 0 0 0 0 1 2 0 0 0 0 0 0 1 0 2 0 0 0 2 2 0 0 0 2 2 2 0 0 2 1 2 2 0 1 2 2 0 1 0 0 0 0 0 0 1 0 0 1 2 0 1 0 1 2 1 1 0 0 0 1 1 0 2 1 0 2 0 0 2 0 0 0 0 0 0 0 1 1 0 2 0 0 1 1 1 2 2 0 1 1 0 0 1 1 1 0 1 0 0 0 1 0 1 1 0 1 0 0 1 1 0 0 2 2 2 0 2 1 2 0 0 0 1 2 0 1 1 0 0 0 0 0 1 0 0 2 1 0 1 0 0 0 0 1 2 0 1 0 1 1 1 0 1 2 0 2 2 0 0 0 0 0 1 0 1 1 1 0 1 1 1 1 1 0 2 1 1 0 1 1 0 2 1 0 0 1 1 1 2 2 1 0 0 0 2 2 1 1 1 1 0 2 0 1 1 1 1 0 2 2 2 2 2 1 1 1 0 0 0 0 0 1 2 2 2 1 1 0 0 1 1 1 2 1 1 0 0 1 1 1 0 1 1 0 2 0 0 2 1 1 0 0 2 0 1 1 0 0 1 0 1 1 1 1 1 2 0 0 0 1 1 1 0 0 0 0 0 1 0 0 0 0 1 1 0 1 1 0 0 2 0 0 0 0 0 2 1 1 1 1 1 1 0 0 2 2 0 2 1 1 0 0 0 2 0 0 0 2 2 0 2 0 0 1 0 1 1 0 1 1 0 0 1 2 2 0 2 0 0 0 0 0 1 2 1 1 1 2 0 0 1 1 0 1 2 2 2 0 2 0 0 0 0 0 0 0 0 2 2 0 0 0 0 0 0 0 0 2 0 2 0 2 0 0 1 1 1 2 0 1 1 0 2 1 1 1 1 2 2 2 1 1 0 1 2 0 2 1 2 0 0 1 1 0 0 0 1 1 0 2 0 2 0 0 0 0 0 0 1 1 1 0 1 0 0 1 1 1 0 1 2 0 1 2 0 1 0 1 1 2 0 0 0 0 1 0 0 0 0 1 0 0 0 1 0 1 0 0 0 1 0 1 0 0 2 0 0 1 0 1 1 0 1 0 0 0 0 0 0 0 1 1 1 1 0 0 2 0 0 0 0 0 0 2 0 0 0 1 2 0 1 1 0 2 0 0 0 2 0 0 1 1 2 1 1 2 2 1 1 0 1 0 1 2 2 1 0 0 0 0 0 0 2 2 1 0 1 1 0 1 1 2 0 1 1 1 2 2 2 2 0 2 2 0 2 2 1 0 0 1 1 1 1 1 0 0 2 0 0 0 0 0 0 1 0 0 0 1 0 1 0 1 1 0 2 2 0 0 0 0 0 1 1 0 0 0 0 0 0 1 0 0 1 2 0 0 2 0 2 2 2 2 0 0 0 0 0 1 0 1 1 0 1 0 0 2 2 2 0 1 0 1 1 1 1 2 1 0 2 0 2 0 0 0 0 1 1 1 1 2 2 0 2 0 0 0 2 1 0 0 1 0 2 0 2 0 0 0 0 0 0 0 0 1 1 0 0 0 1 0 2 2 0 1 0 0 0 2 2 0 2 0 2 1 0 0 1 1 0 1 0 0 0 0 0 0 0 1 0 2 0 0 0 1 1 0 1 1 2 0 2 0 2 0 0 0 0 0 1 1 1 1 2
141 0 0 0 0 1 1 2 0 2 2 0 0 2 1 0 0 2 1 0 0 0 1 1 0 0 0 1 0 1 2 0 0 0 1 0 2 2 0 0 1 1 0 0 1 0 0 0 1 1 0 1 0 1 1 0 0 0 0 0 2 2 2 2 1 0 2 1 0 0 0 1 2 0 1 2 2 0 2 0 0 0 1 1 1 0 1 2 2 2 0 1 1 2 1 2 1 1 1 1 1 2 0 0 2 1 2 0 0 0 0 2 1 2 2 2 1 0 2 0 0 0 2 2 1 1 1 1 1 1 0 1 1 1 0 0 1 0 0 0 1 0 0 0 0 1 0 0 0 0 0 1 1 1 0 0 0 2 0 1 1 0 1 2 0 1 0 1 0 1 1 0 1 2 2 1 2 0 0 0 0 0 1 2 1 1 1 2 1 2 2 2 2 2 2 2 2 2 0 0 0 0 0 0 2 0 0 0 2 0 2 0 0 0 0 0 0 1 2 2 0 0 0 2 0 0 0 1 0 1 0 0 1 1 1 0 1 2 0 0 0 1 2 2 2 2 0 0 2 0 0 0 0 0 0 0 0 2 0 1 0 1 0 0 1 1 1 0 2 1 0 2 0 2 0 0 0 1 2 0 1 0 0 1 1 1 1 1 0 1 1 0 0 2 2 0 2 1 0 0 0 0 0 2 0 1 0 2 1 0 1 1 0 1 2 0 1 0 1 1 1 1 1 1 1 0 0 2 1 1 0 1 0 0 0 0 0 1 1 0 0 1 2 0 0 0 1 0 1 1 1 0 1 2 0 0 1 0 0 0 1 1 2 0 2 0 0 1 1 0 0 2 1 1 1 0 1 1 0 0 1 2 0 1 1 1 0 0 0 0 0 0 0 0 1 2 0 2 0 0 0 0 0 1 0 0 1 0 0 0 1 0 1 0 1 2 0 1 0 0 0 1 1 1 0 1 1 2 2 2 1 1 0 2 2 1 0 0 1 0 2 1 0 0 0 2 2 1 1 0 0 0 0 1 2 0 1 2 2 1 2 1 1 1 1 1 0 2 1 0 1 1 0 0 1 1 0 0 0 1 1 1 2 2 0 1 1 0 1 1 2 1 0 2 2 1 0 2 2 0 1 1 1 1 1 0 2 1 0 0 0 2 0 1 1 0 0 0 0 2 2 0 0 0 0 1 1 0 2 0 2 0 1 0 1 0 2 2 1 0 1 1 0 1 1 1 0 2 0 0 1 1 0 0 1 0 0 0 1 0 0 1 0 0 0 2 2 1 1 0 0 0 0 0 0 0 0 1 0 2 1 0 0 0 0 0 0 1 1 0 1 0 1 2 0 0 0 0 1 1 0 2 1 1 2 0 1 0 1 1 0 0 0 1 0 1 0 0 0 0 0 0 0 1 0 1 2 1 0 0 0 0 0 0 0 0 0 0 1 0 2 0 0 2 0 1 2 0 1 1 0 2 0 2 1 2 2 1 1 0 0 0 1 1 1 1 1 2 0 1 1 0 0 0 2 0 2 0 0 2 0 1 2 1 2 2 1 1 1 2 2 1 0 0 0 0 2 0 1 1 0 1 1 1 2 1 1 1 1 1 0 0 0 0 0 0 0 1 1 0 0 0 1 0 0 1 2 1 1 1 1 0 0 1 0 1 0 0 0 0 0 0 1 1 1 0 0 2 0 1 1 1 0 0 1 0 0 0 1 0 0 0 2 0 0 1 0 1 0 2 0 0 1 0 0 1 1 0 0 1 1 2 0 0 1 1 0 2 2 2 0 0 2 1 0 1 0 1 0 2 2 2 0 1 2 0 1 1 0 0 0 0 0 0 2 2 1 2 1 0 1 1 1 2 2 2 0 0 0 1 0 0 2 0 0 2 0 0 1 0 0 0 1 0 0 0 1 0 0 0 2 2 2 2 0 2 2 0 0 0 1 0 0 0 0 0 2 0 1 0 1 0 2 0 0 2 0 0 0 1 1 0 1 0 0 1 0 1 0 2 0 1 1 1 2 2 2 0 0 1 0 0 0 1 2 1 0 2 0 2 0 0 0 1 2 2 1 1 2 1 1 1 0 2 0 2 1 1 0 0 0 1 0 2 0 0 0 1 1 0 0 1 0 0 0 0 0 0 0 0 2 0 2 0 0 0 0 2 0 2 1 1 0 2 0 0 1 0 0 0 0 0 0 0 0 0 0 1 1 0 0 1 0 2 0 0 0 1 1 0 0 0 0 1 0 1 0 0 0 0 0 1
142 0 0 0 0 0 0 2 0 2 2 0 0 0 0 0 0 1 2 1 1 1 0 1 0 0 0 2 0 0 2 0 0 0 1 1 1 1 1 0 0 0 0 1 1 1 0 0 0 2 2 2 1 2 1 0 1 0 0 0 2 2 1 1 0 1 1 0 0 1 1 1 2 0 1 2 2 1 2 0 1 0 1 1 1 0 0 0 0 2 0 0 2 1 0 1 0 2 2 2 2 2 0 0 2 0 2 0 1 1 0 1 1 1 1 1 0 0 1 0 1 0 1 1 1 1 1 1 2 1 0 0 0 1 1 1 0 0 1 0 1 0 0 0 1 0 1 0 0 0 0 0 0 0 0 0 0 1 0 0 1 1 1 0 0 2 0 0 1 2 0 0 0 1 1 0 1 1 0 1 1 1 0 1 0 0 0 2 1 1 1 1 2 0 2 0 1 1 0 0 0 0 0 0 0 0 2 0 1 0 2 0 1 0 0 1 1 0 0 0 2 0 0 2 0 0 0 0 0 0 0 0 0 0 1 1 0 1 1 1 0 0 2 2 2 2 0 0 2 0 0 0 0 0 1 1 0 1 0 0 0 0 0 0 0 0 1 0 0 0 1 1 1 2 0 0 1 1 1 0 1 0 1 2 2 1 0 2 1 2 1 1 0 2 1 0 1 1 0 1 0 0 1 0 1 0 0 2 0 0 0 0 1 1 1 0 1 0 2 2 0 2 2 1 1 0 1 1 1 1 0 1 1 0 0 0 0 1 1 1 0 1 0 0 0 0 1 1 2 1 1 0 2 2 1 0 1 0 0 1 1 1 2 0 2 0 1 1 1 1 1 1 1 1 0 1 2 1 0 0 1 1 1 1 1 0 0 1 1 0 0 0 0 0 2 0 0 0 0 0 0 0 0 2 0 2 0 1 0 0 0 1 1 1 2 2 0 1 0 0 0 1 1 0 0 1 1 0 2 1 2 0 1 0 1 1 0 0 1 1 1 1 0 1 2 1 1 0 0 1 0 0 0 1 1 0 1 1 1 1 1 1 0 0 0 2 0 1 2 1 1 1 2 2 1 1 1 0 0 0 0 1 1 1 0 2 1 0 1 1 2 1 0 1 1 0 2 2 2 0 1 1 2 0 1 0 1 0 0 0 0 1 0 2 2 0 0 1 0 1 1 1 1 1 1 0 0 0 1 1 1 0 0 0 0 0 1 1 1 1 0 1 0 0 1 1 0 0 2 0 0 0 0 0 2 1 1 0 1 0 0 1 1 1 1 0 1 1 2 0 0 1 0 0 0 0 0 0 1 1 0 0 1 0 0 1 2 1 1 1 1 0 1 0 1 0 0 0 0 0 0 2 0 0 2 0 0 0 2 2 0 0 0 1 0 0 0 0 0 0 0 0 0 1 1 1 0 1 0 0 1 0 0 0 0 0 0 0 0 1 1 1 0 0 1 2 2 1 0 0 1 2 0 2 1 2 1 0 0 0 0 0 2 1 0 1 2 1 0 1 0 1 0 0 0 1 1 0 2 1 1 0 2 1 2 1 0 1 2 1 1 1 0 0 0 0 0 0 0 1 1 0 0 0 2 0 1 2 2 1 0 0 0 0 0 1 0 1 1 1 0 0 0 0 0 0 0 0 0 0 1 0 0 2 0 0 1 0 0 1 0 0 0 0 0 0 0 0 0 0 0 0 0 0 0 0 0 0 0 0 0 0 2 0 1 0 0 2 0 2 1 0 1 0 0 2 0 1 1 1 1 1 0 0 1 0 0 1 0 2 1 2 2 1 1 0 1 1 0 1 1 2 1 2 1 2 1 0 0 2 2 0 1 1 0 1 1 1 2 1 0 2 0 2 2 1 0 0 2 2 1 1 1 1 1 2 0 0 0 0 0 0 0 0 0 0 0 1 0 0 1 1 2 1 0 1 2 2 0 0 1 0 0 0 0 2 1 0 1 0 0 0 1 1 0 2 1 1 1 1 1 1 1 1 0 2 0 0 0 1 1 2 0 1 2 2 2 0 0 0 1 0 1 0 1 1 1 0 0 1 1 1 1 0 1 1 1 2 2 2 0 2 0 0 1 0 1 2 0 0 1 0 0 2 0 0 0 1 0 0 0 0 2 1 0 1 0 0 0 0 2 1 0 0 0 0 1 0 0 0 2 0 1 0 0 0 0 0 1 1 0 0 0 0 1 0 1 1 1 1 1 1 1 2 0 1 1 0 0 0 2 0 0 0 1 1 1 0 0 0 1 1
143 0 0 0 0 1 1 2 0 0 0 0 0 0 0 0 0 0 0 0 1 1 0 2 0 0 0 2 1 1 2 0 0 1 0 1 1 0 0 1 0 0 0 0 1 0 0 0 2 0 0 1 0 1 1 0 1 0 1 2 0 2 0 0 0 0 0 0 0 1 2 1 2 0 0 2 1 0 1 0 1 0 1 1 1 0 0 0 0 2 0 0 0 2 0 2 0 1 1 1 1 2 1 0 2 0 2 0 1 1 0 1 1 2 2 2 1 1 2 0 1 1 2 2 2 2 2 2 2 2 0 0 0 1 0 0 0 0 1 1 2 0 0 0 2 0 0 0 0 1 0 0 0 0 0 0 0 0 1 0 1 1 1 2 0 1 0 1 0 1 0 0 0 1 1 0 2 0 0 0 0 0 2 2 2 2 2 1 0 0 0 0 2 1 2 1 2 1 0 1 0 1 0 1 2 1 1 0 1 0 2 0 0 0 0 0 0 0 0 0 2 1 0 1 1 0 0 2 1 1 0 0 0 0 1 1 1 2 1 1 0 0 2 2 2 2 0 0 2 0 0 0 0 0 1 2 1 0 1 0 1 1 0 0 0 0 0 1 0 0 0 2 0 0 0 0 0 1 1 0 0 0 1 2 2 0 0 0 1 1 1 1 1 2 2 0 2 0 0 0 0 0 1 1 1 0 0 2 0 0 0 0 0 1 2 0 1 0 0 0 1 1 0 0 2 0 0 2 1 1 0 0 2 1 0 0 0 1 1 1 1 1 1 0 0 1 1 0 2 1 1 0 1 1 1 1 1 0 0 0 0 0 1 0 2 0 0 2 2 0 0 2 1 0 1 0 0 1 1 1 1 1 2 1 2 0 0 0 0 0 0 1 1 0 1 1 0 0 0 0 0 1 1 1 0 0 2 1 1 0 1 1 0 0 0 1 1 0 0 0 0 1 1 2 0 2 1 0 1 0 1 0 0 2 0 0 0 1 0 0 1 2 1 2 1 2 2 1 1 1 0 0 0 2 1 1 0 1 1 1 1 1 0 0 0 0 0 2 1 1 2 2 2 2 1 0 0 0 0 0 1 2 1 1 0 0 0 1 1 0 1 1 0 2 1 0 1 2 2 0 0 0 1 1 1 0 1 2 1 0 0 1 1 1 2 0 0 1 0 1 1 1 1 1 1 0 0 2 0 2 0 2 1 2 1 0 2 0 0 2 0 1 0 0 2 2 0 1 1 0 1 1 0 0 2 1 1 0 0 0 0 0 0 0 0 2 1 1 0 1 0 1 0 0 0 0 1 1 0 2 0 0 2 0 2 0 2 1 0 0 2 1 0 0 0 0 0 0 0 0 0 1 0 0 1 1 1 0 1 2 0 0 0 0 0 0 0 1 1 0 0 0 0 1 0 0 2 2 0 0 0 0 0 0 0 0 0 0 0 0 0 1 0 0 2 0 1 0 1 1 0 0 1 1 0 1 1 1 1 0 0 0 0 0 1 0 1 2 0 0 1 1 0 0 0 1 2 0 2 0 1 1 1 1 1 1 1 1 2 1 1 1 0 0 0 0 1 0 1 1 0 1 0 0 0 0 0 2 2 0 0 0 0 0 0 0 0 1 0 0 0 0 0 1 0 1 2 0 1 0 1 0 0 2 0 1 0 0 0 0 0 0 1 1 1 0 0 0 0 1 1 1 0 0 0 2 1 0 2 0 0 0 2 1 0 0 0 2 0 1 0 1 2 1 1 0 2 0 0 1 1 1 0 0 1 2 0 2 1 2 0 1 2 1 1 0 0 1 0 1 1 1 1 1 1 0 1 0 0 2 2 0 0 0 1 1 0 1 2 1 1 2 0 2 2 1 0 0 1 2 0 0 1 1 1 2 0 0 0 1 0 1 1 0 0 0 1 0 0 0 1 1 0 2 2 0 0 1 1 1 1 0 0 0 0 1 0 1 2 0 1 1 1 1 0 2 0 0 2 2 2 0 0 0 0 1 0 0 0 1 1 2 0 1 2 2 2 0 0 0 1 1 0 0 2 2 0 1 0 2 0 0 0 1 1 1 2 0 0 0 0 0 0 0 0 0 0 0 0 0 0 2 0 0 0 0 0 1 0 0 1 0 1 2 0 1 0 0 1 1 2 1 0 0 1 1 2 2 0 2 2 0 0 0 2 0 2 0 1 1 0 1 0 0 0 2 2 0 2 0 0 0 0 2 0 0 1 0 1 0 0 0 0 0 0 0 1 0 0 0 0 1
144 0 0 0 0 0 0 2 0 2 2 0 0 1 1 0 0 0 0 0 0 0 1 2 0 0 0 2 1 1 1 0 2 1 0 1 1 1 0 0 1 1 0 0 1 0 0 0 0 2 0 1 0 0 1 1 1 0 0 2 0 0 0 0 2 0 1 0 0 1 0 1 2 1 1 2 1 2 2 2 0 0 2 1 1 0 0 0 0 2 0 0 1 2 1 1 1 0 0 0 0 2 0 0 1 1 1 1 1 0 0 1 0 0 0 0 0 1 2 0 0 0 1 1 1 1 1 0 1 0 1 1 1 1 0 1 0 0 1 0 1 0 0 0 0 0 0 0 1 1 0 0 0 1 0 0 0 2 1 1 1 0 2 2 1 1 0 0 1 2 0 0 1 1 2 1 2 1 1 0 0 0 0 2 0 0 0 1 1 1 1 1 1 1 1 0 0 1 0 1 0 1 1 0 1 1 1 0 0 0 1 0 2 0 0 1 1 0 1 2 0 0 1 2 1 0 1 1 1 0 1 1 1 1 0 0 0 2 0 0 0 0 2 2 2 2 0 0 1 0 0 0 0 0 0 0 0 2 0 2 0 2 0 0 1 0 1 1 1 0 0 0 0 1 0 0 0 1 1 0 1 0 1 2 2 0 0 1 0 2 1 1 0 2 2 0 1 2 0 1 0 0 0 0 0 0 1 2 0 0 0 1 2 2 1 0 1 1 0 0 0 2 1 1 2 0 0 1 2 2 0 1 2 0 0 0 0 1 1 1 1 1 1 0 1 1 1 0 1 1 1 0 1 1 1 1 0 0 0 1 0 1 1 0 1 1 1 2 2 0 0 2 0 0 0 0 1 1 0 0 2 0 1 0 1 0 0 0 0 0 0 0 1 0 2 1 1 0 1 0 0 0 2 2 0 0 0 1 0 0 1 0 1 0 1 2 0 0 0 1 0 0 0 1 1 1 0 0 2 0 2 1 0 0 0 2 1 1 1 1 0 2 0 1 0 1 2 0 1 0 1 0 0 2 2 2 0 1 0 1 1 1 0 0 0 2 1 1 2 1 2 1 2 2 1 0 1 1 1 1 0 2 1 1 0 1 0 0 1 1 2 1 0 2 2 0 2 1 1 1 1 1 1 1 1 0 1 2 2 0 0 2 2 0 0 0 1 0 0 2 2 0 1 0 0 0 0 2 0 2 0 2 0 0 0 1 1 0 0 2 0 0 0 1 2 0 0 1 1 0 1 1 0 0 2 2 0 0 0 0 0 0 0 0 0 1 1 1 1 0 0 0 1 0 1 0 1 1 0 1 1 0 1 0 1 0 1 1 0 0 0 1 1 0 0 0 0 0 0 0 0 2 1 0 1 0 1 0 1 1 0 0 0 0 0 0 0 2 0 0 0 0 0 0 0 1 1 1 0 0 1 0 0 0 0 0 0 0 0 0 1 1 0 0 1 2 2 0 1 1 1 2 0 2 0 2 0 1 1 0 0 0 2 1 1 1 1 1 1 0 1 1 0 0 0 0 2 0 1 2 0 2 1 1 1 1 1 1 1 1 1 1 0 0 0 0 1 0 0 0 0 1 0 1 1 0 1 1 2 1 1 0 0 1 1 1 1 1 0 0 0 0 0 0 0 1 1 0 1 0 2 1 0 2 0 0 1 0 0 2 0 2 0 0 0 0 0 1 0 1 0 1 1 0 0 1 1 0 2 0 0 0 1 0 0 0 0 1 1 1 0 0 0 0 0 2 1 1 1 0 0 1 0 0 0 2 1 2 1 2 0 1 1 2 2 0 0 1 0 1 1 2 1 2 1 0 0 0 1 1 1 0 0 0 2 2 2 0 2 0 0 1 1 2 2 1 0 0 1 1 1 1 2 0 0 2 0 0 0 0 0 0 1 0 0 0 1 1 0 0 1 1 1 2 2 0 0 0 0 0 2 0 0 0 0 0 0 0 2 0 1 0 0 2 0 1 0 1 0 0 1 1 0 0 0 1 0 0 0 1 2 2 0 0 2 2 2 0 0 1 0 1 1 0 0 0 1 2 0 2 0 0 0 0 0 0 2 0 2 1 1 1 0 1 0 1 1 1 1 1 1 1 0 1 0 0 0 1 0 0 0 0 2 1 1 0 0 0 1 1 2 1 1 0 0 1 1 1 0 1 2 0 2 0 0 0 0 0 2 1 1 0 0 0 0 0 1 1 0 0 0 2 1 2 0 1 1 1 0 0 1 0 0 1 1 0 1 0 1 1 0 1
145 0 0 0 1 0 0 1 0 1 1 0 1 1 0 1 0 2 0 0 0 0 0 1 0 0 0 1 2 2 2 0 1 0 2 1 1 1 0 1 1 1 0 1 1 1 1 0 1 1 1 1 0 0 1 1 1 0 0 2 0 2 2 2 0 2 0 0 0 1 1 1 2 0 0 2 2 0 2 0 0 0 2 0 1 0 0 0 0 2 0 0 0 2 1 1 1 2 1 1 1 1 0 0 2 0 2 0 1 1 0 1 1 2 2 2 1 0 2 0 0 0 2 2 1 1 1 0 2 0 0 0 0 0 0 0 0 0 0 0 1 0 0 0 1 0 1 0 1 1 0 0 0 0 2 0 0 0 1 1 2 1 2 2 2 2 0 0 0 1 1 1 0 1 2 2 1 1 0 0 0 1 2 2 2 2 2 0 0 0 0 0 0 1 1 0 1 2 0 0 0 1 0 0 2 0 1 0 0 0 1 0 1 0 0 0 0 0 1 2 0 0 1 2 0 0 0 2 1 2 0 0 0 0 0 0 0 2 0 1 0 1 2 1 2 2 0 1 1 0 0 0 0 0 0 0 0 0 1 0 0 1 1 0 0 0 0 0 2 0 0 0 0 2 0 0 1 0 1 0 1 0 1 2 2 2 0 2 0 2 2 0 1 1 2 0 2 1 0 0 0 0 1 1 0 0 0 1 0 0 0 1 2 2 1 1 0 1 0 0 1 1 0 0 1 0 0 0 1 1 0 2 0 0 0 1 0 0 1 1 0 0 0 0 0 0 1 0 2 0 0 0 1 1 0 1 0 0 0 2 0 1 2 0 2 0 1 1 1 0 0 2 1 1 0 1 1 2 0 0 0 2 1 1 1 1 0 0 0 0 0 0 0 0 2 0 0 1 1 0 0 1 0 2 0 2 0 0 0 0 0 0 0 0 0 1 1 1 0 0 0 2 0 2 0 0 0 0 2 1 2 0 0 1 0 0 0 2 1 1 0 2 0 0 1 2 2 0 1 2 0 0 0 2 2 1 0 2 2 2 0 2 0 0 0 1 1 1 1 0 1 1 1 1 1 0 1 0 0 0 0 2 0 0 0 0 0 0 2 1 1 2 0 1 1 0 1 1 1 1 1 0 1 1 1 0 2 0 1 0 1 1 1 0 0 0 0 1 0 1 1 1 0 0 1 0 1 1 1 1 1 1 2 2 2 0 2 1 1 1 1 1 0 0 1 0 1 1 1 0 1 1 0 0 1 0 0 0 0 0 0 0 0 1 1 1 1 1 0 1 0 0 0 0 0 0 0 0 0 2 0 0 2 0 2 0 2 2 1 1 1 1 0 0 0 0 0 0 0 0 0 1 0 0 1 0 0 1 1 0 0 0 0 0 0 0 0 2 0 0 0 0 0 1 0 1 1 1 0 0 0 1 1 0 0 1 0 0 0 1 1 1 0 1 1 1 2 0 2 2 0 0 1 0 0 1 2 2 2 0 0 0 1 2 0 2 0 1 1 1 0 1 0 0 1 1 1 1 1 1 2 0 2 2 2 2 1 2 1 1 2 0 0 0 0 0 0 0 0 1 0 0 0 0 1 0 0 2 0 0 1 1 0 1 0 0 0 1 0 0 0 0 0 0 1 0 0 1 1 0 2 0 0 2 0 1 0 0 0 0 0 2 0 0 0 0 0 0 0 0 0 0 1 0 0 2 1 0 2 0 0 0 2 1 0 0 0 2 0 1 2 1 2 0 0 0 0 0 0 0 1 1 0 0 1 1 0 1 0 2 1 2 2 2 1 1 0 1 0 2 2 2 0 1 2 0 1 0 1 1 1 0 1 1 0 2 1 2 1 0 1 1 1 1 1 1 0 0 1 2 1 0 2 0 0 2 0 0 0 1 0 1 1 0 0 0 1 0 0 0 2 2 1 1 1 0 1 0 1 1 0 0 0 0 0 1 1 0 1 0 0 0 1 1 0 1 0 2 1 1 1 1 0 1 0 1 0 0 1 1 0 1 0 0 1 1 1 0 1 0 0 0 0 0 1 0 1 2 0 2 1 0 0 0 2 1 0 2 2 2 0 2 1 1 0 2 2 1 0 0 0 2 0 1 0 1 0 1 0 0 0 0 2 1 0 0 1 0 0 0 2 1 1 0 0 0 1 2 0 1 1 0 1 0 0 0 0 0 1 1 0 0 0 0 0 0 1 1 2 2 1 1 2 2 0 0 0 1 0 0 1 0 0 1 0 0 0 0 0 1 1 2
146 0 0 0 0 0 0 2 0 1 1 0 0 1 1 0 0 0 1 1 0 0 0 1 0 0 0 2 1 1 2 2 1 1 0 2 1 1 0 1 1 1 0 0 1 0 0 0 2 0 0 0 0 0 0 2 0 0 0 0 1 1 1 1 0 2 0 0 0 1 1 1 2 0 0 2 2 2 2 1 1 0 2 0 2 0 0 0 0 1 0 0 2 1 0 0 0 2 2 2 2 2 0 0 2 1 2 0 0 0 1 2 0 2 2 2 0 0 1 0 1 0 0 0 0 0 0 2 2 2 0 0 0 1 1 1 1 0 0 0 1 0 0 0 1 0 0 0 0 0 0 0 0 0 0 0 0 1 0 0 1 1 1 1 0 2 0 0 0 0 2 0 1 1 1 1 2 1 0 1 1 1 0 1 1 0 0 0 0 0 0 0 1 0 1 0 1 2 0 0 0 0 0 1 2 0 0 0 1 0 2 0 0 1 0 0 0 1 0 0 2 0 0 2 0 0 1 1 1 1 0 0 1 1 1 0 1 2 0 0 0 0 2 2 2 2 0 1 1 1 1 1 0 1 0 1 1 2 0 1 0 1 0 0 0 0 0 0 0 0 1 2 0 2 1 0 1 0 1 0 1 0 2 2 2 2 2 2 0 2 1 1 0 2 2 0 1 1 0 1 0 0 0 1 0 1 0 2 1 0 1 0 0 1 0 0 1 0 0 0 1 2 2 1 2 0 0 1 1 0 0 2 1 1 0 0 0 1 1 0 0 1 1 0 1 1 1 0 2 0 0 0 2 2 2 0 1 0 0 0 0 0 1 1 1 0 1 1 1 0 0 2 0 0 1 1 2 2 0 0 0 2 1 0 1 0 0 0 0 0 0 0 0 1 2 1 1 1 1 1 0 1 1 1 0 0 1 1 0 0 0 0 0 0 0 0 2 1 0 0 0 2 0 1 1 2 2 1 1 1 1 1 0 0 0 2 0 1 0 0 0 1 0 0 0 1 2 2 2 0 0 1 0 2 1 1 0 2 1 2 1 1 0 0 0 2 1 2 2 2 2 2 1 1 2 0 1 0 0 2 2 1 1 1 0 1 0 0 1 1 1 2 0 1 1 2 0 2 2 0 0 0 2 0 2 0 1 0 0 0 0 1 0 2 2 0 0 1 0 1 1 1 0 0 0 1 0 0 1 1 2 0 0 0 0 0 2 1 0 0 2 2 1 0 1 1 0 2 0 0 1 1 0 0 1 1 1 0 0 1 1 0 1 1 1 0 1 1 1 0 0 0 0 0 0 0 0 0 0 2 0 0 1 0 1 0 0 1 1 0 0 0 1 1 0 0 0 1 1 0 1 0 0 1 2 0 0 1 1 1 0 0 1 1 1 1 0 0 0 0 0 0 0 1 0 1 1 1 0 0 1 0 0 0 0 0 1 0 0 0 0 1 0 0 2 0 1 0 1 0 2 2 0 0 0 2 0 2 1 0 0 0 1 2 0 1 1 1 1 0 1 1 0 0 1 0 1 0 1 1 1 1 1 1 1 1 0 2 1 1 2 1 0 1 1 1 2 0 1 2 0 1 0 0 2 0 1 1 1 0 0 0 0 1 1 1 1 1 1 0 0 0 1 0 0 1 1 0 1 0 1 0 0 2 0 0 0 0 0 1 0 0 0 0 0 0 0 0 0 1 1 1 1 0 1 1 0 0 1 1 1 0 2 0 0 1 1 1 0 1 1 0 2 0 0 1 1 0 0 0 1 1 0 0 0 2 0 0 0 2 2 2 2 2 2 0 0 2 2 2 0 0 1 2 1 0 1 0 2 0 0 0 1 1 1 2 2 2 2 0 1 2 1 2 1 1 0 0 1 2 2 1 1 1 1 2 0 0 1 0 1 1 1 0 0 0 1 0 1 0 1 1 1 2 1 1 1 1 0 0 0 0 0 0 0 0 1 0 2 1 0 1 2 0 0 1 0 0 1 2 2 0 0 1 0 1 0 1 0 1 1 2 1 1 2 0 1 0 0 0 0 0 0 0 2 1 1 0 0 2 0 0 0 0 1 0 1 2 2 1 0 2 0 1 0 1 2 1 1 1 0 2 0 1 0 1 0 0 0 0 0 0 1 2 1 1 0 0 0 1 2 0 1 0 0 1 2 1 0 1 1 1 2 0 0 0 0 0 1 1 0 0 0 0 0 1 2 2 0 0 0 2 1 2 0 1 1 1 0 1 0 0 0 0 0 0 0 0 1 0 0 1
147 0 0 0 1 1 1 2 0 2 2 0 0 0 0 0 0 1 1 0 0 0 1 1 1 1 1 0 0 1 2 0 0 1 1 1 1 1 0 0 1 0 0 0 1 0 0 0 1 0 0 1 0 0 1 2 0 1 1 2 0 1 2 1 0 2 1 0 0 0 0 0 2 0 0 2 2 0 1 0 1 0 2 0 2 0 0 0 0 2 0 0 1 0 0 1 0 1 1 1 1 2 1 0 2 0 2 0 1 1 0 1 0 1 1 1 0 0 1 0 2 1 2 2 1 0 1 2 2 2 0 0 1 1 0 0 0 0 0 0 1 0 1 0 1 0 1 0 0 0 0 0 0 0 1 1 0 0 0 0 1 1 1 1 1 2 0 0 0 1 1 0 0 1 0 1 1 1 0 1 1 0 1 1 1 1 1 0 0 0 0 2 1 0 1 0 0 1 0 0 0 0 0 1 1 1 1 0 0 0 1 0 0 0 0 0 0 0 1 1 1 0 1 1 0 0 1 1 0 1 1 1 0 0 0 0 0 2 0 1 0 0 2 1 1 1 0 0 2 0 0 0 0 0 1 1 0 1 1 0 1 1 0 0 1 0 1 1 2 1 0 0 1 2 0 1 0 2 2 0 0 1 0 1 0 1 0 1 0 2 1 0 0 2 2 1 1 0 0 0 0 0 0 1 0 0 0 2 0 0 0 1 1 1 0 0 0 1 0 0 1 2 1 1 1 0 0 1 2 2 0 1 0 0 0 0 0 1 1 0 0 0 2 0 0 1 0 0 2 2 1 1 1 1 1 1 0 0 0 0 0 0 2 0 2 0 1 1 1 0 0 2 1 1 0 0 0 1 1 0 1 0 0 0 0 0 0 0 0 0 0 0 0 0 2 0 0 1 0 0 0 0 1 1 0 0 1 1 0 0 0 2 0 0 0 2 0 1 0 1 0 1 0 2 2 2 0 1 1 1 1 2 0 1 0 0 0 1 0 0 0 2 0 0 1 1 1 1 1 2 0 0 0 2 1 0 0 0 1 1 2 1 0 0 0 2 1 1 2 0 1 1 2 2 2 0 2 0 0 0 1 2 1 1 1 2 0 0 1 0 1 1 0 2 0 0 0 1 1 0 1 1 2 0 2 0 0 1 2 0 0 2 2 0 0 0 1 0 0 1 1 1 2 1 1 0 0 0 1 1 1 0 1 1 1 0 1 1 0 1 1 1 0 0 1 2 0 1 1 0 0 0 0 0 2 1 1 0 0 0 1 0 2 0 0 0 1 1 1 0 1 1 1 0 1 0 1 2 0 2 0 0 1 0 0 1 0 1 0 0 0 1 0 0 1 0 1 0 0 0 0 2 0 1 2 0 1 0 2 2 0 0 0 1 0 1 0 1 0 1 0 0 0 1 1 1 0 2 0 0 0 0 0 0 0 0 1 1 0 0 1 0 0 2 1 1 1 1 1 1 1 1 1 0 0 2 1 2 1 0 0 0 2 2 0 1 0 1 0 1 1 0 0 1 1 0 2 0 1 1 0 0 2 2 2 2 2 1 2 1 2 0 0 0 0 0 1 0 1 2 0 1 0 0 0 0 1 1 2 0 1 0 0 1 2 1 2 1 1 0 0 0 1 0 0 1 1 0 0 0 0 0 1 2 0 1 0 0 1 1 0 2 0 0 1 1 1 0 0 1 1 1 1 0 0 1 1 0 2 0 0 0 2 0 0 0 0 1 0 2 1 1 2 1 1 1 2 2 2 0 1 1 1 1 1 2 1 1 0 1 0 1 2 1 1 0 0 0 0 0 0 2 0 1 2 0 2 0 2 0 0 0 1 1 0 2 1 0 2 0 0 2 0 1 1 1 0 0 1 2 1 1 2 1 1 1 0 0 0 1 0 1 1 0 1 1 0 1 0 0 2 2 0 2 2 0 0 0 0 0 1 0 0 0 0 0 2 0 2 0 1 0 0 2 0 1 0 0 1 1 2 0 1 1 0 1 0 0 1 1 0 1 1 0 2 2 2 0 0 1 0 1 1 0 1 1 0 2 0 2 0 0 1 0 2 2 0 2 2 1 0 2 0 1 0 1 1 2 0 0 0 0 0 2 0 0 0 0 0 1 0 0 2 2 1 1 0 0 2 0 2 0 1 0 0 0 1 1 0 0 1 0 1 0 1 0 1 0 2 0 0 0 0 0 2 0 1 2 0 0 0 2 1 1 0 0 0 1 0 1 0 1 1 0 2 1 0 0 0 0 0 0
148 0 0 0 1 0 0 1 1 0 1 0 1 1 0 1 0 1 1 1 1 0 1 2 0 0 0 1 0 1 2 0 0 1 2 2 1 1 0 0 2 2 1 0 2 1 2 0 2 0 0 0 1 1 0 1 1 0 0 1 0 1 2 2 1 0 2 0 0 1 1 1 2 1 1 2 2 0 2 0 0 0 2 0 1 0 0 0 0 1 0 0 0 0 1 2 1 0 0 0 0 1 0 0 2 1 2 1 1 0 0 2 0 0 0 0 0 0 1 0 1 0 1 1 1 1 1 1 2 1 0 0 0 1 1 1 0 0 0 0 0 0 0 0 0 0 0 0 0 0 0 0 1 0 0 0 0 0 1 0 1 1 1 2 1 1 0 0 2 2 0 0 0 1 2 0 2 0 0 0 0 1 0 2 1 0 0 0 0 0 0 0 0 1 1 0 1 2 0 0 0 0 1 0 1 0 0 0 1 0 1 0 0 0 0 0 1 0 0 0 2 1 1 2 0 0 1 1 0 0 1 1 1 1 1 1 0 2 0 0 0 1 2 1 1 1 0 0 2 0 0 0 0 0 0 1 1 2 0 2 0 2 0 0 1 0 0 1 1 0 2 1 0 2 0 0 2 0 2 0 0 0 1 1 2 1 1 1 1 2 1 2 1 2 1 0 2 2 0 1 0 0 0 1 0 0 2 2 0 0 0 0 1 2 1 1 0 1 1 1 0 2 2 0 1 0 0 1 1 2 0 0 0 0 0 0 0 2 0 2 1 1 1 0 0 0 2 0 2 1 1 0 1 1 1 1 0 0 0 1 0 1 1 0 1 0 1 2 2 2 2 0 0 0 1 1 2 0 0 0 2 0 0 0 0 0 0 0 0 0 0 0 1 0 2 0 1 0 1 1 0 1 0 1 0 1 1 1 0 0 0 1 0 0 0 2 0 1 0 0 0 1 0 1 1 1 0 0 0 0 0 0 0 1 1 2 0 0 1 1 2 0 0 2 1 2 1 1 1 1 0 1 0 1 2 1 1 1 2 2 1 2 0 0 1 1 0 0 2 0 0 0 2 2 0 0 0 0 0 1 1 2 0 0 0 1 0 1 0 1 1 0 0 2 0 0 0 2 2 0 0 0 2 0 2 0 1 0 0 0 0 1 0 0 0 0 0 0 0 0 0 1 0 0 0 1 1 0 1 1 1 0 2 2 2 0 1 0 1 2 0 0 0 1 1 0 1 0 2 0 0 0 0 0 1 0 0 1 0 0 0 0 1 0 0 0 0 0 2 0 1 1 1 0 1 0 1 1 0 2 0 0 0 0 0 0 0 1 0 0 0 0 1 0 0 0 1 0 0 0 0 2 0 0 2 0 2 0 0 0 2 0 0 0 0 1 0 1 0 1 1 1 0 0 0 1 2 1 0 0 0 0 1 0 0 0 1 0 0 0 0 2 0 2 0 0 1 0 1 1 1 1 0 2 1 2 2 1 1 0 0 0 1 2 0 2 0 2 0 2 0 1 0 0 2 0 2 0 1 1 1 0 1 1 1 1 0 2 1 1 2 0 0 1 0 0 2 0 1 1 0 1 0 0 2 0 0 2 2 0 0 0 0 0 1 1 0 1 0 0 0 0 0 0 1 0 0 0 0 0 1 0 1 2 0 1 0 0 1 1 1 1 0 0 1 0 1 1 0 1 0 1 1 0 0 1 1 0 1 0 0 0 1 0 0 0 1 1 0 2 1 0 0 1 1 1 1 0 0 2 2 2 0 0 1 0 0 2 0 2 0 2 2 1 0 1 0 2 0 2 2 2 1 2 1 0 1 1 0 0 0 0 1 1 1 2 2 2 2 0 2 2 1 2 2 1 0 0 1 2 1 1 2 0 0 1 1 0 0 0 0 0 1 0 0 0 1 0 0 0 2 2 1 2 1 0 1 0 1 1 1 0 0 0 0 0 2 1 1 0 0 0 0 2 0 1 1 0 2 2 2 0 0 0 0 2 0 1 1 1 0 1 1 0 0 0 0 0 0 0 0 1 0 0 1 1 0 1 0 1 1 0 0 0 1 1 1 0 1 0 1 0 0 1 1 1 2 2 0 0 2 1 0 0 0 0 0 1 1 1 0 0 0 0 0 0 0 0 0 1 0 0 1 1 1 0 1 2 1 1 0 1 2 0 2 1 1 0 1 1 1 0 0 0 0 0 0 2 1 0 0 2 0 1 0 0 0 1 0 0 0 2 2 1 2 0 1 0 0 0 1 1
149 0 0 0 0 1 1 2 0 1 1 0 0 1 0 0 0 0 1 0 0 0 0 1 0 0 0 1 0 0 1 0 1 1 0 0 2 0 0 1 0 0 0 1 1 1 1 0 1 1 0 1 2 2 0 2 0 0 1 1 0 1 1 1 1 0 2 0 0 0 0 1 2 1 2 2 2 1 2 1 0 0 2 0 0 0 0 1 1 2 1 1 2 2 1 1 1 2 2 2 1 2 0 0 2 0 2 1 1 0 0 1 0 0 0 0 0 0 1 0 2 1 1 1 1 1 1 0 1 0 0 0 0 1 1 1 1 0 0 0 1 0 1 0 1 0 0 0 0 0 0 0 0 0 0 0 0 2 0 0 0 0 1 0 0 2 0 0 0 0 2 0 0 2 2 1 2 1 0 1 1 0 0 2 1 0 0 1 0 0 0 0 2 1 2 0 1 1 0 0 0 0 1 1 0 1 1 0 1 0 1 0 1 0 0 0 0 0 1 0 2 0 0 2 0 0 0 1 0 2 1 1 0 0 0 0 0 2 0 0 0 0 2 1 1 1 0 0 2 0 0 0 0 0 1 1 1 1 1 0 1 1 0 1 1 1 0 0 1 0 0 1 1 1 0 0 0 1 2 0 0 1 0 2 0 0 0 1 0 2 1 1 1 2 2 0 2 1 0 0 1 0 2 0 2 0 0 2 0 0 0 1 1 1 1 0 0 0 0 0 0 1 1 0 1 0 0 1 1 1 0 0 0 0 0 0 0 2 0 1 0 2 1 0 1 1 1 0 2 1 1 0 1 1 0 1 1 0 0 1 1 2 2 0 2 1 1 2 2 1 1 1 0 0 0 0 1 1 0 0 0 1 0 0 0 0 0 0 0 0 0 1 0 1 2 0 1 0 1 0 0 1 1 2 0 1 0 1 0 0 0 0 0 0 0 2 0 1 0 0 1 2 0 0 1 2 1 0 2 2 1 0 0 2 2 1 0 1 2 1 0 0 0 0 2 2 0 0 0 0 0 0 0 2 1 1 0 2 2 2 1 2 2 0 0 2 0 1 2 1 1 1 2 2 0 2 0 1 1 0 1 2 0 0 0 0 0 1 1 0 1 2 0 2 0 0 2 0 0 1 1 1 1 0 1 0 1 0 0 0 0 1 1 0 0 0 1 0 0 1 1 1 0 1 1 0 0 1 0 2 0 1 0 0 0 1 2 1 0 0 2 2 0 0 2 1 0 1 1 0 0 1 0 0 1 1 0 1 0 0 0 0 1 0 0 1 2 0 0 0 1 1 1 0 1 0 2 0 0 2 0 1 1 0 0 1 1 2 2 1 1 1 1 0 0 0 0 1 1 0 1 1 0 0 1 0 1 0 0 1 1 0 0 0 0 0 0 0 0 0 0 0 0 1 0 0 1 0 0 0 0 0 0 0 0 0 0 0 0 0 1 0 0 1 0 1 1 0 1 1 0 1 0 2 1 2 2 2 2 0 0 0 1 1 1 2 1 2 0 0 1 1 0 0 1 0 2 1 1 1 1 0 2 2 1 2 1 2 2 1 1 0 0 0 1 0 2 0 0 0 0 0 0 0 1 0 1 2 2 0 0 0 0 2 1 0 0 2 1 0 0 0 0 0 0 1 1 0 1 0 1 1 0 2 0 1 1 0 1 1 1 1 0 0 1 0 0 0 0 0 0 0 1 0 1 0 1 0 1 0 0 0 2 0 0 1 1 1 0 1 1 0 1 0 0 1 1 0 0 2 2 2 1 1 1 2 0 2 1 2 0 1 2 2 2 0 0 1 0 1 1 1 1 2 1 0 1 0 0 1 2 1 1 1 0 1 1 1 2 1 1 2 1 2 2 0 0 0 0 2 0 0 1 1 1 1 0 0 0 0 0 0 1 0 1 1 0 0 1 0 1 1 1 2 1 1 1 0 1 0 0 0 1 0 1 1 1 0 0 0 0 0 1 0 0 1 0 2 0 0 1 1 0 0 0 1 0 1 0 2 0 2 0 0 2 2 2 0 0 0 0 2 0 0 1 0 0 1 0 2 0 0 1 0 1 1 1 0 2 1 0 2 0 0 0 0 1 1 0 0 0 0 0 2 0 1 0 0 1 0 0 0 2 1 1 0 0 1 0 2 2 0 1 0 0 1 1 1 0 1 0 1 0 1 0 0 0 0 1 1 0 0 0 0 0 1 2 1 1 0 0 1 0 0 0 0 0 0 0 0 0 0 0 0 0 1 0 0 0 0 0 0
150 0 1 0 0 1 1 1 0 1 1 1 1 2 1 0 0 2 1 1 1 1 0 2 0 0 0 1 0 0 2 0 0 0 0 0 2 1 0 0 0 0 1 0 2 2 0 0 2 0 0 0 1 1 1 1 0 0 1 1 1 2 0 0 0 0 2 0 0 0 0 0 2 1 1 2 2 1 2 1 0 0 1 1 2 0 0 1 0 1 0 0 2 2 0 2 0 0 0 0 0 2 0 0 1 1 1 0 0 0 1 2 1 2 2 2 1 0 0 0 2 0 1 1 1 1 1 1 2 2 1 1 0 0 0 0 0 0 0 0 2 0 1 0 0 0 0 0 0 0 0 0 0 0 0 0 0 0 0 0 1 1 2 2 1 1 0 0 0 1 1 1 0 1 1 1 0 2 0 2 2 0 0 2 1 1 1 0 0 0 0 0 2 0 2 0 2 1 0 0 0 0 0 0 1 1 1 0 1 0 2 0 1 0 0 0 0 0 0 0 2 0 0 2 0 0 1 1 0 2 0 0 0 0 0 0 0 2 0 0 0 0 2 1 1 1 0 1 2 0 0 1 0 0 0 0 0 1 0 0 0 0 0 0 1 0 1 2 0 0 0 2 0 1 0 0 1 0 1 0 1 1 1 2 2 2 1 1 1 2 1 1 1 2 2 0 2 1 0 1 1 0 0 2 0 0 0 1 2 0 2 0 1 1 0 0 1 0 2 2 0 1 0 0 2 0 1 1 0 0 0 0 1 0 0 0 0 1 1 1 1 2 1 0 1 1 2 0 2 1 1 0 2 2 2 0 1 0 0 2 0 2 2 0 2 0 0 1 1 0 0 2 1 1 0 1 2 2 1 0 0 1 0 0 1 0 0 0 0 1 1 1 1 0 2 0 1 0 1 1 0 1 0 1 0 0 1 0 0 0 0 0 1 0 1 2 0 0 0 0 0 0 0 1 1 1 0 0 1 0 1 0 0 2 1 1 0 0 0 0 1 0 0 0 0 1 2 1 2 1 0 1 0 1 1 0 1 1 2 1 1 0 1 1 1 0 0 1 2 1 1 1 2 1 1 1 1 0 0 1 2 0 1 1 0 0 0 0 0 0 0 0 0 1 0 1 0 2 2 0 2 2 2 0 2 0 0 2 2 0 0 2 0 1 1 0 1 1 0 2 2 0 1 1 1 1 0 2 0 2 0 2 2 1 2 0 2 1 0 1 0 2 0 1 2 1 0 2 0 0 1 1 0 1 2 0 0 1 0 0 0 0 1 1 1 0 1 1 0 1 1 1 0 0 0 0 0 1 0 1 0 0 1 0 0 1 2 1 1 1 0 1 0 0 1 0 1 0 1 1 0 2 1 0 2 0 1 0 1 2 0 0 1 1 1 1 1 1 1 0 0 0 0 0 0 0 2 0 0 0 0 0 0 0 0 0 1 1 0 0 1 0 0 1 1 1 2 0 2 2 1 1 0 2 1 2 2 2 2 0 0 0 1 1 0 1 2 1 1 1 0 1 1 0 0 1 0 0 2 1 1 0 2 1 1 1 2 0 2 2 1 0 0 1 0 0 1 0 0 1 0 2 0 0 2 0 0 2 2 0 0 0 0 0 0 1 0 1 1 0 0 0 2 0 0 2 2 0 0 0 1 0 0 2 0 0 1 0 1 1 0 2 1 1 1 0 0 0 0 0 0 0 0 0 1 1 0 0 0 0 0 0 2 0 0 0 1 2 0 1 1 0 2 0 0 1 1 2 1 1 1 0 1 1 1 2 1 2 1 2 0 1 1 0 0 0 1 1 1 2 1 1 1 2 1 0 1 0 1 1 1 0 0 0 1 1 1 1 1 1 0 1 0 2 2 1 0 0 1 2 1 1 1 1 1 2 0 0 0 0 0 0 1 1 0 0 1 0 0 0 1 1 0 1 1 0 1 1 2 2 0 0 0 0 0 0 2 0 1 0 1 0 0 1 0 2 0 0 2 2 2 0 0 0 0 0 0 0 0 2 1 2 0 0 1 1 1 0 1 0 0 1 0 0 1 2 0 2 0 1 1 1 0 0 0 0 2 1 1 1 0 1 0 1 0 0 1 1 0 0 0 1 1 2 1 0 0 0 2 2 0 0 2 1 0 0 1 1 1 1 2 0 2 0 1 0 0 2 0 2 2 0 2 0 1 1 2 0 1 0 0 0 0 0 0 1 1 1 1 0 0 1 0 1 0 0 0 0 1 0 0 1 0 0 1 0 0 0 1 1 0 1
151 0 0 0 0 1 1 2 1 0 1 0 0 0 0 0 0 2 1 1 1 1 1 1 0 0 0 2 0 0 2 0 0 0 0 0 2 1 0 0 1 1 0 0 1 0 0 0 2 0 0 0 0 0 0 2 0 0 0 2 1 1 1 1 0 1 0 0 0 1 1 1 2 1 2 2 2 1 2 0 1 0 2 0 1 0 0 0 0 2 0 0 0 1 0 1 0 1 0 0 0 1 0 0 2 2 2 2 2 0 0 2 0 2 2 2 0 0 1 0 1 0 2 2 0 0 0 0 2 0 0 0 0 1 1 1 0 0 0 0 1 0 0 0 2 0 0 0 0 0 0 0 0 0 1 0 0 0 1 0 1 1 1 1 1 2 0 0 0 0 2 2 0 2 2 0 2 1 0 1 1 0 0 1 1 1 0 0 0 0 0 0 0 0 0 1 2 1 0 0 0 0 0 0 1 1 1 0 2 0 1 1 1 0 0 0 0 0 0 1 1 1 0 2 0 0 1 0 0 0 0 0 1 1 1 0 1 2 1 1 0 0 2 0 0 0 0 0 0 0 0 0 0 0 0 1 0 1 0 1 0 1 0 1 1 0 1 0 2 1 0 1 0 1 1 0 1 0 1 0 1 0 0 2 2 2 0 2 0 2 0 1 1 2 2 1 1 1 1 0 0 0 0 0 0 1 1 2 0 0 0 0 1 2 2 0 1 0 1 1 1 2 1 1 1 0 0 0 1 0 0 1 0 0 1 1 1 2 0 0 0 0 1 1 2 2 0 1 2 1 1 1 2 2 0 0 2 0 0 0 1 1 2 0 2 0 0 2 2 0 0 2 0 0 0 0 1 1 0 0 0 0 1 0 2 0 1 0 0 0 0 0 0 1 2 1 1 0 1 1 0 1 1 2 0 1 0 1 0 0 2 0 0 0 0 1 1 1 0 0 0 2 0 1 1 1 0 2 2 2 2 0 0 2 0 0 0 0 1 0 1 1 0 1 1 0 1 0 0 2 0 2 0 2 2 2 0 1 2 1 1 1 0 2 0 0 0 1 1 0 1 1 2 2 1 1 1 0 0 0 1 1 0 0 0 0 0 2 0 0 2 2 0 0 1 0 2 0 0 0 2 1 1 1 1 0 2 1 1 0 1 1 1 1 1 0 0 0 0 1 1 2 0 1 1 0 0 1 1 1 1 1 0 0 0 0 2 1 1 1 1 1 0 0 2 2 0 0 2 0 0 0 0 0 0 0 0 1 0 2 1 0 0 2 2 0 2 1 1 0 1 1 1 0 1 0 0 1 0 2 0 0 1 0 1 0 0 0 0 0 0 0 1 0 1 0 0 0 0 0 0 2 0 0 2 1 1 0 1 2 0 0 1 1 1 1 0 1 1 0 0 0 0 0 0 1 2 1 0 0 2 0 0 0 0 2 0 0 1 0 1 1 0 0 1 2 2 0 1 1 0 1 0 2 1 2 1 1 1 0 0 0 1 1 0 1 2 2 0 1 1 0 0 1 0 0 2 1 1 1 2 0 2 1 2 2 0 1 2 0 2 1 0 1 0 0 1 0 2 1 0 2 1 0 1 0 0 2 2 0 0 0 0 0 0 0 1 1 1 0 0 0 1 0 0 2 2 0 1 0 1 0 0 2 0 0 0 0 0 1 0 1 0 0 0 1 0 0 0 0 0 0 1 0 1 1 0 0 2 0 0 0 2 1 0 1 0 1 0 2 1 0 1 0 0 0 1 1 1 1 2 0 1 1 1 2 1 2 0 2 0 2 2 2 1 1 0 1 0 2 1 1 1 2 0 1 1 0 1 1 2 0 1 1 1 2 2 2 2 0 2 2 0 2 2 0 0 0 1 2 1 1 2 0 0 2 0 0 1 1 0 1 2 0 0 0 2 1 0 0 2 2 1 1 1 0 1 0 0 0 2 0 1 0 1 2 2 0 2 0 1 0 0 1 0 1 1 2 0 0 0 2 1 0 0 1 1 0 1 1 0 1 0 0 2 2 2 0 0 0 0 2 1 0 2 1 0 2 0 1 1 0 0 0 1 0 2 0 2 2 0 2 1 1 0 2 2 1 0 0 2 1 1 2 1 1 0 0 1 1 0 0 1 2 2 1 0 0 0 0 2 1 1 0 0 0 1 2 0 2 1 1 0 0 0 1 2 0 1 1 0 0 0 0 0 1 1 1 0 0 0 2 1 1 0 1 1 1 0 1 0 1 0 0 0 0 1 0 1 0 0 0
152 0 0 1 1 0 0 2 0 2 2 0 0 1 1 0 0 0 1 2 1 1 1 1 0 0 0 1 1 1 2 1 0 2 0 0 2 1 0 0 2 2 1 0 1 1 0 0 0 0 0 1 0 0 1 1 0 0 1 1 0 1 0 0 0 0 2 0 0 0 0 1 2 0 0 2 2 2 2 0 2 0 1 0 1 0 0 0 0 2 0 0 1 2 1 1 1 1 0 1 1 1 1 0 2 0 2 0 0 0 0 0 1 2 2 2 2 1 2 0 0 0 2 2 1 1 1 0 2 2 1 1 0 0 0 0 0 0 0 0 1 0 1 0 1 0 1 0 0 0 0 0 0 0 1 1 1 1 0 0 0 0 1 1 2 2 1 0 0 0 2 0 0 1 1 1 1 0 0 0 0 0 1 2 1 1 1 1 0 0 0 1 2 2 2 1 1 2 0 0 0 0 0 1 0 2 2 0 1 0 2 0 2 1 0 0 0 1 0 0 2 1 1 1 0 0 1 2 1 2 0 0 1 1 2 1 1 2 0 0 0 0 2 0 2 2 2 0 2 0 0 0 0 1 0 1 0 1 0 0 0 0 0 1 1 0 0 0 0 0 0 1 0 0 0 0 0 1 2 0 1 1 0 2 1 0 0 2 0 1 1 1 1 2 2 0 1 1 1 0 0 0 0 1 0 1 0 1 0 0 0 0 1 2 1 0 0 0 1 1 1 1 0 1 0 0 0 1 2 2 0 0 0 0 0 0 0 0 2 0 1 1 1 0 0 0 2 1 1 0 0 0 1 1 0 1 1 1 0 2 0 2 1 0 1 0 1 2 2 1 1 1 1 1 0 1 1 2 0 0 0 1 1 0 1 1 0 0 0 0 0 1 1 0 2 0 0 0 1 1 0 1 0 0 0 0 2 0 0 1 0 1 2 0 2 2 0 0 0 0 0 0 0 1 1 2 1 0 0 0 0 0 1 1 1 0 0 1 1 1 2 1 0 0 1 1 2 0 0 1 0 0 0 2 1 1 0 1 1 1 1 1 1 0 0 2 1 2 2 1 1 1 2 2 1 1 1 0 0 0 2 1 1 1 0 0 0 1 0 2 1 1 0 2 0 1 1 2 2 0 1 1 2 0 0 0 2 1 1 0 0 1 1 1 1 0 1 0 0 0 0 1 1 1 1 0 0 0 1 2 1 0 0 0 0 0 2 0 2 1 1 1 0 0 1 2 0 1 1 0 0 0 0 0 2 1 1 2 1 0 0 0 0 1 1 1 2 2 1 1 0 0 1 0 1 0 1 0 0 1 0 1 1 0 0 1 1 1 1 1 0 1 1 0 0 0 0 1 1 0 1 1 0 0 1 0 0 0 2 2 0 0 2 2 2 2 0 0 0 0 0 0 0 1 0 0 1 1 0 0 0 0 0 0 0 0 2 0 1 0 1 1 0 2 0 0 0 1 1 1 1 1 1 0 0 1 1 2 2 1 1 0 1 1 1 1 1 2 0 0 2 0 0 0 0 0 2 0 2 0 1 0 2 1 2 2 1 2 1 1 1 0 0 0 1 1 2 0 1 2 1 1 0 0 2 0 2 2 2 0 0 0 0 0 0 0 0 1 0 0 0 0 1 1 0 0 1 0 1 0 0 0 0 2 0 0 0 0 1 2 0 1 0 0 0 0 0 0 0 0 0 1 0 0 0 1 0 0 0 0 0 1 2 0 0 0 1 1 0 1 0 1 1 1 2 0 2 1 1 1 1 1 0 0 0 1 0 1 0 2 1 2 2 2 2 0 0 0 0 1 0 0 0 1 2 0 2 0 1 1 1 0 1 1 1 2 2 1 2 0 1 1 1 2 2 0 0 0 0 2 1 0 2 2 2 2 0 0 0 1 0 1 2 0 0 0 2 0 0 1 1 1 2 2 0 2 1 0 0 0 1 0 0 0 0 2 1 1 1 0 0 0 1 1 0 2 0 0 0 0 2 0 0 0 0 2 0 1 0 2 0 2 0 1 1 1 1 0 1 1 1 0 0 0 2 2 0 2 0 2 0 0 1 0 1 1 1 1 1 0 0 1 1 1 1 1 2 1 0 0 1 1 1 1 0 0 0 0 0 1 0 0 2 1 0 0 0 0 0 0 1 1 1 0 1 0 2 2 0 2 0 0 0 1 1 0 1 1 2 0 0 0 0 0 0 2 2 0 2 1 1 0 2 2 0 1 1 0 0 0 0 0 0 0 0 0 0 0 0 0 0 0
153 0 0 0 1 0 0 1 1 0 1 1 0 2 0 1 1 1 0 2 1 1 0 2 0 0 1 2 0 0 1 1 0 1 1 0 2 1 0 0 1 1 1 0 1 1 0 0 2 2 0 0 0 1 0 2 0 0 0 2 0 2 0 0 0 1 1 1 1 1 0 1 2 1 2 2 2 1 1 1 1 0 2 0 1 0 1 0 0 2 0 0 0 1 1 1 1 1 0 0 0 2 0 0 2 0 2 1 1 0 0 1 0 1 1 1 0 0 1 0 1 0 2 2 1 1 1 0 0 0 0 0 0 0 0 0 0 0 0 0 1 0 1 1 1 0 0 0 1 1 0 0 0 0 1 0 0 1 0 1 2 1 0 2 1 2 1 1 0 1 1 1 0 1 2 0 1 1 0 1 1 0 1 2 2 1 1 1 1 0 0 0 2 1 2 0 0 2 0 0 0 0 1 0 1 0 1 0 2 0 2 0 1 0 0 0 0 0 0 0 2 0 0 1 0 0 1 0 0 1 1 1 0 0 0 0 0 2 0 0 0 1 2 2 2 2 0 0 1 1 1 1 0 0 1 2 0 1 0 0 0 0 0 0 0 0 0 0 0 0 0 1 0 1 1 1 0 0 1 0 0 1 0 2 2 1 0 1 1 2 1 1 1 2 2 0 2 0 0 0 0 0 1 0 1 1 0 2 0 0 0 0 2 1 1 0 0 1 0 0 0 2 1 0 2 0 1 1 0 1 0 1 0 0 0 0 0 1 1 0 1 1 2 0 1 2 0 0 1 0 0 0 2 2 1 0 2 0 0 2 0 2 1 0 1 0 0 1 1 1 1 1 2 2 0 1 2 2 0 0 0 1 0 0 2 1 0 1 1 0 0 0 0 1 2 0 1 0 1 0 1 1 1 2 1 0 0 0 0 0 1 0 1 0 1 2 0 0 0 0 1 1 1 0 1 2 1 0 1 0 1 0 0 0 0 0 0 1 1 0 1 1 0 0 1 1 1 0 1 1 0 1 0 2 1 1 0 2 2 2 1 2 0 0 0 1 1 1 2 1 0 0 1 1 0 1 0 0 0 0 2 1 1 1 1 2 0 1 1 1 1 2 0 1 1 0 2 1 1 0 1 1 2 0 2 0 0 1 0 0 0 1 1 0 0 0 1 0 0 0 0 2 2 2 2 1 0 0 0 2 0 0 2 0 2 0 2 0 2 1 1 2 0 0 0 1 0 0 2 0 0 0 0 0 2 1 1 1 1 0 0 0 0 1 1 1 2 1 1 0 1 1 0 0 0 0 0 0 0 1 1 0 2 0 2 0 2 2 1 0 0 2 0 2 0 0 0 0 0 0 0 1 0 0 2 0 1 0 0 2 0 0 0 0 0 0 0 2 0 0 0 0 0 0 0 0 2 1 0 0 0 0 0 0 0 1 0 0 0 1 0 1 0 1 0 2 2 0 0 0 1 1 0 1 1 2 2 1 1 0 0 0 1 2 0 2 1 2 0 1 1 0 1 1 0 0 2 0 1 1 1 1 1 0 1 1 0 1 1 1 2 0 0 0 0 0 1 0 2 2 0 2 1 0 2 0 0 2 2 1 0 0 0 1 0 0 0 1 0 0 0 0 0 0 0 0 0 0 1 0 1 1 0 2 0 0 1 0 1 2 0 1 0 0 1 0 0 0 0 0 0 0 0 0 0 1 0 0 1 0 0 1 2 1 0 1 0 2 0 2 0 0 2 0 0 0 1 0 0 2 2 2 0 0 1 0 0 1 0 2 1 2 1 2 2 0 0 1 0 2 2 2 1 2 1 0 1 1 0 1 1 0 0 0 1 2 1 2 2 0 2 2 1 2 2 1 0 0 1 2 1 1 1 0 0 1 0 0 0 1 0 1 0 0 0 0 0 0 0 0 2 2 1 2 1 1 1 0 0 0 1 1 0 0 0 1 1 1 2 0 1 1 1 1 0 1 0 1 1 2 2 0 1 1 0 1 0 0 0 2 0 1 0 1 1 1 1 0 0 0 0 2 0 1 2 2 0 2 0 1 0 0 0 0 0 0 2 1 2 1 0 2 0 0 0 2 2 1 0 0 0 2 0 1 0 1 0 1 0 0 1 0 1 1 0 0 1 2 0 1 2 0 0 0 2 0 2 1 0 1 0 0 1 0 2 0 1 1 1 0 0 0 0 0 0 0 1 1 1 0 0 1 0 1 0 0 0 0 1 0 0 1 0 0 1 0 0 0 0 0 1 1
154 0 1 0 0 1 1 2 0 2 2 0 2 2 2 0 0 2 2 1 1 1 0 2 0 0 1 2 0 0 2 1 1 1 0 1 1 1 0 0 2 2 0 0 2 1 1 0 1 1 1 1 1 1 0 2 0 0 0 1 0 1 1 1 0 1 0 0 0 1 2 1 2 2 2 2 1 0 2 0 0 0 2 0 1 0 0 1 1 2 1 1 1 2 1 2 1 1 1 1 1 2 0 0 2 0 2 1 1 0 0 2 1 2 2 2 1 0 1 0 1 0 2 2 0 0 0 1 1 1 0 0 0 1 1 1 0 0 0 0 0 0 0 0 0 0 0 0 1 1 0 0 0 0 0 0 0 0 0 0 1 1 2 2 1 2 1 1 0 1 1 0 0 2 1 1 2 0 0 0 0 0 0 2 2 1 1 2 1 0 0 1 2 0 2 0 1 2 0 0 0 1 0 1 2 0 1 0 2 0 1 0 1 0 0 0 0 0 1 1 1 0 1 2 0 0 0 2 1 2 0 0 0 0 0 0 0 2 1 1 0 0 2 2 2 2 0 0 2 0 0 0 0 1 0 1 1 2 0 0 0 0 0 0 1 0 0 0 0 0 0 1 0 0 0 1 0 0 1 0 1 0 1 1 1 0 0 2 1 2 1 2 0 2 2 0 2 0 0 0 0 1 1 1 1 1 0 2 1 0 1 0 1 1 0 0 1 0 1 1 1 2 0 0 0 0 0 1 0 0 0 1 2 0 0 0 0 2 0 1 0 2 1 0 1 1 1 1 2 0 0 1 2 2 1 0 1 0 0 2 0 1 2 0 2 0 0 2 2 1 1 1 1 1 1 0 2 1 0 0 0 0 0 0 1 1 0 1 1 0 0 1 1 0 2 0 1 0 1 1 0 2 1 2 0 1 0 1 1 0 1 1 2 0 2 2 0 0 1 0 0 0 0 0 0 0 0 0 0 0 1 0 0 2 0 0 0 0 0 0 1 0 0 0 1 0 1 1 1 1 0 0 0 2 2 2 0 2 1 1 1 1 1 1 1 1 1 1 1 0 1 1 1 1 1 0 1 0 0 0 0 2 1 1 0 2 1 0 1 0 1 1 1 1 2 0 2 0 0 2 2 0 1 1 1 1 0 1 1 0 0 2 1 0 0 0 1 1 1 1 1 1 0 0 0 0 0 0 1 1 1 0 1 0 1 0 2 1 0 1 1 1 0 1 2 2 0 0 2 0 0 0 0 0 2 2 0 0 0 1 1 0 0 0 0 2 2 0 2 0 2 2 1 0 1 0 1 2 0 2 0 1 1 0 1 0 1 1 1 1 0 1 1 0 0 0 1 1 1 0 1 1 0 0 1 1 1 0 1 2 0 0 0 0 0 0 0 1 0 1 0 0 0 2 0 0 0 2 0 0 1 0 0 0 0 0 0 2 0 1 0 0 1 1 1 1 1 0 0 0 1 2 0 2 1 2 1 1 1 0 0 0 0 1 0 1 2 2 0 1 1 0 0 0 1 1 1 1 1 1 2 0 0 0 0 0 0 0 2 2 2 0 0 0 0 0 0 0 0 1 1 1 0 0 2 0 1 2 2 0 0 0 0 1 1 1 0 2 1 0 0 0 1 0 1 1 1 0 0 0 1 0 0 2 0 2 0 0 0 0 0 0 1 1 2 0 0 0 0 1 1 1 1 0 0 1 1 0 1 0 0 0 2 0 0 1 2 1 0 2 0 0 1 0 0 1 1 1 1 0 2 2 0 0 1 2 0 2 1 2 0 1 2 2 1 1 0 0 0 1 1 1 0 2 1 0 1 0 1 1 1 0 2 2 0 2 2 2 2 1 1 2 1 2 1 0 0 0 2 2 1 1 2 0 0 2 0 0 1 0 2 2 0 0 0 0 0 1 0 0 2 1 0 2 2 0 0 0 0 1 0 0 0 1 1 1 2 0 2 0 1 0 1 1 0 2 0 1 1 0 1 0 0 0 0 0 0 0 1 0 1 1 1 1 1 0 0 0 0 1 0 1 1 0 2 0 0 1 0 2 0 0 0 0 0 0 2 1 2 1 1 1 0 1 0 1 1 1 1 1 1 1 0 2 0 1 0 1 0 1 0 0 2 1 0 1 0 0 1 1 2 0 2 0 0 0 0 2 0 2 0 0 1 1 0 0 2 0 2 2 0 0 0 0 0 1 1 0 1 0 0 1 1 1 0 1 1 1 1 1 0 1 0 1 1 1 0 0 0 0 1 1
155 0 1 0 0 0 0 1 0 0 0 1 0 1 1 0 0 0 2 2 1 0 0 2 0 0 0 1 0 1 2 1 1 2 0 1 1 0 0 0 1 0 0 0 2 0 1 0 0 2 0 1 0 0 2 1 1 0 1 0 1 2 1 1 0 0 2 0 0 0 0 1 2 0 2 2 2 2 2 0 2 0 2 0 1 0 0 1 1 2 1 1 1 2 1 2 1 0 0 0 0 2 0 0 1 1 1 0 1 1 0 1 1 2 2 2 2 2 2 0 0 0 1 1 1 1 1 1 2 1 0 0 0 0 0 0 0 0 0 0 0 0 0 0 0 1 0 0 1 1 0 0 0 1 2 1 0 1 0 0 0 0 1 2 2 2 0 0 1 1 1 0 1 2 2 1 2 1 0 1 1 0 0 2 1 0 1 2 1 0 0 0 2 0 2 0 2 2 0 0 0 0 0 0 1 0 1 1 1 0 2 0 0 0 0 0 0 0 1 0 2 2 0 2 0 0 1 1 0 1 0 0 0 0 0 0 0 2 0 0 0 1 0 0 0 0 0 0 2 0 0 0 0 1 0 2 1 0 1 0 0 1 0 1 1 0 0 1 1 1 0 1 1 1 2 2 0 1 2 0 1 0 0 2 1 1 0 1 1 2 0 1 1 2 2 0 1 2 0 2 0 1 1 1 1 1 1 2 1 0 1 0 1 1 1 0 0 0 0 0 2 1 0 0 2 0 0 1 0 0 0 1 1 0 0 0 0 1 1 0 0 1 0 0 0 0 2 1 2 1 1 1 2 2 1 0 0 0 0 0 1 1 0 0 0 2 0 1 1 1 1 1 1 1 0 1 2 0 0 0 0 1 2 0 1 2 0 0 0 1 0 2 0 0 2 0 0 0 0 1 0 1 0 2 0 2 0 0 0 1 0 1 0 0 0 0 2 0 0 0 0 1 1 1 0 2 2 0 2 0 2 0 0 2 0 0 0 1 1 1 0 2 0 1 0 1 2 2 2 0 0 0 0 1 2 1 1 2 2 2 1 1 0 0 0 2 1 0 2 0 0 0 1 1 1 0 1 0 0 0 1 1 1 1 0 0 0 0 0 0 0 0 1 0 1 0 2 2 2 0 0 0 2 0 2 1 2 1 0 0 0 1 1 0 0 0 1 0 0 2 2 0 0 0 0 0 1 0 0 2 0 1 1 0 1 0 2 0 1 1 1 1 0 1 2 1 0 0 2 0 0 0 0 0 1 1 1 0 0 0 0 0 1 0 0 0 0 1 0 1 0 1 0 0 0 0 0 2 0 2 0 1 1 0 0 0 0 1 0 0 1 0 1 2 0 1 0 0 1 0 0 1 0 0 0 1 1 0 2 0 0 0 0 0 0 0 0 1 1 0 0 0 0 1 0 0 2 1 0 0 0 0 0 0 0 0 0 0 0 0 1 1 0 2 0 1 1 2 1 1 1 1 2 0 0 2 2 1 1 0 0 0 1 1 0 0 0 2 1 0 1 0 0 0 0 0 2 1 1 1 2 0 1 0 1 1 0 1 1 1 2 0 0 0 0 0 2 1 0 1 1 0 1 1 1 1 1 1 2 0 0 0 0 1 1 0 0 1 2 0 1 0 1 0 0 1 1 0 1 0 1 1 0 2 0 1 1 0 1 2 1 1 1 1 2 0 0 0 0 0 0 0 1 0 0 2 0 0 2 1 1 1 2 0 0 1 2 1 0 1 0 0 1 2 2 2 0 0 0 1 1 2 1 1 1 2 0 2 0 2 0 2 2 2 2 0 0 0 0 0 0 2 1 2 1 0 0 1 0 1 1 0 0 0 0 0 2 2 2 0 2 2 0 2 2 1 0 0 0 2 1 0 1 1 1 1 0 0 1 1 1 2 0 0 0 0 0 0 0 0 2 2 2 1 0 1 2 0 0 0 1 0 0 0 0 2 2 0 2 0 1 1 2 1 0 2 0 1 1 1 2 0 0 0 0 0 1 0 0 2 0 2 0 1 2 2 2 0 0 1 0 2 0 0 1 1 1 2 0 1 1 0 0 0 2 2 1 0 2 1 0 2 1 1 0 0 1 1 0 0 1 0 0 1 0 0 0 1 0 0 0 1 2 1 0 0 1 0 0 1 1 0 0 1 1 0 2 2 0 1 2 0 0 0 0 0 1 0 1 1 0 1 0 0 0 2 2 1 1 0 0 1 1 2 0 0 0 0 0 0 0 1 0 0 1 0 1 0 0 0 1 1
156 0 0 1 2 0 0 0 0 1 1 1 1 0 0 0 0 1 1 1 1 0 1 2 0 0 0 2 0 1 2 0 1 1 0 0 2 2 0 0 1 1 0 0 0 1 0 1 1 0 1 1 1 1 0 1 0 0 0 1 1 2 2 2 0 2 0 1 0 0 0 0 2 1 2 2 2 0 0 0 2 0 2 0 2 0 0 0 0 2 0 1 2 1 0 2 0 2 2 2 0 2 1 0 2 0 2 0 1 1 0 0 1 2 2 2 1 0 0 0 1 0 1 1 1 1 1 0 0 0 0 0 0 0 0 0 0 0 0 0 1 0 0 0 0 0 0 0 0 0 0 0 0 0 0 1 1 1 0 0 1 0 2 2 1 2 0 0 1 2 0 0 1 0 0 1 2 0 0 0 0 1 2 2 2 2 2 1 0 0 0 1 1 0 2 1 1 1 0 0 0 1 0 0 1 0 1 1 1 0 1 0 0 0 0 1 1 0 1 0 2 2 0 1 0 1 0 1 0 1 0 0 1 1 1 0 1 2 0 0 0 1 1 1 2 2 1 1 1 0 0 0 0 0 0 1 0 2 0 2 0 2 0 0 0 0 0 0 0 0 0 1 0 1 2 2 1 1 2 0 0 0 1 2 2 0 0 2 0 1 1 1 0 2 1 1 1 1 0 0 0 0 1 0 1 0 1 2 0 0 0 1 1 1 0 0 0 1 1 1 1 2 1 0 1 0 1 1 1 2 0 2 0 0 0 0 0 1 1 0 0 1 2 0 1 2 0 1 2 1 1 1 1 1 1 1 1 1 0 1 0 1 0 1 0 0 2 2 2 1 1 1 0 0 0 1 2 2 0 0 0 1 0 0 2 1 0 0 0 0 0 0 1 0 2 0 1 0 1 1 0 1 0 2 0 0 2 0 0 0 0 2 0 0 0 0 2 1 0 0 0 2 2 0 1 2 1 0 1 1 1 0 0 0 0 0 0 1 0 0 2 0 0 1 1 0 1 2 2 1 0 0 0 2 1 1 0 2 1 2 1 2 0 0 0 1 1 1 2 1 0 0 0 0 2 0 2 1 1 0 0 2 1 1 0 1 0 1 0 2 1 1 0 0 0 0 2 2 2 0 0 0 0 2 0 0 2 2 0 0 0 0 0 1 1 0 0 0 1 2 2 0 1 0 0 1 0 1 0 2 1 1 2 2 2 0 1 0 1 0 0 2 0 1 1 2 0 2 0 0 1 1 1 0 1 1 1 0 0 0 0 0 1 1 1 1 2 0 1 0 0 0 1 0 1 0 1 1 0 1 1 0 1 0 1 0 1 1 1 0 0 1 0 0 1 0 0 0 0 0 0 1 0 1 2 0 1 0 1 0 1 1 0 0 0 0 0 1 1 0 0 0 0 0 0 0 2 1 0 0 0 0 1 0 0 1 1 0 1 0 2 1 0 1 0 1 2 0 1 1 1 1 1 1 0 2 1 2 1 0 0 0 0 1 1 1 1 1 1 0 1 1 0 0 0 0 2 0 2 0 1 0 1 1 1 1 1 1 1 0 1 0 0 0 0 0 1 0 2 1 0 2 1 0 2 0 0 0 1 1 1 1 0 1 1 0 0 0 1 0 0 0 0 0 0 0 0 0 0 0 1 0 0 2 0 0 1 0 0 0 0 0 1 1 2 0 0 1 0 0 0 0 1 0 0 2 0 0 2 0 0 0 2 1 1 0 0 0 0 0 0 0 1 1 1 2 0 1 1 0 1 1 0 0 1 1 0 2 0 2 0 2 2 2 2 0 0 0 0 1 0 0 1 2 1 1 0 0 0 1 1 0 1 1 1 2 2 1 1 1 0 1 1 0 0 2 0 0 1 2 1 1 1 1 0 1 0 0 1 0 0 1 1 0 1 1 0 0 0 0 2 2 1 2 1 0 1 0 0 0 0 0 2 0 2 2 2 0 2 0 0 0 1 1 0 1 0 2 1 1 1 1 0 0 0 0 0 0 0 1 1 1 0 1 2 2 2 0 0 0 0 2 0 0 1 1 1 1 0 1 0 0 0 0 0 0 2 2 2 1 0 2 1 1 0 1 1 1 1 1 0 2 0 1 0 0 0 1 0 0 0 0 2 1 1 0 0 0 0 0 2 1 0 0 1 0 2 2 0 2 1 1 2 0 1 0 1 0 2 2 1 0 0 0 0 2 2 1 1 1 0 2 1 2 0 0 1 1 0 1 1 0 0 0 0 0 0 0 0 0 1 2
157 0 0 0 1 0 0 1 0 1 1 1 1 1 1 0 0 0 2 2 2 0 0 2 0 0 0 1 1 0 1 1 1 1 0 1 1 1 0 0 2 2 1 0 2 1 1 0 2 1 0 0 1 1 0 0 2 0 0 1 0 1 1 1 1 0 1 0 0 1 1 2 1 0 2 1 1 1 1 0 2 0 2 0 1 0 0 0 0 2 0 0 0 2 2 2 1 1 0 0 0 0 1 0 2 0 2 0 1 1 0 1 1 2 2 2 1 0 1 0 2 1 0 0 0 0 0 2 2 2 0 0 0 1 0 0 0 0 2 0 2 0 0 1 0 0 0 0 1 0 1 0 0 0 0 1 0 0 1 0 0 0 0 1 0 0 0 1 0 1 1 2 1 0 1 1 2 0 0 0 0 1 0 2 0 0 0 2 1 1 1 1 1 1 1 1 2 2 0 0 0 0 0 0 1 0 0 1 1 0 1 0 0 0 0 2 1 0 1 0 2 1 0 1 0 1 0 2 0 2 1 1 1 1 1 0 1 2 0 0 0 0 2 2 2 1 0 0 2 0 0 1 0 1 0 1 0 1 0 1 0 1 0 0 0 0 0 1 1 0 0 2 1 2 1 1 0 0 1 0 0 0 0 1 0 0 0 2 0 2 0 1 0 1 2 0 2 1 1 0 0 0 1 0 0 1 1 0 1 0 1 1 1 1 1 1 0 0 1 1 1 2 2 0 2 1 1 0 1 1 0 2 0 0 0 0 0 0 2 0 1 1 1 0 2 2 0 0 2 1 2 0 2 2 0 0 2 0 0 0 0 0 1 0 1 0 2 2 2 0 0 2 1 1 0 2 2 1 1 1 1 1 1 0 1 0 0 1 1 2 2 2 1 0 2 0 1 0 0 0 0 0 1 2 0 1 1 0 0 0 1 0 0 1 1 1 1 0 0 0 0 1 0 2 0 2 1 0 0 1 1 1 0 2 0 0 0 1 1 0 2 1 0 0 1 1 2 0 0 0 0 0 0 2 0 0 0 1 2 2 1 1 1 1 1 0 0 0 2 0 1 1 2 2 0 2 0 0 0 0 0 2 2 2 2 2 0 0 1 0 0 0 0 1 1 1 2 0 0 0 2 2 1 1 1 0 1 1 0 0 0 0 1 0 0 1 0 0 0 2 2 0 0 0 0 2 0 0 1 1 1 0 1 1 0 0 1 0 1 0 1 1 1 1 2 0 1 2 0 0 1 1 0 0 1 0 0 0 2 0 0 2 0 0 0 1 1 1 0 1 1 1 1 0 0 0 1 0 0 0 1 0 2 0 2 0 1 2 1 0 1 0 0 1 1 0 0 0 0 0 0 1 0 0 2 0 1 0 2 1 0 0 1 2 1 2 0 0 0 0 0 0 0 1 0 0 2 1 0 0 0 0 0 0 0 1 0 0 0 1 1 1 0 0 2 0 2 0 2 2 0 1 2 0 0 1 2 1 1 0 0 0 2 1 1 1 1 2 0 1 0 1 1 0 0 0 1 0 2 2 0 1 2 1 1 2 1 0 2 2 2 0 0 0 0 0 0 0 2 1 0 2 0 1 1 0 1 1 1 0 2 0 0 0 0 0 1 2 1 0 0 0 0 1 0 1 2 0 0 0 0 0 0 0 0 2 0 0 1 1 1 1 0 0 1 0 0 1 0 0 0 0 0 0 0 0 1 0 0 0 0 0 2 1 1 0 0 1 1 1 0 0 1 0 0 1 0 1 1 1 2 2 0 0 2 0 0 1 0 2 1 2 2 2 2 0 0 1 0 1 1 1 0 1 2 0 1 0 2 0 2 0 1 1 1 2 2 2 2 1 0 1 1 2 2 1 0 0 0 1 1 1 2 0 0 0 1 0 0 0 0 0 1 0 0 0 1 0 0 0 1 1 0 2 2 0 0 0 0 0 1 0 0 0 0 0 2 0 2 1 0 1 1 1 0 1 0 0 0 0 2 0 1 1 0 2 0 1 0 2 0 1 1 0 0 0 0 0 0 0 0 2 0 0 2 2 1 1 0 1 0 0 0 1 1 1 2 2 2 1 0 1 0 1 0 2 1 1 1 1 0 2 0 2 0 0 0 0 0 0 0 0 1 1 1 1 0 1 0 0 2 0 2 0 0 1 1 2 0 1 1 0 1 0 1 1 2 0 2 2 1 0 0 0 0 0 0 0 2 0 0 0 0 1 0 0 2 0 0 1 0 0 0 2 1 0 0 0 0 0 1 1
158 0 0 0 0 0 0 1 0 0 0 1 0 0 0 0 0 1 1 0 0 0 0 2 0 0 0 1 0 0 1 0 1 2 0 1 1 1 0 0 1 1 0 1 2 0 1 0 1 1 0 1 0 1 1 0 1 0 0 0 1 1 2 2 0 1 1 0 0 1 1 1 2 0 0 2 2 1 2 0 1 0 2 0 2 0 0 2 2 2 0 1 1 1 0 1 0 1 1 1 1 2 0 0 1 0 1 1 1 0 0 1 0 1 1 1 0 0 0 0 2 0 2 2 2 2 2 0 1 0 0 0 0 0 0 0 0 0 0 0 2 0 0 0 1 0 0 0 0 0 0 0 0 0 0 0 0 1 1 0 1 1 1 2 1 2 1 1 0 1 1 0 2 1 1 0 2 0 0 0 0 0 1 1 1 1 1 2 2 0 0 0 2 1 2 0 2 2 0 1 0 2 0 0 1 2 2 0 1 0 0 0 1 0 1 1 0 0 2 0 2 2 2 2 0 0 2 1 0 1 0 0 0 0 0 0 0 2 0 0 0 0 1 1 1 1 0 0 1 0 0 0 0 0 0 2 0 1 0 1 0 0 0 0 0 0 0 0 2 1 0 2 1 2 1 1 0 1 1 0 0 0 1 2 2 2 1 1 0 1 1 1 0 1 2 0 2 0 0 0 0 0 1 0 1 0 0 2 0 0 0 0 2 2 2 0 0 0 0 0 2 1 2 1 0 0 0 1 0 0 0 2 1 0 0 0 0 2 0 1 0 2 0 0 1 1 1 1 2 2 2 0 2 2 1 0 1 0 0 0 0 0 1 0 1 0 0 0 0 0 0 2 0 0 0 0 0 0 0 0 2 0 1 0 2 2 0 0 0 0 0 0 1 0 2 0 1 0 0 0 0 0 0 2 1 1 1 0 0 0 0 1 1 0 1 2 0 1 0 0 1 2 1 0 0 1 1 0 1 0 1 0 1 0 1 0 0 1 1 1 2 0 0 0 1 1 1 1 2 0 1 0 0 1 1 0 1 2 2 2 1 2 0 0 1 0 0 0 2 0 1 1 1 1 0 1 0 0 0 0 1 1 1 1 0 0 0 1 1 1 1 2 0 1 1 0 0 1 1 1 1 1 0 0 1 1 2 1 1 0 0 2 1 1 1 0 1 0 0 0 1 2 0 0 0 1 1 0 2 1 1 0 2 1 2 0 1 1 1 2 0 1 0 0 2 1 0 2 0 0 2 2 0 0 2 1 1 1 0 0 0 0 0 0 0 2 1 0 1 0 0 0 0 0 0 0 0 2 0 2 0 0 1 0 1 0 1 2 1 1 1 1 0 0 0 0 0 0 0 0 0 1 0 0 2 0 0 0 0 1 0 0 0 1 0 0 0 0 0 0 0 0 0 1 0 1 2 2 0 0 0 0 0 0 0 1 0 0 2 0 2 1 0 1 1 0 1 0 1 1 0 2 2 0 0 2 1 2 1 0 0 0 1 0 2 0 1 2 0 1 1 0 0 1 1 0 2 0 2 0 1 1 2 2 1 2 1 2 2 0 2 1 1 0 0 0 2 0 1 1 0 1 0 0 0 0 0 2 1 0 0 0 0 1 1 0 2 1 0 0 0 0 0 0 1 0 0 0 1 0 1 1 0 2 0 1 0 0 1 2 1 2 0 0 0 0 0 0 0 1 1 1 0 0 0 1 1 0 1 1 1 0 2 1 0 1 0 1 0 2 0 0 2 0 0 0 0 1 1 0 2 2 1 1 1 2 1 1 0 2 1 2 2 2 2 0 1 1 0 2 2 2 1 2 1 0 1 1 1 0 1 0 1 1 1 2 2 2 1 0 1 1 1 2 2 1 0 0 2 2 0 0 2 0 0 2 0 0 0 1 0 1 1 0 0 0 0 0 0 1 2 1 0 2 2 0 0 0 0 0 0 1 0 0 0 0 1 0 2 0 0 0 1 1 0 2 1 1 1 2 2 0 0 0 0 1 0 0 0 1 1 1 0 0 1 1 1 0 0 0 0 1 0 0 0 0 1 2 0 2 0 0 0 0 2 1 1 1 2 2 0 2 0 2 0 1 1 1 0 0 0 1 0 2 0 0 0 1 1 0 0 1 2 2 2 0 0 0 1 0 1 0 0 1 1 0 2 2 1 1 1 0 1 0 0 0 0 0 2 1 0 0 0 0 1 1 2 0 2 0 0 0 2 2 0 0 0 0 0 0 0 0 0 1 1 0 0 0 0 1 0 2
159 0 0 1 0 0 1 2 0 2 2 0 0 0 0 0 0 0 1 0 0 0 1 2 0 0 0 2 1 1 2 2 1 1 2 1 1 1 0 1 1 1 0 1 2 1 0 0 2 0 0 0 0 0 1 1 1 1 1 1 1 2 1 1 1 0 2 1 0 0 0 2 1 0 1 1 1 2 2 1 1 0 2 0 2 0 0 1 1 2 1 1 1 1 0 0 0 0 0 0 0 2 0 0 2 2 2 0 1 1 0 2 0 1 1 1 0 0 0 0 2 0 0 0 0 0 0 0 2 0 0 0 0 0 0 0 0 0 0 0 0 0 0 0 0 0 0 0 1 0 0 0 0 1 0 0 0 0 1 0 1 0 2 2 0 2 0 2 0 2 0 1 0 1 1 0 1 0 0 0 0 0 1 1 1 1 1 0 0 0 0 2 2 2 2 0 2 2 0 0 0 0 0 0 1 2 1 0 2 0 1 0 2 0 0 1 1 0 0 0 2 2 0 2 1 0 1 0 0 0 0 0 0 0 0 0 0 1 0 0 0 0 2 2 2 2 0 0 1 1 1 1 0 1 0 1 0 2 2 0 2 2 0 0 0 0 0 0 1 0 0 1 0 2 0 0 0 1 1 0 0 0 0 2 2 2 1 2 0 2 0 0 0 2 1 1 0 1 0 1 0 1 1 0 0 0 1 2 0 0 0 0 1 1 0 1 0 0 0 0 1 1 1 0 2 0 1 2 0 0 0 1 0 0 0 0 0 2 0 0 0 1 2 1 1 1 1 1 1 1 1 0 1 1 0 1 0 0 0 0 0 0 2 0 2 0 1 2 2 0 0 2 0 0 0 0 2 1 0 0 1 0 2 0 1 0 0 0 0 1 1 1 0 0 2 0 0 0 1 1 0 1 0 2 1 1 0 1 0 0 0 1 1 1 2 2 0 0 0 0 0 0 1 0 1 2 1 0 1 0 1 0 0 0 0 1 0 0 1 0 1 1 0 1 2 1 0 1 1 2 0 0 0 2 1 1 0 0 1 1 2 1 1 0 0 2 0 2 2 2 2 2 2 2 1 0 0 0 0 0 0 1 1 1 0 0 0 0 1 1 2 1 0 2 0 1 1 2 2 0 0 0 2 0 2 1 1 0 0 0 0 1 2 0 0 0 0 1 0 1 1 1 0 0 0 2 0 0 1 1 1 0 0 0 0 0 2 0 0 1 1 1 0 1 2 1 0 1 1 0 1 1 0 0 2 0 0 0 0 0 0 0 0 2 2 0 2 2 1 1 1 1 0 0 0 0 0 1 0 2 0 1 2 0 2 0 2 1 1 1 1 0 0 0 0 0 0 0 0 0 0 2 0 1 2 0 1 0 2 0 1 0 0 1 1 1 1 2 1 1 1 1 0 0 0 0 2 1 0 0 2 0 0 0 0 0 1 0 0 0 1 0 0 1 2 1 2 0 1 1 0 1 0 2 0 2 0 2 2 0 0 0 1 0 1 0 1 1 2 0 0 1 0 1 1 0 2 0 2 0 0 0 2 2 2 2 1 0 2 2 1 0 0 0 0 0 0 0 1 0 0 2 0 1 1 1 2 0 1 1 0 0 0 0 0 0 0 2 0 0 0 0 0 0 1 1 1 1 2 0 2 1 0 2 0 1 0 0 1 0 0 0 0 0 1 0 0 0 0 0 0 0 1 0 0 0 0 0 1 1 1 0 2 1 0 0 0 0 0 1 0 0 1 1 1 0 1 0 0 2 2 2 1 1 1 2 1 1 0 1 0 1 2 0 0 0 0 1 1 0 0 1 0 1 2 0 2 1 0 1 1 0 1 1 1 2 2 0 2 0 0 2 1 2 2 0 1 0 1 2 2 1 1 0 0 1 0 0 0 0 0 0 0 0 0 0 0 0 0 0 1 1 1 1 1 0 1 0 1 1 0 0 0 0 0 0 0 0 1 0 0 0 0 1 0 2 0 2 0 1 0 2 1 0 0 2 0 0 2 0 0 0 1 0 1 1 1 0 0 0 0 1 0 0 1 0 1 0 0 2 0 0 1 0 1 1 1 1 2 2 0 2 2 2 0 2 1 2 0 0 0 1 0 1 0 0 0 2 0 0 0 0 2 0 0 2 0 1 1 1 1 0 0 0 2 0 2 0 0 0 1 0 1 0 1 1 1 0 2 2 0 1 0 0 0 2 2 1 1 0 0 1 0 1 0 0 0 0 1 0 0 1 0 1 0 0 0 0 0 1 1 2
160 0 1 0 0 0 0 2 0 1 1 0 0 0 0 0 0 1 2 1 1 1 0 2 0 0 0 2 0 0 2 1 1 0 1 0 2 0 1 0 0 0 0 0 0 0 0 0 1 1 0 0 1 1 0 2 0 0 0 1 0 1 2 2 0 0 2 0 0 1 1 1 2 0 1 2 1 0 2 0 0 0 2 0 2 0 1 0 0 2 0 0 0 2 1 1 1 0 0 0 0 2 1 0 1 0 1 1 1 0 0 1 1 2 2 2 0 0 1 0 2 0 1 1 0 0 0 1 2 2 0 0 1 1 0 0 1 0 0 0 1 0 0 1 0 0 0 0 0 0 0 0 1 0 0 0 0 0 1 0 0 0 1 2 1 1 0 0 1 1 1 0 0 2 1 0 1 1 0 0 1 1 0 1 1 0 0 2 0 0 0 2 1 0 1 0 1 2 0 0 0 1 0 0 1 1 1 0 1 0 2 0 0 0 0 0 0 2 2 2 0 0 0 2 0 0 0 2 1 1 0 0 0 0 0 0 0 2 0 0 0 1 2 1 2 2 1 0 1 0 0 0 0 1 0 2 1 2 1 0 1 1 0 0 1 0 1 0 1 0 0 1 0 2 0 0 1 2 2 0 0 1 0 1 1 0 0 2 1 2 1 1 0 2 2 0 2 1 0 1 0 0 1 0 1 1 0 1 2 0 2 0 0 0 1 1 0 0 0 0 1 1 1 0 2 0 0 1 0 0 0 2 0 0 0 1 1 1 1 0 0 1 1 0 0 0 1 1 2 1 0 1 1 1 0 1 1 0 0 1 1 2 0 0 0 2 0 1 1 0 0 2 1 1 0 1 1 0 1 1 1 0 0 1 2 0 0 0 0 0 0 0 0 0 2 0 0 0 1 1 0 1 1 2 0 1 0 1 0 0 0 1 0 0 0 0 2 0 0 0 0 0 2 0 1 2 0 0 1 1 1 0 0 2 0 0 0 2 1 1 2 0 0 0 0 2 2 1 1 1 0 1 0 2 1 1 0 1 1 2 1 2 0 0 0 1 1 2 1 1 2 2 2 1 1 0 1 0 0 0 2 2 0 0 0 1 0 0 0 1 0 1 1 1 2 0 2 2 1 0 1 1 1 1 1 0 1 1 1 0 0 1 0 2 2 0 0 0 0 2 2 0 1 1 1 1 0 1 0 2 0 1 1 0 1 0 2 0 1 1 1 1 0 2 2 1 0 1 1 0 1 1 0 0 2 1 0 2 0 2 2 0 0 1 1 0 1 0 2 0 2 2 0 0 0 0 0 1 0 2 0 0 1 0 1 1 0 1 1 1 1 0 1 0 0 0 0 1 2 0 0 1 0 0 0 1 1 0 1 2 0 0 0 1 1 1 1 0 0 0 0 0 0 1 1 0 1 1 0 0 1 0 1 1 1 1 1 0 0 0 2 2 0 1 1 1 2 0 1 0 1 0 1 1 1 1 2 2 2 0 0 0 1 2 0 2 2 2 1 1 0 0 0 0 0 1 1 0 2 0 2 0 2 2 2 2 2 1 1 0 1 0 1 0 0 0 1 0 2 2 1 1 0 0 0 0 0 2 2 0 0 0 0 0 0 0 0 0 1 0 0 0 0 0 0 1 1 0 0 0 0 0 0 2 0 0 0 0 2 2 1 2 0 0 1 0 0 1 0 0 0 0 2 0 0 2 1 0 2 0 0 0 2 1 0 1 1 2 0 1 0 1 1 1 1 2 0 1 0 1 0 0 0 0 1 2 1 0 0 2 2 2 1 0 0 0 0 1 0 2 2 2 0 1 1 1 1 0 1 1 2 0 0 0 0 0 0 2 2 0 2 2 1 2 2 0 1 0 0 2 0 0 2 0 0 2 0 1 2 1 1 2 0 0 0 0 0 0 0 0 1 1 0 2 2 0 0 0 0 0 1 0 0 0 0 0 1 0 0 0 0 1 1 1 0 0 0 1 1 2 2 0 0 0 0 0 1 1 0 2 0 0 1 0 0 0 0 0 1 0 0 0 0 0 1 1 1 0 1 1 1 0 0 0 0 0 2 2 2 2 0 2 0 0 1 1 0 1 0 0 0 0 1 2 0 0 0 1 0 0 0 0 2 2 0 1 0 0 0 0 2 0 0 0 1 0 2 2 0 2 0 1 0 0 1 1 1 1 2 1 0 0 1 1 0 2 2 2 0 0 0 2 1 2 0 0 0 0 0 0 0 0 0 0 0 0 0 0 0 1 0 2
161 0 0 0 0 1 1 2 0 2 2 0 0 0 0 0 0 1 0 0 0 0 0 2 0 0 0 0 1 2 1 0 1 2 0 1 1 1 1 1 0 0 0 1 1 1 2 0 2 0 0 0 0 0 1 1 1 1 1 0 1 2 1 1 0 0 2 0 0 0 0 0 2 0 2 2 2 1 2 0 1 0 1 1 2 0 0 0 0 2 0 0 0 2 0 2 0 1 1 1 0 2 1 0 2 0 2 1 1 0 1 2 1 2 2 2 0 0 0 0 0 0 0 0 0 0 0 0 0 0 0 0 0 0 0 0 0 0 0 0 1 0 0 0 1 0 1 0 1 1 0 0 0 1 0 1 0 1 0 0 0 0 2 2 0 2 0 1 0 1 0 0 1 1 2 1 2 0 0 0 0 0 1 2 2 2 1 2 1 0 0 0 1 0 2 0 1 1 0 0 0 0 0 1 1 0 1 0 0 0 1 0 2 0 0 2 2 0 2 0 2 2 0 2 1 0 0 2 0 1 0 0 0 0 0 0 0 2 0 0 0 0 2 0 0 0 0 1 1 1 1 0 0 0 0 0 0 1 0 0 0 0 0 0 0 0 1 0 0 0 0 1 0 1 1 1 0 1 2 0 0 1 2 2 1 1 1 2 1 2 1 2 0 2 2 1 1 1 0 1 0 1 1 0 1 2 0 2 0 0 0 0 1 1 1 0 0 0 2 2 0 2 1 0 1 0 1 1 0 1 0 1 0 0 0 0 0 2 0 0 0 0 2 2 1 1 1 1 1 1 1 0 0 0 0 2 0 0 0 2 0 2 1 1 1 0 1 2 2 2 2 0 0 0 0 0 1 2 0 0 1 0 1 0 1 0 0 0 0 0 0 0 2 0 2 0 1 1 0 0 0 1 1 1 0 0 2 0 0 0 0 1 1 0 1 1 1 0 0 0 0 1 1 1 0 2 2 1 2 1 2 0 1 1 1 0 0 1 0 0 1 1 0 1 1 2 2 1 2 1 0 0 0 2 2 2 0 0 1 0 1 1 0 0 0 1 1 1 2 1 0 0 0 0 1 1 0 2 2 0 0 2 1 1 0 1 1 2 0 0 1 2 0 2 0 0 1 1 1 1 1 1 0 2 0 0 2 1 0 0 0 1 0 2 2 0 0 1 0 2 2 0 2 0 0 0 1 0 0 2 0 0 1 1 1 0 0 1 0 0 0 2 0 1 1 2 0 2 0 0 0 0 0 0 0 0 0 0 1 0 0 1 0 0 0 2 1 0 1 0 0 0 0 0 0 0 0 1 0 2 0 0 1 0 1 0 0 1 0 0 0 2 1 0 1 0 0 1 1 0 1 0 0 1 2 0 2 0 1 1 1 0 0 2 0 2 0 0 0 0 0 0 0 1 0 1 1 2 0 0 0 0 0 0 0 0 1 0 0 0 0 0 0 1 1 1 2 0 0 0 2 1 1 0 0 2 1 1 0 0 0 0 1 1 1 1 1 0 2 0 0 2 0 0 0 1 1 0 1 2 0 0 2 2 2 2 2 1 1 1 0 1 1 0 0 0 1 1 2 2 0 2 1 2 1 1 2 0 1 1 1 0 0 0 0 1 1 1 0 0 0 0 0 0 1 0 0 0 0 0 0 0 0 2 0 0 0 0 1 2 0 2 0 0 1 1 1 0 0 0 0 1 0 0 1 2 0 0 0 0 0 0 2 0 0 1 2 1 0 2 1 0 0 1 1 1 1 1 1 0 1 1 0 0 1 2 2 1 1 2 1 1 2 2 1 1 1 1 0 1 1 1 0 2 1 1 0 0 0 2 2 0 1 1 1 1 1 2 2 0 1 1 0 2 1 0 0 0 0 1 0 0 2 1 1 1 0 0 1 1 0 1 1 0 1 1 0 1 0 0 1 1 0 2 2 0 0 0 0 0 0 1 0 0 0 1 1 1 2 0 0 0 0 2 0 1 1 2 1 1 1 1 0 0 0 0 0 1 1 2 0 1 2 0 2 2 2 0 0 0 0 2 0 1 1 0 1 1 0 1 0 0 0 0 1 1 2 1 2 2 0 2 0 2 1 1 0 0 0 1 0 2 0 1 0 0 0 2 0 0 0 0 0 1 0 0 0 0 2 1 2 0 1 0 0 0 1 0 0 0 2 0 0 0 1 0 1 0 0 0 0 0 1 1 1 0 0 0 2 0 0 0 1 2 0 0 0 1 1 1 0 1 0 1 1 1 0 0 1 0 0 0
162 0 0 0 0 0 0 1 0 1 1 1 1 1 1 0 0 2 0 0 0 0 1 2 0 0 0 1 0 0 1 1 0 0 0 2 0 1 0 0 0 0 0 1 1 1 0 0 1 1 0 1 0 0 2 1 1 0 0 2 0 2 2 1 1 1 1 0 0 0 0 0 1 0 1 1 1 0 1 0 1 0 2 0 1 0 1 1 1 2 0 1 1 0 2 2 2 1 1 1 1 1 0 0 2 1 2 1 1 1 0 1 0 2 2 2 0 1 1 0 0 0 1 1 0 0 0 0 2 1 1 1 1 1 0 0 1 0 0 0 0 0 0 1 1 0 1 0 0 0 1 0 0 0 0 1 1 1 0 0 1 1 2 2 0 2 1 1 0 1 1 2 1 2 1 0 2 1 0 1 1 0 0 2 2 2 0 2 1 1 1 1 2 1 2 0 1 2 0 0 0 1 0 0 1 0 0 0 1 0 0 0 1 0 0 1 0 1 1 1 1 1 1 2 0 0 1 2 0 2 0 0 0 0 0 0 0 2 0 0 0 1 1 0 0 0 0 0 1 1 1 0 0 0 0 1 0 2 0 1 0 1 0 0 0 0 1 0 1 0 0 0 0 0 0 0 0 1 1 0 0 1 1 1 1 1 1 2 0 2 0 0 0 2 2 0 2 0 0 0 0 0 2 0 2 0 0 2 0 0 0 1 2 2 1 1 0 0 0 0 0 2 1 0 2 0 0 2 1 1 0 0 0 0 0 0 0 2 0 0 0 1 1 0 0 0 1 0 2 1 1 0 1 1 1 1 1 1 1 1 0 1 1 0 1 0 1 2 2 0 0 1 1 1 0 1 2 2 1 0 0 2 2 0 0 0 0 0 0 0 0 0 0 0 2 0 0 1 1 1 0 1 1 2 0 1 0 0 0 0 1 0 2 0 2 2 0 1 0 0 0 0 0 1 0 1 1 0 0 0 0 0 0 1 1 1 0 0 0 0 2 0 0 1 1 1 2 1 1 1 0 0 0 2 0 0 0 1 1 1 1 1 0 0 1 0 0 2 1 1 2 2 2 2 2 0 1 0 0 2 1 2 0 0 0 1 0 0 0 1 1 0 0 2 2 0 2 2 2 0 1 0 1 1 1 0 1 1 1 0 0 1 1 0 0 0 0 1 0 1 1 1 0 0 0 1 1 0 1 1 1 0 0 0 0 0 1 1 0 0 0 1 0 0 1 1 0 1 1 0 0 0 0 0 1 0 0 0 0 0 0 0 2 1 1 0 1 0 2 0 0 0 1 0 1 0 1 1 0 2 0 1 0 0 0 0 0 1 1 0 0 1 1 0 1 0 0 1 1 0 1 1 0 0 2 1 1 0 1 0 1 0 0 0 1 1 0 1 1 0 0 0 0 1 0 1 1 2 0 0 0 0 1 0 0 0 0 0 0 0 2 1 0 1 0 2 2 0 1 1 0 2 1 1 0 2 2 2 2 0 0 0 1 1 1 1 1 1 1 1 0 1 1 1 0 0 1 0 2 0 1 0 1 0 1 1 1 0 2 2 2 0 0 0 1 1 2 0 1 2 0 2 0 1 2 1 2 2 2 1 1 0 0 1 1 0 1 1 0 0 0 0 1 0 1 1 1 1 0 0 1 0 0 1 0 1 1 0 0 1 0 1 0 0 2 0 1 0 0 0 0 0 1 0 0 2 0 0 2 0 0 0 2 1 1 0 0 2 0 2 0 0 1 0 0 2 2 1 0 2 2 2 0 0 2 1 1 2 1 2 0 1 2 2 1 1 0 1 1 0 0 2 1 2 1 0 1 0 1 1 1 0 0 0 1 1 1 2 2 0 1 1 0 2 2 2 0 0 1 2 0 0 1 0 0 2 0 0 0 0 0 0 0 0 0 0 0 1 1 0 2 2 1 2 1 1 1 0 0 0 0 0 2 0 2 2 2 0 2 0 2 0 1 1 0 1 0 2 0 0 1 1 0 0 0 1 1 0 0 1 2 2 1 1 2 2 2 0 1 0 0 2 0 1 1 1 0 0 0 1 0 0 0 0 1 0 1 0 2 0 0 2 0 2 0 1 1 0 0 0 0 2 0 1 0 0 0 0 1 1 0 0 1 1 1 1 0 0 1 0 1 0 0 2 0 0 2 2 1 1 0 1 2 1 1 1 1 1 0 0 0 0 0 0 1 0 1 1 1 1 0 2 0 1 0 0 0 0 0 0 0 0 0 1 1 0 1 0 0 0 0 0
163 0 0 0 0 1 1 2 1 0 1 0 0 1 0 0 0 1 1 1 1 1 1 2 0 0 0 0 1 2 1 0 0 1 0 1 1 2 0 0 1 1 0 0 2 0 0 0 2 0 0 0 1 1 1 1 0 0 0 2 0 1 2 1 0 0 1 0 1 1 0 0 1 0 2 1 2 1 2 0 1 0 1 1 2 0 0 0 0 2 0 0 0 2 0 1 0 1 1 1 1 2 0 0 2 1 2 0 1 1 0 1 0 1 2 2 0 0 1 0 2 1 1 1 0 0 0 2 2 2 0 0 2 2 0 0 2 0 0 0 2 0 0 0 0 0 0 0 1 1 0 0 0 0 0 0 0 1 1 0 0 0 1 0 0 0 0 0 1 1 1 0 1 2 2 2 1 2 0 2 2 0 0 2 2 2 0 2 0 0 0 1 2 0 2 1 1 2 0 0 0 1 0 0 1 1 1 0 0 0 1 0 1 0 0 1 0 1 1 1 1 2 0 2 0 0 0 1 0 1 1 1 0 0 0 0 0 2 0 0 0 0 2 1 2 1 1 0 2 0 0 1 0 0 0 2 1 2 0 0 0 0 1 0 0 0 0 0 0 0 0 1 0 2 1 1 0 0 1 0 0 1 0 1 1 0 1 2 0 2 1 0 0 2 2 0 2 1 0 0 0 1 1 1 1 0 0 2 0 0 1 2 2 1 0 0 1 0 1 1 1 2 0 0 2 0 0 1 1 1 0 2 0 0 0 1 1 1 2 1 1 1 0 0 2 2 1 0 1 0 0 0 1 1 0 1 0 0 0 0 0 0 0 0 0 0 1 2 2 0 0 2 1 1 0 0 2 1 0 0 1 1 2 0 1 1 0 0 0 0 0 0 1 1 2 0 1 0 1 0 0 1 0 2 1 1 0 0 0 0 0 0 1 0 1 2 0 0 0 0 0 1 0 0 0 2 2 0 0 0 0 0 0 1 0 1 0 2 0 0 2 1 0 1 2 2 1 0 1 0 1 0 0 2 1 0 1 1 2 2 1 2 0 0 1 1 1 1 1 0 2 2 0 0 2 0 0 0 0 0 1 2 0 0 0 0 0 1 0 0 0 1 0 1 1 1 1 1 1 0 1 1 1 1 1 0 1 1 1 0 1 0 1 0 0 0 0 1 0 1 1 1 0 0 0 1 0 0 0 2 1 0 0 0 1 0 2 1 1 2 0 1 0 1 2 1 0 2 0 0 1 1 0 0 2 1 1 0 2 0 0 0 2 0 0 0 1 0 1 0 0 0 1 0 1 0 1 0 0 2 0 2 0 0 0 0 0 1 0 0 0 1 0 0 0 0 0 0 0 0 0 2 1 0 2 0 2 0 1 1 2 1 1 1 1 1 1 1 0 0 0 0 0 0 0 1 1 1 0 0 0 0 0 0 0 0 1 0 1 0 1 0 0 1 2 1 2 0 1 1 0 2 1 1 0 2 0 1 1 0 0 0 1 1 0 1 0 2 1 0 0 2 0 0 1 0 2 1 1 1 2 0 2 1 2 2 2 2 1 0 1 2 0 0 0 0 0 1 2 2 0 2 0 0 1 0 1 0 1 2 0 0 0 0 0 0 0 1 0 0 0 0 0 0 0 0 0 0 0 0 0 0 0 2 0 0 0 0 0 2 0 2 0 0 0 0 0 0 0 1 1 1 0 0 0 1 1 0 2 0 0 0 2 0 1 1 1 2 0 1 0 0 0 0 0 2 1 1 1 0 0 0 1 1 1 2 1 1 0 1 0 1 2 1 1 0 0 0 0 0 0 1 2 2 1 0 1 0 1 1 1 0 0 0 2 2 2 1 0 0 0 0 0 1 1 1 0 0 0 1 0 0 2 0 0 2 0 0 0 0 1 1 0 0 0 0 0 0 0 0 2 2 0 2 1 1 1 1 0 0 2 0 0 0 0 1 0 0 1 0 1 0 1 0 0 2 1 2 1 1 1 1 0 0 0 0 1 0 1 2 0 0 1 0 2 2 2 0 0 0 0 1 0 1 2 1 0 1 0 2 0 0 0 0 0 0 2 1 2 1 0 2 0 0 0 0 0 1 0 0 1 1 0 2 0 0 0 0 0 0 0 0 1 2 0 0 1 2 0 1 2 0 0 0 1 1 2 0 0 0 1 1 1 0 0 0 0 0 1 1 0 1 0 0 0 0 0 1 2 2 0 2 1 2 0 1 1 0 0 1 0 0 0 1 1 0 0 0 0 0 0 2
164 0 0 0 0 0 0 0 0 1 1 0 0 1 0 0 0 1 0 0 0 0 0 2 0 0 0 1 0 2 2 0 1 1 1 0 2 1 0 0 2 2 0 0 1 0 0 0 2 0 0 1 2 2 0 0 1 0 0 0 0 1 2 1 1 1 1 0 0 0 0 1 2 0 0 2 2 2 2 1 1 0 2 0 2 0 0 2 2 2 1 1 0 1 1 1 1 0 0 1 0 2 0 0 2 1 2 0 1 1 0 2 2 2 2 2 2 0 1 0 1 0 1 1 1 1 1 1 2 0 0 0 0 1 1 0 1 0 1 0 0 0 0 0 2 0 0 0 1 1 0 0 0 1 1 1 0 0 0 1 2 1 1 2 0 1 0 0 1 1 1 1 2 0 1 1 1 1 0 1 1 1 1 2 1 1 1 1 1 1 1 1 2 1 2 0 2 2 0 0 0 0 0 0 1 1 1 1 1 0 2 0 1 0 0 0 0 0 1 1 1 0 0 1 0 1 0 2 0 1 0 0 0 0 0 0 0 2 0 0 0 1 2 2 2 2 0 1 1 1 1 1 1 0 1 1 0 0 0 0 0 0 0 1 1 0 0 2 2 0 0 1 0 0 0 0 0 2 2 0 0 0 1 2 2 0 0 2 2 2 2 2 1 2 2 0 1 1 0 0 0 0 1 0 1 0 0 0 1 0 1 1 0 0 1 1 0 0 1 1 1 1 1 0 2 0 1 1 0 0 0 2 0 0 0 0 0 2 0 0 0 0 1 0 0 0 1 0 1 0 0 1 1 1 0 1 1 0 0 1 0 1 0 0 0 0 0 2 2 0 0 2 0 0 1 0 1 1 1 1 1 0 2 1 2 0 0 0 0 0 0 1 1 1 2 0 2 0 1 1 0 1 0 2 0 1 1 0 0 1 0 1 1 0 1 2 0 0 0 0 0 0 0 1 1 2 1 1 1 1 1 1 1 0 1 1 0 2 1 1 2 0 0 1 1 1 1 0 0 0 0 0 0 1 1 0 1 1 2 2 1 1 0 0 0 2 0 0 2 0 0 0 2 2 1 0 1 0 0 1 1 2 2 2 1 1 0 0 2 0 2 2 1 1 1 1 1 1 1 1 1 0 0 2 0 0 2 0 0 0 0 2 1 0 0 0 0 1 0 2 2 0 1 1 1 0 1 2 0 2 0 2 1 1 1 2 2 0 0 0 0 1 0 0 1 1 0 1 1 0 0 0 0 0 2 2 0 0 0 0 0 0 0 1 1 0 1 1 1 1 0 0 1 0 0 0 1 0 0 1 1 0 2 0 2 1 1 0 0 0 1 0 1 0 0 0 0 1 1 0 1 0 1 0 1 0 0 0 0 2 0 1 0 1 0 1 0 1 0 0 0 0 0 1 0 1 1 1 0 0 0 0 0 0 0 0 2 0 1 0 2 2 0 2 0 0 0 1 1 1 1 1 1 1 0 1 2 2 1 0 0 0 0 0 2 0 1 1 1 1 0 1 0 1 1 0 2 0 2 0 0 1 2 1 0 1 2 1 1 1 1 1 0 0 0 0 0 1 2 2 0 2 0 0 1 0 1 1 2 0 1 0 0 1 1 1 0 1 1 0 0 0 0 0 1 0 1 0 0 0 1 0 0 2 0 0 1 0 1 2 0 2 0 0 0 0 0 0 0 0 0 0 0 0 0 0 0 0 1 0 0 0 2 0 0 1 0 1 0 1 0 1 2 0 0 1 0 1 1 0 2 2 0 0 2 2 0 2 1 2 0 1 2 2 2 0 0 1 0 1 1 2 0 2 2 0 1 0 1 0 2 1 0 0 1 2 1 2 2 0 1 1 1 2 2 1 0 0 0 2 0 0 2 0 0 2 0 0 0 0 1 1 2 0 0 0 2 1 0 0 2 2 1 2 2 0 0 0 0 0 0 0 0 0 0 1 1 0 1 0 1 0 0 2 0 1 0 0 0 1 1 0 0 0 0 2 0 0 0 2 0 1 1 1 2 2 2 0 1 0 2 0 0 0 0 0 2 2 1 1 1 0 0 1 1 1 2 2 2 1 0 2 0 1 0 1 1 0 0 0 1 2 1 1 0 1 0 1 0 0 0 0 1 0 0 0 0 1 1 1 1 0 2 0 1 0 0 2 0 2 1 0 2 0 1 1 1 0 2 1 0 1 0 0 1 0 1 0 2 0 0 0 1 1 0 1 1 0 0 0 0 1 0 1 0 0 0 0 0 0 1 2
165 0 0 0 0 0 0 2 0 2 2 0 0 1 0 0 0 1 0 0 0 0 0 2 0 0 0 1 1 1 0 0 0 1 0 1 1 2 0 0 1 1 1 0 1 0 1 1 1 0 1 1 0 0 1 1 1 0 0 0 1 2 2 1 1 1 1 0 1 1 0 1 2 1 1 2 2 1 2 0 1 0 1 2 1 0 0 0 0 2 0 0 0 1 1 1 1 1 1 1 0 2 0 0 2 2 1 0 0 0 0 2 2 2 2 2 2 0 2 0 0 0 0 0 0 0 0 1 2 2 0 1 0 0 0 0 0 0 0 0 2 0 0 1 2 0 0 0 1 1 0 0 0 1 0 0 0 1 0 0 0 0 1 2 0 2 0 2 0 2 0 0 0 2 1 0 1 0 0 0 0 0 2 2 2 2 2 1 1 0 0 0 2 1 2 0 1 1 0 0 0 0 1 0 1 0 1 0 2 0 2 0 1 0 0 0 0 0 0 1 1 1 1 2 0 0 0 2 1 2 0 0 0 1 1 0 1 2 0 0 0 1 2 2 2 2 0 0 1 0 0 0 0 0 0 1 0 0 0 0 0 0 0 1 0 0 1 1 2 0 0 2 0 1 0 0 1 2 2 0 0 1 0 1 2 1 1 1 1 1 0 0 0 2 1 0 1 1 0 2 0 2 0 0 0 2 0 2 0 0 0 1 1 1 0 0 0 0 0 0 1 1 1 1 1 0 0 0 1 1 0 1 2 1 0 1 1 2 0 0 0 0 0 0 0 0 2 0 2 0 0 0 1 1 1 1 1 0 0 2 0 2 2 0 2 1 0 2 2 1 1 1 1 0 1 0 2 2 0 0 0 2 1 0 1 1 0 0 0 2 2 2 0 0 2 0 0 1 0 0 0 0 1 2 1 0 0 0 0 0 0 0 1 0 1 1 1 0 0 0 0 1 0 0 0 0 0 0 2 2 2 0 0 1 1 1 0 0 0 0 1 0 1 1 1 2 2 1 2 0 0 0 0 2 1 1 0 1 1 1 1 1 0 0 0 1 0 1 1 0 1 1 2 2 1 0 0 0 0 0 1 2 1 1 0 0 0 0 0 0 0 0 0 1 2 0 1 2 2 0 0 0 2 0 1 0 1 0 0 0 0 2 2 2 2 0 0 0 0 2 2 0 0 0 0 1 1 1 1 1 0 1 0 0 0 0 2 2 0 1 0 1 0 0 2 2 0 1 0 1 0 1 1 0 2 0 0 0 1 0 0 1 0 0 0 0 0 1 1 1 0 0 1 0 0 0 1 1 0 1 1 0 0 0 0 0 0 0 0 0 0 1 1 0 1 0 1 0 0 0 0 2 0 0 2 0 0 0 0 2 0 1 1 2 1 1 0 1 0 0 1 0 0 0 0 0 2 1 0 0 0 1 0 0 0 1 1 0 1 0 1 2 0 1 1 1 1 0 1 1 0 1 0 2 1 2 1 2 2 0 0 0 1 1 1 1 1 2 2 0 0 2 1 0 0 0 1 0 1 1 1 0 2 2 1 2 0 1 2 1 1 1 0 0 1 1 2 0 2 2 0 1 0 0 1 0 0 1 2 0 0 0 0 0 0 0 1 1 0 0 0 0 0 1 1 0 1 0 0 0 1 0 0 2 0 0 1 0 0 0 0 0 1 1 1 0 0 0 0 0 0 0 0 0 0 2 0 0 1 0 0 0 2 0 0 1 1 2 1 2 1 0 2 0 0 1 1 2 2 0 1 1 1 1 2 2 1 1 1 2 1 1 2 2 2 0 1 1 0 1 1 1 2 2 0 1 1 1 0 1 1 0 1 1 1 2 2 2 2 0 2 2 1 2 2 1 0 0 0 2 0 0 1 1 0 2 0 1 2 1 1 2 1 0 0 0 1 1 0 0 1 1 1 2 2 0 0 0 1 0 0 0 0 0 0 2 1 0 1 0 1 0 1 0 0 2 0 1 1 1 2 0 0 0 0 0 0 1 1 1 0 1 1 0 1 1 1 0 0 0 2 0 0 0 0 0 1 1 0 2 0 0 1 0 1 1 1 1 2 2 0 2 0 1 0 1 1 2 1 1 0 2 0 1 1 1 1 1 0 0 0 0 1 1 0 0 0 0 0 0 2 1 1 0 0 1 1 1 0 0 2 0 0 0 0 1 1 0 2 1 0 0 0 0 0 1 1 0 2 0 0 0 2 2 0 0 0 0 1 0 0 0 0 1 2 1 0 0 0 0 1 1
166 0 0 0 0 1 1 2 1 0 1 1 0 1 0 0 0 1 0 0 0 0 0 1 0 0 0 1 1 1 1 0 1 0 0 0 2 1 0 0 0 0 1 0 2 1 1 0 2 0 0 0 1 2 0 2 0 0 0 1 1 2 1 1 0 0 2 0 0 0 0 0 1 0 1 1 1 2 2 0 2 0 2 0 0 0 0 0 0 2 0 1 0 2 1 2 1 0 0 0 0 0 0 1 2 0 2 0 2 2 0 0 1 1 1 1 1 0 1 0 1 0 2 2 2 2 2 1 2 1 1 1 0 0 1 0 0 0 1 0 0 0 0 0 0 0 0 0 1 0 1 0 1 0 0 0 0 1 0 0 0 0 1 2 1 2 0 0 0 1 1 0 1 2 2 1 2 0 0 0 0 0 0 0 0 0 0 1 0 0 0 1 1 0 1 0 2 2 0 0 0 1 0 0 2 0 0 1 1 0 0 0 2 0 1 0 1 0 0 1 1 1 0 2 0 0 1 1 0 1 0 0 1 1 0 0 0 2 1 1 0 1 2 1 1 1 1 0 1 0 0 1 0 0 0 1 0 0 0 0 0 0 0 1 1 1 0 0 0 0 1 2 0 2 0 0 1 0 1 0 1 1 1 2 1 1 0 1 0 2 0 1 0 1 2 0 1 0 1 0 1 0 0 0 0 0 1 2 0 0 0 1 2 1 1 1 0 0 1 1 1 1 1 1 2 0 0 1 1 0 0 2 1 1 0 0 0 0 1 1 0 0 2 0 1 1 1 0 2 1 1 0 1 2 1 0 1 0 0 1 0 1 2 0 2 0 1 1 1 1 1 1 1 1 0 0 1 2 1 0 0 0 1 0 1 0 0 1 1 0 0 1 0 0 2 0 0 0 1 0 0 0 1 2 0 1 0 0 0 0 0 0 1 0 1 2 0 0 0 0 1 1 1 1 1 2 1 0 1 1 1 0 0 2 1 1 0 0 1 0 1 0 1 1 0 1 2 2 2 1 0 0 0 1 2 1 1 2 0 2 0 1 1 1 1 1 0 1 2 0 0 0 2 2 1 1 0 0 0 1 0 2 2 2 1 1 0 0 1 1 1 2 1 1 1 2 0 1 1 0 1 1 1 1 1 0 1 2 2 0 0 2 2 0 0 0 0 0 0 1 1 1 1 0 0 0 0 0 0 2 2 0 1 1 1 1 1 0 1 2 1 0 0 1 2 1 1 0 2 0 0 0 0 0 2 2 0 1 0 1 1 0 0 0 0 0 0 0 1 0 0 0 0 0 0 0 0 0 0 2 0 0 1 0 1 0 1 2 1 0 1 0 0 1 0 0 1 0 0 0 0 2 0 0 0 1 1 0 2 0 1 0 0 1 0 1 0 1 1 0 0 0 0 0 0 0 2 1 0 0 0 0 1 0 0 0 1 1 0 0 0 1 0 1 1 1 2 0 1 0 2 2 1 1 0 2 1 1 0 0 0 0 0 0 1 1 1 2 1 0 1 0 1 0 1 0 1 0 0 2 0 0 2 0 0 1 1 2 2 0 2 1 0 0 0 0 0 0 1 1 0 1 0 1 0 0 1 2 2 0 0 0 0 0 0 2 0 2 0 0 0 0 1 0 1 0 0 1 1 0 2 0 0 2 1 0 2 0 0 0 0 0 0 0 0 1 0 0 0 1 1 1 1 0 0 0 1 0 1 0 0 0 2 1 0 0 0 1 0 1 0 0 2 0 0 0 2 1 1 1 1 2 0 0 0 1 0 0 0 2 2 2 2 2 1 0 0 0 0 0 0 1 0 1 2 0 2 0 0 1 1 0 1 1 1 2 2 2 2 0 0 0 1 2 2 0 0 0 0 2 0 0 1 0 0 2 0 0 0 0 0 0 1 0 0 0 1 1 0 0 1 1 1 2 2 0 0 0 1 1 1 0 0 0 0 1 1 0 1 0 0 0 1 1 0 1 1 0 0 0 2 1 0 0 0 0 0 0 0 2 0 2 0 0 2 2 2 1 1 0 1 1 0 1 1 1 1 1 0 2 0 0 0 0 0 0 1 2 2 2 0 2 0 1 0 2 1 1 0 0 0 2 0 1 0 0 0 2 0 0 0 0 2 1 0 0 0 1 0 0 1 0 1 1 0 0 1 1 1 0 1 0 0 0 2 0 2 0 1 1 0 0 0 0 0 0 0 1 1 0 0 1 0 0 0 0 1 1 1 0 0 1 0 0 0 1 0 0 1 0 0 0
167 0 1 0 0 0 0 1 0 0 0 1 0 0 0 0 0 2 2 1 1 1 0 2 0 0 2 1 1 1 2 0 1 1 1 0 2 1 0 0 0 0 0 0 2 0 0 0 0 2 2 2 0 1 0 1 0 0 0 0 0 0 1 1 1 0 1 1 0 1 1 2 2 0 1 2 2 2 2 0 2 0 2 1 1 0 0 0 0 1 0 0 0 1 1 2 1 1 1 1 1 2 1 0 2 0 2 0 1 0 0 1 1 2 1 1 1 0 2 0 1 1 1 1 0 0 0 2 2 2 0 0 0 0 0 0 1 0 0 0 0 0 0 0 0 0 0 0 0 0 0 0 0 0 0 0 0 0 1 0 1 0 2 2 1 2 1 1 0 2 0 0 0 2 0 0 2 1 0 0 1 1 1 2 2 1 2 1 0 0 0 0 2 0 2 0 0 2 0 0 0 1 0 1 1 1 1 0 1 0 0 0 1 0 1 2 0 0 1 1 1 1 1 2 0 0 1 0 0 0 0 0 0 0 0 0 0 2 0 0 0 0 1 2 1 1 0 0 2 0 0 0 0 0 0 1 1 2 0 0 0 0 0 0 0 0 0 1 1 0 0 1 0 1 0 0 1 1 1 0 1 0 0 1 2 0 1 0 0 2 0 1 0 2 1 0 2 1 1 1 1 1 2 0 2 0 1 2 0 0 0 0 2 1 0 0 1 1 0 0 0 2 1 1 0 0 0 1 0 0 0 0 0 0 0 0 0 1 1 0 0 0 1 0 0 0 2 1 1 0 0 1 2 2 2 0 0 0 0 1 0 1 0 0 0 2 0 2 2 1 1 1 0 0 1 1 2 2 0 0 0 1 0 0 1 0 0 0 0 0 0 0 0 1 2 1 1 1 0 0 0 0 1 1 0 0 1 1 0 0 0 1 1 1 2 2 0 0 0 0 0 1 1 1 0 1 1 1 2 0 0 1 0 2 2 2 0 0 2 0 1 0 0 0 0 2 2 0 2 2 0 0 0 2 2 1 1 1 1 1 1 1 1 1 1 1 0 1 1 0 1 1 1 0 0 1 0 0 0 0 1 1 0 0 0 1 0 1 0 1 0 1 1 0 2 1 1 1 1 1 1 1 1 1 1 1 1 1 0 0 0 0 1 1 1 0 0 0 0 1 1 1 0 0 0 2 0 0 1 1 1 0 0 0 0 0 1 0 1 1 1 1 0 0 2 2 0 2 0 0 1 1 1 0 2 1 1 0 0 1 1 0 0 1 1 0 1 1 1 0 0 0 1 0 0 0 1 0 0 2 0 2 1 0 0 1 1 2 1 0 0 0 1 1 1 0 0 1 1 0 1 1 1 0 2 1 1 0 0 1 1 0 0 1 0 0 0 1 0 0 0 0 0 1 0 0 1 1 0 0 0 0 1 0 0 1 0 1 1 1 1 1 1 1 1 0 2 0 0 0 1 2 0 2 1 2 2 2 2 0 0 0 2 1 0 1 2 2 0 1 0 1 0 1 1 0 2 0 2 1 0 0 2 2 1 2 1 1 2 1 1 0 0 0 0 0 2 0 0 1 0 0 0 1 1 0 1 1 2 0 1 0 0 1 0 1 1 1 0 0 0 0 0 0 0 2 2 0 1 0 1 1 1 2 0 1 0 0 0 1 0 0 0 0 0 1 0 1 0 0 0 0 1 0 0 1 1 0 1 1 0 1 2 0 0 0 1 2 0 1 0 0 0 0 0 1 0 1 1 1 1 1 0 0 1 2 0 1 1 2 1 1 2 0 0 0 0 1 0 2 2 2 0 1 2 0 1 0 1 0 1 0 0 0 0 2 0 2 2 0 2 2 2 2 2 0 0 0 1 2 1 1 2 0 0 2 0 0 0 0 0 0 1 0 0 0 1 0 0 0 1 1 1 2 1 1 1 2 0 0 1 0 0 0 0 1 1 0 2 0 0 0 1 1 0 2 0 1 1 2 2 0 0 1 0 0 0 0 0 2 0 2 1 0 2 2 2 0 0 0 0 1 0 1 1 1 0 1 0 1 1 0 2 0 2 2 0 1 1 0 1 0 0 0 0 0 1 1 1 0 1 1 0 2 0 0 0 0 0 0 0 0 1 2 1 0 0 1 0 0 1 0 1 0 0 0 2 1 0 0 2 0 1 1 1 1 0 0 2 2 1 1 0 0 0 1 1 0 2 0 0 0 0 1 0 1 2 1 1 0 1 0 0 1 1 0 1 0 1 0 0 0
168 0 0 0 1 0 0 2 0 1 1 0 1 1 1 0 0 1 1 1 1 1 0 2 0 0 0 2 0 0 1 0 2 2 0 1 1 2 0 0 1 1 1 0 1 1 0 0 1 1 0 1 1 1 1 1 1 0 0 0 1 2 2 2 0 1 1 0 0 0 0 0 2 0 2 2 1 2 2 0 2 0 2 0 1 0 1 0 0 1 0 0 1 2 1 1 1 2 2 2 2 2 2 0 2 0 2 0 0 0 0 1 1 1 1 1 1 0 1 0 1 0 0 0 0 0 0 1 1 1 1 1 0 0 0 0 0 0 0 0 0 0 1 0 0 0 0 0 0 0 0 0 0 0 0 0 0 1 1 0 0 0 1 2 0 1 0 1 0 1 1 0 1 2 1 0 2 1 1 0 0 1 1 2 1 1 1 1 0 0 0 1 1 0 1 0 2 1 0 0 0 0 1 1 1 0 0 0 1 0 0 0 1 0 0 1 2 1 0 0 2 1 0 1 0 0 2 2 0 2 0 0 0 0 0 0 0 2 0 0 0 0 2 1 2 1 1 1 1 0 0 0 1 0 0 1 2 1 0 0 0 0 0 0 0 0 1 0 1 1 0 1 1 1 0 0 1 2 2 0 0 0 1 1 1 1 1 1 2 2 1 1 0 2 2 1 1 1 0 1 0 1 1 0 1 1 0 2 0 0 0 1 2 2 2 2 0 0 2 2 0 2 2 0 1 0 0 2 0 0 0 1 0 0 0 0 0 1 1 0 0 0 0 0 2 2 1 0 2 1 1 0 2 2 2 0 1 1 0 2 0 2 0 0 0 0 1 2 2 1 1 1 1 1 1 0 1 1 0 0 0 2 0 0 1 0 0 1 1 0 0 2 1 0 2 0 1 1 1 0 0 0 0 2 0 2 0 0 0 0 0 0 1 0 1 1 1 1 0 0 0 1 0 2 0 1 1 0 0 0 0 0 0 1 1 1 0 0 1 1 2 0 0 0 1 0 1 2 2 0 0 1 0 2 1 1 0 1 2 2 0 2 0 0 0 2 1 0 2 0 1 1 2 2 0 0 0 0 0 1 1 1 0 0 0 1 0 1 0 1 1 1 1 2 1 1 2 1 1 1 1 1 0 2 0 1 2 2 1 0 0 1 0 1 1 0 0 1 0 1 1 1 2 2 2 0 0 1 1 2 1 1 0 0 0 0 2 1 1 1 1 1 0 0 0 1 0 2 0 0 1 1 0 0 1 0 0 2 0 0 0 0 0 1 1 0 1 1 1 0 0 0 0 0 0 0 0 0 0 1 0 2 0 0 0 0 0 1 1 1 0 0 0 0 0 0 0 0 0 0 0 1 0 0 2 0 1 0 1 2 0 1 0 0 0 0 0 0 0 0 0 0 0 0 0 0 2 1 0 0 0 0 1 0 0 0 0 0 1 1 1 0 0 0 2 0 2 0 2 2 0 1 0 2 1 2 2 2 2 0 0 0 0 0 0 0 1 2 0 1 0 1 0 0 0 1 1 0 2 0 2 0 2 2 2 2 1 0 2 2 2 0 0 1 0 1 1 0 1 2 0 1 0 0 1 0 1 2 2 0 1 1 0 0 1 1 0 1 0 1 0 1 1 0 1 1 2 0 0 0 1 1 0 2 0 0 2 0 1 1 1 1 0 0 0 0 0 0 0 0 0 1 0 0 0 0 0 0 2 0 0 0 2 0 0 0 1 1 0 1 0 0 0 1 1 1 1 0 0 1 1 1 0 0 1 2 1 2 0 2 0 2 2 1 1 0 0 0 0 0 0 1 0 1 2 0 1 1 1 0 0 0 0 0 1 2 1 2 2 0 2 2 2 2 2 1 0 0 0 2 1 0 1 1 0 2 0 0 0 0 0 0 1 0 1 1 1 0 0 0 1 1 1 1 1 0 1 0 1 1 1 0 0 1 1 0 0 0 1 0 0 0 1 0 0 2 0 0 1 1 1 0 0 0 0 0 0 0 1 1 0 1 0 0 1 1 1 1 0 0 0 1 0 1 2 1 0 0 1 1 1 0 1 0 1 1 1 2 2 2 0 2 0 1 0 2 1 0 0 0 0 2 1 1 0 0 0 2 0 0 0 0 1 1 0 1 0 0 2 1 2 0 1 0 1 0 2 2 0 2 2 0 0 0 0 1 2 0 2 1 0 0 1 1 1 0 0 1 1 0 0 1 2 2 0 0 0 0 0 0 0 0 1 0 1 0 0 0 0 0 0 0
169 0 0 0 1 0 0 2 0 2 2 0 0 0 0 0 0 2 0 0 0 0 0 2 0 0 1 0 1 2 1 0 1 1 0 2 1 1 0 0 2 1 0 0 1 1 0 0 2 0 0 0 1 1 0 2 0 0 0 0 1 2 1 0 0 2 0 1 0 0 0 1 2 0 1 2 2 1 2 0 1 0 2 1 1 0 0 0 0 2 0 0 1 0 0 1 0 2 2 2 1 2 0 0 2 1 2 1 2 1 0 1 1 2 2 2 1 0 1 0 1 0 1 1 1 1 1 1 2 1 0 0 1 1 0 0 1 0 0 0 0 0 0 0 1 0 0 0 0 0 0 0 0 0 0 1 0 1 2 0 0 0 2 2 1 2 0 0 1 1 1 0 2 1 1 2 1 1 0 1 1 1 0 2 2 1 1 2 1 1 1 2 2 0 2 0 2 2 0 0 0 0 0 1 1 2 2 1 1 0 2 0 0 0 0 0 0 0 0 0 2 0 0 1 0 0 0 2 1 2 0 0 1 1 1 0 1 2 0 0 0 0 2 1 1 1 0 1 1 0 0 0 0 0 0 1 2 2 2 0 2 2 0 0 0 0 1 0 0 0 0 1 0 1 1 1 1 0 1 0 1 1 1 1 2 1 0 2 1 1 0 1 0 1 1 0 1 1 0 1 0 0 1 0 1 1 0 1 1 0 1 1 2 1 1 0 1 1 0 0 2 0 0 0 2 0 0 1 1 2 0 0 1 1 0 0 0 1 1 0 0 0 1 0 1 2 0 0 1 2 2 0 2 2 1 0 1 0 0 1 0 1 0 0 0 2 0 2 2 0 0 2 1 1 1 0 2 1 1 0 1 1 0 0 1 0 0 1 1 0 0 0 2 0 2 0 1 0 1 0 0 1 0 2 1 0 1 0 0 0 0 2 2 0 1 2 0 1 0 0 0 1 1 1 0 2 2 0 1 0 1 0 0 2 1 1 0 1 0 0 2 0 0 1 2 1 1 0 0 0 0 0 0 2 1 1 0 0 1 1 2 1 1 1 2 0 0 1 2 1 0 0 2 2 1 0 1 0 0 0 1 2 0 0 0 1 0 0 1 1 1 2 0 2 2 1 2 2 2 0 0 0 1 1 1 1 1 1 0 1 1 0 0 1 1 0 0 1 0 2 1 0 0 0 0 1 0 0 1 2 1 1 0 0 0 0 2 2 1 0 1 0 0 2 2 1 0 1 0 1 0 1 0 0 2 2 2 0 0 1 1 0 1 0 0 1 1 0 2 0 0 0 0 0 0 0 0 1 0 2 0 1 1 0 1 0 0 0 0 0 0 2 0 2 0 0 0 1 1 0 1 1 1 0 2 0 1 0 2 0 1 0 0 1 1 1 0 1 1 0 0 0 0 1 0 1 1 2 0 0 0 0 0 0 0 1 1 0 2 0 2 1 0 0 1 1 1 1 2 2 1 1 2 0 0 1 1 1 1 0 0 0 0 0 1 0 1 2 0 0 1 0 1 0 0 0 1 1 1 1 2 0 2 1 1 2 0 1 2 1 2 1 0 0 0 0 1 0 1 2 1 1 0 0 2 0 1 2 2 0 0 0 0 0 0 0 0 1 2 0 1 0 0 0 1 0 0 0 0 0 1 0 1 2 0 2 0 0 1 1 1 1 1 1 1 0 0 0 0 0 0 0 0 0 0 2 1 0 1 0 0 0 2 0 0 1 0 2 0 1 1 0 1 1 1 0 1 0 0 2 2 2 1 1 1 2 1 0 0 2 2 2 2 1 1 0 0 0 0 1 1 2 0 1 2 1 1 1 0 0 1 1 0 0 1 2 1 2 1 0 1 1 1 1 1 2 0 0 2 2 0 0 2 0 0 1 0 0 0 1 0 1 1 0 0 0 1 1 0 0 2 2 0 2 2 0 1 0 1 1 0 0 0 0 0 1 0 0 0 0 0 0 0 2 0 1 0 0 1 2 2 0 0 0 0 1 1 0 1 1 0 0 0 0 2 2 2 0 1 0 0 0 0 0 0 0 1 1 0 1 0 0 0 0 1 1 0 1 2 1 0 2 0 0 0 1 1 0 0 0 0 2 0 2 0 0 0 2 0 0 0 0 0 0 0 0 0 0 0 0 2 1 2 0 0 0 0 1 1 1 2 0 2 0 1 1 1 0 1 1 0 0 0 0 0 0 1 2 0 0 0 2 0 1 0 0 1 0 0 1 0 0 0 0 1 0 1 0 1 1 1 1
170 0 0 0 1 0 0 2 0 1 1 0 0 0 0 0 0 2 1 1 1 1 1 2 0 0 0 2 0 0 2 0 2 1 0 1 1 0 1 0 0 0 1 1 2 1 1 0 1 2 1 1 2 2 0 2 0 0 0 0 2 2 2 2 1 0 2 1 0 0 0 0 1 0 1 1 1 0 2 0 0 0 1 2 1 0 0 1 1 2 1 1 1 0 1 1 1 1 0 0 0 0 0 0 2 2 2 0 0 0 1 2 1 2 2 2 1 0 1 0 1 0 2 2 2 2 2 1 2 1 0 0 1 1 0 0 1 0 0 0 0 0 0 1 0 0 0 0 0 0 0 0 0 0 0 0 0 0 1 0 1 1 2 2 2 2 0 0 0 0 2 2 0 0 1 1 0 0 0 0 0 0 2 2 2 2 2 1 1 0 0 0 2 0 2 0 2 1 0 0 0 1 1 0 1 1 1 1 0 0 2 0 2 0 0 2 1 0 1 1 1 1 1 1 0 1 0 2 1 1 0 0 0 0 0 0 1 2 1 1 0 0 2 1 2 1 1 0 1 1 1 1 0 0 0 0 0 1 0 0 0 0 0 0 2 0 0 0 1 0 0 0 0 2 1 1 0 1 2 0 1 0 1 1 1 1 2 1 0 2 0 1 0 1 2 0 2 1 0 0 0 0 1 0 0 1 1 2 0 0 0 1 2 2 0 0 0 0 0 0 0 2 0 0 2 0 0 1 1 1 0 1 0 0 0 0 0 2 0 0 0 1 1 1 0 0 1 1 2 1 1 1 1 1 0 1 1 0 0 1 0 1 2 0 2 0 0 1 1 0 0 2 0 0 0 0 2 1 0 0 2 1 0 0 1 0 0 0 0 0 0 1 1 1 1 1 1 0 1 1 0 2 0 2 1 1 0 1 0 0 0 0 1 0 1 1 1 1 0 0 0 2 0 2 1 1 0 1 1 1 0 1 1 1 1 0 0 2 0 0 2 0 0 1 1 2 1 2 2 1 0 0 0 2 1 1 0 2 2 2 0 2 1 1 1 0 0 0 2 1 1 1 1 1 1 0 1 0 0 0 0 2 2 2 2 2 0 1 0 1 1 0 0 0 1 0 2 1 1 0 1 1 2 0 2 0 0 2 2 0 0 2 0 1 1 1 0 1 0 1 1 1 0 0 0 1 1 1 1 1 1 1 0 0 0 0 2 0 0 1 1 1 0 1 2 1 0 0 2 0 0 0 0 1 2 0 0 1 0 0 0 0 0 1 1 1 2 1 2 0 0 0 0 0 0 0 0 1 0 2 0 0 0 0 0 0 0 1 1 0 0 1 1 0 0 0 0 0 0 0 0 2 0 1 2 0 2 1 2 1 1 1 0 0 0 1 0 1 1 0 0 0 0 0 0 0 2 2 0 0 1 0 1 0 0 1 0 0 1 0 1 1 0 1 1 0 1 0 1 0 0 2 1 2 0 2 1 2 1 0 0 0 0 2 0 2 1 2 0 0 1 0 0 0 1 0 2 0 2 0 0 1 2 0 1 1 1 2 0 2 2 0 0 0 0 0 0 0 0 2 1 0 0 0 0 0 0 1 1 1 0 0 0 0 0 0 0 1 0 0 0 0 1 1 0 1 2 0 0 0 0 0 0 2 0 0 1 0 1 1 0 1 0 0 0 0 0 1 0 0 0 0 2 0 1 1 0 0 2 0 0 0 2 1 0 1 1 2 0 0 0 1 2 0 0 0 0 0 0 0 1 1 0 0 0 2 0 2 1 2 0 0 2 2 1 1 0 1 0 2 2 2 1 2 1 0 1 0 0 1 2 1 2 2 0 2 2 2 2 1 1 2 0 2 2 1 0 0 2 2 2 2 2 1 1 1 0 0 0 0 0 0 1 0 0 0 1 0 0 1 1 1 0 2 2 0 0 0 0 0 2 0 1 1 2 2 1 0 1 0 0 0 1 2 0 1 0 2 0 0 0 2 0 0 0 0 1 2 0 2 0 2 1 0 1 1 1 0 0 0 1 1 0 0 1 1 0 1 0 2 0 0 0 0 1 0 1 2 2 2 0 2 0 1 0 1 1 0 0 0 0 2 0 1 0 0 0 1 0 0 0 1 2 0 0 0 1 0 1 0 2 0 0 0 0 1 1 2 1 0 1 0 0 1 0 0 0 0 0 0 0 0 0 0 0 1 2 0 2 0 0 0 0 2 0 0 1 0 0 1 0 0 0 0 0 0 0 0 1 0 0 0
171 0 0 0 0 0 0 2 0 1 1 0 0 0 0 0 0 1 1 1 1 0 0 2 0 0 1 1 1 2 2 0 0 1 2 0 2 0 0 1 0 0 2 0 2 0 0 0 1 0 0 0 2 2 0 2 0 0 0 1 1 1 2 2 0 1 1 0 0 1 1 2 2 1 2 2 2 0 2 1 0 0 2 0 1 0 0 1 1 1 0 1 0 1 1 2 1 1 1 1 1 1 0 0 2 1 2 2 1 0 0 1 0 0 0 0 0 0 0 0 2 0 2 2 1 1 1 2 2 2 0 0 0 0 0 0 0 0 0 0 0 0 0 0 1 0 1 0 0 0 0 1 1 0 0 0 0 1 0 0 1 1 1 2 0 2 0 1 0 1 1 1 0 2 2 0 2 0 0 0 0 0 2 2 2 2 2 2 0 0 0 1 2 1 2 1 2 1 0 0 0 0 0 0 0 1 1 0 0 0 1 0 0 0 0 1 1 1 1 1 1 0 0 2 0 0 0 1 0 1 1 1 0 0 0 0 0 2 0 0 0 1 2 2 2 2 0 0 2 0 0 0 0 1 0 1 0 0 0 0 0 0 0 0 1 0 0 0 1 0 0 0 1 2 0 0 0 0 0 0 0 1 0 0 0 0 1 2 2 2 2 2 0 2 1 0 2 2 0 1 0 0 1 1 1 0 0 1 0 0 0 1 1 1 2 0 1 1 0 0 1 1 0 0 0 0 0 2 0 0 0 2 1 1 0 1 1 2 0 0 0 0 0 0 0 0 0 0 1 0 0 0 2 2 2 0 2 0 0 0 1 1 2 0 2 0 0 2 2 0 0 2 0 0 1 1 1 1 0 0 1 1 1 1 1 1 0 0 0 0 0 1 0 0 2 0 1 1 1 1 0 1 1 2 0 1 0 1 1 1 1 1 0 0 0 1 1 0 0 0 0 0 1 1 0 2 2 1 1 1 1 1 0 1 1 2 0 0 1 0 2 0 0 1 1 2 1 1 1 0 0 1 0 2 1 1 0 1 2 2 1 1 1 1 1 0 0 1 2 1 1 1 2 2 0 0 0 0 0 0 2 1 2 2 1 1 0 0 1 0 1 1 0 1 0 1 0 1 1 1 1 1 2 0 1 0 1 1 2 0 1 1 1 1 1 0 0 0 0 1 1 1 1 0 0 2 0 1 0 2 0 1 1 1 1 1 2 0 0 2 0 1 0 0 1 1 0 2 0 0 1 1 0 0 2 2 0 0 2 0 0 2 0 0 0 1 1 0 1 0 1 1 2 0 1 0 2 0 0 1 1 0 2 0 2 0 2 1 1 1 0 2 0 1 0 0 0 0 0 0 0 2 1 0 2 0 0 0 1 2 0 1 0 1 1 1 1 1 0 0 0 0 0 1 0 0 1 0 0 0 1 1 0 0 0 2 0 0 1 0 2 2 0 1 0 1 2 0 1 1 1 1 1 1 1 2 1 2 1 0 0 0 1 1 1 1 0 2 1 1 1 1 0 1 1 0 2 0 2 1 0 0 2 2 1 2 0 1 2 1 1 1 0 1 0 0 2 0 0 2 0 1 0 0 0 0 1 2 2 2 0 0 0 1 0 0 0 1 0 0 0 0 1 0 1 1 1 1 0 0 2 0 0 2 0 2 0 0 1 1 1 1 1 1 1 0 0 0 0 0 0 0 1 0 0 0 0 0 1 0 0 0 2 1 0 1 1 1 0 2 1 0 1 1 1 0 0 2 1 0 1 2 0 0 2 2 0 2 0 2 0 2 2 1 0 1 0 1 1 1 1 2 0 2 1 0 2 0 0 2 2 0 0 0 2 2 2 2 2 1 0 1 1 2 2 1 0 0 1 2 1 1 2 0 0 1 1 0 1 0 1 1 0 0 0 0 0 0 1 0 0 0 1 1 1 0 1 1 2 2 0 0 1 0 1 1 1 0 1 0 0 0 1 1 0 1 0 0 1 1 2 0 0 0 0 0 0 1 1 0 1 2 0 0 2 2 2 0 0 1 0 0 0 1 1 1 0 1 0 2 0 0 1 0 1 1 1 1 1 0 0 1 1 2 2 1 1 2 1 1 0 1 0 2 0 1 1 1 0 0 0 0 1 1 0 1 1 0 1 0 2 0 0 0 1 0 2 2 0 2 2 0 0 0 1 1 0 0 2 1 0 0 1 1 0 2 2 2 0 0 0 1 0 1 0 0 0 1 1 1 0 0 0 0 0 0 1 0 0 0 0 1
172 0 0 0 0 0 0 2 0 0 0 0 0 0 0 0 0 2 0 0 0 0 1 2 0 0 0 2 0 0 2 1 0 1 1 1 2 1 0 0 2 2 0 0 2 0 0 0 1 1 0 0 0 0 1 1 1 0 0 0 2 2 1 1 1 0 1 0 0 0 0 1 2 0 2 2 2 2 2 1 1 0 2 0 1 0 0 0 0 2 0 1 1 2 1 2 1 2 2 2 2 2 1 0 2 0 2 2 1 0 0 1 1 1 1 1 1 1 1 0 0 0 1 1 0 0 0 0 1 1 0 0 1 1 0 1 0 0 0 0 1 0 0 0 0 1 0 0 1 1 0 1 0 0 0 0 0 1 0 0 1 1 2 2 1 1 0 0 2 2 0 0 1 2 2 1 2 0 0 0 0 1 1 2 2 1 2 0 0 0 0 0 2 2 2 1 2 1 0 0 0 0 0 1 1 1 1 1 1 0 1 0 0 1 0 1 1 1 0 0 2 2 1 2 0 0 0 0 0 0 0 0 0 1 0 0 1 2 0 0 0 0 2 1 1 1 0 0 2 0 0 1 0 0 1 2 1 1 1 0 1 1 0 0 1 0 0 0 0 0 0 0 0 2 0 0 0 0 1 0 0 0 2 2 2 2 2 1 2 2 1 1 0 2 2 0 2 1 0 1 0 1 1 0 0 1 0 1 2 0 2 0 2 2 2 1 0 0 0 0 1 1 0 0 2 0 1 1 0 0 0 0 0 0 0 0 0 1 1 0 0 0 1 1 2 2 0 0 2 1 1 0 2 2 1 0 1 0 0 1 0 0 2 0 2 0 0 2 2 0 0 2 1 1 0 0 1 2 1 1 0 1 0 0 0 0 0 0 0 0 0 0 1 0 2 0 1 0 0 0 0 0 1 2 1 0 0 0 0 0 0 0 1 0 1 1 1 0 0 0 0 2 0 1 2 2 0 1 1 1 2 1 0 2 2 2 0 0 0 0 0 2 0 1 2 0 1 1 2 0 1 0 0 2 1 1 0 0 1 0 1 1 1 2 1 1 0 2 2 1 1 1 1 1 1 0 0 0 0 0 0 2 2 2 1 2 1 0 1 0 1 1 0 2 0 1 1 2 2 0 0 0 0 2 0 1 2 1 0 0 0 2 1 1 1 0 0 0 0 1 1 0 0 0 0 1 1 0 0 2 0 0 1 1 1 0 2 0 1 1 0 1 0 1 2 1 0 1 1 0 1 1 0 0 2 1 1 0 1 0 0 1 1 0 0 1 1 2 1 1 0 1 0 0 0 0 0 1 0 2 0 0 1 0 1 0 1 1 0 0 0 1 1 2 0 1 0 0 0 0 0 1 0 0 2 0 0 0 1 2 0 0 0 1 0 0 0 0 0 0 0 0 0 0 0 1 1 1 0 0 0 0 0 0 0 1 1 0 1 0 2 1 0 0 1 1 2 0 1 1 0 1 0 1 0 2 1 1 1 1 1 0 1 0 2 0 0 2 1 0 1 1 0 0 0 1 1 0 2 1 1 0 2 1 2 2 1 1 2 1 1 0 0 0 0 0 1 0 1 1 0 1 1 0 2 0 1 1 1 0 0 0 0 0 0 1 0 1 0 0 0 0 0 0 0 0 0 0 1 0 1 1 0 2 0 0 1 0 1 1 0 1 0 0 0 0 0 2 0 1 0 1 1 0 0 2 2 0 0 0 0 0 2 0 0 1 0 1 0 2 1 0 1 1 1 0 1 1 1 0 2 2 0 0 1 1 0 2 0 2 0 2 2 2 2 0 1 2 0 2 1 1 0 2 2 1 1 0 0 2 2 0 0 0 1 2 1 2 2 0 1 2 1 2 2 2 0 0 0 2 0 0 2 0 0 2 0 1 1 1 0 1 0 0 0 0 0 0 0 0 2 2 0 2 2 0 0 0 1 1 1 0 0 0 0 2 0 0 0 0 0 0 2 0 0 2 0 1 1 1 1 1 0 0 0 0 1 0 0 1 2 2 0 1 2 2 2 0 0 0 0 0 1 0 2 1 0 2 1 1 1 0 1 0 2 2 0 2 1 1 0 1 0 0 0 1 1 1 0 0 1 1 0 2 0 1 1 0 0 0 0 0 2 0 0 0 0 0 0 1 1 0 1 0 1 0 1 1 0 1 0 1 2 0 1 0 1 0 1 1 0 0 0 0 0 1 2 2 0 0 0 2 1 1 0 1 1 0 1 0 0 0 0 0 1 0 0 0 0 1 0 0
173 0 0 0 1 0 0 2 0 2 2 0 0 1 0 0 1 2 0 0 0 0 0 2 0 0 0 1 0 1 2 0 1 1 1 1 1 1 0 0 2 1 2 0 2 0 2 0 0 2 0 1 2 2 0 1 0 0 0 0 1 1 1 1 1 1 0 0 0 0 0 0 2 1 1 2 2 2 2 1 1 0 2 1 1 0 0 0 0 2 0 0 1 1 0 2 0 0 0 0 0 2 1 0 2 0 2 1 1 0 0 1 0 2 2 2 0 0 0 0 2 0 1 1 1 1 1 1 1 1 0 0 1 1 0 0 1 0 1 0 1 0 0 0 2 0 0 0 0 0 0 0 0 0 0 0 0 0 0 0 2 2 1 2 1 1 0 0 0 1 0 0 0 1 1 0 2 0 0 0 0 0 0 2 2 0 1 0 0 0 0 0 1 0 1 0 1 2 0 0 0 1 0 1 2 1 1 1 0 0 1 0 0 0 0 1 2 0 2 0 2 1 0 2 0 0 1 2 1 1 1 1 0 0 0 0 0 2 0 0 0 1 2 2 2 2 0 0 2 0 0 0 1 0 0 1 1 2 0 1 0 1 0 0 1 0 0 0 0 0 1 1 1 2 1 0 0 1 2 0 1 0 0 1 1 0 0 2 1 2 1 0 1 2 2 0 2 0 0 0 0 0 1 1 1 1 1 2 0 0 0 1 2 1 2 1 0 0 0 0 1 2 0 0 0 0 0 2 0 0 0 1 0 0 0 0 0 1 1 0 0 0 2 0 2 2 0 1 2 1 1 0 2 2 1 0 1 0 0 1 0 1 1 0 1 0 0 0 0 0 0 2 1 1 0 2 1 1 1 0 1 1 1 0 0 1 0 0 0 0 0 0 0 1 2 2 0 0 1 0 0 1 0 2 0 1 1 0 0 0 1 0 1 0 1 2 0 0 0 1 0 1 1 0 1 2 1 0 2 2 2 0 1 0 1 2 0 0 0 0 0 1 0 0 2 1 1 0 2 1 0 0 0 2 0 0 0 1 1 2 1 2 0 0 0 1 0 0 2 0 1 0 0 0 2 0 0 0 0 0 0 2 1 1 1 2 0 0 0 0 0 1 0 2 0 0 1 1 1 0 1 1 2 0 0 0 2 0 0 0 0 2 0 1 1 0 0 1 0 1 1 1 1 0 0 0 1 1 0 2 0 0 1 0 1 0 2 1 0 0 1 2 0 1 1 0 1 1 1 0 1 1 0 0 2 0 0 1 0 0 0 0 0 0 0 1 0 1 1 0 1 1 1 0 0 0 1 1 0 1 0 1 1 0 1 0 0 2 2 0 0 0 1 2 0 0 0 0 0 0 0 2 1 0 0 1 2 0 0 0 2 2 0 1 0 0 1 2 0 0 0 0 0 0 0 0 2 0 0 0 0 0 0 0 0 1 1 0 0 1 1 0 0 0 2 1 2 0 1 1 1 1 1 2 0 2 1 2 2 0 0 0 2 2 0 2 1 2 0 1 1 0 0 0 0 0 2 1 0 2 1 0 1 1 1 1 1 1 1 1 2 2 0 0 1 0 1 0 1 1 0 1 0 0 0 0 0 2 2 1 0 0 0 0 0 0 0 2 1 0 0 0 1 0 0 1 1 0 1 0 0 0 0 2 1 0 1 0 0 1 0 0 0 0 0 2 0 0 0 0 0 0 1 0 0 1 0 0 1 0 0 0 2 0 0 0 1 2 0 1 0 0 1 0 0 0 1 1 1 1 1 1 0 0 1 2 0 1 1 2 1 1 2 2 2 0 0 1 1 2 1 1 0 1 2 0 0 1 0 1 1 0 0 0 0 0 1 2 2 0 1 0 0 2 2 1 0 0 2 2 1 1 0 2 1 1 0 0 0 0 0 0 0 0 0 0 0 0 0 0 1 1 0 2 2 0 0 0 0 0 1 0 0 0 0 1 1 0 2 0 0 0 1 2 0 0 0 1 1 1 1 1 0 0 0 1 0 1 0 1 1 1 1 1 2 2 2 0 2 0 0 0 0 0 1 1 1 2 0 1 1 0 0 0 1 1 1 1 1 0 0 1 0 1 1 1 0 1 0 0 0 2 0 2 0 0 0 0 0 0 0 0 2 1 0 0 0 0 0 0 2 0 1 0 0 0 1 0 0 0 2 0 0 0 0 0 0 1 1 0 0 0 0 0 0 1 1 0 1 0 0 1 0 1 0 0 0 0 0 0 0 1 0 2 1 0 0 0 1 2 1 1
174 0 0 0 0 0 0 2 0 0 0 0 1 1 1 0 0 0 2 0 0 0 0 2 0 0 0 1 1 1 2 0 0 1 1 2 0 2 0 0 1 1 0 1 2 1 1 0 1 1 0 1 0 0 1 1 1 0 0 0 1 1 2 2 0 1 1 0 0 0 0 1 2 1 2 2 2 0 1 0 1 0 2 0 0 0 1 0 0 2 0 0 0 2 2 2 2 2 2 2 2 2 0 0 2 1 2 0 0 0 1 2 0 1 1 1 0 0 1 0 1 0 0 0 0 0 0 1 1 1 0 0 1 1 0 1 0 0 1 0 1 0 0 0 0 0 0 0 0 0 0 0 1 0 0 0 0 1 0 0 1 1 2 2 1 2 0 0 1 1 1 0 1 1 2 1 1 0 0 0 0 0 0 2 1 0 1 1 0 0 0 0 1 1 2 0 1 1 0 0 0 0 0 1 1 0 0 0 1 0 1 0 1 0 1 0 0 0 2 1 1 1 1 2 0 0 2 2 0 1 0 0 1 1 1 0 1 2 0 0 0 1 2 2 2 2 0 0 1 0 0 2 0 0 0 2 1 1 0 0 0 0 0 0 0 0 0 0 2 0 1 0 0 2 0 0 0 1 2 0 1 0 0 1 1 0 0 2 1 1 0 1 1 2 2 0 2 0 1 0 1 0 0 0 0 1 0 0 1 0 1 2 1 2 1 1 0 0 1 1 1 2 2 1 1 0 1 1 1 1 0 1 0 0 0 0 0 1 1 0 0 0 1 1 0 0 2 0 2 0 0 0 1 1 1 1 1 0 0 1 0 1 1 0 1 1 1 2 2 1 1 1 2 2 1 0 2 2 1 0 1 0 1 0 0 0 0 0 0 1 1 0 0 0 2 1 0 0 1 1 0 1 1 1 0 0 2 0 0 0 0 1 0 0 0 2 0 0 0 0 1 1 0 2 1 1 0 1 2 1 2 0 0 2 0 1 0 0 1 0 0 1 0 1 1 1 1 0 1 1 0 0 0 2 2 1 1 2 2 2 0 2 1 0 0 1 0 0 2 0 1 1 2 2 2 0 0 0 0 1 1 1 0 0 0 0 0 1 1 0 1 2 0 1 1 1 1 0 0 1 2 2 1 1 2 1 1 1 1 0 0 1 0 1 1 1 0 0 0 2 2 0 1 1 1 1 0 2 0 2 0 2 0 0 0 0 2 0 1 1 0 1 0 0 1 1 0 1 1 0 0 1 0 0 1 0 0 0 1 0 0 0 0 0 0 1 1 0 1 0 0 0 0 0 0 1 2 2 0 2 0 0 2 0 2 0 2 1 0 0 2 0 0 1 0 0 0 0 0 0 0 2 0 0 1 1 1 0 1 0 1 0 0 1 0 1 0 0 0 0 0 0 0 0 0 1 1 1 0 0 0 0 1 0 0 0 0 1 0 1 0 0 0 0 2 1 2 1 1 1 1 1 1 0 0 1 2 2 2 0 0 0 0 0 1 0 0 1 0 0 1 1 0 0 1 1 1 0 2 1 1 0 2 1 2 2 1 1 2 1 1 0 0 1 1 1 2 0 0 0 0 0 1 0 1 0 1 2 2 0 0 0 0 0 0 0 0 1 0 1 0 1 1 0 0 2 2 0 2 0 2 2 0 2 0 1 0 0 1 1 1 1 1 1 1 0 0 0 0 1 1 1 2 0 0 1 0 0 1 0 0 0 2 0 0 0 1 2 0 1 0 0 0 1 1 1 2 2 2 0 1 1 1 1 2 2 1 1 0 2 1 2 2 2 2 0 1 1 0 2 2 2 1 1 1 1 1 0 0 2 2 0 0 0 1 2 1 2 2 0 0 2 0 1 1 1 0 0 2 2 0 0 1 1 1 2 0 1 2 1 1 2 0 0 0 0 0 0 0 0 2 2 0 2 2 0 0 0 0 0 0 0 0 0 0 0 0 0 1 0 1 0 1 1 0 2 1 1 1 1 1 0 0 0 0 1 0 0 0 2 0 1 1 0 1 1 1 0 0 1 0 1 0 0 1 0 1 1 0 1 0 0 0 1 1 1 1 0 2 0 2 0 0 0 0 1 1 1 1 1 0 2 0 1 0 0 0 1 0 0 0 0 2 2 1 0 1 0 1 0 2 0 1 0 1 0 0 2 0 0 2 0 1 0 2 1 2 0 2 2 0 1 0 0 0 2 2 1 1 0 0 1 1 2 0 0 0 1 0 1 0 0 0 0 0 0 0 0 1 0 0 0
175 0 0 0 0 1 1 1 0 0 0 2 1 1 1 0 0 0 1 0 0 0 0 1 0 0 0 1 1 1 1 1 1 2 0 1 1 1 0 0 2 2 0 0 1 0 0 0 1 1 1 1 1 1 1 2 0 0 0 1 0 0 0 0 0 0 1 1 0 0 0 0 1 0 2 1 2 1 2 0 1 0 2 1 0 0 0 0 0 1 0 0 1 1 0 1 0 0 0 0 0 1 0 0 2 0 2 1 1 0 0 1 0 0 0 0 0 0 2 0 1 1 2 2 1 0 0 2 2 2 0 0 0 0 1 0 0 0 1 1 0 0 0 0 2 0 0 0 0 0 0 0 0 0 1 0 0 1 0 1 2 0 1 1 0 0 0 0 1 1 1 0 0 0 2 2 0 0 0 1 0 0 0 1 1 0 1 1 1 0 0 0 2 1 2 1 2 2 0 0 0 1 0 1 2 1 1 0 1 0 1 0 2 0 0 0 0 2 2 2 0 0 0 2 0 0 0 0 0 0 1 1 0 0 0 0 0 2 1 1 0 0 2 2 2 2 0 0 0 1 1 0 0 0 0 2 2 2 0 0 0 0 0 0 1 0 0 0 1 0 0 1 1 1 0 0 0 1 2 0 1 1 0 2 1 1 0 1 1 1 1 2 0 1 1 0 1 2 0 2 0 1 1 1 1 0 0 2 1 0 1 1 1 2 1 0 0 0 0 0 2 2 0 0 1 0 0 2 1 1 0 2 1 1 0 1 0 1 1 0 0 1 1 0 1 1 1 1 2 1 1 1 2 2 0 0 1 0 0 2 0 2 0 0 0 2 0 2 2 2 2 1 1 1 1 2 2 1 0 0 2 1 2 0 0 1 0 0 0 0 1 1 1 0 2 0 0 0 1 1 0 1 0 2 0 2 0 2 0 0 0 0 0 0 0 2 0 0 0 2 0 0 1 0 1 2 0 0 0 0 0 0 0 2 0 0 0 1 1 0 1 1 0 2 1 2 1 2 2 0 0 1 0 1 2 1 1 1 2 0 1 0 1 0 0 1 0 0 2 0 1 1 1 1 1 0 1 0 0 0 0 1 2 2 2 2 0 1 0 0 1 1 1 1 2 0 1 1 1 1 1 1 2 0 2 0 1 1 0 0 0 1 0 1 1 0 0 0 0 1 1 1 2 1 1 0 1 0 0 2 1 1 2 1 1 0 2 0 0 0 0 2 0 1 1 0 1 1 1 0 0 0 0 0 2 1 0 0 0 0 0 0 0 0 0 0 0 1 0 1 0 0 0 0 0 0 0 0 0 1 1 0 2 0 1 1 2 1 1 0 0 1 0 0 1 0 0 1 1 0 1 2 0 0 1 1 1 0 1 1 0 0 0 0 0 0 0 0 0 0 0 0 1 1 1 0 1 2 0 0 1 0 0 0 0 1 0 0 0 0 1 1 0 1 0 2 2 0 0 0 1 1 1 0 0 2 0 2 1 1 1 0 1 0 1 0 1 2 1 1 0 0 1 0 1 1 1 1 1 1 2 1 2 0 2 2 1 1 2 1 1 1 1 0 0 0 0 0 1 2 1 1 0 0 2 0 2 1 2 1 1 0 0 0 1 1 0 0 0 0 0 0 0 0 1 0 0 0 1 0 1 0 0 2 0 1 1 0 1 1 0 1 0 0 0 1 0 0 0 0 0 0 0 0 0 1 1 0 1 1 1 0 2 1 0 1 0 1 0 2 1 0 1 1 1 0 2 0 0 0 1 1 0 0 1 2 0 2 0 2 0 2 2 2 1 1 1 0 0 1 1 2 2 2 0 0 2 0 1 1 1 0 1 1 0 2 1 2 2 0 1 1 1 2 2 1 0 0 1 2 0 0 1 0 0 2 0 0 0 0 0 0 1 0 1 1 0 0 0 0 1 1 1 1 1 0 0 0 0 0 2 0 0 0 0 0 2 0 1 0 0 1 1 0 0 2 1 0 0 0 2 0 0 0 0 0 2 0 1 0 1 1 1 0 1 1 1 0 0 0 0 2 0 0 2 2 0 2 0 2 0 0 0 0 1 0 1 1 2 1 1 1 0 1 0 0 0 2 1 1 2 0 0 2 0 0 0 1 0 0 0 0 0 0 0 0 0 0 0 0 2 1 0 0 2 0 2 2 0 2 0 1 1 0 1 1 1 0 1 0 0 0 0 0 0 1 1 0 2 1 0 1 1 2 0 2 2 1 1 0 0 0 0 0 0 0 0 0 1 0 0 0
176 0 0 1 1 0 0 2 0 1 1 0 1 0 0 0 0 1 1 0 0 0 0 2 0 0 0 1 1 1 2 1 1 1 2 1 1 2 0 0 1 1 1 0 2 1 0 0 1 1 1 1 0 0 2 1 1 0 0 1 0 0 2 2 0 1 1 0 0 0 0 2 2 0 1 2 2 0 1 0 1 0 2 0 2 0 0 0 0 2 0 0 0 2 1 2 1 1 1 1 1 2 1 0 2 0 2 1 0 0 1 1 0 1 1 1 0 1 1 0 1 0 2 2 2 2 2 0 1 1 0 0 0 0 0 0 0 0 0 0 1 0 0 0 1 0 0 0 0 0 0 0 0 0 0 0 0 2 0 1 1 0 2 1 1 1 0 0 1 1 1 1 1 1 0 1 2 1 0 1 1 0 1 2 2 1 2 2 1 0 1 0 1 0 1 0 0 0 0 0 0 1 0 0 0 2 2 0 1 0 1 0 1 0 0 2 2 1 1 0 2 1 1 2 0 0 1 2 0 2 0 0 1 1 1 0 1 2 0 0 0 0 2 2 2 2 0 1 1 0 0 0 0 0 1 2 1 1 0 0 0 0 1 0 1 0 0 0 2 1 0 1 0 2 0 0 0 0 0 0 0 0 1 1 1 1 0 2 1 2 2 0 1 2 2 0 1 1 0 1 0 0 1 0 1 2 0 1 2 0 2 1 1 1 1 1 0 0 2 2 0 2 0 1 1 0 1 2 0 0 0 0 0 0 0 0 0 1 1 0 0 0 1 0 2 2 0 2 2 0 0 2 2 2 0 0 1 0 0 1 0 1 2 0 2 0 0 2 2 2 0 0 0 0 0 1 1 1 0 0 0 1 0 0 0 0 0 0 0 0 0 1 0 1 2 0 1 1 1 0 0 1 1 1 0 0 2 0 0 0 1 0 1 1 2 2 0 0 0 1 0 0 1 0 1 2 1 0 1 0 1 0 0 0 1 2 0 2 0 0 1 2 0 0 1 1 1 0 0 0 2 0 0 2 2 1 0 0 1 1 2 1 1 1 1 0 0 1 2 1 1 1 2 2 1 0 1 0 0 0 1 2 1 1 1 1 0 0 2 0 2 2 0 2 0 1 1 1 1 0 1 1 2 0 2 0 1 2 2 0 0 2 0 0 0 1 0 0 0 0 0 1 2 1 2 0 1 2 0 2 0 2 1 1 1 0 1 0 1 2 0 0 0 1 1 1 0 1 1 0 1 1 0 0 0 0 0 1 0 1 0 0 0 1 1 0 1 2 0 2 1 1 1 0 0 0 1 0 0 0 1 0 2 0 2 0 2 1 0 0 2 0 0 1 0 0 0 0 0 0 0 2 1 1 2 0 0 0 1 0 0 0 0 0 0 0 1 0 0 0 0 0 0 0 0 1 1 2 0 0 0 0 0 0 0 0 0 0 0 0 0 2 0 1 0 2 2 0 1 1 0 1 1 0 0 2 1 1 0 0 0 0 1 2 0 2 0 2 0 0 1 1 0 0 0 0 2 1 1 2 1 0 1 1 1 1 0 0 2 2 1 0 0 0 1 0 2 0 0 1 0 1 0 0 0 0 1 1 2 1 0 0 0 0 0 0 1 0 0 0 0 0 1 0 1 0 0 1 0 0 1 0 1 2 0 1 0 0 0 0 1 1 0 0 1 0 0 0 0 1 1 1 0 0 0 2 0 0 2 1 0 1 1 0 0 0 0 1 0 1 0 0 2 0 0 0 1 0 1 1 1 1 0 0 1 2 0 1 0 2 1 2 2 2 2 0 0 1 0 2 1 1 0 1 2 0 0 0 1 1 2 0 0 0 2 2 2 1 0 0 0 0 0 1 1 2 0 0 1 2 0 0 2 0 0 1 0 0 1 0 1 1 0 0 0 0 0 0 0 1 0 0 1 2 1 1 1 0 0 0 0 1 1 0 1 0 1 0 2 0 0 0 2 0 0 2 0 0 1 1 2 0 1 1 0 1 1 0 0 2 0 1 1 0 2 2 2 0 0 1 1 0 0 1 2 1 0 0 0 1 0 0 2 0 2 1 1 1 2 1 0 2 0 0 0 1 0 1 0 0 0 2 0 1 0 0 0 0 0 0 0 0 2 1 1 0 1 0 0 0 2 0 1 0 1 0 1 2 0 0 2 0 2 0 0 0 0 1 2 1 1 0 0 0 0 0 0 0 2 0 0 0 0 1 0 0 0 1 1 0 1 0 1 0 2 0 1 0 0 0 1 1
177 0 0 0 0 0 0 1 0 0 0 2 0 0 0 0 0 1 0 0 0 0 0 2 0 0 0 2 0 0 2 1 0 1 0 0 2 1 1 0 1 1 0 0 2 1 0 0 0 2 1 1 1 1 0 1 0 0 0 2 0 0 1 1 1 0 2 0 0 0 1 0 2 0 2 2 2 1 2 0 1 0 2 0 2 0 1 0 0 2 0 0 0 1 1 1 1 2 2 2 1 2 0 0 1 0 1 1 1 1 0 1 0 1 2 2 0 0 1 0 1 0 2 2 0 0 0 1 1 1 0 0 0 0 0 0 0 0 0 0 0 0 0 0 0 0 0 0 1 1 0 0 0 0 0 1 1 0 1 0 0 1 1 2 1 1 0 1 1 2 0 0 0 2 1 1 1 1 0 1 1 1 1 1 1 1 1 1 0 0 0 1 2 2 2 1 1 1 0 0 0 0 0 0 0 1 1 0 2 0 1 0 2 0 0 1 0 0 1 1 1 0 1 2 0 0 2 0 0 0 0 0 0 0 0 0 0 2 1 1 0 0 2 2 2 2 0 0 2 0 0 1 0 0 1 1 0 2 0 0 0 0 0 0 2 0 1 0 2 0 0 1 0 0 0 1 0 1 2 0 1 0 2 2 2 1 1 1 0 1 1 1 1 2 2 0 1 1 0 1 0 0 1 0 1 1 1 1 1 0 1 2 1 2 1 0 0 0 0 0 1 2 0 0 1 0 1 1 0 1 0 0 0 0 0 0 0 2 0 1 0 1 1 0 1 1 0 0 2 1 1 0 2 2 1 0 0 0 0 1 0 1 0 1 0 0 1 1 1 0 0 2 0 0 0 1 2 1 0 0 0 1 0 0 2 0 0 1 1 1 0 2 1 0 1 1 0 0 1 1 0 2 0 2 0 1 1 0 1 1 0 1 1 0 1 2 0 0 0 0 1 1 1 1 0 1 1 0 0 0 0 1 0 2 2 2 0 0 1 0 1 1 0 0 1 1 1 1 2 1 0 0 0 1 1 0 1 1 1 0 2 0 0 0 0 1 1 1 2 1 1 1 1 1 1 0 0 0 0 0 2 1 1 1 0 1 0 1 0 0 0 1 0 1 1 0 0 1 1 1 2 2 1 1 1 0 1 1 2 0 1 1 1 1 1 0 0 0 0 1 1 1 1 0 0 0 1 1 0 2 1 1 0 0 0 0 2 1 1 1 0 1 0 1 1 2 0 1 1 0 0 0 1 0 2 0 0 1 0 1 1 0 1 0 0 0 0 1 1 1 1 1 0 0 0 0 0 0 0 1 1 0 1 0 1 0 1 1 1 0 0 1 0 0 1 0 1 1 1 0 1 1 0 0 2 0 1 0 2 2 1 0 0 0 0 0 0 1 0 0 0 0 0 2 0 0 0 2 0 0 0 0 0 0 0 0 1 0 0 1 1 2 0 1 2 1 2 0 0 0 2 2 0 2 1 2 1 1 1 0 0 0 1 2 0 2 1 2 0 1 0 1 0 0 1 0 1 0 1 1 1 1 1 1 1 1 1 2 1 0 0 0 0 0 0 0 1 0 1 2 0 1 0 0 1 0 1 2 2 0 1 0 0 0 0 0 0 1 2 0 0 0 1 1 0 1 2 0 0 0 2 0 0 2 0 0 1 0 1 1 0 2 0 0 1 0 1 1 0 0 0 0 0 0 0 1 2 0 1 0 0 0 2 1 0 0 0 1 0 1 0 0 1 0 0 1 1 2 2 0 1 1 0 0 1 1 1 1 1 2 1 1 2 2 2 0 0 2 0 2 2 2 1 2 1 0 0 0 1 1 1 0 0 0 2 2 2 1 2 1 1 2 1 2 1 0 0 0 1 2 1 1 2 0 0 2 0 0 1 0 1 1 1 0 0 0 1 0 0 1 2 1 1 2 1 1 1 0 0 0 1 0 1 0 1 0 1 0 1 0 1 0 2 1 0 1 0 0 1 1 1 0 0 0 0 0 0 0 0 2 0 2 0 0 2 1 1 0 1 0 0 1 0 0 0 1 1 0 0 2 0 0 1 0 2 2 1 1 2 1 0 2 0 1 0 2 1 0 0 0 0 2 0 2 0 0 0 0 0 0 1 0 2 1 0 0 0 0 0 1 2 1 1 0 1 0 1 0 0 0 2 0 0 1 0 0 0 0 2 1 0 1 0 0 0 2 2 1 2 1 0 1 0 1 0 0 0 1 0 0 1 0 0 0 1 0 0 0 0 0 1 1
178 0 0 0 0 0 0 1 1 0 1 1 0 1 1 0 0 2 1 1 1 1 1 2 0 0 0 1 1 1 2 0 0 1 0 1 1 0 1 0 0 0 1 0 1 0 0 0 0 1 1 1 1 1 1 1 0 0 0 0 1 1 2 2 1 0 2 0 0 0 0 1 2 0 1 2 2 0 1 0 1 0 2 0 0 0 0 0 0 2 0 0 0 1 0 0 0 0 0 0 0 1 0 0 2 1 2 0 0 0 0 1 0 1 1 1 0 0 0 0 2 0 0 0 0 0 0 2 2 2 1 1 0 0 0 0 0 0 0 1 1 0 0 0 2 0 1 0 0 0 0 0 0 0 0 1 1 0 0 1 2 1 1 2 0 2 0 0 1 1 1 2 1 2 1 1 1 0 0 0 0 0 0 1 1 0 0 2 0 0 0 2 1 1 1 1 2 2 0 0 0 0 0 0 0 1 1 0 2 0 2 0 1 1 0 0 0 0 1 1 1 1 1 1 0 0 1 2 0 2 0 0 0 0 0 0 1 2 0 0 0 1 2 2 2 2 0 1 2 0 0 1 0 0 1 2 2 2 0 2 0 2 0 1 1 0 0 0 0 0 0 0 1 2 1 1 0 1 1 0 0 1 0 0 0 0 1 1 1 2 1 2 0 2 2 1 2 0 0 0 1 0 0 0 0 0 0 1 0 0 0 1 2 0 2 0 0 0 0 0 1 2 1 0 2 0 1 1 1 1 0 2 0 0 0 0 0 0 1 0 0 0 1 0 0 0 2 1 2 1 1 1 1 1 1 1 2 0 0 1 1 2 0 0 0 1 0 2 2 1 1 1 1 1 0 1 1 0 1 0 0 0 1 0 0 0 0 1 1 1 1 0 1 1 2 0 1 0 1 1 0 1 1 2 1 0 0 1 0 0 1 0 1 0 1 2 0 0 0 0 1 2 1 0 0 1 1 0 0 0 0 0 1 1 1 0 0 2 0 0 1 2 0 0 0 2 2 1 1 2 0 0 0 1 1 0 1 2 1 1 1 1 0 0 0 2 1 1 2 1 1 1 2 2 0 1 0 1 1 0 0 2 1 1 0 2 0 0 0 0 0 0 1 0 1 0 1 0 0 1 2 2 1 1 1 0 1 2 2 0 0 2 1 0 0 1 1 1 0 2 2 0 0 1 1 0 0 1 0 2 1 1 2 1 2 0 1 0 1 1 0 1 0 1 2 2 0 0 2 0 0 0 0 0 0 0 0 1 0 1 0 0 1 0 0 0 0 1 1 1 1 1 0 0 0 0 0 2 0 2 0 0 1 0 1 0 1 1 0 1 1 0 1 0 1 0 0 1 1 0 1 1 1 0 0 1 0 1 2 0 1 0 0 1 0 0 0 1 0 1 0 1 0 1 0 0 2 0 0 0 2 0 0 0 0 2 0 0 0 0 2 2 0 0 2 0 2 2 1 1 1 1 0 1 1 1 2 1 1 0 0 0 1 0 1 0 0 2 0 2 0 0 0 0 1 0 2 0 1 1 0 0 2 2 2 2 2 2 0 1 1 1 1 1 0 0 2 0 0 2 1 0 0 0 0 0 1 2 2 0 0 0 0 1 0 0 0 1 1 0 0 0 2 0 0 0 0 0 0 0 1 0 0 2 0 0 1 0 1 1 0 2 0 0 1 0 1 2 0 1 0 1 1 0 0 0 0 0 0 0 0 0 2 1 0 0 0 1 0 1 2 0 1 1 1 1 2 0 0 0 0 0 0 0 2 2 0 2 0 2 0 2 2 1 1 0 1 2 1 2 1 1 2 2 0 0 0 0 0 2 2 0 1 1 1 2 2 2 1 0 1 1 0 2 2 0 0 0 1 2 0 0 2 0 0 2 0 0 0 0 1 1 2 0 1 1 1 0 0 0 0 0 1 2 1 1 1 0 0 0 1 0 0 0 0 2 1 0 1 0 1 0 1 0 0 1 0 1 1 2 2 0 0 0 0 0 1 0 0 0 2 2 1 0 1 1 1 0 0 0 0 2 1 0 1 1 1 1 0 1 0 0 1 0 2 1 1 0 2 1 1 1 0 1 1 1 1 1 0 0 0 2 0 1 1 1 1 2 0 0 0 0 0 1 0 0 1 2 0 2 1 0 1 1 0 1 2 1 0 0 2 0 1 1 0 0 0 0 0 0 0 0 1 1 0 1 1 1 1 0 0 1 0 1 0 0 0 1 0 0 0 1 0 0 0 0 0 0 0 0 1 1
179 0 0 0 1 0 0 2 0 1 1 2 1 1 1 0 0 1 1 1 1 1 0 0 0 0 0 0 0 1 2 0 1 1 1 1 1 2 1 0 1 1 0 2 2 2 1 0 2 0 0 1 1 1 0 2 0 0 0 1 1 2 2 0 0 1 1 0 0 1 1 2 2 0 1 2 2 0 2 0 0 0 2 0 0 0 0 0 0 2 0 0 1 1 0 1 0 1 0 0 0 0 1 1 2 1 2 0 1 1 0 1 1 2 2 2 2 0 0 0 2 0 1 1 1 0 0 1 1 1 0 0 0 0 0 0 0 0 1 0 2 0 0 0 0 0 0 1 1 1 0 0 0 0 0 0 0 0 0 0 0 0 1 2 1 2 0 0 1 2 0 0 1 1 1 1 2 1 0 1 1 1 1 2 1 1 1 0 0 0 0 1 2 1 2 0 1 1 0 0 0 0 0 0 1 1 1 1 0 0 2 0 1 0 1 1 1 0 1 1 1 0 1 2 1 0 1 1 0 1 0 0 1 1 1 0 1 2 0 0 0 0 2 1 1 1 0 1 1 0 0 0 0 0 0 1 0 0 0 0 0 0 0 1 1 0 0 0 2 0 0 1 2 2 0 0 1 0 2 0 1 1 0 1 1 1 0 1 1 2 0 1 0 2 2 1 1 0 0 0 0 0 1 0 0 0 1 2 0 0 1 2 1 2 1 1 0 0 0 0 1 1 0 0 2 0 1 1 0 1 0 2 0 0 0 0 0 1 2 1 1 1 1 0 0 0 1 1 2 2 2 0 2 2 1 0 0 1 1 1 0 1 0 1 0 0 1 1 1 0 0 2 0 0 1 1 2 2 0 0 0 1 0 0 1 0 0 0 0 0 0 1 1 0 2 0 0 2 0 1 0 1 0 1 0 1 1 1 0 0 0 0 0 0 1 2 0 1 0 0 0 2 0 1 0 2 2 0 2 1 2 0 0 1 0 1 0 1 1 1 0 2 0 1 1 0 1 0 1 0 0 0 0 1 2 0 2 1 1 1 1 1 0 0 0 2 0 1 2 1 2 2 2 2 1 1 1 1 1 0 1 2 1 1 0 0 0 1 1 1 1 2 0 0 0 0 2 2 2 0 0 0 2 0 2 0 0 1 1 0 0 2 2 0 0 0 0 0 0 2 2 0 0 0 0 1 0 1 1 1 0 1 1 0 0 0 1 1 0 1 2 1 0 0 2 1 1 0 2 0 0 0 0 0 1 0 0 1 1 1 1 0 2 0 0 0 0 0 1 0 1 2 0 0 0 0 0 0 0 1 0 1 2 0 2 1 0 0 0 0 0 1 1 0 1 0 1 0 0 0 0 2 0 0 1 0 1 0 0 1 0 0 1 1 1 1 0 1 0 0 0 0 0 2 0 0 0 0 0 0 0 0 0 0 0 0 0 0 0 1 1 1 0 1 0 2 2 0 1 2 0 1 1 1 0 2 2 2 2 1 1 0 1 1 1 2 0 2 1 1 0 0 0 0 1 0 2 0 0 2 0 1 1 1 1 1 0 1 1 0 2 1 0 1 1 0 1 1 2 2 0 2 0 0 0 0 0 0 1 0 1 1 0 0 0 1 1 2 1 0 0 0 1 0 1 0 0 1 0 0 1 0 0 2 0 1 0 0 0 1 0 1 0 0 1 0 1 0 0 0 0 0 0 0 1 1 1 0 1 0 0 0 2 0 0 0 0 0 0 1 1 0 1 1 1 1 1 1 1 1 1 1 0 0 0 2 0 2 0 2 0 2 1 1 1 0 1 1 0 2 2 2 1 1 0 0 2 0 0 2 2 0 0 0 1 1 2 1 2 0 1 2 2 2 2 1 0 0 2 2 1 1 2 1 1 1 0 0 2 0 1 1 0 0 0 0 0 0 0 0 2 2 2 1 0 1 2 0 1 1 0 0 0 0 0 0 1 0 1 0 1 0 1 1 0 2 0 1 1 1 1 1 0 0 0 1 0 0 1 1 1 1 0 0 2 1 1 0 0 0 0 2 0 0 1 1 0 2 0 1 1 0 1 0 1 1 1 0 2 1 1 1 0 1 0 1 1 1 0 0 0 1 0 1 1 0 0 0 0 1 0 0 2 0 0 0 1 0 1 0 2 1 0 1 0 0 2 1 0 1 2 0 2 0 0 0 1 0 0 0 0 0 0 0 0 1 1 1 1 0 0 1 0 1 0 0 0 1 0 1 0 0 0 0 1 0 0 0 0 1 0 0
180 0 0 1 1 0 0 2 0 1 1 1 0 0 0 0 0 1 0 0 0 0 1 2 0 0 0 0 1 2 1 0 0 1 1 1 1 2 0 0 2 2 0 0 2 0 0 0 0 2 0 2 0 2 0 1 0 0 0 1 0 2 0 0 1 0 2 0 0 1 1 1 2 0 0 2 2 1 1 0 2 0 1 1 1 0 0 0 0 2 0 1 1 1 0 2 0 1 0 1 0 1 1 0 2 0 2 1 0 0 0 1 1 2 2 2 1 0 0 0 2 0 2 2 2 2 2 1 2 1 0 0 1 1 0 0 0 0 0 0 1 0 0 0 1 0 1 0 0 0 0 0 0 0 0 0 0 1 0 0 1 1 1 2 0 2 0 0 1 1 1 1 0 2 2 1 2 0 0 0 0 1 1 2 2 1 1 2 1 1 1 2 2 0 2 0 1 2 0 0 0 0 0 1 0 1 1 1 1 0 0 0 2 0 0 0 0 1 1 1 1 0 2 2 0 0 2 2 0 2 0 0 0 0 0 0 0 2 0 0 0 0 2 1 1 2 1 0 2 0 0 1 1 1 0 1 1 2 1 0 2 2 0 0 1 0 0 2 0 0 0 2 0 2 1 1 0 0 2 0 1 0 0 1 2 1 0 1 0 2 0 0 0 2 2 0 2 0 0 0 0 0 1 1 1 0 0 1 1 0 1 0 2 2 2 0 0 1 1 1 1 2 1 1 2 0 1 2 1 1 0 1 0 0 0 0 0 2 0 0 0 2 0 0 0 0 1 0 1 0 1 0 1 1 0 1 0 0 0 1 0 1 2 0 2 2 0 1 1 1 1 1 0 0 0 1 2 1 1 0 0 1 2 0 0 2 0 0 0 1 1 2 0 0 0 2 0 0 1 1 0 1 0 2 0 0 2 1 0 0 0 0 0 0 0 2 0 0 0 1 1 0 0 1 1 2 1 0 1 0 1 0 0 2 1 0 0 1 0 0 1 0 0 0 0 2 2 2 2 0 0 1 0 2 0 0 0 2 2 2 1 1 0 0 0 1 0 2 2 1 1 1 1 1 1 0 0 0 0 1 1 1 0 0 0 0 0 1 0 0 0 1 0 2 1 0 0 1 1 1 1 0 1 1 1 0 2 1 0 0 0 0 2 0 0 0 0 1 0 1 1 1 0 0 0 1 1 2 0 2 0 2 2 2 2 0 1 0 0 0 0 2 0 0 2 2 0 0 2 0 0 0 0 0 2 1 1 0 0 0 0 0 0 1 1 0 1 0 2 0 1 2 0 0 0 0 0 0 1 2 0 0 1 0 1 1 2 1 1 1 1 0 0 0 2 0 0 0 0 0 0 2 1 1 2 0 2 0 1 1 2 0 1 1 1 1 1 1 1 0 0 0 0 1 0 1 2 2 0 0 0 0 2 0 0 0 1 1 1 0 1 1 0 1 0 2 2 0 0 0 1 1 1 1 0 2 2 0 0 0 0 0 1 0 1 0 1 2 0 0 1 1 0 0 0 1 1 0 1 1 0 2 2 2 2 2 2 2 1 1 1 0 0 0 0 0 0 0 0 1 0 1 1 0 1 0 0 1 2 0 0 0 0 0 1 0 0 1 1 0 0 0 1 0 0 1 1 0 1 0 1 1 0 2 0 1 0 0 0 0 0 0 0 0 1 0 0 1 0 1 0 1 0 0 0 0 0 0 2 0 0 0 2 0 0 0 1 1 0 1 1 1 2 0 0 1 1 0 0 1 1 2 0 0 0 2 0 2 0 2 0 2 2 2 2 0 0 0 0 0 0 1 1 1 1 0 1 0 1 1 2 0 0 1 1 1 1 1 2 0 1 1 1 2 2 1 0 0 1 1 0 0 1 0 0 2 0 0 0 0 0 0 2 0 0 0 2 0 0 0 2 2 1 2 2 0 0 0 0 0 0 0 1 0 0 0 0 0 1 0 0 0 0 2 0 2 0 1 1 1 1 1 2 2 0 1 0 2 0 2 0 2 0 0 2 2 2 0 1 0 1 1 0 1 2 1 0 1 0 0 2 0 2 0 1 1 1 1 1 1 0 1 0 1 0 2 0 2 0 0 0 2 0 1 0 0 0 1 0 0 0 1 1 0 0 1 0 0 1 1 2 0 1 0 0 1 2 1 0 0 2 0 1 0 0 0 1 0 2 2 1 0 1 1 0 1 1 0 1 1 0 1 1 2 0 0 0 2 0 1 1 0 0 0 1 0 0 0 0 0 0 0
181 0 0 0 0 0 0 1 0 1 1 1 0 0 0 0 0 1 1 1 1 0 0 2 0 0 0 2 0 0 1 0 0 1 2 2 1 0 0 1 0 0 1 0 1 1 0 0 2 0 0 0 1 1 0 1 1 0 0 0 1 1 2 2 1 1 1 1 0 0 0 1 2 0 0 2 2 0 1 0 1 0 2 0 0 0 0 2 2 2 0 1 0 2 1 1 1 1 1 1 1 2 0 0 2 1 2 2 1 0 0 1 1 1 1 1 1 0 1 0 1 0 2 2 2 2 1 2 2 2 0 0 1 1 0 0 0 0 0 0 2 0 0 0 1 1 0 0 0 0 0 0 0 0 1 0 0 1 0 1 1 1 1 2 1 1 0 0 1 1 1 0 1 1 2 1 1 1 0 1 1 0 0 2 2 1 1 1 1 0 0 0 1 0 1 0 1 2 0 0 0 2 1 0 1 2 2 0 2 0 1 0 2 0 0 0 2 1 2 2 0 0 2 2 0 0 2 0 0 0 1 1 1 1 0 0 0 2 0 0 0 0 2 2 2 2 0 0 1 0 0 0 0 0 0 1 2 2 1 0 1 1 0 0 1 1 0 0 1 0 1 2 2 2 0 0 0 1 2 0 0 1 1 2 1 1 1 2 1 2 1 0 0 0 2 0 2 1 1 1 0 0 0 2 0 0 0 2 0 0 0 1 2 2 0 0 0 0 0 0 1 2 1 1 1 0 0 1 2 2 0 1 0 0 0 0 0 1 1 0 0 0 0 0 0 0 1 0 0 0 0 1 2 2 2 0 1 0 0 2 0 2 0 0 0 0 0 1 1 1 1 1 1 1 0 2 2 2 2 0 0 2 1 1 2 0 0 0 0 1 0 0 1 2 2 0 2 0 0 0 0 0 0 1 0 0 2 1 0 0 1 0 0 0 1 0 2 0 0 0 0 0 1 0 1 2 2 0 1 1 1 0 0 2 0 0 0 2 1 1 1 1 0 0 2 2 0 1 2 0 0 1 0 2 0 0 0 2 2 1 2 1 0 0 0 2 0 1 2 0 1 1 2 2 0 0 0 0 0 1 2 1 2 2 2 1 0 1 0 1 1 1 0 1 0 0 1 2 2 0 0 0 1 1 1 1 2 1 0 0 0 1 1 1 1 0 0 0 0 2 2 0 1 1 1 1 0 0 1 1 1 0 1 0 1 0 1 1 0 2 0 2 0 1 2 2 0 2 0 0 0 0 0 0 1 1 1 1 0 1 1 0 0 0 0 1 1 0 2 0 1 1 1 0 1 0 1 1 0 1 0 2 2 0 2 1 1 1 0 0 0 2 0 0 0 0 0 0 0 0 0 2 0 0 2 0 1 0 2 0 1 0 0 0 0 0 0 1 0 0 0 0 0 1 0 0 2 1 0 0 0 0 0 0 0 1 0 0 0 0 1 0 0 1 1 0 1 0 1 1 0 1 1 1 1 1 1 2 2 0 0 0 1 1 1 1 1 1 1 0 1 1 1 0 0 0 1 0 2 0 1 0 2 1 2 2 0 1 2 1 1 1 0 0 0 0 1 0 1 1 0 1 0 0 2 0 1 2 2 0 1 0 0 1 1 1 0 1 0 0 0 0 0 0 0 2 2 0 0 0 1 0 0 2 0 0 1 0 2 2 0 2 1 1 1 0 0 0 0 1 1 1 0 0 0 2 1 0 1 0 0 0 2 1 0 0 1 1 0 2 0 0 2 0 0 0 1 1 1 1 1 1 0 0 2 2 1 1 1 2 1 1 2 2 2 0 1 1 0 0 0 1 0 1 2 0 1 0 2 0 1 0 0 0 1 1 2 2 2 1 1 2 2 2 2 0 0 0 0 2 0 0 1 1 1 2 0 1 2 1 1 2 0 0 1 0 0 0 0 0 1 1 1 2 1 1 1 0 0 0 2 0 1 0 1 2 2 0 2 0 0 0 1 1 0 0 1 2 1 0 1 0 1 1 0 1 0 0 1 1 0 1 0 0 2 1 2 0 0 0 0 2 1 0 1 1 1 2 0 1 1 0 0 0 0 0 2 2 2 2 0 2 0 1 0 1 2 1 0 0 1 1 0 2 0 0 0 1 1 1 0 0 2 2 1 0 2 1 1 0 2 0 1 0 1 0 1 1 0 1 0 1 0 0 0 1 1 0 1 1 0 1 0 0 0 0 1 1 1 0 0 1 0 2 0 0 1 1 0 0 1 0 0 0 1 1 1 0 1 1 0 0
182 0 0 0 1 0 0 2 0 2 2 0 0 0 0 0 0 1 1 1 1 1 1 1 1 1 2 2 1 1 2 0 1 1 0 0 2 1 0 0 0 0 0 0 1 1 0 0 1 1 0 0 0 0 1 2 0 0 0 0 1 1 1 1 0 1 0 0 0 0 0 0 2 0 2 2 2 2 2 1 1 0 2 0 2 0 0 0 0 2 0 0 1 2 1 2 1 2 2 2 2 2 1 0 2 0 2 0 1 1 0 2 1 2 1 1 1 0 1 0 1 0 1 1 1 1 0 0 1 1 0 1 0 0 0 0 0 0 0 0 1 0 0 0 1 0 1 0 0 0 0 0 0 0 2 0 0 1 0 2 2 1 1 1 1 2 0 0 0 0 2 1 1 1 1 1 0 1 0 1 1 0 0 2 1 1 0 2 0 0 0 2 2 2 2 1 1 2 0 0 0 0 1 0 1 1 1 0 2 1 2 1 1 0 0 2 1 2 1 0 2 1 0 1 0 1 0 2 1 2 0 0 0 0 0 0 0 2 0 0 0 1 2 1 1 1 0 0 1 1 1 0 1 0 0 2 0 1 0 1 0 1 0 1 1 0 0 0 2 1 0 2 0 1 0 0 0 1 1 0 0 1 0 1 1 1 2 0 0 2 1 1 1 2 2 1 1 1 0 0 0 0 0 0 0 0 2 2 0 0 0 0 2 1 1 0 0 0 1 1 1 2 0 0 2 0 0 2 0 1 0 0 0 0 0 0 0 1 1 1 0 1 1 0 0 0 1 1 1 1 1 0 1 1 1 1 0 0 0 2 0 2 2 0 2 1 0 2 2 0 0 2 0 0 0 1 0 1 0 0 0 2 2 0 2 2 0 0 0 0 0 0 1 0 2 0 0 0 0 1 0 1 0 2 0 1 0 1 0 0 0 0 0 0 0 2 0 1 0 0 1 2 0 0 2 2 1 0 1 0 1 0 0 1 1 1 0 0 0 0 0 2 0 2 2 1 1 2 2 1 0 0 0 2 0 0 0 1 1 0 1 0 1 0 1 1 0 0 2 0 0 0 1 1 0 0 0 0 0 0 1 1 0 0 0 1 0 1 0 1 1 2 0 2 1 1 1 1 1 1 2 2 1 1 1 0 2 0 1 0 0 1 2 0 0 0 1 2 0 2 2 1 2 2 2 0 0 0 0 2 1 0 1 0 1 0 0 0 0 1 0 2 0 1 1 2 0 1 1 0 0 0 0 0 2 1 0 0 0 1 0 0 1 1 1 0 1 0 2 0 2 2 0 0 0 0 0 1 0 2 0 0 0 0 0 0 1 1 1 1 1 0 0 0 0 0 0 0 0 0 0 2 1 2 2 0 1 0 1 2 2 0 0 0 0 0 1 1 0 1 1 1 0 1 0 1 1 1 0 0 0 0 0 0 0 1 0 0 0 0 2 1 0 1 0 1 2 0 1 1 0 0 2 0 0 2 0 2 2 0 0 0 2 1 1 1 0 2 0 0 2 0 0 0 1 1 1 0 2 0 1 0 1 1 1 1 0 1 1 0 1 0 0 0 0 0 0 1 0 1 1 0 0 1 0 0 1 1 2 1 1 0 0 0 0 0 1 2 2 0 0 0 0 0 0 2 2 1 1 0 1 0 0 2 0 0 1 0 0 1 0 0 0 0 0 1 0 0 0 0 0 0 1 0 1 1 1 0 2 0 0 0 2 0 0 0 0 1 0 2 1 0 1 1 1 1 1 0 0 2 2 2 0 0 1 0 0 0 0 2 2 2 2 2 2 0 1 1 0 1 1 1 1 1 1 0 0 0 1 1 1 0 0 0 0 2 0 2 2 0 1 1 2 2 2 2 0 0 0 2 0 0 1 0 0 2 0 1 2 1 1 2 1 0 0 0 0 0 0 1 1 1 1 2 2 0 0 0 0 0 0 0 0 0 0 0 1 0 2 1 1 0 0 2 0 2 0 2 1 1 2 0 0 0 0 0 0 0 0 2 0 1 1 0 2 2 2 0 0 0 0 2 0 0 1 0 2 2 0 1 1 0 0 1 2 1 1 2 2 2 0 2 0 1 2 2 0 1 0 0 0 2 0 1 0 0 0 0 1 0 0 0 1 1 1 1 1 1 0 1 2 0 1 0 1 0 1 2 0 0 1 0 0 0 1 0 1 0 1 1 0 0 0 0 0 0 0 1 1 0 0 1 0 0 0 0 0 0 1 0 0 0 0 0 0 0 0 0 0 0 0 0
183 0 0 0 0 0 0 1 2 0 2 0 1 1 1 0 0 0 0 1 1 1 0 2 0 0 0 1 1 2 2 1 0 0 0 0 2 2 0 0 1 1 0 0 2 0 0 0 2 0 0 1 0 1 1 2 0 0 0 0 0 1 2 2 0 2 0 0 0 0 0 1 1 0 2 1 1 0 1 0 1 0 2 0 1 0 0 0 0 2 0 0 1 1 1 2 1 0 0 0 0 1 1 0 2 0 2 1 1 0 0 2 0 2 2 2 2 1 2 0 0 0 1 1 0 0 0 0 1 1 0 1 0 1 0 0 0 0 0 0 0 0 0 0 1 0 0 0 1 1 0 0 0 0 0 0 0 2 0 1 1 0 2 2 1 2 0 1 1 2 0 0 1 1 1 1 2 0 0 0 0 1 1 2 2 2 1 2 1 0 0 0 2 1 2 0 0 1 0 0 0 0 1 0 1 1 1 0 0 0 0 0 0 0 0 0 0 1 1 1 1 0 0 2 0 0 0 0 0 0 0 0 1 1 0 0 0 2 0 0 0 1 2 0 2 2 2 0 2 0 0 0 0 1 1 2 0 1 1 0 1 1 0 0 0 0 1 0 2 1 0 0 0 1 0 0 0 1 1 0 0 0 1 2 2 0 0 0 1 2 1 2 1 2 1 0 2 0 0 0 0 0 1 0 1 0 0 0 2 0 2 2 2 2 2 0 0 0 0 0 0 1 1 0 2 0 0 0 1 1 0 2 0 0 0 0 0 2 0 2 0 1 1 0 0 0 2 0 2 0 1 1 2 2 2 0 2 0 0 0 2 2 0 0 0 2 0 1 1 0 0 2 0 0 0 0 1 1 0 0 0 1 0 0 0 0 0 0 0 0 0 0 2 0 2 1 1 1 2 1 1 2 2 2 0 0 0 0 1 1 0 1 1 0 1 2 0 0 0 0 0 1 0 0 1 1 1 0 1 0 0 0 0 0 1 0 0 1 1 1 2 0 0 0 0 2 2 2 2 1 0 0 0 2 1 1 0 0 0 0 2 0 1 1 0 1 0 0 2 0 0 0 1 1 1 0 1 0 0 0 2 1 1 1 0 2 1 0 1 1 1 2 0 1 0 0 1 0 0 1 2 1 2 0 2 0 1 2 2 0 0 2 1 1 1 0 1 1 0 1 1 1 0 0 0 1 1 1 0 2 1 1 1 0 1 0 1 1 1 1 0 1 0 1 2 0 0 0 1 1 0 1 0 0 2 1 0 1 0 1 1 0 0 0 0 0 1 0 1 0 1 1 1 0 1 0 1 0 0 1 0 1 2 0 1 1 1 1 1 1 0 1 0 1 1 0 1 0 0 0 0 1 1 0 1 0 0 0 2 0 1 0 0 0 0 0 0 0 0 0 0 0 0 1 0 0 1 1 0 0 1 0 0 0 1 0 0 0 0 1 0 1 0 1 1 1 2 1 1 1 0 1 0 2 1 2 2 1 1 0 0 0 2 2 0 2 1 2 0 0 1 0 0 0 1 0 2 0 2 0 1 0 1 1 1 1 1 1 2 1 2 0 0 0 0 0 2 0 0 2 2 0 1 0 2 0 1 1 1 0 0 0 0 0 0 1 0 2 0 0 0 0 1 0 0 2 2 0 0 0 1 0 0 2 0 0 0 0 1 1 1 1 0 0 0 1 0 0 0 1 1 1 1 0 0 1 1 1 2 0 0 0 2 0 0 0 1 1 1 2 0 0 1 1 1 1 1 2 2 0 1 1 1 1 2 1 1 2 1 2 0 1 2 2 2 0 0 0 0 1 0 0 1 1 1 1 1 1 1 0 1 0 0 0 2 2 2 1 2 0 1 2 0 1 1 1 0 0 2 2 2 1 2 0 0 1 1 0 0 0 0 0 1 0 1 1 0 0 0 0 1 1 1 1 1 0 1 0 2 2 0 0 0 0 0 0 0 0 1 0 1 0 2 0 0 2 0 1 1 1 2 0 0 0 0 2 0 1 1 2 0 0 1 0 2 2 2 0 0 0 0 2 1 0 1 1 1 1 0 2 0 0 0 0 0 0 2 0 2 0 1 1 1 1 0 0 1 0 1 2 1 1 0 2 0 0 0 0 2 2 0 0 1 2 1 0 1 1 0 1 2 1 2 0 1 0 0 2 0 2 0 2 0 1 1 0 1 0 1 1 0 0 0 0 1 0 1 2 0 0 0 2 0 0 0 0 1 0 0 0 0 0 1 0 1 0 0 0 1 0 0 0
184 0 0 0 0 1 1 2 0 1 1 0 0 0 0 0 0 1 1 1 1 0 0 1 0 0 0 2 0 0 2 0 1 2 0 1 1 1 0 0 1 1 1 0 2 1 0 0 2 1 0 1 0 0 1 1 0 0 0 1 1 1 0 0 1 0 1 1 0 0 0 1 2 0 1 2 2 2 2 0 2 0 1 1 1 0 0 0 0 2 0 0 0 1 0 1 0 0 0 0 0 2 0 0 2 2 2 1 1 0 0 2 0 1 1 1 0 0 2 0 0 0 0 0 0 0 0 0 0 0 0 0 0 0 2 0 0 0 0 0 1 0 0 0 1 0 0 0 0 0 0 0 0 1 0 0 0 0 2 1 1 1 1 2 1 1 0 0 1 1 1 2 0 0 2 2 0 1 0 1 1 0 0 2 2 2 0 0 0 0 0 0 1 0 2 0 0 2 0 0 0 0 0 1 2 0 0 1 1 0 2 0 1 0 0 1 1 0 0 1 1 1 0 0 0 1 0 2 0 2 0 0 0 0 0 0 0 2 0 0 0 0 1 1 1 1 0 0 2 0 0 0 0 0 0 2 2 2 2 0 2 2 0 0 0 0 1 0 1 0 0 2 0 2 0 0 0 1 1 0 1 0 1 1 1 1 1 2 1 2 1 2 0 2 2 0 1 1 1 0 0 0 2 0 2 1 0 2 1 0 1 0 1 0 2 0 0 0 0 0 1 2 0 0 2 0 0 2 0 0 0 2 1 0 0 0 0 1 1 1 1 1 1 0 0 1 1 0 1 1 1 0 1 2 1 0 2 0 0 1 0 2 2 0 2 0 0 2 2 1 1 1 0 0 0 0 0 1 0 0 2 0 0 1 1 0 0 0 0 0 0 0 0 0 2 0 1 2 0 0 0 0 1 2 1 0 1 1 0 0 1 0 1 0 1 2 0 1 0 0 0 1 0 1 0 1 1 1 2 2 2 1 1 1 1 0 0 0 0 0 2 1 0 2 2 1 1 2 2 1 0 0 0 2 2 2 0 1 0 0 2 0 1 0 0 1 0 1 2 0 1 1 2 2 2 0 1 0 0 1 0 2 1 1 0 1 0 0 1 1 1 2 0 1 0 0 2 1 1 1 1 0 1 1 1 0 2 2 2 0 0 2 2 2 2 0 0 0 0 1 1 1 0 0 0 1 0 0 2 0 2 0 2 2 2 0 2 1 1 2 0 1 0 1 1 1 0 1 1 0 0 0 0 0 2 2 2 2 0 2 2 0 0 0 0 2 1 0 1 0 0 1 0 0 0 0 0 0 0 2 0 1 1 0 1 0 0 1 0 0 0 1 0 0 0 0 0 1 1 0 1 1 0 0 2 1 0 1 2 1 1 1 0 0 0 0 1 0 0 0 0 0 0 0 0 1 1 2 0 0 0 2 0 0 0 0 1 0 0 1 1 0 0 1 1 1 2 0 2 2 2 1 1 0 0 1 2 2 2 0 0 0 1 2 0 1 2 2 1 0 1 1 0 0 0 0 2 0 2 0 1 1 2 2 1 1 2 2 0 0 1 1 0 1 0 0 2 0 0 1 0 1 0 0 0 0 0 2 2 0 1 0 0 1 2 1 2 1 1 0 0 0 0 0 0 0 0 0 0 0 0 0 0 2 0 0 2 0 0 1 0 1 0 0 1 0 0 0 0 1 1 1 2 0 1 2 0 0 2 0 0 0 2 0 0 1 0 2 0 2 1 0 2 0 0 0 1 2 2 0 0 0 0 0 1 2 0 1 0 1 1 1 2 1 1 0 0 0 0 1 0 0 0 1 2 0 0 2 0 0 0 0 0 0 1 1 2 2 2 0 1 1 0 2 1 1 0 0 0 1 0 0 1 1 1 2 0 0 0 0 1 1 1 0 1 1 0 0 0 1 1 0 0 2 2 0 0 0 0 0 1 0 0 0 0 2 2 0 2 0 1 0 1 1 0 1 0 0 2 2 2 0 0 0 0 0 1 0 0 1 2 2 1 0 2 2 2 0 0 0 0 2 0 0 1 0 1 2 0 2 0 0 0 0 0 0 2 2 2 2 0 2 0 1 0 0 0 1 0 1 0 2 0 1 1 1 1 1 0 0 1 0 1 2 1 0 0 1 0 1 2 0 1 0 1 1 1 2 0 2 0 2 2 0 0 0 0 0 1 2 1 1 0 0 0 1 1 0 2 1 1 0 0 1 0 0 0 1 1 0 0 1 0 0 1 0 0 0 0 0 0 0
185 0 0 0 1 0 0 2 1 0 1 0 0 0 0 0 0 0 1 1 0 0 0 1 0 0 0 0 0 1 2 0 0 0 1 1 1 1 0 0 0 0 0 2 2 1 1 0 2 0 0 0 1 1 0 1 0 0 0 1 1 1 1 1 1 0 2 1 0 0 0 0 1 0 1 1 1 1 2 0 1 0 1 1 2 0 0 0 0 2 0 0 0 2 0 1 0 2 2 2 2 2 1 1 2 1 2 1 1 0 0 1 0 1 2 2 0 1 1 0 1 0 2 2 0 0 0 1 2 1 0 0 0 1 0 0 0 0 0 0 2 0 0 0 2 0 2 0 0 1 0 0 0 0 0 1 0 1 0 0 1 0 1 1 1 2 0 0 1 2 0 0 1 0 1 1 1 1 1 0 0 1 0 2 1 0 0 0 0 0 0 1 2 1 2 0 1 2 0 0 0 1 0 0 1 1 2 0 0 0 0 0 0 0 0 0 0 0 2 0 2 2 0 1 0 0 0 1 0 1 0 0 0 1 1 1 1 2 0 0 0 1 2 1 1 1 0 0 1 0 0 0 0 0 1 1 0 1 0 0 0 0 0 1 1 0 1 0 2 1 1 0 1 2 0 1 0 0 2 0 2 0 0 2 2 1 0 1 1 2 1 1 1 1 2 0 2 0 0 1 0 0 2 0 2 0 0 2 1 0 1 0 2 2 2 1 0 0 1 1 1 1 1 0 2 0 0 2 1 1 0 0 2 1 0 0 0 1 1 1 1 1 0 0 1 1 1 1 2 1 1 0 1 1 1 1 0 0 0 2 0 2 2 0 2 0 0 2 2 2 2 0 0 0 0 0 0 1 1 0 0 2 2 0 0 1 0 0 0 0 0 0 2 1 2 0 2 0 1 1 0 1 2 2 0 0 1 0 0 0 1 0 0 0 0 2 0 1 0 0 0 2 0 0 1 2 1 0 0 0 0 0 0 2 1 0 0 2 2 2 2 0 0 0 2 1 1 1 2 0 1 0 0 2 1 1 0 1 1 0 1 0 1 1 1 1 0 1 1 0 1 1 2 2 1 1 1 1 1 0 2 1 1 1 1 1 0 1 0 1 0 2 0 2 2 1 0 2 2 0 0 0 0 2 0 1 2 1 1 0 1 0 1 0 0 0 1 0 0 1 2 1 0 0 0 1 0 0 1 1 1 0 2 2 2 0 1 0 0 0 2 1 0 1 2 0 1 1 1 0 0 0 0 0 0 0 0 2 0 1 1 0 0 0 0 1 1 0 1 0 1 1 0 0 0 0 0 2 0 2 0 0 1 0 1 0 0 2 1 0 1 1 0 1 1 0 1 0 0 0 0 2 1 0 1 0 1 0 2 0 0 0 0 0 0 0 1 1 0 1 1 1 0 1 0 0 2 2 0 0 0 0 1 0 0 1 0 0 0 0 0 1 0 2 0 1 1 0 1 1 0 2 1 0 0 1 2 2 2 0 0 0 1 1 0 1 0 1 1 1 0 1 0 0 1 1 1 0 2 0 1 0 2 2 2 2 2 1 1 1 0 1 0 1 0 0 2 0 1 2 1 1 1 1 2 1 1 1 2 0 1 0 0 0 1 1 1 1 0 0 0 0 0 1 1 0 1 0 1 0 2 1 0 2 0 0 0 0 1 2 0 2 0 0 0 0 0 0 0 0 0 0 0 0 0 0 0 0 2 0 0 0 2 1 0 1 0 1 0 1 0 0 2 0 0 1 2 0 0 2 2 2 0 0 1 1 0 2 0 2 0 2 2 2 1 1 1 0 0 0 0 2 2 2 0 1 1 1 1 0 1 0 0 0 1 1 1 0 2 0 0 2 2 2 2 2 0 0 0 2 1 0 1 1 1 2 0 0 0 0 1 1 1 0 0 0 1 0 0 0 1 1 0 2 2 0 0 0 0 0 2 0 0 0 0 1 2 0 2 0 1 0 0 2 0 1 0 0 2 2 2 0 1 1 0 2 0 0 0 1 2 2 1 1 1 1 1 0 0 1 0 0 1 1 2 2 0 1 0 0 1 0 0 0 0 0 2 1 1 0 1 0 0 1 1 0 1 2 1 1 0 2 0 1 1 1 1 1 0 0 0 0 2 2 1 0 0 0 0 1 2 1 0 1 1 0 2 2 0 1 2 0 1 0 0 0 0 0 0 0 0 0 0 0 0 1 1 2 1 0 0 1 1 2 0 2 2 0 0 1 0 0 0 0 1 0 0 0 0 0 1 1
186 0 0 0 0 0 0 1 1 0 2 1 0 0 0 0 0 1 1 1 1 0 0 2 0 0 1 2 0 0 1 0 0 1 0 1 1 2 0 0 2 2 0 2 2 2 1 0 2 1 0 0 0 0 1 1 1 0 0 1 1 2 0 0 0 0 1 0 0 0 0 1 2 0 2 2 1 0 2 0 0 0 2 0 2 0 0 0 0 2 0 0 0 2 0 0 0 2 2 2 2 2 0 0 2 1 2 1 1 0 0 2 0 0 0 0 0 0 0 0 0 0 1 1 1 1 1 1 2 2 0 0 0 0 0 0 0 0 0 0 1 0 0 0 1 0 0 0 1 1 0 0 0 1 0 0 0 1 0 0 1 0 1 2 0 1 0 1 0 1 1 1 1 1 1 1 2 0 0 0 0 0 1 2 1 1 1 1 0 0 0 1 1 1 1 0 1 2 0 0 0 0 0 1 1 1 2 0 0 0 1 0 1 0 0 0 0 1 1 0 2 1 0 2 1 0 1 0 0 0 0 0 0 0 0 0 0 2 0 0 0 1 2 1 1 1 0 1 1 0 0 0 0 0 0 2 0 2 0 0 0 0 0 0 1 0 1 0 0 0 0 1 0 1 0 0 1 1 2 0 1 1 0 2 2 1 1 2 2 2 2 2 0 2 2 0 2 1 0 1 0 0 1 0 1 0 0 2 0 0 0 2 2 2 1 0 1 0 0 0 1 1 1 0 1 0 0 1 0 0 0 2 0 0 0 0 0 2 0 0 0 2 1 0 0 0 1 0 1 0 0 0 2 2 1 0 2 0 0 1 0 1 1 0 1 1 0 2 2 0 0 2 1 1 0 1 2 1 0 0 0 1 0 0 0 0 0 0 0 0 0 1 0 0 1 2 0 1 1 1 0 1 1 1 0 0 1 0 0 0 0 1 2 0 2 2 0 2 0 0 0 2 1 1 1 2 1 0 0 0 0 0 0 2 1 1 0 1 0 0 1 1 0 0 1 1 2 0 1 2 0 0 0 2 0 0 0 2 2 0 2 0 2 2 2 0 0 1 1 1 2 2 1 1 0 1 0 1 1 0 1 1 2 2 1 2 1 0 1 0 1 1 0 1 1 0 2 1 1 0 1 0 2 0 2 0 0 2 2 0 0 2 0 2 2 0 0 0 0 0 0 2 0 0 0 0 0 1 0 2 1 1 1 0 1 0 2 0 0 1 0 0 0 0 1 1 0 1 1 0 1 1 0 0 2 1 0 1 0 1 0 0 0 0 0 1 0 0 0 0 0 1 0 0 0 0 0 1 0 2 0 1 1 0 1 0 1 0 0 0 1 0 0 0 0 0 0 0 0 0 0 2 0 1 2 0 0 0 1 2 1 0 0 0 0 0 0 2 0 1 1 1 0 1 0 0 2 2 0 0 0 0 0 0 0 2 0 1 0 1 1 0 0 0 1 1 2 0 1 1 1 1 0 1 0 2 1 0 0 0 0 0 2 2 0 1 1 2 1 0 1 1 0 0 1 1 1 0 1 1 1 1 2 1 0 1 1 2 2 0 1 2 0 1 1 0 1 0 1 1 0 1 0 0 0 0 1 2 1 2 0 0 1 1 0 1 0 0 1 0 0 0 0 0 0 0 1 0 1 0 1 0 0 2 0 2 0 0 1 2 1 1 0 0 1 0 1 0 0 0 0 0 1 0 1 1 2 0 1 0 0 0 2 0 0 0 1 2 0 1 0 1 2 0 0 0 0 0 0 2 2 2 0 0 2 2 0 1 1 2 1 1 1 1 1 0 1 2 2 2 0 0 1 1 1 0 1 0 0 1 1 0 0 0 1 1 1 2 2 0 2 2 0 2 2 2 0 0 0 2 0 0 2 0 0 2 0 0 2 0 2 2 0 0 0 0 0 0 0 1 2 1 1 1 1 0 1 0 0 0 0 0 0 0 0 1 1 0 1 0 1 0 0 2 0 1 0 0 2 2 2 0 0 0 0 1 1 0 0 2 0 2 1 0 2 2 2 0 0 1 0 0 1 0 1 1 1 0 0 2 0 0 1 1 2 2 1 1 2 1 1 1 0 2 0 2 0 1 0 1 1 1 0 0 2 1 1 0 0 1 0 0 0 2 1 0 1 0 0 0 2 1 2 0 0 0 0 2 0 1 2 0 2 0 2 1 1 0 1 1 0 1 0 0 0 2 2 1 1 0 0 1 0 1 0 0 0 0 1 0 0 0 0 1 2 0 0 1 1 1 0 1
187 0 0 0 0 1 1 2 0 1 1 0 2 2 2 0 0 1 2 1 1 1 0 0 0 0 1 2 0 0 2 1 1 1 0 0 2 2 0 0 1 1 0 0 1 0 0 0 1 1 0 1 0 0 0 1 0 0 0 1 0 1 1 1 1 0 1 0 1 1 0 0 2 0 0 2 2 1 2 0 1 0 1 1 2 0 0 0 0 2 0 0 0 1 0 1 0 0 0 0 0 2 0 0 2 1 2 0 0 0 0 2 1 1 1 1 1 0 1 0 1 0 2 2 2 2 1 0 2 1 0 0 0 0 1 0 0 0 0 0 0 0 0 0 0 0 0 0 0 0 0 0 1 0 0 0 0 2 1 0 1 1 1 1 0 1 0 0 1 1 1 1 0 2 1 0 2 0 0 1 0 0 1 2 1 1 2 0 0 0 0 0 1 0 2 1 1 2 0 0 0 1 0 0 1 1 1 1 0 0 1 0 1 0 0 0 0 1 1 2 0 0 0 2 0 0 0 0 0 0 0 0 0 0 0 0 0 2 0 0 0 0 2 1 1 1 0 1 1 0 0 1 0 0 0 0 0 2 0 1 0 1 0 0 0 0 0 0 1 0 0 0 0 2 0 0 1 0 0 0 0 0 0 1 1 0 0 1 2 2 2 1 0 2 2 0 2 1 0 1 0 0 0 1 0 1 0 2 0 0 0 0 2 1 1 1 0 0 0 0 1 0 2 0 1 0 0 1 2 2 0 0 1 0 0 0 0 1 1 0 0 1 1 0 1 1 2 0 2 1 1 0 1 1 1 1 2 0 0 2 0 2 2 0 2 0 2 2 2 0 0 2 0 0 0 0 1 0 0 0 1 0 0 0 1 1 0 0 0 0 0 1 0 1 2 1 1 0 0 0 0 0 0 0 0 0 2 1 0 0 0 0 0 0 0 2 0 0 0 1 0 1 1 0 0 2 2 2 2 1 0 1 1 0 1 1 0 0 1 0 0 1 0 2 1 0 1 1 1 1 0 0 0 2 0 0 0 1 2 2 1 2 0 0 0 1 0 0 2 0 0 0 2 2 2 0 2 0 0 0 0 2 2 2 2 2 0 0 2 0 2 2 0 1 0 0 1 2 2 0 0 0 0 1 1 2 1 1 0 0 0 1 2 1 1 0 0 0 0 0 1 2 1 1 1 1 0 0 1 2 1 1 0 0 0 0 1 1 1 0 0 0 1 1 2 1 0 1 1 0 0 0 0 0 1 0 0 1 0 1 0 0 1 0 0 0 0 0 1 1 0 0 0 0 0 0 1 2 0 2 0 1 1 0 0 1 1 1 0 0 0 1 0 1 0 0 0 1 1 0 0 1 0 1 1 0 1 0 1 0 0 0 0 1 0 1 0 1 0 0 0 0 0 1 0 0 1 2 0 0 1 0 0 0 0 0 1 1 1 0 1 1 0 2 0 2 2 0 1 1 1 1 1 1 0 2 2 2 2 0 0 0 1 2 0 2 1 2 0 2 0 0 0 0 1 0 2 0 0 2 0 0 2 1 2 2 2 0 2 2 1 0 0 1 0 0 1 0 1 2 0 2 1 0 1 0 1 2 2 0 0 0 0 0 0 1 0 1 0 0 0 0 2 0 0 2 2 0 1 0 1 1 0 2 0 0 0 0 0 0 0 0 1 1 2 0 0 0 0 0 0 0 2 0 0 1 0 0 1 1 1 0 2 1 0 0 0 1 0 2 0 0 1 1 1 0 1 1 1 1 1 1 0 0 2 2 0 2 0 2 0 2 2 1 1 0 0 1 0 1 1 1 1 1 1 0 1 1 1 0 1 0 1 1 0 1 1 2 2 0 0 2 1 1 0 1 0 0 0 2 1 0 1 1 1 1 1 1 1 1 1 2 2 0 0 0 0 0 0 0 2 2 0 2 2 0 0 1 1 1 1 0 0 0 0 0 2 0 2 0 0 0 1 1 0 0 0 1 1 1 1 1 0 0 0 0 1 0 1 1 0 1 0 1 2 2 2 0 0 1 0 0 0 0 0 0 0 1 0 1 0 0 0 0 1 1 2 0 1 0 0 1 0 0 0 2 1 1 1 1 0 2 0 2 0 0 0 1 0 0 0 0 2 0 0 1 0 0 1 0 1 0 2 0 0 0 0 2 0 2 0 0 1 0 0 1 1 0 1 1 1 0 0 0 0 0 0 0 1 0 0 1 0 0 0 0 0 1 1 1 0 2 0 0 0 0 1 0 0 0 1 2
188 0 0 0 0 0 0 2 0 2 2 0 1 1 1 0 0 2 1 1 0 0 0 2 0 0 0 2 1 1 1 1 0 0 1 0 2 1 0 0 1 1 0 0 1 0 0 0 1 1 0 0 1 1 0 2 0 0 0 0 2 2 1 1 0 0 1 1 0 0 0 0 2 0 1 2 2 2 2 1 1 0 2 1 1 0 0 0 0 2 0 0 0 2 2 2 2 1 0 0 0 2 0 0 2 0 1 1 2 0 0 2 1 2 2 2 1 0 2 0 1 1 1 1 0 0 0 1 1 1 0 0 1 1 0 0 1 0 1 0 1 0 0 0 1 0 0 0 2 2 0 0 0 1 1 0 0 1 0 0 1 0 2 2 2 2 0 2 0 2 0 1 1 1 0 2 1 1 0 0 1 1 0 0 0 0 0 1 0 0 0 1 2 1 2 0 1 2 0 0 0 1 0 1 1 1 1 0 1 0 1 1 1 0 0 1 1 0 1 0 2 1 1 2 0 0 0 2 0 2 1 1 1 1 1 0 1 2 1 1 0 0 1 0 0 0 0 0 2 0 0 1 0 0 0 2 0 1 0 0 0 0 0 0 0 0 0 0 2 1 0 2 0 2 0 0 0 2 2 0 1 0 0 1 2 0 1 0 0 2 1 0 1 2 2 0 2 1 0 1 0 0 1 0 1 0 0 2 0 0 0 1 2 1 2 1 0 0 1 0 0 1 1 1 1 0 0 1 0 0 0 0 0 0 0 0 0 1 1 0 0 1 1 0 0 0 1 2 2 2 2 0 1 1 1 1 1 1 0 2 0 1 1 0 1 0 1 1 1 0 0 2 0 0 0 1 2 1 0 0 2 1 1 1 1 0 0 0 0 0 0 0 1 1 1 1 1 0 1 1 0 1 0 1 0 1 0 1 0 0 0 1 1 0 1 2 0 2 0 0 0 2 0 1 1 2 0 0 0 0 0 0 0 1 1 0 0 0 1 0 2 0 0 1 0 2 1 0 0 1 0 0 0 1 2 1 1 0 1 1 2 1 1 1 1 1 0 1 2 0 1 1 1 1 1 0 1 0 0 0 1 1 1 1 1 1 0 0 0 1 0 1 0 1 0 0 1 1 1 1 1 1 1 1 1 0 1 0 0 0 0 2 0 2 2 0 0 0 0 2 2 0 1 0 0 0 2 0 0 2 1 0 0 0 0 0 1 1 0 0 0 2 0 1 2 2 0 0 2 0 0 0 0 1 2 1 0 0 0 1 1 0 1 2 2 0 2 0 1 0 0 0 1 0 0 0 1 1 0 1 1 0 2 0 2 1 1 1 0 0 0 0 1 0 0 0 0 1 1 0 0 1 1 0 1 1 2 0 2 0 2 0 0 0 0 0 0 0 0 0 0 0 0 0 0 0 2 1 0 0 0 0 0 0 0 1 1 0 1 0 2 0 0 0 1 2 2 0 1 1 0 0 1 1 0 2 1 2 1 0 0 0 0 1 0 1 1 2 0 1 0 1 0 0 1 1 1 0 2 0 0 0 2 1 2 2 0 2 1 0 0 1 0 0 0 0 1 1 0 2 1 1 0 0 0 0 0 2 2 0 1 0 0 1 0 1 0 2 0 0 0 0 1 0 0 1 1 0 1 0 2 0 0 1 0 0 0 0 0 0 0 1 1 1 1 0 0 1 0 0 0 0 0 0 0 2 1 0 1 0 0 0 2 0 0 0 0 1 0 1 0 0 2 0 0 0 1 0 0 2 2 2 1 1 1 2 1 1 1 1 0 0 2 1 1 0 0 1 1 1 0 1 0 2 1 1 0 0 1 1 1 0 1 1 1 2 2 2 2 0 2 2 0 2 2 1 0 0 0 1 0 0 2 0 0 1 0 0 1 0 1 1 0 0 0 0 0 1 0 0 2 1 1 1 1 0 1 0 0 0 1 1 0 0 0 1 1 1 1 0 0 0 0 2 0 1 0 0 0 2 1 0 0 0 0 1 1 0 1 1 0 1 0 0 2 2 2 0 0 0 0 1 0 0 1 1 1 1 0 2 0 0 0 1 1 1 2 1 2 2 0 2 0 1 0 2 0 1 0 0 0 2 0 0 0 1 0 2 0 0 0 1 1 0 0 1 0 2 0 0 2 0 0 0 1 0 2 2 0 2 0 1 1 0 1 0 1 0 1 0 0 1 0 0 2 0 1 2 0 0 0 2 0 1 0 0 0 1 0 1 0 0 0 0 1 0 0 0 0 1 0 0
189 0 0 0 1 0 0 2 0 1 1 0 0 0 0 0 0 1 1 0 0 0 0 2 0 0 0 2 0 1 2 0 1 0 0 1 1 1 0 0 2 2 0 0 1 0 1 0 2 0 0 0 1 1 0 0 2 0 0 1 1 1 2 2 0 2 0 0 0 0 0 2 2 0 1 2 1 0 1 0 1 0 1 1 1 0 0 0 0 2 0 0 1 2 1 1 1 2 0 0 0 1 0 0 2 2 2 2 1 0 0 1 1 1 1 1 1 0 1 0 0 0 1 1 1 1 1 1 2 2 1 1 0 0 0 0 0 0 0 0 1 0 0 0 0 0 0 0 0 0 0 0 1 0 1 0 0 1 0 0 1 0 0 1 0 1 0 0 0 1 1 1 0 1 1 0 2 1 0 1 1 0 1 1 1 1 1 1 1 1 1 2 1 1 2 1 1 2 0 0 0 1 0 1 2 0 0 1 0 0 1 0 2 0 0 1 1 0 0 0 2 2 0 1 0 0 0 0 0 0 0 0 0 0 0 0 0 2 0 1 0 0 2 2 1 2 0 0 2 0 0 0 0 0 0 1 0 2 0 1 0 1 0 0 0 0 0 0 0 0 1 1 1 1 0 0 1 0 2 0 0 0 0 1 1 0 0 1 0 2 0 0 0 1 2 0 2 0 0 0 0 0 1 0 1 0 1 2 0 0 0 1 2 2 1 0 0 0 1 1 0 2 0 0 2 0 0 1 0 0 0 1 1 0 0 0 0 2 0 0 1 2 2 2 1 1 1 0 2 2 2 0 2 2 1 0 0 0 0 2 0 2 1 0 1 0 0 2 2 1 1 1 0 0 0 0 1 0 0 0 0 1 2 0 1 1 0 0 0 0 0 1 1 0 2 0 0 2 0 0 0 0 0 1 1 0 1 1 1 1 1 1 0 0 0 2 0 1 0 0 0 1 2 0 0 2 1 0 2 2 2 1 0 2 1 1 0 1 0 0 1 0 0 0 1 2 2 2 2 0 0 0 0 1 1 0 1 1 1 0 2 0 0 0 0 2 0 1 2 1 2 2 1 1 1 1 0 0 0 0 1 2 2 2 1 2 1 1 1 1 0 2 0 1 1 1 1 1 1 1 1 0 1 0 1 0 1 0 0 0 0 1 0 1 1 1 0 0 0 1 1 0 1 0 0 0 0 1 1 2 0 1 1 1 1 1 2 1 0 2 0 1 1 0 1 1 0 0 2 0 0 0 0 0 1 0 0 1 0 0 0 0 0 1 0 1 2 0 2 0 2 2 0 0 0 0 1 1 0 2 0 1 1 0 1 0 1 1 0 0 1 0 0 1 1 0 1 0 0 0 0 2 2 1 1 1 2 0 1 1 2 1 0 0 0 0 0 2 2 0 0 0 0 0 0 0 1 2 0 0 0 0 0 0 0 0 1 1 0 0 1 1 0 0 1 2 2 0 1 1 0 1 0 2 2 2 1 2 2 0 0 0 1 1 0 1 1 2 0 1 1 0 2 0 0 0 0 0 0 2 0 0 2 1 2 2 2 1 0 1 1 1 0 1 0 1 1 0 1 2 0 2 0 0 0 0 1 0 1 1 1 0 0 0 1 1 0 1 1 0 1 0 0 1 1 0 1 0 2 0 0 0 0 2 0 0 0 1 0 1 0 1 0 0 0 0 0 1 0 1 0 1 1 0 1 1 0 1 1 0 0 0 2 0 0 0 1 0 0 1 1 0 2 1 1 0 1 0 0 1 2 2 0 0 1 2 0 2 0 2 0 2 2 2 1 1 0 2 1 2 1 1 0 2 1 1 0 0 0 1 1 0 1 1 1 2 2 2 2 0 1 1 1 2 2 1 0 0 0 1 0 0 1 0 0 1 0 0 1 0 0 0 1 0 0 0 1 0 0 0 2 2 0 2 2 0 0 0 0 0 1 0 0 0 0 2 1 1 2 0 1 1 2 0 0 2 1 0 1 1 1 0 0 0 0 0 0 1 0 2 0 1 0 0 2 2 2 0 0 0 0 2 0 0 1 1 0 1 0 0 0 0 1 0 1 2 1 1 2 1 0 2 0 1 0 1 1 1 1 1 0 2 1 1 2 1 1 0 0 1 0 0 1 1 0 0 0 1 0 0 2 0 2 0 0 0 0 0 0 0 0 0 0 0 0 1 1 0 0 0 0 0 0 0 0 2 2 0 2 0 0 0 1 1 0 0 0 0 0 1 0 0 2 1 2 0 1 0 0 1 1 1
190 0 0 0 0 0 0 2 1 0 1 0 0 0 0 0 0 1 0 0 0 0 1 2 0 0 0 2 0 0 2 0 0 0 2 0 2 1 0 0 1 1 0 0 1 0 0 0 0 2 0 1 0 0 0 0 2 0 0 0 2 2 0 0 0 0 1 0 0 1 1 2 2 0 0 2 2 0 0 0 2 0 2 0 1 0 1 0 0 2 0 0 0 1 0 1 0 2 0 0 0 2 0 0 2 0 2 1 1 0 1 2 1 2 2 2 1 0 0 0 2 0 1 1 1 1 1 1 1 1 1 1 0 0 1 0 0 0 0 0 1 0 1 0 0 0 0 0 0 0 0 0 0 1 0 1 0 0 0 0 1 1 1 2 0 0 0 1 0 2 0 0 1 1 1 1 0 1 0 1 1 1 1 1 1 1 1 1 0 0 0 0 2 0 2 0 1 2 0 0 0 0 1 0 1 2 2 1 1 0 2 0 1 0 0 0 1 0 1 1 1 0 0 1 0 1 0 0 0 0 0 0 0 0 0 0 0 2 0 0 0 0 2 1 2 2 1 0 2 0 0 0 0 1 0 2 0 0 0 0 0 0 0 0 0 0 0 1 1 0 0 0 2 2 0 0 2 1 2 0 0 0 0 1 1 1 1 2 0 2 0 0 1 2 1 0 0 1 0 1 1 1 0 2 0 0 0 1 0 0 0 2 0 1 1 0 0 1 0 0 0 2 1 0 1 0 0 1 1 1 0 1 0 0 0 0 0 1 1 1 0 1 1 0 0 0 1 0 2 2 2 0 0 0 0 2 0 0 0 2 0 2 2 0 2 0 0 2 2 1 1 1 1 0 1 0 0 1 0 0 0 2 0 1 1 1 0 1 1 1 1 2 1 0 2 1 0 1 0 2 0 2 0 2 0 1 1 0 0 0 0 2 0 0 0 2 0 1 0 1 0 1 0 0 1 2 0 0 0 1 1 1 0 2 1 1 0 1 1 0 0 2 0 0 1 0 1 0 2 2 0 0 0 2 2 0 0 0 0 0 2 1 0 0 0 2 0 2 1 1 0 0 1 1 1 0 1 0 0 0 0 2 2 2 1 2 1 2 0 0 1 1 0 2 2 1 0 2 2 0 0 0 1 1 1 0 2 1 0 0 0 2 1 0 0 0 1 1 0 2 1 0 0 0 0 1 1 1 0 2 1 2 1 1 0 0 2 0 1 1 1 1 0 0 2 1 0 0 2 0 0 0 0 0 1 0 0 1 0 1 0 0 0 0 0 1 1 0 0 0 1 1 1 0 1 0 1 0 0 1 0 0 1 0 1 0 0 1 0 0 1 1 1 1 0 0 1 0 0 0 0 1 0 0 0 0 0 0 1 0 2 2 1 1 1 1 0 0 0 0 0 0 0 0 0 0 2 2 0 0 0 0 0 0 0 0 0 0 0 0 1 1 0 0 0 2 2 0 1 1 1 2 0 2 0 2 0 2 1 0 0 0 0 0 1 0 0 1 1 0 1 1 1 0 0 1 1 1 0 2 1 1 2 1 1 1 1 1 2 1 2 1 0 1 0 0 2 0 1 1 0 1 1 0 1 0 1 2 2 1 0 0 0 0 0 0 0 0 0 0 0 0 0 0 0 1 1 0 0 0 0 0 0 2 0 0 1 1 0 1 0 1 1 1 1 0 0 0 0 1 0 1 0 0 0 1 2 0 1 0 0 0 2 0 0 0 0 0 0 0 0 0 1 0 0 2 2 2 2 0 1 1 0 0 1 1 0 1 0 2 1 2 2 2 1 0 0 0 0 1 0 1 1 2 1 0 0 2 0 0 0 0 1 1 1 2 2 2 1 0 0 0 0 1 1 2 0 0 2 2 0 0 2 0 0 0 1 0 0 0 1 1 1 0 0 0 1 0 0 0 2 2 1 1 1 0 1 0 0 0 2 0 0 0 1 0 1 0 2 0 2 0 1 1 0 1 0 1 0 1 2 0 0 0 0 2 0 0 0 2 0 0 1 0 1 1 1 0 0 0 0 1 0 0 1 1 1 1 0 1 0 0 0 0 1 1 2 1 1 1 0 1 0 0 1 1 2 2 1 2 0 2 1 2 1 2 0 1 0 0 0 0 1 1 0 0 1 1 0 1 2 0 1 0 0 2 2 1 0 0 1 0 1 1 0 0 0 0 2 2 0 1 0 0 0 0 1 2 0 0 0 2 0 1 0 0 0 1 0 1 0 0 1 0 2 0 0 0 0 0 1 1
191 0 0 1 0 0 0 2 0 0 0 0 0 0 0 0 0 1 0 0 0 0 1 2 0 0 0 0 2 2 1 0 1 1 0 0 2 1 0 0 0 0 2 0 2 1 0 0 2 0 0 1 0 0 2 1 0 0 0 0 1 1 1 1 0 1 0 0 0 0 0 1 2 0 1 2 2 2 2 0 2 0 2 1 0 0 0 1 1 1 0 0 1 2 1 2 1 0 0 0 0 1 0 1 2 0 2 1 1 0 0 2 1 1 2 2 1 0 2 0 0 0 2 2 2 2 1 0 1 0 0 0 0 0 0 0 0 0 0 0 1 0 1 0 0 0 0 0 0 0 0 0 0 0 0 1 0 1 0 0 2 2 2 2 2 2 0 1 0 1 1 1 0 1 1 0 1 0 0 0 0 0 1 1 1 1 1 1 0 0 0 1 2 1 2 0 1 2 0 0 0 0 0 0 2 0 0 0 0 0 0 0 0 0 0 0 0 0 2 1 1 1 2 2 0 0 2 2 0 1 0 0 0 0 1 1 0 2 0 0 0 0 1 1 1 1 1 0 2 0 0 0 0 0 1 1 2 2 1 0 1 1 0 0 1 0 1 0 1 0 1 0 0 2 0 0 1 1 2 0 0 0 0 1 1 1 2 1 0 2 2 2 0 1 2 0 2 0 0 0 0 0 2 0 2 2 0 2 0 1 0 1 2 2 1 0 0 1 0 0 0 2 2 1 1 0 1 1 1 1 1 1 0 0 0 1 0 1 0 2 1 1 1 0 1 1 0 0 2 1 1 0 2 2 2 0 0 0 0 1 1 2 1 0 1 0 1 0 0 0 0 2 1 0 0 1 2 1 0 0 2 1 0 0 1 0 0 1 1 1 1 1 1 0 2 0 0 0 1 1 0 1 0 1 0 1 1 0 0 0 0 0 1 0 1 1 1 0 0 1 0 1 0 1 0 1 1 0 2 0 2 0 0 1 0 1 0 0 0 0 1 1 1 0 1 1 1 0 1 1 0 0 0 1 1 0 1 2 0 2 0 1 1 0 0 1 0 1 2 1 1 1 1 1 2 0 0 0 0 0 0 2 1 1 0 1 0 1 0 1 0 2 0 1 1 1 1 1 1 0 1 1 1 1 2 1 1 0 0 0 0 2 1 0 0 0 1 0 0 2 2 0 0 0 0 1 1 0 0 2 0 0 1 0 0 0 1 0 0 1 1 0 0 1 1 2 0 0 2 0 0 0 0 0 1 0 0 1 0 0 0 0 0 0 0 1 0 0 1 0 1 1 0 0 0 0 0 0 0 2 0 0 1 0 0 1 1 1 1 0 0 0 1 1 1 0 0 0 1 1 0 2 0 1 2 0 1 0 1 2 1 0 0 1 0 0 0 1 0 0 0 0 0 0 0 0 2 1 0 0 1 0 0 0 0 0 0 0 0 0 0 0 0 0 2 1 2 0 1 0 0 2 1 1 0 1 1 1 0 0 0 0 1 2 0 1 1 2 0 0 2 0 0 0 1 1 1 1 1 1 2 1 2 2 2 2 1 1 1 0 1 1 0 2 1 0 2 0 1 0 0 1 0 0 2 0 0 1 1 0 0 0 0 0 1 0 0 1 1 0 0 0 0 0 0 0 0 0 2 0 0 0 0 2 0 1 0 0 1 1 0 0 0 0 1 1 0 0 0 0 0 0 0 0 0 1 0 0 2 0 0 0 2 0 0 1 0 1 0 1 0 0 0 1 1 1 0 1 1 1 1 1 0 0 0 2 0 1 1 2 1 1 2 2 2 0 0 0 0 2 2 2 2 2 0 0 1 0 1 1 1 0 1 1 1 2 2 2 2 1 1 2 1 2 2 1 0 0 0 1 0 0 1 0 0 0 0 0 0 0 1 1 1 0 0 0 1 1 0 0 2 2 1 1 1 0 1 0 0 0 0 0 0 0 0 2 1 0 2 1 2 0 0 2 0 0 0 0 1 1 2 0 0 0 0 1 1 0 1 1 1 2 0 1 1 1 1 0 0 0 1 1 0 0 0 1 1 1 0 1 0 0 0 0 0 0 2 1 2 2 0 2 0 0 1 2 1 1 1 1 0 2 0 2 0 0 0 0 0 0 0 0 0 1 1 0 1 0 1 0 1 0 1 0 0 0 1 1 0 1 1 0 2 0 1 0 0 0 2 2 0 1 0 0 1 1 2 1 1 0 0 0 2 2 0 1 1 0 0 0 0 0 0 0 0 0 0 0 0 0 1 2
192 0 0 0 0 0 0 2 1 1 2 0 0 1 0 0 0 1 0 0 1 0 0 2 0 0 0 1 2 2 1 1 0 0 2 0 2 1 1 1 1 0 0 0 1 0 0 0 2 0 0 0 0 0 0 1 1 0 0 0 1 1 2 2 0 1 1 1 0 0 0 0 2 0 2 2 2 1 2 0 1 0 0 2 2 0 0 1 1 2 0 1 2 1 0 1 0 1 1 1 2 2 0 1 2 0 2 1 1 1 0 1 1 2 2 2 1 0 1 0 2 1 1 1 1 1 1 1 1 1 0 0 0 0 0 0 0 0 0 0 1 0 0 0 1 0 1 0 0 0 0 0 0 2 0 0 0 0 0 0 2 2 1 2 1 2 1 0 2 2 0 0 1 2 2 1 1 0 0 1 0 0 0 1 1 0 0 1 0 0 0 0 2 1 2 0 1 1 0 0 0 1 0 0 1 1 1 1 1 0 2 0 2 0 0 1 0 0 0 0 2 1 0 1 0 0 0 2 0 2 1 1 0 0 0 0 0 2 1 1 0 0 1 2 2 2 1 0 1 0 0 0 0 0 0 2 2 1 0 0 0 0 0 0 1 0 1 0 1 0 0 1 1 2 0 0 1 1 1 0 1 0 2 2 2 1 1 2 1 2 1 1 1 2 2 0 1 1 0 1 0 0 2 0 2 0 1 2 0 0 0 1 0 1 2 0 1 0 1 1 1 1 1 0 1 0 1 0 1 1 0 1 2 0 0 0 0 2 0 0 0 0 1 0 0 0 1 0 2 1 1 0 2 2 2 0 2 1 0 2 0 2 2 0 2 1 1 2 2 0 0 2 1 1 0 1 0 2 1 0 0 1 1 1 1 1 0 0 0 0 0 1 0 0 2 0 0 0 2 1 0 2 1 2 1 0 0 2 0 0 1 0 1 0 1 2 0 1 0 0 0 2 1 1 0 1 1 0 1 1 1 0 0 2 0 0 1 1 0 0 1 0 0 1 1 1 1 1 1 1 0 1 0 2 2 1 1 1 2 2 1 2 1 1 1 1 0 2 2 2 1 1 1 1 1 0 0 0 0 0 2 0 2 2 1 2 1 1 0 0 1 1 0 2 1 0 2 1 1 1 1 1 1 1 1 0 1 1 1 0 0 2 1 1 1 0 1 0 0 2 2 0 0 0 1 0 1 0 1 2 1 1 1 0 1 0 0 2 1 0 1 0 0 0 1 2 0 0 2 0 0 0 0 0 1 1 1 0 0 0 0 0 0 0 0 1 0 2 1 1 0 1 0 0 0 0 1 0 0 2 0 0 2 0 0 2 1 0 0 0 1 2 0 0 1 0 2 1 1 0 1 1 0 0 1 0 1 0 1 1 0 0 0 0 1 1 1 0 0 0 0 0 0 0 0 2 0 0 0 0 0 0 0 0 0 1 0 0 1 0 1 0 0 0 1 1 1 0 0 0 0 2 0 1 0 2 1 2 2 1 0 0 1 2 0 1 0 2 0 1 1 0 0 0 1 1 1 0 2 0 1 0 1 1 1 1 1 1 2 1 2 0 1 0 0 0 1 0 0 1 0 1 1 0 0 0 1 1 1 0 1 0 0 0 0 1 0 1 1 0 0 0 1 0 1 0 0 0 0 0 1 0 0 2 0 1 1 0 0 0 0 0 0 0 1 1 1 0 0 0 0 0 0 0 0 1 2 0 2 1 1 1 2 0 0 0 0 2 0 1 1 0 1 1 1 0 2 0 1 0 0 0 0 0 0 1 0 1 0 1 0 1 2 2 2 0 1 1 1 1 0 0 1 2 1 0 0 0 1 1 1 0 1 1 1 2 2 2 1 0 1 1 1 2 2 1 0 0 1 2 1 1 2 0 0 1 1 0 0 0 0 0 1 0 0 0 1 0 0 0 1 1 1 1 1 0 1 0 0 0 2 0 0 0 0 0 2 0 1 0 0 0 0 2 0 1 0 1 1 1 1 1 1 0 0 2 0 0 0 2 0 2 0 0 1 0 1 0 0 0 0 0 0 1 2 2 0 1 0 1 0 0 1 0 2 2 0 2 2 2 0 2 0 1 0 2 2 0 0 0 0 2 0 1 0 1 0 0 0 1 1 0 0 1 0 1 1 0 0 0 1 0 1 0 1 0 1 2 0 1 0 1 0 1 1 0 1 0 1 1 0 0 0 0 2 0 2 1 1 0 0 1 1 1 0 0 1 1 0 1 0 1 0 0 0 0 0 0 1 0 0 2
193 0 0 0 0 0 0 2 0 0 0 0 0 1 0 0 1 2 0 0 0 0 0 2 0 0 0 2 0 0 2 0 0 1 0 1 1 1 0 0 1 0 0 0 2 0 0 0 2 1 0 0 0 0 0 1 1 0 0 0 0 1 0 0 0 0 2 0 0 0 0 2 2 0 2 2 2 1 1 0 2 0 1 1 1 0 0 0 0 2 0 0 1 1 0 1 0 0 0 0 0 1 2 0 2 0 2 1 1 0 0 2 1 2 2 2 1 0 0 0 2 0 1 1 1 1 1 1 2 1 0 0 0 0 0 0 0 0 0 0 1 0 0 0 1 0 0 0 0 0 0 1 1 0 0 0 0 0 0 1 1 0 1 2 0 1 0 1 0 2 0 0 1 1 0 1 1 0 0 0 0 1 1 2 2 2 1 1 1 0 0 0 2 1 2 0 1 2 0 0 0 1 0 0 0 2 1 0 1 0 1 0 0 0 0 0 0 0 0 0 2 1 1 2 0 0 0 1 0 1 0 0 0 0 0 0 0 2 0 0 0 0 2 1 1 1 0 0 2 0 0 1 0 0 0 0 0 2 0 0 0 0 0 0 0 1 0 0 1 1 0 1 1 1 0 0 0 0 1 0 1 1 1 2 1 1 1 1 2 2 1 1 1 2 2 0 2 1 0 1 0 1 0 1 0 0 0 2 1 0 1 1 1 1 0 0 0 0 1 1 1 1 0 0 2 0 0 1 0 0 0 2 1 0 0 0 0 2 0 1 1 1 0 0 0 0 2 0 1 0 0 0 1 2 0 0 1 0 0 0 0 0 1 0 1 0 0 1 1 1 1 1 1 1 0 1 2 2 0 0 0 1 0 0 1 0 0 0 0 1 1 1 1 1 2 0 2 0 1 1 0 1 0 1 0 0 2 0 1 1 0 1 1 1 1 0 2 0 0 0 0 1 0 1 1 1 0 0 1 0 1 0 2 0 1 0 1 1 0 0 2 0 0 0 0 2 2 2 2 1 0 1 0 2 1 0 0 2 1 0 2 0 0 0 1 1 0 0 2 0 0 0 2 2 1 0 0 0 0 0 2 1 1 1 0 2 1 0 0 2 1 1 0 1 0 0 1 2 2 0 1 0 0 1 1 1 2 2 0 0 0 1 0 1 1 0 0 0 0 1 1 1 1 1 1 0 0 1 0 2 1 1 0 0 0 0 1 0 0 2 0 1 0 0 2 2 0 1 1 0 1 1 0 0 2 1 1 0 0 0 0 0 0 0 0 2 1 1 0 1 1 1 0 0 0 0 0 1 0 2 0 0 0 0 0 0 0 1 0 0 1 1 0 2 0 0 0 2 2 0 1 1 0 0 1 0 1 0 0 1 0 0 0 1 0 1 0 0 0 0 0 0 0 0 0 0 2 1 0 0 1 0 0 0 0 1 0 0 0 0 1 1 0 2 0 0 2 1 1 1 1 2 0 2 1 2 1 1 1 0 0 0 1 0 2 2 0 2 0 1 0 1 0 2 0 0 2 0 2 0 2 0 2 2 2 2 2 0 2 2 2 0 0 0 0 0 1 0 1 2 0 1 0 0 1 0 2 0 1 1 1 0 0 0 1 1 1 2 1 0 0 0 1 0 0 0 0 0 2 0 1 1 1 2 0 0 1 0 0 1 0 0 0 0 2 0 1 2 0 1 0 1 0 0 0 2 0 0 1 0 0 0 2 1 0 0 1 0 0 1 1 0 2 0 0 0 1 1 1 1 2 2 1 1 1 1 1 1 0 2 1 2 2 2 1 1 0 2 0 2 2 2 0 0 2 0 2 0 0 2 2 0 0 0 1 1 1 2 2 0 2 2 0 2 2 1 0 0 0 1 1 0 2 0 0 2 0 1 2 2 0 2 0 0 0 0 0 1 0 0 2 2 1 2 1 1 1 0 0 0 2 0 0 0 0 2 2 0 1 0 1 0 1 1 0 1 0 1 1 1 1 1 0 0 0 0 0 0 0 2 0 2 2 0 1 1 1 0 0 0 1 0 1 0 0 0 1 0 0 1 1 0 0 0 0 0 2 1 2 2 0 2 0 0 0 1 0 1 0 0 0 2 1 2 1 0 0 0 0 0 0 0 2 2 2 0 0 0 0 0 2 0 1 0 0 0 1 2 0 1 1 1 1 0 2 1 2 0 1 0 0 0 0 0 0 2 2 2 0 0 0 2 1 2 0 1 1 0 1 0 0 0 0 0 0 0 1 0 0 1 0 1
194 0 0 0 1 0 0 1 0 1 1 1 1 2 2 0 0 1 0 2 1 1 0 1 0 0 0 1 0 0 1 0 1 2 0 1 1 0 0 0 1 1 0 0 2 0 1 0 0 2 0 1 1 2 0 2 0 1 1 2 0 1 2 1 1 0 2 1 0 0 1 0 2 0 1 2 1 0 2 0 0 0 1 1 1 0 1 1 1 2 1 1 1 0 1 0 0 2 0 0 0 2 0 0 2 0 2 0 0 0 0 1 1 2 2 2 0 0 2 0 1 0 0 0 1 1 1 0 0 0 0 1 1 1 0 0 1 0 0 0 1 0 0 0 0 0 0 0 0 0 0 0 0 0 1 1 1 0 0 0 1 1 2 2 2 2 0 0 0 0 1 1 0 2 1 0 2 0 0 0 0 0 0 2 0 0 0 2 0 0 1 1 2 0 2 0 2 2 0 0 0 1 1 1 1 1 1 0 2 0 1 0 0 1 0 0 0 0 1 0 2 1 1 2 0 0 1 0 0 0 1 1 0 0 0 0 0 2 0 0 0 0 2 2 2 2 0 0 1 1 1 0 0 1 0 0 0 2 0 0 0 0 0 0 1 0 0 1 0 0 1 1 0 2 0 0 1 2 2 0 0 0 1 1 2 1 0 0 1 2 1 1 0 2 2 0 2 2 0 1 0 0 1 0 1 0 0 2 0 0 0 1 1 0 2 0 0 1 1 1 0 2 1 1 2 0 0 1 1 1 0 0 0 0 0 0 0 2 0 0 0 1 1 0 1 1 1 0 2 1 1 0 2 2 2 0 0 0 0 1 0 1 1 0 1 1 0 2 2 0 1 2 0 0 0 0 1 0 0 0 0 1 0 2 2 2 0 0 0 0 0 0 0 0 1 1 0 1 2 1 1 2 0 2 1 1 0 1 0 0 0 0 0 0 0 1 1 1 0 1 0 1 1 1 0 1 1 0 1 1 1 1 0 2 1 1 1 0 1 0 1 0 0 1 0 1 2 2 2 1 0 1 0 2 0 0 0 2 2 2 0 2 0 0 0 1 0 2 2 0 1 1 1 1 0 0 0 0 0 2 2 2 2 2 2 2 0 1 0 1 0 2 0 2 1 0 0 0 0 2 2 1 1 1 1 1 1 2 0 0 0 0 0 0 0 0 0 1 0 1 1 0 1 0 0 0 0 1 1 1 1 1 1 1 0 1 2 1 0 2 0 0 0 1 0 1 0 0 2 0 0 0 0 0 2 1 0 0 0 0 0 0 0 1 1 0 1 1 0 1 0 0 1 0 1 0 1 1 0 1 0 0 2 0 2 0 1 1 0 0 0 2 1 1 0 0 1 1 1 0 0 1 1 1 2 0 2 0 1 2 0 0 0 0 0 0 0 1 0 0 0 0 0 1 0 0 2 1 0 0 0 0 0 0 0 1 0 0 1 0 1 0 0 1 1 0 1 0 1 0 1 2 0 2 1 2 1 0 0 0 0 0 1 0 2 0 1 1 1 0 1 1 0 0 0 1 1 0 2 0 1 1 2 2 1 1 2 1 2 1 1 0 0 0 1 1 1 0 2 2 1 1 0 0 0 0 0 2 2 2 0 0 0 0 1 1 0 2 0 0 0 0 1 0 0 1 1 0 0 0 1 0 0 2 0 0 1 0 1 1 1 1 1 1 1 0 0 1 0 0 0 0 0 0 0 2 1 0 2 0 0 0 2 1 0 0 1 1 0 0 0 0 2 0 0 0 1 1 1 0 1 1 0 0 1 2 0 2 0 2 0 2 2 2 0 1 0 2 1 2 1 1 1 2 1 0 1 1 0 1 1 0 0 0 1 1 1 1 0 0 0 0 1 2 2 1 0 0 0 1 0 0 1 0 0 0 0 0 0 0 0 0 0 0 0 0 0 0 0 0 1 1 0 2 2 0 0 2 0 0 0 0 0 0 0 1 2 0 2 0 1 1 1 1 0 2 0 1 1 1 1 1 1 0 0 1 0 1 0 2 0 2 0 0 2 1 1 0 0 0 0 1 0 0 1 1 0 1 0 2 0 0 0 0 1 0 2 0 1 0 0 1 0 1 0 0 1 2 1 1 0 2 0 2 0 0 0 0 1 1 0 0 0 2 0 0 0 0 1 0 2 0 1 0 0 1 1 2 1 1 0 0 2 0 1 1 0 1 2 1 0 0 0 0 0 0 0 0 2 0 0 0 0 0 0 0 0 0 1 0 0 0 0 1 0 0 0 0 0 0 0 1
195 0 0 0 1 0 0 1 0 1 1 2 0 0 0 0 0 1 2 0 0 0 0 1 0 0 0 2 0 0 2 1 0 1 1 1 2 1 0 0 0 0 0 0 2 0 2 0 0 2 2 2 1 1 1 1 1 0 0 0 0 1 1 1 1 0 0 0 0 1 1 1 2 0 1 2 2 0 1 0 1 0 2 0 0 0 0 1 1 2 1 1 2 2 0 0 0 0 0 0 0 1 0 0 2 2 2 1 2 1 0 1 1 1 1 1 1 0 1 0 1 0 2 2 2 2 2 1 2 1 0 0 0 0 0 0 0 0 0 0 0 0 0 0 0 1 0 0 0 0 0 0 0 0 0 1 1 1 1 1 1 0 1 2 1 2 0 1 0 1 1 1 1 1 1 2 2 1 1 1 0 1 0 2 0 0 1 1 0 0 0 1 2 1 2 1 2 1 0 0 0 0 0 1 2 0 0 0 0 0 2 0 1 0 0 1 1 0 2 1 1 0 0 2 2 0 0 2 1 1 1 1 0 0 0 0 0 2 0 0 0 1 1 1 1 0 1 0 2 0 0 0 0 0 0 2 1 1 0 1 0 1 0 1 0 1 0 1 1 0 0 0 0 2 0 0 0 0 0 0 0 1 1 2 1 1 0 2 0 2 0 0 0 2 2 0 1 2 0 2 0 1 0 0 0 0 1 2 0 0 0 0 2 1 1 0 0 0 1 1 1 2 2 1 2 0 0 1 1 1 0 2 0 0 0 0 0 2 0 0 0 0 0 0 0 0 2 0 2 1 2 0 2 2 1 0 1 0 0 2 0 2 0 0 0 1 0 1 1 1 1 1 1 1 1 0 2 2 0 0 0 2 0 0 1 1 0 1 1 0 0 0 2 0 2 0 1 1 0 0 0 0 1 2 0 1 0 2 0 0 0 1 2 0 2 2 0 0 0 1 0 1 0 0 2 2 0 0 1 0 1 0 0 0 0 2 0 1 1 0 2 1 0 2 1 2 2 2 2 0 0 0 0 2 2 2 0 1 1 1 1 1 0 0 1 1 0 1 2 0 1 1 2 2 1 0 0 0 0 0 1 2 0 0 0 1 0 1 0 0 1 1 0 2 2 1 1 0 0 2 2 2 1 0 2 1 1 1 1 0 0 2 1 1 1 0 1 0 0 2 2 0 0 0 0 1 0 0 0 2 0 1 1 1 1 0 0 0 1 1 1 1 0 0 2 2 0 0 2 0 0 0 0 1 2 0 0 0 1 0 0 0 0 0 0 0 0 0 0 0 0 0 1 0 1 0 1 0 0 1 0 1 1 1 1 1 1 0 0 0 1 1 1 0 0 0 0 0 0 0 0 2 0 0 2 0 2 0 2 1 1 1 0 0 0 0 0 2 2 1 1 1 0 0 0 0 2 2 0 0 1 0 0 0 0 1 0 0 0 0 0 2 0 1 1 1 2 0 1 1 0 1 0 1 0 1 1 2 2 0 0 0 0 1 0 1 0 1 0 0 1 1 0 0 1 0 2 0 2 0 1 0 2 2 1 2 1 0 2 2 1 0 1 0 0 0 1 0 2 2 0 2 0 0 1 0 0 1 2 1 1 0 0 0 0 1 0 1 1 0 0 0 1 0 0 1 1 0 1 0 1 1 0 2 1 0 1 0 2 2 1 2 0 0 0 1 0 0 0 0 0 0 0 0 0 2 1 0 2 0 0 0 2 0 0 0 1 0 0 0 0 0 1 0 0 1 1 0 0 1 1 2 0 0 2 1 0 2 0 2 0 2 2 1 1 0 0 1 0 1 1 2 0 1 2 0 0 0 1 1 1 0 1 1 1 2 2 1 1 0 1 1 1 2 2 1 0 0 1 2 1 1 2 0 0 2 0 0 0 0 0 1 1 0 0 0 0 0 0 0 1 1 1 1 1 0 1 0 0 0 1 0 0 0 1 0 1 0 1 0 0 1 1 0 0 1 0 1 0 0 1 1 0 0 0 0 0 0 0 1 0 1 0 0 2 2 2 0 1 0 0 1 0 0 2 0 0 2 0 1 0 0 0 1 1 1 1 2 2 2 0 2 0 1 0 2 1 2 1 1 0 2 1 2 1 0 0 1 0 0 0 0 1 2 0 0 0 0 1 0 2 0 0 0 2 0 2 2 0 1 2 0 1 0 0 0 0 0 2 2 1 0 0 0 1 1 1 0 1 0 0 1 1 1 0 0 0 0 0 1 0 0 0 1 0 0 0 0 0 0 0 0
196 0 0 0 0 0 0 2 0 2 2 0 0 0 0 0 0 2 0 0 1 1 0 2 0 0 0 0 1 2 1 0 2 2 0 1 1 1 1 1 1 0 0 0 1 1 0 0 2 0 0 0 0 0 1 1 1 1 1 0 0 2 1 0 1 1 0 0 0 0 0 0 2 0 2 2 2 1 1 1 1 0 2 0 1 0 0 0 0 2 0 1 1 1 0 2 0 0 0 0 0 1 0 0 2 2 2 0 1 1 0 1 0 1 1 1 0 0 0 0 1 0 1 1 0 1 1 0 0 0 0 0 0 1 1 0 0 0 0 0 0 0 0 0 0 0 0 0 0 0 0 1 0 0 1 0 0 0 2 1 1 0 2 2 1 2 0 1 1 2 0 0 0 2 1 1 1 1 1 1 0 1 0 1 1 0 0 2 1 1 1 2 0 0 1 0 1 2 0 0 0 0 0 0 1 1 1 1 1 0 1 0 0 0 0 1 1 0 2 1 1 1 0 1 1 0 0 2 1 1 0 0 0 0 0 0 0 2 0 0 0 0 2 1 2 2 1 0 2 0 0 0 0 0 1 1 0 1 1 0 1 1 0 0 2 2 0 0 0 0 1 1 1 2 0 0 0 1 1 0 1 0 1 2 1 1 1 0 0 1 0 1 0 1 1 0 1 1 0 1 1 0 0 0 0 1 0 1 1 1 0 2 1 2 0 0 0 0 2 2 0 2 1 1 0 0 0 1 0 1 0 0 0 0 0 0 0 1 1 1 1 1 0 0 0 0 1 0 2 0 0 0 2 2 1 0 1 0 0 2 0 2 1 0 1 0 0 2 2 1 1 1 0 0 0 0 2 2 0 0 2 0 0 0 1 0 0 0 0 0 0 0 1 0 2 0 1 1 0 0 0 0 0 2 0 1 1 0 0 0 0 0 0 0 0 2 0 0 0 0 0 1 1 2 0 2 1 0 0 0 0 0 0 1 0 1 0 1 1 0 2 0 1 1 1 2 1 0 0 2 0 0 0 1 2 0 2 2 1 2 1 1 0 0 0 2 0 2 1 1 2 2 1 1 1 0 1 0 0 0 1 2 0 0 0 0 0 0 0 1 0 1 0 2 0 1 1 1 1 0 1 1 2 0 2 0 0 0 1 0 1 0 2 0 0 0 1 0 0 1 1 0 1 0 0 0 0 1 1 2 0 1 1 1 1 0 2 1 0 1 2 1 0 1 0 2 0 1 1 0 1 2 0 0 2 1 0 0 1 0 0 0 1 1 1 0 1 1 1 1 0 0 1 0 1 0 1 2 0 2 0 1 2 0 2 0 2 1 1 0 0 1 1 1 0 0 0 0 0 0 0 2 1 0 1 1 2 0 0 1 1 1 1 2 1 2 0 1 0 0 0 0 0 0 0 2 0 1 0 0 1 0 0 0 0 2 0 0 0 1 1 1 0 0 2 1 2 1 1 1 2 1 1 1 0 2 1 2 2 0 0 0 1 0 1 0 0 2 0 0 1 1 0 0 1 1 1 0 2 0 1 0 1 0 1 1 1 2 1 1 1 0 1 0 0 0 1 0 0 1 0 0 0 0 2 0 0 1 1 0 0 0 0 1 1 0 1 1 0 0 0 0 2 0 0 2 2 0 2 0 0 0 0 2 0 1 1 0 0 2 0 2 0 0 0 0 0 0 0 0 0 0 0 0 0 0 0 0 2 0 0 0 2 0 0 0 0 1 0 2 0 0 1 1 1 1 1 1 1 1 1 2 0 0 2 2 0 2 0 2 0 2 2 1 0 1 0 1 0 1 1 2 0 2 2 0 2 0 0 1 2 0 1 1 1 2 2 1 2 0 1 1 0 2 2 2 0 0 0 1 0 0 2 0 0 2 0 1 1 0 1 0 1 0 0 0 1 0 0 0 2 2 1 1 1 0 1 1 0 0 1 0 0 0 0 0 2 0 2 0 2 0 2 1 0 1 0 0 0 1 1 0 0 0 0 0 0 0 0 2 1 2 1 0 2 2 2 0 1 0 0 1 1 0 1 1 1 2 1 1 1 0 1 0 1 1 1 2 2 2 0 2 0 0 0 1 0 2 1 1 1 1 0 1 0 0 0 1 0 0 0 0 0 1 0 0 1 1 2 0 2 0 1 0 0 0 2 2 0 1 1 0 2 1 1 1 1 0 1 1 0 1 1 1 0 0 1 0 1 0 0 1 0 0 0 0 0 1 0 0 0 1 0 1 1 0 1 0 1 0 0 1
197 0 0 0 0 2 2 1 1 0 1 1 1 1 1 0 0 1 0 0 1 0 1 2 0 0 0 1 0 1 2 0 1 1 1 1 2 2 0 0 1 1 0 1 2 2 0 0 2 0 0 1 1 1 0 2 0 0 0 0 0 1 2 2 0 1 1 0 1 1 0 0 2 0 1 2 2 1 2 0 1 0 2 0 1 0 0 2 2 2 2 2 2 2 0 2 0 1 1 1 1 2 2 0 2 0 2 0 1 1 0 0 1 2 2 2 2 0 1 0 1 0 1 1 0 0 1 1 1 1 0 0 0 0 0 0 0 0 0 0 1 0 1 0 1 0 0 0 0 0 0 0 0 0 0 0 0 1 2 0 0 0 1 2 1 2 0 0 1 2 0 0 1 0 2 2 0 0 0 0 0 1 1 1 1 1 1 1 0 0 0 1 1 1 1 1 2 2 0 0 0 0 0 0 1 1 2 1 0 0 2 0 2 0 0 2 2 0 1 1 1 1 0 2 0 0 0 2 0 2 0 0 0 0 0 0 0 2 0 0 0 0 1 1 1 1 0 0 2 0 0 0 0 1 0 0 0 2 0 0 0 0 0 0 1 0 0 0 1 0 0 1 0 2 0 0 0 1 2 0 1 0 1 2 1 2 0 2 0 2 2 0 0 2 2 0 2 1 1 0 1 0 0 1 0 0 0 1 0 0 0 2 1 2 2 0 0 0 0 0 1 2 1 0 2 0 0 0 1 1 0 1 0 0 0 0 0 1 1 0 0 0 0 0 0 0 1 1 1 0 0 1 2 2 0 0 1 0 0 0 0 0 2 0 2 0 0 2 2 1 1 1 0 0 0 0 1 0 1 1 1 0 1 0 0 0 0 2 2 1 1 1 1 0 2 0 1 0 0 0 0 0 1 2 1 0 0 0 0 0 0 0 1 0 1 2 0 1 0 1 0 1 0 1 0 2 2 0 1 0 1 0 1 1 2 1 0 0 1 0 2 0 0 1 2 1 1 1 2 0 1 0 0 2 0 0 0 1 2 2 1 2 0 0 0 1 1 2 1 0 2 2 1 1 2 0 0 0 0 2 1 1 1 1 1 2 0 0 0 2 0 2 0 1 1 0 2 0 0 1 2 0 2 0 2 0 0 1 1 0 0 2 1 0 0 1 0 2 0 2 2 0 0 0 0 2 0 1 0 2 0 1 2 2 2 0 2 0 0 0 1 2 0 1 2 1 0 1 1 0 0 0 0 0 1 1 1 0 1 0 0 1 1 0 0 0 0 0 1 0 1 0 1 0 1 0 0 2 0 2 0 0 2 0 1 1 1 1 1 0 0 0 2 0 1 0 0 0 0 0 0 2 0 0 0 1 1 0 1 0 0 0 1 2 1 1 0 0 0 1 0 0 0 1 0 0 1 1 0 0 1 0 0 0 0 0 1 0 1 0 1 1 0 0 2 1 2 1 2 2 0 1 1 1 1 2 1 1 1 0 0 0 0 2 0 1 1 2 1 0 1 0 0 1 0 0 2 0 1 1 0 1 2 1 1 1 1 1 1 2 2 0 0 0 1 0 1 0 0 0 0 1 0 0 2 0 1 1 1 1 0 0 0 0 0 0 1 1 0 0 0 0 1 0 1 1 1 0 1 0 1 0 0 2 0 0 2 0 1 1 0 1 0 0 0 0 0 0 0 0 0 0 0 0 0 1 1 0 1 0 0 0 1 0 0 0 1 2 0 2 1 0 2 0 0 0 2 1 2 0 0 0 2 2 2 1 1 1 0 2 1 2 2 1 0 1 0 2 0 2 2 2 1 2 1 0 1 0 1 1 2 0 0 0 0 1 1 1 0 0 0 0 1 2 2 1 0 0 0 2 0 0 2 0 0 0 1 0 1 0 1 1 1 1 0 0 1 0 0 0 2 2 1 1 1 0 1 0 0 0 1 0 1 0 1 1 2 0 1 0 0 0 2 0 0 2 0 1 0 0 0 1 1 1 0 1 0 1 0 1 1 2 0 0 2 2 2 0 0 0 0 1 0 0 1 1 1 2 1 1 1 0 0 0 0 0 2 0 2 0 0 2 0 1 2 2 0 2 0 0 1 1 0 2 0 0 0 1 1 0 0 0 1 2 0 1 0 0 1 1 2 1 1 1 0 0 2 1 0 1 1 0 0 0 0 0 0 0 1 1 0 0 0 0 0 2 2 0 2 0 0 0 0 1 0 0 0 1 1 0 0 0 1 1 1 0 0 0 0 0 2 1
198 0 0 0 1 0 0 2 1 0 1 0 1 1 1 0 0 1 1 1 1 0 1 1 0 0 1 2 2 1 2 1 1 1 0 1 1 1 1 0 1 1 1 0 2 0 1 0 1 1 0 1 0 1 0 2 0 0 0 0 1 2 2 2 0 1 1 0 0 0 0 1 2 0 0 2 1 2 2 1 1 0 2 0 0 0 0 0 0 2 0 0 0 1 1 1 1 0 0 0 0 2 1 0 2 1 2 1 1 0 0 1 0 1 1 1 0 0 0 0 2 0 1 0 0 0 0 1 1 1 0 0 0 1 1 1 1 0 0 0 1 0 0 0 1 0 0 0 0 0 0 0 0 1 0 0 0 0 1 0 1 0 0 2 1 2 1 0 1 1 1 0 0 1 1 0 1 1 0 0 1 0 2 2 2 2 2 1 0 0 1 0 2 0 2 0 2 0 0 0 0 0 1 0 1 0 0 0 1 0 1 0 2 0 1 2 2 0 0 1 1 1 0 2 0 0 0 2 0 2 0 0 0 0 1 1 0 2 0 2 0 0 2 0 0 0 0 0 2 0 0 0 0 1 0 2 1 1 1 0 1 1 0 0 1 0 0 0 1 1 0 1 0 0 0 1 0 1 1 0 0 0 1 2 2 2 1 2 1 2 1 1 0 2 2 0 1 0 1 0 1 0 0 0 0 0 0 2 0 0 0 0 2 1 2 0 0 0 1 1 1 0 1 0 2 0 0 2 1 1 0 2 1 0 0 0 0 1 2 0 0 0 0 0 1 1 1 0 2 1 1 0 2 2 1 0 2 1 0 2 0 1 0 1 0 0 0 2 2 1 1 1 1 0 2 0 2 1 0 0 0 0 1 0 2 0 1 0 0 0 0 1 1 0 1 1 1 0 0 0 0 0 0 2 0 1 0 1 1 0 0 2 1 1 2 2 0 0 0 0 0 1 1 0 1 2 2 1 2 1 2 0 0 0 0 1 0 1 1 1 2 0 1 1 2 1 1 0 1 1 0 0 0 1 1 0 1 2 2 2 1 1 1 1 1 0 0 0 2 1 1 1 2 2 0 0 0 0 0 1 2 0 0 0 0 1 0 0 0 2 0 2 0 1 1 1 1 1 2 1 1 1 2 0 2 0 1 2 2 0 0 2 1 0 0 0 1 0 0 2 2 0 1 1 1 0 0 1 1 2 1 1 1 0 1 0 1 0 0 0 0 2 0 1 1 0 1 0 2 0 0 0 0 1 1 0 0 0 0 1 1 0 1 0 1 0 1 1 1 1 0 0 1 0 0 0 1 1 0 2 0 0 1 0 1 0 0 1 1 1 0 0 0 0 0 1 0 0 0 0 0 1 0 1 2 0 1 0 0 1 0 0 0 1 0 1 2 1 0 1 0 0 0 1 0 0 2 1 0 0 0 0 1 1 0 0 1 0 0 0 2 0 0 1 0 1 2 0 1 1 1 2 0 1 0 2 1 1 1 0 0 0 0 0 1 0 0 2 0 1 0 1 0 0 0 1 1 0 2 0 2 0 2 1 2 2 1 0 2 2 2 0 0 0 0 0 1 0 0 0 0 1 1 0 2 0 1 1 1 0 2 0 0 0 1 0 0 0 1 0 0 0 1 0 0 1 1 0 0 0 0 0 0 2 0 0 1 0 0 1 0 0 0 0 0 1 0 1 0 0 0 0 2 0 0 1 0 0 1 0 0 0 2 0 0 1 2 2 0 2 0 1 2 0 0 1 1 0 0 2 2 2 0 0 1 2 1 2 0 2 0 2 2 2 2 0 0 0 0 0 0 1 1 2 1 1 0 0 1 1 1 0 1 1 1 2 2 2 2 0 2 2 0 2 2 1 0 0 0 2 0 0 2 0 0 1 0 0 0 0 0 0 0 0 0 0 0 0 0 0 2 2 0 2 2 0 0 0 0 0 1 0 1 0 1 0 1 0 1 0 0 0 1 1 0 0 0 1 2 2 2 0 1 1 0 1 0 2 0 2 0 2 0 0 2 1 1 0 1 1 1 0 0 0 1 0 1 2 0 1 1 0 0 0 0 0 2 2 2 2 0 2 1 1 2 1 1 1 0 0 1 1 0 2 0 0 0 2 0 0 0 0 1 2 1 0 1 1 1 1 2 1 1 0 1 0 1 2 0 2 1 1 0 1 0 0 0 0 0 0 0 0 0 0 0 2 2 0 2 0 0 0 0 0 1 0 0 1 0 0 0 1 0 0 1 0 0 0 0 0 1 1
199 0 0 0 0 0 0 1 0 0 0 1 2 2 1 1 0 0 1 0 1 0 1 2 0 0 0 2 0 0 2 1 2 1 0 0 2 2 0 0 1 1 1 1 2 0 0 0 0 2 0 1 1 1 0 2 0 0 1 0 1 1 1 0 0 0 1 0 0 1 2 1 2 0 1 2 2 1 1 0 2 0 2 0 1 0 0 0 0 2 0 0 0 1 1 1 1 1 1 1 1 2 0 0 2 1 2 1 1 1 0 1 0 1 1 1 0 0 1 0 1 0 2 2 2 2 2 1 2 1 1 1 0 1 0 0 0 0 0 0 1 0 0 0 1 0 1 0 1 1 0 1 0 0 0 0 0 0 0 0 2 1 2 2 0 2 0 1 1 2 0 0 0 1 1 1 0 1 0 1 1 0 1 1 1 1 1 2 0 0 0 1 2 0 2 0 2 2 0 1 0 1 0 0 0 2 2 0 1 0 2 1 1 0 0 0 0 0 0 1 1 1 1 2 0 0 1 1 1 1 0 0 0 0 0 0 0 2 0 0 0 1 2 2 2 2 0 1 2 0 0 1 0 1 0 2 1 1 0 0 1 1 0 0 0 0 0 0 1 0 0 1 0 2 0 0 0 2 2 0 0 0 0 0 2 0 0 0 0 2 1 1 1 2 2 0 2 0 1 0 1 0 0 1 0 0 0 2 0 0 0 0 1 1 2 0 1 0 0 0 2 2 1 0 1 0 0 1 0 1 0 2 0 0 0 0 0 0 2 0 0 1 2 1 2 2 0 0 1 0 0 0 0 0 0 2 0 0 0 2 0 2 0 1 0 0 0 2 2 1 1 1 2 2 1 0 2 2 0 0 0 1 1 0 1 1 0 0 0 0 0 1 0 0 2 0 0 0 1 1 0 1 0 1 0 1 1 0 0 0 0 1 0 0 0 1 1 1 0 0 0 1 1 0 0 1 0 0 2 0 2 0 0 2 1 1 0 0 0 0 1 1 0 0 0 1 2 1 1 1 0 0 0 1 1 0 1 1 1 1 0 1 1 0 0 1 0 1 2 0 1 1 2 2 0 2 0 0 0 2 2 1 2 2 1 1 0 0 1 1 1 2 0 1 2 0 1 2 2 0 0 0 1 1 1 1 1 1 0 0 0 1 1 0 0 0 0 0 0 2 2 0 1 1 1 1 0 1 1 1 1 0 2 1 1 0 2 0 1 1 1 1 0 0 0 2 0 0 1 1 0 1 0 1 2 2 1 1 0 1 0 0 2 0 0 0 0 1 1 1 0 0 2 0 2 0 2 0 0 0 2 0 2 0 0 2 2 2 2 2 1 0 1 0 1 0 1 0 0 0 0 1 0 0 0 2 0 0 1 2 0 1 0 2 0 2 0 0 0 0 0 0 0 2 0 0 2 2 0 0 1 0 1 1 1 0 1 0 1 0 1 1 0 0 2 1 2 0 1 1 0 2 1 1 0 1 1 2 2 0 0 0 1 1 1 2 0 1 1 0 0 2 1 0 0 0 1 0 1 1 1 1 2 2 2 2 1 1 2 1 1 0 0 0 1 1 2 0 0 2 1 0 0 0 2 0 2 2 2 0 2 1 0 0 0 0 0 1 0 0 0 0 1 0 0 1 1 0 1 0 1 1 0 2 0 0 1 0 0 1 0 0 0 0 0 1 0 2 0 0 0 0 0 0 1 2 0 0 2 0 0 0 2 0 0 1 0 1 0 2 0 0 2 0 0 0 2 2 2 0 1 1 0 0 1 1 0 1 1 2 1 1 2 1 1 0 0 0 0 1 1 2 1 2 0 0 2 0 0 1 2 1 2 2 0 2 2 1 2 0 1 1 1 2 2 2 0 0 1 2 1 1 2 0 0 1 1 0 0 0 1 1 0 0 0 0 0 0 0 0 2 2 1 1 1 0 1 0 1 1 2 0 1 1 2 2 1 0 1 0 0 0 2 0 0 2 1 0 1 2 2 0 0 0 0 0 0 0 0 2 0 1 1 0 2 2 2 0 1 0 0 0 0 0 0 0 2 1 0 2 0 0 0 0 1 1 1 2 2 1 0 1 0 0 0 2 2 1 0 0 0 1 0 1 1 0 0 2 0 0 0 0 0 0 0 0 1 0 1 1 2 0 0 0 1 0 2 1 1 0 1 0 1 1 1 1 0 1 0 0 0 0 0 0 0 1 1 0 2 0 0 0 0 0 0 0 0 1 0 1 0 0 0 0 0 0 0 0 0 0 0 0
[truncated: 1,606,808 more chars]
