# Supplementary material for: KNN-MDR: a learning approach for improving interactions mapping performances in genome wide association studies
Source: BMC Bioinformatics. 2017 Mar 21;18:184. doi: 10.1186/s12859-017-1599-7 (PMC5361736; doi:10.1186/s12859-017-1599-7)
Supplement: Supplementary file 3 — The data set(s) supporting the results of Table 2. (ZIP 28603 kb) [file 12859_2017_1599_MOESM3_ESM.zip › 3/SINAN/S17/mkallsimul.dat]

1 0 2 0 0 0 1 2 2 0 0 0 0 1 0 1 0 1 1 1 1 0 0 1 0 0 0 0 0 0 1 0 1 1 0 2 0 2 0 0 0 0 0 0 1 0 0 1 0 1 0 0 0 1 0 2 0 0 0 1 0 1 1 0 0 0 1 0 1 0 0 0 1 0 1 1 1 1 1 1 0 0 1 1 1 0 0 1 2 2 1 1 2 0 0 0 0 0 0 1 0 1 0 2 0 0 2 0 0 0 1 0 1 2 2 1 2 0 2 0 0 1 2 2 1 0 0 1 2 1 0 1 1 1 0 0 1 0 0 1 1 2 1 1 1 0 1 0 0 1 1 0 0 0 0 0 1 0 0 1 2 2 1 1 1 2 0 2 0 1 0 0 0 2 2 0 2 1 1 1 1 1 1 1 1 0 1 2 0 0 0 2 0 1 1 0 1 0 0 0 0 0 0 1 2 2 1 1 1 0 0 0 1 0 0 2 1 1 2 1 1 0 1 2 1 0 1 1 0 1 0 0 0 1 1 0 0 2 2 0 0 1 2 2 2 0 0 0 0 0 0 0 1 0 1 1 1 1 0 0 0 1 0 1 0 0 1 0 2 2 0 0 0 2 0 0 0 0 2 0 0 0 2 1 1 0 1 0 0 1 1 0 0 1 2 1 0 0 0 1 0 0 2 2 0 0 0 0 1 0 0 0 2 0 2 0 2 0 0 0 2 2 1 1 1 0 0 1 0 1 0 2 0 0 0 0 0 1 1 0 1 1 0 0 1 1 0 1 1 2 0 2 1 1 1 0 2 0 0 1 0 1 0 0 0 0 0 2 1 1 1 1 1 0 0 0 0 1 1 1 0 0 0 0 1 0 0 0 0 1 0 0 1 0 2 1 1 1 0 1 1 1 0 2 1 0 1 0 0 0 0 0 1 1 2 2 0 1 0 0 0 2 1 1 0 2 1 0 1 1 0 1 0 2 0 0 2 2 0 0 0 0 1 0 2 0 0 1 1 1 0 0 0 2 1 0 1 2 1 2 1 0 0 1 0 0 2 2 0 1 1 1 1 1 0 0 0 1 0 0 2 2 0 2 0 0 1 0 0 0 0 2 0 1 0 0 1 0 0 2 0 2 2 2 2 0 2 0 0 0 0 2 1 0 1 0 0 0 0 0 0 1 2 2 0 1 0 0 1 1 1 0 0 1 0 0 1 0 2 1 1 1 0 0 0 2 0 2 2 2 1 0 0 0 2 1 0 1 1 0 1 1 1 1 0 0 0 2 0 0 0 0 1 0 1 0 1 1 0 1 2 0 2 0 2 1 1 1 1 0 1 0 1 0 0 0 0 0 0 0 0 1 0 2 0 2 1 0 1 0 1 1 0 0 1 0 0 0 0 0 0 0 0 0 0 0 2 1 0 0 2 0 1 0 1 0 2 1 0 1 2 2 0 2 2 1 1 0 1 1 1 1 0 1 0 0 0 1 1 0 0 0 1 2 2 2 1 1 1 1 0 1 1 0 1 0 0 1 1 1 2 0 1 1 0 1 0 0 0 1 0 0 0 0 0 0 0 0 0 1 0 0 0 1 1 0 1 2 2 0 0 0 0 1 0 1 0 1 1 0 0 0 2 0 0 1 0 0 2 2 0 0 0 1 1 1 1 0 0 0 0 0 0 0 1 1 1 0 0 0 0 0 0 0 0 1 0 0 2 2 0 0 2 0 0 1 2 1 0 2 0 0 0 0 0 1 0 1 1 1 2 2 1 0 1 2 0 2 0 2 1 2 2 1 0 0 0 0 0 1 0 2 0 0 2 2 1 1 0 1 1 1 1 1 1 0 0 0 1 1 1 1 0 2 2 0 0 0 0 0 1 2 0 0 0 2 0 0 1 0 0 0 1 1 1 1 1 1 0 0 2 2 0 0 1 0 1 2 0 0 1 0 0 0 0 1 1 0 2 0 1 0 0 0 1 2 1 1 2 2 2 0 0 0 0 0 0 0 0 0 0 2 0 2 2 0 2 1 0 0 0 0 1 0 1 1 0 0 2 2 2 1 0 1 1 1 0 1 2 1 0 2 2 0 0 0 0 2 0 2 0 2 0 2 0 0 0 1 0 0 1 0 2 1 1 1 0 0 0 1 2 0 1 1 0 0 2 0 0 0 2 0 0 1 1 0 1 0 2 0 1 0 0 0 0 1 0 0 0 0 0 1 0 2 0 0 2 1 0 2 1 0 0 0 0 0 0 0 0 0 0 0
2 1 1 1 0 0 1 2 2 0 0 0 1 2 0 1 0 1 1 1 1 1 0 0 0 0 0 0 0 0 2 1 1 1 1 1 1 1 0 0 2 2 0 1 2 1 0 0 0 1 0 0 0 0 1 1 0 0 1 1 1 2 1 1 0 0 1 1 1 0 0 1 2 0 1 2 1 0 0 0 1 0 2 1 0 0 0 1 1 1 0 1 1 1 0 1 0 2 2 2 1 1 0 0 1 1 1 1 1 0 1 1 0 1 2 1 1 0 1 1 1 1 1 1 0 0 0 1 2 0 1 1 0 0 0 0 0 0 0 0 1 2 0 0 1 0 0 0 0 0 0 0 0 0 0 0 1 0 0 1 1 0 1 2 1 2 2 0 1 1 0 2 0 2 0 0 2 1 1 1 1 1 0 0 0 0 0 2 1 0 1 2 1 1 2 0 1 0 0 1 1 1 0 0 2 0 2 0 1 0 2 0 2 0 0 2 1 0 2 1 1 0 2 2 0 0 0 2 1 1 1 1 0 0 1 0 0 2 2 0 0 0 1 1 2 1 1 0 0 0 0 0 0 0 0 2 1 1 0 0 0 0 0 1 0 0 0 1 2 1 1 0 0 1 0 0 1 2 2 0 2 0 2 2 0 2 0 0 1 1 1 1 2 0 2 0 2 1 0 1 0 0 0 0 0 1 1 1 2 0 0 2 2 1 1 2 2 1 1 0 1 1 1 0 1 0 0 0 1 0 2 0 0 1 1 0 0 1 1 0 0 0 1 0 1 1 0 1 0 0 0 0 0 0 0 1 1 0 1 1 1 2 1 0 1 0 0 2 1 0 1 1 0 0 0 0 1 1 0 2 1 1 0 0 1 1 0 1 1 0 0 0 0 1 2 0 0 0 1 1 1 1 0 2 2 0 0 0 1 1 0 0 1 1 2 2 0 2 0 0 0 2 0 0 0 0 0 1 1 0 0 0 0 2 1 1 1 0 0 1 2 0 1 0 1 2 0 2 2 0 0 0 0 2 2 1 1 1 0 1 1 0 0 2 0 0 2 2 0 0 0 0 1 1 1 0 1 1 0 0 2 2 0 1 1 1 0 1 1 0 2 2 0 1 0 0 2 2 2 2 0 2 1 1 1 1 2 1 1 0 0 2 0 0 0 0 0 1 0 1 1 1 2 2 1 2 1 0 1 1 1 0 0 0 1 0 0 2 2 2 0 1 1 0 1 2 0 1 1 2 1 0 0 0 2 0 1 1 0 0 0 0 0 0 1 0 0 0 0 0 2 2 0 0 0 0 1 1 0 1 2 0 1 0 0 0 0 1 1 0 1 0 0 0 2 0 0 1 0 0 1 1 0 2 0 2 0 1 1 1 0 0 0 1 0 0 0 0 0 0 0 0 0 0 0 0 1 0 0 0 1 0 0 0 2 0 2 0 1 1 2 1 0 1 2 1 1 1 0 2 0 1 0 0 0 0 0 2 2 1 0 1 2 2 2 2 1 1 1 0 0 2 0 0 1 0 0 2 2 2 2 1 2 1 2 1 0 1 0 1 1 1 0 0 0 1 1 0 0 1 0 1 1 0 0 0 1 1 1 0 1 0 0 2 0 1 0 1 1 0 0 0 0 0 2 0 0 1 1 1 0 1 1 0 1 1 1 1 1 2 1 1 0 0 0 1 0 2 1 1 1 1 0 0 0 0 0 0 0 0 0 0 1 0 0 1 2 1 0 2 0 1 1 2 2 0 0 1 1 1 1 1 0 0 0 2 0 2 1 2 1 1 2 1 1 1 1 0 0 1 0 2 0 0 1 1 0 0 0 2 1 1 0 0 1 0 1 1 0 0 0 1 0 1 1 0 0 0 2 0 1 1 1 2 0 2 0 0 1 0 0 1 1 1 2 0 1 0 0 1 1 1 0 0 1 0 1 1 1 1 0 0 0 0 0 1 0 0 1 0 1 0 0 0 1 1 1 2 2 2 0 2 0 0 0 0 0 0 0 0 0 0 0 1 1 0 1 0 0 1 0 1 2 2 2 1 0 0 1 1 0 0 0 0 0 1 0 0 1 1 0 1 1 1 1 0 2 2 1 0 0 1 0 1 0 0 0 0 0 0 0 0 1 2 1 0 1 1 1 0 2 0 0 0 0 0 2 0 0 0 0 2 0 0 1 1 0 0 0 0 0 0 0 0 1 2 0 1 1 0 0 1 0 1 0 0 1 0 0 2 0 1 0 1 0 0 0 0 0 2 2 1
3 0 1 1 0 0 1 2 2 0 0 0 0 0 0 0 0 0 1 2 0 1 0 1 1 1 2 0 0 1 1 1 2 1 1 1 1 2 1 1 1 1 1 1 2 2 0 0 0 0 0 0 0 0 1 1 0 0 0 1 2 2 2 0 0 0 0 0 1 0 0 1 2 1 2 2 0 2 2 2 0 0 2 0 1 1 0 0 1 1 0 0 1 1 1 1 1 0 0 1 0 2 0 0 2 2 2 0 0 0 0 0 1 2 2 1 2 0 1 1 1 0 1 1 0 1 0 0 0 0 0 0 0 0 1 0 0 0 0 0 0 2 1 0 0 0 0 0 0 1 0 0 0 1 0 0 0 1 0 0 2 1 1 2 1 2 1 1 0 2 2 1 0 2 1 0 2 1 1 1 1 0 0 2 2 2 0 1 0 1 2 1 0 2 2 0 1 0 0 0 0 1 0 0 2 0 2 0 1 1 2 1 1 0 0 2 0 0 2 0 2 0 2 2 0 1 1 0 0 0 0 0 0 0 2 0 0 2 2 0 0 0 2 2 2 0 0 0 0 0 0 0 1 0 0 1 2 2 0 1 1 1 0 0 1 1 1 0 1 0 1 0 0 2 0 0 0 2 2 0 2 2 1 0 1 1 0 1 0 1 0 0 1 0 2 1 1 1 0 1 0 0 1 1 0 0 1 1 0 0 0 1 1 0 2 0 2 0 1 0 1 1 0 0 2 0 0 0 1 0 2 0 0 1 0 0 0 2 0 1 0 0 2 0 0 0 1 0 0 2 0 2 0 1 0 0 1 0 0 1 0 1 0 0 0 0 0 1 1 0 1 1 0 0 0 0 1 2 0 2 0 0 0 0 1 0 0 1 1 1 0 1 1 1 2 1 1 0 0 0 0 0 0 1 1 0 0 1 0 0 0 1 1 0 1 2 0 1 0 0 0 1 1 1 0 1 0 0 1 0 0 0 0 1 0 0 0 0 0 0 2 0 2 1 0 1 0 2 2 0 0 1 0 1 1 0 1 2 1 1 1 0 0 1 0 0 2 1 0 1 2 2 2 2 1 0 1 1 0 1 0 2 0 1 2 1 0 0 0 0 1 1 0 1 0 0 1 2 2 2 0 2 2 1 2 1 2 2 1 1 0 1 2 1 0 2 0 0 1 1 1 1 1 1 0 1 1 0 0 0 2 0 0 1 1 0 1 0 0 0 1 0 1 2 2 0 0 1 1 1 0 0 0 0 0 2 0 0 1 0 1 0 0 0 1 0 0 2 0 0 1 1 1 0 0 0 1 0 0 0 0 0 1 0 1 0 0 0 1 0 0 0 0 0 2 0 1 1 0 0 1 1 1 2 0 2 1 0 0 1 0 0 0 0 1 0 0 0 1 0 0 0 0 2 2 0 0 1 0 0 2 0 0 0 1 0 2 0 0 2 0 0 0 1 2 2 2 0 1 1 0 2 1 0 1 1 0 2 2 1 1 0 0 2 1 1 0 2 0 0 0 0 0 0 1 0 0 0 0 0 1 0 2 1 2 1 2 1 1 1 1 1 0 0 0 0 0 1 0 2 0 2 2 1 1 1 2 1 1 0 1 0 1 1 1 1 0 1 1 0 0 0 0 0 0 1 0 0 0 0 0 0 0 0 0 0 0 1 1 2 1 0 1 1 2 0 0 0 0 0 0 0 0 0 0 1 0 0 0 0 0 2 2 0 0 0 2 0 0 1 1 0 0 1 1 0 0 1 0 0 0 0 1 0 1 2 0 2 0 2 0 2 2 1 1 0 1 0 2 2 0 0 0 0 2 1 0 0 1 2 0 0 2 2 0 0 0 0 2 1 0 2 0 2 2 0 0 0 2 0 2 0 1 1 0 2 0 0 1 0 0 1 0 0 0 0 0 1 1 0 1 1 0 0 1 1 0 0 0 0 1 0 0 0 0 0 1 1 1 0 0 0 1 0 2 2 0 0 2 2 1 0 1 0 0 0 0 2 0 0 0 2 0 2 2 0 2 0 0 0 0 1 1 0 2 0 0 2 0 1 0 1 1 0 1 1 0 1 2 1 0 2 1 0 1 0 0 2 0 2 0 2 0 2 0 0 0 1 0 0 0 1 1 2 2 0 0 0 0 0 2 0 1 0 0 0 1 0 0 0 1 1 0 1 2 0 0 0 2 0 1 0 0 0 0 0 2 0 2 0 0 2 0 0 0 0 0 1 0 2 0 0 0 2 1 1 0 0 0 0 2 1
4 1 2 1 0 0 0 0 2 0 0 2 2 2 1 1 1 1 1 1 1 1 1 0 0 0 0 0 0 0 2 1 1 1 1 1 1 2 0 0 1 1 0 0 2 0 2 0 0 2 1 0 0 1 0 2 0 1 1 1 1 1 2 2 0 0 1 0 2 1 0 0 2 0 1 2 1 1 1 1 0 0 2 0 1 0 1 1 2 2 0 1 2 1 0 1 0 0 0 1 0 1 1 1 0 0 2 0 0 0 0 1 1 1 2 2 2 0 0 1 1 1 0 0 0 1 0 2 2 1 0 0 0 0 0 0 0 0 0 1 2 1 0 0 1 0 0 0 0 1 1 0 0 0 0 0 0 0 0 0 1 1 0 1 1 1 1 0 2 0 0 2 0 2 2 0 2 0 0 0 0 0 0 2 1 1 0 0 0 1 1 0 0 2 2 0 1 0 0 1 1 1 0 0 1 1 1 1 1 0 2 0 2 0 0 2 0 0 2 0 2 0 2 2 0 1 1 1 1 1 0 0 0 0 2 0 0 2 2 0 0 0 2 2 2 0 0 1 0 0 0 0 1 0 1 2 1 1 1 0 0 1 0 2 0 0 0 0 0 0 0 2 1 0 0 0 0 1 2 0 1 2 1 2 0 0 0 2 0 2 0 0 1 0 2 0 0 0 0 1 1 0 1 1 0 0 1 0 1 0 0 1 1 1 1 1 1 1 0 0 0 0 2 1 1 0 0 0 0 0 2 2 0 2 0 0 0 1 1 0 0 0 2 0 2 2 0 0 0 1 0 1 1 0 1 0 0 0 0 0 0 1 2 0 2 0 0 1 1 0 1 1 1 1 1 2 2 0 0 2 1 0 0 0 1 0 0 1 1 1 0 0 1 0 2 0 0 0 1 1 0 0 0 2 2 2 0 0 0 0 1 0 0 0 0 1 1 1 0 1 1 2 0 1 1 1 1 0 1 0 1 0 0 0 0 1 0 2 0 0 0 0 1 2 0 2 0 2 2 1 0 0 0 2 2 1 1 2 2 1 1 0 1 0 0 1 1 2 0 0 0 0 1 1 2 0 1 1 0 1 1 1 0 1 1 0 0 0 1 0 2 1 0 1 0 0 1 1 1 2 0 2 1 1 1 1 1 0 0 2 1 0 0 2 0 2 0 0 2 2 2 0 2 2 0 2 1 0 1 1 1 0 0 0 0 1 1 1 1 1 0 1 1 1 2 1 0 1 1 1 0 0 0 0 2 1 0 0 0 1 0 0 0 0 1 1 1 1 1 1 1 1 2 0 1 0 2 1 0 1 1 1 1 0 1 1 1 0 2 1 0 0 0 0 0 1 0 0 0 0 0 1 1 1 0 1 1 0 1 0 0 0 0 0 2 0 0 0 1 0 0 0 0 0 0 1 1 1 0 0 1 0 0 0 2 0 2 1 0 1 1 0 0 2 2 2 2 0 1 2 0 1 0 1 0 0 0 0 0 0 0 0 1 2 2 2 1 1 1 0 0 1 1 0 0 0 1 0 1 1 1 0 2 2 2 1 1 0 1 2 0 0 0 0 1 0 1 0 0 0 0 0 0 0 1 0 1 2 2 1 0 0 0 1 0 0 0 0 0 0 0 0 0 0 0 1 0 0 2 2 1 1 0 0 0 0 1 0 0 0 0 0 0 0 1 0 1 0 0 0 0 0 0 0 0 1 1 0 0 0 0 0 2 0 2 0 2 2 0 1 0 0 1 1 1 1 1 1 1 1 0 0 1 0 1 2 0 1 0 2 0 2 2 0 0 0 1 1 0 1 0 1 0 0 2 1 1 0 0 2 0 0 1 1 1 0 0 1 2 2 0 2 0 2 2 0 0 0 1 1 0 1 1 2 0 1 0 1 2 0 0 0 0 0 0 0 0 0 0 0 2 2 0 0 2 0 0 0 0 0 1 0 0 0 0 1 0 0 2 0 2 0 0 2 2 2 0 1 1 2 2 0 0 0 0 0 0 0 0 0 0 1 0 2 2 0 2 0 0 0 0 0 1 0 1 1 1 1 1 1 1 0 0 0 0 0 0 0 1 1 0 1 1 1 2 1 1 0 1 0 1 1 0 1 0 0 0 0 0 0 0 0 2 1 1 0 0 1 0 1 2 0 0 1 0 0 0 0 0 0 1 1 0 1 2 0 1 0 1 0 0 1 0 0 0 1 0 0 0 1 1 0 0 2 0 1 2 2 0 2 1 0 1 1 0 0 1 1 1 1 1 1
5 1 0 2 0 1 1 2 2 0 0 0 0 1 0 0 0 0 2 2 0 0 1 0 0 0 0 0 1 2 0 0 1 0 1 0 2 1 0 0 1 1 0 0 0 1 0 0 1 1 1 0 1 1 0 0 1 0 1 1 0 1 2 2 0 1 2 0 1 0 0 0 1 0 1 1 1 1 1 0 1 0 1 1 2 0 0 0 2 2 0 0 1 2 0 1 1 1 1 2 1 1 0 1 0 0 2 1 1 0 1 1 1 2 2 2 2 0 0 2 2 0 2 2 2 0 0 1 1 0 0 1 0 0 0 0 0 0 0 1 0 2 1 0 0 0 0 0 0 0 0 1 0 0 0 0 0 2 0 0 1 1 2 1 2 2 2 0 1 0 0 2 1 1 2 0 2 0 0 0 0 0 0 2 2 1 2 0 0 2 2 0 0 1 1 1 1 0 0 0 0 0 0 2 2 0 2 1 1 0 1 0 1 0 0 2 1 1 1 2 0 0 2 2 0 1 1 1 0 2 1 1 1 1 2 1 0 2 2 0 0 0 2 2 2 0 0 0 0 0 0 0 1 0 0 1 0 1 0 0 0 0 1 1 0 0 0 0 2 2 0 1 0 2 0 0 2 0 2 0 0 1 2 1 1 1 1 1 0 1 0 0 0 0 1 1 0 1 0 0 0 0 1 1 0 0 1 1 2 0 0 2 2 1 2 0 2 0 1 0 0 0 1 0 2 0 0 0 1 0 1 2 0 1 0 0 0 2 0 1 0 0 1 0 1 2 0 0 1 1 0 1 0 0 0 1 0 0 0 2 0 2 1 0 0 0 0 2 2 0 2 0 0 0 0 0 0 2 2 0 1 1 0 0 1 0 0 0 0 1 0 1 1 0 1 0 1 0 1 1 1 1 0 1 1 1 0 1 0 0 0 0 0 1 1 2 0 0 0 0 0 0 0 0 0 1 0 0 2 0 2 0 0 2 0 0 2 1 0 1 0 0 1 0 2 1 0 1 1 1 0 1 0 1 2 1 1 1 1 1 2 0 0 1 0 1 1 1 0 0 1 1 0 0 1 0 0 1 0 1 0 2 0 0 2 0 0 1 1 1 2 1 0 1 1 1 0 1 1 1 1 2 1 1 1 1 2 1 1 1 0 1 1 0 1 1 0 0 1 2 2 0 1 1 0 1 0 1 0 1 1 1 0 2 2 0 0 1 2 2 1 2 2 2 2 2 0 1 1 1 0 0 0 0 2 0 1 1 0 0 0 1 2 0 0 2 2 2 1 1 0 1 1 0 0 0 1 1 0 1 2 0 1 0 1 0 0 0 0 0 0 0 0 0 0 1 0 0 0 0 0 1 1 1 0 1 1 1 2 2 1 0 0 0 1 0 0 0 0 0 0 0 0 1 1 0 0 1 0 0 1 0 0 0 1 0 1 0 1 1 1 1 0 2 2 1 1 1 0 1 1 1 0 0 0 0 0 1 1 0 0 0 1 1 2 2 0 2 0 0 1 0 0 0 0 0 0 1 1 1 2 1 2 1 2 0 2 1 1 1 0 0 0 0 0 1 1 1 0 2 0 0 1 1 1 1 1 1 2 1 0 0 0 0 0 0 0 1 1 0 0 0 0 0 0 2 0 0 1 1 1 1 1 0 2 2 2 0 0 0 0 0 0 0 1 0 1 0 0 0 0 0 0 0 0 1 0 0 1 0 0 0 2 0 1 0 2 1 0 1 1 0 0 0 0 0 0 0 2 2 2 2 1 0 1 0 1 0 0 2 0 2 2 1 0 0 0 2 0 2 0 2 1 0 0 0 0 0 1 2 0 0 0 1 2 1 0 0 2 2 2 2 0 2 2 0 0 0 0 0 1 2 2 2 0 2 0 0 1 0 0 1 0 0 0 0 0 0 0 0 1 1 0 0 2 0 0 0 0 0 1 0 1 0 0 0 1 0 1 0 0 0 0 0 2 2 1 2 2 2 1 1 0 0 0 0 0 0 0 0 2 2 2 1 1 0 1 0 0 0 0 1 0 0 1 1 0 1 0 0 0 0 1 0 1 1 0 1 2 1 0 2 2 1 1 0 1 1 0 0 0 2 0 2 0 0 0 1 0 0 0 0 0 1 1 1 0 0 0 0 2 0 1 0 1 0 0 1 0 0 2 0 0 0 1 1 1 0 2 0 0 0 0 0 0 2 0 0 2 0 0 2 0 0 0 0 0 0 0 2 0 0 1 1 0 0 0 1 1 1 1 1
6 1 1 1 0 0 1 1 2 0 0 2 1 2 0 1 0 0 1 1 1 1 0 0 0 0 0 0 0 0 1 0 0 2 2 1 2 1 1 0 0 0 0 1 1 1 1 0 0 1 1 0 0 0 1 1 0 0 1 0 1 2 1 1 0 0 0 1 2 1 0 1 2 0 2 2 0 0 0 0 0 0 1 1 1 0 0 0 2 2 0 0 1 2 0 2 1 2 0 1 0 1 1 1 0 0 2 0 0 0 0 1 1 2 2 1 2 1 0 1 2 0 0 0 0 1 0 2 2 2 2 0 0 0 0 0 0 0 0 0 0 2 1 1 0 0 0 0 0 2 0 0 0 0 0 0 0 1 0 0 0 0 0 2 0 1 0 1 1 1 0 1 2 0 2 0 1 0 0 0 0 0 0 1 0 0 0 2 1 1 1 1 1 0 1 1 1 0 1 1 1 0 0 1 0 2 2 1 1 0 0 0 2 0 0 2 1 0 1 1 1 1 1 1 0 0 1 2 1 2 0 0 0 0 1 0 0 2 1 1 0 0 2 1 1 0 0 0 0 0 1 0 2 0 1 1 1 1 0 0 0 0 0 1 0 0 0 0 2 2 0 2 1 0 0 0 1 0 2 0 0 1 2 2 0 1 0 0 2 2 2 1 0 0 2 1 0 1 0 0 0 0 2 2 1 0 0 0 1 0 0 2 1 0 1 0 2 2 0 1 0 0 1 1 1 0 1 0 1 1 2 1 0 1 0 0 0 1 1 0 0 0 2 0 0 0 1 1 1 2 1 1 0 2 0 0 2 1 0 2 0 2 1 1 1 0 0 1 1 0 1 1 0 0 1 1 1 2 1 1 0 1 0 1 1 1 1 0 0 1 0 0 2 0 2 1 1 0 0 0 0 0 0 2 1 0 1 0 1 0 1 0 1 0 1 2 0 0 0 0 0 0 0 2 1 1 0 0 2 1 1 1 0 1 1 1 0 1 0 0 0 0 1 0 2 1 0 0 1 1 0 1 0 2 2 2 0 2 1 2 1 0 0 0 0 1 1 2 0 1 1 2 0 0 0 0 0 2 0 0 2 1 0 2 0 0 0 0 1 0 0 1 0 1 0 0 1 1 1 2 0 2 1 1 1 1 2 2 1 0 0 2 1 0 1 0 0 0 1 1 1 1 2 2 0 2 0 0 1 1 1 0 0 0 0 0 1 1 2 2 0 0 1 1 1 2 0 0 0 0 0 0 0 0 2 0 1 0 2 0 0 0 0 0 1 0 0 2 2 0 0 1 0 0 0 0 0 0 0 0 2 0 1 0 1 0 0 1 0 0 1 1 0 0 0 0 0 1 0 0 1 1 0 2 0 2 0 2 1 1 0 0 0 0 2 0 0 0 0 0 0 0 0 1 1 1 2 1 0 0 1 0 0 0 2 1 2 0 0 1 0 0 0 1 2 2 2 0 0 0 0 1 1 0 1 0 0 2 2 0 0 0 1 1 1 1 1 0 1 0 1 1 2 0 0 0 1 0 0 1 0 0 1 1 1 1 1 0 0 2 0 0 0 0 0 0 0 0 0 2 1 0 0 1 0 0 1 2 2 1 0 0 0 1 0 0 0 2 2 0 1 0 0 0 1 1 0 0 0 0 0 1 0 1 1 1 2 0 1 1 0 0 0 0 0 1 0 1 2 2 2 2 0 0 0 2 1 0 1 1 0 0 2 0 0 1 2 2 0 2 0 0 2 1 1 0 0 0 1 1 0 1 0 0 0 1 0 2 0 1 0 1 1 0 0 0 0 1 0 2 0 1 0 0 1 1 0 0 0 2 1 1 1 1 1 0 0 1 1 1 0 1 0 2 2 0 0 0 1 0 0 2 1 0 0 2 0 0 1 0 0 0 0 0 0 0 0 0 0 0 2 2 0 0 1 0 1 0 1 2 0 0 0 0 0 0 0 0 1 0 0 1 0 0 0 0 0 0 2 2 2 0 1 0 0 1 0 0 0 0 0 1 0 1 2 0 2 0 0 0 1 1 0 0 2 1 1 1 0 0 0 1 0 0 2 0 0 1 2 1 1 1 1 1 2 0 0 1 0 0 0 1 0 1 0 0 0 2 0 0 0 1 0 0 0 0 0 1 0 1 2 0 2 0 1 0 0 1 0 0 2 0 0 1 1 0 0 0 1 0 0 0 0 0 0 0 0 0 1 0 0 1 0 2 0 0 2 0 0 1 0 0 0 2 0 0 0 0 0 1 2 2
7 0 0 2 0 0 1 2 2 0 0 0 0 1 0 1 1 1 1 1 1 1 0 1 0 0 0 0 1 1 1 0 0 2 1 1 1 2 0 0 0 0 0 0 1 0 1 1 0 1 1 0 2 2 0 1 0 0 1 2 0 0 1 0 0 0 2 0 1 1 1 1 1 0 2 1 0 0 0 1 0 0 2 1 0 1 0 0 1 1 0 0 0 1 0 2 2 0 0 1 0 2 0 2 0 0 2 1 1 0 0 2 1 2 2 1 2 1 1 0 1 2 2 2 2 0 0 1 1 1 0 0 1 1 0 0 0 0 0 1 2 0 0 0 0 0 0 0 0 1 1 0 0 0 0 0 0 2 0 1 1 0 1 2 1 1 1 2 0 1 1 0 0 2 1 0 2 0 0 0 0 1 0 2 2 2 0 0 0 1 0 0 2 0 2 2 2 0 0 0 0 0 1 0 1 1 2 1 2 1 1 0 0 0 0 2 1 0 1 0 2 2 2 2 0 1 1 0 0 0 0 0 0 1 1 1 0 2 2 0 0 1 2 1 1 0 1 0 0 1 1 1 1 0 0 2 1 2 0 1 2 1 0 0 1 0 0 1 0 0 0 2 1 0 0 0 1 1 1 0 1 2 1 1 0 0 0 2 2 2 2 2 2 0 2 0 2 0 0 1 0 0 1 1 0 0 0 0 0 0 0 1 2 2 2 0 1 1 0 0 2 2 1 2 1 0 0 0 0 0 2 2 0 2 0 0 0 1 1 2 1 1 2 1 0 0 1 0 0 2 0 1 1 0 1 0 0 0 0 0 0 1 1 0 0 0 0 2 1 0 1 1 2 2 0 0 2 0 0 2 0 1 0 0 2 2 1 0 0 1 0 2 2 0 2 2 2 1 1 1 1 1 0 2 1 1 1 0 0 0 0 0 0 0 0 1 1 1 0 0 0 2 0 2 1 2 1 0 1 1 0 0 0 1 0 0 0 0 0 0 2 0 1 1 1 2 0 0 0 0 1 1 0 2 2 1 1 2 0 2 1 0 1 0 0 1 1 1 0 1 1 2 0 0 0 1 0 2 1 1 0 1 0 2 1 1 0 0 1 0 1 1 0 2 0 0 2 1 1 2 0 2 1 1 1 1 2 2 1 1 0 1 1 0 0 1 1 0 2 2 2 0 2 2 0 2 0 0 1 1 1 0 0 0 1 0 0 1 1 1 1 1 2 2 2 2 0 0 1 1 0 0 0 0 2 1 1 0 1 0 0 0 0 0 0 0 0 2 2 2 1 2 1 0 0 0 1 1 0 1 1 0 2 0 0 1 1 0 0 0 0 0 0 0 0 0 0 0 0 0 0 2 1 1 0 1 0 0 1 1 2 0 0 0 2 0 0 0 1 1 1 1 0 0 0 0 1 1 0 0 0 2 0 0 2 0 2 0 0 1 1 1 0 1 2 2 2 0 0 1 1 1 0 2 0 0 0 0 0 0 0 0 1 0 0 2 0 1 1 0 0 0 0 0 0 0 1 0 0 0 1 0 2 1 1 2 0 1 1 1 0 0 0 0 1 0 1 0 0 1 0 0 0 1 1 0 0 1 1 1 1 0 0 2 0 2 0 1 1 0 0 0 0 0 1 1 1 0 1 1 0 1 0 0 1 0 1 0 2 2 0 0 0 1 2 0 1 0 0 0 0 0 0 1 0 0 0 0 1 0 0 1 2 0 0 1 2 2 0 2 0 1 1 1 1 0 0 2 0 0 1 2 0 1 1 2 0 1 0 2 0 2 2 0 2 1 0 1 0 1 0 1 0 0 1 0 2 0 1 2 0 0 0 0 2 0 1 1 0 0 0 1 0 2 2 0 0 0 1 0 1 1 0 1 0 2 0 0 1 0 0 1 0 0 0 0 0 0 0 0 2 2 0 0 2 0 0 0 0 0 1 1 0 0 0 1 0 0 1 0 1 0 0 0 0 1 0 1 2 2 1 0 1 0 0 0 0 2 0 0 0 2 1 0 2 0 2 0 0 0 0 2 1 0 2 2 0 2 1 1 0 0 1 1 2 1 0 1 1 0 0 1 2 2 0 0 2 2 0 0 0 2 0 1 0 0 0 0 0 1 0 0 2 2 0 1 0 0 0 0 2 0 1 1 0 0 1 0 0 0 0 1 0 1 2 0 1 0 0 0 0 0 0 0 0 1 0 0 2 0 0 1 0 0 0 0 0 1 0 2 1 0 0 2 0 0 0 0 0 0 1 1
8 1 0 2 0 1 1 1 2 0 0 1 1 1 0 1 0 1 1 1 1 1 0 0 0 0 0 0 0 1 1 0 1 2 0 2 0 2 0 0 1 1 1 1 1 2 0 1 0 1 0 0 0 0 1 2 0 1 0 0 1 1 2 2 0 1 2 0 1 1 0 0 2 0 1 2 1 1 1 0 2 0 2 0 1 1 1 1 2 2 0 1 0 2 0 1 1 1 1 1 1 2 0 1 1 1 2 1 1 0 0 2 1 1 1 1 1 0 1 1 1 0 0 0 0 1 0 1 1 0 0 0 0 0 0 0 0 0 0 1 2 0 0 0 1 0 0 0 1 1 0 0 1 1 0 0 1 1 0 0 0 0 0 2 1 1 1 0 2 1 0 1 2 0 1 0 1 1 1 1 1 2 1 2 2 0 2 0 0 2 2 0 2 0 2 0 1 0 0 1 1 0 1 0 2 0 2 0 0 0 1 0 1 0 0 2 0 0 1 2 0 0 2 1 0 2 1 2 0 2 0 0 0 0 2 0 0 0 0 0 0 0 2 2 2 0 0 0 1 1 1 1 1 0 0 2 1 0 1 0 0 1 0 1 0 0 0 0 1 1 0 1 1 1 0 0 0 1 2 0 1 2 2 1 0 2 2 0 1 1 1 1 0 0 2 1 0 1 0 0 1 0 1 1 1 1 1 0 0 0 0 2 1 0 1 0 2 0 0 0 2 2 0 2 1 0 0 0 1 2 2 0 0 1 0 0 0 1 1 1 1 1 0 0 1 1 0 0 0 1 1 0 1 0 1 1 0 0 0 0 0 1 2 0 2 1 0 2 0 0 0 2 1 1 2 1 1 1 0 2 2 1 0 1 2 0 2 1 1 0 0 2 2 0 2 2 2 0 0 0 0 0 0 2 1 0 1 1 0 0 0 0 0 1 1 1 1 0 0 0 0 0 1 1 1 2 0 0 1 0 1 1 0 1 1 1 0 0 0 1 1 0 1 0 0 0 0 1 1 0 0 0 0 1 2 0 1 1 1 1 2 0 0 0 2 2 0 2 0 0 0 1 1 1 2 0 2 2 1 1 0 2 0 0 2 1 0 0 0 0 1 0 0 1 1 1 1 0 0 2 0 2 1 1 2 0 2 2 2 0 0 2 1 0 0 2 1 0 1 2 2 0 0 0 0 0 0 0 1 1 0 1 0 0 0 1 0 1 0 1 1 1 2 1 2 1 0 1 1 1 1 0 1 0 2 1 0 0 0 0 0 0 1 0 0 1 1 2 1 1 0 1 0 0 0 0 0 1 0 1 1 0 2 0 2 1 1 0 1 1 0 0 1 0 2 0 1 0 0 0 0 2 0 2 0 2 0 1 1 1 0 0 0 2 0 1 0 0 1 0 0 0 0 0 0 1 2 2 0 0 2 0 0 0 1 0 0 0 0 2 0 1 0 1 1 1 1 0 0 1 1 1 0 0 0 0 0 1 1 0 0 0 1 1 1 1 1 1 0 0 0 0 0 0 1 0 1 1 1 1 2 0 2 2 2 1 1 1 0 0 0 0 0 0 1 0 2 0 0 2 0 0 0 0 0 0 0 0 1 1 1 1 0 1 0 0 0 0 0 0 0 1 0 0 1 1 0 0 0 0 0 1 1 0 2 2 2 0 1 1 0 0 1 0 1 0 0 1 1 1 1 1 1 0 0 1 1 1 0 0 1 1 2 0 0 0 1 1 0 2 0 0 0 0 0 0 0 1 0 0 0 1 2 0 2 0 2 0 0 2 0 2 2 1 0 0 0 0 0 2 0 2 0 0 2 2 0 0 2 2 0 0 2 2 0 0 0 2 0 1 1 1 0 2 2 0 0 0 1 0 1 1 0 0 0 0 1 0 0 0 0 0 0 0 0 0 0 1 1 0 1 1 0 0 1 0 1 0 0 0 2 0 0 0 1 0 2 1 1 0 0 0 0 1 2 2 0 1 2 1 1 0 0 0 0 0 0 0 1 0 0 1 0 1 1 0 1 0 0 0 0 2 1 0 2 1 0 0 0 1 1 1 0 0 0 0 0 1 2 1 0 2 2 1 2 0 1 1 1 0 0 0 0 1 1 1 1 0 0 1 0 0 1 1 2 0 0 0 0 0 1 0 1 0 0 0 1 0 0 0 1 1 1 1 1 1 0 0 2 0 1 0 1 1 0 0 1 0 1 0 0 0 0 1 0 0 2 1 0 2 0 1 0 0 0 0 0 0 0 1 1 1
9 0 0 2 0 0 1 0 1 1 1 1 0 1 0 1 0 0 1 0 0 0 1 1 1 1 1 0 1 0 1 2 2 1 2 0 2 1 1 1 0 0 0 0 0 1 1 0 0 0 0 0 0 0 0 0 0 0 1 1 1 2 1 0 0 1 0 0 2 2 1 1 2 1 2 2 0 0 0 0 1 0 2 1 1 0 0 0 0 2 0 0 1 1 1 2 1 2 2 2 0 2 0 2 1 1 2 1 1 0 0 2 0 2 1 0 1 0 0 2 2 0 1 1 1 1 0 1 2 0 1 0 0 1 1 1 1 0 0 0 1 1 0 0 1 0 0 0 0 1 0 0 0 0 1 0 0 0 0 0 0 0 1 2 1 1 0 0 0 0 0 0 0 2 1 0 0 1 1 1 1 1 1 1 0 0 0 2 1 1 1 1 0 1 1 0 1 0 0 1 1 1 1 1 1 0 2 0 0 0 1 0 0 0 0 2 0 0 2 1 1 0 2 2 0 1 1 2 1 1 1 1 0 0 1 0 0 2 1 1 0 0 2 1 1 0 0 0 0 0 0 0 0 0 0 2 1 2 1 0 0 1 0 1 0 0 0 2 1 1 0 1 0 0 0 0 0 2 1 0 1 2 1 1 0 1 1 2 0 2 1 1 0 0 1 0 0 0 0 0 0 0 2 2 0 0 0 0 0 0 0 1 1 0 0 1 1 0 0 0 1 1 2 0 1 0 0 0 1 0 2 2 0 0 0 0 1 1 1 0 0 0 2 0 2 2 0 0 0 2 0 2 1 0 1 0 1 0 0 1 0 2 2 0 1 0 0 2 2 0 2 0 1 1 0 0 2 2 1 1 1 2 0 0 0 0 0 0 0 1 0 0 1 0 2 0 0 1 0 0 0 0 0 0 0 0 0 0 0 0 0 0 0 0 0 1 1 1 0 0 0 2 0 1 1 2 1 0 0 0 0 0 0 0 0 0 1 1 0 0 2 0 2 1 0 1 0 2 2 0 0 1 0 2 2 1 1 1 1 0 2 0 0 0 0 2 0 1 0 0 0 1 0 0 1 0 2 1 1 0 1 2 0 0 2 0 0 1 1 2 0 2 0 2 0 0 2 2 2 2 0 1 1 1 1 0 2 2 2 0 0 2 0 0 1 1 0 0 1 1 1 1 2 2 0 2 1 0 1 1 1 0 0 0 2 1 0 0 1 0 0 1 2 2 2 1 0 0 0 0 0 0 1 0 2 0 1 1 0 2 1 0 1 0 0 1 1 1 1 0 0 0 0 0 0 0 0 0 0 0 2 1 1 0 1 1 1 0 0 0 1 1 2 0 0 0 0 0 0 0 0 1 1 1 0 2 0 1 1 1 2 0 0 1 1 1 1 0 1 0 0 0 0 2 2 0 0 2 0 0 0 0 0 1 2 0 2 0 1 2 1 1 0 2 2 2 2 0 0 1 0 2 0 0 1 1 0 0 0 0 0 0 1 1 1 1 1 0 1 0 0 1 0 0 1 0 0 0 1 1 0 2 1 1 1 1 1 0 0 2 0 0 0 0 1 1 2 0 0 1 0 0 0 0 2 0 2 1 1 1 0 0 0 2 0 0 0 1 1 0 0 0 0 0 0 2 0 0 2 2 2 2 0 1 2 1 1 2 0 1 1 1 0 0 0 1 0 1 1 0 0 0 0 0 0 2 0 0 1 0 0 1 2 0 0 0 0 1 0 2 0 0 0 0 0 0 0 0 2 2 2 2 1 0 1 2 1 2 1 2 1 1 2 1 1 1 1 1 0 1 0 1 0 0 1 1 1 0 0 1 0 0 0 0 1 0 1 1 1 2 1 1 0 2 1 0 0 0 0 0 1 2 0 0 0 2 0 0 2 0 0 2 0 0 0 0 0 2 0 0 1 1 0 0 1 0 1 0 0 0 0 0 0 0 0 2 0 0 1 0 0 0 1 1 2 2 0 1 2 2 1 1 0 0 0 0 0 0 1 1 0 1 0 2 2 0 2 0 0 0 0 2 2 0 1 0 1 1 0 1 1 1 0 0 1 1 0 1 2 1 0 2 1 1 0 0 1 2 0 2 0 2 0 2 0 0 0 1 1 1 0 0 2 0 0 0 0 1 1 0 2 0 0 0 1 0 2 1 1 1 0 0 0 0 0 0 1 0 0 0 0 1 0 0 0 2 0 1 2 1 1 2 0 0 0 1 1 1 1 2 1 0 0 0 0 0 0 0 0 1 2 1
10 1 1 1 0 0 1 1 1 1 0 0 1 2 0 2 1 1 0 0 2 0 1 1 1 1 1 1 1 1 0 1 0 1 1 1 1 2 0 0 0 0 1 1 1 1 1 1 0 1 0 0 2 2 0 2 0 0 1 0 2 2 2 1 0 0 1 0 0 0 0 0 1 0 1 1 1 1 1 0 0 1 2 0 1 0 0 2 2 2 1 2 2 2 0 0 0 1 1 1 1 2 0 1 1 1 2 1 2 1 0 1 0 0 0 0 0 0 1 1 1 0 2 2 1 0 0 0 1 0 2 0 0 0 0 0 0 0 0 1 1 2 0 0 1 0 0 0 0 1 0 1 1 1 1 0 0 1 0 0 1 1 1 2 0 2 1 2 0 2 1 0 0 2 1 0 2 1 1 1 1 1 1 1 1 0 1 2 2 0 0 2 1 0 1 0 1 0 0 1 1 0 0 0 1 1 2 1 1 0 1 0 1 0 0 2 0 0 1 1 1 1 1 1 0 1 2 2 1 1 0 0 1 1 2 1 1 2 2 0 0 1 2 1 1 0 0 1 0 0 0 0 2 1 0 1 1 2 0 1 1 1 0 0 0 0 1 1 2 0 0 2 0 1 1 0 1 1 2 0 2 1 2 2 0 1 1 0 1 1 1 1 1 0 2 0 0 0 0 0 0 0 0 0 0 0 0 0 1 0 0 2 2 1 2 0 1 0 1 0 0 0 1 1 2 0 0 0 0 1 1 2 0 1 0 0 0 1 1 1 0 1 2 0 0 0 1 0 0 0 0 0 0 0 0 1 0 0 0 2 0 2 2 0 2 0 0 2 2 0 1 1 0 0 0 0 1 2 0 2 1 2 0 0 1 1 0 1 1 0 1 1 0 0 2 0 0 0 0 0 0 0 0 1 1 0 0 0 0 0 0 0 2 0 2 2 0 0 0 1 1 1 0 0 0 2 0 0 1 0 1 0 1 0 1 2 0 1 0 0 1 0 0 0 1 1 0 1 2 1 0 1 0 0 0 0 0 2 0 2 1 0 0 2 0 0 2 2 0 1 1 1 2 2 2 0 2 1 0 1 1 1 0 0 1 0 0 0 1 0 1 2 0 1 0 0 1 1 1 1 1 1 2 2 2 0 1 0 0 1 0 2 1 0 1 1 0 1 1 2 2 0 1 1 0 1 0 0 0 1 1 1 0 0 1 0 0 1 0 0 0 0 1 1 2 1 0 0 1 1 0 1 0 0 2 0 0 0 2 0 1 0 0 1 0 1 1 1 1 1 1 1 1 0 1 0 1 1 0 1 2 1 0 0 0 0 0 1 1 1 0 0 1 0 0 0 0 0 0 0 0 1 1 1 0 2 1 1 1 1 1 0 0 0 2 0 0 0 0 1 1 1 0 1 1 0 1 2 0 0 0 0 0 0 2 0 2 0 0 1 1 1 0 1 1 1 1 0 0 0 1 1 0 1 0 0 1 2 2 0 0 0 1 1 2 2 0 1 0 0 1 0 0 1 1 0 1 1 2 2 1 1 1 1 1 1 1 1 1 1 1 1 1 1 0 0 2 0 0 2 1 0 0 0 1 0 1 2 1 0 0 0 0 0 0 1 1 1 1 0 0 0 1 0 0 2 1 0 2 1 0 0 0 0 0 0 1 1 0 1 1 1 1 0 0 1 0 1 0 0 0 0 0 0 0 2 0 0 0 0 0 0 1 0 1 0 2 1 0 1 1 0 1 1 1 0 0 1 1 1 1 1 1 0 1 2 0 1 0 2 1 2 2 1 0 0 1 1 0 2 0 1 0 0 2 2 1 0 1 2 0 0 0 0 2 0 0 1 2 2 1 2 0 2 2 0 0 0 1 0 0 2 1 1 0 1 0 0 0 0 0 0 0 0 0 0 0 1 0 0 1 1 0 0 2 0 0 1 0 0 2 0 0 0 0 0 1 0 1 0 1 0 0 0 2 1 1 1 2 2 1 1 0 0 0 0 0 1 1 0 0 1 1 1 2 0 2 0 0 0 0 2 2 0 1 0 1 0 0 1 1 2 1 0 1 1 0 1 2 1 0 2 2 1 0 0 0 2 0 0 0 2 0 2 0 0 0 2 0 0 0 0 1 1 2 1 0 0 0 0 2 0 2 0 0 0 0 1 0 1 1 0 0 0 1 1 1 0 2 0 0 0 1 1 0 0 0 0 2 0 0 2 0 1 0 0 1 0 0 2 0 1 1 2 0 0 0 1 1 0 0 0
11 0 2 0 0 0 0 1 2 0 0 0 0 2 0 1 1 0 1 0 0 0 0 1 0 0 0 0 1 1 2 0 1 1 1 1 1 1 0 0 2 1 0 1 2 1 0 0 0 1 1 0 0 0 0 1 0 0 1 0 0 0 2 2 0 0 0 1 2 1 0 1 2 0 1 2 1 0 0 1 0 0 1 1 1 1 1 2 2 2 1 1 1 1 0 0 0 1 1 1 1 2 0 1 1 0 2 0 1 1 0 1 1 2 2 0 1 0 1 1 1 0 1 1 0 0 0 2 2 0 1 0 1 2 1 1 0 0 1 0 0 2 0 0 0 1 0 0 0 2 0 0 1 0 0 1 1 0 1 0 2 0 1 1 0 0 0 1 1 1 0 1 0 2 2 0 2 1 1 1 1 1 1 2 2 1 1 1 0 1 2 1 0 2 2 1 1 0 0 2 2 0 0 0 0 1 2 0 0 0 2 0 1 0 0 2 0 0 1 1 1 1 2 2 0 1 1 1 1 0 1 1 1 2 1 2 0 2 2 0 0 1 0 0 0 0 0 0 0 0 0 0 1 2 0 1 0 0 1 0 0 1 0 1 0 0 0 1 2 1 1 0 0 1 0 0 0 1 1 0 1 1 1 2 1 1 1 2 1 2 2 0 1 0 2 0 0 0 1 2 1 1 1 1 0 0 1 0 1 0 0 1 2 1 0 0 1 1 1 1 0 0 1 1 2 0 0 0 2 1 1 1 0 2 0 0 0 2 0 1 0 1 2 0 0 0 0 0 2 0 0 0 1 0 1 0 0 0 0 2 0 2 2 0 1 0 0 1 2 0 2 0 1 1 1 1 1 2 2 0 1 1 0 1 1 1 2 1 1 0 1 2 0 0 2 0 0 0 0 0 0 1 0 1 1 1 0 0 0 0 1 0 2 0 1 2 0 0 0 0 0 0 0 2 0 1 0 1 2 1 0 1 1 1 0 0 1 1 0 0 2 0 1 0 1 2 0 0 1 0 1 0 0 2 1 1 0 2 2 2 1 0 0 0 0 1 1 2 0 0 0 1 2 2 2 0 2 1 0 0 2 1 0 2 1 1 1 2 0 2 0 2 0 2 1 0 2 1 1 2 0 2 2 1 2 1 2 1 0 1 0 0 1 1 1 1 0 0 2 2 2 0 2 1 0 1 0 0 1 1 1 0 0 0 0 1 0 1 0 0 0 0 1 1 1 1 0 1 1 1 0 0 0 1 1 1 0 0 1 1 0 0 1 1 0 0 0 1 0 1 0 0 1 0 1 0 1 1 0 1 2 1 1 0 1 0 0 0 0 0 0 0 0 1 1 0 1 0 0 0 0 2 0 1 0 2 0 2 1 1 0 0 0 0 2 0 0 0 0 0 0 0 0 0 0 2 2 1 0 0 0 0 0 1 2 1 2 0 2 2 2 1 0 0 2 2 2 0 0 1 0 1 0 1 0 0 0 2 1 0 0 0 1 1 1 1 1 0 1 1 1 1 1 0 0 1 1 0 1 1 1 0 2 2 1 2 1 0 0 2 1 1 0 0 0 1 1 0 0 1 0 0 1 0 1 0 1 2 2 0 0 0 0 1 0 0 0 0 1 0 1 0 0 1 0 1 1 0 0 0 0 1 2 0 2 1 1 0 2 2 0 0 0 0 0 0 0 0 0 0 0 0 0 0 0 1 0 0 0 0 0 1 2 0 1 0 1 0 0 1 1 1 1 1 1 0 0 1 1 1 1 1 1 0 1 1 1 2 1 2 1 1 2 1 0 0 1 0 1 1 0 1 0 0 1 1 1 0 1 2 0 0 1 1 1 0 0 0 2 2 1 2 0 1 0 0 0 0 1 0 1 1 0 0 0 1 0 0 0 0 0 0 0 1 1 0 1 0 0 0 2 2 0 0 2 0 1 1 0 0 1 0 2 0 0 2 0 0 1 0 1 0 0 1 1 2 0 1 2 2 1 0 1 0 0 1 0 0 0 0 0 1 0 2 2 0 2 0 0 1 0 2 2 0 1 0 0 1 0 0 0 0 1 0 1 1 0 1 1 0 1 0 1 1 1 0 2 2 1 0 0 1 0 1 1 0 0 0 0 0 0 0 1 1 1 1 1 1 0 0 2 0 1 0 1 0 1 2 0 0 2 0 1 1 1 1 2 0 2 0 0 1 1 1 0 0 1 0 0 0 0 0 0 1 0 0 1 0 1 2 0 0 1 2 0 0 0 0 0 0 1 0
12 1 1 2 0 1 1 2 1 2 0 0 1 1 0 1 0 1 2 0 0 0 0 1 0 0 1 0 1 1 1 0 1 2 1 1 1 2 0 0 2 2 0 0 1 0 1 0 0 2 0 0 0 1 0 2 0 0 1 1 0 1 2 2 0 0 1 0 0 0 0 0 2 1 1 2 1 2 2 0 2 0 2 0 1 0 1 0 0 2 0 0 1 1 1 2 2 2 2 2 2 2 1 1 0 0 2 1 0 0 1 0 1 2 2 1 2 0 1 1 1 0 1 1 1 0 0 1 2 0 0 0 0 1 1 1 0 0 0 0 1 1 0 0 1 0 1 0 1 1 0 0 0 0 0 1 1 2 0 0 0 0 1 2 0 1 1 0 1 1 0 2 2 0 1 0 1 2 2 2 2 2 1 2 2 0 1 1 1 1 1 0 1 1 2 0 1 0 0 0 0 0 0 0 0 2 0 2 0 0 1 1 1 0 0 2 1 0 2 2 0 0 2 1 0 2 1 1 1 1 0 0 0 0 2 0 0 2 2 1 0 0 2 1 2 1 1 0 0 0 0 0 1 0 0 2 0 1 0 0 0 0 0 2 0 0 0 0 1 1 0 1 1 1 0 0 0 2 2 0 0 0 1 1 0 0 0 0 0 1 0 0 2 0 2 0 2 1 0 1 0 0 0 0 0 0 1 1 2 0 0 2 2 0 0 0 1 0 0 0 1 1 0 0 1 0 0 0 1 1 2 0 1 1 0 0 0 1 1 1 1 1 1 0 1 1 1 0 1 1 0 1 0 0 0 1 0 0 0 2 0 1 1 0 1 0 0 1 1 0 1 1 0 0 0 0 0 1 0 2 0 1 0 0 1 1 1 0 0 1 1 0 0 0 2 0 0 2 0 0 0 0 0 2 2 0 0 0 0 0 0 0 0 0 0 2 0 0 0 0 0 0 0 2 1 2 1 0 0 0 0 0 0 1 1 1 0 0 1 1 1 0 1 2 0 2 0 0 0 1 0 0 0 2 2 2 0 2 1 2 1 0 0 0 0 2 0 1 0 0 0 1 1 1 1 0 0 1 0 1 2 2 0 0 2 1 0 0 1 0 2 1 0 2 0 0 2 1 1 1 1 1 1 1 1 1 1 2 0 2 0 2 0 0 1 0 1 0 1 1 1 0 2 2 0 2 1 0 0 0 0 2 0 0 1 0 1 1 0 1 0 2 2 0 2 1 0 2 2 2 2 0 0 0 1 1 0 0 2 0 0 0 0 0 0 0 0 1 1 0 1 0 1 0 0 0 1 1 0 1 2 0 1 0 2 0 0 1 0 0 2 1 1 0 1 0 0 0 0 0 0 2 0 2 0 2 1 1 1 1 0 0 0 1 0 1 0 0 0 0 0 0 0 0 0 1 1 1 0 0 1 0 0 0 2 1 2 1 1 2 1 1 0 1 2 2 2 0 1 1 0 1 0 0 1 1 0 2 2 0 0 0 0 0 0 1 0 0 0 0 0 0 1 0 1 0 0 0 0 0 2 0 2 1 2 1 2 0 1 1 0 0 0 1 2 0 2 0 0 2 1 0 0 0 1 0 1 2 2 0 1 0 0 2 0 1 0 0 0 0 0 1 0 0 0 2 0 0 1 0 0 0 0 0 1 0 1 0 1 1 0 0 0 1 1 0 0 0 0 0 0 0 0 0 0 0 1 0 1 0 0 0 2 0 1 1 2 1 0 1 1 0 0 1 2 2 1 1 0 0 0 0 0 1 1 2 0 1 1 2 0 1 2 1 0 0 1 1 1 0 0 1 0 0 2 1 0 0 1 2 0 0 0 0 2 0 0 1 2 2 2 2 0 1 0 0 0 0 1 0 0 2 0 0 0 0 1 0 0 0 0 0 0 0 0 0 0 0 0 0 2 2 0 0 2 0 0 1 0 0 0 0 0 0 1 0 1 0 1 0 0 0 0 0 2 2 0 1 1 1 0 2 0 0 0 0 1 0 0 0 2 2 1 2 2 0 2 0 0 0 0 1 2 0 1 0 2 0 0 0 0 1 0 0 0 0 0 2 2 0 1 1 2 1 0 0 2 2 1 0 1 1 0 1 0 1 0 0 0 0 0 0 1 0 0 1 0 1 1 1 2 0 0 0 1 0 2 0 1 1 1 0 0 1 1 0 2 0 2 1 0 0 0 0 0 0 0 0 1 1 1 0 0 0 0 1 1 1 0 1 1 0 0 2 2 1 0 1 1 0 2 1
13 1 1 2 0 0 1 2 0 2 0 0 0 0 0 0 0 2 0 0 1 0 0 0 0 0 1 0 2 2 1 1 2 2 0 1 1 1 2 1 1 1 0 0 1 0 1 0 0 1 1 0 1 1 0 2 0 0 1 1 0 1 0 0 0 0 1 0 0 0 0 0 2 1 2 2 0 0 0 0 0 0 2 0 2 0 1 1 1 1 0 0 0 1 0 2 2 2 1 1 1 2 0 1 1 1 2 0 1 1 0 1 0 1 1 0 1 0 0 2 2 0 1 1 1 1 0 0 1 0 1 0 0 0 1 0 0 0 1 0 1 1 1 0 0 0 0 0 0 1 1 0 1 0 0 1 2 1 0 0 1 1 2 2 1 2 1 1 1 0 0 0 0 2 1 0 2 1 0 0 1 1 0 2 2 1 1 0 0 1 1 0 1 1 2 0 0 0 0 0 0 1 1 1 2 1 2 1 0 0 2 0 0 0 0 2 1 1 2 1 1 0 1 1 0 0 1 2 1 0 1 1 0 0 2 0 1 2 1 1 0 0 2 1 1 0 0 0 0 0 0 0 1 0 0 2 2 2 0 1 1 1 1 1 0 0 0 0 2 1 0 0 0 0 0 0 1 1 2 0 1 2 2 1 1 0 1 0 1 1 1 1 2 0 2 0 0 0 0 0 0 0 0 0 0 1 1 0 2 0 0 2 1 1 2 1 2 0 1 0 1 1 1 2 1 0 0 0 1 1 1 1 1 1 0 0 0 1 1 0 0 1 2 0 0 0 1 0 0 0 0 0 1 1 1 0 2 1 0 1 0 1 1 0 1 0 0 2 1 0 1 1 1 1 1 2 2 1 0 2 1 1 0 0 1 1 1 0 0 1 1 0 1 0 2 0 0 0 1 2 1 2 0 1 1 0 0 1 0 0 0 0 2 0 2 2 0 1 0 0 0 1 0 2 2 2 1 0 0 0 0 1 1 1 1 1 0 0 0 0 2 0 2 0 2 1 1 1 1 0 0 0 0 2 1 1 0 1 1 0 2 0 1 1 0 1 1 2 0 0 0 0 1 1 0 0 0 2 0 1 1 2 0 1 1 0 0 0 0 0 0 1 0 1 1 0 2 1 1 2 0 2 1 1 1 1 2 1 0 0 0 2 1 0 1 0 0 0 1 1 1 2 2 1 0 1 1 0 0 1 1 0 0 0 0 1 1 0 1 1 1 2 1 1 1 2 0 2 2 2 1 0 0 0 2 0 1 1 0 0 0 0 1 0 1 1 1 2 1 0 0 0 1 0 1 0 0 1 0 1 2 0 0 0 0 0 0 0 2 1 1 0 0 0 0 0 0 0 0 0 0 1 1 1 0 1 2 2 1 2 0 0 0 1 0 1 0 0 0 0 0 0 0 0 0 0 1 2 0 0 1 0 0 0 2 1 2 0 0 1 0 1 0 0 2 0 1 0 0 2 1 0 0 0 0 0 0 1 1 0 0 0 2 1 1 1 1 1 1 1 0 1 0 1 1 0 1 1 0 1 0 0 2 1 1 1 1 1 0 1 1 1 1 0 0 0 1 0 0 1 0 1 0 0 0 0 0 2 2 1 0 0 0 2 1 1 0 1 1 0 0 0 0 0 0 1 0 0 0 0 0 1 0 0 0 0 1 0 1 1 1 1 0 1 2 0 0 0 1 1 1 1 0 0 0 0 0 0 0 0 0 0 2 0 0 2 2 2 0 2 0 0 0 0 0 0 0 1 0 1 1 0 2 0 2 0 2 2 1 2 0 1 2 1 0 0 0 0 0 1 1 0 0 0 2 2 0 1 0 1 0 0 0 0 2 0 0 1 1 1 1 2 0 2 2 0 0 0 1 0 0 2 1 1 0 1 0 0 2 0 0 1 0 0 0 0 0 0 0 0 2 2 0 0 2 0 0 0 0 0 0 0 0 0 1 1 1 0 1 0 1 0 1 1 1 1 0 1 2 2 1 1 0 0 0 0 1 0 1 0 1 1 1 1 2 0 2 0 0 0 0 1 2 1 2 1 0 1 0 2 1 2 1 0 1 1 0 1 1 0 0 1 2 1 0 0 0 1 1 0 0 0 0 2 0 0 0 2 0 0 0 0 1 2 1 0 0 1 1 1 2 0 2 0 0 0 0 1 0 0 0 0 0 0 1 0 1 0 0 0 0 0 0 0 0 1 0 0 1 0 0 1 0 1 0 0 1 0 0 0 0 0 1 2 0 0 0 0 1 0 1 1
14 0 1 1 0 0 0 2 2 2 0 0 0 1 0 1 1 0 0 0 2 0 0 1 1 1 1 0 0 1 1 0 1 1 1 1 1 1 1 1 1 1 0 0 2 0 1 0 0 1 0 0 0 0 1 2 0 0 1 2 0 0 0 0 0 1 0 0 1 0 0 0 1 0 2 1 0 1 1 0 1 0 2 0 1 0 0 0 1 1 0 0 1 2 0 1 0 1 0 2 0 2 1 1 0 0 2 0 1 1 0 1 2 2 2 2 2 0 0 1 1 1 2 2 1 0 0 2 2 0 0 1 0 0 1 0 0 0 0 0 0 2 1 0 0 0 0 0 0 1 0 0 0 0 0 1 0 0 0 0 1 0 2 2 1 2 2 0 0 2 2 0 0 2 1 0 1 0 0 0 0 0 0 1 0 0 0 1 0 0 1 1 0 1 1 0 2 0 0 1 1 0 1 0 2 1 2 1 1 2 2 0 1 1 0 2 0 1 2 0 2 1 1 1 0 1 2 2 1 2 0 0 0 0 1 0 0 2 2 0 0 0 1 2 2 0 0 1 1 0 0 0 2 0 0 0 0 1 0 0 0 0 0 1 1 1 0 0 1 1 0 1 0 1 0 0 0 1 1 0 1 1 1 1 0 0 0 1 0 1 0 0 0 1 2 1 0 0 0 0 0 0 2 2 0 0 1 0 2 0 0 2 2 0 1 0 2 0 0 0 1 1 1 2 2 0 0 0 1 2 2 1 0 1 0 0 0 2 0 0 0 0 1 0 1 1 0 1 1 2 1 1 0 1 0 0 1 0 1 0 1 1 1 1 1 0 0 2 2 0 2 0 1 1 1 1 2 1 1 1 0 0 0 0 2 1 1 0 0 1 0 0 1 1 2 2 2 1 0 0 0 0 0 2 2 0 1 2 0 0 0 0 0 0 0 1 1 1 0 0 1 1 0 0 0 1 0 1 1 0 0 2 1 1 2 1 0 0 0 0 2 0 1 0 1 0 0 1 1 2 0 0 0 1 1 0 1 1 0 0 2 0 0 0 0 0 2 0 0 0 0 2 1 1 1 1 1 1 0 0 2 0 0 1 1 1 1 0 0 0 0 1 0 1 1 0 1 2 2 2 0 2 2 2 2 0 2 1 1 0 0 2 1 0 0 1 0 0 1 1 1 2 2 2 1 2 1 0 1 1 1 0 0 0 2 1 1 2 2 2 0 1 1 2 2 2 0 0 0 1 0 0 0 0 2 0 1 2 0 0 0 1 0 2 0 0 0 2 2 2 1 2 0 0 0 0 0 0 0 1 2 0 0 0 0 0 0 1 0 0 0 0 0 0 1 0 0 0 0 0 0 2 0 1 1 2 0 0 1 1 0 0 0 0 1 0 2 0 0 1 1 1 0 0 0 1 2 1 0 0 1 0 1 0 2 1 2 0 0 0 2 1 0 1 2 1 1 0 1 2 0 1 0 1 0 0 0 2 2 0 0 0 1 1 1 1 0 2 0 0 0 0 1 0 0 0 1 0 0 0 0 0 1 1 0 1 1 1 1 1 0 0 0 0 0 0 1 0 0 2 0 0 0 1 1 0 0 0 1 0 1 0 0 1 1 2 0 0 0 0 0 1 0 1 0 0 1 0 2 2 1 2 1 0 1 0 0 1 0 1 1 1 0 0 1 1 1 0 1 1 0 1 0 0 0 1 1 0 0 0 0 0 2 0 0 1 2 1 0 2 0 2 0 0 0 1 0 0 1 1 2 2 1 1 2 2 0 2 1 2 1 1 1 0 0 0 1 0 1 2 0 1 0 0 1 1 2 0 1 1 0 0 0 0 1 0 1 0 1 1 0 1 0 2 2 0 0 0 0 0 1 2 0 1 0 1 0 0 1 0 0 0 0 0 0 0 0 1 0 0 1 1 0 0 1 1 0 0 0 0 0 1 0 0 0 1 0 0 1 0 0 0 1 0 2 1 0 0 1 2 2 0 0 0 0 0 2 0 0 1 1 2 0 1 2 0 2 0 0 0 1 0 2 1 2 1 0 0 0 1 1 1 2 0 2 2 0 1 2 1 0 2 2 0 1 0 1 2 1 0 1 0 0 2 0 1 1 1 1 0 0 0 0 2 1 0 0 1 1 1 2 0 2 0 1 0 0 1 0 1 0 1 0 1 2 0 2 0 0 0 0 0 0 0 0 1 0 0 2 0 0 2 0 0 0 1 1 1 1 2 0 2 1 1 0 0 0 0 1 0 1 1
15 0 1 1 0 0 0 1 2 0 0 2 0 1 0 1 0 0 1 1 1 1 0 0 0 0 0 0 0 1 0 0 0 2 0 2 1 1 0 0 1 1 0 1 2 1 1 0 1 1 0 0 0 1 1 1 0 0 2 0 2 2 1 0 0 1 2 1 2 1 0 1 2 0 1 2 1 0 0 0 1 0 1 1 1 0 1 0 1 2 0 0 1 1 1 1 0 0 0 2 0 2 0 2 0 0 2 1 1 0 0 2 0 1 1 0 1 0 0 1 1 0 1 1 1 0 0 1 1 1 1 0 0 0 0 0 0 0 0 1 1 2 0 0 2 0 1 0 0 0 0 0 0 0 0 0 1 0 0 0 1 1 1 2 2 2 2 0 0 0 0 0 0 1 2 0 2 1 0 1 1 1 0 2 1 0 1 1 1 1 1 1 1 1 2 1 2 0 0 0 0 0 0 0 0 1 2 1 1 0 1 1 2 0 0 2 1 0 0 1 1 1 2 1 0 2 1 0 0 0 1 1 0 0 2 0 0 2 1 1 0 0 2 2 2 0 0 0 0 0 0 0 1 0 0 0 0 2 0 0 0 0 0 2 0 0 0 0 0 0 2 0 0 0 0 0 0 1 2 0 2 1 2 2 0 2 1 0 0 1 0 0 1 0 2 0 1 0 1 2 1 0 0 0 0 0 0 1 1 0 0 2 1 0 0 0 2 1 1 0 1 1 1 0 1 0 0 0 2 2 2 0 0 2 0 0 0 2 0 0 0 0 2 0 1 1 0 0 2 1 0 0 1 0 0 1 1 0 0 0 0 0 1 1 1 0 0 2 1 0 1 1 0 0 1 1 2 0 0 2 1 1 0 0 2 1 1 0 0 0 0 2 0 0 2 0 0 1 1 2 1 1 0 2 2 1 0 0 1 1 0 1 1 0 0 1 1 0 0 1 1 1 0 1 0 2 0 0 1 1 1 0 1 1 1 0 0 0 0 1 1 0 1 0 2 0 0 0 2 1 0 0 0 2 1 0 1 2 1 2 1 0 0 0 0 2 0 1 0 0 0 1 2 2 0 0 0 1 0 1 2 1 0 2 1 1 0 1 0 0 1 1 0 1 0 0 1 1 1 1 1 1 2 2 2 0 1 0 0 1 0 2 0 0 0 1 0 0 0 1 1 1 2 2 1 2 1 1 0 1 1 1 0 1 0 0 1 2 0 1 1 1 2 0 2 2 0 0 0 2 0 0 0 0 2 0 0 2 0 0 0 1 1 0 0 1 0 1 1 1 1 1 2 0 2 0 1 2 0 2 2 0 2 0 2 1 1 1 1 0 1 1 0 0 0 0 0 1 0 0 1 1 0 1 1 2 1 1 2 1 0 0 0 0 1 1 0 0 1 0 0 0 0 1 1 0 0 2 0 0 0 0 0 0 1 1 2 0 0 0 1 0 0 1 1 1 1 0 0 1 1 1 2 2 0 0 0 2 2 0 0 0 2 0 1 2 0 0 0 0 2 0 1 0 1 0 0 0 0 0 0 1 2 2 0 2 0 0 1 1 0 0 0 1 1 1 2 1 0 1 1 0 0 0 1 0 2 2 2 0 0 0 0 1 0 0 0 1 1 0 1 0 1 0 0 1 0 0 0 0 0 1 0 1 1 1 0 1 1 2 1 1 0 0 0 1 0 0 0 0 0 0 0 1 0 1 1 1 0 1 0 0 2 1 0 0 2 2 0 2 0 0 0 1 1 0 0 1 1 2 2 1 1 1 2 1 1 2 1 2 0 1 2 0 0 0 0 1 0 1 0 1 0 0 1 1 0 0 2 2 0 0 1 1 0 0 0 0 2 2 1 2 0 2 2 0 0 0 1 0 1 1 0 0 0 0 0 0 1 0 1 0 2 2 2 2 2 0 0 0 1 1 0 1 1 1 1 1 1 1 1 0 0 0 0 0 0 0 1 0 0 0 0 0 1 2 0 0 2 2 2 0 0 0 0 0 0 0 1 1 0 1 0 2 1 0 1 0 0 0 0 2 2 2 2 0 0 0 1 2 1 1 0 1 1 1 0 0 1 1 0 1 2 0 0 0 1 1 1 0 0 0 0 2 0 0 0 1 1 1 0 0 2 1 0 0 0 0 0 0 1 0 1 0 0 0 1 0 0 0 1 1 0 0 2 1 1 0 2 1 0 1 0 0 0 2 0 0 0 0 0 0 0 1 0 1 1 0 1 1 0 1 0 2 0 0 0 0 0 0 0 0
16 0 1 1 0 0 1 2 2 0 0 0 1 1 0 2 0 2 0 0 2 0 0 0 0 0 0 1 0 0 1 0 0 0 1 0 2 2 0 0 1 1 0 0 1 0 0 0 0 2 1 0 1 1 0 2 0 0 0 1 0 1 0 0 0 1 0 0 0 0 0 0 1 0 2 1 0 1 1 0 1 0 1 1 1 0 1 1 2 2 1 1 1 1 0 2 0 2 1 2 0 0 0 1 0 1 2 0 1 1 0 1 0 2 2 2 2 0 1 1 1 0 1 1 0 0 0 2 2 0 0 0 1 1 0 0 1 0 0 1 1 1 0 0 0 0 0 0 0 0 0 0 0 0 0 0 0 0 0 1 1 1 1 2 1 1 1 1 1 1 0 1 1 1 0 0 1 2 2 2 2 2 1 2 2 0 1 0 0 1 1 0 0 2 2 0 2 0 0 1 1 0 0 0 1 1 1 1 1 1 1 0 1 1 0 2 0 0 2 0 2 0 0 1 0 1 1 1 1 0 0 0 0 0 1 0 0 2 2 0 0 0 2 2 2 0 0 0 0 1 1 1 1 0 1 2 0 1 1 0 0 1 0 1 0 0 0 1 2 2 0 1 0 1 0 0 1 0 1 0 0 0 1 2 0 1 1 2 0 2 0 0 1 0 2 1 0 0 0 1 0 0 0 0 0 0 0 0 1 0 1 2 2 0 1 1 1 2 0 0 2 2 2 2 2 0 0 0 0 1 0 2 0 2 0 0 0 2 0 1 1 1 2 0 1 1 0 0 1 0 0 0 0 0 0 0 1 0 0 2 0 2 2 0 2 1 0 1 2 0 2 0 1 0 0 0 0 1 1 1 0 2 0 0 0 0 0 0 0 0 0 1 0 0 2 0 0 0 0 0 1 1 0 2 1 0 1 2 0 0 0 0 0 0 0 1 1 1 0 0 0 1 0 1 1 2 0 0 2 1 1 0 0 2 0 0 1 0 0 1 2 0 1 0 1 2 0 0 2 2 0 0 0 2 1 1 0 0 0 0 2 0 0 2 0 0 2 2 0 0 1 1 0 0 1 1 1 1 0 0 1 0 0 0 2 1 0 0 1 0 1 2 0 0 1 0 1 2 2 2 0 2 2 2 1 1 1 2 2 0 0 2 1 1 1 1 0 0 1 0 0 2 2 2 0 2 0 0 0 1 1 1 1 0 0 0 1 0 2 2 0 1 1 1 2 1 0 0 1 1 0 1 0 0 1 1 0 0 2 0 2 0 1 1 0 1 1 1 1 0 0 0 0 0 0 0 1 2 0 2 2 0 1 0 1 0 0 0 2 2 2 0 0 0 0 0 0 0 1 0 0 2 0 2 0 2 1 1 2 1 0 0 0 2 0 2 0 0 1 0 0 0 0 0 0 0 1 2 0 0 0 0 0 0 1 1 2 0 1 2 1 0 0 0 1 1 1 0 1 1 1 2 1 1 1 1 0 2 2 1 0 1 1 1 2 2 0 1 0 0 0 1 0 0 1 0 0 1 1 1 2 1 2 1 2 1 2 1 0 0 0 0 0 1 1 1 2 1 0 1 1 0 0 1 1 0 0 2 2 0 0 0 0 2 0 0 0 0 0 0 0 0 0 0 1 1 0 0 0 0 0 0 0 0 1 1 0 1 0 1 1 1 0 1 1 0 0 0 0 0 0 0 0 1 0 1 1 1 0 0 1 2 2 0 0 0 0 1 0 2 0 0 0 0 1 1 0 1 0 2 2 1 0 1 1 2 0 1 0 2 1 2 1 0 0 0 0 0 0 1 0 2 0 0 1 1 1 1 0 1 0 0 0 0 2 0 1 0 2 2 2 2 0 2 2 0 0 0 2 0 0 2 0 0 0 1 0 0 0 0 0 0 1 0 1 0 1 1 0 0 1 1 0 1 0 2 0 2 0 0 0 0 0 0 0 0 1 0 2 0 1 0 0 0 1 2 1 2 2 2 2 0 0 0 0 0 1 1 0 0 1 2 0 1 1 0 2 0 0 0 0 2 1 0 1 1 0 0 0 1 0 1 0 0 1 1 0 1 1 0 0 1 2 0 0 0 2 1 0 0 0 2 0 2 0 0 0 2 0 0 0 0 2 2 2 0 1 0 0 0 2 0 2 0 0 0 0 0 0 0 1 1 0 1 2 0 1 0 1 0 0 0 1 1 0 0 0 0 2 0 0 2 0 0 0 0 0 0 0 0 0 0 0 2 0 0 0 0 0 0 2 1
17 0 1 2 0 1 1 1 2 0 0 1 0 0 0 0 0 0 2 2 0 1 1 1 1 1 1 0 0 0 0 0 1 1 2 0 2 1 0 0 1 1 0 1 2 1 0 0 0 1 0 0 0 0 1 1 0 0 0 0 0 1 2 2 0 0 1 1 1 0 0 0 1 0 2 1 0 1 1 0 1 0 2 0 0 1 2 0 1 2 0 0 2 1 0 1 0 0 0 1 0 2 0 2 0 0 2 0 0 0 0 2 0 2 2 0 2 0 0 2 2 0 0 0 0 1 0 2 2 1 0 0 0 0 0 0 0 0 0 0 0 2 0 0 1 0 0 0 0 1 1 0 0 0 0 0 0 0 0 0 1 1 2 2 0 2 2 1 0 1 1 0 1 1 1 0 2 1 1 1 1 1 1 2 1 0 1 1 0 0 1 1 0 1 1 0 1 0 0 1 1 1 0 2 1 0 2 0 0 0 2 0 2 0 0 2 1 0 1 0 2 1 1 1 0 0 2 2 1 1 1 1 0 0 1 0 0 2 2 0 0 0 2 2 2 0 0 0 0 0 0 0 2 0 0 0 0 2 0 0 0 0 0 1 0 0 0 0 2 1 0 0 1 1 1 1 0 0 1 0 0 1 2 2 0 2 2 2 0 2 1 0 2 0 2 0 2 2 0 1 0 0 1 1 0 0 0 0 1 0 0 1 2 0 2 0 2 0 1 0 1 1 0 1 1 0 0 0 0 2 2 0 0 2 1 0 0 1 1 1 0 1 1 0 1 1 0 0 0 1 0 1 0 1 0 0 1 0 0 1 0 2 1 0 1 0 0 2 1 0 1 1 2 1 1 2 2 1 1 1 1 1 0 0 2 2 0 0 0 0 1 2 1 0 2 0 0 1 0 0 0 0 0 1 0 0 1 0 1 1 0 1 0 0 0 2 0 0 0 0 0 0 0 0 0 0 0 0 0 0 0 1 0 2 2 2 0 1 0 0 1 0 1 0 1 0 0 2 2 2 0 0 0 2 0 0 0 2 0 1 1 0 1 0 0 1 1 0 0 0 0 2 0 0 1 1 1 2 0 0 1 1 0 0 2 1 0 0 0 0 0 2 0 1 1 1 2 1 1 2 0 2 1 1 1 1 2 1 1 1 0 1 0 0 1 0 0 0 2 1 1 1 2 1 0 1 1 0 1 1 1 0 0 1 1 0 1 1 2 2 1 1 2 2 2 1 0 1 1 1 0 0 0 0 0 2 0 2 1 0 1 0 1 0 1 1 1 2 1 0 1 1 0 0 0 0 1 0 0 0 2 0 1 0 1 0 0 0 1 0 0 0 1 0 0 0 1 0 0 0 0 2 0 2 0 2 0 1 2 2 1 0 0 1 0 1 0 0 0 0 0 0 0 0 0 1 1 2 0 0 1 0 0 1 1 0 2 0 0 0 1 2 0 0 1 0 0 0 0 0 0 2 0 2 0 0 0 2 1 0 0 0 2 1 1 1 1 1 1 1 0 1 1 0 0 1 2 0 0 0 0 1 1 1 1 1 1 0 1 1 0 0 0 0 1 0 1 0 0 1 1 0 0 2 2 0 0 2 2 0 1 0 0 2 0 1 0 2 2 0 0 0 0 0 0 2 0 0 1 1 1 2 0 0 0 0 1 0 1 1 0 0 0 0 0 1 0 0 2 2 2 2 0 0 0 1 1 0 0 0 0 1 2 0 0 1 2 2 0 2 0 0 0 0 0 2 1 1 1 1 1 1 0 0 0 2 0 2 0 1 0 1 2 1 0 0 0 1 0 1 0 2 0 0 1 0 1 1 0 1 0 0 0 1 2 1 0 0 1 2 1 1 0 2 2 0 0 0 1 0 1 1 0 0 0 1 0 0 1 1 1 1 2 2 2 2 2 1 0 0 1 1 0 0 1 1 0 1 1 1 1 0 0 0 1 0 2 0 2 0 0 0 0 0 2 1 0 0 2 2 2 0 0 0 0 0 0 0 0 0 1 2 0 2 2 0 2 0 0 0 0 0 2 1 2 1 0 0 0 0 0 0 0 0 1 0 0 0 0 0 0 0 2 0 0 0 0 2 1 0 0 2 0 1 1 0 0 0 0 1 0 0 2 2 2 0 0 1 0 2 2 0 0 1 1 0 1 0 0 0 2 0 0 2 2 0 1 0 1 0 0 0 1 1 0 0 0 0 1 0 0 1 0 2 0 0 1 0 0 1 0 1 0 2 0 0 0 1 1 2 1 2
18 1 1 1 1 0 2 1 1 1 0 1 0 1 0 1 1 0 2 1 0 1 0 0 0 0 0 0 0 0 1 0 0 2 2 0 2 1 0 0 0 0 0 1 2 0 1 1 0 2 0 0 0 0 0 1 0 0 1 0 2 2 1 1 0 0 0 0 2 1 0 0 2 0 1 2 1 2 2 1 1 0 2 0 1 0 0 1 2 2 1 1 1 2 0 2 0 2 2 2 2 2 1 1 0 0 2 0 0 1 0 1 1 1 2 2 2 0 0 2 2 0 1 1 1 1 0 1 1 0 0 0 0 0 0 0 0 0 1 0 2 1 0 0 1 0 1 0 0 2 1 0 0 0 0 0 0 0 0 0 0 0 0 1 2 2 2 1 1 1 1 0 0 2 2 1 2 1 0 0 0 1 0 2 2 1 1 1 1 1 1 1 1 1 2 1 2 0 0 1 1 1 0 0 1 1 2 0 0 0 1 0 1 0 1 1 0 1 2 0 2 1 0 0 0 0 0 0 0 0 0 0 1 1 1 1 1 2 2 0 0 0 2 1 1 0 1 0 1 1 1 1 1 0 0 2 1 1 0 0 0 0 0 1 0 0 1 0 2 1 1 0 1 1 2 2 0 0 2 0 0 0 1 1 0 1 1 2 1 2 1 2 1 0 2 0 1 0 0 0 0 0 1 1 0 0 1 1 2 1 0 2 1 0 1 0 2 0 1 0 0 0 0 2 2 0 0 0 0 0 1 1 0 2 1 0 0 2 0 1 0 1 1 0 0 0 0 0 0 2 0 2 1 0 1 0 1 0 0 2 0 2 2 0 1 0 0 0 2 0 2 0 1 1 1 2 2 1 1 1 1 1 0 0 1 1 0 0 0 1 0 0 0 0 2 0 0 1 1 0 0 0 0 1 1 1 0 0 1 1 0 0 2 0 2 2 0 0 0 0 0 0 0 1 0 2 0 0 2 1 1 1 0 2 2 2 0 1 0 0 0 0 1 0 1 1 0 1 1 2 0 0 0 2 2 2 0 1 0 1 1 0 0 0 0 1 1 2 1 0 1 1 0 0 2 0 1 2 0 0 2 1 0 0 1 0 0 1 0 0 1 2 0 1 2 1 2 1 1 2 0 2 2 1 2 1 2 0 0 2 0 0 1 0 1 0 0 1 0 1 1 1 0 0 0 0 0 0 0 0 2 1 0 0 0 1 0 0 1 1 0 1 2 1 2 2 0 1 2 2 0 0 0 0 1 2 0 1 1 1 0 0 0 0 0 0 0 1 1 0 0 1 0 0 0 0 0 0 0 0 1 0 0 0 0 0 0 0 2 2 0 0 1 0 0 0 0 0 0 0 0 2 2 2 0 2 2 0 1 0 0 0 0 2 0 1 0 0 1 0 0 0 0 0 0 0 1 1 0 0 1 1 0 0 1 0 0 1 0 0 1 1 0 2 2 1 1 0 1 1 1 1 0 0 0 0 0 1 1 0 0 0 1 0 0 1 0 2 0 0 0 0 2 0 0 0 0 0 1 1 0 2 0 0 0 0 0 0 0 1 0 0 0 1 0 2 2 0 0 2 0 0 1 0 0 0 1 1 2 1 0 0 1 1 0 0 0 0 0 0 0 0 0 0 0 1 0 0 0 0 0 0 0 1 1 1 1 0 1 1 0 0 0 0 1 0 0 0 1 0 0 0 0 0 0 2 1 0 2 1 0 0 2 1 0 0 2 2 0 2 0 0 1 1 1 0 0 1 1 1 1 1 0 1 1 1 0 2 1 2 0 1 2 0 1 1 0 2 0 2 0 1 0 0 0 1 0 1 1 1 0 0 2 2 0 0 0 0 0 0 0 1 0 2 2 0 0 0 1 1 0 1 0 1 0 2 0 0 2 0 0 1 1 1 1 1 1 0 0 0 2 2 0 0 1 0 1 1 0 0 2 0 0 0 1 0 1 0 2 0 0 0 1 0 1 0 0 0 1 1 1 0 0 0 0 0 0 0 1 1 0 2 1 1 0 0 0 0 0 0 0 2 2 1 1 1 1 2 0 0 0 0 2 0 1 1 0 1 2 1 0 2 2 0 1 0 1 1 1 0 0 2 0 1 0 0 0 0 0 0 0 0 2 2 2 0 1 0 0 0 1 0 1 0 1 0 0 0 0 2 0 0 1 0 1 0 0 0 2 1 0 0 0 0 0 0 0 0 1 0 0 1 0 2 0 0 2 0 0 0 0 1 0 2 1 0 0 1 1 1 2 1
19 0 2 0 0 0 0 2 1 2 0 0 1 2 0 1 0 0 1 0 0 0 0 0 0 0 1 0 0 0 2 0 1 1 1 1 1 1 0 0 0 0 1 1 1 1 0 0 0 1 0 0 0 0 0 1 0 0 2 1 1 2 1 1 0 0 0 1 2 0 0 1 2 0 1 2 1 1 1 0 1 0 2 0 2 0 0 1 2 2 0 1 1 1 0 1 0 0 0 1 0 2 0 2 0 0 2 1 1 0 0 2 1 2 2 1 2 0 1 1 1 0 1 1 1 1 0 2 2 1 1 0 1 2 0 0 0 0 0 2 1 1 1 0 1 0 0 0 0 1 1 0 0 0 0 0 0 1 1 1 1 0 0 2 2 2 2 0 1 1 0 1 1 1 1 0 0 0 0 0 0 0 0 2 1 0 1 0 0 2 2 0 0 1 1 0 0 0 1 0 0 0 0 0 2 1 2 0 1 0 1 0 1 0 0 2 0 1 1 1 1 2 2 2 0 0 0 2 2 0 0 0 0 0 1 0 0 2 2 0 0 0 2 2 2 0 0 1 1 0 0 0 2 0 0 1 0 2 0 0 0 0 0 0 0 0 0 0 2 0 0 1 0 1 0 1 0 1 1 0 1 0 0 2 0 0 0 0 2 2 2 2 0 1 2 1 0 1 0 1 1 1 1 1 0 0 0 0 2 0 0 2 2 0 1 0 2 2 0 1 1 1 1 1 1 0 0 0 1 1 1 2 0 1 0 0 0 1 1 1 0 0 2 0 0 0 1 0 1 1 0 1 0 0 0 0 0 0 0 1 0 1 1 0 1 0 0 2 1 0 1 1 1 0 0 0 1 1 1 1 1 1 0 1 2 1 2 0 0 1 0 0 1 0 2 2 2 1 1 1 1 2 0 2 1 0 1 0 0 0 0 0 1 0 1 1 1 0 0 0 0 0 0 2 1 1 1 0 1 0 1 0 0 2 2 2 0 1 0 0 0 0 2 0 0 2 1 0 0 1 0 0 0 2 2 1 1 2 1 1 2 0 0 0 0 2 0 2 0 0 1 1 1 1 2 0 1 1 0 0 1 2 0 0 2 0 0 0 1 0 1 2 0 2 1 0 2 1 1 2 0 2 0 0 0 1 2 2 2 0 0 2 0 1 1 1 0 0 1 2 2 1 2 2 0 2 1 0 1 2 1 0 0 1 0 0 0 1 2 2 2 2 1 1 1 2 0 0 1 1 0 1 0 0 1 1 0 1 1 0 1 0 0 1 0 0 0 2 1 0 1 1 0 0 0 0 1 1 0 1 2 0 1 0 1 0 0 0 1 1 0 0 0 0 0 1 0 0 0 0 0 1 0 1 1 2 0 2 2 2 0 0 0 1 1 1 0 0 0 0 0 0 0 1 1 0 0 1 0 0 0 1 0 0 1 1 2 0 0 0 2 0 0 2 2 1 1 0 1 2 0 1 0 1 0 0 0 1 1 1 1 0 1 2 2 2 0 0 0 0 1 0 1 0 0 0 0 0 0 1 1 1 2 1 1 1 1 0 0 2 0 0 0 0 1 0 1 0 0 2 1 0 0 0 1 0 1 1 2 1 0 0 0 2 0 1 0 2 2 0 0 0 0 0 0 0 0 0 1 1 1 2 1 1 2 2 1 0 1 1 0 0 0 1 2 0 0 1 0 0 0 0 0 1 0 1 0 0 0 0 0 0 2 0 0 2 2 1 1 1 0 0 0 0 0 0 0 1 0 1 1 2 0 0 1 2 0 2 2 2 0 0 2 1 0 0 0 0 1 2 0 1 0 0 1 1 2 0 0 1 0 0 2 2 0 0 0 0 1 2 1 1 0 2 2 0 0 0 2 0 2 0 0 0 0 2 0 1 1 0 0 0 0 0 0 0 0 0 0 0 2 2 0 0 1 1 0 0 0 1 1 0 0 0 0 1 0 0 2 0 0 0 0 1 1 1 0 1 0 2 1 0 0 0 0 0 0 0 0 0 0 1 1 1 2 0 2 0 0 0 0 1 1 1 2 1 0 0 0 1 0 1 2 0 2 2 0 0 1 1 0 1 1 1 2 0 0 1 0 0 1 1 0 2 0 1 0 0 0 1 0 0 2 2 2 0 0 1 0 2 2 0 2 0 0 0 0 0 0 0 1 1 1 0 2 0 0 0 0 0 0 0 0 0 0 1 1 0 0 0 0 0 0 0 0 1 1 0 2 1 0 1 0 2 0 0 0 0 0 0 1 1
20 1 1 1 0 0 0 2 1 1 0 0 1 1 0 1 0 1 0 1 1 1 1 0 0 0 0 0 1 1 2 0 1 0 2 0 2 1 0 0 1 1 0 0 2 1 0 1 0 1 0 0 0 0 0 2 0 0 2 0 1 2 0 0 0 0 0 0 1 1 1 2 2 0 1 2 1 2 2 1 1 0 2 0 2 0 0 0 2 2 0 0 1 2 0 1 0 1 1 1 1 1 1 0 0 0 2 0 2 1 0 2 0 2 2 0 1 0 1 1 1 0 0 0 0 1 0 1 1 0 1 0 0 0 1 0 0 0 0 2 1 1 0 0 1 0 1 0 0 0 0 0 0 0 0 1 1 0 0 0 1 1 1 2 0 1 0 0 0 1 1 1 1 1 1 0 2 1 0 0 1 1 1 2 2 0 1 2 0 1 1 1 0 1 2 0 1 0 0 0 0 0 1 0 1 1 2 1 1 1 1 0 1 0 0 2 0 0 1 0 2 1 2 2 0 1 1 1 0 1 0 0 0 0 2 0 0 2 2 0 0 0 2 2 2 0 0 0 0 0 0 1 0 0 0 2 1 2 1 0 0 1 0 0 0 0 0 0 1 0 0 0 0 1 1 1 1 1 1 0 0 1 1 1 1 0 1 0 0 2 0 0 0 0 2 1 0 0 0 2 0 0 1 1 0 0 2 0 1 1 0 2 0 0 1 0 1 0 0 0 0 0 1 1 1 0 0 0 0 0 1 2 0 0 0 0 0 1 1 0 0 0 1 0 1 1 1 1 1 2 1 1 1 1 1 0 2 0 0 1 0 2 0 1 0 0 0 2 1 0 1 1 0 0 0 0 1 2 0 2 0 1 0 0 1 1 1 1 1 1 0 1 1 0 2 1 1 0 0 0 1 1 0 2 1 0 1 0 0 0 0 0 1 0 1 2 0 0 0 1 1 1 0 2 1 2 2 1 1 0 0 2 0 2 1 1 1 0 0 1 1 0 1 0 1 0 0 1 1 1 0 0 0 2 2 2 0 2 0 2 0 0 0 0 0 2 0 2 0 1 1 1 0 0 0 1 0 2 1 0 1 2 0 0 2 0 0 0 0 0 1 1 1 2 2 0 2 2 2 2 0 2 1 1 1 1 1 0 0 1 0 1 1 1 1 1 0 1 1 2 2 0 1 2 1 1 0 0 0 2 0 2 0 0 0 0 0 1 0 0 1 2 0 0 0 0 1 2 2 2 1 0 0 1 2 0 0 1 0 0 0 0 0 1 1 0 0 2 2 1 1 1 2 0 1 0 2 1 0 1 1 0 1 0 0 0 0 1 1 0 0 0 0 1 1 0 2 0 0 0 0 1 1 2 0 2 1 0 1 1 1 1 0 0 2 0 0 0 0 0 0 0 0 1 1 1 1 1 0 0 1 0 1 0 1 1 1 0 0 2 0 1 0 1 2 1 2 0 0 2 1 1 0 1 0 0 0 2 2 1 1 0 0 0 0 1 0 1 0 0 1 0 0 2 2 0 0 0 0 0 2 0 2 2 1 1 2 1 1 1 1 1 0 1 1 0 1 0 0 2 1 0 0 0 0 0 1 1 1 1 0 0 0 0 0 1 0 1 1 0 0 0 1 1 0 0 1 0 0 0 0 0 1 0 1 1 1 0 1 1 0 0 0 0 1 0 0 1 0 0 0 0 0 1 0 1 1 0 0 0 0 1 2 0 0 0 2 2 1 1 0 0 0 0 0 0 0 0 1 1 1 1 2 0 2 1 1 2 0 2 0 2 2 1 0 0 0 0 0 0 0 1 0 0 2 2 1 0 1 2 0 0 2 2 0 0 0 1 1 1 1 1 0 2 2 0 0 0 1 0 0 2 0 0 0 1 0 0 1 0 0 1 0 0 0 0 0 1 0 0 2 1 0 0 2 0 1 0 0 0 1 0 0 0 0 0 2 0 1 0 0 0 1 1 1 1 0 1 2 2 2 0 0 0 0 0 1 0 1 1 0 1 0 1 2 0 2 0 0 1 0 1 1 0 2 1 0 2 0 0 0 0 0 0 1 1 0 1 2 2 0 2 2 0 1 0 1 1 1 0 1 0 0 1 0 1 0 0 1 0 0 0 2 1 0 0 1 0 0 1 0 1 1 0 1 0 0 0 0 0 1 1 0 1 2 0 1 0 1 0 1 1 0 0 0 1 0 0 0 0 0 1 0 1 0 0 0 1 1 2 1 1 0 1 0 0 0 0 0 0 0 1
21 0 0 2 0 0 2 1 2 0 0 2 1 1 0 1 0 2 2 1 1 0 0 0 0 0 0 0 1 1 1 2 1 1 2 2 1 1 1 1 1 1 0 0 1 1 1 0 0 0 0 0 0 0 1 1 1 0 1 1 1 2 0 0 0 0 1 0 1 0 0 0 2 0 0 2 2 1 1 0 1 0 1 1 2 0 0 1 2 2 0 1 1 2 0 1 0 2 1 2 1 2 0 2 0 0 2 2 2 0 0 2 1 2 2 1 2 0 1 1 1 0 0 0 0 0 0 0 0 0 1 0 0 0 0 0 0 0 0 1 1 1 0 0 0 0 0 0 0 2 1 1 1 0 0 1 2 2 0 0 1 1 0 2 1 1 0 0 1 0 0 2 0 2 2 0 2 0 0 0 0 1 0 2 0 0 0 0 0 0 0 1 0 0 1 0 1 0 0 0 0 1 0 0 1 1 1 0 0 0 1 0 0 0 0 2 0 1 2 0 2 1 2 2 0 0 0 1 0 1 0 0 0 0 2 0 0 2 2 0 0 0 1 1 1 1 1 0 0 0 0 0 1 0 0 0 0 0 1 0 1 1 2 2 0 0 0 1 2 2 0 0 2 0 0 0 0 1 1 0 0 1 2 2 0 2 2 2 0 2 1 0 1 0 2 1 0 0 0 1 0 0 2 2 1 0 1 1 1 0 0 1 2 0 2 1 1 0 0 0 1 1 0 2 1 0 1 0 1 1 2 0 0 2 1 0 0 2 0 0 0 0 2 0 1 1 0 1 1 1 1 0 1 0 1 0 1 0 0 2 0 2 0 0 0 0 0 2 2 0 2 0 1 1 1 2 2 1 1 1 0 2 1 1 2 1 1 0 0 0 0 2 2 0 2 2 2 1 0 1 1 1 0 2 2 0 0 0 1 0 1 0 0 0 0 2 0 0 0 0 0 0 1 1 0 2 0 0 2 0 2 0 0 2 1 1 1 1 0 0 1 0 2 1 0 1 0 0 2 2 0 0 0 2 1 0 1 1 1 2 1 0 0 1 0 1 1 1 0 0 0 1 2 2 1 0 0 2 1 1 0 2 0 1 1 0 1 0 1 0 2 1 0 2 1 2 0 2 2 0 2 1 1 1 1 1 2 1 1 0 0 2 1 2 0 2 1 2 0 2 2 0 2 2 1 2 1 1 1 1 1 1 0 0 2 0 0 1 1 1 0 0 0 0 0 0 1 0 1 1 0 1 0 0 2 0 2 0 1 0 1 0 1 1 1 0 0 0 0 0 0 1 0 0 0 0 0 0 0 0 2 0 2 0 2 1 1 0 0 0 0 0 0 1 2 0 1 1 0 0 1 0 1 1 1 2 1 0 1 1 1 0 0 0 2 0 0 1 1 1 0 0 0 0 0 1 2 1 0 0 1 0 1 0 2 2 2 0 0 1 1 1 0 0 1 1 1 0 1 2 0 2 0 1 0 0 0 2 2 2 1 1 1 1 2 2 1 1 1 1 0 1 1 0 0 0 2 0 0 0 1 1 2 1 1 2 1 0 1 1 0 0 1 1 1 0 2 1 0 2 0 0 0 0 1 0 1 2 2 0 1 0 0 2 0 0 0 1 1 0 1 0 0 1 0 1 1 0 2 2 1 1 1 0 1 1 1 1 0 1 1 1 0 1 1 0 0 0 1 1 1 1 0 0 0 0 0 0 0 0 0 2 2 0 0 0 2 1 0 2 0 0 1 0 0 1 0 0 2 2 2 2 0 0 1 2 0 1 1 2 0 1 2 0 0 0 2 0 0 1 0 1 0 0 1 2 1 1 0 0 0 0 0 0 2 0 0 0 1 1 0 1 0 2 1 0 0 0 0 1 0 1 1 1 0 0 0 0 1 0 0 1 0 0 0 0 0 0 0 0 2 2 0 0 2 0 0 2 0 0 2 0 0 0 0 1 1 0 1 0 0 0 0 0 2 2 0 0 1 0 0 0 1 0 0 1 0 0 1 0 1 1 0 1 2 0 2 0 0 0 0 1 1 0 1 1 0 0 0 0 0 1 0 0 0 0 0 0 1 1 0 1 1 0 0 0 1 0 0 0 0 2 1 1 2 2 2 1 0 0 0 0 1 2 2 0 1 1 0 2 2 0 2 0 0 0 1 0 0 1 1 0 0 0 2 0 0 0 0 0 0 0 0 0 0 0 0 0 1 0 0 1 0 2 0 0 1 0 0 1 0 0 0 1 1 0 1 0 0 0 1 0
22 0 2 0 0 0 1 2 1 1 0 0 1 1 0 1 0 1 2 1 0 1 0 0 0 0 0 0 1 1 1 1 0 2 2 0 2 2 0 0 0 0 0 1 1 1 0 0 0 1 1 0 0 0 2 2 0 0 1 0 2 2 1 2 0 1 1 0 1 0 0 1 2 0 0 2 2 1 1 0 2 0 2 1 1 1 1 0 1 1 0 0 2 0 0 1 1 2 2 2 1 2 0 1 0 0 2 1 1 0 0 2 1 2 2 1 2 1 0 1 2 0 1 1 1 1 0 0 2 1 0 1 0 0 0 0 0 0 0 2 2 0 0 0 2 0 1 0 0 1 0 0 2 1 1 0 0 1 0 0 0 0 2 2 1 2 2 2 0 1 1 0 0 2 2 0 2 0 0 0 0 2 0 1 1 0 1 0 0 2 2 0 0 2 2 0 1 0 0 1 1 0 0 0 2 0 2 0 0 0 1 0 1 0 0 2 0 0 2 0 2 0 1 2 0 0 0 1 0 1 0 0 0 0 1 0 0 2 2 0 0 1 2 1 2 1 1 1 1 1 1 1 0 0 0 2 0 1 0 0 0 0 0 0 0 0 1 0 1 1 1 0 1 0 0 0 0 1 2 0 2 1 1 1 0 1 0 0 1 1 1 1 1 0 2 1 1 0 0 2 0 1 0 0 0 0 0 0 2 1 0 2 2 0 0 0 1 0 0 0 1 1 1 0 2 0 1 0 1 1 2 1 0 1 0 0 0 2 0 0 0 0 2 0 2 2 0 1 1 0 0 0 0 0 0 1 1 0 0 1 0 1 2 0 2 0 0 0 2 0 2 0 1 0 0 1 2 2 1 1 1 1 0 0 1 1 1 0 0 1 0 0 0 0 2 0 0 0 0 1 0 1 0 2 1 0 1 1 0 0 0 0 0 0 0 2 0 1 0 0 0 1 0 2 1 1 0 0 1 1 0 2 1 1 1 0 1 0 1 2 1 0 2 0 1 0 0 1 1 0 0 0 0 2 2 2 0 2 0 2 0 1 0 1 0 1 1 2 0 0 0 0 1 1 1 0 1 2 1 1 1 1 0 0 2 0 0 1 1 0 2 2 0 2 0 0 2 0 0 2 0 2 0 0 0 2 1 1 0 1 0 1 1 0 0 2 0 0 1 1 1 2 2 2 1 2 1 2 0 2 0 1 0 1 0 0 1 0 1 1 0 1 1 0 1 0 1 1 1 1 1 0 0 0 1 1 2 0 0 0 0 0 0 0 1 0 0 2 2 1 1 2 0 0 0 0 1 0 0 0 2 0 2 0 2 1 1 0 0 0 1 1 1 0 0 1 0 0 0 0 0 0 1 2 0 2 1 1 1 1 0 0 0 0 1 0 0 0 0 1 0 0 0 0 0 2 2 1 0 0 0 0 0 0 1 0 2 0 1 2 1 1 0 0 1 0 0 0 0 0 0 2 0 1 0 0 0 2 2 0 0 0 1 1 1 1 0 0 1 0 1 1 0 0 0 1 1 0 1 1 0 1 2 2 2 1 2 0 2 2 0 0 0 1 2 0 2 0 0 1 0 0 0 0 1 0 1 1 2 1 1 0 0 1 0 1 0 0 0 0 0 1 0 0 0 2 0 1 0 0 0 1 0 0 1 1 1 0 1 1 0 0 0 0 0 0 0 1 0 0 0 0 0 0 0 2 0 0 2 2 0 0 2 0 0 1 2 1 0 2 0 0 0 0 0 0 0 2 0 0 0 0 1 0 2 1 1 1 0 2 0 2 2 0 1 1 0 1 0 1 0 2 0 1 0 0 0 0 0 2 1 1 0 0 1 0 1 1 1 1 1 1 0 2 2 0 0 0 2 0 1 1 1 1 1 1 0 0 2 1 1 0 1 1 1 1 1 1 1 0 2 2 0 0 0 0 1 0 0 0 1 0 0 0 0 1 0 0 0 0 0 0 0 0 1 0 0 1 2 2 2 0 1 0 0 1 0 0 0 1 0 1 2 0 1 0 1 0 0 0 0 2 2 1 2 1 0 1 0 0 0 0 0 1 2 2 0 0 2 2 0 2 2 2 1 0 1 1 0 0 0 1 0 0 0 0 0 1 0 0 0 0 0 0 0 0 1 0 0 1 2 0 1 1 0 0 1 0 0 1 0 1 0 1 2 0 1 1 1 0 0 0 0 0 0 1 0 0 2 0 0 2 0 1 0 1 2 0 1 2 0 1 0 1 0 0 0 0 0 0 1 1
23 1 1 2 0 1 2 2 2 2 0 0 0 1 0 1 0 0 1 1 1 1 0 0 0 0 0 0 0 0 1 1 0 2 2 1 1 1 0 0 1 1 0 0 0 2 2 0 0 2 2 0 0 1 0 1 0 0 1 0 1 2 0 0 0 1 1 1 2 1 0 1 2 0 1 2 1 2 2 0 2 0 1 1 1 0 0 0 1 2 0 0 2 2 0 0 0 1 0 1 0 2 2 0 0 0 2 0 0 0 0 2 0 1 1 0 1 1 1 0 1 0 2 2 2 0 0 1 1 0 1 0 0 0 0 0 0 0 0 0 2 0 0 0 0 0 0 0 0 0 0 0 0 0 0 0 0 1 0 0 0 0 2 2 1 0 0 1 0 0 0 1 0 2 1 0 2 1 0 0 1 1 1 1 1 0 0 2 1 1 1 0 0 2 2 0 2 0 0 0 0 0 0 0 0 0 2 1 1 1 1 0 1 0 0 2 0 0 2 0 2 0 2 2 0 1 1 0 0 0 0 0 0 0 1 0 0 2 2 2 0 0 2 2 2 0 0 0 0 0 0 0 2 0 1 1 1 1 0 0 0 0 0 1 0 0 0 0 1 0 0 2 0 0 0 1 0 0 2 0 0 1 2 2 1 1 2 1 0 1 1 1 1 0 2 0 1 1 0 1 0 1 2 2 2 0 1 0 0 0 0 1 2 0 0 0 1 0 1 0 0 0 2 1 0 0 0 0 0 1 2 1 0 0 0 1 1 2 0 1 0 2 2 0 0 0 1 0 1 2 1 1 0 1 0 0 1 0 0 1 0 1 1 0 1 0 0 2 2 0 2 0 1 1 0 0 2 2 0 2 0 1 0 0 1 0 1 0 0 1 0 0 0 0 2 0 0 2 0 0 0 1 0 1 1 0 0 0 0 0 0 0 1 0 1 2 0 0 0 1 1 1 0 2 0 1 0 0 0 0 0 1 0 2 0 0 1 0 0 0 2 0 2 1 0 1 0 1 1 0 0 0 0 1 1 0 1 2 2 2 1 0 0 1 0 1 1 2 0 0 0 0 1 1 0 0 0 2 1 0 1 2 0 1 1 0 1 0 1 0 1 0 0 2 1 0 2 2 2 2 0 2 1 1 2 0 2 1 0 1 0 1 0 0 0 1 1 0 1 0 0 2 2 2 1 2 0 0 0 1 1 1 0 1 1 0 1 0 2 2 1 1 1 2 2 0 0 2 2 2 1 0 0 0 1 1 0 0 1 0 0 0 1 0 0 1 1 1 1 0 0 0 1 0 1 0 1 2 0 2 2 0 1 0 1 1 1 0 0 0 0 0 0 0 0 0 0 0 0 0 0 1 2 1 0 1 1 0 0 1 1 0 0 2 0 1 0 0 0 0 0 0 0 0 0 1 1 1 0 0 0 0 0 0 1 1 2 0 1 2 1 1 0 2 2 1 1 1 0 1 1 2 1 1 1 1 0 2 2 0 0 0 1 1 1 2 0 1 0 0 0 0 1 0 1 0 0 1 2 2 1 1 2 1 2 2 0 0 0 2 0 0 0 0 0 0 2 0 0 2 1 1 0 1 2 0 0 2 2 0 1 0 0 2 0 0 0 2 2 0 0 0 1 0 0 0 0 0 0 0 0 1 0 0 0 0 2 1 1 2 1 1 0 0 0 1 0 1 1 0 0 0 0 0 1 1 1 1 0 1 0 0 2 1 0 0 1 1 0 2 0 0 1 1 1 0 0 1 0 0 0 0 2 0 2 1 1 1 1 2 0 1 2 1 0 0 1 1 0 1 0 2 0 0 1 1 0 2 0 0 0 0 0 0 2 1 1 0 0 2 1 1 0 1 1 0 0 0 0 0 1 2 1 2 0 2 0 1 2 1 2 0 2 1 2 1 1 0 0 0 1 1 0 0 2 0 0 1 0 1 0 1 0 0 1 0 1 0 1 0 1 0 0 0 0 1 0 2 2 1 2 0 1 0 0 0 0 1 1 0 0 2 0 1 2 1 1 0 0 0 0 2 2 1 2 1 0 0 0 1 1 1 2 0 1 1 0 1 2 1 0 2 0 2 1 0 1 2 1 1 1 1 0 1 0 1 0 2 0 0 0 0 1 2 1 1 1 1 0 0 2 0 0 1 0 0 2 0 0 0 1 1 0 0 2 0 0 0 1 0 0 0 0 0 1 0 1 1 1 1 1 1 0 0 0 0 0 0 0 2 0 0 0 2 0 0 1 1 1 1 2 1
24 1 1 1 0 0 0 2 2 1 0 1 0 1 0 0 0 0 1 0 1 0 0 0 0 0 0 0 2 2 2 0 2 2 0 2 0 0 0 0 1 1 0 0 0 0 0 0 0 1 1 0 0 1 0 2 0 0 1 1 1 1 2 2 0 0 2 1 2 0 0 1 2 1 1 2 1 2 2 1 1 0 1 2 1 0 0 0 1 2 0 0 1 1 0 1 1 1 0 2 0 2 0 1 1 1 2 0 0 0 1 1 1 2 2 0 1 0 0 1 1 1 1 1 1 1 0 1 2 1 1 0 0 1 1 1 0 0 0 0 1 1 0 1 0 0 0 0 0 1 0 0 0 0 0 0 0 1 0 0 1 0 1 2 1 1 1 2 0 1 1 0 1 1 1 0 1 0 0 1 0 0 0 1 1 0 1 0 0 0 0 0 2 0 2 0 1 1 0 1 1 0 0 1 0 1 1 0 1 0 2 0 2 0 0 2 0 0 0 2 0 0 2 2 0 2 2 1 0 1 0 0 0 0 0 0 0 2 2 0 0 0 2 1 1 0 0 0 0 0 0 0 2 0 1 1 1 2 0 1 1 1 1 1 0 0 1 0 1 1 1 0 0 1 0 0 0 1 1 0 0 1 1 1 1 0 0 0 2 2 2 2 0 1 2 0 0 0 1 2 0 0 0 0 0 0 0 0 1 0 0 2 2 0 1 0 2 1 0 0 2 2 2 1 1 0 0 0 1 1 2 2 1 1 0 0 0 1 1 0 0 0 0 0 1 1 0 1 0 1 0 1 0 1 0 1 1 0 0 1 0 2 2 0 1 0 0 2 1 1 1 1 0 0 1 0 0 2 1 1 1 2 0 0 1 1 1 0 0 0 1 1 0 1 2 0 0 0 0 0 1 1 0 2 1 0 1 0 0 0 0 0 0 0 0 1 1 0 0 0 0 0 0 1 1 2 1 2 2 0 0 1 0 0 0 0 0 1 0 0 1 0 1 1 1 2 1 0 1 0 0 0 0 2 1 0 1 1 0 0 2 0 0 1 0 1 1 1 0 1 1 2 1 1 1 0 0 1 0 0 1 0 0 1 2 1 0 2 0 2 0 2 0 2 1 0 2 1 1 1 1 2 1 0 1 1 2 0 0 2 0 0 0 1 1 1 0 1 0 1 1 1 2 2 1 2 0 0 1 1 1 0 0 0 0 1 0 1 1 2 0 1 0 0 0 2 0 0 0 0 0 0 0 0 2 0 0 1 1 0 1 0 1 0 0 1 1 1 1 1 0 1 1 0 1 0 1 0 0 0 1 1 1 0 1 1 1 2 0 0 0 0 1 0 1 0 0 0 0 0 0 1 1 2 0 2 1 0 0 0 0 0 0 0 2 0 0 0 0 0 0 0 0 0 1 0 0 0 0 0 1 0 0 0 2 1 2 0 2 2 2 2 0 1 2 2 2 0 0 1 2 1 0 1 0 0 0 1 1 0 0 0 1 1 1 1 0 1 1 1 0 1 0 0 0 0 0 0 0 0 1 0 1 1 1 1 1 1 0 1 1 1 1 0 1 0 1 0 0 1 0 1 1 2 2 1 1 1 1 0 2 0 0 1 0 1 0 1 1 0 0 1 1 0 0 0 0 0 2 2 1 1 1 0 1 1 1 1 0 1 1 1 0 1 1 1 0 0 0 0 0 0 0 0 0 1 1 0 0 0 0 1 2 0 1 0 1 0 0 1 1 0 0 0 0 0 0 2 0 0 0 1 2 0 2 1 1 1 0 2 0 2 2 0 2 2 0 2 0 2 0 2 0 0 0 0 1 1 0 1 0 0 0 0 1 0 1 0 1 1 1 2 0 2 2 0 0 0 0 0 1 2 0 0 0 2 0 0 1 0 0 1 0 0 0 0 0 1 1 0 2 2 0 0 1 0 1 1 0 0 0 0 1 0 0 2 0 0 0 0 0 0 0 0 2 2 0 1 1 2 2 0 0 0 0 0 1 0 1 0 0 1 0 2 2 0 2 0 0 0 0 2 2 0 2 1 0 1 0 0 0 0 0 0 0 0 0 2 2 0 0 2 2 1 1 0 1 1 0 1 0 2 0 0 0 0 0 0 0 1 0 0 0 1 1 0 0 0 0 1 0 1 0 0 2 0 2 0 0 0 2 0 1 0 2 0 0 0 1 0 0 0 0 0 0 0 0 0 1 0 0 1 0 0 0 0 0 0 1 2 0 1 0 2 1 0 1 0 0 0 2 2
25 0 1 1 0 0 0 1 2 0 0 1 0 2 0 2 1 0 0 0 2 0 0 0 0 0 0 0 0 0 2 0 2 1 1 1 1 2 0 0 1 1 0 1 1 1 1 1 0 1 0 0 0 0 1 1 1 0 2 0 0 0 2 2 0 0 1 1 1 0 0 1 2 1 1 2 1 0 0 1 0 0 2 0 1 0 0 0 1 2 0 0 1 2 0 0 0 1 0 1 0 2 2 0 0 0 2 0 0 0 0 0 0 1 0 0 0 1 0 1 2 1 1 1 1 1 0 0 1 0 2 1 0 0 0 0 0 0 0 2 1 1 0 0 0 0 0 0 0 1 0 0 0 0 1 0 0 1 0 0 1 1 1 2 1 2 1 0 1 2 1 0 0 2 1 0 1 1 0 0 1 1 1 2 2 1 1 1 0 1 2 1 0 2 2 0 1 0 0 0 0 1 1 1 1 0 2 1 0 0 1 0 2 0 0 2 0 1 0 2 0 0 2 2 0 1 1 2 0 2 0 0 0 0 2 0 0 2 2 0 0 0 2 1 1 0 0 0 0 0 0 0 2 0 0 0 0 0 0 0 0 0 0 1 0 0 0 0 1 0 0 1 0 1 1 1 1 1 2 0 1 1 2 1 0 1 0 2 0 2 2 1 1 0 2 1 0 1 1 2 0 0 1 1 1 1 1 2 1 0 0 1 1 1 1 1 2 1 1 0 1 1 1 2 0 0 1 0 2 2 2 0 0 2 0 0 0 2 0 1 0 1 1 0 0 0 0 0 1 1 0 1 0 0 0 0 0 1 0 2 0 2 1 1 1 0 0 1 2 0 2 0 0 0 0 0 2 2 1 1 0 1 0 0 0 0 0 1 1 0 0 0 0 0 2 0 0 0 0 1 0 1 0 2 2 1 1 0 1 1 0 0 2 1 2 1 1 0 0 0 0 1 1 0 0 1 0 0 1 0 1 0 0 2 1 1 0 0 0 0 1 0 1 0 1 1 0 2 2 1 0 1 0 0 0 0 0 0 0 0 2 0 0 0 0 2 0 1 0 0 0 2 2 2 2 0 2 1 0 1 2 2 0 0 2 1 0 0 1 0 1 2 1 1 1 0 1 1 1 1 1 1 0 0 0 2 0 1 0 2 0 0 0 2 0 2 0 1 0 1 1 1 2 2 1 2 1 1 0 2 0 2 0 1 1 0 0 0 2 2 1 2 1 1 1 2 0 2 2 2 1 0 0 0 2 0 1 1 0 1 0 0 0 0 1 0 0 1 1 2 0 0 0 0 0 0 0 2 0 2 2 0 2 0 2 1 1 1 0 0 2 1 0 0 0 0 0 1 0 0 1 0 1 1 0 2 0 1 2 2 1 1 0 1 0 0 1 0 1 0 0 0 0 1 1 0 0 1 0 0 1 0 1 0 1 0 2 0 1 2 1 1 0 0 1 1 1 0 0 0 0 2 0 2 0 0 0 2 2 1 1 0 1 2 2 2 0 1 0 0 2 0 1 0 0 0 1 1 1 1 1 1 2 1 1 1 2 1 1 1 0 0 0 1 0 1 1 0 0 2 0 0 0 1 0 0 1 1 1 1 0 0 0 2 0 0 0 0 0 0 0 0 0 0 0 1 0 1 0 0 0 1 0 1 1 1 0 2 0 2 1 1 0 0 0 1 0 1 1 1 1 1 0 0 1 1 1 0 0 0 0 1 2 0 0 2 2 1 0 1 0 0 0 1 1 0 0 1 1 1 1 1 0 1 2 2 0 2 1 2 1 1 2 0 1 0 0 1 1 1 0 0 0 0 1 0 0 0 1 2 0 0 1 1 0 0 1 0 2 2 1 2 0 2 2 0 0 0 1 0 1 1 1 1 0 1 0 0 1 1 1 0 1 0 1 0 0 0 0 1 1 1 0 0 2 0 0 1 0 0 1 0 0 0 1 1 1 0 2 0 1 0 0 1 2 1 0 2 1 1 1 1 0 0 0 0 1 2 0 0 0 2 1 1 2 0 2 0 0 0 0 2 1 0 1 1 1 1 0 1 1 2 0 0 1 0 0 0 0 0 0 0 1 1 2 0 1 2 2 0 1 1 1 1 2 1 0 1 0 1 0 0 1 1 1 0 0 0 0 0 2 0 1 0 1 0 1 1 0 1 1 0 0 0 2 0 1 0 0 0 0 0 0 0 0 1 1 0 1 0 0 1 0 1 0 1 2 0 0 2 0 0 0 1 0 0 1 0 0 0 0 0
26 1 1 1 0 0 2 2 2 0 0 1 0 1 0 0 0 1 2 0 1 0 0 0 0 0 0 0 0 1 1 0 1 1 1 0 2 1 1 1 1 1 0 0 1 1 1 0 0 1 1 0 0 1 1 1 0 0 1 0 0 1 1 2 0 0 0 1 0 0 0 0 1 0 1 1 1 1 1 1 0 0 1 1 2 0 0 0 1 1 0 0 1 2 0 2 0 1 1 2 1 2 1 0 1 0 2 0 0 0 0 2 0 2 2 0 2 0 1 1 1 0 1 1 1 0 0 1 1 0 0 0 0 0 0 0 0 0 0 1 2 2 0 0 0 0 0 0 0 2 2 0 1 0 0 1 0 0 0 0 0 0 1 2 1 1 1 1 0 2 2 0 1 1 1 0 1 0 0 0 0 1 0 2 2 1 1 2 0 0 1 2 0 1 1 0 2 0 0 1 0 1 0 0 0 1 1 0 0 1 1 0 0 0 0 2 1 0 1 0 2 2 2 0 0 1 1 2 0 1 0 0 0 0 2 0 0 2 2 0 0 1 2 1 1 0 0 0 0 0 0 0 1 0 0 1 1 1 0 0 0 0 0 0 0 0 0 0 1 1 0 2 0 1 1 1 0 0 2 0 0 0 2 2 0 2 1 1 0 1 0 0 0 0 1 1 0 1 1 2 1 1 2 2 0 0 1 0 1 0 0 1 1 1 1 1 2 1 0 0 2 2 0 2 1 0 1 0 1 1 1 2 1 2 0 0 0 1 1 1 0 0 2 0 0 0 1 2 0 0 0 0 1 0 1 0 0 1 0 1 0 1 1 0 1 0 0 2 2 0 2 0 0 0 0 0 2 1 0 2 1 0 0 0 2 2 2 0 0 2 1 1 0 0 2 0 0 1 1 1 1 1 0 2 2 1 0 1 0 0 0 0 2 0 2 2 0 0 0 0 0 1 1 1 1 2 1 0 2 0 2 0 0 2 0 0 0 1 0 0 1 0 2 0 1 1 1 2 2 0 0 1 0 1 0 0 0 2 2 2 1 0 0 2 0 0 2 2 0 1 1 1 1 1 1 1 1 2 0 1 1 2 0 2 0 0 0 0 1 0 1 1 0 1 1 1 0 0 0 2 0 2 1 1 1 1 2 1 0 2 0 0 1 0 0 0 0 0 2 2 2 0 2 2 1 2 1 2 0 2 0 1 0 0 0 0 0 1 0 1 1 1 2 1 2 2 0 1 1 2 1 0 0 0 2 0 1 0 2 0 0 0 1 0 0 0 0 2 2 2 1 1 0 0 0 0 0 2 0 2 2 1 1 0 1 0 0 0 1 1 0 0 0 0 0 1 0 0 0 0 0 2 1 1 0 1 1 0 2 2 2 0 0 0 1 0 0 0 0 1 1 1 0 1 1 0 1 0 0 0 1 0 1 0 2 2 2 0 1 1 1 0 0 2 2 1 2 1 0 1 1 1 0 2 0 0 0 1 1 0 0 0 0 0 0 0 0 0 1 1 0 1 0 0 1 0 0 0 0 0 2 0 2 2 1 2 0 2 0 0 0 0 0 0 1 0 1 0 0 2 1 0 0 0 2 0 1 1 1 0 1 0 0 1 0 1 0 0 0 0 0 1 0 0 1 0 0 0 0 0 0 1 1 0 2 2 2 0 1 1 0 0 0 0 0 0 0 0 0 0 0 0 0 0 0 2 0 0 1 1 0 1 2 0 1 0 2 2 0 2 0 0 0 1 1 0 0 1 1 1 2 2 1 1 2 2 0 1 1 2 0 1 2 0 2 2 0 1 0 1 0 1 0 0 1 0 2 1 0 1 1 1 0 0 2 1 1 1 1 1 0 1 0 2 1 0 0 0 1 0 1 1 0 0 0 0 1 0 1 0 1 0 1 0 1 0 1 1 0 1 1 0 0 0 2 0 0 0 0 0 1 1 0 0 1 0 1 1 1 0 1 0 1 0 2 2 1 1 2 2 2 0 0 0 0 0 1 1 0 0 0 1 0 2 2 0 2 0 0 1 0 2 2 0 2 0 2 2 0 1 0 1 0 0 1 1 0 0 1 1 0 2 2 2 0 0 0 2 0 0 0 2 1 2 1 0 0 0 1 0 0 0 1 2 0 1 0 1 0 1 2 0 1 1 1 0 1 0 0 0 1 1 0 0 1 0 0 0 0 0 0 0 0 0 0 2 0 0 0 0 0 0 0 0 0 0 0 0 0 0 0 0 0 2 0 0 0 0 0 0 2 2
27 1 2 0 0 0 1 2 1 1 0 0 0 1 0 0 0 0 1 2 0 1 1 0 0 0 1 0 0 1 1 0 2 1 2 0 2 1 0 0 2 2 2 2 2 0 1 1 0 2 1 0 1 1 0 1 0 0 1 1 1 2 1 1 0 0 1 2 1 0 0 1 2 0 1 2 1 1 1 1 0 0 1 1 2 0 0 0 1 2 0 0 2 2 0 2 1 2 2 2 2 2 2 0 0 0 2 0 0 2 0 0 0 2 2 0 2 0 2 0 0 1 1 1 1 0 0 0 0 0 2 0 0 0 0 0 0 0 0 0 0 2 0 0 2 0 2 0 0 1 0 0 0 0 0 0 0 0 0 0 0 0 1 1 0 1 1 0 1 1 0 2 2 0 1 0 1 0 0 0 0 1 0 2 1 1 0 2 1 0 0 2 1 1 2 1 2 0 0 0 0 0 1 0 2 0 2 2 0 0 0 0 1 0 0 2 0 0 2 0 2 1 2 2 0 0 0 2 0 1 0 0 0 0 2 0 0 2 2 0 0 0 2 1 1 0 0 0 0 0 0 0 1 1 1 2 1 1 1 0 0 1 0 1 0 0 0 0 1 0 0 1 1 1 0 0 1 1 1 0 2 1 2 2 0 1 1 2 0 2 0 0 1 1 2 1 1 0 0 0 0 0 0 0 0 0 0 1 2 1 0 2 2 1 1 0 2 1 1 0 1 1 1 2 0 0 0 0 0 0 2 1 0 1 0 0 0 2 0 0 0 0 1 0 0 0 0 1 1 2 1 0 1 0 1 0 1 0 0 1 0 1 1 0 1 0 0 2 0 0 0 2 1 1 0 1 1 1 1 1 1 0 0 0 2 1 1 0 0 2 1 0 0 0 2 1 1 1 0 0 0 0 0 1 0 0 1 0 0 0 0 0 0 0 0 0 2 0 0 0 0 0 1 2 1 2 1 1 2 1 0 1 1 0 1 2 0 0 0 1 0 0 1 1 1 1 0 0 0 0 0 1 0 2 2 1 1 1 0 1 1 0 0 2 0 0 2 1 0 0 0 1 1 1 0 0 1 1 1 0 0 2 0 1 1 0 0 0 1 0 1 2 1 2 1 0 2 2 2 0 2 0 2 2 2 0 1 1 0 2 0 0 1 0 2 0 0 1 0 1 1 1 2 2 0 2 0 1 1 2 0 1 0 0 0 0 0 0 1 1 1 1 1 1 1 1 0 1 2 2 0 1 0 0 1 2 0 1 0 0 0 0 2 0 0 2 2 0 0 1 0 0 2 0 0 0 0 2 0 2 2 0 1 0 1 1 1 0 0 0 0 0 0 1 1 0 1 0 0 0 0 2 2 1 0 1 1 0 1 0 0 0 0 1 0 1 0 0 0 0 0 0 0 2 2 0 0 0 0 0 0 0 0 0 1 0 2 0 1 2 1 1 0 0 2 2 2 0 0 1 1 1 0 1 1 0 0 2 2 0 0 0 1 0 1 2 0 1 1 0 0 1 0 0 0 1 1 1 2 2 1 0 2 0 2 2 1 0 0 2 0 0 0 1 0 1 1 1 0 1 1 0 0 1 2 0 1 1 1 0 1 0 0 0 0 0 0 1 0 0 0 1 0 1 0 1 1 1 1 1 0 1 0 0 0 0 0 1 1 2 0 0 0 0 0 1 0 0 0 0 0 0 0 0 0 0 1 0 0 0 0 1 2 1 0 0 2 1 0 2 0 0 0 0 1 1 0 2 0 0 0 0 1 1 2 1 1 2 2 2 0 0 2 0 1 1 0 0 0 1 0 2 0 0 1 2 1 0 0 2 0 2 0 0 1 0 1 2 1 1 0 1 0 1 2 0 0 0 0 0 0 2 2 1 0 0 0 0 0 0 0 0 1 0 1 0 0 0 0 0 1 1 0 1 1 1 0 0 0 0 2 0 0 0 0 1 1 0 2 0 2 0 0 0 0 1 0 2 2 2 1 1 1 0 0 1 1 0 1 0 0 1 1 1 2 0 2 0 1 0 1 0 1 0 2 1 0 0 1 1 0 1 2 0 2 2 0 1 2 1 0 1 2 1 2 0 1 2 0 0 1 0 0 2 0 0 0 1 0 1 1 1 1 2 2 0 1 0 0 0 2 0 1 0 0 1 2 1 0 1 1 0 0 0 1 0 0 0 0 0 0 0 0 0 0 1 0 0 1 0 0 2 0 1 0 0 1 1 0 1 0 0 0 2 0 0 0 1 1 0 0 0
28 1 1 2 0 0 0 1 1 1 0 0 1 0 0 0 0 0 2 1 0 0 0 0 0 0 0 0 0 0 1 0 1 2 1 1 1 1 0 0 2 2 0 0 0 0 1 0 0 1 0 0 0 0 0 0 0 0 1 1 1 2 0 0 0 1 0 1 2 1 1 1 2 2 2 2 0 1 1 1 1 0 2 0 2 0 0 0 1 1 0 0 0 1 0 0 0 0 0 0 0 1 0 2 0 0 2 0 0 0 0 1 0 2 2 0 2 0 0 2 2 0 2 2 1 0 0 0 1 0 2 0 0 1 1 1 0 0 0 0 0 2 0 0 0 0 0 0 0 1 0 0 0 0 0 0 0 0 0 1 1 0 2 2 1 2 1 1 0 2 2 1 1 1 2 0 2 0 0 0 0 0 0 2 1 1 0 1 0 0 0 1 1 0 1 0 1 0 0 1 1 1 0 1 1 1 2 1 1 0 2 0 0 0 0 2 0 0 2 0 2 1 2 2 0 0 0 1 0 1 0 0 0 1 0 0 0 2 2 0 0 0 2 2 2 0 0 0 0 0 0 0 1 0 0 1 0 0 0 0 0 0 0 0 0 0 0 0 1 0 0 2 0 0 0 0 1 0 1 0 0 1 1 2 0 2 1 1 0 2 0 1 0 1 2 0 0 1 0 1 0 0 1 1 1 0 0 0 1 0 0 1 2 0 2 2 2 1 1 0 0 0 1 1 1 0 1 0 1 1 2 1 0 2 0 0 0 1 1 0 1 1 2 0 2 2 0 0 0 0 0 0 0 0 0 0 0 0 0 1 0 1 1 0 1 1 0 1 1 0 1 1 0 0 0 0 1 2 2 0 0 1 0 0 1 1 0 1 1 0 0 1 1 0 2 2 2 1 1 1 1 1 0 2 2 1 0 1 0 0 0 0 1 0 2 2 0 1 0 0 0 1 1 0 0 1 0 0 2 1 1 0 0 2 1 1 1 0 0 0 2 0 2 0 1 1 0 2 2 0 0 1 0 2 1 0 1 1 0 1 1 0 0 1 0 0 2 2 0 1 1 1 2 2 0 0 0 1 0 1 0 2 0 0 2 1 0 0 1 0 1 2 0 1 0 0 1 0 0 2 0 2 1 1 1 1 2 1 0 2 0 0 2 1 0 2 0 1 0 2 2 0 1 2 0 1 0 1 0 1 1 1 0 0 1 0 1 1 1 1 0 0 1 0 0 2 0 0 1 1 0 1 0 0 1 1 0 2 0 1 0 1 0 1 1 0 0 1 1 0 1 1 2 0 0 0 2 1 0 1 2 0 2 0 2 2 2 0 0 0 0 0 0 0 0 0 0 0 0 0 0 0 1 1 0 1 1 1 2 1 0 0 0 2 0 2 0 0 0 0 0 0 0 1 1 1 1 1 0 0 0 0 0 0 2 1 2 0 0 1 0 0 0 1 1 0 0 0 1 1 1 1 1 0 1 0 0 2 2 0 0 0 0 0 0 0 0 1 1 0 1 1 1 0 0 1 1 1 1 1 2 1 2 0 2 1 1 1 0 1 0 0 1 0 1 0 2 0 0 0 0 0 0 1 1 0 1 0 1 1 1 0 0 1 0 0 0 0 0 0 0 0 0 1 0 1 1 1 0 0 0 2 0 0 0 0 1 0 1 1 0 0 0 0 0 0 0 0 2 1 1 1 0 0 0 2 1 0 2 2 0 0 2 0 1 0 1 2 0 2 0 0 2 0 0 0 0 2 0 0 1 1 1 0 1 2 0 1 1 2 0 1 2 1 0 0 1 1 0 1 0 2 0 0 2 1 1 1 0 1 1 1 0 0 1 0 1 1 1 1 1 1 0 2 2 0 0 0 2 0 0 2 1 1 0 2 0 2 2 0 0 0 1 1 2 1 2 0 0 0 2 2 0 0 1 1 0 1 1 1 0 0 0 0 0 0 2 0 1 0 1 0 2 0 1 0 0 1 1 2 2 0 0 0 0 0 0 1 0 0 0 2 0 1 1 0 1 0 1 0 0 0 1 0 2 2 0 0 0 1 0 1 0 0 1 1 0 0 2 2 0 2 2 0 0 0 0 1 0 0 1 1 0 2 0 0 0 1 0 0 0 0 2 2 1 0 0 0 0 0 2 0 2 0 0 0 1 1 1 2 0 0 1 1 1 1 0 0 1 0 0 0 0 0 1 1 0 1 2 1 1 2 0 1 0 0 1 1 1 2 1 1 0 1 0 0 0 0 0 0 1 1
29 1 1 1 0 0 2 2 1 1 0 0 0 0 0 0 0 2 0 0 1 0 0 0 0 0 0 0 0 0 1 1 1 1 2 1 2 1 0 0 2 2 0 0 0 0 0 0 0 1 0 0 1 1 1 1 0 0 2 1 1 1 2 2 1 1 1 0 0 0 0 0 2 0 1 2 1 1 1 0 1 0 2 0 1 0 0 0 1 2 0 0 2 2 0 1 1 0 0 0 0 1 0 1 1 1 2 2 2 0 0 2 0 1 1 0 1 0 1 1 1 0 2 2 2 0 0 0 1 0 2 1 0 0 0 0 0 0 0 1 1 1 0 0 1 0 0 0 0 1 1 0 1 0 0 0 1 1 1 1 1 0 1 2 1 2 2 1 0 2 2 0 0 2 1 0 2 0 0 0 0 0 0 2 1 0 1 0 0 2 2 0 0 1 1 1 0 0 0 0 0 0 0 0 1 1 1 1 2 0 2 1 1 0 0 2 1 0 2 0 2 0 2 1 0 1 0 2 1 2 1 1 1 1 2 1 0 2 2 0 0 1 2 2 2 0 0 0 0 0 0 0 1 0 2 2 2 0 0 0 0 0 0 0 0 0 1 0 1 0 0 1 1 1 0 0 0 2 2 0 1 1 2 1 1 0 0 1 0 1 0 0 1 0 2 1 0 1 0 0 0 0 0 0 0 0 0 0 0 0 1 2 1 1 1 0 1 0 0 0 1 1 1 0 2 0 0 0 1 2 1 1 0 1 0 0 0 2 0 0 0 0 2 0 1 1 1 0 1 0 0 0 1 0 1 1 0 0 1 0 1 1 2 0 1 1 0 2 1 0 1 1 0 0 1 1 2 1 1 1 0 1 1 1 2 1 1 1 1 0 0 0 0 0 2 0 0 1 0 0 0 0 0 1 1 0 0 0 0 0 1 0 0 0 0 0 2 0 0 1 1 1 1 1 1 2 1 2 2 0 0 0 0 0 0 0 0 0 0 0 2 0 2 1 0 1 0 0 0 1 0 1 0 2 2 2 0 2 1 2 1 0 0 2 0 0 2 2 0 0 0 0 0 0 1 1 1 2 2 0 0 2 0 2 2 1 0 1 1 0 2 2 1 1 1 0 1 1 1 2 0 2 2 2 2 0 2 1 1 1 0 1 1 0 1 0 0 1 0 1 1 1 2 2 1 2 0 2 0 2 0 1 0 1 0 0 1 0 1 0 0 0 2 1 2 2 0 0 0 1 0 1 0 0 2 0 0 1 1 0 0 0 0 2 0 1 1 0 0 0 2 2 1 0 0 0 1 1 0 1 2 1 2 0 1 0 0 0 0 0 0 0 1 0 0 0 1 2 0 0 2 0 0 2 0 2 1 0 0 1 0 0 0 0 0 0 0 0 0 0 0 0 0 0 0 1 2 1 0 0 0 0 0 0 2 1 2 0 0 0 2 0 0 2 1 1 1 0 1 1 1 2 0 0 0 0 0 2 2 0 0 0 2 1 1 2 0 1 0 0 1 0 0 0 1 0 0 1 1 1 2 0 2 1 2 1 2 0 0 2 1 1 0 0 1 0 2 1 0 1 1 0 0 0 0 0 0 2 2 0 0 0 1 1 0 0 0 1 1 0 1 0 0 0 0 0 0 0 1 0 0 1 0 1 1 1 2 0 0 0 0 0 0 0 0 0 0 0 0 0 0 0 0 0 0 0 0 0 1 0 0 0 2 0 0 0 2 1 0 2 0 1 0 1 1 1 0 1 0 0 1 2 0 0 0 1 0 2 1 2 0 1 1 0 0 0 0 1 0 1 0 1 0 1 1 1 1 0 0 2 0 0 0 0 2 0 0 1 2 2 0 2 0 2 2 0 0 0 1 0 1 1 0 0 0 2 0 0 2 0 0 1 0 0 0 0 0 1 0 1 2 1 0 0 1 0 0 1 2 2 0 0 0 0 0 0 1 0 2 0 1 0 1 0 2 2 0 0 2 2 2 0 0 0 0 0 0 1 0 0 0 0 0 1 1 0 1 0 0 0 0 1 2 1 1 1 0 1 0 0 0 0 0 0 0 0 0 1 2 1 1 1 2 0 0 0 0 1 0 0 0 2 0 1 1 0 0 1 0 0 0 0 2 1 0 1 0 1 1 0 1 0 2 0 0 0 0 0 0 0 2 0 0 0 1 0 1 0 0 0 0 0 0 0 0 1 0 0 2 0 0 2 1 0 0 0 1 0 1 2 0 1 0 1 0 0 0 1 1 0 1 1
30 0 1 1 0 0 0 2 2 0 0 0 0 0 0 0 0 1 0 1 1 1 0 0 0 0 0 0 1 1 1 1 2 1 2 0 2 1 0 0 2 1 1 1 2 0 0 0 1 0 0 0 0 0 0 2 0 0 1 0 1 1 1 1 0 0 2 2 0 0 0 0 1 0 2 1 0 1 1 0 1 0 2 0 1 0 0 0 1 2 0 0 2 2 0 2 0 0 0 1 0 2 1 0 1 1 2 0 0 0 0 0 2 2 2 2 2 0 0 1 1 0 1 1 0 0 0 1 1 1 2 1 0 0 1 0 0 0 0 1 1 1 0 0 0 0 0 0 0 1 1 0 1 1 0 0 1 0 0 0 0 0 1 1 1 1 0 1 0 1 1 0 1 1 2 0 1 1 0 0 1 1 0 1 0 0 0 0 0 2 1 0 2 0 2 2 2 0 0 0 0 0 0 1 1 0 2 0 2 0 2 0 2 0 0 2 2 0 2 1 1 0 2 2 0 1 1 0 0 0 0 0 1 1 2 1 0 2 2 0 0 1 2 0 0 0 0 0 1 1 1 1 1 0 1 2 0 1 0 0 0 0 0 2 0 0 1 0 0 0 1 1 0 1 1 0 0 0 2 0 0 2 0 1 0 0 0 0 1 1 1 2 2 0 2 0 0 1 0 2 0 0 1 1 1 0 0 1 1 0 1 2 1 1 2 1 2 0 1 0 0 0 2 0 2 1 1 0 0 0 2 2 0 2 0 0 0 1 1 1 1 1 2 0 1 1 0 0 1 2 0 1 0 1 0 0 1 0 0 0 0 0 1 0 1 0 0 1 2 0 2 0 1 1 2 1 2 2 0 2 1 0 0 0 1 0 0 0 0 1 0 1 0 0 2 0 0 0 1 1 1 1 0 1 1 0 0 1 0 0 0 0 1 0 1 2 0 0 0 0 0 0 0 0 0 1 0 0 1 0 0 0 0 1 1 1 0 0 1 1 1 0 2 0 2 1 1 0 1 0 0 0 0 1 1 1 0 2 0 2 1 0 1 0 0 1 1 2 0 0 0 0 2 2 1 1 0 1 0 0 2 2 0 0 2 1 0 0 1 0 1 2 0 2 1 0 2 0 0 2 0 2 1 1 1 1 2 0 1 1 0 1 1 0 0 2 1 0 1 1 1 1 1 1 1 1 0 1 0 1 1 1 0 0 0 0 1 1 1 2 1 2 1 0 1 2 0 1 1 2 1 0 0 0 1 1 1 0 1 0 1 0 0 1 1 0 0 2 2 2 1 2 0 1 1 1 1 1 0 1 1 1 1 0 1 0 0 0 0 0 0 0 0 0 0 0 0 0 0 0 0 1 0 1 1 2 0 0 0 1 0 0 0 0 1 0 0 0 0 0 0 0 1 0 0 2 2 1 0 0 0 0 0 0 1 0 2 0 0 2 1 0 0 1 2 2 2 0 0 0 0 2 0 1 0 0 0 2 2 0 0 0 1 0 0 2 1 0 1 0 1 0 0 0 0 1 1 0 1 1 0 2 2 2 2 2 1 0 0 2 0 0 1 0 0 0 0 0 0 1 1 0 0 1 1 0 0 2 2 0 1 0 0 1 0 1 0 0 0 0 0 0 0 0 0 1 0 0 1 0 0 0 1 0 2 1 1 0 1 1 0 0 0 0 2 0 1 0 0 0 0 0 0 1 0 2 0 0 2 2 0 0 2 1 1 1 2 2 1 1 0 0 1 0 0 1 0 2 0 1 2 1 0 0 0 1 0 2 0 2 1 2 2 0 2 0 0 1 0 1 0 1 0 0 2 0 1 0 1 2 0 0 0 0 2 0 0 1 1 1 1 1 0 2 1 0 0 0 1 0 0 2 0 0 0 1 0 1 2 0 0 0 0 0 0 0 0 0 0 0 2 2 0 0 2 0 0 0 0 0 1 0 2 0 0 2 0 0 2 0 1 0 0 1 2 2 1 1 1 0 0 0 1 0 0 0 0 0 0 0 0 2 1 1 1 0 1 0 0 0 0 1 1 0 2 2 0 1 0 2 0 1 0 0 1 1 0 0 2 0 1 1 2 1 1 0 2 1 1 0 1 1 1 2 1 1 0 0 0 0 0 0 2 1 1 0 0 0 0 0 2 0 1 0 0 0 1 0 0 2 0 0 0 1 2 0 2 0 2 1 0 2 0 0 0 1 1 0 1 0 0 1 0 2 0 1 2 0 0 2 0 0 1 2 0 0 0 0 0 1 2 1
31 0 0 2 0 1 1 2 0 1 0 0 0 1 0 0 0 1 1 2 0 1 0 0 0 0 0 0 2 2 2 0 0 2 0 1 1 0 0 0 2 2 0 0 1 0 1 0 0 0 0 0 1 1 0 1 0 0 1 1 1 1 2 1 1 1 2 0 1 1 1 1 2 0 2 2 0 1 1 0 2 0 1 1 2 0 0 0 2 2 0 0 1 2 0 1 0 2 1 2 0 2 0 2 0 0 2 0 0 0 0 2 1 1 1 1 1 0 0 2 2 0 1 1 0 0 0 0 2 0 0 0 0 0 0 0 0 0 0 0 0 2 0 0 0 0 1 0 1 1 0 0 1 0 0 0 1 1 0 1 0 0 2 2 1 1 1 1 1 0 0 0 1 1 0 0 2 1 1 1 1 1 0 2 1 1 1 1 1 1 1 0 1 1 2 0 1 0 0 0 0 1 0 2 2 0 2 0 0 0 2 0 0 0 0 2 0 0 1 1 1 0 2 2 0 1 1 2 1 0 0 0 0 0 2 0 0 2 1 1 0 0 2 1 1 0 0 0 0 0 0 0 2 0 0 1 0 1 0 0 0 0 0 0 1 1 1 0 2 1 1 0 1 1 0 0 1 1 1 0 0 1 0 1 0 1 0 0 1 1 1 2 1 0 2 1 0 0 0 2 0 0 2 2 0 0 1 0 0 0 1 1 1 0 1 0 2 0 1 0 1 1 0 1 2 0 0 0 1 1 2 1 0 2 0 0 0 2 0 0 0 0 2 0 0 0 1 1 0 0 0 0 0 0 0 0 0 0 0 1 0 1 2 0 2 0 0 2 1 0 2 0 1 1 2 2 2 1 1 1 0 1 0 0 1 0 1 0 0 0 0 1 0 0 1 0 1 0 1 1 0 2 0 1 1 0 0 0 0 0 0 0 0 0 0 2 0 0 0 0 0 0 0 2 0 2 0 0 1 1 0 1 1 0 1 1 0 1 1 1 1 0 2 1 1 1 0 1 1 1 0 0 0 2 2 1 1 1 0 1 1 0 0 1 1 1 1 2 0 1 1 0 1 1 0 0 0 1 0 1 2 1 0 2 1 1 0 1 1 0 2 1 0 1 0 1 1 0 0 2 0 2 2 2 2 0 2 1 0 2 0 0 2 1 0 2 0 0 0 0 0 2 1 1 0 1 0 1 0 1 1 1 0 0 1 0 1 1 2 2 1 1 2 1 2 2 0 0 0 0 0 0 0 0 0 2 0 0 0 0 0 0 0 0 2 0 0 1 0 0 0 1 2 0 0 0 2 1 0 1 1 0 2 0 2 0 0 0 1 0 0 0 0 0 0 2 0 0 0 0 0 1 0 2 0 2 0 0 2 1 0 0 0 2 0 2 0 0 1 0 0 0 0 0 0 1 1 1 0 0 1 1 0 0 1 1 2 0 1 1 2 0 0 0 1 1 1 0 1 1 1 1 1 0 1 1 0 0 0 0 0 0 0 0 0 2 0 1 0 0 2 0 1 0 0 0 2 0 1 2 0 2 2 1 0 1 1 1 0 0 0 0 0 0 0 0 2 0 0 2 0 0 2 1 1 0 1 2 2 0 1 0 0 1 0 0 0 2 1 0 0 0 0 0 0 1 0 0 1 1 0 1 0 0 1 0 1 1 0 1 1 1 0 1 1 0 0 0 0 0 0 0 0 0 0 2 0 0 1 1 0 1 2 1 0 0 2 1 0 1 1 0 0 0 0 1 0 1 0 0 1 1 0 0 1 2 0 2 1 2 1 1 2 2 0 0 2 1 0 2 0 1 0 0 2 1 1 0 0 2 1 0 1 1 0 0 1 0 1 1 1 1 0 2 2 0 0 0 1 0 1 1 1 1 0 1 0 1 2 1 2 0 0 0 0 0 0 0 0 0 2 2 0 0 2 0 0 1 0 0 1 0 0 0 0 0 0 0 1 0 1 0 1 1 2 2 0 0 1 2 2 0 0 0 0 0 0 0 1 0 1 1 0 2 2 0 2 0 0 1 0 0 2 0 0 0 1 0 0 1 1 0 0 0 1 1 0 0 1 0 0 1 2 1 1 0 1 2 1 0 1 1 0 2 0 0 0 0 1 1 0 0 0 2 2 0 1 1 0 0 2 0 2 0 0 0 2 2 0 0 2 0 0 0 2 1 2 0 2 0 0 1 0 0 1 0 0 0 2 0 0 2 0 0 0 0 0 1 1 2 1 0 0 2 0 0 0 1 1 0 0 0
32 1 0 2 0 1 2 2 2 0 0 0 0 1 0 0 0 1 1 0 1 0 0 0 0 0 0 0 0 0 2 0 0 1 0 1 1 1 0 0 0 0 0 0 1 0 1 0 0 0 0 0 0 0 0 1 1 0 2 1 1 2 2 1 0 0 2 0 1 0 0 0 2 0 1 2 1 1 1 1 0 0 2 0 1 0 0 0 1 2 0 0 1 1 1 2 1 0 0 2 0 1 1 1 0 0 2 2 2 0 0 2 1 2 2 2 2 0 1 1 1 0 0 0 0 1 0 0 2 0 2 0 0 0 0 0 0 0 1 0 0 2 0 0 1 0 0 0 0 0 0 0 0 0 0 0 0 1 0 0 2 2 2 2 1 2 1 0 1 0 0 2 1 1 2 0 2 1 1 1 1 2 0 1 1 1 0 1 0 0 1 1 0 2 2 0 2 0 0 1 1 0 0 1 0 2 2 2 1 0 1 0 2 0 0 2 0 1 1 1 1 1 2 1 0 1 0 1 0 1 0 0 0 0 1 0 0 2 2 0 0 0 2 1 2 1 1 0 1 1 1 1 1 0 1 1 1 2 0 0 0 0 1 1 0 0 0 0 0 0 0 1 0 1 0 0 1 0 2 0 0 0 2 2 0 2 1 1 1 2 1 1 1 1 2 0 1 1 0 2 0 0 1 1 1 0 0 2 1 0 0 2 2 1 2 0 1 1 0 0 0 0 2 2 2 0 0 0 1 1 1 2 0 0 0 0 0 0 2 1 1 1 2 1 0 0 0 0 0 2 0 2 1 0 1 0 0 0 0 2 0 2 0 0 0 2 0 0 2 0 2 0 0 0 0 0 1 1 0 2 2 0 0 1 1 0 0 0 0 0 0 0 2 0 2 1 1 0 0 0 0 0 0 2 2 0 0 0 0 0 0 0 0 0 0 0 2 0 0 0 0 1 0 2 1 2 2 0 0 0 0 0 0 2 1 1 0 1 0 0 1 0 2 0 0 1 0 1 1 1 0 0 0 2 2 2 0 1 1 1 2 0 0 1 0 1 1 2 1 0 1 1 2 2 0 1 0 1 1 0 1 2 0 1 1 0 1 0 0 0 0 1 0 1 1 0 2 0 0 2 0 2 1 1 1 1 1 1 2 0 0 2 1 1 0 1 0 0 1 2 2 0 1 2 0 1 0 2 0 2 0 1 0 0 0 1 0 1 1 1 0 1 0 0 2 1 0 0 0 1 0 1 0 0 1 1 0 1 1 1 0 0 1 0 0 1 0 1 1 1 0 2 1 0 1 0 1 1 0 1 2 1 2 0 2 0 0 1 1 0 0 0 1 0 1 0 0 0 0 0 0 1 2 1 0 1 1 1 1 1 0 0 0 1 0 1 1 0 1 0 0 0 0 2 2 0 0 2 0 0 0 0 0 0 1 1 2 0 0 1 0 1 0 2 2 0 0 0 0 1 1 2 0 1 0 0 0 1 1 0 0 0 1 1 2 2 0 0 0 0 1 0 0 0 0 1 1 1 1 1 1 0 2 0 2 2 0 0 0 1 0 0 0 0 0 0 1 0 0 0 0 0 1 1 1 1 1 2 2 0 0 0 1 1 0 0 0 0 0 0 0 0 1 0 1 0 0 0 1 1 0 0 0 0 0 0 0 1 1 2 0 0 0 0 0 0 0 1 0 0 0 0 0 0 1 0 0 0 1 0 0 0 2 0 0 2 2 1 0 2 0 0 2 0 0 0 0 1 0 2 2 1 1 0 1 1 1 1 1 2 0 1 2 0 0 0 1 0 0 1 0 2 0 0 0 2 2 0 0 2 0 0 0 0 1 1 1 0 1 1 1 1 0 1 1 0 0 0 1 0 0 2 0 0 0 1 0 0 0 0 0 0 1 0 1 0 0 0 0 0 2 2 0 0 2 0 0 0 1 0 1 0 1 0 0 1 0 0 2 0 1 0 0 0 2 2 1 0 1 2 2 0 0 0 0 0 0 1 0 0 0 0 1 1 1 0 1 0 0 0 0 1 2 0 0 0 1 0 1 2 1 2 0 0 1 1 0 0 2 2 0 2 1 0 1 0 0 2 0 1 0 2 0 0 0 1 0 1 0 0 0 0 1 2 1 0 0 0 0 1 1 0 1 0 0 1 1 0 0 0 2 0 0 0 0 0 1 0 1 0 0 0 0 0 0 1 0 0 0 0 0 0 0 1 0 1 2 0 0 0 0 0 0 2 0 0 0 0 0 0 2 1
33 0 1 1 0 0 1 2 0 2 0 0 0 0 0 0 0 0 1 1 0 1 0 0 0 0 0 0 1 2 0 1 2 2 0 1 1 2 1 1 1 1 0 1 2 1 0 0 0 1 0 0 0 0 1 1 1 0 1 1 1 1 2 0 0 0 1 1 1 0 0 1 2 0 1 2 1 1 1 0 1 0 1 1 1 0 0 1 2 2 0 0 1 2 0 1 0 1 1 2 1 2 1 1 0 0 2 1 1 0 0 1 0 0 0 0 0 1 0 0 1 1 2 2 2 0 0 0 2 0 1 1 0 1 1 1 1 0 0 1 1 1 1 0 0 0 0 0 0 0 0 0 0 0 0 0 0 1 0 0 0 0 2 1 0 1 0 1 0 1 1 0 1 1 1 0 2 2 2 2 2 2 0 2 2 0 2 1 0 0 0 1 0 1 1 0 1 1 0 0 0 1 0 0 2 1 1 0 1 0 1 0 1 0 0 2 0 0 2 0 2 0 2 2 0 0 0 0 0 0 1 1 0 0 2 0 0 2 2 1 0 0 1 2 2 0 1 1 1 0 0 0 1 0 0 1 0 2 0 0 0 0 0 1 1 1 0 0 1 1 0 0 0 0 0 0 1 1 2 0 0 0 2 1 1 0 0 1 1 2 1 1 1 0 2 1 0 1 1 1 0 0 0 0 0 0 1 1 1 0 0 1 2 0 0 0 1 1 1 0 1 1 1 0 2 0 0 0 1 2 2 0 1 1 0 0 1 2 0 0 0 0 2 1 2 2 0 0 0 1 0 1 0 0 0 2 0 0 0 0 0 0 1 0 1 0 0 2 2 0 2 0 0 0 0 0 1 1 0 2 1 2 0 0 0 0 0 0 0 0 0 1 1 0 2 1 1 0 1 1 1 1 0 2 2 1 0 2 0 0 0 0 1 1 1 0 2 1 0 0 0 1 1 2 0 1 0 0 1 1 0 2 0 2 0 0 1 1 0 0 1 0 2 1 0 1 0 0 0 1 0 0 0 2 1 0 1 2 1 1 2 0 0 1 0 1 1 1 0 1 2 2 1 1 1 0 1 2 0 0 2 2 0 0 2 0 0 0 0 0 1 1 1 1 0 1 0 1 1 2 0 2 0 0 0 1 2 1 0 2 0 0 1 0 0 1 0 0 1 1 1 1 1 2 0 1 0 2 0 2 0 2 0 1 0 2 2 1 1 1 1 1 1 1 1 2 0 2 2 2 1 0 0 0 1 2 0 1 1 0 1 0 0 0 1 0 0 1 1 1 0 1 0 0 0 0 0 2 0 2 2 1 2 0 2 1 1 2 0 0 0 0 0 0 1 0 0 0 0 0 0 2 0 1 0 2 0 0 0 1 0 0 0 0 1 0 0 0 0 0 1 0 0 0 0 1 2 1 0 0 1 0 0 0 2 0 1 0 0 2 1 1 0 0 2 2 2 0 0 0 0 1 0 2 0 0 0 2 2 0 0 0 1 2 2 2 1 1 1 1 0 1 0 0 0 0 1 0 0 0 2 0 1 1 1 1 1 0 0 2 0 0 0 1 0 1 1 1 0 1 0 0 0 2 1 0 1 2 2 0 1 0 0 1 0 1 0 1 1 0 0 0 0 1 0 0 1 1 1 1 0 1 0 1 1 1 1 0 1 1 0 0 0 1 2 0 0 0 0 0 0 0 0 0 0 2 0 0 2 1 0 0 2 0 1 1 2 1 0 2 0 0 1 0 0 0 0 2 0 0 1 1 1 1 2 1 1 2 1 2 0 1 2 0 1 1 0 0 1 1 0 1 0 0 2 1 1 1 1 1 0 0 0 0 2 0 0 0 0 2 1 1 0 2 2 0 0 0 1 1 1 0 1 2 0 1 0 0 0 0 0 0 1 0 1 1 1 1 0 0 1 1 0 0 1 0 1 2 0 0 0 0 0 0 1 0 0 0 1 0 1 0 0 0 1 1 0 0 1 2 2 0 0 0 0 0 0 0 0 0 0 2 2 0 1 0 1 0 1 1 0 0 2 0 1 0 1 2 0 1 1 2 1 0 1 1 0 0 2 1 0 2 2 1 2 0 0 2 1 0 0 2 0 1 0 0 0 1 0 0 0 0 2 1 1 1 0 1 1 1 1 0 2 0 0 0 1 0 0 1 1 0 0 0 0 2 1 0 0 0 0 0 0 0 0 2 0 0 1 2 2 1 0 2 0 0 2 0 1 2 0 1 1 2 1 1 0 0 0 0 1 1
34 0 0 2 0 0 1 2 1 0 0 0 1 1 0 1 0 0 0 1 1 1 0 0 0 0 1 0 0 0 1 0 2 1 1 0 2 0 0 0 1 1 1 1 2 1 0 0 0 1 0 0 0 1 1 0 0 0 0 0 1 2 1 1 1 1 2 1 1 0 0 1 2 0 2 2 0 1 1 0 2 0 2 1 1 1 1 0 1 2 0 0 1 0 0 2 2 1 1 2 0 2 1 1 0 0 2 0 1 1 0 1 0 1 1 0 0 0 1 1 1 1 1 1 1 0 0 0 0 0 0 1 0 2 1 1 0 0 0 2 0 2 0 0 1 0 1 0 0 0 0 0 1 0 0 0 1 1 0 1 1 0 1 1 0 1 1 0 1 1 0 0 0 2 2 0 2 1 0 0 1 2 0 2 2 1 1 0 0 0 0 0 0 1 1 0 1 0 0 0 0 0 0 1 0 2 0 1 1 2 2 0 0 0 0 2 1 0 2 0 2 1 1 2 1 0 1 2 0 1 0 0 1 1 1 0 0 2 2 0 0 1 2 2 2 0 0 0 0 0 0 0 1 0 0 0 0 2 1 0 0 1 0 0 0 0 0 0 2 2 0 1 0 0 0 1 0 1 1 0 1 1 1 2 0 2 0 1 1 2 0 0 0 0 1 1 0 0 2 2 2 0 0 0 0 0 0 0 1 0 0 2 1 0 1 0 2 2 0 0 1 1 1 1 1 0 1 0 1 0 2 2 0 0 0 1 1 1 1 0 1 2 2 0 0 1 0 1 1 2 0 2 0 1 0 1 1 0 0 1 0 1 1 0 1 1 0 2 1 1 1 1 0 0 0 0 1 2 0 2 0 1 0 0 1 2 1 0 0 0 0 0 2 0 2 2 2 0 0 0 0 0 0 2 1 0 1 0 1 1 0 0 1 0 1 1 1 1 0 0 0 1 1 1 0 1 0 0 1 0 1 0 0 2 0 0 1 1 0 0 2 0 1 0 1 2 0 1 1 1 0 0 0 1 1 1 0 2 1 2 2 0 1 0 0 2 0 1 0 0 0 1 1 1 1 0 1 2 0 0 2 1 0 1 2 1 0 0 0 0 0 1 0 2 1 0 2 0 0 2 0 2 1 0 1 1 2 1 1 1 1 1 0 0 1 0 0 1 0 1 1 1 1 1 0 1 1 1 0 1 0 2 0 0 1 0 1 0 1 0 0 0 2 1 2 2 0 0 0 0 0 0 0 0 1 1 0 0 0 1 0 0 1 0 1 1 1 1 1 1 1 2 0 0 0 0 0 0 0 0 1 1 1 0 0 0 0 0 1 1 0 0 1 0 0 0 1 0 0 0 0 2 0 1 0 2 0 0 1 1 1 1 0 0 0 0 2 0 1 0 0 0 0 0 0 0 0 2 0 0 1 1 0 0 1 1 2 0 2 1 2 1 0 0 0 0 0 0 1 1 1 1 0 1 1 1 0 1 1 0 0 0 1 0 0 0 0 2 1 0 0 1 0 0 0 0 1 0 0 0 0 0 1 0 1 0 1 0 0 2 0 0 1 0 0 1 1 0 0 0 0 0 1 1 1 0 0 2 2 0 1 0 0 1 0 0 0 1 1 0 0 0 0 1 1 0 1 0 0 0 0 0 0 0 0 0 2 0 0 0 0 0 0 0 1 1 1 1 1 1 1 1 0 0 0 1 0 0 1 1 0 1 2 0 1 0 2 1 0 2 0 1 0 0 0 0 0 2 0 0 0 0 1 0 0 2 0 1 1 2 0 1 2 1 0 0 1 0 0 1 0 1 0 0 1 1 0 0 1 2 0 0 1 1 0 0 0 0 0 1 0 1 0 0 0 0 0 0 1 1 1 0 0 1 0 2 0 1 1 0 1 0 0 0 0 0 0 0 0 0 2 2 0 0 2 0 0 0 0 0 2 0 0 0 0 1 0 0 1 0 0 0 0 1 1 2 0 0 2 2 2 0 0 0 0 0 0 0 1 0 0 0 1 1 2 0 2 0 0 0 0 1 1 1 2 0 0 0 0 0 0 1 0 0 0 0 0 0 1 1 0 1 2 0 1 0 1 2 0 0 0 1 0 2 0 0 0 0 0 1 1 0 1 2 2 0 1 1 0 0 2 0 0 0 2 0 2 1 0 0 2 0 0 1 2 0 0 0 0 0 0 0 0 0 1 1 0 0 1 0 0 1 0 2 0 0 1 1 0 2 0 0 0 2 0 0 0 0 0 0 0 0
35 1 1 1 0 0 0 2 2 0 0 0 1 1 0 1 0 2 0 0 2 0 0 2 0 0 0 0 1 1 1 1 1 2 1 2 1 2 0 0 1 1 0 1 2 0 1 0 0 1 0 0 1 1 0 2 0 1 0 1 0 1 1 0 0 1 0 1 1 0 0 0 2 1 2 2 0 1 1 0 1 0 2 0 0 0 0 2 2 2 1 2 0 1 1 1 0 1 0 1 0 1 1 0 1 0 2 1 1 0 0 2 0 1 2 1 1 2 0 0 2 1 0 0 1 1 0 1 1 0 0 0 0 1 1 1 0 0 0 1 0 2 1 0 2 0 1 0 0 0 0 0 0 0 0 0 1 1 0 1 1 0 2 2 0 1 1 1 0 0 0 1 0 2 1 1 1 1 0 1 1 1 1 2 2 0 2 1 0 2 2 0 0 1 1 0 2 0 0 1 1 0 0 0 1 1 2 1 1 0 1 0 1 0 0 2 1 0 0 0 2 2 1 1 0 0 1 2 1 1 0 0 0 0 0 0 0 2 2 2 0 0 2 1 1 0 1 0 1 1 1 1 0 0 2 2 1 0 0 0 0 0 0 1 0 0 0 0 1 1 0 0 0 1 0 0 0 0 1 0 0 1 1 2 0 1 1 0 1 1 0 0 2 0 2 0 1 1 0 1 0 1 1 1 0 0 0 0 1 0 1 1 1 1 2 1 2 0 0 0 1 1 2 2 2 0 0 0 0 1 0 2 0 2 0 0 0 1 1 1 0 1 1 0 2 2 0 0 0 2 1 0 0 0 0 1 0 0 0 0 0 0 1 0 1 0 0 2 1 0 1 1 0 0 0 0 0 2 0 2 0 2 0 1 1 1 1 0 0 0 0 1 1 0 2 1 1 0 0 0 0 0 0 2 1 0 1 2 0 0 0 0 1 0 1 2 1 1 0 0 0 2 0 0 0 1 1 0 1 0 1 0 0 2 2 2 0 1 0 0 0 0 1 0 1 1 1 2 2 2 0 0 0 1 0 0 0 1 0 1 1 0 0 1 0 0 2 1 0 0 0 0 0 0 1 1 1 2 0 1 2 1 0 1 2 1 0 0 2 0 2 2 1 2 2 0 2 1 1 2 0 2 1 0 2 1 1 0 1 1 0 1 0 0 1 1 1 1 0 1 1 1 1 1 0 1 1 0 1 1 1 0 0 0 0 0 1 1 2 1 1 2 1 0 1 1 1 1 1 1 1 0 0 0 1 1 0 0 1 0 1 0 1 0 0 2 1 2 2 0 1 1 1 0 1 0 0 0 0 0 2 0 1 0 1 0 0 0 0 0 1 0 1 1 1 0 0 1 0 0 1 1 0 1 1 2 0 0 0 0 0 0 0 1 0 1 0 0 0 0 0 0 0 0 0 1 1 1 0 0 1 1 1 0 2 2 2 0 1 1 2 0 0 1 2 1 1 0 0 0 2 1 0 2 0 0 0 2 1 1 1 0 2 0 0 0 0 0 0 0 1 0 2 0 0 0 1 0 0 1 1 0 2 1 1 1 2 1 0 0 0 0 1 0 0 0 1 0 0 1 0 1 0 0 1 0 2 2 2 0 1 0 0 0 0 0 0 0 0 0 0 1 1 0 0 0 0 0 1 1 0 0 2 0 2 1 1 1 0 1 1 1 0 0 0 1 0 2 0 1 1 1 0 1 0 1 1 0 0 0 0 0 2 1 0 0 2 1 0 1 1 0 1 1 1 0 0 1 1 1 1 1 1 1 2 1 1 2 1 2 1 1 2 0 0 0 0 1 0 1 0 2 0 0 0 1 0 0 0 2 2 2 0 0 2 0 0 1 2 2 1 2 0 2 2 0 0 0 1 0 0 2 1 1 0 1 1 0 0 0 0 0 1 1 2 0 1 1 0 0 2 2 0 0 2 0 0 1 0 0 2 0 2 0 0 1 1 0 1 0 1 0 0 1 1 1 0 0 2 2 1 0 0 0 0 0 1 0 0 1 0 1 1 1 2 1 1 0 0 0 0 2 1 0 2 1 0 2 0 1 1 1 0 0 0 0 0 0 1 1 0 1 1 2 1 0 1 1 0 0 0 1 0 1 0 0 0 1 0 0 0 0 2 1 2 0 0 0 0 0 2 0 1 0 1 0 1 0 0 0 1 1 0 1 2 0 0 0 2 0 0 1 0 0 0 0 0 0 0 0 0 0 1 0 0 0 0 0 0 2 0 0 0 1 0 1 0 0 0 0 1 1
36 1 2 1 0 0 1 1 1 1 0 1 1 2 0 1 0 1 0 0 2 0 2 0 0 0 0 0 1 2 0 1 1 1 1 0 2 2 0 0 1 0 0 2 2 1 1 0 0 0 0 0 0 0 0 1 0 0 1 2 0 0 1 1 0 0 1 1 2 0 0 0 2 0 0 2 2 0 0 0 0 0 1 1 1 0 0 0 2 2 0 0 1 1 0 1 0 0 0 1 0 2 0 1 1 1 1 1 1 0 1 1 1 1 1 1 1 0 0 2 2 0 1 1 1 1 0 2 2 1 0 0 1 1 0 0 1 0 0 0 0 2 0 0 0 1 0 0 0 1 0 0 1 0 1 0 0 1 0 0 1 1 1 2 1 1 0 1 0 0 0 1 1 1 1 0 0 1 1 1 1 2 1 2 1 0 1 2 1 2 2 0 1 1 2 1 2 0 0 0 0 1 0 1 1 1 2 0 1 0 2 0 0 0 0 2 0 0 0 0 2 2 2 2 0 0 0 0 0 0 1 1 1 1 1 1 0 2 2 1 0 1 1 0 0 0 0 0 0 0 0 0 1 0 0 1 0 1 0 0 0 0 1 0 0 0 2 0 1 0 0 1 1 1 0 0 0 0 2 0 0 2 2 2 1 1 2 2 0 2 0 0 1 0 2 1 0 1 0 1 0 0 1 1 0 0 1 0 1 0 0 1 2 0 1 0 2 0 1 0 1 1 1 2 2 0 1 0 0 0 2 1 0 0 0 0 0 2 0 0 0 0 2 0 0 1 0 0 2 2 0 0 1 0 1 0 0 0 0 2 0 2 2 0 2 1 0 2 1 0 1 1 0 0 0 0 0 2 0 2 0 0 1 1 1 0 0 0 0 0 0 1 2 0 2 1 1 1 1 1 1 1 0 2 2 1 0 1 0 0 0 0 2 1 2 1 1 1 0 0 0 2 0 1 0 2 0 0 2 1 1 0 0 2 1 0 0 0 0 1 2 1 0 2 0 2 0 2 2 0 0 0 0 1 0 0 0 1 0 1 1 0 1 1 0 1 1 2 0 1 1 1 0 0 0 0 0 1 0 0 2 2 0 1 1 0 0 1 0 0 1 2 0 2 2 1 1 2 2 2 0 2 1 1 1 1 2 0 0 1 0 2 0 0 0 2 0 0 1 1 2 1 1 1 1 1 0 0 0 1 1 0 0 0 1 0 0 1 2 1 1 1 1 1 2 1 0 2 2 2 1 0 0 0 1 1 0 0 1 1 0 0 0 0 0 0 0 2 2 0 0 0 2 0 1 0 1 1 0 1 2 0 1 0 0 0 0 2 0 0 0 0 0 0 0 2 0 1 0 0 1 1 1 1 0 2 0 0 1 1 2 0 0 2 0 0 0 0 0 0 0 0 0 0 0 0 1 1 0 0 1 1 0 0 2 1 2 0 1 0 2 1 0 1 1 1 1 1 0 1 2 1 0 1 0 0 0 1 1 0 0 0 1 0 0 1 1 0 0 0 1 0 1 0 0 0 2 0 1 1 0 2 2 2 1 1 1 2 0 0 0 0 0 0 0 1 2 0 0 1 0 1 0 1 1 0 1 1 2 1 0 0 0 2 0 0 0 1 0 0 0 0 0 0 1 0 0 1 0 0 0 1 0 1 1 1 1 0 1 1 0 0 1 0 0 1 0 1 1 1 1 1 0 1 0 0 0 0 2 2 0 0 2 1 0 0 1 0 0 1 1 0 1 0 0 1 0 2 0 1 1 0 1 1 2 1 1 1 0 2 1 2 1 0 1 1 1 1 0 2 0 1 0 0 0 2 2 0 1 2 0 0 0 0 2 0 0 0 1 1 1 1 0 2 2 0 0 0 2 0 1 1 1 2 0 2 0 1 1 1 1 0 1 1 1 1 1 1 0 1 1 0 0 0 2 0 0 1 0 0 2 0 0 0 1 0 0 0 2 0 1 0 0 0 1 1 0 0 2 1 1 0 0 0 0 0 1 0 1 1 0 2 0 1 2 1 1 0 0 0 0 2 2 0 2 1 0 1 0 1 1 1 0 0 0 0 0 0 0 0 0 0 2 0 2 0 0 1 0 1 0 2 0 0 0 1 1 1 0 0 0 0 0 0 0 1 0 2 1 1 2 0 0 0 1 1 1 0 0 1 1 1 0 0 0 1 2 0 2 1 0 2 0 0 0 0 0 0 1 1 1 1 0 2 0 0 2 1 0 2 1 0 0 0 0 0 0 1 0 1 0 0
37 1 1 1 0 1 2 2 2 0 0 0 0 0 0 0 0 1 0 0 2 0 0 0 0 0 0 0 2 1 1 1 1 2 1 2 1 1 0 0 1 1 1 1 1 0 1 0 0 1 0 0 1 1 0 1 0 0 2 1 0 1 2 1 0 0 1 1 2 0 0 0 2 1 1 2 1 0 0 0 0 0 2 0 2 0 0 0 0 2 0 0 2 1 0 1 1 2 2 2 2 2 0 1 1 1 2 0 1 1 0 2 0 2 2 0 2 0 0 2 2 0 1 1 0 2 0 0 1 0 1 1 0 0 1 0 0 0 2 0 1 1 0 0 1 0 0 0 0 1 0 0 0 0 0 1 0 1 1 1 1 0 1 2 1 2 2 1 1 1 0 1 1 1 1 0 2 0 0 0 0 0 0 2 2 1 1 1 0 0 0 2 0 1 2 1 1 0 0 0 0 1 1 1 1 0 2 1 1 0 1 1 0 0 0 2 0 0 2 0 2 0 2 2 0 0 0 1 0 1 0 0 0 0 2 0 0 2 2 0 0 0 1 1 1 0 0 2 2 0 0 0 1 0 0 1 0 1 0 0 0 0 0 2 0 0 0 0 2 2 0 0 0 2 0 0 0 2 1 0 1 2 2 2 0 2 2 1 1 2 1 2 0 0 2 1 0 0 0 2 0 0 0 0 0 0 0 0 1 0 0 1 2 0 1 0 2 0 0 0 1 1 0 2 2 0 0 0 0 0 2 0 0 2 0 0 0 1 1 2 1 1 1 0 1 1 0 0 1 1 0 0 1 1 1 0 2 0 1 0 1 1 2 0 2 0 0 2 2 0 1 0 0 0 1 1 2 2 1 1 1 2 0 0 0 0 0 1 1 0 0 0 2 0 2 2 2 1 0 0 0 0 0 1 0 0 1 1 0 0 2 0 1 1 2 2 0 0 0 0 0 1 1 1 0 2 0 0 0 0 0 1 0 2 1 1 1 0 0 1 1 0 1 0 1 0 0 0 2 2 0 0 0 2 1 0 1 1 1 0 2 0 1 0 0 0 2 2 0 0 0 0 1 1 0 0 0 2 0 2 1 2 0 2 1 1 0 0 1 0 1 2 0 1 0 1 1 2 2 2 0 2 1 1 1 1 2 1 2 0 1 1 1 1 0 2 1 0 2 1 1 1 1 1 0 1 1 0 1 1 0 1 0 0 2 0 1 1 2 2 1 1 1 1 2 2 0 1 1 1 1 0 0 0 1 1 0 0 2 0 0 0 1 1 0 1 1 1 1 0 0 0 2 0 2 0 2 1 0 1 2 0 1 0 1 0 0 0 1 1 1 0 0 0 0 1 0 0 0 0 0 2 1 2 0 2 1 2 2 2 0 0 0 0 2 0 0 0 0 0 0 0 0 0 1 1 1 1 0 0 2 0 0 0 2 0 2 0 0 1 1 0 0 1 2 1 1 0 0 1 1 2 0 1 0 0 0 2 1 0 0 0 0 0 0 1 0 0 1 0 0 1 0 0 0 0 1 1 2 2 1 1 2 2 2 1 2 1 1 1 0 0 0 1 1 0 1 0 0 1 0 0 0 0 0 0 0 2 2 0 1 0 0 2 0 2 0 2 1 0 0 0 2 0 0 0 0 0 0 0 0 1 1 0 2 2 1 1 0 1 1 1 1 1 2 0 0 0 0 0 0 0 0 0 0 1 0 0 1 1 0 1 2 0 2 1 2 2 0 2 0 0 1 1 1 1 1 0 0 0 0 1 0 0 0 1 0 2 0 2 0 2 2 1 0 0 0 1 0 1 0 1 0 0 1 1 1 1 0 1 0 0 1 1 1 0 0 1 0 0 0 0 0 2 2 0 0 0 0 1 0 1 1 2 0 2 0 1 1 0 1 1 1 0 1 0 1 1 0 0 1 1 0 0 2 0 0 0 0 1 0 0 1 0 0 2 0 0 1 0 1 0 0 0 1 1 0 1 2 2 2 0 1 0 0 0 0 0 1 0 0 1 1 2 2 0 2 0 0 0 0 2 1 0 1 1 1 0 0 2 1 1 0 0 0 0 0 1 2 1 0 1 2 0 1 0 0 2 0 1 0 2 0 2 0 0 0 1 0 1 1 0 2 1 1 1 0 1 0 1 2 0 1 1 0 0 1 1 0 1 1 0 0 1 2 0 0 0 2 2 0 0 0 0 1 1 0 0 2 0 0 1 0 2 0 0 1 0 0 1 0 0 0 1 0 0 0 0 1 0 2 2
38 1 1 1 0 1 1 2 1 0 0 0 0 0 0 0 0 0 1 1 1 1 0 0 0 0 0 0 1 2 0 0 1 2 0 1 1 2 0 1 2 0 0 0 2 1 0 1 0 1 0 0 0 0 0 1 0 0 0 1 0 1 1 1 0 0 0 2 1 0 0 1 1 0 2 1 0 2 2 2 0 0 2 0 1 0 0 0 2 2 0 0 1 1 0 2 0 1 0 0 0 2 0 0 2 2 0 0 0 0 0 2 2 2 2 2 2 0 1 1 1 0 0 0 0 2 0 0 1 0 1 1 0 0 0 0 0 0 0 2 1 1 1 0 0 0 0 0 0 2 1 0 0 0 1 2 0 1 0 0 1 0 2 2 1 2 2 1 0 2 1 0 1 1 1 0 2 1 0 1 1 1 0 2 2 1 1 1 0 1 0 1 0 2 2 0 1 0 0 0 0 0 0 0 1 2 1 1 1 0 2 0 1 0 0 2 0 0 1 0 2 1 2 2 0 0 0 1 1 0 0 0 0 0 1 0 0 2 2 0 0 0 2 0 2 2 2 0 1 1 1 1 1 0 0 2 0 1 0 0 0 0 0 0 1 1 1 1 1 0 1 0 0 2 1 1 0 0 2 0 0 0 1 1 1 0 0 1 0 1 1 1 1 1 2 1 0 0 0 0 0 0 1 1 0 0 0 0 1 0 0 2 2 1 2 1 2 2 0 0 1 1 1 1 0 0 0 0 2 2 2 0 0 1 0 0 0 1 1 1 0 0 2 0 1 1 0 0 1 1 0 1 0 1 0 0 0 0 0 0 0 0 1 0 1 0 0 1 1 0 1 1 0 0 0 0 1 2 1 1 0 1 0 1 1 0 0 0 0 1 1 0 1 0 2 1 1 2 0 0 0 0 0 2 1 1 1 0 1 1 0 1 0 0 0 0 2 1 0 0 0 1 1 1 0 2 0 0 0 0 0 0 0 1 1 1 0 0 0 0 0 0 2 1 1 1 0 1 1 1 0 1 0 1 1 0 1 2 2 1 1 0 0 0 0 2 0 1 0 1 1 2 1 1 0 1 0 2 1 0 0 1 0 0 2 1 0 0 1 0 1 0 0 2 1 0 1 1 1 2 0 1 1 0 1 2 2 2 0 2 0 1 0 0 1 0 0 0 0 1 1 0 0 0 0 0 0 2 0 2 0 1 0 2 1 1 0 1 1 1 0 1 1 1 2 2 0 2 2 2 0 0 0 1 2 0 0 0 1 0 0 0 1 0 0 1 1 2 1 1 0 1 2 0 1 0 2 1 0 1 2 1 1 0 1 0 0 0 1 1 1 0 1 0 0 0 0 1 0 0 0 1 1 0 0 0 2 2 2 2 1 0 0 0 1 0 0 0 0 0 0 0 0 1 1 0 1 1 0 0 1 0 0 0 2 1 2 0 1 2 1 0 0 0 1 1 1 0 0 0 0 2 2 0 1 1 0 1 1 0 0 0 1 0 1 1 0 1 0 0 0 0 0 1 1 0 1 0 1 1 0 0 2 1 1 2 0 0 0 1 0 0 0 0 0 0 0 0 0 1 0 1 1 2 2 1 1 1 2 0 1 1 0 2 0 0 0 0 0 0 0 1 1 0 1 0 1 0 0 1 0 1 0 0 0 0 2 1 0 1 1 1 0 0 0 0 0 0 0 0 1 1 0 0 0 2 0 0 0 0 0 0 2 0 1 0 1 1 0 1 1 1 1 1 1 0 0 1 1 2 2 1 2 0 2 2 0 2 0 2 0 2 2 0 0 0 1 0 0 2 0 1 0 0 0 0 1 0 1 2 0 0 0 0 2 0 0 2 1 1 0 1 0 2 1 0 0 0 1 0 1 2 1 1 0 1 1 0 0 0 0 0 0 0 0 0 0 1 0 0 2 1 0 0 2 0 0 0 1 1 1 0 0 0 0 1 0 1 1 0 0 0 0 1 2 2 0 2 2 1 2 0 0 0 0 0 0 0 0 0 0 1 1 1 1 0 1 0 0 0 1 0 1 0 1 1 0 1 0 0 0 1 0 0 1 1 0 0 2 2 0 2 1 1 1 0 1 0 0 0 0 2 0 2 0 0 0 1 0 1 0 0 2 0 0 0 0 0 0 1 1 0 0 0 1 0 2 0 0 0 2 0 0 1 2 0 2 0 0 0 0 0 0 0 0 0 0 0 2 1 0 2 0 0 0 0 0 2 0 2 0 2 0 1 0 0 1 0 0 0 2 2
39 1 0 2 0 1 2 2 0 1 0 0 1 1 0 1 0 1 1 1 1 1 0 0 0 0 0 0 1 1 2 0 0 1 1 1 1 1 0 0 1 1 0 0 1 0 1 0 0 2 1 0 1 2 0 1 0 0 0 2 0 0 1 0 0 0 0 0 2 1 1 1 2 0 1 2 1 0 0 0 1 0 1 1 1 0 1 1 2 2 1 1 1 1 0 2 1 1 1 1 1 2 1 1 0 0 2 0 0 0 0 2 0 2 2 0 2 0 1 1 1 0 1 1 1 1 0 1 1 1 0 0 0 0 1 0 1 0 0 1 1 1 1 0 2 0 1 0 0 0 0 0 1 1 1 0 0 0 0 1 1 0 1 2 0 2 1 0 0 0 0 0 1 1 1 0 2 0 0 0 0 0 0 2 2 1 1 1 0 1 1 1 0 1 1 0 1 1 0 0 0 1 0 0 0 1 2 1 0 0 2 0 1 0 0 2 0 0 1 0 2 2 2 2 0 0 0 2 1 1 0 0 0 0 2 0 0 2 1 1 0 0 1 1 1 0 0 0 1 1 1 1 2 0 0 2 2 2 1 0 0 1 0 0 1 1 1 0 1 0 1 0 0 2 0 0 0 2 2 0 2 2 1 1 0 1 0 1 1 2 2 1 0 1 1 1 0 1 0 1 0 0 0 0 0 0 1 0 0 0 0 1 1 0 0 0 1 1 1 0 1 1 0 1 1 0 0 0 0 0 2 1 0 2 0 0 0 2 0 0 0 0 2 0 0 0 1 0 1 1 0 0 0 0 0 1 0 0 0 2 0 2 1 1 0 1 0 1 2 0 2 0 0 0 2 1 1 0 0 2 1 0 0 0 0 1 1 0 0 1 0 0 0 0 2 0 1 0 0 0 1 1 0 1 1 0 0 0 0 0 0 0 2 0 2 2 0 0 0 0 0 0 0 1 1 2 0 0 1 0 1 0 0 0 0 1 1 0 0 1 1 0 2 0 1 1 0 2 2 0 0 1 0 2 1 0 1 2 0 1 1 0 1 0 0 1 1 2 0 0 0 0 1 1 2 0 1 2 0 1 2 1 0 1 1 0 0 1 1 0 2 2 1 2 2 0 2 1 1 2 0 2 1 1 1 0 1 1 0 1 0 0 0 0 1 1 0 1 0 1 1 1 1 1 1 1 0 0 1 2 0 1 0 1 1 0 1 0 0 0 0 1 1 1 1 2 0 0 0 0 0 0 0 0 1 2 0 0 2 0 1 0 0 1 0 0 0 2 2 0 1 1 0 0 0 0 1 2 0 2 2 0 1 0 1 0 0 0 0 0 1 1 0 0 1 0 0 0 0 0 0 1 0 1 1 2 1 2 2 2 0 0 0 0 1 0 0 0 0 0 0 0 0 0 0 2 2 1 0 0 1 0 2 0 1 1 2 0 0 1 1 0 0 0 2 2 2 1 0 2 1 1 0 1 0 0 0 1 1 0 0 0 1 1 1 2 0 2 0 0 1 0 1 0 0 1 1 0 0 0 2 0 2 2 2 2 0 1 0 0 0 0 0 0 0 0 1 0 0 1 0 0 0 2 2 0 0 1 2 1 1 0 0 2 0 0 0 0 0 0 0 0 2 0 0 0 0 0 0 0 0 0 0 1 1 1 0 1 1 2 0 0 0 2 2 0 0 0 0 0 1 1 0 0 0 0 0 1 0 0 1 2 2 0 0 2 2 1 0 2 0 0 0 0 0 1 0 1 1 1 2 2 0 1 1 2 0 0 0 2 0 2 2 0 2 1 0 0 0 2 0 1 0 0 1 1 2 1 1 1 0 0 1 1 1 0 1 0 0 1 0 0 0 1 1 0 0 0 2 0 1 1 0 0 0 1 1 1 1 0 1 0 1 1 1 1 1 0 0 1 1 1 0 0 2 0 0 0 0 0 2 0 0 1 0 0 0 0 2 1 1 0 1 0 2 1 0 1 1 1 1 1 0 0 0 0 0 0 0 0 0 1 1 1 1 0 1 0 0 0 0 1 2 0 0 0 1 0 0 2 2 0 0 0 0 0 0 2 2 2 0 2 1 2 2 0 1 1 1 0 0 1 0 2 0 0 0 0 0 2 0 1 2 1 1 0 1 1 1 0 1 0 0 0 2 0 2 0 0 0 1 1 0 0 2 0 0 0 2 1 1 0 1 1 0 0 0 0 0 1 1 0 0 1 0 0 1 0 1 2 0 0 0 1 1 0 0 0 0 0 1 1
40 0 1 1 0 1 2 2 2 0 0 0 0 1 0 0 0 2 2 1 1 1 0 0 0 0 0 0 0 2 0 0 1 2 0 2 0 2 1 1 1 0 0 1 1 0 1 0 0 0 1 0 0 0 0 2 0 0 1 1 1 2 2 2 0 0 0 0 1 1 1 1 2 0 2 2 0 1 1 0 1 0 1 1 2 0 0 2 2 2 1 1 0 2 0 1 0 1 1 1 1 1 0 1 1 1 2 0 0 0 1 1 0 1 1 1 1 0 2 0 0 0 1 1 1 0 0 0 1 0 0 0 0 0 0 0 0 0 0 1 1 1 0 0 1 0 0 0 0 1 0 0 0 0 0 0 0 0 0 0 1 0 1 2 1 1 1 1 1 1 1 2 1 1 1 0 2 1 1 1 1 1 0 2 2 2 0 2 1 1 2 1 0 0 1 0 0 0 0 0 0 1 0 0 0 1 2 0 1 1 2 0 1 0 0 2 0 0 1 1 1 1 2 2 0 1 1 1 0 2 1 1 0 1 1 1 0 2 2 0 0 0 2 2 2 0 0 1 1 0 0 0 1 0 0 1 1 2 0 2 1 2 0 0 0 0 0 0 2 1 0 1 1 1 0 0 0 0 2 0 0 0 1 2 0 2 0 1 0 2 0 1 0 0 2 2 0 0 0 0 0 0 0 0 0 0 1 0 1 0 0 1 2 0 1 1 2 0 1 0 1 1 1 2 0 0 0 0 0 0 2 0 0 0 0 0 0 2 0 0 0 0 2 0 0 0 0 1 1 2 1 1 0 0 0 1 0 0 1 0 1 1 1 0 0 1 0 2 2 0 2 0 1 1 1 1 2 1 0 2 2 1 1 1 2 1 1 0 0 1 0 0 1 0 1 0 1 1 0 0 0 0 0 2 2 1 0 0 0 0 1 0 0 0 0 2 0 0 0 0 0 2 1 1 0 1 1 0 1 1 0 2 0 1 1 1 0 0 0 0 2 0 1 0 2 1 1 0 1 2 0 0 0 1 1 1 0 2 1 2 0 0 0 0 0 1 1 2 0 1 1 1 2 2 0 1 0 1 0 0 1 2 1 2 1 0 0 1 0 1 1 1 0 1 1 1 1 2 2 2 0 2 1 1 1 1 2 1 1 0 0 2 0 0 1 1 0 1 0 1 1 1 2 2 1 2 1 2 0 2 0 2 0 1 1 1 2 0 1 1 0 2 2 1 2 2 0 2 2 2 1 0 0 0 1 1 0 1 0 0 0 0 1 0 0 2 1 1 1 1 1 1 0 0 1 0 2 1 0 1 2 1 2 0 2 0 0 0 2 1 0 0 1 0 0 1 1 0 0 0 0 1 0 2 0 2 1 1 1 1 2 1 0 1 0 0 0 0 0 0 0 0 0 0 1 0 1 2 0 0 1 0 0 0 1 0 2 0 0 0 1 1 0 1 2 2 2 0 0 1 1 1 0 1 0 0 0 0 0 0 0 0 1 1 1 1 0 1 1 0 0 1 0 1 1 0 1 0 1 1 1 1 2 1 0 0 2 1 1 1 0 0 0 0 0 0 0 0 0 2 0 2 0 1 1 0 1 1 1 0 0 0 0 0 0 0 0 2 1 0 0 0 1 1 0 0 0 0 1 1 0 0 0 0 0 0 1 1 1 2 1 1 0 0 0 1 0 0 0 0 0 0 0 0 1 0 0 1 1 1 1 0 2 0 1 1 2 2 0 2 0 0 0 1 1 0 0 2 0 0 1 2 1 1 2 2 0 1 0 2 0 2 2 0 0 0 1 1 0 2 0 2 0 1 1 1 0 0 1 2 0 0 0 0 1 0 1 1 1 2 1 1 0 2 2 0 0 0 0 0 1 2 1 2 0 2 0 0 0 0 0 0 0 0 0 0 0 0 0 0 2 2 0 0 1 0 1 0 0 0 0 1 1 0 0 1 1 0 2 0 1 0 0 0 2 2 0 0 2 2 1 0 0 0 0 0 0 1 0 0 0 0 0 2 2 0 2 0 0 0 0 1 0 0 0 0 2 1 1 2 1 1 0 1 2 2 0 1 2 1 0 2 2 1 2 1 1 2 0 1 0 2 0 1 0 0 0 0 0 0 0 0 1 2 1 0 0 0 0 0 2 0 1 0 1 1 1 0 0 0 0 1 0 0 1 0 0 0 1 0 0 0 0 0 0 0 0 0 2 0 0 2 0 1 0 0 1 0 0 1 0 0 0 2 1 0 0 0 0 0 1 1
41 1 1 2 0 0 2 2 1 1 1 0 0 2 0 2 0 2 1 1 1 1 0 0 0 0 1 1 1 1 1 0 0 1 1 1 1 2 0 0 2 1 0 0 2 0 0 1 0 1 0 0 0 0 0 1 1 0 1 1 0 1 2 2 0 0 2 0 1 0 0 1 2 0 1 2 1 1 1 0 1 0 2 0 2 0 0 0 2 2 0 0 2 2 0 1 1 0 0 1 1 2 1 0 1 1 2 2 2 0 0 2 0 1 1 0 1 0 0 2 2 0 2 2 2 0 0 1 1 0 1 0 0 0 0 0 0 0 0 0 0 2 0 0 1 0 0 0 1 2 0 0 1 0 0 0 0 0 0 0 0 0 2 2 0 2 1 1 0 1 1 0 0 2 2 0 2 1 1 1 1 1 0 0 0 0 0 1 0 0 0 1 0 2 2 0 1 0 0 2 2 0 1 0 1 1 2 0 0 0 1 0 1 0 1 1 1 1 2 1 1 2 2 1 0 0 1 0 0 0 1 1 0 0 1 0 0 2 2 0 0 0 2 2 2 0 0 0 0 0 0 0 1 0 0 2 2 1 0 0 0 0 0 1 0 0 0 0 1 1 2 0 0 1 0 0 0 1 1 0 1 2 2 2 0 0 0 2 0 2 1 0 0 1 2 1 0 0 1 1 0 0 0 0 0 0 0 2 2 0 0 2 1 0 0 0 0 2 0 1 0 0 1 1 2 0 0 1 1 1 1 1 0 2 0 0 0 2 0 2 0 1 2 0 2 2 0 0 1 1 0 0 0 1 0 0 1 1 0 2 0 1 2 0 1 0 0 2 0 0 0 2 1 0 0 0 1 1 1 1 1 1 0 0 1 1 1 0 0 0 0 0 1 0 2 2 2 0 1 1 1 1 0 2 2 1 0 1 0 0 1 0 0 0 0 1 0 0 0 0 0 0 0 1 0 1 0 0 1 0 1 0 1 0 1 0 0 1 1 1 0 0 2 1 0 1 0 1 2 1 0 0 0 1 0 0 0 1 0 0 2 0 1 0 0 1 1 1 0 0 0 1 1 1 0 2 0 2 0 2 1 1 0 1 1 1 0 1 0 0 1 2 0 2 0 0 1 1 1 1 1 2 1 1 1 1 2 0 1 0 1 1 1 1 1 1 0 1 0 1 1 1 2 2 1 2 1 1 1 2 0 1 0 0 0 0 2 0 1 1 1 1 0 0 0 2 0 0 0 0 0 0 0 0 1 1 0 1 1 0 0 0 0 1 0 0 0 0 0 0 0 0 1 0 1 0 0 1 0 1 2 0 0 0 1 0 0 1 0 0 0 0 1 0 0 0 0 0 0 0 0 1 0 1 0 2 2 2 2 2 0 0 0 1 0 1 0 0 0 0 0 0 0 0 0 2 2 1 0 0 1 0 1 0 2 0 2 0 1 1 1 0 0 0 1 1 1 1 0 1 1 1 1 1 1 1 0 2 1 0 0 0 1 2 2 2 1 1 0 0 0 0 0 0 0 0 0 0 0 0 1 0 2 2 1 2 1 1 0 1 1 1 0 0 0 0 0 0 0 1 0 0 0 1 2 0 1 2 2 0 0 0 0 2 1 2 0 1 1 0 0 0 0 0 0 2 0 0 0 0 0 2 0 0 0 0 2 1 1 2 1 1 0 1 1 0 0 0 0 0 0 0 0 1 0 0 0 0 0 0 0 2 2 1 0 1 2 2 0 2 0 0 0 1 1 0 0 1 2 2 2 2 0 1 2 2 0 2 1 2 1 1 2 1 0 0 1 1 0 1 0 1 0 0 1 1 0 1 0 1 0 0 1 1 1 1 0 1 1 1 1 1 0 2 2 0 0 0 0 0 0 2 1 2 0 2 0 0 0 0 0 0 1 0 1 0 1 0 0 0 2 2 0 0 1 0 0 0 0 0 1 0 0 0 0 2 1 0 1 0 1 0 0 0 2 2 0 2 2 2 1 1 0 0 0 0 0 0 0 0 0 2 0 1 0 0 0 0 0 1 0 1 0 0 2 2 0 0 0 0 0 1 1 0 2 1 0 1 1 1 0 1 2 2 2 0 0 1 0 1 0 2 0 2 0 0 0 0 0 2 0 0 1 0 1 1 0 0 0 0 2 0 0 0 1 0 2 0 0 0 2 0 1 0 1 1 1 0 1 0 0 0 0 0 0 0 0 0 1 0 0 0 0 0 0 1 1 0 0 0 0 0 0 1 0 0 0 0 0 0 2 2
42 0 1 1 0 0 0 1 2 0 1 1 1 1 0 0 0 1 1 0 1 0 0 0 0 0 0 0 0 0 1 1 1 2 2 0 2 2 0 0 1 0 0 0 0 2 1 0 0 1 0 0 0 0 0 2 0 0 2 0 2 2 1 0 0 1 1 2 2 0 0 2 1 0 2 1 0 0 0 1 0 0 1 1 1 0 0 0 2 2 0 0 1 1 0 1 1 2 1 1 1 2 0 1 0 1 2 2 1 0 0 1 0 1 1 0 1 0 1 1 1 0 1 1 1 0 0 1 1 0 0 0 0 0 0 0 1 0 0 2 0 2 0 0 1 0 0 0 0 0 0 0 0 0 0 0 1 0 1 2 2 0 1 2 2 2 1 1 1 1 1 1 0 2 2 0 1 0 0 0 0 0 2 2 2 0 2 2 1 0 0 2 0 1 1 0 1 0 0 0 0 1 0 0 1 1 1 1 1 1 1 0 1 0 0 2 0 2 2 0 2 2 2 2 0 0 0 2 2 0 0 0 0 1 1 0 0 2 1 1 0 0 2 1 1 0 0 0 0 0 0 0 1 1 0 1 2 2 0 0 0 0 0 0 0 0 0 0 2 2 0 1 0 1 0 0 0 1 1 0 0 1 0 1 0 0 0 1 0 2 0 1 1 0 1 0 1 1 0 2 0 2 0 0 0 0 0 0 0 0 1 1 2 0 2 0 2 0 0 0 1 1 1 1 1 0 0 0 1 0 2 2 0 0 0 0 1 0 2 1 0 2 2 0 0 0 0 0 2 1 0 1 0 0 0 2 0 0 0 0 0 1 1 0 1 0 0 2 0 0 0 2 0 0 1 1 0 2 2 0 0 0 0 0 1 0 0 0 0 0 1 1 0 1 2 0 0 0 0 0 0 0 0 0 0 0 0 0 0 0 1 0 1 0 1 2 0 0 0 0 0 0 1 2 0 1 1 0 0 0 0 0 1 0 1 0 0 1 0 0 1 1 1 1 1 1 0 2 2 2 1 0 0 1 1 1 0 1 0 1 1 0 0 0 0 1 1 2 0 0 0 1 1 1 1 1 1 0 0 0 2 2 0 1 1 0 0 1 1 1 1 2 0 0 1 1 1 0 0 2 0 2 2 2 2 0 2 0 0 1 0 2 1 0 1 0 0 1 1 2 2 0 2 1 1 1 0 1 0 1 1 0 0 1 1 0 2 0 2 2 0 1 0 0 0 1 0 0 1 1 0 1 0 0 1 1 0 1 0 0 1 0 0 1 0 0 0 1 1 1 0 0 0 0 0 0 0 0 1 0 1 0 1 0 2 1 1 0 1 1 1 0 0 0 0 2 0 0 0 0 0 2 0 1 0 2 0 0 1 1 0 0 0 0 2 0 0 0 1 0 0 0 0 0 0 1 2 1 0 0 0 1 0 0 1 0 2 1 1 1 1 0 0 0 0 0 0 1 0 1 1 1 0 0 0 0 0 2 1 0 0 0 1 1 1 1 0 1 1 1 0 1 0 0 0 0 0 0 2 2 0 0 2 2 2 1 2 1 0 0 0 0 0 1 1 0 1 0 0 1 1 1 1 1 1 1 1 2 2 0 1 0 0 1 0 1 0 1 1 0 0 0 1 0 0 1 1 0 0 0 0 0 0 0 2 2 1 1 1 2 0 0 0 0 0 1 0 0 0 0 0 0 0 0 0 2 1 0 0 0 0 0 2 0 2 0 2 2 0 2 0 0 0 1 1 0 0 1 0 0 0 1 0 0 0 2 0 2 0 2 0 2 2 1 0 0 0 0 0 1 0 2 0 0 1 1 0 0 0 2 0 0 0 0 1 0 1 0 1 1 0 2 0 2 2 0 0 0 1 0 0 2 2 2 0 2 0 0 1 0 0 0 0 0 0 0 0 1 0 1 2 1 0 1 1 0 0 1 1 1 1 0 0 0 0 0 1 0 2 0 0 0 0 0 1 1 0 0 1 2 2 0 0 0 0 0 0 0 0 0 1 2 1 1 1 0 1 0 0 0 1 0 2 0 1 0 1 0 1 1 1 0 0 1 2 2 0 0 1 1 0 1 2 0 1 0 1 1 0 1 0 2 1 1 2 2 2 1 0 1 0 0 2 2 2 0 0 0 0 1 1 1 0 0 1 0 0 0 0 0 1 1 0 1 2 0 0 1 1 0 0 0 0 0 0 0 0 0 2 0 0 1 0 2 0 1 2 0 0 1 0 0 0 2 0 1 0 1 1 0 2 2
43 0 1 2 0 0 0 2 2 0 0 1 0 1 0 0 0 1 2 0 2 0 0 0 0 0 0 0 2 2 1 0 1 2 1 1 1 2 0 0 2 1 0 0 1 1 0 0 1 1 0 0 0 1 1 2 0 0 0 0 1 2 2 2 0 0 1 1 1 0 0 0 2 0 1 2 1 1 1 0 1 0 2 1 0 0 0 0 1 2 0 0 2 0 0 0 0 0 0 1 0 2 0 0 1 1 1 0 1 1 0 1 1 2 2 1 2 0 0 2 2 0 2 2 0 1 0 1 2 1 0 0 0 0 1 0 0 0 0 0 1 1 0 0 1 0 0 0 1 1 0 0 0 0 0 0 1 0 0 0 0 0 0 2 0 1 0 1 1 1 0 1 1 1 2 0 2 1 1 1 1 1 1 1 1 0 1 1 1 2 2 0 0 1 1 1 0 0 0 0 0 0 0 0 2 0 2 1 1 0 2 0 2 0 0 2 0 0 1 1 1 1 2 2 0 1 1 2 0 2 0 0 1 2 1 1 0 2 1 1 0 0 2 1 1 0 0 0 0 0 0 0 1 0 0 1 0 0 0 0 0 0 0 0 0 0 2 1 0 0 2 0 0 1 0 0 0 1 1 0 1 2 2 2 0 2 1 2 0 2 1 1 1 0 1 0 0 1 1 2 0 0 0 0 0 0 0 0 1 0 0 0 2 2 1 0 1 1 1 0 1 1 2 1 2 0 0 0 0 0 1 1 0 2 0 0 0 1 1 1 0 1 2 0 1 1 0 0 1 1 0 0 1 1 1 0 2 0 0 0 0 0 0 0 0 1 0 1 1 0 1 1 1 1 1 1 1 0 1 1 1 0 0 0 0 1 0 0 0 0 1 2 1 0 1 1 2 1 0 0 1 0 0 1 0 0 1 1 0 0 0 0 1 0 1 2 0 0 0 0 0 0 1 1 0 1 0 1 2 0 2 0 0 1 1 1 1 0 0 0 1 0 1 0 2 1 1 1 2 2 0 0 0 2 2 2 0 2 1 2 1 0 1 0 0 0 2 2 0 0 0 0 1 1 0 1 0 2 0 0 2 2 0 1 1 0 1 1 0 0 1 1 0 1 1 0 2 2 2 1 1 1 1 1 2 0 2 1 2 0 1 1 2 0 0 2 0 0 2 0 1 2 2 1 0 1 1 0 0 0 2 0 0 2 1 0 1 1 2 2 1 1 2 2 2 2 0 1 1 1 0 0 0 0 2 1 0 1 0 0 0 0 1 0 1 1 1 2 1 0 0 1 0 0 0 0 0 0 0 0 1 1 1 0 1 1 1 0 1 0 0 0 0 0 0 0 0 0 0 0 0 2 2 1 0 2 0 1 1 1 0 0 0 1 0 2 0 0 0 1 0 1 0 0 0 0 0 1 0 0 0 1 0 0 2 0 2 0 0 1 1 0 0 1 2 2 2 0 0 0 0 2 0 1 0 0 0 2 2 0 0 0 1 0 0 2 0 1 0 0 0 0 0 0 0 1 1 0 1 1 1 1 1 0 1 0 1 1 0 0 0 0 0 0 0 1 2 0 0 2 1 0 0 0 2 0 1 1 2 2 0 0 0 1 0 0 0 1 1 0 0 1 1 1 0 1 1 0 1 1 0 0 1 1 1 1 2 0 0 0 0 0 1 0 0 2 0 1 0 0 0 0 1 0 0 1 1 1 1 0 1 1 2 0 1 0 1 0 0 1 1 0 1 1 1 1 0 2 0 0 1 2 0 0 0 1 0 1 0 2 0 2 2 2 0 0 0 1 0 2 0 2 0 0 1 0 0 1 0 0 0 0 1 1 1 0 0 1 2 2 1 2 0 2 2 0 0 0 0 1 0 1 0 0 0 2 0 0 2 0 0 2 1 1 1 1 1 0 0 0 2 2 0 0 1 0 0 0 1 1 1 0 0 0 0 0 1 0 1 0 1 0 0 0 0 0 0 0 1 2 2 0 0 0 0 0 0 1 0 0 0 0 0 1 2 1 1 0 0 0 1 1 1 0 1 1 0 1 0 2 0 0 0 0 0 0 0 0 1 1 0 2 2 1 0 0 0 2 0 1 0 1 0 1 1 0 0 0 0 1 0 1 1 2 2 1 0 1 0 1 2 0 0 0 2 0 2 1 0 0 1 1 0 0 1 1 1 0 0 0 0 0 0 0 0 0 0 0 0 1 1 0 0 1 0 0 1 1 1 2 0 0 0 1 0 0 0 0 1 0 1 1
44 1 2 0 0 0 0 1 2 0 0 1 1 1 0 1 0 2 1 0 2 0 1 0 0 0 0 0 0 0 1 1 0 0 2 0 2 1 1 1 1 1 2 2 2 0 1 0 0 1 1 0 0 1 1 2 0 0 1 1 0 1 0 0 0 1 1 1 1 0 0 1 2 0 2 2 0 1 1 0 1 0 2 0 1 0 1 0 2 2 0 0 2 2 0 2 0 1 1 2 1 2 1 0 1 0 2 1 2 1 0 1 0 2 2 0 2 0 0 1 2 0 0 0 0 1 0 1 2 1 0 0 0 0 0 0 0 0 0 2 1 1 1 0 2 0 1 0 0 2 1 0 0 1 1 0 1 1 0 0 0 0 1 2 2 2 2 0 0 0 0 0 1 1 1 0 2 0 0 0 0 0 0 2 2 2 0 0 0 0 0 0 0 1 1 0 1 0 0 0 0 0 0 0 1 1 2 1 1 0 0 0 2 0 0 2 0 0 0 2 0 0 0 0 0 0 0 1 0 1 1 1 0 0 2 1 1 2 2 0 0 0 2 1 2 1 1 1 1 0 0 0 1 0 0 2 1 0 0 0 0 0 0 2 1 0 1 0 1 1 1 1 0 2 0 1 0 1 1 0 1 1 1 1 0 1 1 2 0 2 1 1 1 0 2 1 0 0 1 2 0 0 0 0 0 0 0 0 0 0 0 1 2 1 1 0 2 1 0 0 2 2 1 2 2 0 0 0 1 2 2 0 0 1 0 0 0 2 0 2 2 2 2 0 0 0 0 0 2 0 0 0 0 1 0 1 1 0 0 2 0 2 0 1 0 0 0 2 0 0 0 2 0 0 0 0 1 1 0 2 0 2 1 1 1 1 0 1 1 0 0 1 0 1 2 1 1 0 1 1 1 1 0 2 1 1 1 0 0 0 1 0 0 0 0 2 0 1 0 0 0 0 0 0 1 1 1 0 1 1 0 0 0 1 1 2 1 1 0 0 0 0 1 0 1 2 1 0 1 2 0 0 0 0 0 0 0 1 0 0 2 0 0 1 0 1 1 2 0 2 1 1 2 2 0 1 0 2 0 2 0 1 0 2 1 0 0 0 1 0 1 2 0 1 1 1 1 2 2 1 1 2 2 2 2 0 2 1 2 0 0 2 1 1 0 2 1 0 2 1 1 1 1 1 0 1 0 0 1 1 1 0 0 0 1 0 2 0 1 1 1 1 1 1 1 1 0 1 1 2 1 0 0 0 2 0 1 1 1 1 1 0 0 0 2 0 0 1 1 2 0 0 1 0 0 0 1 2 0 2 2 0 1 0 1 0 0 0 0 0 0 0 0 0 0 1 0 0 0 0 0 1 1 2 0 2 1 2 2 2 0 0 0 0 2 0 0 0 0 0 0 0 0 0 0 2 2 2 0 0 1 0 0 1 1 0 1 0 2 2 2 1 0 1 2 1 1 0 1 2 0 1 0 0 0 0 0 2 2 0 0 0 0 0 0 1 0 1 1 1 0 1 0 1 1 1 1 0 1 1 0 1 1 1 1 0 1 1 0 1 0 0 0 0 0 0 1 1 0 2 2 0 0 0 1 0 1 0 1 1 1 0 0 1 0 0 0 1 1 0 1 0 0 0 0 1 0 0 0 0 0 1 0 0 1 0 0 1 1 2 0 0 0 0 0 0 0 0 0 0 0 0 0 0 0 1 1 0 1 0 0 0 2 0 1 1 2 2 0 2 0 0 2 1 1 0 0 2 0 0 1 1 1 0 2 2 1 1 0 2 0 2 2 0 1 0 0 0 0 1 0 2 0 0 2 2 1 0 2 2 0 0 1 1 0 0 1 2 1 1 0 1 0 1 1 0 0 0 2 0 2 0 0 0 0 2 0 0 1 0 0 1 0 0 0 0 0 1 1 0 1 1 0 0 2 0 0 0 0 0 2 0 0 0 0 0 1 0 1 0 0 0 0 1 2 2 0 1 2 1 2 0 0 0 0 0 0 0 1 0 1 1 0 1 2 1 1 0 0 0 0 2 2 2 2 1 0 1 0 2 1 1 0 0 0 0 0 1 2 1 0 2 2 1 2 0 2 2 0 1 0 2 1 2 1 0 0 0 1 1 0 0 2 1 1 0 0 0 0 1 2 0 1 0 2 0 1 0 0 1 1 0 0 1 1 0 1 0 0 0 0 0 1 1 0 1 0 0 0 0 0 1 0 0 0 0 0 1 0 1 0 0 0 0 0 0 0 0 0 0 2 1
45 0 2 0 0 0 0 1 2 1 0 1 1 0 0 0 0 1 2 0 0 0 1 0 0 0 0 0 1 1 1 1 2 1 1 0 2 2 1 1 1 1 0 0 1 0 1 0 2 2 0 0 0 0 0 0 0 1 2 1 1 1 1 2 0 1 1 1 2 1 0 1 2 1 2 2 0 1 1 1 1 0 2 0 1 0 0 1 2 2 1 1 0 1 0 1 0 1 1 2 1 2 0 1 0 0 2 0 0 0 1 0 1 2 2 0 1 0 0 2 2 0 0 0 0 2 0 0 1 0 0 0 0 0 0 0 0 0 0 0 2 1 0 0 1 0 1 0 1 1 0 0 1 1 1 0 1 1 0 1 2 2 2 2 1 2 2 1 0 2 2 1 1 1 1 1 1 0 0 0 0 0 0 2 0 0 0 2 0 0 0 2 0 2 2 0 1 0 0 0 0 0 0 1 0 2 1 1 0 0 1 0 0 0 0 2 1 1 2 1 1 2 2 1 0 1 0 2 0 2 0 0 0 0 2 0 0 2 2 0 0 0 2 1 1 0 0 0 1 1 1 2 2 0 0 1 0 1 0 0 0 0 0 1 0 0 2 1 2 2 0 0 0 2 0 0 0 1 1 0 0 1 2 2 0 2 1 2 0 2 1 0 1 0 1 0 0 2 1 2 0 0 1 1 1 0 0 0 1 0 0 2 2 1 2 1 2 1 1 0 1 1 1 2 2 0 1 0 0 2 1 1 0 2 0 0 0 1 1 1 0 1 2 0 0 0 1 0 1 1 0 1 1 1 1 0 2 0 0 2 0 2 1 0 1 0 0 2 2 1 2 0 1 1 0 1 2 1 0 2 1 1 0 0 0 0 0 0 0 0 0 0 2 0 2 1 1 0 1 1 1 1 0 2 2 2 0 1 0 0 0 0 0 0 0 1 1 0 0 0 0 0 0 2 1 1 0 0 0 0 0 0 0 1 0 1 0 1 0 0 1 0 1 0 2 0 0 1 1 0 0 1 0 2 1 1 0 2 0 2 0 1 1 0 0 1 1 2 0 1 1 1 0 0 2 0 2 2 1 0 1 1 1 1 2 0 0 0 0 0 0 1 1 2 1 0 2 1 1 1 1 2 1 1 1 1 2 2 2 0 0 2 1 0 1 1 1 0 1 2 2 0 2 2 1 2 0 0 1 1 1 0 0 0 0 1 1 1 1 1 2 2 1 1 1 0 1 1 1 1 0 0 1 0 2 1 0 0 0 0 0 0 1 0 1 1 1 1 1 0 0 0 0 0 0 0 0 0 0 0 2 1 0 0 0 0 0 0 0 0 0 0 0 1 1 0 1 0 0 0 0 1 0 1 1 2 0 2 2 2 0 0 0 2 0 2 0 0 0 0 0 0 0 1 1 0 0 1 0 0 1 0 1 0 1 1 1 0 0 1 0 0 0 1 2 1 1 0 1 1 0 2 1 0 1 1 0 2 2 1 0 0 1 1 2 2 0 0 2 1 1 1 0 0 0 1 1 0 1 1 0 2 1 0 1 0 1 0 1 1 0 0 0 0 0 0 2 1 0 1 0 1 0 1 1 0 0 1 1 0 0 0 0 0 0 1 0 1 1 0 0 0 1 0 1 0 0 0 0 0 0 0 1 0 1 1 1 0 1 1 0 0 0 0 1 1 0 0 0 0 0 0 0 0 0 2 1 0 0 0 0 1 2 0 1 1 2 1 0 1 1 1 1 1 1 0 0 1 1 2 2 1 1 0 2 2 0 1 0 2 0 2 2 1 0 0 0 0 0 1 0 1 0 0 1 0 1 1 0 1 0 0 1 1 1 0 0 1 2 2 1 2 0 2 2 0 0 0 1 0 1 1 0 1 0 1 0 0 0 0 0 0 0 0 0 0 0 1 0 0 1 1 0 0 2 0 0 0 0 0 1 0 0 0 0 1 1 0 2 0 0 0 0 0 1 1 0 0 2 2 1 0 0 0 0 0 0 0 2 0 0 0 1 0 2 2 1 0 0 1 0 1 0 0 2 1 0 0 1 2 1 1 2 0 2 2 0 2 2 1 1 1 1 0 0 0 1 2 0 0 0 0 0 0 0 1 1 2 0 0 0 1 2 2 2 0 1 0 0 0 2 0 2 0 0 0 1 1 0 1 1 0 0 1 2 0 0 0 1 1 0 0 0 0 0 0 0 0 2 0 0 2 0 2 0 1 1 0 1 1 0 1 0 1 0 0 0 1 1 1 2 1
46 1 1 2 0 0 2 2 0 2 0 0 0 0 0 0 0 2 0 0 2 0 0 0 0 0 0 0 2 1 1 1 1 2 0 2 0 0 0 0 2 2 1 1 1 1 1 0 0 1 0 0 0 0 2 1 0 0 0 1 0 1 2 2 1 1 1 1 2 0 0 1 2 1 1 2 1 2 2 0 2 0 1 1 1 0 1 0 1 1 0 0 2 2 0 2 0 1 1 1 1 2 0 1 1 1 2 1 2 1 0 1 1 1 1 0 0 0 0 2 2 0 2 2 1 0 0 2 2 1 1 0 0 1 0 0 0 0 1 0 1 1 0 0 0 0 0 0 0 0 0 0 2 0 1 0 0 2 0 0 1 1 2 2 1 2 2 1 1 0 0 1 1 1 1 0 1 1 1 1 1 1 1 1 1 0 0 0 0 1 1 0 0 0 1 0 1 0 0 0 0 0 0 0 1 1 2 0 0 1 1 0 2 0 0 2 0 0 1 1 1 0 1 1 0 0 1 1 0 1 0 0 0 0 1 0 0 2 1 1 0 0 2 2 2 0 0 1 1 0 0 0 1 0 0 1 1 1 0 1 1 1 1 1 0 0 0 1 1 1 1 0 1 1 1 0 0 0 2 0 0 0 0 1 0 0 0 1 0 1 1 0 0 0 1 0 0 1 1 2 1 0 1 1 0 0 0 0 1 0 0 1 1 0 0 0 1 0 1 0 0 0 1 1 2 0 1 0 1 1 2 2 0 1 0 0 0 1 1 0 0 0 1 0 1 1 0 0 1 2 1 0 1 0 1 0 0 0 0 1 0 1 1 0 1 1 0 1 2 0 2 0 0 0 0 0 0 2 1 1 0 1 0 1 1 0 0 1 1 0 0 0 0 0 2 0 0 0 2 2 1 2 0 1 1 0 0 1 0 0 0 0 0 0 0 2 0 0 0 0 0 0 0 1 1 2 1 0 0 0 0 0 0 2 1 1 0 0 0 1 1 0 1 1 1 1 0 1 1 2 0 0 0 2 1 0 1 2 2 2 1 0 1 0 0 0 2 1 0 0 0 1 1 1 1 0 1 1 1 0 0 2 0 0 1 0 0 0 1 0 1 1 0 1 2 1 1 2 2 0 2 1 0 0 0 2 0 2 1 1 0 1 0 0 0 1 0 1 1 2 2 0 2 2 0 2 0 2 0 2 0 2 0 0 0 0 0 1 1 1 1 1 1 1 2 0 0 1 1 1 0 0 0 1 2 0 0 0 0 2 0 0 0 0 1 1 0 2 2 1 0 0 0 0 0 0 1 2 0 2 2 0 1 0 1 1 1 0 1 0 1 1 0 0 0 1 0 1 0 0 0 1 0 2 0 2 0 0 1 0 2 1 0 1 0 1 1 0 0 0 0 0 0 0 0 1 1 1 0 0 0 0 0 0 1 1 2 0 1 1 2 1 0 0 0 0 0 0 0 1 1 1 1 0 1 1 0 2 2 1 1 0 0 1 0 1 0 2 0 0 0 0 0 0 0 0 0 0 0 0 2 0 1 0 1 1 0 0 0 2 1 1 0 1 1 0 1 0 0 0 0 0 1 0 0 0 1 1 2 0 0 0 0 1 0 1 0 0 0 0 0 0 0 1 0 0 1 0 0 0 0 1 0 1 1 1 2 0 0 0 0 0 0 0 0 1 0 0 0 0 0 0 0 0 0 0 0 0 2 2 0 0 2 0 1 0 2 2 0 2 0 0 0 0 0 0 0 0 0 0 1 2 1 0 1 1 1 1 0 2 0 2 2 1 1 1 0 0 0 0 1 0 0 0 1 1 1 0 1 2 0 0 1 1 0 0 1 0 2 2 2 2 0 2 1 0 0 0 1 0 1 1 2 2 0 2 0 0 0 0 0 0 2 1 2 1 1 1 1 0 1 1 1 0 1 0 0 0 0 1 0 0 0 0 0 1 0 1 1 0 0 0 0 0 1 1 0 0 2 2 2 0 0 0 0 0 0 2 0 0 0 1 0 1 2 0 2 0 0 1 0 1 1 0 2 1 0 0 1 2 1 1 0 0 1 0 0 0 1 1 0 1 2 1 2 0 0 0 1 0 1 1 1 1 1 1 0 1 0 1 0 0 2 1 2 1 0 0 0 0 1 0 1 0 1 0 1 1 0 0 1 1 0 0 0 0 2 0 1 0 0 0 0 0 0 1 1 0 1 0 0 1 0 0 0 0 0 0 0 0 0 0 0 0 0 1 0 1 1 1 2 1
47 0 0 2 0 0 1 2 1 1 0 0 1 2 0 1 0 1 2 1 0 1 1 1 0 0 0 0 1 1 1 1 2 1 1 1 1 1 0 0 1 1 0 0 1 0 1 0 0 0 0 0 0 0 0 1 1 1 2 1 1 1 1 0 0 0 0 2 1 0 0 1 2 0 0 2 2 2 2 0 2 0 2 0 0 0 0 0 2 2 0 0 1 1 0 0 0 0 0 1 0 2 0 0 2 2 0 2 2 0 0 2 0 1 1 1 1 0 0 2 2 0 1 1 1 1 0 1 1 0 1 0 0 0 0 0 0 0 0 0 1 1 0 0 2 0 0 0 0 1 1 0 0 0 1 0 1 0 0 0 2 2 1 2 1 1 1 1 1 1 0 0 0 2 1 0 0 1 1 1 1 1 0 1 1 0 1 1 0 1 1 1 1 1 2 1 2 0 0 0 0 0 1 1 1 1 1 0 1 1 1 0 0 0 0 2 0 0 1 1 1 1 1 1 0 0 1 0 0 0 0 0 1 1 1 1 1 2 2 0 0 0 2 1 2 0 0 0 0 0 0 0 2 2 0 0 1 2 0 0 0 0 1 1 1 1 0 0 1 1 0 2 1 1 0 0 1 1 1 0 1 1 1 2 0 1 1 0 1 1 1 1 1 1 2 1 0 0 0 0 1 0 0 0 0 0 0 0 0 0 0 1 1 0 1 0 1 1 0 0 1 1 1 0 1 0 1 0 1 1 2 1 0 0 0 0 0 2 0 0 0 0 2 0 0 0 1 0 1 1 0 0 0 1 0 0 1 0 0 2 0 2 1 0 1 1 0 1 2 0 2 0 0 0 1 1 2 1 1 1 0 1 0 0 1 0 0 0 0 0 0 1 1 0 2 0 0 1 0 0 0 0 0 2 2 0 0 1 0 0 1 0 0 1 1 1 1 0 0 0 0 2 0 2 2 2 1 0 2 0 2 0 0 2 1 1 1 1 0 0 2 0 2 0 2 1 1 1 2 1 0 0 0 2 1 1 0 2 0 2 0 0 0 1 0 1 1 2 0 1 1 1 0 0 0 2 0 2 0 1 1 2 0 2 1 1 0 0 1 0 1 2 0 2 0 0 2 1 1 2 0 2 1 0 1 2 1 2 2 0 0 2 1 1 0 1 0 0 1 1 1 2 2 2 0 2 0 2 0 2 0 1 0 0 1 0 1 0 1 1 1 1 1 1 2 1 0 0 0 0 0 0 0 0 2 0 1 0 0 1 0 0 0 1 0 0 0 2 1 1 0 1 0 0 0 0 1 2 0 2 2 2 2 0 2 1 1 0 0 0 0 0 0 0 2 0 2 0 0 0 0 2 2 0 0 0 2 0 1 1 1 1 0 2 0 2 1 0 1 0 0 0 0 0 0 0 0 1 0 0 2 0 1 0 2 2 2 0 1 1 2 0 0 1 1 0 0 0 1 2 2 1 0 0 0 0 0 2 2 1 1 0 0 1 0 1 0 1 0 0 1 1 0 0 0 0 0 0 0 0 1 0 2 1 1 1 1 2 0 0 0 0 1 0 0 1 1 0 0 2 0 1 0 2 2 0 0 0 1 2 0 0 0 2 0 1 0 1 1 0 0 0 0 0 0 0 0 0 0 0 0 1 1 0 1 1 2 1 0 1 1 1 0 0 0 1 0 0 0 0 0 0 0 1 0 0 0 0 0 0 0 1 2 1 0 0 1 1 0 1 0 0 1 2 2 0 0 2 0 0 0 0 1 0 1 2 0 2 1 2 0 1 2 0 0 0 1 0 0 1 0 2 0 0 1 1 2 0 0 2 1 1 0 0 1 1 0 0 1 2 1 1 0 2 1 0 0 0 0 0 0 2 0 1 0 1 0 0 1 1 1 0 1 0 1 0 1 1 0 0 1 1 0 0 1 0 1 0 0 0 1 0 1 0 1 1 1 1 1 0 0 0 0 0 1 1 1 0 1 1 1 0 0 0 0 0 1 0 0 0 0 1 1 1 2 0 2 0 0 1 0 2 2 0 0 0 1 0 1 2 1 1 1 0 1 2 0 2 2 1 0 2 0 1 0 0 0 0 0 0 0 2 0 1 0 0 0 1 1 0 0 0 2 1 1 0 0 0 0 1 2 0 0 0 1 0 0 1 0 0 1 1 0 0 1 0 1 0 1 1 0 0 0 0 0 1 0 0 2 0 0 2 0 0 0 0 0 1 0 2 1 1 0 2 0 0 1 0 0 1 2 2
48 0 1 1 0 1 2 1 1 1 0 1 0 0 0 0 0 1 0 0 1 0 1 1 1 1 1 0 1 1 1 2 0 2 1 0 2 2 0 0 0 0 0 0 0 0 0 1 0 1 0 0 0 0 0 2 0 0 1 1 1 1 2 2 1 1 1 1 2 0 0 1 2 0 1 2 1 2 2 0 2 0 2 1 1 0 0 1 1 1 0 1 1 0 1 1 0 2 1 2 0 0 0 1 1 1 2 2 2 0 0 2 0 0 0 0 0 1 0 0 1 1 2 2 2 0 0 1 2 0 1 1 0 1 1 1 0 0 0 0 2 1 1 0 1 0 1 0 1 2 0 0 1 1 2 1 0 2 0 0 1 2 1 2 0 1 0 1 0 2 2 1 0 2 1 0 2 0 0 0 0 1 0 1 1 1 0 0 0 1 0 0 0 2 2 0 1 0 0 0 0 0 0 1 1 1 2 1 0 1 1 0 2 1 0 2 1 0 2 0 2 0 2 1 0 1 0 1 0 1 0 0 0 1 1 1 0 2 2 0 0 0 2 2 2 0 0 0 0 0 0 0 1 0 0 0 2 2 0 0 0 0 0 2 0 0 1 0 1 0 0 1 0 1 0 0 1 1 1 0 1 2 2 2 1 1 0 0 2 2 2 2 2 0 2 0 1 0 0 2 0 0 1 1 0 0 1 0 1 0 0 2 1 0 2 0 1 0 1 0 1 1 2 1 0 0 0 0 1 1 2 0 0 0 0 0 0 2 0 1 0 1 1 0 1 1 0 1 1 2 1 0 1 0 1 0 1 0 0 1 0 1 1 0 1 0 0 1 2 0 2 0 1 1 0 0 2 0 0 2 1 0 0 0 1 1 1 0 0 1 0 1 2 0 2 2 2 0 2 2 2 2 0 1 0 0 1 0 0 0 1 0 0 0 0 2 0 1 0 1 1 2 0 1 0 2 0 0 1 1 0 0 0 1 1 0 1 0 0 0 0 0 1 1 1 2 1 1 1 0 0 0 0 2 1 0 1 1 0 2 0 0 1 0 0 1 1 2 0 0 0 0 1 1 1 0 1 1 0 0 1 2 0 1 1 0 1 1 0 0 1 1 0 0 0 0 1 1 1 2 0 2 1 1 1 1 2 1 1 1 0 1 0 0 1 1 1 0 2 2 2 0 1 1 0 1 1 1 1 2 0 1 0 1 1 0 0 1 1 1 0 2 1 1 1 1 0 0 0 1 0 0 0 0 2 0 0 0 2 0 0 0 0 0 0 0 0 2 1 0 0 0 1 0 0 0 1 2 0 2 2 1 0 0 0 0 0 0 1 0 1 0 0 0 0 0 0 1 0 0 0 1 2 0 0 0 0 0 1 1 0 0 0 1 1 1 0 0 0 0 0 0 0 0 0 0 1 1 0 0 0 1 1 0 2 2 2 0 0 1 2 1 1 1 2 0 0 0 0 1 0 1 0 0 0 0 1 1 1 0 0 0 0 2 2 2 2 1 0 0 0 0 1 0 1 0 1 0 1 2 0 1 2 2 2 2 1 0 0 2 0 0 0 0 0 0 0 0 0 2 1 1 0 0 1 0 1 1 1 0 0 0 0 2 0 1 0 0 0 0 0 0 0 0 0 2 0 0 0 0 0 1 0 0 0 0 2 1 1 2 0 0 0 0 0 1 0 0 0 0 0 0 1 0 0 2 0 0 0 0 0 1 2 0 0 2 2 2 0 2 0 0 0 1 1 0 0 0 1 1 0 0 1 1 1 1 0 2 0 2 2 2 2 1 0 0 0 1 0 2 0 2 0 0 0 0 1 2 0 0 0 0 1 1 1 0 1 1 1 1 1 1 0 1 1 0 0 0 0 1 0 1 0 0 0 1 0 0 1 0 1 0 0 0 0 0 0 1 0 0 2 1 0 0 0 1 0 0 0 1 0 0 0 0 0 1 1 0 1 0 0 0 0 0 2 2 0 1 1 1 1 1 0 0 0 0 0 0 0 0 0 1 0 1 2 0 2 0 0 0 0 1 2 0 1 0 1 1 0 2 1 2 0 0 1 1 0 1 1 0 0 1 2 0 2 0 0 1 0 0 0 1 0 1 0 0 0 1 1 1 0 0 2 2 2 0 0 0 0 0 1 0 1 0 1 0 0 2 1 1 1 0 0 1 2 0 2 0 2 1 0 1 0 0 0 1 0 1 1 1 1 1 0 0 0 0 0 1 0 2 1 0 1 1 0 0 0 0 0 0 1 1
49 0 0 2 0 1 2 1 2 0 0 1 0 1 0 0 0 0 1 1 1 0 0 1 0 0 0 0 1 1 2 0 0 2 2 0 2 1 0 0 1 1 0 0 0 2 0 0 2 2 0 0 0 0 2 2 0 0 2 2 0 2 2 2 0 0 1 2 1 0 0 1 2 1 1 2 1 2 2 1 1 0 1 1 1 0 1 1 2 2 1 1 2 2 1 1 0 2 0 1 0 1 0 0 2 1 2 0 0 0 0 1 1 2 2 1 2 0 0 2 2 0 0 0 0 2 0 1 1 0 0 0 0 0 1 0 0 0 0 1 0 2 0 0 0 0 0 0 0 1 1 0 1 1 0 0 0 1 0 0 1 0 0 2 0 1 0 1 1 0 1 0 1 1 1 0 1 1 1 1 1 1 1 2 1 0 1 1 1 1 1 0 0 1 1 0 1 0 0 0 0 0 0 0 2 1 2 1 1 0 1 1 1 0 0 2 0 0 2 0 2 1 2 2 0 2 2 1 1 2 0 0 0 0 1 0 0 2 2 0 0 0 2 1 2 1 1 0 0 0 0 1 1 1 0 1 2 0 0 0 0 0 1 1 0 0 0 0 0 0 0 2 0 1 1 0 0 1 2 0 1 1 1 1 1 1 2 2 1 2 1 2 0 0 1 1 0 2 2 2 1 0 2 2 2 0 1 2 1 0 0 1 1 0 1 0 1 1 1 0 1 1 2 2 2 0 0 0 0 0 1 2 0 1 0 0 0 0 2 0 0 0 2 2 0 0 1 0 1 0 0 0 0 0 0 0 1 0 1 1 0 1 2 0 1 1 0 2 2 0 2 0 1 1 1 1 2 2 2 0 0 2 0 0 1 0 1 1 1 0 0 0 0 0 2 0 0 1 0 0 0 0 0 2 2 0 0 0 0 0 1 0 1 0 1 1 1 0 0 1 1 1 0 2 1 2 1 0 1 0 1 0 0 2 2 2 0 2 0 0 1 0 0 0 2 1 1 1 1 1 0 0 0 2 1 1 0 2 1 2 0 1 0 0 1 2 0 1 0 0 0 1 1 1 0 0 0 1 0 0 1 2 0 1 1 0 0 0 0 0 1 1 0 2 0 0 1 1 1 2 0 2 0 0 0 2 0 1 1 2 1 2 0 0 1 1 1 0 1 1 1 1 2 2 0 2 0 0 0 1 1 0 0 2 1 1 0 1 2 2 0 2 1 0 1 1 0 1 1 1 1 0 0 0 1 2 0 1 1 1 0 0 0 1 0 0 0 1 0 0 0 2 0 1 1 1 1 1 0 1 2 0 1 0 1 0 0 0 0 0 1 0 0 1 1 0 2 0 0 0 0 2 0 2 0 2 0 0 1 1 0 0 0 0 1 0 0 0 0 0 0 0 0 1 1 1 1 2 0 0 1 0 0 0 1 1 2 0 1 2 1 0 0 2 2 2 2 0 0 1 0 2 0 0 0 0 0 2 2 0 0 0 0 0 0 0 0 2 1 1 0 1 1 0 0 0 1 0 1 1 1 0 2 2 2 2 0 0 0 2 0 0 0 0 0 0 0 0 0 2 0 0 0 1 1 0 0 2 2 0 1 0 0 1 0 0 0 0 0 0 0 2 1 0 0 1 1 0 0 1 0 1 0 0 0 0 2 0 0 0 0 0 0 1 2 0 1 0 2 2 2 2 0 1 0 1 1 1 0 1 0 0 2 0 2 0 2 1 0 1 1 1 0 0 0 0 0 2 0 0 0 1 2 0 2 1 1 2 1 2 1 1 2 1 0 0 1 1 0 2 0 2 0 0 2 0 1 1 0 1 0 0 2 2 0 0 0 1 2 2 0 2 0 1 1 0 0 0 0 1 0 1 1 2 0 2 0 1 1 0 1 0 0 0 0 0 0 1 1 0 1 1 0 0 2 0 0 0 0 0 2 0 0 0 0 1 0 0 0 0 0 0 0 1 2 2 0 1 0 0 1 0 0 0 0 0 1 0 0 0 0 1 2 0 0 0 0 0 0 0 0 2 1 0 1 1 1 1 0 1 0 1 1 0 0 0 0 1 2 1 0 2 2 1 0 0 1 2 2 0 2 0 0 2 0 0 0 1 0 0 0 0 1 2 2 1 0 2 0 1 2 0 1 0 1 0 1 1 0 0 0 0 0 1 2 0 1 0 1 0 1 0 0 0 0 1 0 0 2 0 0 2 0 1 0 1 1 1 0 1 0 0 0 1 0 0 0 1 1 0 0 0
50 0 1 1 0 1 1 2 2 0 0 0 0 1 0 0 0 2 1 1 1 1 0 0 0 0 0 0 1 2 0 1 1 2 1 0 2 1 0 0 1 1 0 0 1 0 0 0 0 0 0 0 1 2 0 0 0 1 2 1 1 2 1 1 0 0 0 1 1 0 0 1 1 0 2 1 0 2 2 0 2 0 1 1 1 0 1 1 2 2 1 1 1 1 0 2 1 2 2 2 1 2 0 1 1 1 2 1 1 0 1 1 0 2 2 0 2 0 1 1 1 1 1 1 1 0 0 2 2 1 1 0 0 0 0 0 0 0 0 0 0 2 0 0 2 0 0 0 0 1 1 0 0 0 2 0 1 0 0 1 1 0 1 2 1 1 1 1 1 0 0 2 1 1 1 0 2 1 0 0 1 2 0 2 1 0 1 0 0 1 1 2 0 1 2 0 1 0 1 1 1 0 0 0 1 1 2 0 0 0 2 0 2 1 0 2 0 0 1 1 1 1 1 1 0 0 1 1 0 1 0 0 0 0 1 0 0 2 2 0 0 0 2 2 2 0 0 0 0 0 0 0 1 0 0 0 0 2 0 1 1 1 0 0 1 1 0 0 1 0 0 1 1 1 0 1 0 1 1 0 2 1 0 2 0 0 0 1 1 2 1 1 2 0 2 0 1 0 0 1 0 0 0 0 0 0 0 0 0 0 0 0 2 0 1 1 2 1 0 0 1 1 1 2 2 0 0 0 0 0 2 0 0 2 0 0 0 0 2 1 0 0 2 0 1 1 0 1 1 1 1 0 1 1 0 0 1 0 0 0 0 0 1 1 0 0 0 2 0 0 0 2 1 1 0 0 0 0 0 2 1 0 0 1 2 0 1 0 0 0 0 1 2 0 2 2 2 1 0 0 0 0 0 2 1 1 1 0 0 0 1 0 2 0 2 2 0 1 0 0 0 2 1 1 1 2 0 0 1 1 0 0 0 0 0 1 1 0 0 1 0 0 2 0 1 0 0 0 1 1 0 1 0 0 0 0 0 2 1 1 1 0 0 1 0 1 1 2 0 0 0 0 2 2 0 0 0 2 1 0 0 0 0 1 2 2 0 0 0 0 1 2 0 2 2 1 1 2 2 2 0 2 1 0 1 1 2 1 0 1 0 1 0 1 1 1 0 0 0 1 1 1 0 0 0 1 0 0 0 0 2 0 0 0 0 1 1 0 1 1 1 1 0 0 0 1 1 1 2 1 1 0 0 0 2 0 0 1 1 1 0 0 0 1 0 0 0 2 0 0 1 1 0 0 0 0 0 1 0 1 1 0 1 0 1 1 1 0 0 0 0 0 1 0 0 2 0 0 0 0 0 1 2 1 0 1 2 2 2 2 0 0 0 2 0 1 0 0 1 0 0 0 0 2 2 0 0 1 0 0 0 0 0 0 1 1 2 0 0 2 0 2 0 1 1 1 1 0 0 1 1 2 0 1 0 0 0 2 1 1 1 0 2 0 0 1 0 0 1 0 0 1 1 0 0 1 1 0 0 0 2 0 2 2 2 2 1 1 0 0 0 0 1 0 1 0 1 0 0 1 0 1 1 1 1 0 0 2 2 0 0 0 0 1 0 1 1 1 1 1 0 0 0 0 0 0 0 0 0 0 0 0 2 0 2 1 2 0 0 0 0 0 0 1 1 0 0 0 0 0 0 0 0 0 0 1 1 0 1 0 0 0 1 0 0 1 2 1 0 2 0 0 0 1 1 0 0 1 0 0 0 1 0 0 1 2 0 1 0 2 1 2 2 0 0 0 1 0 0 1 0 2 0 0 0 1 2 0 1 2 0 0 0 0 2 0 0 0 1 1 1 1 0 2 2 0 0 0 0 1 0 1 1 2 0 2 0 0 1 0 0 0 0 0 0 0 0 0 0 0 2 2 0 0 1 0 0 0 0 0 1 0 0 0 0 0 1 0 1 0 0 0 0 0 1 1 0 1 1 2 2 0 0 0 0 0 0 0 0 1 0 2 0 2 2 0 2 1 0 0 0 2 2 1 1 0 1 0 0 0 0 1 2 0 2 2 0 1 2 1 0 2 2 1 1 0 0 0 0 0 0 2 0 1 0 1 0 0 0 1 0 0 2 2 2 1 0 2 1 1 2 0 1 0 0 0 1 0 0 0 2 0 0 0 0 0 2 0 2 0 1 0 0 0 0 0 0 0 1 1 0 1 0 1 0 0 2 0 1 1 0 0 1 2 0 0 0 0 0 0 0 0
51 0 2 1 0 0 0 2 2 1 0 0 1 1 0 1 0 1 1 1 1 1 0 0 0 0 0 1 0 0 1 0 0 2 0 2 1 2 0 0 1 1 0 0 1 1 1 0 0 1 0 0 0 0 2 1 0 0 1 1 1 2 2 2 0 0 1 1 1 0 0 0 2 0 1 2 1 2 2 2 0 0 2 0 1 0 0 1 2 2 1 1 2 1 0 1 1 1 1 2 0 2 0 1 0 0 2 1 1 0 0 1 1 2 2 1 2 0 0 2 2 0 1 1 1 0 0 0 1 0 2 1 1 1 0 0 1 0 0 0 2 1 1 0 2 0 1 0 0 2 1 0 0 0 1 0 0 0 0 0 1 0 1 2 0 2 1 0 1 1 1 0 1 1 0 0 1 0 0 0 0 0 0 2 1 0 1 0 0 0 0 0 0 1 2 1 1 0 0 1 1 0 0 0 1 1 1 0 0 0 1 0 1 0 0 2 1 0 0 2 0 0 2 2 0 1 1 2 1 1 0 0 0 0 1 0 0 2 2 0 0 1 2 1 1 0 1 0 0 0 0 0 0 0 0 1 0 2 0 0 0 0 1 1 0 0 1 0 1 0 1 0 1 0 0 0 0 0 1 0 0 0 2 0 2 0 1 1 1 2 1 0 1 0 2 0 0 2 0 2 0 1 1 1 1 0 0 0 1 0 0 1 1 0 1 0 1 0 1 0 1 1 1 0 2 0 0 0 1 0 1 2 0 0 0 0 0 1 1 1 0 0 2 0 0 0 0 0 0 1 0 1 0 1 0 1 2 0 0 1 0 1 2 0 1 1 0 1 2 1 2 0 0 0 0 0 2 1 1 1 2 0 0 0 1 1 0 1 1 0 0 0 1 0 1 1 2 1 0 0 0 0 0 2 2 1 0 0 0 0 0 0 1 0 1 2 0 1 0 0 0 2 1 1 0 2 0 0 2 1 1 0 1 1 2 1 0 0 0 0 1 0 1 0 1 1 0 2 2 1 0 1 1 1 0 0 0 2 1 2 1 0 1 1 0 1 1 2 0 0 0 0 1 1 1 1 0 1 0 0 2 2 0 2 0 0 2 0 1 0 1 2 0 1 0 1 1 2 2 1 1 1 0 0 0 2 1 2 1 0 0 2 1 0 1 0 0 0 0 0 0 2 2 2 0 2 1 0 0 1 1 1 0 0 1 1 1 0 1 1 0 1 1 1 1 2 0 1 1 1 1 0 0 1 1 1 0 1 1 0 1 1 0 1 1 0 0 1 0 1 0 0 1 0 1 0 1 1 0 1 2 0 2 0 1 0 0 0 0 0 0 0 0 0 1 0 1 0 0 0 0 1 0 1 0 2 0 0 0 0 0 0 0 1 0 1 0 0 1 0 0 0 0 0 0 2 2 1 0 0 2 0 0 0 2 0 2 0 1 2 1 0 0 2 2 0 1 0 0 1 0 1 0 2 0 0 0 1 1 0 0 0 0 0 2 2 0 0 0 0 1 0 0 0 0 0 1 0 0 0 1 0 2 2 1 1 1 0 1 1 0 0 0 0 0 0 1 0 0 2 1 0 1 0 1 0 1 1 1 0 1 0 1 1 0 0 0 1 1 0 0 0 0 0 0 0 0 0 0 0 0 1 0 0 0 0 2 1 0 1 1 1 0 0 0 1 0 0 1 1 1 1 0 1 0 1 2 0 0 0 0 2 2 0 0 1 2 2 0 1 0 0 1 0 0 0 0 1 1 1 1 1 0 1 1 1 0 1 1 2 0 1 2 0 2 0 0 1 0 1 0 2 0 0 1 0 0 1 0 1 0 0 0 0 2 0 0 0 1 2 1 1 0 1 1 0 0 0 0 0 1 2 2 1 0 2 0 0 0 0 1 0 2 0 2 0 2 1 0 0 1 1 0 0 2 0 0 0 1 0 0 1 0 0 0 0 1 0 1 0 1 0 2 0 1 1 0 2 2 2 0 2 0 0 0 1 0 0 1 0 0 1 1 2 2 0 2 0 0 0 1 0 2 1 2 1 0 0 0 1 0 0 0 0 1 1 0 0 2 2 0 2 2 0 0 0 1 1 0 0 0 2 1 2 1 0 0 1 0 0 1 0 2 1 0 0 1 1 0 1 2 0 0 0 1 1 2 1 1 1 1 0 0 0 1 0 1 0 1 0 0 0 0 0 1 1 0 0 1 0 0 1 0 0 0 0 0 0 0 1 0 0 0 2 0 0 0 0 1 0 0 0
52 0 1 2 0 0 2 1 2 0 0 2 0 0 0 0 0 1 1 1 1 0 0 1 1 1 1 2 1 1 0 1 1 2 1 1 1 2 0 0 1 0 0 2 2 1 1 0 0 0 0 0 1 1 0 2 0 0 1 1 0 2 1 1 0 0 0 1 2 0 0 1 1 0 1 1 1 1 1 1 0 0 2 0 0 0 0 1 2 2 1 1 0 0 1 2 0 2 0 2 0 1 0 2 0 0 2 1 1 0 0 1 1 2 2 2 2 0 1 1 1 0 0 0 0 2 0 1 2 0 1 0 0 0 1 0 0 0 0 0 0 2 0 0 1 0 0 0 0 1 1 0 1 1 0 0 0 1 0 0 2 2 0 2 1 2 2 1 1 1 1 1 1 1 0 0 2 1 0 0 0 2 0 2 0 0 0 2 2 1 1 1 0 0 1 0 0 0 0 2 2 0 0 0 1 0 2 0 0 0 1 0 0 0 0 2 0 1 0 2 0 0 2 2 0 1 1 0 0 0 0 0 2 2 2 2 1 2 2 0 0 1 2 1 2 1 1 0 1 1 1 2 1 1 0 2 0 2 0 1 1 1 0 2 0 0 0 0 1 1 1 0 0 0 0 0 0 2 1 0 1 1 1 1 0 1 1 2 0 2 2 1 2 0 2 0 2 1 0 1 0 0 0 0 0 0 0 0 2 0 0 1 1 0 2 0 2 0 0 0 1 1 1 0 2 0 0 1 0 0 2 2 0 0 0 0 0 1 1 1 0 1 1 0 0 0 0 0 1 1 0 0 1 0 1 0 1 0 0 0 0 0 2 0 2 1 0 2 1 0 1 1 2 1 1 0 2 1 1 1 0 0 0 0 0 0 0 0 0 1 1 1 0 0 2 0 0 1 0 1 0 1 0 2 2 0 1 0 0 0 0 0 0 0 0 2 0 1 0 1 1 2 0 0 0 1 0 0 1 1 0 0 0 2 1 1 0 0 0 0 0 0 0 0 2 1 2 0 1 1 0 0 0 2 1 1 0 1 1 0 2 0 0 0 0 1 1 2 0 0 1 1 1 1 1 0 0 2 0 2 1 2 0 0 2 1 0 0 2 0 2 2 0 1 2 0 2 1 1 2 0 2 1 1 1 1 1 1 2 0 1 1 1 1 0 2 0 1 1 1 1 1 1 2 1 1 0 1 0 1 1 1 0 0 1 0 0 2 1 2 1 0 1 1 1 2 0 1 1 1 0 0 0 1 2 0 0 0 1 0 1 0 1 0 1 1 1 0 0 0 0 1 1 0 1 0 1 1 0 1 2 0 1 0 1 0 0 0 0 0 0 0 0 0 0 0 0 0 0 0 0 2 1 1 0 1 1 0 0 0 0 0 0 1 0 0 0 0 1 0 0 0 0 0 0 0 0 2 0 0 1 0 1 0 1 1 2 1 1 1 1 0 0 0 1 1 1 0 0 0 1 2 0 2 0 0 0 2 2 0 0 0 1 1 1 1 0 2 0 0 1 0 2 0 0 0 0 1 1 1 1 2 2 2 2 1 1 0 1 2 0 0 0 0 1 0 2 1 0 2 1 1 0 0 0 0 0 1 1 1 0 0 0 1 0 0 0 1 0 0 0 0 0 1 0 1 1 0 0 0 0 1 0 0 1 1 0 0 1 1 0 0 0 0 0 1 0 2 0 1 1 1 0 0 0 2 0 0 1 0 0 2 2 0 0 1 1 2 0 2 0 1 0 1 1 0 0 1 1 1 1 1 2 0 2 0 2 2 1 2 0 1 2 1 0 0 0 1 0 1 0 2 0 0 1 1 0 0 1 2 0 0 0 0 2 0 0 1 2 2 1 2 0 2 2 0 0 0 0 0 1 2 1 1 0 1 0 0 1 1 0 1 0 0 0 0 0 0 0 0 2 2 0 0 0 0 1 0 0 0 1 0 1 0 0 1 1 0 0 0 0 0 0 0 1 2 0 0 0 2 2 0 1 1 0 2 0 0 0 1 0 2 0 1 1 0 1 0 0 1 1 0 1 1 0 0 1 1 0 2 2 1 1 0 1 1 0 0 1 1 0 1 2 0 0 0 0 1 0 1 0 2 0 2 0 1 1 1 0 0 1 0 1 1 0 0 0 2 0 2 2 0 1 1 0 0 1 0 0 0 2 0 0 0 1 0 0 0 0 0 0 0 0 0 0 1 0 0 1 1 0 1 0 1 0 1 1 0 0 2 1 1 0 2 1 1 0 0 0 1 2 1
53 1 0 2 0 1 1 2 1 1 0 0 0 0 0 0 0 1 1 0 2 0 0 1 0 0 0 0 0 1 1 0 1 2 2 0 2 1 0 0 2 2 0 0 2 0 0 0 0 1 0 0 0 1 0 1 0 0 1 1 1 1 1 1 0 0 1 0 2 1 1 1 2 0 1 2 1 1 1 0 2 0 2 0 2 1 1 0 1 2 0 0 1 0 0 2 1 2 1 2 1 1 0 1 1 1 2 1 1 0 0 2 2 2 2 1 1 0 0 2 2 0 0 0 0 0 0 2 2 1 0 0 0 0 0 0 0 0 0 2 1 1 0 0 0 0 0 1 0 0 0 0 1 1 0 1 1 2 0 1 1 0 0 1 2 2 2 1 1 1 1 1 2 0 2 0 1 1 0 1 1 1 0 1 0 0 0 2 0 0 0 2 0 2 2 0 1 1 0 1 1 0 0 0 1 0 2 1 2 0 2 0 2 1 0 2 0 0 2 0 2 0 2 2 0 0 0 0 0 0 1 1 0 0 2 0 0 2 2 0 0 0 1 2 2 0 1 1 1 0 0 0 0 0 0 2 0 0 0 0 0 0 0 0 0 0 0 0 2 0 0 2 0 0 0 0 1 1 1 0 1 1 2 1 1 0 0 1 1 2 2 0 0 1 2 1 0 1 0 1 0 0 1 1 1 0 0 1 2 0 0 2 2 1 1 0 1 0 0 0 1 1 2 2 2 0 0 0 1 1 1 1 0 1 0 0 0 1 1 0 2 1 2 0 1 1 0 0 2 1 0 0 0 0 0 2 0 0 0 1 0 1 2 0 2 0 0 2 1 0 1 1 1 1 1 0 1 2 1 1 1 1 0 0 1 1 0 2 2 0 1 1 2 0 1 1 2 0 0 0 0 0 0 2 1 1 1 0 0 0 1 0 1 0 1 1 1 2 0 0 0 2 0 2 1 2 1 0 1 0 2 0 0 2 1 1 1 1 0 1 1 0 2 0 1 1 0 1 1 1 0 0 0 1 1 1 0 1 0 1 1 0 0 0 0 1 1 2 0 0 0 0 0 0 1 1 1 2 0 1 0 1 0 2 1 1 1 2 0 2 0 2 0 2 0 0 1 0 0 2 0 2 1 1 1 1 1 1 1 1 1 0 2 0 2 0 0 0 1 1 1 1 1 1 0 1 1 1 0 1 1 2 0 0 0 0 1 0 1 1 0 1 1 1 2 1 0 0 1 1 0 0 0 0 2 1 0 0 0 0 0 0 0 0 1 0 0 1 0 0 0 1 0 0 0 0 1 2 0 2 2 0 1 0 1 0 0 0 1 1 0 0 0 0 0 0 0 1 0 0 1 0 0 2 0 2 1 1 1 1 1 1 0 2 0 1 1 0 0 0 0 0 0 0 0 2 2 2 0 0 0 2 0 0 2 0 2 0 0 1 0 0 0 0 1 1 1 1 1 1 0 2 1 0 1 0 0 1 0 0 0 0 0 0 0 1 1 2 1 0 0 0 0 0 0 0 0 0 1 1 0 2 2 1 1 2 0 0 0 1 0 0 0 1 1 0 1 0 0 0 0 0 0 0 0 0 0 2 2 2 0 0 0 1 0 0 0 2 0 0 0 0 0 0 0 1 0 0 1 1 1 1 0 0 0 0 1 1 1 2 1 1 0 1 1 0 0 0 1 1 1 1 0 1 0 1 1 0 0 0 0 1 1 0 0 0 2 1 0 1 1 0 1 1 2 0 0 0 2 2 2 2 1 0 0 2 0 2 0 2 0 2 2 0 1 0 0 1 0 1 0 1 0 0 1 0 0 0 1 2 1 1 2 2 0 0 0 1 2 2 1 2 0 2 2 0 0 0 1 1 1 0 0 0 0 2 0 0 1 0 0 0 0 0 0 0 0 0 0 0 2 2 0 0 0 0 1 1 1 1 1 0 0 0 0 1 0 0 1 0 1 0 0 0 1 1 0 1 1 2 1 1 0 0 0 0 1 0 0 0 0 0 0 2 2 0 2 0 0 0 1 1 2 0 1 0 1 1 0 1 0 1 2 0 1 1 0 1 2 1 0 2 1 0 0 0 1 1 0 0 1 1 0 0 1 1 1 1 0 0 0 0 2 0 0 0 0 0 0 0 2 0 1 0 0 1 1 1 0 0 2 0 0 0 0 1 1 1 1 0 0 0 0 0 1 1 0 0 2 0 0 1 0 1 0 0 1 1 0 1 1 0 0 2 0 0 0 0 0 1 2 1
54 0 0 2 0 0 2 1 2 0 0 1 0 0 0 0 0 0 0 0 2 0 0 0 0 0 0 0 1 1 1 2 0 2 1 1 1 0 0 0 2 2 0 0 1 0 1 0 0 0 0 0 1 2 1 0 0 0 0 0 1 2 0 0 0 0 0 0 2 0 0 1 2 0 1 2 1 1 1 1 0 0 2 0 2 0 0 1 2 2 1 1 1 0 1 1 0 0 0 1 0 2 0 1 1 1 1 2 1 0 0 1 0 0 0 0 0 0 1 1 1 0 2 2 0 0 0 1 2 0 0 0 0 1 0 0 0 0 0 0 0 2 0 0 1 0 0 0 0 1 0 0 0 0 0 1 0 1 0 0 0 0 1 2 0 1 2 1 2 0 0 2 1 1 1 0 1 1 1 1 1 2 0 1 0 0 0 0 0 1 0 0 0 0 1 0 2 0 0 0 0 2 1 1 2 1 1 1 0 0 2 0 2 1 0 2 0 0 2 0 2 1 2 2 0 1 1 1 0 1 0 0 2 2 1 2 0 2 2 0 0 0 2 1 1 0 0 0 0 0 0 0 1 0 0 1 0 1 0 0 0 0 0 0 0 0 0 0 0 0 0 2 0 0 0 0 0 1 0 0 0 1 1 1 1 0 1 1 1 2 0 0 1 0 2 1 1 1 0 0 0 0 0 0 0 0 1 0 2 0 0 2 1 0 1 0 1 2 1 0 2 2 2 1 0 0 0 0 1 1 1 1 0 0 0 0 0 2 0 1 0 0 2 0 0 1 0 1 0 1 0 1 0 0 0 1 0 0 0 2 0 2 1 1 1 0 0 0 2 0 2 0 1 1 1 1 2 1 0 2 0 2 0 0 1 2 1 0 0 0 0 0 0 2 2 0 0 1 0 1 1 1 0 2 2 0 0 1 0 0 0 0 0 0 0 1 1 1 0 0 0 1 0 1 0 2 0 0 0 0 0 0 0 1 0 0 0 1 0 0 2 0 2 1 0 1 0 1 1 1 0 0 0 1 1 1 0 2 1 2 1 0 0 0 0 2 0 2 0 0 0 0 2 2 0 1 0 1 0 1 1 0 0 0 1 0 0 1 0 1 0 2 1 1 1 1 0 0 0 2 0 2 1 1 1 1 2 1 1 1 0 1 0 1 0 2 0 0 1 1 1 0 2 2 1 2 0 1 0 2 0 2 0 1 0 0 1 0 1 1 1 1 1 0 1 2 0 1 1 2 1 0 0 0 2 0 2 0 2 0 1 0 0 0 0 0 0 1 1 0 0 1 2 0 1 0 2 1 0 1 2 0 0 0 0 0 0 1 1 1 1 1 1 0 0 1 0 0 0 0 0 2 0 2 0 2 0 1 1 1 0 0 0 0 0 0 0 0 0 0 0 0 0 0 0 1 1 0 0 0 1 1 0 0 2 0 2 0 0 1 2 1 0 0 1 0 0 0 0 1 1 2 0 1 0 0 0 2 2 0 0 0 2 1 1 1 1 0 1 1 0 2 0 0 1 0 0 0 1 1 1 0 2 2 1 2 1 1 0 1 0 0 0 1 1 1 2 0 0 1 0 1 0 1 0 0 1 0 0 0 1 1 0 1 0 0 0 1 1 1 0 0 0 1 0 1 1 0 0 0 0 1 0 0 0 0 1 0 0 0 0 0 0 0 0 1 0 1 1 1 1 1 0 0 0 1 0 0 2 2 0 0 2 0 0 0 0 2 0 2 0 1 0 0 0 2 1 2 0 0 0 0 1 0 2 1 1 2 0 2 1 2 2 0 0 0 1 0 0 2 0 2 1 0 1 0 0 0 0 2 0 0 0 0 2 0 0 0 0 1 0 1 0 2 1 0 0 0 2 0 1 1 1 1 0 0 0 0 2 0 0 2 1 0 1 0 1 1 0 0 1 1 0 0 1 0 1 0 0 0 0 0 0 0 0 1 1 0 1 0 0 0 0 0 1 1 0 0 2 2 1 0 1 0 0 0 0 1 0 0 1 2 0 1 1 0 1 0 0 1 0 0 1 0 1 1 0 1 0 1 0 2 1 0 1 1 0 1 2 1 1 1 2 1 1 0 2 1 0 0 0 2 0 1 0 0 0 0 0 0 0 0 2 1 0 0 0 1 0 0 1 0 0 0 1 0 1 0 0 0 2 0 0 0 1 0 0 0 1 0 0 1 1 1 0 0 0 0 0 1 1 0 0 1 0 0 1 1 0 1 0 1 0 1 0 0 0 1 1 1 2 0
55 0 1 1 0 0 0 2 2 0 0 1 0 0 0 0 0 1 0 0 1 0 0 0 0 0 0 0 0 0 2 0 1 1 2 0 2 1 0 0 2 2 0 1 2 1 0 0 0 0 0 0 1 1 0 2 0 0 0 1 1 1 2 2 1 1 2 1 2 1 0 1 2 0 1 2 1 1 1 0 2 0 0 2 2 0 0 1 1 2 1 1 1 1 0 1 0 0 0 2 0 2 0 1 1 1 2 1 1 0 0 2 1 2 2 1 2 0 1 1 1 0 1 1 0 2 0 1 1 0 0 0 0 0 0 0 0 0 0 0 1 1 0 0 0 1 0 0 0 0 0 0 1 1 0 1 1 1 0 0 1 1 1 2 1 2 2 2 0 2 1 0 1 1 2 0 2 0 0 0 0 0 1 1 0 0 0 1 0 1 0 1 1 1 2 1 2 1 0 0 0 0 0 0 2 1 2 1 0 0 2 0 1 0 0 2 0 1 2 0 2 1 1 1 0 2 2 1 0 0 0 0 0 0 1 1 1 2 2 0 0 0 2 2 2 0 0 0 0 0 0 0 1 0 0 1 1 2 1 1 1 2 0 0 1 1 0 0 0 0 0 2 0 2 1 1 0 1 2 0 1 2 2 2 0 0 0 2 0 2 1 1 1 0 1 0 1 2 0 0 0 0 1 1 1 0 0 1 1 0 0 1 2 1 0 0 0 0 0 0 2 2 0 2 1 0 0 1 1 1 1 2 0 1 0 0 0 1 1 1 1 1 1 0 0 0 0 0 1 0 0 0 0 2 0 0 2 0 0 0 0 0 2 0 2 0 0 2 2 0 2 0 1 0 1 1 2 2 2 0 0 2 0 0 2 1 1 0 0 1 1 1 1 0 2 1 1 1 0 0 0 0 0 1 0 0 2 2 0 0 0 0 1 0 1 2 0 0 0 0 0 0 0 1 1 2 1 0 0 0 0 0 1 1 1 0 0 0 0 0 0 0 2 0 1 1 1 0 0 0 0 0 0 1 1 1 0 2 1 1 1 0 0 0 0 1 1 1 0 0 0 1 1 1 1 0 1 2 1 1 1 1 1 1 2 0 0 1 1 0 2 2 0 2 1 0 1 2 2 1 1 2 2 2 2 0 2 0 0 1 0 1 0 0 1 0 0 1 1 2 2 0 2 2 1 2 0 2 0 2 1 1 1 0 0 1 1 0 1 1 1 1 1 1 2 2 0 1 1 1 0 0 0 0 1 2 0 1 2 0 1 0 1 0 0 1 1 1 1 1 0 0 0 0 0 0 1 0 0 0 1 0 1 0 0 0 0 1 0 0 0 0 0 0 2 1 0 0 0 1 0 1 0 2 0 2 0 0 1 1 0 0 0 0 1 0 0 0 0 0 0 0 0 1 1 1 1 0 0 0 0 0 0 0 1 0 1 0 0 1 1 1 0 2 2 1 2 1 0 1 1 1 0 0 1 1 0 1 1 0 0 0 0 1 1 1 0 1 0 0 0 0 1 0 0 0 1 0 0 0 1 0 2 1 1 2 0 1 0 1 0 0 0 0 0 0 0 1 0 2 1 0 0 0 1 0 1 1 2 1 1 0 0 1 0 0 0 1 1 1 0 0 0 1 1 0 1 0 2 1 1 1 0 0 0 0 1 1 1 2 0 0 0 0 0 1 0 0 0 0 0 0 0 0 0 0 1 0 0 0 0 0 2 0 1 1 2 1 0 2 0 0 1 0 0 0 0 2 0 0 1 1 1 0 1 1 1 2 1 2 1 1 2 0 0 0 1 1 0 1 0 1 0 1 1 0 2 0 1 2 0 0 0 0 2 0 0 1 2 2 1 2 0 1 1 0 0 0 0 1 0 2 2 2 0 1 0 0 0 0 1 0 1 0 1 0 1 0 0 0 2 2 0 0 2 0 0 0 0 0 2 0 0 0 0 1 1 0 2 0 0 0 0 0 2 2 0 0 1 1 1 0 0 0 0 0 0 0 0 1 0 2 0 2 0 0 0 1 0 0 1 1 2 1 1 0 1 1 0 0 0 0 0 0 0 0 0 0 2 2 0 2 2 0 0 0 0 0 0 0 0 2 0 1 0 0 0 0 0 0 0 0 1 1 1 1 1 0 0 0 1 0 1 0 1 0 1 0 0 1 0 1 0 0 2 1 2 0 2 2 0 0 0 0 0 1 1 0 1 0 0 1 0 2 0 0 2 0 1 2 0 1 0 2 1 0 0 1 1 0 1 2
56 0 1 0 0 0 1 2 2 1 0 0 0 0 0 0 0 1 1 1 1 1 1 1 1 1 1 0 0 0 1 1 1 2 0 1 1 1 0 0 0 0 0 0 1 0 1 0 0 1 0 0 1 1 1 1 0 0 2 1 1 2 2 2 1 1 1 1 2 0 0 1 2 1 2 2 0 1 1 0 2 0 1 1 1 0 0 0 1 2 0 0 1 2 0 2 0 2 1 2 0 0 0 2 0 0 2 2 2 0 0 2 0 1 2 1 2 0 0 1 1 0 0 0 0 2 0 2 2 2 2 0 0 0 0 0 0 0 0 1 0 2 1 0 1 0 0 0 0 2 0 0 0 0 0 0 0 2 0 0 1 0 1 2 0 2 1 0 0 1 1 1 0 2 0 0 2 2 2 2 2 2 0 2 2 2 0 1 0 0 0 1 0 1 2 0 2 0 0 0 0 0 1 1 2 0 2 0 1 0 0 0 1 0 0 2 0 1 2 0 2 1 2 2 0 2 2 2 0 2 0 0 1 1 1 0 0 2 2 0 0 0 2 1 1 0 0 0 0 0 0 0 1 1 0 1 2 0 0 0 0 0 0 0 0 0 0 0 2 2 0 0 0 1 1 0 0 2 1 0 1 2 2 1 1 1 1 1 0 1 1 0 2 0 2 0 0 2 0 2 0 1 1 1 0 0 0 0 1 0 0 0 1 0 0 0 2 0 0 0 1 1 1 1 2 0 0 0 0 0 0 2 1 1 1 0 0 1 1 0 0 0 2 0 1 1 1 2 0 0 0 0 1 0 1 0 0 1 0 0 1 0 1 0 1 1 0 2 1 0 1 1 1 1 1 1 2 1 0 2 0 1 0 0 1 1 0 1 1 1 1 1 1 0 1 0 2 0 0 1 1 0 0 2 1 1 1 1 0 0 0 0 0 0 1 2 0 0 0 1 1 1 0 1 1 1 1 1 2 0 2 0 0 0 1 1 0 0 1 1 2 0 2 0 1 2 0 0 0 0 0 0 0 2 1 0 1 0 0 0 2 0 0 0 0 0 2 2 0 0 0 0 1 1 1 1 0 2 1 0 1 2 1 1 2 0 0 0 0 0 0 1 1 1 1 0 1 1 1 1 1 1 1 1 1 1 2 1 1 1 0 1 1 0 0 1 0 1 0 1 0 2 2 2 0 1 0 1 0 1 1 1 0 0 0 0 0 1 2 2 0 2 2 2 2 1 1 2 2 2 1 0 0 0 2 1 0 0 1 1 0 0 0 1 1 0 0 2 1 1 0 0 0 0 0 0 1 1 0 1 1 0 1 0 0 0 0 1 0 0 1 0 0 0 1 0 0 1 0 0 1 1 2 0 0 0 2 2 2 2 0 0 0 0 1 1 1 0 1 0 0 0 0 0 0 1 1 0 0 0 0 0 0 0 1 1 2 1 0 1 1 0 0 2 2 0 0 0 0 2 1 2 0 2 0 0 0 1 1 0 0 0 0 1 1 2 1 1 1 1 0 1 1 0 0 0 1 0 1 1 0 1 2 1 2 0 2 1 0 0 1 1 1 1 2 0 2 0 0 1 0 0 0 1 1 0 0 2 2 0 0 0 0 2 0 0 0 0 0 0 0 0 0 0 2 0 0 1 0 0 0 2 0 0 0 0 0 1 0 1 1 1 0 0 1 0 1 1 0 0 0 0 0 0 0 2 1 0 1 1 0 1 2 0 0 2 2 2 0 2 0 0 0 1 1 0 0 1 0 0 0 0 0 0 1 2 0 1 1 2 0 1 2 0 1 0 0 0 0 2 0 2 0 0 1 0 1 1 0 0 0 0 0 0 2 0 0 0 2 2 2 2 0 1 1 0 0 0 0 1 1 1 1 2 0 2 0 0 0 0 0 0 2 1 2 1 2 1 0 0 1 1 0 0 1 0 1 0 1 1 0 0 0 0 1 0 1 0 2 0 1 0 0 0 2 2 1 1 1 2 2 0 1 0 0 1 0 0 1 0 0 1 1 0 2 0 2 0 0 1 0 1 2 1 2 1 0 1 1 2 1 1 1 1 2 2 0 0 2 2 0 2 2 0 0 0 1 1 1 0 0 2 1 1 1 1 0 1 0 0 0 0 2 1 1 0 0 2 0 2 1 0 1 0 1 0 1 0 1 1 1 0 0 0 1 1 1 0 2 0 1 0 0 0 0 0 0 0 1 0 0 1 0 0 0 0 1 1 1 2 0 2 0 2 0 0 0 0 0 0 0 0
57 1 2 1 0 0 0 2 1 1 0 0 1 1 0 1 0 1 1 0 1 0 1 0 0 0 0 0 1 1 1 1 1 2 2 0 2 1 0 0 1 1 0 0 2 1 1 0 0 1 2 0 0 1 1 2 0 0 1 1 0 2 2 2 0 0 2 1 0 0 0 1 2 0 2 2 0 2 2 1 1 0 1 1 1 0 0 0 1 2 0 0 1 1 0 1 1 2 2 2 1 2 0 0 1 1 2 0 0 0 0 1 0 1 1 0 0 0 0 2 2 0 2 2 2 0 0 1 2 0 0 0 1 1 0 0 1 0 0 2 1 1 0 0 1 0 0 0 1 1 0 2 0 0 0 1 0 0 0 0 1 1 2 2 1 1 0 1 0 2 2 1 2 0 1 0 1 0 0 0 0 0 0 2 1 0 1 1 0 1 1 1 2 0 2 1 2 0 0 0 0 1 0 1 2 0 2 2 2 1 2 0 1 0 0 2 0 0 1 1 1 0 2 1 0 2 1 1 0 1 0 0 0 1 1 1 0 2 2 0 0 1 2 2 2 0 0 0 0 0 0 0 0 0 0 2 1 2 1 0 0 1 1 2 0 0 0 0 2 0 0 1 1 0 1 1 0 0 1 0 0 1 2 1 1 1 0 2 2 2 2 2 1 0 2 1 1 1 1 2 1 0 0 0 0 0 0 0 0 0 1 1 2 0 1 1 2 0 2 0 0 0 0 2 1 0 0 0 0 2 1 1 0 0 0 1 1 1 1 0 0 0 2 0 0 0 1 0 1 1 0 1 0 0 0 0 1 0 0 2 0 2 1 0 0 0 0 2 2 0 2 0 1 1 0 0 2 2 1 1 0 1 0 1 2 1 1 0 0 1 0 1 1 0 2 1 1 1 0 1 0 1 0 1 0 0 1 2 0 0 0 0 2 0 2 2 0 0 0 0 0 0 1 0 0 1 0 0 0 0 0 0 0 2 2 2 0 1 0 0 1 0 0 0 1 0 0 0 1 1 0 0 0 2 2 1 1 1 1 1 2 0 0 2 0 0 2 1 0 0 0 1 1 1 0 1 0 2 0 2 1 2 0 1 1 0 1 1 1 1 2 1 1 2 1 0 1 2 2 2 0 1 1 1 1 1 2 2 1 1 0 1 0 0 1 0 0 0 1 2 2 0 2 2 0 2 0 0 1 1 1 1 1 0 1 0 1 1 1 1 1 1 2 1 2 2 0 2 2 2 0 0 0 1 2 0 0 0 1 1 1 0 1 0 0 1 0 0 0 0 0 0 0 0 0 0 0 0 0 0 2 0 0 0 0 0 0 0 1 0 0 0 0 0 0 0 0 1 0 0 1 1 0 1 0 2 2 2 2 2 1 1 0 0 1 0 0 0 0 0 0 0 0 1 1 1 1 1 0 0 1 0 0 0 2 1 2 0 0 0 1 0 0 1 2 1 1 1 0 1 2 2 0 0 0 0 0 2 2 0 0 0 1 1 2 2 0 0 1 1 0 1 1 1 1 0 0 0 0 0 0 1 1 1 1 0 1 0 0 1 0 0 0 0 0 0 0 0 0 1 0 0 1 1 1 0 0 1 2 0 1 0 0 1 0 0 0 0 1 1 0 1 0 0 0 1 0 0 0 0 0 0 0 0 1 1 1 1 1 2 1 1 0 0 0 1 0 0 1 1 0 1 0 0 0 1 1 0 2 2 0 0 2 1 1 0 2 1 0 2 0 1 1 0 0 1 0 1 0 0 1 2 1 0 1 2 0 2 0 2 1 2 2 0 1 1 0 1 0 1 0 1 0 0 2 2 0 1 1 1 0 0 1 1 0 0 0 0 1 1 1 1 0 2 2 0 0 0 0 1 0 2 0 1 0 2 0 1 2 0 0 1 2 0 2 0 0 0 0 0 2 2 0 0 1 0 1 1 0 0 2 0 1 0 0 1 0 0 1 0 1 0 0 1 1 1 0 0 1 2 2 0 0 0 0 0 0 1 2 0 0 1 0 2 2 0 2 0 0 0 0 2 1 0 2 2 0 1 0 2 1 2 0 0 1 1 0 2 2 2 0 2 1 0 0 0 1 2 2 0 2 0 0 1 0 0 0 2 0 0 0 0 2 1 2 1 0 0 0 1 2 0 0 0 0 0 2 0 0 0 0 1 0 1 2 0 0 0 0 0 0 0 0 0 0 0 0 0 1 0 0 1 0 0 0 0 0 0 0 1 0 0 0 1 0 1 1 0 0 0 1 0
58 1 1 1 0 0 2 2 0 1 0 0 0 0 0 0 0 1 0 1 1 1 0 0 0 0 1 0 0 0 1 0 0 2 1 1 1 1 0 0 1 1 0 0 1 1 0 0 0 1 0 0 1 1 1 1 0 0 1 1 0 1 1 2 0 1 1 1 1 0 0 0 2 0 1 2 1 1 1 0 0 1 2 1 0 0 0 0 1 1 0 0 1 2 0 0 0 1 1 1 1 2 0 1 1 0 2 0 1 1 0 1 0 2 1 0 1 0 0 2 2 0 1 1 0 0 0 0 1 0 2 1 0 0 0 0 0 0 0 0 1 1 0 0 0 0 0 0 0 0 0 0 0 0 0 0 1 1 0 1 1 0 2 2 1 2 2 1 0 2 2 1 0 2 1 0 2 0 0 0 0 1 1 2 2 0 2 2 0 0 1 2 0 1 2 0 1 0 0 0 0 0 0 0 1 2 1 1 2 0 2 0 2 0 0 2 0 1 0 1 1 0 1 1 0 0 0 0 0 0 0 0 0 0 2 0 0 2 2 0 0 0 2 1 1 0 0 0 0 0 0 0 1 0 0 1 2 1 1 0 0 1 0 0 0 0 1 0 1 0 0 2 0 2 0 1 0 0 2 0 0 1 1 1 1 0 1 2 0 2 2 2 1 0 2 0 1 1 0 1 0 0 2 2 0 1 1 0 2 0 1 2 2 0 0 0 2 0 1 0 0 1 2 1 1 0 1 0 1 1 1 2 0 1 0 1 1 1 1 1 1 1 2 0 1 1 1 0 0 2 0 2 1 0 1 1 0 0 1 0 1 1 0 0 0 0 0 1 1 0 1 1 1 1 0 1 2 2 2 0 0 1 0 0 0 0 0 0 0 1 0 0 1 0 2 0 0 1 0 0 0 0 0 1 0 0 1 1 0 0 0 0 1 0 1 2 0 2 0 0 0 2 1 1 1 1 1 0 2 1 1 0 1 0 1 2 0 0 0 0 2 0 1 1 0 1 0 1 1 0 0 0 0 2 2 2 0 2 1 2 0 0 0 1 0 0 2 2 0 0 0 0 1 1 1 1 0 2 1 0 0 2 0 1 1 1 0 0 0 0 1 1 0 2 1 1 1 0 0 2 0 2 1 1 1 0 2 1 2 0 1 1 1 1 0 2 0 1 0 1 1 1 2 2 1 1 1 1 1 2 0 1 0 0 0 0 0 0 1 1 1 1 2 2 2 1 0 0 1 1 0 0 0 0 1 1 0 0 0 0 0 0 0 0 1 0 0 2 2 0 1 1 1 0 1 0 1 1 0 1 2 0 2 0 1 0 0 0 0 0 0 0 0 0 0 0 1 1 0 0 1 1 0 1 1 2 0 0 0 0 1 1 0 1 1 1 0 0 0 0 0 0 0 0 0 1 2 1 0 0 0 1 1 0 2 1 1 0 0 2 1 1 0 1 1 1 1 1 0 0 1 0 0 1 0 0 0 2 2 0 0 0 1 1 1 1 0 1 2 2 0 2 0 0 0 0 0 0 1 1 1 0 1 0 0 0 1 0 1 1 0 0 0 0 1 0 2 0 0 1 0 0 0 0 0 0 0 2 2 1 1 1 0 2 0 0 0 1 0 0 0 0 0 0 1 0 0 0 0 0 0 0 0 0 0 0 0 0 2 2 0 0 0 1 1 0 0 0 0 0 0 0 0 0 0 1 1 0 0 0 0 1 2 0 0 1 2 0 0 2 0 0 0 0 0 0 0 1 0 0 1 1 1 0 1 2 0 2 1 2 1 1 1 1 0 0 1 1 0 1 0 1 1 0 1 1 0 0 0 1 0 0 1 1 1 0 0 1 1 1 0 1 0 2 2 0 0 0 1 0 1 1 1 0 0 1 0 0 1 0 1 0 0 0 0 0 0 1 0 0 2 2 0 0 2 0 0 0 0 0 1 0 0 0 0 0 1 0 2 0 0 0 0 1 2 2 0 2 1 1 0 2 0 1 0 1 0 0 0 0 0 0 1 1 2 0 2 0 0 0 0 2 2 0 1 0 0 2 0 0 0 0 0 1 1 1 0 1 2 2 0 2 1 0 0 0 1 2 0 0 0 2 0 1 0 0 0 1 0 0 0 0 1 2 1 0 1 0 0 0 0 0 1 0 1 0 1 2 0 0 2 0 0 0 0 0 1 0 1 0 0 0 0 0 0 1 0 0 1 0 0 1 0 1 0 0 1 0 0 0 0 0 0 0 0 0 0 0 0 0 0 0
59 1 0 2 0 1 1 1 1 1 0 1 1 1 0 1 0 1 2 1 0 1 0 0 0 0 0 2 1 1 0 1 0 1 1 0 2 1 1 1 1 1 0 1 2 1 0 0 0 0 0 0 0 0 2 1 0 0 0 0 2 2 2 0 0 0 1 0 1 1 0 0 2 0 1 2 1 2 2 2 0 0 2 0 2 0 0 0 2 2 0 0 0 1 0 0 0 2 1 1 1 2 1 1 0 0 2 1 1 0 0 2 0 2 2 0 2 0 0 0 1 1 2 2 1 0 0 0 2 0 1 0 0 0 0 0 0 0 1 0 2 1 1 0 0 1 0 0 0 1 1 0 0 0 0 0 0 0 0 0 1 1 0 2 1 1 1 1 0 0 0 1 1 1 2 0 2 1 1 1 1 1 0 2 1 1 0 1 1 1 1 1 0 2 2 0 0 0 0 0 0 0 0 0 1 0 2 2 1 0 0 0 1 0 0 2 1 0 1 0 2 2 2 2 1 0 1 2 0 2 0 0 0 0 2 0 0 2 1 1 0 0 2 1 2 1 1 0 1 1 1 1 0 0 0 2 1 1 0 0 0 0 0 0 0 0 1 0 1 0 1 1 0 1 1 1 0 1 2 0 1 2 1 0 1 1 0 1 1 2 2 1 0 0 2 2 0 2 0 2 0 0 1 1 1 0 0 0 0 0 0 2 1 0 0 0 1 0 1 0 0 1 0 2 1 0 1 0 0 0 2 1 0 1 0 0 0 1 1 2 0 0 1 0 1 1 0 0 2 1 0 0 1 0 1 0 1 0 0 0 0 0 2 0 1 0 0 2 0 0 0 2 1 1 2 2 2 2 2 0 0 1 0 0 1 1 1 0 0 0 0 0 0 0 2 0 0 0 0 0 0 0 0 1 0 0 1 0 1 1 0 0 0 0 0 1 1 0 0 0 0 0 0 1 0 1 0 0 1 0 0 0 0 2 0 0 0 2 0 0 1 0 0 0 2 1 1 2 2 1 0 1 0 2 2 2 0 2 0 2 0 0 1 0 0 1 1 2 0 2 1 2 1 1 0 0 0 2 0 2 1 2 0 1 1 0 0 0 0 0 0 1 0 1 1 0 1 1 1 2 0 2 1 1 2 1 2 1 1 0 0 2 1 0 0 2 1 2 0 2 2 0 1 0 0 1 0 1 0 1 0 2 0 1 0 0 1 1 2 1 1 1 2 2 2 1 1 0 0 0 0 0 0 0 2 0 1 1 0 2 0 0 0 1 0 0 0 2 2 1 0 0 2 0 0 0 0 1 0 1 1 0 0 0 0 0 0 0 1 1 0 0 0 0 1 0 1 0 0 0 0 2 1 2 0 2 1 0 2 2 0 0 0 2 0 2 0 0 0 0 0 0 0 1 2 1 1 1 0 0 1 0 1 0 1 1 2 0 1 1 2 1 0 1 2 2 2 0 0 1 1 1 0 1 0 0 0 1 1 0 0 0 1 1 1 1 1 1 0 0 1 0 1 0 0 0 1 1 1 2 1 0 2 1 2 2 0 0 0 2 0 0 0 0 0 0 1 1 0 1 0 1 0 0 0 0 0 0 1 0 1 0 0 1 1 1 0 0 0 0 0 0 1 1 0 0 0 0 1 1 0 0 0 0 0 0 0 1 0 1 1 1 0 0 0 0 0 1 1 1 1 1 0 0 0 0 1 0 1 0 0 0 1 0 0 0 2 0 0 1 1 0 0 1 1 0 0 0 1 1 2 2 1 0 1 2 0 2 0 2 0 2 2 1 1 1 0 1 0 1 0 1 0 0 0 0 2 0 1 2 0 0 1 1 1 0 0 1 1 1 1 2 0 2 2 0 0 0 0 1 0 1 1 1 0 1 0 0 1 0 0 1 1 0 1 0 1 1 0 0 2 2 1 0 1 0 1 0 1 1 1 0 1 0 0 0 1 0 2 0 0 0 0 0 1 2 0 0 2 2 1 0 0 0 0 0 1 1 0 0 0 2 0 2 2 0 2 0 0 0 1 1 2 1 1 1 1 0 0 2 0 1 0 0 0 0 0 1 2 1 0 1 1 2 2 0 2 1 0 0 1 1 0 1 0 1 0 1 0 0 0 0 1 1 2 1 0 0 0 0 2 0 0 0 0 0 1 1 1 1 1 0 0 2 2 0 1 0 0 0 0 0 0 0 0 2 0 0 0 0 0 0 1 0 0 0 1 1 1 2 0 0 0 2 0 0 0 1 1 0 2 1
60 1 2 0 0 0 0 2 1 2 0 0 0 0 0 0 0 1 0 0 2 0 0 2 0 0 0 0 1 2 0 1 1 0 1 1 1 1 0 0 1 1 0 1 1 1 1 0 0 1 0 0 0 1 1 2 0 0 1 0 1 2 2 2 0 0 1 1 2 1 0 1 2 0 1 2 1 1 1 0 1 0 1 1 2 0 0 0 1 2 0 0 2 1 0 1 0 0 0 0 0 2 1 1 0 0 2 0 1 1 0 2 1 2 2 2 2 0 0 2 2 1 1 1 1 1 0 2 2 0 0 0 0 0 1 0 0 0 0 1 0 2 0 0 1 0 0 0 0 0 0 0 0 0 1 2 0 2 0 0 0 0 2 1 0 1 0 2 0 1 1 0 1 1 1 0 2 0 0 1 0 0 0 2 2 0 2 2 1 1 2 1 1 1 2 0 1 0 0 1 1 0 1 0 0 1 2 2 2 0 0 0 1 0 0 2 1 0 1 1 1 0 2 2 0 0 0 1 0 1 0 0 0 0 2 0 0 2 2 0 0 0 2 1 1 0 0 0 0 0 0 0 2 0 0 0 1 1 0 1 1 1 0 0 0 0 0 0 2 2 0 1 0 2 0 1 2 0 1 0 0 1 2 1 1 1 1 2 0 2 0 0 1 0 2 1 1 1 1 2 0 0 0 0 0 0 0 0 2 0 0 0 0 0 1 0 2 0 0 0 0 0 1 0 1 0 1 0 1 0 1 2 0 2 0 0 0 1 1 1 0 1 2 0 0 0 1 0 0 1 0 0 0 0 0 0 0 0 0 2 0 2 1 0 0 0 0 2 2 0 2 0 2 2 1 2 2 2 1 1 1 1 0 0 1 0 0 0 0 2 1 2 1 0 1 0 1 1 0 0 0 0 0 2 1 1 1 1 0 0 0 0 2 1 2 1 1 0 0 0 0 2 0 1 0 2 0 0 2 2 0 0 0 1 1 2 0 1 0 1 1 1 1 2 0 1 0 2 2 0 0 0 0 2 2 2 0 2 1 2 1 0 0 1 0 1 1 2 0 0 0 0 0 0 1 1 1 1 0 0 2 1 0 0 2 0 0 0 1 0 1 2 0 1 1 0 0 1 1 2 0 2 1 1 1 1 2 2 0 2 0 2 1 0 1 2 0 0 1 2 2 0 0 0 0 0 0 0 0 0 2 0 0 1 0 0 1 0 0 0 0 1 0 0 1 0 1 2 2 2 0 0 0 0 2 0 0 0 1 0 0 0 0 0 0 2 2 2 2 0 0 0 1 1 2 1 2 0 0 0 2 0 2 0 2 1 1 1 1 1 0 0 1 0 0 0 0 1 0 0 1 0 0 2 0 2 0 1 1 1 2 2 0 0 2 0 0 0 0 0 0 0 0 0 0 1 1 1 0 0 0 0 0 0 2 1 2 0 0 2 1 2 0 1 1 1 1 0 0 1 1 2 0 1 0 0 0 0 0 0 0 0 0 1 2 2 0 2 0 0 0 0 0 0 0 1 1 1 1 1 2 0 2 1 0 1 1 0 1 1 0 0 0 1 1 0 1 0 0 1 0 0 0 0 1 0 1 2 2 1 0 0 0 1 0 0 0 1 1 0 0 0 0 1 0 1 1 0 0 0 0 1 0 0 1 1 2 0 0 0 0 0 1 0 1 0 0 0 0 0 0 0 0 0 0 2 0 0 1 1 0 1 2 0 2 0 2 1 0 2 0 0 0 0 1 1 0 0 2 2 2 2 0 0 0 1 0 2 1 2 0 1 2 2 0 0 1 1 0 1 0 1 0 0 2 2 1 0 1 1 0 0 0 0 2 0 0 1 0 1 0 0 0 2 2 0 0 0 1 0 1 1 1 1 1 1 0 0 0 0 0 0 1 1 1 1 1 1 0 0 0 0 0 0 2 0 0 0 1 1 1 0 0 0 0 1 1 0 1 0 0 0 0 0 0 1 0 1 1 1 1 1 0 0 0 1 0 0 0 0 0 1 0 1 2 0 2 0 0 0 0 2 2 1 1 0 1 1 0 2 0 2 1 0 1 1 0 0 2 2 0 2 1 2 2 0 1 1 0 1 0 2 2 2 2 1 1 1 1 0 0 0 2 1 2 1 0 1 0 0 2 0 0 0 1 0 2 0 0 1 0 1 2 0 0 1 2 1 2 0 0 0 0 0 0 2 0 0 0 0 1 1 0 0 0 0 1 1 1 1 0 0 0 2 1 0 0 0 0 0 2 1
61 1 1 2 0 0 1 1 1 1 0 1 0 0 0 1 0 0 2 2 0 0 0 0 0 0 0 0 0 1 1 0 1 0 1 0 2 1 0 0 2 2 0 0 1 0 0 0 0 1 1 0 1 1 1 1 1 0 0 1 0 1 1 0 0 0 1 0 1 0 0 0 2 0 2 2 0 0 0 0 1 0 2 1 0 0 0 0 1 2 0 1 2 2 0 0 0 1 0 1 0 2 0 1 1 1 1 2 1 0 0 1 0 1 2 1 1 0 1 1 1 0 0 0 0 1 0 1 1 0 0 0 0 1 0 0 0 0 1 0 0 2 0 0 0 0 0 0 1 1 0 1 0 0 0 0 0 1 0 0 2 1 1 2 0 2 2 1 1 1 1 1 0 2 1 0 2 1 0 0 0 1 0 2 1 0 1 1 1 1 1 0 1 0 1 1 1 0 0 0 0 0 0 0 1 1 1 1 0 0 1 0 1 0 0 2 0 1 2 0 2 1 2 2 0 0 0 0 0 1 0 0 0 0 1 0 0 2 2 0 0 1 2 2 1 0 0 0 0 0 0 0 0 1 1 1 0 0 0 0 0 0 0 1 0 0 0 0 1 0 0 2 0 0 0 0 0 2 1 0 1 2 2 2 0 2 1 1 0 1 0 0 2 0 2 0 1 0 0 2 1 0 0 0 0 0 0 0 1 0 0 1 1 0 1 0 1 0 0 0 1 1 1 0 2 0 1 0 2 1 2 1 1 2 0 0 0 0 2 1 0 0 2 0 1 1 0 0 1 0 0 0 1 0 1 0 0 0 0 2 0 2 1 1 1 0 0 2 1 0 1 1 0 0 0 1 1 2 1 1 0 2 0 0 2 1 1 0 0 2 1 1 1 0 1 0 1 1 1 1 1 1 0 2 1 1 1 1 0 0 0 0 1 0 1 1 1 0 0 0 0 0 1 0 0 1 1 0 1 0 1 0 1 0 1 2 0 1 1 1 2 0 1 2 0 2 0 2 2 1 0 0 0 2 1 0 1 2 1 1 2 0 1 0 0 1 1 0 0 0 0 2 1 1 1 1 1 2 1 0 1 2 0 2 1 1 0 1 0 0 2 2 0 0 1 1 1 2 2 0 2 0 1 1 1 1 2 1 1 1 0 1 0 0 2 0 0 1 0 1 1 1 2 2 1 2 0 1 0 2 0 2 0 0 1 0 0 0 0 0 1 1 1 1 1 0 1 1 1 1 0 0 1 0 2 0 1 0 2 0 1 0 0 1 1 0 0 1 0 0 0 1 0 0 0 0 1 1 0 1 2 0 0 0 1 0 0 0 1 1 0 0 0 0 1 0 1 0 0 0 0 2 1 0 0 0 2 2 2 2 0 0 0 1 2 1 0 0 1 0 0 0 0 0 0 1 2 1 0 0 0 2 0 0 1 1 2 0 0 1 2 0 0 1 2 1 1 0 0 1 0 2 0 1 0 0 0 2 2 1 1 0 1 1 1 1 0 1 0 0 1 0 1 0 0 0 1 0 1 1 1 0 2 2 0 1 0 0 1 2 0 0 0 1 1 0 1 0 0 1 0 0 0 0 0 0 0 1 1 1 0 0 0 1 1 1 0 0 0 0 0 1 1 0 0 2 1 0 0 0 0 0 0 0 0 0 1 0 1 0 0 0 0 0 0 0 0 0 0 0 0 0 0 0 0 2 0 0 1 1 0 0 2 0 0 1 2 1 0 1 1 0 1 0 0 1 0 0 2 2 2 2 0 0 0 1 0 1 0 2 0 2 2 1 0 0 1 0 1 0 0 0 0 1 1 1 1 0 0 2 1 1 0 1 1 0 0 1 1 1 0 1 0 2 1 0 0 0 1 0 1 2 0 1 0 2 0 0 2 0 1 0 1 1 1 1 1 0 0 0 2 2 0 0 1 0 0 0 1 0 1 0 0 0 0 1 0 0 1 0 1 0 0 0 2 2 1 0 2 2 1 0 0 0 0 0 0 0 0 0 1 1 0 2 2 0 2 0 0 0 0 2 0 0 2 2 0 0 0 1 0 0 0 0 1 0 0 2 2 1 1 1 2 0 1 0 1 1 0 1 0 2 0 2 0 0 0 1 0 0 0 0 1 2 1 0 1 0 0 1 2 0 2 0 0 0 0 0 0 0 1 1 0 1 1 0 1 0 1 0 0 1 0 0 0 2 0 0 0 0 0 0 0 1 0 0 1 1 0 2 0 0 0 1 0 0 0 0 0 0 0 0
62 0 2 0 0 0 0 2 2 1 0 0 1 2 1 1 1 1 2 1 0 1 0 0 0 0 0 0 0 0 2 0 1 0 1 1 1 1 0 0 1 1 0 1 2 1 0 0 0 0 0 0 1 1 1 2 0 0 1 0 0 1 0 0 0 0 2 1 1 0 0 0 2 0 0 2 2 0 0 0 2 0 2 0 1 0 0 0 1 1 0 0 1 2 0 1 1 1 1 2 2 2 0 0 1 1 1 0 2 1 0 1 0 1 1 0 1 0 1 1 1 0 2 2 0 1 0 0 1 0 1 0 0 0 1 0 0 0 2 0 1 1 0 0 0 1 0 0 0 2 0 0 0 0 0 0 0 0 0 0 1 1 2 2 2 0 0 0 2 0 0 2 1 1 2 0 1 1 0 1 1 1 1 2 2 1 0 2 2 1 1 1 0 1 1 0 1 0 0 1 1 1 0 2 2 0 2 1 2 0 2 0 1 0 0 2 0 0 1 1 1 1 2 2 1 0 1 2 0 2 0 0 0 0 2 0 0 2 2 0 0 0 2 0 1 0 0 0 0 0 0 0 1 0 0 1 0 1 0 0 0 0 0 0 1 0 0 0 2 2 0 1 1 0 0 0 1 0 1 0 0 2 0 2 0 1 0 2 0 2 0 0 0 1 2 2 0 1 1 0 0 0 2 2 0 0 0 0 1 0 0 1 2 0 1 0 2 0 0 0 1 1 2 1 1 0 0 1 1 1 1 2 0 2 0 1 0 1 1 0 0 0 2 0 0 0 2 1 0 1 0 1 0 0 0 0 0 0 0 1 0 1 2 0 1 0 0 2 1 0 1 1 1 1 0 0 2 1 1 1 1 1 0 0 2 1 1 0 0 0 0 1 1 0 1 1 2 0 0 1 0 1 0 1 1 0 0 1 0 0 0 0 1 0 1 1 1 0 0 0 0 0 0 2 1 1 0 0 0 0 0 0 1 1 1 0 0 1 0 1 1 1 1 0 0 0 0 2 2 0 0 1 0 1 1 1 0 1 1 1 1 0 0 1 0 1 1 2 0 0 1 1 0 0 1 1 0 2 0 1 1 1 0 2 1 2 0 0 1 0 2 2 1 2 1 0 2 1 1 2 0 2 2 2 2 0 1 1 2 0 0 2 0 0 2 0 0 0 0 0 0 1 1 1 0 1 0 1 0 1 1 1 0 2 1 1 0 2 2 2 0 1 1 1 2 1 0 1 1 2 0 0 0 0 2 0 0 1 2 0 0 0 2 0 0 2 2 1 1 0 0 0 1 0 0 0 1 1 0 1 1 0 1 0 2 0 0 0 1 0 0 0 1 0 1 0 0 0 0 0 0 2 0 2 0 2 1 0 1 1 1 0 0 0 2 0 0 0 0 0 1 1 0 0 0 2 2 1 0 0 1 0 1 0 2 1 2 0 0 1 2 2 0 0 2 0 2 0 1 1 0 2 0 0 0 0 0 1 1 0 0 0 0 0 0 0 0 1 0 0 1 0 1 0 0 0 2 2 2 2 2 0 2 1 0 1 1 0 0 1 0 0 0 0 0 0 0 0 0 1 1 0 0 0 1 0 1 1 2 0 1 0 0 0 0 1 0 2 2 0 0 0 0 0 0 2 0 0 1 1 1 1 0 0 1 1 2 1 1 2 1 1 0 0 2 0 1 1 0 0 0 0 0 0 0 1 0 0 1 1 0 1 2 1 0 0 2 1 0 1 1 0 0 1 1 1 1 0 1 1 0 0 1 0 1 1 1 2 0 2 0 2 2 0 0 0 0 1 0 2 0 2 0 0 1 1 0 0 1 2 0 0 0 0 2 0 1 1 1 2 2 2 0 1 1 0 0 0 1 1 0 1 1 1 1 1 0 0 0 0 0 0 1 0 1 0 0 0 0 0 2 2 0 1 1 1 1 0 0 0 1 1 0 0 1 0 1 0 2 0 0 0 1 0 2 2 0 0 2 2 2 0 0 0 0 0 0 0 1 0 0 1 0 2 1 0 1 0 0 0 0 2 0 0 2 2 0 1 0 1 0 1 1 0 1 1 0 0 1 1 0 1 2 0 0 0 1 1 1 0 1 1 0 1 0 0 0 0 0 1 0 0 2 1 1 0 1 1 0 0 2 0 0 0 1 0 0 0 0 0 1 1 0 1 1 0 0 0 2 0 1 0 0 0 0 1 0 0 1 0 0 0 0 1 0 0 1 0 0 1 0 0 0 2 0 0 0 2 2 0 0 0
63 1 2 0 0 0 0 1 1 1 0 1 0 1 0 0 0 1 1 0 1 0 0 0 0 0 0 0 0 0 2 0 1 2 1 1 1 2 0 0 0 0 0 0 1 0 1 0 0 0 0 0 1 1 0 2 0 0 0 0 1 1 1 1 0 0 2 0 1 0 0 0 2 1 1 2 1 2 2 2 0 0 1 1 0 0 0 1 2 2 1 1 0 2 0 0 0 2 1 2 0 2 0 1 1 1 2 0 0 0 0 2 0 1 1 0 1 0 0 2 2 0 2 2 1 1 0 1 2 0 1 1 0 0 1 0 0 0 2 0 1 2 0 1 1 0 1 0 0 1 1 0 1 0 1 0 0 0 0 1 1 0 1 1 0 2 2 1 0 2 2 1 0 2 2 0 1 2 2 2 2 2 0 1 1 0 1 2 0 0 2 2 1 0 1 0 1 0 0 0 0 1 0 0 1 1 2 1 1 0 0 0 0 0 0 2 0 2 0 1 1 1 2 2 0 1 1 2 2 1 1 1 0 0 1 0 0 2 1 1 0 0 1 1 1 0 0 0 0 0 0 0 0 0 0 2 1 1 0 0 0 0 1 1 0 0 1 0 1 0 1 1 0 1 0 0 1 0 2 1 1 1 1 2 0 1 1 1 1 2 2 1 1 0 2 1 1 0 0 1 1 0 0 0 0 0 0 1 2 0 0 1 1 1 2 1 1 0 2 0 0 0 1 0 2 0 1 0 1 1 1 2 0 2 0 0 0 0 2 1 0 0 1 0 2 2 0 0 1 0 0 0 0 0 0 1 0 0 0 2 0 2 2 0 1 0 0 2 2 0 2 0 1 1 1 1 2 2 0 2 0 2 0 0 2 2 2 1 1 0 0 0 0 0 1 0 1 1 1 1 1 2 1 2 2 0 0 0 1 1 0 1 2 0 2 2 0 1 0 0 1 0 1 2 1 2 1 2 2 1 0 0 0 1 0 1 2 0 0 1 1 0 1 2 0 2 0 1 1 1 1 0 0 2 2 1 1 1 0 0 2 0 0 1 0 1 1 2 0 1 2 2 0 0 2 0 2 1 0 0 1 2 0 1 1 0 0 0 1 0 1 1 0 1 1 0 1 2 2 2 0 2 1 1 1 2 0 2 1 0 0 2 1 0 1 1 1 0 0 1 1 1 2 2 0 2 0 2 0 2 0 2 0 0 1 0 1 1 1 1 1 1 1 1 1 2 0 0 0 0 0 0 0 0 1 2 0 0 0 0 0 0 1 0 1 0 0 1 0 0 0 1 0 0 0 0 0 0 0 0 1 1 2 0 2 1 1 0 0 0 0 0 1 0 0 1 0 0 0 0 0 2 0 1 1 2 0 1 2 1 0 0 0 1 0 1 0 0 0 1 0 1 0 0 0 0 0 2 0 0 0 0 0 0 1 1 2 0 0 2 1 1 0 1 2 1 2 0 0 0 1 2 0 0 0 0 0 2 2 0 0 0 1 0 0 1 0 0 1 1 1 1 0 0 0 1 1 0 2 2 0 1 2 2 2 1 1 0 0 1 0 0 0 1 2 0 2 0 0 2 0 1 0 1 2 0 1 2 2 0 0 0 1 1 0 1 1 2 2 0 1 0 0 0 0 1 0 1 0 0 0 2 0 0 1 0 0 0 0 0 0 0 0 1 1 0 0 0 0 0 0 0 0 0 0 2 0 0 1 0 0 1 1 0 0 1 2 1 0 2 0 0 0 0 0 1 0 1 1 1 1 1 1 1 2 1 1 2 0 2 2 2 1 0 0 0 0 1 0 1 0 1 0 0 1 0 1 2 0 0 0 0 1 1 0 0 0 0 2 1 0 2 0 0 0 0 0 0 0 0 1 2 1 1 0 0 0 0 1 1 0 0 1 0 1 0 0 0 0 0 2 2 0 0 1 0 1 0 0 0 1 0 0 0 0 0 0 0 0 0 0 0 1 0 1 1 0 2 1 2 1 1 1 0 0 1 0 1 0 0 1 1 1 1 1 0 1 0 0 0 0 2 2 0 0 0 1 1 0 0 0 0 1 0 1 1 0 0 1 1 0 1 0 1 1 0 1 1 0 0 0 2 0 2 0 0 0 1 0 1 0 0 0 2 1 0 1 1 0 0 2 0 0 0 2 0 2 0 0 0 0 1 1 1 1 0 1 0 2 0 1 0 0 0 0 2 0 0 1 0 0 1 0 0 0 0 0 0 0 2 0 1 0 1 0 0 0 1 1 1 2 2
64 0 1 1 0 0 1 2 2 0 0 0 1 1 0 1 0 0 2 0 1 0 1 1 1 1 1 0 0 1 0 0 0 1 1 1 1 0 0 0 1 1 0 0 0 0 0 0 0 0 0 0 1 1 0 1 1 1 1 0 1 1 1 0 0 0 2 1 2 1 1 2 1 0 1 1 1 0 0 0 0 0 2 0 1 0 0 0 2 2 0 0 0 1 0 1 1 1 1 2 1 2 0 1 1 1 2 0 1 0 0 1 0 1 1 1 1 0 0 1 2 1 1 1 1 1 0 1 2 0 1 1 0 0 0 0 0 0 0 1 2 0 0 0 0 0 0 0 0 1 0 0 0 0 0 0 0 1 0 0 1 1 1 2 2 2 1 1 0 2 2 1 0 2 2 0 1 1 0 1 1 2 0 1 1 0 1 2 1 1 2 1 1 1 2 1 2 0 0 0 0 1 0 0 1 1 1 0 0 2 2 0 2 0 0 2 1 0 1 1 1 0 2 1 0 1 0 1 1 0 0 0 0 1 2 0 0 2 2 0 0 0 2 1 1 0 0 1 0 1 1 1 1 1 0 2 1 0 0 0 0 0 0 0 0 0 1 1 2 2 0 1 0 2 0 0 2 2 2 0 2 1 0 2 0 0 0 2 1 2 1 2 0 1 2 1 0 1 0 1 0 1 1 1 0 0 0 0 2 0 0 1 1 0 1 0 1 0 0 0 1 1 1 2 2 0 0 0 0 0 1 2 0 2 0 0 0 0 2 0 0 1 2 0 0 0 0 0 1 0 0 0 0 1 0 1 1 0 0 2 0 2 2 0 2 0 0 2 1 0 1 1 1 1 0 0 0 1 1 1 0 1 0 0 0 0 0 0 0 0 0 1 2 0 2 2 2 0 1 1 1 1 0 1 0 0 1 0 0 0 1 0 0 0 0 1 1 0 0 0 0 0 0 2 0 2 0 0 1 0 1 0 0 0 0 2 1 0 0 0 1 0 1 2 0 2 0 0 2 1 0 1 0 2 2 1 1 2 0 1 1 0 1 0 0 0 2 2 0 1 1 1 1 1 1 0 0 2 0 2 0 0 0 1 1 0 1 1 0 1 0 2 0 2 1 1 1 0 0 2 0 2 1 0 1 2 1 1 0 2 0 0 1 1 0 1 0 0 0 0 0 2 2 2 0 1 1 1 0 1 0 2 0 1 0 2 2 2 0 1 0 2 2 2 2 1 0 1 1 1 1 0 0 1 1 1 0 1 1 0 1 0 0 1 0 0 0 1 0 0 1 1 0 0 0 0 1 1 0 1 1 0 1 0 1 1 1 0 2 2 0 0 0 0 2 0 0 0 0 0 0 2 0 2 0 2 2 1 1 1 0 0 0 0 1 1 0 0 1 0 0 0 0 0 0 1 1 2 0 0 2 0 1 1 1 1 2 0 1 1 1 0 0 0 1 1 1 1 0 2 1 2 0 1 0 0 0 2 2 0 0 0 1 1 1 2 0 0 0 0 0 0 0 0 0 0 0 0 0 0 0 0 2 1 2 1 2 0 1 2 0 0 1 0 0 1 1 0 0 2 0 0 1 1 1 0 0 2 2 0 2 1 0 1 0 1 0 1 1 0 0 1 0 0 1 0 0 0 1 1 1 1 0 1 2 1 1 0 1 1 0 0 0 1 1 0 0 1 2 2 2 2 0 0 0 1 0 0 2 2 0 0 2 0 0 2 2 2 0 2 0 0 0 0 0 1 0 0 1 1 1 1 1 0 1 1 1 1 0 2 0 2 2 0 1 1 1 0 1 2 0 1 0 0 1 0 1 0 1 2 0 0 1 1 0 0 1 0 1 1 1 1 0 2 2 0 0 0 2 0 2 0 1 2 0 2 0 1 1 0 0 0 1 0 1 0 1 0 0 0 1 1 0 0 1 0 0 0 1 1 1 0 0 0 0 2 0 0 2 0 0 0 0 1 1 1 0 1 1 1 1 0 0 0 0 0 1 0 0 1 0 2 0 2 2 0 2 0 0 0 1 1 0 0 1 2 0 0 1 2 1 1 0 0 1 1 0 0 2 2 0 2 1 0 1 0 1 1 0 1 0 2 0 2 0 0 0 1 0 0 0 0 2 2 2 0 0 1 0 0 2 0 0 0 1 0 1 1 0 0 2 0 0 0 1 0 1 1 2 1 0 0 1 1 0 1 0 0 1 0 0 1 0 0 0 1 1 1 0 1 1 1 0 2 1 0 0 0 0 0 0 0
65 1 2 1 0 0 0 1 2 0 0 1 1 1 0 1 0 0 1 2 0 1 0 0 0 0 0 1 0 0 1 0 0 2 1 1 1 2 0 0 0 0 0 0 1 0 0 0 0 0 0 0 0 1 1 0 0 0 1 0 1 2 1 0 0 0 0 0 1 0 0 0 2 0 2 2 0 1 1 1 0 0 2 0 2 1 1 0 2 2 0 0 2 0 0 0 0 2 1 1 0 2 1 0 1 1 2 2 2 0 0 2 0 2 2 1 2 0 0 2 2 0 1 1 0 0 0 1 2 1 0 1 0 1 1 1 0 0 0 0 0 2 1 0 0 0 0 0 0 0 0 0 0 0 0 0 1 1 0 0 0 0 2 2 1 0 0 2 0 1 1 0 1 1 1 0 2 0 0 1 0 1 1 2 2 0 1 0 0 1 0 0 0 2 2 0 1 0 0 0 0 0 0 2 1 1 1 0 1 0 2 0 1 0 0 2 0 0 1 0 2 1 2 2 0 0 0 1 1 0 1 1 0 0 2 0 0 2 1 1 0 1 2 2 2 0 0 0 0 0 0 0 1 0 0 0 0 1 0 0 0 0 0 0 0 0 0 1 0 0 0 2 0 0 0 0 0 1 1 1 1 2 2 0 2 0 1 2 1 2 2 0 2 0 2 1 1 0 0 2 0 1 1 1 1 0 0 1 2 0 0 2 1 0 1 0 1 0 1 0 1 1 1 2 1 0 0 0 1 0 1 2 0 1 0 0 0 2 0 0 0 0 1 0 0 0 1 2 1 1 1 0 0 1 0 0 1 0 0 0 0 0 2 0 1 0 0 2 1 0 1 1 0 0 0 0 1 1 1 1 1 2 0 1 1 0 1 0 0 2 1 1 0 0 2 1 1 0 0 0 0 0 0 2 1 0 1 0 0 0 1 0 2 0 2 2 0 1 1 0 1 2 0 2 1 2 1 0 0 0 0 0 0 0 1 2 0 2 0 0 2 0 0 0 2 1 2 0 1 0 0 0 0 2 1 1 0 2 1 1 2 0 1 1 0 0 2 2 0 0 0 1 1 1 2 0 1 1 0 0 0 1 0 2 1 1 0 1 0 1 1 1 0 1 1 0 0 2 2 0 2 1 1 1 1 1 2 1 0 0 0 2 0 1 1 2 1 0 0 0 0 1 2 2 0 2 0 1 0 1 2 0 0 0 0 0 1 2 1 1 0 1 1 1 1 1 1 2 2 2 1 0 0 1 2 0 0 0 2 0 2 0 1 0 0 0 0 2 2 1 2 2 2 0 0 0 2 1 0 1 2 0 2 0 1 0 0 0 2 0 0 0 1 0 0 1 1 0 0 0 0 2 0 1 1 2 0 1 1 1 0 0 0 0 1 0 1 0 0 0 0 0 0 0 0 0 0 1 0 0 0 0 1 0 2 0 1 0 0 2 0 1 0 1 1 0 0 0 0 1 0 1 1 0 1 0 0 1 1 0 0 0 2 2 2 2 0 1 0 0 0 0 0 0 0 1 1 1 1 1 2 0 2 2 0 2 0 0 0 0 0 0 0 0 0 0 1 0 0 2 0 2 0 0 0 0 0 2 2 0 2 1 0 0 0 0 0 1 1 0 0 0 1 0 1 0 1 0 1 0 0 0 0 0 0 1 2 1 1 2 1 0 0 0 1 0 1 0 0 0 0 0 0 0 0 1 0 0 1 1 0 0 2 0 1 0 1 2 0 1 0 1 1 0 0 0 0 0 1 1 0 0 1 0 1 2 0 0 0 2 0 2 2 0 1 1 0 1 0 1 0 1 0 0 1 1 2 0 2 2 0 0 2 2 0 0 0 0 1 2 1 1 0 2 2 0 0 0 2 0 1 1 0 0 0 1 0 0 1 0 1 0 2 1 2 0 2 1 0 1 2 1 0 0 0 0 1 0 0 0 1 0 0 0 0 1 1 0 0 0 0 0 0 2 2 2 0 2 2 2 2 0 0 0 0 0 0 0 1 0 1 1 0 2 2 0 2 0 0 0 1 1 1 0 1 1 1 0 1 1 1 0 1 0 2 1 0 0 2 2 0 2 2 1 2 0 0 2 0 0 0 2 0 1 0 0 0 0 0 1 0 0 0 1 1 2 0 1 0 1 2 0 0 0 2 0 2 0 0 1 1 0 0 0 1 1 1 1 0 0 0 0 0 0 1 0 0 0 0 0 0 1 0 1 0 0 1 1 0 1 1 0 0 2 1 0 0 0 0 0 2 2
66 1 0 2 0 2 2 1 1 1 0 1 1 1 0 1 0 1 1 2 0 1 0 0 0 0 0 0 1 1 1 0 2 2 0 2 0 1 0 0 1 1 0 0 0 1 0 1 0 1 0 0 0 0 0 2 0 0 1 0 1 2 2 2 0 0 1 1 1 0 0 0 2 1 1 2 1 1 1 0 1 0 2 0 2 0 0 1 1 2 1 1 2 1 0 1 0 2 0 2 0 0 1 1 0 0 2 0 0 0 0 0 0 1 2 1 1 0 0 2 2 0 0 0 0 1 0 2 2 1 1 0 0 0 0 0 0 0 0 1 0 2 1 0 0 0 0 0 0 1 1 0 0 1 1 1 1 1 0 1 2 2 0 1 0 0 0 0 1 1 0 2 0 2 0 1 1 2 1 1 1 2 1 2 2 0 2 1 1 1 1 1 0 1 1 0 1 0 0 1 1 0 0 0 0 2 0 1 1 0 2 0 0 0 0 2 0 0 2 0 2 1 2 2 0 1 1 1 0 1 1 1 0 0 1 0 0 2 2 0 0 0 1 1 2 1 1 0 0 0 0 0 1 0 0 2 1 0 0 0 0 0 1 1 0 0 0 0 0 0 0 1 0 1 0 0 0 1 1 0 0 1 1 2 0 1 1 1 1 1 1 1 1 0 2 0 1 0 0 0 0 1 0 0 0 0 1 1 1 0 1 2 2 0 1 1 1 0 1 0 0 0 2 1 1 0 1 0 2 1 2 0 0 0 0 0 0 1 1 1 0 0 2 1 0 0 1 1 1 2 1 1 0 1 0 0 1 0 0 0 0 0 0 0 0 0 0 0 2 0 2 0 1 1 1 0 2 2 0 2 0 1 0 0 1 1 1 0 0 0 0 1 0 0 1 0 1 1 0 0 0 1 0 2 1 1 1 0 0 0 1 0 1 1 1 0 2 0 0 0 0 0 0 2 1 2 1 0 0 0 0 1 0 1 1 1 1 1 0 1 2 0 2 0 2 0 0 0 2 2 0 0 0 1 0 0 0 1 1 1 2 0 0 1 0 1 1 2 0 2 1 1 1 1 0 0 0 0 0 0 1 2 0 2 0 0 1 0 1 0 1 2 0 1 2 1 2 2 2 2 0 2 1 1 1 1 1 1 0 2 1 0 1 1 1 1 0 1 0 1 1 0 2 2 2 2 0 1 0 1 1 1 1 0 1 0 1 0 1 0 0 0 2 2 1 2 0 1 1 1 0 0 1 0 2 0 1 0 1 0 1 0 0 0 1 0 0 1 1 2 0 1 2 0 1 0 1 0 0 0 2 0 0 0 0 0 0 0 1 0 0 0 0 0 0 1 1 0 0 0 0 2 0 2 0 2 0 1 2 2 0 0 0 0 0 0 1 0 0 1 1 1 0 1 1 0 0 0 0 0 0 0 0 0 1 1 1 1 1 2 1 1 0 0 2 2 2 0 0 2 1 0 0 0 0 0 0 1 1 1 2 0 1 1 1 2 1 0 1 1 0 1 2 0 0 0 0 0 1 1 1 0 2 1 1 1 2 0 1 1 0 0 0 0 0 0 1 0 0 1 0 0 0 1 1 0 0 2 2 0 0 0 0 2 0 1 0 2 1 0 0 0 1 0 1 0 0 0 1 1 1 2 1 0 2 2 0 0 1 1 0 0 0 2 2 0 0 0 0 0 0 0 0 1 0 1 1 1 0 1 0 0 2 0 0 0 2 1 0 1 1 1 0 0 0 0 0 0 1 1 2 2 2 0 2 2 0 2 1 2 0 1 2 1 0 0 0 1 0 2 0 2 0 0 2 0 1 0 0 1 0 0 0 0 2 0 0 0 1 2 0 1 0 1 2 0 0 0 2 0 0 2 0 1 0 1 0 1 2 0 0 1 1 0 1 0 1 1 0 1 2 1 0 0 1 1 0 1 0 0 2 0 0 0 0 1 0 0 1 0 0 0 0 1 1 1 0 1 0 0 1 0 0 0 0 0 0 0 0 0 0 1 1 1 1 0 1 0 0 1 0 0 1 0 1 1 1 0 0 1 0 1 0 0 0 0 0 0 1 1 0 1 1 2 2 0 1 1 1 0 1 1 0 2 0 0 0 0 0 2 0 0 1 1 0 0 1 0 0 0 2 0 0 0 1 0 1 1 1 1 0 1 1 0 2 0 0 2 2 0 0 0 0 0 0 0 0 0 1 0 0 1 0 1 0 1 1 1 1 2 0 0 0 0 0 0 0 0 0 0 1 0
67 0 1 1 0 0 2 1 2 0 0 1 0 0 0 0 0 2 1 1 1 1 1 0 0 0 1 0 2 2 2 0 1 1 2 2 1 1 0 0 1 1 1 1 1 0 1 0 0 0 1 0 1 1 1 2 0 0 2 0 1 1 2 2 0 0 1 1 2 0 0 1 2 0 1 2 1 1 1 0 1 0 2 0 1 0 0 0 1 2 0 0 1 1 0 1 0 1 1 1 1 2 0 0 0 0 2 1 1 0 0 2 1 2 2 0 1 0 1 1 1 0 2 2 2 0 0 0 1 0 1 0 2 2 0 0 2 0 0 2 2 2 0 0 0 1 1 1 0 1 1 0 1 1 1 0 1 0 0 0 1 1 2 2 1 2 1 0 0 0 0 0 0 2 2 0 1 1 1 1 1 1 0 2 2 1 1 1 0 1 2 1 0 0 0 0 2 0 0 1 1 0 0 0 1 1 1 1 1 1 1 0 1 0 0 2 0 0 2 0 2 2 2 2 0 0 0 2 0 1 0 0 0 0 0 0 0 2 2 0 0 0 2 2 2 0 0 0 0 0 0 0 1 1 0 1 2 2 0 1 1 1 0 0 1 1 0 0 1 2 1 0 0 0 0 0 0 0 1 0 0 1 2 2 0 1 1 2 0 2 1 0 1 0 2 1 1 0 0 0 0 1 1 1 0 0 0 0 0 0 0 1 1 0 0 1 1 1 1 0 1 1 0 0 1 0 0 0 1 1 2 0 0 0 0 0 0 1 1 0 0 0 1 0 0 0 0 0 1 1 0 0 0 0 0 0 0 0 0 0 0 0 1 0 1 1 0 2 2 0 2 0 1 1 1 0 2 1 1 1 2 0 0 0 1 1 1 0 0 1 0 0 0 0 2 0 0 0 1 1 1 1 0 1 0 0 1 1 0 0 0 0 1 0 1 1 1 0 0 0 0 0 0 0 0 1 0 0 1 0 1 0 0 1 0 1 0 0 0 0 1 0 1 1 1 1 0 1 2 0 0 0 0 1 0 0 0 1 1 2 1 0 0 1 0 1 1 1 0 0 0 1 1 1 1 0 0 1 0 0 2 1 0 1 1 0 0 1 0 1 0 2 0 1 1 0 1 2 2 2 0 2 2 1 2 0 2 1 0 1 0 1 0 0 2 0 0 2 0 2 2 0 2 2 1 2 0 1 0 1 1 1 0 0 0 1 1 1 2 2 0 0 1 0 1 2 0 1 2 2 0 1 0 1 2 0 0 0 2 0 1 0 1 0 0 1 1 0 0 1 0 0 1 0 1 0 1 1 0 1 2 0 2 0 1 1 1 0 0 0 0 0 0 0 0 0 0 0 0 0 0 2 1 2 0 2 1 2 2 2 1 0 0 0 2 0 1 0 0 0 0 0 0 0 0 1 1 1 0 0 1 0 0 0 2 1 2 0 1 1 2 1 0 1 2 1 2 0 0 1 1 1 0 0 0 0 0 2 1 0 0 0 0 1 1 2 0 1 1 1 0 1 1 1 0 0 1 0 1 2 0 1 2 2 0 2 0 1 0 1 0 0 1 0 0 1 1 0 0 1 1 0 0 2 2 0 0 2 2 0 0 0 0 2 0 0 0 0 0 0 0 0 0 0 0 1 0 0 1 1 1 2 0 0 0 0 1 1 0 1 0 0 0 0 0 0 0 2 1 1 1 1 1 0 0 1 1 1 1 1 0 1 2 0 1 0 1 1 0 2 0 0 0 1 1 0 0 1 1 1 1 1 2 0 2 1 1 2 1 2 0 1 2 0 0 0 0 1 0 2 0 1 0 0 2 1 1 2 0 0 0 0 0 0 2 1 1 1 1 1 1 2 0 2 2 0 0 0 1 0 0 2 0 0 0 1 0 0 1 1 1 0 1 0 1 0 1 1 0 0 1 1 0 1 0 1 0 0 0 0 1 0 0 0 1 0 2 0 1 0 0 0 0 0 2 2 0 0 1 2 2 0 0 0 0 0 0 0 0 0 1 2 0 1 1 0 1 0 0 0 0 1 2 0 1 0 0 0 0 1 0 1 0 1 1 1 0 0 1 1 0 1 2 0 0 0 0 0 1 0 1 1 0 1 0 0 0 1 0 0 0 0 2 2 2 0 1 1 1 0 1 0 1 0 1 0 0 0 0 1 1 0 0 0 1 1 1 0 1 0 0 0 1 1 0 1 0 0 2 1 0 2 0 0 0 1 1 1 0 2 1 0 0 2 0 0 1 0 0 0 1 1
68 0 2 0 0 0 0 1 1 1 0 1 1 1 0 1 0 1 1 0 2 0 0 0 0 0 2 0 1 1 1 1 2 1 1 0 2 0 0 0 2 2 0 0 0 2 0 0 0 0 0 0 1 1 0 2 0 0 1 2 0 1 0 0 0 0 1 1 2 0 0 1 2 0 1 2 1 0 0 0 0 0 2 1 1 0 0 1 1 2 0 1 0 1 0 1 1 1 1 2 1 1 1 0 0 0 2 0 1 1 0 1 1 1 1 1 1 0 1 1 1 1 2 2 2 0 0 1 2 0 0 1 0 0 0 0 0 0 1 1 1 1 1 0 0 0 0 1 0 1 1 0 0 0 0 0 0 1 0 0 1 1 2 2 1 2 1 0 2 0 0 2 0 2 1 0 2 2 0 0 1 2 0 2 1 0 1 1 1 1 1 0 0 1 1 0 1 0 0 1 1 0 0 0 1 2 1 0 1 0 1 0 0 0 0 2 0 1 2 0 2 1 2 2 0 0 0 2 0 2 1 1 0 0 0 0 0 2 1 1 0 0 2 1 1 0 0 0 0 0 0 0 2 1 0 1 2 0 0 0 0 0 0 1 0 0 0 0 2 1 1 0 0 1 0 0 0 0 2 0 0 0 0 2 0 0 0 2 0 2 0 1 0 0 2 1 0 0 1 2 0 0 1 1 0 0 0 1 0 0 0 1 1 1 0 0 2 1 0 0 1 1 1 1 1 0 0 0 1 0 2 0 1 2 0 0 0 1 1 1 1 1 2 0 1 1 0 0 1 2 0 1 0 1 0 1 1 1 0 1 0 1 0 0 0 0 0 1 1 0 1 1 0 0 0 0 1 2 1 1 1 1 0 0 2 1 1 0 0 1 0 0 1 0 1 0 1 1 1 1 1 1 0 2 2 1 0 1 0 0 0 0 2 0 2 2 0 0 0 0 0 0 1 1 0 2 0 0 2 0 2 0 0 2 1 0 0 1 0 0 2 0 1 1 1 0 0 2 2 2 0 0 0 2 2 2 0 1 0 0 2 0 1 0 0 1 1 2 0 1 1 1 1 1 1 0 0 2 0 0 2 2 0 2 0 0 0 0 0 0 0 2 2 2 1 0 1 2 2 2 0 2 0 0 0 2 1 1 0 1 0 0 1 1 0 2 0 0 2 1 1 2 2 2 1 2 0 1 1 2 0 1 0 1 0 1 2 2 0 1 0 2 0 0 1 1 0 0 1 1 0 0 0 0 1 1 0 0 2 0 0 0 0 2 0 1 1 1 1 0 1 2 1 0 0 0 1 0 0 0 2 1 0 0 0 0 0 0 1 0 1 1 1 0 0 0 2 0 0 0 0 2 1 1 0 2 0 2 2 2 0 1 0 0 2 0 1 0 1 0 0 0 1 0 0 2 2 0 1 1 0 0 0 0 2 1 2 1 0 1 1 0 0 1 1 1 1 0 0 0 2 2 0 1 0 0 0 2 2 0 0 0 1 0 0 1 0 2 0 0 0 0 1 0 0 0 2 0 0 0 2 0 1 0 0 0 1 0 1 2 1 1 0 1 1 0 2 0 0 1 1 0 0 0 1 0 1 1 1 0 0 0 1 1 1 1 0 1 1 0 0 0 0 1 0 1 1 0 0 0 0 1 0 0 0 0 1 1 0 1 1 1 0 0 0 0 0 0 0 0 0 0 0 1 0 1 2 0 1 0 0 1 2 0 0 0 2 2 1 1 0 0 0 0 0 0 0 0 1 1 1 1 0 2 2 1 1 1 0 2 0 2 2 0 1 1 0 0 0 1 0 2 0 0 1 0 1 0 0 2 1 1 0 0 2 0 0 1 2 2 1 2 0 2 1 0 0 0 2 0 1 1 2 2 0 1 1 1 2 1 1 0 1 1 1 1 1 1 0 0 1 1 0 0 1 0 1 0 0 0 1 0 0 0 0 1 0 0 1 0 0 0 0 1 2 2 0 2 1 1 2 0 0 0 0 0 1 0 1 0 0 1 0 2 2 0 2 0 0 1 0 1 1 0 1 1 0 1 0 1 0 1 1 0 1 1 0 0 2 2 0 2 2 0 2 0 0 0 0 0 0 2 0 1 0 0 0 0 0 1 0 0 1 1 0 0 0 1 0 1 2 0 1 0 0 0 1 0 0 0 2 0 0 0 1 1 1 0 1 0 1 0 0 0 0 0 0 0 0 0 0 1 0 1 0 1 0 0 0 0 0 0 0 1 1 0 1 0 1 0 0 0
69 0 0 2 0 1 2 2 1 1 0 0 0 0 0 0 0 0 1 0 1 0 0 0 0 0 0 0 1 2 0 1 0 1 1 0 2 2 0 0 0 0 0 1 1 1 1 0 0 0 0 0 1 1 1 1 1 0 0 1 0 1 2 2 0 1 1 0 1 0 0 0 1 0 2 1 0 0 0 0 1 0 1 1 1 0 0 0 0 2 0 0 0 1 0 0 0 0 0 1 0 2 0 1 1 1 2 1 1 1 0 1 1 2 2 2 2 0 1 1 1 0 2 2 1 0 0 0 1 0 1 1 0 1 1 1 0 0 0 1 1 1 0 0 1 0 0 0 0 1 1 0 0 1 1 0 2 1 1 1 2 1 1 2 2 1 1 2 0 1 1 0 2 0 2 0 0 1 1 1 1 1 0 2 1 0 1 0 0 2 2 0 1 1 2 1 2 0 0 1 1 0 0 0 1 1 2 1 1 1 2 0 0 0 0 2 0 0 1 1 1 0 2 2 0 1 1 1 0 1 0 0 0 0 2 0 0 2 2 0 0 1 2 2 2 0 0 0 0 0 0 0 2 1 0 1 2 2 1 1 1 2 0 0 0 0 1 0 0 0 1 1 0 2 0 0 0 1 1 0 0 1 1 1 0 0 0 1 0 1 0 1 1 0 2 1 1 1 0 1 0 1 0 0 0 0 0 0 0 0 1 1 2 1 2 0 1 0 1 0 0 1 1 0 2 0 1 0 0 0 1 1 0 1 0 0 0 2 0 1 0 0 2 0 1 1 0 0 1 0 0 0 0 0 0 2 0 0 0 2 0 2 2 0 2 0 0 1 2 0 2 0 1 1 1 1 2 0 1 1 1 0 0 0 1 2 1 0 0 1 1 1 0 0 2 0 0 2 0 0 0 0 0 1 1 0 0 2 0 0 0 0 1 0 1 2 0 1 0 0 0 1 1 1 1 2 1 0 2 0 2 0 0 2 1 1 1 0 0 0 2 0 1 1 0 1 0 2 1 1 0 0 0 1 1 1 0 1 0 1 1 0 1 0 0 1 1 1 0 0 0 2 1 1 0 0 0 2 1 0 1 2 1 2 1 0 0 0 2 0 2 2 0 1 0 0 2 1 1 2 0 2 1 0 1 2 2 1 0 1 0 1 2 1 0 2 0 0 2 1 1 2 0 0 0 1 0 0 1 1 1 1 0 1 0 0 1 1 2 2 1 1 0 0 1 1 0 2 2 2 1 0 0 0 2 0 0 1 1 0 0 0 0 0 1 1 1 2 1 0 0 0 0 0 0 0 0 1 0 1 2 1 1 0 0 0 0 0 1 0 0 0 1 1 1 0 1 0 0 0 0 2 1 2 0 2 1 1 1 0 0 0 0 0 0 0 1 0 1 0 0 0 0 0 0 2 2 1 0 0 0 1 0 0 2 0 2 0 0 0 1 2 0 1 2 2 2 0 1 1 0 1 0 1 0 0 0 1 1 0 0 0 1 1 1 1 0 2 0 0 2 0 0 0 0 1 1 0 0 0 0 0 2 1 2 0 2 1 1 1 1 1 0 0 1 0 2 0 0 2 0 0 1 1 2 0 1 2 2 0 0 0 0 1 0 0 0 1 1 0 0 0 0 0 0 1 0 0 0 0 0 0 0 0 0 0 1 0 1 1 0 0 0 0 0 0 0 0 0 0 0 0 0 0 0 2 0 0 0 0 0 2 2 0 0 2 2 0 0 1 1 0 0 1 1 0 0 0 0 0 1 1 1 0 1 2 0 2 0 2 2 2 2 0 0 0 1 1 0 2 0 2 0 0 0 0 2 0 0 2 0 0 0 0 2 0 0 0 1 1 1 1 0 2 2 0 0 0 0 0 0 2 1 1 0 1 0 0 1 0 0 1 0 0 0 0 0 1 0 1 2 1 0 0 1 1 0 2 0 0 0 0 0 0 0 2 1 0 0 0 0 0 0 0 2 2 0 2 2 1 1 0 0 0 0 0 1 0 0 0 2 2 0 2 1 0 1 0 0 0 0 1 2 0 1 1 1 0 0 0 0 0 0 0 1 1 0 2 2 0 0 2 2 0 2 0 0 0 0 1 1 1 1 2 1 0 0 1 0 0 0 0 1 0 1 0 0 0 0 0 2 0 2 0 0 0 0 0 0 0 0 1 0 0 0 1 2 0 1 0 0 0 0 0 1 1 0 0 2 1 0 2 0 0 0 0 1 0 1 1 0 0 0 1 0 0 0 0 0 0 1 1
70 1 2 0 0 0 1 2 0 1 0 1 0 2 0 2 1 2 1 1 1 1 0 1 1 1 1 0 0 0 2 0 1 2 1 1 1 1 0 0 1 1 0 1 2 1 0 0 1 2 1 0 2 2 0 0 0 0 1 0 1 1 0 0 0 0 1 0 1 1 1 1 2 0 1 2 1 1 1 0 1 0 2 0 2 0 1 1 2 2 0 1 0 2 0 1 1 0 0 0 0 2 0 1 1 1 1 0 0 0 0 2 1 2 2 1 2 0 2 0 0 0 1 1 0 1 0 1 1 1 2 1 1 1 0 0 1 0 0 2 0 2 0 0 1 0 0 0 0 0 0 0 0 1 0 0 1 0 0 0 1 1 2 2 2 1 1 0 0 0 0 0 0 2 2 0 2 0 0 0 0 0 0 2 1 0 1 1 0 2 2 0 0 2 2 1 1 0 0 0 0 0 0 1 2 0 2 2 2 1 2 0 1 0 0 2 0 0 0 1 1 0 2 2 0 1 1 1 0 0 0 0 1 1 1 0 0 2 2 0 0 0 2 2 2 0 0 0 0 0 0 0 1 0 0 0 0 1 0 0 0 0 0 1 0 0 0 0 1 1 2 0 1 0 0 0 0 1 1 0 1 2 1 2 0 1 1 2 0 2 1 0 1 0 2 0 2 0 0 1 0 0 1 1 0 0 0 0 0 0 0 0 2 0 2 0 2 0 1 0 0 1 1 0 2 0 0 0 2 1 2 1 0 0 0 1 2 2 0 2 1 1 2 0 0 0 1 0 1 1 0 1 0 1 0 0 2 0 1 0 1 1 2 0 1 1 0 1 2 0 2 0 0 0 0 0 0 1 1 1 0 0 0 0 1 1 0 0 0 1 1 0 0 1 2 1 1 0 0 0 0 0 0 2 0 1 1 2 0 0 0 0 0 0 0 1 1 0 0 0 0 1 0 1 0 2 0 0 0 0 0 0 0 0 0 2 1 1 0 0 2 0 1 1 1 2 1 1 1 0 0 0 0 1 2 1 1 2 0 2 1 0 0 0 0 0 2 2 0 1 1 1 1 1 2 0 2 0 0 0 2 1 0 0 2 1 0 0 1 0 1 2 1 2 1 0 2 1 1 2 0 2 1 1 1 1 1 2 2 0 0 2 0 0 2 0 0 0 1 1 1 1 1 1 1 1 0 0 0 1 1 0 0 0 2 0 0 0 1 1 0 0 1 1 1 2 0 0 0 0 0 0 0 0 1 1 0 0 2 0 0 0 0 0 1 0 0 2 2 1 1 0 2 0 2 0 2 0 0 0 0 0 1 0 1 0 0 0 1 1 0 0 1 0 1 0 1 0 0 0 0 2 2 1 0 1 1 0 0 1 0 0 0 0 1 0 1 0 0 1 0 1 0 0 0 0 1 1 0 0 0 0 0 0 1 1 2 0 0 2 0 1 0 0 2 2 2 0 0 2 0 0 0 2 0 0 1 2 2 0 0 0 1 1 1 2 1 1 1 1 0 1 0 1 0 0 0 0 0 0 1 0 2 0 2 2 0 0 0 1 0 0 0 0 0 0 2 0 0 2 1 0 0 1 1 0 0 1 1 1 1 0 0 2 0 0 0 2 2 0 0 0 1 0 0 1 1 1 1 1 1 2 0 1 2 2 2 0 1 1 0 0 0 0 1 1 0 1 0 0 0 0 0 1 0 2 0 0 0 0 0 0 2 1 0 0 2 2 0 2 0 1 1 0 0 1 1 0 0 0 0 1 0 1 2 2 0 2 1 2 0 0 2 1 1 1 1 1 0 1 0 1 0 0 1 1 0 1 0 1 0 0 0 0 2 0 0 1 1 1 1 1 0 2 1 0 0 0 0 1 0 1 0 0 0 2 0 0 2 0 1 1 1 1 1 1 1 2 2 0 0 0 0 0 1 0 0 0 0 0 0 1 1 0 0 2 0 0 2 0 1 0 0 1 1 2 0 2 1 1 2 0 0 0 0 0 0 0 1 0 0 1 0 2 2 1 2 0 1 0 0 1 2 0 1 0 1 0 0 1 1 2 0 0 0 0 0 1 1 0 0 1 2 0 1 1 2 1 0 1 0 2 0 2 0 0 0 0 0 2 0 1 1 2 1 0 0 1 1 1 2 0 1 0 0 0 0 1 0 0 1 0 0 0 1 0 0 0 1 0 0 0 0 0 0 2 0 0 2 0 0 1 0 1 0 0 1 2 0 2 1 0 1 2 0 0 0 0 0 0 0 0
71 0 0 2 0 0 2 2 2 0 0 0 0 0 0 0 0 2 0 0 2 0 1 1 0 0 1 0 1 2 0 0 0 1 1 1 1 2 1 1 0 0 1 2 2 1 0 0 0 2 0 0 0 0 1 1 0 0 1 2 0 0 1 1 0 0 1 0 1 0 0 0 2 0 1 2 1 2 2 0 2 0 2 1 1 0 0 2 2 2 0 1 2 2 1 2 1 0 0 1 0 2 0 1 0 0 2 1 1 0 0 2 0 0 0 0 0 0 0 2 2 0 1 1 1 1 0 1 2 1 1 0 1 1 0 0 0 0 0 2 1 1 1 0 0 0 0 1 0 0 0 0 0 0 0 0 0 0 0 0 1 0 1 2 1 2 1 0 1 0 1 0 1 1 0 0 1 0 0 0 0 0 1 2 2 0 1 0 0 2 2 0 0 2 2 1 1 0 0 0 0 0 0 0 1 1 1 0 0 0 2 0 0 0 0 2 1 1 2 0 2 0 2 2 0 1 1 1 0 1 1 1 0 0 1 0 0 2 2 0 0 0 1 0 0 0 0 0 0 0 0 1 0 0 1 2 1 2 0 1 1 1 1 2 0 0 0 0 1 1 0 1 0 2 0 0 0 0 0 0 0 1 2 2 0 1 0 0 1 2 2 1 1 0 2 0 1 0 0 2 0 0 0 0 0 0 0 0 1 0 0 2 1 0 1 0 1 0 1 0 1 1 1 1 1 0 1 0 2 2 2 1 1 2 0 0 0 2 0 2 1 1 2 1 0 0 1 0 0 0 0 0 1 0 1 0 1 0 0 1 0 1 0 0 0 1 0 1 1 0 1 1 0 0 0 0 1 1 0 2 0 0 0 0 1 1 1 0 0 0 0 1 1 1 1 1 2 0 0 0 0 0 0 2 2 0 0 0 0 0 0 0 1 0 1 2 0 0 0 0 0 0 1 1 0 0 0 1 2 0 2 0 0 0 0 1 1 0 0 1 0 0 1 0 1 0 0 0 1 0 0 0 0 2 1 1 0 2 1 2 1 0 0 0 0 2 0 2 0 0 0 0 0 0 1 1 1 2 0 1 0 1 0 2 0 0 1 0 1 0 2 1 1 1 1 1 1 1 1 1 1 1 2 2 2 0 2 0 1 0 0 1 0 0 2 0 0 0 2 1 1 1 1 1 1 1 0 0 1 2 0 0 0 0 0 0 0 0 1 1 0 2 2 2 2 2 0 2 2 2 2 0 0 0 0 2 0 1 0 0 0 0 0 1 0 1 1 2 1 0 0 1 0 0 0 0 0 1 0 1 2 0 1 0 1 0 0 0 0 0 1 1 0 0 0 0 0 1 0 0 0 1 1 1 0 1 1 0 2 2 2 0 0 0 0 0 1 0 2 0 0 0 0 1 1 0 0 1 0 0 2 0 1 0 1 0 2 0 0 2 0 1 0 0 0 0 0 1 0 2 1 2 0 1 0 0 0 1 1 0 0 0 1 1 1 2 0 1 1 1 0 1 0 0 0 0 0 0 1 1 1 0 2 2 2 2 2 0 0 1 0 0 1 1 1 0 2 1 0 2 1 0 0 0 2 0 1 2 2 1 1 0 0 1 0 0 0 1 1 0 0 0 0 0 1 0 0 0 0 0 0 0 0 0 0 0 2 0 1 1 0 0 1 0 0 1 0 0 1 1 1 1 0 1 0 1 0 0 0 0 0 0 1 0 0 1 2 2 0 2 0 0 0 0 0 1 1 1 0 0 0 1 0 1 1 2 0 1 0 2 0 2 2 2 0 0 0 0 0 0 0 2 0 0 2 2 2 0 1 2 0 0 1 1 1 0 0 0 0 1 0 0 0 2 2 0 0 0 1 1 0 1 0 0 0 1 0 0 2 1 1 0 0 0 0 0 0 0 0 0 2 2 0 1 1 1 1 0 0 0 1 0 1 0 0 2 0 0 0 0 0 0 0 0 1 1 0 1 1 2 2 0 0 0 0 0 1 0 1 1 0 0 0 2 2 0 2 0 0 0 0 1 2 0 2 0 0 1 1 2 2 0 0 0 1 1 0 0 1 1 0 1 1 1 1 0 1 1 1 0 0 2 0 1 0 1 0 1 0 0 0 0 1 1 1 1 1 1 0 2 2 0 1 0 1 0 1 0 0 0 1 1 0 0 1 1 1 0 1 0 1 1 0 1 0 0 0 0 1 0 0 1 0 0 0 1 1 0 0 1 0 0 0 0 0 0 1 0 0 0 0 0
72 0 1 1 0 0 0 2 2 0 0 0 0 0 0 0 0 1 1 0 1 0 0 0 0 0 0 0 1 2 1 0 2 1 0 2 0 1 0 0 1 1 0 0 2 1 1 0 0 1 0 0 0 1 2 0 0 0 1 1 1 1 2 1 2 1 2 1 2 0 0 1 2 0 1 2 1 0 0 1 0 0 2 0 2 0 0 1 2 2 0 1 2 0 0 0 0 1 1 1 0 1 1 1 0 0 2 1 1 0 0 2 0 2 2 0 2 0 1 1 1 0 0 0 0 1 0 2 2 1 1 0 0 0 0 0 0 0 0 2 1 2 0 0 1 0 0 0 0 0 0 0 1 0 0 1 2 1 0 0 1 1 0 2 0 1 1 2 0 0 0 0 2 0 1 0 1 1 0 0 1 1 1 2 2 1 1 2 0 0 2 2 0 1 2 0 1 0 0 0 0 0 0 1 2 2 1 0 0 0 1 0 2 0 0 2 0 0 2 0 2 0 2 0 0 1 1 0 0 0 0 0 1 2 1 1 0 2 1 1 0 0 2 2 2 0 0 1 1 0 0 0 2 0 0 1 0 0 0 0 0 0 0 0 0 0 2 1 2 2 0 1 1 1 1 1 1 1 2 0 1 1 2 1 0 1 1 0 1 1 1 1 2 0 2 1 1 1 0 1 0 1 0 0 0 0 0 0 1 0 0 0 2 0 2 0 2 0 0 0 1 1 0 1 2 0 0 0 1 2 1 1 0 1 0 0 0 1 1 0 0 0 2 0 0 0 1 1 1 2 1 1 0 0 0 1 0 0 0 1 0 1 0 0 0 1 0 1 1 0 1 1 1 1 0 0 2 2 0 2 0 2 0 0 2 2 0 0 0 0 0 2 1 0 2 1 1 0 1 1 1 1 0 2 1 1 1 0 1 1 0 0 0 0 0 2 0 0 0 0 0 1 0 0 0 0 0 0 1 0 1 0 1 0 1 0 0 0 0 0 2 0 1 2 1 2 1 1 1 0 0 0 0 2 1 1 0 1 1 2 1 0 0 1 0 1 1 1 0 0 0 1 2 2 0 0 0 1 0 0 2 2 0 1 1 0 0 1 0 1 0 1 0 2 0 0 1 1 1 2 0 2 1 1 1 0 1 1 1 1 0 1 1 0 0 2 1 0 0 0 1 1 2 2 0 2 0 0 0 1 1 0 0 0 0 0 0 0 2 2 0 1 0 0 2 0 0 0 0 1 0 0 0 0 2 0 1 0 2 0 2 0 0 0 0 0 0 2 1 0 1 1 0 0 0 0 0 1 0 1 1 0 1 0 1 0 0 0 0 0 1 1 1 1 1 0 1 0 0 0 0 2 2 1 0 1 2 0 0 1 1 0 0 0 1 0 0 0 1 0 0 0 0 0 0 1 1 1 0 0 1 0 0 0 1 1 2 0 0 0 0 0 0 1 2 1 1 0 1 2 0 1 0 1 0 0 0 1 1 0 0 0 1 1 1 1 1 1 0 0 1 0 1 0 0 1 1 0 0 0 0 0 1 0 1 0 1 2 0 0 0 0 0 1 0 0 1 1 0 2 1 1 0 1 0 0 1 2 2 1 0 0 0 2 1 1 1 2 1 0 0 0 1 1 0 0 1 0 1 0 0 1 1 0 1 1 2 1 0 1 1 1 0 0 1 0 1 0 1 1 0 1 0 0 0 0 0 1 0 1 0 0 2 0 2 0 2 1 0 2 0 1 1 2 2 0 0 1 1 1 1 1 0 1 1 2 0 2 1 2 0 1 2 0 1 1 0 0 0 1 0 1 0 0 1 1 1 0 1 2 0 0 1 1 1 0 1 0 1 1 2 1 0 2 2 0 0 0 2 0 1 1 0 0 1 1 0 1 2 0 1 1 1 1 1 1 1 0 0 0 2 2 0 0 2 0 0 0 1 1 1 0 1 0 0 1 0 1 1 0 0 0 0 0 1 1 0 0 1 1 1 0 0 0 0 0 0 1 0 0 0 1 1 0 2 2 1 0 0 0 1 1 2 0 1 0 1 0 0 1 0 1 0 1 1 1 0 0 1 1 0 1 2 0 2 0 0 0 0 0 0 2 0 0 0 1 0 1 0 0 0 0 2 1 0 0 0 0 0 0 2 0 1 0 1 0 0 1 1 2 0 0 0 1 2 0 0 0 1 0 1 0 0 0 0 1 0 0 0 0 0 0 0 0 0 0 0 1 1 2 0 2 0 1 0 0 0 0 0 0 0 0
73 1 1 2 0 0 1 2 1 1 0 0 0 1 0 1 1 0 0 1 1 1 0 0 0 0 0 0 0 0 1 1 0 2 1 2 1 2 1 1 0 0 0 1 2 1 0 0 0 0 0 0 0 0 0 2 0 0 0 0 2 2 0 0 0 1 0 1 1 1 0 0 2 0 0 2 2 0 0 0 1 0 2 0 1 0 0 0 1 1 0 0 1 1 0 2 1 1 1 2 1 1 0 1 1 1 2 1 1 0 0 1 1 2 2 1 2 1 0 1 2 1 1 1 1 0 0 0 1 0 1 1 0 1 1 1 0 0 0 1 0 2 0 0 0 0 0 0 0 0 0 0 0 1 0 0 0 2 0 0 0 0 1 2 1 1 1 0 2 1 0 2 0 2 1 0 2 1 0 1 1 2 1 2 2 1 1 2 0 0 2 2 0 1 2 1 1 0 1 1 1 0 0 0 2 0 2 0 0 0 1 0 2 0 0 2 2 0 2 0 2 0 2 2 0 1 1 2 1 1 0 0 0 1 2 1 1 1 1 0 0 1 2 2 2 0 0 0 0 0 0 0 1 1 0 0 1 2 0 1 1 1 0 0 1 1 1 1 1 1 1 1 1 1 0 0 0 1 0 0 0 1 2 2 0 1 0 1 1 2 1 1 2 0 2 0 0 0 0 2 0 1 0 0 0 0 0 0 2 0 0 2 0 1 1 0 2 0 1 0 1 1 1 0 1 0 1 0 1 1 1 1 1 2 0 0 0 0 2 0 0 1 1 0 0 0 0 0 2 1 0 0 0 1 0 0 1 0 0 1 0 1 2 0 2 0 0 2 2 0 2 0 2 2 0 0 1 2 1 1 0 1 0 0 2 1 2 1 1 0 0 0 1 0 1 1 2 0 0 0 0 0 0 2 2 2 0 0 0 0 0 0 0 0 0 2 0 0 0 0 0 0 0 1 1 2 1 1 1 0 0 1 0 2 0 0 0 0 0 1 1 0 1 0 1 0 0 1 2 0 0 0 0 2 2 1 1 1 1 0 2 0 0 1 0 1 1 2 0 1 1 1 1 1 1 0 1 1 0 0 2 0 0 1 1 1 0 1 0 0 1 1 1 0 0 0 1 1 1 1 1 1 2 2 2 0 2 1 0 2 0 0 0 0 1 1 1 0 1 2 2 0 0 0 0 1 0 1 1 2 0 1 0 0 1 0 0 1 0 1 0 1 1 1 1 1 0 2 2 2 0 0 0 0 2 0 0 2 0 0 0 2 1 0 0 2 1 1 0 0 1 1 0 0 0 0 1 1 0 1 2 0 1 0 0 0 0 1 0 0 0 0 0 0 1 0 1 0 0 0 0 1 0 2 0 2 0 2 2 2 1 0 0 0 1 1 1 0 0 0 0 0 0 0 0 1 2 1 0 0 0 0 0 0 2 1 2 0 0 1 0 0 0 2 2 1 0 0 1 2 0 1 0 1 0 0 0 2 2 0 0 0 2 2 2 2 1 1 0 0 2 0 0 0 0 1 1 0 0 0 1 0 2 1 2 0 2 1 0 0 0 0 0 0 0 0 1 1 0 2 0 1 0 1 2 0 1 2 2 0 0 0 0 1 0 0 0 2 2 0 1 0 2 0 1 1 1 0 0 0 0 0 1 0 1 1 1 1 0 0 0 0 0 0 1 0 0 1 1 0 0 0 0 0 0 1 0 0 1 0 0 0 2 0 1 0 1 1 0 1 0 0 1 1 1 0 0 2 0 1 2 2 1 0 1 1 1 2 1 2 1 1 2 1 0 0 0 1 0 1 0 1 0 0 2 2 2 0 2 2 0 0 1 1 1 0 0 0 0 1 0 0 0 2 1 1 0 0 1 0 0 2 0 0 0 1 0 0 1 0 0 0 0 0 0 0 0 0 0 0 2 2 0 0 1 0 1 1 1 1 1 0 0 0 0 1 1 0 2 0 1 0 0 1 2 2 0 1 1 2 2 0 0 0 0 0 0 1 0 0 1 2 0 1 2 1 1 0 0 0 0 2 2 0 1 0 1 1 0 1 1 1 1 0 2 1 0 0 1 1 0 1 2 1 2 0 1 1 0 0 0 2 1 2 1 0 0 1 0 1 1 1 2 1 1 0 1 1 0 0 2 0 1 0 1 0 1 0 0 1 1 0 0 0 2 1 2 0 2 0 1 1 0 0 0 1 0 0 2 1 0 2 0 1 0 1 2 0 1 2 0 1 0 2 0 0 1 0 0 1 1 1
74 1 1 2 0 0 2 2 2 0 0 0 0 1 0 1 1 0 1 1 1 1 0 0 0 0 0 0 0 2 0 0 1 2 1 1 2 2 0 0 0 0 0 1 2 1 0 0 0 0 0 0 0 0 1 1 0 0 0 1 0 1 1 0 0 0 0 2 2 0 0 2 2 0 2 2 0 2 2 1 1 0 2 1 1 0 0 0 1 1 0 0 1 0 0 0 0 1 1 2 1 2 0 1 0 0 2 1 1 0 0 1 1 2 2 1 2 0 1 1 1 1 1 1 1 0 0 0 1 0 2 1 0 0 1 0 0 0 0 1 0 2 1 1 2 0 0 0 0 1 0 0 1 1 0 0 1 0 0 0 0 0 2 2 1 2 2 0 1 0 0 1 2 0 2 0 1 1 1 1 1 1 1 2 2 1 1 0 0 2 2 0 1 1 2 0 1 0 0 1 1 0 0 1 1 2 1 2 2 1 2 0 1 0 0 2 0 0 1 0 2 1 2 2 0 0 0 2 1 1 0 0 1 1 2 1 1 2 2 0 0 0 2 1 2 1 1 0 0 0 0 0 1 0 0 2 1 0 0 0 0 0 0 1 0 0 0 0 1 1 0 2 0 1 1 0 0 0 2 0 0 0 1 1 0 1 0 1 0 1 1 1 2 0 2 0 2 1 0 1 0 0 1 1 0 1 1 0 1 0 0 0 1 1 2 0 2 0 1 0 0 0 1 0 0 0 0 0 1 2 2 0 1 1 0 0 0 0 2 1 2 1 2 0 0 1 0 0 2 0 0 0 1 0 1 0 0 0 1 1 1 1 1 0 0 1 0 2 2 1 2 0 1 1 1 1 2 1 1 1 0 0 0 0 0 0 1 0 0 1 1 0 0 0 2 0 0 0 1 1 0 1 0 2 0 1 1 0 0 0 0 0 1 1 2 2 0 0 0 1 1 1 1 1 1 2 1 0 0 0 0 0 0 1 1 0 0 0 0 0 2 0 2 2 1 2 1 1 1 1 0 1 0 1 1 0 1 1 0 0 2 0 0 0 0 1 1 1 0 1 2 2 1 1 0 0 0 2 0 2 1 1 0 1 1 0 0 0 1 0 1 1 0 2 2 0 1 0 0 2 0 2 2 1 2 1 2 0 1 1 0 0 2 0 1 1 1 2 0 2 2 1 2 2 1 2 1 1 1 2 0 1 0 1 1 0 1 1 0 1 2 0 0 0 0 2 0 0 1 1 0 1 0 0 1 1 1 1 0 0 0 0 0 0 0 1 1 2 1 0 1 1 0 0 0 0 1 1 0 1 1 0 1 0 1 1 1 2 0 0 0 0 1 0 1 0 0 0 0 0 0 2 1 1 0 1 1 1 1 2 0 0 0 0 2 0 1 0 0 0 0 0 0 0 0 1 1 1 0 0 1 0 0 0 1 2 2 0 1 1 2 1 0 0 2 1 1 0 0 0 0 2 0 0 0 0 0 1 1 1 0 1 1 1 1 1 1 1 0 1 0 1 0 0 0 0 1 0 1 1 1 0 0 0 0 0 0 0 0 2 0 0 0 0 1 0 1 0 0 1 0 0 0 0 1 0 0 2 2 1 0 0 0 1 0 1 0 0 0 0 0 0 1 1 0 0 1 0 2 1 0 0 0 1 1 1 1 1 1 2 1 1 0 1 1 1 0 1 1 1 0 1 1 0 1 0 0 0 0 0 0 1 2 0 0 1 2 1 0 1 1 1 2 0 0 0 0 0 1 1 2 2 0 2 2 2 0 2 0 2 0 2 2 2 0 0 1 1 0 1 0 2 0 0 1 0 1 0 0 2 2 2 0 0 1 0 0 0 1 2 1 1 0 2 2 0 0 0 2 0 1 1 1 2 0 2 0 1 1 0 1 1 1 1 1 1 2 0 0 0 2 2 0 0 1 0 1 0 0 0 1 0 1 0 0 2 0 0 1 0 0 0 2 0 1 1 0 1 2 2 2 0 0 0 0 0 1 0 0 1 0 0 1 1 2 0 2 0 0 0 0 2 2 1 2 1 0 1 0 1 0 1 0 0 0 0 0 1 2 1 0 2 1 0 0 0 1 1 0 0 0 2 0 2 0 0 0 0 0 1 0 0 2 2 2 1 0 1 0 0 2 0 1 0 0 0 1 0 1 0 2 0 0 0 1 0 0 1 1 0 0 0 0 0 0 0 0 0 1 0 0 1 0 0 0 1 1 1 0 1 1 0 0 0 0 0 0 1 1 0 2 2
75 1 1 2 0 0 2 1 2 0 0 1 0 0 0 0 0 0 0 1 1 1 0 0 0 0 0 1 1 1 0 1 1 1 1 1 1 1 0 0 1 1 1 1 2 0 0 0 0 0 0 0 1 1 1 1 0 0 0 1 1 1 1 1 1 1 2 0 1 0 0 0 2 0 2 2 0 1 1 0 1 0 2 0 0 0 0 0 1 2 0 0 1 2 0 2 1 1 1 2 0 2 0 1 1 1 2 0 1 1 0 1 2 2 2 2 2 0 1 1 1 0 0 0 0 1 0 1 1 1 1 1 0 0 1 0 0 0 0 0 1 1 0 0 1 0 0 0 0 0 0 0 1 0 0 0 0 0 0 0 0 0 1 1 1 1 0 1 0 2 2 1 1 1 1 0 1 0 0 0 0 0 0 2 2 1 1 1 0 1 0 1 0 2 2 1 1 0 0 1 1 1 0 0 1 1 1 0 0 0 1 0 1 0 0 2 0 1 1 1 1 1 2 2 0 0 0 2 1 1 1 1 0 0 1 0 0 2 2 0 0 0 1 1 2 1 1 0 0 0 0 0 1 1 0 0 2 2 0 1 1 1 0 0 0 0 0 0 0 0 0 1 0 1 0 0 0 1 1 0 0 1 2 1 1 2 0 1 1 1 1 1 1 0 2 1 1 1 0 1 0 0 0 0 0 2 2 0 1 0 0 1 2 1 2 0 2 0 0 0 1 1 2 0 2 0 0 0 2 2 2 1 1 2 0 0 1 2 0 1 0 2 2 0 2 2 0 0 1 0 0 0 0 1 0 1 1 0 1 0 1 1 0 0 0 0 0 2 2 0 2 0 0 0 0 0 2 2 1 1 1 1 0 1 1 1 1 0 0 0 0 0 1 0 2 1 1 1 1 2 1 1 0 1 1 0 1 1 0 0 0 0 0 0 0 0 2 0 0 0 0 0 0 1 0 1 0 0 2 0 2 0 0 0 0 0 0 1 0 0 1 0 2 1 1 1 0 1 1 1 0 0 0 2 2 1 1 1 0 1 1 0 0 1 0 1 1 1 0 0 0 1 1 1 0 0 0 2 1 0 1 2 0 0 2 0 0 1 1 0 2 2 0 1 0 1 0 1 1 1 1 1 2 2 2 0 2 0 1 0 1 1 1 0 1 0 0 0 2 2 2 0 2 2 0 2 1 1 0 1 1 1 0 0 1 0 0 0 0 0 2 2 2 1 2 1 0 0 0 1 0 1 0 1 2 0 0 1 1 1 0 0 0 1 0 1 1 2 1 0 1 1 1 0 0 0 0 0 0 0 1 0 2 0 2 1 1 0 1 0 0 0 1 0 0 0 2 0 0 0 0 1 1 0 0 1 2 2 2 2 0 0 0 1 0 1 1 0 1 0 0 0 0 0 0 2 2 1 0 0 1 0 0 0 2 2 2 0 0 0 1 0 0 2 2 2 2 0 0 1 1 1 0 0 0 0 0 1 1 1 0 1 2 1 1 1 0 0 1 0 1 0 1 0 0 0 1 0 1 1 0 0 2 2 1 1 0 1 0 0 1 1 0 0 0 0 0 0 0 2 1 1 0 2 2 0 0 2 2 0 1 0 0 1 0 0 0 1 1 1 0 0 0 0 0 2 0 0 0 0 0 1 0 1 0 1 1 1 0 1 1 1 0 0 1 0 1 1 1 0 0 0 0 1 0 1 1 0 1 1 0 1 2 0 1 1 2 2 1 1 0 0 1 1 1 1 0 1 1 1 1 1 1 1 2 2 0 1 0 2 0 2 2 1 0 0 0 1 0 1 1 1 1 0 1 1 1 0 1 2 0 0 1 1 1 0 0 1 2 2 2 2 0 2 2 0 0 0 0 0 0 2 0 1 0 2 0 0 1 0 0 1 0 0 0 0 0 0 0 1 1 1 0 0 1 0 1 0 1 1 0 0 0 0 0 0 0 0 2 0 0 0 1 0 2 2 0 1 2 2 2 0 0 0 0 0 0 0 1 0 0 1 0 1 1 0 1 0 0 0 0 2 1 1 1 1 1 0 0 1 0 2 1 0 1 1 0 1 2 1 0 2 2 2 0 0 0 2 0 1 0 2 0 1 0 0 0 2 0 0 0 0 2 1 1 0 0 1 0 0 2 0 1 0 0 1 1 0 0 0 0 1 0 0 2 0 0 0 1 0 0 0 0 0 0 0 0 0 0 1 1 0 0 2 0 0 1 1 0 2 1 1 0 0 0 0 1 0 0 0 1 1
76 1 0 2 0 1 1 2 2 0 0 0 1 2 1 1 1 0 2 1 0 0 1 0 0 0 0 0 0 0 2 0 0 0 2 0 2 0 0 0 1 1 0 0 1 0 1 1 0 1 0 0 1 2 0 1 0 0 0 0 2 2 0 1 0 0 1 2 1 0 0 1 1 0 1 1 1 0 0 1 0 0 1 1 2 0 0 0 1 1 0 0 1 2 0 1 1 2 2 2 2 2 2 0 0 0 2 0 0 0 0 2 1 1 1 1 1 0 0 1 1 1 2 2 0 1 0 0 1 0 2 0 0 0 0 0 0 0 0 1 0 2 0 0 0 0 0 0 0 1 1 0 0 0 0 0 0 1 0 1 1 0 1 2 1 2 2 0 1 1 1 1 0 2 1 0 2 0 0 0 0 0 0 2 1 0 1 2 0 0 2 2 0 0 2 0 1 0 0 0 0 0 0 0 1 1 1 0 1 0 1 0 1 0 0 2 0 0 1 0 2 1 2 2 0 1 1 1 1 0 0 0 1 0 2 0 0 1 1 0 0 0 2 1 1 0 0 0 0 0 0 0 2 0 1 1 1 1 0 1 1 1 0 0 0 0 0 1 0 0 1 1 0 1 0 0 1 0 2 0 0 1 1 2 0 1 0 1 0 2 0 0 1 0 2 1 0 1 0 2 0 0 1 1 0 0 0 0 1 0 0 1 1 0 1 0 1 0 0 0 2 2 1 2 1 0 0 0 1 1 2 1 1 1 0 0 0 2 0 2 1 1 2 0 0 0 0 1 0 0 0 0 0 2 0 0 1 0 0 0 0 0 2 0 1 0 0 2 0 0 0 2 0 0 0 0 2 2 1 1 0 2 0 0 1 1 0 0 0 0 1 1 0 0 2 0 0 0 1 1 1 1 0 1 1 0 0 0 0 0 1 0 1 0 1 2 0 1 0 0 0 1 0 0 0 0 0 0 0 0 0 1 0 2 1 1 0 0 0 1 2 1 0 0 2 1 2 1 1 2 0 0 0 2 1 0 1 2 1 2 1 0 1 0 0 2 0 2 0 1 1 1 2 2 1 0 1 2 0 1 1 1 0 1 1 0 0 1 1 0 2 2 0 1 0 0 0 1 1 1 1 1 2 2 2 0 2 1 1 1 0 1 1 1 1 1 1 0 2 2 2 0 2 2 0 2 1 1 1 2 0 1 0 0 1 1 0 0 2 2 0 0 2 2 2 2 0 1 1 1 0 0 0 0 2 1 0 0 1 1 0 0 2 0 0 1 1 0 0 0 0 1 1 0 1 0 1 1 0 1 2 0 2 0 2 1 1 0 1 1 1 0 1 0 1 1 0 0 0 0 0 2 0 2 0 2 0 0 0 0 0 0 0 0 1 0 0 0 0 0 0 0 0 0 0 1 2 1 0 0 1 0 0 0 0 1 2 0 2 1 2 1 0 0 2 2 2 0 0 0 0 1 1 0 1 0 0 1 1 0 0 0 0 1 0 1 0 2 0 0 0 0 1 0 0 0 0 0 1 1 0 2 1 1 1 0 1 0 1 2 0 0 0 1 0 1 1 0 0 2 1 1 0 2 2 0 0 1 2 0 0 0 0 2 0 1 0 1 1 0 0 0 1 0 1 0 0 0 2 2 0 0 2 0 2 1 1 0 0 1 0 0 0 0 1 1 0 0 0 0 0 0 0 1 0 1 1 0 0 0 0 1 2 0 0 2 2 1 0 2 0 1 1 0 0 0 0 1 1 1 1 1 0 1 1 1 0 1 0 2 1 2 2 0 0 0 0 0 1 2 0 1 0 0 1 1 2 0 1 2 0 0 1 1 0 0 1 1 2 2 1 2 0 2 2 0 0 0 1 0 1 1 1 1 0 1 0 0 1 1 1 1 1 1 1 1 1 1 0 0 2 2 0 1 0 1 1 0 1 1 0 1 0 0 0 1 1 1 1 0 1 0 0 0 1 1 0 0 2 2 2 0 0 0 0 0 0 2 0 0 0 2 0 1 2 0 2 0 0 0 1 1 2 0 1 0 1 1 0 0 0 0 1 0 0 0 0 1 2 0 0 2 1 1 1 0 0 2 0 0 0 1 1 2 1 1 0 1 0 1 0 0 1 2 2 1 0 0 0 0 2 0 1 1 0 0 0 0 0 0 1 1 1 0 1 0 0 0 0 0 0 0 0 0 0 0 0 0 0 0 0 1 0 1 0 0 1 0 0 1 0 1 0 1 0 1 0 0 1 0 2 2
77 1 0 2 0 0 2 2 1 1 0 0 0 0 0 0 0 1 1 0 1 0 2 0 0 0 0 0 0 0 2 2 0 1 1 0 2 2 0 0 1 1 1 1 2 1 0 0 0 0 0 0 2 2 0 1 0 0 1 0 0 0 1 0 0 2 0 0 0 0 0 1 2 0 0 2 2 1 1 1 1 0 2 0 2 0 0 1 1 1 0 0 1 1 0 0 0 1 1 1 1 2 0 0 1 1 2 0 0 0 0 1 0 1 1 1 1 0 1 1 1 1 0 0 0 2 0 0 2 0 2 1 0 0 0 0 0 0 0 0 1 1 1 0 0 0 0 0 0 0 0 0 1 0 0 1 1 0 0 0 0 0 2 2 0 2 1 2 0 1 0 0 1 1 1 1 1 1 0 0 1 1 0 2 0 0 1 0 0 2 1 0 0 1 1 0 0 0 0 0 0 0 0 0 1 1 2 1 1 0 2 0 2 0 0 2 0 0 1 1 1 0 1 1 0 0 1 2 0 1 0 0 0 0 2 0 0 2 2 0 0 0 2 2 2 0 0 0 1 1 1 1 1 0 0 0 0 1 1 0 0 1 0 1 0 0 0 0 2 1 0 1 0 2 0 0 1 0 1 0 0 1 2 0 2 0 1 1 0 2 1 0 2 0 2 0 1 1 1 2 0 0 1 1 0 0 0 1 1 0 0 1 2 0 1 0 2 1 0 0 1 1 1 1 1 0 0 0 0 0 1 1 0 2 0 0 0 1 1 0 0 0 1 1 2 2 0 0 0 1 0 0 0 0 0 0 1 0 0 1 0 1 1 0 1 2 0 2 2 0 2 0 0 0 0 0 2 1 0 2 2 0 0 0 1 0 0 0 0 1 0 1 0 0 1 0 1 0 2 1 1 1 0 1 1 0 0 0 0 0 0 0 0 0 0 2 0 0 0 0 0 0 0 1 1 2 0 0 1 0 0 0 0 1 1 1 0 1 0 1 1 1 0 0 2 1 1 1 1 2 0 0 0 2 1 1 0 1 1 1 2 0 0 0 0 2 0 2 0 0 0 1 1 1 0 0 0 1 0 1 0 2 1 1 2 0 0 0 0 0 0 1 1 1 1 0 0 2 2 1 1 2 0 0 0 2 0 1 0 1 0 1 1 0 2 0 0 0 0 0 0 2 0 0 0 1 0 1 0 2 1 2 0 0 1 0 1 1 1 0 1 2 2 2 2 0 0 0 1 1 0 1 0 0 2 0 0 1 0 1 0 0 0 0 1 1 1 0 0 0 1 2 1 0 1 0 1 1 0 1 1 0 2 0 1 1 1 1 0 0 1 1 0 0 1 0 0 0 0 0 0 0 1 1 1 2 1 0 1 1 1 0 0 0 0 0 1 0 0 1 1 1 0 1 1 1 2 1 0 0 0 0 1 0 2 1 1 0 1 1 1 2 0 0 2 2 2 0 1 2 1 2 1 0 1 0 0 2 2 1 0 0 1 0 0 1 0 1 0 0 1 0 1 1 0 0 1 0 1 1 1 0 2 2 2 1 1 0 0 1 0 0 0 1 1 1 2 1 0 1 0 1 1 0 1 0 2 1 1 0 0 0 0 2 0 0 0 2 1 0 0 0 0 0 0 1 0 0 0 0 0 0 1 0 2 1 1 0 2 2 0 0 1 1 2 0 0 0 0 0 0 0 0 0 0 1 1 0 2 2 0 0 2 0 0 2 2 2 0 2 0 1 0 1 1 1 1 1 1 1 1 1 1 0 2 1 1 1 1 2 0 1 2 0 0 0 0 0 0 1 0 1 0 0 0 0 0 0 0 1 0 0 0 0 2 0 0 0 1 1 1 1 0 2 2 0 0 0 0 0 0 2 0 0 0 2 0 0 0 0 0 0 0 0 0 0 0 1 0 0 1 1 0 0 2 0 0 0 0 0 2 0 1 0 1 1 1 0 1 0 0 0 0 1 2 2 0 0 1 2 2 0 0 0 0 0 1 1 0 0 0 1 0 1 1 0 1 0 0 0 1 1 1 1 2 1 0 0 1 1 1 1 0 0 2 1 0 0 2 2 0 2 0 2 1 0 1 1 1 0 0 2 0 1 1 1 1 0 0 0 0 0 2 2 2 0 1 0 0 0 2 0 0 1 1 0 2 1 0 0 1 1 0 0 1 0 1 0 1 0 0 0 0 0 1 2 0 1 1 1 1 1 0 1 0 0 1 0 0 1 0 0 0 1 0 0 0 0 0 1 2 2
78 1 1 2 0 1 2 1 2 0 0 1 0 1 0 0 0 2 1 1 1 0 1 2 1 1 1 0 0 0 1 0 1 2 0 0 2 1 0 0 2 2 0 0 1 0 1 0 0 0 0 0 1 1 0 2 0 0 1 1 0 2 2 2 0 0 0 1 1 0 0 1 2 0 1 2 1 2 2 0 2 0 2 1 0 0 0 0 1 2 0 0 2 1 0 1 1 1 0 2 0 1 1 0 0 1 1 0 1 1 0 1 0 1 1 0 1 1 0 1 2 0 1 1 1 1 0 1 1 1 1 0 0 0 0 0 0 0 0 1 2 2 0 0 1 0 0 0 0 0 0 0 0 0 0 0 0 1 0 0 1 0 1 2 2 2 1 2 0 0 0 1 1 1 1 0 2 0 0 0 0 1 1 1 1 0 0 1 0 1 1 1 0 1 1 0 1 0 0 2 2 0 0 1 1 1 2 0 0 0 1 0 1 0 0 2 0 1 2 0 2 1 2 2 0 2 2 2 0 2 0 0 0 0 2 0 0 2 2 0 0 0 2 1 2 1 1 0 0 0 0 0 1 0 0 0 0 1 0 0 0 0 0 0 0 0 1 0 2 2 0 1 0 2 0 1 2 0 1 0 0 0 1 1 1 0 1 1 0 1 0 0 1 1 2 0 1 1 0 2 0 0 0 0 0 0 0 0 1 0 0 1 2 0 0 0 2 0 2 0 0 0 2 1 1 0 1 0 1 0 1 2 1 1 0 0 0 1 1 0 1 1 2 0 1 1 1 0 0 2 0 2 0 0 0 1 0 0 1 0 1 1 1 0 1 0 0 1 2 0 2 0 0 0 0 0 1 1 1 1 1 0 1 1 1 1 0 0 0 1 1 0 1 0 2 1 1 0 0 0 0 0 0 1 1 1 0 1 0 0 0 0 0 0 0 1 1 0 1 0 1 1 1 1 0 2 0 0 1 0 1 0 0 2 1 1 0 1 0 1 0 0 1 0 1 2 1 1 2 2 0 1 0 2 1 0 1 2 1 2 0 0 1 0 0 0 2 2 0 1 1 1 1 1 1 0 0 2 1 1 0 1 0 1 1 0 0 1 1 0 2 2 0 1 1 0 0 2 2 2 0 2 1 1 1 1 2 2 1 1 0 1 0 1 0 2 1 0 0 2 2 0 2 1 1 1 0 0 2 2 0 0 0 1 1 0 0 0 1 1 2 2 2 1 2 1 0 1 1 1 0 0 0 0 2 1 1 0 0 0 0 0 1 1 0 1 1 2 2 1 0 0 1 0 0 1 2 0 0 0 1 1 1 0 0 0 0 0 0 0 1 1 0 0 0 0 0 0 0 1 0 1 1 1 0 1 1 0 1 0 0 0 0 1 1 0 0 0 0 1 1 1 0 1 1 0 0 2 0 0 0 2 0 0 1 1 2 0 1 2 1 1 0 2 1 1 0 0 0 1 1 1 0 0 0 0 0 1 1 0 0 0 1 1 2 2 0 0 1 1 0 1 1 0 0 0 0 0 0 0 0 1 2 1 1 1 1 0 0 2 1 1 0 0 0 1 1 0 0 2 0 0 0 1 1 0 0 2 2 1 0 0 0 1 0 0 0 0 0 0 0 0 0 0 0 1 0 1 1 1 0 1 0 0 0 0 0 1 1 2 1 1 0 0 0 1 0 1 0 0 0 0 1 1 0 1 1 1 0 0 1 0 2 0 0 1 1 1 0 2 0 0 1 0 0 0 0 1 1 1 1 2 2 0 2 0 2 2 1 2 1 1 2 1 0 0 1 1 0 2 0 2 0 0 1 2 2 1 0 2 0 0 0 0 2 0 0 1 0 1 1 1 0 2 2 0 0 1 0 0 1 1 0 1 0 2 0 0 0 0 0 0 0 0 0 0 0 1 0 1 2 1 0 0 2 0 0 0 0 0 2 0 0 0 0 1 0 0 2 0 0 0 0 0 0 0 0 2 1 1 1 1 0 0 0 0 0 0 0 0 2 2 1 1 2 1 1 0 0 0 1 0 0 0 2 1 0 0 0 1 0 1 0 0 0 0 0 0 1 1 0 1 1 1 2 0 0 0 0 0 0 2 0 1 0 0 0 0 0 1 0 0 0 1 0 0 0 1 0 0 2 0 2 0 0 0 0 1 0 0 2 0 0 1 1 1 1 0 2 0 1 1 0 0 0 0 1 0 2 0 0 2 0 1 0 1 1 1 0 1 1 1 0 2 0 0 0 1 1 1 1 1
79 1 1 2 0 1 2 1 1 1 0 1 1 1 0 1 0 1 2 0 0 0 0 1 0 0 0 0 1 2 1 0 0 1 1 1 1 0 0 0 1 1 0 0 2 1 1 0 0 0 0 0 0 0 1 0 0 0 0 0 1 1 0 0 0 0 1 0 2 1 0 1 2 0 2 2 0 1 1 0 2 0 1 1 1 1 0 0 1 1 0 0 0 2 1 2 1 1 1 1 0 2 0 1 1 1 2 1 1 0 0 1 0 1 2 1 1 0 1 1 1 0 0 0 0 1 0 1 1 0 1 0 1 1 0 0 0 0 0 1 0 2 1 0 1 0 1 1 0 0 0 0 0 0 0 0 0 2 0 0 1 0 1 2 2 2 2 1 1 1 1 1 1 2 0 2 1 2 0 0 0 2 0 1 1 1 0 2 2 1 1 1 0 1 2 1 1 0 0 0 0 0 0 1 0 2 1 0 0 1 2 0 1 0 0 2 1 1 2 0 2 1 2 2 0 1 1 1 1 0 1 1 0 0 0 0 0 2 2 0 0 0 2 1 1 0 0 0 0 0 0 0 1 0 0 0 0 1 1 0 0 1 1 2 0 0 1 0 0 0 1 1 0 1 0 0 0 1 2 0 1 1 1 1 0 0 0 1 0 2 2 1 2 0 2 0 0 0 0 1 0 0 0 0 0 0 0 1 1 0 1 2 2 1 2 2 2 0 1 0 0 1 1 2 2 0 1 0 0 0 1 2 1 2 0 0 1 2 0 1 1 1 2 0 0 0 1 0 0 0 0 0 0 1 0 0 1 1 0 1 0 1 0 0 0 2 0 2 1 0 1 1 0 0 0 0 0 2 2 0 0 2 0 0 1 0 1 0 0 1 1 1 1 0 2 1 1 0 0 0 0 0 0 1 0 0 1 0 0 0 0 0 0 0 0 1 1 0 0 0 0 2 0 2 0 2 0 0 2 2 0 0 0 2 1 1 0 0 0 0 2 0 1 0 2 1 1 1 1 1 0 1 0 2 2 0 2 1 0 1 1 0 0 1 0 1 1 2 0 0 0 0 1 1 2 0 2 2 1 0 1 1 1 1 2 0 0 1 1 0 2 2 0 2 1 0 1 2 2 2 0 2 0 0 0 2 1 0 1 1 1 1 2 0 1 1 1 1 1 2 2 0 2 1 0 1 0 0 0 1 1 0 0 0 1 1 1 0 1 1 2 2 1 1 2 1 0 0 0 0 0 0 0 0 2 0 1 1 0 2 0 0 0 0 1 0 0 1 1 1 1 1 1 0 1 0 2 2 0 2 2 0 2 0 1 1 1 0 2 1 1 0 1 0 0 1 1 0 0 0 0 0 1 1 0 1 1 0 0 0 0 0 0 0 2 0 0 0 0 0 0 0 0 0 0 1 1 1 0 0 1 1 0 0 1 1 2 0 0 1 0 0 0 1 1 1 1 0 0 2 1 2 0 1 0 0 0 2 2 0 0 0 2 2 2 2 0 0 0 0 0 0 0 0 0 0 1 0 1 1 0 1 1 1 0 1 1 1 0 0 2 2 0 0 0 0 1 0 0 0 0 0 0 0 1 0 2 2 2 0 2 0 0 1 0 0 0 1 0 0 0 1 0 0 0 1 0 0 0 0 0 1 0 0 0 0 1 1 0 2 1 1 0 0 0 0 0 0 0 0 0 0 0 0 1 1 0 0 0 0 0 1 2 0 1 1 2 1 0 1 1 1 0 1 1 0 0 2 0 0 0 0 1 0 2 2 0 1 0 1 0 1 2 0 1 1 0 1 0 2 0 1 0 0 2 1 0 2 0 0 0 0 1 1 1 0 0 0 0 0 0 0 0 2 1 0 0 0 1 0 0 2 0 0 0 1 0 0 1 0 0 1 1 1 1 1 1 1 0 0 1 1 0 0 2 0 0 0 1 0 0 1 0 0 0 0 0 0 1 0 0 0 0 0 2 2 0 0 1 1 1 0 0 0 0 0 0 0 0 0 1 1 1 1 1 0 1 0 0 1 0 0 1 0 1 1 1 0 1 1 0 1 1 0 1 1 0 0 1 1 0 1 2 1 0 1 2 2 0 2 0 2 0 2 0 0 0 0 0 1 0 0 2 1 1 0 0 0 0 0 1 0 1 0 0 0 0 0 0 0 2 0 0 1 2 0 1 1 2 0 0 0 0 0 1 2 0 0 1 0 0 1 0 2 0 2 2 0 1 1 0 0 0 2 0 1 0 0 0 0 0 0
80 0 0 2 0 0 2 1 1 1 0 1 0 1 0 0 0 1 2 0 0 0 0 0 0 0 0 0 0 0 1 0 1 0 1 0 2 2 0 0 0 0 0 0 1 0 1 1 0 2 0 0 0 0 1 2 0 1 2 1 1 1 1 1 0 1 1 1 1 0 0 1 2 0 2 2 0 0 0 0 0 0 2 0 1 0 0 0 1 1 0 0 0 2 0 1 1 2 1 1 1 2 0 2 0 0 2 1 1 0 0 1 1 2 2 1 2 0 1 1 1 0 1 1 0 1 0 1 1 0 1 1 0 0 0 0 0 0 0 1 0 2 0 0 2 0 0 0 0 0 0 0 0 0 0 1 0 2 0 0 1 0 1 2 2 2 2 1 0 1 0 1 0 2 2 0 1 0 0 0 0 1 0 1 1 0 1 0 0 2 2 0 0 1 2 0 1 0 0 0 0 0 1 0 0 2 1 2 1 0 0 0 0 0 0 1 1 0 2 0 2 1 2 2 0 0 0 1 0 2 0 0 0 0 1 0 0 2 2 0 0 0 2 2 2 0 0 1 1 0 0 0 1 0 0 1 0 0 0 0 0 0 0 0 1 1 0 0 0 0 1 1 0 1 1 1 0 1 1 0 0 1 1 1 1 0 0 2 0 2 1 0 2 0 2 0 2 0 0 2 0 0 1 1 0 0 1 0 2 0 0 2 1 1 1 0 2 0 0 0 1 1 1 1 1 0 0 0 0 1 2 0 0 1 0 0 0 1 1 1 0 1 1 0 1 1 0 0 1 1 0 0 0 0 0 1 0 0 0 2 0 2 0 0 0 1 0 2 0 0 0 2 0 0 0 0 2 2 1 1 0 2 0 0 1 1 1 0 0 0 0 0 1 0 2 0 0 0 1 1 1 1 0 2 2 1 0 0 0 0 0 0 0 0 0 1 1 1 0 0 0 1 0 0 0 2 1 0 1 0 0 0 0 1 1 1 0 1 0 0 1 0 2 2 0 0 0 1 1 0 0 0 0 2 2 1 1 1 0 1 1 0 0 0 0 2 0 2 0 1 1 1 2 2 0 0 0 1 0 1 0 2 0 2 1 1 0 0 2 0 2 2 1 1 0 0 0 2 2 2 0 2 1 1 1 1 1 0 0 1 0 1 0 0 2 0 1 0 1 2 2 1 2 2 0 2 0 0 2 2 0 1 0 0 2 0 1 1 1 1 1 1 1 1 2 1 0 1 1 1 0 0 0 1 1 1 0 1 0 0 0 0 0 0 0 0 0 2 2 0 1 1 0 0 0 0 1 1 0 1 2 0 1 0 0 0 0 0 1 1 1 1 0 1 1 0 1 0 0 0 0 1 0 1 0 2 1 1 1 1 1 1 0 0 1 2 0 0 0 0 0 0 0 0 0 2 2 2 0 0 1 0 0 0 1 1 2 0 0 2 2 1 0 0 1 1 1 0 1 1 0 1 0 0 1 1 0 2 2 1 0 1 1 2 2 2 0 1 1 1 0 1 0 0 2 0 0 0 0 0 2 0 2 2 2 1 1 1 0 1 0 0 1 0 0 1 1 0 0 1 0 1 0 1 1 0 0 1 1 1 0 0 0 1 0 0 0 0 0 0 0 0 0 0 0 1 0 0 1 1 1 2 0 0 0 0 0 1 0 1 0 0 0 0 0 1 0 0 0 0 0 0 0 0 0 0 1 0 1 1 0 1 2 0 1 1 2 1 0 2 0 0 0 0 0 1 0 0 2 2 2 2 0 0 1 2 0 2 0 2 0 2 2 1 0 0 1 1 0 2 0 2 0 0 2 2 1 1 0 1 1 1 1 1 1 0 0 1 0 0 0 0 0 2 2 0 0 0 1 1 1 0 1 1 0 1 0 0 0 0 0 0 0 0 0 1 1 0 0 1 1 1 0 0 1 1 0 1 0 0 2 0 0 0 0 0 0 0 2 0 0 0 0 0 1 2 1 2 2 2 1 1 1 0 0 1 1 0 1 0 0 1 0 1 2 1 1 0 0 0 0 2 1 0 1 1 1 0 0 1 0 1 0 0 0 0 0 1 2 2 0 2 2 1 1 0 1 1 0 0 0 2 0 1 0 0 0 2 0 0 0 0 0 1 1 0 1 1 0 0 2 0 1 1 0 0 1 0 0 0 1 1 0 0 0 1 1 0 1 0 0 1 0 0 1 0 0 0 1 0 0 1 0 0 0 0 0 0 0 2 0 0 1 2 0 0 0 0 0 0 1 1
81 1 1 0 0 0 1 1 2 0 0 1 1 2 0 2 1 0 1 0 2 0 1 2 1 1 1 1 1 1 1 0 0 2 1 1 1 1 0 0 2 2 0 0 2 0 0 0 0 0 0 0 0 0 0 1 0 0 0 0 2 2 0 0 0 0 2 1 1 0 0 1 2 0 1 2 1 0 0 0 0 0 2 0 0 0 0 0 2 2 0 0 0 0 0 1 0 2 2 2 2 2 1 0 1 0 2 1 1 0 0 1 0 2 2 0 2 0 1 1 1 0 1 1 1 0 0 1 2 0 0 0 1 1 0 0 0 0 0 2 1 1 0 0 0 1 2 0 0 0 0 0 0 0 0 0 1 1 0 0 2 1 1 2 0 1 0 0 2 0 0 2 2 0 1 0 1 1 0 0 0 1 0 2 1 1 1 2 0 0 1 2 1 1 2 0 2 1 0 0 0 0 0 1 1 2 2 2 2 0 2 0 1 0 0 2 0 1 2 0 2 1 2 2 0 1 1 1 1 0 1 1 0 1 1 1 1 2 2 0 0 0 2 2 2 0 0 0 1 1 1 1 1 0 0 2 1 2 0 1 1 1 0 1 0 0 0 1 2 1 1 0 0 1 0 0 2 0 0 0 0 2 2 1 0 1 1 0 0 1 1 0 0 0 2 1 0 0 0 1 0 0 2 2 2 0 0 0 1 0 0 1 1 0 1 0 1 1 0 1 0 0 0 2 0 0 0 0 1 1 2 1 0 0 0 0 0 0 2 2 0 0 2 0 0 0 1 0 1 0 0 0 0 0 0 1 0 0 0 2 0 2 1 0 1 0 0 2 1 0 1 1 0 0 0 0 2 1 1 1 0 0 0 0 1 1 1 0 0 1 0 0 0 0 2 0 0 0 0 0 0 0 0 2 2 1 0 0 0 0 0 0 0 0 0 2 0 2 0 0 0 1 0 2 0 2 0 0 0 0 0 0 0 2 0 0 1 0 0 1 1 0 2 1 1 1 0 0 1 1 0 0 0 2 2 1 1 1 0 1 1 0 1 0 0 1 2 0 0 0 0 2 1 1 1 0 0 1 0 0 2 1 0 0 2 0 0 0 1 0 1 0 0 1 2 0 2 0 0 2 0 2 1 1 1 1 1 1 1 0 0 2 1 0 1 2 0 1 1 2 2 0 1 2 0 1 0 1 0 2 0 1 0 0 1 0 2 0 1 1 0 1 1 1 1 1 0 2 2 2 0 0 0 0 2 1 1 0 2 0 2 0 0 0 0 0 0 1 1 0 0 0 0 0 0 0 0 1 0 1 1 0 1 0 1 0 0 0 2 1 1 0 1 1 1 1 1 1 0 0 0 2 1 1 0 1 1 0 0 1 0 0 0 0 1 0 0 0 1 0 0 0 0 1 1 0 0 0 0 0 0 0 1 0 2 1 1 1 1 1 1 1 0 0 2 2 2 0 0 0 2 1 0 1 0 0 0 2 2 0 0 0 1 0 0 2 1 0 1 1 0 2 0 0 0 0 0 0 1 1 1 0 1 1 1 1 1 1 0 1 0 0 0 0 1 0 1 0 0 1 0 0 0 1 1 0 0 1 1 0 0 0 0 1 0 0 0 2 2 0 0 0 1 0 0 0 0 1 0 0 0 1 0 0 0 0 1 0 1 1 0 0 0 1 2 0 0 0 0 0 0 0 0 0 0 2 1 0 1 1 0 0 2 0 0 1 2 1 0 1 1 0 2 0 0 0 0 0 2 2 2 2 0 0 1 2 0 1 1 2 0 1 2 1 1 1 0 1 0 1 0 2 0 0 0 1 1 0 0 1 0 0 1 1 0 0 1 1 1 1 0 1 0 2 2 0 0 0 2 0 0 2 0 1 0 2 0 0 0 0 0 0 1 0 1 0 1 2 0 0 1 1 0 0 2 0 0 0 1 1 1 0 2 0 0 1 1 0 1 0 1 0 0 1 2 1 0 0 2 2 2 0 2 0 0 1 0 1 1 0 0 0 0 2 2 0 2 0 0 0 0 2 1 0 2 1 0 1 1 1 1 0 2 0 2 2 0 0 2 2 0 2 2 0 0 0 1 2 1 0 0 1 0 1 0 0 0 2 0 0 0 1 2 1 1 0 1 1 0 0 2 0 1 0 0 0 1 0 0 1 1 0 0 1 1 0 0 0 2 0 0 0 0 0 0 1 0 0 0 0 0 1 0 1 0 0 1 1 0 1 1 0 0 0 0 0 1 0 0 0 1 1
82 0 1 1 0 0 1 2 2 0 0 1 1 2 0 2 0 1 1 0 1 0 0 0 0 0 0 0 0 1 1 0 0 1 1 1 1 1 0 0 2 2 0 0 2 0 2 0 0 2 1 0 0 1 1 1 0 1 0 0 0 0 1 1 0 0 2 0 0 0 0 0 2 0 0 2 2 2 2 1 1 0 2 0 2 0 0 0 2 2 0 1 1 2 0 2 0 1 1 2 0 2 0 0 2 2 1 0 1 1 0 1 1 2 2 2 2 0 2 0 0 0 1 1 1 1 0 2 2 1 1 0 0 0 1 0 0 0 0 0 1 2 0 0 1 0 0 0 0 1 1 0 0 0 0 0 1 1 0 0 1 1 1 2 0 2 2 1 1 0 0 1 1 1 1 0 0 1 1 1 1 1 0 2 0 0 0 2 1 2 2 0 0 0 1 1 1 1 0 0 0 0 0 0 0 2 0 0 0 1 2 1 0 0 0 2 1 0 2 0 2 0 2 2 0 1 1 0 0 0 0 0 0 0 2 1 1 2 1 1 0 1 1 1 2 1 1 1 1 0 0 0 1 0 0 2 2 0 0 0 0 0 0 1 0 0 1 0 2 2 0 0 0 2 0 0 2 0 1 0 0 1 1 1 0 0 0 2 0 2 1 0 1 0 1 0 1 1 0 0 0 0 0 0 0 0 1 0 1 0 0 1 1 0 1 0 1 0 0 0 1 1 2 0 2 0 1 0 1 1 2 1 0 1 0 0 0 2 0 1 0 0 1 0 0 0 0 0 0 0 0 0 0 0 0 2 0 0 1 0 1 1 0 0 0 0 0 1 1 0 1 1 0 0 1 1 2 2 0 2 0 0 0 0 2 1 1 0 0 2 0 0 0 0 2 2 2 0 0 1 1 2 0 2 2 0 0 0 0 0 0 0 0 1 1 2 0 0 1 0 1 1 1 1 0 2 1 0 2 0 1 1 1 1 1 0 1 2 0 1 1 0 2 1 1 0 0 2 2 0 0 2 0 2 2 1 1 2 0 2 0 2 1 0 0 1 1 1 0 0 0 1 0 0 2 0 2 2 1 1 0 1 0 1 1 0 0 2 0 1 0 2 0 0 1 1 1 1 1 2 0 2 2 2 0 2 0 2 2 0 0 2 1 0 0 2 0 0 0 1 0 2 0 0 0 0 0 0 1 1 1 0 0 0 0 0 1 1 1 1 0 2 1 0 1 1 0 0 0 1 0 0 0 0 2 0 0 0 1 0 0 0 0 0 1 1 1 2 2 2 1 1 0 0 0 0 0 1 0 1 1 1 0 0 0 0 0 0 2 1 0 0 1 0 0 1 0 0 0 1 0 1 1 2 0 2 0 2 2 2 0 0 0 1 0 1 0 0 1 1 0 0 0 0 0 0 1 0 0 0 0 0 0 0 1 1 1 0 1 2 1 0 0 1 2 2 2 0 1 2 0 1 0 1 0 0 0 1 1 0 0 0 1 0 1 1 0 1 0 0 0 0 0 0 2 0 0 0 0 0 1 0 2 2 2 2 1 1 0 1 1 1 0 0 0 0 1 0 0 1 0 0 0 2 2 0 0 2 2 0 0 0 0 1 0 1 0 1 1 0 0 0 1 0 1 0 0 0 1 1 1 1 0 0 1 1 1 0 2 2 0 0 0 0 0 0 0 0 0 0 0 0 0 0 0 2 0 0 0 0 0 1 1 0 0 1 2 2 0 2 0 0 2 1 1 0 0 1 1 1 2 2 0 2 2 2 0 2 0 2 0 2 2 0 0 0 0 1 0 2 0 2 0 0 1 1 0 1 1 1 0 0 0 0 2 0 0 1 1 1 0 2 0 2 2 0 0 0 1 0 0 2 0 1 0 1 0 0 1 0 0 0 1 0 1 0 0 1 0 0 2 2 0 0 1 0 1 0 0 0 2 0 0 0 0 0 0 0 0 0 0 0 0 0 2 2 0 0 1 2 2 0 0 0 0 0 0 0 1 0 0 1 1 0 2 2 2 0 0 0 0 0 2 0 1 1 1 1 0 2 1 1 0 0 0 0 0 1 1 0 0 1 2 1 0 0 0 2 1 0 1 0 1 1 2 2 2 0 0 2 0 1 1 1 0 0 0 1 0 1 2 0 0 0 0 1 1 1 0 0 1 1 0 1 1 0 2 0 1 0 0 1 0 0 0 0 0 0 2 0 0 2 0 1 0 0 0 0 0 2 0 1 0 2 0 1 0 1 1 0 2 1
83 1 1 2 0 0 2 2 2 0 0 0 0 1 0 1 1 2 0 0 2 0 0 0 0 0 0 0 1 1 1 2 1 2 0 0 2 0 0 0 1 1 0 0 1 0 1 0 2 2 0 0 0 0 1 2 0 0 1 1 0 1 2 2 0 0 0 1 1 0 0 1 2 0 0 2 2 1 1 0 2 0 2 0 2 1 1 0 0 1 0 0 0 2 0 1 0 0 0 2 0 2 0 0 2 1 2 1 0 0 0 1 0 2 2 0 2 0 1 1 1 1 1 1 1 1 0 0 1 0 2 1 0 0 0 0 0 0 0 2 1 2 0 0 0 0 0 0 0 1 1 0 2 1 0 0 1 0 0 1 2 1 2 2 1 2 2 1 0 2 2 1 1 1 0 0 1 1 0 0 0 1 0 2 2 2 0 0 0 0 0 0 1 1 2 0 1 0 1 1 1 0 0 1 1 1 2 1 1 0 2 1 1 0 0 2 1 1 1 1 1 2 1 2 1 0 1 1 1 0 1 1 1 1 1 1 0 2 2 0 0 0 1 0 0 0 0 0 0 0 0 0 1 0 0 2 1 1 0 1 1 1 1 2 0 0 1 0 0 0 1 1 1 1 1 1 0 1 2 0 1 1 1 2 0 1 0 1 0 1 0 0 0 0 2 1 0 0 0 1 1 0 0 0 0 0 0 0 2 0 0 1 1 1 2 0 2 0 0 0 1 1 1 2 2 0 1 0 1 1 1 1 1 1 0 0 0 0 2 0 0 1 2 0 0 0 0 0 0 2 0 2 1 0 1 0 1 0 0 2 0 2 1 0 1 1 0 2 2 0 2 0 0 0 0 0 2 1 1 1 0 0 0 0 1 0 0 0 0 0 1 1 0 0 2 0 0 1 0 0 0 0 0 2 2 0 0 1 0 0 0 0 1 0 1 2 0 0 0 0 0 1 0 1 1 2 1 0 1 1 0 1 0 2 1 1 1 1 0 0 2 0 1 0 2 2 2 2 2 1 0 0 0 2 2 2 0 1 1 1 1 0 1 0 0 0 2 1 0 0 0 1 0 0 0 0 0 2 1 1 1 2 0 2 1 1 0 0 0 0 0 0 1 1 2 0 2 1 1 2 0 2 1 0 1 2 2 1 0 2 0 1 1 0 1 0 0 0 1 1 1 1 2 2 0 2 0 0 0 0 2 0 1 0 1 0 1 1 2 2 0 0 0 0 1 1 0 2 2 2 1 0 0 0 2 0 0 2 0 0 0 2 0 1 0 0 0 0 0 1 0 0 1 0 1 0 1 0 0 0 1 2 1 0 1 1 1 0 1 1 0 0 0 0 0 1 0 1 0 0 1 1 1 2 0 2 1 2 2 2 1 0 0 0 1 0 0 0 0 1 1 1 0 0 0 0 0 1 0 0 2 0 1 0 2 0 1 0 0 2 0 1 0 1 2 2 2 0 1 1 2 2 0 1 1 1 0 2 2 0 0 0 0 1 0 0 0 2 0 0 0 0 0 0 1 0 1 0 1 1 1 0 2 1 1 1 1 1 0 1 1 1 1 0 1 0 1 1 0 2 1 1 1 1 1 1 1 0 1 2 0 0 0 2 0 1 0 1 1 0 0 0 1 1 1 0 1 0 0 0 0 1 1 0 1 1 2 0 0 0 0 0 0 1 2 0 0 0 0 0 0 0 0 0 0 2 1 0 2 1 0 0 2 1 0 0 2 2 0 2 0 0 0 0 0 0 0 1 1 2 2 1 0 0 1 2 0 2 1 2 1 1 2 1 1 1 0 0 0 0 0 1 0 0 0 0 1 1 0 1 0 0 0 0 1 0 1 1 2 2 1 2 0 2 2 0 0 0 1 1 1 0 0 0 0 1 0 0 0 0 0 0 0 0 0 0 0 1 0 0 1 1 0 0 2 0 0 0 0 0 1 0 1 0 1 1 0 0 1 0 0 0 0 0 1 1 1 1 1 1 0 1 0 0 0 0 1 2 0 0 0 2 1 0 2 0 2 0 0 0 0 2 1 0 1 1 0 0 0 1 1 0 0 1 2 1 0 0 2 2 0 2 2 1 2 0 2 1 0 1 0 2 1 1 2 2 2 1 0 1 0 0 0 1 1 0 1 1 0 0 2 0 2 0 0 0 0 0 0 0 1 0 0 0 0 0 0 0 2 0 1 0 0 0 1 0 0 1 2 1 1 2 0 1 0 0 1 1 0 1 1 0 0 2 1 0 0 0 0 0 0 0
84 0 2 2 0 1 1 2 2 0 0 0 0 0 0 0 0 2 1 1 1 1 1 1 1 1 1 0 0 1 1 0 2 2 1 1 1 0 0 0 1 1 0 0 0 0 0 0 0 2 1 0 0 0 1 1 0 0 1 1 0 1 1 0 0 2 1 1 1 0 0 0 2 1 1 2 1 1 1 0 2 0 1 1 1 0 0 0 1 2 0 0 0 2 0 1 1 1 1 1 1 2 1 0 1 1 1 0 0 0 0 0 1 2 2 2 2 0 1 0 0 1 1 1 1 1 0 1 2 1 2 0 0 0 1 0 0 0 1 0 1 1 0 0 0 0 0 0 0 1 1 0 1 0 1 0 1 1 0 1 1 0 2 2 1 2 2 1 0 0 0 1 1 2 0 2 1 0 0 0 0 0 0 2 1 1 0 0 0 2 1 0 0 1 1 1 1 0 0 1 1 1 0 1 1 1 1 1 1 0 2 0 1 0 0 2 0 1 2 0 2 1 2 1 0 2 1 0 0 0 1 1 0 0 1 0 0 1 1 0 0 0 2 2 2 0 0 0 0 0 0 0 1 1 1 2 1 2 1 0 0 1 0 0 0 0 0 0 2 1 0 0 0 1 0 0 1 1 0 0 0 2 1 2 1 0 1 2 1 2 1 1 2 0 2 0 2 0 1 2 1 0 0 0 0 0 1 0 1 0 0 1 1 1 1 0 1 0 0 0 1 1 2 0 2 0 1 0 0 0 2 1 0 1 0 0 0 1 1 1 1 1 2 1 1 1 0 0 2 2 0 0 0 0 0 0 1 0 0 1 0 2 2 0 2 0 0 1 2 0 2 0 1 1 1 1 2 1 0 2 2 0 0 0 1 1 1 0 0 0 0 0 2 0 2 1 2 1 0 0 0 0 0 2 2 1 0 1 0 0 0 0 1 1 1 1 1 1 0 0 0 0 1 1 2 2 2 1 1 0 0 0 1 1 2 1 0 0 0 1 2 1 1 0 2 1 0 1 1 0 0 0 0 2 2 2 0 2 1 2 1 0 0 0 0 1 1 2 0 1 1 2 0 0 1 0 1 0 0 0 1 1 0 1 2 1 0 1 1 1 1 1 0 2 1 0 2 1 1 2 0 2 2 2 1 1 1 1 1 1 0 1 0 0 1 0 0 0 1 1 1 1 1 1 0 1 0 1 0 1 1 1 0 2 2 0 1 0 1 1 0 1 0 0 0 2 0 0 1 1 0 0 0 0 2 0 1 0 1 1 0 0 1 0 0 1 1 0 0 0 0 0 0 0 0 0 1 2 0 2 2 1 1 0 1 0 0 0 1 0 0 0 2 0 0 0 0 2 0 0 1 0 2 1 0 1 2 2 2 2 0 0 0 1 1 1 0 0 1 0 0 0 0 0 0 0 2 1 0 0 1 1 2 0 2 1 2 0 0 0 1 1 0 1 2 1 2 0 0 0 1 2 0 0 0 0 0 2 2 0 0 0 0 0 0 0 0 1 0 1 1 1 0 0 1 0 0 0 1 1 1 0 2 2 2 2 1 1 0 1 0 0 0 0 1 0 1 0 0 1 0 1 0 0 0 0 1 2 2 0 0 0 0 2 1 1 1 0 0 0 0 0 0 1 0 1 1 0 1 1 1 1 0 0 0 1 1 0 1 1 0 0 0 0 1 0 0 1 0 0 0 0 0 1 0 1 0 0 0 0 0 1 2 0 0 1 2 2 0 2 0 1 0 1 1 0 0 2 0 0 0 0 0 1 2 2 0 2 0 1 0 1 2 0 0 0 0 0 0 1 0 2 0 0 2 0 1 0 0 1 0 0 1 1 1 0 0 2 1 1 1 1 0 2 1 0 0 0 1 0 2 1 1 1 0 1 0 0 1 0 0 1 0 0 0 0 0 0 0 0 2 2 0 0 2 0 0 0 1 1 1 0 0 0 0 0 0 0 1 0 0 0 0 0 2 1 0 1 2 1 1 0 0 0 0 0 1 0 0 0 1 1 0 1 2 0 2 0 0 0 0 1 2 0 0 0 2 1 0 1 0 1 1 0 1 1 0 2 2 0 0 1 2 0 1 0 1 1 1 0 2 1 0 1 0 0 0 1 0 0 0 0 0 0 0 0 0 0 0 0 2 0 0 0 1 0 1 0 0 0 1 1 0 0 0 0 1 0 0 0 0 0 0 0 0 2 0 0 1 0 0 0 0 0 0 0 0 0 1 2 0 0 0 2 0 0 0 0 0 0 1 0
85 1 0 2 0 1 2 2 1 1 0 0 0 0 0 0 0 1 2 0 2 0 0 0 0 0 1 0 0 0 2 0 0 0 1 2 0 1 2 1 1 1 0 1 2 1 0 0 0 1 1 0 1 1 1 1 0 0 0 2 0 1 2 2 0 0 1 1 0 1 1 1 2 1 1 2 1 0 0 0 0 0 2 0 1 0 0 1 1 1 1 1 1 1 1 1 0 1 1 1 1 2 1 1 0 0 2 1 1 0 0 1 1 2 2 1 2 0 1 1 1 0 0 0 0 1 0 1 2 1 0 1 0 1 1 1 0 0 1 1 0 2 0 0 1 0 0 0 0 1 1 0 0 0 0 0 1 0 0 0 0 0 2 2 2 1 1 1 0 1 1 0 0 2 2 0 2 1 1 1 1 1 0 1 1 0 1 1 0 0 1 1 0 1 1 0 2 0 0 0 0 1 0 0 1 1 1 1 1 0 2 0 2 0 0 2 1 1 2 0 2 0 2 2 0 1 1 2 1 2 0 0 1 0 1 0 0 2 2 0 0 0 2 2 2 0 0 0 0 0 0 0 0 0 0 1 0 0 0 0 0 0 0 1 0 0 0 1 2 2 0 0 2 0 0 0 1 0 2 0 0 0 1 1 0 1 0 1 0 1 0 1 2 0 2 0 2 1 0 1 0 0 1 1 0 0 0 0 0 0 0 1 1 0 1 0 1 0 1 0 0 0 0 1 1 0 0 1 1 1 1 2 0 1 0 0 0 2 0 1 1 1 2 0 1 1 1 0 1 0 0 0 0 1 0 0 1 0 1 0 1 1 1 0 1 0 0 2 2 0 2 0 0 0 0 0 1 1 0 2 0 0 0 0 1 1 0 0 0 0 0 0 1 0 2 1 2 0 2 1 1 1 0 2 2 0 0 0 1 1 0 0 2 1 2 1 1 1 0 0 0 1 0 0 0 0 0 1 1 0 0 1 0 2 1 1 0 0 0 2 1 0 0 0 0 1 0 0 2 2 0 0 0 2 1 1 0 2 1 2 1 0 1 0 0 0 2 1 0 0 0 1 1 1 1 0 0 2 0 1 2 0 0 1 1 0 0 0 0 0 0 1 0 1 0 0 1 2 2 1 1 1 1 1 1 1 2 1 1 0 0 2 0 0 2 0 0 0 0 0 0 2 2 2 1 2 0 0 1 2 1 0 0 1 0 1 2 0 2 1 1 2 1 1 1 1 0 1 1 1 0 0 0 1 2 0 0 0 2 0 2 0 0 0 1 0 0 0 0 0 0 1 1 0 0 0 1 1 0 1 2 0 1 0 0 0 0 0 0 0 0 0 0 0 0 1 0 0 0 0 0 1 0 2 0 2 1 1 1 1 1 1 0 0 2 0 0 0 1 0 0 0 0 0 0 1 1 1 0 0 1 1 2 0 1 1 2 0 1 1 1 2 0 1 2 2 2 0 0 0 1 2 1 0 1 1 0 2 1 1 1 0 2 2 2 2 1 1 1 0 0 0 0 0 0 1 1 0 1 1 0 2 2 2 2 1 2 0 0 1 0 0 0 1 0 1 1 0 0 2 0 0 0 1 1 0 0 1 2 0 1 1 0 1 0 0 0 0 0 0 0 1 0 0 1 0 0 0 0 0 0 1 0 0 1 1 0 0 0 0 0 0 0 0 0 1 0 1 0 0 0 0 0 0 0 0 0 0 0 0 0 0 2 0 0 1 2 0 0 0 2 0 0 1 1 0 0 0 1 1 1 1 0 0 1 2 0 2 0 2 0 2 1 0 0 0 0 1 1 0 0 0 0 0 0 0 1 1 0 0 0 0 0 0 0 0 1 0 0 0 0 1 0 1 1 0 0 0 1 1 1 0 0 0 0 2 0 0 1 0 0 1 0 0 0 0 0 1 0 0 1 1 0 1 1 1 1 0 0 0 2 0 0 0 0 1 2 0 2 0 2 0 1 1 1 1 0 1 1 1 1 1 1 0 0 1 0 1 0 0 0 1 1 0 2 2 1 0 0 0 0 2 1 0 2 1 0 0 0 2 0 2 1 0 1 1 0 0 1 1 0 1 2 0 1 0 2 2 0 1 0 1 1 2 1 0 0 1 0 1 0 0 1 0 1 0 0 0 0 0 2 0 0 1 1 0 2 1 0 0 1 1 0 1 1 0 0 0 1 0 0 0 0 0 0 0 0 0 1 1 0 1 0 0 0 0 1 0 0 2 0 0 1 2 0 0 0 1 1 0 0 0
86 0 1 1 0 0 1 1 2 0 0 1 0 1 0 1 1 0 0 0 2 0 0 1 0 0 1 1 1 1 1 0 0 1 1 0 2 0 0 0 1 1 0 1 2 1 1 1 0 2 1 0 0 0 1 1 0 0 2 1 0 1 1 1 0 1 1 1 1 0 0 1 2 0 2 2 0 1 1 1 0 0 1 1 1 0 0 1 1 1 0 0 0 2 0 2 1 1 1 1 1 1 1 1 0 0 2 0 0 0 0 1 0 1 2 1 1 0 0 2 2 0 2 2 1 1 0 1 2 1 0 1 0 0 0 0 1 0 0 0 1 2 0 0 2 0 0 0 0 0 0 0 2 1 2 0 0 1 1 2 2 1 2 2 0 1 1 1 0 1 1 0 1 1 2 0 2 2 2 2 2 2 0 1 1 0 1 0 0 1 1 0 0 1 2 0 0 0 0 2 2 0 0 0 1 1 1 0 1 0 1 1 1 0 0 2 1 0 0 1 1 1 2 2 0 2 2 1 0 1 0 0 0 1 0 0 0 2 1 1 0 0 2 2 2 0 0 0 0 0 0 0 0 0 0 2 1 1 0 0 0 0 0 1 1 1 0 1 1 0 0 0 0 0 0 0 0 0 2 0 0 1 0 2 0 0 0 2 1 2 1 2 1 0 2 1 1 2 1 1 1 0 0 0 0 0 1 1 2 0 0 2 2 1 1 0 2 0 0 0 1 1 1 1 1 0 1 0 1 0 1 2 0 0 0 1 2 1 1 0 1 1 1 0 1 1 0 1 2 2 1 0 0 0 0 1 0 0 0 1 0 1 1 0 1 0 0 2 0 0 0 2 1 1 1 1 2 1 1 1 0 2 0 0 1 0 0 0 0 0 0 0 2 0 1 1 2 0 2 1 1 1 0 2 2 0 0 0 0 0 0 0 0 0 0 2 0 0 0 1 1 1 1 1 2 2 2 0 2 1 1 0 0 1 0 0 2 1 0 0 0 0 1 2 0 2 0 0 0 0 0 0 0 2 2 1 1 1 0 1 1 0 1 1 0 0 2 1 0 0 0 1 2 2 1 0 1 2 0 1 2 1 0 1 2 1 0 1 0 0 1 1 1 0 1 1 1 2 2 2 0 2 1 1 2 0 2 1 0 2 0 0 0 0 2 0 0 2 0 2 2 0 2 2 0 2 1 2 0 2 0 2 0 1 0 1 0 0 1 1 1 1 1 1 2 1 0 1 1 2 0 0 1 0 2 0 0 1 1 1 0 0 0 1 1 0 0 1 1 0 1 1 2 0 2 0 2 0 0 0 2 2 1 0 1 0 0 0 1 0 1 1 1 0 1 0 0 1 0 0 1 0 2 0 0 0 2 1 1 1 0 0 0 0 1 0 0 0 0 0 0 0 0 0 0 0 1 1 0 0 1 0 0 0 2 1 2 1 0 0 1 0 1 1 1 0 1 1 0 1 1 1 1 0 0 0 0 2 2 2 1 1 0 1 1 2 0 0 0 0 0 0 0 0 1 0 0 1 1 1 2 0 2 2 2 2 1 1 1 1 0 0 0 1 1 1 2 0 0 1 0 0 0 1 2 0 1 1 2 0 1 1 1 1 1 2 0 0 1 0 1 0 2 0 0 1 0 0 0 0 0 1 0 0 0 0 1 2 0 2 2 2 0 0 0 1 0 0 0 0 0 0 0 0 0 1 0 0 0 0 0 1 2 1 0 0 2 2 0 1 0 0 1 1 1 0 0 1 0 0 0 1 1 0 0 2 0 2 0 2 1 2 2 1 0 0 0 1 0 2 0 2 0 0 2 1 1 0 1 2 0 0 0 0 0 0 1 0 1 1 0 1 0 2 2 0 0 0 0 0 0 2 1 1 0 2 0 1 1 0 0 0 1 1 1 1 1 1 0 0 2 1 0 0 2 0 0 0 0 0 2 0 0 0 0 2 0 0 1 0 0 0 0 1 1 2 0 1 1 1 0 1 0 0 0 0 1 2 0 0 0 2 1 2 2 0 2 0 0 0 0 2 2 1 1 1 0 0 0 1 0 1 0 0 0 0 0 1 2 1 0 2 2 0 1 0 0 1 0 0 0 1 0 2 1 0 1 0 2 0 1 0 1 2 2 1 1 0 0 0 1 0 1 0 0 0 1 1 0 0 1 1 0 0 1 0 1 0 2 0 1 1 0 0 0 1 1 0 0 0 0 1 0 2 0 1 2 0 1 1 0 0 1 1 0 0 0 1 1 0 1 1
87 0 2 1 0 0 2 2 2 0 0 0 0 0 0 0 0 2 2 2 0 2 0 0 0 0 0 0 0 0 1 1 1 2 0 2 0 2 1 1 0 0 0 0 1 1 2 0 0 1 0 0 0 0 1 1 0 0 1 1 0 1 2 2 0 0 1 1 1 0 0 0 2 0 2 2 0 2 2 1 1 0 1 1 1 0 1 2 2 2 0 1 2 2 0 0 0 2 2 2 2 2 0 0 2 1 2 1 1 0 0 2 1 2 2 1 2 0 0 1 2 1 2 1 0 2 0 0 0 0 1 0 0 1 1 1 0 0 0 0 0 2 0 0 0 0 0 0 0 1 1 0 0 0 0 1 0 2 0 1 1 0 2 2 1 2 1 1 1 1 1 1 1 1 2 0 2 0 0 0 0 2 0 1 1 0 1 1 0 0 1 1 1 1 2 0 0 1 0 1 1 0 0 0 0 1 2 1 0 1 2 0 2 0 0 2 0 0 0 2 0 0 2 1 0 1 1 0 0 0 1 1 0 0 2 0 0 2 2 0 0 0 2 1 1 0 0 0 1 1 1 1 1 1 0 1 1 2 2 0 0 2 0 0 1 1 1 0 2 1 0 1 0 2 1 1 0 1 1 0 0 1 2 2 0 2 1 0 2 2 2 2 0 1 1 1 0 1 0 1 0 0 1 1 0 0 1 0 2 0 0 1 2 0 1 1 2 0 0 0 1 1 1 1 2 0 0 0 0 1 2 1 0 2 0 0 0 0 2 0 0 0 2 0 1 1 1 0 2 1 0 1 0 1 0 0 1 0 0 2 0 2 1 0 1 0 0 2 1 1 1 1 0 0 0 0 1 1 1 1 0 1 0 0 2 1 1 0 0 0 0 1 0 0 2 0 0 0 1 2 2 2 0 2 2 1 0 0 0 0 0 0 0 0 0 2 0 0 0 0 0 2 0 1 0 1 0 0 1 1 0 1 0 2 1 1 0 0 2 2 1 0 1 0 2 1 1 1 1 0 0 0 0 1 0 0 0 2 2 0 1 0 0 1 0 1 1 1 0 0 0 1 2 2 2 0 2 0 0 0 2 1 0 1 1 1 1 1 0 0 2 2 0 1 1 0 2 1 1 1 1 2 1 1 2 0 2 2 2 0 0 2 1 1 1 1 0 0 1 2 2 0 1 1 0 1 0 0 1 1 1 1 0 1 0 0 1 1 0 0 1 2 0 0 0 0 1 2 2 2 0 0 0 1 1 1 0 1 1 1 1 0 1 0 0 2 2 1 1 2 1 1 0 0 0 0 0 1 0 1 1 1 0 0 0 0 0 0 1 1 0 0 1 0 0 0 0 0 0 0 0 1 1 1 2 2 0 1 1 1 0 0 0 0 2 0 0 0 0 0 0 0 0 0 0 1 1 0 0 0 1 0 0 0 1 0 1 0 0 1 1 1 0 2 1 1 1 0 0 0 1 2 0 0 0 0 0 1 1 0 0 0 1 1 1 1 1 1 2 2 0 2 1 0 0 0 2 0 1 1 1 0 1 1 1 1 1 1 0 1 1 1 0 0 1 0 2 0 0 1 0 1 0 2 2 0 0 2 2 0 1 0 0 1 0 0 0 1 1 0 0 0 1 1 0 0 1 0 0 0 0 1 0 0 0 0 0 0 0 0 0 0 0 1 1 0 0 0 1 1 1 1 0 0 1 1 0 1 1 1 1 0 2 0 0 0 1 1 0 1 1 0 0 1 1 1 1 0 2 2 2 2 2 0 2 2 0 1 1 2 0 1 1 0 0 0 0 0 1 1 0 0 0 0 1 0 0 1 0 1 0 0 0 0 1 0 1 1 0 0 0 0 0 2 2 0 0 0 0 0 0 2 1 1 0 1 0 0 0 0 0 0 0 0 0 0 0 0 0 0 2 2 0 0 1 1 0 0 0 0 0 0 1 0 0 2 0 0 1 0 0 0 0 1 1 1 1 0 1 1 1 0 1 0 0 1 0 0 1 0 0 1 1 1 2 1 2 0 0 0 0 2 2 1 1 1 0 1 0 1 0 1 0 0 0 0 0 1 1 0 0 1 2 0 1 0 2 1 0 1 0 2 0 1 0 0 0 0 0 0 0 0 0 0 0 0 1 1 0 0 2 0 0 0 1 0 1 1 1 2 0 0 0 1 2 0 0 0 0 0 0 0 0 0 0 0 0 1 2 1 1 2 0 1 0 0 1 1 1 1 0 0 0 1 0 0 0 0 1 0 1 1
88 0 1 1 0 0 0 1 2 1 0 1 0 0 0 0 0 1 1 1 0 0 0 1 0 0 0 0 0 0 2 0 1 0 2 0 2 1 1 1 1 1 1 1 2 1 0 0 0 1 0 0 0 0 1 1 0 0 1 0 2 2 0 0 0 0 2 0 1 1 1 1 2 0 2 2 0 0 0 0 1 0 2 0 1 0 0 1 2 2 0 0 2 2 0 0 0 0 0 1 0 2 0 1 1 1 2 1 1 0 0 1 1 2 2 0 1 0 2 0 0 0 0 0 0 2 0 0 0 0 2 1 0 0 0 0 0 0 0 2 0 2 1 0 0 0 0 0 0 1 0 0 0 0 1 0 0 1 0 0 0 0 1 2 0 1 0 1 0 0 0 0 1 1 2 0 2 0 0 0 0 0 1 2 2 0 1 2 1 0 0 2 1 1 2 1 2 0 0 0 0 0 0 2 1 0 2 0 1 1 1 0 2 0 1 1 1 0 0 0 2 2 2 2 0 1 1 1 1 0 1 1 1 1 1 1 0 2 2 0 0 0 2 1 1 0 0 0 1 1 1 1 1 0 0 2 0 0 0 0 0 0 0 0 0 0 0 1 1 1 0 1 0 0 0 0 0 2 1 0 1 2 2 0 2 0 1 0 1 2 1 1 1 0 2 0 0 1 1 1 0 0 1 1 0 0 0 1 2 1 0 2 1 0 1 0 1 0 2 0 0 0 0 2 2 0 0 0 0 0 2 2 0 2 0 0 0 1 1 2 0 2 2 0 1 1 0 1 2 1 1 0 0 1 0 0 1 0 0 2 0 2 0 1 0 1 0 1 2 0 2 0 0 0 1 0 0 2 0 2 1 0 0 0 1 2 1 0 0 0 1 2 1 0 2 1 1 1 0 0 0 0 0 2 1 0 1 2 0 0 0 0 1 0 1 2 0 0 0 1 1 1 0 1 2 1 0 0 1 0 1 0 2 0 2 0 0 0 0 0 1 0 1 0 2 0 0 1 1 2 0 0 0 1 1 0 0 2 1 1 1 0 0 0 0 2 0 1 0 0 0 1 1 1 2 0 2 2 0 2 1 1 0 0 2 0 0 0 1 0 1 2 0 2 1 1 1 0 0 2 0 2 1 1 1 1 1 1 1 1 1 0 1 1 0 2 0 0 0 0 1 1 2 2 1 2 0 0 1 1 1 1 0 1 2 1 1 2 1 2 2 2 1 1 1 1 0 1 1 1 0 0 0 1 2 0 0 0 0 1 0 0 1 1 0 1 1 1 1 1 1 2 0 0 0 0 0 0 0 0 1 0 1 0 1 0 0 0 1 0 0 0 0 0 0 1 0 0 0 0 0 2 1 1 0 1 1 2 2 2 1 1 0 1 1 1 2 0 0 1 1 1 0 0 0 2 2 1 0 0 1 0 0 0 1 0 2 1 0 2 0 1 0 0 0 0 0 0 0 0 1 1 0 1 0 0 0 1 1 0 0 0 0 1 0 1 0 1 1 0 0 0 0 1 1 0 0 0 1 1 1 0 2 2 2 1 2 0 1 2 0 0 0 0 0 0 0 0 0 1 0 0 0 1 1 0 0 2 2 0 0 0 0 2 0 0 0 0 0 0 0 0 1 0 1 0 0 0 0 0 0 2 0 0 0 0 2 0 1 1 0 0 0 0 0 0 0 1 0 0 0 0 0 0 0 2 0 1 0 1 0 0 2 0 2 0 2 1 0 1 0 0 1 0 0 1 0 1 1 1 1 1 2 0 1 1 1 1 0 2 1 2 2 0 1 1 0 1 0 2 0 1 0 0 2 1 1 2 0 0 0 0 1 1 1 0 1 1 2 2 1 2 0 2 1 0 0 0 1 0 1 1 0 0 0 1 1 0 0 0 0 0 1 1 1 1 1 0 0 0 2 2 0 0 2 0 0 0 0 0 1 0 0 0 0 0 0 0 2 0 1 0 0 0 2 1 0 1 2 1 0 1 0 0 0 0 0 0 2 0 0 0 0 2 2 0 2 0 0 0 1 1 2 0 1 0 0 1 0 1 1 1 0 1 1 0 0 2 2 0 2 0 1 2 2 0 1 1 0 0 0 2 0 2 0 0 0 2 0 0 0 0 0 2 1 0 1 0 0 1 1 1 0 0 2 0 2 0 0 0 2 0 1 0 1 1 1 0 1 0 0 0 0 0 0 1 0 0 1 0 0 1 0 2 0 2 2 1 0 2 1 1 1 2 0 2 0 0 0 0 0 0
89 1 0 2 0 1 1 1 1 1 0 0 1 1 0 1 0 2 0 0 2 0 1 0 0 0 0 0 2 2 2 0 1 2 1 1 1 0 0 0 2 2 0 0 1 0 1 0 1 0 0 0 0 2 0 1 1 0 0 1 1 2 1 0 0 1 1 0 2 0 0 2 2 1 2 2 0 0 0 0 0 0 1 1 1 0 0 0 2 2 0 0 1 1 0 0 0 2 1 2 1 1 0 2 0 0 2 0 0 0 1 1 1 1 1 1 1 0 0 2 2 0 1 1 0 1 0 1 1 0 1 0 0 1 0 0 0 0 0 0 0 2 0 0 0 1 0 0 0 1 1 0 1 0 0 0 0 1 0 0 0 0 1 2 1 2 1 1 0 1 1 0 1 1 0 0 2 1 1 1 1 1 0 2 2 1 1 1 0 1 1 1 0 1 1 0 1 0 0 0 0 1 1 0 0 2 1 2 0 0 1 0 1 0 0 2 0 0 2 0 2 2 2 2 0 0 0 2 0 2 0 0 0 1 0 0 0 2 2 0 0 0 2 2 2 0 0 0 1 1 1 1 2 0 0 0 0 0 1 0 0 1 0 0 0 0 0 1 1 1 0 0 1 1 0 0 1 0 2 0 0 0 1 1 0 0 0 1 1 2 1 1 2 0 2 0 1 1 0 0 0 0 0 0 0 0 0 0 0 0 1 1 1 1 1 1 2 0 0 0 1 1 0 2 1 0 1 0 0 1 2 1 0 1 0 0 0 2 0 1 0 1 2 0 2 2 0 1 1 2 1 0 0 1 0 0 1 0 0 2 0 2 2 0 2 1 0 1 1 0 1 1 0 0 1 1 0 1 0 2 0 2 0 0 1 0 1 0 0 0 0 0 1 0 2 1 1 0 0 0 0 0 0 2 1 1 1 0 1 1 0 0 0 0 0 2 0 0 0 0 0 0 0 2 1 2 0 0 2 0 1 1 2 0 2 1 0 1 0 0 0 0 1 2 0 1 0 1 2 1 1 0 0 2 1 0 1 2 2 2 2 0 0 1 0 1 1 2 0 0 1 0 1 1 1 1 1 2 0 1 0 1 0 2 1 1 0 0 0 0 1 0 0 0 0 0 1 1 1 2 0 2 2 0 2 1 2 1 1 0 0 2 1 0 2 0 0 0 2 2 2 0 1 1 0 2 0 1 0 1 1 1 0 0 0 1 0 1 2 2 1 1 2 2 2 1 0 1 1 1 1 0 1 0 2 0 1 0 1 0 1 0 1 0 1 0 0 0 0 1 0 0 0 0 0 0 0 1 0 1 1 0 2 0 2 1 1 0 0 0 1 0 1 0 0 1 0 0 0 0 0 1 2 0 1 1 0 0 0 0 0 0 0 0 1 0 0 0 0 1 0 1 0 1 1 0 1 1 0 0 1 0 0 0 1 2 2 0 0 1 2 1 0 0 1 1 1 0 1 2 0 1 0 0 0 0 0 1 1 0 0 0 1 1 1 1 1 1 0 0 1 0 0 0 2 0 0 1 1 1 2 0 2 2 1 2 1 0 0 0 0 0 0 0 0 1 1 0 0 1 0 1 0 0 1 0 1 2 2 0 0 0 0 1 0 0 0 0 0 0 0 1 1 1 0 0 1 0 0 0 0 1 1 0 0 0 0 2 0 2 1 1 0 0 1 0 1 1 2 2 0 2 0 0 0 0 0 0 1 1 0 1 2 0 0 0 2 1 0 2 0 0 1 0 0 0 0 0 1 1 2 2 1 0 1 2 1 2 0 2 1 2 2 1 0 0 0 1 1 0 0 1 0 0 1 1 0 1 1 1 0 0 1 1 1 1 1 2 1 2 1 2 0 2 2 0 0 0 0 1 0 1 2 2 0 1 1 0 1 1 1 1 2 2 2 2 2 1 0 0 2 2 1 0 1 0 0 0 0 1 0 0 0 0 0 1 0 0 1 0 1 0 0 0 2 2 1 1 2 2 1 0 0 0 0 0 0 0 1 0 0 1 0 1 1 0 1 0 0 0 0 2 1 1 2 0 0 1 0 2 1 2 0 0 0 0 0 0 2 2 0 2 2 2 0 0 0 1 0 1 0 2 0 2 0 1 1 0 0 0 0 0 1 2 2 0 0 0 0 0 1 0 1 0 1 0 1 0 0 0 0 1 1 0 2 0 0 0 2 0 0 1 1 1 0 0 1 0 2 0 0 2 0 1 0 0 1 1 0 2 1 0 0 0 0 0 0 0 0 0 2 1
90 1 2 1 0 0 1 2 1 0 0 0 0 1 0 0 0 2 2 2 0 1 0 0 0 0 0 0 0 1 1 0 0 1 2 0 2 2 0 0 1 1 0 0 2 0 1 0 0 0 0 0 0 1 0 1 0 0 1 2 0 0 2 2 1 1 1 1 2 0 0 0 2 0 2 2 0 1 1 1 0 0 2 0 1 0 0 0 2 2 0 0 0 2 0 1 1 1 0 2 0 1 0 0 2 1 1 1 2 1 0 1 1 2 2 1 2 1 0 0 1 2 1 1 1 0 0 1 1 1 0 1 0 0 1 0 0 0 2 0 1 1 0 0 0 0 0 0 2 2 0 1 1 0 0 1 1 1 1 1 1 0 1 2 1 1 1 0 1 1 1 2 1 1 1 1 1 0 0 0 0 0 0 2 2 1 1 1 0 0 1 1 0 2 2 0 0 0 1 1 1 0 0 1 1 1 1 0 1 1 1 0 1 0 0 2 2 1 0 2 0 0 2 1 0 1 1 1 0 1 0 0 1 2 1 2 0 2 2 0 0 0 1 0 0 0 0 0 0 0 0 0 1 0 0 0 2 1 0 1 1 1 0 1 0 0 1 0 0 0 1 1 0 1 0 0 1 2 1 0 1 2 2 2 0 0 0 2 0 2 0 1 1 0 2 0 1 1 0 1 0 1 0 0 0 0 0 0 0 0 0 2 1 1 0 0 1 0 1 0 1 1 0 0 2 0 1 0 0 0 2 0 0 0 0 0 1 1 1 1 1 1 2 0 0 0 1 0 1 1 0 0 1 0 1 0 0 0 0 1 0 1 2 0 2 0 0 2 2 0 2 0 1 1 2 2 1 0 0 2 1 0 0 1 2 1 1 0 0 0 0 0 1 0 2 0 0 1 1 1 0 1 0 2 2 1 0 1 0 0 1 0 2 0 1 2 0 0 0 0 0 0 0 0 1 1 1 1 1 0 0 2 0 2 1 1 0 1 0 0 1 0 1 1 1 1 1 0 1 1 0 0 0 2 1 1 0 2 1 2 0 1 0 0 1 2 0 2 0 1 1 1 0 0 2 0 1 2 0 1 2 1 0 0 2 0 0 1 1 0 2 2 1 1 1 2 0 1 1 2 0 2 2 2 2 0 2 1 1 0 0 2 1 2 0 2 1 1 0 1 1 1 2 1 0 1 0 2 0 2 0 2 0 1 0 0 1 0 1 1 0 0 1 1 2 1 0 1 1 1 1 0 0 1 2 0 0 0 1 0 1 0 0 0 0 0 0 2 2 1 0 0 1 0 1 0 1 1 0 1 2 0 2 0 1 1 1 1 0 0 0 0 0 0 0 0 0 1 0 0 1 0 1 2 0 2 1 0 0 1 0 0 0 1 1 1 0 0 1 0 0 0 0 1 1 0 0 2 0 0 1 0 2 0 1 1 2 0 0 1 1 1 0 1 1 1 1 0 0 1 1 1 1 0 1 0 0 1 1 1 1 0 0 0 0 0 0 0 1 0 1 1 2 0 0 0 1 0 0 0 2 0 2 1 1 1 2 0 1 1 0 0 0 0 1 0 2 0 0 1 0 0 0 1 1 0 0 1 2 0 0 0 1 1 1 2 0 0 0 0 0 1 1 0 0 0 0 1 2 2 1 2 1 0 1 1 2 1 0 1 1 1 1 0 1 0 0 0 1 1 1 1 0 1 0 1 0 0 1 1 0 1 2 0 0 0 1 2 0 2 0 0 0 1 1 0 0 1 1 1 2 2 0 0 1 2 0 2 0 2 2 2 2 0 1 1 0 0 0 0 1 0 0 0 1 1 1 1 1 1 0 0 1 1 1 0 1 2 1 1 0 1 0 2 1 0 0 0 0 0 0 2 0 1 0 1 0 2 2 1 1 0 1 0 1 0 0 0 0 0 1 1 0 0 2 0 0 0 0 0 2 0 0 0 0 0 2 0 1 0 1 0 0 0 1 2 0 0 1 2 1 0 1 1 0 2 0 1 0 0 1 2 1 0 0 0 1 0 0 0 0 2 1 0 2 2 0 0 0 1 1 2 1 0 1 1 0 1 2 1 0 2 2 0 2 0 1 2 2 0 2 0 0 1 1 1 1 0 0 1 0 0 2 1 0 1 0 0 0 0 2 0 1 1 0 0 1 1 0 0 1 1 0 2 2 0 1 1 1 0 0 0 0 0 0 0 0 0 0 0 0 0 0 1 0 1 0 0 0 2 0 0 0 2 0 0 0 0 0 0 1 1
91 1 1 2 0 0 0 2 0 1 0 1 0 1 0 0 0 1 2 0 1 0 0 0 0 0 0 0 0 0 1 0 1 2 1 2 2 1 0 0 0 0 1 1 2 0 1 0 1 0 0 0 0 0 0 2 0 0 0 0 1 1 2 2 0 1 1 0 1 0 0 0 2 0 2 2 0 0 0 0 1 0 1 0 1 0 0 0 2 2 0 0 1 1 0 0 0 1 1 2 2 2 1 0 1 1 1 1 1 0 0 2 1 2 2 1 2 0 0 2 2 0 0 0 0 1 0 2 2 1 1 0 1 1 0 0 1 0 0 0 0 2 0 0 1 0 0 0 0 0 0 0 1 0 0 0 1 0 0 0 1 0 0 2 0 1 0 1 1 1 1 1 0 1 1 0 1 1 0 1 1 1 0 1 1 0 1 1 0 1 0 1 0 0 1 1 2 0 0 1 1 0 0 1 0 1 1 2 1 0 1 0 1 0 0 2 0 0 0 2 0 0 1 1 0 1 2 0 0 0 1 1 0 0 2 0 0 2 2 1 0 0 2 2 2 0 0 1 1 1 1 1 1 0 0 2 1 1 0 1 1 1 0 1 0 0 0 0 0 0 1 0 0 1 0 0 1 1 1 0 0 1 1 2 0 1 0 0 1 2 1 1 2 0 2 0 0 0 0 2 0 0 1 1 1 0 0 0 1 0 0 1 1 1 2 1 2 1 1 0 1 1 1 1 1 0 0 1 0 1 1 1 0 1 0 0 0 0 2 0 0 0 2 2 1 1 1 0 1 1 0 1 0 0 0 2 0 0 0 1 0 1 2 0 2 1 0 1 2 1 2 0 0 0 0 1 2 1 1 1 1 1 0 0 2 2 1 0 0 0 1 2 2 0 2 1 1 1 1 1 0 1 0 2 2 2 0 0 0 0 1 0 1 0 1 2 0 0 0 0 0 1 0 2 2 2 1 0 1 0 1 0 0 2 1 1 0 0 0 1 1 0 2 1 1 1 0 2 2 0 0 1 0 0 0 0 0 1 0 2 0 0 0 2 0 1 1 0 0 0 0 2 1 1 0 0 0 1 0 1 1 2 0 2 1 1 0 0 0 0 0 0 0 2 2 0 2 1 1 1 1 1 2 2 2 0 2 1 2 0 1 1 1 0 1 1 1 0 0 0 1 1 1 0 0 1 0 1 1 2 0 1 0 1 2 0 1 1 1 1 0 1 0 0 1 1 0 1 2 2 0 1 0 0 2 0 0 0 0 0 0 0 1 0 0 0 0 1 1 0 0 0 0 0 0 0 0 0 0 0 1 2 2 0 2 1 1 0 0 0 0 0 1 0 1 0 0 0 0 1 0 1 0 2 0 2 2 0 1 0 0 0 0 0 1 0 0 0 0 0 0 0 0 1 1 0 1 1 0 0 0 0 1 0 2 1 2 0 0 0 2 1 0 1 2 2 2 0 0 0 1 2 0 0 0 0 0 2 2 0 0 0 0 0 1 1 0 0 2 1 0 2 1 1 1 0 1 0 1 2 0 2 2 2 1 2 1 2 0 0 0 0 0 0 1 0 1 0 0 1 0 1 0 1 1 0 0 2 2 0 2 1 0 1 0 1 0 2 2 0 0 0 0 0 0 0 0 0 1 1 1 1 1 0 0 0 1 1 1 2 1 1 0 0 0 1 0 0 0 0 0 0 0 0 0 1 1 0 0 0 0 0 2 0 1 0 2 1 0 1 1 0 1 1 1 0 0 2 0 0 1 1 1 0 1 2 0 2 0 2 0 2 2 0 0 0 1 0 0 1 0 2 0 0 2 1 0 0 1 1 0 0 0 0 2 0 0 1 1 1 1 2 0 2 2 0 0 0 2 0 1 1 0 1 0 0 0 0 1 0 0 1 1 1 1 1 1 1 0 1 2 2 0 0 2 0 0 0 0 0 2 0 0 0 1 1 1 0 1 0 1 0 0 0 2 2 1 0 0 1 1 0 0 0 0 0 0 0 0 1 0 2 0 1 2 1 1 0 0 1 0 0 2 0 1 1 1 0 0 1 0 1 0 0 1 0 0 0 2 2 0 2 2 1 1 0 0 0 0 0 0 2 0 2 0 0 0 2 0 0 0 0 2 1 0 1 0 1 0 0 2 0 1 0 0 0 1 1 0 0 1 1 0 1 1 1 1 0 1 0 1 0 0 0 0 1 1 0 1 0 0 1 0 1 0 0 2 2 0 2 1 0 0 0 0 0 0 1 1 1 2 0
92 1 2 0 0 0 0 1 1 1 0 1 0 2 1 0 1 1 1 1 1 0 0 0 0 0 1 1 0 0 1 0 1 2 2 0 2 2 0 0 1 1 0 1 2 2 2 0 0 2 1 0 2 2 0 1 0 0 0 1 0 1 2 2 0 0 1 0 1 0 0 0 1 0 2 1 0 1 1 1 1 0 2 0 1 0 1 0 0 2 0 0 1 1 0 1 0 1 0 1 0 2 0 1 1 1 2 1 1 0 1 1 0 2 2 0 2 0 0 2 2 0 2 2 0 1 0 0 0 0 1 0 1 1 0 0 1 0 0 2 1 2 0 0 1 0 0 0 0 1 0 0 1 0 1 0 0 0 0 0 2 2 2 2 1 2 2 2 0 2 2 0 1 1 1 0 1 0 0 0 0 1 0 1 1 0 1 1 0 1 1 1 1 1 2 1 2 0 0 0 0 0 1 0 1 2 1 0 0 0 2 0 2 1 0 2 0 0 2 0 2 1 2 2 0 1 1 1 1 0 0 0 0 1 1 1 1 2 2 1 1 0 2 2 2 0 0 0 1 1 1 1 2 0 0 1 0 2 0 1 1 1 0 1 0 0 0 0 1 1 0 0 0 2 0 0 0 0 2 0 0 0 1 2 0 1 1 1 1 2 1 2 0 0 2 2 0 0 0 1 0 0 0 0 0 0 1 0 0 0 0 0 1 0 0 1 1 0 1 0 0 0 1 2 0 0 0 0 1 1 2 1 0 1 0 0 0 0 2 1 0 1 2 0 0 0 1 0 1 0 0 0 0 1 0 0 1 0 0 1 0 1 1 0 1 0 0 2 2 1 2 0 1 1 0 0 0 2 1 1 1 1 0 0 1 0 1 0 0 0 0 1 1 0 2 0 0 0 1 1 1 1 0 2 2 0 0 0 0 0 0 0 0 0 0 2 0 0 0 0 0 0 0 1 2 2 1 0 2 0 2 0 1 0 1 1 1 1 0 0 1 0 2 2 0 2 0 1 1 0 1 1 0 1 1 1 0 2 1 2 0 1 1 0 0 2 0 2 0 1 1 1 0 0 1 0 1 0 0 0 1 1 0 0 2 0 0 0 1 0 0 1 0 1 1 0 1 2 2 1 1 1 0 0 0 2 2 1 1 1 0 1 0 1 0 1 0 1 1 2 2 0 2 2 0 2 0 2 0 2 0 0 0 1 2 1 1 1 2 2 1 2 0 0 0 1 0 2 2 2 1 0 1 0 2 0 0 0 2 0 1 0 0 0 1 0 0 2 2 1 1 1 0 0 0 0 0 1 0 1 1 0 2 0 2 1 1 0 2 2 1 0 0 0 0 1 1 0 0 0 0 1 0 2 0 2 0 2 2 2 0 0 0 0 2 0 0 0 2 0 0 0 0 0 0 1 1 1 0 0 1 0 1 0 2 1 2 0 0 1 1 1 0 1 1 1 1 0 0 1 1 2 1 0 1 0 0 2 2 1 0 1 1 0 0 1 0 1 0 0 0 0 0 1 1 0 1 0 0 0 2 0 2 1 2 1 2 1 1 1 1 1 0 0 0 0 2 0 0 1 0 0 1 1 2 1 1 1 1 0 1 0 0 1 0 0 0 0 0 0 0 1 0 0 0 0 0 0 1 1 0 0 1 0 1 1 1 1 0 1 1 1 0 0 0 1 0 1 1 1 1 1 0 0 0 2 1 0 0 0 0 1 2 0 0 0 2 2 0 2 0 0 1 0 0 0 0 1 0 0 0 1 1 0 1 1 1 1 0 2 1 2 2 2 0 0 0 1 0 1 0 2 0 0 0 1 0 0 0 2 0 0 2 2 0 0 0 0 0 0 0 0 0 2 1 0 0 0 1 0 2 1 1 1 0 1 1 1 1 0 0 0 1 1 1 1 1 0 0 1 1 1 0 0 1 0 0 0 0 0 1 0 0 0 0 1 1 0 1 0 1 0 0 0 2 2 0 1 2 2 0 0 0 0 0 0 1 0 2 0 0 0 0 2 2 0 2 0 0 0 0 1 2 0 0 0 2 0 0 2 2 0 1 0 1 1 0 1 2 1 1 1 2 1 1 0 1 0 1 1 1 1 0 2 0 0 0 1 0 0 0 0 2 1 1 1 0 1 0 0 2 0 2 0 0 0 0 0 0 0 0 0 0 1 2 0 2 0 0 0 0 0 0 0 0 0 1 0 1 0 0 1 0 1 0 0 1 2 0 2 1 0 0 1 0 0 0 0 0 1 2 2
93 1 1 1 0 0 1 1 1 0 0 1 0 0 0 0 0 1 2 0 1 0 0 0 0 0 0 1 0 0 0 0 0 1 1 1 1 1 0 0 2 1 0 1 2 0 1 0 0 0 0 0 1 1 1 2 0 0 0 1 0 0 2 1 1 0 1 1 2 0 0 1 2 0 1 2 1 0 0 0 0 0 2 0 0 0 0 1 1 2 1 1 2 1 0 2 0 2 1 2 0 0 0 1 1 1 2 0 0 0 0 1 1 2 2 2 2 0 0 1 2 1 1 1 1 1 0 0 0 0 2 1 0 1 0 0 0 0 0 2 0 2 0 0 0 1 1 0 0 1 0 0 1 0 1 0 0 0 0 0 1 1 0 1 0 2 1 1 0 1 1 2 1 1 1 0 2 1 1 1 1 1 0 2 1 1 0 0 0 1 1 0 0 0 2 0 2 0 0 0 0 0 0 1 1 1 1 1 1 1 1 0 2 0 0 2 1 0 2 1 2 1 1 0 0 2 1 1 1 0 0 0 0 0 1 0 0 2 2 0 0 0 2 1 1 0 0 0 0 0 0 0 1 1 1 1 1 1 0 0 0 0 1 2 0 0 0 0 2 2 0 2 0 1 0 0 0 0 2 0 0 2 1 0 2 0 1 1 0 2 1 1 2 0 2 0 2 1 0 1 0 1 1 1 1 0 0 0 2 0 0 1 1 0 2 1 2 2 0 0 1 1 1 2 2 0 0 0 1 0 2 2 0 0 0 1 1 0 2 1 0 0 1 0 0 0 2 1 0 1 0 1 0 1 0 0 0 0 0 0 0 0 0 1 0 0 0 1 1 0 1 1 1 1 0 0 2 2 1 1 0 2 0 0 1 0 0 0 0 0 0 1 1 0 1 1 2 0 1 1 1 1 0 2 2 0 1 0 0 0 1 0 0 0 1 2 0 2 0 0 0 1 0 1 2 1 0 0 2 1 1 0 0 1 0 0 0 2 0 0 1 0 2 1 1 1 0 0 1 1 0 0 0 2 1 1 0 2 1 2 1 0 0 0 0 1 1 2 0 2 2 2 2 2 0 1 0 2 0 0 0 1 0 2 0 0 0 1 1 1 1 2 0 1 0 1 1 1 1 1 1 2 1 1 1 1 1 0 1 0 1 1 1 0 1 1 0 0 1 1 1 1 2 2 0 1 0 0 0 0 1 1 0 0 0 0 1 0 1 1 0 1 0 0 0 1 1 2 2 2 1 0 0 0 2 0 0 0 1 0 1 0 1 0 0 2 2 2 1 0 1 1 2 0 1 0 2 0 0 0 1 0 1 0 1 1 1 0 1 0 0 0 0 0 0 0 0 0 0 1 0 2 2 0 0 1 1 0 0 0 1 1 0 0 2 0 1 0 0 0 0 0 0 0 0 0 1 2 0 0 0 0 0 0 1 1 2 0 1 2 1 1 0 1 1 1 0 0 0 0 1 1 0 1 0 0 0 2 2 1 1 0 0 0 0 1 0 1 1 1 0 1 0 0 2 0 0 0 0 0 2 0 2 2 2 1 1 1 0 0 0 0 1 0 1 0 2 0 0 2 0 1 0 2 1 0 1 1 2 0 1 0 0 2 0 0 0 0 0 0 0 1 1 1 0 1 1 1 0 0 0 1 1 0 1 1 1 1 1 2 1 1 0 0 0 1 0 0 0 0 0 0 0 0 0 1 0 0 0 0 0 1 1 0 0 1 2 2 0 2 0 1 0 0 0 0 0 2 0 0 1 2 0 1 2 2 0 1 1 2 0 1 2 1 0 0 1 1 0 1 1 1 0 0 2 2 1 1 1 1 0 0 1 1 0 0 1 0 2 2 2 2 0 1 2 0 0 0 0 0 1 2 0 1 0 2 0 1 2 1 1 0 0 0 0 0 0 1 0 0 1 1 0 0 2 0 0 0 0 0 1 0 1 0 0 1 0 1 1 0 0 0 0 1 2 1 0 1 2 2 2 0 0 1 0 1 0 2 1 0 0 1 0 1 2 0 2 1 0 0 0 2 0 0 1 1 0 2 0 0 0 0 1 0 1 1 0 0 1 1 0 1 1 2 1 1 2 0 1 0 2 0 1 2 1 1 0 1 1 0 0 0 1 1 1 1 1 1 0 1 1 0 1 0 1 0 0 0 0 1 1 1 0 1 1 1 2 0 2 0 1 0 0 0 0 1 0 1 1 0 0 1 0 1 0 1 1 1 1 2 1 1 0 2 0 0 0 1 1 2 1 2
94 0 1 2 0 0 2 1 2 0 0 1 0 1 0 0 0 0 1 0 0 0 0 0 0 0 0 0 0 0 1 1 1 1 1 0 2 1 0 0 0 0 0 0 1 0 1 0 0 1 2 0 1 1 1 1 0 0 2 1 1 1 1 1 0 0 1 0 2 0 0 0 2 0 2 2 0 2 2 1 1 0 2 1 0 0 0 0 0 2 0 0 1 0 1 1 0 0 0 0 0 2 0 1 1 0 2 1 1 0 1 1 0 2 2 0 2 0 0 2 2 0 0 0 0 1 0 1 2 0 0 0 0 0 0 0 0 0 0 1 1 2 0 0 0 1 1 0 0 1 1 0 1 0 1 0 0 0 0 0 0 0 1 2 0 1 1 1 0 0 0 1 0 2 1 0 2 0 0 1 0 0 1 2 2 1 1 2 1 0 0 2 0 1 2 0 1 0 0 0 0 0 1 1 2 0 2 0 0 0 1 0 1 0 0 2 0 0 0 1 1 1 2 2 0 0 0 2 1 1 0 0 0 0 2 0 0 2 2 0 0 0 2 1 2 1 1 0 0 0 0 0 1 0 0 1 0 1 0 0 0 0 0 0 0 0 1 0 2 1 1 0 0 0 0 1 0 0 1 0 0 0 2 1 1 1 1 2 0 2 2 0 0 0 2 1 0 1 1 1 1 0 1 1 1 0 0 0 1 0 0 1 1 0 0 0 1 2 0 1 0 0 1 0 2 0 0 1 1 1 1 1 0 1 0 0 0 1 1 2 0 1 1 0 1 1 0 0 1 2 0 1 0 0 0 0 1 0 1 1 1 2 1 0 1 0 0 2 2 0 2 0 0 0 0 0 2 1 0 2 0 0 0 0 1 1 1 0 0 1 0 0 0 0 2 0 0 1 1 1 0 1 0 2 2 1 0 1 0 0 0 0 1 0 1 2 0 0 0 1 1 1 0 1 0 1 0 0 2 0 2 0 0 1 0 1 1 2 0 0 1 0 1 1 1 1 1 2 2 0 0 1 0 1 1 1 0 1 1 1 2 0 0 1 0 1 1 2 0 0 0 0 2 2 1 0 1 0 0 0 2 2 0 1 1 1 1 1 0 0 1 1 0 0 0 0 1 0 0 2 0 2 1 1 2 0 2 0 1 0 1 1 0 0 0 2 0 0 0 2 2 0 2 1 1 1 0 1 0 1 1 1 0 1 0 1 0 0 2 2 0 1 2 2 2 1 0 0 1 1 0 0 0 0 2 0 0 2 0 1 0 1 1 0 1 1 1 2 2 1 0 0 2 0 2 0 1 0 0 0 1 1 1 0 1 1 1 1 0 0 1 0 0 0 2 1 0 1 0 0 1 0 1 2 0 2 1 0 1 1 0 0 0 0 1 0 1 0 0 0 0 0 0 0 0 1 2 1 0 0 1 0 0 0 1 1 2 0 1 2 1 1 0 1 2 2 2 0 0 2 1 2 0 1 0 0 0 1 1 0 0 0 1 2 2 2 0 2 0 0 1 0 0 0 0 1 1 2 2 2 2 0 1 1 1 1 1 1 0 1 0 0 0 0 1 0 2 0 0 1 0 1 1 2 2 1 1 0 1 2 0 0 1 1 1 2 0 1 1 0 0 0 1 0 0 0 0 1 0 0 0 2 0 0 1 1 2 0 1 0 0 0 0 0 0 0 0 0 0 0 0 0 0 0 0 1 0 0 1 0 0 0 2 0 1 1 2 1 0 2 0 1 1 2 2 0 0 2 0 1 1 0 0 0 0 2 0 2 0 2 0 2 2 0 0 0 1 0 0 1 0 2 0 0 0 1 1 0 0 2 0 0 0 0 2 1 1 1 1 1 1 2 0 1 0 0 0 0 1 0 1 1 0 1 0 1 1 0 1 0 1 0 1 1 1 1 1 1 0 1 2 1 0 0 1 0 0 0 0 0 1 0 1 0 0 1 1 0 1 0 0 0 0 0 2 2 0 0 0 2 2 0 1 0 0 0 0 0 1 0 0 1 0 2 2 0 2 0 0 0 0 2 1 0 2 2 0 2 0 0 0 0 0 0 2 1 0 1 1 0 0 1 1 1 1 0 1 2 1 0 1 1 0 1 0 0 0 0 0 1 0 0 0 1 1 0 1 1 0 0 1 0 1 0 0 0 1 0 0 0 1 1 0 1 1 1 2 0 1 0 0 0 1 1 0 0 1 0 1 0 0 1 0 1 0 0 0 0 1 1 0 0 0 2 0 1 0 0 0 0 0 0
95 0 1 0 0 0 0 2 0 1 0 0 1 1 0 1 0 1 0 2 0 1 2 0 0 0 0 0 0 0 1 0 1 2 0 0 2 0 0 0 1 1 1 1 2 2 0 0 0 1 0 0 0 0 0 1 0 0 1 0 1 2 0 0 0 0 1 2 2 0 0 2 2 0 1 2 1 0 0 0 1 0 2 0 1 0 0 0 1 2 0 0 0 1 0 1 0 0 0 1 0 2 0 1 1 1 2 1 1 0 0 2 0 2 2 2 2 1 0 1 2 0 2 2 1 1 0 1 1 0 0 0 1 1 0 0 1 0 0 0 0 2 0 0 1 0 0 0 0 2 0 0 0 0 0 0 0 0 0 0 0 0 2 2 0 2 2 0 1 1 1 0 1 1 2 0 2 1 0 1 1 1 1 2 1 0 1 2 0 0 2 2 0 2 2 0 2 0 0 2 2 0 0 0 1 0 2 1 1 0 1 0 1 0 0 2 0 1 1 1 1 1 1 1 1 0 2 1 0 0 1 1 0 0 1 0 0 2 2 2 0 0 2 2 2 0 0 0 0 0 0 0 1 0 0 0 0 1 1 1 0 1 0 0 0 0 0 1 0 0 1 1 0 0 0 1 0 2 1 0 1 2 1 1 0 0 0 1 0 1 1 0 1 0 2 1 1 0 0 1 0 0 0 0 0 0 0 1 1 0 0 2 1 0 0 0 2 1 0 0 1 2 1 1 1 0 0 0 1 1 2 1 0 1 0 0 0 1 1 1 1 1 2 2 1 1 1 0 1 1 0 0 0 0 0 2 0 0 1 0 1 1 2 0 2 0 0 2 2 0 2 0 1 1 2 2 2 1 0 2 2 0 0 0 1 0 1 0 0 0 0 1 1 0 2 1 1 2 0 0 0 1 0 1 1 1 1 2 0 0 0 0 1 0 1 2 0 0 0 1 1 1 0 1 2 2 1 0 1 1 0 0 0 1 1 1 0 0 0 1 0 0 2 1 0 1 0 2 2 0 0 0 0 1 1 1 0 1 1 0 2 0 0 0 0 2 0 2 0 0 0 0 2 2 0 2 0 1 0 0 1 1 0 0 2 2 0 1 1 0 2 2 0 0 1 0 2 2 2 0 2 2 1 1 2 0 2 1 1 1 0 1 0 1 0 1 0 0 1 1 2 1 2 2 0 2 2 1 0 2 0 1 0 1 0 0 1 1 2 2 1 1 0 0 1 2 0 0 0 0 1 0 0 0 2 1 1 1 1 1 0 0 1 0 0 0 0 1 1 2 0 0 1 0 0 0 1 1 0 1 2 0 2 0 1 1 1 0 1 1 0 0 2 0 1 0 0 1 0 0 1 1 1 1 1 2 1 1 2 1 0 0 0 2 0 1 0 0 0 0 0 0 0 1 1 1 1 0 0 0 2 0 0 0 2 0 2 0 2 2 2 1 0 1 1 0 0 0 0 0 1 2 0 2 0 0 1 2 2 0 0 0 1 1 0 1 0 0 2 2 0 2 1 0 0 0 1 1 1 1 2 0 2 2 2 2 1 1 0 1 1 1 0 1 2 0 2 0 0 2 1 0 0 1 1 1 2 2 2 0 0 0 0 1 0 1 0 0 0 0 0 1 0 0 1 0 0 0 2 2 1 1 0 0 1 1 1 1 1 2 0 0 0 0 1 0 1 0 1 1 1 1 0 0 0 0 0 0 0 0 0 1 2 0 0 0 2 1 0 2 0 0 0 1 1 0 0 1 0 0 2 2 1 1 2 2 0 2 1 1 0 0 2 0 0 0 0 0 1 2 0 1 0 0 0 1 0 1 0 1 1 1 0 0 2 1 1 1 1 1 0 1 0 2 2 0 0 0 2 0 1 1 0 0 0 1 0 0 1 0 0 1 0 0 0 0 0 0 0 0 2 2 0 0 1 0 1 0 0 0 0 0 0 0 0 1 0 0 2 0 0 0 1 0 1 1 0 0 1 2 2 0 0 0 0 0 1 0 0 1 0 2 0 2 2 0 2 0 0 0 0 2 1 0 1 1 1 1 1 1 1 0 0 0 2 0 0 1 2 1 0 2 2 0 0 0 0 1 1 0 0 2 0 2 0 1 0 0 0 1 0 0 0 0 0 0 0 0 0 1 2 0 1 0 0 0 1 1 0 0 1 1 0 0 1 0 0 0 1 0 0 0 0 0 1 0 1 0 0 0 0 0 0 1 0 1 2 0 0 0 0 1 0 2 1 0 0 1 0 1 0 0
96 1 0 2 0 1 2 1 0 2 0 0 0 1 0 1 0 2 1 1 1 1 1 1 0 0 0 0 0 0 2 1 0 2 2 0 2 0 0 0 1 1 1 1 1 1 1 1 0 1 0 0 0 1 0 1 0 0 1 2 0 2 1 1 1 0 2 0 0 0 0 0 2 0 2 2 0 1 1 0 1 0 1 1 2 0 0 1 2 2 0 1 0 2 1 2 1 0 0 0 1 2 1 1 0 0 2 0 1 1 0 2 0 1 1 0 1 0 1 1 1 0 2 2 2 0 0 1 1 0 0 1 0 2 2 2 0 0 0 1 2 0 0 0 1 0 0 0 0 1 0 0 0 0 0 0 0 0 0 0 2 2 0 2 1 2 2 1 1 0 0 1 0 2 1 0 2 2 1 2 2 2 0 2 2 1 1 2 0 0 0 2 0 1 1 0 1 0 0 0 0 2 0 1 2 2 2 0 0 0 1 0 0 0 0 2 1 1 2 0 2 1 1 1 1 0 2 1 0 1 0 0 0 0 1 0 0 2 2 0 0 1 2 2 2 0 0 0 0 0 0 0 1 0 1 1 0 0 0 0 0 0 0 1 0 0 0 0 1 0 0 1 0 2 0 0 1 1 1 0 0 1 1 1 0 1 2 0 2 2 2 2 2 0 2 0 1 0 0 2 0 0 0 0 0 0 0 0 2 0 0 0 1 1 2 1 2 0 1 0 0 0 0 1 2 0 0 0 0 0 2 1 0 1 0 0 0 1 1 0 0 0 1 0 1 1 0 0 1 0 0 0 0 1 0 0 1 0 0 1 0 1 0 0 0 2 0 2 2 0 2 0 1 0 0 0 0 1 0 2 2 0 0 0 1 1 1 0 0 0 0 1 1 0 2 1 1 1 1 2 2 2 0 1 1 1 0 0 0 0 0 0 1 1 1 0 2 0 0 0 0 0 0 1 1 2 0 0 1 0 1 0 2 0 1 0 0 1 0 1 1 0 1 0 1 2 0 2 2 0 0 1 0 2 1 0 1 2 1 2 1 0 0 1 1 1 1 2 0 0 0 0 0 0 0 0 0 2 0 1 2 0 0 0 2 1 0 1 1 0 2 2 1 2 2 1 1 1 1 2 0 2 1 0 2 1 2 2 2 1 0 2 2 1 0 2 0 1 0 1 1 1 0 0 0 0 0 1 0 1 1 1 0 1 0 1 1 1 1 1 1 1 2 1 2 2 0 1 1 2 1 1 0 0 1 1 2 2 1 0 1 0 1 0 0 1 1 2 1 0 1 1 1 0 1 0 1 1 0 1 2 0 2 0 1 0 0 0 1 0 1 0 0 0 0 0 0 1 0 0 1 1 0 2 0 2 0 0 1 1 0 0 0 1 1 1 0 0 0 0 0 0 0 0 0 0 0 2 0 0 2 0 0 0 2 0 2 0 0 1 1 1 0 2 2 1 1 0 0 1 1 1 1 1 1 1 0 2 1 0 0 0 2 1 1 1 1 2 1 1 0 1 2 0 0 0 0 1 1 1 1 0 1 1 0 1 1 0 1 1 0 0 0 1 1 1 2 1 0 1 1 0 0 1 1 0 0 1 1 0 2 0 0 1 0 0 0 0 0 0 0 2 1 0 1 0 1 0 0 0 0 0 2 0 2 1 1 0 0 0 0 0 0 0 0 1 0 1 2 2 0 2 0 0 0 1 1 0 2 2 0 0 2 0 0 2 2 1 0 2 0 0 0 0 0 0 0 1 1 1 2 2 0 0 2 2 0 2 1 2 1 1 2 0 0 0 1 0 1 2 0 1 0 0 1 1 0 0 2 2 0 0 0 0 2 1 1 0 1 2 1 1 0 2 2 0 0 0 1 0 0 2 1 0 0 1 1 0 0 0 0 0 2 0 2 0 0 1 0 1 1 0 0 0 1 0 1 1 1 1 1 0 0 0 1 0 2 0 2 0 0 0 0 1 1 2 0 0 1 2 2 0 0 0 0 0 0 0 0 0 1 2 0 2 2 0 2 0 0 0 0 2 1 0 1 1 1 0 0 0 0 0 0 0 1 1 0 0 2 2 0 2 2 0 1 0 1 2 1 1 0 1 0 1 0 1 0 1 0 1 0 0 0 0 0 1 0 0 0 1 2 0 1 0 1 0 1 0 0 0 1 1 0 0 2 0 0 0 1 0 0 0 0 0 0 1 0 0 1 0 0 2 0 1 0 0 0 0 0 2 0 1 0 2 0 0 0 0 0 0 1 1
97 1 2 0 0 0 1 2 0 2 0 0 0 0 0 0 0 0 0 0 2 0 0 0 0 0 0 0 0 0 2 0 1 0 2 0 2 1 1 1 1 1 1 1 2 1 0 1 0 2 1 0 2 2 0 2 0 1 1 2 0 1 1 0 0 0 0 0 1 0 0 0 2 0 1 2 1 2 2 1 1 0 1 1 1 0 0 1 1 1 0 0 0 1 0 1 1 2 2 2 1 2 0 1 0 0 2 0 0 0 0 1 2 2 2 2 2 1 0 0 1 2 1 1 1 1 0 2 2 1 1 0 0 0 1 0 0 0 0 1 0 2 0 0 0 1 0 0 0 0 0 0 1 1 0 1 1 0 0 1 1 0 2 1 0 1 0 1 1 0 0 0 1 1 0 0 2 1 1 1 1 2 1 2 2 1 1 0 0 1 1 1 0 1 2 0 0 0 0 0 0 0 0 1 1 0 2 1 1 0 2 0 0 0 0 2 1 1 0 1 1 0 2 1 0 1 1 2 0 1 0 0 0 1 2 0 0 2 2 0 0 0 2 1 1 0 1 0 1 1 1 1 1 0 0 1 1 1 1 0 0 1 0 1 0 0 0 0 2 1 0 0 0 0 1 1 0 0 1 0 0 1 2 2 0 2 0 1 0 2 2 0 0 1 2 2 0 0 0 0 0 0 1 1 1 0 0 0 0 0 1 1 1 0 0 0 2 2 1 0 1 1 2 0 2 0 1 0 0 1 1 1 0 0 0 0 0 2 0 0 0 1 2 0 0 0 1 0 1 1 0 0 1 0 1 0 0 0 0 2 0 2 2 0 2 1 0 2 2 0 2 0 0 0 1 1 1 2 2 0 0 0 0 0 2 1 1 0 0 0 0 0 1 0 2 1 1 1 0 0 0 0 0 1 1 0 0 1 0 0 0 0 1 1 2 2 0 0 0 0 0 0 1 0 0 1 0 0 1 1 0 2 1 0 1 2 0 0 0 1 1 0 1 0 1 1 0 1 1 2 0 0 0 1 0 0 0 2 1 2 2 0 0 0 0 2 0 2 0 0 0 1 1 1 1 0 1 1 0 1 1 1 0 2 1 2 0 0 2 0 2 2 0 1 0 1 0 1 1 2 0 1 1 1 1 1 2 2 2 1 0 2 0 0 0 1 0 0 0 1 1 1 2 2 0 2 1 1 0 1 1 1 0 1 1 0 1 0 2 2 1 2 2 2 2 2 0 2 2 2 1 0 0 0 0 2 0 1 1 0 1 1 0 0 1 0 0 2 2 0 0 0 1 0 1 0 1 0 0 0 1 0 0 0 0 0 0 1 1 0 1 1 0 0 1 0 0 0 0 0 0 1 0 1 1 2 1 0 1 0 0 0 0 0 1 0 0 0 0 0 0 0 0 0 1 2 2 1 0 0 2 0 0 0 2 0 2 1 2 2 2 1 0 1 1 1 1 0 0 1 0 1 0 0 0 0 0 2 2 1 1 0 1 2 2 2 1 1 1 1 0 1 0 0 0 0 0 1 2 2 1 1 1 0 1 1 0 1 0 0 0 0 0 0 0 0 0 0 0 2 0 2 0 2 2 0 0 2 2 0 0 0 0 2 0 1 0 1 1 0 0 0 0 1 0 1 1 0 0 0 0 2 1 0 0 0 0 1 1 2 0 0 0 0 0 0 0 0 0 0 0 0 0 0 0 2 0 0 2 2 0 0 1 0 0 1 2 2 0 2 0 1 1 1 1 0 0 0 1 1 2 2 0 2 2 2 0 2 1 2 1 1 1 0 0 0 1 1 0 1 0 1 0 0 1 1 1 1 1 1 0 0 0 0 2 1 0 1 1 2 2 2 0 2 2 0 0 0 1 0 1 1 0 1 0 1 0 0 1 1 1 1 1 0 1 0 0 0 0 0 2 2 0 0 1 0 0 0 0 0 1 0 1 0 0 1 0 0 1 0 0 0 1 0 2 2 1 0 1 2 2 0 0 0 0 0 1 0 2 0 0 0 1 1 2 0 2 0 0 0 0 1 2 0 1 0 0 2 0 0 0 0 0 1 1 0 0 0 2 2 0 2 2 1 1 1 1 2 0 1 0 2 0 2 0 1 1 1 2 0 0 1 1 1 0 1 0 1 0 0 2 0 1 0 0 1 1 0 0 0 2 0 0 1 1 0 1 0 0 0 0 0 0 0 0 0 0 0 0 1 1 0 0 0 0 1 1 0 1 1 0 1 0 0 0 0 0 0 0 0 0 0
98 0 2 1 0 1 1 2 2 1 0 0 0 2 0 2 1 0 1 1 1 1 0 0 0 0 1 0 2 2 2 0 1 1 1 0 2 1 1 1 0 0 0 0 1 0 1 0 0 1 0 0 0 0 1 2 0 0 0 2 0 1 2 0 0 0 1 1 2 0 0 1 2 1 1 2 1 0 0 0 0 0 2 1 0 0 0 0 1 2 0 0 2 1 0 0 0 0 0 1 0 2 0 0 2 2 1 1 1 0 0 1 1 1 1 1 1 0 0 2 2 0 0 0 0 2 0 0 2 0 1 1 0 0 0 0 0 0 0 1 1 2 0 0 1 0 0 0 0 1 0 0 1 0 0 0 0 0 0 0 1 1 1 2 0 1 0 0 2 0 0 1 0 2 2 0 1 0 0 0 0 1 0 2 2 2 0 2 0 0 2 2 1 1 2 0 1 0 1 0 0 0 0 0 0 1 2 1 1 0 1 0 1 0 0 2 0 0 2 0 2 0 2 1 0 1 1 0 0 0 1 1 0 1 1 1 0 1 1 0 0 0 2 1 1 0 0 0 0 0 0 0 2 1 0 1 1 1 0 0 0 0 1 1 0 0 0 0 1 1 0 2 0 1 1 1 0 1 1 1 1 2 2 2 1 1 2 0 2 2 2 2 0 0 2 1 0 0 0 1 0 0 0 0 0 0 0 0 1 0 0 1 2 0 1 1 2 1 0 0 2 2 1 0 2 0 0 0 1 1 2 1 0 1 0 1 1 2 0 0 0 0 0 0 1 1 0 0 0 1 1 0 1 1 1 0 2 0 0 0 0 0 1 0 1 0 0 2 2 0 2 0 0 0 0 0 0 2 1 1 2 0 1 1 2 1 1 0 0 0 0 1 2 0 2 1 1 0 1 1 0 1 0 1 1 1 0 2 1 0 0 0 0 0 0 0 2 0 0 1 1 1 0 0 1 2 1 0 0 0 0 0 2 0 2 0 0 2 0 0 1 0 2 1 1 1 0 1 1 2 0 0 0 1 2 1 1 1 0 0 2 0 1 0 0 0 2 1 0 1 0 1 1 1 1 0 1 2 1 0 1 1 0 2 0 0 1 1 1 0 2 2 0 1 0 1 1 1 1 2 0 2 1 1 2 0 2 0 0 1 0 2 0 0 1 0 0 1 1 1 1 1 2 1 0 1 0 1 0 1 1 1 0 0 1 0 0 2 2 2 0 1 1 1 1 2 0 1 1 1 1 0 0 0 2 0 1 0 1 0 0 0 0 0 0 0 0 1 0 0 0 0 0 0 0 0 1 0 0 0 2 0 1 0 0 0 0 0 0 0 0 0 0 0 0 0 0 0 0 0 0 2 1 2 0 2 1 2 2 2 0 0 0 1 0 1 1 0 1 0 0 0 0 1 1 0 1 0 0 0 2 0 0 0 2 0 2 1 2 2 2 1 0 1 1 0 0 0 1 1 0 1 0 0 0 0 0 2 2 1 0 1 0 0 0 1 1 2 0 0 0 0 0 0 0 0 1 0 0 0 1 1 2 2 1 1 1 0 1 1 0 0 0 0 1 1 2 0 0 1 1 0 1 2 2 1 1 1 1 0 2 0 0 0 0 0 0 2 1 0 0 0 0 0 0 2 0 1 0 0 0 1 1 0 2 2 2 0 1 1 0 0 0 0 0 0 0 1 2 1 1 1 0 0 0 1 1 0 1 0 0 0 2 0 1 1 2 2 0 1 0 0 1 0 0 1 0 0 2 2 2 2 0 0 0 2 0 1 1 2 0 1 2 1 0 0 0 0 0 2 0 1 0 0 1 1 0 1 0 1 1 1 1 1 1 0 0 1 1 1 0 1 0 2 2 0 0 0 2 0 1 1 0 0 0 2 0 0 0 0 0 0 1 0 1 1 1 1 1 0 1 1 0 0 1 0 0 0 0 0 0 0 0 0 0 1 1 0 1 0 0 0 0 1 2 2 0 2 0 0 0 2 0 0 0 0 0 0 2 0 0 0 0 1 2 0 2 0 0 1 0 2 1 0 2 1 0 0 0 1 0 1 1 0 1 1 0 1 2 1 0 2 1 1 2 1 1 0 0 0 0 2 0 0 1 2 2 2 0 0 0 0 2 1 1 0 1 1 1 0 1 0 1 0 0 0 1 1 1 1 0 1 0 1 2 0 2 0 1 0 0 1 0 0 2 0 1 0 0 1 1 0 0 1 0 1 2 0 0 2 0 0 1 2 0 0 0 0 0 0 0 0
99 1 1 2 0 0 1 1 1 1 0 0 1 2 0 1 0 2 1 1 1 0 0 0 0 0 0 0 0 0 1 1 2 1 2 0 2 1 0 0 2 2 0 1 2 0 0 0 1 2 1 0 1 1 0 1 0 0 1 1 1 2 0 1 0 0 0 1 1 0 0 1 2 0 2 2 0 0 0 0 0 0 1 1 1 0 0 0 2 2 0 0 0 1 0 0 0 2 0 2 0 1 0 1 1 1 2 1 2 1 0 1 1 2 2 0 1 0 1 1 1 0 1 1 0 1 0 0 1 0 1 0 0 0 0 0 0 0 0 0 1 1 0 0 0 0 0 0 0 0 0 1 0 0 0 0 1 0 0 0 1 1 0 2 0 1 0 2 0 0 0 0 0 2 2 0 2 2 2 2 2 2 0 2 2 1 1 1 0 1 0 2 0 2 2 0 1 0 0 0 0 0 0 0 1 0 2 0 0 0 1 0 0 0 0 2 1 0 1 0 2 1 1 1 0 0 1 1 1 2 0 0 0 0 2 0 0 2 2 0 0 0 2 1 1 0 0 0 0 0 0 0 1 0 0 0 0 2 0 1 1 1 0 1 0 0 0 0 0 0 0 2 0 1 0 0 1 1 1 0 0 1 2 2 0 1 1 0 1 2 1 0 1 0 2 0 2 1 1 0 0 0 0 0 0 0 0 0 0 0 0 1 2 0 0 1 2 0 0 0 1 1 1 1 1 0 0 0 0 0 1 1 0 1 0 0 0 1 1 0 0 0 2 0 0 0 0 1 0 0 0 0 0 0 0 2 0 0 1 1 1 2 2 0 2 0 0 2 1 0 1 1 0 0 0 0 1 1 0 2 1 2 0 0 1 1 1 0 0 0 1 1 1 0 0 0 2 0 0 0 0 0 0 2 1 0 1 0 0 0 1 0 0 0 0 1 1 1 0 0 0 1 0 0 0 2 0 0 0 0 0 0 0 1 1 1 1 0 0 1 1 0 2 0 1 2 1 2 2 2 0 0 0 2 1 1 0 2 1 1 1 0 0 0 0 2 0 2 0 0 0 1 1 1 0 0 0 2 0 1 1 2 0 0 2 1 0 0 0 0 0 2 0 2 2 0 2 1 1 1 1 1 0 0 1 0 2 1 1 1 0 1 1 0 0 2 1 0 0 0 0 2 2 2 1 1 0 0 0 1 1 0 0 1 0 0 1 0 0 0 0 0 1 0 1 1 0 0 0 0 0 0 0 0 1 1 0 1 1 0 1 0 0 1 0 0 0 1 1 1 0 1 0 0 0 0 0 1 0 1 2 0 0 0 0 0 0 0 1 0 0 0 1 0 0 0 0 1 0 0 1 0 2 0 0 0 2 0 0 0 2 2 0 1 1 0 0 0 0 1 1 1 0 0 0 1 1 2 0 0 0 1 0 1 2 1 1 0 1 2 1 2 0 1 2 2 2 0 0 2 0 1 0 2 0 0 0 1 1 0 0 0 1 2 2 2 0 0 0 0 0 0 1 1 0 0 1 0 1 1 1 0 2 2 2 0 1 1 1 1 0 0 0 1 1 0 1 0 0 0 0 0 1 2 2 1 1 2 2 1 0 0 0 2 1 1 0 0 0 0 0 2 0 0 0 0 0 0 0 0 0 1 1 0 1 1 1 0 0 0 0 0 1 0 2 0 0 0 0 0 0 0 0 1 0 1 0 0 1 0 0 0 2 0 1 0 1 1 0 2 0 1 2 0 0 1 0 0 1 1 1 2 0 1 1 2 0 2 1 2 0 1 2 1 0 0 0 0 1 2 0 1 0 0 2 2 1 0 0 2 1 1 1 1 1 0 0 1 1 1 1 1 0 2 2 0 0 0 0 1 0 1 0 1 0 2 0 0 0 0 0 0 0 0 0 0 0 1 0 0 2 2 0 0 0 0 1 0 0 0 0 1 0 0 0 1 1 0 2 0 1 0 0 0 1 1 0 1 2 2 2 0 0 0 0 0 0 1 0 0 0 2 0 2 2 0 2 0 0 0 0 2 1 0 1 1 0 0 0 0 0 1 0 0 1 1 0 2 2 2 0 2 1 1 2 0 0 0 0 0 0 2 0 2 0 0 0 1 0 0 0 0 2 1 1 0 0 0 0 1 1 1 1 0 1 0 0 1 0 0 1 1 0 0 1 1 0 0 1 0 0 1 0 0 2 0 1 0 0 0 0 1 0 1 0 0 1 1 0 2 1 0 0 2 0 0 0 0 0 0 0 0
100 0 0 2 0 0 1 1 2 0 0 1 0 0 0 0 0 1 1 1 1 0 0 1 0 0 0 0 0 1 1 0 0 0 1 0 2 2 0 0 0 0 0 0 2 0 1 0 0 1 0 0 0 2 0 2 0 0 1 1 2 1 1 0 1 1 2 2 0 0 0 0 2 2 2 2 0 0 0 0 1 0 2 0 0 0 0 0 0 2 0 0 2 2 0 2 0 2 2 2 2 2 1 1 0 0 2 2 2 0 0 2 0 1 1 1 1 1 0 1 2 1 0 0 0 1 0 0 2 0 1 0 0 0 0 0 0 0 0 1 1 1 0 1 1 0 0 1 0 0 0 0 1 0 0 0 1 1 0 0 0 0 1 2 0 0 0 1 1 1 0 1 2 0 2 0 0 0 0 0 0 0 0 2 1 1 0 1 1 2 2 0 1 0 2 1 2 0 0 0 0 0 0 1 0 1 1 1 1 0 0 0 1 1 0 2 0 1 2 0 2 1 1 1 0 0 1 1 0 0 0 0 0 0 2 0 0 2 2 0 0 1 2 1 1 0 0 0 0 0 0 0 1 0 2 2 0 1 0 0 0 0 0 1 0 0 0 0 1 0 0 1 0 1 1 0 1 1 1 0 1 2 2 2 0 2 1 2 0 2 0 0 0 1 2 2 0 0 0 2 0 0 1 1 0 0 1 0 1 0 0 1 2 1 1 1 2 1 0 0 2 2 1 2 1 0 0 0 1 2 2 1 0 0 0 0 0 1 1 2 0 1 2 0 0 0 1 0 0 0 0 0 1 0 1 0 0 0 0 2 0 1 1 0 1 1 0 2 1 0 1 1 0 0 0 0 2 1 1 1 0 2 0 0 1 1 1 1 1 0 1 1 0 0 2 1 1 1 0 0 0 0 0 2 2 0 0 1 0 0 0 0 0 0 0 2 0 0 0 0 0 0 0 1 1 2 1 0 2 0 2 0 0 1 1 0 1 1 0 1 0 0 1 0 1 1 0 1 2 0 0 1 0 2 0 0 0 1 1 1 2 0 0 0 0 1 1 1 0 0 0 1 0 0 2 0 2 2 0 1 2 0 0 1 2 1 0 1 0 1 0 1 0 1 2 0 2 0 0 2 0 2 2 1 2 1 1 0 1 1 0 0 1 0 1 1 1 0 1 1 1 1 1 1 0 1 0 1 0 1 1 1 0 1 1 0 1 1 2 2 2 1 2 2 2 2 0 0 1 1 0 0 0 0 2 0 1 0 0 1 0 0 0 0 2 0 0 2 1 0 0 1 0 0 0 0 0 0 0 0 2 0 1 0 1 0 0 0 0 0 0 0 1 0 0 1 0 0 0 0 0 2 1 0 1 1 1 0 1 0 2 1 0 1 0 1 0 0 0 0 0 0 0 0 0 0 2 1 0 0 0 0 1 0 2 1 2 0 1 1 2 0 0 2 2 1 1 0 0 1 1 1 1 0 1 0 0 2 2 0 0 0 1 1 2 2 0 1 0 0 0 0 0 0 0 0 1 1 1 1 2 0 2 2 1 2 0 0 0 1 0 0 0 1 1 0 1 0 0 2 0 0 0 1 2 0 0 0 1 0 0 0 0 2 0 1 0 0 1 0 0 1 1 0 0 0 0 0 0 0 0 1 0 1 2 1 1 0 1 1 0 0 1 0 0 0 0 0 0 0 0 0 0 0 0 2 0 0 0 0 0 1 2 1 0 0 2 0 0 2 0 0 0 0 0 0 0 1 1 1 1 1 0 0 0 2 1 2 0 2 0 2 2 1 1 1 0 1 0 1 0 2 0 0 0 1 2 0 1 2 0 0 2 2 0 0 0 2 1 2 2 2 0 2 2 0 0 0 1 0 1 2 0 0 0 1 0 0 1 1 1 0 1 1 1 1 1 0 0 0 2 2 0 0 2 0 1 2 0 0 1 0 0 0 0 2 0 0 1 0 1 0 0 0 1 1 0 1 2 1 2 0 1 0 0 1 0 0 1 0 0 2 1 1 2 0 2 0 0 1 0 1 1 0 1 2 0 2 1 2 2 1 0 1 2 1 0 2 2 2 0 2 1 2 0 0 1 1 0 0 0 2 0 1 0 0 0 2 0 0 0 0 0 0 0 0 0 1 0 2 2 0 0 0 0 1 1 2 0 0 2 0 0 1 1 0 0 0 1 0 0 1 1 1 0 1 0 0 0 0 0 1 0 1 0 0 1 1 0 1 1 0 0 1 0 1 0 0 0 0 1 1
101 0 2 1 0 0 1 2 1 2 0 0 0 1 0 0 0 2 0 0 2 0 1 1 0 0 1 0 1 1 1 0 2 2 0 1 1 2 0 0 1 1 0 0 2 0 2 0 0 2 0 0 1 1 1 2 0 0 1 2 0 0 1 0 0 0 1 2 1 1 0 1 2 1 2 2 0 1 1 0 1 0 2 0 2 0 0 0 2 2 0 0 0 1 0 1 1 1 1 2 1 2 1 1 0 0 2 0 1 1 0 1 1 2 2 1 2 0 1 1 1 0 1 1 0 1 0 2 2 2 1 1 0 0 0 0 0 0 0 0 0 1 0 0 1 0 0 0 0 0 0 0 0 0 0 0 1 1 0 0 1 1 2 2 1 1 1 0 1 1 0 2 0 2 1 0 1 0 0 0 0 0 0 2 1 0 1 2 2 0 0 2 1 0 2 0 2 0 0 1 1 0 0 0 1 2 1 1 2 0 2 0 1 0 0 2 0 0 1 1 1 2 1 1 0 0 2 1 0 1 0 0 0 1 1 1 0 2 2 0 0 0 2 2 2 0 0 1 1 1 1 1 1 1 0 0 1 2 1 0 0 1 0 0 0 0 0 1 2 2 0 1 1 1 1 0 0 1 1 0 1 2 2 2 0 2 0 1 1 1 1 0 1 0 1 0 1 0 0 0 0 0 1 1 0 0 1 0 1 0 1 2 1 1 1 1 1 1 1 0 1 1 1 1 2 0 0 0 1 1 2 0 1 1 0 0 0 0 2 1 0 0 2 0 0 0 0 0 1 2 0 1 1 0 1 0 1 0 0 0 0 0 2 0 1 0 0 2 1 0 1 1 0 0 1 1 2 2 2 0 0 1 0 0 2 1 1 0 0 1 0 0 0 0 2 0 0 1 1 2 1 1 0 2 2 0 0 1 0 0 0 0 2 0 2 2 0 0 1 0 1 1 1 1 1 2 1 0 0 0 0 0 0 2 1 1 0 1 0 0 1 0 0 1 1 2 1 1 1 0 0 0 0 2 1 1 0 2 1 2 1 0 0 0 1 2 0 0 0 0 0 2 1 1 1 0 1 1 0 1 1 2 0 0 2 1 0 1 1 0 1 2 0 1 0 1 1 1 1 2 0 2 2 2 2 0 1 1 1 1 0 1 2 1 0 2 0 0 1 0 1 2 2 2 0 2 1 2 0 2 0 1 0 1 0 0 0 1 1 2 1 1 1 1 2 2 0 1 1 1 1 0 0 0 2 0 1 2 0 0 0 2 1 0 0 1 1 2 2 0 0 1 1 0 1 0 2 2 0 2 2 0 0 0 0 0 0 0 1 0 1 1 0 0 0 0 0 0 0 0 0 2 1 1 0 1 1 0 0 1 0 0 0 0 2 0 1 0 0 0 0 0 0 0 0 1 1 1 0 0 2 0 1 0 0 0 2 0 0 1 1 0 0 1 2 0 0 2 0 1 1 2 0 0 0 0 0 2 1 0 0 0 1 0 1 1 0 1 0 0 0 0 1 0 1 0 1 0 1 1 0 2 2 1 2 1 0 0 0 2 0 0 0 0 1 1 2 0 0 2 0 0 0 2 2 0 0 2 2 0 0 0 0 2 0 1 0 2 2 0 0 0 0 1 0 0 1 1 0 0 0 2 1 0 1 1 1 0 0 0 0 0 0 0 0 1 0 0 2 2 2 2 0 0 0 2 0 0 0 0 0 1 2 0 0 1 2 0 0 1 1 0 1 0 0 0 0 1 1 1 1 1 0 0 1 2 0 2 0 1 1 1 1 0 0 0 0 0 2 2 0 0 0 0 1 0 1 1 0 1 0 0 0 0 1 0 1 0 2 2 1 2 0 2 2 0 0 0 0 0 0 2 0 1 0 2 0 0 0 0 0 0 1 1 1 1 1 0 0 1 1 1 0 0 2 0 0 0 0 0 1 0 0 0 1 0 0 0 0 0 0 0 1 0 1 1 0 1 1 2 2 0 0 0 0 0 1 0 0 0 1 1 1 1 2 0 2 0 0 0 0 2 2 0 0 1 1 1 0 2 2 1 1 0 1 1 0 0 2 2 0 2 1 1 2 0 2 1 1 0 0 2 0 0 2 1 1 1 0 0 0 0 2 0 0 0 1 2 1 1 2 0 2 0 1 0 0 1 0 1 1 0 0 0 0 1 2 0 1 0 0 0 1 1 0 0 0 0 1 1 0 1 0 1 0 0 1 0 0 0 0 0 0 1 1 0 0 0 1 1 2 0
102 1 2 1 0 0 1 1 1 0 0 1 0 2 0 1 0 0 0 0 2 1 1 0 0 0 0 0 1 1 1 1 0 0 0 1 1 0 0 0 2 2 0 0 2 0 0 0 0 2 1 0 0 1 0 2 0 1 0 1 0 1 2 1 0 1 0 1 1 0 0 1 2 0 0 2 2 1 1 0 0 0 2 0 1 0 0 1 2 2 0 1 1 1 1 1 0 0 0 2 0 1 0 2 0 0 2 2 2 0 0 2 0 2 1 0 1 0 0 2 2 0 1 1 1 1 0 0 0 0 2 1 0 0 0 0 0 0 0 2 2 0 0 0 1 0 1 0 0 2 1 1 0 0 0 0 0 0 0 0 1 0 2 2 1 2 1 2 0 1 1 0 1 1 1 1 1 0 0 0 0 1 0 1 1 0 1 1 0 0 0 1 0 2 2 0 1 0 0 0 0 0 0 1 0 2 0 0 0 0 2 0 1 0 0 2 0 2 2 0 2 1 0 1 1 0 2 0 0 0 0 0 0 0 2 0 0 2 2 0 0 1 2 2 2 0 0 0 0 0 0 0 2 1 0 0 1 1 0 0 0 0 0 0 1 1 0 1 1 1 1 0 1 0 0 0 1 0 1 0 0 1 1 2 0 2 0 2 0 2 2 0 2 0 2 0 1 1 1 1 1 0 0 0 0 0 0 0 1 0 0 1 1 2 1 0 2 0 1 0 1 1 1 1 2 0 1 1 1 2 1 1 1 1 0 1 1 2 0 2 1 1 2 0 0 0 0 1 1 0 0 0 1 0 1 0 1 0 0 0 0 0 2 0 2 1 0 1 2 0 2 0 1 1 1 0 2 2 2 0 0 2 0 0 1 1 1 0 0 1 0 0 1 0 1 0 1 0 1 1 1 1 0 1 0 0 1 0 0 0 1 0 0 0 0 1 1 0 0 0 0 0 0 0 1 2 1 0 1 0 0 0 0 2 1 1 1 1 0 0 2 0 1 0 1 1 0 2 2 2 0 0 0 2 2 1 1 1 1 0 1 0 0 0 0 2 0 1 0 1 1 2 0 0 1 1 1 2 0 2 1 2 0 2 0 0 2 0 1 0 1 1 0 1 1 0 0 1 1 2 0 2 1 0 2 1 1 1 2 0 0 2 1 0 1 0 0 1 1 1 1 1 1 1 0 1 0 0 1 1 1 0 0 1 0 1 2 0 1 0 0 1 2 2 2 1 0 1 1 1 1 0 1 0 2 0 1 0 2 0 2 0 1 0 0 1 1 1 1 0 0 0 1 0 0 0 0 1 0 1 2 0 0 0 0 0 0 0 0 0 0 0 1 0 0 1 0 0 0 0 0 2 2 0 0 2 0 1 2 2 2 0 0 1 1 0 0 0 1 0 0 0 0 0 0 0 0 2 0 0 0 0 0 0 1 1 2 0 1 1 2 1 0 1 1 1 1 0 0 1 2 2 0 2 0 0 0 1 1 0 0 0 0 2 2 2 1 2 0 0 1 0 0 0 1 0 0 0 0 0 1 0 2 1 2 0 2 1 0 0 2 2 1 0 1 0 1 0 0 2 1 0 0 1 1 0 1 0 0 1 1 0 0 1 0 0 0 0 0 0 0 0 1 0 1 0 0 0 0 0 0 1 0 1 1 1 2 1 0 1 1 1 0 0 0 1 0 0 0 0 0 0 0 0 0 0 0 0 0 0 0 0 2 1 1 0 2 1 0 2 0 0 0 0 0 0 0 0 1 1 1 2 1 0 2 1 1 2 0 2 0 2 2 0 1 1 1 0 0 1 0 2 0 0 2 1 1 0 2 2 0 0 1 1 1 0 0 0 2 2 2 2 0 2 2 0 0 0 2 0 1 1 0 0 0 1 0 0 0 0 0 0 1 0 1 0 0 0 0 1 1 1 0 0 0 0 2 0 1 1 0 0 0 0 0 0 1 0 2 0 1 0 0 0 0 1 0 1 1 1 0 1 0 0 0 0 0 0 1 1 0 1 1 1 0 0 0 0 0 0 0 1 2 0 1 0 1 0 0 1 0 1 0 0 0 0 0 1 1 0 1 0 2 1 1 0 0 1 0 0 0 1 1 2 1 1 1 2 0 0 0 0 1 2 1 1 0 1 0 1 1 0 0 0 1 1 2 1 0 1 0 1 0 1 2 0 1 0 1 0 0 0 0 0 0 2 0 0 2 0 0 2 0 1 0 0 1 1 0 1 1 0 0 1 0 0 0 0 0 0 2 1
103 1 2 2 0 0 1 2 0 1 0 0 0 0 0 0 0 1 1 1 1 1 1 0 0 0 0 0 0 0 1 1 0 1 2 1 2 1 0 0 1 1 0 0 1 0 0 0 0 1 1 0 1 1 0 1 0 0 1 1 1 2 1 1 1 1 2 1 2 1 1 2 2 0 0 2 2 1 1 0 1 0 1 2 1 0 0 0 2 2 0 0 0 2 0 0 0 2 0 1 0 2 1 0 1 0 2 1 0 0 1 0 1 2 2 1 2 0 0 2 2 0 0 0 0 1 0 0 2 0 1 0 0 1 0 0 0 0 0 0 0 2 0 0 1 0 1 0 0 1 0 0 1 0 0 0 0 1 0 0 0 0 1 2 2 2 1 2 1 1 0 1 0 2 0 0 1 0 0 0 0 1 0 2 2 1 1 1 0 0 1 1 0 2 2 0 1 0 0 1 1 0 0 1 0 2 0 1 1 1 2 0 1 0 0 2 0 0 0 0 2 2 2 0 0 1 1 2 1 1 1 1 1 1 1 1 0 2 2 0 0 1 2 1 1 0 0 0 0 0 0 0 1 0 0 2 1 0 0 0 0 0 0 0 0 0 0 1 0 0 0 2 0 0 0 0 0 1 1 0 0 2 2 2 0 1 0 1 0 2 1 0 1 0 2 0 1 1 0 0 1 0 1 1 0 0 1 0 1 0 0 1 2 1 1 0 2 0 1 0 0 1 0 1 2 0 2 0 0 0 1 2 1 2 0 0 0 0 2 2 0 2 2 0 1 1 1 0 0 1 0 1 0 1 0 1 2 0 0 1 0 1 0 1 0 0 0 0 2 0 2 0 1 1 0 1 2 2 2 0 0 2 0 0 1 1 1 1 1 0 2 2 1 0 1 0 1 1 0 0 0 0 0 2 2 0 0 0 1 1 0 0 0 0 0 2 0 1 1 0 1 2 0 1 1 2 0 0 2 0 1 0 0 2 1 1 0 1 0 0 1 0 0 0 1 0 0 1 1 1 0 1 0 2 1 1 0 1 1 0 2 0 1 1 0 1 1 2 0 0 0 0 0 0 1 1 0 2 0 2 0 2 1 1 2 0 0 1 0 1 0 2 0 1 0 0 2 1 1 2 0 2 2 1 2 1 2 1 1 0 0 2 0 0 2 0 1 0 1 1 0 1 2 2 0 2 0 1 0 1 1 2 0 0 1 1 1 1 2 2 1 2 0 0 0 1 0 0 0 1 0 0 0 0 2 0 0 1 0 0 1 0 1 1 1 0 0 1 0 1 0 0 0 0 0 0 1 1 0 1 2 0 1 0 1 0 0 0 0 0 1 1 0 0 0 0 0 0 0 0 0 2 0 2 0 2 0 1 1 1 0 0 0 1 0 1 0 0 0 0 0 0 0 0 0 0 2 1 0 0 0 0 1 0 1 0 2 0 1 1 1 0 0 1 2 2 2 0 0 1 0 2 1 1 0 0 0 1 1 0 0 0 0 0 0 1 1 0 1 0 0 1 0 0 0 1 2 1 2 2 1 2 1 0 1 1 0 0 0 2 0 0 0 0 0 0 1 0 0 1 0 0 0 1 0 0 1 2 2 0 0 0 0 1 0 0 0 1 1 0 0 0 0 0 2 0 0 0 0 0 0 1 0 0 0 0 2 0 0 0 0 0 0 0 1 0 0 1 0 0 0 0 0 1 0 1 0 1 0 1 0 1 2 0 0 2 2 1 0 1 0 0 1 0 0 0 0 1 1 1 1 1 1 0 1 1 1 2 1 2 1 1 2 1 1 0 0 1 0 2 0 2 0 0 0 1 0 0 1 2 0 0 0 0 2 1 1 1 0 0 0 0 0 2 2 0 0 0 0 0 0 2 1 1 0 2 0 0 0 0 0 0 0 0 0 0 0 1 0 0 0 0 0 0 1 1 0 0 0 0 0 0 0 0 0 2 1 0 2 0 1 0 0 1 2 2 0 2 2 2 1 1 0 1 0 1 0 2 0 0 0 1 0 2 2 0 2 0 0 0 0 0 1 0 2 2 0 1 0 1 0 1 1 1 1 1 0 0 1 1 0 1 2 0 0 0 1 2 0 0 0 2 0 1 0 0 0 0 0 0 0 0 0 2 1 0 0 1 0 1 1 0 1 0 1 0 1 0 0 0 1 1 1 0 1 1 1 0 0 0 0 0 0 0 2 0 1 0 0 0 0 1 0 0 0 0 0 0 1 2 0 2 0 1 0 0 0 0 0 0 2 2
104 0 1 1 0 0 1 2 0 2 0 0 0 0 0 0 0 1 1 2 0 2 1 0 0 0 0 0 1 2 0 1 1 1 1 1 1 2 1 1 0 0 0 0 0 1 1 0 0 1 0 0 0 0 0 1 1 0 1 0 0 1 2 2 1 1 2 1 1 0 0 1 2 0 0 2 2 0 0 0 1 0 1 1 1 0 1 0 1 1 0 0 2 1 0 1 0 1 1 1 0 2 1 0 0 0 2 2 2 0 0 2 0 2 2 0 2 0 1 1 1 0 0 0 0 1 0 0 1 0 1 0 0 0 0 0 0 0 0 1 1 1 1 0 1 0 0 1 0 0 0 0 1 0 0 1 1 1 0 0 1 1 2 2 2 1 1 2 0 2 2 0 1 1 2 0 2 1 0 0 1 0 1 2 1 0 2 2 0 1 1 0 0 2 2 0 2 0 0 1 1 1 0 1 1 1 2 1 0 1 2 0 1 0 0 2 0 1 2 0 2 1 2 1 0 0 1 2 1 1 0 0 1 1 1 1 0 2 2 0 0 1 2 2 2 0 0 0 0 0 0 0 1 0 0 0 0 0 0 0 0 0 0 0 1 1 0 1 2 2 0 1 0 1 1 1 0 1 2 0 1 2 2 2 1 1 1 1 0 1 0 1 1 0 2 1 1 2 0 2 0 2 1 1 0 0 1 0 1 0 0 1 2 1 1 1 2 0 1 0 0 0 2 2 1 0 0 0 0 0 2 1 0 1 0 0 0 0 2 0 1 1 1 0 0 0 1 0 1 0 0 0 0 0 0 2 0 0 0 1 0 1 2 0 2 2 0 2 2 0 2 0 0 0 1 0 2 0 0 2 0 1 0 0 1 1 1 0 0 1 0 0 0 0 2 0 0 1 0 0 0 1 0 1 1 0 0 0 0 0 1 0 1 0 1 2 0 0 0 0 0 0 0 1 1 2 0 0 0 0 0 0 0 1 1 1 0 0 0 1 1 0 1 2 1 2 1 1 1 0 0 0 0 0 0 0 0 2 1 0 1 0 1 1 0 0 2 2 0 0 0 0 1 1 2 0 1 1 0 1 2 2 0 1 1 0 0 0 0 0 1 0 0 1 0 0 2 1 2 2 0 2 0 0 2 0 2 2 1 1 0 1 0 1 0 2 0 0 1 1 1 1 2 2 1 2 0 0 2 2 0 1 0 0 0 0 2 0 0 0 0 0 1 2 2 0 0 2 2 2 2 0 0 0 2 0 2 0 0 1 0 0 0 1 0 0 0 1 1 1 0 1 0 0 0 0 0 0 0 0 2 0 1 0 1 0 0 1 0 0 1 1 0 0 0 0 0 0 0 0 0 2 0 2 0 2 2 1 2 2 0 0 0 1 0 1 0 0 0 1 0 1 0 0 0 1 1 1 0 0 0 0 1 0 2 0 2 0 0 2 0 1 0 2 2 2 2 0 0 0 1 1 0 0 0 0 0 2 2 0 0 0 1 1 1 2 1 1 1 0 0 1 0 0 1 0 0 0 1 1 1 2 0 0 0 0 0 0 0 1 0 0 0 0 0 0 0 0 0 2 0 0 1 1 2 0 1 2 2 0 0 0 0 2 0 1 0 0 0 0 0 0 0 0 1 1 0 0 1 1 1 2 0 0 0 0 0 1 0 2 1 1 0 0 0 1 0 2 0 1 1 1 0 1 0 1 0 0 0 0 0 1 2 0 0 2 2 1 0 1 1 0 1 1 1 0 0 1 1 1 1 1 2 0 2 0 2 2 1 2 0 1 2 0 0 0 0 1 1 2 0 1 0 0 1 2 1 0 0 2 0 2 1 1 1 1 1 0 1 2 1 1 0 2 1 0 0 0 0 1 0 1 0 0 0 1 0 1 0 0 0 0 0 0 0 0 1 0 0 0 2 2 0 0 1 0 1 0 0 0 1 0 0 0 0 1 0 0 2 0 0 0 0 0 1 2 0 0 1 2 2 0 0 0 0 0 0 1 0 0 0 2 0 2 1 0 1 0 0 0 0 1 1 0 1 1 1 0 0 0 0 1 2 0 1 1 0 1 1 0 0 1 1 1 1 0 1 2 1 0 0 0 0 2 0 0 0 1 0 1 0 0 1 2 1 0 0 1 0 0 2 0 1 0 1 0 0 0 0 0 1 1 0 1 1 1 1 0 1 0 0 1 0 0 1 0 0 1 2 1 1 2 0 1 0 0 1 0 0 1 0 0 0 2 1 0 0 0 0 0 0 0
105 0 1 1 0 0 1 1 2 0 0 1 1 1 1 0 1 0 2 0 1 0 0 0 0 0 0 0 1 1 0 1 1 2 2 0 2 1 0 0 1 1 0 0 0 0 1 0 1 1 0 0 1 1 0 1 0 1 2 1 1 1 2 2 1 1 1 1 2 0 0 1 2 0 2 2 0 2 2 0 2 0 1 1 1 0 0 1 2 2 0 1 0 1 1 1 1 1 0 1 1 2 0 2 0 0 2 1 1 0 1 1 0 1 1 0 1 1 1 0 1 2 1 1 0 1 0 1 1 0 0 0 0 0 0 0 0 0 0 2 0 2 0 0 2 0 0 0 0 1 1 0 0 0 0 0 0 1 0 0 0 0 1 2 1 1 1 2 0 1 1 0 0 2 1 0 2 1 1 1 1 1 0 1 1 0 1 2 0 1 1 0 0 2 2 0 0 0 0 1 1 0 0 0 1 1 2 0 0 0 2 0 1 0 0 2 1 0 1 1 1 0 2 2 0 0 0 2 1 0 0 0 1 1 1 1 1 2 2 0 0 0 2 1 1 0 0 0 0 0 0 0 1 0 0 2 1 2 0 0 0 0 1 1 0 0 1 0 1 0 2 0 1 1 0 0 1 0 2 0 0 1 2 1 1 1 2 0 2 2 2 2 0 0 2 1 0 0 1 0 1 0 0 0 0 0 0 1 1 0 0 1 2 1 2 0 1 0 0 0 0 0 1 1 2 0 0 0 0 0 2 1 1 1 0 0 0 0 2 0 0 0 2 0 1 1 0 1 2 2 1 0 0 0 0 1 0 0 0 2 0 2 2 0 2 1 0 1 1 0 1 1 2 2 1 1 1 1 0 2 1 0 0 0 1 1 1 2 2 0 0 1 1 0 2 1 1 0 0 0 0 0 0 2 1 0 1 0 0 0 1 0 1 0 1 1 1 0 0 0 0 0 0 1 1 1 1 0 0 0 0 0 0 2 1 1 0 1 0 0 1 0 1 0 2 1 0 0 2 2 0 0 0 1 0 0 0 2 2 1 1 0 0 0 0 1 1 2 0 0 1 0 0 0 0 1 0 2 1 0 1 2 0 0 2 1 0 1 1 0 2 2 0 2 1 0 1 1 1 1 1 1 2 1 2 1 2 1 0 0 0 2 0 0 1 1 1 0 1 0 0 2 2 2 0 1 0 2 0 2 0 2 0 0 0 1 0 1 2 2 0 1 2 1 1 2 0 1 1 2 0 0 0 1 1 1 0 0 1 0 1 0 0 2 0 0 0 1 1 2 1 1 1 0 1 0 1 2 0 2 2 1 1 0 0 0 0 0 1 1 0 0 0 0 0 0 0 0 0 0 0 2 0 2 0 2 1 1 1 1 0 0 0 1 1 1 0 0 0 0 0 0 0 0 0 0 0 1 0 0 1 0 0 0 1 1 2 0 1 1 2 2 0 0 1 1 1 0 1 1 0 1 0 2 0 0 0 1 1 0 0 0 0 0 0 1 0 1 1 0 0 1 0 0 0 1 1 0 0 0 0 0 2 1 1 1 1 1 0 0 0 0 0 0 0 1 2 0 0 0 0 1 0 0 1 0 0 1 1 0 0 0 0 2 0 0 0 0 0 0 0 0 0 0 0 1 0 1 0 0 0 1 1 0 1 1 1 1 1 2 1 1 0 0 0 1 0 0 0 0 0 0 0 1 0 1 0 0 2 2 0 0 2 0 0 1 2 2 0 2 0 0 0 0 0 0 0 1 1 1 2 2 0 0 1 1 0 2 2 2 0 0 2 0 1 1 0 0 0 2 0 2 0 0 2 0 1 0 0 1 0 1 0 0 2 0 0 1 1 1 1 1 0 2 2 0 0 0 1 1 1 0 1 0 0 1 0 0 2 1 1 1 2 1 2 1 2 1 0 0 2 2 0 0 1 0 1 0 0 0 2 0 0 0 1 0 0 0 2 0 1 0 0 0 1 1 0 1 2 2 1 0 0 0 0 0 1 2 1 0 0 1 0 2 1 0 1 0 0 1 0 0 1 0 2 2 0 2 0 0 0 0 0 1 2 1 0 0 2 1 0 2 2 2 2 0 0 2 1 0 0 1 0 2 0 0 0 1 0 1 0 0 0 1 0 0 0 0 0 0 1 0 0 1 1 0 1 0 0 0 2 0 0 0 2 0 0 0 1 0 0 0 0 0 0 1 0 0 2 0 0 2 0 1 0 0 1 0 0 1 0 0 0 1 0 0 0 0 0 0 0 0
106 0 1 1 0 0 0 2 1 2 0 0 0 0 0 0 0 0 0 0 2 0 0 0 0 0 0 0 0 0 1 0 0 1 2 0 2 1 0 0 2 1 0 0 1 0 0 0 0 0 0 0 0 0 0 1 1 1 0 2 0 1 1 1 0 0 1 1 2 0 0 1 2 0 0 2 2 0 0 0 0 0 1 1 1 0 0 0 1 1 0 0 1 1 0 1 0 0 0 2 0 1 0 1 1 0 2 1 1 0 0 2 1 2 2 1 2 0 2 0 0 0 1 1 1 1 0 1 1 0 1 0 0 0 0 0 0 0 1 1 0 2 0 0 0 0 0 0 0 1 0 0 0 0 1 0 1 0 0 0 0 0 0 2 1 1 1 1 0 1 1 0 0 2 0 0 2 0 0 0 0 0 1 2 2 0 2 1 1 1 1 0 0 1 2 0 0 0 0 0 0 1 0 0 1 1 2 1 1 0 2 0 1 0 0 2 1 1 2 0 2 1 2 2 0 0 0 0 0 1 0 0 0 0 1 0 0 2 2 0 0 0 2 2 1 0 0 0 0 0 0 0 1 0 0 1 0 1 0 0 0 0 0 1 0 0 0 0 0 0 2 0 0 1 0 0 1 1 1 0 0 1 2 1 1 1 1 0 2 2 2 2 0 2 2 1 0 1 0 1 1 0 0 0 0 0 0 0 1 1 0 1 2 0 1 0 0 0 0 0 2 2 2 1 1 0 0 0 1 1 2 0 0 1 0 0 0 2 0 2 2 1 1 0 1 1 0 1 1 0 0 0 1 1 1 0 1 0 0 1 0 1 0 0 0 0 0 2 2 0 2 0 2 2 1 1 1 1 0 2 1 0 0 0 2 1 2 1 1 1 0 0 0 1 2 1 1 2 0 0 0 0 0 2 1 0 1 1 0 0 0 0 1 0 1 1 1 0 0 0 0 2 0 2 0 2 0 1 1 0 0 2 0 1 0 1 0 0 0 0 2 0 1 0 1 1 0 0 0 0 1 1 0 2 2 2 0 1 1 1 1 0 1 0 0 1 1 1 0 0 1 1 2 2 0 2 0 1 0 1 2 0 0 1 2 2 0 1 0 0 1 1 1 2 1 0 2 1 1 1 1 1 2 2 2 0 2 1 1 1 0 1 0 0 1 0 0 0 1 2 2 0 2 2 0 2 0 0 0 0 0 2 0 0 0 0 0 0 1 1 0 0 0 0 0 1 0 1 1 2 1 1 0 0 1 1 1 0 2 0 0 0 0 2 0 0 0 1 1 2 1 0 0 0 0 0 0 1 0 1 2 1 1 0 1 0 0 0 0 0 2 1 1 1 2 0 1 1 0 0 0 1 0 0 2 2 0 1 2 2 0 0 0 2 0 0 0 0 0 0 0 0 0 1 1 0 0 0 0 0 1 0 0 0 1 2 2 0 1 2 1 2 0 1 1 1 1 0 0 2 1 1 0 1 0 0 0 2 1 0 0 0 1 1 1 2 1 1 0 0 1 0 1 0 0 0 2 1 1 1 2 0 1 1 0 1 1 1 1 1 0 0 0 1 1 1 2 0 0 1 0 1 0 0 0 0 0 1 1 0 0 0 0 1 0 1 0 1 1 0 0 0 0 0 0 0 0 1 0 0 0 1 0 0 0 0 1 1 1 2 0 0 0 0 0 1 0 0 0 0 0 0 0 0 0 1 1 0 0 0 0 1 2 0 0 0 2 0 0 2 0 0 0 0 0 0 0 2 0 0 0 0 1 0 2 2 0 1 0 2 1 2 2 0 1 1 1 1 1 1 0 1 0 1 0 1 2 0 1 2 0 0 0 0 1 0 1 0 0 1 0 1 0 2 2 0 0 0 0 0 1 2 0 0 0 2 0 1 1 1 1 0 0 0 0 0 0 1 0 0 1 1 0 0 2 0 0 0 1 1 1 0 0 0 0 1 1 0 2 0 2 0 0 0 2 2 0 0 2 2 2 0 0 0 0 0 0 0 0 0 0 0 0 1 1 0 1 0 0 0 2 0 0 0 2 2 0 0 1 1 1 0 0 1 1 1 0 1 1 0 1 0 2 1 1 0 0 1 0 0 0 2 1 2 1 1 0 0 0 2 0 0 2 1 0 0 0 1 1 1 2 0 2 0 1 0 0 1 0 1 1 0 0 0 0 2 1 0 1 1 0 0 1 1 0 0 1 0 1 0 0 1 0 1 0 1 2 1 0 2 0 0 1 2 0 0 0 0 0 0 1 1
107 0 1 1 0 0 2 1 2 0 0 0 0 1 0 1 1 1 0 1 1 1 0 0 0 0 0 0 0 0 2 0 1 2 2 0 2 1 0 0 2 2 0 1 2 1 0 0 0 2 1 0 0 2 0 1 1 1 0 0 1 1 0 0 0 1 0 0 1 0 0 0 2 0 2 2 0 2 2 2 0 0 2 0 1 0 0 0 1 2 0 0 1 1 1 1 1 1 1 1 1 1 0 2 0 0 2 2 1 0 0 1 1 2 2 2 2 0 0 2 2 0 1 1 0 0 0 1 1 0 0 0 0 0 0 0 0 0 0 2 0 2 0 0 0 1 0 0 0 1 0 0 0 0 0 0 2 1 0 1 2 0 2 2 2 2 2 1 0 0 0 0 1 1 1 0 2 1 1 1 1 2 1 1 1 0 1 2 2 1 1 1 0 1 2 0 1 0 0 1 1 0 1 0 1 0 2 1 0 0 1 1 0 0 0 2 0 0 2 0 2 1 2 1 0 0 0 1 0 0 0 0 0 0 1 0 0 2 2 0 0 1 2 2 2 0 0 0 0 0 0 0 0 0 0 1 0 1 1 0 0 1 0 1 0 0 0 0 1 0 0 1 0 2 0 0 1 0 1 0 1 2 1 2 0 1 1 0 2 2 2 2 1 1 2 1 0 0 1 2 0 0 2 2 0 0 1 0 1 1 0 1 1 0 0 0 2 2 0 0 1 1 1 0 1 0 1 0 0 1 2 0 0 0 0 0 0 2 0 0 0 0 1 0 1 1 0 2 2 2 2 0 1 0 1 0 1 0 0 2 0 2 0 1 0 0 0 2 2 0 2 0 0 0 0 0 1 1 0 2 1 1 0 0 0 0 0 0 0 0 0 1 0 0 2 0 0 0 1 1 1 1 0 2 1 0 1 1 0 0 0 0 1 0 1 1 1 0 0 0 0 1 1 1 1 1 1 0 1 0 1 0 1 1 1 0 0 0 0 0 1 0 1 0 1 1 1 1 1 2 0 0 0 2 2 0 2 1 1 2 1 0 0 0 0 2 0 2 0 0 0 1 0 0 1 0 0 2 0 2 0 2 0 1 1 0 0 1 0 1 1 0 0 1 1 0 0 2 2 1 1 2 2 1 2 1 2 2 2 0 0 2 1 1 1 1 0 2 0 2 2 1 2 2 1 2 0 2 0 2 0 2 0 1 1 1 0 1 2 2 1 1 1 1 2 2 0 0 0 0 0 0 0 0 1 1 2 2 0 0 1 0 0 0 0 1 1 2 1 0 0 0 1 0 1 0 0 0 0 0 2 0 2 0 1 1 1 1 1 1 0 0 1 0 1 1 0 0 0 0 0 2 1 2 0 2 1 1 1 1 0 0 0 0 1 0 1 0 0 0 0 0 0 1 1 1 2 2 0 0 1 0 0 0 0 1 2 0 0 0 1 2 0 0 1 1 1 0 0 1 1 2 0 0 0 0 0 1 1 0 0 0 1 0 1 1 0 1 0 0 0 0 0 0 0 1 2 0 1 1 0 0 2 1 2 1 0 1 1 1 0 0 1 1 0 1 2 0 0 2 0 0 0 1 0 0 1 0 0 1 1 0 0 2 0 0 0 2 2 0 0 0 1 0 0 0 0 0 0 0 0 0 0 0 0 0 0 1 1 2 1 1 0 0 0 0 0 1 1 1 1 1 0 0 0 0 0 0 0 0 0 0 2 1 1 0 2 2 1 1 0 0 1 1 1 0 0 0 1 1 2 2 0 0 0 1 0 2 0 2 0 2 2 1 0 0 0 2 0 2 0 2 0 0 0 0 1 0 0 1 0 0 0 0 1 0 2 1 1 1 1 1 0 1 1 0 0 0 0 1 0 1 1 2 0 2 0 0 0 0 0 0 1 0 1 0 1 1 0 0 1 1 0 0 1 0 0 0 2 2 0 0 0 0 0 1 1 1 1 0 0 0 0 0 2 2 0 0 1 2 2 0 0 0 0 0 1 0 0 0 0 1 1 1 1 0 1 0 0 1 0 1 2 2 2 0 0 0 1 1 1 1 0 0 0 0 0 1 1 0 0 1 2 0 1 0 0 2 1 0 0 2 0 0 0 0 0 0 0 1 0 0 2 1 1 0 0 0 0 0 2 0 0 0 0 1 1 0 0 0 1 1 0 0 1 0 0 0 2 1 0 1 1 1 1 0 0 0 2 1 1 1 0 1 0 0 0 1 0 1 1 0 0 2 0 0 0 2 2 0 0 0
108 1 1 1 0 0 1 1 1 1 0 1 0 1 0 1 1 1 0 0 2 0 0 0 0 0 0 0 1 1 1 0 1 1 2 0 2 1 0 0 0 0 0 1 2 1 0 0 0 0 0 0 1 2 0 1 0 0 0 0 0 0 0 0 0 0 2 2 1 0 0 1 2 0 1 2 1 2 2 0 2 0 2 0 2 0 0 0 2 2 0 1 0 0 0 1 1 0 0 0 0 2 0 1 0 0 2 0 1 1 0 0 0 1 1 0 1 0 1 1 1 0 0 0 0 2 0 0 0 0 0 1 0 0 0 0 0 0 2 0 0 2 0 0 0 0 0 0 0 1 0 0 1 1 0 0 1 1 0 0 0 0 1 2 0 2 0 1 0 1 1 1 0 2 1 0 2 1 0 0 1 1 0 0 0 0 0 0 0 0 0 0 1 0 1 0 0 0 0 1 0 0 0 1 2 1 1 1 1 0 1 0 1 0 0 2 0 0 2 0 2 0 1 2 0 1 1 2 0 2 1 1 1 2 1 2 0 2 1 1 0 1 2 2 2 0 0 0 0 0 0 0 1 0 0 0 0 2 0 0 0 0 0 0 0 0 0 0 1 1 1 1 1 1 0 0 0 1 1 0 2 1 2 1 1 2 0 2 2 2 1 1 0 0 2 2 0 0 0 2 0 0 0 0 0 0 0 0 1 0 0 1 1 0 0 0 0 1 0 0 1 1 1 1 0 0 0 0 0 0 1 2 0 1 0 0 0 1 1 1 1 1 1 0 0 0 1 1 1 1 1 0 0 0 0 1 1 0 0 1 0 2 0 1 0 0 0 2 1 0 2 0 1 1 0 0 2 0 0 2 2 0 0 0 0 0 0 0 0 0 0 2 0 0 2 0 1 0 0 0 0 0 0 2 1 1 1 0 0 0 0 0 1 0 1 2 0 0 0 0 0 0 1 0 1 2 2 0 0 0 0 0 0 1 1 2 0 0 0 0 1 0 1 0 1 1 0 1 1 0 0 0 0 1 0 0 0 2 1 2 0 0 0 0 0 1 1 2 0 1 1 1 0 0 2 0 0 2 0 1 2 2 0 1 1 0 0 1 0 0 1 1 1 0 0 0 1 0 0 2 0 2 1 1 1 1 1 0 0 2 0 1 0 0 0 1 0 0 0 2 2 0 2 2 0 2 1 1 0 1 1 1 0 0 0 0 1 0 2 2 0 0 1 0 1 2 0 1 2 2 1 0 0 0 1 1 0 1 0 1 0 0 0 2 0 0 0 2 2 0 0 1 1 0 1 0 1 0 0 1 2 0 1 0 1 0 0 0 1 0 0 0 0 0 0 0 0 0 0 0 0 0 0 1 1 2 1 0 0 1 0 0 0 1 0 1 0 0 1 0 0 0 0 0 0 0 1 1 0 0 2 0 0 0 0 0 2 2 0 1 0 0 0 2 2 0 1 0 0 0 0 2 0 1 0 0 0 2 2 0 0 0 1 2 2 2 0 0 0 0 1 0 1 0 0 1 1 0 0 0 1 0 2 2 1 1 0 0 1 2 0 0 0 0 1 0 1 0 0 1 0 0 0 0 1 0 1 1 2 1 1 0 0 2 0 0 0 0 0 0 0 1 0 0 0 1 0 1 1 1 0 1 0 0 1 1 1 1 1 2 1 1 0 0 0 2 0 0 1 1 1 1 0 0 0 2 1 1 0 1 0 0 2 1 1 0 2 1 0 1 1 0 0 0 0 0 0 1 0 0 0 1 0 0 0 1 0 2 2 2 0 0 2 1 0 0 1 2 0 2 0 2 0 0 2 2 2 2 0 0 0 0 1 1 1 0 1 1 0 0 0 0 0 2 2 0 0 0 0 0 0 2 2 2 0 2 0 0 2 0 1 0 1 1 1 1 1 1 0 0 1 1 0 0 2 0 0 0 1 1 1 0 0 0 0 0 0 0 1 0 0 0 0 0 0 0 0 1 1 2 1 1 0 0 0 0 0 1 0 0 1 2 0 2 1 0 1 0 1 0 0 0 2 0 1 1 1 1 0 0 0 0 1 0 2 2 0 1 2 1 0 2 1 2 1 0 1 2 2 0 2 1 0 1 0 0 0 1 0 0 0 0 2 1 1 0 0 0 0 1 2 0 0 0 2 0 2 0 0 1 1 0 0 0 2 1 1 0 1 0 0 0 0 0 0 1 0 0 0 0 0 0 0 2 0 1 1 2 0 2 2 2 0 2 1 0 0 0 0 0 0 0
109 1 0 2 0 1 2 1 2 0 0 1 0 1 0 1 1 0 1 0 1 0 1 0 0 0 0 0 1 2 0 0 0 2 0 1 1 2 0 0 1 1 1 1 1 1 1 1 1 2 0 0 2 2 0 0 0 0 2 0 1 1 1 1 0 0 2 1 2 1 1 1 2 0 1 2 1 1 1 0 2 0 2 0 0 1 1 0 2 2 0 1 2 1 0 1 1 2 2 2 2 2 0 2 0 0 2 0 1 1 0 2 2 2 2 2 2 0 1 0 0 2 2 2 1 0 0 1 1 0 0 0 2 2 0 0 2 0 0 0 0 2 0 0 1 0 0 0 0 0 0 0 0 0 0 0 0 1 0 1 1 1 0 1 0 2 1 1 0 2 2 0 1 1 2 0 2 0 0 1 0 0 0 2 2 0 2 0 0 1 0 0 0 2 2 0 1 0 0 1 1 0 0 2 1 0 2 1 1 0 1 0 1 0 0 2 0 0 2 0 2 2 1 1 0 1 2 0 0 0 0 0 0 0 2 0 0 2 2 1 0 0 2 0 0 0 0 0 0 0 0 0 1 0 0 0 0 2 0 2 1 2 0 1 1 0 0 0 2 2 0 1 0 1 0 0 0 1 1 0 1 1 2 1 1 1 0 1 1 2 2 1 1 0 2 1 0 1 0 1 0 1 1 1 0 0 0 0 1 0 0 2 1 0 0 0 1 0 0 0 1 1 0 1 2 0 0 0 1 1 2 0 0 0 0 0 1 1 1 0 0 0 1 0 0 0 2 0 0 0 0 0 1 0 1 0 0 0 1 1 1 2 1 0 1 0 0 2 2 0 2 0 1 1 1 0 1 1 0 2 0 2 0 0 0 0 0 0 0 1 0 0 0 0 1 0 1 0 1 1 1 1 0 2 2 1 0 1 0 0 0 0 0 0 0 1 1 0 0 0 0 0 0 1 2 2 2 0 1 1 0 0 0 0 1 2 0 1 0 0 1 0 2 1 1 0 0 1 1 1 0 1 0 2 1 1 0 2 2 2 0 0 0 1 0 0 2 1 0 0 0 1 0 0 1 1 1 1 0 0 1 2 0 0 2 1 0 0 2 0 2 2 0 1 0 0 1 1 1 2 0 2 1 1 1 1 2 2 1 1 0 1 0 1 0 2 1 0 2 2 2 0 1 1 0 1 0 0 2 2 0 0 0 0 1 0 1 1 1 2 1 2 1 1 1 0 0 1 2 1 0 0 0 0 1 1 0 0 1 0 1 0 1 0 1 1 1 2 1 1 1 1 0 0 0 0 0 1 0 1 2 0 1 0 1 0 0 0 0 0 0 0 0 0 0 0 0 0 0 0 0 2 1 2 0 2 2 0 1 1 0 0 0 1 1 1 0 0 0 0 0 0 0 1 1 1 1 1 0 0 2 0 0 0 2 0 2 1 0 1 1 0 0 0 0 0 0 0 0 1 0 2 0 0 0 0 0 1 1 0 0 0 2 1 1 2 0 0 1 1 1 1 0 0 0 1 1 0 1 1 1 0 2 1 0 0 2 0 0 1 0 0 0 1 0 1 1 1 0 2 1 1 0 1 1 1 2 1 2 1 1 0 0 2 0 2 0 0 0 0 0 0 1 0 0 0 0 1 1 1 1 2 0 1 1 1 2 0 0 0 0 0 0 1 1 0 0 0 1 1 1 1 1 0 0 2 0 0 0 0 0 1 2 0 0 2 2 2 0 2 0 1 1 1 1 0 0 1 1 1 0 0 0 1 1 2 0 2 0 2 0 2 2 1 0 0 0 1 0 1 1 1 0 0 1 0 1 1 0 1 0 1 0 0 1 0 1 1 1 1 0 1 0 1 1 0 0 0 0 1 0 1 1 0 0 2 0 0 0 0 0 0 2 2 2 2 2 1 0 0 1 1 0 0 1 0 1 0 1 1 0 0 0 0 0 0 1 0 1 0 0 0 0 2 2 2 1 1 1 2 2 0 0 1 0 1 0 1 0 0 0 0 2 1 1 0 1 0 0 0 0 0 2 0 1 0 1 0 0 1 1 1 0 0 1 1 0 0 2 2 0 2 2 1 0 0 0 2 1 1 0 0 0 1 0 0 0 1 0 0 1 0 0 2 1 0 0 1 0 1 2 0 0 0 0 1 1 1 0 0 2 0 0 1 1 0 1 0 2 0 0 1 0 0 1 1 0 0 1 0 0 0 0 1 0 1 1 1 0 2 1 0 0 0 0 0 0 0 0 0 0 0
110 1 1 1 0 0 0 2 0 2 0 0 0 1 0 0 0 1 0 0 2 0 0 0 0 0 1 0 1 1 0 0 0 1 1 1 1 2 0 0 0 0 0 1 2 1 1 0 0 1 0 0 0 0 0 0 0 0 2 1 1 2 1 1 1 1 2 2 2 0 0 2 2 0 1 2 1 1 1 1 1 0 1 1 1 1 1 0 1 1 0 0 1 1 2 2 0 1 1 1 0 2 0 1 1 0 2 0 1 1 0 2 0 2 2 0 2 0 0 0 0 0 1 1 1 1 0 2 2 1 1 0 0 0 0 0 0 0 0 0 1 2 0 0 0 0 0 0 0 0 0 0 0 0 1 1 0 0 0 0 1 0 2 2 0 1 1 2 0 1 1 1 0 2 2 0 2 0 0 0 0 1 0 2 2 0 2 2 0 0 1 2 0 2 2 0 0 0 0 1 1 0 0 1 1 1 1 1 0 0 1 1 2 1 0 2 0 0 1 1 1 0 2 2 0 0 0 0 0 0 0 0 0 0 2 0 0 2 2 0 0 0 2 2 2 0 0 1 0 0 0 0 1 0 0 1 0 1 0 0 0 0 0 0 0 0 1 1 0 1 0 1 0 1 1 1 0 0 0 0 0 2 1 1 1 0 1 1 1 2 1 1 0 0 2 1 0 0 0 1 1 0 1 1 1 0 0 0 1 0 0 2 1 0 1 1 2 0 1 0 0 1 1 2 1 0 0 0 2 1 2 0 0 1 0 0 0 1 1 0 1 1 2 0 2 2 0 2 1 1 1 0 1 0 1 0 1 0 0 1 0 1 2 0 1 1 0 1 2 0 2 0 2 2 2 1 2 2 1 1 0 1 0 0 0 0 0 0 0 1 0 1 1 0 2 1 1 0 0 0 0 0 0 1 1 1 0 1 0 0 0 0 0 0 0 1 1 0 0 0 0 0 2 2 1 2 1 0 1 0 1 0 0 0 0 1 0 0 1 1 2 0 1 1 1 0 0 2 2 0 0 0 0 1 0 0 0 2 1 2 1 0 1 0 0 1 1 2 0 0 0 1 1 1 1 1 0 2 0 2 2 1 0 1 2 2 0 0 1 0 1 2 1 1 2 0 2 1 1 1 1 1 1 1 2 0 2 0 0 1 0 1 2 0 1 1 1 1 1 1 1 1 1 1 1 1 0 0 1 2 0 1 0 0 2 0 1 2 2 2 1 2 1 1 2 1 0 0 1 1 0 0 0 0 2 1 0 0 1 0 1 0 1 0 0 1 1 2 2 0 0 0 0 0 0 0 0 1 0 1 2 0 2 0 1 1 1 0 0 0 1 1 0 0 0 1 0 1 0 0 1 0 1 2 0 2 0 1 1 1 0 0 0 0 1 0 1 0 0 0 0 0 0 0 0 0 0 1 0 0 1 0 0 0 2 0 2 0 0 1 2 2 0 0 1 1 1 0 1 1 0 2 1 1 1 1 0 2 2 0 0 0 1 1 1 1 0 1 1 0 1 1 0 1 0 0 0 0 1 1 0 2 1 0 1 1 0 1 0 0 0 0 0 1 1 0 1 0 0 2 0 0 0 0 2 0 1 2 2 0 1 0 0 2 0 1 0 0 0 0 0 0 1 0 1 0 1 0 0 0 0 1 0 1 1 1 0 1 1 2 1 1 0 1 1 0 0 0 1 1 0 1 1 1 0 1 0 0 0 0 0 0 2 0 0 1 2 0 0 2 0 0 0 0 0 0 0 1 0 0 1 1 1 0 1 2 1 1 0 2 0 2 2 1 0 0 1 1 0 1 0 1 0 0 1 1 0 0 2 2 0 0 1 1 0 0 1 1 0 1 1 1 0 2 1 0 0 0 0 0 0 2 1 1 1 1 0 0 0 0 1 0 1 0 1 0 0 0 0 1 1 1 0 0 2 0 0 1 1 1 1 0 1 0 0 1 1 0 1 0 1 0 0 0 1 1 1 0 2 1 1 0 0 0 0 0 0 0 0 0 1 2 1 1 2 1 1 0 1 1 0 0 2 0 0 0 1 0 1 1 1 1 0 0 1 1 0 2 2 0 0 2 1 1 1 0 0 2 1 0 0 2 1 2 1 1 0 0 0 1 0 0 2 1 1 1 0 0 0 1 2 0 2 0 0 0 0 0 0 0 2 0 0 0 1 0 1 0 1 0 1 0 0 0 0 0 0 0 0 0 0 0 0 1 0 0 2 1 0 1 1 0 0 1 0 0 1 0 0 0 2 2
111 1 1 1 0 0 1 1 2 0 0 2 0 0 0 0 0 1 1 0 2 0 1 1 0 0 1 0 0 1 1 0 0 1 0 1 1 2 0 0 1 1 0 2 2 1 1 0 0 0 1 0 0 0 1 2 0 0 1 2 0 0 1 1 0 0 1 1 2 0 0 1 2 0 2 2 0 1 1 0 1 0 2 1 0 1 0 0 2 2 0 0 1 2 1 2 0 1 1 2 1 2 0 0 0 0 2 1 1 0 0 2 0 2 2 0 2 1 1 0 1 0 1 1 1 1 0 1 1 0 1 1 0 1 0 0 0 0 0 0 1 1 0 0 0 0 0 0 0 1 0 0 1 0 0 0 1 1 0 0 1 1 1 2 0 2 1 1 0 1 1 0 0 2 2 0 2 0 0 1 0 0 0 2 2 0 2 1 0 1 2 0 0 1 2 0 1 0 0 1 0 0 0 0 0 2 0 1 1 0 0 0 1 0 1 1 1 1 1 1 1 1 2 2 0 0 0 2 0 2 0 0 0 0 1 0 0 2 2 0 0 1 2 1 1 0 0 0 0 0 0 0 1 1 0 1 2 1 0 0 0 0 0 0 1 0 0 0 0 0 0 1 0 0 0 0 0 1 1 0 1 2 2 2 0 2 1 2 0 2 1 0 1 0 2 1 1 1 0 1 0 0 0 0 0 0 0 0 1 0 0 1 2 0 2 1 2 0 1 0 0 1 1 1 2 0 1 1 1 2 2 1 1 1 1 0 0 1 1 0 0 0 2 0 0 0 0 1 0 0 0 0 0 1 0 1 1 0 0 2 0 2 0 1 0 0 0 2 2 0 2 0 1 1 1 1 2 1 0 2 1 1 0 0 0 1 1 0 0 1 1 1 2 0 2 1 1 1 0 0 0 0 0 2 1 1 1 1 0 0 2 0 0 0 1 1 1 0 0 0 0 1 1 2 1 2 1 0 1 0 1 0 0 1 0 1 0 1 0 0 2 0 2 0 0 1 0 2 2 1 0 0 0 1 2 0 1 1 0 1 1 0 1 0 0 1 1 2 0 2 2 2 0 0 1 1 1 2 0 0 2 1 0 0 2 1 0 1 0 0 1 1 0 1 0 0 1 2 2 2 0 2 1 1 1 1 2 1 0 1 0 1 1 0 1 0 0 0 2 2 2 0 1 1 1 1 0 0 0 0 2 0 0 0 1 0 1 1 2 2 1 1 0 0 2 0 0 1 2 2 0 1 0 0 2 1 0 1 0 2 0 0 0 0 1 0 0 1 1 1 2 2 0 0 0 0 0 1 0 1 2 0 0 0 0 0 0 0 0 0 0 0 0 0 0 1 0 2 0 0 0 0 1 0 1 1 1 1 1 0 0 0 0 0 1 1 0 0 0 0 0 0 0 1 1 1 1 1 0 0 1 0 0 0 1 1 1 0 1 1 2 2 0 2 2 1 1 0 0 0 1 2 0 2 0 0 0 2 1 0 0 0 0 2 2 2 1 1 0 0 1 0 0 0 0 0 0 0 0 0 1 1 1 1 1 1 1 0 1 1 0 0 0 1 1 0 2 0 0 1 0 1 0 0 0 0 0 1 2 0 1 0 0 1 0 0 0 0 1 0 0 0 1 1 0 1 1 0 1 1 0 1 0 0 0 0 1 1 0 2 0 0 0 0 0 0 0 1 0 0 0 0 0 1 0 0 0 1 0 0 1 0 2 0 0 0 1 2 0 2 0 1 0 0 0 1 1 0 1 1 2 2 2 0 1 1 1 2 1 2 1 1 2 1 0 0 0 1 0 1 0 2 0 0 2 2 1 1 1 1 0 0 0 0 2 0 0 1 2 2 1 2 0 2 1 0 0 0 1 0 1 1 1 0 0 1 0 0 0 0 0 0 1 1 1 1 1 0 0 0 2 2 0 0 2 0 0 0 1 2 0 1 1 0 1 1 1 0 1 0 1 0 0 1 2 2 0 1 2 2 0 0 0 0 0 0 0 1 0 1 1 2 2 0 1 1 1 0 0 0 1 1 1 0 1 1 0 0 0 1 0 2 0 0 0 0 0 1 2 1 1 1 1 1 1 0 1 1 0 0 0 0 1 1 0 1 1 1 1 0 0 0 1 1 1 1 0 0 0 0 2 0 0 1 1 0 2 0 0 0 1 1 0 0 0 2 1 0 2 0 0 1 0 0 0 1 0 0 1 0 0 1 0 1 0 0 1 1 0 2 0 1 0 1 0 0 0 1 1 0 0 0
112 0 2 1 0 0 1 0 1 1 0 1 0 0 0 0 0 1 1 2 0 1 1 0 0 0 0 0 1 1 2 0 0 1 1 1 1 1 0 1 2 1 0 0 2 0 2 0 0 0 0 0 0 0 1 2 0 0 1 1 0 2 0 0 0 0 1 1 2 1 1 1 2 0 1 2 1 1 1 1 0 0 2 1 0 0 0 0 0 2 0 0 1 2 0 2 1 0 0 2 0 1 0 0 2 2 1 1 1 0 1 1 2 2 2 2 2 0 0 2 2 0 0 0 0 2 0 1 1 0 0 0 0 0 0 0 0 0 0 1 1 1 0 0 0 1 0 0 0 2 1 0 0 0 0 0 0 1 0 0 1 1 2 2 0 1 1 2 0 2 2 0 0 2 2 0 2 1 0 1 1 1 1 2 2 0 2 1 0 0 1 1 0 2 2 0 1 0 0 0 0 1 1 0 1 2 2 1 0 0 1 0 1 0 0 2 0 1 2 0 2 0 1 1 1 0 2 1 0 1 0 0 0 1 1 0 0 2 2 0 0 0 2 1 1 0 0 0 0 0 0 0 1 0 0 1 1 1 0 0 0 0 0 0 1 1 1 0 0 0 1 1 0 0 1 1 0 0 1 0 0 1 1 0 1 1 0 2 1 2 2 0 0 0 2 2 0 1 0 0 0 1 2 2 0 0 0 0 1 0 0 1 1 0 0 0 1 1 0 1 0 0 1 2 1 0 0 0 0 1 2 2 0 0 0 0 1 2 0 2 1 1 1 0 0 0 1 0 0 0 1 0 0 0 0 1 1 0 0 2 0 2 2 0 2 1 0 1 2 0 2 0 2 2 1 2 2 2 0 2 0 0 0 1 2 0 2 1 1 0 0 0 1 2 2 2 2 2 0 0 0 0 0 2 2 2 0 1 0 0 0 0 1 0 1 2 0 1 0 0 0 1 0 1 1 2 2 0 1 0 1 0 1 1 1 0 1 0 0 0 1 0 2 0 2 0 0 1 1 0 0 0 0 2 1 1 0 2 1 2 1 0 2 0 0 0 2 2 0 0 0 0 0 0 0 0 0 2 0 1 1 1 0 2 2 1 0 0 2 0 1 2 0 1 0 1 1 2 2 1 1 2 1 1 1 1 2 1 1 1 1 0 0 0 0 1 0 1 0 1 1 1 2 2 1 2 0 0 1 1 1 1 0 0 1 0 0 2 1 2 2 2 1 0 2 1 0 0 1 1 0 0 0 0 1 1 0 0 2 0 0 0 0 1 1 0 0 1 0 0 0 1 2 0 2 0 1 1 0 1 2 0 0 0 0 0 0 0 1 0 0 0 0 1 1 0 1 0 0 0 0 1 0 1 0 2 1 0 1 0 0 0 0 0 1 0 1 0 0 0 0 0 0 0 0 1 2 1 0 0 1 1 0 0 1 0 1 0 0 1 1 1 0 1 1 0 1 0 0 1 0 1 0 2 0 0 1 2 2 1 1 0 1 1 1 2 2 2 0 0 0 0 1 0 0 0 0 1 2 2 1 0 1 1 1 1 0 1 1 1 1 1 1 0 1 0 2 1 0 1 1 0 1 2 2 0 1 2 2 0 2 0 0 1 0 0 1 0 0 0 0 0 0 1 0 0 1 0 0 1 1 1 0 0 0 0 0 0 0 0 0 0 0 0 1 1 1 0 1 1 1 1 0 0 0 2 0 0 1 1 0 1 2 0 0 1 1 1 0 2 0 1 1 1 1 0 0 0 1 1 0 0 1 0 1 1 1 1 0 1 0 1 2 1 0 0 0 0 0 0 0 0 0 0 2 2 2 0 0 2 1 1 2 2 0 0 0 1 1 1 1 2 0 2 1 0 0 0 1 1 0 1 1 1 0 2 0 0 1 0 0 1 1 0 1 0 1 0 0 1 1 1 0 0 2 0 0 0 0 0 1 0 0 0 0 2 1 0 1 0 0 0 0 0 1 2 0 0 1 0 0 0 1 0 0 1 1 0 0 0 0 2 1 1 1 0 1 1 0 0 0 0 2 1 2 1 0 0 1 1 1 0 1 0 1 2 0 1 2 1 1 1 1 1 0 0 0 2 1 0 2 1 0 2 0 0 0 0 1 0 0 0 0 1 1 0 0 0 0 1 1 0 1 0 1 0 1 1 0 0 2 0 0 0 1 0 1 0 1 1 0 0 0 1 0 0 0 0 1 0 0 0 0 0 0 0 0 1 0 2 1 1 0 2 0 1 0 0 0 0 1 0
113 0 0 2 0 0 1 1 2 1 0 1 1 1 0 1 0 2 1 0 2 0 0 1 0 0 0 0 0 1 1 0 2 2 2 0 2 2 0 0 2 1 0 0 2 0 0 0 0 0 0 0 0 2 0 2 0 0 1 0 1 2 2 2 0 0 1 1 1 0 0 1 2 0 1 2 1 1 1 0 2 0 1 1 2 0 0 0 2 2 0 0 2 2 0 2 0 0 0 1 0 2 0 1 1 1 2 0 1 1 0 2 2 2 2 2 2 0 2 0 0 0 0 0 0 1 0 1 2 1 0 0 0 0 0 0 0 0 0 0 2 2 0 0 1 0 1 0 0 0 0 0 0 0 0 0 0 2 0 0 0 0 2 2 1 2 1 1 1 1 1 1 0 2 1 0 1 0 0 0 0 1 1 2 2 0 2 1 1 2 2 0 0 1 2 0 2 0 0 0 0 1 0 0 0 1 2 1 1 0 1 0 0 0 0 2 0 0 2 0 2 1 2 2 0 1 1 2 1 1 0 0 0 0 1 0 0 2 1 1 0 0 2 1 1 0 0 0 0 0 0 0 1 0 0 2 2 2 1 0 0 1 1 2 1 1 0 1 0 0 0 2 1 0 0 0 0 0 1 0 0 0 0 2 0 1 0 1 0 2 0 1 1 0 1 0 1 1 0 2 0 0 0 0 0 0 1 0 1 0 0 0 1 0 0 0 2 1 0 0 0 0 0 2 1 0 1 0 1 1 1 1 0 2 0 0 0 1 1 1 0 0 2 0 0 0 1 0 0 0 0 0 0 0 0 0 0 0 0 2 0 2 2 0 2 0 0 2 2 0 2 0 0 0 0 0 2 2 2 0 1 1 0 0 0 0 0 0 0 1 0 0 2 0 2 2 2 0 1 1 0 1 0 2 0 0 2 0 0 1 0 1 1 0 1 2 0 1 0 0 0 1 1 1 1 2 1 0 1 0 2 0 0 1 1 1 0 0 0 0 1 0 2 2 0 2 0 0 2 2 0 0 0 2 1 1 0 0 0 0 2 0 1 0 0 1 1 1 0 0 0 1 0 0 0 0 0 1 1 0 1 2 0 1 2 1 0 1 0 1 0 2 0 1 1 1 0 1 1 2 0 2 0 0 0 2 0 1 0 1 0 1 1 0 1 0 1 0 2 0 1 2 2 2 1 2 0 0 0 1 1 1 0 0 0 0 2 1 2 2 1 1 2 2 2 1 1 1 1 1 0 0 0 0 2 0 1 1 1 0 0 0 0 0 1 0 0 1 1 1 0 1 1 0 1 0 0 0 0 0 1 0 1 0 1 1 1 0 1 0 0 0 0 0 0 1 0 0 0 1 0 2 0 1 0 2 0 1 1 1 1 0 0 0 0 0 2 0 0 0 0 0 0 0 0 1 1 2 0 0 2 0 0 0 1 1 2 0 0 0 1 0 0 1 1 1 1 0 0 0 0 1 0 0 0 0 0 2 2 0 0 0 0 2 2 2 1 0 0 0 0 0 1 0 1 0 0 0 0 2 0 1 2 1 1 1 1 1 0 1 0 0 1 1 0 1 2 0 0 2 0 0 1 0 1 0 2 2 2 0 1 0 0 1 0 1 0 0 0 0 0 0 0 0 1 0 0 0 1 1 1 2 0 0 1 0 1 0 1 1 0 0 1 0 2 0 1 1 1 1 1 1 0 1 0 1 0 0 1 0 0 0 2 0 0 1 2 0 0 2 0 0 1 1 1 0 0 0 2 2 2 2 2 0 2 0 2 2 0 2 1 2 2 1 0 0 1 1 0 1 0 2 0 0 1 2 1 0 0 2 0 0 2 2 0 0 0 1 0 0 0 0 0 2 2 0 0 0 0 1 0 1 0 0 0 2 0 0 0 0 0 0 1 0 1 0 0 0 0 0 2 2 0 0 1 1 0 0 0 0 1 0 0 0 0 1 0 0 2 1 2 0 0 1 1 2 0 0 1 2 2 0 1 0 0 1 0 2 0 0 0 2 0 1 1 0 1 0 1 0 0 0 1 0 1 2 0 0 0 0 0 1 0 1 1 0 0 1 1 0 0 1 2 1 2 0 0 2 0 0 0 2 0 2 0 0 0 0 0 1 0 0 1 1 1 1 0 0 0 1 0 1 1 1 0 0 1 0 0 0 1 1 1 1 1 0 1 0 1 0 0 0 0 0 0 2 0 1 1 0 0 0 0 1 0 0 1 0 0 2 0 0 0 2 0 0 0 0 0 0 1 1
114 1 1 1 0 0 1 2 1 0 0 0 0 1 0 0 0 2 0 0 2 0 0 1 0 0 0 0 1 1 1 1 1 2 0 2 0 0 0 0 2 2 0 0 1 2 1 0 0 1 0 0 0 1 1 1 0 0 0 0 0 1 2 1 0 1 0 1 0 0 0 0 2 0 1 2 1 1 1 0 1 0 2 0 0 0 0 0 1 1 0 0 1 1 0 1 0 1 1 1 1 2 0 1 1 1 2 0 0 0 0 2 1 1 1 1 1 0 1 1 1 0 1 1 1 1 0 2 2 1 1 0 1 1 0 0 1 0 1 0 1 1 1 0 0 1 0 0 0 0 0 0 0 0 0 0 2 0 1 0 2 1 1 2 1 1 1 1 0 2 2 1 0 2 2 0 2 1 0 0 0 1 0 2 0 0 0 2 1 2 2 0 1 0 1 0 0 0 0 1 1 1 0 0 0 2 1 0 2 0 2 0 1 0 0 2 0 0 2 0 2 1 1 2 1 0 1 2 0 2 0 0 0 0 1 0 0 2 2 0 0 0 2 1 1 0 0 0 0 0 0 0 2 0 0 1 0 0 0 0 0 0 1 1 0 0 0 1 1 1 0 0 0 1 0 0 0 2 2 0 2 2 1 1 0 0 0 0 1 2 1 1 1 0 2 0 1 1 0 1 0 0 1 1 1 1 1 0 1 0 0 1 2 1 2 1 2 0 1 0 1 1 1 0 1 0 0 0 0 0 1 2 0 0 0 1 2 1 1 0 0 0 1 0 0 0 0 0 0 2 1 0 1 0 0 1 0 0 0 0 0 0 2 0 1 0 0 2 1 0 1 1 0 0 1 0 1 2 1 1 0 0 0 0 1 0 0 0 0 1 1 1 2 0 2 2 2 0 1 0 0 0 0 2 2 0 0 1 0 0 0 0 0 0 0 0 2 0 0 0 0 2 1 0 0 2 0 0 2 1 0 1 0 1 1 1 0 1 0 1 0 0 2 1 1 1 0 2 2 0 0 1 0 1 1 1 0 2 0 1 1 0 0 0 0 1 1 0 0 1 1 1 1 1 0 0 0 2 0 2 2 2 1 1 2 0 0 2 0 1 1 1 0 1 1 0 0 1 1 2 0 2 0 0 0 1 2 2 1 0 0 2 1 1 0 2 0 0 0 0 0 2 2 2 0 2 1 0 0 1 1 0 1 0 0 0 1 0 0 0 1 1 2 1 2 1 0 0 0 1 0 0 0 0 2 0 0 1 0 0 0 0 0 1 0 0 0 2 0 0 1 1 0 0 0 0 0 1 0 1 2 1 1 0 0 0 0 0 2 1 0 0 0 0 0 0 0 0 0 0 0 2 0 1 1 2 1 1 2 2 0 0 0 0 0 0 2 0 0 0 0 0 0 0 0 1 1 1 0 0 1 0 1 0 2 2 2 0 2 2 2 0 0 2 2 2 2 1 0 0 1 1 0 1 0 0 0 2 2 0 0 0 2 1 1 2 0 0 2 2 0 2 0 0 0 0 0 0 0 0 1 1 2 2 2 2 1 0 0 0 0 0 1 0 0 0 0 0 0 2 0 0 0 0 0 0 1 2 2 0 1 0 0 1 0 0 0 1 1 0 0 0 0 0 0 2 0 0 0 0 0 1 0 1 1 1 2 1 1 2 1 1 1 0 2 0 0 2 0 1 1 1 1 0 0 1 0 0 1 1 0 0 2 1 0 0 2 0 0 1 1 0 0 0 0 1 0 1 1 1 2 2 2 0 1 1 1 2 1 2 1 1 2 1 0 0 0 0 0 0 0 2 0 0 1 1 1 0 1 2 0 0 1 1 1 0 0 1 2 2 2 2 0 2 1 0 0 0 1 1 1 0 0 1 0 2 0 0 2 0 0 1 2 2 2 2 2 1 1 0 1 1 0 0 1 0 0 2 0 0 1 0 2 0 0 2 0 0 2 0 1 0 0 0 0 0 0 1 2 2 2 0 1 0 0 1 0 0 2 0 0 0 1 2 2 0 2 0 0 1 0 0 1 0 1 1 1 0 0 2 0 1 1 0 2 2 0 1 1 0 0 1 1 0 0 0 1 0 1 1 0 2 0 1 0 1 0 0 1 2 0 0 2 2 1 2 0 0 0 0 1 0 0 0 2 0 1 1 0 0 2 0 0 0 2 0 2 1 1 0 0 0 1 1 0 0 0 1 2 1 1 2 0 1 0 1 2 0 0 2 0 0 0 2 1 0 0 0 0 0 1 1
115 1 2 2 0 0 1 1 1 1 0 1 0 1 0 0 0 1 1 1 1 0 0 0 0 0 1 0 1 1 1 1 1 1 0 2 0 0 0 0 2 1 0 1 1 0 1 1 0 2 0 0 1 2 0 1 0 0 1 1 0 1 0 0 0 0 1 1 1 0 0 0 2 1 1 2 1 0 0 0 1 0 1 2 1 0 0 0 1 1 0 0 1 1 0 2 1 1 1 2 2 2 0 2 0 0 2 0 0 0 0 1 0 1 1 0 1 0 1 1 1 1 2 2 2 0 0 0 2 0 1 1 0 0 1 0 1 0 1 0 1 1 0 0 1 0 1 0 0 0 0 0 0 0 0 0 1 0 0 0 1 0 1 2 0 1 1 1 0 1 1 0 0 1 1 0 1 0 0 0 0 0 1 2 2 0 2 1 0 2 1 0 0 1 1 0 2 1 0 0 0 0 0 0 0 2 0 1 2 0 2 0 2 0 0 2 1 0 1 1 1 0 1 1 0 1 2 2 0 1 0 0 0 1 0 0 0 2 2 1 0 1 1 2 1 0 0 0 0 0 0 0 1 0 0 2 1 1 0 0 0 1 0 0 0 0 0 0 2 2 0 1 0 2 0 1 2 1 1 0 1 2 1 2 0 1 1 0 1 2 2 1 0 0 2 2 0 2 0 2 0 0 0 0 0 0 0 0 1 0 0 0 1 2 1 0 2 1 1 0 1 1 2 1 1 0 1 0 1 0 1 2 0 1 0 0 0 2 0 0 0 0 2 0 1 1 0 1 2 1 1 0 0 1 0 0 1 0 0 1 0 1 0 0 0 0 0 1 1 0 1 1 0 0 0 0 1 1 1 1 0 2 0 0 2 0 0 0 0 0 0 0 1 0 2 0 0 1 1 1 0 1 0 2 2 1 0 0 0 0 1 0 1 0 1 1 1 0 0 0 0 1 0 2 1 2 2 1 1 0 0 2 0 2 0 0 2 0 0 1 1 0 2 2 0 2 0 2 2 0 0 1 0 2 1 1 0 2 1 2 1 0 0 1 0 1 1 2 0 0 0 1 2 2 1 0 1 2 0 1 2 1 0 1 2 0 0 0 0 0 0 2 1 1 2 0 2 2 2 0 2 1 1 0 1 2 1 1 1 0 0 2 1 1 1 1 1 2 0 2 2 0 1 1 0 1 1 1 1 2 0 1 0 2 0 0 1 1 1 1 1 1 1 1 1 2 0 1 1 1 0 0 0 0 2 0 0 0 2 0 2 0 0 1 1 0 0 1 0 0 1 2 1 0 1 0 1 0 0 0 2 1 2 0 1 1 1 0 2 0 0 0 0 0 0 0 1 0 0 0 0 2 1 2 0 2 1 0 0 0 1 1 0 1 0 1 0 0 0 0 0 0 0 1 1 0 0 0 0 0 0 0 0 0 1 0 2 0 1 1 1 1 0 2 2 2 2 2 0 0 2 1 1 0 1 0 0 1 1 0 0 0 0 1 2 2 0 0 0 0 0 0 1 0 0 1 2 0 2 2 0 1 1 0 0 0 1 1 0 1 0 0 0 1 1 0 1 0 0 1 0 0 0 1 1 0 0 1 1 1 0 0 0 1 0 0 0 2 2 0 0 0 0 0 1 0 0 0 1 0 0 0 0 0 0 0 0 0 1 1 0 0 0 1 1 0 0 1 0 0 0 0 0 0 0 1 1 0 1 0 0 0 2 0 0 0 0 1 0 2 0 0 0 0 0 0 0 0 1 1 1 2 0 0 1 2 0 1 0 2 1 2 1 1 0 0 0 0 2 2 0 0 0 0 1 2 2 0 1 2 0 0 0 0 2 1 1 1 2 2 1 2 0 1 1 0 0 0 0 0 0 2 0 1 0 1 0 0 0 0 0 0 1 0 1 0 1 1 0 1 2 1 0 0 2 0 0 0 0 0 2 0 0 0 1 0 1 0 2 0 2 0 0 1 1 2 0 0 1 0 0 0 0 0 0 0 0 0 0 0 1 1 0 1 2 0 2 0 0 0 0 1 1 1 2 0 0 0 0 1 0 1 0 0 0 0 0 1 1 0 1 0 1 1 1 0 0 0 0 0 0 2 1 1 2 1 1 0 0 2 0 0 1 1 0 0 0 1 0 0 1 0 1 0 1 0 2 0 0 2 0 0 1 0 1 0 0 0 2 0 0 0 0 0 1 1 1 0 2 0 0 2 0 1 0 1 0 0 0 2 0 0 0 1 0 0 0 0 0 0 0 0
116 1 1 1 0 1 2 2 1 1 0 1 0 0 0 0 0 1 0 0 2 0 0 0 0 0 0 0 1 2 0 1 1 1 2 0 2 0 0 0 2 2 0 0 1 0 1 0 2 2 0 0 1 1 0 2 0 0 2 1 0 1 0 0 0 2 1 0 0 0 0 0 2 0 1 2 1 1 1 0 2 0 2 0 0 0 0 1 1 2 0 1 0 2 0 1 0 1 1 1 1 2 0 1 1 1 2 0 0 0 0 2 2 2 2 2 2 0 1 1 1 1 0 0 0 1 0 0 2 0 1 0 0 2 1 1 1 0 0 0 1 1 0 0 1 0 0 1 0 1 1 0 0 0 0 1 0 0 0 0 0 0 2 2 0 1 0 1 1 2 1 1 1 1 1 0 2 1 0 0 1 1 2 2 2 0 1 2 1 0 0 2 1 0 1 0 2 0 0 0 0 0 0 1 1 1 2 1 1 1 2 0 1 0 0 2 0 1 0 2 0 0 2 2 0 1 1 2 1 1 0 0 1 1 1 1 0 2 2 0 0 0 2 1 2 1 1 0 1 1 1 1 1 0 0 2 1 0 0 0 0 0 0 2 1 0 1 0 1 1 0 0 0 1 0 0 1 1 2 0 1 2 2 2 0 1 0 1 1 2 1 1 0 1 1 1 0 2 0 1 0 0 1 1 0 0 0 0 1 0 0 1 2 1 1 0 1 0 0 0 1 1 1 1 2 1 1 0 0 0 1 2 0 1 0 0 0 0 2 1 0 0 1 0 1 1 0 1 1 2 1 1 0 1 0 0 1 0 0 0 0 0 1 0 1 0 0 1 2 0 2 0 0 0 1 0 0 1 1 1 1 0 0 0 1 2 1 1 1 0 0 1 0 0 1 0 1 0 1 1 1 2 0 1 1 1 1 0 0 0 0 0 2 0 2 2 0 0 1 0 1 1 0 0 0 0 0 1 2 1 0 1 0 1 1 1 0 0 0 0 1 0 0 0 1 2 0 2 2 1 0 0 0 2 2 1 1 1 1 1 2 0 0 1 0 1 1 2 0 0 0 0 1 1 1 1 1 2 0 2 0 1 0 2 1 0 0 1 0 0 1 2 0 1 0 2 0 2 2 1 1 0 0 0 0 1 1 1 0 1 0 1 0 0 2 0 0 0 0 1 0 1 2 2 0 2 1 0 1 1 1 0 0 0 0 0 0 1 1 1 0 2 2 2 2 2 0 1 2 2 0 1 0 0 2 0 1 0 2 0 0 0 0 0 1 0 0 2 1 0 1 1 0 0 0 0 0 1 0 1 2 0 2 0 2 1 1 0 0 0 0 0 1 0 0 1 1 1 0 0 1 1 0 1 0 2 0 0 1 0 0 0 0 0 2 0 0 0 0 0 0 0 0 0 0 2 2 1 0 0 1 0 1 0 1 0 2 0 0 2 0 0 0 1 2 2 2 1 0 2 2 0 0 1 0 0 0 2 2 0 0 0 1 2 2 2 1 0 0 0 0 0 1 1 0 0 1 0 0 1 1 0 1 1 1 1 1 0 2 2 0 0 0 0 1 0 2 0 0 0 0 0 0 0 1 0 1 1 1 0 1 0 0 2 0 2 0 0 0 0 0 2 0 0 0 1 0 0 0 0 0 0 0 0 1 1 1 0 2 2 0 0 1 0 1 0 0 0 0 0 0 0 0 1 0 0 0 0 1 1 0 1 2 0 0 1 2 1 0 0 1 1 0 1 1 0 0 0 1 1 2 2 0 0 1 2 0 1 0 1 0 1 2 1 0 0 1 0 1 2 0 1 0 0 1 1 1 1 0 1 1 1 1 1 1 0 0 1 1 2 2 2 0 2 2 0 0 0 1 0 2 0 2 2 0 2 0 0 2 0 0 2 0 0 0 0 0 1 1 0 1 1 0 1 0 1 0 0 0 0 1 0 0 1 0 1 2 1 1 0 0 0 1 1 0 0 0 1 1 2 2 0 0 0 0 0 1 0 0 0 0 2 1 1 1 0 1 0 0 1 0 1 2 0 0 0 1 1 0 0 0 1 0 0 1 1 0 1 1 0 1 0 2 0 0 0 1 1 1 0 0 1 0 1 1 1 1 1 1 0 0 0 2 0 1 2 0 0 0 0 2 0 1 0 1 0 1 1 0 1 0 1 1 0 0 1 1 0 1 1 0 0 1 1 0 0 0 1 1 1 1 1 0 2 0 0 1 1 0 1 1 0 0 2 0 1 0 0 0 0 0 0
117 0 0 2 0 1 1 1 2 0 0 0 0 2 0 2 1 0 1 0 1 0 0 0 0 0 0 1 1 1 0 1 0 2 2 0 2 2 0 0 0 0 0 0 1 0 0 0 0 2 0 0 2 2 0 1 0 0 1 0 2 2 1 1 1 1 2 0 2 1 0 0 2 0 0 2 1 0 0 0 0 0 2 0 1 0 1 0 1 1 0 0 0 2 0 1 0 1 1 1 0 1 1 1 0 0 2 0 1 1 0 0 1 2 2 2 2 0 1 1 1 0 1 1 0 0 0 1 2 1 0 1 0 1 0 0 0 0 0 1 1 2 0 1 0 0 0 1 0 1 1 0 1 1 0 0 1 0 0 0 1 1 1 2 0 2 1 1 1 1 0 1 2 0 0 0 2 0 0 0 0 1 0 2 1 0 1 1 0 1 2 1 0 2 2 0 1 0 0 1 0 0 0 0 0 0 2 2 2 0 0 0 2 0 0 2 1 0 1 1 1 0 2 1 0 1 1 2 0 2 1 1 0 0 2 0 0 2 2 0 0 1 2 1 2 0 0 0 1 1 1 1 1 0 0 1 2 1 0 0 0 0 0 0 0 0 0 0 1 0 0 1 1 1 0 0 0 1 1 0 1 1 1 1 1 0 1 2 0 2 2 0 1 0 2 1 1 0 1 2 1 0 2 2 0 0 0 0 0 0 1 1 2 0 1 0 2 1 1 0 1 0 2 2 2 0 1 0 1 0 1 2 0 0 0 0 0 2 0 1 0 0 2 0 0 0 1 0 1 2 0 1 1 0 1 0 1 0 0 1 0 1 0 1 0 0 0 1 2 0 2 0 0 0 0 0 1 2 1 1 1 1 0 0 1 1 0 2 2 0 1 1 1 1 2 1 1 0 2 1 1 1 0 1 1 1 1 0 1 1 1 1 1 0 1 1 1 0 0 0 0 1 0 2 0 2 0 0 2 2 0 0 0 0 0 1 0 1 0 1 2 0 0 0 2 2 2 2 2 1 0 1 0 2 2 1 1 2 1 0 1 0 0 2 0 0 2 2 0 0 0 0 2 2 2 0 2 2 0 1 2 2 0 0 2 1 0 0 1 0 1 1 0 1 1 0 2 1 1 2 0 2 0 0 0 2 1 1 1 1 0 1 0 0 2 0 0 1 0 1 1 0 1 1 0 1 1 0 0 0 2 0 0 0 0 0 1 0 1 1 2 2 1 0 0 2 0 1 1 2 1 0 0 0 1 1 0 0 2 0 2 0 1 1 0 1 1 1 1 1 0 1 0 1 1 1 1 1 0 1 1 0 1 0 0 0 0 0 1 0 0 0 1 0 0 1 0 0 0 0 0 1 0 2 0 2 2 1 1 1 1 1 0 0 1 1 1 0 0 0 0 0 0 0 0 1 1 0 0 0 0 0 0 0 2 0 2 0 0 2 2 1 0 2 2 0 1 0 1 1 2 2 1 0 0 0 0 1 1 0 0 0 0 1 0 0 0 1 0 0 1 0 0 0 0 1 1 1 1 1 2 1 2 2 0 2 0 0 0 1 0 0 0 2 2 0 2 0 0 0 0 0 0 1 1 0 1 1 1 0 1 0 0 2 0 0 0 1 1 0 0 0 1 0 0 0 0 0 1 0 0 1 0 0 0 0 1 0 1 1 0 0 0 1 2 0 0 1 0 0 0 0 0 1 0 0 0 0 2 0 0 0 2 1 0 0 2 2 0 2 0 1 1 1 1 1 0 1 1 2 2 2 1 1 2 0 1 1 0 1 0 1 2 1 0 0 0 1 0 1 1 1 0 1 0 0 1 0 2 2 0 0 1 1 1 1 1 1 2 2 1 2 0 2 1 0 0 0 1 1 1 0 2 1 0 1 0 0 0 0 0 0 1 0 1 0 0 1 0 0 1 1 0 0 1 0 1 0 0 1 0 0 1 0 0 2 0 0 1 0 1 0 0 1 2 1 0 2 1 1 0 2 0 1 0 1 0 0 0 0 0 1 0 1 2 0 2 0 0 0 1 0 1 0 1 2 0 1 0 0 0 0 0 0 0 0 0 2 2 0 1 1 2 0 0 0 1 2 1 0 0 1 1 2 1 1 1 1 2 0 0 1 2 1 0 0 0 0 0 0 2 0 1 0 0 1 1 2 0 0 2 0 0 1 1 0 1 0 1 0 0 1 0 0 0 1 0 0 1 0 0 0 0 0 0 0 1 1 0 2 2 0 0 0 0 0 0 0 0 1 2 2
118 0 0 2 0 0 2 0 2 0 1 1 1 1 0 1 0 2 0 0 1 0 0 1 0 0 0 0 0 0 2 1 1 2 1 1 1 1 1 1 1 1 0 0 0 0 1 0 0 0 0 0 0 0 0 2 0 0 0 1 0 0 2 2 1 1 1 2 1 0 0 2 2 0 1 2 1 2 2 1 1 0 2 2 0 0 0 1 2 2 0 1 1 1 0 0 0 1 0 2 1 2 1 0 1 0 2 1 1 0 0 2 0 1 2 1 1 0 2 0 0 0 2 2 0 2 0 1 1 0 0 1 0 1 1 1 0 0 1 0 0 2 0 0 0 1 0 0 0 0 0 0 0 0 0 0 0 1 0 1 2 1 0 1 0 1 1 0 1 0 1 0 1 1 1 0 2 0 0 0 0 0 1 2 2 0 2 1 0 0 0 1 0 0 1 1 2 1 0 2 2 0 0 0 0 0 2 0 1 0 1 0 2 0 0 2 0 0 1 1 1 1 1 2 2 0 2 0 0 0 1 1 0 0 2 0 0 2 2 0 0 0 2 2 2 0 0 1 0 0 0 0 1 0 0 2 1 0 0 0 0 0 0 0 0 0 0 1 1 1 0 0 0 1 0 0 1 1 2 0 2 1 2 1 0 1 0 2 0 2 2 0 1 0 2 0 1 0 0 1 0 0 1 1 0 1 2 0 0 0 0 2 2 1 2 0 1 0 0 0 0 0 1 1 1 0 0 0 1 1 1 1 0 1 0 0 0 1 1 0 0 0 2 0 0 0 0 0 1 2 0 1 1 0 1 0 0 0 0 0 0 0 1 0 1 1 0 1 1 0 1 1 1 1 2 1 2 2 0 2 0 1 0 1 1 0 0 0 0 0 0 1 0 1 2 1 1 0 1 1 1 1 0 2 2 0 1 2 1 0 0 0 0 0 0 1 1 0 1 0 1 1 0 2 1 1 1 0 2 1 1 0 0 0 0 1 0 0 0 0 1 0 1 2 0 2 0 0 0 1 0 0 0 1 1 1 0 2 0 1 1 0 0 0 0 2 0 1 0 1 1 2 1 1 0 0 1 1 0 1 2 1 0 1 2 1 0 1 1 0 2 2 1 2 2 0 2 2 2 2 0 2 1 1 1 0 1 1 2 0 1 1 1 0 2 0 0 0 2 2 2 0 1 1 1 1 0 0 0 0 2 0 1 0 1 1 0 0 1 1 0 0 2 2 2 1 0 0 0 0 0 0 0 1 2 0 1 0 1 1 1 0 0 1 0 0 0 1 1 0 0 0 0 0 0 0 1 0 0 0 2 0 1 0 0 0 0 0 0 0 0 0 1 0 0 1 0 0 0 0 0 1 0 2 0 2 0 0 1 1 1 0 0 0 2 0 0 0 1 0 0 0 0 1 1 1 1 2 0 0 1 0 1 0 2 1 2 0 0 1 1 2 0 0 0 0 0 0 1 2 0 2 0 1 0 0 0 1 1 0 0 0 1 2 2 2 1 1 0 0 1 0 0 0 0 0 0 0 0 0 1 1 2 2 2 2 1 1 0 1 0 0 0 0 0 1 1 1 0 1 1 0 0 1 1 0 0 1 2 1 1 0 0 2 0 0 0 0 0 0 0 0 1 0 0 0 0 2 0 0 0 2 0 1 1 1 2 1 1 2 1 1 0 0 0 0 0 1 0 0 0 0 0 0 0 2 1 0 1 0 0 0 2 0 0 0 2 1 0 1 1 0 1 2 2 0 0 1 1 1 1 2 1 1 2 1 1 2 1 2 1 1 2 0 1 0 0 0 0 1 0 2 0 0 1 1 2 0 0 2 0 0 0 0 1 0 1 1 0 1 1 2 0 2 2 0 0 0 0 0 1 2 1 0 0 2 0 0 0 0 0 0 1 1 1 0 1 2 0 0 1 0 0 0 2 0 0 0 0 0 1 0 0 0 0 1 0 0 2 1 0 0 0 1 2 2 0 1 1 2 2 0 0 0 0 0 0 0 1 0 0 1 1 1 1 1 0 0 0 0 0 1 1 1 2 2 0 0 0 0 0 1 1 0 1 1 0 0 2 1 0 2 2 1 0 0 1 2 2 0 2 1 0 2 0 0 0 1 1 1 0 0 2 0 0 0 0 0 0 0 2 0 1 0 0 1 1 0 0 0 1 1 0 0 0 1 1 0 1 0 0 1 0 0 1 1 0 0 1 1 1 1 0 0 0 0 0 0 1 1 0 0 0 2 0 0 0 0 0 0 2 2
119 1 0 2 0 1 2 2 0 2 0 0 0 1 0 1 1 2 2 1 1 1 0 0 0 0 0 0 0 0 2 1 1 2 0 0 2 1 0 0 2 2 0 0 2 0 1 1 0 1 0 0 0 0 1 1 0 0 0 0 0 1 2 1 1 2 2 1 1 1 1 1 2 0 1 2 1 1 1 0 2 0 2 0 1 0 0 1 2 2 1 1 2 2 0 0 0 2 0 2 0 0 1 1 0 0 2 1 1 0 0 2 1 1 2 2 2 0 2 0 0 0 2 2 1 0 0 0 0 0 1 0 0 0 1 0 0 0 0 0 0 2 0 0 1 0 0 0 0 1 0 0 0 0 0 1 0 1 0 0 1 1 2 2 1 2 1 1 1 1 0 1 0 2 0 0 2 0 0 0 0 0 1 2 2 0 1 2 0 0 0 2 0 1 1 0 1 0 0 0 0 0 0 1 0 1 2 1 1 0 1 0 1 0 0 2 0 0 1 0 2 0 1 2 1 0 1 1 0 0 0 0 0 0 2 0 0 2 2 0 0 0 2 1 1 0 0 0 0 0 0 0 2 0 0 1 0 1 0 0 0 0 0 0 0 0 0 0 0 0 1 0 0 1 0 0 1 0 2 0 0 0 2 1 1 1 0 0 1 2 1 1 2 0 2 0 1 2 0 2 0 0 0 0 0 0 0 0 0 0 1 1 1 0 1 0 2 0 0 0 1 1 1 1 1 0 1 0 1 0 2 1 0 0 0 0 1 2 0 0 0 0 2 0 0 0 0 0 1 2 1 0 0 1 0 0 2 0 0 2 0 2 0 0 0 1 0 2 1 0 1 1 1 1 1 0 1 2 2 0 1 1 0 2 1 0 1 0 0 0 1 2 1 0 2 1 1 0 1 2 2 2 0 1 1 1 0 0 0 0 1 0 0 0 1 0 2 0 0 0 0 0 0 2 1 2 1 0 1 0 1 0 0 1 0 1 2 0 0 1 1 0 1 0 1 0 0 0 2 1 0 0 0 2 1 1 0 0 0 0 1 0 1 1 0 0 2 1 0 0 0 0 1 1 1 0 1 2 1 1 0 1 0 1 1 0 0 0 0 0 1 0 0 2 1 1 1 1 1 2 0 2 0 0 0 2 0 1 2 0 1 1 1 1 0 1 0 0 2 1 1 1 1 1 0 1 1 1 0 1 1 1 1 0 1 1 0 0 1 1 0 0 1 1 1 1 1 1 1 1 1 0 0 0 1 1 0 0 1 1 0 0 0 1 0 0 0 1 1 1 1 2 0 0 0 0 0 0 0 0 1 0 1 0 1 1 1 0 0 0 1 1 0 0 0 0 0 0 0 0 0 1 0 0 2 2 0 0 1 0 2 1 0 1 0 0 0 0 0 0 0 0 0 1 1 0 1 0 0 0 1 0 0 0 1 2 2 0 0 1 0 1 0 0 1 1 1 0 1 1 1 1 0 0 0 0 0 2 1 0 0 0 1 0 0 1 1 0 0 0 0 0 0 0 0 0 2 1 1 1 1 1 2 2 2 1 1 1 0 0 0 0 0 0 0 0 0 0 0 1 0 0 0 0 0 0 1 1 1 0 0 0 0 0 0 0 0 1 1 0 0 0 0 1 1 0 1 0 0 0 0 1 0 0 1 1 2 1 0 1 1 1 1 0 0 0 0 0 1 1 0 1 0 0 0 1 0 0 2 1 0 0 2 0 0 0 2 2 0 2 0 0 0 1 1 0 0 1 1 1 1 1 1 1 2 1 0 0 0 2 0 2 2 1 0 0 1 0 0 0 0 2 0 0 0 0 1 0 1 2 0 0 0 0 1 0 0 0 0 1 0 0 0 2 2 0 0 0 1 0 0 2 0 1 0 2 0 1 1 1 1 0 1 1 1 1 1 2 0 0 1 1 0 0 2 0 0 0 0 0 1 1 0 0 0 0 1 0 2 0 1 0 0 1 2 2 0 0 1 2 2 0 0 0 0 0 0 0 0 0 1 2 1 1 2 0 2 0 0 0 0 2 1 0 2 2 0 1 0 0 0 0 0 0 0 0 0 1 2 1 0 2 2 1 1 0 2 0 1 0 0 2 0 1 0 0 0 0 0 0 0 0 1 1 0 0 1 0 0 0 2 0 1 0 1 1 1 0 0 0 0 0 0 0 0 1 1 0 1 0 0 1 0 0 0 0 0 0 1 0 0 2 0 0 0 1 1 2 0 2 0 2 0 1 0 0 0 0 0 0 2 2
120 0 0 2 0 1 2 2 1 1 0 0 0 0 0 0 0 1 0 1 1 1 0 0 0 0 1 0 1 0 1 2 1 2 1 1 1 1 2 1 1 1 0 1 2 1 0 0 0 2 0 0 0 1 1 2 0 0 0 0 1 1 0 0 0 0 1 1 2 1 1 2 2 0 0 2 2 2 2 0 2 0 2 0 0 0 1 0 2 2 0 0 1 1 0 0 0 2 2 2 2 2 1 1 0 0 2 0 0 0 0 2 1 2 2 0 1 0 0 1 2 1 1 1 0 0 0 1 2 1 2 0 0 0 0 0 0 0 0 2 1 1 1 0 1 0 0 0 0 1 0 0 0 0 0 0 0 0 0 0 0 0 2 2 0 2 1 0 1 2 1 1 0 2 0 0 2 0 0 0 0 0 1 2 2 0 2 1 1 0 0 1 0 1 2 0 1 0 0 0 0 1 0 0 1 2 1 0 0 0 2 0 1 0 0 2 0 1 2 0 2 1 2 2 0 1 1 2 0 2 0 0 0 0 1 0 0 2 1 1 0 0 2 1 1 0 0 1 1 0 0 0 1 0 0 1 0 1 0 0 0 0 1 1 0 0 0 0 1 0 0 1 1 1 1 1 0 1 1 0 1 2 2 1 1 1 2 2 0 2 0 0 1 0 2 1 1 1 1 1 1 0 2 2 2 0 1 0 0 0 0 0 1 0 1 0 2 0 0 0 1 1 1 1 1 0 1 0 1 1 2 0 0 0 0 0 0 2 0 1 1 2 1 0 1 1 1 0 1 0 0 0 0 0 0 0 0 1 0 1 0 1 1 1 1 0 0 1 1 0 1 1 1 1 0 1 2 1 0 2 0 1 0 1 1 0 0 0 0 0 1 1 0 2 2 0 0 0 1 1 1 1 0 2 1 0 1 0 1 1 0 0 1 0 1 2 0 0 0 0 0 1 0 1 1 2 0 0 1 1 0 1 0 1 0 0 1 0 0 1 0 0 1 2 1 2 1 0 0 2 0 0 0 1 0 0 0 0 0 0 2 0 0 2 0 0 2 2 0 0 0 0 1 1 1 0 0 2 1 1 0 2 0 0 2 0 0 1 0 0 0 1 0 1 0 1 1 2 2 1 1 2 2 2 1 1 1 1 1 1 0 1 0 2 0 2 0 0 1 1 1 0 0 0 0 0 0 2 0 2 0 1 0 0 0 1 0 0 2 2 0 0 2 2 2 2 0 0 0 0 0 0 0 0 2 1 0 1 2 0 1 0 0 0 1 0 0 2 2 2 2 1 2 0 1 0 2 2 0 2 2 0 0 0 0 0 0 0 0 0 1 1 1 0 0 0 0 0 0 0 0 1 0 1 1 2 0 0 2 1 0 0 0 0 0 0 2 0 0 0 0 0 0 1 1 0 0 2 0 0 0 0 0 1 2 1 1 0 0 0 1 0 0 0 1 1 1 0 0 1 0 1 1 0 1 0 0 1 1 0 0 0 1 1 1 2 0 1 0 0 2 0 0 0 1 0 0 0 1 1 0 2 2 2 2 1 1 0 1 2 0 0 0 0 2 0 2 0 0 2 0 1 0 1 1 0 0 1 1 0 1 0 0 1 0 0 0 1 1 0 0 0 0 0 0 2 0 0 1 1 1 1 0 0 1 1 0 1 0 1 1 1 0 0 0 1 0 1 0 0 0 0 1 0 0 1 1 0 1 0 0 0 2 0 1 1 2 2 0 2 0 0 0 1 1 0 0 0 1 1 1 2 1 1 2 1 1 2 2 2 0 0 2 0 0 0 1 1 0 1 0 1 0 1 0 0 1 0 1 2 0 0 1 1 1 0 1 0 2 2 1 2 0 2 2 0 0 0 1 0 1 1 1 0 0 1 1 0 1 0 0 0 0 0 0 0 0 1 0 0 1 1 0 0 1 0 1 0 0 0 2 0 0 0 1 1 1 0 1 0 0 0 0 0 1 1 0 2 2 2 2 0 0 0 0 0 0 1 2 0 0 1 0 0 2 0 2 0 0 0 0 2 1 0 1 1 1 0 0 1 0 1 0 1 2 1 0 1 1 0 1 0 1 1 1 0 1 1 0 1 0 2 1 1 1 2 1 0 0 0 0 0 2 1 1 0 0 0 0 0 1 0 1 0 0 0 1 0 0 1 1 0 0 1 1 0 1 0 2 0 0 2 0 0 0 2 0 1 2 1 1 2 0 1 0 0 1 1 1 2 1 1 0 2 0 0 0 0 0 0 1 0
121 1 2 0 0 0 1 2 0 2 0 0 0 0 0 0 0 1 1 1 1 0 1 0 0 0 0 1 0 0 1 0 0 1 1 1 1 2 0 0 0 0 0 1 2 1 0 0 0 1 0 0 0 1 1 1 0 0 0 2 0 1 1 0 0 0 2 0 2 0 0 0 2 0 1 2 1 2 2 0 2 0 2 0 2 0 1 1 2 2 1 1 2 1 0 0 0 2 2 2 1 2 2 0 0 0 2 1 0 0 1 0 0 1 1 1 1 0 0 1 2 0 0 0 0 1 0 0 0 0 1 0 0 1 0 0 0 0 0 1 2 1 1 0 2 0 1 0 0 0 0 0 1 0 0 0 0 2 0 0 1 0 2 2 1 2 1 2 1 1 0 1 0 2 1 0 2 1 0 0 0 1 0 2 2 1 1 1 0 0 1 1 0 0 1 0 1 0 0 0 0 0 0 0 1 0 2 0 1 0 1 0 1 0 0 2 0 1 2 0 2 1 2 2 0 0 0 1 0 1 0 0 1 0 1 0 0 2 2 0 0 0 2 2 2 0 0 1 0 0 0 0 2 0 0 1 0 1 0 0 0 0 0 0 0 0 0 0 1 1 0 1 0 1 1 1 1 0 2 0 1 2 2 2 0 0 0 0 0 2 0 0 1 0 2 1 1 2 0 2 0 0 0 0 0 0 1 2 2 0 0 1 1 0 1 1 2 0 0 0 0 0 0 1 2 0 0 0 1 1 1 1 0 2 0 0 0 0 2 1 0 2 2 0 0 0 1 2 2 1 1 0 0 0 0 1 0 0 0 0 0 0 2 0 2 0 0 2 1 0 1 1 2 2 1 1 1 1 1 1 1 1 0 0 0 1 1 2 2 0 0 1 0 0 2 0 1 1 0 0 0 1 0 2 2 0 0 0 1 1 1 1 0 0 0 1 1 1 0 0 0 0 0 2 1 2 1 0 0 0 0 0 0 2 1 1 0 1 0 1 0 0 1 0 1 0 0 0 0 2 0 1 0 2 2 1 1 2 1 1 1 0 0 0 0 2 0 2 0 1 1 1 2 2 1 0 0 2 0 0 2 1 0 1 2 0 0 1 1 1 1 2 2 2 2 1 0 1 1 2 0 2 1 1 1 0 1 2 2 1 0 2 1 1 1 1 0 2 0 2 2 1 1 1 0 0 0 2 0 2 0 2 1 0 1 0 1 1 2 2 0 1 1 1 2 1 1 0 1 0 0 0 1 0 2 0 2 0 0 0 0 0 1 1 0 1 1 1 1 0 0 0 1 0 0 0 1 2 0 2 2 0 1 0 0 0 0 0 1 0 0 0 0 0 2 0 1 2 0 0 1 0 1 1 0 1 2 0 1 1 0 0 0 0 2 0 0 0 0 1 1 1 0 1 1 0 0 0 0 0 1 0 0 0 2 0 2 0 0 1 1 0 0 0 1 0 0 0 1 2 0 2 0 1 0 0 0 1 1 0 0 0 1 1 2 2 0 0 1 1 1 1 2 0 0 0 0 0 0 0 1 0 1 0 1 0 1 0 0 1 0 0 0 0 0 0 0 0 0 0 0 0 0 2 1 0 1 2 2 0 1 0 0 1 1 2 0 0 0 0 0 0 0 0 1 1 0 0 0 0 0 0 0 0 1 1 1 0 0 0 0 0 0 0 1 0 1 1 1 1 1 1 0 0 0 2 0 1 0 1 0 1 2 0 1 1 2 2 0 1 0 0 0 1 1 0 0 0 1 2 2 1 0 1 1 2 0 1 0 2 0 2 2 1 0 0 0 0 0 0 1 1 0 0 1 0 1 0 1 2 0 0 1 1 1 0 0 0 1 1 0 1 0 2 1 0 0 0 0 0 0 2 0 0 0 1 0 0 1 0 0 0 0 0 0 0 0 0 0 0 2 2 0 0 0 1 1 0 0 0 1 0 1 0 0 2 0 0 2 0 0 0 0 1 2 2 0 1 2 1 0 1 0 0 0 0 0 0 1 0 0 1 0 2 0 0 0 0 0 1 1 0 1 0 2 1 0 2 0 0 0 1 0 1 1 1 0 0 1 1 0 1 2 1 2 0 1 2 1 0 1 1 0 2 0 0 0 1 0 0 0 0 2 1 1 1 0 0 0 0 2 0 1 0 0 0 1 1 0 0 2 0 0 0 0 2 1 0 0 0 0 0 0 0 0 1 0 0 1 0 0 1 0 0 0 0 0 0 2 1 0 1 0 2 0 0 0 1 1 1 1 0
122 0 1 2 0 0 1 2 1 0 0 0 0 0 0 0 0 1 0 0 2 0 0 0 0 0 0 0 1 1 1 0 1 1 1 1 1 1 0 0 2 2 0 0 1 0 0 0 0 2 0 0 0 0 2 1 0 1 1 2 0 1 1 1 0 0 2 1 1 0 0 1 2 0 1 2 1 1 1 0 1 0 2 0 1 0 0 1 2 2 1 1 1 1 0 1 0 2 2 2 2 2 0 2 0 0 2 0 0 1 0 1 1 1 1 1 1 0 1 1 1 0 1 1 1 1 0 2 2 1 1 0 0 0 1 0 0 0 1 0 1 1 0 0 1 0 0 0 0 0 0 0 1 0 1 0 0 1 0 0 1 1 1 2 1 0 0 0 0 0 0 0 0 2 1 0 1 0 0 0 0 0 0 1 1 0 1 1 0 0 1 1 1 1 2 1 2 1 0 0 0 0 0 0 1 1 2 0 0 0 2 0 2 0 1 1 0 0 2 0 2 0 2 1 0 1 0 0 0 0 1 1 1 1 2 1 0 2 0 2 0 0 2 1 1 0 0 1 0 1 1 1 2 0 0 1 0 2 1 1 1 2 0 1 0 0 0 2 1 1 1 0 2 0 0 0 0 1 2 0 1 2 0 0 0 0 0 1 1 2 1 2 1 1 2 1 1 0 2 2 2 0 1 1 0 0 1 0 0 0 0 1 2 1 1 1 1 1 0 0 1 1 1 2 0 0 0 0 0 0 2 1 0 1 0 0 0 1 1 0 0 0 2 2 1 1 1 0 1 1 0 1 0 0 0 1 0 0 0 2 0 2 2 0 0 1 0 1 2 0 2 0 1 1 0 0 2 0 0 2 1 0 0 0 2 1 1 0 0 1 0 0 1 0 2 1 1 0 0 0 0 0 0 2 1 1 1 1 0 0 0 0 2 0 2 2 0 0 0 2 1 1 1 2 0 1 1 0 1 0 1 0 0 0 0 1 0 0 1 2 1 0 2 1 0 1 0 0 0 0 0 0 0 2 1 1 0 1 0 1 1 0 1 0 0 2 0 1 0 0 0 1 2 2 1 0 1 1 0 1 2 2 0 2 1 0 0 1 0 1 1 0 0 1 2 1 2 1 1 1 1 1 1 1 1 1 2 1 0 1 0 1 1 0 0 2 1 0 0 1 1 1 1 1 0 1 1 0 0 0 2 0 0 1 1 1 1 0 0 0 0 2 2 0 1 1 0 1 1 2 0 1 0 0 2 1 0 1 1 0 0 0 0 0 0 1 1 2 1 0 0 0 1 0 0 0 2 1 0 1 1 0 2 0 1 1 1 1 0 1 1 1 0 0 1 1 0 0 0 0 0 0 1 0 0 1 2 0 0 0 0 0 0 0 0 1 0 0 0 0 0 0 0 0 1 1 1 1 0 0 0 1 0 0 1 1 2 0 1 1 2 2 0 1 1 1 1 0 0 2 1 2 0 1 0 0 0 1 1 0 0 0 0 0 0 1 0 2 0 0 1 0 0 0 0 1 1 0 0 0 2 0 2 2 2 1 1 0 0 2 0 0 0 0 0 0 2 0 0 2 0 2 1 1 2 1 1 1 1 0 1 0 0 1 0 0 0 1 1 0 1 0 0 0 0 1 0 0 0 0 0 1 2 0 2 1 2 0 0 0 0 0 0 0 0 0 0 1 0 0 0 0 0 0 0 1 0 0 1 1 0 0 1 1 0 0 2 1 0 2 0 0 1 0 0 0 0 0 2 2 2 2 1 1 2 1 1 2 0 2 1 2 2 0 0 0 0 0 0 2 0 1 0 0 2 2 0 0 1 1 0 0 0 0 2 0 1 2 1 2 2 2 0 2 2 0 0 0 0 0 0 2 0 0 0 1 0 0 2 0 1 0 0 0 0 0 0 2 1 0 1 1 0 0 2 0 0 0 1 1 0 0 0 0 0 2 0 0 0 0 0 0 0 0 2 2 1 0 2 2 2 0 0 1 0 1 0 1 1 0 0 0 1 1 2 0 2 1 0 0 0 1 1 0 0 1 0 2 1 1 0 0 0 1 2 2 0 0 2 2 0 2 2 0 1 0 1 2 0 1 0 2 0 1 0 0 0 1 0 0 0 0 1 2 2 0 1 1 1 1 2 0 1 0 1 0 1 0 0 0 2 0 1 1 1 1 2 0 0 0 0 0 1 1 0 1 0 0 0 0 0 0 0 0 0 1 1 0 0 1 0 0 1 2 0 0 0 0 0 0 2 2
123 1 1 2 0 0 2 2 1 1 0 1 1 1 0 1 0 2 0 0 2 0 0 1 0 0 0 0 0 0 2 0 1 2 1 1 1 1 0 0 2 1 0 0 2 0 0 1 1 1 0 0 2 2 0 1 0 1 0 2 0 1 1 0 0 2 0 1 1 0 0 0 2 0 0 2 2 0 0 0 0 0 1 1 2 0 0 0 0 1 0 0 1 2 0 1 0 1 1 2 0 2 0 0 2 1 1 0 0 0 0 1 1 2 2 2 2 0 0 2 2 0 1 1 1 1 0 1 1 1 0 1 0 0 1 0 0 0 0 0 0 2 0 1 1 0 1 0 0 1 0 0 0 0 1 0 0 1 0 0 1 0 1 2 0 1 0 1 1 0 0 0 1 1 1 0 0 1 0 1 1 1 0 1 0 0 0 2 1 0 0 2 0 2 2 0 2 0 0 0 0 0 0 1 1 0 2 0 1 0 1 0 2 0 0 2 2 1 2 1 1 0 1 1 0 0 1 2 1 1 0 0 0 0 2 0 0 2 2 0 0 0 1 1 1 0 0 0 0 0 0 0 1 0 0 2 1 2 1 1 1 2 0 0 0 0 1 1 1 1 0 2 0 0 0 0 0 1 2 0 1 1 2 2 0 2 2 0 1 2 0 1 1 0 1 0 1 0 0 0 0 1 1 1 0 0 1 0 1 0 1 2 2 0 0 0 0 0 1 0 0 0 0 2 0 0 0 1 0 1 2 0 1 1 0 0 0 2 0 0 0 0 2 0 0 0 1 0 0 1 0 1 1 0 1 1 0 0 0 1 0 1 2 0 2 0 0 1 1 0 1 1 1 1 0 0 2 1 0 2 1 0 0 0 0 0 0 0 0 1 0 0 1 0 1 1 2 0 1 1 1 1 0 1 1 0 0 0 0 0 0 0 0 0 0 2 0 0 0 2 2 2 0 2 1 2 2 1 2 0 1 1 1 1 2 1 0 1 0 1 2 0 2 0 2 1 1 0 1 2 0 0 0 2 2 2 0 2 0 2 0 0 0 0 0 1 1 2 0 1 1 1 0 0 1 0 1 0 0 0 2 2 0 1 1 1 0 0 1 0 1 1 1 1 1 1 1 1 1 1 1 1 2 2 1 1 1 0 0 1 0 1 0 0 1 1 0 0 0 0 0 2 2 2 0 2 0 1 0 1 0 1 0 0 0 0 1 1 1 1 1 1 0 0 0 1 0 1 1 1 0 0 0 0 2 1 0 0 0 0 0 0 2 0 0 2 2 1 0 0 0 1 0 0 0 0 0 0 0 0 2 0 0 0 0 0 0 0 1 0 0 0 1 0 0 0 1 0 0 1 0 2 1 2 0 2 0 1 2 1 1 1 0 1 1 2 0 0 1 0 0 0 0 1 1 1 1 1 0 0 0 1 1 1 1 1 2 1 1 1 1 0 0 0 1 1 1 0 0 1 1 1 0 1 0 0 1 2 2 1 1 0 0 0 0 1 1 1 1 1 0 1 0 1 1 0 0 0 1 1 1 0 2 2 2 0 1 1 0 0 0 0 0 1 2 0 2 0 0 0 0 0 0 1 2 0 1 2 2 0 0 0 0 0 0 0 0 1 1 0 0 1 0 0 0 1 0 1 0 0 0 1 0 1 1 1 2 0 1 1 0 0 0 0 0 1 0 1 0 0 0 0 0 0 0 0 0 0 1 0 0 0 2 0 1 1 2 2 0 2 0 0 1 0 0 0 0 1 1 2 2 1 2 0 1 1 1 2 0 2 0 2 2 1 0 0 0 1 0 1 0 1 0 0 1 0 1 0 0 2 0 0 0 0 2 0 0 1 1 1 1 1 0 2 2 0 0 0 1 1 1 0 0 0 0 1 1 0 2 0 0 1 1 0 1 0 1 0 0 0 2 2 0 0 2 0 0 0 0 0 1 0 0 0 0 1 1 0 1 0 1 0 0 0 2 1 1 0 1 1 1 0 0 0 0 0 1 0 1 0 0 1 0 1 1 0 1 0 0 0 0 1 1 0 1 1 1 1 0 2 0 2 0 0 1 0 0 1 1 0 0 1 2 0 0 0 1 2 1 0 0 0 0 1 0 1 1 1 0 1 0 0 0 0 0 0 0 0 0 0 2 0 2 0 0 0 1 1 1 1 1 0 1 0 1 1 1 0 2 0 0 1 0 0 0 1 0 0 1 0 0 1 0 1 0 1 1 0 0 2 0 1 0 2 0 0 0 0 0 0 2 1
124 0 1 1 0 0 1 2 0 1 0 0 1 1 1 0 1 2 0 0 1 0 1 0 0 0 0 0 0 0 2 1 0 1 2 1 2 1 0 0 1 1 1 1 2 1 0 0 0 1 0 0 1 1 0 2 0 0 0 0 0 1 1 0 0 0 0 0 1 1 1 1 2 1 1 2 1 1 1 0 1 0 2 0 1 0 0 1 1 1 1 1 1 1 1 2 1 1 1 1 1 2 1 1 0 0 2 1 0 0 1 0 1 1 0 0 0 0 1 1 1 0 1 1 1 1 0 0 1 0 1 0 1 1 0 0 0 0 0 1 0 2 0 0 2 0 1 0 0 1 1 0 1 0 0 0 1 1 0 0 2 0 0 2 1 1 1 1 0 1 1 1 0 2 1 0 1 1 1 1 1 1 1 2 2 0 2 1 0 1 1 0 1 1 2 0 1 0 0 0 0 0 0 0 1 2 1 1 2 1 2 0 1 0 0 2 0 1 2 0 2 0 2 2 0 0 0 1 0 2 1 1 0 1 1 1 1 2 2 0 0 0 1 1 2 1 1 0 0 0 0 0 1 0 0 1 1 1 0 1 0 0 0 0 0 0 0 0 1 1 0 0 0 0 0 0 0 2 2 0 2 2 2 2 0 2 0 1 1 2 1 1 1 0 2 0 2 1 1 1 1 0 0 0 0 0 0 0 2 0 0 2 2 0 0 0 1 0 0 0 0 0 1 0 2 0 0 0 0 1 1 1 0 1 0 0 0 1 1 0 1 1 2 0 1 1 0 0 1 2 0 1 0 0 0 2 0 0 0 2 0 2 0 1 0 0 0 2 2 0 2 0 0 0 0 0 1 0 0 2 2 0 0 0 1 1 1 0 0 0 0 1 0 0 2 1 1 0 1 1 1 1 0 2 1 1 1 0 0 1 0 1 1 0 1 2 0 1 0 1 1 1 1 1 0 2 0 0 1 0 1 0 1 1 1 0 1 1 0 0 1 0 0 1 1 2 1 1 1 2 0 0 0 1 1 1 0 1 0 1 1 0 0 1 1 1 1 2 0 0 0 0 0 0 0 0 0 2 0 2 1 1 0 1 2 0 0 2 0 2 0 2 0 1 1 0 1 2 2 2 0 2 2 2 1 1 1 1 1 1 0 1 1 0 1 1 1 1 0 1 1 1 2 2 1 2 1 2 0 2 0 2 0 0 0 0 1 1 2 2 1 2 1 1 2 2 0 2 2 2 0 0 0 0 1 1 0 1 1 1 0 0 1 0 0 1 1 2 2 2 1 1 0 0 0 0 0 0 0 0 2 1 1 0 1 0 0 0 1 1 1 0 1 0 0 2 0 0 0 0 0 1 0 0 2 2 0 1 1 1 0 0 0 1 1 0 0 0 0 0 0 0 0 1 1 1 1 2 0 0 1 0 0 0 2 0 1 0 0 1 2 1 0 1 1 1 1 0 0 0 1 2 0 2 0 0 0 2 2 0 0 0 0 0 0 1 0 1 1 1 0 1 2 0 0 0 0 0 0 0 2 0 1 1 1 0 1 0 1 2 0 0 0 0 0 0 2 0 0 2 0 1 0 2 2 0 0 2 2 0 2 0 0 2 0 1 0 2 2 0 0 0 0 0 0 1 0 0 1 1 1 2 0 0 1 1 1 1 1 2 1 1 0 0 1 0 0 0 0 0 0 0 0 1 0 1 0 0 0 0 0 1 2 0 0 2 2 2 1 2 0 0 1 0 0 0 0 1 1 1 1 1 1 0 0 2 0 2 1 2 1 1 2 0 1 1 0 0 0 1 0 2 0 0 1 1 1 0 1 2 0 0 0 0 2 1 2 0 1 2 1 1 0 2 2 0 0 0 0 0 1 2 1 1 0 1 1 1 2 1 0 2 1 1 1 1 1 1 0 0 1 1 0 0 1 0 1 1 0 0 2 0 0 0 0 0 1 0 2 0 0 0 2 0 1 0 0 1 1 1 1 0 0 0 0 0 0 0 0 0 0 1 1 1 2 0 2 0 0 0 1 1 2 0 0 0 2 1 0 1 1 0 1 1 2 2 0 1 2 2 0 2 1 1 0 1 1 1 0 0 0 0 1 1 2 2 1 0 0 1 0 0 2 1 2 1 0 0 0 0 2 0 1 1 0 0 1 0 0 0 1 1 0 0 1 0 0 0 0 0 0 0 0 0 0 0 0 1 1 2 2 1 0 0 0 1 1 0 1 2 0 0 0 2 0 0 0 0 0 0 1 2
125 0 2 1 0 0 2 2 0 2 0 0 0 1 0 1 0 0 2 1 1 1 0 1 0 0 0 0 0 0 2 0 0 1 2 0 2 2 0 0 0 0 1 1 2 1 0 0 0 0 0 0 1 1 0 2 0 0 1 1 0 2 1 0 0 1 2 0 1 0 0 0 2 1 2 2 0 1 1 0 2 0 2 0 1 0 0 1 1 2 0 1 2 0 0 0 0 2 1 1 0 2 0 1 1 1 2 2 2 0 0 2 0 2 2 0 2 0 1 1 1 0 0 0 0 1 0 0 1 0 0 1 0 0 0 0 0 0 0 1 2 0 0 0 0 0 0 0 0 1 0 0 1 0 1 0 0 0 0 0 0 0 2 2 0 1 1 1 0 1 0 1 0 2 1 0 2 0 0 0 0 1 0 2 1 0 1 1 0 1 1 0 0 2 2 0 2 0 0 0 0 1 0 0 1 1 2 1 1 0 1 0 2 0 0 2 0 0 2 1 1 0 2 1 0 2 1 0 0 1 0 0 0 1 1 0 0 1 1 0 0 0 2 2 2 0 0 1 1 0 0 0 2 0 1 1 1 2 0 2 2 2 0 2 1 1 1 1 1 0 1 0 1 0 0 0 1 0 2 0 0 0 1 1 0 1 0 1 0 2 1 1 2 0 2 1 1 1 0 2 0 0 1 1 1 0 1 0 2 0 0 2 1 0 2 0 2 1 0 0 2 2 2 0 2 0 1 0 1 1 1 1 1 1 0 0 0 1 1 0 0 0 2 0 0 0 1 0 1 1 0 0 1 0 1 1 0 0 0 2 0 2 0 1 0 0 0 2 1 0 1 1 1 1 0 0 1 1 0 2 0 1 0 0 0 2 2 1 1 1 0 0 0 0 2 0 0 0 1 1 0 2 0 1 1 0 0 1 0 0 0 0 1 0 1 1 1 0 0 1 1 2 1 2 1 2 1 0 1 1 0 2 0 2 1 1 1 0 1 2 1 0 1 0 2 2 1 0 1 0 0 0 0 1 1 1 0 0 0 0 2 0 0 0 2 2 0 1 0 0 0 1 2 2 2 0 2 2 0 1 1 1 0 2 0 0 0 0 1 0 2 1 1 1 0 1 0 2 2 2 0 2 2 1 2 0 2 1 1 1 0 1 1 0 1 0 0 0 1 2 2 0 2 2 1 2 1 2 0 2 0 2 0 0 0 0 0 1 2 2 1 2 2 2 2 2 0 2 2 2 1 0 0 0 2 0 1 0 0 1 0 0 2 0 0 2 2 2 0 0 1 1 0 0 0 0 0 0 0 0 1 0 1 0 1 0 0 0 1 0 1 0 0 0 1 0 0 0 0 0 0 2 0 2 0 2 1 0 1 1 1 0 0 1 0 2 0 0 1 0 0 0 0 1 1 1 1 1 0 0 0 2 0 0 2 1 2 0 1 1 1 0 0 0 0 0 0 0 1 1 1 1 1 0 1 0 0 2 2 0 0 0 0 0 0 0 0 0 0 0 2 0 0 1 0 0 0 0 1 1 1 1 2 0 2 2 1 0 1 2 1 1 0 0 0 0 0 1 0 1 0 1 2 1 1 0 1 2 2 1 0 0 0 2 1 1 0 1 1 0 1 1 0 0 1 0 0 0 0 0 0 0 0 0 1 0 1 0 1 1 0 0 0 0 0 0 0 1 0 0 0 0 0 0 0 2 1 0 1 1 0 0 2 0 1 1 2 1 0 2 0 0 1 0 0 0 0 0 1 1 1 1 1 1 2 1 1 2 0 2 0 2 2 1 1 1 0 1 0 2 0 1 0 0 1 1 2 0 0 2 1 1 1 1 0 0 0 1 0 1 1 2 0 2 2 0 0 0 1 0 1 1 0 0 0 1 0 0 1 1 1 0 1 1 1 1 1 0 0 0 2 2 1 0 1 0 1 0 0 1 1 0 0 0 0 1 1 0 1 0 1 0 1 0 2 1 0 0 1 2 2 0 0 0 0 0 1 0 1 1 0 0 2 0 2 1 2 0 0 0 0 2 2 1 0 0 2 1 1 1 1 1 0 0 0 0 0 0 1 0 0 1 2 1 2 0 0 0 0 1 0 2 1 1 0 0 0 1 0 0 0 1 0 0 0 0 0 0 0 1 2 0 1 0 1 0 1 0 0 0 2 0 0 0 1 1 1 0 1 0 0 0 0 0 1 2 0 0 2 0 0 1 0 1 0 0 0 1 0 2 1 0 0 2 0 0 0 1 2 0 0 0
126 0 1 2 0 0 2 2 2 1 0 0 1 1 0 1 0 1 0 0 2 0 0 1 1 1 2 0 1 2 1 0 1 1 2 0 2 2 0 0 1 0 0 0 0 1 0 0 0 0 0 0 0 1 1 2 0 0 0 1 0 0 2 1 0 0 1 0 2 1 1 1 2 0 1 2 1 1 1 0 1 0 2 0 1 0 0 1 1 1 0 0 1 1 0 1 0 2 2 2 2 2 1 0 1 0 2 2 2 0 0 2 2 2 2 1 2 0 0 1 1 1 0 0 0 1 0 0 0 0 1 0 0 0 1 0 1 0 0 2 0 2 0 0 2 0 2 0 0 1 1 0 0 0 0 0 1 1 0 0 0 0 1 2 1 1 1 0 0 1 1 0 0 2 2 0 0 0 0 0 0 1 0 2 1 0 1 1 0 0 0 1 0 0 1 0 0 0 0 1 1 1 0 0 1 1 1 1 1 0 0 0 2 0 0 2 0 0 2 1 1 0 2 2 0 2 2 1 0 0 0 0 0 1 0 1 1 2 1 1 0 0 2 2 2 0 0 0 0 0 0 0 1 1 0 1 2 1 0 0 0 0 0 1 1 1 0 0 0 0 1 1 0 0 0 0 0 1 1 0 0 1 2 1 1 2 0 1 0 2 0 1 1 1 2 1 1 0 0 1 0 0 0 0 0 0 0 0 1 0 0 0 2 1 0 0 1 1 0 0 1 1 1 0 2 0 0 0 0 0 2 1 0 1 0 0 0 2 0 1 0 0 2 0 1 1 0 0 1 1 0 1 0 0 0 1 1 0 1 1 1 2 2 0 2 1 0 2 1 0 1 1 1 1 1 1 1 0 0 2 2 1 0 0 1 1 0 1 1 0 0 1 0 0 2 0 0 0 1 1 1 1 0 1 1 1 0 0 0 0 1 0 1 0 1 1 1 0 0 0 0 0 0 1 0 1 0 0 1 0 1 0 1 1 1 0 1 0 0 0 2 0 1 0 1 1 0 0 0 0 0 1 0 2 1 1 0 1 1 0 2 0 0 1 0 1 1 2 0 1 1 1 0 0 2 0 1 2 0 2 2 2 0 0 2 0 0 0 0 0 0 0 1 0 1 0 1 1 1 1 1 2 0 0 1 0 2 1 1 1 0 1 1 0 1 0 0 0 0 0 1 1 2 2 1 2 0 0 1 1 1 0 0 1 0 0 1 2 1 1 0 1 0 0 1 1 0 0 0 0 0 0 0 0 2 0 0 2 1 0 0 1 1 0 1 1 1 2 2 1 1 0 0 0 0 0 0 1 0 1 2 0 2 0 1 0 0 0 1 1 0 0 2 0 0 1 0 0 0 0 0 2 0 1 0 2 0 1 1 1 0 0 0 1 0 1 1 0 0 1 1 1 0 0 0 0 1 1 0 0 1 0 1 0 2 0 2 0 2 2 2 2 0 1 1 1 1 1 0 2 2 0 1 1 1 1 0 2 2 0 0 0 2 2 2 2 0 1 0 0 1 0 0 0 0 1 2 0 0 0 2 0 2 2 2 0 2 1 0 0 0 0 0 0 0 1 1 1 0 2 0 0 0 1 1 0 0 1 1 0 1 0 0 2 0 0 0 1 1 0 0 0 0 0 0 1 0 0 0 0 0 0 0 0 1 1 1 0 0 0 0 0 0 0 0 0 0 1 0 0 0 0 1 1 0 1 0 0 0 0 0 0 2 0 2 0 2 1 0 2 0 0 0 0 0 0 0 1 0 0 1 1 2 0 2 1 1 1 1 2 0 1 2 1 1 1 0 0 0 0 1 1 0 0 1 1 1 1 0 0 0 0 0 0 2 0 0 2 0 1 1 1 0 2 2 0 0 0 0 0 0 2 1 2 0 1 0 0 2 0 0 1 1 0 1 0 1 1 0 0 1 1 0 0 1 0 1 1 0 1 0 1 0 0 1 0 0 1 1 0 1 0 0 0 1 2 0 0 1 2 2 0 0 0 0 0 0 0 0 0 1 1 1 1 2 1 1 0 0 0 0 2 2 0 1 1 1 1 0 2 0 1 1 0 1 1 0 1 2 2 0 2 2 1 1 0 1 1 1 1 1 1 0 2 0 0 0 2 0 0 0 0 2 1 1 1 0 0 0 1 2 0 0 0 1 0 1 0 0 0 0 2 0 1 1 0 0 0 2 0 1 0 1 1 1 0 0 0 0 0 0 0 0 2 0 0 2 1 1 1 0 0 0 1 0 1 0 0 1 0 0 0
127 0 1 2 0 0 2 2 2 0 0 0 0 0 0 0 0 1 2 1 0 1 1 0 0 0 0 1 0 0 1 0 0 1 2 1 1 2 0 0 0 0 0 0 2 1 1 0 0 1 1 0 1 1 0 0 0 0 2 2 0 2 2 2 0 0 1 1 1 0 0 1 1 0 2 1 0 2 2 0 2 0 2 0 2 0 0 0 1 1 0 0 1 1 1 2 1 1 0 1 0 2 0 1 1 1 1 1 0 0 1 0 0 2 2 2 2 0 1 1 1 0 0 0 0 1 0 0 1 0 2 0 0 0 1 0 0 0 0 0 1 1 0 0 0 0 0 0 0 2 0 0 0 0 0 0 1 0 1 0 2 1 2 2 0 2 2 0 1 1 1 1 0 2 1 0 1 1 1 1 1 1 0 1 1 0 1 0 0 0 0 0 1 0 1 1 2 0 0 0 0 1 0 0 0 2 1 0 0 0 0 0 1 0 0 2 0 0 1 1 1 0 2 2 0 2 2 0 0 0 0 0 0 0 2 0 0 2 2 0 0 0 2 2 2 0 0 0 0 0 0 0 2 1 0 1 1 2 0 2 2 2 0 1 1 1 0 0 0 0 0 1 0 1 0 0 1 1 2 0 1 2 2 2 0 1 1 1 0 2 1 0 0 2 2 1 0 0 1 0 1 0 1 1 1 0 0 0 1 0 0 1 0 1 0 0 2 0 2 0 0 0 1 0 2 0 0 0 1 0 2 0 0 0 0 1 2 1 1 0 0 0 2 0 1 1 1 0 1 2 0 1 0 1 0 1 1 0 0 2 0 1 2 0 2 1 0 2 1 0 1 1 1 1 0 1 2 2 1 1 0 2 0 1 1 0 1 0 0 1 0 1 1 0 2 1 1 0 0 0 0 0 0 2 1 0 1 0 0 0 0 0 1 0 1 2 0 2 0 0 0 2 2 0 1 2 2 0 2 0 2 0 0 1 1 2 0 1 0 0 2 0 1 0 1 2 1 2 2 0 0 0 0 2 1 1 0 1 0 1 1 0 0 0 0 2 0 2 0 1 1 1 1 1 0 1 0 2 0 1 0 2 0 0 2 0 0 1 0 0 1 1 0 2 0 0 1 1 1 2 0 2 1 0 2 1 1 2 2 0 0 2 1 1 0 1 0 0 1 1 1 1 1 1 1 1 0 2 0 2 0 0 0 1 1 0 2 2 2 2 0 1 2 2 2 2 0 0 0 0 0 0 0 1 1 1 0 0 1 1 1 0 1 1 0 1 1 2 0 0 0 0 0 0 0 0 0 1 0 1 2 0 0 0 0 0 0 0 2 1 0 0 0 0 1 0 1 1 0 0 1 0 0 2 0 2 0 1 2 2 1 0 0 1 1 1 0 0 0 0 0 0 0 1 1 0 1 0 0 0 0 0 0 0 1 0 2 0 0 1 1 0 0 2 2 1 2 0 0 1 1 1 0 1 0 0 0 1 1 0 0 0 1 2 2 2 1 1 0 0 1 0 1 0 0 0 0 2 2 2 2 0 1 1 1 0 1 0 1 2 0 0 0 0 1 0 1 0 0 2 0 2 0 1 1 0 0 2 2 0 1 0 0 1 0 1 0 1 1 0 0 0 0 0 0 0 0 0 0 0 0 0 0 1 1 1 2 1 1 2 1 1 0 0 1 1 1 0 0 0 0 0 0 0 1 0 0 0 1 1 0 0 2 0 0 1 1 1 0 2 0 0 0 0 0 0 0 0 1 1 1 2 1 0 0 2 0 2 0 2 2 2 2 1 0 0 0 0 0 1 1 1 0 0 2 1 2 0 0 2 0 0 1 1 1 0 0 0 1 1 1 1 0 2 2 0 0 0 0 0 1 2 1 1 1 1 0 1 2 0 1 1 2 1 2 1 2 0 0 0 2 2 0 1 1 1 1 0 0 0 0 0 0 0 0 1 0 0 2 0 0 0 0 0 2 1 0 1 2 2 2 0 0 0 0 0 0 1 0 0 1 1 0 1 1 0 1 0 1 1 0 0 2 0 1 1 0 0 0 0 0 1 1 0 1 1 1 0 1 1 0 1 1 1 2 0 0 2 2 0 1 1 0 1 0 0 0 0 0 1 0 0 2 0 0 0 1 1 0 0 1 0 0 0 1 0 1 1 0 1 1 0 0 0 1 1 1 0 1 0 0 1 0 0 0 2 0 0 0 0 0 0 0 2 0 0 1 0 1 2 0 0 0 1 0 0 0 0 0 0 1 1
128 0 0 2 0 1 2 2 1 0 0 0 1 1 0 1 0 1 1 1 1 1 0 0 0 0 0 0 0 1 0 0 0 1 1 0 2 2 0 0 0 0 0 1 1 1 0 1 0 1 0 0 0 1 0 0 0 0 2 0 2 2 1 1 0 0 2 1 1 0 0 1 2 0 2 2 0 1 1 2 0 0 2 0 1 0 0 0 1 2 0 0 1 2 1 1 1 2 1 2 0 0 1 1 0 0 2 1 0 0 1 0 0 2 2 0 2 1 0 1 2 0 1 1 0 0 0 2 2 1 1 0 0 0 0 0 0 0 0 1 0 2 0 0 1 0 0 0 0 1 1 0 0 1 0 0 1 0 0 0 2 2 2 2 0 1 1 0 1 0 0 2 1 1 2 0 1 1 1 1 1 1 0 2 2 0 2 2 1 1 1 1 2 0 2 2 2 0 0 1 1 0 0 1 0 1 2 0 0 0 2 0 1 0 0 2 0 1 0 2 0 0 2 1 0 0 1 0 0 0 0 0 0 0 1 0 0 2 2 0 0 0 2 2 2 0 0 0 1 1 1 1 2 1 0 1 2 2 0 0 0 0 0 1 0 0 0 0 1 1 0 1 0 2 0 0 0 0 2 0 0 0 2 2 0 1 0 0 1 2 1 2 1 0 2 0 1 1 1 0 0 0 1 1 0 0 0 0 0 0 0 1 1 0 2 0 1 0 1 0 0 1 0 0 1 0 0 0 0 0 2 1 2 2 1 0 0 1 1 0 0 0 0 0 1 1 0 0 1 0 0 0 0 0 0 0 0 0 0 1 0 1 0 0 0 0 0 2 2 0 2 0 0 0 1 0 0 0 1 1 0 2 0 0 1 0 0 0 0 0 0 2 0 0 1 1 2 1 1 1 1 1 0 2 1 1 1 1 0 0 0 0 0 0 0 2 0 0 0 0 0 0 1 1 1 2 1 0 0 0 0 1 1 1 1 0 1 1 0 1 1 0 1 0 1 0 0 2 2 0 0 1 0 1 1 1 0 2 1 2 0 0 0 1 0 0 2 2 0 0 0 0 1 1 0 2 0 1 0 0 2 1 0 0 2 1 0 1 0 1 1 1 0 1 1 0 0 0 0 2 0 2 1 0 1 2 1 1 0 0 0 2 1 0 2 0 0 0 0 0 0 2 2 2 0 2 1 0 0 0 2 0 0 0 0 1 1 0 2 2 0 1 2 2 2 1 0 0 1 1 0 0 0 0 2 0 2 1 1 0 0 0 0 2 0 0 0 2 2 1 0 0 1 0 1 0 2 1 0 1 2 0 2 0 2 0 0 1 0 0 0 0 0 0 0 1 0 0 0 0 0 2 1 1 0 2 0 1 2 1 1 1 0 0 1 0 0 0 1 0 0 0 0 0 0 1 1 0 0 0 1 0 0 0 1 0 2 0 0 2 0 1 0 0 0 0 0 0 1 1 0 2 2 0 1 1 0 2 2 0 0 0 1 1 1 1 1 2 0 0 0 0 0 0 0 0 0 0 0 0 2 0 2 1 2 1 1 1 1 1 1 1 0 1 1 0 1 0 0 1 0 1 0 1 2 0 0 2 1 0 0 0 0 1 0 0 0 1 1 1 0 0 0 0 0 1 0 0 0 0 0 1 1 0 1 1 1 1 0 1 0 0 0 0 0 1 0 1 0 1 1 1 0 0 0 1 0 0 1 0 0 0 2 0 0 2 2 1 0 2 0 0 0 1 1 1 1 1 1 1 1 1 1 0 1 1 0 2 2 2 0 0 1 0 0 0 0 0 0 0 1 0 0 0 1 0 1 0 1 2 0 0 0 0 0 0 2 0 2 2 1 2 0 1 1 0 0 0 1 0 1 1 2 2 0 2 0 0 2 0 1 0 2 0 2 0 2 1 1 0 1 1 0 0 1 1 0 0 0 0 1 1 0 0 0 1 0 0 1 0 1 0 0 1 1 2 0 2 2 2 2 0 1 0 0 1 0 0 0 0 0 0 1 1 2 0 2 0 0 1 0 1 2 0 1 0 0 0 0 1 0 1 0 0 0 0 0 0 1 0 0 1 2 2 1 0 1 2 1 0 0 2 2 2 2 2 0 0 0 2 0 0 1 0 1 1 0 0 0 1 1 1 1 0 1 0 1 0 0 2 0 0 0 0 1 0 0 0 2 0 0 0 0 0 0 1 0 0 2 0 0 2 0 1 0 1 1 1 0 2 1 0 0 2 0 0 0 0 0 0 0 0
129 1 2 1 0 0 0 2 1 0 0 0 1 2 1 1 1 2 2 2 0 1 0 0 0 0 0 0 0 0 2 1 0 1 0 2 1 1 2 1 1 1 0 0 2 1 1 0 1 2 0 0 1 1 0 1 0 0 0 2 0 2 2 1 0 0 2 2 1 1 0 1 2 0 1 2 0 0 0 0 0 0 1 2 1 0 0 0 1 1 0 0 0 2 1 2 0 0 0 1 0 2 0 2 0 0 2 1 2 0 0 2 0 1 1 1 1 1 0 1 2 1 1 1 1 1 0 2 2 1 1 0 0 0 1 0 0 0 0 0 2 0 1 0 2 0 1 0 0 0 0 0 0 0 0 0 1 0 0 0 1 0 1 2 0 2 2 0 1 0 0 1 1 1 1 1 1 1 0 0 0 1 0 2 1 1 0 0 0 2 1 0 1 0 1 1 1 0 0 0 0 0 0 1 2 0 2 1 1 0 2 0 2 0 0 2 0 0 2 0 2 0 2 1 0 2 1 0 0 0 1 1 0 0 2 0 0 2 2 0 0 1 1 1 1 0 0 0 0 0 0 0 2 0 1 1 1 2 0 0 0 0 0 0 1 0 0 0 1 0 1 2 1 0 0 0 1 1 1 1 1 2 1 2 0 0 0 1 0 2 2 1 1 0 2 0 1 1 1 2 0 0 0 0 0 0 0 0 1 0 0 1 1 0 2 0 1 1 0 0 1 1 1 2 2 0 0 0 0 1 2 1 0 1 0 0 0 1 1 0 2 1 1 0 1 1 0 0 1 1 0 0 1 0 1 0 0 0 0 2 0 2 2 0 2 0 0 2 1 0 2 0 2 2 0 0 2 2 1 1 0 0 0 1 1 1 1 0 0 1 0 1 0 0 2 0 0 0 0 1 0 1 0 0 0 0 0 1 0 0 0 0 0 0 0 2 0 0 0 0 0 1 0 2 0 1 0 2 2 0 0 1 1 1 2 1 0 0 0 1 0 0 2 0 0 1 0 2 2 1 0 0 0 2 2 2 0 2 1 2 1 0 0 0 0 0 2 2 0 1 1 1 2 2 1 1 1 1 0 0 2 1 0 2 1 1 0 0 1 0 1 2 0 0 0 0 1 1 1 2 0 2 2 1 2 1 2 1 0 2 0 0 0 0 1 0 0 0 2 1 1 1 2 2 0 1 0 0 0 1 1 0 0 0 0 0 2 0 0 0 0 1 2 0 0 2 0 2 2 2 2 0 0 0 1 1 0 0 1 0 1 0 0 2 0 0 0 2 2 2 1 0 0 0 0 0 0 0 0 0 2 0 1 0 1 0 0 0 1 0 1 1 0 0 0 1 0 1 0 0 1 1 1 1 0 2 1 2 2 2 0 0 0 2 0 2 0 0 1 1 1 1 0 0 0 1 2 1 0 0 0 1 0 0 2 1 2 0 0 2 1 2 0 1 2 2 2 0 0 1 1 0 0 1 0 0 0 2 2 2 1 1 0 0 0 1 0 0 1 0 0 1 1 0 0 0 2 0 1 1 1 0 2 2 1 2 0 0 0 1 0 0 0 1 1 0 1 0 0 1 1 0 0 0 0 0 1 2 1 0 2 0 0 2 0 0 0 0 0 0 0 1 0 0 0 2 0 0 1 1 0 2 0 0 0 0 0 1 0 1 1 1 0 0 0 2 0 0 0 0 0 0 0 0 0 1 0 0 1 0 0 1 2 0 0 0 1 2 0 2 0 0 0 1 1 1 0 1 1 2 2 1 0 1 1 1 0 2 1 2 1 1 2 1 0 0 0 1 0 2 0 1 0 0 2 2 2 0 0 2 0 0 0 0 2 0 0 1 0 0 0 0 0 2 2 0 0 0 1 1 1 0 1 1 0 1 0 0 1 0 0 0 1 1 1 1 2 0 0 0 2 2 0 0 2 0 0 0 0 0 2 0 0 0 0 1 1 0 1 0 1 0 0 0 1 2 0 0 1 1 2 1 0 0 0 0 1 0 0 0 0 2 0 2 1 0 1 0 1 1 0 0 2 0 1 1 1 1 1 1 1 1 0 0 0 0 0 0 1 1 0 1 2 1 2 0 1 0 0 2 1 1 1 1 2 1 0 0 1 0 0 0 1 0 0 1 0 1 1 0 2 0 2 0 0 0 0 1 0 0 1 1 0 1 2 0 1 0 1 0 0 0 0 0 0 1 1 0 1 1 0 1 0 0 0 1 1 0 0 1 0 0 0 0 0 0 0 1 1 0 0 0
130 1 2 1 0 0 1 2 1 1 0 1 2 2 0 2 0 1 1 1 1 1 0 1 0 0 0 0 1 2 0 1 2 2 0 2 0 2 0 0 1 1 0 1 1 1 1 0 0 0 0 0 0 0 1 1 0 0 0 1 1 2 1 1 1 1 0 1 1 0 0 1 2 0 1 2 1 0 0 0 1 0 1 1 2 0 0 0 1 2 0 0 0 2 0 0 0 2 2 2 2 2 0 0 2 2 2 2 2 0 0 2 0 2 2 0 2 0 0 2 2 0 2 2 2 0 0 0 2 0 2 0 1 1 0 0 1 0 0 1 2 0 0 0 1 0 0 0 0 2 0 0 0 0 0 0 0 0 0 0 1 1 1 1 1 0 0 1 0 1 1 0 0 2 1 0 1 0 0 0 0 0 0 1 1 1 0 0 0 0 0 0 0 2 2 0 1 1 0 0 0 0 1 0 1 0 2 1 1 0 2 0 0 0 0 2 1 0 1 0 2 2 2 1 0 1 0 1 1 0 1 1 0 0 2 0 0 2 2 1 0 1 2 2 2 0 0 0 1 1 1 1 0 0 0 2 1 2 0 0 0 0 0 1 0 0 0 1 0 0 2 0 0 0 1 0 0 2 1 0 1 2 1 2 0 2 0 2 2 2 1 1 1 0 2 1 0 0 0 0 0 0 1 1 1 0 0 0 1 0 0 1 1 0 1 0 1 0 0 0 0 2 1 1 2 0 0 0 0 0 2 0 0 1 0 0 0 1 1 1 1 1 2 0 1 1 1 0 0 1 0 0 0 2 0 0 1 0 0 2 0 2 2 0 2 0 0 2 2 0 2 0 0 0 1 0 1 1 0 2 1 0 0 1 2 1 2 0 0 0 0 1 0 0 2 2 2 1 0 0 0 0 0 1 1 1 0 0 0 0 1 0 1 0 1 2 0 1 0 0 0 1 0 1 0 0 0 0 2 2 0 0 1 1 2 2 0 1 0 0 1 0 1 2 0 2 0 1 1 1 0 0 0 2 1 1 0 0 0 0 2 0 0 1 0 1 1 1 0 0 0 1 1 1 0 1 0 1 0 0 1 2 0 1 1 0 0 0 0 0 0 2 0 1 1 0 2 2 2 2 0 2 1 1 1 1 2 2 2 0 0 2 2 2 0 2 0 1 0 1 1 0 2 2 0 1 0 1 0 1 1 1 0 2 0 0 0 1 1 2 1 1 1 1 1 2 0 1 1 1 0 0 0 0 0 2 0 1 1 1 0 0 1 0 0 1 1 2 1 0 1 1 0 0 0 0 0 1 0 1 1 0 0 0 0 0 0 0 1 1 0 0 2 0 1 0 0 0 0 0 0 2 2 1 0 1 1 1 1 1 0 0 0 0 0 0 2 0 0 0 0 0 0 1 1 0 0 2 0 0 1 0 1 0 1 0 2 0 0 1 1 0 0 0 1 1 1 0 1 2 0 1 0 2 0 0 0 2 2 0 0 0 1 0 0 2 0 1 0 0 0 0 0 1 0 0 0 1 1 1 2 0 1 1 1 1 0 0 1 2 0 0 0 2 2 0 2 0 0 1 0 1 0 0 0 0 0 2 2 0 2 1 1 0 1 1 0 1 1 0 0 0 0 0 0 1 0 0 2 1 0 0 0 0 0 0 1 0 1 1 0 0 0 0 0 0 0 0 0 0 0 0 0 0 0 2 1 1 0 0 1 0 2 1 1 0 2 2 0 2 0 1 2 1 1 0 0 0 0 0 1 1 0 1 2 2 0 2 0 1 1 1 2 1 0 0 1 0 1 1 0 1 0 0 2 1 2 0 1 1 0 0 0 0 0 0 2 1 1 1 1 1 0 2 2 0 0 0 0 1 0 1 1 2 0 2 0 0 1 0 0 1 0 0 0 0 0 1 0 0 1 1 0 1 1 1 1 1 0 0 1 0 0 0 1 0 1 0 1 0 0 0 0 0 1 1 0 0 1 2 2 0 0 0 0 0 0 0 0 0 0 1 0 2 2 0 2 0 0 0 0 0 2 1 1 0 1 2 0 0 0 0 0 1 1 0 0 0 2 1 0 2 2 1 1 0 1 1 0 1 2 1 1 2 1 1 0 1 0 0 0 0 1 0 0 0 0 1 0 0 2 0 0 0 1 0 1 0 0 0 2 0 0 0 1 0 1 0 2 0 0 0 0 0 0 1 0 0 1 0 0 1 0 0 0 0 0 0 0 2 0 1 0 1 0 0 0 0 0 1 2 1
131 0 2 1 1 0 1 1 2 0 0 1 0 0 0 0 0 1 1 1 1 0 0 0 0 0 0 0 0 0 1 0 1 0 2 0 2 1 0 0 2 2 0 1 2 1 0 0 0 1 0 0 0 0 2 1 0 1 2 1 1 2 2 0 0 0 0 0 0 0 0 0 2 0 1 2 1 2 2 1 1 0 2 1 1 0 0 0 2 2 0 0 0 1 0 0 0 1 0 2 0 1 1 1 0 0 2 2 2 0 0 2 2 2 2 2 2 0 1 1 1 0 0 0 0 1 0 0 1 0 0 0 0 0 0 0 0 0 0 0 1 1 0 0 1 0 0 0 0 1 0 0 0 1 0 0 1 1 0 0 0 0 1 1 1 2 1 1 0 2 2 0 0 2 2 0 2 1 0 1 1 2 0 2 2 1 1 2 0 0 1 2 0 2 2 0 0 0 0 1 1 1 0 0 1 1 1 1 1 0 0 0 1 0 0 2 1 1 1 1 1 1 2 2 1 0 1 1 0 1 1 1 0 0 2 0 0 2 2 0 0 0 2 2 2 0 0 0 0 0 0 0 1 0 0 0 0 2 0 0 0 0 1 2 0 0 0 0 1 0 0 0 2 0 0 0 2 1 1 0 1 1 2 1 0 2 1 0 0 1 0 0 1 0 1 0 0 2 0 1 0 1 0 0 0 0 0 0 1 1 0 1 1 0 0 0 2 1 1 0 0 0 0 2 1 0 0 0 0 1 2 1 0 2 0 1 0 2 0 0 0 2 2 0 1 1 0 0 1 1 0 0 1 0 1 0 0 0 0 2 0 2 2 0 2 1 0 2 2 1 2 0 0 0 1 0 2 1 0 2 0 0 0 0 0 0 0 0 0 1 0 0 1 0 1 1 2 0 1 1 1 1 0 2 0 0 2 1 0 0 1 0 1 0 1 2 0 0 0 0 0 0 0 1 0 0 0 0 1 1 0 0 0 2 1 1 1 0 0 0 1 0 0 0 1 0 0 2 2 1 0 0 0 2 1 0 1 1 0 1 1 0 0 1 0 1 1 2 0 0 0 0 2 2 0 1 0 2 0 2 0 0 0 1 2 1 0 0 1 0 1 1 0 1 2 2 0 1 1 2 0 2 2 2 2 0 2 2 2 1 0 2 0 0 2 0 0 0 1 1 1 0 2 2 0 2 0 0 0 1 1 0 0 0 0 1 1 1 1 1 1 1 1 1 1 1 0 1 1 1 0 0 0 0 2 0 0 2 0 1 0 1 0 0 0 0 0 1 1 1 1 1 1 0 1 0 2 1 0 1 2 0 1 0 0 0 0 1 0 0 1 1 1 0 0 0 0 1 0 0 1 1 1 2 0 2 0 1 1 1 0 0 0 0 2 0 1 0 1 0 0 0 0 0 0 2 2 0 0 0 2 0 0 0 2 1 2 0 0 0 2 0 0 0 2 2 2 1 0 1 0 1 2 0 1 1 0 1 1 0 0 0 0 1 1 1 0 2 0 0 0 0 0 0 1 1 1 0 0 0 2 0 2 2 2 2 2 0 0 1 0 0 0 0 0 1 1 1 0 2 1 1 0 2 2 0 0 2 2 1 0 0 0 2 0 1 0 1 1 0 0 0 1 1 1 0 2 0 0 0 0 0 1 0 2 2 1 1 1 2 1 1 0 0 0 1 0 0 0 0 0 0 0 0 0 2 0 0 0 0 0 1 2 1 0 1 2 2 0 2 0 0 1 1 1 0 0 1 1 1 1 1 0 0 0 1 1 2 1 2 0 1 2 2 0 0 1 0 0 2 0 1 0 0 1 1 1 2 0 0 0 0 0 0 1 0 1 0 2 2 1 2 0 1 1 0 0 0 1 0 0 2 1 0 0 2 0 1 1 0 1 0 1 0 1 0 1 2 1 0 0 0 0 0 2 0 0 1 0 0 1 0 0 0 0 1 0 0 2 0 1 0 0 0 2 2 0 0 2 2 2 0 1 0 0 0 0 2 0 0 0 2 1 2 2 0 2 0 0 0 0 2 0 0 1 0 0 0 0 1 0 1 0 1 1 0 0 1 2 1 0 2 2 2 1 0 2 1 0 0 0 1 0 2 0 0 0 1 0 0 0 0 2 1 1 0 1 0 0 0 2 0 1 0 1 0 1 1 0 0 1 1 0 0 0 0 2 0 2 1 1 0 0 0 0 1 1 0 0 0 0 0 0 1 0 1 1 0 1 1 0 1 0 1 0 0 0 0 0 0 1 1
132 0 1 1 0 0 2 2 2 0 0 0 1 1 0 0 0 1 1 1 1 0 0 1 0 0 0 0 0 0 2 1 1 2 2 0 2 1 0 0 2 2 1 1 2 1 0 0 0 1 1 0 0 1 0 2 0 0 1 0 0 2 1 1 0 1 0 0 2 0 0 2 1 0 2 1 0 1 1 0 0 1 2 0 0 0 0 1 2 2 0 0 1 2 0 1 0 2 2 2 2 2 0 1 0 0 2 2 2 0 0 2 2 2 2 2 2 0 1 1 1 0 0 0 0 1 0 0 2 1 0 1 0 0 1 0 0 0 0 2 1 1 0 0 1 1 1 0 1 1 0 0 1 0 0 0 1 0 0 0 0 1 2 1 0 2 1 2 0 1 1 0 1 1 0 0 1 0 0 0 0 0 1 1 1 0 1 2 1 1 1 1 0 1 2 0 1 0 0 0 0 1 0 0 1 2 1 0 0 0 2 0 1 0 0 2 0 0 2 0 2 1 2 2 0 0 0 2 1 1 0 0 0 1 1 0 0 2 2 0 0 0 2 2 2 0 0 0 0 0 0 0 1 0 0 0 1 1 0 0 0 0 0 0 0 0 1 0 1 1 0 0 0 1 0 1 0 1 2 0 1 1 2 2 0 2 1 2 0 2 0 0 1 0 2 1 0 1 1 2 0 0 2 2 1 0 1 0 0 0 0 1 1 1 2 0 2 1 1 0 0 0 0 1 2 0 2 0 1 1 2 1 0 2 0 0 0 0 2 1 0 0 2 0 1 1 0 1 0 1 0 1 0 1 0 0 1 0 1 1 1 2 2 0 2 1 0 2 2 0 2 0 0 0 0 0 2 1 1 1 1 0 0 0 1 0 0 0 0 1 1 0 0 0 2 0 0 1 1 1 1 1 1 1 0 0 1 0 0 0 0 0 0 0 0 0 2 0 0 0 0 0 0 1 1 2 2 0 2 1 1 0 0 2 1 1 1 0 0 1 1 0 1 0 2 1 1 2 2 1 0 1 0 2 1 1 0 2 0 2 1 0 1 0 0 1 1 2 0 0 0 0 1 1 1 0 1 2 0 1 2 1 1 1 2 0 0 0 0 0 2 1 0 1 0 0 2 0 0 2 0 2 1 1 1 1 1 1 1 1 0 2 0 0 0 1 0 0 1 2 2 0 1 1 0 1 1 1 1 2 0 1 0 1 1 1 1 0 1 1 1 0 1 1 1 1 0 1 2 1 0 0 0 1 2 0 1 0 2 0 0 0 0 0 0 1 1 2 2 0 1 1 2 0 2 0 2 0 0 0 2 0 0 0 0 0 0 0 0 0 0 0 0 0 0 0 0 0 0 0 0 2 0 1 1 2 0 0 0 0 2 2 0 1 0 1 0 0 1 0 0 0 0 0 0 1 1 0 0 0 1 0 0 0 1 2 2 0 1 1 2 2 0 1 2 1 0 0 0 0 2 2 1 0 1 0 0 2 1 0 0 0 1 1 1 2 0 1 0 1 0 1 0 0 0 1 1 1 1 1 2 0 1 1 0 1 0 0 0 2 0 0 1 1 0 1 2 0 0 2 1 0 1 2 2 1 1 1 1 1 0 0 0 2 0 2 0 0 0 0 0 2 0 1 0 0 0 1 0 0 0 1 0 0 0 0 0 0 1 0 0 0 1 0 1 0 1 1 0 0 0 0 0 1 0 1 2 0 0 0 0 0 2 1 0 0 2 2 0 1 0 1 1 1 1 0 0 0 1 1 2 2 0 1 1 1 0 1 0 2 1 2 2 0 0 0 0 0 1 2 0 1 0 0 1 1 1 1 0 0 0 0 0 0 1 0 1 1 2 2 2 2 0 2 2 0 0 0 1 0 0 2 2 2 0 2 0 1 2 2 2 1 0 0 0 0 0 0 0 0 2 2 0 0 0 0 1 0 0 0 2 0 1 0 0 2 1 0 1 0 0 0 0 1 2 2 0 1 2 2 1 0 0 0 0 0 0 0 0 0 0 1 1 1 2 0 2 0 0 0 0 2 0 0 2 0 0 0 0 1 0 1 0 0 1 0 0 0 0 0 0 0 1 1 2 0 1 1 1 0 0 0 0 1 0 0 0 0 0 1 0 0 2 1 1 0 0 0 0 1 2 0 0 0 1 0 1 0 0 0 1 1 0 0 1 1 1 0 1 0 0 1 0 0 0 1 0 0 0 0 0 1 0 2 0 0 2 1 0 1 0 0 0 2 0 0 0 1 1 0 1 1
133 0 1 1 0 0 0 1 2 0 0 0 0 1 0 0 0 2 0 0 2 0 0 0 0 0 0 0 0 0 2 0 1 1 1 0 2 2 1 1 0 0 0 0 0 0 1 0 0 1 0 0 0 0 1 1 0 0 2 0 2 2 1 0 0 1 2 0 1 1 0 0 2 0 0 2 2 0 0 0 1 0 1 1 1 0 0 1 2 2 0 1 1 1 0 2 1 2 2 2 2 2 0 2 0 0 2 0 0 0 0 1 2 2 2 2 2 0 1 1 1 0 1 1 0 0 0 1 2 0 1 1 0 0 1 0 0 0 0 0 1 1 0 0 1 0 0 0 0 2 0 0 0 0 0 0 0 2 0 1 1 0 0 2 0 2 0 1 1 0 0 0 1 1 1 0 0 2 0 0 1 1 1 2 1 0 0 1 0 0 0 1 0 0 1 0 1 0 0 1 1 0 0 1 0 1 1 0 0 0 0 0 2 0 0 2 1 2 1 2 0 0 2 0 0 2 0 0 0 0 0 0 0 0 2 0 0 1 0 1 0 0 2 1 1 0 0 0 0 0 0 0 1 0 0 0 0 0 0 0 0 0 1 1 0 0 0 0 2 2 0 1 0 0 0 0 0 1 1 1 1 2 2 1 1 1 2 1 1 2 2 0 0 0 2 1 0 1 0 0 0 0 0 0 0 2 2 0 0 0 0 1 2 0 0 1 1 0 0 0 0 0 0 2 1 0 0 1 1 1 2 0 0 0 0 1 2 0 2 0 1 1 1 0 0 1 1 0 1 2 0 1 0 0 0 1 0 0 1 0 1 1 1 0 1 0 0 1 2 0 2 0 1 1 2 2 1 2 0 2 1 2 0 0 1 0 0 0 0 0 0 1 1 0 2 1 1 1 1 0 0 2 0 1 1 0 0 0 1 1 1 1 1 0 1 2 0 0 0 0 0 0 0 0 0 2 0 2 2 0 0 1 0 2 2 2 0 1 0 1 1 0 1 2 0 2 0 1 1 0 0 0 0 1 1 0 1 2 1 1 1 0 0 1 0 1 1 2 0 0 0 0 1 1 2 0 1 1 0 1 1 1 0 2 0 0 1 0 0 0 0 0 1 2 0 0 2 1 1 2 0 2 1 1 1 1 2 2 2 0 0 2 2 0 1 1 0 2 0 2 2 0 2 2 0 2 0 1 0 1 1 1 0 0 1 1 2 1 2 2 1 2 2 1 2 2 0 0 0 0 0 0 0 0 1 1 1 0 2 0 2 0 0 2 0 0 0 1 0 1 1 1 1 0 1 0 1 1 0 1 1 1 2 0 2 1 1 1 1 0 1 1 0 0 0 0 0 0 0 0 0 0 1 1 1 2 0 1 0 0 1 0 0 0 0 0 2 0 0 0 0 0 0 2 2 0 0 2 0 0 0 0 0 0 1 0 2 0 0 0 2 0 0 0 1 1 1 0 1 2 0 2 0 0 0 0 0 1 0 0 0 0 1 1 1 1 0 0 1 1 0 1 0 0 0 0 0 0 0 0 1 0 1 1 1 1 0 1 0 0 2 2 0 1 0 0 1 0 0 1 0 0 2 1 1 0 1 1 1 0 0 0 0 1 1 1 0 2 2 0 0 0 0 1 1 0 1 0 0 0 0 1 1 0 2 0 0 1 0 1 1 1 0 0 0 1 0 0 1 1 1 1 0 0 0 1 1 0 1 1 0 1 2 0 0 1 2 1 0 1 1 0 1 0 0 0 0 1 0 0 1 2 0 1 1 1 0 1 0 2 0 2 2 0 2 2 0 1 0 1 0 2 0 1 1 0 2 0 2 2 0 0 1 1 1 0 0 1 1 2 2 2 0 2 2 0 0 0 1 0 0 2 1 2 0 2 0 0 1 0 0 0 0 0 0 0 0 0 0 2 0 0 0 0 0 1 1 0 0 0 2 0 0 0 0 1 1 0 2 0 0 0 0 0 2 1 0 1 2 1 0 1 0 0 0 0 0 0 1 1 0 2 0 2 2 0 2 0 0 0 1 1 2 1 1 1 0 0 0 1 1 0 0 0 1 1 0 1 2 1 0 1 2 1 2 0 0 1 0 1 0 2 0 0 0 0 0 1 0 0 0 0 2 1 1 1 0 0 0 0 2 0 1 0 0 0 2 0 0 0 2 0 0 1 2 1 1 1 0 0 0 0 0 0 0 1 0 0 1 0 0 1 0 2 0 2 2 0 0 1 0 1 0 2 0 0 0 0 0 0 2 2
134 1 2 1 0 0 2 1 1 2 0 0 1 2 0 1 0 1 1 1 1 0 0 1 0 0 1 0 2 1 1 1 1 1 1 1 1 2 0 0 1 1 1 1 2 0 0 0 0 1 0 0 1 1 1 1 1 0 2 1 0 2 2 2 0 0 0 0 0 0 0 0 2 1 1 2 1 2 2 1 1 0 2 0 0 0 0 0 2 2 0 0 2 2 0 1 1 1 0 1 0 2 1 1 0 0 2 0 0 0 0 1 0 1 2 1 1 1 0 1 2 0 1 1 1 1 0 2 2 1 0 0 0 1 1 1 0 0 2 0 1 1 0 0 1 0 0 0 0 1 0 0 1 0 0 0 1 1 0 1 2 1 1 1 1 2 2 0 2 1 0 2 0 2 2 1 2 1 0 1 0 1 1 2 1 0 1 2 1 1 2 1 0 0 0 0 1 0 0 1 1 0 0 1 2 0 2 1 1 0 2 0 1 0 0 2 0 0 2 0 2 0 2 2 0 0 0 1 0 0 0 0 0 1 0 1 1 2 2 0 0 0 1 1 1 0 0 0 0 0 0 0 1 0 0 0 1 0 0 0 0 0 0 0 0 0 0 1 0 0 2 0 0 1 0 0 1 1 0 0 0 1 2 2 0 2 2 1 0 1 0 0 0 0 1 0 0 0 1 0 1 0 0 0 0 0 0 0 2 1 0 2 2 0 1 0 2 1 0 0 1 1 2 1 1 0 0 1 1 1 1 2 0 1 0 0 0 2 0 0 0 0 2 0 0 0 0 0 1 0 0 0 0 1 0 0 1 0 0 1 0 1 2 0 2 1 1 2 2 0 2 0 0 0 1 0 1 2 0 2 0 1 0 0 0 0 0 0 0 0 0 0 0 0 2 1 1 0 1 0 0 0 0 2 2 1 0 1 0 0 0 0 1 0 1 2 0 0 0 2 2 2 0 2 1 2 0 0 2 1 0 1 0 0 1 0 0 0 0 1 0 0 1 0 1 2 1 2 2 0 0 0 0 2 1 1 0 0 0 0 2 0 0 2 0 0 2 2 0 0 0 0 1 1 2 0 1 2 0 2 0 1 0 0 2 1 0 1 0 1 0 2 0 2 2 1 0 1 1 2 0 2 1 1 1 0 2 2 2 0 0 2 0 0 2 0 1 1 1 1 1 1 2 2 0 2 1 0 0 1 1 0 0 0 0 1 1 1 2 2 1 1 1 1 2 2 0 0 1 1 0 1 0 0 1 1 1 2 0 0 0 2 1 0 0 1 1 1 1 1 0 0 0 0 0 0 0 2 0 2 2 0 1 0 0 1 1 0 1 1 0 0 1 0 1 1 0 0 0 0 0 2 2 0 0 0 2 1 1 1 0 0 0 0 1 0 2 0 1 0 0 0 0 0 0 2 2 0 0 0 2 0 0 0 1 0 2 1 0 1 2 2 0 1 1 1 0 0 0 1 1 1 0 1 0 0 0 2 2 2 2 0 1 0 1 1 0 1 0 0 0 0 1 0 0 0 1 0 0 0 1 0 1 0 0 0 1 1 0 1 0 0 0 1 1 1 2 0 0 1 0 1 0 1 1 0 0 1 2 1 1 0 0 0 0 0 0 0 0 0 0 0 0 0 0 1 0 1 1 1 0 0 0 0 0 0 0 1 1 2 1 1 0 0 0 0 0 2 0 0 0 0 0 0 0 2 0 0 1 0 0 1 2 0 0 0 1 1 0 1 1 0 0 1 1 0 0 2 0 0 0 0 0 0 0 2 1 2 0 2 2 2 2 0 1 1 0 0 0 1 0 0 0 0 1 1 0 0 1 2 0 0 1 2 0 0 1 1 0 0 0 0 0 2 2 0 0 0 1 0 1 1 0 0 0 0 0 0 1 0 0 1 0 1 1 0 1 0 0 1 1 1 0 0 1 0 0 0 2 2 0 0 0 0 0 2 0 0 1 0 0 0 0 1 1 1 0 1 2 2 2 0 0 0 0 0 1 1 0 0 0 0 1 1 1 0 1 0 0 0 0 2 1 0 2 1 0 0 0 0 0 1 1 0 1 1 0 1 2 1 0 2 2 1 1 0 1 1 0 0 1 1 0 1 1 0 0 1 1 0 0 0 1 1 0 0 1 0 0 1 1 1 2 0 0 0 0 0 0 0 1 1 0 1 1 0 1 0 0 0 0 0 0 0 0 1 0 0 2 0 0 1 0 1 0 0 1 1 0 2 1 1 1 1 0 1 0 0 0 0 0 0
135 0 0 2 0 1 2 1 2 0 0 0 1 1 0 1 0 2 0 0 2 0 0 0 0 0 0 0 0 1 1 1 1 2 0 2 1 2 0 0 1 1 0 0 2 0 1 0 0 1 0 0 1 2 1 0 1 0 1 1 0 1 2 2 0 0 1 0 0 0 0 0 2 0 2 2 0 1 1 1 1 0 2 0 2 0 0 0 2 2 0 0 2 2 0 2 0 2 1 1 1 2 0 0 1 0 2 1 1 0 0 2 2 2 2 2 2 0 0 1 2 0 2 2 1 0 0 0 1 0 1 1 0 2 1 1 0 0 1 1 1 1 0 0 2 0 1 1 0 1 1 0 0 0 0 0 1 1 0 0 2 1 2 2 1 2 1 0 1 1 0 2 0 2 1 0 1 1 1 1 1 1 1 2 1 0 1 0 0 2 2 0 1 1 2 0 2 0 0 1 1 0 0 0 1 2 1 1 1 1 1 0 1 0 0 2 0 0 1 0 2 1 1 1 0 0 1 2 0 2 0 0 0 0 2 0 0 2 2 0 0 0 1 1 1 0 0 1 1 0 0 0 1 0 0 1 1 2 0 1 2 1 0 2 0 0 0 0 0 0 0 1 0 1 1 0 1 0 1 0 0 1 2 2 0 2 1 1 1 2 2 0 0 0 2 1 0 0 0 0 0 0 1 1 0 0 1 1 0 0 0 1 2 0 1 0 2 0 1 0 0 0 0 0 2 0 1 0 0 0 2 2 0 1 0 0 0 0 2 0 0 0 2 0 1 1 0 0 1 0 0 0 0 0 0 1 0 0 0 0 0 0 1 0 0 1 0 2 2 0 2 0 0 0 0 0 1 1 1 1 1 0 0 1 1 1 1 0 0 1 0 1 1 0 1 0 1 1 0 0 0 0 0 1 0 0 1 2 0 0 0 0 0 0 0 0 2 0 0 0 0 0 0 2 2 2 1 0 1 0 1 0 0 0 0 1 1 0 0 1 0 0 2 0 2 2 0 2 2 2 0 0 0 2 1 0 1 1 1 0 1 0 0 1 0 1 1 2 0 2 1 1 2 2 0 0 0 1 0 1 0 2 0 0 2 1 0 1 1 1 1 2 1 2 0 1 1 2 2 2 0 2 1 1 1 0 1 1 1 0 0 2 1 0 1 0 0 0 0 1 1 1 1 1 0 1 0 0 0 1 1 0 0 1 0 0 0 2 0 1 0 2 2 1 1 0 1 1 1 1 0 0 0 1 1 1 0 2 0 0 0 2 0 1 1 0 0 1 1 0 1 1 1 0 1 0 1 2 0 2 2 0 1 0 0 0 0 0 1 0 0 0 1 0 0 1 0 0 0 0 0 1 0 2 0 2 1 1 1 1 0 0 0 1 0 1 0 0 0 0 0 0 0 0 0 1 2 2 0 0 1 0 2 0 1 1 2 0 1 2 1 0 0 2 2 0 1 0 0 1 1 2 2 0 1 1 0 1 1 0 0 0 1 0 0 1 0 1 0 0 1 0 0 0 0 1 1 0 0 0 2 0 1 1 1 1 1 2 0 0 1 1 0 0 2 0 2 0 0 0 0 0 0 1 0 0 1 2 2 0 1 0 0 0 0 1 0 2 1 0 0 0 1 0 1 0 0 0 1 1 1 1 0 0 1 1 0 1 1 2 1 1 0 0 1 0 1 0 0 0 0 0 0 0 0 2 0 0 0 0 0 1 2 0 1 1 2 2 0 2 0 0 0 1 1 0 0 2 0 0 2 2 0 0 0 1 1 2 1 2 0 1 2 0 1 1 0 0 1 1 0 0 0 1 0 0 0 0 1 2 0 0 1 1 0 0 1 2 1 1 0 1 0 2 2 0 0 0 1 0 1 2 0 0 0 2 0 0 1 0 1 0 1 0 1 1 2 1 0 0 1 1 0 0 2 0 0 0 0 0 1 0 0 0 0 0 1 0 1 0 1 0 0 0 2 2 1 0 2 2 1 0 0 0 0 0 0 0 0 1 2 2 2 1 2 0 2 0 0 0 1 1 0 0 2 1 1 0 0 1 1 1 0 0 1 1 0 1 2 1 0 2 2 1 1 0 1 2 1 0 0 0 0 1 0 0 0 2 0 0 0 0 1 2 2 0 0 0 0 0 2 0 2 0 0 0 0 0 1 0 2 0 0 0 2 0 0 0 2 2 0 0 0 0 0 0 0 0 1 0 0 1 0 0 0 0 2 0 0 1 0 0 0 1 0 0 0 0 0 0 1 1
136 1 1 2 0 0 2 1 1 1 0 1 0 0 0 0 0 2 0 0 2 0 1 0 0 0 0 0 0 0 2 1 0 1 1 1 1 1 0 0 1 1 0 0 0 1 1 0 1 1 1 0 0 0 0 0 0 0 1 1 1 2 0 0 0 1 1 1 2 0 0 1 2 1 2 2 0 2 2 2 0 0 2 0 1 0 0 0 2 2 0 1 2 2 0 1 1 2 2 2 1 2 0 0 1 1 1 0 0 1 0 1 0 1 1 0 1 0 0 0 1 1 2 2 1 0 0 0 1 0 0 0 0 0 0 0 0 0 0 2 1 1 0 0 1 0 1 0 0 2 0 0 0 0 0 0 0 1 0 0 0 0 2 2 1 2 2 1 0 0 0 0 2 0 0 0 2 0 0 0 0 0 1 1 1 0 1 2 1 1 1 0 0 2 2 0 1 0 0 0 0 0 1 0 1 1 1 0 1 0 1 0 2 0 0 2 1 0 2 0 2 1 2 2 0 2 2 1 1 0 1 1 0 1 2 1 1 2 2 0 0 1 2 1 1 0 0 0 1 1 1 1 1 1 0 2 1 1 1 0 0 1 0 0 0 0 1 0 1 0 2 0 0 0 1 1 0 1 2 0 1 1 1 2 0 1 1 1 1 2 1 2 1 1 2 1 1 1 0 2 0 0 1 1 1 0 0 0 0 0 1 2 2 0 2 0 2 0 1 0 0 0 0 2 2 0 1 0 0 0 2 1 0 1 0 1 1 2 0 0 0 0 2 0 0 0 1 1 0 1 0 1 0 1 0 0 1 0 0 1 0 1 1 0 0 0 0 2 2 0 2 0 1 1 0 0 0 2 1 1 0 2 0 0 1 1 1 0 0 0 0 0 1 0 2 1 1 2 0 0 0 0 0 2 2 0 0 0 0 0 2 0 0 0 0 1 1 0 1 0 1 1 0 2 1 2 0 1 1 0 0 1 0 1 1 1 1 0 1 2 1 0 2 0 1 2 0 2 2 1 0 1 0 1 1 1 0 2 1 1 1 0 0 1 0 1 2 0 0 0 0 2 2 2 2 0 2 2 1 1 1 1 0 1 1 0 0 0 0 0 1 1 0 1 0 0 0 0 0 2 0 2 0 0 1 0 2 2 1 0 0 2 1 0 0 1 1 0 1 1 1 1 1 1 0 1 0 0 0 1 0 0 0 0 0 1 2 1 2 2 1 2 0 0 1 2 0 1 1 1 0 0 0 0 2 0 1 1 1 1 1 0 0 0 0 0 0 0 0 0 1 1 2 0 1 0 2 1 0 1 2 1 2 0 2 1 1 0 1 0 0 0 0 0 0 0 0 1 0 0 0 1 1 1 0 1 1 0 0 0 2 0 0 0 2 0 0 0 1 0 0 0 0 0 0 1 1 1 0 0 1 0 1 0 0 0 1 0 0 1 1 0 0 1 2 2 2 0 0 1 0 2 0 0 0 0 0 0 0 0 0 0 2 0 0 1 0 1 0 0 1 0 1 0 0 1 1 1 0 0 1 0 2 1 1 2 0 0 0 2 0 0 0 0 1 0 1 0 0 0 0 0 0 1 1 0 0 2 2 0 0 0 0 2 0 2 0 0 0 0 0 0 2 0 1 1 1 0 0 0 0 2 0 1 1 1 2 0 0 0 0 0 1 0 0 1 0 0 0 0 0 0 0 0 1 0 0 0 0 0 0 1 2 0 0 1 2 0 0 1 1 0 0 0 0 1 1 1 0 1 2 1 1 0 1 1 1 0 0 2 0 2 2 0 2 1 0 1 0 1 0 1 1 1 0 0 1 0 2 2 0 0 1 1 1 0 0 1 1 1 0 1 0 2 2 0 0 0 1 0 1 1 0 0 0 2 0 1 1 0 0 0 1 0 1 0 1 2 1 0 0 0 0 0 2 0 0 2 0 0 0 0 0 0 0 0 0 0 1 0 0 0 0 0 1 2 1 2 0 0 0 2 0 0 0 0 0 0 0 1 1 2 1 1 1 0 1 0 0 0 0 2 2 1 0 0 1 0 0 1 0 1 0 1 1 0 0 0 1 1 0 1 2 0 1 0 1 1 0 1 0 2 1 1 1 2 1 1 1 1 0 0 2 2 2 0 0 0 0 0 2 0 0 1 1 0 2 0 0 0 1 0 0 0 0 0 1 0 0 0 0 0 0 0 0 2 0 0 2 0 0 2 0 1 0 1 1 1 1 2 0 0 0 1 0 0 1 1 0 1 0 0
137 1 0 2 0 2 2 2 2 0 0 0 0 2 0 1 1 2 1 1 1 0 2 1 1 1 1 0 1 0 1 2 2 2 0 1 1 2 0 1 1 0 0 0 0 2 1 0 0 0 0 0 0 1 0 1 0 0 0 1 0 1 2 2 0 0 1 1 1 1 1 1 2 0 0 2 2 1 1 0 1 0 1 1 2 0 0 1 2 2 1 1 0 2 1 1 1 1 0 2 0 1 0 1 1 0 2 0 0 0 0 2 0 1 1 0 1 0 0 2 2 0 1 1 1 0 0 1 1 1 0 0 0 1 0 0 0 0 0 2 1 2 0 0 1 0 0 0 0 2 2 1 0 0 0 0 0 1 0 1 1 0 1 2 1 1 1 1 0 0 0 1 0 2 2 0 2 1 0 0 0 0 0 2 1 0 1 1 0 1 2 1 0 1 1 0 0 0 0 0 0 0 0 0 1 1 1 1 2 0 2 0 2 0 0 2 0 0 1 1 1 1 2 2 0 1 1 1 0 1 0 0 0 0 2 0 0 2 1 1 0 0 1 1 2 1 1 0 0 0 0 0 1 0 0 1 1 0 0 0 0 0 0 0 0 0 0 1 2 1 0 0 0 2 0 0 1 0 2 0 0 1 2 1 1 1 0 1 0 1 0 1 1 0 1 0 1 0 0 0 0 0 0 0 0 0 0 0 1 0 2 2 1 0 1 0 1 0 2 0 0 0 1 2 1 0 0 0 0 2 2 0 0 1 0 0 0 2 0 0 0 0 2 0 0 1 0 0 0 1 0 0 1 0 1 0 0 0 1 1 1 2 1 0 0 1 0 1 1 0 1 1 0 0 1 1 2 1 1 1 0 2 0 0 0 1 1 0 0 1 1 2 1 1 2 1 1 2 0 0 0 1 0 2 1 0 1 2 0 0 1 0 1 0 1 2 0 0 0 0 0 0 0 0 0 1 0 0 0 0 0 0 0 2 1 1 0 1 0 1 1 0 1 0 2 1 1 1 2 2 0 0 0 1 1 1 0 2 0 1 1 0 0 0 0 1 1 2 0 0 0 0 0 0 1 0 2 1 0 1 2 1 0 1 1 0 1 1 0 1 1 0 0 2 2 0 2 1 1 1 1 2 2 2 2 0 2 0 0 2 0 1 2 0 2 0 0 0 1 1 1 1 2 1 0 1 1 0 0 0 2 0 0 0 0 1 1 2 2 2 0 1 1 1 1 2 0 1 1 1 0 0 0 1 2 0 1 1 0 0 0 0 0 1 1 0 0 2 2 1 1 0 1 0 0 0 0 2 0 2 2 0 0 0 0 0 0 1 0 0 1 1 0 0 0 2 0 0 0 0 0 2 0 1 0 2 0 1 2 2 0 0 0 0 1 0 0 0 1 0 0 0 0 0 0 2 2 1 0 0 0 0 0 0 2 1 2 0 1 2 1 1 0 1 2 1 1 0 0 0 0 1 0 0 0 0 0 2 1 0 0 0 0 0 0 1 0 1 1 1 0 1 1 0 0 0 1 1 1 1 2 0 2 2 2 2 1 1 0 0 0 0 0 0 0 0 0 0 0 2 1 0 0 2 2 0 0 2 2 0 0 0 0 2 0 0 0 1 1 0 0 0 0 0 0 1 0 2 1 1 0 2 0 0 0 0 2 0 0 0 0 0 0 1 1 0 0 1 0 0 0 0 0 0 0 0 0 1 0 0 1 0 2 0 0 0 2 1 0 2 0 0 1 1 1 0 0 1 0 1 0 0 1 0 1 2 1 1 0 2 0 2 2 1 0 0 0 0 0 0 1 1 0 0 2 1 1 0 0 2 0 2 0 0 2 0 0 2 0 1 1 1 0 1 1 0 0 0 0 0 1 2 1 0 0 2 0 0 2 1 1 0 1 0 1 0 1 1 0 0 1 1 0 0 2 0 0 0 0 0 2 0 0 0 0 0 2 0 1 0 0 0 0 0 2 2 0 1 2 2 1 1 0 0 0 0 0 1 0 0 0 2 1 2 2 0 2 0 0 0 0 1 2 1 1 0 1 1 1 1 1 0 0 0 0 0 0 0 1 1 0 1 1 0 0 0 1 1 0 1 2 1 0 1 0 0 0 1 0 1 0 0 0 1 0 0 1 0 0 0 2 0 0 0 2 0 2 0 0 0 1 1 0 0 0 1 1 0 1 0 1 0 1 1 0 1 0 0 0 1 1 0 0 0 0 0 1 1 1 2 1 0 0 0 0 0 0 0 0 0 2 2
138 1 1 1 0 0 1 2 2 0 0 0 1 1 0 1 0 0 1 1 0 1 1 0 0 0 0 0 0 0 2 0 0 1 1 1 1 0 0 0 1 1 0 0 2 0 0 0 0 1 1 0 0 0 1 1 0 0 0 0 0 1 2 2 0 0 0 0 0 0 0 0 2 0 0 2 2 1 1 0 1 0 1 1 2 0 0 1 1 2 0 1 0 0 0 1 0 1 1 2 1 2 1 0 1 1 2 0 0 0 0 1 0 2 2 0 2 0 0 1 2 1 0 0 0 0 0 1 1 0 1 0 0 0 0 0 1 0 0 0 1 1 0 0 2 0 0 0 0 1 0 0 0 0 1 1 0 0 1 1 2 1 2 2 1 2 1 0 0 1 1 1 1 1 1 0 2 1 1 1 1 2 0 2 2 1 1 0 0 1 1 0 2 0 2 1 1 0 0 0 0 1 1 0 1 1 2 0 1 0 1 0 0 0 0 2 1 0 1 1 1 0 2 2 0 0 0 1 1 1 0 0 0 0 2 0 0 2 2 0 0 0 2 1 1 0 0 0 0 0 0 0 1 0 0 1 1 0 0 0 0 0 1 1 0 0 0 0 1 1 0 0 0 1 0 0 0 0 0 0 0 1 1 1 0 2 1 1 1 1 1 1 0 1 2 2 0 0 0 1 0 0 1 1 1 0 0 1 0 0 0 1 2 0 2 1 2 0 1 0 1 1 0 1 1 0 1 0 0 0 1 1 0 2 0 0 0 0 2 2 1 2 2 0 1 1 0 1 1 0 0 0 0 0 0 0 0 0 0 1 0 1 1 0 0 0 0 2 2 0 2 0 1 1 1 1 1 2 1 1 0 1 0 0 0 0 0 0 0 0 0 1 1 0 2 2 2 1 1 1 1 1 0 2 2 2 0 1 0 0 0 0 1 0 1 1 1 0 0 1 1 2 0 1 0 0 0 0 1 0 1 0 0 1 1 2 0 2 0 0 2 0 1 0 2 0 0 1 2 0 0 1 0 2 2 2 0 2 1 1 1 0 0 1 0 1 1 0 0 1 1 1 1 1 0 0 1 2 1 0 1 2 0 0 2 2 0 1 1 1 2 1 1 0 1 0 1 2 2 1 1 1 2 2 2 0 2 0 0 1 0 2 0 0 1 0 1 0 1 1 1 1 2 2 0 2 1 0 0 0 2 0 0 0 0 1 0 1 1 2 0 1 2 1 1 0 0 0 1 0 0 0 0 0 2 0 0 1 1 0 1 0 1 1 0 1 1 1 0 1 1 1 0 0 0 0 0 1 0 1 2 0 0 0 0 0 0 1 1 0 1 0 0 1 1 1 1 0 0 0 0 2 0 1 1 2 0 0 0 0 1 0 0 0 2 0 0 0 0 1 0 0 0 0 1 2 2 0 0 0 0 0 0 1 2 0 1 0 0 2 2 1 0 1 2 1 2 1 0 0 0 2 1 0 1 1 0 2 2 1 0 0 2 0 0 1 0 0 0 0 0 0 0 0 0 1 2 0 0 0 2 0 2 1 2 1 1 1 0 0 1 1 0 0 1 0 1 0 0 2 1 1 1 1 1 1 1 1 1 1 0 0 0 0 0 0 0 1 1 0 0 0 0 0 1 1 0 0 1 1 1 1 0 1 1 1 2 1 1 2 1 1 0 0 0 1 0 0 1 1 1 1 0 0 0 1 1 2 0 0 1 2 2 1 0 0 2 2 0 2 0 0 0 0 0 0 0 2 0 0 1 2 0 2 2 2 0 2 1 2 1 1 2 0 0 0 1 2 0 2 0 2 1 0 1 2 2 0 0 2 0 0 0 0 2 0 0 2 1 2 2 2 0 2 1 0 0 0 2 0 1 1 1 0 0 1 1 0 0 0 0 0 1 1 1 1 1 0 0 1 1 1 0 0 2 0 0 0 0 0 1 0 1 0 0 0 1 0 2 0 1 0 0 0 1 1 0 0 2 2 2 0 0 0 0 0 2 2 0 0 0 2 1 2 2 0 2 0 0 0 0 2 2 0 1 1 1 2 0 1 1 1 0 1 2 1 0 0 2 2 0 2 2 1 0 1 1 1 1 0 0 1 0 1 0 0 0 0 2 0 0 0 2 1 1 0 0 1 0 1 2 0 2 0 0 0 0 1 0 1 1 0 0 0 0 1 2 0 2 0 0 0 0 0 0 1 0 0 1 0 0 0 0 1 0 1 0 1 1 2 0 0 0 2 0 0 0 0 0 0 2 2
139 0 1 1 0 1 1 1 1 1 0 1 0 0 0 0 0 2 1 1 1 0 1 1 1 1 1 0 1 1 1 2 2 1 2 0 2 2 0 0 0 0 0 0 1 0 1 0 0 2 0 0 0 0 0 1 0 0 0 1 0 1 2 0 0 0 1 0 0 0 0 0 2 0 2 2 0 2 2 0 2 0 1 1 2 0 0 1 1 1 1 1 1 2 1 2 1 2 2 2 1 2 0 0 2 2 2 1 1 0 0 1 1 2 2 1 2 0 1 1 1 1 0 0 0 2 0 2 2 0 1 0 0 0 0 0 0 0 0 1 0 2 0 0 1 0 0 0 0 0 0 1 0 0 0 0 1 0 1 1 2 1 1 2 1 0 0 1 1 0 0 0 0 2 2 0 2 1 0 0 0 1 0 2 1 0 1 1 1 1 1 0 0 1 1 1 1 0 0 1 1 1 0 1 0 2 0 0 0 0 0 0 1 0 0 2 1 0 2 0 2 0 2 2 0 1 1 1 1 1 0 0 0 0 2 0 0 2 2 0 0 1 1 0 0 0 0 0 0 0 0 0 2 1 0 1 2 2 0 0 0 0 0 0 0 0 0 0 1 1 0 1 1 1 1 1 0 1 2 0 1 1 2 2 0 2 2 0 0 1 0 2 1 0 2 1 1 1 0 2 0 1 1 1 1 0 0 1 1 0 0 1 2 1 0 0 0 1 1 0 1 1 2 1 1 0 0 0 1 1 1 2 0 1 0 1 1 1 1 1 1 1 1 0 1 1 0 0 2 2 0 0 0 0 0 2 0 0 0 0 0 0 2 0 1 1 0 1 2 1 2 0 1 1 0 0 2 1 0 2 1 1 0 0 0 0 0 0 0 0 0 0 1 0 2 1 1 0 1 1 1 1 0 2 0 0 2 0 0 0 0 0 1 0 1 2 0 1 0 0 0 2 1 1 1 2 2 0 1 1 0 0 1 1 2 1 0 1 0 0 0 0 1 1 1 1 0 1 1 0 1 0 0 1 1 1 0 0 0 0 2 0 0 1 0 1 1 1 0 0 0 0 1 1 1 0 0 1 0 1 1 1 0 1 2 1 0 1 0 1 0 2 0 2 2 1 1 1 1 1 1 1 1 0 1 2 2 2 1 1 0 1 0 0 0 2 0 1 0 1 1 1 1 1 0 1 1 1 0 2 0 2 0 0 0 1 1 0 1 0 0 1 1 1 1 1 0 2 2 2 1 0 0 0 0 2 0 2 0 0 0 0 0 2 0 0 0 2 2 0 0 0 1 0 1 0 1 0 0 0 2 1 0 0 0 0 0 1 1 1 0 0 0 0 0 0 1 0 0 0 0 2 1 2 0 2 1 0 1 1 0 0 0 0 2 0 1 0 0 0 0 0 0 0 0 1 1 1 0 0 0 1 1 0 1 1 1 0 1 1 2 1 0 1 2 1 2 0 0 0 0 2 0 0 0 0 0 2 2 1 0 1 0 1 1 2 1 2 0 0 0 0 0 0 0 0 0 0 1 1 1 0 1 1 2 2 2 1 0 1 0 0 0 1 1 1 2 0 0 1 0 1 0 0 0 0 0 1 1 1 0 0 0 0 0 1 0 1 1 0 1 0 1 0 0 1 0 0 0 0 0 1 0 0 1 0 1 0 1 1 0 0 0 1 2 0 0 2 0 0 0 0 0 0 0 1 1 0 1 1 0 1 2 0 0 2 2 1 0 1 1 0 1 1 1 0 0 1 0 1 1 1 0 0 0 1 0 2 1 2 0 1 2 0 1 1 0 1 0 1 0 2 0 0 2 1 1 0 1 2 0 0 0 0 2 0 1 0 1 2 1 1 0 2 2 0 0 0 0 0 1 2 1 1 0 1 0 0 1 0 0 0 1 0 1 0 1 1 0 0 0 0 0 0 1 0 0 0 0 0 1 1 0 0 0 1 1 0 1 0 0 0 0 0 1 1 0 1 2 2 2 0 2 0 0 1 0 2 1 0 0 1 1 1 2 1 2 0 0 0 0 1 2 0 1 0 1 0 0 2 1 2 2 0 2 2 0 0 1 1 0 1 2 0 1 0 1 1 0 1 0 2 0 1 1 1 1 0 0 0 0 0 1 1 0 0 0 0 0 1 2 0 2 0 0 0 0 1 0 0 2 0 1 0 1 0 1 0 1 0 0 0 0 0 2 0 0 0 1 0 0 2 0 1 0 1 2 1 0 2 0 0 0 1 0 0 1 0 0 1 0 0
140 1 2 1 0 0 1 1 1 1 0 0 0 0 0 0 0 1 1 1 1 1 1 0 0 0 0 1 0 0 1 1 0 1 1 0 1 0 0 0 1 1 0 1 2 0 0 0 0 0 0 1 0 0 1 0 0 0 0 1 1 1 1 0 0 0 0 1 1 0 0 0 1 0 1 1 1 1 1 1 1 0 1 1 2 0 0 1 2 2 1 1 2 0 0 0 0 1 0 2 0 1 0 1 1 1 2 2 1 0 0 1 1 1 2 2 1 0 1 1 1 0 1 1 1 1 0 2 2 0 0 0 0 1 2 1 1 0 0 1 1 1 0 0 1 0 0 0 0 1 1 0 0 0 0 0 0 1 0 0 1 1 2 2 0 2 1 0 2 0 0 2 0 2 2 0 2 0 0 0 0 0 0 2 2 0 2 1 0 0 0 1 0 0 1 0 1 0 0 0 0 0 0 1 0 1 2 1 0 1 2 0 0 0 0 2 0 0 1 0 2 2 2 1 0 1 0 2 2 0 0 0 0 0 1 0 0 2 2 0 0 0 2 1 1 0 0 0 0 0 0 0 0 0 0 1 1 1 1 0 0 1 0 0 1 0 0 0 1 1 0 0 1 0 0 0 0 0 2 0 0 1 2 1 1 1 0 2 0 2 1 0 2 0 2 0 1 0 1 0 0 0 1 1 0 0 1 0 0 0 0 1 1 1 1 1 2 1 0 0 2 2 1 1 1 0 0 0 1 1 2 1 0 2 0 0 0 2 0 0 0 0 2 0 0 1 0 0 1 2 0 1 0 1 0 0 1 0 0 0 0 0 0 0 0 2 0 1 1 0 1 1 1 1 1 1 1 2 0 2 0 1 0 1 1 0 0 0 0 0 0 1 0 0 2 1 1 0 0 0 0 0 0 2 2 0 1 0 1 0 0 0 0 0 0 2 0 0 0 0 0 0 0 2 1 1 1 0 1 0 2 0 1 0 1 2 0 0 0 1 1 0 1 1 1 1 0 1 1 2 0 0 0 2 2 2 0 2 1 2 1 0 0 1 0 1 1 1 0 0 1 1 0 0 2 0 0 1 0 1 2 2 0 1 1 0 1 0 1 0 1 2 0 1 0 1 1 1 1 2 0 2 2 2 1 1 1 1 2 1 1 1 1 0 0 1 0 0 2 2 2 0 2 2 0 2 1 0 0 1 1 0 0 0 0 1 1 0 0 0 0 0 1 1 1 1 1 1 1 1 0 0 0 0 0 2 0 0 1 0 1 0 0 1 0 1 1 0 0 0 1 1 0 0 0 0 0 1 0 1 2 0 1 0 1 0 0 2 0 0 0 0 1 0 0 0 0 0 0 0 0 1 1 0 1 1 1 1 1 1 0 0 0 1 1 1 1 0 0 0 0 0 0 1 1 1 1 1 0 0 2 0 0 0 1 1 2 0 1 2 1 0 0 0 1 0 0 0 1 1 1 2 1 0 1 0 0 1 1 0 0 0 1 1 1 1 1 1 0 0 0 0 1 0 0 1 2 0 1 1 1 0 2 2 2 2 2 1 0 0 0 0 0 0 0 0 0 0 0 1 0 0 0 0 1 0 1 2 2 0 1 0 0 1 0 1 0 2 2 0 0 0 1 1 0 0 1 0 0 0 0 1 0 0 0 0 2 0 1 1 1 1 0 1 1 0 0 0 0 0 0 0 0 0 0 0 1 0 0 0 0 0 2 0 0 0 1 1 0 2 0 0 1 0 0 1 1 0 2 2 2 2 1 0 2 1 1 1 0 2 0 2 2 0 1 0 0 1 0 1 0 2 0 0 1 0 1 1 1 1 0 0 0 0 2 0 0 1 2 2 2 2 0 1 1 0 0 0 1 0 1 1 1 1 0 1 0 0 1 0 0 1 0 0 0 0 0 1 1 0 1 1 0 0 2 0 0 0 0 0 0 0 0 0 0 0 0 0 1 0 1 0 1 0 2 2 0 0 2 2 2 0 0 0 0 0 1 1 0 0 1 2 0 1 2 1 1 0 0 0 0 0 0 0 2 0 0 1 0 0 0 0 1 0 2 2 0 1 2 1 1 1 2 1 2 0 1 1 0 0 0 1 0 2 0 0 0 0 1 2 0 0 0 0 0 0 0 2 1 1 2 0 1 0 0 0 0 1 0 0 2 0 1 0 1 0 0 0 1 0 1 0 0 0 0 1 0 0 0 0 0 0 0 0 0 0 0 0 1 2 0 1 0 2 1 0 0 0 0 0 0 0
141 1 2 0 0 0 0 2 1 1 0 0 0 2 0 2 1 2 2 2 0 2 0 1 0 0 0 1 0 0 1 1 1 2 1 1 1 2 0 1 1 0 0 1 2 1 0 0 0 1 1 0 0 0 2 1 0 0 1 1 0 1 0 0 0 1 1 0 1 0 0 1 2 0 1 2 1 2 2 2 0 0 2 0 1 0 0 1 2 2 1 1 1 1 0 1 0 1 0 2 0 2 1 1 0 0 2 0 1 1 0 1 0 2 2 0 1 0 1 0 0 2 0 0 0 1 0 1 2 0 2 0 0 0 1 0 0 0 0 0 0 2 0 0 0 0 0 0 0 2 1 0 0 0 0 0 0 1 0 0 0 0 1 2 2 1 1 0 0 1 1 1 0 2 1 0 0 0 0 0 0 1 0 2 2 1 1 1 0 1 1 0 0 2 2 0 2 0 0 0 0 0 0 0 2 0 2 0 1 0 0 0 1 0 0 2 0 0 1 1 1 0 0 0 0 0 0 0 0 0 0 0 1 2 0 0 0 2 2 0 0 0 2 2 2 0 0 0 0 0 0 0 2 1 1 1 2 2 0 1 1 1 0 1 0 0 0 1 1 1 1 0 0 0 1 1 0 1 1 0 0 1 1 1 1 0 1 1 0 1 0 1 2 0 2 0 1 2 0 2 0 1 0 0 0 1 1 1 1 0 1 2 1 0 2 0 2 0 1 0 0 0 1 0 2 0 0 0 1 1 1 1 0 1 0 0 0 1 1 0 0 0 2 0 0 0 0 0 2 0 0 0 0 2 0 0 2 0 0 1 0 1 1 0 1 1 0 2 2 0 2 0 1 1 1 1 1 2 0 2 0 2 0 1 2 0 1 0 0 0 0 0 1 0 1 1 2 1 0 0 0 1 0 2 2 1 0 1 0 0 0 0 0 0 0 1 1 0 0 0 0 0 1 1 0 2 2 2 2 0 0 1 0 2 1 1 0 0 1 1 2 0 1 1 1 1 1 1 1 0 1 0 0 2 2 1 1 2 1 2 1 0 0 0 0 2 0 2 0 0 0 0 1 1 0 0 1 1 0 0 0 1 0 1 1 0 0 0 0 0 0 1 0 1 1 0 1 1 1 2 0 2 2 1 2 1 2 1 1 1 0 1 1 1 0 2 1 1 1 2 2 0 2 2 0 1 0 0 1 2 0 1 0 0 1 0 1 1 1 2 0 1 2 0 2 2 0 1 1 2 1 0 0 0 0 2 0 1 0 1 0 0 2 0 0 2 2 1 1 0 0 0 1 0 1 0 1 2 0 2 2 0 0 0 0 1 1 0 2 1 0 0 0 0 0 2 0 0 0 0 0 2 0 2 0 2 1 1 2 2 0 0 0 1 0 1 1 0 0 1 1 1 0 0 0 0 0 2 0 0 1 0 0 0 1 1 2 0 0 2 0 1 0 1 2 2 2 0 0 1 0 1 0 1 0 0 0 2 1 0 0 0 2 0 0 0 0 2 0 0 0 0 0 0 0 1 1 0 0 0 1 0 2 1 1 1 2 0 0 2 0 0 0 0 1 1 2 0 0 1 0 1 0 0 1 0 1 2 2 0 0 0 1 1 0 1 1 2 2 0 0 0 0 0 1 1 0 0 1 1 1 1 0 0 0 0 0 1 0 1 1 1 0 1 1 1 0 1 0 1 1 1 0 1 0 0 0 0 0 0 0 1 2 1 0 1 2 1 0 1 1 1 0 0 0 0 0 1 1 1 2 2 0 0 1 2 0 2 0 2 0 2 2 0 1 0 1 1 0 2 0 2 0 0 1 1 2 0 1 2 0 0 0 0 0 0 2 0 1 1 0 1 0 1 2 0 0 0 2 0 1 1 0 0 0 1 0 2 2 0 0 0 1 1 1 1 1 1 1 0 1 1 0 0 2 0 0 0 0 0 1 0 1 0 0 2 0 0 2 0 1 0 0 0 1 1 0 2 2 2 1 1 0 0 0 0 0 1 1 0 1 2 0 2 2 0 2 0 0 0 0 1 1 0 2 1 0 0 0 1 0 2 0 0 1 1 0 1 1 0 0 1 1 1 2 0 2 2 2 0 2 0 0 2 0 0 0 1 0 0 0 0 2 0 1 1 0 1 0 0 2 0 1 0 1 1 1 0 0 0 0 0 0 0 0 0 1 0 1 1 0 0 0 0 1 0 1 0 2 0 0 2 0 1 0 0 1 0 0 1 0 0 2 2 0 1 0 0 0 0 0 0
142 0 1 2 0 0 2 2 0 2 0 0 0 0 0 0 0 1 0 0 2 0 1 0 0 0 1 0 0 1 1 0 0 0 2 0 2 2 1 1 1 0 0 1 1 1 1 0 0 1 1 0 0 0 1 1 0 0 1 0 1 2 0 0 0 1 1 1 1 0 0 1 2 0 2 2 0 2 2 0 2 0 2 0 0 0 0 0 2 2 0 0 2 0 0 2 0 1 1 1 1 2 0 1 1 1 2 1 1 0 0 2 0 2 2 2 2 0 1 1 1 0 1 1 0 1 0 1 1 0 0 0 0 0 0 0 0 0 2 0 1 1 1 0 2 0 1 0 0 1 1 0 0 0 0 1 1 1 0 1 2 2 1 2 1 1 0 1 1 1 0 1 0 1 1 0 1 0 0 1 0 0 0 2 2 0 2 1 1 2 2 0 0 2 2 1 1 0 0 0 0 0 0 2 1 1 2 1 0 0 2 0 0 0 0 2 0 1 1 1 1 1 2 2 0 1 1 0 0 0 1 1 0 0 0 0 0 2 2 0 0 0 1 1 1 0 0 0 0 1 1 1 0 0 0 2 1 2 0 1 1 1 0 1 0 0 0 1 2 1 1 0 0 0 0 0 1 2 2 0 2 2 2 0 2 0 1 2 0 2 0 0 1 0 2 0 2 2 0 1 0 1 0 0 0 0 0 1 0 0 0 1 1 0 0 0 2 0 0 0 1 2 0 2 2 0 0 0 0 0 2 1 0 2 0 0 0 1 1 2 1 1 2 0 0 0 0 1 1 2 1 1 0 0 0 1 0 0 0 0 0 0 2 0 2 1 0 1 2 0 2 0 1 1 0 0 2 1 1 1 1 1 0 0 1 1 1 0 0 1 0 0 0 0 2 0 0 1 0 0 0 0 0 2 1 1 1 0 1 1 0 0 0 0 0 0 2 0 0 0 0 0 1 0 2 2 1 0 0 0 0 0 2 0 2 1 0 0 0 0 1 0 2 1 0 1 0 1 1 2 0 0 0 0 0 0 0 1 0 0 2 0 0 0 0 2 0 1 0 0 0 1 1 1 2 0 2 2 0 2 0 0 0 1 1 1 0 1 1 0 2 2 0 2 1 0 2 2 2 2 0 2 1 0 2 1 1 1 1 1 0 1 1 0 2 0 0 1 0 1 1 1 2 2 0 1 0 0 0 1 1 0 0 2 0 0 0 1 0 1 1 1 1 0 0 0 0 2 2 2 2 0 0 0 2 0 1 0 1 0 0 1 1 0 0 1 1 0 0 1 0 0 1 0 1 0 2 0 0 0 1 1 1 1 1 0 0 0 0 0 1 1 0 0 0 1 0 0 0 0 0 1 1 1 0 1 2 1 1 1 0 0 0 2 0 1 1 0 0 1 1 1 0 2 2 0 0 1 0 0 1 0 1 0 2 2 2 0 0 2 1 2 0 1 2 1 1 0 1 2 0 2 0 1 0 0 0 1 1 0 0 0 1 1 1 1 1 0 0 0 0 0 0 0 1 1 1 0 1 1 0 0 1 1 1 0 1 0 0 2 0 0 0 0 1 0 1 0 0 1 0 1 0 2 2 0 0 2 2 0 0 0 0 2 0 0 0 0 0 0 0 0 1 0 0 0 0 0 0 0 0 1 0 1 1 1 2 1 0 1 1 1 1 0 2 0 1 2 1 1 1 1 0 0 0 1 0 0 0 0 0 1 2 1 0 0 1 1 0 2 0 0 0 0 0 0 0 1 0 0 0 0 0 1 2 2 0 2 1 2 0 1 2 2 0 0 1 0 0 1 0 1 0 0 2 0 0 0 0 2 0 0 0 0 1 0 1 0 2 2 2 2 0 2 1 0 0 0 1 0 1 1 1 2 0 2 0 0 1 0 0 0 1 0 1 0 1 1 0 0 2 2 0 0 1 0 1 0 0 0 1 0 1 0 0 2 0 0 1 0 0 0 0 1 1 1 0 1 2 2 2 0 1 0 0 0 0 0 0 1 2 2 0 1 2 0 2 0 0 0 0 2 2 0 0 0 1 1 1 1 1 1 0 0 0 0 0 1 1 0 0 1 2 0 0 0 1 2 1 0 0 2 0 2 0 0 0 0 0 1 0 0 1 2 1 0 0 1 0 1 2 0 0 0 1 1 2 1 1 2 0 0 0 0 0 0 1 0 1 0 0 1 0 0 0 1 0 0 1 0 0 1 0 1 0 1 0 0 0 1 0 0 0 1 0 0 2 0 0 0 0 0
143 0 2 0 0 0 1 1 2 0 0 1 1 2 0 1 0 0 0 0 2 0 0 0 0 0 0 0 1 1 2 0 0 1 2 0 2 1 0 0 1 1 1 1 2 2 0 0 0 0 0 0 1 1 1 2 0 0 2 0 2 2 0 0 0 1 1 0 1 1 1 1 2 0 1 2 0 2 2 1 1 0 2 0 0 0 0 0 2 2 0 0 2 0 0 0 0 0 0 2 0 1 1 0 1 0 2 1 1 0 0 2 1 2 2 1 2 0 0 2 2 0 2 2 1 0 0 0 2 0 0 0 0 0 1 0 0 0 0 0 0 2 0 0 1 0 0 0 0 2 0 0 0 0 1 0 0 2 0 1 1 0 1 2 1 1 0 1 1 1 0 1 0 2 1 1 1 0 0 0 0 0 1 1 1 0 0 0 0 2 1 0 1 0 1 1 1 0 0 0 0 0 1 0 0 1 2 1 2 1 1 0 2 1 0 2 0 1 2 0 2 1 2 2 0 2 2 0 0 0 0 0 1 2 0 0 0 2 1 1 0 0 1 1 2 1 1 0 0 0 0 0 0 0 0 1 0 1 0 0 0 0 0 0 0 0 1 1 1 1 0 2 0 1 0 0 1 1 1 0 0 1 2 2 0 2 2 1 0 1 0 1 1 0 2 1 0 0 1 1 0 0 0 0 0 0 0 0 0 0 1 1 1 0 1 0 1 1 0 0 2 2 0 1 2 0 0 0 0 0 2 1 0 2 0 0 0 0 2 1 0 0 1 0 1 1 0 0 0 2 0 1 0 0 0 1 0 1 0 1 0 2 1 0 1 0 0 1 1 0 1 1 1 1 1 1 1 2 0 2 1 0 0 0 1 2 1 0 0 0 0 0 0 0 2 0 0 1 1 1 1 1 0 2 1 1 1 0 1 1 1 1 2 0 2 2 0 0 1 0 1 1 0 0 1 2 1 0 2 0 1 0 0 1 1 2 0 1 0 0 1 0 2 0 1 1 0 1 1 2 0 0 0 1 0 0 0 0 0 1 1 0 1 0 0 2 0 2 0 0 0 0 0 0 0 1 0 2 0 1 2 2 0 2 1 1 0 0 0 0 1 1 1 2 1 1 1 1 1 2 0 2 0 0 0 2 2 1 2 0 1 1 1 0 1 1 0 0 0 1 1 0 2 2 0 1 0 1 0 2 0 1 0 1 0 0 1 0 1 1 2 2 2 1 2 2 0 0 0 0 0 0 0 0 0 2 0 2 0 0 0 1 0 1 1 0 0 1 0 0 0 1 1 0 1 0 1 1 0 1 1 0 2 0 1 0 0 0 0 0 0 0 1 0 0 0 1 0 0 0 0 1 0 0 2 2 0 1 2 2 0 0 0 1 1 1 0 0 1 0 0 0 0 0 0 1 1 2 0 0 2 0 0 0 1 0 1 0 0 1 1 1 0 2 2 1 1 0 0 0 1 2 0 0 1 1 0 2 2 1 1 0 1 0 0 0 0 1 1 1 0 1 0 0 0 0 0 0 0 0 2 0 2 2 2 2 1 0 0 1 0 0 1 0 0 1 2 0 0 2 1 0 1 0 1 0 2 2 2 0 2 0 0 1 0 0 0 1 1 0 0 0 0 0 0 2 0 0 1 1 0 0 1 0 2 2 2 1 0 1 1 1 1 0 1 0 0 1 0 0 0 0 0 0 0 0 0 0 1 1 0 0 2 0 0 1 2 1 0 2 0 0 1 0 0 1 0 1 1 1 1 2 1 0 0 2 0 2 0 2 1 2 2 0 0 0 1 1 0 1 0 2 0 0 2 2 2 0 0 2 0 1 0 1 2 1 0 0 0 0 0 0 0 1 0 0 0 0 2 0 2 1 1 1 0 2 0 0 1 1 1 0 0 0 0 0 0 0 0 0 2 2 1 0 1 0 0 0 0 0 0 0 0 0 0 0 1 0 1 0 1 0 0 1 2 2 1 1 0 2 1 0 1 0 0 0 0 0 0 0 1 1 1 1 2 1 2 0 0 0 0 1 1 0 1 1 0 1 0 2 0 1 2 0 1 1 0 0 2 2 0 2 2 1 0 0 1 1 0 0 0 1 0 1 0 1 0 0 0 0 0 0 1 0 0 0 0 0 0 0 2 0 0 0 2 0 2 0 0 0 2 0 0 1 2 0 1 0 0 0 0 0 1 1 0 1 0 0 2 0 0 2 0 1 0 1 1 0 1 1 0 0 1 1 0 0 1 0 0 1 1 1
144 1 2 0 0 0 0 2 1 0 0 0 1 2 0 1 0 0 2 2 0 0 0 0 0 0 0 0 0 0 1 1 0 1 1 1 1 2 0 0 1 1 0 1 2 0 0 0 0 1 1 0 0 0 2 1 0 0 0 0 2 2 1 1 0 2 1 0 0 0 0 0 1 0 1 1 1 0 0 0 2 0 2 1 0 0 0 1 1 2 1 1 1 1 0 1 0 0 0 0 0 2 0 0 2 2 1 2 2 0 0 2 1 2 2 1 2 1 1 0 1 0 1 1 0 2 0 0 0 0 1 0 0 1 0 0 0 0 0 2 1 1 0 0 0 0 0 0 0 1 1 0 1 0 0 0 0 1 0 0 0 0 0 1 2 2 2 1 0 0 0 1 0 2 0 0 1 1 1 1 1 2 0 1 1 0 1 1 1 2 1 0 1 1 2 1 2 0 0 1 1 1 0 1 1 2 2 1 1 0 2 0 1 0 1 1 0 0 0 0 2 2 1 1 0 0 1 2 0 2 0 0 0 1 2 0 0 2 2 0 0 1 2 2 2 0 0 0 1 1 1 1 0 0 1 2 2 0 1 0 1 1 0 1 0 0 0 0 1 0 0 1 0 1 0 0 1 0 2 0 0 0 2 1 1 1 1 1 1 2 1 2 1 0 2 1 0 1 1 1 1 0 0 0 0 0 0 0 0 0 0 0 1 0 1 0 2 1 1 0 0 0 0 1 1 0 0 1 0 2 0 2 0 1 0 0 0 1 1 1 1 1 2 0 0 0 1 0 1 2 0 1 0 0 0 0 0 0 1 1 1 2 1 0 1 0 0 0 2 0 2 0 1 1 0 0 2 2 1 1 1 1 0 0 1 1 1 0 0 0 0 1 0 0 1 1 2 0 0 0 0 0 0 2 0 0 2 0 1 1 0 0 1 0 1 1 1 0 0 0 0 0 0 0 0 1 0 0 0 0 0 1 1 1 1 0 0 0 0 1 0 0 0 0 1 1 0 2 2 0 0 1 0 2 2 1 1 1 0 0 2 0 0 0 0 2 0 2 0 1 1 1 0 0 1 1 1 2 0 2 1 1 0 1 1 0 1 1 1 0 2 2 0 2 1 0 1 1 1 2 0 2 1 0 1 2 2 2 0 1 0 1 0 0 1 0 0 0 1 1 1 1 1 1 1 1 0 0 1 1 1 0 0 2 2 0 1 1 2 2 1 1 2 1 2 2 0 1 1 1 0 0 0 0 1 1 1 1 1 0 1 0 0 1 1 0 0 1 0 0 0 1 0 0 0 0 0 1 0 1 1 0 2 0 2 1 1 0 0 0 0 0 0 1 1 1 1 0 0 0 0 2 1 2 0 2 1 0 0 1 0 0 0 2 0 1 0 0 0 0 0 0 0 0 0 2 2 2 0 0 1 0 0 0 2 0 2 0 0 2 0 1 0 1 1 1 1 0 0 1 1 2 0 1 0 0 0 2 2 0 0 0 1 2 2 2 0 0 2 1 0 2 1 0 0 0 1 0 0 0 1 0 2 0 2 2 0 0 0 2 0 0 0 0 1 0 2 0 0 0 0 0 0 0 0 0 0 2 2 0 1 0 0 1 0 2 1 2 2 0 0 0 1 1 0 0 1 2 1 1 0 2 1 0 1 1 1 0 2 2 0 0 1 0 1 1 1 0 0 0 0 0 0 0 0 2 0 0 0 0 0 1 2 0 1 1 2 0 0 2 0 0 1 1 1 0 0 1 0 0 1 1 1 1 2 2 0 2 0 2 0 2 2 1 0 0 0 0 0 1 0 1 0 0 2 1 1 0 0 2 0 0 0 0 2 1 1 1 1 1 1 1 0 2 2 0 0 0 0 0 0 2 1 1 0 2 0 0 1 1 1 1 0 0 0 0 0 0 0 0 2 2 0 1 1 1 0 0 0 0 1 0 0 0 0 2 1 0 0 0 0 0 0 1 2 2 0 1 0 0 1 0 0 0 0 0 0 0 1 0 0 1 0 1 2 1 1 0 0 1 0 2 0 0 2 1 0 1 0 0 0 0 0 0 1 1 0 1 1 0 0 1 2 1 0 0 1 2 0 1 0 2 1 2 1 0 0 0 1 1 0 0 0 1 1 0 0 1 1 0 2 0 2 0 0 0 0 2 0 0 2 0 1 0 0 1 2 0 1 0 0 0 1 1 0 1 0 0 1 0 0 2 0 1 0 1 1 1 0 2 1 0 0 2 0 0 1 1 2 0 0 0
145 0 0 2 0 0 1 2 0 1 0 0 0 0 0 0 0 1 1 1 1 1 0 1 1 1 1 0 0 0 1 0 1 1 1 1 1 2 0 0 0 0 0 0 2 1 1 0 0 0 0 0 1 1 0 1 0 1 2 1 1 1 1 1 0 0 1 2 1 1 0 1 2 0 1 2 1 1 1 0 1 0 2 0 1 0 0 0 1 1 0 0 0 2 0 2 2 1 1 2 1 2 0 1 1 1 1 0 0 0 0 1 1 1 2 2 1 0 0 2 2 0 2 2 1 0 0 1 2 0 0 1 0 1 1 1 0 0 0 1 1 1 0 0 1 0 1 0 1 1 0 0 0 0 0 0 0 0 0 0 1 0 1 1 1 2 0 2 0 1 1 0 0 2 2 0 2 1 1 1 1 1 0 1 1 0 1 1 0 2 2 0 0 1 1 0 0 0 0 0 0 1 0 2 2 0 2 0 0 0 0 0 1 0 0 2 0 1 1 1 1 1 1 0 0 0 1 1 0 1 0 0 0 0 1 0 0 2 2 0 0 1 2 2 2 0 0 0 0 0 0 0 2 0 0 0 0 0 0 0 0 0 0 0 1 1 0 1 1 0 2 0 1 0 0 0 1 1 1 0 1 2 2 1 0 2 1 1 1 2 0 0 1 0 2 0 1 2 0 1 0 0 1 1 0 0 0 1 1 0 0 1 2 0 0 0 2 0 0 0 1 1 1 1 2 1 1 0 0 0 1 2 0 2 0 0 0 1 1 1 1 1 1 1 0 0 0 0 1 1 1 0 0 1 0 1 1 0 1 0 1 1 1 0 1 1 0 2 0 0 0 2 0 1 0 0 1 2 1 1 0 1 0 0 1 0 0 1 1 0 0 0 1 0 2 1 2 0 1 2 1 2 0 2 1 0 1 0 0 0 0 0 1 1 2 2 0 2 0 0 0 2 1 1 0 2 0 1 2 0 1 1 0 2 0 0 1 1 0 0 2 0 2 0 1 0 0 2 2 0 0 1 0 1 0 0 0 2 0 2 0 0 0 0 0 2 0 1 0 1 2 2 1 1 2 0 2 2 1 0 1 1 0 1 1 0 0 0 1 0 1 0 0 1 0 0 1 0 0 2 0 2 1 1 1 1 1 1 0 1 0 1 0 0 0 1 0 2 0 2 2 0 1 0 0 0 0 0 0 0 2 0 0 0 0 0 2 2 1 1 0 1 2 2 2 1 1 0 1 1 0 1 0 0 2 0 1 1 1 1 0 0 1 1 0 0 0 1 1 1 1 1 1 0 1 0 0 0 0 0 2 1 2 0 1 0 0 0 0 0 0 0 2 0 0 0 0 0 0 0 0 1 1 1 0 1 2 1 1 1 1 1 0 0 0 0 0 0 1 0 0 0 0 0 0 1 1 1 0 0 1 0 0 0 2 0 2 0 0 1 1 0 0 1 2 2 2 0 0 1 1 1 0 0 0 0 0 1 0 0 0 0 1 1 1 2 1 2 1 1 1 1 1 0 0 0 0 0 1 1 0 2 2 2 2 2 2 1 0 1 0 0 1 0 0 1 2 0 0 1 0 0 0 0 1 0 1 1 1 0 1 0 0 0 0 1 0 1 1 0 1 0 2 0 1 1 1 0 0 0 0 0 1 0 1 1 2 1 1 2 1 1 0 0 0 0 0 0 0 0 0 0 1 1 0 1 0 0 0 0 0 0 2 0 0 2 2 1 0 1 1 1 1 0 0 1 0 1 0 0 0 1 2 0 2 0 2 1 0 2 0 2 2 1 0 0 1 1 0 1 0 1 0 0 1 0 0 1 0 1 1 1 2 2 0 0 0 0 2 2 2 2 0 2 2 0 0 0 0 1 0 1 0 0 0 1 0 1 1 1 1 0 0 0 0 0 0 1 0 0 2 2 0 0 2 0 0 0 0 0 2 0 1 0 0 1 1 0 2 0 0 0 0 1 1 2 0 0 1 2 2 0 0 0 0 0 1 0 0 0 1 1 0 2 2 0 2 0 0 0 0 2 2 1 2 1 0 0 0 1 0 1 1 0 1 1 0 1 1 0 1 0 2 1 0 0 1 2 0 1 0 1 0 1 0 1 0 0 0 0 0 0 2 1 0 0 0 1 1 0 1 0 1 0 1 0 1 0 0 0 0 1 0 0 0 0 0 1 1 0 0 0 0 0 0 1 0 0 1 0 0 1 1 0 0 0 1 1 0 2 1 0 0 1 0 0 0 0 0 0 0 0
146 0 2 1 0 0 1 2 0 2 0 0 0 1 0 0 0 1 1 1 1 1 0 0 0 0 0 0 0 0 1 1 0 2 1 0 2 2 0 0 0 0 1 1 2 2 0 0 0 0 0 0 1 1 1 2 0 0 2 0 1 1 2 1 0 0 1 2 0 0 0 0 2 0 2 2 0 0 0 0 0 0 2 1 1 0 0 1 2 2 0 1 1 1 0 1 0 1 0 1 0 2 0 1 1 1 2 1 1 0 0 2 0 0 0 0 0 1 1 0 1 0 2 2 2 0 0 1 2 1 1 2 0 0 1 0 1 0 0 0 0 2 0 0 1 0 0 1 0 0 0 0 2 1 1 0 0 1 0 0 1 0 1 2 0 1 0 0 0 1 1 1 2 0 2 0 2 1 1 1 1 1 0 2 1 1 1 0 0 2 1 0 2 0 2 2 2 0 0 0 0 1 0 2 1 1 1 0 0 0 2 0 1 0 0 2 0 1 1 1 1 2 1 1 0 0 1 1 0 0 1 1 0 0 1 0 0 2 2 0 0 0 2 2 2 0 0 0 0 1 1 1 2 0 0 1 1 2 0 0 0 0 0 0 0 0 1 0 1 1 0 0 0 1 0 0 1 0 2 0 0 0 1 2 0 1 0 2 0 2 0 0 1 0 2 1 1 1 1 1 1 1 1 1 1 0 0 1 2 0 0 2 2 0 1 0 2 1 2 0 0 0 0 1 1 0 0 0 0 0 1 1 0 2 0 0 0 0 2 1 1 1 1 0 0 0 0 0 0 1 0 0 0 0 0 0 0 0 0 1 0 1 0 1 0 1 0 0 2 0 2 0 0 0 0 0 1 0 0 2 1 0 0 0 0 0 0 0 0 1 0 0 1 0 1 1 2 1 0 0 0 0 0 1 1 0 0 0 0 0 0 0 0 0 0 1 1 0 0 1 1 1 0 2 1 2 2 0 1 1 0 0 0 1 1 1 0 2 0 0 0 0 2 1 0 2 0 0 2 2 0 0 0 0 0 0 0 0 0 0 2 0 0 1 0 1 1 1 0 0 0 0 1 1 0 0 0 2 1 1 1 1 1 2 2 1 0 1 0 0 1 2 0 1 0 0 2 1 1 2 0 2 1 1 1 1 2 1 0 2 0 0 1 0 1 1 0 0 1 2 2 0 2 2 1 2 1 1 0 1 1 1 0 1 0 0 0 0 2 2 1 0 2 1 1 1 0 0 0 0 0 0 0 0 2 0 0 2 1 0 1 0 0 2 0 0 0 0 0 0 1 2 1 0 0 0 1 1 0 1 2 1 1 0 1 0 0 0 0 0 0 0 1 0 0 1 1 0 0 0 0 2 1 1 0 1 1 1 1 1 2 0 1 1 1 1 0 0 2 0 0 0 0 0 0 1 1 1 0 0 1 0 0 0 1 1 1 0 0 1 1 1 0 1 1 1 1 0 0 1 0 2 0 0 0 0 0 1 1 0 0 0 1 1 2 2 0 0 1 0 0 1 0 0 0 1 1 2 2 2 2 0 2 1 2 2 1 2 0 0 1 1 0 1 1 0 1 1 0 0 0 0 0 2 1 0 1 1 2 1 1 0 1 1 0 0 0 1 1 0 0 0 0 0 0 2 0 0 0 0 0 1 1 0 1 1 2 1 0 1 1 1 0 0 0 0 0 0 0 0 0 0 0 0 0 1 0 0 0 0 0 1 2 0 1 0 1 1 0 2 0 0 0 1 1 0 0 0 1 1 1 1 0 0 1 2 1 2 0 2 2 2 2 0 1 1 0 0 0 1 0 2 0 0 1 1 1 0 1 2 0 0 1 1 1 0 0 1 1 1 1 1 0 2 2 0 0 0 2 0 1 1 1 1 0 0 0 0 0 0 0 0 1 0 1 0 1 0 0 0 2 2 0 0 2 0 0 0 1 1 0 0 0 0 0 1 1 0 2 0 0 0 0 1 1 1 0 1 1 2 1 1 0 0 0 0 0 0 1 0 0 1 0 1 2 1 1 0 0 0 1 1 2 0 1 1 0 0 0 0 0 0 1 0 1 1 0 0 1 0 0 1 2 0 0 0 0 0 0 0 0 2 1 2 1 1 1 1 0 0 0 0 2 1 2 0 0 0 0 0 2 0 1 0 1 0 0 0 0 0 0 1 0 0 0 0 1 0 1 1 0 0 0 0 1 1 0 0 2 0 0 2 0 2 0 0 2 1 0 2 1 0 0 1 0 0 1 0 1 1 2 0
147 1 1 2 0 1 2 2 1 1 0 0 1 1 0 1 0 2 1 1 1 0 0 0 0 0 0 0 1 1 1 0 0 1 1 1 1 1 1 1 1 1 1 1 1 0 2 0 0 1 1 0 0 0 1 1 0 0 1 1 1 1 1 1 0 0 1 0 0 0 0 0 2 2 2 2 0 2 2 0 2 0 2 0 1 0 0 1 2 2 1 1 0 2 0 1 0 0 0 1 0 2 1 0 1 0 2 2 2 0 0 2 0 1 1 0 1 0 0 1 1 1 2 2 1 0 0 1 2 1 0 0 0 0 0 0 0 0 0 0 0 2 0 0 1 0 0 0 0 1 1 0 0 0 1 0 1 0 0 0 0 0 2 2 1 2 2 2 0 1 1 0 1 1 2 0 2 2 2 2 2 2 1 2 2 0 1 2 0 0 0 1 1 1 2 1 2 0 0 0 0 0 1 1 0 1 1 1 1 0 1 0 1 0 0 2 0 0 2 0 2 2 2 2 0 1 1 0 0 0 0 0 0 0 1 0 0 2 2 0 0 0 2 1 1 0 0 0 1 1 1 1 0 0 0 2 0 2 1 0 0 1 0 0 0 0 0 0 0 0 1 1 0 0 1 1 0 0 1 0 0 1 1 2 0 1 1 2 0 2 0 0 1 0 2 1 1 1 0 2 0 0 0 0 0 0 0 0 0 1 0 1 2 0 2 0 2 0 0 0 1 1 1 1 1 0 0 0 0 0 2 2 1 1 0 0 0 2 0 1 1 1 2 1 2 2 0 1 1 1 0 0 0 0 0 0 0 0 0 0 0 0 2 0 2 1 0 2 1 0 1 1 1 1 0 0 1 2 0 2 0 2 0 1 1 0 1 0 0 0 0 1 1 0 2 1 1 0 1 1 1 1 0 1 0 0 1 0 0 0 1 0 1 0 1 1 1 0 0 0 0 0 0 1 1 2 1 0 2 1 1 0 0 1 1 1 0 1 0 0 1 0 2 0 0 1 0 2 2 1 0 1 0 2 1 1 0 1 0 1 1 0 1 0 0 1 1 1 0 1 2 2 1 1 2 0 2 1 0 1 2 1 0 1 1 0 0 0 0 0 0 0 0 1 1 0 1 1 1 1 1 2 2 2 2 0 2 1 1 0 0 2 0 0 0 0 0 0 0 1 1 2 2 2 1 1 1 0 0 0 2 0 0 0 0 1 0 1 1 1 0 1 2 1 1 2 0 1 2 1 0 0 0 0 1 1 0 1 0 1 0 0 0 0 1 0 0 2 1 0 0 0 0 0 0 0 0 0 0 0 2 0 1 0 1 0 0 1 0 0 1 1 2 0 0 0 0 0 0 0 0 2 0 2 0 2 1 0 1 1 1 0 0 0 1 0 0 0 0 0 0 0 0 1 1 0 0 2 0 0 1 0 0 0 2 1 2 0 0 0 2 1 0 1 1 1 1 0 1 1 0 2 1 0 1 1 0 1 1 1 1 0 0 1 1 1 0 2 1 0 0 1 0 0 0 0 1 2 2 2 2 1 2 1 1 1 1 0 0 2 0 0 0 0 0 1 2 0 0 1 0 0 0 1 0 0 1 1 2 1 1 0 0 2 0 2 0 1 1 0 0 0 1 0 0 1 0 2 0 0 0 2 0 0 0 0 2 1 0 1 1 1 0 0 0 1 0 0 0 0 0 0 0 0 0 1 1 0 1 0 0 1 2 0 0 2 2 1 0 1 1 1 2 0 0 0 0 1 1 1 1 2 1 0 2 2 1 1 1 2 0 1 2 2 0 0 1 1 0 1 0 1 0 0 1 1 1 0 1 2 0 0 1 1 1 0 0 0 1 1 1 2 0 2 2 0 0 0 1 0 1 1 1 2 0 2 0 0 1 1 1 0 0 0 0 0 0 0 0 1 1 1 0 0 2 0 0 0 0 0 1 0 0 0 1 0 0 0 0 0 0 0 0 0 0 1 0 2 1 1 0 2 0 0 0 0 0 0 0 0 0 0 0 2 1 0 1 0 0 0 0 1 2 0 0 0 1 1 0 1 1 1 1 0 1 1 0 1 2 0 0 2 2 0 1 0 1 0 0 0 0 2 0 0 1 1 1 1 0 1 0 0 0 0 0 0 1 0 0 0 2 0 2 0 0 0 0 1 0 1 1 0 0 2 2 0 1 0 0 0 0 0 0 0 0 0 1 1 1 1 1 1 0 2 0 0 2 0 0 1 0 0 0 2 0 1 0 0 0 1 0 0
148 1 2 0 0 0 0 1 0 2 0 0 0 1 0 1 0 1 1 0 1 0 1 0 0 0 0 0 0 1 1 0 0 0 1 2 0 2 0 0 0 0 0 0 1 0 0 1 0 1 0 0 1 1 0 1 0 0 1 1 0 1 1 2 0 1 1 0 1 1 1 1 2 0 1 2 1 0 0 1 0 0 2 0 0 0 0 0 2 2 0 0 0 2 0 2 1 1 1 2 1 2 0 2 0 0 2 1 2 1 0 1 1 1 1 0 0 0 0 2 2 0 2 2 0 1 0 1 1 0 0 0 0 2 1 2 0 0 0 2 1 2 0 1 1 0 1 0 0 1 1 0 0 0 0 0 0 1 0 1 2 1 1 1 1 2 1 0 0 0 0 0 1 1 1 0 0 1 0 1 1 1 0 1 0 0 0 1 0 1 0 1 0 1 1 1 1 0 0 0 0 1 0 0 1 1 2 0 1 0 1 0 0 0 0 2 0 0 1 1 1 0 2 1 0 2 1 2 0 2 0 0 0 0 2 0 0 2 2 1 0 1 2 1 2 0 0 0 0 0 0 0 1 0 0 2 0 0 0 1 0 0 0 0 1 1 1 0 1 1 0 2 2 0 0 0 0 2 1 0 1 2 2 2 0 1 0 2 0 2 0 0 0 0 2 1 0 1 0 2 0 1 1 1 0 0 1 1 1 1 0 1 2 2 2 0 1 0 1 0 1 1 2 0 1 0 0 0 0 0 1 1 0 1 0 0 0 1 1 0 0 0 1 0 0 0 1 1 0 0 0 0 0 0 0 1 2 0 0 0 0 0 2 0 1 0 0 1 2 0 2 0 0 0 1 1 2 1 1 1 1 1 0 1 2 0 2 0 0 1 0 0 0 0 2 1 1 0 0 0 0 0 0 1 1 0 0 1 0 0 0 1 1 0 2 2 0 0 0 0 0 0 0 0 1 2 1 0 0 0 0 0 0 2 1 1 0 2 0 0 0 0 2 2 0 1 0 0 2 2 0 0 0 2 2 0 2 1 1 1 2 0 0 1 0 1 1 1 0 0 0 1 0 0 1 0 1 2 1 0 1 2 0 0 2 1 0 0 1 0 1 1 0 2 2 0 2 1 1 2 0 2 1 0 2 1 2 1 0 1 0 1 1 0 1 0 0 0 1 1 1 1 2 2 1 2 1 0 0 1 1 0 0 1 0 0 0 0 0 0 1 1 1 1 2 2 0 1 1 1 0 0 0 0 0 2 0 1 0 1 0 0 0 0 0 1 1 2 0 0 1 1 0 0 0 0 1 2 0 2 2 0 0 0 1 0 0 0 1 1 0 0 0 0 0 1 0 0 0 0 0 1 1 2 0 2 1 0 1 1 1 1 0 1 2 1 0 0 1 0 0 0 0 1 1 1 1 1 0 0 1 0 1 0 2 1 2 0 0 2 1 1 0 0 2 2 1 0 0 0 2 1 0 1 0 0 0 1 1 0 0 0 0 0 0 0 0 0 0 0 0 0 1 0 0 0 0 0 0 0 1 0 2 2 2 1 1 1 0 0 0 0 0 0 0 1 1 0 0 1 0 0 0 0 1 0 0 1 1 0 1 0 0 1 0 0 0 0 0 0 0 0 0 0 0 1 0 0 1 0 0 0 0 0 0 0 0 1 0 1 1 1 0 0 1 1 0 0 1 1 1 1 1 0 0 0 0 1 1 0 1 1 2 1 0 0 1 1 0 2 0 0 1 0 0 0 0 2 0 0 0 0 2 0 2 0 2 2 1 2 1 1 2 1 0 0 1 1 0 1 1 1 0 0 1 1 0 0 1 2 0 0 0 0 2 0 0 1 1 2 2 2 0 2 1 0 0 0 0 0 0 2 1 1 0 1 0 0 0 0 0 0 1 1 1 1 1 1 0 0 1 1 0 0 2 0 0 0 0 1 0 0 1 0 1 1 0 0 1 0 1 0 0 1 2 1 0 1 2 2 2 0 0 0 0 0 0 0 0 0 1 2 0 2 1 0 1 0 0 0 0 2 2 1 1 1 0 1 0 1 0 1 0 0 0 0 0 0 1 1 0 1 2 1 2 0 1 1 0 1 0 2 0 2 0 0 0 0 0 1 0 0 1 2 2 1 1 0 0 1 2 0 1 1 0 0 0 0 0 0 1 0 0 1 0 0 1 0 2 0 0 0 0 0 0 1 0 0 1 1 1 1 0 0 0 0 0 0 0 2 0 1 0 2 1 0 0 0 0 0 2 2
149 0 1 1 0 1 1 2 1 1 0 0 0 0 0 0 0 1 1 0 1 0 0 1 1 1 1 0 0 0 2 1 0 0 2 0 2 2 0 0 0 0 0 0 1 0 1 0 0 0 0 0 0 0 0 0 0 0 2 2 0 2 1 1 0 0 1 2 1 1 0 1 2 0 2 2 0 1 1 1 0 0 2 0 2 1 1 1 2 2 0 1 2 1 0 1 0 2 2 2 2 2 0 0 1 1 1 2 1 0 0 1 1 2 2 0 1 0 0 2 2 0 2 1 0 2 0 1 1 0 0 0 0 0 0 0 0 0 1 1 2 1 0 0 0 0 0 0 0 0 0 0 0 0 0 0 0 2 0 0 0 0 1 2 2 1 1 0 1 0 0 0 0 2 1 0 2 0 0 0 0 0 0 0 0 0 0 2 1 0 1 2 1 0 1 1 2 0 0 1 1 0 0 1 1 1 1 2 1 0 1 0 0 0 0 2 0 0 2 0 2 0 1 1 0 0 1 1 1 1 0 0 0 0 0 0 0 2 2 0 0 0 2 1 2 0 1 0 0 0 0 0 0 0 0 2 0 1 0 1 1 1 0 1 0 0 0 1 1 1 0 0 0 2 0 0 1 1 1 0 1 2 2 2 0 2 0 2 0 2 0 1 1 0 2 0 1 1 0 0 1 0 1 1 1 0 0 0 1 0 0 1 1 0 1 0 2 0 0 0 2 2 1 1 0 0 0 0 0 1 1 2 1 2 0 0 0 2 0 0 0 0 1 0 0 0 1 0 0 2 2 0 0 0 0 1 0 0 0 1 0 2 1 0 0 0 0 0 2 0 2 0 1 1 0 0 1 1 0 2 1 0 0 0 1 1 1 0 0 2 1 2 0 0 2 2 2 1 1 0 0 0 0 2 2 0 0 0 1 1 0 1 0 0 0 0 2 0 0 0 0 0 0 1 1 2 1 1 2 0 0 1 0 2 1 0 1 0 0 1 1 0 2 0 2 0 0 0 1 0 1 1 0 1 0 0 0 1 0 2 1 0 0 0 0 1 1 2 0 0 0 0 2 2 0 1 0 1 0 0 2 1 0 1 1 0 0 1 0 1 1 1 0 1 0 0 2 2 2 1 1 1 2 2 2 0 2 0 1 1 1 0 2 1 0 2 0 0 1 0 0 2 1 2 1 1 0 0 1 1 1 1 0 1 2 0 0 0 1 1 1 1 1 0 1 2 0 1 1 2 0 1 0 0 2 0 0 0 2 0 0 0 1 0 0 1 0 1 0 0 0 0 1 0 1 0 1 2 0 2 2 0 2 0 2 0 0 0 0 0 0 0 0 1 2 0 0 0 0 0 0 2 2 0 0 0 2 1 2 1 0 0 0 2 0 2 0 0 0 0 0 0 0 1 1 0 1 0 0 0 2 0 1 0 2 2 2 0 0 0 2 1 0 0 2 2 2 0 0 2 0 2 0 0 0 0 0 0 0 0 0 0 2 0 0 0 0 0 1 1 0 1 2 0 0 1 1 0 0 0 2 0 2 0 0 1 1 0 0 1 0 0 1 0 1 0 1 1 0 2 0 0 0 1 1 0 1 2 2 1 1 0 0 0 0 0 0 0 0 0 0 0 0 0 1 0 0 0 0 0 0 1 0 1 2 1 1 0 1 1 0 0 1 0 1 0 0 0 1 1 1 1 0 0 0 1 1 0 1 0 0 0 2 0 0 0 2 2 0 2 0 0 1 2 2 0 0 0 1 1 2 2 1 0 1 1 1 2 1 2 0 1 2 1 1 1 0 1 0 2 0 2 0 0 1 1 1 0 0 2 0 0 1 1 1 0 0 1 0 0 0 1 0 2 2 0 0 0 1 0 1 1 2 1 0 2 0 0 2 1 1 2 2 1 2 1 1 1 0 0 2 2 0 1 1 1 1 2 0 0 1 0 0 0 0 0 1 0 2 1 2 0 0 1 1 2 1 2 1 1 1 1 0 0 0 0 0 1 0 0 1 2 0 1 1 1 0 0 0 0 0 2 2 1 1 1 1 1 0 1 0 1 1 0 1 1 0 1 2 1 1 1 2 1 0 0 1 1 0 0 0 1 0 1 0 0 0 2 0 0 0 1 2 1 1 0 0 2 1 1 2 0 1 0 0 0 1 1 1 1 1 0 1 0 2 0 0 0 1 1 0 0 0 0 1 1 0 0 0 0 0 0 0 1 0 0 1 1 0 2 0 2 0 2 0 0 0 1 1 1 1 1
150 0 2 1 0 0 0 2 2 1 0 1 1 0 0 0 0 2 0 0 2 0 0 1 1 1 1 0 1 1 1 0 2 1 1 0 2 1 0 0 1 1 0 1 2 1 1 0 0 1 2 0 1 1 1 1 1 0 0 0 1 2 1 2 0 1 1 1 0 0 0 0 2 0 2 2 0 0 0 0 1 0 2 0 1 0 0 1 2 2 0 1 0 2 0 1 1 1 1 2 0 2 0 1 1 1 2 0 1 1 0 1 0 2 2 0 1 0 0 2 2 0 1 1 1 1 0 1 1 0 0 1 0 1 0 0 0 0 0 2 1 1 0 0 2 0 1 0 0 0 0 0 1 1 0 0 0 1 0 0 2 0 1 2 1 1 0 0 1 1 1 2 1 1 1 0 1 0 0 0 0 0 0 2 1 0 1 1 0 0 1 1 0 0 0 0 1 0 0 0 0 1 0 1 1 1 2 1 1 0 1 0 1 1 0 2 0 0 0 1 1 1 2 2 0 0 0 2 0 2 0 0 0 1 2 0 0 2 2 0 0 1 2 1 1 0 0 0 0 0 0 0 0 0 0 2 1 2 0 0 0 0 0 1 1 0 0 0 1 0 1 0 0 1 0 0 1 1 0 0 0 1 2 2 0 2 1 2 0 2 0 0 1 0 2 1 1 1 1 1 1 0 1 1 1 1 1 0 1 0 0 2 0 0 1 1 2 1 0 0 2 2 0 1 2 0 0 0 0 0 2 2 1 2 0 0 0 2 0 0 0 0 2 0 1 1 0 1 0 0 0 0 0 1 0 1 1 0 1 1 1 2 1 0 0 1 0 1 1 0 1 1 0 0 0 0 1 0 0 2 1 0 0 0 0 0 0 0 0 1 0 0 0 0 2 0 0 0 1 1 1 1 0 2 2 2 0 1 0 0 0 0 0 0 1 2 0 1 0 0 0 1 0 0 1 2 1 0 2 1 1 0 0 2 2 2 0 1 0 0 0 0 2 0 2 0 0 0 0 1 1 0 0 1 0 0 0 1 1 0 2 0 0 2 0 0 2 2 0 0 0 1 0 0 1 0 1 1 0 1 0 2 1 1 2 0 0 0 0 0 1 1 0 2 0 0 2 2 2 1 1 2 0 0 0 2 1 0 1 0 1 1 1 0 1 0 0 1 1 2 2 0 1 1 0 1 0 2 0 2 0 2 0 1 0 0 0 1 2 1 0 1 1 0 1 1 0 1 1 1 1 0 0 0 1 1 0 1 0 1 0 0 0 0 0 0 0 2 1 0 1 2 1 0 1 0 1 0 0 0 1 0 2 0 2 1 1 0 1 0 1 0 0 0 0 0 0 0 0 0 0 2 0 2 0 2 1 0 0 0 0 0 0 0 2 0 0 0 1 0 0 0 0 1 1 1 1 1 0 0 1 0 0 1 1 0 1 0 0 2 2 1 0 2 2 1 1 0 0 2 0 1 0 1 1 1 0 1 1 0 0 0 0 0 0 1 0 1 0 0 1 0 0 0 1 0 0 0 1 1 0 1 2 1 2 1 0 1 0 1 1 1 0 0 0 0 0 0 0 1 1 0 0 1 2 0 0 1 1 0 1 0 0 1 0 1 0 0 0 0 0 2 0 0 0 1 0 0 2 1 1 1 1 0 1 1 1 0 0 0 0 0 0 0 1 0 1 0 1 1 1 1 0 0 0 1 0 1 0 0 1 2 2 1 0 0 1 1 0 2 0 0 1 0 0 0 0 1 0 1 0 0 1 1 2 1 1 2 1 2 0 1 2 0 1 0 1 1 0 1 0 2 0 0 0 0 0 0 0 2 0 1 0 0 2 0 0 1 1 1 0 1 0 2 2 0 0 0 0 0 0 2 1 0 0 1 1 1 2 0 0 1 2 2 2 2 2 0 0 0 1 1 0 0 1 0 0 1 0 0 2 0 0 0 0 1 0 0 1 0 1 0 1 1 2 2 0 1 2 2 2 0 0 0 0 0 0 1 0 0 0 2 1 1 1 0 1 1 0 0 0 2 2 0 0 1 0 1 0 0 0 0 0 1 2 1 0 0 2 1 0 2 1 0 0 0 1 2 1 0 0 2 0 1 0 0 0 1 0 1 0 0 2 2 1 0 0 0 0 0 1 0 1 0 0 0 2 0 0 0 2 0 0 1 2 0 0 0 1 0 0 1 0 0 0 1 0 0 1 0 0 1 0 2 0 0 2 1 1 1 0 0 1 1 0 0 0 0 0 0 0 0
151 0 1 2 0 0 2 1 1 1 0 0 0 0 0 0 0 0 0 0 2 0 0 0 0 0 0 0 0 1 1 0 1 1 0 1 1 2 1 1 1 1 1 1 1 0 2 0 0 2 0 0 0 0 0 1 0 0 2 1 1 2 2 2 0 0 2 1 1 0 0 1 2 0 2 2 0 1 1 0 1 0 1 1 2 0 0 2 2 2 1 1 1 1 2 2 0 1 1 1 1 2 0 2 0 0 2 0 0 0 0 1 0 0 1 2 1 1 0 1 2 0 2 2 2 0 0 1 1 0 0 0 0 0 1 0 0 0 1 0 1 1 0 0 1 0 1 0 0 0 0 0 2 2 0 0 0 1 0 0 0 0 1 2 1 2 2 1 1 0 0 2 0 2 1 0 1 1 1 1 1 2 0 1 1 0 1 1 0 1 1 0 2 0 2 1 1 0 0 0 0 1 0 0 1 1 2 1 0 0 1 0 1 0 0 2 0 0 2 1 1 0 1 1 0 0 1 2 1 2 0 0 0 0 1 0 0 2 2 0 0 0 2 1 1 0 0 1 1 0 0 0 2 0 0 1 0 2 1 1 1 2 0 0 1 0 0 1 2 1 1 0 0 2 0 0 0 2 1 0 1 2 2 2 0 2 1 1 0 1 1 0 0 1 2 2 0 2 0 2 0 1 0 0 0 1 1 0 1 0 0 1 1 0 0 0 1 0 0 0 0 0 0 1 2 0 0 0 0 1 2 1 0 0 0 0 0 1 1 1 0 1 1 0 1 1 0 0 0 1 1 0 1 0 1 1 0 0 0 0 0 0 0 1 0 0 0 1 2 0 2 0 2 2 0 0 2 2 1 1 1 1 0 0 1 1 0 0 0 1 0 0 1 0 2 1 1 1 0 0 0 0 0 2 1 1 1 0 0 0 0 0 0 1 1 1 1 0 1 0 1 1 1 2 2 2 2 0 0 0 0 0 0 1 0 0 0 0 0 0 2 0 1 1 1 1 0 0 2 1 0 1 0 1 0 0 0 2 1 1 1 0 0 0 0 0 1 2 0 1 1 1 2 2 0 1 0 2 0 2 2 1 0 0 2 0 0 1 0 1 1 1 1 2 2 0 2 1 1 2 0 2 1 1 1 1 1 1 1 1 0 1 0 0 2 0 0 0 1 2 2 0 2 2 1 2 0 0 1 1 1 1 0 1 0 1 1 0 2 2 0 1 1 1 1 2 0 1 1 1 0 0 0 0 2 0 2 0 2 0 1 0 0 0 0 0 0 0 0 0 2 2 1 0 1 0 2 2 0 2 2 0 0 0 0 0 0 0 2 1 0 0 0 0 0 0 0 0 0 0 0 2 1 2 0 2 1 0 0 0 1 0 0 1 1 0 0 0 0 0 0 0 0 0 0 2 2 1 0 0 0 1 0 0 2 1 2 0 0 1 0 0 0 0 1 1 1 0 0 1 1 1 0 0 0 0 0 2 2 0 0 0 0 2 2 2 1 1 0 0 0 0 1 1 0 0 1 1 1 1 2 1 2 2 2 1 2 0 1 1 0 0 0 1 2 0 2 0 0 1 0 1 0 0 0 0 1 1 2 0 0 0 1 1 1 2 0 0 0 0 0 0 0 0 0 0 0 0 1 1 1 2 0 0 1 0 1 0 0 0 0 0 0 1 1 0 0 0 0 0 0 0 0 0 0 1 1 0 0 0 0 2 2 0 2 0 2 2 0 2 0 0 0 0 0 1 0 1 0 0 0 0 1 1 2 2 0 2 0 2 0 2 2 1 0 0 0 0 0 1 0 1 0 0 2 2 1 0 0 2 0 0 0 0 1 0 1 0 1 2 1 1 0 2 2 0 0 0 0 0 0 2 0 0 0 1 1 0 0 0 0 0 2 1 2 1 1 0 0 1 1 1 0 0 2 0 0 0 0 0 1 0 0 0 0 1 0 0 1 0 0 0 0 1 1 1 0 1 2 2 2 0 0 0 0 0 0 0 0 0 0 0 0 2 2 0 2 0 0 0 0 0 2 1 2 1 0 1 1 2 1 1 0 0 1 0 0 0 2 2 0 2 0 2 2 0 0 2 1 0 0 1 0 2 0 1 1 1 0 0 0 0 0 2 2 0 1 0 0 0 2 0 2 0 0 0 0 0 0 0 1 1 0 2 2 0 2 0 2 0 1 0 1 0 0 1 0 0 2 0 0 2 0 1 0 1 1 0 0 1 0 0 0 2 0 0 0 1 1 0 1 1
152 1 2 1 0 0 1 1 1 2 0 0 1 1 0 2 0 1 1 1 1 1 1 0 0 0 0 0 0 1 0 0 1 2 1 0 2 1 0 0 0 0 0 0 2 0 1 0 0 0 0 0 0 0 1 1 0 1 2 1 0 1 2 2 0 0 1 1 1 0 0 0 2 0 2 2 0 0 0 0 2 0 1 0 1 0 0 1 2 2 1 1 0 1 1 1 1 1 1 1 1 2 0 2 0 0 2 2 2 0 0 2 1 2 2 1 2 0 1 1 1 0 2 2 2 0 0 1 2 2 2 1 0 0 1 0 1 0 0 0 0 2 1 0 0 0 0 0 0 1 0 0 0 0 0 0 0 0 0 1 1 1 1 2 1 2 2 1 1 1 1 1 0 2 2 0 1 2 1 1 2 2 0 2 2 0 2 2 1 1 1 0 0 1 1 0 2 0 0 0 0 2 1 0 0 1 2 1 0 0 0 0 1 0 0 2 1 1 1 1 1 0 2 1 0 1 0 1 0 1 0 0 0 1 1 0 0 2 2 0 0 0 2 2 2 0 0 0 0 0 0 0 1 1 0 1 0 0 0 0 0 0 0 0 1 1 0 1 1 1 0 0 0 1 0 0 1 1 2 0 0 0 2 1 1 1 0 2 0 2 2 0 1 0 2 1 0 1 0 2 0 0 0 0 0 1 1 0 1 0 1 2 2 0 1 0 0 0 1 0 1 1 0 1 1 0 0 0 1 1 2 0 0 1 0 0 1 2 0 0 0 0 2 0 0 0 0 1 2 1 1 0 1 0 1 0 1 1 0 2 0 1 1 0 1 1 0 1 2 0 2 0 1 1 0 0 2 1 1 1 0 1 0 0 1 0 0 0 0 0 0 0 2 0 2 1 2 1 0 0 0 0 0 1 1 0 0 1 1 1 0 1 1 0 1 2 0 1 0 0 0 1 0 1 0 0 0 0 2 1 1 0 0 1 0 0 2 1 0 0 1 0 0 0 2 1 2 2 2 0 0 0 0 0 0 0 0 1 1 1 2 0 1 0 0 2 0 2 0 0 0 1 0 0 1 1 1 1 0 0 2 1 0 0 1 0 0 0 0 0 0 1 1 2 1 0 2 2 2 0 2 1 1 1 1 1 1 0 0 2 0 1 1 0 1 1 0 1 1 2 2 0 1 1 0 1 1 0 1 1 1 0 0 0 0 1 1 1 2 2 2 2 1 0 1 1 0 1 1 2 1 0 0 0 1 1 0 0 1 1 0 0 0 0 0 1 1 2 2 2 1 0 1 0 0 0 1 0 0 0 1 0 2 0 2 1 1 0 1 1 0 0 0 0 0 0 0 1 0 0 1 1 2 1 0 1 2 1 2 2 1 1 0 0 1 1 1 0 0 0 0 0 0 0 0 2 2 0 0 0 2 0 1 0 1 0 2 0 0 1 1 0 0 0 2 2 1 0 0 1 0 2 0 1 0 0 0 2 2 1 1 0 2 2 2 2 1 1 0 0 1 0 0 0 1 1 1 0 0 0 2 0 1 1 1 1 1 1 0 1 0 0 0 0 0 0 0 0 0 1 0 1 0 0 2 0 2 2 2 1 0 0 1 1 0 1 0 1 1 0 0 0 0 0 0 2 0 0 0 0 0 1 0 1 2 1 1 0 2 2 0 0 0 0 0 0 0 1 0 0 0 0 1 1 0 1 1 1 0 0 0 2 2 0 0 0 0 1 0 1 1 0 0 0 0 0 0 1 0 0 1 1 0 0 0 1 1 1 0 2 0 2 2 0 0 0 0 1 0 1 0 1 0 0 1 1 1 0 0 2 0 0 1 1 2 1 0 1 1 1 1 1 0 0 0 0 0 0 0 0 1 2 0 1 0 2 0 1 1 1 1 0 1 1 1 1 1 2 0 0 1 1 0 0 2 0 0 0 0 0 1 0 0 0 0 1 1 1 1 0 0 0 0 0 2 2 1 1 1 2 1 1 0 0 0 0 1 0 0 0 0 0 0 1 2 0 2 0 0 0 0 1 1 0 1 1 0 2 0 1 0 1 1 0 2 1 0 0 2 1 0 2 0 1 0 0 0 2 0 0 0 2 0 1 0 0 0 0 0 1 0 0 0 1 0 0 1 1 1 0 2 0 1 0 1 0 0 1 1 1 1 0 1 0 2 0 0 0 0 0 0 0 0 0 0 0 0 0 1 0 0 1 0 0 0 0 0 1 0 2 1 0 0 2 1 0 0 0 0 2 1 2
153 1 1 1 0 0 1 1 1 1 0 0 0 1 0 0 0 1 1 1 1 0 1 0 0 0 0 0 1 2 0 1 1 2 1 0 2 0 0 0 2 2 0 0 2 0 0 0 0 0 0 0 0 1 1 0 0 0 1 1 1 1 1 0 0 1 2 1 1 0 0 1 2 0 2 2 0 2 2 0 2 0 2 0 1 0 0 0 2 2 0 0 1 2 0 1 1 1 1 2 1 2 0 0 1 1 2 2 2 0 0 2 1 1 0 0 0 0 2 0 0 0 2 2 2 0 0 0 2 0 0 0 1 1 0 0 1 0 0 1 2 1 0 0 0 0 0 0 0 1 1 0 0 0 1 0 0 0 0 1 2 0 1 2 0 1 0 2 0 2 1 1 0 2 1 0 1 0 0 0 0 0 0 1 1 0 1 0 0 1 1 0 0 1 2 0 1 0 0 0 0 0 0 1 1 0 2 1 2 1 1 0 1 0 0 2 0 0 2 1 1 0 2 2 0 0 0 1 0 1 0 0 0 0 2 0 0 2 2 0 0 0 2 1 1 0 0 0 1 1 1 1 1 0 0 1 0 2 0 0 0 0 0 2 0 0 1 0 2 2 0 1 0 2 0 0 1 1 1 0 1 2 1 2 0 1 1 1 1 2 1 2 0 0 1 1 0 0 1 0 1 0 1 1 1 0 0 0 1 0 0 2 2 2 1 0 1 0 1 0 0 1 1 1 1 0 1 0 1 1 2 0 0 1 0 0 0 2 0 2 1 1 2 0 0 0 0 0 0 2 0 1 0 0 0 2 0 0 0 0 0 0 1 0 0 0 0 1 2 0 2 0 0 0 1 1 1 2 2 0 1 0 0 1 1 1 1 0 0 2 0 1 0 0 2 0 0 1 0 0 0 0 1 2 2 0 0 1 0 0 1 0 0 0 0 1 1 0 0 0 0 0 1 1 1 2 1 0 1 1 0 1 0 2 0 0 1 1 0 1 1 0 2 0 0 2 0 1 1 0 0 1 0 1 1 1 0 1 1 2 2 0 1 0 0 1 1 2 0 0 0 0 0 0 1 1 1 2 1 1 0 2 0 0 2 1 0 1 1 0 2 2 0 1 1 0 2 1 1 1 1 1 2 2 2 0 2 1 1 1 0 1 1 0 2 0 0 1 0 1 1 1 2 2 0 2 2 1 0 1 1 1 0 1 1 0 1 2 0 0 1 2 2 2 2 1 1 1 1 1 0 0 0 0 1 1 0 1 1 0 1 0 0 2 0 0 0 0 0 0 0 1 1 0 1 0 2 1 0 1 2 1 1 0 1 1 1 0 1 0 1 0 1 0 2 0 1 0 0 0 0 2 1 2 0 2 1 1 1 1 0 0 0 1 1 1 0 0 0 0 0 0 0 0 1 2 2 1 0 0 1 0 1 0 2 0 2 0 0 0 1 0 0 1 1 1 1 1 0 1 1 1 1 0 2 1 0 1 1 0 0 0 0 1 1 2 1 2 0 0 0 0 0 0 0 1 1 1 0 0 1 0 1 1 1 0 1 0 0 1 0 0 0 0 0 1 1 1 0 2 1 1 1 1 1 1 1 0 0 0 1 1 0 1 0 1 0 1 1 0 0 0 0 1 0 1 1 0 1 1 1 1 0 0 1 1 0 1 0 1 0 0 0 1 1 0 0 0 0 0 0 0 0 0 0 1 1 0 1 0 0 0 2 1 0 1 2 2 0 2 0 1 1 1 1 0 0 1 0 0 0 0 0 0 0 2 0 2 1 2 0 1 2 0 0 0 0 1 0 1 0 2 0 0 2 1 0 0 1 2 0 0 0 0 2 0 0 1 2 2 2 2 0 2 2 0 0 0 0 1 0 1 1 1 0 1 0 0 0 0 0 0 0 1 1 0 1 1 0 0 1 1 0 0 1 1 0 0 0 0 2 0 0 0 1 1 1 0 1 0 1 0 1 0 2 2 0 0 1 2 2 0 1 0 0 0 0 0 0 0 0 1 0 2 2 0 2 0 1 0 0 0 1 0 1 0 0 0 0 0 0 0 1 0 0 0 0 0 1 1 0 1 2 0 2 1 1 1 0 0 0 2 0 1 1 1 1 1 1 0 0 0 0 1 1 2 0 0 0 1 2 0 0 0 1 0 0 0 0 0 1 1 0 0 1 1 1 0 2 0 0 1 0 0 0 0 0 0 0 0 0 0 0 0 0 0 0 0 0 2 0 0 0 1 0 0 0 0 0 0 1 1
154 1 0 2 0 1 1 2 1 0 0 0 0 1 0 0 0 2 1 0 2 0 1 1 1 1 1 0 0 1 1 0 0 0 1 0 2 1 0 0 2 2 0 0 2 0 1 0 0 0 0 0 1 2 0 2 0 0 0 2 0 1 1 1 0 0 1 2 1 1 0 1 2 0 2 2 0 0 0 0 1 0 1 1 1 0 0 1 1 1 0 0 2 2 0 0 0 0 0 1 0 2 1 0 0 0 2 1 1 0 0 2 1 2 2 2 2 0 0 2 2 0 1 1 1 1 0 0 0 0 2 0 0 0 0 0 0 0 0 1 1 1 0 0 0 1 0 1 0 0 0 0 0 0 0 1 0 1 1 1 1 0 1 2 0 1 1 2 0 1 1 0 0 2 2 0 1 0 0 0 0 0 0 2 2 0 2 1 0 1 2 1 0 2 2 0 1 0 0 1 1 1 0 0 0 1 2 1 2 0 2 0 1 0 0 2 0 0 0 1 1 1 2 1 0 1 0 1 0 1 0 0 0 0 2 0 0 2 2 0 0 1 2 1 1 0 0 0 0 0 0 0 0 0 0 2 1 2 1 1 1 2 0 1 0 0 1 0 1 1 0 2 0 0 0 0 1 0 1 0 0 0 2 1 0 2 1 1 1 2 2 1 2 0 2 0 2 1 1 2 0 0 0 0 0 1 1 1 1 0 0 1 1 1 1 0 1 1 0 0 2 2 0 1 2 0 2 0 0 0 2 1 0 0 0 1 1 2 0 2 1 1 2 1 0 0 0 1 0 1 0 1 0 0 0 2 0 0 0 0 0 0 2 0 1 2 0 2 1 0 1 1 2 1 1 0 2 2 1 1 0 1 0 0 0 1 1 1 1 0 0 0 1 0 2 1 1 0 1 2 2 2 0 2 1 0 1 1 0 0 0 0 1 1 1 1 1 1 0 0 0 2 0 1 1 2 2 0 2 0 2 0 0 0 0 2 0 0 1 2 1 0 0 0 2 1 2 1 2 1 0 1 0 2 1 0 1 1 0 1 1 0 1 0 0 1 1 2 0 1 1 1 2 2 1 0 1 2 0 0 2 2 0 0 1 0 0 1 0 1 0 2 1 2 1 0 1 2 2 1 1 1 2 1 2 1 2 0 1 1 0 1 1 0 2 0 0 0 0 2 2 0 0 1 0 0 0 0 0 1 1 0 0 0 1 0 1 0 0 0 1 1 2 2 2 1 0 1 1 1 1 0 0 0 2 0 1 0 1 0 1 0 0 0 0 1 1 1 1 1 2 2 0 0 0 0 0 1 0 1 2 0 0 0 0 0 0 0 1 1 1 0 1 0 1 0 0 0 0 0 0 1 2 1 0 1 1 1 1 1 0 0 0 0 1 0 1 0 0 0 0 0 0 1 1 1 1 1 0 0 2 0 0 0 1 0 2 1 0 1 1 2 0 1 1 0 1 0 0 1 1 1 0 1 0 0 1 1 1 0 0 0 1 0 1 1 0 0 0 0 0 0 0 0 0 1 1 0 1 1 0 1 0 0 0 0 0 0 0 2 1 1 0 1 1 1 2 1 0 1 1 0 0 1 2 0 1 2 2 0 1 0 1 1 1 2 0 0 1 0 0 0 0 0 0 1 0 0 0 1 0 1 0 0 0 0 2 0 1 1 0 0 0 0 0 1 0 0 0 1 1 1 0 0 0 1 0 0 1 0 0 1 1 0 0 0 2 1 0 2 0 0 1 1 1 0 0 0 1 1 1 2 2 0 2 0 2 2 0 2 0 2 2 0 0 0 1 0 0 1 0 0 0 0 2 1 0 0 0 1 1 1 0 0 2 0 0 1 0 0 0 0 0 2 2 0 0 0 1 0 1 1 0 1 0 1 0 0 2 0 0 1 0 0 0 0 0 0 0 0 2 2 0 1 0 1 1 2 0 0 2 0 1 0 1 0 1 0 0 0 0 0 0 1 2 2 0 1 2 2 2 0 0 0 0 0 2 0 0 0 0 1 0 2 2 0 2 0 0 0 0 2 1 0 1 0 1 2 0 0 0 0 0 0 1 0 0 0 1 1 0 1 2 0 1 0 1 0 0 0 0 2 0 1 0 0 0 1 0 1 0 0 2 1 1 0 0 0 0 0 2 0 1 0 0 0 1 0 0 0 1 1 0 0 1 0 0 1 1 0 0 0 0 0 1 0 1 0 0 0 0 0 0 1 0 1 2 1 0 2 1 0 0 1 0 1 0 0 0 0 1 0
155 1 1 1 1 1 2 2 2 0 0 1 0 2 0 1 0 1 1 1 1 0 1 0 0 0 1 0 0 0 0 0 0 1 2 0 2 2 0 0 0 0 1 1 1 1 1 0 1 2 0 0 0 0 1 2 0 0 1 0 1 1 2 2 0 1 1 0 1 0 0 0 2 0 2 2 0 0 0 0 1 0 2 0 1 0 0 0 2 2 0 0 1 2 0 1 0 0 0 2 0 1 1 0 1 1 2 0 0 0 1 1 1 2 2 1 2 0 1 1 1 0 1 1 1 0 0 1 1 1 1 1 1 1 0 0 1 0 0 2 2 1 1 0 0 0 0 0 0 2 1 0 1 0 0 1 1 0 0 0 1 1 1 1 0 1 1 1 1 1 1 1 0 2 1 0 2 1 1 1 1 2 0 2 1 0 1 1 0 1 1 1 1 1 2 0 0 1 0 0 0 0 0 0 2 0 2 0 0 0 1 0 0 0 0 2 0 0 2 2 0 0 1 2 0 0 0 1 0 1 0 0 1 0 1 0 0 2 2 0 0 0 2 1 1 0 0 0 0 0 0 0 0 0 0 2 1 2 0 0 0 0 0 1 0 0 0 1 1 1 0 0 0 0 0 0 0 2 2 0 2 2 2 2 0 2 0 1 1 2 1 1 0 0 2 2 0 0 0 0 0 0 0 0 0 0 0 0 0 0 0 1 1 0 1 0 1 1 1 0 0 0 0 1 1 0 0 0 1 1 2 0 0 0 0 0 0 1 1 1 1 1 2 0 2 2 0 0 0 1 1 0 0 0 0 0 1 0 0 2 0 2 1 1 0 0 0 2 1 0 1 1 1 1 1 0 1 1 0 2 0 0 0 0 1 0 0 0 0 1 0 0 1 0 2 2 2 1 0 1 1 2 0 2 2 1 0 1 0 0 0 0 1 1 1 1 1 2 0 0 0 2 1 0 0 2 0 0 1 0 1 0 0 2 1 0 1 1 0 0 1 0 0 0 2 1 2 1 2 1 0 0 0 1 1 1 0 2 1 1 1 0 0 0 0 1 1 2 0 0 0 0 2 2 0 1 0 2 0 1 0 2 0 0 2 0 0 1 1 1 1 2 0 1 1 2 0 1 1 1 1 2 1 1 2 0 2 1 2 0 1 1 0 0 0 1 0 0 1 1 1 0 1 1 0 0 0 2 0 2 0 2 0 0 1 0 1 0 1 1 1 1 1 0 1 2 0 2 2 2 1 0 0 0 1 1 0 0 0 1 0 0 1 1 0 1 1 2 2 1 2 2 1 0 1 0 1 0 0 0 1 0 0 0 0 0 0 0 1 1 0 0 0 0 0 0 0 0 0 1 0 2 2 0 0 0 0 0 1 1 0 0 0 1 1 1 1 0 0 0 0 0 0 0 0 0 0 2 0 0 1 0 0 0 2 0 2 0 1 0 2 1 0 0 1 1 1 0 0 1 0 2 0 0 0 0 0 1 1 0 0 0 0 2 2 2 0 1 1 1 0 1 2 0 0 0 1 0 1 1 1 1 2 2 2 2 0 0 0 1 0 0 0 1 1 1 2 0 0 1 0 1 0 1 0 0 1 0 1 1 0 0 0 2 0 0 0 1 1 1 0 0 1 0 0 1 0 0 0 0 0 0 1 0 2 2 2 0 1 1 0 0 0 0 1 0 0 0 0 0 0 0 0 0 0 1 0 0 0 0 0 1 2 0 0 0 2 1 0 1 1 0 2 0 0 0 0 1 2 2 2 2 0 0 1 2 0 2 1 2 1 1 2 0 0 0 1 1 0 1 1 1 0 0 1 0 0 0 1 2 0 0 0 0 2 0 0 2 2 2 0 2 0 2 2 0 0 0 1 0 1 1 1 0 0 1 1 0 2 1 1 1 1 1 1 1 1 1 0 0 2 1 0 0 1 0 1 0 0 0 2 0 0 0 0 0 0 0 2 0 0 0 0 0 2 1 0 0 2 2 2 0 0 0 0 0 0 0 1 0 0 1 0 2 1 0 1 0 0 0 0 2 2 1 1 1 0 1 0 0 0 0 1 0 2 2 0 0 2 1 0 2 2 1 1 0 0 2 0 1 0 2 0 1 0 0 0 2 0 0 0 0 1 1 1 1 0 1 0 0 2 0 1 0 0 1 1 0 0 0 2 0 0 0 1 0 1 0 1 0 0 1 0 0 0 1 0 0 0 0 0 1 0 2 0 0 2 0 1 2 0 1 1 2 0 0 0 0 0 0 1 2
156 0 1 1 1 0 1 2 1 1 0 0 0 0 0 0 0 2 0 0 2 0 1 0 0 0 0 0 1 2 0 1 0 1 1 1 1 1 0 0 2 2 0 0 0 0 1 0 0 1 0 0 0 1 1 1 1 0 2 0 1 2 0 0 0 0 2 0 1 0 0 0 2 0 0 2 1 1 1 0 1 0 2 0 2 0 0 0 1 1 0 0 1 0 1 1 0 1 1 2 1 2 0 1 1 1 2 1 1 0 0 2 1 2 1 1 1 1 1 0 1 0 1 1 1 1 0 1 2 0 0 1 0 0 0 0 0 0 0 1 0 2 0 0 0 1 0 1 0 1 1 0 0 1 1 0 1 1 0 0 0 0 2 2 1 2 2 1 1 1 1 1 1 1 1 0 0 1 1 1 1 2 0 2 2 1 1 0 0 2 1 0 0 0 2 0 1 1 0 0 0 0 0 1 0 1 1 1 2 0 1 0 1 0 0 2 0 0 0 1 1 0 2 1 0 1 1 2 1 0 1 1 0 0 2 0 0 2 2 0 0 0 2 2 2 0 0 0 0 0 0 0 1 1 1 2 1 1 0 1 1 1 1 2 0 0 0 1 2 1 0 2 1 1 0 0 0 2 2 0 2 0 1 1 1 1 2 0 1 1 1 1 2 0 2 0 1 1 1 2 0 0 0 0 0 0 0 1 1 0 1 1 1 0 2 0 1 0 0 0 0 0 1 1 2 0 0 0 1 1 2 1 0 2 0 0 0 1 1 1 1 1 2 0 0 0 0 0 2 1 0 0 0 0 0 1 0 0 1 0 1 1 0 0 0 2 0 2 2 1 2 0 0 0 0 0 0 1 1 1 0 2 0 0 1 0 1 0 0 1 0 0 1 0 1 0 1 2 0 0 0 0 1 1 1 0 0 1 0 0 0 0 0 0 0 2 0 0 0 2 2 2 0 1 0 0 0 0 2 1 1 0 0 2 2 2 0 2 0 1 1 0 1 2 0 2 0 0 0 1 0 0 0 2 2 1 1 2 1 1 1 0 0 0 0 2 0 2 0 0 1 1 0 0 0 1 0 2 0 2 1 1 0 1 2 1 0 1 0 0 1 1 0 2 2 0 1 1 1 1 1 2 1 0 1 2 2 0 0 1 0 1 1 0 1 0 0 0 1 0 1 2 2 2 0 2 1 0 1 1 1 1 0 0 0 1 0 0 0 0 1 1 0 0 0 2 0 2 2 2 1 0 0 0 2 0 1 0 0 1 0 0 0 0 0 1 1 1 1 2 1 1 0 0 0 0 0 1 0 1 1 1 2 0 1 0 0 0 0 0 0 0 0 0 0 0 0 0 0 1 0 2 0 1 0 2 1 2 1 1 0 0 0 1 0 1 1 0 1 0 0 0 0 0 0 1 2 1 0 0 0 0 2 0 2 1 2 0 0 2 0 1 0 1 2 1 2 0 0 2 0 2 0 1 0 0 0 2 2 0 0 0 1 1 1 1 0 0 0 0 0 0 0 0 0 2 2 0 1 1 1 0 2 1 2 2 0 1 1 1 0 0 0 0 1 0 1 1 0 1 0 1 0 1 2 0 1 1 1 0 1 0 1 1 1 1 0 2 2 0 0 0 0 0 1 1 0 0 0 0 0 0 0 0 0 0 1 0 0 0 0 0 0 0 0 0 0 0 0 0 0 0 0 0 0 1 0 1 0 1 0 1 2 1 0 0 1 1 0 2 0 0 0 0 0 0 0 0 1 1 0 0 1 1 2 1 1 2 0 2 1 2 2 1 0 0 1 1 0 2 0 1 0 1 1 1 0 1 0 0 0 0 1 1 1 0 0 0 2 2 2 2 0 2 2 0 0 0 1 0 0 2 1 2 0 2 0 0 1 0 0 0 0 0 0 0 0 2 1 0 0 0 0 0 1 0 0 0 0 0 1 0 0 0 0 1 1 0 2 0 1 0 2 1 2 2 0 2 1 1 0 2 0 0 0 0 1 0 0 0 1 1 2 0 2 1 2 0 0 0 1 1 1 0 2 1 0 1 0 2 0 1 2 0 1 1 0 1 2 0 0 2 1 1 2 0 2 1 0 0 0 1 0 1 0 0 0 0 0 0 0 0 2 1 1 0 1 0 0 0 2 0 0 1 1 0 2 0 0 0 1 1 0 1 2 0 0 0 0 0 0 0 0 0 0 1 0 0 2 0 0 1 0 2 0 0 1 2 0 2 2 2 0 1 0 0 0 2 2 1 2 1
157 0 1 1 0 0 0 2 2 0 0 0 1 2 0 1 0 2 1 1 1 1 0 0 0 0 1 0 0 1 1 0 0 0 1 0 2 2 0 1 2 1 0 0 1 0 0 0 0 1 0 0 0 0 1 0 0 0 2 0 0 1 1 1 0 0 2 1 1 0 0 0 2 0 1 2 1 1 1 0 1 0 2 0 2 1 1 0 1 1 0 0 0 2 1 2 0 2 0 2 0 0 0 1 1 1 1 1 0 0 0 1 0 1 1 1 1 0 0 1 2 1 2 2 0 1 0 0 2 0 0 0 0 1 1 1 0 0 0 0 0 2 0 0 0 0 0 0 0 1 0 0 0 0 0 0 1 0 0 0 1 1 2 2 2 0 0 1 0 1 1 2 0 2 1 0 2 1 1 1 1 1 0 2 0 0 0 1 0 0 0 1 0 1 2 0 0 0 0 0 0 0 0 1 0 1 2 0 0 0 1 0 1 0 0 2 1 0 1 1 1 0 2 1 0 1 0 1 0 1 0 0 0 0 1 0 0 2 1 1 0 0 2 2 2 0 0 0 0 0 0 0 1 0 0 2 1 2 0 2 1 2 0 0 1 0 0 1 1 1 0 0 0 1 0 0 1 0 1 0 1 1 2 2 0 2 1 0 1 1 1 2 1 0 2 1 1 1 0 1 0 0 1 1 1 0 0 0 1 0 0 1 2 1 0 0 0 0 0 0 1 1 2 1 1 0 0 0 0 0 2 1 0 2 0 0 0 0 2 0 0 0 2 0 0 0 0 0 0 1 0 0 1 0 1 0 1 1 0 1 0 2 2 0 2 1 0 2 1 0 2 0 0 0 2 0 2 2 1 1 0 2 0 0 1 1 1 0 0 0 0 1 0 0 2 0 0 0 1 1 1 1 0 2 2 1 0 1 1 1 0 1 0 0 0 1 1 1 0 1 1 2 0 1 0 0 0 0 2 0 1 1 0 1 1 1 0 1 0 0 2 0 0 0 1 2 1 1 1 1 0 1 0 2 1 1 0 1 0 0 2 0 0 1 0 1 1 2 0 1 2 2 1 1 1 0 0 1 0 1 2 0 0 1 1 1 0 1 1 0 1 2 1 2 0 1 1 1 1 2 0 2 0 0 0 2 1 1 1 1 0 1 1 0 1 1 0 0 2 0 1 2 2 1 0 1 0 0 0 0 2 0 0 0 0 0 0 0 1 1 0 1 1 1 2 1 0 1 1 1 0 0 0 0 1 2 0 2 0 1 0 1 0 0 0 0 0 1 1 1 0 0 0 0 0 0 1 0 0 0 1 0 0 0 0 0 0 0 2 1 0 0 2 0 1 0 0 0 0 0 0 1 0 1 0 2 2 0 0 1 1 0 0 1 0 0 0 0 0 0 0 0 0 0 0 0 0 1 0 0 1 0 1 0 1 0 2 0 0 1 0 0 0 0 1 1 1 1 1 1 0 2 0 1 0 0 0 2 2 0 0 0 1 1 2 2 0 1 0 1 0 1 0 0 0 0 0 0 0 1 0 1 1 1 0 1 1 1 0 1 0 0 0 1 1 0 1 0 0 2 1 0 0 1 1 0 0 2 2 0 1 0 0 2 0 0 0 2 2 0 0 0 0 0 1 1 0 0 0 0 0 1 0 0 0 0 1 0 0 0 0 0 0 0 0 1 0 0 1 1 1 1 0 0 0 2 1 0 0 0 0 1 2 0 0 0 1 1 1 1 0 0 0 1 1 0 0 0 1 1 1 2 0 1 1 2 0 2 1 2 1 1 2 0 0 0 0 0 0 1 0 2 0 0 2 2 1 1 0 1 0 1 1 1 1 0 0 0 1 2 1 1 0 2 2 0 0 0 0 0 0 2 0 0 0 1 0 1 1 1 1 0 0 0 0 0 0 0 0 0 2 2 0 0 2 0 0 0 0 0 1 0 0 0 0 0 1 0 2 0 0 0 0 0 2 1 0 0 1 2 2 0 0 0 0 0 1 0 0 0 1 2 1 1 2 0 2 0 0 0 1 1 2 1 1 1 1 1 0 0 0 0 0 0 0 0 0 0 2 2 0 2 2 1 2 1 1 1 1 0 1 1 1 2 1 1 0 1 1 0 0 0 1 0 0 0 0 0 0 0 2 0 0 1 0 0 0 1 0 0 1 1 0 0 2 0 0 0 2 0 0 1 1 1 0 1 0 0 2 0 0 1 0 2 0 0 1 0 0 0 0 0 0 2 0 0 0 1 1 0 0 0
158 1 1 1 0 0 1 2 0 1 0 0 0 0 0 0 0 2 0 0 2 0 0 1 0 0 1 0 1 1 1 0 2 2 2 0 2 2 0 0 2 1 0 2 2 1 1 0 0 1 0 0 1 1 0 0 0 0 1 1 0 1 2 2 0 0 2 1 2 0 0 0 2 0 0 2 2 1 1 0 2 0 1 1 0 0 0 1 2 2 1 1 0 0 0 1 0 2 1 2 0 2 1 0 1 1 1 1 1 0 0 1 0 1 1 0 1 1 0 0 1 1 1 1 1 1 0 1 1 0 0 0 0 0 1 0 0 0 0 0 1 1 0 0 2 0 0 0 0 0 0 0 1 1 0 0 1 1 0 0 1 1 1 2 0 1 1 1 1 2 1 1 0 2 2 0 2 0 0 0 0 0 0 1 0 0 0 2 1 0 0 2 0 1 2 0 1 0 0 0 0 1 0 2 1 1 1 1 1 0 1 0 1 0 0 2 1 0 1 0 2 2 1 1 0 0 1 2 0 1 0 0 0 0 1 0 0 2 2 0 0 1 2 2 2 0 0 1 1 0 0 0 1 0 0 1 0 1 0 0 0 0 0 1 1 0 0 0 1 0 0 2 0 2 0 0 1 0 1 0 0 0 1 2 0 1 1 1 1 2 1 0 1 0 1 0 1 1 0 1 0 0 0 0 0 0 0 0 1 0 1 2 0 0 1 0 1 0 2 0 0 0 1 1 1 0 1 1 1 1 1 2 0 1 0 0 0 1 1 1 1 1 2 0 0 0 0 0 1 1 0 0 0 0 0 0 1 0 1 1 1 2 2 0 1 0 0 2 2 0 2 0 1 1 2 1 2 1 1 1 0 2 0 0 1 2 1 0 0 0 1 1 1 0 1 1 2 0 1 1 1 1 0 2 1 0 1 1 0 0 0 1 0 0 0 1 1 0 0 0 0 0 0 1 0 2 0 0 1 0 1 0 0 2 1 1 0 2 0 0 1 0 2 0 0 1 0 1 1 0 0 0 0 2 2 2 0 1 1 1 2 0 0 0 0 2 0 2 0 0 0 0 1 1 2 0 1 2 0 1 1 0 0 1 1 1 0 1 1 1 1 2 0 2 2 1 0 1 1 2 0 2 2 1 2 1 2 1 1 1 0 1 1 0 0 2 1 0 0 0 0 2 1 1 0 1 0 1 0 2 0 0 0 1 0 1 0 1 2 1 1 1 2 2 2 2 0 1 1 1 0 0 0 0 2 0 0 0 1 0 0 0 0 2 0 0 0 1 0 0 1 1 2 0 1 0 2 0 0 0 2 0 0 0 0 0 0 1 1 1 1 0 1 1 1 0 1 1 0 0 1 1 0 2 0 2 1 1 1 1 1 0 0 0 1 1 0 0 0 0 0 0 1 0 0 2 2 1 0 0 0 0 0 0 2 1 2 0 0 2 0 0 0 2 2 1 0 0 1 1 2 2 0 1 0 0 0 2 2 1 0 0 0 0 0 1 1 0 1 1 1 1 2 0 0 1 1 0 0 0 2 0 2 1 2 2 0 1 0 0 0 0 0 0 1 1 2 0 0 0 0 0 0 0 0 0 1 2 2 0 1 0 0 2 1 2 0 2 1 0 0 0 1 0 1 0 1 0 0 0 0 0 0 0 0 0 1 1 1 2 1 1 1 0 0 1 0 0 1 1 1 1 0 1 0 0 1 1 1 1 1 1 2 0 0 1 1 1 0 2 0 0 0 1 1 1 1 2 0 1 2 1 0 1 1 2 1 2 0 2 1 2 2 1 1 1 0 0 0 1 0 2 1 1 0 0 1 0 1 2 0 0 1 1 1 0 0 1 2 2 1 2 0 2 2 0 0 1 0 0 1 1 0 0 0 1 0 1 0 0 0 0 0 0 0 0 0 1 0 0 2 2 0 0 1 0 0 0 0 0 1 1 0 0 0 0 1 0 1 0 1 0 1 0 2 1 0 0 2 2 2 0 0 0 0 0 0 1 0 0 0 2 1 1 2 1 2 0 0 0 0 2 1 0 1 1 0 1 1 1 1 2 1 0 0 0 0 0 1 1 0 1 2 2 1 0 0 1 0 1 0 2 0 2 0 0 0 0 1 1 0 0 0 1 1 1 1 2 1 1 2 0 0 1 1 0 1 0 0 0 1 1 0 0 2 1 2 0 1 0 0 0 1 1 0 0 0 0 1 0 0 1 0 1 0 0 0 1 0 1 1 0 0 2 0 0 0 0 0 0 0 0
159 0 1 2 0 0 2 2 2 0 1 0 0 0 0 0 0 1 1 1 1 1 1 1 1 1 1 0 0 0 2 0 1 0 2 0 2 0 0 0 1 1 1 1 2 1 0 0 0 0 0 0 0 0 0 1 0 0 2 1 1 2 2 1 0 0 2 1 1 0 0 1 2 0 2 2 0 2 2 1 1 0 2 0 1 0 0 1 2 2 1 1 1 2 1 1 1 0 0 1 0 2 1 0 1 1 2 0 0 1 0 0 0 0 0 0 0 0 2 0 0 1 1 1 1 1 0 1 1 0 0 0 0 1 1 0 0 0 0 1 2 0 0 1 0 0 0 0 0 1 1 0 0 0 0 0 0 1 0 1 0 0 1 2 1 2 0 2 0 2 2 0 0 2 1 0 2 0 0 0 0 0 0 2 2 1 1 1 1 2 2 0 0 0 0 0 0 0 0 0 0 0 0 2 1 2 1 0 0 0 2 0 1 0 0 2 0 0 1 1 1 1 2 2 0 1 1 1 0 2 1 1 1 1 1 1 0 2 2 0 0 0 2 2 2 0 0 0 0 0 0 0 1 0 0 1 0 1 0 0 0 0 0 1 0 0 0 0 1 1 1 1 2 0 0 0 0 1 0 0 0 1 2 1 1 2 0 2 0 2 2 0 0 1 2 1 0 1 1 1 1 0 1 1 0 0 1 0 1 0 1 2 2 2 2 0 1 1 1 0 1 1 2 1 2 0 0 0 1 1 2 1 0 0 0 1 1 1 1 1 0 1 1 0 1 1 0 0 2 0 0 0 0 0 0 1 0 0 1 1 1 2 2 0 2 1 0 2 1 0 1 1 0 0 0 0 2 1 0 2 1 1 0 0 2 2 1 0 0 0 0 1 1 0 2 0 0 2 0 0 0 0 0 2 2 0 1 1 0 0 0 0 1 1 1 0 2 0 0 0 0 0 0 2 1 2 2 0 0 0 0 0 2 0 2 0 0 0 0 0 2 0 2 2 0 2 0 1 1 2 0 0 0 2 1 1 0 2 1 1 1 0 0 0 0 2 0 2 0 0 1 0 1 1 2 0 2 2 0 2 0 2 1 2 1 0 0 0 1 0 1 0 0 1 0 1 0 0 0 2 0 2 1 1 1 0 1 2 1 1 0 1 1 1 1 1 0 2 0 2 2 0 2 2 0 2 0 1 0 1 1 1 0 1 1 1 1 1 2 2 1 1 1 1 1 1 1 1 1 1 0 0 0 0 1 2 0 0 1 0 0 0 0 1 1 0 0 1 1 0 1 1 0 0 0 0 1 1 0 1 2 0 1 0 1 0 0 0 2 1 0 0 2 0 1 0 1 1 0 0 1 1 0 1 1 2 1 1 1 1 1 1 0 0 1 1 0 0 0 0 0 0 0 0 0 0 1 1 0 0 1 0 0 0 1 0 2 0 0 1 1 1 0 0 0 0 0 0 0 0 0 2 0 1 0 0 0 1 1 0 0 0 1 1 1 2 1 1 1 1 0 1 2 0 0 0 1 0 1 1 0 1 2 2 2 2 1 0 0 2 0 0 0 1 1 0 1 0 0 0 0 0 0 0 2 0 1 1 2 1 1 0 0 1 0 0 0 0 0 0 0 0 1 0 0 0 0 0 0 0 0 2 0 0 0 0 1 1 0 1 1 1 0 0 1 1 0 0 0 0 0 0 0 1 0 1 0 0 0 0 0 1 2 0 1 1 2 1 0 2 0 0 0 0 0 0 0 2 0 1 2 1 0 1 1 2 0 2 2 2 0 0 2 0 1 0 0 0 0 1 0 2 0 1 1 1 1 1 0 1 0 0 2 2 0 0 0 1 2 2 1 2 0 2 2 1 0 0 0 0 1 2 0 1 0 2 0 0 0 0 0 0 1 1 1 1 1 1 0 0 2 1 0 0 1 0 1 0 0 0 0 0 0 0 1 0 0 0 1 0 1 0 1 1 0 0 0 2 1 1 1 1 0 0 0 0 0 0 1 1 0 1 1 0 2 0 2 0 0 0 0 1 1 1 2 1 0 1 0 0 0 1 1 0 1 1 0 1 1 0 0 1 1 1 1 0 1 1 0 0 0 2 0 0 0 1 0 1 0 1 0 0 0 1 0 0 0 0 0 0 2 0 1 0 0 0 1 0 0 0 1 0 1 0 2 1 1 0 1 0 0 0 0 0 0 2 0 0 2 0 0 2 0 0 0 0 0 1 0 2 0 1 0 2 0 0 0 0 0 0 0 0
160 1 1 1 0 0 1 2 2 0 0 0 0 0 0 0 0 0 1 0 1 0 0 0 0 0 0 0 0 1 0 0 0 0 2 0 2 1 1 1 0 0 0 1 2 1 1 0 0 1 1 0 0 0 0 2 0 0 0 0 0 1 2 1 1 1 1 1 1 1 1 1 2 0 1 2 1 1 1 0 2 0 2 0 1 0 0 1 2 2 1 1 1 1 0 1 1 0 0 1 0 2 0 1 1 2 2 1 1 0 0 2 1 1 1 1 1 0 0 2 2 0 1 1 1 0 0 0 1 0 2 0 0 0 1 0 0 0 0 2 0 2 1 0 0 0 0 0 0 1 0 0 0 0 0 0 0 0 0 0 0 0 0 2 0 1 1 1 0 1 1 1 1 1 2 0 2 0 0 1 0 0 0 2 0 0 0 1 0 0 0 1 0 1 1 1 2 0 0 0 0 0 1 0 0 1 2 2 1 0 1 0 1 0 0 2 0 0 1 1 1 1 2 1 0 1 0 0 0 0 0 0 0 0 1 0 0 2 2 0 0 1 2 2 2 0 0 0 1 1 1 2 1 0 0 1 1 2 2 0 0 2 1 1 0 0 0 0 2 2 0 1 1 1 0 0 0 1 1 0 1 1 1 1 1 0 0 2 0 2 1 0 0 0 2 2 0 0 0 1 0 0 0 0 0 0 0 0 1 0 1 2 2 0 2 1 1 1 1 0 1 1 2 1 2 0 0 0 1 1 2 1 0 2 0 0 0 1 1 1 1 1 1 0 1 1 0 1 1 2 1 1 0 0 0 2 0 0 0 1 0 2 1 0 1 0 0 1 2 0 2 0 0 0 1 0 0 1 1 1 1 2 0 1 1 0 1 1 1 0 1 1 1 0 2 2 2 1 0 0 0 0 1 2 2 0 0 1 0 0 1 0 0 0 0 2 0 1 0 0 0 1 1 1 1 2 1 1 1 0 0 2 0 0 0 1 0 0 0 0 2 0 1 1 0 2 0 1 1 0 0 0 0 2 1 1 0 2 1 2 1 0 0 0 0 1 1 2 0 1 1 1 1 1 1 0 0 0 0 0 2 2 0 0 1 0 0 1 0 1 0 2 0 2 0 2 0 2 2 2 0 2 1 0 1 2 1 1 1 1 0 2 0 1 0 1 0 0 0 0 0 2 2 2 1 2 1 1 1 2 0 1 0 1 1 0 0 0 1 1 1 1 1 1 1 2 0 2 2 2 0 0 0 0 2 0 1 1 1 1 1 0 0 0 1 0 0 2 2 0 0 0 1 0 1 0 1 1 1 1 2 1 0 0 0 0 0 0 1 0 0 0 1 1 1 0 0 0 0 0 0 2 2 0 0 0 2 0 0 0 0 0 0 1 0 1 1 0 0 0 0 0 0 0 0 1 1 1 0 0 0 0 1 0 2 0 2 1 1 1 2 1 0 0 2 1 1 0 0 1 1 2 0 1 0 0 0 2 2 0 0 0 1 1 1 2 0 1 0 0 0 1 1 0 0 0 0 0 1 1 1 0 2 1 2 1 1 1 0 0 0 0 0 0 1 0 2 0 0 1 0 1 0 1 2 0 1 2 2 0 1 0 0 1 0 1 0 0 0 0 0 0 1 0 0 1 1 0 0 0 0 1 0 0 1 1 1 1 0 1 1 1 0 1 1 0 0 1 0 0 0 0 0 1 0 1 0 0 0 0 0 2 2 0 0 1 2 0 0 1 1 0 1 0 0 0 0 1 0 0 0 1 0 0 1 2 0 2 0 2 1 2 2 2 0 0 1 0 0 0 0 0 0 0 1 0 1 0 1 2 0 0 1 1 1 0 0 1 1 1 1 2 0 1 1 0 0 0 2 0 1 1 1 2 0 1 0 1 1 1 1 0 1 1 1 1 1 1 0 0 1 1 0 0 2 0 0 1 0 0 0 0 1 0 0 1 1 0 2 0 0 0 0 0 1 0 0 0 1 2 2 0 0 0 0 0 2 0 0 0 0 0 0 1 2 1 1 0 0 1 0 1 2 0 1 0 0 0 0 1 0 1 0 1 1 2 1 0 1 1 0 1 2 1 1 0 1 1 0 1 0 2 0 2 0 0 0 1 0 0 0 0 2 1 1 0 0 1 0 1 2 0 1 1 0 0 1 1 0 0 1 1 0 0 1 1 1 0 2 0 0 0 0 0 0 0 0 0 1 1 0 1 0 0 0 0 1 1 0 1 1 1 1 2 0 2 0 0 0 0 2 1
161 0 2 2 0 1 1 1 1 1 0 1 1 1 0 1 0 1 2 1 1 0 0 0 0 0 0 0 1 1 1 0 0 1 1 1 1 0 0 0 2 2 0 0 1 1 2 1 0 1 0 0 1 1 0 1 0 0 2 0 1 2 1 0 0 1 2 0 1 0 0 0 2 0 2 2 0 2 2 0 2 0 2 0 1 2 0 0 2 2 0 0 1 2 1 2 2 1 0 2 0 2 1 1 0 0 2 1 1 0 0 2 0 1 1 0 1 0 2 0 0 0 2 2 1 0 0 1 1 0 1 0 0 0 0 0 0 0 0 0 1 1 0 0 0 0 0 0 0 2 1 1 0 0 0 1 1 2 0 0 0 0 1 2 1 2 1 1 0 1 1 0 0 2 0 0 2 0 0 0 0 0 1 2 2 0 2 0 0 0 0 0 0 0 0 1 1 0 0 1 1 1 0 1 1 0 2 1 2 1 2 0 1 0 0 2 0 1 1 1 1 0 2 2 0 1 1 1 1 0 0 0 0 0 2 0 0 2 2 0 0 0 2 2 2 0 0 0 0 0 0 0 2 1 0 1 2 1 0 0 0 0 0 1 0 0 1 1 2 1 0 0 0 1 0 0 1 1 1 0 0 1 2 2 0 1 0 1 1 2 1 1 1 0 1 0 1 1 0 0 0 0 1 1 0 0 0 0 1 0 1 2 2 0 0 0 2 0 1 0 1 1 0 2 1 0 1 0 0 0 2 1 0 0 0 0 0 2 0 1 0 0 1 0 1 1 0 0 1 2 0 1 1 1 0 0 1 0 0 1 0 1 2 0 2 1 0 2 2 0 2 0 0 0 0 0 1 2 0 2 1 0 0 0 1 1 1 1 1 0 1 2 0 0 1 0 1 1 0 0 0 1 0 1 1 0 0 1 0 0 0 0 0 0 0 0 2 0 0 0 0 0 0 1 1 1 0 1 2 0 0 0 0 2 2 2 0 0 0 0 1 0 0 0 2 2 2 1 1 2 0 0 0 2 1 0 1 1 0 1 1 0 1 0 0 0 2 2 0 0 0 0 1 1 1 1 1 2 0 1 0 2 0 1 2 0 0 0 1 0 1 0 0 1 1 0 1 2 2 2 0 2 2 2 1 1 1 1 0 2 0 0 2 1 0 2 0 0 1 1 1 1 1 1 0 1 1 0 0 1 1 0 0 0 1 0 1 1 1 1 0 1 1 1 2 1 0 1 1 1 0 0 0 0 2 0 1 1 2 0 0 0 1 0 0 1 1 1 1 1 1 1 0 0 0 0 0 1 1 1 2 1 1 0 0 0 0 0 0 0 0 0 0 0 1 0 0 0 0 0 0 2 0 1 0 2 2 2 2 2 1 1 0 1 1 0 0 0 0 0 0 0 0 0 0 1 1 1 0 0 2 0 1 0 1 2 2 0 1 0 2 1 0 0 1 1 1 0 0 0 0 2 0 1 0 0 0 0 0 0 0 0 1 1 2 2 1 2 0 0 0 0 1 1 0 0 1 0 0 0 1 0 1 0 1 0 1 1 0 1 0 0 0 1 1 0 1 0 0 0 0 0 0 0 1 0 1 1 1 1 1 0 0 2 0 0 0 0 0 0 0 0 0 0 0 0 0 1 1 1 0 1 0 0 0 0 1 0 1 1 0 0 1 1 2 0 0 0 0 0 0 0 0 0 0 1 1 0 0 0 0 1 2 0 0 0 1 1 0 1 0 0 1 0 0 0 0 0 2 2 2 2 1 0 1 0 1 2 0 2 0 2 2 0 1 1 0 0 1 1 0 1 0 0 2 1 1 0 0 2 0 0 0 1 2 1 0 1 1 1 1 1 0 2 2 0 0 0 0 0 0 2 1 2 0 2 0 0 1 0 0 0 0 0 0 0 0 1 0 0 1 1 1 0 1 0 0 1 0 0 0 0 0 0 0 1 0 0 2 0 1 0 0 0 1 2 0 1 2 2 2 0 1 0 0 1 0 1 0 0 0 1 2 0 1 0 1 0 0 0 0 1 2 2 2 1 0 1 0 0 0 0 1 0 1 1 0 1 2 1 0 2 1 1 1 0 1 2 1 0 1 1 1 2 1 0 0 1 1 0 0 1 0 0 0 0 0 1 1 0 2 0 2 0 0 0 0 1 0 0 1 0 0 0 0 0 0 0 1 0 1 0 0 0 1 0 0 0 1 0 0 1 0 2 0 1 2 0 2 2 0 0 0 1 1 0 0 0 0 0 2 2
162 0 1 1 0 0 1 1 2 0 0 1 0 1 0 1 0 1 1 1 1 0 1 1 1 1 1 0 0 0 2 0 0 1 1 1 1 2 0 0 0 0 1 2 2 1 0 0 0 2 0 0 1 1 0 1 0 0 1 1 1 2 0 0 0 0 2 0 1 1 1 1 1 0 1 1 1 1 1 0 2 0 2 0 1 0 0 0 2 2 0 0 1 1 0 2 0 1 1 2 0 1 1 1 0 0 2 0 0 0 0 2 0 1 1 0 0 0 2 0 0 1 2 2 1 2 0 1 1 0 0 0 1 1 0 0 1 0 0 0 0 2 0 0 2 0 0 0 0 1 1 0 0 0 0 0 0 0 1 0 2 1 2 2 1 2 1 0 2 1 0 2 0 2 2 0 2 1 0 0 1 2 1 1 1 0 1 0 0 2 1 0 0 1 2 0 2 0 0 0 0 1 0 0 1 1 1 1 1 0 1 0 1 0 0 2 0 2 2 0 2 2 2 2 0 1 1 0 0 0 0 0 0 1 0 1 1 2 2 0 0 0 2 2 2 0 0 0 0 0 0 0 1 0 0 0 1 2 0 0 0 0 0 1 0 0 1 0 0 0 0 2 1 1 0 0 0 1 1 0 0 1 2 2 0 2 2 0 1 1 1 1 0 1 2 2 0 2 1 2 0 0 1 1 1 0 0 0 0 0 1 1 2 0 1 0 2 1 0 0 2 1 1 1 0 0 0 1 0 2 1 1 0 1 0 0 0 1 1 0 0 0 2 0 0 0 1 0 1 2 0 1 1 1 0 0 1 0 0 1 0 1 1 0 1 1 0 2 1 0 1 1 0 0 0 0 1 0 0 2 1 0 0 0 2 2 1 0 0 0 0 0 0 1 1 0 1 0 1 1 1 1 0 2 2 1 0 0 0 0 0 0 1 1 2 2 0 0 0 0 0 1 0 0 0 2 1 0 0 0 0 0 0 2 2 2 0 0 0 1 2 0 1 1 1 1 0 0 1 1 1 0 0 2 2 2 0 2 1 2 0 0 0 0 0 2 0 2 0 0 0 1 0 0 1 1 1 1 0 1 2 0 0 1 1 1 0 1 1 0 2 1 0 2 1 0 1 2 2 1 1 2 1 1 2 0 2 1 1 1 0 1 1 0 1 0 0 0 1 1 1 1 1 1 1 1 0 1 0 1 1 1 0 0 2 1 1 0 1 1 0 1 0 0 0 1 0 0 0 2 0 0 0 0 2 0 1 1 2 0 1 0 2 0 0 1 1 2 1 0 1 1 1 0 0 0 1 1 0 1 2 0 1 0 1 0 0 0 0 0 0 0 1 0 0 2 0 0 0 0 0 2 1 1 0 1 0 2 1 2 0 0 0 0 1 0 0 0 0 0 0 0 0 0 0 0 0 0 0 0 2 0 1 0 2 0 2 0 0 1 1 0 0 0 1 1 1 0 0 1 0 2 0 0 1 1 0 2 2 1 0 0 0 0 0 1 0 1 1 0 0 1 1 0 0 0 1 1 1 1 1 1 1 1 1 1 0 0 1 1 0 0 0 0 0 0 1 0 0 2 1 0 0 0 1 0 1 2 1 1 0 0 0 2 0 1 0 2 2 0 0 0 1 0 1 0 0 0 2 2 1 2 0 1 1 1 0 0 0 0 0 0 0 0 1 1 1 1 1 1 1 1 0 0 0 0 0 1 0 1 0 1 1 0 0 0 2 2 0 2 0 0 0 0 0 0 0 1 0 0 1 1 1 1 2 2 0 1 0 2 1 2 2 0 1 1 0 1 0 1 0 2 0 1 1 1 1 1 0 1 1 1 0 0 2 0 1 1 0 0 0 1 0 1 1 0 0 0 1 1 1 0 1 2 0 2 0 0 2 0 1 0 0 0 0 0 0 2 1 0 0 0 0 0 2 0 0 0 1 1 1 0 0 0 0 1 1 0 0 0 0 0 0 0 2 2 0 2 1 1 0 2 0 0 0 0 0 0 1 0 0 1 0 1 2 1 1 0 0 0 0 2 1 0 2 1 0 1 1 1 1 0 1 0 1 1 0 1 2 1 0 2 2 0 1 0 0 1 0 0 0 1 0 0 1 1 1 0 0 1 1 0 1 2 2 0 0 0 0 0 2 0 2 0 0 0 2 1 0 1 1 0 0 0 0 0 1 0 1 0 0 1 0 0 0 0 0 0 0 1 1 0 0 0 0 0 0 0 0 1 0 0 0 1 1 0 0 0 0 0 2 0
163 1 2 1 0 0 1 1 2 0 0 0 0 2 1 0 1 2 1 1 1 1 0 0 0 0 0 1 1 1 2 0 1 1 2 1 2 0 0 0 1 1 0 0 2 1 0 0 0 1 0 0 2 2 0 1 1 0 2 0 2 2 1 1 0 1 1 0 1 0 0 0 2 0 0 2 2 0 0 0 1 0 2 1 1 0 0 1 2 2 1 1 2 2 0 2 0 2 2 2 2 2 1 0 1 0 2 0 0 1 0 0 1 1 1 1 1 1 1 0 1 0 2 2 2 0 0 1 2 0 1 1 0 1 1 0 0 0 0 1 0 2 1 0 1 0 0 0 0 1 1 0 2 2 0 0 0 0 0 0 0 0 1 2 1 1 1 2 0 2 1 0 1 1 0 0 2 0 0 0 0 0 1 1 1 0 0 2 1 0 0 2 0 1 2 0 2 0 0 0 0 0 0 0 1 1 2 0 0 0 2 0 2 1 0 2 0 0 0 0 2 2 2 2 0 1 1 1 0 1 0 0 0 0 1 0 0 2 2 0 0 0 2 1 2 1 1 0 0 0 0 0 1 0 0 2 1 2 0 0 0 0 0 0 0 0 1 0 1 1 0 0 0 2 0 0 1 0 1 0 0 1 1 2 0 2 0 0 2 2 2 1 1 0 2 1 1 2 0 0 0 0 1 1 0 0 0 0 1 0 0 0 1 0 2 0 2 0 0 0 2 2 1 1 0 0 1 0 1 1 2 1 0 0 0 0 0 2 0 1 0 1 1 0 1 1 1 1 2 0 0 0 0 1 0 0 2 0 0 2 0 2 2 0 2 0 0 2 1 0 1 1 2 2 1 1 2 1 0 2 0 1 0 0 0 0 0 0 0 1 1 1 0 0 1 0 1 1 1 1 1 1 0 2 2 1 0 1 0 0 0 0 1 0 1 1 1 0 0 0 0 0 0 2 2 2 1 0 1 1 0 0 0 2 0 0 1 1 0 1 0 0 2 1 0 2 0 0 2 2 0 0 0 0 0 0 0 0 0 0 2 0 0 0 0 1 1 2 0 1 1 1 0 0 1 1 1 2 1 1 2 1 0 2 0 0 0 0 1 0 1 2 1 1 2 0 2 1 1 2 0 2 1 1 1 1 2 1 2 0 1 1 0 0 1 0 0 2 0 2 2 1 2 2 1 2 1 0 1 1 1 0 0 1 1 0 1 0 1 1 1 1 1 0 1 2 0 1 1 2 0 0 0 0 2 1 0 1 1 1 0 0 2 0 0 1 1 2 1 0 0 0 0 0 0 0 1 1 0 1 1 0 1 0 0 0 0 0 0 0 0 0 2 0 1 0 1 0 0 1 0 2 0 2 0 2 1 2 2 2 1 0 0 0 0 0 0 0 0 0 0 0 0 0 0 1 1 2 0 0 0 1 1 0 1 1 1 0 0 2 0 0 0 1 2 2 2 0 0 1 2 1 0 0 1 1 0 2 2 0 0 0 2 1 1 1 0 0 1 0 1 0 0 0 1 1 1 0 0 0 2 0 2 1 2 1 2 0 1 2 0 0 0 2 2 0 2 0 0 1 0 1 0 0 1 0 1 0 1 1 1 0 0 2 0 1 0 1 1 0 0 0 1 1 0 1 1 0 1 1 0 1 1 0 0 1 1 0 1 1 0 0 0 0 0 0 0 1 0 0 0 0 0 1 0 1 1 0 2 2 0 0 2 0 1 1 2 1 0 2 0 1 0 0 0 0 0 2 0 0 0 0 1 0 1 2 0 2 1 2 1 1 2 2 0 0 0 1 0 1 0 1 0 0 1 0 2 0 2 2 0 0 0 0 2 0 0 0 1 1 1 1 0 2 2 0 0 0 0 0 1 2 1 2 0 2 0 0 1 0 1 0 1 1 1 1 1 2 0 1 1 0 0 1 0 2 1 0 0 0 0 0 0 0 1 0 1 0 1 0 0 0 1 0 0 1 0 0 1 1 1 0 1 0 0 1 1 0 1 0 1 2 0 2 2 1 2 0 0 1 1 0 1 0 1 1 1 0 0 0 0 1 0 0 0 0 0 0 2 1 0 2 2 1 0 0 2 2 0 0 1 0 2 2 2 1 1 0 0 0 0 0 2 1 1 1 0 0 0 1 1 0 1 0 1 0 1 0 0 0 0 1 0 0 2 0 0 0 1 0 0 0 1 1 0 0 0 0 2 0 0 1 0 0 0 1 1 1 0 1 1 0 0 1 0 0 0 0 0 0 0 0
164 1 2 1 0 0 0 2 2 0 0 0 0 2 0 2 0 2 0 0 1 0 0 0 0 0 0 0 1 1 1 0 0 1 1 1 1 2 0 0 1 1 0 1 2 0 0 0 1 1 0 0 0 0 1 1 0 0 2 1 1 2 0 0 0 0 1 0 2 2 2 2 1 0 1 1 1 1 1 1 0 0 1 1 2 0 0 0 1 1 0 0 2 1 0 1 1 1 1 1 1 2 1 1 0 0 2 0 1 1 0 2 1 2 2 1 2 0 0 2 2 0 1 1 0 0 0 0 2 0 1 1 1 1 0 0 0 0 1 0 0 2 0 0 1 0 0 0 0 0 0 0 2 1 1 0 0 0 0 0 0 0 1 2 0 2 0 1 1 0 0 0 1 1 1 0 1 0 0 1 0 0 0 2 0 0 0 0 0 2 1 0 0 2 2 0 2 0 1 1 1 0 0 0 1 2 0 1 1 0 0 0 0 0 0 2 0 1 1 2 0 0 2 2 0 1 1 0 0 0 1 1 0 0 1 0 0 2 2 0 0 0 2 1 1 0 0 0 1 1 1 1 1 0 0 2 0 1 0 0 0 0 0 0 0 0 0 0 1 0 0 1 0 2 1 1 0 0 2 0 0 1 1 2 0 1 1 1 0 1 0 0 1 0 2 1 0 1 0 1 0 0 1 1 0 0 0 1 2 0 0 1 2 1 2 0 1 0 2 0 0 0 2 0 2 1 1 0 2 1 2 2 1 2 0 0 0 1 0 2 0 1 2 0 1 1 0 0 0 1 0 1 0 1 0 1 1 0 0 0 0 0 0 0 0 0 0 2 0 0 0 2 0 0 0 0 1 1 1 1 1 1 0 0 0 1 1 0 0 0 0 2 1 0 1 1 2 0 0 1 1 2 0 2 2 1 0 1 0 0 0 0 0 0 0 2 0 1 0 0 0 0 0 0 1 2 1 0 1 0 1 0 0 1 0 0 1 0 0 0 2 0 2 0 0 1 0 0 1 1 0 1 0 2 1 0 1 1 1 2 1 0 1 0 0 1 1 0 0 0 0 2 0 0 2 0 1 2 0 2 1 2 0 1 1 0 0 0 1 0 1 2 0 2 0 0 1 1 1 1 1 1 2 2 2 0 2 2 1 1 0 1 1 0 0 1 0 1 0 1 1 1 2 2 0 2 0 1 1 2 0 1 0 0 2 1 1 0 0 0 2 1 1 1 2 2 0 1 1 1 0 0 0 0 2 0 1 1 0 0 0 0 0 0 0 1 1 2 2 1 1 1 2 0 0 0 2 0 0 0 0 0 2 0 2 1 1 1 0 0 0 0 0 1 1 0 1 0 0 0 0 2 1 2 0 2 1 0 1 0 0 0 0 1 0 1 1 0 0 1 1 1 0 0 0 0 1 1 0 0 2 0 0 0 2 0 2 0 1 1 1 1 0 1 2 2 2 0 0 0 1 2 0 0 0 0 0 1 1 0 0 0 0 2 2 2 2 1 1 1 0 1 0 1 1 0 0 0 0 0 2 0 2 2 2 2 1 0 0 2 0 0 0 0 0 0 0 0 0 1 0 1 0 1 0 0 1 1 1 0 1 0 0 0 0 1 0 0 0 0 0 0 0 0 0 1 0 0 1 1 1 1 0 1 1 1 1 0 0 0 0 0 0 1 1 0 0 1 1 1 1 1 0 1 0 0 1 0 1 0 0 0 2 0 2 0 2 1 0 1 1 0 0 0 0 0 0 1 0 0 0 1 0 0 0 2 0 2 1 2 1 1 2 0 0 0 1 1 0 1 0 2 0 0 1 2 0 0 0 1 0 0 0 0 1 0 1 0 0 0 0 0 0 2 2 0 0 0 2 0 2 0 2 0 0 1 0 0 1 1 1 0 1 1 1 0 1 2 1 0 0 0 0 1 0 2 1 0 1 1 1 0 0 0 0 0 0 0 2 0 1 0 1 0 2 1 0 1 1 2 1 1 0 0 0 0 0 0 1 0 1 1 1 0 0 0 0 0 0 0 0 1 2 0 0 0 1 2 0 0 0 1 0 0 1 0 0 1 2 1 0 2 2 0 1 0 2 1 0 1 0 2 0 1 0 0 0 1 0 1 0 0 0 1 1 1 1 1 0 0 2 0 0 0 2 0 2 0 0 1 0 0 1 1 1 1 0 1 2 0 0 0 0 0 0 0 1 0 1 0 0 2 0 1 0 0 0 1 1 2 1 1 0 2 0 0 0 0 0 1 0 0
165 0 2 0 0 0 1 1 1 1 1 2 1 2 0 2 0 0 1 1 1 0 0 1 0 0 1 0 0 0 1 1 0 1 0 1 1 0 0 0 1 1 0 0 1 0 0 0 0 0 0 0 0 0 0 1 0 0 0 1 1 2 2 1 0 0 0 1 1 0 0 1 2 0 0 2 2 0 0 0 1 0 2 0 1 0 0 2 2 2 1 2 0 2 1 1 1 2 1 1 1 2 0 0 2 2 2 0 0 0 0 1 0 0 0 0 0 0 1 1 1 1 0 0 1 1 0 1 2 0 0 1 0 0 1 0 0 0 0 1 1 2 0 0 0 0 0 0 0 0 0 0 1 1 1 0 0 0 0 0 1 1 0 2 1 2 2 1 1 0 0 2 1 1 1 0 1 1 1 1 1 1 1 1 1 0 0 1 0 0 1 1 0 1 2 1 1 0 0 0 0 1 0 0 2 0 2 2 1 0 0 0 1 0 0 2 0 0 2 0 2 0 0 0 0 0 0 2 0 2 0 0 0 0 0 0 0 2 1 1 0 0 2 2 2 0 0 0 1 1 1 1 0 0 0 2 2 1 0 0 0 0 0 0 0 0 1 0 2 2 0 0 1 0 0 0 1 0 2 0 0 0 2 1 2 0 2 1 1 2 2 1 1 0 2 0 1 1 0 0 0 0 1 1 1 1 1 0 1 0 1 2 2 1 0 0 1 0 0 0 1 1 2 1 1 0 1 0 1 1 2 0 1 2 0 0 0 1 1 0 0 0 2 0 0 0 1 0 1 2 0 0 0 0 0 2 0 0 0 0 0 0 1 0 0 0 0 1 2 1 2 0 1 1 1 1 1 2 0 2 0 1 0 0 1 1 1 2 2 0 1 1 2 0 2 2 2 0 2 2 2 2 0 2 2 1 0 0 1 1 0 0 2 0 2 2 0 1 0 0 0 1 0 1 0 0 0 0 0 0 0 0 0 2 1 1 0 1 0 0 2 0 0 0 1 2 0 1 1 1 0 0 0 1 1 1 0 1 1 1 1 0 0 1 0 1 1 2 0 0 0 1 0 0 0 1 0 2 1 0 1 1 0 0 2 0 0 0 1 0 2 1 0 1 1 0 1 2 2 2 0 2 2 2 2 0 1 1 2 0 1 1 0 0 2 0 0 0 1 1 1 1 2 2 1 2 2 1 0 1 1 1 1 0 1 0 1 1 2 1 1 1 0 0 0 2 0 0 0 0 0 0 0 0 1 1 0 0 1 0 1 0 0 1 0 0 0 2 2 1 1 1 1 0 0 0 0 0 0 0 1 0 1 0 1 1 1 1 1 0 1 0 0 0 0 0 1 0 0 0 0 1 0 2 0 2 1 1 2 2 0 0 0 1 0 1 1 0 0 1 1 1 0 0 1 0 0 1 0 0 0 0 1 0 1 0 2 0 0 1 1 1 0 2 2 1 1 0 0 0 0 1 1 0 1 1 0 1 1 0 0 0 0 1 1 2 0 0 1 0 1 0 1 0 1 0 1 1 1 1 2 0 2 2 1 2 0 0 0 1 0 0 0 1 2 0 2 0 0 2 0 0 0 1 1 0 0 1 1 0 0 0 0 2 0 1 0 2 2 0 0 0 1 1 0 0 1 0 0 0 0 1 1 0 1 1 1 1 0 1 1 1 0 1 2 0 1 0 1 1 1 1 0 0 0 2 1 0 2 2 0 0 2 0 0 0 1 1 0 2 0 0 1 1 1 1 1 0 2 2 1 1 2 0 2 1 1 1 0 2 1 2 2 0 0 0 0 2 0 2 0 2 0 0 0 0 2 0 1 2 0 0 0 0 0 0 1 0 1 2 1 1 0 2 2 0 0 0 1 0 1 1 0 0 0 2 0 1 1 0 0 0 0 0 0 0 1 2 1 0 1 1 0 1 1 0 0 0 1 1 0 0 0 0 0 0 1 1 1 0 0 0 0 2 2 2 0 1 2 1 2 0 0 0 0 0 0 2 0 0 0 2 1 1 1 0 1 0 0 0 1 1 1 0 2 2 0 0 0 1 0 2 1 0 1 1 0 2 2 0 1 1 2 0 1 0 1 2 1 0 0 2 0 1 1 0 0 2 0 0 0 0 2 0 0 0 0 0 0 1 1 1 1 0 1 0 1 0 0 0 1 1 0 0 1 0 0 0 1 0 0 1 0 0 0 0 0 0 1 1 0 1 0 1 0 1 0 1 0 1 1 0 0 2 1 1 0 0 0 1 0 0
166 1 2 1 0 0 1 1 2 0 0 1 1 1 0 1 0 2 0 0 2 0 0 0 0 0 0 0 0 0 2 0 1 2 0 1 1 1 1 1 1 1 0 1 2 1 0 0 0 0 0 0 1 1 0 2 0 0 1 1 0 1 1 1 0 0 0 1 2 0 0 1 2 0 0 2 2 1 1 1 0 0 2 0 1 0 0 0 2 2 0 0 1 2 1 1 1 0 0 2 0 1 0 1 1 1 2 2 2 0 0 2 0 1 1 0 1 1 0 1 2 0 2 2 1 0 0 0 0 0 1 0 0 0 1 0 0 0 0 0 1 1 0 0 1 0 0 0 0 1 0 0 1 0 0 0 0 1 0 0 1 1 1 2 2 2 1 1 0 1 1 0 0 2 1 0 2 0 0 0 0 1 0 2 2 1 1 2 1 2 2 0 1 1 2 0 1 0 0 0 0 0 0 0 1 1 1 0 0 0 1 1 1 0 0 2 0 0 1 1 1 1 2 2 0 0 0 0 0 0 0 0 0 1 1 0 0 2 2 0 0 1 2 1 1 0 0 0 1 1 1 1 1 0 0 1 0 1 1 0 0 1 0 1 0 0 0 0 2 0 0 1 0 0 0 0 0 2 2 0 0 0 0 1 0 0 0 1 1 2 2 0 2 0 2 1 1 1 1 1 0 0 2 2 0 0 1 0 0 0 1 2 2 1 1 1 1 0 1 0 1 1 2 1 2 0 0 0 1 0 2 0 0 2 0 0 0 2 1 1 0 1 1 0 0 0 0 0 0 2 0 1 1 0 0 1 0 0 1 1 0 1 1 0 1 0 0 2 2 1 2 0 0 0 0 0 1 2 2 0 1 1 0 0 1 0 0 0 0 0 0 0 0 0 2 0 0 0 1 1 1 1 0 2 2 1 0 1 1 0 1 0 1 0 1 2 0 1 0 0 0 1 1 0 1 2 2 0 2 2 0 0 1 1 1 0 1 2 0 0 1 0 1 0 1 2 0 2 2 0 0 0 0 1 1 1 0 2 0 0 2 0 0 0 0 2 0 1 0 1 1 2 2 2 1 0 0 1 1 0 1 1 0 0 2 0 0 0 1 0 1 2 0 2 2 1 1 0 0 2 0 2 1 1 1 1 1 1 2 0 1 1 0 0 2 0 0 0 0 0 1 1 1 1 0 1 0 0 0 1 1 1 1 0 1 0 1 2 1 1 0 1 1 1 1 1 0 2 2 2 1 0 0 0 1 1 0 1 0 0 0 0 0 0 2 0 0 1 1 1 1 1 0 0 0 0 0 0 0 0 2 0 0 0 0 0 0 0 1 1 0 0 0 0 1 0 0 0 0 0 0 1 0 0 2 2 0 0 0 0 0 0 0 0 2 0 0 0 2 0 0 0 0 0 0 1 1 2 0 0 2 0 0 1 2 0 0 0 1 2 1 0 0 1 1 1 1 0 0 1 1 1 0 2 0 0 0 2 1 0 0 0 1 2 2 2 1 2 0 0 0 1 0 1 1 0 0 0 0 1 1 0 2 1 1 2 0 0 0 0 1 1 1 0 0 0 1 0 0 1 0 0 0 2 1 0 1 1 1 0 1 0 0 1 0 1 0 0 0 0 0 1 0 1 0 1 1 0 0 0 0 0 1 0 2 2 2 0 2 2 0 0 0 1 1 0 0 0 0 0 0 0 0 0 0 1 0 0 0 0 0 2 2 0 0 0 2 1 0 2 0 0 0 1 1 0 0 2 0 1 1 0 0 1 1 2 0 2 1 2 0 1 2 1 0 0 0 2 0 2 0 2 0 0 2 1 2 0 1 2 0 0 1 1 1 0 0 0 1 1 1 2 0 2 2 0 0 0 1 0 1 1 1 1 0 2 0 0 2 0 0 1 1 1 1 1 1 0 0 0 2 2 0 0 2 0 0 0 0 1 0 0 0 0 0 1 0 0 1 0 0 0 1 0 2 2 0 0 2 2 2 0 1 0 0 0 0 0 0 0 1 2 2 0 2 1 2 0 0 1 0 1 1 0 1 1 1 1 0 0 0 0 1 0 1 1 0 1 2 1 0 2 1 1 2 0 2 1 1 0 1 0 0 1 1 1 1 0 0 1 0 0 2 0 0 0 0 1 0 1 2 0 1 0 0 0 1 1 0 1 1 0 0 0 0 0 0 0 1 0 0 0 0 0 0 2 0 1 1 1 1 1 0 0 0 0 0 0 0 1 0 0 0 1 0 0 1 1 1 0 1 1
167 1 1 2 0 0 1 2 2 1 0 0 0 1 0 2 0 0 1 0 1 0 0 1 0 0 0 1 0 0 1 0 1 2 0 1 1 1 1 0 0 0 0 1 2 1 0 1 0 1 0 0 0 0 0 1 0 0 1 2 0 0 1 1 0 1 0 0 1 0 0 0 2 0 2 2 0 2 2 1 1 0 2 0 1 0 0 0 2 2 0 0 2 2 1 1 0 0 0 0 0 2 1 0 1 1 2 1 1 0 0 2 1 1 1 1 1 0 1 1 1 0 1 1 0 2 0 1 1 0 0 0 1 1 0 0 0 0 0 2 1 1 1 0 0 1 0 0 0 1 1 1 1 1 2 1 0 2 0 0 1 1 2 1 0 1 1 2 0 1 1 0 0 2 1 0 2 1 1 1 1 2 0 1 1 0 1 0 0 2 1 0 0 1 2 0 1 0 0 0 0 0 0 1 1 1 1 1 1 0 1 0 1 0 0 2 1 0 2 0 2 0 2 2 0 0 0 2 1 1 0 0 1 2 1 2 0 0 0 0 0 0 2 1 1 0 0 0 0 0 0 0 2 1 0 1 2 2 0 1 1 1 0 2 0 0 0 0 1 1 0 2 1 1 1 1 0 0 1 0 0 1 2 2 0 1 0 2 0 2 1 1 0 0 2 2 0 1 0 1 0 1 2 2 0 1 1 0 0 0 0 1 1 0 0 0 1 0 0 0 0 0 2 2 0 0 0 0 0 1 1 2 0 1 0 0 0 2 0 0 0 0 2 0 0 0 1 1 0 0 0 0 0 1 0 1 1 0 0 2 0 2 1 1 0 1 0 1 1 0 1 1 1 0 0 0 0 1 0 2 0 1 0 0 1 1 0 0 0 1 1 0 0 1 2 2 2 0 0 0 0 0 0 2 2 0 0 2 0 0 0 0 0 0 0 2 0 0 0 1 1 1 0 1 1 2 0 0 0 0 0 0 0 0 0 1 0 1 0 1 1 0 1 2 0 1 0 0 1 1 0 0 0 2 2 1 1 2 1 1 1 0 1 0 0 0 2 1 0 0 0 1 1 1 0 0 0 2 0 1 0 1 0 0 2 0 0 1 1 2 0 2 0 2 1 1 1 2 2 1 1 1 2 1 2 1 2 1 1 0 0 2 2 2 0 2 0 0 0 0 0 1 2 2 1 2 1 0 0 1 1 1 0 0 0 0 0 2 1 1 0 1 0 1 2 0 0 1 1 1 0 0 0 0 0 2 0 0 1 0 0 0 1 1 0 1 1 1 1 0 0 0 0 0 0 0 0 0 0 0 1 1 1 0 0 0 0 1 0 0 1 0 0 0 0 0 1 0 0 0 0 2 0 2 0 2 1 1 1 1 0 0 0 1 0 1 1 0 0 0 0 0 0 0 0 2 2 0 0 0 1 0 0 0 2 1 2 0 0 2 0 0 0 1 2 2 2 0 0 0 0 2 0 0 0 0 0 2 1 0 0 0 0 1 1 1 0 1 0 0 1 0 0 1 1 0 0 0 1 2 0 1 2 2 1 2 1 0 0 1 0 0 0 0 1 1 2 0 0 0 0 0 0 1 1 0 1 2 2 1 0 0 0 2 0 1 0 1 1 0 0 1 0 0 0 2 0 0 0 0 0 1 0 1 1 1 2 1 0 2 1 1 0 0 1 0 1 0 0 0 0 0 0 0 0 0 1 1 1 1 1 1 2 0 0 1 2 0 0 2 0 0 0 0 0 1 1 0 0 0 1 2 1 1 1 1 0 0 0 2 0 2 2 1 0 0 0 0 0 1 1 0 0 0 0 0 1 0 0 2 0 2 0 0 1 0 1 1 1 1 1 1 0 2 2 0 0 0 0 0 0 2 1 1 0 1 0 0 1 0 0 1 1 0 1 0 1 0 0 0 2 2 0 1 1 1 0 0 0 0 1 0 1 0 0 0 1 0 2 0 0 0 0 0 0 1 0 2 1 1 1 1 0 0 0 0 1 0 0 0 0 2 0 2 1 1 1 0 0 0 1 1 2 0 1 1 1 2 0 0 0 1 0 0 1 0 0 0 1 1 0 1 2 1 0 0 0 2 0 0 0 0 0 1 0 1 0 1 1 1 0 0 0 0 0 0 0 0 0 0 2 0 1 1 0 0 1 0 0 2 0 0 1 0 1 1 1 0 1 0 0 0 0 0 0 1 0 0 0 0 0 0 0 1 0 2 2 0 0 0 0 0 1 2 0 0 0 0 0 0 0 0
168 1 2 1 0 0 1 1 0 2 0 0 0 1 0 1 1 2 0 0 2 0 0 0 0 0 0 1 0 0 1 0 2 2 0 1 1 1 0 0 2 1 0 1 2 1 1 0 2 2 0 0 1 1 1 2 0 0 1 1 0 1 2 1 0 1 1 1 0 0 0 0 2 0 1 2 1 0 0 0 0 0 2 0 1 0 0 1 2 2 1 1 2 0 0 2 0 1 0 1 0 2 1 1 0 0 2 1 2 0 0 2 1 2 1 0 0 0 1 1 1 0 2 2 1 0 0 1 1 1 0 1 0 0 0 0 0 0 0 1 1 1 1 0 1 0 1 0 0 1 1 0 0 0 0 0 0 1 0 0 1 1 0 2 0 0 1 1 0 2 2 1 1 1 0 0 2 1 0 1 1 1 0 1 1 1 0 1 0 0 0 1 0 2 2 0 2 0 0 1 1 0 0 1 1 1 2 0 1 0 1 0 2 0 0 2 0 0 1 1 1 0 1 2 1 1 2 1 0 1 0 0 0 0 2 0 0 2 2 0 0 0 2 1 2 1 1 0 0 0 0 0 2 0 0 1 1 1 0 1 1 1 0 0 0 0 0 0 1 1 1 0 0 2 0 0 2 0 2 0 0 0 2 1 1 1 2 2 0 2 0 0 1 0 2 1 0 0 0 0 0 0 0 0 0 0 0 0 0 0 1 1 1 0 1 1 2 0 2 0 0 0 1 0 1 0 0 0 1 1 2 0 0 1 0 0 0 1 1 1 0 0 1 0 0 0 0 0 1 1 0 0 0 1 0 0 1 0 0 1 0 1 2 0 2 0 0 2 1 0 1 1 0 0 1 0 2 0 0 2 1 0 0 0 1 0 0 0 0 1 0 1 1 0 2 1 1 1 0 0 0 0 0 2 2 1 0 0 0 0 0 0 0 0 0 2 0 0 0 0 0 0 0 1 1 1 1 1 2 0 0 1 0 2 0 0 1 0 0 1 1 0 2 0 2 0 0 0 0 2 0 2 0 2 2 2 0 0 0 0 1 0 0 0 0 2 0 2 0 0 0 0 0 0 0 1 0 2 0 1 1 0 0 1 1 1 0 0 1 0 2 1 1 2 1 1 1 1 1 2 0 2 1 1 1 1 1 0 0 1 0 1 0 0 0 1 1 1 1 1 1 1 2 2 1 2 0 0 0 1 1 0 0 1 0 0 1 0 1 1 0 0 0 0 1 2 0 0 0 2 0 0 0 0 1 1 0 1 0 1 1 0 0 1 1 0 0 2 2 0 0 0 1 0 1 0 0 0 0 0 1 0 0 0 0 0 0 0 2 2 2 0 0 1 2 0 1 0 0 0 0 1 1 0 0 0 2 1 2 2 0 0 0 1 0 1 1 0 1 0 0 0 0 0 0 1 2 1 0 0 2 0 0 0 1 0 1 0 1 2 1 0 0 1 2 2 2 0 1 2 0 1 1 1 1 1 0 2 2 0 0 0 1 0 0 1 0 1 0 0 0 0 0 0 0 0 0 0 1 1 1 1 2 2 2 1 2 0 1 1 0 0 0 0 1 0 1 0 0 2 1 0 0 1 2 0 0 1 1 0 0 0 0 1 0 0 0 1 1 0 0 0 1 0 0 0 0 1 0 0 0 1 1 0 2 2 0 0 0 0 0 0 0 0 1 0 0 0 0 0 0 0 0 2 0 1 0 0 0 0 0 0 2 0 0 2 2 0 0 2 0 0 0 0 0 1 1 1 0 0 0 1 0 1 1 1 0 1 0 2 0 2 2 1 0 0 2 1 0 1 0 2 0 0 1 1 0 0 0 2 0 0 1 1 0 0 1 1 1 1 1 1 0 2 2 0 0 0 0 1 0 1 1 1 0 0 0 0 0 0 0 0 0 0 1 0 1 1 0 0 2 1 0 0 1 0 0 0 0 0 1 0 0 0 1 0 1 0 1 0 0 0 1 0 2 2 0 1 1 2 1 1 0 0 0 0 0 0 0 0 0 1 1 1 2 0 2 0 0 1 1 0 2 2 2 0 0 1 0 1 0 1 0 0 0 0 0 0 1 1 0 1 2 2 0 0 2 1 0 0 0 2 1 2 1 1 0 1 0 0 0 0 2 1 1 0 0 1 0 0 2 0 0 0 1 0 2 0 0 0 0 1 0 1 2 0 0 0 0 0 0 0 0 0 0 2 0 0 0 1 1 0 0 0 0 1 1 1 1 2 1 1 0 1 1 0 0 0 0 1 1 0
169 0 1 1 0 0 2 0 2 0 0 2 0 0 0 0 0 1 1 1 1 1 0 0 0 0 0 0 1 1 2 0 1 2 1 0 2 0 0 0 0 0 0 0 0 0 0 0 0 0 0 0 0 1 0 1 0 0 0 2 0 2 0 0 0 0 2 2 0 0 0 0 2 0 1 2 1 2 2 0 2 0 2 0 2 1 1 1 2 2 0 1 0 2 1 1 0 1 1 2 1 2 0 1 1 1 2 1 2 1 0 1 1 2 2 0 1 0 1 0 0 1 2 2 1 0 0 0 0 0 0 0 0 0 0 0 1 0 0 1 1 1 0 0 1 0 0 0 1 1 0 0 0 1 1 0 1 0 0 0 2 2 1 2 1 1 1 1 0 1 1 0 1 1 1 0 2 1 1 1 1 0 0 1 1 0 1 2 1 0 0 2 0 1 1 0 1 0 0 0 0 0 1 1 2 0 2 0 0 0 2 0 1 0 1 1 0 0 0 2 0 0 2 2 0 1 1 2 0 1 0 0 1 1 1 0 0 2 2 0 0 0 2 2 2 0 0 1 0 0 0 0 2 1 0 0 0 1 0 0 0 0 0 0 0 0 0 0 1 1 1 0 0 1 0 0 1 1 1 0 0 1 2 1 0 0 0 0 1 1 1 1 1 0 2 1 0 1 1 1 0 0 1 1 0 0 1 0 0 0 0 1 1 0 2 0 2 0 2 0 0 0 2 0 2 0 1 0 0 0 1 2 0 1 0 0 0 1 1 2 1 1 0 0 0 0 2 0 0 2 0 2 1 0 1 0 0 0 0 2 0 2 2 0 1 1 0 2 1 0 1 1 0 0 0 1 1 2 2 0 1 1 0 0 1 0 0 1 1 0 1 1 1 0 1 0 1 0 0 0 0 0 0 2 2 1 0 1 0 0 0 0 0 0 0 2 0 0 0 1 1 1 0 0 0 2 1 0 1 0 1 0 0 2 2 0 0 0 0 0 1 0 1 1 1 2 1 0 2 2 0 0 0 1 1 1 0 2 1 2 1 0 0 1 0 0 2 2 0 1 1 1 0 0 0 1 0 2 0 2 2 1 0 0 2 1 0 0 2 0 2 2 0 1 1 0 2 2 2 0 2 0 1 1 1 1 2 1 1 1 0 1 0 0 1 0 0 0 1 1 1 1 2 2 0 2 0 1 0 1 1 1 0 1 0 1 0 0 0 0 1 1 2 2 2 0 0 2 2 2 0 0 0 0 2 0 0 1 1 1 0 0 1 0 0 1 1 2 2 0 0 1 0 0 0 0 0 0 0 0 1 0 2 0 1 1 1 1 1 0 1 1 0 0 0 2 0 1 0 0 0 1 1 2 0 2 1 1 1 1 1 0 0 0 1 2 0 0 0 1 1 1 0 1 1 1 1 1 0 0 1 0 1 0 1 1 1 0 1 1 2 1 0 1 1 1 1 0 0 1 1 2 0 1 1 0 0 2 2 0 0 0 2 1 1 1 1 1 1 1 0 1 1 1 0 0 1 1 1 1 2 0 2 2 1 1 1 0 0 2 0 0 0 0 1 0 1 0 0 2 0 2 0 1 2 0 1 1 1 0 0 0 0 2 0 0 0 1 1 1 0 0 1 1 0 0 1 0 1 1 0 0 0 1 1 1 0 1 0 1 0 0 0 0 0 0 0 0 0 0 0 0 0 0 0 0 0 1 0 0 1 2 2 0 0 1 1 2 0 2 0 1 0 0 0 0 0 1 1 1 1 1 1 1 2 1 0 2 1 2 1 1 2 0 1 1 0 1 0 1 0 1 0 0 2 1 2 1 0 1 1 1 1 1 0 0 0 1 1 1 0 1 0 2 2 0 0 0 1 0 0 2 0 1 0 0 0 0 1 0 0 1 0 0 0 0 0 1 1 0 1 1 0 0 1 0 1 0 0 0 2 0 1 0 0 2 0 1 1 0 0 0 1 0 1 2 0 1 2 2 2 0 1 0 0 0 0 0 1 0 0 1 0 1 2 0 2 0 0 0 0 2 1 0 1 1 0 2 0 1 1 1 0 0 1 1 0 1 1 0 0 1 1 1 1 0 1 0 0 0 0 2 0 0 0 0 0 1 1 0 0 0 2 1 0 0 0 1 0 2 2 0 1 0 0 1 1 0 0 0 1 1 0 0 0 0 1 0 0 0 0 0 0 0 1 2 0 0 2 0 0 1 0 1 0 1 2 0 1 1 0 1 1 2 0 0 0 0 1 1 1 1
170 1 1 0 0 0 0 1 2 1 0 0 2 2 0 2 0 1 1 2 0 1 0 1 1 1 2 0 1 1 1 2 1 2 1 1 1 1 0 0 2 2 0 1 1 1 1 0 0 2 0 0 1 1 1 1 0 0 2 0 1 1 1 1 1 1 2 2 0 0 0 0 2 0 1 2 1 1 1 0 1 0 2 0 1 0 0 0 2 2 0 0 0 1 0 1 1 0 0 1 0 2 0 1 1 1 2 1 1 0 0 2 0 1 1 1 1 0 1 1 1 1 2 2 2 0 0 1 1 1 2 1 0 0 0 0 0 0 0 0 0 2 0 0 2 0 0 0 0 1 0 0 0 0 0 0 1 2 0 1 1 0 1 2 0 2 0 2 0 1 0 0 0 2 1 0 2 0 0 0 0 0 0 2 2 2 0 1 0 1 2 0 0 1 1 0 1 0 0 1 0 0 0 0 1 1 1 1 2 0 2 1 0 0 0 2 0 0 2 0 2 1 2 2 0 2 2 2 0 2 0 0 0 0 2 0 0 2 2 0 0 0 2 2 2 0 0 0 0 0 0 0 1 0 1 1 1 2 1 0 0 1 0 0 0 0 1 0 1 1 0 1 1 0 1 1 0 1 2 0 1 2 1 1 0 0 0 0 1 1 1 1 1 0 2 0 1 0 0 1 0 0 0 0 0 0 0 0 1 1 0 2 2 0 2 0 2 1 0 0 2 2 0 2 2 0 0 0 1 1 2 1 0 2 0 0 1 0 2 0 0 1 0 0 2 2 0 1 0 1 0 1 0 1 0 0 1 0 0 1 0 1 1 0 1 0 0 2 1 0 1 1 0 0 0 0 1 2 1 1 1 1 0 0 1 1 1 1 1 0 1 1 0 0 2 0 0 0 2 2 2 2 0 1 0 0 1 2 0 0 0 0 0 0 0 2 0 0 0 0 0 0 0 0 1 1 0 0 0 0 0 1 1 1 1 0 1 1 0 1 0 0 1 1 1 1 0 1 1 1 1 0 0 2 2 2 0 1 1 1 1 1 0 2 0 0 2 1 0 1 1 2 0 0 1 0 2 2 0 2 0 2 0 1 1 1 0 0 1 0 1 2 1 1 1 0 1 0 0 2 0 2 1 1 1 0 2 2 1 1 0 1 1 0 1 1 1 0 0 0 0 1 2 2 2 2 1 1 1 2 0 1 0 0 0 1 2 0 1 1 0 0 2 0 2 2 0 1 1 2 1 0 0 0 2 0 2 1 1 1 1 0 1 0 1 1 1 1 1 1 0 1 1 0 0 0 1 1 0 1 2 0 2 0 2 0 0 0 0 0 1 0 0 0 0 1 0 0 0 0 0 2 2 1 0 1 2 0 0 1 0 0 0 1 0 1 0 0 1 0 0 0 0 1 1 1 1 0 0 0 2 0 1 0 1 1 1 1 1 1 1 1 0 1 1 1 1 0 0 1 2 1 0 1 1 1 0 2 2 1 0 0 1 0 1 1 0 1 0 0 1 0 0 0 0 0 1 0 0 0 1 0 1 1 1 1 1 1 0 0 0 0 0 1 1 0 1 0 0 1 0 0 0 0 2 0 2 1 2 1 0 0 0 2 0 1 0 1 1 0 0 0 0 0 0 1 0 0 0 0 0 1 0 0 0 0 2 0 1 1 0 0 0 0 0 1 0 0 0 0 0 0 0 0 0 1 0 0 2 2 0 0 2 0 2 0 2 0 0 2 0 1 2 1 1 0 0 1 1 1 1 1 0 0 1 2 0 2 0 2 0 2 2 1 0 0 0 0 0 0 1 1 0 0 1 2 1 0 0 2 1 1 1 1 1 0 0 2 1 2 2 2 0 1 1 0 0 0 0 1 0 1 0 0 0 2 0 0 1 0 0 0 1 1 1 1 1 0 0 0 2 2 0 0 2 0 1 2 0 0 1 0 0 0 0 0 0 1 1 0 0 0 0 1 2 2 0 1 2 2 0 0 1 0 0 1 0 1 0 0 1 2 0 2 1 0 1 0 0 1 0 1 0 0 1 1 0 0 0 1 1 2 0 1 1 1 0 1 1 0 0 1 2 1 1 0 2 1 0 0 0 1 0 2 0 0 0 2 0 0 0 0 1 2 1 0 0 0 0 0 2 0 0 0 1 0 1 0 0 1 0 1 2 0 1 0 1 0 0 0 0 0 0 0 1 0 0 0 0 1 1 0 0 0 0 0 0 1 0 2 1 0 0 0 0 0 0 0 0 0 0 0
171 0 1 1 1 0 1 2 2 0 0 0 0 0 0 0 0 0 1 1 1 1 0 0 0 0 0 0 1 1 2 0 1 1 1 1 1 1 0 0 1 1 1 1 2 2 0 0 1 1 0 0 1 1 1 1 0 0 0 0 1 1 1 1 0 1 1 0 1 0 0 0 2 0 2 2 0 1 1 0 1 0 2 0 2 0 0 0 2 2 0 0 1 1 0 0 0 1 0 2 0 2 0 1 1 1 2 1 0 0 1 0 1 1 1 1 1 0 1 1 1 0 2 2 1 1 0 0 1 0 2 1 0 1 1 0 0 0 0 1 0 2 0 0 1 0 0 0 0 1 1 0 1 1 0 0 1 0 0 0 1 0 2 2 1 2 2 1 1 0 0 0 0 2 2 0 2 2 1 1 2 2 0 2 1 0 1 0 0 0 0 0 1 0 1 0 1 0 0 0 0 1 0 1 2 2 1 1 1 0 1 0 0 0 0 2 0 0 1 1 1 0 2 2 0 1 1 0 0 0 1 1 0 0 2 0 0 2 1 1 0 0 2 1 1 0 0 0 0 0 0 0 1 0 0 0 0 1 1 0 0 1 0 0 0 0 1 0 2 1 1 0 1 0 0 0 0 0 0 0 0 1 2 2 0 1 0 2 1 2 1 0 1 1 2 0 1 1 0 0 1 0 1 1 1 0 0 0 2 0 0 2 2 1 1 1 2 0 1 0 0 0 2 0 2 0 1 1 1 2 1 1 0 1 0 0 0 1 1 0 1 1 2 0 0 0 1 1 1 2 1 0 1 1 0 0 1 0 0 1 0 1 1 0 1 0 0 2 1 0 1 1 0 0 0 0 1 2 2 0 0 1 0 0 0 0 0 0 0 0 0 1 2 0 2 2 2 1 0 0 0 1 0 2 2 0 0 1 0 0 0 0 1 0 1 2 0 1 0 1 1 2 1 2 2 2 2 0 1 0 1 0 0 1 1 2 0 1 0 0 2 0 1 0 0 1 0 0 1 1 1 0 0 2 1 0 1 2 1 1 2 0 0 0 0 1 1 1 0 1 1 2 2 2 0 2 0 1 0 0 1 2 0 0 2 1 0 0 1 0 1 1 0 2 2 0 2 1 1 1 1 1 1 0 1 2 1 1 1 1 0 1 2 0 1 1 0 0 2 0 1 2 2 2 1 2 1 0 0 0 2 1 0 0 0 0 0 0 1 1 1 1 2 2 2 1 0 1 1 1 0 0 0 0 1 1 0 0 0 2 0 0 0 0 1 0 0 1 1 0 0 0 0 0 0 0 0 1 0 1 2 0 1 0 0 0 0 0 0 0 0 0 0 0 0 1 0 1 0 0 1 1 2 0 0 0 0 0 0 0 2 0 0 2 0 1 0 0 0 0 0 0 0 1 1 0 2 1 0 0 2 0 0 0 1 0 2 0 2 1 2 1 0 1 1 0 0 0 1 1 1 1 0 1 0 0 0 0 0 0 0 0 1 0 0 1 0 1 0 0 1 0 0 1 1 0 0 0 0 0 2 0 2 2 2 1 1 0 1 2 0 0 0 2 1 1 2 1 0 2 0 1 0 1 1 0 1 1 1 0 2 0 0 1 0 0 0 0 1 0 0 0 0 0 0 2 0 0 0 0 0 1 0 0 0 0 2 0 1 1 0 0 0 0 1 0 0 0 0 0 0 0 0 1 0 1 0 0 0 0 0 2 2 1 0 0 1 1 0 2 0 0 0 0 0 0 0 0 1 1 2 2 0 1 1 2 0 0 0 2 0 2 2 2 0 0 1 1 0 1 0 2 0 0 1 0 1 0 2 2 0 0 1 1 0 0 0 0 1 1 1 1 0 0 0 0 0 0 1 1 1 0 1 2 0 2 0 0 2 0 0 1 1 1 1 1 1 0 0 1 1 1 0 0 0 0 1 0 0 0 1 0 0 0 0 0 1 0 2 0 1 0 0 2 2 2 0 0 1 2 2 0 0 0 0 0 0 1 0 0 1 2 0 2 2 0 2 0 0 1 0 1 2 0 0 0 1 0 0 2 0 1 0 0 1 1 0 0 1 1 0 1 2 0 1 0 2 0 2 1 0 2 0 0 1 1 1 2 0 0 0 0 1 1 0 0 1 0 0 0 2 0 1 0 0 1 1 0 0 0 1 1 0 1 1 0 1 0 0 0 0 0 0 0 0 2 0 1 0 0 0 0 0 1 0 0 1 0 1 2 0 0 0 1 0 0 0 0 0 0 0 0
172 1 2 1 0 0 0 1 0 2 0 0 0 2 1 0 1 1 0 0 2 0 0 0 0 0 0 0 1 1 2 0 1 2 0 1 0 1 0 0 2 2 0 1 1 1 0 0 0 2 0 0 1 1 0 1 0 0 1 1 0 0 2 2 1 1 2 1 2 0 0 1 2 1 1 2 1 1 1 1 0 0 1 1 2 0 0 1 2 2 0 1 1 1 0 2 1 1 1 2 1 2 1 1 0 0 2 0 0 0 0 0 0 1 1 1 1 0 0 2 2 0 1 1 1 1 0 1 1 1 1 1 0 0 1 0 0 0 0 0 0 2 0 0 1 0 0 1 0 0 0 0 1 0 1 0 0 0 0 0 1 0 2 2 2 1 1 0 0 1 1 1 2 0 2 0 2 0 0 0 0 0 0 1 1 0 1 1 0 0 0 1 1 0 1 0 2 1 0 0 0 1 1 1 2 0 2 1 2 0 1 0 2 0 0 2 2 0 1 0 2 2 2 2 0 2 2 2 1 2 0 0 0 0 1 0 0 2 2 1 0 0 1 1 1 0 0 0 0 0 0 0 1 0 0 2 2 1 0 0 0 0 1 1 0 0 1 0 2 2 0 1 0 1 0 0 0 0 2 0 0 2 2 1 1 1 0 2 0 2 1 0 0 1 2 1 0 0 0 2 0 0 0 0 0 0 0 1 1 0 0 1 2 2 2 0 1 0 0 0 1 1 1 0 0 0 0 0 1 0 2 2 0 2 1 0 0 2 0 2 1 1 1 0 0 0 0 0 1 0 0 0 1 0 1 0 1 0 1 0 1 1 1 1 1 0 0 2 1 0 1 1 2 1 0 0 2 0 0 2 0 0 1 1 1 0 0 0 0 0 0 0 1 0 2 1 1 1 0 0 0 0 0 2 0 0 2 2 0 0 0 0 1 0 0 1 1 0 0 0 0 0 0 1 1 2 1 0 1 0 0 0 0 1 0 0 0 0 0 1 2 0 1 0 1 1 0 0 2 1 0 0 0 0 0 0 0 1 1 1 1 0 1 1 0 0 2 2 0 0 1 2 1 1 0 0 0 2 0 1 1 2 0 2 0 0 0 0 1 0 1 1 0 1 1 1 0 1 1 2 0 2 1 1 1 1 2 2 0 1 0 1 0 0 0 1 0 1 1 1 1 1 2 1 0 1 0 0 1 1 1 0 0 0 0 0 0 0 2 2 1 0 2 2 2 1 0 0 0 0 0 0 0 0 2 1 0 1 0 1 0 0 1 0 0 1 1 1 1 0 0 0 0 0 0 0 1 1 0 1 1 1 2 0 2 1 1 0 0 0 0 0 1 0 1 0 1 0 0 0 0 1 0 1 0 2 0 1 1 1 1 1 0 1 1 1 0 0 1 0 0 0 0 1 1 1 1 1 0 0 0 0 0 1 1 0 2 0 0 0 1 0 0 1 2 2 2 0 0 0 0 1 0 1 0 0 0 2 2 0 0 0 2 2 2 2 0 0 0 0 0 0 1 0 0 0 2 0 1 1 1 0 2 2 2 0 1 1 0 0 0 0 1 1 1 1 2 0 0 2 0 1 0 0 1 0 1 1 2 0 1 1 0 1 0 1 0 0 0 0 0 1 0 0 0 0 0 0 1 1 1 2 0 0 0 0 1 0 0 0 0 0 0 1 1 0 0 0 0 0 0 0 0 1 0 1 0 1 1 1 1 1 2 1 0 0 1 1 0 1 1 0 0 0 0 1 1 1 1 1 2 2 1 0 1 1 2 2 0 2 0 2 2 0 1 1 0 0 1 1 0 0 0 0 1 0 0 1 1 1 0 0 0 0 2 2 1 1 1 1 1 2 0 2 2 0 0 0 2 0 1 1 1 1 0 1 1 0 2 0 1 0 1 0 1 0 0 1 0 0 1 1 0 0 2 0 0 0 0 0 0 0 0 0 0 1 0 0 1 0 0 0 0 1 1 2 1 0 0 1 1 0 1 0 0 1 0 2 1 0 0 1 0 1 2 1 1 0 0 0 0 1 2 0 2 2 0 0 1 1 1 0 1 0 1 1 0 0 1 1 0 1 1 1 2 0 2 1 0 1 2 1 0 0 0 0 0 0 0 2 0 0 0 0 0 0 0 1 0 0 2 0 2 0 0 0 0 0 0 1 0 1 0 0 1 0 1 0 1 0 0 1 0 0 0 1 0 0 0 0 0 0 0 2 0 1 2 1 0 0 0 0 0 2 0 0 0 0 0 0 0 0
173 1 1 1 0 1 1 2 2 0 0 0 0 1 0 0 0 0 2 2 0 0 0 0 0 0 1 0 0 1 1 0 1 2 2 0 2 1 0 0 1 1 0 2 2 2 0 0 0 0 0 0 0 0 0 1 1 0 1 0 1 2 2 0 0 0 1 1 1 0 0 1 2 0 0 2 1 2 2 2 0 0 1 1 1 0 0 0 2 2 0 0 2 2 0 2 0 1 0 2 0 1 0 1 0 0 2 1 1 0 0 2 0 2 2 0 2 0 1 1 1 0 1 1 1 0 0 2 2 2 1 1 0 0 0 0 0 0 0 1 1 2 0 0 1 0 0 0 0 0 0 0 0 0 0 0 0 1 0 0 0 0 2 2 1 1 1 1 1 1 1 1 2 0 2 0 2 1 0 0 0 1 0 2 1 1 0 2 2 1 1 1 1 0 2 1 1 0 0 0 0 0 1 0 0 2 1 0 0 0 1 0 0 0 0 2 0 1 2 0 2 2 2 1 0 2 1 1 1 0 1 1 0 0 1 0 0 2 2 0 0 0 2 2 2 0 0 0 0 0 0 0 1 1 0 0 2 1 0 0 0 0 0 1 0 0 0 0 2 2 0 0 2 0 0 0 1 1 0 0 0 1 2 2 0 2 1 1 1 2 1 1 0 1 2 1 0 1 0 2 0 0 1 1 0 0 1 1 1 0 1 2 1 0 0 0 2 0 2 0 0 0 0 1 1 0 0 0 0 0 0 2 0 2 0 0 0 2 0 1 1 1 2 0 1 1 1 0 0 1 0 1 0 0 0 1 0 0 0 1 0 2 2 0 2 0 0 0 2 0 2 0 0 0 0 0 1 1 1 1 0 1 0 0 0 1 1 1 1 0 1 2 0 0 2 1 1 1 0 0 0 1 0 2 1 0 1 0 0 0 0 0 0 1 1 2 0 0 0 0 0 0 0 0 0 1 0 0 2 0 1 0 0 2 0 0 1 1 0 0 1 0 2 0 0 1 0 1 1 2 0 0 0 1 1 1 0 2 0 1 1 0 0 1 0 1 1 1 0 0 0 1 0 0 1 0 1 2 0 1 1 1 0 1 1 0 0 1 0 0 1 1 0 0 1 0 2 1 1 1 1 2 2 2 2 0 2 1 2 0 0 2 1 0 0 1 0 0 0 2 2 0 2 2 0 2 0 0 0 1 1 0 0 1 1 0 2 1 2 2 2 2 2 2 2 2 0 1 2 2 1 0 0 1 2 0 1 0 2 0 1 0 1 0 0 2 1 1 1 0 1 1 1 0 0 0 1 1 0 1 2 0 1 0 0 0 0 0 1 0 0 0 1 0 0 1 0 0 0 0 0 1 1 1 0 2 0 1 1 1 0 0 0 2 0 1 0 0 0 1 1 1 0 0 1 2 2 1 0 0 1 1 0 0 1 1 2 0 2 1 2 1 0 2 2 1 1 0 0 0 0 2 0 0 0 0 0 2 2 0 0 0 0 1 2 2 0 2 0 0 0 0 0 0 0 0 0 0 1 2 0 1 2 2 2 0 2 0 0 1 0 0 0 0 1 0 1 0 0 0 0 1 0 0 0 0 0 2 2 0 1 0 0 0 0 0 0 1 1 0 0 0 1 0 0 1 0 0 0 0 0 0 1 0 1 1 1 1 1 2 1 1 0 0 0 1 0 1 1 1 1 1 0 1 0 2 1 0 0 0 0 0 2 1 0 1 2 1 0 2 0 0 0 0 0 0 0 0 1 1 2 2 0 1 1 2 0 1 0 2 0 2 2 1 0 0 1 0 1 1 0 0 0 0 1 1 1 0 1 1 0 0 1 1 1 0 0 1 0 1 1 1 0 2 2 0 0 0 0 1 0 1 1 1 0 2 0 1 1 0 0 0 1 0 1 0 0 1 0 0 2 1 0 0 1 0 1 0 0 0 0 0 1 0 0 1 0 1 2 0 1 0 0 0 0 1 0 0 1 1 1 0 0 1 0 1 0 0 1 1 0 1 1 1 2 0 2 0 0 0 0 2 1 0 2 2 1 0 1 1 0 0 0 0 1 0 0 1 1 0 1 0 2 0 0 0 1 2 1 0 0 1 1 1 0 0 0 2 0 0 0 0 1 2 1 0 0 1 0 1 2 0 0 0 0 0 2 0 0 0 1 1 1 0 1 0 1 1 1 0 0 0 0 0 0 1 0 0 1 0 0 1 0 0 0 0 0 0 0 2 0 0 0 2 0 0 0 0 0 0 0 0
174 0 2 1 0 0 2 2 1 0 0 0 1 1 0 1 0 1 1 1 1 1 0 0 0 0 0 0 0 0 1 1 2 2 0 1 1 1 0 0 1 1 1 1 1 1 1 0 0 2 1 0 1 1 0 2 0 0 1 2 0 0 1 1 0 1 1 2 2 0 0 2 2 0 1 2 1 0 0 0 0 0 2 0 0 1 2 0 1 2 0 0 1 1 0 0 0 0 0 0 0 2 0 2 0 0 2 2 2 0 0 2 0 1 1 1 1 0 1 0 0 1 1 1 1 0 0 1 2 1 2 0 0 1 1 1 1 0 0 0 2 1 0 0 1 0 0 0 0 0 0 0 0 1 0 0 1 0 0 0 1 1 0 2 1 2 2 1 1 1 0 1 0 2 1 0 2 1 1 1 1 2 0 1 1 0 1 1 0 1 1 0 0 2 2 1 1 0 0 0 0 1 1 0 0 0 2 2 1 0 0 0 2 0 0 2 0 0 0 2 0 0 1 1 0 0 1 0 0 0 1 1 0 0 2 0 0 2 2 0 0 0 1 0 0 0 0 0 0 0 0 0 2 0 0 0 0 2 0 2 2 2 0 0 1 0 0 1 0 0 0 2 0 2 0 0 1 1 2 0 2 1 2 1 1 0 0 1 1 2 0 0 1 1 2 1 0 0 0 1 1 0 0 0 0 0 0 1 1 0 1 2 2 1 2 0 2 0 0 0 1 1 0 1 2 0 1 1 1 1 1 2 0 1 0 0 0 0 2 0 0 0 1 1 0 0 1 0 0 0 0 0 0 1 0 0 1 0 0 1 0 1 1 0 0 0 0 1 2 0 2 0 0 0 0 0 1 1 1 1 0 0 0 0 0 0 0 0 0 1 0 0 1 0 2 1 1 0 0 0 0 0 0 2 1 1 1 0 0 0 0 0 1 0 1 2 0 0 0 1 1 2 2 0 1 2 2 2 2 0 0 1 0 1 0 0 0 1 0 0 2 0 1 2 0 2 0 2 2 1 0 0 0 2 1 0 1 2 1 2 1 0 0 1 0 1 1 2 0 1 1 1 2 2 1 1 1 2 1 0 1 1 0 1 1 0 0 1 1 0 1 2 0 1 0 0 1 0 0 2 0 2 2 2 2 1 1 1 0 1 0 1 0 1 0 1 0 0 1 1 1 0 2 2 1 2 1 1 0 1 1 1 1 0 0 0 1 0 0 0 0 2 1 0 1 2 0 0 0 0 1 0 0 0 1 1 0 0 1 1 0 0 1 0 0 1 1 2 2 0 0 1 1 0 1 0 1 0 0 0 1 0 1 0 1 1 1 0 1 1 0 0 0 0 0 2 0 1 0 0 1 1 0 2 0 2 1 1 1 1 1 1 0 1 0 1 1 0 0 0 0 0 0 0 0 0 0 1 0 0 1 0 1 1 1 1 2 1 0 2 0 1 0 0 0 0 0 0 0 2 0 1 1 0 1 0 0 1 1 0 0 0 0 1 1 1 0 1 0 0 1 0 2 0 0 0 0 1 1 1 1 0 1 1 1 1 0 0 1 2 0 0 1 0 0 1 1 0 0 2 1 0 0 1 2 0 1 1 1 0 0 0 0 2 0 0 0 0 0 0 0 0 1 1 0 0 1 0 0 0 0 0 0 0 0 0 1 0 1 1 0 0 0 0 0 0 0 0 0 0 0 0 0 1 0 1 1 0 0 0 0 1 2 0 0 1 2 1 0 2 0 0 0 0 0 0 0 1 0 0 1 1 0 0 1 2 0 2 1 2 0 1 2 1 1 1 0 0 1 2 0 1 0 0 0 1 0 0 0 2 0 0 0 0 2 0 0 0 1 1 0 2 0 2 2 0 0 0 1 0 1 1 0 1 0 1 1 0 1 1 0 0 0 0 0 0 0 2 0 0 0 0 0 0 0 0 2 0 0 0 2 0 0 0 1 1 1 0 2 0 1 0 0 0 0 0 0 1 2 2 1 1 1 0 0 1 0 0 0 0 1 1 0 2 2 0 2 0 0 0 1 1 1 0 2 1 0 1 1 1 1 1 1 0 1 1 0 0 2 2 0 2 2 0 1 0 0 2 0 1 0 2 0 1 0 1 0 0 1 0 0 0 2 1 0 1 0 1 0 2 2 0 1 0 0 0 1 0 0 0 2 0 0 0 1 1 1 0 0 0 0 0 0 0 0 0 0 0 2 0 0 0 0 1 0 0 1 0 0 2 0 0 0 2 1 1 0 0 0 0 2 2
175 1 2 0 0 0 0 2 1 1 0 0 1 1 0 1 0 2 1 1 1 0 1 0 0 0 1 0 1 1 1 1 0 2 1 2 1 1 1 0 0 0 0 0 1 0 0 0 0 1 0 0 0 1 0 1 0 0 1 0 1 1 2 0 0 1 2 2 1 0 0 1 2 0 1 2 1 2 2 1 1 0 2 1 1 0 0 0 1 1 0 0 2 2 1 1 0 0 0 1 0 2 1 1 0 0 2 0 1 1 0 1 1 2 2 1 2 0 0 1 1 1 2 2 1 0 0 1 2 0 0 0 0 0 0 0 0 0 0 2 1 1 0 0 2 0 1 0 0 1 0 0 2 0 1 0 1 0 0 1 0 0 1 2 0 2 1 1 1 1 0 1 1 1 1 0 2 0 0 1 0 0 0 0 0 0 0 1 0 2 2 0 1 0 2 1 1 0 0 0 0 0 0 0 0 1 2 1 0 0 0 0 2 0 0 2 0 1 2 0 2 0 2 2 0 1 1 1 1 0 1 1 0 0 0 0 0 2 2 0 0 1 2 1 1 0 0 1 0 1 1 1 1 0 0 1 0 1 1 0 0 1 0 0 0 0 0 0 2 2 0 0 0 2 0 1 2 1 2 0 1 2 2 2 0 2 0 0 2 2 2 2 1 0 2 0 1 1 0 2 0 0 0 0 0 0 0 0 0 0 0 0 1 0 0 0 2 0 0 0 0 0 0 1 2 0 0 0 0 0 2 0 0 1 1 0 0 1 1 0 1 1 2 0 0 0 0 0 2 2 1 0 1 0 1 0 0 0 0 1 0 2 2 0 2 0 0 1 2 0 2 0 0 0 0 0 1 1 1 1 0 0 0 0 0 0 0 0 0 0 0 0 1 0 1 1 2 1 1 1 1 2 0 2 2 1 0 2 0 0 0 0 0 0 0 2 0 0 0 0 0 0 0 0 1 1 0 0 2 0 2 0 1 1 1 0 0 0 0 1 1 0 1 0 1 1 0 0 0 2 0 0 0 2 2 1 1 2 2 0 0 0 0 0 0 2 0 2 0 0 0 0 1 1 0 0 0 1 1 0 1 2 0 2 0 0 0 0 2 0 2 2 1 1 1 1 1 0 0 2 0 2 2 2 2 0 2 1 1 1 0 1 1 2 0 2 0 1 0 1 1 0 1 1 0 0 0 0 0 1 1 0 0 0 1 1 1 1 2 2 0 1 1 1 2 1 0 1 2 2 0 1 1 0 2 0 0 0 1 0 1 0 0 0 1 0 0 1 1 0 1 1 0 0 0 0 1 1 0 1 2 0 2 0 2 0 0 0 1 1 0 0 1 1 1 1 1 1 0 0 1 0 1 2 0 2 1 1 1 2 0 0 0 1 0 1 1 0 0 0 0 0 0 0 0 1 2 2 0 0 2 0 0 0 1 0 2 0 1 2 1 0 0 1 2 2 2 0 0 2 0 2 2 0 1 1 0 1 1 0 0 0 1 1 1 1 1 2 0 0 0 0 0 0 0 1 2 0 0 1 0 0 1 1 1 1 1 0 1 1 0 0 0 1 1 0 2 0 0 1 0 1 0 0 1 0 1 2 2 1 0 0 0 1 0 2 0 2 2 0 0 0 0 0 0 1 0 0 0 1 0 1 0 0 0 0 1 1 1 2 0 0 0 0 0 1 0 1 1 0 0 0 0 1 0 2 1 0 2 2 0 0 2 0 0 1 2 2 0 2 0 1 0 0 0 0 0 2 0 0 1 1 0 0 0 1 0 0 0 2 0 2 2 0 1 1 0 1 0 2 0 1 0 0 1 1 0 0 1 2 0 0 1 1 1 0 0 2 1 2 2 2 0 1 1 0 0 0 1 0 0 2 0 0 0 1 0 0 0 0 0 0 0 0 0 0 1 0 0 0 2 2 0 0 2 0 0 0 0 0 2 0 0 0 0 0 1 0 1 0 1 0 0 1 2 2 0 0 1 2 2 0 0 0 0 0 1 0 0 0 2 2 0 2 1 0 1 0 0 1 0 1 2 0 2 1 0 1 0 0 0 0 0 1 1 1 0 0 2 2 0 2 1 1 1 0 1 1 0 1 0 2 0 2 0 0 0 1 0 1 0 1 2 1 0 0 0 2 1 2 2 0 0 0 1 0 2 1 0 0 1 1 0 1 1 0 0 0 1 0 0 0 0 0 0 1 0 0 0 1 1 0 0 0 0 0 0 0 0 2 0 0 0 1 0 0 1 0 0 0 2 1
176 1 2 1 0 1 1 2 1 2 0 0 0 0 0 0 0 2 0 0 2 0 1 0 0 0 0 0 1 1 1 2 1 2 2 0 2 2 1 1 1 1 0 1 2 1 2 0 0 0 0 0 1 1 0 2 0 0 1 1 0 1 0 0 0 0 1 0 1 1 1 1 2 1 2 2 0 2 2 1 1 0 2 0 0 0 0 0 2 2 0 0 0 1 0 1 0 0 0 1 0 2 1 1 0 0 2 2 1 0 0 1 0 1 1 1 2 1 0 1 2 0 2 2 1 0 0 2 2 1 0 0 0 0 1 0 0 0 0 2 0 2 0 0 0 0 0 0 0 1 0 0 1 1 1 1 0 1 0 0 0 0 2 2 0 1 0 1 1 1 1 1 0 2 1 0 1 0 0 0 0 0 1 2 1 0 1 0 0 1 0 0 0 2 2 0 1 0 0 0 0 1 0 0 1 2 1 0 2 0 2 0 2 0 0 2 1 1 1 1 1 1 1 1 1 0 2 2 1 2 0 0 0 0 1 0 0 2 2 0 0 0 2 1 2 0 0 0 0 0 0 0 1 0 0 1 0 1 1 0 0 1 0 1 0 0 0 1 2 2 0 1 0 1 0 0 1 1 1 0 1 2 1 2 0 2 0 0 1 2 1 0 1 1 2 1 1 0 0 1 0 0 0 0 0 0 0 1 1 0 0 2 1 0 2 0 1 1 1 0 0 0 1 1 1 0 0 0 0 0 2 1 0 1 0 0 0 1 1 1 1 1 1 0 1 1 0 1 2 2 1 0 1 0 1 0 1 0 0 0 0 0 1 0 1 1 0 1 2 0 2 0 1 1 0 0 2 1 1 1 0 0 0 0 1 2 1 0 0 0 0 1 0 2 2 1 1 2 0 0 0 1 0 2 2 2 0 2 0 0 0 0 0 0 0 1 1 1 0 0 0 2 1 2 1 2 2 0 1 0 1 0 0 2 0 0 1 0 0 0 2 0 1 1 1 2 0 0 1 1 0 0 0 2 2 1 1 2 1 2 1 0 1 0 0 2 0 1 0 0 0 1 0 0 1 1 1 2 0 1 0 1 0 2 1 1 0 1 0 1 1 0 0 0 0 0 1 0 0 2 0 2 0 0 1 0 2 2 0 1 0 1 1 0 0 2 0 1 0 1 1 0 1 1 0 1 0 1 0 1 1 0 0 0 0 0 0 0 1 1 0 2 0 0 1 1 0 1 1 1 0 0 0 0 1 1 0 1 1 0 1 0 0 0 0 0 0 2 2 1 1 2 1 0 1 0 1 0 0 0 1 0 0 0 0 0 0 1 0 1 1 1 0 0 0 0 0 0 0 0 1 1 0 1 0 2 2 0 0 1 0 0 0 2 0 1 0 0 0 0 0 0 0 0 0 1 1 1 0 0 1 0 0 0 1 0 1 0 2 2 2 1 0 0 0 0 0 0 1 1 2 2 0 1 0 0 0 1 1 0 0 0 1 1 1 1 1 1 0 0 1 0 1 0 0 0 2 0 0 0 1 0 2 2 2 2 0 1 0 1 0 0 0 0 0 2 2 0 0 2 1 0 1 1 1 0 1 2 2 0 1 0 0 1 0 0 0 0 0 0 0 0 0 0 0 1 0 1 1 1 0 1 0 0 1 0 1 0 0 0 0 0 0 0 1 1 1 0 0 0 0 0 0 0 0 0 0 0 0 0 0 1 2 1 0 1 2 2 0 2 0 0 1 0 0 0 0 1 1 1 2 2 0 0 0 1 0 1 1 2 0 1 2 1 0 0 1 0 0 0 1 0 0 0 2 2 2 0 1 2 0 0 0 1 1 0 0 1 2 2 2 2 0 2 2 0 0 0 1 0 1 1 1 0 0 2 0 0 1 1 1 1 2 1 2 1 2 1 0 0 2 2 0 0 2 0 0 0 0 0 1 0 0 0 0 1 1 0 1 0 1 0 0 0 2 1 1 1 1 1 1 1 0 0 0 0 1 0 0 0 1 2 2 0 0 0 0 1 0 0 0 1 2 0 0 0 2 1 1 2 2 2 1 0 1 1 0 0 0 0 0 0 1 2 0 1 1 1 1 0 1 1 0 1 0 0 0 1 0 1 0 0 1 2 1 0 0 1 0 0 1 0 0 0 2 0 2 0 0 1 0 1 1 1 1 0 1 0 1 0 0 0 0 1 0 0 0 0 0 0 0 0 0 1 0 0 1 1 0 2 0 2 0 2 0 0 0 1 1 1 2 1
177 0 1 1 0 1 1 1 2 0 0 0 1 2 0 2 0 2 0 0 2 0 0 0 0 0 0 0 2 2 2 0 2 2 0 2 0 2 0 0 1 1 0 0 2 0 2 0 0 1 0 0 0 1 1 0 0 0 2 0 0 1 1 1 0 0 0 0 1 0 0 0 2 0 0 2 2 1 1 2 0 0 1 1 1 0 0 1 1 1 0 1 0 2 0 2 1 1 1 2 1 2 1 0 1 0 2 1 1 0 0 2 1 1 1 0 0 0 0 2 2 0 0 0 0 2 0 1 1 0 0 0 0 0 0 0 0 0 0 1 1 2 1 0 1 0 0 0 0 1 0 0 0 0 0 0 0 0 0 0 1 0 2 2 0 1 1 1 0 0 0 1 0 2 1 1 1 1 0 0 1 2 0 2 1 0 1 1 0 0 1 1 0 2 2 0 1 0 0 1 1 0 0 1 2 0 2 0 0 0 2 0 1 0 0 2 2 0 2 1 1 0 1 1 0 0 0 1 1 0 1 1 0 1 1 0 0 1 1 0 0 1 2 2 2 0 0 0 1 0 0 0 1 0 0 2 0 2 0 1 1 1 0 1 0 0 1 1 1 1 0 0 0 1 0 0 0 1 2 0 1 2 2 2 0 2 0 1 1 2 2 0 1 0 2 1 0 0 1 1 0 0 0 0 0 1 2 0 1 1 0 1 0 0 1 0 2 0 1 0 2 0 2 1 1 0 0 0 1 0 2 2 1 2 0 0 0 1 1 1 0 0 2 0 1 1 1 0 1 1 0 1 0 0 0 0 1 0 0 2 0 2 0 0 0 0 0 1 2 0 2 0 0 0 0 0 0 1 1 1 0 1 0 0 2 1 1 0 0 0 0 1 2 0 2 0 0 1 1 1 1 1 0 2 2 1 0 1 0 0 0 0 1 0 1 1 1 0 0 1 1 1 0 1 0 2 0 1 2 0 0 1 0 1 1 2 0 0 0 1 2 1 1 0 2 2 1 1 2 1 0 0 0 1 1 1 0 2 0 2 1 0 0 0 0 2 0 1 0 1 1 2 2 2 2 0 2 2 0 1 1 2 0 0 2 1 0 0 0 0 0 2 0 1 2 1 1 2 2 2 0 2 1 0 1 1 1 1 2 0 1 1 1 0 2 0 0 0 1 1 1 1 2 2 0 2 1 2 0 2 0 2 0 0 0 1 0 1 2 2 1 1 1 1 1 1 0 0 1 1 0 1 0 0 1 1 0 1 0 1 0 0 1 0 1 1 1 1 0 1 1 1 2 0 1 0 2 0 0 0 1 1 1 0 0 0 0 1 0 1 1 1 0 0 0 0 0 0 0 0 0 1 0 2 0 2 1 1 0 0 0 0 0 2 0 1 1 0 0 0 0 0 0 0 0 1 1 1 0 0 0 0 0 0 1 2 2 0 0 1 0 1 0 0 2 1 1 0 0 1 0 1 0 1 0 0 0 2 2 0 0 0 0 1 1 2 1 0 1 1 1 1 0 0 0 0 1 0 1 1 1 0 2 1 1 0 2 0 1 2 0 0 0 0 0 0 1 1 0 2 0 0 0 0 2 0 2 1 1 1 1 0 0 2 0 0 0 0 0 0 0 0 1 0 0 1 0 1 0 0 0 2 0 0 1 0 1 1 0 1 1 1 0 1 1 0 0 2 1 1 1 1 0 0 0 0 0 0 1 1 0 1 2 1 1 1 2 2 0 1 0 0 0 0 0 0 0 2 0 0 0 1 2 0 2 0 2 2 0 1 1 1 2 1 0 0 1 1 0 2 0 1 0 0 2 1 2 0 1 2 0 0 1 1 1 0 1 0 1 2 1 1 0 1 1 0 0 0 0 1 0 1 0 0 0 1 1 0 1 1 1 1 1 1 1 1 1 0 0 1 1 1 0 0 2 0 0 0 0 0 0 0 0 0 1 0 0 0 1 0 0 0 0 1 2 2 0 0 1 2 2 0 0 0 0 0 1 0 1 0 1 1 2 0 0 0 0 0 0 0 1 1 2 1 1 0 1 0 0 1 0 1 2 0 2 2 0 0 0 0 0 0 0 2 2 0 1 1 1 0 0 2 1 2 1 0 0 1 0 1 0 0 1 1 1 1 0 2 0 0 2 0 1 0 0 0 2 1 0 1 1 0 1 1 1 1 0 0 2 1 1 0 0 0 0 1 0 0 0 1 1 0 0 2 0 0 2 0 0 2 0 0 0 1 0 0 0 0 0 0 2 2
178 1 2 1 0 0 0 2 1 0 0 0 0 1 0 0 0 2 2 2 0 2 1 0 0 0 1 0 0 1 1 1 1 1 0 1 1 2 0 0 0 0 0 0 2 0 1 0 0 0 0 0 1 1 1 2 0 0 1 1 1 2 0 1 1 1 1 1 1 0 0 1 2 1 1 2 1 2 2 0 2 0 2 0 1 0 0 0 2 2 0 0 0 1 0 1 1 0 0 1 0 2 1 1 0 0 2 2 2 0 0 2 2 2 2 1 2 0 2 0 0 0 1 1 0 1 0 1 2 0 0 1 0 1 1 1 0 0 0 0 0 2 0 0 0 0 0 0 0 1 1 0 0 0 0 0 1 1 0 0 1 1 2 1 0 1 0 1 0 2 2 1 2 0 1 0 1 0 0 0 0 0 0 2 1 0 1 1 0 1 1 0 1 0 1 1 2 0 1 0 0 0 0 0 1 1 1 0 2 0 0 0 2 1 0 2 0 0 0 1 1 0 1 2 0 0 0 1 0 1 1 1 0 0 1 0 0 2 2 0 0 1 2 1 1 0 0 0 0 0 0 0 1 0 0 2 0 1 0 0 0 0 0 0 0 0 0 0 0 0 1 1 0 1 0 0 1 1 1 0 1 1 2 2 0 2 2 1 0 2 1 1 1 0 2 1 0 0 0 1 0 0 2 2 1 1 1 2 1 0 0 2 1 0 1 0 1 0 1 0 0 0 2 1 1 0 0 0 0 0 1 1 1 2 0 0 0 2 0 0 0 0 2 0 1 1 0 0 2 1 0 0 0 1 0 1 1 1 0 1 0 2 2 0 1 0 0 1 1 0 1 1 1 1 2 2 2 1 0 2 1 2 0 0 0 0 0 1 1 0 0 1 1 0 1 0 1 2 0 0 0 0 0 2 1 0 1 1 0 0 0 0 0 0 0 1 1 0 0 0 0 0 0 2 0 2 0 0 2 2 0 0 0 1 0 1 0 0 0 0 1 0 2 1 0 1 0 1 2 2 0 0 0 2 1 1 0 2 1 2 1 0 0 0 0 1 1 1 0 0 0 1 1 1 2 0 1 1 0 1 0 2 0 1 1 0 0 0 1 0 1 1 0 2 0 0 1 1 1 2 0 2 1 1 2 1 2 1 0 0 0 2 1 0 0 2 1 1 0 1 1 1 0 0 0 1 0 1 0 1 1 1 0 2 0 0 1 1 0 1 1 1 2 2 2 1 0 1 1 1 0 0 0 0 1 1 1 0 1 0 1 1 0 0 2 0 0 1 0 1 0 2 0 0 0 0 1 1 0 1 1 0 2 0 1 1 1 1 1 0 1 0 1 0 0 0 1 2 0 0 2 0 1 2 0 2 0 1 1 1 0 0 0 0 0 0 2 0 0 1 0 1 0 0 0 2 2 1 0 0 0 0 0 0 1 1 2 0 1 2 2 1 0 0 2 2 2 1 0 1 1 1 1 0 1 1 0 2 2 0 0 0 0 0 0 0 0 2 0 0 0 0 0 0 0 1 2 0 1 1 1 0 2 2 1 2 1 1 0 1 0 0 0 0 1 0 1 0 0 0 0 0 0 2 2 0 0 2 2 0 1 0 0 2 1 1 0 0 0 0 0 1 1 0 1 0 0 0 0 0 0 1 0 0 0 0 2 0 0 0 0 0 0 0 1 1 0 0 0 0 0 0 1 0 0 2 0 0 0 0 0 0 2 0 0 1 2 1 0 1 1 1 0 0 0 0 0 2 0 1 2 2 0 1 1 2 0 2 0 2 1 2 2 1 0 0 1 1 0 1 0 2 0 0 2 2 0 1 0 1 0 0 0 0 1 1 0 1 0 0 0 0 0 1 1 0 0 0 0 0 1 2 0 0 0 1 0 1 1 0 1 0 0 0 0 0 0 2 1 0 0 0 0 0 2 0 0 0 1 1 1 0 0 0 0 2 1 0 2 1 1 0 0 0 0 0 0 2 2 1 2 0 0 0 0 0 0 0 0 0 0 1 0 1 2 1 1 0 0 0 1 1 2 0 1 0 2 1 0 1 1 1 1 0 2 2 0 1 2 1 0 2 2 1 1 0 2 1 1 1 1 1 0 1 0 0 0 0 0 1 0 0 2 1 1 0 1 1 0 2 2 0 0 0 1 0 0 0 0 0 1 1 1 0 2 0 0 0 2 0 0 0 0 0 0 2 0 1 1 0 0 0 0 0 0 0 0 1 1 2 1 1 0 2 1 0 0 0 0 0 1 0
179 1 0 1 0 0 1 1 1 1 0 0 1 1 0 1 0 2 0 0 2 1 0 1 0 0 1 0 0 1 0 0 1 2 1 1 1 2 1 1 1 1 0 0 2 0 1 0 0 0 1 0 1 1 0 2 0 1 0 2 0 1 2 2 1 1 1 1 1 1 1 1 2 1 2 2 0 1 1 0 2 0 2 1 1 1 1 0 2 2 0 0 1 1 1 1 0 1 1 1 1 2 0 1 1 1 2 2 2 0 0 2 1 2 1 0 0 0 1 1 1 1 1 1 0 2 0 1 1 1 1 0 0 0 1 0 0 0 0 0 2 1 0 0 0 0 0 0 0 1 1 0 0 0 1 0 0 0 0 0 0 0 1 2 1 2 2 1 1 1 1 1 1 1 1 0 2 1 1 1 1 1 0 1 0 0 0 1 0 0 1 1 0 0 1 0 1 0 0 0 0 0 0 0 0 2 0 0 1 1 1 0 1 0 0 2 0 0 2 0 2 0 1 2 1 1 2 2 1 2 0 0 0 0 1 0 0 2 2 0 0 0 2 2 2 0 0 0 0 0 0 0 1 0 0 1 0 1 0 0 0 0 0 1 0 0 0 1 1 0 2 0 0 2 0 0 0 1 1 0 0 1 0 2 0 0 0 2 0 2 0 1 1 0 2 1 0 1 1 2 1 0 0 0 0 0 0 0 1 0 0 1 1 0 1 0 2 0 0 0 1 1 1 2 2 0 1 0 0 0 1 2 0 0 0 0 0 2 0 0 0 0 1 0 1 1 0 0 1 1 0 1 1 1 1 0 1 0 0 2 0 2 1 0 0 1 0 1 2 0 2 0 1 1 0 0 2 2 1 1 0 1 0 0 2 1 1 1 1 0 1 1 1 0 2 1 1 1 2 2 2 1 0 1 1 0 0 1 0 0 0 0 1 1 1 1 1 0 0 0 0 0 1 1 0 1 0 1 1 0 0 1 0 2 1 1 1 0 1 1 2 0 1 0 1 1 0 0 1 0 1 1 0 1 0 0 0 2 0 2 0 0 0 0 0 1 1 2 0 0 1 1 1 1 1 0 1 2 0 0 2 1 0 1 2 1 0 0 1 0 1 2 1 2 1 0 2 2 2 2 0 2 1 1 1 0 1 1 1 0 0 2 1 0 1 1 0 0 1 1 1 2 2 1 0 1 1 0 0 0 2 0 0 0 1 0 0 1 2 2 0 0 1 1 1 1 0 1 2 2 0 0 0 0 2 0 0 0 1 0 1 0 0 1 1 0 0 2 2 0 1 1 0 0 0 0 0 2 0 2 2 0 0 0 0 0 0 0 1 0 0 0 1 0 1 1 1 0 0 0 0 2 0 1 1 2 0 1 1 1 0 0 0 1 2 1 0 0 0 0 0 0 0 0 0 1 2 1 0 0 1 0 0 0 2 0 2 0 0 2 1 1 0 1 2 2 2 0 0 0 1 2 1 0 1 1 0 2 2 1 0 1 1 1 1 1 0 0 0 0 0 0 0 0 0 0 0 1 1 1 2 0 1 0 0 0 1 0 0 2 0 0 0 1 0 1 1 1 0 1 1 0 0 1 2 0 0 2 2 0 1 0 0 2 0 1 0 0 0 0 0 0 0 0 0 1 0 1 0 0 0 1 1 0 2 2 2 1 0 2 1 1 0 0 1 1 0 0 0 0 0 0 0 1 0 1 0 0 2 2 0 0 2 0 2 0 2 1 0 1 1 1 1 1 1 0 0 1 0 0 0 0 0 1 1 2 0 2 0 2 1 2 2 1 0 0 1 0 0 0 0 1 0 0 1 1 2 0 0 2 0 0 0 0 0 0 2 0 2 2 2 2 0 2 2 0 0 0 1 0 1 1 2 1 0 0 0 0 1 0 0 1 1 0 1 0 1 0 0 0 2 2 0 0 2 0 0 1 0 0 1 0 1 0 0 0 1 0 2 0 0 0 0 0 2 2 1 0 1 1 1 0 0 0 0 0 0 0 1 0 0 0 0 1 2 0 2 0 1 0 1 0 0 0 1 1 0 1 0 0 0 0 0 1 1 1 0 0 2 2 0 2 2 1 0 1 2 2 0 1 0 1 0 1 0 0 0 2 0 0 0 0 0 0 0 0 1 2 1 2 2 0 1 0 1 0 1 0 0 0 2 0 0 0 0 1 2 0 1 0 0 0 0 0 0 0 0 0 1 0 0 0 0 1 0 0 0 0 0 1 0 0 0 1 0 0 0 0 0 0 0 0
180 0 2 1 0 0 1 1 1 1 0 0 1 2 1 1 1 2 1 1 1 1 0 0 0 0 0 0 1 0 1 2 0 1 2 1 2 0 0 0 1 1 1 1 2 1 0 0 1 2 0 0 0 0 1 2 0 0 2 0 2 2 0 0 0 0 1 0 1 0 0 0 2 0 1 2 1 0 0 0 1 0 2 0 1 0 0 0 0 2 0 0 1 1 0 2 1 1 1 1 1 2 2 0 0 0 2 1 2 0 0 2 2 2 2 2 2 0 1 1 1 1 0 0 0 2 0 1 1 1 1 0 0 0 0 0 0 0 0 2 0 2 0 0 0 1 2 0 0 1 1 0 0 1 0 0 2 1 0 0 1 1 2 1 0 1 0 1 0 1 0 0 0 2 2 0 1 1 1 1 1 1 0 2 1 1 0 1 1 1 1 0 0 0 0 0 1 0 0 0 0 0 0 0 2 0 2 1 1 0 1 0 2 0 0 2 0 0 2 0 2 0 2 2 0 2 2 2 0 2 0 0 0 1 1 0 0 2 2 0 0 0 2 2 2 0 0 0 0 1 1 1 1 0 0 2 1 2 0 0 0 0 0 2 0 0 0 0 1 1 1 1 0 1 1 1 0 0 2 0 0 0 2 2 0 2 2 1 0 1 0 0 2 0 2 0 2 2 0 2 0 1 0 0 0 0 0 0 1 0 1 2 0 1 1 0 2 0 0 0 0 0 0 1 1 0 0 0 1 2 2 0 0 1 0 0 0 2 0 1 0 2 2 0 0 0 1 1 2 1 1 0 0 0 0 0 0 1 1 1 1 2 1 0 1 0 0 2 0 0 0 2 1 1 0 0 1 2 2 0 0 2 0 0 1 1 1 0 0 1 0 0 1 0 2 1 1 1 0 0 0 0 0 1 0 0 2 0 0 0 1 0 0 0 0 1 1 0 0 1 1 1 1 1 1 2 1 0 0 0 0 1 0 0 0 2 0 1 0 1 1 0 2 1 0 1 0 1 2 2 0 0 0 1 0 0 0 1 1 1 2 0 0 1 0 1 1 1 0 1 1 2 0 0 1 0 1 2 0 1 0 1 0 1 1 1 0 0 1 0 1 2 0 1 0 0 2 1 1 1 1 1 2 1 2 1 2 2 2 0 0 2 1 1 0 1 0 0 2 1 1 1 1 1 0 1 0 0 1 1 1 0 1 1 0 1 0 1 2 2 0 2 2 2 2 0 1 1 1 1 0 0 0 0 2 0 0 1 1 0 0 0 0 1 0 0 0 2 1 0 0 1 0 0 0 0 1 0 0 0 2 1 2 0 0 1 1 0 1 0 0 0 1 0 0 1 0 0 0 0 0 2 1 2 0 2 1 1 1 1 0 0 0 0 2 0 1 0 0 1 0 1 0 0 0 1 2 1 0 0 0 0 0 0 1 0 2 0 0 2 0 0 0 2 2 1 1 1 0 2 1 1 0 1 0 0 0 2 1 1 1 0 1 1 1 1 1 2 0 0 0 1 0 0 1 0 0 0 1 1 1 0 1 1 1 1 0 0 2 2 0 0 1 1 0 0 2 0 0 0 0 1 0 1 1 0 1 2 2 0 1 0 0 1 0 1 0 1 1 0 0 0 0 0 0 1 0 0 1 1 1 1 1 0 1 1 1 0 1 0 0 0 0 0 0 0 0 1 1 2 2 2 0 0 0 1 0 0 0 0 0 0 2 0 0 2 2 1 0 1 1 1 0 1 1 1 1 0 1 1 1 2 2 0 2 1 1 1 1 2 0 1 2 1 0 0 0 0 0 0 0 2 0 0 1 1 0 0 1 2 0 0 0 0 1 0 1 0 1 1 1 1 0 2 2 0 0 0 1 0 0 2 1 1 0 1 0 0 0 0 0 0 0 1 1 0 1 0 0 0 2 2 0 0 2 0 0 0 0 0 0 1 0 0 0 0 1 0 2 0 1 0 0 0 1 1 0 1 1 2 2 0 0 0 0 0 0 0 0 0 1 2 0 1 2 0 2 0 0 0 0 2 1 0 1 1 1 1 0 2 0 1 1 1 2 2 0 1 2 1 0 1 2 0 2 0 0 2 0 0 0 0 0 1 0 0 0 0 2 0 0 0 0 2 1 1 0 0 0 0 2 0 1 0 1 1 1 0 0 2 0 0 0 1 2 0 0 0 1 1 0 0 0 0 1 2 0 0 1 0 0 2 0 0 0 0 0 0 0 1 0 0 0 2 0 0 1 0 0 0 1 1
181 1 2 0 0 0 1 1 1 1 1 1 0 0 0 0 0 2 1 0 2 0 0 1 0 0 0 0 1 1 1 1 0 1 1 0 1 1 0 0 1 1 0 0 1 0 0 0 2 2 0 0 0 0 0 0 0 0 1 1 0 1 0 0 0 0 1 1 1 1 1 1 2 1 1 2 1 1 1 1 0 0 2 0 1 1 1 0 1 1 0 0 1 1 0 0 0 1 1 1 0 2 0 0 1 1 1 2 2 0 0 2 1 2 2 1 2 0 0 2 2 0 2 2 2 0 0 1 1 0 0 0 0 0 0 0 0 0 0 2 1 1 0 0 2 0 1 0 0 0 0 0 0 0 0 0 0 0 0 1 1 1 1 2 0 2 1 0 1 2 1 1 1 1 1 0 2 0 0 0 0 0 1 1 1 0 0 1 0 0 1 1 1 0 1 1 1 0 0 0 0 0 0 1 2 0 2 0 0 0 2 0 0 0 0 2 0 1 2 0 2 0 2 2 0 1 1 1 0 1 1 1 0 1 0 0 0 2 1 1 0 0 1 1 1 0 0 0 0 0 0 0 0 0 1 1 1 1 0 0 0 0 0 0 0 0 0 0 2 2 0 0 1 1 0 0 0 0 1 0 0 2 2 2 0 1 1 1 1 2 1 1 2 0 2 1 0 1 1 1 0 0 0 0 0 0 0 0 2 0 0 1 0 1 0 0 2 0 2 0 0 0 1 1 2 0 1 0 1 1 1 1 1 1 0 0 0 2 0 2 0 1 2 0 0 0 0 1 1 2 2 0 0 0 0 0 0 0 0 0 0 0 2 0 2 1 0 2 1 0 1 1 0 0 1 1 1 2 1 1 0 1 0 0 0 1 1 1 1 0 0 0 0 0 2 0 0 0 0 1 0 1 0 1 0 0 1 1 0 0 1 0 0 0 0 1 1 1 0 0 0 1 1 0 0 1 1 0 0 0 0 0 0 2 1 1 1 1 0 0 0 0 1 0 2 1 1 1 1 0 0 0 0 1 1 1 0 1 0 0 2 0 1 0 0 1 1 1 0 0 0 1 2 2 0 0 0 1 0 0 2 1 0 1 2 2 0 0 0 0 0 1 0 0 0 0 0 2 2 0 2 0 0 0 0 2 1 1 1 1 0 1 1 1 1 1 1 1 1 2 2 0 2 2 0 2 2 0 0 1 1 0 0 0 1 0 0 1 2 2 2 2 2 0 1 1 0 1 1 2 0 0 0 0 1 1 2 1 1 1 0 0 1 1 0 1 1 1 0 1 0 0 0 0 0 0 0 1 0 1 1 1 1 0 0 0 0 0 1 0 1 0 1 0 2 0 1 0 0 0 0 2 1 2 0 2 1 0 1 1 1 0 0 1 0 1 1 0 0 0 0 0 0 0 0 1 1 1 0 0 0 0 1 0 2 1 2 0 0 2 1 1 0 2 2 2 2 0 0 0 1 2 0 0 0 0 0 2 2 1 1 0 2 1 1 1 1 1 0 0 1 0 0 0 0 0 0 1 2 2 1 1 2 1 2 1 1 1 0 1 0 0 0 0 1 0 1 0 0 2 0 0 0 1 1 0 0 1 1 0 2 0 0 2 0 0 0 0 0 0 0 1 1 0 0 1 0 0 0 0 0 0 0 0 0 0 0 0 1 1 0 0 0 0 1 1 0 0 0 0 0 0 1 0 0 1 0 0 0 0 0 1 2 0 0 1 2 1 0 1 1 1 2 0 0 1 0 1 0 0 1 2 0 0 0 1 0 2 1 2 1 1 2 1 0 0 0 0 1 1 0 1 0 0 1 1 1 0 0 2 0 1 0 0 2 0 0 0 1 2 1 1 0 2 2 0 0 0 0 1 0 1 1 2 0 2 0 0 0 0 0 0 1 1 1 1 1 2 0 0 0 0 0 0 1 0 0 0 0 0 1 0 0 0 0 0 1 1 1 0 1 0 0 0 1 1 0 1 1 2 1 1 0 0 0 0 0 0 0 0 2 2 1 1 1 0 1 0 0 1 1 0 2 0 1 0 1 0 0 0 0 0 1 0 2 2 0 0 1 1 0 1 2 0 0 0 1 2 0 1 0 2 1 2 1 1 0 1 0 1 0 0 2 2 1 0 0 0 0 0 2 0 0 0 2 0 2 0 0 0 1 1 0 0 2 1 1 0 1 0 0 1 0 0 1 2 0 0 2 0 0 0 0 1 0 1 1 1 0 1 0 0 0 2 1 0 0 0 0 0 1 1
182 1 1 2 0 0 2 2 2 0 1 0 0 1 0 0 0 1 1 1 0 0 0 0 0 0 0 0 0 1 1 0 1 1 1 2 1 2 0 0 0 0 0 0 1 0 1 0 0 1 0 0 1 1 1 2 0 0 1 2 0 0 1 1 1 1 2 1 1 0 0 0 1 0 2 1 0 0 0 0 1 0 1 1 1 0 0 1 2 2 0 0 0 1 0 2 0 0 0 1 1 2 0 0 2 1 2 0 0 0 0 2 1 1 1 1 1 0 1 1 1 0 1 1 0 1 0 1 2 0 0 0 0 0 1 0 0 0 0 1 2 1 0 0 1 0 0 0 0 1 1 0 0 0 0 0 0 1 1 1 2 1 2 2 0 1 0 2 0 1 1 1 2 0 2 0 2 1 1 1 1 1 0 2 2 0 2 2 1 0 0 2 0 1 1 1 2 0 0 1 1 0 0 0 1 1 2 0 0 0 0 0 1 1 0 2 1 1 1 1 1 1 2 1 0 1 1 1 1 0 0 0 0 0 2 0 0 2 2 0 0 0 1 0 0 0 0 0 0 0 0 0 2 0 0 1 0 0 0 0 0 0 1 2 0 0 0 0 1 1 0 0 1 0 1 1 0 1 0 0 0 1 2 2 0 1 1 2 0 2 1 0 1 0 2 0 1 1 1 1 1 0 0 0 0 0 0 0 1 1 1 2 2 0 2 1 1 0 0 0 1 1 2 1 1 0 0 0 0 0 2 2 1 1 0 0 0 1 1 0 0 0 2 0 0 0 0 0 1 2 1 1 0 0 0 2 0 0 1 0 1 1 2 0 2 1 0 1 2 1 2 0 1 1 0 0 2 2 1 1 1 1 0 0 2 1 2 0 0 0 0 1 1 0 2 1 1 0 0 0 0 0 0 1 1 1 1 0 0 0 0 0 1 0 1 2 0 0 0 0 1 1 0 1 0 2 0 0 1 0 1 0 0 0 0 1 1 2 0 0 2 0 2 2 0 2 1 2 2 2 0 0 0 2 1 1 0 1 1 2 1 0 0 0 0 2 0 2 0 0 0 0 1 1 0 0 0 1 1 0 1 2 0 1 1 1 0 0 1 0 1 2 0 1 1 2 0 0 0 2 0 2 1 1 1 1 1 1 1 1 1 1 1 2 0 2 1 0 0 1 1 1 2 2 1 2 0 1 1 2 0 0 0 0 0 1 1 0 2 2 0 1 2 2 2 2 0 0 0 0 0 0 0 0 2 0 0 0 1 0 0 1 0 0 1 0 0 1 1 0 0 0 0 0 0 0 1 1 0 1 2 0 1 0 0 0 0 2 0 0 0 0 0 0 1 1 0 0 0 0 0 1 0 1 0 2 0 1 1 1 0 0 0 0 0 0 1 0 0 1 1 1 0 0 0 2 2 0 0 0 1 0 1 0 1 2 2 1 0 1 1 0 0 1 2 2 2 0 0 0 1 2 0 0 0 0 0 2 2 0 0 0 1 1 1 1 0 0 0 0 2 0 0 1 1 0 1 0 0 0 1 0 1 0 1 1 0 1 1 1 1 1 0 0 0 0 0 0 0 2 1 0 1 0 0 0 1 2 2 1 1 0 0 1 0 0 1 1 1 0 0 0 0 0 0 1 0 0 0 0 0 1 1 0 1 1 1 0 1 1 0 0 0 0 1 0 1 0 0 0 0 0 0 1 0 1 1 0 2 2 0 0 1 0 0 1 2 1 0 2 0 1 1 1 1 0 0 0 0 0 0 1 0 0 0 2 0 2 0 2 0 2 2 2 0 0 1 1 0 2 0 2 0 0 2 1 2 0 0 2 1 1 1 1 1 0 0 0 2 2 2 2 0 2 2 0 0 0 1 0 1 1 1 1 0 2 0 0 2 0 0 1 1 0 1 0 0 0 0 0 2 2 0 0 2 0 0 0 1 1 1 0 0 0 0 1 0 0 1 0 0 0 0 1 1 0 0 1 2 2 2 0 0 1 0 1 0 0 1 0 0 1 0 1 1 0 1 0 0 1 0 0 1 0 1 2 0 1 0 1 1 1 0 0 0 0 0 0 2 2 0 2 2 0 1 0 1 0 0 1 0 2 0 2 0 0 0 0 0 0 0 0 0 1 1 0 1 1 0 1 2 0 1 0 1 0 2 1 0 1 1 0 0 0 0 2 2 0 1 1 0 0 0 0 1 1 0 1 0 0 0 0 0 1 0 1 1 0 0 1 0 0 0 2 1 0 0 0 0 2 2 1
183 1 0 2 0 0 2 1 1 1 0 1 1 1 0 1 0 1 1 1 1 1 2 1 1 1 1 0 0 2 0 0 0 2 1 0 2 1 0 0 1 1 0 0 1 0 1 1 0 1 0 0 0 0 1 0 0 0 0 2 0 1 1 1 0 0 1 0 0 0 0 0 2 0 2 2 0 2 2 2 0 0 2 0 2 0 0 1 2 2 0 1 2 0 0 2 0 1 1 1 1 2 0 0 2 1 2 1 1 0 0 2 0 1 1 0 1 0 0 2 2 0 1 1 1 1 0 0 0 0 2 1 1 1 1 0 1 0 2 0 0 2 0 0 1 0 1 0 0 0 0 0 0 1 1 0 2 1 0 1 2 2 2 2 2 2 2 1 0 1 1 1 0 2 1 0 2 1 1 1 1 1 0 1 0 0 0 1 1 2 2 0 1 0 2 0 2 0 0 0 0 1 1 0 1 0 2 1 1 0 0 0 2 0 0 2 0 0 2 0 2 1 2 2 0 2 2 1 0 1 0 0 0 0 1 0 0 2 2 0 0 0 2 2 2 0 0 0 1 1 1 1 2 0 0 1 0 0 0 0 0 0 0 1 0 0 1 1 2 1 0 0 1 1 0 0 1 1 2 0 1 1 2 1 1 1 1 0 1 2 0 1 1 0 2 1 0 0 0 1 0 0 0 0 0 0 0 2 1 0 0 2 1 1 1 0 2 0 0 0 1 1 1 1 1 0 0 0 0 0 2 0 0 2 0 0 0 2 0 0 0 1 2 1 0 0 1 0 1 0 0 0 0 0 0 1 0 0 1 0 1 1 2 0 2 1 0 1 2 0 2 0 0 0 1 0 0 2 2 0 0 1 0 0 2 1 1 0 0 0 0 1 0 0 1 1 2 1 0 0 0 1 0 2 2 0 0 0 0 0 1 0 2 0 2 2 0 0 0 1 1 1 1 0 2 2 1 0 2 0 2 0 2 0 2 1 0 2 0 0 1 0 1 0 1 2 1 1 2 1 0 0 0 2 1 1 0 2 1 2 1 0 1 0 0 1 1 2 0 0 0 0 1 1 1 0 1 1 0 1 2 1 0 0 2 1 0 1 1 1 1 2 2 2 1 0 1 2 2 0 2 1 2 2 1 1 1 0 0 0 0 2 0 0 2 0 0 0 2 1 1 2 2 2 1 2 0 1 0 1 1 1 0 0 0 1 1 0 2 2 0 0 1 0 0 2 0 1 2 2 0 1 0 1 2 0 1 0 1 0 1 0 0 0 0 0 0 1 1 0 0 0 1 0 0 0 1 1 0 1 2 0 2 0 2 1 1 0 0 0 1 1 0 0 1 0 0 0 0 0 1 1 1 1 0 2 0 0 2 2 2 0 0 2 0 2 0 0 0 0 0 0 0 1 1 0 0 0 0 0 2 0 1 0 2 1 2 1 1 2 1 1 0 0 0 0 0 1 0 1 1 1 0 2 0 0 0 1 1 0 0 0 0 0 0 2 0 1 1 1 0 1 1 1 1 0 1 1 1 1 2 0 2 1 1 1 2 0 0 1 0 0 0 0 0 0 0 1 0 2 0 1 1 1 1 1 1 1 1 1 0 0 0 1 0 0 0 0 0 0 0 0 2 0 0 1 0 0 2 1 0 0 1 0 1 1 1 1 0 1 1 1 0 1 1 1 0 1 0 0 0 0 1 0 0 2 0 0 1 0 0 1 2 0 0 1 2 2 0 2 0 1 2 0 0 0 0 2 0 0 0 0 0 1 1 1 0 2 1 2 1 1 2 1 0 0 1 1 0 1 1 1 0 1 0 1 2 1 0 1 0 0 1 1 1 1 1 0 0 2 1 1 0 2 2 0 0 0 1 0 1 1 1 1 0 0 0 0 1 0 0 1 0 0 0 0 0 1 1 0 1 1 0 0 2 0 0 0 0 1 0 0 0 0 0 0 1 0 2 0 0 0 0 1 2 1 0 0 1 2 2 0 0 0 0 0 1 2 0 0 0 2 0 1 2 1 1 0 0 0 0 2 2 0 1 0 1 2 0 1 0 1 0 0 1 1 0 1 2 1 1 1 2 1 1 0 1 1 0 0 0 2 0 1 0 0 0 1 0 1 1 1 1 1 0 1 0 0 0 0 1 0 1 1 0 0 2 2 0 0 2 0 0 0 1 0 1 0 2 0 0 1 0 0 1 0 0 1 2 1 1 2 0 1 0 2 2 1 0 2 1 0 0 2 0 0 1 1 1 0 0 0
184 0 1 2 0 0 2 1 2 0 0 1 1 1 0 1 0 1 1 0 1 0 0 0 0 0 0 0 0 1 1 0 0 1 0 2 0 1 0 0 0 0 0 0 2 0 1 1 0 1 0 0 0 0 0 2 0 0 1 1 0 1 1 1 0 0 0 0 1 1 1 1 2 1 1 2 1 2 2 2 0 0 2 0 0 1 0 0 1 1 0 0 0 1 0 0 0 2 1 1 1 2 0 0 2 2 2 2 2 0 0 2 1 2 2 0 1 0 0 1 1 1 1 1 0 0 0 1 2 0 0 0 1 1 0 0 0 0 0 0 2 1 1 0 1 0 1 0 0 2 0 0 1 0 0 1 2 1 0 0 1 0 2 2 0 2 1 0 0 2 2 0 1 1 1 0 2 1 1 1 1 1 1 2 2 0 1 1 0 1 2 1 0 1 1 0 1 1 0 0 0 0 1 1 2 0 2 2 1 0 2 0 0 0 0 2 0 0 0 1 1 0 2 2 0 0 0 0 0 0 1 1 0 0 1 0 0 2 1 1 0 0 2 2 1 0 0 0 1 1 1 1 2 0 0 0 0 2 0 1 1 1 0 0 1 0 0 1 2 2 0 1 0 0 1 1 0 1 2 0 1 1 2 1 2 0 2 2 1 2 1 1 0 1 2 1 0 1 1 1 0 0 1 1 0 1 2 0 1 0 0 2 0 0 1 0 1 0 2 0 0 0 1 0 1 0 0 0 0 0 2 2 0 1 0 0 0 1 1 1 1 1 1 0 1 1 0 0 1 0 0 0 0 0 0 1 0 0 0 2 0 2 2 0 1 0 0 2 2 0 2 0 2 1 0 0 2 1 0 2 0 1 0 0 1 1 0 0 0 1 0 0 0 0 2 1 1 0 1 0 0 0 0 2 1 0 1 0 0 0 1 0 2 0 2 2 0 1 0 0 0 0 0 2 1 2 2 0 1 1 0 1 1 0 1 2 0 0 0 1 0 0 1 0 0 1 0 0 0 0 0 0 0 2 2 2 0 0 0 0 2 0 1 1 0 0 2 0 0 1 1 1 1 1 1 1 0 2 0 1 2 0 0 1 1 0 0 0 1 0 1 1 0 2 1 0 2 2 2 2 0 2 2 2 2 0 2 1 1 0 0 2 1 0 1 1 1 0 2 2 2 0 2 2 0 2 0 1 0 1 1 1 0 1 0 1 2 0 0 0 0 0 2 2 2 2 0 1 1 2 1 0 0 0 2 0 0 1 0 0 0 1 1 1 0 0 0 1 1 0 0 1 0 0 0 0 0 1 0 1 2 0 2 0 1 1 1 0 1 0 0 0 1 0 1 0 1 0 0 0 0 1 2 0 0 0 0 1 0 0 0 0 0 0 1 0 0 0 1 0 0 0 0 0 0 1 2 1 0 0 0 0 1 0 2 2 2 0 0 2 0 0 0 1 1 1 1 0 0 1 1 1 0 0 0 0 0 1 1 0 0 0 1 1 1 2 1 1 1 0 0 1 2 0 0 0 0 1 1 1 1 1 2 2 2 0 2 0 1 1 0 0 0 0 0 0 0 1 0 2 1 0 0 0 2 0 0 2 2 1 1 0 0 2 1 1 0 1 1 0 0 0 0 0 0 1 1 0 1 0 0 1 0 1 1 1 1 1 0 1 1 1 0 1 1 0 0 1 0 0 0 0 0 1 0 1 1 0 1 1 0 1 2 0 0 1 2 2 0 2 0 0 1 0 0 2 2 1 1 1 2 0 1 0 1 1 0 2 0 2 0 2 2 0 0 0 1 1 0 1 1 2 0 0 1 1 1 1 0 1 0 0 0 0 2 1 1 0 1 2 1 1 0 1 1 0 0 0 1 0 0 2 2 0 0 1 0 0 1 0 0 0 1 1 1 1 1 0 0 0 2 2 0 1 0 2 1 0 0 0 1 0 0 0 0 0 0 0 1 0 1 0 0 1 1 1 0 1 1 1 1 0 0 0 0 0 0 0 0 0 0 1 0 1 2 0 2 1 0 0 1 1 1 0 1 1 1 1 0 1 1 1 0 0 1 0 0 1 1 0 1 0 2 1 1 0 1 0 0 1 0 2 0 0 1 1 1 1 0 1 0 0 0 1 1 0 1 1 0 1 2 0 0 0 1 0 1 0 0 0 2 0 0 0 1 1 0 0 1 1 0 0 0 0 0 1 0 1 2 2 1 2 0 1 0 1 1 0 1 2 0 0 0 1 0 1 1 1 1 0 0 0
185 1 1 2 0 1 1 2 1 0 0 1 1 1 0 1 0 2 1 1 1 1 0 0 0 0 0 0 0 0 2 0 1 2 0 1 1 1 0 0 2 2 0 0 1 0 1 0 0 1 0 0 1 1 1 1 1 1 0 0 0 0 2 2 1 1 1 0 2 1 0 0 2 1 1 2 1 1 1 1 0 0 2 0 1 0 0 1 2 2 1 1 1 2 1 2 1 1 1 1 1 2 0 2 0 0 2 0 0 0 1 1 1 1 1 1 1 0 1 1 1 0 1 1 1 0 0 0 1 0 2 0 1 1 1 0 1 0 1 0 0 2 0 0 0 0 1 0 0 2 2 1 1 0 0 0 0 0 0 0 1 1 1 2 0 1 0 0 1 1 1 0 2 0 1 0 1 0 0 0 0 1 1 1 1 0 1 2 1 0 1 2 1 1 2 0 2 0 0 0 0 0 0 0 1 1 2 1 1 0 0 0 1 0 0 2 0 0 2 0 2 0 1 2 0 1 1 1 1 1 0 0 0 0 1 0 0 2 2 1 0 0 2 1 1 0 1 1 0 0 0 0 2 1 0 2 1 0 0 1 0 0 0 0 0 0 0 0 1 1 0 1 0 0 0 0 0 0 1 0 0 2 2 1 0 1 1 1 0 1 0 0 0 2 2 1 0 1 0 0 0 0 0 0 0 1 1 1 2 0 0 1 1 0 2 0 2 1 0 0 1 1 2 1 1 0 1 0 1 1 2 1 0 1 0 0 0 1 1 1 1 1 1 0 0 0 0 0 1 0 0 0 1 0 1 1 1 0 0 1 0 1 2 0 2 1 0 2 0 0 0 2 0 0 1 1 1 1 1 1 1 0 0 0 2 1 0 0 0 1 0 0 0 0 2 0 0 2 0 0 0 1 0 2 1 0 1 1 0 0 0 0 0 0 0 2 0 0 0 0 0 0 0 0 0 1 0 0 1 1 0 0 0 2 1 1 1 1 0 0 2 0 1 0 1 2 1 2 2 0 0 2 0 2 2 2 0 1 1 0 1 0 0 0 2 2 0 1 0 0 0 2 2 2 1 0 1 2 0 1 1 1 0 2 0 0 1 0 1 0 1 0 0 1 1 0 1 1 1 2 0 2 1 0 1 2 1 0 0 1 0 1 1 0 1 1 0 0 2 1 1 1 2 2 0 1 0 0 1 1 1 1 0 1 1 0 2 1 1 1 2 2 1 0 1 2 0 1 1 1 1 0 0 0 2 0 0 0 0 1 0 0 0 0 0 1 1 1 0 0 0 0 0 0 0 0 0 0 0 0 2 1 2 0 0 0 0 0 1 0 0 0 1 0 0 2 0 1 0 0 1 0 0 2 0 2 1 2 2 2 0 0 0 0 1 0 1 0 0 0 0 0 0 1 1 0 1 2 0 0 1 0 0 0 2 1 2 0 0 0 2 1 0 1 1 1 1 0 0 2 1 0 0 1 0 0 0 1 1 0 0 0 2 0 0 0 0 0 2 1 0 2 0 0 1 0 1 1 1 1 1 1 2 2 2 2 0 0 1 1 0 0 1 0 1 0 1 0 0 1 0 0 0 0 1 0 1 2 2 0 1 0 0 1 0 0 0 1 1 0 0 0 0 0 0 1 0 0 0 0 0 1 0 0 1 0 2 0 1 1 0 0 0 1 1 0 0 1 1 1 1 1 0 1 0 0 1 0 1 0 0 0 2 1 0 0 1 0 0 1 1 1 0 0 0 1 1 0 1 1 2 2 0 0 0 2 0 2 1 2 1 1 2 0 1 1 0 0 0 0 0 1 0 0 1 2 2 0 1 2 0 0 0 0 2 0 0 1 0 1 1 2 0 1 1 0 0 1 0 0 1 1 0 1 0 1 1 0 0 0 0 0 1 1 1 1 1 2 0 0 1 1 0 0 2 0 0 1 0 1 0 1 2 0 0 2 0 1 1 0 0 0 0 1 1 1 0 0 1 2 2 0 0 0 0 0 1 0 1 1 0 2 1 0 2 0 2 1 0 0 1 1 0 0 2 2 0 1 0 0 0 1 0 0 1 1 0 0 1 1 0 1 2 1 0 0 1 1 0 1 1 1 0 1 0 0 0 1 0 0 0 0 2 2 2 1 0 0 0 0 2 0 0 1 1 0 2 1 0 0 1 0 0 0 0 1 1 0 0 0 0 0 0 0 0 2 0 0 0 0 1 1 0 1 0 1 0 1 0 2 0 0 0 1 0 0 0 1 2 0 0 0
186 1 2 0 0 0 0 2 2 0 0 0 0 2 0 1 0 1 0 1 1 1 0 0 0 0 0 0 0 0 2 0 0 0 2 0 2 2 0 0 1 1 0 0 2 0 0 2 0 2 0 0 1 1 0 1 0 0 0 1 1 2 0 0 0 0 1 0 1 0 0 0 2 0 2 2 0 2 2 1 1 0 1 1 1 0 0 1 2 2 0 1 1 1 0 1 0 0 0 0 0 2 0 1 1 1 2 0 0 0 0 0 1 2 2 1 2 0 1 1 1 0 0 0 0 2 0 1 1 1 1 0 1 1 0 0 1 0 0 2 1 1 1 1 0 0 0 0 0 1 0 0 0 1 0 0 1 0 0 0 1 1 2 2 0 2 1 0 1 1 0 2 0 2 2 0 2 0 0 0 0 0 0 2 0 0 0 1 0 0 0 1 0 1 2 0 1 0 0 0 0 0 0 0 1 1 1 0 0 0 2 0 2 0 0 2 2 1 0 2 0 0 2 2 0 1 1 1 0 1 0 0 0 0 2 0 0 2 2 0 0 0 2 1 1 0 0 1 1 0 0 0 2 1 0 1 2 0 0 0 0 0 1 2 1 1 0 1 1 1 1 0 0 2 1 1 0 1 2 0 0 0 2 1 1 1 2 0 1 1 1 1 1 0 2 0 1 0 0 0 0 0 0 0 0 0 0 0 2 0 0 2 2 0 1 1 2 1 1 0 1 0 2 2 2 0 1 0 0 0 1 1 0 1 0 0 0 0 2 1 0 1 2 1 0 0 1 1 1 1 0 0 0 0 0 0 0 0 0 0 0 0 1 0 0 0 0 1 2 1 2 0 1 1 0 0 2 2 0 2 1 0 0 0 2 1 2 0 0 1 0 0 1 0 2 2 2 0 1 1 0 1 0 2 2 1 0 1 0 0 0 0 1 0 1 2 0 1 0 0 0 1 0 1 1 2 2 0 2 1 1 0 0 2 1 1 0 0 0 2 1 0 1 2 0 2 0 0 0 2 0 0 0 1 1 0 1 2 1 2 1 0 0 0 0 2 0 1 0 1 1 2 1 1 1 0 1 2 0 1 1 2 0 1 1 0 0 0 0 0 0 1 1 2 0 0 2 1 1 2 0 2 2 2 2 0 2 1 1 1 0 1 2 1 0 2 0 0 1 2 2 0 2 2 0 2 1 0 0 1 1 0 0 1 0 0 1 0 2 2 0 1 2 2 2 2 0 1 2 1 0 0 0 0 2 0 2 1 0 1 0 0 1 0 0 1 1 1 1 0 0 0 0 0 0 0 0 0 0 0 2 0 2 0 2 0 0 0 1 1 0 0 0 0 1 1 0 0 0 0 0 1 1 1 0 1 1 0 0 0 0 0 0 0 0 1 1 0 1 0 0 0 0 0 0 1 1 1 0 0 0 1 1 0 2 0 2 0 1 1 1 1 0 0 1 0 0 2 0 1 1 2 0 0 0 0 0 2 2 0 0 0 2 2 2 2 0 0 1 1 0 2 0 0 0 1 1 0 0 1 1 0 2 2 2 2 1 0 0 1 0 0 0 0 0 0 1 0 0 2 0 0 0 1 1 0 0 1 1 0 0 0 0 1 0 0 0 1 1 0 0 0 2 0 1 0 1 1 0 0 0 1 0 0 1 1 1 0 0 0 0 0 1 0 1 0 0 1 2 1 0 1 0 1 0 0 0 0 0 0 0 2 2 0 0 0 1 1 0 2 0 0 1 1 1 0 0 0 0 0 1 1 0 0 0 1 1 2 1 2 1 1 2 1 1 0 1 1 0 1 0 1 0 0 1 0 2 0 0 2 0 0 0 0 2 0 0 0 1 2 1 1 0 2 2 0 0 0 1 0 0 2 1 1 0 1 0 0 1 0 0 0 1 1 1 1 1 0 0 0 2 2 0 1 0 2 0 0 0 0 2 0 0 0 0 0 0 0 1 0 0 0 0 0 1 2 0 2 2 2 1 1 0 0 0 0 1 0 1 0 0 1 0 1 2 0 2 0 0 0 0 1 1 0 2 2 0 0 1 2 1 1 1 0 1 1 0 1 2 1 0 2 2 0 1 0 1 1 0 0 0 2 1 1 1 1 1 0 1 0 0 0 1 1 0 0 0 0 0 1 2 0 1 0 0 0 1 1 0 1 1 0 0 0 2 0 0 0 1 0 0 1 0 0 0 0 0 0 0 0 0 0 0 0 0 1 0 1 0 2 0 1 0 2 0 0 0 0 0 0 2 1
187 1 1 1 0 0 2 1 2 0 0 0 1 1 1 0 1 2 2 2 0 1 1 1 1 1 1 0 1 1 1 0 0 1 0 1 1 1 0 0 2 2 0 1 2 0 0 0 0 0 0 0 0 2 0 1 1 0 1 1 0 0 2 1 0 0 2 1 2 0 0 1 2 0 1 2 1 1 1 0 1 0 1 1 1 0 0 0 2 2 0 0 0 2 0 2 1 0 0 2 1 2 1 0 0 0 2 0 1 1 0 1 2 2 2 1 1 0 0 1 2 1 1 1 0 0 0 1 1 1 1 1 0 0 0 0 0 0 0 1 1 1 0 0 0 0 0 0 0 0 0 0 0 0 0 0 1 0 1 1 2 1 2 2 2 2 2 0 1 1 1 1 0 2 2 0 2 1 1 1 1 2 0 2 2 1 1 0 0 1 0 0 0 1 2 0 0 0 0 0 0 0 1 0 0 1 2 1 1 0 2 0 0 0 0 2 0 0 0 2 0 0 1 2 0 0 0 1 0 0 0 0 0 0 1 0 0 2 2 0 0 0 2 2 2 0 0 0 0 0 0 0 2 0 0 1 0 2 0 2 2 2 0 0 0 0 1 0 2 2 0 0 1 0 0 0 1 0 1 0 0 1 2 2 0 2 2 0 1 2 0 1 2 0 2 0 1 0 0 1 0 0 0 0 0 1 1 0 1 0 0 1 2 0 1 1 2 1 1 2 0 0 1 1 2 0 0 0 1 2 1 1 0 0 0 0 0 2 0 0 0 0 2 0 1 1 0 1 1 2 1 1 2 0 2 0 1 0 0 1 0 2 2 0 1 0 0 2 2 0 2 0 0 0 0 1 1 1 0 2 0 2 0 1 1 0 1 1 1 0 1 1 0 0 2 1 1 1 0 0 0 0 0 2 0 1 1 0 1 1 0 1 0 0 0 2 0 1 0 0 0 1 0 1 1 2 1 1 2 1 0 1 1 0 1 0 0 0 0 0 1 0 2 0 0 2 0 0 2 0 0 0 0 1 1 1 0 1 1 1 2 0 0 0 0 1 1 2 0 1 1 0 1 1 1 1 1 1 0 0 1 1 0 1 1 0 0 0 0 0 1 1 0 1 0 0 2 2 2 2 0 2 1 1 1 0 1 0 1 1 0 0 1 1 0 2 0 0 2 2 2 0 1 1 1 1 0 2 0 2 0 1 1 0 0 1 1 1 1 1 1 1 1 1 2 1 0 0 0 2 0 0 0 0 0 2 0 0 2 0 2 0 0 1 0 0 0 1 0 0 0 0 0 0 0 0 1 1 0 1 2 0 2 0 1 1 1 1 1 0 1 0 0 0 0 0 0 0 0 0 0 1 1 2 0 2 1 2 1 1 0 0 0 0 1 0 2 0 1 0 0 0 0 1 1 0 0 2 0 0 1 0 0 0 2 1 2 2 1 1 1 0 0 1 2 2 2 0 1 2 0 1 0 1 0 0 0 2 2 0 0 0 2 1 1 2 0 0 0 0 1 0 0 0 0 0 1 0 0 0 2 0 2 0 0 1 1 0 0 1 0 0 0 1 1 0 2 0 0 2 1 0 0 1 2 0 1 1 1 0 1 0 0 1 0 0 0 0 0 0 0 0 0 0 0 0 0 1 1 1 0 2 0 0 0 0 0 0 1 1 0 0 0 0 1 0 0 1 1 0 0 0 0 1 0 1 0 0 0 0 0 1 1 0 0 1 2 1 0 2 0 0 0 0 0 2 1 1 1 2 2 1 0 0 1 2 0 2 0 2 1 2 2 0 1 1 1 0 1 1 0 1 0 0 1 1 1 0 2 2 0 0 0 0 2 0 0 0 1 2 0 1 0 2 2 0 0 0 2 0 0 2 1 0 0 2 0 0 0 0 0 0 2 0 2 0 2 0 0 1 1 1 0 0 1 0 1 0 0 0 0 1 0 0 0 0 1 0 1 0 1 0 0 1 1 2 0 1 1 2 2 0 0 0 0 0 0 1 0 0 0 2 1 1 1 0 1 0 0 0 0 0 0 0 2 2 0 0 0 1 0 0 1 0 0 1 0 1 2 2 0 2 2 0 0 0 1 1 1 0 1 1 0 1 0 0 0 1 0 0 0 0 2 2 1 0 0 0 0 1 2 0 1 1 1 0 1 2 0 0 2 0 1 0 1 0 0 0 2 0 0 1 0 0 0 1 0 0 0 0 0 0 0 0 0 0 0 0 1 1 0 0 0 1 0 0 0 0 0 0 1 1
188 0 0 2 0 1 2 1 1 1 1 1 0 0 0 0 0 0 0 1 1 1 0 0 0 0 0 0 1 1 2 0 0 2 2 0 2 1 0 0 1 1 1 1 2 0 1 0 0 0 0 0 1 1 0 0 1 0 1 0 1 2 2 2 0 0 1 1 2 0 0 1 1 0 2 1 0 2 2 0 2 0 2 0 1 0 0 0 2 2 0 0 1 1 0 1 0 1 1 2 1 2 1 0 1 0 2 2 2 0 0 2 1 1 1 1 1 0 0 2 2 0 1 1 1 1 0 2 2 1 1 1 1 1 0 0 0 0 1 0 1 1 0 0 0 0 0 0 0 1 1 0 2 0 1 0 1 1 0 1 1 0 0 2 0 0 1 2 0 2 2 0 1 1 2 0 2 1 1 1 1 1 0 2 1 0 2 0 0 1 0 0 0 0 1 0 2 0 0 0 0 0 1 0 0 2 1 1 0 0 2 0 0 0 0 2 1 1 2 0 2 0 2 2 0 0 0 0 0 1 1 1 0 0 2 0 0 2 2 1 1 0 1 1 2 1 1 1 1 0 0 0 1 0 0 2 1 1 0 0 0 0 0 1 1 0 0 1 0 1 0 1 0 1 0 0 0 2 2 0 2 1 1 2 0 1 0 1 0 2 1 1 1 0 1 0 1 1 0 0 1 0 0 0 0 1 1 1 1 0 0 2 1 0 0 0 1 1 0 0 1 1 0 1 2 0 1 0 1 1 1 1 1 1 0 0 1 1 1 0 0 0 1 0 1 1 0 1 1 1 1 0 0 0 0 1 0 0 0 1 0 1 0 0 0 0 0 1 2 1 2 0 1 1 0 0 2 2 1 1 0 0 0 0 0 1 1 0 0 0 0 1 2 0 2 2 2 1 0 0 0 0 0 2 1 0 1 0 0 0 0 0 1 0 1 2 0 0 0 0 0 0 1 0 0 1 0 0 1 1 0 0 1 0 1 2 0 1 0 0 0 0 2 0 1 0 0 1 1 1 0 0 0 1 1 1 0 2 1 2 1 0 0 1 0 0 2 0 0 0 0 2 2 2 2 0 2 1 1 0 0 2 0 1 2 0 0 2 0 2 2 0 1 1 1 0 1 1 1 1 1 1 2 0 2 1 2 1 0 2 0 0 1 0 1 1 1 0 0 0 0 2 2 2 1 2 0 0 0 1 1 0 0 1 1 1 1 1 2 2 0 1 1 0 1 2 0 1 1 1 0 0 0 0 1 1 0 1 1 1 1 0 0 0 1 0 0 2 1 1 1 1 0 0 0 0 0 1 0 1 1 0 2 0 2 0 0 0 0 0 0 0 0 0 0 0 0 0 0 0 0 0 1 1 0 1 1 1 1 1 0 0 0 0 1 0 1 0 1 0 0 0 0 0 0 0 2 1 0 0 2 0 0 0 1 1 2 1 0 1 0 0 0 2 2 1 1 1 0 0 1 2 0 2 0 0 0 2 2 0 0 0 0 1 0 1 0 0 1 0 1 0 0 1 0 0 0 0 1 1 1 1 2 1 2 1 1 1 0 1 1 1 0 1 1 0 1 0 0 1 0 1 0 0 1 0 1 2 2 0 1 0 0 2 0 0 0 0 0 0 0 1 0 1 0 1 1 0 1 0 0 0 0 0 0 0 0 1 0 1 0 0 0 0 1 0 1 1 0 0 0 0 1 0 0 2 0 0 1 1 0 1 2 0 1 1 2 1 0 1 1 0 0 1 1 0 0 1 1 1 2 2 1 1 1 1 0 2 0 2 0 2 2 0 2 1 0 1 0 2 0 2 0 0 2 1 1 1 0 1 0 0 1 1 0 0 0 0 1 2 1 1 0 2 2 0 0 0 2 0 0 2 1 1 0 2 0 1 1 0 0 0 1 1 1 1 1 0 0 1 1 1 0 0 1 0 1 0 1 1 0 0 0 0 0 0 1 0 1 0 0 0 0 0 1 1 0 0 1 2 2 0 1 0 0 1 0 1 0 0 0 1 0 2 2 1 2 0 0 0 0 2 1 0 2 1 0 2 0 0 0 0 0 0 1 1 0 0 0 0 0 0 2 1 1 0 0 0 1 0 1 2 0 1 0 0 0 1 0 1 0 0 1 2 1 0 0 0 0 0 1 0 0 0 1 0 1 1 0 1 1 0 1 0 2 1 1 0 2 0 0 1 0 0 0 1 0 0 2 0 0 2 0 1 0 0 0 0 0 2 0 0 1 2 0 0 0 0 0 1 2 1
189 1 1 2 0 0 2 1 1 1 0 0 1 1 0 1 0 1 0 1 1 1 0 0 0 0 0 0 1 1 2 0 0 1 1 1 1 1 1 1 1 1 0 0 2 0 2 0 0 1 1 0 0 0 0 2 0 0 1 1 1 2 1 0 0 0 1 1 1 0 0 0 1 0 1 1 1 1 1 1 0 0 2 0 2 0 0 1 2 2 0 1 1 2 0 1 1 1 0 2 0 1 0 2 0 0 2 2 1 0 0 1 0 0 1 1 0 0 1 1 1 0 1 1 1 0 0 1 2 0 0 0 0 0 0 0 0 0 0 0 0 2 0 0 1 0 1 0 0 0 0 0 0 0 0 0 0 0 0 0 1 1 1 2 2 2 2 2 0 1 1 0 0 2 1 0 1 1 0 1 1 1 0 2 2 1 1 1 0 1 1 0 0 1 1 0 1 0 0 0 0 0 1 0 2 0 2 1 1 0 2 0 2 0 0 2 0 1 2 0 2 1 2 1 0 1 0 0 0 1 1 1 0 0 0 0 0 2 2 0 0 0 2 1 1 0 0 0 0 0 0 0 1 0 1 2 1 2 1 1 1 2 0 1 0 0 0 0 1 1 0 1 1 0 0 0 0 1 0 0 0 1 2 1 1 1 2 1 2 2 2 1 1 0 2 1 0 2 0 2 0 0 0 0 0 0 1 0 2 0 0 2 1 0 1 1 2 0 0 0 1 1 1 0 2 0 1 0 0 1 1 2 1 1 0 0 0 2 0 2 2 1 1 0 1 1 1 1 1 2 1 1 1 0 1 0 0 0 1 0 1 1 1 0 1 0 0 2 1 0 1 1 0 0 0 0 0 0 0 2 2 0 0 0 1 0 0 0 0 1 0 0 0 0 2 1 1 1 0 0 0 1 0 2 1 0 1 1 1 0 1 0 0 0 0 2 0 0 0 0 0 0 0 2 1 1 0 2 2 0 0 1 0 0 1 2 0 0 0 0 1 0 1 1 1 1 0 1 2 2 0 0 0 1 1 0 1 1 0 2 0 0 0 2 0 0 2 2 0 1 1 1 1 1 1 1 1 2 0 1 1 2 0 0 2 0 0 0 2 0 1 2 1 1 1 0 1 1 1 2 0 2 1 0 1 2 1 1 1 1 0 1 1 0 1 0 0 0 1 1 1 1 2 2 1 2 1 0 1 1 1 1 0 1 0 2 2 1 1 1 0 2 1 1 1 1 0 2 2 2 1 0 0 0 2 0 2 1 1 0 0 0 0 0 0 0 0 2 2 1 0 0 1 0 1 0 2 0 0 0 2 0 2 0 2 0 0 0 0 0 0 0 0 0 0 1 0 0 0 0 0 2 1 2 0 2 1 1 1 1 0 0 0 0 2 0 0 0 0 0 0 0 0 1 1 0 0 2 0 0 0 1 0 0 0 1 2 0 0 2 1 1 0 0 2 1 1 0 0 1 1 2 0 0 0 0 0 2 2 0 0 0 0 2 1 2 1 1 0 0 0 0 0 0 0 0 0 0 0 0 1 1 2 2 1 1 2 1 0 0 0 0 1 0 0 0 0 0 0 2 0 0 0 1 0 0 1 0 1 1 0 0 0 1 0 0 0 2 1 0 0 0 0 0 1 0 0 0 1 1 1 1 0 0 0 0 1 0 1 1 0 0 0 0 1 0 1 1 0 0 0 0 0 1 0 1 0 0 1 1 0 0 2 0 0 1 1 2 1 1 0 1 1 0 0 0 0 2 0 0 2 2 2 0 1 2 0 1 0 2 1 2 2 0 1 1 0 0 0 0 1 1 0 0 2 2 0 0 0 2 0 0 1 1 1 0 0 0 2 2 1 2 0 2 2 0 0 0 0 1 0 1 0 0 0 1 0 0 2 0 1 0 0 0 0 0 0 2 0 0 0 0 0 0 0 0 1 0 0 1 1 0 1 0 0 1 0 1 2 0 1 0 0 1 2 2 0 2 2 2 1 1 0 0 0 0 0 1 0 0 1 1 0 2 1 0 1 0 0 0 0 1 2 0 0 0 1 0 0 1 0 0 0 0 0 0 0 1 2 2 0 2 2 0 2 0 0 1 0 1 0 2 0 2 0 0 0 1 0 0 0 0 0 1 1 0 1 1 0 0 2 0 2 0 1 1 1 0 0 1 1 0 0 0 2 0 0 0 2 1 0 0 0 0 0 1 0 0 0 0 0 0 0 0 0 0 0 0 1 2 0 0 0 0 0 0 0 0 0 1 2 2
190 0 1 2 0 0 2 2 2 0 0 0 0 0 0 0 0 0 0 1 1 1 1 1 0 0 1 0 0 1 1 0 0 2 1 1 1 1 0 0 1 1 0 0 2 0 2 1 0 1 0 0 1 2 1 0 0 0 1 1 1 1 0 0 1 1 2 0 1 1 0 0 2 1 2 2 0 1 1 0 1 0 2 0 0 0 0 0 1 2 0 0 0 1 0 0 0 0 0 1 0 2 0 1 1 1 1 1 1 0 0 2 2 0 2 1 1 0 0 1 2 1 0 0 0 2 0 0 2 0 2 1 0 0 1 0 1 0 0 0 0 2 2 0 0 0 1 0 0 1 1 0 1 1 0 0 1 0 1 1 2 1 1 2 0 2 0 0 1 0 0 1 0 2 2 0 1 1 1 1 1 1 0 1 1 0 1 2 1 0 0 2 0 1 2 0 1 0 0 0 0 0 0 1 0 2 1 1 1 1 1 0 2 0 0 2 1 0 1 1 1 0 1 1 0 1 2 0 0 0 0 0 0 0 0 0 0 2 2 0 0 1 1 1 1 0 0 0 0 0 0 0 1 1 0 2 1 2 1 0 0 1 1 1 1 1 0 1 1 2 0 1 1 0 0 0 1 1 1 0 1 2 2 1 1 1 1 1 0 2 2 1 1 0 2 1 0 0 0 1 0 0 1 1 1 0 0 0 1 0 1 2 1 1 2 1 2 1 1 0 1 1 0 2 0 0 0 0 0 0 0 2 0 2 0 0 1 0 2 0 0 0 2 0 1 1 1 1 0 1 0 1 0 0 0 0 0 0 0 0 0 0 2 0 2 0 0 2 1 0 1 1 1 1 1 1 2 2 0 2 1 0 2 2 2 2 0 0 0 1 1 2 0 0 2 0 0 1 0 1 1 1 0 2 2 0 0 0 0 0 0 0 0 0 0 0 2 0 0 0 0 1 0 2 0 2 0 1 1 0 0 1 0 2 1 1 0 1 0 0 2 0 1 0 1 2 1 0 0 1 1 0 0 1 1 0 1 2 1 1 2 0 1 0 0 0 2 2 0 1 1 1 2 2 1 1 1 2 1 1 0 0 0 1 1 0 0 0 0 0 1 0 0 1 2 1 1 1 1 2 0 2 1 1 1 1 2 0 0 1 0 1 2 1 0 1 0 0 2 1 1 1 1 1 0 1 0 1 0 1 1 1 0 1 1 0 0 0 0 0 0 1 2 2 2 1 0 0 0 2 0 0 0 0 1 1 1 0 2 0 2 0 1 0 0 1 1 0 0 0 1 1 1 0 0 0 1 0 0 0 1 1 0 0 0 0 0 0 0 0 0 0 0 0 1 0 0 2 0 0 2 0 1 2 0 2 0 0 1 0 0 0 0 2 0 2 0 0 0 0 0 0 0 0 0 0 0 2 0 0 1 0 1 0 2 1 2 0 1 1 2 2 0 0 1 1 1 0 1 1 0 1 0 1 0 0 0 1 1 0 0 0 0 0 0 1 0 1 0 0 0 0 0 0 1 0 0 0 1 1 0 1 2 1 0 1 1 1 0 0 1 1 0 2 1 1 2 1 0 1 0 1 1 1 1 0 1 1 1 1 0 0 0 1 0 0 0 0 0 0 0 0 0 0 0 2 0 0 1 0 0 0 0 0 0 1 2 0 2 2 0 0 0 0 0 1 0 0 0 0 0 0 0 1 0 2 1 0 0 0 0 1 2 0 0 0 1 1 0 1 1 1 0 0 0 0 0 2 0 0 1 1 2 0 2 2 0 0 0 2 0 2 2 0 0 0 0 0 0 1 0 1 0 0 1 0 1 0 0 2 0 0 0 0 0 0 1 1 1 1 1 1 0 2 2 0 0 0 1 0 1 1 0 1 0 1 0 1 1 1 1 0 1 0 1 0 1 1 0 0 1 1 0 0 1 0 0 0 1 1 0 0 1 0 0 2 0 0 0 0 0 0 0 2 2 2 1 2 2 1 0 1 0 0 0 0 0 0 1 0 0 1 1 2 2 0 2 0 0 0 0 1 2 0 1 0 1 1 0 1 1 0 0 0 1 1 0 0 1 1 0 1 2 0 2 0 0 1 0 1 0 2 0 0 1 1 1 1 0 0 0 0 1 0 1 1 0 0 0 0 2 0 0 2 0 0 2 0 0 0 1 1 0 0 1 0 0 0 2 0 0 1 0 0 0 0 1 0 2 0 0 2 0 1 0 0 1 0 1 2 0 0 1 1 0 0 0 0 0 0 1 1
191 1 1 2 0 0 0 2 1 1 0 0 1 2 0 2 0 1 2 1 0 0 0 1 0 0 0 0 1 1 2 0 0 2 1 0 2 2 0 0 1 1 0 0 1 0 0 0 0 2 1 0 1 2 1 0 0 0 1 1 0 0 1 1 0 1 1 0 1 0 0 0 2 2 2 2 0 1 1 1 1 0 2 2 1 1 1 2 2 2 1 1 1 1 0 2 0 0 0 2 0 1 0 0 2 2 2 1 2 1 0 1 0 1 2 1 2 0 0 2 2 0 0 0 0 0 0 1 1 1 0 0 1 2 1 1 0 0 0 1 1 2 0 0 0 0 0 0 0 2 0 0 0 1 0 0 1 0 1 1 1 0 1 2 2 2 2 1 0 2 2 1 1 1 0 0 1 2 2 2 2 2 0 1 1 0 1 0 0 1 0 0 1 1 2 1 2 0 0 0 0 1 0 1 2 0 2 1 1 1 1 0 1 0 1 1 0 0 2 1 1 1 1 1 0 1 2 1 1 0 0 0 0 0 1 0 0 2 2 0 0 0 2 2 2 0 0 0 0 0 0 0 1 0 0 1 0 2 0 1 1 1 0 1 0 0 0 0 2 2 1 0 1 1 0 0 0 0 2 0 0 0 1 1 0 1 0 0 1 2 1 1 1 1 2 1 1 0 0 1 0 0 1 1 0 0 0 0 1 0 0 0 1 0 1 0 2 0 1 0 0 0 1 0 1 0 1 0 1 0 2 0 0 2 0 0 0 2 0 0 0 0 1 1 1 1 0 0 1 0 0 0 0 1 0 1 1 0 0 1 0 1 0 1 0 0 0 2 0 0 0 2 1 1 0 0 2 1 0 2 0 0 0 0 1 1 1 0 0 0 0 1 0 0 2 0 0 1 0 1 1 1 0 2 1 1 1 0 0 0 0 0 1 0 1 1 1 0 0 0 0 0 0 2 1 1 1 0 0 0 0 0 0 2 1 1 1 1 0 0 1 0 1 0 2 1 1 2 2 0 0 1 0 2 1 0 1 1 1 0 2 0 0 1 0 1 1 0 0 0 0 2 0 0 1 1 1 2 0 1 1 2 0 1 2 1 0 1 1 0 2 2 0 2 2 0 2 1 1 2 0 2 1 1 1 1 1 1 0 1 0 1 0 0 1 0 1 2 0 2 2 0 2 2 1 2 1 1 0 1 0 1 0 0 0 0 0 0 1 1 0 0 2 1 2 2 0 2 2 2 1 0 0 0 2 0 0 1 0 1 0 0 0 0 0 1 1 2 1 0 0 0 1 0 1 0 1 1 0 1 2 0 1 0 1 0 0 1 0 1 1 1 0 0 0 1 0 0 0 0 0 2 2 1 0 1 1 1 1 1 0 0 0 2 0 2 0 0 0 1 1 1 0 0 0 1 1 0 0 0 1 0 0 0 2 0 2 0 1 2 2 1 0 1 1 1 0 0 0 1 0 2 0 1 0 0 0 2 1 0 0 0 1 2 2 2 1 1 1 1 0 1 2 0 0 0 1 0 0 0 2 0 1 1 1 1 0 1 1 1 1 1 0 0 0 0 1 0 0 2 0 1 0 1 2 0 0 1 1 1 1 0 0 2 0 1 0 1 1 0 0 1 0 0 0 0 0 1 0 0 0 1 0 0 0 0 2 1 1 2 0 0 0 0 0 0 0 0 0 0 0 0 0 0 0 0 1 0 0 0 0 1 2 0 0 0 1 1 0 2 0 0 0 0 1 1 0 2 0 0 0 0 2 0 2 2 0 1 1 2 0 1 2 1 0 0 0 1 0 1 0 1 0 1 0 1 2 0 0 2 1 1 0 0 2 0 0 1 1 1 0 2 0 2 2 0 0 0 1 0 2 1 0 0 1 1 0 0 1 0 1 0 0 0 0 0 0 1 0 0 2 2 0 1 2 0 0 1 1 1 1 0 0 1 0 0 0 0 0 0 0 0 1 0 2 2 0 0 2 2 2 0 1 0 0 1 0 0 0 0 0 0 1 1 1 0 1 0 0 0 1 1 2 0 2 0 2 2 0 1 1 1 0 2 2 1 0 1 2 2 0 2 2 0 0 0 1 1 1 0 0 1 0 0 1 1 1 2 0 0 0 0 1 1 0 1 0 1 0 0 2 0 1 0 0 1 1 1 1 1 1 0 0 0 1 0 2 0 2 0 2 0 0 0 0 0 0 0 0 0 0 0 0 2 0 0 2 0 0 1 0 1 0 0 0 0 0 0 1 0 1 1
192 0 1 2 0 0 0 2 1 1 0 0 1 2 0 2 1 1 1 0 1 0 0 0 0 0 0 0 1 1 1 1 0 0 2 0 2 1 0 0 0 0 0 1 1 1 0 1 0 2 1 0 1 1 0 2 0 0 2 0 1 1 1 1 0 0 1 1 1 0 0 1 2 0 2 2 0 1 1 0 1 0 2 0 1 0 0 0 0 2 0 0 2 0 0 0 0 2 1 2 0 0 0 1 1 1 1 0 1 1 0 2 2 2 2 2 2 0 0 1 1 1 2 2 2 0 0 0 0 0 0 0 0 1 0 0 0 0 0 0 2 1 0 0 0 0 0 0 0 0 0 0 1 1 0 1 0 1 0 0 0 0 1 2 0 2 1 2 0 0 0 0 0 2 1 0 1 0 0 0 0 1 0 2 2 0 2 2 1 0 0 2 0 0 0 0 2 0 0 0 0 0 1 0 1 1 1 0 0 0 2 0 1 0 0 2 0 2 2 0 2 1 2 2 0 1 1 0 0 0 1 1 1 1 0 0 0 2 2 0 0 0 2 2 2 0 1 0 0 0 0 0 0 0 0 2 2 2 1 0 0 1 0 0 0 0 0 0 2 2 0 0 0 1 0 0 1 1 1 0 0 1 1 1 0 0 0 0 1 2 1 2 1 0 2 1 0 0 0 0 0 0 0 0 0 0 1 0 0 0 1 2 1 0 1 0 1 1 1 0 1 1 1 0 2 0 0 0 0 1 2 0 0 1 0 0 0 2 0 1 0 0 1 0 1 1 1 0 1 1 0 1 0 0 0 0 0 0 0 2 0 2 1 0 1 0 0 2 2 0 2 0 0 0 0 0 1 1 2 0 0 2 0 0 0 0 0 0 0 0 0 2 0 1 2 2 2 0 0 1 1 0 0 2 1 0 1 1 0 0 0 0 1 0 1 1 1 0 0 0 0 1 0 1 0 2 0 0 1 1 0 0 0 2 0 0 0 1 0 0 1 0 0 0 2 1 0 0 2 1 0 0 0 0 0 0 0 2 0 2 0 1 1 1 0 0 2 1 0 0 0 1 1 1 1 1 1 2 0 0 2 2 0 0 2 1 0 0 1 0 1 2 0 1 1 1 1 1 1 2 0 2 1 0 2 1 1 1 1 1 0 2 0 0 1 0 0 0 1 0 0 2 1 1 0 1 0 0 1 2 0 1 0 0 1 0 0 1 2 2 0 1 2 1 2 2 0 1 1 1 0 0 0 0 1 1 0 0 0 0 0 0 2 0 1 1 1 2 2 2 1 1 0 0 0 0 0 0 0 0 1 0 1 0 1 0 0 0 0 0 0 0 0 0 0 0 1 0 0 0 0 2 1 0 1 1 1 2 2 2 1 0 0 1 1 1 0 0 1 0 0 0 0 0 0 2 2 1 0 0 0 0 0 0 2 2 2 0 0 2 1 1 0 0 0 0 0 0 0 0 0 2 1 0 1 0 0 1 0 0 0 0 1 1 2 2 1 1 1 1 0 1 0 0 2 0 0 0 1 1 1 0 1 1 1 0 1 1 0 1 0 0 0 0 1 1 2 0 0 1 0 0 1 1 2 0 1 2 2 0 1 0 0 2 0 1 1 0 0 0 0 0 0 0 0 1 0 0 0 0 0 0 0 0 0 0 2 1 0 1 1 1 0 0 0 1 0 0 0 0 0 0 0 0 1 0 0 0 0 0 0 2 2 0 0 1 2 2 0 2 0 1 0 0 0 0 0 1 1 1 2 2 0 0 2 2 0 1 1 2 0 1 2 0 1 0 1 1 0 1 0 2 0 0 1 1 0 0 1 2 0 0 1 1 1 0 0 0 1 1 1 1 0 2 1 0 0 0 0 0 0 2 2 2 0 2 0 1 1 1 1 0 0 0 0 0 0 1 0 0 2 2 0 0 1 1 0 0 1 1 1 0 0 0 0 1 1 0 1 0 1 0 0 0 2 2 0 1 2 2 2 0 1 0 0 0 0 0 0 0 0 1 1 1 0 0 0 0 0 0 1 1 2 0 1 0 1 1 0 0 0 0 0 1 1 0 0 1 2 1 0 1 2 2 1 0 0 0 1 0 1 1 1 0 0 1 1 1 1 0 0 0 1 1 2 0 0 1 1 1 2 0 0 1 1 0 1 1 0 1 0 1 0 0 1 1 1 0 1 0 0 0 0 0 0 1 0 0 1 0 0 1 0 1 0 1 1 0 1 2 0 0 0 1 0 0 0 0 0 0 1 0
193 1 1 2 0 0 2 2 0 2 0 0 0 0 0 0 0 1 2 1 0 1 0 0 0 0 0 0 0 0 1 1 0 2 1 1 1 1 0 0 1 1 0 0 1 0 1 1 0 1 0 0 0 0 1 1 0 0 0 0 0 1 1 0 0 1 1 2 1 0 0 1 1 0 1 1 1 0 0 0 1 0 2 0 2 0 0 0 2 2 0 0 1 2 0 1 0 1 1 2 1 2 0 2 0 0 2 2 1 0 0 1 0 2 1 0 1 0 1 1 1 0 2 2 1 0 0 0 1 0 2 0 0 0 1 0 0 0 0 1 0 2 0 0 0 0 0 0 0 1 0 0 1 1 0 0 0 1 0 1 1 1 1 2 0 2 1 0 1 1 1 1 1 1 1 0 0 1 1 1 1 1 0 1 1 0 1 2 1 0 1 2 0 2 2 0 1 0 0 0 0 0 0 1 0 2 1 1 0 0 1 0 1 0 0 2 0 0 2 0 2 0 1 1 0 1 2 2 0 1 0 0 0 1 1 0 0 2 2 0 0 0 2 2 2 0 0 0 1 1 1 1 0 1 1 1 1 0 0 0 0 0 0 0 0 0 1 1 1 1 0 0 0 2 0 0 2 2 1 0 1 2 2 2 0 2 2 0 1 1 1 1 1 0 2 0 2 1 0 2 0 0 1 1 1 0 1 0 0 0 0 0 1 0 2 0 2 2 0 1 0 0 1 1 1 0 1 0 0 0 0 2 0 0 0 0 0 1 1 0 0 0 1 0 1 1 0 1 1 2 1 1 1 0 1 1 1 0 0 0 0 0 0 0 0 2 0 2 1 0 1 1 0 0 0 0 0 1 0 2 0 1 0 0 1 1 1 0 0 0 0 1 0 2 2 1 1 1 1 1 1 1 1 1 1 0 0 0 0 0 0 0 1 0 1 2 0 2 0 0 0 2 0 2 2 2 1 0 0 0 1 0 0 0 1 1 0 0 0 1 1 0 2 0 0 2 1 1 1 1 0 0 0 2 2 2 0 2 0 2 1 0 1 1 0 1 1 1 0 0 0 1 1 1 1 1 1 2 0 1 0 1 0 0 2 2 0 0 0 0 0 0 1 1 1 2 0 1 1 2 0 2 2 2 1 1 1 1 1 0 0 2 1 1 1 1 0 1 0 1 1 1 2 2 0 2 0 0 0 0 2 0 0 0 0 0 0 0 2 2 0 0 1 1 1 1 0 0 0 0 0 0 0 0 0 2 0 2 0 0 0 2 0 1 1 0 0 1 1 0 0 0 1 0 0 1 2 0 0 0 0 0 2 0 2 0 0 1 1 0 0 0 0 0 0 1 0 0 0 0 0 1 2 1 0 1 1 0 0 0 0 0 0 1 0 1 0 0 0 1 1 1 0 0 0 1 2 2 0 0 1 0 0 0 1 0 2 0 1 2 1 0 0 1 2 2 2 0 0 1 0 2 1 1 0 0 0 1 1 0 0 0 0 0 0 1 0 0 2 1 0 2 0 1 1 0 1 0 0 0 1 0 2 2 2 1 1 1 1 1 0 0 0 1 1 0 2 0 0 2 0 1 0 2 1 0 1 0 1 2 0 0 0 1 1 1 0 1 1 0 0 0 1 0 1 1 0 0 0 0 0 1 0 0 0 0 2 2 0 2 2 2 1 0 1 0 0 1 1 1 1 1 0 1 0 0 0 0 0 0 0 0 2 0 0 0 1 1 0 1 1 0 0 0 0 0 0 2 0 0 1 2 0 1 1 1 1 2 0 2 0 1 2 1 0 0 0 1 0 1 0 2 0 0 2 0 1 0 1 2 0 0 0 1 2 1 0 2 1 1 0 1 0 2 2 0 0 0 1 1 1 0 1 1 0 1 1 0 1 1 1 0 0 0 0 0 0 0 0 0 2 2 0 0 2 0 0 1 0 0 1 1 0 0 0 0 0 0 2 0 2 0 0 0 2 1 0 2 1 1 2 0 2 0 0 1 0 0 0 0 2 2 1 1 2 0 2 0 0 0 0 2 1 0 2 1 1 0 1 2 1 2 0 0 1 1 0 0 1 1 0 1 2 0 1 0 1 2 0 1 0 2 0 2 0 0 0 0 0 0 0 0 2 0 1 0 0 2 1 1 2 0 0 0 1 0 2 0 0 0 2 0 0 0 1 0 1 0 1 0 0 1 0 0 0 0 0 0 1 0 0 1 0 1 0 1 1 0 0 1 0 0 1 2 0 0 0 1 1 1 2 2
194 1 1 1 0 1 1 2 2 0 0 0 0 0 0 0 0 1 1 0 1 0 0 0 0 0 0 0 0 1 1 0 0 1 0 2 1 2 1 1 1 1 0 0 1 0 0 0 0 1 0 0 0 0 1 1 0 0 2 1 0 2 2 1 2 1 2 1 2 0 0 1 2 1 1 2 1 1 1 0 1 0 1 1 2 0 0 1 2 2 1 1 0 2 1 1 0 0 0 1 0 2 0 1 1 1 1 0 0 0 0 0 1 2 2 1 2 1 0 1 2 0 1 1 1 1 0 1 2 0 0 0 0 1 1 1 0 0 0 2 2 0 2 0 0 0 1 0 0 1 0 0 0 0 0 0 1 1 0 0 0 0 0 1 1 1 0 0 2 1 0 2 1 1 2 0 2 1 0 0 0 1 0 1 1 0 1 2 0 0 2 2 0 2 2 0 2 0 0 0 0 0 1 1 1 1 2 0 0 0 2 0 2 0 0 2 1 0 2 0 2 0 2 2 0 1 1 2 1 1 1 1 1 0 1 0 0 2 2 0 0 0 2 1 2 1 1 0 0 0 0 0 1 0 0 1 0 2 1 0 0 1 0 0 0 0 0 0 1 1 0 0 0 1 1 0 0 1 1 0 0 1 2 2 1 1 1 2 0 2 2 0 1 0 2 1 0 0 0 0 0 0 1 1 0 0 1 0 0 0 1 2 2 1 1 1 2 1 0 0 2 1 2 1 2 0 0 0 0 0 2 1 1 1 0 0 0 1 1 1 0 1 1 1 0 0 1 0 2 0 0 0 0 1 0 0 1 0 0 0 0 0 2 0 2 0 0 1 2 0 2 0 0 0 1 0 0 1 1 1 1 1 0 0 1 0 0 0 0 0 0 0 1 0 2 1 1 0 1 1 1 1 0 2 1 1 1 2 0 0 0 0 0 0 0 1 1 2 0 0 0 2 0 1 1 2 1 0 0 0 0 0 0 2 1 1 0 1 0 1 1 0 1 1 1 2 1 1 1 0 0 1 0 1 1 1 0 2 1 2 0 1 1 0 0 1 1 1 0 0 0 1 1 1 1 0 0 2 0 1 0 1 0 1 1 0 0 1 0 0 1 1 1 1 1 0 1 2 2 1 1 1 2 2 2 0 2 2 1 1 0 1 1 0 1 1 1 0 0 2 2 0 2 2 1 2 0 1 1 2 0 0 0 1 2 0 1 1 1 1 0 2 2 1 2 1 0 2 2 2 1 0 0 0 2 0 0 1 0 1 0 0 0 2 0 0 0 2 1 0 1 1 0 0 0 0 0 0 0 0 1 1 1 0 1 0 0 0 0 0 0 0 1 0 1 0 1 2 0 0 2 0 1 0 1 1 1 1 1 1 0 0 0 2 0 1 1 1 0 0 1 0 0 0 0 1 1 1 0 0 1 0 0 0 1 1 2 0 2 2 2 2 0 1 2 2 2 0 0 2 0 1 0 1 0 0 0 2 2 0 0 0 1 1 1 1 0 1 1 0 1 0 0 0 2 0 0 1 1 2 1 0 2 2 2 0 2 0 0 2 0 0 0 1 1 0 1 0 0 0 0 0 0 1 0 0 0 2 2 0 0 0 0 1 0 1 0 0 0 0 0 1 0 0 0 1 0 0 0 0 0 0 1 0 1 0 0 1 1 2 1 1 0 0 2 0 1 0 0 0 0 0 0 1 0 1 1 0 0 0 0 2 2 0 1 1 2 2 0 2 0 0 0 0 0 1 1 2 0 0 0 0 0 0 0 2 0 2 1 2 1 1 2 0 1 1 0 0 0 2 0 1 0 0 2 2 2 0 1 2 0 0 1 1 0 0 1 0 2 2 2 2 0 2 2 0 0 0 0 0 0 2 1 1 0 1 0 0 1 1 1 0 1 1 1 1 1 0 0 0 2 2 0 0 2 0 0 2 0 0 0 0 0 0 0 1 1 1 1 0 1 0 0 1 1 2 0 1 1 1 0 1 0 0 0 0 0 0 0 1 0 1 0 1 2 0 2 0 0 0 1 1 1 0 1 0 1 0 0 0 0 0 1 0 0 0 0 1 2 1 0 2 2 0 0 0 1 1 0 0 0 2 0 1 0 1 0 1 0 0 0 0 0 1 0 0 0 0 0 1 2 0 1 1 0 0 1 1 0 0 1 1 0 1 2 0 0 0 1 0 0 0 1 1 0 1 0 0 0 0 0 0 0 1 0 0 1 0 1 1 0 0 1 2 0 2 0 2 2 0 0 0
195 0 0 1 0 0 1 2 1 1 0 0 0 0 0 0 0 0 2 2 0 0 0 0 0 0 0 0 0 1 1 0 1 1 1 1 1 1 1 1 1 1 0 1 1 1 0 0 0 1 0 0 0 0 2 1 0 0 1 0 1 1 2 2 0 0 0 1 1 0 0 1 1 0 2 1 0 0 0 0 2 0 2 0 2 0 0 0 2 2 0 0 1 1 1 2 2 1 1 2 1 2 0 0 2 2 2 0 0 1 0 1 0 2 2 0 2 0 1 1 1 0 1 1 1 1 0 2 2 1 0 1 0 0 0 0 0 0 0 2 1 2 1 0 0 0 0 0 0 0 0 0 1 1 0 0 0 1 0 0 1 1 1 2 1 1 1 1 1 1 0 1 1 1 1 1 1 0 0 0 0 1 2 2 2 0 1 1 0 0 0 1 1 0 1 0 1 0 0 0 0 0 0 0 1 1 1 1 1 0 0 0 1 0 0 2 1 1 1 1 1 0 2 2 0 0 0 1 0 0 0 0 0 0 1 0 0 2 2 0 0 1 2 1 1 0 0 0 0 0 0 0 1 1 0 2 1 1 0 0 0 0 0 0 0 0 2 1 1 1 1 1 0 0 0 0 0 0 2 0 0 0 1 1 1 0 0 1 1 2 2 0 1 1 2 0 1 0 0 1 0 0 0 0 0 0 0 0 1 0 0 0 1 0 1 0 1 0 1 0 1 2 0 2 2 0 1 0 1 0 1 1 1 1 0 0 0 2 0 0 0 0 1 0 0 0 0 0 0 0 0 0 0 1 0 1 2 0 1 1 1 2 1 0 1 1 0 1 2 0 2 0 0 0 1 1 0 1 1 1 2 0 0 0 2 1 1 0 0 0 0 0 0 1 2 0 0 0 1 1 1 1 0 1 0 0 1 1 0 0 0 0 0 0 0 1 1 1 0 0 0 1 0 1 0 1 0 1 2 1 0 1 0 2 0 1 1 0 0 0 1 0 1 2 0 2 0 1 2 1 0 0 0 2 0 0 0 2 0 1 1 0 0 1 0 1 1 2 0 0 0 0 1 1 2 0 1 2 0 1 1 1 0 0 2 1 0 1 0 0 1 1 0 2 1 0 2 1 1 1 1 1 1 1 1 1 2 1 0 2 0 0 0 0 1 0 0 1 0 1 1 1 2 2 1 2 0 1 0 1 1 1 0 0 1 1 1 1 2 2 0 1 1 1 1 0 0 2 2 2 1 0 0 0 2 0 1 2 1 0 1 0 0 0 0 0 0 1 1 1 0 0 0 0 0 0 2 1 0 1 2 0 1 0 0 0 0 0 2 1 0 0 1 0 1 0 0 0 0 0 0 1 0 2 0 2 0 1 1 1 1 0 0 0 1 0 0 0 0 0 0 0 0 0 0 0 2 1 0 0 2 0 0 0 1 1 2 0 1 1 1 2 0 1 1 1 1 0 0 0 0 2 0 1 0 0 0 2 2 0 0 0 1 2 2 2 0 2 1 1 1 1 0 0 0 0 0 0 1 1 0 2 1 1 1 1 0 0 0 2 0 0 0 1 1 1 2 1 0 2 0 0 0 1 1 0 1 1 1 0 1 0 0 0 0 1 0 1 1 0 0 0 0 1 1 0 2 2 0 0 0 2 1 0 0 0 0 0 0 0 0 0 0 1 1 0 0 1 0 0 0 0 0 0 0 1 0 0 1 1 0 1 2 0 1 0 2 1 0 2 0 0 0 0 0 0 0 1 0 0 1 2 2 0 1 1 1 2 1 2 0 1 2 1 0 0 0 0 0 0 1 0 0 1 0 0 1 0 1 2 0 0 1 2 0 0 1 0 1 2 1 1 0 2 2 0 0 0 0 0 0 2 1 1 0 1 1 1 1 0 1 1 1 0 1 0 1 1 0 1 2 1 0 0 2 0 0 0 0 0 0 1 0 0 0 1 0 0 2 0 1 0 0 0 2 1 0 1 1 1 2 0 1 0 0 1 1 0 1 0 0 0 1 1 1 0 1 0 0 0 0 2 2 0 1 1 1 0 0 1 1 1 0 0 1 0 0 1 1 1 0 1 1 1 2 0 1 1 0 1 0 1 1 2 1 1 0 1 1 0 0 0 0 1 1 2 0 0 0 0 1 0 1 0 1 0 1 0 0 0 2 0 0 0 1 0 0 0 1 0 0 0 0 0 0 1 0 0 2 0 0 2 0 0 0 0 0 0 0 1 0 0 0 2 0 1 0 1 1 0 0 0
196 0 0 2 0 0 1 2 1 0 0 0 1 1 0 1 0 1 2 0 1 0 0 1 1 1 2 0 0 1 1 0 2 2 1 1 1 0 0 0 1 1 0 0 1 1 1 0 0 0 0 0 0 0 1 1 0 0 2 0 2 2 1 1 1 1 2 0 1 0 0 0 2 0 2 2 0 0 0 0 0 0 2 0 2 0 0 0 2 2 0 0 1 2 0 0 0 1 1 2 0 2 1 0 1 1 1 0 0 0 0 2 0 1 1 1 1 0 1 1 1 0 1 1 1 1 0 2 2 1 1 0 0 1 1 1 0 0 0 0 0 2 0 0 2 0 0 0 0 1 1 0 0 0 0 1 1 1 0 0 1 0 1 1 1 2 1 0 2 0 0 2 1 1 1 0 2 1 0 0 1 1 0 2 2 1 1 2 1 2 2 0 1 1 2 1 2 0 0 0 0 1 0 1 0 2 1 0 0 0 1 0 0 0 0 2 0 0 2 0 2 0 2 2 0 2 2 1 1 0 0 0 0 0 0 0 0 2 2 0 0 1 2 2 2 0 1 0 1 1 1 1 1 0 0 2 0 2 0 1 1 1 1 1 0 0 1 0 1 0 0 1 1 1 0 0 0 0 1 0 0 1 2 2 0 2 1 1 0 2 0 0 0 0 1 1 0 0 0 0 0 0 1 1 0 0 1 1 2 0 0 1 1 0 2 0 2 1 1 0 1 1 0 0 2 0 0 0 1 1 1 2 1 1 1 0 0 1 1 0 0 0 1 0 1 1 0 1 1 1 1 0 0 0 0 1 0 0 0 0 0 0 1 0 1 0 0 2 1 0 1 1 1 1 0 0 2 1 0 2 2 0 0 0 1 1 1 0 0 0 0 1 1 0 2 0 0 0 1 1 1 1 0 2 2 1 0 0 1 1 0 1 2 0 2 2 0 0 0 0 0 0 0 0 2 2 2 0 0 0 0 1 0 2 2 2 0 0 0 0 0 0 1 0 2 0 0 1 2 1 0 0 0 2 1 1 0 0 0 0 2 0 0 1 1 1 1 1 0 0 1 1 0 0 0 0 0 1 0 1 2 1 0 1 1 0 0 0 0 0 0 1 1 2 2 0 2 2 2 2 0 2 1 1 1 1 1 1 1 1 0 1 1 0 0 1 1 0 2 1 1 1 1 1 1 1 0 2 0 2 0 2 0 0 0 1 0 1 2 2 0 1 1 1 2 2 0 1 1 1 1 0 0 0 2 0 2 0 2 0 0 0 0 0 0 1 1 1 1 1 0 1 1 0 1 0 0 1 1 1 2 0 2 0 2 0 0 1 0 0 0 0 0 0 1 0 0 0 0 0 0 2 0 1 1 2 0 1 1 1 1 0 0 1 0 0 0 0 0 0 0 0 0 1 1 0 0 1 0 0 1 0 0 0 0 0 2 0 0 1 2 1 0 1 1 1 1 0 0 1 1 2 0 1 0 0 0 1 1 0 0 0 0 0 0 1 0 2 0 0 0 0 0 0 1 0 0 0 1 1 1 0 2 2 2 2 2 1 1 1 0 0 0 0 0 0 0 0 0 1 0 0 0 1 2 0 1 2 2 0 0 0 0 2 0 0 0 1 0 0 0 1 0 0 0 2 0 0 0 0 0 1 1 0 1 1 0 0 0 0 0 0 0 0 1 1 0 0 0 1 1 1 0 0 0 1 1 1 0 1 0 0 2 1 0 1 2 0 0 2 0 0 0 0 0 0 0 2 0 0 0 0 0 0 0 1 0 1 1 2 0 1 2 0 0 0 0 1 0 1 0 2 0 0 1 1 0 0 2 2 0 0 1 1 0 0 1 0 1 1 1 1 0 2 2 0 0 0 0 0 0 2 1 1 0 1 0 0 0 0 0 0 0 0 0 0 0 0 0 0 2 2 0 0 1 0 1 0 0 0 0 0 0 0 0 1 1 0 1 0 1 0 0 1 1 1 0 1 2 2 2 0 1 0 0 0 0 0 0 0 0 2 0 2 1 0 1 0 0 1 0 2 2 0 0 1 1 0 0 1 1 2 1 0 1 1 0 1 1 0 0 1 1 1 1 0 1 0 0 0 0 2 1 2 1 1 0 1 0 1 1 0 1 1 1 1 0 0 0 0 2 0 1 0 1 0 1 1 0 0 1 1 0 1 2 0 0 0 1 0 0 1 0 0 0 0 0 0 2 0 0 1 0 1 0 0 1 0 1 2 0 1 0 2 1 0 0 0 0 0 2 2
197 1 1 2 0 0 1 2 0 1 0 0 0 1 0 0 0 1 1 1 1 1 0 0 0 0 0 0 0 0 2 1 1 1 0 1 1 2 0 0 0 0 0 1 2 0 1 0 0 0 0 0 2 2 0 2 0 0 1 2 0 0 1 1 0 0 1 0 1 0 0 0 2 0 1 2 1 1 1 0 1 0 2 1 0 0 0 0 1 1 0 0 2 0 0 1 1 1 1 2 0 2 1 0 0 0 2 2 2 0 0 2 0 1 1 0 1 2 0 0 2 2 2 2 1 0 0 1 2 0 0 0 0 1 1 1 0 0 0 0 0 2 0 0 2 0 0 0 0 0 0 0 0 0 0 0 0 0 0 0 0 0 2 1 0 2 0 0 1 0 0 1 1 1 2 0 2 1 0 0 0 1 0 1 0 0 0 2 0 0 2 2 1 1 2 0 1 0 0 0 0 0 0 1 1 0 2 0 0 1 2 1 1 1 0 2 0 0 1 1 1 1 2 2 0 0 0 1 0 1 1 1 0 0 0 0 0 2 1 1 0 0 2 2 2 0 0 0 0 0 0 0 1 1 0 1 2 2 0 0 0 0 0 2 0 0 0 1 2 2 0 0 0 1 0 0 0 1 1 0 1 2 1 1 1 0 0 1 1 2 2 1 2 0 2 0 2 1 0 2 0 0 0 0 0 1 1 0 1 0 0 1 2 1 2 1 2 0 0 0 1 1 0 1 0 0 0 0 0 1 1 2 0 1 0 0 0 1 1 0 0 0 2 1 1 1 0 0 1 2 0 1 0 1 0 0 1 0 0 1 0 1 1 0 1 1 0 1 1 0 1 1 1 0 1 1 2 1 0 2 0 0 0 0 0 0 0 0 0 2 0 1 0 0 1 0 1 1 0 0 0 0 0 2 2 0 0 1 0 0 1 0 1 0 2 2 0 0 0 0 0 0 0 1 1 1 0 0 1 1 0 0 0 1 1 0 0 1 1 1 1 0 2 0 0 1 0 1 1 0 0 1 0 2 2 2 0 2 1 2 1 0 0 0 0 2 0 0 0 0 0 2 0 0 1 1 0 2 1 0 0 1 0 1 1 0 0 0 1 0 2 1 0 0 1 0 0 2 2 1 1 2 1 1 1 1 2 1 2 0 0 2 1 0 0 2 1 0 2 2 2 0 2 1 0 2 0 0 0 1 1 0 0 1 0 0 1 1 1 1 0 1 2 2 2 2 0 0 0 0 0 0 0 1 2 0 1 0 1 0 1 0 0 1 1 0 0 0 0 1 0 0 2 0 2 0 2 1 0 1 2 0 2 0 1 1 1 0 0 0 1 1 1 0 0 0 0 0 0 0 0 2 1 1 0 2 0 0 1 0 1 1 0 1 1 2 0 0 2 1 1 1 0 0 0 0 1 2 0 0 1 0 0 1 1 0 1 0 0 0 2 1 0 1 1 1 1 0 0 0 0 1 0 2 0 0 1 0 0 0 0 0 2 1 1 1 1 1 0 0 1 0 1 0 1 0 0 0 0 0 2 0 2 2 1 2 1 1 1 1 1 1 1 1 0 1 1 1 0 2 1 1 0 2 2 0 0 1 1 1 1 0 0 2 0 0 0 1 1 0 0 0 1 1 0 0 1 1 1 1 1 2 0 0 0 0 1 0 0 0 0 0 1 0 1 0 0 0 0 0 0 1 0 1 0 1 0 1 2 2 0 0 2 0 0 0 2 2 0 2 0 0 0 0 0 0 0 0 2 2 2 2 1 0 2 2 0 1 0 2 0 2 2 0 0 0 0 0 1 2 0 1 0 0 1 2 0 0 0 1 0 0 0 0 2 0 0 0 2 2 2 2 0 2 2 0 0 0 1 0 1 1 0 0 1 1 0 2 2 0 0 0 0 0 0 0 0 1 1 0 1 1 0 0 1 0 0 0 1 1 1 0 0 0 0 1 0 0 1 0 0 0 0 0 1 1 0 1 2 2 2 0 0 0 0 0 1 0 0 0 1 1 0 2 2 0 2 1 0 0 0 0 1 1 2 2 0 1 0 0 0 0 0 0 0 0 0 2 2 0 1 1 1 0 2 0 0 1 2 0 1 1 0 1 0 0 0 1 0 0 0 1 1 2 2 1 0 1 0 0 2 0 0 0 1 0 1 1 0 0 1 0 0 0 1 0 0 0 1 0 0 0 0 0 0 1 1 0 1 0 0 1 0 1 0 0 1 0 0 1 0 0 0 2 0 1 0 0 0 0 1 1
198 0 2 0 0 0 1 2 2 0 0 0 2 2 0 2 0 0 1 0 1 0 0 0 0 0 0 1 1 1 1 0 0 0 2 0 2 1 0 0 1 1 0 0 1 1 1 0 0 1 0 0 0 0 1 1 0 0 1 1 0 1 2 2 0 0 1 1 1 0 0 1 2 0 1 2 1 0 0 0 1 0 2 0 1 0 1 0 2 2 0 0 0 0 0 1 0 0 0 2 0 1 0 2 0 0 2 2 2 0 0 2 1 2 1 0 0 0 0 1 2 1 1 1 1 1 0 1 2 1 1 0 0 0 0 0 0 0 0 1 1 2 0 0 0 0 0 0 0 1 1 0 0 0 0 0 0 1 0 0 1 0 2 1 0 1 0 0 0 1 1 0 0 2 2 0 2 0 0 0 0 0 0 2 1 0 1 0 0 0 0 0 1 1 2 1 2 0 0 0 0 0 0 1 1 1 2 0 0 0 1 0 2 0 0 2 2 0 0 1 1 1 2 2 0 2 2 1 0 1 1 1 1 0 1 0 0 2 2 0 0 0 1 1 1 0 0 0 0 0 0 0 1 1 0 1 0 1 0 0 0 0 0 0 1 0 0 1 1 1 0 1 0 0 1 0 0 1 1 0 1 2 2 2 1 1 2 0 1 2 1 2 0 1 2 1 0 0 0 1 0 0 2 2 1 0 1 1 1 0 0 1 2 0 0 0 2 1 0 0 1 1 1 1 1 0 1 0 0 0 2 1 0 1 0 0 0 1 1 0 1 1 1 1 1 2 0 0 0 1 0 0 0 0 0 1 1 0 0 2 0 2 2 0 2 1 0 1 2 1 2 0 1 1 0 0 0 1 0 2 1 0 0 0 2 1 1 0 0 1 0 2 1 1 2 2 2 1 0 1 0 1 0 2 0 0 2 0 0 0 1 0 0 0 0 1 1 1 0 0 0 0 1 1 0 1 1 0 1 0 1 0 0 2 0 0 0 0 0 0 0 0 2 0 0 2 0 2 1 0 0 0 0 1 1 1 0 2 1 2 1 0 0 0 0 2 0 1 0 0 1 1 0 0 1 1 1 1 0 0 1 1 0 2 0 0 0 1 1 0 2 2 1 2 1 0 2 0 0 2 0 2 1 0 2 1 1 2 1 0 0 2 1 0 1 1 0 1 1 1 2 1 2 2 0 2 0 0 0 2 0 0 0 0 0 1 1 1 1 1 0 2 2 2 2 1 0 2 2 2 1 0 0 1 2 0 0 1 1 0 1 0 1 0 0 1 1 2 2 1 1 0 0 0 0 0 0 1 0 1 2 0 2 0 1 0 0 1 0 0 0 0 1 0 0 1 0 0 0 0 0 1 0 1 1 2 0 1 1 1 0 0 0 0 2 0 0 0 0 0 0 0 0 0 0 1 1 1 0 0 0 0 1 0 2 1 1 0 0 0 1 2 0 1 1 0 0 0 0 1 0 1 0 1 0 0 0 2 2 0 0 0 1 2 2 2 1 1 0 0 0 0 0 0 1 0 1 0 0 0 2 0 1 1 1 1 0 1 0 0 0 0 1 1 0 1 1 0 0 0 0 1 1 1 1 1 1 2 2 1 1 0 0 1 0 0 0 0 0 0 0 0 0 1 0 1 1 0 0 0 0 1 0 1 1 1 2 0 1 1 0 0 0 0 0 1 0 0 0 0 0 0 0 1 0 2 1 0 1 1 0 1 2 0 0 0 0 0 0 1 1 1 0 0 0 0 0 2 0 0 1 1 1 0 1 0 1 2 0 2 0 2 2 0 0 0 0 1 1 0 0 1 0 1 1 2 0 2 0 0 0 0 0 0 0 0 2 1 0 0 0 0 0 2 1 0 0 0 2 0 1 1 0 0 0 1 0 0 2 1 1 0 0 0 0 0 0 0 0 0 2 2 0 0 1 0 1 0 1 0 1 0 0 0 0 1 0 0 1 0 0 0 1 1 2 2 0 1 2 1 2 0 0 0 0 0 1 0 0 0 1 2 0 0 2 0 2 0 0 0 0 2 1 0 1 1 1 0 0 1 0 2 0 1 1 0 0 0 0 0 0 0 1 2 0 0 1 2 1 1 1 2 0 0 1 1 1 1 0 1 1 1 1 2 1 0 1 0 0 1 2 0 0 0 2 0 1 0 0 0 2 0 0 0 1 0 0 0 1 0 0 0 0 0 0 0 0 0 1 1 0 1 0 0 0 0 0 0 0 2 2 0 0 0 0 0 1 1 1 0 1 2
199 0 1 2 0 0 1 2 1 1 0 1 0 0 0 0 0 0 0 0 2 0 0 1 0 0 0 0 1 1 1 1 1 1 1 0 2 1 0 0 2 2 0 0 0 0 1 0 0 0 0 0 2 2 0 1 1 0 0 0 1 1 1 1 1 1 2 0 0 0 0 0 2 0 2 2 0 1 1 1 0 0 0 2 2 0 0 0 2 2 0 0 0 1 0 1 1 0 0 1 1 2 0 1 1 1 2 1 1 0 0 1 0 2 2 0 2 0 0 2 2 0 1 1 1 1 0 1 2 0 1 0 0 0 0 0 0 0 0 0 1 1 0 0 1 0 0 0 0 0 0 0 0 0 0 0 0 2 0 0 0 0 0 2 0 0 1 2 1 1 0 1 2 0 0 0 2 0 0 0 0 0 1 2 1 0 0 1 0 1 1 0 0 1 2 1 1 1 0 0 0 0 0 2 2 0 2 1 1 0 0 0 1 1 0 2 0 0 0 2 0 0 2 1 0 1 0 2 0 2 0 0 0 0 1 0 0 2 2 0 0 0 2 1 2 0 1 0 0 0 0 0 0 0 1 2 1 1 0 0 0 0 0 0 0 0 0 0 1 1 0 1 0 1 0 0 1 1 2 0 1 1 2 2 0 2 1 2 0 2 0 0 1 0 2 1 1 1 0 1 0 0 0 0 0 1 1 2 2 0 0 2 1 0 0 0 2 2 0 1 0 0 2 2 2 0 0 0 0 0 1 2 1 1 1 0 0 1 1 1 1 1 2 0 0 0 0 2 2 1 1 0 0 1 0 1 1 0 1 1 1 2 1 0 0 1 0 2 1 0 1 1 1 1 1 1 1 2 0 2 0 2 0 0 2 1 1 1 1 1 1 1 1 0 2 1 1 2 0 0 0 1 0 1 1 0 0 0 0 0 2 0 2 0 2 2 0 0 1 0 1 1 0 2 1 1 1 2 2 0 0 2 0 2 2 2 0 1 0 0 2 0 0 0 2 2 2 0 2 1 0 1 0 1 2 1 1 2 0 2 1 0 0 0 0 2 0 2 0 0 1 1 1 1 0 0 0 0 0 0 2 2 0 0 2 0 0 0 0 0 0 2 0 2 0 0 0 1 1 1 1 1 1 1 1 1 2 1 1 1 0 1 0 0 2 0 0 1 1 1 2 1 2 1 0 1 0 0 0 1 1 0 0 0 0 0 1 1 1 1 0 2 0 1 2 0 0 0 1 1 0 0 0 0 2 0 1 0 2 0 0 0 1 0 0 2 2 1 1 0 0 0 1 0 1 0 1 1 0 1 1 1 1 0 0 0 0 0 1 1 0 0 0 0 0 0 0 0 0 0 0 1 1 1 0 1 1 2 2 2 1 1 0 1 0 0 0 0 1 0 0 0 0 1 1 1 1 1 0 0 1 0 0 0 1 0 0 0 1 2 1 0 0 1 1 1 1 0 0 0 1 2 0 1 0 0 0 1 1 1 2 0 1 1 1 1 0 1 1 0 1 1 2 0 0 1 1 0 0 0 2 0 2 1 2 1 1 1 0 0 0 0 0 0 0 0 1 0 0 1 0 0 0 1 0 0 1 2 2 0 0 0 0 2 0 0 0 0 0 0 0 0 1 1 0 1 1 0 0 0 0 0 1 0 1 1 2 0 1 1 0 0 0 0 0 0 0 0 1 1 1 1 0 1 0 1 0 0 1 0 0 1 2 0 1 0 2 1 0 0 1 0 1 1 1 0 0 1 0 0 0 1 0 1 1 2 0 2 0 2 1 2 2 0 0 0 0 1 0 1 0 2 0 0 0 1 0 0 0 1 0 0 0 0 0 0 1 0 1 1 0 1 0 2 2 0 0 0 1 0 1 1 1 1 0 1 0 0 0 0 0 0 1 0 1 0 1 2 1 0 0 0 0 0 1 0 1 0 0 0 1 0 0 0 0 1 2 0 1 0 1 0 0 1 2 2 1 0 2 2 2 0 0 0 0 0 1 0 1 0 1 1 0 2 1 0 1 0 0 0 0 2 1 0 1 1 1 1 0 0 0 1 0 1 1 1 0 0 2 2 0 2 2 0 2 0 1 1 0 1 0 2 0 2 0 0 0 1 0 0 0 0 0 1 1 1 1 0 0 0 0 0 1 0 0 0 1 0 0 0 1 1 0 2 2 0 2 0 1 0 0 1 0 0 0 0 2 0 1 0 0 1 0 1 0 0 1 0 1 1 0 1 0 2 0 0 0 0 0 1 1 1
[truncated: 1,606,808 more chars]
