# Supplementary material for: KNN-MDR: a learning approach for improving interactions mapping performances in genome wide association studies
Source: BMC Bioinformatics. 2017 Mar 21;18:184. doi: 10.1186/s12859-017-1599-7 (PMC5361736; doi:10.1186/s12859-017-1599-7)
Supplement: Supplementary file 3 — The data set(s) supporting the results of Table 2. (ZIP 28603 kb) [file 12859_2017_1599_MOESM3_ESM.zip › 3/SINAN/S18/mkallsimul.dat]

1 0 0 1 0 0 1 0 0 2 0 0 0 0 0 0 0 0 2 0 0 0 0 2 0 0 0 2 2 2 1 0 0 1 0 0 1 1 0 0 0 0 0 0 0 0 1 0 1 1 1 0 2 1 0 1 1 0 0 1 0 1 0 2 0 0 1 1 1 0 0 1 1 1 1 2 1 1 1 1 0 1 1 2 1 0 0 0 1 2 0 0 2 1 0 2 2 0 1 2 0 0 0 1 2 1 2 2 2 2 0 0 2 2 2 2 2 0 0 2 2 0 0 0 2 0 0 1 1 1 0 0 2 0 0 0 2 0 0 0 1 0 0 0 0 0 0 1 2 2 1 1 0 2 2 0 1 1 0 0 1 1 0 1 0 0 0 0 0 2 0 1 2 2 2 0 0 0 0 1 1 2 1 1 0 1 2 1 0 0 0 1 1 0 0 0 1 2 0 1 0 0 0 1 1 1 1 1 0 0 0 0 1 0 0 1 1 0 2 0 0 0 1 1 0 0 0 1 0 1 0 1 0 0 1 0 0 2 0 0 0 1 1 2 2 2 0 0 2 0 0 1 0 0 1 1 0 0 0 0 0 0 0 0 0 0 0 1 1 0 0 2 0 1 0 2 0 0 2 0 0 1 1 1 0 0 2 1 1 2 0 0 0 2 1 0 1 0 0 0 1 0 2 0 0 0 0 2 1 2 0 2 0 2 1 1 2 1 1 0 1 1 1 0 2 0 2 2 0 1 0 2 0 1 0 0 0 2 0 1 1 1 2 1 0 0 0 0 0 0 0 0 0 0 0 2 1 1 0 1 1 1 2 1 1 0 0 1 1 1 1 1 2 1 0 0 0 1 0 0 0 2 0 1 0 0 0 0 0 1 0 1 2 0 2 2 2 2 0 0 0 0 0 0 0 0 2 0 0 1 1 0 0 0 0 1 0 0 0 1 0 1 1 0 1 2 1 2 0 0 2 1 0 1 2 2 0 1 1 0 1 0 0 1 0 1 2 0 0 2 0 0 1 1 1 1 0 1 1 2 1 0 1 0 0 2 2 0 1 0 0 2 0 0 0 0 0 0 1 0 1 1 1 1 0 0 1 0 2 0 0 2 1 1 0 0 0 2 2 1 1 2 1 1 1 1 1 1 0 1 0 0 0 0 0 0 0 2 0 1 0 1 1 0 0 1 1 1 0 0 1 0 2 0 1 1 1 1 2 2 2 2 1 0 0 2 0 0 2 0 1 1 0 2 1 0 0 1 0 1 0 0 0 2 0 0 2 2 2 0 1 1 1 0 1 0 1 1 0 2 2 0 1 1 0 1 0 0 0 0 0 2 0 1 1 1 2 0 0 0 0 0 1 1 0 1 0 1 2 1 1 0 0 0 0 0 0 1 0 0 0 0 0 1 1 0 2 1 0 0 0 0 0 1 1 0 2 0 2 0 0 1 0 0 1 0 1 0 1 1 0 2 0 0 0 2 1 0 1 1 0 1 0 0 2 2 1 2 0 0 0 1 0 0 0 2 0 2 1 1 2 0 0 2 2 2 1 2 1 1 1 0 1 0 0 0 1 2 0 2 0 0 1 0 1 1 2 1 1 0 0 0 0 1 1 1 0 1 0 0 0 0 1 0 0 1 0 0 0 0 0 0 0 2 0 0 1 0 2 2 1 2 0 0 2 0 0 0 0 0 0 0 0 0 1 0 1 0 2 0 0 0 1 1 0 1 0 1 0 2 0 1 1 0 0 0 1 0 0 0 1 1 2 1 2 0 2 2 1 2 0 2 2 0 1 0 0 0 0 2 1 1 0 0 1 0 1 0 1 2 1 0 0 1 1 1 1 1 1 0 2 1 0 2 0 0 0 1 0 1 0 1 0 1 2 1 0 1 0 0 1 0 0 0 0 0 0 0 0 0 2 2 0 0 1 0 1 0 1 0 2 2 0 0 0 0 1 0 2 0 0 0 2 0 2 2 0 0 1 1 2 0 0 0 0 0 1 1 0 0 0 0 0 1 1 0 1 2 0 1 0 0 2 2 2 0 1 2 0 2 0 0 0 0 1 1 0 1 1 1 0 1 0 1 0 0 1 2 0 1 1 0 0 1 0 0 0 0 1 1 0 0 0 0 0 2 0 0 1 0 1 0 0 0 2 0 2 0 2 2 0 0 2 0 0 2 2 0 0 0 0 0 1 1 0 1 1 1 1 1 1 1 0 1 0 0 2 0 0 2 0 2 0 0 0 0 1 0 0 0 1 1
2 0 0 2 0 0 1 1 1 2 0 0 1 2 0 0 0 0 1 1 1 2 0 2 0 0 1 1 1 2 0 1 0 0 2 2 2 0 0 1 1 1 1 1 0 1 0 0 2 0 0 0 1 1 0 1 0 0 1 0 2 2 0 0 0 0 0 1 1 0 0 1 1 0 1 2 1 1 1 0 1 2 2 0 2 0 1 1 2 2 0 1 0 1 0 0 0 0 0 1 0 1 0 2 2 0 2 2 0 0 0 0 1 1 1 0 0 0 1 1 1 0 1 0 0 0 0 1 1 1 0 0 1 0 0 0 1 0 1 0 0 0 0 0 0 0 1 0 0 0 1 0 0 0 1 0 1 1 0 0 1 1 0 1 1 2 2 1 1 2 0 0 0 2 1 0 1 0 0 0 0 0 1 1 1 2 1 0 0 0 0 0 1 1 0 1 2 2 0 0 0 1 0 2 2 0 0 0 1 0 1 0 1 0 1 2 1 0 0 1 0 0 1 0 0 0 0 2 0 2 0 0 0 0 1 0 0 2 0 1 0 0 2 1 1 1 0 0 1 0 0 1 0 1 0 1 0 0 0 0 0 0 0 0 0 0 0 0 1 0 0 1 0 2 0 0 0 0 2 0 0 0 0 0 1 1 1 1 0 1 1 0 0 2 2 0 1 0 0 0 1 1 2 0 1 0 1 1 0 0 1 0 0 1 2 0 2 2 0 0 0 0 1 2 0 0 0 0 1 1 0 2 0 2 0 0 0 1 0 1 1 1 2 0 0 0 2 0 2 2 0 0 0 2 0 0 1 1 0 1 1 1 1 0 1 0 0 1 1 0 1 1 0 2 0 0 0 2 1 0 0 1 0 1 0 0 0 0 0 1 0 0 2 0 1 1 2 0 2 1 0 1 1 1 0 1 1 0 0 2 0 0 1 0 1 1 0 0 0 2 0 0 0 1 1 1 0 0 1 0 0 0 0 0 0 0 0 1 1 1 1 0 0 0 1 1 2 0 1 2 0 0 0 2 1 0 1 1 1 1 2 0 0 1 1 2 1 2 2 0 0 0 1 1 2 0 2 1 2 0 1 0 2 2 2 0 0 1 2 1 1 2 1 2 0 0 1 0 0 2 0 2 1 1 1 1 2 1 0 1 1 0 0 1 1 0 0 2 0 1 1 1 2 2 2 0 0 0 1 1 0 0 0 0 0 0 1 0 2 2 1 2 1 1 1 1 2 1 1 0 0 0 0 2 1 0 0 0 0 2 0 0 0 1 0 0 2 1 1 1 1 2 1 0 0 0 1 2 0 1 2 0 1 1 1 0 1 2 0 0 1 0 1 0 0 0 1 1 1 0 0 2 0 0 1 1 1 0 2 1 1 0 0 0 0 0 0 2 0 1 0 1 0 0 0 1 1 1 0 0 0 0 0 1 2 0 0 0 2 0 0 1 0 0 2 0 1 0 2 2 0 2 0 1 0 2 1 0 1 0 0 0 2 1 1 1 0 2 1 1 0 1 0 1 1 2 0 0 2 0 0 0 0 0 1 0 1 1 1 2 0 0 1 2 0 0 0 1 0 0 0 0 0 1 1 2 0 1 1 0 2 2 0 1 1 2 0 1 2 2 0 0 0 0 1 0 0 0 0 0 0 0 0 2 0 0 0 1 1 2 0 2 1 1 1 0 0 0 0 0 0 0 1 0 0 0 1 0 2 0 0 0 2 0 0 0 1 1 0 2 0 0 1 0 0 0 1 0 1 1 0 0 2 0 2 0 2 2 2 2 0 2 2 2 2 0 0 1 1 1 0 0 0 0 2 0 1 1 1 1 1 0 1 0 0 1 1 2 0 1 0 1 0 2 0 0 0 1 0 1 0 1 1 1 0 0 0 1 1 1 1 0 0 0 0 0 0 0 0 0 2 2 0 0 0 0 0 0 0 0 1 1 0 0 0 0 1 0 0 0 1 1 2 0 2 2 0 2 1 1 0 2 0 0 0 0 0 2 0 2 2 0 0 1 2 1 1 1 0 0 0 2 1 1 2 0 1 2 0 1 1 0 1 0 2 1 0 1 1 1 0 1 0 0 0 0 2 1 0 0 2 0 0 1 0 0 0 0 0 0 0 0 2 0 0 2 0 1 0 0 2 0 1 0 2 0 2 0 0 1 1 0 1 0 2 1 1 1 1 0 1 0 0 0 0 2 0 2 0 0 0 2 0 0 0 0 0 0 0 0 0 0 0 0 1 0 0 0 2 0 1 1
3 0 2 0 1 0 1 1 0 2 0 0 0 1 0 0 0 0 1 1 1 1 0 1 0 0 1 2 2 2 1 1 0 1 1 0 2 1 0 0 1 1 0 0 0 0 0 0 2 0 0 0 1 0 0 1 1 0 1 0 1 1 0 2 0 0 1 1 1 0 0 0 2 0 2 2 2 1 1 0 1 1 2 1 1 0 1 0 2 2 0 0 1 1 0 0 0 0 0 1 0 1 1 0 2 0 2 1 1 1 1 1 1 1 1 1 1 0 1 1 1 0 1 0 1 0 0 0 0 0 0 1 0 0 0 0 0 0 0 0 1 0 0 0 0 0 0 0 0 0 0 0 1 0 0 0 0 1 0 0 1 0 1 0 1 0 0 1 1 1 1 1 0 1 1 0 0 1 0 1 1 2 0 0 1 1 1 0 0 0 0 0 0 1 2 0 1 2 0 1 0 1 0 1 1 1 1 1 1 0 0 0 1 1 0 2 1 0 0 2 0 0 2 0 0 1 0 2 0 2 0 1 0 0 2 0 0 2 1 1 1 1 1 1 1 1 0 0 1 0 0 0 0 0 0 2 1 1 1 1 1 1 0 0 0 0 1 0 1 0 0 1 0 2 0 1 0 2 1 1 0 0 0 0 1 0 2 1 1 1 1 0 0 1 1 0 1 0 0 0 1 0 1 1 0 0 1 2 0 0 1 0 0 0 1 0 2 1 0 1 0 0 0 1 1 0 1 1 0 0 0 2 0 2 0 0 0 1 1 1 0 1 1 0 0 0 1 0 2 2 0 0 1 2 1 0 1 1 0 1 1 1 1 1 0 2 0 0 2 0 0 0 0 2 0 0 0 1 1 1 1 1 0 2 0 2 1 2 2 0 1 1 0 0 1 0 0 0 1 1 0 1 1 1 0 0 0 1 0 2 0 0 1 0 1 2 0 0 0 0 0 0 1 1 0 2 1 1 0 1 0 1 0 0 0 0 1 1 1 1 1 0 0 0 1 2 2 0 0 0 0 0 0 2 1 0 1 2 2 2 1 0 0 0 0 1 1 2 2 1 1 1 2 2 1 0 2 1 2 1 1 0 2 2 1 1 0 0 1 0 1 0 1 1 1 0 1 2 2 1 1 2 2 1 2 1 1 0 0 1 0 0 0 0 0 0 0 1 1 1 1 1 1 0 1 0 0 1 0 2 0 1 0 0 0 0 1 0 2 2 0 0 2 1 1 2 2 2 0 0 1 1 1 2 0 1 0 1 0 1 0 0 1 1 1 1 1 1 1 0 1 1 0 0 0 0 0 0 0 2 1 0 1 1 0 1 0 0 0 0 0 1 1 0 0 0 0 0 0 0 0 2 0 2 0 0 1 0 1 0 1 0 0 1 0 0 0 0 0 1 1 1 0 0 0 0 2 2 0 0 0 0 0 1 2 1 1 1 2 0 0 0 0 0 1 0 1 1 2 2 0 0 0 1 0 1 1 1 1 0 0 0 1 0 0 2 1 1 0 1 1 1 1 0 0 2 0 1 2 0 1 0 0 2 2 2 1 2 1 1 0 1 0 1 1 0 2 0 0 1 0 1 0 0 0 2 1 1 2 1 1 1 0 0 0 0 0 0 1 1 0 0 1 0 0 1 1 0 0 0 0 0 0 2 1 1 1 0 1 1 0 1 0 0 0 1 0 1 0 0 0 0 0 0 0 2 0 0 2 0 0 0 1 2 0 0 1 0 0 2 0 0 0 0 0 0 1 0 0 0 1 1 0 1 1 2 0 1 1 2 1 1 2 1 1 1 0 1 0 2 1 1 0 0 2 0 0 0 1 2 2 0 1 1 1 2 0 2 1 1 1 2 1 2 0 0 0 1 1 0 0 1 1 1 0 0 0 1 1 1 0 0 0 0 0 0 0 0 0 0 2 1 0 0 0 1 0 1 0 1 0 2 0 0 0 0 2 0 2 0 0 0 0 2 1 2 0 1 1 1 2 0 0 0 0 0 0 2 1 2 1 0 1 1 2 0 2 2 0 0 0 2 2 2 2 1 1 2 1 1 0 0 0 0 1 2 0 1 2 1 1 0 1 2 1 0 1 1 0 0 1 0 0 1 1 0 1 0 1 1 0 0 1 1 0 0 1 0 1 0 2 0 2 0 0 0 0 0 1 1 1 0 0 0 2 0 1 1 1 0 1 0 0 0 0 1 1 1 1 1 0 1 0 1 0 0 0 0 1 1 0 1 0 0 1 0 0 0 1 0 0 0
4 0 1 1 0 1 1 0 0 2 0 1 0 0 0 0 0 0 2 2 0 0 1 2 0 0 2 2 2 2 2 0 1 1 2 1 1 2 0 2 0 0 1 1 0 1 0 0 1 0 0 0 1 0 0 0 1 2 1 2 0 2 0 2 0 0 0 1 1 0 0 1 2 0 0 2 2 2 2 1 1 2 2 0 2 0 0 0 2 2 0 0 1 2 0 1 1 2 0 2 2 0 0 1 1 0 2 1 1 0 1 2 0 2 2 2 1 0 0 2 2 0 2 1 0 1 0 1 0 1 2 0 0 0 0 0 0 0 0 0 0 0 1 0 0 0 1 0 1 1 1 0 0 1 1 0 0 1 0 0 2 0 0 1 2 2 1 1 1 1 1 1 0 1 2 0 1 1 0 1 1 1 0 0 0 0 0 1 1 0 0 0 0 0 1 0 2 1 0 1 0 0 0 1 1 0 0 1 0 0 0 0 0 0 2 2 0 2 1 1 0 0 1 1 0 0 1 1 1 0 0 1 1 1 0 1 0 2 0 1 0 0 2 2 2 2 0 0 2 0 0 0 0 1 0 2 1 0 0 0 1 0 0 0 0 0 0 0 1 1 1 1 0 1 0 0 1 2 1 1 0 1 0 1 0 0 2 0 0 2 0 0 0 2 2 0 0 1 0 0 0 0 1 1 0 0 0 2 0 1 0 1 0 2 1 0 2 0 0 1 0 0 1 0 2 0 1 2 0 0 0 1 1 2 0 0 0 1 0 1 1 1 2 0 0 0 1 1 2 0 0 0 1 2 1 0 0 1 0 2 2 2 2 2 0 0 0 0 2 0 0 0 0 2 0 0 0 1 0 0 0 0 0 1 1 1 1 0 0 0 0 0 0 0 2 0 0 0 1 1 0 1 0 1 0 1 1 2 1 1 0 0 0 0 0 1 1 0 2 0 0 0 0 0 1 2 2 1 0 0 0 0 0 1 0 0 1 0 0 0 1 0 0 0 1 2 2 0 1 1 0 0 1 2 1 1 0 0 0 0 2 0 0 1 0 1 1 2 2 0 0 1 1 1 0 1 0 0 2 1 1 0 1 1 0 1 0 0 1 0 1 1 0 0 0 0 1 1 1 2 0 2 2 0 2 0 2 1 0 1 0 1 0 0 0 1 1 1 0 1 1 1 2 1 2 0 0 0 1 2 0 1 0 0 0 1 0 0 1 2 1 0 0 0 0 0 2 1 1 1 0 1 1 2 1 1 0 1 0 1 0 0 1 0 1 1 0 1 1 0 1 1 1 0 1 1 2 0 0 2 2 0 1 0 1 0 0 0 1 1 1 0 2 0 1 0 0 1 1 1 1 1 0 2 0 0 1 0 1 2 1 1 0 1 0 0 1 1 1 0 0 0 0 0 0 2 1 1 0 0 2 0 0 1 1 2 0 2 2 0 0 0 0 1 1 0 1 0 2 2 0 2 1 2 1 2 1 0 2 0 0 0 0 0 1 2 1 2 0 1 0 0 0 1 1 2 1 0 2 0 1 0 0 1 1 1 1 1 1 2 0 1 0 1 1 0 2 1 0 1 0 0 0 1 1 2 1 2 2 0 1 1 0 0 0 2 1 2 2 2 0 0 0 0 1 0 0 0 0 0 0 0 0 2 0 0 1 0 1 1 0 0 0 0 0 0 0 0 0 0 0 0 2 0 2 1 0 0 0 0 0 0 2 1 0 0 1 0 0 1 1 0 0 0 0 0 1 0 1 1 2 2 2 0 2 0 2 2 1 2 0 2 2 1 2 0 1 0 0 1 0 1 0 0 1 0 1 0 1 2 2 0 0 1 1 1 1 2 1 0 0 1 1 2 1 0 0 1 0 1 0 1 1 1 1 1 0 0 0 1 0 0 1 1 1 1 1 1 0 0 2 2 0 0 1 0 1 0 1 1 1 1 0 0 0 1 1 0 1 0 0 0 1 1 2 2 0 0 1 2 2 0 0 1 1 0 1 1 0 2 1 0 1 1 2 0 2 2 0 0 0 2 2 2 1 1 1 1 1 0 0 0 0 0 2 2 0 1 1 1 0 0 0 2 0 0 1 1 0 0 2 0 1 1 1 0 1 0 0 0 0 1 2 1 1 0 1 0 0 0 2 0 1 0 2 0 2 1 1 0 0 0 1 0 1 1 1 0 0 0 0 0 0 0 0 0 2 0 2 1 1 0 0 1 0 0 1 0 0 0 0 0 0 0 0 0 0 0 1 0 0 0
5 0 2 1 0 0 0 1 0 1 0 0 1 2 0 0 0 0 0 1 1 1 1 2 0 0 0 2 2 2 1 2 0 1 0 0 1 2 0 1 1 0 0 0 0 1 0 0 2 0 0 0 0 0 2 1 0 0 0 0 1 1 0 2 1 1 2 1 1 0 0 1 2 0 2 2 2 1 1 1 0 2 2 0 1 0 0 0 1 1 0 1 1 1 0 2 1 1 0 1 0 0 0 1 2 0 2 1 1 0 0 1 1 1 1 1 1 1 1 0 0 0 0 0 2 0 0 1 1 1 1 1 2 0 0 0 2 0 0 0 0 0 0 0 0 1 1 0 0 0 0 0 0 0 0 0 0 2 0 0 0 1 0 1 1 1 1 1 0 1 1 0 0 1 1 0 0 0 0 1 1 2 0 0 1 1 1 0 0 0 0 0 0 1 1 0 1 1 0 1 0 0 0 1 1 2 2 0 2 0 0 0 0 0 1 2 0 0 1 1 1 1 2 0 0 1 0 1 0 1 0 0 0 0 1 0 0 2 0 2 0 0 2 2 2 2 0 0 1 0 0 1 0 0 0 0 0 0 0 0 0 0 0 0 0 0 0 0 2 0 0 2 0 1 1 1 0 1 1 1 0 1 1 1 0 0 2 2 2 2 0 1 0 1 2 0 2 0 0 0 0 0 2 0 2 0 0 2 0 1 0 1 0 0 2 0 2 0 1 0 2 2 0 2 0 0 0 1 2 2 0 0 0 1 0 0 0 2 1 2 2 1 2 0 0 0 2 1 2 0 0 0 0 1 0 1 2 0 1 0 1 1 1 0 1 1 0 0 1 0 1 1 0 2 0 1 0 1 0 0 1 1 0 1 0 0 1 0 0 0 0 0 0 0 1 0 0 1 1 1 0 1 0 0 0 1 1 0 0 2 0 0 0 0 0 2 2 0 0 0 1 2 1 0 0 1 1 1 0 0 0 0 0 1 0 0 1 0 0 0 1 0 0 0 0 0 1 0 1 2 0 1 1 2 2 1 1 1 0 1 1 0 0 2 2 2 2 1 2 0 0 1 2 2 0 2 0 0 2 1 2 0 0 0 0 1 0 0 1 0 1 1 1 2 1 0 1 1 1 2 0 2 1 1 1 1 2 0 0 1 0 2 0 2 2 0 0 2 0 1 0 2 2 0 0 2 0 0 0 1 0 0 0 0 0 0 1 1 0 0 2 1 1 1 1 2 0 1 1 0 0 0 2 2 2 0 0 1 0 1 1 0 0 1 0 0 1 1 1 0 0 0 1 0 1 0 1 1 0 1 1 0 1 1 1 0 1 2 0 0 0 0 0 1 1 1 1 0 0 0 0 1 0 2 0 0 1 1 2 0 1 0 0 0 0 0 0 1 0 0 0 0 0 0 0 1 1 1 0 0 0 0 0 1 1 0 1 0 2 0 0 1 0 0 1 0 1 0 1 1 0 2 0 0 0 1 1 1 2 0 0 0 1 1 0 0 0 2 0 1 0 0 0 1 1 2 0 0 2 0 0 1 0 1 1 0 2 1 0 1 0 0 0 1 1 0 1 2 0 1 0 0 0 0 0 2 0 2 2 1 1 1 1 1 0 1 0 2 0 0 0 1 0 0 0 0 0 0 0 0 0 0 0 2 1 0 2 0 1 1 0 1 0 0 2 0 0 0 0 0 0 0 0 0 1 1 0 0 2 0 0 0 0 1 0 1 1 2 0 2 0 0 0 1 0 0 1 1 0 1 2 1 0 0 0 1 1 2 2 2 0 2 2 1 1 1 0 2 0 2 2 2 0 0 2 0 0 0 1 2 1 0 1 1 1 2 0 2 1 1 1 2 0 1 0 0 0 1 0 1 0 1 1 2 0 0 0 0 0 0 0 0 1 1 1 1 1 0 0 0 1 1 0 0 0 1 0 0 0 0 1 2 2 0 0 1 2 0 2 0 0 0 1 1 2 2 0 0 2 2 2 0 0 0 0 0 0 1 0 0 0 1 0 1 1 0 1 2 0 1 0 1 1 1 2 0 0 1 0 2 0 0 0 0 0 0 0 1 2 2 0 0 0 1 0 0 2 1 1 1 1 0 1 1 1 0 0 1 1 0 0 0 2 0 0 1 0 1 0 0 2 0 1 0 1 0 1 1 2 0 0 0 0 0 2 0 0 0 0 0 0 0 0 0 1 0 0 1 1 0 0 1 0 1 0 1 1 0 1 0 0 2 0 1 2 0 0 0 0 0 0 0
6 0 1 1 1 0 1 2 0 0 0 0 1 1 0 0 1 1 2 0 1 1 0 2 0 0 2 1 2 2 1 1 1 1 1 0 2 2 0 1 1 0 0 0 0 0 2 1 1 0 1 1 0 0 1 2 0 1 0 1 0 1 0 0 0 0 0 1 1 0 0 0 2 0 1 2 2 0 0 0 0 1 2 0 1 0 1 1 2 2 0 1 0 1 0 1 1 1 0 1 1 0 0 2 2 0 2 2 0 0 0 2 0 1 1 1 0 0 0 1 1 1 2 1 0 1 0 0 0 0 1 1 0 0 0 0 0 0 0 0 1 0 0 0 0 0 0 0 1 1 1 0 0 0 0 0 0 0 0 0 0 2 0 1 1 1 1 0 0 2 0 0 0 2 2 0 0 1 0 0 0 0 1 1 0 1 1 2 1 0 0 1 0 0 0 1 1 2 0 0 0 0 0 1 0 1 2 1 1 0 0 0 2 0 1 1 1 0 1 2 0 0 2 0 0 0 0 2 1 1 0 0 2 2 0 0 1 2 0 1 0 0 2 1 1 1 0 0 2 0 0 1 1 1 1 2 0 0 0 0 0 0 0 0 0 0 0 0 2 1 0 1 0 1 1 1 0 2 2 0 2 1 2 2 0 0 2 1 0 1 1 0 2 2 2 0 2 1 0 1 2 2 2 0 1 0 1 1 2 2 0 1 0 1 1 0 2 1 1 0 1 1 0 1 1 0 1 0 2 1 0 1 0 1 0 0 0 2 1 0 0 1 1 0 0 0 1 0 2 1 0 0 0 0 0 2 0 1 0 1 1 2 0 0 0 0 0 1 2 1 0 0 0 2 1 1 0 2 1 0 0 2 0 1 0 1 1 0 0 0 0 0 1 0 2 1 1 0 1 1 0 1 2 0 0 2 2 1 0 2 0 0 1 0 1 2 0 0 0 0 1 2 0 0 0 2 1 1 1 0 0 2 0 1 1 0 0 1 1 1 2 0 0 1 1 0 1 1 2 1 0 0 1 2 1 1 0 1 1 2 1 0 0 0 0 1 1 2 2 0 0 0 1 1 2 0 1 1 1 0 2 0 2 2 0 1 1 0 2 0 0 2 0 1 1 0 1 1 1 2 0 2 2 0 2 0 2 0 1 1 1 2 0 0 0 0 0 1 1 1 1 1 2 1 1 1 1 0 2 2 0 0 1 1 1 0 1 1 2 2 0 0 2 1 0 2 1 2 0 0 0 0 1 2 1 1 0 1 0 0 1 0 1 1 1 0 0 1 1 1 1 2 1 0 1 0 1 2 0 2 2 0 1 1 0 1 0 1 0 0 0 1 1 0 0 0 0 0 0 0 0 2 0 2 0 0 1 0 2 1 0 0 0 2 1 2 2 0 0 0 0 0 1 1 1 0 1 2 0 0 0 0 0 2 1 0 0 2 2 0 0 0 0 0 1 0 1 0 0 0 0 2 1 1 1 2 2 0 2 0 0 0 0 1 1 1 1 1 1 0 0 0 1 0 0 1 1 1 1 1 1 2 0 1 2 2 1 2 2 2 0 0 0 1 1 0 1 2 0 1 1 1 0 0 2 0 1 2 1 0 1 0 0 0 0 1 0 1 0 0 0 0 0 0 1 0 1 0 0 0 0 0 0 2 0 0 0 1 0 1 0 1 1 1 2 0 0 1 0 0 0 0 2 0 1 1 0 0 1 0 0 0 1 1 0 1 0 1 0 2 0 0 0 0 0 1 1 0 0 0 1 1 2 0 2 1 1 2 2 2 0 2 2 1 1 0 0 2 0 2 2 2 1 0 0 0 0 0 2 2 1 0 1 1 1 2 0 2 2 0 2 2 0 2 0 0 0 1 1 0 0 1 1 1 0 1 0 0 0 0 0 0 0 0 0 0 0 0 0 0 2 1 0 0 0 1 0 0 0 1 1 2 1 0 0 1 1 1 1 0 0 0 2 0 2 2 0 0 2 2 2 0 0 0 0 0 0 1 1 1 1 0 1 2 2 0 2 1 0 0 0 1 2 1 2 1 0 2 0 2 0 0 0 0 0 0 0 0 2 2 0 0 0 1 0 0 0 0 0 0 2 0 0 2 0 0 0 1 1 0 0 0 2 1 1 2 1 0 1 0 2 0 2 0 0 0 0 0 0 0 0 1 1 0 1 1 1 0 0 0 0 0 0 0 0 0 2 1 1 0 0 1 0 1 0 0 0 0 1 1 0 0 0 0 1 0 1 0 2 0 0 0
7 0 1 1 0 0 1 1 0 1 0 0 1 1 0 0 0 0 1 0 1 1 0 2 0 0 2 2 2 2 2 1 0 0 2 0 2 2 0 0 1 1 1 1 0 1 0 0 1 0 0 0 0 0 1 2 0 0 0 1 0 0 0 1 0 0 2 1 2 1 1 1 2 0 2 2 2 1 1 0 1 2 2 0 2 0 1 0 2 2 0 2 0 2 0 0 0 1 0 1 1 0 0 1 2 1 2 1 1 0 1 2 1 2 2 2 1 1 0 0 0 1 2 2 0 0 0 0 0 1 0 0 0 0 0 0 0 0 0 0 1 0 0 0 1 0 0 0 0 0 0 0 0 0 1 1 0 0 0 0 1 1 2 0 1 2 2 0 0 2 0 1 2 1 0 0 0 0 0 0 1 2 0 0 0 0 0 2 2 1 1 1 0 1 1 0 1 1 0 0 0 0 0 1 1 0 0 0 0 0 1 0 1 0 0 2 0 1 1 0 0 0 2 0 0 0 0 2 0 2 1 0 0 0 1 0 0 2 0 2 0 0 2 1 1 1 0 0 2 0 0 1 0 0 0 2 1 0 0 0 0 0 0 0 0 0 1 1 2 0 0 2 0 1 1 1 0 2 2 1 1 0 1 1 0 1 1 2 2 2 0 2 2 2 2 0 2 0 2 0 0 0 2 0 0 0 2 1 2 2 0 1 0 1 0 0 2 1 0 0 0 0 2 1 0 0 0 1 0 1 0 0 0 2 0 0 0 1 0 0 0 0 2 0 0 0 2 0 2 0 0 0 1 2 1 0 1 0 0 2 2 2 1 0 1 1 0 1 2 0 0 0 0 2 2 0 0 2 1 0 0 2 0 0 2 0 0 0 0 0 0 0 0 0 2 1 1 1 0 0 0 0 0 1 0 0 1 1 0 1 0 0 1 0 1 1 0 0 0 0 0 0 1 0 0 2 2 2 0 0 2 0 0 1 0 0 1 0 0 0 0 0 0 0 0 2 2 0 1 1 0 0 1 2 1 1 0 1 1 2 0 0 1 1 1 2 2 2 2 2 1 1 1 1 0 1 0 1 1 0 1 0 0 0 1 0 0 0 1 0 1 0 0 1 2 0 2 2 2 2 0 2 1 1 2 1 1 0 0 1 0 1 0 1 1 0 1 2 1 2 1 0 2 0 0 1 1 0 1 2 0 1 1 0 0 0 1 1 2 2 1 2 0 0 0 1 1 1 1 0 1 1 0 1 1 0 0 2 0 0 1 0 1 1 1 1 1 0 0 1 1 2 0 0 0 0 1 1 0 1 1 0 2 1 1 1 0 0 1 1 0 1 0 0 0 0 1 0 0 1 0 1 1 1 0 1 2 0 2 1 0 1 0 1 0 0 1 1 1 0 0 0 0 0 0 0 1 1 0 0 1 0 0 1 2 1 1 1 1 1 1 1 0 1 2 0 1 0 1 0 0 1 1 1 1 2 1 0 0 1 1 0 1 0 2 2 1 2 1 1 0 1 0 1 1 1 1 1 2 0 0 0 0 1 2 2 1 2 0 1 1 0 1 1 0 0 1 2 0 2 1 0 0 0 1 1 1 2 2 0 1 1 0 0 1 1 0 0 0 0 0 1 0 0 0 0 1 0 0 0 0 0 0 2 1 1 1 0 0 0 0 1 0 0 1 0 1 1 0 1 0 1 1 0 0 0 0 0 1 0 0 0 2 2 0 0 1 0 1 1 0 0 0 1 1 0 2 0 1 1 2 2 1 1 2 2 0 2 0 2 0 2 2 2 2 0 0 0 0 0 0 1 1 0 1 1 2 0 0 2 2 0 0 1 1 2 1 2 1 0 2 1 2 2 1 0 0 2 0 0 0 2 2 2 0 0 0 1 2 0 2 1 0 0 0 0 1 0 0 0 2 2 0 0 0 0 0 0 0 0 1 1 0 0 0 1 1 0 1 0 0 0 2 0 2 2 0 0 0 0 2 0 1 1 1 1 0 2 0 1 1 0 1 0 2 0 2 1 1 0 1 0 1 1 1 1 0 1 0 1 0 0 0 0 1 0 0 1 1 1 0 0 0 1 0 0 1 1 0 0 2 1 1 2 1 0 0 0 1 1 0 0 2 0 0 1 0 1 1 2 2 0 2 0 1 0 1 1 1 0 0 0 1 1 1 1 0 0 0 0 0 0 0 0 0 1 1 1 1 0 0 1 0 0 0 0 0 0 0 0 0 0 0 1 1 0 0 0 0 0 1 0
8 0 1 1 0 0 0 0 0 2 0 0 1 1 0 0 1 0 1 1 1 1 0 1 0 0 1 1 1 2 1 1 2 2 1 0 2 2 0 1 2 2 0 1 0 1 1 0 1 0 0 0 0 0 2 2 0 0 1 1 0 0 0 1 0 0 0 2 1 0 0 1 1 0 0 2 2 1 1 1 0 1 1 2 1 0 0 0 1 2 0 0 1 2 0 1 0 1 0 1 1 0 0 2 2 0 2 2 0 0 1 2 0 1 1 1 0 1 0 1 1 1 1 1 0 0 0 1 0 1 1 0 0 0 0 0 0 0 1 0 0 0 0 0 0 0 0 0 0 1 1 0 0 1 0 0 1 1 0 0 1 0 0 1 1 1 1 2 0 0 2 1 0 2 1 0 0 0 0 1 1 2 0 0 1 1 1 2 1 0 0 1 1 1 2 0 2 0 0 0 0 0 0 1 1 2 2 0 2 1 0 0 1 0 2 2 0 0 2 0 2 2 0 1 0 0 1 0 0 0 0 0 0 0 1 0 0 2 0 1 0 0 2 1 1 1 0 0 2 0 0 0 0 0 0 1 1 1 1 0 1 0 0 0 0 0 0 1 1 0 0 1 1 1 0 1 0 2 2 2 0 0 0 0 2 0 2 2 0 2 0 0 0 2 2 1 2 0 0 0 1 0 2 0 0 0 0 2 0 0 0 0 0 1 1 0 1 1 1 1 1 0 0 2 0 0 0 0 2 1 0 1 0 0 0 0 0 1 1 2 1 1 2 0 0 0 1 0 1 0 0 0 0 1 1 1 1 2 0 0 0 0 1 1 0 1 0 1 1 0 0 0 1 2 1 0 0 2 1 0 0 0 0 2 0 1 1 0 0 1 0 0 1 0 2 1 1 0 0 0 0 0 1 1 1 1 0 1 0 1 1 0 0 0 0 2 2 0 1 0 1 0 0 1 1 1 0 0 0 1 0 2 0 2 0 0 0 0 1 0 1 0 0 0 0 1 2 0 1 0 0 0 1 1 1 1 0 1 1 2 1 0 0 1 1 1 1 1 1 1 1 2 0 0 1 1 1 0 2 1 2 0 1 1 0 0 0 0 2 0 0 2 1 1 1 0 0 1 1 2 0 2 1 1 1 1 2 1 0 1 0 1 0 1 1 0 0 2 0 1 1 1 1 0 0 1 0 0 0 1 0 1 0 0 0 1 1 1 1 1 0 1 2 1 0 0 1 2 0 0 0 0 1 2 0 0 0 1 0 0 1 0 0 1 0 0 2 0 0 1 0 0 0 0 0 0 0 2 0 1 2 0 1 1 0 0 0 0 1 1 1 0 1 0 1 0 0 0 0 0 0 2 0 2 0 0 0 0 1 1 0 0 0 0 0 0 0 0 1 0 0 0 1 1 1 1 0 1 0 0 0 0 0 1 0 0 1 1 2 0 1 1 0 2 2 0 1 0 1 1 0 1 0 0 0 2 1 1 1 0 0 0 2 0 1 1 0 1 0 1 1 0 1 0 0 2 0 1 1 0 0 0 0 2 2 2 1 1 0 1 0 0 0 1 1 0 1 1 0 0 0 0 1 1 2 2 1 2 2 0 1 1 0 0 0 0 0 2 1 0 0 1 0 0 1 0 0 0 0 0 0 0 0 2 0 0 0 1 0 1 0 1 0 0 0 0 0 1 0 1 1 1 0 0 0 0 0 0 1 0 0 0 1 1 0 1 1 0 0 2 0 0 1 1 1 0 0 0 1 1 2 2 0 1 1 1 0 1 1 1 0 1 2 0 1 0 1 2 0 1 1 1 0 1 1 0 2 0 1 2 1 1 0 2 1 1 0 2 2 0 2 2 1 2 1 0 0 1 0 1 0 1 1 1 0 0 0 0 0 0 0 0 1 1 1 1 1 0 0 0 2 1 0 0 1 0 2 0 0 0 1 1 0 0 0 1 1 0 1 0 0 0 0 1 2 2 0 2 2 2 2 0 0 0 0 0 0 0 1 0 0 0 0 1 1 0 1 1 0 0 1 1 2 2 1 1 0 1 0 1 0 0 0 1 1 1 0 2 2 2 0 0 1 1 0 0 0 0 0 0 1 0 0 2 0 0 0 0 2 2 0 0 2 0 0 0 0 1 0 2 2 0 1 0 1 0 1 0 0 1 1 0 0 1 0 0 1 0 0 0 0 0 0 0 0 0 1 0 2 0 0 0 1 0 0 0 0 0 0 1 0 1 0 0 0 0 0 0 1 0 0 0
9 0 0 2 0 1 2 1 0 1 0 1 1 0 0 0 0 0 0 0 2 2 0 2 0 0 1 1 1 1 1 1 0 1 1 0 2 1 0 0 1 1 0 0 0 0 1 0 1 0 0 0 0 1 1 2 0 0 0 2 0 2 0 0 0 0 1 0 1 0 0 1 0 0 0 2 2 2 2 0 2 2 2 1 0 0 0 0 2 2 0 0 1 2 1 1 1 1 0 2 1 0 1 0 2 1 2 1 1 0 1 2 2 2 2 2 2 0 1 1 1 1 2 2 0 0 0 0 0 0 0 0 2 0 0 0 2 0 0 0 0 0 0 0 0 0 0 0 1 1 1 0 0 0 0 1 0 0 0 0 1 0 0 1 0 1 1 2 1 1 1 1 0 0 0 0 0 0 0 1 0 1 1 1 0 1 1 0 0 0 0 0 1 0 0 0 2 2 0 0 0 1 0 0 0 2 2 0 0 1 1 0 1 1 2 2 0 0 1 2 0 0 2 0 0 0 1 1 0 1 0 0 0 0 2 0 0 2 0 2 0 0 2 2 2 2 0 0 2 0 0 0 1 1 0 1 1 0 0 0 0 0 0 0 0 0 0 0 1 0 0 2 1 0 0 0 0 2 1 0 1 0 1 1 0 1 1 2 1 2 0 1 2 2 2 0 0 1 0 0 1 0 0 2 0 0 0 1 0 1 0 2 0 1 1 0 2 0 0 1 0 0 0 1 1 0 2 1 1 1 0 2 0 1 0 0 0 0 0 0 1 1 2 0 0 0 2 1 2 0 1 1 0 2 2 0 1 2 0 0 0 0 1 0 1 0 0 0 0 0 2 2 2 1 1 2 0 1 0 0 0 2 0 2 0 1 1 0 0 0 0 0 2 0 1 1 2 1 0 0 0 0 0 1 0 0 2 0 0 2 0 0 1 0 1 2 1 1 0 0 0 2 1 0 0 2 2 1 1 0 0 1 0 0 0 0 1 0 0 0 1 0 0 1 1 1 1 0 0 0 0 0 0 0 0 0 0 2 0 2 0 0 0 1 1 1 1 2 2 1 1 1 1 1 1 0 1 0 2 1 1 0 1 1 0 0 0 0 1 0 1 1 0 1 1 0 1 1 1 2 0 2 1 1 1 1 1 0 0 1 0 2 0 0 0 1 1 1 0 2 1 0 1 0 0 1 1 2 0 0 2 0 1 1 1 2 2 1 2 1 1 1 1 0 0 0 1 1 1 1 0 1 0 0 2 2 2 0 1 1 0 0 0 0 0 0 1 2 2 0 0 0 0 0 0 0 0 2 0 0 2 0 1 1 0 0 0 0 0 0 0 0 1 0 0 1 1 0 0 0 0 2 1 1 0 0 0 0 2 0 0 0 0 0 0 0 0 1 1 0 0 0 1 1 1 0 1 2 0 0 0 0 0 0 1 1 1 0 2 0 0 0 0 1 2 0 1 0 2 2 1 1 0 1 0 1 1 1 2 0 0 0 1 1 0 1 1 1 1 0 0 1 0 0 0 2 1 2 1 1 2 1 0 2 2 2 1 2 0 0 1 1 0 1 1 0 1 2 0 1 0 1 1 0 1 1 1 1 2 0 0 0 0 0 0 0 0 1 1 1 0 0 1 0 1 0 0 0 1 0 1 1 0 2 0 0 0 0 1 1 1 1 0 0 0 0 0 0 0 1 0 0 0 0 0 0 0 0 1 1 1 0 2 1 0 0 0 0 0 2 0 1 0 0 0 0 1 0 0 0 1 1 1 0 1 2 1 2 1 2 0 1 1 1 2 0 0 1 0 1 1 1 0 0 1 0 2 0 1 2 1 0 1 1 1 2 0 1 2 0 2 2 1 0 0 0 0 0 1 0 0 1 1 1 0 0 0 0 1 0 1 0 1 1 1 1 1 1 1 0 1 1 0 0 0 0 0 0 0 0 1 2 0 0 0 1 0 0 2 0 0 0 1 2 1 0 0 1 2 0 1 0 0 0 0 0 1 1 2 2 1 0 1 2 2 0 2 2 0 0 0 2 1 1 2 1 1 0 0 1 0 0 0 0 1 1 0 0 2 0 2 0 0 0 1 0 1 1 0 1 2 0 0 1 0 0 0 2 2 0 0 0 2 1 0 1 1 0 2 0 2 0 1 0 1 0 1 0 0 0 0 1 0 0 1 1 0 0 0 0 0 0 0 0 0 1 0 2 0 0 0 2 0 0 0 0 0 0 0 0 0 0 0 0 2 0 0 0 2 0 1 1
10 0 2 2 0 1 1 0 0 2 0 0 0 0 0 0 0 1 1 0 2 1 1 2 0 0 0 2 2 2 2 0 0 0 2 1 2 2 0 2 0 0 1 1 0 0 2 0 0 1 1 0 1 1 0 2 0 0 1 0 2 2 0 0 1 1 2 0 0 0 0 2 2 0 2 2 2 2 2 1 1 2 2 0 1 0 0 1 2 2 0 1 1 2 1 1 1 2 0 2 2 0 0 2 2 0 2 1 1 0 0 2 0 2 2 2 0 0 1 1 1 0 2 1 0 1 0 0 0 0 1 0 0 0 0 0 0 0 0 0 1 0 1 0 0 0 0 2 2 2 0 1 0 0 0 0 0 0 0 1 1 1 1 1 0 1 0 2 0 0 2 2 0 2 0 0 0 0 0 0 0 1 2 2 0 2 2 2 0 0 0 1 0 1 1 0 0 2 0 2 0 0 0 2 2 0 1 1 1 0 0 0 1 0 2 2 0 0 1 1 1 1 2 0 0 0 1 1 1 0 1 1 0 0 1 0 0 2 0 1 0 0 2 2 2 2 0 0 0 1 1 0 0 0 0 1 0 1 1 1 0 1 0 0 1 1 0 0 1 0 0 2 0 1 0 0 0 1 2 2 0 0 0 0 0 1 0 1 0 1 1 0 1 2 2 1 1 1 0 1 1 0 1 1 0 0 1 2 0 1 0 1 0 2 2 0 1 0 0 1 1 1 1 1 0 0 1 2 2 2 0 0 0 1 0 0 0 2 0 0 0 0 2 0 0 0 0 0 1 0 0 0 0 2 0 0 2 0 0 1 1 1 2 1 2 0 0 0 2 0 0 0 1 2 0 1 0 1 0 0 1 2 0 0 1 0 0 0 0 0 1 0 2 0 2 2 2 1 0 0 0 0 2 0 0 0 1 0 0 2 0 0 1 0 1 2 1 0 1 1 0 1 0 0 1 1 0 1 0 0 0 0 1 1 1 0 1 1 1 0 1 0 0 2 0 1 1 0 1 2 0 0 0 2 1 0 1 0 0 0 2 0 1 0 0 2 1 1 2 0 0 1 2 2 1 0 1 0 1 1 2 1 1 1 0 1 0 0 2 0 0 2 1 1 1 0 1 1 1 2 0 2 1 1 1 1 2 0 0 1 0 1 0 0 0 0 0 2 0 1 1 1 2 1 1 0 0 1 0 0 1 0 1 1 0 1 1 0 0 0 2 1 0 0 0 0 2 1 1 0 1 1 1 2 1 1 0 1 0 1 0 0 0 0 0 0 0 2 2 0 0 0 0 0 0 0 0 2 0 0 2 0 1 0 1 0 1 0 1 1 0 1 2 0 0 0 0 0 1 1 0 1 0 0 0 1 1 0 1 2 0 0 0 2 1 1 1 1 1 0 0 0 1 1 1 0 1 0 0 0 1 0 0 2 1 1 0 1 2 0 1 0 0 2 2 0 1 1 1 1 1 1 1 1 1 2 2 0 0 0 0 0 2 0 2 2 1 1 0 2 1 1 0 0 0 2 0 2 1 1 2 0 0 2 2 1 1 2 1 1 1 0 0 2 2 0 2 2 0 0 0 0 1 2 2 2 1 2 2 0 0 0 1 1 0 1 0 1 0 0 0 1 0 0 0 1 0 0 0 0 0 0 0 2 1 1 0 0 2 2 1 2 0 0 0 0 0 0 0 1 0 1 2 0 0 1 0 0 2 1 0 1 0 1 0 1 1 1 0 2 0 0 0 1 1 0 2 0 1 1 1 1 1 0 1 0 1 1 2 2 1 2 2 0 1 1 0 0 0 1 1 2 0 0 1 0 1 0 1 2 1 0 1 0 0 1 1 1 2 0 2 2 1 2 1 0 0 2 1 0 1 2 1 1 0 0 0 2 0 0 0 1 0 0 0 0 0 0 0 1 1 1 0 0 1 0 1 0 0 0 2 2 0 0 0 1 1 0 1 0 0 0 2 0 1 2 0 1 2 2 2 0 0 0 0 0 1 2 0 1 1 0 1 2 1 0 1 2 0 1 0 1 0 0 1 1 0 1 0 2 0 0 0 0 1 1 0 1 2 1 1 0 0 1 1 0 0 1 0 0 2 0 1 1 0 0 0 2 2 0 0 0 1 1 1 2 0 0 1 0 1 0 1 0 2 0 2 0 0 0 0 0 1 0 1 1 1 1 1 0 1 0 0 0 0 0 2 1 1 0 1 2 0 1 0 1 2 0 0 0 0 0 0 0 0 1 0 0 0 0 1 2
11 0 1 1 0 0 1 1 1 1 1 0 1 1 0 0 1 0 1 1 1 1 1 1 1 1 1 2 2 2 2 0 0 2 0 0 2 1 0 0 1 1 0 0 0 1 0 0 1 0 0 0 1 1 1 0 1 1 1 1 0 0 0 0 0 1 2 0 1 0 0 2 0 0 0 2 2 2 2 2 0 2 1 1 1 0 0 0 2 2 0 1 0 2 0 2 1 0 0 0 0 0 1 0 2 1 2 1 1 0 1 2 1 2 2 2 1 0 1 1 1 0 1 1 0 0 0 1 1 1 1 0 0 0 0 0 0 0 0 0 1 0 0 0 1 0 0 0 1 1 1 0 0 1 1 0 1 2 0 0 1 1 0 0 0 1 0 0 0 1 1 0 1 1 2 0 1 0 1 2 1 1 1 1 0 1 1 1 1 0 0 0 2 0 0 1 1 2 0 1 0 0 0 2 2 1 1 0 0 1 0 0 0 0 2 2 1 0 2 1 1 1 2 0 0 0 0 2 0 2 1 0 1 1 2 0 0 2 1 1 1 1 2 1 1 1 0 0 2 0 0 1 0 1 0 1 2 1 1 1 0 1 0 0 1 1 0 1 1 0 2 1 0 1 0 0 0 1 2 0 1 1 2 2 0 0 2 1 1 1 1 1 0 2 2 0 2 0 0 0 0 0 1 1 0 0 1 2 0 0 1 0 0 1 1 1 2 1 1 0 1 1 1 1 0 0 0 2 0 0 0 0 0 1 0 0 0 0 0 1 0 2 2 0 0 0 1 0 2 2 0 0 0 1 1 1 1 1 0 1 1 1 1 1 0 1 0 0 1 0 1 1 0 2 0 0 0 1 0 0 0 2 0 2 0 0 1 0 0 0 0 0 1 0 2 1 1 1 0 0 0 0 0 1 0 0 1 0 0 2 0 0 0 0 0 2 2 0 0 0 0 0 1 1 0 2 1 0 0 0 0 0 0 1 1 0 0 1 1 0 1 0 0 1 0 2 2 0 2 0 0 0 1 2 1 1 0 1 1 1 1 0 0 1 1 1 1 1 1 0 1 1 2 2 1 0 0 1 1 0 2 0 0 0 0 0 0 1 2 0 0 1 1 2 2 0 2 0 0 2 0 2 2 0 2 0 2 0 0 1 0 1 0 1 1 0 0 2 0 0 0 2 1 0 0 0 0 1 0 1 1 0 2 1 1 0 0 1 2 2 0 1 1 1 1 1 2 1 1 0 0 1 0 1 1 1 1 1 0 1 0 0 1 0 0 0 2 0 0 1 1 2 1 0 1 0 1 1 0 2 1 0 2 2 0 2 0 0 0 0 1 1 0 0 0 0 0 1 0 0 0 2 0 1 0 1 1 0 2 2 1 0 0 1 0 0 0 0 0 0 0 0 1 1 1 0 1 2 0 0 0 0 0 1 2 0 1 1 2 0 0 2 0 0 0 0 0 0 2 2 0 2 0 1 0 2 2 0 2 0 0 0 1 0 2 2 0 0 0 0 0 0 1 0 0 1 1 1 0 1 1 1 0 1 2 2 1 1 1 1 0 0 1 1 0 0 0 2 0 1 0 1 0 1 1 2 0 1 1 0 0 0 0 1 1 1 1 1 1 1 0 0 2 0 0 2 0 0 2 0 1 1 0 2 0 0 1 1 1 2 1 1 0 0 2 0 0 0 0 0 0 0 1 0 1 2 0 0 2 0 0 0 2 1 0 0 0 1 0 1 1 1 0 1 1 0 0 0 1 1 1 1 1 0 2 1 1 2 0 2 0 1 1 0 0 1 0 1 0 2 2 2 0 0 2 0 1 0 0 2 2 0 0 1 0 0 1 1 1 1 1 1 1 2 0 0 0 2 1 0 1 2 0 1 1 1 0 1 0 0 0 0 0 0 0 0 0 0 0 1 1 1 0 1 0 1 1 0 0 0 1 1 0 0 0 0 1 0 0 0 0 0 2 1 1 1 0 2 2 1 2 0 0 0 0 0 0 1 0 2 2 0 1 1 1 0 1 2 0 0 0 1 2 2 1 1 1 2 1 1 0 0 0 0 1 0 0 1 1 1 0 1 1 1 0 0 2 0 0 0 2 0 0 1 0 0 0 1 1 0 0 1 2 0 0 0 0 2 0 1 2 0 1 0 2 0 2 0 0 0 0 1 0 0 0 2 2 0 0 0 0 0 0 0 0 2 0 1 2 0 2 2 0 1 0 0 1 0 0 0 0 0 1 0 1 1 0 0 2 0 0 0
12 0 2 0 0 0 1 0 0 2 0 1 0 0 0 0 0 0 0 1 1 2 0 2 0 0 1 2 2 2 2 0 0 2 1 0 1 0 0 0 2 2 0 1 0 1 1 0 1 1 1 0 1 1 0 2 0 1 1 0 1 1 0 1 1 1 2 0 0 0 0 0 2 1 2 2 2 2 2 1 1 2 2 1 1 0 0 0 1 2 0 0 1 2 0 2 0 0 0 0 0 0 0 1 2 1 2 2 0 0 1 0 1 2 2 2 0 0 1 1 1 0 2 1 0 1 0 1 1 1 0 0 0 0 1 1 0 0 0 0 1 0 0 0 0 0 0 0 0 0 0 0 0 1 1 1 0 1 0 0 1 0 0 1 1 0 0 1 1 2 0 0 1 1 1 0 0 0 1 1 0 0 0 0 0 0 1 2 1 0 0 2 0 2 2 0 2 2 0 1 0 1 0 2 2 1 1 0 1 0 1 0 0 0 2 2 1 1 1 1 1 1 2 0 0 0 0 1 0 0 0 0 0 0 1 0 0 2 1 0 1 2 1 1 2 1 1 0 0 0 0 0 0 0 0 1 1 1 0 0 0 0 0 0 0 0 1 0 2 0 0 2 1 0 1 1 0 1 2 1 0 0 1 1 1 0 2 2 1 2 0 1 0 1 2 0 2 0 0 0 0 0 2 0 0 0 0 2 1 2 0 0 0 0 2 0 2 0 1 0 1 1 0 2 0 0 0 1 0 1 0 2 0 0 0 0 0 1 0 2 0 1 2 0 0 1 1 1 2 0 1 1 0 0 0 2 0 0 0 2 2 2 0 0 0 0 0 1 2 0 0 0 1 1 1 0 0 1 1 0 1 0 0 0 1 1 1 0 0 0 0 0 1 1 2 1 1 0 1 1 0 1 2 0 0 1 0 0 0 2 0 0 1 0 1 2 0 0 0 0 0 2 0 1 1 1 0 0 1 0 0 0 1 1 2 1 0 0 1 0 1 0 0 0 0 1 1 0 1 1 0 0 1 2 2 1 1 0 0 0 2 0 1 0 0 1 1 2 2 0 0 0 0 0 2 0 0 0 1 0 0 0 2 2 1 0 0 0 1 0 1 0 1 2 0 0 1 2 1 1 2 1 2 0 2 0 2 1 0 1 0 1 0 2 2 0 0 2 0 2 2 0 1 0 0 1 0 0 0 2 0 0 2 1 1 1 2 0 1 1 1 1 2 2 0 1 0 1 1 0 0 0 1 2 0 0 0 1 0 0 1 0 0 0 0 0 2 0 0 1 1 1 0 0 0 0 1 2 0 2 2 0 1 0 1 0 1 0 0 0 1 1 1 0 1 0 0 1 1 0 0 2 0 1 1 0 1 0 0 2 0 0 0 1 0 0 0 1 1 0 0 0 0 0 0 1 1 2 0 0 0 0 0 1 1 0 1 1 2 0 0 2 0 2 2 0 2 0 0 0 0 1 0 1 0 1 2 0 2 0 0 0 1 1 1 1 1 0 0 1 1 0 0 1 2 1 1 0 2 0 0 0 1 0 1 1 1 2 0 0 1 1 0 0 1 0 1 2 0 2 0 0 0 1 2 1 1 1 2 0 0 0 0 1 1 1 0 0 0 0 0 1 1 0 0 1 0 0 0 0 0 0 0 1 2 1 1 1 0 1 0 0 1 1 1 0 0 1 0 1 0 1 2 0 2 1 0 0 2 0 0 0 2 1 0 0 1 1 0 2 0 0 1 0 0 0 1 0 0 0 1 1 0 0 1 2 0 2 0 2 0 2 2 0 1 0 0 0 0 1 1 2 0 0 2 0 1 0 2 2 2 0 1 1 1 2 0 1 1 0 1 1 1 2 0 0 0 2 0 0 0 2 0 0 0 0 0 1 0 0 0 0 1 0 1 0 1 0 0 0 2 2 0 0 0 0 0 0 0 0 1 1 0 0 0 1 2 0 2 0 0 0 1 1 2 1 0 0 1 0 2 1 0 0 0 0 0 1 0 2 2 0 0 1 2 1 1 2 0 0 0 1 2 2 2 0 0 2 0 1 0 0 1 1 2 2 0 2 2 2 0 0 0 0 1 0 1 2 1 1 2 0 0 1 0 0 0 0 2 2 0 0 1 1 0 2 1 1 1 2 2 0 1 0 1 0 1 0 0 0 0 2 1 1 1 1 0 0 1 1 0 0 0 0 0 0 1 0 2 0 0 0 0 2 0 0 2 0 0 1 0 1 0 0 0 0 0 0 2 0 0 0
13 0 1 2 0 0 0 1 1 2 0 0 0 1 0 0 0 0 0 0 2 1 0 2 0 1 0 1 2 2 1 1 1 0 1 0 1 2 0 1 1 1 0 0 0 0 2 0 2 0 0 0 1 1 0 2 0 0 1 1 1 1 0 0 0 1 2 0 0 0 0 1 1 1 1 2 2 0 0 1 0 2 2 0 1 0 0 2 2 2 1 1 0 2 0 2 1 1 0 2 1 0 1 1 2 0 2 2 0 0 2 2 1 1 2 2 2 0 0 1 1 1 2 0 0 2 0 1 0 1 1 0 2 0 0 0 2 0 0 0 0 0 0 0 0 1 0 0 1 1 1 0 0 0 1 0 1 0 0 1 1 1 0 1 2 2 2 1 0 1 1 0 0 2 2 1 0 0 0 0 0 0 0 0 0 0 1 1 0 0 0 0 0 0 1 0 1 2 0 0 0 0 0 1 1 1 1 2 1 0 2 0 2 0 2 2 1 0 0 0 1 1 2 0 0 0 1 2 0 2 0 0 0 0 2 0 0 2 0 0 0 1 2 2 2 2 0 0 1 0 0 0 0 0 0 2 1 1 1 0 0 0 0 0 0 0 0 0 1 0 0 1 0 0 0 0 0 2 1 0 1 1 0 0 1 0 2 1 0 2 0 0 0 2 2 0 2 0 0 0 0 0 2 0 1 0 1 2 1 1 0 0 0 1 2 1 2 0 1 0 1 1 1 2 0 0 0 1 0 0 0 2 0 1 0 0 0 2 0 1 2 2 2 0 0 0 2 0 0 0 0 0 1 2 0 0 1 2 0 1 1 1 2 0 2 1 0 1 1 0 1 1 0 2 1 0 0 2 0 0 1 1 0 0 1 0 0 0 0 1 0 0 1 0 2 2 2 0 2 2 0 2 1 1 1 1 0 1 0 1 0 0 1 0 1 1 0 1 0 0 0 2 1 2 0 0 0 1 0 0 0 0 1 1 1 0 0 0 0 0 0 0 0 1 0 0 1 0 0 1 0 0 1 2 2 1 1 2 0 1 1 0 1 0 1 1 1 1 2 0 0 1 1 1 2 0 1 0 1 1 1 1 1 1 0 1 0 1 1 0 1 1 1 1 2 0 2 2 2 2 0 2 1 1 1 0 2 0 0 0 0 2 0 1 1 0 0 2 0 1 1 1 1 1 1 0 0 0 1 2 0 1 1 0 0 0 0 0 0 0 0 1 2 2 2 1 2 2 1 0 0 0 0 1 1 1 1 0 0 1 0 0 0 0 0 0 2 0 0 1 0 0 1 0 1 0 1 1 0 1 1 0 1 0 0 0 0 1 1 1 0 1 0 0 0 0 0 1 1 2 1 0 0 1 0 0 2 0 2 2 1 0 0 1 0 0 0 1 0 0 1 0 1 1 1 0 1 0 0 0 1 1 0 2 2 1 0 1 1 1 1 0 0 1 2 0 2 0 1 1 0 1 0 1 1 1 2 1 1 0 0 0 1 0 2 2 1 0 0 1 1 0 0 1 1 2 1 0 2 0 0 0 0 0 0 0 1 1 0 0 0 1 1 0 0 0 1 1 0 1 0 0 0 1 0 2 1 1 1 0 2 2 0 0 0 1 0 2 1 1 0 0 0 1 0 0 1 1 0 1 0 0 1 2 1 0 0 0 1 1 1 1 0 0 0 1 0 1 0 0 0 0 0 0 0 0 0 0 1 0 0 0 1 1 0 1 1 0 0 1 1 0 1 0 0 1 1 0 1 1 1 2 1 1 2 1 1 2 1 2 0 1 2 0 1 0 0 1 0 1 1 1 0 0 2 0 2 0 1 2 1 0 2 0 0 2 0 1 1 1 0 2 0 2 0 0 0 2 0 0 0 2 1 1 0 0 0 2 1 1 1 2 0 0 0 0 0 0 0 0 2 2 0 0 0 0 0 0 0 0 0 1 0 0 0 1 1 0 2 0 0 0 0 2 1 2 0 1 2 1 1 1 0 0 0 0 1 2 1 2 1 0 0 1 2 1 1 1 0 0 0 1 0 0 1 2 0 1 0 2 0 0 0 0 1 1 0 1 2 1 0 1 1 1 1 0 0 0 1 1 2 1 0 1 2 0 2 1 1 0 0 0 1 1 0 0 0 0 1 0 2 0 1 0 1 0 2 0 0 0 0 0 1 0 2 0 0 1 2 1 1 0 0 0 0 0 1 0 1 1 0 1 0 0 0 0 0 0 0 1 0 0 1 0 2 0 0 0 2 0 1 1
14 0 1 1 0 0 1 2 1 1 0 1 1 0 0 0 0 1 1 1 1 1 1 2 0 0 0 0 1 1 1 1 1 1 2 1 1 1 0 0 1 1 0 0 0 0 0 0 1 1 1 0 0 0 1 2 0 0 2 0 1 1 0 0 0 0 1 0 1 1 1 1 2 0 2 2 2 2 2 0 2 2 2 0 1 0 0 0 0 1 0 0 2 1 0 1 0 0 0 1 0 1 0 1 2 0 2 2 1 0 0 2 1 1 1 1 1 0 0 1 1 1 2 1 0 1 0 1 0 1 1 1 0 0 0 0 0 0 0 0 0 0 0 1 0 0 1 0 0 0 1 0 0 1 2 0 0 2 0 0 0 0 0 0 2 2 2 1 0 1 1 0 1 2 2 1 0 0 0 0 0 0 1 1 0 1 1 1 0 0 0 1 1 0 0 0 1 2 0 0 0 0 1 2 2 1 1 0 1 0 1 0 0 0 2 2 0 0 1 2 0 0 2 0 0 0 1 1 0 1 1 1 0 2 2 2 0 2 1 0 1 2 2 1 1 1 0 0 2 0 0 0 0 0 0 2 1 1 1 1 1 1 0 0 1 0 0 1 1 1 0 1 1 1 0 0 0 2 1 1 0 0 0 0 0 1 1 2 0 2 0 0 1 2 2 0 0 1 0 1 2 0 1 1 0 0 0 2 1 1 0 1 0 2 0 0 2 0 1 0 1 1 0 2 0 0 0 2 1 1 0 1 0 1 0 0 0 1 0 2 1 1 2 0 1 0 2 0 2 2 0 0 0 1 1 1 1 1 0 2 2 2 0 0 0 0 0 1 1 0 1 1 1 2 1 0 0 2 0 0 0 1 0 0 1 0 0 0 0 0 0 0 2 0 1 1 1 2 0 0 0 1 0 2 2 0 0 0 0 2 0 0 0 0 0 2 0 0 0 0 0 1 0 0 1 2 0 1 0 1 1 0 0 0 2 2 0 1 0 0 0 0 0 1 1 1 1 1 2 1 0 0 2 2 2 2 0 2 2 2 0 0 0 1 1 1 1 2 2 0 0 1 1 1 0 1 0 0 1 0 2 0 2 2 0 1 1 0 1 0 1 1 0 2 0 0 1 1 1 2 0 2 1 1 1 1 2 0 0 1 0 1 1 1 1 0 1 2 0 2 0 0 1 0 0 1 0 1 0 1 1 1 1 1 1 1 1 2 2 2 0 1 1 0 0 1 0 1 1 0 0 0 1 1 1 1 1 1 0 0 1 0 1 0 0 0 1 1 1 0 1 2 0 0 0 0 0 2 0 2 2 0 2 2 0 1 0 0 0 0 1 0 1 0 0 1 1 0 0 0 0 2 1 1 0 1 1 0 0 1 0 0 0 2 1 0 1 0 0 0 0 0 0 1 0 0 1 2 0 0 0 1 0 0 2 2 1 0 2 0 0 1 0 0 1 0 1 0 2 1 0 2 0 1 1 1 2 1 0 0 0 0 1 0 1 1 0 0 1 0 0 0 1 0 0 1 1 1 2 0 1 0 1 2 1 2 0 1 1 1 0 0 0 0 1 0 1 1 0 1 0 0 1 2 2 2 1 1 2 0 0 0 0 0 1 0 0 0 0 0 0 0 1 0 0 1 0 0 0 0 0 0 0 2 0 0 1 0 1 1 0 1 2 2 2 0 0 0 0 1 0 1 1 0 1 2 0 0 1 1 1 0 2 1 0 0 0 0 0 2 0 1 0 0 0 1 1 1 0 1 1 0 2 0 2 2 0 2 2 2 0 2 2 1 1 0 0 1 0 1 1 1 0 0 1 0 0 1 0 1 1 0 0 1 1 1 1 2 2 0 2 2 1 2 0 0 0 1 1 0 0 1 0 0 0 1 0 0 0 1 0 0 0 0 0 0 0 0 0 0 1 1 0 0 0 0 0 0 0 0 2 2 0 0 0 1 1 0 2 1 1 0 1 1 1 1 0 1 2 1 2 0 1 1 1 1 0 1 1 1 1 0 1 1 2 0 2 1 0 0 0 2 1 1 1 2 0 1 0 1 0 0 0 0 1 1 0 1 2 2 0 0 1 1 0 0 2 1 0 0 1 0 0 0 0 0 0 0 2 2 0 0 1 2 1 2 0 2 0 0 2 0 1 0 1 0 2 0 1 1 1 0 1 0 1 1 2 0 0 0 0 0 1 0 2 0 2 1 1 0 0 1 0 1 0 1 1 0 0 0 0 0 0 0 0 0 0 0 1 0 2 2
15 0 1 2 1 0 2 1 0 1 0 1 0 0 0 0 0 0 1 0 2 2 1 2 0 0 0 1 0 1 0 1 1 1 1 0 1 2 0 1 1 1 0 0 0 2 1 0 0 1 1 0 1 0 1 1 1 0 1 1 0 1 0 1 0 0 2 0 2 1 0 1 2 1 2 2 2 1 1 0 1 2 2 0 2 0 0 0 0 2 0 0 2 1 0 1 1 1 0 2 1 0 0 1 2 1 2 1 1 1 1 1 1 1 1 1 1 1 0 1 1 0 2 1 0 0 0 1 1 2 0 0 2 0 0 0 2 0 0 0 1 0 0 0 0 0 0 0 1 0 1 0 0 0 0 0 0 0 0 1 2 2 1 0 0 1 0 1 1 2 0 0 1 1 1 0 0 0 0 1 1 1 0 0 2 2 0 0 0 0 0 0 1 1 1 0 1 2 0 0 0 0 1 1 1 0 1 1 2 1 1 0 0 0 1 2 1 1 0 0 1 1 2 0 0 0 1 2 0 1 0 0 1 1 0 1 0 2 0 1 0 0 2 2 2 2 0 0 2 0 0 0 0 0 0 2 2 1 1 1 0 1 0 0 0 0 1 0 0 0 0 2 0 1 0 0 0 2 2 2 0 0 0 0 0 1 0 2 2 2 0 1 0 2 2 1 2 2 0 2 2 0 1 1 0 0 0 2 0 1 0 2 0 1 1 0 2 0 0 1 0 1 0 1 1 0 0 2 1 1 0 1 0 1 0 0 0 2 1 0 0 2 2 0 0 0 2 0 2 2 0 0 0 2 2 0 1 0 1 1 2 2 2 1 1 1 0 0 1 0 1 1 0 2 1 0 0 1 1 0 0 0 0 2 0 1 1 1 1 0 0 1 0 0 1 0 0 1 1 0 0 0 0 2 1 0 0 0 0 2 0 0 1 0 1 1 0 1 0 1 0 1 1 0 2 2 1 1 0 0 1 0 0 1 1 0 0 0 0 0 1 0 1 1 1 2 1 0 1 0 0 0 1 2 2 2 0 2 2 2 1 0 1 0 0 1 1 1 1 1 1 2 1 1 0 1 0 0 1 0 1 0 2 2 1 0 0 0 0 0 2 0 1 2 0 0 1 1 1 2 0 1 1 1 1 1 2 1 0 1 0 2 0 0 0 0 1 0 0 2 2 0 1 1 1 0 0 0 0 2 0 2 2 2 2 1 0 1 1 1 0 2 0 1 0 2 0 1 1 0 1 1 1 2 0 1 0 0 0 1 0 0 0 1 0 0 2 1 1 0 0 0 1 0 1 0 1 1 0 1 1 0 2 1 1 1 1 0 0 0 2 0 2 0 1 0 1 1 1 2 0 1 0 0 2 0 0 0 1 2 0 0 0 1 1 1 1 1 0 1 0 0 1 1 1 0 1 2 0 0 0 1 0 1 1 0 1 1 2 0 1 1 0 1 2 0 1 1 2 2 1 1 0 1 0 1 2 0 0 0 0 0 1 0 2 2 1 0 1 0 0 1 0 0 0 1 1 0 1 0 0 1 0 1 1 1 1 1 0 1 0 0 0 2 1 0 1 1 0 1 0 0 1 2 2 2 1 2 2 0 1 0 0 0 0 0 0 1 1 1 0 0 0 0 1 1 1 0 1 0 1 1 0 2 0 0 1 0 0 0 0 1 0 0 0 2 0 1 0 1 0 1 1 1 1 1 0 0 2 0 0 0 1 0 0 1 0 1 0 2 0 0 0 1 0 0 1 0 0 0 2 2 1 0 2 1 1 2 0 2 0 1 2 0 1 1 1 1 0 1 1 2 0 0 1 1 1 0 0 2 2 0 1 0 0 1 0 2 1 1 1 2 1 2 0 0 0 2 1 0 0 1 1 1 0 0 0 1 0 1 0 1 1 0 1 0 0 0 1 0 1 1 0 0 0 1 0 0 0 1 1 2 0 0 0 1 0 0 1 0 0 0 0 2 1 1 0 0 2 2 2 0 0 0 0 0 1 1 0 2 2 0 0 0 1 0 1 1 0 0 0 0 2 1 2 1 0 1 0 0 1 0 0 0 1 1 0 1 1 1 0 0 0 0 0 0 1 0 1 1 2 0 0 0 0 0 1 1 1 0 0 0 1 2 2 1 0 0 0 1 1 1 1 0 1 0 2 0 0 0 0 1 2 0 0 2 2 0 0 0 0 0 0 0 0 0 2 0 2 0 0 0 0 0 0 0 0 0 0 0 0 0 1 0 1 0 0 0 0 0 1 1
16 0 0 2 0 0 2 1 0 1 0 0 0 1 0 0 0 0 2 2 0 1 1 2 0 0 1 2 2 2 2 1 1 0 2 0 2 2 0 1 1 1 0 0 1 0 1 0 2 0 0 0 1 0 0 1 0 0 0 0 1 2 1 1 0 0 0 1 1 0 0 1 2 0 2 2 2 1 1 1 0 2 2 0 1 0 1 1 2 2 0 1 0 2 0 1 1 0 0 0 0 0 0 0 2 1 2 2 0 0 1 1 0 0 0 0 0 0 0 2 2 0 2 0 0 1 0 0 0 1 0 1 0 0 1 0 0 0 0 0 0 0 1 0 0 0 0 0 0 0 0 1 0 1 1 0 1 1 0 1 1 1 2 0 0 1 0 0 1 2 0 1 0 2 2 0 0 0 0 0 0 0 0 0 0 0 2 1 0 0 1 1 0 1 1 0 0 0 0 0 0 0 0 0 0 0 0 0 0 0 1 0 0 0 1 2 1 1 0 1 1 1 1 0 0 0 2 0 0 0 0 0 0 0 1 0 0 2 0 2 0 0 2 2 2 2 0 0 0 0 0 0 0 0 0 1 0 0 0 0 0 0 0 0 0 0 1 1 2 1 0 2 0 1 0 0 0 1 2 0 2 0 0 0 0 0 0 1 1 2 0 2 0 2 2 0 0 0 0 0 0 0 1 1 0 0 0 1 0 1 0 1 0 1 0 1 1 0 1 1 1 1 1 2 1 0 1 2 1 1 0 1 0 2 0 0 0 2 0 0 0 0 2 0 0 0 0 0 2 1 0 0 0 2 2 0 1 2 0 1 1 1 1 0 1 2 0 2 2 0 0 0 0 2 0 1 0 1 0 0 1 1 0 0 0 0 0 0 0 0 1 0 1 0 1 1 1 0 1 1 0 1 0 2 0 0 0 1 1 1 0 0 0 0 0 2 2 0 0 0 1 1 0 0 0 1 1 1 0 0 0 0 1 1 1 0 0 2 1 1 2 0 1 1 2 2 2 1 1 1 0 0 1 2 2 1 1 1 1 1 2 0 0 0 1 1 1 2 2 0 1 1 0 0 2 0 1 0 0 0 0 0 0 0 0 0 0 1 1 0 1 1 1 1 1 0 1 2 2 1 1 2 2 1 2 1 1 0 1 0 1 1 0 0 0 0 1 1 0 1 1 1 1 0 0 1 0 1 0 2 0 1 1 0 1 1 0 1 1 1 0 1 1 1 0 0 2 1 1 1 0 1 1 1 1 1 1 1 0 0 0 0 1 1 1 1 1 0 0 2 0 0 1 0 1 0 0 2 0 1 2 0 1 1 0 0 0 0 1 1 0 2 1 0 1 1 2 1 1 1 1 1 1 2 0 0 1 0 2 2 1 1 0 1 0 0 0 1 0 1 1 1 0 0 0 0 2 1 0 0 0 0 0 1 2 1 0 0 2 0 0 1 0 0 1 0 1 0 0 0 0 2 0 0 0 2 0 0 1 0 0 0 1 0 1 2 0 1 0 0 0 0 1 0 0 1 1 0 2 0 1 0 0 1 2 1 0 1 0 1 0 0 0 0 0 0 0 1 0 1 0 2 0 1 1 2 1 2 2 0 0 0 0 2 1 0 0 2 0 0 0 1 1 0 1 0 0 0 1 0 1 1 0 2 1 1 0 0 0 0 0 0 1 1 2 0 0 0 0 0 0 0 1 0 1 1 2 0 2 0 0 0 1 0 0 1 1 0 0 2 0 0 0 1 1 1 2 0 1 1 1 1 1 1 2 1 1 2 0 2 0 1 2 0 1 0 1 1 0 1 0 0 0 0 1 0 2 0 0 2 2 1 1 1 1 2 0 2 1 0 2 1 1 2 1 0 0 1 1 0 0 1 1 2 0 1 1 1 0 0 0 0 0 0 0 0 0 1 0 0 2 2 0 0 0 0 0 0 0 0 0 0 1 0 0 0 1 1 1 0 0 0 0 2 2 2 1 1 2 1 2 0 0 0 0 0 0 1 0 2 2 0 0 1 2 0 2 2 0 1 0 1 0 0 0 2 0 0 0 2 0 0 0 0 1 1 0 0 1 1 0 0 1 1 0 0 1 0 1 1 2 1 1 1 2 0 2 0 0 0 0 0 2 2 2 0 1 0 0 1 2 0 1 0 2 0 2 1 0 1 1 1 1 0 0 2 2 0 0 0 0 0 0 1 0 2 0 0 2 0 0 0 0 1 0 0 1 0 0 1 1 0 1 1 1 0 0 0 1 0 0 2
17 0 1 1 0 1 1 1 0 1 0 0 1 2 0 0 0 0 0 1 1 1 1 2 0 0 1 2 2 1 1 1 0 0 2 0 2 0 0 0 2 2 0 1 0 1 0 0 2 0 0 0 0 0 1 1 1 0 0 1 1 2 0 1 0 0 1 0 2 0 0 1 1 0 1 2 2 2 2 1 1 2 2 0 1 0 0 0 2 2 0 1 1 1 0 2 1 2 1 2 0 0 1 1 2 0 2 1 1 1 1 2 2 2 2 2 1 1 1 0 0 0 2 1 0 1 0 1 1 1 0 0 0 0 1 1 0 0 0 0 1 0 0 0 0 1 0 0 1 1 1 0 0 0 0 0 0 1 0 0 2 1 0 1 2 2 2 1 0 1 1 0 0 1 2 0 0 0 0 0 0 1 0 0 0 0 1 1 0 0 0 0 0 2 2 0 2 2 0 0 0 1 0 1 1 0 0 2 0 0 0 0 2 0 2 2 1 1 0 0 1 1 2 0 0 0 1 0 0 0 0 1 0 1 2 1 0 2 0 2 0 0 0 1 1 1 0 0 2 0 0 0 0 1 0 2 1 0 0 0 0 0 0 0 0 0 0 0 2 1 0 2 0 1 0 0 0 2 2 1 1 0 2 2 0 0 2 1 1 2 0 0 1 2 2 0 1 1 0 1 2 1 0 2 0 0 0 0 1 1 0 0 0 2 2 0 2 0 1 1 1 1 1 1 0 0 1 2 1 1 0 1 0 2 0 0 0 1 0 1 1 1 1 0 0 0 1 0 2 2 0 0 0 0 0 2 0 1 0 2 2 2 0 0 0 0 0 1 1 0 1 1 0 2 1 0 0 1 0 0 0 2 0 0 2 0 0 0 0 1 0 0 1 0 1 0 0 1 0 0 0 0 0 0 0 0 2 0 0 2 0 1 0 0 0 0 0 0 1 0 0 1 0 0 1 1 1 0 1 1 0 1 0 0 1 1 0 1 1 0 1 0 0 0 2 2 1 0 1 0 0 0 0 0 0 0 0 2 1 1 1 0 1 0 0 1 1 1 1 0 0 2 2 2 2 0 0 0 1 1 2 0 1 1 1 0 0 1 2 1 1 2 0 0 0 0 2 1 1 2 0 2 1 2 0 1 1 1 0 1 1 0 0 2 2 0 0 2 0 1 1 1 2 0 1 1 1 0 1 2 0 1 2 0 2 0 2 0 1 1 0 1 2 2 2 1 1 1 1 0 1 2 0 1 1 1 1 2 0 0 1 0 1 0 0 0 1 2 2 0 1 1 1 0 0 0 1 2 0 1 2 0 1 1 0 0 0 0 0 0 0 2 0 0 0 0 1 0 0 0 0 1 0 2 0 0 1 0 1 1 1 0 0 0 1 1 0 1 1 0 0 0 0 0 0 0 1 2 0 0 1 0 1 2 1 0 0 0 2 0 2 0 0 1 1 0 1 1 2 2 0 0 0 2 0 2 1 0 1 1 1 0 1 0 1 2 0 1 1 1 1 1 1 1 1 2 0 1 1 0 1 0 1 1 1 1 0 0 0 2 0 1 0 1 1 0 1 2 0 1 0 0 0 0 0 2 0 1 1 0 1 1 0 0 0 1 0 0 0 0 0 0 0 0 1 0 0 0 1 0 1 1 0 2 0 0 1 0 1 1 0 1 1 1 1 0 0 0 0 1 1 1 0 0 1 0 1 0 2 0 0 0 0 1 0 1 2 0 0 1 1 0 1 1 1 0 2 0 1 1 0 0 0 0 0 1 0 1 1 2 1 1 2 1 2 0 1 1 0 2 2 2 0 0 1 0 1 0 1 2 1 0 0 2 2 2 0 1 0 0 0 0 1 2 0 0 0 0 1 1 1 1 1 1 0 0 0 0 1 0 0 0 1 1 1 1 1 0 0 0 2 2 1 0 1 0 1 0 1 0 2 2 0 0 0 0 1 1 1 0 0 0 0 2 2 2 0 2 2 1 2 0 0 0 0 0 0 1 0 0 0 0 1 1 1 0 1 1 0 0 0 0 1 1 1 1 0 2 0 1 0 0 0 0 1 1 0 1 1 0 1 0 1 2 1 0 1 1 0 0 2 0 0 1 0 0 0 0 1 0 0 0 2 0 0 1 0 0 0 2 1 1 2 0 1 0 1 0 1 1 0 1 0 0 1 1 1 0 0 0 0 0 0 1 0 1 1 0 2 0 0 0 0 1 0 1 2 0 0 0 0 1 1 0 1 0 0 0 2 0 1 1
18 0 1 1 0 0 1 2 0 0 0 0 2 1 0 0 0 0 2 1 0 2 0 2 0 0 1 2 2 2 2 0 0 1 2 0 2 2 1 0 1 1 0 2 0 2 1 0 1 0 0 0 1 1 0 2 0 0 2 1 1 2 0 0 0 0 1 1 0 0 0 1 1 0 1 1 1 2 2 0 2 2 1 1 2 0 0 0 1 2 0 1 0 1 0 2 1 1 0 1 0 0 0 0 2 0 2 1 1 0 1 2 2 2 2 2 1 0 0 2 2 0 2 2 0 0 0 0 0 0 0 0 0 0 0 0 0 0 0 0 0 0 0 0 0 1 0 0 1 1 1 0 0 0 0 0 0 2 0 0 0 0 0 0 0 2 2 0 0 1 1 0 1 0 1 0 1 0 0 1 1 2 0 0 0 0 0 2 1 0 0 1 0 1 1 1 1 2 0 1 0 1 0 2 1 0 1 1 0 0 1 0 1 1 2 2 0 0 1 0 1 1 2 0 0 0 0 0 0 0 0 0 0 0 0 0 0 2 0 1 1 1 0 0 2 2 2 0 1 0 0 0 0 0 1 1 1 0 0 0 0 0 1 1 0 0 0 1 1 0 0 1 0 1 0 0 0 2 2 2 0 0 0 0 0 1 2 2 1 2 0 0 1 2 2 0 2 1 0 1 1 0 2 0 1 0 0 2 1 1 0 0 0 0 2 0 2 0 0 1 1 1 0 1 0 0 1 1 1 2 0 0 0 1 0 0 0 2 1 1 0 1 1 0 0 0 0 0 0 0 0 0 1 2 0 0 2 0 1 1 2 2 1 1 0 0 0 0 2 0 0 0 0 2 0 0 0 2 0 0 1 1 0 0 0 0 0 0 0 1 0 0 2 0 2 2 2 1 1 1 0 1 2 1 0 0 0 1 0 2 0 0 1 0 2 2 0 1 0 1 0 1 0 0 1 1 1 1 0 1 0 1 0 0 1 1 0 1 0 0 2 0 0 1 0 1 1 2 2 2 0 0 1 1 1 1 0 0 0 1 1 0 0 0 1 1 1 1 2 0 0 1 1 1 1 0 1 1 2 1 1 0 1 1 0 1 0 0 2 0 0 2 0 1 1 0 2 2 2 2 0 2 1 1 1 1 1 0 0 1 0 1 0 0 1 0 0 1 0 1 1 1 2 0 0 1 0 0 1 2 0 0 2 2 2 0 0 1 2 1 1 1 1 1 0 2 0 1 1 0 1 1 0 2 1 0 0 1 0 1 0 0 2 0 1 1 1 0 0 0 1 2 0 0 0 0 0 1 0 2 2 0 1 2 0 1 0 1 0 0 1 0 0 0 0 1 0 1 1 0 0 1 0 2 0 0 0 0 1 2 2 2 0 0 0 0 0 1 1 0 0 0 0 1 1 1 1 0 0 0 0 0 1 1 2 1 0 0 2 0 0 0 0 1 1 0 1 0 1 1 1 0 0 1 0 2 1 1 0 1 1 0 2 0 1 1 0 1 0 2 1 0 0 0 0 2 0 0 1 0 1 1 0 2 2 0 2 2 0 0 0 1 0 2 0 0 2 2 0 1 1 0 0 2 1 2 1 2 2 0 0 0 0 0 0 0 0 1 1 2 0 0 1 1 0 1 1 0 1 0 1 1 1 2 1 0 0 1 1 2 1 2 0 0 0 1 0 0 0 0 0 0 1 0 0 0 0 0 0 0 0 1 2 1 0 0 0 0 0 2 0 1 0 2 2 0 1 0 1 1 2 2 2 0 2 1 1 2 1 2 0 1 2 0 1 1 1 1 0 1 1 1 0 0 2 0 1 0 0 2 2 1 1 1 1 2 0 2 0 0 1 0 0 2 0 0 0 2 1 0 0 2 0 0 1 0 0 2 1 0 0 0 1 1 1 0 1 0 1 0 1 1 0 0 0 0 0 1 1 0 2 2 0 0 0 1 1 0 1 0 0 0 2 1 1 1 0 0 0 0 1 0 0 0 1 1 0 1 1 1 1 0 2 1 2 0 2 1 0 0 0 2 1 1 2 0 1 1 0 2 0 0 0 0 0 0 0 0 1 1 0 0 0 1 1 0 1 1 0 0 2 1 0 1 0 0 0 0 2 2 0 0 2 0 0 1 0 1 1 1 2 0 1 0 1 0 1 1 1 1 1 0 1 1 1 1 0 0 1 1 0 0 0 0 0 0 1 1 1 0 1 2 0 1 0 1 1 0 1 0 0 1 1 0 1 0 0 0 1 0 1 1
19 0 0 2 1 0 2 1 0 1 0 1 0 0 0 0 0 0 2 2 0 0 0 1 0 1 0 1 1 1 1 1 1 2 1 1 1 1 0 1 1 1 0 0 1 0 0 0 1 1 1 0 1 0 0 0 1 0 1 1 1 2 0 1 0 0 2 0 2 1 0 1 2 0 1 2 2 2 2 2 0 2 2 0 1 0 0 0 1 2 0 0 0 2 0 0 0 0 0 1 0 0 0 1 2 1 2 1 1 1 0 1 1 1 1 1 0 0 1 1 1 0 2 1 0 1 0 1 1 1 1 0 0 0 0 0 0 0 0 0 0 0 0 0 0 0 0 0 0 1 1 0 1 0 1 0 1 0 0 0 1 1 1 1 1 2 1 0 1 2 0 0 1 1 1 0 0 1 0 0 0 0 1 1 0 1 2 1 0 0 0 1 1 0 1 0 1 1 0 1 0 1 0 0 0 1 1 2 0 0 0 0 0 0 2 2 0 2 0 0 1 1 2 0 0 0 1 0 0 0 0 0 0 0 1 0 0 2 1 1 1 1 2 1 2 2 1 0 1 0 0 0 0 0 0 0 0 0 0 0 0 0 0 0 0 0 0 1 2 0 0 2 0 1 1 1 0 2 1 0 1 1 0 0 2 0 2 2 1 2 0 1 0 2 2 1 1 0 0 0 0 0 2 0 1 0 0 0 0 1 0 1 0 2 0 0 1 1 1 0 1 1 0 1 1 0 2 0 1 1 0 1 0 1 0 0 0 1 0 0 0 0 2 0 0 0 1 1 2 1 1 1 0 1 0 1 1 1 0 2 2 2 1 1 1 1 0 1 1 0 1 1 1 1 0 2 0 2 0 0 0 2 0 1 0 0 0 0 0 0 0 0 0 0 2 1 1 1 0 0 0 1 0 2 1 0 0 1 0 1 1 0 2 0 2 2 0 0 1 0 1 1 1 1 0 1 1 0 0 0 0 0 0 1 0 0 0 0 0 0 1 0 0 1 0 1 2 0 1 0 0 0 1 1 1 1 0 0 0 0 2 0 1 1 1 1 1 2 2 0 0 0 1 1 1 1 1 0 0 0 1 0 0 0 0 1 0 0 1 0 1 1 0 2 1 0 1 1 1 1 1 1 1 1 1 1 1 0 0 1 0 1 0 0 0 1 0 2 0 1 1 1 2 1 1 1 1 0 1 1 0 1 1 1 2 1 0 0 0 0 0 0 1 1 1 0 1 2 0 0 0 0 0 1 1 1 1 1 0 0 0 0 0 0 0 0 1 0 0 1 0 0 2 0 2 0 1 2 0 1 1 0 0 1 0 0 0 1 0 0 0 0 0 1 2 0 1 0 0 0 0 2 0 1 0 1 1 0 1 1 2 0 0 0 0 0 0 0 1 0 0 0 0 0 0 0 2 1 0 0 1 0 1 0 2 1 0 1 1 1 0 1 0 1 2 0 2 0 1 1 1 1 1 2 1 2 2 0 2 0 0 0 2 1 1 1 1 1 0 1 0 0 1 0 0 1 1 0 1 0 0 2 0 2 2 1 1 1 1 2 0 0 0 1 1 0 1 2 0 2 0 0 1 0 1 2 0 1 1 0 2 2 0 0 1 0 1 0 0 0 0 2 0 0 0 0 0 0 0 0 0 0 0 2 1 1 0 1 0 1 0 1 0 0 0 0 0 1 0 0 0 0 2 0 1 0 0 0 1 1 1 0 2 2 0 0 0 1 0 2 0 0 0 1 1 0 1 0 0 0 1 2 2 0 2 0 2 2 1 2 0 1 2 1 1 1 1 0 0 0 0 0 0 0 2 0 2 0 0 2 2 1 0 1 1 2 1 2 1 0 2 1 1 2 0 0 0 1 1 0 1 2 0 1 1 2 1 1 0 1 0 1 2 2 2 2 2 0 0 0 1 1 0 0 1 0 1 0 0 0 0 2 0 0 0 0 2 0 2 0 0 0 1 1 1 1 0 0 2 1 1 0 1 1 0 0 1 2 0 2 2 0 1 1 1 0 1 2 0 0 1 1 1 1 1 1 1 0 0 1 0 0 0 0 0 0 0 1 2 2 0 0 0 0 0 0 0 1 1 0 1 0 0 2 0 0 0 1 2 1 0 0 2 1 0 1 0 1 0 1 2 0 1 0 1 0 2 0 0 0 0 1 1 0 1 0 0 0 0 0 0 0 0 0 1 1 1 0 2 0 0 0 0 1 0 1 1 0 0 1 0 0 0 0 0 1 0 0 2 0 0 1
20 0 1 1 0 0 1 1 0 0 0 1 1 0 0 0 0 0 2 1 0 1 2 0 1 1 1 1 1 2 1 0 0 1 0 0 1 1 0 1 1 1 0 0 0 0 0 1 0 1 2 1 1 0 0 0 1 0 2 1 1 2 0 2 0 0 1 0 1 1 0 0 2 1 2 2 2 1 1 0 0 1 1 0 1 0 0 0 1 2 0 1 1 0 1 1 0 0 0 1 0 0 0 1 2 0 2 1 1 0 0 1 0 1 1 1 0 0 1 1 1 0 2 0 0 2 0 0 0 0 1 0 0 0 0 0 0 0 0 0 2 0 0 0 0 0 1 0 1 1 1 0 0 0 0 0 1 1 0 0 0 1 1 0 1 2 1 2 0 0 2 1 1 0 0 0 0 1 1 1 0 1 0 1 2 1 0 0 0 0 1 0 0 2 2 0 1 1 0 0 0 1 0 1 1 1 1 1 1 0 0 0 1 0 1 2 0 0 1 1 1 1 1 1 0 0 1 1 0 1 1 0 0 1 2 1 0 2 0 1 0 0 2 1 2 2 1 0 2 0 0 0 0 0 1 2 1 0 0 0 0 0 0 0 0 0 0 0 1 0 0 1 0 1 0 1 0 2 2 1 2 0 2 2 0 0 2 2 1 2 0 2 0 1 2 0 2 2 0 2 2 1 2 0 0 1 1 2 0 0 0 0 0 1 2 0 2 0 0 0 0 0 2 0 1 0 1 2 0 0 0 2 0 1 0 1 0 2 0 0 0 1 1 0 1 0 1 0 2 2 0 0 0 0 0 2 1 1 0 0 0 0 1 1 1 1 0 0 1 0 1 1 1 2 1 0 0 1 1 0 0 1 0 1 1 1 1 0 0 1 0 0 0 1 2 1 1 0 0 0 0 0 0 1 0 0 1 0 0 2 0 0 0 0 0 2 1 0 0 0 1 2 1 1 1 1 1 1 1 1 0 1 0 1 1 0 1 0 0 0 2 0 0 1 0 2 1 0 2 1 0 0 0 1 0 0 0 1 0 1 1 0 0 0 0 0 0 1 2 1 2 2 0 0 1 0 0 0 2 2 2 0 1 1 1 0 0 1 2 1 1 2 2 1 0 0 0 1 1 1 1 1 1 1 1 1 1 0 0 1 0 1 1 2 2 0 0 2 0 1 0 1 2 1 1 1 0 1 0 1 1 1 1 0 1 1 1 0 0 1 1 1 0 0 0 1 2 0 2 0 0 0 1 1 2 1 1 1 1 0 0 0 1 0 1 1 0 0 0 1 1 1 2 0 1 0 2 1 0 1 2 0 1 1 0 1 0 0 2 2 1 0 1 0 0 0 0 1 1 0 0 1 0 1 0 0 0 0 2 2 2 0 0 1 0 0 0 1 1 0 0 0 0 0 0 0 2 1 0 0 0 0 0 0 2 2 1 1 2 0 0 1 0 1 1 0 1 0 0 0 0 1 0 0 0 2 1 0 2 0 0 0 1 0 1 2 0 0 0 0 0 0 0 0 1 1 1 0 2 0 0 1 1 2 2 1 2 2 1 1 0 1 1 1 0 0 1 2 0 1 0 0 1 1 1 2 0 2 2 0 2 1 0 0 0 0 0 2 1 1 0 0 0 0 0 0 0 0 0 0 0 0 0 2 1 1 0 1 0 2 1 2 0 0 1 0 0 0 0 0 0 0 2 0 1 0 0 0 1 0 0 0 2 1 1 0 0 0 0 2 0 0 2 1 1 0 1 0 1 1 2 2 1 0 1 1 2 2 1 2 0 1 2 1 2 0 1 0 0 1 0 1 0 0 2 0 1 0 0 2 2 0 0 1 1 1 1 2 2 0 1 2 0 2 0 0 0 0 1 1 1 1 0 0 0 2 0 1 1 1 1 1 0 0 0 0 0 0 1 0 1 1 0 0 0 2 0 0 0 1 1 2 2 0 0 0 1 0 1 0 0 0 1 1 1 1 0 2 2 2 2 0 2 2 1 1 0 2 1 1 1 0 1 0 2 1 2 1 0 0 1 0 1 0 2 2 0 1 1 1 0 0 0 0 0 0 0 0 2 0 2 0 0 0 0 0 0 0 0 0 2 0 0 2 0 0 0 1 1 0 0 0 1 0 0 1 0 0 1 0 1 0 2 0 1 1 2 1 1 2 1 0 0 1 0 2 1 0 0 0 0 0 0 0 0 1 1 1 1 0 0 1 0 2 0 0 1 0 1 0 0 0 0 0 1 0 0 1 2 0 1 1
21 0 1 1 0 0 0 2 0 1 0 1 0 0 0 0 0 1 2 0 1 1 1 2 0 1 1 2 2 1 0 1 0 1 1 0 2 1 0 1 1 1 0 1 0 1 1 0 1 0 0 0 1 1 1 2 0 2 2 2 0 2 0 1 0 0 0 0 0 0 0 2 1 0 1 2 2 1 1 0 1 2 2 0 1 0 0 0 0 2 0 0 1 1 0 1 0 0 0 2 0 0 0 1 2 1 2 1 1 0 0 1 0 2 2 2 0 0 0 2 2 0 1 1 1 0 0 2 1 1 1 0 1 0 0 0 1 0 0 0 0 0 0 0 0 0 0 0 0 0 0 0 0 0 1 0 0 1 0 2 2 1 0 1 0 1 1 1 1 1 1 0 0 1 1 0 0 0 0 0 0 0 1 1 0 1 1 0 0 0 0 1 1 0 0 0 1 2 0 1 0 0 0 2 2 2 0 0 1 1 0 0 1 0 1 2 1 1 0 0 1 1 2 0 1 0 0 0 0 0 0 0 0 0 1 0 1 2 0 1 0 0 1 0 1 1 0 0 2 0 0 1 0 0 1 1 0 2 1 0 0 0 0 0 0 0 0 1 2 0 1 1 1 0 0 0 0 1 2 0 1 0 0 0 1 0 2 0 1 2 0 1 0 2 2 0 2 1 0 0 0 0 2 0 0 0 1 2 0 0 1 0 0 0 1 0 2 1 1 0 1 1 1 0 0 0 0 1 1 1 0 1 0 2 0 0 0 1 0 0 0 1 2 0 1 0 2 0 1 1 0 0 0 0 0 2 1 0 0 2 2 2 1 1 0 0 0 2 2 0 0 0 0 2 1 0 0 1 0 0 1 2 0 0 1 1 1 0 0 2 0 1 1 1 2 2 2 1 1 1 0 0 0 2 0 0 0 0 0 2 0 0 1 0 1 2 0 0 0 0 1 1 0 1 0 0 0 1 0 0 1 0 0 0 1 1 0 1 1 0 1 0 1 1 1 1 2 0 2 1 0 1 0 1 0 0 0 2 0 1 2 1 0 2 2 2 2 2 2 0 0 0 1 1 1 0 1 0 1 0 1 1 1 1 0 1 0 0 2 0 0 2 1 1 1 0 1 2 2 1 1 2 1 1 1 2 1 1 0 0 0 2 0 0 0 1 1 2 0 2 0 0 2 0 0 0 0 1 1 1 0 0 1 1 1 1 1 0 0 0 0 0 0 0 0 1 0 0 2 0 1 1 0 2 1 0 0 1 0 0 1 0 0 0 0 0 1 1 1 0 0 1 2 0 1 0 2 2 0 2 2 0 0 0 0 0 0 0 0 0 0 0 1 1 1 0 1 0 0 0 0 2 0 2 0 0 1 0 1 2 1 0 0 0 0 0 0 0 0 0 0 0 0 0 0 0 2 1 0 0 1 0 0 0 1 1 1 1 2 0 1 1 0 2 2 0 1 0 0 0 0 2 0 0 0 2 2 0 2 0 0 0 1 1 1 1 1 1 1 0 0 0 0 0 0 2 0 0 2 0 1 0 1 1 0 1 1 2 0 0 0 2 0 1 1 0 1 2 0 1 0 0 0 0 0 2 0 2 2 0 0 0 0 0 0 1 0 1 0 0 0 0 1 0 0 1 0 0 0 0 0 0 0 2 1 1 1 0 1 1 0 1 0 0 1 0 0 0 0 0 0 0 0 0 0 1 0 0 2 1 1 1 2 0 0 0 1 0 0 1 1 0 0 1 1 0 1 0 1 1 1 1 0 0 1 2 0 1 1 2 1 1 2 0 0 1 0 0 1 2 0 0 0 0 2 0 0 0 0 2 2 2 1 1 1 2 0 2 2 0 2 2 2 2 0 1 0 1 0 0 0 2 1 1 0 0 0 0 0 0 0 0 1 0 1 0 1 0 0 1 1 1 0 0 0 1 0 0 0 0 2 2 0 0 0 0 1 0 2 0 0 0 0 2 1 1 0 1 2 2 2 0 0 0 0 0 0 1 1 2 1 0 1 1 2 1 2 2 0 0 0 1 2 1 2 1 1 1 1 1 0 0 0 0 1 1 0 2 1 2 0 1 0 0 0 0 0 0 1 1 2 0 0 1 0 0 0 0 0 0 0 0 2 1 1 2 0 0 0 0 2 0 1 0 1 0 1 0 1 1 0 1 1 0 0 2 1 0 0 0 0 0 0 0 0 1 1 0 2 1 1 0 0 1 0 1 1 0 0 1 0 0 0 0 2 0 0 0 1 0 0 1
22 0 1 1 1 0 2 2 0 1 0 2 0 0 0 0 0 0 1 1 1 1 0 2 0 0 0 1 2 2 1 1 1 1 1 1 1 1 0 0 2 2 1 1 1 2 0 1 1 0 1 1 0 0 0 1 0 0 2 1 0 1 0 2 0 0 0 1 2 0 0 0 1 0 1 2 2 0 0 0 0 2 2 0 2 0 0 1 2 2 0 1 2 2 0 2 1 1 1 0 0 1 1 0 2 1 2 1 2 1 0 2 1 1 1 1 1 0 0 1 1 1 2 1 0 1 0 1 1 1 0 0 0 0 0 0 0 0 0 0 2 0 1 0 0 0 0 0 0 0 0 0 1 0 1 0 0 1 0 0 1 0 0 1 1 2 1 1 0 0 1 0 0 1 1 0 1 0 0 1 1 2 1 1 0 1 1 2 1 0 0 0 1 0 0 1 2 2 0 0 0 0 0 1 1 1 1 0 0 0 2 0 1 0 1 2 0 0 1 0 1 1 2 0 0 1 0 1 0 1 0 0 0 0 1 0 0 2 0 0 1 1 2 2 2 2 0 0 2 0 0 1 1 0 0 1 1 1 1 1 0 1 1 1 1 1 0 0 0 0 0 1 0 2 1 0 0 1 2 2 0 0 1 1 0 0 2 1 0 2 0 0 1 1 2 0 1 1 0 0 0 0 2 0 0 0 0 1 0 1 0 1 0 2 1 0 1 0 2 0 2 2 1 1 1 0 1 1 1 1 0 0 0 1 0 0 0 0 0 0 0 0 2 0 0 0 1 1 2 1 1 0 0 2 2 0 0 1 0 2 2 2 1 1 0 0 0 0 2 0 0 0 1 2 1 0 0 1 0 0 1 0 0 1 0 1 1 0 0 1 0 0 0 0 1 1 2 1 0 1 0 1 1 0 0 0 1 0 0 2 0 0 0 1 1 2 0 0 1 0 0 1 1 0 2 2 1 1 0 1 0 0 1 1 2 1 0 0 1 0 0 0 0 1 0 0 0 0 0 0 0 0 1 1 1 1 0 2 1 2 0 1 0 1 1 2 2 2 2 0 0 0 2 2 2 0 2 0 2 1 2 0 1 1 1 0 0 0 1 0 1 0 0 0 1 0 2 1 1 2 0 2 1 1 1 1 2 0 0 1 0 1 1 1 1 0 0 2 0 2 0 0 2 0 0 1 0 1 0 0 1 0 1 1 1 0 0 1 0 0 2 1 1 1 1 2 1 0 2 0 1 1 0 2 0 2 0 0 1 0 0 1 0 0 0 0 1 0 0 0 1 1 1 0 0 0 1 1 0 2 1 0 1 0 1 0 1 0 1 1 1 0 2 0 0 1 0 1 0 0 0 2 0 0 1 1 1 0 0 1 0 0 0 0 0 0 0 0 0 0 0 0 0 0 0 0 2 1 0 0 2 0 1 2 2 0 2 0 2 0 1 0 0 1 1 0 1 0 1 0 0 0 0 1 0 2 1 0 2 0 0 0 0 0 2 2 2 0 0 1 1 0 0 2 2 2 0 1 1 1 2 0 0 1 2 1 1 2 1 1 1 0 2 2 0 1 2 2 0 2 0 2 0 1 1 2 0 2 2 0 1 1 0 1 0 1 0 1 2 1 1 0 0 0 1 0 0 0 1 0 1 1 0 2 1 1 1 1 1 2 1 1 0 0 1 0 0 1 0 0 0 0 1 0 1 0 0 0 2 0 0 0 2 0 0 0 0 0 0 2 0 0 0 1 1 0 1 1 0 1 2 1 1 0 2 1 1 1 1 2 1 2 2 0 2 0 1 0 1 2 1 1 0 0 2 1 1 1 0 1 1 0 0 1 1 1 0 2 0 1 1 1 2 2 0 0 0 1 1 1 1 1 0 0 0 1 0 1 1 0 0 0 0 0 0 0 0 0 0 1 1 1 0 0 0 0 0 0 0 0 1 1 0 0 0 0 1 0 2 0 0 0 1 1 1 2 0 0 2 2 2 0 0 0 0 0 0 2 0 1 1 0 0 2 2 0 2 1 1 0 2 0 2 2 1 1 0 1 0 0 0 0 0 0 1 1 0 0 1 0 0 1 1 1 0 0 0 0 0 0 2 0 0 2 0 0 0 0 0 0 0 0 2 2 1 1 0 0 0 1 2 0 0 0 2 0 2 1 1 0 0 0 1 1 0 2 1 0 0 0 0 0 0 0 0 0 2 1 1 0 0 1 0 1 0 1 1 0 0 0 0 0 0 0 0 1 0 1 1 1 0 0
23 0 1 1 1 0 1 2 1 1 0 0 1 1 0 0 1 0 1 1 1 2 1 2 0 0 2 2 2 2 2 0 0 1 1 0 2 1 1 0 1 1 0 1 0 1 0 0 1 0 0 0 1 0 0 2 0 1 0 0 0 0 0 0 1 2 2 0 0 0 0 1 2 0 1 2 2 1 1 1 0 1 2 0 1 0 0 1 2 2 1 2 2 2 0 0 0 2 1 2 0 1 2 0 2 0 2 1 1 0 1 2 1 2 2 2 1 0 0 2 2 0 2 1 0 0 0 1 1 1 0 0 0 0 0 0 0 0 0 0 0 0 0 0 0 0 1 0 1 1 0 0 0 0 1 0 1 1 0 1 0 2 1 0 0 0 0 1 1 1 1 1 1 1 2 0 0 1 1 1 0 1 2 2 0 2 2 1 0 0 0 1 0 1 1 0 0 2 0 1 0 0 0 1 1 1 1 1 1 1 0 0 1 1 2 2 0 0 2 0 2 2 2 0 0 1 1 0 0 1 1 0 0 1 1 0 1 2 0 2 0 0 2 2 2 2 0 0 2 0 0 0 1 0 0 0 2 1 1 1 0 1 0 0 0 0 1 0 1 1 1 1 1 1 0 1 0 2 2 0 2 0 1 2 0 0 2 2 0 2 0 1 1 1 2 0 2 0 0 0 1 0 1 1 0 0 0 2 2 2 0 1 0 1 1 0 2 1 1 1 1 1 1 0 0 0 1 1 1 1 0 2 0 2 0 0 0 2 1 2 2 2 1 0 0 0 2 0 2 0 0 0 0 2 1 0 1 0 0 1 1 1 0 0 0 2 0 0 0 0 2 2 1 2 0 0 0 1 1 0 0 1 0 0 1 0 0 0 0 1 0 0 1 0 2 1 1 0 0 0 0 0 1 1 0 0 0 2 0 2 0 0 2 0 2 2 0 0 1 0 1 1 0 0 0 2 1 1 1 0 0 1 1 1 1 1 1 1 0 0 1 0 0 1 0 1 2 0 0 0 0 1 2 2 2 2 0 2 0 2 0 0 0 2 1 2 1 0 1 0 0 2 2 2 1 0 1 0 2 1 2 0 1 1 1 0 0 1 2 0 0 2 1 2 1 0 1 0 0 2 0 2 1 1 1 1 2 0 0 1 0 1 1 1 1 0 0 2 0 2 0 0 2 0 0 1 0 0 0 1 0 1 1 1 1 1 0 2 2 2 0 1 1 1 1 1 1 1 1 0 0 0 0 1 1 1 1 1 0 0 1 0 0 0 0 0 1 0 0 0 0 0 1 0 1 0 1 1 0 2 2 0 2 2 0 2 0 0 0 0 0 2 1 0 0 0 1 0 0 0 0 1 0 1 0 1 1 0 1 1 0 0 0 0 0 0 0 1 0 1 0 0 0 0 0 0 2 1 0 0 1 1 1 1 2 1 0 1 2 0 0 0 0 1 2 0 2 0 0 1 0 2 0 0 0 1 1 0 2 0 0 0 0 1 0 1 0 0 0 1 1 0 1 0 0 1 1 1 0 1 1 0 0 1 1 1 0 1 1 2 0 1 1 2 1 0 2 1 0 1 1 0 0 0 0 2 0 1 1 0 1 1 0 0 0 2 0 2 1 1 0 1 1 0 0 0 0 0 1 0 1 1 0 2 1 1 0 0 0 0 0 0 1 1 1 0 0 1 0 1 1 1 0 0 0 1 0 0 1 1 0 1 1 0 0 1 0 1 0 2 0 0 2 2 1 0 1 0 0 0 0 0 1 2 2 1 1 1 2 2 1 2 2 0 1 0 0 1 1 2 1 1 0 0 2 0 1 0 1 2 1 1 0 2 0 0 0 2 1 0 2 2 1 2 0 0 0 2 0 0 0 2 0 1 1 1 0 2 2 0 2 2 0 0 0 0 0 0 0 0 2 2 0 0 0 0 0 0 1 1 1 1 0 0 0 2 1 0 0 0 0 0 1 1 1 2 0 0 1 1 2 0 0 0 0 0 0 2 0 2 2 0 0 1 1 0 1 2 0 0 0 1 2 1 2 1 1 1 0 2 0 0 0 1 1 1 0 1 2 2 0 0 0 1 0 0 0 2 1 1 2 0 1 2 1 0 0 0 2 2 0 0 1 0 0 1 0 0 0 1 1 1 2 1 1 0 2 1 1 0 0 1 1 0 0 2 1 0 0 1 0 0 1 0 2 0 2 0 2 0 0 0 0 0 0 0 1 0 0 1 0 0 0 1 0 0 0 0 1 0 0 1
24 0 1 1 0 0 1 1 0 1 0 1 0 0 0 0 0 0 0 0 1 1 1 1 1 0 1 2 2 2 2 0 1 1 2 0 2 0 0 1 1 1 0 0 0 0 0 0 0 0 0 0 1 0 0 2 0 0 1 1 0 1 0 1 1 1 2 0 2 2 2 0 2 0 2 2 1 2 2 1 1 2 2 0 2 0 0 1 2 2 1 2 0 2 1 2 0 1 0 2 0 0 0 1 2 1 1 2 0 0 1 2 0 0 1 1 1 0 0 2 2 0 1 0 1 1 0 1 0 1 2 0 0 0 0 0 0 0 0 0 1 0 0 0 0 0 1 0 1 1 0 0 1 0 0 0 0 1 0 1 2 1 0 0 0 1 1 2 2 2 0 0 1 0 1 0 0 1 1 1 0 2 0 0 1 1 1 2 1 0 0 1 1 0 1 1 1 1 0 0 0 0 0 1 1 0 0 1 1 0 1 0 1 1 1 2 0 1 0 0 1 2 2 0 0 0 1 2 0 2 1 0 0 0 1 0 1 1 0 1 0 0 2 2 1 1 0 0 2 0 0 1 0 0 0 1 1 0 0 0 0 0 0 0 1 1 0 0 0 0 0 1 1 0 1 1 0 2 2 2 0 0 0 0 1 0 2 0 0 2 0 0 0 2 2 1 1 2 0 0 0 0 1 1 0 0 0 1 0 0 0 0 0 2 2 0 2 1 0 1 0 1 2 2 1 0 1 1 1 0 0 2 0 1 0 0 0 0 0 0 0 0 2 0 0 0 1 0 1 0 0 0 0 2 2 0 1 1 0 2 2 2 1 0 1 0 0 2 2 1 0 0 0 2 0 0 0 1 0 0 0 2 0 1 0 1 1 0 0 1 0 0 1 0 2 1 1 1 0 0 0 0 1 2 1 0 0 1 0 1 1 0 1 0 1 2 0 1 0 1 0 1 1 1 2 2 1 2 0 1 0 0 0 0 1 1 1 1 1 1 1 0 0 1 1 2 2 0 2 0 0 0 0 1 1 0 1 2 1 2 2 0 1 0 0 1 1 2 2 1 1 0 1 1 0 0 0 0 0 0 2 0 1 1 1 0 0 1 2 0 0 2 1 1 0 0 2 2 2 2 0 2 2 0 2 0 2 0 0 2 0 1 1 1 1 0 0 2 0 1 1 1 2 1 1 1 0 0 0 1 0 1 1 0 1 1 0 0 0 0 1 1 2 1 1 2 1 0 2 1 0 1 0 1 1 1 1 1 0 0 0 0 2 0 2 2 0 0 0 0 0 1 1 0 1 0 2 2 0 1 2 0 1 1 0 1 1 0 1 1 1 0 0 0 0 0 0 0 0 1 0 1 0 2 0 0 0 0 1 1 0 0 0 1 0 0 0 2 1 0 0 0 0 0 0 1 1 1 0 0 1 0 0 1 1 1 0 0 2 0 1 0 0 1 2 0 2 0 1 1 0 2 0 1 1 2 1 0 2 0 0 0 1 0 2 2 1 1 0 1 0 0 1 0 0 1 1 1 1 1 1 0 0 1 1 0 1 1 0 1 0 0 1 2 0 0 2 2 0 1 1 0 0 0 2 0 1 2 2 0 0 0 0 2 0 2 0 2 1 1 0 0 1 0 0 2 0 0 0 0 0 0 0 2 1 1 1 2 0 2 0 0 1 1 1 0 0 1 0 0 0 0 0 0 0 0 0 0 2 0 0 1 2 2 0 0 0 0 0 0 1 0 0 0 0 0 0 0 1 1 2 2 0 1 1 1 0 1 2 1 0 1 2 1 1 1 0 1 0 2 1 1 0 0 2 0 0 0 1 2 2 1 0 1 1 2 1 2 2 0 2 2 1 2 0 0 0 0 1 1 0 0 0 1 1 1 0 0 0 0 0 0 0 0 0 0 0 0 0 0 2 2 0 0 0 0 0 2 0 0 2 2 0 0 0 0 0 0 2 0 0 0 2 0 2 1 0 1 1 0 0 1 0 0 0 0 0 0 1 0 0 0 1 1 0 0 0 2 0 0 0 2 1 1 2 1 0 1 0 1 0 0 0 1 1 1 0 1 1 0 0 1 0 1 1 0 0 1 0 0 1 1 0 0 0 0 0 0 1 0 0 0 1 0 0 1 0 1 1 0 2 0 2 0 0 0 0 1 2 0 0 0 2 0 2 1 1 0 1 1 0 0 0 0 0 1 1 0 1 0 0 1 0 1 0 0 1 0 0 1 1 0 0 0 0 1 0 0 1 0 0 2
25 0 2 0 0 0 0 2 0 0 0 0 0 1 0 0 0 0 2 1 1 2 0 2 0 0 1 2 2 2 2 0 0 2 0 0 1 1 0 1 1 1 2 2 0 1 0 0 1 1 1 0 1 1 1 1 0 2 2 2 0 2 0 0 0 0 2 1 1 0 0 0 0 0 0 2 2 1 1 1 0 1 2 0 1 0 0 1 2 2 1 2 0 2 1 1 0 0 0 2 0 0 1 0 2 1 2 1 1 0 0 1 0 1 1 1 0 1 0 1 1 0 2 1 0 1 0 2 0 2 0 2 0 0 1 0 1 0 0 0 1 0 0 0 0 0 0 0 1 1 1 0 1 0 0 1 0 1 0 0 1 0 1 1 2 2 2 0 1 2 0 0 1 0 1 0 0 0 0 0 0 0 0 0 0 0 1 0 0 0 0 0 1 0 0 0 1 1 0 0 0 0 0 1 1 1 0 2 1 0 1 0 1 0 2 2 1 2 1 1 0 0 2 0 0 0 1 0 0 0 0 0 0 0 1 0 0 2 1 0 1 1 2 2 2 2 0 0 2 0 0 0 0 0 0 0 0 0 0 0 0 0 1 1 0 0 0 1 1 0 1 1 0 0 0 1 0 1 2 0 2 0 0 0 2 0 2 2 0 2 0 0 1 2 2 0 2 1 0 1 0 0 2 0 0 0 1 1 2 2 0 0 0 2 1 1 2 0 0 1 1 1 1 1 2 0 2 2 0 2 0 0 0 1 0 0 0 2 0 0 0 0 2 0 0 0 1 0 1 0 1 1 0 2 0 0 1 2 0 1 1 1 1 1 0 1 0 0 1 0 1 1 1 2 0 0 0 2 1 1 1 1 0 1 0 1 2 0 0 1 0 0 1 0 1 1 2 0 0 0 0 0 1 0 0 1 2 0 0 1 1 0 1 0 1 1 0 1 0 0 0 1 1 1 0 2 1 0 1 0 0 1 1 1 2 1 0 1 1 0 1 0 0 1 1 1 1 0 1 1 0 1 1 1 1 1 0 1 1 0 1 0 0 0 0 1 1 2 2 1 1 1 0 0 1 1 0 0 2 1 1 0 0 0 0 0 0 1 2 1 1 2 1 0 2 0 1 1 1 1 1 2 1 1 1 1 1 0 0 1 0 1 0 0 0 1 0 2 0 1 1 0 1 0 0 0 0 1 0 1 1 1 1 0 0 0 1 0 2 2 1 2 1 1 1 1 1 2 0 0 0 0 0 2 0 1 0 0 0 0 0 0 1 0 1 1 1 1 1 1 0 0 1 0 1 0 1 1 0 1 2 0 1 1 1 1 1 0 0 0 0 1 0 0 0 1 1 0 0 1 0 1 0 0 0 1 2 0 2 0 0 0 0 0 0 1 1 2 2 1 1 1 0 0 0 1 1 1 0 0 1 0 0 1 2 0 1 1 2 0 0 0 0 0 2 0 2 0 1 0 0 2 0 1 0 2 1 0 0 1 0 0 2 0 2 2 0 1 1 1 1 1 1 1 1 2 0 1 2 0 1 0 1 1 1 1 1 0 0 2 0 0 0 1 1 0 2 2 0 1 0 1 0 1 1 1 0 2 2 1 1 1 0 0 0 1 0 2 0 0 0 2 0 0 0 0 0 1 1 0 0 0 0 2 0 0 2 0 0 0 0 0 0 0 0 1 0 0 0 0 0 0 0 0 0 0 0 0 0 0 0 0 1 1 0 1 0 0 0 1 1 0 0 1 1 0 2 0 2 2 2 2 0 0 1 2 0 2 0 2 0 0 2 0 0 1 0 1 0 2 2 2 0 0 1 0 1 1 0 1 1 0 0 1 1 2 1 2 0 0 0 0 0 2 0 0 0 1 1 0 0 1 2 1 0 1 0 1 0 0 0 0 2 1 2 1 1 0 0 0 1 1 0 0 0 0 0 1 0 1 1 2 0 0 0 1 1 0 2 0 0 0 1 1 2 2 0 0 2 1 1 0 0 0 0 0 0 2 0 1 1 0 0 2 2 0 2 1 0 0 0 1 1 1 0 2 0 2 0 1 1 0 0 0 0 0 0 1 2 1 0 1 0 1 1 0 1 2 0 1 1 0 1 1 1 0 1 1 2 1 0 0 1 1 0 0 1 0 0 1 2 0 0 0 2 0 2 1 1 0 0 0 0 0 1 0 0 0 0 0 0 0 0 0 0 1 1 2 0 0 0 2 0 1 0 0 1 0 0 0 0 0 0 0 0 0 0 0 1 0 0 0
26 0 2 0 0 0 1 1 0 1 0 1 1 1 0 0 1 0 2 1 0 2 0 2 0 0 1 1 1 1 1 1 1 0 2 1 2 2 0 1 0 0 0 1 0 0 0 0 0 1 1 0 0 1 0 1 0 0 1 1 1 2 0 1 0 0 1 2 2 0 0 2 1 0 1 2 2 1 1 0 1 2 2 1 1 0 0 0 0 1 0 0 1 2 0 1 0 0 0 1 0 1 0 1 2 0 2 2 0 0 2 2 1 2 2 2 1 0 2 0 0 1 2 1 0 1 0 0 0 2 0 1 0 0 0 0 0 0 0 0 1 0 0 0 0 0 0 0 0 0 0 0 1 0 0 0 1 1 0 1 2 0 0 1 1 1 1 1 1 2 0 0 1 1 2 0 1 0 0 0 0 1 1 1 0 1 2 1 0 0 0 1 1 1 2 0 2 2 0 0 0 1 0 1 1 1 1 2 0 0 0 0 1 0 2 2 0 0 1 0 1 1 2 0 0 0 0 1 0 1 0 1 0 0 1 0 0 2 0 1 0 1 1 2 2 2 0 0 0 0 0 0 0 1 0 1 1 0 0 0 0 0 1 1 0 0 1 0 2 0 1 0 0 2 0 0 0 1 1 0 0 1 1 1 1 0 2 2 1 2 0 1 1 2 2 0 2 0 0 0 1 0 1 1 0 0 0 1 1 2 0 2 0 2 0 0 0 0 0 1 1 1 1 2 1 0 0 1 1 1 0 0 0 1 0 0 0 1 0 2 0 1 1 0 0 0 1 1 2 1 1 1 0 1 1 1 0 2 0 2 2 1 0 0 0 1 0 1 1 0 1 1 0 2 0 0 0 0 1 1 1 0 0 2 0 1 1 0 0 0 0 0 0 0 2 0 0 1 0 1 0 1 0 1 0 1 1 0 0 1 1 0 0 0 0 1 0 1 0 0 0 2 1 1 0 1 1 0 1 0 0 1 0 0 0 0 0 1 1 0 1 0 0 0 1 1 1 0 0 0 0 1 1 2 2 1 1 1 1 1 1 1 0 1 1 1 1 2 2 0 0 0 2 2 1 0 2 2 2 0 0 0 2 2 1 0 0 0 2 0 0 2 1 2 0 0 1 1 1 2 0 2 0 2 0 2 1 0 0 1 0 1 1 0 0 1 1 1 0 2 1 0 2 0 0 2 1 1 0 1 1 0 0 0 0 0 0 1 1 1 1 1 1 1 0 1 0 0 2 0 1 2 1 2 1 0 0 1 0 1 0 0 0 0 0 0 1 1 1 0 0 0 0 0 0 0 0 1 0 2 1 0 2 0 2 0 1 0 0 0 1 1 0 0 0 1 0 0 0 0 0 2 1 2 0 0 0 0 2 2 1 0 0 1 0 0 1 1 0 0 0 0 1 1 1 1 0 1 0 0 0 0 0 0 2 1 0 2 2 0 2 0 0 1 1 0 1 0 1 1 0 1 0 1 0 2 0 0 2 0 0 0 1 1 0 1 1 1 0 0 0 1 0 1 1 1 1 1 1 1 2 0 0 2 2 0 1 1 1 2 0 0 0 0 0 0 0 0 0 0 0 0 0 1 2 1 0 2 1 0 0 0 0 0 1 0 0 1 0 0 0 1 1 0 1 1 0 0 1 0 1 1 0 2 0 0 0 0 0 0 0 0 0 0 1 0 0 0 0 0 0 0 1 0 0 0 0 1 2 0 0 0 1 1 0 1 1 1 0 2 0 0 0 2 2 0 1 0 0 0 1 2 0 0 0 2 0 2 0 2 0 1 1 0 0 0 0 1 0 1 0 0 0 0 2 1 0 0 2 2 2 0 0 2 2 2 0 2 1 0 0 1 1 2 0 0 0 2 2 0 2 2 0 1 1 1 0 0 0 0 0 0 1 0 1 0 0 0 0 1 1 1 0 0 1 0 1 1 1 0 2 2 0 0 0 0 0 0 1 0 0 0 0 2 0 1 1 2 2 1 2 0 0 0 0 0 0 1 0 1 1 0 0 0 0 0 0 1 0 0 1 1 2 2 2 0 0 1 0 2 0 0 1 1 2 1 0 1 2 1 1 0 0 1 0 0 0 0 0 1 1 0 0 0 0 0 0 1 2 1 0 1 2 1 0 1 0 0 1 0 2 0 1 0 2 0 2 2 2 0 0 0 1 0 2 0 0 0 0 0 0 0 0 0 0 1 1 2 1 0 0 1 0 1 0 0 2 0 1 0 0 2 0 0 2 0 0 0 2 0 0 1
27 0 1 0 1 0 1 1 0 2 0 1 1 1 0 0 0 0 1 1 1 1 1 2 0 0 1 1 2 0 0 2 2 1 1 0 2 0 0 0 1 1 0 1 0 1 0 0 0 0 0 0 1 0 1 1 1 1 1 1 1 1 0 2 0 1 1 1 0 1 0 1 2 0 2 2 1 1 1 0 1 1 1 1 0 0 0 0 0 2 0 0 0 2 0 1 1 1 1 2 0 1 0 0 2 1 2 0 1 0 0 1 1 1 2 2 2 0 0 2 2 0 2 1 0 1 0 0 0 1 2 1 0 0 0 0 0 0 0 0 1 0 0 0 0 0 0 0 2 2 2 0 0 0 0 0 0 2 0 1 1 1 0 1 0 2 1 0 0 2 0 1 0 2 1 0 0 1 0 0 0 1 1 1 0 1 1 2 1 2 2 2 0 0 1 0 1 1 0 1 0 0 0 0 0 1 1 1 1 0 0 0 2 0 1 2 0 0 1 1 0 1 2 0 0 0 1 2 1 1 0 1 0 0 0 0 0 2 1 1 1 1 1 2 2 2 0 0 2 0 0 0 0 0 1 2 0 0 0 0 0 0 0 0 1 0 1 0 2 0 0 2 0 0 0 0 0 1 1 1 0 1 0 0 1 0 1 1 1 2 0 0 1 2 2 0 2 1 1 0 1 0 2 0 0 0 1 0 1 1 0 0 0 2 1 1 1 0 0 0 0 0 1 1 2 0 2 1 0 0 0 2 0 1 0 0 0 1 0 0 2 1 2 0 1 0 1 0 2 2 0 0 0 2 2 0 1 2 0 1 1 2 1 1 0 1 0 2 2 0 0 0 0 2 0 0 0 1 0 0 2 1 0 1 0 1 1 0 0 0 0 0 0 0 2 0 0 2 0 0 0 0 0 2 1 1 1 0 0 1 1 0 2 0 2 2 0 0 0 1 0 1 0 0 2 2 1 0 0 1 1 1 0 1 1 1 0 1 1 0 2 0 0 0 2 2 2 0 2 0 0 1 0 1 1 0 1 2 0 1 1 0 1 0 0 1 1 2 2 0 1 1 1 1 1 1 1 0 2 0 2 0 1 1 0 1 0 1 2 0 0 2 0 1 1 0 2 1 1 2 0 2 2 1 1 1 1 0 0 2 0 2 0 1 2 0 0 2 0 1 0 1 1 0 0 1 1 0 1 1 0 0 1 0 1 1 2 0 2 2 1 1 2 2 2 1 2 1 1 0 0 0 0 2 0 1 0 2 1 1 0 1 1 0 0 0 1 2 2 0 0 2 0 0 0 0 0 2 0 0 2 0 0 0 0 0 0 1 0 0 1 0 1 1 1 1 1 0 0 0 0 2 0 2 0 0 2 0 1 1 1 0 0 1 0 0 0 0 0 0 0 0 0 1 1 0 2 1 0 0 0 0 0 1 2 0 1 0 1 1 0 0 0 1 2 0 1 0 0 0 0 2 0 1 0 2 2 0 1 0 0 0 0 0 2 2 2 1 0 1 1 1 1 0 0 2 2 1 1 1 2 0 1 2 1 1 0 2 2 2 0 0 0 2 1 0 2 1 0 0 0 0 0 0 1 1 1 2 2 0 1 1 0 0 0 1 0 2 0 0 0 0 1 0 1 1 0 0 1 0 1 1 0 2 0 0 1 0 1 1 1 1 1 1 1 0 0 1 0 0 0 0 0 0 0 1 0 0 2 0 0 0 2 1 0 0 0 0 0 0 2 0 1 0 0 0 1 0 0 0 1 2 0 0 1 2 0 1 2 2 1 2 2 1 1 0 0 1 0 1 1 2 0 0 2 1 1 0 0 2 2 1 0 0 0 2 2 0 2 0 0 2 0 2 1 0 0 1 2 0 2 2 1 2 0 0 0 1 0 1 0 1 1 1 1 1 1 0 0 0 2 2 0 0 0 0 0 0 1 0 0 0 0 0 0 1 1 0 2 1 0 0 1 1 1 1 0 1 1 1 2 0 1 1 0 0 1 1 0 2 1 0 0 1 1 0 1 2 1 0 2 0 2 2 2 0 1 1 0 1 0 0 0 0 1 1 0 2 2 2 0 0 0 0 0 0 0 1 0 0 2 0 1 1 2 0 2 0 2 1 0 0 2 0 0 0 0 0 1 1 2 0 2 0 0 0 0 0 1 1 0 0 0 2 0 2 0 0 0 0 0 1 0 0 0 1 1 1 1 0 0 1 0 0 0 0 0 0 0 1 0 0 0 0 0 1 1 0 0 0 0 0
28 0 2 0 0 0 0 1 1 2 0 0 0 0 0 0 0 0 1 1 0 0 0 2 1 1 1 0 2 2 0 1 0 1 1 0 1 1 1 0 1 1 0 0 1 0 1 0 2 0 0 0 0 1 0 1 1 0 1 1 1 1 0 1 1 0 2 0 1 0 0 1 2 1 1 2 2 0 0 0 0 0 2 0 1 0 0 1 2 2 1 1 1 0 1 1 0 1 0 2 0 0 1 1 2 0 2 0 2 0 0 2 0 1 2 2 0 0 0 2 2 0 2 0 0 1 0 0 0 1 0 1 1 0 0 0 1 0 0 0 1 0 1 0 0 0 1 0 0 0 1 0 0 0 0 1 0 0 0 0 1 2 0 1 1 2 2 1 1 2 1 0 0 2 1 0 0 0 0 0 0 0 0 0 0 0 0 1 1 0 0 0 0 1 1 0 1 2 0 0 0 0 0 1 1 1 1 0 0 0 0 0 1 0 1 2 1 0 2 0 0 0 2 1 0 0 0 0 0 0 0 0 0 1 2 1 0 2 0 1 0 0 2 1 1 1 0 0 1 0 0 1 0 0 0 2 2 0 0 0 0 0 0 0 0 0 1 0 2 1 0 1 2 0 0 1 0 2 1 0 0 0 0 0 1 0 2 1 2 2 0 2 2 2 2 0 0 0 0 0 0 0 2 0 1 0 0 2 0 1 0 1 0 2 1 1 2 2 0 0 0 0 1 1 1 0 1 1 0 0 0 2 0 1 0 0 0 0 0 2 1 2 2 0 1 0 1 0 1 1 0 0 0 2 0 0 2 2 0 0 0 0 2 1 2 0 0 2 2 0 0 0 0 2 0 0 0 2 1 0 1 0 0 0 1 1 1 2 2 0 0 0 0 0 2 0 0 0 0 1 0 0 1 1 1 0 0 1 0 2 0 0 0 0 1 1 0 1 1 0 0 1 0 1 1 1 0 0 1 1 0 0 1 1 1 0 1 1 1 1 2 0 0 0 1 1 1 0 2 0 0 0 0 1 0 0 0 1 0 1 1 0 0 0 1 1 1 2 2 2 2 2 1 1 0 0 0 0 1 0 1 0 1 1 1 1 0 0 1 0 1 0 1 1 1 0 0 0 0 2 0 2 1 0 1 1 1 0 0 0 0 2 0 0 0 1 0 2 0 1 0 1 2 0 0 1 1 0 1 1 0 0 1 0 1 1 0 1 0 0 0 1 1 2 0 2 0 0 2 0 1 1 1 1 2 1 1 1 0 1 1 0 1 1 0 0 2 0 0 1 2 2 1 0 1 0 1 0 0 2 1 0 1 1 0 0 1 1 0 0 1 1 1 0 0 0 0 0 0 0 0 2 0 0 1 1 1 0 0 1 2 0 0 0 0 0 0 1 0 1 0 0 0 0 0 0 2 1 0 0 1 0 2 2 1 1 1 0 2 0 0 0 0 1 2 0 2 0 1 1 0 1 0 0 0 1 1 0 1 0 0 0 0 0 1 2 2 1 1 1 1 0 0 1 1 1 1 0 1 0 1 1 0 1 2 2 0 1 0 1 0 1 0 1 1 0 2 1 0 0 0 0 0 1 1 2 1 2 1 0 0 0 0 0 0 0 0 1 1 1 0 0 0 0 0 0 0 1 0 0 0 0 0 2 1 1 1 0 1 0 0 1 0 0 0 0 0 0 0 1 1 1 2 0 1 0 0 0 1 0 0 0 2 1 0 0 0 1 0 2 0 1 1 0 0 0 1 0 1 1 1 1 1 1 2 1 1 0 2 1 1 1 1 1 2 0 0 1 0 1 1 2 0 1 1 0 0 0 0 2 2 1 0 1 1 2 1 2 1 1 1 2 1 2 0 0 0 1 0 0 0 2 0 1 0 1 0 0 0 0 0 0 1 1 1 0 1 0 0 0 1 1 0 0 0 0 0 0 0 1 1 2 0 0 1 2 2 0 2 0 0 0 2 0 2 2 0 2 2 0 1 1 0 0 0 0 0 1 1 0 0 0 0 0 1 1 0 2 0 0 0 0 2 2 1 0 0 2 0 1 1 0 0 0 2 1 0 0 1 0 1 0 1 1 1 0 0 1 0 0 2 0 0 2 0 0 0 1 1 0 0 1 2 2 1 1 0 1 0 0 2 0 2 0 1 0 1 0 0 0 0 0 0 0 1 0 0 0 0 0 0 0 1 1 0 0 2 0 2 1 1 0 0 1 0 0 0 0 0 0 0 0 0 0 1 1 0 0 0 0 1 2
29 0 2 1 0 0 1 1 0 2 0 0 1 1 0 0 1 0 0 1 1 2 0 2 0 1 0 1 1 2 0 0 0 1 1 0 1 0 0 0 2 2 0 0 1 0 1 0 1 1 1 0 2 0 1 0 1 0 2 2 0 2 0 1 0 0 0 1 2 0 0 0 2 1 2 2 2 0 0 0 0 2 2 1 0 0 0 2 2 2 1 2 1 1 0 2 2 1 0 2 2 0 0 0 2 1 2 1 1 0 0 1 1 1 1 1 0 0 1 1 1 0 2 2 0 0 0 1 0 1 0 0 0 0 0 0 0 0 0 0 0 0 0 0 0 0 0 0 0 0 0 0 0 0 0 0 1 1 0 1 1 1 1 0 1 1 1 0 0 1 1 0 2 1 1 0 0 1 0 0 0 1 1 1 1 2 1 1 0 0 0 1 2 0 0 1 2 1 0 2 0 0 1 1 0 0 1 1 1 0 1 0 1 0 1 2 0 2 0 0 2 2 2 0 0 0 1 1 0 1 0 0 0 0 1 0 0 2 0 2 0 0 1 2 2 2 0 0 2 0 0 1 0 0 1 1 0 1 0 1 0 0 0 0 0 0 0 0 2 0 0 1 0 1 0 0 0 2 1 1 0 0 1 1 0 0 2 1 1 1 1 2 0 2 2 0 1 0 0 0 0 0 1 1 0 0 0 1 1 1 1 2 0 2 2 2 2 0 0 1 1 1 0 1 1 0 2 0 0 1 0 1 0 1 0 1 0 1 1 1 0 1 1 1 0 0 2 1 1 0 0 0 1 1 0 1 0 2 0 0 0 0 2 1 1 1 0 0 0 0 2 2 1 2 2 0 0 2 0 0 0 2 0 1 0 0 1 1 1 0 0 0 1 0 2 1 1 0 1 1 0 1 1 0 0 0 1 0 0 1 1 0 0 0 0 0 0 0 1 0 0 1 1 0 1 1 1 1 0 0 1 0 1 2 1 0 0 1 0 0 0 0 0 1 1 1 2 0 0 0 2 0 0 0 0 0 0 2 0 2 1 0 0 1 1 2 1 2 2 0 0 1 2 2 1 1 0 1 2 1 1 0 1 1 0 1 1 0 1 0 1 0 1 1 0 0 1 0 0 2 0 2 2 0 2 0 2 0 0 0 1 1 0 0 0 0 1 2 0 2 0 0 2 1 1 0 0 1 1 1 1 0 2 1 2 1 2 1 0 0 2 1 1 1 1 1 0 2 0 0 0 0 0 2 0 0 0 1 1 0 0 0 1 0 0 0 2 1 1 0 0 1 1 0 1 0 1 1 0 2 2 0 1 0 1 0 0 0 0 0 0 2 1 0 1 0 0 0 0 0 0 2 0 2 0 0 1 0 1 2 0 0 0 0 0 0 0 1 1 0 0 0 0 0 0 1 1 1 0 0 0 0 0 2 1 1 0 1 2 0 1 0 0 1 2 0 2 0 1 2 1 0 0 0 0 2 2 0 1 1 1 0 1 0 0 2 1 0 2 0 0 2 0 0 0 0 2 1 2 0 0 1 1 1 1 2 0 2 0 0 0 2 1 2 0 0 2 2 0 2 0 0 1 1 2 1 1 1 1 0 2 2 0 0 0 0 0 2 1 1 0 0 1 0 1 1 0 1 0 0 0 0 0 2 0 0 1 0 0 0 0 0 0 0 0 0 0 0 0 2 0 2 0 0 0 0 1 0 1 0 0 0 1 0 1 1 1 0 0 2 0 1 0 1 1 0 2 0 1 1 1 1 1 0 2 2 0 2 1 2 0 1 2 0 0 0 1 1 0 1 1 2 0 0 2 1 1 0 0 2 2 0 1 0 0 1 1 1 0 0 1 0 2 2 0 0 0 1 1 1 1 1 1 1 0 1 0 0 1 0 1 1 0 0 0 0 0 0 0 0 2 2 1 0 1 0 1 1 0 1 1 2 0 0 0 0 1 1 1 0 0 0 2 0 2 2 0 0 1 0 0 0 0 0 0 0 0 2 1 1 1 0 0 2 1 0 1 2 0 1 0 0 1 1 2 1 1 2 0 2 0 0 0 0 0 0 0 2 2 2 0 0 0 1 0 0 1 1 0 0 2 0 0 2 0 0 0 0 0 0 0 0 2 2 1 0 1 0 2 0 2 0 2 0 1 0 0 0 0 0 0 1 2 0 0 2 0 0 0 1 0 0 0 0 0 0 2 0 1 0 0 1 0 0 0 0 0 0 0 0 0 0 0 0 0 0 0 0 0 0 0 2
30 0 2 0 0 0 0 1 1 1 1 0 1 1 0 0 1 0 1 0 1 0 0 2 0 0 1 2 2 2 2 1 0 0 2 1 2 1 0 0 2 2 0 0 0 1 0 0 1 1 1 0 0 0 2 1 0 0 0 1 0 1 1 0 0 0 2 0 1 1 1 2 1 0 0 2 2 2 2 0 2 2 2 0 0 0 0 0 1 2 0 0 1 1 1 2 1 0 0 1 0 1 0 1 2 1 2 1 1 0 0 1 0 0 0 0 0 0 0 2 2 0 2 1 0 1 0 1 0 1 0 0 1 0 0 0 1 0 0 0 0 0 0 0 0 0 2 0 0 0 0 0 1 0 0 1 0 0 0 0 1 1 0 0 0 1 1 2 2 2 1 0 0 2 1 0 0 0 0 1 1 1 1 2 1 1 1 2 1 1 1 2 0 1 2 0 2 2 0 1 0 1 1 2 2 1 1 1 2 0 0 0 2 0 2 2 0 1 0 0 1 1 1 0 0 1 0 0 0 0 0 0 0 1 1 0 1 2 0 1 0 1 1 1 2 1 1 0 2 0 0 1 0 0 1 2 0 0 0 0 2 0 1 0 0 0 0 1 2 0 0 1 1 0 2 1 0 2 1 1 0 0 0 0 1 0 2 0 0 2 0 1 0 2 2 0 2 0 0 0 1 0 2 0 1 0 0 2 0 1 1 1 0 0 1 0 2 0 0 2 0 0 1 0 1 0 1 1 1 2 0 0 0 1 0 0 0 2 1 1 0 0 2 0 0 0 2 0 2 2 0 0 1 2 0 0 2 1 0 1 1 1 2 0 2 0 0 0 0 0 2 2 0 2 0 0 0 2 0 0 0 1 0 1 0 0 0 0 0 0 0 0 1 0 1 0 1 1 1 1 0 1 0 0 0 1 2 0 0 2 0 1 0 0 0 0 0 0 0 0 0 2 1 1 0 1 0 1 1 0 0 2 0 0 0 0 2 1 1 0 1 0 0 1 0 1 1 2 2 2 0 0 1 1 1 1 0 2 1 2 1 0 1 0 0 1 1 2 2 0 0 0 1 1 1 0 2 0 2 0 0 0 1 1 1 0 0 0 2 0 0 2 0 2 2 0 2 1 1 2 0 2 1 0 1 1 1 1 0 0 0 2 0 1 1 0 0 2 0 1 1 1 2 1 1 1 1 0 1 1 0 0 1 0 1 1 0 0 2 2 1 2 2 2 2 1 2 1 1 0 0 0 1 2 1 1 0 1 0 0 1 0 0 0 0 0 0 0 0 2 1 1 1 0 1 0 1 2 0 2 2 0 1 0 2 0 0 1 0 0 0 1 1 0 0 0 0 1 1 0 0 2 0 2 0 0 2 0 0 1 0 0 0 2 2 2 2 1 1 0 0 0 0 1 1 0 2 1 0 0 0 0 1 1 2 1 0 0 2 0 1 0 0 2 2 0 2 0 1 1 0 2 1 2 1 2 2 0 2 0 0 0 1 1 0 0 0 1 0 0 0 1 0 1 1 2 0 0 1 0 0 1 0 1 2 1 1 2 1 1 0 0 0 2 2 0 2 1 0 1 0 0 0 1 1 2 0 2 2 0 1 0 0 0 0 0 0 1 0 1 0 0 1 1 1 0 1 0 2 0 1 1 0 2 0 0 1 1 1 2 1 1 0 0 1 0 1 0 0 0 0 0 0 0 0 1 1 0 1 0 0 0 2 1 0 0 0 1 0 2 0 1 0 1 0 0 2 0 0 0 1 1 0 1 1 1 1 2 1 2 0 2 2 1 1 0 1 1 0 2 2 2 0 0 2 0 1 0 0 2 2 0 1 1 1 2 0 2 1 0 2 1 0 2 0 0 0 2 0 0 0 2 0 1 0 0 0 2 1 0 0 0 0 0 0 0 0 0 0 0 1 1 0 1 0 1 0 1 0 1 0 1 0 1 0 2 1 0 2 0 0 0 1 1 1 1 1 0 1 2 2 0 0 0 0 0 0 1 0 2 2 0 1 2 2 0 2 2 0 0 0 1 1 1 1 1 0 2 0 2 0 0 0 0 1 2 0 1 2 1 1 0 0 1 1 0 0 2 0 0 1 0 0 2 0 0 0 1 1 0 0 0 2 0 0 0 0 1 0 0 2 0 2 0 0 0 0 0 0 0 0 0 0 0 2 0 0 0 1 1 0 0 0 0 1 0 1 2 0 0 0 2 0 0 0 0 0 0 0 0 0 0 0 0 1 1 1 0 1 0 0 0
31 0 2 0 0 0 0 1 0 0 0 1 0 1 0 0 0 0 1 1 1 1 1 2 0 0 1 1 2 1 1 1 2 1 2 0 2 1 0 1 1 1 0 0 0 1 2 0 2 0 0 0 1 0 0 2 0 0 0 1 0 1 0 1 0 0 1 1 1 0 0 0 2 0 2 2 2 1 1 0 1 1 1 1 2 0 1 1 1 2 1 1 1 1 0 2 1 2 0 2 2 0 0 2 2 0 2 1 1 0 0 2 0 0 0 0 0 0 0 2 2 0 2 1 0 1 0 1 1 1 1 0 0 0 1 1 0 0 0 0 1 0 0 0 0 0 0 0 0 0 0 0 0 1 1 0 1 2 0 0 0 1 0 2 1 2 0 2 1 1 1 1 0 1 1 0 0 0 0 2 2 2 1 1 1 2 1 2 1 1 1 2 0 1 1 1 0 2 0 0 0 0 1 1 1 2 2 1 1 0 1 0 0 0 1 2 0 1 1 0 2 2 2 0 0 0 1 0 0 0 0 0 0 0 2 0 0 2 0 1 0 0 2 1 2 2 1 0 1 0 0 1 0 1 0 1 2 0 0 0 1 0 0 0 0 0 1 0 1 1 0 2 0 1 0 0 0 1 2 1 1 0 1 1 0 1 0 1 0 1 1 0 1 2 2 0 1 1 0 0 0 0 1 1 0 0 0 1 1 2 0 0 0 2 1 0 2 1 0 1 0 1 0 2 0 0 0 2 1 1 0 1 1 1 0 0 0 1 0 0 0 0 1 0 0 0 2 0 2 1 0 0 0 1 1 1 0 1 0 1 1 2 2 0 2 0 0 2 2 1 0 0 2 2 2 0 0 2 0 0 0 1 1 1 0 0 0 0 0 0 0 0 1 1 2 1 1 1 0 0 0 0 1 1 1 0 0 1 1 0 1 0 0 0 0 2 2 0 1 0 0 0 1 1 0 2 2 0 0 0 0 1 0 0 0 0 0 0 0 0 1 0 0 1 0 2 2 0 1 0 0 0 1 2 1 1 0 2 1 1 2 0 0 1 1 1 1 0 1 0 0 2 2 2 1 0 0 0 1 0 0 1 2 2 0 2 0 0 2 0 0 2 0 2 0 0 1 2 2 1 1 2 2 0 2 0 2 0 0 2 0 0 0 1 1 0 0 2 0 1 0 2 2 0 0 1 1 0 0 2 0 2 0 0 0 0 2 0 1 2 0 0 0 0 1 2 1 0 2 0 2 2 1 2 2 0 1 1 0 0 1 0 0 0 0 0 1 2 2 0 0 1 0 0 0 0 0 2 0 1 2 0 2 2 0 0 0 0 1 1 1 0 0 0 0 0 0 0 0 0 0 2 0 2 0 0 2 0 1 1 0 0 0 0 0 0 0 2 0 0 0 0 1 1 1 0 1 1 0 0 0 0 0 1 2 1 0 1 2 0 0 0 0 0 2 0 2 0 1 1 1 2 0 0 0 1 2 1 2 0 0 0 1 1 1 1 0 1 1 0 0 1 1 1 1 2 0 1 2 0 1 1 0 0 0 0 1 1 0 0 0 1 0 2 2 0 2 2 0 1 0 0 0 1 0 2 1 2 2 0 1 0 0 1 1 0 0 2 1 1 0 1 0 1 0 0 1 0 0 0 0 0 0 2 1 1 1 2 0 2 0 2 1 1 1 0 0 0 0 0 0 0 1 0 0 1 0 0 1 0 0 0 1 1 0 1 2 0 0 1 1 0 1 1 1 0 0 0 0 0 0 1 1 1 2 1 0 2 0 2 0 0 1 0 1 0 0 0 1 1 0 0 0 0 1 0 1 0 1 2 1 0 0 1 1 1 0 1 1 0 2 1 1 2 0 0 0 1 1 0 1 2 2 2 0 0 0 1 1 0 0 0 1 0 1 0 1 0 0 0 2 2 0 0 0 1 0 0 0 0 1 2 0 0 0 1 1 1 1 0 0 0 0 2 2 2 0 1 2 1 1 1 0 0 0 0 0 2 1 1 1 0 2 1 2 0 2 2 0 1 0 0 1 1 0 2 0 1 0 2 0 0 0 1 1 1 0 1 2 1 0 1 0 1 0 0 0 0 0 0 1 0 2 2 2 0 0 1 2 1 0 0 2 2 2 1 0 1 0 0 1 0 1 0 2 1 2 0 0 0 0 0 0 1 0 1 1 1 1 0 1 0 0 0 0 1 1 1 2 0 1 2 0 0 0 0 1 0 0 0 1 0 0 0 1 0 1 0 1 0 0 1
32 0 2 0 0 0 1 1 1 2 0 0 1 1 0 0 1 0 0 1 1 2 0 1 0 0 2 1 1 2 1 0 1 0 1 0 1 1 0 0 2 2 0 1 0 1 1 0 2 0 0 0 0 0 1 2 0 0 0 1 0 1 0 1 1 2 2 1 1 0 0 1 1 0 0 2 2 1 1 0 0 2 2 1 0 0 0 0 2 2 0 2 1 1 1 1 1 2 0 2 2 0 1 1 2 0 2 1 1 0 0 2 0 2 2 2 1 0 1 1 1 0 2 2 0 0 0 2 2 2 0 0 0 0 0 0 0 0 0 0 1 0 0 0 0 0 2 0 1 0 0 0 0 0 0 0 1 1 0 1 1 0 0 0 0 2 2 1 0 2 0 0 1 1 1 0 1 1 0 0 0 0 1 1 0 1 1 2 0 1 1 2 0 1 1 1 1 2 1 0 0 0 0 2 1 1 1 1 1 0 1 0 2 0 1 2 1 0 2 0 1 1 2 0 0 0 1 1 1 1 1 0 0 0 2 0 0 2 0 2 0 0 2 2 2 2 0 0 1 0 0 0 0 1 0 0 2 0 1 1 0 1 0 0 1 1 0 0 1 0 0 1 0 1 0 0 0 2 1 0 1 1 0 0 0 0 2 0 0 1 1 0 0 1 2 0 2 0 0 0 0 0 2 0 1 0 1 1 1 2 0 1 0 2 0 0 1 1 0 0 0 0 1 0 0 0 1 1 0 0 0 2 1 1 0 1 0 1 0 2 1 1 2 1 0 0 0 0 1 0 1 1 0 2 1 0 1 1 0 2 2 2 1 0 1 0 0 1 1 0 1 1 1 1 1 0 0 1 0 0 2 1 0 0 0 1 2 1 1 0 1 0 0 0 2 1 1 0 1 1 0 1 1 1 1 0 0 1 1 0 1 0 1 0 1 1 0 0 2 0 0 0 0 2 0 2 2 1 0 1 0 2 0 0 0 0 1 1 1 0 0 0 0 1 0 0 0 1 1 1 0 1 0 2 1 0 1 1 0 1 1 0 1 0 0 1 1 0 0 0 0 2 1 1 1 1 0 0 2 1 2 0 2 2 1 1 0 0 2 0 0 1 2 1 1 0 1 2 2 0 2 1 1 1 1 1 2 0 0 1 1 0 0 0 0 1 0 1 0 2 1 0 1 0 0 0 0 0 1 2 0 0 1 0 0 0 0 0 1 1 0 2 1 1 1 2 2 2 0 0 0 0 2 0 2 2 2 0 0 0 0 0 0 1 0 0 2 2 2 0 0 0 0 0 0 0 0 1 0 2 1 0 1 0 0 0 0 1 0 0 0 0 0 0 0 2 0 0 0 0 0 2 1 2 0 0 2 0 1 1 1 1 0 0 0 0 0 0 0 0 0 0 0 1 1 1 2 0 0 0 0 0 0 1 2 1 1 2 2 0 0 0 0 1 1 0 1 0 0 0 0 2 0 2 1 2 0 0 0 0 0 0 2 1 1 2 1 2 1 0 0 1 0 0 0 1 1 0 2 0 0 0 0 1 1 1 2 1 1 2 0 0 1 1 1 0 1 1 0 0 0 0 0 0 1 1 1 2 1 0 0 0 0 0 0 0 0 0 1 1 0 0 0 0 0 1 0 0 2 0 2 2 0 1 1 0 0 0 1 1 0 1 1 1 1 0 0 1 0 1 0 0 0 1 0 0 0 0 2 0 0 0 1 2 0 0 1 1 0 2 0 1 1 0 0 0 2 0 1 1 1 1 2 0 2 0 2 2 0 2 0 1 2 2 2 0 0 0 0 1 1 2 0 0 0 0 1 0 1 2 1 0 0 2 1 1 0 2 0 1 0 1 1 2 0 0 0 1 1 0 0 1 1 1 0 0 0 1 0 0 0 0 2 2 2 2 2 0 0 0 2 2 0 0 0 1 0 0 0 0 0 1 2 0 0 0 1 0 1 0 0 0 0 2 2 1 0 1 1 1 2 0 2 2 2 1 0 2 0 1 1 0 1 2 2 0 1 1 0 1 0 1 2 2 1 1 1 1 0 2 0 0 0 0 1 1 0 0 1 0 1 0 0 0 0 0 2 1 1 1 2 1 1 2 0 0 0 1 2 1 0 0 2 1 0 1 0 0 0 0 2 0 1 0 2 0 2 1 1 0 0 0 1 0 1 1 1 0 0 0 0 0 0 0 0 2 0 0 2 1 2 1 0 1 0 1 1 0 0 0 0 0 0 0 1 0 0 0 2 0 0 0
33 0 1 1 0 0 1 2 1 1 0 0 0 0 0 0 0 0 2 2 0 1 1 1 1 1 2 2 2 2 2 1 0 0 2 0 1 0 0 1 2 1 0 1 0 1 0 0 0 0 0 0 1 0 0 1 0 0 1 0 1 1 0 1 0 0 1 2 1 1 0 0 1 0 1 1 1 2 2 0 2 2 2 0 1 0 0 0 1 2 0 0 1 2 0 1 1 2 0 2 2 0 0 2 2 0 2 0 2 0 0 2 0 1 2 2 0 0 0 2 2 0 2 1 0 1 0 0 0 0 1 0 0 0 0 0 0 0 1 0 0 0 0 1 0 1 0 0 0 0 0 1 0 1 0 0 0 1 0 1 1 1 0 1 2 1 1 1 1 1 1 0 1 1 1 0 0 1 0 0 0 0 1 1 0 1 1 0 0 0 0 0 0 0 0 0 1 2 0 0 0 2 0 0 0 1 1 1 1 0 0 0 1 0 1 1 0 0 1 1 0 0 1 1 0 0 0 2 1 0 0 1 1 1 1 0 1 2 0 1 0 0 2 1 1 1 0 0 1 0 0 1 0 0 1 1 0 0 0 0 1 0 0 0 0 0 0 0 1 0 1 0 2 0 0 1 0 1 2 0 2 0 0 0 2 0 2 2 1 2 0 2 1 2 2 0 2 1 0 1 0 1 2 0 1 1 1 2 0 1 0 1 0 2 0 0 0 0 0 1 1 1 0 1 0 0 1 1 1 1 0 1 0 1 0 0 0 2 1 0 0 1 2 0 0 0 2 0 2 2 0 0 0 2 1 0 2 2 0 1 1 1 2 0 2 1 0 0 2 0 0 0 0 2 0 0 0 1 1 0 0 2 0 2 0 0 0 0 0 0 0 0 0 0 2 1 1 1 1 1 0 0 0 0 0 0 0 2 0 2 0 0 2 0 2 2 0 0 1 0 0 1 1 0 1 1 0 1 0 0 1 0 1 1 1 0 1 1 0 0 0 0 1 1 1 2 2 0 2 1 0 0 1 1 0 0 0 1 1 2 1 0 0 0 1 2 1 2 2 1 1 1 1 1 2 0 0 1 2 0 1 1 1 1 1 1 0 0 1 0 1 1 0 1 0 0 1 2 2 2 0 2 2 1 1 1 1 0 0 2 0 0 0 0 0 0 1 1 0 1 1 1 1 0 0 1 1 1 0 1 1 1 0 0 0 0 1 0 1 1 1 0 1 1 1 1 0 2 0 0 0 0 1 2 1 1 0 0 0 0 1 0 1 0 0 0 1 0 0 0 0 1 1 0 1 0 1 2 0 1 2 0 1 1 0 0 0 0 1 1 0 0 1 0 0 1 1 0 0 0 0 2 0 1 1 0 0 0 0 0 2 0 0 1 0 0 0 2 1 1 0 1 1 1 1 1 0 2 0 0 1 0 0 2 1 1 1 1 2 0 1 1 0 0 0 0 0 0 1 1 0 1 2 2 0 2 0 0 2 0 0 0 1 2 0 0 2 0 0 1 1 0 1 0 0 1 1 1 1 1 1 0 0 2 2 2 1 2 1 1 1 0 0 1 0 0 1 2 0 1 1 0 0 2 2 2 0 2 1 0 1 1 0 0 1 0 0 0 2 2 0 0 1 0 0 2 0 0 0 0 0 0 1 2 1 0 1 0 1 1 0 1 0 0 0 0 0 1 0 1 0 1 0 0 1 0 1 0 2 0 0 0 1 2 0 0 2 1 0 1 1 0 1 1 1 0 0 0 1 1 1 1 1 0 1 0 1 1 1 2 1 1 2 0 2 0 1 2 0 1 1 1 0 0 1 0 2 1 0 1 1 0 1 1 1 2 0 1 1 0 2 1 1 2 0 0 0 1 1 0 1 2 0 0 0 0 0 0 1 0 1 1 1 1 1 1 1 0 1 0 1 0 0 0 1 0 1 0 0 0 1 2 0 0 0 1 1 0 2 1 1 0 1 1 0 1 0 1 2 1 1 1 0 1 1 0 0 0 1 0 0 0 2 1 1 0 1 2 0 1 0 1 0 0 1 1 0 1 0 1 0 0 0 0 1 1 0 0 2 1 0 1 0 1 0 1 0 0 1 1 2 1 1 2 0 0 0 2 2 0 0 0 1 0 0 1 0 0 2 0 2 0 1 0 1 0 1 0 0 0 0 1 1 0 2 1 1 1 1 0 1 0 0 0 0 0 1 0 2 0 0 0 0 0 0 0 0 0 0 0 0 2 0 0 0 1 1 1 1 1 1 0
34 0 0 1 0 0 1 2 1 1 0 0 0 1 0 0 0 0 0 0 1 1 0 1 0 0 1 2 2 2 2 0 0 1 1 0 2 1 0 2 0 0 0 1 0 1 1 0 1 0 0 0 0 1 2 0 1 0 1 1 0 2 1 1 0 0 1 0 1 0 0 1 1 0 1 1 1 2 2 0 2 2 2 0 1 0 0 1 2 2 1 1 1 1 0 2 1 1 1 0 0 1 1 1 2 0 2 1 1 0 0 2 0 1 1 1 0 0 0 2 2 0 1 0 1 1 0 2 2 2 0 1 0 0 0 0 0 0 0 0 1 0 0 0 0 0 0 1 1 1 0 0 1 0 1 0 1 1 0 0 2 1 2 0 0 1 0 2 0 2 0 0 1 0 0 0 0 0 0 1 1 2 1 1 1 2 1 1 0 0 0 1 0 2 1 0 0 1 0 0 0 0 0 1 1 1 1 0 1 0 2 0 1 0 2 2 0 2 2 1 0 0 2 0 0 0 1 0 0 0 1 1 2 2 1 0 1 2 0 2 0 0 1 2 2 2 0 0 1 1 1 0 0 0 0 2 0 1 1 1 0 1 0 0 0 0 0 0 0 0 0 2 1 1 1 1 0 0 1 0 0 0 1 1 1 0 2 1 1 2 0 1 1 2 2 0 2 0 0 0 1 0 2 0 0 0 0 2 0 2 0 1 0 2 1 0 2 0 1 1 1 1 0 2 1 0 1 1 0 0 0 2 0 2 0 0 0 0 0 2 1 2 1 0 0 0 1 0 2 2 0 0 0 2 2 0 0 0 0 2 2 2 1 1 0 0 0 1 2 0 0 0 0 2 1 0 0 1 1 1 0 0 0 1 0 2 2 0 0 1 0 0 1 2 2 2 2 0 0 0 0 0 0 1 0 0 1 2 0 2 0 0 0 0 0 1 0 0 1 0 1 1 0 1 1 1 0 0 0 0 0 0 0 0 1 1 0 0 0 0 0 0 0 1 0 1 1 0 0 0 1 0 0 1 1 0 1 1 0 0 2 0 1 0 0 1 1 1 1 0 0 2 0 0 1 0 1 0 2 1 1 0 0 0 0 1 0 0 2 0 0 2 0 2 2 0 2 2 2 2 0 2 1 1 1 2 2 0 0 0 0 2 0 0 0 0 1 1 0 2 1 0 2 1 1 1 0 0 0 2 0 2 2 1 2 1 0 1 2 2 2 2 0 0 0 1 2 1 1 0 0 0 0 2 0 2 0 0 0 1 0 0 1 1 0 0 2 0 0 0 1 1 1 0 0 0 1 1 0 1 2 0 0 0 0 0 0 0 0 0 0 1 2 0 1 0 1 0 0 1 0 1 0 1 0 0 1 0 2 2 1 0 0 1 0 0 0 0 0 1 1 1 0 0 0 1 2 1 0 0 0 1 0 1 1 0 0 1 1 1 0 2 0 1 1 0 1 1 0 0 0 2 0 0 0 2 0 0 1 0 0 0 0 0 1 2 1 1 0 2 1 0 0 0 0 2 1 2 1 1 2 1 0 1 1 1 1 1 0 1 1 0 0 1 1 0 1 1 0 1 0 0 0 0 1 1 1 2 2 0 0 0 0 0 0 1 1 1 0 0 0 0 1 1 0 1 1 0 0 0 0 0 0 2 1 1 0 1 0 1 0 1 0 0 0 1 0 0 0 1 0 0 0 0 0 2 0 0 1 0 0 0 1 1 0 1 1 1 0 2 0 0 0 0 0 0 1 0 1 1 2 2 0 0 0 2 0 2 0 2 0 1 2 2 2 0 1 0 1 1 1 2 0 0 2 1 1 0 2 2 1 0 0 1 1 1 1 2 0 1 1 1 1 0 0 0 0 0 0 1 0 0 1 1 0 1 0 1 0 0 1 1 1 1 1 1 1 0 0 0 1 1 0 1 0 1 0 0 0 0 1 1 0 0 0 1 1 0 2 0 0 0 0 1 2 2 0 2 2 1 2 0 0 0 0 0 0 2 1 2 1 0 1 2 2 0 2 0 1 0 1 0 2 1 2 1 1 2 0 2 0 1 1 0 2 2 0 0 2 0 2 0 0 1 0 0 0 1 0 0 1 0 0 2 1 0 1 0 0 0 0 0 0 0 0 2 0 0 2 1 2 0 2 0 1 1 1 1 1 1 1 0 1 0 1 1 1 0 0 0 0 1 0 0 0 2 0 1 1 0 1 2 0 2 0 0 1 0 0 1 0 0 0 0 0 1 0 1 2 0 0 0
35 0 1 2 1 0 1 2 0 1 0 2 1 1 0 0 1 0 1 1 1 1 0 2 0 1 0 1 2 2 1 1 0 0 2 1 2 1 0 1 2 1 0 0 1 0 1 0 2 0 0 0 0 0 2 1 1 0 0 1 0 1 0 1 0 0 1 2 1 1 1 1 2 0 1 1 1 0 0 0 0 2 2 0 2 0 0 0 2 2 0 1 2 1 0 2 2 2 2 2 0 0 1 0 2 0 2 2 0 0 2 2 1 1 1 1 0 0 0 2 2 0 2 1 0 1 0 1 1 1 1 0 0 0 0 0 0 0 0 0 0 0 0 0 0 0 0 0 0 0 1 0 0 0 0 1 0 1 0 0 0 0 0 1 0 2 0 2 2 2 1 0 1 1 1 0 0 0 0 1 1 1 2 2 0 2 2 2 1 1 1 2 1 1 1 0 0 2 0 2 0 0 0 2 2 0 0 1 1 0 0 0 2 0 2 2 0 2 2 1 0 0 1 0 0 0 0 0 0 0 0 0 0 0 1 0 0 2 0 1 0 1 0 0 2 2 2 0 1 0 0 0 0 0 0 2 2 0 1 1 0 1 0 0 0 0 1 0 2 0 1 1 0 0 1 1 0 1 1 1 0 1 0 0 1 0 2 2 1 2 0 1 0 2 2 0 2 0 0 0 1 2 2 0 0 0 1 0 1 1 0 1 0 2 1 1 1 1 1 0 1 1 0 1 0 0 1 1 1 1 0 1 0 1 0 0 0 1 0 0 0 0 2 0 1 0 1 0 2 2 1 1 0 1 1 1 0 1 0 1 1 1 1 0 1 0 0 0 0 0 2 2 0 2 1 1 0 1 0 0 1 1 0 2 0 1 1 0 0 1 0 0 1 1 2 1 1 1 1 1 0 1 0 2 1 0 1 1 0 1 0 0 0 0 0 2 0 1 1 0 0 1 0 0 1 2 1 1 0 0 1 0 0 1 0 0 0 0 0 0 2 0 0 0 1 1 2 0 1 2 0 0 1 1 1 1 0 1 0 1 1 0 0 0 0 0 0 1 2 0 0 2 0 0 2 0 1 0 2 0 2 0 1 1 1 0 0 1 1 0 1 1 1 1 1 0 1 0 0 2 0 2 2 0 2 1 2 0 0 1 0 1 0 1 1 0 0 2 0 2 1 0 1 1 1 0 0 0 0 1 0 1 2 0 2 0 1 1 1 1 1 1 1 1 1 2 2 0 2 1 0 1 1 2 0 1 0 0 0 0 1 0 0 0 0 0 0 1 1 0 0 0 1 0 0 0 1 1 0 1 2 0 2 1 1 1 1 0 0 0 0 1 0 0 0 1 1 0 0 0 0 2 0 1 0 0 0 0 1 0 1 0 0 1 0 0 0 1 1 0 0 0 0 1 1 1 1 1 0 0 0 0 0 2 2 0 1 0 1 1 0 0 0 1 2 0 2 0 1 1 0 0 0 2 0 2 0 1 2 0 0 0 0 1 1 1 0 1 1 0 0 1 0 0 0 1 1 0 2 0 1 0 0 1 2 2 0 1 1 2 0 0 0 2 1 0 2 2 0 0 0 1 0 1 1 2 0 1 2 0 1 0 0 0 0 1 0 0 0 0 0 2 0 0 1 0 0 1 0 0 0 0 0 2 1 1 0 1 0 1 0 0 0 0 1 0 0 0 1 1 0 1 1 0 1 1 2 0 1 0 0 0 1 1 0 1 2 0 0 2 0 0 0 1 1 0 1 0 1 1 1 1 0 0 0 1 1 2 0 2 0 0 2 0 0 1 0 1 0 1 1 2 0 0 2 0 2 1 0 0 0 0 1 1 1 2 0 1 0 0 1 0 2 2 0 0 0 1 0 0 0 2 1 1 0 0 0 1 1 1 1 1 1 0 1 0 1 0 0 1 1 1 0 0 1 0 0 0 0 1 0 1 1 1 0 2 1 0 1 0 0 0 0 1 1 1 0 1 2 2 2 0 0 0 1 1 0 2 1 1 1 0 2 2 2 0 2 2 0 1 0 1 0 0 1 1 0 1 0 1 1 0 0 0 1 0 0 1 1 1 0 0 0 2 1 0 1 2 0 0 2 0 0 2 1 0 0 1 1 0 0 0 1 0 0 1 0 1 0 1 2 0 1 0 2 1 2 1 1 0 0 1 1 1 0 2 1 0 0 1 0 0 0 0 0 1 1 0 2 1 1 0 0 0 1 0 0 0 0 0 0 0 0 0 1 0 0 0 2 0 0 1
36 0 0 2 0 1 2 1 0 2 0 1 0 0 0 0 0 0 0 0 2 2 1 2 0 0 1 2 2 2 1 2 0 0 2 0 2 2 0 1 0 0 0 0 0 0 1 0 0 1 1 0 1 0 0 1 1 0 0 1 0 1 0 2 0 0 0 0 1 0 0 0 2 0 1 2 2 0 0 0 0 1 2 0 1 0 0 1 1 1 0 1 1 1 0 1 0 2 0 2 0 0 0 1 2 1 2 2 0 0 1 2 1 2 2 2 1 0 0 2 2 0 2 1 0 1 0 0 0 1 0 0 0 0 0 0 0 0 0 1 1 0 1 0 0 0 0 0 0 0 1 0 0 1 0 0 1 0 0 0 1 1 0 1 0 2 1 1 0 0 1 0 0 1 1 0 1 0 1 1 0 0 0 0 0 0 0 0 0 0 0 0 0 2 2 0 2 2 0 1 0 0 0 0 0 2 2 2 1 0 1 1 2 0 1 2 0 0 2 0 2 2 2 0 0 0 0 2 1 1 1 0 0 0 1 0 1 2 0 1 0 1 1 2 2 2 0 0 1 0 0 0 1 0 0 2 1 0 0 0 0 0 0 0 0 0 0 0 2 0 1 0 0 2 0 1 0 2 0 0 1 1 2 2 0 0 2 1 1 1 1 1 1 1 2 0 2 2 0 0 0 0 2 0 0 0 0 1 0 1 0 1 0 0 1 1 2 0 0 0 2 2 1 2 0 0 0 1 1 1 0 2 0 1 0 0 0 2 0 1 0 0 1 1 0 0 0 1 1 0 1 1 0 2 2 0 0 1 0 1 1 2 1 0 1 0 0 0 2 0 0 0 1 2 1 1 0 0 0 0 1 0 0 0 0 0 0 1 1 0 0 0 1 1 2 1 1 0 1 1 0 1 0 2 1 0 0 0 0 1 1 0 0 1 1 2 1 1 0 0 0 2 1 1 0 2 2 1 0 0 0 1 1 2 2 1 0 2 1 1 1 0 0 1 0 1 1 0 1 2 0 0 2 2 2 2 0 1 1 1 2 0 0 0 0 0 0 1 2 1 0 0 1 1 0 0 0 0 2 2 2 0 1 1 0 0 1 1 2 1 0 1 1 1 1 0 1 1 1 2 0 2 1 1 1 1 2 0 1 1 0 1 1 0 0 0 2 2 0 1 0 2 2 1 1 1 0 0 0 1 0 0 1 0 1 1 1 1 0 0 0 1 0 0 0 0 1 2 1 0 0 1 0 2 0 0 0 0 2 0 0 0 0 0 0 0 2 0 0 0 1 1 0 0 0 0 0 1 0 1 1 0 0 0 0 0 0 0 0 0 0 2 0 0 0 1 0 0 0 0 0 2 0 1 0 0 0 0 2 0 2 0 0 1 0 0 1 1 0 1 0 0 0 1 1 1 1 2 0 0 0 1 1 1 2 1 0 0 2 0 0 1 0 1 2 0 2 0 2 2 1 0 0 0 0 2 2 1 1 0 0 0 1 0 0 0 0 1 1 0 0 1 0 0 1 1 1 1 2 0 2 0 0 0 0 0 0 0 0 2 0 1 0 1 0 0 1 1 0 1 0 0 0 2 1 2 1 1 1 0 1 1 0 2 0 1 0 0 1 1 0 0 0 0 0 0 0 0 0 0 0 0 0 2 1 1 1 0 0 0 0 1 0 0 1 0 0 1 0 0 0 0 1 0 0 0 1 0 2 0 0 0 2 1 0 0 0 0 0 2 0 0 0 0 0 0 1 0 0 0 2 2 1 1 2 2 0 1 1 2 1 2 2 1 2 0 1 0 0 0 0 1 0 0 1 2 1 0 2 2 2 0 0 1 1 1 0 2 2 0 0 2 2 2 0 0 0 1 0 2 0 2 2 2 0 0 0 1 1 0 1 1 0 0 0 0 0 0 1 0 0 0 0 0 0 0 1 1 0 0 1 1 0 0 0 1 2 0 0 0 0 0 0 2 1 1 0 1 2 1 1 1 0 0 0 0 0 1 0 1 1 0 0 2 2 0 2 2 0 0 0 2 2 2 2 1 1 0 0 1 0 0 0 0 1 0 0 1 1 0 0 1 0 1 0 0 1 2 0 0 1 0 0 0 1 0 1 1 1 0 0 0 1 1 1 1 1 2 0 1 1 0 2 0 1 0 1 0 0 0 0 1 0 1 0 1 1 0 0 0 0 1 0 0 0 0 1 0 2 0 0 0 0 1 0 1 2 0 0 1 0 0 0 1 1 0 0 0 0 0 1 1
37 0 1 1 0 0 1 1 0 2 0 1 0 0 0 0 0 0 1 0 2 2 1 2 0 0 0 2 1 2 1 0 0 0 1 1 1 1 0 0 0 0 1 1 1 1 0 0 0 0 0 0 0 1 0 1 0 1 2 0 0 1 1 1 1 1 1 0 2 1 0 1 2 0 1 2 2 1 1 0 0 1 1 1 1 0 1 0 0 1 0 0 1 0 1 1 0 2 1 1 0 0 1 1 2 0 2 1 1 1 0 1 0 1 1 1 0 0 0 2 2 0 2 0 0 2 0 1 1 1 0 0 1 0 0 0 0 0 0 0 0 0 0 0 0 0 0 0 1 0 0 0 0 0 1 0 1 1 0 0 1 0 0 0 0 1 1 0 1 2 0 0 0 2 1 0 0 0 0 1 1 1 1 1 0 1 1 0 0 0 0 0 0 0 1 1 2 2 1 0 0 0 0 1 1 1 1 1 0 0 0 0 1 0 2 1 1 2 0 0 1 1 2 0 0 0 1 0 0 1 1 0 0 0 1 0 0 1 1 0 1 1 1 2 2 2 0 0 2 0 0 0 0 0 0 0 0 0 0 0 0 0 0 0 0 0 0 0 2 0 0 2 1 1 2 2 0 2 1 0 1 1 0 0 0 1 1 0 0 2 0 1 0 2 2 0 2 0 0 0 0 0 2 0 0 1 1 2 1 1 0 1 0 1 2 1 2 0 0 0 1 1 1 1 2 0 2 0 0 0 0 1 0 1 0 0 0 2 0 0 0 1 1 1 0 0 2 0 2 2 0 0 0 2 2 0 1 0 0 2 2 2 2 1 1 0 0 1 2 1 0 0 1 2 1 0 0 2 0 0 1 0 0 1 2 0 1 1 1 0 1 1 1 0 2 0 0 1 0 0 0 0 0 2 1 0 0 0 0 2 0 0 0 0 0 2 1 0 0 1 0 1 0 1 0 1 0 1 0 0 1 0 1 0 0 0 1 1 1 0 1 0 0 0 0 2 1 0 2 2 0 0 1 2 2 1 1 2 0 2 0 0 0 2 2 2 2 2 2 0 1 1 1 1 0 1 0 0 2 2 2 0 1 1 1 0 0 1 2 0 0 2 1 2 0 0 1 0 0 2 0 2 0 2 0 2 1 1 0 1 0 2 0 1 1 1 1 1 0 2 2 0 2 0 0 1 1 0 0 1 0 1 1 1 0 0 0 0 1 0 0 1 2 1 1 1 2 1 1 0 0 0 2 0 2 2 2 1 0 0 1 0 0 0 0 0 2 0 0 0 0 0 0 0 0 0 0 1 0 2 1 0 1 1 0 1 0 0 0 0 1 1 0 0 0 2 1 0 0 0 0 2 0 2 0 0 1 0 2 1 0 0 0 0 0 0 0 1 0 0 0 0 1 0 1 0 2 0 0 0 0 0 1 0 2 1 0 0 2 0 0 2 0 2 1 0 1 0 2 1 0 1 1 2 1 2 1 1 1 0 0 0 1 0 2 2 1 1 1 0 0 1 0 0 0 2 0 0 0 0 0 0 0 2 2 2 1 1 1 2 0 0 0 1 1 0 2 2 0 2 0 0 1 1 1 1 1 1 1 0 0 0 0 0 0 0 0 0 1 1 0 0 2 0 0 1 0 0 0 0 0 0 0 2 0 0 0 0 1 1 1 1 0 0 2 0 1 0 0 0 0 0 0 0 0 1 1 0 2 0 0 0 1 0 0 1 0 0 0 1 1 0 0 1 0 0 1 0 1 1 0 0 1 1 2 1 1 2 0 2 0 2 2 1 1 1 1 1 0 1 1 2 0 0 2 0 1 0 0 2 2 0 0 2 2 2 0 2 0 0 0 0 0 2 0 0 0 0 1 1 0 0 1 1 0 0 0 0 0 0 0 0 1 0 1 0 0 0 0 1 1 1 0 0 0 0 0 0 0 0 0 1 0 2 0 0 1 1 1 0 1 1 0 2 1 1 0 2 2 0 1 1 0 0 0 0 1 0 0 1 1 1 0 2 2 0 2 1 0 0 0 1 1 1 1 1 1 1 0 0 1 0 0 0 1 1 0 1 2 1 0 1 0 1 1 0 2 1 0 0 2 1 0 1 0 0 0 1 1 0 0 0 2 1 0 0 0 0 0 0 2 0 2 0 0 0 0 0 2 2 0 0 1 0 1 0 0 0 0 0 0 0 1 0 1 1 0 0 2 1 1 0 0 2 0 0 2 0 0 1 0 1 1 0 1 0 0 0 0 0 1 1
38 0 2 1 1 0 1 1 0 1 1 1 1 2 1 1 0 1 0 1 1 2 0 0 0 0 0 2 2 2 2 0 1 1 0 0 1 1 0 0 1 1 0 0 0 0 1 0 2 0 0 0 0 2 0 2 0 0 1 0 1 2 0 1 1 1 0 0 1 1 1 1 1 0 1 2 2 1 1 1 0 1 2 1 1 0 1 0 2 2 0 1 0 2 0 2 1 1 0 2 0 0 0 0 2 1 2 2 1 1 0 1 1 1 1 1 1 0 1 1 1 0 2 1 0 1 0 1 1 1 0 0 1 0 0 0 0 0 0 0 1 0 0 0 0 1 0 0 0 0 0 0 0 0 0 0 2 1 0 0 1 0 1 0 0 0 0 0 2 2 0 0 0 1 2 0 1 0 1 2 1 2 2 2 0 2 2 0 0 0 0 0 0 2 2 0 1 2 0 0 0 0 1 0 0 1 1 0 1 0 0 0 2 0 2 2 0 0 2 0 0 0 1 0 0 0 0 2 0 2 0 0 0 0 2 0 1 2 0 0 0 1 1 2 2 2 0 0 1 0 0 0 0 1 0 1 1 0 0 0 0 0 0 0 1 1 0 1 1 0 0 1 0 1 0 0 0 2 1 1 0 1 2 2 0 0 2 1 0 2 0 0 0 1 2 0 2 0 0 0 0 0 0 2 0 0 0 2 1 2 0 2 0 2 1 1 1 0 1 1 1 1 1 2 1 0 1 1 0 1 0 2 0 1 0 0 0 1 0 0 0 0 2 0 0 0 2 0 2 2 0 0 0 2 2 0 1 2 0 1 1 1 1 1 1 0 0 0 0 0 2 2 0 2 1 1 0 2 0 0 0 1 1 1 1 0 0 0 0 0 0 0 1 0 2 1 1 2 0 0 0 0 0 2 2 0 0 0 0 1 1 0 0 0 0 1 1 0 1 0 0 1 1 0 1 2 1 1 0 0 0 1 0 1 0 0 1 1 1 1 2 0 1 1 1 2 2 2 2 2 0 0 1 2 2 1 1 2 2 1 1 0 0 0 0 0 0 2 2 1 1 1 0 0 1 0 1 1 1 0 2 0 1 1 0 1 0 0 1 0 1 0 2 1 0 0 0 1 1 2 0 2 1 1 1 2 1 1 0 1 0 0 0 0 0 0 0 2 1 2 2 0 1 0 0 0 0 1 0 1 0 1 0 0 0 1 1 0 1 1 1 1 1 0 0 2 0 0 2 0 1 1 0 2 1 0 0 1 0 0 1 0 1 0 1 1 1 1 1 1 0 1 1 0 1 0 0 0 0 2 1 0 0 0 0 0 0 2 0 0 0 0 1 0 0 0 1 1 1 1 0 1 0 1 1 0 0 1 1 1 0 0 0 0 0 0 0 0 0 0 0 0 1 1 1 0 1 1 0 0 1 1 0 1 1 0 0 1 2 0 1 0 0 1 2 0 1 0 1 1 0 1 0 0 0 2 0 0 1 0 0 0 2 0 1 1 0 0 1 1 1 1 0 0 0 2 1 0 1 0 1 1 0 2 2 2 2 0 0 1 0 0 1 1 0 1 1 2 0 2 1 0 1 1 2 1 1 2 1 0 1 0 0 0 0 1 0 2 2 2 0 0 1 0 0 1 0 0 1 0 0 0 0 2 2 2 1 0 1 1 1 1 0 0 0 0 0 1 0 1 0 1 1 0 0 1 1 0 1 0 0 0 1 1 0 1 1 1 0 1 1 0 0 1 0 0 1 0 0 0 0 1 1 0 2 2 0 2 1 2 0 1 2 0 1 1 0 1 0 2 1 1 0 0 0 1 1 0 1 1 1 0 2 0 0 2 0 2 2 0 2 1 0 2 0 1 0 1 1 0 0 1 0 1 1 0 0 0 2 0 1 0 0 0 0 0 0 0 0 0 2 2 0 0 0 0 0 0 0 0 0 1 0 0 0 0 1 0 2 0 0 0 1 1 1 1 0 1 2 2 2 0 0 0 1 1 0 1 0 2 2 0 0 1 2 1 1 2 0 0 0 1 1 1 2 0 1 1 0 2 0 0 0 0 0 0 0 1 2 1 0 1 0 2 0 0 1 0 0 0 2 0 0 1 0 0 0 0 1 1 0 0 2 0 0 0 0 0 1 0 2 0 1 0 2 0 2 1 2 1 0 0 1 0 1 1 0 1 2 1 1 0 0 0 1 0 2 2 0 0 0 2 0 2 0 0 1 0 0 2 0 0 0 1 1 0 1 0 1 0 0 0
39 0 2 0 1 0 1 0 0 2 0 1 1 2 0 0 0 0 2 2 0 0 0 2 0 0 0 2 2 2 2 0 1 1 2 1 2 1 0 1 1 1 1 1 0 1 1 0 0 0 0 0 0 0 2 2 0 0 0 2 0 1 0 0 1 1 1 1 2 0 0 1 2 1 2 2 2 0 0 0 0 0 2 0 1 0 0 0 2 2 0 1 0 1 0 2 2 1 0 1 1 0 1 0 2 0 2 2 0 0 1 1 0 0 1 1 1 0 0 2 2 0 2 2 0 0 0 1 1 1 1 0 0 0 0 0 0 0 0 1 1 0 0 0 0 0 1 0 2 2 1 0 0 0 1 1 0 0 1 1 1 1 0 2 0 1 0 1 1 1 1 2 0 1 2 0 1 0 0 0 0 0 0 1 1 0 0 0 0 0 0 0 0 1 2 0 2 2 0 0 0 2 0 0 0 1 1 1 2 0 1 0 1 0 2 2 0 0 1 1 0 0 1 1 1 0 0 0 0 0 0 0 0 0 1 0 0 1 0 0 0 0 1 1 2 2 1 0 2 0 0 0 1 0 1 2 1 1 0 0 0 0 0 0 0 0 1 0 0 0 2 1 0 1 0 0 0 2 1 1 0 1 0 0 0 0 0 1 0 2 0 1 2 2 2 0 2 0 0 0 1 0 2 0 0 1 1 1 0 1 0 1 0 1 0 0 2 1 1 0 1 1 0 1 1 0 2 1 1 1 0 1 0 0 0 1 1 1 1 2 1 1 1 0 0 0 1 0 2 0 0 0 0 2 2 0 1 1 0 0 0 0 1 0 1 1 0 1 1 0 1 1 1 2 2 0 0 1 0 0 0 2 0 0 2 0 0 0 0 0 0 0 1 1 2 1 1 1 1 1 0 0 1 0 0 1 2 2 1 1 0 0 0 0 0 1 1 0 0 0 0 1 0 1 0 1 1 1 0 0 1 0 0 1 0 0 0 1 2 0 1 0 0 1 1 0 1 0 2 0 0 0 0 0 0 0 0 2 1 2 0 0 1 0 0 0 0 1 1 0 0 1 1 1 2 0 1 0 0 0 0 0 2 2 1 0 1 1 1 0 1 1 0 2 2 0 2 1 1 2 0 2 1 1 1 1 1 0 0 0 0 2 0 1 1 0 0 2 0 1 0 1 1 0 0 2 1 1 0 1 1 0 0 0 0 1 0 1 2 2 1 1 1 1 1 1 0 0 2 0 1 1 0 2 0 0 0 1 0 0 1 0 0 0 0 0 2 0 0 0 0 0 1 0 0 0 1 1 0 2 2 0 1 1 0 1 0 0 0 0 0 1 0 1 1 1 1 0 0 0 0 2 0 2 0 0 1 0 2 1 1 0 0 0 0 0 0 0 0 1 0 0 0 0 0 0 2 2 0 0 1 0 1 1 2 1 1 0 1 1 1 0 0 1 2 0 2 0 1 1 1 1 0 0 0 2 0 0 0 1 1 0 1 1 0 1 2 1 0 1 1 1 1 0 0 2 0 1 2 0 1 0 0 1 2 2 1 2 0 0 2 0 0 0 0 0 0 2 0 0 0 0 0 1 1 2 1 2 2 0 0 0 0 1 0 1 0 0 1 1 0 0 0 0 0 0 0 0 2 0 2 2 0 2 1 1 1 1 0 1 0 1 0 0 1 0 1 0 0 0 0 0 1 0 1 1 0 0 2 0 0 0 2 1 0 0 0 0 0 2 0 0 0 2 2 0 1 0 1 1 1 1 1 1 1 1 1 2 1 2 0 2 2 0 1 1 1 1 0 1 0 1 0 0 2 0 1 0 1 2 1 0 1 0 0 2 1 1 2 1 1 2 2 2 1 0 0 1 1 0 0 1 0 0 0 1 0 0 0 0 0 0 2 0 2 0 1 0 1 1 0 0 0 0 0 0 0 0 1 0 2 2 1 0 0 0 0 0 2 0 0 0 1 1 1 1 0 0 1 1 2 0 1 1 1 1 0 1 0 2 2 0 0 1 1 0 1 2 0 0 0 1 2 2 2 1 0 0 0 1 1 0 0 0 0 0 0 1 1 1 0 0 0 1 0 0 0 0 0 0 2 0 0 1 0 0 0 0 1 0 1 0 2 1 0 0 1 0 0 0 2 0 2 0 0 1 1 0 0 0 0 1 1 0 1 0 1 0 0 0 0 0 0 0 0 1 0 2 0 0 0 2 0 1 0 0 1 0 0 2 0 0 0 0 0 0 1 0 1 0 0 0
40 0 1 1 0 0 0 1 0 2 0 0 0 1 0 0 0 0 2 1 0 1 0 1 0 1 0 1 2 2 2 0 0 2 0 0 1 1 0 2 0 0 2 2 0 1 0 0 1 0 0 0 1 0 2 1 1 1 0 0 0 0 0 0 1 1 0 1 2 1 1 1 1 0 2 1 2 0 0 0 0 1 2 0 2 0 0 0 2 2 0 1 2 2 1 2 0 2 1 2 0 0 0 2 2 0 2 1 1 0 1 2 1 2 2 2 1 1 1 0 0 0 1 0 1 0 0 1 1 1 0 0 0 0 0 0 0 0 0 0 1 0 0 0 0 0 1 0 1 1 1 0 0 0 1 0 0 1 0 0 1 0 0 0 0 2 1 0 2 2 0 0 0 0 2 0 1 0 0 0 0 0 1 1 0 1 2 0 0 0 0 0 0 2 2 0 2 1 0 0 0 0 0 2 0 0 2 0 1 0 1 0 1 0 1 2 2 1 2 0 1 1 1 0 1 0 1 0 0 0 0 0 0 0 2 0 0 2 0 2 0 0 2 1 1 1 0 0 0 0 0 0 0 0 0 2 1 1 0 0 0 0 0 0 0 0 0 0 2 0 0 1 1 1 2 2 0 1 2 0 1 0 1 1 0 1 0 2 0 2 0 1 0 2 2 1 2 1 0 0 0 0 2 0 0 0 1 1 0 1 0 1 0 2 0 0 2 0 1 1 1 1 1 0 1 0 1 1 1 0 0 0 0 2 0 0 0 1 0 1 1 1 1 0 0 0 1 0 2 0 0 0 0 2 2 0 1 0 0 1 1 1 0 0 0 0 0 1 2 0 0 0 0 2 0 0 0 2 0 0 0 2 0 0 0 1 0 0 0 0 0 0 1 0 2 1 1 0 1 1 0 0 0 2 1 0 0 0 0 1 1 1 1 0 1 2 1 0 0 1 0 1 1 1 1 2 2 0 0 1 0 0 1 1 1 0 0 1 0 0 1 0 0 0 0 2 2 0 1 2 0 0 0 1 1 1 0 2 2 2 1 0 0 0 0 0 0 1 1 1 1 2 0 0 2 0 1 0 1 0 2 0 1 1 0 1 0 0 2 0 0 1 1 1 1 0 1 1 1 1 1 2 1 1 1 1 1 1 0 1 0 1 0 1 1 0 1 2 0 2 1 0 2 0 0 1 1 2 0 1 1 0 1 0 1 1 0 1 1 1 1 1 1 1 1 1 1 1 1 0 0 0 0 2 2 0 0 1 0 0 1 0 0 2 0 0 2 0 0 0 0 0 1 0 1 0 1 2 1 2 2 0 1 1 0 0 0 1 0 0 0 0 0 0 1 0 0 1 1 1 0 1 0 2 0 0 2 0 0 1 1 0 0 2 1 1 1 1 1 0 0 0 1 1 1 0 1 2 0 0 1 0 0 2 1 1 0 0 2 0 1 1 0 2 2 0 1 1 1 1 1 1 1 2 1 2 1 0 0 1 1 0 2 0 2 2 0 0 1 1 1 2 0 0 1 0 2 1 2 0 1 1 1 2 1 1 0 1 0 1 0 1 0 1 1 1 2 2 0 2 1 1 0 0 0 2 0 1 1 0 0 0 0 1 0 1 0 1 0 0 0 0 0 0 0 0 1 0 1 0 1 1 0 2 0 0 2 0 2 2 1 2 1 1 2 0 1 1 0 0 0 0 1 1 0 0 0 0 1 0 0 0 1 0 0 1 0 0 0 1 1 0 0 1 1 0 0 0 2 2 2 2 0 1 1 2 0 1 1 2 1 1 2 2 2 0 1 1 0 0 0 2 0 0 2 1 1 0 1 2 1 0 1 1 1 2 0 2 2 0 2 2 2 1 0 0 0 1 1 1 1 1 0 1 0 1 0 1 1 0 1 1 1 0 1 0 0 0 0 0 2 2 0 0 0 0 0 0 0 1 0 1 0 0 0 1 1 0 0 0 0 0 1 1 1 1 0 1 2 1 1 1 0 0 0 0 0 2 0 1 1 0 1 1 2 1 1 2 0 0 0 2 1 1 2 2 1 0 0 1 0 0 0 0 1 0 0 1 1 1 0 1 0 2 0 1 1 1 0 0 1 0 1 2 1 0 1 0 1 1 0 0 1 1 0 0 1 1 0 0 2 0 2 0 1 0 1 0 0 0 0 0 0 0 2 0 1 0 1 1 0 0 0 0 0 1 1 1 1 0 1 2 0 1 0 1 2 0 0 0 1 0 1 0 1 0 0 0 2 0 0 1
41 0 1 2 1 0 1 1 0 1 0 0 0 1 0 0 0 0 0 0 2 2 0 2 0 1 2 1 1 2 0 1 0 1 2 1 1 1 0 0 2 2 0 1 0 1 1 0 0 2 2 0 0 0 0 1 0 0 2 0 0 0 0 0 0 0 1 2 0 0 0 0 2 0 2 2 2 2 2 0 2 2 2 0 0 0 2 0 0 2 0 0 0 0 1 2 0 1 0 0 0 0 0 2 2 0 2 2 0 0 1 1 1 1 1 1 1 0 1 1 1 0 2 2 0 1 0 0 0 0 1 0 0 0 0 0 0 0 0 0 0 0 0 1 0 0 0 0 0 0 1 0 1 0 1 0 0 0 0 0 1 1 0 2 0 0 0 0 0 2 0 0 1 2 2 0 0 1 0 1 1 1 0 1 1 0 0 1 1 0 0 0 0 0 1 0 1 2 0 0 0 1 0 0 0 2 2 1 0 0 1 0 0 0 2 2 0 1 1 0 1 1 2 0 0 1 1 1 0 1 1 1 0 1 1 1 0 2 0 0 1 1 1 1 1 1 0 0 2 0 0 0 1 1 0 1 1 0 0 0 0 0 2 2 0 0 0 0 2 2 0 2 0 1 0 0 0 1 1 0 0 0 1 1 0 0 2 2 1 2 0 0 1 2 1 0 1 1 0 1 2 2 2 0 2 0 0 1 1 1 0 0 0 1 2 1 2 0 1 1 1 1 1 2 1 0 0 1 2 0 0 1 0 1 0 0 0 1 0 0 0 1 2 0 0 0 1 0 2 1 0 0 1 2 0 0 1 1 0 2 2 2 2 1 2 0 0 2 2 0 0 0 1 2 1 0 0 1 0 0 1 1 0 0 1 0 0 0 0 0 0 0 1 0 1 1 2 0 1 1 0 0 1 0 0 0 1 2 0 2 0 0 0 0 0 1 1 0 0 0 0 1 1 0 0 2 1 1 0 0 1 0 0 1 1 0 0 1 0 0 2 0 0 0 0 0 0 0 0 1 0 0 0 0 0 0 0 2 1 2 0 0 0 1 1 1 1 1 2 0 0 1 1 1 1 0 1 0 2 2 2 2 1 1 1 0 0 0 2 0 0 2 1 1 0 0 1 1 1 1 1 1 1 1 1 1 1 0 0 0 0 2 0 0 0 0 0 2 0 0 1 1 1 1 1 0 0 1 0 1 2 1 1 1 1 0 1 0 2 2 2 2 1 1 0 1 1 2 1 0 0 0 0 2 0 0 0 2 0 0 0 0 0 0 0 0 1 0 0 0 1 2 2 0 0 0 2 1 0 1 1 0 1 1 0 0 0 0 0 0 2 1 0 0 0 0 2 1 1 1 1 1 0 2 0 0 2 1 2 0 1 0 0 0 0 0 0 1 0 0 0 0 0 0 0 1 1 1 0 0 0 0 0 2 1 1 0 0 1 1 0 0 0 1 2 0 2 0 0 0 0 2 0 1 0 2 1 0 2 0 0 0 1 2 0 0 2 0 0 1 1 0 0 1 1 2 0 1 2 0 1 0 0 1 1 1 2 2 1 1 0 1 0 2 2 0 2 1 0 0 0 0 1 0 2 0 2 2 2 0 0 0 0 1 0 1 0 2 0 0 0 1 0 0 0 0 0 0 0 0 0 0 1 1 1 1 1 0 1 1 0 1 0 0 0 1 0 1 0 0 0 0 0 0 0 0 1 0 2 0 0 0 0 1 0 1 1 0 0 2 0 0 0 1 1 0 1 0 0 0 1 1 1 0 1 0 1 2 0 2 0 1 2 0 0 1 0 0 0 1 1 2 0 0 1 0 1 0 2 2 2 0 0 2 1 2 0 2 1 1 1 2 2 2 0 0 0 1 2 0 0 0 0 1 0 0 0 0 1 0 1 0 0 0 0 0 0 0 0 1 1 1 0 0 0 0 0 1 0 0 1 1 0 0 0 0 0 0 1 0 0 0 1 1 2 1 0 0 1 1 2 0 0 0 0 0 0 2 0 1 1 0 0 1 2 1 1 2 0 0 0 0 0 0 2 0 2 2 0 2 0 0 0 0 2 2 0 2 1 1 0 1 1 1 0 0 1 2 0 1 2 0 0 1 0 0 0 2 2 0 0 0 1 1 1 0 0 0 1 0 2 0 1 0 2 1 2 1 1 0 0 1 1 1 0 2 1 0 2 2 0 0 0 0 1 1 1 1 0 0 0 2 0 0 0 0 1 0 1 0 0 0 0 1 0 0 0 0 1 0 0 0
42 0 1 1 0 0 1 0 0 2 0 0 0 2 1 1 0 0 1 0 2 2 1 2 0 0 1 2 2 2 1 0 1 1 2 1 2 0 0 0 2 2 0 0 0 0 0 0 0 1 1 0 0 0 0 1 0 0 0 1 0 1 1 0 0 0 0 1 2 0 0 2 2 1 2 2 2 1 1 0 1 1 2 0 1 0 0 1 2 2 1 1 2 1 0 1 0 0 0 0 0 0 1 0 2 1 2 1 1 0 0 2 1 2 2 2 1 0 2 0 0 0 2 0 0 2 0 0 0 0 0 1 0 0 1 1 0 0 0 0 1 0 0 0 0 0 0 0 0 0 0 0 1 1 0 0 0 1 0 0 0 1 0 1 2 1 1 2 1 1 1 1 1 1 0 0 0 0 0 1 1 1 1 1 0 1 2 2 0 0 0 2 1 0 1 1 2 1 0 0 0 1 0 1 1 1 1 1 0 0 1 0 1 0 1 2 0 1 1 0 1 1 2 0 0 1 0 1 0 1 0 0 0 0 1 0 0 2 1 1 1 1 1 2 2 2 0 0 2 0 0 0 0 0 0 1 1 0 0 0 0 0 1 1 0 0 0 1 1 0 0 1 0 2 0 1 0 2 2 2 0 0 1 1 0 1 1 2 0 2 0 0 0 1 2 0 2 1 0 1 1 0 2 0 2 0 0 1 0 1 1 1 0 1 2 1 1 0 0 0 1 1 0 2 2 0 2 1 0 0 0 2 0 2 0 0 0 2 1 1 1 1 2 0 0 0 1 0 1 1 0 0 0 2 1 0 1 0 0 2 2 2 0 0 0 1 0 2 2 0 0 0 1 1 0 2 0 2 1 0 0 1 1 1 0 0 0 0 0 0 0 0 1 0 1 0 0 1 0 0 0 0 1 1 0 1 1 0 0 0 2 0 0 0 0 1 1 0 1 0 0 1 1 0 2 2 2 1 0 0 1 0 1 1 1 0 0 2 1 1 0 0 0 0 1 1 1 0 2 0 0 0 2 2 2 2 0 2 0 2 0 0 0 2 2 2 2 1 1 0 0 1 0 0 0 1 0 0 2 0 0 0 1 1 1 0 0 0 1 0 1 1 1 0 0 0 0 2 2 1 1 1 2 0 2 0 2 1 0 0 0 2 1 1 1 0 0 1 0 1 1 1 2 0 0 1 1 0 1 2 0 1 0 0 0 0 2 0 1 1 0 1 2 2 2 2 1 1 1 1 0 1 1 2 1 1 0 0 0 0 2 0 1 0 1 1 1 0 0 1 0 0 1 0 1 0 1 2 0 1 2 0 2 1 1 0 1 0 1 1 1 0 1 0 0 0 0 0 1 1 1 1 1 0 1 1 0 0 0 1 0 0 0 1 0 0 0 0 0 0 0 0 0 2 2 0 2 1 0 0 0 0 1 2 1 0 0 1 2 0 2 0 0 0 2 0 2 0 1 1 0 2 0 0 0 1 2 1 1 0 0 0 2 0 2 2 0 1 0 0 0 1 0 1 1 2 0 1 2 0 1 0 0 2 2 2 2 1 1 1 0 0 0 0 0 0 0 1 0 1 0 1 0 0 1 1 2 2 2 0 0 0 0 0 0 1 0 1 1 1 0 0 0 0 0 0 0 1 0 0 0 0 0 2 1 1 0 0 0 0 1 1 1 1 2 0 1 0 0 0 0 0 0 0 0 0 1 0 2 0 0 0 0 0 0 2 0 1 0 1 1 0 1 2 2 0 1 0 1 1 2 2 1 1 2 2 0 2 1 2 0 2 2 0 0 1 0 1 0 0 0 0 0 0 2 0 1 0 2 2 0 0 1 1 0 1 0 2 1 0 2 1 0 2 0 0 0 1 1 1 0 0 1 2 0 0 0 0 0 1 0 0 1 0 1 0 1 0 0 0 2 2 0 0 0 1 0 0 0 0 2 2 0 0 0 0 0 0 2 0 0 0 1 1 1 2 0 1 2 2 2 0 1 1 1 1 0 2 0 1 1 1 1 0 2 0 2 2 1 0 2 0 1 1 1 2 0 0 0 2 0 0 0 0 1 2 0 2 2 2 0 0 0 0 0 0 1 1 0 1 2 0 0 1 0 0 0 1 2 1 0 0 1 0 0 1 0 0 2 0 2 0 2 0 1 0 1 0 0 0 0 0 1 0 1 1 2 1 1 1 0 0 0 0 0 2 0 2 0 0 0 2 0 1 0 0 1 0 0 0 0 1 0 0 1 0 0 0 1 1 0 0
43 0 2 1 2 0 2 1 1 2 0 0 0 1 0 0 0 0 1 0 1 1 0 1 0 1 2 1 2 2 1 2 1 1 1 0 2 2 1 1 1 0 0 1 0 1 0 0 1 0 0 0 0 0 1 1 1 0 0 2 0 1 0 1 0 0 1 1 0 0 0 1 1 0 1 1 1 1 1 0 1 2 1 1 1 0 1 0 2 2 0 1 0 1 0 0 0 0 0 0 0 0 0 0 2 2 2 2 0 0 0 0 0 2 2 2 0 0 0 2 2 0 2 0 0 0 0 0 0 0 1 1 0 0 0 0 1 0 0 0 0 0 0 0 0 0 2 0 0 0 0 0 0 0 1 0 1 1 0 0 1 0 0 0 1 1 0 2 0 0 2 2 0 2 2 0 0 0 0 1 1 2 0 0 0 0 0 1 0 0 0 0 0 1 1 1 1 1 0 0 0 1 0 2 2 0 0 2 0 0 0 0 2 0 2 2 0 1 0 0 1 1 2 0 0 1 1 0 0 0 0 0 0 0 1 0 0 2 1 1 0 0 2 1 2 2 1 0 1 0 0 0 0 0 0 2 1 1 1 1 0 1 0 0 0 0 1 0 2 1 1 2 0 2 1 2 1 2 2 1 0 0 0 0 0 1 2 1 1 2 0 0 1 2 2 1 1 0 0 0 0 0 1 1 0 0 1 0 1 1 0 0 0 1 0 0 2 0 1 1 1 1 0 2 1 0 1 1 1 1 0 1 0 1 0 0 0 1 0 1 1 1 2 0 0 0 1 1 2 0 1 1 0 2 1 0 1 2 0 0 0 0 0 0 0 0 0 2 2 0 0 0 0 2 0 0 0 1 1 0 1 1 0 2 0 0 0 0 0 1 0 0 1 0 1 0 2 1 0 0 0 0 1 0 0 0 1 1 0 2 0 0 0 0 0 1 1 1 0 0 1 2 1 1 0 2 1 1 0 0 1 0 0 1 1 1 0 1 1 1 2 0 0 1 0 2 1 0 1 0 0 1 0 0 0 0 0 0 0 0 2 0 0 0 0 1 0 1 2 1 2 2 0 0 1 0 1 0 2 1 2 0 0 0 0 0 0 0 2 0 0 2 0 2 1 0 1 1 1 2 0 2 2 0 2 1 2 1 0 1 0 1 0 1 1 0 0 2 0 0 0 2 2 2 2 0 0 1 0 1 1 1 1 0 1 0 1 1 1 1 2 2 1 1 1 2 2 1 1 0 1 1 0 2 0 0 0 0 0 0 1 0 1 1 0 0 2 1 1 0 1 0 0 0 0 0 0 2 0 2 2 0 0 0 0 0 0 0 0 0 0 0 2 0 1 2 0 0 0 0 0 2 0 1 0 1 1 0 0 1 0 0 0 0 0 0 0 1 1 0 0 0 0 0 0 1 2 1 0 0 0 0 0 1 1 0 1 1 1 1 0 1 0 1 1 0 0 0 1 1 1 2 0 0 0 1 2 0 1 0 0 0 1 0 0 1 0 1 1 0 0 1 1 0 0 1 1 0 1 0 0 1 0 1 1 1 0 1 0 1 0 0 1 2 0 0 2 1 0 1 2 0 0 0 1 1 1 2 2 0 0 0 0 0 1 0 0 1 2 2 0 0 2 0 0 1 0 0 0 0 0 0 0 2 0 0 0 1 1 2 0 2 0 0 0 0 0 1 0 0 0 0 0 0 0 0 1 0 1 0 0 0 0 1 0 1 1 0 0 1 1 0 1 1 1 0 2 0 1 1 2 2 0 0 1 2 0 2 2 2 0 2 1 1 1 0 0 1 0 1 0 0 0 0 1 0 0 0 1 2 1 0 0 1 1 2 1 2 1 1 1 2 1 1 0 0 0 1 2 0 2 2 1 1 0 1 0 1 0 0 0 0 0 0 0 0 0 0 0 0 2 2 0 0 0 0 1 1 0 0 1 1 0 0 0 0 1 0 2 1 0 0 2 0 2 2 0 1 1 0 1 0 0 0 0 0 0 1 0 2 1 0 2 1 1 0 1 2 0 0 0 2 0 0 1 2 0 1 0 1 0 0 0 0 0 1 0 0 1 0 1 0 0 2 0 0 0 1 0 0 2 0 0 2 0 0 0 1 2 1 0 0 0 2 1 1 1 0 0 1 2 0 2 0 1 0 1 0 0 0 0 1 1 0 2 0 0 1 1 0 1 0 0 0 0 0 2 1 1 0 0 1 0 1 0 1 1 0 0 0 0 0 0 0 0 0 1 0 1 0 0 0
44 0 0 2 0 1 2 2 0 0 0 2 0 0 0 0 0 0 1 1 1 2 0 1 0 0 1 1 1 1 0 1 0 1 0 0 1 2 1 1 0 0 0 1 0 1 1 0 0 0 0 0 0 0 0 2 0 1 1 1 0 0 0 1 1 1 1 0 1 1 1 1 1 0 1 2 2 2 2 1 1 2 2 0 1 0 0 1 2 2 1 1 1 1 0 1 0 1 0 1 1 0 0 1 2 1 2 2 0 0 0 0 0 1 1 1 0 0 0 2 2 0 2 0 0 2 0 0 0 0 0 0 0 0 0 0 0 0 0 0 0 0 0 0 0 0 0 0 0 0 1 0 0 1 1 0 0 0 0 0 1 0 0 1 1 2 1 1 1 1 1 0 1 1 0 0 0 1 0 1 1 1 0 0 0 0 1 1 0 0 0 1 0 2 2 0 1 2 0 1 0 1 1 2 2 1 1 0 1 0 0 0 2 0 2 2 0 0 1 2 0 0 1 1 0 0 0 2 1 1 1 0 0 0 2 0 0 2 0 1 0 0 2 2 2 2 0 0 1 0 0 0 0 1 0 0 0 1 1 1 0 1 0 0 1 1 0 0 1 0 0 1 1 0 0 0 0 2 0 0 0 1 0 0 0 2 0 1 0 2 0 0 0 2 2 0 2 2 0 1 1 0 2 0 0 0 0 1 2 2 0 0 0 1 1 0 1 0 1 0 1 1 0 2 1 0 0 1 0 0 0 2 1 2 0 0 0 0 0 0 0 0 2 0 0 0 1 0 1 0 0 0 0 2 2 0 1 0 0 2 2 2 2 0 2 0 0 2 2 0 0 0 1 1 1 0 0 2 0 0 1 1 0 1 0 0 0 0 0 1 0 0 0 0 2 0 0 0 1 1 0 2 2 1 0 0 0 0 0 1 1 1 0 0 0 1 1 1 0 0 0 2 0 1 1 2 1 0 0 0 0 0 0 0 0 0 1 0 0 0 2 0 1 1 0 2 2 1 1 2 0 0 0 1 0 0 0 1 1 1 1 0 0 0 0 0 0 1 1 1 1 2 0 0 2 0 1 1 1 0 1 0 0 0 0 0 0 0 2 0 1 1 1 0 1 0 1 1 1 1 1 1 1 1 1 1 1 0 1 1 0 1 0 1 1 1 0 1 0 1 1 0 2 0 0 1 1 1 0 1 1 1 1 0 0 0 0 0 1 1 0 0 1 1 0 2 1 0 2 0 1 1 0 2 1 0 0 1 0 1 0 0 0 0 0 0 1 1 1 0 1 1 1 0 0 1 2 1 0 1 1 0 2 0 2 0 2 0 0 0 0 0 1 0 0 1 0 1 1 0 0 2 0 0 0 0 1 0 1 2 2 2 0 2 1 1 1 2 1 0 0 0 0 0 0 0 2 1 0 0 0 0 0 0 1 0 1 1 2 0 1 1 0 1 1 0 0 0 1 1 0 1 0 0 0 2 1 0 2 0 0 0 1 0 1 2 1 1 0 1 1 0 0 1 1 2 0 1 2 0 1 0 0 1 2 1 2 2 0 0 0 2 1 2 0 1 2 2 0 1 0 0 0 1 1 2 0 2 2 0 1 1 0 0 0 1 0 1 1 1 0 0 0 0 0 1 1 0 1 0 1 1 0 2 0 0 1 1 0 1 0 1 0 0 1 1 1 1 0 1 1 1 0 0 0 0 1 0 0 0 0 0 2 1 0 0 2 0 0 2 0 0 1 1 0 0 2 0 1 1 1 1 0 1 2 2 0 2 2 2 0 2 2 1 2 0 0 1 0 0 0 2 0 0 2 0 1 0 2 2 2 0 0 1 1 1 1 2 1 0 2 1 0 2 0 0 0 1 1 0 0 1 1 1 0 1 0 1 0 1 0 1 1 1 1 1 1 0 0 0 0 0 0 0 0 0 0 0 0 0 0 1 1 0 0 2 2 0 1 0 0 0 1 1 1 1 0 2 2 1 2 0 1 1 2 2 0 2 0 2 2 0 1 1 1 0 1 1 0 0 0 1 1 1 2 1 1 1 0 1 0 0 0 0 0 0 0 1 1 1 0 0 0 1 0 0 2 1 0 0 2 0 0 0 0 0 1 2 2 0 0 0 2 1 1 0 0 0 0 0 2 0 1 0 2 0 2 0 0 0 0 0 1 0 2 0 0 0 2 2 0 0 0 0 0 1 1 0 2 0 0 0 0 1 0 0 1 0 0 0 0 0 0 0 0 0 0 0 1 0 1 1
45 0 1 1 0 0 2 2 1 1 0 0 0 0 0 0 0 0 1 1 1 1 0 2 0 0 1 1 1 2 0 1 1 1 2 0 2 1 0 0 2 2 2 2 0 0 0 0 1 0 0 0 1 0 0 1 1 0 2 0 1 1 1 0 0 0 1 1 1 0 0 0 2 0 2 2 2 1 1 1 0 2 2 0 2 0 1 2 2 2 0 1 2 1 0 2 2 0 0 1 0 0 0 1 2 1 2 2 0 0 0 0 1 2 2 2 2 0 0 1 1 0 2 1 0 1 0 1 1 2 0 1 0 0 0 0 0 0 0 0 1 0 0 0 0 0 1 0 0 0 0 0 0 0 0 1 1 1 0 0 0 0 2 0 1 2 1 0 1 2 0 0 1 2 2 1 0 0 0 0 0 1 1 1 0 1 1 1 0 0 0 1 0 1 1 0 0 2 0 0 0 0 0 1 1 1 1 0 1 0 0 0 2 0 2 2 0 1 0 0 1 1 1 0 0 0 1 1 0 0 0 0 1 1 0 0 0 2 0 1 0 1 2 2 2 2 0 0 1 0 0 0 0 0 0 2 2 0 0 0 1 0 1 0 0 0 1 0 2 1 1 0 1 1 0 0 0 2 2 1 0 0 0 0 0 1 1 1 1 2 0 1 0 2 2 0 2 1 0 1 0 1 2 0 1 0 0 2 0 0 0 1 0 1 1 0 2 0 0 0 1 1 1 1 1 0 1 1 0 0 0 0 0 1 0 0 0 2 1 1 0 1 2 1 0 0 1 0 1 0 1 1 0 2 1 0 2 1 0 2 2 2 1 1 0 0 0 1 1 0 1 1 1 2 2 0 0 2 1 0 0 1 0 0 1 0 0 0 0 0 0 0 0 0 1 1 1 1 1 1 1 1 1 0 0 0 1 0 0 1 1 0 0 0 0 0 0 1 0 0 0 1 0 1 2 1 0 0 0 2 0 0 0 0 1 1 0 1 0 0 1 0 0 1 0 0 0 0 2 1 0 1 2 2 2 2 0 2 2 2 1 0 1 1 0 2 2 2 2 0 0 0 1 1 1 1 0 1 2 0 0 1 1 1 1 0 0 0 1 0 1 1 0 2 1 0 2 0 0 2 0 2 1 1 1 1 1 1 0 2 0 0 0 1 1 0 0 2 0 0 0 2 2 0 0 0 0 0 1 2 0 1 1 1 1 0 1 1 1 1 0 1 2 1 1 2 2 2 0 0 0 0 1 2 1 1 0 0 0 0 2 0 1 0 1 1 1 1 1 0 0 1 1 0 1 0 1 1 0 1 2 0 0 0 0 0 0 1 1 1 0 0 1 0 1 0 0 1 1 2 0 0 0 0 1 1 1 0 1 1 0 0 0 1 1 1 1 0 0 0 0 0 1 1 1 0 1 2 0 0 0 0 0 2 1 0 0 1 2 0 1 0 0 1 2 0 1 0 0 1 0 2 1 2 1 2 1 1 2 0 0 0 1 0 2 2 2 1 0 1 0 0 0 1 1 1 1 1 1 1 2 0 1 1 1 0 2 1 1 2 0 1 1 2 0 0 2 1 0 0 0 0 0 1 1 2 0 2 2 1 1 1 0 0 1 0 0 1 0 0 0 0 0 0 0 1 0 0 0 0 0 0 0 2 1 1 0 0 2 2 1 2 1 1 1 0 0 1 0 1 1 1 0 0 0 2 1 0 1 0 0 0 2 0 0 0 0 0 0 2 0 1 1 0 0 0 1 0 1 1 1 1 2 0 2 0 2 2 1 2 0 2 2 1 1 0 1 1 0 1 0 0 0 0 1 0 0 0 0 2 2 0 0 0 0 0 1 2 2 0 1 2 1 2 0 0 0 2 0 0 0 2 1 1 0 0 0 1 1 0 0 0 0 0 0 0 0 0 0 0 1 1 0 0 1 0 1 0 0 0 1 1 0 0 0 1 0 0 2 0 0 0 1 1 1 2 0 2 2 1 2 0 0 0 0 0 1 1 0 1 1 0 1 2 2 0 2 2 0 0 1 1 1 1 1 1 1 2 0 2 0 0 1 0 1 1 0 1 0 0 0 0 1 1 1 0 1 0 0 0 2 0 0 1 1 0 1 0 1 1 0 0 2 1 0 1 0 1 0 0 2 0 1 0 1 0 2 0 0 0 0 0 1 0 2 0 0 0 0 0 0 0 0 0 0 0 2 1 1 0 0 1 0 0 0 0 0 0 0 0 0 0 0 2 0 0 0 0 0 0 0 0
46 0 1 2 1 0 2 1 1 2 0 0 0 0 0 0 0 0 0 0 2 2 0 2 0 0 2 2 2 2 1 2 2 2 1 0 2 1 0 0 1 1 0 0 0 0 0 0 1 0 0 0 0 1 0 2 0 1 2 1 1 2 0 0 2 1 1 1 1 0 0 1 1 0 1 2 2 1 1 0 1 2 1 1 1 0 0 1 1 1 0 0 2 2 1 1 0 1 0 2 0 0 0 1 2 1 2 2 0 0 1 2 0 0 2 2 2 0 0 2 2 0 1 1 1 0 0 1 0 1 2 0 0 0 1 1 0 0 0 0 0 0 0 0 0 0 1 0 0 0 0 0 0 1 1 0 1 0 0 0 1 2 0 0 1 1 1 0 1 1 1 2 1 2 1 1 0 0 0 2 2 2 1 1 1 2 1 1 1 0 0 0 0 0 0 0 1 2 0 0 0 1 0 1 1 1 1 0 0 0 2 0 0 0 2 2 1 0 0 1 0 0 2 0 0 2 0 2 0 1 0 0 1 1 1 0 1 2 0 1 0 1 1 1 1 1 0 0 2 0 0 0 0 0 0 1 0 0 0 0 1 0 0 0 0 0 0 1 0 0 0 2 0 0 0 0 0 1 1 1 1 0 0 0 1 1 1 0 0 2 0 0 1 2 1 0 2 1 0 1 0 0 2 0 1 0 0 2 1 1 0 0 0 2 2 0 1 0 0 1 1 1 0 1 1 0 1 1 0 1 0 1 0 0 0 0 0 2 0 0 0 0 1 1 0 0 0 0 0 0 0 0 0 1 1 1 1 0 0 2 2 2 1 1 0 0 0 0 2 0 0 0 1 2 2 0 0 1 0 0 1 1 1 1 1 0 0 0 0 1 0 0 2 1 2 2 2 0 0 0 0 0 0 1 0 0 1 0 0 1 1 0 0 0 0 2 0 0 0 0 1 2 1 1 0 2 1 0 1 0 0 0 1 1 1 1 0 0 0 0 2 0 0 0 2 2 2 0 1 0 0 1 1 2 2 1 1 2 0 1 0 0 0 2 2 2 2 2 2 0 0 0 2 2 1 1 0 0 2 1 1 0 1 1 1 0 0 0 2 0 0 2 0 2 2 0 1 1 1 2 0 2 0 2 0 2 1 1 0 0 0 2 0 1 1 1 0 2 0 1 1 0 2 0 1 1 1 0 1 1 1 1 2 1 1 0 1 1 2 2 1 2 1 0 0 2 0 1 1 0 0 0 0 2 1 1 0 0 1 0 1 1 2 0 1 1 1 0 0 0 0 0 0 0 0 0 0 2 0 1 2 0 2 2 0 0 1 0 0 0 0 1 1 0 0 0 1 0 0 0 0 1 0 0 0 2 0 1 1 0 0 0 0 1 1 1 1 0 0 0 0 0 0 0 0 1 1 1 0 0 0 0 0 1 1 0 1 0 2 0 0 1 1 1 2 0 1 0 1 1 0 2 0 2 1 2 0 0 1 0 0 0 1 0 1 2 0 0 0 1 1 0 0 1 1 1 1 1 1 1 1 0 0 1 2 2 1 0 0 2 0 0 0 1 1 0 1 1 0 1 1 0 0 0 0 2 0 0 1 0 0 0 0 1 0 1 0 2 2 2 0 0 1 0 0 1 0 0 2 0 0 0 0 2 1 1 1 1 0 2 0 0 2 2 2 0 0 0 0 0 0 0 0 0 0 0 1 0 0 0 0 0 2 0 0 0 0 2 0 2 0 1 1 0 0 0 1 0 0 0 1 1 0 1 2 2 0 1 2 2 1 2 2 0 0 2 0 1 1 2 1 1 0 0 1 0 1 1 0 1 1 0 1 1 1 2 0 0 1 0 0 1 1 2 0 0 0 2 0 0 0 2 0 0 0 0 0 1 2 1 1 1 0 0 0 0 0 0 1 0 1 1 0 0 0 1 0 0 0 0 2 2 0 0 0 0 1 0 2 1 1 0 1 1 1 1 0 1 2 2 2 0 0 0 0 0 0 2 1 1 1 0 0 1 1 0 1 2 0 0 0 2 2 1 2 1 1 1 0 2 0 0 0 0 1 1 0 1 2 2 0 0 0 2 1 0 0 2 0 0 2 1 0 2 0 0 0 1 2 1 0 0 1 0 0 0 0 0 0 0 2 0 0 0 2 0 2 0 1 1 0 1 1 0 0 2 2 0 0 0 0 0 0 0 0 2 0 2 1 0 0 1 0 0 0 0 0 0 1 0 0 0 0 0 0 1 0 2 1 0 2 1
47 0 0 2 0 2 2 0 0 2 0 1 1 1 0 0 1 1 1 0 2 1 0 1 0 1 0 2 2 2 2 1 0 1 0 0 1 1 1 0 0 0 0 0 0 1 1 0 0 0 0 0 1 0 0 2 0 0 0 0 0 1 0 2 1 1 2 1 1 0 0 1 1 0 0 2 2 0 0 1 0 2 1 2 1 0 0 1 2 2 0 1 1 1 0 1 0 2 1 1 1 0 0 2 2 0 2 2 0 0 0 0 0 1 2 2 0 0 1 1 1 0 2 1 0 1 0 1 1 1 0 0 1 0 0 0 1 0 0 0 0 0 0 0 0 0 2 0 0 0 0 0 0 0 0 0 1 1 0 2 2 1 0 1 0 1 2 0 0 2 0 2 1 1 1 0 0 1 0 0 0 2 0 0 0 0 1 2 1 2 2 2 0 1 2 0 0 2 1 0 0 0 0 2 2 0 0 1 1 0 0 0 0 0 1 2 0 2 0 0 2 2 2 0 0 0 2 2 1 1 1 1 0 0 1 0 2 2 0 1 0 1 2 2 2 2 0 0 2 0 0 0 0 0 0 1 1 1 2 2 1 1 1 1 0 0 0 0 0 0 0 2 0 2 0 0 0 2 1 1 0 0 1 1 1 0 2 2 0 2 0 0 0 1 1 0 1 0 0 0 1 0 2 0 1 0 1 2 0 1 0 1 0 1 1 0 2 0 1 0 1 1 0 1 1 0 1 1 0 0 0 0 0 1 0 0 0 2 1 1 0 1 2 0 0 0 1 0 2 1 0 0 0 2 1 0 2 2 0 0 0 0 2 2 1 1 0 1 2 1 0 0 0 2 0 0 0 1 0 0 1 0 0 0 0 0 0 0 0 1 0 0 1 0 2 1 1 1 0 0 0 0 2 0 0 0 1 0 0 2 0 0 0 0 0 2 2 0 0 0 2 1 1 1 0 2 1 2 0 1 0 0 0 0 0 0 0 1 1 0 1 0 0 1 0 0 0 0 0 1 0 0 1 2 1 1 0 1 0 1 1 0 0 1 1 2 1 2 2 2 1 1 0 0 2 0 1 0 1 1 1 0 1 1 0 0 0 0 1 0 1 0 0 1 0 0 1 1 1 1 1 1 1 1 1 2 1 0 1 0 1 1 0 1 1 0 0 2 0 1 0 1 2 0 0 1 0 0 0 2 0 1 1 0 1 0 0 2 0 0 1 2 2 2 0 2 1 1 1 0 1 1 1 1 2 1 1 1 0 0 1 0 1 0 1 1 1 1 1 0 0 0 1 0 1 1 2 2 0 0 2 0 2 1 1 1 0 1 0 0 0 1 2 0 2 2 0 1 1 0 0 2 0 0 1 1 1 0 1 1 0 0 0 2 0 0 0 2 1 1 0 1 0 0 0 1 1 1 0 0 0 1 0 2 1 2 0 0 1 1 1 0 0 0 1 0 1 0 0 0 0 2 0 1 0 1 2 0 1 0 0 0 0 0 2 2 1 2 0 2 2 0 0 0 0 2 0 0 1 0 1 1 0 1 1 0 1 1 0 1 0 0 0 1 1 0 1 1 0 1 0 1 0 0 1 2 1 1 1 0 0 0 0 0 0 0 0 0 0 0 0 0 1 0 1 0 0 0 1 0 1 1 0 2 1 1 1 1 1 2 1 2 0 0 0 0 0 1 0 1 0 1 2 0 1 1 0 0 1 0 0 0 2 2 0 0 1 0 0 2 0 1 0 2 2 0 1 0 1 1 2 2 0 1 1 1 0 0 2 1 1 1 2 1 2 0 1 0 0 0 0 2 0 0 0 1 2 0 2 2 1 0 1 1 1 2 0 0 2 0 0 2 0 2 0 0 0 1 2 0 1 1 1 1 0 0 0 0 0 0 0 0 1 0 1 0 1 0 1 0 1 1 0 0 0 1 0 0 0 0 1 1 0 0 0 0 1 0 1 0 0 0 0 2 0 2 0 1 2 2 1 0 1 1 1 1 0 1 0 1 1 0 1 2 2 0 2 2 0 0 0 2 2 2 2 1 1 0 0 1 0 0 0 0 1 0 0 1 2 1 1 0 1 1 0 0 1 1 1 1 1 0 0 1 0 0 0 0 0 0 0 0 1 1 1 2 0 2 0 1 2 0 2 0 0 0 0 0 1 1 0 1 2 0 1 1 0 0 0 0 0 0 0 0 0 1 1 0 2 0 0 0 0 1 0 0 1 0 0 1 0 0 0 1 1 0 1 0 1 0 0 2
48 0 1 1 0 1 2 1 0 1 0 1 1 2 0 0 0 0 1 1 1 1 0 2 0 0 1 1 1 2 0 0 1 2 1 0 2 2 0 2 1 0 0 0 0 0 2 0 1 0 0 0 1 0 1 1 1 1 1 1 1 2 0 2 0 0 0 1 1 0 0 1 1 0 1 1 1 2 2 2 0 2 1 1 1 0 0 1 2 2 1 1 1 1 0 1 0 0 0 1 0 0 0 0 1 0 1 1 1 0 1 2 0 1 1 1 0 0 0 2 2 0 2 1 0 1 0 1 0 1 2 1 0 0 1 1 0 0 1 0 1 0 0 0 0 0 0 0 0 0 0 0 0 0 0 0 1 0 0 0 1 1 0 0 0 2 1 1 0 0 2 1 1 2 2 0 0 0 0 1 1 1 2 2 0 2 2 0 0 0 0 1 1 1 2 0 2 2 0 0 0 1 0 0 0 2 2 2 0 0 0 0 0 0 1 2 0 0 1 1 0 0 1 1 0 0 1 2 0 2 0 0 0 0 1 0 0 2 0 2 0 0 1 2 1 1 0 0 2 0 0 0 0 1 0 1 2 0 0 0 0 0 0 0 2 2 0 0 2 1 0 1 1 0 0 0 0 2 1 0 1 1 0 0 0 0 0 0 0 2 0 1 0 2 2 1 1 1 0 1 1 1 2 0 1 0 0 2 0 1 1 1 0 2 2 1 2 0 1 0 1 1 1 2 1 0 1 0 1 1 0 2 1 1 0 0 0 1 0 1 0 1 2 0 1 0 1 1 1 0 1 1 0 2 0 0 1 0 0 1 1 1 1 0 1 0 0 2 2 0 0 0 1 2 1 1 0 1 0 0 1 1 0 1 1 0 0 0 0 1 0 0 0 0 2 1 1 0 1 1 0 1 1 1 0 0 0 1 0 2 0 0 1 1 1 1 0 0 0 0 0 1 0 1 0 1 1 2 0 0 2 0 0 0 1 1 0 0 0 0 0 0 0 1 0 1 1 0 0 0 2 0 1 2 1 1 0 2 0 1 1 0 0 0 0 0 0 1 2 0 0 1 2 2 0 1 0 1 1 0 0 0 1 1 0 0 0 1 2 0 0 2 1 2 1 0 1 1 1 2 0 2 1 1 1 1 1 0 0 1 0 2 0 1 1 1 0 1 0 1 1 1 1 0 1 0 0 2 0 0 2 0 1 1 1 0 2 1 2 2 1 2 1 1 1 1 2 0 2 0 1 1 0 0 1 1 1 1 1 0 0 1 1 0 1 1 0 1 1 0 1 1 0 0 0 0 0 1 0 2 1 0 1 1 0 0 1 1 1 1 0 1 1 0 1 0 0 2 2 1 0 0 1 1 0 1 1 0 2 2 1 0 0 2 0 0 0 1 1 0 0 0 0 0 0 1 1 2 0 0 0 0 0 2 1 0 0 0 2 0 0 0 0 0 2 0 2 0 1 1 0 1 0 1 0 1 1 1 0 1 1 0 1 1 0 1 0 1 1 1 1 2 0 1 1 2 0 0 1 0 0 1 1 0 2 1 1 2 0 0 0 1 0 2 2 0 2 2 0 2 0 1 0 0 0 2 1 2 2 0 0 0 0 0 0 0 0 1 0 0 0 0 0 0 0 1 0 1 0 1 0 0 0 2 0 0 0 0 0 0 0 0 1 1 1 0 0 0 0 0 0 0 0 0 0 0 0 0 2 0 0 0 1 1 0 1 2 1 0 2 0 0 0 0 0 0 1 0 0 0 1 1 0 2 2 1 1 1 2 2 1 2 2 0 1 0 0 0 0 0 0 0 0 0 1 2 1 0 0 1 1 0 0 1 1 1 1 2 1 0 1 1 0 2 0 0 0 1 1 0 1 2 0 1 1 0 0 0 0 0 0 0 2 1 2 1 2 0 0 1 1 1 0 0 0 0 0 0 0 0 0 1 0 0 0 1 0 0 2 1 1 0 1 0 2 2 0 1 2 1 2 0 0 0 0 0 0 1 0 2 2 0 0 1 2 0 2 2 0 0 0 0 2 2 1 1 0 0 1 1 0 0 1 0 1 1 0 1 1 1 0 0 0 0 0 0 1 0 0 0 2 0 1 1 1 0 0 1 1 0 1 0 2 0 0 0 0 0 0 0 2 0 2 0 0 0 0 0 0 0 0 1 2 0 2 1 2 0 0 0 0 0 1 0 1 1 0 0 2 0 0 0 0 1 0 1 1 0 0 2 0 0 0 0 0 0 0 0 1 0 0 0
49 0 1 1 1 0 2 1 0 1 0 1 1 2 0 0 0 0 0 0 2 2 1 2 0 0 1 1 2 1 1 1 2 1 1 0 1 1 0 0 2 2 0 0 0 0 0 0 2 0 0 0 1 0 0 1 0 0 1 0 2 2 0 0 0 0 1 0 1 0 0 1 2 1 2 2 2 2 2 0 2 2 1 1 1 0 0 2 2 2 1 2 0 1 0 1 1 1 1 1 0 0 0 1 2 1 2 2 0 0 1 2 1 1 1 1 1 0 1 1 1 0 2 1 0 1 0 2 1 2 1 1 0 0 0 0 0 0 0 0 0 0 0 0 0 0 0 0 0 0 0 0 0 1 0 0 0 0 0 0 1 0 0 2 1 2 2 1 1 2 0 0 0 2 1 0 0 0 0 0 0 0 1 1 0 1 2 2 2 1 1 1 0 1 1 1 1 2 0 0 0 0 0 0 0 2 2 0 2 1 1 0 1 0 1 2 0 0 1 0 0 0 2 0 0 0 2 1 0 0 0 0 1 1 2 0 0 2 0 2 0 0 2 2 2 2 0 0 1 0 0 0 0 0 0 1 1 1 1 0 0 0 0 0 0 0 0 0 1 0 0 2 0 1 0 1 0 2 1 1 0 1 1 1 0 0 1 2 2 2 0 2 1 2 1 0 0 0 1 0 1 1 2 0 0 1 2 1 2 2 0 0 0 1 1 0 2 0 1 0 1 1 0 1 0 0 0 1 0 0 0 0 1 2 0 0 0 1 0 1 0 1 2 0 1 1 1 0 2 1 0 0 1 1 0 1 0 2 0 0 0 0 2 1 2 1 0 2 2 0 0 0 1 2 0 0 0 2 0 0 0 2 0 1 0 1 1 0 0 1 0 0 1 0 2 2 2 1 0 0 0 1 1 1 0 1 0 0 1 0 0 0 0 0 0 0 0 1 0 1 0 1 0 0 1 2 2 0 2 0 0 2 2 1 1 0 0 1 1 0 2 0 0 0 0 1 1 1 1 1 0 1 1 2 2 0 2 1 1 1 1 0 0 0 0 1 1 2 2 2 2 2 0 0 1 0 0 0 2 1 2 0 1 1 1 0 0 0 1 0 1 1 1 2 0 0 1 1 1 2 0 2 2 0 1 1 1 1 0 1 0 1 0 1 1 0 0 1 0 1 2 1 2 0 0 1 1 0 0 1 0 1 1 1 1 0 0 0 0 0 0 2 1 1 1 0 1 0 2 0 1 1 0 2 2 0 0 0 0 0 0 0 1 0 1 1 0 1 1 0 0 0 0 0 0 0 0 1 0 2 2 0 1 0 1 0 1 1 1 1 1 0 0 0 0 1 0 0 0 0 0 1 1 1 0 0 2 0 2 0 0 0 0 1 1 1 1 1 0 0 0 0 1 1 1 0 2 1 0 0 0 0 0 2 1 0 0 2 2 0 1 0 0 2 2 0 1 0 2 2 0 1 0 2 0 1 1 1 1 0 0 0 1 1 1 1 0 0 1 0 0 0 0 1 2 2 0 1 2 0 1 1 1 0 1 0 1 1 0 1 0 1 1 1 0 0 0 0 0 0 0 0 0 1 0 2 1 2 2 0 0 0 0 0 0 1 0 1 2 2 0 0 2 0 0 1 0 0 1 0 1 1 1 1 1 1 0 1 0 1 0 0 1 1 2 0 0 1 0 0 0 0 2 0 1 0 0 0 2 0 0 0 1 1 0 1 0 0 0 2 0 0 0 0 0 0 1 0 1 1 1 2 1 0 1 1 0 2 0 2 0 0 2 1 1 0 0 2 0 1 1 1 0 0 2 0 1 0 2 2 2 0 1 1 1 2 0 2 2 0 2 2 1 1 0 0 0 2 0 0 0 2 1 2 1 1 0 1 1 1 1 0 0 0 0 0 0 0 0 1 1 1 0 0 0 0 0 0 1 0 1 2 0 0 0 0 1 1 1 0 0 0 1 1 2 2 0 1 2 1 1 1 1 1 2 2 0 1 0 2 2 0 1 0 2 2 2 2 0 0 0 1 1 1 1 2 0 1 0 0 1 0 0 0 1 1 0 2 1 1 0 1 1 1 1 0 1 1 1 1 2 0 0 2 0 0 0 2 2 0 0 0 2 0 0 0 1 0 0 0 2 0 2 0 1 0 2 1 1 1 1 0 0 0 2 0 1 0 1 1 0 0 0 0 0 2 0 2 0 0 0 2 0 1 0 0 1 0 1 0 0 0 0 0 1 0 0 0 0 0 0 2
50 0 2 1 1 0 1 2 0 1 0 0 0 0 0 0 0 0 0 1 1 2 0 2 0 0 1 1 1 1 1 1 0 1 2 1 2 2 0 2 0 0 0 0 1 1 1 0 0 0 0 0 0 0 1 1 1 0 1 1 1 2 0 0 1 1 0 2 2 0 0 1 2 1 2 2 1 2 2 2 0 2 2 0 0 0 0 2 2 2 1 2 0 0 2 2 1 1 0 1 1 0 0 1 2 1 2 1 1 1 0 0 0 0 2 2 2 0 1 1 1 1 1 1 0 0 0 1 0 1 1 0 0 0 0 0 0 0 0 0 2 0 2 0 0 0 1 0 0 0 0 0 1 0 0 0 0 0 0 0 1 1 0 2 2 2 2 0 2 2 0 0 1 2 2 0 0 1 0 0 0 0 1 1 1 2 1 0 0 0 0 0 0 2 2 0 2 2 0 0 0 1 0 1 0 1 2 1 1 0 0 0 1 0 1 2 1 1 1 1 1 1 2 0 0 0 1 2 0 1 1 0 0 0 2 0 0 2 0 1 0 0 2 1 2 2 1 0 2 0 0 1 0 0 0 2 2 0 0 0 0 0 0 0 0 0 0 1 2 0 0 1 0 0 1 1 0 2 1 0 1 1 1 1 0 0 1 2 0 2 0 1 0 2 2 0 2 1 0 1 0 0 2 0 0 1 1 1 1 1 0 0 0 1 2 0 2 0 2 0 2 2 1 1 2 1 1 1 0 0 0 2 1 1 0 0 0 1 0 1 0 1 0 0 0 0 1 0 1 1 1 0 0 0 0 2 1 1 1 0 1 1 1 1 0 0 0 2 2 0 0 0 0 2 0 0 0 0 0 0 1 1 0 1 0 0 0 0 0 0 0 0 0 0 2 0 0 0 2 1 0 1 0 2 0 0 0 1 0 2 0 0 1 0 1 2 1 0 0 0 0 1 0 1 0 1 0 0 0 1 0 0 0 0 0 0 1 0 0 0 2 0 0 0 1 2 1 0 1 1 0 1 1 1 1 1 0 2 1 1 2 0 1 0 0 1 1 2 2 0 0 0 1 1 1 0 0 0 2 1 2 0 2 2 1 1 0 1 1 1 2 1 1 1 0 0 2 2 1 1 2 1 1 1 1 0 2 0 0 0 1 1 0 1 2 0 0 2 0 2 1 0 2 0 0 1 1 1 0 2 0 1 1 1 1 0 1 0 1 1 0 1 1 2 1 2 0 0 2 0 0 0 0 2 1 1 0 0 0 0 1 0 1 0 0 0 1 0 0 1 1 1 0 0 0 0 1 2 0 2 2 0 1 1 0 1 0 0 1 1 0 2 0 0 1 1 0 2 2 2 2 0 0 1 0 1 1 0 1 1 1 0 0 1 0 0 0 0 0 0 0 0 0 0 0 0 2 0 0 0 0 0 0 1 1 0 1 0 1 1 1 0 0 1 1 0 0 0 2 2 2 0 0 0 0 2 1 0 2 0 0 0 0 2 0 0 1 1 1 0 0 2 0 0 0 2 1 0 0 0 0 1 0 1 1 1 0 2 0 0 0 2 0 1 1 0 1 2 0 2 0 0 0 1 2 1 0 1 1 0 0 0 0 0 0 0 0 2 2 2 0 0 1 0 0 1 0 0 0 0 0 0 0 2 1 1 1 0 1 1 0 1 0 0 1 0 0 0 0 0 0 0 1 0 0 1 1 0 2 0 0 0 1 0 0 1 1 0 0 1 0 0 1 1 0 0 2 0 2 2 2 2 0 0 0 1 0 1 1 2 1 1 2 1 1 0 0 0 0 2 2 2 0 0 2 0 0 0 0 2 2 1 1 0 0 2 1 2 1 0 1 1 1 2 0 0 0 1 0 0 0 2 0 0 0 0 0 1 0 1 0 0 0 0 0 0 0 0 0 0 2 2 0 1 1 1 1 0 1 0 1 2 0 0 1 0 0 0 0 0 0 0 1 0 1 1 0 1 2 1 2 0 0 0 0 0 1 1 0 2 2 0 2 1 2 0 2 2 0 0 0 1 1 1 1 2 0 2 0 1 1 0 0 0 1 1 0 1 2 1 1 0 0 1 1 0 1 1 0 0 1 0 0 0 1 0 2 2 2 0 0 0 1 2 1 2 0 1 1 1 2 0 1 1 1 0 1 1 1 1 1 0 0 0 0 2 2 0 0 0 0 1 0 0 0 0 2 1 1 0 0 1 0 2 0 0 1 0 0 1 0 1 0 0 1 0 0 0 0 0 1 0
51 0 2 0 0 0 1 2 0 0 0 0 0 0 0 0 0 0 0 0 2 2 0 2 0 1 0 1 2 2 1 2 0 1 0 0 2 0 0 0 2 2 0 1 0 1 0 0 2 0 0 0 1 0 1 1 0 0 1 2 0 1 0 1 1 0 2 1 1 0 0 1 1 0 1 2 2 1 1 0 1 2 2 0 1 0 0 1 1 1 1 1 0 1 0 1 1 1 0 2 0 0 0 1 2 1 2 2 0 0 1 0 0 1 1 1 0 0 0 2 2 0 2 1 0 0 0 2 1 2 1 0 0 0 0 0 0 0 0 0 2 0 0 0 0 0 0 0 0 0 0 0 0 0 0 0 0 0 0 0 1 0 0 0 2 0 0 0 0 1 1 1 1 1 0 0 0 0 0 0 0 1 1 1 0 1 1 2 1 0 0 0 0 2 2 0 1 1 0 0 0 0 1 2 2 0 0 1 0 1 1 0 2 1 0 2 0 0 1 1 0 0 1 0 0 0 0 0 0 0 0 0 0 0 2 0 0 2 0 1 1 0 2 2 2 2 0 0 2 0 0 1 0 1 0 1 2 1 1 1 0 1 1 1 0 0 1 1 2 0 0 2 0 1 0 0 0 1 2 0 0 0 0 0 0 1 1 2 1 2 0 1 1 2 2 0 2 0 0 0 2 1 2 0 0 1 1 2 0 0 0 0 0 0 2 0 2 0 0 1 0 0 1 1 1 0 1 0 0 1 0 1 1 2 0 0 0 2 0 0 0 0 0 0 0 1 0 1 2 0 1 1 0 1 1 1 1 0 0 0 0 0 2 1 1 1 0 0 0 0 2 2 1 2 1 1 0 2 0 0 1 1 0 1 1 1 0 1 1 0 0 0 0 0 2 1 1 0 1 0 0 0 1 1 1 0 0 0 0 1 1 0 0 0 0 2 2 0 0 1 0 1 0 0 0 2 1 0 0 0 0 0 1 2 1 1 0 0 1 0 0 0 0 1 0 2 2 0 1 1 0 0 0 2 1 0 1 1 0 2 0 0 1 0 0 1 1 1 2 0 0 1 1 1 2 0 2 0 2 0 2 0 1 1 1 0 0 0 2 0 0 2 0 0 0 0 1 2 2 0 2 1 1 1 1 1 1 0 0 1 0 1 0 1 1 0 0 2 0 0 0 2 2 0 0 1 1 0 1 2 0 0 2 2 2 0 0 2 2 2 0 1 1 0 0 1 0 1 1 1 0 1 0 2 0 0 0 0 0 0 0 0 0 0 0 0 1 0 0 1 0 0 2 0 2 1 2 2 0 0 2 0 1 1 0 1 0 0 0 0 0 0 1 0 0 0 1 1 1 0 0 2 1 2 0 1 1 1 1 0 0 0 0 0 0 1 1 1 1 0 0 0 0 0 0 0 2 1 0 0 1 0 0 1 1 1 0 0 2 0 0 1 0 1 1 0 1 0 1 0 0 1 0 0 0 1 2 0 0 1 1 0 1 1 0 0 0 1 0 1 0 1 0 0 0 2 0 1 0 1 1 1 0 0 1 1 0 2 0 0 1 1 1 2 0 0 2 1 0 1 0 0 0 1 1 2 0 1 2 0 1 1 0 0 0 1 0 2 1 1 0 0 1 0 0 2 0 0 0 0 0 0 1 1 1 1 1 0 1 1 0 1 0 0 1 0 0 1 0 0 0 0 1 0 1 0 0 0 1 0 0 0 1 1 0 1 1 0 0 1 1 0 0 0 0 0 1 1 0 1 1 0 0 0 1 1 0 2 1 2 0 2 2 0 2 0 2 2 0 2 2 2 0 0 1 0 1 0 1 2 1 0 1 1 1 2 0 2 1 0 1 1 1 2 0 0 0 2 1 0 0 1 0 0 0 1 1 0 0 1 0 1 1 1 1 1 1 0 0 0 1 1 0 0 0 2 0 0 0 1 0 1 0 1 0 1 2 0 1 0 0 0 0 2 2 2 0 2 2 0 0 2 0 0 0 0 0 1 0 1 1 0 0 1 2 1 1 1 0 0 0 1 2 2 2 2 0 0 0 1 0 0 0 0 0 0 0 2 1 1 0 0 0 2 1 0 0 2 0 0 2 0 1 1 0 0 0 1 2 1 0 0 1 0 0 0 0 2 0 1 2 0 1 0 2 1 2 1 1 0 0 1 1 0 2 1 1 1 0 0 0 0 0 0 0 0 1 0 2 0 0 0 0 0 0 0 0 0 1 0 0 1 0 0 0 0 1 0 1 0 0 0
52 0 1 1 0 1 1 2 0 0 0 1 1 0 0 0 0 0 0 2 0 2 0 2 0 0 1 1 1 2 1 0 0 0 2 0 1 1 0 1 1 1 0 0 0 2 1 0 0 1 1 0 0 1 1 0 1 0 0 0 1 1 0 0 0 0 0 1 1 0 0 2 2 2 2 2 2 1 1 0 1 1 2 1 0 0 0 0 2 2 0 1 1 1 1 2 1 2 0 2 0 0 1 0 2 0 2 2 0 0 0 2 0 2 2 2 0 0 2 0 0 0 1 1 1 0 0 1 0 1 2 1 0 0 0 0 0 0 0 1 1 0 0 0 0 1 0 0 0 0 0 0 0 0 0 0 0 1 0 0 2 1 0 0 2 1 1 0 0 1 1 0 0 2 1 0 0 0 0 0 0 0 0 0 0 0 0 1 0 0 0 0 0 1 1 0 1 0 0 1 0 0 0 1 1 2 2 1 1 0 0 0 1 0 2 2 1 1 0 1 1 1 2 0 0 1 1 2 0 2 0 0 0 1 1 0 1 2 0 2 0 0 2 2 2 2 0 0 1 1 1 0 0 0 0 0 0 0 0 0 0 0 0 0 0 0 0 0 2 0 0 2 1 1 0 0 0 2 1 0 1 1 0 0 0 0 1 2 1 2 0 1 0 1 2 0 2 2 0 1 1 0 2 1 0 0 0 2 0 2 0 2 0 1 0 0 1 0 0 2 0 0 1 0 0 0 0 1 0 1 0 2 0 2 0 0 0 2 0 0 0 0 1 0 1 0 1 0 2 1 0 0 0 1 0 1 1 0 0 1 1 1 1 2 0 1 0 1 2 1 0 0 0 2 0 0 0 1 1 0 1 0 0 0 1 0 0 0 0 1 0 0 0 1 2 0 0 1 0 0 0 0 0 2 0 0 0 1 0 1 1 0 1 1 2 2 1 0 0 0 1 1 0 2 0 0 0 2 0 1 0 0 0 1 1 1 0 0 0 0 0 0 0 0 0 2 2 0 0 2 0 0 1 1 1 1 0 2 1 1 1 0 1 1 0 2 2 2 2 0 0 0 0 0 2 0 1 1 2 1 1 1 1 1 1 0 0 0 2 0 0 2 1 1 0 0 1 1 1 2 0 1 1 1 1 1 1 0 1 0 0 2 0 1 1 0 0 1 0 2 1 0 2 1 1 1 1 2 0 0 2 0 2 1 2 1 2 1 2 2 0 0 1 1 1 1 1 2 0 0 0 0 1 2 0 1 0 1 0 1 0 0 0 2 0 0 2 0 0 0 0 1 0 0 0 0 2 1 0 1 1 0 1 0 1 0 1 0 1 1 0 0 1 0 1 0 0 0 0 0 0 2 1 1 1 0 0 0 2 2 0 0 0 0 0 0 0 0 0 0 0 0 1 1 1 1 0 0 0 0 0 0 1 2 2 1 0 1 2 0 0 1 0 1 2 0 1 0 1 0 0 2 0 0 0 1 2 0 2 0 0 0 2 1 1 1 0 1 1 0 0 1 1 0 0 2 0 0 2 0 1 1 0 1 1 1 2 1 1 2 0 0 0 1 1 0 1 0 0 0 0 0 1 1 1 2 0 2 2 0 1 1 0 2 2 1 0 2 0 0 0 0 1 1 0 1 1 0 1 0 0 0 1 1 1 1 0 0 0 0 0 0 0 0 0 1 0 0 0 0 0 0 0 0 0 0 1 0 1 0 0 0 2 1 0 0 1 1 0 2 0 0 0 1 0 1 2 0 1 1 2 2 1 1 2 1 1 1 2 2 1 2 2 2 2 0 0 2 0 2 2 2 0 1 1 0 1 0 1 2 1 0 0 0 0 1 1 1 1 0 2 1 1 1 0 0 0 0 2 0 0 0 2 0 0 0 0 2 1 0 1 1 1 0 1 0 1 0 0 0 2 2 0 0 0 0 0 0 0 1 0 1 0 0 0 2 2 0 1 0 0 0 0 1 2 2 0 2 2 1 1 1 0 1 1 0 0 2 1 2 2 0 2 1 1 0 1 2 0 0 0 0 2 1 2 1 1 1 0 1 1 0 0 0 2 2 0 1 2 2 0 0 0 2 1 0 1 2 0 0 2 0 0 1 0 1 0 1 1 0 0 0 2 2 0 1 0 0 1 0 2 0 1 0 2 1 2 0 0 0 0 0 0 0 2 0 0 0 0 0 0 1 0 0 0 0 1 1 1 0 0 1 0 1 0 0 1 0 0 0 1 1 0 0 0 0 0 0 1 0 0 0
53 0 0 1 0 0 1 0 0 2 0 0 0 1 1 0 0 0 1 1 1 2 1 2 0 0 1 2 2 2 2 0 0 1 1 0 2 1 0 0 1 1 0 0 0 0 0 0 2 0 0 0 0 0 1 1 1 2 2 0 1 1 0 1 1 1 1 0 1 0 0 0 1 0 1 2 2 1 1 0 1 2 2 0 2 0 0 0 2 2 0 0 1 2 0 1 1 0 0 1 0 0 1 0 2 1 1 1 1 0 1 2 0 2 2 2 1 0 1 1 1 0 1 1 0 0 0 0 0 1 0 0 0 0 0 0 0 0 0 0 1 0 0 0 0 0 0 0 0 0 1 0 0 0 0 0 0 1 0 1 1 1 0 2 1 1 0 1 1 1 1 1 0 2 2 0 0 0 1 2 1 1 1 1 0 1 1 1 0 0 0 0 1 1 1 1 2 2 0 0 0 0 0 1 1 1 1 0 0 1 0 0 2 0 1 2 0 2 0 0 2 2 2 1 0 0 2 2 0 2 0 0 0 0 0 0 0 2 0 2 0 0 2 2 2 2 0 0 2 0 0 1 0 1 0 1 2 0 0 0 0 0 0 0 0 0 2 0 1 0 0 0 1 1 0 0 0 2 1 1 0 0 0 0 0 0 0 1 1 1 1 0 1 2 2 0 1 0 0 0 2 1 2 0 0 0 0 2 0 1 0 1 0 2 2 0 2 0 0 2 0 0 2 1 0 0 0 0 1 0 0 2 1 1 0 1 1 0 0 1 0 0 2 0 0 0 2 1 2 1 1 1 1 1 0 1 1 1 0 2 2 2 2 2 2 2 0 1 1 0 1 1 1 2 0 2 0 0 0 0 1 0 0 0 1 1 1 0 1 0 1 1 0 0 2 1 1 0 0 0 0 0 1 0 0 0 1 0 1 0 1 0 2 0 2 2 0 0 0 0 0 1 1 1 0 1 1 0 1 0 0 1 0 0 2 2 0 2 0 0 0 0 0 1 1 1 2 1 2 2 0 0 1 2 2 1 1 1 1 2 1 0 1 0 0 1 1 2 2 1 1 2 1 1 2 0 1 0 2 0 1 0 2 2 2 0 0 1 2 0 0 2 1 2 1 0 1 0 0 2 0 2 1 1 1 1 2 0 0 0 0 2 0 1 1 0 0 2 0 1 0 1 1 0 0 1 0 0 1 2 0 0 1 1 0 0 1 1 2 2 0 0 1 1 0 1 1 0 2 0 2 2 1 2 0 1 0 1 0 0 0 0 1 0 0 0 1 0 0 1 0 1 1 0 0 0 1 0 0 2 1 0 2 2 0 0 1 0 0 0 0 1 0 0 0 0 0 0 0 0 0 1 1 1 0 0 0 0 1 1 0 0 0 1 0 0 1 1 0 0 0 0 0 1 1 0 2 1 0 0 1 0 0 2 1 1 1 0 2 0 0 0 0 2 2 0 1 0 1 1 0 1 0 1 0 1 1 0 1 0 0 0 1 1 1 1 1 1 0 0 0 0 1 0 0 2 1 1 1 0 1 1 1 1 0 1 0 2 0 0 0 1 1 1 0 0 1 2 0 1 0 0 0 1 1 2 0 2 2 1 1 1 0 0 0 1 0 2 1 1 0 0 0 1 1 0 1 0 1 0 0 0 0 2 1 1 0 2 0 2 0 1 0 0 0 0 0 1 0 1 0 1 1 0 0 1 0 0 1 0 0 0 1 0 0 1 0 0 0 1 1 0 1 0 0 1 1 0 1 1 1 2 0 0 0 1 0 2 1 2 0 2 2 0 1 0 0 1 0 1 0 0 0 0 2 1 1 0 0 1 1 0 0 1 1 1 0 2 2 0 2 2 0 1 0 0 0 1 1 0 0 1 0 1 0 0 0 0 0 0 0 0 1 1 1 1 1 0 0 0 1 1 0 0 0 0 0 0 0 0 2 2 0 1 0 2 1 0 2 0 0 0 2 0 2 2 0 0 2 1 1 0 0 1 1 0 1 2 1 0 0 0 1 2 2 0 2 2 0 0 0 2 2 2 1 1 1 2 0 1 1 0 0 0 0 0 0 1 2 2 0 0 0 1 1 0 2 2 0 1 1 0 1 2 1 0 0 0 1 1 0 0 2 1 1 1 0 1 1 0 1 0 1 0 1 0 1 1 1 0 0 1 2 0 2 1 1 0 0 0 0 0 0 0 0 1 0 1 1 1 1 1 0 0 0 0 0 0 0 1 0 0 0 1 1 0 1 0 1 0 0 2
54 0 2 0 0 0 0 2 1 1 0 0 0 0 0 0 1 0 2 1 1 2 2 0 1 1 1 2 2 2 2 0 0 1 2 0 2 0 0 0 2 2 1 1 0 1 0 0 0 0 0 0 1 0 0 1 0 0 0 0 0 1 0 2 1 1 1 1 2 0 0 2 2 0 2 1 2 2 2 0 2 2 1 1 1 0 0 0 0 2 0 0 0 2 0 0 0 0 0 1 0 0 0 1 2 0 2 2 1 1 0 1 1 2 2 2 1 0 0 2 2 0 2 2 0 0 0 1 1 1 0 0 0 0 0 0 0 0 1 0 0 0 0 0 0 0 0 1 1 1 0 0 0 0 0 0 0 0 0 0 0 1 0 0 1 2 1 0 1 2 0 0 1 0 2 0 2 0 1 2 1 1 0 0 0 0 0 0 0 0 0 0 0 1 2 0 1 1 0 1 0 0 0 2 2 0 1 1 1 1 0 0 0 1 0 2 0 0 1 2 0 0 2 0 0 0 2 0 0 1 1 0 0 1 1 0 1 2 0 2 0 0 2 1 1 1 1 0 1 1 1 0 0 0 0 2 0 0 0 0 0 0 1 1 0 0 0 0 1 0 0 1 1 1 0 1 0 1 1 0 1 1 0 0 0 0 2 1 1 2 0 2 0 1 2 0 2 1 0 0 1 0 2 0 0 0 0 2 0 2 0 2 0 2 1 1 1 0 0 1 0 0 1 2 0 0 0 2 0 0 0 0 0 0 0 0 0 1 0 0 2 1 2 0 1 1 1 0 2 1 0 0 0 1 0 1 1 1 0 1 1 1 1 0 1 0 0 1 1 0 1 1 2 2 2 0 0 2 1 0 1 0 0 0 1 0 0 0 0 1 0 0 2 0 2 1 1 1 0 0 0 0 1 1 0 1 1 1 0 1 1 0 1 0 1 2 1 0 1 0 0 0 0 0 0 2 1 0 0 0 0 0 1 0 0 0 0 1 1 0 2 0 0 0 0 2 2 0 0 0 2 0 2 2 2 2 0 2 1 2 1 0 0 1 1 1 1 2 2 2 2 2 0 0 1 1 0 0 1 0 1 0 0 0 0 0 0 0 2 0 0 2 1 2 1 0 1 0 0 2 0 2 1 1 1 1 2 0 0 0 0 2 0 1 1 0 1 2 0 1 2 1 2 1 1 0 0 0 0 1 0 0 0 0 0 0 0 1 0 1 0 1 1 1 1 2 1 1 2 1 0 1 0 1 1 1 1 0 1 1 0 1 1 1 1 1 1 0 0 0 0 0 0 0 0 0 0 1 0 2 2 0 1 1 0 1 0 0 0 0 0 0 1 0 0 0 0 0 1 1 0 1 0 1 0 1 2 0 1 2 0 0 0 0 0 0 0 1 0 1 1 1 0 0 0 0 2 1 0 0 0 1 0 2 2 0 0 1 2 0 0 0 0 1 2 0 1 0 1 1 1 1 0 1 0 2 2 0 2 0 0 0 1 1 0 0 0 1 0 0 0 1 0 1 1 1 1 0 2 0 0 1 0 2 2 2 1 2 0 0 0 2 0 1 0 0 1 2 0 2 0 1 0 1 1 2 0 2 2 0 0 0 0 1 1 0 0 1 0 0 0 1 0 0 0 0 0 0 1 0 0 0 0 2 0 0 1 1 0 1 0 0 0 0 0 0 0 0 0 0 0 0 0 0 0 1 0 0 2 0 0 0 1 0 0 1 1 0 0 2 0 1 1 2 2 0 0 0 1 1 1 1 1 1 2 1 1 1 1 2 1 1 2 0 1 0 0 0 0 0 0 1 0 0 2 0 1 0 0 2 2 0 1 1 1 2 0 1 0 0 0 0 1 2 0 0 0 2 1 0 1 2 1 1 0 1 1 0 1 0 1 0 0 0 0 0 0 0 0 0 1 1 0 0 1 0 1 0 0 0 2 2 2 0 0 1 2 0 1 0 0 0 2 0 2 1 0 1 1 1 2 0 0 0 0 0 1 0 0 2 2 0 0 2 2 1 2 2 0 0 0 1 2 1 2 1 1 1 0 2 0 0 1 0 2 1 0 0 1 1 0 1 0 1 1 0 0 0 0 0 2 1 1 1 1 0 1 1 1 0 0 0 2 2 0 2 0 1 0 0 2 0 2 1 0 0 1 1 1 0 0 0 0 0 2 0 0 1 2 1 1 0 0 0 0 1 1 1 2 0 2 2 0 1 0 1 1 0 0 0 0 0 0 0 0 1 0 0 0 0 0 1
55 0 2 1 0 0 1 2 1 1 0 1 0 1 0 0 0 0 0 1 1 2 0 2 0 0 2 2 2 2 2 0 0 1 2 0 2 2 0 2 0 0 0 1 0 1 1 0 2 0 0 0 1 0 0 2 0 2 1 1 1 2 1 0 1 1 0 2 1 0 0 1 2 0 1 2 2 0 0 0 0 1 2 0 1 0 1 0 1 1 0 1 0 1 0 2 1 0 0 0 0 0 0 2 2 0 2 1 1 0 0 2 0 1 1 1 0 0 1 1 1 1 2 0 0 1 0 1 0 2 0 1 0 0 0 0 0 0 0 1 1 0 1 0 0 0 0 0 0 0 0 0 0 2 1 0 1 0 2 2 2 1 0 1 1 1 1 1 0 0 2 1 0 2 0 1 0 0 1 2 1 2 1 1 0 1 1 1 0 0 0 0 0 1 1 0 1 2 0 1 0 1 0 0 0 2 2 1 0 0 0 0 2 0 2 2 2 1 2 1 0 0 2 0 0 0 0 2 0 1 0 0 0 0 0 0 0 2 0 0 0 1 2 1 1 1 0 0 2 0 0 0 0 1 0 1 0 0 0 0 0 0 0 0 0 0 1 0 2 1 0 1 1 0 0 0 0 2 2 1 1 0 1 1 1 0 2 1 2 2 0 1 0 2 2 1 1 0 0 0 0 0 2 0 0 1 2 0 1 1 0 0 0 2 2 2 2 0 2 0 2 2 2 0 1 0 1 0 1 0 0 1 0 1 0 0 0 2 0 1 0 0 2 0 0 0 2 0 2 0 0 0 0 2 1 0 2 0 1 1 2 2 0 0 0 1 0 1 1 0 1 1 1 2 0 0 0 2 0 0 0 0 0 0 0 1 1 0 0 1 0 1 1 0 2 0 0 0 1 1 0 1 1 1 0 1 0 0 0 1 0 0 1 0 1 1 0 0 0 0 0 1 0 0 0 1 1 1 0 1 1 1 1 1 2 1 0 1 0 0 1 0 0 0 0 1 1 1 2 0 1 0 1 2 1 1 0 2 1 0 1 0 0 0 0 0 0 2 2 2 1 1 0 0 0 1 0 0 2 0 1 0 1 1 0 0 0 0 2 0 0 2 0 1 0 0 1 1 1 1 1 2 1 1 1 1 2 0 1 0 1 1 0 0 0 0 0 2 0 1 1 1 2 2 2 1 1 1 0 1 2 1 1 2 1 0 2 0 1 1 2 2 1 1 0 1 1 1 1 0 0 0 1 1 2 1 1 0 0 0 0 0 0 0 0 0 0 0 0 0 0 0 1 0 0 1 2 2 0 2 2 0 1 1 0 1 0 0 0 0 0 2 1 0 0 1 1 1 1 1 1 1 0 2 0 0 1 0 1 0 1 0 0 0 0 0 0 1 0 1 1 1 0 1 1 1 2 1 0 0 1 0 1 2 2 2 0 1 2 0 1 1 0 1 1 0 1 0 1 0 0 2 0 2 0 2 0 0 1 0 0 0 0 0 1 2 0 1 0 0 0 0 0 1 1 2 0 0 2 0 0 1 0 0 0 0 0 2 0 0 1 1 0 1 0 0 1 2 0 2 0 1 0 0 0 2 1 1 1 0 2 2 0 0 0 0 0 2 1 1 0 0 0 0 0 1 0 0 0 0 0 0 1 1 1 1 0 0 1 1 0 1 0 0 0 1 0 0 0 0 0 0 1 0 0 1 0 0 2 0 0 1 2 1 1 0 0 1 0 2 0 0 1 1 1 0 2 0 1 1 2 2 2 0 2 1 1 1 1 2 1 2 2 0 1 0 1 2 0 2 0 0 0 0 1 0 1 0 0 2 2 0 0 1 1 2 1 1 2 0 1 2 2 2 0 0 0 2 0 0 0 2 1 1 0 1 1 0 1 0 0 0 0 0 0 0 0 0 0 0 2 2 0 0 0 0 0 0 0 0 2 2 0 0 0 1 2 1 1 0 0 0 1 1 2 2 0 0 1 0 1 0 0 0 0 0 1 0 0 2 2 0 1 2 1 0 1 2 0 0 0 1 1 0 2 2 0 2 0 1 1 0 0 0 0 0 0 0 2 0 2 0 0 1 0 0 2 1 0 1 2 0 0 2 0 0 0 0 0 0 0 0 2 2 1 2 0 0 0 1 2 0 0 0 1 0 1 2 2 0 0 0 2 0 1 1 0 0 0 0 0 0 0 0 1 0 2 0 1 0 0 1 0 0 0 0 0 0 0 0 0 0 1 0 1 0 0 1 1 0 0 1
56 0 2 0 0 0 0 1 0 1 0 1 1 2 0 0 0 1 2 0 1 1 1 1 0 0 0 2 2 2 1 1 0 0 2 0 1 2 0 1 2 0 1 1 0 0 0 0 2 0 0 0 1 0 1 1 0 0 1 1 1 1 0 1 0 0 1 0 2 1 1 2 2 0 1 2 2 1 1 1 0 2 2 0 1 0 0 1 2 2 1 1 0 1 0 0 0 2 0 2 2 0 0 1 2 1 2 1 1 1 0 1 1 2 2 2 1 0 2 0 0 1 1 1 0 0 0 2 1 2 1 0 1 0 0 0 0 0 0 0 1 0 0 0 0 1 1 0 1 1 1 1 0 0 0 0 2 0 1 1 1 1 0 0 0 2 2 0 0 2 0 0 1 1 2 0 1 0 1 1 0 1 0 0 0 0 0 2 1 1 1 2 1 1 1 0 1 1 0 0 0 0 0 1 1 1 1 1 1 1 0 0 1 0 2 2 1 0 1 2 0 0 2 0 0 0 0 1 0 1 0 0 0 1 1 0 1 2 0 2 0 0 1 2 2 2 0 0 2 0 0 0 0 0 1 2 1 0 0 0 2 0 0 0 0 0 0 0 0 0 1 1 0 1 1 0 0 2 2 2 0 0 1 1 0 1 1 2 1 2 0 1 0 2 2 0 2 0 0 0 1 0 2 0 0 0 1 1 0 1 1 2 0 2 1 0 2 0 1 0 1 1 1 0 2 0 2 1 0 0 0 2 0 1 0 0 0 1 0 0 1 1 2 0 0 0 1 0 0 0 0 0 0 2 2 0 0 1 0 2 2 2 1 1 1 1 0 2 2 0 0 0 0 2 2 0 0 1 0 0 1 0 0 0 0 1 1 0 0 0 0 0 0 0 2 1 1 0 1 1 0 1 1 1 0 1 0 0 0 2 0 0 1 0 1 1 0 0 0 2 0 0 1 1 1 2 1 1 0 0 1 0 0 0 1 1 0 0 0 0 1 0 1 1 2 2 2 0 2 1 0 0 1 2 1 0 1 2 0 1 0 0 1 0 0 1 1 2 2 1 1 2 1 1 1 0 0 1 2 0 1 0 2 2 1 1 0 0 2 0 0 2 1 1 0 0 2 1 1 2 0 2 2 0 2 1 1 0 1 2 1 2 0 1 1 0 1 2 0 0 0 2 2 1 1 1 0 2 0 0 1 0 2 0 2 1 0 1 0 0 1 2 1 1 1 2 1 1 1 0 0 0 0 1 1 1 1 2 0 0 1 0 0 1 0 0 1 1 1 1 0 1 0 0 0 0 0 2 0 2 2 0 2 2 0 1 0 0 0 0 0 1 0 0 0 0 0 2 2 2 2 0 0 0 0 2 2 0 1 0 0 0 0 0 0 1 1 0 0 0 0 0 0 0 0 0 1 0 0 0 0 0 0 1 0 0 1 0 1 1 1 0 0 1 1 0 1 0 0 0 0 2 0 0 0 2 0 1 1 0 0 0 1 0 2 2 2 1 1 1 1 1 0 1 1 2 0 0 1 0 1 0 1 2 1 1 0 0 0 1 0 0 0 0 0 0 2 2 0 0 0 0 1 0 0 2 1 1 1 0 0 0 0 0 0 1 0 1 0 0 0 1 2 1 0 1 1 0 2 0 1 1 0 2 0 1 0 1 1 2 0 2 1 1 1 1 0 2 0 1 1 1 1 0 0 0 1 0 1 0 0 0 1 0 0 1 1 0 0 2 0 0 0 0 0 0 1 0 0 0 0 1 1 0 1 1 1 2 1 2 0 2 2 1 1 0 0 1 0 1 1 1 0 0 1 0 0 0 0 2 2 0 0 0 0 2 2 2 1 0 2 1 1 2 1 0 0 1 0 0 0 2 1 1 1 0 0 0 0 0 0 0 0 0 0 0 0 1 0 0 2 2 0 0 1 0 1 0 1 1 1 2 0 0 0 1 1 0 2 0 0 0 1 1 1 1 0 1 1 1 1 1 0 1 1 0 0 2 0 1 1 0 0 1 2 1 1 2 0 0 0 0 1 1 2 1 0 2 1 1 0 0 0 0 1 0 0 0 1 0 1 0 0 0 0 0 0 1 1 1 2 0 0 1 1 0 0 2 2 0 0 0 0 0 0 1 0 1 0 1 2 0 0 0 2 0 2 1 1 0 0 1 1 0 2 0 0 1 2 1 1 0 0 0 0 2 0 1 2 0 1 2 0 1 0 1 2 0 0 0 0 1 0 2 1 0 0 0 0 0 2 0
57 0 1 2 1 0 1 2 0 0 0 1 0 1 0 0 0 0 1 1 1 2 0 2 0 1 0 2 2 2 1 1 1 2 1 0 2 1 0 1 1 1 1 1 1 1 1 0 2 0 0 0 0 0 2 1 1 0 1 1 1 1 0 1 1 0 2 2 1 0 0 1 2 1 1 2 2 1 1 0 1 1 2 0 0 0 0 1 2 2 0 1 1 1 0 2 2 2 0 2 2 0 0 0 2 1 2 1 1 0 1 2 1 2 2 2 0 0 0 2 2 0 2 1 0 1 0 1 1 1 1 0 0 0 0 0 0 0 0 0 0 0 0 0 0 0 0 0 0 0 0 0 0 0 2 1 0 1 0 0 0 1 0 0 1 1 1 0 1 2 0 0 1 0 0 0 0 0 0 0 0 0 1 1 0 1 1 1 0 0 0 1 1 1 1 0 1 2 0 0 0 0 0 1 1 1 1 1 1 0 0 0 1 0 1 2 0 0 1 2 0 0 0 0 1 0 0 2 0 2 0 0 0 1 0 0 1 2 0 1 0 0 1 2 2 2 0 0 2 0 0 1 0 1 0 2 1 0 0 0 0 0 1 1 0 0 0 0 2 0 0 0 0 2 0 0 1 2 1 0 1 1 1 1 1 0 2 1 2 2 0 2 1 1 2 0 1 1 0 1 1 1 1 1 0 0 0 2 2 2 0 0 0 1 1 0 2 0 1 0 1 1 0 2 2 0 2 0 2 1 0 1 0 2 0 0 0 1 0 2 0 1 2 0 0 0 1 0 2 0 0 0 0 2 2 0 1 0 0 2 2 2 0 0 0 0 0 0 1 0 1 1 2 1 0 1 0 1 0 0 1 1 0 2 1 1 1 0 0 1 1 1 1 0 2 2 2 2 0 0 0 1 0 0 0 0 2 1 0 1 0 0 0 0 0 2 0 0 1 0 0 1 1 2 0 2 1 1 0 0 0 1 0 0 1 1 0 1 0 0 2 0 0 0 0 1 1 0 1 0 0 0 0 0 0 0 0 2 0 2 1 0 1 0 0 0 0 2 2 0 0 0 2 2 1 0 0 1 2 0 0 1 2 2 1 1 0 0 1 0 1 1 0 1 1 0 2 0 0 2 0 2 1 1 1 2 2 1 0 0 0 2 0 0 0 0 0 1 0 1 2 1 1 0 0 1 0 0 0 2 0 1 1 0 1 2 1 1 2 1 1 1 1 0 0 2 0 0 2 0 1 1 1 2 1 1 0 1 0 0 1 0 0 1 0 0 1 0 0 0 2 2 0 0 0 0 0 1 0 2 2 0 2 0 2 0 1 1 0 0 0 2 1 0 0 1 1 0 0 1 0 1 1 2 0 0 1 0 2 0 0 0 0 1 0 0 1 1 0 0 0 0 1 1 1 0 1 0 0 0 0 0 0 1 2 1 1 1 2 0 0 0 0 2 2 0 1 0 1 0 0 2 1 1 1 2 1 1 1 0 0 0 2 1 1 1 1 1 0 1 1 0 0 0 1 1 1 0 2 0 0 0 0 1 1 1 1 2 0 0 0 1 0 1 1 0 1 1 0 1 0 2 0 0 0 2 1 2 2 0 1 0 0 0 1 1 0 2 0 1 0 0 0 0 0 0 0 0 1 0 1 1 0 2 0 0 1 1 1 2 2 2 0 0 1 0 0 1 0 1 1 1 1 0 0 0 0 0 2 0 0 0 2 2 0 0 1 0 0 1 0 0 0 0 0 1 1 0 1 1 1 1 1 1 2 2 0 2 1 2 0 2 2 0 1 0 1 1 0 1 1 2 0 0 2 0 1 1 0 0 0 0 0 1 1 1 1 1 0 0 0 0 2 2 0 0 0 1 1 1 1 1 1 0 0 0 0 1 0 0 0 0 2 1 2 1 1 0 0 0 2 2 0 0 0 1 0 0 0 0 0 0 0 0 1 0 1 0 2 0 0 0 0 2 1 1 1 0 2 2 2 0 1 1 0 0 1 2 0 2 2 0 1 1 1 0 1 2 0 0 0 0 2 2 1 1 1 2 1 1 0 0 0 1 2 1 0 1 2 2 0 0 0 1 0 0 0 1 0 0 2 0 0 2 0 0 0 1 2 1 0 0 2 1 1 2 0 0 1 0 2 0 1 0 1 0 1 1 1 0 0 0 0 2 0 2 0 0 0 0 0 0 0 0 0 1 1 1 1 0 1 2 0 0 0 0 0 0 0 0 1 0 0 0 1 0 0 0 1 0 1 2
58 0 1 1 1 0 1 0 0 2 0 0 0 2 1 1 0 0 1 1 1 1 1 1 1 1 2 2 2 2 2 1 0 1 1 1 1 0 0 0 1 1 0 1 1 0 1 0 0 2 2 0 0 1 0 1 0 0 0 1 0 0 0 0 0 1 2 1 1 0 0 1 1 0 1 1 1 0 0 0 0 0 2 1 1 0 0 1 2 2 0 1 1 2 0 1 1 1 1 2 0 0 0 1 2 1 2 1 1 1 1 2 0 0 2 2 1 1 0 0 0 1 2 1 0 1 0 2 2 2 0 2 0 0 0 0 0 0 0 0 0 0 1 0 0 0 0 0 0 0 0 1 0 0 0 0 0 0 0 0 2 0 1 1 0 1 1 0 1 1 1 2 1 1 1 0 1 0 0 1 1 1 1 1 0 1 1 2 0 1 1 1 1 1 1 0 0 2 0 2 0 0 0 2 1 0 0 1 1 0 0 0 1 0 0 2 1 0 2 0 2 2 2 0 0 1 1 1 0 0 0 0 1 2 1 1 0 2 0 2 0 0 2 1 1 1 0 0 2 0 0 1 0 0 1 1 0 0 0 0 0 0 1 1 0 0 1 0 2 0 1 1 0 1 0 0 0 2 2 2 0 0 0 1 0 0 2 2 0 2 0 0 0 2 2 0 1 2 0 2 2 1 2 0 0 0 0 2 0 1 1 2 0 2 0 0 1 1 0 0 0 0 0 2 2 0 2 1 0 0 0 2 1 2 0 0 0 0 0 1 0 2 2 1 0 0 0 1 2 1 1 1 0 2 2 0 1 1 0 1 1 2 2 0 2 1 0 2 2 0 0 0 1 2 0 1 0 1 1 0 0 1 0 0 1 0 0 0 0 2 0 0 0 1 2 2 2 0 0 0 0 0 1 1 0 0 0 1 0 2 0 0 2 0 2 2 0 0 0 0 0 2 1 0 2 2 2 0 0 1 0 0 0 1 0 0 1 2 0 0 0 0 0 0 0 2 1 0 2 0 0 1 1 2 1 1 0 2 1 1 1 0 0 0 0 0 0 2 2 0 0 0 0 0 2 0 1 0 1 0 1 0 1 1 1 0 0 0 2 0 0 2 1 1 1 0 1 1 1 2 0 2 1 1 1 1 1 0 0 1 0 2 1 0 0 1 1 1 0 1 1 1 1 0 0 0 0 0 0 1 0 0 0 0 0 0 0 0 0 0 1 0 1 1 1 0 1 1 1 0 0 0 2 1 1 1 1 1 2 0 0 2 0 1 0 0 1 0 0 0 1 1 0 0 0 0 0 1 0 2 1 0 2 0 1 0 0 0 0 0 0 2 1 0 0 0 0 0 0 0 0 2 1 2 0 0 2 0 0 1 0 0 0 0 0 0 0 1 0 0 0 0 1 1 1 1 0 0 0 0 0 0 0 2 1 2 0 0 2 0 2 0 0 1 1 0 1 1 1 1 1 1 1 1 1 2 1 0 2 0 0 0 2 0 1 2 1 0 0 0 0 0 0 0 0 1 1 1 2 0 1 0 1 2 0 1 0 0 0 1 0 0 0 1 0 0 1 2 0 1 1 0 0 1 1 2 0 2 2 0 0 0 0 0 1 1 0 1 0 0 0 1 1 0 0 1 0 1 0 0 0 0 0 2 1 1 1 0 1 1 1 1 0 0 0 0 0 1 0 0 0 0 0 0 0 0 1 0 2 0 0 0 1 1 0 1 0 0 0 2 0 0 2 1 1 0 1 0 0 0 2 2 1 0 1 0 1 2 0 2 0 1 2 0 2 0 0 1 0 1 1 2 0 0 1 0 1 0 0 2 2 1 0 2 2 2 0 2 2 0 2 2 1 2 1 0 0 2 1 0 1 2 2 2 0 0 0 1 1 0 1 1 1 0 1 0 1 0 0 0 2 2 0 0 1 0 1 0 0 0 2 2 0 0 0 0 1 0 1 0 0 0 1 1 1 1 0 0 2 2 2 0 1 1 1 1 0 1 0 2 2 0 0 1 2 0 2 2 0 0 0 1 2 2 2 0 0 1 0 1 0 0 0 0 0 0 0 1 2 2 0 0 0 1 1 1 1 0 0 0 2 2 0 2 0 0 1 1 2 1 0 1 0 0 0 0 1 0 0 0 2 0 2 0 0 0 0 0 0 0 0 0 1 0 1 2 1 0 0 0 0 0 0 0 0 0 2 2 1 0 0 2 0 1 0 1 1 0 0 1 1 1 0 1 1 0 1 0 0 0 1 1
59 0 1 1 0 0 1 2 0 1 0 0 1 1 0 0 1 0 0 0 1 1 0 2 0 0 1 2 2 2 1 2 0 1 2 0 2 2 0 1 1 1 0 0 0 1 1 0 2 0 0 0 0 0 1 1 1 0 0 2 0 0 0 2 0 0 1 1 1 1 1 2 2 1 1 2 2 2 2 2 0 2 2 0 2 0 0 0 2 2 0 0 0 0 0 1 0 0 0 1 1 1 1 1 2 0 2 1 1 0 1 2 1 2 2 2 2 1 0 0 0 2 1 1 1 0 0 0 0 0 1 1 0 0 0 0 0 0 0 0 0 0 0 0 0 0 0 0 0 0 0 0 0 0 0 0 0 1 0 0 0 0 0 1 0 1 0 1 0 1 1 1 0 1 1 0 0 1 0 0 0 0 0 0 1 1 1 0 0 0 0 0 0 1 2 0 2 1 0 0 0 0 0 2 2 0 0 0 2 0 0 0 1 0 0 2 0 1 1 0 1 1 2 0 0 0 2 2 0 2 0 0 1 1 0 0 1 1 0 1 0 0 1 0 0 0 0 0 2 0 0 1 0 0 1 2 1 0 0 0 0 0 0 0 0 0 1 0 0 0 0 2 0 2 0 0 1 1 1 1 0 1 0 0 1 1 1 0 0 1 1 0 0 2 2 0 2 0 1 0 1 1 2 0 0 0 1 1 0 0 0 1 0 1 1 0 0 0 1 0 2 2 1 1 0 0 1 1 0 0 0 0 0 2 0 0 0 1 0 1 1 1 1 0 0 0 1 0 1 2 0 0 1 1 0 1 1 0 0 2 2 2 1 0 1 1 0 1 1 0 1 1 1 2 1 0 0 2 1 0 1 0 0 1 0 2 1 0 0 0 0 0 0 0 2 0 0 0 0 1 0 2 0 1 0 0 2 0 0 2 0 0 2 0 2 2 0 0 0 0 1 1 0 2 1 2 0 0 0 0 0 0 0 0 1 1 0 0 0 0 2 0 0 1 0 0 0 0 1 0 0 0 1 2 1 1 0 2 1 2 0 0 0 1 1 1 1 2 2 1 1 1 1 1 2 0 2 1 2 0 1 0 1 1 0 1 0 1 1 1 2 1 0 1 0 0 2 1 1 2 0 2 2 0 2 1 2 0 0 2 0 1 0 1 1 0 0 1 0 2 2 0 1 1 1 1 0 0 0 1 0 1 0 0 0 0 1 0 1 1 0 1 1 0 0 0 1 1 1 0 1 1 0 2 0 0 0 0 0 0 2 0 0 1 0 0 1 2 2 0 1 2 0 0 0 0 0 1 0 2 1 0 1 1 0 0 0 0 2 2 2 0 1 0 0 0 0 1 1 1 0 1 1 2 0 0 0 0 2 2 1 0 0 0 0 0 0 1 0 0 0 0 0 0 1 1 1 0 0 0 0 0 0 1 1 0 1 1 2 0 1 1 0 1 2 0 2 0 1 1 0 2 0 1 0 2 1 1 1 0 0 0 1 1 1 1 0 1 0 0 0 1 0 1 1 2 0 1 2 0 1 0 0 1 1 1 1 1 0 1 1 0 1 1 1 0 1 2 0 2 1 1 0 1 2 1 1 1 1 0 0 0 0 0 0 0 0 2 0 0 2 0 0 0 0 0 0 0 1 0 1 1 0 2 0 0 0 2 0 2 0 2 0 0 0 1 0 0 0 0 0 0 0 0 0 0 0 0 2 0 0 0 1 1 0 1 0 0 0 2 0 0 1 1 1 0 1 0 1 1 2 2 1 0 1 2 0 1 2 2 1 2 2 0 1 0 0 1 0 1 1 2 0 0 2 0 2 0 0 2 2 1 0 0 0 0 0 2 2 0 2 2 1 2 1 0 0 2 1 0 0 2 0 1 0 1 0 0 0 0 0 0 0 0 0 0 0 0 0 0 2 2 0 0 0 0 0 0 0 0 1 1 0 0 0 1 1 0 1 0 1 1 2 0 2 2 1 0 1 2 2 0 0 0 0 0 0 2 1 1 1 0 0 2 2 0 2 1 1 0 1 0 1 0 2 2 0 2 0 1 1 0 0 1 2 1 0 2 2 2 0 0 0 0 0 0 1 1 0 0 2 1 1 1 2 0 2 2 2 0 0 0 2 2 1 1 0 1 1 0 2 0 2 0 0 0 0 0 0 0 0 2 0 0 2 0 0 0 0 0 0 0 0 0 0 1 1 1 2 0 2 2 0 0 0 0 0 1 2 0 0 1 0 0 1 0 0 0 2 0 0 1
60 0 2 0 0 0 0 1 0 1 0 0 0 1 0 0 0 0 1 2 0 1 0 2 0 0 2 2 2 1 1 1 2 2 0 0 1 2 0 1 0 0 0 0 1 0 0 0 1 0 0 0 1 0 0 2 0 0 2 1 1 1 0 1 1 1 2 0 0 0 0 0 2 1 1 2 2 0 0 0 0 2 2 2 0 0 0 0 2 2 0 1 0 1 0 1 1 0 0 0 0 0 0 1 2 1 2 2 0 0 0 0 1 1 2 2 2 0 1 1 1 1 2 0 0 2 0 1 1 1 0 1 0 0 0 0 0 0 1 0 1 0 1 0 0 0 1 0 0 0 0 1 0 0 0 0 0 0 0 0 1 0 0 1 1 1 0 0 1 2 0 0 0 1 2 0 0 0 1 1 0 1 0 0 0 0 1 1 0 0 0 1 0 2 2 0 2 1 0 0 0 0 1 1 1 1 1 0 1 0 0 0 1 0 0 2 0 0 0 2 0 0 1 0 1 0 1 2 0 2 0 0 0 0 2 0 0 2 0 2 0 0 2 2 2 2 0 0 1 0 0 0 0 0 0 1 1 1 1 1 0 1 0 0 0 0 1 0 0 0 0 1 0 1 0 0 0 2 1 1 0 0 0 0 2 0 2 0 0 2 0 0 0 1 2 0 2 1 0 1 1 0 2 0 0 0 1 0 0 1 0 1 0 2 1 1 2 0 1 0 2 2 1 0 1 0 2 2 0 1 0 1 1 2 0 1 1 2 0 0 0 0 1 0 0 0 1 0 2 2 0 0 0 1 0 1 1 1 0 2 2 2 2 1 2 0 0 1 1 0 0 0 1 2 1 0 0 1 1 0 0 2 0 1 0 1 1 0 0 0 0 0 1 0 2 1 1 0 1 1 0 2 1 1 0 0 0 1 0 2 0 1 2 0 2 2 0 0 1 0 0 1 1 1 0 1 1 0 0 0 0 0 1 2 2 1 0 1 1 0 1 0 0 1 0 0 0 1 2 1 0 0 1 1 1 1 0 1 0 1 1 0 1 0 0 0 0 0 1 0 0 2 1 1 1 0 1 1 2 0 1 0 1 1 0 0 1 1 2 1 0 0 2 0 1 0 1 1 1 1 1 1 1 1 1 1 1 0 0 0 0 2 0 1 1 1 0 2 0 1 0 1 1 0 0 0 0 0 0 1 0 1 2 1 2 1 0 0 1 1 1 2 2 1 1 1 2 0 2 0 1 1 0 1 1 1 0 1 0 1 0 0 1 1 1 1 1 1 1 0 0 1 1 0 0 0 1 2 0 0 2 0 2 1 1 0 1 0 1 1 0 1 2 0 2 0 2 1 1 0 0 2 0 2 0 0 1 0 0 1 1 0 0 1 0 0 0 1 1 0 0 0 0 0 0 1 1 1 0 0 1 0 0 2 1 2 0 1 2 0 2 0 0 0 2 0 1 0 1 1 1 2 0 1 0 2 2 0 1 0 0 0 2 0 0 1 0 1 1 0 0 2 0 0 0 2 0 0 1 0 0 1 0 1 2 2 0 2 1 1 0 1 0 1 1 0 1 2 0 2 1 1 0 1 1 1 1 2 2 0 1 1 0 0 0 0 0 1 2 2 0 0 0 0 0 0 0 1 0 1 0 0 0 1 1 1 2 2 0 2 0 0 0 0 1 1 1 1 0 1 1 1 2 0 1 0 0 0 2 0 0 0 0 1 0 1 2 0 0 1 1 2 1 0 0 0 0 0 1 1 1 1 2 0 2 2 0 2 1 2 0 1 2 0 0 1 0 0 1 1 0 1 0 0 1 1 0 0 1 2 1 0 0 2 2 2 0 0 2 0 0 2 2 2 0 0 0 2 1 0 0 1 1 2 0 0 0 0 0 0 0 0 0 0 0 0 0 0 0 0 2 2 0 1 1 0 1 0 0 0 1 2 0 0 0 1 2 0 1 1 1 0 1 1 2 1 0 0 1 2 2 0 0 0 0 0 0 1 0 2 2 0 1 2 0 0 0 1 0 0 0 1 1 1 1 1 0 2 0 2 0 0 0 0 1 1 0 2 2 1 0 1 1 1 0 0 1 0 0 0 1 0 0 1 0 0 0 0 1 1 0 0 0 0 0 2 0 0 2 0 1 0 2 0 1 1 1 1 2 1 0 0 1 0 1 1 1 1 1 1 0 0 1 1 0 1 0 0 1 0 0 1 0 2 0 0 2 0 0 0 0 0 1 1 1 0 0 0 1 0 0 1
61 0 0 2 1 1 2 0 0 1 0 0 0 1 0 0 0 0 0 0 2 2 1 2 0 0 0 1 2 2 1 0 1 0 2 2 2 2 0 1 1 1 0 0 0 0 0 0 1 1 1 0 0 0 0 2 0 1 1 1 1 2 0 0 0 0 1 0 1 0 0 1 2 0 1 2 2 2 2 0 2 2 2 0 0 0 0 0 1 2 0 1 1 1 0 2 1 2 2 2 0 0 0 2 2 0 2 1 1 0 1 2 1 1 1 1 1 0 1 1 1 0 2 1 0 1 0 0 0 1 1 0 0 0 1 0 0 0 0 0 1 0 1 1 0 1 0 0 1 1 0 0 1 0 0 0 0 1 0 0 2 1 0 2 1 1 1 1 0 1 1 2 0 1 0 0 0 0 0 0 0 0 0 0 0 0 0 1 0 0 1 1 0 0 2 0 1 2 0 0 0 0 1 0 0 1 1 1 1 0 0 0 1 0 2 2 0 1 0 0 1 1 2 0 1 0 0 2 1 0 0 0 0 0 1 0 0 2 0 1 0 0 2 1 1 1 0 0 2 0 0 1 1 1 1 2 0 0 0 0 1 0 0 0 0 0 0 0 1 0 0 1 1 0 0 0 0 2 1 1 1 0 1 1 0 1 1 1 0 2 0 0 0 2 2 0 2 1 0 1 1 0 2 0 0 0 1 1 0 1 0 2 0 2 0 0 2 0 1 1 1 1 2 2 0 0 1 2 1 1 0 1 1 2 0 0 0 2 0 0 0 0 2 0 1 0 2 0 1 0 1 1 0 2 2 0 2 1 0 2 2 2 1 0 1 0 0 1 2 0 0 0 0 2 0 1 0 2 0 0 0 1 0 0 1 1 1 0 0 1 0 0 2 1 2 2 2 0 1 1 0 1 0 2 0 0 0 1 0 2 0 0 1 0 1 2 0 0 0 2 0 0 0 2 0 1 0 1 0 1 1 0 0 0 0 0 0 1 0 0 2 0 2 2 0 2 2 2 2 2 0 0 1 2 2 1 1 1 1 2 1 0 0 0 1 1 1 2 2 1 1 2 0 0 2 0 1 0 0 0 0 0 1 1 0 1 0 0 1 0 1 1 1 1 0 0 2 2 2 1 1 2 2 0 2 0 2 0 0 0 0 2 1 1 1 0 0 2 0 2 2 0 2 0 1 1 1 1 1 1 0 0 2 0 2 0 2 1 1 0 1 2 1 1 0 2 1 1 1 0 0 0 1 2 1 0 0 0 1 0 1 0 1 0 0 0 2 1 1 0 0 0 1 0 0 0 1 0 0 2 1 0 2 1 1 0 1 0 0 0 0 1 0 0 0 0 1 1 1 1 1 0 0 2 0 0 2 0 1 1 1 0 0 0 1 1 1 1 0 1 1 1 0 1 1 0 2 1 0 0 1 0 0 1 2 0 0 1 2 0 1 0 0 2 2 0 1 0 1 1 1 1 1 2 1 2 1 1 1 0 0 0 1 0 0 2 1 2 0 1 0 0 0 0 0 0 2 2 1 1 2 1 0 1 1 1 0 1 1 2 0 0 1 2 1 1 2 1 0 1 0 1 0 0 0 2 1 1 2 0 0 0 0 0 0 0 0 0 0 0 0 1 1 0 0 1 0 1 1 1 1 1 0 2 1 1 0 1 0 1 0 1 0 0 0 0 0 1 1 1 0 1 1 0 0 0 0 0 0 0 0 0 2 1 0 0 1 2 0 2 0 0 0 0 0 0 2 0 0 0 1 1 1 0 0 2 0 2 0 2 0 2 2 0 2 0 1 1 0 2 1 1 0 1 1 1 1 0 1 2 2 0 0 1 1 1 0 1 2 0 1 2 1 2 0 0 0 0 2 0 1 1 1 1 0 2 0 0 0 0 0 0 0 1 1 0 1 0 0 0 2 2 0 0 0 0 0 0 0 0 1 2 0 0 0 0 1 1 2 0 1 1 1 1 1 1 0 0 2 2 2 0 0 0 0 0 2 2 1 1 1 0 1 1 1 0 1 2 0 0 0 2 2 2 2 1 1 2 0 1 0 0 0 0 1 1 0 2 2 1 0 1 0 1 0 0 1 1 0 0 2 1 1 2 1 0 1 0 1 1 0 0 1 1 1 1 0 0 1 1 2 0 1 0 2 0 2 0 0 0 0 0 2 0 1 1 2 0 0 0 0 0 0 0 1 1 1 0 2 0 0 0 0 0 0 0 0 0 0 2 0 0 0 0 1 0 0 0 0 0 0 0
62 0 2 0 0 0 0 1 0 2 0 0 0 1 0 0 0 1 1 1 1 1 0 2 0 0 0 2 2 2 2 0 1 2 0 0 2 1 0 1 1 1 0 1 1 1 1 0 1 0 0 0 1 1 0 2 0 0 1 1 1 1 0 1 0 0 0 1 2 1 0 2 2 0 1 2 2 2 2 0 2 2 2 1 1 0 0 0 2 2 0 2 0 1 0 1 1 1 0 1 1 0 0 1 2 0 2 1 0 0 1 1 0 0 0 0 0 0 0 2 2 0 2 1 0 1 0 1 0 1 2 1 1 0 0 0 0 0 0 0 1 0 0 0 0 0 1 0 0 0 1 1 0 0 0 0 0 0 1 1 2 0 0 0 0 2 1 1 0 2 0 0 1 1 0 0 0 0 1 1 0 1 1 1 0 1 1 1 0 0 0 0 0 1 1 0 0 2 0 0 0 0 0 1 1 1 1 0 1 0 1 0 1 0 2 2 1 0 0 1 0 0 2 0 0 0 1 1 1 0 0 0 0 0 1 0 0 2 0 2 0 0 1 2 2 2 0 0 1 0 0 1 0 0 0 1 0 0 0 0 0 0 0 0 0 0 0 0 0 0 0 2 0 0 1 1 0 2 1 1 0 1 1 1 0 0 2 2 2 2 0 2 0 2 2 1 1 0 0 0 0 0 1 1 0 0 0 2 0 0 0 1 0 2 1 0 2 0 0 1 0 0 1 2 1 0 1 2 1 1 0 1 1 1 0 0 0 2 0 0 0 1 2 0 0 0 0 0 2 2 0 0 0 2 1 0 1 1 0 0 0 0 1 1 1 0 0 0 1 0 1 1 0 2 1 1 0 1 0 0 1 1 0 1 0 1 1 0 0 0 0 0 0 0 1 1 2 0 1 2 0 2 1 1 1 0 0 1 1 1 0 0 1 0 1 1 0 0 0 0 0 1 1 1 1 2 2 1 0 0 0 0 1 1 1 0 0 0 0 0 2 0 0 1 0 1 2 0 1 1 0 1 2 2 2 2 0 2 2 2 1 0 0 0 0 0 0 2 2 1 1 1 1 1 1 0 1 0 1 0 1 0 1 1 1 1 0 2 2 2 1 2 1 1 1 0 2 2 2 1 1 1 2 0 2 0 2 0 0 1 0 1 1 1 1 0 0 2 0 1 1 1 1 0 0 1 1 0 0 1 0 1 1 0 1 1 1 0 1 1 1 1 1 1 1 0 2 0 2 0 1 1 0 2 0 0 0 0 1 1 0 0 1 0 0 1 1 0 0 0 0 0 1 0 1 0 2 1 0 1 2 0 0 0 0 0 0 0 0 0 0 0 0 0 0 0 0 0 0 0 0 1 0 2 0 0 1 0 1 1 0 0 0 0 0 0 0 0 0 0 0 0 0 0 1 0 2 2 0 0 0 0 0 0 2 1 0 0 2 0 0 1 0 0 1 0 1 1 1 1 0 2 0 0 0 2 1 0 1 0 0 0 1 0 1 2 2 1 1 0 0 1 0 0 0 2 0 0 2 0 1 0 0 0 2 2 0 1 0 1 0 1 1 2 0 0 2 1 0 1 1 0 0 1 2 1 1 1 2 0 1 1 0 0 0 0 0 1 0 0 0 0 1 0 0 1 0 0 1 0 0 0 0 2 1 1 1 1 0 1 0 0 1 1 1 0 0 1 0 1 1 1 1 0 0 0 1 1 2 0 0 0 1 2 0 0 1 0 0 2 0 0 0 1 1 0 2 0 1 1 1 1 2 0 2 1 1 1 2 1 1 1 2 1 2 0 0 1 0 1 0 1 0 0 2 0 1 1 0 1 1 1 0 1 1 0 1 1 0 0 1 0 1 2 0 0 0 1 0 1 0 1 0 0 0 2 0 1 0 0 0 0 1 1 1 1 1 0 0 1 1 1 1 0 1 0 1 0 0 1 0 1 0 0 0 0 1 0 1 0 0 0 1 0 2 2 0 2 1 0 0 2 0 0 0 0 0 2 0 2 2 0 1 2 2 0 2 2 0 0 0 2 1 1 1 1 0 2 0 2 0 0 0 0 1 1 0 1 2 0 0 2 0 1 0 1 0 0 0 0 2 1 0 1 0 0 0 2 2 0 0 0 2 1 1 1 0 0 1 0 2 0 2 0 1 0 1 1 1 0 0 0 1 0 1 0 1 0 1 1 0 0 0 0 0 1 1 1 1 0 0 1 0 0 0 0 0 0 0 2 0 2 0 1 0 0 0 1 2 0 0 1
63 0 1 1 1 0 2 1 0 2 0 0 0 2 1 1 0 0 1 1 0 0 0 2 0 0 1 2 2 2 1 1 0 1 1 0 1 1 0 0 1 1 1 2 0 1 0 0 2 0 0 0 1 0 0 2 0 0 0 1 0 1 0 1 0 0 2 1 0 0 0 1 2 1 1 2 2 0 0 0 0 1 2 0 1 0 0 1 2 2 1 2 2 2 1 1 0 1 1 1 0 0 0 0 2 2 2 2 0 0 2 1 1 1 1 1 1 0 0 2 2 0 2 2 0 0 0 0 0 0 0 0 0 0 0 0 0 0 0 0 1 0 0 0 0 0 2 0 1 1 0 0 0 1 1 0 1 1 0 0 0 0 0 0 2 2 2 0 0 1 1 1 0 0 2 0 2 0 1 1 0 1 1 1 1 2 1 2 0 1 1 1 0 1 2 1 1 2 0 1 0 1 0 1 0 1 2 1 1 0 0 0 2 0 0 2 1 0 1 0 1 1 2 1 0 0 0 0 0 0 0 0 1 1 1 0 1 2 0 2 0 0 2 2 2 2 0 0 2 0 0 0 0 0 0 1 1 0 0 0 0 0 2 1 1 0 0 1 1 1 0 1 0 2 1 0 0 2 1 1 1 0 0 0 1 1 1 2 1 2 0 0 0 1 2 0 2 1 0 1 2 0 2 0 2 0 0 2 0 2 0 2 0 1 2 1 2 1 0 0 0 0 0 2 1 0 1 0 0 0 0 2 0 2 0 0 0 1 0 0 0 0 1 0 1 0 1 0 1 1 0 0 1 2 1 0 0 1 0 0 1 0 0 0 0 0 0 1 2 1 0 0 0 2 0 0 0 2 0 0 1 0 0 0 1 0 1 0 0 0 1 1 1 1 2 1 1 1 0 0 0 0 1 1 1 0 0 1 0 1 0 0 0 0 0 1 0 0 0 0 0 1 1 1 1 2 2 0 1 0 1 0 0 0 1 1 0 1 1 0 2 0 0 1 0 1 1 1 1 1 0 0 1 2 1 0 1 2 1 2 0 1 1 0 1 2 2 1 2 0 0 1 1 1 2 0 0 1 1 0 1 1 0 0 0 1 0 1 1 0 1 1 0 2 2 0 1 1 1 2 0 2 1 1 1 1 2 0 2 1 2 1 0 0 0 0 0 2 0 0 1 2 1 0 0 0 0 0 0 2 0 2 2 2 2 0 2 0 2 2 0 1 1 1 1 1 1 0 2 0 0 0 1 2 0 1 0 0 0 0 1 0 2 0 1 1 1 2 2 0 1 1 2 0 0 0 2 1 0 2 2 0 1 1 0 0 1 1 0 0 0 0 2 0 0 0 0 1 1 2 1 0 0 2 0 0 1 0 2 1 0 1 0 1 0 0 0 1 0 0 0 0 0 0 0 0 2 2 0 0 0 0 0 2 1 0 1 0 2 0 0 0 0 1 1 0 1 0 1 1 0 2 0 1 0 2 1 0 0 1 1 0 1 0 2 2 1 1 1 0 0 1 0 0 0 1 2 0 1 0 0 1 1 2 2 1 2 1 0 1 0 1 1 2 0 1 2 2 0 1 0 0 0 1 2 1 1 1 1 0 0 0 0 0 1 1 0 1 0 0 0 1 1 0 1 1 1 1 1 0 0 0 0 2 0 0 0 0 2 2 1 2 0 0 1 0 1 0 0 0 0 0 1 0 1 2 0 0 2 0 0 0 1 2 0 0 1 1 0 1 1 0 1 0 0 1 2 0 0 0 2 2 1 0 1 1 1 1 1 2 1 2 2 0 1 0 0 0 0 0 0 1 0 1 0 1 1 1 0 1 1 0 1 1 1 2 0 1 1 0 1 1 2 2 0 0 0 2 0 0 0 2 1 1 0 0 0 0 0 0 0 0 0 0 0 0 0 0 1 0 0 0 0 0 1 0 1 0 0 0 1 1 0 0 0 1 1 0 2 0 0 0 1 1 2 2 0 1 2 1 2 0 0 0 0 0 0 2 1 1 1 0 1 1 0 0 0 2 0 0 0 2 2 2 2 0 1 1 1 0 0 0 0 0 1 1 0 1 1 1 0 0 0 0 0 0 2 1 0 0 1 0 0 2 0 0 0 0 1 0 0 0 1 0 0 0 0 0 1 1 1 1 2 0 0 0 0 1 1 0 0 0 0 0 0 0 1 1 1 0 1 0 0 0 1 2 0 1 1 0 1 2 0 1 0 0 0 0 0 0 0 0 1 0 1 0 0 0 1 0 1 2
64 0 2 1 1 0 2 1 0 1 1 1 0 2 0 0 0 0 0 0 2 2 0 2 0 0 2 1 2 2 1 2 0 0 1 1 1 2 0 1 1 0 0 0 0 0 0 0 1 0 0 0 1 0 1 0 1 1 1 1 0 1 0 2 1 1 1 2 2 0 0 2 1 0 0 2 1 1 1 1 0 2 2 0 0 0 0 1 1 2 0 0 2 2 1 1 0 1 0 2 2 0 0 1 2 1 2 1 2 1 0 1 0 1 2 2 0 0 0 2 2 0 2 1 0 1 0 2 1 2 1 0 0 0 0 0 0 0 0 0 0 0 0 0 0 0 0 0 0 0 0 0 0 0 0 0 0 0 0 1 1 1 0 1 0 0 0 1 1 1 0 0 0 2 2 0 0 0 0 0 0 0 1 1 0 1 1 0 0 0 0 0 0 0 0 1 2 1 0 0 0 1 0 1 1 1 2 1 2 0 1 0 1 0 2 1 0 1 1 0 1 1 2 0 0 0 0 1 0 1 0 0 0 0 1 0 0 2 0 1 0 1 1 1 2 1 1 0 1 0 0 0 1 0 1 2 0 1 0 0 0 0 0 0 1 1 0 1 2 1 0 1 0 1 0 1 0 2 2 1 1 0 2 2 0 0 2 1 1 2 0 1 0 2 2 0 2 0 1 0 2 2 1 1 0 0 0 2 0 2 0 2 0 1 1 0 2 0 1 0 2 2 0 2 0 0 0 1 0 0 0 2 0 1 0 0 0 1 0 0 0 0 2 0 0 0 1 0 2 1 1 1 0 1 1 1 0 1 0 1 1 1 1 0 1 1 0 1 1 0 1 1 0 2 0 0 0 1 0 0 1 1 0 1 0 0 0 0 0 0 0 0 0 0 2 0 0 0 1 1 0 1 1 1 0 1 1 0 0 1 1 0 1 0 1 2 0 1 0 0 0 2 0 0 0 2 1 0 0 0 0 0 0 0 1 1 0 1 1 0 2 0 0 0 0 1 2 0 0 0 0 1 0 2 1 1 0 1 1 1 1 0 0 1 0 1 1 2 2 0 0 0 0 0 2 0 1 0 1 1 1 1 2 2 2 0 0 1 1 1 1 0 0 1 1 0 1 2 2 1 1 2 2 0 2 0 2 1 0 0 1 1 0 1 1 0 1 2 0 1 0 0 1 1 1 1 0 1 1 1 1 0 1 0 1 0 0 1 0 1 0 0 2 2 1 2 1 2 0 0 0 0 2 0 2 2 2 1 2 0 0 2 0 1 0 0 2 2 2 0 1 2 1 0 1 0 1 0 0 2 1 0 2 2 0 1 1 0 1 1 0 0 0 0 0 0 0 0 0 1 0 1 0 2 0 0 2 0 2 1 0 1 0 0 0 0 0 0 0 0 0 0 1 1 1 0 1 2 0 0 1 0 1 1 2 1 0 2 2 0 0 1 0 1 1 0 1 0 2 2 0 1 0 1 0 1 1 0 2 0 0 0 2 0 2 2 0 1 1 0 0 0 0 0 0 2 1 2 0 2 2 0 1 1 1 1 1 1 0 1 1 0 1 1 1 0 2 2 0 0 0 1 0 0 1 0 1 2 1 0 0 0 0 2 0 2 0 1 0 0 0 1 0 0 0 0 0 1 1 1 0 0 0 2 1 1 1 1 0 1 0 0 1 1 1 0 0 1 0 0 0 0 0 0 0 0 2 0 2 1 1 1 2 0 0 0 1 1 0 2 0 0 1 0 0 0 1 0 1 1 2 2 1 1 2 2 0 1 1 2 1 1 2 1 1 1 0 0 1 1 1 1 0 0 2 0 2 0 0 1 1 1 1 1 1 2 0 1 1 0 2 1 2 2 0 0 0 2 1 0 0 1 0 0 0 1 0 1 0 0 0 0 0 0 0 0 0 0 0 0 1 0 0 0 0 0 0 0 1 0 2 2 0 0 0 0 0 0 2 0 0 0 2 0 2 2 0 2 2 1 1 1 0 0 0 0 1 1 0 1 1 0 2 1 2 1 1 1 0 0 0 1 1 1 1 2 0 2 0 1 1 0 0 0 0 0 0 0 1 1 0 1 0 2 0 0 1 2 0 0 2 1 1 2 1 0 1 0 1 0 0 0 2 1 1 1 0 2 0 2 2 0 2 0 0 0 0 0 0 0 0 1 1 0 1 1 0 0 0 0 0 0 0 0 0 1 1 0 2 0 0 0 0 0 0 0 0 1 0 0 1 0 0 0 0 0 0 0 1 0 0 1
65 0 2 1 0 0 0 2 0 1 0 1 1 1 0 0 1 0 2 2 0 0 0 1 0 1 0 1 2 1 1 2 0 1 2 0 2 1 0 0 2 2 1 1 0 1 1 0 2 0 0 0 1 0 1 1 0 0 1 2 0 0 0 1 0 0 2 0 1 0 0 1 2 0 2 2 2 0 0 0 0 2 2 0 1 0 0 1 2 2 0 1 0 1 0 2 2 1 0 2 1 0 1 0 2 0 2 2 0 0 0 1 1 2 2 2 1 0 1 1 1 0 2 1 0 1 0 1 0 0 2 0 0 0 0 0 0 0 0 0 0 0 1 0 0 0 0 0 0 0 0 0 0 1 1 0 0 1 0 0 1 0 0 1 1 2 1 0 1 1 1 2 1 1 1 0 0 0 0 1 1 2 0 0 0 0 0 2 1 0 0 1 1 0 0 1 1 2 0 0 0 1 1 1 1 1 0 1 1 0 0 0 2 1 2 2 2 1 1 0 2 2 1 0 1 0 1 1 0 1 0 0 0 0 2 0 0 2 1 1 1 1 1 2 2 2 0 0 2 0 0 1 1 0 1 2 0 1 1 1 1 1 0 0 1 0 0 1 1 0 0 2 0 1 1 0 0 2 2 1 1 0 1 1 0 0 2 0 0 1 1 0 1 2 2 1 1 2 1 1 1 0 2 0 1 0 0 2 0 1 1 2 0 1 1 0 2 0 0 1 0 0 0 2 1 0 2 2 2 2 0 0 0 0 0 0 0 2 0 2 1 1 2 0 0 0 0 0 2 2 0 0 0 2 2 0 0 1 1 1 2 2 1 1 1 2 0 2 2 1 0 0 0 2 0 1 0 2 1 0 0 1 2 1 2 0 0 0 0 0 0 0 1 0 1 1 2 1 0 0 0 0 0 1 1 0 1 1 0 2 0 0 0 0 1 0 0 2 0 0 0 2 1 2 0 1 1 0 2 0 0 0 0 0 2 2 0 1 1 0 1 0 0 0 0 2 2 1 2 2 0 1 1 2 1 1 0 2 1 2 1 0 1 1 0 1 1 2 2 0 0 0 0 0 2 0 1 1 1 0 1 1 0 0 0 0 0 0 2 0 0 2 1 2 2 0 2 1 1 2 0 2 2 0 2 1 2 0 1 0 1 1 0 0 0 1 0 2 0 2 0 0 2 1 2 0 0 2 0 1 1 0 2 2 2 0 1 0 0 0 0 0 1 1 1 0 1 1 1 0 0 0 1 1 2 1 1 1 1 0 0 0 0 0 1 1 1 1 1 0 0 1 0 0 0 0 0 2 0 2 2 0 2 1 1 0 1 0 0 0 0 0 2 0 1 1 0 1 1 0 0 1 0 2 0 0 1 0 1 2 0 0 0 0 0 0 0 1 0 0 0 0 0 0 0 1 1 1 0 0 0 0 0 2 1 1 0 1 1 1 1 0 0 0 1 0 0 0 1 1 0 1 0 0 0 1 2 1 1 1 1 0 1 0 2 2 1 1 1 0 0 1 0 1 1 1 1 0 1 0 0 2 0 1 1 1 1 0 0 2 0 1 0 1 1 0 1 1 0 2 1 0 0 1 1 2 1 1 1 0 0 0 0 0 0 0 0 2 1 1 0 0 0 0 1 0 1 0 1 0 1 1 0 1 2 1 1 1 1 2 0 1 0 0 1 0 0 0 0 0 0 0 1 0 0 0 1 0 1 0 0 0 1 2 0 0 1 0 1 1 0 0 1 1 1 0 2 0 1 1 1 1 0 1 1 1 0 1 1 2 1 1 2 0 1 1 1 0 0 0 0 0 0 0 0 1 1 0 0 2 2 1 0 1 1 2 1 2 1 0 2 1 2 2 0 0 0 1 1 0 0 1 0 0 0 0 0 1 1 0 1 0 0 0 0 0 0 0 0 0 1 1 0 0 0 0 0 0 0 0 2 2 0 0 0 0 1 0 0 0 1 1 1 1 1 2 0 2 2 1 1 1 0 0 0 0 1 2 0 2 2 0 1 1 2 0 2 1 0 0 0 2 1 1 2 1 0 1 0 2 0 0 1 1 2 2 0 2 1 1 0 1 0 1 0 0 2 1 0 0 2 1 0 2 0 0 0 1 1 0 0 0 2 1 0 1 0 0 2 0 2 0 2 0 0 0 0 0 0 0 0 2 1 0 1 0 0 0 0 0 0 0 0 0 0 2 0 2 0 0 0 2 0 2 0 1 2 0 0 0 0 0 0 1 2 0 0 0 1 0 0 0
66 0 2 2 0 1 1 2 1 1 0 0 0 0 0 0 1 0 2 0 2 2 1 2 0 0 0 1 1 2 1 0 1 1 1 0 2 2 0 1 1 1 1 1 0 1 0 0 2 0 0 0 0 1 1 2 0 0 2 0 1 1 0 1 1 1 0 0 0 0 0 0 1 0 1 2 2 1 1 1 0 2 2 0 1 0 0 0 2 2 0 1 1 2 1 2 1 1 0 1 1 0 1 0 1 0 1 0 2 0 0 2 0 2 2 2 0 1 0 1 1 0 2 0 0 2 0 0 0 0 2 0 0 0 0 0 0 0 0 0 1 0 0 0 0 0 0 0 0 0 0 0 0 1 0 2 0 0 0 0 0 2 2 0 1 2 2 2 1 1 1 1 0 2 2 0 1 0 0 0 0 0 0 0 0 0 0 2 1 0 0 0 1 1 2 0 2 2 0 0 0 2 0 1 1 1 1 0 2 1 1 0 2 1 0 2 0 2 1 0 1 1 0 0 1 0 0 1 0 1 0 0 0 0 1 0 1 2 0 1 0 0 2 1 1 1 0 0 1 0 0 0 0 0 0 2 2 0 0 1 0 0 0 0 0 0 0 0 1 0 1 0 0 0 0 0 0 2 1 1 0 0 1 1 0 0 2 1 1 2 0 2 0 2 2 0 2 0 0 0 2 1 1 1 0 0 0 2 1 1 0 1 0 0 0 0 1 0 0 0 0 0 1 0 1 0 1 1 1 1 0 1 0 2 0 0 0 1 0 0 0 0 2 0 0 0 0 0 2 0 0 0 1 1 0 1 0 0 1 1 2 1 2 1 1 0 0 0 2 0 0 0 1 1 1 1 0 1 1 0 0 1 0 1 1 0 0 0 0 1 0 0 0 1 2 0 1 0 1 1 0 1 1 1 1 1 0 0 0 1 1 0 1 0 1 2 1 1 0 0 1 1 0 1 1 1 1 0 1 0 0 0 0 0 2 2 0 1 0 0 1 0 0 1 0 1 1 0 1 1 0 0 2 2 2 2 0 1 1 1 2 0 1 0 0 1 1 1 1 0 0 1 1 1 0 1 0 0 1 0 0 0 0 0 1 0 0 2 2 0 0 2 0 1 0 0 1 1 1 2 0 2 2 0 2 0 1 0 0 2 0 1 0 0 1 0 0 2 0 2 0 0 2 2 2 0 0 0 0 1 0 0 1 0 1 1 1 0 2 2 2 2 1 1 0 2 1 0 2 1 0 1 1 1 1 1 1 1 0 1 0 0 0 1 0 0 2 1 1 0 0 0 1 0 1 0 1 1 0 2 1 0 2 1 1 1 1 0 0 0 0 1 2 0 1 1 0 0 0 0 0 2 0 0 0 2 0 1 2 0 1 0 0 1 1 0 0 0 0 0 0 0 0 0 0 0 2 1 0 0 0 0 0 1 1 1 1 0 2 0 1 0 0 1 2 0 2 1 1 1 0 1 0 1 0 2 2 1 1 0 0 0 0 1 0 1 0 0 1 0 0 1 0 0 0 0 2 0 1 0 0 1 0 1 2 1 1 0 0 2 0 0 0 1 1 0 2 2 0 1 0 0 1 1 1 2 1 1 2 0 1 2 0 0 0 0 0 1 1 1 0 0 1 0 0 1 0 1 1 0 0 0 0 1 1 0 0 1 0 1 0 0 0 0 0 1 0 0 0 0 0 0 1 0 2 1 0 1 2 1 1 0 2 0 0 0 0 0 0 1 1 0 0 1 1 0 0 0 1 1 1 1 2 0 2 0 2 1 1 2 1 1 1 1 1 0 0 1 0 0 0 0 0 0 2 1 1 0 0 2 2 0 0 1 1 2 1 1 2 0 2 2 1 2 1 0 0 1 1 0 0 1 1 1 0 1 1 0 1 1 0 0 1 1 1 1 1 0 0 0 2 2 0 0 1 0 1 0 0 0 2 2 0 0 0 1 1 0 1 0 0 0 0 2 1 1 0 2 2 1 2 0 0 0 1 1 0 1 1 2 1 0 1 1 2 1 1 0 0 1 0 0 1 1 1 1 0 1 0 2 0 0 0 0 1 1 1 1 2 2 0 0 0 1 0 0 1 0 1 2 2 0 1 1 0 0 0 1 1 0 0 0 1 1 1 0 0 0 1 0 1 0 1 0 1 0 2 1 1 2 1 0 2 0 2 0 0 1 1 0 1 0 0 0 0 2 0 1 1 0 0 1 0 0 0 0 0 0 1 1 0 1 0 0 2 0 0 0 2 0 1 1
67 0 1 1 0 0 1 2 0 2 0 1 0 0 0 0 0 1 2 1 1 1 0 2 0 0 2 2 2 2 1 2 1 1 1 0 1 1 1 0 1 1 0 0 0 2 1 0 0 2 2 0 0 1 0 2 0 0 0 2 0 1 0 2 0 0 1 1 1 0 0 1 2 0 2 2 1 0 0 0 0 1 0 2 2 0 0 1 2 2 0 1 1 1 1 2 1 0 0 0 0 0 1 0 2 0 2 2 0 0 1 0 1 1 2 2 0 0 1 1 1 0 1 0 0 1 0 1 0 1 2 0 0 0 1 1 0 0 1 0 1 0 0 0 0 0 2 0 0 0 0 0 1 0 1 0 0 1 0 0 0 1 1 1 0 2 0 0 1 2 0 0 0 1 1 0 0 0 0 1 1 1 0 0 0 0 0 1 0 0 0 1 2 0 0 1 2 2 0 0 0 1 0 1 1 2 1 1 0 0 0 0 2 0 0 2 0 0 2 0 0 0 2 0 0 0 1 2 0 2 0 0 1 1 1 0 0 2 0 2 0 0 1 1 2 2 1 0 1 1 1 0 0 0 0 2 1 2 1 0 0 0 0 0 0 0 1 0 1 0 0 1 0 1 0 1 0 1 0 0 0 1 0 1 0 1 2 1 0 2 0 1 0 2 2 1 2 1 0 1 1 1 2 0 0 0 0 2 0 0 0 0 0 1 0 0 1 0 1 0 1 1 0 1 1 0 1 0 2 1 0 1 0 1 0 0 0 2 0 1 1 1 1 0 0 0 1 1 1 0 1 1 1 1 0 1 1 0 1 1 2 2 1 1 1 0 0 1 2 0 0 0 1 1 0 1 0 0 0 0 1 1 0 0 1 1 1 0 0 0 0 0 2 0 2 2 2 1 0 1 0 1 0 1 1 0 1 0 0 2 0 0 1 0 1 1 0 1 0 0 0 2 0 2 1 1 0 1 0 0 0 0 0 1 1 0 0 1 1 0 0 0 0 1 0 0 2 1 2 1 0 1 2 2 2 2 0 1 0 1 1 0 0 1 1 1 1 2 2 0 0 0 0 0 2 0 1 0 1 0 1 1 0 0 0 0 0 0 1 0 1 1 1 2 0 0 1 2 2 0 2 2 0 1 0 2 1 0 1 1 1 1 0 0 0 0 0 2 0 0 0 2 2 0 0 0 0 1 0 1 1 1 0 0 0 0 1 1 1 1 2 2 1 0 0 2 0 2 0 0 0 0 1 1 1 2 1 1 0 1 1 0 0 0 0 0 1 2 2 0 0 0 1 0 0 0 1 1 0 1 2 0 1 1 0 0 0 0 1 1 0 0 2 0 2 1 0 1 1 0 0 2 0 2 0 1 1 0 1 1 0 0 0 1 1 1 1 0 0 0 0 0 1 1 1 0 1 1 0 0 0 0 0 0 2 1 1 1 1 1 0 1 0 1 1 0 1 0 2 2 1 1 1 1 0 1 2 0 1 0 0 0 1 1 0 0 0 0 0 1 1 0 0 1 1 1 1 1 1 0 1 0 0 0 0 0 0 0 0 2 0 1 0 2 0 0 2 2 0 2 2 0 0 0 1 2 0 1 1 0 2 0 0 0 0 0 0 1 1 1 0 0 0 0 0 0 0 1 1 0 0 0 0 2 0 0 0 0 0 0 0 0 0 0 2 0 0 0 0 0 0 0 0 0 0 1 0 0 2 0 0 0 0 1 0 1 1 0 0 1 1 1 1 0 0 0 0 0 0 0 0 1 1 0 1 2 0 2 1 2 0 2 1 1 2 0 1 0 0 1 1 2 0 0 0 1 1 0 0 2 2 0 1 0 0 2 1 2 1 0 0 1 1 1 0 0 0 1 1 0 0 1 0 1 1 2 0 1 0 0 1 0 0 0 0 0 1 0 0 1 1 0 0 0 0 0 0 0 0 0 2 2 0 0 0 0 1 0 2 0 0 0 1 1 2 2 0 0 2 2 2 0 1 1 1 1 0 2 2 1 0 0 1 2 1 0 0 2 0 0 0 0 2 2 2 0 2 0 0 1 0 0 0 0 0 0 0 1 2 1 1 0 0 0 0 0 1 1 0 1 2 0 0 2 0 0 0 0 1 1 0 0 2 2 1 0 1 2 0 0 1 0 2 0 0 0 0 0 0 0 0 0 1 1 0 2 1 1 1 0 1 0 0 0 0 1 0 2 0 0 0 2 0 1 0 0 0 0 1 0 0 2 0 0 0 0 0 0 2 0 1 1
68 0 0 2 0 2 2 1 0 1 0 0 1 2 0 0 1 0 0 0 2 2 0 1 0 0 1 2 2 2 2 1 1 1 1 0 1 2 0 1 0 0 0 0 0 1 0 0 1 1 1 0 0 0 0 2 0 0 0 0 2 2 0 1 1 1 1 1 0 0 0 1 2 0 2 2 2 0 0 1 0 1 2 0 2 0 0 0 2 2 0 0 2 1 0 1 1 2 0 2 2 0 0 2 2 0 2 1 1 0 1 2 1 2 2 2 1 0 1 1 1 0 1 1 0 0 0 2 1 1 1 0 1 0 0 0 1 0 0 0 0 0 0 0 0 0 0 0 0 0 1 0 0 0 0 1 0 1 0 0 0 1 0 2 1 2 2 1 2 2 0 0 1 1 1 0 1 0 0 1 1 1 1 1 0 1 1 2 1 0 0 0 1 0 1 1 1 0 0 0 0 1 0 1 1 2 1 2 1 0 1 0 1 0 1 2 1 1 2 1 0 0 0 0 0 0 0 0 0 1 1 0 1 0 1 0 0 2 0 1 0 1 1 1 1 1 0 0 2 0 0 0 0 1 0 1 2 0 0 0 0 1 0 0 0 0 0 0 1 0 0 2 0 1 1 1 0 2 0 0 1 1 2 2 0 0 2 2 1 2 0 1 0 2 1 0 2 1 0 0 0 1 1 1 0 0 0 2 1 1 1 0 0 1 1 1 2 1 1 0 2 2 0 1 1 0 1 1 0 0 0 1 0 1 0 0 0 0 0 1 0 0 2 0 0 0 1 0 2 2 0 0 0 2 2 0 1 0 0 2 2 2 0 0 0 0 0 2 2 0 0 0 1 2 1 0 0 2 0 0 0 2 0 0 1 1 1 2 2 0 0 0 0 0 2 0 1 0 2 2 0 2 0 0 0 0 2 1 0 1 1 0 1 0 1 1 0 1 0 0 0 2 0 1 1 1 0 0 0 0 0 0 0 1 0 0 1 1 1 0 2 0 0 1 0 2 1 0 2 0 0 0 0 1 0 0 0 1 1 2 0 0 0 1 1 2 1 1 2 1 2 2 1 1 1 0 0 0 2 0 2 1 2 2 1 0 1 0 2 0 0 2 0 0 0 0 1 1 1 2 0 2 1 1 1 1 1 1 0 0 0 2 0 1 1 1 0 2 0 0 0 2 1 0 1 0 0 0 1 1 0 0 1 0 0 0 1 0 1 1 1 1 0 0 0 1 2 0 2 0 2 2 0 1 1 1 0 1 0 1 0 0 0 0 0 0 0 1 1 0 0 1 1 0 1 0 2 0 0 2 2 0 1 1 0 0 0 0 0 0 0 1 0 1 1 1 1 0 0 0 0 1 0 1 0 1 1 0 1 2 2 2 0 0 0 0 0 2 2 0 0 0 0 0 0 0 2 1 0 0 0 0 1 1 2 2 0 0 1 1 0 1 0 1 1 0 1 0 1 1 0 1 0 2 0 1 1 0 2 0 0 0 1 0 1 1 1 0 1 1 1 2 0 0 1 0 2 0 1 0 1 1 0 2 2 1 1 2 1 1 0 1 1 1 0 0 2 1 0 1 0 2 0 2 2 2 0 1 2 0 0 0 0 0 0 0 0 1 1 1 0 1 0 0 0 0 0 0 2 0 1 1 0 2 1 1 1 2 0 2 0 1 1 1 1 0 0 0 0 0 0 0 1 0 1 1 0 0 1 0 0 0 0 0 0 2 1 0 0 1 1 0 0 0 0 1 1 0 0 0 1 1 2 0 2 2 0 2 2 2 0 2 2 0 2 0 0 2 0 2 0 0 0 0 1 0 0 0 2 2 2 0 0 1 1 2 1 0 1 0 1 2 0 2 0 0 0 1 1 0 0 1 1 1 0 1 0 0 0 0 0 0 0 0 0 0 0 1 0 0 2 2 0 0 0 1 0 0 1 0 1 2 0 0 0 1 1 0 1 0 0 1 1 1 1 1 0 1 1 2 2 0 1 1 1 1 1 2 0 0 0 0 0 1 1 0 2 2 0 0 0 1 1 1 1 1 1 0 0 1 0 0 1 0 1 1 0 1 2 1 1 0 0 2 0 0 1 2 0 0 2 0 1 1 1 0 0 1 1 0 0 1 0 1 0 2 0 1 1 0 2 0 1 0 2 1 2 0 0 0 0 1 2 0 0 2 0 0 0 0 0 0 0 0 0 2 0 2 0 0 0 2 0 0 0 0 0 0 0 1 0 0 1 0 1 0 0 0 0 0 0 1
69 0 1 1 0 0 1 1 0 1 0 0 0 1 0 0 0 0 0 0 2 2 1 0 1 1 0 2 2 2 1 1 1 2 1 0 1 2 0 2 0 0 0 0 1 1 1 0 2 0 0 0 0 0 0 2 0 0 0 1 0 1 0 1 1 1 1 0 1 1 0 1 1 0 1 2 2 0 0 0 0 1 2 0 2 0 0 0 1 2 0 1 0 2 0 2 1 2 0 2 1 0 0 0 2 0 2 2 0 0 1 2 0 0 2 2 1 0 1 1 1 0 2 0 0 2 0 1 1 1 0 0 1 0 0 0 0 0 0 0 0 0 0 0 0 1 0 0 1 0 0 0 0 2 2 0 2 0 0 0 1 0 0 0 1 2 2 0 1 1 0 1 0 0 2 0 1 0 0 0 0 0 0 0 0 0 0 2 0 1 1 1 0 2 2 0 2 2 0 0 0 0 0 2 2 0 1 0 1 0 0 0 1 0 2 2 1 2 1 0 1 1 1 0 0 0 0 2 0 2 0 0 1 1 1 0 0 2 0 2 0 0 1 2 2 2 0 0 2 0 0 0 0 0 0 0 1 0 0 0 0 0 1 1 0 0 0 0 0 0 0 2 1 1 2 2 0 1 1 0 2 0 0 0 2 0 2 1 1 2 0 1 1 2 2 0 2 2 0 2 2 0 2 0 0 0 1 2 1 2 0 1 0 1 1 1 2 1 0 0 0 0 1 1 1 0 2 1 1 1 0 2 1 2 0 0 0 1 0 0 1 2 2 0 0 0 0 1 1 0 1 1 0 2 2 0 0 1 0 2 2 2 2 1 1 0 0 1 1 0 1 1 1 2 1 0 0 2 0 0 0 2 0 2 0 1 1 1 1 1 0 0 0 0 2 0 1 1 0 1 0 1 1 1 0 0 0 1 0 2 0 0 0 0 0 1 0 0 0 0 1 1 2 2 0 1 1 0 0 0 0 0 1 2 1 0 0 1 1 0 1 0 0 1 0 1 1 1 1 2 0 0 0 2 2 0 2 1 0 1 1 0 0 1 1 1 1 1 1 0 0 1 0 0 1 0 0 0 2 0 0 2 2 2 0 1 1 1 1 0 1 1 0 1 0 0 2 1 1 2 0 2 1 1 1 1 1 0 1 1 1 2 0 1 1 0 1 2 0 2 1 0 1 1 1 0 0 0 1 1 0 0 1 1 1 0 0 2 2 2 0 1 1 1 1 2 0 1 1 0 0 1 0 2 2 0 0 1 1 0 0 1 0 1 0 0 1 0 0 1 1 1 0 0 0 0 0 2 0 2 2 0 1 1 0 1 0 0 0 0 1 0 2 0 0 0 1 1 1 1 1 1 0 1 0 0 1 0 1 1 1 0 0 1 0 0 1 1 0 0 0 0 0 0 0 0 2 1 0 0 0 1 1 1 2 1 0 1 2 0 1 1 0 2 2 0 1 0 1 1 0 1 1 1 1 2 1 0 0 1 0 1 0 1 0 1 0 1 0 0 0 0 0 0 0 2 0 0 1 0 1 0 0 2 2 2 1 2 0 0 2 0 1 2 1 0 2 1 0 1 1 0 1 2 2 2 1 2 2 0 0 0 0 0 0 1 0 1 0 0 0 0 0 1 0 0 1 0 1 0 0 0 0 2 0 0 0 1 0 1 0 0 2 2 2 0 0 0 0 0 0 0 1 0 0 1 2 0 1 0 0 0 2 2 0 0 0 0 0 2 0 0 0 1 1 0 2 0 0 0 0 0 1 0 1 0 1 2 0 2 0 1 2 2 2 0 0 1 0 1 1 2 0 0 1 0 1 0 0 0 0 0 1 1 1 2 0 1 1 0 0 1 1 2 0 0 0 2 2 0 2 2 0 1 0 1 0 0 1 0 1 0 0 0 0 0 0 1 0 0 1 1 0 0 1 0 1 0 0 1 1 1 1 0 0 1 2 0 1 0 0 0 1 1 1 1 0 1 2 1 2 0 0 0 1 1 0 1 0 2 2 0 2 1 1 0 1 1 0 0 0 0 1 1 2 0 1 0 0 1 0 0 0 0 2 1 0 1 1 1 0 0 0 1 1 0 0 2 1 0 1 0 1 2 1 0 0 1 1 1 0 1 2 2 1 0 2 0 0 0 2 0 2 0 1 0 1 1 2 0 0 0 1 1 1 1 0 1 1 0 1 0 0 0 0 1 1 0 2 0 0 0 0 1 0 0 1 0 1 0 0 0 0 0 0 0 0 0 2 0 1 1
70 0 1 2 1 0 1 2 0 0 0 2 1 1 0 0 0 0 0 0 2 2 0 2 0 0 1 1 2 2 1 1 1 1 2 2 2 1 0 0 1 1 0 0 1 0 1 0 1 0 0 0 0 0 1 1 0 0 1 1 1 2 0 1 1 1 0 0 1 0 0 1 1 0 1 2 2 1 1 1 0 2 2 0 1 0 0 0 2 2 0 1 2 2 0 1 1 1 0 2 1 0 0 1 2 1 2 1 1 0 1 2 0 0 2 2 1 0 0 2 2 0 1 0 1 0 0 1 0 1 1 0 0 0 0 0 0 0 0 0 0 0 0 0 0 0 0 0 1 1 0 0 0 1 0 0 0 0 0 0 1 1 0 0 0 2 1 0 0 1 1 1 1 2 2 0 0 1 0 1 1 1 1 1 0 1 1 2 0 1 1 2 0 2 2 0 1 1 0 0 0 0 0 1 1 1 1 1 1 0 1 0 0 0 1 2 1 0 1 1 0 0 2 0 0 0 1 2 0 2 0 0 0 1 2 0 1 2 0 2 0 0 2 2 2 2 0 0 2 0 0 1 0 2 0 0 1 1 0 0 0 0 0 0 0 0 0 0 1 0 1 2 0 2 0 0 1 2 1 1 0 0 1 1 0 0 2 2 1 2 0 1 0 2 2 1 1 1 0 0 1 1 2 0 0 1 1 2 0 0 1 0 0 2 0 0 1 0 1 0 1 1 1 2 1 0 1 2 0 1 0 1 0 1 0 0 0 1 0 1 0 1 2 0 1 0 2 0 2 1 1 1 1 2 0 0 2 0 1 1 2 2 2 0 2 0 0 2 2 0 0 0 1 2 1 0 0 2 0 0 0 0 0 0 0 0 1 0 0 0 0 0 1 0 2 0 0 1 1 1 0 1 1 1 1 1 1 0 0 1 1 0 0 0 0 2 1 0 0 0 0 1 0 1 1 1 0 0 0 1 1 0 0 1 1 1 0 1 0 0 1 0 1 2 1 1 1 0 0 2 0 1 0 1 0 0 0 1 1 1 2 0 0 2 1 2 1 1 1 0 0 1 1 1 1 0 0 1 2 0 1 0 2 2 0 1 1 0 2 0 0 2 0 1 1 0 1 1 1 2 0 2 2 1 2 2 2 1 0 1 0 1 0 0 1 0 0 2 0 2 1 0 2 0 0 1 1 0 0 1 0 1 1 0 1 1 0 1 1 1 0 1 2 2 0 2 0 1 1 0 0 0 0 0 1 1 1 0 1 0 1 1 0 2 0 0 2 1 1 0 1 1 0 0 0 0 0 1 0 1 2 0 1 0 0 0 0 0 0 0 0 2 2 0 1 0 0 0 0 0 0 2 1 1 0 1 1 0 1 2 0 0 0 1 1 1 2 2 0 1 0 0 0 0 0 1 2 0 0 0 0 0 1 0 1 1 0 0 2 0 0 0 0 1 2 0 1 0 0 0 0 2 0 0 0 2 1 1 1 0 0 0 1 0 1 1 0 0 0 1 1 0 0 1 1 2 0 1 2 0 1 0 0 1 2 0 2 1 0 1 0 1 0 1 0 0 1 2 0 2 2 0 0 0 0 2 0 2 2 0 1 1 0 0 0 1 0 1 2 1 0 0 0 0 0 1 0 0 1 0 1 1 0 2 0 0 1 0 1 1 0 1 1 1 2 0 1 1 0 0 0 0 0 0 0 0 2 0 2 0 0 0 2 1 0 0 0 0 0 2 0 0 1 2 2 0 1 0 0 0 2 2 0 0 1 2 0 1 1 2 1 2 2 1 2 0 1 1 0 2 2 2 0 0 2 0 1 1 0 1 1 1 1 1 1 2 0 0 1 0 1 2 2 1 0 0 0 1 0 1 0 1 0 0 0 0 0 0 1 0 0 0 0 0 0 0 0 0 0 0 2 2 0 0 0 2 0 0 0 0 2 2 0 0 0 1 1 0 1 0 0 0 0 2 0 1 1 1 1 1 2 0 0 0 0 0 0 0 0 2 2 0 1 1 2 1 2 1 0 1 0 1 0 0 1 2 0 1 0 1 1 0 0 0 2 2 0 2 1 1 0 1 0 1 0 0 1 1 0 0 2 0 0 1 0 0 0 0 1 1 0 0 1 2 1 2 0 0 0 0 2 0 2 1 1 0 2 1 1 1 1 0 2 0 1 1 1 0 0 0 0 0 0 0 1 0 2 2 0 0 0 2 0 2 0 0 2 0 0 1 1 0 0 1 0 0 0 0 1 0 0 0
71 0 2 1 0 0 2 2 0 1 0 0 0 0 0 0 0 0 2 2 0 1 0 2 0 0 1 2 2 2 2 1 1 2 1 0 1 2 0 1 2 1 1 1 1 0 1 0 1 0 0 0 1 0 0 1 0 0 0 0 1 1 0 0 1 1 1 1 1 0 0 1 2 1 2 2 2 1 1 0 0 1 2 0 1 0 1 1 2 2 1 1 0 0 0 1 1 2 0 2 1 0 0 1 2 0 2 0 2 1 0 1 1 1 2 2 2 1 1 0 0 0 1 0 1 0 0 1 1 1 1 0 0 0 0 0 0 0 0 0 2 0 0 0 0 0 0 0 0 0 0 0 0 0 0 0 0 1 0 0 1 0 0 2 1 1 1 0 0 2 0 0 0 1 1 0 0 0 0 1 1 1 0 0 1 1 1 1 1 0 0 0 1 1 1 0 1 1 0 0 0 1 0 2 2 0 0 1 1 0 0 0 2 0 2 2 1 1 2 1 1 1 2 0 0 1 0 2 0 2 0 0 0 0 1 0 0 2 0 1 0 0 2 1 1 1 0 0 1 0 0 0 0 1 1 1 1 0 0 0 1 0 0 0 1 1 0 0 2 0 1 1 0 2 0 0 0 2 1 0 0 1 1 1 0 0 2 1 0 2 0 0 0 1 2 0 2 0 0 0 1 0 0 2 0 0 0 2 1 2 0 2 0 1 0 0 2 0 1 1 1 1 2 1 0 0 0 2 0 0 0 0 0 2 0 1 0 1 0 1 0 1 1 0 0 0 2 0 1 1 0 0 0 0 0 2 1 1 0 2 2 1 1 0 1 1 0 1 1 0 1 1 1 2 2 0 0 1 1 1 1 1 0 0 0 0 0 1 1 1 1 1 1 0 1 1 1 1 0 0 0 0 0 1 0 1 1 1 0 2 0 0 0 0 1 2 0 1 1 0 0 1 0 1 2 2 1 2 0 2 0 0 0 1 1 1 0 0 0 0 1 0 0 0 2 2 2 0 2 2 0 0 1 1 1 0 1 2 0 2 0 0 0 1 1 1 1 1 1 1 1 2 1 1 1 1 1 0 0 0 2 0 2 2 1 1 0 0 1 0 1 1 1 1 2 0 1 2 2 2 0 2 0 2 0 2 1 0 1 0 0 2 0 1 1 0 1 2 0 1 1 1 2 0 0 1 0 0 0 2 0 2 1 1 0 0 0 0 1 1 1 0 1 0 0 0 1 1 1 0 0 0 1 2 1 0 0 0 0 0 1 0 1 0 0 0 1 0 0 0 0 1 1 0 1 0 1 2 0 1 2 0 2 1 1 1 1 0 1 1 0 0 1 0 1 0 0 0 0 0 0 2 0 0 0 2 2 0 2 1 0 1 0 0 0 0 0 1 0 0 0 0 1 1 1 1 1 1 0 0 0 0 0 1 1 1 0 2 2 0 0 0 0 1 1 0 0 1 2 2 1 1 0 1 0 1 1 0 2 0 0 0 1 0 1 1 1 1 0 0 1 0 0 0 0 2 0 2 0 2 2 0 0 1 2 2 2 2 1 1 0 1 0 0 0 0 0 1 0 1 1 1 0 0 1 1 0 1 1 0 0 0 0 1 0 0 0 1 0 0 0 1 1 0 1 1 0 0 1 0 0 0 0 2 1 1 2 1 1 2 0 0 0 0 0 0 0 0 0 0 0 0 1 0 0 1 1 0 1 0 0 0 0 1 1 0 2 0 0 2 0 0 1 0 0 0 1 0 1 1 1 2 0 0 0 1 0 2 0 2 0 2 1 0 1 0 0 1 0 1 1 2 0 0 0 0 0 0 0 2 2 0 1 1 1 2 0 2 1 0 2 1 1 1 0 0 0 2 0 1 1 2 1 0 0 1 1 2 1 0 2 2 0 0 0 0 0 0 0 1 1 1 0 0 0 1 0 0 0 0 1 1 0 1 1 0 2 0 2 0 0 0 0 1 2 2 0 0 1 2 2 0 0 0 0 0 0 0 0 1 1 1 1 2 1 0 1 2 0 0 0 1 1 1 2 1 0 1 0 2 0 0 0 0 1 0 0 1 1 1 0 1 0 0 0 0 0 0 1 1 2 1 1 2 1 0 0 1 2 1 0 0 2 1 1 2 0 1 0 0 2 0 1 1 1 0 2 1 2 0 0 0 0 0 0 2 1 0 0 0 0 1 0 0 1 1 1 2 0 0 0 2 0 2 0 1 1 0 0 0 0 0 1 0 1 0 0 0 1 0 0 0
72 0 0 2 0 0 1 1 0 1 1 1 0 2 0 0 0 0 2 2 0 1 0 1 0 0 0 1 0 2 0 0 2 2 0 0 1 2 0 1 2 2 0 0 0 2 1 0 1 1 1 0 0 0 0 1 1 1 2 0 0 1 0 2 0 0 0 0 1 0 0 1 2 0 2 2 2 1 1 1 1 2 1 1 1 0 0 0 1 2 0 1 1 1 0 1 0 1 1 1 0 0 1 0 2 0 2 2 0 0 1 1 1 2 2 2 2 0 0 2 2 0 1 1 0 0 0 2 1 2 0 0 0 0 0 0 0 0 0 0 0 0 0 0 0 0 0 0 0 0 0 0 0 0 0 0 0 0 0 0 1 1 1 0 1 0 0 2 0 0 1 1 1 1 1 0 0 0 0 1 1 2 0 0 1 1 1 2 2 1 1 1 0 1 1 0 0 1 0 0 0 0 0 2 2 0 0 0 0 0 0 0 1 0 2 2 0 1 2 0 1 1 1 0 1 0 0 0 0 0 0 0 0 0 1 0 0 2 0 0 1 1 2 1 1 1 0 0 2 0 0 1 0 1 0 1 2 0 1 1 0 1 0 0 0 0 0 1 2 0 0 1 2 0 0 1 0 0 2 0 0 0 0 0 0 0 2 1 1 1 1 2 0 2 2 0 2 0 0 0 1 0 2 0 0 2 2 2 0 0 1 0 0 1 1 0 2 1 1 0 1 1 1 0 0 0 1 0 1 0 0 1 0 0 0 0 0 1 0 1 0 1 2 0 1 0 1 0 1 0 1 0 0 1 1 1 1 1 0 2 2 2 1 0 1 0 0 1 1 0 1 1 0 2 1 1 0 2 1 0 0 2 0 0 0 0 1 0 0 0 0 0 0 0 2 0 0 1 1 1 0 1 0 0 0 0 2 1 0 2 0 1 0 0 0 1 1 0 1 0 1 1 1 1 0 2 1 1 0 1 1 0 0 1 0 0 2 0 0 0 2 0 0 0 1 1 1 0 1 0 0 1 0 1 1 0 0 2 2 2 1 0 1 1 1 2 2 1 1 1 1 2 0 0 1 1 0 1 2 1 1 1 2 2 1 0 1 1 2 0 0 2 0 1 0 0 0 2 2 2 0 2 1 1 1 1 1 0 0 1 0 2 0 0 0 0 0 2 0 2 2 0 2 1 1 0 0 0 0 2 0 2 0 0 0 0 1 1 1 1 0 1 0 0 0 1 2 1 1 0 1 1 1 2 0 1 0 0 1 0 0 1 1 0 0 0 2 1 1 1 1 2 1 0 0 0 1 1 0 1 1 0 1 0 1 0 1 0 0 0 0 1 0 0 0 1 0 1 1 0 0 2 0 2 0 0 1 0 0 1 1 0 0 0 0 0 0 0 0 0 0 0 0 0 1 1 1 1 0 0 0 0 0 2 1 0 1 0 2 0 2 0 0 0 2 0 1 0 1 1 0 2 0 0 0 2 1 1 0 1 2 0 0 1 1 1 0 2 0 0 0 1 0 0 0 1 1 0 1 0 0 1 0 0 1 1 0 2 0 0 0 2 1 2 1 0 1 2 0 1 1 0 0 1 0 1 1 2 2 0 0 0 0 0 0 0 0 1 0 0 0 0 1 0 1 0 1 0 1 0 1 1 1 1 1 1 1 0 1 1 0 1 1 1 1 1 0 0 0 1 1 1 0 0 1 1 1 0 1 0 0 0 2 2 0 0 1 0 0 2 0 0 0 0 0 1 0 0 1 1 1 1 2 0 2 1 1 1 2 2 1 2 2 1 2 0 1 1 0 1 1 1 0 0 1 0 1 0 2 2 2 0 0 1 1 2 1 2 2 2 1 2 1 2 0 0 0 1 0 0 0 2 0 1 0 0 0 0 0 0 0 0 1 1 1 1 1 0 0 0 1 1 0 0 0 1 0 0 0 1 0 1 1 0 0 1 1 0 1 0 0 0 1 1 0 0 0 0 2 2 2 0 0 0 0 0 0 2 0 2 2 0 1 1 2 1 1 2 0 1 0 0 1 1 2 1 0 0 0 2 0 0 0 0 1 1 0 0 1 0 0 1 0 1 0 1 0 1 1 1 2 0 0 2 0 0 1 0 1 1 0 0 0 2 1 1 1 1 1 0 2 0 2 0 2 0 2 0 0 0 0 0 1 0 1 1 1 0 0 0 0 0 0 0 0 0 1 0 2 0 2 2 0 1 0 0 0 0 0 1 0 1 0 0 0 1 0 0 0 0 0 0
73 0 0 2 0 1 1 2 0 1 0 0 0 0 0 0 0 0 1 1 1 2 0 2 0 0 2 0 1 1 1 1 2 1 2 0 2 2 1 0 0 0 0 0 0 0 1 0 1 0 0 0 2 0 0 2 0 1 1 1 0 1 0 1 1 1 0 0 1 0 0 0 2 1 2 2 2 1 1 0 1 2 2 0 2 0 0 0 1 1 0 0 1 2 0 1 0 2 0 2 2 0 1 1 2 0 2 1 1 0 0 1 0 1 2 2 0 0 0 2 2 0 2 1 0 1 0 0 0 0 0 0 0 0 1 0 0 0 0 0 2 0 1 1 0 1 0 0 0 0 1 0 0 1 1 0 1 1 0 0 1 1 1 0 2 1 1 2 0 1 1 0 1 1 1 0 1 0 1 1 0 1 1 1 0 1 2 2 2 1 1 1 0 2 2 0 2 1 0 1 0 0 0 2 2 0 0 0 1 0 0 0 1 0 1 2 0 0 1 0 0 0 2 0 0 0 0 2 0 2 0 0 0 0 1 0 0 2 0 1 0 0 2 1 1 1 0 0 2 0 0 0 0 0 0 1 0 0 0 0 1 0 0 0 0 0 0 1 1 0 0 1 0 1 0 0 0 2 1 1 0 1 1 1 0 1 1 0 1 2 0 1 1 2 2 0 2 0 0 0 1 0 1 1 0 0 0 2 0 2 0 2 0 2 1 0 2 0 1 1 0 1 1 1 2 0 2 1 0 1 0 2 0 2 0 0 0 2 0 0 0 0 2 0 0 0 0 0 2 1 0 0 0 2 1 0 2 0 1 1 2 1 1 1 0 0 0 1 1 0 1 1 2 1 0 2 0 1 1 0 1 0 0 1 2 0 1 0 0 0 0 0 0 0 1 1 2 0 1 0 0 1 0 1 1 1 1 0 0 2 0 0 0 0 0 1 0 0 0 2 0 0 0 1 0 1 1 0 0 0 0 0 0 0 1 1 0 0 0 0 2 0 0 1 0 2 2 0 1 0 0 1 1 2 2 1 1 2 2 2 2 0 0 2 2 2 2 0 2 2 0 0 1 1 0 1 0 2 2 0 0 0 2 2 0 2 0 0 2 0 0 2 1 0 2 0 2 1 1 2 0 2 1 1 1 1 1 0 0 1 0 1 0 0 0 0 0 2 0 1 1 1 2 1 1 1 0 0 1 2 0 0 1 0 1 1 0 1 1 1 2 2 2 2 2 2 2 1 2 0 0 0 1 2 0 1 0 1 0 1 0 0 2 0 2 2 0 1 1 0 0 0 0 0 0 0 0 1 0 1 1 0 2 1 1 1 1 0 1 1 1 0 0 0 0 0 1 1 1 0 0 2 1 1 1 0 0 0 0 1 0 0 0 0 0 0 0 1 0 0 0 0 0 1 1 0 2 0 0 0 0 0 1 0 2 2 0 1 2 0 0 1 0 1 2 0 2 0 1 0 0 2 0 1 0 1 1 0 2 0 0 0 1 0 2 2 1 0 1 0 0 1 0 1 1 2 0 0 2 0 0 1 0 0 2 2 0 2 1 1 0 1 0 2 2 0 2 2 0 0 0 1 0 0 1 2 1 1 1 0 0 0 0 0 1 0 0 1 1 1 0 0 2 0 0 2 0 1 1 0 0 0 0 2 1 1 1 0 0 0 0 0 1 1 2 0 0 0 0 0 0 0 0 0 0 1 0 0 2 0 0 0 1 1 0 1 1 0 0 2 0 0 1 0 0 0 1 0 1 1 2 2 1 1 2 1 1 1 1 2 1 2 2 1 2 0 1 0 0 1 0 1 0 0 1 0 0 0 0 2 2 0 0 1 1 1 1 1 1 0 1 1 0 2 0 0 0 1 0 1 0 1 1 1 0 0 0 1 0 0 0 0 1 0 1 0 0 0 0 1 1 1 0 0 1 0 1 0 0 0 2 2 0 0 1 0 2 1 1 0 0 0 2 0 2 2 0 2 2 1 1 1 0 0 0 0 0 2 0 2 2 0 0 1 2 0 2 2 0 0 1 0 2 2 1 1 0 1 0 1 0 0 0 0 2 2 0 2 2 2 0 0 0 2 0 0 0 2 0 0 2 0 0 2 0 0 0 0 0 0 0 0 2 1 0 1 1 0 0 0 2 0 1 0 1 0 1 0 0 2 2 0 1 0 1 0 0 0 0 0 0 0 0 0 0 1 1 0 2 0 0 0 0 1 0 1 1 0 0 2 0 0 0 0 1 1 1 0 2 0 0 0
74 0 1 1 0 0 2 1 1 2 0 0 1 1 0 0 1 0 2 1 0 1 0 2 0 0 1 2 2 2 2 1 0 2 1 0 1 0 0 0 1 1 1 1 0 1 0 0 1 0 0 0 0 1 1 1 0 0 1 1 1 2 0 1 1 1 1 0 1 1 0 1 2 0 2 1 2 1 1 1 0 1 1 1 2 0 0 1 1 1 0 0 0 2 0 1 0 1 0 2 2 0 0 2 2 1 2 1 1 0 1 2 1 1 1 1 1 1 0 0 0 1 2 2 0 0 0 0 0 2 0 0 0 0 2 2 0 0 0 0 2 0 0 0 0 0 0 0 1 1 1 0 1 1 0 1 1 1 0 0 1 0 0 1 1 2 2 1 0 0 2 2 0 1 1 0 0 0 0 2 2 2 0 0 0 0 1 2 1 0 0 0 0 1 1 0 1 1 0 0 0 0 0 1 0 1 2 1 1 0 1 0 0 0 2 2 0 1 0 1 1 1 2 0 0 0 2 1 1 1 0 0 0 0 2 0 0 2 0 2 0 0 2 2 2 2 0 0 1 0 0 0 0 1 0 1 2 0 0 0 2 0 0 0 1 0 0 0 1 0 1 0 0 1 0 0 0 1 2 1 0 0 0 0 1 1 1 1 0 2 0 0 0 2 2 0 1 0 0 0 0 0 2 0 0 0 0 1 0 1 1 1 0 1 2 1 1 0 0 1 1 1 2 0 1 0 1 1 1 0 0 2 0 2 0 0 0 1 0 2 0 0 2 0 0 0 0 0 1 1 0 0 1 1 0 1 0 2 0 1 1 1 0 0 0 0 0 0 2 0 0 0 0 2 0 0 0 1 0 0 0 2 0 0 0 0 1 0 0 2 1 1 0 0 2 0 0 1 1 1 0 1 1 1 1 0 0 2 0 2 0 0 0 0 0 0 0 0 1 0 0 1 0 2 0 0 0 0 2 0 0 1 0 1 1 1 0 1 1 1 2 0 0 1 0 1 1 0 1 0 0 0 1 2 1 1 0 2 0 2 0 0 1 0 0 1 1 1 1 0 0 1 1 1 1 0 1 1 1 0 0 0 0 0 0 0 0 0 0 0 2 0 0 1 1 0 1 1 1 1 1 1 2 0 2 0 2 2 0 0 0 2 0 1 1 1 0 2 0 2 0 0 2 0 0 1 1 1 0 1 1 0 2 0 2 0 1 0 2 2 2 2 1 1 1 2 1 1 1 0 1 1 0 2 1 1 0 1 0 1 0 0 0 1 0 0 2 1 1 0 0 1 0 0 0 0 1 2 0 0 2 0 1 1 0 1 0 0 0 0 0 1 1 1 1 1 1 0 0 0 0 2 0 1 0 1 2 1 2 0 1 0 0 0 0 1 1 2 0 2 1 1 1 1 1 1 0 1 0 0 0 0 0 1 2 0 1 0 2 0 0 1 0 1 2 0 2 0 1 1 0 2 0 0 0 2 2 0 2 0 0 0 1 0 2 2 1 0 0 1 1 0 0 1 1 1 1 2 0 2 2 1 1 0 2 1 1 1 0 1 0 1 1 1 0 0 2 0 0 0 0 0 0 0 1 0 1 2 2 0 0 0 0 0 1 1 0 1 2 2 0 0 0 0 0 2 0 0 0 0 0 0 1 2 1 0 0 0 0 0 0 0 0 0 0 1 0 0 0 0 0 0 0 0 0 0 1 0 2 0 0 0 2 2 0 0 0 0 0 2 0 0 1 0 0 0 1 0 1 1 0 0 0 0 0 1 0 1 1 2 1 1 2 1 1 0 0 0 0 1 1 2 0 0 1 0 2 1 0 1 1 0 1 1 1 2 0 2 0 1 0 1 1 1 0 0 0 1 0 1 0 1 1 1 1 0 0 1 1 0 1 1 0 0 0 0 0 0 0 0 2 2 0 0 0 0 0 0 1 0 0 1 0 0 0 1 2 1 1 0 0 0 2 1 1 1 0 0 2 1 1 0 0 0 0 0 1 2 0 2 2 0 1 1 1 0 1 1 0 1 0 1 2 2 2 0 1 2 0 1 1 0 0 0 1 0 0 1 2 1 1 0 0 2 1 0 1 0 0 0 2 0 1 2 1 0 0 1 2 1 0 0 2 0 0 1 0 0 1 0 1 0 2 0 0 0 0 1 1 0 0 0 0 0 1 0 0 0 0 0 0 0 0 0 0 0 2 0 1 0 0 1 0 0 0 0 0 0 0 0 0 0 0 0 1 0 1 0 2 0 0 0
75 0 2 0 0 0 1 0 0 2 0 1 1 2 0 0 0 0 1 1 1 2 2 2 0 0 0 2 2 2 1 2 1 1 0 0 1 2 0 1 1 1 0 0 0 0 1 0 0 1 1 0 1 1 0 0 2 0 1 1 0 1 0 2 0 0 1 1 1 0 0 1 2 0 2 2 2 1 1 0 1 2 2 1 1 0 0 1 2 2 1 2 1 2 0 2 1 2 0 2 0 0 1 1 2 0 2 1 1 0 1 2 0 1 1 1 1 0 0 2 2 0 2 0 0 2 0 1 1 1 1 1 0 0 0 0 0 0 1 0 0 0 0 0 0 0 1 0 0 0 0 0 0 2 0 1 2 1 1 1 1 0 0 1 0 1 1 1 0 1 1 1 1 1 1 0 0 1 0 0 0 0 0 1 2 1 1 1 0 0 0 1 0 1 1 1 1 2 1 0 0 0 1 1 1 2 1 1 1 0 0 0 1 0 2 2 1 0 1 2 0 0 2 0 0 0 0 1 0 1 0 0 1 1 1 0 0 2 1 0 1 1 2 1 1 1 0 0 1 0 0 2 1 1 0 0 0 0 0 0 0 0 0 0 0 0 0 0 2 1 1 1 0 2 0 0 1 2 2 1 0 0 0 0 0 1 1 0 0 1 1 1 0 2 2 0 2 1 0 1 1 1 2 0 0 0 2 2 0 1 1 1 0 1 1 0 2 0 0 1 0 0 1 2 0 0 0 1 0 1 0 2 0 1 0 0 0 1 0 1 0 0 2 0 0 0 1 0 1 0 1 0 1 2 1 0 0 1 0 2 2 2 1 1 1 0 0 2 2 0 0 0 1 2 0 1 0 1 1 0 1 0 0 0 0 0 0 0 0 0 0 0 1 0 2 1 1 1 0 0 0 0 2 0 0 1 1 0 1 1 0 1 1 0 1 2 0 2 0 0 0 2 1 1 1 2 2 0 0 1 0 0 1 2 1 0 0 1 0 0 1 0 0 0 0 2 2 0 2 0 0 0 1 2 2 1 1 0 0 0 2 0 0 1 0 1 1 2 2 0 1 1 1 1 1 0 1 0 2 2 2 0 1 1 1 0 0 1 2 0 0 2 0 0 0 0 1 2 2 2 0 2 1 0 1 1 1 1 0 0 0 2 0 1 1 0 0 2 0 0 0 2 1 1 1 1 0 0 1 1 0 0 0 0 0 0 1 0 2 2 0 1 2 2 0 2 1 0 2 0 0 0 1 2 1 1 0 2 0 0 0 0 0 0 0 0 1 1 1 0 0 1 1 0 1 0 1 2 0 0 2 0 1 1 0 0 1 0 1 1 0 1 1 0 1 2 0 0 1 1 1 1 0 2 0 0 2 0 0 1 1 0 0 0 0 0 0 0 0 0 0 0 0 0 0 0 2 1 0 0 0 0 0 1 2 0 1 1 2 0 1 1 0 2 2 0 1 0 1 1 0 2 0 0 0 1 2 1 2 0 0 0 2 0 1 2 1 1 0 1 0 0 0 0 1 2 0 0 2 0 1 0 2 1 2 0 2 1 1 2 0 1 0 1 1 0 2 1 0 1 0 1 0 2 2 2 0 1 2 0 0 0 0 2 2 1 0 1 0 0 0 1 0 0 0 0 0 0 0 0 0 0 0 2 0 0 0 1 1 2 1 1 1 1 1 0 0 1 0 1 1 1 0 0 0 0 0 0 2 0 0 0 2 0 0 0 1 0 0 2 0 0 0 0 0 1 1 0 2 2 2 2 0 1 1 1 0 2 1 2 0 2 2 2 2 0 0 1 0 1 0 0 0 0 2 0 2 0 0 2 2 1 1 1 1 2 0 1 2 0 2 2 2 2 0 0 0 0 1 0 0 1 1 1 0 1 0 1 1 0 1 1 2 1 2 1 2 0 0 0 2 2 0 0 1 0 1 0 0 0 0 1 0 0 0 1 0 0 1 0 0 0 1 0 1 2 0 1 2 0 1 0 0 0 0 0 0 1 0 2 2 0 1 1 2 0 2 1 1 1 1 0 1 1 1 1 0 1 0 1 0 0 0 0 0 0 0 1 1 0 1 0 0 1 0 0 1 1 0 0 1 0 0 1 0 0 0 1 0 0 0 1 1 0 0 1 0 1 0 2 1 1 2 0 1 0 1 0 0 0 0 0 0 0 1 1 1 2 1 0 1 0 0 0 0 0 2 0 2 0 0 0 0 1 0 1 2 0 0 0 0 0 0 0 0 0 0 1 1 0 1 2
76 0 1 1 0 1 1 1 0 1 0 1 0 0 0 0 0 0 0 1 1 2 0 2 0 0 1 2 2 2 2 1 1 2 0 0 0 2 0 2 0 0 0 0 0 0 1 0 2 0 0 0 1 0 0 1 0 0 1 0 1 2 0 0 0 0 0 0 1 1 1 1 1 0 1 1 1 1 1 0 1 2 2 1 1 0 0 0 2 2 0 0 1 1 0 1 0 1 1 1 0 0 1 0 1 0 1 0 2 0 0 2 0 1 1 1 0 0 1 1 1 0 2 2 0 0 0 2 1 1 1 0 1 0 0 0 1 0 0 0 0 0 0 0 0 1 0 0 1 1 0 0 0 0 0 0 0 1 0 1 2 1 0 1 2 2 2 0 1 2 0 1 1 1 0 2 0 0 0 1 1 1 0 0 0 0 0 1 0 0 0 1 1 0 1 1 1 1 0 2 0 0 0 1 1 1 1 0 2 0 0 0 2 1 0 2 0 0 1 0 0 0 1 0 0 0 0 2 1 0 0 1 0 0 2 0 0 2 0 2 0 0 0 1 1 1 0 0 2 0 0 0 0 1 0 2 1 0 0 0 0 0 0 0 0 0 2 0 1 0 0 0 1 1 0 1 0 1 2 0 2 0 1 1 0 0 2 1 1 1 1 2 0 0 2 0 2 0 0 0 0 0 1 1 0 0 0 2 0 0 0 1 0 1 0 0 1 1 0 0 1 1 2 2 1 0 1 0 0 0 0 2 0 1 0 0 0 2 1 1 0 1 2 0 0 0 0 0 2 0 0 0 0 2 1 0 1 1 0 1 1 2 2 0 2 0 0 0 1 0 1 1 2 1 0 0 0 2 1 0 0 2 0 2 0 2 2 0 0 0 0 0 1 0 2 1 2 0 0 0 0 0 0 2 1 0 0 1 0 2 0 0 2 0 2 2 0 1 0 0 1 2 2 0 0 2 2 0 0 0 0 0 0 0 1 1 1 1 1 1 2 0 0 1 0 1 1 0 2 1 0 0 0 2 2 0 2 1 0 1 1 0 1 0 0 1 1 2 2 2 1 1 2 2 1 0 2 1 2 0 1 1 1 1 0 1 0 1 2 0 0 2 1 1 0 0 2 0 0 2 0 2 1 1 1 1 2 0 0 0 0 2 0 1 1 1 0 1 1 1 1 1 1 0 0 2 0 0 0 2 0 1 2 1 2 1 1 1 2 2 0 0 2 2 2 1 1 1 1 0 1 1 0 2 0 0 0 1 0 0 0 0 0 0 0 0 1 1 1 0 0 2 0 0 0 0 0 2 0 1 2 0 1 0 1 0 0 0 0 0 0 1 0 1 1 1 1 0 0 0 0 2 0 0 1 1 2 0 1 2 1 0 0 0 0 0 0 0 0 0 0 0 1 2 2 0 1 1 0 0 0 1 0 0 2 0 1 0 1 1 1 0 0 1 1 0 1 0 1 1 0 2 0 1 0 1 2 0 0 1 1 0 2 1 0 1 2 2 0 1 1 1 1 0 0 2 1 0 2 0 0 1 0 1 1 0 2 0 0 2 0 0 1 1 0 0 2 2 0 1 0 0 1 1 1 2 0 1 1 0 0 0 0 0 1 0 0 0 2 2 0 0 1 1 0 1 1 0 1 0 0 0 0 2 0 1 1 1 0 1 0 1 0 0 1 0 0 0 0 0 0 0 2 0 0 0 1 0 0 0 0 0 1 0 0 1 0 0 0 2 0 0 0 0 0 1 1 1 1 2 2 1 1 0 0 2 0 2 1 2 0 2 2 1 2 0 0 1 0 1 1 1 0 0 2 0 0 0 0 2 2 1 0 1 1 1 0 1 1 0 1 1 0 1 0 0 0 2 0 1 1 2 0 0 0 2 2 1 0 0 0 0 0 0 0 0 0 0 0 0 1 1 0 0 0 0 0 0 1 0 1 1 0 0 0 0 0 0 1 0 2 2 0 1 1 2 0 1 1 0 1 1 0 0 0 0 0 2 1 1 1 0 1 1 1 0 1 2 0 0 0 1 2 2 1 1 1 1 0 2 0 0 0 0 1 1 0 1 1 1 0 0 1 1 0 0 2 1 0 0 1 0 0 1 0 0 0 2 2 0 0 0 2 0 0 0 0 1 1 2 2 0 2 0 1 0 1 1 1 0 0 1 1 0 0 1 1 0 0 1 0 0 0 0 0 1 1 0 1 0 0 1 0 1 0 0 0 0 0 1 0 1 0 1 0 0 0 0 1 0 0 0
77 0 0 2 1 1 2 0 0 2 0 0 0 0 0 0 0 0 2 2 0 1 0 2 0 0 0 0 2 1 1 1 0 2 0 0 2 1 0 1 1 1 1 1 0 1 0 0 1 1 1 0 1 1 1 2 0 0 2 0 1 1 1 1 0 0 1 0 1 1 1 1 2 0 1 2 1 1 1 0 1 1 2 0 1 0 0 0 1 1 0 0 1 2 1 2 1 1 0 1 1 0 0 1 2 1 2 1 1 0 0 2 0 0 1 1 1 0 1 1 1 0 2 2 0 0 0 1 1 1 0 0 0 0 0 0 0 0 0 0 0 0 1 0 0 0 0 0 0 0 0 0 0 0 0 0 0 0 0 0 0 0 1 0 2 1 1 0 0 2 0 0 1 2 2 0 0 0 1 2 1 1 1 1 1 2 1 1 0 0 0 1 0 2 2 1 1 1 0 0 0 0 0 1 1 1 1 0 1 0 2 0 1 0 2 2 0 0 1 1 0 0 1 0 0 0 0 1 0 1 0 0 0 1 1 0 0 2 0 2 0 0 2 0 1 1 0 0 2 0 0 1 0 0 0 2 2 0 0 0 0 0 0 0 0 0 0 0 2 0 0 2 0 2 0 1 0 1 1 0 1 0 2 2 0 0 2 2 1 2 0 0 0 1 1 0 2 0 0 0 0 0 2 0 0 0 0 1 1 2 0 1 0 1 1 0 2 0 1 1 1 1 0 2 0 0 0 2 0 0 0 1 0 0 0 0 0 2 1 1 0 2 2 0 0 0 1 0 2 1 0 0 0 2 2 0 0 1 0 0 0 0 1 1 0 0 0 2 2 0 0 0 1 2 1 0 0 2 0 0 0 1 0 0 1 0 0 0 0 0 0 0 1 1 2 2 2 0 0 1 0 1 1 1 1 1 1 2 1 1 0 0 1 0 1 2 1 0 0 0 1 1 1 2 2 2 1 1 0 0 2 0 1 0 0 0 1 0 1 0 1 0 0 2 0 1 1 0 2 0 0 1 0 2 1 0 1 0 0 0 2 0 1 1 1 2 2 1 1 0 0 2 1 1 1 1 1 0 1 0 0 0 1 1 1 0 0 0 2 0 1 1 1 0 1 0 0 1 1 2 0 2 0 2 0 2 0 0 1 0 0 2 0 0 0 0 0 2 0 1 1 1 2 1 1 0 0 0 0 2 0 2 0 0 1 0 0 1 1 0 1 2 1 1 1 2 1 1 1 0 1 2 0 2 1 1 0 0 0 1 0 0 0 0 0 0 0 0 0 0 0 0 1 0 0 0 1 2 0 2 2 0 1 1 0 1 1 1 0 0 0 1 1 0 1 1 2 0 0 0 0 2 0 1 0 1 1 0 2 1 2 0 0 0 0 0 0 1 1 0 0 0 0 0 0 0 2 1 0 0 0 0 0 2 1 1 1 0 2 0 1 0 0 2 1 0 1 0 0 0 0 1 0 0 0 1 2 1 2 0 0 0 1 0 1 1 0 2 1 1 0 1 0 0 0 2 1 1 2 0 2 0 0 1 2 2 1 1 0 0 0 2 0 1 0 0 1 1 0 1 0 0 0 0 2 0 2 2 2 0 0 1 0 1 1 0 0 1 1 1 0 1 1 0 1 1 0 1 1 1 1 1 0 2 0 0 1 0 0 0 0 1 0 0 1 0 0 0 0 1 0 0 1 0 0 0 0 1 1 0 0 0 2 0 0 0 0 0 0 2 0 0 0 1 1 0 2 0 0 0 0 0 0 0 0 1 0 1 2 2 1 2 2 0 1 0 0 1 0 1 1 1 0 0 2 1 1 0 0 2 2 2 1 0 0 1 1 2 1 0 1 1 0 2 0 0 0 1 0 0 0 2 0 0 0 0 0 1 1 0 1 0 1 1 1 1 1 0 0 0 2 2 0 1 0 2 1 0 0 0 0 2 1 0 0 0 1 0 0 0 1 1 0 2 2 2 0 2 2 2 2 0 1 1 0 0 0 1 0 1 1 0 0 2 2 0 2 2 0 0 0 1 2 2 2 0 1 1 0 1 1 0 0 1 1 1 0 1 0 0 0 1 0 1 0 0 1 1 2 2 2 0 0 1 0 0 0 0 0 0 0 0 2 0 0 1 0 0 0 1 2 0 1 0 2 0 2 0 0 0 0 1 1 0 0 2 1 1 1 0 1 0 0 0 0 0 2 0 2 1 1 0 0 1 0 0 1 0 0 1 0 0 0 0 1 0 0 0 1 0 0 2
78 0 1 1 0 0 1 2 0 1 0 0 1 2 0 0 1 0 0 0 2 2 0 2 0 0 0 1 1 2 1 0 1 1 0 0 2 0 0 0 2 2 0 1 0 0 1 0 2 0 0 0 0 0 0 2 0 0 1 2 0 2 0 2 0 0 1 1 2 1 1 0 1 0 1 2 2 1 1 0 1 2 2 0 2 0 0 0 2 2 0 0 1 2 0 1 0 1 0 1 0 0 0 2 2 0 2 0 1 0 0 1 0 0 0 0 1 0 2 0 0 1 1 2 0 0 0 2 2 2 0 0 0 0 1 0 1 0 0 0 1 0 0 0 0 0 0 0 0 0 0 0 0 0 0 1 0 0 0 0 1 0 0 1 1 2 0 1 2 2 1 2 1 1 1 0 0 0 0 1 1 1 0 1 2 1 1 0 0 0 0 0 0 2 2 1 1 2 0 1 0 0 0 2 1 1 2 0 2 0 0 0 2 0 2 2 0 0 1 1 0 0 2 0 0 0 0 0 0 0 1 1 0 0 1 0 0 2 1 1 1 1 2 1 1 1 0 0 2 0 0 1 1 1 0 1 2 0 0 0 1 0 0 0 0 0 0 0 1 0 0 2 0 0 0 0 0 2 1 1 0 0 0 0 1 0 0 0 0 2 0 1 1 2 2 0 2 0 0 1 1 1 2 0 0 0 2 2 0 1 1 1 0 2 1 1 2 0 1 0 2 2 0 1 0 0 1 1 1 1 0 1 0 1 0 0 0 2 0 1 0 0 2 0 0 0 0 0 1 1 0 0 0 0 0 2 0 0 0 1 1 1 1 0 1 0 0 1 1 0 1 1 1 1 0 1 0 1 1 0 1 0 0 0 0 0 0 0 0 0 0 0 0 0 2 1 1 0 0 0 0 0 0 2 1 1 1 1 0 2 0 0 1 0 1 2 1 1 0 0 0 2 1 0 1 2 1 0 2 0 0 1 0 0 0 0 0 0 0 0 1 0 0 1 0 1 2 0 1 1 0 0 0 1 0 0 0 0 0 0 2 0 0 0 0 0 0 1 1 1 1 2 2 2 2 0 0 0 2 0 2 0 0 0 0 0 0 2 2 0 0 2 1 1 0 0 1 1 1 2 0 2 1 1 1 1 1 0 0 1 0 1 1 2 2 0 0 2 0 0 0 2 1 1 1 0 0 0 0 2 0 0 0 0 0 0 0 0 1 1 1 2 2 1 1 2 0 1 1 0 0 0 0 1 1 1 0 1 0 0 1 0 0 0 0 0 2 0 0 0 0 2 1 0 0 0 1 1 0 2 2 0 1 1 0 0 1 1 0 0 0 0 1 0 0 0 1 0 0 0 0 2 0 2 0 1 1 0 1 1 0 0 0 0 1 1 0 1 0 1 1 1 0 0 0 0 0 0 0 0 0 0 0 2 2 0 2 1 2 0 1 0 0 1 1 0 1 2 1 1 1 2 0 0 0 2 1 0 1 0 0 0 2 0 2 2 1 0 1 0 1 0 1 0 0 2 1 1 1 0 1 0 0 2 2 2 1 0 0 1 0 1 0 1 0 0 1 2 0 2 0 0 1 2 2 2 1 1 1 0 1 1 0 0 0 1 0 2 1 1 0 0 1 0 0 2 0 0 2 0 2 2 0 2 0 0 1 1 0 1 0 0 0 0 0 0 0 1 0 0 0 0 0 0 0 0 0 0 1 0 0 0 0 1 0 1 1 1 0 2 0 0 0 1 1 0 1 0 1 1 1 1 2 0 2 1 1 0 2 2 2 2 1 0 2 0 0 1 0 2 2 2 0 0 1 1 0 0 1 2 2 0 2 0 0 2 0 2 0 0 1 1 0 2 0 0 0 1 0 0 0 2 1 1 0 1 1 0 1 1 0 1 0 0 0 0 0 0 0 1 1 0 0 0 0 1 0 0 0 0 2 2 0 0 0 0 1 0 1 0 0 0 0 2 0 0 0 1 2 1 1 0 0 0 0 0 1 0 0 2 2 0 1 1 1 0 1 2 0 0 0 1 1 1 1 1 1 1 0 2 0 0 1 0 2 0 0 1 0 0 0 1 0 2 1 0 0 0 0 0 2 0 2 2 2 0 0 1 1 0 0 0 1 0 0 2 0 0 1 1 2 0 0 0 2 0 2 1 2 1 1 0 0 0 2 0 0 0 0 0 0 0 0 0 0 1 1 2 0 0 0 2 0 1 0 0 1 0 0 0 0 0 1 0 2 0 0 0 0 0 0 0
79 0 0 2 0 1 1 1 0 1 0 0 0 0 0 0 0 0 0 0 2 2 0 2 0 0 1 1 2 2 1 2 1 1 2 0 2 0 0 0 2 2 0 1 0 1 1 0 1 0 0 0 0 0 1 2 0 1 0 2 0 1 0 1 1 0 1 1 2 1 0 0 2 0 2 2 1 0 0 0 0 2 1 1 1 0 0 1 1 1 1 1 0 1 0 1 1 1 0 1 1 0 1 1 2 0 2 0 2 1 0 1 0 2 2 2 0 0 0 2 2 0 2 0 0 1 0 1 1 1 0 0 1 0 0 0 0 0 0 0 2 0 1 0 0 0 0 0 1 1 1 0 0 1 1 0 0 1 0 1 1 0 0 0 0 1 1 0 1 2 0 0 0 1 1 0 0 1 0 0 0 1 1 1 1 2 1 1 0 0 0 0 1 1 1 0 1 2 0 2 0 0 0 1 1 2 1 1 1 0 0 0 0 0 1 2 0 0 2 1 0 0 2 0 0 0 1 1 0 1 0 0 0 0 1 0 0 2 0 2 0 0 2 1 2 2 1 0 1 0 0 0 0 0 1 0 0 1 1 1 0 1 0 0 0 0 0 0 2 1 0 0 0 0 0 0 1 2 2 1 1 0 1 1 0 0 1 1 0 2 0 1 0 1 2 0 2 1 1 1 1 0 1 1 1 0 0 2 0 0 0 1 0 2 2 0 0 0 2 0 2 2 0 2 1 0 1 2 0 1 0 0 0 2 0 0 0 1 0 1 0 1 1 0 0 0 1 0 2 2 0 0 1 2 1 0 1 0 1 1 1 1 0 0 0 0 0 1 1 0 1 1 1 2 1 1 0 2 0 0 0 2 0 1 0 0 0 0 0 0 0 0 0 0 2 1 1 2 0 0 0 0 1 0 0 0 1 0 0 1 1 0 1 0 1 2 1 0 2 0 0 0 1 0 0 2 1 1 0 0 0 0 0 1 1 1 0 1 1 0 1 0 0 1 0 1 1 0 2 0 0 0 1 2 2 1 1 1 0 0 2 0 0 1 1 1 1 2 2 0 0 0 0 0 1 0 0 1 1 0 0 0 1 1 0 1 0 0 2 0 0 1 0 2 2 0 1 2 2 2 0 2 0 2 0 2 1 0 0 2 0 0 0 1 1 0 0 2 0 0 0 2 2 0 0 1 1 1 0 1 1 1 2 2 2 1 0 0 1 1 0 0 1 1 1 2 0 1 1 0 0 1 0 2 1 0 0 0 0 1 1 0 1 0 0 0 2 0 0 1 0 0 0 0 0 0 1 1 0 2 2 0 2 2 0 0 0 0 1 1 1 0 0 0 0 1 1 0 0 0 0 2 0 0 0 2 2 0 1 1 2 0 0 0 0 0 0 2 1 0 0 0 0 0 0 0 2 1 0 0 0 0 0 1 1 0 1 0 1 1 1 0 0 1 1 0 0 0 1 1 0 1 0 1 0 1 1 1 1 0 0 0 1 0 2 2 2 1 0 0 0 0 1 0 0 2 0 0 2 0 1 0 0 2 2 1 2 0 0 2 0 0 0 1 1 0 1 2 0 2 0 2 0 2 1 2 1 1 1 0 2 2 0 1 0 1 0 2 1 0 0 0 2 0 0 0 0 0 1 0 1 1 0 2 1 0 1 0 1 1 0 1 0 0 1 0 1 0 0 0 0 0 1 0 0 0 0 0 2 0 0 0 2 1 0 0 0 2 0 2 0 0 0 1 0 0 1 0 0 0 1 1 0 0 1 2 1 2 2 2 0 2 2 0 0 1 0 1 0 1 1 2 0 0 2 0 2 0 2 2 2 0 0 2 0 0 0 1 0 0 1 0 0 2 0 0 0 1 0 1 0 1 1 1 0 0 0 2 1 0 1 1 1 0 1 0 1 1 0 0 2 2 0 0 0 0 0 1 0 0 0 0 0 0 0 0 2 0 2 0 0 1 1 1 2 2 0 1 2 2 2 0 0 0 0 0 0 2 1 1 1 0 1 1 1 0 1 2 0 0 0 2 1 0 1 2 0 0 1 1 0 0 0 0 0 0 0 1 2 1 1 0 0 1 0 0 1 1 0 0 2 0 0 1 0 0 0 1 1 0 0 0 0 0 0 1 0 0 0 0 2 0 2 0 0 0 0 2 2 0 0 0 1 0 1 0 0 0 1 1 0 0 0 1 0 0 2 1 1 0 0 1 0 0 0 0 0 0 0 0 0 0 1 0 1 0 0 0 2 0 0 0
80 0 0 2 0 0 1 2 1 1 1 1 0 1 0 0 0 1 2 2 0 2 0 2 0 0 1 1 2 2 2 0 1 2 1 1 1 1 1 0 0 0 0 0 1 0 1 0 1 1 1 0 1 0 1 1 1 0 0 0 2 2 0 1 0 0 2 1 1 0 0 2 2 1 2 2 2 2 2 0 2 2 2 0 0 0 0 1 1 1 0 0 1 1 0 2 0 2 0 2 1 0 0 0 2 2 2 1 1 1 0 0 1 2 2 2 1 1 0 1 1 1 1 0 0 1 0 0 0 0 0 0 0 0 0 0 0 0 0 0 0 0 0 0 0 0 1 0 0 0 0 0 0 1 0 0 0 1 0 1 1 1 0 0 1 1 1 0 1 1 1 0 1 1 1 0 0 1 0 0 0 0 1 1 0 1 1 2 1 1 1 2 0 1 1 0 1 1 0 0 0 0 0 0 0 0 0 0 2 0 1 0 2 0 1 2 1 0 0 0 1 1 2 0 0 0 0 2 0 2 0 0 0 0 1 0 0 2 0 1 0 1 1 1 1 1 0 0 2 0 0 0 0 0 1 1 0 0 0 0 0 0 0 0 0 0 0 1 2 0 0 0 1 0 1 1 0 2 1 0 1 1 0 0 0 2 0 2 1 2 0 1 1 2 2 0 2 1 0 0 1 1 2 0 1 0 1 2 0 1 0 2 0 2 1 0 2 1 0 0 0 0 2 2 0 0 2 1 1 1 0 2 0 2 0 1 1 2 0 0 0 1 1 1 0 1 0 0 2 0 0 0 0 2 1 0 2 2 0 1 1 1 2 1 1 0 0 0 1 0 1 1 0 2 1 0 0 0 0 0 0 2 0 0 0 0 0 0 0 1 0 0 1 0 2 1 1 0 0 0 0 0 0 1 1 1 1 2 0 2 0 0 0 0 0 2 2 0 0 0 0 1 0 0 1 1 0 0 1 0 0 1 0 0 0 0 0 1 0 0 0 0 0 0 2 2 2 1 2 1 0 0 2 2 2 2 0 0 0 1 1 0 1 0 0 2 2 2 2 1 1 0 1 1 2 0 0 0 1 0 0 0 1 1 1 1 0 0 2 0 0 2 0 1 0 0 1 2 2 2 0 2 2 0 2 0 2 1 0 0 0 2 0 0 0 0 1 1 0 2 1 1 2 1 1 0 0 0 0 1 0 1 1 0 0 0 1 1 2 2 0 1 1 1 0 2 1 0 2 0 1 1 1 1 2 2 2 1 0 0 1 0 0 0 0 0 1 2 2 0 1 1 0 0 0 0 0 1 0 2 2 0 1 1 0 1 0 0 0 0 0 2 1 0 0 0 0 0 0 0 0 2 2 0 0 1 2 0 2 1 0 0 0 1 0 0 1 0 0 0 0 0 0 0 0 1 1 1 0 0 0 0 0 1 1 0 1 1 2 0 1 0 0 0 1 0 0 0 1 1 1 1 0 1 0 1 2 0 0 0 0 0 1 1 1 1 0 1 0 0 0 0 0 1 1 2 1 0 0 0 0 0 1 1 2 1 1 1 0 1 0 0 1 1 0 1 1 2 0 0 0 0 0 1 1 2 0 2 2 0 0 0 0 0 0 0 0 2 0 0 0 0 0 1 0 1 0 0 1 0 1 1 0 2 2 2 1 0 0 0 0 0 0 0 0 1 0 0 0 1 1 1 0 0 0 0 1 0 1 0 0 0 0 1 1 0 2 1 0 2 0 0 2 1 1 0 1 0 1 1 1 1 1 0 2 2 0 2 0 2 0 1 2 1 2 0 0 0 0 1 1 1 0 0 1 0 0 0 1 2 2 0 2 0 0 2 0 2 1 1 1 1 0 1 0 0 0 1 1 0 0 1 1 1 0 1 0 1 1 0 1 0 1 1 1 1 1 0 0 1 0 0 0 0 0 0 0 1 0 0 0 0 0 1 1 0 1 0 2 0 0 0 2 0 2 1 1 0 1 1 2 0 0 0 0 0 0 2 1 2 1 0 0 1 2 0 2 1 0 0 1 0 0 0 1 1 0 0 0 1 0 0 0 1 2 2 0 1 1 0 1 0 0 2 1 0 0 1 1 1 2 1 0 1 1 0 0 1 1 0 0 0 2 2 1 2 0 1 0 0 2 0 2 1 0 0 1 0 1 1 0 0 2 0 1 1 1 0 0 0 0 0 0 0 0 2 0 1 1 0 0 1 0 0 0 0 0 0 1 1 0 2 0 0 1 1 0 0 2 0 2 1
81 0 1 1 0 0 1 1 0 2 0 0 0 0 0 0 1 0 1 1 1 2 1 2 0 0 1 1 2 2 2 0 0 1 1 0 1 0 0 0 2 2 0 0 0 0 0 0 2 0 0 0 0 1 0 1 0 0 0 1 1 2 0 1 1 0 1 0 0 0 0 0 1 0 1 2 2 1 1 0 1 2 2 0 0 0 0 1 2 2 1 1 0 2 0 1 0 1 1 1 0 0 1 1 2 0 2 2 1 0 0 1 1 1 2 2 2 1 0 0 0 1 2 1 0 1 0 2 0 2 2 0 1 0 0 0 1 0 0 0 0 0 0 0 0 1 0 0 1 1 1 0 0 1 0 0 0 0 0 0 1 2 0 1 0 1 1 2 1 2 0 0 0 1 1 0 0 1 0 1 1 2 1 1 0 1 2 1 0 0 1 1 0 1 1 1 1 1 0 0 0 0 0 0 0 1 1 2 0 0 1 0 2 0 1 2 1 1 2 0 0 0 2 0 0 1 0 0 0 0 0 0 1 0 1 0 0 2 0 1 0 0 1 1 2 2 1 0 2 0 0 1 0 0 1 1 0 2 1 0 0 0 2 2 0 0 0 0 1 0 0 1 1 1 0 1 0 1 2 1 0 0 0 0 1 0 2 0 0 2 0 1 0 2 2 0 1 1 1 0 2 0 2 0 0 0 1 2 0 1 1 1 0 2 2 1 2 0 0 1 1 1 1 1 0 0 0 0 1 0 0 2 0 0 0 0 0 1 0 0 0 0 0 0 0 0 1 0 1 1 0 0 0 2 1 0 2 1 0 2 2 2 2 1 2 0 0 1 2 1 0 0 0 2 1 0 0 2 0 0 0 0 0 1 1 1 1 1 1 0 0 0 1 0 2 1 1 0 0 0 0 0 1 1 1 1 1 0 0 2 0 0 1 0 1 2 1 0 1 0 0 1 1 1 1 2 2 0 0 0 1 0 0 2 0 0 0 0 0 0 2 0 0 1 0 1 1 0 1 1 0 1 1 2 1 0 1 2 2 2 1 0 0 0 0 0 0 1 2 0 0 1 0 0 1 0 0 0 1 0 2 0 1 1 1 0 0 0 2 0 0 2 0 0 1 0 1 0 0 2 0 2 2 0 2 0 2 0 0 1 0 1 0 0 0 0 0 2 0 2 0 0 2 0 0 1 1 1 0 1 1 1 2 1 1 0 1 1 2 2 1 2 0 0 0 1 2 2 0 0 0 0 0 1 1 1 1 1 1 0 0 0 1 0 0 0 1 0 0 1 1 1 1 0 1 1 1 1 0 1 1 0 1 0 1 0 0 1 0 0 0 0 1 0 0 0 0 0 0 1 0 1 0 0 1 1 1 0 0 1 0 0 0 1 1 1 1 0 0 0 0 0 0 1 1 0 2 0 0 0 0 0 1 2 0 0 0 2 2 0 0 0 0 1 2 0 2 0 1 2 0 1 1 1 1 2 2 2 1 1 1 0 1 0 0 2 1 0 0 1 1 0 0 1 1 1 1 0 1 0 0 1 0 2 2 1 1 1 0 0 0 1 0 1 1 0 1 1 0 1 0 0 1 1 1 2 1 1 1 0 1 0 0 1 0 1 0 0 1 1 0 0 0 0 0 0 0 0 0 0 0 0 0 2 2 1 0 1 1 2 0 1 1 1 1 0 0 1 0 0 0 0 1 0 0 1 0 0 2 1 1 1 2 1 0 0 2 0 0 2 0 0 0 1 1 0 0 0 0 0 1 1 0 0 0 2 1 1 1 1 0 1 1 1 1 0 1 0 0 0 0 0 0 1 1 0 0 0 1 2 2 1 0 1 1 2 1 2 1 0 2 1 1 2 0 0 0 1 1 0 0 1 1 1 0 0 0 1 0 0 1 1 1 1 1 1 1 0 0 1 0 0 0 0 0 0 0 0 0 1 0 2 0 0 0 1 2 1 1 0 0 0 1 0 1 2 0 2 2 1 2 0 0 0 0 0 0 1 0 2 2 0 0 2 2 0 2 1 0 0 0 2 1 1 2 1 0 2 0 2 0 0 1 0 1 1 0 0 2 1 1 0 0 0 0 0 2 1 1 1 2 0 0 2 0 0 0 1 1 0 0 0 2 2 0 2 0 0 2 0 0 0 2 1 0 0 1 0 0 1 1 0 2 0 2 1 2 0 0 0 0 0 0 0 0 1 0 0 2 0 0 0 0 0 0 0 0 0 0 1 1 0 0 1 0 0 0 0 1 0 0 1
82 0 2 0 0 0 0 1 0 1 0 0 1 1 1 1 0 0 1 1 1 2 1 2 0 0 0 0 1 1 1 1 0 0 0 0 1 2 0 0 1 1 0 2 0 2 1 0 0 1 1 0 0 0 1 1 0 0 1 1 0 1 1 0 0 0 0 0 0 0 0 1 0 0 0 2 2 2 2 0 2 2 2 0 1 0 0 1 1 2 0 1 0 1 0 0 0 2 1 2 1 0 0 1 2 0 2 1 1 0 0 1 0 1 1 1 0 0 1 1 1 1 2 0 0 2 0 1 0 2 1 1 0 0 0 0 0 0 0 0 0 0 0 0 0 0 0 0 0 0 0 0 1 1 0 1 1 0 0 0 2 0 0 1 1 1 1 1 0 0 2 0 0 2 1 0 1 0 0 1 1 1 1 1 0 1 2 1 0 0 0 1 0 0 0 1 1 2 1 0 0 0 0 0 0 2 2 2 0 0 0 0 2 0 2 2 0 0 2 1 0 0 2 1 0 0 2 1 0 1 0 0 0 0 1 0 0 2 0 0 1 1 1 2 2 2 0 0 2 0 0 0 0 0 1 2 0 0 0 0 0 0 1 1 0 0 0 0 0 0 0 2 0 1 1 1 0 2 1 0 1 0 1 1 0 0 2 1 0 2 0 2 0 2 1 0 2 0 0 1 1 1 1 1 1 0 0 0 1 1 0 0 0 2 0 0 0 1 0 1 0 1 0 0 1 0 2 0 0 0 0 2 2 2 0 1 0 1 0 0 1 1 2 0 0 0 1 0 2 2 0 0 0 2 0 0 1 2 1 0 1 1 2 2 0 0 0 1 1 1 1 1 0 2 0 1 0 1 0 0 2 1 0 2 0 1 2 1 1 1 0 0 0 0 2 1 1 0 1 2 0 2 0 0 0 0 2 0 0 2 0 0 1 0 1 2 1 0 0 2 0 0 0 0 1 2 1 1 0 0 0 0 0 2 1 1 1 2 1 1 1 0 0 0 0 0 1 0 1 0 0 0 1 2 1 1 0 2 0 1 1 0 0 0 0 1 1 2 2 0 0 0 0 0 2 0 0 0 2 0 0 1 2 2 0 1 1 1 2 0 0 2 2 1 2 0 2 1 1 1 1 1 1 1 1 1 2 0 0 1 1 0 1 1 1 1 0 2 0 1 0 1 1 1 1 1 0 0 0 2 0 2 0 0 0 1 0 2 0 0 1 2 0 0 0 0 1 1 1 0 0 0 0 1 1 1 1 1 0 0 1 0 0 1 0 0 1 0 0 0 0 2 0 0 0 0 0 2 0 0 2 0 1 0 1 0 1 2 0 0 0 1 1 0 0 1 0 0 0 0 0 2 0 1 2 0 0 1 1 1 0 0 0 2 1 1 2 1 0 0 0 0 1 1 1 1 1 0 0 0 0 0 1 1 2 1 0 0 1 1 1 0 0 1 2 0 1 1 1 1 0 2 1 1 1 2 2 1 2 0 0 0 1 0 2 2 0 1 1 0 0 1 0 1 1 1 1 0 1 0 0 1 1 2 1 2 0 1 0 0 0 1 1 1 0 0 1 2 0 2 0 1 0 0 1 1 2 2 2 0 0 0 0 0 1 2 0 2 0 0 0 1 1 1 0 1 1 0 1 0 1 1 0 2 0 0 1 0 2 2 1 2 1 1 1 0 0 0 0 1 1 1 0 0 1 0 0 0 1 0 0 0 2 1 1 0 0 2 0 2 0 0 0 0 0 0 0 0 0 0 1 1 1 0 1 1 1 2 2 2 0 2 2 0 0 1 0 0 1 1 0 1 0 0 1 1 2 0 1 2 1 0 1 1 0 1 0 1 0 0 0 0 0 2 1 0 0 1 1 0 1 2 1 1 0 0 0 1 2 0 1 0 1 0 1 0 1 0 0 0 2 2 0 0 1 0 1 1 2 0 1 2 1 0 0 2 1 0 1 0 0 0 0 2 1 2 0 0 1 1 1 0 1 1 0 0 0 0 0 2 2 0 0 1 2 1 1 1 0 0 0 2 1 1 2 0 2 2 0 2 0 0 0 0 2 2 0 2 1 1 0 1 0 0 0 0 1 0 0 0 2 0 0 0 0 0 0 0 1 1 0 0 2 2 1 0 1 0 0 1 2 0 2 0 1 1 2 1 2 1 1 0 2 0 2 0 0 0 0 0 0 1 0 0 0 0 2 1 1 0 0 1 0 2 0 1 1 0 1 1 0 1 0 0 0 0 1 0 1 0 0 1
83 0 0 2 0 1 2 2 0 0 0 0 0 0 0 0 1 0 2 2 0 1 0 2 0 0 2 2 2 2 2 0 0 1 1 1 1 2 0 2 0 0 0 1 0 1 0 0 1 0 0 0 2 1 0 1 0 0 0 0 0 1 0 2 1 1 2 1 0 1 1 0 1 0 1 2 2 1 1 1 1 2 2 0 1 0 0 0 2 2 0 1 2 1 0 1 1 0 0 0 0 0 1 1 2 0 2 1 0 0 0 1 0 0 1 1 1 0 0 2 2 0 2 1 0 1 0 0 0 2 0 0 0 0 0 0 0 0 0 0 2 0 0 0 0 0 0 0 0 0 1 0 1 0 1 0 1 1 0 0 1 1 2 0 1 2 1 1 1 1 0 0 0 2 2 0 0 0 0 1 1 2 1 1 0 1 1 0 0 0 0 0 0 0 0 0 2 2 0 1 0 0 0 0 0 1 1 1 0 1 0 0 1 0 1 1 1 0 1 1 0 0 1 0 1 0 0 2 1 1 1 1 1 1 1 0 1 2 0 2 0 0 1 1 2 1 1 0 1 0 0 0 0 0 0 0 0 0 0 0 1 0 0 0 0 0 0 0 1 1 1 1 1 0 0 0 0 1 2 1 0 1 0 0 1 0 2 2 0 1 1 0 2 2 2 0 2 0 0 1 2 2 2 0 0 0 1 2 0 0 0 0 0 1 2 0 2 0 0 2 0 0 1 2 1 0 0 1 1 1 0 2 0 1 0 0 0 1 0 1 0 1 1 0 0 0 2 1 2 0 0 0 0 1 1 1 1 1 1 0 1 1 2 1 2 0 0 2 2 0 0 0 0 2 0 0 0 2 0 0 0 1 0 0 0 0 1 0 0 1 0 0 1 0 2 1 1 0 0 0 0 0 0 1 0 0 1 2 0 2 1 0 1 0 1 2 0 1 0 1 0 1 0 1 2 2 0 0 1 0 0 1 0 2 1 1 0 1 0 0 0 0 0 0 1 1 1 0 1 0 0 0 1 2 1 1 0 1 0 0 2 0 0 1 1 2 2 1 1 0 1 1 0 0 2 0 1 1 1 0 2 0 2 2 2 0 0 1 2 2 2 2 0 1 1 0 1 1 1 2 0 2 1 1 1 2 1 1 0 1 0 1 0 0 0 0 1 2 0 1 1 1 1 0 0 0 0 1 0 1 1 0 0 0 0 0 2 1 2 2 1 2 0 0 0 2 1 1 1 0 0 0 0 0 2 1 1 0 0 0 1 0 0 1 0 0 1 0 0 0 0 0 1 0 1 0 1 2 0 1 1 0 2 1 1 0 1 1 0 0 0 0 0 0 0 2 0 1 1 0 0 1 0 2 0 0 1 0 1 2 0 0 0 1 0 0 0 0 0 0 0 0 0 0 0 0 1 1 0 0 0 0 1 2 2 0 1 0 1 1 0 0 0 1 2 0 1 0 0 0 0 1 0 0 0 1 2 0 2 0 0 0 0 1 1 1 1 0 1 1 1 1 0 1 1 1 1 0 2 0 0 1 0 2 2 2 1 1 0 2 0 0 0 1 0 0 1 1 0 1 0 1 0 1 0 2 1 2 1 0 1 0 0 0 0 0 0 1 0 0 0 0 0 0 1 0 0 0 1 0 1 1 0 2 0 0 0 0 0 0 0 0 0 0 1 0 1 0 0 0 0 0 1 0 0 0 0 0 2 0 0 0 1 1 0 1 0 1 0 1 1 0 0 0 0 0 0 0 1 1 1 2 0 1 1 2 0 2 1 2 0 1 2 0 1 1 0 0 0 0 0 0 0 1 1 0 1 1 1 1 1 0 0 1 1 1 1 0 2 0 2 2 2 0 0 0 0 1 0 0 0 2 0 0 0 1 1 0 0 0 0 0 1 1 1 1 1 1 0 0 2 2 0 0 0 0 0 0 1 0 1 1 0 0 0 0 0 0 2 0 0 0 2 0 1 0 0 1 1 1 2 0 0 0 0 0 0 1 0 1 1 0 1 2 2 0 2 2 0 0 0 2 1 1 2 1 0 2 0 1 1 0 0 0 1 2 0 0 2 2 0 0 0 0 1 0 1 1 0 0 0 0 1 2 1 0 1 1 1 0 0 0 2 0 0 1 0 0 1 0 1 0 1 1 1 0 2 2 2 0 0 0 0 0 1 1 2 0 0 0 0 0 0 0 0 2 0 2 0 0 0 2 0 0 0 1 1 0 0 0 0 0 0 2 1 0 0 0 0 0 0 0
84 0 2 0 0 0 0 2 1 2 0 0 0 2 1 1 0 0 1 0 1 1 0 1 0 1 2 2 2 2 2 0 1 1 0 0 1 2 1 0 0 0 0 0 0 2 1 0 0 0 0 0 1 1 0 1 1 1 1 1 1 2 1 1 0 0 0 0 1 0 0 1 0 0 0 2 2 1 1 0 1 1 2 0 0 0 0 0 2 2 0 2 1 1 0 2 1 1 0 2 1 0 0 2 2 0 2 0 1 1 0 1 0 1 1 1 0 0 0 2 2 0 2 0 0 2 0 1 1 1 0 0 0 0 0 0 0 0 1 0 1 0 0 0 0 0 0 0 1 1 2 1 0 1 0 1 1 0 0 1 2 2 0 1 0 0 0 0 1 1 1 2 1 2 2 1 0 0 1 1 0 1 2 2 0 2 2 0 0 0 0 0 2 0 0 1 1 1 0 0 0 0 0 0 0 2 2 0 1 0 1 0 0 0 2 2 0 0 1 2 0 0 2 0 0 0 1 2 1 1 1 1 0 0 2 0 0 2 0 1 0 0 2 0 1 1 0 0 2 0 0 0 0 0 0 1 1 0 0 0 0 0 1 1 0 0 0 1 1 0 0 2 0 0 0 0 0 2 1 1 0 0 0 0 0 1 0 1 1 1 1 1 0 1 2 0 2 1 0 0 0 1 2 0 0 0 1 2 0 0 0 0 0 1 2 1 2 0 1 0 1 2 0 1 1 0 1 2 1 1 1 1 0 1 0 0 0 2 0 0 0 0 1 0 0 0 1 1 2 1 0 0 0 0 0 2 1 0 0 1 1 1 0 0 0 1 0 1 2 1 0 0 0 2 1 1 0 0 0 0 1 0 0 0 0 0 1 0 0 1 0 0 0 1 2 1 1 0 0 0 0 0 1 1 0 1 1 0 0 2 0 0 0 0 0 2 2 1 0 0 0 1 0 1 1 1 0 0 1 0 0 0 0 0 2 1 1 0 0 0 0 0 1 1 2 2 2 1 1 1 0 0 0 1 0 0 0 1 0 2 0 0 0 0 0 0 0 1 1 0 0 1 0 0 1 0 1 1 2 0 0 1 1 1 0 0 0 0 1 0 0 1 1 0 1 0 2 2 2 1 1 2 1 1 1 1 1 0 1 1 0 1 0 0 0 1 0 2 0 1 0 1 0 0 0 0 0 0 2 2 0 0 1 1 1 0 0 1 2 2 0 0 2 2 2 1 2 1 1 0 0 0 0 2 1 0 0 1 0 1 0 0 1 0 0 0 2 1 1 0 0 0 0 0 0 0 0 2 0 0 2 0 1 1 0 1 0 0 0 0 0 1 0 1 1 1 1 0 0 2 0 0 1 1 0 1 2 0 1 1 0 0 0 0 0 0 0 1 0 0 0 0 1 0 1 0 2 1 0 0 0 1 1 2 1 1 0 0 2 0 1 0 0 2 1 0 1 0 1 1 0 1 0 1 0 1 2 0 0 1 1 0 1 0 2 2 0 0 0 1 1 0 0 0 0 1 1 0 1 0 0 0 0 2 2 2 1 2 0 0 0 1 0 1 0 0 2 2 0 2 1 0 0 1 1 1 1 2 2 0 0 0 0 0 0 0 0 2 0 0 0 1 0 1 1 0 1 0 1 0 0 0 0 2 0 0 0 0 1 1 1 1 1 1 1 0 0 0 0 1 1 1 1 0 0 1 0 0 1 0 0 0 2 1 0 0 0 0 0 2 0 1 0 0 0 0 0 0 1 1 1 1 2 0 2 1 1 2 0 2 0 2 1 0 0 1 0 1 0 1 1 1 0 0 1 0 2 0 0 2 2 0 1 1 1 2 0 1 1 0 1 1 0 2 0 0 0 2 0 0 0 2 1 1 0 0 0 0 1 2 0 0 0 0 0 0 0 0 0 0 2 2 0 0 0 0 0 0 0 0 2 2 1 0 0 0 1 0 1 0 0 0 1 1 1 1 0 1 2 2 1 0 0 0 0 0 1 1 0 1 1 1 1 1 1 0 1 1 0 0 0 0 1 1 0 2 0 2 0 2 0 0 0 0 2 2 0 2 1 0 1 1 0 0 0 0 2 2 1 0 1 0 0 2 0 0 0 0 0 0 0 0 1 0 0 1 0 0 0 0 2 0 2 0 1 2 2 1 2 1 0 0 1 0 1 1 1 1 1 0 1 0 0 1 0 0 2 1 0 0 0 2 0 1 0 0 1 1 2 0 0 0 1 1 2 0 0 0 1 0 0 0
85 0 1 2 0 1 1 1 0 2 0 0 0 2 0 0 0 0 0 0 2 2 1 1 1 1 2 1 2 2 1 0 2 2 0 0 1 1 0 2 0 0 0 0 0 0 1 0 2 0 0 0 0 0 0 1 0 0 0 2 1 2 0 2 0 0 1 1 1 0 0 0 1 1 1 2 2 2 2 0 2 2 2 0 1 0 1 2 2 2 0 1 0 2 0 1 1 0 0 0 0 0 0 1 2 1 1 0 2 0 0 2 1 0 2 2 2 0 1 1 1 0 2 1 0 1 0 1 0 1 2 1 1 0 0 0 0 0 1 0 1 0 1 0 0 0 0 0 0 0 0 0 0 1 1 0 1 1 0 0 1 0 0 1 0 1 0 1 1 1 1 1 0 1 1 0 0 0 0 2 2 2 1 1 1 2 1 2 0 0 0 1 0 1 1 0 2 1 0 0 0 1 0 0 0 2 2 1 1 0 1 1 1 1 0 2 1 1 1 1 1 1 1 0 0 0 1 1 0 1 0 0 0 0 1 0 0 2 0 1 0 1 2 2 2 2 0 0 1 1 1 1 0 1 0 2 1 1 1 1 0 1 0 0 1 0 1 0 0 0 0 1 1 0 0 0 0 1 2 0 2 0 0 0 1 0 1 2 0 2 0 0 0 2 2 0 2 0 0 0 0 0 0 2 0 0 0 1 1 2 0 1 0 1 2 1 2 1 1 0 2 2 1 2 1 0 1 1 1 1 0 0 0 0 0 1 1 2 0 0 0 0 2 0 1 1 0 0 2 0 0 0 0 0 0 1 1 1 0 2 2 2 1 0 1 1 0 1 2 0 0 0 0 2 1 1 0 2 0 0 0 1 0 1 0 0 0 1 1 0 0 0 1 0 2 1 1 0 0 0 0 0 0 2 2 0 0 1 1 0 1 0 0 0 0 1 1 0 1 0 0 0 0 0 1 2 1 2 0 0 1 1 0 2 0 0 0 0 0 0 2 0 0 0 0 2 2 0 1 1 0 0 1 1 1 1 0 1 1 2 1 0 1 0 0 1 1 2 2 0 0 1 1 1 2 0 1 1 2 0 1 0 1 1 0 1 1 0 1 0 1 1 1 1 1 0 2 2 2 1 1 2 2 1 1 0 1 1 0 1 0 2 0 0 0 0 0 2 0 2 0 0 2 0 0 1 0 0 1 1 0 0 2 1 2 0 1 1 1 1 2 2 2 2 2 1 1 1 1 1 0 1 1 2 0 0 0 2 1 0 0 1 1 1 1 1 1 1 1 0 0 1 0 0 0 0 0 2 0 0 2 0 1 0 1 0 0 1 0 0 1 1 0 1 1 0 1 2 2 0 0 2 0 2 0 0 1 0 0 0 1 0 0 2 0 0 0 1 0 1 0 0 0 1 1 0 2 0 0 0 0 0 1 1 1 0 0 0 2 0 0 0 0 2 2 0 1 0 2 2 0 2 0 0 0 1 2 1 1 0 0 0 1 1 1 1 2 1 0 2 2 0 0 0 0 2 0 1 2 0 2 0 0 0 2 2 0 2 0 0 1 1 0 1 1 0 1 2 0 2 1 0 1 0 1 1 2 2 2 0 0 1 0 0 0 0 0 2 0 0 0 1 0 0 1 0 0 0 1 0 1 1 0 2 0 0 1 0 1 1 0 1 0 0 0 0 0 0 0 0 0 0 0 0 0 0 0 0 1 0 0 0 1 0 0 1 1 2 0 2 0 1 0 0 0 1 1 0 0 0 0 0 0 1 2 2 0 2 2 2 0 2 2 1 2 0 0 0 0 0 0 1 0 1 1 0 1 0 1 2 2 0 2 0 0 2 0 1 1 0 1 1 1 0 0 0 0 1 1 0 0 1 1 2 1 1 0 0 0 0 0 0 2 2 2 2 2 0 0 0 2 2 0 1 0 1 1 1 0 0 2 2 0 0 1 1 1 0 1 0 0 0 0 2 0 2 0 0 1 2 2 0 0 0 0 0 0 1 2 2 1 0 0 2 2 0 2 2 1 0 2 0 1 1 2 0 1 2 0 1 1 0 1 0 1 0 0 0 1 0 0 1 0 1 1 0 2 1 0 1 2 0 0 1 0 0 1 1 2 1 1 1 1 1 0 1 1 0 1 0 2 0 1 0 1 0 2 0 0 1 1 0 0 0 2 0 0 0 0 0 0 0 0 0 1 1 0 2 1 0 1 2 0 1 0 0 0 0 0 0 0 0 2 0 2 0 0 0 2 0 1 1
86 0 1 1 0 0 1 2 0 1 0 1 2 2 0 0 1 0 1 1 1 2 0 2 0 0 1 1 1 2 1 0 1 1 2 0 2 2 0 1 1 1 0 0 0 0 0 0 2 0 0 0 1 0 0 1 1 0 0 0 1 2 0 0 0 0 1 0 2 1 0 1 1 0 1 2 2 1 1 1 0 2 1 0 1 0 0 2 2 2 1 2 2 2 0 1 1 1 0 2 1 0 1 0 2 1 2 1 1 0 0 2 0 1 1 1 0 1 0 1 1 0 2 0 0 2 0 2 1 1 1 0 0 0 1 1 1 0 1 0 0 0 0 0 0 0 1 0 0 0 0 0 0 0 0 0 1 0 0 0 0 2 0 0 1 2 1 1 1 1 1 2 0 0 0 0 0 0 0 0 0 0 1 1 0 1 1 1 0 0 0 0 0 1 1 0 0 2 0 2 0 0 0 1 1 0 0 0 1 0 0 0 0 0 2 2 1 0 2 0 0 0 2 0 0 0 0 2 1 1 1 0 0 1 2 1 1 0 0 0 0 0 2 1 1 1 0 0 1 1 1 1 0 1 1 1 0 0 0 0 0 0 0 0 0 0 1 1 1 0 0 1 0 1 0 0 0 2 1 1 0 0 1 1 0 1 1 2 2 2 0 2 0 2 2 0 2 1 0 0 1 1 2 0 0 0 2 2 0 1 1 2 0 2 1 1 1 0 0 1 1 1 0 2 1 0 1 1 0 1 0 2 0 1 0 0 0 2 0 0 0 0 2 1 0 0 1 1 2 1 1 1 1 2 1 0 1 0 0 1 1 1 2 2 1 0 0 1 1 0 1 1 1 2 1 1 0 0 0 0 1 0 0 1 0 1 2 0 0 0 0 0 0 0 1 1 1 0 0 1 0 0 0 1 0 0 1 1 0 2 0 0 0 0 0 0 0 0 0 1 0 0 1 1 0 2 0 0 0 0 1 0 0 0 1 1 0 1 1 1 1 0 0 0 1 2 2 0 2 1 0 1 0 0 0 0 0 1 0 2 0 0 1 1 1 2 2 2 2 0 0 0 1 1 2 0 2 0 2 2 2 1 2 2 1 1 0 0 2 0 0 2 0 2 1 0 2 0 0 2 0 2 1 1 1 1 2 1 0 0 0 2 0 2 2 0 0 2 0 2 2 0 2 1 2 0 0 0 0 1 0 1 0 0 1 0 1 1 1 1 0 1 0 0 0 0 1 1 1 0 0 0 0 2 1 0 0 2 0 0 1 0 1 0 0 0 1 1 1 0 1 2 1 0 0 0 2 2 0 1 2 1 1 1 0 1 0 1 0 0 0 2 1 0 0 1 0 1 1 1 1 1 0 1 0 0 0 0 0 1 0 0 0 0 0 0 0 1 0 1 1 1 0 0 0 1 1 0 0 0 0 0 0 2 2 0 0 1 2 0 1 1 0 1 2 0 1 0 0 0 0 2 0 1 0 2 2 0 1 0 0 0 0 1 1 1 1 2 0 1 1 0 1 0 0 2 0 0 0 0 0 1 0 2 2 1 1 0 0 2 0 0 0 2 0 0 2 1 0 0 0 0 0 1 2 1 1 2 1 0 0 0 0 0 1 0 0 2 2 2 0 0 0 0 1 0 0 1 1 1 1 1 1 1 2 2 0 1 0 1 0 0 0 0 0 0 0 1 0 0 0 0 0 0 0 0 1 0 1 0 0 0 1 2 0 0 1 0 0 2 0 0 0 0 0 1 1 0 1 1 1 1 1 1 2 0 1 2 2 2 0 2 1 0 2 0 0 1 0 1 1 1 0 0 2 0 2 0 0 2 2 1 1 1 1 2 0 2 1 0 2 1 0 1 0 0 0 1 0 0 0 2 1 2 0 0 0 1 0 0 1 0 0 0 0 0 0 0 0 0 1 1 0 0 1 0 1 0 0 0 1 1 0 0 0 0 2 0 2 0 0 0 0 2 1 2 0 0 1 1 2 0 0 0 0 0 0 2 1 0 0 0 1 2 2 1 2 2 0 0 0 2 2 2 2 0 0 1 0 2 0 0 0 0 1 1 0 0 0 0 0 0 0 0 2 0 2 0 1 1 0 0 2 2 2 0 1 0 0 0 0 0 1 2 1 2 0 2 1 0 2 0 2 1 0 1 2 0 0 0 0 1 0 0 0 1 0 0 0 0 0 0 1 1 0 0 2 2 0 0 0 2 0 1 0 1 1 0 0 1 0 0 0 0 1 0 0 0 1 0 0 0
87 0 1 1 1 0 1 0 0 2 0 2 0 1 0 0 0 0 1 1 1 1 1 1 0 0 1 1 2 1 1 1 1 1 0 0 2 1 0 0 2 1 0 1 0 1 1 0 2 0 0 0 1 0 0 2 0 2 2 0 1 1 0 2 0 0 0 1 2 0 0 2 2 0 2 2 2 1 1 0 1 1 2 1 0 0 0 1 2 2 0 2 2 0 0 0 0 0 0 1 0 1 0 1 2 1 1 2 0 0 2 2 1 1 1 1 1 0 0 2 2 0 2 0 0 2 0 0 0 0 2 0 0 0 0 0 0 0 0 0 2 0 1 0 0 0 0 0 0 0 1 0 0 1 1 1 0 1 0 0 2 1 1 1 1 1 0 1 1 1 1 1 2 1 1 0 0 0 0 0 0 1 1 1 0 1 2 2 2 1 1 1 0 0 1 0 1 2 0 0 0 0 0 2 2 0 0 2 1 0 0 0 2 0 1 2 1 0 1 1 1 1 2 0 0 0 0 2 1 0 0 0 0 0 2 0 0 2 0 1 0 0 2 2 2 2 0 0 1 0 0 0 0 0 0 1 0 0 0 0 1 0 0 0 1 0 0 0 0 0 1 2 0 2 0 0 0 1 2 0 0 0 0 1 0 0 2 1 2 2 0 2 1 2 1 0 2 2 0 1 2 0 1 1 0 1 1 2 0 1 0 1 0 2 1 0 2 0 1 0 2 2 0 2 1 0 1 2 0 1 0 1 1 1 0 0 0 2 0 1 1 1 2 0 0 0 0 0 2 2 0 0 1 2 1 0 1 0 0 2 2 2 1 0 1 0 0 1 1 0 1 1 0 2 0 0 0 2 0 0 0 2 1 1 1 0 0 0 0 0 0 1 0 0 2 1 1 1 1 1 0 1 0 2 1 0 0 0 0 2 0 0 0 0 0 1 1 1 0 0 0 2 1 0 1 1 1 0 0 1 0 0 0 0 1 1 0 1 1 1 1 0 0 0 2 2 1 0 1 2 0 0 0 1 0 0 0 1 1 1 2 0 0 1 1 1 1 2 2 1 1 1 2 2 1 0 0 1 2 0 1 0 1 1 1 0 0 0 1 0 1 1 1 1 1 0 1 1 1 2 0 2 1 2 0 1 1 0 0 1 0 1 0 1 1 0 1 2 0 2 1 1 2 1 1 0 0 0 0 2 0 2 1 1 1 0 0 1 2 1 1 2 1 1 0 2 1 1 1 0 0 0 1 2 0 1 0 1 0 1 1 0 0 1 0 0 1 0 0 0 0 0 1 0 1 0 1 1 0 2 1 0 2 1 1 1 1 1 0 0 0 0 1 0 1 0 0 0 0 1 0 1 1 0 0 2 2 0 0 2 0 0 0 0 0 0 1 2 0 0 0 0 0 0 0 0 2 0 0 0 0 0 0 1 1 1 1 2 2 0 0 0 0 1 2 0 2 0 2 2 0 2 1 2 1 2 2 0 2 0 0 0 0 1 2 2 0 2 0 1 0 1 0 0 0 1 1 1 2 0 2 0 0 2 2 2 1 1 0 1 0 0 0 1 2 0 2 2 0 2 1 0 0 1 2 2 1 1 1 0 0 0 0 1 1 0 0 1 0 0 0 0 0 0 0 1 0 0 0 0 0 0 0 2 1 1 0 0 1 1 0 1 1 1 1 0 0 1 0 0 0 0 1 0 0 1 1 0 2 0 0 0 2 2 0 0 0 0 1 1 0 0 2 2 1 0 1 0 0 0 1 1 0 1 2 2 0 1 2 2 1 2 2 1 1 1 0 0 0 0 0 1 0 0 1 0 1 0 0 2 2 1 0 1 1 1 1 1 1 0 1 1 1 2 0 0 0 1 1 1 1 1 1 2 0 0 0 1 0 0 1 1 0 0 0 0 1 0 0 0 1 1 0 0 1 0 1 0 0 1 1 2 0 0 0 0 0 1 1 0 0 0 2 0 2 2 1 1 2 1 2 0 0 0 0 0 0 1 0 2 2 0 2 2 2 1 1 2 0 0 0 2 0 0 1 1 0 2 0 1 1 0 0 0 2 1 0 0 2 1 0 1 0 0 0 0 0 0 0 0 2 0 0 1 0 0 0 1 2 1 0 1 1 1 0 1 1 0 0 0 2 0 2 2 0 0 2 0 0 0 0 1 0 0 1 0 0 0 0 0 0 0 0 0 0 2 0 2 0 0 0 2 0 1 0 0 1 0 1 0 0 1 1 0 1 0 1 1 1 0 0 1
88 0 0 2 2 1 2 0 0 2 0 1 0 2 1 1 0 0 1 1 1 2 0 2 0 0 1 0 1 1 0 1 0 0 2 0 2 2 0 1 1 1 0 1 0 1 1 0 2 0 0 0 0 0 1 0 2 0 1 0 1 1 0 2 0 0 1 0 0 0 0 0 2 0 2 2 2 0 0 0 0 1 1 1 2 0 1 0 2 2 0 0 0 1 0 0 0 0 0 1 0 1 1 0 1 0 1 1 1 1 0 1 0 1 1 1 0 0 0 2 2 0 2 1 0 1 0 1 0 1 1 1 0 0 0 0 0 0 0 0 1 0 0 0 0 0 1 0 0 0 0 0 0 0 0 0 0 0 0 0 1 0 1 0 1 2 1 2 1 1 1 0 1 1 1 1 0 1 1 1 0 1 1 1 0 1 1 1 0 0 0 1 0 2 2 0 2 1 0 0 0 1 0 0 0 1 1 0 0 0 1 0 0 0 1 2 1 0 2 1 1 1 1 0 0 0 0 2 0 2 0 0 1 1 1 1 0 2 0 2 0 0 2 1 1 1 0 0 1 0 0 0 0 0 0 1 1 2 1 1 0 1 0 0 0 0 1 2 2 0 0 2 1 0 1 2 0 2 2 0 2 0 0 0 0 1 0 2 0 2 0 1 0 1 2 0 1 1 1 0 0 0 2 0 1 0 0 2 1 1 0 0 0 2 0 0 1 0 1 1 1 1 0 2 0 0 1 0 1 1 0 2 1 1 0 0 0 2 0 1 0 0 2 0 0 0 0 0 1 0 0 0 0 2 2 0 0 0 1 0 1 1 1 1 0 1 0 1 1 0 1 1 0 2 0 0 0 2 1 0 0 1 0 2 0 2 2 0 0 0 0 0 0 0 1 0 0 0 0 0 0 0 1 0 0 1 1 0 0 1 2 0 1 0 1 2 1 1 0 0 1 1 0 2 1 1 0 0 1 0 1 0 0 1 0 0 0 0 0 0 2 0 0 2 0 1 2 0 1 0 0 0 0 1 2 0 1 2 1 2 0 0 0 1 1 1 1 1 1 0 0 1 1 1 2 0 1 0 2 0 0 0 0 0 0 1 0 0 2 0 0 2 1 1 1 0 1 1 1 2 0 2 1 1 1 1 2 1 0 0 1 1 0 0 0 1 0 2 0 2 0 0 1 0 0 0 0 1 0 0 1 0 2 1 2 1 2 1 2 1 0 1 1 2 1 2 1 1 1 0 0 0 1 2 0 1 0 1 0 2 0 0 0 0 0 0 1 0 0 1 0 1 1 0 0 0 2 2 0 2 2 0 2 0 2 0 1 1 0 0 0 1 1 1 1 0 2 0 0 0 0 2 0 0 2 0 0 1 2 0 1 0 0 1 1 1 1 2 2 1 1 1 2 2 2 0 0 1 0 0 0 0 0 1 2 0 0 0 1 1 1 1 0 1 2 0 2 0 2 2 0 1 0 1 0 1 1 0 1 0 0 0 1 1 0 1 1 0 1 1 1 1 1 0 0 2 0 1 1 0 1 0 0 0 0 1 1 0 0 2 0 0 0 1 1 0 1 2 0 2 0 2 0 0 0 2 0 1 2 0 1 0 0 0 0 0 0 2 2 2 0 0 0 0 0 0 0 0 0 0 0 0 0 2 0 0 0 0 2 2 0 2 0 0 0 1 0 0 0 0 0 0 0 0 0 0 1 0 1 1 0 1 1 2 0 0 1 2 0 2 0 0 1 0 0 0 1 0 2 2 2 2 1 2 2 1 1 2 1 2 0 2 2 1 2 0 1 0 0 0 0 1 0 1 1 0 2 0 0 2 2 0 1 1 1 2 0 2 2 0 2 2 1 2 0 0 0 1 1 0 0 1 1 0 0 1 1 1 0 1 0 1 1 1 1 1 1 0 0 0 2 2 0 0 0 0 0 1 0 0 0 0 0 1 0 0 2 0 1 0 0 0 1 1 1 2 0 0 2 2 2 0 0 0 0 0 1 2 0 2 2 0 1 1 1 0 1 2 0 0 0 2 0 0 2 1 0 1 1 0 0 0 1 1 2 2 0 2 2 1 0 1 0 0 0 0 2 1 1 1 2 1 0 1 1 0 1 2 2 0 0 0 2 0 0 1 0 0 1 0 2 0 2 0 0 0 0 0 0 0 0 0 1 0 1 1 2 1 1 0 1 0 1 1 0 1 1 0 2 1 1 0 0 1 0 1 1 0 0 0 0 0 0 0 0 0 0 0 2 0 0 1
89 0 1 2 0 0 2 2 0 0 0 2 0 1 0 0 0 0 0 1 1 2 0 1 0 0 1 0 1 1 0 1 0 1 1 0 1 0 0 0 1 1 0 1 0 1 0 0 0 0 0 0 0 0 1 2 0 1 1 1 1 1 0 0 0 0 1 1 2 0 0 2 1 0 1 2 2 0 0 0 0 2 2 0 2 0 1 1 2 2 1 1 0 1 0 0 0 0 0 1 0 1 2 0 2 0 2 1 1 1 1 1 0 1 1 1 0 1 1 0 0 2 1 1 1 0 0 1 1 1 1 0 0 0 0 0 0 0 0 0 1 0 0 0 0 0 0 0 1 0 0 0 1 1 0 0 0 2 0 0 1 0 0 0 2 1 1 1 1 2 1 0 1 1 1 0 0 0 0 1 1 1 0 0 1 1 0 0 0 0 0 0 0 2 2 0 1 2 0 1 0 1 1 0 0 1 0 0 2 0 0 1 1 0 1 1 0 1 2 0 0 0 1 1 0 0 1 1 0 1 1 1 1 1 1 0 1 2 0 1 0 1 2 2 2 2 0 0 2 0 0 1 0 0 0 2 2 0 0 0 0 0 0 0 0 0 0 0 2 2 0 2 0 2 0 0 1 2 1 0 1 1 0 0 1 1 1 1 1 1 1 0 0 2 2 0 1 0 0 0 0 0 2 1 0 0 1 1 2 2 0 1 0 2 1 0 2 0 0 0 2 2 1 1 1 0 1 1 0 0 0 0 0 0 0 0 0 1 0 1 0 0 2 0 0 0 1 0 2 2 0 0 0 2 2 0 1 2 0 1 1 1 1 0 1 0 0 2 1 0 1 1 0 2 0 0 0 1 1 0 1 0 0 0 0 1 2 1 1 0 0 0 0 0 1 0 0 1 1 1 0 2 0 1 0 1 1 0 0 2 0 0 1 0 1 1 0 0 1 0 0 1 0 0 1 2 2 1 0 1 0 0 0 0 0 0 0 1 1 0 2 0 0 1 0 0 0 0 1 1 0 0 2 2 1 1 0 2 1 0 1 0 0 0 0 1 1 2 2 0 0 0 1 1 0 1 0 1 2 0 0 1 2 2 2 0 0 1 2 0 0 2 1 2 0 0 1 2 2 1 1 2 2 0 2 0 2 0 0 1 0 1 0 1 1 0 0 2 0 1 0 1 2 0 0 1 0 0 1 1 0 0 2 2 2 1 0 2 1 1 0 1 1 1 1 2 1 2 0 0 0 0 0 1 1 0 0 0 0 1 1 0 0 0 0 0 0 0 0 1 1 1 1 0 1 0 2 2 0 2 2 0 1 1 0 0 0 2 0 0 0 1 0 1 1 1 1 1 1 1 1 1 1 2 0 1 1 0 1 1 0 0 0 1 1 1 1 2 0 0 0 0 0 0 0 1 1 1 0 0 0 0 0 0 2 1 1 0 2 0 0 1 0 0 1 0 1 1 2 2 0 1 0 1 0 2 0 1 1 0 0 0 0 0 1 2 1 0 0 1 1 0 0 1 1 1 1 1 1 1 1 1 0 1 1 0 0 1 0 1 0 1 1 1 0 0 2 2 0 1 0 0 0 0 2 0 1 2 2 0 0 0 0 1 0 0 0 1 0 0 0 1 0 0 0 0 0 0 0 0 0 0 0 2 0 0 0 1 0 1 0 0 0 0 0 0 0 1 0 0 0 0 1 0 0 0 1 0 1 0 0 0 2 2 0 0 1 2 0 2 0 0 2 0 0 1 1 0 2 2 2 2 1 0 0 2 0 0 2 2 2 2 2 0 2 0 0 1 0 2 1 1 0 0 1 1 0 1 0 1 1 1 0 2 2 2 0 1 0 1 0 1 1 1 0 0 0 1 0 0 0 2 0 1 0 1 0 1 2 0 2 1 0 0 0 0 0 0 0 0 1 1 0 0 1 0 1 1 1 0 2 2 0 0 0 0 0 0 1 0 0 0 0 2 1 1 1 0 1 2 2 0 0 0 0 0 0 2 0 2 2 0 1 2 1 0 1 1 0 0 1 0 2 1 2 1 0 2 1 1 0 0 0 1 1 1 0 2 2 2 0 0 0 0 0 0 2 0 0 0 2 1 1 1 0 0 0 1 1 0 0 0 2 1 1 1 0 0 0 0 2 0 2 1 0 1 2 1 1 0 0 1 1 0 2 0 0 0 0 0 0 0 0 0 0 2 0 1 1 0 0 1 0 1 0 1 2 0 0 0 0 0 1 0 1 0 0 0 1 0 0 2
90 0 1 1 1 0 2 1 0 1 0 0 1 1 0 0 0 0 2 1 1 2 0 2 0 1 1 1 1 2 0 0 0 0 2 1 2 2 0 1 1 0 1 1 0 0 0 0 2 0 0 0 2 0 0 0 1 1 2 0 0 1 0 1 0 0 0 1 1 0 0 0 2 0 1 1 1 2 2 2 0 2 2 0 2 0 1 2 2 2 0 1 1 2 0 1 0 0 0 1 0 0 0 1 2 0 2 2 0 0 2 2 0 1 1 1 0 0 2 0 0 0 2 0 0 2 0 2 0 2 2 0 0 0 0 0 0 0 0 0 1 0 0 0 0 1 0 0 0 0 0 0 0 1 1 0 1 0 0 0 0 2 0 1 0 1 1 2 1 2 0 0 0 2 2 0 0 1 1 1 0 1 0 0 1 1 1 0 0 0 0 2 1 0 0 1 1 2 1 0 0 0 0 1 1 1 1 2 1 0 2 0 0 0 1 2 0 1 0 1 0 0 2 0 0 1 1 1 0 1 0 0 0 0 2 0 0 2 0 2 0 0 2 1 1 2 0 0 1 1 1 0 1 1 0 1 2 0 0 0 1 0 0 0 0 0 0 0 2 1 0 0 0 1 1 1 0 1 2 0 2 0 0 0 1 1 1 0 0 2 0 1 0 1 2 0 2 0 0 1 0 0 2 0 1 0 0 2 0 2 0 2 0 1 1 0 1 0 0 0 0 0 1 1 1 0 1 2 2 2 0 0 0 0 0 0 0 1 1 2 0 1 2 0 0 0 1 0 1 0 0 0 0 2 1 0 1 0 0 0 0 0 1 0 1 1 0 1 2 0 0 0 2 1 0 1 0 2 2 1 1 2 1 1 0 0 0 0 0 1 0 0 2 0 1 1 2 0 0 0 0 0 0 0 0 1 2 0 0 2 0 0 1 0 1 2 1 0 0 1 0 0 0 1 2 2 1 0 1 0 0 0 0 1 0 0 1 1 1 0 1 0 0 1 0 0 0 0 1 1 0 1 0 0 0 0 0 2 0 1 1 0 0 2 1 2 1 1 1 1 0 0 1 1 1 0 1 0 2 2 2 0 2 2 0 1 0 0 0 0 2 0 1 2 2 0 2 0 0 2 0 2 1 1 1 1 1 0 0 2 0 1 0 1 1 0 0 2 0 1 2 1 2 0 0 0 0 1 0 1 1 1 2 2 2 0 1 2 1 1 0 1 0 0 0 1 2 1 1 0 1 1 0 2 1 0 0 0 0 1 1 0 1 0 0 0 0 1 1 0 1 1 0 0 0 0 0 2 0 0 2 0 1 2 0 0 0 1 0 0 0 1 0 0 0 2 0 0 0 1 0 2 0 1 0 0 0 0 1 2 0 0 0 0 0 0 0 2 2 1 1 1 0 0 0 1 1 1 0 0 0 0 1 2 2 1 1 0 2 0 1 0 0 0 1 0 1 0 1 1 0 1 0 0 0 2 2 0 2 0 0 0 1 0 2 2 1 0 1 1 1 0 0 0 0 2 0 0 1 0 0 1 1 2 1 2 0 1 0 1 1 1 1 2 1 0 1 1 0 1 1 0 0 1 2 1 0 2 1 0 0 0 0 0 0 0 0 2 0 0 0 0 1 0 2 0 0 0 0 0 0 0 0 1 1 0 1 1 1 2 1 1 0 0 1 1 0 1 0 1 0 0 0 0 1 0 1 0 1 0 0 0 2 1 0 0 0 0 0 1 1 0 1 2 2 0 0 0 2 2 2 2 1 0 1 1 1 2 0 2 0 1 2 1 2 0 0 1 1 2 1 1 0 0 1 0 0 2 0 0 0 0 1 1 1 2 0 2 1 0 1 1 1 2 0 0 0 0 1 0 0 1 1 2 0 0 0 1 0 0 1 1 0 0 0 0 0 0 1 0 1 1 0 1 0 0 0 0 0 0 1 2 0 0 0 1 0 0 2 0 0 0 1 0 2 1 0 1 2 0 0 1 0 0 0 0 0 1 2 2 1 0 2 1 2 0 2 1 0 0 1 0 1 1 1 1 1 1 0 0 1 0 0 0 0 0 0 0 2 2 0 0 0 1 1 0 0 1 0 0 2 1 1 1 1 0 0 0 1 1 1 0 0 0 0 0 1 0 0 0 2 0 2 0 1 0 2 0 0 1 1 1 1 0 1 1 2 1 1 0 1 0 0 0 0 0 2 2 0 1 0 2 0 0 0 0 1 0 0 1 1 0 1 1 1 0 0 0 2 0 0 0
91 0 2 0 0 0 0 0 0 2 0 0 0 1 0 0 0 0 2 2 0 0 1 1 0 0 1 0 1 1 0 1 0 0 2 0 2 2 0 1 1 1 0 0 0 0 0 1 1 0 1 1 1 0 1 1 0 0 1 0 1 2 0 2 1 0 0 1 1 0 0 0 1 0 1 2 2 1 1 1 0 1 2 0 0 0 0 0 1 2 0 1 1 1 0 1 0 1 0 2 0 1 0 2 2 0 2 1 1 0 0 2 0 1 1 1 0 0 2 0 0 0 1 1 1 0 0 2 0 2 0 2 0 0 0 0 0 0 0 1 1 0 0 0 0 0 0 0 0 0 0 0 0 1 0 0 1 1 1 1 2 0 0 0 0 1 1 1 0 1 1 1 1 1 1 0 0 0 0 0 1 2 0 0 1 1 0 1 0 0 1 1 0 0 0 0 1 2 0 0 0 0 1 1 1 0 1 0 2 1 0 1 2 1 1 2 0 0 0 1 0 0 2 0 0 1 0 2 0 2 0 0 0 0 0 0 0 2 0 1 0 0 2 1 1 1 0 0 2 0 0 0 0 0 0 1 1 1 1 1 0 1 1 1 0 0 1 2 0 0 0 2 1 1 0 1 0 2 1 1 0 1 1 1 0 0 1 2 2 2 0 2 1 2 2 1 0 0 0 0 0 0 2 0 0 0 1 1 1 2 0 2 0 1 1 0 2 1 1 0 1 1 1 2 0 0 0 0 0 0 0 2 0 1 0 1 0 1 0 0 0 0 2 1 0 0 1 1 2 0 1 1 0 2 0 0 1 1 0 1 1 1 2 1 1 1 0 1 2 0 0 0 0 2 1 0 0 2 1 0 0 0 0 2 1 1 1 0 0 0 0 0 0 0 1 1 1 0 1 1 0 2 0 1 0 0 1 0 1 0 0 0 0 0 0 2 1 1 0 1 0 1 1 0 2 1 1 1 0 0 1 0 0 1 0 0 1 0 1 0 0 0 0 0 0 1 1 0 1 1 0 0 1 2 2 0 2 2 0 2 1 0 0 1 2 2 2 1 2 0 0 1 1 1 1 1 1 2 2 0 0 0 0 0 0 0 0 1 1 0 1 1 1 0 0 0 1 1 1 2 0 2 1 1 1 1 1 0 0 1 0 1 0 0 0 0 1 2 0 1 0 1 1 0 0 1 0 1 0 1 1 0 0 0 0 1 1 0 2 2 0 1 2 2 1 0 2 1 1 0 1 1 0 1 1 2 1 1 0 0 1 0 0 0 0 0 2 2 2 0 0 0 1 0 1 0 0 2 0 1 2 0 1 1 0 1 0 0 0 0 0 1 0 0 0 2 0 1 1 1 0 1 0 2 0 0 0 0 0 0 1 0 0 0 0 0 0 0 0 0 0 0 0 0 0 0 2 2 0 0 0 0 0 2 2 0 2 0 2 0 0 1 0 0 0 0 0 0 0 0 0 2 0 0 0 0 2 0 1 0 0 0 1 1 1 1 0 1 1 0 0 2 0 0 1 2 0 1 2 0 1 0 0 1 1 1 1 1 1 2 0 1 0 2 2 0 2 0 0 1 0 1 0 1 1 2 0 0 0 0 1 1 0 1 0 1 0 1 0 0 0 0 0 0 0 1 0 0 1 0 0 0 1 1 1 1 1 0 0 0 0 0 0 0 0 0 0 0 0 1 0 0 0 0 0 0 1 0 2 1 1 0 2 1 0 0 1 0 0 2 0 0 1 0 0 0 2 0 0 0 0 0 2 0 2 0 2 1 1 2 1 1 2 1 1 0 0 1 0 1 1 2 0 0 1 0 2 1 1 1 1 0 1 0 0 2 1 2 0 1 0 1 0 2 0 0 0 2 1 0 1 2 1 1 0 1 0 1 0 0 1 1 0 0 0 0 0 0 0 0 2 1 0 0 0 0 0 0 0 0 1 1 0 0 0 1 2 0 1 0 0 0 0 2 1 1 0 2 2 2 2 0 0 0 0 0 0 2 1 1 1 0 1 1 1 0 1 2 0 0 0 2 1 1 2 1 0 2 1 1 0 0 0 0 1 0 0 2 2 2 0 0 1 1 1 0 0 1 0 0 2 0 0 0 0 0 0 1 1 0 0 0 2 2 2 1 0 0 0 0 2 0 1 0 2 0 2 1 2 1 1 0 0 0 0 1 0 2 1 0 0 0 0 0 1 0 0 1 1 0 0 1 0 0 0 0 0 0 0 1 0 0 0 0 0 0 1 0 1 0 1 1
92 0 1 1 0 0 0 1 0 1 0 0 1 2 1 1 0 0 0 1 1 2 0 2 0 0 1 1 2 1 1 1 1 1 1 0 2 1 0 1 1 1 0 0 0 1 0 0 1 0 0 0 0 0 1 1 0 0 1 0 1 1 0 0 0 0 1 0 2 0 0 0 0 0 0 2 2 0 0 0 0 1 2 1 0 0 0 2 2 2 1 1 1 1 0 0 0 2 0 2 2 0 0 1 1 0 1 1 1 0 0 1 1 1 1 1 1 0 1 1 1 1 2 0 0 1 0 0 0 1 1 1 0 0 0 0 0 0 0 0 1 0 1 0 0 0 0 0 0 0 0 0 0 1 0 0 0 1 0 0 0 1 0 1 1 0 0 2 0 0 2 0 0 1 1 0 0 0 0 1 1 1 0 0 1 1 0 2 1 0 0 1 0 2 2 0 2 1 0 0 0 0 0 0 0 2 2 0 2 1 1 0 1 0 1 2 0 0 1 1 0 1 2 0 0 1 1 2 1 1 0 0 0 0 0 0 0 2 1 1 1 1 1 2 2 2 0 0 2 0 0 0 0 2 0 1 0 0 0 0 0 0 0 0 0 0 0 0 2 0 0 0 0 1 0 0 0 2 2 2 1 0 1 1 1 0 2 0 0 2 0 0 1 2 2 0 2 0 0 0 0 0 1 1 0 0 0 2 1 1 0 1 0 1 1 0 1 1 0 1 0 0 1 1 0 0 0 1 1 0 0 2 1 1 0 0 0 2 1 2 2 2 2 0 0 0 0 0 2 1 0 0 0 2 2 0 0 1 0 2 2 2 1 1 0 0 0 1 2 0 0 0 0 2 0 0 0 1 0 0 0 1 0 0 0 0 0 0 0 0 0 0 1 0 2 2 2 0 1 0 0 0 1 1 0 0 0 1 0 1 1 0 0 0 0 1 1 0 0 0 2 2 0 1 2 2 0 0 0 0 0 0 2 2 2 1 0 2 0 0 2 0 0 0 0 1 1 0 1 0 0 1 0 1 1 0 1 2 2 2 1 0 0 2 0 2 2 2 2 0 1 1 1 1 1 1 0 0 2 0 0 1 0 0 0 1 0 2 2 1 1 1 1 1 1 0 1 1 1 2 0 2 2 0 2 0 2 1 0 1 0 2 0 2 2 0 0 2 0 1 0 1 2 0 0 1 0 0 0 1 0 1 0 0 0 1 1 0 2 2 0 1 1 1 0 2 0 1 1 0 0 0 0 2 0 0 0 2 0 0 1 0 0 0 0 0 0 1 1 0 0 1 0 0 0 0 0 2 0 2 2 0 1 1 0 1 0 1 0 0 0 1 2 0 1 0 0 0 0 1 0 1 1 1 0 1 1 0 0 0 0 0 0 1 0 0 0 1 1 0 0 0 1 0 1 0 2 0 0 0 0 0 1 2 1 1 0 0 1 1 0 1 0 1 2 0 2 0 2 2 0 1 0 1 0 1 1 1 2 0 0 0 2 0 0 2 1 1 1 0 0 1 0 0 0 2 1 2 1 1 2 0 0 2 2 2 1 0 0 1 0 0 1 1 0 0 0 2 0 1 1 0 0 0 2 0 2 2 1 0 1 0 0 1 0 0 0 0 0 0 1 0 0 1 1 0 2 0 0 0 0 0 1 2 1 0 0 0 1 1 0 1 0 0 0 1 0 1 0 2 1 1 0 0 0 0 1 0 2 2 2 1 1 1 0 1 1 0 0 0 1 0 0 1 0 0 1 0 1 1 2 2 0 1 2 2 0 2 1 2 0 2 2 0 1 1 0 0 1 1 0 0 0 0 2 0 1 1 1 1 0 0 0 2 2 2 0 2 0 0 0 0 1 2 0 0 0 2 0 0 0 2 0 1 0 0 0 1 1 0 1 1 1 0 1 0 1 1 0 0 2 2 0 0 0 0 1 0 0 0 0 1 0 0 1 1 0 0 2 1 1 0 1 1 1 2 0 1 2 2 2 0 0 0 0 0 1 1 0 2 2 0 0 2 2 1 2 2 0 0 1 1 1 1 2 1 0 1 0 2 0 0 0 0 0 0 0 1 1 1 0 0 0 1 0 0 0 1 0 0 2 0 1 1 2 0 0 1 2 1 0 1 2 1 1 1 0 1 0 0 2 0 2 0 0 0 1 1 1 0 0 0 0 0 2 1 1 0 0 0 0 0 0 0 0 1 1 0 2 0 0 0 0 0 0 0 1 0 0 0 0 0 1 0 1 0 1 0 1 0 0 0
93 0 0 2 0 0 1 0 0 2 0 0 0 0 0 0 0 0 0 1 1 1 0 1 0 0 1 2 2 2 2 1 1 1 1 0 2 0 0 1 1 1 0 0 0 0 0 0 2 0 0 0 0 0 0 1 0 0 1 0 0 1 0 0 2 1 1 0 1 0 0 1 1 1 1 2 2 0 0 0 0 1 2 0 1 0 1 1 2 2 1 1 0 2 0 1 0 1 1 2 0 1 0 1 1 0 1 1 1 0 0 1 1 2 2 2 1 0 0 2 2 0 2 0 0 2 0 1 1 1 0 0 0 0 0 0 0 0 0 0 0 0 0 0 0 0 1 0 0 0 0 0 0 1 1 0 1 0 0 1 2 0 0 0 0 2 1 0 0 2 0 0 0 2 2 0 0 0 0 0 0 0 0 0 0 0 0 1 1 0 0 0 0 0 0 0 1 2 0 0 0 1 0 0 0 1 1 0 1 0 1 0 1 0 1 2 0 0 1 2 0 0 2 0 0 0 1 1 0 1 0 0 0 0 1 0 0 2 1 1 1 1 1 2 2 2 0 0 1 1 1 0 0 0 1 1 0 0 0 0 1 0 0 0 0 0 1 0 1 0 0 2 0 2 0 0 0 1 2 0 0 1 0 0 1 1 1 0 0 2 0 1 1 2 2 0 2 1 0 1 1 0 2 0 0 0 1 1 0 0 0 1 0 1 0 1 2 0 0 0 0 0 1 1 0 0 1 0 1 1 0 1 1 1 0 1 1 2 0 0 0 0 1 0 0 0 2 0 1 1 0 0 0 1 1 1 2 2 0 2 2 1 2 0 2 0 0 1 2 0 0 0 1 2 1 0 0 1 2 0 0 0 0 1 0 0 0 1 1 0 0 0 0 2 2 1 1 1 0 0 0 0 1 1 1 0 0 0 0 2 0 0 2 0 2 2 0 1 0 0 0 1 0 1 1 1 1 1 0 0 0 0 0 0 0 0 0 1 1 0 1 0 0 1 0 1 1 0 1 0 0 0 1 2 2 1 1 2 0 2 0 0 0 1 0 1 1 1 1 0 0 1 1 1 2 0 1 0 0 0 1 0 0 0 0 0 0 0 2 0 0 1 1 2 0 0 1 2 2 2 0 2 1 1 1 1 2 0 0 1 0 1 0 0 0 0 0 2 0 0 0 2 1 1 1 0 0 0 1 2 0 0 1 0 1 0 1 1 2 2 2 1 1 1 0 1 1 1 1 0 1 1 1 2 0 1 0 0 1 0 0 0 0 1 0 0 1 1 1 1 0 0 0 0 0 0 1 2 0 2 2 0 1 1 0 1 0 0 0 0 0 1 1 0 0 1 1 1 1 0 0 2 0 1 1 0 0 0 1 2 0 0 0 1 1 1 1 2 0 1 1 1 0 0 0 1 1 2 0 0 1 0 0 2 1 0 0 0 2 0 0 1 0 0 1 0 1 0 2 2 0 1 1 1 1 2 1 0 2 0 0 0 1 0 2 2 1 0 1 0 0 1 1 0 0 1 1 1 0 1 1 1 0 0 0 0 0 1 1 2 0 0 0 0 0 0 2 1 0 1 0 0 0 2 2 2 0 2 2 0 1 1 0 1 1 0 0 2 1 1 0 0 0 0 0 1 1 0 0 0 0 0 1 2 1 0 0 1 1 2 0 1 0 0 0 1 0 1 0 0 0 0 0 0 0 0 0 0 2 0 0 0 1 1 0 1 1 1 0 2 0 0 0 1 1 0 2 0 1 1 0 1 1 0 2 1 2 0 2 2 2 2 2 1 2 0 0 2 0 2 1 1 0 0 1 0 2 0 0 2 2 1 0 2 2 2 0 2 1 0 1 1 1 2 0 0 0 1 1 0 0 1 0 1 0 1 0 0 0 0 0 0 1 1 1 1 1 0 0 0 1 1 0 0 1 0 1 1 0 1 1 1 1 0 0 1 2 0 1 0 0 0 2 0 2 2 0 2 1 1 0 2 0 0 0 0 1 2 0 1 1 0 2 1 1 0 1 2 0 0 0 1 1 1 2 1 1 1 0 1 0 0 0 0 1 2 0 2 2 0 0 2 0 1 0 0 1 1 0 0 2 1 1 2 1 0 0 2 2 0 0 0 1 1 0 1 1 2 0 1 2 0 2 0 1 1 1 0 0 0 0 1 0 0 1 0 0 1 1 0 1 0 0 0 0 0 2 1 1 1 1 1 0 1 0 0 1 0 0 1 0 0 0 0 0 1 0 0 2 0 0 0
94 0 0 2 0 1 2 2 1 1 0 1 0 0 0 0 0 0 0 2 0 2 0 1 0 0 2 2 1 2 0 1 0 1 0 0 1 2 0 2 0 0 0 0 0 0 0 0 1 0 0 0 0 0 2 2 0 1 1 2 0 1 1 0 0 0 1 1 1 0 0 2 2 0 1 2 1 1 1 1 0 2 2 0 2 0 1 0 1 2 0 0 1 1 0 1 0 1 0 1 1 0 0 0 2 2 0 1 1 0 0 1 1 2 2 2 1 0 1 1 1 0 2 2 0 0 0 0 0 0 2 0 0 0 0 0 0 0 1 0 1 0 1 0 0 0 0 0 0 0 0 0 0 0 0 1 0 1 0 0 0 1 0 1 0 2 0 0 0 2 0 2 1 1 0 0 0 0 0 0 0 0 0 0 0 0 0 0 0 0 0 0 1 0 0 1 2 1 0 0 0 0 0 1 1 1 1 0 1 0 1 0 0 1 2 2 0 1 1 0 1 1 1 0 0 0 1 2 0 1 0 0 0 0 1 0 0 2 0 1 0 1 1 0 0 0 0 0 2 0 0 1 1 0 0 1 1 0 0 0 0 0 1 1 0 0 0 1 2 0 1 1 0 1 1 1 0 2 1 0 1 1 1 1 0 0 2 1 2 2 0 1 0 2 2 0 1 2 0 1 1 0 2 1 0 0 1 1 0 0 0 1 0 1 1 0 2 0 1 0 1 1 1 1 0 0 0 2 1 1 0 1 0 0 0 0 0 1 1 1 1 1 2 0 1 0 1 0 2 2 0 0 0 1 1 1 0 0 0 2 2 2 2 1 2 1 0 2 2 0 0 0 0 1 0 0 0 2 1 0 0 1 0 0 1 0 0 0 0 1 0 0 1 0 2 1 1 1 0 1 0 1 0 2 1 0 0 0 0 2 0 0 2 0 1 2 0 0 0 1 0 1 0 2 1 1 0 1 0 0 1 0 0 0 0 0 2 2 2 2 2 0 0 1 0 0 2 0 2 0 0 0 0 1 0 0 0 2 1 2 1 0 0 1 1 1 1 0 1 0 0 2 1 1 2 0 2 0 2 0 1 1 0 0 0 1 0 0 2 0 0 2 0 2 2 0 1 2 2 2 0 2 1 1 1 1 2 1 0 0 0 2 0 2 2 0 0 2 0 1 0 1 1 0 0 0 0 0 0 1 0 1 2 1 1 0 0 0 0 0 0 0 0 0 0 2 0 1 1 0 1 1 1 2 0 0 0 0 0 1 0 0 0 0 0 0 1 0 0 1 1 2 1 0 1 0 1 2 0 1 2 0 1 1 0 1 0 0 1 1 0 0 0 0 0 1 0 0 0 1 0 1 1 2 0 0 1 0 2 1 2 0 0 0 0 1 1 0 0 0 0 0 0 1 1 0 2 2 0 0 0 0 0 2 1 2 0 0 2 0 0 1 0 1 2 0 1 0 1 1 0 2 0 0 0 2 2 1 0 0 0 0 1 1 1 1 2 1 1 0 0 1 0 1 1 2 0 0 0 0 0 1 0 1 2 1 2 1 0 1 0 1 1 1 0 0 1 2 0 0 0 0 0 2 1 2 1 2 2 0 1 1 0 1 2 1 0 1 0 0 0 0 1 0 0 0 0 0 1 0 1 1 0 2 0 0 1 1 0 1 0 1 0 0 0 1 0 1 0 0 0 0 1 1 1 1 0 0 0 0 0 0 2 2 0 0 1 1 0 2 0 0 0 0 0 0 1 0 0 0 1 1 1 1 2 0 1 2 1 2 0 2 2 1 2 0 0 1 0 1 1 1 0 0 2 0 1 1 1 1 0 0 1 1 1 2 0 2 2 0 2 2 1 2 0 0 0 2 1 0 0 2 0 0 0 0 0 0 0 0 0 0 0 0 0 0 0 0 0 0 2 1 0 0 1 0 1 0 0 0 1 2 0 0 0 0 2 0 1 0 0 0 1 1 1 0 0 1 2 1 2 0 0 0 0 0 1 1 0 1 1 0 0 1 2 1 1 0 0 0 1 1 1 1 1 2 0 1 0 1 0 0 0 0 2 2 0 0 1 1 0 0 0 1 0 0 2 1 0 0 1 1 0 1 0 0 0 2 2 0 0 0 0 0 0 0 0 0 1 0 2 0 2 0 0 0 0 0 1 1 0 1 2 0 2 0 1 0 0 0 0 0 2 0 1 1 0 2 0 0 0 2 0 0 0 0 0 0 0 0 0 1 0 1 2 0 1 0 1 0 0 1
95 0 1 1 0 0 0 2 1 2 0 1 0 1 0 0 0 0 1 1 1 2 0 2 0 1 0 1 1 2 1 1 1 2 0 0 2 1 0 1 1 1 0 1 0 1 1 0 1 1 1 0 0 1 1 0 1 0 2 0 2 2 1 1 0 0 1 1 0 0 0 1 2 0 1 2 1 1 1 1 1 2 1 0 1 0 0 0 1 1 0 1 1 2 0 2 1 1 0 1 1 1 0 1 1 0 1 0 2 1 0 1 0 1 2 2 0 0 0 2 2 0 1 0 1 1 0 1 0 1 1 1 0 0 2 2 0 0 0 0 2 0 0 0 0 0 0 0 1 1 1 0 0 0 1 0 0 0 0 0 1 1 0 1 1 1 0 2 0 0 1 1 0 2 2 0 0 0 0 2 2 2 1 1 0 1 1 2 1 0 0 1 1 0 0 0 2 2 0 0 0 1 0 1 1 1 1 0 0 1 1 0 1 0 1 2 0 1 2 0 1 1 1 1 0 0 1 1 0 1 1 0 0 0 1 0 0 2 0 1 0 0 2 2 2 2 0 0 2 0 0 0 0 0 0 2 1 1 0 0 0 0 0 0 0 0 1 0 1 0 0 2 0 2 0 0 1 1 2 0 1 0 1 1 0 1 1 0 0 2 0 1 1 2 2 1 1 0 0 0 1 0 1 1 0 0 0 2 1 2 0 1 0 1 2 0 2 0 0 1 1 1 2 1 0 0 0 1 0 0 0 0 1 2 0 1 0 1 0 0 0 0 2 0 0 0 1 0 2 2 0 0 0 2 2 0 0 2 0 0 0 0 2 0 2 0 0 0 2 0 0 0 0 2 0 0 0 1 0 0 0 0 0 0 0 2 2 0 0 1 0 0 0 0 0 0 1 0 1 1 0 1 0 2 1 0 0 0 0 1 1 0 1 0 1 1 0 0 0 0 0 2 0 2 0 1 1 1 0 1 1 0 0 0 0 0 0 1 1 0 1 0 0 0 0 1 1 1 2 1 1 0 0 2 1 0 1 1 0 1 1 0 0 1 1 1 1 1 1 0 0 1 1 1 1 1 0 0 2 2 2 0 1 1 1 0 0 0 2 0 0 2 0 2 1 0 1 1 1 2 0 2 1 0 2 1 2 0 0 1 0 2 0 0 0 0 1 2 0 2 2 0 2 1 1 1 1 0 1 2 0 0 0 0 0 0 1 0 1 2 1 0 1 2 1 2 0 1 1 0 0 1 0 1 1 1 1 1 0 0 1 0 1 1 1 1 1 0 0 2 1 1 0 0 0 0 0 2 0 1 2 0 1 1 0 0 0 0 0 0 0 1 1 0 0 0 0 0 0 0 0 1 1 1 0 0 0 0 0 0 1 0 0 1 1 1 1 0 0 0 0 0 0 1 0 0 1 1 0 0 0 0 0 1 1 0 1 1 2 0 0 2 0 0 1 0 1 1 1 1 1 1 0 1 0 2 1 0 2 0 0 0 2 0 1 2 0 2 0 0 0 0 0 0 0 2 0 0 1 0 0 2 1 1 1 0 2 1 0 1 0 1 0 1 1 0 1 2 0 1 0 0 0 1 1 1 1 1 1 1 2 2 0 0 0 1 0 1 1 1 0 1 0 0 0 0 0 0 0 0 0 0 1 1 2 2 0 0 0 0 0 0 0 0 2 0 0 1 0 1 0 1 0 0 0 0 0 0 1 1 1 0 2 0 0 0 0 0 0 1 1 0 1 2 2 0 0 0 2 2 2 2 0 1 1 2 0 1 1 2 1 1 2 0 1 0 0 1 0 1 1 1 0 0 1 0 2 0 0 2 2 0 0 0 0 0 0 1 0 1 0 1 1 2 0 0 0 0 1 1 0 0 1 2 1 0 0 1 0 0 0 0 0 0 0 0 0 0 1 1 1 1 0 0 0 0 0 0 0 0 1 1 0 1 1 0 2 0 1 0 1 1 1 1 1 1 0 1 1 0 1 1 0 0 0 0 0 1 0 2 2 0 1 2 2 0 2 1 0 0 1 0 2 2 2 0 1 1 1 1 0 0 1 0 2 2 0 0 1 0 0 2 0 1 0 0 0 1 0 0 1 0 1 2 1 0 0 1 1 0 0 0 2 1 1 0 1 0 1 0 1 0 1 0 1 0 1 0 0 1 1 1 0 0 0 2 1 0 0 0 0 0 0 0 0 0 2 1 1 0 0 1 0 1 0 1 2 0 0 0 0 0 1 0 1 0 0 0 1 0 0 1
96 0 2 0 0 0 0 1 0 2 0 1 0 0 0 0 1 0 0 0 2 2 0 2 0 0 2 2 2 2 2 1 1 1 0 0 2 0 0 0 2 2 2 2 0 1 0 0 2 0 0 0 0 0 0 1 1 0 0 0 0 0 0 1 0 0 2 1 1 0 0 1 2 1 1 2 2 0 0 0 0 2 2 0 2 0 0 1 2 2 0 1 0 1 0 2 2 1 0 2 2 0 0 1 2 1 2 2 0 0 0 2 1 2 2 2 1 1 1 0 0 0 1 0 0 2 0 0 0 0 1 0 0 0 0 0 0 0 0 0 0 0 0 1 0 0 0 0 1 0 0 0 1 0 0 0 0 2 0 0 0 0 0 2 1 1 1 1 0 1 1 1 0 0 1 0 0 0 0 1 1 1 0 0 0 0 0 0 0 0 0 0 0 2 2 0 0 0 0 0 0 0 0 1 1 0 0 0 2 0 0 0 1 1 0 2 1 2 2 0 0 0 1 0 0 1 0 0 0 0 0 1 1 1 0 0 1 2 0 1 0 0 1 1 1 1 0 0 1 1 1 0 0 1 0 1 2 0 0 0 1 0 1 0 0 0 0 0 1 0 0 0 1 0 1 2 0 1 2 1 0 0 0 1 1 0 1 2 1 2 0 1 0 1 2 0 2 0 0 0 0 0 2 0 0 0 1 2 0 2 0 1 0 2 2 0 2 0 0 1 0 0 1 0 1 0 2 1 0 0 0 1 0 1 0 0 0 2 0 1 1 1 2 0 1 0 2 0 2 0 0 0 1 2 1 0 1 1 1 0 1 1 0 0 0 2 0 1 2 0 0 0 0 2 1 0 0 1 0 0 1 0 0 0 0 1 1 0 0 0 0 0 1 0 2 0 0 0 1 2 0 2 1 0 0 0 1 0 0 2 0 0 2 0 2 2 0 0 0 1 0 0 0 0 0 2 1 0 0 0 0 0 1 1 1 0 0 0 0 0 1 0 0 2 0 1 1 0 2 0 0 0 1 2 2 1 1 0 0 0 2 0 0 0 0 2 1 2 2 2 1 1 2 2 1 1 0 0 1 0 0 0 2 2 2 0 0 0 2 0 0 1 1 2 1 0 0 1 1 2 0 2 1 1 1 2 2 0 0 0 0 2 0 0 0 0 0 2 0 1 1 1 1 0 0 1 0 1 1 1 1 0 1 0 1 1 1 0 1 1 0 2 2 2 0 2 0 1 1 0 1 1 0 1 1 1 1 1 0 1 0 0 0 0 0 0 1 0 0 0 1 2 1 0 1 0 1 2 0 2 2 0 2 1 1 0 1 0 0 0 0 0 0 0 0 1 1 1 1 1 1 1 0 0 0 1 1 0 1 1 0 0 0 0 1 1 1 1 0 0 0 0 0 0 0 1 1 1 0 0 1 0 0 2 1 0 0 0 1 1 1 1 0 1 2 0 2 0 0 0 0 1 0 1 0 1 1 0 1 0 0 0 1 1 1 1 1 1 0 1 0 0 0 1 1 2 0 1 1 0 1 0 0 1 2 1 2 2 1 1 1 0 0 1 1 1 2 1 0 1 1 1 0 0 1 1 1 1 2 0 1 1 0 0 1 0 0 1 0 0 0 1 1 0 0 0 0 0 1 0 1 1 0 2 1 2 1 0 1 1 0 1 0 0 1 0 1 0 0 1 0 0 1 0 1 2 0 0 1 0 0 0 2 2 0 0 1 1 0 2 0 0 0 1 1 1 2 0 0 0 1 2 0 1 2 2 0 2 1 2 0 2 2 0 2 0 0 1 0 2 2 2 0 0 2 1 0 0 1 2 2 0 1 0 0 1 0 2 1 0 0 1 1 1 0 0 0 2 1 0 1 2 1 2 1 0 0 0 0 0 0 0 1 0 1 0 0 0 0 1 1 1 0 0 0 0 0 0 1 0 1 1 0 1 0 1 1 0 0 0 0 0 1 1 1 1 0 0 2 2 1 0 0 0 0 0 0 2 0 1 1 0 1 1 2 1 1 2 0 0 1 1 2 2 2 0 2 1 0 1 0 0 0 0 1 1 0 1 1 1 0 0 0 1 0 0 0 2 0 0 2 0 0 1 0 0 0 1 2 1 1 0 2 0 0 1 0 1 0 0 2 0 2 0 0 0 0 1 1 1 1 0 1 0 0 1 1 0 1 1 0 0 0 0 2 0 1 1 1 0 1 2 0 1 0 0 1 0 0 0 1 0 0 0 1 0 1 0 0 0 1 2
97 0 0 2 0 1 2 2 1 1 0 0 1 2 0 0 0 0 1 1 1 1 1 1 1 1 0 2 2 2 2 0 1 2 0 0 2 1 0 1 1 1 0 1 0 2 0 0 1 1 1 0 1 1 0 2 0 0 0 1 0 1 0 2 0 0 1 1 2 0 0 2 2 0 2 2 2 1 1 1 1 2 1 1 1 0 0 0 2 2 0 0 1 2 1 2 1 0 0 1 0 0 1 1 2 0 2 1 1 0 0 1 1 1 1 1 1 0 1 1 1 1 2 1 0 1 0 0 0 1 0 0 0 0 0 0 0 0 0 0 0 0 1 0 0 0 0 0 0 0 0 0 0 0 0 0 0 1 0 0 1 0 0 0 2 1 1 1 0 1 1 1 0 1 1 0 0 2 0 0 0 1 1 1 0 1 1 0 0 0 0 0 0 2 2 0 1 2 0 1 0 1 0 1 1 1 1 1 0 0 0 0 1 0 1 1 0 0 1 1 0 0 2 1 0 0 0 2 0 1 1 0 0 0 1 0 0 2 1 1 1 1 2 2 2 2 0 0 1 0 0 0 0 0 0 2 1 0 0 0 0 0 0 0 0 0 0 2 2 0 0 2 0 0 0 0 0 2 2 1 0 0 0 0 0 0 1 2 0 2 0 0 1 2 2 0 2 0 0 0 2 0 1 1 0 0 1 0 1 2 0 2 0 1 0 0 2 0 0 2 0 1 1 2 1 0 0 2 0 0 0 1 0 2 0 1 1 1 0 0 0 0 1 0 0 0 1 0 1 0 0 0 0 2 2 0 0 2 0 1 1 1 1 1 1 0 0 1 2 0 0 0 0 2 0 0 0 1 0 0 1 1 0 0 1 0 0 0 0 0 0 0 2 0 2 1 1 2 0 0 0 1 0 1 0 0 0 1 0 2 0 1 0 0 0 2 2 0 1 1 0 0 1 1 1 2 2 2 0 0 1 1 1 1 1 0 1 0 0 0 1 0 0 0 0 0 0 0 2 0 0 1 0 2 1 0 1 2 1 0 2 0 0 0 0 0 0 1 1 1 1 2 2 2 2 0 1 0 2 1 2 0 1 1 0 0 0 0 1 0 1 1 0 1 1 0 0 2 2 0 2 2 0 2 0 2 1 1 0 0 0 2 0 1 1 0 1 2 0 1 1 1 2 1 1 1 1 0 0 2 0 0 0 0 0 0 1 1 1 2 0 2 1 0 0 1 0 1 1 0 0 0 1 2 1 1 0 1 0 0 0 0 0 1 0 0 2 0 0 0 0 0 2 1 2 0 2 2 0 1 2 0 2 1 1 0 1 0 0 0 0 0 1 0 0 0 0 1 1 1 1 1 0 2 0 0 0 0 1 0 1 1 0 1 1 1 1 0 0 0 0 0 0 0 0 1 1 2 0 0 0 0 0 2 2 0 1 1 1 1 0 1 0 2 2 0 1 0 0 0 0 2 0 1 0 2 0 2 1 0 0 0 2 0 2 2 1 1 1 1 1 0 0 0 1 1 2 1 1 0 1 0 1 2 1 2 0 1 0 1 0 1 0 1 0 0 1 2 0 1 0 1 0 0 1 1 1 2 2 1 1 1 0 0 0 0 0 1 2 2 0 0 0 0 0 1 0 0 0 0 0 0 0 2 1 1 1 1 0 1 0 0 2 2 2 0 0 0 0 1 0 1 0 0 0 0 0 0 2 1 1 1 2 2 0 0 1 0 0 0 1 0 1 1 1 0 2 0 0 0 0 0 1 0 1 1 2 2 0 2 0 1 2 1 2 0 0 1 0 1 1 2 0 1 1 0 1 0 1 2 1 0 1 1 1 2 0 1 1 0 2 1 2 2 0 0 0 2 0 0 0 2 1 2 0 0 0 0 0 0 0 0 1 0 1 0 1 0 0 0 2 1 0 0 1 0 1 0 0 1 0 1 1 0 0 0 0 0 1 0 0 0 2 0 2 2 0 1 2 0 0 1 1 1 1 1 0 2 0 2 2 0 1 2 2 0 2 2 0 1 0 2 1 1 2 1 1 0 0 1 1 1 0 0 0 0 0 0 1 1 0 0 0 1 1 0 1 1 1 1 2 0 0 2 0 0 0 1 2 0 0 0 1 0 0 2 0 0 1 1 2 0 2 1 0 0 1 0 0 1 1 0 0 0 1 1 2 1 1 0 1 0 0 0 0 1 1 1 1 0 0 1 0 2 0 1 2 0 0 0 0 0 1 0 1 0 0 0 0 0 1 2
98 0 0 2 0 0 1 1 0 1 1 1 0 0 0 0 0 1 1 1 1 2 0 2 0 0 0 1 2 2 1 1 1 1 1 1 1 2 0 2 0 0 1 1 0 0 2 0 1 0 0 0 1 1 1 2 0 0 1 1 1 1 0 2 0 0 0 0 1 0 0 1 1 0 1 2 2 1 1 1 0 2 2 0 0 0 1 0 2 2 0 2 1 1 0 2 0 1 1 2 0 0 2 0 2 0 2 0 2 0 0 2 1 1 1 1 1 0 0 2 2 0 1 1 0 0 0 1 0 1 1 1 0 0 0 0 0 0 0 0 0 0 0 0 0 0 0 0 1 1 1 0 0 0 0 0 2 1 0 0 1 0 0 0 2 1 1 1 0 1 1 0 1 1 2 0 1 0 1 1 0 0 0 0 0 0 0 2 1 1 1 2 0 0 1 0 1 1 0 0 0 0 0 2 1 0 1 1 1 0 2 0 1 0 1 2 1 0 0 1 0 0 0 1 0 0 1 0 0 0 0 0 1 0 1 0 0 2 0 1 0 0 1 1 1 1 0 0 1 0 0 0 0 0 0 2 2 0 0 0 0 0 0 0 0 0 0 0 0 0 1 2 1 1 2 2 0 1 2 1 1 0 1 1 0 1 0 1 1 1 1 1 0 2 2 0 1 0 0 1 0 0 2 0 0 0 2 2 0 0 0 1 0 1 1 0 0 1 1 0 1 1 2 1 0 0 0 0 2 0 0 1 1 1 0 0 0 1 1 1 1 1 2 0 0 0 1 1 2 1 1 1 1 1 0 1 1 1 0 1 1 1 2 0 2 0 0 1 2 0 0 0 0 2 1 0 0 2 0 0 0 1 0 0 0 0 0 0 0 1 0 0 0 0 1 0 0 0 1 0 0 1 1 1 0 1 1 1 0 1 1 0 1 0 1 2 0 1 0 0 0 1 1 1 1 2 2 2 0 0 2 0 0 0 1 1 0 0 0 0 1 0 0 1 1 1 2 0 1 0 0 1 0 2 1 0 1 2 0 2 0 0 1 1 1 1 1 2 2 1 0 0 1 1 1 1 1 0 2 1 1 0 0 0 0 1 0 0 1 0 1 2 1 1 1 0 1 0 0 2 0 2 2 0 1 1 1 1 0 1 0 1 0 1 1 0 0 2 0 2 0 0 2 0 1 2 0 0 0 1 0 0 0 0 0 0 0 0 1 1 0 1 2 1 1 1 1 1 1 0 1 1 1 2 1 1 0 1 0 0 1 0 0 0 1 1 1 0 0 0 0 0 0 0 0 0 0 1 0 2 2 0 2 2 0 0 1 0 0 0 1 0 0 1 1 0 1 0 0 0 0 1 0 1 1 0 1 0 2 0 1 0 0 0 0 0 0 0 0 0 0 0 1 1 1 0 1 2 0 0 0 1 0 2 0 0 0 0 2 0 0 1 0 2 2 0 2 1 1 1 0 1 0 1 0 2 1 1 2 0 0 0 2 0 2 2 2 1 0 1 1 0 1 0 0 1 1 1 2 0 0 1 1 1 1 2 0 1 1 1 0 1 0 1 1 0 1 1 0 1 1 1 0 1 1 2 1 2 2 1 2 1 0 0 0 1 0 1 1 1 0 1 0 0 0 0 0 0 1 0 1 1 0 2 2 2 1 1 0 1 0 0 1 1 1 0 0 0 0 0 0 0 1 0 0 0 1 0 2 0 0 1 2 0 0 0 0 0 0 1 1 2 0 1 1 0 2 0 1 1 1 1 1 1 2 1 1 1 2 1 1 1 2 1 2 0 1 2 0 2 1 1 0 0 2 0 0 0 1 2 2 0 0 0 0 0 2 2 1 0 1 1 0 2 0 0 0 0 1 1 1 1 0 0 0 2 2 1 1 0 1 1 0 0 0 0 0 1 0 0 2 2 0 0 0 0 0 0 1 0 2 2 0 0 0 1 1 1 1 0 0 0 2 0 2 1 0 2 2 0 1 1 0 0 0 0 0 2 0 2 2 0 1 2 2 0 2 1 0 1 0 1 0 0 2 2 0 2 0 2 0 0 1 0 1 1 0 2 2 1 0 1 1 1 1 0 2 1 0 0 2 0 0 2 0 0 0 1 1 0 0 0 2 1 1 0 1 0 0 0 2 0 1 0 2 0 2 0 0 0 0 0 0 0 1 0 0 0 0 0 0 0 0 0 0 1 1 1 1 1 1 1 0 0 0 0 0 0 1 1 0 0 0 1 1 0 0 1 2 0 0 0
99 0 1 1 0 0 1 1 0 2 0 0 0 1 0 0 0 0 0 0 2 2 0 2 0 0 1 2 2 1 0 1 0 1 1 0 1 2 0 2 0 0 0 0 1 0 1 0 1 0 0 0 1 1 0 0 2 1 1 1 0 2 0 1 1 0 2 1 1 0 0 1 2 1 2 2 2 1 1 0 1 2 2 0 1 0 0 0 2 2 0 0 1 1 0 1 1 2 2 2 0 0 0 1 2 1 2 1 1 1 1 2 1 1 1 1 1 0 0 2 2 0 2 1 0 1 0 0 0 0 2 0 0 0 0 0 0 0 0 0 0 0 1 0 0 0 1 0 0 0 0 0 0 0 0 1 0 0 0 0 1 1 0 1 2 2 0 1 2 2 0 0 0 1 1 0 0 1 0 1 1 2 1 1 0 1 1 1 0 0 0 1 0 1 2 1 1 2 0 1 0 1 0 2 2 0 0 0 0 1 0 0 1 0 2 2 0 1 0 1 1 1 1 0 0 0 1 2 1 1 1 1 0 0 1 0 0 2 0 2 0 0 2 1 1 1 0 0 2 0 0 1 1 0 0 2 0 0 0 0 0 0 0 0 0 0 1 0 1 1 0 2 0 2 1 0 0 2 1 1 0 1 1 1 1 0 1 0 0 1 1 1 1 2 1 0 2 1 0 0 1 1 2 0 0 0 1 2 1 1 0 0 0 1 2 0 2 0 1 1 1 1 2 1 0 0 0 1 0 0 0 2 1 1 0 1 1 1 0 0 0 0 2 0 0 0 1 0 2 0 1 1 1 2 1 0 1 1 0 1 1 2 0 0 0 0 0 2 2 0 0 0 0 2 1 0 0 0 0 0 2 0 0 1 0 1 1 0 0 0 0 0 0 1 2 1 1 2 0 0 0 1 0 2 1 0 1 2 0 2 0 0 2 1 2 1 0 0 1 0 0 1 1 0 1 2 1 0 0 0 0 1 1 2 2 1 0 0 0 0 1 0 1 1 0 2 2 0 2 0 0 1 1 2 1 1 0 2 1 2 1 0 0 1 2 2 2 2 2 0 0 0 2 2 1 0 2 1 2 0 0 0 2 2 1 0 1 1 1 0 1 1 0 1 0 0 1 0 0 2 0 2 1 2 0 1 2 0 0 2 0 0 0 0 0 0 1 2 0 1 0 1 1 0 0 0 0 0 0 2 0 0 2 1 2 1 0 1 0 1 1 1 2 2 2 1 2 0 2 1 0 1 0 1 1 1 1 0 0 0 1 1 0 0 0 0 0 1 1 0 1 1 2 0 2 0 2 2 1 2 2 0 2 2 0 2 0 0 0 0 0 1 2 0 0 0 0 1 1 1 1 1 1 2 0 0 2 0 1 1 0 0 0 1 0 0 1 1 1 0 0 0 0 0 0 1 1 2 0 0 0 1 0 1 2 0 0 1 1 1 1 0 0 1 2 0 2 0 0 0 0 2 0 1 0 2 1 0 0 0 0 0 1 0 2 2 2 1 1 0 0 1 0 0 0 1 2 0 2 0 1 1 0 2 2 0 1 0 0 1 0 0 0 1 1 0 2 2 0 2 0 2 0 0 0 2 0 1 1 0 0 0 0 0 0 0 0 2 1 1 0 0 1 0 0 1 0 0 1 0 1 1 0 2 1 1 1 0 0 0 0 0 0 0 1 1 1 1 0 1 1 1 1 0 0 0 0 0 2 1 0 1 2 1 0 0 1 1 0 2 0 1 0 0 0 1 1 0 0 0 2 2 0 1 1 1 0 2 1 2 0 1 2 1 2 0 1 1 0 1 1 2 0 0 1 0 1 0 0 2 2 2 2 0 0 2 0 2 2 0 2 2 0 1 0 0 0 1 0 1 0 1 1 1 0 1 0 1 0 0 1 1 1 0 1 0 0 0 0 0 2 2 0 0 0 0 0 1 0 0 2 2 1 0 0 2 1 0 1 0 0 0 1 1 1 1 0 0 2 2 2 0 0 0 0 0 0 1 0 1 1 0 0 1 2 0 2 2 0 0 0 1 0 0 1 2 0 1 0 2 0 0 0 0 0 0 0 1 1 1 0 0 0 2 0 0 0 1 0 0 2 0 0 1 0 0 0 1 2 1 1 1 2 0 0 0 0 2 0 1 2 0 2 0 0 0 0 1 1 0 0 0 0 1 1 1 0 0 0 0 0 0 0 0 1 0 1 1 1 0 0 1 0 1 0 0 1 0 0 0 0 0 0 0 0 1 0 0 1 0 0 0
100 0 0 2 0 0 2 1 0 1 0 1 0 0 0 0 0 0 0 0 2 2 0 1 0 0 2 0 1 1 0 2 1 1 2 1 2 1 0 0 2 2 1 1 0 1 0 0 2 0 0 0 0 0 1 1 1 0 0 0 0 1 0 1 1 2 2 0 1 0 0 1 1 0 1 2 2 0 0 0 0 1 2 0 1 0 0 1 1 2 0 1 0 2 0 1 1 2 0 2 2 0 0 1 2 1 2 2 0 0 0 1 0 0 2 2 1 0 2 0 0 1 1 2 0 0 0 1 0 1 1 0 0 0 0 0 0 0 0 0 0 0 1 1 0 0 0 0 0 0 1 0 0 1 1 0 1 1 0 1 1 1 0 0 1 2 2 0 0 2 0 1 0 2 1 0 0 1 0 0 0 0 1 1 0 1 1 2 1 1 1 2 1 0 0 0 2 2 0 0 0 0 0 1 1 1 1 0 0 1 1 0 1 0 1 2 0 0 1 0 1 1 2 0 0 0 0 1 0 1 0 0 0 0 2 0 1 1 0 1 0 0 2 2 2 2 0 0 2 0 0 0 0 0 0 2 1 1 1 1 0 1 1 1 0 0 1 1 2 0 0 1 0 1 0 0 0 1 2 1 0 0 0 0 0 0 0 2 1 2 0 1 1 2 2 1 1 0 0 0 0 0 2 0 0 0 0 2 0 0 2 1 0 1 1 1 2 1 1 0 1 1 0 1 1 0 1 1 0 0 0 1 1 2 0 0 0 1 0 1 0 1 2 0 0 1 0 0 1 0 0 0 0 1 0 1 1 1 1 0 1 1 0 0 0 0 0 1 1 0 1 1 1 2 1 1 0 1 0 0 0 1 0 0 0 0 1 0 0 0 0 0 0 0 1 1 1 1 0 0 0 0 1 0 0 0 1 1 1 1 0 0 0 0 0 2 2 0 1 0 1 1 2 0 0 2 2 0 0 0 0 0 0 1 1 0 1 1 1 1 1 0 0 0 1 1 2 1 1 2 0 0 0 0 0 0 0 1 0 1 1 1 0 0 0 0 0 2 2 0 0 0 2 2 0 0 0 0 2 2 2 1 1 1 1 1 0 0 0 0 2 0 0 1 2 0 0 0 0 2 0 2 2 0 2 0 2 1 0 0 0 2 0 0 1 0 0 2 0 2 1 0 1 0 0 0 0 0 0 2 0 2 1 1 1 0 0 1 0 1 1 1 1 1 1 2 2 2 0 0 0 0 0 2 1 0 0 0 0 0 1 0 0 2 0 0 2 0 0 2 0 0 1 0 1 0 1 2 0 2 2 0 2 1 1 1 1 0 2 2 0 2 1 1 1 0 0 1 1 1 1 1 0 2 0 1 1 0 1 1 2 1 0 0 0 0 0 0 0 0 0 0 0 1 1 0 2 2 0 0 0 0 1 2 2 1 1 0 2 0 0 1 0 2 2 0 1 0 1 1 1 1 0 1 0 2 0 0 2 0 0 0 1 0 1 1 1 1 0 0 0 0 0 0 0 1 1 0 1 0 0 2 2 1 2 0 2 2 0 0 1 1 0 1 1 0 1 0 0 0 0 0 0 1 1 2 1 1 2 1 1 1 0 0 0 1 0 2 1 1 0 0 0 0 1 0 0 0 0 0 0 0 1 2 2 1 1 1 0 1 0 0 1 1 1 0 0 1 0 0 0 0 1 0 0 0 0 0 1 0 0 0 1 0 1 1 1 1 0 2 0 0 0 1 1 0 1 0 1 1 1 1 2 0 2 0 2 2 2 2 0 2 2 1 1 0 0 1 0 1 1 2 1 0 1 1 2 0 2 2 1 0 0 0 0 0 1 2 2 1 2 2 2 2 0 0 0 2 2 0 0 1 1 1 0 0 0 1 0 0 0 0 0 0 0 0 0 0 1 0 1 1 0 0 0 2 0 1 0 0 2 2 0 0 0 0 1 0 1 0 0 0 1 0 2 2 1 2 2 1 1 1 0 1 0 0 0 1 1 0 0 0 1 2 2 0 2 2 0 0 0 1 1 1 1 1 1 2 0 1 0 0 0 0 0 0 0 2 2 1 0 1 0 0 0 0 1 1 1 1 2 0 0 2 0 0 0 1 1 0 0 0 2 1 1 2 0 1 1 0 2 0 1 0 2 0 2 0 0 0 0 0 1 0 1 1 1 1 1 0 1 0 1 1 0 0 0 2 0 0 0 2 0 1 0 1 1 0 1 0 1 1 0 0 2 0 0 0 1 0 0 0
101 0 2 1 0 0 1 0 0 2 0 0 0 0 0 0 0 0 1 1 1 2 1 2 0 0 1 1 1 1 1 0 2 1 0 0 1 2 0 1 1 1 0 1 1 0 1 0 2 0 0 0 0 1 0 2 0 1 2 1 1 2 0 0 0 0 0 1 0 1 1 0 2 2 2 2 1 1 1 0 1 2 1 1 2 0 0 0 2 2 0 1 1 1 0 2 0 1 0 2 0 0 0 2 2 0 2 2 1 1 1 1 0 0 1 1 1 0 0 2 2 0 1 0 1 1 0 2 1 2 1 0 0 0 0 0 0 0 0 0 0 0 0 0 0 0 0 0 0 0 0 0 0 0 0 0 0 0 0 0 1 0 0 0 0 2 1 1 0 1 1 0 0 1 1 0 1 0 0 1 0 1 2 2 0 2 2 1 1 0 0 0 0 1 1 0 2 2 0 1 0 1 0 0 0 1 1 0 2 0 0 0 1 0 1 2 1 1 0 0 2 2 2 0 0 0 2 0 0 1 1 0 1 1 0 0 2 2 0 1 0 0 1 2 2 2 0 0 2 0 0 1 1 0 0 1 1 0 0 0 1 0 0 0 1 0 0 1 1 1 0 2 1 0 0 0 0 2 2 1 1 0 1 1 1 0 2 2 1 2 0 0 1 2 1 0 2 1 0 1 2 2 2 0 0 0 1 2 0 0 1 0 0 2 2 0 0 0 0 0 0 0 1 1 0 0 1 1 1 2 0 1 0 1 0 0 0 1 0 1 0 0 2 0 0 0 2 0 0 0 0 0 1 2 0 0 1 0 0 1 1 1 2 1 1 1 0 1 1 0 1 1 1 2 2 0 0 2 1 0 0 1 0 0 0 0 0 0 0 1 0 1 1 0 1 1 2 0 1 1 0 1 1 2 1 0 0 2 0 2 0 0 1 0 1 1 0 0 0 0 1 2 1 0 2 2 2 0 0 0 1 0 0 0 0 0 1 1 0 0 1 0 0 0 0 1 1 0 0 0 0 1 1 2 2 2 0 2 1 2 1 0 0 1 1 1 1 2 2 1 1 1 2 2 2 0 2 0 2 0 2 0 1 1 0 1 0 1 2 1 1 1 1 0 1 0 2 1 1 2 0 2 1 1 1 1 1 0 0 1 0 1 1 1 1 0 0 2 0 1 0 0 2 1 1 1 1 1 0 1 1 0 1 1 2 0 1 0 2 2 0 0 1 1 1 0 0 0 2 0 1 1 0 1 1 0 0 1 0 0 0 0 0 0 0 0 1 1 1 0 1 1 0 0 0 0 0 0 0 2 1 0 1 1 0 0 0 0 0 0 0 2 0 0 0 0 0 0 0 0 0 1 0 2 0 0 1 0 0 1 0 0 0 1 0 0 0 1 1 0 0 0 1 1 1 0 1 0 0 0 0 0 1 1 2 0 1 1 2 0 0 1 0 1 2 0 2 0 1 1 0 1 0 1 0 2 1 0 1 1 0 1 2 0 0 1 0 1 0 0 0 1 1 0 0 2 0 0 1 0 0 1 0 1 2 2 0 1 0 1 0 1 0 2 2 0 2 1 0 1 2 0 0 0 0 2 0 1 1 0 2 1 0 0 1 1 0 2 0 0 0 2 1 0 0 2 0 0 0 0 0 0 0 2 0 0 1 2 0 2 0 1 0 0 0 1 0 0 0 0 0 0 0 0 0 1 0 0 2 0 0 0 2 1 0 0 0 0 0 2 0 0 0 0 0 0 1 0 2 2 2 2 0 1 1 2 0 2 1 2 0 2 2 0 0 1 0 1 0 1 1 1 0 0 1 0 0 1 0 1 1 0 1 1 1 2 0 2 2 0 0 2 1 2 0 0 0 1 2 0 0 0 1 0 0 1 1 0 0 0 0 0 1 0 1 0 0 0 0 0 2 1 0 0 2 0 2 0 0 0 2 2 0 0 0 1 1 0 1 0 0 0 2 0 2 2 0 0 1 2 2 0 0 0 0 0 0 1 0 0 0 0 1 1 2 0 2 2 0 1 0 2 0 0 2 1 0 1 0 2 0 0 0 0 0 0 0 0 1 0 0 0 1 2 1 0 2 2 0 0 1 0 0 1 0 0 0 1 1 0 1 0 1 1 1 1 1 0 1 1 2 0 2 0 1 0 1 1 2 1 0 0 1 0 2 0 2 1 1 0 1 0 0 0 0 0 1 0 2 0 0 0 0 1 0 0 1 0 0 0 0 0 0 2 1 0 0 0 0 0 0 0
102 0 2 1 0 0 1 1 1 2 0 0 1 2 0 0 1 0 0 1 1 1 0 2 0 0 1 1 2 2 1 1 1 1 2 1 2 0 0 1 1 1 0 1 0 1 0 0 2 0 0 0 2 1 0 0 0 0 1 0 2 2 0 2 1 1 1 1 1 0 0 0 1 0 0 2 2 0 0 0 0 1 2 0 1 0 0 1 2 2 1 2 0 2 0 2 1 2 0 2 1 0 0 2 2 0 2 2 1 1 0 1 1 1 1 1 1 1 1 0 0 0 1 0 1 1 0 2 0 2 1 0 1 0 0 0 1 0 0 1 1 0 0 0 0 0 0 0 0 0 0 0 1 1 0 0 1 1 1 1 1 0 0 1 2 1 1 1 1 2 0 0 1 1 0 0 1 0 0 0 0 0 1 1 0 1 1 2 0 0 0 1 1 0 0 0 0 2 0 2 0 0 0 2 1 1 0 1 1 1 1 0 1 0 2 2 0 2 1 0 0 0 2 0 0 0 1 0 0 1 0 0 0 0 1 0 0 2 1 1 1 1 2 1 1 1 0 0 2 0 0 0 0 1 0 2 1 0 0 0 0 0 0 0 0 0 1 1 1 0 1 1 0 1 1 1 0 1 1 1 0 1 0 0 1 0 1 0 1 2 0 1 1 1 2 0 2 0 0 0 0 0 1 1 0 0 0 2 1 1 0 2 0 1 1 0 0 1 1 0 1 1 1 1 1 0 1 1 0 0 0 2 0 2 0 0 0 2 1 0 0 2 2 0 0 0 1 0 2 1 0 0 0 2 1 0 2 0 1 1 2 2 2 1 2 1 0 1 1 0 1 1 1 2 1 1 0 0 0 0 2 1 0 1 0 1 1 0 0 1 0 0 0 0 1 0 0 1 0 0 0 1 1 1 0 0 0 2 0 2 0 0 1 0 1 2 0 0 1 1 0 0 0 1 1 1 0 0 2 0 0 0 1 1 1 0 0 1 1 0 1 0 1 1 2 1 2 0 1 2 0 0 1 2 1 1 0 2 0 2 1 0 0 0 0 0 0 2 2 1 1 1 0 0 2 0 2 0 1 0 1 1 0 0 0 0 0 0 1 0 1 1 1 1 1 0 0 2 2 1 1 1 2 0 2 0 2 1 0 0 0 2 0 0 0 0 0 2 0 1 0 1 2 1 1 0 0 0 1 2 0 1 2 2 2 0 1 0 1 1 1 1 1 1 1 1 1 2 1 0 0 0 1 2 0 0 0 0 0 0 2 0 1 0 0 0 1 0 0 0 2 2 0 0 0 0 0 2 0 1 2 0 1 0 1 0 0 0 2 2 0 0 0 0 1 0 0 0 0 0 0 2 1 0 1 0 0 0 1 2 0 0 0 0 0 0 0 1 1 0 0 0 1 1 1 0 1 1 0 0 0 1 0 2 2 1 1 0 2 0 1 0 0 0 2 0 2 0 1 1 0 2 0 1 0 2 1 0 1 0 0 0 2 1 0 1 0 1 2 0 0 2 0 0 0 2 1 1 2 0 1 0 0 0 0 0 0 1 0 1 0 0 0 0 1 0 2 0 0 0 0 0 0 0 0 2 0 1 1 0 1 0 0 1 0 0 0 2 1 1 0 0 1 0 0 2 0 0 0 0 0 0 0 2 2 2 1 1 0 1 0 0 1 1 1 1 0 0 0 1 1 1 0 0 0 0 0 1 1 0 0 0 2 1 0 0 1 0 0 1 1 0 2 1 1 0 1 1 1 2 2 1 1 0 1 1 2 1 2 1 0 1 2 0 2 0 1 1 0 0 0 1 0 1 1 1 1 0 0 2 2 0 0 1 1 2 1 2 0 0 1 0 0 1 0 0 0 0 1 0 0 1 0 1 0 0 0 1 1 0 1 1 1 0 1 0 0 0 0 0 2 2 0 0 0 0 0 0 0 0 1 2 0 0 0 0 0 0 1 0 0 0 0 2 1 1 1 1 2 2 2 0 0 0 0 0 0 2 0 2 2 0 1 2 2 0 2 2 0 0 0 0 2 2 2 0 1 1 0 0 1 0 0 0 1 1 0 1 1 1 0 0 0 1 0 0 1 1 0 0 2 0 0 2 0 0 0 1 1 0 0 0 2 2 1 2 0 0 0 1 0 1 1 0 1 0 2 1 2 1 0 0 1 0 2 0 1 0 0 0 0 0 0 0 0 2 0 0 1 0 0 1 0 1 0 1 2 0 0 1 0 0 0 0 1 0 0 0 1 0 1 1
103 0 1 1 0 0 0 0 0 2 0 1 1 1 0 0 0 0 0 1 1 2 1 0 1 1 1 1 1 2 1 0 0 0 2 0 2 1 0 0 1 1 0 0 0 0 0 0 0 2 2 0 0 1 0 1 0 0 2 1 1 1 0 2 0 0 2 1 2 0 0 1 2 0 1 2 2 1 1 1 1 2 2 0 0 0 0 0 2 2 0 1 1 0 1 1 0 0 0 1 0 0 0 0 1 0 1 1 0 0 0 0 1 2 2 2 2 0 0 1 1 0 2 1 0 1 0 0 0 0 2 0 1 0 0 0 1 0 0 0 1 0 0 0 0 0 0 0 0 1 1 0 0 2 1 0 1 2 0 1 2 1 0 0 0 2 1 1 1 1 1 2 0 1 1 0 1 0 0 1 1 1 0 0 0 0 1 1 0 0 0 1 0 0 0 0 1 1 0 0 0 0 0 1 1 1 1 1 0 0 0 1 2 0 2 2 1 0 1 1 1 1 1 0 1 0 0 0 0 0 0 1 0 0 1 0 0 2 0 1 0 0 2 1 1 1 0 0 1 1 1 1 0 0 1 2 1 0 0 0 1 0 0 0 0 0 0 0 2 0 0 2 1 0 0 0 0 2 2 2 0 0 1 1 0 0 1 1 1 2 0 1 1 1 2 0 1 0 0 0 1 1 2 0 1 1 1 2 0 1 1 2 0 1 0 0 2 0 0 1 1 1 2 2 1 0 1 1 2 1 0 0 0 2 0 0 0 1 0 0 1 2 1 0 0 0 0 0 1 0 1 0 1 2 0 0 1 0 1 1 2 2 0 0 0 0 0 0 2 0 0 0 0 2 0 0 0 2 1 0 0 0 0 0 0 1 1 0 0 1 0 0 0 0 2 0 0 1 1 1 1 1 2 0 0 1 1 0 0 2 0 0 1 0 1 2 1 0 0 0 0 1 0 0 2 1 1 1 0 0 1 0 1 1 1 0 1 0 0 0 0 0 0 1 0 1 1 1 1 1 0 0 1 2 2 1 1 1 0 1 1 0 1 1 1 1 1 2 2 0 0 0 2 2 0 0 1 0 2 0 1 0 0 0 0 1 0 1 2 0 0 2 1 0 1 0 1 1 1 2 0 2 2 0 2 1 2 0 1 0 1 1 0 0 0 0 0 2 0 1 1 1 2 0 0 0 0 2 0 1 1 0 0 0 0 0 0 0 2 2 2 2 2 2 2 1 2 2 0 0 0 0 0 1 1 1 1 0 0 0 0 0 0 1 0 0 1 2 2 0 0 1 1 0 0 0 1 2 0 1 2 0 0 0 0 0 0 0 0 0 0 1 0 0 2 0 1 2 2 2 1 0 1 1 1 0 0 0 2 0 2 0 0 0 0 0 0 1 0 1 0 1 0 0 0 0 1 0 0 0 0 0 2 1 1 1 0 0 2 0 0 0 0 2 2 0 2 0 1 1 1 1 1 2 1 2 2 0 2 0 0 0 1 1 1 1 2 0 1 0 0 0 0 1 1 2 1 2 2 0 2 0 1 1 1 2 0 1 0 1 0 0 1 2 1 0 2 0 0 0 0 0 1 0 2 0 2 1 1 0 1 1 0 0 0 1 0 2 1 1 0 0 0 0 1 0 0 1 0 0 0 0 0 2 1 1 1 1 0 1 0 0 0 0 0 0 0 0 0 0 0 0 1 0 0 0 2 0 0 0 0 0 1 1 0 1 1 1 0 1 1 0 0 1 1 0 2 0 2 2 2 2 1 0 2 1 2 0 2 2 2 2 1 1 2 0 0 1 0 1 0 0 0 0 1 0 1 0 0 2 2 0 0 0 0 0 2 2 2 0 1 2 1 2 0 0 0 1 0 1 0 1 0 0 0 1 1 0 0 0 0 0 0 0 0 0 0 0 0 0 2 2 0 0 0 0 0 1 0 1 0 1 0 0 0 0 1 0 0 0 0 0 2 0 2 2 1 1 2 2 2 0 0 0 0 0 0 1 0 1 1 0 1 1 2 1 2 2 0 1 0 0 1 1 1 1 0 2 0 2 0 0 0 1 2 1 0 0 1 0 1 0 0 2 1 0 1 1 0 0 2 1 0 2 0 0 0 0 0 0 0 0 0 0 0 0 1 0 0 0 2 0 2 0 0 0 0 1 1 1 1 0 0 0 1 0 0 0 0 0 0 0 0 0 0 0 1 2 0 0 0 2 0 0 0 0 0 1 0 0 1 0 0 1 0 0 0 0 0 0 0 0
104 0 0 1 0 0 1 2 1 1 0 1 1 2 0 0 0 0 2 1 1 2 0 2 0 0 1 1 1 2 1 0 0 1 2 1 2 2 0 1 1 1 0 0 1 0 1 0 2 0 0 0 0 0 2 1 1 0 1 2 0 0 0 1 0 0 2 1 0 0 0 1 1 0 1 1 1 0 0 0 0 2 2 0 2 0 0 1 2 2 0 1 1 1 1 2 1 1 0 2 0 0 1 1 2 0 2 1 0 0 0 0 1 1 2 2 2 0 1 1 1 0 2 1 0 1 0 1 1 1 0 0 1 0 0 0 0 0 0 0 0 0 0 0 0 0 0 0 2 2 0 0 0 0 0 0 0 0 0 0 1 1 0 1 1 1 1 2 1 1 1 1 2 1 1 0 0 1 0 1 1 1 0 0 0 0 1 1 1 0 0 0 0 1 2 0 1 2 0 1 0 0 1 1 1 1 1 1 1 0 1 0 0 0 2 2 0 1 2 1 0 0 1 1 0 0 0 0 0 0 0 1 0 0 2 0 0 2 0 1 0 0 2 1 1 1 0 0 2 0 0 0 0 1 0 2 1 0 0 0 0 0 0 0 0 0 0 2 0 0 0 2 2 0 0 0 0 2 1 0 1 1 1 1 1 0 2 1 0 2 0 0 1 2 2 0 1 1 0 0 0 0 2 0 1 0 0 1 1 2 0 2 0 2 0 0 2 0 0 2 0 0 0 1 1 0 1 1 0 1 0 2 0 2 0 0 0 0 0 1 1 1 2 0 1 1 0 0 2 2 0 0 0 2 2 0 2 1 1 1 2 2 2 0 2 1 0 2 2 0 0 0 0 2 1 0 0 2 1 0 0 0 1 1 1 0 0 0 0 0 0 0 0 0 2 0 0 1 1 1 0 1 1 1 1 0 0 0 0 2 0 0 1 0 1 1 0 1 0 0 0 2 0 2 1 2 0 0 0 0 0 0 0 0 1 1 0 1 0 0 0 0 0 1 0 0 0 1 1 1 0 1 0 0 0 0 0 1 0 0 2 0 0 1 1 2 1 2 2 0 1 1 2 2 1 1 0 0 1 0 0 0 0 0 0 1 0 0 2 0 0 2 1 2 1 0 0 1 1 2 0 2 1 1 1 1 2 0 0 1 0 2 0 0 0 0 1 1 0 1 1 0 2 1 1 0 0 0 0 2 0 2 0 0 0 0 0 0 2 2 1 1 1 1 0 0 1 0 2 1 0 1 0 2 0 1 0 2 1 0 0 1 1 2 0 0 2 0 0 1 0 1 0 0 0 0 0 1 0 1 1 0 1 0 1 0 1 0 0 0 0 0 1 0 0 0 1 0 0 0 0 1 0 2 0 0 1 0 2 2 1 0 0 0 0 0 0 1 0 0 1 0 0 0 1 1 1 2 0 0 0 0 0 2 2 0 1 0 2 0 2 0 0 1 1 0 1 0 2 2 0 2 1 2 2 2 1 1 1 0 0 0 1 2 0 0 2 1 1 1 0 1 0 0 0 1 2 0 1 0 0 0 1 1 1 2 0 1 0 1 0 1 0 1 1 0 1 2 0 1 0 0 0 1 1 2 0 2 2 0 2 2 0 1 2 1 0 1 2 2 0 0 1 0 0 1 0 0 1 0 0 0 0 2 0 0 1 0 0 0 0 0 1 1 1 0 0 0 0 0 0 0 1 0 0 0 1 0 2 0 0 0 2 1 0 0 0 1 0 2 0 0 1 0 0 0 1 1 0 1 2 2 1 0 1 2 1 2 1 2 0 2 1 0 1 0 0 0 1 1 0 0 0 0 1 0 0 0 1 2 1 1 1 1 1 2 0 1 1 0 2 1 2 2 1 0 0 1 0 1 0 1 2 2 0 0 0 1 0 0 0 0 1 1 1 1 1 0 0 0 2 2 0 0 0 0 0 1 0 1 0 2 0 0 0 0 0 0 1 0 0 0 2 0 2 2 0 1 2 2 2 0 0 0 0 0 0 2 0 0 0 0 2 2 2 0 2 1 0 0 0 0 1 1 2 1 1 0 0 1 1 0 0 0 0 0 0 1 1 1 0 0 0 0 0 0 0 1 0 0 2 0 0 2 0 0 0 2 2 0 0 0 2 0 0 0 0 1 1 1 2 0 1 0 2 0 2 0 0 0 0 1 1 1 1 1 0 1 1 0 1 0 0 0 0 0 2 1 1 1 0 0 0 1 0 0 1 0 0 1 0 1 0 0 1 0 0 0 2 0 0 0
105 0 1 1 0 0 0 0 0 2 0 1 0 0 0 0 0 0 1 1 0 0 0 2 0 0 0 2 2 2 2 1 0 1 2 1 2 2 0 2 0 0 0 0 1 0 1 0 1 0 0 0 0 0 1 0 1 0 2 0 1 1 0 0 0 0 1 1 1 0 0 0 2 0 2 2 1 1 1 1 0 2 2 0 1 0 0 1 1 2 0 1 2 1 0 1 0 1 0 1 1 0 0 0 1 1 1 1 1 0 1 2 1 2 2 2 1 0 0 2 2 0 1 1 1 0 0 0 0 0 1 1 0 0 0 0 0 0 0 0 1 0 0 0 0 0 0 1 1 1 0 0 0 0 0 0 0 1 0 0 1 0 0 1 1 1 1 1 1 1 1 0 1 1 1 0 0 1 0 0 0 0 1 1 0 1 1 2 2 2 2 2 1 1 1 1 1 1 0 0 0 0 1 1 1 0 0 1 1 2 0 0 1 0 1 1 0 1 1 1 1 1 2 0 0 0 2 1 0 1 0 1 0 0 1 0 1 2 0 1 0 1 1 1 1 1 0 0 2 0 0 0 0 0 0 2 2 0 0 0 1 0 0 0 0 0 0 0 1 0 0 2 1 0 0 0 0 2 1 1 0 1 0 0 2 0 2 1 0 2 0 0 0 2 2 0 0 1 0 1 1 0 2 0 0 0 0 1 0 0 0 0 0 1 0 0 1 0 1 0 1 1 1 1 1 0 1 1 0 0 0 2 1 1 0 0 0 2 0 0 0 0 1 0 0 0 1 1 1 0 1 1 1 1 0 1 1 2 0 0 0 0 1 1 1 0 0 2 2 0 0 0 1 2 1 0 0 2 0 0 0 0 0 0 1 1 1 0 0 0 0 0 2 0 2 2 2 1 1 1 0 1 1 1 1 0 0 1 0 2 0 0 1 0 1 1 0 0 0 0 0 0 0 1 1 1 1 1 0 1 1 0 0 0 2 2 0 1 0 0 1 0 0 0 1 0 1 0 1 0 0 0 1 1 1 1 0 2 0 1 1 0 1 0 0 1 1 1 1 0 0 1 2 2 2 0 1 1 1 0 1 0 2 2 1 0 0 1 1 0 1 1 0 2 1 0 2 2 2 1 1 1 1 1 1 1 2 0 0 0 0 2 0 1 1 0 0 2 0 1 1 1 1 1 1 0 0 0 0 1 0 0 1 1 1 0 1 0 1 1 0 1 1 0 0 2 0 2 0 0 0 0 1 2 1 1 0 0 1 0 1 1 1 0 0 0 1 1 1 1 1 1 1 0 0 0 1 0 0 2 2 0 0 0 0 0 0 2 0 0 0 0 0 0 1 1 1 0 0 1 0 1 0 2 0 1 1 0 2 0 0 0 0 0 0 0 0 1 0 0 0 0 0 0 0 1 1 0 0 0 0 0 0 1 1 0 1 1 1 1 0 0 0 2 2 0 0 0 1 1 0 1 0 1 0 2 0 1 1 0 0 0 0 2 0 0 1 1 0 1 1 0 0 0 0 2 1 0 2 0 0 0 0 1 1 0 1 1 1 1 0 1 1 1 0 0 1 2 0 1 0 0 0 0 1 1 0 1 1 0 1 1 0 0 0 0 0 2 1 1 0 0 0 0 1 0 0 0 0 0 0 0 0 2 0 0 0 2 0 2 0 0 0 0 0 0 0 1 0 1 1 1 2 0 0 1 0 0 2 0 0 0 2 1 0 0 2 0 1 1 0 0 1 1 1 0 1 0 1 1 1 1 1 0 1 1 1 2 1 2 0 1 2 0 1 0 2 0 1 1 0 1 0 0 2 1 0 0 1 2 1 0 1 0 0 2 1 2 2 0 2 2 0 1 0 0 0 1 0 0 0 2 1 1 0 1 0 1 0 0 1 1 0 0 0 0 0 0 0 0 2 2 0 0 0 1 0 1 0 0 2 2 0 0 0 2 1 0 1 0 0 0 0 2 1 1 0 0 1 1 2 0 1 1 0 0 0 1 0 2 2 0 0 1 1 0 1 0 0 1 0 1 1 1 0 2 0 1 0 2 0 0 0 1 1 1 0 0 2 0 1 1 1 1 0 0 1 0 1 1 2 0 0 2 0 0 0 1 2 1 0 1 1 1 1 1 1 2 0 2 2 0 1 0 1 0 1 2 2 0 0 0 0 1 0 0 1 0 0 0 0 0 0 0 0 0 2 0 2 1 1 0 0 1 0 0 1 0 0 1 0 0 0 0 0 0 1 0 0 0 1 1
106 0 1 2 1 0 2 1 0 2 0 1 0 0 0 0 0 0 0 1 1 2 0 1 0 0 1 1 1 2 1 0 2 2 0 0 0 2 0 0 2 1 0 0 0 0 1 0 2 0 0 0 1 0 0 0 2 0 1 0 1 1 0 1 0 0 0 0 1 0 0 2 2 0 2 2 1 1 1 0 0 1 2 1 0 0 0 1 2 2 1 1 2 2 1 2 1 2 1 1 1 0 1 0 2 0 2 1 1 0 1 2 0 1 1 1 0 0 1 1 1 0 2 1 0 1 0 1 1 2 0 0 0 0 1 0 0 0 0 0 1 0 0 0 0 1 0 0 0 0 0 0 0 0 0 0 0 0 0 0 2 0 0 2 1 1 0 1 1 1 1 1 1 1 0 0 1 1 0 0 0 0 0 0 0 0 1 1 1 1 1 2 0 1 2 0 2 2 0 2 0 0 0 1 1 1 1 1 1 1 1 0 0 0 1 2 0 2 1 0 1 1 2 0 0 0 1 1 0 1 0 1 0 0 1 0 0 2 0 2 0 0 2 2 2 2 0 0 1 1 1 0 0 1 0 1 1 1 1 1 0 1 0 0 0 0 1 1 1 1 0 1 1 0 0 0 0 2 2 1 0 0 0 0 0 0 2 0 0 2 0 2 1 2 2 1 0 0 0 0 0 0 2 0 1 0 0 1 1 1 0 0 0 2 1 0 2 0 1 0 2 1 1 0 1 0 1 1 0 0 0 2 0 1 0 0 0 0 0 0 1 1 2 0 0 0 1 0 1 1 1 0 0 2 1 0 1 0 0 1 1 1 2 1 1 0 0 2 2 0 0 0 1 2 1 0 0 2 1 1 0 2 0 1 0 0 0 0 0 0 0 1 1 0 2 1 1 0 1 1 0 1 0 2 0 0 0 0 0 1 1 0 1 0 1 1 0 0 1 0 1 1 0 0 1 2 2 1 0 0 1 0 2 2 2 1 0 0 0 0 0 0 0 1 0 0 1 0 1 2 0 0 0 1 0 0 0 2 1 2 1 0 0 1 1 1 1 2 2 1 1 2 2 2 1 0 2 0 2 0 1 0 0 0 0 0 0 0 2 0 0 2 1 2 0 0 1 2 2 1 1 2 2 0 2 1 1 0 1 0 2 0 0 0 0 0 1 1 0 1 0 1 2 0 0 1 1 1 0 1 1 0 0 0 0 1 1 0 2 2 1 1 0 0 0 2 1 0 2 1 0 1 0 2 0 2 0 0 0 1 1 0 1 0 0 0 1 1 1 1 0 1 0 0 0 0 0 1 0 2 1 0 0 0 0 0 0 2 0 0 0 1 0 0 0 0 0 1 1 0 0 2 0 2 0 0 1 0 1 2 1 0 0 0 0 0 0 2 2 0 0 0 0 0 0 1 1 0 0 0 0 0 0 0 2 0 0 0 2 0 1 1 0 1 2 0 2 0 0 0 1 1 2 2 0 2 0 1 1 0 0 0 2 0 2 2 0 1 1 0 0 2 0 0 0 2 0 1 2 0 1 1 1 1 1 2 0 1 0 0 0 0 0 0 1 0 1 1 0 1 1 0 0 1 1 2 1 0 1 0 0 0 0 0 0 1 0 2 1 1 0 0 1 1 0 1 1 1 0 1 0 0 1 2 1 0 0 0 1 1 0 1 0 0 1 0 1 1 0 1 0 1 0 0 1 0 0 0 2 1 0 1 2 2 0 0 0 0 0 1 1 0 0 0 0 1 1 0 0 0 1 1 1 0 1 2 0 2 0 2 0 1 2 0 1 1 0 1 0 1 1 1 0 0 1 0 0 0 1 2 1 0 1 0 0 1 1 2 2 0 1 2 0 2 0 0 0 1 1 0 0 1 1 1 0 1 0 1 1 0 1 1 0 0 0 0 0 0 0 0 2 1 0 0 1 0 1 0 0 0 1 2 0 1 1 0 0 0 2 0 0 0 0 2 1 2 0 1 2 1 2 0 0 0 0 0 0 1 0 2 2 0 2 2 2 0 2 2 0 0 0 1 2 1 2 0 1 2 0 0 1 0 0 0 0 1 0 2 0 2 0 2 0 0 1 0 2 1 0 0 2 0 0 1 0 0 0 0 0 0 0 1 2 2 2 1 1 0 0 0 2 0 1 0 2 0 2 2 2 0 0 0 0 0 2 1 1 0 0 0 0 1 0 0 0 1 1 0 2 0 0 0 0 1 0 0 1 0 0 0 1 0 0 0 1 0 0 0 0 0 1 1
107 0 1 1 0 0 0 1 0 1 0 1 0 0 0 0 0 0 2 1 1 2 1 2 0 0 1 2 2 2 2 0 0 1 0 0 2 2 0 0 0 0 0 0 0 1 0 0 2 0 0 0 0 0 2 1 1 0 1 0 1 2 0 2 1 1 2 1 1 0 0 0 0 0 0 2 1 1 1 0 0 2 1 0 2 0 0 1 1 2 1 1 1 1 1 2 1 0 0 1 0 0 1 0 2 1 2 2 0 0 0 1 0 0 1 1 0 0 0 2 2 0 1 0 0 2 0 1 1 1 1 1 0 0 1 1 1 0 2 0 1 0 0 0 0 0 1 1 2 1 0 0 0 0 0 0 0 0 0 0 0 2 1 0 0 0 0 1 1 1 1 1 0 1 2 0 0 0 0 1 1 1 1 1 0 1 2 1 0 0 0 0 0 1 1 0 2 2 0 0 0 1 0 2 2 0 0 1 1 2 0 0 2 0 2 2 0 0 2 1 1 1 2 0 0 1 0 2 0 2 0 0 0 0 2 0 0 2 0 1 0 0 2 1 1 1 0 0 1 0 0 2 0 1 0 2 1 0 0 0 1 0 1 1 0 0 1 0 0 0 0 2 0 1 1 0 0 2 1 0 1 1 1 1 1 0 2 1 1 1 1 0 1 1 2 0 2 0 0 0 0 0 2 0 0 0 0 2 0 0 0 0 0 1 1 0 2 0 2 0 2 2 0 2 1 0 1 0 2 0 0 1 0 0 0 0 0 0 0 2 1 2 2 0 0 1 2 0 2 0 0 0 0 1 1 1 1 0 0 2 2 2 2 1 2 0 0 0 2 0 0 0 1 1 0 2 0 2 0 0 1 2 0 1 0 0 0 0 0 0 0 0 1 0 2 2 2 1 0 0 0 0 1 1 1 1 0 0 0 2 0 0 0 0 0 1 1 0 1 1 0 0 0 1 0 2 0 0 0 0 0 0 0 1 0 0 0 0 0 0 2 0 0 0 1 1 1 0 0 1 0 0 1 2 1 1 0 1 1 2 1 0 0 0 0 1 0 1 2 0 0 1 1 1 2 0 2 0 2 1 1 0 2 2 2 0 0 0 2 0 0 1 1 1 1 0 0 0 0 2 0 2 1 1 1 2 2 0 0 2 0 0 0 1 1 0 0 2 0 1 2 1 2 0 0 1 1 0 1 2 0 0 2 1 2 0 1 2 1 1 1 1 1 1 1 1 2 1 1 0 0 1 1 1 1 1 1 0 0 1 0 0 0 1 0 0 1 1 1 0 0 1 0 0 0 0 1 0 0 2 2 0 0 0 0 0 0 0 1 1 0 1 0 0 2 0 1 0 0 1 0 1 0 0 2 0 0 0 0 1 1 0 0 0 1 1 0 0 0 0 0 0 1 0 1 0 2 2 0 0 0 0 0 1 2 1 1 1 2 0 1 1 0 1 1 0 1 1 1 1 1 1 0 1 0 1 1 1 1 0 0 0 1 1 0 2 1 2 1 0 0 1 0 0 0 1 1 0 1 0 1 1 0 1 2 2 1 1 0 1 0 1 0 2 0 0 2 2 0 2 0 1 0 1 1 2 0 0 1 1 1 1 0 0 0 0 0 1 1 1 0 0 1 0 0 1 1 1 1 1 0 0 0 2 0 1 1 1 1 2 1 1 0 0 1 0 0 1 0 1 1 1 1 0 1 0 1 0 1 0 0 0 2 2 0 0 0 0 0 2 0 0 0 2 1 0 1 0 1 1 2 2 1 0 2 2 0 1 2 2 1 2 1 1 2 0 0 1 0 1 1 1 0 0 1 0 1 0 1 2 2 0 0 0 0 1 1 2 1 0 1 1 1 2 1 0 0 1 2 0 1 2 0 0 1 0 0 0 1 0 1 0 1 0 1 0 1 1 0 0 1 1 0 0 0 0 0 0 1 0 2 2 0 0 0 1 2 0 2 0 0 0 0 2 2 2 0 1 0 0 1 0 0 0 0 0 0 2 0 2 2 0 0 2 1 0 1 2 0 1 0 1 1 1 2 1 0 1 0 2 1 0 0 0 0 1 0 0 2 1 1 0 0 1 2 0 1 1 1 1 2 0 0 1 0 0 0 0 2 2 0 0 2 1 1 1 0 0 0 0 2 0 1 0 2 0 2 1 1 0 0 0 1 0 0 2 1 0 0 0 0 0 0 0 0 1 1 1 1 0 1 2 0 1 0 0 0 0 0 1 0 0 1 0 1 0 1 0 1 0 0 0
108 0 2 0 0 0 0 0 0 1 0 0 1 0 0 0 0 0 0 1 1 2 1 2 0 0 1 1 1 2 2 0 0 1 1 1 1 1 0 1 1 1 0 0 0 1 1 0 2 0 0 0 0 1 0 1 1 0 2 1 1 1 0 1 0 0 0 0 1 0 0 1 1 0 1 2 2 0 0 0 0 2 2 0 0 0 0 0 1 2 0 0 1 0 1 1 0 0 0 1 0 1 0 1 2 1 2 0 2 0 0 2 1 2 2 2 1 0 0 2 2 0 2 2 0 0 0 2 1 2 1 0 0 0 1 0 0 0 0 0 0 0 0 0 0 0 0 0 1 1 0 0 0 1 1 0 0 0 0 0 1 1 0 1 0 1 1 1 1 1 1 1 0 2 0 1 0 0 0 1 1 1 1 1 0 1 2 0 0 0 0 1 1 0 0 1 1 1 0 0 0 0 1 2 2 0 0 1 1 0 0 0 1 0 2 2 0 0 1 1 0 0 2 0 0 0 0 2 0 2 1 0 1 1 1 1 0 2 0 0 1 1 1 2 2 2 0 0 1 0 0 0 1 0 0 2 1 1 1 1 0 1 0 0 1 1 0 0 2 0 1 0 0 0 0 0 0 2 0 0 1 0 0 0 0 0 2 0 0 2 0 1 0 2 2 0 1 1 0 0 1 0 2 0 0 1 1 2 0 2 0 1 0 2 0 0 1 0 0 1 0 1 1 0 1 0 1 0 1 1 0 1 0 0 0 0 0 0 0 1 0 1 2 0 1 0 2 0 1 1 0 0 0 2 2 0 1 2 0 0 0 0 1 1 0 1 0 0 2 0 0 0 1 2 0 1 0 0 0 0 2 0 0 0 0 1 1 0 0 0 0 0 2 0 2 2 2 0 1 1 0 1 1 0 0 0 1 0 0 2 0 0 0 1 1 2 0 0 0 0 1 2 0 0 1 2 2 0 1 0 0 0 0 0 0 0 1 0 0 0 2 0 0 0 0 1 2 0 0 0 0 1 1 1 1 1 0 1 1 0 2 0 0 0 0 0 0 2 2 1 2 2 1 1 0 2 0 1 2 0 1 0 1 1 1 0 0 0 1 0 1 1 1 2 2 0 2 1 1 2 0 2 1 1 1 1 1 0 0 1 0 2 0 0 0 0 0 2 0 0 0 2 2 1 2 0 0 1 0 1 1 1 1 1 0 0 0 1 1 1 2 2 1 0 0 1 0 1 1 1 0 1 1 2 1 0 0 1 1 0 0 1 0 1 0 0 1 2 2 0 0 0 1 0 1 0 1 1 0 2 1 0 1 0 1 0 1 2 0 0 0 0 2 0 2 0 2 1 1 1 1 1 1 1 0 0 1 0 1 1 0 0 0 1 0 0 0 1 1 0 0 0 0 0 0 1 1 1 0 0 0 0 1 2 2 1 0 2 2 0 0 0 0 1 1 0 1 1 0 0 0 1 0 0 0 2 2 0 0 2 1 1 0 1 0 1 1 0 1 0 0 0 0 0 0 1 1 1 2 0 0 1 0 1 2 1 1 2 1 1 0 1 1 2 1 0 1 0 0 0 0 0 0 0 1 1 1 1 1 0 0 0 0 0 1 1 0 1 1 1 1 0 0 0 0 0 0 0 1 0 1 1 0 2 0 0 0 0 0 0 0 0 1 1 2 0 0 1 0 1 1 1 1 0 0 0 0 0 1 0 0 0 2 1 0 0 0 2 0 2 0 0 2 1 1 0 1 0 1 1 2 2 1 1 2 2 0 1 1 2 1 2 2 1 2 0 0 0 0 1 1 2 0 0 1 0 1 0 1 2 1 0 0 2 0 0 0 2 2 0 0 2 1 2 0 0 0 1 0 0 0 2 1 1 0 0 0 1 0 0 1 1 0 0 0 0 0 1 0 0 1 1 0 0 0 0 1 0 0 0 1 1 0 0 0 1 2 1 1 0 0 0 1 1 1 1 0 2 1 0 0 2 1 1 1 1 0 1 0 2 2 0 1 1 1 1 0 2 0 0 0 1 2 2 2 1 1 1 0 1 1 0 0 0 1 1 0 2 2 2 0 0 0 2 1 0 0 2 0 0 2 2 0 1 0 0 0 2 2 0 0 0 2 0 0 0 0 0 0 1 0 1 2 0 2 1 2 1 1 0 0 0 1 0 1 1 0 0 1 1 0 0 0 0 1 1 1 1 1 1 1 1 0 0 0 0 0 0 0 0 0 0 1 0 1 0 1 0 0 0 1 1
109 0 2 0 0 0 0 0 0 2 0 0 0 1 0 0 0 0 1 1 1 2 1 2 0 0 0 2 2 2 1 1 1 2 0 0 2 2 0 2 0 0 0 1 0 0 1 0 1 1 1 0 0 0 1 1 1 1 0 2 0 1 0 0 1 1 1 1 1 0 0 1 1 0 1 2 2 0 0 0 0 0 2 2 0 0 0 0 1 1 0 0 0 2 1 2 0 2 1 1 0 0 0 0 2 1 2 0 1 1 0 1 0 1 1 1 0 1 1 0 0 2 2 1 0 1 0 1 0 1 1 0 1 0 0 0 1 0 0 0 0 0 0 0 0 1 0 0 1 1 0 0 0 0 0 0 1 0 0 0 0 2 0 0 1 2 2 1 0 1 1 1 0 1 1 0 0 0 0 0 0 0 1 1 1 2 1 1 0 0 0 1 1 0 1 0 1 2 0 0 0 1 1 1 1 0 0 0 1 0 1 0 1 0 0 1 1 1 1 1 0 0 2 0 0 0 0 2 1 1 1 1 1 1 0 0 1 2 0 1 0 0 2 2 2 2 0 0 2 0 0 0 1 0 0 0 1 1 1 0 1 0 0 0 0 0 0 1 1 0 0 1 0 1 0 0 0 2 2 2 0 0 0 0 0 0 2 2 0 2 0 1 0 2 2 0 1 0 0 0 1 1 2 1 0 0 1 2 0 0 0 1 0 1 1 1 2 0 1 0 1 2 1 2 0 0 0 1 1 1 0 2 0 1 0 0 0 1 0 1 0 0 2 0 1 0 1 0 2 1 0 0 0 1 0 1 1 2 0 0 0 0 2 0 2 2 0 1 2 0 0 0 0 2 0 0 0 2 1 0 0 1 0 2 0 1 1 0 0 0 0 0 0 0 2 1 1 1 1 0 0 2 0 1 0 0 1 1 0 1 1 0 2 0 2 2 0 0 0 0 0 1 1 0 0 2 1 0 0 2 0 1 0 0 1 1 1 2 1 1 1 0 0 1 0 1 1 1 2 1 0 1 0 1 0 0 0 1 0 1 1 0 0 0 0 2 0 2 2 0 0 0 1 1 1 0 2 0 0 0 1 0 0 0 0 0 0 0 1 0 1 1 1 0 2 0 2 2 2 1 1 1 0 2 0 2 1 0 0 0 0 2 0 0 0 0 1 2 0 1 1 1 2 2 2 0 0 2 0 0 2 0 1 1 0 0 0 0 0 0 2 1 1 1 0 2 1 0 2 1 0 1 1 2 0 1 0 0 0 0 2 0 0 0 0 0 1 0 0 0 1 2 1 0 0 0 1 1 0 1 1 0 1 1 0 0 0 0 0 0 0 1 2 0 0 0 0 0 0 0 0 2 0 1 1 0 1 0 2 1 0 0 0 1 1 1 1 1 0 1 1 1 0 0 0 0 2 1 0 0 0 0 0 0 2 0 1 1 1 1 1 0 0 1 1 0 1 0 1 1 1 1 0 0 0 1 2 1 2 0 0 0 1 1 0 1 1 1 0 1 1 0 0 0 0 1 2 1 2 0 2 0 0 1 1 0 1 2 0 1 0 2 0 0 0 0 1 2 0 1 0 1 0 1 1 2 0 2 2 0 2 2 0 0 0 1 1 1 1 2 0 0 1 0 1 0 1 0 1 0 0 0 0 1 0 0 0 1 1 2 1 2 0 0 0 0 0 0 0 0 0 0 0 0 1 0 0 0 2 0 0 0 2 2 0 0 1 0 0 1 1 1 0 0 0 0 1 0 1 1 1 2 1 0 2 2 0 2 2 2 0 2 2 1 2 0 0 2 0 2 1 1 0 0 0 1 0 0 1 1 0 0 0 2 1 1 0 2 2 0 1 2 1 2 0 0 0 1 0 1 0 1 1 2 0 0 0 1 1 0 1 1 1 0 1 0 0 0 0 0 2 2 0 0 1 0 1 0 1 0 1 1 0 0 0 0 1 0 0 0 0 0 1 1 1 2 0 0 2 2 2 0 0 0 0 0 0 2 0 1 1 0 1 2 0 0 0 2 0 0 0 0 2 2 2 0 1 1 1 0 0 0 0 0 2 1 0 1 1 1 0 0 0 0 1 0 0 1 1 1 2 0 0 0 0 0 0 0 1 1 0 0 1 0 0 0 1 0 0 1 2 0 1 0 2 1 2 1 1 0 0 0 1 0 1 0 0 0 0 0 0 0 0 0 0 1 1 1 1 0 1 2 0 1 0 0 0 0 0 1 0 1 0 0 1 0 1 0 0 0 2 1
110 0 1 2 0 1 1 0 0 2 0 0 1 1 0 0 1 1 0 1 1 2 0 2 0 0 1 2 2 2 2 1 1 1 1 1 1 2 1 1 1 0 0 1 0 1 1 0 1 0 0 0 1 0 1 0 1 1 1 0 2 2 0 1 0 0 1 1 1 0 0 2 2 0 2 2 2 2 2 2 0 2 2 0 1 0 0 0 2 2 0 0 0 2 0 1 0 1 0 2 0 0 1 1 2 0 2 0 2 0 0 2 2 2 2 2 1 0 1 1 1 0 2 1 0 1 0 1 0 2 1 0 0 0 0 0 0 0 0 0 0 0 1 0 0 0 0 0 0 0 0 0 0 0 0 1 0 1 0 0 1 2 0 1 1 2 2 1 0 0 2 0 2 0 0 0 0 1 0 0 0 0 0 0 0 0 0 1 0 0 0 1 0 2 2 0 1 2 0 1 0 0 0 1 1 1 1 0 2 0 0 1 1 0 2 2 0 1 1 1 0 0 2 0 0 0 1 0 0 1 1 0 0 0 2 0 0 2 0 1 0 0 2 1 1 1 0 0 1 1 1 0 0 0 1 1 0 0 0 0 1 0 0 0 0 0 0 1 1 0 0 1 1 0 0 0 0 1 1 0 0 1 2 2 0 0 2 1 1 2 0 0 0 2 2 0 2 0 0 0 1 0 2 0 1 0 1 2 0 0 0 0 0 1 0 0 2 1 0 1 0 0 2 2 0 0 1 1 2 1 0 0 0 1 0 0 0 2 0 1 2 2 1 0 0 0 2 0 1 0 0 0 0 2 1 0 1 2 0 0 0 0 1 1 1 0 0 1 2 0 0 0 1 2 1 1 0 2 0 0 1 1 0 0 1 1 1 1 1 0 0 0 1 1 2 1 1 2 0 0 0 1 1 0 0 0 1 0 0 2 0 0 0 0 0 1 1 0 1 0 0 0 1 2 0 0 0 1 1 1 0 1 1 1 1 0 0 0 0 0 1 0 0 2 0 1 1 0 1 1 0 0 0 2 1 0 1 1 0 2 0 0 1 0 0 1 1 2 2 1 1 1 0 0 2 0 2 0 1 1 2 0 2 2 2 0 0 0 2 0 0 2 0 0 1 0 2 1 1 1 1 1 1 1 2 0 2 0 0 0 0 2 0 1 1 0 1 2 0 1 0 1 1 0 0 1 0 0 0 2 0 2 1 0 0 0 1 0 1 1 0 2 1 1 1 1 1 0 2 0 1 1 0 0 2 2 2 1 0 1 0 0 0 0 0 0 2 2 2 0 1 1 0 0 0 0 0 1 0 2 1 0 1 2 0 1 0 0 0 0 0 0 1 1 1 0 1 0 0 0 0 1 0 1 1 1 1 0 1 1 0 0 0 0 0 0 0 2 0 1 0 1 0 1 1 0 2 2 0 0 2 0 1 0 1 1 0 1 0 2 0 0 0 2 2 0 1 0 2 2 0 2 0 0 0 2 1 0 2 0 0 0 2 1 1 2 1 0 0 1 1 0 0 1 1 2 0 0 2 0 0 0 0 1 1 1 1 2 1 1 0 0 1 1 0 0 2 0 0 0 0 0 0 0 1 1 2 1 2 0 0 0 0 1 0 0 0 2 0 1 0 0 1 0 1 1 0 0 1 0 1 1 1 2 1 0 0 0 1 1 1 1 0 0 1 0 1 0 0 0 0 0 0 0 1 0 1 0 1 0 0 0 2 1 0 0 0 0 0 2 0 0 1 1 0 1 2 0 2 2 2 2 1 0 1 1 1 0 2 2 2 2 2 1 2 0 0 0 0 1 1 1 0 0 0 1 1 0 1 2 2 0 1 0 0 1 1 1 0 0 1 0 1 1 0 0 0 0 1 0 1 2 1 1 1 0 0 1 1 0 1 0 0 0 0 0 0 0 1 1 0 0 0 0 1 0 1 0 0 0 1 1 0 1 0 1 1 0 2 0 0 0 0 2 1 0 0 1 2 2 2 0 1 1 0 0 0 1 0 0 0 0 2 1 2 1 2 1 0 0 0 1 1 1 1 2 0 2 0 1 0 0 0 1 1 1 0 1 1 1 0 0 0 0 0 0 2 0 0 0 2 0 0 2 0 0 0 0 1 1 0 0 2 1 0 1 1 0 1 0 1 0 0 0 2 0 2 1 1 1 1 0 0 0 0 1 2 1 2 1 1 0 0 0 0 0 1 1 1 0 0 1 0 1 0 0 2 0 1 0 0 0 0 0 0 0 0 0 1 0 0 0
111 0 0 2 0 1 1 0 0 2 0 0 2 2 0 0 0 0 1 1 1 2 1 1 1 1 0 2 2 2 1 2 2 1 2 1 2 2 0 2 1 0 0 1 0 1 1 0 1 1 1 0 1 1 0 0 2 0 1 2 0 0 0 2 0 1 1 1 0 0 0 1 1 0 1 1 1 0 0 0 0 2 2 0 1 0 0 0 2 2 0 2 1 1 0 0 0 0 0 0 0 0 0 1 2 1 2 1 1 0 1 2 0 2 2 2 0 1 1 0 0 0 1 0 1 1 0 1 0 1 1 1 0 0 0 0 0 0 0 0 0 0 0 0 0 0 0 0 0 0 0 0 0 1 2 0 1 1 0 0 1 0 0 1 1 1 0 2 1 2 0 0 1 1 0 0 1 1 0 0 0 1 0 0 0 0 0 1 0 0 1 1 0 2 2 0 2 2 0 1 0 0 0 1 1 2 2 0 0 1 0 0 1 0 2 2 1 0 1 1 1 1 2 0 0 0 0 0 0 0 0 0 0 0 2 0 0 2 0 1 0 0 2 2 2 2 1 0 1 0 0 0 0 0 1 1 0 0 1 1 0 1 0 0 1 1 0 0 2 1 0 1 1 0 0 0 0 1 2 1 0 1 1 1 0 0 2 2 0 2 0 1 0 2 2 0 1 0 0 0 1 0 2 0 0 0 0 2 0 1 0 1 0 1 2 0 2 0 0 0 1 1 2 1 0 0 0 1 0 2 0 2 0 0 0 0 0 1 0 0 0 0 0 0 0 2 0 0 2 1 0 0 1 2 1 0 1 2 0 1 1 1 2 1 2 0 0 1 2 0 0 0 1 1 0 1 0 2 0 0 0 2 0 1 0 2 1 0 0 0 0 0 1 0 0 0 0 1 0 0 0 0 1 1 0 1 0 0 0 2 0 0 1 1 2 2 0 1 0 0 0 0 0 0 0 2 2 0 1 0 0 1 1 1 1 0 0 0 0 0 0 0 0 1 0 1 1 1 2 1 0 0 0 1 0 0 0 2 2 2 1 0 0 1 1 1 1 1 1 1 1 2 0 0 1 0 1 0 2 2 2 0 0 0 0 1 0 1 2 0 0 2 1 1 1 0 1 1 1 2 0 2 1 1 1 2 2 1 0 0 0 2 0 1 1 1 0 1 0 1 1 1 2 2 2 0 0 1 0 2 0 1 1 1 2 0 1 0 2 2 0 1 0 0 0 1 2 1 1 0 0 0 1 0 2 2 2 0 0 1 0 0 0 0 0 0 2 0 0 0 0 0 1 0 0 0 1 1 0 2 2 0 1 1 0 0 0 0 0 0 0 2 0 0 0 0 0 1 1 1 1 1 0 1 0 0 1 0 2 2 1 0 0 0 0 1 1 0 0 0 0 0 0 0 0 0 2 2 0 0 0 0 1 2 1 0 0 0 2 0 2 0 0 1 1 0 1 0 1 1 0 2 1 2 1 2 1 0 2 0 0 0 1 1 1 1 0 2 0 1 0 0 1 0 1 1 1 1 1 1 1 1 0 1 2 2 0 0 0 1 0 0 0 0 0 0 0 1 0 0 0 0 0 1 1 2 0 1 1 0 2 1 0 1 0 1 0 0 1 1 0 0 0 0 0 1 0 0 0 0 0 0 0 2 0 0 0 0 0 0 0 0 0 0 1 0 0 0 0 0 0 0 1 0 0 1 0 0 1 0 0 0 1 1 0 0 2 1 0 2 0 0 0 0 0 0 2 1 0 1 2 1 0 0 0 1 0 2 0 2 0 1 2 1 2 0 1 1 0 1 0 0 0 0 2 0 0 2 0 0 0 0 1 1 1 2 0 2 2 0 2 2 2 0 0 0 0 2 2 0 2 2 1 1 0 0 0 0 0 1 0 1 0 0 0 0 0 0 0 0 2 2 0 0 0 0 0 0 0 0 0 1 0 1 0 1 2 0 2 1 0 0 1 1 1 0 1 2 1 0 0 2 0 0 0 0 0 2 0 1 1 0 2 1 2 0 2 2 0 0 0 1 2 2 1 1 0 1 0 2 0 0 0 1 1 1 0 1 1 1 0 0 0 1 0 0 1 2 0 0 2 0 0 1 0 0 0 0 2 2 0 0 2 2 1 0 1 1 0 0 2 0 2 0 1 0 1 1 1 0 0 0 1 0 2 0 1 2 1 0 1 0 1 1 0 1 0 0 2 0 0 0 0 1 0 0 0 0 0 0 0 0 0 0 1 0 0 0 0 0 1 0
112 0 1 2 1 0 1 2 0 1 0 1 0 0 0 0 0 0 1 1 1 2 2 2 0 0 0 1 2 1 1 2 2 2 0 0 0 1 0 2 0 0 2 2 0 0 0 0 2 0 0 0 0 0 0 2 0 0 1 0 1 2 0 2 0 0 1 1 2 1 1 2 2 0 1 2 2 1 1 0 1 1 2 0 2 0 1 0 2 2 0 0 0 1 0 2 2 0 0 0 0 0 1 1 2 0 2 1 0 0 0 1 0 1 1 1 0 0 0 1 1 1 1 0 1 1 0 1 1 2 0 1 0 0 0 0 0 0 1 0 1 0 0 0 0 0 0 0 0 0 0 0 0 0 0 0 1 1 0 1 1 1 0 0 0 2 1 0 1 1 1 2 1 2 1 0 0 0 0 2 2 2 1 1 1 2 1 1 0 0 0 1 2 0 0 1 1 2 0 1 0 0 0 2 2 0 0 0 2 0 1 0 0 0 1 2 1 0 1 2 0 0 2 0 0 0 0 2 1 0 0 0 0 0 1 0 0 1 0 0 0 0 2 2 2 2 0 0 1 0 0 0 0 0 1 2 1 1 1 1 1 1 0 0 0 0 2 0 0 0 0 1 0 0 1 0 0 2 2 1 0 1 0 0 0 2 0 1 0 2 0 0 0 2 2 0 1 0 0 0 1 0 2 0 1 0 1 1 1 1 1 1 0 2 1 0 1 1 1 0 1 1 2 0 1 0 1 1 0 0 0 2 0 2 0 0 0 2 1 0 0 1 2 0 0 0 1 0 2 2 0 0 1 1 0 1 1 2 0 2 2 1 1 1 0 1 0 1 2 0 0 0 1 2 1 0 0 2 1 0 0 2 0 0 0 0 0 0 0 1 0 0 1 1 2 1 1 1 1 1 0 1 1 1 1 1 1 0 1 1 0 1 0 0 0 1 1 0 0 0 1 2 1 1 0 2 1 0 1 0 0 1 1 1 1 0 0 0 0 0 2 0 0 0 0 1 1 0 2 1 0 1 1 2 1 1 0 2 2 2 1 0 1 0 0 1 1 2 2 0 0 0 1 1 1 0 0 0 2 2 2 0 1 1 1 0 0 1 1 0 1 1 0 1 1 0 0 2 2 2 0 2 1 1 1 1 2 0 0 0 0 2 0 0 1 1 0 2 0 1 0 1 2 0 0 1 1 1 0 0 1 0 2 1 1 0 0 0 1 1 1 1 1 1 1 2 1 0 2 1 0 1 1 2 1 0 0 0 1 0 0 0 2 0 2 2 0 0 0 1 2 2 1 0 1 0 1 1 0 2 1 0 2 1 1 1 1 0 0 0 0 1 0 0 0 1 0 0 0 0 0 2 1 0 1 0 0 0 1 0 0 0 0 0 0 0 0 1 1 0 0 0 0 0 0 0 2 2 0 0 1 0 0 2 2 0 1 1 2 0 1 0 0 1 1 0 0 0 1 1 0 1 0 1 0 2 2 1 2 0 0 0 1 0 1 2 1 2 0 1 1 1 0 0 0 2 0 1 2 0 1 1 0 2 2 2 1 1 0 1 0 1 0 0 0 0 1 2 0 0 0 1 0 1 2 1 0 1 1 0 0 0 0 1 0 1 0 2 0 1 0 0 0 0 1 0 0 0 1 0 1 1 1 1 2 2 1 1 0 1 0 1 0 0 1 0 1 1 0 0 0 0 0 0 1 1 1 0 2 0 0 1 2 1 0 0 0 0 0 2 0 0 0 1 1 0 1 0 0 0 0 0 1 1 1 2 1 1 1 2 1 1 2 0 1 0 0 0 0 0 0 1 0 0 0 1 1 2 0 0 0 0 0 1 1 2 1 2 1 0 2 1 1 1 0 0 0 1 0 1 0 1 1 1 0 1 1 0 0 1 0 0 1 1 1 1 1 0 0 0 2 2 0 0 0 0 0 0 0 1 0 2 0 0 0 0 0 0 1 0 0 0 0 1 1 1 0 0 2 1 1 0 0 0 0 0 0 2 0 2 2 0 2 1 2 0 2 2 0 0 0 1 1 1 1 1 0 2 1 1 0 0 1 0 1 0 0 0 2 2 0 0 1 2 0 0 1 0 1 2 2 0 0 1 0 0 0 1 1 0 0 0 2 0 0 1 0 1 0 0 2 0 1 0 2 0 2 1 1 0 0 0 1 0 1 1 1 0 0 0 0 0 0 0 0 0 1 0 2 1 1 0 0 0 0 0 0 0 0 1 1 0 0 0 0 0 1 0 0 0 1 1
113 0 1 1 1 0 1 1 0 2 0 0 0 0 0 0 0 0 0 1 1 2 0 1 0 1 0 1 1 2 1 0 1 1 0 0 1 1 0 0 1 1 0 0 0 0 1 0 2 0 0 0 0 0 1 1 1 1 1 0 1 1 0 1 0 0 2 1 1 0 0 2 1 0 1 2 2 1 1 0 0 1 1 1 1 0 0 0 2 2 0 0 1 2 1 1 1 0 0 0 0 0 1 0 2 0 2 1 1 1 1 2 1 2 2 2 2 0 0 1 1 1 2 2 0 0 0 2 0 2 1 1 0 0 0 0 0 0 0 0 1 0 1 0 0 0 0 0 0 0 0 0 0 0 0 0 0 1 1 1 1 0 0 1 1 2 2 0 1 2 0 0 0 1 2 0 1 0 0 0 0 0 1 1 1 2 1 2 1 0 0 1 0 1 2 0 0 2 0 1 0 1 0 1 1 1 1 1 1 0 2 0 2 0 0 2 1 2 1 0 1 1 2 0 0 0 0 0 0 0 0 0 1 1 0 0 1 2 0 1 0 1 1 2 2 2 0 0 2 0 0 0 0 0 0 1 0 0 0 0 0 0 0 0 0 0 0 0 1 0 0 2 0 0 0 0 0 2 2 1 1 0 0 0 1 1 1 0 0 2 0 1 0 2 2 0 0 1 0 0 1 1 2 0 0 0 1 1 2 2 0 1 0 1 0 0 1 1 0 1 1 0 1 1 1 0 0 2 1 1 1 1 0 1 0 0 0 1 0 0 0 0 2 0 0 0 1 1 2 0 0 0 2 2 0 0 1 0 1 0 1 1 1 0 1 0 0 1 2 1 0 0 1 2 1 0 0 1 0 0 1 1 0 0 0 0 0 1 1 0 0 0 1 0 1 0 2 1 1 1 0 1 1 1 0 1 1 0 0 1 1 0 1 1 1 1 0 0 1 1 0 0 1 1 0 2 1 0 0 0 0 1 0 0 0 0 2 2 1 0 1 0 0 0 0 1 1 0 2 1 0 0 1 2 2 1 1 1 0 1 1 0 0 0 1 1 1 1 2 0 0 1 0 0 1 1 1 0 2 0 0 0 1 1 1 1 0 1 2 1 0 1 0 0 1 0 1 1 1 1 1 2 2 0 2 0 2 0 0 0 0 2 1 1 2 0 0 2 0 1 1 1 2 1 1 1 1 0 0 1 0 1 2 2 2 0 0 0 2 2 1 2 2 2 2 1 1 2 0 0 0 0 0 2 1 1 0 0 0 1 0 0 0 0 0 0 1 1 1 0 0 1 1 0 1 0 0 1 0 2 2 0 0 0 0 0 0 0 0 0 0 0 0 0 0 0 0 0 0 0 0 1 0 2 0 0 1 0 0 2 0 0 0 1 0 1 2 0 0 0 0 0 1 1 1 0 2 2 0 0 0 0 0 0 2 0 0 2 1 1 0 0 0 1 1 0 1 0 1 1 0 2 0 1 0 2 1 0 2 0 0 0 1 0 1 2 0 2 0 0 0 0 0 0 0 2 0 1 2 0 1 1 1 2 2 1 2 1 1 2 0 0 0 2 1 0 2 1 0 1 0 0 1 1 1 2 1 2 1 0 1 0 0 0 0 1 0 2 0 0 0 0 0 1 0 0 1 0 1 0 1 1 0 1 0 0 0 0 1 1 0 1 1 1 1 0 0 1 0 0 0 0 0 0 1 0 0 0 1 1 0 1 0 0 0 2 0 0 0 1 0 0 0 2 2 2 2 0 1 1 1 0 2 0 1 2 0 1 2 2 1 2 2 1 2 0 1 1 0 2 2 2 0 0 1 0 1 1 1 1 0 0 0 2 2 2 0 2 2 0 1 2 1 1 0 0 0 2 0 0 0 2 0 1 0 1 1 1 1 0 1 1 1 0 1 0 0 0 0 0 1 1 0 0 0 0 1 0 0 0 0 0 0 0 1 0 0 0 2 0 0 0 1 1 1 1 0 1 2 1 1 0 0 0 0 0 0 0 0 1 1 1 1 1 2 0 2 1 0 0 0 2 1 0 1 2 0 0 0 1 1 1 0 0 1 1 0 0 2 1 1 0 0 1 0 0 1 1 1 1 2 0 1 2 1 0 0 1 1 0 1 0 2 1 1 1 0 0 0 0 2 0 1 0 1 0 1 0 1 1 0 0 2 0 1 1 1 0 0 0 0 0 0 0 0 1 1 1 0 0 0 2 0 0 0 0 2 0 1 0 0 0 0 0 1 0 0 0 1 0 1 1
114 0 0 2 0 0 1 1 0 1 0 1 1 2 0 0 0 0 1 1 1 1 0 2 0 0 0 1 1 2 1 0 0 1 1 1 2 1 0 0 2 2 0 1 0 1 2 0 2 0 0 0 0 0 0 1 1 0 0 0 0 1 1 0 0 0 2 0 1 0 0 1 0 0 0 2 2 1 1 0 1 2 2 0 1 0 0 0 2 2 0 1 2 2 0 2 1 2 1 2 0 0 0 1 2 1 2 2 2 2 0 0 0 2 2 2 1 0 1 1 1 0 1 0 1 1 0 1 1 1 1 0 0 0 0 0 1 0 1 0 1 0 0 0 0 0 0 0 0 0 0 1 0 0 0 1 0 2 0 1 1 1 0 1 1 2 0 0 0 2 0 1 1 0 1 0 1 0 0 0 0 0 0 0 0 0 0 2 2 2 2 2 1 0 1 1 2 2 0 0 0 0 0 0 0 1 1 1 1 0 0 0 2 1 2 2 2 0 2 0 0 0 1 0 0 0 0 2 1 1 1 1 0 1 1 0 1 2 0 2 0 0 1 2 2 2 0 0 2 0 0 0 0 0 0 1 1 1 0 0 0 0 2 2 0 0 0 0 1 1 0 1 1 0 0 0 0 2 0 0 1 1 0 0 1 0 0 1 1 2 0 1 1 2 2 0 1 1 0 1 1 0 2 0 1 0 0 2 0 2 0 1 0 2 0 1 1 1 0 1 0 0 1 2 0 0 0 2 0 0 0 1 0 1 0 0 0 0 0 1 1 1 1 0 0 1 1 0 1 2 1 1 0 1 0 1 2 0 1 1 2 2 1 1 0 1 0 1 1 1 1 1 0 1 0 0 0 2 0 0 0 1 0 0 1 0 0 0 0 0 0 0 1 0 2 1 1 1 1 1 0 1 1 1 0 1 1 1 0 2 0 0 2 0 2 2 0 1 0 0 0 2 0 1 0 2 1 0 0 0 0 0 0 0 0 0 1 2 0 0 1 0 0 1 1 1 2 0 1 0 0 1 1 1 2 1 1 1 0 1 1 0 1 0 0 1 1 0 2 2 0 0 0 0 2 0 1 0 0 0 1 0 2 2 1 1 0 0 1 0 1 1 0 1 1 0 2 1 1 1 1 2 2 0 2 0 2 0 1 1 0 1 0 1 1 0 0 2 0 1 0 0 1 0 0 0 0 2 0 0 1 0 0 0 1 1 0 1 2 2 0 2 1 1 0 1 1 1 1 0 0 1 0 2 1 0 0 0 0 0 0 0 0 1 0 0 2 1 1 0 0 1 0 0 0 0 0 2 0 2 2 0 1 1 0 1 0 0 0 0 0 1 1 0 0 1 0 0 0 0 0 1 1 2 0 0 1 0 0 1 1 0 0 1 0 0 1 2 2 0 0 0 0 1 0 1 0 1 0 0 1 1 0 0 2 0 0 2 2 0 1 1 0 1 2 0 2 0 0 0 0 1 0 1 1 1 2 0 0 1 1 0 1 2 0 0 2 1 1 0 0 2 1 0 0 1 1 0 1 0 1 1 0 2 2 1 1 2 2 2 0 0 0 1 2 0 2 2 0 0 0 0 1 1 2 1 1 1 1 0 1 0 0 1 0 1 0 2 0 0 0 0 1 1 1 0 1 1 1 1 0 0 0 2 0 0 1 1 0 2 1 2 1 1 1 0 0 0 0 0 0 0 0 1 0 0 1 0 2 0 0 0 0 0 0 2 2 0 0 1 1 0 1 0 0 0 1 0 0 0 0 0 1 1 2 2 0 2 1 2 0 1 1 0 0 0 0 1 0 2 2 2 0 0 2 0 0 0 1 2 1 0 0 1 0 0 0 2 0 0 1 1 0 2 1 0 0 1 0 1 0 1 2 2 0 0 0 0 1 1 0 0 1 1 1 1 1 0 0 1 1 0 0 0 1 0 1 0 0 1 2 2 1 0 0 2 1 0 2 0 0 0 1 1 2 2 0 2 1 0 1 1 0 0 0 0 0 2 1 1 1 0 2 1 1 0 1 1 0 0 0 1 2 1 2 0 1 1 0 2 0 0 0 0 0 0 0 2 2 2 0 0 0 1 0 0 1 1 0 0 1 1 0 1 0 0 0 0 2 2 0 0 1 1 1 1 1 0 1 0 1 0 2 1 0 0 1 1 2 1 0 0 2 0 2 2 2 0 0 0 0 0 0 0 0 0 2 1 1 0 0 1 0 0 0 0 0 0 1 1 0 0 1 0 1 0 0 0 2 0 1 2
115 0 1 2 0 0 1 2 0 1 0 0 0 0 0 0 0 0 1 0 1 1 0 1 1 2 2 1 2 2 2 1 1 2 1 0 2 2 0 2 1 1 0 2 0 2 1 0 2 0 0 0 1 0 0 1 1 0 2 1 1 1 0 0 0 0 2 1 2 1 1 0 0 0 0 2 1 0 0 0 0 0 2 0 0 0 0 0 1 1 0 0 1 2 0 2 1 1 0 1 1 0 0 0 1 0 1 2 0 0 0 0 0 1 1 1 0 0 0 1 1 1 2 2 0 0 0 1 1 1 0 0 0 0 0 0 0 0 0 0 0 0 0 0 0 0 0 0 1 1 0 0 0 0 0 0 0 1 0 0 0 1 0 0 2 2 2 1 1 2 0 0 1 1 2 0 1 0 0 2 2 2 0 0 0 0 1 1 0 0 1 1 0 1 1 0 0 1 0 0 0 1 0 2 1 0 1 0 2 0 1 0 2 0 2 2 1 0 1 1 0 0 2 0 0 0 2 1 1 0 0 1 1 1 0 1 0 2 0 2 0 0 1 2 2 2 0 0 2 0 0 0 1 1 1 1 1 1 0 0 0 0 1 1 0 0 0 0 2 1 0 1 0 2 1 2 1 2 2 2 0 0 2 2 0 0 2 2 1 2 0 1 0 2 2 1 1 1 0 0 0 0 1 1 0 0 0 1 0 1 0 1 0 2 1 1 1 0 0 1 1 1 1 2 1 0 1 1 0 0 0 1 0 1 0 0 0 1 0 0 0 0 1 0 0 0 2 0 2 2 1 1 0 1 1 1 0 1 0 2 2 1 2 0 2 0 0 1 1 1 1 1 0 2 0 0 0 1 0 0 0 1 0 1 2 0 1 0 0 0 0 0 0 0 1 0 1 0 0 0 0 0 0 0 0 0 2 1 0 2 0 0 1 0 1 2 1 1 0 0 1 2 1 2 0 1 1 2 0 0 2 1 0 1 0 0 2 0 0 0 1 0 0 0 1 1 1 0 1 2 0 0 1 2 2 1 1 1 1 1 0 0 0 0 0 1 1 1 1 1 1 2 0 0 1 0 0 0 2 0 0 0 1 1 1 1 0 1 1 1 1 1 0 0 2 0 2 2 2 2 0 2 0 2 0 2 1 1 0 0 0 1 0 0 0 0 0 2 0 1 0 1 2 1 1 1 1 0 0 1 0 1 1 0 1 1 1 2 1 2 2 2 1 2 1 2 0 0 2 0 1 1 1 2 0 0 0 0 0 0 2 0 1 1 1 1 1 2 2 0 1 1 0 0 0 0 1 1 0 2 1 0 1 1 0 1 0 0 0 0 0 2 0 1 1 0 1 0 0 0 0 2 0 1 1 0 0 0 2 1 1 0 0 2 0 0 1 1 1 0 0 0 1 2 1 0 0 2 0 0 2 0 0 1 2 0 1 0 2 0 0 0 0 1 2 0 2 0 2 2 0 1 1 1 1 2 2 0 2 0 0 0 1 0 1 1 0 0 0 1 1 0 0 2 2 2 0 0 2 0 0 0 1 2 1 1 0 1 0 1 1 0 1 2 0 0 1 1 0 2 1 0 0 1 1 2 0 1 2 0 0 0 0 0 1 2 0 2 1 1 0 1 0 1 0 0 1 0 1 0 0 0 1 0 2 1 1 0 0 0 0 0 1 1 1 1 0 0 0 0 0 0 0 0 0 0 0 0 2 0 0 0 1 1 0 1 1 0 0 2 0 1 0 1 0 0 2 0 0 0 0 0 0 0 0 2 1 1 1 1 0 1 2 2 2 0 1 1 0 1 1 1 0 0 2 0 1 0 0 2 2 0 0 1 1 1 0 0 1 0 0 1 0 2 0 0 0 2 2 0 1 2 0 0 0 0 0 0 1 0 0 0 0 0 0 0 0 0 0 0 2 2 0 0 1 0 2 0 0 0 1 1 0 0 0 1 2 1 1 0 0 0 1 1 1 2 0 1 2 1 2 0 1 1 1 1 1 1 0 2 2 0 2 1 2 1 2 0 0 0 0 2 2 2 1 1 1 1 0 2 0 0 0 0 0 0 0 2 2 2 0 0 0 1 1 0 2 2 1 1 2 0 1 1 2 0 2 2 2 0 0 1 2 2 1 2 0 0 1 0 2 0 2 0 0 0 0 1 1 1 1 0 2 0 1 1 2 2 1 0 0 0 0 0 0 0 2 1 1 0 0 1 0 1 0 1 2 0 0 1 0 1 0 0 1 0 0 0 0 0 0 1
116 0 0 2 0 1 2 0 0 1 0 0 0 1 1 0 0 0 0 0 2 2 0 0 0 0 0 2 2 2 2 1 0 0 1 1 2 0 0 0 1 1 0 0 0 0 1 0 1 0 0 0 0 1 1 2 0 0 1 1 1 2 0 0 0 0 0 0 1 1 1 2 2 0 2 2 2 1 1 0 1 2 1 1 2 0 0 0 1 1 0 0 1 2 0 2 1 0 0 2 1 0 1 0 2 1 2 2 0 0 0 2 1 1 1 1 1 0 1 1 1 0 2 1 0 1 0 1 1 1 1 1 1 0 0 0 0 0 0 1 1 0 1 0 0 0 0 0 0 0 0 0 1 1 0 0 0 1 0 0 0 1 1 0 2 2 2 1 0 0 2 1 2 1 2 1 0 0 0 1 2 2 1 1 0 1 1 2 2 1 1 1 0 2 2 0 1 0 0 0 0 0 0 1 1 1 2 1 1 0 0 0 2 0 1 2 0 0 1 0 2 2 2 0 0 1 0 1 0 1 0 0 0 2 1 2 0 2 0 1 0 0 2 1 2 2 0 0 1 1 1 0 0 1 0 2 1 1 1 1 0 1 1 1 0 0 0 0 1 0 1 2 0 0 0 0 0 2 1 1 0 0 1 1 1 0 2 2 1 2 0 1 0 2 1 1 0 1 0 1 1 1 1 1 0 0 0 2 0 0 0 0 0 0 2 0 2 0 1 1 1 1 1 1 2 0 2 1 2 2 1 1 1 2 0 0 0 2 1 1 0 0 2 0 0 0 1 0 1 0 0 0 0 0 0 2 1 0 0 2 2 2 2 1 1 1 0 0 2 0 0 0 0 2 0 1 0 1 1 0 0 1 0 0 1 0 0 0 0 0 0 0 1 0 1 1 1 0 0 1 0 1 2 0 0 1 0 0 0 1 1 1 0 1 1 1 0 0 1 0 0 0 0 1 1 1 1 1 0 0 1 0 1 1 1 0 0 0 0 0 1 0 0 0 0 0 0 0 1 2 0 0 0 1 0 0 0 1 0 0 2 0 1 0 1 2 2 2 2 0 0 0 1 1 2 0 0 0 1 0 2 0 1 1 1 0 0 1 2 0 0 2 1 2 2 0 2 0 0 2 0 2 1 1 1 1 1 0 0 1 0 1 0 0 0 0 1 2 0 1 0 1 2 0 0 1 1 1 0 0 1 0 1 1 1 0 0 0 2 2 0 1 1 1 1 2 2 1 1 0 1 1 0 2 0 0 0 1 0 0 0 0 1 0 0 0 1 0 0 1 0 0 0 0 0 0 1 1 0 1 2 0 0 0 0 0 1 0 0 0 0 1 0 0 0 1 0 0 0 0 0 2 1 0 0 1 2 0 1 1 1 0 0 0 0 0 0 1 0 1 1 1 0 0 0 0 1 0 0 0 0 0 0 1 2 1 1 0 2 0 0 1 0 1 2 0 2 0 1 1 0 2 0 0 0 1 1 1 1 0 0 0 2 1 1 1 0 0 1 0 0 1 0 1 1 2 0 1 1 1 2 0 0 1 2 2 1 1 1 2 0 0 0 1 0 0 1 1 0 0 0 0 1 0 1 2 0 1 2 0 0 0 0 1 0 0 0 1 2 2 0 0 0 1 0 0 1 0 1 0 1 1 1 2 0 0 0 1 1 2 1 1 0 0 0 0 0 0 0 0 0 0 2 1 0 0 0 0 2 0 0 1 0 1 0 1 1 0 0 1 1 1 1 1 1 0 0 0 1 1 1 2 2 0 2 1 1 2 2 2 0 2 2 0 1 1 0 0 0 0 0 0 0 0 1 1 0 1 0 1 1 0 1 0 0 2 1 0 1 0 1 2 0 2 0 0 0 1 0 0 0 2 1 1 0 1 0 0 0 0 0 0 1 1 1 1 1 0 0 0 1 1 0 0 0 0 1 0 0 0 0 2 0 0 0 0 1 0 1 0 0 0 2 0 2 2 1 0 2 2 2 0 0 0 0 0 0 2 0 1 1 0 2 2 2 1 1 2 0 0 0 1 2 2 2 0 0 1 0 1 1 0 0 0 0 0 0 2 2 2 0 0 0 1 0 0 2 0 0 0 2 0 0 1 0 0 0 1 1 0 0 0 1 1 1 1 1 0 1 1 2 0 1 0 2 0 2 0 0 0 0 2 1 0 2 0 0 1 1 0 1 0 0 0 0 1 1 0 2 0 0 0 0 0 0 0 0 1 1 0 0 0 0 0 0 0 0 0 2 0 0 0
117 0 1 2 1 0 1 1 0 2 0 0 0 1 0 0 0 0 2 2 0 0 1 1 0 0 0 2 2 2 2 1 1 1 1 0 2 1 1 0 1 1 0 0 1 0 1 0 1 0 0 0 0 0 0 0 1 1 1 1 1 1 0 0 1 1 1 1 2 0 0 1 2 0 1 2 2 0 0 0 0 1 0 2 2 0 0 1 2 2 1 2 1 1 0 1 0 0 0 2 0 0 1 1 2 0 2 1 0 0 1 1 1 2 2 2 1 0 1 1 1 0 2 1 0 1 0 1 0 1 0 0 0 0 0 0 0 0 0 0 0 0 0 0 0 0 0 0 1 1 0 0 0 2 0 1 2 0 1 1 1 1 0 2 0 2 1 1 2 2 0 0 0 1 1 1 1 0 0 1 1 2 1 1 0 1 1 0 0 0 0 0 1 1 1 1 1 1 0 1 0 0 1 1 1 1 1 1 1 0 1 0 0 0 2 2 1 1 0 0 1 2 0 0 0 0 0 1 0 1 0 0 1 1 1 0 1 2 1 0 1 1 2 1 1 1 0 0 2 0 0 0 0 0 0 1 1 0 0 0 0 0 0 0 0 0 0 0 1 0 0 1 0 1 0 1 0 2 1 0 1 1 1 1 1 0 2 2 0 2 0 0 0 2 2 0 1 0 0 0 1 1 2 0 0 1 1 2 0 1 0 1 0 2 1 0 1 0 0 1 0 1 1 2 1 0 0 2 1 0 0 2 0 0 0 0 0 2 0 1 0 0 2 0 0 0 1 0 0 0 0 0 0 2 0 0 2 2 0 1 1 1 2 0 2 1 0 2 2 1 0 0 2 2 1 0 0 2 1 0 0 1 0 2 1 1 1 1 1 1 0 0 1 0 1 1 1 0 0 0 0 0 0 1 1 1 1 1 0 2 0 1 2 0 2 2 0 0 0 0 1 1 1 0 2 2 2 0 0 1 0 1 0 1 0 0 2 0 1 0 0 0 0 0 0 1 2 0 2 1 0 0 1 1 1 1 0 2 0 2 0 1 1 0 1 2 2 1 1 0 0 1 1 1 0 1 0 0 0 0 2 0 1 1 0 0 0 0 1 0 1 1 1 1 1 0 1 1 1 2 0 2 1 1 1 1 1 0 0 1 0 1 0 1 1 1 0 1 0 1 1 1 2 1 1 1 1 1 1 1 1 0 0 0 1 1 1 0 1 1 2 2 1 1 0 1 1 2 1 0 0 1 1 2 0 0 0 0 0 0 0 0 0 0 0 0 1 1 1 0 1 1 2 1 2 0 2 2 0 2 2 0 1 1 0 1 0 0 0 0 0 2 0 0 0 0 0 0 0 0 0 2 1 1 1 0 1 0 2 1 0 1 0 0 1 1 1 0 0 0 0 0 0 0 0 1 1 1 0 0 0 1 0 2 2 0 2 1 2 0 0 1 0 1 2 0 2 1 1 1 0 2 0 0 0 0 2 0 1 1 1 0 1 0 2 2 2 0 1 0 0 1 0 1 1 2 0 1 1 0 1 0 0 1 1 0 1 0 0 2 0 0 0 1 1 0 1 2 0 1 1 0 0 0 2 0 2 2 1 0 0 0 0 0 0 1 0 1 0 0 0 1 1 0 0 2 0 0 0 0 0 0 0 2 0 0 1 0 0 0 0 0 0 0 1 1 0 0 0 0 0 0 1 0 0 0 2 0 1 0 0 0 1 2 0 0 1 1 0 2 0 0 1 1 1 0 1 0 1 1 2 2 0 1 1 1 0 1 1 2 1 1 2 0 0 0 0 2 0 2 0 0 0 0 1 0 0 0 1 2 2 0 0 1 1 2 1 1 2 0 1 2 0 1 0 0 0 1 1 0 1 2 1 1 0 0 0 1 0 0 0 0 1 0 1 0 0 0 0 0 2 2 0 0 1 1 1 0 0 0 2 2 1 0 0 2 1 0 2 1 1 0 1 1 1 1 0 1 2 0 0 1 0 0 0 0 1 0 1 0 0 0 0 2 1 1 1 2 0 0 0 1 1 1 2 0 1 0 1 1 0 0 1 0 1 1 0 1 0 0 0 1 1 1 1 0 0 0 0 1 2 1 0 2 0 0 0 1 1 0 0 0 1 0 0 2 0 1 1 0 2 0 2 1 0 1 2 0 0 0 0 1 1 0 1 1 1 0 0 0 0 0 1 0 1 1 0 2 0 0 0 1 0 2 0 0 2 1 0 1 0 0 0 0 1 0 0 0 1 0 0 0
118 0 1 1 0 0 0 2 1 1 1 1 1 1 0 0 0 0 2 2 0 1 0 2 0 0 2 1 2 1 1 2 0 0 2 0 2 2 0 2 0 0 0 0 0 0 0 0 0 2 2 0 0 0 0 2 0 1 0 0 0 0 0 0 0 1 2 2 0 0 0 1 2 0 2 2 2 0 0 0 0 2 2 0 2 0 0 1 2 2 1 1 1 1 0 1 0 2 0 2 0 0 1 1 2 0 2 1 1 0 0 2 1 2 2 2 2 0 0 1 1 0 2 2 0 0 0 2 1 2 1 0 0 0 0 0 0 0 0 0 1 0 1 0 0 0 0 0 2 2 1 0 0 0 1 0 2 1 0 0 1 0 0 2 1 1 0 0 0 2 0 2 0 1 1 0 0 0 0 1 0 0 0 0 0 0 0 2 2 0 0 0 0 2 2 0 0 2 0 0 0 1 0 1 1 0 0 1 2 0 1 0 2 0 2 2 1 0 1 1 1 1 2 0 0 0 1 1 0 0 0 1 0 1 1 0 1 2 0 2 0 0 2 2 2 2 0 0 2 0 0 1 1 0 0 1 1 2 1 1 0 1 0 0 1 1 0 0 1 0 0 1 1 1 0 0 0 1 2 0 0 1 0 0 0 1 0 1 0 2 0 1 0 2 2 1 1 1 0 1 2 0 2 0 1 0 0 0 0 2 0 2 0 1 1 0 1 0 0 0 2 2 0 1 1 0 1 2 1 0 0 0 0 1 0 0 0 0 0 0 0 0 2 0 1 0 2 0 1 0 1 1 1 1 0 1 1 1 0 2 2 2 2 1 1 0 0 1 2 0 0 0 0 2 0 0 0 0 1 0 0 0 0 1 0 1 1 0 0 1 0 0 0 0 2 0 0 0 1 1 0 1 2 0 0 0 0 0 0 1 1 0 2 0 2 2 0 0 1 1 0 0 1 1 0 2 2 0 1 1 0 1 0 0 1 1 0 1 1 0 1 0 1 1 0 1 1 0 1 1 0 1 1 1 1 1 0 1 0 1 1 1 0 0 1 2 2 1 1 0 0 1 0 0 1 1 1 0 1 1 1 0 1 1 1 0 0 1 2 1 1 2 1 0 1 0 2 0 0 2 0 2 0 2 0 2 2 0 1 1 0 1 0 1 1 0 0 2 0 1 0 1 2 0 0 1 0 0 0 1 0 1 0 0 0 1 1 1 2 2 1 1 2 2 2 1 1 1 1 0 0 0 1 2 0 1 0 0 0 0 0 0 0 0 0 0 1 0 0 1 0 1 2 0 1 0 2 1 0 1 2 0 1 2 0 1 0 0 0 0 0 2 1 0 0 0 0 1 1 0 0 2 1 0 0 2 2 0 0 1 1 0 0 0 0 1 1 0 0 0 0 0 0 1 1 0 2 2 0 0 0 0 0 0 2 0 0 0 2 0 1 0 0 0 1 0 1 0 1 0 0 0 0 0 0 1 2 0 1 0 0 0 0 2 0 0 1 0 1 0 0 0 0 1 2 1 1 1 1 0 1 0 0 2 2 1 1 1 1 1 0 1 2 2 0 0 2 2 0 0 0 0 1 1 1 2 1 2 2 0 0 0 0 0 0 1 0 0 0 0 0 1 0 0 0 1 0 0 0 0 0 0 0 1 0 0 0 1 1 2 0 2 0 0 0 0 0 1 0 0 0 0 0 0 0 0 0 0 2 1 0 1 1 1 0 1 1 1 0 1 1 0 1 0 0 1 1 0 0 0 1 1 1 0 1 1 1 2 1 2 0 2 2 0 2 0 0 0 0 0 0 1 0 0 1 0 2 0 0 2 2 0 2 0 0 2 0 2 0 0 1 0 0 2 0 0 0 2 0 0 0 2 0 0 0 0 0 0 2 1 1 0 2 1 2 1 2 0 0 1 1 0 0 0 1 0 1 0 0 0 0 1 0 0 0 0 0 0 1 0 1 1 0 2 1 1 0 1 2 2 2 0 0 0 0 0 0 1 0 2 2 0 0 1 1 0 2 2 0 0 1 1 2 2 1 1 0 1 0 1 0 0 0 0 1 1 1 1 2 1 0 0 1 1 0 0 2 1 0 0 2 0 0 2 0 0 0 2 2 0 0 0 2 1 1 0 0 0 1 1 2 0 1 0 2 0 2 2 2 0 0 0 0 0 1 1 2 1 1 0 1 0 0 0 1 1 1 0 2 0 0 0 0 1 0 0 1 0 0 0 1 1 0 0 1 0 0 0 1 0 0 1
119 0 0 2 0 2 2 0 0 2 0 0 0 0 0 0 0 0 1 1 1 2 1 0 0 1 0 2 2 2 2 0 0 1 1 0 2 2 0 2 0 0 0 1 0 1 1 0 2 0 0 0 0 0 0 2 0 1 2 0 2 2 0 1 0 0 1 1 2 1 0 2 1 0 1 2 2 0 0 0 0 1 1 1 2 0 0 0 2 2 0 1 1 2 0 1 1 1 0 2 0 0 0 2 2 0 2 2 1 1 0 1 2 2 2 2 2 0 1 1 1 0 2 1 0 1 0 1 1 2 0 0 1 0 0 0 1 0 0 0 0 0 1 0 0 0 0 0 0 1 1 0 0 0 1 0 1 1 0 0 1 1 0 1 0 1 1 1 0 1 1 2 1 2 1 0 0 1 0 0 0 0 1 1 0 1 1 1 1 1 1 1 1 0 0 0 1 2 0 0 0 0 0 2 2 0 0 0 2 0 0 0 0 0 2 2 0 1 0 1 0 0 2 1 0 0 1 2 0 2 1 0 0 0 2 0 0 2 0 2 0 0 1 0 2 2 2 0 2 0 0 0 0 0 0 1 0 1 0 0 0 0 0 0 0 0 0 0 2 1 0 1 1 0 0 0 0 2 1 1 1 0 1 1 0 1 0 1 0 2 0 1 0 2 2 0 1 0 0 0 0 0 2 0 1 0 0 1 1 1 0 0 0 2 1 0 1 1 1 0 1 1 1 1 2 0 2 1 0 0 0 1 0 2 0 0 0 1 1 1 0 1 2 0 1 0 1 0 1 2 0 0 0 2 0 0 2 1 0 0 0 0 1 1 1 0 0 0 1 0 1 1 0 2 0 0 0 2 1 0 0 1 0 1 0 1 2 0 0 0 0 0 0 0 2 0 0 2 0 0 0 0 0 1 1 0 1 1 0 2 0 0 0 1 1 2 1 1 0 0 1 2 0 0 1 2 0 0 0 0 2 0 0 1 0 0 1 0 0 0 2 0 0 2 0 1 2 0 1 2 0 0 0 1 0 0 0 2 0 2 1 0 0 0 0 0 0 2 2 0 0 0 1 1 1 0 1 0 2 1 1 0 0 0 0 1 0 1 2 0 0 2 0 1 0 0 1 2 2 2 0 2 2 0 2 1 2 2 0 0 0 2 0 0 0 0 1 2 0 2 2 0 1 0 0 0 0 0 0 1 0 1 1 1 1 0 1 0 2 2 0 1 1 1 0 0 2 2 0 0 0 0 0 2 0 1 0 0 0 0 0 0 0 2 0 0 2 2 2 0 0 0 0 0 0 0 0 2 0 1 2 0 1 1 0 1 0 0 0 0 0 1 1 0 0 1 1 0 0 0 0 1 1 1 0 0 2 0 1 2 0 1 0 1 0 0 0 0 0 0 0 0 0 0 0 0 2 1 0 0 1 0 0 1 1 0 0 0 2 0 0 0 0 0 1 0 1 0 1 1 0 2 0 1 1 2 1 0 1 1 0 0 1 1 0 1 1 1 1 0 0 0 0 0 1 1 1 0 1 0 1 0 1 1 1 1 1 2 0 0 0 2 2 2 0 0 2 2 0 2 1 1 0 1 1 2 0 1 1 0 1 0 0 0 0 0 0 1 1 1 0 1 0 0 1 0 0 0 0 0 0 0 1 1 1 1 0 0 0 0 0 0 0 0 1 0 0 1 0 0 0 0 1 0 0 1 0 0 2 0 0 0 1 2 0 0 1 0 0 2 0 1 1 0 0 0 0 0 1 1 2 2 0 0 0 1 0 0 2 2 2 2 2 0 2 0 1 0 0 1 1 1 0 0 2 0 1 0 1 2 2 0 0 2 2 2 0 1 0 0 0 0 0 2 0 0 0 2 0 0 0 2 0 1 1 0 0 1 1 0 1 1 0 0 0 0 0 0 1 0 1 0 0 0 0 1 0 0 0 0 2 2 1 0 0 0 0 0 1 0 0 0 0 2 1 2 0 0 1 1 2 0 0 0 0 0 1 2 0 2 2 0 1 1 2 1 1 2 0 0 0 2 1 1 2 1 0 1 0 2 0 0 0 1 1 1 0 2 2 2 0 0 0 0 2 0 2 1 0 0 1 1 0 2 0 0 0 2 2 0 0 0 2 0 0 1 0 0 1 1 2 0 0 0 1 0 2 1 1 1 1 0 1 0 2 1 1 0 1 1 0 0 1 1 0 0 1 1 0 0 0 2 0 1 0 0 1 0 0 1 0 0 1 1 1 0 0 0 1 0 0 0
120 0 1 1 0 0 0 2 0 0 0 1 0 0 0 0 0 1 0 1 1 2 2 2 0 0 0 1 1 2 2 1 0 1 1 0 1 0 0 0 2 2 0 1 0 2 2 0 0 0 0 0 0 0 1 0 2 1 1 0 1 1 0 1 1 1 1 0 0 0 0 0 2 1 2 2 2 2 2 1 1 2 2 0 2 0 0 1 1 1 1 1 0 1 0 0 0 1 1 1 0 0 1 0 2 0 2 1 1 1 0 0 1 2 2 2 1 1 0 1 1 1 2 2 0 0 0 2 1 1 1 1 1 0 0 0 1 0 0 1 1 0 0 0 0 0 0 0 1 1 1 0 0 0 0 0 1 1 0 0 1 2 0 1 1 1 1 0 1 2 0 0 0 1 2 0 0 0 0 0 0 1 1 1 0 1 1 2 0 0 0 2 0 2 2 0 2 1 0 0 0 1 0 2 2 0 0 1 1 0 0 0 0 0 1 2 1 1 1 0 1 1 1 0 1 0 0 2 0 1 1 0 0 0 2 0 0 2 1 1 1 1 1 0 0 0 0 0 1 1 1 0 0 0 0 2 1 0 0 0 2 0 0 0 0 0 0 0 0 0 0 1 0 1 0 0 1 1 2 0 1 0 0 0 0 0 1 2 0 2 0 0 0 2 2 1 1 0 0 0 1 0 2 0 2 0 1 1 0 1 0 1 0 2 1 1 1 0 1 0 2 2 1 2 1 0 1 0 1 0 0 2 0 1 0 0 0 1 0 0 0 0 2 0 1 0 1 0 2 2 0 0 0 0 0 2 0 0 0 2 2 2 1 1 1 0 0 0 1 0 1 1 1 1 0 1 0 1 0 0 2 0 2 1 2 0 0 0 0 0 0 0 1 0 2 1 1 0 0 0 0 0 1 0 0 0 1 0 0 2 0 0 2 0 2 2 0 0 0 1 0 0 0 1 2 2 1 1 0 0 1 0 0 0 1 1 0 2 1 1 0 0 0 1 0 0 1 0 1 1 0 0 1 2 2 1 1 1 0 2 0 0 0 1 1 1 1 2 2 0 0 1 1 1 2 0 1 0 2 0 1 0 1 1 0 1 0 2 2 2 0 0 1 0 1 0 2 2 2 2 0 2 1 1 1 2 1 2 0 0 0 2 0 1 1 0 0 2 0 2 2 1 1 1 1 0 0 0 1 1 1 1 1 0 1 0 1 2 1 2 1 0 1 1 1 1 0 2 0 0 0 0 0 2 0 0 0 1 0 0 1 0 1 0 1 1 0 0 0 0 1 1 1 0 1 0 1 1 0 2 1 0 2 1 1 1 1 0 0 0 0 0 1 0 0 0 0 1 1 0 0 2 2 0 0 1 2 0 2 2 1 0 0 2 2 2 2 1 1 0 0 0 1 1 1 0 1 0 0 0 0 0 0 2 2 0 0 0 2 0 0 1 0 1 1 0 1 0 1 1 0 2 1 1 1 2 2 0 1 1 0 1 1 0 1 2 2 0 0 1 1 0 0 0 0 1 1 0 2 0 0 0 0 1 2 1 1 2 0 0 1 1 1 1 0 1 1 2 0 1 0 0 0 0 1 1 1 2 2 0 0 0 0 0 0 1 0 1 1 1 0 1 0 1 1 0 1 0 1 0 1 1 0 2 0 0 1 1 0 1 0 0 0 0 0 1 0 0 0 1 1 1 0 0 0 0 1 0 0 0 0 0 1 0 0 1 0 0 1 1 0 0 1 0 0 0 0 0 1 1 1 1 0 2 2 1 1 1 1 2 1 1 2 2 2 0 0 0 0 1 1 2 0 1 1 0 2 0 0 2 2 1 0 2 2 2 0 1 0 1 0 1 0 2 0 0 0 2 1 0 0 1 1 1 0 0 0 1 1 1 0 0 1 0 1 0 0 0 0 0 2 2 0 0 1 0 1 1 0 0 2 2 0 0 0 2 1 0 1 0 0 0 1 1 1 1 0 0 1 1 2 0 0 0 0 0 1 1 0 1 1 0 0 1 2 0 2 1 0 0 0 2 1 1 1 2 0 1 0 2 0 0 0 1 0 0 0 2 2 2 0 0 0 0 1 0 0 0 0 1 1 0 1 1 0 1 1 1 1 0 0 0 1 1 0 2 1 1 0 0 2 0 2 0 0 0 0 0 1 1 0 1 1 0 0 2 2 0 0 0 0 0 0 0 0 1 1 0 1 0 0 1 0 1 0 1 1 0 1 0 0 1 0 1 1 0 1 0 0 0 2 1
121 0 2 0 1 0 1 1 1 2 0 0 0 1 0 0 0 0 2 2 0 1 1 2 0 0 2 1 2 1 0 2 1 1 0 0 1 2 1 1 0 0 1 1 0 0 1 0 1 1 1 0 1 0 1 0 2 1 2 1 1 2 0 1 1 1 2 1 1 0 0 2 1 1 1 2 2 2 2 1 1 2 2 0 1 0 0 0 2 2 0 1 0 1 0 1 0 0 0 1 0 0 0 1 2 1 2 1 1 0 1 2 1 2 2 2 1 0 2 0 0 1 2 2 0 0 0 0 0 0 0 0 0 0 1 1 0 0 0 0 1 0 0 0 0 0 0 0 1 1 0 0 0 0 0 0 1 0 0 0 1 0 0 1 0 0 0 0 2 2 0 0 0 1 1 0 0 0 0 1 0 1 0 0 0 0 0 2 2 1 1 1 0 1 1 0 1 1 0 0 0 1 0 2 1 1 1 1 1 0 0 0 0 0 1 2 1 0 2 1 0 0 1 1 0 0 1 1 0 1 0 0 1 1 1 1 0 2 0 1 0 0 1 0 0 0 0 0 1 0 0 2 0 0 1 1 0 1 1 2 0 1 0 0 0 0 0 2 2 0 0 2 0 0 0 0 0 1 2 1 1 0 1 1 0 1 1 0 0 1 1 1 1 2 2 0 2 1 1 0 1 0 2 0 0 0 0 1 0 1 0 1 0 1 2 1 2 0 2 0 2 2 0 2 0 0 0 2 0 1 0 1 0 2 0 0 0 1 1 2 0 0 1 0 0 0 2 1 2 0 1 1 0 1 1 1 1 0 1 1 2 2 1 0 1 0 0 1 1 0 1 1 0 2 1 2 0 0 1 0 0 0 1 1 1 0 0 0 0 0 0 0 0 0 2 1 1 1 0 0 0 1 0 2 2 0 0 0 0 1 2 0 2 0 2 2 0 0 1 0 0 1 1 0 1 2 1 1 0 1 0 1 0 1 0 0 0 1 0 0 1 0 0 1 0 1 2 0 1 0 0 0 1 1 1 1 0 2 1 1 2 0 1 0 0 1 1 2 2 1 1 2 1 1 2 0 2 0 1 0 0 0 2 2 1 1 0 0 2 0 0 1 0 0 0 0 1 1 1 2 0 2 2 0 2 0 2 0 0 2 0 0 0 1 1 1 0 2 0 1 0 1 1 0 1 0 0 0 1 2 0 1 0 0 0 1 1 0 2 1 1 1 2 2 2 2 2 2 0 0 0 0 0 2 0 2 0 0 0 1 0 0 0 0 0 0 0 0 0 0 0 0 0 0 0 0 0 2 0 2 1 0 2 1 1 1 1 0 1 1 0 0 0 0 0 1 1 0 0 0 0 2 0 1 0 1 1 0 0 1 0 0 0 0 0 0 0 2 0 0 0 0 0 0 0 0 2 1 0 0 0 0 0 0 1 1 1 0 2 0 1 0 0 2 2 0 2 0 1 1 0 1 0 0 0 1 2 1 1 0 0 0 1 1 0 1 0 0 0 1 1 0 0 0 0 2 1 1 2 0 1 0 0 1 2 1 2 2 2 2 0 0 1 2 1 0 2 2 0 1 0 1 0 0 2 0 1 1 1 0 1 1 0 0 0 1 0 2 0 0 0 1 0 0 0 0 0 0 0 0 0 0 0 2 1 1 2 0 2 2 1 2 0 0 0 0 0 0 0 0 0 0 2 0 0 1 0 0 1 0 0 0 2 2 0 0 1 2 0 2 0 0 1 1 1 0 1 0 0 0 0 0 1 0 1 1 0 1 1 1 0 0 2 0 0 0 0 1 0 1 1 2 0 0 1 0 1 0 1 2 2 0 0 2 2 2 0 2 1 0 2 1 1 1 0 0 0 1 1 0 1 2 1 1 0 0 0 0 2 1 1 0 0 0 0 0 0 0 0 0 2 2 0 0 1 0 1 0 0 0 2 2 0 0 0 1 0 0 2 1 1 0 0 2 1 1 0 2 1 0 1 1 0 0 0 0 0 2 0 2 2 0 0 0 2 1 2 2 0 0 0 2 2 2 2 2 0 1 1 1 0 0 0 1 2 1 0 2 2 1 0 0 0 0 0 0 1 0 0 0 2 0 0 2 0 0 1 1 1 0 0 0 2 2 0 1 0 1 0 0 2 0 2 0 1 1 1 0 0 0 0 1 0 1 0 1 1 0 0 0 0 0 0 1 0 1 1 2 0 1 0 2 0 1 0 0 1 0 0 0 0 0 0 0 0 1 0 0 2 0 0 0
122 0 1 2 1 0 2 2 1 1 0 0 0 1 0 0 0 0 0 0 2 2 1 1 0 0 1 2 2 2 2 0 1 1 1 1 2 2 0 1 0 0 0 1 0 2 2 0 2 0 0 0 1 1 0 2 0 0 1 0 2 2 0 2 0 0 1 1 2 0 0 0 2 0 2 1 1 2 2 0 2 2 1 1 2 0 0 0 0 2 0 0 0 1 0 0 0 0 0 0 0 0 1 1 2 0 2 1 1 0 0 2 0 0 0 0 0 0 0 1 1 0 2 2 0 0 0 1 0 2 0 1 0 0 0 0 0 0 1 0 1 0 0 0 0 0 0 0 0 0 1 0 0 0 1 0 1 2 0 1 2 1 0 1 1 1 1 1 0 2 0 0 0 2 0 0 0 1 0 0 0 0 2 2 0 2 2 1 0 0 0 1 0 1 2 0 1 1 0 0 0 1 1 2 2 1 1 1 1 0 1 0 1 0 1 2 1 1 2 0 0 0 1 0 2 0 0 2 0 2 0 0 0 1 1 1 0 2 0 1 0 0 2 0 0 0 0 0 1 1 1 0 0 0 0 1 0 1 1 0 0 0 0 0 0 0 1 0 2 0 0 2 0 1 1 1 0 1 2 2 0 0 0 0 1 0 0 2 1 2 0 0 1 2 2 0 2 0 0 0 1 0 1 1 0 0 1 2 0 1 0 2 0 2 2 2 2 1 1 0 1 1 0 1 1 0 1 1 0 1 0 2 0 1 0 0 0 2 0 0 0 0 2 0 1 0 2 0 2 2 0 0 0 1 0 1 1 0 2 0 2 2 2 1 2 0 0 1 1 0 1 1 0 2 0 0 0 1 0 0 2 0 0 0 1 0 0 0 0 1 0 0 0 0 1 1 2 0 0 0 0 1 0 0 0 0 2 1 0 2 0 1 0 0 0 0 0 0 0 0 1 2 1 1 2 2 1 1 0 0 1 0 0 0 0 0 0 1 2 0 1 0 0 2 0 2 2 0 2 0 0 1 0 2 1 0 1 2 0 2 1 0 0 0 0 0 0 2 2 1 1 1 0 0 2 0 1 0 2 0 1 0 1 1 0 0 0 0 2 0 0 2 0 1 0 0 1 1 1 1 1 2 2 0 2 1 1 0 0 2 0 0 0 1 1 0 0 2 0 1 1 1 2 1 1 0 0 2 0 0 2 0 0 0 0 0 0 0 1 1 1 1 2 2 2 1 1 2 0 0 0 0 0 1 1 1 0 0 0 0 1 0 0 0 0 0 0 1 1 1 1 1 0 0 0 0 0 2 0 1 2 0 1 1 0 0 0 2 0 0 1 0 1 1 1 0 1 1 1 1 0 1 0 1 0 0 0 0 0 0 0 0 0 0 0 0 0 0 0 0 0 0 0 1 0 0 1 1 0 0 0 1 0 2 1 1 0 0 2 0 1 1 0 1 2 0 1 0 2 2 1 0 0 0 0 2 1 0 0 0 0 0 1 1 0 1 1 2 0 0 0 0 0 0 0 2 0 0 1 0 0 1 0 1 2 1 2 1 1 1 0 1 1 2 0 0 2 1 0 0 0 0 0 1 1 2 1 2 2 0 0 0 0 0 0 1 1 2 0 1 0 0 1 0 0 1 0 0 0 0 0 0 1 2 1 0 0 0 1 1 0 2 0 0 1 0 0 0 0 0 0 0 0 0 0 0 1 0 1 0 0 0 1 2 0 0 1 0 0 2 0 0 0 0 0 1 1 0 0 0 0 0 1 2 2 2 0 1 2 2 1 2 2 1 1 0 0 1 0 1 1 1 0 0 1 0 0 0 0 2 2 0 0 1 1 1 1 1 2 1 1 2 1 2 0 0 0 1 0 1 0 1 1 1 0 0 0 0 1 0 1 1 2 1 2 1 1 0 1 1 0 0 0 0 0 0 0 0 0 1 0 1 0 0 0 1 1 0 2 1 1 0 1 1 1 0 0 0 1 2 2 0 1 1 1 1 0 1 0 1 1 1 1 2 2 0 2 2 0 0 1 1 2 2 1 1 1 1 0 0 1 0 0 1 1 1 0 2 2 0 0 2 0 1 1 0 2 2 1 0 1 0 1 2 1 0 0 1 1 0 0 0 2 2 1 0 1 1 0 1 1 0 2 0 1 1 1 1 1 1 1 0 0 1 1 1 1 1 1 0 1 0 1 1 0 0 1 0 2 0 0 0 0 0 0 0 0 0 0 1 0 0 0 1 2 0 1 0 1 0 0 0
123 0 2 1 0 0 0 0 0 1 0 0 1 1 0 0 1 0 1 1 1 1 2 1 1 1 1 0 1 1 0 1 0 1 0 0 2 1 1 0 1 1 0 0 0 0 1 0 0 0 0 0 0 1 0 0 2 0 2 1 1 1 0 0 0 0 1 0 1 0 0 2 2 0 2 1 0 1 1 0 1 2 2 0 1 0 0 0 2 2 0 1 1 2 0 2 1 1 0 2 1 0 0 1 2 0 2 0 1 0 0 1 0 1 1 1 0 0 0 1 1 1 2 1 0 0 0 0 0 0 1 1 0 0 1 1 1 0 0 0 0 0 0 0 0 0 0 1 1 1 0 0 1 0 0 0 0 0 0 0 0 1 0 1 1 2 1 1 1 2 0 0 0 1 2 0 1 1 0 0 0 0 1 1 1 2 1 2 1 0 0 1 0 1 1 0 1 1 0 0 0 0 0 2 2 0 0 1 0 1 0 0 1 0 2 2 0 0 2 1 0 0 1 1 0 0 1 2 0 2 0 0 0 0 2 0 0 2 0 1 0 0 1 0 2 2 2 0 1 1 1 0 1 0 0 0 0 1 1 1 0 1 1 1 0 0 0 0 1 1 0 1 0 1 0 1 0 0 1 0 0 1 0 0 1 0 2 1 1 2 0 2 0 2 2 1 2 1 0 0 1 1 2 0 1 0 0 1 0 0 0 0 0 0 2 0 2 0 1 1 1 2 1 2 2 0 2 2 0 0 0 2 1 2 0 0 0 1 1 0 0 0 2 0 0 1 2 0 1 1 0 0 0 2 2 0 0 1 0 2 2 2 2 0 2 1 0 0 2 0 0 0 1 2 1 0 0 1 0 0 0 2 0 1 0 2 1 0 0 0 0 0 0 0 2 0 0 1 0 0 0 0 2 0 0 1 0 0 0 1 1 1 1 0 1 2 1 1 0 0 0 2 0 0 1 2 1 1 0 1 1 1 0 0 1 1 0 0 0 0 0 0 0 0 0 1 2 0 2 0 0 1 1 1 1 1 0 0 0 0 1 0 0 1 1 2 1 1 1 0 0 1 1 1 1 1 1 0 2 2 2 0 0 0 0 0 0 1 2 0 0 2 0 1 1 0 1 1 2 1 1 1 2 0 2 0 2 0 0 1 0 2 0 0 0 0 0 0 0 2 2 0 2 1 1 1 1 0 0 2 0 1 1 0 1 0 1 1 1 1 0 2 1 1 0 1 1 2 0 0 0 0 0 1 2 0 0 1 0 1 0 0 0 1 0 0 2 1 1 0 1 2 1 0 0 0 1 2 0 1 2 0 1 0 0 0 0 0 0 0 1 0 0 1 1 0 1 1 1 0 0 2 0 2 0 0 2 0 1 1 0 0 0 1 1 1 1 0 0 0 0 0 0 0 0 2 1 1 0 0 1 0 0 1 1 0 1 0 1 1 0 0 0 1 2 0 2 0 1 1 0 2 0 1 0 2 1 1 2 0 0 0 0 0 1 2 1 1 1 0 0 1 0 1 1 2 0 1 1 0 1 0 0 1 2 1 1 2 1 1 0 1 0 1 0 0 1 2 0 2 0 1 0 1 1 2 0 0 1 0 0 0 0 0 0 1 1 1 2 2 0 0 0 1 1 0 2 0 2 0 0 0 0 2 2 2 1 0 2 2 1 2 2 2 2 0 0 0 0 0 0 0 1 0 0 2 0 0 2 0 0 0 2 0 0 0 0 0 0 1 0 0 0 1 0 0 0 0 1 2 2 1 0 1 1 2 1 1 1 1 0 1 2 2 2 0 0 2 0 2 1 1 0 0 1 2 1 0 0 2 2 2 0 2 2 2 0 1 0 0 0 0 0 2 0 0 0 2 1 0 0 1 1 1 0 0 0 1 2 1 0 0 1 1 1 1 1 0 0 0 2 2 0 0 0 0 0 0 0 0 1 1 0 0 1 0 2 0 1 0 0 0 1 2 0 1 0 1 1 0 1 1 0 0 0 0 0 0 0 2 2 0 1 2 2 0 2 1 0 0 0 1 1 0 1 1 0 1 0 2 0 0 0 0 0 0 0 0 0 0 0 0 0 1 0 1 0 1 1 1 2 0 0 2 0 0 0 0 0 0 0 0 2 1 1 1 1 0 1 0 2 0 2 0 1 1 1 1 1 0 0 0 0 0 2 0 1 0 0 0 0 0 0 0 0 0 1 1 1 0 1 2 0 1 0 1 2 0 1 0 0 1 0 0 0 1 1 0 0 0 1 0
124 0 1 1 1 0 1 0 0 2 0 0 0 0 0 0 0 0 1 1 1 2 0 2 0 1 0 1 2 1 1 2 1 0 2 1 2 0 0 0 1 1 0 0 0 0 0 0 2 0 0 0 2 1 0 0 0 0 1 1 1 2 0 1 2 2 1 0 1 0 0 1 1 0 2 1 2 1 1 0 1 2 2 0 2 0 0 0 2 2 0 1 1 1 0 2 1 2 1 2 0 0 0 1 2 1 2 0 2 1 0 1 1 2 2 2 1 0 0 1 1 0 1 1 0 0 0 0 0 0 0 0 1 0 0 0 2 0 1 0 1 0 0 0 0 0 0 0 0 0 1 0 1 0 0 0 1 2 0 0 1 1 1 1 0 1 1 2 1 1 1 1 1 2 2 0 0 0 1 1 1 1 1 1 0 1 1 1 1 1 1 1 0 2 2 0 1 1 0 0 0 0 1 1 1 1 0 0 2 0 0 0 0 0 1 2 0 0 2 0 0 0 2 0 0 0 0 0 0 0 0 1 1 1 1 0 0 2 0 2 0 0 2 1 1 1 1 0 0 1 1 0 0 0 0 2 2 0 0 0 0 0 0 0 0 0 1 1 2 0 1 1 0 0 0 0 0 1 2 0 1 0 0 0 0 1 1 2 1 2 0 0 1 2 2 0 2 1 0 1 0 1 2 0 0 0 0 1 1 2 0 2 0 1 1 0 2 0 1 0 1 1 1 0 2 0 2 1 0 0 0 2 1 1 0 0 0 0 0 1 0 0 2 0 0 0 1 0 1 0 0 0 0 1 1 1 1 0 1 0 1 1 0 0 0 0 0 1 1 0 1 1 1 2 1 0 0 2 1 0 0 1 0 0 0 1 2 0 0 0 0 0 0 0 2 0 0 0 1 0 0 1 1 0 0 0 1 2 0 2 0 0 1 0 1 2 1 0 0 1 0 1 1 1 2 2 1 1 0 0 0 0 0 1 0 0 0 1 1 1 2 0 0 0 2 0 2 0 1 0 0 0 0 0 0 0 0 1 1 2 2 0 0 0 1 2 2 0 1 1 1 1 2 2 2 0 0 0 2 1 1 0 2 2 1 0 0 0 1 0 1 1 0 0 1 0 2 2 2 2 0 2 2 1 1 0 1 0 0 1 0 1 0 1 2 0 0 2 0 1 1 1 2 1 1 0 0 1 0 1 1 1 2 1 2 1 1 1 2 2 0 1 1 1 1 1 1 0 2 0 0 0 0 1 2 0 0 0 0 0 1 0 0 0 0 0 0 1 1 0 1 2 1 0 1 0 1 1 0 1 2 0 1 1 0 0 1 1 0 0 1 0 1 1 1 1 2 1 1 1 0 1 1 2 0 0 2 0 0 1 1 0 0 1 0 0 0 0 0 0 0 0 0 0 0 1 2 1 0 0 0 0 0 1 1 0 1 0 2 0 0 1 0 0 1 0 1 0 1 1 0 2 0 0 0 2 1 0 1 0 0 0 1 1 1 1 2 0 0 0 0 0 0 2 2 2 0 0 1 0 0 1 1 2 1 2 1 2 1 1 0 0 1 1 0 0 0 2 0 1 0 0 0 1 2 1 1 1 1 0 1 1 0 0 0 2 0 2 1 1 0 0 1 0 0 0 0 1 0 0 0 0 0 1 2 1 1 1 1 2 0 2 0 0 0 0 0 0 0 0 0 0 1 0 0 1 2 0 2 0 0 0 1 0 0 1 1 0 0 2 0 1 0 1 1 0 1 0 0 0 1 1 0 1 2 2 0 1 2 2 1 2 1 0 0 0 0 1 0 2 2 2 0 0 2 0 2 0 1 2 2 1 0 1 1 1 1 2 1 0 0 1 1 2 0 0 0 1 0 0 0 2 1 1 0 0 0 2 1 1 1 2 0 0 0 0 0 0 0 0 1 1 0 0 0 1 1 0 0 0 1 2 0 0 0 0 1 0 2 0 0 0 2 1 1 1 0 0 2 2 1 0 0 0 0 0 1 1 0 1 1 0 1 1 1 0 1 2 0 0 0 0 1 1 0 2 0 2 0 1 1 0 1 0 1 1 0 2 1 2 0 1 0 0 0 0 2 1 0 0 0 1 0 2 0 0 0 1 2 1 0 0 2 0 0 1 0 0 0 1 1 1 1 0 1 0 1 1 1 0 1 1 1 1 1 1 0 0 0 1 0 0 0 0 0 1 1 2 0 0 0 2 0 0 0 1 1 0 1 1 0 0 0 0 2 0 1 0 1 0 0 1
125 0 1 1 0 1 1 2 0 1 0 1 0 0 0 0 0 0 2 1 0 1 1 1 1 1 0 1 2 0 0 2 1 1 1 1 2 0 0 0 2 2 0 0 0 0 1 0 1 0 0 0 0 1 0 0 2 1 2 0 1 1 0 2 0 1 1 1 1 0 0 2 2 0 2 2 2 2 2 1 1 2 2 0 2 0 1 0 1 1 0 1 1 0 0 0 0 1 0 2 1 0 0 0 2 2 2 1 1 1 0 1 0 1 1 1 0 0 1 1 1 0 2 1 0 1 0 1 1 1 1 1 0 0 0 0 0 0 0 0 0 0 0 0 0 0 0 0 0 0 0 0 0 0 0 0 0 0 0 1 1 1 0 1 1 2 2 1 1 1 0 0 0 2 2 0 0 1 0 0 0 0 1 1 0 1 1 1 0 0 0 1 1 0 0 1 1 2 0 0 0 0 0 1 1 2 1 1 1 1 0 0 2 0 1 2 1 2 0 0 1 1 2 0 0 0 0 1 1 0 0 0 0 0 1 0 0 2 0 0 2 2 0 0 0 0 0 0 2 0 0 0 0 0 0 2 1 0 0 0 0 0 0 0 1 0 1 0 1 0 0 1 1 0 0 0 0 1 2 1 1 0 0 0 1 0 1 2 0 2 0 0 0 2 2 1 2 0 0 0 1 1 2 0 1 0 0 2 1 1 0 1 0 2 2 1 2 0 0 0 1 1 0 1 1 0 2 1 0 0 0 1 0 1 0 0 0 0 0 1 0 0 1 0 0 0 1 0 1 0 0 0 0 2 1 0 2 1 0 1 1 1 0 0 0 0 0 1 2 1 0 0 0 2 1 0 0 1 0 0 1 1 0 2 0 0 0 0 0 2 0 1 0 0 1 0 1 0 1 1 0 1 0 1 0 1 2 0 0 2 0 0 0 0 0 1 1 1 1 0 0 1 1 0 0 0 0 0 0 1 0 0 0 0 1 1 0 2 1 1 1 0 0 0 1 1 1 0 1 2 0 0 1 1 2 1 1 1 0 1 1 0 0 0 0 0 0 2 2 1 1 2 0 0 1 1 1 0 1 0 1 0 1 1 1 0 0 1 1 1 1 0 0 1 2 0 2 1 2 2 0 2 2 0 2 0 1 1 0 1 0 1 0 0 0 0 0 2 0 1 1 0 2 1 1 0 0 1 0 0 1 0 2 1 2 1 0 1 2 2 2 1 0 0 0 0 1 0 2 0 0 0 0 1 1 1 1 0 0 1 0 0 0 2 0 0 2 1 1 0 0 1 0 0 0 0 0 1 0 1 1 0 1 2 0 1 0 1 0 0 0 0 1 0 0 0 0 0 0 1 0 1 1 2 0 0 1 0 2 0 0 0 0 1 0 0 1 2 0 1 0 1 0 1 1 0 2 0 0 0 1 0 1 2 2 1 0 0 1 1 1 0 0 0 1 0 1 0 2 2 0 1 0 0 0 2 0 0 1 0 0 0 2 0 2 2 1 1 1 0 0 1 0 0 0 1 1 1 1 0 1 0 0 1 2 1 1 1 1 2 0 0 2 2 0 1 2 2 0 1 0 0 0 1 1 2 1 2 1 0 0 0 0 0 0 1 0 1 1 1 0 0 0 1 0 1 0 0 1 0 1 1 0 2 0 0 0 1 0 1 0 1 0 0 1 0 1 0 0 0 0 0 0 0 0 0 2 0 1 0 0 0 1 2 0 1 1 2 0 2 0 0 0 1 1 0 1 0 1 1 1 1 1 0 0 2 0 2 0 2 0 0 2 1 2 0 0 1 0 2 1 1 0 0 1 0 1 0 1 2 2 0 0 1 1 2 1 1 2 1 1 2 2 2 0 1 0 0 1 0 0 1 1 2 0 0 0 0 0 0 0 0 1 1 1 1 1 0 0 1 1 1 0 0 0 0 0 1 0 1 0 1 0 0 0 2 1 0 1 0 0 0 2 0 2 2 0 1 1 0 1 1 0 0 0 0 0 0 0 2 2 0 0 1 2 0 2 1 0 0 0 1 1 1 1 1 0 1 0 1 0 0 0 0 1 1 0 1 1 1 0 0 0 2 0 0 1 0 1 1 0 0 0 2 0 0 0 2 2 0 0 1 2 0 0 1 0 0 1 0 2 0 2 0 0 0 2 0 0 0 0 0 1 0 0 1 1 0 0 0 0 0 1 1 0 0 1 0 2 0 1 1 0 1 0 1 1 0 0 0 0 0 0 0 0 1 0 0 1 0 1 1
126 0 2 0 0 0 1 2 1 1 0 0 1 0 0 0 0 1 2 0 1 1 0 2 0 0 1 1 2 1 1 2 0 1 1 0 2 1 0 1 1 1 0 1 0 1 0 0 2 0 0 0 1 0 0 2 0 0 1 1 0 1 0 1 1 0 2 1 1 0 0 0 2 0 2 1 0 1 1 1 1 2 1 1 2 0 0 0 2 2 0 1 1 2 1 2 0 1 0 1 1 1 0 1 2 0 2 1 2 1 0 2 1 0 2 2 2 0 0 2 2 0 2 2 0 0 0 1 0 2 1 2 0 0 0 0 0 0 0 0 0 0 1 0 0 0 1 0 0 0 0 0 1 1 0 1 1 1 0 0 0 1 0 1 0 1 0 1 0 0 2 2 1 1 1 0 0 0 0 2 2 2 0 0 1 1 0 1 1 0 0 0 1 1 1 0 1 1 0 0 0 0 0 1 0 1 2 1 0 0 2 0 1 0 2 2 1 2 2 0 0 0 2 0 0 0 1 1 0 1 0 0 0 0 1 0 0 2 0 2 0 0 0 1 1 2 1 0 2 0 0 0 0 0 1 2 1 1 0 0 1 0 1 1 0 0 1 0 2 1 0 2 1 1 0 0 0 2 2 2 0 0 0 0 0 1 0 1 1 2 0 1 2 2 2 0 2 0 1 0 2 2 2 0 1 0 0 2 0 0 0 1 0 1 2 1 2 1 0 1 0 0 1 0 1 0 1 0 0 0 0 2 0 2 0 1 0 1 0 0 0 0 1 0 1 0 1 0 2 2 0 0 1 2 1 0 1 0 1 1 2 2 1 0 1 0 0 1 1 0 1 1 0 2 1 0 0 1 0 0 1 1 0 1 1 0 0 0 0 0 0 0 0 0 2 0 0 0 1 1 0 1 1 1 1 0 0 0 0 1 1 0 0 0 0 1 1 0 0 0 0 2 0 0 0 2 1 1 0 0 1 0 0 1 0 0 0 1 1 0 1 0 1 1 1 2 1 0 2 1 0 0 1 1 1 1 0 1 1 2 1 0 0 0 0 0 0 1 1 0 0 1 2 2 1 1 1 1 2 0 1 0 2 2 1 1 0 1 2 0 0 2 0 1 2 0 1 2 2 2 0 2 2 0 2 0 2 0 1 1 0 1 0 0 0 0 0 2 0 1 1 1 1 0 0 0 0 0 1 1 0 0 2 2 1 1 1 2 1 1 0 1 0 0 0 2 2 1 1 0 0 0 1 2 1 0 0 1 0 1 0 0 1 0 1 1 0 1 1 0 1 1 1 0 1 0 1 2 0 2 2 0 2 2 0 1 1 1 0 0 1 1 1 0 1 0 0 1 1 0 0 1 0 2 0 0 1 0 1 2 1 1 0 0 0 0 0 1 0 0 0 0 0 0 0 0 2 2 0 0 0 0 0 1 1 1 0 2 2 0 0 1 0 1 1 0 1 0 1 1 0 2 0 0 0 1 2 1 1 0 0 0 0 0 2 2 1 2 1 0 0 1 1 0 0 2 1 0 2 0 1 0 0 2 2 0 2 2 0 0 0 2 2 2 0 0 2 1 0 0 0 0 0 0 0 2 0 2 2 0 1 0 0 0 0 0 0 0 1 1 0 0 1 0 1 0 0 0 0 0 0 0 0 2 0 0 1 0 0 0 0 0 0 0 0 0 0 0 0 0 0 0 0 0 0 0 1 0 1 0 0 0 1 0 0 1 0 0 0 1 0 1 0 1 0 0 1 0 2 2 2 2 1 0 0 2 0 1 2 2 1 2 2 0 0 1 0 1 0 2 2 2 0 0 1 1 0 0 0 1 1 0 1 1 1 2 0 1 1 0 1 1 0 2 1 0 0 2 0 0 0 2 0 0 0 2 0 1 0 1 0 1 0 0 0 0 0 0 0 1 1 1 0 0 1 0 2 0 0 0 1 1 0 0 0 0 1 0 2 0 0 0 0 2 2 2 0 1 1 1 0 0 0 0 0 0 1 1 0 2 2 0 1 1 2 1 1 2 0 1 0 1 2 2 2 0 1 1 1 1 0 0 0 0 0 0 0 2 2 2 0 0 0 0 1 0 1 1 0 0 1 0 0 2 0 0 0 0 1 1 0 0 2 0 0 0 0 0 0 0 2 0 0 0 2 0 2 0 0 0 0 1 0 1 1 1 0 0 0 0 0 0 0 0 0 0 2 1 1 1 1 1 0 0 0 0 0 0 0 1 0 0 0 0 1 1 0 1 2 0 0 1
127 0 0 2 0 1 1 1 0 1 0 0 0 0 0 0 0 0 1 1 1 2 1 0 0 1 0 0 1 2 1 0 0 1 0 0 1 1 0 0 0 0 0 0 0 2 1 0 2 0 0 0 0 0 0 1 0 0 0 1 1 1 0 1 1 1 0 1 1 0 0 1 0 0 0 2 2 1 1 0 1 2 2 0 1 0 0 1 1 2 1 1 1 1 0 0 0 2 1 2 0 1 0 1 2 0 2 0 1 1 0 1 1 0 2 2 2 0 1 2 2 0 2 0 0 2 0 1 1 1 0 1 0 0 1 0 1 0 0 0 1 0 1 0 0 0 0 0 1 1 1 0 0 0 0 1 2 1 0 0 1 2 0 0 2 1 1 1 1 1 1 0 1 2 2 0 0 2 0 0 0 1 0 0 0 0 0 1 0 0 0 1 0 0 1 0 1 1 0 1 0 0 0 1 1 1 1 1 1 0 1 1 0 0 2 2 0 0 2 0 2 2 1 1 0 0 0 1 0 0 0 0 0 0 2 0 0 2 0 1 0 0 1 0 0 0 0 0 2 0 0 1 0 0 0 2 2 0 1 1 1 1 0 0 0 0 0 0 2 1 1 1 1 0 0 0 0 2 1 0 1 1 1 1 0 0 1 2 0 1 1 0 1 2 2 0 0 2 0 2 2 0 2 0 1 0 1 2 1 2 0 2 0 0 2 0 2 0 1 0 1 1 0 1 1 0 2 0 1 1 0 0 0 1 0 0 0 2 1 1 0 1 2 0 0 0 1 1 1 0 1 1 0 1 1 1 0 0 0 1 1 1 2 2 2 2 0 0 1 0 1 1 0 2 0 0 0 2 0 0 1 1 0 0 0 0 0 1 1 0 0 0 0 1 2 1 1 1 1 0 0 0 1 0 0 1 2 0 0 2 0 0 0 0 0 1 0 0 0 1 0 1 1 2 0 1 1 1 1 0 0 1 1 1 1 0 0 0 1 0 1 0 0 1 1 1 2 1 2 2 0 0 0 1 0 0 0 1 0 1 1 0 0 0 1 1 1 1 1 0 0 0 2 2 2 0 2 0 1 1 2 0 2 2 2 0 0 0 2 0 0 2 2 1 0 0 0 1 1 1 1 1 1 1 1 1 2 0 1 0 1 1 0 0 0 0 0 1 0 1 1 1 2 0 1 1 0 1 1 1 0 0 1 1 0 1 0 1 1 1 2 2 1 1 1 1 1 2 0 0 0 0 1 2 0 1 0 1 1 0 1 0 1 0 1 1 0 0 0 1 1 2 2 0 2 0 2 1 0 2 1 0 1 1 0 1 0 0 0 0 0 2 1 0 1 0 0 1 1 1 0 1 0 1 0 1 1 0 0 0 2 0 0 1 1 1 1 1 1 0 0 0 1 1 1 1 1 1 0 0 1 0 0 2 2 1 1 1 2 0 0 0 0 2 2 0 1 0 2 2 0 1 0 1 0 2 1 0 1 1 0 1 1 1 1 1 2 1 1 0 0 1 0 0 0 2 1 1 1 0 1 0 0 1 1 1 1 0 0 2 0 0 0 1 2 0 2 2 0 1 0 0 0 1 1 2 0 1 1 0 1 1 0 0 0 1 0 0 1 1 0 0 1 1 0 1 1 0 2 0 1 1 0 2 0 0 1 0 1 1 0 1 0 0 2 0 1 1 0 0 0 0 0 0 0 0 1 0 2 0 0 0 2 1 0 0 0 0 0 2 0 0 1 2 2 0 1 0 0 0 2 2 0 0 0 1 0 2 0 2 0 0 2 0 0 2 0 0 0 0 0 1 0 0 1 1 0 1 0 1 1 0 0 2 1 1 0 2 0 0 1 0 2 2 0 0 0 2 0 0 0 2 1 1 0 1 0 1 1 0 1 1 1 1 1 1 1 0 0 0 2 1 1 0 0 0 0 0 0 0 1 2 0 0 0 0 1 0 1 0 0 0 0 2 2 1 0 1 2 2 2 0 0 0 0 0 0 1 1 0 0 0 2 2 2 1 1 2 0 0 0 1 2 2 2 0 1 1 0 1 0 0 0 0 0 0 0 1 2 0 0 2 0 0 0 1 1 1 0 0 1 0 1 2 1 0 0 2 2 0 0 0 0 1 0 2 0 0 1 0 2 0 1 0 1 0 2 0 0 1 1 0 1 0 2 0 0 0 0 0 0 1 0 0 0 0 2 2 0 0 0 2 0 0 0 0 0 0 0 1 0 0 0 0 0 0 1 0 0 0 0 0
128 0 1 1 1 0 1 1 0 0 0 1 0 1 0 0 0 0 1 1 1 1 1 1 1 1 1 2 1 2 1 1 0 1 2 0 2 1 0 1 1 1 0 0 0 0 2 0 0 2 2 0 1 0 1 1 1 0 0 0 1 2 0 2 1 1 2 1 2 1 0 1 1 0 1 2 2 2 2 0 2 2 1 1 1 0 0 0 1 1 0 0 1 1 0 1 0 1 0 2 1 0 0 2 2 0 2 1 1 0 0 1 0 2 2 2 1 0 1 1 1 0 2 0 0 1 0 2 1 2 1 0 1 0 0 0 1 0 0 0 0 0 0 0 0 0 0 0 0 0 0 0 0 0 0 0 0 0 0 1 2 2 1 1 2 2 2 0 1 1 1 0 0 1 2 0 0 1 0 0 0 0 0 0 0 0 1 1 1 0 0 0 0 2 2 0 1 1 0 0 0 0 0 1 1 1 1 0 2 0 0 0 1 0 1 2 1 2 0 1 1 1 2 0 0 0 1 1 1 0 1 0 0 0 1 0 0 2 0 1 0 0 2 1 1 1 0 0 1 1 1 1 0 0 0 1 1 0 0 1 0 0 0 0 0 0 0 0 2 1 0 0 0 1 1 0 1 2 1 1 0 0 1 1 0 0 2 2 0 2 0 0 1 2 2 0 2 1 0 0 0 0 1 1 0 0 0 1 0 0 1 0 0 2 1 0 2 0 0 2 0 0 1 1 0 0 1 2 1 1 0 1 0 1 0 0 0 2 0 0 0 0 2 1 0 0 2 1 1 1 1 0 0 2 1 0 1 2 1 0 1 2 1 1 1 0 0 2 1 0 1 1 0 2 0 0 0 0 0 0 0 1 0 1 0 1 1 0 0 0 0 0 1 0 2 0 0 0 0 1 0 0 0 2 1 0 0 0 0 1 1 0 0 0 0 2 2 0 0 0 0 2 0 0 1 2 1 0 2 0 0 1 0 0 1 1 0 1 0 0 2 0 0 0 0 1 2 0 1 1 0 0 1 1 1 1 0 1 0 0 1 0 1 1 1 2 2 2 2 1 1 1 1 1 1 1 1 0 2 1 1 1 1 1 0 1 0 1 2 0 0 2 0 1 1 0 2 1 1 2 0 2 2 0 2 0 2 1 0 0 0 2 0 2 2 0 0 2 0 0 0 2 2 0 0 1 1 0 0 1 0 0 0 0 0 1 1 0 1 1 0 0 1 0 0 2 0 1 1 0 1 1 1 2 1 1 0 0 0 1 1 0 1 0 0 0 2 1 1 0 1 2 0 0 0 0 0 2 0 0 2 0 0 0 0 0 1 0 1 1 1 1 1 0 0 1 1 0 0 1 0 1 0 2 0 0 0 0 0 1 1 0 0 0 0 0 0 1 1 0 0 0 0 0 0 1 1 1 0 0 0 0 0 2 2 0 1 0 1 1 1 1 0 1 2 0 2 0 0 0 0 1 0 1 0 2 1 0 0 1 1 0 0 1 0 1 0 2 0 1 0 0 0 0 0 2 0 1 2 0 1 0 0 2 2 2 1 0 0 2 0 0 0 0 0 0 1 2 0 2 0 2 0 1 1 2 0 1 2 0 0 0 0 0 0 0 0 2 2 2 0 0 1 0 0 1 0 1 1 1 0 0 1 1 2 2 1 1 0 1 1 1 0 0 0 2 0 1 0 1 0 1 0 0 1 0 0 0 2 0 0 0 1 1 0 0 2 2 0 2 0 0 0 0 0 0 1 0 2 2 2 2 1 0 0 2 0 2 2 2 0 2 2 1 1 0 1 1 0 1 1 2 0 0 1 0 1 1 0 1 1 0 1 0 0 2 1 1 2 0 2 2 0 2 0 0 0 2 2 0 1 2 1 1 0 0 0 1 0 0 0 0 1 0 1 0 0 0 0 0 2 2 0 0 0 0 0 0 1 0 1 2 0 0 0 1 0 0 0 0 0 0 1 1 2 2 1 0 1 1 2 0 0 0 0 0 1 2 0 2 2 0 0 1 2 0 2 2 0 0 0 1 2 2 2 0 1 0 1 1 0 0 1 0 2 2 0 1 2 2 0 0 0 0 0 0 1 0 1 1 2 1 0 1 1 0 0 0 1 1 0 0 1 1 1 2 0 1 1 1 2 0 2 0 0 0 0 1 1 1 1 1 1 0 1 1 0 0 1 1 0 0 0 0 0 1 1 0 2 0 0 0 0 1 0 0 1 0 0 0 0 0 0 1 0 0 0 0 0 0 1 1
129 0 2 1 0 0 0 1 2 2 0 0 1 1 0 0 1 0 2 2 0 1 1 0 1 1 1 1 2 2 1 2 0 1 1 0 1 2 0 0 0 0 1 1 0 1 1 0 1 1 1 0 0 1 1 0 1 1 2 0 1 1 0 0 0 0 2 2 0 0 0 0 2 0 2 1 1 2 2 0 2 2 2 0 0 0 0 0 2 2 0 1 1 1 0 2 0 1 0 1 1 0 0 1 2 1 2 1 1 1 1 2 0 1 1 1 0 0 0 2 2 0 2 0 0 2 0 0 0 0 2 0 0 0 0 0 0 0 0 0 0 0 0 0 0 0 0 0 0 0 0 0 0 0 0 0 0 0 0 0 1 0 0 1 1 1 1 1 0 0 2 2 0 1 1 1 1 0 1 2 1 2 1 1 0 1 2 1 0 0 0 1 0 1 1 0 2 1 0 0 0 0 0 1 1 2 2 1 1 1 0 0 2 0 2 2 1 0 0 1 1 1 1 0 0 0 0 2 1 0 0 0 0 0 1 0 0 2 0 2 0 0 2 2 2 2 0 0 2 0 0 1 0 0 1 1 0 0 0 0 0 0 1 0 0 0 1 0 0 0 0 2 0 1 1 1 0 1 2 1 0 0 0 0 1 1 1 1 0 1 1 0 1 1 2 0 1 1 0 1 1 1 2 0 0 0 0 2 0 1 0 1 0 1 2 0 2 0 0 0 1 1 1 2 1 0 1 1 0 0 0 2 1 1 0 0 0 1 0 1 1 1 1 1 1 0 1 0 1 0 0 0 0 2 1 0 1 2 1 0 1 1 2 1 2 0 0 1 2 1 0 0 1 2 2 0 0 2 1 0 0 1 1 2 1 1 1 0 0 1 0 0 1 0 2 0 0 2 0 0 0 0 0 1 0 2 2 2 0 2 0 0 0 1 1 1 0 0 0 1 0 1 0 0 1 2 2 1 0 1 1 0 0 1 1 0 0 1 2 1 0 0 0 1 0 0 0 0 2 1 0 1 0 0 0 0 0 1 1 2 1 0 0 2 2 2 2 2 2 0 0 0 1 1 1 0 1 0 1 0 1 0 0 0 0 0 0 0 2 0 0 2 0 1 1 0 2 1 1 2 0 1 2 0 2 0 2 1 0 2 0 1 0 0 0 0 0 2 0 2 0 0 2 0 1 0 0 0 2 2 0 0 2 1 2 0 1 0 2 2 0 1 1 1 0 1 1 2 1 0 0 0 0 2 1 0 0 1 1 0 0 1 1 0 0 0 1 2 2 0 0 0 0 0 0 0 0 1 0 2 1 0 1 1 0 0 0 0 1 1 1 0 2 0 1 2 0 0 0 0 0 2 1 2 0 1 1 0 0 1 1 0 0 1 0 0 1 1 0 1 1 1 0 0 0 0 2 1 0 0 0 0 1 1 1 0 0 1 2 0 0 1 0 0 1 0 1 0 1 1 0 1 0 1 0 1 1 1 1 0 0 0 0 0 1 2 1 2 0 1 1 1 0 0 0 1 2 1 2 0 1 1 0 2 2 2 0 1 1 2 0 0 1 2 1 0 2 2 0 1 0 0 0 0 2 0 1 1 1 0 1 0 0 0 0 0 0 1 1 1 0 0 0 0 0 1 0 0 1 0 1 1 0 2 0 0 0 1 1 2 1 1 1 1 1 0 0 1 0 0 0 0 1 0 1 1 1 1 1 0 0 0 1 0 0 1 0 0 0 2 0 1 0 0 0 0 0 1 0 1 1 1 1 1 2 2 0 2 1 2 0 0 2 0 2 0 0 1 1 1 0 0 0 0 1 0 0 0 0 2 2 1 0 1 0 0 0 1 1 0 2 1 0 2 0 0 0 1 1 0 1 2 0 1 1 1 0 2 2 0 2 2 0 0 0 0 0 1 0 0 2 2 0 0 0 0 0 0 1 0 2 2 0 0 0 1 1 0 2 0 0 0 1 1 1 1 0 0 2 2 2 0 1 1 1 1 1 2 0 2 2 0 1 0 1 0 1 2 0 0 0 1 1 1 2 1 0 1 0 1 1 0 0 0 0 0 0 1 2 1 0 1 0 0 0 0 2 0 0 0 2 0 1 1 2 0 2 1 2 1 0 0 1 1 0 0 1 0 1 0 2 0 1 0 1 0 1 1 1 0 0 0 0 0 1 1 1 1 1 0 1 0 0 0 0 2 0 1 0 0 0 2 0 0 1 0 0 0 0 1 1 0 0 0 0 1 0 2 1 0 2 1
130 0 1 1 0 0 1 0 0 2 0 0 1 2 1 1 0 0 2 2 0 0 0 1 0 0 1 2 2 2 1 2 1 1 1 0 1 1 0 0 1 1 0 0 0 0 1 0 0 0 0 0 1 0 0 1 0 1 1 2 0 1 0 1 1 1 2 1 1 1 1 1 2 0 0 2 1 0 0 0 0 1 2 0 1 0 0 1 1 2 0 0 1 1 0 1 0 1 0 1 1 1 1 0 1 0 1 2 0 0 2 2 0 1 1 1 0 0 1 1 1 0 1 2 0 0 0 1 0 2 1 1 0 0 1 0 0 0 2 0 2 0 0 0 0 0 1 0 0 0 0 0 1 0 0 0 1 1 0 1 1 1 0 1 1 2 0 2 1 1 1 1 1 1 1 0 0 0 0 2 2 2 0 0 0 0 0 1 0 0 0 0 0 0 0 0 1 2 0 1 0 1 1 2 2 0 0 0 1 0 1 0 2 1 1 2 0 1 1 1 1 1 2 0 0 1 0 1 1 0 0 1 0 0 1 0 1 2 0 1 0 0 2 2 2 2 0 0 2 0 0 1 0 0 0 2 1 1 1 1 0 1 0 0 0 0 0 0 1 0 1 2 0 1 0 0 0 1 2 0 0 0 0 0 0 1 2 1 1 1 1 0 2 2 2 0 2 1 0 1 1 0 2 0 2 0 1 1 0 1 0 1 0 2 1 0 2 1 1 0 1 1 0 2 0 0 0 1 0 1 0 2 1 2 0 1 1 2 1 1 0 2 2 0 0 0 1 0 2 1 0 0 0 2 2 0 1 1 1 1 2 2 2 1 2 0 0 0 1 0 1 1 1 1 1 1 0 1 0 0 0 1 0 0 1 1 1 1 1 1 0 0 0 0 2 0 0 1 0 0 0 0 1 0 0 1 1 0 0 2 0 0 1 0 1 2 1 1 0 1 0 1 1 0 1 2 2 0 0 0 0 0 1 1 1 0 0 0 1 0 1 0 0 1 0 2 2 0 0 1 0 0 2 2 1 1 0 2 2 2 1 0 0 1 1 1 1 2 2 0 0 0 1 1 0 0 0 0 0 0 0 0 0 0 0 0 0 0 2 0 0 2 1 0 2 0 1 0 0 2 0 2 1 1 1 1 2 1 0 0 0 2 0 0 0 0 0 2 0 0 0 1 2 1 1 0 0 0 0 1 0 1 2 0 2 0 1 0 2 2 1 0 1 0 0 2 0 0 2 0 1 1 0 1 2 1 1 2 0 0 0 0 0 2 0 0 2 0 0 0 1 1 1 0 0 0 1 2 0 1 2 0 1 1 0 0 0 0 0 0 1 0 0 0 0 0 1 0 0 1 0 1 0 2 0 0 0 0 0 1 1 0 0 0 0 1 0 0 0 0 0 0 1 1 1 0 1 2 0 0 0 0 1 1 1 0 1 0 2 0 1 0 0 1 2 0 1 1 1 1 0 2 1 2 2 2 1 1 2 0 0 0 1 1 1 1 1 0 2 0 0 1 0 1 1 2 1 0 2 0 0 0 0 2 2 2 2 1 0 1 0 0 0 2 0 0 0 2 0 2 1 1 0 2 2 2 0 2 2 1 1 1 0 1 1 0 0 0 1 2 0 0 0 0 1 0 0 0 1 0 1 1 0 2 0 0 0 0 0 0 0 0 0 0 0 0 0 0 0 0 0 0 0 0 1 0 2 0 0 0 0 0 2 1 0 0 1 1 0 1 1 0 0 0 0 1 1 0 0 0 1 1 1 2 2 1 1 1 2 2 1 2 2 0 0 0 0 0 0 1 1 2 1 0 1 1 1 1 0 1 1 1 1 1 1 2 0 1 0 0 1 0 1 2 0 0 0 2 0 0 0 2 1 1 0 1 0 0 0 0 0 0 0 0 0 0 0 0 0 0 2 2 0 1 1 1 1 0 0 0 1 2 0 0 0 1 1 0 2 0 0 0 1 1 2 2 0 1 1 1 2 0 0 0 0 0 1 2 0 2 2 0 0 1 2 0 2 1 0 0 0 1 0 0 1 2 0 1 1 0 1 0 1 0 2 2 0 1 2 0 0 2 0 0 1 0 1 1 1 1 1 0 0 2 0 0 0 0 0 0 0 0 1 1 1 1 0 0 0 0 2 0 2 0 1 0 1 0 2 2 0 0 1 0 1 0 1 1 1 0 1 0 0 0 0 1 1 0 2 0 0 0 0 2 0 0 1 0 0 1 0 0 0 0 0 0 0 0 1 0 0 0
131 0 1 1 0 0 1 1 1 2 0 0 0 1 0 0 0 0 0 1 1 1 2 0 1 1 1 1 2 1 1 2 0 1 1 0 2 1 0 1 1 1 0 0 0 0 0 0 2 0 0 0 0 0 1 1 1 1 1 1 0 0 0 2 0 0 0 0 1 0 0 1 2 1 2 2 2 0 0 1 0 1 1 1 2 0 0 0 2 2 0 1 2 0 0 0 0 0 0 0 0 0 0 2 2 0 2 2 0 0 2 2 0 1 1 1 0 0 1 1 1 0 2 2 0 0 0 1 0 1 1 1 1 0 0 0 0 0 0 0 0 0 0 0 0 0 0 0 1 1 1 0 0 1 1 0 1 2 0 0 1 0 1 0 2 1 1 1 0 1 1 1 0 2 1 1 0 0 0 1 1 1 2 2 0 2 2 1 1 0 0 0 0 0 1 0 1 1 0 0 0 1 0 0 0 2 2 1 1 0 0 0 0 0 1 2 0 0 1 1 1 1 2 0 0 0 0 1 0 1 1 0 0 1 1 1 0 2 0 1 0 0 2 2 2 2 0 0 1 1 1 1 0 0 1 1 0 2 1 1 0 1 0 0 0 0 1 0 1 0 1 1 1 1 0 1 0 2 2 0 2 0 1 1 0 0 2 2 1 2 0 1 0 2 2 0 2 1 0 0 1 1 2 0 0 0 0 2 2 2 0 1 0 2 0 1 1 0 0 0 1 1 1 2 0 0 0 1 1 1 0 2 0 0 0 1 1 2 0 0 0 0 2 0 0 0 1 1 1 0 1 1 0 1 1 1 1 2 0 1 1 1 2 2 0 0 0 1 1 0 1 1 0 2 0 0 0 1 1 0 0 1 0 1 0 1 1 0 0 1 0 1 0 0 2 0 1 1 1 1 0 1 0 2 0 0 0 2 1 2 0 0 0 1 1 2 1 0 1 1 0 0 1 1 1 2 1 0 2 0 0 1 0 0 1 1 0 1 1 0 1 0 0 0 1 1 1 0 1 0 0 1 0 2 2 0 2 1 0 1 1 0 0 0 0 1 0 2 2 1 1 1 0 0 1 0 1 0 1 0 2 0 0 0 0 1 0 0 2 0 0 2 1 1 0 0 2 1 1 1 1 1 1 1 1 1 2 0 1 0 0 2 0 1 2 0 0 2 0 1 1 1 2 1 1 0 0 1 0 1 1 0 2 1 2 0 0 0 2 2 1 2 0 0 1 2 1 1 1 0 1 1 0 0 2 2 2 0 0 0 1 0 0 0 0 0 2 0 0 0 0 0 1 0 1 0 1 2 0 2 2 0 2 1 1 0 1 0 0 0 0 0 2 0 0 0 0 2 2 1 0 0 0 1 1 0 0 0 1 2 0 0 0 0 0 0 0 0 0 0 0 0 0 1 1 1 1 2 0 0 1 0 0 2 0 1 0 0 2 0 0 0 0 0 1 0 1 1 0 0 0 2 0 0 0 2 0 0 1 0 0 0 1 0 1 1 0 0 1 1 1 2 0 0 0 1 1 1 2 0 2 0 0 1 1 1 1 0 0 2 0 1 0 1 1 0 1 2 0 1 1 0 0 0 0 2 0 2 2 1 1 1 0 1 1 0 0 1 1 1 0 0 0 0 0 0 0 0 1 0 0 0 0 1 2 1 1 1 1 2 0 2 0 0 1 0 0 0 0 1 1 1 1 0 1 1 2 0 2 0 0 0 2 1 0 0 0 0 0 2 0 0 0 1 1 1 1 1 1 2 2 1 1 0 1 2 0 2 0 2 0 1 2 1 1 1 0 1 0 2 2 2 0 0 1 0 1 0 0 2 2 0 0 1 0 1 1 1 1 0 2 1 0 2 0 0 0 1 0 0 0 2 0 0 0 1 1 0 0 0 0 0 1 0 1 0 0 0 0 0 2 1 0 0 1 0 1 0 1 0 1 2 0 0 0 0 2 0 1 0 2 2 0 2 1 0 0 2 2 0 1 1 2 2 1 1 0 2 0 2 2 0 0 2 2 0 2 2 0 0 0 2 2 2 2 0 2 2 0 0 2 0 2 0 2 1 0 1 2 2 0 0 0 2 0 0 2 0 0 0 1 0 0 1 1 0 1 1 1 0 0 0 2 0 0 2 0 2 1 0 2 0 1 0 1 0 1 0 0 0 0 0 1 0 1 1 1 1 1 0 1 0 0 0 0 1 0 1 1 0 0 1 0 0 0 0 1 1 0 0 1 0 0 0 1 0 0 0 1 0 1 2
132 0 2 0 0 0 0 1 1 2 0 0 0 1 0 0 0 0 0 1 1 1 1 1 1 1 2 2 2 2 2 0 2 2 2 1 2 2 0 1 1 1 0 1 0 1 0 0 1 0 0 0 0 1 1 1 0 0 2 1 0 1 0 0 0 1 1 1 1 0 0 0 2 0 2 2 2 0 0 0 0 1 2 1 0 0 0 0 1 2 0 0 2 1 0 1 0 1 0 1 1 0 0 1 2 0 2 0 2 2 0 2 1 2 2 2 1 0 0 2 2 0 2 1 0 1 0 1 1 1 0 0 0 0 0 0 0 1 1 1 0 1 0 0 0 0 0 0 1 1 1 0 0 1 0 0 0 1 0 0 1 1 0 1 1 2 0 1 1 1 1 0 1 2 1 0 0 2 0 0 0 0 0 0 0 0 0 1 0 0 1 1 0 2 2 0 2 2 0 0 0 0 1 2 2 0 0 0 2 0 0 0 1 0 1 2 1 1 1 1 0 0 2 0 0 1 0 1 0 1 0 0 0 0 2 0 0 2 0 2 0 0 2 1 2 2 1 0 1 0 0 1 0 0 0 2 2 0 0 0 0 0 0 0 0 0 2 0 1 0 0 1 0 2 1 0 0 2 1 1 0 0 1 1 0 0 2 1 1 1 1 1 1 2 2 0 2 0 0 2 2 0 1 1 0 0 0 2 0 1 1 2 0 1 1 0 1 0 0 0 0 0 0 1 2 0 1 0 1 0 0 2 0 2 0 0 1 1 0 0 0 0 2 0 0 0 1 1 2 0 0 0 1 2 1 0 1 1 0 2 2 2 2 1 1 0 0 1 2 0 0 0 0 2 0 0 0 2 2 0 0 2 0 1 0 0 0 0 0 1 0 1 2 0 1 1 2 0 0 0 0 0 1 1 1 1 0 1 0 2 0 0 1 0 1 2 1 1 0 0 0 2 0 0 1 2 1 0 1 0 0 1 2 2 2 0 0 2 1 0 2 0 2 2 0 2 2 0 1 0 0 0 1 1 1 1 0 1 0 0 2 0 1 0 0 1 2 1 1 0 0 1 0 0 0 0 0 0 1 0 1 0 0 0 0 0 0 0 1 0 1 1 0 1 0 0 1 1 1 1 1 2 1 1 1 1 1 1 0 0 1 1 0 1 1 0 1 1 0 1 1 1 1 1 1 0 0 2 0 1 1 0 1 1 1 0 1 1 1 1 1 1 2 2 1 1 2 0 2 0 1 1 0 2 0 0 0 0 1 0 0 1 0 1 0 0 2 1 1 0 0 0 1 0 1 0 1 1 0 1 1 0 1 1 0 1 0 0 0 0 0 0 1 0 1 1 1 0 0 0 0 2 2 0 0 1 2 1 1 1 1 0 0 0 0 0 0 1 0 0 0 0 0 1 1 0 2 1 0 0 0 1 0 2 1 0 1 0 2 0 0 1 0 2 1 0 1 1 2 2 0 0 0 0 0 1 2 0 1 0 0 0 1 1 1 1 2 1 0 0 0 1 0 0 1 0 2 1 1 0 1 0 0 2 2 2 1 1 1 2 0 0 1 1 0 0 1 1 0 0 0 0 0 0 0 2 1 1 1 0 1 1 0 1 0 0 0 1 1 1 0 0 1 0 1 0 0 0 1 0 1 1 0 2 0 0 1 0 1 1 1 1 0 0 0 1 0 0 0 1 1 1 0 0 0 0 2 0 1 0 0 1 1 1 0 1 2 0 0 1 0 0 1 1 1 1 1 2 0 2 2 1 0 1 1 2 0 2 1 2 0 1 2 0 0 0 1 0 1 1 0 0 0 0 2 0 2 1 1 1 1 0 1 0 0 2 0 2 2 0 2 2 0 2 0 0 0 1 0 1 0 1 1 1 0 1 1 1 1 0 1 1 0 0 0 0 0 0 1 0 0 0 0 0 0 0 0 0 0 0 1 2 0 0 0 0 1 0 1 0 0 0 1 1 1 1 0 2 2 2 2 0 0 0 0 0 1 1 0 2 1 0 0 1 2 0 2 2 0 0 0 2 0 0 1 1 0 1 0 2 0 0 0 0 0 0 0 1 2 1 1 0 0 0 0 0 1 1 1 1 1 0 1 1 1 0 1 1 2 0 0 0 2 1 1 2 0 0 0 0 2 0 2 0 1 0 1 1 1 0 0 0 0 0 2 0 1 0 1 1 0 0 0 0 0 2 0 0 2 0 0 0 0 2 0 1 2 1 0 0 1 1 0 0 0 1 0 0 0 0 1 1
133 0 1 1 0 1 2 1 0 1 0 0 0 1 0 0 0 0 1 1 1 2 1 1 1 1 1 1 2 1 1 2 0 0 2 0 2 2 0 1 0 0 1 1 0 1 0 0 2 0 0 0 1 1 0 0 2 1 1 0 1 1 0 1 1 1 2 0 1 0 0 2 2 0 2 2 2 2 2 2 0 2 1 1 1 0 0 1 2 2 1 2 2 2 0 2 0 2 0 2 2 0 0 1 2 0 2 0 2 0 0 2 0 1 1 1 0 0 0 2 2 0 1 1 1 0 0 2 1 2 1 0 0 0 0 0 0 0 0 0 0 0 0 0 0 0 1 0 1 1 1 0 0 0 1 0 1 0 0 0 1 0 2 0 1 2 2 0 1 2 0 0 0 2 2 0 0 0 0 2 2 2 1 1 0 1 1 0 0 0 0 0 0 2 2 0 0 2 0 1 0 0 0 2 2 1 0 0 1 0 0 0 0 0 1 2 0 0 1 2 0 0 1 1 0 0 1 1 0 1 0 0 0 1 2 1 0 2 0 1 0 0 2 2 1 1 0 0 2 0 0 1 1 0 1 2 0 0 0 0 0 0 0 0 1 1 0 0 0 0 0 1 0 0 0 0 0 2 1 1 1 0 0 0 0 1 0 2 0 2 0 0 1 2 2 0 1 0 1 0 1 1 1 1 0 0 0 2 1 1 0 0 0 0 2 0 2 0 0 2 0 1 1 1 0 0 1 1 0 0 0 1 0 0 0 0 0 1 0 1 1 1 2 0 1 0 1 1 2 1 1 1 1 1 0 1 0 0 1 1 1 1 1 1 1 1 0 1 2 0 0 0 0 2 0 0 0 1 1 1 0 0 0 0 1 0 0 0 0 1 0 0 0 0 1 0 1 1 0 0 0 0 1 1 0 2 2 2 1 1 0 0 0 0 0 0 0 0 0 0 0 0 0 0 0 2 1 0 1 0 0 0 0 0 1 1 0 1 0 0 2 0 0 0 2 2 2 0 1 2 0 0 0 1 1 0 0 1 0 1 1 0 0 1 1 1 1 2 2 2 2 2 0 0 2 0 1 0 2 1 2 0 2 2 1 1 0 0 1 0 1 1 0 1 0 0 2 1 1 2 0 2 1 1 1 1 2 0 0 0 0 2 0 1 1 1 0 2 0 0 0 2 2 1 1 0 0 1 0 1 1 1 1 0 1 0 1 1 1 1 1 1 1 1 1 2 2 1 1 0 1 1 0 1 1 2 1 2 0 0 1 0 0 0 0 0 1 0 0 1 1 1 1 0 1 0 1 1 0 2 1 0 1 1 0 0 1 0 0 0 0 0 0 0 0 1 1 1 1 0 0 2 0 1 0 1 0 0 1 2 0 0 0 0 0 0 0 0 0 0 0 0 0 1 1 0 1 1 0 0 0 0 1 2 1 0 2 1 2 0 0 1 0 2 1 0 1 0 1 1 0 1 0 1 0 2 0 0 2 0 0 0 1 1 0 1 1 0 1 0 0 1 1 0 0 1 1 1 2 0 1 0 0 1 1 0 1 0 0 2 0 0 2 2 0 0 1 2 0 2 1 0 0 1 1 2 2 2 2 0 1 0 0 0 0 0 0 2 1 1 0 1 1 0 0 0 0 0 0 0 0 0 0 2 1 1 1 1 1 2 0 1 0 0 0 0 0 0 0 0 0 0 1 0 0 0 1 0 2 0 0 1 1 0 0 1 0 1 0 2 0 1 2 1 1 0 1 0 2 2 2 2 1 0 0 2 0 2 0 2 0 1 2 0 2 0 2 1 0 1 1 1 0 0 1 0 1 0 1 2 1 0 0 0 0 0 2 2 0 0 1 0 1 1 0 0 0 1 0 0 0 2 1 0 0 0 1 0 0 0 0 0 1 1 1 1 1 0 0 0 2 2 0 0 0 0 0 0 1 1 1 2 0 0 0 0 0 0 1 0 0 0 2 0 2 1 0 0 0 0 1 0 1 1 1 1 0 2 1 0 0 0 0 2 2 0 2 1 0 0 0 2 2 2 2 0 0 1 1 1 0 0 1 0 2 0 0 0 2 1 0 1 0 0 0 0 1 2 0 1 1 0 0 1 1 0 0 0 2 2 0 0 2 0 0 1 0 1 0 2 2 0 1 0 1 0 1 0 1 1 0 0 0 0 2 1 1 0 0 0 0 1 0 0 0 2 0 0 2 0 1 1 0 2 0 0 2 0 0 0 0 0 0 0 1 0 0 0 1 0 1 1
134 0 2 1 1 0 1 1 0 1 0 1 1 2 1 1 0 0 1 0 1 1 0 1 0 0 1 2 2 2 1 1 1 1 1 1 1 2 0 2 0 0 0 1 0 1 0 0 0 1 1 0 1 0 1 1 0 0 1 1 1 1 0 2 1 1 2 1 2 0 0 0 0 0 0 2 1 1 1 1 0 2 2 0 1 0 0 1 2 2 1 1 0 2 1 2 1 0 0 1 0 0 0 1 2 1 2 1 1 1 0 0 0 1 1 1 0 0 0 2 2 0 2 1 0 1 0 2 1 2 1 1 0 0 0 0 0 0 0 0 0 0 0 0 0 1 0 0 0 0 0 0 0 1 0 0 1 1 0 0 2 0 1 1 2 2 2 1 1 1 1 1 1 2 1 0 0 0 0 2 2 2 1 1 0 1 1 1 1 1 2 1 0 1 1 0 0 2 0 1 0 0 1 1 0 0 1 1 0 0 0 0 1 0 2 2 0 1 1 1 1 1 2 0 0 0 2 2 1 0 0 0 0 1 1 0 1 2 0 0 1 1 1 2 2 2 0 0 1 1 1 0 0 0 1 1 0 1 2 2 0 2 0 0 1 1 0 0 0 0 0 2 1 0 1 1 0 2 1 1 0 1 0 0 0 1 0 1 1 2 0 1 0 0 2 0 2 0 0 0 1 0 1 1 0 1 1 2 0 0 1 1 0 1 1 1 2 2 1 0 1 1 1 1 2 0 2 1 1 1 0 0 0 2 0 1 1 2 1 1 0 0 2 0 0 0 0 0 2 1 1 1 1 2 1 0 1 0 0 0 0 1 2 1 1 0 0 1 2 1 0 0 0 2 0 0 0 1 0 0 0 0 0 1 0 0 0 0 0 1 0 0 1 0 2 1 1 2 0 1 0 1 1 0 0 0 1 0 0 1 1 0 0 0 0 1 1 0 0 1 0 1 1 1 2 2 1 0 0 1 1 0 0 1 0 0 2 0 1 0 1 0 0 1 0 1 1 1 2 1 0 0 0 0 0 0 0 2 1 2 1 0 0 1 1 1 1 2 2 0 0 0 0 0 1 0 1 0 2 1 2 0 1 1 0 1 0 1 2 0 0 2 1 2 2 0 2 1 1 2 0 2 2 0 2 0 2 0 1 0 1 1 0 2 2 0 0 1 0 2 1 0 1 0 0 1 1 1 1 1 1 0 2 1 1 0 2 0 2 2 0 1 1 2 1 2 1 0 2 0 1 1 1 1 1 1 1 1 0 0 0 0 0 1 0 0 1 2 2 0 1 1 1 0 0 0 1 1 0 2 1 0 0 0 0 0 0 2 0 0 1 0 1 0 0 0 0 1 1 1 0 1 0 1 0 2 2 0 0 1 0 0 0 0 0 0 0 0 0 0 0 0 0 0 0 1 1 2 0 0 0 1 0 1 1 0 1 0 1 1 0 0 0 0 1 0 1 0 2 1 0 1 0 1 0 1 1 1 2 0 0 0 0 1 1 1 1 1 0 2 2 0 0 0 0 1 1 2 1 1 2 0 0 1 1 1 1 1 1 2 0 1 2 2 0 1 2 1 0 0 0 0 0 0 1 2 1 2 2 0 0 0 0 1 1 0 0 2 1 1 0 0 0 0 0 1 1 1 0 1 0 0 1 2 2 1 1 0 0 0 0 0 1 1 1 0 0 1 0 0 0 0 0 0 1 1 0 0 0 0 0 0 2 2 0 0 0 1 0 2 0 0 0 2 1 0 1 0 2 2 2 2 1 0 1 1 1 2 2 2 0 2 2 2 2 0 0 1 0 1 1 1 0 0 1 1 1 0 2 2 2 0 0 2 1 2 0 2 1 0 1 1 1 2 0 0 0 1 1 0 0 1 1 0 0 0 0 1 0 0 0 0 1 1 1 1 1 0 0 0 2 2 0 0 0 0 0 0 1 1 1 2 0 0 1 0 0 0 2 0 0 0 1 1 2 2 0 0 1 1 2 0 0 0 0 0 0 2 2 1 0 0 0 2 2 1 2 2 0 0 0 2 1 1 2 1 1 1 2 0 1 0 1 1 2 1 0 1 1 1 0 1 1 2 1 0 1 1 1 1 1 0 0 2 0 0 0 2 2 0 0 0 2 2 1 0 1 1 0 1 2 0 1 0 2 0 2 0 1 1 0 1 0 0 2 1 1 0 1 1 0 0 1 1 0 0 1 2 0 1 0 2 0 0 0 0 0 0 0 1 0 0 0 0 0 1 0 0 0 0 1 1
135 0 0 2 0 0 1 2 0 1 0 1 1 1 0 0 1 0 0 0 2 1 0 2 0 1 0 2 2 2 2 0 0 1 1 0 2 0 0 1 2 1 0 1 0 1 1 0 0 2 2 0 0 0 1 2 0 0 1 1 1 1 0 2 1 0 2 1 1 1 1 1 2 0 2 2 2 2 2 1 1 2 1 2 1 0 0 0 1 2 0 0 0 2 1 2 0 1 0 2 1 0 0 2 2 0 2 1 1 1 1 2 1 1 2 2 2 0 0 2 2 0 2 2 0 1 0 0 0 0 1 0 0 0 1 0 0 0 1 0 2 0 0 0 0 1 0 0 1 0 0 0 0 1 0 1 1 0 2 2 2 1 0 1 0 1 0 1 0 1 1 0 1 0 0 0 0 1 0 0 0 0 2 2 0 2 2 1 1 0 0 0 0 2 2 0 1 2 0 0 0 0 0 2 2 0 0 0 1 0 2 0 2 0 2 2 1 0 2 0 0 0 2 0 0 0 1 2 0 1 1 0 1 1 1 0 0 2 0 1 0 0 2 2 2 2 0 0 2 0 0 1 0 0 0 1 1 1 1 1 0 1 0 0 0 0 0 0 1 0 1 1 1 1 0 0 0 2 1 1 1 0 1 1 0 1 1 2 0 2 0 0 2 2 2 0 1 0 0 0 1 0 2 0 1 0 0 1 0 1 1 1 0 2 1 1 2 0 0 1 1 1 2 0 0 0 2 2 1 1 1 1 0 1 0 0 0 2 1 1 0 2 1 0 1 1 2 1 2 0 1 1 0 2 2 0 0 1 0 0 1 0 2 2 1 0 0 1 2 0 0 0 0 2 1 1 0 1 1 1 1 0 0 0 0 1 2 1 1 0 0 0 1 1 1 1 1 2 0 0 0 0 2 0 0 1 1 1 1 1 0 0 2 0 2 2 0 0 1 0 0 1 1 2 0 2 1 0 0 0 1 0 0 0 1 1 0 1 1 1 2 0 1 1 0 1 1 0 1 0 0 0 1 1 1 1 0 1 0 1 1 0 0 1 1 1 1 2 2 0 0 0 1 1 1 0 1 0 2 0 1 0 1 1 0 0 0 1 2 0 0 2 1 1 2 0 1 2 2 1 1 2 2 0 2 1 1 0 0 0 0 2 0 0 0 0 0 2 0 1 0 1 2 1 2 0 0 0 0 2 0 2 2 1 1 0 1 0 2 2 1 1 1 1 0 1 1 1 1 0 0 0 1 2 0 0 0 1 1 0 0 1 2 0 2 2 0 2 2 0 0 0 1 0 0 0 1 0 0 2 1 0 1 1 0 1 0 0 1 1 0 0 0 0 0 1 1 0 0 0 0 1 0 1 0 1 1 1 1 1 1 0 0 1 1 1 1 1 1 0 0 0 0 0 0 1 1 1 0 0 1 0 0 2 1 1 0 2 2 0 1 0 0 0 1 0 1 0 1 1 0 1 0 0 0 2 1 1 2 0 0 0 1 0 1 1 0 1 0 1 1 0 0 1 1 2 0 0 1 0 1 0 0 0 2 2 0 1 0 1 0 1 1 2 0 0 2 1 0 0 0 0 0 0 1 1 1 2 1 0 1 1 0 0 0 1 0 1 0 0 0 0 1 1 0 1 1 0 1 0 1 1 0 2 0 0 0 1 1 2 0 1 0 0 0 0 0 0 0 0 0 0 1 0 1 0 0 0 2 0 0 0 1 1 0 1 1 2 0 2 0 0 0 0 0 1 1 0 1 1 1 2 1 0 1 1 1 1 1 1 0 1 2 0 2 0 1 1 0 0 0 1 0 0 2 0 1 0 1 2 1 0 0 2 2 2 0 2 1 1 0 2 2 2 0 0 0 2 1 0 0 2 1 1 0 0 0 0 0 0 0 0 1 1 1 1 1 0 0 0 2 2 0 0 0 1 0 0 0 1 1 1 0 0 0 0 1 0 2 0 0 0 1 1 2 2 0 1 0 0 1 0 0 0 0 0 1 1 0 2 2 0 2 1 1 0 1 2 0 1 0 1 2 2 2 0 1 2 0 1 0 0 0 0 0 0 0 1 0 0 0 1 0 0 0 0 0 1 0 0 2 0 0 1 1 0 0 1 1 0 0 0 2 0 0 0 0 0 1 0 2 0 2 0 1 0 2 1 1 2 1 0 0 1 0 2 1 0 0 0 0 0 1 1 0 1 0 1 1 0 0 1 0 1 0 0 1 0 0 0 0 1 0 0 0 0 1 0 0 0 0 0
136 0 1 2 1 0 2 1 1 2 0 0 1 1 0 0 1 0 1 1 1 2 0 2 0 1 1 1 1 2 1 0 0 2 1 0 2 1 0 0 1 1 0 1 0 1 0 0 2 0 0 0 0 0 2 2 0 1 1 0 1 2 1 1 0 0 1 0 1 1 1 2 1 0 1 2 2 0 0 0 0 2 2 1 1 0 0 0 2 2 0 1 1 0 1 1 0 1 0 1 1 0 0 1 2 1 2 2 0 0 0 1 1 2 2 2 1 0 0 2 2 0 2 0 0 2 0 2 1 2 1 1 0 0 1 0 0 0 0 0 0 0 1 0 0 0 0 0 1 1 1 0 1 0 0 0 1 1 0 0 0 1 0 0 1 2 2 2 1 1 1 1 2 1 1 0 1 0 0 0 0 0 1 1 0 1 1 0 0 0 0 0 0 0 0 0 2 2 0 1 0 0 0 1 1 1 1 2 1 0 2 0 1 0 2 2 0 0 2 1 0 0 2 0 0 0 1 1 1 0 1 1 0 0 2 0 1 2 0 2 0 0 2 2 2 2 0 0 1 0 0 0 0 0 1 1 0 0 0 0 0 0 0 0 0 0 0 0 1 0 0 2 0 1 0 0 0 2 2 0 2 0 1 1 0 0 2 2 0 2 0 0 0 2 2 1 1 2 0 2 1 0 2 0 1 0 0 0 0 2 0 2 0 1 1 0 1 0 0 0 0 0 2 1 2 0 1 1 0 1 0 1 0 0 0 0 0 2 0 2 1 1 2 0 0 0 0 0 0 0 0 0 0 0 0 2 0 1 0 2 2 2 1 0 1 1 0 2 2 0 0 0 0 2 0 0 0 2 1 0 0 2 0 1 0 1 1 0 0 0 0 0 1 0 2 1 1 2 0 0 0 1 2 0 0 0 1 1 0 2 0 0 0 0 0 2 2 0 0 0 0 1 1 0 0 2 1 0 0 0 0 0 0 1 1 1 0 2 0 0 0 0 0 0 1 1 1 0 2 0 0 1 1 2 1 1 0 1 1 2 1 0 0 1 1 1 1 2 2 0 0 1 0 0 2 0 1 0 1 0 1 1 2 2 2 0 0 2 2 1 1 1 0 2 2 0 1 1 1 2 0 2 2 1 1 0 1 0 1 0 0 2 0 0 0 0 0 2 0 1 0 2 2 1 1 0 0 0 0 1 0 1 1 0 1 1 2 1 2 2 1 1 1 1 1 1 1 0 2 0 2 2 1 2 1 0 0 1 0 1 0 0 0 0 0 0 1 1 1 0 1 1 1 0 0 0 1 1 0 2 1 0 1 1 0 1 0 0 0 0 1 1 0 0 0 0 1 0 0 1 0 1 1 1 0 0 1 0 1 2 0 0 0 2 1 1 1 0 0 1 1 1 0 0 0 0 2 1 0 0 0 0 0 1 1 0 1 0 2 0 0 1 0 1 2 0 2 0 1 0 0 2 0 0 0 0 2 0 1 0 0 0 1 0 2 2 1 1 1 0 0 2 0 0 0 2 1 0 1 0 0 2 0 2 2 2 1 0 0 2 0 0 1 1 0 0 0 2 0 2 0 0 0 0 2 0 1 2 2 0 0 0 0 0 1 1 0 1 1 1 0 0 0 0 1 1 0 1 0 1 0 0 0 2 0 0 0 0 1 1 0 1 1 0 1 0 0 1 0 0 0 0 1 0 0 0 0 0 0 0 0 0 2 1 0 0 0 0 0 2 0 0 1 1 1 1 1 0 1 1 1 1 1 0 1 1 1 2 1 2 0 2 2 0 2 0 1 0 0 0 0 1 0 0 2 1 1 0 1 2 1 0 0 1 1 2 1 2 0 0 1 0 1 2 1 0 0 0 1 0 0 1 0 1 0 0 0 0 1 0 0 0 1 0 1 0 1 0 0 0 1 1 0 0 0 1 1 0 0 0 1 1 0 0 0 0 1 0 1 0 0 0 1 1 2 2 0 1 2 1 2 0 0 1 1 0 1 1 0 1 1 0 2 1 2 0 2 2 0 0 0 2 1 1 0 2 0 1 0 1 1 0 0 0 1 1 0 0 1 0 0 1 0 1 0 0 0 1 1 0 1 0 0 1 0 0 0 1 2 1 0 0 2 1 0 1 0 0 1 1 2 0 1 0 2 0 2 0 0 0 0 1 0 0 2 0 1 0 1 1 0 0 0 0 1 0 2 2 1 0 0 2 0 1 0 0 1 0 0 0 0 0 0 0 1 1 0 0 0 0 1 2
137 0 0 2 0 1 1 2 1 1 0 1 0 1 0 0 0 0 0 0 2 2 0 1 0 0 1 1 2 2 1 2 0 1 0 0 2 2 1 1 0 0 0 0 0 0 1 0 2 0 0 0 0 0 1 2 0 1 0 1 1 1 0 0 0 0 1 1 1 0 0 1 2 0 2 2 2 1 1 1 1 2 2 1 0 0 0 0 2 2 0 1 2 2 1 2 1 2 1 1 0 0 0 1 1 0 1 1 1 1 1 2 0 2 2 2 0 1 0 1 1 1 1 0 0 1 0 0 0 1 0 1 0 0 0 0 0 0 0 0 0 0 0 0 0 0 1 0 0 0 0 1 0 0 1 0 0 1 0 0 0 1 1 0 1 2 1 0 1 1 1 0 1 2 2 0 0 0 0 2 2 2 1 1 0 1 1 2 2 2 2 2 0 1 1 0 2 1 0 0 0 1 0 0 0 2 2 2 0 0 1 0 0 0 1 2 0 1 1 0 0 0 1 0 0 0 1 2 0 2 0 1 0 1 1 0 1 2 0 2 0 0 2 0 0 0 0 0 2 0 0 0 1 1 0 1 2 1 1 1 1 1 1 1 0 0 0 1 1 0 1 1 0 2 1 0 0 2 2 2 0 0 0 0 0 2 0 2 2 2 0 1 1 2 2 0 2 0 0 0 0 0 2 0 0 0 0 1 0 1 0 0 0 1 1 0 2 0 1 1 1 1 1 1 1 0 1 1 0 1 0 2 0 0 0 1 1 2 0 0 0 0 2 0 0 0 1 1 2 0 1 1 2 2 0 0 1 0 0 1 1 1 1 1 0 1 0 2 2 0 0 0 1 2 1 1 0 2 0 0 0 2 0 0 1 0 1 0 0 0 0 0 0 0 1 0 0 0 0 0 0 0 0 1 0 1 1 0 0 0 2 0 0 0 0 1 0 0 2 0 0 0 0 0 1 2 1 2 0 0 2 0 1 2 1 1 0 1 0 0 0 0 1 1 0 2 2 0 2 1 0 1 1 2 2 1 1 2 1 2 1 0 1 0 0 1 1 2 2 2 2 2 1 1 2 0 1 0 2 1 2 0 2 2 1 0 1 0 2 0 0 2 1 0 1 0 1 2 2 1 1 2 1 1 2 0 2 0 0 0 0 2 0 0 0 1 0 2 0 1 0 2 1 0 0 1 0 0 1 2 0 1 2 2 1 1 1 0 2 2 1 2 1 0 0 0 1 2 1 0 0 0 0 2 1 0 0 2 0 0 1 0 0 0 0 0 1 1 1 0 0 0 0 0 0 0 0 1 0 1 2 0 1 1 0 1 0 1 0 0 1 0 0 1 1 0 1 1 1 1 1 1 0 0 2 0 0 0 1 0 0 0 0 2 0 0 0 1 0 0 0 0 0 0 0 0 2 1 0 0 0 0 1 2 2 1 0 2 2 0 1 1 0 1 1 0 0 0 0 0 0 2 0 0 0 2 1 1 1 0 0 0 0 0 1 2 1 1 0 0 0 0 0 0 1 1 1 1 2 0 1 1 0 0 0 0 0 2 2 2 0 0 0 1 1 0 1 2 0 2 1 1 0 2 1 2 1 2 2 0 1 1 0 0 0 0 0 1 0 0 0 1 0 0 0 1 0 0 0 0 0 0 0 2 0 0 0 2 0 2 0 2 0 0 0 0 0 0 0 0 0 0 0 0 0 0 1 0 1 0 0 0 2 0 0 0 0 1 0 2 0 1 1 0 0 0 1 2 0 2 2 1 0 1 2 2 0 2 0 2 0 1 2 1 2 0 0 0 0 2 2 2 0 0 1 0 1 1 0 1 1 1 0 2 0 0 0 2 2 0 2 2 2 2 0 0 0 2 1 0 0 2 0 1 1 2 0 1 0 0 0 0 1 0 1 0 1 1 0 0 2 2 0 1 0 1 0 1 0 1 1 2 0 0 0 0 2 0 0 0 1 0 2 0 2 2 0 0 2 2 2 0 0 0 0 0 0 1 0 2 2 0 1 2 2 0 2 2 0 0 0 1 2 2 2 0 1 1 0 2 0 0 0 0 0 0 0 0 0 0 0 0 0 1 2 0 0 0 0 0 2 0 0 1 0 0 0 1 2 1 0 0 2 0 0 0 0 0 1 0 2 0 2 1 0 0 2 1 1 0 1 1 0 1 0 2 1 1 1 0 1 0 0 0 0 0 2 2 0 0 0 2 0 1 0 0 1 0 0 1 1 0 0 0 0 0 0 0 0 0 0 0
138 0 2 0 0 0 0 2 1 1 0 0 1 1 0 0 1 0 0 1 1 2 0 2 0 0 1 2 2 2 1 2 1 0 2 1 2 2 0 1 1 1 0 0 0 0 0 0 2 0 0 0 2 0 0 2 0 1 1 1 1 1 0 2 1 0 2 0 1 0 0 1 2 0 1 2 2 2 2 0 2 2 2 0 1 0 0 0 2 2 0 1 0 1 0 2 1 1 0 2 0 0 0 0 1 1 1 1 1 1 0 1 0 2 2 2 0 0 0 2 2 0 2 1 0 1 0 1 0 1 0 0 0 0 0 0 0 1 1 1 0 1 0 1 0 0 0 0 0 0 0 0 1 0 0 0 1 1 0 0 0 0 1 1 1 1 0 1 2 2 0 0 0 0 0 0 0 0 0 0 0 0 0 0 0 0 1 2 0 0 0 1 0 2 2 0 2 0 0 0 0 0 0 1 1 0 0 1 0 0 0 0 2 0 2 2 0 1 0 1 0 0 1 0 0 0 0 2 0 2 0 0 0 0 1 0 0 2 0 2 0 0 1 2 2 2 0 0 2 0 0 1 0 0 1 2 1 0 0 0 0 0 0 0 0 0 0 0 1 1 1 2 1 0 0 0 0 1 2 1 1 0 0 0 0 1 0 2 1 2 0 0 0 2 2 0 2 2 1 0 0 0 1 1 0 0 0 2 0 1 0 2 0 1 2 0 2 0 1 0 2 2 0 2 0 0 0 0 1 1 0 0 0 0 0 0 0 2 0 1 0 1 1 0 0 0 1 0 2 2 0 0 0 2 2 0 2 1 0 1 1 2 0 0 0 0 0 0 1 0 1 1 0 2 1 0 0 2 2 1 1 0 0 0 0 0 0 0 0 0 0 0 0 0 2 0 0 0 0 0 0 0 0 2 1 1 1 1 1 2 0 0 1 0 1 2 1 1 0 0 0 2 0 2 0 0 0 1 0 0 1 0 0 1 0 0 0 1 1 0 1 0 0 1 0 1 1 1 2 2 0 0 1 2 2 1 1 1 1 1 2 0 0 1 1 1 1 2 2 0 0 0 0 0 2 0 2 0 2 0 1 0 0 0 0 2 0 1 2 1 1 2 1 1 1 0 2 2 2 0 2 1 2 0 2 1 1 0 0 2 0 0 0 0 0 0 0 2 0 2 0 0 1 0 0 0 0 0 1 1 0 0 1 2 1 0 2 0 0 0 1 1 1 1 1 2 1 0 2 0 1 1 1 1 2 1 1 1 0 0 0 0 1 0 1 1 0 0 0 0 0 0 1 0 1 0 1 1 0 1 1 0 2 1 1 1 1 0 0 0 0 1 0 0 0 0 2 0 0 0 0 2 1 1 0 1 1 0 1 1 1 0 0 1 1 1 1 0 0 1 0 0 0 1 0 1 0 2 0 0 0 0 0 2 2 0 2 2 2 0 0 0 0 2 2 0 0 0 1 1 0 2 0 0 0 2 1 0 2 1 0 0 0 1 0 1 1 1 1 0 0 2 1 1 1 2 0 2 2 0 2 0 1 1 0 1 1 2 0 0 2 0 0 1 1 0 1 1 0 1 0 0 1 0 1 2 0 2 2 0 1 1 0 0 0 1 1 2 1 1 0 0 1 0 0 2 0 0 0 0 0 0 0 2 0 0 0 0 1 1 1 1 0 0 0 0 0 1 0 1 1 1 0 0 1 0 0 0 0 0 0 0 2 2 0 0 0 0 0 1 1 0 1 1 1 0 0 0 1 1 1 2 1 2 2 1 1 1 1 2 1 1 2 1 2 0 1 2 0 1 1 1 0 0 1 0 2 1 0 1 1 0 2 0 0 2 0 1 2 0 1 2 0 2 0 0 0 1 1 0 0 1 0 1 0 0 0 0 0 0 0 0 0 0 0 0 0 0 0 0 0 0 0 0 0 0 0 0 0 1 0 1 0 0 0 0 1 0 2 0 0 0 2 1 1 1 0 1 2 1 1 1 0 1 1 0 1 2 0 1 1 0 1 0 2 2 2 2 0 0 0 1 2 2 2 1 1 2 0 1 1 0 0 0 1 1 0 2 0 2 0 2 0 1 0 0 2 1 0 0 1 1 0 1 1 0 1 1 1 0 0 0 1 1 0 1 0 0 0 0 2 0 2 0 0 0 0 0 1 0 0 0 0 0 2 0 0 0 0 0 0 1 1 1 0 1 0 0 2 0 0 0 0 0 0 1 1 0 0 2 0 0 0 0 0 0 0 0 1 0 0 0
139 0 1 1 0 1 2 2 0 1 0 1 0 0 0 0 0 0 0 1 1 2 0 2 0 0 1 1 1 2 0 0 0 1 1 1 2 2 0 2 1 0 0 1 0 1 1 0 0 0 0 0 0 0 1 0 2 0 0 1 0 1 0 1 0 0 2 1 1 0 0 1 1 0 1 2 2 0 0 0 0 1 2 2 1 0 1 0 2 2 0 0 1 2 0 1 0 1 0 1 1 0 1 1 2 0 2 2 1 1 0 1 0 1 2 2 0 0 1 0 0 1 2 0 0 2 0 1 1 2 0 0 0 0 1 0 0 0 0 0 0 0 0 0 0 0 1 0 2 1 1 0 1 0 0 0 0 1 0 0 2 1 0 2 1 2 0 0 0 2 0 0 2 1 1 0 0 0 0 1 0 0 1 1 0 1 1 0 0 0 0 2 0 2 2 0 0 1 0 0 0 0 0 2 2 0 0 1 1 0 0 0 2 0 1 2 1 0 1 0 1 1 2 0 0 0 0 1 0 1 1 0 0 0 2 0 0 2 0 1 0 0 2 2 2 2 0 0 1 1 1 1 0 0 0 2 0 0 0 0 0 0 0 0 1 1 1 0 1 0 0 2 0 0 1 0 0 0 0 0 0 2 0 0 0 0 0 1 2 2 0 1 0 2 2 1 1 1 0 1 1 1 2 0 0 1 1 2 0 2 0 1 0 2 1 0 1 0 1 0 2 2 0 1 1 0 1 1 1 1 0 2 0 1 0 0 0 1 0 0 0 0 2 0 0 0 1 0 1 0 1 0 1 2 0 0 2 1 1 0 1 1 1 1 1 0 0 1 1 0 1 1 0 2 0 0 0 1 0 0 0 2 0 0 0 0 0 1 1 0 0 0 1 0 2 1 1 1 1 1 0 0 1 1 0 0 0 0 0 1 2 0 1 0 1 2 0 0 0 0 1 1 0 1 1 1 0 0 0 0 0 0 1 1 1 0 0 0 1 0 1 0 0 1 0 2 2 1 2 1 0 0 1 2 2 1 1 1 0 0 2 0 0 1 0 1 0 1 1 1 0 0 0 0 2 0 2 0 0 0 1 0 2 2 0 2 0 1 1 0 1 1 1 1 0 0 1 1 1 1 1 2 1 1 1 0 2 0 0 0 1 1 0 2 2 0 0 2 0 1 1 1 2 0 0 0 0 0 0 1 0 1 2 1 2 0 0 1 2 2 0 1 2 2 2 1 1 0 2 0 0 0 0 1 1 1 1 0 0 1 0 0 1 0 1 1 1 0 1 0 0 0 2 0 1 0 2 1 0 1 2 0 2 2 0 1 0 0 0 0 0 2 0 0 0 2 0 0 0 0 0 2 1 2 0 1 1 0 1 1 1 0 1 1 1 0 1 1 1 0 0 0 0 0 0 0 2 2 0 0 1 0 1 1 2 1 0 1 1 1 1 1 0 2 1 0 1 0 1 1 1 0 0 1 0 2 2 1 1 0 0 0 2 0 1 2 2 1 0 0 0 1 0 0 1 1 2 0 2 0 0 0 0 1 1 1 0 1 1 2 0 0 2 2 0 0 2 1 0 1 0 1 0 1 1 2 2 2 2 0 1 0 0 0 0 1 0 2 1 1 1 0 0 0 0 0 0 0 0 0 0 0 0 2 2 1 0 0 0 0 0 0 0 0 0 1 0 0 0 2 1 1 2 0 0 1 0 0 1 0 0 0 2 2 0 0 1 0 0 2 0 1 1 2 2 0 0 0 0 0 2 2 1 0 2 2 0 2 1 2 0 1 2 0 2 0 1 1 0 1 1 2 0 0 2 0 2 1 0 0 0 0 0 2 1 1 0 2 2 0 2 2 0 2 0 1 0 2 0 0 0 2 0 0 0 1 0 0 0 0 0 0 1 0 1 0 1 0 0 1 1 1 0 0 1 0 1 0 0 0 1 1 0 0 1 2 2 0 2 0 0 0 1 1 1 1 0 0 1 1 2 0 0 0 0 0 0 1 0 0 0 0 0 1 1 0 1 2 0 0 0 1 2 2 2 0 1 0 0 1 1 1 0 0 1 1 0 2 1 1 0 0 0 0 0 0 1 1 0 0 2 1 0 1 0 0 0 0 2 2 0 0 1 1 1 1 1 1 1 1 2 0 2 0 0 0 0 0 0 0 0 0 1 0 2 0 0 0 0 0 0 0 0 0 1 2 0 0 1 1 0 1 0 1 0 1 2 0 1 0 0 1 1 0 1 0 0 0 0 0 0 1
140 0 0 2 0 1 1 1 0 2 0 1 1 2 0 0 0 0 2 1 0 1 0 1 0 0 1 1 1 2 0 1 0 1 1 0 2 2 0 1 1 1 0 0 0 0 1 0 2 0 0 0 0 2 0 1 0 0 2 1 1 1 0 1 0 0 0 1 1 0 0 2 1 0 1 2 2 0 0 0 0 1 1 1 1 0 0 0 1 2 0 0 1 1 0 1 1 1 0 2 0 0 0 0 2 1 2 1 1 0 0 2 1 1 2 2 1 0 0 1 1 1 2 1 0 1 0 1 0 1 1 1 0 0 0 0 0 0 0 0 0 0 0 0 0 0 1 0 0 0 0 0 0 0 0 0 1 2 0 0 1 1 0 1 1 1 0 0 1 2 0 0 0 2 2 0 0 0 0 1 1 1 1 1 0 1 1 1 0 0 0 1 0 1 1 1 0 2 0 1 0 1 0 0 0 2 2 1 1 0 0 0 1 1 1 2 0 1 0 0 1 1 2 0 0 0 1 1 0 1 0 1 1 1 1 0 1 2 0 1 0 0 2 1 1 1 0 0 2 0 0 0 0 0 0 2 1 2 1 0 0 0 0 0 0 0 0 0 2 1 1 1 1 0 0 0 0 1 2 0 0 0 0 0 0 1 1 2 0 2 0 1 1 2 2 0 1 0 0 0 0 0 1 1 0 0 0 1 0 2 0 2 0 1 1 0 2 0 1 0 1 2 0 2 0 0 1 2 1 2 0 1 0 0 0 1 1 2 0 0 0 0 1 0 0 0 0 0 2 1 0 0 1 2 1 0 0 2 0 0 0 0 1 0 1 0 0 1 2 0 0 0 0 2 1 1 0 1 0 0 2 0 0 0 0 1 1 0 0 1 0 0 0 0 2 1 1 0 1 1 0 1 2 0 0 1 0 0 0 2 0 0 0 0 0 2 2 0 1 0 0 0 0 0 0 1 1 2 0 0 1 1 0 0 0 0 1 0 0 0 1 0 1 1 0 2 2 1 1 1 0 1 0 1 1 0 1 2 0 2 0 0 0 1 1 1 1 1 1 0 0 0 1 1 1 0 1 1 2 0 0 0 0 0 0 0 0 0 1 0 1 1 1 2 2 0 2 1 1 2 0 2 2 0 2 0 2 0 0 1 0 1 0 0 0 0 1 2 0 1 0 1 2 1 1 0 0 0 0 2 0 1 1 1 1 0 1 0 0 0 1 1 1 1 1 2 1 0 2 0 1 1 0 1 1 1 0 1 0 0 0 0 1 1 1 1 1 0 0 2 1 1 1 0 1 0 1 2 0 1 1 0 2 1 1 0 1 0 2 2 1 0 1 0 0 0 0 2 2 1 0 0 1 1 0 1 1 0 1 2 0 0 0 2 0 0 0 1 1 0 0 0 0 1 1 1 1 1 0 0 0 0 0 1 2 0 1 1 2 0 1 0 0 0 1 0 0 0 1 1 1 1 0 0 0 2 2 0 1 0 0 0 2 0 0 2 1 1 1 0 0 0 0 0 1 1 1 0 2 0 2 0 1 2 1 2 1 1 0 1 0 1 0 2 1 0 2 1 0 0 0 1 0 0 0 2 1 1 1 0 1 1 0 0 0 1 0 0 1 1 0 0 0 0 0 0 0 0 0 0 0 0 0 2 1 1 0 1 0 2 1 2 0 0 0 1 0 0 0 0 0 0 1 0 1 1 2 0 1 0 0 0 1 0 0 1 1 0 0 2 0 0 0 0 0 0 1 0 1 1 2 2 1 1 2 1 1 2 1 2 0 0 2 0 0 2 0 1 0 2 1 1 0 1 1 0 0 0 0 2 2 1 1 0 0 2 1 1 2 0 1 2 1 2 0 0 0 2 2 0 2 2 1 2 0 0 0 2 0 1 0 0 2 0 2 0 2 0 1 0 1 1 0 1 0 1 0 0 0 0 1 1 0 0 0 0 0 0 2 0 0 0 2 1 2 1 0 1 2 1 1 1 0 0 0 0 0 0 0 2 2 0 0 1 1 0 1 2 0 0 0 2 2 2 2 0 0 2 0 2 0 0 0 0 0 0 0 2 1 1 0 0 1 2 0 0 1 2 0 0 2 0 1 2 0 0 0 1 1 0 0 0 2 1 1 1 0 1 0 1 2 0 1 0 1 0 1 0 1 1 0 1 1 0 0 2 1 0 0 0 0 0 0 0 0 0 2 2 0 0 0 2 0 2 0 0 1 0 0 0 1 0 0 0 2 0 0 1 2 1 0 0
141 0 2 1 0 0 2 1 0 1 0 1 0 1 0 0 0 0 0 0 2 2 1 2 0 0 0 1 2 2 1 1 0 0 1 0 1 0 0 0 2 2 1 1 1 2 0 0 2 0 0 0 1 0 1 1 0 1 0 1 1 2 0 2 0 0 2 0 1 1 1 2 2 1 2 2 1 1 1 0 1 1 2 0 1 0 0 0 1 2 0 0 0 1 0 1 1 1 0 0 0 0 1 0 2 1 2 2 0 0 1 1 0 1 1 1 0 0 2 0 0 0 2 1 0 2 0 1 1 2 0 0 0 0 0 0 0 0 0 0 0 0 0 0 0 0 0 0 0 0 0 0 0 0 1 1 1 1 0 0 1 1 1 0 1 1 1 2 1 1 1 1 0 1 2 0 1 0 0 0 0 0 1 1 0 1 1 1 0 0 0 1 1 0 0 1 2 2 0 0 0 1 0 2 2 0 0 1 0 0 1 0 1 1 0 2 0 2 1 0 1 1 1 0 1 0 0 2 0 2 0 0 0 0 2 0 0 2 0 1 0 1 2 2 2 2 0 0 2 0 0 1 0 0 0 0 0 0 0 0 0 0 0 0 1 1 1 1 2 0 1 2 0 2 0 0 1 1 2 2 0 0 0 0 0 2 0 2 0 2 0 0 0 2 2 0 1 1 0 1 1 0 2 0 0 0 1 1 0 1 1 1 0 1 1 1 2 0 2 0 2 2 0 1 0 0 1 2 0 0 0 1 0 2 0 0 0 2 0 0 0 0 2 0 0 0 1 1 1 0 1 1 1 2 1 0 1 1 1 0 1 1 1 0 1 1 0 0 2 0 0 0 0 2 0 0 0 2 0 0 0 1 0 1 0 0 0 0 0 0 0 0 0 0 1 0 1 1 0 1 0 1 0 0 0 0 2 1 0 2 0 0 0 0 0 2 0 1 1 0 0 1 0 0 2 2 0 1 1 1 0 1 0 0 1 1 1 1 1 1 1 0 0 0 1 0 1 0 1 1 0 1 1 2 2 1 1 1 1 1 1 0 0 2 2 2 2 2 2 0 0 0 1 1 1 0 1 0 2 1 1 0 1 1 1 0 0 0 1 0 1 1 0 0 0 0 1 2 2 1 1 2 1 1 1 1 1 0 0 1 0 1 0 0 0 0 0 2 0 1 1 1 1 0 0 1 1 0 1 2 0 1 2 1 2 0 0 0 2 2 0 0 2 0 0 2 1 1 1 0 0 0 0 2 0 1 0 2 1 0 0 1 1 0 1 1 1 0 0 0 1 1 2 0 1 0 2 0 0 2 0 0 1 1 0 0 0 0 1 1 0 2 1 1 1 0 1 0 1 1 0 1 0 1 0 1 2 0 1 1 0 0 0 0 0 0 0 1 0 1 0 0 0 0 0 1 1 1 0 0 0 0 1 1 2 0 1 1 2 0 1 0 0 1 1 0 1 0 1 1 0 2 1 1 1 1 2 0 1 0 0 0 0 1 1 1 2 1 1 0 0 2 0 1 1 1 1 1 1 0 1 0 0 2 1 2 2 2 1 1 1 0 0 1 1 0 1 2 0 1 0 1 0 1 2 1 2 2 2 0 0 0 0 0 0 0 0 2 0 0 0 0 0 0 1 0 0 0 1 0 0 0 0 2 0 0 0 0 2 2 1 2 1 1 2 0 0 1 0 0 0 0 1 0 0 0 1 0 1 0 0 0 1 0 0 1 2 0 0 2 0 1 0 0 0 0 1 0 1 1 2 2 1 0 1 1 0 0 2 2 2 2 2 0 0 0 0 0 0 2 2 2 0 0 1 0 2 0 1 2 2 0 0 2 1 1 0 1 1 1 0 2 1 2 0 0 0 2 1 0 0 1 1 1 0 0 0 0 0 0 0 0 2 1 2 1 1 0 1 0 1 1 0 0 1 0 0 0 0 0 0 0 1 0 0 0 1 0 2 0 0 0 2 0 2 2 0 1 1 0 1 1 0 0 0 0 1 1 2 2 1 0 0 1 1 0 1 1 1 0 2 0 1 1 2 1 1 2 0 1 1 0 0 0 1 1 0 0 1 0 1 0 0 0 0 0 0 0 0 0 2 0 0 1 0 0 0 0 0 0 1 0 1 1 0 1 0 1 0 2 2 0 2 0 0 0 0 0 2 2 0 0 1 0 1 0 0 0 0 0 0 0 0 0 0 1 1 0 2 0 1 1 0 0 0 0 1 0 0 0 0 2 0 0 0 0 0 0 0 0 0 0
142 0 2 1 0 0 1 2 0 2 0 0 0 0 0 0 0 0 1 1 1 1 0 2 0 0 2 1 2 1 1 2 0 0 2 1 2 0 0 0 2 2 0 0 0 0 0 0 2 0 0 0 0 0 0 2 0 0 1 0 0 1 0 2 0 1 1 1 1 1 0 2 1 1 1 2 1 1 1 0 1 2 2 0 1 0 0 0 2 2 0 1 1 1 1 1 0 1 0 2 1 0 0 0 2 1 2 2 0 0 1 0 1 1 1 1 0 0 1 1 1 0 2 0 0 0 0 0 0 0 1 0 0 0 0 0 0 0 0 0 1 0 0 0 0 1 0 1 1 1 1 0 0 0 1 0 1 1 0 0 0 1 0 1 1 2 2 1 1 2 0 0 0 2 1 0 0 0 0 0 0 0 0 0 0 0 0 1 0 0 0 1 0 2 2 0 1 2 0 0 0 0 0 1 1 1 1 0 1 1 0 0 1 0 1 2 1 0 0 0 2 2 1 0 0 0 0 1 0 1 0 0 0 0 2 0 0 2 0 1 0 0 1 2 2 2 0 0 1 0 0 0 0 0 1 1 0 0 0 0 0 0 0 0 0 0 2 0 1 1 0 2 0 2 1 0 0 2 2 1 1 0 0 0 1 1 1 1 2 2 0 1 0 2 2 0 2 2 0 1 0 0 2 0 0 0 0 0 1 2 0 2 0 2 1 0 2 0 0 2 0 0 0 2 1 0 1 1 1 1 0 2 1 2 0 0 0 0 0 2 0 0 2 0 1 0 1 0 1 1 0 0 0 1 1 1 1 1 0 1 1 1 0 0 0 0 0 2 2 0 0 0 0 2 0 1 0 2 0 0 0 1 0 0 0 0 0 0 0 1 0 1 1 0 1 1 1 0 0 0 0 0 0 2 1 0 0 0 1 1 0 0 0 0 0 1 1 0 2 0 0 0 0 0 0 2 1 1 0 0 1 0 0 1 1 1 1 1 1 1 1 0 0 0 1 2 2 0 1 2 0 0 1 2 1 0 1 1 1 2 0 0 0 0 0 0 0 1 1 0 0 1 1 1 1 0 2 0 1 1 2 0 2 1 1 0 0 0 2 0 0 2 0 2 2 0 2 0 0 2 0 2 2 0 1 1 1 0 0 1 0 1 0 1 1 0 1 1 0 1 1 1 2 2 2 0 0 1 0 1 1 0 1 1 1 0 1 0 2 1 1 1 2 2 0 2 1 0 2 0 1 1 0 2 1 1 0 0 0 0 0 0 0 0 0 0 1 1 1 0 0 0 0 0 0 0 0 2 0 1 2 0 2 0 1 0 0 0 0 0 0 2 2 0 2 0 0 0 0 0 0 1 1 2 0 1 1 1 2 1 1 1 0 1 1 1 1 1 1 0 0 0 0 0 0 0 2 2 0 0 1 1 0 0 2 0 0 0 2 0 1 0 0 1 1 0 1 1 1 1 0 1 0 0 0 1 2 0 1 0 0 0 1 0 2 2 1 1 0 0 0 0 1 0 0 2 0 0 0 0 0 1 0 2 2 2 0 1 0 0 0 1 0 0 1 0 1 2 0 1 1 0 0 1 1 2 1 1 1 0 1 1 0 0 0 0 0 2 1 1 0 1 0 1 0 1 0 1 0 1 0 0 0 2 1 1 0 0 0 0 0 0 0 0 1 0 1 0 0 0 0 0 0 0 0 1 0 0 2 1 1 1 2 2 0 0 1 1 0 2 0 1 1 0 0 0 0 1 0 1 2 1 1 1 2 2 0 2 1 2 0 2 1 0 0 1 0 1 0 2 2 2 0 0 0 1 1 0 1 1 1 0 0 1 0 0 0 1 1 0 1 1 0 2 0 0 0 2 0 0 0 2 1 2 0 0 0 1 1 1 1 0 1 0 1 0 0 0 0 0 2 2 0 0 0 1 0 0 0 0 0 0 0 0 0 0 0 0 2 0 0 0 1 1 2 2 0 1 2 2 2 0 0 0 0 0 0 1 0 1 1 1 1 0 2 2 2 1 1 0 1 0 2 2 2 0 1 1 0 2 0 0 1 0 1 0 0 1 2 2 0 0 1 1 0 0 2 0 0 0 2 0 0 2 0 0 0 1 1 0 0 0 0 2 1 1 1 1 1 1 2 0 1 0 1 0 1 0 0 0 0 0 1 0 1 1 2 0 0 0 0 0 1 1 0 0 2 1 0 0 0 2 0 1 0 0 1 0 0 0 1 0 1 1 2 0 0 0 1 0 1 1
143 0 2 1 1 0 1 1 1 2 0 0 1 2 0 0 0 0 2 1 1 2 0 2 0 0 1 2 2 2 1 2 0 1 0 0 1 2 0 0 2 1 1 1 0 1 0 0 2 0 0 0 0 0 1 1 0 0 0 1 0 0 1 1 1 1 1 2 2 0 0 1 2 0 1 1 1 0 0 0 0 1 1 1 1 0 1 0 2 2 0 1 1 1 1 1 0 2 1 1 1 0 0 1 2 1 2 1 1 0 0 1 1 1 2 2 2 0 1 1 1 1 2 1 0 1 0 1 0 2 1 0 0 0 0 0 0 0 0 0 0 0 0 0 0 0 0 0 1 0 0 0 0 1 1 0 0 2 0 1 2 0 0 1 1 2 2 0 0 0 2 2 0 2 2 0 0 1 1 1 0 1 0 0 0 0 0 2 1 2 2 2 1 1 1 0 1 2 0 1 0 0 0 0 0 2 2 1 1 0 0 0 1 0 1 1 0 1 1 0 0 1 1 0 0 0 1 1 0 1 1 0 0 0 2 0 0 2 0 1 0 0 2 2 2 2 0 0 2 0 0 1 0 0 0 0 0 1 0 0 0 0 2 2 0 0 0 0 1 0 0 2 1 1 0 0 0 0 1 0 0 0 0 0 2 0 2 0 0 1 1 0 0 2 1 0 2 0 0 1 2 2 2 0 1 0 1 1 1 2 0 1 0 1 0 0 2 1 0 0 1 1 2 2 0 0 1 0 2 2 0 0 1 2 0 0 0 1 0 0 0 0 2 0 0 0 1 0 2 2 0 0 0 1 1 1 0 1 0 0 0 0 1 0 1 1 0 0 2 0 0 0 0 2 0 0 0 1 1 0 0 2 0 1 0 1 1 0 0 0 0 0 1 0 2 1 1 0 0 0 0 0 2 0 0 1 0 0 1 1 0 0 0 0 0 2 2 0 1 0 0 1 0 0 1 2 1 0 0 0 0 0 1 1 2 1 0 0 1 0 1 0 0 1 0 2 1 0 1 1 0 0 1 1 1 1 0 1 1 1 1 0 0 2 0 2 2 2 2 0 0 0 0 0 1 0 0 1 1 0 0 0 2 2 1 1 0 1 2 1 0 1 1 2 2 0 2 1 1 1 1 1 2 0 2 0 2 0 0 0 0 2 0 2 2 0 0 2 0 2 2 0 1 0 1 0 0 0 1 2 0 1 0 0 0 0 1 0 2 2 2 2 2 1 0 2 0 1 1 0 1 1 0 1 1 1 0 0 0 1 0 0 2 0 2 2 0 0 0 1 0 2 1 0 0 0 1 0 0 2 1 0 1 1 0 0 1 1 0 0 1 1 0 1 1 1 2 1 0 0 0 2 1 2 0 0 2 0 0 0 1 0 0 1 1 0 1 1 0 1 0 0 0 0 0 1 2 1 0 0 0 0 1 1 1 1 0 2 2 0 0 1 0 2 1 0 0 0 1 1 0 1 0 1 0 2 2 0 1 0 0 0 1 0 2 2 1 0 1 0 0 1 0 0 0 1 1 1 2 0 1 1 1 1 2 1 1 1 1 2 0 1 0 1 1 0 1 1 0 2 0 2 1 2 2 2 1 1 1 0 0 0 0 0 0 2 0 2 1 1 0 0 2 0 0 1 0 0 0 0 0 0 0 2 0 0 2 1 0 1 0 0 1 1 1 0 0 1 0 1 0 1 0 0 1 0 0 0 1 0 0 0 2 1 0 0 1 0 0 2 0 1 1 1 1 0 1 0 1 1 1 1 0 1 1 2 0 2 2 2 0 2 1 0 0 0 0 1 0 1 0 0 0 0 2 0 2 1 0 0 0 0 0 1 1 2 1 2 2 0 1 2 2 2 0 0 0 2 1 0 0 2 0 0 0 2 1 1 0 0 0 0 0 0 0 0 0 0 0 1 1 1 0 1 0 1 1 0 2 0 2 2 1 1 0 0 1 1 1 0 0 0 2 0 1 1 0 0 1 1 1 0 0 0 0 0 0 0 1 1 1 0 1 1 1 0 1 2 1 0 2 0 0 0 2 1 0 1 1 1 0 0 0 0 1 1 1 2 0 1 0 1 0 1 0 0 0 1 0 0 2 0 0 1 1 0 1 1 1 0 0 0 2 2 2 1 1 0 1 0 1 0 2 0 0 0 0 2 1 0 0 0 0 0 1 0 0 1 0 0 0 0 0 0 0 1 1 0 2 0 0 0 0 0 0 0 0 0 0 1 0 0 0 0 0 1 1 0 2 0 0 1
144 0 1 1 0 1 2 1 0 2 0 0 0 0 0 0 0 0 1 1 1 1 0 2 0 0 1 1 1 2 0 1 0 0 2 1 2 2 0 1 2 1 1 1 0 1 0 0 2 0 0 0 0 0 0 0 1 0 0 0 1 2 0 0 0 0 1 0 1 0 0 2 1 0 0 2 2 1 1 1 0 1 1 0 2 0 0 0 1 2 0 0 0 2 0 2 1 2 0 2 2 0 1 0 1 0 1 1 1 1 0 0 1 1 2 2 2 0 1 1 1 0 2 1 0 1 0 0 0 0 1 0 0 0 0 0 0 0 0 0 0 0 0 0 0 0 0 0 0 0 0 0 0 1 1 0 1 1 0 0 1 0 1 0 2 1 1 1 1 1 1 2 0 2 2 0 0 0 0 1 1 1 1 1 0 1 1 1 0 0 0 1 0 2 2 0 2 1 0 0 0 0 0 2 2 1 1 1 1 0 0 0 1 0 1 1 0 1 1 1 0 0 1 0 1 0 1 2 0 2 0 1 0 0 2 0 0 2 0 1 0 0 1 1 2 2 0 0 2 0 0 1 1 0 0 1 0 1 1 0 0 0 0 0 0 0 0 0 2 1 0 2 0 1 0 1 0 2 0 0 0 0 0 0 0 1 0 1 1 2 0 2 1 2 2 0 1 2 0 2 2 1 1 1 1 0 0 1 0 2 0 2 0 2 1 0 2 0 0 2 0 0 1 1 1 0 1 2 1 1 1 1 0 1 0 0 0 1 0 0 0 0 1 0 0 0 1 0 2 0 1 1 1 2 1 0 1 0 1 0 1 1 1 0 1 2 0 1 1 0 1 1 1 2 1 0 0 1 1 1 0 1 0 1 1 1 0 1 1 0 0 0 2 0 2 1 1 1 1 1 0 1 0 2 1 1 1 1 1 0 0 0 0 0 0 2 0 1 0 0 0 1 0 2 0 2 1 2 1 0 0 1 0 0 1 1 0 1 0 0 1 0 0 2 0 0 1 0 2 1 0 0 1 2 2 0 2 2 1 2 1 0 0 0 0 1 1 2 2 0 1 1 0 0 2 0 2 0 1 1 1 1 0 0 0 1 0 0 0 0 2 0 0 0 1 0 1 1 1 2 0 2 1 1 1 1 2 0 0 1 0 1 0 2 2 0 0 2 0 1 0 1 2 1 1 0 0 0 0 2 0 2 0 0 0 0 1 0 1 1 0 0 0 0 0 0 1 2 0 0 0 0 0 2 0 0 0 0 0 1 0 0 0 0 0 0 2 1 1 0 0 1 1 0 0 0 1 1 0 1 1 0 2 2 0 2 0 1 0 0 1 1 0 0 0 1 2 1 1 2 1 0 0 1 0 0 1 0 0 1 0 0 0 1 0 0 0 0 0 0 0 0 0 1 1 0 2 1 0 0 1 0 0 1 2 1 0 0 2 0 0 0 0 1 2 0 2 0 1 1 0 1 0 1 0 1 2 0 2 0 0 0 1 0 2 2 1 1 0 1 1 0 0 0 0 2 0 0 2 0 0 0 0 2 2 1 2 0 0 1 0 0 0 2 1 0 2 2 0 0 0 1 1 1 1 2 1 2 2 0 0 0 0 1 0 1 0 2 1 1 0 1 1 0 1 1 0 0 0 0 0 0 0 2 0 0 1 0 1 1 1 1 0 0 0 1 0 0 0 1 0 0 1 0 1 1 2 0 1 0 0 0 1 0 2 0 0 2 0 2 0 0 1 1 1 1 1 0 1 1 2 2 0 0 1 2 0 2 0 2 0 1 2 0 1 0 0 1 0 1 1 1 0 0 0 0 1 0 1 2 1 0 1 1 1 2 0 2 2 0 2 2 1 2 0 0 0 2 1 0 0 1 2 2 0 0 0 1 0 1 0 1 1 0 1 0 0 0 0 0 1 1 0 0 0 0 0 0 0 0 1 1 0 0 1 0 0 0 2 0 0 0 1 1 1 2 1 1 2 1 1 0 1 0 1 1 0 2 1 2 2 0 1 0 2 0 2 2 0 0 0 2 1 1 2 1 1 0 0 1 1 1 0 0 0 0 0 2 2 2 0 0 1 1 0 0 2 2 0 0 2 1 0 1 1 0 0 0 1 1 0 0 1 0 0 2 0 0 2 0 1 0 2 1 1 0 2 0 1 1 0 1 1 0 0 2 2 0 0 0 0 0 0 0 0 0 2 1 1 1 1 1 0 0 0 0 0 0 0 0 1 0 0 1 0 0 0 0 1 0 1 1
145 0 2 0 0 0 0 2 1 1 0 0 0 0 0 0 0 0 0 0 2 2 1 2 0 0 2 1 1 2 1 0 1 1 1 0 2 1 0 0 1 1 0 1 0 1 0 1 0 1 2 1 1 0 0 2 0 0 1 1 0 0 0 2 0 1 1 1 1 0 0 0 1 0 0 2 2 2 2 0 2 2 1 1 1 0 0 0 2 2 0 2 1 1 0 1 0 0 0 1 0 0 0 1 1 0 1 2 0 0 1 2 1 1 1 1 1 0 1 1 1 0 2 2 0 0 0 1 0 2 0 1 0 0 0 0 0 0 0 0 1 0 0 0 0 0 1 0 0 0 1 0 1 0 0 1 0 1 0 0 2 1 0 1 0 2 2 0 1 1 1 2 0 1 1 0 0 2 0 0 0 1 0 0 0 0 0 2 2 1 1 1 1 0 1 0 2 2 0 1 0 1 0 0 0 2 2 1 1 0 0 1 1 1 0 2 0 1 0 1 1 1 2 0 0 0 2 1 0 1 1 0 0 0 1 0 1 2 0 2 0 0 2 1 1 1 0 0 1 1 1 0 0 0 0 1 1 1 1 1 1 1 1 0 0 0 0 0 2 2 0 2 0 1 0 0 0 0 1 0 0 1 0 0 0 1 1 1 1 2 0 2 0 2 2 0 2 0 0 2 2 0 2 0 1 0 0 2 0 1 0 1 0 1 2 1 2 1 0 0 1 1 1 1 0 0 0 1 1 1 0 2 0 2 0 0 0 2 1 1 0 2 2 1 0 0 1 0 2 1 0 0 0 2 0 0 2 0 0 2 2 2 1 1 0 1 0 1 1 0 1 1 0 2 0 0 0 1 0 0 0 2 0 1 1 1 1 0 1 0 1 2 1 1 2 1 1 1 1 0 0 0 2 0 0 1 0 1 0 2 0 0 1 0 1 1 0 1 0 0 0 1 0 0 0 2 1 0 0 0 0 0 0 0 1 1 0 1 0 0 1 0 1 1 0 1 1 0 1 1 0 0 2 2 2 2 0 2 0 2 0 0 0 1 1 1 1 1 1 0 1 1 1 1 1 1 1 0 2 0 1 0 2 2 2 0 0 1 2 0 0 2 0 1 1 0 1 1 1 2 0 2 2 1 1 1 1 0 1 0 0 2 0 1 1 0 0 2 0 2 0 0 2 0 0 1 1 0 0 1 0 1 1 0 1 1 1 2 1 1 1 1 0 0 0 0 1 0 2 0 1 1 0 2 0 0 0 0 0 0 2 0 0 1 0 0 1 0 0 0 0 2 1 0 0 0 1 1 0 2 2 0 2 2 0 0 0 1 0 0 0 0 0 0 0 1 0 0 0 1 0 1 0 0 0 2 2 0 1 1 2 0 0 0 0 0 0 1 0 0 0 0 1 1 1 0 1 1 0 0 2 0 0 1 1 0 1 1 2 0 1 0 0 2 2 0 0 0 1 1 0 2 0 2 0 1 1 0 0 0 0 0 0 0 2 2 2 1 1 0 0 2 0 1 1 2 1 1 1 1 2 1 0 1 2 2 1 1 1 2 0 1 2 2 0 1 2 2 0 1 0 0 1 0 1 1 1 0 1 0 0 0 0 0 0 0 0 1 1 1 0 0 1 0 1 1 0 0 0 0 0 0 0 2 1 1 1 0 1 0 0 0 0 0 0 1 0 0 0 0 0 0 0 0 0 0 1 1 2 0 0 0 0 0 0 2 1 1 0 1 1 1 0 0 0 0 0 0 0 0 0 1 1 1 2 1 1 2 2 2 0 2 2 0 1 1 0 1 0 1 1 2 0 0 2 0 1 0 1 2 2 0 1 1 1 2 0 2 2 1 2 2 1 2 0 0 0 2 1 0 0 1 1 2 1 1 0 2 1 0 0 0 1 1 1 1 1 0 0 0 2 1 0 0 0 0 0 0 0 0 2 2 0 0 0 0 1 0 1 0 0 0 2 0 1 1 0 0 1 1 1 0 0 0 0 0 0 2 0 2 2 0 1 1 1 0 1 2 0 0 1 1 1 1 1 2 0 1 0 1 0 0 0 0 1 1 0 1 2 1 0 1 0 1 1 0 2 1 0 0 2 0 1 2 1 0 0 0 0 0 1 0 2 1 0 1 1 1 1 1 2 0 1 0 1 0 2 1 0 0 0 0 1 0 2 1 1 1 1 0 1 0 0 1 0 0 2 1 1 0 0 2 0 1 0 0 1 0 1 0 0 0 0 0 1 0 0 0 1 0 0 2
146 0 2 0 0 0 1 1 0 1 0 1 0 1 0 0 0 0 1 1 1 1 0 2 0 0 2 2 2 2 1 2 0 1 1 0 1 1 1 0 0 0 0 0 0 0 0 1 1 0 1 1 0 0 0 2 0 1 1 0 2 2 0 0 1 1 2 1 1 0 0 1 2 0 2 2 2 2 2 0 2 2 2 0 0 0 0 0 2 2 0 1 2 0 0 2 0 0 0 2 0 0 2 0 2 0 2 2 0 0 2 2 1 2 2 2 1 1 1 0 0 0 2 2 0 0 0 1 1 1 1 0 0 0 0 0 0 0 0 0 1 0 0 0 0 0 0 0 1 1 1 1 0 0 1 0 1 1 0 0 2 1 0 1 1 2 1 1 0 1 1 2 0 1 1 0 1 0 0 0 0 0 2 2 0 2 2 0 0 0 0 0 0 0 0 0 1 1 0 0 0 1 0 1 1 0 1 1 1 0 0 0 1 0 0 2 0 2 1 1 0 0 1 1 0 0 1 0 0 1 1 0 0 0 2 0 0 2 0 1 0 0 1 2 2 2 0 0 1 1 1 0 0 0 0 1 0 0 0 0 0 0 0 0 0 0 0 0 1 1 0 1 2 0 0 0 0 1 2 0 1 0 1 1 0 0 2 2 0 2 0 0 0 2 1 1 0 2 0 2 2 1 2 0 0 0 0 2 1 1 0 1 0 2 1 0 1 0 1 0 1 1 1 2 0 0 0 2 0 0 0 2 0 1 0 0 0 1 0 1 0 0 1 0 0 1 0 0 2 2 0 0 0 2 1 0 2 1 0 2 2 2 2 0 2 0 0 1 1 0 1 1 0 2 0 0 0 1 0 0 1 2 0 1 0 0 0 0 0 0 0 0 1 0 1 0 1 0 1 1 0 2 1 1 0 0 0 1 1 0 0 1 0 0 0 1 1 0 1 1 0 0 0 0 1 2 1 1 0 0 1 0 0 0 1 1 0 1 1 0 1 0 0 0 0 2 2 0 1 2 0 0 1 2 1 1 0 0 0 0 2 0 1 0 0 1 1 2 2 0 0 0 0 0 1 1 1 0 2 1 2 0 2 2 1 1 0 0 2 0 0 2 1 2 2 0 2 1 1 1 1 1 1 1 1 2 2 1 0 0 0 2 0 0 0 1 0 2 0 1 1 1 1 0 0 1 1 0 1 1 0 0 1 0 0 0 0 0 0 0 1 1 2 2 0 2 1 0 2 0 0 0 0 1 2 1 1 1 1 0 1 1 1 0 1 1 0 1 1 1 0 1 0 0 0 0 0 2 0 2 2 0 1 1 0 1 0 1 1 1 0 1 0 0 0 1 0 0 0 0 0 2 0 2 0 0 2 0 1 1 1 0 0 1 1 1 1 0 0 0 0 0 0 0 0 0 1 1 0 0 0 0 1 2 1 1 0 0 2 0 1 1 0 0 2 0 1 0 1 1 1 0 0 1 0 1 1 1 1 1 0 0 1 1 1 1 0 1 1 1 1 1 0 0 0 1 1 1 2 0 1 0 1 1 2 1 1 2 1 1 0 1 0 2 0 0 0 1 0 0 0 0 0 0 0 2 0 1 2 0 1 0 0 2 0 0 0 1 1 1 0 0 0 1 1 0 2 0 1 0 0 0 0 2 0 0 1 0 0 0 0 0 0 0 0 1 0 0 0 1 0 0 0 0 0 0 1 0 1 0 0 0 1 1 0 1 0 1 0 2 0 0 1 0 0 0 1 0 0 0 0 0 1 0 1 2 0 1 1 2 1 2 2 0 2 0 1 1 1 2 1 1 0 0 2 0 2 0 0 2 2 1 0 2 1 1 0 2 1 0 1 1 2 2 1 0 0 1 0 0 0 2 0 2 1 1 1 0 0 1 0 0 1 1 1 1 1 1 0 0 1 1 0 0 0 0 0 1 0 1 0 1 0 0 0 1 1 0 1 0 0 0 1 1 1 1 0 1 2 1 2 0 2 2 0 0 0 2 1 0 0 0 0 1 2 0 2 1 0 0 0 1 2 2 2 1 1 1 0 1 0 0 0 0 1 1 0 1 2 1 0 1 0 0 0 0 1 1 1 1 2 0 0 1 0 0 0 2 2 1 0 0 1 0 0 0 0 1 0 1 2 0 1 0 2 1 2 0 0 0 0 0 1 0 0 1 2 0 0 0 0 0 0 0 1 1 1 2 0 1 0 2 0 0 0 0 0 0 0 0 0 0 0 2 1 0 0 0 1 0 0 0
147 0 1 1 1 0 1 1 0 1 0 1 0 2 0 0 0 0 1 1 1 2 1 1 1 1 1 1 2 2 1 2 1 0 2 1 2 1 0 0 1 1 2 2 0 1 0 0 2 0 0 0 0 0 2 1 1 1 0 0 0 1 0 0 0 0 2 0 1 1 1 2 1 0 1 1 1 0 0 0 0 1 0 2 2 0 0 1 2 2 0 2 0 2 0 2 1 2 0 1 0 0 0 1 2 1 2 2 0 0 0 2 1 1 1 1 1 0 0 2 2 0 2 1 0 1 0 0 0 0 0 0 0 0 0 0 0 0 0 0 0 0 0 0 0 0 0 0 0 0 0 0 0 0 0 0 0 1 1 1 1 0 0 1 2 2 0 2 0 0 2 0 1 0 0 0 0 1 0 0 0 0 1 1 0 1 1 2 1 1 1 2 1 1 1 0 0 0 0 0 0 0 1 1 1 0 0 0 1 0 0 0 2 0 2 2 1 0 2 1 1 1 1 1 0 0 0 1 0 1 0 0 0 0 1 0 1 2 0 1 0 0 1 2 2 2 0 0 1 1 1 0 0 0 0 1 0 0 0 0 0 0 0 0 0 0 0 2 2 0 0 2 0 1 1 1 0 2 2 1 0 0 1 1 0 0 1 1 1 2 0 2 0 2 1 1 2 0 0 0 0 0 1 1 0 0 0 2 0 2 0 2 0 1 0 0 1 1 0 1 0 0 1 1 2 0 2 2 0 0 0 2 0 0 0 0 0 1 0 0 0 0 1 0 0 0 2 0 1 1 0 0 0 1 0 1 1 1 0 1 1 1 2 2 0 0 0 0 0 0 2 2 2 1 0 1 0 1 0 0 1 0 0 0 0 0 1 0 0 1 1 1 0 0 2 1 1 0 1 1 0 1 1 0 0 1 0 0 1 1 0 0 1 1 1 1 0 1 1 0 0 1 0 1 0 1 1 1 0 0 1 0 0 1 1 0 0 2 2 2 0 0 0 0 0 0 1 0 0 2 0 1 0 1 1 0 0 2 1 2 0 0 0 0 1 1 1 1 1 0 1 1 0 0 1 0 0 0 2 0 1 1 0 0 0 0 0 1 2 0 0 2 0 1 0 0 1 0 0 2 0 2 1 2 0 1 2 1 0 0 0 2 0 1 1 0 0 2 0 1 2 1 2 0 1 0 0 0 1 2 0 1 1 1 1 0 0 1 2 2 0 0 1 1 0 1 1 1 1 0 0 0 0 2 0 0 0 0 0 1 0 0 1 0 1 1 1 0 0 2 2 1 0 0 0 0 0 1 0 2 1 0 1 2 0 1 0 0 1 1 0 0 1 0 1 0 0 1 2 2 0 0 1 1 0 0 1 0 2 2 0 0 0 0 1 1 0 1 0 1 1 1 1 1 1 1 0 2 0 0 0 0 0 0 2 1 0 1 2 0 2 0 0 0 2 0 1 0 1 1 1 0 0 1 1 1 2 0 1 1 0 0 1 0 1 1 1 1 0 2 1 0 1 0 0 2 0 0 2 0 0 0 1 1 0 1 1 1 0 1 0 0 1 1 0 0 0 2 0 2 1 0 1 0 2 0 2 2 2 1 1 1 0 0 0 1 0 1 1 1 0 0 0 0 1 1 0 0 2 0 0 0 0 2 0 1 0 2 0 2 0 2 0 0 0 1 0 0 0 0 0 0 2 0 0 1 0 0 1 0 0 0 2 2 0 0 0 0 0 1 0 0 1 0 0 0 1 0 1 1 1 1 1 0 0 2 0 2 0 2 0 2 2 1 1 0 0 0 0 2 2 2 0 0 0 0 1 0 0 2 2 0 2 0 0 2 0 1 0 0 2 0 1 2 1 0 0 1 0 0 0 2 1 0 1 2 0 1 1 0 0 0 0 0 0 0 0 0 1 0 1 1 1 0 0 0 0 0 0 0 1 1 0 0 0 0 1 0 2 0 0 0 2 0 2 2 0 2 2 2 2 0 0 0 0 0 1 0 0 2 2 0 0 1 2 0 2 2 0 0 0 1 2 2 2 0 1 2 0 2 0 0 0 0 1 1 0 1 2 2 0 0 0 0 0 0 0 1 0 0 2 0 0 2 0 0 0 1 1 1 0 0 1 1 0 1 1 0 1 1 2 0 0 0 1 0 2 1 1 0 0 1 0 0 2 0 0 0 0 0 0 0 0 0 0 1 0 0 2 0 0 0 0 1 0 0 1 0 0 0 0 0 0 1 0 0 0 1 2 0 1 2
148 0 1 2 2 0 2 1 0 1 0 0 2 2 1 1 1 0 1 1 1 1 0 2 0 0 1 1 2 2 2 1 2 1 2 1 2 2 1 0 1 1 0 0 0 0 1 0 1 1 1 0 1 0 0 0 1 0 2 1 1 1 0 1 0 0 2 1 1 0 0 0 2 0 2 2 2 2 2 2 0 2 2 0 1 0 0 1 2 2 1 2 1 1 0 2 1 2 0 2 1 0 1 0 2 0 2 2 1 1 0 1 0 2 2 2 0 0 1 1 1 0 2 1 0 1 0 2 1 2 0 1 0 0 0 0 0 0 0 0 1 0 0 0 0 0 0 0 1 1 0 0 0 0 0 0 1 0 0 0 1 1 0 2 0 1 0 1 1 2 0 1 0 1 1 0 0 0 0 1 1 1 0 0 0 0 0 1 0 0 0 2 0 0 0 0 0 2 1 1 0 0 0 0 0 2 2 0 0 0 0 0 0 0 2 2 1 0 1 0 1 1 2 0 0 0 1 1 0 1 0 0 0 0 2 0 0 2 0 2 0 0 1 2 2 2 0 0 2 0 0 1 0 0 1 1 0 0 0 0 0 0 0 0 0 0 0 0 1 0 1 1 0 0 0 0 1 1 2 0 0 0 0 0 1 0 0 1 0 2 0 1 0 2 2 0 2 1 0 0 1 1 2 0 1 0 0 1 0 0 0 1 0 2 2 0 2 0 1 1 1 1 0 1 1 0 0 1 0 0 0 1 0 1 0 0 0 1 0 0 0 0 2 1 0 0 0 0 1 1 0 0 1 2 0 0 1 1 0 0 0 0 2 1 1 1 0 1 1 0 1 1 0 2 0 0 0 1 0 0 0 1 0 1 0 1 1 0 0 0 0 0 1 0 2 2 2 0 2 1 0 1 1 1 1 1 0 2 0 2 0 0 1 0 1 1 0 1 0 0 1 2 0 0 1 2 0 0 0 1 0 0 0 1 1 0 1 1 0 0 1 0 0 0 0 1 0 1 2 2 0 1 0 2 1 0 1 2 1 2 1 0 0 1 2 2 2 1 1 0 0 1 0 0 2 0 2 0 1 0 1 1 1 1 0 1 0 1 2 1 1 2 0 2 1 1 0 1 1 1 1 2 2 1 1 0 1 1 0 1 0 0 0 1 1 0 0 2 0 1 1 1 2 1 1 0 0 1 1 1 0 0 1 1 1 0 1 0 1 1 1 1 0 0 0 1 0 1 1 0 1 1 0 0 2 2 1 1 0 1 0 0 1 0 1 1 1 0 0 0 0 0 0 0 0 0 0 2 0 2 2 0 2 2 0 2 0 1 0 0 0 1 0 0 0 2 0 0 0 0 0 2 0 0 0 1 2 0 1 1 0 0 0 2 0 0 0 2 0 1 0 1 0 0 0 0 2 2 0 0 1 0 0 2 1 2 0 0 2 0 0 0 0 1 2 0 2 0 2 2 0 1 0 1 0 1 2 0 1 0 0 0 1 0 1 2 0 1 0 0 0 0 0 0 0 1 1 2 1 1 2 1 0 2 2 2 1 1 0 1 0 0 0 2 1 0 1 2 0 1 1 0 0 1 2 1 1 2 2 1 2 1 0 0 0 0 0 1 1 1 0 1 0 0 2 0 0 0 0 0 0 0 0 2 1 1 0 0 0 0 0 0 1 1 2 0 0 0 0 1 0 0 0 0 0 1 1 0 1 0 0 0 2 1 0 0 0 2 0 2 0 0 0 0 0 0 1 0 0 0 1 2 1 1 2 2 0 1 1 2 1 1 2 2 2 0 0 1 0 1 1 2 0 0 2 0 1 1 0 1 1 0 0 1 1 1 0 2 1 0 1 1 0 2 0 1 0 1 1 0 0 1 0 0 0 2 0 0 0 0 0 0 2 1 2 1 2 0 0 0 2 2 0 0 1 0 1 0 1 1 1 1 0 0 0 0 2 0 2 0 0 0 1 1 1 1 0 0 1 1 0 0 0 1 1 0 1 2 0 1 1 0 0 0 1 1 1 2 0 1 0 1 2 2 2 0 2 1 1 0 1 0 0 0 0 0 0 2 1 1 0 1 1 1 0 0 1 1 0 0 2 0 0 0 0 0 0 2 2 0 0 1 2 1 1 1 0 1 1 1 2 0 1 0 2 1 2 1 1 1 1 0 0 0 1 1 0 2 1 0 1 0 0 0 0 0 2 0 2 0 0 0 0 0 0 0 0 0 0 1 1 0 0 1 1 0 0 0 2 0 0 0
149 0 1 2 1 0 1 1 0 2 0 0 2 2 0 0 1 0 1 0 1 1 0 2 0 0 1 2 2 2 2 2 0 0 2 0 1 2 0 1 0 0 0 0 1 1 1 0 0 2 2 0 0 0 1 2 0 0 0 0 2 2 1 0 0 0 1 0 2 1 0 2 0 0 0 2 2 0 0 0 0 0 2 0 0 0 0 0 1 1 0 0 0 2 1 1 1 1 0 1 0 0 1 0 2 0 2 1 1 0 0 1 1 2 2 2 1 0 1 1 1 1 2 0 0 2 0 1 1 1 0 0 1 0 0 0 1 0 0 0 1 0 0 0 0 0 1 0 1 1 0 0 0 1 1 0 0 0 0 0 1 1 0 2 0 1 0 1 1 2 0 0 1 2 1 1 0 0 0 1 1 1 2 2 0 2 2 2 2 1 1 1 0 0 0 0 1 2 0 1 0 0 0 1 1 1 1 0 2 0 0 0 1 0 2 2 1 1 2 0 1 1 2 0 0 1 1 2 0 2 0 0 0 0 0 0 0 2 0 1 0 0 2 2 2 2 0 0 1 0 0 0 1 0 1 2 1 0 0 0 0 0 1 0 0 0 1 1 1 0 0 2 0 0 0 0 0 0 1 0 0 1 2 2 0 0 2 1 1 1 1 1 0 1 2 1 1 2 0 1 1 0 1 1 0 0 0 1 0 1 1 1 0 1 0 0 2 1 0 0 0 0 2 0 1 0 1 0 1 1 0 0 1 1 0 0 1 2 0 2 1 1 2 0 0 0 1 0 1 0 0 0 0 1 1 1 0 1 0 2 2 2 1 0 1 0 0 0 0 0 2 2 0 2 0 0 0 2 1 1 1 1 0 2 0 0 0 1 1 0 0 0 0 0 2 0 0 0 1 1 0 2 1 1 0 1 0 0 0 2 0 0 1 0 1 2 1 0 0 0 0 0 0 1 0 2 1 0 0 2 0 1 0 0 1 1 0 1 1 1 1 0 0 1 1 1 1 0 2 2 0 1 1 2 1 1 0 1 1 0 1 0 0 0 0 1 0 1 1 0 1 1 2 2 0 0 0 1 2 1 1 1 1 1 1 0 0 1 1 1 1 1 0 1 1 0 2 1 1 2 0 2 1 1 1 1 1 0 0 0 0 2 0 0 0 0 2 1 1 1 1 1 0 0 0 1 0 1 0 1 1 1 0 0 0 0 1 1 2 1 0 1 1 1 1 2 0 1 1 0 1 2 0 1 1 0 0 1 1 0 0 1 0 1 0 0 1 0 0 1 1 1 0 0 0 0 0 1 0 2 1 0 1 1 0 1 0 0 0 0 1 2 1 0 1 1 2 0 0 0 0 1 0 1 0 0 1 0 2 2 1 1 0 1 0 0 1 0 0 0 0 0 0 0 0 0 2 1 0 0 0 0 0 1 1 1 0 0 2 0 0 0 0 0 0 0 0 0 1 0 0 1 0 0 0 1 2 0 2 0 0 0 0 0 2 2 1 1 1 0 0 2 0 0 1 1 1 1 2 0 1 0 0 2 2 1 1 0 0 2 1 0 2 2 0 0 2 1 0 1 0 1 0 0 2 0 2 1 1 0 1 1 0 0 1 0 0 1 1 1 0 0 0 0 0 0 0 0 0 0 0 0 0 2 0 0 0 0 1 1 1 1 0 0 1 0 0 0 0 1 0 0 1 0 0 0 0 0 1 0 0 0 2 1 0 0 1 1 0 2 0 0 1 1 1 0 1 0 0 0 1 1 1 1 2 2 0 2 0 2 0 2 2 0 1 1 0 1 0 0 0 0 0 0 2 0 1 0 0 1 1 0 0 0 0 1 1 0 2 0 0 2 0 1 0 0 0 1 0 1 0 1 1 2 1 1 0 0 0 0 0 0 1 0 1 0 1 0 1 0 0 0 0 0 0 0 0 0 0 2 0 1 0 1 0 1 2 0 1 0 0 0 0 2 1 1 0 2 1 0 0 2 0 0 0 0 0 0 0 1 1 1 1 2 2 0 2 1 0 0 0 0 2 2 2 1 1 0 1 1 0 0 1 0 1 1 0 1 1 1 1 1 0 0 0 0 1 2 0 0 2 1 0 1 1 0 0 1 2 1 1 1 1 1 1 0 0 0 2 0 1 0 1 0 1 0 1 0 2 2 0 0 2 0 1 1 0 0 0 0 0 1 0 0 0 1 1 1 1 0 0 1 0 0 0 0 2 0 0 0 1 0 1 0 1 0 1 1 2 0 0 1
150 0 1 1 0 1 1 2 0 0 0 1 1 2 1 1 0 0 0 0 2 2 1 1 1 1 0 1 2 2 1 2 0 0 1 0 1 1 0 1 1 1 0 1 0 0 1 0 0 0 0 0 0 0 1 2 0 0 1 0 2 2 1 1 0 0 1 0 1 0 0 1 2 0 1 2 2 1 1 0 1 2 1 1 1 0 0 0 2 2 0 1 1 1 0 2 1 1 0 1 1 0 0 1 1 0 1 2 0 0 1 1 2 2 2 2 1 0 0 1 1 0 2 1 0 1 0 0 0 0 1 1 0 0 0 0 0 0 0 0 2 0 0 0 0 0 0 0 1 0 0 0 0 0 0 0 0 2 0 0 1 1 0 2 0 1 1 0 0 0 2 1 0 2 0 0 1 0 0 0 0 0 1 1 0 1 1 1 0 0 0 1 1 0 0 0 2 2 0 0 0 0 0 2 2 0 1 0 2 1 0 0 1 0 1 2 0 1 1 1 1 1 2 0 0 0 0 2 1 1 1 0 0 0 2 0 0 2 0 1 0 0 2 1 1 1 0 0 2 0 0 0 0 0 0 2 2 1 1 1 0 1 0 0 0 0 1 0 1 1 0 1 0 1 0 0 0 2 2 2 0 0 1 1 0 0 2 1 1 2 0 1 0 2 2 1 2 0 0 1 0 0 0 2 0 0 0 2 1 1 1 0 0 2 0 0 0 1 0 2 0 0 1 0 0 0 0 1 0 0 0 2 1 1 0 1 1 1 0 1 0 1 2 0 0 0 2 0 2 1 0 0 0 1 1 1 0 1 0 2 2 2 1 1 1 0 0 1 1 0 1 1 0 2 2 0 0 2 2 0 0 0 0 1 0 1 1 0 0 0 0 0 1 0 2 2 2 0 1 1 0 1 1 1 0 1 0 0 0 1 1 0 0 0 0 1 1 1 0 0 0 2 0 0 1 2 2 1 0 1 0 1 1 2 1 1 0 0 0 0 2 0 1 1 0 2 2 0 1 0 0 0 2 2 2 2 0 2 0 1 0 0 0 0 0 0 0 1 1 0 0 1 1 1 1 1 1 0 2 1 1 1 1 1 0 0 0 0 2 0 0 2 1 2 0 0 0 0 0 2 0 2 1 1 1 1 2 0 0 0 0 2 0 0 0 0 0 2 0 0 0 2 1 0 0 0 0 0 1 2 0 1 2 1 1 0 1 0 1 1 0 0 2 2 0 0 0 1 1 0 1 1 1 1 2 2 2 1 0 0 0 0 0 1 0 0 1 1 1 0 1 1 0 0 0 0 0 1 0 2 1 0 0 0 0 0 0 0 0 0 0 1 0 0 0 1 0 1 1 1 1 1 0 2 0 0 1 0 0 2 0 0 0 1 1 1 1 1 1 0 0 0 1 1 1 0 1 1 0 0 0 0 0 1 1 0 1 1 1 1 0 2 0 1 1 0 1 0 1 0 1 2 1 2 2 2 1 1 1 0 0 0 2 0 2 2 1 0 0 1 1 0 1 1 1 2 0 0 1 0 1 0 1 1 0 1 0 1 1 2 0 0 1 1 0 0 2 2 0 0 0 1 0 1 1 2 0 1 1 0 0 0 1 0 0 1 0 1 0 0 0 0 2 0 0 2 1 0 1 0 0 0 0 2 1 0 0 0 2 2 2 2 0 0 0 0 0 0 0 0 0 0 1 0 0 0 0 0 1 0 0 0 0 0 1 1 1 0 0 1 0 0 1 1 1 0 1 0 1 1 2 0 2 0 2 0 2 2 2 2 0 2 2 0 0 1 0 0 0 1 1 2 0 0 2 0 1 1 0 1 1 0 0 2 2 2 0 2 1 1 1 2 0 2 0 0 0 1 1 0 0 2 0 2 1 1 1 0 0 0 0 0 1 1 1 1 1 0 0 0 2 2 0 0 1 0 1 0 0 0 2 2 0 0 0 1 1 0 2 0 0 0 1 0 2 2 0 0 1 1 2 0 0 0 0 0 0 1 0 1 1 0 1 1 2 0 2 2 0 0 0 1 2 1 2 1 0 1 0 1 0 0 0 1 2 1 0 2 2 2 0 0 0 1 1 0 2 2 0 0 2 0 0 1 0 0 0 1 1 0 1 0 2 2 2 1 0 0 0 0 2 0 1 0 1 0 1 0 1 0 0 0 2 0 1 1 1 0 0 0 0 0 0 0 1 0 2 0 1 0 0 1 1 0 0 0 0 0 0 0 1 1 0 0 0 1 0 2 1 0 2 1
151 0 2 1 1 0 1 1 0 1 1 1 0 0 0 0 0 0 1 1 1 2 1 2 0 1 0 1 1 2 1 0 0 1 1 0 2 1 1 0 0 0 0 0 0 0 0 0 1 1 1 0 1 0 1 1 0 1 1 2 0 1 0 1 0 0 0 1 1 0 0 1 1 0 1 2 2 2 2 1 1 2 1 1 1 0 1 1 1 1 0 0 1 1 0 2 1 1 0 2 1 0 0 1 2 0 2 1 1 0 1 2 0 2 2 2 0 1 0 1 1 1 1 0 0 1 0 0 0 0 2 0 0 0 0 0 0 0 1 0 1 0 0 0 0 0 0 0 0 0 0 0 0 0 0 0 0 0 0 0 1 0 0 0 0 2 2 1 1 1 1 1 0 2 1 1 0 1 0 0 0 2 0 0 0 0 0 1 1 1 1 1 0 1 1 0 1 1 0 0 0 1 0 0 0 2 2 2 1 1 0 0 0 0 2 2 0 0 2 0 0 0 2 0 0 0 2 1 0 1 0 0 0 0 0 0 1 1 0 0 0 0 1 2 2 2 0 0 1 0 0 0 0 0 0 2 0 1 1 0 0 0 0 0 0 0 0 1 2 0 0 2 1 0 1 1 0 1 1 0 0 1 2 2 0 0 2 2 1 2 0 0 1 2 2 0 2 0 1 0 0 0 1 1 0 0 1 2 0 1 0 0 0 1 0 0 2 1 0 1 0 0 1 2 1 0 1 1 1 1 0 1 0 1 0 0 0 0 0 1 1 1 2 0 1 0 0 0 2 1 0 0 0 0 0 2 0 0 1 1 1 1 2 1 1 0 0 1 2 0 0 0 0 2 0 0 0 1 0 0 0 2 0 0 0 0 0 0 0 0 0 0 0 1 2 0 0 0 1 1 0 1 0 1 1 0 1 0 0 2 0 0 0 0 0 1 0 0 0 0 0 1 0 1 0 1 0 1 0 0 2 0 1 2 1 0 0 1 0 0 2 0 0 2 0 1 1 1 1 0 1 0 1 2 2 1 1 1 0 0 2 0 0 1 1 2 2 2 2 1 2 2 0 0 2 0 1 0 2 1 2 0 1 1 0 1 0 0 2 0 0 2 0 1 1 0 1 2 2 0 2 1 2 0 2 0 2 1 0 1 0 2 0 0 0 0 1 1 0 1 2 1 2 1 2 0 0 0 0 1 0 1 0 0 0 0 0 1 2 2 0 1 1 1 1 1 0 2 1 0 0 0 0 1 1 1 1 1 0 1 0 0 2 0 1 1 1 0 0 1 1 1 0 0 0 0 0 2 0 1 2 0 1 1 0 0 1 0 0 0 0 2 0 1 1 0 1 1 1 2 0 0 0 1 1 0 0 0 1 2 1 0 0 1 0 0 0 0 0 0 0 0 1 1 1 0 1 1 0 0 0 0 0 2 0 0 0 0 2 0 1 1 0 1 1 0 1 0 0 1 0 2 0 2 0 2 0 0 2 0 0 0 0 1 1 1 2 0 1 0 0 1 1 0 0 2 0 2 0 2 2 1 0 1 1 1 2 0 0 2 0 0 1 1 0 1 1 2 0 1 1 0 1 0 0 2 1 1 1 0 1 0 0 0 0 1 0 1 1 1 0 0 2 0 0 2 0 1 0 1 0 0 0 2 1 1 0 0 2 2 1 2 0 0 0 0 0 0 0 0 0 0 1 0 0 0 1 0 1 0 0 0 1 1 0 1 1 0 1 1 0 0 0 0 0 0 0 0 0 0 0 1 0 0 0 1 0 1 2 2 1 2 2 2 2 0 0 0 0 1 1 1 0 0 1 0 0 1 0 1 1 1 0 1 1 0 1 2 1 0 0 1 1 2 1 0 0 0 1 1 0 0 0 0 0 2 0 1 0 0 1 1 0 0 0 0 0 0 0 0 1 1 0 0 0 0 0 0 0 0 1 2 0 0 0 2 1 0 0 0 1 1 1 1 2 1 0 1 1 1 2 0 0 0 0 0 0 1 1 1 1 0 0 2 2 1 1 2 0 1 0 0 2 2 2 0 2 1 0 2 0 0 0 0 0 0 0 1 1 0 1 0 0 1 1 0 2 2 1 0 2 0 0 1 1 0 1 1 1 0 0 0 1 0 0 1 0 1 1 1 1 0 2 1 0 0 1 1 1 0 0 0 0 1 0 1 1 0 0 0 0 0 0 0 0 1 0 0 2 0 0 0 0 0 0 0 0 0 0 1 0 0 1 1 1 0 0 0 2 0 2 1
152 0 0 2 0 0 1 1 0 1 0 1 0 0 0 0 0 0 1 1 1 2 0 1 0 0 1 2 2 2 2 0 0 1 0 0 2 1 0 1 1 1 0 0 0 1 1 0 0 1 1 0 1 0 1 1 1 1 1 2 0 1 0 0 0 0 1 0 1 0 0 2 2 1 1 2 2 1 1 1 0 2 2 1 0 0 0 1 2 2 0 1 1 2 1 2 1 2 0 2 2 0 0 0 2 1 1 1 0 0 0 1 0 2 2 2 0 1 0 0 0 1 2 2 0 1 0 0 0 1 2 1 0 0 0 0 0 0 0 0 1 0 0 0 0 0 2 0 0 0 0 0 1 1 0 0 0 1 0 0 1 0 0 1 2 1 1 1 0 0 2 1 1 2 1 1 0 0 0 1 1 1 0 0 0 0 0 0 0 0 0 0 0 0 1 0 0 2 0 0 0 0 0 1 1 1 1 1 1 1 0 0 1 0 1 2 0 0 1 0 0 0 1 0 2 0 0 2 0 2 1 0 0 0 2 0 0 2 0 2 0 0 2 2 2 2 0 0 0 1 1 0 0 0 0 2 1 1 1 0 0 0 0 0 0 0 0 0 2 0 0 2 1 1 0 0 0 2 2 1 0 1 0 0 0 0 1 2 1 2 0 2 0 2 1 0 1 0 1 0 1 1 2 0 1 0 0 2 1 1 0 1 0 2 1 1 1 0 0 1 1 1 0 1 0 0 1 2 0 0 0 1 0 1 0 0 0 1 0 1 1 1 1 0 0 0 1 0 2 2 0 0 0 2 0 0 1 1 0 0 0 0 1 0 1 0 0 1 2 1 0 0 1 2 0 0 0 2 1 0 0 1 0 1 1 1 1 0 0 0 0 0 1 0 1 1 2 1 1 1 0 1 0 2 1 0 1 0 0 1 1 0 0 0 0 2 0 0 1 1 0 1 0 1 1 1 1 0 0 0 0 0 0 0 2 2 0 0 0 0 2 0 0 0 1 1 2 0 2 0 0 1 0 0 0 0 0 2 0 1 1 1 0 0 1 1 1 2 2 1 1 1 1 1 2 0 1 0 2 0 2 0 0 0 0 0 0 0 1 0 1 1 0 1 1 0 2 2 2 1 1 1 1 1 1 2 2 0 1 0 1 1 0 0 0 0 0 2 0 1 1 0 2 0 0 1 1 0 0 2 0 1 0 0 0 0 1 1 2 2 1 2 2 2 1 1 1 2 0 0 0 0 1 2 1 0 0 1 1 0 1 0 1 0 0 0 2 1 1 0 0 0 1 0 0 0 1 0 0 2 1 0 1 1 0 1 0 1 1 1 1 1 0 0 0 0 0 1 1 1 1 1 1 2 0 0 2 0 1 2 0 0 0 2 1 1 1 1 1 0 0 0 1 1 1 0 1 1 0 0 0 0 0 1 2 1 0 0 2 0 0 2 0 0 0 0 0 0 1 1 0 1 1 1 1 2 2 1 2 0 0 0 1 1 1 1 0 1 0 0 0 0 0 0 0 1 2 0 1 0 0 2 0 2 2 1 2 2 0 1 1 0 0 1 1 0 1 2 0 2 1 0 0 0 1 1 1 2 2 0 1 1 0 0 0 0 0 1 0 0 0 0 2 0 0 2 0 0 0 0 0 0 0 2 1 1 1 2 0 2 0 0 0 0 1 1 1 1 0 0 0 0 0 0 0 0 0 0 2 0 0 0 2 2 0 0 0 1 0 1 0 0 0 0 0 1 1 0 1 1 2 2 2 0 2 1 1 2 0 2 0 2 2 0 1 0 0 1 0 1 1 1 0 1 1 0 2 1 0 1 1 0 1 0 0 1 1 2 1 0 2 1 1 2 0 0 0 0 2 0 1 1 1 1 0 1 1 1 2 0 2 1 1 0 1 0 1 0 0 0 2 2 0 0 0 0 0 0 0 0 1 2 0 0 0 0 0 1 1 0 0 0 2 0 2 2 0 0 1 1 1 0 0 0 0 0 0 1 0 2 2 0 1 2 2 0 2 2 0 0 0 1 2 2 2 1 1 2 1 1 0 0 0 0 1 0 0 0 1 0 1 0 1 1 2 0 1 1 0 0 1 1 1 1 0 0 0 2 2 0 0 0 2 1 1 0 1 1 1 0 2 0 1 0 1 0 1 1 2 1 1 0 1 0 0 2 2 0 0 0 0 0 0 0 1 1 0 0 2 0 0 0 0 0 0 0 1 0 0 2 0 0 0 0 1 0 1 0 1 0 0 0
153 0 0 2 0 1 2 1 0 1 0 1 0 0 0 0 0 0 0 0 2 2 0 2 0 0 1 1 2 2 1 2 1 1 1 1 1 1 0 1 1 1 0 1 0 2 0 0 1 0 0 0 1 1 0 0 0 0 0 1 1 2 1 1 0 0 1 1 2 1 0 2 2 0 2 1 1 2 2 0 2 2 1 1 1 0 1 0 1 1 0 1 2 2 1 1 0 1 0 1 1 0 1 1 2 0 2 2 1 0 0 1 1 2 2 2 1 0 0 1 1 0 2 1 0 1 0 0 0 0 0 0 0 0 0 0 0 0 1 0 1 0 0 0 0 0 0 1 1 1 0 0 0 0 0 0 1 0 0 0 1 0 0 0 0 1 1 1 1 2 0 0 0 2 2 0 0 0 1 1 1 1 0 0 1 1 0 1 0 0 0 1 0 1 1 0 2 1 0 0 0 0 0 2 2 0 0 2 0 0 2 0 0 0 1 2 1 0 0 0 1 1 1 1 0 1 0 1 0 1 0 0 1 1 0 0 1 2 0 2 0 0 2 2 2 2 0 0 1 1 1 0 1 0 0 2 2 1 1 1 1 1 0 0 0 0 1 1 2 0 1 1 0 1 0 0 0 2 1 0 1 1 1 1 1 0 2 1 0 1 1 0 0 1 1 0 1 1 0 1 2 0 2 0 0 1 1 1 0 1 0 1 0 1 1 0 2 0 0 1 0 0 1 0 0 0 0 2 0 2 0 1 0 1 0 0 0 2 0 2 1 1 2 0 0 0 0 0 2 2 0 0 0 2 1 0 1 2 1 0 1 1 1 1 0 0 0 1 2 0 0 0 1 2 1 0 0 2 1 0 0 0 0 0 1 1 1 0 0 2 0 0 1 1 2 2 2 1 0 0 0 0 0 2 1 0 0 1 1 0 0 0 0 0 0 1 1 0 1 0 0 1 1 1 0 2 2 1 0 0 1 0 1 1 1 0 1 1 1 0 1 0 0 0 0 1 1 0 1 0 0 1 1 1 1 1 0 1 0 1 1 0 1 1 1 2 2 2 2 1 1 1 2 2 0 1 0 0 2 1 1 0 2 2 1 0 1 1 2 0 0 2 0 1 0 0 2 2 2 2 0 2 1 1 1 2 1 0 1 1 0 1 0 1 1 0 0 2 0 0 1 2 2 1 1 1 1 0 0 1 0 1 0 0 0 0 1 0 2 2 1 1 1 1 0 1 1 0 2 0 1 1 0 1 1 1 1 0 0 0 2 0 0 0 0 0 0 2 2 0 1 1 1 0 0 0 1 1 0 2 2 0 1 1 1 1 1 1 0 0 1 0 1 0 0 0 0 0 1 1 0 1 0 2 0 0 1 0 2 2 0 0 0 0 0 1 1 0 0 0 0 0 0 0 0 1 1 0 0 0 0 0 0 2 1 1 0 2 2 0 1 1 0 1 2 0 1 0 1 1 0 1 0 1 0 2 1 0 2 0 0 0 0 1 1 1 0 0 1 0 0 1 1 0 0 1 1 1 2 0 1 0 0 1 1 0 0 2 1 1 0 1 1 2 0 0 1 2 0 1 0 0 1 1 1 2 1 2 2 0 0 0 0 1 1 1 0 1 2 1 1 0 0 0 0 0 0 0 0 0 0 0 0 2 1 1 1 1 1 2 1 1 0 0 1 1 0 0 0 0 0 0 1 0 0 1 2 0 1 0 0 0 1 0 0 1 1 1 0 1 1 0 1 0 0 0 0 0 1 1 2 2 2 0 2 1 1 2 0 2 0 2 2 0 0 1 0 1 0 1 1 2 0 1 0 0 2 0 1 2 1 0 1 0 0 2 1 2 1 0 1 1 1 2 1 0 0 1 0 0 0 2 1 1 0 0 0 0 1 0 1 0 0 0 0 0 0 0 0 1 1 0 0 0 0 0 0 0 0 0 2 2 0 1 0 2 2 0 2 0 0 1 0 2 2 2 0 2 1 1 2 0 0 1 0 0 0 2 0 1 1 1 2 1 1 0 1 1 0 0 0 0 1 1 0 1 0 1 0 2 0 0 0 0 2 1 0 2 2 2 0 0 1 2 1 0 1 0 0 0 1 1 0 1 0 0 0 1 2 1 0 0 1 1 0 0 1 1 0 1 2 0 1 0 1 0 1 2 2 0 0 0 2 0 1 1 2 0 0 0 0 0 0 0 0 0 2 0 2 0 0 0 0 0 0 0 0 0 0 0 2 0 1 0 1 0 1 0 0 0 0 0
154 0 2 0 0 0 0 0 0 1 0 0 1 2 0 0 1 0 0 0 2 2 0 2 0 0 1 1 1 2 1 0 2 2 2 1 2 1 0 0 2 2 0 2 0 1 1 0 1 0 0 0 0 0 0 1 0 1 2 0 1 1 1 0 0 0 1 1 2 0 0 1 2 1 2 2 2 1 1 1 0 1 1 1 2 0 0 0 2 2 0 1 2 2 0 1 1 1 0 2 1 0 1 0 2 1 2 2 0 0 2 2 1 1 1 1 1 0 0 2 2 0 2 2 0 0 0 1 1 1 0 1 0 0 0 0 0 0 0 0 0 0 0 0 0 0 1 0 1 1 0 0 0 1 0 0 0 0 0 1 0 0 0 1 1 1 0 1 0 1 0 0 0 1 1 0 0 1 0 1 1 0 0 0 0 0 1 1 0 0 0 1 0 1 2 0 1 2 0 0 0 1 0 2 2 0 0 1 1 0 1 0 1 0 0 1 1 1 1 0 0 0 2 0 0 0 0 1 0 0 0 1 0 0 1 0 2 2 0 1 0 0 2 1 2 2 1 0 2 0 0 0 0 0 0 1 0 0 0 0 1 0 1 1 0 0 0 0 2 1 0 2 0 2 0 1 0 2 2 1 1 0 1 1 0 0 2 1 2 2 0 2 0 1 2 0 2 2 0 1 0 0 2 0 0 0 0 2 0 0 0 0 0 2 0 0 0 0 1 0 1 1 1 2 0 0 0 0 1 0 0 1 0 2 0 0 0 0 0 0 0 0 2 0 0 0 1 0 2 1 2 2 2 2 0 0 1 2 0 1 1 1 1 0 1 0 0 2 1 0 1 1 0 2 0 0 0 1 0 0 2 0 0 1 0 1 1 0 0 0 0 0 1 1 2 2 2 0 0 1 0 2 0 1 0 0 1 0 0 1 0 0 0 0 0 1 0 0 0 0 2 1 1 2 0 2 1 0 0 0 1 0 1 2 1 0 0 1 0 0 2 0 2 2 1 2 2 0 1 1 0 0 0 2 1 0 1 1 1 0 1 0 1 0 0 0 0 2 2 1 1 1 1 1 1 0 0 0 2 1 1 0 1 1 1 0 0 0 1 0 1 1 0 2 0 0 1 2 2 1 1 2 2 0 2 1 2 0 0 0 0 2 0 0 0 0 1 2 0 1 0 1 0 0 0 1 0 0 1 1 0 0 2 2 2 0 1 0 2 2 0 0 0 1 1 0 2 1 2 0 0 0 2 1 1 1 1 2 1 1 0 1 1 2 0 0 2 1 1 1 0 0 1 0 1 0 2 1 0 2 2 0 1 1 0 1 0 0 1 1 0 2 0 0 0 0 0 1 1 1 1 1 0 2 0 0 1 1 2 0 1 0 0 1 1 1 2 0 0 0 0 0 0 0 0 0 2 2 0 0 0 0 0 1 2 0 0 0 1 1 0 0 0 1 2 0 2 1 0 0 0 2 0 1 0 1 1 1 1 0 0 0 0 0 2 2 1 1 0 1 0 0 0 2 2 2 0 1 0 1 1 0 1 1 1 1 1 1 0 1 1 0 0 2 1 0 2 2 0 1 0 0 0 0 0 2 1 2 2 0 0 0 0 0 0 2 0 1 2 2 0 0 0 0 0 1 1 1 1 0 0 0 0 2 0 0 0 0 1 1 0 1 0 0 0 1 0 0 0 0 0 0 0 0 0 1 0 0 1 0 0 0 1 0 0 1 1 0 0 2 0 0 0 0 0 1 1 0 1 1 1 1 0 0 0 2 0 2 0 2 0 0 2 1 2 0 1 1 0 1 0 0 0 0 1 0 1 0 0 1 1 1 0 1 1 1 2 2 1 0 1 1 2 1 0 0 0 1 1 1 0 0 1 2 0 0 0 1 1 0 0 0 1 1 1 1 1 0 0 1 0 0 0 0 0 0 0 0 0 0 0 1 0 0 0 0 2 0 1 0 0 0 1 1 2 2 0 2 1 0 2 0 0 1 1 0 0 2 0 2 2 0 1 2 2 0 1 1 0 0 2 0 1 1 1 2 0 1 2 0 1 0 0 0 1 1 0 1 2 2 0 0 0 1 0 0 2 1 1 1 1 0 0 1 0 0 0 1 2 0 0 0 2 2 2 1 0 0 1 1 2 0 2 0 1 0 1 0 0 0 0 1 1 0 2 1 1 0 0 0 0 0 0 0 0 2 0 1 1 0 1 2 0 1 0 0 1 0 1 0 0 1 0 0 0 0 0 0 0 0 0 0
155 0 1 1 0 0 0 1 1 2 0 0 1 2 0 0 1 0 2 0 1 1 0 2 0 1 2 1 2 0 0 2 2 1 1 0 1 0 0 0 2 2 0 0 0 1 2 0 1 0 0 0 0 0 0 2 0 0 1 1 0 1 0 2 0 1 1 2 0 0 0 0 1 1 1 2 2 1 1 0 1 2 2 0 1 0 0 0 1 1 0 0 1 1 0 1 0 2 0 2 0 0 1 1 2 0 2 0 1 0 0 1 1 2 2 2 1 0 0 1 1 1 1 0 0 0 0 1 0 2 2 1 0 0 0 0 0 0 0 0 0 0 0 0 0 0 0 0 1 0 1 0 0 0 0 0 0 1 0 0 1 1 0 2 2 1 1 1 0 1 1 1 2 2 2 0 0 0 0 1 1 2 0 0 1 1 0 0 0 0 1 0 0 0 0 1 2 2 0 2 0 0 1 0 1 1 1 1 1 1 1 0 1 0 2 2 0 1 0 1 0 0 2 0 0 0 0 2 0 2 0 0 0 1 1 0 1 2 0 1 0 0 1 1 1 1 0 0 1 0 0 0 1 0 0 1 1 0 0 0 1 0 1 1 0 0 1 0 1 0 2 2 1 1 0 0 0 1 2 0 0 0 0 0 0 1 2 0 1 2 0 2 1 2 2 0 0 1 0 1 2 1 2 0 0 0 0 2 0 0 0 0 0 1 1 0 2 1 1 0 1 1 1 0 1 0 1 1 1 2 0 0 0 0 0 0 0 1 0 0 0 0 1 1 0 1 0 0 2 1 0 0 0 2 2 0 1 2 0 0 0 0 1 1 1 0 0 0 0 0 2 2 0 2 0 1 0 1 1 0 1 0 0 0 0 0 0 0 0 0 0 0 1 0 0 0 2 1 0 0 0 0 1 1 0 0 0 1 0 1 1 0 1 0 1 2 1 0 2 0 0 0 0 0 1 2 1 0 2 0 0 1 0 0 0 0 1 0 0 0 1 0 0 1 1 1 1 0 2 0 0 1 1 1 1 0 1 1 0 1 1 0 0 2 2 2 2 2 2 1 1 1 1 1 0 0 2 0 1 0 1 0 1 1 1 0 0 1 2 0 0 2 1 1 1 0 1 1 1 1 1 1 2 0 2 0 2 0 1 0 1 1 0 0 0 0 1 2 0 1 1 1 2 0 0 0 0 0 1 1 0 0 0 0 0 1 1 1 1 1 0 1 0 0 0 0 1 1 1 0 0 0 0 2 0 2 0 0 0 0 1 0 1 0 0 0 0 1 1 0 1 1 0 0 0 0 0 2 0 2 2 0 2 2 0 0 1 1 0 0 1 0 2 0 1 0 0 2 2 2 1 0 0 1 1 0 1 1 1 1 1 0 0 1 0 0 0 0 0 0 0 0 0 0 0 0 2 2 0 0 0 0 0 1 2 0 2 2 2 0 0 0 0 1 2 0 2 0 1 1 1 1 1 1 1 2 1 1 1 0 0 0 1 0 0 2 1 1 1 0 0 0 0 0 0 2 0 0 1 0 0 1 0 1 1 1 0 1 1 2 1 0 1 2 1 0 2 2 0 2 1 1 0 0 0 2 1 1 1 0 0 0 0 0 0 0 0 2 2 2 0 0 1 1 0 0 1 0 0 0 0 0 0 2 0 0 1 0 0 0 0 0 1 1 2 0 0 0 0 0 0 0 0 0 0 1 0 0 1 1 0 0 0 1 1 0 2 1 0 2 0 0 0 1 1 0 1 0 0 0 0 1 1 0 2 2 1 2 1 2 0 2 2 0 0 1 0 1 0 2 2 2 0 0 2 0 1 0 1 2 1 0 1 1 1 2 0 2 1 1 1 2 1 2 0 0 0 1 0 1 0 1 0 1 0 0 0 1 1 0 1 1 1 1 1 1 1 0 0 0 2 2 0 0 0 0 0 0 0 0 1 2 0 1 0 2 1 1 2 0 1 1 1 2 1 0 0 1 1 0 1 1 0 0 0 0 1 0 0 1 1 1 1 2 2 0 2 2 0 0 0 1 0 0 2 2 0 1 0 2 0 0 0 0 1 1 0 0 2 1 1 0 0 0 0 0 1 0 0 0 2 0 0 2 0 0 0 1 1 0 0 0 0 0 0 2 0 1 0 2 2 0 2 0 1 0 1 1 1 2 2 0 1 0 2 0 1 1 1 0 0 0 0 0 0 0 1 0 2 0 0 0 0 0 0 0 0 0 0 0 0 0 1 0 1 0 1 0 1 0 0 1
156 0 0 2 0 1 2 0 0 2 0 0 1 1 0 0 1 0 0 0 2 2 1 2 0 0 1 1 1 2 1 0 1 1 0 0 2 2 0 2 0 0 0 0 0 0 1 0 1 1 1 0 0 0 0 0 2 0 1 1 0 1 0 1 0 0 0 1 1 0 0 0 1 0 1 2 2 0 0 0 0 2 2 1 0 0 0 0 2 2 0 0 1 2 0 2 1 2 2 1 0 0 0 2 2 0 2 1 1 0 1 2 2 2 2 2 2 0 0 2 2 0 2 1 0 1 0 1 1 1 0 0 0 0 1 1 0 0 0 0 0 0 1 0 0 0 0 0 0 0 1 0 2 0 0 0 1 2 0 0 1 0 1 0 0 1 0 1 0 0 2 0 0 2 1 0 0 0 0 1 1 1 0 0 0 0 0 2 1 0 0 1 1 0 0 1 1 1 0 1 0 0 0 0 0 2 2 0 2 1 0 0 1 0 1 2 0 0 0 1 0 0 1 0 0 0 1 0 0 0 0 1 0 0 2 0 0 2 0 1 0 0 1 0 0 0 0 0 2 0 0 1 1 0 0 2 2 0 0 0 1 0 0 0 0 0 0 1 1 1 0 2 0 0 0 0 0 1 2 0 2 0 0 0 2 0 2 2 1 2 0 0 0 1 2 0 1 1 0 1 2 0 2 0 1 0 0 2 0 0 1 0 0 1 2 0 2 1 1 1 1 0 1 1 1 0 0 0 1 1 0 1 0 2 0 0 0 0 0 1 1 1 1 0 0 0 0 1 2 0 1 1 1 1 0 1 1 2 0 1 1 1 1 1 1 0 0 0 1 0 1 1 0 2 0 0 0 2 1 1 1 1 0 2 0 0 0 0 0 2 0 1 2 0 2 1 1 1 1 0 0 0 1 1 0 1 0 0 1 1 0 1 0 0 0 1 1 1 0 0 0 2 1 0 1 2 1 1 0 1 1 0 0 0 0 0 1 1 1 0 0 0 0 1 0 1 1 1 2 0 1 0 1 2 1 1 0 1 0 0 2 0 0 0 0 0 0 2 2 0 0 1 1 1 0 1 0 0 2 0 1 0 0 0 0 2 0 0 2 0 1 1 1 2 1 0 1 2 2 0 2 1 2 1 1 1 1 1 0 0 0 2 0 0 0 0 0 2 0 1 0 1 2 0 0 1 1 0 1 2 0 0 1 0 1 0 1 1 0 1 1 1 0 0 0 2 1 1 1 0 0 0 0 1 1 0 0 1 0 0 1 0 0 0 0 0 2 2 2 0 0 0 1 0 0 0 1 1 0 1 2 0 1 0 1 0 1 0 0 0 0 2 1 0 0 0 0 0 1 1 0 1 1 2 0 0 2 0 1 1 0 0 0 0 0 0 0 1 0 0 0 0 0 1 1 0 2 0 0 0 1 0 0 0 2 0 0 1 2 0 0 1 0 2 2 0 2 1 1 1 0 2 2 2 1 2 2 0 2 0 0 0 0 0 2 2 2 1 0 2 2 0 1 1 1 2 0 2 1 1 2 1 1 1 0 1 1 0 0 2 0 0 0 0 0 0 0 0 0 1 0 1 0 0 0 2 0 1 1 0 0 0 0 0 1 1 0 1 1 1 1 0 1 0 0 1 0 0 0 0 0 0 0 2 0 0 1 0 1 0 0 1 0 0 1 1 1 1 0 0 0 0 1 0 0 1 1 0 1 0 0 0 2 1 0 0 0 1 0 2 0 0 0 2 1 0 1 0 0 0 1 2 2 0 2 2 0 2 0 2 0 1 2 0 1 1 0 1 1 2 1 1 0 0 1 0 0 1 1 1 1 0 0 0 0 0 1 1 1 0 2 1 0 2 1 0 0 2 0 0 0 2 0 0 0 0 0 1 0 0 0 0 0 0 0 0 0 0 0 0 1 1 0 0 0 0 0 2 0 0 2 2 0 0 0 1 1 0 1 0 0 0 2 0 2 2 1 0 1 1 2 0 0 0 0 0 0 2 0 1 1 0 1 2 2 0 2 2 0 0 0 1 1 1 1 1 0 0 1 0 1 1 0 0 0 0 0 0 2 2 0 0 0 1 2 0 0 1 0 0 0 1 0 0 0 0 0 2 2 0 0 0 2 1 1 0 1 0 2 1 2 0 2 0 0 0 0 1 1 0 0 0 1 0 0 1 2 0 0 0 0 0 0 0 0 2 0 1 0 0 0 2 0 1 0 0 1 0 0 0 0 0 1 0 1 1 0 0 1 0 0 1
157 0 1 2 1 0 1 1 0 2 0 0 0 0 0 0 0 0 0 0 2 2 0 2 0 0 0 2 2 2 2 1 2 2 0 0 1 1 0 0 1 1 0 1 0 1 1 0 2 0 0 0 0 1 1 2 0 0 0 2 0 1 0 2 0 0 1 0 1 0 0 0 1 0 1 1 1 1 1 0 1 1 2 0 2 0 1 2 2 2 1 1 1 2 0 0 0 1 0 2 1 0 0 1 2 1 1 1 1 0 0 2 1 1 1 1 1 2 0 0 0 1 0 0 0 0 0 1 1 1 0 1 0 0 0 0 0 0 0 0 0 0 0 0 0 0 1 0 1 1 0 0 0 0 0 0 1 1 1 1 1 0 0 0 0 1 1 0 0 2 0 0 0 2 1 0 0 0 1 1 0 1 1 1 0 1 1 2 1 0 0 1 0 2 2 0 2 1 0 0 0 0 0 0 0 2 2 0 0 0 1 0 1 0 2 2 1 0 1 0 0 1 2 0 0 0 1 1 0 1 0 1 0 0 2 0 1 1 1 0 1 1 2 2 2 2 0 0 2 0 0 1 0 0 0 1 1 0 0 0 0 0 1 0 0 0 0 0 1 0 0 1 0 2 0 0 0 1 1 0 0 2 0 0 0 1 2 1 1 2 0 2 0 2 1 1 2 1 1 0 1 1 1 0 0 0 1 2 0 1 0 1 0 1 2 1 2 1 1 0 1 2 2 1 0 0 1 2 0 1 0 1 1 2 0 0 0 2 0 0 0 0 2 0 0 0 1 1 2 1 1 1 0 1 1 1 1 0 1 1 2 2 2 0 2 1 0 0 0 0 2 2 0 2 1 0 0 1 0 0 1 1 0 1 0 1 1 0 0 0 0 0 0 0 2 1 1 0 1 1 0 1 1 1 0 0 0 0 0 1 1 0 1 0 1 1 0 0 1 0 1 1 1 0 2 1 1 1 0 0 0 0 0 0 1 1 0 0 0 0 1 0 0 0 2 2 1 0 1 0 0 0 0 1 1 0 1 2 1 2 0 0 0 0 0 0 0 2 2 1 1 1 1 1 0 1 0 1 2 1 1 0 2 2 2 0 0 0 1 0 1 0 0 2 2 0 1 2 2 1 1 2 2 0 2 0 2 0 0 0 0 2 0 0 0 0 1 2 0 0 0 1 1 0 0 1 0 1 1 1 0 0 0 0 0 0 2 0 0 0 0 0 1 0 0 0 1 2 0 0 0 0 0 0 2 2 2 2 1 0 0 1 1 0 1 1 1 1 1 1 1 1 1 0 1 0 1 1 0 1 2 0 1 1 1 0 1 1 0 0 0 2 1 0 0 1 1 0 0 0 0 1 1 1 0 1 1 0 1 1 0 0 0 0 0 1 1 0 0 0 0 0 0 1 1 0 2 2 0 0 1 0 0 2 1 1 1 0 2 0 0 1 0 2 2 0 1 0 1 1 0 2 1 1 1 1 1 1 0 1 1 0 0 1 1 1 0 0 1 1 1 2 0 0 0 1 1 1 2 0 2 0 0 1 1 0 1 2 1 1 1 0 0 1 1 0 2 1 0 0 0 1 0 0 0 2 0 2 2 0 0 0 0 0 0 0 0 0 1 1 0 0 0 1 0 0 1 0 1 0 1 1 0 2 0 0 0 1 1 2 0 0 0 0 0 1 0 0 0 0 0 0 0 0 0 0 0 0 2 0 0 0 1 2 0 0 1 0 0 1 0 0 1 0 0 0 2 1 1 2 2 2 0 1 1 2 0 1 1 2 1 1 2 1 1 1 0 1 0 1 1 1 0 0 1 0 2 0 1 2 2 0 0 2 1 1 0 2 2 0 1 2 0 0 0 0 0 1 1 0 0 1 1 1 0 0 0 1 1 0 1 1 0 0 0 0 0 0 0 0 2 2 0 0 0 1 0 0 0 1 0 1 0 0 0 1 1 0 2 0 0 0 1 1 2 2 0 1 2 2 2 0 0 0 0 0 0 1 0 1 1 0 1 1 1 0 1 2 0 0 0 1 1 1 2 1 1 1 0 2 0 0 1 0 2 1 0 1 1 1 0 0 0 1 0 0 2 2 0 0 0 0 1 2 1 0 0 1 2 1 0 0 1 1 0 0 1 0 0 0 2 0 2 1 1 0 2 0 0 0 0 0 1 1 0 2 1 0 0 0 0 0 0 0 0 1 1 0 2 0 0 0 0 0 0 0 0 0 0 0 0 1 0 0 0 0 0 0 0 0 1 1
158 0 0 2 0 0 1 2 0 0 0 2 0 0 0 0 0 0 0 0 2 2 1 0 1 1 0 2 2 2 2 1 1 0 1 0 1 1 0 0 2 2 0 2 0 1 1 0 1 0 0 0 1 1 0 1 0 1 1 1 1 2 0 2 0 0 1 1 2 0 0 0 2 0 0 2 2 1 1 1 0 2 2 0 1 0 0 1 2 2 0 1 0 1 0 2 2 1 0 0 0 0 1 0 2 1 2 1 1 1 0 1 0 1 1 1 0 0 1 1 1 0 2 0 0 2 0 0 0 0 0 0 0 0 0 0 0 0 0 0 1 0 0 0 0 0 0 1 1 1 1 0 0 1 1 0 1 2 0 0 1 0 0 0 1 2 2 1 0 1 1 2 1 2 2 0 0 0 0 1 1 2 1 1 0 1 1 1 0 0 0 0 1 1 1 1 2 2 0 0 0 1 1 2 2 0 0 2 1 1 0 0 2 0 2 2 1 1 1 0 1 1 2 0 0 0 1 2 1 1 0 0 0 0 1 1 0 2 0 1 0 0 2 1 1 1 0 0 1 1 1 0 0 0 0 0 1 0 1 1 1 1 0 0 0 0 1 1 1 0 0 1 0 1 0 0 0 1 1 0 1 1 0 0 0 1 0 0 0 2 0 1 1 2 2 0 2 1 0 1 1 0 2 0 0 1 1 2 0 0 1 0 0 1 1 0 1 0 1 0 2 1 1 1 1 0 0 1 0 1 0 2 0 1 1 1 0 2 0 0 0 0 2 0 1 0 2 0 1 1 0 0 0 1 0 1 1 1 0 2 2 2 1 0 1 0 0 0 1 0 1 1 0 2 0 0 0 1 0 0 0 2 0 1 0 2 2 0 0 0 0 0 1 0 1 1 2 0 2 2 0 2 0 2 2 0 0 0 1 0 1 0 2 0 2 2 0 1 1 0 0 1 1 0 2 2 2 0 1 1 0 1 1 1 2 1 0 2 1 0 2 0 1 1 2 1 2 1 2 1 0 0 0 0 0 0 0 2 0 1 1 0 1 0 0 2 1 2 2 2 2 2 1 1 2 0 2 0 2 1 2 0 1 1 1 0 0 1 1 0 1 1 1 2 0 0 0 1 1 1 1 2 1 1 1 2 1 0 1 1 1 0 0 0 0 0 1 2 0 2 2 0 2 2 2 0 0 1 0 1 2 1 0 0 0 0 1 1 0 0 0 1 2 2 0 2 1 2 0 0 0 0 1 2 1 0 0 2 1 0 0 1 0 0 0 0 2 0 0 1 2 2 2 0 2 0 2 2 0 1 2 0 2 2 0 0 0 1 0 0 1 1 0 1 1 1 1 1 1 0 0 2 0 1 1 0 0 0 2 2 1 0 0 0 0 0 0 0 0 0 0 0 1 1 1 1 0 2 0 0 1 0 1 0 2 2 0 0 2 0 1 0 1 1 2 0 0 0 1 1 1 1 0 1 0 2 1 0 1 0 0 0 0 1 2 2 0 0 1 1 1 1 0 0 0 2 0 1 2 0 2 0 0 1 2 2 0 1 0 1 0 1 1 2 1 0 2 2 0 2 0 2 0 0 1 0 1 1 1 0 0 0 0 2 0 1 0 1 0 0 0 0 1 0 0 1 0 0 1 0 0 0 0 2 1 1 0 0 0 0 0 1 0 0 0 1 0 0 0 0 0 0 0 0 0 0 1 0 2 0 0 0 2 1 0 0 1 1 0 2 0 0 2 0 0 0 2 0 1 1 2 2 1 0 1 2 0 1 1 2 1 1 2 1 1 0 0 0 0 0 0 2 1 0 1 1 0 0 0 2 2 0 1 1 1 2 0 1 2 0 1 2 0 2 0 0 0 0 1 1 1 1 1 1 0 0 0 0 1 0 1 0 2 1 2 0 2 0 0 1 1 1 0 0 1 0 1 0 1 0 2 2 0 0 0 1 1 0 2 0 0 0 2 1 1 1 0 0 2 2 2 0 0 1 1 0 0 2 0 1 1 0 1 2 2 0 2 1 0 0 0 1 2 2 2 0 0 1 0 1 0 0 0 0 1 1 0 1 1 1 0 1 0 1 1 0 2 1 1 1 2 0 0 1 0 0 0 2 2 0 0 0 2 1 1 0 1 1 0 1 2 0 2 0 1 0 1 1 1 0 0 0 1 0 2 0 1 1 1 0 1 0 0 0 0 0 1 1 1 0 1 2 0 1 0 0 1 0 0 0 0 1 0 1 1 0 1 1 2 0 0 0
159 0 1 1 0 0 1 0 0 2 0 1 2 2 0 0 1 0 1 1 1 2 1 1 0 0 2 2 2 2 2 0 0 1 1 0 1 1 1 0 1 1 0 0 1 1 1 0 2 0 0 0 1 0 0 2 0 0 1 1 1 1 0 1 1 0 0 0 2 0 0 1 1 0 1 2 2 2 2 2 0 2 2 0 0 0 0 1 2 2 1 1 1 2 0 1 0 1 0 1 1 0 0 1 2 1 2 1 0 0 0 1 0 0 1 1 1 0 1 1 1 1 1 2 0 0 0 0 0 0 1 0 0 0 0 0 0 0 0 0 0 0 0 0 0 1 0 0 1 1 1 0 0 0 0 0 0 0 0 0 0 0 0 0 2 0 0 2 1 2 0 0 0 2 1 0 1 0 0 1 1 1 1 1 0 1 1 1 0 0 0 0 1 0 0 1 2 1 0 0 0 0 0 2 2 0 0 0 1 0 1 0 1 0 2 2 0 1 0 0 1 1 2 0 0 0 1 0 0 1 1 0 0 0 0 0 0 2 0 1 0 0 2 2 2 2 0 0 2 0 0 1 0 0 0 1 1 1 1 1 1 1 1 0 1 1 0 0 1 0 1 2 0 0 0 0 0 2 2 1 1 0 0 1 0 0 1 1 2 2 0 1 1 2 2 1 0 2 0 1 1 0 2 0 0 0 0 1 0 1 0 1 0 0 2 0 2 0 1 0 2 1 1 0 1 0 1 0 2 1 0 2 0 2 0 0 0 1 1 1 1 1 2 0 0 0 1 0 2 0 0 0 0 2 0 0 1 1 0 0 0 0 2 2 0 0 0 2 2 0 0 0 0 1 0 0 0 1 0 0 1 1 0 1 0 0 1 0 0 1 0 0 0 2 2 1 1 0 1 2 0 2 0 2 1 0 0 1 1 1 0 1 1 1 1 1 0 1 0 0 0 1 0 1 1 1 1 0 0 0 0 0 0 0 2 2 0 1 1 0 0 0 0 0 1 1 2 1 1 1 0 0 0 0 0 0 0 2 0 2 0 0 1 0 0 1 1 2 2 1 1 1 2 2 0 0 0 1 2 0 1 0 0 0 0 0 0 1 2 2 2 2 1 1 1 0 1 1 1 2 0 2 1 1 1 1 2 0 0 2 0 0 0 0 0 0 0 2 0 1 1 1 2 1 2 0 0 0 0 1 0 0 0 0 0 0 1 1 1 1 0 1 1 1 1 1 0 1 1 0 0 0 0 2 0 0 0 1 0 0 0 0 0 0 0 0 0 0 0 1 1 0 0 0 0 0 0 2 0 1 2 0 0 0 0 0 0 0 0 0 1 1 0 0 0 1 0 0 0 1 0 1 0 1 0 0 2 0 1 2 1 0 0 0 0 0 0 1 0 1 1 1 1 1 1 0 2 2 0 0 0 0 1 0 1 1 0 0 2 0 0 1 0 0 2 0 2 0 0 0 1 1 0 2 0 2 0 0 1 0 0 0 1 1 1 1 1 1 0 1 1 0 0 1 1 2 0 1 2 0 2 0 0 1 1 1 1 1 1 2 0 0 1 2 1 0 1 2 0 0 0 1 0 1 1 2 0 2 2 0 0 0 0 0 0 1 0 0 1 1 0 0 2 0 0 2 0 0 0 0 0 0 0 2 1 1 1 1 0 1 0 1 0 0 0 1 0 1 0 0 0 0 0 0 0 0 0 0 2 0 0 0 2 1 0 0 0 0 0 2 0 0 0 0 0 0 1 0 1 1 2 2 2 0 2 2 0 2 0 2 0 2 2 1 1 1 0 0 0 2 2 2 0 0 2 0 0 0 0 1 1 0 1 1 1 1 1 1 1 0 2 1 0 2 0 0 0 0 1 1 0 0 0 0 0 1 1 0 1 1 0 1 1 1 1 1 1 0 0 1 1 1 1 0 0 0 0 1 0 0 1 1 0 0 0 1 2 0 2 0 0 0 0 2 1 2 0 0 1 1 1 0 0 0 0 0 0 2 1 1 0 0 1 1 1 1 0 2 0 0 0 0 2 1 2 0 0 1 0 1 0 0 0 0 2 1 0 1 1 1 0 1 1 1 0 0 2 0 0 1 1 0 1 1 2 0 1 0 0 0 0 0 2 1 1 0 0 0 0 0 2 0 2 0 2 0 2 1 2 1 0 0 0 0 1 1 1 0 0 0 0 0 0 0 0 1 0 2 0 0 0 2 0 1 0 1 2 0 0 1 0 0 0 0 1 0 0 0 2 0 0 0
160 0 2 1 0 0 1 2 0 0 0 0 1 1 0 0 1 0 1 1 1 2 0 2 0 0 1 2 2 2 2 0 0 1 1 0 2 1 0 1 1 1 0 1 0 1 1 0 1 0 0 0 0 0 0 1 0 0 0 1 0 1 0 1 1 1 0 0 0 0 0 1 2 0 2 1 2 2 2 0 2 2 2 0 0 0 0 1 2 2 0 1 1 2 0 1 0 1 0 2 1 0 1 0 2 0 2 0 2 0 0 2 1 1 1 1 1 0 0 1 1 0 1 0 0 1 0 2 1 2 1 0 0 0 0 0 0 0 0 0 0 0 1 0 0 0 0 0 0 0 1 1 0 0 2 1 0 0 0 0 0 1 0 2 1 2 1 1 0 1 1 1 2 0 0 0 0 0 1 2 1 2 1 1 0 1 1 0 0 0 0 0 0 2 2 0 1 2 0 0 0 0 0 0 0 2 2 0 2 0 0 0 1 0 2 2 1 0 1 2 0 0 2 0 0 0 2 2 0 2 0 0 0 0 1 0 0 2 0 1 0 0 2 1 1 1 0 0 2 0 0 0 0 0 0 2 2 0 0 0 1 0 0 0 0 0 0 0 2 1 0 0 0 2 0 1 1 1 1 1 0 0 1 1 1 0 2 0 0 1 1 0 0 2 2 0 1 1 1 0 1 1 2 0 0 0 1 0 1 1 0 0 0 2 1 0 2 2 0 0 0 0 1 0 0 0 1 1 0 0 0 1 0 0 0 1 1 0 0 0 0 0 1 1 0 0 0 0 1 1 0 0 0 0 0 2 0 0 0 2 2 2 1 1 1 0 0 0 0 0 2 2 1 1 0 1 0 1 0 0 1 1 0 1 0 0 0 0 0 1 0 0 0 0 1 0 1 1 0 1 0 1 0 1 0 0 1 0 0 2 0 0 0 0 0 1 1 2 0 0 0 2 0 1 1 2 1 0 0 0 0 1 0 0 0 0 0 1 1 0 2 0 0 1 0 0 1 0 2 1 0 1 1 2 2 1 1 2 0 2 0 0 1 0 0 1 1 2 2 0 0 0 0 0 0 1 0 0 2 0 2 1 2 2 2 0 0 1 2 0 0 2 0 1 1 0 2 2 2 2 0 2 1 1 1 1 1 0 0 1 0 1 0 1 1 0 0 2 0 1 1 1 2 1 1 0 0 0 0 2 0 1 1 1 1 1 1 0 2 2 0 1 1 0 0 1 1 1 1 0 1 1 1 2 0 1 0 1 0 0 1 0 0 0 0 0 1 1 1 1 0 1 1 0 1 0 1 2 0 1 2 0 2 1 1 1 1 1 1 1 1 1 0 0 0 1 0 0 0 0 0 1 0 2 0 0 2 0 1 1 1 0 0 0 0 0 0 1 0 0 0 0 0 0 1 2 0 2 0 0 1 0 0 2 1 2 0 0 2 0 1 0 0 2 2 0 2 0 0 0 0 2 0 1 0 1 1 2 1 0 0 0 2 0 1 2 0 0 0 1 1 0 0 0 1 2 0 1 1 1 2 1 0 1 1 1 1 2 0 0 0 2 0 1 1 0 1 2 0 0 0 0 0 0 0 2 0 2 1 0 0 0 0 0 0 0 0 1 0 0 0 1 0 0 1 0 0 0 0 0 0 0 0 2 1 1 1 1 0 1 0 1 0 0 1 1 0 0 0 0 0 0 1 0 0 2 0 0 0 0 0 0 2 1 0 0 2 0 0 1 1 0 0 2 1 0 2 0 0 0 0 1 0 1 2 2 0 2 1 2 0 2 2 1 1 1 0 1 1 2 1 1 0 0 1 1 0 0 0 2 2 0 0 0 0 2 2 1 2 0 2 2 0 2 0 0 0 1 1 0 0 1 1 1 0 1 1 1 1 0 1 1 0 0 0 0 0 0 0 0 1 1 0 0 1 0 0 1 0 0 2 2 1 0 0 0 0 0 2 0 0 0 1 1 2 2 0 1 2 1 1 1 0 0 0 0 0 1 0 1 1 0 1 1 2 1 2 1 0 0 0 2 1 1 2 1 1 0 1 0 1 1 0 0 1 0 0 1 2 1 1 0 1 1 1 0 0 1 0 1 2 0 2 2 2 0 1 2 2 0 0 0 1 1 1 1 0 0 0 1 1 1 1 0 2 0 2 0 2 2 0 0 1 0 2 0 0 1 1 0 1 1 0 0 0 1 1 0 2 0 0 0 0 0 0 0 0 0 0 2 0 0 0 1 0 0 1 0 0 0 1 1
161 0 1 1 0 1 2 2 0 1 0 0 1 2 0 0 0 0 2 1 1 2 0 1 1 1 1 0 2 1 0 2 0 0 2 1 2 1 0 0 2 1 0 1 0 0 1 0 2 0 0 0 0 0 0 2 0 1 1 1 0 1 0 0 0 0 1 1 2 0 0 1 1 0 1 2 2 1 1 0 1 2 2 1 0 0 0 2 2 2 1 1 0 2 0 2 2 1 0 1 0 0 1 0 2 1 2 1 1 0 1 2 0 2 2 2 1 0 0 2 2 0 1 0 1 0 0 1 1 2 0 0 0 0 0 0 0 0 0 1 0 0 0 0 0 0 0 1 2 1 0 0 0 0 0 0 0 1 1 1 1 0 0 1 1 1 1 2 0 0 1 0 0 0 1 0 0 1 0 0 0 0 1 1 0 1 1 2 1 1 1 1 0 1 2 0 1 2 1 0 0 1 1 1 1 0 0 2 0 0 1 0 1 0 1 2 0 0 0 0 1 1 1 0 0 0 0 2 0 2 0 0 0 0 1 0 0 2 0 1 0 0 2 1 2 2 1 0 1 0 0 1 0 0 0 0 0 0 0 0 2 0 0 0 0 0 1 0 1 0 0 2 1 0 0 0 0 2 1 0 1 1 1 1 0 0 1 2 2 2 0 1 1 1 2 0 2 0 0 0 1 0 2 0 1 0 1 2 0 1 0 1 0 1 1 0 2 0 2 0 2 2 1 1 0 0 1 2 1 1 0 2 1 1 0 1 1 0 0 0 0 1 1 1 0 0 2 0 1 0 0 0 0 2 2 0 0 1 0 1 1 1 1 1 1 1 0 2 2 0 0 0 2 2 1 0 0 2 0 0 1 1 0 1 0 1 1 0 0 1 0 1 0 0 2 0 1 1 0 0 0 0 0 1 0 1 1 1 0 2 0 0 0 0 0 0 0 0 1 0 0 1 1 1 0 2 0 1 0 0 2 0 0 0 0 0 1 0 1 0 0 0 0 0 0 1 1 0 2 1 0 0 0 2 1 0 1 0 0 0 2 0 0 0 0 0 0 1 2 0 0 1 2 2 2 0 2 0 1 0 1 1 1 1 1 0 0 0 2 0 0 2 0 2 1 0 1 0 0 2 0 2 1 1 1 1 1 1 0 1 0 1 0 0 0 0 0 1 0 2 2 0 2 1 1 1 0 0 0 1 0 1 2 1 2 0 1 0 0 0 0 2 1 2 2 0 2 2 0 0 0 0 1 1 1 2 1 0 0 0 0 0 1 0 0 0 1 1 1 1 0 0 1 0 0 0 1 1 0 2 1 0 0 0 0 0 0 0 1 1 0 1 0 0 1 1 0 0 0 0 0 2 0 2 0 0 1 0 0 1 1 0 0 1 0 0 1 2 1 0 0 0 0 0 0 1 1 1 0 0 0 0 0 0 1 1 1 0 2 0 0 1 0 0 1 0 1 0 1 0 0 1 0 1 0 1 2 1 1 0 0 0 1 0 2 2 1 0 0 1 1 0 1 0 0 1 1 1 1 1 1 0 0 2 2 1 1 2 1 1 1 0 0 0 1 0 2 2 0 1 0 0 0 0 0 2 0 2 2 0 1 1 0 0 0 1 1 1 1 1 1 0 2 0 0 2 1 0 0 0 0 0 0 2 0 0 1 0 1 1 0 1 0 0 0 1 0 1 0 0 0 0 0 0 0 0 0 0 2 1 1 1 2 1 0 0 1 1 0 2 0 0 1 0 0 0 1 0 1 1 2 2 1 0 0 2 0 2 1 2 0 1 2 0 1 0 0 1 0 0 0 0 0 0 0 1 2 1 1 1 1 0 0 1 1 2 0 2 1 0 1 1 1 2 0 0 0 1 1 0 0 1 1 1 0 1 0 1 0 1 0 1 0 0 0 0 0 0 0 0 1 1 0 0 0 0 0 0 0 0 2 2 1 0 0 0 1 0 1 0 0 0 1 1 1 2 0 1 2 1 1 0 0 0 0 0 0 1 0 1 1 0 0 1 1 1 0 2 0 0 0 2 2 2 2 1 0 1 0 1 1 1 0 0 2 2 0 2 2 1 0 0 0 1 0 0 2 1 0 0 2 1 0 1 0 0 0 2 2 0 0 0 2 0 0 0 0 0 0 0 2 0 1 0 2 0 2 0 0 0 0 1 0 0 2 0 0 0 0 0 0 0 0 0 0 2 0 0 1 0 0 1 0 1 0 0 1 0 1 1 0 0 1 0 1 0 0 0 0 0 1 1
162 0 1 1 1 0 1 2 0 0 0 1 1 1 0 0 0 0 2 0 2 2 1 2 0 1 0 2 2 2 1 1 0 1 2 1 2 1 0 1 1 1 1 1 1 2 0 0 2 0 0 0 0 2 0 2 0 0 0 0 2 2 0 1 1 0 1 0 1 0 0 1 1 0 1 2 1 1 1 0 1 1 1 1 2 0 0 0 2 2 0 1 1 1 0 1 1 0 0 1 0 0 1 0 2 1 2 2 1 1 1 1 1 1 0 0 0 0 0 2 2 0 2 2 0 0 0 1 1 1 1 0 0 0 0 0 0 0 0 0 0 0 0 0 0 0 0 0 0 0 0 0 0 1 0 1 1 0 0 0 0 1 0 1 1 2 2 2 1 1 1 1 0 1 1 0 0 0 0 2 2 2 0 0 0 0 0 0 0 0 1 0 1 1 1 0 2 1 0 0 0 0 0 1 1 1 1 0 1 0 2 0 1 0 2 2 0 2 1 0 1 1 2 0 0 0 1 2 0 2 0 0 0 0 1 0 0 2 0 0 1 1 2 2 2 2 0 0 2 0 0 1 0 0 0 1 0 0 0 0 0 0 0 0 0 0 1 0 2 0 0 2 1 1 0 0 0 1 2 2 0 0 2 2 0 0 2 2 1 2 0 1 0 2 2 1 1 1 1 0 0 0 2 0 1 0 1 1 0 2 0 2 0 2 1 1 2 0 1 1 1 1 1 1 0 0 2 1 1 1 0 2 0 1 0 0 0 0 0 0 0 0 2 0 0 0 0 0 2 1 0 0 0 1 1 1 1 0 1 1 2 2 2 2 1 1 0 0 2 0 0 0 0 2 0 0 0 1 0 0 1 0 0 0 2 0 0 1 1 1 0 0 2 0 2 2 2 1 0 0 0 1 1 1 0 0 0 0 0 2 0 0 1 0 1 2 1 1 0 0 0 1 0 0 1 2 1 0 0 0 1 0 1 2 1 1 0 2 1 1 2 0 1 1 1 2 1 0 0 0 0 1 0 2 1 1 0 2 2 2 1 0 1 0 0 0 0 1 2 0 0 1 2 2 0 0 1 1 2 1 1 1 2 2 1 0 1 0 2 0 0 2 0 1 1 0 0 1 1 2 0 2 1 1 1 0 2 1 0 0 0 2 0 1 1 0 0 1 0 2 1 0 1 0 0 0 0 0 1 2 1 0 1 0 1 0 1 0 1 1 1 1 2 2 2 1 1 2 0 0 0 0 0 1 1 1 0 0 0 0 2 0 1 0 1 1 1 1 1 1 1 1 0 0 0 0 0 1 0 2 1 0 2 2 0 0 0 0 1 1 0 2 0 0 0 0 1 0 0 0 0 2 0 1 0 1 1 0 2 1 0 0 0 0 0 1 1 1 1 0 0 0 0 1 0 0 1 1 0 0 0 0 0 2 2 0 1 0 1 1 0 1 0 1 2 0 2 0 0 0 0 2 0 0 0 2 1 0 1 0 0 0 0 1 1 1 1 1 0 0 0 0 0 1 1 2 0 0 2 0 1 0 0 1 2 1 2 1 0 1 1 0 0 1 1 0 2 2 0 0 0 0 0 0 1 1 1 1 1 0 1 1 0 0 1 0 0 0 1 2 0 0 1 0 1 0 1 0 0 0 0 0 0 2 1 1 0 2 0 2 0 2 0 0 0 0 0 1 0 1 0 1 1 0 1 1 0 0 2 0 0 0 0 0 0 2 1 0 0 2 0 0 1 0 0 0 0 0 0 0 1 1 0 0 1 2 0 1 1 2 1 1 2 0 1 1 0 0 0 1 0 1 0 0 1 0 1 2 0 0 0 0 0 0 0 2 2 2 0 0 1 0 0 2 0 0 0 1 0 1 0 1 0 1 1 1 0 0 0 0 0 0 2 2 2 2 2 0 0 0 2 2 0 0 0 0 0 0 0 0 1 1 2 0 0 2 2 0 1 0 0 0 1 1 0 1 0 1 2 1 1 1 0 0 0 0 1 2 0 2 2 0 1 2 2 0 2 1 0 0 1 1 2 2 2 0 1 0 0 0 0 0 0 1 1 1 0 1 1 0 0 1 0 0 1 0 0 1 2 2 2 0 0 1 1 0 0 1 2 0 0 1 0 0 0 0 1 1 0 0 1 0 1 0 1 0 1 1 1 2 2 0 0 0 1 0 1 0 0 0 0 0 0 1 0 1 1 0 2 0 0 0 1 0 0 0 1 0 0 0 0 0 0 1 1 0 0 0 2 0 0 0
163 0 1 0 1 0 1 1 0 1 0 0 0 1 1 1 0 1 1 0 2 2 0 0 0 0 0 0 2 0 0 2 1 1 2 1 2 2 0 1 1 1 0 0 0 0 1 0 2 0 0 0 0 0 0 2 0 0 1 1 1 1 0 2 0 0 1 0 0 0 0 0 1 0 1 2 2 1 1 1 0 2 2 0 0 0 0 0 2 2 0 1 1 1 0 1 0 2 1 2 1 0 0 2 2 0 2 1 2 1 0 2 1 1 2 2 2 0 0 1 1 1 1 1 0 0 0 2 1 2 1 0 0 0 0 0 0 0 0 0 0 0 0 0 0 0 1 0 0 0 0 0 0 0 1 0 1 0 0 0 1 0 0 1 0 1 0 1 2 2 0 1 0 1 1 0 0 0 0 1 1 2 1 1 0 1 1 1 1 0 0 0 1 0 1 1 2 2 0 1 0 1 1 1 1 1 1 1 1 1 0 0 2 1 0 2 0 1 2 1 0 0 1 0 0 0 0 1 0 1 0 0 0 1 2 1 1 2 0 1 0 0 1 2 2 2 0 0 0 0 0 0 0 0 0 2 1 0 0 0 0 0 0 0 1 0 0 0 1 0 0 2 0 1 0 0 0 2 2 1 1 0 0 0 0 0 0 2 1 2 0 1 1 2 2 0 2 0 0 0 1 1 1 1 0 0 1 2 1 1 0 1 0 2 1 0 2 0 1 0 1 1 0 2 0 0 1 0 1 1 0 2 0 1 0 1 1 1 0 0 0 0 1 0 1 0 1 0 1 1 0 0 0 2 1 0 1 0 0 0 0 0 2 1 2 0 0 0 0 0 2 2 1 2 0 1 0 1 0 0 0 1 0 0 0 0 0 0 0 0 0 0 0 0 2 1 1 0 1 1 0 1 0 1 0 0 0 1 1 2 0 0 0 0 0 1 0 0 1 0 0 1 1 2 0 2 1 0 0 0 1 0 0 1 0 0 0 1 1 1 1 0 0 0 2 2 2 0 1 2 0 0 0 1 0 0 0 1 0 0 2 0 1 0 0 0 0 2 2 1 1 2 0 0 2 0 2 0 2 0 1 0 0 0 0 1 0 0 2 0 0 2 2 1 2 0 2 1 1 2 0 2 1 1 2 0 2 0 1 0 1 1 0 0 1 0 0 2 0 0 0 2 2 0 1 1 1 0 0 2 0 2 1 1 1 1 1 1 2 2 0 0 1 0 0 2 2 0 2 1 0 1 0 0 2 2 2 1 0 1 0 0 1 0 1 1 0 0 0 0 0 0 1 0 1 0 1 2 0 2 2 0 2 1 1 0 1 0 0 0 0 1 1 0 0 1 0 0 0 1 0 1 1 2 0 0 2 0 0 1 0 0 0 0 0 1 1 0 0 0 0 0 0 0 0 0 2 2 0 0 1 0 0 2 1 0 0 0 1 1 0 1 0 1 1 0 1 0 0 0 1 1 1 1 1 2 2 1 1 0 0 0 1 1 1 1 1 1 0 1 1 0 0 1 1 1 1 1 1 0 1 1 1 1 0 1 1 1 0 1 0 0 0 1 1 0 1 2 0 2 1 0 0 1 2 1 1 1 2 0 1 0 0 0 0 1 0 1 0 1 0 0 0 0 0 1 0 1 1 0 0 0 0 2 0 0 0 1 1 2 0 0 0 0 0 0 0 0 0 0 0 0 1 1 0 0 1 0 1 0 0 0 1 0 0 1 1 1 0 2 0 0 1 2 2 0 1 0 0 0 1 1 1 0 1 0 1 2 1 2 0 1 2 0 1 1 0 0 0 1 1 2 0 0 2 0 2 0 1 2 1 0 1 0 0 2 1 2 1 0 2 1 0 2 0 0 0 0 1 0 0 1 0 0 0 1 1 0 1 0 0 0 0 0 0 0 0 0 0 1 0 0 0 0 0 1 0 0 0 0 0 2 1 0 0 1 2 0 2 0 0 0 0 2 1 2 0 1 1 2 2 0 0 0 0 0 1 1 0 2 2 0 1 2 2 0 2 2 0 0 0 0 0 0 0 2 0 1 0 1 1 1 0 0 0 0 0 1 1 0 1 1 1 1 0 0 2 0 0 0 2 1 0 1 0 0 0 0 1 1 0 0 2 1 0 1 0 1 1 0 2 0 1 0 1 0 1 0 0 0 0 1 1 0 1 0 0 0 0 0 0 0 0 0 0 2 0 0 1 0 1 1 0 1 0 0 1 0 0 0 0 0 0 0 0 0 0 0 1 0 0 0
164 0 2 0 0 0 0 2 1 1 0 1 0 1 0 0 0 0 1 2 0 1 0 2 0 1 1 2 2 2 1 2 0 1 1 0 2 1 0 0 2 2 0 0 0 0 2 0 1 0 0 0 0 1 0 1 0 0 0 2 0 2 0 1 1 0 1 0 1 0 0 2 2 0 2 2 2 1 1 1 0 1 2 0 1 0 0 0 2 2 0 1 0 0 0 1 1 0 0 1 0 0 0 1 2 1 1 2 1 1 0 1 0 1 1 1 0 0 0 2 2 0 2 0 0 2 0 0 0 2 0 0 0 0 0 0 0 0 0 0 0 0 0 0 1 0 0 0 1 1 1 0 0 1 0 0 0 0 0 0 0 1 1 0 0 2 1 2 0 0 2 2 0 1 1 0 1 2 0 0 0 1 0 0 0 0 0 2 0 1 1 1 0 0 1 0 0 2 0 1 0 0 1 0 0 1 1 1 1 0 0 0 1 0 1 1 0 0 1 1 1 1 2 0 0 0 2 1 0 0 0 0 1 1 1 0 0 2 0 2 0 0 1 1 1 1 0 0 2 0 0 1 0 0 0 1 0 0 0 0 0 0 0 0 1 1 0 1 2 0 1 2 0 0 0 0 0 1 1 0 1 0 0 0 0 1 1 1 0 2 0 0 0 2 2 0 0 1 1 0 0 0 2 0 1 0 0 2 0 1 1 1 0 0 1 0 2 0 1 0 1 1 0 2 0 0 0 0 1 1 0 1 0 2 0 0 0 1 0 0 1 1 2 0 1 0 2 0 2 0 0 0 0 2 1 0 1 1 0 1 1 1 1 0 1 0 0 2 2 0 0 0 0 2 0 0 0 2 1 0 0 1 0 0 0 1 1 0 0 0 0 0 0 0 1 0 0 1 1 1 0 1 1 1 0 1 1 0 1 0 1 0 0 0 0 2 2 0 0 0 0 2 0 1 1 2 2 0 0 1 0 0 0 0 0 0 1 2 1 1 1 0 0 0 0 1 1 0 1 2 0 0 0 0 0 0 0 2 2 2 2 0 1 0 0 0 0 1 1 1 1 2 2 2 1 0 0 0 1 0 2 0 1 1 0 0 1 0 2 0 0 2 0 1 2 0 2 1 1 2 0 2 1 1 1 1 1 1 0 1 0 1 0 0 0 0 0 2 0 0 0 2 1 0 0 1 0 1 0 1 0 1 2 2 1 1 1 0 1 1 1 1 1 0 0 0 1 2 0 0 0 0 1 1 2 0 0 0 2 0 0 0 1 0 1 1 0 1 1 0 0 1 0 0 0 0 0 1 0 1 1 0 0 0 0 0 0 1 0 0 1 0 0 0 0 0 1 1 1 1 1 1 0 1 0 0 0 0 2 1 0 0 0 0 0 0 0 1 0 1 1 1 0 0 0 0 2 1 0 0 1 0 0 2 2 1 0 0 2 0 0 0 0 0 1 0 1 0 0 0 0 2 0 1 0 2 1 0 1 0 0 0 0 1 1 1 1 1 0 1 1 0 0 1 1 2 0 1 1 0 1 0 1 2 1 2 1 1 1 2 0 0 0 0 1 0 2 1 0 2 0 0 0 0 0 2 1 2 2 0 1 1 0 0 0 2 1 1 0 0 0 0 0 0 0 0 0 0 2 0 0 0 0 2 2 2 0 0 0 0 0 1 0 0 0 0 0 0 0 0 0 0 0 0 0 0 0 0 1 0 0 0 1 1 0 1 2 0 0 1 1 0 0 1 1 0 2 0 0 0 0 0 0 1 1 2 1 2 1 2 0 2 1 1 1 0 0 1 0 2 2 2 0 0 1 0 1 1 0 1 1 0 1 1 1 2 0 2 2 0 0 2 1 2 1 0 0 1 1 0 0 1 1 2 0 0 0 1 0 0 0 0 0 0 0 0 0 1 0 0 1 1 0 0 0 1 0 0 0 1 0 1 0 1 0 1 2 0 1 0 0 1 1 1 2 2 0 1 2 2 2 0 1 1 1 1 1 1 1 2 2 0 0 2 1 0 1 1 0 0 0 1 1 1 1 1 1 1 1 0 1 0 0 0 0 0 0 1 1 1 0 0 0 0 0 0 2 1 0 0 2 1 0 1 0 0 0 0 0 0 1 0 2 2 2 1 0 0 1 0 1 0 1 0 1 0 1 2 2 0 0 0 2 0 1 1 1 0 0 0 0 0 0 0 0 1 1 0 2 0 0 0 0 0 0 1 1 0 0 2 0 0 0 0 0 0 0 0 0 0 1 1
165 0 1 2 1 1 2 1 0 1 0 1 0 2 0 0 0 1 2 1 0 1 1 0 0 1 0 0 2 1 1 1 1 2 2 1 2 1 0 0 1 1 0 0 0 0 1 0 1 0 0 0 0 0 0 2 0 0 1 2 0 2 0 1 0 1 1 0 1 0 0 1 1 1 1 2 2 0 0 0 0 1 2 1 0 0 0 0 2 2 0 1 1 2 0 1 1 1 0 1 0 0 0 1 2 1 1 2 0 0 0 0 0 1 1 1 0 0 0 2 2 0 2 1 0 1 0 0 0 0 0 0 0 0 0 0 0 0 1 0 1 0 0 0 0 0 0 0 0 0 0 0 0 1 1 0 1 1 0 0 1 2 1 1 0 1 0 0 1 1 0 1 1 1 1 0 0 0 0 2 2 2 1 1 0 1 1 1 0 0 0 1 1 0 0 1 1 2 0 0 0 0 0 1 1 1 2 0 0 0 1 0 1 0 1 2 1 0 1 1 0 0 2 0 0 1 1 2 1 1 1 1 0 0 2 0 0 2 0 2 0 0 2 0 0 0 0 0 2 0 0 1 0 0 0 0 0 0 0 0 1 0 0 0 0 0 0 0 1 0 0 2 0 2 0 0 1 2 2 0 2 0 0 0 1 0 2 2 1 2 0 0 0 2 2 1 1 1 0 1 2 1 1 0 0 0 1 2 0 1 0 1 0 1 1 1 2 0 0 0 2 2 1 2 0 0 0 1 1 1 0 1 0 1 0 0 0 2 1 1 0 0 2 0 0 0 1 0 1 0 1 1 0 1 1 1 0 0 0 2 2 2 1 1 1 1 0 1 1 0 0 0 0 2 0 0 0 1 0 0 1 2 0 0 0 0 0 0 0 1 0 0 1 0 0 0 0 1 0 0 0 0 0 2 2 0 0 1 0 1 1 0 1 0 1 1 0 0 1 1 0 0 0 1 2 2 0 1 1 0 0 2 1 2 1 1 0 1 1 1 1 0 0 2 0 1 1 0 2 0 0 1 2 2 2 2 0 2 1 1 1 0 1 0 1 1 1 2 2 0 0 0 1 1 1 0 0 0 1 0 2 0 0 0 0 1 0 0 2 0 0 2 1 2 0 0 1 1 1 2 0 2 2 0 2 0 2 0 0 2 0 0 0 0 0 0 0 1 0 2 1 0 2 2 2 0 0 0 0 2 0 1 1 0 0 0 1 1 1 1 0 2 2 2 0 2 1 0 2 0 0 0 0 2 1 0 0 1 0 1 1 0 0 0 0 0 1 0 0 1 0 0 1 0 1 0 1 2 1 2 2 0 0 1 0 0 0 0 0 0 0 1 0 0 0 0 1 0 0 0 0 2 1 1 0 0 0 0 0 0 1 0 0 1 1 1 1 1 1 0 0 0 0 0 0 0 2 1 0 0 1 0 0 2 1 1 1 1 2 0 0 1 0 1 2 0 1 0 1 1 0 2 0 1 0 1 2 1 2 0 0 0 2 1 1 1 0 1 1 0 0 1 1 0 1 1 1 0 1 0 0 1 0 2 2 2 1 2 0 1 1 0 0 2 0 0 2 2 0 0 0 0 2 1 1 2 2 1 1 0 0 0 0 0 0 1 0 1 0 0 0 0 0 0 0 0 0 0 2 0 0 0 0 2 0 0 1 0 0 0 0 0 2 2 2 0 0 0 0 0 0 0 0 0 0 0 0 0 1 0 0 0 1 0 0 1 0 1 0 2 0 1 0 0 0 0 0 0 2 2 2 2 0 1 2 2 0 1 2 2 1 2 2 1 1 0 0 0 0 0 0 1 0 0 2 0 1 1 0 1 1 0 0 1 1 2 1 2 0 0 0 0 0 2 0 0 0 1 1 1 0 0 1 0 0 1 1 1 1 0 1 0 0 0 0 0 0 0 0 0 2 2 0 0 0 0 0 0 0 0 0 0 0 0 0 0 1 0 2 0 0 0 1 1 0 1 0 1 1 0 0 1 0 0 1 1 0 2 0 2 2 0 0 1 1 0 1 1 0 1 0 0 1 1 2 1 0 1 0 2 0 0 0 0 0 0 0 1 2 2 0 0 0 0 0 0 0 0 1 1 2 0 0 2 0 0 0 0 1 0 1 0 1 2 1 2 0 0 0 0 2 0 2 1 0 0 1 1 1 0 0 0 0 0 1 1 1 0 0 0 0 0 0 0 0 1 1 1 1 0 0 1 0 1 0 1 1 0 0 0 0 1 1 0 2 0 0 0 2 0 2 1
166 0 0 2 0 1 2 1 0 1 1 1 0 1 0 0 0 0 0 0 2 2 1 1 1 1 0 2 2 2 2 1 2 2 2 1 2 1 0 0 1 1 0 0 1 0 1 0 1 1 1 0 0 0 1 1 0 1 1 1 0 0 0 1 0 0 1 1 1 1 0 2 2 0 1 1 1 1 1 1 0 1 2 0 2 0 0 1 2 2 0 1 1 0 0 1 1 1 0 2 0 0 1 1 2 0 2 2 0 0 1 0 1 2 2 2 1 0 1 0 0 1 2 0 0 2 0 1 1 2 0 0 0 0 0 0 0 0 2 0 0 0 0 0 0 1 0 1 1 1 0 0 0 0 0 0 0 1 0 0 1 0 0 0 0 2 2 1 1 1 1 2 1 0 1 0 0 0 1 2 1 2 1 1 1 2 1 1 0 0 0 1 1 1 1 0 1 1 0 1 0 0 0 1 1 0 0 0 1 0 0 0 1 0 1 2 0 1 0 0 1 1 2 0 0 0 1 2 0 2 0 0 0 1 1 0 1 2 0 1 0 0 2 2 2 2 0 0 1 0 0 0 0 0 0 1 1 0 0 0 1 0 0 0 0 0 0 0 2 2 0 2 1 0 1 2 0 2 2 0 2 0 0 0 0 1 1 2 0 2 0 0 0 2 2 0 2 0 0 0 1 0 2 0 2 0 0 2 1 2 0 1 0 1 0 0 1 0 1 1 1 1 1 2 0 0 0 1 1 2 0 1 0 0 0 0 1 2 1 1 0 1 2 0 1 0 0 0 1 0 0 0 0 0 0 2 0 0 1 1 2 2 2 1 1 0 0 0 1 0 1 1 0 2 0 1 0 0 1 0 0 0 0 0 0 0 0 0 0 0 0 0 0 0 0 0 0 0 1 1 0 1 0 2 1 0 0 0 0 1 1 0 1 0 1 2 0 0 0 0 0 1 0 1 0 1 1 0 0 0 0 0 1 1 1 0 0 0 0 0 2 0 1 1 0 1 1 1 2 1 0 0 0 1 0 0 0 1 0 0 2 0 1 0 0 1 1 2 2 1 1 1 0 0 0 1 0 0 2 0 0 0 0 0 0 0 0 1 1 0 1 1 1 1 1 0 1 1 1 2 0 2 2 0 2 0 2 1 0 1 0 2 1 2 2 0 0 2 0 1 0 1 2 0 0 1 1 0 0 1 0 1 1 1 1 0 0 1 2 2 1 1 2 1 1 1 2 0 2 0 2 2 0 1 2 1 1 1 0 0 1 0 0 0 0 0 1 1 1 0 0 0 0 0 0 0 0 1 0 1 2 0 1 1 0 0 1 1 1 1 0 1 0 0 1 1 1 1 1 0 0 2 1 2 0 0 1 0 1 2 0 0 0 2 1 1 1 1 0 1 1 1 0 0 0 1 1 1 0 0 0 0 1 1 2 0 1 1 2 0 0 2 0 0 0 0 0 0 1 1 0 1 1 2 1 2 1 0 0 0 0 0 1 0 2 2 1 1 1 0 0 0 0 0 0 1 2 1 0 1 1 0 0 2 2 2 1 1 0 1 0 1 0 1 1 0 2 1 0 0 0 0 0 0 0 2 0 0 1 0 1 0 0 0 1 0 0 0 2 2 0 0 0 0 0 0 0 1 1 0 1 1 0 2 1 2 1 0 0 0 0 0 0 0 0 1 0 0 0 0 0 0 0 0 1 1 1 0 1 0 0 0 2 2 0 0 0 1 0 2 0 0 0 0 0 1 2 0 1 1 2 2 1 1 2 1 1 2 2 2 0 2 2 0 2 0 1 1 0 1 0 0 0 0 2 0 1 0 1 2 1 0 1 0 0 2 1 2 2 0 2 2 1 2 0 0 0 2 1 0 0 2 1 2 1 1 0 1 1 0 1 1 0 1 1 0 1 0 0 0 2 1 0 0 0 0 0 0 0 0 2 2 1 0 1 1 1 0 0 0 0 0 2 0 2 2 0 0 2 2 2 0 0 0 0 0 1 2 0 0 0 0 1 2 2 0 2 2 0 0 0 1 0 0 2 1 0 2 0 1 1 0 0 1 2 1 0 0 2 0 0 2 0 0 0 0 2 2 0 0 2 0 0 1 1 0 0 0 0 0 0 1 1 1 1 0 1 0 2 0 0 0 0 0 2 0 2 0 0 0 0 0 2 0 1 1 1 0 0 0 0 0 2 0 0 0 0 0 1 0 1 1 0 2 0 1 1 0 0 1 0 0 0 1 0 0 0 0 2 0 0 0
167 0 1 1 0 0 1 2 1 1 0 1 1 0 0 0 0 0 1 1 1 1 1 2 0 0 1 0 1 1 0 1 0 1 2 1 2 0 0 1 1 1 0 0 1 0 0 0 1 0 0 0 1 1 0 1 1 1 2 0 2 2 0 1 0 0 1 0 1 0 0 1 1 0 1 2 2 2 2 0 2 2 1 1 2 0 1 0 1 2 0 0 1 2 0 1 0 1 1 1 0 0 1 0 2 0 2 2 1 1 0 1 0 1 1 1 0 0 0 2 2 0 2 2 0 1 0 1 0 1 2 0 0 0 0 0 0 0 1 1 0 0 1 0 0 0 0 0 0 0 1 1 0 0 0 0 0 2 0 0 1 1 1 1 2 2 2 1 2 2 0 1 2 0 0 0 0 1 0 1 1 1 0 0 0 0 1 1 0 0 0 1 0 1 2 0 1 2 0 0 0 0 0 1 1 0 0 1 2 1 1 0 2 0 2 2 0 1 1 0 1 1 1 0 0 0 1 2 0 2 0 0 1 0 1 0 0 2 0 2 0 0 2 2 2 2 0 0 2 0 0 0 0 0 0 1 1 0 0 0 1 0 0 0 0 0 2 0 2 0 0 1 0 1 1 1 0 2 2 2 0 0 0 0 0 1 1 1 0 2 0 0 0 2 2 0 2 1 1 0 2 1 2 0 1 0 0 2 0 1 0 1 0 2 1 0 1 1 1 1 1 0 1 2 0 0 0 1 1 0 0 0 1 2 0 0 1 1 0 1 0 0 1 0 0 0 1 0 2 0 1 1 0 2 2 0 0 2 0 0 0 0 1 1 0 1 0 1 1 0 1 1 0 2 1 0 0 1 0 0 0 2 0 1 0 0 0 0 0 0 0 0 0 0 1 0 0 1 0 1 0 1 0 2 1 0 0 0 0 1 1 0 0 0 0 0 0 0 1 1 0 1 0 1 0 1 0 0 0 0 1 0 1 1 1 0 1 1 1 0 2 0 0 1 0 0 0 1 2 2 0 0 0 0 0 0 0 2 0 2 0 0 0 1 0 1 1 2 1 1 1 2 0 0 1 1 1 0 2 0 1 0 0 0 0 0 0 0 2 0 0 2 0 2 2 0 1 1 1 1 1 2 1 1 1 1 2 1 0 1 0 1 0 1 1 0 0 1 0 1 1 1 2 0 0 1 1 0 1 2 0 0 0 0 0 1 1 1 0 0 1 1 1 1 1 1 2 0 2 0 1 1 2 2 1 0 0 1 0 0 1 0 1 0 1 1 0 1 1 0 0 1 1 0 1 1 1 1 0 1 1 0 1 1 0 1 0 0 0 0 0 0 0 0 0 2 0 0 0 1 0 1 0 1 0 0 1 0 1 2 0 0 0 1 0 0 0 1 0 1 1 1 1 1 1 1 1 2 0 0 1 0 0 0 2 0 0 0 1 1 0 0 0 0 1 0 1 0 1 1 0 2 0 1 0 1 2 0 1 0 0 0 1 2 0 0 2 2 0 0 0 1 1 1 1 2 0 0 1 0 0 1 0 0 0 0 0 2 0 0 0 1 0 1 1 0 1 1 0 1 0 0 0 1 1 2 0 2 2 1 2 1 0 0 0 0 0 1 1 1 1 0 1 0 0 1 0 0 0 0 0 0 0 2 2 2 1 0 1 1 0 2 1 1 1 0 0 1 0 1 1 1 0 0 0 0 1 0 1 0 0 0 2 1 1 0 0 0 0 2 0 0 1 2 2 0 1 0 1 1 1 2 0 1 1 1 0 2 0 2 0 1 2 1 2 0 1 1 0 0 0 0 0 0 1 0 1 0 1 2 1 0 0 2 2 2 0 1 1 0 1 1 2 2 0 0 0 1 1 0 0 1 1 1 0 1 0 0 0 1 0 1 2 0 2 0 0 0 0 1 1 1 0 0 0 0 0 0 0 1 0 2 0 0 0 1 1 0 1 0 0 0 1 0 2 2 1 1 1 1 2 0 0 0 0 0 0 2 1 1 1 0 0 2 2 0 2 1 0 0 0 0 0 0 2 1 0 1 0 2 0 0 0 1 1 1 0 0 0 0 0 0 0 1 1 0 2 1 0 0 2 0 1 2 1 0 1 0 1 1 1 0 2 0 0 0 0 0 0 0 2 0 2 0 0 0 0 0 0 0 0 0 0 0 0 0 1 0 0 0 0 0 0 0 0 1 0 1 1 0 1 2 0 0 0 0 0 0 0 1 1 0 0 0 0 1 0 0 1 1 0 1
168 0 2 0 0 0 0 1 1 2 0 0 0 1 0 0 0 1 2 1 1 1 0 2 0 0 2 2 2 2 2 0 0 2 2 0 2 2 0 2 0 0 0 0 0 0 1 0 2 0 0 0 2 1 0 1 1 0 2 0 1 1 0 0 0 1 1 1 1 0 0 2 1 0 1 2 2 1 1 0 1 1 1 2 1 0 0 0 2 2 0 0 1 0 0 1 1 0 0 1 0 0 0 0 1 0 1 0 2 0 0 2 0 1 1 1 0 0 0 2 2 0 2 1 0 1 0 1 0 1 1 0 1 0 0 0 0 0 0 0 1 0 0 0 0 0 0 0 0 0 0 0 0 1 0 0 0 1 0 0 0 1 0 0 0 2 1 0 1 1 1 2 1 0 0 0 0 0 0 1 1 2 0 0 1 1 1 0 0 0 0 0 0 1 1 0 2 2 0 0 0 0 0 1 1 1 1 0 1 0 1 0 1 0 2 2 2 0 2 0 2 2 0 0 1 0 0 1 0 0 0 0 0 0 0 0 0 2 0 1 0 0 1 1 2 2 1 0 2 0 0 1 1 0 0 2 2 0 1 1 0 1 0 0 0 0 0 1 1 1 0 2 0 2 0 0 1 1 2 0 1 0 0 0 1 0 2 1 1 2 0 1 0 1 2 0 2 1 0 0 1 1 1 1 0 1 1 2 0 0 0 0 0 2 0 0 0 0 1 0 2 2 1 2 0 0 0 1 2 1 0 0 0 0 0 0 0 2 1 1 0 1 2 0 1 0 2 0 0 0 0 0 0 1 1 1 0 2 0 2 2 1 0 0 0 0 0 1 1 0 1 1 0 2 0 1 0 2 0 0 0 1 0 1 0 1 1 0 0 1 0 0 0 0 2 1 1 0 1 1 0 2 1 0 0 0 1 1 0 2 0 1 1 0 1 2 1 0 0 0 0 1 0 1 1 1 0 0 1 0 1 1 0 1 0 0 1 0 1 0 1 0 0 0 1 2 2 1 2 1 0 0 2 2 2 2 0 1 0 1 1 0 1 1 0 2 2 2 2 1 1 1 1 1 1 1 1 0 2 0 1 1 1 1 0 0 0 0 0 0 2 0 1 1 0 0 2 2 2 0 2 1 2 0 2 0 2 0 0 1 0 1 0 0 0 0 0 1 0 1 2 1 2 1 1 0 0 1 0 1 1 0 2 1 2 1 1 0 1 1 1 1 2 2 0 0 0 1 1 0 0 0 1 2 0 0 0 0 1 0 1 0 1 1 0 0 1 1 1 0 0 0 1 0 1 0 1 2 0 0 2 0 0 0 0 0 0 2 0 0 0 0 1 0 0 0 1 0 0 0 0 1 0 2 0 0 2 0 1 1 0 0 0 0 0 0 0 1 0 0 0 0 0 0 0 1 1 1 0 0 0 0 0 1 2 0 0 1 2 0 0 1 0 1 2 0 2 1 1 1 1 1 0 0 0 0 2 1 2 0 0 0 2 0 1 2 0 0 1 1 1 1 0 0 0 0 2 1 2 0 1 1 0 1 1 1 1 1 0 1 0 1 1 1 1 0 2 1 0 1 2 0 0 1 1 2 0 1 2 0 1 0 0 0 0 1 0 1 1 1 1 0 0 1 1 0 1 0 1 0 0 0 0 2 0 0 1 1 0 1 0 1 0 0 0 0 0 1 0 0 0 0 0 0 0 1 0 0 0 0 0 0 0 0 0 2 2 1 0 2 0 0 1 1 1 0 1 0 1 1 2 2 0 0 0 1 0 2 0 2 0 1 2 1 1 0 0 1 0 0 0 0 0 0 0 0 2 0 1 2 1 0 1 2 2 2 0 2 1 1 1 2 1 2 1 0 0 1 0 1 0 1 0 1 0 0 1 0 1 0 1 0 0 0 0 0 0 1 0 0 1 1 0 0 0 0 0 0 0 0 1 2 1 0 0 1 2 0 1 0 0 0 1 1 1 1 0 0 1 1 2 0 0 0 0 0 0 2 0 1 1 0 1 1 1 1 0 2 0 0 0 1 2 1 2 1 1 0 0 1 1 1 0 1 1 1 0 1 1 1 0 0 0 0 0 0 1 0 0 0 2 0 0 1 0 0 0 2 2 0 0 1 2 2 2 0 1 0 0 1 2 0 2 0 1 1 1 0 0 0 0 0 0 0 0 0 0 0 0 0 0 0 0 1 1 1 0 2 0 0 0 2 0 1 0 0 1 0 1 0 0 0 0 1 0 0 0 0 1 0 0 2
169 0 1 1 0 0 0 0 0 2 0 0 1 1 0 0 1 1 2 2 0 1 0 2 0 1 1 1 1 2 1 0 0 2 0 0 2 2 1 1 0 0 1 2 0 1 0 0 2 0 0 0 1 0 1 2 0 1 2 0 1 1 0 1 1 2 2 1 2 1 1 0 2 0 2 2 2 1 1 1 0 1 2 0 1 0 0 0 2 2 0 1 0 2 0 0 0 0 0 1 0 0 0 1 2 1 2 2 0 0 1 2 0 0 0 0 0 0 2 0 0 1 2 1 0 1 0 1 1 1 0 0 0 0 0 0 0 0 0 0 0 0 0 0 0 0 0 0 1 1 1 0 0 0 0 0 2 1 0 0 2 1 1 0 0 0 0 1 1 1 1 0 1 1 1 0 0 1 0 0 0 0 1 1 1 2 1 1 0 0 0 1 1 0 0 1 1 2 0 0 0 1 0 2 2 0 1 0 2 0 0 0 1 0 2 2 0 0 2 0 0 0 2 0 0 1 1 0 0 0 0 0 0 0 2 0 0 2 0 0 1 1 2 2 2 2 0 0 1 0 0 0 1 0 1 2 1 0 1 1 0 1 0 0 0 0 0 0 1 1 0 2 0 0 0 0 0 1 2 1 0 0 0 1 0 1 2 1 1 2 0 1 0 2 2 0 2 2 0 1 1 1 2 0 1 1 1 2 1 2 0 0 0 2 1 1 1 0 1 0 1 1 0 0 2 0 2 1 0 0 0 2 0 2 0 0 0 2 1 2 1 1 2 0 0 0 2 0 0 0 0 0 1 2 1 0 1 0 1 0 1 1 1 1 1 1 0 1 1 0 1 1 0 2 1 0 0 2 0 0 0 1 1 1 1 0 0 1 1 0 0 0 0 0 2 0 0 1 0 0 0 0 1 1 0 0 0 0 2 0 0 0 0 0 0 2 1 1 0 0 0 2 0 1 0 2 1 0 1 0 1 0 0 0 0 0 1 0 0 0 1 0 1 1 2 2 2 0 1 0 0 1 2 2 2 2 0 2 0 2 1 1 0 1 1 1 1 2 2 1 1 1 0 0 2 0 0 0 2 1 1 0 1 1 0 0 1 1 2 0 0 2 1 0 1 0 1 2 2 2 0 2 1 1 1 1 1 1 0 0 0 2 0 0 0 0 1 1 0 1 1 1 2 0 0 1 1 0 1 2 0 1 2 2 2 0 1 1 1 1 1 1 2 2 0 0 0 1 1 0 0 0 1 2 1 0 0 1 0 1 1 0 0 1 0 0 1 1 1 0 0 1 1 0 0 0 1 1 0 2 2 0 2 0 2 0 1 0 0 0 0 2 1 0 0 0 0 1 1 1 1 1 0 1 0 1 1 0 1 1 0 0 0 0 0 0 0 2 0 1 1 1 0 0 0 1 1 0 0 0 0 0 0 2 1 1 1 1 1 1 0 0 0 1 1 0 1 0 1 1 1 1 0 1 1 1 2 0 2 0 0 0 1 0 2 2 1 1 0 1 1 1 0 1 1 1 1 1 2 0 2 0 1 1 1 0 2 2 1 1 0 1 1 2 1 0 2 2 0 2 0 0 0 0 0 2 0 2 2 0 0 0 0 1 1 0 0 1 1 1 0 0 0 0 0 2 0 0 2 0 1 1 0 2 0 0 0 1 0 1 0 1 0 0 1 1 0 0 0 1 0 1 1 0 0 0 0 0 1 0 0 0 2 1 0 0 0 0 0 1 0 0 0 1 0 0 1 1 1 2 2 1 2 1 2 0 2 2 1 2 0 2 2 1 2 0 0 0 1 2 0 0 0 0 1 0 2 0 0 2 2 0 0 2 1 1 0 2 0 0 2 0 2 1 0 0 0 0 2 0 0 0 0 0 0 0 0 0 0 0 0 0 1 0 1 0 0 0 0 1 1 1 0 1 0 1 0 0 0 2 0 1 0 0 0 0 1 0 1 0 1 1 2 0 2 2 0 2 2 2 2 0 0 0 0 0 0 1 0 0 0 0 0 1 2 0 2 2 0 0 0 1 2 2 2 0 1 2 1 1 0 0 0 0 1 1 0 1 1 1 0 0 0 1 0 0 2 0 0 0 2 1 0 2 0 0 0 1 1 0 0 0 2 2 1 2 0 0 1 1 2 0 2 0 0 0 0 0 0 1 1 0 1 0 1 2 2 1 1 0 0 0 0 0 1 1 0 1 1 0 0 1 0 0 0 0 0 0 0 0 0 0 0 0 1 0 0 0 2 0 1 1
170 0 2 1 1 0 1 2 0 1 0 1 1 1 0 0 0 0 1 0 1 1 0 2 0 1 1 1 1 1 1 1 0 1 1 0 2 2 0 2 1 0 2 2 0 1 0 0 1 0 0 0 0 0 0 2 0 0 0 0 0 1 0 2 0 0 0 1 2 0 0 2 1 0 0 2 1 1 1 0 1 2 2 0 1 0 0 0 1 2 0 0 0 1 0 0 0 0 0 1 0 1 1 0 2 0 2 1 1 0 1 2 0 0 0 0 0 0 1 1 1 0 2 1 0 1 0 0 0 0 1 0 0 0 0 0 0 0 0 0 0 0 0 0 0 0 0 0 0 0 0 1 0 0 0 0 0 1 0 0 0 1 1 1 1 1 0 1 1 1 1 1 1 1 1 0 1 0 0 0 0 1 0 0 0 0 0 2 0 0 0 1 1 1 1 0 0 2 0 0 0 1 0 0 0 2 2 0 0 0 1 0 1 0 1 2 1 0 2 1 0 0 2 0 0 0 1 2 0 2 0 1 0 0 0 0 0 2 0 1 0 0 2 1 2 2 1 0 1 1 1 1 1 0 1 2 1 1 0 0 0 0 0 0 0 0 1 0 2 1 0 2 1 1 0 0 0 1 2 0 0 0 1 1 0 0 1 2 2 2 0 2 0 2 1 1 1 0 0 0 1 0 2 0 0 0 0 2 1 1 0 1 0 2 1 0 2 0 0 0 0 0 2 0 1 0 1 1 1 1 0 2 1 1 0 1 1 2 0 1 0 0 2 0 1 0 2 0 1 0 0 0 0 1 1 1 2 0 0 2 2 2 2 1 2 2 0 1 1 1 1 1 0 2 0 1 0 2 0 0 0 2 0 1 0 0 1 0 0 0 0 0 2 0 2 2 2 1 1 1 0 1 1 0 0 0 1 0 0 1 0 0 1 0 1 1 0 0 0 2 0 0 0 0 0 2 1 0 1 0 0 2 1 2 1 0 0 1 1 0 1 0 0 0 0 2 2 1 2 0 0 0 2 2 2 2 0 2 1 2 0 0 0 1 1 2 2 2 2 0 1 1 1 1 2 0 2 0 2 0 0 0 1 1 1 1 0 1 2 0 0 2 0 1 2 0 2 1 1 2 0 2 2 0 2 1 2 0 0 1 0 2 0 0 0 0 0 2 0 0 1 2 2 1 1 0 0 2 0 0 2 0 1 0 0 1 0 1 0 1 0 0 2 1 0 1 1 2 0 0 0 0 1 2 1 1 0 0 0 0 0 0 0 0 0 0 1 1 1 0 1 1 2 0 1 0 2 1 0 2 1 0 0 0 0 0 0 1 0 0 1 1 0 1 1 0 1 1 1 1 1 0 0 1 0 1 1 0 0 1 0 0 0 1 0 0 0 2 2 0 0 0 1 1 1 0 1 0 0 0 0 0 0 2 1 1 0 1 2 0 0 1 0 0 1 0 0 0 1 1 0 2 0 2 1 2 2 0 2 0 0 0 1 2 0 0 2 1 1 0 0 2 0 1 1 2 1 2 1 1 2 1 0 1 2 1 2 1 0 1 0 1 0 1 0 0 1 2 0 2 0 2 0 1 1 2 0 2 2 0 1 1 0 0 1 1 0 2 1 1 0 0 1 1 0 1 1 1 0 0 0 0 0 2 2 2 0 0 1 1 1 1 0 0 1 0 1 1 0 0 0 0 2 0 1 0 0 1 1 0 0 0 1 2 0 0 1 0 0 2 0 1 1 1 1 1 1 0 1 1 2 2 0 1 2 2 0 1 1 2 1 1 2 0 0 1 0 0 1 1 0 0 2 0 0 1 1 2 0 0 0 0 0 1 1 2 1 1 1 1 0 2 2 2 0 0 0 1 1 0 0 1 0 0 0 0 0 0 0 0 0 0 0 0 0 0 0 1 0 0 1 1 0 0 0 1 0 0 0 0 0 1 0 0 0 2 1 0 1 0 0 0 2 1 1 1 0 0 2 2 2 0 0 0 0 0 0 1 0 1 1 0 1 2 2 0 2 2 0 1 0 1 0 0 1 2 0 1 0 1 1 0 0 0 0 0 0 1 2 1 1 0 0 1 0 0 0 1 1 1 2 0 0 0 1 0 1 2 2 0 0 1 1 2 1 2 0 0 1 0 2 0 2 0 1 0 1 1 2 1 1 0 2 0 1 1 1 0 0 0 0 0 1 1 0 0 1 2 0 0 0 2 0 1 0 0 1 0 1 0 1 0 0 0 0 0 0 0 1 0 1 1
171 0 2 1 0 0 0 1 1 2 0 0 1 2 0 0 0 1 1 1 1 1 0 1 0 0 1 2 0 1 0 1 0 1 2 1 2 0 0 0 2 2 0 0 0 0 0 0 1 1 1 0 0 0 0 2 0 0 1 0 1 1 0 0 1 1 0 2 2 0 0 1 2 0 2 2 2 1 1 0 0 2 2 0 2 0 0 0 1 1 0 1 2 1 0 1 1 2 0 2 1 0 0 1 2 0 2 0 2 0 0 2 0 0 2 2 2 0 2 0 0 0 1 1 1 0 0 1 1 1 1 1 0 0 0 0 0 0 1 0 1 0 0 0 0 0 0 0 0 0 0 0 1 0 1 0 1 1 0 2 2 1 0 0 1 1 1 2 0 0 2 0 0 2 0 0 0 0 0 0 0 0 1 1 0 1 1 1 1 0 0 0 0 0 1 0 1 1 0 0 0 1 1 0 1 1 1 1 1 1 1 0 1 0 1 2 0 2 0 0 2 2 2 0 0 0 1 2 0 2 1 0 0 1 1 1 0 2 0 2 0 0 2 2 2 2 0 0 2 0 0 1 1 0 0 1 2 2 2 1 0 1 0 0 0 0 0 1 1 0 0 2 0 1 0 0 1 1 0 0 0 1 1 1 0 1 1 2 1 2 0 1 0 2 1 0 2 1 0 0 1 1 2 0 0 0 0 2 0 1 0 1 0 1 1 0 2 0 1 0 1 1 0 0 0 0 0 2 1 1 0 1 0 2 0 0 0 0 0 2 1 1 1 0 0 0 0 1 2 0 0 0 1 2 1 0 0 1 0 0 0 1 1 1 0 0 0 2 2 0 0 0 1 2 2 0 0 1 0 0 1 2 0 0 1 1 1 1 1 1 0 0 0 0 1 0 1 0 0 1 0 2 0 2 0 1 1 0 0 2 0 0 0 0 0 2 2 0 0 0 0 1 0 0 1 2 1 1 0 0 1 0 1 1 1 0 1 2 1 0 2 0 1 1 2 2 2 1 2 1 0 0 0 1 0 0 0 2 2 2 1 0 1 1 0 2 2 2 2 1 1 1 1 1 2 0 1 0 1 0 2 0 2 2 2 0 0 0 2 0 0 2 0 0 0 0 1 0 0 2 0 2 1 1 1 1 1 1 0 0 0 1 0 0 0 1 1 2 0 0 1 2 2 0 0 0 0 0 0 2 0 2 0 0 0 1 0 0 2 2 1 1 2 0 0 1 0 1 1 0 0 0 1 2 0 0 0 0 1 0 0 0 1 1 0 0 1 0 0 1 0 1 2 0 0 0 2 2 1 2 2 0 2 1 1 1 1 1 0 0 0 1 0 1 1 0 1 0 0 0 0 2 1 1 0 1 1 0 1 0 1 0 0 0 0 0 0 0 0 0 0 0 1 1 1 0 1 2 0 0 0 0 0 1 1 1 0 1 2 0 0 2 0 0 1 0 1 0 0 0 0 2 0 1 1 2 1 2 1 1 1 0 1 2 0 0 2 1 0 0 0 0 0 0 0 2 1 0 1 0 0 2 0 1 2 1 0 1 0 1 0 1 0 0 0 1 1 1 0 0 0 0 0 1 2 1 2 2 2 0 0 0 1 0 0 0 0 1 0 1 0 0 1 0 0 1 0 0 0 0 0 0 0 2 1 1 0 1 0 1 0 1 1 1 1 0 0 1 0 1 1 1 1 0 1 0 0 0 2 0 0 0 2 0 0 0 0 0 0 1 1 0 0 0 0 0 0 0 0 0 0 0 1 0 1 0 1 1 1 2 1 2 2 0 2 0 0 1 0 0 0 0 0 0 1 0 1 0 1 2 1 1 1 1 1 2 0 1 1 0 2 1 1 2 0 0 0 2 0 0 0 2 0 0 0 2 2 0 0 0 0 0 2 2 2 2 2 0 0 1 1 1 0 0 1 0 1 0 0 0 2 2 0 0 0 1 2 0 1 0 0 0 2 0 1 1 0 0 2 2 1 0 0 0 0 0 0 1 2 2 1 0 0 0 1 0 1 0 0 0 1 1 1 1 1 1 1 2 0 0 1 0 0 0 1 1 0 1 1 1 0 0 0 0 0 0 0 1 1 1 2 0 1 2 1 0 0 0 1 1 0 0 2 1 1 0 0 1 1 1 1 0 1 0 2 1 2 0 0 0 0 0 0 1 0 2 1 0 1 0 1 0 0 0 0 0 2 2 1 0 1 2 0 1 0 0 2 0 1 0 1 0 0 1 1 0 0 0 0 0 1 2
172 0 2 1 0 0 0 2 1 2 0 1 0 0 0 0 0 0 1 0 1 1 0 1 0 0 0 2 2 2 2 1 0 0 2 0 2 1 0 0 0 0 0 0 0 0 1 0 0 0 0 0 1 0 0 2 0 1 0 0 0 0 0 2 1 0 0 1 1 0 0 0 2 0 2 1 1 0 0 0 0 1 1 0 2 0 0 0 2 2 0 1 2 2 1 1 0 1 0 2 0 0 0 0 2 0 2 1 1 1 0 2 0 1 1 1 0 0 0 2 2 0 2 1 0 2 0 1 1 1 1 1 1 0 0 0 1 0 2 0 2 0 0 0 0 0 0 0 0 0 0 0 1 1 0 1 1 0 0 0 1 0 0 0 1 2 2 1 1 1 1 0 2 1 2 0 1 1 0 0 0 0 0 0 1 1 0 1 1 0 0 0 1 0 0 1 2 1 0 0 0 1 1 1 1 1 1 2 0 0 1 0 1 0 2 1 0 0 2 1 1 1 1 1 0 0 1 2 0 2 1 0 0 0 2 0 0 2 0 2 0 0 1 2 2 2 0 0 2 0 0 1 0 0 1 1 0 1 1 1 0 1 1 1 0 0 1 0 2 2 0 2 0 1 0 0 0 2 1 0 0 1 0 0 0 0 2 2 1 2 0 1 0 2 1 1 0 0 0 0 2 1 2 0 0 0 0 2 1 2 0 1 0 1 2 1 2 0 0 1 0 0 0 1 1 0 1 0 1 1 0 1 0 1 0 0 0 1 0 1 0 0 1 0 0 0 1 0 1 1 0 0 0 2 1 0 1 2 0 1 1 1 2 2 0 1 0 1 2 0 0 0 1 1 2 1 0 1 0 0 0 2 0 1 0 1 0 0 0 1 0 0 1 0 2 1 1 1 1 1 0 1 1 1 1 0 1 2 0 2 1 0 0 0 0 2 1 0 0 0 0 1 1 1 0 2 1 0 0 1 0 0 0 1 0 0 1 2 2 1 1 0 0 1 1 2 1 2 2 2 0 0 0 1 1 0 1 1 0 1 1 0 1 1 1 2 2 2 2 1 1 1 1 1 1 1 0 0 2 1 2 0 2 2 2 0 0 0 2 0 0 2 1 2 1 0 0 1 1 1 1 1 1 1 1 1 2 1 0 1 0 1 0 1 1 0 0 2 0 1 0 2 1 0 0 1 1 0 1 2 1 1 1 1 2 1 0 0 1 2 1 0 1 1 1 2 2 0 2 0 1 1 1 0 2 2 2 0 1 0 0 0 0 1 0 0 1 0 0 0 1 2 1 0 1 0 0 1 0 2 1 0 1 0 1 0 0 1 0 0 1 1 0 0 0 0 0 1 1 2 1 0 1 0 0 1 2 0 2 1 0 0 0 0 0 1 0 0 0 0 0 0 0 1 1 0 2 2 0 0 0 0 0 0 2 1 0 0 1 1 0 0 0 0 1 0 1 0 1 1 1 1 1 2 1 2 2 0 2 0 0 0 0 2 0 0 0 1 0 2 1 1 1 0 0 2 0 1 1 0 1 1 0 0 0 0 1 0 0 1 0 0 0 1 2 0 2 1 0 1 1 0 0 0 1 0 1 1 1 0 1 1 1 0 0 0 0 1 0 0 0 0 0 0 0 1 0 0 0 0 0 0 0 2 0 0 1 0 1 1 0 1 1 1 1 0 0 1 0 1 1 1 1 0 1 0 0 0 1 0 0 1 2 1 0 0 0 0 1 1 0 1 1 1 1 0 2 0 1 1 0 0 0 0 0 1 0 2 0 2 0 1 2 1 1 0 0 1 0 1 1 2 0 0 2 0 0 0 0 2 2 1 2 0 0 2 0 1 0 0 2 0 2 2 0 0 0 1 0 1 0 1 1 1 1 1 0 0 2 1 1 0 0 0 0 0 0 0 0 0 2 2 0 0 0 0 0 0 0 0 1 1 0 0 0 2 2 0 0 0 0 0 1 2 1 0 0 2 2 0 0 2 0 0 1 1 0 1 0 1 1 0 2 1 2 0 2 2 0 0 0 1 2 1 2 1 0 1 0 2 0 0 0 0 1 0 0 2 1 1 0 1 0 0 0 0 1 1 0 0 2 0 1 1 0 0 0 0 1 1 0 0 2 1 1 1 0 1 1 1 2 0 2 0 0 0 0 1 1 1 0 0 2 0 2 1 1 0 0 0 0 0 0 0 0 1 1 0 2 0 0 0 0 1 0 1 1 0 0 0 0 0 0 0 1 0 1 0 2 0 2 1
173 0 0 2 0 0 1 0 0 2 0 1 0 1 0 0 0 0 0 0 2 2 0 2 0 0 0 2 2 2 2 0 0 0 1 0 1 0 0 0 1 1 0 1 0 1 0 0 2 0 0 0 1 1 1 1 0 0 1 2 0 1 0 1 0 0 0 1 1 0 0 1 2 0 2 2 2 2 2 1 1 2 1 1 2 0 0 2 2 2 1 2 2 2 0 2 0 2 0 2 2 0 0 1 2 1 2 2 0 0 0 1 1 1 1 1 1 0 1 1 1 0 2 0 0 2 0 1 1 1 0 0 0 0 0 0 0 0 0 0 1 0 0 0 0 0 1 0 0 0 0 0 0 0 1 1 0 0 0 0 1 0 0 1 0 0 0 1 1 2 0 0 1 1 1 1 0 0 0 0 0 0 1 1 0 1 1 2 0 0 0 1 1 0 0 0 0 2 0 2 0 0 0 2 2 0 0 1 1 0 0 0 1 0 2 2 0 0 1 2 0 0 1 1 0 0 1 1 0 1 0 0 0 0 1 0 0 2 0 1 0 0 2 2 2 2 0 0 0 0 0 0 0 0 0 2 1 0 0 0 0 0 0 0 0 0 0 0 2 0 0 1 1 1 2 2 0 1 1 0 0 1 2 2 0 0 2 1 1 2 0 1 1 2 2 0 2 1 1 0 2 0 1 1 0 0 0 1 0 2 0 2 0 0 1 0 1 0 0 1 1 1 0 1 1 0 1 0 1 1 0 1 0 1 0 0 0 1 0 0 1 1 2 0 1 1 1 1 2 1 0 0 0 1 1 1 1 0 1 1 2 2 2 1 2 0 0 2 2 0 0 0 1 1 0 0 0 0 0 0 0 1 0 1 0 0 0 0 0 1 0 0 0 0 2 0 0 1 1 1 0 1 1 1 0 0 0 1 1 2 0 0 1 0 1 2 1 1 0 0 0 2 1 1 0 2 0 1 0 0 2 0 0 0 0 0 0 1 0 0 2 1 0 0 1 1 1 0 1 1 0 0 0 1 1 0 0 2 2 2 1 0 1 0 0 1 1 2 2 1 1 1 0 0 1 0 0 0 2 1 1 0 1 1 1 0 0 1 1 1 1 0 0 2 0 0 1 1 1 1 1 2 1 1 2 1 1 0 0 1 0 1 0 0 0 1 0 1 0 1 1 0 2 2 2 0 0 0 1 1 1 1 0 0 1 1 0 2 1 1 1 1 1 1 1 0 1 0 2 0 0 0 0 1 1 1 0 1 0 1 1 0 0 0 0 0 1 0 0 1 2 2 1 0 0 0 1 2 0 0 2 0 1 0 0 0 0 1 0 0 1 0 0 0 0 1 0 0 0 0 0 1 1 2 0 1 0 0 0 1 0 0 0 1 0 0 0 1 0 0 0 0 0 0 0 0 2 2 0 0 1 0 0 1 2 1 1 0 2 0 0 1 0 1 2 0 1 0 1 1 0 1 0 1 0 1 1 1 1 0 0 0 1 1 0 1 1 1 1 0 0 1 0 0 0 2 1 0 1 0 0 1 0 1 2 2 1 2 0 0 1 1 0 1 2 0 2 2 0 2 0 2 0 0 2 0 1 2 2 1 2 1 0 0 0 0 0 1 1 1 0 1 0 0 0 0 0 1 1 0 1 1 0 2 0 0 1 0 0 0 0 0 0 0 0 0 0 0 0 1 0 0 1 0 0 1 2 0 2 1 0 1 2 1 0 0 1 0 1 1 0 0 0 0 0 1 0 0 2 2 2 2 0 0 1 2 0 2 1 2 0 1 2 0 1 1 0 0 0 0 0 2 0 0 1 0 1 0 1 2 2 0 0 2 0 0 0 2 2 0 1 1 1 2 0 0 0 1 0 1 0 1 0 1 0 0 0 0 0 0 0 0 0 0 0 0 0 0 0 0 1 1 0 0 0 0 0 0 1 0 1 2 0 0 0 1 2 0 2 0 0 0 1 1 2 1 0 1 2 2 2 0 0 0 0 0 0 1 0 2 2 0 1 0 1 0 1 2 0 0 0 2 0 1 2 1 0 2 0 1 0 0 1 0 1 1 0 1 1 1 0 1 0 1 0 0 1 1 0 0 2 1 0 1 0 0 0 1 1 0 0 0 1 0 0 0 0 0 1 0 2 0 2 0 0 2 2 2 2 0 0 0 2 0 0 2 0 0 0 1 0 0 0 0 0 0 2 1 1 0 0 1 0 1 0 1 2 0 0 1 0 0 1 0 1 0 0 0 0 0 1 1
174 0 1 1 0 0 0 2 0 0 0 2 0 1 0 0 0 0 1 1 1 2 2 0 1 1 1 1 2 2 1 0 1 1 0 0 1 1 0 1 1 1 0 0 0 0 1 0 2 0 0 0 0 0 1 0 2 1 0 0 2 2 0 1 1 1 1 1 2 0 0 1 2 0 0 2 1 2 2 1 1 2 1 0 2 0 0 0 2 2 0 1 0 2 0 1 0 0 0 1 0 0 0 0 2 0 2 2 0 0 1 1 1 1 1 1 1 0 0 2 2 0 2 2 0 0 0 1 0 2 0 1 1 0 0 0 1 0 0 0 0 0 0 0 0 0 0 0 1 1 0 0 0 0 0 0 0 0 0 0 1 0 0 1 1 1 0 1 1 1 1 2 1 2 1 0 0 0 0 1 1 1 2 2 0 2 2 1 0 0 0 1 0 1 1 0 1 0 0 0 0 1 0 1 1 1 1 1 2 1 1 0 2 0 1 2 1 2 0 0 1 1 2 0 0 0 1 0 0 0 0 0 1 1 1 0 0 2 1 1 0 1 1 2 2 2 0 0 2 0 0 0 0 0 0 1 1 1 0 0 0 0 1 0 0 0 0 0 1 0 0 2 1 1 0 1 0 1 2 0 2 0 1 1 1 0 2 2 1 2 0 1 0 1 1 0 1 1 0 1 1 0 2 0 0 0 1 1 0 1 0 1 0 2 1 0 1 1 0 1 0 0 1 0 2 0 2 1 1 1 0 0 0 2 0 0 0 1 1 2 0 2 1 0 0 0 2 0 1 0 0 0 0 1 0 1 1 0 1 1 2 2 1 1 0 0 0 1 2 0 0 0 1 2 0 0 0 2 0 0 0 1 0 1 0 0 1 0 0 1 0 0 0 0 2 0 1 2 0 0 0 1 1 1 1 0 0 0 0 2 0 0 0 1 1 2 1 1 1 0 0 1 0 0 0 2 2 1 0 0 1 0 1 1 1 1 0 0 1 0 1 0 0 1 0 0 1 0 0 2 0 2 1 1 1 1 0 2 1 1 1 0 1 0 1 2 2 2 2 1 1 1 2 2 0 1 0 2 2 0 0 0 2 2 2 0 0 0 2 0 0 1 1 1 1 0 1 2 2 2 0 2 1 1 1 0 2 1 0 1 0 1 0 0 0 0 0 2 0 1 0 1 2 0 0 1 1 1 0 1 0 2 1 1 1 0 0 0 2 2 0 1 1 1 1 1 1 1 1 0 1 1 1 2 0 0 0 0 1 0 0 0 1 1 1 1 1 1 1 0 0 0 0 0 0 0 0 2 0 0 2 0 1 1 0 1 0 0 0 0 0 0 0 0 0 0 0 1 1 0 0 2 1 0 0 2 2 1 2 0 1 0 0 0 0 0 0 2 0 2 2 2 0 0 0 1 1 2 0 0 1 0 0 0 1 0 0 1 2 0 0 0 0 1 2 0 1 0 0 0 0 2 2 2 0 2 0 1 1 0 0 0 2 1 1 1 0 2 0 0 0 2 0 1 1 1 1 1 0 1 1 1 0 1 0 1 1 2 0 0 2 0 1 2 0 1 2 1 0 2 1 0 0 2 2 2 0 2 2 0 0 0 0 0 0 1 1 2 0 0 0 0 1 0 1 1 0 0 1 0 1 1 1 1 2 2 1 0 1 1 1 1 0 0 0 0 0 1 0 0 0 0 1 0 0 0 1 0 1 0 0 0 1 1 1 0 0 1 0 1 1 0 0 0 0 0 1 0 0 0 1 1 1 0 1 2 0 2 2 2 0 2 2 0 2 0 0 2 0 2 2 2 0 0 1 0 1 1 0 0 0 0 1 1 1 2 0 1 2 0 1 2 2 2 0 0 0 1 1 0 0 1 0 0 0 1 0 1 0 1 0 1 1 0 1 0 1 0 0 0 2 2 0 0 1 0 1 0 1 0 2 2 1 0 1 0 1 0 1 0 0 0 1 1 1 2 0 0 2 2 2 0 1 1 1 1 1 1 1 1 1 0 1 2 1 0 0 2 0 0 0 1 2 2 2 0 1 0 0 1 1 1 0 0 0 0 0 1 2 0 0 2 0 0 1 0 2 1 0 0 1 0 1 2 1 0 0 0 0 0 0 0 1 2 2 1 0 1 1 0 2 0 0 0 2 0 2 2 2 0 0 0 2 0 1 1 0 0 0 0 0 0 0 0 0 2 0 0 2 0 0 0 0 1 0 0 1 0 0 0 2 0 0 0 1 0 0 0 1 0 0 1
175 0 0 2 1 1 2 1 0 1 0 0 0 1 0 0 0 0 1 0 2 2 1 1 1 1 1 2 2 2 2 0 0 1 0 0 2 2 0 2 0 0 0 1 0 2 0 0 1 0 0 0 0 1 0 0 2 0 0 1 0 0 0 1 1 1 1 0 1 0 0 1 2 0 1 2 2 0 0 0 0 0 2 0 1 0 0 1 1 1 0 1 1 2 0 1 1 1 0 2 1 0 1 0 2 0 2 2 0 0 0 1 0 1 2 2 1 1 0 0 0 1 2 0 0 2 0 1 1 1 0 0 0 0 1 1 0 0 1 0 0 0 0 0 0 0 0 0 0 0 0 0 1 1 0 0 1 2 0 0 0 1 0 1 0 1 1 2 1 2 0 0 1 2 1 1 0 1 0 1 1 0 1 1 1 2 1 2 0 1 1 2 0 2 2 0 2 1 0 1 0 0 0 1 1 2 2 1 1 0 1 0 2 0 2 2 0 1 1 1 1 1 1 1 0 0 0 1 1 2 1 0 0 0 1 0 0 2 0 1 0 0 2 1 1 1 0 0 2 0 0 0 0 0 1 1 0 1 0 1 1 0 1 0 0 0 0 1 2 1 0 1 0 1 0 0 0 2 1 1 0 0 1 1 1 0 2 0 0 1 1 0 1 2 2 1 1 1 0 1 1 0 1 1 0 0 0 2 1 1 0 0 0 1 1 0 2 0 0 0 0 0 1 2 1 0 1 0 1 0 0 2 1 1 0 0 0 1 0 1 0 1 2 0 0 0 1 1 2 1 1 1 1 2 1 0 1 2 0 1 1 1 1 1 1 0 0 1 2 0 0 0 0 2 0 0 0 2 0 0 0 0 0 1 0 1 1 0 0 0 1 1 1 0 1 1 2 1 0 0 0 0 1 1 1 0 0 0 0 2 0 0 0 0 0 2 2 0 0 0 1 2 1 1 0 2 2 0 0 0 0 0 0 0 0 0 1 2 1 1 1 0 0 1 0 0 1 1 1 0 0 1 1 1 1 1 0 2 0 1 1 0 0 1 0 0 0 2 2 1 1 1 0 0 1 0 0 1 2 1 1 0 1 1 1 0 0 0 2 0 0 2 1 0 1 0 1 1 1 1 1 1 2 0 2 0 2 1 0 0 0 2 0 0 1 0 0 2 0 1 0 1 1 0 0 0 0 1 0 1 1 0 0 0 0 1 1 1 1 1 0 1 1 1 1 2 0 1 1 0 0 0 1 2 0 1 0 2 2 0 0 2 2 0 2 2 0 1 1 0 0 1 0 0 0 0 0 0 0 2 1 0 2 2 0 0 0 0 0 0 0 0 2 0 1 0 0 0 0 0 0 2 0 1 1 1 1 0 1 1 0 0 0 0 0 1 1 0 0 0 0 0 0 1 1 0 2 2 0 0 1 0 1 0 2 0 0 1 2 0 1 1 0 1 2 0 2 0 0 0 0 2 0 1 0 1 1 0 1 1 0 1 0 0 2 2 2 1 1 0 0 1 0 0 0 2 1 2 1 1 2 1 1 2 1 2 1 0 0 2 0 0 0 1 1 0 2 0 0 0 0 0 0 1 2 1 1 2 2 0 1 1 0 0 0 1 0 1 1 1 0 0 0 0 0 1 0 0 0 0 0 0 0 2 1 1 0 0 0 0 0 1 1 1 1 0 0 1 0 1 1 1 0 0 0 0 1 0 1 0 0 0 0 1 0 1 1 0 0 2 0 0 0 1 0 1 2 0 2 2 2 2 1 0 1 2 1 2 0 2 0 1 2 0 1 0 1 1 0 0 0 1 0 0 2 1 1 1 0 1 1 0 0 2 1 1 0 2 1 0 1 1 0 2 0 0 0 2 0 0 0 2 0 0 0 2 2 0 0 0 0 0 1 1 1 1 1 0 0 0 1 1 0 0 0 0 0 0 0 0 2 2 1 0 1 1 0 1 1 0 0 0 1 0 1 1 0 0 2 2 2 0 0 0 0 0 1 2 0 1 1 0 1 1 2 0 2 1 1 1 1 0 0 0 1 2 0 1 0 2 0 0 0 0 2 2 0 2 1 0 1 1 0 2 0 0 1 0 1 2 2 0 0 2 0 0 0 1 1 0 0 0 2 0 0 1 0 0 0 0 2 0 1 0 1 0 2 0 0 0 0 2 0 0 1 1 2 0 0 0 0 0 0 0 0 0 2 2 0 0 0 2 0 1 0 0 1 0 1 0 0 1 1 1 1 0 0 0 1 0 0 1
176 0 1 1 1 0 1 0 0 2 0 2 0 1 0 0 0 1 2 1 1 1 0 2 1 1 1 1 1 2 2 1 0 0 1 0 1 2 0 2 0 0 1 1 0 1 0 0 2 0 0 0 1 0 0 1 1 1 1 1 1 1 0 1 0 0 1 0 2 1 0 2 2 0 2 1 1 1 1 1 0 2 2 0 2 0 0 1 2 2 1 1 2 0 0 2 0 1 0 2 1 0 0 0 2 2 2 0 1 0 1 1 1 2 2 2 1 1 1 0 0 0 2 0 0 0 0 1 1 1 1 1 0 0 0 0 0 0 1 1 0 0 0 0 0 0 1 0 0 0 0 0 0 0 0 1 0 1 0 1 1 1 0 0 0 2 1 1 1 1 1 1 0 2 1 0 0 0 0 1 1 1 2 2 0 2 2 1 0 0 0 0 0 0 2 0 2 2 0 0 0 0 0 1 1 1 1 0 1 0 2 0 1 0 2 2 1 0 0 1 0 0 1 0 1 0 1 1 0 1 0 0 0 0 2 0 0 2 0 1 0 0 2 1 1 1 1 0 2 0 0 1 0 0 1 1 1 0 0 0 1 0 0 0 0 0 1 0 1 0 0 0 0 1 0 0 0 2 2 1 1 0 0 0 0 1 1 0 0 2 0 1 1 2 2 0 2 0 0 0 0 0 2 0 1 0 1 2 1 1 0 0 0 2 2 0 1 1 1 1 1 0 1 1 1 0 1 0 2 2 0 0 0 1 0 0 0 2 0 1 0 0 2 0 0 1 1 0 2 1 0 0 0 1 1 1 1 1 0 1 1 1 1 1 1 1 0 1 2 0 0 0 1 2 1 1 1 1 0 0 1 1 0 1 2 0 1 0 0 0 0 1 0 0 1 0 1 1 1 1 0 1 0 1 0 2 2 2 0 2 0 0 1 0 1 2 1 1 0 1 0 1 1 1 1 2 2 1 0 1 1 0 0 0 0 0 1 0 1 0 0 0 0 1 0 0 0 1 2 1 0 0 2 2 2 2 0 1 0 1 1 0 0 0 0 0 0 1 1 0 1 1 0 0 0 1 0 0 1 0 1 1 1 1 0 0 1 1 1 0 1 1 1 1 2 0 1 1 1 2 0 2 2 0 2 0 2 1 0 1 0 1 0 0 0 0 0 2 0 1 1 1 2 0 0 1 1 1 1 1 1 0 1 0 1 1 0 0 1 1 2 2 1 1 1 2 2 0 2 0 0 0 1 1 2 0 0 2 0 1 0 0 0 0 0 0 0 2 2 0 0 0 1 0 0 0 1 2 0 1 2 0 1 1 0 1 0 0 1 1 0 1 0 0 0 1 1 2 2 2 1 0 1 0 0 2 2 0 2 1 0 0 0 0 0 1 1 1 0 1 1 1 0 0 0 1 1 2 0 0 0 0 0 2 2 0 0 0 2 0 1 1 0 0 1 0 1 0 1 1 0 1 0 2 0 2 0 1 0 1 0 1 0 2 0 0 0 0 0 0 0 0 1 0 0 2 1 0 2 0 0 0 0 0 1 1 0 1 0 0 0 2 0 2 1 0 2 2 0 2 1 0 0 0 1 1 1 1 1 0 0 0 0 0 1 1 0 1 1 1 0 1 0 0 0 0 0 0 2 0 1 1 0 2 1 1 1 0 1 1 0 1 0 0 1 0 0 1 0 0 0 0 0 1 0 0 0 0 2 0 0 0 0 1 0 1 1 0 0 1 1 1 1 0 0 0 1 0 2 2 2 2 1 0 2 2 0 2 2 2 0 2 2 2 2 0 1 1 1 2 1 1 0 0 1 0 1 0 0 2 2 0 0 2 2 2 0 1 0 0 1 0 1 1 0 0 0 1 0 1 0 1 0 0 0 0 0 0 0 0 0 0 0 0 0 0 0 0 0 0 2 2 0 0 0 0 0 0 1 1 1 2 1 0 0 1 1 0 2 0 0 0 1 1 1 1 0 2 0 0 0 2 0 0 0 0 0 2 0 1 1 0 0 2 2 0 2 1 0 0 0 2 2 2 2 1 1 2 0 1 1 0 0 1 1 1 0 2 2 1 0 1 1 2 1 0 1 1 0 0 2 1 0 1 1 0 0 1 1 0 0 0 2 0 0 1 0 0 1 1 2 0 2 0 1 0 0 0 0 0 0 1 0 0 1 1 0 1 0 0 0 0 0 0 0 1 1 0 2 0 0 0 0 1 0 1 1 0 1 1 0 2 0 0 1 0 0 0 0 0 0 0
177 0 2 0 1 0 1 2 0 0 0 0 0 1 1 1 0 0 0 0 2 2 1 2 0 0 1 1 1 1 1 0 1 2 1 0 2 1 0 0 2 2 0 1 0 2 1 0 1 1 1 0 0 0 1 2 0 0 0 2 0 1 0 1 0 0 0 2 1 1 0 0 2 0 1 2 1 1 1 0 0 1 2 0 0 0 0 0 1 1 0 0 1 1 1 1 1 1 0 1 0 1 0 1 2 0 2 0 1 0 0 1 1 2 2 2 0 0 1 1 1 0 2 1 0 1 0 0 0 0 0 1 0 0 0 0 0 0 0 0 1 0 0 0 0 0 0 0 1 1 0 0 0 0 1 1 0 1 0 1 1 1 0 1 1 1 0 1 0 0 2 1 2 2 2 0 0 0 0 1 1 1 0 0 0 0 0 2 0 0 0 1 0 1 1 0 0 2 0 1 0 0 0 1 1 2 2 1 1 0 2 0 0 0 2 2 1 0 1 1 0 0 1 1 0 0 1 2 0 2 0 0 0 1 2 1 0 2 0 0 0 1 1 2 2 2 0 0 2 0 0 0 0 0 1 0 0 0 0 0 0 0 0 0 0 0 0 0 1 0 0 0 1 0 1 1 0 2 2 2 1 0 0 1 0 0 1 0 1 1 1 1 1 2 2 0 2 0 0 0 0 0 2 0 0 0 0 2 1 1 0 0 0 1 0 0 1 0 0 1 0 0 1 1 0 0 2 1 1 1 0 0 1 2 0 0 0 0 0 0 0 0 2 0 0 0 1 0 1 1 0 0 0 2 2 0 0 0 0 2 2 2 1 0 1 0 0 0 2 0 0 0 1 2 1 0 0 2 0 0 0 2 0 0 1 1 1 0 0 0 0 0 0 0 2 0 1 1 0 0 0 0 1 1 0 0 0 1 0 1 1 0 1 0 1 2 1 1 0 0 0 1 1 1 0 2 2 0 0 1 1 0 0 1 0 0 0 0 0 0 0 0 0 0 0 2 2 1 2 1 0 0 2 2 2 2 0 1 0 2 0 0 1 0 0 2 2 1 1 0 0 1 1 1 1 0 0 0 1 1 2 0 2 2 1 1 0 1 2 0 0 2 0 1 1 0 1 1 1 1 1 1 1 1 1 2 2 1 0 1 0 2 0 1 1 0 0 2 0 1 0 1 2 1 1 0 0 0 0 2 0 2 1 0 1 1 1 1 2 2 2 1 1 1 1 1 2 2 1 0 0 0 1 1 1 2 1 0 0 1 0 0 2 0 2 2 0 2 2 0 0 0 0 0 0 0 0 1 0 2 1 0 2 1 1 1 1 1 0 0 0 0 0 0 0 0 0 0 0 1 0 1 0 2 0 0 1 0 1 1 2 0 0 0 0 1 1 1 0 1 1 1 0 0 0 0 2 0 0 0 0 0 0 2 2 0 2 0 2 0 0 1 0 1 1 0 0 0 2 2 2 2 0 1 0 2 0 0 2 0 0 0 1 1 0 1 1 1 0 0 0 1 0 0 1 1 2 1 1 1 2 0 0 1 2 0 2 1 0 1 0 0 0 2 2 0 2 1 0 1 1 0 0 1 2 1 1 0 1 0 1 1 0 0 1 0 0 1 1 1 0 1 0 0 1 0 1 0 1 0 1 1 0 1 1 1 2 2 0 2 0 0 0 0 2 0 1 0 0 1 1 1 0 0 0 0 1 0 1 0 0 0 1 1 0 1 0 1 0 2 0 1 0 1 1 1 1 0 1 1 2 2 0 1 1 2 0 1 2 2 1 2 2 1 1 0 0 0 1 1 0 0 0 0 2 1 0 0 0 2 2 1 1 1 1 2 0 2 1 0 1 1 1 2 0 0 0 2 2 0 2 2 1 2 0 0 0 2 1 0 1 1 1 0 1 0 1 0 0 0 2 2 0 0 0 0 0 0 1 0 1 2 0 0 0 1 1 0 0 0 1 1 1 1 1 2 0 1 2 1 2 0 0 0 0 0 0 2 0 2 2 0 1 1 1 0 1 2 0 0 0 2 1 0 2 1 0 1 0 2 0 0 1 0 1 1 0 2 1 1 0 0 0 0 1 0 0 1 0 1 2 1 1 1 2 0 2 0 0 0 0 0 2 0 0 0 0 1 1 0 2 0 2 0 1 0 1 1 1 0 0 0 1 0 1 1 0 0 0 0 0 0 0 0 0 1 1 0 1 0 0 1 0 0 0 0 0 0 0 1 0 1 1 0 2 0 0 0 1 0 0 0
178 0 0 2 0 2 2 1 0 2 0 1 0 1 0 0 0 0 0 1 1 2 0 2 0 0 2 1 2 2 1 2 0 0 2 1 2 1 0 1 1 1 0 2 0 1 1 0 1 0 0 0 1 0 1 1 0 0 0 0 2 2 0 1 0 0 1 0 1 1 1 1 2 0 1 2 2 1 1 0 1 1 1 1 1 0 0 0 2 2 0 0 1 2 0 2 2 0 0 2 0 0 0 1 2 1 2 1 2 1 0 2 1 1 1 1 0 1 1 0 0 0 1 1 0 0 0 0 0 0 0 0 0 0 0 0 0 0 0 0 1 0 0 0 0 0 0 0 0 0 1 1 0 0 0 0 1 1 0 0 1 1 0 1 2 1 1 0 0 2 0 1 1 1 2 0 1 1 0 1 1 2 1 1 0 1 1 0 0 0 0 0 2 0 0 2 2 2 0 1 0 1 0 1 1 2 1 0 1 0 1 0 1 0 1 2 0 0 2 0 2 2 1 0 0 0 1 2 0 2 1 0 0 0 2 0 0 2 0 1 0 0 2 1 1 1 0 0 2 0 0 0 0 0 0 1 1 1 1 1 0 1 0 0 0 0 1 0 1 0 0 1 0 1 0 0 0 0 1 0 0 0 1 1 0 0 2 1 1 1 1 1 1 2 2 0 2 0 0 2 2 0 2 0 0 0 1 1 1 2 0 1 0 0 2 0 2 0 0 2 0 0 1 0 1 0 2 1 1 2 0 0 0 0 0 1 1 0 0 1 0 0 1 0 0 0 0 0 2 1 0 0 0 2 2 0 0 1 0 1 1 1 1 0 1 0 0 1 2 0 0 0 1 1 1 0 0 2 0 0 0 1 0 1 0 0 0 1 1 1 0 1 0 0 2 1 1 1 0 0 0 0 1 1 0 0 0 0 0 2 0 0 0 1 1 2 0 0 0 1 0 1 0 0 1 2 1 1 0 1 1 0 0 0 0 0 1 0 0 0 0 0 0 1 0 1 1 0 1 0 0 0 1 1 1 1 0 2 0 2 1 0 1 0 0 0 0 2 2 2 1 1 0 0 1 0 1 1 2 1 1 1 1 1 0 1 0 1 1 1 2 1 1 1 2 0 2 1 1 1 1 1 2 0 2 1 1 1 0 1 0 0 0 1 1 0 0 2 0 2 2 1 1 0 0 1 1 0 0 1 0 0 2 1 2 0 1 0 2 1 1 2 0 0 0 2 2 0 2 0 1 1 1 2 2 0 1 0 0 1 0 0 0 0 0 0 2 0 0 1 0 0 0 0 0 0 0 1 0 2 1 0 2 1 1 1 1 0 0 0 0 2 0 0 0 1 1 0 0 1 0 1 0 1 0 1 1 0 1 1 0 0 0 0 0 0 0 2 1 0 0 0 0 0 0 1 1 2 0 0 0 0 0 1 1 0 0 0 1 1 0 1 0 1 2 0 2 1 0 0 0 0 0 0 1 2 2 0 2 1 1 0 2 1 1 1 0 1 0 1 1 0 0 0 1 0 2 0 1 0 0 1 0 1 2 1 0 2 0 0 0 1 1 1 0 0 1 2 0 1 0 2 1 1 1 2 1 2 0 0 0 0 1 1 0 1 0 2 0 0 0 0 0 0 0 0 1 0 1 0 1 1 0 2 0 0 0 1 0 1 0 1 0 0 0 0 0 0 0 0 0 0 1 0 1 1 0 0 1 0 0 0 2 0 0 0 0 0 0 1 0 1 0 1 0 1 1 0 0 0 0 1 0 0 1 2 0 2 1 2 0 1 1 0 0 0 0 0 0 0 0 2 0 0 1 0 1 0 0 2 2 1 0 1 1 2 1 2 1 0 1 1 0 2 0 0 0 2 2 0 0 1 1 1 0 0 0 2 1 1 1 2 1 0 1 0 0 0 0 0 2 2 0 0 1 0 1 0 0 0 1 1 0 0 1 1 1 0 1 0 0 0 1 1 2 2 0 1 0 0 1 0 0 0 0 0 1 2 0 2 2 0 0 1 1 0 1 2 0 0 0 2 0 0 1 1 0 1 1 0 0 0 0 0 2 2 0 0 2 1 1 0 0 1 1 1 1 1 0 0 2 0 1 2 1 0 0 1 2 1 1 1 2 2 1 1 0 2 0 2 2 0 2 0 0 1 2 1 0 1 1 0 2 0 1 1 1 0 0 0 0 0 1 0 0 1 0 0 2 0 1 1 0 0 0 0 0 0 0 1 0 1 1 0 1 0 1 0 1 0 1 2
179 0 2 1 0 0 1 2 1 1 0 0 0 0 0 0 0 0 1 1 1 1 0 2 0 2 1 1 1 2 1 0 1 1 1 0 2 1 0 1 1 1 1 1 0 1 0 0 2 0 0 0 2 0 0 0 1 1 2 1 1 2 0 0 0 0 2 1 1 0 0 0 2 0 2 1 1 1 1 1 0 2 2 0 2 0 1 0 2 2 0 0 0 2 1 1 1 0 0 1 1 1 0 2 2 0 2 1 1 0 0 1 2 2 2 2 2 0 2 0 0 0 2 2 0 0 0 0 0 0 1 0 0 0 0 0 0 0 1 0 1 0 0 0 0 0 1 0 0 0 0 0 0 0 0 0 0 2 0 1 1 1 0 0 0 1 0 1 2 2 0 0 1 1 2 0 1 0 0 1 0 1 1 1 0 1 2 2 0 0 0 2 0 1 1 0 1 2 1 1 0 0 0 1 1 1 1 2 0 0 0 0 2 0 2 2 1 0 1 1 1 1 2 0 0 0 0 2 1 1 1 1 0 0 2 0 0 2 0 1 0 1 2 2 2 2 0 0 1 1 1 0 0 1 0 1 0 1 1 0 0 0 1 0 0 0 0 0 2 1 0 2 2 0 0 0 0 1 2 0 2 0 1 1 0 0 2 1 1 2 0 1 0 2 2 2 1 0 0 0 1 1 2 0 0 0 0 2 0 0 0 0 0 1 1 1 2 0 1 0 2 1 0 0 0 0 0 1 1 2 0 0 0 1 0 0 0 0 0 0 0 0 0 0 0 1 0 0 1 1 0 0 0 0 0 2 0 0 1 0 1 1 1 0 1 0 0 2 1 1 1 1 2 1 0 1 0 2 0 0 0 0 0 1 0 1 1 0 0 2 0 0 0 0 1 0 0 1 1 1 0 1 1 0 0 0 1 0 0 2 0 0 1 0 1 2 0 0 1 0 1 1 1 1 0 1 1 0 0 0 0 0 0 0 1 1 0 0 1 0 0 0 0 1 0 1 0 0 1 0 0 0 1 2 2 1 1 0 0 0 2 0 0 0 1 1 1 1 1 0 0 1 1 1 2 0 1 1 2 0 0 0 1 1 0 1 0 1 2 0 0 1 0 2 0 0 1 1 1 2 0 2 2 0 2 0 2 0 1 0 1 1 0 1 1 0 0 2 0 2 1 0 2 0 0 1 1 1 0 0 1 0 1 1 0 0 1 1 1 1 0 1 1 1 1 1 1 2 1 0 0 0 0 2 1 1 0 0 0 0 1 0 1 0 0 0 1 0 0 1 0 0 1 0 0 0 1 1 0 1 1 0 1 0 1 0 1 0 0 0 0 1 1 0 1 2 0 0 0 1 0 1 1 1 1 0 1 0 2 2 0 0 0 0 1 1 1 1 1 0 0 0 0 0 0 0 2 0 1 1 0 0 1 2 2 1 0 0 1 1 0 0 0 1 2 0 2 1 2 2 1 2 0 0 0 2 1 0 1 0 0 0 1 1 1 1 0 2 0 1 1 1 0 0 0 1 1 2 0 2 2 1 1 1 2 0 2 1 0 1 0 0 0 2 1 0 2 1 0 1 0 1 0 2 2 2 0 2 1 0 0 0 0 0 0 1 0 2 1 0 0 1 1 0 0 1 0 0 1 0 1 1 0 2 2 2 0 0 1 1 0 1 2 2 2 0 0 1 0 1 1 1 1 0 1 0 0 0 1 0 0 0 1 0 2 0 0 1 0 2 0 0 1 0 0 0 1 0 0 0 0 0 1 0 2 2 0 1 1 2 1 1 2 0 0 1 0 1 0 1 1 1 0 0 2 0 1 0 2 2 1 0 1 0 0 2 0 2 2 1 2 2 0 2 1 0 0 2 0 0 0 2 1 2 0 0 0 1 0 1 0 1 2 0 2 0 1 1 0 0 2 2 0 0 0 1 0 0 0 0 0 0 0 0 0 2 1 0 2 0 0 0 1 1 2 2 1 0 2 1 1 0 0 0 0 0 1 1 0 2 2 0 2 1 1 0 1 1 0 0 1 1 0 0 2 1 0 1 0 1 0 0 0 0 0 0 0 1 1 0 0 1 1 1 0 0 1 1 0 0 2 0 1 2 1 0 1 0 1 1 0 0 1 0 0 0 0 1 1 0 2 0 2 0 1 0 1 0 0 0 0 0 0 1 1 1 0 0 1 1 0 0 0 0 0 0 2 0 2 0 0 0 0 0 0 0 0 0 0 0 0 0 0 0 0 0 0 1 1 0 1 2
180 0 2 1 0 0 1 0 0 2 0 0 1 1 0 0 1 0 1 0 2 2 0 2 0 0 1 2 2 2 2 0 1 1 1 0 1 2 0 1 0 0 0 0 0 0 0 0 1 1 1 0 0 0 1 2 0 0 0 1 1 2 0 0 0 0 0 0 0 0 0 1 2 0 2 1 1 1 1 1 0 1 2 0 0 0 0 1 2 2 0 2 0 1 1 1 1 2 0 2 1 0 0 2 2 1 2 1 1 0 1 2 2 2 2 2 1 0 1 1 1 0 2 0 0 0 0 1 0 2 0 1 0 0 1 1 0 0 0 0 1 0 1 0 0 0 0 0 0 0 1 1 0 0 0 0 0 1 0 0 1 0 0 1 1 2 2 0 1 2 0 0 0 2 2 0 0 0 0 2 1 1 1 1 0 1 2 1 1 1 1 1 1 1 1 1 2 2 0 0 0 1 1 2 2 0 0 2 0 0 0 1 2 0 1 2 1 1 1 1 0 0 1 0 1 0 0 0 0 0 0 0 0 0 2 0 0 2 0 0 1 1 2 1 1 1 0 0 1 1 1 1 0 0 0 1 0 0 0 0 0 0 0 0 0 0 0 0 1 0 0 1 0 1 0 0 0 2 2 0 2 0 0 0 0 1 1 2 1 2 0 0 0 2 2 1 1 2 0 1 1 0 1 1 0 0 0 1 2 2 0 0 0 2 1 0 2 1 0 0 0 0 1 1 1 0 1 1 0 0 0 0 0 1 0 0 1 2 1 2 2 1 2 0 0 0 1 1 1 0 0 0 0 2 1 0 1 0 0 1 1 1 2 1 2 1 0 0 1 0 1 1 2 2 1 0 0 1 1 0 0 2 0 2 0 1 2 0 0 0 0 0 0 0 1 1 2 0 1 1 0 1 1 0 0 0 1 0 0 2 0 0 1 1 1 1 0 0 0 0 1 2 1 2 0 0 0 0 2 0 0 1 0 0 0 0 1 0 0 0 2 0 0 0 1 2 1 0 1 2 0 0 0 0 0 0 0 1 0 2 0 0 0 1 1 1 1 2 1 1 1 2 1 1 1 0 0 0 2 1 2 0 2 2 2 0 0 0 2 0 0 2 1 0 2 0 2 2 2 2 0 2 2 0 2 0 2 0 0 2 0 1 0 0 0 0 1 2 0 2 1 0 2 1 1 0 0 0 1 1 1 1 1 1 1 1 1 1 2 2 1 1 1 1 1 2 1 1 2 0 1 1 1 2 0 0 0 2 2 0 0 2 1 0 1 1 1 1 1 0 1 2 1 0 1 0 2 2 0 1 2 0 0 0 0 0 0 0 0 0 0 2 0 1 1 0 1 1 2 1 0 0 1 2 0 0 2 0 1 1 1 0 0 2 1 1 1 1 1 0 0 0 0 0 0 1 1 1 0 0 0 1 0 0 2 0 0 0 2 0 0 1 0 0 1 0 1 0 1 1 0 1 0 0 0 2 1 1 1 0 0 0 0 0 1 2 1 1 1 1 1 0 0 0 0 0 2 0 1 0 1 0 1 2 2 1 2 0 0 2 1 0 0 2 1 0 2 0 0 0 0 0 0 1 1 2 0 2 2 0 0 0 0 1 0 0 0 2 0 0 0 0 0 0 1 0 0 0 0 0 0 0 0 2 2 2 0 1 0 1 0 0 1 1 2 0 1 1 0 0 0 0 0 0 0 0 0 0 1 0 0 0 2 0 0 0 1 1 0 0 1 0 0 1 1 0 1 0 0 0 0 0 0 1 1 2 0 1 1 1 0 1 2 0 2 0 0 2 0 2 2 2 0 0 2 0 1 1 1 1 0 0 1 1 1 2 0 2 2 0 2 2 1 2 0 0 1 2 0 0 0 2 0 0 0 2 0 1 1 0 1 0 1 1 1 1 1 0 0 0 2 1 0 0 0 0 0 0 0 1 0 1 0 0 1 0 1 0 2 0 0 0 1 1 1 2 0 0 2 2 2 0 0 0 0 0 1 1 1 1 1 0 2 1 2 0 2 2 0 0 0 1 2 1 2 1 0 1 0 2 0 0 0 0 0 0 0 1 1 1 0 0 0 1 0 0 0 2 1 0 2 0 0 0 0 0 0 1 2 0 0 1 2 0 0 1 0 1 1 1 2 0 1 0 1 1 1 0 0 0 0 1 0 0 2 0 1 0 0 0 0 0 0 1 0 0 2 0 2 0 0 0 0 1 0 1 1 0 1 0 1 0 0 0 0 0 1 0 1 0 0 0
181 0 1 1 0 0 0 0 0 2 0 0 0 1 0 0 0 0 0 0 2 2 0 2 0 0 1 2 2 2 1 2 2 2 0 0 0 0 0 0 2 2 0 0 0 0 1 0 0 0 0 0 1 0 1 1 0 0 0 0 0 0 0 0 0 0 1 0 1 0 0 0 2 0 1 2 2 1 1 0 1 1 2 0 1 0 0 1 2 2 1 2 1 1 0 1 0 1 0 2 1 0 1 1 2 0 2 1 1 0 0 1 0 1 1 1 0 0 1 1 1 0 2 2 0 0 0 1 1 1 0 1 0 0 0 0 0 0 0 0 0 0 0 0 0 0 0 0 0 0 0 0 0 1 0 1 1 1 0 0 0 1 0 0 1 2 1 1 0 1 1 0 1 1 2 0 1 0 0 0 0 1 0 0 0 0 0 0 0 0 1 0 1 1 1 1 2 2 0 1 0 1 0 2 2 0 0 1 1 0 1 0 1 0 2 2 0 0 0 0 1 1 2 0 0 0 0 2 1 0 0 0 1 1 0 0 1 2 0 1 0 0 1 2 2 2 0 0 1 0 0 0 0 0 0 1 0 0 0 0 0 0 1 1 0 0 1 0 0 0 0 2 0 1 1 1 0 1 2 1 0 1 1 1 0 1 0 1 1 1 1 1 1 2 2 0 2 0 0 0 0 0 2 0 0 1 1 1 0 2 1 2 0 1 1 0 1 0 0 1 1 1 1 2 0 0 0 2 1 1 0 0 0 1 0 0 0 1 0 1 0 0 2 2 0 0 1 0 1 0 0 0 1 2 1 0 0 0 0 0 0 0 1 1 1 0 0 1 1 0 1 1 0 2 0 0 0 1 0 0 1 2 0 1 0 0 0 1 1 0 0 0 1 0 2 1 1 1 0 0 0 0 2 0 0 0 1 2 0 2 0 0 0 1 1 2 1 1 0 0 0 2 0 1 1 1 0 1 0 0 1 0 1 1 1 0 0 1 1 0 1 0 0 1 1 2 1 0 1 2 0 0 2 2 2 2 0 1 1 1 2 0 1 1 1 2 2 2 2 0 0 0 0 0 1 1 1 0 2 1 2 0 1 1 1 0 0 0 1 0 1 1 0 0 0 0 2 1 1 2 0 2 2 0 2 1 2 0 0 0 0 2 0 2 2 0 0 2 0 2 1 0 2 1 1 1 0 0 0 1 0 1 1 1 1 0 1 0 0 0 0 0 0 0 0 0 1 1 1 0 0 0 1 1 1 1 1 0 0 0 1 0 1 1 0 0 2 0 0 0 0 0 0 0 0 0 0 2 0 0 2 0 1 0 1 0 0 0 1 1 0 0 0 0 0 0 0 0 0 0 0 2 0 1 0 1 1 0 2 0 2 0 0 1 0 0 0 0 0 0 0 0 1 2 2 0 1 1 0 0 0 0 0 1 2 1 0 1 2 0 0 1 0 1 1 0 1 0 2 2 0 1 0 0 0 1 2 0 1 0 0 0 2 0 0 2 0 2 0 2 2 0 0 0 0 2 0 1 1 0 1 0 0 1 2 1 1 2 0 0 0 2 0 1 0 0 1 1 0 1 1 0 0 2 1 2 1 1 1 0 0 0 0 1 1 1 1 0 1 1 0 0 1 0 0 1 1 0 0 0 0 0 0 2 0 0 1 0 1 1 0 1 0 0 0 1 0 0 0 0 0 0 0 0 0 0 0 0 0 0 0 0 2 2 0 0 0 1 0 2 0 0 0 0 0 0 1 0 0 0 1 1 1 0 1 0 1 1 1 2 1 1 2 0 1 1 0 1 0 1 1 1 0 0 1 0 2 0 1 2 2 0 1 1 0 1 0 2 1 0 1 2 2 2 0 0 0 1 1 0 0 1 1 2 0 1 1 0 0 0 0 0 0 0 0 0 0 0 0 0 2 2 0 0 0 0 1 1 0 1 1 2 1 1 0 2 1 0 2 1 0 0 1 1 1 2 0 1 2 0 0 1 0 0 0 0 0 1 0 1 1 1 0 2 2 0 2 2 0 0 0 1 0 0 2 1 1 1 0 2 0 0 1 0 1 1 0 2 1 1 0 1 1 1 0 0 2 0 1 1 2 0 0 2 0 0 0 1 2 1 0 0 1 2 2 2 0 1 0 1 2 0 2 0 1 0 2 1 1 2 1 0 1 0 1 1 1 0 0 0 0 0 0 0 0 1 0 2 0 0 0 2 0 0 0 0 0 0 0 0 1 0 0 1 1 0 0 0 1 0 0 0
182 0 2 0 1 0 1 0 0 2 0 0 0 1 1 1 0 0 1 1 1 1 0 2 0 0 1 1 2 2 1 1 0 0 2 0 2 1 1 1 0 0 0 1 0 1 0 0 0 0 0 0 1 0 0 0 1 0 0 0 0 0 0 0 0 1 2 0 1 0 0 1 2 0 2 2 2 2 2 1 1 2 2 0 1 0 0 1 1 2 1 1 2 2 1 1 0 2 0 2 2 0 0 2 2 0 2 0 2 0 0 2 0 1 1 1 0 0 0 1 1 1 2 2 0 0 0 1 1 1 0 0 0 0 0 0 0 0 0 0 1 0 0 0 0 0 1 0 1 1 0 0 0 0 1 0 1 0 0 0 1 1 0 2 1 1 1 1 0 1 1 0 0 2 1 0 0 0 0 1 1 2 0 0 0 0 0 0 0 0 0 0 0 1 1 0 2 1 0 1 0 0 0 1 0 1 2 2 0 1 0 0 2 0 2 2 1 0 2 0 2 2 2 0 0 0 0 1 0 1 0 0 0 0 1 0 0 2 1 1 1 1 2 1 1 1 0 0 2 0 0 1 0 0 0 2 1 1 1 1 0 1 2 1 1 0 0 0 2 1 0 2 0 1 0 1 0 2 2 1 1 0 0 0 0 1 1 1 1 2 0 1 1 2 2 0 2 0 0 0 1 1 2 0 0 1 1 2 0 1 0 1 0 1 1 0 2 0 0 1 1 1 1 1 1 0 1 2 0 1 0 0 0 2 0 0 0 1 0 1 0 1 1 1 0 0 0 0 1 1 0 0 0 2 1 0 2 1 1 1 2 2 0 0 0 1 0 0 0 0 2 2 0 2 1 0 0 1 0 0 0 2 0 0 0 0 0 1 1 0 1 0 0 1 2 0 0 1 1 1 0 1 1 1 1 0 0 0 0 1 1 1 1 0 1 2 0 0 1 0 0 1 1 0 2 1 1 1 0 0 2 0 0 0 0 0 0 1 0 0 2 0 0 0 0 2 2 0 0 2 0 1 1 2 2 1 1 2 0 1 1 0 1 1 1 2 2 1 1 0 0 1 0 0 1 0 0 0 2 1 1 1 2 2 2 0 0 0 0 0 2 0 1 2 2 0 2 2 2 2 0 2 1 1 1 1 2 0 0 0 0 2 0 0 0 0 0 2 0 1 1 1 1 0 0 1 1 0 0 1 0 1 0 0 0 0 1 0 1 1 0 2 1 1 0 1 1 1 1 0 0 0 1 2 0 1 1 1 0 2 0 0 0 0 0 0 2 0 0 1 1 0 2 0 2 0 1 2 0 2 2 0 1 0 0 0 0 0 2 2 2 0 1 1 1 0 0 1 1 2 0 0 1 2 0 0 1 0 1 2 1 1 0 0 1 1 1 1 1 0 0 0 0 1 1 0 2 1 1 1 0 0 0 1 2 0 1 0 1 1 0 1 0 2 1 0 1 0 2 2 0 2 0 0 0 2 0 2 1 0 0 0 1 0 1 2 1 1 0 0 0 0 0 1 1 2 0 1 1 1 1 2 1 2 0 1 0 1 0 1 0 1 0 1 1 0 1 0 0 0 0 0 0 0 0 2 0 2 2 0 1 1 0 0 1 1 0 2 1 1 0 1 2 0 0 2 1 1 0 1 0 0 0 2 0 0 0 0 1 1 0 1 1 1 1 0 0 0 0 0 0 0 1 0 1 1 0 0 2 1 0 1 2 0 0 0 0 1 0 1 1 0 0 1 1 0 0 0 0 0 1 1 1 0 1 2 0 2 1 2 0 2 1 0 1 0 1 1 0 2 2 2 0 0 2 0 1 1 1 1 0 0 0 2 2 2 0 1 1 1 1 1 1 1 0 0 0 2 1 0 0 1 1 1 0 0 0 0 0 1 0 1 0 0 0 0 0 0 0 0 2 2 0 0 1 0 1 1 0 0 0 2 0 0 0 0 2 0 1 0 0 0 1 1 2 1 0 0 1 2 2 0 0 0 0 0 0 2 0 1 1 0 1 1 0 0 0 1 0 0 1 0 1 0 2 2 0 2 0 1 1 0 0 1 1 1 0 1 1 0 0 1 1 1 1 0 1 1 0 0 2 1 0 2 0 0 0 0 1 0 1 0 2 2 0 1 0 0 0 0 2 0 2 0 0 0 0 1 1 0 0 0 1 0 1 0 0 0 0 0 0 0 0 0 0 0 1 0 2 0 0 0 0 0 0 0 0 0 0 0 0 0 0 1 1 0 1 0 0 0 1 1
183 0 2 2 0 1 1 1 0 1 0 1 0 1 0 0 0 0 2 2 0 0 0 2 0 0 1 1 1 1 1 0 1 2 0 0 2 1 0 1 1 1 0 1 0 1 2 0 2 0 0 0 0 0 1 2 0 0 1 0 1 1 0 0 1 1 0 0 1 0 0 1 1 0 1 2 2 2 2 0 2 2 1 1 1 0 1 0 2 2 0 1 2 2 1 1 0 1 0 1 0 0 1 0 2 1 2 1 1 0 1 2 1 1 0 0 0 0 0 2 2 0 1 1 0 0 0 1 0 1 0 0 0 0 0 0 0 0 0 0 0 0 0 0 0 0 0 0 1 1 1 0 1 0 0 0 1 1 0 1 2 1 0 1 0 1 1 1 0 1 1 0 0 2 2 0 0 0 0 2 2 2 1 1 1 2 1 2 1 0 0 1 1 1 1 1 2 1 0 0 0 1 0 1 1 2 1 1 1 0 1 0 2 0 0 1 0 1 1 0 1 1 2 0 0 0 1 1 0 1 0 0 0 0 2 0 1 2 0 1 0 0 2 2 2 2 0 0 2 0 0 0 0 1 1 1 1 0 0 0 0 0 0 0 0 0 0 0 2 0 0 0 0 2 0 1 0 2 1 0 1 1 2 2 0 0 2 1 0 2 0 0 1 2 2 1 1 1 0 1 2 1 2 0 2 0 1 2 1 1 0 0 0 2 2 0 1 2 0 0 0 0 1 1 1 0 0 0 1 0 0 2 0 0 0 0 0 1 0 0 0 0 2 0 0 0 1 0 0 0 0 0 1 2 1 0 0 1 0 0 0 0 0 0 0 1 0 0 0 0 2 2 1 2 1 0 0 1 1 0 0 0 0 1 0 1 1 0 0 1 0 0 0 0 1 0 1 1 0 0 0 0 1 0 0 0 1 0 0 1 1 0 0 0 0 1 1 0 0 1 0 1 0 2 0 0 0 1 0 0 0 0 1 2 1 1 0 1 2 1 1 1 0 0 0 1 1 0 1 1 0 0 1 1 1 1 0 2 1 1 1 0 1 0 0 1 1 2 2 0 0 1 1 1 1 0 1 0 2 1 1 1 1 1 1 1 0 1 2 0 0 2 1 2 0 0 1 1 1 2 0 2 1 1 1 1 1 0 0 0 0 2 0 0 0 1 0 1 0 2 2 0 2 1 1 0 0 0 0 2 0 0 0 0 0 0 0 0 1 1 1 1 1 1 1 1 0 2 0 0 0 0 1 2 1 0 0 0 2 0 0 0 1 0 0 0 2 0 0 1 0 0 1 0 1 0 1 0 0 2 1 0 2 1 1 1 1 1 0 0 0 0 0 1 1 0 1 0 0 0 0 2 1 1 0 1 2 0 0 2 0 1 0 2 1 1 2 0 0 1 0 0 0 0 0 0 2 0 0 0 2 0 0 1 1 0 1 1 2 0 2 0 1 1 2 0 0 1 2 2 1 1 0 0 0 2 1 0 1 0 0 0 2 1 0 1 0 1 1 1 0 0 0 0 0 2 0 0 0 0 0 0 0 2 2 1 1 1 0 1 0 1 0 1 1 0 1 2 0 1 1 0 0 0 1 1 1 2 2 0 0 0 0 1 2 1 0 2 0 1 0 0 1 0 1 1 0 0 1 0 1 1 0 2 0 0 1 0 1 1 0 1 0 0 0 1 0 0 0 0 0 0 1 0 0 0 1 0 2 2 1 2 2 1 0 0 0 0 0 1 1 1 1 1 1 0 1 0 0 0 1 1 1 0 1 1 1 2 0 2 0 0 2 1 2 0 1 0 0 1 1 1 0 0 0 0 1 1 1 1 0 0 0 2 1 1 0 2 1 0 2 1 2 2 0 1 0 1 0 1 0 1 0 1 1 1 0 0 1 0 1 0 1 0 1 0 0 0 1 0 2 2 0 0 1 0 1 1 1 0 2 2 0 0 0 1 1 0 2 0 0 0 0 2 1 1 0 1 2 2 2 0 1 0 2 2 0 0 0 2 2 0 2 1 1 0 1 2 0 0 0 2 2 1 2 1 0 2 0 2 0 0 0 0 1 1 0 1 1 1 1 1 0 2 0 0 1 1 0 0 1 1 0 0 0 0 0 0 2 1 0 0 2 1 0 2 0 0 0 0 2 0 1 0 1 0 1 0 2 2 0 0 1 0 1 1 1 0 1 1 0 0 0 0 0 0 2 1 1 0 0 1 0 1 0 0 1 0 0 0 1 0 0 1 0 0 0 0 0 0 1 1
184 0 1 2 0 0 0 2 0 1 0 0 1 1 0 0 0 0 1 1 1 2 0 2 0 0 2 2 2 1 1 1 1 1 0 0 1 0 0 0 2 2 1 1 1 1 1 0 1 1 1 0 2 0 0 2 0 0 1 1 0 1 0 0 0 0 1 0 0 0 0 1 2 2 2 2 2 1 1 2 0 2 2 1 1 0 1 0 2 2 0 0 0 0 0 1 0 0 0 1 0 0 0 1 2 0 2 1 1 1 0 0 0 2 2 2 0 0 0 1 1 0 2 1 0 1 0 2 1 2 1 0 0 0 2 2 0 0 0 1 0 0 0 0 0 0 0 0 0 0 0 0 0 0 0 0 0 1 0 0 1 1 0 1 1 1 1 0 1 2 0 0 0 2 1 0 0 0 0 0 0 0 0 0 0 0 1 2 2 1 1 1 2 0 0 2 2 2 0 0 0 0 0 1 1 1 1 1 0 1 0 0 1 0 0 2 0 0 0 1 1 1 1 0 0 0 0 1 0 2 0 1 0 0 2 0 0 2 0 2 0 0 2 2 2 2 1 0 1 0 0 0 0 0 0 1 2 0 1 1 1 1 0 0 1 1 0 1 1 0 0 2 1 1 0 0 1 2 1 0 1 0 1 1 0 1 1 1 1 1 1 0 1 2 2 0 1 1 0 0 0 0 2 0 1 1 1 1 1 2 0 0 0 2 1 0 2 0 0 0 2 2 1 2 1 0 1 1 0 0 0 2 0 2 0 0 1 1 0 1 1 1 2 0 1 0 1 0 1 0 0 0 1 1 0 1 1 0 1 0 1 1 1 1 1 0 0 1 2 0 0 0 0 2 0 0 0 2 0 0 0 2 0 0 0 1 1 2 2 0 1 1 1 0 2 0 0 0 0 1 0 1 0 2 1 0 1 0 0 1 1 0 2 0 2 2 0 1 0 0 0 2 1 1 0 2 2 0 0 1 0 0 0 2 0 0 0 1 1 0 1 0 0 2 0 0 1 0 1 0 0 1 1 2 2 1 1 1 1 1 2 0 1 0 0 0 0 2 2 1 1 1 0 0 2 0 1 2 2 0 0 1 2 2 0 2 0 1 2 0 0 2 0 2 2 0 1 2 2 1 1 2 2 1 1 0 2 0 1 0 0 2 0 0 0 0 1 2 0 1 0 1 2 0 0 0 0 1 0 1 1 0 1 0 1 0 0 0 2 2 0 1 1 1 0 1 1 1 1 0 1 1 0 2 0 0 0 1 0 0 0 0 0 0 0 0 2 1 1 0 0 1 0 0 0 0 0 2 0 1 2 0 2 2 0 0 0 0 0 0 0 2 2 0 0 0 1 0 0 1 0 1 1 0 1 0 0 0 1 0 1 0 0 1 0 0 0 1 1 0 0 0 0 0 0 0 2 0 0 0 0 0 0 1 1 0 0 0 1 1 0 1 0 1 1 0 1 0 1 0 0 1 0 1 0 2 1 0 0 0 0 0 0 0 2 2 2 0 1 1 1 1 0 0 0 1 1 1 1 0 1 0 0 2 2 2 2 2 0 0 0 2 0 0 1 0 1 2 0 2 0 0 0 1 2 1 1 2 2 0 1 1 1 0 0 1 0 1 1 1 0 0 0 0 0 0 0 0 1 0 1 1 0 2 2 2 0 1 0 1 0 1 0 0 1 0 0 0 0 0 0 0 0 0 0 0 2 0 1 0 0 0 2 1 1 0 0 0 0 2 0 0 1 1 1 0 0 0 1 1 1 1 0 0 1 2 0 0 2 2 2 2 2 1 2 0 0 1 0 1 1 1 0 0 1 0 1 0 1 2 2 0 1 0 0 2 1 0 2 0 2 2 1 2 0 0 0 2 0 0 0 2 0 0 0 1 0 0 0 0 1 0 0 0 0 0 0 0 1 0 1 1 0 0 0 0 0 0 0 0 0 1 0 0 0 0 1 0 2 1 1 0 1 1 2 2 0 0 2 2 2 0 0 0 0 0 0 1 0 2 2 0 1 1 2 0 2 2 0 0 0 2 2 2 2 0 2 2 0 1 1 0 0 1 2 2 0 1 2 0 0 2 0 1 0 0 2 2 0 0 1 0 0 2 0 0 0 0 0 0 0 0 2 1 0 1 0 1 0 0 2 0 0 0 2 0 2 1 1 0 0 1 0 1 0 2 1 0 0 0 0 0 0 0 0 0 1 0 2 0 0 0 0 0 0 0 0 0 1 0 0 0 0 0 1 0 0 0 1 0 0 0
185 0 0 2 1 0 2 0 0 2 0 0 1 1 0 0 1 0 0 0 2 2 1 0 0 1 0 1 1 2 1 0 0 0 1 0 1 0 0 0 2 2 0 0 1 0 1 0 0 1 1 0 2 1 0 0 0 0 0 1 0 1 0 1 0 0 0 1 1 0 0 1 2 0 1 2 2 1 1 1 0 2 1 1 1 0 0 0 1 1 0 1 1 1 0 0 0 0 0 0 0 0 1 1 2 0 2 2 0 0 0 0 0 1 1 1 0 1 1 0 0 0 1 1 1 0 0 1 1 1 1 1 0 0 1 0 0 0 0 0 1 0 0 0 0 0 0 0 0 0 0 1 0 1 0 0 1 0 0 0 0 1 0 0 0 2 1 0 1 1 1 0 1 2 1 0 1 0 0 0 0 0 1 1 0 1 1 0 0 0 0 0 0 1 1 0 1 1 0 1 0 0 0 0 0 2 2 0 1 0 2 0 1 0 2 2 0 0 0 1 1 1 2 0 0 0 1 0 0 0 0 0 1 1 2 0 0 2 1 1 1 1 2 2 2 2 0 0 2 0 0 0 0 1 0 1 2 0 0 0 0 0 0 0 0 0 0 1 1 1 1 2 0 1 0 0 0 1 2 2 0 0 1 1 0 0 2 0 0 1 1 0 1 1 2 0 1 0 0 0 0 0 2 0 0 0 0 1 0 1 0 2 0 1 2 0 2 0 1 0 1 1 1 2 1 0 1 0 1 2 0 1 0 1 1 1 0 0 0 1 0 0 2 0 0 0 1 1 2 0 1 1 0 2 1 0 1 0 1 0 1 1 1 0 1 0 0 1 1 0 1 1 1 1 1 0 0 1 0 0 2 0 0 1 0 0 0 0 0 2 1 1 1 0 2 1 1 0 1 1 1 0 1 1 0 1 1 0 0 2 0 0 0 1 1 2 0 0 1 1 0 0 2 0 1 2 0 1 0 1 1 0 1 1 1 0 1 1 0 0 1 0 0 0 1 1 2 1 2 0 0 1 0 1 0 0 0 0 0 1 2 0 0 2 2 2 2 1 2 1 2 2 1 1 1 0 0 0 2 0 1 0 0 0 0 0 0 0 2 0 0 2 0 1 0 0 0 1 1 1 1 1 2 1 1 0 1 0 1 0 2 0 1 2 1 0 1 2 1 2 1 0 2 1 1 1 0 1 0 0 1 0 1 0 1 1 2 0 2 2 0 0 2 2 2 1 2 0 2 1 0 1 0 1 1 1 1 1 0 1 0 0 0 2 0 0 2 0 0 1 0 0 1 0 1 0 1 1 0 2 2 0 1 0 1 0 1 0 0 0 1 0 0 1 1 0 0 0 0 0 0 2 1 2 0 0 1 0 0 1 0 0 0 2 1 1 2 0 0 0 0 0 1 1 1 1 1 0 0 0 1 0 0 1 1 0 1 0 2 0 0 1 0 2 2 0 0 0 1 1 1 1 1 1 1 2 1 0 2 0 0 0 1 1 0 2 1 0 0 0 0 0 0 1 1 2 0 1 1 0 0 2 1 2 1 1 1 2 1 1 0 0 1 2 1 0 2 2 0 0 0 1 0 0 1 2 0 1 2 0 0 1 0 0 0 0 0 0 1 1 0 0 1 0 0 1 0 1 0 1 0 0 0 2 1 1 1 0 1 1 0 1 0 0 1 0 0 1 0 0 0 0 1 0 1 0 0 0 1 0 0 0 2 2 0 0 0 0 0 1 0 1 2 1 1 0 1 0 0 0 2 2 0 0 0 1 1 1 2 2 1 2 1 0 0 0 0 2 0 2 1 1 0 0 2 0 1 0 0 1 1 0 0 2 2 2 0 1 1 0 2 1 1 2 0 0 0 1 1 0 0 1 0 1 0 0 0 0 0 1 0 1 1 1 1 1 1 0 0 0 2 2 0 0 0 0 0 1 0 0 1 1 0 0 0 0 2 0 1 0 0 0 2 0 2 2 1 0 1 1 2 0 1 1 0 0 0 1 0 2 2 0 1 2 2 0 2 2 0 0 0 2 1 1 2 0 1 1 0 1 1 0 0 0 1 1 0 2 2 2 0 0 1 0 2 0 1 0 0 0 2 0 0 2 0 0 0 0 1 1 0 0 1 1 1 2 0 1 0 0 2 0 2 0 0 0 1 0 0 1 1 1 0 1 0 2 1 1 0 0 0 0 0 0 0 1 1 1 1 0 0 1 0 1 0 0 1 0 0 0 0 1 1 1 1 0 0 0 1 0 0 0
186 0 1 1 0 0 0 2 0 1 0 1 0 0 0 0 0 0 2 1 0 2 2 2 0 0 0 0 1 1 0 1 1 1 1 0 1 0 0 0 1 1 0 0 0 0 0 0 2 0 0 0 1 0 0 1 0 0 1 1 1 1 0 1 1 1 1 0 0 0 0 1 2 0 1 2 2 1 1 1 0 1 0 2 2 0 0 0 2 2 0 0 1 1 0 1 0 1 1 1 1 0 2 0 2 0 2 1 1 1 1 2 0 0 1 1 1 0 2 0 0 0 2 1 0 1 0 1 1 1 1 0 0 0 0 0 0 0 0 0 1 0 1 0 0 0 0 2 2 2 0 1 0 0 0 0 0 1 0 0 1 0 1 0 1 2 2 0 1 1 1 0 1 2 1 0 0 0 0 0 0 0 0 0 0 0 0 1 0 1 1 1 0 2 2 0 0 2 0 1 0 1 0 1 1 1 1 0 1 0 1 0 1 0 1 2 1 2 0 0 1 1 2 0 1 0 0 2 0 2 0 0 1 1 1 1 0 2 0 0 0 1 2 0 0 0 0 0 2 0 0 0 0 0 1 2 0 0 0 0 0 0 0 0 1 1 1 0 1 1 1 1 0 1 0 0 0 2 2 1 1 0 2 2 0 0 2 1 0 2 0 0 0 2 2 1 2 1 0 0 0 0 1 1 0 0 0 2 0 1 0 1 0 1 1 0 2 0 0 0 2 2 0 2 1 0 1 1 1 1 0 1 0 1 0 0 0 0 0 1 0 0 2 0 0 0 1 0 2 1 0 0 1 2 1 0 1 1 0 0 0 0 2 0 2 1 0 1 2 0 0 0 1 2 2 1 0 2 0 0 2 0 0 0 0 0 0 0 0 0 0 1 0 0 1 1 1 0 1 1 0 1 0 2 1 0 0 1 0 2 0 0 0 0 0 2 2 1 0 0 0 2 1 0 0 2 1 0 0 0 0 1 0 1 1 1 0 0 1 0 1 0 0 1 0 1 1 1 2 0 0 0 1 1 1 1 0 2 1 2 1 0 0 1 1 2 2 1 1 1 0 1 1 1 1 1 1 0 1 0 1 1 0 0 0 0 0 1 1 0 1 1 0 2 2 0 2 2 2 1 1 2 1 1 1 2 2 0 0 2 0 1 0 0 0 1 1 1 0 1 1 1 1 0 0 1 0 0 0 1 0 1 2 2 2 0 0 1 2 1 0 1 0 1 1 2 1 1 1 0 1 2 1 1 1 2 2 1 0 0 1 0 0 1 0 0 2 1 1 1 0 0 2 0 2 0 1 2 0 1 2 0 1 1 0 1 0 0 1 1 0 0 1 0 0 0 0 0 0 0 0 2 0 2 0 0 0 0 2 0 0 0 0 0 0 0 0 1 0 0 0 0 0 0 0 0 2 2 0 0 0 2 0 2 1 0 1 1 2 0 0 1 0 0 1 0 1 0 1 1 0 1 1 2 1 2 1 0 0 0 0 0 1 1 1 1 2 2 0 2 2 0 0 0 0 1 1 1 1 1 1 0 1 1 1 2 0 0 0 2 0 1 1 1 0 0 2 2 0 2 2 0 1 0 0 2 1 2 2 0 1 1 0 1 0 0 0 1 1 1 0 0 0 0 0 0 0 0 1 0 0 0 0 2 1 0 0 1 1 2 1 1 0 0 0 0 0 1 0 1 1 1 2 0 0 1 0 0 2 1 0 0 1 1 0 1 0 0 0 2 0 0 1 0 0 1 0 0 1 1 1 2 2 0 2 1 1 2 0 2 0 0 2 0 2 0 1 0 0 1 0 1 0 0 2 0 1 0 1 1 1 0 0 1 1 1 1 0 1 0 2 1 0 2 1 0 0 2 2 0 1 2 0 1 0 1 0 1 1 0 0 0 1 1 1 1 1 0 0 0 2 2 0 0 0 0 1 0 0 0 2 2 0 0 1 1 1 0 2 0 0 0 0 2 1 1 0 1 1 1 1 0 0 0 0 0 0 1 0 1 1 0 1 1 2 1 2 2 0 0 0 2 1 1 1 1 1 0 1 1 0 0 0 0 2 2 0 1 1 1 0 1 0 2 1 0 2 1 0 1 2 0 1 1 2 0 2 1 2 1 0 1 2 0 0 0 0 2 1 0 2 0 2 0 0 0 0 1 1 0 0 0 0 1 0 2 1 0 0 0 0 0 0 1 0 0 2 1 1 0 0 1 0 0 0 0 0 0 0 1 1 0 0 0 1 0 0 0 1 0 1 1
187 0 1 1 0 0 1 1 0 1 0 1 1 1 0 0 1 1 1 1 1 2 0 1 0 0 1 0 1 1 0 1 0 0 2 0 2 1 1 1 0 0 0 1 0 1 1 0 2 0 0 0 1 0 1 1 1 1 1 1 0 1 0 2 1 1 1 0 2 1 1 1 2 0 2 2 2 1 1 0 2 2 2 1 1 0 0 0 1 1 0 0 0 0 0 1 0 0 0 2 0 0 1 0 2 0 2 0 2 0 0 2 0 2 2 2 0 1 0 1 1 0 2 1 0 1 0 0 0 1 1 0 0 0 0 0 0 0 0 0 0 0 1 0 0 0 0 0 1 1 1 0 0 0 1 0 0 0 1 1 1 1 0 1 1 0 0 0 0 0 2 2 0 2 2 0 0 1 0 0 0 1 0 0 0 0 1 0 0 0 0 0 0 1 1 0 1 1 0 1 0 0 0 1 1 0 0 2 0 1 1 0 1 1 0 2 1 0 2 0 0 0 2 0 0 0 2 0 0 1 1 1 0 1 1 0 1 2 1 0 1 1 2 1 1 1 0 0 2 0 0 0 0 0 0 1 0 2 2 2 0 2 0 0 0 0 0 0 1 0 0 1 1 0 0 0 0 1 1 1 0 1 1 1 0 1 1 2 1 2 0 0 0 2 2 0 1 0 0 1 2 1 2 0 0 0 0 2 1 1 0 1 0 0 1 1 2 1 1 0 1 1 2 0 2 1 1 2 0 0 0 2 0 0 0 0 0 1 0 1 0 0 2 0 0 0 0 0 2 1 0 0 1 2 1 0 1 2 0 1 1 1 1 1 0 1 0 1 2 1 0 0 1 2 2 0 0 2 0 0 0 1 0 0 0 1 1 1 1 0 1 1 0 1 2 1 1 1 1 1 0 1 2 0 0 0 1 0 0 2 0 0 0 1 1 2 1 1 0 0 0 2 0 0 0 2 1 1 0 0 1 0 0 1 0 0 0 2 0 0 1 0 0 0 1 0 1 0 1 1 0 0 1 2 2 1 1 1 0 1 1 0 1 1 0 2 2 2 2 0 0 0 2 2 2 0 2 1 2 0 0 0 1 1 1 0 0 1 1 1 2 1 1 2 0 0 1 1 1 2 0 2 2 0 2 1 2 1 0 1 0 1 0 1 1 1 0 2 0 2 1 0 2 0 0 1 1 0 0 2 0 2 1 1 1 0 0 0 0 0 0 0 1 1 1 1 0 0 2 1 0 1 0 2 1 0 0 1 0 1 0 0 1 0 0 0 2 1 1 0 0 0 1 0 0 0 1 2 0 0 2 0 0 0 0 0 0 0 1 1 0 0 1 0 1 0 1 0 0 0 0 1 0 1 0 2 1 0 0 1 1 0 0 0 0 0 0 0 0 0 0 0 0 0 0 2 0 2 0 0 1 0 0 0 2 1 0 1 2 0 0 0 0 0 2 0 2 0 0 0 0 2 0 0 0 1 2 0 2 0 0 0 1 0 1 2 1 0 2 0 0 1 0 0 0 2 0 0 1 0 1 0 0 2 2 2 0 2 1 1 0 1 1 1 0 0 1 0 0 0 0 0 0 1 1 2 1 2 2 0 1 1 0 1 0 1 0 1 1 1 0 0 0 0 0 0 0 0 1 0 1 1 0 2 1 1 0 0 1 1 0 1 0 0 1 1 1 1 0 0 0 0 0 0 0 2 0 0 2 1 1 1 0 1 0 1 2 0 0 1 1 1 0 1 1 0 0 1 0 1 2 1 1 0 2 1 1 2 2 2 0 2 2 1 2 0 1 0 0 0 0 2 0 0 1 1 0 0 2 2 1 0 0 2 2 2 0 2 0 0 0 0 1 2 1 0 0 2 0 0 0 2 1 2 1 1 0 0 0 0 0 0 0 0 0 0 1 0 0 0 2 2 0 0 0 1 0 0 0 0 1 1 0 0 0 0 0 0 1 0 0 0 1 1 1 2 0 1 2 2 2 0 0 0 0 0 0 0 0 2 2 0 0 1 1 0 1 1 0 0 0 2 1 1 2 1 0 2 1 1 0 0 1 0 1 1 0 0 2 0 0 2 0 1 0 0 1 1 1 1 2 0 0 2 0 0 0 2 2 0 0 0 2 0 0 1 0 0 1 0 1 0 2 1 0 0 1 0 0 0 0 0 2 0 1 1 1 0 0 0 0 0 0 0 0 0 2 1 1 1 1 1 0 2 0 1 2 0 0 1 0 1 0 0 1 1 1 0 2 0 1 1
188 0 1 2 1 0 1 1 1 2 0 0 0 0 0 0 0 0 1 0 2 2 0 2 0 0 1 2 2 2 1 2 0 1 1 0 2 1 0 1 1 1 2 2 0 1 0 0 2 0 0 0 1 1 0 2 0 0 1 2 0 0 0 0 0 0 2 0 1 0 0 1 2 0 1 2 2 1 1 0 1 2 2 0 2 0 0 1 2 2 1 1 0 1 0 2 1 1 0 2 0 0 0 1 2 1 2 2 0 0 0 1 0 0 1 1 0 1 0 1 1 1 1 0 0 2 0 1 1 1 1 1 0 0 0 0 0 0 0 0 1 0 0 0 0 0 0 0 0 0 0 0 0 1 1 0 0 1 0 1 1 1 0 0 1 2 2 0 1 2 0 0 0 1 1 0 0 0 0 0 0 1 0 0 0 0 0 2 1 0 0 0 0 1 1 1 1 2 0 1 0 1 0 2 1 0 1 1 1 1 1 0 1 0 2 1 0 0 2 1 0 0 2 0 0 0 1 1 0 1 0 0 1 1 1 0 0 2 0 2 0 0 2 2 2 2 0 0 1 1 1 0 0 0 0 1 0 0 0 0 0 0 1 0 0 0 1 0 2 0 0 2 1 1 0 0 1 1 2 1 1 0 1 1 1 0 2 0 0 2 0 1 0 2 1 0 2 1 0 1 1 1 2 0 2 0 1 1 0 1 0 1 0 1 1 0 2 0 1 1 1 1 0 2 0 0 1 1 0 1 0 2 0 0 0 0 0 2 1 1 0 2 2 0 1 0 2 1 2 1 2 2 0 1 0 1 1 1 0 0 0 0 2 0 2 1 0 0 0 0 2 2 0 1 0 0 0 2 0 0 1 2 0 0 0 1 1 1 1 0 0 0 0 0 2 0 0 2 0 0 0 1 0 1 0 1 1 1 0 1 1 0 0 0 0 0 0 0 1 0 0 1 0 0 1 1 1 0 2 0 0 2 1 1 1 0 0 0 0 0 1 0 0 2 0 0 1 0 0 2 0 2 1 1 1 1 0 2 1 2 1 0 1 0 0 1 1 1 2 1 1 1 1 1 0 1 0 0 2 2 2 1 1 1 0 0 1 1 1 0 1 1 0 1 1 0 1 0 0 2 0 2 1 1 1 0 2 0 0 1 0 1 1 1 1 0 1 1 0 1 1 0 2 1 1 1 1 0 1 1 0 0 0 0 0 0 1 0 2 2 0 0 1 0 0 1 0 1 2 0 1 1 2 2 2 0 0 0 1 0 0 0 0 2 0 0 2 1 1 1 1 1 1 0 0 0 1 1 0 2 1 0 1 1 0 0 0 0 0 0 0 0 0 0 0 0 0 0 0 1 0 1 0 0 1 1 1 0 1 0 1 1 0 0 0 0 0 1 1 0 0 0 1 2 2 0 1 0 0 0 0 0 0 1 1 0 1 1 2 0 0 0 0 2 2 0 1 0 1 1 0 1 0 1 0 2 1 0 1 0 0 0 0 1 1 1 2 1 0 1 1 0 0 0 0 2 1 0 2 0 1 1 0 1 1 1 1 1 0 1 0 0 0 1 1 0 1 1 0 2 1 0 1 1 1 2 1 2 2 0 2 0 0 1 1 0 0 1 0 0 0 0 0 1 0 1 1 0 1 0 0 0 1 2 1 0 1 0 0 0 0 0 0 0 1 0 0 1 0 1 0 1 2 0 1 1 0 0 2 1 1 1 1 0 0 1 0 0 0 2 0 0 0 1 0 0 2 0 0 0 0 1 0 1 1 1 1 2 1 2 0 1 2 1 2 0 0 1 1 1 0 0 0 1 1 0 0 1 1 1 0 0 1 1 1 2 0 2 2 0 2 2 1 2 0 0 0 2 1 0 0 1 1 1 0 1 0 0 2 1 1 0 1 0 1 0 1 0 0 1 1 1 0 1 0 1 0 0 0 0 1 1 0 0 1 1 1 0 1 0 0 0 1 1 2 1 0 1 1 1 2 0 0 0 0 0 0 1 0 2 2 0 1 0 2 0 2 2 0 0 0 1 1 1 1 1 1 2 0 1 0 0 0 0 0 0 0 2 2 2 0 0 1 2 0 1 0 2 0 0 2 2 0 2 0 0 0 2 2 0 0 0 1 1 0 1 0 0 1 0 1 0 2 1 1 0 2 1 1 0 0 0 1 0 2 0 0 0 0 0 0 1 0 0 0 0 2 1 0 0 0 2 0 1 0 1 1 0 0 1 0 0 0 1 1 0 1 0 2 0 1 2
189 0 2 1 0 0 1 1 0 1 0 0 0 1 0 0 0 0 0 0 2 2 0 1 0 1 0 2 2 2 2 0 1 0 2 0 2 1 0 1 1 1 0 1 0 0 0 0 2 0 0 0 1 1 1 1 0 0 0 1 1 1 0 2 0 0 1 0 1 0 0 1 1 0 1 2 2 2 2 1 1 2 2 0 2 0 0 0 2 2 0 0 1 1 1 2 1 1 0 1 1 1 0 2 2 0 2 0 2 0 0 2 0 1 1 1 0 0 1 1 1 0 2 1 0 1 0 1 1 1 1 1 0 0 1 1 0 0 0 0 1 0 0 0 0 0 0 0 0 0 0 0 0 1 0 0 0 1 0 0 1 1 0 1 0 1 2 2 1 1 1 1 2 1 1 0 1 0 1 1 0 1 2 2 0 2 2 0 0 0 0 0 1 0 0 1 1 2 0 2 0 0 0 2 2 2 1 0 0 0 0 0 2 0 0 2 0 0 1 0 1 1 2 0 1 0 0 2 0 2 0 0 0 1 1 1 0 2 0 1 0 0 0 1 1 1 0 0 2 0 0 0 0 0 1 2 1 0 0 0 0 0 1 1 0 0 0 0 2 1 0 1 1 0 0 1 0 2 2 2 0 0 1 1 0 1 1 1 1 2 0 1 0 1 2 0 1 2 0 2 2 1 1 1 0 0 0 1 1 2 0 2 0 2 2 1 2 1 1 0 1 1 2 1 1 0 1 1 0 0 0 2 1 2 0 0 0 1 1 2 0 0 1 0 1 0 1 0 2 2 0 0 0 2 2 0 1 0 0 2 2 2 2 1 2 0 0 2 2 0 0 0 1 2 2 0 0 2 0 0 0 1 0 2 0 1 1 1 1 1 1 1 0 1 1 0 1 2 0 0 0 1 1 0 0 1 1 2 1 1 0 0 0 0 0 2 2 0 1 0 0 1 0 1 1 2 2 2 0 1 0 0 0 0 1 1 0 0 1 0 1 0 0 1 2 2 2 0 2 1 0 0 1 1 1 1 0 2 0 1 1 0 1 0 0 1 1 1 1 0 0 1 2 2 1 1 0 0 1 0 2 0 1 1 1 1 0 1 2 1 0 0 0 0 0 0 1 2 2 2 0 2 1 1 1 2 2 0 0 1 0 1 0 0 0 0 0 1 0 2 1 0 1 0 0 1 0 0 1 2 0 0 0 0 0 0 1 0 1 1 0 0 0 0 0 1 1 2 0 0 0 0 0 2 0 1 0 1 0 1 0 0 0 1 0 0 1 1 1 1 1 1 2 0 2 0 2 1 0 2 2 0 1 1 0 0 0 0 0 0 0 1 1 0 0 0 0 0 0 0 0 2 0 2 0 0 1 0 1 1 2 0 0 2 1 1 1 1 0 0 0 0 1 1 1 0 1 1 0 0 0 0 1 0 2 2 0 1 2 0 2 0 0 1 1 0 1 0 2 2 0 2 1 2 1 2 1 0 0 1 1 0 1 0 2 2 1 0 2 0 0 1 1 0 0 1 1 1 0 1 1 1 0 2 2 2 1 1 0 1 0 0 1 2 0 0 0 1 0 1 0 0 0 1 2 1 2 1 1 0 0 0 0 0 0 1 0 2 0 1 0 0 2 0 0 1 1 0 0 0 0 0 0 2 1 1 1 0 0 0 0 0 1 1 1 0 0 1 0 2 1 1 0 0 0 1 0 0 2 1 0 1 1 1 0 0 2 1 0 2 0 0 0 0 0 0 0 0 0 0 0 0 0 1 1 2 0 2 0 2 0 0 1 1 2 0 1 2 0 2 1 1 0 0 2 0 1 0 2 2 0 0 0 2 2 2 0 1 1 0 2 1 1 2 0 0 0 1 0 1 0 1 1 1 0 0 0 1 0 0 0 0 1 1 1 1 1 0 0 0 2 2 0 0 0 0 0 0 0 0 1 1 0 0 0 0 0 0 1 0 0 0 1 1 2 1 0 1 2 2 1 1 1 1 0 0 0 2 1 2 2 0 1 1 2 0 2 2 0 0 0 0 2 2 1 1 0 2 0 2 0 0 1 0 1 0 0 1 2 1 0 1 0 0 0 0 0 2 0 0 0 0 1 2 1 0 0 0 0 0 0 0 2 2 1 0 1 0 2 0 1 0 1 1 1 0 2 1 1 1 1 0 2 0 1 1 0 0 1 1 0 0 0 0 1 0 2 0 2 0 0 0 0 0 0 1 1 0 0 0 0 0 0 0 1 1 0 1 1 1 0 0
190 0 0 1 0 0 1 2 0 0 0 1 0 1 0 0 0 1 2 1 0 1 0 2 0 0 1 2 2 2 2 0 0 1 2 0 2 2 0 1 1 1 0 0 0 0 1 0 2 0 0 0 1 0 1 1 0 0 1 1 1 1 1 0 0 1 1 1 1 0 0 1 1 0 1 2 2 0 0 1 0 1 1 1 2 0 0 0 0 2 0 0 1 1 0 2 0 0 0 1 0 0 0 2 2 0 2 2 0 0 1 1 1 1 1 1 0 1 0 1 1 0 2 0 0 2 0 1 1 1 0 0 0 0 1 1 0 0 0 0 2 0 0 0 0 0 0 0 2 2 0 0 0 0 0 0 1 0 0 0 1 1 0 1 0 1 1 1 2 2 0 0 2 0 2 0 2 1 0 0 0 0 2 2 0 2 2 1 0 0 0 2 0 2 2 0 1 2 0 0 0 0 1 1 1 1 1 0 1 0 0 0 1 0 2 2 1 1 0 0 1 1 0 0 0 0 0 2 0 2 0 0 0 0 0 0 0 2 0 1 0 0 2 1 2 2 1 0 2 0 0 1 0 0 1 2 0 0 0 0 0 0 1 1 1 1 0 1 0 0 0 2 0 2 0 0 0 2 1 1 0 1 1 1 0 0 2 2 2 2 0 2 0 2 2 0 2 0 0 0 0 0 2 0 2 0 0 0 1 1 0 0 0 2 1 1 2 0 1 1 1 1 1 0 0 0 0 2 1 1 0 1 0 0 0 0 0 1 0 0 0 0 2 0 1 0 2 1 2 1 1 1 2 2 0 0 2 1 0 2 2 2 1 1 0 0 0 2 2 0 0 0 1 2 1 0 0 1 0 0 1 1 0 1 0 0 0 0 0 0 1 0 1 0 2 0 0 1 1 1 0 1 1 1 0 0 0 0 0 1 1 0 0 0 0 1 1 1 1 0 0 0 0 0 1 2 1 0 0 1 0 0 0 0 1 1 1 0 1 0 1 0 0 1 0 2 1 1 2 2 0 0 0 0 0 0 0 2 1 2 1 0 0 1 1 1 1 2 2 1 1 1 1 1 1 1 1 1 1 0 2 0 2 2 1 1 0 1 1 1 2 1 1 1 2 0 1 1 1 2 0 2 2 1 1 1 1 0 0 1 0 1 1 1 1 0 0 2 0 1 0 1 2 1 1 1 1 0 1 2 0 1 1 1 1 0 1 1 2 2 2 2 1 1 1 1 2 0 2 0 1 1 0 0 2 1 1 1 0 0 1 0 1 0 0 0 1 0 0 1 1 1 0 0 0 0 0 1 0 2 1 0 1 1 0 1 0 0 1 1 0 0 2 1 1 0 1 0 0 0 0 2 1 0 0 1 2 0 1 2 1 0 0 1 1 1 1 0 0 0 0 0 0 0 0 0 2 1 0 0 0 0 2 2 1 1 1 1 1 1 0 0 0 2 2 0 1 0 2 1 0 2 1 2 1 2 2 1 2 0 0 0 1 0 2 2 1 1 0 0 0 0 0 1 1 1 1 1 1 1 1 1 0 1 1 1 1 1 0 0 0 0 0 0 0 0 0 2 0 1 1 0 0 0 0 2 0 2 2 0 0 0 0 1 1 0 0 2 0 0 0 0 1 0 0 2 0 0 1 0 1 1 0 2 0 0 0 0 0 0 0 1 0 0 1 1 1 0 0 0 0 1 1 0 1 0 1 0 1 0 0 0 1 1 0 1 1 0 0 1 1 0 1 0 0 0 1 0 0 0 0 1 1 1 2 0 1 1 1 2 1 1 2 2 2 0 0 0 0 1 1 1 0 0 1 0 1 0 1 2 2 0 1 1 1 2 0 2 1 0 1 1 1 2 0 0 0 1 1 0 0 1 1 1 1 0 0 1 0 0 1 1 0 0 0 0 0 0 0 0 2 2 0 0 0 0 0 0 0 0 0 0 0 0 0 0 1 0 0 0 0 0 1 1 0 1 0 0 2 1 1 0 0 0 0 0 0 0 0 1 1 0 0 2 2 0 2 2 0 1 0 1 1 1 1 1 1 2 0 2 0 0 0 0 1 1 0 0 2 2 0 0 0 0 0 0 0 2 0 0 0 0 0 2 0 0 0 2 2 0 0 1 0 0 0 1 1 1 1 0 2 0 1 0 1 0 1 0 0 0 0 1 0 0 0 0 0 0 0 1 0 0 0 0 1 1 0 0 2 1 1 0 0 1 0 2 2 0 1 1 0 0 1 0 1 0 1 0 0 0 2 1
191 0 0 2 1 0 1 1 0 1 1 1 1 2 0 0 1 0 0 0 2 2 0 1 0 0 0 2 2 2 2 1 1 1 2 2 2 1 0 0 1 1 0 1 0 1 2 0 1 0 0 0 0 0 2 2 0 1 1 2 0 1 0 2 0 1 1 0 1 1 0 1 2 0 2 2 2 1 1 1 0 1 2 0 2 0 0 1 2 2 0 1 1 1 0 2 0 1 1 2 0 0 0 1 2 1 1 0 1 0 0 1 1 2 2 2 2 1 0 1 1 1 1 0 1 1 0 1 1 1 1 1 1 0 0 0 0 0 0 0 1 0 1 0 0 0 0 1 1 1 1 0 0 0 0 0 1 0 0 0 0 1 1 0 2 1 1 0 0 2 0 0 1 2 1 0 0 1 0 1 1 1 1 1 0 1 1 0 0 0 0 0 0 1 1 0 2 0 0 0 0 0 0 0 1 2 2 2 0 1 1 0 1 0 2 2 1 2 1 0 1 1 1 1 0 0 1 0 0 1 1 1 0 0 1 0 0 2 0 1 1 1 2 2 2 2 0 0 2 0 0 1 1 0 0 1 1 1 1 1 1 1 2 1 1 0 0 0 1 0 1 1 0 1 0 0 1 2 2 0 0 0 0 0 1 1 1 1 0 2 0 1 1 1 2 0 2 1 0 0 0 0 2 0 0 1 1 2 0 2 0 1 0 1 1 0 2 0 1 0 2 2 0 2 1 0 1 0 1 1 0 0 0 0 0 0 0 0 0 0 0 0 2 0 0 0 2 0 0 0 0 0 1 2 1 0 1 2 0 2 2 1 2 0 2 0 0 1 2 0 0 0 1 2 1 0 0 2 0 0 0 1 0 2 0 0 0 0 0 1 0 0 1 0 2 1 2 0 1 1 0 1 1 1 0 1 1 1 0 2 0 0 1 0 1 2 1 0 0 1 0 0 1 1 0 2 2 1 1 0 0 2 0 0 1 1 0 1 1 0 1 0 0 0 1 1 2 0 1 0 0 0 0 0 0 0 0 2 0 1 1 0 1 0 0 1 1 2 2 1 1 1 0 0 2 0 2 0 1 0 0 0 1 1 1 1 0 0 2 0 0 2 0 0 0 0 1 2 2 1 1 2 2 1 1 1 1 2 0 0 1 1 0 1 1 0 0 1 0 1 1 1 1 0 0 0 0 1 1 1 1 0 2 1 1 0 1 0 0 0 0 0 1 1 0 2 1 2 1 0 0 0 0 0 2 2 2 0 0 0 2 0 1 0 1 1 0 0 0 1 2 2 0 0 0 0 0 2 0 1 2 0 2 2 0 1 1 0 0 0 0 2 0 0 0 0 0 0 0 1 0 2 1 1 0 1 2 0 1 1 0 0 0 1 1 0 0 0 0 0 0 0 0 0 0 0 2 0 0 0 0 0 1 0 1 1 0 1 2 0 1 0 0 1 2 1 0 0 0 0 0 2 1 1 1 2 1 0 1 0 0 0 1 0 2 2 0 0 1 0 0 1 0 0 0 2 0 0 2 0 1 1 0 1 1 1 0 1 0 0 0 1 1 2 1 0 2 1 0 1 0 0 0 2 1 2 1 2 2 0 1 1 0 1 0 0 0 0 0 0 1 0 1 0 1 1 0 0 1 0 1 1 0 2 1 0 1 0 1 1 0 1 0 0 1 0 0 0 0 1 1 1 1 1 0 0 0 0 2 0 0 0 2 2 0 0 1 1 0 2 0 0 0 1 1 0 1 0 1 1 1 2 1 0 1 0 1 2 1 2 0 1 2 0 0 0 0 0 1 1 0 0 0 0 2 0 1 1 0 1 1 0 0 2 2 2 0 1 0 0 0 0 1 2 0 0 0 2 1 0 0 1 1 0 0 1 1 1 0 0 1 1 1 0 1 0 1 1 0 0 2 2 0 0 0 0 0 0 0 1 1 1 0 0 0 0 0 0 0 0 0 0 1 1 2 2 1 0 2 2 2 0 0 0 0 0 1 2 1 1 1 0 1 2 0 0 0 1 0 0 0 0 2 2 2 1 0 1 0 1 1 0 0 0 0 0 0 2 0 1 0 1 0 1 1 0 2 2 0 0 2 1 1 2 1 0 0 0 0 0 0 0 2 2 1 0 1 0 1 1 1 1 2 0 1 0 1 0 0 0 0 1 2 0 1 1 0 0 0 0 0 0 0 0 1 1 1 1 1 0 0 1 0 1 0 0 1 0 0 1 0 0 1 0 1 0 0 0 1 0 0 0
192 0 2 0 1 0 1 2 0 0 0 2 2 1 0 0 0 0 2 0 1 1 1 1 1 1 2 1 1 1 1 0 0 1 0 0 1 2 0 0 2 2 0 0 0 0 0 0 1 0 0 0 1 0 0 1 0 1 2 0 1 2 0 0 1 1 1 0 0 0 0 1 2 1 2 2 2 0 0 0 0 1 1 1 1 0 0 0 2 2 0 0 1 1 1 2 0 1 1 0 0 1 0 1 2 1 1 0 1 0 0 1 0 1 1 1 0 0 1 1 1 0 1 0 1 1 0 1 0 1 1 2 0 0 0 0 0 0 1 0 1 0 0 0 0 0 0 0 1 1 1 0 0 0 1 0 0 0 0 0 2 1 0 1 1 2 1 2 0 0 2 1 0 0 1 0 0 0 0 2 1 1 1 1 1 2 1 1 0 0 0 0 1 1 1 0 0 1 0 0 0 1 0 0 0 2 1 1 1 0 1 0 0 0 1 2 0 0 1 2 0 0 1 1 0 0 1 0 0 0 0 0 0 0 1 0 0 2 0 2 0 0 1 0 2 2 2 0 2 0 0 1 1 0 1 1 0 0 0 0 0 0 0 0 1 0 1 2 2 0 0 1 0 1 0 0 0 1 1 1 0 1 1 1 0 0 2 1 0 2 0 1 2 2 2 0 2 0 0 0 1 1 1 1 0 0 0 2 0 1 0 1 0 1 1 1 2 1 0 0 1 1 0 2 1 0 0 0 0 0 0 2 0 1 0 0 0 2 0 1 1 1 2 1 0 0 0 0 1 1 0 0 0 1 0 1 1 0 0 2 2 2 2 2 2 2 0 1 1 0 1 1 0 1 0 0 0 0 0 0 0 1 0 1 0 0 0 0 0 1 0 0 2 1 2 2 2 0 0 1 0 1 1 1 1 1 0 0 1 1 0 0 0 0 0 0 0 0 1 0 0 1 0 1 1 1 1 1 0 0 0 0 0 1 0 0 0 1 1 0 2 0 0 0 1 1 1 0 2 1 0 1 0 0 0 0 0 2 2 2 1 0 0 0 0 1 1 1 2 0 0 1 1 1 1 0 1 0 2 2 2 0 1 1 0 1 0 0 1 0 1 1 2 0 2 0 1 2 2 2 0 2 2 0 2 0 2 0 0 2 0 0 0 1 1 0 0 2 0 1 1 1 2 1 1 0 0 1 1 1 1 0 1 1 2 1 0 1 1 1 0 0 1 1 1 2 0 1 1 0 0 0 0 2 0 1 0 0 0 1 1 0 1 0 0 0 1 0 0 1 0 0 1 0 0 0 1 2 0 2 2 0 0 0 0 0 0 0 1 1 1 0 1 0 0 1 0 1 1 1 0 1 1 1 0 0 0 0 1 1 0 0 0 2 1 1 1 2 1 0 0 0 0 0 0 1 2 0 0 0 0 0 1 2 0 0 0 0 2 0 1 1 0 1 2 0 2 0 1 1 0 2 0 0 0 1 2 0 0 1 0 0 1 0 1 2 0 2 0 0 0 1 0 1 1 2 1 0 2 0 1 0 1 2 2 1 2 1 0 1 1 0 0 0 0 0 0 2 0 1 0 1 0 0 1 1 1 1 1 0 0 0 0 0 0 1 1 1 0 0 0 0 0 0 1 0 0 0 2 0 1 1 0 2 1 1 1 0 0 0 0 0 1 1 1 0 0 0 0 0 0 0 1 0 0 0 0 0 1 0 0 0 2 1 0 0 1 1 0 2 0 1 0 2 1 0 2 0 1 1 2 2 0 0 0 1 0 1 1 2 1 2 2 2 2 0 0 1 0 1 1 2 0 0 1 0 1 0 1 2 1 1 0 0 0 0 1 2 2 0 2 2 0 2 0 0 0 2 0 0 0 2 1 0 0 0 0 0 1 1 0 0 1 1 1 1 1 0 0 0 2 2 0 0 0 0 0 1 0 0 2 2 0 0 0 1 1 0 1 0 0 0 1 1 1 2 0 1 1 0 1 1 0 0 0 0 1 2 0 2 2 0 0 1 1 0 1 2 0 0 1 1 2 2 2 1 1 1 0 2 0 0 1 0 1 1 0 2 1 1 0 1 0 1 0 0 0 0 1 1 2 0 1 1 2 0 0 1 1 0 1 0 1 1 1 2 0 1 0 0 2 0 2 0 0 0 0 0 0 0 0 0 1 0 1 1 0 1 1 0 1 0 0 0 0 1 1 1 1 1 0 1 0 1 0 1 1 0 1 1 0 0 1 0 1 1 0 0 1 0 0 0
193 0 2 0 0 0 0 2 0 0 1 2 0 0 0 0 0 0 1 0 1 1 1 2 0 1 0 0 2 1 1 2 2 1 2 0 2 0 0 0 2 2 0 0 1 0 1 1 1 0 1 1 1 1 1 2 0 1 2 0 1 2 1 0 0 0 0 0 1 1 0 0 2 0 2 2 2 1 1 0 1 1 1 1 2 0 0 0 1 2 0 0 2 2 0 1 1 2 0 2 2 0 0 1 2 1 2 0 2 2 0 2 0 1 1 1 0 1 0 1 1 0 2 1 0 1 0 2 2 2 0 0 0 0 0 0 0 0 0 0 2 0 0 0 0 0 1 0 0 0 0 0 0 0 2 1 0 0 1 1 1 1 0 2 0 1 1 0 1 1 1 0 1 0 1 0 1 0 0 1 1 1 0 0 0 0 1 2 2 0 0 0 1 1 2 0 2 1 0 0 0 0 0 2 2 0 0 1 0 0 0 0 1 0 1 2 1 0 1 1 1 1 2 0 0 0 1 2 1 1 1 0 0 0 2 0 0 2 0 1 0 0 2 2 1 1 0 0 1 0 0 0 0 1 0 1 2 0 0 0 0 0 0 0 0 0 0 0 0 0 0 2 0 2 0 0 1 1 1 1 0 2 0 0 1 0 2 1 1 1 1 1 0 2 2 0 2 0 0 0 0 0 2 0 0 0 1 2 1 2 0 1 0 1 2 1 2 1 0 0 0 0 1 0 1 0 2 0 0 0 0 2 0 1 0 0 0 1 0 2 1 1 2 0 0 0 1 1 2 1 1 1 0 1 0 1 1 0 0 1 1 1 2 1 2 1 0 1 1 0 1 1 1 2 1 0 0 2 0 0 1 1 0 1 0 0 0 0 0 1 0 0 1 0 2 1 1 0 0 0 0 0 1 1 1 0 0 0 0 1 1 0 0 1 1 2 0 0 0 1 0 1 0 1 2 1 0 0 0 1 1 0 0 2 0 0 0 1 0 0 0 0 0 1 1 1 1 0 1 1 0 1 1 2 2 1 1 2 0 1 1 0 0 0 0 0 0 2 2 1 1 1 0 0 2 0 1 0 2 1 1 0 1 1 1 0 0 1 1 0 1 1 0 1 2 0 2 2 2 0 2 1 1 1 1 0 2 0 0 1 0 1 0 0 0 0 0 1 0 2 1 0 2 1 1 0 0 1 0 1 0 1 1 1 1 0 0 0 2 2 0 0 1 1 0 0 2 1 1 0 1 1 1 1 1 2 1 0 0 1 0 0 1 0 0 0 2 1 1 0 0 1 1 0 1 0 2 2 0 2 2 0 2 2 0 1 0 0 0 0 2 0 1 0 0 1 0 0 0 0 0 2 1 1 0 1 0 0 2 1 1 0 0 0 0 0 0 0 0 0 0 0 1 1 1 0 1 2 0 0 1 0 0 1 1 1 0 0 2 0 0 0 0 1 2 0 1 0 1 1 0 2 1 1 1 2 1 0 2 0 0 0 1 0 2 2 1 1 1 0 0 0 0 0 0 1 1 1 2 0 1 0 1 2 1 2 1 1 0 1 1 0 0 1 1 0 1 1 0 1 0 1 0 1 1 2 1 1 2 0 0 1 0 1 1 0 0 1 2 2 0 0 1 0 1 1 1 0 0 0 0 0 0 2 1 1 1 0 0 0 0 1 0 0 0 2 0 1 0 1 1 1 0 0 0 1 0 0 1 0 0 0 1 2 0 0 1 0 0 2 0 1 0 1 0 0 1 0 1 1 1 1 0 1 1 2 0 2 0 2 0 1 2 0 2 0 2 1 0 1 0 0 0 0 1 0 1 1 0 1 1 0 1 1 1 2 0 1 0 0 1 0 1 2 0 0 0 1 0 0 0 2 0 1 1 1 0 0 2 0 1 0 0 0 0 0 0 0 0 1 1 1 0 0 1 0 1 1 1 0 2 2 1 0 0 1 1 0 0 0 0 0 1 1 0 1 0 1 2 1 1 1 0 0 0 0 1 1 0 2 2 0 2 1 1 0 1 1 0 0 0 2 2 1 2 1 0 2 0 2 0 0 0 0 0 0 0 1 1 0 0 1 0 2 0 0 1 1 1 1 2 0 0 2 0 0 0 2 2 0 0 0 0 1 0 0 1 1 0 2 2 0 2 1 0 0 1 1 1 1 1 0 0 0 1 0 0 0 2 2 0 0 0 0 1 0 2 1 1 0 0 1 0 1 0 0 2 0 0 0 0 0 0 1 1 0 0 0 1 0 0 0
194 0 2 1 1 0 1 2 0 0 1 2 0 0 0 0 0 0 1 1 0 0 0 2 0 1 1 2 2 2 2 0 0 1 1 0 2 1 0 0 1 1 1 1 0 0 1 0 2 0 0 0 0 0 1 1 0 0 0 0 0 0 0 0 0 0 1 1 2 0 0 0 1 0 0 2 2 2 2 2 0 2 2 0 2 0 0 0 1 1 0 0 1 1 0 1 0 1 0 1 1 0 1 1 2 0 2 2 0 0 0 0 1 1 1 1 1 0 1 1 1 0 2 1 0 1 0 1 1 1 0 0 0 0 0 0 0 0 0 0 1 0 0 0 0 1 0 0 0 0 0 0 0 0 0 0 1 0 0 0 0 0 0 2 2 1 1 0 0 1 1 0 0 1 1 0 0 0 0 1 1 1 1 1 0 1 2 2 2 0 0 0 2 0 0 1 1 2 0 0 0 1 0 1 1 1 1 0 0 0 1 0 0 0 2 2 1 0 1 1 0 0 1 0 0 0 1 0 0 0 0 1 0 0 1 0 0 2 1 1 1 1 2 1 1 1 0 0 1 0 0 1 1 0 0 1 1 0 0 0 0 0 0 0 0 0 0 2 1 0 1 2 0 0 0 0 0 2 2 2 0 0 0 0 1 0 1 2 0 2 0 0 0 1 2 0 2 1 1 0 2 0 1 1 0 1 1 2 0 0 1 0 0 1 2 1 2 0 1 1 1 1 2 1 0 0 0 1 1 1 0 1 0 1 0 0 0 1 0 0 0 0 2 0 1 0 1 0 1 0 0 0 2 2 1 0 1 0 0 2 2 2 2 1 2 1 0 1 2 1 0 0 1 2 0 0 0 1 0 0 0 1 0 0 0 0 0 0 0 0 0 0 2 0 1 1 2 2 0 0 0 1 0 1 0 0 1 1 0 2 0 0 1 0 1 1 0 0 0 0 0 2 2 0 0 2 2 0 0 1 0 0 0 0 0 0 1 0 1 0 1 0 0 1 0 1 1 1 2 2 0 0 1 2 1 0 1 2 0 2 0 0 0 2 2 2 2 1 1 0 0 2 1 1 1 1 0 0 1 0 2 0 2 2 2 0 0 0 2 0 0 1 0 1 1 0 0 1 1 2 0 2 2 0 2 0 2 0 1 0 1 1 1 1 1 0 0 2 0 1 0 1 0 0 0 0 0 0 0 2 0 2 2 2 2 0 0 0 0 0 0 0 0 0 0 1 0 1 1 0 0 0 1 1 2 1 1 1 0 0 0 0 0 0 0 0 1 1 1 0 1 2 0 0 0 0 0 0 0 2 1 0 1 1 0 1 0 0 0 0 0 2 0 0 0 0 0 0 0 0 0 2 0 1 0 1 1 0 1 1 2 0 0 0 0 0 0 2 2 0 0 0 0 1 1 0 2 2 0 0 0 0 0 2 1 1 0 0 2 0 0 1 0 0 0 0 0 0 0 0 1 1 1 1 1 1 2 1 1 0 0 0 1 0 1 2 0 1 1 0 0 1 1 0 0 1 1 0 1 0 0 1 0 1 0 0 2 2 0 0 0 1 0 0 0 0 0 1 0 0 0 0 1 0 1 1 1 2 2 0 2 2 0 0 1 0 0 2 0 0 0 0 0 0 0 0 0 0 0 0 0 0 1 2 0 0 0 0 1 1 0 0 1 1 1 1 0 0 0 0 0 0 0 0 1 0 0 0 1 0 0 0 2 2 0 0 1 1 0 1 1 0 1 0 0 0 0 0 1 1 2 2 1 1 2 1 1 2 1 2 0 1 2 1 2 0 0 2 0 2 2 2 0 0 0 1 0 0 1 2 2 0 0 1 1 2 1 2 2 0 2 2 1 1 0 0 0 0 1 1 0 0 1 1 0 0 0 0 1 0 0 0 0 0 0 0 0 0 0 0 1 1 0 0 0 1 0 0 0 0 2 2 0 0 1 0 0 0 0 0 0 0 1 1 2 2 0 0 2 2 2 0 0 0 1 1 0 1 0 2 2 0 1 1 0 0 0 1 0 0 1 1 2 1 2 1 1 2 0 2 0 0 0 0 1 1 0 1 2 1 1 0 0 0 2 0 2 0 1 1 2 0 0 1 2 0 2 2 2 0 0 0 2 1 1 0 1 0 2 0 2 0 2 0 0 0 0 0 0 0 0 1 2 0 0 2 0 0 0 0 0 0 0 1 0 1 1 1 1 0 0 1 0 1 0 0 0 0 0 0 0 2 0 0 0 1 0 0 0 0 0 0
195 0 0 2 0 0 1 1 1 2 0 0 1 1 0 0 1 0 1 1 1 1 1 2 0 1 1 1 2 2 1 1 1 1 2 0 2 0 0 0 2 2 0 0 0 0 2 0 1 0 0 0 2 1 0 1 1 1 1 1 1 2 0 1 2 1 2 1 1 1 1 2 1 0 1 2 2 1 1 0 1 2 1 1 2 0 0 1 2 2 1 1 0 1 1 1 1 0 0 1 0 0 1 0 2 0 2 2 1 0 0 2 1 2 2 2 1 0 1 1 1 1 1 0 1 1 0 0 0 1 0 0 0 0 0 0 1 0 0 0 1 0 0 0 0 0 0 0 0 0 0 0 0 1 2 0 0 1 0 0 1 0 0 0 1 1 1 1 1 1 1 2 0 2 2 0 0 0 0 0 0 1 0 0 2 2 0 1 0 0 0 1 1 0 0 0 0 1 0 0 0 0 0 1 1 1 1 1 0 0 0 0 1 0 1 2 1 1 2 0 0 0 2 0 0 0 1 0 0 0 0 0 0 0 2 0 1 2 0 2 0 0 2 1 2 2 1 0 1 0 0 1 0 0 0 0 1 0 0 0 2 0 0 0 0 0 0 0 0 0 2 1 0 0 0 0 1 2 1 1 0 1 1 1 0 1 1 2 1 2 0 1 1 2 2 0 2 0 0 1 0 0 2 0 2 0 0 2 0 0 2 1 0 2 1 0 2 1 1 1 1 1 2 1 1 0 1 2 0 1 0 0 0 2 0 0 0 1 0 1 0 0 1 0 0 0 0 0 2 1 0 0 1 2 1 0 1 0 1 1 2 1 1 1 0 1 0 1 2 0 0 0 0 2 0 0 0 1 1 0 0 1 0 1 0 0 0 0 0 1 0 0 1 0 2 0 0 1 0 0 0 0 2 0 0 1 0 1 0 2 0 0 1 0 2 2 0 2 0 0 0 2 0 0 1 2 1 1 0 1 1 1 0 2 0 0 0 0 0 0 2 0 1 1 0 1 1 0 2 2 0 0 1 1 1 1 0 2 2 0 0 0 1 0 1 2 2 2 2 0 0 0 2 2 0 0 0 0 1 0 1 0 0 0 0 1 0 0 1 0 1 1 0 1 0 0 1 1 1 1 1 2 1 1 1 1 1 1 0 1 0 1 0 0 0 0 0 2 0 0 0 2 0 0 0 1 0 1 0 1 1 0 1 0 0 0 1 0 1 1 0 1 1 2 1 2 0 2 1 0 0 0 1 1 1 1 1 1 1 0 0 1 0 1 0 0 2 1 1 0 0 1 1 0 0 0 1 1 0 2 2 0 2 1 1 0 0 0 0 0 1 1 0 1 1 1 2 0 0 0 0 1 0 2 0 0 1 0 2 1 1 1 0 1 0 0 0 1 0 1 1 1 1 1 1 0 1 0 0 0 0 0 0 1 1 0 1 0 2 0 1 0 0 2 1 0 1 0 1 1 0 2 0 1 0 1 1 1 0 1 0 1 1 1 1 1 0 1 0 2 2 0 0 2 2 2 0 0 2 0 0 1 1 1 1 1 0 2 0 0 0 1 0 1 1 0 1 1 0 0 0 0 0 0 0 2 0 2 0 1 1 1 0 0 1 0 0 2 0 0 0 0 0 1 0 0 1 1 0 1 0 0 1 1 2 2 1 0 1 1 0 0 0 0 0 1 0 1 0 0 0 0 2 0 2 0 0 0 2 2 1 2 1 2 0 0 1 2 0 2 0 0 1 0 0 1 0 0 0 0 1 1 2 0 2 0 2 2 1 2 0 1 2 1 1 0 1 0 1 1 0 0 0 0 2 0 1 0 0 2 2 0 1 1 1 2 0 2 1 0 1 1 1 0 0 0 0 2 0 0 0 2 1 2 0 0 0 0 0 0 0 0 0 0 0 0 0 0 1 0 1 1 0 0 0 1 0 0 0 1 1 2 0 0 0 0 0 0 1 0 0 0 2 0 2 2 0 0 0 0 0 0 1 1 0 0 0 2 1 0 0 0 0 1 1 0 1 1 0 0 0 1 0 0 2 1 0 2 1 1 0 0 0 0 1 1 0 2 1 1 0 1 0 1 2 0 0 1 0 0 1 1 1 2 1 0 0 0 2 2 0 0 2 1 1 0 1 1 0 0 2 0 1 0 1 0 2 0 0 0 0 1 1 0 2 0 0 0 0 0 0 0 0 0 0 2 0 2 0 0 0 2 0 0 0 0 0 0 1 0 0 0 0 1 0 0 0 0 1 0 0 1
196 0 1 2 1 0 1 1 0 1 1 1 0 2 0 0 0 1 2 2 0 2 0 1 0 0 1 0 2 1 1 2 2 1 2 1 2 2 0 0 0 0 0 0 1 0 1 0 0 0 0 0 0 1 1 0 1 1 1 1 0 1 0 0 0 0 1 1 1 0 0 1 1 0 1 2 2 1 1 0 1 2 1 2 1 0 0 1 2 2 1 1 2 1 0 1 1 1 0 2 1 0 2 0 2 0 2 2 0 0 1 1 0 1 1 1 0 0 0 2 2 0 1 0 0 1 0 0 0 1 1 1 0 0 0 0 0 1 1 1 0 1 0 0 0 0 0 0 0 0 0 0 0 0 1 0 0 0 0 0 1 0 0 1 1 2 0 0 1 1 1 0 0 2 1 0 0 0 0 2 2 2 1 1 0 1 2 1 0 0 0 1 0 1 1 0 1 2 0 1 0 0 0 0 0 1 1 1 1 2 0 0 1 0 1 2 0 0 0 1 1 1 1 0 0 0 2 2 0 2 1 0 0 0 1 0 0 2 0 1 0 0 2 1 1 1 0 0 2 0 0 1 0 0 0 2 0 1 1 0 0 0 0 0 0 0 1 0 1 0 0 0 0 1 0 0 0 1 1 1 0 2 0 0 1 0 2 2 2 2 0 1 0 2 1 0 2 1 0 1 1 1 1 1 1 0 0 2 1 2 0 1 0 1 1 0 2 1 0 0 0 0 2 1 1 0 1 1 0 0 0 2 0 2 0 1 1 1 0 1 0 0 2 0 0 0 0 0 1 0 1 1 0 1 1 1 0 0 0 1 1 1 2 0 2 2 0 0 1 0 1 1 1 1 0 1 0 1 1 0 1 0 0 1 0 1 0 0 0 0 0 0 1 0 1 0 1 1 0 0 0 0 0 0 0 0 2 0 0 2 0 0 1 0 1 2 1 1 1 0 0 1 0 0 1 2 1 0 0 0 0 0 0 1 1 1 0 0 0 0 1 0 0 0 0 1 1 0 2 0 0 1 1 2 2 1 1 2 0 1 1 0 0 0 0 1 1 2 2 0 0 0 1 1 2 0 2 1 2 1 1 1 1 1 0 1 0 1 1 0 1 1 1 1 1 0 1 0 0 2 0 2 1 1 1 1 1 0 1 0 1 1 0 1 1 0 1 2 0 1 1 1 1 1 1 0 0 0 0 1 0 1 0 0 0 1 0 0 1 1 0 2 1 1 1 2 1 1 1 1 0 1 1 2 1 0 0 1 1 0 1 1 0 0 0 0 2 1 1 0 0 1 1 0 1 0 1 2 0 1 2 0 1 1 0 1 0 0 0 0 1 1 0 0 0 1 0 0 0 0 0 2 1 2 0 0 0 0 1 2 1 0 0 0 0 0 0 1 0 1 0 1 0 1 1 0 2 1 0 0 0 1 0 0 2 1 1 0 2 0 0 0 0 2 2 0 1 0 0 0 0 2 0 2 0 2 0 1 1 0 0 0 0 0 2 2 1 2 0 0 0 0 0 1 1 1 1 0 2 0 0 1 1 1 2 1 1 0 0 2 0 0 1 2 0 0 2 1 0 0 0 0 1 1 1 2 1 1 1 0 0 0 0 0 0 0 0 1 1 1 0 0 1 0 1 0 0 0 0 0 0 0 0 2 0 0 0 1 0 1 0 0 0 0 1 0 0 1 0 2 1 1 0 0 1 0 1 0 2 0 0 0 1 1 0 1 0 2 0 2 0 0 0 0 0 0 1 0 2 2 2 2 2 0 2 1 1 1 1 2 1 2 2 1 1 1 0 1 0 0 0 0 0 1 1 0 2 1 0 1 1 0 0 2 2 2 0 1 1 0 2 1 0 2 0 0 0 1 1 0 0 1 1 1 0 1 0 0 0 1 0 1 2 1 2 1 1 0 0 0 1 1 0 0 1 1 1 0 1 0 2 2 0 0 0 1 2 0 1 0 0 0 1 1 1 2 0 1 1 1 2 0 0 0 1 1 0 2 1 2 1 0 1 0 2 0 2 1 0 0 1 0 0 0 2 2 0 1 0 0 0 0 0 0 0 0 0 1 1 1 0 0 0 1 0 0 1 1 1 1 2 0 0 1 0 0 0 1 0 0 0 1 2 1 0 0 0 0 1 0 2 0 2 0 1 2 2 0 0 1 1 0 2 0 2 0 0 0 0 0 0 0 0 1 1 0 1 1 0 0 0 2 0 0 0 0 1 0 0 0 0 0 0 1 0 0 0 0 0 0 0 1
197 0 2 0 0 0 0 1 0 2 0 0 0 0 0 0 0 0 1 2 0 1 0 2 1 1 1 1 1 1 1 1 1 1 2 0 2 1 0 0 1 1 0 0 0 1 0 0 1 0 0 0 0 1 1 2 0 0 2 0 1 1 0 1 1 2 2 0 2 1 1 1 2 2 2 2 1 1 1 2 0 2 2 1 1 0 0 0 1 1 0 1 0 2 0 2 1 1 0 1 1 1 1 1 2 0 2 2 0 0 1 2 1 2 2 2 1 0 0 2 2 0 2 1 0 1 0 1 1 1 0 0 0 0 0 0 0 0 0 0 1 0 1 0 0 0 0 0 0 0 0 0 0 0 2 0 0 1 0 1 1 2 1 1 0 1 0 0 1 2 0 0 0 1 1 0 0 1 0 0 0 0 1 1 0 1 1 1 1 0 0 0 2 0 0 2 2 2 0 0 0 1 0 2 2 0 0 1 1 0 1 0 1 0 1 2 0 0 1 1 1 1 1 1 0 0 1 2 0 1 1 0 0 0 1 0 0 2 1 1 1 1 2 1 1 1 0 0 2 0 0 2 0 0 0 1 1 1 0 0 0 0 0 0 0 0 0 0 1 0 0 2 0 1 0 0 0 1 2 2 0 0 0 0 0 1 1 0 0 1 1 0 0 2 1 0 2 0 0 1 2 1 2 0 1 0 0 1 0 1 0 2 0 2 1 0 1 0 0 1 0 0 2 0 0 0 2 2 1 1 0 1 0 2 0 0 0 1 0 0 1 1 2 0 0 0 1 0 1 0 1 1 1 1 0 1 1 0 0 2 2 2 1 1 1 0 0 2 2 1 0 0 2 1 1 1 0 2 0 0 1 1 0 0 1 1 1 0 0 2 0 0 0 0 1 0 0 2 0 0 0 0 0 2 1 0 0 0 1 1 0 0 1 1 2 2 0 0 1 0 0 1 0 0 1 2 1 0 0 0 1 0 1 1 1 1 1 1 1 0 1 0 0 0 1 2 2 0 1 0 0 0 0 2 1 0 1 2 1 2 0 0 0 0 1 1 1 2 2 0 0 0 1 1 1 0 0 0 1 0 0 0 1 1 1 0 0 0 1 0 1 1 0 1 0 0 2 1 1 2 0 2 2 0 2 0 2 1 0 0 0 2 0 0 0 0 2 2 0 0 0 2 2 0 1 0 0 0 0 2 0 1 1 0 1 0 0 0 0 0 0 1 0 0 0 0 1 0 2 1 0 1 0 2 0 2 0 1 1 0 1 0 0 0 0 0 2 2 2 0 1 1 1 0 1 0 1 1 0 2 1 0 1 1 0 1 0 0 0 0 0 0 2 0 2 0 2 1 0 0 0 2 1 2 0 1 2 0 1 1 2 1 0 1 1 1 1 0 0 0 0 0 0 1 1 0 2 2 0 0 0 0 0 2 2 1 1 0 2 0 0 1 0 0 0 0 0 0 2 2 0 2 1 2 2 2 1 1 1 1 1 0 1 0 2 2 2 1 1 1 1 0 0 0 0 2 1 0 1 0 0 2 0 2 2 0 1 2 0 0 0 2 0 2 2 0 2 2 0 2 1 0 0 1 2 1 0 2 2 0 1 0 0 2 1 0 0 2 1 1 0 0 0 0 0 1 0 0 0 0 0 0 0 2 1 1 0 0 0 0 0 0 0 0 0 0 0 1 0 1 0 1 0 0 0 1 0 0 1 0 0 0 1 1 0 1 1 0 0 2 0 1 1 1 1 1 1 0 1 1 1 1 2 0 2 0 2 2 0 2 0 2 2 0 1 1 0 0 1 1 0 1 0 1 1 1 1 0 1 2 1 0 1 0 0 2 0 2 0 1 1 1 0 0 0 0 0 1 0 0 0 2 1 1 1 0 0 0 1 0 0 0 0 0 0 0 0 0 0 0 2 2 0 0 1 0 1 0 0 0 1 1 0 0 1 2 2 0 1 0 0 0 1 1 0 0 0 1 2 2 2 0 0 0 0 0 0 1 2 1 1 0 1 1 1 0 1 2 0 0 0 2 1 1 2 2 1 1 0 2 0 0 0 0 2 2 0 0 1 0 0 1 0 1 0 0 1 2 0 0 2 0 0 1 0 0 0 1 1 0 0 1 2 1 1 2 0 0 1 0 2 0 2 0 1 0 1 0 0 0 0 1 0 0 1 1 1 0 0 0 0 0 0 0 0 2 0 1 1 1 1 1 0 1 0 2 2 0 0 1 0 0 0 1 0 0 0 0 1 0 0 0
198 0 1 2 0 0 2 2 1 1 0 0 2 2 0 0 0 0 1 0 1 1 1 1 1 1 1 1 2 2 2 0 1 1 1 0 1 2 0 1 1 1 1 1 0 1 1 0 1 0 0 0 1 0 1 1 0 0 1 0 2 2 0 0 1 1 0 1 2 0 0 1 2 0 1 2 2 2 2 2 0 2 2 0 0 0 0 0 2 2 0 1 2 0 0 0 0 0 1 2 0 0 1 1 2 0 2 2 0 0 0 1 0 0 1 1 0 0 0 2 2 0 2 2 0 0 0 1 0 1 1 1 0 0 0 0 0 0 0 0 0 0 0 0 0 1 1 0 0 0 0 0 0 0 0 0 0 1 0 1 1 1 0 1 1 1 1 1 0 2 0 0 1 1 1 0 0 0 1 2 1 1 0 0 2 2 0 1 0 0 0 1 1 0 1 0 1 1 0 0 0 0 1 0 1 1 1 1 1 0 1 0 2 0 2 2 0 0 2 1 0 0 2 0 0 0 0 1 0 1 0 0 0 0 0 0 0 1 0 1 0 0 2 0 0 0 0 0 1 1 1 1 0 1 1 1 1 0 0 0 1 0 1 1 0 0 1 1 2 0 0 2 0 0 1 0 1 1 2 1 0 0 0 0 1 0 2 2 0 2 0 0 0 2 2 0 1 2 0 2 2 0 1 1 0 0 0 1 0 1 0 0 0 1 2 0 2 0 1 1 1 1 1 2 1 0 1 1 1 0 0 2 0 1 0 0 1 2 0 0 0 0 0 0 0 2 0 0 2 1 0 0 0 2 2 0 0 1 0 1 1 1 2 1 2 1 0 1 2 0 0 0 0 2 0 0 0 1 0 0 1 2 0 2 0 1 1 0 0 0 0 0 0 0 1 0 0 0 1 2 0 2 0 1 0 1 1 1 0 1 0 0 1 0 1 2 0 0 1 1 0 0 0 1 1 1 0 2 0 0 2 1 1 1 1 0 0 0 0 0 0 0 0 1 0 1 1 0 1 0 0 0 0 1 1 0 1 2 1 2 1 0 0 0 0 0 0 0 1 0 0 2 0 0 0 1 0 0 2 2 2 0 2 2 1 1 0 0 2 0 0 2 0 0 1 0 2 1 2 2 0 2 2 0 2 0 2 1 0 0 0 2 0 2 2 0 0 2 0 0 1 2 2 0 0 1 1 2 0 0 2 0 0 0 0 0 0 2 0 1 0 2 2 2 1 1 1 0 2 1 0 1 0 2 0 0 0 1 0 0 0 0 2 0 2 2 0 0 0 1 1 1 1 0 1 0 2 0 0 2 1 0 2 1 1 0 1 0 0 0 0 0 1 0 0 0 0 0 0 0 0 2 0 2 0 0 1 1 2 0 1 0 0 0 0 0 0 0 0 0 0 0 0 0 0 1 1 2 0 0 0 0 1 2 2 0 1 1 2 0 0 0 0 1 1 0 1 0 1 1 0 1 0 0 0 1 2 0 0 1 1 0 0 0 2 2 2 1 1 0 0 0 1 0 0 1 1 0 1 0 0 0 0 1 1 0 1 2 1 1 0 0 0 0 0 0 1 2 0 1 0 1 1 1 2 1 1 2 0 0 0 0 0 0 0 2 0 1 0 0 0 0 1 0 2 0 0 0 1 0 1 1 0 2 0 0 1 0 1 1 1 1 1 1 1 0 0 2 0 1 1 1 0 0 0 0 1 0 1 1 1 0 0 1 1 0 2 1 0 1 1 1 1 0 0 1 1 0 1 1 2 2 0 0 0 2 0 2 2 2 0 2 2 0 0 1 0 1 0 2 2 2 1 0 1 1 2 0 2 2 1 0 0 2 2 2 0 2 1 0 2 1 1 2 0 1 0 1 1 1 0 0 0 1 0 0 0 2 0 0 1 1 1 1 1 1 1 0 0 0 2 2 0 0 0 0 0 0 0 1 0 1 0 0 1 1 1 0 2 0 0 0 1 1 2 2 0 0 2 2 2 0 0 0 0 0 0 2 2 1 1 0 0 1 2 0 2 2 0 0 0 2 1 1 1 1 1 1 0 0 1 0 0 0 1 0 0 1 2 1 0 1 0 1 0 0 2 1 0 0 2 0 1 1 2 0 2 2 2 0 0 0 2 0 0 1 0 1 0 0 1 0 2 1 0 0 1 0 0 1 1 0 1 0 2 0 1 0 1 1 0 0 0 0 0 1 1 1 1 0 1 2 0 1 0 2 2 0 0 0 1 1 0 1 0 0 0 1 2 0 1 2
199 0 2 1 0 0 1 1 1 2 0 0 0 0 0 0 0 0 2 2 0 0 0 1 1 1 1 1 1 2 1 0 2 2 0 0 0 1 1 0 0 0 1 1 0 1 0 0 2 0 0 0 2 0 0 1 1 1 0 1 1 1 0 1 0 0 1 0 1 0 0 1 1 0 1 2 2 0 0 0 0 2 2 0 1 0 0 0 1 1 0 0 1 1 0 2 1 1 0 2 1 0 0 1 2 0 2 2 0 0 0 1 0 2 2 2 0 0 1 1 1 0 2 1 0 1 0 0 0 1 1 1 1 0 0 0 1 0 0 0 1 0 0 0 0 0 0 0 0 0 0 0 0 0 0 0 0 1 0 1 1 1 0 1 0 1 1 2 1 1 1 1 0 1 1 0 0 0 0 1 1 0 1 1 0 1 1 2 1 1 1 1 1 0 0 0 1 2 0 0 0 1 0 2 2 0 0 0 2 0 0 0 2 0 1 2 1 1 1 1 1 1 2 0 0 0 1 2 0 1 1 0 1 1 1 0 1 2 0 2 0 0 2 1 1 1 0 0 2 0 0 0 0 0 0 2 1 0 0 0 1 0 0 0 0 0 0 0 2 0 0 2 0 2 1 2 1 1 2 1 0 0 1 1 0 1 1 1 1 2 0 1 1 2 2 0 2 1 0 1 2 1 2 0 1 0 0 2 1 1 0 0 0 2 1 1 2 0 0 2 0 0 0 1 0 0 1 0 1 1 0 1 1 2 0 0 0 0 0 1 0 0 2 0 1 1 1 0 2 2 0 0 0 1 1 1 0 1 0 2 2 2 2 1 2 0 0 2 2 0 0 0 1 2 1 0 0 2 1 0 0 1 0 1 0 1 1 0 0 0 0 0 2 0 2 2 2 1 1 0 0 0 0 1 0 0 0 1 0 1 0 0 1 0 1 2 0 0 0 1 0 0 0 0 1 1 0 0 0 1 0 2 0 0 0 0 0 1 0 0 1 0 0 0 2 2 1 1 2 0 1 0 0 1 0 0 0 1 1 2 0 0 1 0 0 1 1 2 2 1 1 2 2 2 0 0 0 0 2 1 1 1 1 1 1 1 0 1 2 0 0 2 0 0 2 0 2 1 1 1 1 1 1 1 1 2 1 0 1 0 1 1 0 1 1 1 0 2 0 1 0 1 2 0 0 0 0 0 0 2 0 2 1 0 0 1 0 1 1 1 2 2 0 0 0 2 1 1 1 0 0 1 0 2 1 0 0 0 0 0 1 0 0 0 0 0 0 1 1 0 0 1 0 0 0 0 0 1 0 2 1 0 0 1 0 0 0 0 0 0 0 1 0 0 0 2 1 1 1 1 0 1 0 0 0 2 0 0 1 2 1 1 0 0 0 0 0 2 2 0 0 0 0 0 0 1 1 2 0 0 1 1 1 0 1 1 0 1 2 0 1 1 0 1 2 0 2 0 1 1 0 2 0 2 0 2 0 1 0 1 0 1 0 1 0 1 0 1 1 0 0 0 0 1 1 2 0 0 2 0 0 1 0 1 2 1 0 2 1 1 0 1 0 2 1 0 2 1 0 0 0 0 0 0 2 0 1 0 1 0 1 1 0 2 1 0 0 0 0 0 0 0 1 0 0 1 1 2 0 1 0 0 0 2 1 1 2 1 1 2 1 2 1 1 1 0 0 0 0 0 0 0 2 0 1 1 0 0 2 1 0 1 1 1 0 1 0 0 1 1 0 1 1 2 2 0 1 0 0 0 1 1 0 0 1 2 0 2 2 2 0 2 2 1 2 0 0 1 1 1 0 0 0 0 1 0 1 0 0 2 2 0 0 0 0 2 2 0 1 0 1 1 1 2 0 0 0 0 1 1 0 0 1 2 1 0 0 0 1 0 1 0 1 1 1 1 1 0 0 0 2 2 0 0 0 0 0 1 0 0 1 1 0 0 0 0 1 0 1 0 0 0 2 0 2 1 0 1 1 1 2 0 0 0 0 0 1 1 0 0 0 1 2 1 2 0 2 2 0 0 0 1 1 1 2 1 1 1 0 2 0 0 0 0 1 1 0 1 1 0 1 0 0 1 1 0 1 1 0 0 2 1 0 1 0 0 0 1 2 1 1 1 1 2 0 0 0 0 2 1 2 0 2 1 0 0 1 0 1 1 0 1 1 0 0 2 2 0 0 0 0 0 0 0 0 1 1 1 1 1 0 1 0 0 0 0 1 0 0 2 0 0 1 0 1 0 0 0 1 0 0 0
[truncated: 1,606,808 more chars]
