# Supplementary material for: KNN-MDR: a learning approach for improving interactions mapping performances in genome wide association studies
Source: BMC Bioinformatics. 2017 Mar 21;18:184. doi: 10.1186/s12859-017-1599-7 (PMC5361736; doi:10.1186/s12859-017-1599-7)
Supplement: Supplementary file 3 — The data set(s) supporting the results of Table 2. (ZIP 28603 kb) [file 12859_2017_1599_MOESM3_ESM.zip › 3/SINAN/S19/mkallsimul.dat]

1 0 1 2 0 0 0 2 0 0 0 0 1 1 0 1 0 0 0 0 0 0 1 0 1 1 0 0 1 2 1 1 1 1 0 0 2 1 0 0 0 2 0 1 2 0 0 1 1 2 0 0 0 0 2 0 0 0 0 0 0 1 1 1 1 2 1 1 1 0 0 0 2 1 2 2 0 0 0 0 1 1 1 1 1 0 0 2 2 2 1 1 1 2 0 0 0 0 0 1 1 0 2 0 0 0 2 2 0 2 1 2 0 1 1 1 0 0 0 2 2 0 2 0 0 2 2 2 1 1 1 0 0 0 0 0 0 0 0 1 1 0 1 0 1 1 0 0 0 0 0 0 0 0 0 0 0 2 0 2 0 1 1 1 0 1 1 0 0 0 0 0 1 1 0 0 2 1 0 1 1 1 0 0 1 1 0 1 0 0 0 1 0 1 1 1 0 1 0 0 0 0 0 1 2 0 1 0 2 0 0 0 1 0 0 1 1 0 1 0 1 0 2 2 0 0 1 1 1 1 1 2 1 1 1 1 1 1 0 0 0 0 2 0 0 0 0 0 0 0 0 0 1 0 0 0 1 2 0 1 0 1 0 0 0 0 0 0 0 0 0 2 0 0 0 0 0 0 2 0 0 1 0 2 0 1 1 1 0 2 0 0 1 1 2 0 1 1 1 2 1 0 1 1 1 0 1 1 1 1 0 1 0 1 2 1 2 0 0 0 0 0 0 0 2 0 2 2 2 1 1 1 1 1 0 0 0 2 0 0 0 1 2 0 0 0 0 0 1 1 1 0 1 1 0 1 1 2 0 1 1 0 0 1 0 0 0 1 1 1 1 1 1 2 0 0 0 1 0 2 1 2 0 0 1 2 1 0 0 1 1 1 1 0 2 1 1 1 0 0 0 0 0 1 1 0 0 0 0 2 0 0 0 0 0 2 0 1 1 1 0 1 0 0 0 0 0 1 0 0 1 0 0 1 1 0 1 1 0 0 1 0 1 1 0 2 2 0 0 0 1 1 1 2 1 0 1 1 0 0 0 0 0 0 0 0 0 1 0 0 1 1 1 1 1 0 2 2 0 1 2 0 0 1 1 0 1 0 1 0 1 1 1 1 0 0 0 0 1 0 1 2 2 2 0 0 2 0 1 1 0 1 0 0 1 0 0 0 0 0 0 2 0 1 0 0 0 1 1 1 1 1 0 1 0 1 1 1 0 2 2 0 1 1 1 2 0 2 2 0 0 0 1 2 0 1 0 0 0 1 0 0 0 1 1 0 0 1 1 0 1 1 0 0 0 0 1 0 0 2 1 0 2 1 1 1 2 0 0 0 0 2 0 1 0 1 1 1 1 2 2 1 0 2 0 2 1 0 0 2 1 0 0 1 1 0 0 1 0 0 0 0 0 1 1 0 0 0 0 0 0 0 0 0 0 0 0 1 2 0 2 1 0 1 1 0 1 0 0 0 0 2 0 2 0 0 1 1 2 0 0 0 1 0 2 2 0 1 1 0 0 1 0 0 0 2 0 0 0 0 1 0 0 1 0 1 1 0 2 1 1 0 0 1 0 0 0 0 0 1 1 0 0 0 2 0 2 2 0 0 1 0 0 0 0 0 0 1 1 0 0 0 0 2 1 0 1 0 0 0 0 0 0 2 0 0 2 0 0 0 0 0 0 0 1 0 1 0 0 0 0 0 0 0 0 1 1 0 0 1 1 0 2 1 0 0 0 0 1 1 0 1 2 0 0 0 0 2 0 2 1 2 2 0 0 1 1 2 1 2 0 1 1 1 0 1 0 1 0 1 0 0 0 1 2 0 1 1 0 0 1 1 2 2 0 0 0 0 2 2 1 2 0 1 0 0 0 2 0 0 0 0 1 1 0 0 0 0 0 0 0 0 1 1 1 0 1 2 2 1 1 1 1 0 0 0 1 0 0 0 1 0 1 0 0 0 1 0 2 1 0 0 0 1 0 0 0 0 0 1 1 0 2 0 0 0 0 2 0 0 0 0 1 1 1 0 2 2 0 0 0 2 0 0 2 2 0 1 0 0 0 0 0 0 1 0 2 2 2 0 0 0 0 0 1 2 1 2 0 0 0 1 1 1 1 1 1 1 1 0 0 0 2 1 1 0 1 0 0 0 0 1 1 0 0 1 1 2 0 1 1 0 1 1 2 0 0 0 2 1 0 0 1 0 1 0 0 1 1 0 0 2 0 1 0 0 0 0 0 0 0 0 0 0 0 0 0 0 0 0 1 0
2 0 1 1 0 0 1 1 0 0 0 1 0 1 0 0 0 0 1 1 1 1 0 2 0 0 0 1 1 0 1 1 0 2 0 0 2 1 0 1 1 1 1 1 2 1 0 0 0 0 0 0 0 1 1 0 0 1 1 2 0 1 0 2 1 0 2 0 1 1 1 1 2 0 2 2 0 0 1 0 1 1 2 0 1 0 0 0 2 2 0 1 1 0 0 0 0 2 0 2 0 0 1 0 0 0 2 2 0 2 0 0 0 1 1 1 1 0 0 2 2 0 2 2 0 0 0 1 1 0 0 0 0 0 0 0 0 0 0 0 1 0 1 0 0 2 1 0 0 0 0 0 0 0 1 0 0 2 0 0 0 1 2 0 0 2 1 1 0 1 1 1 0 2 0 1 1 1 0 1 1 0 0 1 0 1 1 2 0 0 1 1 0 1 1 0 1 2 0 0 0 1 0 0 2 0 1 1 1 0 0 1 1 0 0 1 1 1 0 0 1 1 2 0 0 1 1 1 1 1 1 2 0 0 0 0 0 2 1 0 0 1 1 1 2 1 1 0 0 0 0 0 1 0 0 0 0 0 0 0 0 0 1 2 2 0 0 0 1 0 0 1 1 1 0 0 1 0 2 0 0 1 0 1 2 0 2 0 0 1 1 0 0 1 2 2 0 0 0 1 0 0 1 1 0 1 0 1 1 2 0 2 0 1 1 0 2 1 0 1 1 0 0 0 0 0 1 0 0 1 2 0 0 2 0 1 0 1 1 2 2 1 0 2 0 0 0 0 2 2 0 1 1 1 1 1 1 1 0 0 0 0 0 0 0 0 0 1 2 0 0 2 0 2 1 2 0 2 0 2 1 2 0 1 1 0 0 0 0 0 0 0 1 0 2 1 1 2 0 0 0 0 0 1 1 0 0 2 0 2 0 0 0 0 0 0 2 0 1 0 1 0 0 2 0 1 1 1 0 0 0 0 1 1 0 1 1 0 0 0 0 0 2 0 0 1 1 0 1 2 0 0 0 1 0 0 0 2 0 2 1 0 1 0 0 1 0 2 0 2 2 2 2 2 2 0 2 1 0 1 2 0 0 0 2 0 0 1 1 0 0 0 0 2 0 0 2 1 1 0 1 1 2 2 0 0 2 0 2 0 2 0 0 0 0 0 0 0 1 1 1 2 0 1 1 0 0 2 0 2 0 2 0 0 1 1 1 1 0 2 1 0 1 1 1 0 1 0 0 1 0 1 1 2 0 2 0 0 1 0 0 0 1 0 0 1 1 1 1 1 0 0 1 0 1 1 1 1 1 2 2 0 0 1 1 0 1 0 0 0 0 0 0 0 0 1 0 0 0 0 0 2 1 1 0 2 1 0 0 0 0 0 0 2 1 2 1 0 0 0 1 0 0 1 1 0 0 2 0 0 1 1 1 1 0 0 1 1 1 0 1 0 0 1 0 1 1 0 2 1 0 2 0 1 0 0 1 0 2 0 0 0 0 0 1 2 0 1 1 0 1 1 0 0 0 2 1 2 1 1 0 0 0 1 2 2 0 1 1 2 1 0 0 1 0 0 1 0 0 0 0 1 0 1 1 0 1 2 0 0 0 0 1 0 0 1 0 1 2 0 0 0 0 2 2 0 0 0 1 1 0 0 0 1 1 1 0 0 0 0 0 0 1 1 1 0 1 0 0 0 0 0 0 0 0 1 1 0 2 0 0 0 2 1 0 0 0 0 0 1 0 0 2 0 0 0 0 1 0 1 1 1 1 0 0 1 1 1 0 1 0 1 2 1 0 1 1 0 0 0 0 0 0 2 1 0 0 0 1 1 0 0 2 2 0 0 0 1 0 1 1 1 0 2 0 0 0 2 0 0 0 0 1 1 0 0 0 0 1 0 1 0 1 1 1 0 1 0 0 0 2 2 1 0 0 1 1 1 2 2 0 0 1 0 0 2 0 0 1 1 0 0 0 0 0 2 1 1 1 1 2 0 2 0 0 0 1 1 0 0 0 0 0 1 2 0 2 2 0 0 0 2 1 1 0 2 0 2 1 1 1 1 0 0 2 2 0 0 2 0 1 0 1 2 2 1 1 2 0 0 1 1 0 1 0 0 1 0 1 1 0 0 1 1 0 0 0 2 1 0 0 0 2 0 0 1 1 2 0 0 1 0 0 0 1 0 2 1 2 2 0 0 0 0 0 2 0 1 1 0 0 1 0 1 0 0 0 0 0 2 0 0 0 1 1 0 0 0 0 0 0 0
3 1 0 2 0 0 0 2 0 2 2 0 0 2 0 2 1 0 0 1 1 1 1 2 0 0 2 1 2 1 2 0 0 1 0 1 1 1 0 1 1 1 1 1 1 1 0 0 0 1 1 0 1 1 1 2 0 0 0 1 1 2 0 2 1 1 0 1 1 0 0 2 2 1 2 2 0 0 0 0 1 1 1 0 2 0 0 1 2 2 1 1 0 2 0 0 0 1 0 2 1 0 1 0 1 1 2 1 1 1 0 1 0 1 1 1 1 1 0 2 2 1 1 1 1 0 0 1 0 0 2 0 1 1 0 0 0 0 1 0 2 0 1 0 0 0 0 0 0 0 0 0 0 1 1 1 0 0 0 1 0 1 0 2 0 1 1 0 1 1 0 1 2 0 2 2 2 0 0 0 0 0 0 2 0 2 2 0 0 0 0 0 0 2 2 0 0 2 0 1 0 1 0 0 2 0 0 1 1 0 0 1 2 0 0 0 0 0 1 2 2 0 2 2 0 0 0 0 0 0 0 0 0 0 0 0 0 2 0 1 0 1 2 0 1 1 0 0 0 0 0 0 1 0 0 1 0 0 0 0 0 0 0 0 0 0 0 1 1 0 0 2 0 0 1 1 0 1 1 0 1 1 0 1 1 0 1 2 0 2 0 0 2 0 2 0 0 1 0 0 1 0 1 1 1 0 1 2 0 1 0 1 0 2 1 0 2 1 0 1 1 1 1 1 0 0 0 0 0 1 1 2 0 2 0 0 0 0 0 0 0 0 2 2 1 0 0 0 2 0 1 0 1 1 1 1 1 0 0 0 0 0 1 0 0 0 0 2 2 0 0 2 1 2 0 0 0 0 1 1 1 1 0 0 1 1 0 1 1 0 1 1 1 0 1 1 0 2 1 2 1 1 0 2 1 0 1 0 0 2 1 0 0 0 1 1 1 1 0 0 0 0 1 1 1 1 2 0 0 0 0 0 0 0 0 0 1 0 0 0 2 0 2 0 1 1 1 1 0 2 0 0 1 1 1 1 0 2 1 2 2 1 0 0 1 1 0 1 0 0 0 0 2 0 1 0 0 1 0 0 1 0 0 1 1 0 1 0 1 0 0 0 0 2 1 0 1 0 1 0 0 1 2 2 0 1 1 0 1 1 0 1 0 0 0 0 0 1 1 1 1 2 0 1 0 1 0 0 1 1 1 0 0 1 1 0 1 1 1 1 0 1 1 1 0 1 1 0 0 0 1 0 0 1 1 0 1 0 0 0 0 0 0 0 0 0 0 1 1 1 0 0 1 0 1 2 2 0 1 1 2 0 1 1 1 0 0 0 0 0 1 1 0 0 0 0 0 0 0 0 0 2 0 2 0 2 1 1 0 2 1 0 0 0 0 0 0 1 0 0 0 0 2 2 2 0 0 1 0 0 1 0 1 1 1 0 1 0 0 0 2 0 0 2 0 1 1 0 1 1 0 1 0 0 0 0 1 0 1 0 0 0 2 0 2 2 2 2 1 0 1 1 1 0 0 1 1 2 1 1 0 0 0 1 1 1 0 0 2 2 2 0 0 0 0 0 0 1 0 0 0 0 0 0 1 0 2 1 1 0 1 0 0 1 0 1 0 1 0 0 0 0 1 2 2 1 1 0 0 0 0 0 1 1 2 2 1 0 0 1 0 0 0 0 0 1 1 0 0 0 0 0 0 0 0 1 0 0 1 1 1 1 2 0 0 1 1 1 0 2 2 1 2 0 0 0 0 2 0 2 1 1 1 0 0 1 1 2 0 2 0 0 2 1 1 0 0 1 1 2 0 0 0 2 1 0 0 0 0 1 0 1 0 0 0 1 1 1 1 2 1 1 0 2 0 0 0 2 0 0 1 0 1 1 0 0 0 1 1 1 0 0 0 0 0 0 0 0 0 0 2 2 1 0 1 0 2 0 0 0 2 0 0 0 0 1 0 1 1 1 1 0 0 1 0 2 0 1 1 2 2 0 1 1 0 1 0 0 1 0 1 0 1 1 2 0 2 2 0 0 0 2 0 0 2 1 0 1 0 2 0 2 1 1 1 1 1 0 2 0 0 0 0 0 0 0 0 2 1 1 0 1 1 2 1 2 1 0 2 2 0 0 2 0 0 0 0 1 0 0 1 0 1 1 0 0 1 1 0 1 2 0 1 0 1 0 1 0 2 0 0 0 0 0 0 1 0 1 1 0 0 1 0 1 0 1 1 0 0 0 0 0 0 0 0 0 0 0 1 0 0 0
4 0 1 1 0 0 0 1 0 0 0 1 0 0 0 0 0 0 1 1 0 0 1 1 1 1 1 1 1 0 1 1 0 2 1 0 2 2 0 2 2 0 1 1 2 0 1 0 0 0 0 0 0 0 2 1 1 0 0 2 0 2 0 1 1 1 1 1 1 0 0 1 1 0 0 1 1 0 1 0 0 1 1 1 2 0 0 1 2 2 1 1 1 2 1 0 1 2 0 2 2 0 1 0 1 1 2 1 1 1 1 2 0 1 1 1 1 0 0 2 2 0 1 0 1 1 1 1 0 1 1 0 0 0 0 0 0 0 0 0 1 0 0 0 0 1 0 0 0 1 1 1 0 2 1 0 0 0 0 2 0 1 1 1 1 2 2 1 2 2 0 0 0 2 0 0 1 0 0 0 0 0 1 1 0 1 1 2 1 0 1 1 0 2 2 0 2 2 0 0 0 0 0 0 2 0 1 0 2 0 0 1 1 0 0 0 0 1 0 1 2 0 2 2 0 0 1 0 1 0 0 0 0 0 0 0 0 2 0 1 0 0 2 1 2 2 0 0 0 0 0 0 1 0 0 1 0 1 0 0 0 0 0 1 0 0 0 0 2 1 0 1 0 0 0 0 0 0 2 0 0 0 0 1 0 0 0 2 0 2 0 0 1 0 2 1 1 1 0 0 0 0 0 0 0 0 1 2 2 2 0 2 0 2 2 0 0 0 0 1 0 0 1 1 1 0 1 0 1 1 2 2 0 1 0 0 0 1 1 1 1 2 1 2 0 0 1 0 1 2 1 0 0 0 0 2 0 1 0 2 2 0 2 0 2 1 0 0 1 1 1 1 0 2 0 1 0 1 0 2 1 0 0 1 0 0 1 0 0 1 0 0 0 0 1 0 0 1 0 1 1 1 0 2 1 1 1 1 0 2 0 0 0 0 0 1 1 0 0 0 1 1 0 0 0 1 0 1 0 0 1 0 0 0 1 1 1 1 0 0 0 0 2 0 1 1 1 2 0 0 0 1 1 2 1 1 0 1 1 0 0 0 0 0 2 2 0 0 0 0 1 0 2 1 2 0 2 1 0 0 2 0 0 2 1 1 1 0 0 0 1 1 1 1 1 0 1 0 1 0 0 2 1 1 0 1 2 0 1 1 0 1 0 1 0 0 0 0 2 2 0 2 0 2 1 0 0 2 0 2 0 2 0 1 0 0 0 0 1 2 0 0 2 1 1 1 2 2 2 0 0 0 1 2 1 0 0 1 2 0 0 0 2 0 0 2 2 0 0 1 0 1 0 0 0 0 2 0 0 2 1 0 2 1 1 1 1 0 0 0 0 0 2 0 1 1 1 0 0 0 0 0 0 1 1 2 1 0 0 0 2 0 0 0 0 0 0 0 0 0 1 0 1 1 1 0 1 2 0 0 0 0 0 0 0 0 0 0 0 1 0 1 0 0 2 0 2 0 1 1 0 1 0 1 0 0 1 1 1 0 0 0 0 1 0 1 0 2 0 2 0 0 0 1 1 2 0 1 0 0 0 0 1 0 0 1 1 2 1 0 1 1 0 1 2 0 0 0 0 1 0 1 0 0 1 0 2 2 1 0 0 0 0 0 0 0 0 2 1 0 0 0 0 2 1 0 0 0 0 0 0 0 0 2 0 0 0 0 0 1 1 1 0 0 0 0 0 0 1 1 1 1 0 0 0 1 0 0 1 1 1 1 2 2 2 0 0 1 0 2 0 1 1 0 0 0 0 2 0 2 2 2 0 1 1 2 0 2 0 2 0 2 2 0 1 0 1 0 0 1 0 0 0 2 0 0 0 0 0 1 0 0 0 0 0 0 0 1 1 1 1 1 0 2 0 0 0 2 0 0 0 0 1 1 0 0 0 0 0 0 0 0 0 0 2 1 0 1 0 0 1 1 1 0 1 0 1 1 0 0 2 0 0 0 0 0 1 0 2 0 0 0 0 1 0 0 0 1 1 2 2 0 2 0 0 0 0 0 0 1 0 0 1 1 0 0 2 2 0 0 0 1 0 0 1 1 0 1 0 0 0 0 1 1 1 1 1 1 2 0 0 0 1 1 1 1 2 0 0 1 0 2 0 1 0 2 1 1 2 1 0 0 0 0 0 0 1 1 0 1 0 0 1 1 1 0 0 0 0 0 2 0 1 0 0 0 1 1 2 1 0 1 0 0 0 0 0 1 2 1 0 2 0 0 0 0 0 0 0 1 0 0 1 0 0 0 0 0 1 0 0 0
5 1 2 0 0 0 0 1 0 1 1 0 1 1 0 1 0 0 1 1 2 1 0 2 0 0 1 0 2 0 2 2 1 2 0 1 1 1 0 0 0 1 0 1 1 0 1 0 0 0 1 1 0 1 1 0 0 0 0 0 1 1 0 1 0 0 1 1 1 0 0 1 2 0 1 2 1 0 2 0 2 2 2 0 0 0 1 0 1 2 0 0 2 1 0 0 0 1 0 1 0 1 0 0 1 1 2 0 2 0 0 2 0 1 1 1 1 1 0 2 2 1 2 1 0 1 1 0 0 0 1 0 1 1 0 1 1 0 0 1 1 0 1 0 0 2 1 0 0 0 1 0 0 1 1 0 0 1 0 2 2 0 1 1 1 1 1 1 0 1 1 0 1 1 0 1 0 0 0 0 0 0 0 1 0 1 1 2 1 1 0 2 0 2 2 0 1 0 1 0 0 1 1 2 2 0 2 1 1 0 0 0 2 0 0 1 1 0 1 1 2 1 1 2 1 0 1 1 1 1 1 2 0 0 0 0 0 2 0 2 0 1 1 1 2 2 0 0 0 0 0 1 0 0 0 0 1 2 1 1 1 1 0 0 0 0 0 0 1 0 1 1 1 1 0 0 1 1 2 0 1 0 0 1 0 0 1 2 0 2 0 0 0 0 2 2 0 1 0 2 0 0 1 1 1 0 0 1 2 1 0 1 0 2 0 0 1 0 0 1 0 0 2 0 1 0 1 2 0 0 2 1 0 1 0 0 0 0 0 1 1 1 0 2 0 0 0 1 2 1 1 1 2 2 1 0 1 1 0 0 0 0 1 0 1 0 0 1 2 0 0 2 1 2 1 0 0 0 1 1 0 1 0 1 0 0 1 0 0 0 1 1 1 0 2 1 1 2 0 0 0 0 0 1 1 0 0 1 0 1 1 0 0 0 0 1 1 0 0 0 1 0 2 1 2 2 1 0 0 0 0 0 1 1 1 2 1 2 1 0 1 0 1 1 1 1 1 1 1 1 0 1 0 1 0 0 0 2 1 2 2 0 0 0 0 1 0 1 0 0 1 1 2 2 0 2 0 1 1 0 1 1 0 0 2 1 0 0 1 0 0 0 1 2 0 0 1 1 1 1 1 1 1 0 0 2 2 0 1 1 1 1 0 1 0 0 1 0 1 2 1 1 0 2 0 2 2 1 0 2 0 1 0 0 0 1 2 0 0 0 0 1 0 0 0 1 2 2 2 0 0 0 1 1 2 0 1 0 2 0 0 0 1 0 0 1 1 2 2 0 0 0 1 0 1 1 1 1 1 2 2 0 1 0 1 1 1 0 0 0 0 2 0 1 0 0 0 0 0 0 0 2 1 1 1 2 1 0 1 0 0 0 0 1 0 0 0 0 0 0 0 0 0 0 0 1 2 1 0 0 0 2 0 0 0 0 0 1 1 0 1 0 0 0 1 1 1 1 1 1 0 1 0 1 0 0 1 0 0 0 0 0 1 0 1 1 0 2 1 0 1 1 0 1 1 1 1 0 1 0 0 0 0 0 0 2 0 2 0 1 1 1 0 2 1 0 0 0 0 0 0 0 0 0 2 0 1 2 0 0 0 0 0 0 0 1 0 1 1 0 0 0 0 1 1 0 0 1 1 1 0 0 0 1 1 1 1 0 0 1 0 0 1 1 2 0 2 0 0 1 0 1 1 0 0 1 0 0 1 0 0 0 2 1 1 1 1 0 0 1 0 0 2 1 1 0 0 0 1 0 1 2 2 0 0 0 2 2 0 2 0 1 2 1 0 0 0 0 0 1 0 0 0 2 1 0 1 0 0 2 0 0 0 0 1 0 1 2 2 2 2 2 0 2 0 0 0 1 1 1 1 0 0 0 0 0 0 0 0 0 0 0 1 1 2 0 1 0 0 0 2 2 0 0 0 0 0 1 0 0 2 0 0 0 0 0 0 0 1 1 1 0 0 0 0 2 0 0 1 2 2 0 2 0 0 1 0 2 0 0 0 0 0 2 2 0 2 1 0 0 0 2 2 2 2 0 2 1 2 2 1 0 1 1 1 0 1 2 2 1 0 1 0 1 0 1 1 0 1 1 0 2 0 2 0 1 1 0 1 1 1 0 1 0 0 0 0 1 0 0 1 0 1 0 0 0 1 1 0 1 0 1 0 0 1 0 2 0 2 0 1 0 1 1 0 0 0 0 0 0 0 0 1 0 0 0 0 0 1 0 1 0 0 0 0 1 1 0 0 0 2 2
6 0 1 1 0 0 0 2 0 1 1 0 0 1 0 1 1 0 0 0 0 0 0 2 0 0 0 0 1 1 2 1 0 2 1 0 2 1 1 1 1 1 1 1 1 1 1 0 1 1 0 0 1 1 0 1 0 0 0 0 0 0 1 1 0 0 0 1 2 0 0 1 2 0 0 2 2 0 0 1 1 2 1 1 1 0 0 1 1 2 0 0 2 1 0 0 0 1 1 1 1 0 1 0 0 0 2 1 1 1 0 1 1 1 1 1 1 0 2 0 0 0 2 0 0 0 1 2 1 1 1 0 1 1 0 0 0 0 0 1 2 0 0 0 0 1 0 0 0 1 1 0 1 0 0 0 0 0 0 1 0 2 1 1 1 1 1 1 0 0 0 0 0 2 0 0 1 2 0 2 2 0 1 1 0 1 1 1 0 0 0 1 0 1 1 0 2 1 0 0 0 0 1 1 1 0 2 0 2 0 0 0 1 0 0 1 2 1 1 1 1 0 2 2 0 0 0 1 0 0 1 1 0 0 0 0 0 2 1 1 0 1 1 0 2 2 1 0 0 0 0 1 1 0 0 0 0 2 1 2 1 2 0 1 1 0 1 0 1 1 0 2 2 2 0 1 1 1 1 0 0 1 1 1 0 2 2 1 0 2 0 1 0 2 2 1 0 0 0 1 0 0 0 0 0 0 1 1 2 2 2 0 0 1 1 0 1 2 1 0 1 1 1 1 1 0 0 0 0 2 2 0 0 2 0 0 0 1 1 1 0 1 1 2 0 0 1 0 1 1 2 0 2 2 2 0 2 1 0 2 2 0 1 0 1 0 0 1 1 1 1 1 0 2 1 1 0 1 1 1 1 1 0 0 0 1 1 0 0 1 0 0 1 0 2 1 1 0 0 0 0 0 0 2 2 1 0 0 0 1 1 0 0 0 0 0 2 0 0 0 0 1 0 0 0 1 0 1 0 0 0 0 0 0 0 0 1 1 0 0 0 0 2 0 0 1 2 1 0 0 0 1 1 2 1 1 0 2 0 1 2 0 0 0 0 0 0 1 0 0 1 1 2 2 1 0 2 2 0 1 2 1 0 2 0 0 2 0 0 0 1 1 1 1 1 0 2 0 1 1 1 1 2 1 0 1 2 0 1 0 0 2 0 0 0 0 0 0 0 0 0 2 0 2 0 1 1 0 1 2 0 0 0 0 1 0 0 1 0 1 0 0 2 1 0 2 1 1 1 0 1 0 2 2 2 0 0 1 0 1 0 1 0 1 1 0 0 2 2 0 1 1 1 0 1 0 0 0 2 0 2 0 2 1 2 0 1 0 0 0 0 1 0 1 0 0 0 0 0 0 0 2 0 1 1 2 0 0 0 1 0 0 0 1 1 1 1 0 0 0 1 0 0 0 0 1 1 0 0 0 0 2 0 0 0 0 1 0 0 1 0 1 0 1 1 2 2 0 1 1 0 2 0 0 0 0 2 1 2 0 0 0 1 1 1 1 0 2 0 1 1 0 1 0 1 2 0 0 2 0 0 1 0 1 1 1 0 1 1 1 1 1 0 2 1 0 0 0 0 1 1 1 0 0 2 0 2 2 0 0 0 0 0 0 0 0 0 0 1 0 0 0 0 2 1 0 0 0 0 0 0 0 0 2 0 0 1 0 0 2 0 0 0 0 0 1 1 0 1 1 1 1 0 0 0 0 1 0 0 0 0 2 2 2 1 1 1 0 0 1 0 0 2 0 0 0 0 2 0 2 1 1 1 0 1 1 0 2 0 2 0 1 2 1 0 1 0 0 0 1 0 0 0 2 2 0 1 0 2 0 0 0 1 1 1 0 0 1 1 1 1 1 0 2 0 0 0 1 0 1 0 0 1 1 0 1 0 0 1 1 0 0 0 1 1 0 1 1 1 0 1 1 0 0 0 0 0 0 0 0 1 0 0 0 0 1 0 0 0 2 0 0 1 0 0 2 0 1 2 2 2 0 1 0 0 1 0 0 0 1 0 0 1 1 1 0 2 2 0 0 0 2 0 0 2 2 0 0 0 0 0 0 0 0 2 1 1 2 2 0 0 0 0 1 0 1 0 1 0 0 0 1 1 1 0 2 2 0 1 1 0 0 2 1 0 0 1 0 0 0 1 0 0 1 1 1 2 2 0 1 1 0 2 1 1 1 1 0 2 2 0 0 0 0 0 2 0 1 1 0 0 2 0 1 0 0 0 0 0 2 0 0 0 0 0 0 0 0 1 0 1 2
7 0 2 0 0 0 0 2 0 1 1 0 0 1 0 1 1 0 1 0 0 0 0 1 0 0 1 0 2 1 2 0 2 2 0 2 0 2 0 0 0 2 1 0 0 2 0 1 0 2 0 0 1 0 1 0 2 0 1 0 0 1 1 2 0 0 1 2 1 0 0 1 2 0 1 2 1 1 2 0 1 2 1 1 1 0 0 1 2 2 0 1 1 2 0 0 0 2 2 1 1 1 1 0 1 1 1 1 1 1 1 2 1 2 2 2 2 0 1 1 1 0 2 2 0 0 0 1 1 0 1 1 0 0 0 0 0 0 0 1 2 0 0 0 0 1 0 0 0 0 0 0 0 0 0 0 0 1 0 1 1 1 2 0 1 2 1 0 1 2 0 0 1 1 1 0 2 1 0 1 1 0 1 0 0 0 0 2 1 1 0 2 1 0 1 1 2 2 1 1 0 1 1 1 2 0 2 0 1 0 2 2 1 0 0 0 0 2 1 0 1 0 1 2 0 0 1 0 0 0 0 0 1 1 0 0 0 2 0 1 0 0 2 0 1 1 0 0 0 0 0 1 1 0 1 0 0 1 1 1 1 1 0 1 1 0 0 0 0 0 1 2 0 0 0 0 0 0 2 0 0 0 2 2 0 1 2 0 1 2 0 1 1 0 2 1 0 1 1 2 2 0 1 1 1 0 1 1 1 1 0 2 0 2 1 0 2 1 0 1 1 1 2 2 1 0 0 0 0 2 2 1 1 1 0 0 0 1 0 0 1 0 1 2 0 0 0 1 2 1 1 1 2 2 2 0 1 1 0 1 1 0 2 0 2 0 0 0 0 2 2 0 1 2 1 0 0 0 0 2 0 1 0 0 1 1 1 1 1 0 0 0 1 0 2 0 0 1 1 1 1 1 0 1 1 0 0 0 0 2 0 0 0 0 1 2 0 0 1 0 0 1 1 0 0 0 0 0 0 0 2 0 1 1 0 1 0 1 1 0 1 0 1 1 0 1 1 2 0 1 0 0 1 2 1 1 0 2 1 0 0 0 0 0 0 0 0 0 0 0 0 0 2 1 1 1 1 2 0 1 1 0 0 2 0 0 1 1 0 0 1 1 0 2 1 0 1 0 0 1 1 2 1 1 0 1 1 0 1 1 1 0 0 2 0 0 0 0 2 1 0 2 2 2 2 1 1 1 0 2 0 1 0 0 1 1 1 1 1 2 1 1 0 0 0 2 2 1 1 0 1 0 0 1 1 1 1 0 1 1 1 0 0 1 1 0 0 2 2 0 0 0 1 0 1 1 1 1 1 2 1 0 0 0 0 0 0 0 0 0 0 1 1 0 1 0 0 0 0 0 0 2 1 2 0 2 0 0 0 0 0 0 0 2 0 2 0 0 0 0 1 0 0 0 0 0 1 0 0 0 0 0 0 0 0 1 0 1 1 0 1 0 0 1 1 1 2 0 1 1 0 1 0 1 1 1 2 0 1 0 0 0 0 0 1 2 1 2 0 2 0 0 0 0 1 1 2 0 1 0 0 1 0 2 1 2 1 0 1 1 2 0 1 2 1 0 0 0 0 2 0 1 0 1 1 0 1 1 0 0 0 0 0 0 0 0 0 1 1 0 0 0 1 2 1 0 0 0 0 0 0 0 0 2 1 0 2 0 0 1 0 0 1 1 1 0 1 1 1 1 0 1 0 0 0 2 0 0 1 0 0 1 2 1 1 0 0 0 0 1 0 1 2 0 0 1 1 1 1 1 2 2 1 0 1 2 0 2 1 2 0 1 2 0 1 0 0 2 0 2 0 0 0 2 1 0 0 1 1 0 0 0 0 0 0 0 2 1 2 2 2 2 0 2 0 0 0 0 1 0 2 1 0 0 0 1 0 0 0 0 0 0 0 0 1 0 0 1 1 1 1 1 1 0 0 0 0 0 1 1 2 0 0 0 0 0 0 0 1 0 0 0 1 1 0 2 0 1 1 2 2 0 2 0 0 0 0 0 2 0 2 0 2 1 1 0 2 1 0 0 0 2 2 2 2 0 2 1 0 0 0 0 0 0 0 0 2 2 1 0 0 0 0 1 0 0 0 0 0 0 0 2 1 2 0 1 1 1 1 0 0 0 2 2 1 0 1 1 0 0 2 0 1 0 0 0 1 1 0 0 2 0 2 0 0 1 2 0 1 0 1 0 0 0 1 0 0 0 0 0 0 0 0 0 0 0 0 0 2 1 1 1 0 0 0 1 0 1 1 0 2 2
8 0 1 1 0 0 0 1 1 0 1 1 0 0 0 0 0 0 0 1 1 1 0 2 0 0 2 0 2 0 2 1 0 2 0 0 2 1 0 1 1 1 1 1 2 0 0 0 0 0 0 0 1 0 1 0 1 0 0 0 1 0 0 1 1 1 2 0 0 0 0 0 2 0 2 2 0 0 2 0 2 2 2 0 2 0 0 1 2 2 1 1 1 2 0 0 0 2 0 2 0 0 0 0 1 1 2 1 1 1 1 2 1 2 2 2 2 0 0 2 2 0 2 0 0 2 1 1 0 0 1 0 1 1 0 0 1 0 0 0 1 0 0 0 0 2 1 0 0 0 0 0 0 0 0 1 0 0 0 0 1 0 0 2 0 2 0 0 1 1 0 0 1 1 0 1 1 1 1 0 0 1 0 1 1 2 1 2 2 1 1 1 0 1 2 0 0 2 0 1 0 0 0 1 2 1 2 1 1 0 0 1 1 0 0 1 2 0 2 0 2 2 1 2 1 0 1 0 0 0 0 0 0 0 0 0 0 2 1 1 0 1 2 0 2 2 0 0 0 0 0 1 1 0 0 0 1 1 0 1 0 1 1 2 1 0 0 1 1 0 1 1 0 0 0 1 1 0 1 0 1 1 1 2 0 2 2 1 1 2 0 1 1 0 1 0 0 0 0 1 1 0 0 0 0 1 0 2 0 0 0 1 0 2 2 0 2 1 0 0 0 0 1 1 0 0 0 1 1 2 2 1 1 2 0 0 0 1 0 0 0 0 1 1 0 0 0 0 1 1 2 0 2 2 0 0 2 0 0 1 1 0 1 0 0 0 0 0 1 1 1 1 1 2 1 1 0 0 1 1 1 1 0 0 1 1 1 0 0 1 0 1 1 0 2 1 1 0 1 1 1 1 0 2 2 0 0 2 0 2 0 0 0 0 1 2 0 1 0 1 0 1 1 2 2 2 1 0 1 0 0 0 0 2 2 1 0 2 1 0 1 0 1 1 0 1 2 0 1 1 0 0 0 1 1 0 1 1 0 2 2 0 0 0 0 0 0 2 0 1 2 2 2 0 1 0 1 2 1 0 1 1 0 1 1 1 1 1 0 1 0 0 1 1 1 1 1 1 1 0 0 2 2 2 0 0 2 0 1 0 0 2 1 0 0 0 0 0 1 1 0 2 1 2 1 0 0 0 1 1 1 0 0 1 0 1 0 0 1 1 0 1 2 2 0 2 0 1 1 0 1 0 1 2 0 1 0 1 1 1 1 0 0 2 2 0 0 1 1 1 0 0 2 0 1 1 2 1 1 2 2 0 2 1 2 1 2 0 0 0 0 2 0 0 2 1 1 0 1 1 2 2 1 1 0 2 1 0 0 1 1 0 0 1 0 1 1 1 1 0 1 0 0 0 0 1 1 2 0 0 1 1 0 0 0 1 0 1 1 0 2 0 0 0 2 1 2 0 2 2 0 2 0 1 0 0 1 0 0 0 0 0 2 0 1 1 0 2 0 0 1 0 0 0 0 1 2 0 1 0 0 1 0 2 1 2 1 1 2 1 2 0 0 1 1 1 1 1 0 2 1 0 0 1 2 1 1 2 0 0 0 0 0 0 0 0 0 1 0 0 0 0 0 2 2 0 0 0 0 0 0 0 0 2 0 0 1 0 0 0 0 0 1 1 2 0 2 0 0 0 0 0 0 0 0 0 0 0 0 1 0 2 2 1 0 1 2 2 0 2 0 0 2 0 0 0 0 2 0 2 1 1 1 0 0 0 1 1 1 1 1 1 1 0 1 0 0 0 1 2 0 0 0 2 1 0 2 0 0 2 0 0 0 0 1 0 0 0 1 1 1 1 0 2 0 0 0 1 0 0 0 0 1 1 0 0 0 0 0 0 1 0 0 0 0 0 0 1 0 0 2 1 1 0 1 0 1 0 0 0 1 1 0 0 0 0 2 0 0 2 0 0 1 1 0 2 0 0 1 1 2 0 1 0 0 1 0 0 1 0 1 0 0 2 2 0 2 1 0 0 0 2 0 0 2 0 0 2 0 0 0 0 0 0 2 2 1 1 2 1 0 1 0 0 0 0 0 2 0 0 0 2 0 1 0 1 1 1 2 1 0 0 2 1 1 0 0 0 0 0 1 0 1 0 0 0 1 2 0 1 0 1 1 0 1 0 1 0 0 0 2 0 0 0 0 1 0 0 0 1 1 0 0 0 0 0 0 0 0 0 0 0 1 0 0 0 0 0 1 0 1 2
9 1 2 1 1 1 1 2 0 1 1 0 0 2 0 2 1 0 1 1 1 0 0 1 0 0 1 0 2 0 2 1 2 2 0 0 2 1 1 0 0 1 1 1 2 1 1 0 0 2 1 0 2 0 0 0 1 0 1 1 1 0 0 1 0 0 1 0 1 1 1 2 2 1 1 2 1 0 2 0 1 2 2 0 2 0 0 1 2 2 0 1 1 1 0 0 0 2 1 2 1 0 0 0 1 1 1 1 1 1 0 1 0 1 1 1 0 0 2 0 0 0 2 1 0 1 1 0 0 0 1 0 1 1 0 1 0 0 0 0 0 0 0 0 0 1 0 0 0 0 0 0 0 0 0 1 0 1 0 0 0 0 2 0 0 2 1 0 1 2 1 0 2 0 1 1 1 1 0 1 1 0 1 0 0 0 1 1 1 0 2 0 0 1 1 0 1 1 0 0 0 0 0 1 1 0 2 0 2 0 0 0 1 0 0 1 1 0 0 0 2 2 2 2 0 0 1 0 0 0 0 0 1 2 1 1 0 2 0 1 0 1 0 0 0 0 0 0 0 0 0 0 0 0 1 0 1 1 0 0 0 0 1 1 1 0 0 0 2 2 0 2 1 1 0 0 0 1 2 0 1 1 1 2 0 2 2 2 2 2 0 1 1 0 2 1 1 0 0 2 2 0 0 0 0 0 1 2 0 2 0 2 0 2 2 0 1 0 0 0 2 2 0 0 1 0 1 1 1 2 2 0 0 2 0 0 0 1 0 1 1 0 2 2 0 0 0 0 2 2 2 0 2 2 1 0 0 2 0 1 1 0 1 0 1 1 0 1 1 1 1 1 0 2 1 0 0 1 1 1 1 1 0 0 0 0 0 1 1 0 0 0 0 0 2 1 1 0 1 1 1 1 0 2 1 0 1 1 0 2 0 0 0 0 1 2 0 0 0 0 0 1 1 1 0 0 0 0 0 0 0 0 0 1 1 1 1 2 0 0 0 0 1 1 0 0 1 1 1 1 0 0 0 1 1 0 1 2 0 1 1 0 0 0 0 1 0 2 0 0 2 2 2 0 2 0 1 1 0 1 2 0 0 2 1 1 1 0 0 0 1 1 0 1 0 0 2 1 1 0 1 2 1 1 0 1 1 0 1 1 0 1 0 0 2 0 0 1 1 2 1 2 1 2 1 1 1 0 0 2 0 0 0 0 0 1 1 0 1 1 0 1 1 1 1 2 2 1 1 1 0 1 1 2 1 0 0 0 0 1 1 0 0 0 0 0 0 2 2 0 0 0 2 1 2 2 2 2 2 2 2 0 1 0 1 0 0 0 0 0 0 0 1 1 0 1 1 0 0 0 0 2 1 2 0 2 1 1 0 2 1 0 0 0 0 0 0 1 0 0 0 0 0 1 1 1 1 1 0 0 0 0 1 1 1 0 1 2 0 1 1 0 0 1 0 2 2 0 1 1 0 1 0 0 0 0 2 0 1 0 0 0 2 0 0 2 0 2 0 0 2 0 0 0 0 2 0 1 0 0 1 0 1 2 0 2 2 1 1 2 1 0 0 0 0 0 0 0 0 1 0 1 0 0 1 0 1 1 0 0 1 0 0 1 0 1 0 1 1 0 0 0 1 2 1 1 1 0 0 0 0 0 0 2 0 0 0 1 1 2 1 1 0 0 0 0 0 0 0 0 0 0 0 0 0 1 1 0 0 0 0 0 2 0 0 1 1 1 0 2 0 0 1 0 0 1 0 1 1 1 2 2 0 2 1 2 0 2 0 2 0 2 2 0 1 0 0 1 0 1 0 0 0 1 2 1 1 0 0 2 0 2 0 1 1 1 0 2 1 1 0 1 0 2 0 0 0 2 0 0 0 0 0 0 0 1 0 1 1 1 0 0 0 1 1 0 1 1 1 1 1 1 0 0 0 0 0 0 0 0 0 0 1 0 0 2 1 0 1 1 1 0 1 1 0 0 0 0 0 1 2 0 1 0 0 0 1 0 0 1 0 0 0 1 2 0 2 1 0 0 0 1 1 1 2 1 0 2 1 1 1 0 0 0 0 0 2 1 2 0 1 0 0 1 0 1 1 1 1 1 0 2 0 1 1 0 0 0 2 2 0 1 2 1 0 0 1 1 1 0 2 0 0 2 2 0 2 1 0 1 2 0 1 1 2 0 1 1 1 1 1 0 0 0 0 1 0 0 0 0 0 0 0 1 0 0 0 0 1 0 1 0 1 0 0 0 0 0 1 0 1 1
10 1 0 2 0 0 0 2 0 2 2 0 0 1 0 0 0 0 0 0 0 0 0 1 0 0 1 0 1 2 2 1 1 2 2 2 1 0 1 1 1 0 0 1 2 1 0 1 1 2 0 0 0 1 1 1 0 0 0 0 2 0 0 1 0 0 0 1 1 0 0 1 2 0 1 2 1 0 0 0 1 1 1 2 1 0 0 0 2 2 0 1 0 0 0 1 0 1 0 2 1 0 1 0 1 1 1 2 0 2 1 2 2 2 2 2 2 0 0 1 1 0 2 2 0 0 0 2 0 2 1 1 0 1 1 1 0 0 0 1 1 0 1 0 0 1 0 0 0 0 0 0 0 0 1 0 0 1 0 1 1 1 2 0 0 2 1 0 1 1 0 2 1 1 0 2 2 1 0 1 1 0 0 0 0 0 0 2 1 2 0 2 1 0 2 1 1 1 0 0 0 0 1 1 2 0 2 1 1 0 1 0 0 0 0 0 0 1 2 0 0 0 1 0 0 1 1 0 0 0 0 0 0 0 0 0 0 2 0 1 0 1 1 0 0 0 0 0 0 0 0 0 1 0 0 0 1 2 0 0 0 0 1 0 0 0 0 2 2 0 0 2 0 0 0 0 0 1 2 0 2 1 0 1 1 0 1 2 0 2 0 1 0 0 2 1 0 1 0 1 1 1 1 1 1 0 0 1 1 1 0 2 0 1 1 0 1 0 0 1 0 0 2 0 2 0 2 1 1 2 2 1 0 1 0 0 0 1 0 0 2 2 1 1 0 0 0 0 2 0 0 0 1 1 1 1 2 0 0 2 2 0 2 0 2 0 0 1 2 0 0 2 0 2 1 0 0 0 1 1 1 1 0 1 0 2 1 0 0 0 0 0 0 0 2 1 1 1 1 1 1 1 0 2 1 0 1 1 0 2 0 0 0 0 1 1 1 0 0 0 0 1 2 0 2 2 2 1 0 0 0 0 0 1 1 0 0 0 0 0 1 0 1 1 2 2 2 2 0 1 0 0 2 2 2 2 0 2 0 0 0 0 0 0 0 1 0 2 0 1 1 1 1 2 0 0 0 1 0 0 0 1 0 1 1 0 1 1 1 1 1 0 1 0 0 0 2 2 2 0 1 2 1 1 0 1 1 1 0 1 0 1 0 1 1 0 0 0 1 1 1 2 0 1 0 1 0 1 0 2 0 1 0 1 1 1 0 1 1 2 1 0 1 1 1 1 2 1 1 0 1 0 0 1 1 0 1 2 1 0 0 0 0 0 0 0 0 0 0 0 1 1 1 0 1 1 2 0 1 1 1 0 1 1 1 0 1 0 0 0 0 0 1 1 0 2 0 0 0 1 1 1 2 0 0 0 2 0 0 2 1 0 0 1 0 0 0 0 0 1 1 1 0 0 0 1 2 2 0 0 0 1 0 0 0 1 1 0 0 0 1 1 0 2 0 2 2 0 1 1 0 2 1 1 1 1 2 0 2 0 0 0 1 0 2 2 0 1 0 2 0 0 0 1 1 1 1 0 1 0 1 0 1 1 1 1 0 2 1 1 1 1 1 1 0 0 0 0 0 1 0 2 0 0 2 0 1 2 0 0 0 0 0 2 0 0 0 1 0 1 0 1 0 2 1 1 2 0 0 0 0 0 0 2 0 0 0 0 0 1 1 1 2 2 2 0 2 1 1 1 0 1 0 0 0 0 2 0 0 2 2 2 2 1 1 1 0 1 0 2 0 0 1 0 0 1 1 0 0 2 1 1 1 0 0 2 1 1 0 1 1 1 1 0 0 0 0 0 0 0 0 0 0 2 1 0 2 0 0 1 0 0 0 0 0 0 2 0 0 0 0 1 0 1 0 0 0 1 0 1 0 0 0 0 0 0 0 0 0 0 1 0 0 0 0 0 0 0 0 0 2 2 0 0 0 0 0 0 1 1 1 0 1 0 0 1 0 0 1 1 0 0 1 1 0 1 0 0 1 1 1 1 2 0 0 0 0 1 0 1 1 0 1 2 2 0 2 1 0 0 0 1 1 1 1 1 1 1 0 0 0 0 1 1 1 0 1 2 1 0 0 0 0 1 1 1 2 1 1 1 0 2 1 2 0 1 0 1 1 0 0 1 2 0 0 1 0 2 0 0 2 0 0 2 1 0 1 1 0 0 2 0 0 1 1 0 2 0 1 0 2 0 0 0 0 0 0 0 0 0 0 0 0 1 0 0 0 0 0 0 0 0 0 0 0 0 0 0 1 0 1 2
11 1 0 2 0 0 2 2 0 2 2 0 1 1 0 1 0 0 1 0 1 0 1 0 1 1 1 0 2 2 0 2 1 2 0 1 1 1 1 0 0 1 0 1 1 0 1 0 1 1 0 0 0 0 1 1 0 0 0 1 0 0 0 0 0 0 1 0 1 1 1 1 2 0 1 2 1 0 2 0 2 2 1 1 1 0 0 0 1 2 0 0 0 2 1 0 1 0 0 2 2 0 0 1 1 0 2 1 1 1 0 1 1 1 1 1 1 1 0 2 2 1 2 1 0 1 0 1 1 0 0 1 0 0 1 0 0 0 0 0 1 0 0 0 0 0 0 0 0 1 0 0 0 0 0 0 0 2 0 2 0 1 2 0 0 0 0 2 0 2 1 1 1 1 1 1 2 1 0 1 1 1 1 0 0 0 0 1 1 0 1 0 1 0 2 1 2 2 0 1 0 0 0 2 2 0 2 0 1 0 0 0 2 0 0 0 0 1 1 2 2 0 2 1 0 1 1 0 0 0 0 0 0 0 0 0 0 2 0 2 0 0 1 1 1 1 0 0 0 0 0 1 2 0 0 0 0 0 0 0 0 0 0 0 0 0 0 0 2 1 0 0 1 1 0 0 0 1 1 0 0 1 0 1 1 1 2 0 0 1 1 0 0 0 2 1 0 1 0 1 1 1 1 1 1 0 0 1 2 2 0 2 0 1 2 0 2 1 0 0 1 1 0 0 2 0 2 1 0 0 0 2 0 1 0 0 0 1 1 0 1 1 1 2 0 0 0 0 2 1 1 0 2 2 0 0 2 0 1 0 1 1 2 0 2 0 0 1 2 0 0 2 1 1 0 1 0 0 1 1 1 1 0 1 0 1 1 0 0 0 0 0 0 0 2 1 1 1 0 1 1 1 0 1 0 0 1 0 0 1 1 0 0 0 1 2 0 0 0 0 0 0 0 1 0 0 0 0 0 1 0 1 0 1 1 0 0 0 0 0 0 0 1 1 1 1 2 1 1 0 0 0 1 1 0 0 0 1 0 2 1 0 0 0 0 0 0 1 0 0 1 1 1 1 0 1 0 0 0 0 1 0 0 1 1 0 1 0 0 0 0 0 0 1 1 0 2 0 0 0 0 1 1 1 0 1 2 0 0 1 0 1 0 1 0 1 0 0 1 2 1 1 0 2 0 0 0 0 1 1 1 0 0 0 1 0 2 0 0 1 1 0 1 0 0 0 1 0 0 1 0 1 1 1 2 0 1 0 1 1 1 0 0 0 0 1 1 2 2 0 0 1 1 0 0 0 1 1 1 2 1 0 2 2 0 0 2 0 0 0 1 0 0 1 0 0 0 0 0 0 0 2 0 2 0 2 1 0 0 1 0 0 0 0 0 0 0 2 1 1 0 1 0 1 1 0 0 0 0 0 1 1 0 0 0 0 0 1 1 0 1 0 0 1 1 0 1 0 0 0 0 2 1 2 1 0 1 1 1 1 1 0 1 0 2 2 1 2 1 0 0 2 0 1 1 1 1 0 1 0 0 1 0 1 1 1 1 1 1 2 2 0 0 1 0 1 1 0 0 0 0 0 0 0 1 0 2 2 0 0 0 0 0 1 0 0 0 2 2 0 0 0 0 2 1 1 1 0 0 0 0 0 0 2 0 0 1 0 1 2 0 0 0 0 1 0 1 1 1 1 0 1 0 0 0 0 1 0 2 0 0 0 1 1 0 1 1 0 0 1 1 0 2 1 1 0 0 1 1 1 1 1 1 0 0 2 0 1 0 1 1 1 1 0 1 0 1 0 0 2 0 1 0 2 1 1 1 1 0 0 0 0 1 1 1 0 0 0 0 1 0 0 0 1 0 0 0 1 0 1 0 0 1 0 0 0 0 0 0 0 0 1 1 1 1 0 1 1 0 0 2 2 1 0 1 0 1 2 0 0 1 0 0 0 1 0 2 0 1 1 0 0 0 0 0 2 0 1 1 2 2 0 1 0 0 1 0 0 0 1 0 0 1 2 2 0 2 2 0 0 0 1 1 1 1 1 1 0 0 1 0 1 0 0 0 0 2 0 2 0 0 0 0 0 0 0 2 1 0 0 0 1 0 2 0 0 0 0 2 2 0 2 1 0 0 2 0 0 0 0 1 0 0 1 1 0 1 2 0 1 1 1 1 0 1 0 1 1 1 1 1 0 0 0 0 0 0 1 1 0 0 2 0 0 0 0 0 0 0 1 0 0 0 0 0 0 0 0 0 0 2 2
12 0 1 1 0 0 0 2 0 1 1 0 0 1 0 1 0 0 1 0 1 0 0 2 0 0 1 0 2 0 2 0 1 1 1 1 1 2 0 0 0 2 0 0 2 1 0 1 0 1 0 0 0 0 2 1 1 0 0 0 2 0 0 1 0 0 0 0 1 0 0 1 2 1 1 2 1 0 2 0 1 2 2 1 1 0 1 0 2 2 0 0 1 1 1 0 1 2 0 2 2 0 0 0 2 2 2 1 0 2 0 1 0 0 0 0 0 0 2 0 0 0 2 2 0 0 0 1 1 0 0 0 1 1 0 0 1 0 0 0 0 0 2 0 0 1 1 0 0 1 1 0 0 0 0 0 0 1 1 0 0 0 2 0 1 1 1 0 0 1 1 1 0 2 0 0 2 1 0 1 1 1 0 1 0 1 1 1 0 0 0 2 0 2 2 0 2 1 0 0 0 0 0 1 2 0 0 1 1 0 1 1 1 0 0 1 0 0 1 1 2 0 2 2 0 0 1 1 1 1 1 1 0 0 0 0 0 2 0 1 0 0 2 0 2 2 1 0 0 0 0 0 2 0 0 0 1 1 0 0 0 0 1 2 1 0 0 1 1 1 0 2 0 0 0 1 1 1 2 0 1 0 0 2 0 1 1 0 1 2 0 2 1 0 1 0 1 0 0 1 2 0 0 0 0 1 0 1 1 2 0 2 0 2 1 0 2 1 0 1 0 0 1 1 1 0 1 1 0 0 1 2 1 2 0 0 0 1 0 1 1 1 0 1 0 0 1 2 2 0 2 0 1 1 1 1 1 1 1 0 1 1 1 0 1 0 0 1 1 1 1 1 1 1 0 1 0 0 1 1 1 1 0 0 0 0 0 0 0 1 0 1 0 0 2 1 1 1 0 0 0 0 0 2 2 1 0 1 0 2 0 0 0 0 2 2 0 0 0 0 0 1 1 1 1 1 1 0 0 0 0 0 0 0 1 1 1 1 1 1 0 0 2 0 1 2 2 1 0 2 0 0 1 1 1 1 0 2 1 1 0 0 0 0 0 1 0 0 0 0 1 1 1 2 1 0 1 2 0 0 1 0 0 2 0 0 2 1 0 0 1 1 0 2 0 0 1 0 1 0 1 2 0 0 0 2 1 0 1 1 0 1 0 2 0 0 0 0 0 1 1 2 1 2 1 0 0 1 0 2 0 1 0 1 0 0 0 1 0 1 0 2 2 0 0 2 0 0 0 0 0 0 1 2 1 0 0 0 2 0 0 0 0 0 0 0 0 1 1 0 1 1 0 0 0 0 2 0 0 2 1 0 1 1 1 0 1 0 2 2 0 2 0 0 2 2 1 1 1 1 1 1 0 2 0 2 1 0 0 1 1 0 0 0 0 0 0 1 1 0 0 0 0 0 0 0 0 2 0 0 0 1 0 0 0 0 0 0 0 0 1 1 0 0 1 1 2 0 1 2 1 0 0 2 0 0 1 1 1 1 1 1 0 1 1 1 1 2 0 1 1 0 0 0 0 2 0 0 2 0 0 0 0 2 1 2 1 1 1 2 2 0 0 1 0 0 1 0 0 0 0 0 0 1 1 0 1 2 0 0 2 0 0 0 1 1 0 2 2 0 0 0 1 1 1 1 1 1 1 1 1 1 0 2 1 0 2 0 0 0 0 0 0 0 0 0 0 1 0 0 0 0 0 0 0 1 0 0 0 1 0 0 2 0 0 0 1 0 0 2 2 0 2 0 0 1 0 1 1 1 1 1 0 1 1 2 0 2 0 2 0 1 2 2 0 2 0 1 0 1 0 0 0 2 1 0 1 0 1 1 0 0 1 1 1 0 0 1 1 2 2 1 0 2 0 0 0 1 0 0 1 1 0 1 0 1 0 0 0 0 0 0 1 1 1 0 1 1 0 0 1 1 0 0 0 0 0 0 0 1 0 0 0 0 0 0 0 0 1 1 0 0 0 1 0 2 0 0 0 2 2 0 2 1 0 1 0 0 0 0 0 0 0 1 2 1 1 2 0 0 1 2 2 2 2 1 0 2 0 0 0 0 0 0 1 0 2 1 1 0 1 0 0 0 0 1 2 0 1 1 1 1 0 2 0 0 0 2 2 0 0 1 2 0 0 0 0 0 0 1 1 0 0 2 1 0 2 0 0 0 0 0 0 1 1 0 0 1 2 1 0 0 0 0 0 2 0 1 1 0 0 2 0 2 0 0 0 0 1 1 1 0 1 0 0 0 0 0 0 0 1 1
13 0 1 1 0 0 1 1 0 1 1 1 0 0 0 0 0 1 2 2 2 2 0 2 0 0 2 0 2 1 2 0 1 2 0 1 1 1 1 0 0 0 1 1 1 1 1 0 0 2 0 0 1 0 1 0 1 0 0 1 1 0 0 1 1 1 0 0 2 1 0 1 2 0 2 2 0 0 1 1 1 2 1 1 1 0 0 0 0 2 0 0 0 2 0 0 0 1 0 1 1 0 0 0 0 0 2 1 1 1 1 2 1 2 2 2 1 0 0 2 2 0 1 0 1 1 1 0 0 1 0 1 0 1 1 0 0 0 0 0 0 0 1 0 0 1 0 0 0 0 0 0 1 1 0 0 0 0 1 1 0 0 2 0 0 2 2 0 1 1 0 0 0 2 0 0 2 1 1 0 1 1 1 1 1 0 1 1 0 0 1 1 0 2 2 0 1 2 0 2 0 0 1 1 2 0 1 0 2 0 0 1 1 0 0 1 2 1 1 0 1 1 2 2 0 0 0 0 0 0 0 0 0 1 1 0 0 2 0 0 0 1 1 0 0 0 0 0 0 0 0 0 1 0 1 1 0 1 0 1 0 1 0 1 2 0 1 0 0 0 1 2 1 1 0 0 0 0 1 0 1 1 1 1 0 1 2 1 1 2 0 2 1 1 2 1 1 1 0 1 1 0 0 0 0 0 1 2 1 1 0 1 0 2 1 0 2 0 1 0 1 1 1 1 1 0 0 1 0 1 2 0 1 0 0 1 0 0 0 0 0 0 0 1 0 0 0 0 2 1 1 1 2 2 2 0 1 1 0 1 1 0 2 0 1 0 0 1 1 1 1 1 0 2 0 0 0 0 0 2 0 1 0 1 0 0 0 0 0 1 0 0 2 0 2 0 0 2 0 0 0 0 0 2 1 1 1 1 0 1 0 0 0 0 1 2 0 0 0 0 0 0 0 1 0 0 0 1 0 1 0 0 0 0 1 1 1 0 1 0 1 0 2 0 0 1 2 0 1 0 0 0 1 1 1 0 1 2 0 2 2 0 0 0 0 0 0 1 0 1 1 1 2 0 1 1 0 2 0 2 2 0 0 1 1 1 1 0 1 0 0 0 0 2 0 0 1 1 1 1 1 2 2 2 0 0 2 0 2 0 1 1 0 2 0 0 0 0 0 0 0 2 2 1 1 0 0 0 1 1 1 0 0 1 1 1 1 1 0 1 0 1 2 2 2 1 1 1 1 0 0 0 1 2 0 0 0 0 1 1 1 0 1 0 0 2 2 1 1 0 0 1 1 0 1 1 1 0 1 1 2 0 1 0 1 1 1 0 1 1 0 0 0 0 0 0 0 0 0 0 0 1 0 1 1 2 0 0 0 1 1 0 0 0 0 0 1 1 0 0 0 0 1 1 1 0 0 1 0 0 0 1 0 0 0 1 0 0 0 0 1 0 0 0 2 0 2 0 2 2 0 1 1 1 0 0 2 0 1 0 0 0 1 0 2 2 1 1 2 0 0 2 0 0 0 2 0 1 0 0 1 0 0 2 1 2 1 2 1 1 1 0 0 1 0 0 0 0 0 0 0 0 0 1 1 1 1 2 0 0 0 0 0 1 0 0 0 1 0 0 0 0 1 2 0 1 2 0 1 1 0 0 1 2 1 2 1 0 0 2 1 1 0 0 1 0 1 0 0 0 0 0 0 0 0 1 1 0 0 0 0 0 2 1 0 2 2 0 0 1 0 0 2 0 0 0 0 1 1 1 1 1 1 0 1 1 1 1 0 1 0 1 2 1 0 1 0 0 1 1 0 0 0 2 1 1 0 0 0 1 1 1 0 0 1 0 1 1 0 0 0 0 0 2 0 0 0 1 0 1 1 1 1 1 0 0 0 0 0 0 0 0 1 1 1 0 1 1 0 0 2 1 1 0 0 0 0 0 1 1 0 0 0 0 1 0 0 0 1 1 1 0 1 0 0 1 0 0 0 0 0 1 2 0 0 0 0 0 1 0 1 0 1 2 2 0 2 0 0 0 2 2 1 1 2 1 1 2 0 1 0 1 0 0 0 0 1 1 1 0 0 0 0 0 0 2 2 2 1 1 1 1 0 2 0 0 0 0 1 1 0 1 2 1 1 0 0 1 0 0 0 0 1 1 1 0 1 2 0 0 2 0 0 1 1 0 1 0 2 1 0 0 0 1 0 0 0 2 2 0 0 2 0 2 0 0 0 0 0 0 0 0 0 0 0 0 0 0 0 0 1 1
14 0 2 1 0 0 0 1 0 1 1 1 1 0 0 0 0 0 1 0 0 0 0 2 0 0 0 0 2 1 2 1 0 0 0 0 2 1 0 0 0 0 0 0 2 0 0 0 0 1 1 0 0 2 0 1 0 0 0 2 0 2 0 2 1 2 2 0 1 0 0 1 2 0 1 2 1 0 0 1 1 2 2 1 1 0 0 1 2 2 0 0 0 1 0 0 0 1 0 1 0 1 0 0 1 1 2 1 1 1 0 1 0 1 2 2 1 0 2 0 0 0 2 1 0 1 1 0 0 0 1 1 1 1 0 0 1 0 0 1 0 0 0 0 0 0 0 0 1 1 1 0 0 0 0 0 0 0 1 1 0 0 2 0 0 1 1 0 1 1 0 0 0 2 0 1 0 1 0 1 1 1 0 0 0 0 0 1 1 0 2 0 0 2 2 0 1 2 0 0 0 0 0 2 2 0 2 0 2 0 0 0 2 0 0 2 2 1 0 1 2 1 2 2 0 0 0 0 0 0 0 0 1 0 0 0 0 2 0 0 0 0 1 0 2 2 0 0 0 0 0 1 2 0 0 0 1 2 0 0 0 0 0 0 0 0 1 0 0 0 1 2 2 2 0 0 0 1 1 0 1 2 0 1 1 0 1 0 1 1 1 0 2 0 2 0 2 0 0 1 2 0 2 2 2 0 0 2 0 0 0 0 0 1 0 1 2 1 0 0 1 1 2 2 1 0 1 1 1 0 1 1 1 1 0 0 0 2 0 0 0 0 1 1 1 0 1 0 0 2 0 0 2 2 1 0 1 0 0 2 2 0 2 0 2 1 0 1 2 0 0 2 0 2 2 0 0 0 1 1 2 0 2 1 2 2 0 0 0 0 1 2 1 0 2 0 0 2 1 2 1 1 0 2 2 1 0 1 0 2 0 0 0 0 0 1 1 1 0 1 0 2 1 0 0 0 0 1 0 0 0 0 1 2 2 0 0 0 1 0 2 0 1 1 2 1 2 1 0 0 1 0 0 2 1 1 0 1 1 1 1 0 0 0 0 1 0 1 0 1 2 2 1 1 1 0 1 1 0 0 1 0 0 1 1 0 0 0 2 0 0 0 1 1 0 0 1 0 0 1 2 2 1 1 0 1 1 0 0 1 0 2 0 0 0 0 0 0 2 2 0 2 1 2 0 2 1 1 0 2 0 1 0 0 0 1 0 0 2 2 0 1 0 0 0 1 0 2 2 0 0 0 1 2 0 1 0 1 0 0 0 1 0 2 2 0 0 0 0 0 0 0 0 0 0 1 1 1 2 1 2 0 1 1 1 0 1 0 0 0 0 2 1 0 1 0 1 0 0 1 1 2 1 1 0 1 1 0 0 2 1 0 0 0 1 1 1 0 0 0 2 0 0 0 0 2 2 2 0 0 0 1 0 0 0 1 0 1 1 0 1 0 0 1 1 0 1 1 2 2 1 1 0 2 0 0 0 0 2 0 0 0 0 2 0 0 0 2 0 2 0 0 1 0 0 2 1 0 0 0 0 1 1 2 1 1 0 0 2 2 2 0 0 2 1 0 0 1 0 2 0 1 0 1 2 1 0 2 0 0 1 0 0 1 0 0 0 1 1 0 0 0 2 2 0 1 2 0 1 0 0 0 1 2 1 1 2 0 0 0 0 0 0 0 0 1 1 0 1 1 1 1 0 0 0 1 0 0 1 0 0 0 2 1 0 1 2 1 0 2 0 0 1 1 1 0 0 1 1 1 1 1 0 0 1 2 1 2 0 2 0 2 2 0 0 0 1 0 0 2 0 0 0 2 1 1 2 0 0 1 1 1 0 0 1 1 1 0 1 1 1 2 0 2 0 0 0 1 0 0 1 1 2 1 0 0 0 0 1 0 0 0 1 1 1 0 1 1 0 0 1 0 1 0 0 0 1 0 0 0 1 0 0 0 0 0 0 0 1 1 0 0 0 1 0 1 0 1 1 1 1 0 2 0 0 0 1 1 0 0 0 0 2 0 0 0 2 1 0 0 0 2 0 0 1 2 0 1 0 1 0 0 0 0 0 1 2 0 1 0 0 0 1 1 0 1 1 1 0 0 0 1 0 2 0 0 0 1 1 0 0 0 1 2 0 0 0 0 0 1 0 0 1 1 0 0 0 2 1 1 1 0 0 0 1 0 1 0 1 1 1 1 2 0 1 1 0 2 2 0 0 2 0 1 0 0 0 0 0 0 0 0 1 0 0 0 1 0 0 0 1 0
15 1 2 0 0 0 0 1 0 1 1 0 0 1 0 0 0 0 1 0 0 0 0 1 0 0 1 0 1 1 2 0 0 2 1 1 1 1 0 1 1 1 1 1 1 1 1 0 0 1 1 0 1 1 0 0 0 1 1 1 1 1 2 2 0 0 1 1 2 1 1 1 2 0 1 2 1 0 1 1 0 2 2 0 0 0 0 0 2 2 0 0 0 0 0 0 0 0 0 2 2 0 1 0 1 1 2 2 0 2 1 1 0 1 1 1 1 0 1 1 1 0 2 1 0 1 1 1 0 1 0 0 0 1 0 0 0 0 0 0 1 0 1 0 0 1 1 0 0 1 0 1 0 1 0 0 0 2 0 0 0 0 2 0 0 2 1 0 1 1 0 1 0 2 0 1 0 1 0 1 1 0 0 1 1 2 1 2 0 0 2 2 0 1 2 0 0 2 0 1 0 1 0 1 2 0 1 0 1 0 0 1 2 0 0 1 1 1 2 1 1 0 2 2 0 0 0 0 1 0 0 0 0 0 0 0 0 2 1 1 0 1 1 0 2 2 1 0 0 0 0 1 1 0 0 0 0 1 0 0 0 0 1 1 1 0 0 1 2 0 0 1 1 1 0 0 0 2 2 0 1 2 1 1 1 1 2 1 1 1 1 1 1 0 2 0 1 1 0 1 1 1 1 1 1 0 0 1 1 1 0 2 0 2 2 0 1 0 0 1 0 0 0 0 0 0 0 0 1 1 1 1 1 1 0 0 0 0 0 1 1 1 1 0 0 0 0 0 0 2 0 0 2 2 1 0 1 1 0 1 1 0 2 0 0 1 0 2 2 0 0 2 0 2 1 0 0 1 0 2 2 0 0 0 0 0 0 0 0 0 0 0 2 0 2 2 1 2 0 0 0 0 1 1 1 0 0 2 0 2 0 0 0 0 0 1 1 0 1 0 0 1 1 1 0 0 0 0 1 1 0 1 0 1 2 2 0 0 0 0 2 0 0 0 0 2 2 1 1 1 0 0 1 2 2 1 1 2 1 2 1 0 0 0 0 1 0 1 0 1 1 1 2 0 2 0 2 1 0 0 1 1 0 1 1 0 0 0 1 0 1 1 0 0 0 1 0 0 1 0 0 2 2 1 1 0 1 1 1 0 0 2 0 1 0 0 0 0 2 1 1 2 0 1 0 1 1 0 0 2 0 0 0 1 0 0 1 0 2 2 1 0 2 2 2 2 2 1 1 0 1 0 0 2 0 1 0 2 0 0 0 2 1 0 0 1 1 1 1 1 1 1 0 0 0 0 2 1 1 2 1 0 2 2 2 1 2 0 0 0 0 2 1 1 0 1 0 1 1 2 2 1 1 1 0 1 1 0 0 1 1 0 0 1 0 0 0 1 0 1 0 1 0 0 0 0 0 1 0 0 0 0 0 0 0 0 2 1 0 0 0 1 1 1 1 1 1 0 1 1 1 1 1 1 1 1 2 0 1 1 1 0 0 0 2 2 0 2 1 1 0 1 0 0 1 1 1 1 0 0 0 0 0 1 1 1 0 1 1 2 2 0 0 1 0 0 0 0 0 0 0 1 0 0 0 0 2 2 0 0 1 0 0 0 0 0 0 1 1 0 0 0 2 2 1 0 0 1 1 1 1 1 0 2 2 1 1 0 1 1 0 0 0 0 2 0 2 1 1 0 0 0 0 0 0 1 0 0 0 0 0 1 2 1 0 1 1 1 0 1 1 0 2 1 1 0 0 1 0 2 0 0 1 0 0 1 1 2 0 2 0 2 2 0 0 0 0 0 0 1 0 0 0 2 0 1 1 0 0 1 1 1 0 0 0 0 0 1 0 0 0 0 0 2 0 0 0 2 0 0 0 0 0 1 0 0 0 1 1 0 1 0 0 0 0 0 0 1 1 0 2 2 0 0 0 0 0 0 1 1 1 0 0 0 1 0 1 0 2 0 0 0 0 1 0 2 0 1 1 1 1 0 2 0 0 0 0 0 0 0 0 0 0 1 2 0 2 2 0 0 0 2 2 2 2 2 0 2 1 2 1 1 0 0 1 1 1 1 1 0 0 0 0 1 1 2 0 1 0 0 0 2 0 1 0 2 1 0 0 0 0 1 2 0 0 1 0 1 1 0 0 0 1 0 0 0 1 2 0 2 2 0 1 0 1 0 1 0 2 2 0 1 0 0 0 1 0 1 1 0 0 1 0 1 0 0 0 0 0 0 0 0 0 0 0 0 0 0 0 0 1 1
16 1 2 1 0 0 0 2 0 0 0 0 0 1 0 0 0 1 2 2 2 2 0 2 0 0 1 0 2 0 1 1 1 2 1 1 1 1 0 0 0 2 1 1 2 1 0 0 0 1 1 0 2 1 0 1 0 0 0 1 1 0 0 2 0 0 1 0 1 0 0 2 2 0 2 2 0 0 1 0 2 2 2 0 1 0 1 1 2 2 1 1 0 1 1 0 1 0 0 2 2 0 1 0 0 0 2 0 2 0 0 1 1 1 1 1 1 1 0 2 2 1 2 2 0 0 0 1 1 0 0 0 0 0 0 0 0 0 0 0 0 0 0 1 0 1 1 0 0 0 0 0 0 0 0 0 0 2 0 2 1 1 1 0 0 2 1 0 0 0 0 1 1 1 0 1 2 0 0 0 0 0 1 0 1 1 1 1 0 0 1 0 0 1 1 0 2 2 0 1 0 0 0 2 2 0 2 0 1 0 1 1 1 0 0 0 0 0 0 0 2 2 2 1 0 0 1 0 0 0 0 0 0 1 1 0 0 2 0 0 0 0 1 0 2 2 0 0 0 0 0 1 0 0 0 1 1 1 0 1 0 1 0 1 1 0 0 0 2 0 0 1 2 2 0 0 1 2 2 0 2 2 0 1 1 1 2 1 1 1 1 2 2 0 2 0 2 1 1 1 0 0 1 1 1 1 1 1 1 1 0 1 0 2 1 0 2 1 1 1 1 1 2 2 0 0 1 1 1 1 2 1 1 1 0 0 0 1 0 0 0 0 2 0 0 0 0 1 2 2 1 1 2 2 1 0 1 0 1 1 2 1 1 1 1 0 0 1 2 0 0 2 1 2 2 0 0 1 1 1 1 1 0 1 0 1 1 1 1 0 0 0 0 0 1 0 0 0 2 2 2 2 0 1 1 0 0 1 0 1 1 0 1 0 0 1 1 0 0 0 2 0 0 1 1 1 0 1 0 0 1 0 0 0 0 0 1 0 0 0 1 0 2 0 0 2 2 0 0 0 1 1 1 2 2 1 1 1 0 0 0 0 1 1 0 1 1 0 0 0 1 1 2 0 0 0 2 1 1 0 0 1 0 1 2 0 0 0 0 0 0 0 0 0 0 0 2 1 1 0 1 2 1 1 0 1 2 0 2 0 1 1 0 0 0 0 0 0 0 1 1 1 1 2 1 1 0 0 1 2 0 0 0 1 0 0 1 0 1 1 0 1 2 1 0 2 0 0 0 0 1 0 1 2 2 0 0 0 2 0 0 0 1 1 1 0 0 0 0 0 2 2 1 0 1 1 1 2 2 2 2 0 1 1 1 1 1 0 0 0 0 0 0 1 0 0 0 1 1 1 2 0 0 2 0 2 1 0 0 0 0 0 0 0 1 1 0 2 0 1 1 0 0 0 0 0 1 2 0 0 1 1 0 0 0 0 0 0 0 0 1 1 0 1 0 1 1 0 1 0 1 2 0 2 0 0 0 0 1 0 0 0 0 0 1 2 0 2 0 1 1 0 0 0 0 1 2 2 0 0 0 0 0 0 0 1 0 1 1 2 1 0 0 0 0 0 0 1 0 1 1 0 0 1 2 1 1 1 1 0 0 0 0 0 0 0 0 2 1 0 0 0 1 2 1 0 1 0 0 0 0 0 1 2 1 1 1 0 0 1 0 0 0 0 1 1 2 0 1 1 1 1 0 0 0 0 0 0 0 0 0 1 2 1 1 0 0 0 0 2 0 1 2 1 1 0 0 1 0 2 0 0 0 1 0 1 0 2 1 2 0 1 2 0 1 0 0 0 0 0 0 0 0 2 1 0 1 0 0 2 0 2 0 0 1 0 1 1 2 2 2 2 0 2 0 0 0 2 0 0 1 1 1 2 0 0 0 1 1 1 0 0 0 1 2 0 1 2 0 0 1 0 0 0 0 0 0 0 0 0 1 0 0 0 0 1 0 0 2 0 0 0 0 1 0 1 0 1 2 2 2 0 2 0 0 0 0 0 0 0 0 0 0 2 2 0 2 1 0 0 0 2 1 0 2 2 0 2 0 0 0 0 0 0 1 1 1 1 1 0 0 0 0 1 0 0 1 1 0 0 0 2 0 1 1 0 1 0 0 0 0 1 1 0 0 0 0 1 0 0 0 0 2 0 0 0 0 0 0 0 2 0 1 1 2 0 1 0 2 1 0 0 0 0 1 0 0 1 1 0 0 1 0 0 0 0 1 0 0 0 0 0 0 0 0 0 0 0 0 0 2 0
17 0 0 2 0 0 0 2 0 1 1 0 0 0 0 0 0 0 0 1 1 1 0 1 0 0 1 0 2 0 1 0 0 1 1 0 2 0 2 0 0 0 1 1 2 1 0 0 0 0 0 0 1 1 1 1 0 0 0 0 2 0 0 0 0 0 2 0 1 0 0 1 1 0 1 1 0 0 0 1 0 1 0 2 2 0 0 0 0 2 0 0 1 2 0 0 0 2 0 2 0 0 0 0 1 1 2 2 0 2 1 1 0 2 2 2 2 0 0 0 0 0 1 0 0 0 0 1 1 0 1 1 0 0 0 0 0 0 0 0 1 0 0 0 0 0 0 0 0 0 1 0 0 1 0 0 0 0 0 1 1 0 1 1 0 2 2 2 0 2 1 0 1 1 0 1 1 0 0 0 0 0 0 1 1 0 0 1 0 0 0 1 0 1 2 0 1 2 1 1 0 1 0 1 2 0 1 2 1 0 0 1 0 0 0 1 1 1 0 0 2 2 2 1 0 1 0 0 0 0 0 0 0 0 0 0 0 2 0 0 0 0 2 1 1 1 0 0 0 0 0 0 2 0 0 0 1 2 1 1 1 1 0 0 0 0 0 0 1 1 0 2 1 2 0 2 2 1 0 0 0 1 0 1 0 1 1 1 0 2 0 0 0 0 1 0 0 1 0 1 0 0 1 1 1 0 0 1 0 1 1 1 0 1 1 1 2 1 0 0 0 0 1 1 1 0 1 1 0 1 0 2 0 1 0 0 0 1 0 1 1 1 1 1 0 0 0 1 1 2 0 1 2 2 1 0 1 0 0 2 2 0 2 0 2 1 0 0 1 1 1 1 0 2 0 0 0 1 0 2 2 0 0 0 0 1 1 2 2 0 0 0 1 1 2 2 1 0 0 0 0 0 0 2 2 0 0 1 0 1 0 0 0 0 1 1 1 0 0 0 0 0 1 2 1 1 1 0 0 0 0 0 0 1 2 2 0 1 1 0 0 0 2 0 1 2 2 0 1 0 0 0 1 1 0 0 0 2 0 1 1 0 0 0 0 0 0 0 1 0 1 1 1 1 1 0 1 1 0 0 0 1 0 2 0 0 2 1 0 0 1 1 1 2 1 0 2 1 2 0 0 1 1 0 0 2 1 0 2 0 0 2 0 1 0 0 0 0 2 2 0 2 2 1 0 1 1 1 1 1 1 1 0 0 0 0 0 1 2 2 0 0 2 2 0 1 0 1 1 0 0 0 1 2 0 1 0 0 2 1 0 0 0 1 1 0 0 2 2 0 0 1 1 0 0 0 1 1 1 2 2 0 1 1 1 1 1 0 1 1 0 2 0 0 0 0 0 0 0 0 0 2 2 2 0 2 2 0 0 1 0 0 0 0 0 0 0 1 1 0 0 0 0 1 1 1 1 1 0 0 0 1 0 0 0 1 0 0 1 0 1 1 0 0 1 1 2 0 0 0 1 1 1 1 1 0 1 1 2 0 0 0 2 1 1 1 1 1 1 0 1 1 0 0 0 0 2 0 0 0 0 0 2 2 0 2 0 1 1 1 1 1 0 1 1 0 0 0 0 2 0 2 0 1 1 1 1 1 0 0 0 0 0 1 0 0 0 0 1 0 0 0 0 1 1 0 0 0 0 0 0 0 0 2 2 1 0 0 0 1 0 0 0 0 0 0 0 1 2 2 1 2 0 0 0 2 0 0 2 0 0 0 2 1 0 0 0 1 0 2 1 0 1 1 1 0 0 0 1 1 1 1 1 1 1 2 0 2 0 2 0 1 2 1 0 1 0 1 1 2 0 0 0 2 1 1 1 1 1 0 0 0 1 1 1 0 0 0 0 1 0 0 0 2 0 0 0 0 1 0 2 1 1 2 0 0 0 0 1 0 1 1 0 0 0 0 0 2 2 1 1 1 2 1 1 1 2 0 0 0 0 0 0 0 0 1 0 1 2 0 0 0 0 1 0 2 0 0 0 2 2 0 2 0 0 0 0 0 0 1 1 0 0 1 2 1 1 2 0 0 0 2 1 0 2 1 1 2 0 0 0 0 0 0 0 0 2 1 2 0 0 0 0 0 0 1 0 0 1 1 1 1 0 1 1 1 1 0 0 0 1 2 2 1 1 0 0 0 0 0 1 0 1 1 1 0 1 2 1 1 0 0 1 1 2 0 1 0 2 1 0 0 0 0 1 1 0 0 1 1 0 1 0 1 0 0 0 0 0 1 0 0 0 0 0 0 0 0 1 0 1 1
18 1 1 2 0 0 0 2 1 0 1 0 0 1 0 2 1 0 0 1 1 1 0 2 0 0 2 0 1 1 2 0 0 2 1 0 2 1 0 1 1 1 0 1 2 0 1 0 0 2 0 0 0 1 0 0 1 0 0 1 1 1 0 2 1 2 2 0 0 0 0 1 2 1 2 2 0 0 0 1 1 2 2 0 2 0 1 1 2 2 0 1 1 0 1 0 0 0 0 0 2 0 1 0 0 0 2 1 1 1 0 1 0 0 1 1 0 0 1 1 1 0 2 0 0 1 1 1 1 0 1 1 0 0 1 0 0 0 0 0 1 0 1 0 0 2 1 0 0 0 0 0 1 0 0 0 0 2 0 2 0 1 1 1 0 1 0 1 1 2 0 0 0 2 1 1 2 1 1 0 0 1 0 1 1 2 1 2 1 1 0 2 0 1 2 1 1 2 0 0 0 1 0 2 2 0 2 1 1 0 1 1 0 0 0 0 0 0 2 0 1 1 1 2 0 0 0 0 0 0 0 0 0 1 1 1 0 2 0 2 0 0 2 0 2 2 0 0 0 0 0 0 1 0 0 0 0 0 0 0 0 0 0 0 0 0 0 0 1 0 1 1 0 0 0 0 0 1 2 0 1 0 0 1 1 0 1 0 1 2 0 1 0 0 2 1 1 0 0 2 1 1 0 0 0 0 1 2 2 0 0 0 0 1 1 0 2 0 0 0 0 0 1 1 0 0 0 0 0 1 2 1 2 1 0 0 0 1 1 0 1 1 1 1 0 0 0 1 1 1 0 0 0 0 0 2 0 0 0 2 2 0 0 1 0 0 0 1 2 0 0 2 0 2 0 0 0 0 2 0 1 2 0 1 0 1 0 0 0 2 0 0 0 0 2 1 1 1 1 1 1 2 0 2 2 1 0 1 0 2 0 0 0 0 2 2 0 0 0 0 0 1 1 1 0 0 0 1 0 0 0 0 0 0 1 1 0 2 1 1 2 0 1 1 0 1 1 2 0 1 0 1 0 2 1 0 1 1 0 1 1 0 1 1 0 1 0 1 0 0 0 0 2 1 2 0 1 2 1 1 1 0 0 1 2 1 0 0 1 0 1 1 0 1 0 0 1 0 1 1 2 2 2 2 0 0 2 1 1 0 0 2 1 2 0 0 0 1 1 2 1 2 2 2 1 0 0 0 0 2 0 0 1 0 1 0 1 0 0 0 1 0 2 2 0 1 0 1 1 0 0 0 0 1 1 1 0 0 1 0 0 1 1 0 0 1 1 1 1 0 0 2 0 0 0 1 1 1 2 1 2 0 1 1 0 0 1 0 0 0 0 2 0 0 0 0 0 0 0 0 0 2 0 2 0 2 0 0 0 0 0 0 0 1 0 1 0 0 0 0 1 0 0 1 1 0 0 1 0 0 0 2 0 0 0 0 0 1 0 0 0 1 0 1 0 2 2 1 0 0 0 2 1 2 1 1 1 0 2 0 0 0 1 0 2 2 0 2 0 1 1 0 0 1 1 2 0 0 0 0 0 0 1 1 0 2 0 1 1 0 1 0 0 1 1 0 0 0 0 0 0 0 0 0 1 0 1 1 1 0 1 0 0 1 0 2 0 2 1 0 0 0 1 2 1 0 1 0 0 0 0 0 0 2 0 0 1 0 0 1 0 0 0 0 0 1 1 1 1 1 0 1 0 0 0 0 0 0 0 0 0 2 2 2 1 0 0 0 0 1 0 0 1 1 0 1 0 1 0 1 1 1 0 0 2 2 0 2 1 2 0 1 2 0 1 0 0 1 0 1 0 0 0 2 0 1 0 1 0 1 0 0 1 1 0 0 1 0 1 1 1 2 0 2 1 0 0 1 0 0 1 1 1 2 0 0 0 1 1 1 0 0 0 0 0 0 0 1 1 0 2 2 0 0 0 0 0 0 0 0 0 1 0 0 0 0 2 0 2 1 1 0 2 2 0 1 0 1 0 0 0 0 2 0 0 0 1 0 0 0 0 0 0 1 2 1 1 2 0 0 0 1 1 1 2 2 0 2 0 0 0 1 0 0 0 0 2 2 2 2 0 2 0 0 0 1 0 0 1 1 1 1 0 1 1 0 0 0 1 1 0 0 2 1 1 1 0 0 0 0 0 0 1 0 0 0 1 2 0 2 1 1 0 0 0 0 2 0 1 1 2 0 0 0 0 0 0 0 0 0 0 1 0 1 0 1 1 0 0 0 0 0 0 1 1 0 0 0 0 0 2 2
19 0 2 0 0 0 0 1 0 0 0 1 0 0 0 0 0 0 1 0 0 0 0 2 0 0 0 0 1 1 2 0 1 0 0 0 2 2 1 0 0 1 1 0 0 0 0 0 1 2 1 0 1 0 1 0 0 0 0 0 0 1 0 2 1 1 1 1 2 1 1 2 2 0 1 2 1 0 1 1 0 2 2 0 2 0 1 1 1 1 0 0 2 0 0 0 0 0 1 2 2 0 1 0 0 0 2 2 0 2 1 1 0 1 1 1 1 0 0 0 0 0 2 1 0 1 1 0 0 0 1 1 0 1 1 1 0 0 0 0 0 0 0 0 0 1 1 0 0 0 0 1 0 0 0 0 0 0 0 1 1 1 0 2 1 2 2 0 0 1 1 0 0 2 0 0 2 0 0 0 0 0 0 1 0 1 1 2 2 2 0 2 1 1 2 1 1 2 0 0 0 1 0 1 2 0 2 0 2 0 0 1 0 0 0 0 0 1 0 1 2 1 2 1 0 1 0 1 1 1 0 0 1 1 0 1 0 2 1 1 0 1 2 0 1 1 0 0 0 0 0 1 1 0 1 0 0 2 1 1 1 1 2 2 1 0 0 0 0 0 1 2 0 0 0 1 1 2 1 0 1 2 0 1 1 0 1 0 1 1 1 0 0 0 1 1 0 1 0 1 1 0 2 2 2 0 0 2 1 1 0 1 0 2 1 0 2 0 0 2 0 0 2 2 1 0 0 1 1 1 2 0 1 0 0 0 0 0 0 1 0 0 2 1 1 0 1 1 1 2 0 1 2 2 2 0 1 1 1 1 2 1 1 0 0 0 0 0 1 1 1 1 2 2 1 0 0 0 1 1 0 0 0 1 0 0 0 0 0 1 0 0 1 0 1 1 1 0 2 2 2 1 0 1 1 1 0 1 0 1 1 0 0 0 1 2 0 1 0 1 0 2 0 1 1 1 0 0 0 0 0 0 1 1 1 0 0 1 1 0 2 0 1 1 1 1 2 1 0 0 0 0 0 0 0 0 0 2 1 1 0 0 1 1 0 1 0 0 0 0 1 1 2 1 0 2 0 2 0 2 2 0 0 1 1 0 1 0 0 0 0 0 0 0 0 0 1 0 1 0 0 2 1 0 0 2 1 0 2 1 1 2 0 0 1 0 0 0 1 1 1 1 1 2 1 1 0 1 0 2 0 1 0 0 0 0 2 0 0 1 2 0 0 0 0 2 1 2 2 0 0 0 0 2 1 0 0 0 1 0 0 0 0 0 0 0 0 0 0 1 0 1 0 0 0 0 1 0 0 2 1 0 1 0 1 1 1 1 0 0 2 0 0 0 1 0 1 2 2 2 2 1 1 2 0 2 0 0 0 0 0 0 0 1 0 1 0 1 0 1 0 1 0 1 1 0 0 1 0 0 1 2 0 0 0 0 0 0 0 0 2 0 0 0 1 1 2 1 2 2 0 1 0 2 0 0 1 0 1 0 0 0 1 1 1 1 0 2 1 0 1 1 0 1 1 2 1 0 0 0 1 1 1 2 0 2 1 1 1 1 2 0 0 2 1 0 0 1 0 2 1 1 0 0 2 0 2 2 0 0 0 0 0 0 0 0 0 2 0 0 0 0 2 2 0 1 2 1 0 0 0 0 1 1 1 1 0 0 0 2 1 1 0 0 1 0 1 0 0 0 0 0 0 0 0 0 0 0 0 1 0 0 2 2 1 1 1 0 0 2 0 0 2 1 1 0 0 2 0 2 0 0 0 1 0 1 0 2 0 2 0 0 2 1 0 1 0 0 0 0 0 0 0 2 0 0 2 0 1 1 0 0 0 0 1 0 0 0 0 1 0 1 0 2 1 0 0 0 0 0 1 1 0 1 0 0 0 0 0 0 0 0 0 0 1 1 0 0 0 0 1 1 0 0 0 0 0 0 0 0 1 0 0 0 0 1 0 0 1 1 0 0 0 1 0 2 0 0 0 0 0 1 1 0 0 0 0 1 1 0 1 0 0 1 1 0 2 2 0 0 0 2 1 1 2 2 0 2 1 1 0 1 0 0 0 0 2 1 2 1 0 1 0 0 0 1 0 1 0 0 0 2 1 2 0 1 1 1 2 1 0 2 2 1 1 1 0 1 0 0 2 0 2 0 1 0 0 2 0 1 1 1 0 1 1 0 0 0 2 1 1 0 0 0 0 1 0 1 1 0 0 0 0 0 0 0 0 0 0 0 0 0 0 0 0 0 0 0 0 0 2 2
20 1 2 1 0 0 0 2 0 1 1 1 0 1 0 1 0 1 2 0 0 0 0 2 0 0 1 0 2 1 2 1 1 1 0 1 1 2 0 0 0 2 0 1 1 0 1 1 0 1 0 0 1 0 1 0 1 0 0 1 1 0 1 2 0 0 0 1 2 1 1 2 2 1 1 2 1 0 1 1 1 2 2 0 1 0 0 1 1 1 1 1 1 2 1 0 1 1 0 1 1 0 1 0 1 1 2 1 2 1 0 2 1 1 2 2 1 0 0 0 0 0 1 1 1 0 0 1 0 1 0 0 0 0 0 0 0 0 0 0 0 0 0 0 0 0 1 0 0 1 1 0 0 0 1 0 0 2 0 1 0 0 2 0 1 1 1 0 1 1 1 1 0 2 0 0 2 1 1 0 0 1 0 2 0 2 2 2 1 1 0 2 0 2 2 0 1 2 0 1 0 1 1 2 2 0 2 0 0 0 1 1 1 0 0 1 1 1 1 0 0 0 2 2 0 0 1 0 0 0 0 0 0 0 0 0 0 2 0 1 0 0 2 0 2 2 0 0 0 0 0 1 2 0 0 0 0 2 0 0 0 0 0 1 1 0 1 1 0 0 1 2 0 0 0 0 0 2 1 0 1 2 1 2 0 2 2 0 1 2 0 2 1 0 2 1 1 0 0 2 0 0 1 1 1 1 0 1 1 1 1 1 0 1 2 1 1 0 0 1 0 1 2 1 0 0 0 1 1 1 2 1 0 0 0 0 0 1 0 0 0 1 1 2 0 0 0 0 2 1 2 0 2 2 1 0 1 1 0 1 1 0 0 1 0 0 0 2 2 0 0 2 1 1 1 0 0 1 1 1 0 2 0 2 1 1 1 0 0 0 0 0 1 0 2 1 1 1 1 0 0 0 0 0 0 0 0 1 0 1 0 0 0 0 2 2 0 1 0 1 0 1 0 0 0 1 1 0 0 0 0 0 1 1 0 1 1 1 0 0 1 0 1 1 2 1 2 0 1 2 0 0 2 2 2 0 0 2 0 2 1 1 0 0 0 1 0 2 0 2 1 2 1 2 0 1 0 1 1 0 1 0 0 2 0 0 2 1 0 0 1 1 1 2 1 1 1 0 1 1 2 2 2 1 1 0 2 1 1 0 0 2 0 1 1 0 0 0 2 2 0 2 1 2 0 1 1 2 0 2 0 2 0 0 0 1 0 0 1 1 1 0 0 0 0 1 0 1 1 0 1 0 1 1 1 0 1 1 1 1 0 0 1 0 0 0 0 1 1 0 1 1 1 0 1 1 2 1 1 2 1 0 2 0 2 1 2 0 0 0 0 1 2 2 0 2 2 1 1 2 2 1 1 1 0 1 1 0 1 1 1 0 0 0 0 0 0 2 1 1 0 1 1 1 1 0 1 1 0 0 0 1 0 0 0 1 0 1 1 0 2 0 0 1 0 1 2 0 1 1 0 1 0 1 0 0 2 0 2 0 0 0 0 1 0 1 0 2 0 1 1 0 0 1 1 2 0 1 0 0 0 1 0 1 0 2 2 2 1 0 1 1 1 2 1 1 0 0 0 2 1 1 0 1 2 1 1 1 1 0 0 0 0 0 0 0 0 0 0 0 0 0 1 2 1 0 1 0 0 0 0 0 0 2 0 0 0 0 0 1 0 0 2 2 2 0 2 1 1 1 1 1 0 0 0 0 1 0 0 0 0 0 2 2 2 0 0 1 0 2 0 0 2 0 0 0 0 0 2 0 1 1 2 0 1 1 0 1 0 1 1 0 2 1 1 1 0 1 0 1 1 0 0 2 0 1 2 0 1 1 0 0 0 0 1 0 0 0 2 1 2 1 0 2 0 0 0 2 0 0 0 0 0 0 0 0 0 0 0 0 0 0 0 0 0 0 0 0 0 0 2 2 1 0 0 1 1 0 0 0 0 0 0 0 0 0 1 0 1 1 1 0 1 1 0 1 0 0 0 1 2 0 1 0 0 0 0 1 0 0 0 0 1 1 1 0 2 2 0 0 1 2 1 1 2 1 1 1 1 2 1 2 0 0 2 1 1 0 1 1 0 1 0 1 0 1 1 1 0 0 2 1 0 1 0 1 1 1 1 0 0 0 2 0 0 0 0 0 0 0 1 0 0 1 0 1 1 2 0 2 2 0 1 0 0 1 1 1 1 1 1 0 0 0 0 2 0 1 1 0 0 0 0 2 0 1 1 0 1 0 1 1 0 0 0 0 0 0 0 0 1 1
21 1 1 1 0 0 0 2 1 0 1 0 0 2 0 2 0 0 0 0 0 0 0 2 0 0 1 0 2 1 2 2 2 1 0 1 1 2 0 0 1 1 1 1 2 0 0 0 1 1 0 0 0 0 2 0 0 0 1 1 0 1 0 0 1 1 0 0 0 0 0 0 2 0 2 2 0 0 2 0 1 2 1 1 2 0 0 1 2 2 1 1 1 1 0 0 0 0 0 2 2 0 0 0 2 2 1 1 1 1 1 2 1 0 2 2 2 0 1 1 1 0 2 2 0 0 0 1 0 1 2 1 0 0 1 0 0 0 1 0 0 0 1 0 1 1 0 0 0 0 0 0 1 0 0 0 0 1 1 1 1 1 1 1 0 1 0 0 0 0 0 2 2 0 1 2 0 0 0 0 0 1 1 0 0 0 1 1 0 0 2 1 1 0 1 1 1 2 1 1 0 1 0 2 2 1 2 1 2 0 1 2 2 0 0 0 1 0 1 1 1 0 2 2 0 0 2 0 0 0 0 0 0 0 0 1 1 2 0 2 0 0 2 0 2 2 0 0 0 0 0 1 1 1 1 0 1 1 0 0 0 0 0 0 1 1 0 1 1 0 0 1 1 1 1 1 0 2 1 0 1 1 1 2 0 1 0 2 1 2 0 1 0 2 2 1 0 2 0 2 2 1 0 0 0 1 1 2 1 1 0 1 0 1 2 1 2 0 0 0 1 1 0 0 0 0 0 2 1 0 1 2 1 1 0 0 0 0 0 0 0 1 2 0 0 1 0 1 2 1 0 1 2 2 0 0 2 2 0 1 1 0 2 0 1 0 0 1 1 1 1 1 1 2 1 0 0 1 0 2 2 0 0 0 0 0 0 0 0 0 0 1 0 0 2 0 0 1 0 0 0 0 0 1 1 0 0 0 0 2 0 0 0 0 1 2 0 1 0 1 0 1 0 2 1 1 0 0 1 1 0 1 0 1 2 2 0 0 0 0 1 0 2 0 0 0 1 0 1 2 0 0 2 2 2 2 0 2 1 1 0 0 0 0 0 0 0 0 0 0 1 1 2 1 1 1 1 2 0 0 0 1 0 0 1 0 0 1 1 1 0 0 0 1 0 0 2 0 0 0 2 2 2 2 0 0 2 0 1 1 0 1 0 0 0 0 0 0 1 0 0 2 0 1 0 2 1 0 0 2 0 0 0 1 1 0 0 1 0 1 1 0 1 1 1 1 1 2 2 0 0 0 0 1 1 1 0 2 0 0 0 0 0 1 1 0 0 2 2 0 0 0 0 0 0 0 1 1 2 1 2 0 1 0 1 0 0 0 1 1 0 2 0 1 0 0 0 1 1 1 1 2 1 1 0 2 0 0 0 1 0 0 0 0 0 0 0 1 0 0 1 0 0 0 0 0 1 1 0 0 0 0 1 0 0 0 2 0 1 0 2 0 0 0 2 1 2 1 1 1 0 1 0 1 0 0 1 0 1 0 0 0 0 0 2 2 1 2 0 0 2 0 0 1 1 2 0 1 0 0 1 0 0 1 0 1 1 1 2 1 2 1 0 0 0 0 0 0 0 0 0 0 0 0 1 0 1 1 0 0 1 0 0 0 0 0 0 1 0 0 0 0 0 2 1 0 0 0 1 1 1 1 0 2 0 0 0 0 0 2 0 0 1 1 2 0 2 0 0 0 0 0 0 0 0 1 0 0 2 0 0 0 2 2 1 1 1 0 0 2 0 0 2 1 0 1 0 2 0 2 0 0 2 0 0 1 1 2 0 2 0 0 2 1 0 1 0 1 0 1 0 0 0 1 2 0 1 0 0 1 0 0 0 0 1 0 1 1 1 1 1 1 0 2 0 0 0 2 0 0 0 0 1 1 0 1 1 1 2 1 0 1 0 0 0 0 0 0 0 0 2 2 0 0 0 0 1 1 1 1 0 0 0 0 1 0 1 0 1 1 0 0 0 2 0 1 0 1 1 2 2 0 2 1 0 1 0 0 1 1 2 0 1 1 2 0 2 2 1 0 1 2 0 0 2 1 0 1 1 1 0 1 0 0 1 1 0 1 1 0 0 0 0 1 1 0 2 2 0 0 0 1 0 2 0 0 0 0 1 1 0 1 2 2 2 1 0 0 0 0 1 0 0 1 1 0 2 2 1 1 0 1 0 0 0 0 0 0 2 2 0 1 0 0 0 1 1 0 1 2 0 2 0 1 0 1 1 1 0 0 0 0 0 1 0 1 0 0 0 0 1 2
22 1 2 0 0 0 0 2 0 1 1 0 0 0 0 0 0 0 1 0 1 0 0 1 0 0 1 0 2 2 1 2 0 1 1 0 2 1 1 0 0 1 0 0 2 1 1 0 2 2 0 0 0 0 1 0 1 0 0 1 1 0 0 2 0 1 1 2 2 0 0 1 1 0 0 1 1 0 0 0 1 2 2 0 2 0 0 0 1 2 0 1 1 2 1 0 1 2 1 1 0 0 0 0 2 2 1 2 0 2 0 0 1 1 1 1 1 0 0 1 1 0 2 2 0 0 0 1 1 0 0 0 0 1 0 0 0 0 1 0 1 0 0 0 0 0 1 0 0 0 0 0 0 1 1 0 0 0 0 1 1 0 1 1 1 1 1 2 0 1 1 1 2 0 1 2 1 2 1 0 0 2 1 0 0 0 1 2 1 0 2 1 0 1 2 0 1 2 0 0 0 0 1 2 2 0 2 2 0 0 0 1 0 0 0 0 0 0 1 1 2 1 2 2 0 0 0 0 0 0 0 0 0 0 0 0 0 2 0 1 0 0 2 0 1 1 0 0 1 1 1 1 1 0 0 1 0 2 0 1 0 1 0 1 1 0 0 0 1 0 0 2 1 1 1 1 0 1 2 0 2 2 0 1 1 0 1 2 0 2 0 0 1 0 1 0 1 1 0 0 1 1 1 1 1 0 0 0 1 1 1 1 0 0 1 1 2 2 1 0 2 2 1 0 0 0 1 0 0 0 1 2 2 0 0 0 0 2 0 0 0 0 1 2 0 0 0 0 2 0 0 0 2 2 1 0 0 0 1 1 2 1 1 0 1 1 0 1 1 1 1 1 0 2 0 0 0 1 1 1 1 0 0 1 0 1 1 0 0 1 0 1 1 0 2 1 1 2 0 0 0 0 0 1 1 1 0 0 0 1 1 0 0 0 1 2 0 1 0 1 0 0 1 1 2 1 1 0 0 0 1 0 0 0 2 2 0 0 0 0 1 0 2 0 1 1 2 0 0 0 0 1 0 1 0 0 0 1 1 1 0 0 0 0 0 1 0 2 0 0 2 2 2 1 1 0 0 2 0 1 1 0 0 1 1 1 1 1 0 1 2 1 1 2 1 1 1 0 1 0 0 1 2 2 0 1 1 0 1 1 1 0 0 0 1 1 1 1 1 2 1 2 1 2 1 1 1 1 0 2 0 1 0 0 1 0 1 1 1 2 1 0 0 0 0 2 1 0 0 0 0 0 0 1 1 2 0 0 1 0 0 1 1 0 0 1 1 0 0 0 0 0 0 0 0 0 2 0 0 2 1 0 1 1 0 0 1 1 1 1 0 1 0 0 1 0 2 0 0 1 1 2 0 2 0 2 1 0 0 0 0 0 0 0 0 0 0 1 1 0 0 0 0 0 0 1 1 2 0 0 1 1 0 0 0 0 1 0 0 1 1 1 0 1 2 1 2 0 1 1 0 2 0 0 0 0 1 1 1 0 0 0 1 1 1 1 0 1 1 0 1 1 0 0 0 2 0 0 0 0 1 0 0 1 0 1 1 1 1 2 2 0 0 0 0 0 0 0 0 1 0 1 0 1 1 1 1 2 0 0 1 1 0 1 1 1 0 2 0 0 0 0 0 2 0 1 1 0 1 1 1 1 0 2 0 0 1 0 0 1 1 1 0 0 1 0 1 0 0 0 0 0 0 0 0 0 0 0 0 0 0 1 2 2 2 0 0 0 0 2 2 0 2 0 0 0 0 2 0 2 1 1 1 0 0 1 1 2 0 2 0 1 2 1 1 1 0 1 0 0 1 0 0 2 1 1 1 0 0 2 0 0 0 0 2 0 0 0 1 1 1 1 0 1 0 0 0 1 0 0 1 1 0 0 0 2 2 0 0 1 0 0 0 0 1 0 1 2 2 1 1 1 1 0 0 0 0 0 1 1 2 0 0 0 1 0 2 0 1 1 0 0 0 1 0 2 0 0 0 0 0 1 0 0 0 0 0 2 0 0 0 0 1 1 1 0 2 0 0 0 0 2 2 1 2 0 2 2 0 0 0 1 0 0 0 0 2 1 2 0 0 0 0 1 0 2 0 1 0 0 1 1 0 1 0 1 1 0 1 0 0 0 1 2 2 0 0 0 0 0 1 0 0 2 0 0 2 1 0 1 1 1 2 0 1 1 2 0 0 0 1 0 0 0 0 1 0 1 1 0 0 1 0 0 0 0 0 0 0 0 0 0 1 1 1 0 0 0 0 0 2 2
23 1 1 0 0 0 0 2 1 0 1 0 0 0 0 1 1 0 0 1 1 1 0 2 0 0 1 0 2 0 2 0 1 1 0 0 2 1 0 1 1 1 1 1 1 1 1 1 0 1 0 0 1 1 0 0 1 0 0 0 2 0 0 1 0 0 1 1 1 0 0 1 1 0 0 1 1 0 0 0 1 1 1 1 2 0 0 1 1 1 0 0 1 1 2 0 2 2 0 2 1 0 0 0 1 1 2 1 1 1 1 2 0 1 1 1 1 0 1 0 0 0 2 1 0 1 1 1 1 0 0 1 0 0 1 0 0 0 0 0 0 0 0 0 0 0 0 0 0 2 2 0 1 0 0 0 0 0 0 1 1 1 2 0 1 2 1 1 1 2 1 1 0 2 0 0 2 1 0 1 1 0 0 0 2 2 0 1 0 0 2 1 0 1 2 1 1 2 0 1 0 0 0 1 2 0 2 0 1 0 1 1 1 0 0 1 1 2 1 0 1 1 2 1 0 1 1 0 1 1 0 0 1 1 1 0 0 2 0 1 0 0 2 0 2 2 0 0 0 0 0 0 2 1 0 0 0 1 0 0 0 0 1 1 1 0 0 0 0 0 0 1 1 1 0 0 0 0 2 0 0 1 1 2 0 1 1 2 0 2 0 0 2 0 2 0 2 1 0 1 2 1 0 0 0 1 1 2 2 2 1 1 0 2 1 0 1 1 1 0 2 2 0 0 0 0 1 2 2 0 1 1 0 2 0 0 0 1 0 0 1 0 1 2 2 0 1 1 2 1 1 1 2 2 2 0 0 0 0 2 2 0 1 0 0 1 0 1 2 0 0 2 1 2 1 1 0 0 0 2 1 2 0 0 0 1 2 1 1 1 0 0 0 0 2 0 0 0 0 0 0 0 0 2 1 0 1 0 0 1 1 0 0 0 0 2 0 0 0 0 0 0 0 2 0 0 1 2 0 0 2 0 1 1 0 1 0 0 0 0 2 0 0 2 0 1 2 2 0 1 0 0 1 2 1 1 0 2 1 1 0 0 2 1 0 1 1 1 0 0 1 1 2 0 1 0 0 2 0 2 2 1 0 2 0 0 1 0 0 0 0 0 1 1 1 0 1 0 0 0 1 2 1 1 0 1 2 0 1 0 0 2 0 2 0 0 0 1 0 1 1 2 1 1 1 0 0 2 0 2 0 2 0 1 1 0 0 0 1 1 0 1 1 1 0 1 0 2 2 0 0 0 1 1 2 0 1 1 1 1 1 0 0 1 1 0 0 0 0 0 0 1 1 0 1 1 1 1 2 1 2 0 0 0 0 0 0 0 0 0 0 1 1 0 1 0 1 1 1 2 2 1 0 1 1 2 1 0 0 2 0 0 0 0 0 0 0 1 0 0 1 0 1 1 1 0 1 0 0 0 0 1 1 0 0 0 0 0 1 0 1 1 0 2 0 1 1 1 2 2 1 2 0 0 0 0 1 0 2 1 1 1 1 0 1 2 0 2 0 1 1 0 0 2 2 2 0 1 0 0 0 0 0 1 0 1 0 0 1 1 2 1 0 1 1 0 0 0 0 1 0 1 0 0 2 0 1 2 0 0 0 0 0 0 0 0 0 1 0 0 0 0 1 2 0 1 2 1 0 0 0 0 0 2 1 1 1 0 0 0 0 0 0 0 1 0 1 1 1 1 0 1 1 0 0 0 1 0 1 0 0 0 2 0 0 0 0 1 0 2 0 0 2 0 0 0 0 2 0 2 2 1 0 1 0 2 0 1 1 1 1 1 2 0 0 0 0 1 0 2 0 0 0 2 0 0 0 0 0 0 2 2 2 2 0 0 0 0 2 2 1 2 0 1 0 0 0 2 0 0 1 1 0 1 0 0 0 0 0 0 0 0 0 0 0 0 0 1 0 0 2 1 0 0 0 0 1 0 0 0 0 0 0 0 0 0 1 0 2 0 0 0 0 2 0 2 0 0 1 1 1 0 2 0 0 0 1 0 1 0 1 0 1 1 2 1 1 2 0 1 0 1 1 0 1 1 0 1 1 2 1 2 0 0 1 1 1 1 1 0 0 0 1 1 0 2 1 1 0 0 0 0 0 0 0 0 0 1 1 0 0 0 1 0 0 2 0 1 0 1 0 0 1 1 1 0 2 2 0 2 0 1 1 1 2 0 0 0 0 1 1 1 0 0 0 1 0 0 0 0 0 0 0 0 0 0 0 0 1 0 1 1 0 1 1 0 0 0 0 0 1 1
24 1 0 2 0 0 0 1 0 0 0 1 0 0 0 0 0 0 2 0 0 0 0 1 1 1 2 0 2 0 2 0 1 1 0 0 1 0 0 1 1 0 0 1 2 1 0 0 0 0 0 0 0 0 1 1 1 0 1 1 0 1 0 1 2 2 0 0 0 0 0 1 1 0 0 1 1 0 1 1 0 2 1 1 2 0 0 1 2 2 1 1 2 2 0 0 0 0 0 2 2 0 0 0 2 0 1 2 0 2 1 1 0 2 2 2 2 0 2 0 0 0 1 0 0 1 1 1 1 0 1 0 0 0 0 0 0 0 0 2 0 0 1 0 0 1 0 0 0 0 1 0 0 1 1 0 0 2 0 2 2 2 0 2 0 1 1 0 1 2 1 0 0 2 0 0 2 1 0 1 1 0 2 0 0 0 2 2 0 0 1 1 1 0 1 0 1 1 0 0 0 0 0 0 2 0 2 1 0 0 0 1 2 0 0 1 1 1 2 0 0 1 2 2 0 0 1 0 0 0 0 0 0 0 0 0 0 2 0 1 0 0 2 0 1 1 0 0 0 0 0 0 1 1 1 0 1 1 1 1 1 1 0 1 1 0 0 0 2 0 0 2 0 0 0 0 1 2 2 0 2 1 0 2 0 1 2 1 0 2 0 1 2 0 2 0 2 1 0 1 1 1 1 1 1 0 2 2 0 0 0 1 0 1 1 0 2 0 0 0 1 1 1 0 1 0 1 2 2 1 1 1 1 0 0 0 0 1 1 1 1 1 1 1 0 0 0 0 1 1 0 0 1 2 0 0 2 1 0 2 2 0 1 0 1 0 0 0 0 2 2 0 0 2 1 0 0 1 0 2 0 1 0 1 0 1 1 1 1 0 0 0 1 0 2 0 0 1 0 0 0 1 0 2 2 1 0 0 0 1 1 0 0 0 1 2 0 0 0 0 0 0 0 0 0 1 0 2 0 1 1 1 0 1 2 1 0 0 0 0 1 0 2 0 0 2 2 1 0 1 0 0 1 2 1 1 0 2 0 2 2 0 0 0 0 0 0 0 0 0 1 1 0 2 1 1 1 2 0 2 2 1 0 0 2 1 0 0 1 0 1 1 0 2 1 1 1 1 1 0 1 2 1 1 0 1 2 0 0 1 0 1 1 0 0 0 0 0 1 1 0 2 0 2 0 1 1 0 1 1 1 0 0 0 1 0 1 1 1 2 1 0 0 0 0 1 2 2 2 0 0 0 1 2 0 1 0 1 2 0 0 0 0 0 0 0 0 1 1 0 1 1 1 0 1 1 2 1 2 1 2 0 1 1 1 1 2 1 0 0 1 0 0 0 0 0 0 1 1 0 0 1 1 1 1 2 0 0 0 1 2 0 0 0 0 0 1 1 1 0 1 0 0 0 0 0 0 0 0 0 0 1 0 0 0 2 1 1 0 0 1 0 0 2 0 2 2 1 0 1 0 2 0 1 0 0 1 0 1 0 0 0 0 0 1 2 0 2 0 2 0 0 0 0 0 1 1 0 1 0 2 1 2 2 0 2 0 1 1 1 1 1 0 2 1 0 0 0 0 1 1 0 0 1 0 0 1 1 0 0 0 0 0 0 0 1 0 2 0 0 0 0 1 1 1 0 0 0 0 0 0 0 0 2 0 0 0 0 1 2 0 0 0 0 1 1 2 0 1 1 0 1 0 0 0 0 0 0 1 0 0 0 2 1 0 0 0 0 0 1 2 0 1 0 0 1 0 1 0 2 1 1 0 0 1 2 0 2 2 2 0 2 2 0 1 0 0 0 0 1 0 0 0 2 2 0 1 0 0 1 1 1 0 0 0 0 2 0 1 1 1 2 0 1 0 0 0 1 0 0 1 1 1 1 0 0 0 0 0 0 0 0 0 1 1 0 1 0 0 0 2 2 1 0 1 0 1 1 1 1 0 0 0 0 2 0 0 0 2 1 1 0 0 1 0 1 0 0 1 1 1 1 2 0 0 0 0 1 0 0 0 0 0 0 2 0 2 1 0 0 0 2 2 2 2 1 0 2 1 1 0 0 0 0 1 1 2 2 2 2 0 2 0 0 1 1 2 1 0 0 0 2 0 1 1 0 0 1 1 0 1 1 2 1 0 1 0 0 0 0 2 0 1 0 0 1 1 2 0 1 0 1 1 0 2 0 0 1 2 2 0 1 0 0 0 0 0 1 1 0 0 1 0 2 0 0 0 0 0 0 0 0 0 0 0 0 0 0 0 0 1 1
25 1 1 2 0 0 0 2 1 0 1 0 0 1 0 0 0 0 1 1 1 1 0 2 0 0 1 0 2 2 2 0 1 1 0 0 2 2 0 1 1 1 1 0 1 0 0 1 0 2 0 0 1 0 1 1 2 0 1 1 1 1 0 2 0 0 1 1 1 0 0 2 2 0 2 2 0 0 1 1 1 2 1 1 1 0 1 1 2 2 0 0 1 2 1 0 1 1 0 1 1 0 0 0 1 0 2 2 0 2 0 1 0 2 2 2 2 0 1 1 1 0 2 2 0 0 0 2 0 2 1 0 0 1 2 1 0 0 1 0 1 0 0 0 0 1 0 0 0 0 0 0 1 0 0 1 0 2 0 1 0 0 2 0 1 2 1 0 1 1 0 0 0 2 0 0 2 2 0 2 2 0 0 1 1 2 1 0 0 0 0 0 0 0 0 0 0 2 0 0 0 0 0 1 2 0 2 0 0 0 0 0 1 0 0 1 0 0 1 1 2 1 1 2 0 0 1 0 1 0 0 0 0 0 1 0 0 2 0 2 0 0 2 0 2 2 0 0 0 0 0 1 1 0 1 0 0 2 1 2 1 2 1 0 0 0 0 1 1 0 0 2 2 1 1 0 1 0 1 0 0 1 0 2 0 0 0 2 0 2 0 1 2 0 2 0 1 0 0 1 0 0 1 1 1 1 0 2 1 1 1 0 0 2 2 0 1 0 0 1 1 1 1 0 0 0 1 0 0 0 1 2 1 1 0 0 0 1 0 2 1 1 1 2 1 0 1 0 2 2 2 0 2 2 2 0 1 0 0 2 2 0 1 1 1 0 0 1 2 0 0 2 0 2 0 0 0 1 1 1 1 1 0 2 0 1 1 0 0 0 0 0 0 0 2 0 0 1 1 0 0 1 0 2 2 2 0 0 0 2 0 0 1 1 1 2 0 0 1 0 0 0 0 2 1 0 0 0 1 1 0 0 0 0 1 1 0 1 0 0 0 0 2 0 1 2 1 1 0 1 0 0 2 2 2 2 0 2 1 2 1 0 0 0 0 0 0 1 0 0 1 1 1 2 0 1 0 1 0 0 1 0 0 1 1 0 1 0 1 0 1 1 1 2 0 0 0 1 1 1 2 2 1 0 1 1 1 0 1 1 0 1 0 1 0 0 1 0 1 1 0 2 0 2 0 0 0 1 0 2 0 1 0 1 0 0 0 1 0 2 2 0 1 1 1 2 1 1 1 0 0 0 0 2 0 2 0 2 1 0 0 1 0 2 1 1 1 0 0 2 0 1 1 0 1 1 1 0 1 1 1 0 1 1 0 0 2 0 0 0 0 1 2 0 0 1 0 1 1 1 1 1 1 1 2 2 0 0 0 0 0 0 0 1 0 0 2 1 0 1 0 0 1 1 1 0 0 1 0 0 0 1 0 0 0 1 1 1 0 0 1 0 0 1 0 1 1 1 2 2 1 1 0 1 0 0 1 0 2 1 0 0 2 1 1 1 0 2 0 2 0 0 0 0 1 1 2 2 1 1 0 0 0 1 0 2 2 0 1 1 1 0 0 1 0 0 0 0 0 1 1 0 0 0 2 0 2 1 1 0 0 0 0 0 0 0 0 1 0 0 0 0 1 2 2 0 1 0 0 0 0 0 0 2 0 0 1 0 0 1 0 0 0 0 0 1 1 1 1 1 0 1 0 0 0 0 2 0 0 0 0 0 2 2 1 1 1 1 0 1 1 0 2 0 0 0 0 1 1 1 2 2 0 0 0 2 0 0 0 0 2 0 2 1 0 0 0 1 0 1 0 0 0 1 2 0 2 1 1 0 0 0 0 0 0 0 2 1 1 2 2 1 0 2 0 0 0 1 0 0 0 0 2 2 0 0 0 0 0 0 0 0 0 0 0 0 0 2 2 0 1 1 1 0 1 0 1 1 0 0 1 0 0 1 1 0 1 0 2 0 0 0 1 1 0 1 0 1 1 1 1 0 2 0 0 0 2 1 0 0 1 0 0 1 2 0 2 1 0 0 0 1 0 0 1 2 0 0 1 1 0 0 1 1 2 1 0 0 2 0 0 0 0 1 0 0 1 2 0 0 1 0 0 1 1 0 0 1 2 1 0 0 2 1 1 0 0 1 0 1 1 0 1 0 0 0 1 2 0 2 0 0 2 0 2 0 0 0 0 0 0 0 0 0 0 1 1 1 2 1 0 2 0 1 0 0 0 0 1 0 1 1 0 0 0 0 0 0 0 0 2 2
26 1 0 2 0 0 2 2 1 1 2 0 0 1 0 1 0 0 0 0 0 0 0 2 0 0 1 0 2 0 2 0 0 0 0 0 2 1 0 1 0 1 0 1 2 1 0 0 0 1 1 0 1 0 0 1 0 1 1 0 1 1 0 1 0 0 2 0 1 0 1 1 2 0 2 2 0 0 0 1 1 2 2 1 0 0 0 1 2 2 0 1 0 2 1 1 1 1 0 1 0 1 0 0 2 2 1 2 0 2 1 2 0 1 1 1 1 0 1 0 0 0 1 0 1 1 1 2 2 0 1 0 0 1 1 1 0 0 0 1 1 0 1 0 0 0 0 0 0 1 1 0 0 0 0 1 0 0 0 0 1 0 1 1 0 0 0 0 0 0 0 2 0 2 0 1 2 1 0 1 1 0 0 0 2 2 0 0 0 0 2 0 1 1 2 0 1 2 0 2 0 0 1 1 2 0 2 0 1 0 0 0 2 0 0 1 1 0 1 1 2 1 2 2 0 0 2 0 0 0 0 0 0 0 0 0 0 2 0 1 0 0 1 1 2 2 0 0 0 0 0 1 0 1 0 1 0 1 1 1 1 1 1 1 1 0 1 0 2 0 0 2 1 1 0 0 0 1 1 0 1 2 1 2 0 0 1 2 0 2 0 1 0 0 2 1 0 1 0 1 0 0 2 2 2 1 1 2 1 2 0 2 0 1 0 0 2 1 0 1 0 0 1 0 1 0 1 2 2 1 1 1 0 2 0 0 0 0 0 0 1 1 1 2 1 0 1 0 2 0 1 0 0 0 0 2 0 1 0 2 2 0 2 0 2 2 0 0 1 1 1 1 0 2 1 2 0 0 2 0 1 1 0 1 0 1 1 0 0 2 0 1 0 0 2 1 1 1 1 1 1 1 0 2 2 0 1 0 0 1 1 0 1 1 0 2 0 1 1 1 0 1 0 0 0 1 0 0 1 0 0 0 1 1 0 1 1 0 0 0 0 0 1 1 0 2 1 1 0 1 0 1 1 1 1 1 0 2 0 1 0 0 0 0 0 1 0 0 0 0 0 0 2 0 2 0 0 2 0 1 1 0 0 1 2 1 0 0 0 0 1 1 0 1 1 1 0 0 0 0 1 1 2 2 0 1 1 0 0 2 0 1 1 1 0 0 0 0 0 0 0 2 0 2 0 1 0 1 1 1 1 1 0 1 0 0 1 0 1 2 0 0 2 1 1 1 0 1 1 0 0 0 0 1 1 0 1 2 1 0 0 0 1 1 1 0 0 1 1 0 1 1 1 0 0 0 1 2 2 2 2 0 1 1 0 0 2 0 1 1 0 1 0 1 0 1 0 0 0 0 0 2 0 1 0 2 1 0 0 2 1 0 0 0 0 0 0 0 0 0 0 0 0 0 0 0 0 1 0 0 1 0 0 0 0 1 1 2 1 0 2 1 0 1 1 2 2 0 1 0 0 2 0 0 0 0 1 0 2 0 0 0 1 1 1 1 0 2 2 0 0 1 0 1 1 2 0 1 0 0 0 0 0 1 0 1 2 0 1 1 0 0 1 2 1 0 0 0 0 1 1 1 0 1 2 1 0 1 0 0 0 0 0 0 0 0 0 2 2 0 0 0 1 2 2 2 2 1 0 0 0 0 0 2 1 1 0 0 0 1 1 1 1 1 2 0 2 1 0 0 0 0 0 0 1 1 0 0 1 0 0 1 2 1 0 2 1 0 0 1 0 1 2 1 1 0 0 2 0 2 0 0 1 1 0 1 1 2 1 2 0 1 2 0 1 0 0 0 0 0 0 0 0 2 1 0 2 1 0 1 0 1 2 2 0 0 0 0 0 1 0 0 0 2 0 1 0 2 0 0 0 0 1 2 0 0 0 0 0 0 1 0 0 0 1 0 0 0 0 0 1 1 0 0 0 0 0 0 0 0 1 0 0 0 0 2 0 0 1 2 1 0 0 1 0 2 0 0 0 0 1 1 2 0 0 0 0 0 0 0 0 0 2 2 2 1 1 1 0 0 0 1 1 1 2 1 1 1 0 0 0 0 0 0 1 1 2 0 2 1 0 1 1 1 1 1 2 1 1 1 0 2 1 1 1 1 0 1 1 0 0 1 2 2 1 0 0 0 0 0 1 0 1 1 0 0 1 1 0 1 1 0 1 0 1 0 1 1 2 1 1 0 0 0 0 1 0 2 1 0 0 1 0 0 0 0 1 0 0 0 0 0 0 0 0 0 1 0 0 0 0 0
27 0 2 1 0 0 0 0 0 0 0 1 0 0 0 0 0 0 1 1 1 1 0 2 0 0 1 0 1 2 2 1 0 0 1 1 1 2 0 0 0 2 1 1 2 1 1 0 0 1 0 0 0 1 0 0 0 0 0 0 2 0 1 1 0 0 1 0 1 0 0 1 2 0 1 2 1 0 1 0 2 2 2 0 1 0 0 0 1 1 0 0 1 1 2 0 2 1 1 1 1 0 1 0 1 0 2 1 1 1 1 1 0 1 1 1 1 1 0 1 1 1 2 0 0 0 1 1 1 0 1 0 0 0 1 0 0 0 0 1 0 0 0 0 0 0 0 0 0 0 0 0 1 0 0 0 0 1 0 0 0 0 1 1 1 2 0 0 0 2 1 0 2 0 2 2 2 0 0 0 0 0 0 1 1 2 1 1 0 0 0 1 2 0 2 2 2 2 0 0 0 1 1 1 2 1 2 1 0 0 0 1 0 0 0 0 0 1 1 1 2 1 2 2 0 0 0 0 0 0 0 0 0 0 0 0 0 2 0 2 0 1 1 0 0 0 0 0 0 0 0 0 1 0 0 0 0 2 0 0 0 0 0 1 1 0 2 0 2 0 1 0 1 1 0 0 1 0 2 0 0 1 1 1 0 1 2 1 0 1 1 0 2 0 2 0 2 1 0 2 0 0 2 2 2 1 0 1 0 1 1 1 0 0 0 0 2 0 0 1 0 0 2 1 0 0 0 2 2 0 2 0 0 2 0 1 0 1 0 0 1 1 0 2 0 0 0 0 2 1 2 0 2 2 1 0 0 0 0 2 2 0 2 0 2 0 0 1 2 0 0 2 0 2 0 0 0 0 1 1 2 0 0 1 0 0 1 0 0 1 0 1 1 1 2 1 1 0 0 0 0 1 0 1 1 0 0 0 0 0 0 0 0 0 0 1 1 0 0 0 0 2 0 0 0 1 1 1 0 0 1 0 0 0 0 0 0 2 1 1 1 0 2 0 0 2 2 1 0 1 1 1 0 1 0 0 0 2 0 1 2 1 1 0 1 0 0 0 0 0 1 1 1 1 2 0 1 1 1 0 0 1 0 2 1 1 1 1 0 1 1 0 0 2 1 0 2 1 1 1 2 2 2 2 0 0 2 1 0 0 0 2 0 1 1 0 0 0 1 2 1 1 0 2 0 2 2 0 0 2 0 0 0 0 1 1 1 1 1 2 1 1 1 1 1 1 2 1 1 0 0 0 1 2 1 0 0 0 1 0 0 0 0 1 1 0 0 0 0 0 0 0 2 0 2 1 2 2 2 2 2 0 0 0 0 0 0 1 0 0 1 0 1 2 0 0 0 0 0 0 0 2 2 0 0 2 0 0 0 0 0 0 0 0 0 0 0 1 0 0 0 0 1 1 1 0 1 0 0 0 0 1 1 1 1 1 0 0 0 0 2 1 0 2 1 1 1 0 0 0 0 2 1 1 1 0 1 0 1 0 0 0 0 2 0 0 0 2 1 0 0 0 0 1 1 2 0 1 0 0 0 0 0 2 2 2 0 2 2 1 2 2 0 2 1 0 1 0 0 0 0 1 0 0 1 0 1 2 0 1 2 1 0 0 0 1 0 1 2 0 0 0 0 2 2 0 0 0 1 1 0 0 1 1 2 1 1 0 0 2 1 1 0 0 1 1 1 1 0 0 0 0 0 0 0 0 0 0 0 0 0 1 2 0 0 0 0 0 0 1 0 1 1 1 0 0 0 1 0 1 1 1 0 1 1 2 0 2 1 2 0 2 2 1 0 1 0 1 0 1 0 0 0 2 0 0 2 0 0 2 0 0 0 0 2 0 0 1 1 1 1 1 0 2 0 0 0 2 0 0 0 0 1 1 1 0 0 0 0 0 0 0 1 1 1 0 1 1 1 1 1 1 0 0 0 0 0 0 0 0 1 0 0 0 1 0 1 0 1 0 0 0 0 1 0 1 0 0 2 2 2 0 1 0 0 0 1 0 1 0 2 0 0 1 2 1 2 1 0 0 1 1 2 2 2 0 1 1 0 0 0 0 0 0 0 0 1 1 1 0 0 0 0 0 1 1 1 2 0 0 0 2 0 0 0 0 0 1 1 0 0 1 2 1 1 0 1 0 0 1 1 0 1 1 0 1 2 0 0 0 2 0 1 0 1 0 1 0 0 0 2 0 0 0 0 2 0 0 1 2 1 1 1 0 0 0 1 0 0 1 0 0 0 0 0 0 1 0 1 0 2 1
28 1 1 1 0 0 0 2 0 2 2 0 1 0 0 0 0 0 2 1 1 1 0 2 0 0 1 0 2 0 2 0 1 1 0 0 2 2 0 0 0 2 0 0 1 0 0 0 0 1 0 0 1 1 1 1 0 0 0 1 0 1 0 1 2 2 0 0 2 1 1 1 2 0 1 2 1 1 2 0 1 2 2 0 1 0 0 1 1 2 1 1 0 1 1 0 0 1 0 2 1 0 1 0 1 1 2 0 2 0 0 2 0 2 2 2 2 0 0 1 1 0 2 0 0 2 1 0 0 0 1 0 1 1 0 0 0 0 1 0 1 0 1 0 0 1 0 0 1 1 0 0 1 0 0 0 0 0 0 2 1 1 2 0 0 1 1 1 2 2 0 0 0 2 0 1 1 1 1 0 0 0 0 1 1 0 0 2 1 1 0 2 0 1 1 0 1 2 0 1 0 0 0 1 2 0 1 1 2 0 0 0 2 0 0 1 0 1 1 1 1 0 1 2 1 0 2 0 0 0 0 0 0 1 1 0 0 2 0 1 0 1 2 0 2 2 0 0 1 1 1 0 2 1 0 0 1 1 0 0 0 0 0 1 2 0 0 1 0 0 0 2 0 0 1 1 0 2 1 0 1 2 1 1 1 1 2 1 1 2 0 1 0 1 2 2 0 1 0 1 2 1 0 0 0 0 0 2 1 1 0 1 0 1 2 0 2 1 2 0 2 2 0 0 1 0 1 1 1 2 2 0 0 1 0 0 0 0 0 0 0 0 1 1 1 1 0 0 1 1 0 0 2 2 0 0 1 1 0 0 0 0 1 0 1 0 0 1 1 1 1 1 1 2 1 1 0 1 0 2 0 1 0 1 0 1 1 0 0 0 0 0 1 0 1 1 0 2 0 0 0 0 0 1 1 0 0 0 0 1 1 0 0 0 2 2 0 0 1 0 0 1 0 2 1 1 1 0 0 0 0 0 0 0 1 1 1 2 1 1 1 0 1 1 1 1 1 0 1 1 0 0 1 1 1 1 0 2 1 2 0 0 1 1 0 1 0 0 0 0 0 0 1 1 1 0 0 2 0 1 1 1 0 0 2 0 0 0 2 0 0 0 0 1 1 1 1 1 2 0 0 1 2 1 1 0 1 0 0 2 0 1 0 0 1 0 0 1 0 1 1 2 0 1 1 0 0 0 1 1 1 0 0 0 2 0 0 1 0 1 0 0 1 1 0 2 1 1 1 0 0 0 0 2 1 1 0 2 0 1 1 1 1 1 1 1 1 0 0 0 0 0 1 0 1 1 1 1 1 2 2 0 1 0 1 1 1 1 0 0 0 1 0 0 0 1 0 2 2 1 1 0 0 1 0 2 2 0 0 1 1 0 0 0 0 0 1 2 1 0 0 0 0 0 0 0 1 0 0 0 0 0 1 0 0 1 1 1 0 0 0 0 0 0 1 1 2 0 1 1 0 1 1 2 1 1 2 0 1 0 0 0 1 0 2 2 0 2 0 1 0 0 0 0 0 1 1 1 1 1 0 1 0 1 2 2 0 2 1 1 2 0 1 1 0 0 0 0 0 2 1 2 0 1 2 1 1 1 0 0 0 0 0 0 0 1 1 1 0 0 0 0 1 2 0 1 2 0 1 1 1 1 1 2 1 1 1 0 0 1 1 1 0 0 0 0 0 0 0 0 0 0 0 0 0 0 0 0 0 0 0 1 2 0 0 1 1 0 0 2 1 1 1 2 1 0 0 2 0 1 2 2 1 0 0 2 1 2 0 2 0 2 2 1 1 1 0 0 0 0 1 0 0 1 1 0 1 0 1 0 0 0 1 1 0 0 0 1 2 2 2 2 0 2 0 0 0 1 0 0 1 1 1 0 0 1 0 0 0 0 0 0 0 0 0 0 0 1 1 1 1 1 0 0 0 0 0 0 0 0 0 0 0 0 0 0 2 0 0 1 0 0 0 2 0 2 0 0 0 1 1 0 2 0 0 0 0 0 2 0 2 0 1 1 2 0 2 0 0 0 2 2 2 2 2 1 2 1 1 1 0 1 0 0 0 0 2 1 2 1 0 1 0 1 0 1 0 1 1 1 0 2 0 1 0 1 0 1 2 1 0 1 1 0 0 1 0 0 0 0 0 0 1 0 0 0 0 1 0 1 1 0 2 0 1 1 1 0 0 0 0 0 1 1 0 0 1 1 2 1 0 2 0 0 0 0 0 0 0 1 0 0 1 0 0 0 0 0 0 0 0 0
29 0 1 1 0 0 0 0 0 0 0 1 0 2 0 2 0 1 1 0 0 0 1 1 0 0 0 1 2 0 2 0 0 2 1 2 2 0 0 1 1 1 0 0 2 0 1 0 0 0 0 0 0 0 2 2 1 0 0 1 1 1 0 1 0 1 2 1 0 1 1 0 2 0 2 2 0 0 1 0 2 2 2 0 0 0 0 0 2 2 0 0 0 1 1 0 1 1 1 1 1 0 1 0 1 1 2 1 2 1 0 2 1 2 2 2 2 1 1 1 1 1 2 1 0 1 1 1 1 0 0 0 1 2 0 0 0 0 0 2 1 0 1 0 1 2 0 0 0 0 0 0 0 1 0 1 1 0 1 2 0 1 2 0 0 2 1 0 0 1 0 0 0 2 0 1 1 0 0 0 0 0 0 0 0 0 0 1 0 0 2 0 1 1 2 0 1 1 0 0 0 1 0 1 2 0 1 0 2 0 0 1 0 0 0 0 0 1 2 1 1 0 2 2 0 0 0 0 0 0 0 0 2 2 2 2 0 2 0 2 0 0 2 0 2 2 1 0 0 0 0 1 0 0 0 0 1 2 0 1 0 1 2 2 1 0 0 0 0 0 1 1 0 0 1 1 1 0 2 0 0 0 0 2 0 0 0 1 1 2 0 0 0 0 2 1 0 1 0 1 1 0 1 1 1 0 1 2 1 2 0 2 0 1 2 1 2 1 0 0 0 0 1 0 2 0 2 0 0 1 1 1 1 1 0 0 0 2 0 0 0 2 1 2 1 0 1 0 2 2 2 0 0 0 0 2 0 1 0 2 2 0 1 0 1 0 0 1 1 1 1 1 1 2 0 2 0 2 0 2 2 0 0 2 1 1 1 0 0 1 0 1 1 0 2 0 0 0 1 1 1 2 0 0 0 0 0 2 0 1 1 0 0 0 1 2 0 0 0 0 1 1 1 1 0 0 0 0 0 2 0 1 0 0 1 1 0 2 2 0 1 0 2 0 1 0 2 1 0 1 1 0 1 2 1 1 0 2 1 2 2 0 0 0 0 1 1 1 0 1 1 1 2 0 0 0 0 1 1 0 1 0 0 0 2 1 0 1 1 0 0 0 1 1 1 0 1 1 1 0 1 2 1 2 0 0 2 1 1 0 0 2 0 2 0 0 0 1 0 1 0 2 0 2 1 0 0 0 0 2 0 0 0 1 2 0 0 0 1 1 0 1 2 2 2 1 2 1 1 0 0 1 0 2 2 0 0 0 1 1 0 0 0 0 0 0 0 2 2 0 0 1 1 0 1 1 1 0 1 1 2 0 2 1 2 1 2 0 0 0 1 0 0 0 1 1 0 0 0 0 0 2 1 1 0 2 0 0 0 1 0 0 0 1 0 0 0 1 1 0 1 0 0 0 0 0 2 2 0 0 1 0 0 0 0 0 0 1 0 1 1 0 0 1 0 1 2 0 0 0 0 2 0 1 0 0 2 0 2 2 2 1 2 0 2 2 0 2 0 0 1 0 0 0 0 2 1 1 1 0 0 1 0 1 0 2 1 0 1 1 2 0 0 1 0 0 0 0 0 0 0 0 0 0 2 0 0 1 0 0 0 0 0 1 0 0 0 1 0 0 0 0 0 2 1 0 0 0 0 0 0 0 0 2 1 1 0 0 1 2 0 0 0 0 0 1 1 0 0 0 0 0 0 0 0 0 1 0 2 0 0 0 2 2 1 1 1 0 0 2 1 0 1 0 0 0 0 2 0 2 2 1 0 0 0 1 0 1 0 1 1 0 2 0 0 0 0 1 0 2 0 0 0 2 1 0 0 0 0 1 0 0 0 0 2 0 0 0 1 2 1 1 0 2 0 0 0 2 0 0 0 0 0 0 0 0 0 0 0 0 0 0 0 0 0 0 0 0 0 0 2 2 0 0 0 0 0 2 0 0 0 0 0 0 1 1 1 0 1 0 0 0 0 1 0 1 0 0 0 0 1 0 1 0 0 0 1 1 0 0 0 0 1 2 1 0 2 0 0 0 1 2 2 2 2 1 1 1 0 0 0 0 0 0 2 1 1 1 1 1 0 1 1 1 0 1 1 0 0 1 0 2 0 2 0 1 1 0 1 1 0 1 2 0 0 0 0 0 0 0 0 0 0 0 1 1 2 1 1 0 1 0 2 0 2 0 0 0 1 1 0 0 0 0 0 0 0 0 1 2 0 2 0 0 0 0 0 0 0 0 0 0 0 0 0 0 0 0 1 0 1 0
30 1 2 1 0 0 0 1 1 0 1 1 0 0 0 0 0 0 0 0 1 0 0 2 0 0 0 0 1 2 2 0 1 2 0 0 2 1 0 1 1 1 0 0 2 0 1 1 0 2 1 0 0 1 1 1 1 0 0 0 1 0 0 2 1 1 1 1 2 1 1 0 1 0 1 1 0 0 1 0 2 2 2 0 2 0 0 1 2 2 1 1 0 2 0 0 0 2 0 2 1 0 1 0 2 2 2 1 1 1 1 2 0 2 2 2 2 0 1 0 0 0 2 0 0 2 2 0 0 0 2 0 1 1 1 0 1 0 0 1 0 0 1 0 0 1 1 1 0 0 0 0 0 0 0 0 0 0 0 0 0 1 1 0 0 2 1 0 1 2 0 0 0 2 1 1 2 1 0 1 1 0 0 1 0 1 1 1 0 0 2 1 1 0 1 0 0 2 0 1 0 0 1 1 1 0 2 1 1 0 0 1 1 0 0 0 0 0 1 1 2 1 2 2 0 0 0 0 1 0 0 0 0 0 0 0 0 2 0 2 0 0 2 0 2 2 0 0 0 0 0 0 2 0 0 0 0 1 0 0 0 0 0 2 0 0 1 1 2 0 0 1 1 1 0 0 0 0 1 0 0 1 0 1 0 1 1 0 1 2 0 1 1 0 2 1 0 0 0 1 0 0 0 0 0 0 1 1 1 1 1 1 0 1 2 0 2 1 0 0 1 1 2 2 0 0 1 2 2 1 0 2 2 1 0 0 0 2 0 0 1 1 1 1 0 0 0 1 2 2 0 2 2 2 1 0 1 1 0 1 1 0 1 0 1 0 0 1 1 1 1 1 1 2 0 0 0 1 0 2 0 1 0 1 0 0 0 0 0 0 0 0 0 0 2 1 1 1 1 1 1 1 0 2 1 0 1 0 1 1 1 1 0 0 0 1 1 0 0 0 0 0 1 0 1 1 0 1 0 0 1 0 0 0 1 1 1 0 1 0 0 0 2 0 1 2 2 0 1 2 0 0 1 2 2 2 0 2 2 1 1 0 1 1 0 2 0 1 0 0 1 1 1 1 0 0 2 1 0 0 1 0 0 2 1 1 1 0 1 0 0 0 1 2 0 1 1 0 0 2 2 2 1 2 0 0 2 0 1 0 0 2 0 0 0 0 0 1 0 1 1 2 1 2 2 0 0 0 0 2 0 1 0 1 0 1 0 0 1 1 0 0 1 1 1 0 1 1 1 0 1 0 0 0 2 0 1 0 0 1 0 0 1 1 1 1 1 1 1 0 0 0 2 0 1 1 2 1 1 2 2 0 1 0 1 0 0 1 1 1 0 0 1 1 0 1 1 1 1 1 1 0 0 2 0 2 0 0 0 2 0 0 0 0 0 0 0 1 1 0 0 0 0 0 0 1 1 1 0 0 0 1 1 0 0 0 2 0 1 0 2 1 0 1 2 1 2 0 1 0 1 2 0 0 0 0 2 1 2 0 0 0 1 0 0 1 1 1 1 0 1 1 0 1 1 2 0 0 0 0 1 0 0 1 1 1 0 0 2 2 1 1 0 1 0 0 1 1 0 1 1 0 0 2 1 1 0 1 1 1 2 1 0 0 0 1 1 1 1 0 0 0 1 2 1 0 1 0 2 1 0 0 0 1 2 1 1 1 1 2 1 1 0 0 2 0 2 0 1 1 1 1 1 0 0 0 0 0 2 0 0 0 2 1 1 1 1 1 0 2 0 0 1 1 1 1 1 1 0 2 1 1 2 0 0 2 0 1 1 1 1 1 2 0 1 0 0 0 0 0 0 0 0 2 1 1 2 0 0 2 0 0 2 2 0 0 0 0 2 2 2 2 0 2 0 0 0 1 0 1 0 0 2 2 0 0 0 0 1 0 1 1 0 0 0 0 0 1 0 0 1 1 1 0 0 1 1 0 1 1 1 0 0 1 0 1 0 0 2 1 0 0 0 1 0 2 0 2 1 1 1 0 2 0 0 0 1 2 0 0 0 0 1 2 2 0 2 2 0 1 0 2 1 1 1 1 1 1 0 2 1 2 0 0 1 1 1 1 1 0 0 0 1 2 0 1 0 1 0 0 0 1 0 1 1 1 0 1 1 0 0 0 2 0 0 0 1 0 0 0 0 0 0 2 2 0 2 2 0 0 1 0 2 0 2 0 0 1 2 2 0 0 0 0 0 0 0 1 1 0 0 1 0 1 0 0 0 0 0 0 0 0 0 0 0 0 0 0 0 0 2 2
31 0 1 1 0 0 0 1 0 0 0 1 0 1 0 0 0 0 1 1 1 0 1 2 0 0 1 0 2 2 1 2 0 2 2 0 2 2 0 0 0 2 0 1 2 1 0 0 0 1 0 0 0 0 1 1 0 0 0 1 0 2 0 2 0 0 1 0 1 1 0 0 2 1 1 2 1 1 1 0 2 2 2 0 1 0 0 0 1 2 0 0 2 2 1 0 1 0 0 1 1 0 1 0 2 2 2 1 1 1 0 0 0 2 2 2 2 0 0 2 2 0 1 1 1 0 0 1 1 0 1 0 0 0 0 0 0 0 0 0 1 0 0 0 0 1 0 0 1 1 0 0 1 0 0 0 0 1 0 1 0 0 0 2 0 0 0 0 0 1 0 1 1 1 0 1 2 0 0 0 0 0 0 1 1 2 1 0 0 0 1 0 0 1 1 1 1 2 0 2 0 0 1 1 2 1 2 0 1 0 1 0 1 0 0 0 0 0 1 2 2 0 2 2 0 0 0 0 0 0 0 1 0 0 0 0 0 2 0 2 0 0 2 1 1 1 0 0 0 0 0 1 1 0 0 0 1 2 0 1 0 1 0 0 0 0 0 0 2 1 0 2 0 0 0 0 1 1 2 0 2 2 1 1 0 2 2 2 0 1 1 1 1 0 2 0 1 1 0 2 2 2 1 1 1 0 0 1 2 2 1 1 0 1 1 0 2 1 1 0 2 2 0 1 0 0 1 1 1 0 2 0 0 1 0 0 0 1 1 2 2 1 2 2 0 0 1 0 1 2 0 1 2 2 2 0 2 2 0 0 0 0 0 1 0 2 0 1 1 1 1 1 0 2 0 0 0 0 2 0 0 2 0 2 1 1 1 0 0 1 0 0 0 0 2 0 0 1 0 0 0 0 0 1 0 0 1 1 0 2 0 0 0 0 1 2 0 1 0 1 0 1 1 1 1 1 1 0 0 0 0 0 0 0 0 0 1 1 1 1 1 0 1 1 0 0 1 1 1 1 0 1 1 2 2 1 1 2 0 1 1 1 1 1 0 1 0 1 0 0 1 1 1 2 1 0 0 2 1 1 1 0 0 1 1 0 1 0 0 0 1 1 0 1 1 0 0 1 1 0 0 2 2 0 1 1 1 0 1 1 0 1 1 1 0 0 0 0 1 1 0 2 0 1 1 0 0 0 1 2 1 0 0 0 1 0 1 0 0 0 0 0 2 1 1 1 0 0 0 0 1 0 1 0 2 0 2 0 2 1 0 0 0 0 1 0 0 0 0 0 1 1 1 0 0 0 1 2 2 2 2 0 1 1 1 1 1 0 0 0 1 0 1 0 1 0 1 1 1 1 1 1 0 1 1 2 1 0 0 1 1 0 0 0 0 0 0 1 0 0 1 0 1 1 1 0 1 1 0 0 0 1 0 0 0 1 0 0 0 0 2 1 0 2 0 0 0 0 1 1 0 2 0 0 0 0 1 1 1 1 1 0 1 1 1 1 0 2 1 0 0 1 0 1 1 1 1 1 0 0 0 0 0 1 1 1 0 1 2 1 2 1 0 1 0 0 0 0 0 1 0 2 0 0 2 0 0 0 1 0 1 0 0 1 0 0 0 1 1 0 1 0 0 2 1 0 0 0 1 1 1 1 1 2 2 1 1 0 0 1 1 1 1 1 1 0 1 1 0 0 0 0 0 0 0 0 1 0 0 0 0 2 2 1 0 2 2 0 0 2 0 1 1 1 1 0 0 1 1 1 1 1 1 1 0 1 1 2 0 2 0 0 2 0 1 0 0 0 1 1 0 0 0 1 1 0 2 1 0 0 1 1 0 0 2 0 0 0 1 2 1 1 0 1 0 0 0 2 0 0 1 0 0 0 0 2 1 1 1 1 1 0 1 1 2 1 1 1 1 0 2 2 0 0 0 0 0 1 1 1 0 0 0 1 0 1 1 0 2 1 0 0 0 1 0 1 0 1 1 1 2 0 2 0 0 0 0 0 0 0 0 0 0 1 2 0 2 0 0 0 2 2 2 2 1 2 0 1 1 0 0 0 1 1 2 2 0 0 0 0 0 0 0 0 0 1 1 1 1 1 0 2 0 1 0 0 1 1 2 1 0 1 2 1 1 0 1 0 0 1 1 0 1 1 1 0 1 2 0 2 1 1 1 1 2 0 0 0 1 1 1 0 0 1 0 0 1 1 1 0 0 1 0 1 0 0 0 0 1 0 1 1 0 0 0 1 1 0 0 0 1 0
32 1 1 1 0 1 0 2 0 0 0 1 0 0 0 0 0 1 2 0 0 0 0 2 0 0 1 0 1 2 2 0 1 2 0 1 1 1 1 0 0 1 2 2 2 1 1 0 1 1 1 0 0 0 2 1 0 0 0 0 0 1 0 2 1 1 2 0 2 0 0 0 2 0 1 2 1 0 1 0 1 2 2 1 1 0 0 0 1 1 0 0 1 1 1 0 1 0 0 2 2 0 2 0 0 0 2 1 1 1 0 1 0 2 2 2 2 0 1 1 1 0 1 1 1 0 0 1 0 1 2 0 0 1 1 1 0 0 0 1 1 0 0 0 0 0 0 0 0 1 1 1 0 2 2 0 0 0 0 2 0 0 2 0 0 0 0 0 2 2 0 0 1 1 0 1 1 0 0 0 0 0 1 0 0 0 1 1 0 0 0 0 1 1 2 0 1 1 0 0 0 1 0 0 2 0 0 0 1 0 0 0 0 0 0 0 0 1 1 2 2 0 2 2 0 0 0 0 0 0 0 0 1 1 0 1 0 2 1 1 0 1 1 0 2 2 0 0 0 0 0 1 1 0 1 0 0 1 0 0 0 0 1 1 1 0 0 0 2 0 0 2 0 0 1 1 0 0 2 0 0 2 0 1 1 1 2 1 1 2 0 1 0 0 1 1 0 1 0 1 1 0 0 0 0 0 0 2 1 1 1 0 0 0 2 0 2 0 0 2 0 0 2 1 0 0 0 0 0 0 1 2 0 2 0 0 0 2 0 0 0 1 0 2 0 0 0 1 2 1 1 0 2 2 2 0 2 1 1 0 1 1 1 0 1 1 0 1 2 0 0 2 0 2 1 0 0 0 0 2 2 0 0 1 0 1 1 0 0 1 0 0 0 2 2 0 0 1 0 0 0 0 0 2 2 0 0 1 0 2 0 0 1 0 1 2 0 0 0 0 0 1 0 1 1 1 1 0 0 0 0 1 2 2 0 1 0 2 1 1 1 0 1 1 0 1 1 1 0 2 0 0 0 2 1 0 1 2 1 2 2 0 1 1 0 1 1 1 0 0 1 1 1 2 2 0 1 1 1 0 0 0 0 1 1 0 1 1 1 1 1 0 1 0 1 1 1 1 1 0 1 2 1 0 0 2 1 0 0 1 0 1 0 0 1 0 0 0 2 1 0 2 0 2 0 1 1 0 2 1 1 0 0 0 2 1 1 1 0 1 0 0 1 0 0 1 1 1 1 0 0 0 0 2 1 1 0 0 1 0 0 1 1 1 1 1 0 0 0 0 1 1 0 0 0 0 2 1 2 1 2 1 1 0 1 1 1 0 1 1 1 0 1 0 1 0 1 1 0 0 0 2 0 2 0 2 1 0 0 1 0 0 0 1 1 1 1 0 0 0 2 0 0 0 0 0 1 1 0 0 0 1 0 0 0 0 1 1 0 0 0 1 0 1 1 1 2 0 1 1 0 1 0 1 1 1 1 0 1 0 0 0 0 1 0 1 0 2 0 2 0 0 0 0 0 2 1 1 1 0 0 0 1 1 0 2 1 1 0 1 2 1 0 1 1 0 0 0 0 0 0 0 0 0 2 0 2 2 0 0 0 0 0 0 0 0 1 0 1 0 0 0 0 2 1 0 0 0 0 0 0 0 0 2 0 0 1 0 1 1 0 0 1 1 1 0 1 1 0 0 0 0 0 0 0 1 0 0 1 0 0 0 2 1 1 0 0 0 0 2 0 1 1 0 0 1 0 0 1 0 2 2 1 0 0 2 1 2 0 2 0 1 2 0 0 0 0 1 0 1 0 0 0 2 1 0 1 1 0 1 0 0 1 1 0 0 0 0 1 1 1 1 0 2 0 0 0 1 0 0 0 0 1 2 0 1 0 0 1 0 0 0 0 0 0 0 0 0 0 0 2 2 2 0 0 1 2 0 0 0 1 0 0 0 0 0 1 0 1 0 0 0 1 1 0 2 0 1 1 2 2 0 2 1 0 0 0 0 1 0 1 0 2 2 2 0 2 2 0 0 0 2 0 0 1 1 0 1 0 0 0 0 0 0 0 0 2 0 2 1 0 1 0 1 0 0 0 2 1 1 1 1 1 1 0 0 1 0 1 0 0 0 1 0 0 1 0 0 0 0 2 0 0 2 2 0 2 2 0 1 1 1 1 0 1 1 1 0 1 1 1 0 0 0 0 2 0 0 1 2 1 1 0 1 0 0 0 0 0 0 0 0 0 0 0 0 1 0 0 0 1 1
33 0 1 2 0 0 0 2 1 0 1 0 0 0 0 0 0 0 1 1 1 1 2 0 1 1 1 0 1 1 2 0 1 2 0 1 1 2 0 0 0 2 0 1 1 0 1 0 0 1 1 0 0 1 1 1 0 0 0 2 0 0 0 2 0 0 0 1 1 0 0 2 1 0 0 1 1 0 2 0 2 2 2 1 0 0 0 0 2 2 0 0 1 0 1 0 1 0 0 2 2 0 2 0 0 0 2 2 0 2 1 1 0 0 1 1 1 0 0 2 2 0 2 2 0 0 0 1 0 1 1 0 0 0 0 0 0 0 0 2 1 0 0 0 0 0 0 0 1 2 1 1 0 0 1 1 0 2 0 0 1 1 1 1 0 2 1 0 1 2 1 0 1 1 0 1 1 2 2 0 0 2 1 0 0 0 0 1 1 0 1 0 0 1 2 0 2 2 0 0 0 1 0 0 2 1 2 0 2 1 0 1 2 0 0 0 0 0 2 1 1 0 1 2 1 0 2 0 0 0 0 0 0 0 0 0 0 2 0 1 0 0 1 0 2 2 0 0 0 0 0 0 1 0 0 0 0 2 0 1 0 1 0 1 2 0 0 0 0 0 1 1 1 1 0 1 0 2 1 0 1 1 0 2 0 1 1 2 0 2 0 0 1 0 2 1 1 2 0 1 1 0 0 0 0 0 0 0 1 1 1 1 0 1 0 0 1 2 0 0 0 0 2 2 0 0 1 1 1 0 1 2 2 0 0 0 0 1 0 0 1 1 0 1 0 1 0 1 2 1 0 1 0 0 0 2 0 1 0 0 0 0 1 0 1 1 0 2 2 0 0 2 1 2 1 0 0 1 0 2 2 0 0 0 1 0 0 0 0 1 0 0 0 0 1 0 0 0 0 0 0 0 0 1 1 1 0 1 1 2 0 1 0 0 0 1 1 0 0 0 1 1 0 2 1 1 1 1 0 0 1 0 0 0 0 0 0 2 1 1 1 0 1 1 1 2 1 0 1 1 0 0 1 2 2 1 1 0 0 0 0 0 0 0 0 0 0 0 0 0 0 0 2 1 1 1 0 1 0 0 1 0 0 0 2 1 0 0 2 0 0 0 1 1 0 0 2 1 1 1 1 2 1 0 1 2 1 1 0 0 0 2 0 1 0 0 0 1 1 1 1 2 1 2 1 0 0 0 1 1 1 0 0 1 0 1 1 1 1 2 1 1 1 1 1 2 1 2 2 0 0 0 1 1 1 0 0 1 0 1 0 0 0 1 1 0 0 1 1 0 0 0 1 0 1 1 1 2 2 2 2 0 2 0 1 0 0 0 0 0 0 2 0 2 0 1 0 1 1 1 1 1 0 2 0 2 0 0 1 0 1 0 0 1 1 1 1 1 1 0 1 0 0 0 0 0 2 1 0 0 0 1 1 0 0 0 1 0 0 0 1 0 0 0 1 1 2 1 1 1 0 2 0 1 1 1 1 1 1 0 0 0 1 0 1 2 0 1 1 0 1 1 1 0 1 0 2 1 2 1 0 1 1 2 0 2 1 1 1 2 2 0 1 2 0 0 0 0 0 1 0 2 0 0 1 0 2 1 0 0 0 0 0 0 0 0 0 2 1 0 0 0 0 2 2 1 1 0 1 1 1 1 0 2 1 1 1 0 0 2 1 1 0 0 0 1 1 0 1 1 0 1 0 0 0 0 0 0 0 0 0 0 1 0 0 0 1 0 0 1 0 1 2 1 1 1 1 0 2 0 2 2 1 0 1 1 1 2 1 2 0 2 2 1 0 0 0 1 0 1 0 0 0 2 2 0 0 0 1 1 0 0 0 0 2 0 0 1 1 1 0 1 0 2 0 0 0 2 0 0 0 0 1 2 0 0 0 0 0 0 0 0 0 0 1 0 1 2 2 1 0 0 1 0 1 0 1 0 0 0 1 0 1 0 0 1 0 0 1 1 0 0 0 1 0 2 0 1 1 1 1 0 1 0 0 0 1 0 0 0 0 0 1 1 2 0 2 2 0 1 0 2 0 0 1 2 0 2 1 1 0 2 0 0 1 1 1 1 0 0 0 0 1 1 0 1 1 2 0 0 0 1 0 2 0 0 0 0 0 0 0 2 2 1 0 0 0 1 0 0 0 0 1 1 1 0 1 2 0 1 0 1 1 0 1 0 0 0 2 2 0 0 0 0 1 0 0 1 1 0 0 1 0 1 0 1 1 0 0 1 0 0 0 1 1 0 0 0 0 0 0 0
34 0 1 2 0 0 0 1 0 1 1 1 0 1 0 0 0 0 2 1 1 1 0 2 0 0 0 0 2 1 2 2 0 2 1 1 1 2 0 2 2 0 0 1 1 0 1 0 0 1 1 0 0 2 0 1 0 0 0 0 1 0 0 2 0 0 1 0 1 0 0 1 2 0 1 2 1 0 0 0 0 0 2 0 1 0 0 1 2 2 0 1 1 1 1 0 1 1 1 0 0 1 0 0 2 0 1 2 0 2 0 0 2 2 2 2 2 0 2 0 0 0 2 0 0 2 2 1 1 0 1 1 0 0 0 0 0 0 0 1 0 0 1 0 0 1 1 0 0 1 0 0 0 1 0 0 0 2 1 1 0 0 2 0 1 2 2 2 0 1 1 1 0 2 1 1 2 2 0 2 2 0 1 1 0 1 2 2 1 0 2 1 0 1 1 0 0 2 0 1 0 0 1 1 2 0 2 1 1 0 1 0 1 0 0 0 0 1 2 0 1 0 2 2 0 0 0 0 0 0 0 0 0 0 0 0 0 2 0 2 0 0 2 0 2 2 0 0 0 0 0 0 1 0 0 0 1 1 0 1 1 1 0 1 2 0 0 1 2 1 0 1 0 0 0 0 0 1 2 0 1 0 0 1 0 1 1 2 0 2 0 0 2 0 2 0 0 1 0 1 2 1 1 1 1 1 1 2 0 0 0 1 0 1 2 0 2 0 0 1 0 0 1 0 1 0 2 1 1 1 0 2 0 2 0 0 0 1 0 0 1 1 2 1 1 0 1 1 1 2 0 1 1 1 1 1 1 1 0 2 2 0 2 0 2 0 0 0 1 1 1 1 0 2 1 0 0 0 0 2 1 2 1 2 1 1 1 0 0 0 0 0 1 0 2 2 2 1 1 1 1 1 0 2 1 1 1 0 0 2 0 0 0 0 1 2 0 0 0 0 0 2 2 0 2 2 2 1 0 1 0 0 0 0 0 0 0 1 1 1 1 0 1 1 0 0 1 1 0 1 0 0 0 2 0 0 0 0 0 0 0 0 1 0 0 2 0 1 0 1 1 1 2 1 0 0 0 2 0 0 0 0 1 2 1 0 1 0 0 0 0 0 1 2 1 1 1 1 1 0 1 2 1 0 1 1 1 0 0 2 0 2 0 0 1 0 0 0 1 2 1 1 0 2 0 1 1 0 0 2 0 0 0 1 1 0 1 1 1 2 1 0 1 1 1 2 2 1 1 0 1 0 0 1 1 0 1 0 0 2 1 0 0 0 0 1 1 0 0 0 1 1 0 0 0 0 1 0 1 1 2 0 1 1 0 0 2 0 0 0 1 1 0 1 0 0 0 0 0 0 0 2 0 1 1 2 1 1 0 1 0 0 0 1 0 1 1 1 0 0 0 0 1 0 1 1 1 1 0 0 0 1 0 0 0 1 0 1 0 0 1 0 0 2 0 1 1 0 1 1 0 1 0 1 0 0 1 0 2 0 0 0 1 2 0 0 0 1 1 1 0 1 0 0 0 2 0 1 1 1 0 0 0 1 0 2 1 2 0 0 0 2 0 1 0 0 0 0 0 0 0 1 0 0 0 0 2 1 0 0 0 0 0 1 0 0 0 0 1 0 0 0 0 2 1 1 2 0 0 0 0 0 0 2 0 0 1 0 0 2 0 0 0 0 1 0 0 1 1 0 0 0 0 0 0 0 0 0 1 0 0 1 2 0 0 1 1 0 0 1 0 1 2 1 1 0 0 2 0 1 2 2 2 0 0 2 0 2 1 2 0 2 2 0 1 0 0 1 1 2 0 0 0 2 1 0 2 0 0 1 0 0 0 0 1 1 1 0 0 0 0 0 0 2 0 0 0 2 0 0 1 1 1 1 0 1 0 1 2 1 1 0 0 0 0 0 0 1 1 1 0 0 1 0 0 0 1 0 0 0 1 0 0 1 1 0 1 0 2 0 0 0 1 1 0 1 0 1 0 1 1 0 0 0 0 0 0 1 0 0 0 0 1 2 0 0 2 1 0 0 0 2 0 0 1 2 0 2 1 1 1 1 1 1 1 0 1 1 1 0 0 0 1 0 2 2 1 2 1 1 1 1 0 2 0 1 1 0 0 0 0 1 1 1 0 1 0 0 0 0 1 0 1 1 1 0 1 1 0 1 1 1 1 1 1 0 1 0 1 1 0 0 0 0 0 0 1 1 2 0 0 1 0 0 0 0 2 0 0 0 0 0 0 2 1 0 0 0 0 0 2 1
35 0 2 0 0 0 0 1 0 1 1 1 1 0 0 0 0 0 1 1 0 0 0 2 0 0 2 1 2 1 2 0 1 1 0 0 2 1 0 0 0 1 0 0 2 0 0 0 0 1 1 0 2 1 0 2 0 0 0 1 0 1 2 2 0 0 1 1 0 0 0 0 2 0 0 2 1 0 1 0 2 2 2 0 1 0 0 2 2 2 1 1 1 1 0 2 0 2 0 2 1 0 1 0 1 1 2 2 0 2 0 1 1 2 2 2 2 0 0 1 1 0 2 2 0 0 0 1 1 0 1 0 0 0 0 0 0 0 0 0 1 0 0 0 0 0 1 0 0 0 1 0 0 0 0 0 0 1 0 0 0 1 1 1 2 1 1 0 0 0 0 1 1 1 1 1 2 1 1 0 0 0 0 1 1 2 1 1 0 0 2 1 0 1 1 0 1 1 0 0 0 0 0 2 2 0 2 1 0 0 1 2 1 0 0 1 1 0 2 0 2 2 2 2 0 0 2 0 1 0 0 0 1 1 1 0 0 2 1 1 0 1 2 0 1 2 0 0 0 0 0 0 2 0 0 0 1 0 0 0 0 0 0 1 1 0 0 1 2 1 0 2 0 0 0 0 0 0 2 0 0 1 1 2 0 2 2 1 0 2 0 1 2 0 2 0 0 0 0 1 1 0 1 1 1 0 1 2 0 1 0 2 0 2 2 0 1 1 1 0 1 1 2 2 1 0 1 1 1 0 2 1 0 0 0 0 0 2 0 0 0 0 1 1 0 0 0 0 1 2 0 1 0 0 0 1 1 1 1 1 2 1 1 0 1 0 0 2 1 1 1 1 0 2 1 0 0 1 0 2 1 2 0 0 1 1 1 0 0 1 0 0 1 0 1 1 1 2 0 0 0 1 0 2 2 0 0 1 0 0 2 0 0 0 2 2 0 0 0 0 0 1 0 0 0 1 0 0 1 1 0 0 2 1 1 2 0 1 0 0 0 0 1 0 2 2 2 1 0 0 0 0 1 2 1 1 0 1 1 1 1 0 1 1 0 1 0 0 0 0 0 0 2 1 0 1 0 2 0 0 1 0 0 1 1 0 1 0 2 0 0 0 1 0 0 0 1 1 1 1 1 2 1 0 0 2 2 0 1 1 0 1 0 1 1 0 0 0 1 2 1 1 1 2 1 0 0 1 1 1 1 1 0 0 1 0 1 1 0 1 0 1 1 1 1 1 2 1 1 0 1 0 1 2 1 1 0 0 0 0 0 0 0 0 0 0 0 2 2 0 0 0 1 0 0 0 1 0 1 1 1 0 2 1 1 1 1 0 0 0 0 1 0 0 0 0 0 0 0 0 0 2 0 1 0 2 0 0 0 2 1 0 0 0 0 0 0 0 1 0 1 0 0 0 0 0 0 0 0 0 0 2 0 0 0 1 0 0 0 0 2 0 1 1 1 0 2 1 1 1 1 1 0 0 0 0 2 0 1 0 0 0 2 0 0 2 0 1 1 0 1 1 0 0 0 2 1 1 0 0 0 0 1 1 0 2 0 1 1 1 2 0 0 0 0 0 0 0 0 2 1 1 0 0 1 0 2 1 0 0 0 0 0 0 1 1 0 2 0 0 0 0 1 1 1 0 0 0 0 0 0 0 0 2 0 0 0 0 1 2 0 0 0 0 1 0 1 1 0 0 0 0 0 1 1 0 1 1 1 0 0 0 2 1 0 1 1 0 0 1 0 0 1 1 1 0 0 1 1 1 2 2 1 0 0 2 0 2 0 2 0 1 2 0 0 0 0 1 0 1 0 0 0 2 1 0 1 1 0 0 0 0 0 0 0 1 2 0 1 1 1 1 0 2 0 0 0 1 1 1 1 0 0 0 0 1 0 1 1 1 0 0 0 0 1 0 0 1 1 0 2 2 1 0 0 0 1 1 0 0 2 0 1 0 0 1 0 0 1 1 0 0 0 1 0 1 0 0 0 0 0 1 2 0 0 0 0 0 0 0 0 0 0 1 2 0 2 2 0 1 0 0 0 0 2 0 2 1 0 1 0 1 1 1 1 1 1 1 2 1 1 1 0 0 0 0 0 1 0 0 0 2 0 2 1 0 0 1 2 1 0 0 2 0 0 0 0 1 1 1 0 0 0 2 2 0 1 2 0 1 0 1 2 0 1 1 1 0 0 0 1 0 0 0 0 2 0 0 1 1 0 2 0 1 0 1 2 0 0 0 0 0 1 0 0 0 0 0 0 0 2 0
36 1 2 0 0 0 0 2 0 0 0 1 1 1 0 1 0 0 1 1 0 0 1 1 1 1 2 1 2 0 2 0 0 2 0 0 2 1 0 0 0 1 1 1 2 1 1 0 1 0 0 0 0 1 1 0 0 0 0 0 1 1 0 0 1 2 2 1 1 0 0 0 2 0 2 2 1 0 2 0 2 2 1 1 2 0 0 0 2 2 0 1 1 1 0 0 0 2 1 2 1 0 1 0 1 0 2 1 1 1 0 1 0 1 1 1 1 0 0 2 2 0 2 0 0 2 2 1 1 0 0 0 1 1 0 0 2 0 0 0 1 0 0 0 0 1 0 0 0 0 0 0 0 0 0 0 0 0 0 0 0 1 1 1 1 1 1 0 0 1 0 0 0 2 0 1 1 1 0 1 1 0 0 1 1 0 0 2 1 1 0 2 1 1 2 1 2 1 0 0 1 0 0 0 2 0 2 1 0 0 1 1 2 0 1 2 2 0 1 2 1 0 2 2 0 0 0 0 0 0 0 0 0 0 0 0 0 2 0 1 0 0 2 0 1 1 0 0 0 0 0 0 1 1 0 0 1 1 0 1 0 1 0 1 1 0 0 0 0 0 0 1 0 0 0 0 0 2 1 0 1 2 0 2 0 1 1 1 1 2 0 2 1 0 2 1 1 1 0 1 1 0 0 0 0 1 0 2 0 1 0 2 0 1 0 1 1 0 2 0 2 2 2 0 1 0 1 1 1 0 0 2 0 2 0 0 0 1 0 0 1 1 1 2 0 0 0 0 0 2 0 0 2 2 1 0 1 0 1 1 2 1 1 0 1 0 0 1 2 0 0 1 0 2 0 0 0 0 0 2 2 0 0 1 0 0 0 1 1 0 1 1 0 0 2 0 0 0 0 0 0 1 0 1 1 0 0 0 0 2 0 0 0 0 0 0 2 0 0 0 0 1 1 2 1 1 1 0 0 1 1 1 2 2 0 1 0 1 0 0 1 0 2 0 0 1 1 1 0 0 0 0 0 0 0 0 0 2 1 2 2 0 1 1 0 1 0 1 0 1 2 2 2 1 1 1 1 2 0 2 2 1 0 2 0 0 1 0 1 0 0 0 0 1 1 1 1 0 1 1 2 2 2 1 0 1 1 0 1 1 0 1 1 1 0 0 0 0 0 0 0 2 1 0 0 1 0 0 0 2 0 0 0 0 1 1 2 0 0 2 0 0 2 1 1 2 1 0 0 0 0 0 0 2 0 2 0 0 2 0 0 0 0 0 1 1 1 1 1 0 0 1 1 0 0 0 1 0 1 1 1 0 1 1 1 0 0 1 0 0 1 1 1 1 0 1 0 0 0 0 0 2 2 1 0 1 2 0 0 0 0 0 0 1 0 0 0 0 0 1 0 1 0 0 0 1 1 0 0 0 0 0 0 0 0 1 1 2 0 0 1 0 0 1 1 1 2 0 1 1 0 1 1 2 1 1 1 0 2 0 0 0 0 1 0 1 1 2 1 1 0 1 0 0 0 2 1 1 1 0 0 0 1 1 0 2 1 1 2 1 2 1 0 1 0 0 0 0 0 1 0 1 0 0 2 0 0 2 0 0 0 0 0 0 0 1 1 1 0 0 0 0 0 1 0 0 1 0 0 0 0 0 0 2 0 0 1 0 0 2 1 1 0 0 0 0 0 0 0 0 0 0 0 0 0 0 1 0 0 0 0 1 2 2 1 0 0 0 0 1 1 1 2 1 1 0 0 2 0 2 1 1 0 0 0 1 0 2 0 2 0 1 2 0 1 0 0 0 0 1 0 0 0 2 0 0 2 1 1 0 0 0 2 2 0 0 0 1 2 2 1 2 0 2 0 0 0 1 0 1 0 0 1 1 0 0 0 0 0 0 1 0 1 1 1 0 1 1 1 0 2 2 1 0 0 0 0 0 0 0 1 0 1 0 0 1 1 0 2 1 0 0 0 1 0 0 0 0 0 1 2 0 1 1 0 1 0 1 1 0 1 0 0 1 2 1 1 1 0 0 0 2 1 1 1 1 0 0 1 1 0 1 0 0 1 1 2 1 2 0 0 0 0 0 0 0 1 1 0 0 0 2 0 2 0 1 1 1 1 0 0 0 2 1 0 2 0 0 0 0 1 0 2 0 0 0 0 2 0 2 0 1 1 1 1 1 0 0 0 1 1 1 0 0 0 1 1 0 1 1 0 1 0 1 0 0 0 0 1 0 1 0 0 0 0 1 0 0 0 0 1 1
37 1 2 2 0 0 1 1 0 1 1 1 1 1 0 1 0 0 1 1 1 1 0 2 0 0 1 0 2 0 1 2 0 0 0 0 2 2 0 0 0 2 2 1 2 1 0 0 0 0 0 0 1 0 1 0 0 0 1 1 2 1 1 1 0 0 0 2 0 0 0 0 2 0 2 2 0 0 2 0 1 2 2 0 1 0 0 1 2 2 0 1 0 2 1 0 1 2 1 1 0 0 0 0 1 1 2 1 1 1 0 2 0 1 1 1 1 0 2 0 0 0 2 0 0 2 2 1 0 1 1 0 0 1 1 1 0 0 1 0 1 0 0 0 0 2 0 0 0 0 0 0 0 0 1 0 0 2 0 1 0 0 2 0 0 1 1 0 0 0 0 1 2 0 2 1 2 1 1 0 0 1 1 1 0 1 2 1 1 1 0 2 1 0 1 1 2 2 0 1 0 0 0 0 2 0 1 0 1 0 0 0 2 0 0 1 1 0 1 1 1 0 0 2 0 0 0 0 0 0 0 0 0 1 1 1 1 1 0 0 0 1 2 1 2 2 0 0 0 0 0 1 1 0 0 0 2 2 1 2 1 2 0 1 1 0 0 1 1 0 1 1 1 0 0 0 0 1 1 0 1 1 1 2 0 1 1 2 1 2 0 1 1 0 2 0 1 0 0 0 1 0 1 1 1 0 1 2 2 1 0 1 0 2 1 1 2 0 0 1 1 1 2 2 0 0 0 0 0 0 2 1 0 1 0 0 0 1 0 2 1 1 1 0 0 0 0 0 1 2 1 0 1 1 0 1 1 0 0 2 2 0 2 0 2 0 0 0 0 2 2 0 0 2 1 0 0 0 0 2 0 1 0 2 0 0 0 0 0 1 0 0 0 1 2 0 0 0 0 0 0 0 0 2 2 1 0 1 0 2 0 0 0 0 0 2 0 1 0 0 0 0 1 0 1 1 1 1 0 0 1 0 0 1 1 1 0 1 0 0 2 0 1 1 0 2 1 1 0 2 0 0 0 1 0 0 0 2 0 0 0 0 0 0 0 1 1 2 0 0 2 2 2 0 2 0 0 2 0 0 0 0 1 2 1 0 0 0 2 0 0 0 1 1 1 0 2 0 0 0 1 2 1 1 0 1 2 0 0 1 0 1 0 2 0 0 0 0 1 1 0 2 0 2 0 1 0 1 0 2 0 1 0 0 1 0 0 0 0 1 1 1 1 0 0 0 1 1 1 0 0 0 0 2 0 0 0 0 1 2 0 0 0 1 1 0 0 2 2 0 1 1 1 0 1 2 2 1 1 2 2 0 2 1 2 1 2 0 0 0 0 2 0 2 0 1 0 0 0 0 0 1 0 1 1 2 0 0 0 1 2 0 0 0 0 0 0 2 0 0 1 0 0 1 1 0 0 2 0 0 0 1 1 0 0 1 0 1 1 0 1 1 0 2 0 1 1 0 0 0 0 2 0 0 0 0 0 1 1 0 0 0 2 0 0 2 0 2 0 2 0 0 1 1 1 2 0 1 1 0 0 1 0 1 0 1 1 2 0 1 1 1 0 2 2 0 0 0 0 1 0 1 0 0 1 0 2 2 0 0 1 0 0 0 0 0 0 1 2 0 0 0 1 2 2 2 2 0 0 0 0 0 1 0 2 2 1 0 0 1 1 1 1 1 2 0 2 0 0 0 0 0 0 0 0 1 0 0 0 1 0 1 2 0 0 0 1 1 0 2 0 0 2 0 0 1 0 1 1 1 1 1 0 1 0 1 1 1 0 1 1 1 2 0 0 0 1 0 1 2 0 0 0 2 0 1 1 1 1 0 0 0 0 0 1 0 2 0 1 1 1 1 0 2 0 0 0 1 0 0 1 1 2 2 0 0 0 0 0 0 0 0 0 0 0 0 0 1 0 0 1 1 0 0 0 0 0 0 0 0 0 0 0 0 0 0 2 1 0 1 1 0 1 1 0 2 0 1 1 1 1 1 2 0 0 0 1 0 0 0 0 0 2 1 2 1 1 1 0 0 0 2 1 0 2 1 1 2 1 1 1 1 0 0 0 0 2 0 2 1 0 1 1 1 1 0 1 0 0 0 0 2 0 1 1 0 0 1 2 1 0 0 1 0 0 0 1 2 1 0 1 0 1 0 1 0 1 2 0 2 0 1 1 0 2 0 1 0 1 0 0 0 0 0 0 1 1 0 0 0 0 1 0 1 0 0 0 0 0 0 0 0 1 0 0 1 0 0 0 0 2 2
38 0 1 1 0 0 0 2 0 2 2 0 1 2 0 2 0 0 0 0 0 0 1 1 0 0 1 0 1 1 2 1 0 0 1 0 2 1 1 0 0 1 0 1 2 1 0 0 0 1 0 0 0 0 2 1 1 0 0 1 1 0 0 0 1 1 1 0 2 2 1 2 2 1 2 2 0 0 1 0 1 1 1 1 1 0 0 0 1 1 0 0 0 2 0 0 0 2 2 2 2 0 2 0 0 0 2 0 2 0 0 2 1 1 1 1 1 0 0 2 2 0 2 1 0 1 1 1 1 0 0 1 0 0 0 0 0 0 0 0 0 0 0 0 0 0 1 0 0 1 1 0 0 0 0 0 0 0 0 2 1 1 1 1 2 2 2 1 0 1 1 1 0 2 0 1 1 1 0 1 1 0 1 0 1 1 0 1 1 1 0 1 0 2 2 0 1 1 0 0 0 0 0 1 2 0 1 0 1 0 0 2 2 0 0 1 0 1 0 0 2 1 2 1 0 0 1 1 0 0 0 1 0 0 0 0 0 2 0 1 0 0 2 0 1 1 0 0 1 1 1 0 0 0 0 0 1 2 0 0 0 0 1 1 1 1 0 0 0 0 1 2 0 0 0 1 1 1 2 0 1 1 0 2 1 1 2 0 2 2 0 2 2 0 2 0 1 1 0 0 0 0 0 0 0 0 1 2 1 0 0 1 0 2 0 0 1 0 0 0 0 0 2 1 0 0 0 1 0 1 1 2 1 1 0 0 0 1 0 0 1 1 0 1 0 0 1 0 2 2 1 1 2 2 1 0 2 1 0 2 2 0 2 0 2 0 0 1 1 0 1 1 1 1 0 1 0 0 2 0 1 1 0 0 1 1 1 0 0 1 0 0 0 0 2 0 0 0 2 1 2 1 0 2 1 0 1 0 0 1 1 0 0 0 2 2 0 0 1 0 0 0 0 2 1 1 1 1 1 2 0 1 1 2 1 2 0 0 0 0 2 0 1 1 0 2 2 1 0 1 0 1 2 2 0 0 0 1 0 2 2 0 0 0 0 2 0 1 0 0 1 0 2 0 0 0 0 2 0 1 2 0 0 1 1 0 1 1 0 1 1 1 0 2 0 0 1 1 1 0 1 2 1 1 0 1 2 0 0 2 0 0 1 1 1 0 0 1 1 2 1 2 2 1 0 1 1 0 2 0 2 0 0 0 1 0 0 1 0 2 2 0 2 1 1 2 1 0 0 0 1 0 0 1 2 0 1 0 2 1 0 0 1 0 0 1 0 1 1 1 0 0 0 0 0 1 2 0 2 0 2 0 2 1 2 1 2 0 0 0 0 2 1 0 0 0 0 0 0 0 0 1 1 1 0 1 0 0 0 1 0 0 0 1 1 1 1 1 1 0 1 0 0 0 0 1 2 1 0 0 0 0 0 0 0 2 0 2 0 1 1 0 0 1 1 1 2 0 1 0 0 2 0 1 0 0 2 0 2 0 0 0 1 1 1 1 0 2 1 0 1 1 0 0 0 2 1 0 0 1 2 0 0 1 0 2 2 2 1 0 1 2 0 1 1 0 0 0 0 2 0 1 0 0 0 0 2 1 0 0 0 0 0 0 0 1 0 1 0 0 0 0 0 2 1 0 1 1 1 1 1 1 0 2 0 0 1 0 0 1 1 1 0 0 1 0 1 0 0 0 0 0 0 0 0 1 1 0 0 0 0 0 2 1 0 0 0 0 0 2 0 1 2 0 0 0 0 0 1 0 2 2 1 2 2 2 0 2 2 2 0 2 2 0 0 1 1 0 0 1 0 0 0 2 2 0 0 1 0 0 0 0 0 0 0 2 1 0 1 1 1 1 0 2 0 0 0 0 0 1 1 1 0 0 0 2 2 1 1 0 1 0 0 0 1 0 1 0 0 0 0 0 1 0 0 1 1 0 0 0 1 0 0 0 0 1 1 0 2 1 1 0 0 1 0 2 0 0 0 0 0 1 2 0 0 0 0 0 0 1 0 0 1 2 2 0 2 2 0 1 1 1 1 1 1 2 0 2 1 2 0 2 0 0 1 1 1 1 2 2 0 2 0 1 1 1 2 2 0 0 0 1 1 2 0 1 0 1 2 1 0 0 2 0 0 1 0 1 0 0 2 0 2 0 1 0 1 2 0 2 1 1 1 0 2 1 1 0 2 1 0 0 0 0 0 2 0 1 1 0 0 2 0 0 0 0 0 0 0 0 0 0 1 0 0 0 0 0 0 0 2 1
39 1 0 2 0 0 0 1 0 0 0 1 0 0 0 0 0 0 2 2 1 1 0 2 0 0 0 0 2 1 2 1 2 1 0 1 1 2 0 2 2 0 0 1 2 1 0 0 0 1 0 0 0 0 1 0 1 0 0 0 1 0 1 2 0 0 0 1 1 1 1 1 2 0 1 2 1 0 1 0 2 2 2 0 1 0 0 1 1 1 0 1 1 2 1 0 0 1 1 2 1 0 0 1 1 1 1 1 1 1 1 2 0 2 2 2 2 0 0 2 2 0 2 2 0 0 0 2 1 1 0 0 0 1 0 0 0 0 0 2 1 0 1 0 0 2 1 0 0 0 0 0 0 0 0 0 0 1 0 0 0 1 1 1 0 0 0 0 2 2 0 1 0 2 1 2 1 2 0 0 1 1 1 1 0 1 1 0 0 0 2 0 1 1 2 1 1 2 1 0 0 0 0 2 2 0 2 1 1 0 1 2 0 0 0 0 0 0 2 1 1 0 1 1 1 0 2 0 0 0 0 0 0 2 2 1 1 2 0 1 0 0 2 0 2 2 0 0 0 0 0 0 2 0 1 1 1 2 0 0 0 0 1 1 1 0 0 0 1 1 1 1 1 1 0 0 0 0 2 0 0 0 1 2 0 2 2 0 2 2 0 2 2 0 2 0 0 2 0 2 1 0 1 1 1 0 0 1 1 1 0 1 0 1 1 0 2 0 0 0 0 0 1 0 1 0 1 2 1 2 2 1 0 2 0 0 0 0 0 0 1 1 1 2 0 0 0 0 2 0 2 0 1 1 0 1 1 0 0 0 0 0 2 0 2 1 0 0 2 0 0 2 1 2 0 0 0 1 1 1 0 2 0 1 0 1 1 0 0 0 0 0 1 0 2 0 0 1 1 1 1 1 0 2 2 1 0 0 0 2 0 0 0 0 0 2 0 0 0 0 0 0 1 2 1 1 1 1 0 1 0 0 1 0 1 1 1 0 0 0 1 0 2 0 1 2 2 1 1 1 0 1 1 2 1 1 0 2 2 2 0 0 0 0 0 0 0 0 0 0 0 0 2 1 1 1 1 1 0 1 2 0 0 1 1 0 1 1 1 0 0 0 1 1 1 0 1 1 1 1 1 2 1 1 0 1 2 0 1 0 1 1 0 0 0 0 0 0 1 1 0 2 2 2 2 1 1 0 0 2 0 0 0 0 1 0 1 1 0 1 0 1 1 1 1 1 2 1 1 0 0 1 0 2 1 0 0 0 2 1 0 0 0 0 0 0 0 0 0 2 1 0 0 0 0 0 1 0 2 0 2 0 0 1 1 0 1 0 0 0 1 1 1 0 1 0 0 1 1 0 1 1 1 1 0 2 0 0 0 0 1 0 0 0 0 0 0 1 0 1 0 1 0 0 0 0 1 1 0 0 1 1 1 0 0 0 1 0 1 1 1 1 0 1 1 0 2 1 0 0 0 2 0 1 0 0 2 0 2 0 0 0 1 0 2 2 0 1 1 1 0 1 0 0 0 2 1 0 2 0 0 0 0 1 1 1 0 2 2 0 0 1 1 1 0 0 0 0 0 1 1 0 0 1 1 1 1 2 0 1 1 1 0 0 0 1 0 1 1 0 1 0 0 1 2 0 0 0 0 0 0 0 0 2 2 0 2 0 0 2 1 1 1 1 1 1 2 0 0 0 0 0 0 0 0 1 0 0 2 0 0 0 1 1 0 1 1 0 0 1 0 1 2 0 0 0 0 1 0 1 1 1 0 1 0 2 0 2 1 2 0 1 2 1 0 1 0 0 0 1 0 0 0 2 1 0 2 0 0 1 0 0 1 1 0 0 1 1 1 1 0 1 0 1 0 0 0 1 0 0 2 2 0 0 0 1 0 0 0 0 0 0 1 1 2 0 1 1 1 1 1 1 0 0 0 0 0 1 0 0 1 0 1 1 0 2 0 0 1 2 0 0 0 2 0 2 0 1 0 0 0 0 2 2 0 1 0 1 0 0 1 0 0 2 2 0 2 2 0 1 0 2 1 1 0 2 0 1 1 1 0 1 0 0 1 0 1 0 1 0 0 0 1 1 0 1 1 2 0 0 0 1 0 2 0 1 1 0 0 0 0 0 1 2 0 0 0 1 0 1 1 0 1 1 1 0 1 2 0 1 1 1 0 2 2 0 0 0 2 2 0 1 1 1 0 0 0 1 1 0 0 1 0 2 0 0 0 0 0 0 0 0 1 0 0 0 0 0 1 0 1 1
40 1 2 1 0 0 0 2 0 2 2 0 1 1 0 1 0 0 0 0 0 0 0 1 0 0 0 0 1 2 1 1 1 1 0 0 2 1 0 0 0 1 1 1 2 0 1 0 1 2 1 0 2 1 0 1 0 0 0 0 1 1 0 1 1 0 2 1 1 0 0 2 1 0 1 1 0 0 0 1 1 2 1 0 1 0 0 1 2 2 0 1 2 0 0 0 0 1 1 1 1 0 0 0 2 1 2 2 0 2 2 2 0 1 1 1 1 0 0 0 0 0 2 1 0 1 1 1 1 0 1 0 0 0 0 0 0 0 0 2 1 0 0 0 0 0 1 0 0 0 0 0 1 1 0 0 0 2 0 1 1 0 2 0 1 2 2 0 1 2 0 0 0 2 0 0 2 1 0 1 1 0 0 0 1 1 0 1 0 0 2 0 0 1 1 0 0 2 0 2 0 0 0 1 2 0 1 1 1 0 0 1 0 0 0 1 1 0 2 1 2 1 2 2 0 0 0 0 0 0 0 0 1 0 0 0 0 2 0 0 0 1 0 0 1 1 0 0 0 0 0 1 0 0 0 1 0 2 1 1 1 1 0 0 0 0 0 1 1 0 0 1 1 1 0 1 0 1 1 0 0 0 0 0 0 0 0 1 0 2 0 0 0 0 1 0 0 0 0 0 0 0 0 0 0 0 0 2 1 1 0 1 0 1 0 0 2 1 1 0 2 1 1 1 0 0 0 1 0 2 2 1 0 1 0 0 0 1 1 2 1 0 0 2 0 0 0 0 2 0 0 0 1 2 0 0 1 1 0 0 0 0 1 0 0 0 0 0 1 1 1 1 1 1 1 0 0 0 1 1 0 1 0 1 0 1 2 0 0 1 0 1 1 0 2 0 0 0 1 1 1 1 0 2 2 1 0 2 0 2 1 0 0 0 0 2 0 0 0 0 0 0 0 1 0 0 0 0 0 0 0 0 1 1 1 2 0 0 0 0 2 0 2 0 0 1 2 1 1 1 0 1 0 1 0 0 0 1 0 1 1 0 0 0 0 1 0 1 0 1 1 1 1 1 0 1 0 0 0 0 2 0 0 0 2 0 0 0 1 0 0 0 0 1 1 1 0 0 0 0 0 0 1 1 0 1 2 0 1 0 0 2 0 0 0 0 1 1 1 1 1 2 0 2 0 1 0 0 1 1 1 0 2 0 1 0 1 1 0 1 0 2 1 1 1 1 1 2 2 0 0 0 1 1 2 0 1 0 2 0 0 0 1 0 0 1 1 1 1 0 0 0 1 0 1 1 1 0 2 0 2 0 1 1 1 1 1 0 1 1 0 1 0 0 0 0 1 0 0 0 0 2 1 2 0 2 1 0 0 2 0 0 0 0 0 0 0 1 0 1 1 0 1 1 1 1 1 1 0 0 0 0 1 0 0 0 1 0 1 0 1 0 0 0 2 0 1 0 0 0 0 1 2 2 1 1 2 1 2 0 0 0 0 1 0 1 0 2 0 1 1 0 0 0 0 2 0 0 0 0 0 0 1 1 0 2 1 1 2 1 2 0 1 2 1 0 0 0 0 2 1 1 0 1 2 1 1 2 0 0 0 0 0 1 0 0 0 1 0 0 0 0 2 2 2 2 2 0 0 0 0 0 0 2 0 0 0 0 0 0 0 0 1 1 2 0 2 0 0 0 0 0 0 0 0 1 0 0 1 0 0 0 2 2 2 0 0 1 0 2 0 1 2 0 0 0 0 1 0 2 1 1 0 1 2 2 0 1 0 1 0 1 1 0 0 0 1 1 0 1 0 0 0 2 1 0 1 0 0 2 0 1 1 1 1 0 0 0 1 1 0 1 0 2 0 0 0 2 0 0 1 1 0 1 0 0 0 0 0 0 0 0 1 1 1 0 1 0 0 0 2 2 2 0 1 0 1 0 0 0 0 0 0 1 0 0 0 1 0 1 1 0 0 1 0 1 0 1 1 2 2 0 2 0 0 0 1 0 0 0 0 0 1 2 2 0 2 2 0 1 1 1 1 1 1 2 0 1 0 1 0 1 0 0 1 1 2 1 0 0 0 0 0 0 1 1 1 1 0 0 0 2 1 2 0 0 0 0 0 0 0 0 2 0 0 0 0 1 0 0 2 0 2 0 0 0 1 1 0 1 1 1 0 0 1 0 0 1 1 1 1 0 0 0 1 0 0 0 0 0 0 0 0 1 0 1 1 0 0 1 0 0 0 1 0 0 1 0 1 0 0 0
41 1 1 2 0 0 0 2 0 1 1 0 1 1 0 1 0 0 2 1 0 0 1 2 0 0 1 0 2 0 1 1 0 1 0 1 1 1 0 0 0 2 0 0 1 1 0 0 1 1 1 0 1 0 1 1 1 0 1 1 1 1 0 0 0 0 1 1 1 0 0 2 2 0 0 2 2 0 2 0 0 2 2 0 1 0 0 0 1 2 0 1 1 1 1 0 1 1 0 1 0 0 1 0 0 0 2 2 0 2 1 1 2 2 2 2 2 0 1 1 1 0 2 1 0 1 1 1 1 0 0 0 0 0 0 0 0 0 0 1 1 0 0 0 0 2 2 0 0 1 0 0 0 0 0 0 0 1 0 1 1 0 1 1 1 2 0 0 1 1 0 0 2 0 1 1 1 1 0 1 1 0 1 0 0 0 0 1 1 0 2 0 1 1 2 0 0 1 0 0 0 1 0 2 2 0 2 1 1 0 1 1 1 0 0 1 1 0 1 0 1 1 1 1 0 0 2 0 0 0 0 0 0 1 1 1 1 2 1 1 0 1 2 1 2 2 0 0 0 0 0 1 1 0 1 0 0 1 0 0 0 0 2 2 1 0 0 0 2 0 0 2 2 2 0 1 1 1 0 0 0 2 1 2 0 2 2 0 0 1 1 0 0 1 2 1 0 1 1 2 0 0 0 0 0 0 0 2 0 1 0 2 0 1 1 0 2 1 0 0 0 0 1 0 0 0 0 1 0 1 1 1 1 1 0 0 0 2 0 2 1 1 2 1 1 0 1 0 2 2 2 0 1 2 0 0 2 0 1 1 2 1 2 0 2 0 0 0 1 1 1 1 1 2 1 0 0 2 0 2 1 0 0 1 0 0 0 0 0 0 0 0 0 2 2 0 0 1 1 1 1 1 0 2 2 1 0 0 0 2 0 0 0 0 0 2 0 0 0 0 0 1 1 1 1 0 0 0 0 1 0 0 0 0 1 1 0 1 1 0 1 0 1 1 0 0 0 0 0 0 0 0 2 2 2 2 0 1 1 1 0 0 1 1 0 1 0 2 0 1 2 2 1 2 1 0 0 0 0 0 1 0 0 0 2 0 0 0 2 0 0 0 1 1 1 0 1 0 1 0 1 2 1 0 0 1 1 0 0 1 0 1 0 1 0 1 2 0 0 0 0 2 1 2 2 0 0 1 0 2 0 0 0 0 0 1 0 0 0 1 0 0 2 1 1 0 1 1 1 0 0 0 1 2 0 1 1 2 0 0 0 0 0 0 0 0 0 1 1 1 1 1 0 0 0 0 0 1 2 1 2 0 1 1 1 0 0 0 0 0 0 2 1 0 0 0 1 2 2 2 2 0 1 0 1 2 0 0 0 2 1 0 0 0 0 0 1 1 0 1 0 1 1 1 1 0 2 0 0 0 0 1 0 0 0 0 0 0 0 0 0 1 0 2 0 1 1 0 1 0 0 2 1 2 2 1 1 1 1 0 0 0 1 2 0 0 0 2 0 0 0 1 1 1 1 2 0 0 0 0 1 1 2 1 0 2 2 1 2 1 2 0 0 2 0 0 0 0 0 1 0 1 0 0 1 0 2 1 0 0 1 0 1 0 0 0 0 0 0 1 0 1 0 1 1 0 0 0 0 1 1 1 1 2 1 2 1 0 0 0 0 0 0 0 0 0 0 0 0 0 0 0 0 0 0 0 2 0 0 0 0 0 2 2 0 1 1 1 0 2 0 0 2 1 1 1 0 1 0 1 0 0 0 0 0 2 0 1 0 1 1 1 2 0 1 0 1 1 0 1 1 0 0 1 2 1 1 1 0 1 0 0 1 1 0 0 1 0 1 2 1 1 0 2 0 0 0 1 0 1 1 1 0 1 0 0 0 0 0 0 0 0 1 1 1 0 1 1 1 1 1 1 1 0 0 1 1 0 0 0 2 0 0 1 0 1 0 1 1 1 0 0 0 0 0 2 0 0 0 0 2 0 1 0 0 1 0 2 0 0 0 0 2 1 2 0 2 2 0 1 0 2 1 1 2 1 1 2 0 2 0 1 1 1 1 1 1 1 1 1 0 1 0 0 0 2 2 0 0 1 0 2 1 2 0 0 1 2 2 0 0 0 2 0 0 1 0 1 0 1 0 0 1 1 1 0 1 1 0 1 1 0 0 0 0 0 0 0 2 1 0 0 0 0 0 1 0 1 1 0 0 1 0 1 0 1 1 0 0 0 0 0 0 1 0 0 0 0 0 0 1 0
42 1 1 1 0 0 1 2 0 1 1 0 0 0 0 0 0 0 1 1 0 0 0 2 0 0 2 0 2 0 2 1 0 1 0 1 1 2 1 0 0 0 0 0 0 0 1 0 1 1 1 0 0 0 2 2 0 0 0 0 0 0 0 1 0 0 0 1 0 1 0 1 2 0 1 2 1 0 1 0 2 2 2 0 0 0 0 0 2 2 0 0 0 2 1 0 1 1 0 1 2 1 0 0 0 0 2 2 1 1 0 1 2 2 2 2 1 0 0 1 1 0 2 0 0 1 2 1 0 1 1 0 0 1 0 0 0 0 0 1 0 0 1 0 0 0 0 0 0 1 0 0 0 2 0 0 1 1 0 1 1 1 2 0 2 1 1 0 0 0 0 1 1 1 1 0 2 1 1 0 0 1 0 2 0 2 2 0 0 0 2 0 0 1 1 0 0 2 0 0 0 0 0 1 2 0 1 0 0 0 1 1 1 0 0 0 0 1 0 1 2 1 1 1 0 0 2 0 0 0 0 0 0 0 0 0 0 2 0 2 0 0 2 0 1 1 0 0 0 0 0 0 1 1 0 0 1 0 0 0 0 0 0 1 0 0 0 0 0 0 0 2 0 0 1 1 0 2 2 0 2 2 1 1 0 1 2 0 1 2 0 0 0 0 2 1 0 0 0 1 0 0 1 1 1 0 2 1 0 0 0 1 0 1 0 0 2 0 0 0 0 0 0 1 0 0 1 1 0 2 0 2 1 2 0 0 0 2 0 1 0 1 2 1 0 0 0 0 0 2 0 0 2 2 0 0 2 1 0 1 1 0 2 0 2 0 0 2 2 0 0 2 1 2 0 0 0 1 1 1 1 2 0 0 1 0 0 0 0 1 0 0 1 0 1 0 0 1 1 0 0 0 0 2 1 0 1 0 0 1 1 0 0 0 0 2 0 0 1 0 0 0 0 1 0 1 0 1 0 1 0 1 0 1 1 0 0 2 1 1 1 0 1 0 1 2 2 0 1 2 0 0 0 2 1 0 1 2 1 2 1 0 1 0 0 0 1 1 0 0 1 1 2 0 1 0 1 1 0 0 2 0 0 1 1 0 1 0 0 0 0 0 1 2 2 1 2 0 0 2 2 2 1 1 0 1 2 0 0 1 0 1 0 2 0 0 0 1 1 2 1 2 0 1 0 0 0 0 0 2 0 0 0 1 2 0 0 0 1 1 0 0 1 0 0 1 1 2 2 0 0 0 0 2 0 2 0 0 2 0 0 0 0 0 0 0 0 1 1 1 0 0 0 0 0 1 2 1 2 1 2 0 0 0 0 0 0 1 1 1 1 1 1 1 0 1 1 0 0 0 0 1 0 2 0 2 1 0 1 0 1 0 0 2 0 1 0 0 0 0 1 0 0 0 0 1 2 0 0 0 0 0 0 0 0 1 1 1 0 0 0 1 0 0 1 1 2 1 0 0 0 1 1 1 1 0 1 0 2 0 0 0 0 1 0 1 1 2 0 0 2 0 1 0 0 2 2 1 1 0 0 1 0 2 1 2 1 2 1 0 1 1 0 2 1 0 0 0 0 1 0 1 0 0 1 0 1 1 1 0 1 0 0 0 0 0 0 1 1 0 0 0 1 2 2 1 1 0 1 1 1 1 0 2 0 0 0 0 0 1 0 0 0 0 1 0 1 1 1 2 0 2 0 0 0 0 0 0 0 1 1 1 2 2 1 1 1 0 0 2 1 0 0 1 1 0 0 0 0 1 1 1 0 1 2 2 0 2 0 2 0 1 2 1 0 1 0 0 0 1 0 0 0 1 2 0 1 0 0 1 0 0 0 0 2 0 0 1 1 1 1 1 0 2 0 0 0 1 0 1 0 0 0 0 0 0 0 0 0 0 0 0 0 0 0 0 0 1 1 0 2 2 1 1 0 1 1 0 1 1 1 0 0 0 0 1 0 0 2 0 0 0 0 2 0 0 0 1 1 0 1 0 1 0 0 0 0 1 0 0 0 0 2 1 1 0 2 2 0 0 0 2 2 2 2 0 1 2 1 1 1 0 0 0 1 0 2 2 2 1 0 1 0 0 0 0 1 1 0 0 1 1 0 1 0 1 1 1 2 1 0 0 1 1 1 0 1 2 1 0 0 0 0 1 1 0 0 1 0 0 1 0 2 0 2 1 2 0 1 1 0 0 0 0 1 0 2 2 2 0 0 2 0 1 0 0 0 0 1 0 1 1 0 0 0 1 0 0 0 0 1 1
43 1 1 1 0 0 0 1 0 1 1 0 1 1 0 1 0 0 1 0 0 0 0 2 0 0 0 0 1 0 1 1 2 2 0 0 2 1 1 0 0 1 0 0 1 0 1 0 0 0 0 0 1 1 0 0 0 0 0 1 1 0 0 0 0 0 2 1 1 0 0 2 2 0 1 2 1 0 1 0 1 1 2 0 2 0 0 1 1 2 1 1 0 2 1 0 1 1 1 2 2 0 1 0 1 1 2 1 1 1 0 1 1 2 2 2 2 0 0 2 2 0 2 1 0 1 1 0 0 0 1 0 0 0 0 0 0 0 0 0 0 0 0 0 0 1 0 0 1 1 0 0 0 0 1 1 0 1 0 2 0 1 1 1 2 2 2 0 0 0 0 2 0 2 0 0 2 1 0 1 1 0 0 1 0 1 1 1 1 0 1 1 0 1 1 0 1 1 0 1 0 0 1 0 1 0 2 1 0 0 0 1 0 0 0 0 0 0 2 1 2 1 2 2 0 0 0 1 1 1 1 2 0 0 0 0 0 2 1 1 0 1 1 1 1 1 0 0 0 0 0 1 1 0 0 1 0 1 0 0 0 0 0 0 0 1 0 0 2 0 0 2 0 0 0 0 1 0 2 0 0 0 0 2 0 0 0 1 0 2 0 0 0 0 1 0 0 1 1 1 1 0 0 0 0 1 0 2 1 1 0 1 0 1 1 0 1 1 1 0 1 1 1 1 1 0 1 2 1 0 1 1 0 2 1 1 1 0 0 1 1 1 1 1 0 0 0 1 1 2 0 1 2 2 0 0 2 1 1 0 1 1 0 0 0 0 0 1 1 1 1 1 1 2 2 0 0 1 1 1 0 2 0 1 0 0 0 0 0 1 0 0 1 0 1 0 0 0 0 0 0 0 0 1 0 0 1 0 0 0 2 0 0 0 1 2 0 0 0 0 0 1 0 1 0 1 2 1 1 0 1 1 0 0 1 1 0 1 1 0 1 0 1 1 0 2 1 0 0 1 0 0 0 0 0 0 0 2 1 2 1 0 0 0 0 1 0 2 0 2 2 2 2 0 0 1 0 2 0 0 2 1 1 2 1 0 1 0 1 0 1 1 2 1 2 0 2 0 2 0 0 2 1 1 0 1 2 0 0 1 0 1 0 0 0 0 0 0 2 1 1 2 0 1 0 1 1 1 1 1 1 1 0 0 1 0 1 1 0 1 1 0 1 1 1 2 0 1 1 0 0 1 0 2 0 0 0 0 1 0 0 0 0 1 1 0 0 1 1 0 0 0 0 0 0 0 1 2 2 2 2 0 0 0 0 0 0 1 0 0 1 1 2 0 1 1 1 0 0 1 1 2 1 2 0 2 2 0 0 0 0 0 0 1 1 1 1 1 0 1 0 0 0 1 1 0 0 1 0 0 0 1 1 0 0 1 0 2 1 0 1 0 0 1 1 1 2 0 1 1 0 1 0 2 1 1 2 0 2 1 1 1 1 0 2 2 1 2 0 0 2 0 0 1 1 2 0 0 1 0 0 1 0 1 1 2 0 2 1 1 1 0 0 1 0 1 1 0 0 1 0 2 0 0 1 0 2 2 0 0 0 0 1 0 0 0 0 1 0 0 0 0 0 2 1 0 0 0 1 1 1 1 0 2 0 0 1 0 0 0 0 0 0 0 0 2 2 1 0 0 0 0 0 0 0 0 0 0 0 0 0 0 2 0 0 1 1 0 0 1 1 0 1 0 0 1 0 1 1 1 1 1 1 0 1 2 0 2 1 2 0 1 2 0 1 0 0 0 0 1 0 0 0 2 1 0 1 0 0 2 0 2 0 0 1 0 1 0 2 2 2 2 0 0 0 0 0 1 0 0 2 2 1 1 0 0 0 0 1 0 1 1 0 0 1 0 0 1 1 1 1 1 1 0 0 0 0 0 1 1 1 0 0 0 0 1 0 0 1 2 1 0 0 1 0 1 0 1 2 1 1 0 2 0 1 0 1 0 0 1 0 0 0 1 2 0 2 1 0 0 1 2 2 1 2 1 1 1 2 2 1 1 1 1 2 2 1 0 2 0 0 0 0 0 0 1 1 1 0 0 0 2 0 1 0 0 0 2 2 0 0 1 2 0 0 0 0 1 0 1 0 0 1 1 1 0 1 1 0 1 1 1 0 0 0 0 1 0 1 2 0 1 0 0 1 0 1 1 2 1 0 2 0 0 0 0 0 0 0 0 0 0 0 0 0 0 0 0 0 0 1 1
44 0 2 1 0 0 0 1 0 0 0 2 1 1 0 1 0 0 0 0 0 0 0 2 0 0 2 0 1 0 1 1 2 1 0 0 2 2 0 2 2 1 0 0 2 0 1 0 0 0 0 0 1 1 0 0 0 0 0 0 1 1 1 1 0 0 2 1 1 0 0 0 2 0 0 2 2 0 1 1 0 2 2 0 1 0 0 1 2 2 0 1 2 0 0 0 0 1 0 1 0 0 1 0 0 0 2 1 0 2 1 1 0 0 0 0 0 0 0 2 2 0 2 1 0 1 1 1 0 1 2 0 1 2 0 0 0 0 0 1 1 0 1 0 0 0 1 0 0 1 1 0 0 0 0 0 0 1 0 0 0 1 2 0 1 0 0 2 0 2 2 1 1 1 0 1 1 1 0 1 1 1 1 0 1 1 1 2 0 0 1 1 1 1 2 0 1 1 1 0 0 1 0 1 2 0 2 0 1 0 0 1 1 0 0 0 0 1 0 0 1 1 2 2 0 0 1 0 0 0 1 1 0 0 0 0 0 2 0 2 0 0 2 1 2 2 0 0 0 0 0 0 1 0 0 0 0 2 0 0 0 0 0 2 1 0 1 1 1 0 1 2 1 0 0 0 0 0 1 0 0 1 0 1 0 0 0 2 2 2 0 2 2 0 2 0 1 0 0 0 0 0 0 0 0 1 0 2 2 2 0 2 0 0 1 0 1 0 0 0 1 1 0 0 1 0 1 1 1 1 0 2 1 1 0 0 0 2 0 1 0 0 1 2 0 0 0 0 1 1 1 0 2 2 1 0 1 1 0 0 0 0 2 0 2 0 0 0 1 1 1 1 1 2 1 1 0 0 1 1 2 0 0 0 1 1 0 0 0 1 0 0 2 0 2 2 2 2 0 0 0 0 0 2 1 0 1 0 0 1 1 0 0 0 1 2 0 1 0 1 1 1 1 1 1 1 2 0 2 0 0 1 2 2 0 2 1 0 0 0 2 0 2 0 1 1 1 0 1 1 0 1 0 1 1 0 1 1 0 2 2 0 0 0 0 0 0 1 0 0 1 1 2 1 2 0 0 2 0 1 1 1 0 0 2 1 0 0 0 0 0 0 1 1 0 0 1 0 0 0 0 2 1 0 0 1 2 0 0 1 0 1 0 0 1 0 0 0 2 1 0 2 0 2 0 2 2 1 0 2 0 1 0 1 1 0 1 1 0 1 1 0 1 1 0 1 1 1 1 0 0 0 1 2 0 0 0 1 0 2 2 0 1 1 1 1 1 1 1 0 0 0 2 0 1 1 2 1 2 2 2 0 2 2 2 0 2 0 2 2 0 0 1 0 0 0 0 0 0 0 0 2 1 0 0 1 2 0 0 1 1 0 0 1 0 1 0 1 0 0 0 0 1 1 1 0 1 0 0 0 1 0 0 0 0 1 0 0 0 0 1 0 0 1 0 1 2 0 1 1 0 2 0 0 0 0 0 0 1 0 0 0 1 0 1 2 0 2 0 2 0 0 0 1 1 2 0 1 0 0 0 0 0 1 0 1 1 2 1 1 1 0 1 1 0 0 0 1 0 1 1 0 0 0 2 0 2 1 1 0 0 0 0 0 1 1 0 2 1 0 0 0 1 1 0 1 1 0 0 1 1 1 0 2 2 1 2 0 0 1 0 0 0 0 1 0 1 0 0 0 0 0 0 0 0 0 1 0 0 1 1 2 2 1 1 1 1 0 0 1 0 1 1 1 1 0 0 1 1 2 0 0 0 0 1 2 0 1 1 1 1 1 2 1 0 1 1 1 0 0 0 0 0 2 1 0 1 0 0 1 0 0 1 1 1 0 0 1 1 1 1 1 0 2 1 0 0 1 0 0 1 1 1 2 0 0 0 0 0 0 0 0 0 0 1 0 0 1 1 0 1 1 1 1 0 1 1 0 1 1 1 0 0 0 0 0 0 0 2 1 0 0 0 1 0 1 0 2 2 1 1 0 2 0 0 0 0 0 1 0 0 0 2 1 2 1 2 2 0 0 0 2 1 1 1 1 1 2 1 1 1 1 0 0 0 0 2 0 2 0 1 0 0 0 0 1 1 1 1 1 0 2 0 1 1 0 0 0 0 0 0 1 2 2 0 0 0 0 0 0 2 0 1 0 0 0 1 2 0 1 2 0 2 0 0 1 2 0 1 1 1 0 0 0 0 0 0 0 1 1 0 1 0 2 0 0 0 0 1 0 1 0 0 0 0 0 0 0 0 0 0 0
45 1 1 1 0 0 0 1 0 2 2 0 2 2 0 2 0 0 0 0 0 0 0 1 0 0 1 0 2 2 2 1 1 1 1 1 1 2 0 0 0 2 0 1 1 0 1 0 0 1 0 0 1 1 0 0 0 0 0 1 1 0 0 1 1 1 1 1 1 0 0 1 2 0 1 2 1 0 1 0 0 1 1 1 1 0 0 0 1 1 0 0 1 0 0 0 0 1 0 1 0 1 0 1 1 1 2 2 0 2 1 2 0 0 0 0 0 1 0 1 1 1 1 1 1 0 0 1 0 1 1 0 1 1 0 1 0 0 0 0 0 0 0 0 0 0 1 0 0 1 1 0 0 0 1 0 0 0 1 2 0 1 1 1 0 1 0 2 0 2 1 0 0 2 0 1 1 1 0 0 1 0 1 0 0 0 1 2 1 0 2 0 1 1 2 0 1 2 1 0 0 1 0 0 2 0 1 1 2 0 1 2 1 0 0 0 1 0 2 0 0 0 1 2 1 0 1 0 0 0 1 1 0 0 0 0 0 2 0 2 0 0 2 0 2 2 1 0 0 0 0 0 1 0 0 0 1 2 1 1 1 1 0 0 0 0 0 0 1 0 2 0 1 1 1 0 0 1 1 0 1 2 0 2 0 1 1 2 0 2 0 0 1 1 2 1 0 2 0 2 1 0 1 1 1 0 0 2 2 2 2 1 0 2 0 1 2 0 0 0 0 0 1 0 0 0 0 1 1 1 1 1 1 1 0 0 0 2 0 1 1 2 0 1 1 0 1 0 2 0 0 0 1 1 1 1 1 0 0 0 0 1 1 0 0 0 0 0 0 2 2 0 0 2 0 0 0 0 2 0 1 1 0 0 0 0 0 0 0 0 0 0 0 0 2 0 0 1 0 0 0 1 0 1 1 0 0 1 0 1 0 0 0 0 0 0 2 0 1 0 0 1 0 0 0 0 0 1 0 0 1 0 0 1 1 0 0 0 0 0 1 0 2 0 0 2 2 2 0 1 0 1 0 1 0 0 0 2 1 2 2 0 1 1 0 1 0 1 0 0 0 0 1 1 1 1 0 0 0 0 2 0 0 2 1 1 1 1 0 0 1 1 1 0 0 0 1 1 1 1 2 2 1 1 0 1 1 0 0 2 0 0 0 1 0 0 0 0 1 1 0 2 1 2 1 1 0 0 2 1 1 0 0 1 1 0 1 0 0 2 0 0 2 1 0 1 1 2 2 0 0 0 0 0 2 1 1 0 2 0 0 0 1 1 1 1 1 0 0 0 1 1 0 0 0 0 1 0 0 2 1 0 2 2 1 0 1 0 0 0 0 0 1 0 1 1 2 0 0 0 0 2 1 0 0 2 1 0 0 2 1 0 0 1 0 1 0 0 0 0 1 0 0 0 0 1 1 2 0 0 2 1 0 0 0 0 0 1 0 1 0 0 0 1 1 0 1 0 2 2 0 2 0 0 0 0 2 0 1 0 0 0 1 1 1 1 1 2 1 1 0 1 0 0 0 1 2 0 1 0 1 0 0 2 1 2 1 2 0 2 2 0 0 1 0 0 0 0 0 1 0 1 0 0 1 0 2 2 0 0 0 0 0 0 0 1 0 1 0 0 0 0 1 1 1 1 1 0 0 0 0 0 0 2 2 2 2 0 0 1 0 0 0 0 0 0 0 0 0 0 0 0 0 0 0 0 1 0 1 0 0 0 2 2 0 1 1 1 0 1 0 0 2 1 1 0 0 0 1 1 1 1 1 1 0 1 1 2 0 2 0 1 2 0 1 0 0 0 0 1 0 0 0 2 1 0 2 0 2 0 0 0 0 0 1 0 1 0 1 1 1 2 0 2 1 0 0 1 0 1 0 0 0 1 0 1 0 0 0 0 0 1 0 0 0 0 0 1 1 0 2 2 1 0 0 0 0 0 0 0 0 0 0 0 0 1 0 1 1 2 0 0 0 0 0 2 0 1 1 2 1 0 1 0 0 0 0 0 1 0 1 0 1 2 2 0 2 1 0 0 0 2 1 0 2 2 0 1 0 0 0 0 0 0 0 0 2 2 2 1 0 1 0 0 0 0 0 1 1 1 0 2 0 2 0 1 1 2 2 0 0 0 2 0 0 0 0 0 0 0 0 0 0 2 2 0 2 2 0 2 0 1 1 0 0 1 0 0 1 0 0 0 0 0 0 0 0 0 0 0 0 1 0 0 0 0 2 0 0 0 0 0 0 1 1 0 0 0 0 0 0 0
46 0 2 1 1 1 1 0 0 0 0 1 1 1 0 2 0 0 1 0 0 0 1 1 1 1 1 0 1 2 2 0 1 1 1 0 2 2 0 1 1 0 1 1 1 0 0 1 0 1 1 0 0 1 1 0 0 0 0 1 0 1 0 2 1 1 1 1 0 0 0 1 2 0 1 2 1 0 2 0 1 2 1 1 2 0 1 0 1 2 0 0 1 1 0 0 0 0 0 0 1 0 1 0 1 1 2 1 1 1 0 1 0 0 2 2 2 0 0 2 2 0 0 0 0 0 0 1 1 0 1 1 0 2 2 2 0 0 0 1 2 0 0 0 0 0 0 0 0 0 0 0 0 0 1 0 0 0 0 1 1 0 1 1 1 2 1 0 2 2 0 0 1 1 1 1 2 1 0 1 1 0 1 0 1 1 1 1 0 0 1 0 0 2 2 0 0 2 0 1 0 1 0 2 2 0 2 1 1 0 1 2 1 0 0 0 0 2 1 0 1 1 1 1 0 0 2 1 1 0 1 1 1 1 0 1 0 2 0 1 0 0 2 0 1 0 1 0 2 2 0 0 1 0 0 0 2 2 0 0 0 0 0 0 0 0 1 1 2 1 0 2 2 2 0 1 2 1 1 0 1 2 2 2 0 2 2 1 0 2 0 1 1 1 2 0 1 0 1 2 1 0 0 0 0 0 0 2 1 1 1 1 0 1 0 1 2 0 0 1 0 0 1 0 0 0 1 1 1 1 2 2 1 0 0 1 0 1 0 1 1 1 1 2 0 0 0 1 2 0 1 0 0 0 0 2 0 1 0 2 2 0 1 1 1 0 0 2 2 0 0 2 0 2 1 0 0 0 1 1 2 1 0 1 0 0 0 2 2 0 1 1 0 0 1 0 0 0 1 1 1 1 0 2 1 1 1 1 0 2 0 0 0 0 2 2 0 0 0 0 0 1 0 2 1 2 2 0 0 0 1 0 0 1 2 1 0 0 0 0 1 0 1 1 1 1 1 0 0 1 1 0 2 2 2 2 0 2 0 2 2 0 0 0 0 1 1 1 0 0 1 1 1 1 1 0 0 1 1 0 1 0 0 2 0 0 1 2 0 0 0 0 1 2 0 1 1 0 0 0 1 2 2 2 0 0 2 0 2 0 0 2 1 1 0 0 0 0 1 1 0 2 2 2 1 0 0 0 1 1 1 0 0 0 1 0 0 0 0 0 0 1 1 1 0 2 0 1 1 0 0 0 0 1 1 1 1 0 2 0 0 0 0 1 1 0 0 0 0 1 0 0 0 0 0 0 1 0 2 0 2 0 0 0 0 0 0 0 1 1 0 1 1 1 0 1 1 0 0 0 0 1 1 2 0 2 0 0 0 0 0 0 0 1 1 1 1 1 0 1 1 1 0 1 1 0 1 2 0 0 0 1 1 0 0 1 1 0 1 0 1 2 0 1 1 1 2 0 1 1 0 1 0 1 0 0 1 1 1 0 0 0 1 1 0 1 0 1 1 0 1 1 0 0 0 2 1 1 0 0 1 0 0 1 0 1 1 2 1 0 0 1 0 2 0 0 0 0 0 1 0 0 0 0 2 0 2 2 0 0 0 0 0 1 0 1 0 2 0 0 0 0 0 1 1 0 0 0 1 1 0 0 1 1 2 2 2 0 0 1 0 0 0 0 1 0 1 0 1 1 1 1 0 0 0 0 0 0 0 0 0 1 2 2 0 1 1 1 0 2 0 0 0 0 0 0 0 1 1 2 0 0 0 0 0 1 0 1 1 1 1 1 2 0 1 0 1 1 0 1 0 0 0 2 0 0 0 0 1 0 0 0 1 1 1 0 0 0 1 2 1 1 0 1 0 0 0 1 0 1 0 0 1 1 0 1 0 0 0 1 0 0 1 1 1 0 1 0 0 0 2 2 0 0 0 0 0 1 0 0 0 0 0 0 0 2 0 0 1 1 0 0 0 0 0 2 0 1 1 1 1 1 0 0 0 0 0 0 0 0 0 0 1 1 2 1 1 1 0 0 1 2 2 2 2 0 1 1 0 1 0 1 0 0 2 2 0 2 2 0 0 0 0 0 0 2 2 2 0 0 0 0 0 1 0 0 0 0 2 2 0 1 0 2 1 0 1 0 0 0 1 0 1 1 0 1 1 2 0 1 2 0 0 1 2 0 0 0 0 0 1 0 0 0 1 1 1 0 0 0 0 0 0 1 0 0 1 0 1 0 1 1 1 0 0 0 0 0 0 0 0 0
47 0 1 1 1 1 2 2 0 2 2 0 0 1 0 0 0 0 1 0 1 0 1 2 0 0 0 0 2 2 2 2 0 2 1 1 1 1 0 2 2 0 1 1 1 1 0 0 0 0 0 0 1 0 1 0 2 0 0 1 1 1 0 2 1 0 2 0 2 2 1 2 2 1 2 2 0 1 1 0 0 1 1 1 1 0 0 0 2 2 0 0 1 1 0 0 0 0 0 1 1 1 1 0 0 0 2 0 2 0 0 2 0 2 2 2 2 0 1 2 2 0 2 1 0 1 1 1 0 1 1 2 0 0 0 0 0 0 0 0 0 0 0 0 0 1 1 0 0 0 0 0 0 0 0 0 0 0 0 1 1 0 1 1 1 2 1 1 0 1 0 0 0 2 0 1 1 1 0 1 1 0 1 1 0 1 2 1 0 0 0 1 0 1 2 0 1 2 0 0 0 0 0 0 2 0 1 1 1 0 0 1 0 0 0 0 1 0 1 0 1 1 1 1 0 0 2 0 0 0 0 0 0 0 0 0 0 2 1 1 0 1 2 0 1 1 1 0 0 0 0 0 1 0 0 0 0 0 0 0 0 0 0 0 0 0 0 2 0 0 0 2 0 0 0 0 0 1 1 0 1 1 0 1 0 0 0 2 0 2 0 0 0 0 2 1 0 1 1 2 2 0 0 0 0 1 1 2 1 1 1 2 0 1 1 0 2 0 0 1 1 1 1 0 0 0 0 1 0 1 2 0 0 0 0 0 0 1 0 1 1 1 1 2 1 0 1 0 1 1 1 0 1 1 1 1 0 1 0 0 0 0 2 0 2 0 0 0 1 1 1 1 1 2 1 0 0 0 1 1 2 0 0 0 0 0 0 0 0 0 0 0 1 0 2 1 1 0 1 1 1 1 0 2 2 1 0 1 0 1 0 0 0 0 0 0 2 1 0 0 0 0 0 2 1 1 0 1 0 1 0 0 0 0 0 1 0 0 0 0 2 0 1 1 0 1 1 0 2 0 0 0 1 2 2 1 1 1 1 1 1 1 0 0 0 0 0 1 0 0 2 2 2 0 1 1 0 1 0 0 2 0 0 1 1 0 1 0 1 0 1 1 1 2 1 1 1 1 1 0 0 2 1 1 0 1 2 0 1 1 0 1 0 1 0 1 0 0 0 1 0 2 0 0 0 0 0 1 0 2 0 1 0 0 0 0 2 0 0 0 0 1 2 1 1 2 1 1 1 1 0 1 0 1 1 0 1 1 0 1 1 0 0 2 2 0 0 1 1 1 1 2 0 0 0 0 1 0 2 0 2 0 1 0 2 0 0 0 1 1 0 2 0 0 0 0 0 1 2 2 2 0 1 1 0 1 0 0 0 2 0 0 0 1 1 0 1 0 0 0 0 0 0 0 0 0 0 2 0 0 0 2 2 0 0 0 0 2 1 0 1 1 0 2 0 0 0 0 1 1 0 2 0 1 0 0 1 0 1 1 1 1 1 2 0 0 0 2 1 1 0 0 0 1 1 2 0 1 0 0 1 0 0 1 0 1 1 2 0 1 1 1 0 2 1 0 0 0 0 2 0 2 0 0 2 0 1 0 0 1 1 1 0 0 0 0 0 1 1 0 0 0 1 2 2 2 2 0 1 0 0 0 0 2 0 0 1 0 0 1 0 0 1 1 1 1 2 2 1 1 1 1 0 0 0 0 0 0 0 0 0 2 2 2 1 0 0 0 0 2 1 0 1 2 1 0 0 1 1 1 1 1 0 1 1 2 0 1 0 1 1 0 2 0 1 0 0 0 0 1 0 0 0 1 1 0 2 0 0 1 1 1 1 1 0 0 1 0 0 1 0 0 0 2 0 0 0 1 0 0 1 1 0 0 0 1 0 0 2 0 2 2 0 1 1 0 1 0 0 0 2 2 1 0 1 0 1 1 0 0 1 0 1 0 0 0 1 0 0 2 1 0 0 2 0 2 0 0 0 0 1 1 1 0 0 0 1 0 0 0 0 0 0 1 2 1 2 2 0 0 0 1 2 1 2 2 0 1 0 0 0 0 0 0 1 1 1 0 2 1 0 1 0 2 0 1 1 2 0 0 2 1 1 2 0 0 1 1 1 0 0 0 2 1 0 1 0 0 0 1 1 0 1 1 1 0 1 1 0 1 1 1 2 0 1 1 0 2 2 2 0 0 0 0 0 0 0 0 0 0 0 0 0 1 0 0 0 0 0 1 0 0 0 1 1 0 1 0 1 0 0 0
48 1 2 0 0 0 0 1 0 2 2 0 0 0 0 0 0 0 2 0 0 0 0 2 0 0 1 0 0 2 2 0 0 2 2 1 2 1 0 1 0 1 1 1 2 0 0 1 0 1 0 0 0 0 2 2 0 1 1 0 1 1 0 1 0 0 0 0 2 2 1 2 2 0 2 2 0 0 1 1 1 2 1 1 1 0 1 0 0 2 0 0 1 2 0 0 0 0 0 1 2 1 2 0 0 0 2 2 0 2 1 1 0 1 1 1 0 0 1 0 0 0 1 1 1 0 0 1 1 0 1 1 0 0 0 0 0 0 1 0 0 0 1 0 0 1 1 0 0 0 1 0 0 1 0 0 0 0 0 1 1 0 0 2 2 1 1 0 1 1 0 1 1 1 1 2 1 1 0 1 1 0 0 2 0 2 2 0 0 0 0 0 0 1 1 0 1 2 0 1 0 0 0 2 2 0 1 1 2 0 1 2 1 0 0 1 1 0 0 0 1 1 2 2 0 0 1 2 1 1 0 0 0 0 0 0 0 2 0 2 0 0 2 0 1 0 1 0 0 0 0 1 1 0 0 0 0 0 0 0 0 0 1 2 2 0 0 1 1 0 0 1 1 1 0 1 0 0 1 0 0 1 1 2 0 1 2 0 2 2 0 2 1 0 2 1 0 1 0 1 1 1 2 2 2 0 0 2 1 1 0 1 0 1 1 0 1 0 1 1 1 0 2 0 1 0 1 2 1 1 2 1 0 0 0 0 0 2 0 2 1 1 2 2 0 0 1 0 2 2 2 0 1 1 1 1 0 1 1 1 2 1 1 0 0 0 0 1 1 1 1 1 1 2 0 1 0 0 1 1 0 0 0 2 0 1 2 0 0 2 0 1 2 0 2 1 1 1 0 0 0 0 0 1 1 0 0 1 0 1 0 0 0 0 1 1 1 0 0 0 0 1 0 0 0 0 0 0 0 0 0 0 1 0 1 1 0 0 1 0 1 0 2 0 0 0 0 0 2 1 0 0 1 1 0 0 0 1 0 1 2 0 0 0 0 0 1 1 0 0 2 2 2 2 1 0 0 2 0 0 2 0 0 0 2 1 0 0 0 0 2 2 1 0 0 0 2 1 1 0 0 2 2 1 0 1 2 0 2 0 1 1 0 0 0 1 1 1 1 2 1 2 1 2 1 0 0 1 0 2 0 0 0 1 1 0 0 0 0 1 1 0 0 1 1 0 2 1 1 0 1 0 1 1 1 0 2 1 1 1 1 0 0 2 2 0 0 0 0 1 0 0 2 0 2 2 2 1 1 2 1 0 1 1 0 0 1 1 0 0 1 1 0 0 0 0 0 0 0 0 0 1 0 2 0 2 0 0 0 1 0 0 0 2 1 2 1 0 0 0 1 0 0 0 0 2 2 1 0 0 0 0 0 0 0 1 0 1 0 0 0 1 0 0 1 2 2 0 1 1 0 2 0 0 0 0 1 0 0 0 0 0 2 1 1 1 0 2 0 0 0 1 1 0 0 2 0 0 1 0 0 0 0 0 0 0 0 2 1 0 1 1 0 1 0 0 1 1 0 2 1 0 0 0 1 0 1 2 0 0 0 0 0 0 0 1 0 1 0 0 0 0 1 1 1 0 0 0 0 0 0 0 0 2 1 1 1 0 0 0 0 0 0 0 0 1 1 0 1 1 1 1 0 0 0 0 1 0 2 0 0 0 2 2 1 1 1 0 0 1 0 0 2 2 0 1 0 2 0 2 1 1 1 0 0 2 1 1 0 1 1 1 2 0 1 0 0 0 0 2 0 1 0 2 2 1 1 0 0 1 0 0 1 1 0 0 1 1 1 1 1 1 0 1 0 0 0 1 0 0 0 0 0 1 0 2 1 1 2 1 1 0 0 0 1 1 0 1 1 0 2 2 1 0 1 0 1 1 1 1 1 0 0 0 0 0 2 0 1 1 0 0 0 1 0 2 0 0 0 1 2 0 2 0 0 0 0 0 1 0 1 0 0 1 2 0 2 2 0 0 0 2 1 1 1 2 0 1 0 0 0 0 0 0 2 1 2 1 1 0 0 0 0 0 0 0 0 1 1 1 0 2 1 2 0 1 1 2 2 0 0 1 2 2 2 0 1 1 0 2 1 0 2 0 0 0 0 2 0 2 1 1 0 1 2 0 1 0 0 0 0 0 0 0 0 2 0 0 0 0 0 0 0 0 0 0 0 0 0 0 0 0 0 0 0 0 1 0 0 0 2 1
49 1 2 1 0 0 0 2 0 1 1 0 0 1 1 0 0 0 0 1 1 1 1 1 0 0 0 0 2 1 2 1 1 2 0 1 1 1 1 1 1 0 1 1 1 1 1 0 0 0 0 0 0 0 2 2 0 0 0 1 0 1 0 1 0 0 1 1 2 0 0 2 2 0 1 2 1 0 0 0 1 1 2 0 2 0 0 0 1 1 0 0 2 2 0 0 0 1 0 2 1 0 0 0 1 0 2 2 0 2 1 1 1 1 2 2 2 0 1 1 1 0 1 1 1 0 0 0 0 0 1 1 0 2 1 1 1 0 0 1 0 0 0 0 0 1 0 0 0 1 0 0 0 0 1 0 0 0 0 0 0 2 2 0 1 0 0 0 1 2 0 0 1 1 1 0 2 2 0 2 2 0 1 0 0 0 0 1 0 0 1 1 0 2 2 0 2 1 0 0 0 0 0 0 2 0 0 0 2 0 1 1 2 0 0 2 2 1 1 1 2 1 1 2 0 0 1 0 0 1 0 0 0 0 0 0 0 2 0 1 0 0 2 1 2 2 0 0 0 0 0 0 1 1 0 0 0 0 0 0 0 0 0 0 0 0 1 0 1 0 1 0 0 0 1 1 0 0 0 0 0 1 1 2 0 2 2 0 1 1 1 1 0 1 1 1 0 0 1 2 1 0 0 0 0 0 0 1 2 1 0 1 0 1 0 0 1 1 0 1 1 1 0 1 1 0 1 0 0 1 1 2 0 2 0 0 0 2 0 0 1 1 2 2 1 0 1 1 2 1 1 1 2 2 0 0 2 0 1 1 2 1 2 0 2 1 0 2 2 0 0 2 1 2 1 1 0 1 0 2 2 1 0 1 1 1 0 0 0 1 0 0 0 0 2 0 0 0 0 0 0 1 0 2 2 0 0 1 0 1 0 0 0 0 1 2 0 0 1 0 0 0 1 0 0 1 0 0 0 0 0 0 1 1 1 1 0 1 1 0 0 0 2 0 1 2 2 1 0 2 0 0 1 2 1 1 0 2 0 2 2 0 0 0 0 0 0 1 0 0 2 1 1 1 1 1 1 1 0 0 2 0 0 2 0 0 2 0 1 0 1 1 0 2 2 1 0 1 1 1 1 2 1 1 0 0 2 1 0 1 0 2 0 1 0 0 0 1 1 2 1 2 0 1 0 1 1 1 1 1 0 1 0 0 0 1 1 1 1 1 1 0 2 2 0 2 1 0 0 0 1 0 0 0 2 0 2 0 1 0 0 0 0 0 0 0 0 0 0 1 0 1 0 0 0 0 0 1 2 1 2 0 1 1 1 0 1 1 0 0 1 0 2 0 0 1 0 0 0 0 0 2 1 2 0 2 1 0 0 1 0 0 0 2 0 2 0 1 1 0 2 0 2 1 2 1 1 1 0 0 0 1 1 1 0 0 1 2 0 1 1 0 0 1 0 2 2 0 2 2 1 1 0 1 0 0 2 0 0 0 0 0 0 1 1 1 0 2 0 1 1 0 0 1 2 1 1 0 1 0 0 2 0 2 1 2 1 1 1 2 2 0 1 2 0 0 0 0 0 1 0 1 0 0 2 0 2 1 0 0 0 0 0 0 0 0 0 1 1 0 0 0 0 2 2 0 0 0 0 0 0 0 0 2 0 0 1 0 0 2 2 2 1 1 1 0 1 1 1 1 0 1 0 0 0 1 0 0 0 0 0 1 2 2 1 0 0 2 0 2 0 0 1 1 1 0 0 2 0 1 1 2 1 0 0 2 0 0 0 0 1 0 2 1 0 1 0 1 0 1 0 0 0 1 2 0 2 0 0 2 0 0 0 0 2 0 0 0 2 2 0 2 0 2 0 0 0 0 0 1 0 0 1 1 0 0 0 0 0 0 0 0 0 0 0 0 0 1 1 0 0 0 0 0 0 0 0 0 1 1 1 0 0 0 1 0 0 0 2 0 0 0 0 2 0 2 0 2 2 2 2 0 2 0 0 0 0 0 0 0 0 0 0 1 2 1 1 2 0 1 0 2 1 1 1 2 0 2 1 1 1 2 0 0 2 2 2 1 2 1 0 1 0 0 0 1 2 2 1 1 0 2 0 1 1 0 0 2 2 0 0 2 0 0 0 0 0 1 0 0 2 0 0 2 1 0 2 2 0 1 0 1 1 1 1 1 0 0 1 1 1 1 1 0 1 1 0 0 0 0 0 0 0 2 0 0 0 0 0 1 0 0 0 0 0 0 1 0 0 0 1 1
50 0 0 2 0 0 1 2 0 1 1 0 0 0 0 0 0 0 1 1 1 1 0 2 0 0 1 0 2 0 2 0 0 1 0 1 1 0 0 1 1 1 0 1 1 1 0 0 0 1 0 0 1 1 1 1 0 0 0 1 0 2 0 0 1 1 1 0 1 1 0 0 2 1 1 2 1 0 1 0 1 2 1 1 0 0 0 1 2 2 1 1 0 1 1 0 1 0 0 2 2 0 0 0 0 0 2 2 0 2 1 1 0 1 1 1 1 0 1 0 0 0 2 1 0 1 1 0 0 0 1 0 1 1 0 1 0 0 0 1 1 0 0 0 0 2 0 0 0 0 0 0 0 1 1 0 0 0 1 1 0 0 1 1 1 1 1 1 0 2 0 0 1 1 2 1 2 1 0 1 1 0 0 0 2 2 0 2 0 0 1 0 0 1 1 0 1 1 0 0 0 0 0 1 2 0 0 1 1 0 0 1 1 0 0 0 0 0 1 2 1 0 2 2 0 0 1 0 0 0 0 0 0 1 1 0 0 2 0 1 0 0 2 1 2 2 0 0 0 0 0 1 1 0 1 0 0 2 0 2 0 2 0 1 1 0 1 1 1 1 0 1 0 0 0 2 2 0 1 0 0 1 2 2 0 2 2 1 0 2 0 1 1 0 2 1 1 1 0 2 2 0 1 1 1 0 1 2 1 1 0 1 0 2 2 0 2 1 1 1 1 1 0 0 1 0 1 0 0 1 2 1 0 0 0 0 0 1 1 2 2 1 1 0 0 0 0 1 2 2 1 1 2 2 2 0 0 1 0 1 1 0 1 0 1 2 0 0 1 1 1 1 1 1 1 1 0 1 0 2 0 0 0 0 0 0 0 0 0 0 0 0 1 0 2 0 0 0 0 1 0 1 0 2 2 1 0 0 0 1 1 0 0 1 1 1 1 0 0 0 0 0 0 1 1 1 1 1 0 0 1 0 0 0 2 2 0 0 1 0 0 0 2 0 1 2 2 2 0 1 0 1 1 2 1 0 1 1 0 1 1 0 1 1 0 1 1 1 0 0 1 1 2 1 2 0 1 2 1 0 0 1 0 1 1 0 1 1 1 0 0 0 0 0 0 0 1 1 1 0 0 2 1 1 0 1 1 1 0 1 0 2 0 1 0 0 0 1 0 1 1 2 0 2 0 1 1 0 0 2 0 1 0 1 1 1 1 1 2 2 0 1 0 0 0 1 1 1 1 0 1 0 1 2 0 2 0 2 1 0 0 0 0 0 0 1 1 0 0 0 0 1 0 0 0 0 0 0 1 1 1 0 1 1 0 0 1 0 0 0 0 1 0 2 0 0 0 0 0 0 0 2 2 0 0 0 2 1 1 1 0 0 0 2 0 2 0 0 0 0 0 0 1 0 1 2 2 2 0 0 1 1 1 0 0 0 2 2 1 1 1 0 0 2 0 1 1 0 0 0 0 2 0 1 0 0 1 1 2 0 0 0 1 0 2 2 1 2 0 1 1 0 0 0 0 1 1 0 0 0 1 1 1 2 0 2 1 1 2 2 2 0 0 2 1 0 0 1 0 2 0 2 0 0 1 0 1 1 0 0 0 0 0 1 0 0 0 0 1 0 0 0 0 2 1 1 2 0 1 0 0 0 0 2 0 0 1 0 0 0 0 0 0 0 1 0 1 1 0 0 0 0 0 0 0 0 0 0 1 1 0 1 1 1 0 0 0 1 0 2 1 0 1 1 0 1 0 0 0 2 1 1 1 2 1 1 1 2 0 2 0 1 2 1 0 1 0 1 0 2 0 0 0 2 1 0 0 0 0 1 1 1 1 1 0 0 1 0 2 2 2 2 0 2 1 0 0 1 1 0 1 0 2 2 0 0 0 0 0 0 1 1 0 0 0 0 0 1 1 0 1 1 2 1 0 2 2 0 0 0 1 0 0 0 0 1 0 1 1 1 1 0 0 1 0 2 0 1 1 2 2 0 2 1 0 0 0 1 0 0 1 1 2 1 1 0 2 1 0 0 1 2 1 1 2 1 1 2 0 0 0 0 0 0 2 2 1 1 2 1 0 1 0 0 0 0 0 2 0 0 0 1 0 2 0 0 0 1 1 0 0 0 2 1 0 0 1 1 0 0 1 0 0 2 2 0 2 1 0 1 1 1 0 2 2 0 1 1 2 1 0 0 0 0 0 1 1 0 1 1 0 1 0 2 0 1 1 0 0 2 0 0 0 0 0 1 0 0 0 0 0 0
51 1 2 0 0 0 0 0 0 1 1 1 0 0 0 0 0 0 0 0 0 0 0 1 0 0 2 0 2 1 1 2 1 2 1 0 2 1 1 0 0 0 0 0 2 1 0 1 0 1 0 0 0 0 1 0 0 0 0 1 0 1 0 0 0 0 0 0 0 0 0 1 2 0 1 2 1 0 1 0 1 1 2 0 1 0 0 0 0 2 0 0 0 1 1 0 1 0 0 0 0 1 1 0 1 1 2 2 0 2 0 0 1 1 1 1 1 0 0 1 1 0 2 0 0 2 2 0 0 0 2 0 0 0 0 0 0 0 0 0 1 0 1 0 0 2 1 0 0 0 0 0 0 0 1 1 0 0 0 1 0 1 1 1 0 1 1 1 0 1 0 1 1 1 1 1 2 1 0 1 1 0 0 1 0 1 1 1 0 0 0 0 1 0 1 0 0 2 0 0 0 0 1 0 2 0 2 1 1 0 1 1 2 0 0 0 0 0 1 1 1 0 2 2 0 0 1 0 0 0 0 0 0 0 0 0 0 2 0 2 0 0 2 0 1 1 0 0 0 0 0 0 1 1 0 0 2 1 0 0 0 0 1 1 1 0 0 1 2 0 0 2 0 0 0 0 0 2 1 0 1 1 0 2 0 1 1 2 0 2 0 1 0 0 2 1 0 0 0 1 1 0 0 0 0 0 0 1 1 1 0 2 0 1 1 0 1 0 0 1 2 0 1 1 0 0 0 0 0 0 2 1 1 1 0 1 0 0 0 0 0 0 0 2 0 0 0 0 2 0 0 0 2 2 1 0 1 1 0 0 0 0 0 0 0 1 0 2 2 0 0 2 1 2 2 0 0 0 1 1 1 1 0 2 0 0 1 0 0 1 0 0 1 1 2 2 2 1 1 1 1 2 1 2 2 0 0 1 0 1 1 0 0 0 1 2 0 0 1 0 0 0 0 0 0 1 1 0 0 0 1 0 0 2 2 0 0 1 0 0 1 0 1 1 0 0 0 0 1 2 0 1 0 1 0 0 0 1 1 0 0 0 1 1 0 2 0 1 0 1 1 1 1 2 1 1 0 1 0 1 2 0 0 0 2 1 0 0 1 0 0 0 1 2 1 1 1 0 0 1 1 1 1 1 0 1 1 0 1 1 0 1 0 1 0 0 0 0 2 1 0 2 1 2 1 1 0 1 1 1 1 1 0 0 1 0 2 1 1 2 1 1 1 1 1 2 0 2 2 0 0 0 0 1 2 0 1 0 2 0 0 0 1 0 0 0 0 1 1 0 1 1 0 0 0 0 2 0 1 1 1 0 0 0 0 0 0 1 0 0 1 1 0 1 0 0 0 1 1 1 1 1 0 2 0 2 1 0 0 1 0 0 0 1 0 1 0 0 0 0 0 0 0 0 0 2 2 1 0 0 0 1 0 0 0 0 1 0 0 1 1 0 0 0 1 1 1 0 1 1 0 2 0 0 0 0 2 0 2 0 0 0 0 0 2 2 1 2 0 0 1 0 0 0 0 2 0 1 0 0 0 0 1 2 0 2 1 1 2 1 2 0 1 2 0 0 0 0 0 1 0 1 0 0 2 0 1 1 1 0 1 0 0 0 0 0 1 1 0 0 0 0 2 2 1 2 2 0 0 0 0 0 1 2 1 1 2 0 0 1 1 1 1 1 1 0 1 1 1 1 0 1 0 0 0 0 0 0 0 0 0 1 2 1 1 0 0 0 0 1 1 0 2 0 0 1 0 0 2 0 2 2 0 0 1 2 1 1 1 1 1 1 1 0 0 0 0 1 0 1 0 0 0 1 1 1 2 0 0 1 0 0 1 2 0 0 1 1 2 2 0 2 0 1 0 0 0 1 0 0 1 1 2 2 0 0 0 1 1 1 0 1 1 1 1 0 1 1 0 0 1 1 0 0 0 0 0 0 0 0 1 0 0 0 0 0 1 0 2 1 0 0 0 2 0 1 0 0 0 1 0 2 2 1 0 0 0 2 0 0 0 0 1 2 2 1 2 2 0 1 0 1 1 1 2 2 0 0 0 2 0 1 0 0 1 1 1 2 2 1 0 1 0 0 0 1 1 2 1 1 0 1 1 2 0 1 0 1 1 0 0 1 1 0 0 1 0 0 0 0 1 0 1 1 1 0 0 1 0 1 1 1 0 1 2 0 2 0 0 0 1 0 0 0 0 0 0 0 0 0 0 1 0 1 0 0 0 0 0 0 0 0 0 0 0 0 0 0 0 0 2 2
52 1 1 1 0 0 0 1 1 0 1 0 2 2 0 2 0 1 2 1 1 1 0 2 0 0 1 0 2 2 2 0 0 1 0 0 2 0 1 1 1 0 0 0 2 0 1 0 0 0 0 0 1 1 0 0 0 0 0 1 1 0 1 2 0 0 1 1 1 1 1 2 2 1 1 2 1 0 2 0 2 2 1 1 2 0 0 0 2 2 0 0 1 1 0 0 0 0 0 2 1 0 1 0 1 1 2 0 2 0 0 2 1 2 2 2 2 0 1 1 1 0 1 0 1 0 0 0 0 1 0 1 0 0 0 0 0 0 0 2 2 0 0 0 0 0 0 0 0 0 0 1 0 1 1 1 0 0 1 1 0 0 0 2 0 0 0 0 0 0 0 0 2 0 0 1 2 1 0 0 1 1 0 0 0 0 0 0 0 0 2 0 1 1 2 0 1 1 1 0 0 1 0 0 2 0 1 1 1 0 0 1 1 0 0 0 0 0 1 0 0 0 0 1 1 0 2 0 0 0 0 0 0 1 1 0 0 2 0 1 0 0 2 0 1 1 0 0 0 0 0 1 1 1 1 0 0 0 0 0 0 0 0 0 0 0 0 1 1 1 0 2 1 1 0 2 1 0 1 0 0 1 0 0 2 0 2 0 1 2 0 1 1 0 2 1 1 1 1 2 0 0 1 1 1 1 0 2 0 0 0 1 0 2 1 0 1 0 0 0 1 1 0 0 1 0 0 0 1 1 1 1 1 1 0 0 0 1 0 0 1 1 2 2 0 0 1 1 2 1 1 1 1 1 1 0 1 1 0 1 1 0 0 1 0 0 0 1 1 1 1 1 1 1 0 2 0 0 1 1 1 1 0 1 2 0 1 0 0 0 0 0 1 1 2 1 1 2 0 0 0 1 0 2 2 0 0 0 0 1 1 0 0 0 2 2 0 1 0 1 0 2 1 1 1 1 2 1 0 0 1 0 2 2 0 1 0 0 1 0 1 0 1 1 0 0 2 1 0 2 0 0 1 2 2 1 1 2 1 2 2 0 0 0 0 1 0 1 0 0 1 1 2 0 2 0 1 1 0 0 0 0 0 0 1 0 1 0 1 0 0 0 1 2 1 0 1 1 1 0 0 1 2 1 0 0 2 0 1 1 1 0 0 0 1 0 0 1 0 1 1 2 0 2 1 1 1 1 1 1 1 1 0 1 1 0 0 0 1 1 0 0 2 2 1 1 1 0 0 0 1 0 1 2 0 1 0 0 0 1 1 0 0 1 1 0 0 1 1 0 0 0 1 0 0 0 1 1 1 2 2 0 1 1 1 1 1 0 0 0 0 2 0 1 1 0 1 1 1 2 2 1 2 0 0 1 1 0 0 1 0 0 0 0 0 0 1 0 0 0 1 0 0 0 0 1 2 1 0 0 1 2 0 0 0 2 0 1 1 0 1 1 0 1 0 2 2 0 1 1 0 1 0 0 0 0 1 1 1 0 0 0 2 0 2 2 1 2 0 0 2 0 0 0 0 2 1 1 2 1 0 1 1 2 1 2 0 1 1 2 1 0 0 0 1 0 0 0 0 1 0 1 0 0 1 0 2 2 0 0 2 0 1 0 0 0 0 1 1 0 0 0 1 2 0 1 1 1 1 1 0 0 0 1 2 1 1 0 0 1 0 0 0 0 0 1 1 0 0 0 0 0 0 0 0 1 0 0 0 0 0 0 2 0 0 0 0 0 0 1 0 1 1 0 0 1 0 0 0 2 0 0 1 0 1 2 0 2 0 2 0 1 2 0 0 1 1 1 0 1 0 0 0 1 2 1 2 0 1 1 0 0 0 0 1 1 1 0 1 2 0 1 0 2 0 0 0 2 0 0 0 0 1 1 1 0 0 0 0 0 0 0 1 1 1 0 1 1 0 0 1 1 0 0 0 0 0 0 1 0 1 0 0 0 1 0 1 1 1 1 0 0 0 1 0 1 0 1 1 2 2 0 2 1 0 0 1 0 0 0 0 1 1 1 2 0 2 2 0 0 0 2 2 2 2 1 1 1 0 0 0 1 0 0 1 1 1 0 1 0 0 0 0 0 0 0 1 2 1 1 0 2 0 1 1 0 0 1 2 0 0 2 2 0 0 0 0 0 0 0 0 0 2 0 1 0 1 2 0 2 1 1 2 0 2 1 2 0 1 1 1 1 0 0 1 0 0 0 0 0 0 1 0 1 0 0 0 0 0 1 0 0 0 0 0 0 1 1 1 0 1 1
53 0 1 2 0 0 0 2 1 1 2 0 0 0 0 0 0 0 0 0 0 0 0 2 0 0 1 0 2 1 2 2 1 2 1 1 2 2 0 1 1 1 1 1 2 1 0 0 0 1 1 0 1 1 0 0 1 0 0 0 1 0 0 2 0 0 2 0 2 1 0 1 1 0 1 1 0 0 1 1 1 2 2 0 0 0 0 1 2 2 0 1 0 1 1 0 1 0 0 1 1 1 2 0 0 0 2 2 0 2 2 2 1 2 2 2 2 0 2 0 0 0 2 2 0 0 0 1 1 0 0 0 0 1 0 0 0 0 0 1 2 0 0 0 0 1 0 0 1 1 0 0 0 0 0 0 0 0 0 1 1 1 1 1 1 1 1 1 1 2 1 1 0 2 0 1 1 0 0 0 0 0 1 0 0 0 0 1 0 0 0 2 1 0 2 1 2 1 0 0 0 0 0 1 2 0 2 0 0 0 0 1 0 0 0 1 1 1 0 0 2 2 1 1 0 0 2 0 0 0 0 0 0 0 0 0 0 2 0 1 0 0 2 0 2 2 1 0 0 0 0 0 1 0 0 1 0 2 1 1 1 1 0 0 0 0 1 1 1 1 0 2 2 2 0 0 1 0 2 0 0 0 1 1 0 1 1 0 2 2 0 2 1 0 2 1 1 0 0 0 1 0 1 1 1 0 0 2 0 0 0 0 0 1 2 1 2 0 1 1 1 1 1 0 0 0 0 1 0 0 2 1 0 2 0 0 0 2 0 0 0 1 2 1 0 0 1 0 2 1 1 0 1 1 1 1 0 1 0 1 1 0 0 0 0 2 0 2 2 0 0 2 0 2 1 1 0 1 1 1 0 1 0 0 1 1 0 0 0 1 0 0 2 0 2 2 0 0 0 0 0 0 0 2 1 0 1 0 1 2 0 0 0 0 1 1 1 1 0 1 0 2 0 0 2 2 1 0 0 0 0 0 0 0 0 0 0 2 0 0 2 0 2 0 0 1 2 0 1 0 0 0 1 2 2 1 1 2 2 2 1 0 0 0 0 0 0 1 0 1 1 1 2 1 1 0 0 1 0 0 0 0 0 1 1 0 1 0 0 0 0 0 1 2 1 0 2 0 0 2 2 2 2 2 0 0 2 1 0 1 0 1 0 0 0 0 0 1 0 1 1 2 1 2 1 1 1 1 1 1 1 1 0 2 0 0 1 0 0 1 2 0 1 1 1 1 2 0 0 0 1 1 2 2 1 1 0 0 1 0 0 1 0 0 0 0 0 0 0 0 1 1 1 0 0 0 1 2 2 2 2 0 2 2 2 1 1 1 0 0 0 0 0 0 2 1 0 0 0 1 1 1 1 0 0 0 2 0 0 0 0 0 0 0 0 0 0 1 1 0 1 0 0 0 0 0 0 0 0 0 0 2 1 0 0 0 0 1 0 2 0 0 0 2 0 1 1 1 0 0 0 2 0 0 0 0 1 1 1 0 0 0 1 0 2 2 0 2 0 0 1 0 1 0 0 1 1 1 1 1 0 0 0 2 1 2 1 0 2 2 2 0 0 1 0 1 1 0 0 2 1 2 0 0 2 0 1 2 0 0 1 0 0 1 0 0 0 2 0 0 0 0 0 2 1 0 1 1 0 0 0 0 0 2 0 0 1 0 0 1 0 0 1 1 1 0 1 0 0 0 0 0 0 0 0 0 0 0 0 0 0 0 2 2 1 0 0 0 0 2 0 0 0 1 0 0 0 0 1 0 1 1 2 0 0 1 1 1 0 1 1 1 2 2 0 2 0 0 0 2 0 0 0 2 1 0 1 0 2 0 0 0 0 0 1 0 1 0 2 2 1 2 0 2 0 0 0 1 0 0 0 0 1 0 0 0 0 0 0 1 0 0 0 0 0 0 0 0 0 0 2 2 1 0 0 1 1 0 0 0 1 0 0 0 0 1 0 0 0 2 1 0 0 0 0 2 0 1 2 2 2 0 1 0 0 0 0 0 0 0 0 0 1 1 1 1 1 1 0 0 0 2 2 1 2 1 1 0 0 0 0 0 0 0 2 1 1 1 1 0 0 0 0 0 1 0 1 1 0 0 1 1 0 1 1 0 0 0 1 1 0 1 2 0 0 0 0 1 0 0 2 0 0 2 1 0 1 2 1 1 1 0 0 0 0 0 1 0 1 0 1 0 0 0 0 0 0 2 2 0 0 2 0 1 0 0 0 0 0 2 0 0 0 0 0 0 0 0 0 0 0 0
54 0 1 1 0 0 0 2 0 2 2 0 0 0 0 1 1 0 0 0 0 0 0 2 0 0 0 1 1 0 1 1 0 2 2 0 2 2 0 2 2 0 0 0 0 1 1 0 1 2 1 0 0 1 1 1 0 0 1 2 0 2 0 1 1 1 2 1 1 0 0 1 2 1 2 2 0 0 1 1 0 2 1 1 1 0 0 0 2 2 0 1 2 1 0 0 0 0 0 1 1 1 0 0 1 1 2 2 0 2 2 2 2 2 2 2 2 0 1 0 0 0 2 0 0 1 2 1 1 0 0 1 1 1 0 0 0 0 0 0 0 0 0 0 0 2 1 0 0 0 0 0 0 0 0 0 1 1 0 0 0 0 1 1 1 2 2 1 0 2 0 0 0 2 0 0 2 0 0 0 0 0 1 0 0 0 0 0 0 0 1 0 0 1 1 0 0 2 1 0 0 0 0 1 2 0 1 0 1 0 2 2 1 0 0 1 1 0 2 1 2 1 2 2 0 0 1 0 0 0 0 0 0 0 0 0 1 2 0 0 0 1 2 1 2 2 0 0 0 0 0 1 0 0 0 1 1 1 0 0 0 0 0 0 0 0 0 1 0 0 1 2 1 1 1 1 0 0 1 0 0 0 0 1 0 0 0 2 1 2 0 2 1 0 2 1 1 1 0 1 1 0 1 1 1 0 0 2 1 1 0 1 0 2 2 1 2 1 0 0 1 1 1 1 2 0 2 0 1 1 1 1 2 0 0 0 0 2 0 0 1 1 0 0 0 0 0 1 2 1 2 0 1 1 1 1 0 1 0 1 1 0 2 0 2 1 0 2 2 0 0 2 1 2 0 0 0 2 0 2 1 0 0 0 0 1 1 0 0 0 0 0 0 0 0 0 0 2 1 1 1 1 0 2 2 0 0 2 0 1 0 0 0 0 2 2 0 0 2 0 0 0 0 1 1 2 1 1 0 1 0 0 0 1 2 2 0 0 0 0 1 0 2 0 0 0 0 0 1 2 0 2 1 2 1 1 0 2 1 1 0 0 0 0 0 2 0 0 0 0 0 0 1 1 1 1 1 2 1 1 1 0 0 1 1 1 1 0 1 0 0 0 1 1 0 0 0 0 0 0 1 2 2 2 0 0 2 0 0 1 0 1 0 1 0 0 0 0 0 0 0 2 1 2 1 1 0 0 0 2 0 0 0 1 0 0 1 0 0 1 1 1 2 2 1 2 0 0 0 0 1 0 1 1 2 0 1 0 1 1 0 0 1 0 0 0 0 0 0 0 1 1 2 1 1 1 2 0 0 2 1 0 2 2 1 0 1 0 0 0 0 1 1 0 0 0 1 0 0 0 0 2 1 2 0 2 0 0 0 1 1 0 0 0 0 0 0 1 0 0 2 0 0 0 0 1 2 2 0 0 1 1 0 0 0 0 0 1 0 1 1 0 0 1 0 2 2 0 2 2 1 2 0 1 0 0 0 1 2 0 0 0 2 0 2 2 2 2 0 2 0 0 0 0 1 0 2 1 1 0 0 0 1 2 0 2 1 2 1 0 0 1 0 2 0 0 0 1 0 1 0 1 0 0 0 0 2 1 0 0 2 1 0 0 0 0 0 0 1 0 0 0 0 2 2 2 2 0 0 0 0 0 0 2 1 1 1 0 0 0 0 0 0 0 0 1 1 1 0 0 0 0 0 0 0 1 0 0 0 0 0 2 2 1 0 2 1 0 0 1 1 0 1 1 0 1 0 0 1 0 2 2 0 0 0 2 0 2 1 2 0 2 2 1 0 1 0 0 0 1 0 0 0 2 1 0 2 0 0 1 1 1 0 0 0 1 2 1 1 1 1 1 0 1 0 0 0 1 0 0 1 1 1 1 1 0 0 1 1 0 1 1 1 1 1 0 1 1 1 1 1 1 2 1 0 2 1 0 0 0 0 0 0 0 0 0 0 0 1 1 0 0 0 0 0 2 0 0 0 0 0 1 1 0 0 0 0 0 1 0 1 0 2 1 1 0 2 1 1 1 1 1 2 2 1 2 0 1 0 1 0 2 1 1 2 2 0 2 2 0 0 0 1 1 0 1 1 2 1 1 1 2 0 1 0 0 1 0 1 1 0 0 0 0 0 0 0 1 0 0 1 0 0 1 1 1 2 2 0 1 1 0 1 1 2 0 0 0 1 1 1 1 0 0 0 1 1 1 1 0 0 1 0 0 0 0 0 0 0 1 0 0 0 1 1 0 0 0 1 0 1 1
55 0 1 2 0 0 1 1 0 1 1 0 0 0 0 0 0 0 0 0 0 0 0 2 0 0 1 0 2 2 2 0 1 1 0 1 2 1 0 1 1 0 1 1 2 1 0 1 1 2 0 0 2 0 0 1 1 1 1 0 1 1 0 2 0 1 1 1 1 0 0 1 2 0 1 2 1 0 1 0 0 1 1 1 1 0 0 0 1 2 0 0 0 2 1 0 1 0 0 1 1 0 1 0 1 1 2 2 0 2 1 2 1 1 1 1 1 0 0 1 1 0 1 1 0 0 0 0 0 0 0 1 0 1 1 0 0 0 0 1 1 0 0 0 0 1 0 0 0 0 0 0 0 1 0 0 0 0 0 2 1 0 2 0 1 2 2 0 1 1 1 0 0 2 1 1 2 1 0 1 1 0 1 1 0 1 2 2 0 0 0 2 1 1 2 0 0 2 0 0 0 1 0 2 2 1 2 1 1 0 0 1 0 0 0 2 2 2 1 0 2 1 1 1 0 0 2 0 0 1 0 0 0 0 0 0 0 2 1 1 0 1 2 0 2 2 0 0 0 0 0 1 1 1 0 0 0 1 0 1 0 1 0 0 0 0 0 0 2 2 0 2 1 1 0 0 0 0 1 0 0 2 0 0 1 0 1 1 1 1 1 1 0 0 2 2 0 0 1 2 2 0 0 0 0 0 1 1 1 2 0 2 0 2 2 2 2 0 0 2 0 0 0 0 1 0 1 0 0 1 2 2 0 0 0 0 0 0 0 1 1 1 1 2 0 1 1 0 1 1 1 0 2 2 1 0 1 0 1 1 2 1 1 0 1 0 0 1 2 0 0 2 0 2 0 0 0 2 0 2 0 1 0 1 1 1 1 0 0 0 0 0 0 1 2 0 0 0 0 0 0 1 0 2 2 0 0 2 0 2 0 0 0 0 0 0 2 1 1 1 0 1 0 2 1 1 2 1 0 1 1 0 0 0 1 1 0 1 0 0 2 1 2 0 0 2 2 1 0 1 0 0 2 2 2 1 0 0 0 0 0 0 0 0 0 0 0 0 0 0 0 0 0 2 2 0 1 2 0 0 0 1 0 0 2 1 0 0 1 0 0 0 1 2 1 1 1 1 1 0 0 2 1 0 0 2 1 0 0 1 0 2 1 1 0 0 0 0 0 0 0 2 0 1 0 1 0 1 0 2 0 1 0 0 0 0 0 1 0 1 0 1 2 2 2 2 1 0 0 1 0 1 0 2 0 0 0 0 1 1 0 0 1 0 0 2 2 2 2 0 0 2 0 0 0 0 2 0 1 1 1 0 2 2 0 0 2 0 0 0 0 0 0 1 0 0 0 0 0 0 0 2 0 1 0 2 1 0 0 0 0 0 0 1 1 1 1 0 0 0 1 0 0 0 0 1 1 1 0 0 0 1 0 0 0 0 1 0 0 0 0 1 0 0 1 1 2 1 1 1 1 1 2 2 0 0 0 0 1 0 0 0 2 0 2 2 0 1 1 1 0 1 0 1 1 2 0 1 1 0 0 0 0 2 1 2 1 2 2 0 2 0 1 2 1 0 0 1 0 2 0 2 0 0 0 0 2 1 0 0 1 0 0 1 0 0 0 1 1 0 0 0 0 1 2 0 0 0 0 0 0 0 0 2 2 1 2 0 0 2 1 1 1 1 1 0 1 0 0 0 0 0 0 0 0 0 0 0 0 0 0 0 2 2 2 0 0 0 0 0 1 1 1 1 1 0 0 1 0 2 0 0 0 1 2 2 0 2 1 2 0 2 2 1 1 0 0 0 0 1 0 0 0 1 2 0 2 1 1 0 0 0 0 0 0 0 2 0 1 1 1 2 0 2 0 0 0 1 0 0 0 0 0 1 0 0 0 0 0 0 0 1 1 1 1 0 1 1 0 0 2 2 0 0 0 0 0 0 1 1 0 0 1 0 0 1 1 0 1 0 0 0 0 2 0 1 0 0 1 1 1 1 0 0 0 0 0 0 0 0 0 0 2 0 0 0 2 1 0 0 0 2 2 2 2 0 1 1 0 1 0 1 0 0 2 2 2 1 2 2 0 2 0 2 0 1 0 1 1 1 0 2 1 1 0 1 1 1 1 1 0 1 2 1 1 0 0 0 0 0 1 0 1 1 1 0 1 0 0 0 2 0 1 0 1 0 0 0 0 1 1 1 0 0 0 0 0 2 2 0 0 2 0 2 0 0 1 0 0 1 0 0 0 0 0 0 0 0 0 0 1 1
56 0 0 2 0 1 0 1 1 0 1 1 0 1 0 0 0 0 0 0 0 0 2 0 1 1 1 0 0 2 2 0 0 2 1 1 2 2 0 0 0 2 0 0 2 0 0 1 0 1 0 0 0 0 1 1 0 1 1 2 0 1 0 1 0 0 1 1 0 0 0 1 2 0 1 2 1 0 0 1 0 1 2 0 2 0 0 0 1 1 0 0 0 2 1 0 1 1 0 1 1 0 1 0 1 1 2 2 0 2 2 2 1 1 1 1 1 0 1 1 1 0 1 0 1 0 0 1 0 0 1 0 1 1 0 1 0 0 1 0 1 0 0 1 0 0 0 0 0 1 0 0 0 0 0 0 0 0 0 0 0 1 1 1 0 1 1 1 0 1 1 1 0 2 0 1 1 1 0 1 1 0 0 1 0 1 1 2 1 1 1 2 1 0 1 0 0 1 0 0 0 0 0 2 2 0 2 1 1 0 0 1 1 0 0 1 0 1 0 1 2 1 2 1 0 1 1 0 0 0 0 0 0 1 1 1 1 2 0 0 0 1 2 0 1 1 0 0 1 1 1 1 1 0 1 0 0 2 0 0 0 0 0 1 1 0 0 1 1 0 0 2 1 2 0 0 0 2 2 0 2 2 0 2 0 1 2 0 2 2 0 2 0 0 2 1 0 1 0 2 1 1 2 2 2 0 0 2 1 1 0 2 0 2 1 0 2 0 0 1 0 0 1 1 2 0 1 1 1 1 1 1 2 2 0 0 0 1 1 1 0 1 1 2 0 0 0 1 2 0 1 0 1 1 0 1 1 2 0 0 0 0 2 0 2 1 0 0 0 2 2 0 1 2 1 0 0 1 0 2 0 0 0 2 1 1 1 0 0 0 1 2 1 0 2 2 2 0 1 0 1 0 0 1 1 0 0 0 0 2 1 0 0 0 1 1 1 1 1 1 0 1 1 0 0 0 0 1 0 1 1 0 0 1 1 0 0 1 1 1 0 0 1 1 1 1 2 0 0 1 1 0 2 2 2 1 0 1 1 1 0 0 2 2 0 2 0 2 0 1 1 1 0 2 1 1 0 2 1 1 1 1 0 2 1 1 1 2 0 0 0 0 1 2 0 1 1 0 0 1 1 2 1 0 1 1 1 0 1 1 0 2 0 1 0 0 2 0 0 2 1 1 0 2 0 0 0 0 1 1 1 0 0 1 1 0 2 0 0 1 0 2 2 2 1 2 2 1 1 0 0 0 0 2 0 1 0 0 2 0 0 0 1 0 0 1 1 1 1 0 0 1 1 0 1 2 2 0 0 2 2 0 0 1 1 0 1 0 1 1 0 0 0 2 0 0 0 0 1 1 1 2 0 1 1 2 1 0 0 0 0 0 0 1 0 1 1 0 0 0 0 0 2 2 2 0 0 2 0 0 0 1 0 0 0 0 2 2 0 0 1 0 0 1 0 2 2 0 1 1 0 2 1 2 1 1 2 0 1 0 0 0 1 1 0 1 0 2 0 1 1 1 1 0 0 1 1 1 0 0 0 0 0 0 0 2 0 1 2 1 1 0 0 2 1 0 0 0 0 1 0 2 0 1 1 1 0 1 0 0 0 0 0 0 0 2 0 1 1 0 0 0 0 2 1 1 1 0 1 1 0 0 1 1 2 1 1 0 0 2 1 1 0 0 0 1 1 0 0 0 0 0 0 0 0 1 0 0 0 0 0 2 2 0 0 0 0 1 0 2 0 0 1 0 0 2 2 0 1 0 1 2 0 0 1 2 0 1 1 1 1 1 2 1 0 1 0 1 0 1 0 0 0 2 1 0 1 0 0 2 0 0 1 1 0 1 0 2 0 1 1 0 0 1 0 0 0 0 0 1 1 1 1 1 0 0 0 0 0 0 0 0 0 0 0 0 0 0 0 0 2 2 0 0 0 0 0 1 2 2 0 0 1 0 0 2 0 0 0 1 0 0 0 2 0 1 0 0 1 2 2 0 2 0 0 0 0 0 0 0 0 1 0 1 1 0 2 2 0 0 0 2 1 1 1 2 0 2 0 1 0 1 0 0 1 1 1 1 1 0 0 0 0 0 0 1 0 2 1 1 0 0 0 1 1 2 2 1 1 0 0 1 2 0 0 0 1 1 1 0 1 0 2 0 0 0 0 2 1 0 0 0 1 0 2 1 1 0 2 2 0 1 0 0 0 0 0 1 1 0 0 1 1 0 0 0 1 0 0 0 0 0 0 0 0 1 0 0 0 0 0 0
57 1 1 2 0 0 0 2 1 0 1 0 1 2 0 1 0 0 2 0 0 0 1 2 0 0 1 0 2 0 2 0 0 2 1 1 1 2 0 0 0 1 0 2 2 0 1 0 0 2 0 0 1 1 1 1 0 0 0 2 0 0 0 1 1 1 0 1 1 0 0 0 2 0 0 2 2 1 2 0 0 2 1 1 2 0 0 0 2 2 0 0 1 1 1 0 1 2 0 2 0 0 0 0 1 1 2 1 0 2 1 1 1 2 2 2 2 0 0 2 2 0 2 0 0 1 2 1 0 1 1 1 0 0 1 0 0 0 0 0 0 0 0 0 0 2 1 0 0 1 0 0 0 2 1 0 0 1 0 1 0 1 1 1 2 2 0 0 1 1 0 1 0 2 1 1 2 0 0 0 0 0 0 1 0 1 1 2 1 1 1 1 2 0 2 1 2 1 0 0 0 1 0 2 2 1 2 0 0 0 1 1 2 0 0 0 2 0 1 1 1 0 2 2 0 0 1 0 0 0 1 1 0 1 1 1 1 2 0 1 0 0 1 0 1 1 0 0 1 1 1 1 1 0 1 0 1 0 0 0 0 0 0 1 1 0 1 1 2 0 1 0 0 0 0 0 0 1 1 0 1 1 1 2 0 2 2 0 1 1 1 0 0 1 2 1 0 2 0 2 2 2 1 1 1 0 0 1 1 1 0 1 0 1 0 0 1 0 0 0 1 1 0 1 1 0 1 1 0 1 2 1 2 1 0 0 0 1 0 1 1 1 1 2 0 0 0 0 1 2 1 0 2 2 1 0 1 1 1 1 2 1 1 1 0 0 0 0 0 2 2 0 1 2 0 0 0 0 2 0 1 1 0 0 0 0 0 1 1 1 0 0 1 0 2 0 0 2 1 1 1 1 0 2 1 0 1 2 0 2 0 0 0 0 2 2 0 0 0 0 0 1 0 1 1 1 1 1 0 0 0 0 0 0 1 1 1 0 0 0 1 0 0 2 0 0 1 1 0 1 1 0 0 1 1 0 1 1 1 1 0 0 1 1 0 1 0 1 0 0 0 0 2 0 1 0 1 2 0 2 2 0 0 2 1 1 1 0 0 0 1 1 1 1 1 0 1 0 1 0 1 2 1 0 0 2 1 0 1 1 1 0 0 1 0 0 0 1 0 1 1 2 0 2 1 0 0 0 2 0 2 0 0 1 0 0 1 0 0 2 0 1 1 0 0 2 2 1 1 0 0 0 0 2 0 1 0 0 2 0 0 0 0 0 0 0 0 0 0 1 0 1 0 0 0 1 1 0 1 1 2 0 2 1 2 1 2 0 2 2 1 0 0 1 0 0 0 1 1 1 1 1 1 1 1 2 1 0 0 0 0 0 0 2 1 1 1 2 1 1 0 1 1 1 1 0 1 1 0 0 0 0 1 1 1 0 1 1 0 0 0 1 0 1 1 1 2 0 1 1 0 1 0 0 0 0 2 1 2 0 0 0 2 1 0 1 0 2 1 1 0 1 0 1 1 2 1 1 1 1 0 1 0 1 0 1 1 0 1 1 1 0 0 0 0 0 0 0 0 1 0 1 0 0 2 0 1 2 0 0 0 0 0 0 0 0 0 2 1 0 0 0 1 2 2 0 0 0 0 0 0 0 0 2 0 0 1 0 0 0 0 0 0 0 1 0 1 0 0 0 0 0 0 0 0 2 0 0 0 0 0 1 2 0 0 1 1 2 0 2 0 0 0 1 0 0 0 0 1 1 1 1 0 0 0 2 0 2 0 2 0 0 2 1 0 0 0 1 0 1 0 0 0 2 1 0 1 0 1 1 0 0 2 2 0 0 0 0 1 2 1 1 0 0 0 0 0 2 0 0 1 1 0 1 0 1 0 0 0 0 0 0 1 1 1 0 1 0 0 0 1 1 1 0 1 0 1 0 0 0 1 0 0 0 0 0 0 0 2 1 0 0 0 1 0 2 0 1 1 2 2 0 2 0 0 0 1 1 1 0 0 0 1 2 2 0 2 2 0 0 0 1 1 1 2 1 1 2 0 0 0 0 0 0 1 1 1 0 1 1 0 1 1 1 0 1 1 1 0 0 0 1 1 1 1 1 1 2 2 0 0 1 0 0 1 1 0 1 0 1 0 0 1 1 0 0 1 1 1 0 0 0 1 0 1 1 1 0 1 1 1 1 0 0 0 0 0 1 1 0 0 1 0 1 0 1 2 0 0 0 0 0 0 1 1 0 0 0 1 0 0 0
58 1 1 2 0 0 0 1 0 1 1 1 0 0 0 0 0 0 0 0 0 0 0 0 0 0 0 0 2 1 1 2 0 1 0 2 1 2 0 0 0 2 1 1 1 1 0 0 0 1 1 0 1 0 1 0 0 0 0 0 1 0 0 1 0 0 1 0 0 0 0 0 2 0 1 2 1 0 1 0 1 1 2 0 1 0 0 0 2 2 0 1 1 2 1 0 1 2 0 2 1 0 0 1 1 0 2 1 1 1 0 1 0 1 1 1 1 0 1 0 0 0 2 1 0 1 1 0 0 0 0 0 0 0 1 0 0 0 0 1 1 0 0 0 0 0 0 0 0 0 0 0 0 0 0 0 0 0 0 1 1 1 2 0 1 0 0 0 2 2 0 0 1 1 1 2 1 1 0 1 0 1 0 1 1 2 1 1 0 0 0 1 0 1 1 0 0 1 0 0 0 0 1 1 2 1 2 1 1 0 0 1 1 0 0 0 1 0 1 1 2 1 1 1 0 0 0 0 1 0 0 0 0 0 0 0 0 2 2 0 0 2 2 1 2 2 0 0 0 0 0 1 1 0 1 0 0 1 0 1 0 1 0 1 1 0 0 0 2 0 0 2 1 1 0 0 1 0 0 0 0 2 0 2 0 0 0 0 0 1 1 0 2 0 2 0 2 0 0 1 1 0 1 1 1 0 2 2 1 2 0 2 0 1 1 0 2 0 0 0 0 0 1 0 1 0 1 1 1 1 2 2 0 1 1 1 1 1 1 2 1 1 2 1 0 0 0 0 1 0 0 0 1 1 1 1 1 0 1 1 1 0 1 0 1 0 0 2 2 0 0 2 1 2 1 0 0 0 1 1 2 0 0 1 0 1 2 0 0 0 0 0 2 0 1 1 1 0 0 0 0 1 0 2 2 0 0 1 0 2 0 0 0 0 1 2 0 0 1 0 1 1 0 0 0 1 0 1 0 0 0 0 0 1 1 0 0 2 0 0 1 0 2 0 1 1 1 2 0 1 0 0 1 2 2 1 1 2 0 1 1 0 1 1 0 2 0 1 0 0 2 2 1 1 2 0 2 1 0 0 0 1 0 1 2 1 0 0 0 0 2 2 1 2 2 0 2 0 1 1 1 1 1 1 0 1 1 0 1 1 0 1 0 0 0 0 1 0 1 0 0 2 0 1 0 1 0 0 1 2 0 0 0 1 0 2 1 1 1 1 1 0 2 2 1 2 0 1 1 0 1 0 0 0 2 0 2 1 0 0 0 1 0 1 1 0 0 0 0 0 1 1 2 0 2 2 2 1 2 1 2 0 0 0 0 0 0 0 0 0 0 2 0 1 0 0 0 0 0 0 0 2 1 1 0 2 0 0 1 0 0 0 0 2 0 0 0 1 0 1 1 1 1 1 1 1 2 0 0 0 0 1 1 0 0 0 1 2 0 0 0 1 0 1 1 1 2 0 1 1 0 1 0 0 0 0 1 1 1 0 0 0 1 0 1 1 0 2 0 0 2 0 0 0 0 2 1 1 0 0 0 0 0 0 0 0 0 2 2 0 2 1 0 2 1 0 0 0 0 1 0 1 0 0 2 0 1 2 0 0 0 0 0 0 0 0 0 1 0 0 0 0 0 2 1 0 1 0 1 1 0 0 0 2 1 1 2 0 0 1 0 0 1 1 1 0 1 1 1 1 1 1 0 0 0 0 0 0 0 0 0 1 1 0 0 0 0 2 0 2 0 0 1 0 0 1 1 2 0 2 0 0 0 0 1 2 0 2 1 2 0 2 2 1 0 1 0 0 0 0 1 0 0 2 2 0 0 0 0 1 0 0 1 1 1 0 0 0 0 0 0 0 0 2 0 0 0 2 0 0 1 0 0 0 0 1 0 0 0 0 1 1 0 0 1 0 0 0 0 0 1 1 2 0 1 1 2 0 0 0 1 0 0 0 0 2 0 0 1 0 0 0 0 1 0 1 0 0 0 0 1 1 1 0 0 0 0 0 0 0 0 0 1 1 1 0 2 0 0 0 2 2 2 1 2 2 0 2 1 1 0 1 0 0 2 2 0 2 2 1 0 1 0 1 0 2 2 2 0 0 0 1 0 1 1 0 0 0 1 1 0 1 1 1 0 0 0 0 0 0 1 1 2 0 1 0 0 2 1 1 0 1 1 0 2 0 0 0 0 0 1 0 0 0 1 0 1 1 1 0 0 2 0 1 0 0 0 0 0 1 0 0 1 0 0 0 0 0 0 0 0 0
59 1 1 2 0 0 0 2 0 0 0 0 1 1 0 1 0 0 0 1 2 1 1 1 1 1 1 0 0 1 2 1 1 0 0 0 2 1 0 0 0 1 1 1 2 0 1 0 0 0 0 0 1 0 1 1 0 0 0 1 1 1 0 1 0 0 1 0 0 0 0 1 2 0 0 2 2 0 2 0 0 2 2 0 0 0 0 0 1 1 0 0 0 1 1 0 1 0 0 2 1 0 1 1 0 0 2 0 2 0 0 2 0 1 2 2 1 0 0 2 2 0 1 1 0 1 1 1 0 1 2 0 0 0 0 0 0 0 0 2 1 0 0 0 0 0 0 0 0 2 2 0 0 1 0 0 0 2 0 2 0 1 1 1 0 1 1 0 1 1 0 2 1 1 0 0 2 0 0 0 0 0 1 1 0 1 2 2 0 0 1 2 1 1 2 1 2 2 0 0 0 0 0 2 2 0 1 0 2 0 0 1 0 0 0 0 0 1 1 1 2 1 2 2 0 0 2 0 1 0 0 0 0 0 0 0 0 2 0 1 0 0 2 1 2 2 0 0 0 0 0 0 0 0 0 1 0 2 1 1 1 1 0 1 1 0 0 0 2 1 0 2 1 1 1 1 1 1 1 0 1 1 0 1 1 0 1 1 1 2 0 1 1 1 2 0 0 0 1 2 1 1 2 2 2 0 0 2 1 0 0 0 0 1 1 1 2 1 0 0 1 1 0 0 1 0 2 1 0 0 2 2 1 2 0 0 0 0 0 0 0 0 0 2 0 0 1 0 2 0 1 0 1 1 1 1 0 1 0 1 1 0 2 0 1 1 0 1 2 0 0 2 0 2 0 0 0 0 1 1 0 1 0 0 0 0 0 0 0 0 0 0 0 1 2 0 0 0 0 1 0 2 0 2 1 0 1 0 0 2 0 0 1 1 0 1 1 0 0 0 0 0 0 1 1 1 1 2 0 2 0 0 1 0 1 1 0 0 0 0 0 0 0 2 0 2 1 0 1 2 0 1 1 2 1 1 0 2 2 2 1 0 1 0 0 2 0 0 0 0 0 0 2 1 0 0 0 1 1 0 1 0 0 0 2 2 0 0 0 0 1 1 0 2 1 0 2 0 1 1 1 2 1 1 0 1 2 1 0 1 0 1 0 0 0 0 1 1 1 2 1 2 0 1 0 1 1 1 1 1 1 1 0 0 0 0 1 0 1 1 0 1 1 1 0 2 1 1 1 0 0 0 1 1 1 0 1 0 1 2 1 0 1 1 1 1 1 0 0 1 0 1 0 0 0 0 2 2 2 2 2 0 2 2 2 1 1 0 0 0 0 0 1 0 1 0 0 0 0 0 0 2 0 2 0 2 1 0 0 1 1 0 0 0 0 0 0 0 0 0 0 0 0 1 1 0 0 1 0 0 1 2 0 0 0 1 1 0 0 0 2 0 0 0 2 0 2 0 1 1 0 2 0 1 0 0 2 1 1 0 0 0 2 0 2 2 1 1 1 0 0 1 0 1 1 1 1 1 1 1 1 0 0 2 1 2 1 2 1 1 1 0 0 1 0 0 1 1 0 2 2 0 0 0 1 0 0 2 1 0 0 0 0 0 0 0 0 1 1 0 0 0 0 2 2 1 2 0 1 1 1 1 1 2 1 1 2 0 0 0 0 0 2 2 2 0 2 0 1 1 1 1 0 0 0 0 0 0 0 0 0 1 2 0 0 0 0 0 0 2 0 0 2 0 0 0 0 0 2 0 2 2 0 0 0 2 0 1 0 1 0 1 2 0 1 0 1 0 0 1 0 0 0 1 1 0 2 0 0 1 1 1 0 0 1 0 0 0 0 0 0 0 0 2 1 0 0 1 0 0 2 2 1 1 0 0 0 0 0 0 0 0 0 0 0 0 0 1 1 0 1 1 1 0 0 1 1 0 0 0 2 0 0 0 0 0 1 0 2 1 1 0 0 1 0 1 0 1 2 2 2 0 2 1 0 0 0 0 0 1 0 0 1 1 2 0 2 0 0 1 0 1 1 1 1 1 1 1 0 1 0 1 1 1 1 0 1 2 2 0 0 0 0 1 0 0 1 1 0 0 1 1 0 1 1 0 0 1 1 0 1 0 1 1 0 0 1 0 0 0 1 1 1 0 0 0 0 0 0 0 0 0 0 0 0 0 0 0 0 0 2 0 0 0 0 0 0 0 0 0 0 0 0 1 0 0 0 0 0 0 0 0 0 0 0 1 0 0 0 0 0 0
60 0 1 2 0 0 0 2 1 1 2 0 0 1 0 0 0 0 0 0 0 0 2 0 1 1 1 1 1 0 1 1 1 2 0 0 2 0 0 1 1 0 0 0 2 0 0 0 1 1 0 0 0 0 2 1 1 0 0 1 0 0 0 2 1 0 0 0 1 0 0 0 2 0 1 2 1 0 1 0 1 2 1 0 2 0 0 2 2 2 1 1 0 1 1 0 1 2 0 2 0 0 2 0 0 0 2 2 0 2 0 1 0 1 1 1 1 1 1 1 1 1 2 1 0 1 1 1 1 0 0 0 0 0 1 0 0 0 1 0 0 0 0 0 0 0 0 0 0 1 1 0 1 1 0 0 0 0 0 2 0 0 1 1 0 1 0 2 0 2 1 0 1 1 0 1 0 0 0 0 0 0 0 1 1 2 1 1 1 0 1 0 0 1 1 0 2 1 0 0 0 1 1 1 1 0 2 0 2 0 0 0 1 0 0 0 0 1 1 0 0 0 1 1 0 0 2 2 2 2 0 0 0 0 0 0 0 2 0 1 0 0 2 0 2 2 1 0 0 0 0 1 1 1 1 0 0 0 0 0 0 0 0 1 1 0 0 1 1 0 1 1 0 0 0 0 1 1 0 0 0 1 1 2 0 1 2 0 0 1 1 0 2 0 2 0 1 2 0 1 1 0 1 1 1 1 0 2 2 2 0 2 0 1 1 0 2 0 0 0 0 0 1 1 1 0 1 0 1 0 2 1 0 2 0 0 0 1 0 0 1 1 1 2 1 0 1 0 2 1 0 0 1 1 1 1 0 0 0 1 1 0 2 0 2 0 0 2 2 0 0 2 1 1 0 1 0 1 0 2 2 1 0 0 0 1 1 1 1 0 0 0 0 0 2 0 0 1 1 0 0 2 0 2 1 0 1 0 0 2 0 0 1 1 1 2 0 0 0 0 0 1 1 1 0 0 0 0 0 1 0 1 0 0 0 0 0 2 1 1 1 0 0 2 0 0 1 0 1 1 1 0 0 1 0 0 0 1 1 1 0 0 0 0 0 0 1 1 0 0 2 1 1 1 0 0 0 1 0 0 0 1 0 0 2 1 0 0 0 0 1 1 0 2 1 0 2 0 1 0 1 2 1 0 0 2 1 0 0 1 0 1 0 0 0 0 0 0 0 0 0 2 1 2 1 1 1 1 0 2 0 1 0 1 0 0 1 0 0 2 1 1 2 0 0 2 1 0 0 0 1 0 0 0 2 1 1 1 0 1 0 1 1 1 1 0 0 2 2 0 0 0 0 0 0 0 2 1 2 1 2 0 2 2 1 0 2 0 2 2 1 0 1 0 1 0 0 0 0 0 0 2 1 2 0 2 2 0 0 2 1 0 0 0 0 0 0 0 0 0 1 0 0 0 0 1 2 1 0 0 0 0 1 1 1 1 0 1 0 0 1 1 0 1 0 1 1 0 0 0 0 2 0 2 0 0 0 1 0 0 0 0 1 0 2 2 1 2 0 0 1 0 1 0 0 1 1 1 1 0 0 0 0 2 0 2 2 1 1 2 2 0 0 1 0 0 1 0 0 1 1 1 0 0 0 0 2 1 1 0 1 0 0 0 0 0 0 1 1 0 0 0 1 2 0 0 0 0 0 0 0 0 0 2 0 0 0 0 0 1 0 0 0 0 0 0 0 0 0 0 0 0 0 0 0 1 0 0 0 0 0 1 2 1 1 0 0 0 1 1 0 0 2 0 0 0 0 0 1 0 2 2 2 0 1 1 0 1 1 1 1 1 2 1 0 1 0 1 0 1 1 0 0 2 1 0 2 1 1 0 0 0 2 2 0 0 0 0 1 1 1 1 0 2 0 0 0 1 0 0 0 0 0 0 0 1 0 0 0 0 0 0 0 0 0 0 0 1 1 0 2 2 0 0 0 0 0 2 0 0 0 0 0 0 1 1 1 0 2 0 0 0 0 1 0 2 0 0 0 1 2 0 1 0 0 0 0 0 0 1 0 0 1 1 2 0 2 2 0 0 0 1 2 2 2 1 0 2 0 0 0 0 0 0 1 1 1 2 2 0 0 0 0 0 0 0 2 1 0 0 1 1 0 2 0 0 0 2 2 1 0 0 2 2 1 1 0 0 0 0 1 0 0 1 1 1 2 2 0 2 0 1 0 2 2 0 1 0 0 0 0 0 0 0 1 0 0 0 1 0 0 0 0 2 0 2 2 0 0 0 0 0 1 1 0 0 0 0 0 0 1 1
61 1 2 0 0 0 0 1 0 0 0 1 1 2 0 2 0 0 0 0 0 0 0 1 0 0 1 0 1 1 2 1 0 2 1 1 1 2 0 0 1 1 0 0 2 0 1 0 0 0 0 0 1 0 1 0 1 0 0 1 1 1 0 1 0 0 1 1 1 0 0 0 1 0 1 1 0 0 2 0 0 2 1 1 1 1 0 0 1 1 0 0 0 2 1 0 1 2 1 1 0 0 1 0 0 0 2 2 0 2 0 2 1 1 1 1 1 0 0 1 1 0 2 1 0 1 1 0 0 0 0 0 0 0 0 0 0 0 1 0 0 0 2 0 0 1 0 0 0 0 0 0 0 0 0 0 0 0 0 1 0 1 2 0 1 1 1 0 1 2 0 0 0 2 0 0 2 1 0 1 1 2 0 1 1 2 1 2 1 0 2 0 0 2 2 0 1 1 0 0 0 0 0 2 2 0 2 0 2 0 0 0 0 0 0 0 0 0 2 0 1 1 2 2 0 0 0 0 0 0 1 1 0 0 0 0 0 2 0 1 0 0 2 0 1 1 0 0 0 0 0 0 2 0 0 0 1 0 0 0 0 0 0 0 0 0 0 0 1 0 0 2 1 1 0 0 2 0 2 0 0 1 1 2 0 2 2 1 1 2 0 1 0 1 2 1 0 1 0 1 0 0 1 1 1 1 0 2 1 2 1 1 0 2 1 0 2 0 1 0 2 2 0 0 1 0 1 1 1 0 1 1 0 2 0 0 0 2 0 1 0 0 1 1 1 0 1 0 1 1 0 0 1 1 0 1 1 0 0 2 2 0 1 0 1 1 0 1 1 1 1 1 1 2 0 1 0 1 0 2 1 0 0 0 0 0 0 0 0 1 0 0 1 0 2 1 1 1 0 0 0 0 0 2 1 0 1 0 1 1 1 1 0 0 0 2 0 0 0 0 0 0 1 2 0 0 0 0 0 0 0 0 2 2 0 2 0 0 0 0 1 0 1 0 0 1 1 1 0 2 0 0 1 1 1 1 0 1 0 0 1 0 0 0 0 0 0 1 0 1 1 1 1 1 1 0 1 1 0 0 2 0 0 1 1 0 1 1 0 1 1 0 0 1 1 1 1 0 1 1 1 2 1 1 0 1 1 1 0 1 0 1 0 0 0 0 0 0 1 2 0 2 0 1 0 1 0 1 0 2 0 1 0 0 0 0 0 0 0 0 1 0 1 1 0 1 1 1 1 0 1 0 1 2 0 1 0 0 1 0 0 0 1 0 0 1 0 2 2 0 0 0 2 0 2 1 2 0 0 2 1 0 1 1 0 0 1 0 2 2 1 0 0 2 0 2 0 1 1 1 1 1 0 2 0 2 0 0 0 1 0 0 0 0 0 0 0 1 0 0 1 0 1 1 1 0 0 0 0 0 0 1 0 0 0 1 0 0 1 1 1 0 0 0 0 2 2 0 1 1 0 1 0 1 0 0 0 1 1 0 0 0 0 1 0 1 0 1 0 1 1 0 0 0 1 1 2 1 0 0 0 0 0 1 1 1 1 0 2 2 2 0 0 2 1 0 0 0 0 2 0 2 0 0 1 0 1 2 0 0 0 0 1 0 1 1 0 1 0 0 0 0 1 2 1 1 1 1 0 0 0 0 0 2 1 1 2 0 0 1 0 0 1 1 1 0 1 0 1 1 1 1 0 0 0 1 1 0 0 0 0 0 2 1 0 1 2 1 0 2 1 1 1 1 1 1 1 0 1 0 1 2 2 0 0 2 0 2 1 2 0 1 2 0 0 0 0 0 0 2 0 0 0 2 2 0 0 0 0 1 0 1 0 0 1 0 1 2 2 2 0 2 0 2 0 0 0 2 0 0 0 0 0 1 0 1 0 1 1 1 0 0 0 0 0 0 0 1 1 1 1 1 1 1 0 1 1 1 0 0 2 0 0 0 0 0 1 0 2 0 0 0 0 0 0 2 1 0 0 1 0 1 2 0 0 0 0 0 0 1 0 0 1 2 2 0 2 2 0 1 0 2 2 2 2 0 2 2 0 0 0 1 0 0 0 0 2 1 2 1 0 1 0 0 0 1 0 1 0 0 0 2 1 2 0 1 1 0 0 0 0 0 2 1 0 1 1 0 0 0 1 0 0 2 2 0 2 2 0 1 1 0 1 0 1 0 0 0 0 0 0 0 1 0 1 1 0 2 2 0 0 2 0 2 0 0 0 0 0 1 0 0 1 0 0 0 0 0 0 0 1 0
62 1 2 1 0 0 0 1 0 0 0 2 1 1 0 1 0 0 1 0 0 0 0 1 0 0 1 0 2 0 2 1 0 0 0 0 2 1 0 1 1 0 0 1 2 1 0 0 0 0 0 0 2 0 0 0 1 0 0 2 0 1 1 1 0 0 0 1 2 1 0 0 1 0 1 1 0 0 1 0 1 1 2 0 1 0 0 0 2 2 0 0 1 1 1 0 1 1 0 2 1 0 0 0 2 2 1 1 1 1 1 2 0 1 1 1 1 0 0 2 2 0 1 1 1 0 0 1 0 0 0 1 0 0 0 0 0 0 0 1 1 0 1 0 1 1 0 0 0 0 0 0 1 0 1 0 1 2 1 1 1 0 1 1 1 1 1 1 0 1 1 1 0 2 2 2 2 2 0 2 2 1 0 1 1 2 1 1 1 1 0 1 0 2 1 0 0 0 1 0 0 1 0 2 2 0 2 1 1 0 0 0 2 0 0 0 0 1 1 1 2 0 2 1 0 1 1 0 0 0 0 0 0 0 0 0 0 2 1 1 0 1 1 0 2 2 1 0 1 1 1 0 1 0 0 0 0 1 0 0 0 0 0 0 0 0 0 0 2 1 0 2 1 1 1 0 1 1 2 0 1 1 0 1 0 0 0 0 0 1 1 0 1 0 2 0 1 0 1 2 1 0 0 0 0 0 1 2 1 1 1 0 0 2 2 1 2 1 0 0 1 1 2 1 0 0 0 2 0 1 2 0 0 2 0 0 0 0 0 1 1 1 0 2 1 1 0 0 2 0 0 0 2 2 1 0 2 1 0 1 1 0 0 0 0 2 0 1 1 1 1 1 0 2 0 0 0 0 0 2 1 0 0 0 0 0 0 0 0 0 0 0 1 0 1 0 0 2 0 0 0 0 0 2 1 0 1 2 0 2 0 0 0 0 0 0 2 0 0 0 0 0 0 1 0 1 2 0 0 0 0 0 1 1 0 1 1 1 1 1 2 0 1 1 0 1 1 1 0 2 0 0 0 2 1 0 1 2 1 2 1 0 1 1 1 2 0 1 0 0 1 1 2 0 2 0 1 2 1 1 1 0 0 0 2 1 0 0 0 0 0 0 0 2 1 0 1 0 0 2 2 2 1 0 1 1 2 1 1 0 0 2 0 0 0 0 0 0 2 2 0 2 0 2 1 1 1 1 0 2 0 1 0 0 1 0 0 0 0 1 0 1 1 1 1 1 1 2 2 0 0 0 0 1 1 0 1 0 1 1 1 0 2 0 0 2 2 0 0 2 1 0 0 0 0 0 1 0 1 1 2 0 2 1 1 0 0 1 0 0 1 0 0 1 0 0 0 0 0 0 0 2 2 0 0 0 2 0 0 2 0 0 0 1 1 1 1 1 0 0 0 0 0 0 0 1 1 1 0 0 1 2 0 0 0 2 1 1 1 0 1 1 1 1 1 1 2 0 1 1 1 1 0 1 0 0 1 0 1 0 0 0 1 1 1 1 0 1 1 0 1 1 0 1 1 2 0 1 0 0 0 0 0 1 1 0 0 2 1 1 1 0 0 0 0 0 0 0 0 1 0 1 0 1 1 1 1 2 0 1 2 1 0 1 0 0 0 2 1 0 0 0 0 2 1 1 0 1 1 1 0 0 0 2 0 0 2 0 0 1 0 0 0 0 0 0 0 1 2 2 1 2 0 0 0 1 0 0 2 0 0 0 2 1 0 0 1 0 0 2 1 0 1 0 0 0 0 1 1 1 2 2 1 1 1 1 1 2 0 2 0 1 2 2 0 2 0 2 0 2 0 0 0 2 0 0 1 0 0 2 0 0 1 1 0 0 0 2 1 2 2 1 0 1 0 0 0 1 0 2 0 0 1 1 0 0 0 0 0 0 0 0 0 0 0 0 0 0 0 0 2 2 0 0 0 0 0 0 0 0 1 0 0 0 0 1 1 0 2 2 0 0 2 1 0 1 0 0 0 0 0 2 0 0 0 0 0 1 1 0 1 0 0 2 2 1 2 2 0 0 0 2 0 0 1 2 0 1 1 1 0 1 1 1 1 0 1 2 2 1 1 1 0 0 0 1 1 1 0 0 2 0 0 2 0 0 0 0 1 1 0 0 2 1 1 0 0 0 0 0 0 1 0 1 1 0 0 2 0 1 1 1 2 0 1 1 0 1 2 2 0 1 0 0 0 1 0 1 1 0 0 1 1 0 0 0 0 0 0 1 0 0 1 0 0 0 0 0 0 0 1 0
63 0 1 1 0 0 1 2 0 2 2 0 0 0 0 0 0 0 1 0 0 0 1 1 1 1 0 0 1 2 2 0 0 0 0 0 2 2 1 0 0 1 0 0 2 0 1 0 0 1 1 0 1 0 0 1 0 0 0 2 0 2 0 1 0 0 0 0 0 0 0 0 2 0 1 2 1 0 0 2 0 2 1 1 1 0 0 0 1 1 0 0 1 1 0 0 0 0 0 2 2 0 1 0 1 1 2 2 0 2 0 0 0 1 1 1 1 0 0 2 2 0 1 0 1 1 1 0 0 0 1 0 0 0 0 0 0 0 0 2 0 0 2 0 0 1 0 0 0 0 1 0 0 0 1 0 0 0 0 1 0 2 2 0 1 2 1 1 0 1 1 0 1 1 1 1 2 1 0 1 1 1 1 0 1 1 1 2 1 0 2 0 0 1 2 0 1 1 0 0 0 0 0 1 2 0 1 0 2 0 0 1 2 1 0 0 0 1 2 0 0 0 2 2 0 0 1 1 1 0 1 1 0 0 0 0 0 2 0 1 0 1 2 0 1 1 0 0 0 0 0 0 1 0 0 2 0 2 0 0 0 0 0 2 2 0 1 0 0 0 0 2 2 2 0 1 0 0 2 0 0 0 1 2 0 2 2 0 2 2 0 2 1 0 2 1 1 0 0 1 1 0 0 0 0 0 1 2 1 1 1 0 0 2 1 1 2 1 0 2 0 1 1 0 0 0 0 2 2 0 2 1 1 2 0 0 0 2 0 0 0 0 0 2 0 0 0 0 1 1 0 0 0 0 0 2 0 2 0 2 2 0 2 0 2 1 0 0 1 1 1 1 1 1 0 0 0 0 1 1 1 1 0 0 1 0 0 0 0 0 0 0 1 0 2 1 1 0 0 0 0 0 0 2 1 0 1 0 0 1 1 0 0 0 0 0 2 0 0 0 0 1 0 0 0 1 0 1 0 1 0 1 0 0 0 0 0 0 0 0 1 0 1 1 0 0 1 0 0 0 0 0 1 1 1 1 0 2 0 2 0 0 2 1 0 1 0 1 0 1 0 0 1 1 2 0 2 2 0 1 2 0 0 1 1 0 0 0 0 0 0 0 0 1 0 0 1 1 2 0 0 2 1 1 0 1 2 0 0 2 0 0 0 1 0 0 0 0 2 1 0 2 0 1 0 1 0 1 0 2 0 1 0 0 1 0 1 1 1 2 0 0 0 1 0 2 0 0 0 0 1 0 1 1 1 1 1 0 1 1 0 0 0 1 1 0 0 1 1 0 0 0 0 0 0 0 1 1 1 2 1 0 0 0 0 0 0 0 0 0 0 1 0 1 1 0 0 0 0 0 0 2 0 1 1 2 0 0 0 1 1 0 0 0 1 1 0 0 0 0 0 0 0 0 0 1 1 2 0 0 0 1 0 0 0 1 0 0 0 0 1 1 0 1 0 2 2 0 1 1 0 2 1 2 1 1 1 0 1 0 0 0 1 0 2 2 0 2 0 1 1 0 0 0 0 2 1 0 1 0 0 0 1 0 0 2 1 1 2 1 1 1 0 1 0 0 0 0 0 2 1 1 0 1 1 0 1 2 0 0 0 0 1 0 1 2 0 1 1 0 0 0 0 2 1 0 0 0 0 0 0 0 0 2 0 0 0 0 1 1 0 0 0 0 0 0 0 0 0 0 0 0 0 0 0 0 0 0 0 0 0 1 2 1 0 0 0 1 0 2 0 0 1 1 1 0 0 1 1 1 1 1 0 0 0 1 0 2 0 2 0 1 2 1 1 1 0 1 0 0 1 0 0 2 1 1 0 0 0 2 0 0 0 0 1 1 1 0 1 1 0 1 0 2 0 0 0 0 0 1 0 0 0 1 0 1 0 0 1 0 0 0 0 0 0 0 0 1 1 0 2 2 1 0 1 0 1 1 1 1 1 0 1 0 0 0 1 0 0 1 0 0 0 2 0 2 0 1 1 2 2 0 1 1 0 0 0 0 1 0 1 0 1 1 1 0 1 2 0 0 0 2 1 1 2 2 1 0 1 1 0 1 1 1 1 1 1 2 2 1 0 1 0 1 0 0 0 2 1 2 0 2 0 2 0 0 1 0 0 0 0 0 2 2 1 0 2 1 0 0 1 0 1 1 1 0 1 1 0 1 1 1 2 0 1 1 1 0 1 0 1 0 0 0 0 2 0 0 1 1 0 1 0 0 0 0 0 0 0 0 0 0 0 1 0 0 0 0 1 0 1 0
64 0 2 1 0 0 0 2 0 0 0 0 0 1 0 0 0 0 2 1 1 1 0 2 0 0 2 0 2 1 1 0 1 2 1 1 2 1 0 1 1 1 1 1 2 1 0 0 0 1 0 0 0 0 2 0 1 0 0 1 1 1 0 1 0 0 1 0 2 2 1 2 2 0 1 2 1 0 0 0 1 1 1 1 1 0 0 0 1 1 0 0 0 1 0 0 0 1 0 2 1 0 0 0 2 2 1 1 1 1 1 2 0 1 1 1 1 0 1 1 1 0 1 2 0 0 0 2 1 1 1 0 1 1 0 1 0 0 0 0 0 0 1 0 0 1 0 0 0 0 1 1 1 0 0 0 0 0 0 1 0 1 0 2 2 1 1 2 0 2 2 0 1 1 1 2 1 1 1 0 0 1 0 1 1 2 1 1 1 0 2 0 0 1 1 0 2 2 0 1 0 0 0 2 2 0 2 0 2 0 0 1 1 0 0 0 0 0 1 1 1 1 2 2 0 0 0 1 1 1 1 1 0 0 0 0 0 2 0 0 1 1 1 0 1 1 0 0 1 1 1 0 1 0 0 0 2 1 0 1 0 1 0 1 2 0 0 0 2 0 0 2 1 1 0 0 0 0 1 0 0 1 0 1 0 2 2 0 0 1 1 0 2 0 2 0 1 0 0 1 1 0 0 0 0 0 0 2 1 0 0 0 0 1 1 0 2 1 1 0 1 1 1 1 1 0 1 1 1 0 1 1 0 1 0 0 0 0 0 0 1 1 1 1 0 0 0 1 2 1 2 0 2 2 1 0 1 1 0 2 2 0 2 0 2 1 0 1 1 1 1 1 2 2 1 1 1 1 1 1 1 1 0 1 0 1 1 0 0 0 0 0 1 0 2 1 1 1 1 0 0 0 0 1 1 1 0 0 0 1 1 0 0 0 0 1 1 0 1 0 1 0 0 1 1 1 1 0 0 1 1 0 0 0 1 1 1 0 0 0 2 0 1 1 1 1 2 1 0 2 0 0 0 1 1 0 1 2 1 2 1 0 0 0 1 2 0 0 0 0 0 0 2 0 1 1 0 2 0 0 1 0 0 1 1 0 1 0 1 0 1 1 2 2 1 0 1 0 0 1 1 2 2 2 0 1 1 0 1 0 1 1 1 1 0 0 0 0 0 1 1 1 1 2 1 1 0 2 0 2 0 2 0 0 0 1 0 1 1 2 2 0 2 1 0 1 1 2 2 0 0 0 0 1 2 0 1 2 0 0 0 1 1 1 1 1 1 0 0 0 1 1 1 0 0 0 1 2 2 2 2 0 2 1 1 1 2 0 0 0 0 1 1 0 0 0 0 0 0 0 0 2 2 0 0 2 0 0 1 0 0 0 0 0 0 0 0 1 1 0 0 0 0 1 1 0 0 2 0 0 0 1 0 0 0 0 2 1 0 0 0 1 0 1 0 1 1 0 0 0 0 2 0 0 0 0 0 0 1 0 0 0 2 0 2 2 0 1 1 1 0 1 0 0 1 1 2 0 0 0 2 0 1 2 0 2 2 0 1 1 2 1 0 0 0 0 0 0 0 1 0 1 0 0 1 0 2 2 0 0 0 0 0 1 0 1 0 0 1 0 0 0 1 2 2 2 2 1 0 0 0 0 1 1 1 1 1 0 0 0 0 0 1 1 1 1 2 0 1 1 1 1 0 0 0 1 2 0 1 1 0 1 2 1 0 0 1 1 0 2 0 0 2 0 0 0 0 1 0 2 0 0 2 0 0 0 2 1 1 1 1 1 2 1 0 0 0 0 0 1 0 0 0 2 1 1 0 0 0 1 0 0 1 1 0 0 1 0 1 1 1 1 0 1 0 0 0 2 0 0 0 0 1 1 0 0 0 0 0 0 0 1 1 1 1 0 1 0 0 0 1 1 1 0 0 0 0 0 0 0 0 0 0 0 0 0 2 0 0 2 1 0 0 2 0 1 0 0 0 1 2 0 2 1 0 1 0 0 0 0 1 0 0 1 2 0 2 1 0 0 0 2 2 2 2 0 2 2 1 1 1 0 2 2 2 1 0 2 2 0 0 0 0 1 2 2 0 1 1 1 0 2 1 2 0 0 0 0 0 0 0 1 2 0 0 1 0 1 1 0 1 0 0 1 0 1 1 2 0 2 1 1 0 2 2 0 2 0 1 0 0 0 0 0 0 1 0 2 2 0 0 2 0 1 0 0 0 0 0 0 0 0 0 0 0 0 0 0 0 0 1 1
65 0 1 1 1 1 1 2 0 2 2 0 0 1 0 0 0 0 1 1 1 1 0 2 0 0 1 0 1 2 2 0 1 1 1 1 2 2 0 0 0 2 0 0 2 0 0 0 0 0 0 0 0 0 1 0 1 1 1 1 0 1 0 0 0 0 1 1 0 0 0 1 1 0 0 1 1 0 1 0 1 1 2 0 1 0 0 0 2 2 0 0 1 1 0 0 0 0 0 1 1 0 0 0 1 1 2 0 2 0 0 2 0 0 1 1 1 0 1 1 1 0 2 2 0 0 0 0 0 0 1 1 0 0 0 0 0 0 0 0 1 0 0 0 0 1 1 0 0 0 1 0 0 1 1 0 1 1 0 0 1 0 1 1 1 2 1 1 0 2 1 1 0 2 1 1 2 0 0 0 0 0 0 1 0 1 1 0 0 0 0 0 0 1 1 1 2 1 1 0 0 0 0 1 2 0 1 0 2 0 0 1 1 0 0 0 0 0 1 1 2 1 2 1 0 1 0 0 0 0 0 0 0 0 0 0 0 2 0 0 0 1 2 0 2 2 0 0 1 1 1 1 1 2 0 0 0 1 0 1 0 1 1 1 1 1 0 0 2 0 0 2 2 2 0 0 2 0 1 0 0 1 0 1 1 0 0 1 1 2 0 0 1 0 2 1 0 1 0 0 1 0 0 0 0 0 1 2 0 1 0 1 0 1 1 0 2 2 1 0 2 2 0 0 0 0 1 1 0 1 1 1 0 1 0 0 0 0 0 1 2 1 0 1 0 0 0 0 1 1 1 0 2 2 1 0 0 0 0 1 1 0 2 0 1 1 0 0 1 1 1 1 1 1 0 1 0 1 1 1 1 1 0 1 0 1 1 1 1 1 1 1 0 0 1 1 1 1 0 0 0 0 0 2 2 1 0 0 0 2 0 0 0 0 1 1 0 0 0 0 0 2 0 1 2 2 2 0 0 0 0 0 0 0 2 2 0 1 1 0 1 0 1 1 0 0 1 0 0 0 1 0 1 2 2 1 1 2 0 1 1 0 0 1 0 1 0 1 0 0 1 1 2 1 1 0 0 2 0 2 2 1 0 2 0 0 1 0 1 0 1 1 0 1 1 0 2 1 2 0 0 2 0 0 0 2 1 0 0 1 0 1 0 2 0 0 0 0 1 1 0 2 0 1 0 1 0 2 0 2 0 2 0 1 0 1 0 0 0 1 0 0 0 0 0 1 1 2 2 0 0 0 0 1 2 0 1 0 1 0 0 0 0 0 0 0 0 2 2 0 1 1 0 0 0 0 1 1 1 2 2 0 1 1 1 0 1 0 0 0 1 2 0 0 0 0 0 1 1 2 2 1 0 2 0 2 1 0 0 2 1 0 0 0 0 0 0 2 2 0 0 0 0 0 0 2 2 2 0 0 0 0 1 0 0 1 0 1 1 0 1 0 0 2 0 1 1 0 1 1 0 2 0 0 0 0 1 0 1 1 1 0 1 1 1 1 0 1 2 0 0 2 0 0 0 1 2 0 0 0 2 0 0 1 0 2 2 1 1 2 1 0 0 0 0 0 0 1 0 2 0 2 0 0 1 0 1 1 0 0 0 0 0 0 0 1 0 2 2 0 0 0 0 2 2 1 1 1 0 0 0 0 0 2 1 1 0 0 0 1 1 1 0 0 0 1 1 0 0 0 0 0 0 0 0 0 0 0 0 0 0 0 2 1 0 1 1 0 0 2 0 0 1 1 1 1 0 1 1 1 1 1 0 1 2 2 1 2 1 2 0 1 2 2 0 1 0 1 0 1 1 0 0 1 2 0 2 0 1 1 0 0 0 0 2 0 0 0 1 1 1 1 0 2 0 0 0 2 0 0 0 0 2 2 0 0 0 1 2 0 1 0 0 0 0 0 0 1 1 0 1 1 1 0 1 0 1 0 1 1 0 1 0 0 0 1 1 0 1 1 0 0 0 2 0 1 0 1 1 1 1 1 2 2 0 1 0 0 0 0 0 0 0 0 0 0 1 1 0 0 0 1 1 1 2 2 0 1 0 1 0 1 0 0 0 0 2 1 1 0 0 0 0 1 0 0 2 1 1 1 0 2 0 0 1 0 0 1 1 0 0 0 1 2 1 1 0 1 0 0 0 0 1 0 1 0 1 1 0 1 1 1 1 0 1 0 0 0 0 0 1 0 0 0 0 2 0 0 2 0 0 0 0 0 0 0 0 0 1 1 1 1 1 1 0 0 1 0 0 0 0 0
66 1 2 2 0 0 0 2 0 2 2 0 0 0 0 1 1 0 0 0 0 0 0 2 0 0 2 0 2 0 2 1 1 0 0 0 2 1 0 0 0 2 0 0 1 0 0 0 0 0 1 1 1 1 0 1 0 0 0 0 0 1 0 1 0 0 1 1 2 1 1 0 2 0 0 2 2 0 2 0 2 2 1 1 2 0 1 0 1 2 0 0 1 0 1 0 1 0 0 2 2 0 2 0 0 0 2 0 2 0 0 2 1 1 2 2 2 0 1 0 0 0 2 2 0 0 0 0 0 0 1 1 0 0 1 0 0 0 0 2 0 0 0 0 0 1 1 0 0 1 1 0 0 0 0 0 0 0 0 1 0 1 2 0 1 0 0 0 1 1 0 0 0 2 0 1 1 1 1 0 0 1 0 1 0 1 1 1 1 0 2 0 0 1 2 0 2 2 0 1 0 0 0 1 2 0 1 0 1 0 1 1 0 0 0 0 0 0 1 0 1 1 1 2 0 0 1 1 0 0 0 1 0 0 0 0 0 2 0 1 0 0 2 0 1 1 0 0 0 0 0 1 1 0 1 0 1 2 0 1 0 1 0 1 1 0 1 1 1 0 0 2 2 2 0 1 2 1 2 0 2 1 0 2 1 1 2 1 1 2 0 0 1 0 2 1 1 1 0 2 1 1 0 0 0 0 0 2 0 1 0 1 0 1 2 0 2 1 0 1 0 0 2 1 0 0 0 2 1 1 2 1 0 1 0 0 0 2 1 1 1 2 0 2 0 0 0 0 1 2 1 0 0 0 0 2 0 1 1 0 1 1 1 0 1 1 0 1 1 1 1 1 2 2 0 0 0 1 0 2 1 1 0 1 1 2 1 0 0 0 1 1 0 0 2 2 2 0 1 1 1 1 0 2 2 1 0 0 0 0 1 0 0 0 0 2 0 1 1 1 0 1 2 2 0 0 0 1 0 0 1 0 0 0 2 2 0 0 1 0 0 0 1 1 0 0 1 1 0 1 0 0 2 2 2 1 0 0 0 1 1 0 1 1 0 2 0 1 0 1 1 1 1 2 1 0 1 1 0 0 2 0 0 2 0 0 1 0 0 0 0 0 0 1 1 0 0 0 0 0 1 1 2 1 0 1 2 0 2 1 1 2 0 2 0 0 0 0 1 1 1 1 1 1 1 1 0 1 0 2 0 1 0 0 0 0 0 1 1 1 2 0 0 1 1 1 1 0 0 0 2 0 0 0 2 0 1 1 0 1 1 0 1 0 0 0 0 1 1 0 0 0 2 0 2 2 2 2 2 2 2 0 1 1 1 0 1 1 0 0 1 0 0 0 0 0 0 0 0 1 1 2 0 0 2 2 0 0 0 2 1 0 0 1 0 0 0 2 1 1 1 0 1 1 1 0 1 2 0 0 0 1 0 0 0 1 0 1 0 0 2 0 0 2 0 1 1 0 1 1 1 2 0 1 0 0 1 0 1 0 0 0 2 1 1 2 0 2 0 0 1 0 1 0 0 1 1 0 0 0 1 1 0 2 1 2 1 0 2 2 2 0 0 0 0 0 0 1 0 1 1 1 0 0 2 0 1 2 0 0 0 0 0 0 0 0 0 1 2 0 0 0 0 1 1 0 0 0 0 0 0 0 0 2 0 0 1 0 0 1 0 0 0 0 0 1 1 1 0 0 0 0 0 0 0 1 1 0 1 0 0 0 2 1 0 0 0 0 1 1 0 1 1 0 0 0 0 2 0 2 0 1 0 0 0 1 0 2 0 2 0 1 2 1 0 1 0 0 0 1 0 0 0 2 1 0 2 0 0 2 0 2 1 1 0 0 0 0 2 2 2 2 0 2 1 0 0 1 0 0 1 1 0 1 0 0 0 0 1 0 1 1 0 0 1 1 0 1 1 1 0 0 0 0 0 0 0 0 0 0 2 0 0 1 0 0 0 0 1 1 0 0 0 0 0 2 0 0 1 1 1 1 2 0 0 0 1 1 0 0 0 0 1 1 2 1 2 2 0 0 0 2 2 2 1 1 1 1 0 1 0 2 0 0 0 0 2 1 1 0 0 0 0 1 0 1 1 1 0 0 0 1 1 2 0 1 1 1 2 1 0 1 1 1 0 0 0 0 0 0 0 1 1 1 2 0 1 0 0 0 1 0 1 0 1 0 1 0 2 1 0 0 0 0 1 1 0 2 2 0 0 2 0 1 0 1 1 0 0 1 0 0 0 0 0 0 0 0 0 0 1 1
67 1 2 0 0 0 0 1 0 1 1 1 1 1 0 1 0 0 0 1 1 1 0 2 0 0 1 0 2 0 2 1 0 1 0 1 1 0 1 0 0 0 0 0 0 0 0 0 0 1 1 0 0 0 1 1 1 0 1 1 0 1 0 1 1 1 2 0 2 1 1 2 2 0 0 2 2 0 2 0 2 2 2 0 2 0 0 0 2 2 0 0 0 1 0 0 0 1 0 2 2 1 1 1 0 0 2 1 1 1 1 2 1 1 1 1 1 0 1 1 1 0 2 0 0 2 2 1 1 0 1 0 0 1 1 1 0 0 1 0 2 0 0 0 0 2 0 0 0 1 1 1 0 0 1 0 0 0 0 1 1 0 0 2 1 1 0 0 0 1 0 0 2 0 0 1 2 2 1 0 1 1 1 1 0 1 2 2 1 0 2 0 0 1 2 0 0 2 0 0 0 0 0 1 2 0 1 0 2 0 0 1 0 0 0 0 0 0 1 1 2 0 1 1 0 0 2 0 0 0 0 0 0 0 0 0 0 2 1 1 0 1 1 0 1 1 0 0 0 0 0 1 1 0 0 0 2 2 0 2 0 2 0 0 0 0 0 1 1 1 0 2 2 2 0 0 1 1 2 0 1 2 2 2 0 2 2 2 0 2 0 0 0 1 2 2 0 0 0 2 0 0 1 1 1 0 1 2 1 1 1 0 0 2 2 0 2 1 0 0 0 0 1 1 1 0 1 0 0 0 2 1 0 1 0 0 0 1 0 1 0 0 2 2 0 0 0 0 1 2 0 1 1 1 1 1 1 0 0 2 2 0 0 0 0 0 0 0 0 2 2 0 0 2 1 0 0 0 1 1 2 0 0 1 0 1 1 0 0 1 0 0 0 0 2 0 0 0 0 0 0 1 0 2 2 1 0 1 0 2 0 0 0 0 0 2 0 1 1 1 0 1 1 1 0 2 0 1 0 0 0 0 1 1 1 1 1 1 2 1 0 0 1 0 0 1 1 1 0 0 0 0 0 1 1 0 1 1 0 1 1 0 0 0 0 0 0 1 0 1 1 1 2 1 2 0 1 1 0 0 1 0 0 2 0 0 1 1 1 1 1 0 1 0 0 0 1 2 2 0 1 2 2 2 0 0 2 0 0 1 0 1 0 0 0 1 1 2 0 2 2 2 0 2 1 0 0 0 1 1 1 0 0 1 0 1 1 2 1 2 2 0 2 2 1 1 1 2 2 0 0 0 1 2 1 1 0 0 1 0 0 0 1 0 0 1 1 1 1 1 0 0 1 0 1 1 2 1 1 2 2 0 1 1 1 0 1 1 0 0 0 0 1 2 0 2 1 0 0 0 0 2 1 2 0 2 1 0 1 1 0 0 0 0 0 0 0 0 0 0 1 0 0 0 0 0 0 1 0 0 0 0 0 0 0 0 0 0 0 0 1 1 0 1 0 1 2 0 1 1 0 2 0 1 1 1 1 1 1 0 0 0 2 1 1 1 0 2 0 1 1 0 0 0 0 1 1 1 0 0 0 1 0 1 0 1 2 1 2 1 2 0 0 2 1 0 0 0 0 0 0 1 0 0 0 0 1 2 0 0 1 0 0 0 0 1 0 1 1 0 0 0 0 2 1 1 2 0 2 1 0 0 1 2 1 1 2 0 0 2 0 0 0 0 0 0 0 0 0 0 0 0 0 0 0 0 1 0 1 0 0 0 2 1 0 2 2 1 0 2 0 0 1 0 0 0 0 0 1 0 2 2 0 2 2 2 0 2 0 2 0 1 2 0 1 0 0 1 0 1 0 0 0 2 1 2 1 1 0 1 0 0 0 0 0 1 1 1 1 2 2 1 0 2 0 0 0 2 0 0 0 0 1 1 1 0 0 0 1 0 0 0 0 0 1 0 0 2 2 0 1 1 0 0 0 0 0 0 1 1 1 0 0 0 0 1 0 0 1 0 0 0 0 0 0 1 0 1 1 2 2 0 1 0 0 0 1 1 0 0 0 0 1 0 2 1 2 2 0 0 0 2 0 0 2 1 1 0 0 2 0 0 0 0 1 1 2 1 1 0 0 0 1 1 1 1 2 1 0 0 0 2 0 1 0 1 1 2 2 0 0 1 1 1 0 0 1 2 1 0 0 0 1 1 0 0 0 2 0 1 2 0 1 0 1 0 1 0 0 0 1 0 0 0 1 0 1 1 1 0 0 1 0 1 0 0 0 0 0 1 0 0 0 0 0 0 0 0 0 0 1 1
68 1 0 2 0 0 0 2 0 1 1 0 0 0 0 0 0 0 0 0 0 0 0 2 0 0 1 0 1 0 1 1 0 0 0 1 1 1 0 0 0 2 0 0 0 0 0 1 0 2 1 0 0 0 1 1 1 0 1 2 0 2 0 0 0 0 2 1 2 0 0 1 2 1 2 2 0 0 1 0 1 1 1 0 1 0 0 0 1 2 0 0 0 1 1 0 1 1 0 2 1 0 0 0 2 2 2 2 0 2 1 1 1 2 2 2 1 0 0 1 1 0 2 2 0 0 0 1 0 1 0 1 1 1 0 0 1 1 1 0 1 1 0 0 0 0 0 0 0 1 1 0 0 0 0 0 0 1 0 1 0 1 1 2 1 1 1 0 1 2 0 0 0 2 0 0 1 0 0 0 0 0 1 0 0 0 1 1 0 0 2 1 0 2 2 0 0 2 0 0 0 1 1 1 2 1 2 1 1 0 2 2 1 0 0 1 1 0 1 1 2 1 2 2 0 0 1 1 1 1 1 1 1 1 1 1 1 1 0 1 0 0 2 0 2 2 0 0 0 0 0 0 0 0 1 0 2 2 0 1 0 1 0 0 0 0 2 0 1 0 0 1 2 2 0 0 0 0 1 0 0 1 2 2 0 2 2 2 0 2 0 0 0 0 2 2 0 0 0 1 0 0 0 0 0 0 1 0 2 2 2 2 0 2 2 0 2 0 0 0 1 2 1 0 0 0 0 0 0 1 1 1 1 2 0 0 0 2 0 0 0 0 1 2 0 0 1 1 1 1 0 0 2 2 1 0 0 2 0 0 0 0 2 0 2 0 0 2 2 0 0 2 0 2 0 1 0 0 0 2 2 0 0 2 0 2 2 0 0 0 1 1 0 0 2 0 0 1 0 0 0 0 0 1 1 1 0 0 0 1 1 0 0 0 2 2 0 0 1 0 0 0 0 1 1 1 2 1 0 0 0 0 0 1 1 0 1 1 0 0 1 0 2 0 1 2 2 1 1 2 0 0 0 2 1 1 0 2 1 2 1 0 1 1 0 1 1 0 0 0 0 0 2 0 2 0 1 2 0 1 1 1 0 0 2 1 0 1 1 0 0 0 1 1 0 0 2 0 0 1 2 2 2 2 0 1 1 0 1 1 0 1 0 0 0 0 0 0 1 2 2 1 0 1 0 1 0 1 1 1 1 1 0 1 2 0 0 0 2 2 1 1 1 1 1 1 1 1 1 0 1 0 0 1 2 0 1 0 1 0 0 0 0 1 1 0 0 0 0 1 0 1 1 0 1 1 1 1 1 2 1 0 1 1 0 0 0 0 0 0 0 1 0 0 0 0 0 2 2 2 2 1 1 0 0 2 1 0 0 2 1 0 0 1 0 1 0 1 0 1 0 1 1 1 1 0 0 2 0 0 0 1 0 0 0 1 0 0 0 0 2 0 0 2 0 2 2 1 1 1 0 2 0 0 0 0 2 1 2 0 0 0 0 1 0 1 1 2 0 0 2 1 1 0 0 1 1 1 1 1 0 0 0 1 1 1 0 1 1 1 1 1 0 1 0 1 1 0 0 1 2 0 0 1 1 0 1 2 0 0 2 0 0 0 1 1 0 2 0 0 0 0 1 2 1 1 1 0 1 1 1 1 1 1 1 1 1 0 0 1 0 0 0 0 1 0 1 1 0 0 0 0 0 0 0 2 0 0 1 0 0 1 2 1 0 0 1 1 0 2 0 0 2 0 0 1 0 0 1 0 2 2 1 0 1 2 0 0 0 0 2 0 2 1 0 1 1 1 0 1 0 0 1 1 1 1 0 0 0 1 0 0 2 2 0 0 0 0 1 1 1 1 0 2 0 0 0 1 0 0 0 0 2 2 0 0 0 0 0 0 0 1 0 0 1 0 1 0 0 0 1 1 0 0 0 0 0 1 0 0 2 0 0 0 0 0 1 0 1 1 0 0 0 1 0 2 0 0 0 1 2 0 2 0 0 0 0 0 0 1 0 0 0 1 2 1 1 1 0 0 0 1 2 2 1 2 0 1 0 0 0 1 0 0 1 1 2 2 2 1 0 1 1 1 0 1 1 1 0 0 0 1 0 2 0 0 0 2 2 0 0 1 1 0 0 0 0 0 0 0 1 0 0 0 0 1 1 0 0 0 2 0 0 0 1 0 0 0 1 0 0 0 0 0 0 1 0 1 1 1 0 1 0 0 0 0 0 0 1 0 1 1 0 0 0 0 0 0 0 0 2 0
69 0 1 1 0 1 0 2 1 1 2 0 0 0 0 0 0 0 1 0 0 0 0 2 0 0 1 1 2 1 2 0 1 2 0 0 2 2 0 1 1 1 1 1 2 0 1 0 0 1 1 0 0 0 1 0 1 0 0 1 0 1 0 2 1 1 1 1 2 0 0 0 2 0 1 2 1 0 0 0 1 1 2 0 1 0 0 1 2 2 1 1 1 2 0 0 0 1 0 1 0 0 1 0 1 1 2 2 0 2 2 2 1 2 2 2 2 0 0 0 0 0 2 1 0 1 1 1 1 0 0 0 0 1 0 0 0 0 0 1 2 0 0 0 0 1 1 0 0 1 0 0 0 0 0 0 0 1 0 1 1 1 2 0 2 2 2 1 1 2 0 0 0 2 0 2 0 1 0 0 1 0 1 1 0 1 2 1 1 0 2 0 1 1 2 1 2 2 1 1 0 1 0 1 2 0 2 0 1 0 0 0 1 0 0 0 0 1 0 0 2 2 1 2 1 0 2 0 0 0 0 0 0 0 0 0 0 2 0 1 0 0 1 0 2 2 0 0 0 0 0 0 1 0 0 0 0 2 1 2 1 2 0 0 0 0 0 0 2 0 0 2 1 1 1 1 0 1 2 0 1 2 1 1 0 2 2 1 0 1 1 0 1 0 2 0 1 1 0 2 2 0 0 0 0 0 0 2 1 0 0 0 0 2 1 1 2 1 0 1 0 0 1 1 0 0 0 2 2 1 2 0 0 1 0 0 0 1 0 0 0 0 1 1 0 0 0 0 1 1 1 0 1 1 1 1 1 0 0 2 2 0 2 0 2 0 0 0 1 1 1 1 1 2 1 1 0 0 0 2 1 1 0 0 0 0 0 0 0 1 0 0 2 0 2 2 2 2 1 1 1 1 0 2 1 1 1 0 0 2 0 0 0 1 0 0 2 0 1 0 0 0 1 2 0 0 0 0 1 1 0 2 0 0 1 1 0 1 0 0 2 0 2 0 0 2 0 0 1 1 0 1 1 1 0 0 0 1 0 0 0 0 0 0 0 1 1 0 0 0 0 0 2 0 1 1 1 2 0 0 2 0 0 1 1 0 1 0 0 0 0 0 0 2 1 1 1 0 1 0 1 2 2 2 0 0 1 0 2 0 0 2 0 0 1 0 0 2 0 2 2 2 0 2 0 1 1 1 0 2 0 1 0 0 0 0 0 0 2 2 1 1 1 1 1 2 0 1 1 0 1 0 0 0 2 0 2 0 1 0 0 0 1 0 0 1 1 2 2 0 0 0 0 0 0 0 1 2 2 2 2 0 1 0 1 0 0 0 0 0 1 0 1 0 1 0 0 0 0 0 0 2 1 2 0 2 1 0 0 1 0 0 0 1 1 1 1 2 0 1 0 1 0 0 0 1 1 1 0 0 0 1 0 0 0 1 0 1 0 0 0 0 0 0 2 1 2 0 0 0 0 2 0 1 0 0 1 0 2 0 0 0 0 1 1 1 1 2 0 1 1 0 1 0 0 1 1 1 1 0 0 0 0 2 1 2 1 1 1 1 1 1 0 1 0 0 0 1 0 2 1 0 0 1 1 1 0 1 0 0 0 0 0 0 1 1 1 1 1 0 0 0 2 2 1 1 1 1 0 0 0 0 0 2 0 0 1 0 0 2 1 1 0 0 1 1 2 1 2 2 1 2 1 0 0 1 0 0 1 0 0 0 2 1 0 1 1 0 0 1 0 0 2 0 0 1 1 1 1 1 2 2 0 1 1 2 0 2 0 2 0 1 1 0 0 0 0 1 0 1 0 0 0 1 2 0 1 1 0 1 0 0 0 0 1 0 0 0 1 1 1 2 0 2 0 0 0 2 0 0 0 0 0 0 0 1 0 1 2 0 2 1 1 1 1 0 1 1 1 1 1 1 0 0 0 0 0 0 0 0 1 0 0 0 0 1 0 0 2 0 1 0 0 2 0 1 0 1 2 2 2 0 2 0 0 0 0 1 0 0 0 0 0 2 2 0 2 2 0 1 0 1 2 2 2 0 1 2 0 0 0 1 0 0 2 0 2 1 2 0 1 0 0 1 1 1 0 1 1 1 0 2 0 2 0 0 0 1 1 0 0 1 2 0 0 1 0 1 0 0 2 0 2 0 0 0 0 2 1 1 1 0 1 0 0 2 1 0 2 0 2 0 1 1 0 0 0 0 1 0 0 0 0 1 0 1 1 0 0 0 0 0 0 1 1 0 1 0 0 0 1 1
70 0 2 2 0 0 0 2 0 2 2 0 0 0 0 0 0 0 0 0 0 0 0 2 0 0 1 0 2 0 2 0 0 1 0 1 2 1 1 0 0 1 0 1 2 1 0 0 0 0 0 0 0 0 2 2 1 0 0 0 1 0 0 1 1 0 0 1 2 1 1 2 2 1 2 2 0 0 1 1 1 2 2 1 0 0 0 0 2 2 0 0 1 2 1 0 1 2 0 2 0 0 2 0 0 0 2 2 0 2 0 2 0 0 2 2 1 0 0 1 1 0 2 1 0 1 1 1 1 0 0 0 0 0 1 0 0 0 0 1 2 0 0 0 0 1 1 0 0 1 1 0 0 1 1 1 0 0 0 1 1 1 1 1 0 1 0 2 0 2 2 0 0 2 0 0 2 0 0 0 0 0 0 2 0 2 2 1 0 0 0 1 0 0 1 0 0 2 0 0 0 2 0 0 2 0 0 0 0 0 0 1 0 0 0 0 0 0 1 2 2 0 2 2 0 0 0 0 0 1 0 0 0 0 0 0 0 2 0 2 0 0 2 0 1 1 0 0 1 1 1 0 1 0 0 0 0 2 0 0 0 0 0 1 0 0 0 0 2 0 0 2 1 1 0 0 1 1 2 0 1 2 0 1 0 1 1 1 0 1 1 0 2 0 2 0 1 0 0 1 0 0 1 1 1 1 0 2 2 2 2 0 0 2 2 2 2 0 0 0 0 0 1 0 1 0 2 1 1 0 2 0 0 1 0 0 0 0 0 1 1 1 0 2 0 0 1 2 2 0 2 0 0 0 0 2 0 0 0 2 2 0 1 0 1 1 0 1 2 0 0 2 1 2 1 0 0 1 0 2 0 1 0 0 0 1 1 0 0 1 0 0 0 0 2 0 0 0 1 1 1 1 0 2 1 1 1 2 0 2 0 0 0 0 1 1 1 0 0 0 0 1 0 1 1 1 1 2 0 0 1 1 0 0 1 1 0 0 1 0 2 0 0 2 0 0 1 0 1 0 0 0 1 2 2 1 1 1 0 1 1 0 0 0 0 0 0 1 0 0 0 0 2 0 1 0 0 2 0 2 2 0 0 1 2 1 0 1 1 0 0 0 1 1 1 0 2 1 1 0 0 2 1 1 0 1 1 2 0 0 0 2 0 0 1 0 0 2 0 2 1 2 1 2 1 0 0 0 1 1 1 0 0 1 0 0 0 0 1 1 0 1 2 2 2 1 1 1 1 0 0 0 0 2 0 2 0 0 2 1 0 0 0 0 0 1 0 1 1 0 0 1 0 0 0 0 1 0 1 1 2 0 2 2 2 1 1 1 0 0 1 0 1 0 0 0 1 1 2 1 1 1 0 1 0 2 0 0 0 1 0 0 0 1 0 1 0 0 0 0 1 0 0 0 0 0 0 1 0 0 0 1 1 1 0 0 1 0 2 0 2 1 0 1 0 1 1 0 1 1 0 1 0 1 0 0 0 1 2 0 0 0 2 1 1 1 0 2 0 1 1 0 0 0 1 1 1 0 1 0 0 2 1 1 0 1 1 1 0 1 2 1 1 1 0 0 0 0 0 2 0 2 0 0 2 0 2 2 0 0 1 0 0 0 0 0 0 0 1 0 0 0 1 1 1 1 1 0 1 1 1 1 0 1 1 1 0 0 1 1 0 0 0 0 2 0 2 1 1 1 1 1 0 0 0 1 1 0 0 0 0 1 2 1 0 1 1 0 0 1 1 0 1 1 1 0 0 1 0 2 0 1 0 1 2 2 0 2 0 2 0 0 2 1 0 1 1 1 0 1 0 0 0 2 2 0 2 0 1 0 0 0 1 1 0 0 1 0 1 1 1 1 0 2 0 0 0 1 0 0 1 1 1 0 0 2 0 0 0 0 0 0 0 0 1 0 0 0 0 0 2 2 1 0 0 1 1 0 0 0 2 0 1 1 0 2 0 0 1 1 0 0 0 0 0 2 0 1 1 1 2 0 2 0 0 0 0 0 0 0 0 0 1 1 1 1 1 2 0 0 0 2 1 1 2 1 1 1 1 2 1 2 0 0 0 0 2 2 2 0 0 0 0 2 0 0 0 1 1 1 0 2 0 1 0 0 1 1 1 0 0 1 2 1 0 1 0 2 0 1 0 0 1 1 1 0 1 1 0 1 2 0 0 0 1 0 2 0 2 1 0 0 0 0 1 1 0 2 2 0 0 2 0 1 0 0 0 0 0 0 0 0 1 0 0 0 0 0 0 0 1 1
71 0 1 1 0 0 1 1 1 1 2 1 1 1 0 1 0 0 1 1 1 1 1 2 0 0 0 0 2 0 2 2 1 1 1 1 1 1 0 2 2 0 0 0 1 0 0 1 0 1 1 0 0 1 1 1 1 0 0 2 0 0 0 0 0 0 2 0 1 0 1 1 2 0 1 2 1 0 1 1 1 2 2 1 1 0 0 0 2 2 0 0 1 2 1 0 1 2 0 2 0 0 1 1 0 0 2 1 0 2 0 1 1 1 2 2 1 0 0 2 2 0 2 0 0 1 1 1 1 0 0 0 0 0 0 0 0 1 1 0 1 1 0 0 0 1 0 0 0 0 0 0 0 0 0 0 1 1 0 1 0 1 0 2 0 2 0 0 2 2 0 0 0 2 1 1 2 1 1 0 0 1 0 2 0 2 2 1 0 1 1 1 1 1 2 0 1 2 0 0 0 1 0 0 2 0 1 1 1 1 0 0 1 0 0 0 0 1 0 1 2 1 1 1 0 0 1 0 0 0 0 0 0 1 1 1 1 2 0 1 0 0 2 0 1 1 0 0 0 0 0 0 1 0 0 1 0 0 0 0 0 0 1 2 1 0 0 1 2 0 0 2 2 2 1 1 0 0 2 0 0 1 0 2 1 1 2 0 1 2 0 2 0 0 1 1 0 1 1 1 0 0 0 0 0 1 0 1 2 2 1 2 0 2 2 2 2 0 0 1 0 0 1 0 0 0 0 2 1 1 1 1 0 2 0 0 0 2 0 1 2 2 1 1 0 0 0 0 2 1 1 0 1 2 1 0 2 0 0 1 1 0 1 0 0 1 0 0 1 1 1 1 0 2 0 1 0 0 0 2 0 1 0 0 0 1 1 0 0 0 1 1 0 0 2 0 0 0 0 0 0 1 0 2 1 0 1 0 0 1 0 0 0 0 1 2 0 0 1 0 0 0 0 1 2 2 1 0 1 1 0 1 0 2 2 1 0 1 1 0 1 0 1 1 1 1 1 2 0 0 0 2 1 2 2 0 1 2 2 1 0 0 0 0 0 0 1 1 0 0 1 1 1 1 2 0 2 2 1 0 1 0 1 1 2 0 0 0 2 0 0 0 0 1 0 0 2 1 1 0 1 2 1 1 0 1 2 1 2 0 1 1 0 1 0 0 0 0 2 0 0 2 0 2 1 1 1 1 0 2 0 1 0 0 1 0 2 0 1 2 1 0 1 1 1 1 1 2 2 0 0 0 0 2 0 1 0 0 0 1 1 0 0 1 1 0 0 1 1 0 0 0 1 0 1 1 1 1 1 2 2 0 1 1 0 0 1 0 1 1 0 2 1 0 0 1 1 2 2 1 1 0 0 2 0 2 0 0 0 0 0 0 0 1 1 1 2 1 1 0 0 0 0 0 0 0 1 0 0 0 0 2 1 0 0 0 2 0 1 0 2 0 0 2 0 1 1 0 1 1 0 2 1 1 1 1 2 0 1 0 0 0 1 0 1 2 2 2 1 0 0 0 1 0 0 2 2 0 2 0 0 1 0 1 0 1 1 0 2 2 2 0 0 2 1 1 1 0 0 1 0 2 0 0 2 0 2 2 0 0 0 0 0 1 0 0 0 0 1 0 0 0 0 1 2 0 0 0 1 0 0 0 0 2 1 0 2 0 0 1 0 0 0 0 1 0 1 1 0 0 0 0 0 0 0 1 0 0 0 0 0 1 2 0 0 1 1 1 0 2 0 0 1 0 0 0 0 1 0 2 1 1 0 0 1 2 0 0 0 0 2 0 2 0 0 0 1 0 0 0 1 0 0 2 1 0 0 1 0 1 0 0 0 1 1 1 0 0 1 1 0 1 0 2 0 0 0 2 0 0 0 0 1 1 0 0 0 0 0 0 1 0 0 0 0 0 0 2 1 0 1 1 1 0 0 1 1 1 0 1 0 1 0 0 0 1 0 0 2 0 0 0 1 0 0 2 0 0 0 1 2 0 2 0 0 0 1 0 1 0 1 0 2 1 2 0 2 2 0 0 0 0 1 0 1 2 0 2 1 1 1 0 0 0 0 0 2 1 2 0 0 0 0 1 0 1 2 1 0 0 0 1 1 1 1 1 1 1 1 0 0 0 2 2 1 0 1 0 0 0 2 0 1 0 0 0 1 2 0 2 1 1 1 0 1 0 1 0 1 0 0 0 0 0 0 1 0 1 1 0 0 1 0 1 0 0 0 0 1 0 1 1 1 0 0 0 0 0 0 0 1 1
72 0 1 1 0 0 0 2 0 2 2 0 0 0 0 0 0 0 1 1 1 1 0 2 0 0 1 0 2 1 2 1 1 1 0 0 2 1 0 0 0 1 0 0 0 0 1 0 0 0 1 0 0 0 2 1 0 0 0 0 1 0 1 1 0 0 1 0 1 1 2 2 2 0 1 2 1 1 1 0 0 1 2 0 2 0 0 0 2 2 0 0 0 1 0 0 0 1 0 1 0 0 0 0 0 0 2 0 2 1 0 2 2 2 2 2 2 0 2 0 0 0 1 1 1 0 0 0 0 0 0 0 0 0 0 0 0 0 0 2 1 0 0 0 0 0 0 0 1 1 0 0 1 0 1 0 0 2 0 0 1 1 2 0 1 2 2 1 1 2 1 0 0 2 0 2 1 1 1 0 0 1 0 0 0 0 0 1 1 0 2 0 0 2 2 0 2 2 0 0 0 0 1 0 2 0 2 1 1 0 1 0 2 0 0 0 1 1 2 0 2 2 2 2 0 0 1 0 0 0 0 0 0 0 0 0 0 2 0 1 0 0 2 0 1 1 0 0 1 1 1 0 1 0 0 0 0 0 0 0 0 0 0 2 2 0 1 0 0 0 2 0 0 0 0 0 0 0 2 0 0 0 0 1 0 0 0 2 0 2 0 0 0 2 2 1 0 0 0 2 1 0 2 2 2 0 0 2 1 0 0 1 0 1 2 1 2 0 1 0 1 1 1 0 2 0 2 1 2 0 2 1 1 1 0 0 0 1 1 1 1 1 1 2 0 0 0 0 2 0 2 0 1 1 0 1 1 0 0 2 2 0 2 0 2 1 0 2 1 1 1 1 0 2 1 1 0 1 1 1 0 2 0 1 0 0 1 0 0 0 0 1 1 0 2 1 1 0 0 0 0 0 0 1 1 0 0 0 0 1 1 0 0 0 2 2 0 0 1 0 0 0 0 0 0 1 0 1 1 0 0 1 0 1 1 0 0 1 1 0 1 0 1 1 0 1 1 0 1 1 0 1 1 2 1 1 0 2 1 2 1 0 0 0 0 1 1 2 0 1 1 1 1 1 1 0 2 1 0 0 0 0 1 2 2 1 0 0 1 0 0 0 1 2 2 0 2 0 0 0 2 2 2 1 1 0 2 0 1 1 1 0 0 0 0 0 0 0 1 2 1 1 2 2 2 0 0 0 2 0 1 1 0 0 0 1 0 1 1 1 1 1 1 1 1 1 0 1 1 0 0 0 1 2 0 2 0 0 2 0 0 0 0 0 0 0 0 0 0 0 0 1 1 0 0 0 1 2 2 2 2 0 1 1 1 1 1 0 0 0 0 2 2 0 1 1 1 0 0 0 0 1 1 1 0 1 1 0 0 1 1 0 0 1 1 1 1 0 0 1 1 0 0 0 0 0 0 2 0 0 0 2 0 0 0 0 1 0 0 0 1 0 0 2 0 1 1 0 2 2 0 1 1 1 1 1 2 0 2 0 0 0 0 1 1 1 1 2 0 1 1 0 0 0 0 2 1 0 1 0 0 1 0 2 1 2 1 1 1 1 2 2 1 2 0 0 0 1 0 2 0 2 0 1 1 1 1 2 0 0 0 0 0 0 0 1 0 1 1 0 0 0 1 2 2 1 1 0 0 0 0 0 0 2 0 0 0 0 0 0 0 0 0 0 1 0 1 0 0 0 0 0 0 0 0 0 0 0 1 0 0 1 2 1 0 1 1 1 0 2 0 0 1 1 1 0 0 1 0 2 1 0 1 1 1 1 1 1 1 1 1 1 2 2 0 1 0 0 1 1 1 0 0 2 1 0 1 0 1 1 0 0 1 1 0 0 1 0 1 1 1 2 0 2 0 0 0 1 0 0 1 1 0 0 0 1 0 0 0 0 1 0 1 1 1 0 1 1 1 1 1 1 1 0 0 0 0 0 0 1 0 0 0 0 0 0 0 0 1 1 0 0 0 1 0 2 0 0 1 2 2 0 1 0 0 0 0 1 0 0 0 0 0 2 2 0 2 2 0 0 0 2 2 1 2 1 1 1 0 0 0 0 0 0 0 0 1 1 2 0 0 0 0 1 0 2 0 1 0 0 0 1 0 2 0 0 0 0 0 0 0 2 2 2 1 0 0 0 0 0 2 0 1 1 1 0 1 2 0 1 1 1 0 0 1 0 2 0 1 1 1 1 0 0 0 0 0 0 0 0 0 1 1 0 0 0 0 0 0 1 0 0 0 1 1 0 1 0 0 0 2 1
73 0 1 1 0 0 0 2 0 0 0 0 0 0 0 0 0 0 1 1 1 0 1 1 0 0 0 0 1 0 1 1 1 0 0 0 2 2 0 0 0 1 1 0 0 1 0 0 0 1 1 0 0 0 2 1 0 0 0 1 1 1 0 2 0 0 1 0 0 0 0 0 2 1 1 2 1 0 0 1 1 2 2 0 1 0 0 1 1 2 0 1 1 1 1 0 1 1 0 2 1 0 1 0 0 0 2 1 1 1 0 1 0 1 1 1 1 0 0 2 2 0 2 1 0 1 0 2 0 2 0 2 0 0 1 0 0 0 0 1 1 0 0 0 0 2 0 0 0 1 0 0 1 0 1 0 0 0 0 1 0 1 2 0 1 1 1 1 0 1 1 0 0 2 0 0 2 0 0 0 0 0 1 0 0 0 0 2 2 1 1 1 2 0 2 2 2 1 0 1 1 0 0 2 2 0 2 0 2 0 0 0 1 1 0 0 0 0 0 2 2 0 2 2 0 0 1 0 0 0 0 1 1 1 1 1 0 2 0 2 0 0 2 0 1 1 0 0 1 1 1 0 2 0 0 1 0 2 0 2 0 1 0 0 0 0 0 1 2 0 0 2 2 2 0 0 0 1 1 0 1 1 1 2 0 2 2 0 1 2 0 1 2 0 2 0 1 0 0 2 0 0 0 0 0 1 0 2 1 1 0 1 0 2 1 0 2 1 1 0 1 1 0 0 1 0 0 0 0 1 2 1 0 0 0 0 0 0 0 2 1 1 1 2 0 0 1 1 1 2 0 1 2 2 1 0 1 1 0 2 2 0 1 0 0 0 0 2 2 0 0 2 0 2 2 0 0 1 0 2 1 2 0 1 0 0 0 0 0 1 0 0 0 0 2 1 1 1 0 0 0 0 0 2 2 1 0 2 0 1 0 0 0 0 0 1 1 0 2 0 0 0 1 0 0 1 0 1 0 0 1 0 1 0 1 1 0 0 0 0 2 0 1 1 0 2 2 1 0 0 0 1 1 2 2 1 1 1 0 0 1 0 0 0 0 1 1 2 0 0 2 2 1 2 1 0 2 2 0 0 1 0 0 0 2 1 0 0 0 0 0 0 0 0 0 0 1 1 1 1 1 2 1 1 0 1 1 0 1 1 0 1 1 1 0 0 0 1 0 2 2 1 1 2 1 1 1 0 0 2 0 0 0 1 2 0 1 1 0 0 2 0 2 1 0 2 0 1 1 0 1 0 0 2 0 1 0 0 1 1 0 0 1 1 1 1 1 0 0 1 0 1 1 0 1 1 1 0 1 1 1 0 1 0 1 0 0 0 0 0 0 2 1 1 0 0 0 1 1 1 2 1 1 2 0 2 0 0 0 2 0 0 0 0 0 0 0 0 0 0 0 0 1 0 1 1 1 2 0 0 0 1 0 0 0 0 2 0 1 0 1 2 0 1 0 2 2 1 1 1 0 1 0 0 0 0 2 0 1 0 0 0 0 0 1 2 1 1 2 0 0 2 0 1 1 2 1 0 1 0 0 1 0 1 1 1 0 2 0 2 2 0 0 0 0 0 0 0 0 2 1 1 0 0 2 0 1 2 0 0 0 0 0 0 0 0 0 1 1 0 0 0 1 2 1 0 1 0 1 1 1 1 0 2 0 0 1 0 0 1 1 1 0 0 1 1 2 0 1 1 1 1 1 0 0 0 1 0 0 0 0 1 1 1 0 1 1 0 0 2 1 0 0 1 0 0 0 0 2 0 1 1 0 1 2 2 1 2 0 2 0 0 2 0 0 0 1 0 0 0 0 0 0 2 1 0 2 0 0 1 0 0 1 1 1 0 1 0 2 2 2 2 0 2 0 0 0 1 0 0 1 1 1 2 0 0 0 0 0 1 0 0 0 1 2 0 2 1 1 0 1 1 1 0 0 1 1 0 0 0 1 0 0 0 0 1 0 0 2 1 1 0 0 1 0 2 0 1 1 1 2 0 1 1 0 1 0 0 1 1 2 0 0 1 1 0 2 1 0 0 1 1 1 1 2 1 1 2 1 1 0 0 0 0 0 0 2 1 1 0 0 0 0 0 2 1 2 1 1 1 1 1 1 2 1 2 1 1 1 0 0 0 0 0 0 0 0 1 0 0 0 0 0 2 1 0 1 2 1 1 0 1 1 0 0 1 1 0 0 0 1 0 0 0 0 0 0 1 1 0 0 1 0 1 0 1 2 0 0 0 0 0 0 1 1 0 0 0 1 0 1 0
74 0 0 2 0 0 0 0 0 0 0 1 0 1 0 0 0 0 1 0 0 0 0 2 0 0 1 0 1 0 2 1 1 1 1 1 1 1 0 1 1 0 0 0 1 1 1 0 0 0 0 0 0 0 2 0 1 0 0 1 0 0 0 1 1 0 0 1 2 1 0 1 2 1 2 2 0 0 0 0 1 1 1 1 1 0 0 0 2 2 0 1 0 1 1 1 1 1 1 2 2 1 1 0 1 1 2 0 2 0 0 2 0 0 1 1 0 0 0 1 1 0 2 1 0 1 1 1 0 1 1 2 0 1 1 1 0 0 0 0 0 0 0 0 0 2 1 0 0 0 0 0 1 1 0 0 0 2 0 1 0 1 2 0 1 2 1 1 0 1 1 2 0 2 1 1 2 1 0 1 1 0 1 1 0 1 1 2 1 0 1 0 0 2 2 0 1 1 0 0 0 0 0 1 2 0 1 1 1 0 0 2 1 0 0 1 1 0 1 1 2 1 2 2 0 0 0 0 0 0 0 0 0 0 0 0 0 1 0 1 0 0 1 0 2 2 0 0 0 0 0 0 2 0 0 0 1 2 0 2 0 2 1 1 1 0 0 0 2 1 0 1 0 0 0 0 1 0 1 0 0 0 0 0 2 0 2 1 0 2 0 0 0 1 1 1 0 0 0 1 0 0 2 2 2 0 1 1 2 2 1 1 0 2 2 2 2 1 1 0 2 2 2 2 0 0 1 1 0 1 1 2 0 1 1 1 1 1 0 1 0 0 1 2 1 0 2 0 1 1 0 0 0 1 0 1 1 1 1 1 2 1 1 0 0 1 0 1 2 0 0 2 1 1 1 0 0 0 2 0 1 1 0 1 0 1 0 0 0 0 0 0 1 0 2 1 1 1 0 0 0 0 0 2 0 0 2 0 1 1 1 1 0 0 2 2 0 0 0 0 0 2 1 2 1 1 1 0 0 0 0 0 0 0 0 0 1 0 1 0 0 0 1 1 0 0 0 2 0 1 0 0 0 2 1 0 1 1 1 1 0 0 0 0 0 0 0 1 0 0 0 0 2 0 0 1 0 2 0 2 2 0 0 1 1 0 1 1 0 0 1 1 1 1 1 1 0 1 2 0 0 1 1 1 0 1 1 0 1 0 0 2 1 1 1 0 0 2 0 2 2 2 1 1 1 0 0 1 1 1 1 1 0 1 0 1 1 1 0 1 2 0 2 2 0 2 0 2 2 0 0 0 2 2 1 1 0 0 2 1 0 0 0 1 1 0 0 1 1 0 1 1 1 0 1 0 0 1 1 2 2 0 2 1 2 2 2 0 1 1 1 0 1 0 1 0 0 1 1 1 2 1 1 2 0 2 1 0 0 2 1 0 0 0 0 0 0 0 0 0 0 1 0 1 1 0 0 2 0 0 0 0 0 0 0 1 1 0 0 0 2 0 0 0 2 0 1 0 1 1 0 1 0 1 0 0 2 1 1 0 0 0 1 0 2 2 1 2 0 1 1 0 0 0 0 2 1 1 0 0 0 0 0 1 0 1 2 1 1 1 1 1 0 1 0 0 0 0 0 2 0 2 0 0 1 0 2 1 0 0 1 0 0 1 1 1 0 1 0 0 0 0 0 2 1 0 0 0 1 1 1 1 0 2 0 0 1 0 0 0 0 0 0 0 0 0 0 0 0 0 0 0 0 0 0 0 1 0 0 0 0 1 2 0 0 0 1 0 0 2 0 0 2 0 0 0 0 1 0 2 0 0 0 1 1 2 0 2 1 2 0 2 2 2 0 2 0 1 0 1 0 0 0 2 1 0 2 0 1 1 0 0 0 0 2 0 0 1 1 2 0 1 0 2 0 0 0 1 0 1 1 1 0 1 0 0 0 0 0 0 0 0 1 2 2 0 2 0 0 0 2 2 1 0 0 0 1 0 0 0 1 0 0 1 0 1 2 0 1 1 0 0 1 1 0 1 0 1 1 1 2 0 1 0 0 0 1 0 0 1 0 0 1 2 2 0 2 2 0 0 0 1 2 2 2 1 1 1 1 2 0 1 1 1 2 1 0 1 2 1 0 1 0 1 1 0 1 2 0 1 1 1 0 1 0 0 0 0 2 2 0 1 1 1 1 0 0 1 1 0 1 0 0 2 1 0 1 2 1 0 0 0 1 0 1 0 1 0 2 1 0 0 0 0 0 0 1 0 0 1 1 0 0 0 0 0 0 0 0 1 0 0 0 1 1 0 1 0 0 0 1 1
75 1 2 1 0 0 1 2 0 2 2 0 0 0 0 0 0 0 0 0 0 0 0 2 0 0 1 0 2 0 2 0 1 1 0 2 1 1 0 2 2 0 2 2 2 1 1 0 1 1 0 0 0 0 2 0 0 0 0 0 2 0 0 0 0 0 1 1 1 0 0 2 2 0 1 2 1 0 2 0 1 2 2 0 1 0 1 0 2 2 0 0 0 1 0 0 0 1 0 2 2 0 0 0 1 0 2 0 2 0 0 2 1 2 2 2 2 0 0 0 0 0 2 1 0 1 1 1 0 1 1 1 0 0 0 0 0 0 0 1 0 0 0 0 0 1 0 0 0 0 1 0 0 0 0 0 0 1 0 1 1 1 1 1 1 2 1 2 0 2 1 0 0 2 0 0 2 0 0 0 0 0 0 1 0 1 1 2 1 1 1 2 0 1 2 1 1 1 0 2 0 0 1 1 2 0 1 1 0 0 1 0 1 0 0 1 1 0 2 1 1 0 2 2 0 0 0 1 1 1 1 1 0 0 0 0 0 2 0 1 0 0 2 0 2 2 0 0 1 1 1 1 0 0 0 0 0 0 0 0 0 0 0 1 1 0 0 1 1 1 0 2 1 2 0 1 1 2 1 0 1 1 1 2 0 1 1 1 1 2 0 2 0 2 2 1 0 0 0 2 2 0 0 0 0 0 0 2 0 0 0 0 0 2 2 0 2 0 1 0 1 1 1 1 0 0 1 1 1 2 2 0 0 0 0 0 0 2 0 0 0 0 1 2 1 0 0 1 1 1 1 0 2 2 2 0 0 1 0 1 1 0 2 0 1 0 0 2 2 0 0 2 1 1 1 0 0 2 0 2 1 0 0 2 0 2 2 0 0 1 0 1 0 0 2 1 1 1 1 1 1 1 0 0 0 0 0 2 0 2 0 0 0 0 1 2 0 1 1 1 0 1 1 1 1 1 1 0 0 0 0 0 1 1 1 2 0 2 1 1 1 0 2 0 1 1 2 0 0 1 0 0 1 1 1 1 0 2 1 1 1 0 0 0 0 0 0 2 0 1 1 1 1 1 1 0 1 2 0 1 1 0 0 1 1 0 1 1 0 1 1 0 1 1 0 0 0 0 1 1 2 2 1 1 0 1 1 0 0 2 0 2 0 0 0 1 1 1 1 2 1 2 1 2 1 1 1 1 0 2 0 1 0 0 0 0 2 0 2 2 0 1 1 1 1 1 1 1 1 1 0 1 1 2 0 1 0 1 1 1 1 0 0 0 0 1 1 1 1 0 0 1 1 0 0 0 1 0 2 0 2 0 1 0 1 0 0 0 0 0 0 2 1 0 0 0 0 0 0 2 2 2 0 2 0 2 0 0 0 1 0 0 0 1 0 0 0 0 0 0 0 0 0 0 0 1 1 0 0 0 0 1 1 1 1 0 1 1 1 0 1 0 0 1 0 2 2 1 0 0 0 0 0 1 1 1 1 1 2 0 0 0 1 2 0 0 0 1 1 0 1 1 0 0 0 2 0 0 1 0 0 1 0 1 0 1 1 1 2 1 1 0 0 2 1 0 0 0 0 2 1 1 0 0 2 0 1 1 1 0 1 0 0 0 0 1 0 2 2 0 0 0 0 2 1 0 0 1 0 0 0 0 0 2 1 1 1 0 0 1 0 0 0 0 1 1 2 0 0 0 0 0 0 0 0 0 1 0 0 0 0 1 2 1 0 0 0 0 0 2 1 0 1 1 1 1 1 1 1 1 1 1 0 1 1 2 0 2 0 2 0 1 2 0 1 0 0 1 0 1 0 0 0 1 2 0 1 0 0 1 0 0 0 0 1 1 1 1 0 1 1 0 0 1 0 0 0 1 1 0 1 0 1 1 0 0 0 1 1 0 1 1 0 0 0 0 0 1 1 0 1 1 2 1 1 0 1 0 0 0 0 0 0 0 0 2 2 0 1 2 0 0 0 1 0 1 0 0 1 1 2 0 0 1 0 0 0 1 0 0 1 0 0 0 0 0 1 2 0 0 0 2 0 0 2 1 0 2 1 1 0 0 0 0 1 1 2 1 2 0 0 0 0 2 1 0 1 1 1 1 0 2 0 2 0 0 1 0 2 1 0 1 1 1 0 0 0 0 0 0 1 0 0 2 0 0 1 0 0 0 2 0 1 0 2 0 0 0 1 0 0 0 1 1 0 0 0 0 0 0 0 1 0 2 0 0 0 0 0 0 0 0 0 0 0 0 0 0 1 0 1 2
76 1 2 1 0 0 0 1 0 0 0 1 0 1 0 0 0 0 0 1 1 1 0 2 0 0 0 0 2 0 1 0 0 0 0 0 2 1 0 2 1 0 1 1 1 1 0 0 0 1 0 0 0 1 0 0 0 0 0 0 1 0 0 1 0 0 0 1 2 0 0 0 2 0 0 2 2 0 0 0 1 1 2 0 2 0 0 0 2 2 0 0 1 1 0 0 0 1 0 1 1 0 1 0 1 1 2 2 1 1 0 1 0 0 1 1 1 0 1 0 0 0 2 1 0 1 1 2 1 1 0 0 0 0 0 0 0 0 0 0 0 0 0 0 0 1 0 0 0 1 1 0 0 0 0 0 0 0 0 1 1 0 2 0 1 2 1 0 1 2 0 0 1 1 1 2 1 1 0 1 1 1 0 1 1 2 1 2 1 1 0 2 1 0 1 0 0 2 2 0 0 2 1 2 2 0 2 1 0 0 1 2 1 0 0 1 1 0 2 0 1 1 2 2 0 0 1 0 0 1 0 0 0 0 0 0 0 2 0 2 0 0 1 0 1 1 0 0 0 0 0 0 2 0 1 0 0 1 0 1 0 1 0 2 2 0 0 0 2 0 0 1 0 0 0 0 0 1 2 0 1 2 1 2 0 1 1 2 0 2 0 0 1 0 2 0 1 1 0 0 1 0 1 1 1 0 0 2 2 2 0 1 0 1 1 0 2 0 0 0 0 0 1 0 2 0 2 1 0 0 0 2 0 1 0 0 0 1 0 0 0 0 1 1 0 0 0 0 2 0 0 0 2 2 0 0 2 2 0 2 2 0 0 0 0 0 0 2 2 0 0 2 1 2 2 0 0 1 1 1 2 0 0 1 0 1 1 0 0 0 1 0 1 1 2 2 2 1 0 0 0 0 0 2 2 2 0 0 0 2 0 0 0 0 2 2 0 0 0 0 0 1 0 2 1 1 1 0 1 1 0 0 1 0 1 1 0 2 0 0 0 0 1 1 0 0 1 0 0 2 0 0 0 0 0 0 0 1 0 1 2 0 0 0 0 1 0 1 0 1 1 1 2 1 2 0 0 1 0 0 1 0 0 2 0 0 1 0 2 0 0 0 0 2 0 2 0 1 2 0 0 2 1 1 0 1 1 0 2 0 0 2 0 1 0 0 0 1 1 1 1 2 0 0 0 0 0 0 0 2 0 0 0 1 2 0 1 2 1 2 1 0 0 0 0 2 1 0 0 0 1 1 0 0 2 0 2 0 2 0 0 0 1 0 0 1 1 0 0 1 0 1 2 0 2 2 2 1 1 2 1 0 1 1 0 0 1 0 1 1 0 0 0 0 0 2 1 0 0 0 0 2 1 1 1 2 1 0 0 0 0 0 0 0 0 0 0 1 1 0 0 0 0 0 0 2 2 2 0 0 1 0 0 0 0 2 0 0 0 0 1 1 0 1 1 0 1 0 1 1 0 1 0 1 0 0 0 1 1 0 0 0 2 0 0 2 0 2 0 1 1 0 0 0 0 1 2 0 1 0 0 1 0 2 0 2 2 0 2 2 1 0 0 0 0 0 0 0 0 1 1 1 0 0 1 0 2 2 0 0 1 0 0 0 1 1 0 2 0 0 0 0 0 2 1 1 2 0 0 0 0 0 0 2 2 0 2 0 0 2 2 2 0 0 0 1 1 1 1 1 1 1 0 1 1 0 0 1 1 0 0 2 2 2 0 1 1 1 0 1 0 0 2 1 1 0 0 2 0 2 0 0 0 0 0 1 1 1 0 1 1 0 2 1 0 1 0 1 0 2 0 0 0 2 1 0 2 0 0 1 0 0 1 1 1 0 0 1 1 2 2 1 0 2 0 0 0 1 0 1 1 1 0 1 0 1 0 0 0 0 0 0 1 1 2 0 1 0 0 0 1 1 0 0 0 0 0 0 0 0 2 0 0 0 0 1 0 0 0 1 0 0 0 1 0 1 0 0 1 1 1 1 0 0 0 0 0 0 1 0 1 0 1 1 1 0 1 2 0 1 0 1 2 2 2 1 0 2 1 1 1 1 1 1 1 1 1 1 2 1 1 1 0 0 0 2 1 0 0 0 1 1 0 1 0 0 0 1 1 0 0 0 1 1 1 1 0 0 0 0 1 0 1 0 0 1 1 2 0 1 1 0 0 1 1 0 1 0 0 0 1 0 0 0 1 0 1 1 1 0 0 2 0 1 0 0 0 0 1 0 1 0 0 0 0 1 0 0 1 0 2 2
77 1 2 1 0 0 0 2 0 1 1 0 0 1 0 0 0 0 2 1 1 1 0 2 0 0 1 1 2 1 2 0 0 1 0 2 1 0 1 1 1 0 0 1 2 1 0 0 0 0 0 0 0 0 2 0 0 0 0 2 0 1 0 1 0 0 0 2 1 0 0 0 2 0 1 2 1 0 1 0 2 2 2 0 1 0 0 1 2 2 1 1 1 1 2 0 2 2 0 2 0 0 2 0 0 0 2 2 0 2 0 0 0 0 1 1 0 0 1 1 1 0 1 0 0 1 1 1 0 1 1 1 0 0 0 0 0 0 0 0 1 0 1 0 0 1 1 0 0 0 0 0 0 0 0 0 0 0 1 1 1 0 0 2 1 1 1 0 1 1 0 0 1 1 1 1 2 0 0 0 0 0 0 1 0 1 1 2 0 1 1 2 0 1 1 1 1 2 0 1 0 1 0 2 2 0 2 1 1 0 0 1 1 1 0 1 1 0 1 1 2 1 2 2 0 0 1 0 1 1 1 1 0 0 0 0 0 2 0 0 0 1 1 0 2 2 0 0 0 0 0 0 0 0 0 1 1 1 0 0 0 0 1 0 0 0 0 0 2 1 0 2 1 2 0 1 1 0 2 0 0 1 0 1 1 0 1 0 1 2 0 1 0 1 2 2 0 1 1 1 0 0 0 0 0 0 0 2 2 1 1 0 0 1 2 0 2 0 0 1 1 1 1 1 0 0 1 1 0 1 2 2 0 0 0 0 0 1 0 1 1 1 2 1 1 1 0 0 2 2 1 0 1 1 1 1 2 1 0 1 1 0 1 1 1 0 0 0 1 1 1 1 0 2 1 0 0 0 0 2 1 0 0 1 1 0 1 0 0 0 0 0 1 0 2 1 1 2 1 0 1 1 0 2 1 0 1 0 0 2 0 0 0 0 0 1 1 0 1 0 0 2 1 2 2 2 1 1 0 0 1 0 0 0 1 1 0 0 1 0 1 0 2 0 1 1 2 1 0 0 0 0 0 2 1 0 1 2 2 0 0 0 0 0 0 0 0 0 0 0 0 0 1 1 0 1 0 1 0 0 2 0 0 0 2 1 0 0 1 0 1 1 0 2 1 1 1 1 1 0 1 1 2 1 1 1 2 0 0 2 0 0 1 1 0 1 1 1 0 1 1 2 1 2 1 1 1 0 0 2 0 0 0 0 2 0 1 1 0 1 1 1 2 1 1 2 2 0 0 0 1 0 1 2 0 1 0 1 1 0 0 0 1 1 1 1 1 1 1 0 1 1 0 0 0 0 2 1 1 2 1 0 1 0 1 1 1 0 1 1 0 0 0 0 2 0 1 0 0 0 0 2 1 1 0 1 1 0 0 2 1 0 0 1 0 1 0 0 0 0 0 0 1 1 1 0 1 1 0 0 0 0 1 1 0 1 0 1 0 0 1 1 0 0 1 1 2 1 1 1 1 1 0 0 0 0 2 0 2 1 1 0 1 0 2 2 0 1 1 0 1 1 0 1 1 2 0 0 1 0 1 1 1 1 1 1 0 0 2 2 2 0 0 0 0 0 0 0 0 1 1 0 0 0 1 0 2 1 1 0 0 0 0 0 0 1 0 1 0 0 0 0 2 2 1 2 2 0 1 1 0 0 0 2 1 0 0 0 0 1 0 0 1 1 1 0 1 0 2 1 0 1 0 0 0 1 0 0 1 0 0 0 2 1 0 0 1 0 0 2 2 0 1 0 0 0 0 0 1 0 2 2 1 0 0 2 0 1 1 1 1 1 2 1 0 1 0 1 0 1 0 0 1 2 1 1 0 1 0 1 0 0 0 0 1 0 1 0 1 1 1 2 0 2 0 0 0 1 0 1 0 0 1 2 0 0 0 1 1 0 1 0 0 0 0 0 0 0 0 0 2 2 1 1 0 0 0 0 0 1 0 0 0 0 0 1 0 0 2 1 0 0 0 1 0 2 0 0 2 1 1 0 2 0 0 0 0 1 0 0 0 1 0 1 2 0 2 0 0 0 1 2 2 2 1 2 0 1 0 1 0 0 0 0 1 1 1 2 2 0 0 0 0 1 0 1 1 2 1 1 1 1 0 1 2 0 0 2 2 0 0 1 2 0 0 0 0 0 0 0 1 0 1 1 1 0 0 0 0 0 0 0 1 1 1 0 1 0 1 1 0 1 0 0 0 1 0 0 1 1 0 2 1 0 0 0 1 0 0 1 0 0 0 0 0 0 1 0 0 0 1 0
78 1 1 1 0 0 1 2 1 0 1 1 1 1 1 0 1 0 0 0 0 0 0 0 0 0 1 0 2 0 2 1 0 1 1 0 2 1 0 1 1 1 0 0 2 0 0 0 0 2 1 0 1 1 1 1 0 0 0 0 0 2 0 1 1 1 1 1 1 0 0 1 2 1 1 2 1 0 0 2 0 2 2 0 0 0 0 0 1 2 0 0 0 2 1 0 1 1 1 2 1 1 1 0 1 0 2 1 1 1 0 2 1 2 2 2 2 0 1 1 1 0 2 1 0 1 1 1 0 1 2 0 0 0 1 0 0 0 0 2 1 0 0 0 0 0 0 0 0 1 1 0 0 0 0 0 0 0 0 1 1 2 2 0 0 2 1 0 0 1 0 0 0 2 1 1 1 1 0 2 2 0 0 1 1 2 1 0 0 0 2 0 1 1 2 1 2 1 0 0 0 0 0 1 2 0 0 1 1 0 0 1 2 1 0 0 0 0 1 1 2 1 2 2 1 0 1 0 0 0 0 0 0 0 0 0 0 2 0 1 0 1 2 0 2 2 0 0 1 1 1 0 2 1 1 0 1 0 0 0 0 0 0 0 1 0 1 0 1 0 1 0 2 2 0 1 0 2 2 0 1 1 0 2 1 1 2 2 0 1 1 1 0 0 2 1 0 0 0 1 0 0 1 1 0 1 1 1 1 1 0 1 0 2 1 0 1 0 1 1 1 1 1 0 2 0 1 0 0 2 2 1 0 0 0 0 0 1 0 1 1 1 2 2 0 0 1 1 2 1 1 0 2 2 1 0 1 0 0 2 2 0 0 0 0 1 0 1 1 1 1 1 1 1 1 0 0 1 1 1 2 0 0 1 1 0 1 1 1 0 1 1 0 1 2 1 1 0 0 0 0 0 0 2 2 1 0 0 0 2 0 0 0 0 1 1 1 0 0 0 0 2 0 0 1 1 1 0 1 1 0 1 1 1 1 2 0 1 1 0 2 0 1 1 0 0 1 2 0 0 0 0 0 0 0 0 0 2 1 2 1 0 0 0 0 1 1 1 0 1 2 2 2 1 2 0 2 1 0 0 0 1 0 1 1 0 1 0 1 0 0 0 1 1 0 1 1 0 2 0 1 2 0 0 0 2 1 1 0 0 0 2 1 1 0 0 0 0 2 2 0 2 1 2 1 0 0 0 1 1 1 0 0 0 1 0 2 1 1 1 1 0 1 0 0 1 1 2 2 0 0 0 0 2 0 2 0 1 0 0 0 1 1 0 0 0 0 0 0 0 1 1 0 0 0 0 1 0 2 0 2 0 1 0 1 0 0 0 0 0 0 2 0 1 0 1 0 0 0 0 0 2 0 2 0 2 2 0 0 1 1 0 0 1 0 1 0 0 0 0 0 1 0 0 0 0 1 2 0 0 0 1 0 0 0 0 1 0 1 0 1 0 0 2 0 0 0 1 1 1 1 1 0 0 1 1 2 0 1 0 0 0 1 0 1 2 0 1 1 0 0 1 0 0 0 1 1 0 0 0 1 0 1 2 1 1 0 1 1 1 2 0 0 0 0 0 0 0 0 1 1 1 0 1 1 1 1 2 0 0 0 0 0 0 0 1 0 2 0 0 0 0 0 2 1 1 1 0 1 1 1 1 1 2 2 1 1 0 0 1 0 0 0 0 1 0 1 0 0 0 0 0 0 0 0 0 0 0 1 0 0 0 2 1 0 1 1 0 0 2 1 0 1 1 0 1 0 0 2 0 2 2 1 0 1 1 1 2 0 2 0 0 2 1 1 1 0 1 0 2 0 0 0 1 2 1 1 0 1 1 0 0 0 0 2 0 0 1 2 2 2 2 0 2 0 0 0 1 0 1 0 0 1 2 0 0 0 1 1 1 0 0 0 0 2 1 0 2 2 0 1 1 1 0 0 0 1 0 0 0 0 0 0 0 0 0 2 0 1 0 0 0 0 1 0 2 0 1 1 1 2 0 2 0 0 0 0 0 0 1 1 1 1 1 2 1 1 1 1 0 2 2 1 1 1 2 0 0 0 1 0 1 0 0 0 1 1 2 2 0 0 0 0 2 1 2 1 1 0 0 1 1 0 1 1 0 1 1 1 0 0 1 2 1 1 1 0 0 0 0 0 1 2 0 1 0 0 2 0 1 2 0 1 0 2 1 1 0 1 1 0 1 1 0 2 0 0 1 1 1 0 1 0 1 0 0 1 0 0 0 0 0 0 0 0 0 0 0 0 0 2 0
79 0 2 0 0 0 0 2 0 1 1 0 0 1 0 0 0 0 0 0 0 0 1 2 0 0 1 0 0 1 1 1 0 1 0 0 2 2 0 0 0 2 0 1 1 1 0 0 0 1 1 1 0 0 2 0 0 0 0 1 0 1 1 2 0 0 1 1 2 0 0 0 1 0 0 1 1 0 1 0 0 1 2 0 1 0 1 1 1 1 1 1 0 1 1 0 1 1 0 1 0 1 0 0 2 1 2 2 0 2 1 1 1 1 1 1 1 0 1 2 2 0 2 0 0 2 2 2 1 1 0 0 1 2 0 1 0 0 0 0 1 0 1 0 0 2 1 0 0 0 1 0 0 0 2 1 0 1 0 1 1 0 0 2 0 2 1 1 1 2 1 0 0 2 0 0 2 0 0 0 0 0 0 1 0 1 1 2 2 1 1 1 0 1 2 1 1 2 0 0 0 0 0 0 2 0 1 0 2 0 0 1 1 0 0 0 0 0 1 0 1 0 2 1 0 1 1 0 0 0 0 0 1 0 0 0 0 2 0 1 0 1 1 0 2 2 0 0 1 1 0 1 2 0 0 0 1 0 0 0 0 0 0 0 0 0 0 1 1 0 0 2 1 1 0 0 0 2 2 0 1 1 1 2 0 1 1 0 2 2 0 2 1 0 2 1 1 2 0 2 1 0 1 1 1 0 1 2 2 2 0 1 0 2 1 1 1 0 0 0 0 0 2 0 1 0 1 0 0 0 1 1 0 1 0 0 0 2 0 0 0 2 2 0 1 0 0 0 2 0 1 0 2 2 1 0 2 1 0 0 0 0 1 0 1 0 0 0 1 1 1 1 0 2 0 1 0 0 1 1 1 1 0 1 0 0 0 0 0 0 0 0 0 1 2 0 0 0 2 1 2 1 0 1 0 0 1 1 0 2 0 0 0 0 2 2 0 0 1 0 0 0 0 0 0 1 0 1 0 0 1 0 0 0 1 1 0 2 0 0 1 0 2 0 2 2 1 2 0 0 0 0 0 1 0 0 0 1 1 2 0 0 0 0 0 1 1 1 0 0 0 0 2 1 0 1 0 1 0 0 1 1 0 1 2 1 0 0 1 0 1 1 1 1 1 1 1 1 1 0 1 2 0 0 1 1 2 0 0 1 0 2 0 0 0 0 0 1 0 1 1 2 0 2 0 0 0 0 0 2 0 0 0 0 0 1 0 0 0 2 0 1 0 1 1 0 2 1 1 0 0 0 1 2 1 1 0 1 1 1 1 0 1 0 0 2 2 1 1 0 0 0 1 0 1 1 1 1 2 1 2 0 2 2 2 0 2 0 0 0 1 0 0 2 0 1 0 0 1 1 1 2 1 1 0 1 2 0 0 1 2 0 0 0 0 1 1 0 0 0 1 0 0 0 0 1 1 1 0 0 1 0 0 0 0 2 0 1 0 0 1 1 0 0 1 2 2 0 2 2 0 1 0 1 0 0 1 0 1 0 0 0 1 0 1 2 0 1 0 0 2 0 1 0 1 2 0 1 0 0 0 0 0 0 0 1 0 2 2 0 0 1 0 1 0 0 0 0 0 1 0 1 0 0 0 0 2 1 1 0 0 0 0 0 0 0 0 1 0 0 0 0 1 2 2 1 1 0 0 0 0 0 0 2 0 0 2 0 0 1 1 1 0 0 0 2 2 2 0 0 0 0 0 0 0 0 1 0 1 0 0 1 2 1 0 1 1 1 0 1 0 0 2 1 1 0 0 0 0 1 1 1 1 0 0 0 1 2 0 2 0 1 2 0 0 0 0 2 0 2 0 0 0 2 1 0 2 1 0 1 0 0 0 0 1 0 0 0 1 1 1 2 0 2 0 0 0 1 0 0 1 1 0 0 0 0 0 1 1 0 1 0 0 0 0 0 0 0 0 0 2 2 1 0 0 0 0 1 0 0 1 0 0 0 0 1 0 0 1 0 0 0 0 1 0 1 0 0 0 0 0 1 2 2 0 0 0 0 1 0 1 0 2 1 2 0 2 1 0 0 0 1 1 1 1 1 1 1 0 1 0 2 0 0 2 2 0 0 2 0 1 0 0 1 0 1 1 1 1 2 0 2 1 1 0 1 1 0 2 2 0 1 2 0 0 0 0 0 0 1 1 0 1 1 1 0 1 2 1 1 0 0 0 0 1 0 0 0 2 1 0 1 0 0 0 1 0 0 1 1 0 1 0 0 0 0 0 0 0 0 0 0 1 0 0 0 0 0 2 0 2 1
80 1 0 2 0 0 0 2 0 1 1 0 0 0 0 0 0 0 0 0 0 0 1 2 0 0 1 0 2 0 2 1 0 0 0 0 2 2 0 0 0 2 0 1 1 0 1 0 0 0 0 0 2 0 0 0 1 0 0 0 1 0 0 2 0 0 1 1 1 0 0 1 2 0 1 2 1 0 1 0 1 1 2 0 0 0 0 1 2 2 1 1 0 1 1 0 1 0 0 0 1 0 0 0 1 1 2 1 1 1 0 1 0 1 1 1 1 0 1 1 1 0 2 1 0 1 1 1 0 1 1 1 0 0 0 0 0 0 1 0 1 0 0 0 0 0 0 0 0 2 1 0 1 1 1 0 1 1 0 2 1 1 1 1 1 2 0 1 0 2 1 1 1 1 0 1 1 1 0 0 1 1 0 2 0 2 2 1 0 0 0 1 0 2 2 1 2 2 0 1 0 0 1 2 2 0 2 1 1 0 0 1 0 0 0 0 0 1 1 0 2 2 2 2 0 0 0 0 0 0 0 1 0 0 0 0 0 2 0 2 0 0 2 0 2 2 0 0 1 1 0 1 2 0 0 0 0 0 1 1 0 1 0 0 0 1 0 0 2 1 0 0 2 2 0 0 0 0 2 0 0 2 1 2 0 1 1 1 1 2 0 0 2 0 2 0 0 1 0 1 0 0 2 2 2 0 1 1 1 1 0 1 0 1 1 1 2 1 0 0 1 1 1 1 1 0 1 2 2 1 1 2 1 0 0 0 0 0 0 1 1 1 2 1 1 0 1 1 1 2 0 1 2 2 2 0 1 0 1 1 2 1 1 0 1 1 0 0 2 0 0 2 0 2 0 0 0 1 0 2 1 0 0 0 1 1 1 1 1 0 0 0 0 0 2 0 0 0 1 1 1 1 0 2 2 1 0 1 0 2 0 0 0 0 2 2 0 0 0 0 0 1 0 2 1 1 2 1 0 1 0 0 1 1 1 2 0 0 0 0 1 0 2 0 1 2 2 2 0 0 0 0 1 2 2 1 1 1 1 0 0 0 1 1 0 1 0 0 0 0 0 0 2 0 0 1 0 0 0 0 2 0 0 0 2 0 0 0 1 0 0 0 0 2 0 0 1 1 1 0 1 2 1 1 0 1 1 0 1 0 0 2 1 1 0 0 1 0 1 1 0 2 1 2 2 0 0 0 1 1 1 0 0 0 0 0 1 2 0 1 0 1 1 1 1 1 1 1 1 0 0 0 0 2 1 0 0 1 0 0 0 2 0 0 0 0 0 1 1 1 1 1 1 0 1 0 2 1 1 2 1 0 1 0 1 1 1 0 0 0 2 1 0 0 2 0 2 0 0 0 0 2 1 1 1 2 1 0 0 1 0 0 0 2 1 1 1 0 0 1 0 1 0 0 0 1 1 1 0 0 0 0 0 0 0 1 0 1 2 0 2 1 0 1 0 2 2 1 1 1 0 2 0 0 0 0 1 1 1 0 0 0 0 1 1 1 0 2 0 1 1 0 0 0 0 2 0 0 0 0 1 0 0 0 0 0 1 0 2 2 2 0 0 1 0 0 1 0 0 0 0 0 0 1 1 1 1 1 0 0 0 0 0 0 0 1 0 1 0 0 0 0 1 2 2 1 1 0 0 0 0 0 0 2 0 0 1 0 0 0 0 0 0 0 0 1 1 0 0 0 0 0 0 0 0 1 2 0 0 0 0 1 2 0 0 0 0 2 0 2 0 1 2 1 1 0 0 0 1 0 2 2 1 1 1 2 0 2 0 2 0 0 2 1 0 1 0 0 0 1 0 0 0 1 2 0 2 0 0 2 0 0 0 0 2 0 0 1 0 1 0 0 0 2 0 0 0 2 0 0 0 0 0 0 0 0 0 0 0 0 0 1 1 1 1 0 1 1 1 1 1 1 0 0 0 0 0 1 0 0 1 0 0 1 0 1 2 0 2 1 0 0 1 2 0 2 0 1 2 2 2 0 2 1 0 1 0 1 0 0 0 0 2 1 1 0 2 1 0 0 0 2 1 1 2 1 1 2 2 2 2 1 0 1 2 2 0 2 2 1 0 1 0 1 0 1 1 2 0 0 0 1 0 0 1 0 0 1 1 0 0 0 1 1 1 1 1 0 0 0 1 0 0 1 1 1 2 1 0 0 2 0 0 0 1 0 0 0 1 1 0 0 0 0 1 1 0 2 1 0 0 1 0 2 0 1 1 0 1 0 1 1 1 2 1 0 0 0 0 0 2 2
81 1 1 1 0 0 0 2 0 1 1 1 0 0 0 0 0 0 1 0 0 0 0 2 0 0 0 0 2 0 2 0 2 2 0 1 1 1 0 2 2 0 0 1 2 0 1 0 0 1 2 1 0 1 1 0 1 1 1 2 0 1 0 1 0 0 0 1 1 0 0 0 2 0 2 2 0 0 2 0 2 2 2 0 2 0 1 0 0 2 0 0 0 1 2 0 2 1 1 2 2 0 0 0 2 2 2 1 1 1 1 2 0 2 2 2 2 0 1 1 1 0 2 1 0 1 1 1 0 1 0 0 0 0 0 0 0 0 0 0 1 0 2 0 0 0 0 0 0 0 1 0 0 0 0 0 0 0 0 1 0 1 0 2 1 1 1 1 1 2 1 2 1 1 0 1 2 0 0 0 0 0 0 1 1 2 1 0 0 0 2 0 2 0 2 1 2 2 0 0 0 0 0 0 2 0 2 0 2 0 0 0 1 0 0 2 2 1 1 1 2 0 2 1 0 1 0 0 0 0 0 0 0 0 0 0 0 2 0 0 0 1 1 0 2 2 0 0 0 0 0 0 2 0 0 0 0 2 0 1 0 1 0 0 0 0 0 0 1 1 1 1 0 0 0 0 0 0 2 1 1 1 1 2 0 1 1 1 1 2 0 2 0 1 2 1 0 0 0 1 0 0 1 1 1 1 0 2 1 1 1 0 0 2 1 1 2 0 0 0 0 0 0 0 0 0 1 1 1 2 2 0 0 1 0 1 0 0 0 0 1 1 2 0 0 0 0 0 2 1 1 1 1 2 0 0 2 2 0 0 0 0 2 0 2 0 0 0 1 1 1 1 1 2 1 0 0 0 0 2 1 1 0 0 0 0 1 1 1 0 1 1 0 0 2 0 0 0 1 1 1 1 0 1 1 0 0 0 1 1 1 1 1 1 1 2 0 0 2 0 0 0 0 0 1 1 1 1 0 2 0 0 0 0 0 0 0 2 0 0 1 0 1 1 1 1 1 1 0 0 0 1 1 2 2 1 1 1 0 0 1 0 0 0 2 2 0 0 0 0 0 0 2 0 0 1 0 2 0 0 0 0 0 1 1 0 1 0 1 0 0 0 1 2 0 1 1 1 1 0 0 2 0 0 0 2 1 1 0 0 0 2 0 1 1 0 0 0 1 1 1 2 1 2 1 1 0 2 0 2 0 2 0 0 0 0 1 0 0 0 0 0 1 1 0 1 1 2 2 0 1 0 1 1 2 0 1 0 2 0 0 0 0 1 1 0 0 2 2 0 0 0 1 0 1 1 1 2 2 2 2 0 2 1 2 0 1 0 2 2 0 2 1 1 0 1 0 0 0 1 1 2 1 2 0 2 0 0 0 0 1 0 0 0 0 0 1 0 0 0 1 0 0 0 0 0 0 2 0 0 0 1 2 0 0 0 1 0 0 0 0 1 0 0 0 2 2 0 0 0 0 2 1 2 1 1 2 1 1 0 0 0 0 0 1 2 1 2 1 0 1 1 0 0 1 0 2 1 2 1 0 0 0 2 1 2 1 2 1 1 2 1 1 2 1 0 0 0 0 1 1 0 0 0 2 0 1 1 1 0 0 0 0 0 0 0 0 1 1 0 0 0 0 2 2 0 0 0 0 0 0 0 0 2 1 1 0 0 0 1 1 1 0 0 1 1 1 0 0 0 0 0 0 0 0 0 1 0 0 0 0 0 2 2 1 1 1 2 0 2 0 0 2 1 1 0 0 1 0 1 1 2 1 0 1 2 0 2 0 2 0 0 2 2 0 2 0 1 0 1 0 0 0 2 1 0 1 0 0 1 1 1 2 2 0 0 0 1 2 2 2 2 0 2 0 0 0 0 0 0 2 2 1 1 0 0 0 0 0 0 0 0 0 1 1 0 1 0 0 0 1 1 1 1 0 1 2 1 0 0 2 0 0 0 1 1 0 0 1 1 0 0 0 1 0 1 0 1 1 1 1 0 2 0 0 1 0 0 0 0 0 1 1 2 2 0 2 1 0 0 0 2 1 1 1 1 0 2 1 1 0 1 0 0 1 1 1 0 1 0 0 0 0 0 0 2 2 2 0 0 0 1 0 1 0 0 0 2 2 0 0 1 0 1 0 2 0 1 0 0 0 0 1 0 0 0 1 0 0 0 0 0 1 0 1 0 1 2 2 2 1 0 1 1 0 0 0 1 1 0 0 1 0 0 0 0 1 0 0 0 1 1 0 1 0 0 0 0 1 0 1 2
82 0 2 1 0 0 0 2 0 0 0 0 0 0 0 0 0 0 1 1 1 0 0 2 0 0 1 0 1 2 2 1 1 1 2 0 2 1 0 2 2 0 1 2 2 1 0 1 0 1 0 0 0 0 2 1 1 0 1 0 2 0 0 1 1 0 1 0 1 0 0 2 2 0 2 2 0 0 2 0 0 1 2 0 1 0 0 1 2 2 1 1 2 2 0 1 0 2 0 2 0 0 1 0 1 1 2 1 1 1 1 2 1 1 1 1 1 0 1 0 0 0 2 1 0 0 0 1 1 0 0 0 0 0 1 0 1 0 0 0 0 0 0 0 0 0 0 0 1 1 0 1 0 0 0 1 0 1 0 2 1 1 1 1 0 1 1 1 1 2 1 0 0 2 0 1 1 1 1 0 0 1 0 1 1 2 1 1 1 0 2 0 0 2 2 0 2 2 0 2 0 0 0 1 2 0 1 1 2 0 1 1 1 0 0 0 1 1 0 1 2 1 2 2 0 0 1 0 0 0 0 0 0 0 0 0 0 2 0 1 0 1 2 2 2 2 0 0 1 1 0 0 1 1 0 0 1 1 1 0 1 1 0 0 0 0 1 1 1 1 0 2 0 0 0 0 0 1 2 0 1 1 1 1 1 1 2 1 1 1 1 1 1 0 1 0 0 1 0 2 1 0 0 0 0 0 1 2 0 0 0 0 0 1 1 0 1 0 0 0 1 1 1 1 1 0 0 1 1 1 1 2 0 1 0 1 0 1 0 1 0 0 1 2 1 0 1 0 2 1 1 0 2 2 1 0 1 2 1 0 1 1 1 1 1 0 0 1 2 0 0 2 0 2 1 0 0 0 1 1 0 1 0 1 0 1 1 0 0 1 1 1 0 0 2 0 0 1 0 0 0 0 0 2 1 1 1 0 0 2 0 0 0 0 0 0 2 0 1 0 0 0 0 2 1 2 2 1 0 0 0 0 0 0 1 1 0 1 0 0 1 0 1 1 0 2 2 1 1 1 0 0 1 2 2 1 1 2 0 1 1 0 0 0 0 1 0 0 0 0 0 1 1 2 1 0 1 1 0 0 2 0 0 0 2 0 0 1 0 1 1 1 0 2 0 0 2 0 0 1 1 2 1 0 2 0 2 0 2 0 0 2 0 1 1 0 0 0 0 0 0 2 0 2 1 0 0 2 0 2 0 2 0 1 0 0 1 0 0 2 1 0 2 2 0 2 1 1 1 0 1 0 0 0 2 0 2 1 1 0 0 1 1 0 1 0 0 1 1 0 0 0 1 0 1 0 0 1 1 2 1 0 2 2 1 0 1 0 0 0 2 0 0 2 0 1 0 1 1 1 1 0 0 2 0 2 1 0 1 0 0 0 0 0 0 0 0 1 1 0 1 0 0 0 0 2 2 1 0 0 0 1 0 0 0 1 0 0 0 0 0 1 0 1 1 0 1 0 0 0 0 2 0 1 0 0 2 0 1 0 0 0 1 1 1 1 1 2 0 0 1 0 0 0 0 1 1 0 1 0 0 0 0 2 1 2 1 1 1 1 1 1 0 1 0 0 0 0 0 0 0 1 0 0 2 0 2 1 0 0 1 0 1 0 0 0 0 1 2 0 0 0 1 2 2 1 1 0 0 0 0 0 0 2 0 0 1 0 0 0 0 0 1 1 2 0 2 0 0 0 0 1 0 0 0 0 0 0 0 0 0 2 2 2 1 1 1 0 0 1 1 0 1 1 1 0 0 0 1 0 1 2 1 0 0 2 0 2 1 2 0 1 2 0 1 0 0 1 1 2 0 0 0 2 0 0 2 0 0 2 0 0 0 0 1 0 1 0 1 1 1 1 1 2 0 0 1 2 0 0 0 0 1 1 0 0 0 1 2 1 1 2 0 0 0 0 0 1 0 0 1 1 1 0 0 0 1 0 0 0 0 0 0 0 0 0 1 0 2 1 0 0 1 1 0 1 0 2 2 2 2 0 2 0 0 0 1 0 0 1 0 0 1 2 2 0 2 1 0 0 1 2 2 2 2 1 1 2 0 1 0 0 0 0 1 1 2 1 1 0 0 0 0 0 0 0 0 1 0 0 0 1 1 2 0 0 1 0 1 1 0 1 1 1 0 1 1 0 0 0 0 0 0 2 1 0 1 1 0 1 1 0 0 1 1 1 1 0 0 0 2 0 0 0 1 0 0 0 0 0 0 1 0 1 0 0 0 0 0 1 0 0 2 0 0 0 0 1 1 0 1 1
83 1 1 1 0 0 0 0 0 1 1 1 1 1 0 1 0 0 1 1 1 1 1 2 0 0 0 0 2 1 0 2 0 2 0 0 2 2 0 1 1 1 0 0 1 0 0 0 0 1 1 0 0 0 2 2 0 0 0 2 0 0 0 0 0 0 2 1 2 0 0 0 1 0 0 1 1 0 2 0 2 2 2 0 1 0 1 0 1 1 0 0 1 2 0 0 0 0 0 1 1 0 0 0 0 0 2 1 1 1 1 2 1 1 1 1 1 0 1 1 1 0 2 2 0 0 0 0 0 0 0 0 1 2 0 1 0 0 0 0 1 0 0 0 0 0 0 0 0 0 0 0 1 0 0 0 0 0 2 1 0 1 1 1 1 2 1 0 1 1 0 0 0 2 1 0 1 0 0 0 0 1 1 0 0 0 1 1 0 0 2 0 0 1 1 0 1 2 1 0 0 0 0 2 2 0 2 0 1 0 2 1 1 0 0 1 1 1 0 0 2 2 2 2 0 0 2 0 0 0 1 1 0 0 0 0 0 1 0 0 0 1 1 0 2 2 1 0 0 0 0 0 1 0 0 0 2 2 0 0 0 0 0 0 0 1 0 1 1 0 0 2 0 0 0 0 0 0 2 0 0 2 1 1 0 1 1 2 1 2 0 0 0 1 2 1 0 1 1 2 0 0 1 1 1 0 0 2 1 1 1 0 0 1 2 1 2 0 0 1 0 0 1 0 2 0 1 0 1 0 2 1 1 1 0 1 0 1 0 1 1 1 2 1 0 0 0 0 1 2 0 1 2 2 1 0 1 1 0 0 0 0 2 0 2 0 0 1 1 1 1 1 1 2 1 0 0 0 2 0 0 2 0 0 0 0 0 0 0 0 0 0 1 0 1 0 0 0 0 0 0 1 0 1 1 0 1 0 0 2 0 0 0 0 1 2 0 0 0 0 0 2 1 1 1 1 1 1 1 1 1 0 0 0 2 1 1 0 0 0 2 0 1 1 0 1 1 1 1 1 0 0 1 1 1 1 0 1 0 2 2 0 1 1 0 1 0 2 0 1 2 2 1 1 0 1 0 2 0 1 1 0 0 0 2 0 0 0 1 0 1 1 0 1 1 0 2 0 0 0 0 1 2 2 0 0 2 2 0 0 0 2 0 0 0 1 1 2 0 2 2 2 0 1 0 1 0 0 2 0 2 0 0 2 0 0 1 1 0 1 0 1 1 1 1 1 2 1 1 0 1 0 1 2 1 0 1 0 1 0 0 0 0 0 0 0 0 0 0 1 1 1 1 0 0 0 1 0 2 0 2 0 0 1 0 0 0 0 1 1 1 0 0 1 0 0 1 0 0 0 0 2 1 2 0 2 1 0 0 1 0 0 0 0 0 0 0 2 0 1 0 1 0 0 0 2 2 1 0 0 1 0 0 0 0 0 0 0 0 2 1 0 0 1 0 2 2 0 2 2 2 0 0 1 0 0 2 1 2 0 0 0 2 0 0 2 0 2 0 0 0 0 0 1 1 1 1 0 1 0 0 2 0 1 0 2 1 1 2 1 2 1 0 1 0 0 0 0 0 1 0 1 0 1 2 1 1 1 0 0 0 0 0 0 0 0 0 1 0 0 0 0 0 2 2 1 2 0 1 0 0 0 1 2 2 2 2 0 0 0 0 0 1 1 2 0 2 0 1 1 1 1 1 0 0 0 0 0 2 0 0 0 2 0 0 1 0 2 0 2 0 0 2 2 2 0 0 2 0 2 1 0 0 1 1 2 0 1 0 1 1 0 2 0 1 0 0 1 0 1 0 0 0 0 2 0 1 0 0 2 0 0 1 1 1 0 0 0 2 2 2 2 0 2 0 0 0 2 1 0 1 0 0 1 0 0 0 0 0 0 1 1 0 1 1 0 1 0 0 0 2 2 1 0 0 1 1 0 0 0 1 0 2 0 0 2 0 0 1 1 0 0 0 1 0 2 0 0 0 0 0 0 2 1 0 1 0 0 0 0 0 0 1 1 0 0 2 2 0 0 0 2 1 1 2 2 0 1 0 1 0 1 0 0 1 1 2 1 1 0 0 0 0 1 1 1 1 0 0 1 0 2 1 2 0 1 0 2 2 0 0 1 0 0 0 0 0 0 0 0 0 1 1 1 1 0 0 2 0 2 0 2 1 1 1 0 1 0 2 2 0 2 0 0 2 0 0 1 1 0 0 1 0 0 0 0 0 0 0 1 0 0 0 1 0 0 1 0 0 0 1 1
84 1 0 2 0 0 0 2 0 1 1 0 0 0 0 0 0 0 1 1 1 1 1 2 0 0 0 0 1 0 1 0 2 2 0 0 2 1 1 0 0 0 1 1 1 0 1 1 0 1 0 0 0 0 2 1 1 0 0 2 0 2 0 0 0 0 1 2 1 1 0 1 2 0 1 2 1 0 1 0 2 2 2 1 0 0 0 0 1 2 0 0 0 2 1 0 1 1 1 1 1 0 0 0 0 0 2 0 1 1 0 1 1 2 2 2 2 0 1 0 0 0 2 1 0 1 1 1 1 0 0 0 0 0 0 0 0 0 1 0 1 0 0 0 0 1 1 0 0 0 0 0 0 1 1 0 0 2 0 1 0 0 1 1 2 2 2 0 0 0 0 1 1 1 1 1 2 1 0 1 1 0 1 1 0 1 1 2 1 0 2 1 1 0 1 0 1 2 0 0 0 0 0 1 2 0 2 0 0 0 0 1 1 0 0 1 1 1 1 0 1 1 2 2 0 0 1 2 1 1 1 2 1 2 1 2 0 2 0 1 0 0 2 1 1 1 0 0 0 0 0 0 1 1 0 0 1 1 0 0 0 0 0 1 1 0 0 1 1 1 0 2 2 2 0 0 1 0 1 0 0 1 1 1 1 1 2 1 0 2 0 1 2 0 2 0 2 1 0 0 0 0 2 2 2 0 1 1 1 1 0 1 0 1 2 0 2 1 1 1 1 1 1 1 0 0 0 2 1 0 0 2 0 2 0 0 0 0 0 0 1 1 0 1 0 0 1 0 1 1 2 0 2 2 2 0 0 1 0 0 0 0 2 0 1 0 0 0 1 1 1 1 1 2 1 0 0 0 0 2 2 1 0 0 1 0 0 2 2 0 0 0 1 0 1 1 1 1 1 1 1 0 0 2 2 1 0 1 0 2 0 0 0 0 0 0 2 0 0 0 0 0 1 1 1 1 1 0 0 0 0 0 0 0 1 1 0 0 0 0 1 0 1 1 0 2 2 1 0 1 0 0 0 2 1 0 1 1 0 1 1 0 0 0 0 1 0 1 0 0 1 1 2 0 1 1 1 1 0 0 1 1 0 2 2 1 0 0 2 0 0 0 1 1 2 0 2 0 0 1 2 2 1 1 0 1 1 1 1 1 1 0 0 1 0 0 1 0 0 0 0 2 0 1 0 1 0 1 0 2 0 1 0 1 0 1 1 0 1 2 1 0 0 0 1 2 1 1 1 0 1 0 1 1 2 0 1 2 1 0 0 0 1 0 0 1 1 1 1 0 0 0 1 0 0 0 1 1 2 1 2 1 2 1 2 0 1 0 0 0 0 1 1 2 0 1 0 0 0 1 1 2 1 1 1 2 1 0 0 2 1 0 0 1 0 1 0 0 0 1 0 1 0 1 1 0 1 1 0 0 1 0 1 0 0 0 0 2 1 0 2 1 0 0 2 1 2 0 1 1 0 1 0 1 0 0 0 0 1 0 0 0 1 1 1 1 0 1 1 1 0 1 0 1 1 1 1 2 0 0 0 0 0 2 1 2 1 2 1 0 0 1 0 2 2 0 0 0 0 0 0 0 0 0 1 0 2 1 0 0 0 0 0 0 0 0 0 1 1 0 0 0 1 2 1 0 0 0 0 0 0 0 0 2 1 1 1 0 0 1 0 0 1 1 1 0 1 0 0 0 0 0 0 0 0 1 0 0 0 0 0 1 1 0 0 1 0 2 0 2 0 0 1 1 1 0 0 1 0 2 0 0 0 1 1 2 0 1 0 1 1 0 2 1 0 1 0 1 0 1 0 0 0 2 0 1 0 0 0 2 0 0 1 1 0 0 0 1 1 1 1 1 0 2 0 0 0 1 0 0 0 0 0 0 0 1 0 0 0 0 0 1 0 1 1 0 1 0 0 0 2 2 2 0 1 0 1 0 0 0 1 0 0 0 0 1 1 0 0 2 0 0 0 1 0 2 0 1 1 1 1 1 1 0 0 0 1 0 0 0 0 0 1 2 2 0 2 0 0 1 0 1 2 2 2 1 1 2 2 2 2 1 0 0 1 1 2 0 1 0 1 0 0 0 1 0 1 2 0 0 0 1 0 2 0 0 1 1 2 1 0 0 0 0 0 0 0 0 0 0 0 0 0 2 2 0 2 1 1 0 1 0 2 0 1 1 1 0 2 1 1 0 0 0 1 0 1 2 2 1 0 1 1 0 0 0 1 0 0 1 0 0 0 0 0 0 0 0 0 0 2 1
85 0 1 1 0 0 0 1 0 0 0 1 0 0 0 0 0 0 1 0 0 0 0 2 0 0 1 0 1 1 2 1 0 2 0 0 2 1 1 0 0 1 0 0 0 1 1 2 0 2 0 0 0 0 2 1 0 0 0 0 1 1 0 0 1 1 2 0 1 0 0 1 2 0 0 2 2 0 2 0 0 2 1 1 1 0 0 1 1 1 1 1 0 2 0 0 0 0 0 2 2 0 1 0 1 1 2 2 0 2 1 2 0 0 0 0 0 0 1 0 0 0 1 1 0 0 0 0 0 0 1 0 0 0 1 0 0 0 0 0 1 0 0 0 0 0 0 0 0 0 1 0 0 1 1 1 0 0 0 0 0 2 1 1 1 2 2 1 1 2 1 0 2 0 0 2 0 1 0 1 1 0 0 1 0 1 1 0 0 0 1 0 0 2 2 0 0 2 0 1 0 0 0 1 2 0 1 1 0 0 0 1 1 0 0 0 0 2 0 0 2 1 1 1 0 0 2 0 0 0 1 1 0 0 0 0 0 2 1 1 0 1 2 0 2 2 0 0 0 0 0 1 2 0 1 1 1 1 0 1 0 1 0 1 2 0 1 2 2 0 0 2 2 2 1 1 0 0 1 0 0 2 0 1 0 1 1 2 1 2 0 0 0 0 1 0 1 0 0 1 1 0 0 0 0 0 1 2 1 1 1 0 0 2 1 0 1 0 1 1 1 1 1 1 1 0 1 2 2 0 1 1 1 1 0 0 0 0 0 0 1 1 2 1 1 0 1 0 1 1 2 0 2 2 1 0 1 1 0 1 1 0 1 0 1 1 0 2 2 0 0 2 1 2 0 0 0 1 0 2 1 1 0 0 0 0 0 0 0 0 0 0 2 0 2 0 0 0 0 0 0 0 0 2 2 0 0 1 0 2 0 0 0 0 1 2 0 0 0 0 0 1 1 0 1 2 0 0 0 0 0 0 0 0 1 1 0 1 2 0 1 0 1 1 1 1 1 1 0 1 1 0 0 2 2 0 2 2 2 0 0 0 0 0 1 2 0 0 0 1 1 1 2 1 2 0 2 2 0 0 0 0 0 0 2 0 0 0 2 0 0 0 0 1 0 0 1 0 1 1 1 2 2 2 0 0 2 0 1 1 0 0 0 1 1 0 0 0 1 1 0 2 1 2 2 0 0 1 0 2 0 1 1 1 0 1 0 0 0 1 1 1 1 1 0 1 1 2 2 0 0 0 1 1 1 0 1 2 1 0 0 0 1 0 0 1 1 0 0 1 0 1 0 0 0 0 2 1 1 2 1 0 1 2 1 0 2 0 0 0 0 1 0 1 0 0 0 0 0 0 0 2 0 2 0 2 2 0 0 2 0 0 0 1 0 1 0 0 0 0 1 0 1 2 2 0 0 2 0 0 2 1 1 1 1 0 1 2 1 1 1 0 0 1 1 1 2 0 1 1 0 2 0 1 0 0 1 0 1 0 0 0 1 0 1 1 0 1 1 1 0 1 0 0 0 1 1 1 0 0 0 0 1 1 0 2 0 1 2 1 2 0 0 1 0 0 0 0 0 0 0 0 0 0 1 0 2 1 1 0 1 0 0 0 0 1 0 1 2 0 1 0 0 2 2 0 0 1 0 0 0 0 0 2 0 0 0 0 0 1 0 0 0 0 0 1 1 0 0 0 0 0 0 0 0 1 0 0 0 1 0 1 2 1 0 2 2 1 0 2 2 1 1 2 2 0 0 1 0 2 1 0 0 1 0 1 0 1 0 1 0 1 2 1 0 1 0 1 0 1 0 0 0 2 0 0 2 0 0 2 0 0 1 2 0 0 1 0 1 2 1 1 0 2 1 0 0 1 0 0 0 0 0 1 0 1 0 0 0 1 0 0 0 0 1 0 1 0 0 0 1 1 1 1 0 1 1 0 0 0 0 1 0 0 0 0 1 0 0 2 0 0 0 1 0 2 0 1 1 1 1 1 2 0 0 0 0 0 0 0 0 0 2 1 2 1 2 2 0 0 0 2 2 1 2 0 2 0 1 1 0 0 0 0 1 0 2 2 2 1 0 1 0 1 0 1 0 2 2 2 0 2 1 2 0 0 0 2 2 1 0 0 2 0 0 0 0 0 0 1 0 0 1 1 1 0 1 2 0 2 1 1 0 2 2 0 0 0 1 1 1 1 0 0 1 0 0 0 1 0 0 0 0 1 0 1 1 0 0 1 0 0 0 0 0 1 0 0 0 0 2 2
86 0 2 0 0 0 0 2 1 0 1 0 0 0 0 0 0 0 1 1 0 0 0 2 0 0 1 0 2 0 2 1 1 2 0 0 2 1 0 1 1 1 1 0 1 0 1 1 1 2 0 0 1 1 1 1 0 0 0 0 0 2 0 2 0 0 1 1 1 0 0 0 2 0 2 2 0 0 1 0 1 2 2 0 1 0 0 0 1 2 0 0 1 1 0 0 0 1 0 1 1 0 1 0 1 1 2 2 0 2 1 1 1 2 2 2 2 0 2 0 0 0 1 1 0 0 0 0 0 0 2 1 0 0 0 0 0 0 0 1 1 0 0 0 0 1 0 0 0 1 0 0 0 1 1 0 0 2 0 2 0 1 0 2 2 2 2 1 0 2 0 0 0 2 0 0 1 0 0 0 0 0 0 1 0 1 1 2 0 1 0 1 2 0 2 1 1 2 0 0 0 1 0 2 2 0 2 1 1 1 0 0 1 0 0 0 0 1 2 1 1 0 2 2 0 0 0 0 0 1 0 0 0 0 0 0 0 2 0 1 0 0 2 0 2 2 1 0 0 0 0 0 0 0 1 0 1 2 0 1 0 1 0 1 1 1 2 0 2 1 0 2 1 1 0 1 0 2 2 0 2 2 1 2 0 2 2 1 1 2 0 0 2 0 2 0 0 2 0 1 1 0 0 0 0 0 1 1 2 2 2 1 0 1 1 0 1 1 0 1 0 0 1 0 2 0 2 1 1 1 2 0 0 2 0 0 0 2 0 1 0 1 2 1 0 1 0 1 2 2 0 2 1 0 0 2 1 1 0 1 1 0 1 0 0 0 0 0 0 2 2 1 2 1 0 0 0 2 0 2 1 0 0 0 0 1 1 0 0 0 0 0 0 0 2 1 1 1 0 0 0 0 0 2 2 0 0 0 0 2 0 0 0 0 1 2 0 0 0 0 0 1 0 2 1 1 1 0 1 0 0 2 0 0 0 0 1 1 0 0 1 0 1 1 1 1 1 0 1 0 0 0 2 2 2 2 0 1 0 1 1 0 1 1 0 1 1 2 0 2 2 2 1 1 2 0 1 1 1 0 1 1 0 2 0 0 2 0 0 0 2 2 0 2 0 2 0 1 1 0 0 2 1 0 0 1 2 0 2 0 0 2 0 1 0 0 0 2 0 2 2 2 0 1 1 0 0 1 0 2 0 1 0 0 0 0 0 0 0 1 1 0 0 0 0 2 1 0 0 1 0 1 0 1 1 1 0 0 2 0 0 0 1 0 0 1 1 2 2 0 0 0 0 0 0 0 2 1 1 2 2 0 1 1 1 1 1 0 0 0 0 1 2 0 0 1 0 0 0 0 0 2 2 0 0 2 0 0 0 1 0 0 0 0 0 0 0 0 0 1 1 1 1 0 1 2 2 0 0 0 1 2 0 0 0 1 0 0 0 0 2 0 1 1 1 1 1 0 1 1 0 1 0 2 0 0 1 0 2 1 1 1 0 1 0 1 0 1 1 0 0 1 0 0 1 1 1 0 1 0 0 1 0 1 1 1 0 2 2 0 2 2 0 2 1 0 0 0 0 0 0 0 0 0 2 0 1 2 0 0 0 0 0 0 0 0 0 1 1 1 0 1 0 2 2 0 0 0 0 0 0 0 0 2 1 1 1 0 0 0 0 0 0 0 0 1 1 0 0 0 0 0 0 0 0 1 0 1 1 0 0 0 2 0 0 0 0 0 0 2 2 0 1 0 0 0 0 2 0 2 0 0 1 0 1 1 1 0 0 0 2 0 2 1 0 1 0 0 0 0 0 0 0 2 1 1 0 0 0 2 0 0 0 0 0 1 1 1 1 1 1 1 0 2 0 0 0 1 0 1 0 0 1 1 0 1 1 1 1 0 1 1 1 1 1 0 1 0 0 0 2 2 1 0 1 0 1 0 0 0 1 0 0 0 1 1 0 0 2 0 0 0 0 1 0 1 0 2 2 2 2 0 0 0 0 0 0 0 1 0 1 0 1 1 2 0 2 2 0 0 0 2 1 1 2 2 0 1 0 1 0 1 1 1 2 1 0 1 1 0 0 0 0 1 0 2 2 0 0 0 1 1 0 1 0 0 1 0 2 2 0 0 1 1 0 0 1 0 0 0 2 0 2 0 1 0 0 1 0 1 0 1 1 0 1 0 0 0 0 0 0 0 1 1 0 1 0 2 2 0 0 2 0 1 0 0 0 0 0 0 0 0 0 1 1 0 0 0 1 0 2 2
87 0 2 0 0 0 0 2 0 0 0 1 0 0 0 0 0 0 1 1 0 1 1 1 1 1 2 0 1 2 2 1 1 0 0 0 2 1 0 2 2 0 1 1 2 0 0 1 0 1 0 0 1 1 1 1 1 0 0 1 1 0 1 1 0 0 1 1 0 0 0 0 2 0 2 2 0 0 1 1 1 2 2 0 1 0 0 1 2 2 0 1 1 0 1 0 1 1 0 1 0 1 0 0 1 0 2 0 2 0 0 2 0 2 2 2 2 0 0 2 2 1 1 0 1 1 1 1 1 0 0 0 0 0 1 0 0 0 0 1 1 0 0 0 0 1 0 0 0 0 0 0 0 1 0 0 0 1 0 0 0 2 2 0 0 1 1 0 0 0 0 2 0 2 0 0 2 0 0 0 0 0 1 1 0 1 2 1 0 0 1 1 0 2 2 0 1 2 0 2 0 0 0 1 2 0 2 1 2 0 0 0 0 0 0 2 1 0 2 1 1 0 2 2 0 0 1 0 0 0 0 0 0 0 0 1 1 2 0 0 1 1 2 1 2 2 0 0 0 0 0 0 1 1 1 0 0 2 1 2 1 2 1 1 1 0 0 1 1 1 1 2 0 0 0 1 1 0 1 0 0 0 0 0 2 0 2 1 0 2 0 1 1 1 2 0 0 0 0 1 2 0 0 0 0 0 0 2 2 2 0 1 0 2 1 0 1 0 0 2 0 0 1 0 1 0 1 1 1 0 2 1 1 1 0 0 0 1 1 0 1 2 0 1 0 0 1 0 1 1 2 0 2 2 2 0 0 0 0 2 2 0 1 0 1 0 0 1 2 0 0 2 1 1 1 0 0 1 1 1 1 2 0 2 1 1 1 0 0 1 0 0 2 0 2 2 1 1 1 1 1 1 0 2 2 0 0 1 0 2 0 0 0 0 1 2 0 0 0 0 0 0 0 1 2 2 1 0 0 1 1 0 1 1 0 1 2 0 0 0 1 0 1 1 0 1 2 2 0 1 0 0 0 0 0 0 0 2 1 2 1 0 0 0 0 1 0 0 0 0 1 1 1 1 1 0 0 1 0 0 2 0 0 2 1 1 0 1 0 0 1 1 1 1 0 0 1 1 1 1 1 2 1 1 0 1 2 1 2 0 0 2 0 0 2 0 0 1 0 1 1 2 0 1 0 1 0 0 0 2 0 0 0 0 2 1 2 0 1 1 1 0 1 1 0 2 1 1 1 0 0 1 1 2 0 1 1 2 1 0 0 0 1 0 0 0 0 0 0 1 0 0 1 0 0 0 1 1 1 2 1 0 0 0 0 0 0 0 2 2 0 0 0 1 0 1 0 0 0 1 1 2 0 2 0 2 1 0 0 2 0 0 0 1 0 1 0 1 1 0 1 0 0 1 1 0 0 1 0 0 0 0 1 0 0 1 0 0 1 0 2 0 0 2 0 1 1 1 1 1 1 1 0 0 0 0 2 1 2 0 0 0 1 0 0 0 0 2 0 0 1 0 0 0 0 2 0 2 2 2 0 0 0 1 0 1 1 1 2 1 1 0 0 1 0 0 0 0 0 1 0 1 0 0 2 0 1 2 0 0 1 0 0 0 0 0 0 1 1 0 0 0 1 2 0 1 1 0 0 0 0 0 0 2 1 0 1 0 0 0 0 0 2 2 2 0 2 0 0 0 0 0 0 0 0 0 0 0 0 0 0 0 1 1 0 1 1 0 0 1 2 0 0 0 0 1 0 2 0 2 1 1 1 1 1 1 1 0 0 0 2 0 2 0 1 0 0 0 0 1 0 0 0 1 1 0 2 0 1 1 0 0 0 0 1 1 1 1 1 1 1 1 0 2 0 0 0 1 0 1 0 0 0 0 0 2 2 0 0 0 0 0 0 0 0 0 0 1 1 1 1 1 1 0 0 0 0 0 0 0 1 0 1 0 0 2 1 1 1 1 0 0 0 2 0 2 0 1 1 2 2 0 2 0 0 0 0 0 0 0 0 1 0 0 2 2 1 1 0 0 0 2 2 2 1 1 1 1 0 1 0 1 0 0 0 0 1 1 2 0 0 0 0 1 0 1 1 1 1 0 1 1 0 1 0 0 0 0 2 2 0 2 1 1 1 1 0 0 0 1 1 0 1 1 0 0 1 2 1 1 0 1 0 0 1 0 2 0 2 2 0 2 0 0 0 0 0 2 2 0 0 2 0 1 0 0 0 0 0 1 0 0 1 0 0 0 0 0 0 1 0 0
88 0 2 0 0 0 0 1 0 0 0 0 0 0 0 0 0 0 0 0 0 0 1 2 0 0 0 0 2 0 1 0 2 2 0 2 1 2 0 0 0 1 0 2 2 0 0 1 0 1 0 0 0 0 2 2 0 0 0 0 1 1 0 2 1 1 1 0 1 1 0 1 2 0 0 2 1 0 1 0 1 2 2 0 1 0 0 0 1 2 0 0 2 2 0 1 0 0 0 2 2 0 1 0 0 0 2 2 0 2 1 1 2 2 2 2 2 1 0 1 1 1 1 0 1 1 1 0 0 0 1 0 1 1 0 0 1 0 0 2 0 0 1 0 0 0 0 0 0 1 1 1 0 0 0 0 0 1 0 0 0 1 2 0 2 1 1 2 0 2 2 1 1 1 1 0 2 1 0 1 1 1 0 1 0 1 1 2 2 1 1 1 0 1 1 0 1 2 0 0 0 1 0 1 2 0 2 0 2 0 1 1 1 0 1 0 1 0 2 0 2 1 2 1 0 0 1 0 0 0 0 0 1 1 1 1 1 2 0 1 0 0 2 1 2 2 0 0 0 0 0 0 1 1 0 0 1 0 0 0 0 0 0 2 2 2 0 0 1 0 1 1 1 1 0 0 1 1 1 0 1 2 2 2 0 2 2 0 1 1 1 1 1 0 2 2 0 1 0 1 1 1 1 1 1 0 0 2 1 1 1 0 0 1 1 0 2 1 0 2 0 0 1 1 0 0 1 1 0 1 1 2 0 2 0 0 0 1 0 1 1 1 1 2 0 0 1 0 1 1 1 0 1 0 0 2 1 0 1 0 1 1 1 0 1 0 0 2 2 0 0 2 1 1 0 1 0 0 1 1 0 2 0 1 0 0 0 0 0 0 0 0 2 0 2 0 0 2 1 1 1 1 0 2 1 0 1 1 0 2 0 0 1 1 0 2 0 0 0 0 1 1 1 2 1 1 1 0 0 0 0 1 0 0 0 0 1 2 1 1 1 0 1 1 0 2 2 0 0 1 0 0 2 2 2 2 0 2 1 2 1 0 0 0 0 1 1 0 0 0 0 0 2 0 0 1 0 2 0 1 2 0 0 0 2 0 0 0 0 0 1 1 1 2 0 1 1 0 1 0 0 1 2 1 0 1 1 0 1 1 0 1 0 2 0 0 0 1 1 2 1 2 1 2 1 0 0 0 0 2 0 0 0 0 0 1 1 1 0 2 2 0 1 1 1 2 0 2 2 0 0 0 0 1 2 0 1 1 1 1 1 0 1 0 0 2 1 1 1 0 0 0 1 0 1 1 2 1 1 1 1 0 1 1 0 0 1 0 1 1 1 0 1 1 0 0 0 1 1 1 1 2 2 0 0 0 2 0 0 1 0 0 0 1 1 1 1 1 0 0 2 0 0 0 0 2 2 1 0 0 0 0 1 0 0 1 1 1 2 0 2 1 0 0 2 0 2 1 1 1 1 1 0 1 0 0 1 0 1 1 0 0 1 1 1 1 0 1 1 0 1 1 1 0 0 2 1 1 2 1 0 0 1 0 0 2 1 1 1 2 2 0 0 0 0 0 0 0 0 1 0 1 0 0 1 0 1 2 0 0 0 0 0 2 0 0 0 1 2 0 0 0 1 2 1 1 1 1 0 0 0 0 0 2 0 0 1 0 0 1 0 0 0 0 1 1 2 0 0 0 0 1 0 0 0 0 1 0 1 0 0 1 2 1 1 0 0 0 0 2 0 0 2 0 0 0 0 2 0 1 1 2 1 0 0 1 1 2 0 2 0 0 2 0 0 0 1 0 0 0 1 0 0 1 1 0 2 0 0 1 0 0 2 2 0 0 0 0 1 1 1 1 0 2 0 0 0 0 0 1 1 1 1 1 1 0 0 0 0 0 1 0 0 0 0 0 0 1 1 0 2 2 0 0 0 0 0 0 1 1 1 0 0 0 0 2 1 0 2 0 0 0 0 1 0 0 0 2 2 2 2 0 1 0 0 0 1 0 0 0 0 0 1 0 1 0 2 2 0 0 0 1 2 2 2 0 2 0 0 0 0 1 0 0 1 0 2 0 1 1 0 1 0 1 0 1 1 2 0 0 0 2 0 1 0 0 0 0 1 1 0 1 2 0 0 0 0 1 0 0 2 0 1 1 0 0 0 1 1 0 1 0 0 1 1 0 0 0 1 0 0 0 0 0 0 0 0 1 1 1 0 1 0 0 0 0 0 0 0 1 0 0 0 0 0 1 0 0 0 0 1 0
89 0 1 1 0 0 0 1 0 0 0 1 0 1 0 1 1 0 0 0 0 0 1 2 0 0 0 0 2 1 2 1 0 1 0 1 1 2 0 1 1 0 0 1 2 1 0 0 0 0 0 0 0 0 2 1 1 0 0 1 0 0 0 2 0 0 2 0 1 1 0 1 2 0 1 2 1 0 1 0 2 2 2 0 0 0 2 1 1 2 0 0 1 1 0 0 0 0 0 0 1 1 1 0 1 1 1 1 1 1 1 2 0 0 2 2 2 0 1 1 1 0 2 1 0 1 1 1 0 1 0 0 0 0 1 0 0 0 0 2 0 0 0 0 0 1 0 0 0 0 0 0 0 1 0 1 1 1 0 1 0 1 1 1 1 1 0 0 1 1 0 2 1 1 0 1 0 0 0 0 0 1 0 0 0 0 0 2 1 0 2 1 0 0 0 0 0 2 0 1 0 0 1 2 2 0 2 1 1 0 1 1 1 0 0 0 0 1 1 1 2 1 2 2 0 0 0 0 1 0 0 0 0 0 0 0 0 2 0 2 0 0 2 0 1 1 0 0 0 0 0 1 1 0 0 0 1 1 0 0 0 0 0 1 1 0 0 1 2 0 0 2 1 1 0 0 1 1 1 0 0 1 2 2 0 2 2 1 0 2 0 1 2 0 2 0 1 1 0 1 0 0 1 1 1 0 0 1 0 1 1 1 0 1 0 0 1 1 0 0 0 0 2 2 0 0 0 2 2 0 2 0 1 2 1 1 1 0 0 1 1 1 1 1 0 0 0 0 0 2 0 0 1 1 1 1 1 1 0 1 1 0 2 0 2 1 0 1 2 0 0 2 1 2 1 1 0 1 1 1 1 1 0 1 0 1 1 0 0 0 0 0 2 0 2 2 2 0 0 0 0 0 0 2 2 1 0 0 1 1 0 1 1 1 1 2 0 0 0 0 0 1 0 1 1 1 1 0 0 1 1 0 0 1 1 0 1 0 0 0 0 0 2 0 0 1 1 1 0 0 0 1 1 2 2 1 1 1 0 1 1 0 2 1 0 2 0 1 0 0 0 0 2 1 1 1 0 1 0 0 2 0 0 1 1 0 1 0 0 0 0 0 1 1 1 1 1 1 1 1 1 1 1 0 0 2 1 0 0 2 0 0 0 1 0 0 1 0 2 0 0 2 0 0 0 0 0 1 0 2 0 1 0 0 0 1 1 0 0 1 0 2 2 1 1 2 2 2 2 0 0 0 0 1 2 0 1 1 1 0 0 0 0 0 0 1 1 1 1 1 0 0 2 0 1 1 2 0 2 0 2 0 2 1 1 1 2 1 0 0 0 0 1 1 0 1 1 0 0 0 0 2 1 1 0 2 1 0 0 2 1 0 0 0 0 0 1 1 1 0 1 0 0 0 0 0 1 1 0 0 1 2 0 0 0 0 0 0 0 1 1 0 0 0 1 1 2 0 0 0 0 2 0 1 0 0 1 0 0 0 0 0 2 0 0 2 0 2 0 0 2 0 0 0 0 1 1 1 1 0 1 2 0 1 0 2 1 2 1 1 1 0 0 2 0 0 0 0 0 1 1 0 0 0 1 0 2 0 0 1 1 1 0 0 0 1 1 1 1 0 0 0 1 2 1 1 1 1 1 1 0 0 1 0 1 1 0 0 0 2 0 0 1 1 2 0 2 0 1 1 1 1 0 0 0 0 1 0 2 0 0 0 2 0 0 0 1 1 0 2 0 0 2 0 0 1 0 1 0 1 1 1 1 0 0 2 0 2 0 2 0 1 2 1 1 1 0 1 0 0 1 0 0 2 1 0 2 0 0 1 0 0 1 1 0 0 0 0 0 1 0 0 0 2 0 0 0 2 0 0 0 0 2 2 0 0 0 0 0 0 0 1 0 0 0 0 0 1 1 1 1 1 1 0 0 0 0 0 0 0 1 0 0 0 0 1 0 1 1 1 0 0 0 1 0 2 0 1 1 2 2 0 1 0 0 1 0 2 0 0 0 0 1 0 2 2 1 2 0 1 0 1 1 1 1 2 0 2 1 1 0 0 0 0 1 1 1 1 2 0 0 0 0 0 0 0 0 1 0 0 1 0 0 0 0 0 0 1 1 0 0 0 2 0 0 0 0 0 0 0 2 0 2 0 0 0 0 2 1 1 0 1 0 0 0 1 1 0 0 0 1 0 0 0 0 0 0 2 2 0 0 2 0 2 0 0 0 0 1 0 1 1 1 0 0 0 0 0 0 0 1 1
90 1 0 2 0 0 1 2 1 0 1 0 0 0 0 0 0 0 2 2 1 1 1 2 0 0 0 0 2 0 2 1 1 1 0 1 1 2 0 1 1 1 0 0 1 1 1 1 0 1 0 0 2 2 0 1 1 0 0 0 2 0 0 2 0 0 2 1 1 0 0 1 2 1 1 2 1 0 1 1 1 2 2 0 2 0 0 1 2 2 1 1 1 2 1 0 1 0 0 1 1 0 0 1 1 1 1 1 1 1 0 2 2 2 2 2 2 0 1 1 1 0 2 0 0 2 2 0 0 0 0 0 1 1 0 0 1 0 0 0 1 0 0 0 0 0 0 0 0 1 1 0 0 0 0 0 0 1 0 2 0 1 1 1 1 2 0 2 0 2 1 0 0 2 1 0 1 2 0 0 1 1 0 0 0 0 0 1 1 0 2 0 0 2 2 0 0 2 1 1 0 1 0 1 2 0 2 0 1 0 0 1 1 0 0 0 0 0 1 2 2 0 2 1 0 1 1 1 0 0 1 1 0 0 0 0 0 2 0 1 0 0 0 0 2 2 2 1 1 1 1 0 1 0 0 0 0 1 0 0 0 0 1 2 1 0 0 0 0 0 1 2 0 0 0 0 0 1 2 0 1 2 0 1 0 0 0 0 2 2 0 2 1 0 2 1 0 1 0 1 1 0 1 1 1 1 0 2 1 1 1 0 0 2 0 0 0 1 0 1 0 0 1 0 0 0 0 2 1 1 2 1 0 2 1 1 1 2 1 1 1 2 0 2 0 0 0 0 1 1 1 0 2 2 2 0 0 0 0 0 0 0 0 1 0 0 0 1 2 0 0 2 0 2 1 0 0 0 0 2 1 1 0 1 0 1 1 0 0 0 0 0 0 0 1 1 1 1 0 0 0 0 0 2 1 0 1 0 0 1 0 0 0 0 1 1 1 0 1 0 1 0 1 2 1 1 1 1 0 0 1 0 0 1 1 0 0 1 1 1 2 0 2 0 2 0 2 2 0 0 0 1 1 2 2 1 1 2 0 2 2 0 0 0 0 0 0 1 0 1 1 1 1 2 2 0 2 2 1 1 1 0 0 2 0 0 2 0 1 0 1 1 1 2 1 0 2 0 0 1 2 2 2 1 0 1 2 0 1 0 1 1 0 0 1 0 0 2 0 2 2 2 0 2 1 1 1 0 1 2 0 0 0 1 0 0 0 1 0 2 2 0 1 1 1 0 0 1 1 0 1 0 0 1 2 0 1 0 2 0 0 0 0 0 0 0 0 1 1 0 0 0 0 0 0 0 2 1 2 1 2 0 0 0 0 0 0 0 2 2 2 0 1 0 1 1 1 0 0 0 0 2 1 1 0 1 2 0 0 1 1 0 0 2 0 2 0 2 1 1 1 0 0 0 0 0 0 2 0 0 0 0 0 0 0 1 1 1 0 0 0 0 0 0 1 0 0 0 1 0 0 2 0 1 0 0 0 1 1 1 1 0 0 1 1 1 0 2 0 0 1 0 0 1 1 2 0 2 1 1 0 1 0 1 0 1 1 1 2 1 2 1 1 1 0 0 0 0 0 0 0 1 0 1 1 1 1 2 0 0 1 0 0 0 0 2 0 1 2 0 0 0 1 2 2 1 1 0 1 1 0 0 0 2 1 0 0 0 0 2 1 1 1 1 1 0 1 1 1 1 1 1 0 0 0 0 0 0 0 0 0 0 1 0 0 0 1 1 0 2 0 0 2 1 1 0 0 0 1 1 0 1 2 0 0 2 0 1 0 1 1 0 2 2 0 1 0 1 0 1 0 0 0 1 2 0 2 0 0 2 0 0 1 1 1 0 0 0 1 1 1 1 0 2 0 0 0 1 0 1 0 0 0 1 0 0 0 0 0 0 0 0 1 1 1 0 1 0 0 0 2 2 0 0 0 0 0 0 0 0 2 0 0 0 1 0 1 0 1 1 0 0 0 1 0 2 0 0 0 0 1 1 1 1 0 0 0 0 0 0 1 0 1 1 2 0 2 2 0 0 0 1 0 0 2 2 0 0 0 2 0 0 1 1 1 1 0 1 2 0 0 0 0 0 0 0 0 1 0 0 0 2 0 2 0 0 0 0 0 0 0 0 1 0 0 0 0 0 0 0 1 0 0 1 1 0 2 0 0 0 1 0 0 0 1 0 0 0 2 2 1 0 0 0 0 2 0 1 2 1 0 2 0 0 0 0 0 0 0 0 0 0 0 1 1 0 0 0 0 0 1 1
91 1 2 0 0 0 0 1 0 1 1 0 1 1 0 1 0 0 0 0 0 0 0 2 0 0 1 0 2 1 2 1 0 1 0 0 2 2 0 1 1 1 0 0 1 0 1 0 0 0 0 0 0 0 1 1 1 0 0 0 1 0 0 0 0 0 2 0 1 0 0 2 2 0 2 2 0 0 1 1 0 2 1 0 1 0 0 1 1 1 0 1 0 1 0 0 0 2 2 1 1 0 1 0 1 1 2 1 1 1 0 1 1 1 1 1 1 0 1 1 1 0 1 1 0 1 1 2 0 2 2 0 0 2 2 2 0 0 1 1 2 0 0 0 0 2 0 0 0 0 0 0 0 0 0 0 0 2 0 0 0 1 0 2 2 2 2 2 0 2 2 0 1 1 0 1 2 1 0 1 1 0 1 1 0 1 1 1 0 0 1 0 1 0 1 0 2 2 0 1 0 0 0 0 2 0 0 1 0 0 0 1 1 0 0 1 1 1 2 1 1 0 1 2 1 0 2 0 1 0 0 0 1 1 1 1 0 2 0 1 0 0 2 0 1 1 0 0 0 0 0 2 1 0 0 0 0 0 0 0 0 0 0 1 1 1 0 1 1 0 0 1 1 1 0 1 0 0 2 0 0 0 0 1 1 0 1 0 1 1 1 0 1 0 2 0 1 1 0 1 2 1 1 1 0 1 1 1 1 2 0 2 0 2 1 1 1 0 0 0 1 1 0 1 0 0 0 2 1 2 2 1 1 2 0 0 0 2 0 0 0 0 2 1 0 0 0 1 2 2 1 1 1 1 0 1 1 0 0 0 0 0 0 0 0 2 0 0 2 0 0 2 0 2 0 0 0 1 1 1 0 2 0 1 0 1 1 0 0 0 0 0 0 0 2 1 1 2 1 0 0 1 0 2 1 0 1 1 0 2 0 0 0 0 1 1 1 0 0 0 0 1 0 2 2 2 2 2 0 1 1 1 0 1 1 0 1 1 0 0 1 0 2 0 1 2 2 1 0 2 0 0 1 2 2 1 1 2 1 2 1 0 0 0 1 1 0 1 0 1 2 2 2 0 1 0 0 2 0 1 2 0 0 0 2 0 0 0 1 0 1 1 1 0 0 0 2 1 1 1 1 2 0 1 0 2 1 0 1 0 0 2 0 1 0 0 0 0 2 1 0 2 1 2 0 2 1 0 1 1 1 0 0 2 1 1 0 2 2 2 0 1 2 2 1 1 2 1 1 0 1 0 1 2 2 0 0 0 1 1 0 0 2 0 0 2 2 0 0 2 0 1 1 0 1 1 1 0 2 0 2 0 1 2 1 0 2 0 1 1 0 2 0 1 0 1 0 0 0 0 0 1 0 1 1 2 0 1 0 1 0 0 0 0 0 0 0 1 1 0 1 0 0 1 1 1 1 1 0 0 0 1 1 0 0 0 1 0 0 0 0 1 0 0 2 1 2 0 0 0 0 1 0 1 0 0 2 0 2 1 1 1 1 1 0 1 0 1 1 0 1 2 0 0 0 2 1 0 1 0 1 1 0 1 0 1 2 1 1 1 1 1 0 2 1 0 0 0 0 1 1 0 0 0 0 0 2 1 1 0 1 0 0 1 0 0 0 0 1 0 0 0 0 1 0 0 1 0 0 0 0 0 0 2 0 0 0 0 1 2 0 0 1 1 1 0 1 0 0 0 0 0 0 0 0 1 1 0 2 0 0 0 2 0 0 0 1 1 0 2 1 0 2 0 0 1 0 1 1 0 1 2 1 0 0 1 1 2 2 2 0 2 2 1 1 1 0 1 0 2 0 0 0 1 2 0 0 1 0 0 0 0 0 0 1 1 1 1 2 2 1 2 0 2 0 0 0 1 0 1 0 0 1 1 0 1 0 0 0 0 0 0 0 0 0 0 0 1 1 0 1 1 1 0 1 0 1 0 0 0 1 0 0 0 0 0 2 0 2 0 0 0 0 1 0 1 0 0 0 0 0 1 2 0 0 0 0 0 0 0 0 0 2 1 1 0 2 2 0 0 0 0 1 1 2 1 1 1 2 2 1 0 0 0 1 1 2 2 2 1 0 1 0 1 0 0 1 1 0 0 0 1 0 2 0 1 1 0 1 1 0 0 2 0 0 0 1 1 0 0 1 0 2 0 0 0 1 1 0 1 0 1 2 0 2 0 0 0 1 1 1 1 0 0 0 2 0 0 0 0 0 0 0 1 0 0 0 0 0 1 0 0 0 0 0 0 0 0 0 0 0 0
92 0 1 1 0 0 0 2 0 1 1 0 0 1 0 1 1 1 2 0 0 0 0 2 0 0 2 0 2 2 1 2 0 2 0 2 1 1 1 0 0 1 0 0 1 0 0 1 0 1 0 0 2 1 0 1 1 0 0 1 1 1 0 1 1 1 1 1 2 1 1 1 2 0 1 2 1 0 0 1 0 1 2 0 2 0 0 0 1 1 0 0 0 1 0 0 0 1 0 2 2 0 1 0 1 1 2 2 0 2 1 1 1 1 1 1 1 0 0 2 2 0 1 0 1 1 1 1 1 0 0 0 0 0 1 0 1 0 0 1 1 0 0 0 0 0 0 0 0 1 0 0 0 0 0 0 0 1 0 1 1 2 1 0 0 1 1 0 2 2 1 0 2 0 0 1 0 0 0 1 0 0 0 1 0 1 1 0 0 0 0 0 0 0 2 0 1 1 0 0 0 0 0 1 2 0 2 1 1 0 1 2 1 0 0 0 1 0 0 1 1 1 2 2 0 0 1 0 0 0 0 0 0 0 0 0 0 2 0 2 0 0 1 0 1 1 0 0 1 1 1 0 0 0 1 0 1 0 0 0 0 0 0 0 0 0 0 0 1 0 1 2 1 1 1 1 0 0 2 0 0 1 0 2 0 0 0 0 1 2 0 1 2 0 2 0 1 1 0 1 2 1 1 1 1 0 0 2 2 1 0 1 0 0 2 0 2 0 1 1 1 1 0 0 1 0 1 2 1 1 1 1 1 1 0 0 0 1 0 1 1 1 2 1 0 1 0 1 2 1 1 0 1 1 0 1 0 0 0 0 0 0 0 0 0 0 0 1 1 1 1 1 1 1 1 0 0 0 1 1 0 2 0 1 0 1 1 0 0 0 1 1 0 0 1 0 0 0 1 1 1 1 0 2 1 1 1 0 0 1 1 0 1 1 1 2 0 1 0 1 0 2 1 1 0 0 1 0 0 1 0 0 2 2 0 1 0 0 1 0 0 0 1 1 0 1 1 1 0 1 0 0 1 2 2 1 1 1 1 2 1 0 1 0 0 1 1 1 0 0 1 1 2 1 2 0 2 2 0 0 0 0 0 2 0 0 2 1 0 0 1 1 1 0 0 0 1 0 0 0 1 2 2 1 0 1 2 0 0 2 0 0 0 0 0 1 1 1 0 2 1 2 1 1 0 0 0 0 1 1 1 0 0 1 0 1 2 1 1 1 1 0 1 1 1 1 1 1 1 0 1 0 0 2 2 0 0 0 0 2 1 0 0 1 1 0 0 2 2 0 0 0 0 0 0 0 0 2 2 2 2 0 2 2 2 0 2 0 0 0 0 0 1 2 0 0 0 0 0 0 0 2 0 2 0 2 1 0 0 0 0 0 0 1 1 1 2 0 0 0 1 0 0 0 0 1 2 1 0 0 0 2 0 0 0 1 0 2 0 0 1 0 0 1 1 1 2 0 0 0 1 0 0 0 0 0 2 0 1 0 0 0 1 0 1 1 0 2 0 2 0 0 0 0 0 1 2 1 0 0 0 0 0 1 0 1 1 2 1 1 2 0 0 2 0 0 0 0 0 1 1 0 0 0 1 0 2 1 0 0 0 0 0 0 1 1 0 1 1 0 0 0 0 2 2 1 1 0 0 0 0 0 0 2 0 0 1 0 0 0 0 0 0 0 0 1 1 0 1 1 0 1 0 0 0 1 0 0 1 0 0 0 2 2 2 0 0 0 0 1 1 0 1 0 0 0 0 0 1 0 2 2 0 1 1 2 0 2 0 2 0 0 2 1 0 1 1 0 1 1 0 0 0 2 2 0 1 2 0 0 0 0 0 0 0 1 2 1 1 1 0 1 0 2 0 0 0 1 0 0 1 1 2 1 0 0 0 1 1 0 1 0 0 0 1 1 0 1 1 0 1 1 1 0 1 0 1 0 1 1 0 0 0 0 0 1 1 0 1 2 0 0 0 1 0 1 0 0 0 0 1 1 2 1 0 1 1 0 1 0 1 0 0 1 2 1 1 1 1 0 1 2 2 1 2 1 1 1 0 0 0 0 0 0 1 1 2 2 2 0 0 0 0 1 0 0 0 0 0 0 0 2 0 1 0 0 0 1 1 0 0 1 1 1 0 0 0 0 0 0 1 0 1 1 0 0 0 1 0 1 0 1 2 0 2 0 2 0 2 1 0 1 0 0 0 0 0 0 0 1 1 0 0 0 0 0 0 0 0 0 0 0 0 1 1 0 0 0 0 0 0 0
93 1 2 0 0 0 1 1 1 0 1 0 1 2 0 2 0 0 1 2 1 1 0 1 1 1 0 0 2 1 2 1 0 2 0 0 2 2 0 0 0 2 1 1 2 1 0 0 0 0 1 0 0 0 2 1 1 0 0 1 0 2 0 1 2 2 1 1 1 0 0 1 1 0 1 1 0 0 0 2 0 2 1 2 1 0 0 0 2 2 0 0 0 1 1 0 1 1 0 2 1 0 0 0 1 1 1 1 1 1 0 1 1 1 1 1 1 0 1 1 1 0 2 1 0 1 1 1 0 1 0 1 0 0 0 0 0 0 0 2 1 0 0 0 0 1 1 0 0 0 0 0 0 0 1 1 1 1 0 1 1 0 1 1 1 2 1 0 1 1 0 2 2 0 0 1 0 2 0 2 2 1 1 0 0 0 0 1 0 0 1 0 0 2 2 0 1 1 0 0 0 1 0 1 2 0 1 1 1 0 1 1 0 0 0 0 0 0 1 0 1 1 2 2 1 0 1 0 0 0 0 0 0 2 2 1 1 2 0 1 0 1 1 0 1 1 0 0 0 0 0 2 1 0 0 0 0 2 0 0 0 0 0 0 1 0 1 1 2 0 0 1 0 0 0 0 1 0 2 0 0 1 1 1 0 1 1 1 0 2 0 1 1 0 2 1 1 2 0 2 2 1 1 1 1 0 0 1 1 2 0 2 0 1 1 1 2 0 0 0 0 0 0 0 1 0 2 1 1 0 2 2 0 2 0 0 0 0 0 1 0 0 2 1 0 1 0 1 1 1 1 1 2 2 1 0 0 1 0 1 1 0 1 0 1 0 0 1 2 0 0 2 0 2 1 1 0 0 1 1 1 1 0 0 0 0 0 0 0 1 0 0 0 0 2 0 0 0 1 1 1 1 0 2 2 0 0 0 0 1 1 0 0 0 2 2 0 0 0 0 0 1 0 1 1 1 2 0 0 1 0 1 0 0 1 1 1 1 1 0 2 0 2 0 0 1 1 0 0 0 0 0 0 1 0 0 0 2 2 2 1 0 0 0 0 0 0 2 0 1 2 2 2 0 2 0 2 2 0 1 2 0 0 1 1 0 1 0 1 0 0 0 1 2 1 0 2 1 1 0 0 2 2 2 0 0 1 0 1 0 1 1 0 1 0 1 1 0 0 0 0 2 0 2 0 1 1 1 0 2 0 1 0 1 0 1 1 0 0 2 0 0 0 0 0 1 2 2 2 0 0 0 0 2 0 2 0 0 2 0 0 0 0 0 0 0 0 1 1 0 0 0 0 0 0 0 0 1 1 2 1 0 1 1 1 0 1 0 0 0 0 0 0 2 0 1 0 2 2 2 2 0 1 1 0 1 1 0 0 1 0 0 0 1 0 1 0 1 0 1 0 1 0 0 1 0 1 2 0 0 1 0 2 0 0 0 0 1 0 0 0 0 0 1 1 1 2 0 2 2 2 0 0 0 0 0 2 0 1 1 1 0 0 2 0 0 0 2 0 1 1 0 0 0 0 1 1 1 0 0 1 0 1 1 1 2 0 0 1 1 1 0 0 1 0 0 0 0 0 1 0 1 0 0 0 0 2 1 0 0 1 0 0 0 1 2 0 2 1 0 0 0 0 1 1 0 0 0 0 0 0 0 0 2 2 2 2 0 0 0 0 0 0 0 1 0 1 0 0 0 0 0 0 0 0 0 0 0 0 0 0 2 2 1 0 0 1 1 0 2 1 0 0 1 1 0 0 1 1 1 1 1 1 0 1 2 0 2 2 2 0 2 2 0 0 0 0 0 0 1 0 0 0 1 1 1 0 0 1 1 0 0 0 0 1 0 0 0 1 2 1 1 0 2 0 0 0 1 1 1 1 0 0 0 0 0 0 0 0 0 0 0 2 2 2 0 2 1 0 0 1 1 2 0 0 0 0 0 0 0 2 0 0 0 0 2 0 0 0 1 0 0 0 1 0 2 0 0 1 1 1 1 0 1 0 0 0 0 0 0 0 0 0 0 0 0 1 2 0 1 0 1 2 2 1 2 0 2 1 1 1 0 0 0 1 1 1 1 1 0 0 0 0 1 2 2 0 1 1 1 1 1 1 2 0 0 0 1 1 0 0 1 2 1 0 0 0 0 0 0 1 0 1 1 0 1 1 2 1 1 0 0 1 0 1 1 1 0 2 1 1 0 0 0 0 1 0 0 1 1 0 1 0 2 0 1 1 0 0 0 0 0 0 0 0 1 0 0 0 0 0 0
94 0 0 2 0 0 1 1 0 1 1 0 0 0 0 0 0 0 1 1 1 1 0 0 0 0 1 0 2 0 2 0 0 1 0 1 1 1 0 1 0 1 1 1 2 1 1 0 0 1 0 0 1 1 1 1 0 0 0 1 1 0 0 1 0 0 1 1 1 0 0 1 2 1 1 2 1 0 1 1 1 2 2 0 2 0 0 0 0 2 0 0 0 2 2 0 2 1 0 2 2 0 1 1 0 0 2 0 2 0 0 2 1 1 1 1 1 0 0 2 2 0 2 2 0 0 0 1 1 0 0 1 0 1 0 1 1 0 0 0 0 0 0 0 0 0 0 0 0 0 0 1 0 1 1 0 1 1 0 2 1 0 0 2 1 1 1 0 0 0 0 1 1 1 0 0 2 2 0 2 2 0 0 1 0 1 1 1 0 0 1 1 2 0 2 1 1 2 0 1 0 0 0 1 2 0 1 1 1 0 0 0 1 0 0 1 1 2 2 1 1 0 1 2 0 0 0 2 1 1 1 2 1 1 0 1 0 2 1 1 0 1 2 0 2 2 0 0 0 0 0 1 0 0 0 1 1 2 1 1 1 1 0 0 0 0 0 0 1 0 0 2 0 0 0 0 2 0 0 0 0 2 1 1 0 1 1 0 1 2 0 2 0 0 2 1 0 0 0 0 0 0 0 0 0 0 1 2 1 1 1 0 0 1 2 0 2 1 0 1 0 0 1 0 2 0 2 1 1 1 2 2 0 2 0 1 0 1 0 1 1 1 0 2 0 0 0 1 1 1 1 0 2 2 1 0 1 1 0 2 2 0 1 0 1 2 0 1 1 1 1 1 1 2 1 0 0 0 2 0 1 1 0 1 0 2 1 0 0 1 0 0 1 0 2 2 2 0 1 1 1 1 0 2 1 0 1 0 0 1 1 0 0 0 2 2 0 0 0 0 0 2 1 1 1 0 0 1 0 1 0 0 0 1 1 0 0 0 0 0 1 0 1 0 1 1 1 2 0 0 0 1 1 1 1 1 0 1 0 1 1 0 2 2 0 2 0 1 0 0 1 1 1 1 1 0 1 0 0 0 0 0 0 1 1 0 1 1 1 0 0 0 0 2 2 0 2 0 1 1 1 1 2 2 0 0 2 0 1 0 0 2 0 0 0 0 0 0 0 1 1 2 1 2 1 0 0 0 0 2 0 0 0 1 2 0 1 1 0 1 0 0 1 1 1 1 1 2 2 0 0 0 0 2 1 1 0 1 0 2 2 0 1 0 0 2 1 0 0 1 0 1 0 0 0 0 2 1 2 1 2 0 2 1 0 0 1 1 0 0 0 1 1 0 0 1 1 0 0 0 0 2 1 1 1 2 0 0 0 0 0 0 0 0 0 0 0 2 0 0 0 0 1 1 1 1 1 1 0 0 0 1 1 0 0 1 0 1 0 2 0 0 0 2 0 2 2 0 1 1 0 2 0 0 0 0 2 0 2 0 0 0 0 1 1 1 0 1 2 0 0 2 0 1 1 1 1 0 0 0 0 0 0 1 1 2 0 1 1 1 1 1 0 0 0 1 1 0 0 1 0 1 0 0 2 0 1 1 1 0 0 0 1 1 1 1 0 1 1 0 0 0 0 2 2 2 2 0 1 1 1 1 0 2 0 0 0 0 0 1 1 1 0 0 1 0 1 0 0 0 0 0 0 0 0 0 1 0 1 0 0 0 2 1 0 1 1 0 0 2 1 0 1 2 1 0 0 0 1 0 1 2 1 2 1 1 1 2 1 2 0 1 2 1 0 0 0 1 0 1 0 0 0 1 1 0 1 0 0 1 0 0 0 0 0 1 0 0 1 1 0 1 0 2 0 0 0 2 0 0 0 0 1 1 0 0 0 0 0 0 0 0 1 1 1 0 1 2 2 1 0 0 1 1 0 0 0 0 1 1 2 0 0 0 0 1 1 0 1 0 0 0 0 2 0 1 0 0 1 1 2 0 1 0 0 0 0 0 0 0 0 0 1 2 2 0 2 2 0 0 0 2 2 2 2 2 0 1 1 2 1 2 1 1 1 0 1 1 1 0 0 0 0 1 1 1 0 2 0 0 0 0 1 2 0 1 0 1 1 0 0 0 2 1 1 0 0 1 0 0 2 0 0 2 2 0 1 2 0 2 0 2 1 1 2 0 0 0 1 1 1 1 0 0 1 1 0 1 1 1 0 1 0 2 0 1 1 0 0 0 0 0 1 0 0 0 0 0 0 0 2 1
95 0 2 1 0 0 0 2 0 1 1 1 0 0 0 0 0 0 2 1 1 1 0 2 0 0 0 1 2 0 2 0 1 2 0 1 2 2 0 1 1 0 0 0 2 0 2 0 0 1 2 0 0 1 1 0 0 0 0 0 2 0 0 2 0 0 1 1 1 0 0 1 2 0 1 2 1 0 0 2 0 2 2 0 1 0 0 0 1 2 0 0 1 0 1 0 0 0 0 1 1 0 2 0 0 0 2 1 1 1 1 2 1 1 1 1 1 0 1 0 0 0 2 1 0 1 1 0 0 0 0 0 0 0 0 0 0 0 0 1 0 0 0 0 0 2 1 0 0 1 2 1 1 0 0 0 0 1 0 1 0 0 1 1 2 2 1 1 1 2 1 1 1 1 0 1 1 1 0 1 0 1 0 0 0 0 0 0 0 0 0 0 0 1 1 1 2 2 0 0 0 0 0 1 2 0 2 0 2 0 0 1 0 0 0 0 1 0 1 1 2 1 2 2 0 0 1 0 0 0 0 0 0 0 0 0 0 2 1 1 0 1 2 1 2 2 1 0 0 0 0 1 1 0 0 0 1 0 0 0 0 0 0 1 0 0 0 0 1 1 0 2 0 1 0 1 1 1 1 0 1 1 1 1 0 0 1 1 0 1 1 0 0 1 1 1 0 0 1 1 1 0 1 1 1 0 1 1 1 1 0 1 0 1 0 0 2 2 0 1 0 0 2 0 0 0 0 1 0 0 2 1 1 2 0 0 0 0 0 0 0 0 1 0 0 0 0 1 2 0 1 0 2 2 0 0 2 0 0 1 1 0 2 0 1 1 0 0 1 1 1 1 1 1 0 1 0 2 0 2 2 0 0 1 0 0 0 0 0 0 0 0 0 0 1 0 0 0 0 0 0 0 0 2 1 1 1 1 0 1 0 0 0 0 0 2 0 0 1 0 0 2 0 2 1 2 1 0 0 2 0 0 1 1 1 1 0 0 0 0 1 0 2 0 0 1 2 0 1 2 0 0 0 1 2 1 1 1 0 1 1 0 1 1 0 1 0 2 0 0 2 2 2 1 1 1 1 1 0 0 1 1 0 2 1 1 1 1 0 1 1 1 1 1 1 1 0 2 2 0 0 2 1 1 0 1 1 0 1 1 1 0 0 1 0 0 1 1 0 2 2 2 0 1 0 0 0 1 0 2 0 2 0 1 2 0 1 1 1 2 1 1 1 1 1 0 1 1 1 0 0 0 0 2 1 0 0 0 1 0 0 0 0 0 0 1 1 1 1 1 1 2 2 1 2 2 2 1 2 1 2 0 2 1 2 1 2 0 0 0 0 1 1 0 0 0 0 0 0 1 2 2 1 2 0 2 1 0 1 1 0 0 0 1 0 1 0 1 0 1 1 0 0 0 0 1 1 1 0 0 0 1 1 0 0 0 1 0 0 0 1 1 0 0 2 0 2 0 1 1 0 2 1 1 1 1 2 1 1 1 1 1 2 1 1 1 0 1 1 0 1 1 0 0 0 2 1 1 0 0 0 1 0 2 1 2 1 2 1 0 0 1 1 1 0 0 0 0 0 0 0 2 0 0 2 0 0 2 0 0 0 0 0 0 0 1 0 1 0 0 0 0 0 2 2 0 0 0 0 0 0 0 0 2 1 1 2 0 0 1 0 0 1 1 2 0 2 2 1 1 1 1 0 0 0 2 1 0 0 0 0 1 2 0 0 1 1 1 0 2 1 0 2 0 0 0 0 1 0 2 0 0 1 1 1 2 0 1 1 1 1 1 2 0 1 0 0 0 0 0 1 0 0 2 0 0 2 0 1 0 0 0 0 0 1 1 1 0 2 2 2 2 0 2 0 0 0 1 0 1 0 0 0 1 0 0 0 0 0 0 0 0 2 2 2 0 2 0 0 0 2 2 1 0 0 0 1 1 0 0 2 0 0 0 0 1 2 0 1 0 0 0 0 1 0 2 0 1 1 0 0 0 1 0 0 0 1 0 0 0 0 0 0 1 2 0 2 1 1 0 1 2 1 1 2 2 1 1 0 1 0 2 0 0 1 1 1 1 2 0 1 0 0 2 0 2 1 0 0 0 0 2 0 1 0 1 1 0 0 0 0 1 2 0 0 0 0 0 0 0 0 0 0 1 1 0 1 1 0 1 1 0 0 0 0 1 1 0 0 1 1 1 0 1 0 1 0 1 1 0 0 1 0 1 0 0 0 1 0 0 1 1 0 0 0 0 1 0 0 0 1 1
96 0 1 1 0 0 0 1 0 1 1 0 0 0 0 0 0 0 0 0 0 0 1 2 0 0 2 0 2 1 2 2 0 1 1 0 2 1 1 0 0 0 1 0 1 0 0 0 0 1 0 0 2 0 0 1 0 0 0 2 0 1 0 2 1 1 2 1 2 0 0 0 2 1 2 2 0 0 2 0 0 2 2 0 1 0 0 0 0 2 0 0 0 1 2 0 2 0 0 1 2 1 1 0 0 0 2 0 1 1 0 1 1 1 1 1 1 0 0 2 2 0 1 1 0 0 0 2 1 1 1 0 0 0 0 0 0 0 0 2 1 0 0 0 0 2 1 0 0 0 0 0 0 0 0 0 0 0 0 1 0 2 0 2 1 1 0 0 2 2 0 0 1 1 1 0 2 2 0 2 2 0 1 0 0 0 0 1 0 0 0 1 0 1 1 0 1 1 0 1 0 0 0 1 2 0 2 0 2 0 0 2 2 1 0 0 0 0 2 0 0 0 2 1 0 1 1 0 1 0 0 0 0 0 0 0 0 2 0 0 0 1 1 0 0 0 0 0 0 0 0 0 1 0 0 0 2 1 0 1 0 1 1 1 1 0 0 0 0 0 0 1 2 2 0 0 1 1 2 0 1 1 1 1 0 1 1 0 0 1 1 0 1 0 2 0 1 0 0 0 0 0 0 0 0 0 0 1 1 1 0 1 0 1 2 0 2 1 1 0 2 2 2 1 0 0 0 2 2 1 1 1 0 1 0 0 0 0 0 0 0 1 2 1 0 1 0 0 0 1 0 0 1 1 0 1 2 0 0 1 1 0 1 0 0 0 0 1 2 0 0 2 1 2 1 1 0 1 1 1 1 2 0 0 1 0 1 0 0 0 0 0 0 0 2 1 1 1 1 1 1 1 0 2 2 0 0 1 1 1 1 0 0 0 2 2 0 0 1 0 0 0 1 0 1 1 1 1 0 0 1 0 1 0 1 1 1 0 0 0 2 0 1 1 0 2 2 1 0 0 0 1 1 2 1 1 0 2 0 2 2 0 0 0 1 2 0 1 0 0 1 1 1 2 0 0 0 2 0 0 1 0 0 1 2 1 0 0 1 0 0 0 1 2 1 0 2 0 0 0 1 1 2 2 0 0 2 0 0 2 0 1 0 1 1 0 0 0 1 1 1 2 1 2 1 0 0 1 1 2 0 1 0 0 1 0 0 0 0 1 0 0 2 2 2 1 2 0 0 1 0 1 0 1 1 1 0 0 2 0 0 0 1 0 0 1 1 0 0 0 0 1 0 0 0 0 1 1 1 2 1 0 1 1 2 1 2 0 0 0 0 1 1 0 1 1 2 0 0 1 1 2 1 0 1 1 1 0 0 2 2 0 0 0 0 0 0 1 0 1 1 0 0 0 0 0 1 0 0 0 0 0 0 0 0 1 0 0 0 0 0 1 0 2 0 0 0 0 2 2 0 1 0 0 0 0 1 0 1 0 0 0 2 1 1 1 0 2 0 0 0 1 0 1 1 2 0 1 1 1 0 0 0 2 0 2 2 0 2 2 1 0 0 0 0 1 1 0 0 0 0 0 0 0 0 0 2 2 0 0 0 0 0 0 0 0 0 0 0 1 0 1 0 1 0 0 1 1 1 1 0 0 0 2 0 0 1 0 0 1 0 0 0 0 0 0 0 2 1 1 0 1 0 0 0 0 0 0 0 1 0 2 2 2 2 0 0 0 0 2 0 0 1 0 0 1 1 0 1 0 1 2 0 2 1 2 0 1 1 1 1 1 2 1 0 1 0 1 0 2 0 0 0 2 1 1 1 0 0 1 0 0 2 2 0 0 0 0 2 2 2 2 0 2 0 0 0 0 1 0 2 1 1 1 0 0 0 1 1 0 0 0 0 0 0 0 0 2 2 0 1 1 0 0 0 0 0 0 1 1 0 0 0 0 0 0 0 0 1 0 0 0 0 1 0 2 0 2 2 2 2 0 2 0 0 0 0 0 1 1 0 0 2 2 2 0 2 1 0 0 0 1 1 0 2 2 0 1 2 2 1 0 0 0 1 1 2 1 1 1 0 1 0 0 0 0 0 1 0 0 1 1 0 1 0 0 0 1 2 1 1 0 2 0 0 1 0 0 0 0 2 0 1 1 0 0 0 2 1 0 1 0 1 1 1 1 2 0 0 1 2 0 0 0 0 1 0 0 0 0 0 1 0 0 0 0 0 0 0 0 0 0 0 0 0 1 0 0 2 0 0 0
97 1 2 1 0 0 0 2 0 1 1 0 0 0 0 0 0 0 2 1 1 1 0 1 0 0 1 0 1 2 1 1 2 1 0 1 1 1 1 0 0 1 1 1 2 1 1 0 0 2 1 0 1 1 1 1 0 0 0 0 0 2 0 2 0 0 1 2 0 0 0 1 2 0 1 2 1 0 1 1 1 2 2 0 1 0 0 0 2 2 0 0 1 1 0 0 0 2 0 2 0 0 2 0 0 0 2 2 0 2 2 2 1 2 2 2 2 1 0 2 2 1 2 2 0 0 0 1 0 0 1 0 1 1 0 0 1 0 0 0 1 0 0 0 0 1 0 0 0 1 1 0 0 0 0 1 0 1 0 1 1 1 1 0 0 2 1 1 0 1 0 1 0 2 0 0 1 1 0 1 1 0 0 0 1 1 0 1 0 0 2 0 0 1 2 0 1 1 0 0 0 0 0 1 2 0 1 2 0 0 1 0 0 0 0 0 0 1 0 0 1 1 1 1 0 0 2 2 2 2 0 0 0 0 0 0 0 2 1 1 0 1 2 0 2 2 1 0 2 2 2 0 1 0 0 0 0 1 1 0 1 1 0 1 1 0 0 0 0 0 1 2 1 1 0 0 1 0 2 0 0 0 1 2 0 2 2 2 2 2 0 1 0 1 2 1 0 0 0 1 1 0 0 0 0 0 0 2 0 1 0 1 0 1 2 0 2 1 1 1 1 1 1 1 0 0 0 1 0 0 1 2 2 0 0 0 0 2 1 1 1 0 0 2 0 0 0 1 2 1 0 0 1 1 0 1 1 1 0 0 0 0 2 0 2 0 0 1 1 0 1 1 1 2 1 0 0 1 0 2 0 2 0 0 1 2 0 0 0 1 0 1 0 0 2 0 0 0 1 0 0 1 0 2 1 0 1 1 0 1 1 0 0 0 0 2 0 0 2 0 0 1 0 0 0 1 0 0 0 2 0 0 0 0 0 1 1 1 1 1 1 0 1 1 0 0 0 1 0 1 1 0 0 2 2 1 2 2 2 2 2 0 1 0 0 1 0 1 0 0 1 1 2 1 1 1 1 2 0 0 0 0 1 1 2 1 0 1 0 1 1 1 1 1 0 0 1 0 0 0 2 2 1 1 0 1 1 0 0 1 0 1 0 1 0 1 1 0 0 0 0 2 0 1 0 1 1 0 0 2 0 0 0 0 1 1 1 1 0 0 1 1 0 0 0 1 2 0 0 0 1 0 0 2 1 1 0 1 1 1 1 0 0 1 1 0 0 0 0 1 1 2 0 0 0 0 1 1 1 2 2 0 2 1 2 1 2 0 0 0 0 1 0 0 1 1 2 0 0 0 0 1 1 1 0 1 1 0 1 0 0 0 0 0 0 0 0 0 0 1 1 0 0 0 0 1 2 0 0 0 0 1 0 0 0 1 0 2 1 0 2 1 0 1 1 2 2 0 2 2 0 1 0 1 0 0 1 1 1 0 0 0 0 0 1 2 0 2 0 0 1 2 0 1 1 2 0 1 1 0 0 0 0 1 0 2 1 2 0 1 1 1 0 2 0 0 0 1 0 2 0 2 0 0 2 0 1 1 1 0 0 0 0 1 0 1 1 0 0 0 1 0 2 2 0 1 1 0 1 0 0 0 0 2 0 0 2 0 0 1 1 1 1 1 2 0 2 0 0 0 0 0 0 0 0 1 1 0 0 0 0 0 2 1 1 0 0 0 0 2 0 1 1 0 0 1 0 1 1 1 2 1 1 1 0 1 1 1 0 1 1 1 2 1 0 1 0 0 0 1 0 0 0 2 1 0 1 0 1 1 0 0 0 0 1 0 1 1 2 2 1 2 0 2 0 0 0 2 0 0 1 1 1 1 0 0 0 1 1 1 0 1 0 0 1 0 1 1 1 0 1 1 2 0 1 0 2 0 0 0 0 0 1 0 0 1 1 0 1 0 0 0 0 1 0 2 0 0 0 1 1 0 2 1 0 1 0 0 0 0 0 0 2 1 1 0 2 2 0 1 1 1 0 0 2 2 0 0 1 2 1 1 0 0 0 0 1 1 2 1 0 1 1 2 0 1 1 1 0 1 0 2 1 1 1 1 1 1 1 0 0 0 0 0 0 0 1 0 0 1 1 0 1 1 0 0 0 1 0 0 2 0 2 0 0 1 0 1 2 2 0 0 0 1 0 0 1 0 0 0 0 0 0 0 0 0 0 0 0 1 0 0 1 0 0 0 0 0 0 0 0 0
98 0 0 1 0 0 0 1 0 1 1 0 1 0 0 0 0 0 2 0 0 0 0 2 0 0 0 0 1 1 2 0 1 2 2 2 1 1 0 0 0 2 1 0 1 0 1 0 0 1 1 0 1 0 1 0 1 0 1 0 0 0 0 1 0 0 0 1 2 1 0 1 2 1 1 2 1 0 2 0 1 2 1 1 1 0 0 1 2 2 0 1 0 2 1 0 1 1 1 2 2 0 0 0 1 1 2 2 0 2 1 2 0 1 2 2 1 0 0 1 1 0 2 2 0 0 0 2 1 1 1 0 0 0 0 0 0 0 0 0 1 0 2 0 0 0 1 0 0 0 0 0 0 0 0 0 1 1 1 2 1 2 2 0 2 2 2 0 1 1 0 1 0 2 2 2 2 1 0 1 1 0 1 1 0 1 1 1 0 0 1 0 0 1 1 0 0 2 0 1 0 0 0 1 2 0 1 0 0 0 1 1 2 0 0 1 0 0 1 1 2 1 2 2 0 0 1 0 1 0 0 0 0 0 0 0 0 2 0 0 0 1 2 0 1 1 0 0 0 0 0 1 1 0 0 0 1 1 0 0 0 0 1 1 1 0 1 0 1 0 0 2 0 0 1 1 0 0 0 0 0 1 1 2 0 0 1 0 0 1 1 0 0 0 2 2 0 1 0 0 1 0 1 1 1 0 1 0 2 1 0 1 0 1 1 1 2 1 0 1 0 0 0 0 1 0 1 1 1 2 2 0 0 1 0 1 0 1 1 2 1 1 1 1 0 0 0 0 1 2 0 0 0 0 0 2 0 0 0 2 2 0 1 1 1 0 0 0 0 2 2 1 0 2 0 0 0 1 0 2 2 0 0 0 1 0 0 0 0 1 0 0 0 0 1 0 0 1 1 1 1 1 0 2 2 0 1 1 1 1 1 0 0 0 0 0 2 0 1 0 0 0 0 2 1 1 1 1 0 0 2 0 0 0 0 0 1 0 0 0 1 0 1 1 0 2 2 0 0 0 0 1 0 1 1 0 1 2 1 2 1 0 0 0 1 1 0 1 0 0 1 1 1 1 1 0 0 1 0 1 2 1 0 1 1 1 1 0 2 0 0 0 1 1 1 1 1 1 1 0 1 2 2 2 0 0 1 1 0 1 0 1 0 2 0 0 1 1 1 2 1 2 0 2 0 1 1 0 1 1 1 0 0 0 1 0 1 1 0 2 2 0 2 1 1 1 2 2 2 0 0 0 0 2 1 1 0 0 2 2 0 0 0 1 1 0 0 1 1 0 1 1 0 0 0 0 1 1 1 2 1 0 1 1 1 0 0 0 0 0 0 0 0 1 1 1 1 1 1 1 1 1 0 1 1 2 0 0 0 2 1 1 0 1 0 0 0 2 2 0 0 0 1 1 1 0 1 0 0 0 0 1 0 0 0 0 1 0 1 1 1 0 0 0 1 1 2 0 1 1 0 2 0 2 0 0 1 0 2 0 0 0 1 0 2 2 1 2 0 2 0 0 1 0 0 1 1 1 0 0 2 0 0 1 0 1 2 1 0 1 2 2 0 0 0 0 0 0 0 0 0 0 0 0 1 0 2 0 0 0 1 0 0 1 0 0 0 1 1 0 0 0 0 2 2 0 0 0 0 0 0 0 0 2 0 0 0 0 0 2 1 1 0 0 2 0 2 0 1 1 1 1 1 0 0 0 0 0 0 0 0 1 2 1 1 0 0 1 0 2 0 0 2 1 1 0 0 1 1 2 0 0 1 1 0 1 1 2 0 2 0 0 2 0 0 0 0 1 0 1 0 0 0 2 1 0 0 1 1 0 0 0 1 1 1 0 0 0 1 2 1 1 0 2 0 0 0 2 0 0 1 1 0 0 0 0 0 0 0 0 0 0 0 0 0 0 0 1 1 0 1 1 0 0 0 0 0 2 0 0 1 0 1 0 0 1 0 1 1 1 0 0 0 1 0 2 0 1 2 2 2 0 2 0 0 0 1 0 0 1 0 0 0 1 1 0 1 2 0 0 0 2 1 1 2 1 1 1 0 2 0 1 0 0 0 0 1 1 2 0 0 0 0 0 0 1 0 0 0 0 0 2 0 1 0 0 1 1 1 0 0 0 2 1 0 0 1 0 0 0 1 0 1 1 0 0 0 1 0 1 1 1 1 0 2 0 0 0 0 0 2 0 0 0 0 0 0 2 2 0 0 2 0 1 0 0 0 0 0 0 0 0 1 0 0 0 0 0 0 0 2 0
99 0 0 2 0 0 1 1 1 1 2 0 0 2 0 1 1 0 1 0 0 0 0 2 0 0 2 0 1 2 1 1 1 0 0 1 1 1 0 0 0 2 0 1 2 1 0 0 0 1 0 0 1 0 1 1 0 1 1 2 0 1 0 2 0 0 1 1 1 0 0 0 2 1 1 2 1 0 1 0 0 1 2 0 1 0 0 0 1 2 0 0 1 2 0 0 0 1 0 2 1 0 0 0 0 0 2 1 1 1 0 2 0 2 2 2 1 0 0 1 1 0 1 0 1 1 1 0 0 0 0 0 0 0 0 0 0 0 0 1 2 0 1 0 0 0 0 0 0 0 0 0 0 2 1 0 0 1 0 1 1 1 2 0 1 2 2 0 1 1 0 0 1 1 0 0 1 0 0 1 0 0 0 2 0 2 2 1 1 1 0 1 1 0 2 1 2 2 0 1 0 1 0 1 2 0 2 0 2 0 0 0 1 0 0 1 1 2 2 0 1 1 2 2 0 0 0 0 0 0 0 0 0 0 0 0 0 2 0 2 0 0 2 0 2 2 1 0 0 0 0 0 0 0 0 0 1 1 1 1 1 1 0 0 0 0 0 0 1 1 0 2 1 0 0 0 0 1 2 0 0 0 1 1 0 1 1 1 1 2 0 1 0 0 1 0 0 0 0 2 2 0 0 0 0 0 0 2 1 1 0 1 0 2 1 0 0 0 0 2 0 0 2 2 1 0 0 1 1 1 2 1 0 1 0 0 0 1 0 0 1 1 2 2 0 1 0 1 1 2 0 1 2 2 1 0 1 0 0 2 2 0 0 1 0 0 0 1 1 1 1 1 2 1 0 1 0 1 0 2 1 0 0 1 1 2 1 0 0 1 0 1 1 0 2 1 1 1 1 0 0 2 0 1 1 0 0 0 0 2 0 0 0 0 2 2 0 0 2 0 0 0 1 1 0 0 0 0 0 1 1 0 1 1 0 1 1 0 0 0 2 0 0 2 0 2 2 0 0 1 0 0 0 2 2 0 2 2 0 2 1 1 2 2 0 2 0 0 0 0 1 1 1 1 1 0 1 1 0 1 1 0 0 1 2 1 0 0 1 0 0 0 0 1 1 1 2 0 2 0 0 2 1 1 0 0 2 0 1 0 1 1 0 0 0 0 0 0 2 1 0 2 1 1 0 1 0 0 0 2 0 0 0 0 1 0 0 0 0 1 0 0 1 1 1 1 2 1 1 0 1 0 2 0 2 0 2 0 2 0 0 0 0 1 1 0 0 1 1 0 0 0 1 0 0 0 1 2 2 2 2 0 1 1 1 0 1 1 0 0 1 0 1 0 0 0 1 2 2 2 2 0 0 1 1 2 0 0 0 2 1 0 0 1 1 1 2 1 0 1 0 1 0 0 0 2 2 1 0 0 0 1 0 0 0 2 0 1 1 0 1 1 0 0 1 1 2 0 1 1 0 2 1 1 1 0 1 0 2 0 0 0 1 0 2 2 0 2 0 2 0 0 0 0 0 1 2 1 1 1 0 0 1 1 1 2 0 1 0 1 1 1 0 2 0 0 0 0 0 0 0 0 0 0 1 0 1 2 0 0 1 0 0 1 0 1 0 2 1 0 0 0 0 2 2 2 2 0 0 0 0 0 0 1 1 1 0 0 0 2 2 2 0 0 0 1 1 1 1 1 0 1 1 0 0 2 0 0 1 1 1 1 2 1 0 1 2 1 0 1 0 1 1 0 0 0 0 1 1 1 1 1 0 1 2 2 1 2 2 2 0 2 1 1 0 0 0 0 0 2 0 1 0 2 1 0 1 0 0 2 0 0 0 0 0 0 0 2 0 1 1 0 0 2 0 0 0 2 0 0 0 0 0 1 0 0 0 0 1 0 2 1 0 0 0 0 0 2 2 1 0 0 2 1 1 1 2 0 0 0 2 0 0 0 0 1 0 0 2 0 0 0 1 1 0 1 0 1 1 1 1 1 2 0 0 0 1 0 0 0 0 0 1 1 0 0 2 2 0 1 0 1 2 1 2 2 0 2 1 1 0 2 1 1 1 0 1 1 2 0 0 0 0 2 1 2 1 1 0 0 0 2 0 0 1 0 1 1 1 0 0 1 1 0 0 0 0 0 0 0 1 0 0 2 1 0 2 1 1 0 1 0 1 1 2 0 0 0 1 1 1 0 0 0 0 1 0 0 0 0 0 0 0 1 0 0 0 0 0 0 0 0 1 0 0 0 0 0 1 0 0 0
100 1 2 0 0 0 0 2 1 1 2 0 1 1 0 1 0 0 1 1 1 1 0 2 0 0 1 0 2 1 2 1 2 1 0 1 0 1 0 0 0 1 0 1 1 1 0 0 0 1 1 0 0 1 1 0 0 0 0 1 2 0 0 1 1 1 1 1 1 0 0 0 2 0 1 2 1 0 0 1 0 1 2 0 2 0 0 1 1 1 1 1 0 2 2 0 1 1 0 1 1 0 1 0 0 0 2 1 0 2 0 1 1 1 1 1 1 0 1 1 1 0 2 1 0 1 1 0 0 1 0 1 0 1 1 0 1 0 0 0 0 0 1 0 0 0 0 0 0 0 0 0 0 0 0 0 0 1 0 0 1 1 1 1 1 2 0 0 1 1 0 2 0 2 0 0 2 0 0 0 0 0 0 1 0 1 1 0 0 0 0 0 0 1 1 0 0 1 0 1 0 0 0 2 2 0 2 1 1 0 0 1 0 0 0 0 0 0 1 0 2 2 2 1 0 1 0 2 1 1 0 0 0 0 0 0 0 2 0 2 0 0 2 0 1 1 0 0 0 0 0 1 1 0 0 0 1 2 0 1 0 1 0 2 0 0 0 0 1 0 0 1 1 1 0 0 0 2 2 0 1 1 1 1 0 1 1 1 0 2 0 1 0 0 1 1 0 1 0 2 2 0 0 0 0 0 0 1 2 2 2 0 0 1 2 0 2 0 0 1 0 1 2 1 1 0 1 0 1 1 1 1 0 2 0 0 0 1 0 1 1 0 1 2 0 1 0 1 1 2 0 1 2 2 1 0 0 1 0 2 2 0 1 1 1 0 0 1 2 0 0 2 1 2 1 0 0 0 1 1 2 1 0 0 0 0 0 0 0 0 0 0 1 0 2 2 2 1 0 1 1 1 0 1 0 0 1 1 0 2 0 0 0 0 1 2 0 1 0 1 0 1 1 1 1 1 0 1 0 0 1 0 0 1 1 0 1 2 1 0 2 0 2 0 0 2 1 2 0 0 0 0 1 1 1 1 0 1 1 1 1 0 0 1 0 1 0 2 0 0 0 0 1 1 1 0 2 2 0 2 2 1 0 2 0 0 1 2 0 1 1 0 1 1 2 0 2 1 1 0 1 1 1 1 0 1 2 1 0 0 0 2 0 0 2 0 0 2 0 2 1 2 0 0 0 1 0 1 0 2 0 1 0 2 1 0 2 1 0 0 1 1 2 1 1 2 1 0 0 0 1 0 0 0 2 0 2 0 2 0 0 0 0 0 0 0 0 1 1 0 1 1 0 0 0 0 1 1 1 2 2 1 0 1 0 0 0 0 0 0 0 2 0 0 0 0 0 0 0 0 0 2 0 2 0 2 0 1 1 1 0 0 0 1 1 1 2 0 0 0 0 0 0 0 0 1 1 2 0 0 0 1 0 0 0 0 0 0 1 1 1 0 0 2 0 1 2 0 1 1 0 1 0 1 0 0 1 0 2 0 0 0 0 1 1 1 0 2 1 0 0 1 0 0 0 2 0 0 1 0 0 1 0 0 0 0 0 1 1 2 2 0 0 1 0 0 0 0 0 1 1 0 0 0 0 0 1 1 1 0 1 0 0 0 0 0 0 1 0 0 0 0 1 1 0 1 1 0 1 1 1 1 0 2 0 0 0 0 0 1 0 0 0 0 0 0 0 0 0 0 0 1 0 0 0 0 1 0 0 1 0 1 2 0 0 0 0 2 0 2 0 0 2 1 1 1 1 0 1 0 2 2 0 0 0 1 1 1 0 1 1 0 2 1 0 1 0 1 0 2 0 1 0 2 1 0 2 1 0 1 0 0 0 0 2 0 0 1 1 2 2 1 0 0 0 0 0 1 1 0 1 0 0 0 0 1 0 0 0 0 0 0 0 0 0 0 0 0 0 0 2 2 1 0 0 0 1 0 0 0 0 0 1 1 1 1 0 0 0 2 2 1 0 1 0 2 0 1 1 1 2 0 2 0 0 0 0 0 1 0 1 0 0 2 1 0 2 2 0 0 0 1 2 1 2 1 1 2 1 1 1 0 0 0 2 2 0 0 0 0 0 0 0 1 0 1 1 2 1 1 0 2 0 0 1 0 0 1 1 0 0 0 2 0 0 0 0 1 1 0 0 0 0 1 0 0 0 1 0 0 2 0 0 2 2 0 1 0 0 0 1 0 0 0 0 1 0 0 1 1 0 1 0 1 0 1 1 0 0 1 0 0 0 0 0 0 0 0 0 0 1 0
101 0 0 2 0 0 1 1 0 1 1 1 0 1 0 0 0 0 0 0 0 0 1 2 0 0 0 0 2 0 2 0 1 2 0 1 1 1 0 0 0 1 0 2 2 1 0 0 0 0 0 0 1 0 1 0 1 0 0 1 0 1 1 2 0 0 0 0 1 1 0 0 2 2 2 2 0 0 2 0 2 2 1 1 2 0 0 0 2 2 0 0 0 2 0 0 0 1 1 0 0 1 0 0 1 1 1 1 1 1 0 1 1 1 1 1 1 0 0 2 2 0 1 0 1 0 0 1 1 0 0 0 0 0 0 0 0 0 0 1 2 0 0 0 0 0 0 0 0 0 0 0 1 0 0 0 0 0 0 0 0 1 2 0 2 2 2 0 1 1 1 1 0 2 0 0 2 1 0 1 1 1 1 1 1 0 1 2 1 0 1 0 0 1 1 0 1 2 0 0 0 0 0 0 2 0 1 0 0 0 0 1 1 0 1 1 0 0 1 1 1 0 2 1 0 1 1 0 0 0 0 1 0 0 0 0 0 2 0 0 0 1 2 1 1 1 0 0 0 0 0 0 1 0 1 0 1 2 0 1 0 1 0 2 1 0 0 1 0 0 0 1 0 0 1 2 1 1 2 0 0 0 1 2 0 2 2 2 0 2 0 0 1 1 2 1 1 0 0 0 0 0 1 1 1 0 0 2 0 0 0 0 0 1 2 0 2 1 1 0 1 1 1 1 1 0 0 1 0 0 0 2 1 1 0 0 0 2 0 1 1 1 1 0 0 0 0 0 1 2 1 0 0 0 0 2 0 1 0 2 2 0 2 0 2 0 0 2 2 0 0 2 1 1 0 1 0 0 0 2 2 0 0 1 0 1 1 0 0 0 0 0 0 0 2 0 0 0 0 0 0 0 0 1 1 0 0 0 0 1 1 0 0 0 1 2 0 0 1 0 1 0 1 1 1 1 1 1 1 2 0 1 1 0 1 1 0 1 1 0 1 0 2 0 1 2 1 0 2 2 0 0 1 2 2 1 1 2 0 2 1 1 1 1 0 1 1 2 0 1 2 2 1 1 1 0 0 2 0 2 2 1 0 2 0 0 2 1 1 0 0 0 0 1 1 1 1 1 2 0 0 2 2 1 0 1 2 0 1 1 0 1 0 0 1 0 0 0 1 1 0 1 0 2 0 2 2 1 0 2 0 1 0 1 1 0 1 1 0 1 0 2 1 1 0 2 0 1 1 0 1 0 0 2 1 1 0 0 2 0 0 0 1 1 1 0 0 2 2 0 0 2 1 0 0 0 1 0 1 1 2 0 1 1 0 0 1 0 0 0 0 0 0 2 0 1 0 0 0 0 0 2 0 2 0 2 0 0 0 2 0 0 0 2 1 2 1 1 0 1 0 1 0 0 0 1 2 1 0 0 1 2 0 0 0 1 1 1 0 0 2 1 0 1 1 2 2 2 0 0 0 1 0 0 0 0 2 0 1 0 0 0 1 0 2 2 1 2 0 0 2 0 0 1 1 2 0 1 1 0 0 2 0 1 1 1 0 1 1 1 1 1 0 2 0 0 0 0 0 1 0 1 0 0 0 0 2 2 0 0 0 0 0 0 0 1 0 2 1 0 0 0 0 2 1 0 0 1 1 1 0 0 0 2 1 0 2 0 1 2 0 0 0 0 0 1 1 1 1 1 1 1 0 0 0 0 1 0 0 0 0 0 1 0 0 0 0 0 0 2 1 0 0 1 1 0 0 0 0 2 0 0 0 1 1 2 1 2 1 2 0 2 2 1 0 1 0 1 0 1 1 0 0 1 1 1 0 1 0 1 0 0 1 1 1 0 1 0 1 1 1 1 0 2 0 0 0 1 0 0 0 0 0 0 0 0 0 0 1 0 2 2 0 0 1 0 0 2 2 2 1 1 0 0 0 0 0 0 0 0 0 0 0 1 1 0 2 0 1 1 0 0 2 2 0 1 0 1 1 0 0 0 1 0 0 0 1 0 0 0 0 0 2 2 1 0 2 2 0 0 0 2 1 1 2 2 1 1 0 0 0 1 1 1 1 1 2 1 2 0 0 0 0 1 0 2 1 0 0 1 0 2 0 0 0 0 0 0 1 1 0 1 2 1 0 2 0 0 0 0 1 1 0 1 2 0 2 1 0 1 1 1 1 0 2 0 0 0 1 1 1 1 1 1 0 0 0 1 1 0 0 1 0 1 0 0 0 0 0 1 0 0 1 0 0 0 0 1 2 0 1 1
102 1 2 0 0 0 0 2 0 1 1 0 0 1 0 1 0 1 1 0 0 0 1 1 1 1 1 0 2 1 2 1 1 1 0 0 2 0 0 2 1 0 0 1 1 1 0 0 0 0 1 1 1 1 1 1 0 0 0 1 1 1 0 2 0 0 1 1 1 0 0 0 2 0 1 2 1 0 2 0 2 2 2 0 1 0 0 1 2 2 1 1 0 2 2 0 1 2 0 2 0 0 2 0 0 0 2 2 0 2 1 0 0 0 2 2 2 0 0 0 0 0 2 1 0 1 1 1 1 0 0 1 0 1 0 0 0 0 0 0 1 0 0 0 0 1 0 0 0 1 0 0 0 0 0 0 0 1 0 1 1 0 1 1 0 2 2 0 1 2 0 0 2 0 2 1 2 1 0 1 1 0 0 2 0 2 2 0 0 0 1 0 1 0 1 0 1 1 1 0 0 1 0 1 2 0 1 1 1 0 0 0 1 0 0 0 0 2 1 1 1 0 2 2 0 0 1 0 0 0 0 0 1 1 1 1 0 2 0 2 0 0 2 1 1 1 0 0 1 1 1 0 1 0 0 0 2 1 1 1 1 1 0 0 0 0 0 0 1 1 0 1 0 0 0 1 1 2 2 0 2 2 1 2 0 1 1 0 2 2 0 2 1 0 2 1 1 1 0 0 0 0 0 0 0 0 0 2 2 2 0 2 0 2 2 0 2 0 0 0 1 1 0 0 0 0 1 2 2 1 1 1 0 1 0 0 0 1 0 1 0 0 1 1 0 0 0 1 2 1 1 1 1 1 1 0 1 1 0 1 1 0 1 1 1 0 0 0 1 1 1 1 1 2 0 0 0 2 0 2 0 0 0 1 0 0 0 0 0 0 0 0 0 0 2 1 1 0 1 1 1 1 0 2 1 0 1 0 0 2 0 0 0 0 0 1 1 0 1 0 0 0 0 2 1 2 1 1 1 1 1 0 1 1 0 1 1 0 0 0 2 0 2 0 0 1 2 1 1 1 0 0 1 2 1 0 0 1 1 0 0 0 0 0 0 2 0 1 0 1 1 1 2 0 1 1 1 2 0 1 2 0 0 2 0 0 1 0 0 0 1 1 1 1 2 0 1 0 1 1 1 2 1 1 0 1 2 0 0 1 0 1 1 1 0 1 1 0 2 2 0 2 1 1 0 1 1 0 0 2 0 0 0 0 1 0 0 2 2 2 0 1 1 1 1 1 2 2 2 0 0 0 0 0 2 0 2 0 1 1 1 0 0 1 1 0 0 2 2 0 1 1 1 0 1 1 2 0 1 1 2 0 0 0 0 0 0 1 1 1 1 1 1 0 0 0 1 0 0 0 0 2 0 1 0 2 2 0 0 1 1 0 0 0 0 0 0 0 0 0 0 0 1 0 1 1 1 0 0 0 1 2 1 0 0 0 1 0 0 0 2 0 0 0 2 1 2 0 0 0 0 2 1 1 0 0 2 0 0 0 0 0 2 0 1 2 0 1 1 0 1 1 0 0 1 1 1 2 1 1 0 0 0 2 0 2 2 1 1 2 1 1 0 2 0 0 0 0 0 1 0 1 0 0 1 0 2 1 0 1 1 1 0 0 0 0 0 2 1 0 0 0 1 1 1 1 1 0 1 1 1 1 0 2 2 0 2 0 0 2 1 1 0 0 1 1 2 1 1 1 0 1 0 0 0 0 1 0 2 0 0 0 2 0 0 0 0 0 0 0 1 0 2 1 1 0 0 0 1 0 1 2 1 0 0 2 0 2 1 2 0 2 2 1 1 1 0 1 0 2 0 0 0 2 1 0 0 1 0 1 0 0 1 1 1 0 0 0 1 1 0 1 0 2 1 0 0 2 0 0 1 1 1 1 0 1 0 1 2 1 1 2 0 0 0 0 0 0 0 0 2 2 2 1 1 1 2 0 0 0 0 0 0 0 0 0 2 0 1 1 0 0 1 1 0 1 0 1 1 1 1 1 1 0 0 0 0 0 1 0 0 0 1 2 2 0 2 2 0 0 0 1 1 1 2 2 0 2 2 2 2 1 0 0 0 0 2 1 2 0 1 0 1 1 0 1 1 1 1 1 0 1 1 2 1 2 1 0 1 1 0 1 2 0 0 0 0 0 0 0 1 0 1 1 0 1 1 2 0 0 0 0 0 0 1 0 0 0 1 0 0 1 0 0 0 0 1 1 1 0 0 1 0 1 0 0 0 0 0 0 0 0 0 0 0 0 0 1 1 0 1 1
103 1 1 1 0 0 0 2 0 0 0 0 1 1 0 1 0 0 0 1 1 1 0 0 0 0 0 1 1 1 2 0 1 2 0 1 1 1 1 0 0 1 0 0 2 0 1 0 0 1 0 0 0 0 2 1 0 0 0 2 0 0 0 2 1 2 2 0 0 0 0 0 2 0 0 2 2 0 1 0 0 1 2 0 1 0 0 1 2 2 1 1 1 1 2 0 2 0 0 0 1 0 2 0 0 0 2 1 1 1 0 1 1 1 1 1 1 0 2 0 0 0 2 0 0 2 2 1 1 0 1 0 0 0 0 0 0 0 0 0 1 0 0 0 0 1 0 0 0 0 0 1 0 0 0 0 0 2 0 1 0 0 2 0 0 2 1 0 0 0 0 2 1 1 1 1 2 1 1 0 0 1 0 1 1 2 1 0 0 0 2 0 0 1 1 0 0 1 1 0 0 1 1 2 2 0 2 1 1 0 2 1 2 0 0 0 0 2 2 0 0 0 2 2 0 0 2 0 0 0 0 0 0 0 0 0 0 2 1 1 0 1 2 0 1 1 0 0 0 0 0 0 1 1 0 0 1 2 1 2 1 2 0 1 1 0 1 0 2 0 0 1 1 1 0 1 0 1 2 0 1 2 0 1 0 0 0 2 0 2 0 0 1 0 2 1 1 1 0 1 1 0 0 0 0 1 1 2 1 0 0 0 0 2 2 0 1 0 0 1 0 0 0 0 1 0 2 1 0 0 1 2 0 2 0 0 0 1 0 1 0 0 2 1 0 0 0 0 2 1 1 0 1 1 0 1 1 0 0 1 1 0 2 0 0 0 0 1 1 1 1 1 1 2 2 1 0 0 0 2 1 1 0 1 0 1 1 0 0 1 0 0 0 0 2 1 1 0 1 1 1 1 0 1 1 0 0 0 0 2 0 0 0 0 0 1 1 1 0 0 0 1 0 2 1 1 1 2 0 1 0 0 1 1 0 1 0 0 0 0 1 0 1 1 0 1 1 2 0 0 0 1 2 2 2 1 0 2 1 2 1 0 0 0 0 0 0 0 0 0 1 1 2 0 0 0 2 2 0 1 1 0 1 1 2 0 0 0 0 0 1 1 1 1 0 0 1 0 0 1 1 2 2 1 1 0 1 0 1 1 0 1 0 1 0 1 2 0 1 2 2 1 0 0 0 1 0 1 0 2 0 1 0 2 1 0 2 1 1 2 0 1 1 1 0 1 1 2 2 0 0 0 0 1 2 0 1 0 1 1 1 0 1 0 0 0 0 0 0 1 1 2 0 0 0 1 2 1 1 2 2 0 1 1 2 1 2 0 0 0 0 2 1 0 2 0 0 0 0 1 1 1 1 2 0 2 1 1 0 1 1 0 0 1 0 1 0 2 1 0 0 0 0 0 0 0 1 1 0 0 0 2 1 0 0 0 1 1 0 0 0 1 0 1 2 1 2 0 1 1 0 1 0 1 0 0 1 1 2 0 0 0 1 0 2 2 0 2 0 1 1 0 0 1 1 2 0 2 1 1 0 1 0 0 0 1 0 2 1 1 2 1 1 2 2 0 0 0 0 0 0 0 0 1 1 1 0 2 0 0 1 0 0 1 0 0 0 0 1 1 0 1 0 2 1 0 1 0 1 1 0 0 0 2 0 0 1 0 0 1 1 1 1 1 2 0 2 0 0 0 0 1 0 0 0 1 0 0 0 1 1 1 2 2 1 0 0 1 0 2 0 0 2 0 0 0 0 0 1 1 2 1 1 0 0 1 1 1 0 1 1 0 2 0 0 0 0 1 1 2 0 0 0 2 2 0 0 1 0 0 1 1 0 0 2 0 0 1 1 1 1 1 0 2 0 0 0 1 0 0 0 0 1 2 0 1 0 0 1 0 0 0 0 0 1 0 0 0 0 0 2 2 0 0 0 0 0 0 0 0 0 0 0 0 0 1 0 0 2 1 1 0 0 2 0 0 0 2 2 2 2 0 2 0 0 0 0 2 0 0 0 0 0 2 2 0 2 2 0 0 0 2 1 1 1 2 0 2 1 2 0 1 0 0 0 0 2 1 1 1 0 1 0 2 1 1 1 2 0 0 1 1 1 1 0 1 1 2 2 0 0 0 2 2 0 1 0 0 0 0 2 0 1 1 0 0 1 2 0 2 1 1 0 2 2 0 1 0 1 0 1 0 0 0 1 0 0 1 1 0 0 1 0 2 0 1 1 0 0 1 0 0 0 0 0 0 0 0 0 0 1 0
104 0 1 2 0 0 0 1 2 0 2 0 0 1 1 0 1 1 2 0 0 0 0 0 0 0 1 1 2 0 2 0 0 2 1 2 1 1 0 2 2 0 1 1 2 0 0 0 1 0 0 0 2 0 0 1 1 1 1 0 1 0 0 0 1 1 1 0 0 0 0 2 1 0 0 1 1 0 0 0 1 1 2 0 1 0 0 0 0 1 0 0 1 1 2 0 2 2 0 2 0 0 2 0 0 0 2 1 1 1 0 1 1 2 2 2 2 0 1 1 1 0 1 0 1 1 1 1 1 0 0 1 0 0 0 0 0 0 1 2 2 0 0 0 0 0 1 0 0 1 1 0 0 0 0 0 0 0 1 2 0 2 1 1 0 1 0 1 0 1 1 1 0 2 0 1 1 0 0 0 0 0 0 0 0 0 0 0 0 0 1 0 0 0 2 0 1 2 0 1 0 0 0 1 2 0 0 1 1 0 1 1 2 0 0 2 2 1 0 1 2 1 2 1 0 1 1 0 0 0 0 0 1 0 0 0 0 2 0 1 0 1 1 0 2 2 0 0 0 0 0 0 1 0 0 0 0 0 0 0 0 0 0 1 1 0 1 0 1 0 1 1 1 0 0 0 0 1 2 0 2 1 0 2 1 1 2 2 0 2 0 0 2 0 2 0 1 2 2 2 0 0 0 0 0 1 0 2 1 2 0 1 0 0 2 0 2 1 0 0 0 0 0 0 2 0 2 0 0 1 1 2 0 2 0 0 0 2 1 1 1 2 1 1 0 0 0 0 1 1 0 0 1 2 1 0 2 0 0 2 2 0 2 0 1 1 0 2 2 0 0 2 0 2 1 0 0 0 0 2 2 0 0 0 1 1 1 0 0 1 0 0 0 0 2 1 1 0 0 0 0 0 0 2 2 1 0 1 1 2 0 1 0 0 1 1 1 0 1 0 1 0 0 1 0 0 0 0 0 2 0 0 2 2 0 2 0 2 1 1 1 0 1 1 1 1 1 1 0 1 1 0 1 1 2 1 1 1 1 1 0 0 0 0 0 1 1 0 0 0 0 0 1 1 1 0 0 1 0 0 2 0 0 1 1 0 1 0 2 0 0 0 1 0 1 1 1 0 1 1 1 2 0 0 0 2 0 0 2 0 0 2 1 1 0 0 0 1 1 2 1 2 0 0 0 0 0 0 1 1 1 0 0 0 1 0 1 0 2 2 1 0 2 2 0 2 1 0 0 0 1 0 0 2 1 0 0 0 2 0 0 0 0 1 1 0 0 0 1 0 0 0 2 0 2 1 2 1 1 2 2 0 1 1 1 0 2 0 1 1 0 1 1 1 0 1 1 1 1 2 2 1 1 1 0 1 2 1 0 2 1 0 0 0 0 0 0 1 1 0 1 0 0 0 0 1 1 1 0 0 0 2 0 0 0 1 0 0 0 1 1 0 0 1 1 1 2 0 1 1 0 1 0 1 0 0 0 1 2 0 0 0 0 0 2 2 1 2 0 1 0 0 0 0 0 1 2 1 0 0 1 0 0 2 0 2 2 1 1 2 1 0 0 1 0 0 0 1 0 1 0 1 0 0 1 0 1 2 0 0 1 0 0 0 0 0 0 1 0 0 0 0 0 1 1 0 0 1 1 1 1 1 0 2 1 1 0 0 0 0 0 0 0 0 0 0 0 1 0 0 0 0 0 0 0 0 2 0 0 0 0 1 2 0 0 0 1 1 0 1 0 0 1 0 0 1 0 0 1 0 2 2 1 1 0 2 0 1 0 1 0 1 2 1 1 1 0 1 0 2 0 0 0 1 2 0 1 0 1 1 0 0 0 0 1 0 2 1 1 2 1 1 0 2 0 0 0 2 0 0 1 1 1 2 0 1 0 0 0 0 0 0 0 0 1 1 0 0 0 0 2 2 0 0 0 0 0 0 0 0 2 0 0 1 0 1 0 0 2 1 1 0 0 2 0 2 0 1 1 1 2 0 1 0 0 0 1 1 0 0 0 0 0 1 2 0 2 2 0 0 0 2 1 1 1 1 1 1 0 0 0 0 1 0 2 2 0 1 1 0 0 0 2 2 0 2 2 1 0 0 0 2 1 2 0 1 1 1 1 0 0 2 1 0 0 0 0 1 1 0 1 0 0 2 2 0 2 1 1 0 1 0 1 0 0 0 1 1 2 1 0 0 0 0 0 1 0 0 1 0 0 0 0 0 0 0 0 0 1 1 1 1 0 1 0 0 0 0 1 0 2 1
105 0 2 1 0 0 0 2 0 0 0 0 1 1 0 1 0 0 1 1 1 0 0 1 0 0 0 0 2 1 1 1 0 1 0 0 2 2 0 0 0 2 0 0 0 0 1 0 0 1 0 0 1 0 1 1 2 0 0 1 1 0 1 1 1 2 1 1 1 0 0 0 2 1 2 2 0 0 2 0 1 2 2 0 1 0 0 1 2 2 0 1 0 2 2 0 2 1 0 1 0 0 0 0 1 1 2 2 0 2 0 2 0 1 1 1 1 0 1 2 2 0 2 1 0 1 1 1 0 1 0 0 0 2 1 1 0 0 0 0 1 0 0 0 0 1 0 0 0 0 0 0 0 0 2 0 0 0 1 1 0 0 1 1 0 1 1 1 1 1 0 2 0 2 1 2 2 0 0 0 0 0 0 0 2 2 0 1 0 1 1 1 0 1 1 0 1 2 0 0 0 0 0 0 2 0 1 1 0 0 0 2 0 0 0 1 1 1 0 0 2 1 2 2 0 0 0 0 0 0 1 1 1 1 1 0 0 2 0 2 0 0 2 0 2 2 1 0 1 1 1 0 2 1 0 0 1 0 0 0 0 0 0 0 0 0 1 0 1 0 0 2 0 0 0 1 0 2 1 0 1 2 0 2 0 1 1 2 0 2 0 0 2 0 2 0 2 1 0 1 1 0 0 0 0 1 0 2 1 1 1 0 0 2 1 0 2 1 1 0 1 1 1 0 0 0 1 1 1 1 2 1 1 1 0 0 0 2 0 0 0 0 1 1 0 0 0 0 1 1 0 0 2 2 2 0 1 2 0 1 1 0 1 1 0 1 0 1 2 0 0 2 1 1 1 0 0 0 1 1 1 1 0 1 0 0 0 0 0 1 0 1 1 0 1 0 0 1 1 0 1 0 0 0 0 0 1 2 0 2 0 0 0 1 1 1 1 0 1 0 0 0 0 1 1 0 1 1 0 0 0 0 0 0 1 1 0 1 0 0 2 0 2 0 1 1 1 0 2 1 0 0 0 1 1 1 0 2 0 1 1 0 1 1 0 1 1 1 0 1 1 1 1 1 2 0 0 2 0 1 1 0 0 1 1 0 1 0 1 0 1 1 2 1 0 0 2 1 1 0 0 2 2 1 0 1 2 1 0 2 0 1 0 0 1 0 0 0 2 1 0 2 0 0 0 0 0 1 0 2 0 1 0 1 0 2 1 1 1 2 1 1 0 0 0 1 2 0 0 0 1 0 0 2 0 0 0 1 0 0 0 2 1 0 0 1 1 1 1 0 1 1 0 0 0 1 1 0 1 1 1 0 1 1 1 0 0 1 0 0 1 0 0 0 0 0 0 0 0 0 0 2 0 0 2 2 0 0 0 0 1 0 0 1 1 1 2 1 1 0 1 0 0 1 1 0 0 1 0 0 0 1 0 0 0 1 0 1 0 0 1 1 0 0 0 2 2 1 1 1 1 1 0 0 0 0 1 0 1 0 0 0 1 0 2 2 0 0 2 0 0 2 1 0 0 2 0 1 0 0 1 0 1 2 0 2 1 0 2 2 2 0 0 2 1 0 0 0 0 1 1 0 0 1 1 1 0 1 0 0 1 0 0 0 0 0 0 1 1 0 0 0 0 2 1 0 0 0 0 0 0 0 0 2 0 0 1 0 0 1 0 0 0 0 0 1 1 1 0 0 0 0 0 0 0 1 0 0 1 0 0 0 2 1 1 0 0 0 0 1 0 1 2 0 0 0 0 2 0 1 2 2 0 0 1 2 0 2 0 2 0 1 2 1 1 1 0 1 0 0 1 0 0 2 1 0 2 0 1 1 0 1 1 1 1 0 1 0 0 0 0 0 0 2 0 0 0 1 0 0 0 0 1 1 0 0 0 0 0 0 0 0 0 0 0 0 0 0 0 0 1 1 0 0 0 0 0 0 0 0 0 1 1 0 1 1 1 1 1 1 0 0 0 1 0 1 0 0 2 2 2 0 1 1 0 0 0 0 1 1 0 0 1 1 1 1 1 2 0 0 0 1 1 1 2 0 1 1 0 0 0 0 1 1 1 0 1 1 1 0 1 0 0 1 0 1 1 0 0 0 0 2 0 2 0 0 0 1 1 0 0 0 2 1 1 1 0 0 0 0 1 0 1 1 1 0 1 1 0 1 1 1 1 0 1 1 1 1 1 1 1 0 0 0 0 1 0 1 1 1 0 1 0 1 0 0 0 0 0 1 0 0 0 1 1 0 0 0 0 0 1 1
106 1 2 0 0 0 1 2 1 0 1 0 0 1 0 0 0 1 1 1 1 0 0 2 0 0 1 0 1 0 2 1 0 2 0 1 1 1 0 1 1 0 0 1 1 1 0 1 0 2 1 0 1 1 1 1 0 1 1 0 1 1 0 0 0 0 2 0 2 1 1 1 2 0 1 2 1 0 0 1 0 1 2 1 1 0 0 1 2 2 1 1 0 0 0 0 0 2 0 2 0 0 0 0 1 1 2 2 0 2 0 0 1 2 2 2 2 0 1 1 1 0 1 0 1 1 1 2 0 2 1 0 0 0 0 0 0 0 0 0 1 0 1 0 0 1 0 0 0 1 0 0 0 2 0 1 0 0 0 0 0 1 0 2 0 2 1 1 0 1 1 0 1 1 1 0 2 1 0 1 1 1 0 1 0 1 1 1 0 0 0 1 2 0 2 1 1 2 0 1 0 1 0 1 2 0 1 0 1 0 1 1 0 0 0 0 0 0 0 0 2 2 2 0 0 2 0 0 0 0 0 0 0 0 0 0 0 2 0 1 0 0 2 0 2 2 1 0 0 0 0 0 1 0 0 0 0 2 0 0 0 0 0 1 1 0 2 0 1 1 0 1 0 0 0 0 0 0 1 0 0 2 1 2 0 1 2 0 1 2 0 2 1 0 2 0 2 1 1 2 1 1 2 2 2 2 0 2 2 2 1 0 0 1 2 0 2 1 0 1 0 0 2 1 0 0 0 2 1 1 2 1 0 0 0 0 0 1 0 0 1 1 2 1 0 0 0 0 2 0 1 0 1 1 1 1 1 1 1 0 1 1 0 0 0 1 0 1 2 0 0 2 0 2 0 0 0 2 0 2 1 1 0 2 0 0 0 1 1 0 0 0 0 0 1 0 0 0 1 1 1 1 0 2 1 0 1 0 0 1 0 1 1 0 0 1 1 1 0 1 0 1 0 2 1 1 1 0 0 0 0 1 0 1 1 0 0 1 0 0 0 0 1 1 0 1 1 1 0 0 0 0 0 1 1 0 0 2 2 0 0 0 1 1 0 2 0 1 0 1 1 1 2 2 2 0 2 2 0 0 1 1 0 0 1 1 0 1 0 1 2 1 1 1 0 1 1 1 1 0 1 2 2 2 0 0 2 0 1 0 0 2 0 2 0 0 0 0 0 0 0 2 1 2 0 2 1 1 0 2 0 1 0 2 1 1 0 1 1 2 0 1 2 1 1 1 1 2 2 0 0 0 1 2 0 2 0 1 1 0 0 0 1 0 0 2 2 1 1 0 0 0 1 0 1 1 2 0 2 0 2 0 2 2 2 0 2 0 0 0 1 1 1 2 0 0 0 1 1 1 1 1 0 2 0 2 0 0 0 1 0 0 0 1 0 1 1 1 0 1 0 1 0 0 0 2 2 0 0 0 0 1 1 1 1 1 0 0 0 0 0 1 0 1 0 1 1 1 1 1 0 1 0 0 0 0 2 0 2 1 1 0 2 0 2 2 1 1 1 0 1 1 0 1 1 2 1 0 1 0 0 0 0 0 0 1 0 1 2 1 2 1 0 0 0 0 0 0 0 2 1 1 0 0 1 0 1 2 0 0 1 0 0 2 0 2 0 2 0 0 0 0 0 1 1 0 0 0 1 1 0 0 0 2 0 0 2 0 0 0 0 0 0 0 0 1 1 0 0 0 0 0 0 0 0 1 1 0 0 0 0 1 2 1 1 0 1 0 0 2 0 0 2 0 0 0 0 2 0 2 1 1 1 0 0 1 1 2 0 2 0 1 2 0 1 0 0 1 0 1 0 0 0 2 2 0 1 1 0 0 1 1 1 1 1 0 0 0 2 2 2 2 0 2 0 0 0 2 0 0 0 0 0 0 0 1 0 1 1 0 1 1 2 2 2 0 2 0 0 0 2 2 2 0 0 2 2 0 0 0 1 0 0 0 0 0 0 0 2 1 0 0 0 2 0 2 0 0 0 0 1 1 2 0 0 0 1 0 0 2 0 0 0 1 2 1 1 2 0 0 0 2 2 2 2 1 0 1 1 1 1 1 0 0 1 1 1 0 2 1 1 1 0 0 0 2 1 1 1 0 1 1 0 1 0 0 0 1 1 0 0 2 2 1 0 0 0 1 1 0 0 0 0 1 1 0 2 0 0 0 2 0 1 1 1 0 1 1 1 1 1 0 0 0 0 0 0 0 1 0 0 0 0 1 0 0 0 0 0 0 0 0 0 0 0 0 0 0 0 0 1 1
107 1 1 1 0 0 0 1 0 1 1 1 1 2 0 1 0 0 2 0 0 0 0 2 0 0 0 0 2 2 2 1 1 2 0 1 1 1 1 1 1 0 0 0 1 1 0 0 0 1 0 0 1 1 1 1 0 0 0 0 2 0 0 1 0 0 1 1 2 0 0 1 1 0 1 1 0 1 0 0 2 2 2 0 1 0 1 0 0 2 0 0 1 2 1 0 1 1 0 2 1 0 1 0 1 1 2 1 1 1 1 2 0 0 0 0 0 0 0 2 2 0 2 1 0 1 1 2 2 0 0 0 0 1 1 1 0 0 1 0 1 0 0 0 0 1 0 0 0 0 0 0 0 0 0 0 0 1 0 0 0 1 1 1 1 1 1 2 0 2 2 1 0 2 0 1 0 1 1 0 0 1 0 2 0 2 2 2 0 0 2 2 1 1 2 0 1 1 1 0 0 1 0 1 2 0 1 2 1 0 1 1 1 0 1 0 0 0 2 0 2 2 2 2 0 0 1 0 0 0 0 0 0 0 0 0 0 2 1 2 0 0 2 0 2 2 1 0 0 0 0 1 1 0 0 0 2 1 0 0 0 0 1 2 2 0 0 0 1 0 1 1 1 1 1 0 0 1 1 0 0 1 1 1 0 1 1 0 2 2 0 2 2 0 2 0 1 1 0 1 0 0 1 1 1 1 2 2 2 2 1 0 0 1 1 0 1 1 1 0 2 1 2 1 1 0 1 1 1 1 1 1 0 1 0 0 0 2 0 0 0 0 0 2 0 0 0 0 2 1 1 0 2 2 1 0 1 0 0 1 1 0 1 0 1 0 0 1 1 1 1 1 1 2 1 0 0 2 0 2 1 1 0 1 0 0 1 0 0 0 0 0 0 0 2 1 1 1 0 0 0 0 0 1 1 1 0 0 0 2 0 0 0 0 0 2 0 0 0 0 0 1 0 2 1 1 1 1 2 2 0 1 0 0 0 0 0 0 0 0 2 0 2 0 1 1 1 1 1 1 0 0 0 2 1 1 0 1 0 1 1 0 0 1 0 1 0 0 0 0 0 0 2 0 1 1 1 1 0 0 1 0 0 1 1 0 0 0 0 0 0 0 0 1 1 2 0 1 1 0 0 1 1 1 0 1 2 0 0 1 0 2 0 2 0 0 0 1 1 1 1 2 0 2 0 1 0 0 2 1 1 0 0 2 0 0 0 0 1 2 0 1 0 0 0 1 1 1 1 0 0 0 1 2 0 1 0 1 0 1 1 0 0 1 1 0 0 2 2 0 1 1 0 0 0 0 1 1 1 2 2 0 0 1 0 0 0 0 1 1 0 0 0 1 0 1 0 0 0 0 0 2 2 0 0 0 2 0 0 0 0 0 0 0 0 0 0 0 0 0 1 0 0 1 1 0 1 1 0 0 0 1 0 0 0 1 0 0 0 0 0 0 0 2 0 1 1 1 1 1 1 1 1 1 1 1 2 1 1 0 0 0 2 1 1 2 0 2 0 0 1 0 0 0 0 1 1 0 0 0 0 0 1 0 0 1 1 1 2 1 1 1 0 2 2 0 0 0 0 1 0 1 0 0 0 0 1 1 0 0 0 0 1 0 1 1 0 1 2 0 0 0 0 2 1 0 1 0 0 0 0 0 0 2 2 0 2 0 0 1 0 0 0 0 0 0 0 0 0 0 0 0 0 0 0 0 1 0 2 0 0 0 2 2 1 1 1 0 0 1 1 1 1 0 0 0 0 1 1 1 1 2 1 0 0 1 1 1 1 1 1 1 2 2 0 1 0 1 0 1 0 0 0 2 1 1 0 1 0 1 0 0 1 1 0 1 1 1 1 1 1 1 0 2 0 0 0 1 0 0 0 0 0 0 0 0 0 1 1 1 1 0 0 0 1 1 1 0 0 0 2 2 1 1 0 1 1 0 0 0 0 0 0 0 0 0 0 0 0 1 1 0 0 0 0 2 0 1 1 1 1 1 2 0 0 0 2 0 0 1 0 1 0 1 1 0 1 0 0 0 0 2 2 2 1 1 1 1 0 0 0 0 0 0 0 0 2 1 1 0 1 0 0 1 0 1 0 2 0 0 1 1 0 2 0 0 0 0 1 1 0 0 2 0 0 1 0 0 0 0 1 0 1 1 0 0 0 2 0 2 1 0 0 2 2 0 0 0 2 1 0 0 0 0 0 0 0 0 0 0 0 0 0 1 0 0 0 0 0 1 0 0 0 0 0 1 0 0 0 0 2 2
108 1 2 1 0 0 0 1 0 0 0 0 0 0 0 0 0 1 2 0 0 0 1 2 0 0 0 0 2 0 1 1 1 1 0 0 2 1 0 2 2 0 0 1 2 1 0 0 0 0 0 0 0 0 2 1 0 0 1 1 0 1 0 1 2 2 1 1 2 0 0 1 1 0 0 1 1 0 1 1 1 2 2 1 1 0 0 0 2 2 0 0 0 1 0 0 0 1 1 1 1 0 1 0 1 1 2 1 1 1 1 1 1 2 2 2 2 0 0 1 1 0 1 1 1 0 0 1 0 1 1 2 0 0 0 0 0 0 0 1 0 0 0 1 0 0 0 0 0 1 0 0 1 0 0 0 0 0 0 0 0 2 1 1 0 2 2 0 0 0 0 2 0 2 0 1 1 0 0 1 0 1 0 1 0 1 1 2 0 0 2 2 0 1 2 0 0 1 0 0 0 0 0 2 2 0 2 0 2 0 0 1 1 0 0 2 2 0 2 1 2 1 2 1 0 0 1 0 0 0 1 1 2 2 2 2 0 2 0 1 0 0 1 0 1 1 0 0 0 0 0 0 1 1 1 0 0 0 0 0 0 0 1 1 0 1 0 1 1 1 0 2 0 1 0 0 1 0 1 0 0 1 0 2 0 1 1 1 0 2 0 0 2 0 2 0 0 0 0 1 0 0 1 1 1 0 0 1 1 1 0 1 0 1 1 0 1 1 1 1 1 1 1 1 1 0 1 1 1 1 0 2 1 1 0 0 0 2 0 0 1 0 2 1 0 0 1 0 1 1 0 0 2 2 1 0 0 0 1 1 2 1 1 0 0 1 0 1 2 0 0 2 1 2 2 0 0 0 0 2 1 0 0 1 0 0 1 2 2 0 0 0 1 0 1 0 0 1 0 0 0 0 0 0 0 0 0 0 0 1 1 0 0 0 2 2 0 0 1 0 0 0 1 0 0 0 0 1 0 0 1 0 0 1 1 0 0 0 0 0 2 0 2 0 0 2 2 1 0 0 1 0 1 1 0 0 0 2 1 2 1 0 1 1 0 1 1 1 0 0 1 1 2 0 1 1 1 1 1 0 0 0 0 0 1 0 0 1 0 1 1 0 1 1 0 0 1 0 1 0 0 1 1 1 0 1 2 0 1 0 0 2 0 1 0 0 1 0 0 0 0 2 0 1 0 0 0 2 0 2 0 2 0 1 1 1 1 0 0 1 2 0 1 1 1 2 1 2 2 0 0 0 0 1 1 0 1 0 1 1 0 0 0 0 0 0 0 0 0 1 0 1 1 0 1 1 2 0 2 0 2 0 2 2 2 1 1 0 2 2 0 2 0 0 0 1 1 1 1 1 1 1 0 1 1 2 1 0 0 2 0 0 0 0 0 0 0 2 1 1 0 1 0 1 1 0 0 0 0 0 0 2 0 0 0 1 0 0 2 0 2 0 0 1 0 2 2 1 2 2 0 1 0 1 0 0 1 0 2 0 0 0 1 0 1 1 1 2 0 2 0 0 0 0 0 1 1 1 0 0 0 0 0 1 0 2 1 1 1 2 2 0 0 0 0 0 0 0 0 1 0 1 0 0 1 0 2 1 0 0 0 0 0 0 0 0 0 1 1 0 0 0 0 2 2 2 2 1 0 0 0 0 0 2 1 1 1 0 0 1 1 1 0 0 1 0 1 0 1 1 1 1 0 0 0 0 0 0 0 0 0 1 2 1 1 1 1 0 0 1 1 1 2 0 0 1 0 0 1 1 1 1 1 0 0 1 1 1 0 1 0 1 2 0 0 0 0 1 0 1 1 0 0 1 2 1 2 0 2 0 0 0 2 2 0 0 0 1 1 1 0 1 0 2 0 0 0 2 0 0 0 0 0 0 0 0 0 1 1 0 1 1 0 0 0 0 0 0 0 0 2 2 0 0 0 0 0 0 1 1 0 0 0 0 0 0 0 1 1 1 0 0 1 1 0 1 0 1 1 1 1 0 0 0 0 0 0 1 0 0 0 1 2 1 1 0 2 1 1 1 1 1 2 2 2 0 2 1 1 1 1 0 0 0 1 1 2 1 2 2 0 2 0 2 0 0 0 2 0 0 0 1 0 2 0 0 0 0 0 0 0 2 2 0 0 0 0 0 0 0 2 0 1 1 1 0 0 1 0 1 0 1 0 1 1 0 0 0 0 1 2 0 0 0 0 0 0 1 1 0 0 1 0 1 0 2 2 0 1 0 1 1 0 0 0 0 0 0 0 0 1 0
109 0 2 0 0 0 0 2 0 1 1 0 0 1 0 1 0 0 1 1 1 0 1 0 1 1 1 0 1 2 2 0 2 2 0 2 0 1 0 1 1 1 1 1 2 1 0 1 0 1 0 0 0 0 2 0 0 0 0 0 2 0 0 2 0 0 1 1 1 0 0 2 2 0 2 2 0 0 2 0 2 2 2 0 2 0 0 0 1 2 0 0 0 1 2 0 2 1 0 2 2 1 1 0 1 1 2 0 2 0 0 1 0 1 2 2 1 0 1 1 1 0 2 2 0 0 0 1 1 0 0 0 0 1 0 0 0 0 0 1 0 0 1 0 0 2 1 0 0 0 0 0 1 0 0 0 0 0 0 0 1 0 1 1 0 2 2 0 0 0 0 1 1 1 0 2 0 0 0 0 0 0 1 1 0 1 1 0 0 0 1 0 0 0 0 1 2 1 0 0 0 0 0 0 2 0 1 0 2 0 0 1 2 0 0 0 0 1 0 0 2 2 0 1 1 0 2 0 0 0 1 1 0 1 1 0 0 2 0 1 0 0 1 0 2 2 0 0 0 0 0 1 1 2 0 0 0 1 0 1 0 1 0 1 1 0 0 0 2 1 0 2 1 1 0 1 2 1 2 0 1 2 0 2 0 1 1 1 0 2 0 0 0 0 2 1 0 2 0 2 1 1 0 0 0 0 1 2 0 1 0 1 1 1 1 1 2 0 0 1 1 1 0 0 1 0 1 0 0 0 2 1 1 1 0 0 0 1 0 1 1 1 2 2 0 0 0 0 1 1 0 0 1 1 1 1 1 0 1 1 2 1 1 0 1 0 0 1 1 1 1 1 1 2 1 0 0 1 0 2 1 0 0 2 0 0 1 0 0 1 0 0 2 0 2 1 1 0 1 2 2 2 0 2 1 0 1 1 0 1 1 0 0 0 2 2 0 0 1 0 0 1 1 2 0 0 0 1 0 1 1 0 0 1 2 1 0 1 1 1 1 0 0 2 0 1 1 2 0 1 0 0 0 1 0 0 0 1 1 1 1 0 0 0 0 1 0 1 0 0 2 2 2 0 0 1 0 2 1 0 0 0 1 2 1 0 0 0 1 0 1 1 0 1 1 1 1 1 2 1 0 2 2 1 0 1 2 0 1 0 1 1 0 0 0 0 0 0 2 0 0 2 1 2 0 0 0 0 2 0 2 0 0 0 1 0 2 0 0 1 1 1 2 2 1 1 1 0 0 0 0 0 0 2 1 0 0 1 2 1 0 0 0 0 0 0 0 1 1 0 0 1 2 0 2 1 1 1 2 1 2 0 2 2 0 0 1 0 0 0 1 1 0 2 0 1 0 1 1 1 1 1 2 1 0 1 1 0 0 1 1 0 0 1 0 1 1 1 1 0 0 0 0 1 1 0 0 2 0 0 1 0 0 0 0 1 0 0 1 0 1 1 0 2 0 2 2 0 1 0 0 2 0 0 0 0 2 0 1 0 0 0 2 1 0 1 0 2 0 0 2 0 0 1 2 2 0 1 1 1 0 0 1 1 0 2 0 2 1 0 1 1 0 0 0 0 0 0 0 2 0 2 0 1 1 0 1 1 0 0 0 0 1 0 0 0 0 1 1 0 0 0 1 2 2 2 2 1 1 1 0 0 0 2 2 0 2 0 0 0 0 0 1 1 2 0 2 1 0 0 0 0 1 0 0 0 0 0 0 1 1 2 2 1 0 1 1 1 0 1 1 1 0 1 1 0 0 2 0 2 1 1 1 0 0 2 0 2 1 2 0 2 2 0 1 0 1 2 0 2 0 0 0 2 2 1 0 0 0 2 0 0 0 0 0 0 2 2 0 1 1 0 0 2 0 0 0 2 0 0 0 0 1 1 0 1 1 0 1 0 1 0 0 0 1 0 0 2 2 0 0 0 1 1 0 1 2 0 0 0 2 0 0 0 0 0 0 0 1 0 0 0 0 0 0 2 0 0 0 1 2 0 2 0 0 0 0 1 0 0 0 0 0 1 1 0 2 2 0 0 0 2 2 2 2 1 1 2 0 1 0 1 0 0 0 0 2 2 2 1 0 1 1 1 0 1 1 2 0 0 1 1 0 0 2 1 1 0 1 1 0 0 1 0 0 1 0 1 0 0 2 0 1 2 0 0 1 2 0 2 2 0 0 1 1 0 0 0 1 1 2 0 0 1 0 0 1 0 0 0 0 0 0 1 0 0 0 0 0 0 0 0 0 0 0 0 0 0 0 0 1 1
110 1 1 1 0 0 0 2 0 1 1 0 0 0 0 0 0 0 1 1 1 1 0 1 0 0 1 0 2 1 2 1 1 2 0 0 2 2 0 0 0 1 0 0 0 0 0 0 1 2 0 0 0 0 1 1 0 1 1 2 0 0 0 2 1 1 1 0 1 1 1 2 1 0 1 1 0 1 1 0 2 2 2 0 1 0 0 1 1 2 1 1 1 2 0 0 0 1 1 2 2 0 1 0 0 0 2 0 2 0 0 2 1 1 1 1 1 0 2 0 0 0 2 0 0 1 1 0 0 0 1 1 0 0 1 0 0 0 0 0 1 0 0 0 0 0 0 0 0 0 0 0 0 1 0 0 0 1 0 2 0 1 2 0 1 2 1 1 1 2 0 0 1 1 1 0 2 0 0 0 0 0 1 1 0 1 1 1 0 0 1 1 0 2 2 0 1 1 0 2 0 0 0 1 2 0 1 1 1 0 1 0 2 0 0 1 0 0 1 2 2 0 1 1 0 0 2 0 0 0 1 1 1 0 0 0 0 1 0 0 0 0 2 0 2 2 0 0 0 0 0 0 1 1 0 0 1 0 0 0 0 0 0 2 2 0 0 0 0 0 1 2 0 0 0 1 0 2 2 0 2 1 1 2 0 1 1 2 0 2 0 0 1 0 1 0 0 0 0 1 0 0 0 0 0 1 1 1 1 0 0 0 0 1 2 0 1 1 2 0 2 2 1 0 1 0 2 1 1 1 2 1 0 2 0 0 0 0 0 1 0 0 1 2 0 0 1 0 2 0 1 0 1 1 1 1 1 1 0 1 1 0 2 0 1 0 0 2 2 0 0 2 0 2 1 1 0 1 1 1 2 1 0 0 0 1 1 0 0 1 0 0 0 0 1 0 0 1 0 0 0 0 0 2 2 0 0 0 0 1 1 0 1 1 1 2 0 0 1 0 0 2 1 0 0 1 0 1 1 1 1 0 1 1 1 0 0 0 0 0 2 0 2 0 0 1 1 1 0 1 0 1 0 1 1 0 1 2 1 2 2 1 0 1 0 2 0 1 0 1 1 1 1 1 1 0 1 2 0 2 2 1 1 2 2 1 0 0 0 0 0 0 1 1 0 0 2 1 2 0 0 2 2 1 0 1 1 1 0 1 0 1 1 2 0 0 0 1 0 1 0 2 2 2 2 0 0 0 1 1 1 0 0 0 2 1 2 0 0 0 0 1 1 1 1 2 0 0 0 0 1 0 0 1 1 1 1 0 1 0 0 0 0 0 0 1 1 0 0 1 1 2 1 0 0 0 1 1 2 1 2 0 2 2 2 0 2 0 0 0 1 1 0 0 1 0 0 0 0 0 0 1 1 1 0 1 2 0 0 0 0 0 0 1 1 1 1 1 0 0 0 0 1 1 1 1 2 1 0 0 0 0 0 0 0 1 0 1 0 0 0 1 0 2 0 1 2 0 1 1 0 2 0 2 0 0 1 0 1 0 0 0 1 0 2 2 1 2 1 1 0 1 0 0 0 1 2 0 2 0 0 0 0 1 0 1 2 1 2 1 1 0 1 2 0 0 0 1 0 1 0 1 0 0 2 0 1 1 0 0 0 0 0 0 0 1 0 2 0 0 0 0 1 2 0 1 2 1 0 0 0 0 0 2 1 1 1 0 0 0 0 0 0 0 1 0 1 0 1 1 0 1 0 1 1 0 0 0 0 1 1 2 2 1 0 0 0 1 0 1 1 0 1 1 1 0 0 2 0 2 1 1 2 1 0 0 2 1 0 1 1 0 2 1 0 1 0 1 0 1 0 0 0 1 1 0 2 1 1 0 0 0 0 0 2 0 0 0 1 2 1 1 0 2 0 0 0 1 0 0 0 0 0 1 0 0 0 0 0 1 0 0 0 1 1 0 1 0 0 0 1 1 1 1 0 1 1 0 1 1 1 0 0 0 1 0 1 0 2 0 0 0 0 1 0 2 0 0 0 1 1 0 2 0 0 0 0 0 2 0 2 0 1 1 1 1 1 2 0 0 0 1 2 2 2 1 1 0 0 0 0 1 0 1 2 2 0 0 2 0 0 0 0 1 1 1 2 2 0 0 1 1 0 2 0 0 0 0 1 1 0 1 0 0 0 1 0 0 0 0 2 0 2 0 0 0 0 0 0 0 1 0 1 0 1 0 0 0 0 1 1 1 0 0 1 0 2 0 1 0 0 0 0 1 0 0 1 0 0 0 0 0 0 1 1 0 0 0 0 0 2 2
111 1 0 2 0 0 1 1 0 0 0 1 1 1 0 1 0 0 2 0 1 1 1 2 0 0 0 0 1 1 2 1 2 2 0 1 2 2 0 1 1 1 1 2 2 1 0 0 0 0 1 0 0 0 2 0 0 0 1 2 0 1 0 1 0 0 0 2 1 0 0 1 1 0 1 1 0 0 1 0 1 2 2 0 1 0 0 1 2 2 1 1 0 1 0 0 0 0 0 2 2 0 0 0 0 0 2 1 1 1 0 1 0 1 1 1 0 1 1 1 1 1 1 1 1 0 0 0 0 0 2 1 0 0 0 0 0 0 0 0 1 0 2 0 0 0 1 0 0 0 0 0 0 0 0 0 0 1 0 1 1 0 1 1 0 2 2 1 0 1 1 1 1 1 0 1 2 0 0 0 0 0 0 0 0 0 0 0 0 0 2 0 0 1 1 0 1 2 0 0 0 0 1 1 2 0 1 0 1 0 0 1 1 0 0 0 0 0 2 1 2 1 0 1 0 0 1 0 0 0 1 1 0 0 0 0 0 2 0 1 0 0 2 1 1 1 0 0 0 0 0 0 1 0 0 0 0 2 0 0 0 0 0 0 0 0 1 0 1 0 1 1 1 1 0 0 2 0 2 0 0 0 0 1 0 1 1 0 0 2 0 0 0 1 2 1 0 0 1 2 1 0 0 0 0 1 0 0 2 2 2 2 0 2 1 0 1 1 1 1 1 1 2 1 0 0 0 0 0 0 1 1 0 1 1 1 1 2 0 1 0 0 0 2 0 0 0 0 2 1 1 0 2 2 1 0 0 1 0 2 2 0 1 0 1 1 0 1 2 0 0 2 0 2 2 0 0 0 2 0 1 1 0 1 1 2 1 0 0 0 0 0 0 0 2 0 0 0 0 0 0 0 0 2 2 0 0 0 0 1 1 0 0 0 1 2 0 0 1 0 1 1 0 2 1 1 0 2 0 1 1 1 1 1 0 1 1 0 1 0 1 0 0 1 0 1 1 0 0 0 1 1 1 1 1 1 0 2 1 1 0 0 0 0 0 0 1 1 0 0 2 1 2 0 2 0 0 2 1 0 0 1 0 2 0 0 2 2 0 1 1 0 1 0 0 0 0 0 0 0 2 2 2 2 0 0 2 0 0 2 0 1 0 0 1 0 0 1 0 2 2 1 0 2 0 1 1 2 0 2 0 2 1 0 0 0 1 0 0 0 0 1 2 1 1 1 0 1 1 0 1 0 0 2 0 1 0 1 1 1 0 0 0 0 0 0 0 0 0 0 0 1 1 0 1 1 1 0 0 2 2 0 2 2 2 0 2 1 0 0 1 0 1 1 0 1 1 0 0 0 0 1 2 1 0 1 1 0 0 1 0 0 0 0 0 0 0 1 1 0 0 0 0 0 1 0 1 1 0 0 0 1 0 0 0 1 0 0 0 0 1 1 0 1 0 2 2 0 1 1 0 2 0 2 1 0 0 0 2 2 2 1 1 0 2 2 1 1 0 0 2 0 1 0 1 1 1 1 1 0 0 0 1 2 0 2 1 0 2 2 1 0 0 1 0 0 0 0 0 0 0 1 0 0 2 0 2 2 0 0 0 0 0 0 0 1 0 0 1 0 0 0 0 1 1 0 0 0 0 0 0 0 0 2 1 0 2 0 0 1 0 0 0 0 1 1 2 0 0 0 0 0 0 0 0 0 0 0 1 0 0 1 2 1 1 0 0 1 0 1 0 1 2 1 1 0 0 1 0 1 2 2 1 1 0 1 1 0 0 0 2 0 2 1 1 1 0 0 0 1 0 0 0 1 1 0 2 0 0 1 1 1 0 0 1 0 1 0 1 2 1 1 0 2 0 0 0 0 0 1 1 1 1 2 0 0 0 1 1 1 1 1 0 0 0 0 0 1 0 0 2 1 1 0 1 0 1 0 0 0 1 0 0 0 0 1 1 1 1 1 0 0 1 0 0 1 0 1 1 1 2 0 1 1 0 1 0 0 1 0 1 0 2 1 1 0 2 1 0 0 0 2 2 2 2 0 2 2 1 1 1 1 0 0 0 0 2 1 2 0 0 0 0 1 1 1 2 1 0 0 0 0 1 1 0 0 1 2 2 0 0 0 2 1 1 1 0 1 1 0 0 0 2 0 1 0 0 1 1 0 1 0 0 0 1 0 0 0 0 0 0 0 0 0 0 1 0 1 1 0 0 1 0 2 0 0 0 0 1 0 1 0 0 0 0 0 0 0 0 0 2 2
112 1 2 1 0 0 0 1 0 1 1 1 0 1 0 0 0 1 2 1 1 1 0 2 0 0 1 0 1 2 2 1 1 2 0 1 1 1 0 1 1 1 0 0 1 0 0 0 1 1 0 0 0 1 1 1 0 0 0 2 0 1 0 1 0 1 2 0 1 1 1 1 2 0 2 2 0 0 0 0 1 1 2 0 1 0 1 0 1 2 0 0 1 2 0 0 0 2 2 1 1 1 0 0 1 0 2 0 2 0 0 2 1 1 1 1 1 0 0 2 2 0 2 0 0 2 2 2 0 2 1 0 0 1 1 1 0 0 0 0 1 0 0 0 0 0 0 0 0 0 0 0 0 0 0 0 1 1 0 2 0 0 2 0 1 1 1 0 1 1 0 2 1 1 0 1 0 2 0 1 2 0 0 0 0 0 0 1 0 0 0 1 0 1 1 0 1 1 0 0 1 0 1 1 1 0 2 2 1 0 1 1 2 1 0 0 0 1 2 1 1 0 1 0 0 1 1 2 2 2 0 0 1 2 2 1 0 2 0 1 0 0 2 0 1 1 0 0 0 0 0 1 1 0 0 1 1 1 0 1 1 1 0 1 1 0 2 0 1 0 0 2 1 1 0 0 2 1 0 0 0 1 1 1 0 1 1 1 1 2 0 0 1 0 2 0 0 0 0 0 2 0 0 0 0 0 1 2 0 0 0 0 0 0 1 0 2 1 0 0 0 0 2 1 1 0 2 2 0 1 2 0 0 1 1 1 1 1 0 0 1 1 1 2 0 0 0 1 1 2 0 1 2 2 0 0 1 1 0 2 2 0 1 0 1 0 0 1 2 0 0 2 0 2 0 1 0 1 0 2 2 1 0 1 1 2 1 0 0 0 0 0 1 0 1 0 0 0 0 0 0 0 0 1 1 0 0 2 0 2 0 0 1 0 0 1 1 1 0 1 0 2 0 0 1 1 0 0 0 0 0 0 0 1 1 0 1 0 1 0 0 0 2 0 1 2 2 0 2 2 0 0 0 0 0 0 0 2 1 1 0 0 0 0 0 0 0 2 0 0 2 2 2 0 1 1 1 2 0 1 1 1 0 1 1 0 1 0 1 0 1 1 1 2 1 1 1 0 0 0 1 1 1 1 0 1 1 1 0 1 0 0 0 2 0 0 0 0 2 1 0 2 0 0 0 1 0 0 1 1 1 0 0 1 0 0 1 1 0 1 0 1 1 1 1 1 1 0 0 1 0 1 0 2 0 2 0 1 2 0 0 0 1 0 0 1 1 0 0 0 0 0 0 0 0 0 1 2 2 2 2 0 1 0 1 1 1 1 0 0 1 1 0 0 0 2 0 0 0 0 0 2 2 0 1 1 1 0 0 1 1 0 0 1 0 0 0 1 0 1 0 1 0 0 0 0 1 0 0 0 1 2 0 0 0 0 2 1 0 0 1 1 0 1 0 1 2 0 0 0 0 2 1 1 0 0 2 1 2 0 0 0 2 0 1 2 0 1 1 0 1 1 0 0 0 2 1 1 0 0 0 0 0 1 0 1 2 1 2 1 1 1 1 1 1 0 0 0 0 1 0 2 0 0 1 0 2 1 0 0 0 0 0 0 0 1 0 1 0 0 0 0 1 2 1 0 0 0 1 1 1 1 0 2 2 2 2 0 0 2 1 1 0 0 0 0 0 1 0 1 0 1 0 0 0 1 0 0 0 0 0 1 2 1 0 0 1 0 0 2 0 1 2 0 0 0 0 1 1 1 1 1 0 1 1 2 0 1 0 1 1 0 2 0 1 0 1 1 0 1 0 0 0 2 1 1 0 0 0 2 0 1 0 0 0 0 0 1 1 1 1 1 0 2 1 0 0 2 0 0 1 0 0 0 0 0 0 1 2 1 1 1 0 0 0 0 0 0 0 0 2 2 0 0 0 0 0 0 0 0 0 0 0 0 0 1 1 0 1 1 0 0 2 0 0 1 0 0 0 0 1 1 2 1 0 1 0 1 0 0 0 0 0 1 2 0 2 1 0 0 1 2 2 2 2 1 1 1 1 0 0 1 0 0 1 1 1 0 2 0 2 0 1 1 1 1 0 2 2 2 0 2 0 2 0 0 0 1 1 0 0 1 2 2 1 1 0 0 0 0 1 0 0 1 1 1 2 2 0 2 0 1 2 0 1 0 1 0 1 0 0 0 0 0 0 0 0 2 2 0 0 2 0 2 0 0 0 0 0 0 0 0 0 0 0 1 1 0 0 0 1 1
113 1 2 1 0 0 0 1 1 0 1 1 1 1 0 1 0 0 0 0 1 1 0 2 0 0 1 0 2 0 1 0 1 2 1 1 2 2 0 1 1 0 1 2 2 1 0 1 0 1 0 0 1 0 1 0 0 0 0 2 0 1 0 2 0 0 1 1 2 0 0 2 2 0 1 2 0 0 2 0 2 2 2 0 1 0 0 1 2 2 0 1 0 1 0 0 0 1 1 1 0 0 0 1 1 0 2 2 0 2 2 2 2 2 2 2 2 0 1 0 0 0 1 1 1 0 0 0 0 0 1 0 0 0 0 0 0 0 1 0 1 0 0 0 0 1 0 0 0 0 0 0 1 0 0 0 0 1 0 2 1 0 1 1 2 1 1 1 1 2 0 0 0 2 0 2 0 2 1 0 1 1 0 2 0 2 2 1 0 0 1 0 0 2 1 0 0 2 0 1 0 0 0 1 2 0 1 1 0 1 0 0 0 0 0 0 1 1 0 1 2 1 1 2 0 0 0 0 0 0 0 0 1 1 1 1 1 2 1 1 0 1 2 0 1 1 0 0 0 0 0 0 1 0 0 0 0 1 0 1 0 1 0 0 1 0 0 0 1 0 0 0 1 1 0 0 1 0 1 0 0 1 2 2 0 0 2 1 0 2 0 0 0 0 1 1 0 1 0 2 1 0 0 0 0 0 0 2 1 1 0 2 0 1 1 1 2 1 0 1 1 1 2 1 0 0 0 1 1 2 2 1 0 2 0 0 0 0 0 0 0 1 0 2 0 0 1 0 2 2 1 0 2 2 1 0 1 1 0 0 0 0 2 0 1 0 0 1 2 0 0 2 0 2 1 0 0 2 0 2 0 1 0 0 0 1 1 1 1 0 0 0 1 1 2 2 2 1 1 1 1 1 0 2 1 1 1 0 0 2 0 0 0 0 0 2 0 0 1 0 0 0 1 0 0 1 0 0 1 0 0 0 0 0 0 0 0 0 0 0 2 0 1 1 1 1 1 1 0 0 0 0 1 1 1 1 0 1 1 0 0 0 0 0 0 1 0 1 0 0 1 1 2 0 1 0 1 1 0 1 2 1 0 0 2 1 0 0 0 0 0 0 0 2 0 0 2 0 1 1 1 2 1 1 0 1 2 2 0 0 0 2 0 0 0 0 0 0 1 1 0 2 1 2 1 0 0 1 1 1 1 1 0 1 1 0 1 0 0 1 1 1 2 2 1 2 0 2 2 0 0 0 1 2 0 1 0 1 0 1 0 1 1 0 0 1 1 1 1 0 0 1 1 0 1 1 2 1 2 1 2 0 1 0 1 0 0 0 0 0 0 2 2 0 0 1 0 0 0 0 0 2 1 2 0 2 2 0 0 0 2 0 0 1 1 1 1 1 0 0 1 0 0 0 0 0 0 1 0 0 0 1 1 0 0 0 1 0 0 0 2 1 0 0 2 0 2 0 1 1 0 1 0 1 0 0 2 0 1 0 0 0 1 0 1 1 0 2 0 1 1 0 0 0 1 1 1 1 0 0 0 0 2 1 0 2 2 1 2 1 1 1 0 1 1 0 0 0 0 1 0 1 0 0 2 0 2 2 0 0 2 0 0 0 0 0 0 1 0 0 0 0 0 2 0 1 2 0 0 0 0 0 1 2 1 2 1 0 0 1 0 0 0 0 0 0 0 0 0 0 0 0 0 0 0 1 0 0 1 0 0 1 2 1 0 1 1 1 0 2 0 0 2 1 1 0 0 2 0 2 1 1 1 0 0 2 0 2 0 2 0 1 2 0 0 0 0 1 0 1 0 0 0 1 2 0 1 0 0 1 0 0 1 1 0 0 1 1 1 1 0 1 0 2 0 0 0 2 0 0 0 0 0 0 0 1 0 1 1 1 0 0 0 0 1 0 0 0 0 0 2 1 1 0 0 1 1 0 0 0 0 0 0 0 0 0 1 0 1 1 0 0 1 1 0 0 0 0 0 0 1 0 2 0 0 0 0 0 1 1 2 0 1 2 2 0 2 2 0 0 0 1 2 2 2 1 1 2 1 1 1 1 0 0 2 1 1 2 1 0 0 0 0 0 0 1 1 1 0 0 1 1 0 0 1 1 0 0 1 1 0 0 2 0 0 0 0 0 0 1 1 0 0 2 1 0 1 1 0 1 2 0 2 0 2 0 0 0 2 1 0 1 0 0 1 1 0 0 0 0 0 1 0 0 0 0 0 0 0 0 0 0 0 0 0 0 0 0 0 0 2 2
114 0 0 2 0 0 0 2 0 0 0 0 0 1 0 0 0 0 1 1 1 1 1 2 0 0 2 0 2 0 1 1 1 2 0 1 1 2 0 0 0 2 0 1 1 1 0 0 0 1 0 0 1 0 1 0 0 0 0 1 1 1 0 1 0 0 1 2 0 0 0 0 2 0 2 2 0 0 0 1 0 1 1 1 1 0 0 0 2 2 0 0 1 2 1 0 1 1 1 0 0 1 0 0 1 1 2 1 1 1 0 1 0 1 1 1 1 0 0 2 2 0 2 1 0 1 1 2 1 1 1 1 0 0 0 0 0 0 0 0 1 0 0 0 0 2 0 0 0 1 1 0 0 0 0 0 0 2 0 2 0 1 0 2 0 1 1 0 0 0 0 0 1 1 0 2 1 1 0 1 1 1 1 1 0 1 1 1 1 0 2 0 0 2 2 0 0 1 0 0 0 0 0 2 2 2 2 0 0 0 0 1 0 0 0 0 1 1 0 0 2 1 1 1 0 0 1 0 0 0 0 0 0 0 0 0 0 2 0 1 0 1 2 0 2 2 0 0 1 1 1 1 1 1 0 0 1 2 0 0 0 0 0 1 1 0 0 0 2 1 0 1 1 1 0 0 0 2 2 0 2 2 0 1 1 0 1 0 2 2 0 1 1 0 2 1 1 2 0 2 2 2 0 0 0 0 1 2 0 2 0 2 0 1 0 0 1 1 0 2 0 0 0 0 1 0 1 1 1 0 2 0 0 1 0 0 0 1 0 1 1 1 0 2 0 0 1 0 2 0 0 0 2 2 1 0 0 0 0 1 1 0 1 0 1 0 0 1 1 1 1 1 0 2 0 0 0 1 1 1 1 1 0 1 0 1 1 1 1 1 0 0 1 0 1 0 0 1 0 0 0 0 0 2 2 0 0 1 0 2 0 0 0 0 1 2 0 0 0 0 0 1 1 1 1 1 1 0 2 2 0 1 0 1 1 0 0 2 1 1 1 0 2 0 0 2 2 1 0 0 0 0 1 2 1 0 1 2 2 1 1 0 1 1 0 1 0 1 0 1 2 1 1 1 1 0 0 2 0 1 1 0 0 0 2 0 0 1 0 1 1 0 0 2 1 0 2 1 1 0 1 2 1 1 1 0 2 1 0 1 0 1 0 0 1 0 0 0 2 1 0 2 0 2 0 1 1 1 0 2 0 1 0 0 1 1 0 0 0 1 0 0 1 1 1 1 0 1 1 0 1 0 0 1 2 0 1 0 1 1 1 0 0 0 0 0 0 0 0 1 1 0 1 0 1 2 2 0 0 2 1 0 2 2 2 0 2 0 0 0 0 1 1 0 1 0 0 1 1 2 1 1 1 1 0 1 1 0 0 2 1 0 0 1 0 1 1 0 0 0 0 0 0 1 1 1 1 1 0 0 0 1 1 0 0 1 1 0 0 0 2 1 0 0 2 0 2 0 1 1 0 2 0 1 0 0 2 0 1 0 0 0 0 0 1 2 0 2 0 1 1 0 1 0 0 2 1 1 0 0 0 1 1 2 0 2 1 0 1 1 2 1 0 0 0 0 0 0 0 0 0 0 0 1 1 1 1 2 0 0 0 0 0 1 0 0 0 1 0 0 0 0 0 2 2 1 1 1 0 0 0 0 0 2 0 0 1 0 0 0 0 0 0 0 0 0 0 0 0 0 0 1 0 0 0 0 0 0 1 0 0 1 2 1 1 0 0 0 0 2 0 0 1 0 0 1 1 1 0 1 1 1 0 0 0 1 0 1 0 1 1 0 2 1 1 1 0 0 1 1 0 0 0 2 1 0 1 0 0 1 0 0 0 0 2 0 0 0 2 2 2 2 0 2 0 0 0 2 1 0 0 0 1 2 0 1 0 0 0 0 0 0 0 0 2 1 1 1 1 0 1 1 0 0 0 0 0 0 0 0 1 0 0 0 0 0 0 0 0 1 0 0 1 1 0 1 0 0 0 0 2 0 2 0 0 0 0 1 0 0 0 0 1 2 2 0 2 2 0 1 0 2 1 1 2 1 0 2 1 1 0 0 0 0 0 0 2 1 2 1 0 1 0 0 0 2 2 2 0 1 0 1 0 2 0 0 0 1 1 0 0 1 2 1 0 0 1 0 0 0 0 0 0 2 2 0 2 0 0 0 1 0 2 0 1 1 1 1 1 1 0 0 0 0 0 0 0 0 0 0 0 0 0 0 0 0 1 0 0 2 0 0 0 1 1 0 1 1 1 1 0 0
115 0 1 1 0 0 1 1 0 1 1 1 0 0 0 1 1 0 1 2 2 1 0 2 0 0 2 0 2 1 1 2 0 2 0 2 1 1 0 0 0 1 1 0 1 0 0 1 0 2 0 0 0 1 1 1 0 0 0 1 1 1 0 1 1 1 2 2 1 0 0 1 2 0 0 2 2 0 0 1 1 2 2 0 2 0 0 1 2 2 0 1 0 1 0 0 0 1 1 0 0 1 0 0 1 1 2 2 0 2 2 2 1 2 2 2 2 0 1 1 1 0 2 2 0 0 0 0 0 0 0 0 0 2 2 2 0 0 0 1 0 0 0 0 0 1 1 0 0 0 1 0 0 0 0 1 0 1 0 0 0 1 1 1 0 2 1 0 2 2 0 0 0 2 0 0 2 0 0 0 0 0 0 0 0 0 0 1 1 1 0 2 0 1 2 1 1 1 0 0 0 1 0 1 2 0 2 1 2 0 1 2 2 1 0 0 0 1 0 0 2 2 2 2 0 0 2 1 1 0 1 1 1 1 0 1 0 2 1 1 0 1 2 0 1 1 0 0 0 0 0 0 1 0 0 1 0 2 1 2 2 2 0 0 0 0 0 0 1 0 0 1 1 1 1 2 1 1 2 0 1 1 1 2 1 1 2 0 2 2 0 2 2 0 2 0 1 1 0 1 0 0 2 2 2 0 1 2 1 0 0 1 0 1 2 0 2 1 0 0 0 0 1 0 0 0 1 1 1 0 2 0 0 1 0 0 0 0 0 1 1 1 1 1 0 0 0 1 2 1 2 0 1 1 0 1 1 0 1 1 2 1 1 0 1 0 0 0 1 1 1 1 1 2 1 0 0 0 1 1 1 2 0 1 1 1 1 0 0 0 0 0 1 0 2 2 2 0 0 0 0 1 0 2 2 1 0 2 0 2 0 0 1 0 0 1 1 1 1 0 0 1 0 2 1 1 1 1 0 0 2 0 0 1 0 0 1 2 0 0 1 0 2 0 0 0 1 2 0 1 0 0 1 2 1 1 0 1 0 1 1 0 1 1 0 2 0 2 0 1 2 2 2 0 1 1 1 2 0 0 0 0 0 1 1 0 1 0 0 0 1 1 2 1 1 1 2 2 2 0 0 1 1 1 0 1 1 0 0 1 0 1 0 1 0 0 1 0 1 1 0 2 0 2 0 1 1 1 1 1 1 1 0 1 1 0 1 0 1 1 1 0 2 2 1 1 1 0 0 1 0 1 0 0 2 0 2 1 0 0 0 0 1 1 1 1 1 1 1 0 0 1 0 0 0 0 2 1 1 2 2 0 0 0 0 0 0 0 0 0 0 2 0 0 1 0 0 0 0 0 0 2 2 1 0 1 1 0 0 2 1 0 0 1 0 1 0 0 1 0 1 0 1 1 1 1 1 0 0 0 0 0 0 0 0 1 0 1 1 0 1 0 0 2 0 2 2 0 1 1 1 1 0 1 0 0 0 0 1 0 0 0 1 2 0 0 0 2 0 1 0 0 0 0 1 2 0 0 2 0 1 1 0 1 0 1 1 2 1 1 2 0 0 2 1 0 0 0 0 2 0 2 0 0 2 0 2 2 0 0 0 0 0 0 0 0 0 1 1 0 0 0 0 2 2 1 1 0 1 1 1 1 0 2 1 1 2 0 0 1 0 0 0 0 0 0 0 0 0 0 0 0 0 0 0 0 2 0 0 0 0 0 2 0 0 0 0 0 0 2 1 1 2 1 1 0 0 0 2 0 2 2 0 0 1 2 0 2 1 2 0 2 2 0 1 0 0 1 0 1 0 0 0 2 1 0 2 0 1 1 0 0 0 0 0 0 2 0 2 2 2 2 0 1 0 0 0 1 0 0 0 0 0 0 0 1 0 0 1 0 1 1 0 1 2 0 1 0 0 0 2 2 0 0 0 0 0 0 0 0 0 0 0 1 0 1 0 0 2 1 1 0 0 2 0 2 0 0 0 1 2 0 2 0 0 0 1 0 2 0 2 0 2 1 1 0 2 2 0 0 0 2 1 1 2 1 1 1 1 1 1 1 0 0 0 0 1 2 2 0 0 0 0 1 0 2 1 2 1 1 0 2 0 1 1 0 0 1 2 1 0 0 0 0 0 1 0 0 0 0 2 0 0 0 1 1 2 2 0 2 2 0 0 0 1 0 0 0 0 0 0 0 0 0 0 0 0 0 2 1 0 1 0 0 0 0 0 0 0 0 0 0 0 0 0 0 1 0 1 0 2 1
116 0 1 2 0 0 0 2 0 1 1 1 0 0 0 1 1 0 0 0 0 0 0 2 0 0 1 0 1 0 1 0 0 1 0 1 1 1 0 0 0 2 0 0 1 0 1 0 0 2 1 0 1 0 1 1 0 0 0 1 0 0 0 0 0 0 0 1 1 0 0 0 2 0 0 2 2 0 1 0 1 2 2 0 0 0 0 0 2 2 0 1 0 1 1 0 1 0 0 0 2 0 1 0 0 0 2 2 0 2 1 1 2 2 2 2 2 0 0 2 2 0 2 1 0 1 1 0 0 0 1 1 0 0 0 0 0 0 0 1 0 0 1 0 0 0 0 0 0 0 0 0 0 0 0 0 0 1 0 0 0 0 2 0 2 2 2 0 1 1 0 0 0 2 2 2 2 1 0 1 1 0 0 0 0 0 0 1 0 0 2 1 0 1 1 0 2 2 1 1 0 1 0 0 2 0 1 1 1 0 2 2 2 1 0 0 0 1 0 0 1 1 2 1 0 1 1 0 0 0 1 1 0 0 0 0 0 2 0 1 0 0 2 1 2 2 1 0 0 0 0 1 2 1 0 0 2 2 0 2 0 2 1 1 1 0 1 0 2 0 0 1 1 1 0 1 2 1 1 0 0 1 1 1 0 1 1 0 1 2 0 1 1 0 2 1 1 1 0 1 0 0 1 1 1 0 1 2 0 1 0 1 0 2 2 0 1 0 0 2 0 0 0 0 0 0 0 0 0 1 2 1 0 2 0 0 0 1 0 1 1 1 2 2 0 0 1 0 2 1 0 0 2 2 2 0 1 1 0 2 2 0 1 0 1 0 0 1 1 1 1 1 1 2 1 0 0 0 2 0 0 2 0 0 1 1 0 0 0 0 0 0 1 1 2 2 2 1 0 0 0 0 0 1 0 0 1 0 1 2 0 0 0 1 0 0 2 0 0 0 1 1 0 1 0 1 1 1 0 1 0 2 0 1 1 1 0 1 1 0 2 0 2 0 1 0 1 0 1 2 0 1 1 2 2 1 1 0 0 0 0 0 0 0 0 2 0 2 0 0 1 1 2 1 0 1 0 1 0 0 1 0 0 1 1 0 1 0 0 0 0 0 1 1 1 1 1 2 2 0 0 1 2 2 0 0 1 0 1 2 2 2 0 1 1 0 0 0 1 1 0 2 0 1 0 1 0 0 0 2 0 0 0 1 0 0 1 0 0 0 2 0 2 2 1 1 0 1 1 0 1 1 1 2 1 1 0 0 2 0 0 0 0 1 1 1 1 0 0 1 0 0 0 0 0 0 1 2 2 2 2 0 1 0 1 0 0 1 0 0 1 1 0 1 0 1 0 0 0 1 2 2 1 1 0 1 1 0 0 2 0 0 0 1 0 1 0 2 0 0 1 0 0 0 0 0 2 1 0 0 1 0 1 0 0 0 1 0 0 1 1 1 0 1 0 1 2 0 1 0 0 1 0 0 0 0 2 0 2 0 0 0 1 2 0 0 0 1 0 2 0 0 0 1 1 2 1 1 0 0 1 0 0 1 1 1 0 2 1 1 2 0 0 0 1 0 0 0 0 1 1 1 0 0 1 0 1 2 0 0 1 0 0 0 1 1 0 1 1 0 0 0 0 2 2 1 2 2 1 1 0 0 0 2 0 0 1 0 0 1 0 0 1 1 1 0 1 0 0 0 0 0 0 0 0 0 1 0 0 0 0 0 2 2 2 0 0 1 0 2 0 0 2 0 0 0 0 0 1 1 0 1 0 0 1 2 0 0 0 0 2 0 2 1 0 1 1 2 0 2 0 0 0 2 1 0 1 0 1 1 0 0 1 1 1 0 0 0 1 2 1 1 0 2 0 1 0 2 0 0 0 0 1 1 0 0 0 1 1 0 1 0 0 0 1 1 0 0 0 0 1 1 2 0 1 0 2 0 1 1 1 0 0 0 0 0 1 0 0 1 0 0 0 1 0 1 0 0 0 1 2 0 2 0 0 0 1 0 0 0 0 0 0 1 1 0 1 1 0 0 0 2 2 2 2 1 0 0 0 1 0 2 1 1 1 1 1 0 2 1 0 1 0 1 2 2 0 2 1 1 0 2 0 2 0 0 0 1 2 1 0 1 2 1 0 0 0 2 0 1 0 0 1 0 0 0 1 1 0 1 0 1 1 0 1 0 1 0 1 0 2 0 0 0 0 1 1 0 1 2 0 2 0 1 0 1 1 0 0 1 0 0 0 1 0 0 0 0 0 0 1 1
117 0 0 2 0 0 0 1 0 1 1 0 1 1 0 1 0 0 1 1 1 0 0 1 0 0 0 0 2 1 1 0 0 0 0 0 2 2 0 0 0 2 0 1 2 1 1 0 0 1 0 0 1 1 0 0 0 0 0 1 0 1 0 2 1 1 1 0 1 0 0 2 2 0 1 2 1 0 1 1 1 2 1 1 1 0 1 1 2 2 0 1 1 2 0 0 0 1 1 2 2 1 1 0 1 1 2 1 1 1 0 1 2 2 2 2 2 0 0 1 1 0 2 0 0 2 2 1 1 0 0 0 0 1 1 0 1 0 0 2 1 0 0 0 0 1 0 0 0 0 0 0 1 0 0 0 0 0 0 0 0 2 2 0 1 1 1 0 2 2 0 0 0 2 0 0 2 0 0 0 0 0 1 0 0 0 1 2 2 1 1 1 0 2 2 0 1 2 0 1 0 1 0 0 2 0 2 0 1 0 2 2 1 0 0 0 0 1 2 0 0 0 2 2 0 0 0 0 0 0 0 0 0 0 0 0 0 2 1 1 0 1 2 0 1 1 0 0 0 0 0 0 1 1 0 0 1 1 0 0 0 0 0 0 0 0 0 1 0 0 1 2 0 0 0 0 1 0 1 0 0 1 0 2 0 1 2 1 1 2 0 0 0 1 2 1 0 1 1 1 0 0 0 0 0 0 0 2 0 0 0 0 0 1 1 0 1 0 0 1 0 1 1 0 1 0 2 1 1 1 2 0 0 0 0 0 0 2 0 0 0 2 1 1 1 0 0 1 2 2 1 1 1 1 1 1 1 1 0 2 2 0 2 0 2 1 0 2 2 0 0 2 0 2 0 1 0 0 0 2 2 0 0 1 0 0 0 0 0 0 0 0 1 0 2 1 1 0 1 0 1 0 0 1 0 0 1 1 1 2 0 1 0 0 0 0 2 0 0 0 0 0 0 1 0 1 1 1 0 1 0 0 0 1 1 0 1 2 1 1 1 0 1 1 2 1 2 2 0 1 0 0 1 2 1 1 0 2 0 2 2 0 1 1 0 1 0 0 0 0 0 0 2 1 2 0 2 2 0 0 0 0 0 1 1 0 1 1 0 1 1 0 1 2 1 0 2 0 2 1 1 2 2 1 0 1 2 1 1 0 0 2 0 2 0 0 0 0 1 2 2 1 1 1 1 0 0 1 0 2 0 1 0 0 0 0 0 1 0 1 2 0 0 0 0 1 2 0 0 0 0 0 0 1 1 0 1 1 2 0 0 0 1 0 1 0 0 1 1 0 1 2 1 0 1 1 1 1 1 2 1 0 0 0 0 0 0 0 0 0 0 1 0 0 1 0 0 0 0 1 1 2 0 2 0 2 2 0 0 2 0 0 0 0 1 1 0 0 0 0 1 0 0 0 0 2 2 0 0 0 1 2 0 0 0 1 0 0 0 1 1 1 0 1 0 1 2 0 0 0 0 2 2 2 1 1 2 0 2 1 1 0 0 0 1 2 1 2 0 0 2 0 0 1 1 2 0 1 1 0 0 0 2 2 0 2 0 1 2 1 1 0 0 1 1 0 0 0 0 1 0 1 0 0 1 0 2 2 0 0 1 0 0 1 0 1 1 0 1 0 0 0 0 2 1 1 2 0 0 0 0 0 0 2 0 0 2 0 0 1 1 1 0 0 0 0 0 1 0 0 0 0 0 0 0 0 1 0 0 0 0 0 2 1 0 2 2 1 0 2 1 0 2 2 2 0 0 1 1 1 2 2 0 1 1 1 0 1 1 1 1 1 2 0 1 0 0 1 0 1 0 0 0 2 0 0 1 0 0 1 1 0 1 2 0 0 1 1 1 1 1 2 0 1 0 0 0 1 0 1 0 0 0 1 0 1 0 0 1 1 0 0 0 0 0 0 0 1 1 0 2 2 1 0 1 0 1 0 0 0 1 0 0 0 0 2 1 0 1 1 0 0 0 0 0 1 0 0 0 1 2 0 2 0 0 0 0 0 0 0 0 0 1 0 2 0 2 2 0 0 0 1 2 2 2 1 1 2 0 1 0 1 1 1 1 1 1 1 1 0 0 0 0 0 0 0 0 1 0 0 0 1 0 1 0 0 0 1 2 1 0 1 2 0 0 0 0 0 0 0 1 0 0 0 0 1 1 2 0 1 2 0 1 0 1 1 1 0 0 0 0 0 0 0 0 0 0 1 1 0 0 1 0 1 0 1 1 0 0 1 0 0 1 1 1 0 0 0 0 0 2 1
118 0 1 1 0 0 0 1 1 0 1 0 1 1 0 1 0 0 1 1 1 1 0 0 0 0 1 0 1 1 2 0 0 2 1 0 2 1 0 0 0 1 1 1 2 1 0 0 0 1 0 0 1 1 0 0 1 0 0 0 0 1 0 2 0 0 0 1 1 0 0 2 2 0 2 2 0 0 0 2 0 2 2 0 1 0 0 0 0 2 0 0 0 0 1 0 1 1 0 2 1 0 0 1 0 0 2 2 0 1 0 1 1 2 2 2 2 0 0 0 0 0 2 1 0 1 1 1 1 0 1 0 0 0 1 0 0 0 0 0 2 0 0 0 0 2 0 0 0 0 1 0 0 0 1 0 0 1 0 2 1 0 1 1 0 2 2 0 0 1 0 0 0 2 0 1 2 1 0 0 1 1 1 1 0 1 2 1 0 0 0 1 0 1 1 1 0 1 0 0 0 0 0 0 2 0 0 0 1 0 1 1 2 0 0 1 2 1 2 0 1 1 1 1 0 0 1 0 0 0 0 0 0 0 0 0 0 2 0 1 0 0 1 0 2 2 0 0 1 1 0 0 0 0 0 0 2 1 0 0 0 0 1 1 0 0 1 1 1 0 1 2 0 0 0 0 0 1 2 0 1 1 1 2 0 0 1 2 0 1 1 1 1 0 2 1 0 0 0 0 1 0 1 1 0 0 0 1 0 0 0 0 0 1 0 0 2 0 1 0 1 1 1 1 0 0 1 1 1 1 2 1 0 2 0 0 0 2 1 0 2 2 1 2 0 0 1 0 2 2 2 0 2 2 2 0 1 0 0 2 2 0 0 1 0 0 0 0 1 1 1 1 1 2 1 1 0 2 0 2 0 1 0 0 0 0 0 0 0 0 0 0 1 0 0 0 0 0 0 0 0 0 0 2 1 0 1 0 1 1 0 1 0 0 2 2 0 1 0 1 0 1 0 2 1 1 1 0 0 1 0 0 0 1 1 0 0 1 1 1 1 0 2 0 0 1 1 1 0 1 1 0 0 2 1 0 1 1 0 0 0 0 0 1 0 1 0 1 0 0 1 1 1 1 1 0 1 2 0 0 0 0 0 1 2 1 0 0 0 0 0 0 0 1 1 0 2 0 1 0 0 2 1 1 0 1 1 1 1 0 1 1 0 0 0 0 0 0 0 1 1 1 1 2 1 1 1 1 1 1 0 2 0 0 1 0 1 0 1 1 1 0 0 0 0 1 0 1 1 0 1 0 1 1 2 0 1 2 0 0 0 1 1 0 0 1 1 0 1 0 0 0 1 0 1 1 1 2 2 2 2 0 1 1 1 0 1 1 0 0 0 1 0 0 1 0 1 0 0 0 0 2 2 1 0 1 1 0 0 1 0 0 0 0 0 0 0 1 1 0 0 0 1 1 1 0 1 1 0 0 0 1 0 0 0 0 0 0 0 1 0 0 0 1 1 2 2 1 1 1 0 2 0 0 0 0 1 1 2 0 0 0 1 1 1 1 1 1 1 0 1 1 1 0 0 2 0 1 0 0 0 1 0 2 0 1 2 1 1 1 1 1 0 1 0 0 0 0 0 1 0 2 0 1 1 0 1 2 0 0 1 0 0 1 0 0 0 1 1 0 0 0 0 2 1 0 1 0 0 0 0 0 0 2 0 0 1 0 0 0 0 0 0 0 0 1 1 0 0 0 0 0 0 0 0 1 0 0 0 0 0 0 2 0 0 0 2 0 0 1 1 0 1 1 1 0 0 0 1 2 0 0 0 0 0 1 0 2 1 2 0 1 2 0 0 1 0 0 0 0 0 0 0 2 1 0 0 1 1 0 0 0 0 0 1 0 2 0 2 2 2 2 0 2 0 0 0 0 0 0 1 1 1 1 0 2 0 0 1 0 1 0 0 0 0 0 0 1 0 0 1 1 1 0 1 0 1 0 1 1 0 0 0 0 0 0 1 0 0 2 0 0 0 0 0 1 0 1 1 2 2 0 0 0 0 0 0 0 0 0 0 0 1 1 2 1 2 2 0 0 0 2 1 1 1 2 0 1 0 0 0 1 1 1 1 0 1 1 1 1 0 1 1 1 0 2 0 1 0 0 0 2 0 1 0 0 0 1 2 1 0 1 1 1 0 0 0 0 0 0 1 0 1 1 1 0 1 2 1 1 0 0 1 0 1 0 0 0 0 0 2 0 1 1 0 0 0 0 0 0 0 0 0 2 0 1 1 0 0 0 0 0 1 0 0 0 0 0 0 0 1 1
119 1 1 1 0 0 1 2 0 2 2 0 0 0 0 0 0 0 0 1 1 1 1 0 1 1 0 0 1 2 1 1 0 2 2 1 2 1 0 1 1 1 0 1 2 1 0 0 0 2 1 0 0 0 2 1 0 0 0 1 1 1 0 0 0 0 1 1 1 0 0 1 2 0 1 2 1 0 1 1 1 2 2 0 1 0 0 1 2 2 1 1 1 1 0 0 0 0 0 1 1 1 1 0 0 0 2 1 1 1 1 2 0 1 1 1 0 0 0 1 1 0 2 2 0 0 0 1 0 1 0 0 0 1 1 0 1 0 0 1 2 0 0 1 0 1 0 0 0 1 1 0 0 1 1 0 0 1 1 1 0 1 2 0 1 1 1 1 0 1 1 1 0 2 0 0 2 1 0 1 1 1 0 1 0 1 1 1 0 0 0 0 0 1 1 1 1 0 0 0 0 0 0 1 2 0 1 2 1 0 0 1 1 0 0 1 2 1 1 0 2 2 2 2 0 0 1 0 0 0 1 1 0 0 0 0 0 2 0 1 0 0 2 2 2 2 0 0 0 0 0 0 0 1 0 0 1 1 0 0 0 0 1 1 0 0 0 0 1 0 0 2 2 2 0 0 0 1 0 0 0 1 2 2 0 2 2 2 0 2 0 1 2 0 2 0 1 0 0 1 0 0 0 0 0 0 0 2 1 1 1 0 0 0 2 0 2 1 0 0 1 1 2 1 0 0 0 2 2 1 1 2 1 0 0 0 0 2 0 1 1 1 1 1 1 0 1 1 2 2 1 1 2 2 1 0 1 0 1 1 2 1 0 0 0 0 0 1 2 0 0 2 0 2 0 0 0 0 1 1 1 1 0 2 0 1 1 0 0 0 0 0 1 0 2 0 0 1 1 0 1 0 0 2 2 1 0 0 0 2 0 0 0 0 0 1 1 1 0 1 0 1 1 1 2 1 1 1 0 0 1 0 1 0 1 1 0 0 0 0 2 0 0 2 0 1 1 0 0 1 0 0 1 1 1 1 0 2 1 2 2 0 0 0 0 1 0 1 0 0 1 1 0 2 1 1 0 2 0 0 2 1 0 1 1 1 1 0 1 0 0 0 0 0 0 0 2 0 1 0 0 2 1 1 0 1 2 1 1 0 0 2 0 2 0 0 0 1 1 2 1 2 0 1 0 1 0 0 0 2 0 0 0 0 0 1 0 1 1 2 1 1 1 1 0 1 1 0 0 0 1 0 1 1 2 0 1 0 1 2 1 0 0 1 1 0 0 2 2 0 0 0 0 0 0 0 1 1 2 1 2 0 1 2 1 0 2 1 1 1 1 1 2 0 0 0 0 1 1 2 2 1 1 2 0 2 0 0 0 1 0 0 0 1 0 1 1 1 0 0 0 0 0 1 1 0 1 2 0 0 0 1 0 0 0 0 0 0 0 0 2 0 0 2 0 1 2 1 1 1 1 1 0 0 0 0 2 0 1 0 0 0 1 1 1 1 0 1 1 0 1 1 0 1 1 2 0 0 0 0 0 0 0 2 1 2 1 1 2 1 1 0 0 2 1 0 0 0 0 2 0 2 0 0 2 0 2 2 0 0 0 0 0 0 0 0 0 2 1 0 0 0 1 2 1 2 2 0 0 0 0 0 0 2 0 0 1 0 1 2 0 0 0 0 1 0 1 0 0 0 0 0 1 0 0 0 0 0 1 0 0 0 2 2 2 0 0 2 0 2 0 0 2 2 2 0 0 2 0 1 2 2 1 0 1 1 2 1 1 1 1 1 2 1 0 1 0 1 0 2 0 1 0 2 1 0 0 0 0 1 0 1 0 0 1 0 1 0 0 1 0 1 0 1 0 0 0 1 1 0 1 0 2 2 0 0 0 0 0 0 1 1 0 0 0 0 0 0 0 0 2 2 1 0 0 0 1 0 0 0 0 0 0 0 0 0 0 0 2 0 0 0 0 1 0 2 0 1 1 2 2 0 2 0 0 0 1 0 0 1 1 0 1 0 2 2 2 2 0 0 0 1 2 2 2 1 1 2 0 0 0 0 1 0 2 2 0 0 0 0 0 0 0 1 1 2 0 1 0 1 1 1 0 2 0 0 0 2 2 0 0 0 2 0 0 1 0 0 0 0 1 0 2 0 1 0 0 1 0 0 1 0 1 0 1 0 0 0 1 1 1 0 0 0 0 0 0 2 2 0 0 2 0 1 0 0 0 0 0 1 0 0 0 0 0 0 0 0 0 0 0 0
120 1 0 2 0 0 1 2 1 0 1 0 0 1 0 0 0 1 2 0 0 0 0 2 0 0 0 0 2 0 2 1 0 0 0 1 1 1 0 2 2 0 0 1 2 1 0 0 1 1 0 0 0 0 2 2 1 0 0 0 1 0 0 2 1 2 2 1 2 1 0 1 2 0 1 2 1 0 1 0 2 2 2 0 1 0 0 0 1 2 0 0 0 2 1 0 1 1 0 1 1 0 1 0 1 1 2 1 1 1 0 2 1 2 2 2 2 0 1 0 0 0 1 0 1 0 1 1 1 0 1 1 0 1 0 0 0 0 0 1 1 0 1 0 0 1 0 0 0 0 0 0 0 1 0 0 0 0 0 0 1 0 2 0 1 0 0 0 1 2 0 0 1 1 0 0 2 1 1 0 0 1 0 1 1 2 1 0 0 0 0 0 0 2 2 1 2 1 0 0 0 0 0 2 2 0 2 1 1 0 1 0 0 0 0 0 0 2 0 0 2 1 1 2 1 0 1 0 0 0 1 1 0 1 1 0 0 2 0 0 0 1 2 1 2 2 0 0 0 0 0 1 1 1 0 0 1 1 0 0 0 0 0 0 0 0 0 0 2 0 0 2 0 0 0 0 0 0 2 0 1 1 0 1 0 1 1 0 1 2 0 1 1 1 2 1 1 1 0 1 0 0 0 0 0 1 0 1 0 1 1 1 0 1 2 0 2 2 1 0 2 2 2 1 1 0 1 1 0 2 1 1 0 2 0 0 0 0 0 1 1 1 0 2 0 0 0 0 2 2 2 0 2 2 1 0 1 0 0 1 1 0 0 1 0 0 0 0 2 0 0 2 0 2 1 1 0 0 1 1 1 1 0 1 0 1 2 0 0 1 0 0 0 0 2 0 0 1 1 2 2 2 0 2 2 0 0 1 0 1 0 1 0 0 1 2 0 1 0 1 0 2 1 1 1 1 1 0 0 0 2 0 1 1 1 2 0 1 0 0 2 1 2 0 1 2 1 1 1 2 0 1 1 1 1 0 1 2 1 2 1 0 1 1 0 1 0 1 0 0 0 0 2 0 1 0 0 2 0 1 1 0 0 1 1 1 1 1 1 1 1 0 1 1 1 0 1 0 1 0 0 2 1 1 0 1 2 0 1 0 0 2 0 0 0 0 0 0 1 1 1 2 0 1 1 0 0 1 1 1 1 1 0 0 0 0 1 1 1 2 1 1 2 1 0 0 1 0 0 0 1 0 1 2 0 1 0 2 0 2 2 0 0 0 0 1 1 1 1 0 1 1 0 0 0 0 0 1 1 2 2 0 1 0 1 0 0 0 0 0 0 0 0 1 1 0 1 0 0 0 0 2 0 0 2 2 0 0 0 1 1 0 0 0 0 0 0 1 0 1 0 0 2 2 2 0 0 1 0 0 0 1 1 0 0 0 0 2 0 1 0 0 0 0 2 1 2 1 0 0 0 0 0 1 0 0 1 0 1 0 0 0 2 1 1 1 0 2 0 1 1 0 1 1 1 2 0 2 0 0 0 0 0 1 0 1 1 1 1 0 1 1 1 2 1 0 0 0 0 1 1 0 0 0 2 0 2 2 0 0 0 0 0 0 0 0 0 0 0 0 0 0 0 2 2 0 0 0 0 0 0 0 0 2 2 2 0 1 1 1 0 0 0 0 0 1 1 0 0 0 0 0 0 0 0 0 2 0 0 0 0 1 2 1 1 0 0 0 1 1 0 1 1 0 0 0 0 1 1 1 2 1 1 0 0 2 0 2 0 2 0 0 2 1 0 1 0 1 0 2 0 0 0 2 0 1 0 2 0 0 0 0 0 0 1 0 0 0 1 1 1 2 0 2 0 0 0 1 0 0 1 1 0 0 0 0 0 0 0 0 0 0 0 0 0 0 0 1 1 1 1 1 1 0 1 0 1 0 0 0 1 1 0 0 0 0 1 0 1 1 0 0 0 1 0 2 0 0 0 1 2 0 0 0 0 0 0 0 1 0 0 0 0 1 2 0 2 2 0 0 1 2 0 0 1 2 0 2 0 0 0 0 0 0 1 1 1 1 2 0 1 0 0 1 0 0 1 0 0 1 0 2 0 2 0 0 1 2 2 0 0 1 2 1 1 1 0 0 0 0 2 0 1 1 0 0 1 2 1 1 0 1 1 1 0 0 1 0 2 2 0 0 0 0 0 0 0 1 2 0 0 1 0 1 0 0 0 0 0 0 0 0 0 0 0 1 0 0 0 0 0 0
121 0 1 1 0 0 0 1 0 1 1 1 1 2 0 2 0 0 0 1 1 1 0 2 0 0 2 0 0 1 1 0 0 0 0 0 1 2 0 1 1 1 0 1 1 1 1 0 0 0 0 0 0 0 2 0 1 0 0 1 0 2 0 0 0 0 1 0 1 1 0 0 2 0 0 2 1 1 1 0 2 2 2 0 2 0 0 1 1 2 1 1 0 2 0 0 0 2 0 2 0 0 1 0 1 1 2 1 1 1 0 1 1 2 2 2 1 0 0 2 2 0 1 1 1 0 0 1 0 1 0 1 1 1 0 1 0 0 0 0 0 0 0 0 0 1 0 0 1 1 0 0 0 0 0 0 0 1 0 0 0 1 2 0 1 2 2 0 0 1 1 1 0 2 0 2 1 0 0 1 0 0 0 0 2 2 0 1 0 0 1 0 1 0 1 0 0 2 0 0 0 1 0 2 2 1 2 0 2 1 0 1 2 1 0 1 1 1 1 0 2 2 2 2 0 0 0 0 0 0 0 0 0 1 1 0 0 2 0 1 0 0 1 0 2 2 0 0 1 1 1 0 2 0 1 0 0 2 0 1 0 1 0 2 2 2 0 0 2 1 0 2 0 0 1 1 0 1 2 0 1 2 0 1 1 1 2 1 0 1 1 1 1 0 2 0 1 0 0 0 1 0 0 0 0 1 0 2 1 1 0 1 0 1 2 0 2 1 0 0 0 0 1 1 2 0 2 0 1 1 1 1 1 1 0 0 0 1 1 2 1 1 2 1 0 0 0 0 1 0 0 0 1 1 1 1 0 1 0 2 2 0 1 1 1 0 0 1 2 0 0 2 0 2 1 0 0 1 0 2 2 1 0 2 0 2 2 1 1 0 0 0 0 0 2 0 0 0 0 0 0 1 0 2 1 0 1 0 0 2 0 0 0 0 0 0 2 0 0 0 1 0 1 1 0 0 0 1 0 0 1 0 0 0 2 2 0 0 1 0 1 0 1 1 0 0 1 1 0 1 0 0 2 2 2 2 0 0 0 0 1 0 0 0 0 2 0 1 0 0 0 0 1 1 1 0 1 2 1 0 0 0 1 1 2 0 0 1 0 0 0 0 1 2 0 0 0 1 1 1 1 2 2 1 1 0 2 1 1 0 0 2 0 0 1 0 0 1 0 1 0 2 0 2 0 1 1 1 0 2 0 1 0 0 0 0 1 0 0 1 0 2 2 1 1 1 2 2 2 0 0 0 0 1 1 1 0 1 1 0 0 0 1 0 0 1 1 0 0 0 0 0 0 0 0 0 1 1 1 2 1 0 1 1 0 0 0 0 0 0 0 1 0 0 0 0 2 1 1 1 1 1 1 2 0 2 1 0 0 0 0 0 0 1 1 1 1 1 0 0 2 0 1 1 1 0 0 1 0 0 0 1 1 1 1 0 1 1 0 0 0 0 0 2 0 1 2 0 2 2 2 0 0 1 0 0 2 0 1 0 0 0 0 0 1 2 1 1 0 1 1 0 0 1 1 2 0 2 1 1 0 1 1 2 0 2 1 1 1 2 2 0 1 1 1 0 0 0 0 0 0 1 0 0 2 0 2 2 0 1 1 1 1 0 0 0 0 0 0 1 0 1 0 2 1 0 0 1 0 0 0 0 0 2 2 2 0 0 0 2 1 1 0 0 0 0 0 0 1 1 1 1 0 0 0 1 0 0 0 1 0 1 2 1 1 0 0 0 0 2 1 0 1 1 0 1 0 1 0 1 2 2 1 1 0 2 0 2 1 2 0 2 2 1 0 1 1 0 0 1 0 0 0 2 1 0 1 0 0 1 0 0 0 0 1 0 0 1 1 1 0 1 0 2 0 0 0 1 1 0 1 0 2 1 0 0 0 1 1 0 1 0 0 0 2 1 1 1 0 0 1 0 0 0 0 0 0 0 0 0 0 0 0 0 0 0 2 1 1 1 0 0 0 0 0 2 0 0 1 1 1 1 2 0 0 0 0 0 1 1 0 0 1 1 2 1 1 2 0 0 0 2 1 1 0 2 0 1 1 1 1 1 0 0 2 2 1 2 2 1 0 1 0 1 1 0 1 1 1 1 1 1 0 1 1 0 0 1 1 0 0 0 0 0 0 0 1 0 0 0 1 0 1 1 0 0 0 2 0 1 1 1 2 0 0 2 0 0 1 0 0 0 0 0 1 0 0 1 1 0 0 1 0 0 0 0 0 0 0 1 0 0 1 0 0 0 0 0 0 0 1 1
122 1 1 1 0 0 1 2 0 1 1 0 0 0 0 0 0 0 1 1 1 0 1 1 0 0 1 1 1 1 2 0 0 0 1 0 2 2 0 1 1 1 0 0 2 1 1 1 0 1 0 0 2 1 0 1 0 0 0 1 0 1 0 0 0 0 2 1 1 0 0 0 2 0 1 2 1 0 2 0 1 2 2 0 2 0 0 0 2 2 0 0 0 2 1 0 1 1 1 1 1 0 1 0 0 0 2 0 2 0 0 2 0 0 2 2 1 0 0 1 1 0 2 0 0 0 0 2 0 2 1 1 0 0 0 0 0 0 0 1 1 0 0 0 0 2 1 0 0 0 0 0 0 0 0 0 0 1 0 0 0 0 2 0 1 2 1 1 1 2 1 1 1 1 1 1 2 0 0 0 0 0 0 2 0 2 2 1 0 0 1 0 0 1 2 0 0 1 0 0 0 0 1 2 2 0 2 1 1 0 0 0 1 0 0 0 0 1 0 0 2 2 1 1 0 0 1 0 0 0 0 1 1 1 1 1 0 2 0 2 0 0 2 0 2 2 0 0 0 0 0 0 1 0 0 0 1 0 0 0 0 0 0 0 0 0 0 0 0 0 2 1 2 2 1 0 0 1 2 0 0 0 0 2 0 0 0 1 0 2 0 2 1 0 1 0 1 0 1 2 1 0 2 2 2 0 1 2 0 1 0 1 0 0 1 0 2 0 0 1 1 1 0 0 1 0 1 0 0 0 2 1 0 0 0 1 0 2 0 1 0 0 1 2 0 0 0 0 2 1 1 0 2 2 2 0 1 1 0 2 2 0 1 0 1 0 0 1 2 0 0 2 1 2 1 0 0 1 0 2 2 1 0 1 0 2 2 0 0 0 0 1 2 0 1 1 1 1 0 0 0 1 0 2 1 0 1 0 0 1 1 0 0 0 1 2 0 0 0 0 0 1 0 2 1 1 1 0 1 1 0 1 1 1 0 1 0 0 1 0 1 0 2 0 1 2 2 0 0 1 0 0 0 1 0 0 0 2 2 0 0 0 0 0 0 0 0 1 0 1 1 1 2 0 2 0 1 2 0 0 0 0 0 0 2 0 0 0 1 0 1 1 1 1 0 1 0 0 1 0 0 0 2 1 0 1 2 0 0 2 0 1 0 0 0 0 0 0 1 2 2 1 1 1 0 1 1 1 0 2 0 1 0 0 0 0 0 1 0 1 1 0 2 2 2 1 1 0 0 0 1 0 1 1 2 0 1 0 1 0 0 0 2 0 0 2 2 0 0 0 0 1 1 0 0 0 1 1 1 2 2 0 2 2 0 0 1 0 0 0 0 1 0 0 0 0 0 0 0 0 0 2 2 0 0 0 2 0 0 2 1 0 0 0 0 0 0 0 0 1 0 1 0 0 0 0 0 1 0 0 0 2 0 0 0 1 1 1 1 0 2 0 0 0 2 1 1 0 2 2 0 1 0 0 0 0 2 0 2 0 0 0 1 1 1 1 1 2 1 0 0 1 0 2 2 2 0 1 1 1 0 0 0 2 0 2 2 1 1 1 0 1 1 2 1 0 0 0 0 0 0 1 0 0 2 0 1 2 0 0 0 0 0 1 0 1 0 1 1 0 0 0 0 2 2 0 0 0 1 1 1 1 0 2 1 1 1 0 0 0 0 0 1 1 1 0 1 0 1 0 0 0 0 0 0 0 0 0 0 1 0 1 2 1 1 0 1 0 1 1 0 0 1 1 1 1 1 0 1 1 0 1 2 0 1 1 1 2 0 2 0 2 2 1 0 1 0 0 0 1 0 0 0 1 2 0 1 0 0 1 0 0 0 0 1 0 0 0 2 2 2 2 0 2 0 0 0 2 0 0 0 0 1 1 0 1 0 1 1 1 0 0 0 0 0 0 0 1 1 0 1 1 1 0 0 0 0 0 0 0 2 0 0 0 0 1 0 0 1 1 0 0 0 0 0 2 0 1 1 1 1 1 2 1 0 0 1 0 0 0 0 0 0 0 1 1 1 2 0 0 0 1 2 2 1 1 1 1 0 0 0 1 0 0 1 1 2 1 2 1 0 1 0 0 0 0 0 1 0 0 0 2 0 1 1 1 0 1 1 0 0 0 1 0 0 0 0 0 0 0 1 0 1 0 0 0 2 2 1 1 0 0 1 1 1 1 2 0 1 0 0 0 1 0 1 0 0 0 0 0 0 0 0 1 0 0 1 0 0 1 0 0 1 0 0 0 0 0 0 0 1 1
123 0 2 1 0 0 0 1 0 1 1 1 0 1 0 0 0 1 1 1 1 1 1 2 0 0 2 0 1 2 1 1 1 2 0 1 1 0 1 0 0 0 0 1 1 1 0 0 0 1 0 0 1 1 0 0 1 0 1 1 1 0 0 1 1 0 1 1 1 1 1 1 2 0 1 2 1 0 1 1 0 2 2 0 0 0 0 1 1 1 0 1 0 2 0 0 0 0 0 1 1 0 1 0 0 0 2 1 1 1 0 2 0 1 2 2 1 0 1 1 1 0 2 1 0 1 1 1 1 0 0 1 0 0 1 0 1 0 0 0 0 0 0 0 0 1 0 0 0 1 0 0 0 1 0 0 0 1 0 0 0 1 2 0 1 2 1 0 2 2 0 0 0 2 1 1 2 1 0 1 1 0 0 1 0 1 1 1 0 0 0 2 0 2 2 0 2 2 0 0 0 0 1 1 2 0 2 0 0 0 0 1 0 0 0 2 2 0 2 0 2 2 2 1 0 1 1 0 0 0 0 0 0 0 0 0 0 2 0 0 0 1 2 0 0 0 0 0 0 0 0 0 2 1 0 0 2 1 1 1 1 1 0 1 1 0 1 1 1 1 0 2 0 0 1 1 0 1 2 0 1 2 0 1 0 1 1 1 0 2 0 1 1 0 1 0 1 1 0 0 1 1 1 1 1 0 0 1 2 1 0 1 0 1 0 0 1 1 2 0 2 2 1 1 0 0 0 1 1 1 2 0 2 1 0 0 0 1 0 0 0 0 1 2 0 0 0 0 2 2 2 0 2 2 2 0 1 0 1 1 2 1 1 0 1 0 0 1 1 1 1 1 1 1 0 1 0 0 1 1 2 0 0 1 0 1 1 0 0 1 0 0 1 0 2 1 1 1 0 0 0 0 0 1 0 0 1 1 0 2 0 0 0 0 2 2 0 1 0 1 0 1 0 1 1 2 1 1 0 0 1 0 0 0 2 2 0 1 1 1 1 0 1 1 0 0 0 1 1 2 0 1 1 2 2 1 1 2 1 1 1 0 0 0 1 2 0 1 0 0 0 0 1 1 1 0 1 2 0 0 1 0 0 1 1 1 0 0 1 0 1 1 1 1 1 0 2 0 2 0 0 2 2 2 0 1 1 0 1 1 1 0 0 1 0 0 0 0 2 2 0 2 1 2 1 0 0 2 0 2 0 2 0 0 1 0 1 1 0 0 0 1 0 1 1 0 2 0 0 0 0 0 0 2 0 1 0 0 1 0 0 0 0 0 0 0 0 0 0 1 1 1 0 0 0 0 0 1 1 2 2 0 0 0 0 0 0 0 0 0 0 2 0 0 1 0 2 1 1 1 1 1 0 2 0 2 1 0 0 0 0 0 0 1 1 1 1 1 1 0 1 0 0 0 0 2 2 2 0 0 0 1 0 0 0 1 0 0 0 1 0 0 0 2 0 2 2 0 0 0 0 2 0 0 0 0 2 0 1 0 0 0 0 2 0 0 0 2 0 0 2 1 0 0 1 0 2 1 1 0 0 2 1 1 0 2 2 1 2 1 2 0 0 0 1 0 0 0 0 1 0 1 0 0 1 0 2 2 0 0 0 0 0 0 0 1 0 0 1 0 0 0 1 2 2 2 2 1 0 0 0 0 0 2 1 1 0 0 0 1 0 0 0 0 1 1 2 2 2 1 0 1 0 0 0 1 1 0 0 0 0 1 2 1 0 0 0 0 0 2 1 1 0 1 1 0 0 0 1 1 1 1 2 0 0 0 2 2 0 2 0 0 2 2 0 1 0 0 0 0 0 0 0 1 2 0 1 0 0 2 0 0 1 1 1 0 0 2 1 1 0 1 0 2 0 0 0 1 0 0 1 1 1 1 0 0 0 0 0 0 0 0 1 1 2 1 1 0 0 0 1 1 1 0 0 1 1 0 0 0 0 0 0 0 0 0 1 1 1 1 0 0 1 2 0 1 0 0 0 0 1 1 2 0 0 0 0 0 0 0 0 0 1 2 1 0 2 2 0 0 0 1 2 2 1 1 1 1 0 2 1 1 0 0 0 0 2 1 2 1 0 1 0 0 0 0 2 1 0 1 1 1 1 1 0 1 1 2 2 0 0 1 2 1 0 0 0 0 0 1 1 0 2 0 0 0 0 2 0 2 0 0 1 0 0 0 1 0 2 1 1 1 0 0 0 1 0 0 0 0 0 1 0 2 0 0 1 0 0 0 0 0 1 0 0 0 0 0 1 0 2 1
124 1 1 1 0 0 1 2 1 1 2 0 0 1 0 1 1 0 0 1 1 1 0 2 0 0 1 0 1 1 1 1 0 0 0 0 1 2 1 0 0 0 0 0 2 1 1 0 1 0 0 0 0 1 1 1 0 0 0 0 2 0 1 2 0 0 0 1 2 1 1 0 2 0 2 2 0 0 2 0 2 2 1 1 2 0 0 0 1 2 0 0 0 2 1 0 1 0 0 2 2 0 0 0 2 1 2 2 0 2 0 1 2 2 2 2 2 0 1 1 1 0 2 1 0 1 1 0 0 0 1 1 0 1 0 0 0 0 0 0 0 0 0 1 0 1 1 0 0 0 0 0 1 0 0 0 0 2 0 1 1 0 2 0 2 1 1 0 1 1 0 1 1 1 1 1 2 0 0 0 0 0 1 0 0 0 0 1 1 0 2 0 1 0 1 1 1 2 1 0 0 1 1 1 2 0 1 2 0 0 1 2 2 0 0 2 2 1 0 1 2 1 1 1 0 0 0 1 0 0 1 1 0 0 0 0 0 2 1 1 0 1 1 1 1 1 0 0 0 0 0 0 1 0 0 0 0 2 0 0 0 0 0 1 0 0 0 0 0 0 1 1 2 2 0 1 1 1 1 0 1 1 0 1 1 1 2 1 1 2 0 0 0 0 2 2 0 1 0 1 0 0 0 0 0 0 0 2 0 0 0 0 0 1 0 0 2 1 1 0 2 2 0 0 1 0 1 2 2 2 2 1 1 1 0 0 0 1 0 0 1 1 0 1 1 0 0 0 2 0 0 0 2 2 2 0 2 1 0 0 0 0 2 0 0 1 0 2 2 0 0 2 1 2 2 0 0 2 0 2 1 2 0 0 0 0 1 0 0 0 0 0 1 0 2 1 1 1 0 0 0 0 0 1 0 0 1 0 0 1 2 0 0 0 0 2 0 0 0 0 1 2 0 1 0 0 0 2 0 1 1 1 1 1 1 1 0 0 1 0 1 0 1 1 0 1 1 1 0 1 0 1 1 2 2 1 1 1 1 1 0 0 1 1 0 2 0 1 0 0 1 1 1 1 2 0 0 2 2 0 0 1 0 1 2 1 0 1 0 1 1 0 0 1 2 0 2 2 2 0 1 2 1 1 0 1 2 0 0 2 0 1 0 0 0 0 0 1 1 2 1 2 1 2 1 0 0 1 0 2 0 1 0 1 0 1 0 0 0 2 1 1 1 1 1 0 2 0 0 0 0 0 1 2 1 0 0 0 1 0 0 0 1 1 1 1 1 0 0 2 0 0 0 0 0 1 1 1 2 1 2 0 1 1 0 0 1 0 1 1 0 0 0 1 0 0 0 0 0 0 0 2 1 1 0 1 1 0 0 1 1 0 0 0 0 0 0 2 0 0 0 0 0 0 0 1 2 2 0 0 0 1 0 0 0 1 0 0 1 0 1 0 0 1 1 0 2 0 1 1 0 1 0 0 0 0 1 0 2 1 1 1 2 0 1 2 0 2 0 1 0 0 0 1 1 1 1 1 0 0 0 1 0 2 0 1 2 1 1 1 1 1 0 1 1 0 0 0 0 1 0 1 0 0 1 0 2 1 0 0 0 0 0 0 0 0 0 1 1 0 0 0 1 2 1 0 0 0 1 1 1 1 1 1 1 1 1 0 0 1 1 1 0 0 0 1 1 1 0 0 0 0 0 0 0 0 0 0 1 0 0 1 2 1 0 1 1 1 0 2 1 0 2 1 1 1 1 2 0 2 2 2 0 0 0 2 0 2 1 2 0 2 2 1 0 1 0 1 0 2 0 1 0 1 2 1 1 0 0 2 0 0 2 2 0 0 0 1 0 0 0 0 0 2 1 0 0 1 0 1 0 0 1 1 0 1 1 0 1 1 0 0 0 0 1 0 0 0 0 0 2 2 0 0 0 0 0 0 0 0 0 0 0 1 0 1 0 0 1 0 0 0 0 2 0 1 0 0 0 0 1 1 1 0 0 0 0 0 0 1 0 0 0 2 2 1 2 2 0 0 0 1 0 0 1 2 0 0 1 1 0 0 1 1 1 1 2 2 2 1 0 1 0 1 0 1 1 1 0 0 0 1 0 1 1 1 1 0 2 2 0 0 1 0 0 0 0 1 1 0 0 0 0 2 1 0 1 2 0 2 1 1 2 0 1 1 1 0 2 1 0 0 0 0 0 0 0 2 2 0 0 1 0 2 0 1 1 0 0 1 0 0 0 0 0 1 0 0 1 0 0 0
125 0 2 0 0 0 0 2 0 1 1 0 0 0 0 0 0 0 0 0 0 0 0 2 0 0 1 0 1 1 2 0 2 2 0 2 0 1 1 0 0 0 0 0 1 0 0 0 1 2 0 0 0 1 0 0 0 0 1 1 2 1 0 2 0 0 0 0 0 0 0 0 2 1 1 2 1 0 2 0 0 2 2 2 0 0 0 0 2 2 0 0 1 1 1 0 0 0 0 1 2 0 1 0 1 1 2 2 0 2 1 1 1 2 2 2 2 0 0 0 0 0 2 1 0 1 1 1 1 0 0 1 0 1 0 0 0 0 1 0 1 0 0 0 0 1 0 0 0 0 0 0 0 1 0 0 0 0 0 1 1 2 1 1 0 0 0 1 0 2 1 0 0 2 1 1 2 0 0 0 0 0 0 0 0 0 0 2 0 0 0 1 1 1 2 0 0 2 0 0 0 1 0 0 2 0 1 1 1 0 1 1 1 0 0 0 0 1 2 0 2 2 1 1 0 0 2 0 1 1 0 0 0 1 1 1 1 2 0 1 0 0 2 1 2 1 1 0 0 0 0 0 1 0 1 0 0 2 0 1 0 1 0 0 0 0 0 1 1 0 0 1 0 1 0 1 1 0 1 0 0 1 0 2 0 1 1 2 0 2 0 0 0 0 2 1 0 2 0 1 1 0 0 0 0 0 1 1 2 2 1 1 0 2 2 0 2 0 1 1 1 1 0 0 0 0 0 1 0 2 1 1 1 1 0 0 0 1 1 2 1 1 2 1 0 0 0 0 2 2 2 0 0 0 0 2 0 0 0 1 1 0 1 0 1 0 0 2 2 0 0 2 1 2 1 0 0 0 0 2 1 1 0 0 0 0 0 0 0 0 0 0 0 0 2 0 1 1 0 0 0 0 0 2 2 1 0 1 0 2 0 0 0 0 0 0 2 0 1 0 1 0 2 0 1 0 0 0 0 0 0 0 1 1 1 2 0 0 0 0 1 0 2 0 0 1 1 1 1 1 0 1 0 1 0 0 0 2 1 1 1 0 0 0 0 0 0 1 0 0 1 1 1 1 2 0 2 2 0 1 2 0 0 0 2 0 0 0 1 0 1 1 1 2 0 0 1 2 2 0 0 2 2 1 0 1 1 0 2 0 0 2 0 1 0 0 1 0 1 2 1 1 1 2 2 0 0 1 1 1 1 1 0 0 1 0 1 0 1 2 0 0 0 0 0 0 2 2 2 0 0 0 0 2 1 0 0 1 1 1 1 0 1 0 0 1 1 0 0 0 1 1 0 0 0 0 1 1 1 2 1 0 2 1 2 1 2 0 2 2 1 0 1 0 0 0 1 0 0 1 1 2 0 2 0 2 1 1 0 1 1 0 0 1 0 0 1 1 1 0 1 0 0 0 0 1 1 0 0 0 0 1 0 0 0 1 0 1 0 0 0 1 0 2 0 0 1 1 0 1 0 2 0 0 0 0 2 0 1 0 0 0 0 0 1 2 1 1 0 0 2 0 0 0 0 1 2 2 0 0 0 0 0 1 0 2 1 2 0 2 2 0 0 1 0 0 0 1 0 2 1 0 0 0 1 0 2 2 0 0 1 0 0 0 0 0 0 1 2 0 0 0 0 1 1 0 0 0 0 0 0 0 0 2 0 0 1 0 0 1 0 0 0 0 0 0 0 1 0 0 0 0 0 0 0 0 0 0 0 0 0 2 2 1 0 2 2 0 0 2 1 1 1 0 0 1 0 0 1 1 1 2 1 0 0 1 1 0 0 0 1 0 2 0 1 0 0 2 0 2 0 0 0 2 1 1 0 0 0 1 0 0 0 0 2 0 0 0 1 1 1 1 0 2 1 0 0 1 0 1 0 0 0 1 0 0 0 0 0 0 0 1 0 0 0 0 0 0 0 0 2 2 1 0 0 1 1 0 0 0 1 0 0 0 0 0 1 0 2 1 0 0 0 2 0 2 1 1 1 0 0 1 2 0 0 0 0 0 1 0 1 0 0 1 2 0 2 2 0 1 0 2 1 1 2 0 1 0 0 1 1 1 0 0 2 2 1 1 2 1 1 1 0 2 1 1 0 0 0 0 0 2 0 1 0 1 1 2 2 0 0 1 1 1 1 0 1 0 0 0 1 0 2 0 0 0 0 2 0 1 1 0 2 0 1 1 2 1 2 2 0 0 1 1 0 0 0 2 2 1 0 1 0 1 0 0 0 0 0 1 0 0 0 0 0 0 0 0 0 0 2 2
126 0 0 2 0 1 0 2 0 2 2 0 0 0 0 0 0 1 0 1 1 1 0 1 1 1 1 0 1 1 2 1 2 1 0 0 2 1 0 1 0 1 0 0 2 1 1 0 1 2 0 0 0 0 1 1 2 1 1 1 1 0 0 1 1 1 1 1 2 0 0 1 2 1 2 2 0 0 2 0 1 2 2 1 0 0 0 0 1 2 0 0 1 1 0 0 0 1 0 1 1 0 0 0 1 0 2 1 1 1 1 2 0 2 2 2 2 0 1 0 0 0 2 0 0 2 2 1 1 0 0 0 1 1 0 0 0 0 0 1 2 0 0 0 1 2 0 0 0 0 1 1 1 1 0 0 0 2 0 0 0 0 0 1 1 2 0 0 2 2 0 1 0 2 0 1 1 2 0 2 2 0 0 0 0 0 0 2 1 1 1 2 0 2 2 0 1 1 1 0 0 1 1 1 2 0 2 2 1 0 0 1 1 0 1 0 0 0 1 1 1 0 2 2 0 0 0 1 1 1 1 1 1 1 1 1 0 2 0 2 0 0 1 1 2 2 0 0 0 0 0 1 1 0 1 0 1 1 0 1 0 1 0 1 1 0 1 1 1 0 1 2 0 0 0 1 1 1 1 0 0 2 1 1 0 1 2 2 1 2 0 0 1 0 2 0 0 0 0 0 1 0 1 1 1 0 0 0 1 1 1 1 0 1 2 1 2 1 1 0 1 1 0 0 2 0 2 1 1 0 1 1 1 1 0 0 0 0 0 1 1 1 2 1 0 1 0 0 1 1 1 0 2 2 1 0 1 1 0 2 2 0 2 0 2 1 0 2 2 0 0 2 0 2 0 0 0 0 0 2 2 0 0 0 0 0 0 1 1 0 1 2 0 0 2 0 0 0 2 2 2 1 0 0 0 0 0 0 0 0 2 0 0 0 2 2 0 1 0 1 1 2 0 1 0 1 1 1 0 0 1 0 0 0 0 0 0 0 0 0 1 0 2 0 1 2 2 1 1 1 0 0 1 2 1 1 0 2 0 2 2 0 1 1 0 0 0 1 0 0 1 0 1 2 2 0 0 1 0 0 1 0 0 2 0 0 2 0 0 0 0 0 0 1 0 0 2 1 1 1 1 1 1 0 0 2 2 0 2 0 0 2 0 1 0 0 1 1 0 2 2 1 0 2 1 0 0 1 1 2 0 1 0 1 0 1 0 1 1 2 1 1 2 2 0 0 0 1 1 0 0 0 0 2 0 0 0 0 1 0 0 0 0 1 1 0 0 1 1 1 1 0 0 0 0 0 1 0 2 0 2 0 1 1 0 0 1 0 0 0 0 1 1 2 0 0 0 0 0 1 2 2 2 1 0 1 1 0 0 1 1 0 0 0 0 0 0 0 0 0 0 0 0 0 0 0 2 2 0 0 1 1 0 0 0 1 0 2 0 1 1 0 0 0 2 1 2 0 0 0 0 1 0 1 0 0 2 0 1 0 0 0 1 0 1 1 0 2 1 0 0 1 0 2 2 2 0 0 1 0 1 0 0 0 0 1 2 1 1 1 1 1 0 0 0 0 0 1 1 1 0 1 0 0 1 0 2 1 0 0 0 0 0 1 0 1 0 1 2 0 0 0 2 2 2 2 2 0 1 1 1 1 0 2 0 0 2 0 0 1 1 1 1 1 1 1 2 1 0 1 1 1 0 0 0 0 0 0 0 0 0 0 2 2 1 1 1 0 0 1 0 0 2 0 0 1 1 1 2 0 2 2 0 0 0 1 0 2 0 2 0 0 2 1 0 0 0 1 0 1 0 0 0 2 1 0 1 1 0 0 0 0 0 0 0 0 2 0 1 2 1 1 0 2 0 0 0 1 0 1 0 0 1 1 0 0 0 0 0 0 0 0 0 0 1 0 0 0 0 0 2 2 0 0 0 0 0 0 1 1 1 0 0 0 0 0 1 0 2 1 1 0 0 1 0 2 0 0 0 0 1 1 2 1 0 1 0 1 0 0 0 0 0 1 2 0 2 2 0 0 1 1 1 1 2 1 0 2 1 1 1 1 0 0 1 1 1 0 1 1 0 1 0 1 0 1 0 1 0 0 0 0 0 2 0 0 0 0 2 2 0 2 2 1 1 1 1 1 0 0 1 0 1 0 0 0 1 0 0 0 2 0 0 1 2 0 0 0 0 0 1 0 0 0 0 0 0 1 1 1 1 1 0 0 0 0 0 0 0 1 0 0 0 0 0 0 0 0 0 0 1 0
127 1 0 2 0 0 0 1 0 0 0 1 2 2 0 2 0 0 0 0 0 0 0 2 0 0 1 0 1 1 2 0 1 1 1 1 1 0 0 2 2 0 0 0 2 0 1 0 1 0 0 0 2 0 0 0 1 0 0 1 1 1 1 2 0 0 1 1 1 0 0 2 2 0 2 2 0 0 2 0 2 2 2 0 0 0 1 0 1 2 0 0 1 1 0 0 0 0 0 1 1 0 0 1 1 1 2 1 1 1 1 2 0 2 2 2 1 0 1 1 1 0 2 1 0 1 1 1 1 0 1 1 0 1 1 1 0 0 0 1 2 0 1 0 0 1 0 0 0 1 1 0 0 0 1 1 0 1 0 0 0 1 1 1 0 1 0 0 1 1 0 0 1 1 0 1 0 0 0 0 0 0 0 1 1 2 1 0 0 0 1 0 0 1 1 0 1 1 0 1 1 0 0 2 2 1 2 1 1 0 1 2 0 0 0 0 0 1 0 1 2 0 2 2 0 0 2 0 0 1 0 0 0 0 0 0 0 2 0 2 0 0 2 0 2 2 1 0 0 0 0 0 1 2 0 0 0 1 0 0 0 0 2 2 2 0 0 0 0 0 1 1 0 0 0 0 0 1 1 0 1 1 1 2 0 1 1 0 2 2 0 2 2 0 2 0 1 1 0 2 0 0 0 0 0 1 0 2 2 2 1 1 0 1 0 0 1 0 0 2 0 0 0 0 2 0 2 1 1 1 1 2 1 1 0 0 0 1 0 0 1 1 2 1 0 0 1 0 2 1 1 0 1 1 0 1 1 2 0 1 1 0 1 0 1 1 0 0 0 2 2 0 1 2 1 0 0 0 0 2 0 1 1 1 1 1 1 0 0 0 0 0 1 0 2 0 0 0 0 0 0 0 0 1 1 0 0 0 0 1 0 0 1 1 0 2 0 0 0 0 0 1 1 2 1 1 0 0 0 0 0 0 1 1 1 0 0 1 1 0 1 0 2 0 0 2 1 1 0 0 0 0 0 1 1 0 1 1 0 1 1 0 1 1 0 1 0 1 0 1 2 2 1 1 2 0 2 2 1 0 2 0 0 2 0 0 0 0 2 0 0 0 1 1 0 0 1 1 2 0 0 2 2 2 0 2 0 1 1 0 0 2 0 1 0 0 0 0 1 1 1 2 1 2 2 0 0 1 1 1 1 1 0 1 1 0 1 0 0 1 0 1 0 0 0 0 2 1 1 0 0 0 1 2 0 1 0 0 2 0 0 0 0 2 2 0 0 1 1 0 0 1 1 0 1 1 2 0 0 2 1 0 2 0 2 2 2 1 1 1 0 1 0 1 0 0 0 1 1 1 1 1 0 2 0 2 2 0 0 0 0 0 0 1 0 0 0 2 1 1 1 1 0 0 0 1 1 1 0 0 0 1 0 0 0 1 1 2 0 1 1 0 0 1 1 0 2 0 2 2 1 0 0 1 0 0 0 0 2 1 1 0 1 1 1 1 0 2 0 2 0 0 0 0 1 1 1 1 0 0 1 0 1 2 1 1 0 1 1 2 2 0 0 0 1 0 0 1 0 0 0 0 0 0 1 0 1 1 0 0 1 0 0 1 0 0 0 1 0 0 0 0 1 2 1 2 2 0 1 1 0 0 1 2 2 2 2 0 0 1 0 0 1 1 1 0 1 0 0 0 0 0 0 0 0 0 0 0 1 0 0 1 2 2 1 1 1 0 0 1 0 0 1 1 1 1 1 1 0 1 0 0 0 2 1 1 1 2 0 2 0 1 2 0 1 0 0 0 0 1 0 0 0 0 2 0 1 2 0 0 0 0 0 0 2 0 0 0 2 2 1 2 0 2 0 0 0 0 0 0 1 1 1 1 0 0 0 0 0 0 1 0 1 1 2 1 1 0 0 0 2 2 1 0 0 1 1 0 1 1 0 0 0 0 0 1 1 0 2 2 0 0 0 0 0 2 0 1 1 1 2 0 2 0 0 0 1 0 0 0 0 1 1 1 1 0 2 1 1 1 1 1 1 1 2 0 1 2 0 0 0 1 0 0 0 0 2 1 2 0 1 0 0 0 0 1 1 0 0 0 1 1 1 1 0 1 1 0 1 1 0 0 2 0 0 1 0 0 0 0 0 0 0 1 1 0 2 1 1 0 1 0 0 1 1 0 2 0 2 1 0 0 1 1 0 1 0 1 1 0 0 2 0 1 0 0 0 0 0 0 0 0 0 1 0 0 0 1 1 0 0 0
128 0 0 2 0 0 1 2 0 1 1 0 2 2 1 1 1 0 1 2 1 1 0 2 0 0 1 0 2 1 1 1 1 2 2 1 1 1 0 1 1 1 1 1 1 1 1 0 0 1 0 0 1 0 1 1 0 0 1 1 0 1 0 1 1 1 2 1 2 0 0 0 2 1 2 2 0 0 0 0 1 1 2 1 1 0 1 0 1 1 0 0 0 2 0 0 0 1 0 1 0 0 0 0 1 1 2 1 1 1 0 2 0 1 1 1 1 0 0 2 2 0 2 1 0 1 1 1 1 0 0 0 1 1 0 1 1 0 0 1 0 0 0 0 0 0 0 0 0 0 0 0 0 0 0 0 1 0 0 1 1 0 1 1 0 2 1 1 1 1 0 2 0 2 0 0 2 1 0 2 2 0 1 1 0 1 1 0 0 0 2 0 0 2 2 0 1 1 0 1 0 0 1 1 1 0 2 0 1 0 0 2 0 0 0 0 1 0 1 1 2 1 1 1 0 0 1 0 0 0 0 0 0 0 0 0 0 2 0 0 0 1 2 1 2 2 0 0 1 1 1 0 1 0 1 0 0 1 0 0 0 0 1 1 1 0 0 0 1 0 0 2 0 0 0 0 0 2 2 0 1 1 0 1 1 0 1 1 0 2 0 1 2 0 2 0 0 1 0 2 1 0 1 1 1 0 2 1 1 1 0 1 0 2 2 0 2 0 0 1 0 1 2 1 1 0 1 1 1 0 2 0 0 2 0 0 0 1 1 2 1 0 0 2 0 0 0 0 2 0 2 0 2 2 1 0 0 1 0 1 1 0 1 0 1 0 0 1 2 0 0 2 0 2 1 0 0 1 0 2 1 2 0 1 0 1 0 0 0 1 0 0 1 0 2 2 2 1 0 0 0 0 0 2 1 0 1 1 0 2 0 0 0 0 0 1 1 0 0 0 0 1 0 0 1 2 2 1 1 1 0 2 1 2 1 1 0 0 0 0 2 0 1 1 0 1 1 0 0 1 0 0 1 2 1 0 1 2 2 2 1 0 0 0 0 0 0 1 0 1 1 1 1 1 0 1 0 2 0 0 1 0 0 1 1 0 0 1 0 1 1 0 1 2 1 0 2 1 1 0 0 1 2 2 0 0 2 0 0 1 0 1 0 2 0 0 0 0 0 0 0 2 1 2 1 1 1 0 0 2 0 0 0 0 0 1 1 1 1 1 1 0 1 1 1 1 1 2 2 0 0 0 0 2 0 0 0 0 2 0 0 0 0 0 0 1 1 1 1 0 0 0 1 0 1 0 1 1 1 2 2 0 1 1 1 0 1 0 0 0 0 0 0 1 0 1 0 0 0 0 0 2 1 1 1 2 1 0 0 1 0 0 0 0 0 0 0 1 1 0 0 0 0 0 0 1 1 2 0 0 0 1 1 0 0 0 2 0 0 0 1 1 0 0 2 1 2 0 1 1 0 2 0 0 0 0 1 0 1 0 0 0 2 0 1 1 0 2 0 0 2 1 0 0 0 2 0 0 1 0 0 1 0 1 0 1 1 1 1 2 2 1 0 1 0 0 0 0 0 0 0 0 0 0 2 0 1 1 0 0 1 0 0 1 0 1 0 0 0 0 0 0 0 2 1 0 0 0 1 1 1 1 0 2 1 0 1 0 0 0 0 0 1 1 1 0 1 1 1 1 0 1 0 0 0 0 0 0 1 0 0 1 2 1 0 1 1 0 0 2 1 1 2 1 1 0 0 1 0 1 0 0 1 0 0 1 1 1 0 1 1 0 2 2 0 2 0 1 0 1 0 0 0 2 2 0 1 2 0 0 0 0 1 1 0 0 1 1 1 1 0 2 0 2 1 0 0 1 0 0 0 0 0 0 0 0 0 0 0 0 0 0 2 2 2 0 2 0 0 0 2 2 1 1 0 1 1 0 0 0 2 0 0 0 1 0 0 0 0 1 1 0 0 1 0 2 0 0 1 1 2 0 2 0 0 0 1 0 0 0 0 0 1 2 2 0 2 2 0 0 0 2 2 2 2 0 1 1 0 1 0 1 0 0 1 1 2 1 1 1 0 1 0 1 1 1 0 2 0 0 2 0 1 1 0 1 1 1 2 1 0 0 2 0 0 0 0 0 0 0 2 0 0 2 1 0 1 1 0 1 1 1 0 0 0 0 0 0 0 1 0 0 0 0 0 1 0 1 2 1 0 2 0 0 0 0 0 0 1 0 1 1 0 0 0 1 0 0 0 0 2 2
129 0 2 1 0 0 0 1 0 1 1 1 1 1 0 1 0 0 2 1 0 0 1 2 0 0 1 0 2 1 2 1 0 0 0 0 2 1 0 1 1 0 1 1 2 1 1 0 0 1 0 0 0 0 2 1 0 0 0 1 1 1 0 2 0 0 1 1 2 0 0 1 2 0 1 2 1 0 1 0 2 2 2 0 1 0 0 1 1 2 1 1 0 0 1 1 1 2 0 2 1 0 0 1 0 0 2 1 1 1 0 2 1 1 1 1 1 1 1 1 1 1 2 0 0 1 1 0 0 0 0 0 0 0 0 0 0 0 0 0 2 0 0 0 0 2 1 0 0 0 0 0 0 1 1 0 0 0 0 1 0 2 0 2 0 2 1 0 1 1 0 2 0 2 1 1 2 0 0 0 0 0 1 0 0 0 1 0 0 0 0 0 1 1 2 0 1 1 0 1 1 0 0 0 2 0 1 0 1 0 1 1 1 0 0 0 0 0 1 2 2 0 2 2 0 0 2 0 0 0 0 0 0 0 0 0 0 2 0 2 0 0 1 0 2 2 0 1 1 1 1 0 1 0 1 0 1 1 0 0 0 0 0 1 0 0 1 1 2 0 0 2 1 1 1 1 0 1 1 0 1 1 1 2 0 1 2 1 0 2 0 1 1 0 2 1 1 2 0 2 2 2 1 1 1 2 1 0 2 2 2 2 0 1 0 0 2 1 0 2 0 0 2 2 1 0 1 1 0 2 2 0 1 0 0 0 0 2 0 0 0 2 2 0 0 2 1 0 1 2 0 0 2 2 1 0 0 1 0 2 2 0 1 1 0 1 0 0 1 1 1 1 0 2 1 0 0 1 1 1 1 1 0 1 0 1 1 0 0 1 0 1 1 0 1 1 1 1 0 0 0 0 0 1 1 0 0 1 0 2 0 0 0 0 0 2 0 0 0 0 0 1 0 1 2 2 1 1 0 1 0 1 0 0 1 1 0 1 1 1 0 0 1 1 0 0 0 0 1 1 0 0 0 0 0 0 0 0 0 1 0 0 0 1 0 2 0 2 0 0 2 2 1 1 1 0 1 1 0 0 1 0 0 1 2 2 0 0 0 0 0 0 2 0 0 1 1 0 1 0 1 2 2 2 0 0 2 0 0 2 0 0 0 0 1 0 0 0 1 1 0 2 2 2 2 1 1 1 0 2 0 1 0 0 0 0 2 0 0 1 0 0 0 1 1 0 2 2 2 0 0 0 1 1 1 0 1 0 1 1 1 0 1 0 0 1 1 0 0 2 1 2 1 0 1 1 1 0 0 2 0 0 2 2 1 0 1 0 0 0 0 1 0 1 1 0 1 0 0 0 0 2 0 2 0 2 2 0 0 2 0 0 0 1 0 1 0 1 0 1 1 0 0 0 0 1 2 1 0 0 0 2 0 0 0 0 0 0 0 1 0 1 0 1 1 2 2 0 2 2 0 1 1 2 1 1 1 0 0 0 0 0 1 1 1 1 0 1 1 0 1 1 0 1 1 2 0 2 2 2 0 1 0 0 0 0 0 1 2 1 1 0 1 2 1 0 0 0 0 2 1 1 0 0 0 0 1 1 1 0 1 0 0 0 0 1 0 1 1 0 0 0 0 2 2 0 0 0 0 0 0 0 0 2 1 0 0 0 0 1 1 1 1 1 2 0 2 0 0 0 0 0 0 0 0 0 1 0 1 0 0 0 2 1 1 0 0 0 0 2 0 0 0 1 1 0 0 0 1 1 1 1 0 0 2 2 0 1 0 1 0 1 2 2 0 2 0 0 0 2 0 0 0 1 2 0 2 0 0 1 0 0 0 0 1 1 1 1 1 1 1 1 0 2 0 0 0 1 0 0 1 1 1 1 0 1 0 0 0 1 0 0 0 0 1 0 0 0 0 0 2 2 1 1 0 0 0 0 0 0 1 0 0 0 0 1 0 0 2 0 0 0 0 1 0 2 0 1 1 1 1 1 2 1 0 0 0 0 0 0 0 0 1 1 2 1 1 2 0 0 0 1 1 1 0 2 0 2 0 1 0 2 1 1 2 1 1 2 2 1 0 1 0 0 1 2 2 2 1 1 1 1 0 1 0 0 0 1 2 1 0 0 2 2 1 0 0 0 0 0 2 0 0 2 2 0 1 2 0 2 2 0 2 0 1 0 0 0 1 1 0 0 0 0 0 1 0 0 0 0 0 0 0 1 0 0 0 0 0 0 0 0 1 0 0 0 1 0 0 0 1 0
130 1 1 2 0 0 0 2 1 0 1 0 0 1 0 1 0 0 1 0 1 0 1 2 0 0 2 0 1 1 2 0 0 1 0 1 1 1 0 0 0 1 1 0 1 1 2 0 0 0 0 0 0 0 2 2 1 0 0 1 0 1 0 0 1 0 1 1 1 0 0 0 2 1 1 2 1 0 1 0 2 2 2 0 1 0 0 1 2 2 0 1 0 1 0 0 0 0 0 2 2 0 1 0 0 0 2 2 0 2 0 0 0 1 1 1 1 0 0 0 0 0 1 1 1 0 0 1 0 2 2 1 0 0 0 0 0 0 0 2 0 0 0 0 0 0 0 0 1 1 1 0 0 0 0 0 0 1 0 2 1 0 2 0 1 2 1 0 0 1 0 0 0 2 1 1 2 1 0 1 1 0 0 2 1 1 2 0 0 0 1 0 0 2 1 0 0 2 0 0 0 1 0 0 2 0 2 0 1 0 1 1 2 1 0 0 0 0 1 1 1 0 2 2 0 0 2 2 1 1 0 0 0 1 1 0 0 2 0 1 0 1 2 0 1 0 1 0 0 0 0 1 1 0 0 0 2 0 0 0 0 0 0 0 1 0 0 1 1 0 0 1 0 0 0 0 0 1 2 0 1 2 1 1 0 1 2 2 0 2 0 0 1 0 2 0 1 1 0 1 1 1 0 0 0 0 0 2 0 0 0 2 0 1 1 0 2 1 0 1 0 0 0 0 1 0 1 1 1 1 2 0 0 2 0 0 0 0 0 0 0 0 1 1 0 0 0 0 2 0 0 0 1 1 0 1 1 1 1 1 2 1 0 0 0 1 0 1 2 0 0 1 0 2 1 0 0 0 1 1 2 0 0 1 0 1 0 0 0 1 0 1 0 0 1 1 1 0 1 0 0 1 0 0 0 0 0 1 0 1 1 0 0 0 1 2 0 0 0 0 0 1 0 2 1 1 1 1 0 0 1 0 0 0 1 1 0 0 0 0 1 0 1 1 0 1 1 0 2 1 0 1 0 1 1 0 1 2 1 2 2 0 1 1 0 2 0 1 0 0 1 1 2 0 0 0 2 2 0 2 2 1 0 0 1 1 0 1 0 0 1 1 2 0 0 0 0 0 0 2 2 2 1 1 0 1 2 1 0 1 0 1 0 2 0 0 1 0 1 0 0 2 0 2 0 0 0 1 1 1 1 1 1 0 1 1 0 0 0 0 0 0 0 1 1 1 1 1 1 0 0 0 0 2 0 1 0 0 1 0 0 0 0 2 2 0 0 1 1 0 1 1 0 0 0 0 2 0 2 0 2 0 0 0 0 0 0 1 0 0 0 1 1 0 2 0 1 1 0 0 0 2 1 1 1 2 0 0 0 1 0 0 0 0 0 0 0 0 0 0 1 0 1 0 1 2 2 1 0 0 0 1 1 1 1 1 1 1 2 0 2 1 0 2 0 0 2 0 2 1 0 2 0 1 0 0 1 1 1 0 0 0 1 1 1 1 0 2 1 0 1 1 0 1 1 2 0 1 1 0 0 0 1 2 0 2 1 0 2 2 2 1 1 2 1 0 0 0 0 0 0 1 0 1 1 0 0 2 0 0 1 0 0 0 0 1 0 2 2 0 0 0 0 2 2 0 0 0 0 0 0 0 0 2 0 0 1 0 0 1 0 0 0 0 1 0 0 0 0 0 0 0 0 0 0 0 0 0 0 0 0 2 2 1 0 1 1 0 1 1 0 1 2 1 1 0 0 2 0 2 2 1 0 0 0 2 0 1 0 1 0 1 1 0 0 0 0 0 0 1 1 0 0 1 2 0 1 0 0 1 0 0 1 1 0 0 0 1 1 1 1 1 0 2 1 0 0 0 0 1 0 0 0 1 0 0 0 1 1 1 1 0 1 1 1 0 1 0 0 0 2 2 2 0 1 0 2 0 0 0 1 0 1 0 0 1 0 0 0 2 0 0 0 0 0 2 0 0 0 1 2 0 2 0 0 0 0 0 0 0 0 0 0 1 1 0 2 1 0 0 0 2 1 1 2 2 0 0 0 2 0 0 0 0 1 0 2 0 2 0 1 0 0 1 1 1 0 0 0 0 0 2 0 1 0 0 0 1 1 0 0 0 2 0 0 0 0 0 0 0 1 0 2 0 1 0 0 1 0 1 1 1 1 1 1 0 1 0 1 1 1 0 0 0 0 2 0 0 0 0 0 0 1 0 0 0 1 0 0 1 0 0 0 1 0 0 0 0 0 0 2 2
131 1 0 2 0 0 0 2 0 1 1 0 1 1 0 1 0 0 1 0 0 0 0 2 0 0 0 0 2 0 2 1 1 2 1 1 2 1 0 0 0 2 0 1 1 1 0 0 1 2 0 0 2 0 0 0 1 0 0 1 1 0 0 0 0 0 1 0 1 1 2 0 1 0 1 1 0 0 2 0 1 2 1 2 1 0 0 0 1 2 0 0 1 2 0 0 0 1 1 2 2 0 0 0 2 2 1 1 1 1 0 1 0 1 2 2 1 0 0 1 1 0 2 2 0 0 0 2 2 0 0 0 0 1 1 0 0 0 0 0 1 0 0 0 0 2 1 0 0 0 0 0 0 0 1 0 1 0 0 1 0 1 1 1 0 0 0 1 0 1 1 1 1 1 2 1 2 1 0 0 1 2 0 0 0 0 0 2 1 0 2 0 0 2 2 0 2 2 0 2 0 0 0 0 2 0 1 1 0 0 0 1 1 0 1 0 0 1 0 0 2 1 2 2 0 0 2 0 0 0 0 0 0 0 1 0 0 2 0 2 0 0 1 0 2 2 0 0 0 0 0 1 0 0 0 0 0 0 0 0 0 0 0 1 1 0 0 1 1 0 1 1 2 2 0 0 0 1 1 0 1 1 0 1 0 0 0 0 2 2 0 2 0 0 2 1 0 1 0 1 0 0 0 0 0 0 0 2 2 2 0 1 0 2 0 0 1 1 1 0 1 1 1 0 1 0 2 0 0 0 1 1 1 2 0 0 0 0 0 0 0 0 1 1 0 0 0 0 2 1 1 0 2 2 0 0 1 1 0 2 2 0 1 0 1 0 0 1 2 0 0 2 0 2 0 0 0 0 0 2 1 1 0 0 0 0 1 0 0 0 0 0 1 0 1 0 0 0 0 0 0 1 0 2 2 0 0 1 0 1 0 0 1 0 2 2 0 1 0 1 0 1 0 0 1 2 2 0 0 0 0 0 0 0 0 0 1 2 1 1 0 0 1 1 0 1 1 1 1 0 0 0 0 2 0 0 0 2 2 2 1 0 1 1 0 2 0 1 0 1 1 1 2 0 2 0 2 2 0 0 0 1 0 0 2 0 0 1 0 1 1 0 1 2 2 0 2 0 1 0 0 2 1 0 2 0 2 1 0 1 0 1 0 1 1 0 1 0 1 1 0 2 0 2 1 1 1 2 0 2 0 2 0 0 1 0 1 0 0 2 1 1 2 2 1 1 0 0 0 0 1 0 1 2 0 1 0 0 1 0 0 1 0 1 1 0 0 0 0 0 1 1 0 0 0 0 0 2 2 2 2 0 1 1 1 0 1 0 0 0 0 1 0 2 0 1 1 2 2 2 2 0 1 1 0 1 2 0 0 1 1 0 0 0 0 0 0 1 0 0 0 0 0 0 0 1 1 1 0 0 0 2 0 0 0 1 0 1 0 0 1 1 0 2 0 1 1 0 1 1 1 1 0 2 0 0 1 0 2 2 2 1 1 1 1 1 0 1 1 1 0 1 0 0 0 2 0 0 1 0 0 2 1 1 0 1 1 2 1 1 2 0 1 2 0 0 0 0 0 2 1 1 0 0 1 0 2 2 0 0 0 0 0 0 0 1 0 2 0 0 0 0 0 2 1 1 1 0 1 1 0 0 0 1 1 1 0 0 0 2 1 1 0 0 1 0 1 1 1 1 0 1 0 0 0 1 0 0 0 0 0 1 2 1 1 1 1 0 0 1 1 0 2 0 0 0 0 2 0 2 1 1 1 0 0 0 1 1 0 1 1 0 1 0 0 0 0 1 0 2 0 0 0 1 1 1 0 1 1 0 0 0 1 1 1 0 0 1 1 2 1 1 0 2 0 0 0 2 0 0 0 0 1 0 0 1 0 0 0 0 1 0 0 0 0 0 0 0 0 0 1 1 1 0 0 0 1 0 1 1 0 1 0 0 0 2 1 1 2 0 0 0 0 2 0 2 0 2 2 2 2 0 2 0 0 0 0 0 0 0 0 0 0 2 2 0 2 2 0 0 0 2 1 0 1 2 0 1 0 1 0 1 0 0 2 2 0 1 1 0 0 0 1 1 0 2 0 2 0 0 2 0 0 1 0 0 0 0 0 0 0 0 1 0 0 0 0 0 0 0 0 0 0 2 2 0 2 2 0 1 0 1 0 0 2 0 0 0 0 0 1 0 0 0 0 0 0 2 2 0 0 2 0 2 0 0 0 0 1 0 1 1 0 0 0 0 1 0 0 0 1 1
132 1 1 2 0 0 0 2 1 0 1 0 0 1 0 1 0 0 2 1 1 1 1 2 0 0 0 0 2 2 2 2 2 2 0 2 1 1 0 1 1 1 0 1 2 2 0 0 0 1 0 0 0 0 2 0 0 1 1 1 0 1 0 1 1 1 1 0 1 0 0 1 2 1 2 2 0 0 0 1 0 2 2 0 1 0 0 0 1 1 0 0 1 2 1 0 1 0 0 1 1 1 1 0 1 1 2 1 1 1 0 0 1 2 2 2 2 0 0 1 1 0 1 0 1 1 1 0 0 0 1 0 1 1 0 0 1 0 0 0 1 0 0 1 0 0 0 0 0 0 1 0 0 1 1 0 0 1 0 0 0 1 2 0 0 1 0 1 0 1 1 2 1 1 1 1 2 1 1 0 0 1 0 1 1 2 1 1 0 0 1 0 0 1 2 0 2 2 0 0 0 0 0 0 1 0 2 0 0 0 1 1 0 0 0 0 1 0 1 1 2 1 2 2 0 0 0 1 1 1 1 1 0 0 0 0 0 2 1 1 0 1 2 0 1 1 0 0 0 0 0 1 2 0 0 0 1 1 0 1 0 1 0 1 1 0 0 0 1 0 1 0 0 0 0 0 0 1 1 0 1 1 0 1 0 1 1 1 0 2 0 2 2 0 2 0 1 1 1 2 0 0 0 0 0 0 1 2 1 0 0 0 0 2 1 0 1 0 0 0 0 0 1 0 0 0 0 0 0 1 2 1 1 1 0 0 0 0 0 0 1 1 0 1 0 1 0 1 2 0 2 0 1 2 1 0 2 1 0 0 0 0 0 0 0 1 0 2 2 0 0 2 0 2 1 0 0 1 0 2 0 0 0 1 0 1 1 0 0 0 0 0 1 0 2 1 0 1 0 0 0 0 0 1 0 0 1 0 0 2 0 0 1 1 1 2 0 0 0 0 1 0 1 2 0 0 0 0 0 0 0 0 0 0 0 0 1 0 0 0 2 0 1 1 0 2 1 0 1 2 0 0 0 1 0 0 0 1 1 0 0 0 1 1 0 1 0 2 0 1 1 1 1 1 2 0 2 2 0 1 2 0 0 1 1 0 1 1 1 0 0 0 1 0 0 1 1 0 0 0 1 2 0 0 0 2 1 0 1 0 0 2 1 1 0 0 0 1 0 1 1 2 1 2 1 0 0 0 2 1 1 0 0 0 1 0 0 0 0 0 0 0 1 0 0 1 1 2 2 0 0 0 1 2 0 2 0 1 0 0 0 1 1 0 0 1 1 0 0 0 0 1 1 0 1 1 2 0 0 2 1 0 1 0 1 1 1 1 0 0 0 1 0 0 0 2 0 0 0 0 0 2 0 2 0 2 1 0 0 1 1 0 0 1 1 1 1 1 0 1 1 1 0 0 0 1 1 2 0 0 1 1 0 0 0 1 0 1 0 0 0 1 0 1 1 2 2 0 0 0 0 2 0 0 0 0 2 0 1 0 0 0 0 0 1 2 0 2 0 2 0 0 0 0 0 1 1 1 0 0 1 0 0 0 0 1 0 2 2 0 1 2 1 2 1 0 0 0 0 2 0 2 0 0 2 0 2 1 0 0 1 0 0 0 0 1 1 1 1 0 0 0 1 1 1 1 1 0 1 1 1 1 1 2 1 1 2 0 0 1 1 1 0 0 0 1 1 0 0 0 0 0 1 0 0 0 1 0 0 0 0 2 2 1 0 1 1 1 0 2 0 1 2 0 0 0 0 1 1 2 2 0 2 0 0 1 1 2 1 2 0 1 1 0 0 0 1 1 0 2 0 0 0 1 1 0 0 0 1 1 0 0 1 1 1 0 0 0 1 1 1 2 0 2 0 0 0 2 0 0 0 0 0 0 0 1 0 0 1 0 0 0 0 1 1 0 1 1 1 1 1 1 1 0 0 1 1 0 0 0 0 1 0 0 0 0 0 0 1 0 0 0 0 1 0 2 0 2 1 1 1 0 1 1 0 0 0 0 0 0 0 1 0 1 2 1 1 2 0 0 0 2 2 2 2 1 1 2 1 1 1 1 0 0 2 2 1 2 2 0 0 0 0 1 1 2 2 2 1 1 0 2 0 0 1 0 0 1 1 0 0 0 1 0 0 1 0 0 0 0 1 0 2 0 0 0 1 2 0 2 2 0 0 1 1 0 0 0 1 1 0 1 0 0 0 1 0 1 1 0 0 1 0 0 0 0 0 0 0 0 0 0 1 1 0 0 1 0 0 0 2 2
133 1 2 0 0 0 0 2 0 0 0 1 0 0 0 0 0 0 0 0 0 0 1 2 0 0 2 0 2 2 1 1 1 1 0 0 2 1 0 1 0 1 1 1 2 1 0 1 0 1 0 0 2 1 0 1 1 0 0 0 1 0 0 1 0 0 1 0 2 1 0 2 2 1 2 2 0 0 1 0 0 1 0 2 2 0 0 1 2 2 1 1 1 1 0 0 0 1 0 2 1 0 1 0 0 0 2 0 2 0 0 1 0 1 1 1 1 0 2 0 0 0 2 1 0 1 1 2 2 0 0 0 0 0 1 0 0 0 0 0 1 0 0 0 0 1 0 0 0 0 0 0 0 1 1 0 0 0 0 2 1 1 1 1 1 1 0 1 1 2 1 1 1 1 0 0 2 1 0 1 1 0 0 1 1 0 0 2 1 1 0 2 0 2 2 0 1 2 0 1 0 1 0 1 2 0 1 1 1 0 0 0 2 0 0 0 0 2 1 0 1 1 1 2 1 0 2 0 0 0 0 0 0 0 0 0 0 2 0 2 0 0 2 1 2 2 0 0 1 1 0 0 1 0 0 0 0 1 0 1 0 1 2 2 2 0 0 0 1 0 1 1 0 0 0 0 0 2 1 0 1 2 0 1 0 1 1 1 1 2 0 1 2 0 2 0 1 1 0 2 1 0 0 0 0 0 0 2 0 1 0 1 0 1 2 1 2 1 0 0 0 0 0 0 1 0 2 1 1 1 2 1 1 2 0 0 0 1 0 2 1 1 2 1 0 0 0 1 2 0 1 0 1 1 0 1 1 0 0 1 1 0 0 0 0 2 0 1 2 0 0 2 0 2 1 0 0 0 0 2 1 2 0 2 0 0 1 0 0 1 0 0 1 0 2 1 1 0 1 1 1 1 0 2 2 0 0 0 0 1 1 0 0 1 0 0 2 0 0 0 0 2 1 1 0 0 0 0 2 2 0 1 0 0 1 1 0 0 0 0 2 0 2 0 0 1 1 0 2 1 0 0 1 1 1 1 0 2 1 2 1 0 1 1 0 1 0 1 0 0 2 2 2 0 1 0 1 1 0 0 1 0 0 1 1 0 0 2 0 2 0 0 1 0 0 0 2 1 1 0 0 1 2 1 0 0 2 1 0 1 0 2 0 0 1 1 0 0 1 2 1 2 1 2 1 1 1 1 0 2 0 1 0 0 0 1 1 0 0 1 0 0 0 0 0 2 0 1 1 0 1 0 1 2 0 1 1 1 0 1 0 0 0 2 2 0 0 0 0 2 1 1 1 0 1 0 0 2 2 2 2 0 0 0 0 1 1 0 0 0 0 1 1 0 0 0 1 0 0 0 0 1 0 0 1 2 1 0 0 0 0 0 0 0 0 0 0 1 0 0 1 0 0 0 0 2 2 1 0 0 0 2 0 0 0 0 0 0 0 0 2 0 0 2 0 0 1 1 0 0 0 0 0 0 0 0 1 0 2 0 0 0 1 1 1 1 0 1 1 0 0 1 0 1 1 2 1 1 0 0 2 0 1 2 0 2 2 1 1 2 1 0 0 1 0 0 0 0 0 2 1 1 0 0 0 0 2 2 0 1 1 1 0 0 0 0 0 2 1 0 0 0 1 2 2 1 1 1 0 0 0 0 0 2 0 0 2 0 0 0 0 0 0 0 1 0 0 1 0 0 0 0 0 0 0 0 0 0 2 0 0 0 2 1 0 1 1 0 0 2 0 0 1 1 1 0 0 2 0 2 2 2 0 0 1 2 1 1 1 1 1 1 2 1 0 1 0 0 0 0 1 0 0 2 1 0 1 1 0 1 0 0 2 2 0 0 0 0 1 1 1 1 0 2 0 1 0 0 0 1 0 0 2 2 0 0 0 1 1 1 1 0 0 0 1 0 0 0 0 0 2 2 0 0 0 0 0 0 0 0 1 0 0 1 0 0 1 0 2 1 1 0 1 1 0 2 0 0 0 1 2 0 2 1 0 1 0 0 1 0 1 0 0 2 2 0 2 1 0 0 0 2 2 2 2 1 1 1 0 0 0 1 0 0 1 1 1 1 1 0 0 0 1 1 0 2 0 0 0 0 1 1 1 2 0 0 0 0 2 2 0 1 2 1 1 0 1 1 0 1 1 0 2 0 0 0 0 2 0 2 0 0 1 0 2 0 0 0 2 2 0 0 0 0 0 0 0 1 2 1 0 2 0 1 0 2 2 0 0 0 0 0 0 1 1 0 0 0 0 0 0 0
134 1 1 2 0 0 0 1 1 0 1 1 0 0 0 0 0 0 1 1 1 1 0 2 0 0 1 0 2 0 1 0 0 1 0 1 1 1 0 1 1 1 0 0 0 2 2 0 1 1 0 0 0 1 1 0 0 0 0 1 0 0 0 2 0 0 0 2 2 0 0 2 2 0 1 2 1 0 0 0 2 2 2 0 0 0 1 1 1 1 0 0 1 1 2 0 2 0 0 0 1 0 2 0 0 0 2 1 1 1 0 1 0 2 2 2 2 0 1 1 1 0 2 1 0 2 2 1 1 0 0 1 0 0 1 0 1 0 2 0 1 0 0 0 0 0 0 0 0 1 0 0 0 1 1 0 0 2 0 1 0 1 0 2 0 2 0 0 0 1 0 1 0 2 0 2 1 1 0 1 1 0 1 1 0 1 1 2 1 0 1 0 1 0 1 1 2 2 0 0 0 0 0 0 2 0 1 1 1 0 0 1 0 0 0 0 0 0 0 1 1 1 1 1 0 0 2 1 1 1 1 2 0 0 0 0 0 2 0 2 0 0 2 0 1 1 1 0 1 1 1 0 0 0 0 1 1 1 0 1 0 1 0 0 0 0 1 0 1 0 0 2 0 0 0 0 0 1 2 0 1 2 0 2 0 1 1 1 1 2 0 1 0 0 2 2 0 1 0 1 0 0 0 0 0 1 1 1 1 2 0 2 0 2 0 1 2 0 0 1 1 1 1 1 0 0 0 1 1 0 1 1 0 1 0 0 0 2 0 2 1 1 1 2 0 0 0 0 1 1 0 0 1 1 1 1 0 1 0 0 0 0 1 0 0 1 0 1 1 1 1 1 2 2 1 1 1 1 0 2 1 1 0 0 0 0 0 0 0 0 0 0 0 0 2 1 1 1 0 0 0 0 0 1 1 1 0 0 1 1 1 1 0 0 1 1 1 0 0 0 0 1 0 1 1 1 0 0 1 1 1 0 1 1 0 1 0 2 1 1 2 0 1 0 1 1 1 1 0 1 0 1 0 2 1 0 1 2 1 2 2 0 0 0 0 1 0 1 0 1 1 1 2 0 2 0 1 1 0 1 2 0 0 1 1 0 1 1 0 0 1 1 0 2 1 0 1 0 1 0 1 2 1 1 0 1 2 0 2 0 0 2 0 1 0 0 0 1 0 1 1 2 0 1 0 1 1 0 1 2 0 0 0 0 1 1 1 1 1 2 2 0 2 2 1 2 0 1 1 0 0 0 0 0 2 0 2 1 0 0 0 0 0 0 0 0 0 1 1 1 0 1 1 0 1 1 2 0 2 0 2 0 1 0 0 0 0 1 0 0 1 0 0 0 0 1 1 0 0 0 0 2 1 1 0 1 1 0 0 2 1 1 0 2 0 1 0 0 0 0 0 0 0 0 0 0 1 2 0 0 0 0 1 1 1 0 1 1 0 0 1 0 0 0 2 0 2 1 1 1 1 1 0 1 0 0 1 1 2 0 0 0 1 1 1 1 0 2 0 0 0 1 0 0 1 0 2 2 1 1 0 0 0 1 1 1 0 1 1 2 2 0 1 1 0 0 0 0 0 0 0 1 0 1 2 1 1 1 0 0 0 0 0 1 1 1 1 1 2 0 0 0 1 2 2 1 1 0 0 0 0 0 0 2 1 1 2 0 0 0 0 0 0 0 0 1 1 0 0 0 0 0 0 0 0 0 0 0 1 0 0 1 2 1 0 1 1 0 0 2 2 0 2 0 0 0 0 2 0 2 1 1 0 2 2 2 0 2 0 2 0 0 1 1 0 0 0 0 0 0 1 0 0 2 0 0 0 1 0 0 0 0 0 0 2 0 0 1 1 2 2 1 0 2 0 0 0 1 0 1 0 0 1 1 1 0 0 1 1 1 0 1 1 1 1 0 1 0 0 0 2 2 0 0 0 0 0 0 0 0 2 0 0 0 0 1 0 0 1 1 0 0 0 1 0 2 0 1 1 1 1 1 2 0 0 0 0 0 1 0 0 0 1 1 1 0 2 1 0 0 1 1 2 1 2 1 1 0 0 1 0 1 0 0 0 0 1 1 2 1 0 1 0 0 1 1 0 2 1 1 2 0 0 2 0 1 1 1 1 0 0 0 1 1 1 1 1 0 0 0 2 0 0 2 2 0 2 2 0 2 2 0 2 0 2 1 1 0 1 1 1 0 0 0 1 0 2 1 1 0 0 1 0 1 0 0 0 0 0 0 0 0 0 0 0 0 1 0 0 0 0 0
135 1 2 1 0 0 0 1 0 0 0 1 0 0 0 0 0 0 1 0 0 0 1 2 0 0 0 0 2 0 2 0 1 1 0 0 1 1 1 0 0 2 2 2 2 1 0 0 0 1 0 0 0 0 1 1 0 0 1 0 1 0 0 0 0 0 0 1 2 1 1 1 2 0 0 2 2 0 1 0 1 1 1 1 1 0 0 0 2 2 0 0 1 1 2 0 2 2 0 2 0 0 1 0 1 1 2 2 0 2 0 0 1 1 1 1 1 0 1 1 1 0 2 1 0 1 1 1 0 2 2 1 0 0 1 0 0 0 1 0 0 0 0 0 0 0 0 0 0 0 1 0 1 0 1 0 0 1 0 2 0 0 1 1 0 0 0 1 0 1 0 1 0 2 0 0 2 1 0 1 1 0 0 1 1 2 1 0 0 0 2 0 0 1 1 0 2 2 0 2 0 0 1 2 2 0 2 2 0 0 1 0 2 0 0 1 1 0 2 0 2 2 2 2 0 0 1 0 0 0 0 0 0 1 1 0 0 2 0 1 0 0 2 0 0 0 0 0 0 0 0 1 1 0 1 1 0 2 0 0 0 0 0 0 1 0 0 1 1 0 1 1 1 2 0 1 1 1 1 0 1 0 1 2 0 2 2 1 0 1 1 1 1 1 2 1 1 0 0 1 0 0 0 0 0 1 0 1 1 1 0 0 0 2 1 1 1 0 0 1 1 1 2 2 0 0 0 1 1 0 2 0 1 1 0 0 0 1 0 0 1 1 1 2 0 0 0 0 1 0 0 0 1 1 1 1 1 2 0 0 0 0 2 0 1 0 0 1 1 0 1 1 0 2 2 0 0 0 1 1 1 1 0 1 0 1 1 0 0 0 0 0 0 0 2 0 0 1 0 1 1 1 0 2 2 1 0 2 0 2 0 0 0 0 1 1 1 1 0 1 0 2 0 0 0 1 0 0 1 0 0 0 0 0 1 1 1 1 1 0 1 0 1 1 0 2 1 0 1 1 0 0 2 2 2 2 0 2 1 2 2 1 0 0 0 2 0 0 0 0 0 0 2 0 1 0 1 1 0 0 2 0 0 1 1 1 0 0 0 0 1 1 1 2 0 1 1 1 2 0 0 2 1 0 0 2 1 0 1 1 0 1 1 1 0 0 0 0 1 1 1 2 0 2 0 1 1 0 1 1 1 0 0 2 0 0 1 0 1 1 0 1 1 0 0 0 1 2 2 0 0 0 0 1 2 0 1 0 2 0 0 0 0 0 0 0 0 1 1 0 1 1 0 0 0 1 1 0 2 0 2 0 0 0 0 0 0 0 0 0 0 1 0 1 0 0 0 1 1 1 1 1 1 1 0 1 1 0 0 2 0 0 0 1 1 0 1 1 1 0 0 0 1 1 1 0 1 1 0 0 0 1 0 0 0 2 0 1 2 0 2 0 0 0 1 2 2 1 1 1 1 1 0 1 0 0 0 1 0 0 0 0 2 0 2 2 0 2 0 0 1 0 0 0 0 2 1 1 1 1 1 0 0 1 0 1 1 1 2 1 2 0 0 1 0 0 0 0 0 1 1 1 0 0 2 1 1 1 0 0 1 0 1 0 0 0 0 1 1 0 0 0 1 2 1 1 1 0 0 0 0 0 0 2 1 1 0 0 0 1 0 0 1 1 1 0 1 0 0 0 0 0 0 0 0 0 0 0 0 0 0 1 2 0 0 0 0 0 0 2 0 1 1 0 0 0 0 2 0 2 1 1 1 0 1 2 0 2 1 2 0 2 2 0 1 0 1 1 0 1 0 0 0 1 1 0 2 1 0 1 0 0 1 1 1 0 0 0 1 2 1 1 0 2 0 0 0 2 0 0 0 0 0 0 0 2 0 1 1 1 1 1 0 0 0 0 0 1 1 0 2 2 1 0 2 0 1 0 0 0 1 0 0 0 0 1 0 0 1 1 1 0 0 2 0 2 0 1 1 1 2 0 1 0 0 0 1 1 0 0 1 1 1 1 2 0 2 2 0 0 0 1 2 2 1 1 1 1 1 2 1 1 1 1 1 0 1 1 2 0 0 0 0 1 1 1 1 0 0 0 1 1 1 2 0 1 1 1 1 0 0 0 2 2 1 0 1 1 0 1 0 0 1 1 1 0 2 1 0 1 0 0 2 0 1 0 1 0 1 2 1 0 0 0 0 0 0 1 1 0 0 1 0 0 0 0 0 0 1 0 1 1 0 0 0 0 1 0 0 0 2 2
136 0 2 0 0 1 0 1 0 0 0 1 1 1 0 1 0 0 1 0 0 0 0 1 0 0 1 0 2 0 1 0 2 2 0 1 1 2 0 1 1 1 0 0 1 0 0 0 1 0 0 0 0 0 2 0 1 0 0 2 0 2 0 2 0 0 1 2 2 0 0 1 2 1 1 2 1 0 1 0 1 1 2 0 1 0 0 1 1 2 1 1 0 1 1 0 1 1 1 2 2 0 1 0 0 0 2 1 1 1 0 1 0 1 1 1 1 0 1 1 1 0 2 1 0 1 1 0 0 0 1 1 0 1 1 1 0 0 1 0 0 0 0 0 0 0 0 1 0 0 0 0 0 0 1 0 0 1 0 1 1 0 1 1 1 2 1 1 1 1 0 2 0 2 0 0 2 2 1 1 1 1 1 1 0 1 2 0 0 0 2 0 1 0 1 1 2 2 1 0 0 1 0 1 2 0 1 0 1 0 1 0 1 0 0 0 0 0 1 1 2 1 1 1 0 0 2 1 0 0 0 1 0 0 0 0 0 2 0 1 0 0 2 0 1 1 0 0 0 0 0 0 1 0 0 0 0 2 0 0 0 0 0 0 0 0 0 0 1 0 1 1 0 0 0 0 0 2 2 0 2 2 0 0 1 0 1 1 1 1 1 2 0 0 2 1 0 0 0 1 0 0 0 0 0 0 1 0 2 2 0 2 0 1 1 0 2 1 0 1 0 0 0 0 0 0 1 1 1 0 2 2 1 1 0 1 0 2 1 1 1 2 1 2 0 0 0 0 2 0 0 0 2 2 1 0 1 1 0 2 2 0 1 0 1 1 0 2 2 0 0 2 1 2 0 1 0 0 0 2 2 1 1 1 1 1 0 1 1 0 0 0 1 0 2 0 0 1 0 0 0 1 1 1 0 0 1 0 0 2 0 0 0 0 1 2 0 0 0 0 0 2 1 1 1 1 0 1 1 1 0 2 0 0 0 0 1 0 0 0 2 0 1 1 0 2 2 2 0 1 0 1 1 1 1 1 0 1 0 1 1 0 1 0 0 0 1 1 0 0 1 1 1 2 0 1 0 2 1 1 1 0 0 0 2 0 0 0 1 0 0 0 1 1 0 1 1 0 1 1 2 2 0 0 0 2 1 0 1 1 0 1 0 2 0 0 0 0 0 1 1 1 1 2 0 0 0 2 0 2 0 2 0 0 0 1 1 2 1 2 0 1 1 0 0 1 1 1 1 0 0 0 0 2 1 1 0 0 1 1 1 0 1 0 0 1 1 1 1 0 0 0 0 0 0 0 2 2 2 2 2 0 1 1 0 0 1 0 0 0 1 1 1 1 0 1 1 1 1 2 2 1 1 0 0 1 2 0 1 1 1 0 0 1 1 1 1 2 1 1 1 0 0 0 0 0 0 0 0 0 0 1 0 0 0 0 1 0 1 0 2 1 0 2 0 1 1 0 1 1 0 2 0 1 1 1 2 0 2 1 1 1 1 1 0 2 0 1 0 1 0 0 1 0 0 2 0 0 1 0 0 1 0 1 0 2 1 2 1 1 1 0 0 0 0 1 1 0 0 1 1 1 0 1 1 0 1 2 0 0 1 0 0 1 0 1 1 0 0 0 1 0 1 2 1 1 1 0 0 0 0 0 0 0 2 2 0 0 0 0 0 0 0 0 0 0 0 0 0 0 0 0 1 1 1 1 0 0 0 0 0 0 2 1 0 1 1 1 0 2 0 0 2 0 0 1 0 1 1 1 2 2 2 0 0 1 1 2 0 2 0 0 2 0 0 0 1 1 0 2 0 0 0 2 1 0 1 0 1 0 0 0 0 0 2 0 0 1 1 1 1 1 0 2 0 0 0 2 0 0 0 0 1 1 0 0 0 0 1 0 1 1 0 0 1 0 1 1 0 0 2 1 0 0 0 1 1 1 1 1 1 0 0 0 0 0 1 0 2 0 0 0 0 2 0 2 0 2 2 2 2 0 2 0 0 0 1 0 0 0 1 0 1 1 2 1 1 2 0 0 0 2 1 1 2 1 1 1 1 1 1 1 1 1 1 1 1 1 2 1 0 1 2 2 0 2 2 1 0 0 1 1 0 2 0 0 0 0 1 1 1 2 1 1 0 0 1 1 0 0 2 0 1 1 1 0 1 2 0 1 0 1 0 2 2 0 2 0 0 0 2 0 0 0 0 0 1 2 2 0 0 2 0 0 0 0 0 0 0 0 0 0 0 0 0 0 0 0 0 0 2 1
137 1 1 2 0 0 1 2 1 0 1 0 0 0 0 0 0 0 0 1 1 1 1 2 0 0 1 0 2 1 2 2 0 0 0 0 2 2 0 1 1 1 0 1 1 1 1 0 0 1 0 0 0 0 2 0 0 0 0 0 1 1 0 1 1 1 1 0 1 1 0 1 2 0 2 2 0 0 2 0 1 2 2 0 1 0 0 0 2 2 0 0 0 2 2 0 1 1 0 2 0 0 1 0 1 1 2 1 1 1 0 1 0 0 1 1 0 1 0 2 2 1 1 0 0 0 0 1 1 0 0 0 1 2 1 1 0 0 0 0 0 0 1 0 0 1 1 0 0 1 1 0 0 0 0 0 0 0 0 1 0 1 2 0 1 0 0 2 0 2 2 0 1 1 0 1 2 1 0 1 1 1 0 1 1 2 1 1 0 0 1 1 1 1 2 0 1 2 1 0 0 0 0 2 2 0 1 0 2 1 0 1 1 0 0 0 0 2 1 0 0 0 2 2 0 0 1 1 1 0 1 1 1 1 1 1 0 2 0 2 0 0 2 1 2 2 0 0 0 0 0 1 2 1 0 0 2 0 0 0 0 0 0 0 0 1 0 0 2 1 0 2 1 1 1 1 0 1 1 1 1 2 0 1 2 0 2 0 0 1 1 0 1 0 2 1 1 1 0 2 0 0 1 1 1 1 1 0 2 1 0 0 0 2 1 0 1 0 0 0 0 0 2 1 0 0 0 0 0 0 2 2 0 2 0 0 0 2 0 0 0 1 2 1 0 0 0 0 2 0 2 0 2 2 2 0 2 1 0 2 2 0 0 0 0 0 0 0 2 0 0 2 1 2 0 0 0 1 0 2 0 0 1 2 1 1 1 0 0 0 0 0 1 0 1 0 0 0 0 0 0 1 0 2 2 1 0 1 0 1 1 0 0 0 1 1 1 1 0 0 0 2 1 2 2 2 1 0 0 0 0 0 0 0 1 1 1 1 1 1 2 0 2 0 0 2 2 1 0 1 0 0 0 1 0 0 0 1 1 1 0 0 2 2 0 2 0 1 0 0 1 1 1 1 0 0 0 1 0 1 2 0 0 1 1 0 1 1 1 0 0 0 1 2 0 0 0 0 0 1 2 2 1 1 0 1 1 0 1 1 0 2 0 0 1 0 0 0 1 1 1 2 0 2 0 1 1 1 0 2 0 2 0 0 1 1 0 0 0 0 0 0 1 1 1 1 1 2 2 0 0 0 0 1 1 0 1 0 2 0 0 0 0 0 0 2 2 2 2 0 1 1 1 0 1 2 2 0 1 1 2 0 1 1 1 0 1 0 1 1 0 0 0 0 1 0 0 0 0 0 0 2 2 0 0 0 2 0 1 1 1 0 0 1 1 2 0 1 0 1 0 1 0 0 0 0 1 1 0 0 0 0 0 0 0 0 0 0 1 0 2 1 0 1 1 2 2 0 1 1 0 1 0 1 0 0 2 1 2 0 0 0 0 0 2 2 2 2 0 1 1 0 1 0 0 1 1 0 1 0 0 1 0 1 0 1 1 1 0 1 1 0 0 0 0 0 0 1 0 2 1 0 0 0 0 0 2 1 1 0 1 0 0 0 2 2 1 1 1 0 0 0 2 2 1 2 2 0 1 1 1 1 0 2 0 0 1 0 1 2 0 0 0 0 0 1 1 0 0 0 0 1 0 0 0 0 0 0 0 0 0 0 2 1 0 1 1 0 0 2 1 0 2 1 1 0 0 0 1 1 1 1 0 2 1 2 0 2 0 2 0 0 1 0 0 0 0 0 0 0 0 0 0 1 2 1 1 0 0 2 0 0 1 1 1 0 0 0 1 1 1 1 0 2 0 0 0 2 0 0 0 0 1 0 0 0 0 0 1 0 0 0 0 0 0 0 0 1 1 0 2 2 1 0 0 1 1 0 0 0 0 0 0 0 0 2 1 0 2 1 0 0 0 2 0 0 0 1 1 0 0 0 1 0 0 0 0 0 0 0 1 0 1 1 1 0 1 1 0 0 0 2 1 1 1 1 0 2 0 0 0 0 1 1 2 1 1 1 2 1 1 1 0 0 1 2 1 2 0 0 0 2 0 1 0 1 1 1 1 1 0 1 2 1 0 1 0 0 0 0 1 0 0 2 0 0 2 2 0 1 1 0 1 0 0 0 0 1 2 2 0 0 0 0 0 2 0 0 1 1 0 1 0 0 0 0 0 0 0 0 0 0 0 0 0 0 0 1 1 0 1 1
138 0 2 2 0 0 0 2 0 0 0 0 1 1 0 1 0 0 0 0 0 0 0 2 0 0 2 0 2 0 2 1 0 1 1 1 1 0 0 1 1 0 0 0 2 0 1 0 0 0 0 0 1 1 0 0 0 0 0 2 0 1 0 0 1 1 2 1 0 1 1 0 2 0 0 2 2 0 1 0 1 2 1 1 1 0 0 1 2 2 1 1 1 1 0 0 0 2 0 2 0 0 1 0 1 1 2 1 1 1 0 1 1 2 2 2 2 1 0 2 2 1 2 2 0 0 0 2 0 2 2 0 0 0 0 0 0 0 1 0 1 0 1 0 0 0 0 0 1 1 0 2 0 1 0 0 0 1 0 1 1 2 1 0 0 1 1 1 0 1 1 2 1 1 1 0 2 1 0 1 1 0 1 1 0 1 2 2 2 1 1 1 1 1 2 1 2 2 1 0 0 0 0 1 2 0 2 1 1 0 0 0 2 0 0 2 2 0 1 1 2 1 2 1 0 1 0 1 1 1 0 1 0 0 0 0 0 2 0 2 0 0 2 0 1 1 0 0 0 0 0 0 1 0 0 0 0 1 0 0 0 0 0 0 1 0 1 0 1 0 0 2 2 2 1 0 0 1 2 0 1 2 1 1 1 1 2 1 0 2 0 1 1 1 2 1 1 1 0 1 1 1 0 0 0 1 0 0 1 1 1 1 0 2 2 1 2 1 0 1 0 0 1 0 0 0 0 2 2 0 1 1 1 1 0 0 0 2 0 0 1 1 1 2 0 0 0 0 2 2 2 0 1 1 1 1 2 2 0 2 2 0 1 0 1 0 0 0 0 2 2 0 1 2 0 0 0 1 0 2 1 0 0 1 0 1 1 0 0 0 0 0 0 0 2 0 0 0 1 1 1 1 0 1 1 0 0 0 0 2 0 0 0 0 1 2 0 0 0 0 0 2 0 1 1 2 1 2 0 0 2 0 1 1 0 1 1 0 1 0 1 0 2 0 0 1 1 0 1 1 0 0 0 0 0 0 0 1 0 2 2 0 0 1 0 2 0 0 0 0 1 0 1 2 2 0 0 2 0 2 2 1 0 1 1 0 1 0 1 0 0 0 0 2 1 0 2 1 1 0 0 2 1 0 1 1 1 0 1 1 0 1 1 1 0 0 0 0 2 1 0 2 0 1 0 1 1 1 0 2 0 1 0 2 0 0 0 1 1 1 1 0 2 2 1 1 1 2 2 0 0 1 1 2 1 1 0 1 0 1 1 0 1 0 0 1 1 1 1 1 1 1 0 0 0 0 2 1 1 2 2 0 1 1 1 0 0 0 0 0 1 1 1 0 1 0 0 0 0 0 0 2 0 2 0 2 1 1 0 1 0 0 0 0 0 0 0 1 0 0 0 0 0 0 0 1 1 2 0 0 0 0 0 0 0 0 1 0 0 0 2 1 0 1 0 1 1 1 1 1 0 1 0 0 0 0 1 0 1 0 0 0 2 0 2 2 0 2 0 2 0 0 0 0 0 2 0 1 0 0 0 0 0 1 0 1 2 1 2 1 0 1 0 2 0 0 0 0 0 2 1 1 0 0 2 0 1 2 0 0 1 0 0 0 0 0 0 2 2 0 0 0 1 2 1 0 0 0 0 0 0 0 1 2 1 1 1 0 0 0 1 1 0 0 0 0 0 0 1 1 1 1 0 0 0 0 0 0 0 0 0 2 2 1 1 0 0 1 0 2 1 0 2 0 0 0 0 2 0 2 1 1 0 0 0 2 0 2 0 2 0 1 2 1 0 1 0 0 0 1 0 0 0 2 1 1 2 1 1 0 0 0 1 1 0 0 1 0 0 0 0 0 0 2 0 0 0 1 0 0 1 1 1 2 0 1 0 0 0 0 0 0 0 1 1 0 1 0 0 0 2 2 1 0 1 0 1 0 1 1 0 0 0 0 1 0 2 0 1 1 0 0 0 2 0 0 0 1 1 2 2 0 2 0 0 0 1 0 0 0 0 1 1 1 1 0 2 1 0 0 0 1 2 2 2 0 1 2 0 0 0 1 0 0 0 0 2 1 2 1 0 1 1 1 0 0 1 2 1 1 2 0 1 1 0 2 2 1 2 1 0 1 2 1 1 2 0 0 0 0 1 0 0 1 1 0 2 2 0 2 2 0 1 0 0 1 2 0 1 1 1 1 0 0 0 0 1 0 0 0 0 1 0 1 0 0 0 0 0 1 0 0 0 0 0 0 0 0 0 0 2 1
139 0 0 2 0 1 0 1 1 1 2 1 0 0 0 0 0 0 0 0 0 0 1 2 0 0 0 0 1 1 2 1 0 1 1 2 1 1 1 0 0 1 1 2 2 0 1 0 0 1 1 0 1 1 1 0 0 0 0 0 0 0 0 0 2 2 1 0 1 0 0 1 2 0 1 2 1 0 0 0 2 2 2 0 0 0 0 1 2 2 1 1 1 0 1 0 1 0 0 1 1 0 1 0 1 1 2 0 2 0 0 2 1 1 2 2 2 0 0 2 2 0 1 0 0 0 0 0 0 0 1 1 1 1 1 0 1 0 0 1 1 0 0 0 0 2 0 0 0 0 1 1 1 0 0 0 0 1 0 1 0 2 0 2 2 2 2 0 1 2 0 0 1 1 0 0 2 0 0 1 0 0 0 0 0 0 0 1 1 0 2 0 0 2 2 0 1 2 0 2 0 0 0 1 2 0 2 1 1 0 0 1 1 1 0 0 0 1 1 0 1 1 1 1 0 0 1 0 0 0 0 0 0 0 0 0 0 2 0 2 0 0 2 2 2 2 0 0 0 0 0 0 1 1 0 0 0 1 1 1 1 1 1 1 1 0 0 1 0 0 0 2 0 0 1 1 0 1 2 0 2 2 0 1 1 0 1 0 0 1 1 0 0 1 2 1 0 0 0 0 0 0 1 1 1 0 0 1 2 2 0 2 0 1 1 0 2 0 0 2 0 0 1 1 2 0 1 0 0 1 1 2 0 2 1 1 1 1 0 1 2 1 1 0 1 0 1 2 2 1 1 1 1 1 0 1 1 1 0 2 2 0 1 1 1 0 0 1 2 0 0 2 1 2 1 0 0 0 0 2 1 1 0 0 0 1 1 0 0 0 1 0 1 0 2 0 0 1 0 1 1 1 0 1 1 1 0 1 1 2 0 1 0 0 1 2 0 0 1 0 0 1 0 0 0 0 0 1 1 2 0 1 0 1 1 0 1 0 0 0 1 0 1 1 1 2 2 0 2 2 0 0 2 2 2 0 0 2 1 2 2 0 2 1 0 1 0 2 0 1 2 2 0 2 1 1 0 2 0 1 1 1 0 1 2 2 0 1 1 1 1 0 1 1 1 0 1 0 0 0 2 2 2 1 1 0 2 0 1 0 1 1 0 0 2 0 0 0 0 1 1 1 0 2 0 1 1 0 0 2 0 0 0 0 0 1 1 1 1 1 1 0 1 1 0 2 1 0 0 0 1 0 0 1 2 0 1 0 1 2 1 0 0 0 1 1 1 1 1 1 1 1 1 0 1 1 1 1 1 2 2 1 2 1 2 0 0 1 0 0 1 0 1 0 1 0 1 0 0 1 1 2 0 2 0 2 1 0 0 1 0 0 0 1 0 0 0 0 0 0 1 0 0 0 0 0 0 1 0 0 0 1 0 0 0 0 1 0 1 0 1 2 0 2 0 1 2 0 2 2 0 1 0 1 0 0 2 1 1 1 1 1 0 0 2 2 1 2 0 1 1 0 0 1 1 2 1 0 0 0 0 1 1 0 0 2 1 1 1 0 1 1 1 1 1 0 0 0 0 2 1 1 0 1 1 1 0 2 0 0 0 0 0 1 1 1 0 1 1 0 0 0 1 2 1 1 1 0 0 0 0 0 0 2 0 0 2 0 0 1 0 0 0 0 0 0 0 1 2 1 1 1 0 0 0 1 1 0 0 0 0 1 2 2 1 0 0 1 0 2 0 0 2 0 0 0 0 1 1 0 2 2 1 0 0 2 0 1 1 1 1 1 2 0 0 0 0 1 0 1 0 0 0 2 0 0 1 0 0 0 2 2 0 0 1 0 1 0 1 1 0 1 0 2 0 0 0 1 0 1 0 0 0 1 0 0 0 0 0 0 0 0 0 0 0 0 0 1 0 0 2 1 1 0 1 0 1 2 0 0 2 0 0 0 0 2 0 0 2 0 0 0 0 2 0 2 0 0 0 0 1 1 2 0 1 0 1 1 0 0 0 0 2 1 1 0 2 2 0 1 0 2 2 2 2 1 0 2 0 0 0 0 0 0 0 0 2 1 2 1 0 1 1 1 0 1 1 0 0 0 0 2 0 1 0 1 1 0 2 1 0 1 0 1 0 2 0 0 0 0 0 1 2 0 0 0 0 2 0 0 0 0 2 1 2 0 1 0 1 0 0 0 0 0 1 1 0 0 0 0 0 1 0 1 0 1 1 0 0 0 0 0 0 0 0 0 1 0 1 0 1 0
140 0 1 1 0 0 0 2 1 0 1 0 0 1 0 1 1 1 1 1 1 1 0 2 0 0 0 0 2 1 0 1 1 1 0 1 1 1 1 0 0 1 0 0 0 0 1 1 0 2 1 0 2 0 0 0 0 0 0 0 0 2 1 1 1 1 1 0 1 1 2 2 2 0 1 2 1 1 2 0 1 2 2 0 1 0 0 2 2 2 0 1 0 2 0 0 0 0 0 0 1 0 1 0 0 0 2 2 0 2 1 0 1 2 2 2 2 0 1 1 1 0 2 0 0 2 2 1 0 1 2 0 1 1 0 0 1 0 0 2 0 0 1 0 0 0 1 1 0 0 0 0 0 0 0 0 1 2 0 2 0 0 1 1 2 2 2 1 1 2 1 0 0 2 1 1 2 1 0 1 1 0 0 1 0 1 1 0 0 0 1 0 1 0 2 1 2 2 0 0 0 0 0 0 2 0 1 0 1 0 1 0 1 0 0 0 0 0 1 0 1 1 2 1 0 1 0 0 0 0 1 1 0 0 0 0 0 2 0 2 0 0 1 1 2 2 0 0 1 1 0 0 1 0 1 0 0 2 0 2 0 2 1 1 1 0 1 0 0 0 2 1 2 2 1 1 0 1 2 0 2 2 0 1 0 1 1 0 0 1 1 1 1 0 1 0 0 0 1 2 0 0 1 1 1 0 0 1 1 1 0 0 0 2 2 0 1 1 1 0 2 1 1 0 2 0 1 2 2 1 0 2 0 0 0 0 0 1 0 1 0 0 1 2 0 1 0 1 1 2 0 1 0 0 0 2 0 2 0 0 0 0 1 1 0 1 0 0 1 1 1 1 0 2 0 1 0 0 1 1 0 1 0 0 0 0 0 0 0 1 0 0 1 0 2 1 1 1 1 0 0 1 0 1 1 0 0 2 0 2 0 0 1 0 0 1 1 1 0 0 0 0 0 1 0 1 0 1 0 1 1 0 1 2 1 0 0 0 0 0 1 0 0 0 0 2 2 1 0 2 0 0 2 2 2 2 0 0 0 0 1 0 1 1 0 1 0 0 0 0 0 0 1 1 1 1 0 1 0 1 2 0 0 1 2 1 0 0 2 0 0 0 1 1 0 1 1 1 1 0 1 2 2 2 0 2 0 1 1 0 0 2 0 2 0 0 0 0 0 0 1 2 0 1 0 1 0 0 2 1 1 0 0 1 1 1 1 1 1 2 1 1 2 1 0 2 0 1 1 1 0 1 1 1 2 0 1 1 0 0 0 1 2 0 0 2 2 0 0 0 0 0 1 0 1 1 1 0 0 2 1 0 1 2 1 0 2 0 0 0 1 1 2 0 1 0 0 0 0 0 0 2 1 1 1 2 1 0 0 1 0 0 0 1 0 1 0 1 1 0 0 0 0 1 1 1 1 2 0 0 0 1 0 0 0 1 1 0 0 1 1 1 0 2 0 1 1 0 1 0 0 2 0 1 0 0 1 0 0 0 0 0 1 1 1 1 0 1 2 0 0 2 0 0 0 1 1 1 0 0 0 1 0 0 0 1 0 1 1 2 2 0 1 1 0 0 0 0 0 1 1 1 0 1 2 1 1 2 0 0 0 0 0 0 0 0 0 1 0 0 0 0 1 1 0 0 0 0 1 1 1 1 0 2 0 0 2 0 0 2 1 1 0 0 1 0 1 1 2 1 1 1 0 0 0 1 0 0 0 0 0 0 2 1 0 0 0 0 0 2 0 0 1 1 1 0 0 1 1 1 1 1 0 0 0 1 1 1 1 1 1 1 2 0 0 0 0 1 0 1 0 0 0 2 1 0 2 0 0 1 1 0 0 0 0 0 0 0 1 1 1 1 0 2 0 0 0 1 0 0 0 0 2 0 0 0 0 0 0 0 0 0 0 0 1 0 0 1 1 1 1 1 0 0 0 0 0 1 0 0 1 0 1 0 1 0 1 0 1 0 0 0 1 1 0 1 0 2 1 1 1 0 2 0 0 0 1 1 0 0 0 0 0 2 2 0 2 2 0 0 0 2 1 1 2 1 0 1 0 1 0 1 0 0 1 1 1 1 1 0 0 0 0 1 0 2 1 1 1 1 0 1 0 1 0 2 1 2 2 1 0 1 2 0 0 1 0 0 0 1 0 0 2 0 0 0 0 2 0 1 2 0 1 0 2 1 1 1 1 0 0 0 0 0 0 1 1 0 1 0 0 0 0 0 0 0 0 0 0 2 0 0 0 0 0 1 0 0 0 0 0 0
141 0 0 2 0 0 1 2 0 2 2 0 1 2 0 1 0 0 0 0 0 0 1 1 0 0 0 0 2 1 2 0 1 0 0 0 2 2 0 0 1 1 1 0 1 0 1 0 0 0 1 0 1 0 1 0 1 0 0 2 0 0 0 1 1 0 2 1 1 0 0 2 2 0 1 2 1 1 2 0 2 2 2 0 1 0 1 0 1 1 0 0 1 1 0 0 0 0 0 2 2 0 1 0 1 0 2 1 1 1 0 1 1 2 2 2 2 1 0 2 2 1 2 1 0 1 1 1 0 1 1 0 1 1 0 0 1 0 1 0 1 0 0 0 0 0 0 0 0 0 0 0 1 0 0 0 0 1 0 0 0 1 0 2 1 1 0 0 2 2 0 0 2 0 0 0 2 1 1 0 0 1 0 1 0 1 1 0 0 0 1 0 0 2 2 1 1 2 0 1 0 0 1 1 2 0 2 0 2 0 1 1 1 0 0 1 1 0 2 0 2 2 2 2 0 0 0 0 0 0 0 0 0 0 0 0 0 2 0 2 0 0 2 0 1 1 1 0 0 0 0 1 1 0 0 0 0 1 0 1 0 1 0 0 0 0 0 0 2 1 0 0 1 0 0 0 0 1 2 0 1 1 1 1 1 1 2 1 0 2 0 0 1 0 2 1 1 0 0 1 1 0 0 0 0 0 0 2 1 1 0 1 0 1 0 0 1 1 0 1 1 1 2 1 1 0 1 1 1 1 2 2 0 0 0 0 0 1 0 1 0 0 1 2 0 0 1 0 2 0 0 0 2 2 0 0 1 1 0 0 0 0 2 0 2 0 0 2 2 0 0 2 0 2 0 0 0 1 1 1 1 1 0 0 1 2 1 0 0 1 0 0 1 1 2 2 2 1 0 0 0 1 0 1 1 0 0 0 0 2 0 0 0 0 0 2 1 0 1 0 0 0 0 1 1 1 1 1 0 0 1 0 0 2 2 0 0 0 0 0 1 0 1 0 1 1 1 0 1 2 0 0 1 2 2 1 1 2 0 2 2 0 0 1 0 2 0 1 0 0 1 1 2 1 1 1 1 1 1 0 1 0 0 0 2 0 0 0 0 0 1 1 1 1 0 1 0 0 0 1 1 2 2 2 0 0 2 1 0 2 0 1 1 2 0 0 0 0 2 0 0 2 1 1 0 0 0 2 0 2 0 2 0 1 1 0 2 0 0 0 0 1 2 0 0 1 1 0 0 0 1 0 1 1 1 1 1 2 0 0 0 0 0 2 2 0 0 1 1 1 1 1 0 0 0 0 1 0 1 2 2 0 1 1 0 0 1 1 0 0 1 0 0 1 0 0 0 0 0 0 0 2 0 1 1 2 0 0 0 2 1 0 0 0 0 0 1 1 0 0 1 0 0 0 0 1 1 2 0 0 0 2 0 0 0 0 0 0 0 0 1 0 0 0 2 0 2 0 1 1 0 1 0 0 0 0 2 1 1 0 0 0 2 1 0 1 1 2 0 1 1 0 1 0 0 1 1 1 0 0 0 0 0 1 1 1 0 1 2 1 1 0 0 0 0 0 0 0 0 2 1 1 0 0 0 0 2 1 1 0 0 0 0 1 0 1 0 2 0 0 0 0 1 2 1 1 1 0 1 1 0 0 0 2 2 2 1 0 0 0 0 0 0 0 1 0 1 1 2 2 1 2 0 0 0 1 1 0 2 0 0 0 2 1 1 1 1 0 0 1 0 1 2 2 0 1 0 1 1 1 1 1 1 0 1 1 2 1 0 1 1 1 2 0 0 0 1 0 0 0 0 0 0 2 1 1 0 0 0 2 0 0 1 1 1 0 0 0 2 2 2 2 0 2 0 0 0 1 0 0 1 1 0 0 0 1 0 0 2 0 1 0 0 0 1 0 0 0 0 0 2 2 2 1 1 0 1 0 0 0 1 0 1 0 0 2 0 0 2 2 0 0 0 0 0 2 0 0 0 0 1 1 2 0 0 0 1 1 0 0 0 0 0 0 2 1 2 2 0 0 0 2 2 2 1 1 1 1 0 0 0 0 0 0 0 0 2 2 2 1 1 1 0 1 0 1 0 0 0 0 0 2 1 2 0 1 1 1 1 0 0 0 1 0 0 0 0 0 0 0 1 0 0 2 1 0 1 2 0 0 0 0 0 1 1 0 0 0 2 1 0 0 0 0 1 0 0 2 2 0 0 2 0 1 0 1 1 0 0 1 0 0 0 0 0 1 0 0 0 0 2 0
142 1 0 1 0 0 0 2 1 0 1 0 1 1 0 1 0 0 1 1 1 1 0 2 0 0 2 0 2 0 1 0 1 2 0 0 2 2 0 1 1 1 0 0 1 0 0 0 0 2 1 0 1 0 1 1 1 0 1 1 0 1 0 2 1 1 1 0 1 0 1 1 2 0 1 2 1 1 2 0 1 2 1 1 1 0 0 0 2 2 0 0 0 1 0 1 0 1 0 2 2 0 0 1 0 0 2 0 2 1 0 2 0 2 2 2 2 0 0 1 1 0 2 2 0 0 0 1 0 1 1 0 1 1 0 0 0 0 0 0 2 0 0 0 0 2 0 0 0 1 1 0 0 0 0 0 0 0 0 1 1 0 1 1 0 1 1 1 0 1 0 0 2 0 1 2 1 1 0 1 1 0 0 1 0 1 1 2 1 1 0 2 1 1 2 0 0 1 1 0 0 1 0 0 2 0 0 1 1 0 1 1 0 0 0 0 1 0 1 1 2 0 2 2 0 0 1 0 0 0 0 0 0 0 0 0 0 2 0 2 0 0 2 0 2 2 0 0 0 0 0 0 1 0 0 0 0 1 0 0 1 0 1 1 0 0 1 0 2 1 0 2 0 0 0 0 1 0 1 0 0 1 2 2 0 1 2 2 0 2 0 0 1 0 2 1 1 1 0 0 0 0 2 2 2 0 1 2 0 0 0 0 0 1 2 0 2 0 0 1 1 1 2 0 1 0 1 2 1 1 1 1 0 2 0 0 0 0 0 2 1 2 0 2 0 0 0 0 2 0 1 0 2 2 0 0 1 0 0 2 2 0 2 0 2 1 0 1 1 1 1 1 1 1 0 0 0 0 2 0 1 1 0 0 0 1 1 0 0 0 0 0 1 2 2 2 2 0 1 0 1 0 0 2 2 0 0 1 0 2 0 0 0 0 1 2 0 1 1 1 0 1 1 2 1 1 0 0 1 1 0 1 1 2 1 2 0 1 2 0 1 0 2 0 0 2 2 1 1 2 0 0 0 1 0 0 0 2 1 2 2 0 1 1 0 1 1 1 0 0 1 1 2 0 2 0 0 1 0 0 1 1 0 2 0 0 2 1 1 0 0 0 1 1 1 0 1 0 0 0 0 1 2 1 0 1 2 1 0 1 0 1 0 0 1 0 0 1 1 1 1 2 2 2 2 0 0 2 0 2 0 2 0 0 1 1 1 1 0 1 1 1 1 1 1 2 0 1 1 1 0 1 1 2 0 0 1 0 2 0 0 0 0 1 1 0 0 0 0 1 0 0 1 0 0 0 1 2 2 2 2 0 0 1 0 0 0 0 1 1 1 0 0 0 0 0 2 1 1 1 1 1 0 2 0 2 0 0 0 0 0 0 0 0 0 0 1 1 0 0 2 0 0 0 0 2 2 1 0 0 0 2 0 0 0 0 0 0 1 0 2 0 0 1 1 0 2 0 2 0 0 1 0 1 0 0 1 0 2 0 0 0 0 0 1 2 0 1 2 1 0 1 0 0 0 2 0 1 1 0 0 2 0 1 1 2 0 1 1 1 2 2 0 2 0 0 1 1 0 2 0 2 0 0 1 0 2 2 0 1 1 1 0 0 0 1 0 1 1 0 0 0 0 2 1 0 0 0 1 1 1 1 0 2 0 0 0 0 0 1 1 1 0 0 1 0 1 0 1 1 1 1 0 0 0 1 0 0 0 0 0 1 2 2 2 0 0 0 0 2 0 0 1 1 0 0 0 0 2 0 2 2 1 0 0 2 0 1 0 1 1 1 2 0 1 0 0 0 0 1 0 0 0 2 1 0 1 1 0 0 0 0 1 1 0 0 1 0 2 2 1 1 0 1 0 0 0 1 0 0 0 0 0 1 0 1 0 0 0 0 0 0 0 0 0 0 1 0 0 0 2 2 1 1 0 1 1 0 0 0 1 0 0 0 0 1 0 0 1 0 0 0 1 1 0 1 0 1 1 2 2 0 1 1 0 1 0 0 0 0 0 0 1 1 2 1 1 2 0 0 0 1 2 1 1 2 0 1 1 1 0 1 1 1 2 2 0 1 2 0 0 0 1 1 1 1 2 2 1 1 1 1 0 1 1 0 0 1 2 1 0 1 1 1 0 0 1 0 0 1 1 0 1 1 1 0 1 2 0 2 0 1 1 0 1 0 0 0 1 1 1 0 1 0 0 1 0 1 1 0 0 1 0 1 0 0 0 0 0 0 0 0 1 0 0 0 0 0 0 0 1 0
143 0 2 2 0 0 1 1 0 1 1 1 0 0 0 0 0 0 0 0 0 0 0 1 0 0 2 0 1 0 1 1 1 2 0 2 0 0 0 2 2 0 1 1 1 1 0 1 1 2 0 0 0 1 1 1 1 0 0 0 2 0 0 0 0 0 1 0 1 0 0 1 2 0 2 2 0 1 2 0 1 2 2 0 2 0 1 0 2 2 0 0 2 1 0 1 0 1 0 2 1 0 1 0 1 1 2 2 0 2 1 1 0 0 2 2 1 0 0 0 0 0 2 2 0 1 1 2 0 2 1 1 0 0 0 0 0 0 1 0 0 0 0 0 0 1 0 0 0 0 0 0 1 0 0 0 1 0 0 1 1 2 1 1 0 1 1 0 1 2 0 0 1 1 1 1 2 2 1 0 0 2 1 1 0 1 2 2 1 1 0 2 0 2 2 0 0 1 0 0 1 0 0 1 2 0 1 0 1 0 0 0 1 0 0 0 0 0 1 0 2 1 2 2 0 0 2 0 0 0 0 0 0 0 0 0 0 2 0 0 0 1 1 0 2 2 0 0 1 1 1 1 1 1 1 0 0 2 0 1 0 1 0 1 0 0 1 0 0 0 1 1 2 2 1 1 0 0 2 0 0 1 0 0 0 0 0 2 0 2 0 1 1 0 2 1 1 0 0 1 1 0 0 0 0 1 0 1 1 1 0 1 0 2 0 0 1 0 0 1 1 1 1 1 1 0 1 0 0 2 2 0 1 0 0 0 0 1 0 1 1 1 1 2 0 0 0 1 2 1 0 1 2 2 1 0 0 0 0 0 0 0 2 0 2 0 0 2 2 0 0 2 1 2 0 0 0 1 0 2 0 0 0 0 0 1 1 0 0 0 0 0 0 0 2 0 0 0 1 1 1 2 0 2 0 0 2 0 0 1 1 0 0 0 1 1 1 0 0 0 1 1 1 1 1 1 1 0 2 1 0 1 0 0 0 0 0 0 0 0 1 0 1 1 2 2 2 0 0 2 0 0 1 2 2 1 1 1 0 2 2 0 1 1 0 1 0 1 0 0 2 2 1 1 1 0 0 2 0 0 1 1 0 0 2 0 0 1 0 0 0 0 0 2 2 1 0 0 0 0 0 1 1 1 0 1 2 1 1 0 0 2 0 0 0 0 1 0 2 1 0 2 1 0 0 1 0 0 2 1 1 0 0 1 0 1 2 2 0 2 1 1 1 1 0 1 0 0 0 1 0 1 0 1 1 0 1 1 0 1 0 1 0 0 0 2 2 0 0 1 0 0 0 0 0 1 1 1 2 1 2 0 0 0 0 0 0 0 0 0 0 1 0 0 1 1 2 0 0 2 2 2 1 1 0 1 1 0 1 1 0 0 0 1 0 1 0 1 1 0 2 0 0 0 0 1 2 2 0 0 1 1 0 0 0 2 0 0 1 0 1 0 0 1 1 1 2 0 0 0 0 2 0 1 0 0 2 1 1 0 0 0 1 0 2 2 1 2 0 1 1 0 0 0 0 2 0 0 1 0 0 1 0 1 0 2 2 2 1 0 1 1 0 1 0 0 0 0 0 1 1 1 0 0 0 0 2 0 0 1 1 1 0 0 0 0 0 1 2 0 0 0 1 2 1 0 1 0 1 1 1 1 0 2 1 1 1 0 0 0 0 0 0 0 1 0 1 0 0 0 0 0 0 0 0 0 1 0 0 0 0 1 2 0 1 0 1 0 0 1 1 1 2 0 0 0 0 1 0 2 1 1 1 1 0 0 1 2 0 2 0 1 2 0 1 0 0 1 0 1 0 0 0 1 2 0 1 0 0 1 0 0 1 1 1 0 0 0 2 2 1 2 0 2 0 0 0 2 0 0 0 0 0 0 0 1 1 0 0 0 1 1 0 0 0 0 0 2 1 0 0 0 1 0 0 0 1 0 1 1 2 0 0 0 0 1 0 0 2 0 0 0 1 0 0 2 0 1 1 1 1 1 2 0 0 0 0 0 0 0 0 0 0 1 1 0 2 2 0 0 0 1 2 2 2 1 0 1 1 1 0 0 0 0 1 1 0 2 2 0 0 0 0 0 1 2 1 1 0 0 0 2 0 2 0 0 0 1 2 1 0 2 2 2 2 1 1 1 0 0 2 0 1 0 0 0 1 2 0 1 2 0 1 0 0 1 2 0 1 0 0 0 0 0 1 1 0 1 2 1 0 2 0 0 0 0 0 0 1 0 0 0 1 0 0 0 0 0 0 0 0 0
144 1 0 2 0 0 0 1 0 1 1 1 0 1 0 0 0 0 1 0 1 0 0 2 0 0 1 0 2 0 2 0 0 1 0 1 1 1 0 2 1 0 1 0 1 0 1 0 0 1 0 0 0 1 0 0 0 0 0 0 0 0 0 1 1 1 2 1 1 0 0 2 2 0 0 2 2 0 0 0 1 1 2 0 1 0 0 0 1 1 0 0 1 1 1 0 0 2 2 1 1 0 1 0 0 0 2 2 0 2 1 2 0 1 1 1 1 0 0 0 0 0 1 1 1 0 0 0 0 0 0 0 1 1 0 1 0 0 0 0 0 0 0 0 0 2 1 0 0 0 0 0 0 1 0 0 0 0 0 0 0 2 0 1 1 2 0 1 0 2 1 0 0 2 0 0 1 1 0 1 1 1 0 2 0 2 2 2 1 0 2 0 1 0 2 1 1 2 0 0 0 1 1 2 2 0 2 1 1 0 0 2 0 0 0 0 0 0 0 1 2 1 1 1 0 0 2 1 0 0 0 0 0 0 0 0 0 2 0 2 0 0 1 0 2 1 1 0 0 0 0 0 1 1 0 0 0 1 0 0 0 0 0 0 0 0 0 0 2 1 1 0 2 1 1 0 1 1 2 0 1 1 0 2 0 1 1 1 1 2 0 0 1 1 2 1 1 1 1 1 1 1 2 2 2 0 2 1 1 1 0 1 0 1 2 1 2 1 0 1 0 0 0 0 1 0 2 1 1 1 1 1 0 1 0 0 0 2 1 1 1 1 2 1 0 0 1 0 1 2 1 0 1 1 0 1 0 0 1 0 1 1 2 0 1 1 0 1 2 0 0 2 2 1 0 0 0 0 0 2 1 0 0 0 0 0 0 0 0 0 0 0 0 0 2 1 1 1 1 0 0 0 1 2 2 0 0 0 1 2 0 1 0 0 0 2 0 0 2 0 0 1 0 1 0 0 0 2 0 0 2 0 0 1 2 1 0 0 0 0 2 0 1 1 1 0 1 1 0 0 0 1 1 1 0 0 0 1 0 1 1 0 1 1 0 1 0 1 0 1 2 1 0 2 1 1 0 2 0 0 0 2 0 1 1 0 0 0 0 0 1 1 0 1 0 1 1 1 1 0 1 1 2 0 2 0 2 0 0 1 0 1 0 1 0 0 0 0 1 1 0 2 1 2 1 1 1 1 0 2 0 1 0 1 1 1 0 1 1 2 2 0 1 1 0 2 1 0 0 0 1 0 0 1 1 0 1 0 1 1 0 0 0 0 0 1 1 1 1 0 0 1 1 0 1 0 2 2 2 2 2 0 1 1 1 0 1 0 0 0 0 1 1 1 0 0 0 0 0 1 1 2 1 1 0 1 1 0 0 1 1 0 0 0 0 0 0 0 0 0 0 0 1 1 1 0 0 1 0 0 0 1 0 0 0 0 2 0 0 0 0 0 0 1 1 0 2 1 0 0 0 2 0 0 0 0 2 0 2 1 1 0 0 0 2 2 2 2 1 1 0 0 0 1 1 2 0 1 1 0 0 1 1 1 0 1 0 1 1 1 1 1 0 2 1 0 0 0 0 2 0 1 0 1 2 1 1 1 1 0 1 0 0 1 0 1 0 1 0 0 0 0 1 2 1 0 0 0 0 0 0 0 0 2 0 0 0 0 0 2 1 1 1 1 1 0 1 2 0 1 0 1 0 0 0 0 0 0 1 1 1 1 2 1 0 1 2 1 0 2 2 1 1 1 1 0 0 2 0 2 1 1 0 1 0 2 0 2 1 2 0 2 2 0 1 0 0 0 0 1 0 0 0 1 1 0 1 0 1 1 0 0 0 0 1 0 1 0 0 0 0 0 0 2 0 0 0 1 0 1 0 0 1 0 0 0 1 2 2 0 2 0 0 1 2 0 1 0 0 0 1 1 1 0 1 0 1 0 0 0 1 0 1 0 0 0 1 1 1 1 0 0 0 0 0 2 0 0 0 0 0 2 2 0 0 0 0 0 0 0 1 0 2 1 1 0 2 2 0 0 0 2 1 1 0 2 0 1 0 1 0 1 1 1 2 1 1 1 2 1 0 1 0 1 0 1 2 2 1 1 0 1 1 2 1 0 0 1 2 1 0 1 2 1 1 0 1 0 0 1 1 0 2 0 0 0 0 0 0 0 2 0 0 2 2 0 1 0 1 1 0 0 0 0 0 1 0 0 1 2 0 2 0 1 0 0 0 0 1 0 1 1 0 0 0 0 0 0 0 0 1 1
145 0 1 0 0 0 0 2 0 2 2 0 1 1 0 1 0 0 1 1 0 0 0 2 0 0 1 0 1 1 0 1 1 2 0 2 0 1 0 0 0 2 0 2 2 1 0 0 0 0 0 0 1 0 1 0 1 0 0 2 0 2 0 2 1 0 2 1 1 0 0 2 2 0 2 2 0 0 1 0 0 1 2 0 1 0 0 0 0 2 0 0 1 2 1 0 1 1 0 2 2 1 1 0 0 0 2 1 1 1 0 1 1 2 2 2 2 0 2 0 0 0 2 0 0 0 0 1 1 0 0 0 0 1 0 1 0 0 1 1 1 0 0 0 0 1 0 1 0 0 0 0 0 0 0 0 0 1 0 0 0 1 1 1 1 2 1 0 0 0 0 1 0 2 0 1 1 0 0 0 0 0 0 0 0 0 0 2 0 0 0 1 0 2 2 0 1 0 0 0 0 0 0 0 2 0 2 0 1 0 0 2 0 0 0 0 1 0 2 1 2 0 2 2 0 0 1 0 0 0 0 0 1 2 2 1 0 2 0 2 0 0 2 0 1 1 0 0 0 0 0 1 2 0 0 0 0 0 0 0 0 0 0 0 1 1 1 0 2 1 0 1 0 0 0 1 1 2 2 0 2 2 0 0 2 0 2 1 1 2 0 1 1 1 2 1 1 1 0 2 1 0 0 0 0 1 0 2 1 1 1 0 0 1 2 1 2 1 0 0 2 1 1 0 1 0 0 2 2 1 1 1 0 0 0 0 0 0 0 1 1 1 1 1 0 0 0 0 1 2 1 1 1 1 0 1 1 0 0 1 1 0 2 0 2 1 0 0 1 1 1 1 2 2 2 0 0 1 0 2 1 0 0 0 1 1 1 0 0 0 0 0 0 0 2 0 0 2 1 2 1 1 0 2 1 0 1 0 1 1 0 1 0 0 0 1 1 1 0 0 0 0 0 2 1 2 1 1 0 0 0 0 0 1 1 0 0 1 1 0 2 0 1 1 0 2 2 0 2 1 0 0 1 2 2 1 1 1 1 1 1 0 0 0 0 1 0 0 0 0 1 1 1 1 0 1 0 2 1 0 1 0 0 1 2 1 0 0 0 0 1 1 0 1 1 1 2 0 0 1 1 2 2 2 0 0 2 0 1 0 0 2 0 0 0 1 1 1 1 1 1 2 0 1 0 1 0 0 2 0 2 0 0 0 1 0 1 1 1 2 2 0 2 1 1 2 1 2 2 0 0 0 0 1 1 2 0 0 1 0 0 0 0 1 1 0 0 0 0 0 0 1 1 0 0 0 1 1 1 2 2 0 2 1 1 1 2 0 0 0 0 2 0 0 0 0 1 0 0 0 0 2 1 1 0 1 2 1 0 2 0 0 0 1 0 0 0 2 0 0 0 0 0 1 1 1 1 0 0 0 0 0 0 0 0 0 1 2 0 0 1 1 0 2 0 2 2 0 1 0 0 2 0 0 0 0 2 0 1 0 0 0 1 2 0 0 0 2 0 1 1 0 0 0 0 2 0 2 1 1 0 0 0 2 0 2 2 2 1 1 2 0 0 1 0 0 1 0 0 1 0 1 0 0 0 0 1 1 0 0 0 0 0 0 0 0 0 2 2 0 0 0 1 1 1 0 0 0 1 1 1 1 0 2 0 0 1 0 0 1 0 0 0 0 0 0 0 2 0 1 0 1 0 0 0 1 0 0 0 0 0 1 2 2 0 1 1 1 0 2 1 1 0 1 1 0 0 1 1 1 1 1 2 0 0 1 1 0 0 0 2 0 2 1 0 1 0 0 0 0 0 0 0 2 1 1 1 0 0 1 0 0 0 0 1 0 1 1 1 1 0 1 0 2 1 0 0 2 0 0 1 0 0 1 0 0 0 1 1 1 1 0 0 0 0 0 0 0 0 0 2 2 1 0 1 0 1 0 0 0 0 0 0 0 1 0 2 0 1 1 0 0 0 0 0 1 0 0 1 1 1 0 2 0 0 0 1 1 0 0 0 0 0 0 1 0 2 1 0 0 0 2 0 0 1 2 0 0 1 1 0 0 0 0 1 1 2 1 1 1 0 1 0 2 0 2 0 2 0 0 1 1 0 2 0 0 0 1 1 0 0 1 1 1 1 0 0 0 0 0 1 0 1 1 0 1 1 2 0 2 1 1 2 0 2 0 0 0 1 0 1 0 0 0 0 1 1 2 2 1 0 2 0 0 0 0 0 0 0 2 0 0 0 1 1 0 0 0 0 0 0 0
146 0 1 2 0 0 0 2 1 0 1 0 0 1 0 0 0 0 1 0 1 0 0 2 0 0 2 0 2 1 2 2 1 1 1 0 2 0 0 1 1 0 0 0 2 0 0 0 0 0 0 0 1 1 0 0 0 0 0 1 1 1 0 0 0 0 2 0 1 0 0 0 2 1 2 2 0 0 2 0 1 2 2 0 2 0 0 0 2 2 0 0 1 1 0 0 0 2 1 2 2 0 1 0 0 0 2 1 1 1 0 1 1 2 2 2 2 0 0 2 2 0 2 1 0 1 1 1 1 0 0 0 0 0 0 0 0 0 0 1 2 0 0 0 0 2 1 0 0 0 0 0 0 1 1 0 0 2 0 2 0 1 1 1 0 2 2 0 1 1 0 1 0 2 0 0 2 1 0 1 1 1 1 0 1 1 1 2 2 1 1 1 1 0 1 1 2 2 0 1 0 0 0 0 2 0 1 1 1 0 0 0 2 0 0 0 2 1 1 0 1 1 2 2 0 0 2 1 0 0 0 1 0 0 0 0 0 2 0 2 0 0 2 0 2 2 1 0 1 1 1 0 1 0 0 0 0 1 0 0 0 0 0 0 0 0 0 0 2 1 0 2 1 1 0 0 0 0 2 0 0 0 1 1 0 0 1 1 1 2 0 1 1 0 2 1 0 0 0 2 2 0 0 0 0 0 0 2 0 0 0 1 0 1 1 0 1 1 1 0 1 1 1 1 1 0 1 2 1 0 1 1 0 1 1 1 1 2 0 0 1 1 1 2 0 0 0 0 1 1 0 0 2 2 1 0 0 0 0 2 2 0 1 0 0 0 0 1 1 1 1 1 0 2 0 1 0 0 0 2 1 0 0 1 0 0 1 0 0 0 0 0 0 0 2 1 1 1 1 0 0 2 0 1 1 0 0 1 0 2 0 0 0 0 1 2 0 0 0 0 0 0 2 2 0 0 0 0 0 1 0 0 0 0 1 1 0 0 1 0 0 0 2 0 2 2 1 2 0 1 0 0 1 1 1 1 0 1 1 2 0 0 2 2 0 2 0 1 0 0 1 1 2 0 2 0 1 0 0 0 1 0 1 1 2 1 0 1 0 0 1 1 1 1 0 1 0 0 1 1 2 2 1 1 0 1 2 0 0 2 0 1 0 1 1 0 0 1 1 2 1 2 0 2 0 1 1 0 1 2 1 0 0 1 1 0 1 0 1 1 1 0 0 0 0 1 0 1 1 0 0 0 1 1 2 0 1 0 2 0 0 0 1 0 0 2 2 2 2 0 1 1 1 0 1 2 2 1 1 2 1 0 1 0 1 1 1 1 0 0 0 1 0 0 2 2 0 0 0 0 0 2 1 1 0 1 1 0 0 2 1 0 0 2 1 1 0 2 1 0 0 0 0 0 0 1 1 2 0 0 0 1 0 0 0 1 1 0 1 0 2 0 0 0 1 1 2 0 1 1 0 2 0 1 0 0 1 1 1 0 0 0 1 0 0 0 0 2 1 0 1 1 0 1 1 2 0 0 1 0 1 1 0 1 0 2 2 1 2 1 1 1 1 1 0 0 0 1 0 1 1 0 0 0 1 0 2 1 0 0 0 0 0 0 0 0 0 0 0 1 0 1 0 2 2 0 0 0 1 1 1 1 0 2 1 1 1 0 0 1 0 0 0 0 1 1 2 1 0 0 0 0 0 0 0 0 1 0 1 0 0 1 1 1 0 1 1 1 0 2 1 1 2 0 0 0 0 1 1 1 2 2 1 1 1 1 1 1 1 1 1 1 2 0 0 0 0 0 0 1 0 1 0 2 1 1 1 0 0 1 0 0 0 0 1 0 0 1 1 2 2 1 0 2 0 0 0 2 0 0 1 1 0 0 1 0 0 0 1 0 1 1 0 0 1 0 1 2 2 0 1 1 1 1 0 1 1 0 0 0 1 0 0 0 0 0 0 0 1 1 1 0 0 1 0 1 0 1 1 1 1 0 2 0 0 0 1 0 0 1 0 0 0 1 2 0 2 2 0 0 0 1 0 0 2 0 0 1 0 0 0 1 0 0 0 0 2 1 0 0 0 0 0 1 1 0 1 1 1 1 0 2 0 1 0 1 1 1 2 1 0 0 0 1 1 0 0 0 0 0 1 0 0 1 1 1 1 1 0 1 2 0 2 0 0 2 0 0 1 1 2 0 0 0 0 1 0 1 1 0 0 1 0 0 0 0 0 0 0 1 0 0 0 0 0 1 0 0 1 0 1 1
147 0 1 1 0 0 0 2 1 0 1 0 0 0 0 0 0 0 0 0 0 0 0 2 0 0 1 0 2 0 2 1 2 2 0 0 2 2 0 1 1 1 0 1 2 2 0 0 0 0 0 0 1 0 0 1 0 0 0 1 0 0 0 1 0 0 1 0 0 0 0 1 1 0 1 1 0 0 0 1 1 2 1 1 2 0 0 0 2 2 0 0 0 1 1 0 1 0 0 1 1 0 1 0 1 1 1 1 1 1 1 2 0 2 2 2 2 0 0 1 1 0 2 0 0 2 2 1 0 1 1 0 0 0 0 0 0 0 0 1 2 0 0 0 0 1 0 0 0 0 0 0 1 0 1 0 0 1 0 2 1 0 1 1 1 1 1 0 0 1 0 0 1 1 0 1 1 1 0 1 1 0 0 0 0 0 0 1 1 0 2 0 0 1 2 0 1 2 0 0 0 0 0 1 2 0 2 0 2 0 0 0 1 0 0 0 1 0 1 0 1 1 2 1 0 0 1 0 0 0 0 0 0 0 0 0 0 2 0 2 0 0 2 0 1 1 0 0 0 0 0 0 1 0 1 0 0 2 1 1 1 1 0 0 1 0 1 0 2 0 1 0 1 1 0 1 0 1 1 0 0 1 1 2 0 1 1 1 0 2 0 1 1 0 2 1 0 2 0 2 1 1 0 0 0 1 0 1 2 2 2 0 0 2 1 0 1 0 0 1 1 1 1 1 0 0 0 1 0 1 2 0 0 2 1 1 1 2 0 2 2 1 1 1 0 0 0 0 1 1 1 0 1 2 1 0 2 0 0 2 2 0 2 0 2 0 0 2 1 1 1 1 1 1 0 0 0 1 1 1 2 0 0 1 0 1 1 0 0 0 0 0 0 1 2 2 2 1 1 0 0 0 0 1 0 0 1 1 0 2 0 0 0 0 1 2 0 1 0 1 0 2 0 1 2 2 1 0 0 0 1 0 0 0 1 1 0 1 2 1 1 1 2 0 0 1 2 0 0 1 1 0 1 1 1 1 0 1 0 0 0 0 0 0 0 2 0 1 0 0 1 1 1 2 1 0 0 2 1 0 0 0 0 0 2 0 0 0 1 0 0 0 0 1 0 0 1 0 1 0 0 2 2 2 0 0 2 0 0 1 0 1 0 0 2 0 0 0 1 0 0 2 1 2 0 1 1 1 1 1 1 1 0 1 1 1 1 0 0 1 1 0 1 1 0 1 1 0 0 0 1 0 0 2 0 2 0 0 1 2 1 0 0 0 0 2 2 1 1 1 0 2 2 0 2 2 2 2 2 2 2 0 2 2 0 0 2 0 1 1 0 0 2 0 0 1 0 0 0 0 0 2 2 1 0 1 1 0 0 2 1 0 0 1 0 0 0 1 1 0 1 0 0 0 0 0 1 1 0 0 1 1 1 1 1 0 0 1 0 0 1 1 0 1 1 1 2 0 1 1 0 2 1 1 1 1 2 1 1 0 0 0 2 0 2 2 0 1 1 0 1 1 1 0 0 2 2 0 0 0 1 0 1 1 1 2 0 2 1 0 0 1 0 1 0 0 0 0 0 1 0 1 0 0 1 0 2 1 0 0 0 0 0 0 0 0 0 0 1 1 0 1 0 2 1 1 1 0 0 0 0 0 0 2 1 1 1 0 0 1 0 0 0 0 0 1 1 1 0 0 0 0 0 0 0 1 1 0 0 0 0 1 2 1 0 1 1 1 0 2 0 0 0 1 0 0 0 1 0 2 0 0 2 0 2 2 0 2 0 2 0 1 2 0 0 0 0 0 0 0 0 0 0 2 1 0 1 0 0 2 0 1 1 1 1 0 0 1 1 1 1 1 0 2 1 0 0 1 1 0 1 0 0 1 0 0 0 1 1 0 1 1 0 1 1 0 1 0 0 0 2 2 1 0 0 0 0 0 0 0 1 1 1 0 0 1 1 0 1 1 0 0 0 0 0 1 0 1 1 2 2 0 2 0 0 0 0 0 0 0 0 0 0 2 1 0 2 2 0 0 0 2 2 2 2 2 0 1 0 0 0 0 0 0 1 0 2 0 2 0 2 0 0 0 0 0 0 2 1 1 0 1 0 2 0 0 0 2 2 0 0 1 1 1 1 0 0 1 0 1 1 0 2 0 0 0 1 2 0 0 1 0 1 0 1 0 1 1 2 1 0 0 2 0 0 0 0 0 0 1 1 0 0 0 0 0 0 0 0 1 0 0 1 1 0 0 1 0 0 0 1 1
148 1 0 2 0 0 1 2 1 0 1 1 0 1 0 0 0 0 0 0 0 0 1 2 0 0 2 0 2 0 2 0 0 2 0 0 2 2 1 0 0 1 1 1 2 1 1 0 0 0 0 0 0 0 2 1 1 0 1 1 0 1 0 2 0 0 1 1 2 0 0 2 2 0 1 2 1 0 1 0 1 1 2 0 1 0 0 2 2 2 0 1 0 1 0 0 0 1 0 2 2 0 1 0 0 0 2 2 0 2 1 2 0 0 1 1 0 0 1 1 1 0 2 1 0 1 1 1 0 1 1 2 0 0 1 0 0 0 1 0 1 0 0 0 0 0 2 0 0 0 0 0 1 0 0 0 0 0 0 1 1 0 2 0 0 1 1 0 2 2 0 0 1 2 0 1 1 0 0 1 0 0 1 0 0 0 1 2 2 2 0 2 1 1 2 1 1 1 0 0 0 0 1 2 2 0 2 1 1 0 0 1 2 0 0 1 1 0 1 1 2 1 2 2 0 0 1 1 0 0 1 1 0 0 0 0 0 2 0 2 0 0 1 1 2 2 0 0 1 1 0 0 0 0 0 0 1 1 0 0 0 0 1 1 1 0 0 0 2 1 0 2 1 1 1 1 0 1 1 0 1 1 1 2 0 0 1 1 1 2 0 1 1 0 2 1 0 1 0 1 0 0 1 1 0 1 1 1 1 1 0 2 0 1 0 0 1 1 0 1 1 0 1 1 0 0 1 1 1 0 2 0 0 2 0 0 0 0 0 1 0 1 2 2 0 0 0 0 2 0 0 0 1 1 1 1 2 1 0 0 0 0 1 0 1 0 0 1 1 1 1 1 1 1 0 1 0 0 1 1 1 2 0 1 2 0 1 0 0 0 0 0 1 0 2 0 0 1 0 0 0 0 0 2 1 0 1 1 0 1 0 0 0 0 1 2 0 0 1 0 0 0 1 1 0 0 0 0 1 0 0 2 0 1 2 1 0 0 0 0 1 0 1 1 2 1 2 0 0 1 1 0 0 2 1 0 1 1 1 1 1 0 1 1 0 1 0 2 0 1 1 1 2 0 0 0 2 2 0 1 2 0 0 0 2 0 0 1 0 0 1 1 1 2 1 0 1 0 1 0 1 2 2 2 0 0 1 0 1 1 0 2 0 0 2 0 0 0 1 1 0 2 0 1 1 0 0 1 0 2 0 2 0 0 1 0 1 0 0 2 1 1 1 2 1 2 1 2 2 0 0 0 0 2 1 1 0 0 2 1 0 0 1 1 1 1 1 2 2 0 0 0 0 0 0 0 0 2 2 2 2 0 1 1 1 0 0 1 0 0 2 0 2 0 0 0 1 0 0 0 0 1 0 2 0 2 1 0 0 0 0 0 0 1 1 2 2 0 0 0 0 0 2 1 2 1 1 2 0 0 0 1 1 1 0 0 1 1 1 0 1 0 0 1 1 1 2 0 2 2 0 0 0 1 0 0 1 0 1 0 0 0 2 0 2 2 0 2 1 0 1 2 0 1 1 2 0 0 1 0 1 1 0 0 0 1 1 1 1 0 1 1 1 2 1 0 0 0 0 2 1 1 0 0 1 0 1 2 0 0 1 0 0 0 0 0 1 2 1 0 0 0 0 1 1 0 0 0 1 1 0 0 0 2 1 0 2 0 0 2 1 1 1 1 1 0 1 0 0 0 0 0 0 0 0 1 0 0 0 1 0 1 2 2 0 1 1 1 0 2 0 0 0 1 1 1 1 1 0 2 0 1 0 1 1 1 1 2 0 2 0 0 2 0 1 0 0 0 0 1 0 0 0 1 2 1 1 0 1 1 0 0 1 1 0 0 1 0 2 2 2 2 0 2 0 0 0 1 1 0 2 1 2 1 0 0 0 0 0 0 0 0 0 0 0 0 0 1 1 1 1 1 1 0 0 1 1 1 0 0 1 1 1 0 0 0 1 0 2 0 0 0 0 1 0 1 0 1 0 0 1 0 1 0 0 0 0 0 1 0 1 0 0 1 1 1 1 1 0 0 0 2 2 2 2 1 1 1 0 1 1 1 0 0 1 1 1 0 1 0 0 0 0 1 0 1 0 0 0 0 0 2 0 2 0 1 1 1 2 1 0 0 2 2 2 1 1 1 0 0 2 0 2 0 0 0 0 2 1 1 1 0 0 0 1 0 1 0 2 2 0 1 0 0 0 0 0 0 0 0 0 0 0 1 0 0 0 0 0 0 0 0 0 0 0 0 1 0 0 0 1 0
149 0 1 1 0 0 0 0 0 0 0 1 0 1 0 1 1 0 1 2 1 1 1 0 1 1 0 0 2 0 2 2 1 2 1 0 2 1 0 1 1 1 0 0 0 0 0 0 0 1 0 0 1 0 1 1 0 0 0 1 0 1 0 1 0 0 1 1 1 0 0 1 2 1 2 2 0 0 1 0 0 1 2 0 1 0 0 2 2 2 1 1 1 2 1 0 1 1 0 1 1 0 0 0 1 0 2 1 1 1 0 2 0 1 1 1 1 0 0 2 2 0 2 1 0 1 1 1 0 1 0 1 0 0 1 0 0 0 1 0 1 0 1 0 0 1 1 0 0 0 0 0 0 0 0 0 0 0 0 2 2 0 2 0 0 2 2 1 0 1 1 0 0 2 0 1 1 2 0 0 2 0 1 0 0 0 1 0 0 0 0 0 0 1 2 0 2 2 0 0 0 0 1 1 2 0 2 2 1 0 1 1 2 0 0 2 2 0 2 0 0 0 0 0 0 0 2 0 0 0 0 0 0 1 1 1 1 2 0 1 0 1 1 0 0 0 0 0 0 0 0 0 0 0 0 0 0 2 0 1 0 1 0 1 0 0 0 2 1 0 0 2 0 0 0 0 0 1 2 0 1 2 0 1 0 0 0 1 1 2 0 1 0 0 1 0 0 0 0 1 1 0 0 0 0 1 1 1 1 1 0 1 0 2 0 0 1 2 0 1 0 0 1 1 0 0 2 0 0 0 1 1 2 1 0 0 0 0 0 1 1 1 2 2 0 0 1 1 2 1 0 1 1 1 0 1 1 0 1 1 2 1 1 0 0 1 0 2 2 0 0 2 2 1 0 0 0 1 0 2 2 0 1 1 1 0 0 0 0 1 1 1 0 0 2 1 1 2 0 0 0 1 0 1 0 0 1 0 0 0 1 0 0 0 1 2 0 0 0 0 0 1 1 2 0 0 0 0 0 1 1 1 0 1 1 0 0 2 1 1 1 0 1 1 0 1 1 1 0 2 0 0 2 2 2 2 0 1 1 2 1 0 2 0 0 0 0 0 0 0 1 1 1 1 0 1 1 2 0 1 1 1 1 1 2 0 0 0 2 0 0 0 1 0 0 0 2 0 1 0 1 2 1 0 0 2 2 1 1 1 1 0 0 2 0 0 1 1 1 2 1 2 1 1 1 1 1 2 0 2 0 1 0 0 0 0 1 0 2 2 1 0 1 1 0 2 1 1 1 0 1 0 1 2 0 1 0 0 2 0 0 0 0 0 0 0 0 1 1 0 0 0 0 0 0 0 1 0 1 1 2 0 2 1 2 1 2 0 1 1 1 0 1 2 0 0 1 1 1 0 0 1 1 1 0 2 1 0 0 1 0 0 0 0 0 0 0 1 0 1 1 1 1 1 1 1 1 2 0 0 0 1 1 0 0 0 1 1 1 0 2 1 1 1 1 0 2 0 1 1 0 1 0 0 0 0 2 0 2 0 0 0 2 0 1 2 0 2 0 0 2 0 1 0 0 2 0 0 2 0 0 0 1 1 0 2 1 2 2 0 2 1 0 0 0 0 0 0 0 2 1 1 0 0 0 0 2 1 0 0 0 0 0 0 0 0 0 1 0 0 0 0 1 2 2 1 1 0 0 0 0 0 1 2 1 1 1 0 0 0 0 0 0 0 0 0 0 0 1 1 1 1 0 0 0 0 0 0 1 0 0 0 2 1 1 0 0 1 0 2 0 1 2 1 0 0 0 0 0 1 0 1 1 1 1 2 0 2 0 2 0 1 2 1 0 0 0 0 0 2 0 0 0 1 2 1 1 0 1 0 0 0 0 0 0 0 0 0 2 2 2 2 0 2 0 0 0 0 0 1 1 1 0 1 0 0 0 1 1 0 1 0 0 0 1 1 0 0 0 0 2 2 0 0 1 0 1 1 1 1 1 0 1 0 1 1 1 0 2 0 0 0 1 1 0 1 0 1 1 1 1 1 2 0 0 0 1 1 0 0 1 0 2 2 2 0 2 1 0 0 0 1 2 2 2 0 1 2 0 1 0 1 0 0 0 0 2 1 1 0 1 0 0 1 0 1 1 2 1 1 0 2 0 1 1 2 2 0 2 2 0 2 2 2 1 0 0 0 0 0 1 0 1 1 0 1 1 2 0 0 2 0 1 1 1 1 2 0 2 2 0 1 0 0 1 1 0 0 0 0 0 0 0 1 0 0 0 0 1 0 1 1 1 0 0 0 0 0 0 0 2 1
150 1 0 2 0 0 0 2 0 2 2 0 0 0 0 0 0 0 2 1 1 1 0 2 0 0 1 0 1 2 2 1 0 0 0 0 2 1 1 1 1 0 0 0 2 0 1 0 0 0 0 0 1 0 1 0 1 0 0 0 1 0 0 1 0 0 1 0 1 0 0 0 2 0 2 2 0 0 0 0 0 0 2 0 0 0 0 0 1 2 0 0 0 2 1 0 1 2 1 2 1 0 1 0 2 1 2 1 1 1 0 2 0 2 2 2 2 0 1 1 1 0 2 1 0 1 1 1 0 2 1 0 0 0 0 0 0 0 0 1 0 0 1 0 0 1 0 0 1 1 0 0 0 2 0 1 0 1 0 0 0 1 0 2 1 2 0 0 0 1 0 1 0 2 0 1 1 2 1 0 0 2 0 2 0 2 2 1 1 0 1 0 0 1 2 0 1 1 0 1 1 0 0 2 2 0 2 1 1 0 0 0 0 0 0 0 0 1 1 1 2 1 1 2 1 0 1 1 1 0 1 1 0 0 0 0 0 2 0 0 0 0 1 0 1 1 0 0 0 0 0 0 1 0 1 0 0 2 0 0 0 0 0 1 1 0 1 1 1 1 1 2 0 0 1 1 0 1 1 0 2 1 1 2 0 1 2 0 1 2 0 2 1 0 2 0 0 2 0 2 2 0 1 1 1 0 0 2 1 1 0 1 0 0 1 0 2 1 0 1 1 1 0 0 1 0 1 1 2 1 1 2 2 1 0 0 0 2 0 0 1 1 1 1 0 0 0 0 2 0 0 0 2 2 0 0 2 0 1 1 2 1 1 0 1 0 0 2 2 0 0 2 1 1 0 1 0 0 1 1 1 1 0 0 0 2 2 0 0 0 0 0 1 0 2 1 1 0 0 0 0 0 0 1 0 0 1 2 0 1 0 0 0 0 1 1 1 1 0 0 0 0 1 1 0 0 0 0 0 0 1 0 0 1 1 0 0 0 0 0 1 0 1 1 0 2 1 1 0 0 0 0 1 2 1 1 0 2 1 1 0 0 0 0 0 1 0 1 0 1 1 1 2 1 1 0 1 2 1 0 0 0 0 1 1 1 1 0 2 0 0 0 0 1 1 1 1 0 0 1 1 2 1 1 0 1 1 1 0 1 0 1 0 1 0 0 0 0 1 2 1 1 1 2 1 0 0 0 1 1 1 0 0 0 1 0 1 0 0 1 0 1 2 1 0 1 1 1 1 0 0 0 0 2 0 0 0 0 1 1 1 0 1 0 0 0 0 1 1 0 0 0 0 0 0 0 0 0 1 1 1 0 2 1 2 1 2 0 0 0 0 1 0 1 0 2 0 0 0 1 1 1 0 1 0 2 0 0 0 1 1 0 0 0 0 0 0 0 0 0 1 0 1 1 1 0 0 0 0 0 0 1 1 0 0 1 1 0 0 0 2 0 0 1 1 1 2 0 0 0 0 1 0 2 0 0 1 1 1 0 0 0 0 0 1 2 0 1 1 0 1 2 0 0 0 2 1 1 1 1 0 1 1 2 1 2 0 0 1 1 2 0 0 1 1 0 0 1 0 1 0 1 0 0 1 0 1 1 0 1 1 1 0 1 0 0 0 0 1 0 0 0 0 2 1 0 1 0 0 0 0 0 0 2 0 0 1 0 1 2 1 1 0 0 1 0 1 0 1 1 1 1 0 0 0 0 0 0 0 0 0 0 2 0 0 1 1 0 0 0 1 1 1 0 0 1 0 0 1 0 2 2 0 0 0 2 0 2 2 2 0 2 1 1 0 1 0 0 0 0 0 0 0 2 1 0 2 2 0 0 0 0 0 0 1 1 0 0 2 2 1 2 0 2 1 0 0 1 0 0 1 1 0 1 0 1 0 0 1 1 0 0 0 1 1 0 1 0 0 0 1 1 1 1 0 1 1 0 0 0 1 0 0 0 0 0 1 0 2 1 0 0 0 2 0 2 1 1 1 2 2 0 2 0 0 0 0 0 1 0 1 0 1 1 0 0 2 2 0 0 0 2 2 2 1 1 1 1 0 1 0 1 0 0 0 0 1 1 2 0 0 0 0 2 0 1 1 1 0 1 0 2 0 2 0 0 0 2 2 0 0 0 2 1 1 0 1 1 0 0 1 0 1 0 0 0 1 2 0 1 0 1 2 1 1 1 1 0 1 0 0 0 0 0 0 0 1 0 2 0 0 0 0 1 0 1 1 0 0 0 0 0 0 1 1 0 0 0 1 0 1 1
151 0 0 2 0 0 1 1 0 0 0 0 0 0 0 0 0 0 1 0 0 0 0 2 0 0 2 0 1 2 2 1 1 1 0 0 2 1 0 1 1 1 0 0 1 0 1 0 1 1 0 0 1 1 1 1 0 0 0 2 0 0 0 2 0 0 1 0 1 0 1 1 2 0 1 2 1 0 0 2 0 2 2 0 0 0 1 1 2 2 0 1 0 2 0 0 0 0 0 2 2 0 0 0 2 1 2 1 1 1 1 2 1 2 2 2 1 0 1 1 1 0 2 1 0 1 1 1 0 1 2 1 0 0 0 0 0 0 0 1 0 0 1 0 0 0 0 0 0 1 0 0 0 2 2 0 0 0 0 1 1 1 1 1 2 2 2 0 2 2 0 0 2 0 1 2 2 0 0 0 0 0 0 1 0 1 1 1 0 0 0 0 1 0 1 1 1 1 0 2 0 0 0 1 2 0 1 2 1 0 1 1 1 0 0 0 0 0 2 1 2 1 2 2 0 0 0 0 0 0 0 0 0 0 0 0 0 2 0 2 0 0 2 0 1 1 0 0 0 0 0 1 2 0 0 0 0 2 0 0 0 0 1 1 1 0 0 1 2 1 0 2 0 0 0 0 0 1 1 1 1 2 0 1 1 1 2 0 1 2 0 2 1 0 2 0 1 0 0 0 1 0 2 2 2 0 0 2 1 1 0 0 0 1 0 0 1 0 1 1 1 1 1 1 0 0 2 0 0 1 2 1 0 1 0 0 0 0 0 1 1 1 1 2 0 0 0 0 2 0 2 0 2 2 2 0 1 0 1 1 2 1 2 0 1 1 0 2 2 0 0 2 1 2 0 1 0 1 1 1 2 0 0 1 0 1 0 0 0 0 0 0 1 0 2 1 1 1 0 0 0 0 0 0 0 0 0 0 0 1 1 0 0 0 2 2 0 0 0 0 1 0 0 2 1 1 2 0 0 0 1 0 1 1 0 1 2 0 0 0 0 0 1 1 0 1 1 0 1 1 0 1 2 2 2 2 0 2 2 0 0 0 0 0 0 0 0 1 0 1 1 1 2 0 0 1 0 1 1 0 1 0 0 2 0 0 1 0 2 0 0 0 0 2 0 0 2 0 0 0 2 2 1 1 0 1 2 0 1 1 0 1 0 0 1 0 0 0 1 1 1 1 1 1 0 1 0 0 1 2 0 0 0 0 1 1 1 1 0 1 1 1 1 1 1 2 1 1 1 0 1 0 1 2 1 0 0 2 1 0 0 0 1 0 0 0 0 1 1 1 0 1 1 0 0 0 1 1 2 1 2 0 1 1 0 0 1 0 2 2 1 0 1 0 0 0 1 0 0 0 0 2 0 2 0 2 1 0 0 0 1 0 0 0 0 0 1 1 1 0 1 0 0 0 0 1 1 0 0 0 0 2 0 0 0 2 0 2 0 0 1 1 0 2 1 1 2 0 0 0 0 2 0 0 0 0 1 0 2 0 0 0 1 1 1 1 0 2 0 1 1 0 0 0 0 2 1 2 2 2 0 1 0 2 1 2 1 0 2 2 2 1 1 1 1 0 0 1 0 1 1 1 0 0 1 0 2 1 1 0 0 0 0 0 0 0 0 1 0 0 0 0 1 2 0 1 2 0 0 0 0 0 0 2 1 0 1 0 0 1 1 1 0 0 1 0 1 0 0 0 0 0 0 0 0 0 0 0 0 0 0 2 2 1 0 1 1 1 0 2 0 0 0 1 1 0 0 1 1 1 1 1 0 1 1 2 0 1 0 1 1 0 2 1 0 1 0 0 0 1 0 0 0 2 0 0 1 0 0 1 0 0 2 2 0 0 0 1 1 1 1 1 0 2 0 0 0 1 1 0 1 0 0 1 0 0 0 0 0 1 0 0 0 0 0 0 0 0 0 0 2 2 1 0 1 0 1 0 0 0 0 0 1 0 0 2 0 0 2 0 0 0 0 2 0 2 0 0 1 1 1 1 2 0 0 0 0 0 0 1 0 0 0 1 2 1 1 0 0 1 0 1 2 1 2 1 1 0 1 1 0 1 1 1 1 0 1 1 1 1 0 1 1 1 0 2 2 2 0 0 0 1 1 1 0 1 1 1 1 0 1 2 1 1 1 1 0 0 0 1 1 0 0 2 2 0 2 1 0 0 2 0 1 1 1 1 2 0 1 1 1 0 0 0 0 0 0 1 1 2 1 1 0 2 0 0 0 0 0 1 0 0 0 0 0 0 1 0 0 0 1 1
152 1 2 1 0 0 0 1 0 1 1 0 0 2 0 0 0 0 1 1 1 0 0 2 0 0 1 0 2 1 2 1 1 1 0 0 2 1 2 0 0 0 0 0 2 0 1 0 0 2 1 0 0 1 1 0 1 0 0 0 1 0 0 2 0 0 1 2 0 0 0 1 2 1 1 2 1 0 1 1 1 2 2 0 1 0 0 1 2 2 1 1 1 2 1 0 0 1 0 2 1 0 0 0 2 2 2 1 1 1 0 1 0 2 2 2 2 0 0 2 2 0 2 2 0 0 0 1 1 0 0 0 0 2 2 2 0 0 2 0 2 0 0 0 0 1 0 0 0 0 0 0 0 1 2 0 0 0 0 1 1 1 1 1 1 1 0 1 0 1 0 0 2 0 0 2 1 1 0 0 1 1 0 2 0 2 2 0 0 0 2 0 0 1 2 0 1 1 0 0 0 0 0 1 2 0 2 1 1 0 1 1 1 0 0 1 1 1 0 0 1 2 2 2 0 0 1 2 1 1 1 2 0 0 0 0 0 2 0 2 0 0 1 0 2 2 0 0 1 1 1 0 2 0 0 0 1 2 1 1 1 1 1 2 1 0 0 0 1 0 0 2 0 0 0 0 0 1 2 0 0 0 0 1 1 0 2 0 0 1 1 0 2 0 2 0 2 0 0 2 2 0 0 0 0 1 1 1 1 0 0 0 0 1 1 0 1 0 0 1 0 0 1 1 0 0 0 2 1 0 2 1 0 1 0 0 0 2 1 1 1 2 1 1 0 0 0 0 0 1 0 0 2 2 1 0 0 0 1 0 1 1 0 0 0 0 0 2 2 0 0 2 0 2 1 1 0 0 1 1 0 1 0 2 0 1 1 0 0 0 0 0 0 0 2 1 1 0 0 0 0 0 0 2 1 0 1 0 0 2 0 0 0 0 0 2 1 1 0 0 0 0 1 1 1 1 1 1 0 1 1 0 1 2 0 1 0 1 0 0 2 0 2 0 2 1 2 2 0 1 0 0 2 2 2 2 0 2 1 1 1 0 0 0 0 0 0 1 0 1 2 2 0 2 1 1 0 2 1 1 1 1 0 0 2 0 0 0 2 0 0 0 1 1 0 1 1 0 1 0 0 2 2 2 0 2 0 0 1 0 1 2 0 2 0 0 0 0 0 1 1 1 0 2 1 1 1 1 0 2 0 1 1 1 0 1 0 2 1 2 2 0 1 1 0 1 1 1 1 1 0 1 1 1 1 1 1 1 0 1 0 0 1 0 0 1 1 1 1 0 1 1 0 0 0 0 1 1 1 2 1 0 2 1 2 1 1 0 0 0 0 2 1 2 0 0 0 0 0 0 0 2 0 2 0 2 1 0 1 0 1 0 0 0 0 0 0 1 0 1 1 1 0 1 1 0 0 1 0 0 0 1 0 0 0 2 0 2 1 0 2 0 0 1 2 1 2 0 0 0 0 2 1 1 1 0 1 1 2 0 0 0 1 1 1 1 1 2 0 0 0 1 0 0 0 1 1 1 0 0 0 1 0 2 0 2 2 1 1 1 1 1 1 2 1 0 0 0 0 1 0 1 0 0 2 0 2 0 1 0 0 0 0 0 0 1 0 1 0 0 0 0 1 2 2 1 1 0 0 0 0 0 0 2 0 0 1 0 0 0 0 0 0 0 1 0 1 0 0 0 0 0 1 1 1 1 0 0 0 0 0 2 2 0 0 0 0 1 0 2 0 2 2 1 1 0 0 1 0 1 0 1 0 0 1 2 0 1 0 1 1 1 2 1 0 1 0 1 0 2 0 1 0 0 2 0 1 0 0 1 0 0 0 0 1 0 0 0 1 1 1 1 0 2 0 0 0 1 0 0 1 1 0 0 0 0 0 1 1 0 1 0 0 0 0 0 0 0 0 0 2 2 0 0 0 0 0 0 0 0 1 0 0 0 0 1 0 0 2 0 0 0 2 1 0 1 0 0 2 2 2 0 2 0 0 0 0 0 0 0 0 0 2 1 2 0 2 2 0 0 0 2 2 2 1 2 0 1 1 1 0 0 0 0 1 2 1 1 1 0 0 0 0 2 1 1 1 2 0 0 0 2 0 1 0 0 0 1 1 0 0 1 2 1 1 0 0 1 1 0 1 0 0 0 0 1 1 2 0 0 2 0 2 0 1 0 1 0 1 1 0 0 0 0 0 2 0 0 0 0 0 0 0 0 0 0 0 0 0 0 0 0 1 0 0 0 0 0 0 0 2 2
153 0 1 1 0 0 1 2 1 0 1 0 0 2 0 1 0 0 0 0 0 0 0 2 0 0 1 0 2 0 2 1 1 2 0 1 1 2 0 1 1 1 0 0 1 0 0 0 0 0 0 0 1 1 1 0 0 0 0 1 1 1 1 1 0 0 0 0 1 1 0 1 2 0 2 2 0 0 0 1 1 2 1 1 2 0 0 0 1 1 0 0 1 1 1 0 1 0 0 0 1 0 1 1 0 0 2 2 0 2 1 1 0 0 2 2 2 0 1 1 1 0 1 1 0 0 0 1 1 0 0 0 0 0 0 0 0 0 0 0 0 0 0 0 0 0 0 0 0 0 1 0 0 0 0 0 1 1 0 0 1 0 0 2 2 2 2 0 1 1 0 2 0 2 1 0 2 0 0 0 0 0 0 1 0 1 1 2 0 0 2 1 0 1 1 0 1 1 0 1 0 0 1 0 2 0 1 1 1 0 1 2 1 0 0 1 2 0 1 1 2 1 2 2 0 0 1 0 0 0 1 1 0 0 0 0 0 2 0 2 0 0 2 0 2 1 0 0 0 1 1 0 0 0 1 0 1 2 0 0 0 0 0 0 0 0 0 0 2 1 0 0 1 1 0 0 0 0 1 0 0 1 0 2 0 1 1 1 1 2 0 2 1 0 2 1 1 2 0 1 1 0 2 2 2 0 1 1 2 1 1 0 0 2 2 1 2 0 1 1 1 1 0 0 0 0 1 1 1 0 1 1 2 0 0 0 0 1 0 0 1 1 1 2 0 0 2 0 2 0 0 0 2 2 0 0 1 1 0 1 1 0 2 0 1 0 0 1 1 1 1 1 0 2 1 0 0 1 1 1 1 1 0 0 0 0 0 0 0 1 0 0 0 1 2 0 0 0 0 0 0 0 0 2 1 0 1 2 0 2 0 0 1 0 0 1 1 1 0 1 0 1 0 1 2 2 2 1 0 0 0 0 1 0 0 0 0 2 0 0 0 0 0 2 0 1 1 0 0 0 0 1 1 2 1 1 0 0 0 0 0 0 0 0 0 1 0 2 0 0 2 2 2 0 1 1 1 1 0 1 1 1 0 1 1 1 0 0 0 0 1 1 0 1 1 1 1 1 1 0 0 2 1 1 0 0 2 0 0 1 0 2 0 1 0 0 0 0 1 1 0 2 0 1 0 1 1 1 0 2 0 2 0 0 1 1 1 0 0 0 0 1 0 0 0 0 2 1 1 0 1 0 0 2 0 2 0 2 0 0 0 1 1 0 0 1 1 1 1 1 0 0 0 0 0 0 0 1 2 1 2 0 0 0 1 0 0 0 0 0 0 2 1 0 0 0 0 1 1 1 1 0 2 1 0 2 1 0 0 1 0 0 0 1 1 1 1 1 1 0 0 0 0 0 0 0 1 0 0 0 1 0 0 0 0 0 0 0 1 0 1 1 0 1 1 1 2 1 0 0 0 2 0 0 0 0 2 0 1 0 0 0 1 1 1 1 1 2 1 1 0 1 0 0 1 1 1 2 0 0 0 0 0 1 0 1 1 1 2 1 2 0 0 1 0 0 0 0 0 1 0 1 0 0 2 0 2 2 0 0 1 0 0 0 0 0 0 1 0 1 0 1 0 2 1 1 1 0 1 1 1 1 0 2 1 0 1 0 0 1 1 1 0 0 0 2 2 1 1 0 0 0 0 0 0 0 1 0 0 0 0 0 2 0 0 0 0 0 0 0 2 0 1 0 0 1 0 0 0 0 1 2 1 1 1 2 0 1 1 1 1 1 2 2 0 2 0 0 0 2 0 0 0 2 1 0 1 0 0 1 0 0 0 0 1 0 1 2 1 2 2 1 0 2 0 0 0 1 0 0 1 1 0 1 0 0 0 0 0 0 2 0 0 0 0 0 0 1 0 0 2 1 1 0 0 0 1 0 0 0 1 0 0 0 0 0 1 0 2 0 0 0 0 0 0 1 0 0 2 2 2 0 1 1 0 1 0 0 2 0 1 0 0 2 2 0 2 2 0 0 0 2 2 1 2 1 1 2 0 0 0 1 1 1 2 1 0 1 2 1 0 1 0 1 1 1 2 1 0 0 0 1 0 1 1 1 1 1 2 0 0 0 2 1 0 0 0 0 0 0 2 0 2 0 1 0 0 2 0 1 1 0 0 0 1 0 2 0 1 1 1 0 0 0 0 0 0 1 1 0 0 1 0 0 1 0 0 0 0 1 0 0 0 0 0 0 0 0 0 0 1 0
154 0 2 0 0 0 0 2 0 1 1 0 0 1 0 0 0 0 0 0 0 0 0 2 0 0 0 0 2 0 2 1 0 2 0 0 2 1 1 0 0 1 0 1 1 0 2 1 0 1 0 0 0 1 1 1 0 0 0 1 1 0 0 0 0 0 2 0 2 0 0 1 2 1 1 2 1 0 1 0 0 1 1 1 1 0 0 0 2 2 0 0 0 1 0 0 0 1 0 1 1 2 1 0 1 1 2 1 1 1 0 1 0 2 2 2 2 0 0 2 2 0 2 1 0 1 1 0 0 0 1 0 0 0 0 0 0 0 0 2 1 0 0 0 0 2 0 0 0 1 1 0 1 0 1 0 0 0 0 0 0 1 2 0 1 2 1 0 1 2 0 0 1 1 0 1 0 1 1 0 0 1 0 2 1 1 1 1 1 0 2 0 0 1 2 1 1 1 0 0 0 0 0 2 2 1 2 1 2 0 1 2 0 0 0 0 0 1 1 0 1 1 1 1 0 0 2 0 0 0 0 0 1 1 1 0 0 2 0 2 0 0 2 0 1 1 0 0 0 0 0 0 2 0 1 0 0 2 1 2 1 2 0 1 1 0 1 1 1 0 0 1 0 0 0 0 1 1 1 0 0 1 1 2 0 1 0 1 1 2 0 0 1 1 2 1 0 0 0 1 1 0 1 1 1 1 1 2 0 0 0 1 0 2 1 1 2 1 1 0 1 1 0 1 1 0 1 1 1 2 2 0 1 2 0 0 0 1 0 1 1 1 2 0 1 0 0 0 2 0 0 0 1 1 0 1 0 0 0 0 0 0 1 0 1 0 0 2 2 0 0 2 1 2 2 0 0 0 0 2 0 1 0 1 2 0 1 0 0 1 0 1 1 0 1 0 1 2 1 1 1 1 0 2 2 1 0 1 0 2 0 0 0 0 2 2 0 0 0 0 0 0 0 2 1 1 1 1 0 0 2 0 0 1 0 0 1 2 1 0 1 0 1 1 1 1 2 2 0 2 0 0 1 2 2 1 1 1 0 0 0 0 1 1 0 2 0 0 0 0 1 1 2 1 0 0 0 2 1 0 1 0 0 1 2 1 0 0 2 0 0 0 0 1 1 1 2 0 1 0 0 2 1 0 1 1 1 1 0 1 0 1 0 0 0 0 0 0 1 2 2 1 0 2 0 1 1 1 0 2 0 1 0 0 1 0 1 2 1 2 1 0 1 1 1 1 1 2 2 0 0 0 1 2 2 0 0 0 0 1 1 0 0 1 1 0 0 1 1 1 1 1 0 0 0 0 0 2 2 2 2 0 2 1 0 0 1 0 0 0 0 1 1 0 1 0 0 0 0 0 0 1 0 2 0 2 0 0 0 1 1 0 0 0 0 0 0 1 0 0 0 0 0 0 0 1 2 1 0 0 0 1 1 0 0 1 1 1 0 0 1 0 0 1 1 0 2 0 1 1 0 2 1 1 1 0 1 1 2 0 0 0 1 2 0 0 0 2 2 0 0 1 0 0 1 1 1 0 1 0 1 0 0 2 0 1 2 2 0 1 1 1 0 1 0 0 0 0 0 0 0 0 0 0 0 0 2 0 0 1 1 1 0 1 0 1 0 1 1 0 0 0 2 2 2 2 2 0 0 0 0 0 0 2 2 1 2 0 0 0 0 0 1 1 1 1 2 1 0 0 0 0 0 0 0 0 0 0 1 0 0 1 1 0 0 1 0 2 0 2 0 0 1 0 0 1 0 2 0 2 1 0 1 1 1 2 0 2 1 2 0 1 2 1 0 0 0 1 0 2 0 1 0 2 1 0 1 0 0 1 1 1 0 0 1 0 1 0 2 2 2 2 0 2 1 0 0 0 1 0 2 1 1 1 0 0 0 0 1 0 1 1 0 0 0 0 0 0 0 0 2 2 0 0 0 0 0 0 0 0 1 0 0 0 0 2 0 0 1 2 1 0 0 1 0 2 0 1 1 1 1 0 1 0 0 0 0 0 1 0 1 0 2 2 2 0 2 2 0 0 0 2 0 0 1 2 0 2 0 1 0 1 1 1 1 1 2 2 2 0 0 0 0 1 1 1 1 1 1 1 1 1 0 0 0 0 0 0 1 1 0 0 2 1 1 0 0 2 0 0 2 0 1 1 1 0 2 2 1 1 2 0 0 0 0 0 2 0 1 0 0 0 0 1 0 0 0 0 1 1 0 1 0 1 0 0 0 0 1 1 0 0 0 0 0 0 0 0 0 0 1 0
155 1 1 0 0 0 0 2 0 1 1 0 0 0 0 0 0 0 1 1 1 0 0 2 0 0 2 0 1 0 1 1 1 2 0 1 1 1 0 1 1 1 0 1 1 1 0 0 0 1 1 0 0 0 2 0 0 1 1 1 0 1 0 2 0 0 1 0 2 0 0 1 2 0 1 2 1 0 1 0 2 2 1 1 1 0 0 0 0 2 0 0 1 2 1 0 1 2 1 1 0 0 0 0 1 1 2 2 0 2 0 1 0 1 1 1 1 0 1 1 1 0 1 0 0 0 0 1 1 0 0 0 1 2 0 1 0 0 0 0 0 0 1 0 0 2 1 0 0 0 0 0 0 1 0 1 1 1 0 1 1 1 1 1 1 1 1 0 0 0 0 1 0 2 0 0 2 0 0 0 0 0 0 1 0 1 1 2 1 0 1 1 0 0 1 0 1 2 0 1 0 0 0 1 2 0 1 0 2 0 0 0 1 0 0 0 0 0 1 0 1 1 2 2 0 0 1 1 1 0 1 1 0 0 0 0 0 2 0 2 0 0 2 0 2 2 1 0 0 0 0 0 1 0 1 0 0 2 0 0 0 0 0 0 0 0 0 0 0 0 1 2 1 1 0 0 0 1 1 0 1 1 0 2 0 1 2 1 1 2 0 0 1 0 1 0 0 2 0 2 2 2 0 0 0 0 0 2 1 1 0 1 0 2 0 0 2 0 1 0 1 1 0 0 0 0 0 0 0 1 1 1 0 0 0 0 0 1 0 1 1 1 2 2 0 0 1 0 2 1 1 0 0 0 0 2 0 0 0 2 2 0 1 0 1 1 0 2 2 0 0 2 0 2 0 0 0 0 1 1 1 1 0 1 0 0 0 0 0 1 0 0 0 0 2 0 0 0 1 1 1 1 0 1 1 0 0 0 0 1 1 0 0 0 1 2 0 0 1 0 0 0 0 2 0 1 1 2 0 0 2 0 0 0 0 0 1 2 1 0 1 0 2 0 0 1 1 1 0 0 0 0 0 1 0 0 0 1 1 2 1 0 0 0 0 1 0 0 0 0 0 0 2 1 1 1 1 2 1 0 1 0 0 0 2 0 0 1 1 1 1 0 0 2 1 0 2 0 0 2 2 2 1 0 0 1 1 1 1 0 0 1 0 0 2 0 0 0 2 1 1 2 0 2 1 0 0 1 1 1 1 1 0 0 1 0 1 1 1 1 1 0 1 2 2 0 2 1 1 0 1 0 1 2 1 0 0 0 1 1 1 0 1 0 0 1 0 2 2 0 0 1 0 0 0 0 2 1 2 2 2 0 0 0 0 0 0 1 0 0 0 1 1 0 2 0 1 1 1 0 0 1 0 1 1 2 0 0 0 1 0 0 0 0 0 0 0 0 0 0 1 0 0 1 1 0 0 1 0 0 0 2 0 0 0 0 1 0 0 0 1 1 1 1 1 1 1 0 1 1 0 2 0 0 0 0 2 0 2 1 0 0 1 0 1 2 0 2 1 1 0 1 0 1 1 2 0 2 2 2 0 1 0 2 1 2 1 0 2 2 2 0 0 1 0 0 0 1 0 2 0 2 0 0 2 0 2 2 0 1 2 1 0 0 0 1 0 2 2 0 0 0 1 2 0 1 2 0 0 0 0 0 0 2 1 0 2 1 1 2 1 1 1 1 1 0 1 0 1 1 1 1 0 0 0 0 2 0 1 0 0 0 2 0 0 0 0 2 0 2 0 0 2 0 0 0 0 0 1 1 0 1 1 1 0 1 1 2 0 2 0 1 2 1 1 1 0 0 1 1 0 0 0 2 0 1 1 1 0 0 0 0 0 0 2 0 0 1 1 1 1 1 0 2 0 0 0 1 0 1 0 0 0 0 0 1 0 0 0 0 1 0 1 1 1 0 1 0 0 0 1 1 1 0 1 0 1 1 0 0 2 0 0 0 0 0 2 0 0 1 0 0 1 2 0 2 0 0 0 1 2 0 2 1 0 1 0 0 0 0 0 0 2 1 2 0 2 0 1 0 1 1 1 1 2 1 1 1 0 1 0 1 0 0 1 1 1 1 1 0 0 0 1 2 1 0 0 0 0 0 0 2 0 1 0 1 1 2 2 0 0 0 2 1 1 1 0 1 0 0 1 0 1 0 0 0 1 1 0 1 2 0 1 0 1 0 1 0 1 1 1 1 0 0 0 1 0 1 2 1 0 2 0 1 0 0 0 0 0 0 0 0 0 0 0 0 1 0 1 0 1 1
156 1 1 2 0 0 0 2 1 1 2 0 0 1 0 0 0 0 1 0 0 0 0 2 0 0 1 0 1 2 2 1 2 1 0 0 2 1 0 0 0 1 0 1 2 0 0 0 1 0 0 0 0 0 2 0 0 0 0 0 0 2 1 2 0 1 1 0 1 0 0 0 1 0 0 1 1 0 2 0 1 2 1 1 1 0 0 0 1 2 0 0 0 1 1 1 1 2 0 2 1 0 2 0 0 0 2 2 0 2 2 2 2 2 2 2 2 0 0 0 0 0 2 1 0 1 1 0 0 0 1 1 0 0 0 0 0 0 0 0 1 0 1 0 0 2 1 0 0 0 0 0 0 0 0 0 0 1 1 0 0 0 1 2 1 1 1 0 1 1 0 1 0 2 0 0 2 0 0 0 0 1 0 2 0 2 2 0 0 0 2 0 0 1 2 0 0 2 1 0 0 1 0 1 2 0 1 1 0 0 0 2 1 1 0 0 0 0 2 0 1 1 2 1 0 1 0 2 1 1 0 0 0 0 0 0 0 2 0 1 0 0 2 0 2 2 1 0 0 0 0 1 0 0 0 0 0 1 1 1 1 1 1 1 0 0 1 0 2 0 0 2 0 0 0 0 0 2 1 0 1 2 0 2 0 2 2 0 2 2 0 2 1 0 2 1 1 1 0 1 1 0 1 1 1 0 1 1 2 2 0 2 0 0 0 0 2 1 0 0 1 1 1 1 2 0 1 2 1 1 2 1 2 2 0 0 0 1 0 0 1 1 0 1 0 0 1 0 2 2 2 0 2 2 2 0 0 2 0 2 2 0 2 0 2 1 0 1 1 1 1 1 1 2 2 0 0 1 0 2 0 2 0 1 0 1 1 0 0 0 0 0 1 0 2 1 1 0 0 0 0 0 0 2 2 1 0 1 0 2 0 0 0 0 1 2 0 0 0 0 0 1 0 1 1 2 1 1 0 1 0 1 0 0 0 0 0 1 1 0 1 0 1 1 2 2 2 2 0 1 0 0 2 2 2 0 0 1 1 1 0 0 0 0 1 2 0 1 0 1 1 1 2 1 2 0 2 2 0 0 2 1 1 1 2 0 0 1 0 1 0 0 1 0 0 0 1 0 1 0 0 2 1 1 0 1 1 0 2 0 1 1 0 0 1 0 0 0 2 2 0 2 2 2 1 0 0 0 1 1 1 0 0 0 1 0 1 1 0 1 0 1 0 0 0 0 2 1 1 0 0 0 0 0 2 0 2 1 1 0 0 0 1 0 0 1 1 0 0 1 0 1 1 0 0 0 1 2 2 2 2 0 1 1 1 1 1 0 0 0 0 0 0 0 0 0 0 0 0 0 0 2 1 2 0 2 2 0 0 1 0 0 0 0 0 0 1 1 1 0 1 0 0 0 0 0 0 1 0 0 0 0 0 0 0 1 1 0 0 0 1 1 0 1 0 1 1 1 0 0 0 0 1 2 1 1 1 0 1 0 0 0 1 0 1 2 1 1 1 1 0 1 0 1 1 1 1 0 0 0 1 0 1 1 0 2 0 1 2 1 0 1 0 0 0 0 0 0 0 1 0 1 0 0 2 0 1 1 0 0 1 0 0 0 1 2 0 0 1 1 0 1 1 2 1 1 2 1 1 1 1 1 0 2 1 0 1 0 0 0 0 0 0 0 0 0 0 1 1 0 0 0 0 0 0 0 0 0 0 0 0 2 2 1 1 0 0 0 0 2 0 1 2 0 0 0 0 2 0 2 0 1 0 0 0 1 0 1 1 1 1 1 2 0 1 0 0 0 0 1 1 0 0 1 1 0 0 0 0 1 0 0 1 1 1 0 0 0 1 1 1 1 0 1 0 0 0 2 0 0 0 0 0 0 0 0 0 0 0 0 0 0 0 0 1 1 0 0 0 0 1 1 1 1 0 0 0 0 1 1 1 0 0 0 0 0 1 0 2 0 0 0 1 0 0 2 0 0 0 0 1 1 2 1 0 0 0 0 0 0 0 0 2 1 2 1 2 2 0 0 0 1 1 1 2 1 1 2 0 0 0 0 0 0 1 0 2 1 2 0 0 0 0 1 0 1 1 2 0 0 0 0 0 1 1 0 0 1 1 1 0 1 1 0 0 0 0 0 0 0 2 0 0 2 2 0 1 2 0 0 1 0 2 0 1 0 1 0 1 2 1 0 0 0 1 0 1 0 1 1 0 1 0 0 0 0 0 1 0 0 0 0 0 1 1 0 0 0 1 0 0 0
157 1 1 1 1 1 2 2 0 2 2 0 0 0 0 0 0 0 0 0 1 1 0 2 0 0 1 0 2 2 1 2 1 2 1 1 2 0 1 1 1 0 1 1 2 1 1 0 0 0 1 1 0 1 1 0 0 0 0 1 1 0 0 2 0 0 1 0 1 1 2 1 2 1 1 2 1 0 1 1 0 2 2 1 1 0 0 1 2 2 0 1 0 1 0 0 0 1 0 2 1 0 0 0 0 0 2 1 1 1 0 1 0 0 1 1 0 0 0 2 2 0 2 1 0 1 1 1 0 1 2 0 0 0 0 0 0 0 0 0 0 0 0 0 0 1 0 0 0 0 0 0 0 0 0 0 0 1 0 2 1 1 1 1 1 2 2 2 0 2 2 1 2 0 1 1 1 2 0 2 2 0 0 0 2 2 0 1 1 0 1 0 0 1 1 0 1 2 0 0 0 0 0 1 2 0 2 0 1 0 0 0 0 0 0 0 0 2 1 0 1 1 1 2 0 0 1 0 0 0 1 1 0 1 1 0 0 2 0 2 0 0 2 1 1 1 0 0 0 0 0 0 0 0 1 0 0 2 0 1 0 1 0 0 0 0 0 0 0 0 0 2 0 0 1 2 1 0 1 0 0 2 1 1 1 1 2 1 0 1 1 1 0 2 2 1 0 0 0 2 1 0 1 1 1 0 0 1 1 1 0 1 0 1 2 0 2 0 0 1 0 0 1 1 1 0 1 0 0 1 1 1 0 1 0 1 0 1 0 0 1 1 1 2 0 0 0 1 2 1 1 1 2 2 2 0 0 1 0 0 0 0 0 0 0 0 0 0 1 1 1 1 1 2 1 0 0 2 0 2 0 2 0 0 0 0 0 0 0 0 0 0 1 0 2 0 0 1 1 0 0 2 0 2 1 0 1 2 0 2 0 0 0 0 1 1 1 0 0 0 0 2 0 2 1 1 2 2 0 0 2 0 0 0 2 2 0 0 0 0 1 0 2 0 1 1 1 0 1 2 0 0 0 1 1 0 1 1 1 1 0 0 0 0 0 1 1 2 0 1 2 2 1 2 0 0 0 2 0 1 2 0 0 1 1 0 1 0 1 0 0 0 0 1 0 0 1 0 0 1 2 2 1 1 0 1 2 0 0 2 0 0 1 1 1 0 0 0 0 0 0 2 0 1 1 0 0 0 0 2 0 0 0 2 0 0 0 1 0 1 0 1 0 0 0 1 1 0 0 0 2 0 0 2 0 2 0 0 2 0 0 0 1 0 0 1 1 0 0 0 0 0 0 0 0 1 1 1 2 1 2 0 1 1 1 0 0 2 0 0 0 1 1 0 0 1 0 0 1 1 1 2 0 1 0 2 0 0 0 2 2 0 0 0 1 1 0 1 0 1 0 1 0 0 0 1 2 2 0 0 0 1 0 0 0 2 0 0 0 1 0 0 0 1 0 2 2 0 1 1 0 1 0 2 0 0 1 0 2 0 0 0 1 0 2 2 0 1 2 0 0 2 0 0 0 1 2 1 2 1 0 1 0 2 0 2 1 1 2 1 2 0 1 1 0 0 0 0 0 1 0 1 0 0 2 0 1 1 0 0 0 0 0 0 1 1 0 1 0 0 0 0 0 1 1 0 0 1 0 0 0 0 0 1 1 1 0 0 0 2 1 1 0 0 0 1 1 0 0 0 0 0 0 0 0 0 2 0 0 0 0 1 2 2 2 0 0 0 0 2 0 0 2 0 0 0 0 1 1 1 1 1 0 1 1 2 0 1 1 1 1 1 2 0 0 0 1 0 0 0 0 0 0 1 2 1 1 0 0 1 0 0 2 2 0 0 0 0 1 1 1 1 0 1 0 0 0 1 0 0 1 1 1 1 0 1 0 0 0 0 0 0 0 0 0 0 0 0 0 0 2 2 1 0 0 1 1 0 0 0 2 0 0 0 1 0 0 0 1 1 0 0 0 1 0 1 0 1 0 0 0 1 2 0 0 0 0 2 0 0 0 0 0 1 1 0 1 1 1 1 1 1 2 2 2 1 1 1 0 0 0 0 0 0 1 1 1 0 2 0 0 0 0 1 0 1 1 2 0 0 1 1 1 2 0 0 1 1 2 0 0 0 1 1 1 0 1 0 0 0 1 0 0 1 1 0 1 1 1 1 2 0 2 0 1 1 1 0 1 0 2 0 0 0 0 0 0 1 1 0 0 1 0 1 0 0 1 0 0 1 0 0 1 0 0 0 0 1 1 1 0 0
158 1 0 2 0 0 1 1 0 0 0 1 0 1 0 1 1 0 1 1 1 1 1 1 1 1 1 1 2 0 2 0 1 1 1 0 2 1 0 0 0 2 1 1 2 0 1 0 0 1 1 0 0 0 2 0 0 0 0 1 0 1 0 2 0 0 0 0 1 1 0 1 2 1 2 2 0 1 2 0 2 2 1 1 1 0 0 0 1 2 0 0 1 1 0 0 0 1 1 1 1 0 2 0 0 0 2 0 2 0 0 2 0 0 0 0 0 0 1 1 1 0 1 0 1 1 1 1 1 0 0 0 0 0 0 0 0 0 0 0 1 0 1 0 1 1 0 0 0 0 0 0 0 0 0 0 1 2 0 2 0 1 1 1 1 2 0 0 1 2 0 0 1 1 0 0 2 1 0 1 1 0 0 0 2 2 0 2 1 1 1 1 1 1 2 1 1 2 0 0 0 1 0 1 2 0 2 1 0 0 0 2 2 1 0 0 0 1 1 1 1 0 2 1 0 1 0 0 0 0 0 0 0 0 0 0 0 2 0 0 0 1 1 0 2 2 0 0 0 0 0 0 2 0 0 0 0 2 0 0 0 0 0 1 1 0 0 0 1 0 0 2 1 1 0 0 0 0 2 0 0 0 0 1 1 0 1 2 0 2 0 1 2 0 2 0 1 0 0 2 1 1 2 2 2 0 1 2 1 2 1 1 0 0 1 0 1 2 1 0 1 1 1 0 0 0 0 1 1 1 2 0 1 0 0 0 0 2 0 0 0 2 0 2 0 0 1 0 2 2 0 1 1 1 0 1 1 1 0 0 0 0 2 0 2 2 0 2 2 0 0 2 0 2 1 1 0 0 1 1 2 0 0 1 1 0 0 0 0 0 0 0 0 0 2 1 0 1 1 0 0 2 0 1 1 0 0 2 0 1 0 0 0 0 0 1 1 1 0 0 0 1 0 2 1 1 0 0 0 0 0 0 0 2 2 0 0 2 0 0 0 0 1 1 0 0 0 0 1 2 0 0 0 1 1 0 1 2 0 1 0 0 1 1 0 1 0 0 0 0 1 1 2 0 0 1 0 2 0 0 1 0 0 1 1 0 0 0 0 0 1 1 0 2 0 0 1 0 1 0 1 2 2 1 0 1 2 0 1 0 0 2 0 2 0 0 1 0 1 1 0 2 1 2 1 0 0 1 0 2 0 1 0 0 0 0 0 1 1 1 1 0 0 0 0 2 1 1 1 0 1 0 1 2 0 0 0 0 1 0 0 0 1 0 0 0 0 1 1 0 0 0 1 0 0 0 1 1 2 2 2 0 1 1 0 0 1 1 0 0 0 0 1 1 0 1 1 0 0 1 1 2 0 1 0 2 0 0 0 2 1 0 0 0 0 0 0 1 0 0 1 0 0 0 0 1 1 2 0 0 0 2 1 1 0 0 0 1 0 0 0 0 0 1 1 0 2 0 1 1 0 1 1 2 2 1 1 0 2 0 0 0 0 1 1 1 1 2 0 0 0 0 0 0 1 0 2 1 0 0 1 0 0 2 1 2 1 1 0 1 2 1 1 2 1 0 1 0 0 1 0 1 0 0 1 0 2 0 1 0 0 0 0 0 0 1 0 1 1 0 0 0 2 2 0 1 2 0 0 0 0 0 0 2 0 0 2 0 0 1 0 0 1 1 2 0 2 1 1 1 0 1 0 0 0 0 1 0 1 1 1 1 2 2 0 2 2 1 0 2 0 0 2 1 1 0 0 1 1 1 1 1 0 1 2 2 0 2 0 2 0 0 2 1 0 0 0 1 0 2 0 0 0 2 1 0 2 1 0 0 0 0 1 1 1 0 0 1 1 1 0 1 0 1 0 0 0 1 0 1 0 0 0 0 0 0 0 1 1 1 0 0 1 0 1 0 0 1 1 1 1 1 0 0 0 0 0 0 0 0 1 0 0 0 0 0 1 0 2 0 0 0 0 1 0 1 0 1 1 1 1 1 2 1 0 1 0 0 0 1 0 0 0 1 1 0 1 1 1 0 0 2 0 0 1 2 0 2 1 2 1 0 0 0 1 1 1 1 2 0 1 0 1 1 1 1 0 2 0 0 0 2 0 2 0 0 0 2 2 0 0 0 1 0 0 0 1 0 0 0 2 0 1 1 1 0 1 1 0 1 2 0 0 1 1 1 1 0 1 1 0 0 1 1 0 0 1 0 0 0 0 0 0 2 0 0 0 0 0 1 0 0 0 0 0 0 1 0 0 0 2 1
159 0 2 0 0 0 0 2 0 1 1 0 1 2 0 2 0 0 1 1 0 0 0 0 0 0 0 0 1 1 2 0 0 1 0 1 1 1 0 2 2 0 0 1 2 0 1 0 0 0 0 0 0 0 2 0 1 0 0 1 1 0 1 1 0 0 0 0 0 0 0 1 2 1 1 2 1 0 0 2 0 2 2 0 1 0 0 1 2 2 0 1 0 1 0 0 0 1 0 1 1 0 0 0 0 0 2 2 0 2 1 2 0 2 2 2 2 0 1 0 0 0 1 1 1 0 0 1 0 2 2 0 0 0 0 0 0 0 0 2 0 0 0 0 0 1 0 0 0 0 0 0 0 1 1 1 0 1 0 0 0 0 2 0 0 1 0 0 1 1 0 0 0 2 0 0 2 1 0 1 1 1 1 1 0 1 1 2 2 2 0 2 0 1 2 0 1 2 0 1 0 0 0 2 2 0 2 0 0 0 1 1 2 0 0 0 1 1 0 0 2 1 2 2 0 0 2 0 0 0 0 0 0 0 0 0 0 2 1 1 0 1 2 0 1 1 0 0 2 2 2 0 0 0 0 0 1 1 0 1 1 1 0 1 1 0 1 0 1 0 0 2 0 0 0 0 0 1 1 0 0 1 1 2 0 2 2 1 1 2 0 1 1 0 1 0 1 1 0 0 0 0 0 0 0 0 0 2 0 1 0 0 0 2 1 1 1 1 2 0 2 2 0 0 0 0 0 1 0 0 1 1 0 1 0 0 0 2 1 2 2 1 0 2 0 0 0 0 1 2 1 0 2 2 1 0 1 0 0 2 2 0 1 0 1 1 0 1 2 0 0 2 0 2 1 1 0 2 0 2 1 2 0 1 1 1 0 0 0 0 0 0 0 0 2 1 0 0 2 2 2 2 0 2 2 0 0 1 0 2 0 0 0 0 0 1 1 1 0 0 0 1 0 0 0 1 0 0 0 0 0 0 0 0 1 1 0 1 1 1 1 0 1 1 0 1 2 0 0 1 0 0 0 1 0 0 0 0 0 0 0 0 1 1 0 2 0 2 0 1 2 2 2 1 2 0 1 1 0 0 2 0 0 1 2 0 0 1 0 0 1 1 0 1 0 0 0 0 0 2 2 2 1 1 0 1 2 0 1 0 0 2 0 0 0 0 0 0 2 1 0 2 1 2 1 0 0 0 1 1 1 0 0 0 0 0 1 0 0 2 1 1 2 1 1 1 2 2 2 0 1 0 1 1 1 1 0 0 1 0 0 1 1 0 1 0 0 0 0 0 0 0 1 0 1 2 2 0 2 0 2 0 2 2 2 1 1 0 2 2 2 0 1 0 0 1 1 1 1 1 1 1 0 2 0 2 1 0 0 1 0 0 0 0 0 0 0 0 0 0 1 0 0 0 0 1 1 0 0 0 0 0 0 0 0 1 0 1 0 0 2 1 0 1 1 1 2 0 0 0 0 1 1 1 0 0 2 0 1 0 0 0 0 1 1 1 0 2 0 1 0 0 0 1 1 1 1 2 1 1 0 1 0 1 0 1 1 2 0 0 0 2 0 1 0 0 0 0 0 2 1 1 0 0 1 0 1 2 0 0 1 0 0 0 0 1 0 2 0 0 0 0 0 2 1 0 1 0 1 1 1 1 0 2 0 0 2 0 0 2 1 1 0 0 0 0 0 0 0 0 0 0 0 0 0 0 1 0 2 0 0 0 2 1 1 0 0 1 0 2 1 0 2 0 0 0 0 1 1 0 2 2 1 1 1 2 0 2 2 2 0 2 2 0 1 0 0 1 0 2 0 0 0 2 1 2 1 0 0 1 1 1 0 0 0 0 0 0 0 0 0 0 0 2 0 0 0 2 0 0 0 0 0 0 0 0 0 0 1 0 0 1 0 0 1 1 0 2 2 1 0 0 1 0 0 0 1 0 0 1 0 0 0 1 0 1 0 0 2 1 0 0 0 0 0 2 0 1 1 1 1 0 2 1 0 1 1 0 2 0 1 0 1 1 1 0 2 1 0 0 0 1 1 1 1 1 1 1 0 0 0 1 0 0 0 0 1 1 2 0 0 0 0 2 0 2 1 1 0 0 0 2 0 2 0 0 0 2 2 0 0 0 2 1 0 1 1 0 0 0 2 0 0 2 1 0 1 1 0 1 1 0 1 0 1 0 1 1 1 2 0 1 0 0 0 0 0 1 1 0 0 1 0 1 0 0 0 0 0 1 0 0 0 0 0 0 1 0 2 0 2 1
160 0 2 1 0 0 0 1 1 1 2 0 0 1 0 0 0 0 1 2 1 1 0 2 0 0 1 0 1 2 2 1 0 1 1 1 2 1 0 2 1 0 0 1 1 1 0 0 0 0 0 0 1 1 1 1 0 0 0 0 2 0 0 2 1 1 1 0 1 0 0 1 1 0 0 1 1 0 0 1 0 1 2 0 2 0 0 0 1 2 0 0 1 1 1 0 0 1 0 1 0 1 1 0 1 1 2 0 1 1 0 1 2 2 2 2 1 0 1 1 1 0 2 1 0 1 1 0 0 0 0 0 0 0 0 0 0 0 0 1 0 0 0 0 0 1 1 0 0 0 0 0 1 0 1 0 1 0 0 1 0 1 1 1 2 2 0 1 0 1 0 1 1 1 0 0 2 2 0 0 1 1 0 1 0 1 1 0 0 0 0 0 1 1 2 0 1 2 1 1 0 1 0 2 2 1 2 0 1 0 1 0 2 1 0 0 0 0 2 1 1 0 1 1 0 0 1 0 0 0 0 0 0 0 0 0 0 2 0 1 0 1 2 1 2 2 0 0 0 0 0 1 1 0 1 0 1 1 0 1 0 1 0 0 0 0 0 0 1 1 0 2 0 0 1 1 0 0 1 0 0 0 2 2 0 2 2 1 0 1 1 0 1 0 2 1 1 1 0 2 1 1 2 2 2 0 1 2 2 2 1 1 0 2 1 1 2 0 0 1 0 0 1 1 0 0 1 2 0 0 1 2 0 1 0 0 0 1 0 0 1 1 2 1 1 0 1 0 1 0 1 0 1 2 0 0 2 2 0 0 0 0 2 0 2 1 0 2 2 0 0 2 1 1 0 1 0 1 0 2 2 1 0 0 0 0 0 1 1 0 0 0 1 0 2 0 0 0 0 1 1 1 0 2 1 0 1 0 0 1 1 0 0 0 0 2 0 0 2 0 0 0 0 1 2 2 2 0 1 2 0 1 1 2 1 1 1 0 0 0 2 0 1 1 1 0 1 1 0 2 0 0 1 2 2 1 1 2 0 2 2 0 0 0 0 0 0 1 0 0 2 2 2 0 1 0 1 2 0 1 2 0 0 2 2 2 0 0 1 0 1 1 1 2 1 0 2 0 0 2 2 2 2 1 0 1 2 0 0 0 0 2 0 0 0 1 1 1 0 1 1 2 1 2 2 0 0 0 1 1 0 0 0 0 0 0 0 1 1 2 2 0 1 1 1 1 2 0 0 0 1 0 0 0 2 0 1 0 1 0 0 0 0 1 1 0 0 1 1 0 0 0 0 0 0 0 2 0 1 1 2 0 0 0 1 0 0 0 1 1 1 0 1 0 0 0 0 0 0 0 0 1 0 2 0 2 0 0 0 0 2 0 0 0 0 0 0 1 0 1 0 1 0 1 1 0 1 1 0 0 1 1 0 0 0 1 1 0 0 0 1 0 0 1 1 2 2 0 1 1 0 1 0 1 0 0 1 0 2 1 1 1 1 0 2 2 1 1 1 1 0 1 0 0 0 2 1 1 0 0 0 0 0 2 0 2 2 1 2 1 1 0 0 1 0 0 0 0 0 0 0 0 0 0 1 0 2 1 1 0 0 0 1 0 0 0 0 2 1 0 0 0 1 2 2 2 2 0 0 0 0 0 0 2 0 0 1 0 0 1 0 0 0 0 0 1 1 0 1 1 1 1 0 0 0 1 0 0 1 0 0 1 2 0 0 0 0 1 0 1 0 0 2 0 0 0 0 1 1 2 2 0 0 1 1 2 0 1 0 1 1 0 2 0 1 0 0 1 0 1 0 0 0 1 2 1 1 1 0 1 0 0 1 1 0 0 1 1 1 2 2 1 0 2 0 0 0 2 0 0 1 0 1 1 0 1 0 1 1 0 1 0 0 0 1 1 1 1 1 1 1 1 2 0 1 1 2 0 0 0 1 0 0 1 0 1 1 0 2 0 0 0 1 0 0 2 0 0 0 0 0 1 2 0 0 0 0 0 1 0 1 0 2 1 1 0 2 2 0 1 1 2 1 1 1 1 1 1 1 1 0 0 0 0 1 1 2 0 2 0 1 0 0 1 0 1 0 2 0 1 1 1 0 1 0 1 1 1 2 1 0 1 1 0 0 0 0 1 0 0 2 0 0 2 2 0 1 1 0 0 2 0 0 0 1 1 1 0 2 0 0 0 0 0 0 0 0 0 0 0 0 1 0 1 0 1 1 0 0 1 0 0 1 0 0 0 0 0 0 0 2 2
161 1 1 0 0 0 0 1 0 0 0 2 0 1 0 0 0 0 1 0 1 0 0 2 0 0 1 0 2 1 0 1 0 2 0 0 2 2 0 1 1 1 0 0 1 1 0 0 0 0 1 0 2 0 0 0 1 0 0 1 0 1 2 2 0 0 1 1 1 0 0 1 2 0 1 2 1 0 2 0 1 2 1 0 1 0 0 0 1 2 0 0 1 0 0 0 0 0 0 1 2 0 0 0 1 1 1 1 1 1 1 2 0 0 0 0 0 0 0 2 2 0 1 1 1 0 0 0 0 0 0 0 0 0 0 0 0 0 0 2 0 0 0 0 0 0 0 0 0 0 1 0 0 0 0 0 1 0 0 1 1 2 1 1 2 2 2 1 0 1 1 1 1 1 1 0 2 1 0 1 1 0 0 2 0 2 2 2 0 1 1 2 0 2 2 0 0 1 0 0 0 1 0 2 2 0 2 0 1 0 1 1 2 1 0 2 2 0 1 1 1 0 1 1 0 0 0 1 1 0 0 1 0 0 0 0 0 2 0 0 0 0 2 0 2 2 1 0 0 0 0 0 1 1 0 0 0 1 0 0 0 0 1 2 1 0 0 0 1 0 0 1 0 1 0 0 1 2 2 0 2 2 1 2 0 2 2 0 1 2 0 1 1 0 2 0 1 0 0 1 1 0 1 1 1 0 2 2 1 1 1 0 0 1 2 0 2 0 1 0 1 1 1 1 1 0 1 1 1 1 1 0 0 2 0 0 0 0 0 1 2 1 1 1 0 0 0 1 2 1 0 1 2 2 1 0 2 0 0 2 2 0 1 0 1 0 0 0 2 0 0 2 1 2 0 0 0 2 0 2 1 0 0 1 1 1 1 0 0 0 0 0 1 1 2 2 1 0 0 0 0 0 0 2 2 2 0 1 0 2 0 0 1 1 1 2 0 0 0 0 0 1 0 1 0 0 0 0 2 2 0 0 0 0 0 0 2 0 1 0 0 0 2 0 0 1 2 2 0 1 0 1 2 2 2 2 0 2 0 2 2 0 0 0 0 1 0 1 0 1 2 2 2 1 0 0 0 1 0 0 1 0 0 1 2 1 0 0 0 0 1 1 1 1 0 0 1 0 1 1 1 2 2 2 0 0 2 0 1 1 0 1 0 0 0 0 0 1 1 2 1 2 0 1 1 0 0 1 0 2 0 1 0 1 1 0 0 2 2 2 0 2 2 2 0 1 0 1 1 0 0 0 1 2 0 1 1 0 1 1 1 0 1 0 0 1 1 0 0 0 2 2 0 0 0 0 2 1 1 2 2 0 0 1 0 0 0 1 0 0 1 0 1 0 2 0 1 0 0 1 1 2 1 0 0 1 2 0 1 1 0 0 0 1 1 0 1 2 2 0 0 0 0 0 0 1 1 0 0 0 1 1 1 0 0 0 2 0 0 1 1 0 0 0 1 1 2 0 1 1 1 2 0 1 0 0 1 1 1 0 0 0 0 1 1 1 0 2 0 2 0 0 0 0 0 1 1 0 1 0 0 1 0 1 1 1 0 1 2 1 1 0 0 1 2 0 0 0 0 1 1 1 0 0 0 0 1 1 0 0 0 0 0 1 0 0 0 1 1 0 0 0 1 2 0 1 1 0 0 0 0 0 0 2 0 0 1 0 0 0 0 0 0 0 0 0 0 0 1 1 1 1 0 0 0 1 1 0 1 0 0 1 2 0 0 0 1 0 0 1 0 0 2 0 0 0 0 1 0 2 0 0 0 1 0 1 1 2 1 2 0 2 1 0 1 0 1 0 0 0 0 0 0 1 2 1 1 0 1 1 0 0 0 0 1 0 1 1 0 1 1 0 0 1 0 0 0 2 0 0 0 0 0 1 0 0 1 0 0 0 0 1 0 0 1 1 0 0 0 0 2 2 1 0 0 0 0 0 0 0 1 0 0 1 0 1 1 0 1 0 0 0 0 0 0 2 0 1 1 2 2 0 1 0 0 0 1 0 1 0 1 0 0 1 2 0 2 1 0 0 0 2 0 0 2 0 2 2 0 0 0 0 0 0 1 1 1 1 2 2 0 2 0 0 1 1 1 1 1 1 0 2 0 1 0 0 0 1 1 0 0 0 1 0 0 1 0 2 0 1 0 0 0 2 1 0 2 1 0 0 1 0 2 0 1 1 0 1 2 2 1 1 1 0 0 1 0 0 0 0 0 0 0 1 0 0 0 0 0 1 0 0 0 0 0 1 0 0 1 0 0 0
162 1 0 2 0 0 1 2 0 2 2 0 0 0 0 0 0 0 1 1 1 1 0 2 0 0 1 1 1 1 2 0 2 2 0 0 2 1 1 0 0 0 0 0 1 1 1 1 1 2 0 0 0 0 2 1 0 0 0 1 1 1 0 0 1 0 1 1 2 0 0 2 1 0 0 1 1 0 0 1 0 2 2 0 2 0 0 0 1 1 0 0 0 1 0 0 0 0 0 1 1 1 1 0 1 1 2 1 1 1 1 2 1 1 2 2 2 0 0 2 2 0 2 2 0 0 0 1 0 1 0 1 0 1 0 0 0 0 0 2 0 0 0 0 0 1 2 0 0 0 0 0 1 1 0 0 0 1 0 0 1 1 1 1 1 2 1 0 2 2 0 0 1 1 0 1 0 1 0 1 1 0 1 0 0 0 0 1 0 0 2 0 0 2 2 0 1 2 0 1 0 1 0 1 1 0 2 0 2 0 0 1 1 0 0 0 0 0 1 2 2 0 2 2 0 0 1 0 0 0 0 0 0 0 0 0 0 2 0 2 0 0 1 0 2 2 0 0 1 1 1 0 2 0 0 0 0 2 0 2 0 2 0 0 0 0 0 1 1 1 0 2 1 1 0 0 0 1 1 0 0 1 1 1 0 1 0 1 0 2 0 1 1 0 2 1 1 0 0 1 0 0 0 0 0 1 1 1 2 2 2 0 0 1 2 0 2 1 1 0 2 2 1 1 0 0 0 1 1 2 2 0 1 1 0 0 0 1 1 1 1 1 0 2 0 0 0 1 2 2 1 1 1 1 1 1 1 1 0 0 0 0 0 1 0 0 0 2 2 0 0 2 0 2 0 0 0 1 1 1 0 2 0 2 0 1 1 0 0 0 0 0 0 0 1 0 0 0 0 0 0 1 0 2 1 0 1 1 0 2 0 0 0 0 0 1 1 0 0 0 1 0 1 1 0 0 1 0 0 0 0 0 1 1 1 1 1 0 0 0 1 0 2 0 0 1 1 1 1 1 0 0 1 1 1 1 0 1 1 0 0 0 1 1 0 1 0 1 0 1 1 1 1 1 1 0 1 1 0 0 1 0 0 1 1 0 0 1 0 1 2 1 1 2 0 0 0 0 2 0 0 2 2 1 0 0 2 0 1 1 0 1 0 0 0 0 1 0 0 0 0 2 1 2 1 1 1 2 0 2 0 2 0 0 0 1 2 2 0 2 0 1 1 2 1 2 1 0 0 0 1 0 0 2 0 1 0 0 0 1 1 0 0 0 1 0 0 1 1 1 1 1 0 0 0 1 2 0 1 1 2 0 2 1 1 1 1 0 2 2 0 0 0 0 0 0 0 0 0 0 0 1 0 0 2 2 0 0 0 2 0 0 0 1 0 0 0 1 0 1 0 1 0 0 0 0 1 1 0 0 0 0 0 0 0 1 0 0 1 0 1 0 0 1 1 1 2 1 1 1 0 1 1 2 1 1 1 0 1 0 0 0 2 1 1 2 0 2 1 0 1 0 0 1 1 2 0 2 1 1 0 1 1 1 0 2 0 0 2 2 0 0 0 2 0 0 0 0 0 2 1 1 0 1 1 0 1 1 0 0 1 0 0 1 0 1 0 1 1 0 0 0 1 1 0 0 0 0 0 0 0 0 0 2 1 1 1 0 0 1 0 0 0 0 1 0 1 2 1 1 0 1 1 0 0 0 0 0 2 0 0 0 2 1 1 0 1 0 0 2 0 0 2 1 1 0 0 1 0 2 0 0 2 1 0 1 1 2 0 2 0 2 2 1 1 1 0 0 0 0 0 0 0 2 2 0 1 2 0 0 0 0 0 0 0 0 0 0 1 1 1 1 0 1 0 0 0 1 1 0 1 0 0 0 0 0 0 0 0 0 0 0 0 0 1 1 0 0 0 0 2 2 0 0 0 0 1 0 0 0 2 0 0 0 0 0 2 0 2 1 1 0 1 0 0 2 0 0 1 1 1 1 1 0 0 0 0 1 0 0 0 0 1 1 0 0 2 2 0 0 0 2 1 1 1 1 0 2 0 0 0 0 0 0 0 0 2 2 2 1 1 1 0 1 0 1 1 1 0 0 1 1 0 0 0 1 1 0 1 1 1 0 2 1 1 0 1 0 0 0 0 0 0 1 1 0 1 1 0 1 2 0 1 1 1 1 1 0 1 0 1 0 0 0 0 2 0 0 0 0 0 0 0 0 0 0 2 1 0 0 0 0 0 0 0 0 0 0 0 0 0 0
163 0 1 2 0 0 1 2 1 0 1 0 0 0 0 0 0 0 1 0 0 0 0 2 0 0 1 0 2 0 2 0 0 2 1 1 1 0 0 1 1 0 0 1 1 0 1 0 0 1 1 0 1 0 1 1 1 0 0 0 1 0 0 1 0 0 0 2 2 0 0 2 2 0 2 2 0 0 0 2 0 2 1 1 1 0 0 0 1 1 0 0 0 1 2 0 2 2 2 1 1 1 1 0 1 1 2 1 1 1 0 1 1 2 2 2 2 1 0 2 2 1 2 2 0 0 0 0 0 0 1 0 0 0 0 0 0 0 0 0 0 0 0 0 0 1 1 0 0 0 1 0 1 1 1 0 1 1 0 1 1 2 2 0 1 2 1 0 0 0 0 1 1 1 1 1 2 0 0 0 0 0 0 1 0 1 1 1 0 0 0 1 1 1 2 1 2 2 1 1 0 1 0 1 2 0 1 0 0 0 1 1 0 0 0 0 1 1 0 0 2 1 2 2 0 0 0 0 1 0 0 1 1 1 1 0 0 2 0 2 0 0 1 0 2 2 0 0 0 0 0 0 1 0 0 0 1 2 0 1 0 1 0 1 0 0 0 0 1 0 0 1 0 0 0 1 0 1 0 0 0 1 1 1 0 0 1 0 1 1 1 0 1 0 2 1 1 1 0 2 2 2 1 1 1 0 1 1 0 0 0 1 0 1 1 1 2 0 0 0 0 0 0 0 2 0 2 1 1 0 2 2 0 1 0 0 0 0 0 2 1 2 1 1 0 0 0 0 2 1 0 1 0 0 0 1 1 0 0 2 2 0 1 0 0 1 0 1 1 1 1 1 1 1 0 1 0 1 0 2 1 1 0 1 0 1 1 0 0 0 0 0 2 0 1 1 1 0 0 0 0 0 0 2 2 0 0 1 0 1 1 0 0 0 2 2 0 0 0 0 1 0 0 1 0 0 0 0 0 0 0 0 0 0 0 0 2 1 1 0 1 0 2 0 1 1 2 0 1 1 1 0 1 1 1 0 0 1 1 2 2 0 2 1 0 1 1 0 0 0 0 0 2 2 2 0 1 2 1 0 0 0 0 2 0 0 2 1 1 0 0 0 0 1 0 0 1 1 2 1 1 2 1 0 2 0 2 1 0 1 0 1 1 1 0 0 0 1 0 1 1 2 0 1 0 1 0 0 2 1 1 0 0 0 0 1 1 1 0 1 1 1 2 2 2 1 2 1 1 0 1 0 1 2 1 0 0 1 0 1 0 1 0 0 0 0 0 2 2 0 1 1 0 0 0 0 0 0 1 1 2 0 2 1 2 2 2 0 0 0 0 1 0 1 1 2 0 1 1 1 1 1 2 1 0 2 1 0 1 1 1 0 0 1 1 1 1 1 0 0 0 0 1 1 1 0 0 0 0 0 0 1 0 0 0 0 1 2 0 0 1 0 0 1 0 2 2 0 0 0 0 1 0 0 0 0 1 1 1 0 0 0 1 0 1 2 0 2 0 1 1 0 1 0 0 1 1 2 1 1 0 0 0 1 0 1 1 2 1 1 1 0 0 1 0 0 0 0 0 1 0 1 0 0 0 0 2 2 0 0 1 0 0 0 0 0 0 1 0 0 0 0 1 2 1 1 1 1 1 1 1 1 0 1 2 2 1 0 0 1 0 0 0 0 0 0 0 1 1 1 0 1 0 0 0 0 1 0 2 0 0 0 2 1 0 1 0 0 0 1 0 1 2 0 0 1 0 0 2 0 2 2 1 0 0 2 0 2 0 2 0 1 2 1 0 1 0 0 0 1 0 0 0 2 0 0 0 1 1 0 0 0 2 2 0 0 0 0 2 2 1 2 0 2 0 0 0 1 0 0 0 0 0 1 0 0 0 1 1 0 1 1 0 0 1 0 1 1 1 1 0 0 1 0 0 0 0 0 0 0 2 0 0 0 0 0 1 0 2 1 0 0 1 1 0 1 0 0 1 1 2 0 2 1 0 0 0 0 0 1 0 0 1 1 1 0 2 1 0 1 0 1 2 2 2 2 1 1 0 0 0 0 0 0 2 2 0 1 2 0 0 0 0 1 1 1 2 2 0 0 0 2 0 2 0 0 0 0 0 0 0 1 1 0 0 0 0 0 0 0 1 0 1 1 0 0 1 1 1 0 0 0 0 1 1 0 0 0 0 0 1 0 0 0 0 1 1 1 2 0 0 1 0 0 0 0 0 0 0 1 0 0 0 0 0 1 0 0 0 0 1 1
164 1 2 0 0 0 0 1 0 1 1 0 0 2 0 2 0 0 1 1 1 1 0 2 0 0 0 0 2 1 2 1 0 2 0 0 2 1 0 1 1 1 0 1 1 1 0 1 0 1 0 0 0 0 1 1 0 0 0 0 2 0 0 1 0 0 1 1 2 0 0 0 2 0 0 2 2 0 0 1 1 2 2 2 0 0 0 0 1 1 0 0 0 1 1 0 1 1 0 1 1 0 0 1 1 0 2 1 0 2 0 1 0 1 1 1 1 0 1 2 2 0 2 0 0 2 2 0 0 0 1 1 0 0 1 0 0 0 0 2 1 0 0 0 0 2 0 0 0 1 1 0 0 0 0 0 0 0 0 2 1 1 2 0 2 1 1 1 1 2 1 0 1 1 1 1 2 0 0 0 0 0 0 1 1 2 1 1 0 0 1 0 0 1 1 0 1 2 0 0 0 1 1 2 2 0 2 1 1 0 1 2 0 0 0 0 0 1 0 1 2 1 1 2 1 0 1 0 0 0 0 0 0 1 1 0 0 2 0 1 0 1 2 0 1 1 0 0 1 1 1 0 0 0 0 0 1 2 1 2 1 2 1 1 0 1 0 0 1 0 0 2 0 0 1 1 0 0 1 0 0 0 1 1 0 0 1 1 1 1 1 1 0 0 2 2 0 1 0 1 2 1 1 1 1 0 1 1 1 1 0 2 0 2 0 0 0 1 1 0 2 2 2 0 2 0 2 1 1 2 1 1 0 1 0 0 0 1 0 0 0 0 1 2 0 0 1 0 2 0 0 0 2 2 2 0 0 0 1 0 1 1 1 1 1 0 0 2 2 0 0 2 0 2 1 0 0 1 0 2 2 0 0 1 1 0 0 0 0 1 0 0 1 0 2 2 2 1 0 0 0 0 0 1 0 0 1 1 0 2 0 0 0 0 1 2 0 0 1 0 0 1 1 0 1 1 0 0 2 1 0 1 1 0 1 1 0 1 1 0 1 0 1 1 0 1 1 2 0 2 0 0 2 2 2 1 0 1 0 1 1 0 0 0 0 1 1 2 0 0 2 2 2 0 1 1 1 2 0 1 1 0 0 2 0 0 2 0 1 0 1 1 1 0 0 0 2 0 1 0 0 2 2 1 0 1 2 0 1 1 0 1 0 1 0 0 1 0 0 2 1 2 0 1 0 0 0 1 1 1 1 0 0 1 2 0 1 1 0 2 2 0 2 0 0 2 0 0 0 0 2 0 1 2 1 0 0 1 2 0 0 0 0 0 0 1 1 0 0 0 0 0 1 0 1 1 1 0 1 1 1 0 2 1 2 1 2 0 0 0 0 0 0 0 1 0 0 0 0 1 1 1 0 1 1 2 0 0 0 2 1 0 0 0 0 0 0 1 1 0 0 0 0 0 0 0 1 1 0 0 0 1 0 0 0 0 0 0 0 0 2 0 0 1 0 2 2 0 1 0 0 2 0 1 0 0 1 1 2 0 0 0 0 1 1 1 0 2 0 2 0 0 0 0 0 2 1 0 1 0 1 0 0 0 0 1 0 1 1 1 1 1 0 1 1 0 0 1 0 1 0 1 0 0 2 0 0 0 0 0 1 0 0 0 0 0 0 1 0 0 0 0 0 2 1 1 1 1 0 0 0 0 0 2 2 1 2 0 0 0 0 0 0 0 0 1 1 1 0 0 0 0 0 0 0 1 1 0 1 0 0 0 1 0 0 0 0 1 0 2 0 2 2 0 0 0 0 2 0 2 1 1 1 1 1 2 0 2 2 2 0 2 2 0 0 0 0 0 0 2 0 1 0 2 0 1 1 0 0 1 1 1 0 0 1 1 0 1 1 2 0 1 0 2 0 0 0 1 0 1 0 0 0 0 0 1 0 0 0 0 0 0 0 0 0 0 0 1 1 0 1 1 0 0 1 0 1 0 0 0 2 0 0 1 1 0 1 0 1 1 1 0 0 0 0 2 0 0 0 0 0 1 2 0 0 0 0 1 0 0 0 0 1 1 0 0 2 2 0 0 0 2 0 0 2 2 0 1 0 1 0 1 1 1 2 1 0 1 2 0 0 0 0 0 0 2 2 1 0 1 0 2 0 2 0 0 0 1 1 0 0 0 2 1 0 1 0 2 0 1 0 0 1 0 1 0 1 2 1 0 0 0 0 2 2 0 1 1 2 1 1 0 1 1 0 1 0 1 1 0 0 1 0 2 0 1 1 0 0 1 0 0 0 1 1 0 0 0 0 0 0 0
165 1 1 1 0 0 0 1 1 0 1 0 0 2 0 0 0 0 0 0 0 0 1 2 0 0 0 0 2 0 1 1 0 2 1 1 1 2 0 0 0 2 0 0 1 0 0 0 0 0 0 0 0 1 1 1 1 0 0 0 0 1 1 2 0 0 1 1 1 0 0 0 1 0 0 1 1 0 1 0 0 2 2 0 1 0 0 0 1 2 0 0 0 2 0 0 0 0 0 1 1 1 1 0 0 0 2 1 1 1 0 2 1 2 2 2 2 0 0 2 2 0 2 0 0 2 2 1 1 0 0 0 0 0 0 0 0 0 1 0 0 0 0 0 0 0 0 0 0 0 0 0 0 0 0 1 0 0 0 2 1 0 2 0 0 2 1 0 1 2 0 0 0 2 0 0 1 1 0 1 1 0 0 0 0 0 0 2 0 0 2 2 0 0 1 0 1 1 0 1 0 0 0 1 2 0 1 0 1 0 0 2 1 0 0 1 1 2 2 0 1 0 2 2 0 0 0 0 0 0 1 1 0 0 0 0 0 2 0 1 0 0 1 0 1 1 0 0 1 1 1 0 0 0 0 0 1 0 0 0 0 0 0 0 0 0 0 0 2 1 0 0 0 1 0 1 1 1 2 0 1 2 1 1 1 1 2 1 0 2 0 0 1 1 2 1 1 0 0 0 0 0 0 0 0 0 0 1 1 1 0 1 0 1 0 0 1 1 0 1 1 1 1 0 1 0 1 2 2 1 1 1 1 1 0 0 0 1 0 0 0 0 1 1 1 0 1 0 2 1 1 0 1 1 1 0 1 0 0 2 2 0 1 0 1 1 0 0 0 2 2 1 1 2 1 0 0 0 0 2 1 1 0 1 1 0 0 0 0 0 0 0 0 0 2 1 0 1 0 0 0 0 0 1 0 0 1 1 1 1 0 0 0 0 1 1 1 0 0 0 0 0 0 2 1 1 1 2 0 1 1 1 1 1 1 0 0 2 1 1 1 0 2 0 1 2 1 1 0 1 0 1 0 2 0 0 0 1 1 1 0 0 1 1 0 1 0 1 0 0 1 1 2 1 2 0 1 1 0 1 1 0 0 2 0 0 2 0 0 0 2 2 2 2 1 1 0 0 0 0 1 2 1 1 0 1 2 0 0 1 0 1 1 2 0 0 0 1 1 1 0 2 1 1 0 1 1 0 1 1 1 0 0 1 0 1 1 1 0 1 2 0 2 2 1 1 1 0 0 1 0 1 0 2 0 2 0 1 0 2 2 0 1 0 0 1 1 1 1 0 0 0 1 0 1 1 1 1 1 2 2 0 1 1 0 0 0 1 1 1 1 1 0 0 0 0 0 0 0 0 0 2 1 1 0 1 0 0 0 2 1 0 0 0 0 0 0 0 0 0 1 0 0 0 0 0 1 0 0 0 0 1 1 0 0 0 1 1 1 1 1 1 0 1 1 1 2 0 1 1 0 2 0 0 0 0 2 1 1 0 0 0 0 1 2 2 0 1 1 1 0 1 0 0 1 1 1 1 2 1 0 1 0 1 0 2 2 0 2 1 1 0 0 1 0 0 1 1 0 1 0 1 0 0 0 0 2 1 0 0 0 0 0 1 0 0 0 1 1 0 1 0 0 2 1 0 0 0 1 0 0 0 1 1 2 2 2 0 0 0 0 0 0 0 0 0 0 0 0 0 0 0 0 0 0 0 0 0 0 0 0 1 2 2 1 1 1 0 0 2 2 0 2 1 1 0 0 1 0 2 1 1 1 1 1 1 1 2 2 2 0 2 2 1 0 1 1 0 0 1 0 1 1 2 0 0 2 1 0 0 0 0 2 2 0 0 0 1 2 2 1 2 0 1 0 0 0 1 1 0 1 0 0 1 0 0 0 0 0 0 0 0 0 0 0 0 0 1 1 0 2 2 0 0 0 0 0 0 0 0 2 0 0 0 0 1 0 1 1 1 0 0 0 0 0 1 0 1 1 1 2 0 1 0 0 0 0 0 0 1 0 0 1 2 2 0 2 2 0 0 0 1 0 0 0 2 0 0 1 1 0 0 0 0 1 1 2 1 2 1 1 1 0 1 0 1 1 1 1 1 0 2 0 2 0 0 0 0 1 0 0 0 1 2 2 0 0 2 1 0 0 0 1 1 1 0 1 1 0 1 1 1 2 0 1 1 0 0 0 1 1 1 0 0 0 1 0 0 0 1 1 0 0 1 0 0 0 0 0 1 0 0 0 0 0 1 0 0 0 0 2 1
166 0 1 2 0 0 0 2 0 0 0 0 1 1 0 1 0 0 0 0 0 0 0 0 0 0 1 1 2 0 2 1 1 2 1 1 1 1 0 1 1 1 0 1 2 1 0 0 0 1 0 0 1 0 0 1 0 0 0 0 2 0 0 1 0 0 1 1 1 1 1 0 2 0 0 2 2 0 2 0 1 2 2 1 0 0 0 1 1 1 0 1 1 1 0 0 0 1 0 1 0 0 1 1 0 0 2 2 0 2 2 2 0 2 2 2 2 0 2 0 0 0 1 1 1 0 0 1 1 0 0 0 0 0 0 0 0 0 0 0 0 0 0 0 0 0 0 0 0 0 1 0 0 0 0 1 0 0 1 2 0 2 1 1 0 2 0 0 0 1 0 0 0 2 1 1 2 1 0 1 1 1 0 1 0 1 1 2 2 0 2 0 0 1 2 0 1 1 0 1 0 0 0 1 2 0 1 1 1 0 1 1 1 0 0 1 1 2 2 0 1 0 1 1 0 0 2 0 0 0 0 0 0 1 1 1 1 2 0 0 0 1 2 0 0 0 0 0 0 0 0 1 1 0 1 0 0 2 0 2 0 2 1 2 1 0 0 0 1 0 0 2 1 2 0 2 2 1 1 0 1 1 0 2 0 0 0 1 0 1 1 1 2 0 2 0 1 1 0 2 1 0 0 0 0 0 1 2 2 2 0 2 0 1 1 1 2 0 0 0 1 1 0 0 1 0 1 1 1 2 2 0 1 1 0 0 0 1 1 1 2 1 1 1 0 0 0 1 2 1 2 0 2 2 0 0 2 1 1 0 1 1 1 0 1 1 0 1 2 0 0 2 0 2 0 0 0 0 0 2 2 0 0 0 0 0 0 0 0 0 0 1 1 1 2 1 1 0 0 1 0 2 0 2 2 1 0 0 0 2 0 0 0 0 2 2 0 0 1 0 1 0 0 0 0 1 0 0 0 0 0 0 2 2 0 2 0 2 1 1 2 0 0 2 0 2 2 1 1 0 0 0 1 2 2 1 1 1 0 1 1 0 2 2 0 2 0 2 0 1 2 2 0 2 1 1 0 2 0 0 1 1 0 0 2 0 0 2 0 1 1 0 1 1 0 1 0 0 1 0 0 1 1 1 0 1 2 0 1 0 0 2 0 0 0 1 1 0 1 2 0 2 0 1 0 1 1 1 0 2 0 1 0 1 0 1 2 0 0 2 0 1 1 1 0 1 0 0 0 1 0 1 1 1 1 1 1 1 0 1 0 0 0 2 2 0 0 0 0 2 1 1 0 0 0 0 2 0 0 2 2 0 2 1 2 1 2 0 1 1 0 0 0 1 0 0 0 0 0 1 1 2 1 0 1 1 1 0 0 1 0 0 0 0 0 0 1 1 0 1 0 0 1 1 1 0 1 0 0 0 0 0 0 0 0 0 0 0 0 1 0 0 0 2 0 0 1 0 1 1 0 1 0 1 1 1 1 0 0 0 0 0 0 2 0 0 0 0 1 0 1 1 1 0 0 2 0 0 1 0 0 1 1 2 1 2 0 0 2 2 1 1 1 2 0 0 0 1 0 1 1 0 0 0 1 0 1 2 0 0 2 0 0 0 1 1 0 1 1 0 0 0 1 2 2 1 2 0 0 0 0 0 0 2 0 0 1 0 0 1 0 0 1 1 1 0 1 0 1 1 1 1 1 0 0 0 0 0 1 0 0 1 2 2 2 0 0 0 0 1 0 0 1 1 1 0 0 1 1 1 1 1 2 0 2 2 0 1 1 1 1 1 2 1 0 1 1 1 0 2 0 0 0 1 1 0 1 0 2 0 0 0 1 1 1 0 0 0 0 1 0 0 0 1 0 0 0 2 0 0 0 0 0 1 0 0 0 0 0 0 0 0 0 0 0 0 0 0 0 0 2 2 1 0 0 1 1 0 0 0 1 0 0 0 0 0 1 0 0 1 0 0 0 1 0 2 0 0 0 0 0 1 1 0 0 0 0 0 0 1 0 0 1 2 1 0 2 2 0 0 0 1 1 1 1 2 0 0 0 1 0 1 0 0 0 0 2 1 2 0 1 0 0 1 1 0 1 2 0 0 0 2 1 2 0 1 1 0 0 0 0 1 0 0 0 0 1 0 0 0 0 0 2 0 0 0 0 0 0 0 1 0 1 0 1 0 0 0 0 0 1 0 1 1 0 0 0 0 0 0 0 0 0 0 0 0 0 0 1 0 1 0 0 0 0 1 0 0 0 0 1 1
167 1 1 2 0 0 0 1 0 1 1 1 1 2 1 0 1 0 0 0 0 0 0 1 0 0 1 0 1 2 2 0 0 2 1 0 2 1 1 0 0 1 0 0 2 0 0 0 0 0 0 0 0 1 0 0 0 0 0 1 1 1 1 1 0 0 2 1 2 0 0 2 2 0 2 2 0 0 2 0 2 2 2 0 1 0 0 0 2 2 0 0 1 0 0 0 0 0 0 1 2 0 1 0 1 1 2 1 1 1 0 1 1 2 2 2 1 1 0 2 2 1 0 0 2 0 0 1 1 0 0 0 1 1 0 1 1 0 1 0 0 0 0 0 0 1 0 0 0 1 1 0 0 0 0 0 1 1 0 1 1 1 0 2 1 2 2 0 1 1 0 1 2 0 1 2 2 0 0 0 0 0 1 1 0 1 1 1 0 0 2 1 0 1 1 0 1 2 0 0 0 0 0 1 2 0 1 1 1 0 1 1 0 0 0 0 0 0 1 1 2 1 1 1 0 0 2 0 0 0 0 0 0 1 1 1 1 2 0 1 0 0 2 0 2 2 0 0 0 0 0 1 1 0 0 0 1 0 1 1 1 1 0 0 0 0 0 0 1 1 1 1 1 1 0 0 0 0 2 0 0 0 0 1 1 0 1 0 0 2 0 1 1 0 2 1 0 0 0 2 1 0 0 0 0 2 0 2 2 2 1 1 0 2 0 0 1 1 0 1 1 1 1 0 2 0 2 1 0 1 2 0 0 2 0 0 0 1 1 1 1 1 0 2 0 0 0 0 2 2 1 0 2 2 2 0 1 1 0 2 2 0 1 1 1 0 0 1 1 1 1 1 1 1 1 1 0 0 2 0 1 1 0 0 2 2 0 0 0 0 0 0 1 0 1 1 1 0 0 0 1 2 0 0 0 0 0 0 1 2 0 0 0 0 2 2 0 0 1 0 0 0 0 0 0 0 0 0 0 1 0 0 1 1 1 2 1 1 0 0 0 0 1 1 1 2 2 0 1 1 1 0 0 1 0 0 0 2 1 2 1 0 0 0 0 1 0 2 0 2 2 2 0 2 1 1 1 2 0 1 2 0 0 1 2 1 0 0 1 0 0 0 0 1 1 1 2 1 1 0 1 1 1 0 1 2 1 1 1 0 0 2 0 0 0 0 0 0 2 1 0 2 1 2 1 1 1 1 0 2 0 1 0 1 0 0 0 1 1 2 2 0 1 1 1 1 0 0 0 1 0 1 1 2 0 1 0 1 1 1 0 0 1 0 0 1 0 2 2 0 1 1 1 0 1 1 2 1 2 2 2 0 1 0 1 1 1 0 1 1 1 0 2 0 1 0 0 0 0 0 0 2 0 2 0 2 0 0 0 1 0 0 0 2 1 2 1 1 0 1 1 0 0 0 0 0 0 0 0 0 0 0 0 0 0 1 0 2 1 0 1 0 0 1 1 0 1 0 2 2 0 1 1 1 1 0 1 0 1 1 1 0 1 1 1 1 0 2 1 1 0 1 0 0 0 2 0 0 1 0 1 2 0 2 0 2 2 0 2 2 2 0 0 0 0 0 0 0 0 2 0 2 0 0 2 0 1 2 0 0 0 0 0 0 0 0 0 1 1 0 0 0 2 2 1 1 1 0 1 1 1 1 1 1 1 1 1 0 0 0 0 0 0 0 1 0 1 0 0 0 0 1 0 0 0 0 1 0 1 1 0 1 2 1 1 0 0 0 0 2 0 0 1 1 0 0 0 1 2 0 2 2 2 0 0 1 1 2 0 2 0 1 2 1 0 1 0 2 0 2 0 0 0 2 1 0 0 1 0 1 0 0 0 0 1 0 0 0 1 2 1 1 0 2 0 0 0 2 0 0 0 0 0 1 0 1 0 0 0 0 0 0 1 1 1 0 1 0 0 0 2 2 2 0 1 0 2 0 0 0 1 0 0 0 0 0 1 0 2 1 1 0 0 1 0 1 0 0 0 2 2 0 2 0 0 0 0 1 0 0 0 0 1 1 2 0 2 2 0 0 0 2 2 2 2 2 0 1 0 1 0 0 0 0 0 1 1 0 2 2 0 2 1 1 0 0 1 1 1 1 0 2 0 2 0 0 0 0 1 1 0 0 1 0 0 0 0 1 1 0 1 0 0 2 2 0 2 1 0 0 2 0 0 2 2 0 0 0 1 1 1 0 0 0 0 1 0 1 1 0 0 1 0 1 0 0 0 0 0 0 0 0 0 0 0 0 0 0 0 0 0 0
168 0 1 2 0 0 0 0 0 0 0 1 0 1 0 0 0 0 0 0 0 0 0 2 0 0 1 0 2 1 0 1 1 1 1 1 1 2 0 0 1 1 0 0 2 0 0 0 0 1 1 0 2 0 0 0 0 0 0 1 0 1 0 0 1 2 2 1 2 0 0 1 2 0 0 2 2 0 1 0 1 2 2 0 1 0 0 1 2 2 1 1 0 2 1 0 1 0 0 2 2 0 1 0 1 1 2 2 0 2 0 2 0 1 1 1 1 0 0 1 1 0 2 0 0 2 2 1 1 0 0 1 1 1 0 0 0 0 0 2 0 0 0 0 0 1 0 0 1 2 0 0 0 0 0 0 0 1 0 0 0 2 2 0 1 2 1 0 0 2 1 0 0 2 1 1 2 0 0 0 0 0 0 1 0 1 1 2 1 1 0 2 0 1 2 1 1 1 0 0 0 1 0 0 2 0 0 0 1 0 1 1 1 0 0 1 0 0 2 0 0 0 2 2 0 0 0 0 0 0 0 0 1 1 0 1 0 2 0 2 0 0 1 0 2 2 0 0 0 0 0 1 1 0 0 0 0 0 0 0 0 0 0 0 0 0 0 1 1 0 1 1 1 1 0 0 0 2 2 0 2 2 0 1 0 1 1 1 1 1 1 1 1 0 2 1 1 1 0 1 1 1 1 1 1 0 2 2 1 1 1 0 0 1 1 0 1 1 0 1 0 0 0 0 0 0 1 2 2 0 2 0 0 1 0 1 1 2 0 0 0 0 0 2 0 0 0 1 2 0 2 0 2 2 2 0 1 0 1 1 2 1 1 0 1 0 0 0 1 1 1 1 1 1 1 0 0 1 1 1 0 1 0 0 1 1 1 0 0 0 0 0 1 0 1 0 0 0 1 2 2 2 0 2 0 0 2 0 0 2 0 0 0 0 0 1 1 1 0 0 0 0 0 1 0 2 1 1 0 0 0 0 1 0 1 1 0 1 2 0 1 0 1 1 2 2 2 2 0 1 0 0 2 2 2 2 0 1 1 1 0 0 1 1 0 1 0 1 0 0 1 1 2 0 1 0 0 2 1 1 1 1 0 0 2 0 0 2 0 2 1 0 1 1 0 1 1 0 0 0 1 1 2 1 1 0 2 1 2 0 0 2 1 1 0 0 0 2 0 2 2 2 2 1 0 0 0 1 0 2 0 1 0 0 1 1 2 0 0 1 0 1 2 1 1 2 0 1 1 0 0 0 0 2 0 1 0 1 0 1 1 0 0 1 1 0 0 0 0 1 0 0 0 0 0 0 0 0 2 0 2 0 0 1 1 0 1 0 1 1 0 2 1 0 1 0 1 0 0 1 1 2 1 2 0 2 1 0 0 2 1 0 0 0 0 0 0 2 0 0 0 0 1 0 1 2 2 0 0 0 2 0 0 0 0 1 1 1 1 0 2 0 0 1 0 2 2 0 1 1 0 2 0 0 0 0 1 0 1 0 0 0 2 1 0 1 0 1 1 1 0 1 0 0 0 1 1 2 1 1 0 1 0 1 1 2 1 1 1 0 1 1 0 2 2 0 0 0 0 1 1 0 0 1 2 1 1 1 1 0 0 0 0 0 0 1 0 1 0 0 0 0 0 2 2 0 0 0 1 1 1 1 0 2 0 0 2 0 0 0 0 0 1 1 1 0 1 0 0 0 0 0 0 0 0 0 0 0 1 0 0 1 2 0 0 1 1 0 0 2 1 0 1 1 1 0 0 2 0 2 0 1 0 0 0 2 0 2 1 2 0 2 2 0 0 0 1 2 0 2 0 0 0 2 2 0 1 1 0 0 1 1 1 1 0 0 1 0 1 2 1 1 0 2 0 0 0 1 0 0 0 0 0 0 1 0 0 0 0 1 0 0 0 0 1 1 0 1 1 1 0 0 0 0 0 0 0 0 0 0 2 0 0 0 0 1 0 0 2 1 0 0 0 2 0 1 0 1 1 1 1 1 2 1 0 1 0 0 0 0 0 0 1 2 2 1 2 1 1 1 1 1 2 2 1 2 0 1 0 0 0 0 0 0 1 1 2 2 2 1 0 1 0 1 0 2 1 1 1 1 0 2 1 2 0 0 0 1 1 0 0 0 0 0 0 0 0 0 0 0 2 0 1 0 0 0 1 2 0 2 0 1 2 0 1 0 1 1 2 1 1 0 0 0 1 1 0 0 0 0 0 0 0 1 0 1 1 1 1 1 0 0 0 1 1 0 0 0 0 0 0 0
169 1 2 0 0 1 0 0 0 0 0 2 0 0 0 0 0 0 2 1 1 1 0 2 0 0 1 1 1 1 2 0 1 1 0 0 2 1 0 1 1 1 0 0 2 0 1 1 0 2 1 0 0 0 2 1 0 1 1 1 1 0 0 1 2 2 1 1 2 0 0 1 1 0 0 1 1 0 0 0 2 2 1 1 1 0 0 0 2 2 0 0 1 0 0 0 0 0 0 0 1 0 1 0 0 0 2 1 2 1 0 2 0 0 2 2 1 0 0 1 1 0 2 1 0 0 0 1 1 0 0 0 1 1 0 1 0 0 0 0 1 0 0 0 0 0 0 0 0 1 0 0 0 2 0 0 1 1 0 1 1 1 2 0 1 2 1 0 0 0 0 2 2 0 1 2 1 0 0 0 0 0 1 0 0 0 0 1 0 0 2 1 0 0 2 0 1 0 0 0 0 0 0 1 2 0 1 2 0 0 2 2 1 1 0 0 0 0 1 0 0 0 1 1 0 0 2 1 1 1 1 2 0 1 1 0 0 2 0 1 0 0 2 0 1 1 0 0 0 0 0 0 2 1 0 0 1 2 0 0 0 0 0 0 0 0 1 0 2 1 0 2 1 1 0 0 0 2 2 0 2 2 1 1 1 1 2 0 0 1 1 0 0 0 2 1 0 2 0 2 2 2 1 1 1 0 0 2 1 0 0 1 0 2 2 2 2 1 0 1 1 0 0 1 0 0 1 1 1 0 2 1 0 1 0 0 0 0 0 1 1 1 1 1 1 0 1 1 1 2 0 1 2 2 2 0 1 1 0 0 0 0 2 0 2 0 0 2 2 0 0 2 1 1 0 1 0 1 0 2 1 1 0 0 0 0 1 0 0 0 0 0 2 0 2 2 0 0 1 1 1 1 0 2 2 1 0 1 0 2 0 0 0 0 1 2 0 0 0 0 1 1 0 2 1 1 2 0 2 1 0 2 1 1 0 1 0 0 0 0 1 0 2 0 1 2 2 0 0 1 1 0 0 1 0 0 0 1 1 1 0 0 0 0 0 0 0 2 0 0 1 1 1 1 2 0 2 1 0 0 0 0 0 0 2 1 0 0 0 0 2 2 0 2 0 2 0 1 1 0 1 1 2 2 0 0 2 0 0 2 0 0 1 1 1 0 0 0 2 2 0 2 1 1 0 1 0 0 1 1 1 0 0 0 0 0 1 1 1 1 0 0 1 1 0 1 1 0 0 0 1 0 1 2 0 1 0 1 1 1 1 0 0 1 1 0 0 1 0 0 0 1 1 0 0 0 1 1 1 2 1 0 2 1 1 1 2 0 0 0 0 0 0 1 1 1 1 1 0 0 0 2 1 1 0 1 1 0 0 2 0 0 0 0 0 0 0 2 2 0 0 0 1 1 1 0 1 1 0 0 0 1 1 0 0 0 1 0 1 0 1 0 0 0 2 0 2 0 1 1 0 1 0 0 0 0 2 0 2 0 0 0 1 0 1 2 0 2 1 1 0 1 0 1 1 1 1 1 0 0 0 0 0 2 2 2 0 2 1 1 2 0 1 2 1 0 0 0 0 2 0 2 0 1 2 1 1 1 0 0 1 0 0 1 0 2 0 0 1 0 0 0 0 1 0 0 1 0 0 0 0 0 0 2 2 2 2 0 0 1 1 1 0 0 0 1 1 0 1 1 0 1 0 0 0 0 1 0 0 0 0 0 2 1 0 0 0 1 0 2 1 0 2 0 0 0 0 1 1 1 1 1 2 0 0 0 2 2 0 2 0 0 2 1 0 1 0 1 0 1 0 0 0 2 1 0 0 0 1 1 0 0 0 0 0 0 0 0 1 2 1 1 0 2 1 0 0 1 0 0 1 0 1 1 0 1 1 1 2 0 2 1 0 0 1 1 0 1 1 0 2 2 1 0 1 0 2 0 0 0 1 0 1 0 0 0 1 0 1 1 0 0 0 0 0 2 0 0 1 1 2 0 2 0 0 0 0 0 0 0 0 0 1 1 2 0 2 2 0 0 0 1 2 2 2 1 0 2 1 0 0 0 0 0 0 0 2 1 1 0 0 0 0 0 0 0 1 0 0 1 0 2 0 1 1 1 1 0 2 2 0 1 2 0 0 0 1 0 0 0 1 0 1 1 1 0 1 2 1 1 0 0 1 1 1 1 1 0 2 1 0 0 0 0 1 1 0 0 1 1 0 1 0 0 0 0 0 0 0 0 0 0 0 1 1 0 0 0 0 0 1 1
170 0 1 1 0 0 0 1 0 1 1 0 0 2 1 0 1 0 0 1 1 1 1 1 1 1 2 0 2 0 2 1 1 1 0 0 2 2 0 1 1 1 0 1 2 1 0 0 0 1 0 0 1 0 1 0 1 0 0 1 1 0 1 1 0 0 1 0 0 0 0 1 2 0 1 2 1 1 1 0 1 2 2 1 1 0 0 1 2 2 1 1 2 0 0 0 0 1 0 1 0 0 2 0 0 0 2 1 1 1 0 1 1 2 2 2 2 0 1 1 1 0 1 0 1 1 1 0 0 0 1 0 0 1 1 1 0 0 0 0 1 0 0 0 0 0 0 0 0 0 0 0 0 1 0 0 0 1 0 0 1 1 1 1 1 1 0 1 1 2 0 1 0 2 0 0 2 0 0 0 0 0 0 2 1 1 1 1 0 0 1 0 0 1 1 0 1 2 1 0 0 1 1 0 2 0 2 1 1 0 0 0 2 1 0 0 0 1 1 0 0 0 2 2 0 0 1 0 0 0 0 0 0 0 0 0 0 1 0 0 0 1 1 0 2 2 1 0 0 0 0 1 2 0 1 1 1 2 0 1 0 1 0 2 1 0 1 0 0 0 0 2 1 1 0 1 0 1 2 0 1 2 0 1 1 0 0 1 1 2 0 2 2 0 2 0 2 2 0 2 2 2 0 0 0 1 0 2 1 1 0 1 0 2 0 0 1 0 0 2 0 0 1 1 1 0 1 1 1 2 1 1 1 1 0 0 0 2 1 1 1 2 1 2 0 0 0 0 2 0 1 0 2 2 2 0 0 0 0 0 0 1 1 1 1 0 0 1 2 0 0 2 1 2 1 0 0 0 1 1 2 0 0 2 0 2 2 0 0 0 1 1 1 1 1 0 0 0 0 0 0 0 0 2 1 0 1 1 0 1 0 0 0 0 1 1 1 1 0 1 0 1 0 2 1 1 1 1 1 0 1 1 1 2 1 2 0 1 1 0 0 0 1 1 1 2 2 1 0 1 0 0 0 1 0 0 0 2 0 2 2 0 0 0 0 0 1 1 0 1 1 1 1 1 2 0 0 2 0 0 1 0 0 0 2 0 0 1 1 0 0 0 0 0 0 0 1 1 1 0 0 2 2 2 0 1 1 1 0 1 0 1 0 0 0 1 1 0 2 1 1 2 0 2 0 1 0 1 0 2 0 1 0 0 0 0 2 1 0 2 2 0 1 1 0 1 0 0 0 0 2 0 0 1 1 0 1 0 1 0 0 0 1 1 1 0 0 0 0 0 0 0 2 0 1 1 2 1 1 2 1 0 2 0 2 1 2 1 0 0 1 0 1 0 1 0 0 0 1 1 1 2 1 1 1 2 1 0 0 2 1 0 0 0 0 0 0 0 0 0 0 0 0 1 1 0 0 1 0 0 0 1 0 0 0 0 0 0 1 0 1 0 0 1 1 2 2 1 1 1 1 1 1 1 1 1 2 0 0 0 0 0 0 1 0 1 0 2 1 1 0 0 0 0 0 1 1 1 0 0 0 1 0 2 0 2 1 1 1 0 1 1 0 1 1 0 0 1 0 2 1 1 0 0 1 0 2 1 0 0 0 0 0 0 0 0 1 0 2 0 0 0 1 2 1 0 0 1 1 1 0 0 0 2 1 0 0 0 0 1 1 1 2 2 2 0 2 0 0 0 0 0 0 0 0 0 1 0 1 0 0 1 2 0 0 1 1 0 0 2 1 0 0 1 1 0 0 1 1 1 2 1 1 1 1 2 0 2 0 2 0 1 2 0 0 0 1 1 0 2 0 0 0 1 2 1 1 0 0 1 0 0 1 1 1 0 0 1 1 1 1 2 0 0 0 0 0 0 0 0 1 1 1 1 0 1 1 0 0 0 0 0 2 2 2 0 2 1 1 0 2 2 1 1 0 1 1 0 0 0 1 0 0 0 0 1 0 0 1 0 0 0 0 1 0 2 1 1 0 0 0 0 0 0 0 0 0 0 1 0 2 0 0 2 1 1 2 1 0 0 0 2 1 1 2 1 0 1 1 1 1 1 0 0 0 0 2 1 2 1 0 1 0 1 0 1 0 2 1 1 0 2 0 2 0 0 0 0 2 2 0 0 1 0 0 1 0 1 0 0 2 0 0 2 2 0 2 2 0 1 2 0 1 1 2 0 1 1 2 2 0 0 0 0 0 1 0 0 1 0 0 0 0 0 0 0 0 0 1 1 1 1 1 0 0 0 0 0 0 0 1 1
171 0 0 2 0 0 0 2 0 2 2 0 0 0 0 0 0 0 2 0 1 0 0 2 0 0 1 0 2 1 1 1 0 0 0 0 2 2 0 0 0 1 0 0 1 0 1 0 0 0 0 0 2 0 0 1 1 1 0 1 0 1 2 2 0 0 1 0 0 0 0 1 2 0 1 2 1 0 0 1 1 2 1 1 1 0 1 1 1 2 1 1 1 2 1 0 1 0 0 1 2 1 0 1 0 0 2 1 1 1 1 2 0 2 2 2 2 0 1 1 1 0 2 0 0 2 2 1 0 1 1 0 0 0 0 0 0 0 0 1 2 0 0 0 0 1 0 0 0 1 0 0 0 0 0 1 0 1 0 1 0 1 1 0 0 2 1 1 0 1 1 1 1 1 1 2 1 1 0 1 1 1 1 0 0 0 1 0 0 0 1 0 0 0 0 0 1 2 0 1 0 1 0 1 2 0 1 0 2 0 0 1 1 0 0 1 2 1 0 1 2 1 1 2 2 0 2 0 0 0 1 1 0 1 1 0 0 2 0 2 0 1 2 1 2 2 0 0 0 0 0 1 1 0 0 0 0 0 0 0 0 0 0 0 0 0 0 0 0 0 1 2 1 1 0 0 0 1 2 0 1 1 0 2 0 1 1 1 1 1 1 0 2 0 2 0 1 1 1 1 1 1 0 0 0 0 1 1 2 2 1 1 0 1 2 1 2 0 1 0 2 2 1 1 0 0 0 2 2 0 2 0 1 1 0 0 0 1 0 0 0 0 2 1 0 0 1 0 2 0 2 0 1 1 1 1 0 1 0 1 1 0 1 0 1 0 0 0 0 2 2 0 0 1 1 1 0 0 0 2 1 1 0 0 0 0 0 0 0 1 0 0 0 0 1 0 0 1 0 0 1 1 0 2 2 1 0 2 0 2 0 0 0 0 2 2 0 0 0 0 0 2 1 0 1 2 0 0 1 1 1 0 0 0 0 0 0 1 0 0 2 0 1 1 0 1 2 0 1 2 0 0 1 2 1 0 1 1 0 1 1 0 0 0 0 1 1 1 0 1 1 1 1 1 1 0 0 2 0 0 1 0 0 0 2 1 0 0 1 0 1 1 0 0 0 0 1 0 0 0 1 2 1 1 1 0 2 0 0 2 0 1 1 1 0 0 0 0 1 0 0 2 1 1 1 0 0 2 0 2 0 2 0 0 0 1 2 1 1 1 0 1 2 1 1 1 2 0 0 0 1 0 1 0 2 0 2 1 1 1 0 0 1 1 0 1 1 0 0 0 0 0 1 0 1 2 2 1 2 2 2 0 1 1 1 1 2 0 1 1 0 0 0 0 0 0 0 0 0 0 0 2 0 2 0 2 0 0 0 0 1 0 0 1 0 1 1 2 0 2 0 1 0 0 0 1 2 1 0 0 0 2 1 1 1 1 0 0 1 0 2 0 0 0 1 1 2 1 1 1 0 2 0 0 0 0 1 1 2 0 0 0 1 0 0 2 0 2 0 1 1 0 1 0 0 2 0 0 2 0 1 1 0 2 0 2 2 1 2 1 0 1 0 0 1 0 0 0 0 1 1 0 0 0 1 0 2 1 0 0 1 0 0 0 0 1 0 2 1 0 0 0 2 2 2 2 2 1 0 0 0 0 0 2 0 0 0 0 0 2 1 1 0 0 1 1 2 1 0 0 0 0 0 0 0 0 0 0 0 0 0 2 2 0 0 1 1 0 0 2 1 0 0 1 1 0 0 0 2 0 1 1 0 0 0 2 0 1 0 1 1 0 2 0 0 0 0 0 0 1 0 0 0 1 1 0 2 0 0 1 0 0 1 1 1 0 0 1 1 1 1 1 0 2 0 0 0 1 0 0 0 0 1 2 0 0 0 0 1 0 1 0 0 0 1 0 0 0 0 0 1 1 2 0 1 0 1 0 0 0 1 0 0 0 0 0 0 0 0 1 1 0 0 2 0 2 0 1 1 0 1 0 0 0 0 0 0 0 1 0 1 0 2 2 2 0 2 2 0 1 0 1 1 1 2 0 2 1 0 1 0 1 0 0 1 1 1 1 1 0 0 0 0 1 0 1 1 1 0 0 0 2 0 0 0 0 0 0 0 0 0 0 1 0 0 0 0 0 0 0 1 0 1 1 1 0 0 1 0 1 1 1 1 0 0 0 1 0 2 2 0 1 0 0 0 0 1 1 1 0 0 2 0 1 0 0 1 0 0 0 0 0 0 0 0 0 1 0 0 0 0 0
172 1 2 0 0 0 0 2 1 1 1 0 1 1 0 1 0 0 1 1 1 0 0 1 0 0 2 0 2 0 2 0 1 1 0 0 1 1 1 0 0 2 0 0 1 0 1 0 0 1 0 0 0 0 2 1 0 0 1 0 1 1 0 2 0 0 0 1 2 0 0 1 2 0 1 2 1 0 1 0 2 2 2 0 1 0 0 0 2 2 0 0 0 1 0 0 0 1 1 2 2 0 1 0 0 0 2 1 1 1 1 2 0 1 1 1 1 0 0 1 1 0 1 0 1 0 0 1 1 0 1 0 0 0 0 0 0 0 0 2 1 0 0 0 0 1 0 0 0 0 0 0 0 0 0 0 0 1 0 1 0 1 1 1 1 1 0 0 2 2 0 0 0 2 1 2 2 1 0 1 1 1 1 0 1 1 1 2 1 0 1 1 0 1 2 1 1 1 0 0 0 1 0 0 2 0 0 1 1 1 0 0 2 0 0 0 0 1 1 1 1 0 1 1 0 0 1 0 0 0 0 0 0 1 1 1 0 2 0 1 0 0 2 1 1 1 0 0 0 0 0 1 1 0 1 0 0 0 0 0 0 0 0 1 1 0 0 0 0 0 0 2 0 0 1 0 0 1 1 0 0 1 0 1 0 1 1 1 1 2 0 0 1 0 2 1 1 1 1 1 0 0 2 2 2 1 0 2 1 1 0 1 0 2 1 0 1 0 0 1 0 0 0 0 1 0 1 1 1 0 1 2 1 0 0 0 0 2 0 0 1 0 1 1 0 0 0 0 0 2 0 0 2 2 2 0 0 1 0 1 1 0 1 1 1 2 0 0 0 2 2 0 1 1 0 0 0 0 1 1 1 2 0 1 0 1 1 0 0 0 1 2 0 1 2 2 2 0 1 1 1 1 0 1 1 1 0 1 0 1 1 0 0 0 1 1 1 0 0 0 0 1 1 1 1 1 1 0 1 0 0 0 2 2 0 2 1 1 0 0 1 0 1 1 2 2 2 1 0 0 0 1 0 2 1 0 1 1 0 1 1 1 0 0 0 0 1 2 0 2 2 2 2 0 2 0 1 1 0 0 1 0 0 2 0 0 2 0 0 0 2 2 1 2 0 1 1 0 1 0 1 2 2 1 0 1 2 1 1 0 1 1 0 1 0 0 0 1 1 2 1 2 0 2 0 1 1 1 1 2 0 1 0 0 0 0 2 1 0 2 1 1 1 1 1 1 1 1 1 0 0 0 1 2 0 1 0 1 1 0 0 0 0 0 0 0 0 1 1 1 0 2 0 0 0 0 1 1 2 1 2 0 1 1 0 0 1 0 0 0 0 1 0 0 0 1 1 0 0 1 2 2 0 2 0 2 0 0 0 1 1 0 0 1 1 0 1 0 1 0 1 0 0 0 0 0 2 1 0 0 0 2 1 0 0 0 1 0 0 0 0 1 0 2 0 0 2 0 0 0 0 2 0 0 0 0 2 0 2 1 0 0 1 1 0 0 0 2 0 1 1 0 1 0 0 2 0 0 1 0 0 1 0 0 0 0 1 0 2 2 1 1 0 1 0 0 0 0 0 1 0 1 0 1 1 0 1 1 0 0 0 0 0 0 0 1 0 0 0 0 1 0 1 2 1 1 1 0 1 1 1 1 0 2 0 0 0 0 0 1 0 0 0 0 0 1 1 0 1 0 0 0 0 0 0 0 0 0 1 0 0 0 2 1 1 0 0 0 0 2 0 1 1 1 1 0 0 0 1 1 1 1 1 1 1 2 0 2 1 2 0 2 2 0 0 0 0 0 0 1 0 0 0 2 1 0 2 1 1 0 0 0 0 0 0 0 2 1 1 1 1 2 0 2 0 0 0 2 0 1 0 0 2 1 0 1 0 0 1 1 0 0 0 0 0 0 0 1 1 1 1 1 2 1 0 2 1 1 0 0 2 0 0 0 0 1 0 0 2 0 0 0 0 1 0 1 0 1 2 2 2 0 2 0 1 0 1 0 0 0 0 0 2 0 0 0 2 2 0 1 0 2 1 1 2 1 1 1 0 1 0 1 0 0 1 0 1 1 1 0 0 0 1 0 2 2 1 2 1 1 1 1 0 2 0 0 1 0 1 1 0 1 1 0 0 0 0 0 0 0 1 0 1 0 0 0 0 1 1 0 0 0 1 0 0 0 1 0 2 1 0 1 0 0 0 0 0 1 1 0 0 1 0 1 0 1 1 0 0 0 0 0 0 1 1 0 1 0 1 1 1 1
173 0 1 1 1 1 1 2 1 0 1 0 0 1 0 1 0 0 1 1 0 0 0 2 0 0 1 0 1 0 1 0 1 1 1 2 1 2 1 0 0 1 1 1 2 1 0 0 0 1 0 0 0 1 0 0 0 0 0 0 2 0 0 2 0 0 1 0 2 0 0 0 2 0 1 2 1 0 1 0 2 2 2 0 1 0 0 1 2 2 1 1 0 2 0 0 0 1 0 1 1 0 1 0 0 0 2 2 0 2 0 1 0 1 2 2 1 1 1 1 1 1 1 1 1 0 0 1 0 1 2 0 0 1 1 1 0 0 0 0 1 0 0 0 0 0 0 1 0 1 1 0 1 0 0 0 0 1 0 0 0 1 1 1 0 2 1 0 0 0 0 0 0 2 1 1 1 1 0 0 0 1 0 1 0 1 1 1 0 0 1 1 0 1 1 0 0 2 1 0 0 1 1 1 2 0 2 2 1 0 0 0 0 0 0 0 0 1 2 0 0 0 2 2 0 0 1 0 0 0 1 1 1 1 0 1 0 2 1 1 0 1 1 0 2 2 0 0 0 0 0 0 1 1 1 0 2 0 0 0 0 0 1 1 1 0 1 0 0 0 2 1 0 0 0 1 1 1 1 0 1 1 1 2 0 1 2 1 0 2 0 0 2 0 2 0 1 0 0 0 2 0 1 1 1 0 0 2 1 2 0 1 0 1 2 0 2 0 0 1 0 0 1 0 0 0 1 2 2 0 1 1 0 1 0 1 0 1 0 0 1 1 1 1 0 0 0 0 2 2 2 0 2 2 2 0 0 1 0 0 0 0 1 0 1 0 0 1 2 0 0 2 0 2 1 0 0 1 0 2 0 2 0 1 0 1 0 0 0 1 0 1 0 0 1 0 0 2 1 1 1 1 0 1 1 1 0 0 1 1 1 1 0 0 1 2 0 0 1 0 0 0 0 1 1 1 0 0 0 0 2 0 1 0 1 1 0 2 0 0 1 0 0 2 1 2 2 0 1 1 0 1 1 2 2 2 0 2 0 2 2 0 0 0 0 1 0 0 0 0 0 0 1 1 0 0 0 2 0 1 2 0 0 1 1 0 1 0 0 0 0 0 1 2 0 0 1 2 2 0 0 1 2 1 0 0 2 0 0 1 0 1 0 1 0 1 1 1 0 1 2 2 1 2 0 0 0 0 1 1 1 0 0 0 0 0 2 0 1 1 1 0 1 1 0 2 1 1 1 0 1 1 0 1 2 0 1 0 1 0 0 0 1 0 0 1 1 0 0 0 0 0 1 0 0 0 1 2 2 2 2 0 1 0 2 0 0 0 1 1 1 0 1 0 1 0 1 0 0 0 0 2 0 2 0 2 1 0 0 1 2 0 0 2 2 2 2 1 1 0 0 0 1 1 1 1 1 0 0 0 1 0 0 0 0 0 1 0 0 0 1 0 0 1 1 1 2 0 1 2 1 0 0 1 0 0 0 0 2 0 0 0 1 0 2 2 0 2 0 2 0 0 0 0 0 2 0 1 0 0 1 0 0 2 1 2 1 2 1 1 2 1 0 1 0 0 0 0 0 1 0 2 0 1 2 1 1 2 0 0 0 0 0 0 0 1 0 1 0 0 0 0 1 1 1 0 0 0 0 0 0 0 0 2 0 0 2 0 0 0 0 0 0 0 0 2 2 0 0 0 0 0 0 0 0 0 0 1 1 1 1 0 2 1 0 1 1 0 0 2 1 1 1 1 1 0 0 2 0 2 0 0 0 1 1 1 0 1 1 1 1 1 2 1 0 1 0 1 1 1 0 0 0 2 1 0 1 0 0 2 0 0 0 0 0 0 2 0 2 2 2 2 0 2 0 0 0 1 0 0 0 0 0 1 0 1 0 1 1 1 0 1 0 0 0 0 0 1 0 0 1 1 0 0 0 0 0 0 1 1 0 0 0 0 0 1 0 0 2 1 1 0 0 0 0 2 0 0 1 2 2 0 2 0 0 0 0 0 0 0 0 0 2 1 1 0 2 2 0 0 0 2 2 2 2 1 1 2 0 0 0 0 0 0 1 1 1 2 2 1 0 1 0 2 0 2 1 1 0 0 0 1 0 2 0 0 0 0 1 1 0 0 2 0 0 0 0 2 1 0 0 0 0 1 1 0 0 2 1 1 0 1 2 0 1 0 1 1 2 2 0 0 0 0 0 0 0 0 1 0 0 0 0 0 0 0 0 0 0 0 0 0 1 2 1 0 0 0 1 0 2 1
174 0 2 1 0 0 0 1 0 1 1 0 0 0 0 0 0 0 1 1 1 1 0 2 0 0 0 0 2 0 2 0 0 1 1 0 2 0 0 1 1 0 1 1 1 1 0 0 0 1 1 0 1 1 1 1 0 0 0 1 1 1 0 2 0 0 1 2 1 0 0 1 2 0 1 2 1 0 0 0 0 0 2 1 0 0 0 0 2 2 0 0 0 2 0 0 0 1 0 2 2 1 0 0 0 0 2 2 0 2 0 2 1 2 2 2 2 0 0 2 2 0 2 1 0 0 0 0 0 0 1 0 0 0 0 0 0 0 0 2 1 0 0 0 0 0 0 0 1 1 0 0 0 0 0 0 0 1 0 0 0 2 1 1 0 1 1 0 0 0 0 2 1 1 0 1 0 0 0 0 0 1 1 1 0 1 1 2 1 2 0 2 1 0 1 1 1 0 0 1 0 0 0 2 2 0 2 0 1 0 2 2 2 1 0 1 1 2 1 0 2 1 2 2 0 0 2 0 0 0 0 0 0 0 0 0 0 2 0 2 0 0 1 0 2 2 0 0 0 0 0 0 1 0 0 0 0 2 1 1 1 1 0 0 0 0 0 1 1 0 0 2 0 0 0 0 0 2 1 0 1 2 0 2 0 0 0 0 1 2 0 2 1 0 2 1 1 1 0 1 1 0 2 2 2 1 1 2 1 2 1 2 0 2 2 2 2 0 0 0 0 0 0 0 0 0 0 0 0 0 1 1 1 0 0 0 0 2 0 0 0 0 1 0 0 0 1 0 2 1 1 0 2 2 2 0 1 1 0 0 0 0 1 0 0 1 0 1 2 0 0 2 0 2 1 0 0 0 0 2 0 1 0 1 0 2 2 0 0 0 0 0 1 0 2 1 1 0 0 0 0 0 0 2 2 1 1 0 1 1 0 1 0 0 0 0 2 0 0 0 0 1 0 1 1 1 1 1 0 0 1 0 0 1 0 0 1 0 0 0 1 0 1 1 0 1 1 0 0 0 0 0 0 0 0 0 0 1 0 0 0 0 0 1 0 2 0 1 0 0 0 0 1 2 2 0 2 2 1 1 1 0 0 0 2 0 0 0 0 0 0 0 0 0 0 1 0 0 2 0 1 2 1 0 0 2 1 0 1 1 0 2 0 1 0 0 0 0 1 1 1 2 0 2 0 1 1 1 1 2 0 1 0 1 1 0 0 1 2 2 0 1 1 1 0 2 1 2 2 0 0 0 0 2 2 0 0 0 2 2 0 0 0 0 0 0 0 0 0 0 1 1 1 0 1 1 2 0 0 2 0 0 0 1 1 0 1 1 0 0 0 0 0 1 0 1 0 0 0 0 0 2 0 1 1 2 0 0 0 1 1 0 0 0 0 0 0 1 0 0 0 0 0 1 1 1 1 0 0 0 0 1 1 0 0 0 2 0 1 0 1 0 0 2 0 2 2 0 1 1 1 2 0 1 0 0 1 1 2 0 0 0 1 0 0 2 1 1 2 0 0 2 1 1 1 2 0 1 1 1 1 2 0 1 1 1 0 0 1 1 0 0 0 2 2 0 0 1 0 2 1 1 0 0 1 0 1 2 0 0 0 0 0 0 0 1 0 1 1 0 1 0 0 1 1 0 0 0 1 1 1 1 0 2 1 1 2 0 0 1 1 1 0 0 0 0 0 0 0 0 0 0 0 0 0 2 0 0 1 0 0 0 2 2 0 1 1 0 0 0 2 0 2 0 0 0 0 1 1 1 2 2 0 0 1 2 0 2 0 2 0 1 2 1 0 1 0 0 0 1 0 0 0 1 2 0 1 1 1 0 0 0 0 0 2 0 0 1 2 2 2 2 0 2 1 0 0 1 1 0 1 0 1 1 0 0 0 1 1 2 0 0 0 0 1 0 1 0 0 0 1 1 1 0 0 0 1 0 0 0 1 0 0 0 0 0 1 0 1 0 0 0 0 1 0 1 0 0 0 1 1 0 2 0 0 0 1 0 0 0 0 0 1 1 2 1 1 2 0 0 0 2 1 1 2 2 0 1 0 0 0 0 1 1 1 0 1 2 1 1 0 1 0 1 0 1 1 1 0 0 0 1 1 1 1 1 1 1 1 0 0 0 1 1 1 1 0 0 0 0 1 1 0 2 1 0 1 2 0 2 0 1 2 0 1 1 1 1 2 1 1 0 0 0 0 1 0 0 0 1 0 0 0 0 0 0 0 0 0 1 0 0 2 0 0 0 0 0 0 0 2 2
175 1 2 0 0 0 0 1 1 1 2 0 1 2 0 2 0 0 1 0 1 0 0 2 0 0 1 0 2 2 1 1 0 2 0 0 2 1 0 0 0 2 0 0 1 0 1 0 0 0 0 0 2 1 0 1 0 0 1 0 1 0 1 2 0 0 1 0 2 2 1 2 2 0 2 2 0 0 2 0 1 2 2 0 0 0 0 1 2 2 1 1 1 1 2 0 2 0 0 2 2 0 1 0 0 0 2 1 0 2 0 0 0 0 0 0 1 0 0 0 0 0 2 1 0 1 1 1 1 0 0 0 0 1 1 1 0 0 0 0 1 0 0 0 0 2 1 0 0 1 1 0 0 1 1 0 0 1 1 1 0 1 2 0 1 1 0 1 1 2 1 0 1 1 1 1 2 1 0 0 1 1 0 0 0 0 0 1 0 0 1 1 2 0 2 2 2 2 0 1 0 0 1 1 2 0 2 0 1 0 1 1 2 0 1 2 2 2 0 0 2 2 2 2 0 0 1 0 0 0 0 0 0 0 0 0 0 2 1 1 0 1 0 0 0 0 0 1 1 1 1 0 2 1 0 0 1 1 0 1 1 1 0 1 0 0 1 0 0 0 0 2 0 0 0 1 1 0 2 0 0 2 1 1 1 1 2 1 0 2 0 1 0 1 1 1 0 0 0 0 1 0 2 2 2 1 1 1 1 1 0 2 0 2 1 1 2 0 0 0 2 2 0 0 1 0 1 2 1 0 2 1 0 2 1 0 0 2 0 0 1 1 0 2 0 0 0 0 2 0 1 0 2 2 1 0 2 1 0 2 2 0 2 0 2 1 0 0 2 0 0 2 1 1 1 0 0 1 1 1 0 2 0 1 0 2 1 0 0 0 1 2 0 0 2 1 1 0 0 0 0 0 0 2 2 1 0 0 0 2 0 0 0 0 1 2 0 1 0 1 1 0 1 0 1 1 1 0 2 0 0 1 1 1 0 1 1 1 0 0 2 0 2 0 1 0 2 2 0 1 0 0 1 2 1 1 0 2 0 1 1 1 0 0 1 1 0 1 0 1 1 1 2 0 0 1 0 2 0 2 2 1 0 2 0 0 2 0 1 0 0 0 2 2 1 0 1 1 1 1 1 2 1 1 0 1 1 0 1 0 1 2 0 0 1 0 0 1 0 1 1 2 1 2 1 0 0 0 1 1 1 0 0 1 1 0 1 1 0 2 2 0 2 2 1 1 1 1 1 0 1 0 0 0 1 1 1 1 1 1 1 0 0 0 0 1 1 1 1 0 0 0 0 0 0 1 2 0 1 1 2 0 1 1 1 0 1 0 0 0 1 0 1 0 0 0 0 1 1 0 0 2 1 2 0 2 1 1 0 2 1 0 0 1 1 1 1 0 0 0 1 0 0 0 0 0 0 1 0 0 0 1 0 0 0 0 1 1 0 0 1 0 0 0 1 2 2 0 1 1 0 1 0 1 0 0 1 1 2 0 0 0 0 1 2 2 0 2 0 0 2 0 0 0 0 2 0 1 0 0 0 0 1 1 0 2 0 2 1 0 1 2 1 2 0 0 0 0 0 0 0 0 0 0 1 0 2 2 0 0 0 0 0 0 0 0 0 1 1 0 1 0 1 2 1 0 1 0 0 0 0 0 0 1 1 1 1 0 0 0 0 0 0 0 1 0 1 0 0 0 0 0 1 0 0 1 0 0 0 1 1 1 2 0 0 1 1 0 0 2 0 1 0 0 0 0 0 1 2 0 2 2 0 1 2 2 0 1 0 1 0 0 2 1 1 1 0 1 0 2 0 0 0 2 1 0 1 0 0 0 0 0 0 0 2 0 0 1 1 2 1 1 0 2 1 0 0 1 0 1 0 0 2 1 0 0 0 0 0 1 0 0 0 0 1 1 0 1 1 0 2 2 0 0 0 0 0 0 0 0 2 0 0 1 1 0 1 0 1 1 0 0 1 0 0 2 0 0 2 2 2 0 2 0 0 0 1 1 1 0 1 0 1 2 2 0 2 2 0 1 0 1 2 2 1 2 0 1 0 0 0 0 0 0 1 1 1 2 2 0 0 0 1 1 0 1 1 1 0 0 0 2 0 2 0 0 0 1 1 0 0 1 2 0 0 0 0 0 0 0 1 0 0 1 0 1 1 2 0 1 1 1 2 0 2 0 0 1 2 1 1 0 1 0 1 1 0 0 0 0 0 0 0 0 1 0 0 0 0 0 0 0 0 0 0 1 0 0 0 0 0 0
176 1 2 1 0 0 0 1 0 0 0 0 1 0 0 0 0 0 1 0 0 0 1 2 0 0 2 0 2 1 2 1 0 2 1 2 1 1 0 2 1 0 0 2 2 0 0 1 0 1 0 0 2 0 0 1 1 0 0 0 1 1 0 0 0 0 1 1 1 0 0 1 1 0 1 1 0 0 0 2 0 2 2 0 2 0 0 1 2 2 0 1 0 2 1 0 1 0 0 0 1 0 2 0 0 0 2 1 1 1 1 2 0 2 2 2 2 0 0 0 0 0 1 0 0 1 1 1 1 0 0 0 0 1 1 1 0 0 0 0 0 0 0 0 0 1 0 0 0 0 1 0 0 1 1 1 0 0 0 2 1 1 2 0 1 1 0 1 0 1 1 0 0 2 1 0 2 0 0 0 0 1 1 0 0 0 1 1 0 0 2 0 1 0 2 0 2 2 0 1 0 0 0 2 2 0 2 2 0 0 0 1 1 0 0 1 1 0 0 0 2 2 2 2 0 0 1 0 0 0 0 0 0 0 0 0 0 2 0 1 0 0 1 0 1 1 0 0 0 0 0 1 1 0 0 0 0 1 0 0 0 0 0 0 0 0 0 0 1 0 0 2 1 1 0 0 0 2 1 0 1 2 1 2 0 1 1 1 1 1 1 0 1 0 1 0 0 1 0 0 0 0 1 1 1 0 1 2 1 1 0 1 0 1 1 1 2 0 1 1 1 2 1 0 2 0 2 2 1 1 2 0 2 2 1 1 1 1 0 0 1 1 0 1 1 0 0 0 1 1 1 0 2 2 0 0 2 0 0 1 1 0 2 0 2 1 0 1 2 0 0 2 0 2 1 0 0 0 1 1 1 2 0 1 1 1 1 1 1 0 0 0 0 0 2 0 0 1 0 0 0 0 0 1 1 1 0 2 0 1 0 0 0 0 1 1 1 1 0 1 0 1 0 1 0 0 0 1 0 1 0 0 0 0 0 0 1 1 1 0 1 0 2 0 0 0 1 2 0 1 0 1 1 1 1 1 0 1 0 0 1 0 0 1 0 1 0 1 0 0 1 1 2 0 1 0 1 2 1 0 0 0 0 0 2 1 0 0 1 0 0 0 1 1 0 0 1 0 1 1 1 2 2 1 1 0 1 0 1 0 0 2 1 2 0 0 0 1 0 1 1 2 0 1 1 0 0 1 0 2 0 1 0 1 0 0 1 0 1 2 1 0 1 1 1 1 1 1 1 0 1 0 0 1 1 1 1 1 1 1 0 0 0 0 0 0 0 1 1 0 0 0 2 0 1 1 2 2 2 2 2 0 2 1 2 1 2 1 1 1 1 1 0 0 2 1 0 0 0 0 0 2 0 2 0 2 0 0 0 0 2 0 0 2 0 0 0 0 0 0 1 0 0 0 0 0 1 1 0 0 0 2 1 0 0 1 0 1 1 0 1 1 0 1 1 1 2 0 2 2 2 0 0 1 0 0 1 0 2 1 1 1 0 0 1 2 1 2 0 2 0 0 0 1 1 2 0 0 0 0 1 0 0 1 0 2 2 2 0 2 2 0 0 1 1 0 0 0 0 1 1 0 0 0 1 0 2 2 1 0 0 0 1 0 1 1 0 2 1 0 0 0 0 2 1 0 0 0 1 1 1 1 0 2 1 0 2 0 0 1 0 0 1 1 2 0 2 0 0 0 0 0 1 0 0 0 0 0 1 0 0 1 2 0 0 0 1 0 0 1 1 1 2 1 0 1 1 1 1 1 2 1 1 0 1 2 0 1 0 1 0 0 2 0 0 0 0 1 0 2 0 0 0 2 0 0 1 0 0 1 0 0 0 0 2 0 0 0 2 2 2 2 0 2 0 0 0 1 0 1 0 0 2 2 0 0 0 0 0 0 1 1 0 0 0 0 0 0 0 0 1 1 1 0 0 1 1 0 0 0 1 0 0 2 0 0 1 0 1 1 0 0 0 1 0 2 0 1 1 1 1 1 2 0 0 0 0 0 0 2 0 0 0 2 2 0 2 1 0 0 0 2 2 2 1 2 0 2 0 1 1 2 0 0 1 2 0 1 1 0 0 0 0 0 0 2 2 0 0 0 0 1 0 2 0 1 1 2 2 0 0 1 2 0 0 0 0 0 0 0 1 0 1 0 0 0 1 2 0 1 1 1 1 1 1 1 1 0 0 0 1 0 0 0 0 1 0 2 2 1 0 1 0 1 0 0 0 0 0 1 0 0 1 0 0 0 0 0 0 0 2 2
177 0 1 1 0 1 0 2 0 2 2 0 1 1 0 1 0 0 0 1 1 1 1 2 0 0 0 0 1 0 1 0 2 2 0 2 0 1 1 0 0 1 0 1 2 2 1 0 0 1 0 0 1 1 1 1 0 0 0 2 0 1 0 2 0 0 1 0 0 0 0 2 2 0 1 2 1 0 0 1 0 1 1 1 2 0 1 1 1 2 0 1 2 0 0 0 0 1 0 2 1 0 2 0 0 0 2 2 0 2 0 2 0 0 0 0 0 0 1 0 0 0 2 1 0 1 1 1 1 0 1 0 0 1 1 1 0 0 0 1 1 0 0 0 0 2 0 0 0 0 0 0 0 1 0 0 0 0 0 1 1 0 1 1 1 2 1 0 1 2 0 0 1 1 0 1 2 0 0 0 0 0 0 1 0 1 1 1 0 0 0 0 0 2 2 0 1 0 0 0 0 0 0 2 2 0 2 1 1 0 0 1 2 1 0 0 0 2 1 0 1 1 2 2 0 0 1 0 1 0 0 0 0 0 0 0 0 2 1 1 0 1 2 1 2 2 0 0 0 0 0 0 1 0 0 0 1 1 0 0 0 0 0 1 1 0 1 1 1 1 0 2 2 2 0 1 1 0 0 0 0 2 0 2 0 1 1 1 1 2 0 1 2 0 2 0 1 0 0 0 0 0 0 0 0 0 0 2 1 2 1 2 0 2 0 1 1 0 1 1 1 1 1 0 2 0 2 1 1 1 2 0 1 0 0 0 0 1 0 0 1 1 1 2 0 0 0 0 2 0 0 0 1 0 0 2 1 0 0 2 2 0 2 0 2 0 0 0 0 2 2 0 0 2 2 0 0 0 0 2 1 0 0 0 0 0 0 0 0 0 0 0 1 1 2 2 1 1 0 0 0 0 0 1 1 1 0 0 0 1 2 0 0 0 1 2 0 0 0 0 0 2 0 0 0 1 1 0 0 0 0 0 1 1 0 1 0 1 0 0 1 0 2 0 0 1 1 0 1 1 0 0 0 2 1 0 1 2 2 2 0 0 0 0 0 1 1 2 0 0 2 2 2 0 2 0 1 2 0 0 0 0 0 1 1 1 1 0 0 0 0 0 1 0 1 1 1 0 2 0 0 2 2 1 1 0 2 0 0 2 0 0 0 1 0 1 0 1 0 1 1 2 1 2 1 0 0 1 0 2 0 1 0 0 1 0 0 1 0 0 1 1 1 0 0 1 0 1 1 0 0 0 0 0 2 0 2 0 1 0 0 0 1 0 1 0 0 2 2 0 0 0 1 0 0 0 1 0 1 1 2 0 0 1 1 0 1 0 1 1 1 0 0 1 0 1 0 0 0 1 1 2 0 2 0 2 0 0 0 1 0 0 0 0 0 0 0 2 0 1 1 0 0 0 0 1 2 2 0 0 1 1 1 1 0 1 0 1 2 0 2 1 0 1 1 1 2 0 2 2 0 2 0 1 0 0 1 1 2 0 0 0 2 0 1 1 0 2 0 1 0 0 0 0 0 2 1 2 2 2 0 0 0 0 0 1 0 2 0 1 1 1 1 2 1 0 0 0 0 2 1 1 0 1 1 1 1 2 0 0 0 0 0 0 0 1 0 0 0 0 0 0 0 2 0 0 1 0 1 1 0 0 0 2 0 0 1 0 0 2 0 0 1 1 2 0 2 0 0 0 0 0 0 1 1 0 0 1 1 1 1 0 2 2 0 1 1 0 0 1 1 1 2 0 0 0 0 0 2 0 2 2 0 1 1 2 0 2 0 2 0 0 2 1 0 1 1 1 0 1 0 0 0 2 1 0 0 1 1 0 0 0 1 1 1 0 0 1 1 1 0 1 0 2 0 1 0 1 0 0 1 1 1 2 0 0 0 1 1 0 1 1 0 0 0 0 0 1 0 0 1 1 0 0 0 0 0 1 1 1 0 0 0 0 0 0 1 0 1 0 0 0 0 1 0 1 0 1 1 0 1 0 1 1 0 0 0 0 0 1 1 0 0 0 2 0 2 0 1 0 1 1 2 2 2 1 1 2 1 1 0 1 0 0 1 1 2 1 1 1 0 1 0 1 0 1 0 2 1 1 0 2 1 1 0 0 0 0 0 0 0 0 2 1 0 1 0 1 0 1 1 0 1 1 0 0 1 2 0 0 0 0 1 1 1 1 2 2 2 2 1 0 0 0 0 1 0 1 1 0 0 1 0 2 0 0 0 0 1 1 1 0 0 0 0 1 0 1 1 0 1 1
178 0 1 2 0 0 0 1 0 0 0 1 1 1 0 1 0 0 0 1 1 1 1 2 0 0 1 1 2 2 2 1 1 1 1 1 1 1 1 0 0 1 0 0 1 0 1 0 0 0 0 0 0 0 2 0 0 0 0 0 0 0 0 1 0 0 1 1 1 0 0 1 2 1 2 2 0 0 2 0 2 2 1 1 2 0 0 0 2 2 0 0 1 1 0 0 0 0 0 1 1 0 1 0 0 0 2 0 2 0 0 1 1 1 2 2 2 0 0 1 1 0 2 1 0 1 1 1 1 0 1 0 0 0 1 0 0 0 0 0 0 0 0 0 0 2 2 0 0 0 0 0 0 0 0 0 0 1 0 2 1 0 1 0 0 2 1 0 0 1 0 0 1 1 0 1 1 1 0 1 1 0 0 1 0 1 1 1 0 0 0 1 0 1 1 0 0 2 1 0 0 1 0 2 2 1 2 0 1 0 1 1 1 0 0 1 1 1 1 0 1 1 2 2 0 0 0 2 1 1 0 0 0 0 0 0 0 2 0 2 0 0 1 0 2 2 0 0 0 0 0 0 0 0 0 0 0 2 1 1 1 1 0 0 0 0 1 0 1 0 1 1 2 1 0 1 0 2 1 0 1 2 0 1 0 1 1 1 0 2 0 1 1 0 2 0 1 1 0 1 1 0 2 2 2 0 1 2 1 1 1 0 0 2 2 0 1 1 0 1 1 1 0 0 1 0 2 1 1 0 1 2 0 2 1 0 0 1 0 0 1 1 1 1 0 0 1 2 2 0 2 0 2 2 1 0 1 0 0 1 1 0 1 0 1 2 0 0 1 1 1 1 2 1 0 0 0 0 1 1 1 2 0 0 0 0 0 0 0 1 0 0 1 0 2 2 2 1 1 1 1 2 0 2 2 0 0 1 0 2 0 0 0 0 2 2 0 0 0 0 0 2 1 2 0 0 0 0 0 2 0 1 0 0 2 2 0 1 0 0 1 0 2 0 1 2 2 2 0 1 0 1 0 1 0 0 0 2 1 2 2 0 1 1 0 2 0 2 0 1 2 2 2 1 1 1 1 2 0 0 1 0 0 0 2 1 0 0 0 0 1 1 1 2 1 0 2 0 0 1 1 1 2 1 0 1 2 0 0 2 0 0 0 0 0 0 0 1 1 1 1 2 1 2 2 0 0 1 0 2 0 1 0 0 1 0 0 0 0 0 1 0 1 1 1 1 1 1 1 0 0 0 1 2 0 2 0 1 0 1 1 0 0 0 0 0 0 1 1 1 1 1 0 0 0 0 2 1 1 2 2 0 0 0 0 0 0 1 0 0 0 0 1 1 0 0 0 0 0 0 0 1 0 2 0 2 1 0 0 1 1 0 0 0 0 0 0 1 1 0 0 0 1 1 1 1 1 1 0 0 0 0 0 0 0 0 0 0 0 0 1 1 0 2 0 1 1 0 2 0 0 1 0 0 0 0 1 0 1 0 0 0 1 0 2 2 0 2 0 1 1 0 0 0 0 2 1 1 1 0 0 0 0 2 1 2 1 1 0 1 2 1 0 2 0 0 0 1 0 2 0 1 0 1 2 1 1 2 0 0 0 0 0 1 0 1 0 1 2 0 0 0 1 2 2 1 1 0 1 1 0 0 0 2 1 0 2 0 0 0 0 0 1 1 1 0 1 0 0 0 0 0 0 0 0 1 1 0 0 0 0 2 2 2 2 0 0 0 0 1 0 1 1 1 1 0 0 1 1 1 1 1 1 1 0 1 1 2 1 2 0 2 2 0 1 0 0 2 0 2 0 0 0 2 2 1 0 0 1 0 0 0 1 1 0 0 1 1 1 1 1 1 0 2 0 0 0 0 1 0 2 1 0 2 0 0 0 0 0 0 1 1 2 2 2 0 2 0 0 0 2 2 1 0 0 0 0 0 0 0 0 0 0 0 1 0 1 0 2 0 0 0 1 0 0 2 0 0 0 2 2 0 1 1 0 0 0 2 0 0 0 0 1 2 2 0 2 2 0 0 0 1 2 2 2 0 1 1 0 2 0 2 0 0 0 0 1 2 2 1 0 1 0 1 0 2 1 0 0 1 0 2 1 2 0 0 0 1 2 1 0 0 1 1 1 0 0 0 0 0 1 0 0 2 2 0 1 2 0 1 1 0 1 0 0 1 0 0 1 1 0 0 0 0 0 1 0 2 2 0 0 1 0 0 0 0 0 0 1 0 1 0 1 0 0 0 1 0 0 0 1 1
179 1 2 0 0 0 0 2 0 0 0 0 1 1 0 1 0 0 0 1 0 0 0 1 0 0 1 0 1 1 1 1 0 1 1 0 2 1 1 0 0 1 1 1 2 1 1 0 0 1 0 0 0 0 2 0 0 0 0 0 1 0 1 2 0 0 0 0 1 1 2 0 1 0 1 1 0 0 1 0 1 1 2 1 0 0 0 0 1 1 0 0 0 2 0 1 0 1 1 2 2 1 1 0 1 1 2 0 1 1 0 1 0 2 2 2 1 1 1 1 1 1 2 0 0 0 1 1 1 0 1 0 0 0 0 0 0 0 0 0 1 0 0 0 0 1 0 0 0 0 1 0 0 0 0 1 0 2 0 0 0 1 1 1 0 1 0 0 0 0 0 0 0 2 0 0 2 1 1 0 0 1 0 0 1 1 0 0 0 0 1 0 1 1 2 0 1 2 0 1 0 0 0 1 2 0 2 0 1 0 0 0 2 0 0 0 0 0 1 1 1 0 2 2 0 0 0 1 0 0 0 0 0 1 1 0 0 2 1 1 0 1 1 1 2 2 0 0 0 0 0 1 2 0 0 0 0 1 0 1 1 1 0 1 1 0 2 1 1 0 1 2 1 1 1 2 0 1 1 0 2 1 1 1 0 1 1 1 1 2 0 1 1 0 1 0 0 0 0 2 1 0 2 2 2 1 1 2 0 0 0 1 0 1 2 0 2 0 0 1 0 1 1 1 0 0 0 2 2 1 2 1 0 2 0 0 0 0 0 1 0 2 2 1 1 1 0 0 2 0 2 0 2 2 0 0 1 0 0 2 2 0 2 0 2 1 0 1 1 1 1 1 0 2 0 0 0 1 0 2 0 1 0 0 0 1 1 0 0 0 0 1 1 0 2 0 0 0 0 1 0 2 0 1 0 0 1 1 0 2 0 0 0 0 1 2 0 1 0 1 0 1 0 0 1 1 1 1 0 0 1 0 1 2 1 2 0 1 0 0 2 0 1 1 1 1 1 0 0 0 0 0 1 2 2 0 1 2 0 1 0 0 0 0 0 0 0 2 0 0 2 2 2 1 1 0 1 1 0 0 1 0 0 1 1 0 1 0 0 0 0 0 1 1 2 0 2 2 2 0 0 1 2 1 1 1 2 0 0 1 0 1 1 1 1 0 0 0 1 2 1 2 1 1 0 1 1 0 0 2 0 1 0 0 0 1 0 1 1 1 1 1 2 1 1 2 0 1 1 0 0 0 0 1 1 0 1 0 0 1 0 0 1 0 0 1 1 0 0 2 0 1 0 0 0 0 0 0 1 1 1 0 0 0 0 0 0 0 1 1 0 1 0 0 0 0 0 0 0 0 0 2 1 2 0 2 1 0 0 1 0 0 0 0 0 0 0 0 0 0 1 0 0 0 0 1 1 2 0 0 0 1 1 1 0 1 0 0 1 0 1 0 0 0 1 1 1 0 2 2 0 2 0 1 1 1 1 1 1 1 1 0 0 0 1 2 1 1 2 0 0 2 1 0 1 1 1 1 0 0 0 1 0 1 0 1 2 0 2 2 2 1 0 2 0 0 0 0 0 1 0 1 0 0 1 0 1 1 0 0 0 0 1 0 0 1 0 1 0 0 0 0 1 1 1 1 1 0 1 1 0 0 0 2 0 0 0 0 0 2 0 0 0 0 1 1 1 1 0 0 0 0 0 0 0 1 0 0 0 0 0 1 1 1 0 0 0 1 0 1 0 0 1 1 1 0 0 0 2 1 2 2 1 0 0 0 1 2 0 2 0 1 2 1 0 1 0 0 0 2 0 0 0 2 1 1 2 0 0 1 0 0 2 2 0 0 0 1 1 1 1 1 0 2 0 0 0 2 0 0 0 0 2 0 0 0 0 1 1 0 1 1 0 0 0 0 0 1 1 0 0 0 0 0 0 0 0 1 0 0 1 1 0 0 0 1 0 0 1 0 0 0 0 2 0 1 0 0 0 0 0 1 2 0 0 0 0 1 0 0 0 0 0 1 1 0 1 2 0 1 0 1 2 2 2 1 1 1 1 2 1 2 0 0 2 2 0 0 2 0 1 0 0 1 0 1 0 1 0 0 0 1 1 1 0 2 2 1 2 1 0 2 1 1 0 0 1 0 0 0 1 0 2 0 0 0 0 2 0 2 2 0 1 0 1 0 0 0 1 1 1 1 0 0 0 1 1 1 2 0 0 1 0 0 0 0 0 0 0 0 0 0 0 1 1 0 0 0 0 0 0 0
180 1 0 2 0 0 0 2 0 1 1 0 0 0 0 0 0 0 1 0 0 0 1 2 0 0 1 0 2 0 2 0 1 1 0 2 1 2 0 0 0 1 0 1 1 1 1 0 0 0 0 0 1 0 1 0 0 1 0 1 0 1 0 1 0 0 0 1 1 0 0 1 2 1 1 2 1 0 2 0 2 2 2 0 1 0 0 0 1 1 0 0 1 1 1 0 1 1 0 2 1 0 0 0 1 1 2 1 1 1 1 2 0 2 2 2 1 0 1 1 1 0 2 1 0 1 0 0 0 1 0 1 0 0 0 0 0 0 0 1 0 0 1 0 0 0 0 0 0 0 0 0 0 0 0 0 0 0 0 1 0 1 2 0 2 2 2 2 1 2 1 1 1 1 0 1 2 0 0 0 0 1 1 1 0 1 2 2 1 0 1 0 0 1 2 1 1 1 1 0 0 0 0 1 2 0 1 1 1 0 0 1 1 0 0 0 0 1 1 0 1 1 1 2 0 0 0 0 1 0 0 0 1 0 0 0 0 2 0 1 0 0 2 0 1 1 0 0 0 0 0 0 0 0 0 0 0 2 0 2 0 2 0 1 0 0 0 0 1 0 0 1 0 0 0 1 0 2 2 0 2 2 1 2 0 0 1 2 0 2 0 0 2 0 2 0 0 0 2 2 0 0 1 1 1 0 1 2 0 1 0 1 0 1 1 1 2 1 1 0 1 1 2 1 0 0 0 2 1 0 2 2 1 0 0 0 0 1 1 1 1 1 1 1 0 0 1 1 2 0 2 0 1 1 0 1 0 0 0 2 2 0 1 0 0 2 0 1 1 1 1 1 0 2 1 0 0 0 1 1 1 2 0 1 0 1 1 0 0 2 1 1 1 2 2 2 2 0 1 1 1 1 0 1 1 1 0 2 0 2 0 0 0 0 0 2 0 0 0 0 2 0 0 1 2 2 2 2 0 0 2 0 0 0 0 1 0 0 0 0 1 0 1 1 0 2 2 1 0 2 0 0 0 1 1 0 0 1 0 2 2 0 1 1 0 2 0 1 0 0 0 0 1 2 0 0 0 1 0 1 2 0 0 2 0 0 2 1 1 0 0 0 0 2 0 0 2 1 1 1 2 2 2 1 0 1 2 0 1 1 0 1 0 0 1 0 0 0 2 2 0 2 1 1 0 0 0 0 2 0 2 0 0 0 1 1 1 1 1 2 2 0 1 1 0 1 1 2 2 0 0 0 0 1 1 0 1 0 1 1 0 0 1 1 1 0 0 1 1 1 1 2 1 0 1 2 2 0 2 0 2 0 1 0 1 1 1 0 0 0 0 1 0 1 0 1 1 0 0 0 0 1 0 2 0 2 2 0 1 1 1 0 0 2 1 1 1 2 1 1 0 1 0 0 0 1 1 1 0 0 0 2 1 1 1 0 1 0 0 1 1 0 0 1 1 1 2 0 1 1 0 1 0 1 0 0 2 0 1 1 1 0 0 1 0 1 0 2 0 1 0 0 0 0 1 1 1 2 1 1 0 0 0 0 0 2 0 2 2 0 2 1 1 1 1 0 0 0 0 2 0 2 0 0 2 0 1 1 0 0 0 0 0 0 0 0 0 2 0 0 0 0 1 2 2 1 1 0 0 0 0 0 0 2 0 0 1 0 0 0 0 0 0 0 1 0 1 0 0 0 0 0 0 0 0 0 1 0 1 0 0 0 2 1 1 0 0 1 0 1 0 1 1 1 0 0 0 1 1 1 2 2 1 0 1 2 1 0 0 0 2 0 2 0 0 1 1 2 0 2 0 0 0 1 1 0 0 0 0 1 0 0 0 0 1 0 1 0 2 2 2 2 0 2 0 0 0 2 0 0 1 0 1 1 0 0 0 1 1 0 1 0 0 0 0 0 0 1 1 1 1 1 1 0 1 0 1 0 1 1 1 0 0 0 1 1 1 0 1 1 0 0 1 1 0 2 0 1 1 2 2 0 2 0 0 0 0 0 0 0 0 0 1 1 1 0 2 2 0 0 0 1 1 1 2 2 0 1 0 1 0 1 0 0 1 1 1 2 2 0 0 0 0 1 1 1 2 2 0 0 0 2 0 1 0 1 1 0 0 0 0 0 1 2 0 0 1 0 0 0 1 1 1 1 1 0 1 2 0 2 1 1 0 0 0 0 1 1 2 1 0 0 0 0 0 2 0 1 1 0 0 2 0 0 0 0 0 0 0 1 0 0 0 0 0 0 1 0 0 0 2 0
181 0 2 0 0 0 0 1 0 1 1 1 0 1 0 1 0 0 1 1 1 1 2 0 1 1 1 1 2 1 2 0 0 1 1 1 2 2 0 0 0 2 0 0 0 0 1 0 0 0 0 0 2 1 0 1 0 0 0 0 1 0 0 2 0 1 1 2 1 0 0 1 2 1 2 2 0 0 1 0 2 2 2 0 2 0 0 1 2 2 0 0 0 1 1 0 1 1 1 2 1 0 1 0 0 1 1 2 0 2 0 2 1 1 1 1 1 0 1 1 1 0 2 0 0 2 2 0 0 0 1 0 0 0 1 0 0 0 0 1 1 0 0 0 0 1 1 1 0 0 0 0 1 0 0 0 0 0 0 0 0 2 2 0 0 2 2 1 0 1 1 0 0 2 0 1 1 0 0 0 0 1 1 0 0 0 1 1 0 0 0 1 0 2 2 0 1 1 0 0 0 0 0 0 2 0 1 1 1 0 0 1 2 1 0 2 2 2 0 0 2 2 2 1 0 1 1 0 0 0 0 0 0 1 1 0 0 2 0 1 0 0 1 0 2 2 0 0 0 0 0 2 1 0 2 0 0 2 1 1 1 1 1 1 1 0 0 0 2 0 0 1 0 0 0 0 0 1 1 0 1 1 1 1 0 1 1 1 0 1 1 0 0 0 1 1 0 1 0 2 1 0 1 1 1 0 0 1 1 1 0 2 0 2 1 1 2 0 1 1 1 1 1 0 2 0 1 1 1 0 1 2 2 0 0 0 0 1 0 0 0 1 2 0 1 0 0 0 2 1 1 0 2 2 2 0 1 2 0 1 1 0 0 1 0 0 0 1 1 1 1 1 0 2 0 1 0 0 1 1 1 1 1 1 0 1 1 0 0 0 0 0 0 0 2 1 1 0 0 0 0 1 0 1 0 0 1 0 0 1 1 0 0 0 1 2 0 0 0 0 0 1 1 1 1 1 1 0 2 1 0 2 0 0 1 1 0 2 1 1 1 0 2 0 0 1 1 2 0 0 0 0 0 0 0 0 0 1 0 1 1 0 1 1 0 2 0 2 0 1 2 2 2 1 0 0 0 2 1 1 1 0 0 1 1 0 1 1 1 1 0 0 1 1 0 0 1 1 1 2 2 2 2 0 1 2 2 0 1 1 0 1 0 1 0 0 0 0 1 1 0 1 1 1 0 0 0 1 1 1 1 1 0 0 0 0 0 0 0 1 1 1 2 1 1 2 0 1 1 0 1 0 1 1 2 1 0 0 0 0 0 0 1 0 0 1 1 0 0 1 0 0 0 0 0 0 0 1 1 2 2 0 0 0 0 0 0 0 0 0 1 0 0 1 0 0 0 0 0 1 1 2 2 1 0 1 1 0 0 1 0 0 0 0 0 0 0 0 0 0 2 0 0 0 0 1 2 2 0 0 1 1 0 0 0 1 0 2 0 0 1 0 0 1 1 1 2 1 1 1 1 1 0 0 0 0 2 0 1 1 1 0 1 0 2 2 0 1 1 0 0 1 1 0 1 0 2 0 1 0 0 1 0 1 0 1 1 2 0 0 0 2 0 1 1 0 0 1 0 2 0 1 0 1 1 0 1 2 0 0 0 0 0 1 0 1 0 2 2 0 0 0 1 1 0 0 0 0 0 0 0 0 0 2 1 1 1 0 0 0 0 0 0 0 1 0 1 1 1 1 0 1 0 0 0 1 2 0 1 0 0 0 2 1 1 0 0 1 0 2 0 0 2 1 1 0 0 0 1 1 1 1 1 0 0 1 1 2 1 2 0 2 2 1 0 1 0 0 0 0 1 0 0 2 2 0 1 0 1 0 0 0 1 1 1 0 0 0 1 1 1 2 0 1 0 0 0 1 0 1 0 0 0 0 0 0 0 0 0 0 0 0 0 0 0 0 0 1 1 0 1 1 2 2 0 2 2 0 0 0 1 0 0 0 0 1 0 0 0 2 1 0 2 2 0 1 0 1 1 2 2 0 2 0 0 0 0 2 0 0 0 0 2 1 2 0 2 2 0 1 0 0 1 1 2 2 1 1 0 0 0 0 0 0 0 1 1 1 1 0 0 0 0 1 1 0 0 1 1 1 0 2 0 2 0 0 0 0 1 1 0 0 2 0 0 0 0 1 0 0 0 0 1 1 2 0 1 2 0 1 1 1 1 0 2 0 0 0 1 1 1 0 0 0 0 1 0 2 1 0 0 2 0 1 0 0 0 0 1 0 1 0 0 1 1 0 0 0 1 0 0 0
182 1 1 2 0 0 0 1 1 0 2 0 1 1 0 1 0 1 2 1 1 1 2 0 1 1 1 0 2 0 2 1 0 1 1 0 2 0 1 1 1 0 0 0 1 0 1 0 0 1 1 0 0 0 2 1 1 0 0 0 1 0 0 1 0 0 1 1 2 0 0 2 2 0 1 2 1 0 0 1 1 2 2 0 2 0 0 0 1 2 0 0 0 2 1 0 1 2 2 1 1 0 0 0 2 2 2 1 1 1 0 1 0 2 2 2 1 0 2 0 0 0 2 0 0 2 2 0 0 0 1 0 0 0 0 0 0 0 0 0 1 0 0 0 0 1 1 0 0 0 0 0 0 0 1 1 0 0 2 1 0 1 2 0 0 1 0 2 0 2 2 1 0 2 0 0 1 0 0 0 0 0 1 1 0 1 1 1 1 0 2 0 0 2 2 0 2 2 1 1 0 1 0 2 2 0 2 1 1 0 1 2 2 0 0 1 0 0 1 1 1 0 0 1 0 0 2 0 0 0 0 0 1 1 1 1 0 2 0 1 0 0 2 0 2 2 0 0 0 0 0 1 2 0 0 1 0 2 0 1 0 1 1 1 1 0 1 0 1 0 0 2 0 0 0 1 1 0 1 0 0 1 0 1 0 0 0 0 1 2 0 1 1 0 2 1 1 0 0 1 0 0 1 1 1 0 1 2 1 1 1 0 0 1 0 0 1 0 0 1 1 1 1 1 2 0 2 2 1 0 2 1 1 1 0 0 0 2 0 0 0 0 1 1 0 0 0 0 1 1 1 0 2 2 2 0 0 0 0 2 2 0 2 0 1 0 0 2 2 0 0 2 0 2 0 0 0 1 0 2 0 0 0 0 0 0 0 0 0 0 0 1 1 0 2 1 1 2 0 0 0 1 0 1 1 0 0 0 0 2 0 0 0 0 0 1 1 0 1 0 0 0 1 1 1 1 0 1 0 0 1 0 1 1 1 0 0 1 0 0 1 0 0 1 0 1 1 0 0 0 0 0 0 2 1 0 1 1 1 1 0 0 0 0 0 1 1 1 0 2 2 2 2 0 0 1 0 1 0 0 0 0 0 1 1 0 1 1 1 0 0 0 0 2 1 1 1 1 1 1 1 2 2 2 0 1 1 0 1 0 1 1 0 1 0 0 0 1 0 1 1 2 1 2 1 1 1 0 0 2 0 0 0 0 0 0 1 1 1 2 1 0 1 1 1 2 2 0 0 1 0 1 0 0 2 0 2 1 1 1 1 0 2 0 0 2 2 1 1 0 0 1 2 0 2 2 2 0 1 1 2 0 1 1 1 0 1 2 0 0 1 0 1 2 0 0 0 1 1 1 1 0 1 1 0 1 1 0 0 1 0 0 0 1 0 1 0 0 0 0 1 0 0 0 0 1 1 2 0 0 0 2 0 0 0 1 0 1 0 0 0 0 0 1 0 2 2 0 1 1 0 1 0 0 0 0 2 0 1 0 0 0 1 0 2 2 0 2 1 0 1 1 0 0 1 0 2 0 0 0 1 1 0 0 0 0 1 0 1 1 1 0 0 2 0 0 0 0 0 2 1 2 0 0 1 0 2 1 0 0 0 0 1 0 0 0 0 1 1 1 0 1 0 2 1 0 0 0 0 0 0 0 0 2 0 0 1 0 0 0 1 1 1 1 1 0 1 1 0 0 0 0 0 0 0 0 1 0 1 1 1 1 2 1 0 0 0 2 0 2 0 0 1 2 2 0 0 1 1 1 1 1 1 0 0 2 0 1 1 1 1 1 2 1 1 1 0 1 0 1 1 0 0 2 2 0 2 1 0 0 0 0 1 1 0 0 1 0 2 2 1 2 0 2 0 0 0 2 0 0 0 0 1 1 0 2 0 0 1 0 0 0 0 1 1 0 1 1 1 1 1 1 1 1 0 0 0 0 0 0 1 0 1 0 0 2 1 0 1 2 1 0 0 1 0 2 0 1 1 1 2 0 1 1 0 0 1 0 1 0 1 0 0 2 2 0 2 2 0 0 0 2 2 2 2 0 2 1 1 2 0 1 1 1 2 1 1 0 2 1 0 1 0 0 0 0 0 0 1 2 1 1 0 0 1 1 0 0 0 0 0 0 1 1 1 0 1 0 0 0 0 0 1 1 1 0 1 0 0 0 2 0 1 1 1 1 1 0 1 1 1 0 0 0 0 2 0 1 1 0 0 1 0 0 0 0 0 0 0 0 0 0 0 0 0 0 0 0 0 0 1 0
183 0 0 1 0 0 0 2 0 1 1 0 0 0 0 0 0 0 0 0 0 0 0 2 0 0 1 0 0 2 2 0 1 1 1 1 2 0 0 2 2 0 0 0 0 0 1 0 0 1 1 0 1 0 1 0 1 0 0 2 0 1 0 1 0 1 2 1 2 1 1 2 2 1 2 2 0 0 2 0 0 2 2 0 1 0 0 1 1 1 0 0 1 1 0 0 0 1 0 2 1 0 0 0 2 2 2 2 0 2 1 2 0 1 2 2 2 0 0 2 2 0 2 2 0 0 0 1 0 1 1 1 1 1 0 0 0 0 0 0 1 0 0 0 0 1 0 0 0 1 1 0 0 0 0 0 0 0 0 2 1 0 1 1 1 1 0 0 2 2 0 0 1 1 0 0 2 1 0 1 1 0 1 0 0 0 1 1 0 0 1 1 1 1 2 1 2 2 2 0 0 2 0 0 2 0 2 2 0 0 0 1 2 0 0 1 1 0 0 1 2 0 2 2 0 0 0 1 1 1 0 1 0 0 0 0 0 2 0 1 0 0 2 0 2 2 1 0 0 0 0 0 1 0 1 0 0 2 0 0 0 0 1 0 0 0 0 0 0 0 0 1 1 1 0 0 1 0 1 0 0 0 2 2 0 1 2 0 1 1 1 1 0 1 2 1 0 1 1 2 0 0 2 2 2 0 1 2 0 1 0 0 0 2 2 1 2 1 0 1 1 0 0 0 1 0 1 1 1 1 2 0 0 2 0 0 0 1 0 0 1 1 2 1 0 0 1 0 2 0 1 0 1 1 1 1 1 0 0 1 1 0 2 0 2 0 0 1 1 1 1 1 1 2 1 1 0 0 1 1 0 0 0 0 1 1 0 0 0 0 0 0 2 0 2 1 1 1 1 1 1 1 0 2 1 0 1 0 0 1 1 0 0 0 0 0 2 1 0 1 0 1 0 0 0 1 1 0 0 1 0 0 1 1 0 1 0 0 0 0 2 0 1 1 0 1 1 0 0 1 1 0 1 2 2 0 2 1 1 1 0 0 0 0 0 1 1 2 0 2 1 2 2 1 1 0 1 1 0 1 1 1 0 0 2 0 0 0 0 0 2 2 0 0 0 0 2 1 1 1 1 2 2 2 0 1 1 1 1 0 0 2 0 0 0 0 0 0 1 1 0 2 0 1 0 0 0 0 0 2 0 0 1 0 0 1 1 0 0 1 0 0 1 0 0 1 2 1 1 0 1 0 1 1 1 1 1 0 1 0 0 0 2 0 0 2 2 1 1 1 1 1 1 0 1 1 1 0 0 2 2 0 0 0 0 0 0 0 0 0 0 2 0 1 1 2 0 0 0 1 1 2 0 1 1 2 0 0 0 1 0 0 0 1 1 1 2 1 0 0 1 0 0 0 0 0 0 2 0 0 0 1 1 0 0 0 0 1 0 1 1 0 0 0 2 1 2 1 2 2 1 2 0 0 0 0 0 0 2 0 0 0 0 1 1 1 0 2 1 1 0 1 0 1 1 2 0 0 1 0 0 1 0 0 0 0 0 0 1 1 2 1 1 2 0 0 0 0 0 1 0 1 0 0 1 0 2 1 0 0 0 0 0 1 0 0 0 1 2 0 0 0 0 1 1 0 0 0 1 0 0 0 0 2 1 1 0 0 1 2 0 0 0 0 0 0 0 1 1 1 1 1 0 0 0 0 0 0 1 0 0 0 2 1 0 1 2 1 0 2 1 0 1 0 0 0 0 2 0 1 2 2 1 1 0 1 1 1 1 1 1 1 2 1 0 1 1 0 0 2 0 0 0 2 1 1 1 0 1 0 1 1 1 1 1 0 0 0 1 1 1 2 0 2 0 0 0 1 0 0 2 1 0 1 0 0 0 0 1 0 0 0 0 0 0 0 0 2 2 1 1 1 0 0 0 0 0 0 0 0 1 0 0 0 0 0 1 0 2 2 0 0 0 1 0 1 0 1 1 1 1 0 2 2 0 1 0 0 1 0 0 0 0 1 2 0 2 2 0 1 1 1 1 1 1 1 1 2 1 1 1 1 0 0 1 0 2 2 2 1 0 1 0 0 0 0 1 2 0 0 0 2 0 0 1 0 1 1 1 0 0 1 1 0 0 0 1 0 0 0 2 0 0 2 1 0 1 2 0 2 1 1 0 1 1 0 0 1 1 1 1 0 0 0 0 1 0 2 2 0 0 2 0 0 0 0 0 0 0 1 0 0 0 0 0 0 0 0 1 0 2 1
184 1 1 1 0 0 0 2 0 0 0 0 0 1 0 1 0 0 0 0 0 0 1 2 0 0 0 0 2 1 1 1 1 2 0 2 2 1 0 0 0 1 0 1 2 2 0 0 1 0 0 0 0 1 1 0 0 1 1 0 1 1 0 0 0 0 2 2 0 0 0 1 1 0 0 1 1 0 0 1 0 1 2 0 1 0 1 0 2 2 0 0 1 2 0 0 0 0 0 2 2 0 2 0 0 0 2 1 1 1 1 2 0 1 2 2 1 0 1 1 1 0 2 2 0 0 0 0 0 0 2 0 0 0 0 0 0 0 0 0 0 0 0 0 0 1 0 0 0 0 0 0 0 0 1 0 0 2 0 2 2 0 0 2 0 1 0 0 2 2 0 1 0 2 0 0 2 1 0 1 1 1 0 1 1 2 1 1 0 0 1 1 1 1 2 1 2 1 0 0 0 1 0 1 2 0 1 1 1 0 1 1 1 0 1 0 0 2 0 0 2 1 2 1 0 1 1 0 0 0 0 0 0 0 0 0 0 2 0 2 0 0 1 0 1 1 0 0 0 0 0 1 1 0 0 1 1 1 0 0 0 0 0 0 0 0 0 0 0 0 1 2 0 0 0 0 1 0 1 0 1 1 2 2 0 2 2 2 0 2 0 1 1 0 1 0 0 1 0 1 1 1 1 1 1 0 0 2 0 0 0 0 0 0 2 0 2 0 0 1 1 1 0 0 1 0 1 1 0 0 1 2 1 2 1 1 1 1 0 1 0 1 0 2 0 0 1 0 0 1 0 0 2 2 0 0 2 1 0 0 0 0 0 0 0 0 0 1 1 1 1 1 0 2 0 0 0 0 0 2 0 1 1 2 0 0 0 1 1 1 1 1 0 1 2 1 0 0 2 2 2 2 0 2 2 0 0 0 0 2 0 0 0 0 1 1 1 1 1 1 0 1 0 2 1 1 1 0 1 1 0 1 0 0 0 0 2 1 2 0 1 0 1 1 0 2 2 0 0 0 0 0 1 2 2 1 1 1 0 1 1 0 0 0 0 1 1 0 0 0 0 0 2 0 0 1 0 2 0 1 2 0 0 1 1 0 0 1 0 1 0 0 0 2 0 0 1 2 2 0 0 2 1 1 0 1 2 1 0 1 0 1 0 1 0 0 0 0 2 2 0 2 0 2 0 1 0 2 0 2 0 2 0 0 0 0 1 1 1 2 1 0 2 2 2 1 1 2 2 0 0 0 1 2 1 0 0 1 0 1 0 1 1 0 0 1 1 0 0 1 0 0 0 0 0 0 2 0 1 1 2 0 2 1 1 1 2 0 0 0 0 1 2 0 0 0 1 0 0 0 0 2 1 2 0 2 1 0 0 2 0 0 0 0 0 0 1 0 0 0 1 0 0 0 0 0 1 2 0 0 0 1 0 0 0 0 0 1 1 0 2 1 0 1 0 1 2 0 2 1 0 2 0 0 0 0 1 0 0 0 0 0 2 1 0 1 0 1 1 0 1 2 0 1 1 2 0 1 0 0 0 1 1 1 0 2 0 2 1 1 2 1 0 2 0 0 0 0 0 2 0 2 0 0 2 0 2 2 0 0 0 0 0 1 0 0 0 1 0 0 0 0 0 1 1 0 0 0 0 0 0 0 0 2 1 1 0 0 0 0 0 0 0 0 0 0 0 1 1 0 0 0 0 0 0 0 1 0 1 0 0 1 2 0 0 0 0 0 0 2 0 1 2 0 0 0 0 1 1 1 1 1 1 0 0 0 1 1 1 1 1 1 2 0 0 1 1 1 0 1 0 0 0 1 1 0 0 1 0 0 0 0 0 0 1 1 1 1 2 2 1 2 0 2 0 0 0 0 0 0 1 1 0 1 0 0 0 0 1 0 1 1 0 0 0 0 0 0 0 0 2 2 2 0 1 0 2 0 0 0 0 0 0 0 0 0 0 0 2 0 0 0 0 0 0 1 0 0 0 0 1 0 2 0 0 0 0 0 0 1 0 0 2 1 2 1 2 2 0 0 0 2 1 0 2 1 0 1 0 1 0 1 0 0 1 1 2 1 2 0 0 0 0 2 0 2 2 1 1 1 0 2 0 1 1 0 0 1 1 0 0 0 1 1 1 0 0 1 1 1 0 0 1 1 0 0 1 1 0 1 1 1 0 0 0 0 0 0 2 2 0 1 0 0 0 0 0 0 1 0 0 0 0 1 0 0 0 1 0 0 1 1 1 0 0 0 0 0 0 0 0 0
185 1 0 2 0 1 0 1 0 2 2 0 0 1 0 0 0 1 2 2 2 1 1 0 1 1 1 0 2 0 1 0 0 0 0 0 2 2 0 1 1 1 0 1 2 1 0 0 0 1 0 0 1 0 1 0 0 0 0 1 0 2 0 0 0 0 0 0 1 0 0 0 2 0 0 2 2 0 0 0 1 2 1 1 1 0 0 0 2 2 0 0 0 1 0 0 0 0 0 1 1 0 1 0 0 0 2 1 1 1 0 1 1 1 1 1 1 0 1 1 1 0 2 1 0 1 1 0 0 0 1 0 0 0 0 0 0 0 0 2 2 0 0 0 0 2 0 0 0 0 0 0 0 1 1 0 0 1 0 0 0 1 1 1 1 1 1 1 1 2 1 0 0 2 0 1 2 1 0 1 0 1 0 0 0 0 0 2 0 0 1 1 0 2 2 0 2 1 0 0 0 1 0 0 2 0 1 0 1 0 0 0 0 0 0 0 0 1 0 0 2 1 2 2 0 0 2 1 0 0 1 1 0 0 0 0 0 1 0 1 0 0 2 0 1 1 0 0 0 0 0 0 2 0 0 0 1 2 0 1 0 1 1 1 1 0 0 0 1 0 0 1 1 1 2 2 0 1 2 0 1 2 0 2 0 2 2 2 1 2 0 2 2 0 2 0 2 1 0 2 0 0 0 0 0 0 2 1 1 1 0 2 0 2 2 0 2 0 0 0 0 0 1 1 0 0 0 0 0 1 1 2 1 1 0 0 0 1 0 0 0 1 0 0 1 0 1 2 2 0 2 0 1 1 0 1 1 0 0 2 2 0 2 0 2 0 0 1 2 0 0 2 0 2 1 0 0 1 0 2 2 1 0 0 0 0 0 0 0 0 0 0 2 0 2 0 0 2 2 1 1 2 0 2 2 0 0 0 1 1 1 1 0 0 1 2 0 0 0 0 1 1 1 1 0 0 0 1 0 0 0 0 0 1 1 0 1 1 1 0 1 0 1 1 1 0 1 2 0 0 0 1 1 2 1 1 0 1 0 0 0 0 0 0 0 1 0 1 0 1 1 1 2 1 2 0 1 2 0 0 0 0 0 0 1 0 0 1 0 0 1 1 1 2 0 0 1 0 0 1 1 1 1 1 0 1 2 1 1 0 0 2 0 0 0 1 1 0 1 1 0 2 1 2 1 1 1 0 1 2 1 0 0 1 0 0 0 0 1 1 0 1 2 2 1 2 0 1 1 0 0 0 0 1 1 0 1 0 1 1 1 0 0 0 0 0 0 1 1 0 0 0 0 0 0 1 2 0 1 1 1 0 1 0 1 1 1 0 0 0 0 2 1 0 0 0 0 0 0 1 1 2 0 1 0 2 1 0 0 1 2 0 0 1 1 2 0 2 1 0 0 0 0 1 1 0 0 0 0 0 0 0 0 0 0 0 2 2 2 0 2 0 0 2 1 1 2 0 0 0 0 2 0 1 0 0 1 1 1 0 0 0 1 0 2 2 1 2 0 0 2 1 0 0 0 2 1 1 0 0 1 0 1 2 1 1 0 2 0 0 1 1 0 2 0 0 0 0 0 1 1 1 0 0 2 0 0 2 0 0 0 0 0 1 0 0 0 1 2 0 0 0 0 1 1 0 0 0 0 0 0 0 1 1 1 1 1 0 1 1 0 0 1 1 1 0 1 1 1 1 0 1 0 0 0 0 0 0 1 0 0 1 2 1 0 0 0 1 0 2 1 0 2 0 0 0 0 0 0 1 0 1 1 0 0 2 0 2 1 2 0 2 2 1 0 1 0 0 0 1 0 0 0 2 0 1 1 0 0 2 0 0 0 0 1 0 1 0 1 1 0 1 0 2 0 0 0 0 0 1 1 1 1 2 0 1 0 0 0 0 1 1 0 0 1 0 1 1 0 0 2 1 1 0 1 0 1 1 1 1 0 0 1 0 0 0 0 0 1 1 0 0 0 1 0 2 0 0 1 1 1 0 1 0 0 0 1 0 1 0 0 0 1 2 0 0 2 2 0 0 0 2 1 1 1 1 1 1 1 1 0 1 0 0 1 1 0 1 2 0 1 0 0 0 0 1 1 2 1 1 0 2 1 1 0 2 2 0 0 0 0 1 2 0 0 2 0 0 0 0 1 0 0 2 1 0 1 2 0 1 1 0 2 0 1 0 0 1 1 1 0 0 0 0 0 0 0 1 1 0 0 1 0 1 0 0 0 0 1 0 1 1 0 1 1 0 1 0 0 0 2 2
186 0 2 0 0 0 0 1 0 1 1 0 0 0 0 0 0 0 2 2 1 1 0 2 0 0 1 0 2 0 2 1 1 2 1 1 1 1 1 0 0 1 0 0 1 0 1 0 2 2 0 0 1 1 0 1 0 0 0 0 1 0 0 2 0 0 2 0 1 0 0 0 2 0 1 2 1 0 2 0 2 2 2 0 0 0 0 1 1 2 0 1 1 1 0 0 0 1 1 2 2 0 0 0 1 0 2 2 0 2 1 2 2 2 2 2 2 0 1 1 1 0 2 1 0 1 1 1 1 0 1 0 0 0 0 0 0 0 0 0 0 0 1 0 1 2 0 0 1 1 1 0 0 1 0 0 1 0 0 2 0 1 2 0 0 2 2 1 0 1 1 2 1 1 1 2 1 0 0 0 0 1 0 0 0 0 0 2 0 0 1 1 0 1 1 1 0 1 0 0 0 0 0 2 2 0 2 1 1 0 0 1 0 0 0 0 0 0 1 2 2 0 2 1 0 1 1 0 0 0 0 1 1 2 1 2 1 2 0 2 0 0 2 0 2 2 0 0 0 0 0 0 0 1 0 1 0 1 0 0 0 0 0 0 1 1 0 0 1 0 1 0 1 2 0 0 0 0 2 0 0 2 1 2 0 1 1 1 1 2 0 2 1 0 2 0 0 2 0 2 2 2 0 0 0 0 1 2 0 0 0 0 0 1 2 1 2 0 1 0 1 1 1 0 1 0 1 0 0 1 1 1 0 2 0 1 0 2 1 2 1 1 1 2 0 0 0 0 2 1 1 0 2 2 1 0 0 0 0 2 2 0 1 0 1 1 0 1 1 1 1 1 1 2 1 0 0 1 1 1 0 1 0 0 2 2 0 0 0 0 0 0 1 0 2 0 0 1 0 0 0 0 0 1 1 0 0 1 0 2 0 0 0 0 1 2 0 1 0 1 0 2 0 2 2 2 1 0 0 0 2 0 0 0 0 0 0 0 1 0 0 0 0 2 1 2 2 1 1 2 0 0 1 2 1 0 0 2 1 0 0 0 1 1 0 1 0 0 0 0 0 0 2 1 1 1 0 2 1 0 1 0 0 1 1 1 1 0 0 0 0 0 1 2 2 1 2 0 0 0 1 2 1 2 0 0 2 1 0 1 0 1 0 0 0 0 0 1 1 2 1 2 2 2 2 0 0 0 1 2 0 0 0 0 0 0 1 0 0 0 0 0 1 1 0 1 1 1 1 1 0 1 0 1 1 1 0 0 1 1 1 0 1 0 0 1 1 1 1 1 0 2 0 0 0 0 1 0 2 0 2 0 1 0 1 1 1 0 0 0 0 2 0 1 0 0 1 0 0 1 1 1 1 1 0 1 1 0 0 2 0 0 0 2 1 1 1 1 1 0 1 0 0 0 0 1 2 1 0 0 0 2 0 0 0 1 1 0 0 0 1 0 0 1 0 2 2 1 0 1 0 2 0 1 0 0 1 0 2 1 1 0 1 0 2 2 0 2 1 0 0 2 0 1 1 1 1 0 0 0 0 1 0 0 0 0 0 1 2 1 0 1 0 1 1 0 0 0 0 2 0 2 0 0 2 0 1 1 1 0 0 0 0 0 0 0 0 1 1 0 0 0 1 2 1 1 1 0 1 1 1 1 0 2 0 0 1 0 0 1 0 0 1 1 2 0 2 0 1 1 1 1 0 0 0 1 1 0 2 0 0 0 2 1 0 1 1 1 0 2 0 0 1 1 1 0 0 1 1 0 1 2 0 1 1 2 0 2 0 2 0 0 2 1 0 1 0 0 1 1 1 0 0 2 1 0 1 0 2 0 0 0 0 0 1 1 1 2 2 2 2 2 0 2 0 0 0 1 0 0 0 0 1 2 0 0 0 1 2 1 0 0 0 0 1 1 0 0 0 0 1 1 2 0 0 2 2 1 0 0 1 0 0 0 0 0 1 0 1 1 0 0 0 2 0 1 0 1 2 2 2 0 2 0 0 0 1 0 1 0 0 0 2 1 1 0 1 1 0 0 0 2 1 1 2 1 0 2 1 1 1 1 0 0 1 1 2 0 2 0 2 0 0 1 0 1 0 2 0 1 1 1 0 1 1 0 0 1 2 1 0 0 2 1 0 0 0 0 0 1 1 0 1 0 0 1 1 2 1 1 1 0 1 0 0 1 2 0 0 0 1 0 1 1 0 0 0 1 2 1 0 2 0 0 0 0 0 0 1 0 1 1 0 1 1 0 0 0 0 0 0 0
187 0 1 2 0 0 0 1 0 0 0 1 0 0 0 0 0 0 0 0 0 0 1 1 1 1 1 0 1 1 2 0 0 2 1 1 1 1 1 1 1 1 0 0 2 1 1 0 1 0 0 0 0 0 2 0 1 0 0 1 1 0 0 1 0 0 1 0 1 0 1 1 2 0 0 2 2 0 1 1 1 2 2 0 2 0 0 0 0 1 0 0 0 0 0 1 0 2 0 2 0 0 1 0 0 0 2 1 1 1 1 2 0 0 1 1 1 1 1 1 1 1 2 1 0 1 1 0 0 0 1 1 0 0 0 0 0 0 0 0 1 0 0 0 0 1 1 0 0 1 0 1 0 1 0 0 0 0 0 1 0 1 0 2 1 1 1 1 1 2 0 0 0 2 0 1 1 1 0 1 1 0 0 1 0 1 1 2 1 2 0 2 0 1 2 0 0 1 0 0 0 0 0 1 2 0 2 1 1 0 0 1 1 0 0 2 1 0 2 1 1 0 2 0 0 1 1 0 0 0 1 1 0 0 0 0 0 2 0 1 0 0 2 0 1 2 0 0 0 0 0 1 1 0 0 0 1 0 0 0 0 0 0 0 0 0 0 0 0 0 0 1 0 0 0 0 0 0 2 0 0 1 1 1 0 0 1 1 0 2 0 0 2 0 2 0 2 0 0 0 0 0 0 0 0 1 0 2 1 1 1 1 0 1 1 0 1 0 1 0 1 1 1 0 0 0 0 2 2 1 1 1 0 0 0 0 0 2 1 0 2 2 2 0 0 2 1 0 1 1 0 0 1 1 0 1 1 0 0 2 2 0 0 1 0 0 0 0 0 2 2 0 0 2 1 1 0 0 2 0 1 1 0 1 0 2 2 2 2 0 1 1 0 0 2 0 0 1 1 1 1 1 0 2 0 0 1 1 0 1 0 0 0 0 2 2 0 0 1 0 0 0 0 2 2 2 1 0 0 0 0 0 0 0 1 1 1 0 0 0 1 0 1 1 2 2 2 1 1 1 0 0 1 2 1 1 0 0 0 0 1 0 0 0 0 1 0 0 0 0 0 0 2 1 0 0 0 2 0 0 1 0 0 1 1 0 1 1 0 0 0 0 1 2 0 1 1 0 0 0 0 1 1 1 0 1 1 0 2 0 2 0 0 0 1 0 0 0 1 2 1 1 0 1 1 0 0 1 0 2 0 1 0 1 0 1 0 1 0 1 0 1 2 2 2 1 2 2 2 0 0 0 0 1 1 2 0 0 1 0 0 0 1 0 0 1 1 0 0 1 0 0 2 0 1 1 2 0 2 0 2 0 2 0 2 2 2 0 0 0 0 2 0 0 0 0 0 0 0 0 0 2 0 1 1 2 0 0 1 0 0 0 0 0 0 0 0 1 0 0 0 0 0 0 0 0 1 2 0 0 0 0 0 0 0 0 1 0 1 0 2 1 0 1 2 1 2 0 0 0 0 2 0 1 0 0 2 1 2 0 0 0 2 0 2 2 0 2 0 0 0 1 0 0 0 1 1 0 1 0 1 1 0 1 1 1 0 0 2 2 1 0 0 1 1 0 0 0 0 0 0 0 0 0 2 0 0 2 0 0 1 0 0 0 0 0 0 1 0 0 0 0 0 1 1 0 0 1 2 2 1 1 1 2 1 1 1 0 0 1 1 1 0 0 0 1 1 0 0 0 0 0 0 1 1 0 1 0 0 0 0 2 2 1 0 1 1 0 0 2 0 0 0 1 1 0 0 0 2 0 2 2 0 0 0 2 0 2 0 2 0 0 2 1 0 1 1 0 0 2 0 2 0 2 0 1 1 1 0 1 0 0 1 1 1 0 0 0 2 2 2 2 0 1 0 0 0 2 0 0 0 0 1 1 0 0 0 0 0 0 0 0 0 0 1 0 1 0 0 0 2 2 0 0 0 0 0 0 0 0 1 0 0 1 0 0 1 0 1 1 0 0 0 0 0 2 0 0 0 0 0 0 2 0 0 1 0 0 1 0 1 0 1 0 2 1 2 1 1 1 1 1 2 2 2 1 0 1 0 2 1 2 0 0 1 1 2 1 1 0 0 0 1 1 1 1 2 2 0 0 1 1 0 1 0 0 0 1 1 1 0 1 2 1 1 0 1 2 1 2 0 0 1 1 1 0 0 2 0 0 0 0 1 0 0 0 1 1 1 1 0 0 0 0 1 1 0 0 2 0 0 0 0 1 0 0 0 0 0 2 0 0 0 0 0 1 1 0 0 0 2 2
188 0 1 1 0 0 1 1 0 1 1 0 1 2 0 2 0 0 2 0 0 0 0 2 0 0 0 0 1 1 2 0 1 1 0 0 2 2 0 0 0 2 1 1 2 1 1 0 0 0 0 0 2 0 0 0 0 0 0 1 0 0 0 1 1 1 1 1 1 0 0 1 2 1 1 2 1 0 0 1 1 2 2 0 2 0 1 0 2 2 0 0 1 1 1 0 1 1 0 2 1 0 1 0 1 0 2 2 0 2 1 2 1 1 1 1 1 0 0 1 1 0 1 0 0 1 1 1 0 0 1 0 0 0 0 0 0 0 0 0 1 0 0 0 0 1 0 0 1 1 0 2 0 0 0 0 0 0 0 1 0 1 2 0 1 2 1 0 2 2 0 0 1 1 0 0 2 1 1 0 0 1 0 1 0 1 1 1 0 0 1 1 1 1 2 1 2 1 0 1 0 0 1 1 2 0 1 0 0 0 1 1 0 0 0 0 0 0 1 2 2 0 2 2 0 0 1 0 0 0 0 0 0 1 1 1 1 2 1 1 0 1 2 0 2 2 0 0 1 1 1 0 2 1 1 0 1 2 0 0 0 0 1 2 1 0 0 0 1 0 0 1 1 1 0 0 1 0 2 0 0 1 2 2 0 0 2 1 0 1 1 0 0 0 2 2 0 1 0 1 1 0 0 0 0 0 0 2 2 2 0 2 0 2 2 0 2 0 0 1 0 0 2 0 1 0 1 1 0 2 0 2 0 1 1 1 1 2 0 1 1 1 1 2 0 0 2 0 2 0 0 0 2 2 1 0 2 0 0 1 1 0 1 1 0 1 0 2 2 0 0 2 0 2 0 0 0 0 1 1 0 2 0 0 0 0 0 0 0 1 0 1 1 0 2 1 0 1 0 0 0 1 0 0 0 0 0 0 0 0 2 0 0 0 1 2 0 0 0 0 1 2 1 1 1 0 0 1 0 1 0 0 0 0 1 1 1 0 1 0 0 0 1 1 1 2 2 1 0 1 1 0 1 1 1 1 0 1 0 1 1 0 0 0 1 2 0 2 0 1 2 2 2 1 1 1 1 2 0 1 2 0 0 1 1 0 1 1 0 1 1 0 2 0 0 0 0 1 1 0 1 2 2 2 0 0 2 0 0 2 0 1 1 1 1 0 0 0 1 1 0 2 0 2 0 1 1 1 0 2 0 1 0 0 1 0 1 1 0 0 0 0 1 1 0 2 0 1 1 0 0 0 1 2 1 0 0 1 1 1 0 0 0 1 1 0 0 0 0 0 1 1 1 0 0 0 1 2 2 2 2 0 0 1 1 0 1 0 0 0 0 0 0 0 1 2 0 0 0 0 0 2 0 1 0 2 1 0 0 1 0 0 0 2 1 2 1 1 0 1 0 0 0 0 0 0 0 1 0 0 1 0 0 0 0 1 0 1 1 1 1 1 0 1 1 0 1 0 1 1 0 1 0 1 0 0 1 0 1 0 0 0 2 0 2 2 0 2 0 1 1 0 0 0 0 2 0 1 2 1 0 0 0 1 0 1 1 2 1 0 1 1 0 1 1 0 0 1 0 0 0 0 0 0 1 0 1 1 0 0 0 0 0 0 0 1 0 1 0 0 0 0 1 2 1 1 1 0 0 0 0 0 1 1 2 2 2 0 0 1 0 0 0 0 1 1 2 0 0 0 0 0 0 0 0 0 0 0 0 0 0 0 2 1 1 0 0 0 0 1 1 0 2 1 1 0 0 0 1 0 2 2 1 1 0 1 1 1 0 1 1 1 2 1 0 1 0 0 0 0 1 0 0 2 2 0 0 0 2 0 0 0 0 0 0 0 1 0 1 1 1 1 0 2 0 0 0 1 0 0 1 1 0 1 0 0 0 0 1 0 0 0 0 0 0 0 0 0 0 0 1 1 1 0 1 0 1 0 0 0 1 0 0 0 0 0 1 0 1 1 0 0 0 2 0 1 0 2 2 2 2 0 2 0 0 0 0 0 1 1 2 0 2 1 1 0 2 2 0 0 0 2 2 1 2 1 1 1 1 1 0 1 1 1 1 1 2 2 2 1 0 1 0 0 0 2 2 2 2 2 0 2 0 1 0 1 1 1 2 1 0 1 1 2 0 0 0 0 0 0 1 0 1 0 0 0 1 2 0 2 1 1 0 1 1 0 1 0 1 1 1 1 1 0 1 0 0 1 2 1 0 2 0 0 0 0 0 0 0 1 0 0 0 0 0 1 0 0 0 0 2 2
189 1 2 1 0 0 0 2 0 2 2 0 1 2 0 1 0 0 2 2 2 2 0 1 0 0 0 0 2 0 2 1 1 2 2 2 1 1 1 0 0 2 1 1 2 1 1 0 0 1 0 0 0 0 2 1 1 0 0 2 0 1 0 2 0 0 1 1 2 1 0 1 1 0 1 2 1 0 1 1 0 2 1 1 2 0 0 1 2 2 0 1 1 2 0 0 0 2 0 2 0 0 1 0 1 1 2 2 0 1 1 2 0 1 1 1 1 0 0 2 2 0 2 1 0 1 1 0 0 0 1 0 0 1 1 1 0 0 1 0 0 0 0 0 0 0 0 0 0 0 0 0 0 0 0 0 0 0 0 2 1 1 2 0 0 1 1 1 1 2 1 0 0 2 0 1 1 2 1 1 1 1 1 1 0 1 2 1 0 0 2 0 0 1 1 0 1 2 0 0 0 1 1 2 2 0 2 1 0 0 0 2 2 1 0 0 0 0 2 0 2 1 2 1 0 0 1 0 0 0 0 0 1 1 1 1 0 2 0 2 0 0 1 0 1 1 0 0 0 0 0 0 2 0 0 0 0 1 0 0 0 0 0 2 1 0 0 1 1 0 0 2 2 2 0 1 2 1 2 0 1 1 0 2 0 2 2 0 1 1 1 1 2 0 2 0 0 1 0 2 2 0 1 1 1 0 0 1 2 2 2 0 0 1 2 0 2 0 0 0 0 0 0 0 1 0 1 0 0 0 2 1 2 0 0 0 0 1 0 1 2 1 1 1 0 0 0 0 2 0 0 0 2 2 1 0 0 0 1 1 2 1 0 1 0 0 0 2 2 0 0 2 1 2 1 1 0 0 0 2 1 0 0 1 0 0 0 2 2 0 1 1 2 0 2 1 1 0 0 0 0 0 1 1 0 0 1 0 0 1 1 0 0 0 0 0 2 0 0 0 1 1 1 2 0 0 0 0 1 2 0 1 0 2 2 0 0 0 1 0 1 0 1 1 0 2 2 0 1 1 0 1 2 2 2 2 0 2 0 1 0 0 0 0 0 0 0 0 0 0 0 0 2 1 2 0 0 2 0 0 1 0 0 1 1 1 1 1 0 0 1 1 1 1 1 1 1 0 0 0 2 2 1 1 0 1 1 1 1 0 0 2 0 0 0 0 0 0 0 1 1 1 0 1 0 1 0 1 0 2 0 1 0 0 0 0 1 1 1 2 1 0 1 1 1 2 0 1 1 0 0 0 0 0 2 0 2 0 1 2 1 0 0 0 0 1 1 0 0 0 0 0 1 0 1 1 1 0 0 2 2 0 2 1 1 1 2 0 0 0 0 2 1 0 0 1 1 0 0 0 0 2 1 2 0 2 1 0 0 0 0 0 0 1 0 0 0 1 0 1 1 1 0 0 0 1 2 1 0 0 1 1 1 1 0 0 0 2 0 0 1 0 0 2 0 1 2 0 2 1 0 1 1 2 0 0 0 1 1 0 0 0 1 0 0 1 1 2 1 1 0 0 0 0 0 2 1 1 2 1 0 0 1 1 0 1 0 2 1 1 2 1 0 1 0 0 0 0 0 0 0 0 0 0 2 0 2 2 0 0 0 0 0 1 0 1 0 1 0 0 0 0 1 2 2 1 1 1 0 0 0 0 1 2 2 1 1 0 0 1 1 1 1 1 1 0 1 1 0 0 0 0 0 0 0 1 1 0 0 0 0 0 2 2 2 1 1 1 0 2 0 0 1 2 2 0 0 0 0 2 1 1 2 0 0 1 1 0 0 0 2 0 2 1 0 1 1 0 0 1 0 0 0 2 1 0 2 0 1 0 0 0 0 0 1 0 1 0 2 2 2 2 0 2 0 0 0 2 0 0 0 0 0 0 0 1 0 0 0 0 0 0 0 0 1 0 1 0 0 0 2 2 1 0 0 0 1 0 0 0 1 1 0 0 0 0 0 0 1 0 0 0 0 1 0 2 0 2 2 2 2 0 2 0 0 0 1 1 1 0 1 0 1 2 2 0 2 2 0 0 0 1 1 1 1 2 0 1 0 1 1 1 0 0 0 0 1 1 2 0 1 0 0 0 0 2 1 1 1 1 0 2 0 2 0 1 0 1 1 0 0 1 1 2 2 0 0 0 0 0 0 0 1 1 1 0 1 1 1 0 1 0 1 0 0 1 2 0 1 0 0 1 0 0 0 0 1 0 0 1 1 0 0 0 0 0 0 0 1 0 1 1 0 0 0 1 0 0 0 0 0 0
190 1 2 0 0 0 0 2 0 1 1 0 0 0 0 0 0 0 1 2 1 1 1 1 1 1 1 0 2 1 2 1 0 0 0 0 2 2 0 0 0 2 0 0 1 0 0 0 0 1 1 0 1 0 1 1 0 0 0 1 1 1 0 0 1 1 0 0 0 0 0 1 2 0 2 2 0 1 1 0 1 2 2 0 1 0 0 1 1 2 0 1 0 1 0 1 0 0 0 1 2 0 0 0 0 0 2 1 1 1 0 1 1 2 2 2 1 0 0 1 1 0 2 2 0 0 0 1 0 1 1 0 0 0 0 0 0 0 0 0 1 0 0 0 0 2 0 0 0 0 0 0 0 0 0 0 0 0 1 2 1 0 1 1 2 1 1 1 0 1 0 1 1 1 1 2 1 1 0 0 1 1 0 2 0 2 2 1 1 0 1 0 0 1 1 0 1 2 0 0 0 1 0 1 2 0 2 0 1 0 0 0 1 0 0 1 1 0 1 2 2 0 1 1 0 0 2 0 0 0 0 0 0 0 0 0 0 2 0 1 0 1 2 0 1 0 1 0 0 0 0 1 1 1 1 0 2 0 1 1 0 1 0 0 0 0 0 0 2 1 0 2 0 0 0 0 0 1 1 0 1 2 0 1 1 0 1 2 0 2 0 0 1 0 2 1 0 1 1 2 1 0 2 2 2 2 0 0 1 1 1 1 0 1 2 1 2 1 1 0 1 1 0 0 1 0 1 2 2 0 2 1 1 0 0 0 0 1 0 1 1 0 2 1 0 0 0 0 1 0 1 0 0 0 0 2 0 1 0 0 0 0 1 1 1 0 0 0 1 1 1 1 0 2 1 0 0 0 2 0 1 1 1 1 1 1 1 0 0 0 0 0 1 0 2 1 1 0 1 1 1 1 0 1 1 0 0 1 1 2 0 1 0 0 2 2 0 0 1 0 0 1 1 1 1 1 1 1 0 0 1 0 0 1 1 1 0 2 1 0 2 0 1 1 1 2 2 1 0 2 0 0 1 1 2 1 1 1 0 1 1 0 1 1 1 2 0 1 0 0 1 1 2 0 2 0 1 1 1 1 1 0 0 0 2 1 0 0 1 0 0 0 0 1 1 1 1 1 2 0 1 2 2 2 0 0 2 0 1 1 0 1 0 0 1 0 0 0 2 2 0 2 0 1 0 1 0 2 0 2 0 2 0 1 1 0 0 1 0 0 2 0 2 2 2 1 1 2 2 0 0 0 0 1 1 0 1 0 2 0 0 0 0 0 0 2 2 0 0 1 0 0 1 0 0 1 2 1 2 2 2 0 1 1 1 0 1 0 0 0 0 1 0 0 0 0 0 0 0 0 0 2 1 2 0 2 1 0 1 1 1 0 0 0 0 0 0 0 0 0 0 0 0 0 1 1 1 1 0 0 0 2 1 1 1 0 1 2 1 0 1 1 0 1 0 1 2 0 1 2 0 1 0 2 0 0 0 0 1 0 0 0 0 0 1 2 0 2 1 1 0 1 0 1 1 2 0 1 1 1 1 0 1 2 0 2 1 2 1 1 2 0 0 1 0 0 0 0 0 2 0 2 0 0 2 0 1 2 0 0 1 0 0 0 0 1 0 1 1 0 0 0 1 2 2 0 1 0 0 0 0 0 0 2 1 0 1 0 0 0 0 0 0 0 1 0 1 2 0 1 0 1 0 0 0 0 1 0 0 0 0 1 2 0 0 1 1 0 0 1 2 1 2 1 1 0 0 1 0 2 1 1 0 1 1 2 0 0 0 0 2 0 2 1 0 1 0 1 0 1 0 0 0 2 0 1 1 1 0 0 1 1 0 0 1 0 0 2 2 2 0 2 0 2 0 0 0 1 1 0 2 1 1 1 0 0 0 0 0 0 1 0 0 0 0 0 0 1 1 0 1 1 2 0 1 1 2 0 1 1 1 0 0 0 0 1 1 0 0 1 0 0 0 1 0 1 0 1 1 1 1 0 1 0 0 0 1 0 0 1 0 0 1 2 2 0 2 2 0 0 0 2 2 2 2 1 1 1 0 0 0 0 0 0 2 1 2 2 1 0 0 0 0 1 0 1 1 1 0 0 0 1 0 2 0 0 0 0 2 2 0 2 2 2 0 0 0 1 1 1 0 0 0 2 2 0 1 1 1 0 0 0 1 0 2 0 1 0 1 0 0 0 0 0 0 0 0 1 1 0 0 1 0 0 0 0 0 0 0 1 0 0 1 0 0 0 0 0 0 0 0 0
191 1 1 1 0 0 0 2 0 1 1 0 0 1 0 0 0 1 2 1 1 0 1 2 0 0 2 0 1 0 2 1 1 1 0 0 2 1 0 0 0 0 0 0 2 0 1 0 0 0 0 0 1 1 0 2 2 0 0 1 1 0 0 2 0 0 1 2 1 0 0 1 2 0 2 2 0 0 1 0 1 1 1 1 1 0 0 0 2 2 0 0 1 0 0 0 0 1 1 1 1 0 1 0 0 0 2 2 0 2 2 2 0 0 2 2 1 0 1 1 1 0 2 1 0 1 0 2 2 0 0 0 1 1 0 0 1 0 0 1 0 0 1 0 0 0 0 0 0 0 0 0 0 0 1 0 0 1 0 1 1 0 1 1 1 1 0 0 2 2 0 0 0 2 0 1 2 0 0 0 0 0 1 1 0 1 1 1 0 0 0 1 0 2 2 0 2 2 0 1 0 0 0 1 2 0 1 1 1 0 0 1 2 0 0 1 1 2 2 0 0 0 2 2 0 0 2 1 1 1 1 1 0 0 0 0 0 2 0 2 0 0 1 0 2 2 0 0 1 1 1 0 1 0 1 0 1 2 2 2 2 2 1 1 1 0 0 0 2 1 0 2 2 2 0 2 1 0 2 0 0 1 1 1 0 2 2 1 1 2 0 1 1 0 2 0 1 0 0 0 0 0 1 1 1 0 1 2 1 1 1 0 0 1 0 0 2 1 1 1 1 1 1 1 0 0 2 2 2 0 1 2 1 1 0 0 0 2 1 1 0 2 2 1 1 0 1 0 1 1 0 0 2 2 1 0 0 0 0 2 2 0 2 0 2 1 0 1 2 0 0 2 1 1 2 1 0 0 0 2 1 0 0 1 0 0 0 0 0 0 0 0 0 0 1 0 0 1 1 1 1 1 0 2 2 1 1 1 0 2 0 0 1 1 1 2 0 0 1 0 0 1 0 1 2 1 1 1 0 1 1 0 0 0 1 1 0 0 0 0 2 0 1 1 0 1 1 2 0 1 0 0 1 2 2 1 1 0 0 0 0 0 2 2 0 2 0 0 0 1 1 1 1 2 2 0 0 1 0 0 1 1 0 2 0 0 1 0 1 0 1 1 1 2 2 0 2 0 0 2 2 2 2 2 0 1 1 0 0 1 0 1 0 0 0 1 1 0 0 0 0 2 0 2 1 0 0 1 0 2 0 1 0 1 0 1 0 0 1 1 0 1 0 0 0 1 2 1 1 1 0 1 0 1 1 1 1 2 0 2 2 0 0 0 0 0 0 0 0 2 1 2 0 0 0 0 1 1 2 1 2 0 2 1 2 2 2 0 0 0 0 1 0 0 0 0 0 0 0 0 0 2 0 2 0 2 0 0 1 1 0 0 0 2 2 2 2 1 1 0 2 0 0 0 0 1 1 2 0 0 0 1 0 0 0 0 1 0 0 0 2 0 0 1 1 1 2 0 1 1 0 2 0 1 0 0 0 0 2 0 0 0 1 1 1 1 0 2 0 1 1 0 0 0 0 2 1 1 2 1 0 1 0 2 1 2 1 2 1 1 2 0 0 1 0 0 0 0 0 2 1 1 0 0 1 0 2 2 0 0 1 0 0 0 0 0 0 2 1 0 0 0 0 2 1 0 0 0 0 0 0 0 0 2 0 0 0 0 0 0 0 0 0 0 0 1 1 0 0 0 0 0 0 0 0 0 2 0 0 0 0 1 2 0 0 0 0 0 0 1 0 0 1 1 1 0 0 0 1 0 1 2 0 0 0 1 0 2 2 2 0 2 2 0 0 0 0 0 0 2 0 0 0 2 0 1 1 0 0 1 0 0 0 0 1 0 0 1 1 1 1 1 0 2 0 0 0 2 1 0 1 0 1 2 0 0 0 1 1 0 0 0 0 0 0 0 0 0 0 0 1 1 0 0 0 0 0 0 1 1 0 0 0 0 0 1 1 0 2 0 0 0 0 0 0 2 0 0 0 1 1 0 2 0 0 0 0 0 0 1 0 1 1 1 2 0 2 2 0 0 0 1 0 0 2 2 0 2 1 1 1 1 0 0 1 0 2 1 1 0 0 0 0 0 0 2 2 1 0 1 2 1 0 1 0 0 0 1 1 0 0 0 1 0 0 0 0 0 0 0 2 0 0 2 2 0 1 2 0 2 2 0 2 0 1 0 0 1 1 0 1 0 0 0 0 2 0 0 0 1 1 0 0 0 0 0 0 0 0 0 0 0 0 0 0 0 0 0 0 0 1 1
192 0 1 1 0 0 0 2 0 1 1 0 0 2 0 1 1 1 0 1 1 1 0 2 0 0 1 0 2 1 2 2 1 1 2 1 1 1 0 2 2 0 0 0 1 0 0 0 0 0 1 0 1 0 1 1 1 2 2 1 0 0 0 1 1 1 1 0 1 0 0 0 2 1 1 2 1 0 2 0 1 2 2 0 2 0 1 0 1 2 0 0 2 1 0 0 0 1 1 1 1 0 1 0 0 0 2 2 0 2 1 1 1 2 2 2 2 0 0 2 2 0 2 2 0 0 0 0 0 0 0 0 0 1 1 1 1 0 1 0 0 0 2 0 0 1 1 0 0 1 1 0 0 1 1 0 0 2 0 0 0 1 1 1 1 2 0 0 1 1 0 0 1 1 1 1 2 1 0 1 1 1 0 1 0 1 1 2 1 0 1 1 1 1 2 1 2 2 0 1 0 0 0 0 2 0 0 1 1 0 1 1 2 0 0 1 1 0 1 1 1 0 2 2 0 0 0 0 0 0 0 0 0 0 0 0 0 2 1 1 0 1 1 0 2 2 0 0 0 0 0 0 1 0 0 0 1 1 0 0 0 0 0 1 1 0 1 1 1 0 1 1 1 1 0 0 0 0 1 0 0 1 0 2 0 1 1 1 1 2 0 0 2 0 2 0 1 1 0 1 2 1 1 1 1 2 1 1 1 1 1 1 0 2 1 0 2 0 0 0 1 1 0 1 0 0 1 1 0 0 1 2 2 1 0 0 0 0 0 1 0 2 2 2 0 0 1 0 2 0 1 0 2 2 1 0 1 0 1 1 2 1 2 0 2 1 0 2 2 0 0 2 0 2 0 1 0 1 0 2 0 1 1 1 0 0 0 0 0 0 0 0 0 0 1 0 0 0 0 0 0 0 0 2 2 0 0 0 0 0 1 0 0 0 1 2 0 0 1 0 0 0 0 1 1 1 1 0 0 1 1 0 0 0 1 1 0 1 1 0 0 0 2 0 0 2 2 1 0 0 0 1 0 2 1 0 1 1 0 1 1 0 1 1 0 1 0 0 0 0 0 0 2 2 1 0 2 2 0 0 1 0 0 1 2 1 0 1 0 1 1 0 0 2 1 1 1 0 2 1 1 2 1 1 0 1 2 0 0 2 0 0 0 1 0 0 0 1 1 1 1 2 1 1 0 1 1 0 1 2 0 0 0 0 1 1 2 0 0 1 0 2 2 2 1 1 0 0 0 0 0 0 1 1 1 0 0 1 0 1 0 1 0 1 1 0 0 1 1 0 0 0 1 0 0 1 2 1 1 2 1 0 1 1 0 0 1 1 0 0 1 1 0 0 0 0 0 0 1 1 2 2 0 2 0 2 1 0 0 1 1 0 0 2 1 2 1 1 0 1 0 0 0 1 1 0 0 0 0 0 0 1 1 1 1 0 1 2 1 0 1 0 0 1 1 1 2 0 1 1 0 2 0 0 0 0 2 0 1 0 0 0 1 1 1 1 0 1 1 0 0 1 0 1 1 1 1 1 2 1 0 0 0 1 0 1 1 1 1 2 1 1 0 0 0 0 0 0 0 1 0 1 0 0 1 0 2 1 0 0 0 0 0 0 0 1 0 2 2 0 0 0 1 2 2 1 1 1 1 1 1 1 0 2 0 0 2 0 0 0 0 0 0 0 0 0 0 0 0 0 0 0 0 0 0 0 1 0 0 0 0 0 2 1 0 1 0 0 0 1 1 0 2 0 0 2 1 2 0 2 2 2 2 1 0 1 1 2 1 2 0 2 2 1 1 1 0 1 0 1 0 0 0 2 0 0 2 1 1 0 0 0 0 0 0 0 2 0 1 1 1 2 0 2 0 0 0 0 0 1 0 0 0 1 0 0 0 0 1 0 0 0 0 1 1 0 1 1 0 0 2 1 1 0 0 0 1 0 0 0 2 0 0 0 0 1 0 0 2 0 0 0 0 1 0 1 0 0 1 1 2 0 2 0 0 0 0 0 0 0 0 0 1 1 2 0 2 1 0 0 0 2 2 2 2 1 1 1 1 1 1 1 0 0 1 1 2 1 1 0 0 0 0 1 1 1 1 2 0 0 0 2 1 1 0 2 2 1 1 0 0 0 2 0 0 1 0 0 0 0 1 0 2 0 0 0 0 2 0 2 0 0 2 0 0 1 0 0 1 0 2 0 0 0 0 2 0 1 1 0 0 1 0 1 0 0 0 0 0 0 0 0 1 1 1 0 0 0 0 0 2 1
193 1 0 2 0 0 1 0 0 0 0 2 0 1 0 0 0 0 2 1 1 1 0 2 0 0 1 0 2 0 2 0 0 2 0 0 2 1 0 0 0 2 0 1 2 0 0 0 0 1 0 0 0 0 2 0 2 0 0 2 0 1 0 2 1 0 2 0 1 0 0 2 2 0 1 2 1 0 0 0 1 1 1 0 2 0 0 0 2 2 0 0 1 0 0 0 0 0 0 0 0 1 0 0 2 1 2 2 0 2 1 2 0 2 2 2 2 0 1 0 0 0 2 0 0 2 2 0 0 0 2 0 0 0 0 0 0 0 0 0 0 0 0 0 0 2 0 0 0 2 2 0 0 1 0 0 0 2 0 2 1 0 0 2 1 1 0 0 1 1 0 0 0 2 0 1 1 0 0 0 0 0 1 1 0 1 1 2 0 0 1 1 0 2 2 1 2 2 1 0 0 1 1 1 2 0 2 0 1 0 1 1 1 0 0 0 0 1 0 0 1 1 2 2 0 0 1 0 0 0 0 0 0 1 1 0 0 2 0 1 0 0 2 1 2 2 0 0 0 0 0 0 0 0 0 1 0 2 1 1 1 1 0 0 0 0 0 0 1 0 2 1 0 0 0 0 0 0 0 0 0 1 0 2 1 1 2 0 1 2 0 1 1 0 2 0 1 0 0 1 0 0 1 1 1 1 0 2 1 1 0 1 0 1 1 0 1 0 0 0 0 0 1 2 1 0 1 0 1 0 2 1 2 2 0 0 0 1 0 0 0 0 1 2 0 0 0 1 2 0 0 0 1 1 0 1 2 0 1 0 1 1 1 0 1 1 0 1 2 0 0 2 0 2 1 0 0 0 1 1 2 0 0 0 1 0 0 1 1 0 0 0 0 0 2 0 0 1 0 0 0 0 0 2 2 0 0 0 1 1 0 0 0 0 0 2 0 0 1 0 1 0 1 1 1 1 0 0 0 0 0 0 0 2 2 1 0 2 1 1 2 0 2 0 2 1 2 1 0 1 0 1 0 1 2 1 1 1 1 1 1 0 0 0 1 1 0 0 0 0 0 0 2 0 1 0 1 2 0 2 2 1 0 0 2 1 0 0 2 0 0 0 1 2 1 1 1 0 0 0 1 2 1 0 2 0 2 1 0 1 0 2 0 0 1 0 0 0 0 1 1 1 0 2 1 0 0 0 0 2 0 0 0 0 0 1 1 1 1 2 1 0 1 1 1 2 1 2 2 0 0 0 0 2 0 0 0 1 0 1 1 0 2 0 1 1 1 1 1 0 1 1 1 0 1 1 1 2 2 2 2 0 1 0 1 0 0 0 0 0 1 1 1 0 0 0 0 0 0 0 0 0 1 1 0 1 1 0 0 1 1 0 0 1 1 0 1 2 0 1 0 1 0 0 0 0 0 1 0 0 0 1 0 0 0 1 0 1 1 0 1 1 0 2 0 0 0 0 2 2 2 2 0 1 0 0 1 0 2 0 0 0 1 0 1 1 1 2 1 1 0 0 0 1 1 2 0 0 1 0 2 1 0 2 0 2 2 1 0 0 2 0 0 1 2 0 0 0 0 2 0 2 0 0 2 0 2 1 0 0 1 0 0 0 0 1 0 1 1 0 0 0 0 2 0 1 1 0 0 0 0 0 0 2 1 1 1 0 0 0 0 0 1 1 2 0 2 0 0 0 0 0 0 0 0 1 0 0 0 0 0 1 2 1 0 0 0 0 0 1 1 0 1 1 1 0 0 0 1 0 1 2 1 0 0 1 1 1 0 1 1 1 2 2 0 2 0 1 0 1 0 0 0 2 1 0 1 1 0 0 0 0 0 0 1 1 1 0 1 2 1 1 0 2 0 0 0 1 0 0 0 0 1 2 0 1 0 0 0 1 0 0 1 1 1 0 1 0 0 0 0 0 0 0 0 0 0 1 0 0 2 0 0 0 1 0 0 0 1 0 0 0 0 0 0 2 0 0 1 1 1 1 0 0 0 0 0 0 0 1 0 0 1 1 1 1 1 1 0 0 0 2 0 0 2 2 0 0 1 1 0 1 1 1 2 1 0 2 2 1 0 1 0 1 0 1 1 2 1 1 0 1 0 0 0 0 0 1 1 0 0 0 2 0 0 0 0 0 0 0 1 0 0 0 1 1 2 2 0 2 0 1 0 0 0 0 1 1 1 0 1 0 1 1 0 0 1 0 1 1 0 2 0 0 0 0 0 0 0 0 0 0 0 0 0 0 0 0 0 0 1 0
194 0 2 1 0 0 0 2 0 1 1 0 0 1 0 0 0 0 1 1 1 1 0 2 0 0 1 0 1 1 0 1 1 1 0 2 1 0 0 1 1 1 0 0 1 0 0 0 0 0 0 0 0 0 1 1 0 0 0 0 0 1 1 1 1 1 1 0 1 1 1 1 2 0 1 2 1 0 1 1 1 1 1 1 1 0 0 0 2 2 0 0 1 2 1 0 1 1 0 1 1 0 2 0 0 0 2 1 1 1 1 2 1 1 1 1 1 0 0 2 2 0 2 2 0 0 0 1 1 0 0 0 0 0 1 0 0 0 1 0 2 0 0 0 0 0 0 0 0 0 0 0 1 0 1 0 1 2 0 1 1 2 1 1 0 1 0 0 0 0 0 0 0 2 0 1 1 0 0 0 0 0 0 0 2 2 0 2 1 1 0 1 1 1 2 0 1 1 0 0 0 1 0 2 2 1 2 0 0 0 1 1 1 0 0 1 0 2 1 0 1 1 2 1 0 1 1 1 1 0 0 0 0 0 0 0 0 2 1 1 0 1 1 0 2 2 1 0 0 0 0 0 1 0 0 0 1 1 0 1 0 1 0 0 0 0 0 2 2 0 0 2 1 2 0 1 0 0 2 0 0 2 0 2 0 1 1 0 2 2 0 1 1 0 2 1 1 1 0 1 1 1 2 2 2 0 1 1 1 1 0 1 0 1 0 0 1 0 0 0 0 0 2 1 2 0 1 1 0 0 1 2 0 2 0 0 0 2 0 1 0 0 0 2 0 0 0 0 1 0 0 0 1 1 1 1 1 0 0 1 1 0 0 0 0 0 0 2 2 0 0 2 0 2 0 0 0 1 0 2 1 1 0 0 1 1 1 0 0 0 0 0 0 0 2 0 0 0 0 0 0 1 0 2 1 1 1 0 1 1 1 1 1 0 1 2 0 0 1 0 0 0 0 1 1 2 0 1 0 0 1 0 0 1 1 1 1 1 1 0 0 0 2 0 1 1 1 0 2 1 0 0 1 1 0 0 0 0 0 0 1 0 0 0 1 2 0 2 0 0 1 1 2 0 1 0 1 1 0 1 2 0 0 0 2 0 0 0 1 0 0 0 1 1 0 0 1 0 0 0 0 0 1 1 0 1 1 1 0 1 0 1 0 0 0 0 0 0 0 1 1 2 1 1 0 1 0 2 0 2 0 1 0 0 1 0 1 1 1 2 2 0 1 1 1 1 2 1 1 0 0 0 1 2 0 1 0 1 0 0 0 2 1 0 0 2 1 2 2 0 0 0 0 0 0 0 1 0 2 0 2 0 1 1 1 0 1 0 1 1 1 0 0 0 1 0 1 1 1 1 1 1 0 2 0 2 1 0 0 2 2 0 0 1 0 1 0 1 1 0 0 0 0 0 0 1 2 0 0 0 0 2 0 0 0 0 0 1 0 0 1 2 0 1 1 1 1 0 2 0 0 1 0 0 0 0 2 1 2 0 0 0 1 0 2 2 1 2 0 0 2 0 0 1 1 1 1 0 1 0 1 0 0 1 0 1 1 2 2 0 2 0 0 0 0 1 1 0 0 1 0 1 0 0 1 0 2 1 1 0 0 0 0 0 0 1 0 2 1 0 0 0 1 2 2 1 1 0 1 1 1 1 0 2 0 0 1 0 0 1 0 0 0 0 0 1 1 0 0 0 0 0 1 0 0 0 0 1 1 0 0 2 2 1 0 0 1 1 0 2 0 0 1 1 1 0 0 1 0 1 1 1 0 0 0 2 0 2 1 2 0 1 2 0 0 0 1 1 0 1 1 0 0 2 1 0 1 1 0 0 0 0 1 1 0 0 1 0 2 1 0 2 0 2 1 0 0 1 0 0 1 1 1 0 0 0 0 0 0 0 1 0 0 1 1 0 1 2 2 1 1 1 1 0 0 1 1 0 0 0 1 0 1 0 0 2 1 1 1 1 0 0 0 1 0 1 0 1 2 2 2 0 2 0 0 0 0 0 0 0 0 0 1 2 2 0 2 2 0 0 0 2 0 0 2 1 0 2 1 1 1 0 2 2 2 1 0 1 2 0 1 0 0 1 0 0 0 0 0 0 1 1 0 1 1 2 2 1 2 1 0 2 1 1 0 1 1 0 0 0 1 0 0 2 0 0 2 1 0 1 1 1 1 1 1 1 0 0 1 1 1 0 2 0 0 0 0 1 1 0 0 2 0 0 0 0 0 0 0 0 0 0 0 0 0 1 0 0 0 0 0 0
195 1 1 2 0 0 0 2 1 0 1 0 0 0 0 0 0 0 1 1 0 0 0 1 0 0 0 0 2 0 1 1 0 2 0 0 2 1 1 0 0 1 0 0 2 0 0 0 0 2 1 0 0 0 2 0 0 1 1 0 1 0 0 1 0 0 0 0 2 1 1 1 2 0 1 2 1 0 0 1 0 1 2 0 2 0 0 1 1 1 1 1 1 1 0 0 0 0 0 1 1 0 0 0 1 1 1 1 1 1 1 2 1 2 2 2 2 0 0 2 2 0 1 1 1 0 0 1 0 0 0 1 0 0 0 0 0 0 1 0 2 0 0 0 0 0 0 0 0 0 0 0 0 1 1 0 0 0 1 2 0 1 1 1 1 2 2 0 1 1 0 1 0 2 0 1 1 0 0 0 0 0 0 1 1 2 1 1 1 0 2 0 0 1 2 1 1 2 0 0 0 0 0 2 2 1 2 2 0 0 0 1 2 1 0 0 0 0 1 1 1 0 1 1 0 0 1 0 0 0 0 0 0 0 0 0 0 2 1 1 0 1 2 0 2 2 0 0 0 0 0 0 1 0 0 0 0 2 1 2 1 2 0 0 0 0 1 1 2 0 0 1 1 1 0 0 0 0 2 0 0 1 0 2 0 0 0 0 0 1 1 1 2 0 2 0 2 2 0 1 1 0 0 0 0 0 1 2 1 1 1 0 0 1 0 0 1 1 0 0 0 0 1 0 0 0 0 2 1 1 2 0 0 1 0 0 0 2 0 0 1 1 2 1 0 0 1 0 1 1 0 0 2 2 2 0 1 0 0 1 1 0 1 0 1 1 0 2 2 0 0 2 0 2 0 0 0 0 1 1 1 1 0 0 0 0 0 0 0 1 0 1 1 0 2 1 1 1 0 0 0 0 0 1 0 0 1 0 0 2 0 0 0 1 1 1 1 0 0 0 0 1 1 1 1 1 0 0 0 1 0 2 1 1 0 1 0 1 0 0 0 0 1 1 0 1 2 1 1 0 0 0 0 2 2 0 2 2 1 2 2 0 0 0 0 1 1 2 0 0 2 2 2 1 1 0 1 2 1 0 0 0 0 1 1 0 1 0 0 0 0 0 1 1 1 0 1 1 1 0 0 1 1 1 0 1 2 0 1 0 0 2 0 0 0 0 1 0 2 1 0 2 1 2 1 1 0 0 2 1 1 0 0 1 1 0 0 0 1 2 1 0 2 1 0 0 1 0 0 0 1 1 1 2 0 0 0 0 2 0 0 0 0 0 0 0 0 0 0 0 1 1 0 0 0 0 1 1 1 2 1 0 2 2 2 1 2 0 0 0 0 2 0 0 0 0 0 0 0 0 0 1 1 1 0 1 1 0 0 2 2 0 0 1 0 0 0 0 0 0 1 0 0 0 0 0 1 2 0 0 0 2 1 0 0 1 1 1 1 0 1 1 0 1 0 2 2 0 2 2 0 1 0 1 0 0 1 0 0 0 0 0 2 0 1 1 0 2 0 2 0 0 0 1 1 2 0 1 0 0 1 0 1 0 0 1 1 1 2 1 2 0 0 1 0 0 0 0 0 2 0 1 0 0 1 0 0 2 0 0 0 0 0 0 0 1 1 2 0 1 0 1 1 2 2 1 1 0 0 0 0 0 0 2 0 0 2 0 0 1 1 1 0 0 0 0 0 1 1 0 0 0 0 0 0 0 1 0 1 0 0 0 2 2 2 0 0 0 0 2 1 1 2 0 0 1 0 0 2 0 2 2 0 0 0 1 0 2 0 2 0 1 2 1 1 1 0 0 0 2 0 0 0 2 1 0 1 0 0 1 0 0 0 0 0 1 2 0 2 2 2 2 0 2 0 0 0 1 0 1 0 0 0 0 0 2 0 0 0 0 1 0 0 0 1 0 0 1 1 1 1 1 0 0 0 0 0 0 0 0 1 0 0 1 0 1 0 0 1 1 0 0 1 1 0 1 0 1 1 1 2 0 1 1 0 1 0 0 0 1 0 0 0 1 2 1 2 2 0 0 0 2 0 0 2 2 0 1 0 1 0 1 0 0 0 0 2 2 2 0 0 0 1 1 0 2 1 1 0 0 1 1 0 1 1 0 0 1 1 0 0 0 1 0 0 0 0 0 0 0 1 0 1 0 0 0 1 1 1 0 1 0 2 0 2 1 1 0 2 2 1 1 0 0 0 0 0 0 0 0 0 1 0 2 0 0 0 0 0 0 0 0 0 1 1 0 0 0 0 0 2 2
196 1 1 1 0 1 0 1 0 0 0 1 0 1 0 0 0 0 1 1 1 1 1 1 1 1 0 0 1 0 1 2 1 1 2 1 2 1 1 0 0 1 0 0 2 0 0 0 0 0 0 0 1 1 0 2 2 0 0 0 1 1 0 1 1 1 2 1 2 0 0 0 2 0 2 2 0 0 0 0 0 0 2 1 1 0 0 1 2 2 1 1 1 1 1 0 1 1 0 2 1 0 2 0 0 0 2 0 2 0 0 2 1 1 1 1 1 0 1 1 1 0 1 2 0 0 0 0 0 0 0 0 0 0 0 0 0 0 1 0 0 0 0 0 0 2 0 0 0 0 0 1 0 1 0 0 0 2 0 2 1 1 1 1 1 1 0 0 0 0 0 2 1 1 0 2 2 2 1 1 1 1 0 1 1 2 1 1 0 0 2 1 0 2 2 0 1 2 1 0 0 0 0 2 2 1 2 1 1 0 1 0 2 0 0 1 1 0 1 1 2 1 2 2 0 0 1 0 0 0 0 0 0 0 0 0 0 2 0 1 0 1 2 0 1 1 0 0 0 0 0 0 2 0 1 0 0 2 0 0 0 0 0 1 0 0 0 0 2 0 0 2 0 0 0 0 0 0 1 0 1 1 1 2 0 2 2 1 0 2 0 2 2 0 2 0 1 0 0 0 0 0 2 2 2 0 0 2 1 1 1 0 0 2 1 1 1 1 1 1 1 1 0 0 2 0 2 2 2 1 1 1 0 1 0 0 0 2 0 0 0 0 0 1 0 0 2 1 2 0 2 0 2 2 1 0 1 1 0 1 1 0 1 0 1 1 0 0 1 1 1 1 1 2 1 0 0 1 1 1 2 0 0 0 0 0 0 0 0 0 0 0 0 1 2 0 0 0 0 0 0 0 0 2 1 1 1 0 0 1 1 0 0 1 0 0 2 0 1 0 0 0 0 1 0 0 0 0 0 0 1 0 0 0 1 1 0 2 0 0 1 0 1 1 2 1 2 2 0 1 0 1 0 1 1 1 0 2 2 2 1 0 1 0 0 1 0 2 0 1 2 2 1 1 0 0 0 2 0 0 1 0 0 1 1 1 0 0 1 0 0 0 0 0 1 0 1 0 0 0 1 1 2 2 0 0 2 0 1 1 1 1 1 1 1 0 0 0 0 1 1 1 1 2 1 1 1 0 1 1 1 0 0 1 2 0 1 2 0 2 0 1 2 1 1 0 2 0 0 0 1 0 1 2 1 0 0 0 1 1 0 0 0 1 1 0 0 1 1 0 0 2 0 0 0 0 2 0 2 0 2 0 0 0 0 0 0 1 0 0 0 0 1 0 1 0 0 1 1 1 1 1 0 2 0 2 0 0 0 2 1 0 0 0 0 0 0 1 1 0 0 0 0 1 1 0 1 1 0 0 0 2 0 0 0 2 0 0 0 0 1 1 0 1 0 2 2 0 1 1 0 2 0 0 0 0 0 0 2 0 0 0 2 1 0 1 1 2 0 1 1 0 0 0 0 2 0 1 0 0 0 0 1 1 0 1 1 1 2 1 1 1 0 2 1 0 0 0 0 1 0 1 0 0 2 0 1 1 1 0 0 0 0 1 0 0 0 1 2 0 0 0 1 2 1 1 1 1 0 0 0 0 0 2 2 2 0 0 0 0 0 0 0 0 1 1 1 0 2 2 2 2 0 0 0 1 0 0 0 0 0 1 2 1 0 2 2 0 0 2 0 1 2 0 0 0 0 2 0 2 1 1 1 1 1 1 1 1 0 1 1 0 1 0 0 0 0 0 0 0 0 0 0 1 1 1 0 1 0 0 0 0 0 0 2 0 0 0 1 2 1 1 0 2 1 0 0 2 0 0 1 1 1 1 0 1 0 0 0 1 0 0 1 1 1 0 1 0 0 0 2 2 1 0 0 1 1 0 1 1 0 1 0 0 0 1 1 0 2 0 0 0 0 1 0 1 0 0 0 1 2 0 0 0 0 0 0 0 0 0 0 0 0 1 1 0 2 2 0 0 0 1 1 1 1 2 0 1 1 2 1 1 0 0 2 2 2 0 2 1 0 1 0 0 0 1 1 1 0 0 1 1 1 1 0 1 1 1 1 0 0 2 1 1 0 0 1 1 0 1 0 0 1 1 0 0 0 2 0 2 1 0 1 1 1 1 0 0 1 1 2 0 1 1 0 0 0 0 0 0 0 0 0 1 0 0 1 0 1 0 1 1 0 0 0 0 0 1 1 1 1 0
197 1 1 2 0 0 0 2 0 0 0 0 0 1 0 1 0 0 1 0 0 0 1 2 0 0 0 0 1 0 1 1 0 1 2 1 1 2 0 0 0 2 0 0 1 0 0 0 0 1 0 0 2 2 0 1 1 0 0 1 0 1 0 1 1 1 2 1 1 0 0 2 1 0 1 1 0 0 2 0 1 2 2 0 1 0 0 0 2 2 0 0 0 2 1 0 1 1 0 1 1 0 0 0 2 2 2 2 0 2 0 0 1 1 2 2 2 0 0 1 1 0 2 0 0 2 2 1 1 0 1 1 0 1 0 1 0 0 0 1 2 0 0 0 0 0 0 0 0 1 0 0 0 0 0 0 0 2 0 0 1 1 2 0 0 2 2 2 0 2 1 1 1 1 0 1 1 2 0 2 2 0 0 0 2 2 0 1 0 0 0 2 0 2 2 0 2 2 0 1 0 1 0 0 2 0 1 0 1 0 0 1 1 1 0 0 0 1 0 1 2 1 2 1 0 1 0 1 1 1 1 1 0 0 0 0 0 2 0 1 0 1 2 0 1 1 1 0 1 1 0 0 1 0 0 0 1 2 0 0 0 0 1 2 1 0 1 0 1 0 1 2 1 1 0 0 1 0 1 0 0 1 1 2 0 1 1 2 0 1 1 0 2 0 2 0 2 0 0 2 0 0 0 0 0 0 0 1 1 1 0 2 0 1 0 0 1 0 0 0 1 1 1 0 2 0 2 0 0 1 2 1 1 1 0 0 0 1 0 0 0 0 1 1 0 0 0 0 2 0 1 0 1 1 0 1 1 0 0 2 2 0 1 0 1 1 0 2 2 0 0 2 0 2 0 0 0 1 0 2 1 1 0 1 0 0 0 0 0 0 0 0 1 0 1 1 1 0 1 1 1 1 0 1 0 0 1 1 0 1 1 0 0 0 0 1 1 0 1 0 1 0 0 1 0 1 0 0 1 1 0 1 0 1 0 0 1 0 0 0 2 0 1 1 0 1 1 0 1 1 0 0 0 1 0 0 0 2 1 1 0 0 1 0 0 1 0 1 0 0 1 1 2 0 2 0 2 2 1 1 1 1 0 2 2 2 0 1 0 1 2 1 1 1 0 1 1 1 1 0 1 2 1 2 0 0 2 0 1 1 1 1 1 1 0 0 0 1 1 2 1 2 0 1 0 1 0 1 1 1 1 1 0 1 1 1 0 0 1 2 1 1 1 1 1 1 1 1 1 0 0 0 0 1 2 1 0 1 1 1 1 0 0 1 1 0 0 0 0 0 0 0 0 0 0 0 0 1 1 2 2 0 1 1 0 0 0 0 0 0 1 1 1 0 1 1 1 0 0 0 0 1 0 1 1 2 1 0 0 1 1 0 0 0 0 0 0 2 1 1 1 0 0 0 0 1 2 2 0 0 1 1 0 0 0 1 0 1 0 0 2 0 0 2 0 0 0 0 2 2 1 1 0 0 0 0 1 1 1 0 0 0 2 0 1 2 1 2 0 1 1 0 0 1 1 2 0 0 0 0 1 1 0 2 1 2 1 1 2 1 0 1 0 1 0 0 0 0 0 0 0 0 0 0 0 0 1 2 0 0 0 0 0 1 0 0 0 2 0 0 0 0 0 2 1 0 0 0 0 0 0 0 0 1 1 1 0 0 0 1 0 0 0 0 1 0 1 1 0 0 0 0 0 1 1 0 1 0 2 0 0 0 2 1 0 0 0 0 0 2 1 1 2 0 0 1 1 0 1 1 1 1 1 0 1 2 0 2 0 2 0 0 2 0 0 0 0 1 0 1 1 0 0 2 2 0 0 0 1 0 0 0 0 0 2 0 0 0 1 1 1 2 0 2 0 0 0 1 0 1 0 0 1 1 0 1 0 0 1 0 1 2 1 1 1 0 1 2 2 1 1 1 0 0 0 0 0 0 0 0 1 0 0 0 0 1 1 0 2 0 0 0 0 1 0 1 0 1 2 1 1 0 2 0 0 0 1 0 0 0 0 0 1 1 2 0 2 2 0 0 0 1 1 1 2 1 1 1 0 0 0 0 0 0 0 0 1 1 1 0 0 0 0 1 0 0 0 0 0 0 0 2 0 1 0 1 1 0 0 0 0 0 2 1 1 0 0 0 0 0 2 0 1 0 0 0 1 1 1 0 1 0 1 0 2 0 1 0 2 2 0 2 1 0 0 1 0 0 0 0 0 0 0 0 0 0 0 0 1 0 1 0 0 0 0 0 1 0 0 1 0 0
198 0 2 1 0 0 0 2 0 1 1 0 1 1 0 1 0 0 2 0 0 0 1 2 0 0 1 0 2 1 2 1 0 2 2 0 2 2 0 1 1 1 0 1 2 0 0 0 0 0 0 0 1 0 1 1 0 0 0 2 0 1 1 1 1 1 0 1 0 0 0 1 2 0 0 2 2 0 1 0 1 2 2 0 0 0 0 1 2 2 0 0 0 1 1 0 1 2 0 2 0 0 1 0 1 1 1 1 1 1 0 1 2 2 2 2 2 1 1 1 1 1 2 1 0 0 0 2 1 1 0 0 0 0 0 0 0 0 1 0 1 0 1 0 0 2 1 0 0 0 0 0 0 1 0 0 0 1 0 1 2 2 1 1 0 1 1 0 1 1 0 2 0 2 1 1 2 1 0 1 1 0 1 0 1 1 1 1 0 0 1 0 0 0 0 0 2 1 1 0 0 0 0 2 2 0 2 1 0 1 0 0 1 0 0 0 0 0 1 1 2 0 2 2 0 0 0 0 0 0 0 0 0 1 1 0 0 2 0 1 0 0 2 1 1 1 0 0 0 0 0 1 1 0 1 1 0 1 0 0 0 0 0 1 0 0 0 2 2 0 0 2 2 2 0 0 1 1 1 0 1 2 0 1 0 2 2 0 1 2 0 2 2 0 2 0 2 1 1 1 1 0 1 1 1 1 0 1 1 1 0 2 0 2 1 0 1 1 1 0 1 1 1 0 2 0 2 1 0 1 2 0 0 2 0 0 0 1 0 0 1 1 2 1 0 0 0 0 1 0 0 0 2 2 1 0 1 0 0 1 1 0 0 0 0 2 0 1 2 0 0 2 0 2 0 0 0 0 2 0 1 1 0 0 0 0 1 0 0 0 0 0 1 0 1 0 0 1 0 0 0 0 0 2 2 0 0 0 0 2 0 0 0 0 2 2 0 1 0 1 0 0 0 0 0 0 0 1 0 0 0 0 1 1 1 2 0 1 0 0 2 0 1 1 1 1 1 2 0 2 0 1 1 2 1 1 0 1 1 1 0 0 0 0 0 0 0 0 0 0 0 0 1 1 1 1 0 1 0 0 0 0 0 0 2 0 0 0 1 0 0 0 0 1 0 2 0 0 1 1 2 2 2 2 0 0 2 0 0 1 0 1 0 1 0 1 1 0 0 0 0 2 0 2 1 1 1 1 0 2 0 1 0 1 1 0 1 1 0 2 1 1 1 1 1 1 1 2 2 0 0 0 0 2 0 0 0 1 0 1 0 1 1 1 1 1 1 2 2 0 0 1 1 0 0 0 2 2 2 2 2 0 2 2 1 0 2 0 0 0 0 1 0 0 0 0 0 0 0 1 1 2 0 2 0 2 1 0 0 2 0 0 0 1 0 0 0 0 0 0 1 0 0 0 0 1 1 0 0 0 0 2 1 1 1 1 0 1 1 1 1 1 0 1 1 1 2 0 1 1 0 2 0 1 0 0 2 0 2 0 0 0 0 1 0 1 0 1 2 0 0 2 1 0 0 2 2 0 1 0 2 1 0 0 0 1 1 0 2 2 2 1 0 1 0 0 0 0 0 2 1 1 0 0 2 0 2 2 0 0 0 0 0 0 0 1 0 1 0 1 0 1 1 1 1 0 0 0 0 0 0 0 0 2 0 0 1 0 0 1 0 0 1 1 2 0 2 0 0 0 0 0 0 0 0 1 1 0 1 0 0 1 2 2 2 0 0 0 0 2 1 0 2 0 0 0 0 0 0 1 0 1 1 1 1 2 0 2 0 2 0 2 2 1 0 1 1 0 1 1 0 0 0 2 1 1 0 0 1 1 0 0 1 1 0 0 0 0 1 1 1 1 0 2 0 0 0 1 0 0 0 0 1 2 0 0 0 0 0 0 0 0 1 1 1 0 1 0 0 0 1 1 1 0 0 1 1 1 0 0 2 0 1 0 0 1 0 0 1 1 1 0 0 1 0 1 0 1 1 1 2 0 2 0 0 1 0 1 0 0 1 0 0 2 2 0 2 2 0 1 0 0 1 1 0 2 0 2 1 1 1 1 0 0 1 1 2 1 2 0 1 0 0 1 0 1 2 0 0 0 0 2 0 1 0 1 1 1 1 0 0 0 2 2 2 1 0 1 0 0 1 0 0 2 1 0 1 2 0 0 2 0 2 0 2 2 2 0 2 1 0 0 0 0 0 1 0 0 0 0 0 1 0 1 0 0 0 0 0 0 0 0 0 0 0 0 0 0 2 0 0 0
199 1 1 1 0 0 1 2 1 1 2 0 0 1 0 1 1 0 0 1 1 1 2 1 1 1 1 0 2 0 1 0 0 2 1 1 1 1 0 1 0 2 0 1 1 1 1 0 0 0 1 1 1 1 1 0 0 0 1 1 1 0 0 2 1 1 2 1 2 1 1 2 2 0 1 2 1 0 1 0 2 2 1 0 1 0 0 0 0 2 0 0 1 2 1 1 1 1 1 0 0 1 1 0 0 0 2 1 1 1 1 2 0 1 1 1 1 0 0 2 2 0 1 0 0 0 0 1 0 1 0 1 0 0 0 0 0 0 0 1 0 0 0 0 0 0 0 0 0 1 1 0 0 2 2 0 0 1 0 0 0 1 0 2 2 2 2 1 0 1 1 1 1 1 1 2 1 0 0 1 0 0 0 0 1 1 0 0 0 0 2 0 0 0 1 0 1 2 0 0 0 0 0 1 2 0 1 0 1 0 1 1 2 0 0 1 1 0 2 1 2 1 2 0 0 2 0 1 0 0 0 0 0 0 0 0 0 2 0 0 0 1 2 0 1 1 0 0 1 1 1 0 1 0 0 0 2 2 2 2 2 2 0 0 0 0 0 1 1 1 0 2 1 1 0 0 1 0 1 0 1 1 1 2 1 1 2 2 0 2 0 0 0 1 2 2 0 1 1 2 2 0 1 1 1 0 0 1 1 1 1 2 0 1 1 0 2 1 1 0 1 1 0 0 1 0 2 0 0 1 2 0 0 2 0 0 0 1 0 0 0 0 1 2 0 0 0 0 2 0 2 0 2 2 1 0 2 1 0 0 0 0 1 0 0 1 0 1 1 1 1 1 0 2 0 0 0 1 0 2 2 0 0 2 0 2 1 0 0 1 0 1 0 0 2 1 1 1 1 0 0 1 0 2 2 0 1 0 0 1 0 0 0 0 0 1 1 0 1 0 0 1 0 2 1 1 2 0 2 0 0 1 2 2 0 2 0 1 2 0 1 0 1 1 0 1 1 2 0 1 0 1 1 1 1 1 0 1 0 0 0 0 1 1 0 2 0 1 0 1 1 1 2 0 2 0 0 2 0 1 1 0 0 0 2 1 0 1 0 0 1 1 0 1 0 2 0 1 1 0 0 2 1 0 0 2 1 0 0 2 0 1 0 0 0 0 1 0 1 2 1 1 1 1 0 1 1 1 0 2 0 1 0 0 1 0 1 1 0 2 1 0 0 1 0 2 0 0 0 0 0 0 1 2 0 1 0 1 2 0 0 0 0 0 0 0 0 0 0 1 0 0 1 0 1 1 2 1 1 2 1 0 1 1 1 0 1 0 0 0 0 1 1 1 1 0 0 1 1 0 0 2 1 2 0 2 1 0 0 1 1 0 0 0 0 0 0 0 0 0 0 0 0 0 0 0 1 1 0 0 1 2 0 0 0 1 0 1 0 0 0 0 0 0 0 2 2 0 0 0 0 2 0 1 0 0 1 0 2 0 0 0 0 0 1 2 0 2 1 1 0 1 0 0 0 2 0 0 1 0 0 2 0 1 1 1 0 1 2 1 1 0 0 2 1 0 0 0 0 1 0 1 0 0 1 0 2 2 0 0 2 0 0 0 0 0 0 0 1 0 0 0 0 2 1 0 1 0 1 1 1 1 0 2 0 0 1 0 0 1 0 0 0 0 0 1 1 1 0 0 0 0 0 0 0 0 2 0 0 1 1 1 2 1 0 1 2 1 0 2 0 0 1 0 0 0 0 1 0 1 1 2 1 0 0 1 1 2 1 2 0 1 2 0 1 0 0 0 1 1 1 0 0 1 1 0 2 0 0 1 0 0 0 0 1 1 1 1 2 2 1 2 0 2 0 0 0 1 0 1 0 0 0 1 0 0 0 0 0 1 0 0 0 1 2 1 1 0 0 0 2 2 2 1 1 0 1 0 0 0 0 0 0 0 0 0 1 0 1 1 0 0 1 1 0 2 0 0 0 0 1 0 2 0 0 1 0 1 0 0 0 0 1 1 0 0 2 2 0 0 0 2 1 1 2 2 0 2 2 1 1 2 1 1 1 0 1 1 2 0 0 0 0 2 1 0 1 0 0 0 0 2 0 1 0 0 0 2 2 0 0 1 2 0 0 1 0 1 1 0 1 0 1 1 1 0 0 1 0 1 0 0 0 0 1 1 1 0 0 0 0 0 0 1 0 0 0 0 0 0 0 1 0 0 0 0 0 0 1 0 1 0 0 1 1 0 0 0 0 0 1 1
[truncated: 1,606,808 more chars]
