# Supplementary material for: KNN-MDR: a learning approach for improving interactions mapping performances in genome wide association studies
Source: BMC Bioinformatics. 2017 Mar 21;18:184. doi: 10.1186/s12859-017-1599-7 (PMC5361736; doi:10.1186/s12859-017-1599-7)
Supplement: Supplementary file 3 — The data set(s) supporting the results of Table 2. (ZIP 28603 kb) [file 12859_2017_1599_MOESM3_ESM.zip › 3/SINAN/S2/mkallsimul.dat]

1 0 0 0 0 1 1 2 2 1 1 0 1 2 0 0 0 2 0 0 2 2 1 0 2 0 0 2 2 2 2 0 0 0 1 1 1 2 1 0 0 1 2 0 0 0 0 0 0 0 0 0 0 0 1 2 0 1 1 0 1 1 1 1 0 0 0 0 0 0 0 1 2 2 1 2 1 0 2 1 1 0 0 2 2 0 0 0 1 2 0 0 0 2 0 1 0 0 0 0 2 1 1 1 0 0 2 2 1 1 0 0 1 1 2 2 2 0 0 0 2 0 2 1 2 2 0 1 2 0 0 0 0 0 0 0 1 0 0 1 0 0 0 0 0 0 0 0 0 2 0 0 0 0 0 0 0 0 0 1 0 0 0 1 0 2 0 1 0 1 1 1 0 2 0 0 2 0 0 0 0 0 0 1 2 1 1 1 1 0 1 0 1 1 1 0 0 1 1 1 0 1 0 0 1 1 2 1 1 0 0 1 1 0 0 2 1 0 0 0 2 1 1 1 0 1 1 0 0 1 0 0 0 0 0 0 0 2 2 0 0 0 1 0 2 2 0 0 2 0 0 0 0 1 1 1 0 2 0 1 1 0 0 1 1 0 0 0 1 0 0 1 0 0 0 0 0 1 2 0 1 1 1 0 2 1 1 2 0 2 0 0 0 2 2 0 2 1 0 0 0 1 1 0 0 0 0 0 0 0 0 0 0 1 0 0 1 1 0 0 0 0 1 1 1 0 0 0 2 0 0 0 0 0 0 0 0 1 0 1 1 1 2 0 0 0 1 0 1 1 0 1 2 0 2 0 0 0 0 1 0 1 2 0 2 1 0 2 1 1 1 1 1 2 0 1 0 0 0 0 0 1 0 0 0 0 0 0 0 0 0 0 0 1 2 2 2 1 0 0 0 0 1 1 0 0 1 0 0 0 0 2 1 0 1 0 1 1 0 1 1 1 0 1 0 1 1 2 2 0 2 1 0 1 0 1 0 2 1 1 0 0 1 1 0 2 0 0 0 0 0 1 0 0 0 0 0 2 1 1 2 2 0 0 2 2 0 1 0 1 0 0 1 2 1 1 0 2 0 2 1 1 1 1 2 0 0 1 0 0 0 1 0 2 0 0 0 1 1 2 1 0 2 2 1 0 1 1 0 1 0 0 1 1 0 0 0 2 0 1 1 0 1 0 0 1 1 2 0 0 2 0 2 1 2 0 1 0 2 2 1 0 0 1 2 1 0 2 2 0 1 0 0 0 2 2 0 0 0 0 0 1 1 0 0 0 1 1 0 0 0 0 1 0 0 1 1 2 0 1 2 0 1 0 1 1 2 1 0 1 0 1 0 1 1 1 0 2 2 1 1 0 1 1 0 2 0 2 0 2 1 0 0 2 1 1 1 1 1 0 0 1 0 1 0 1 0 1 0 0 1 1 0 0 1 1 0 1 2 0 2 1 0 1 1 0 2 1 1 1 0 1 0 1 2 0 0 2 2 0 0 0 2 2 0 2 1 1 1 1 1 0 0 0 1 0 1 0 2 0 0 0 2 1 0 2 2 2 0 1 1 1 0 1 1 0 0 1 0 1 0 1 0 1 2 1 1 2 0 0 0 0 0 1 1 0 0 2 2 0 0 0 0 1 1 0 1 0 0 0 0 1 0 2 1 1 1 0 0 1 0 0 0 1 0 1 2 1 1 1 0 1 0 1 0 1 2 0 1 0 0 0 2 2 0 1 2 2 0 2 0 0 2 0 1 1 1 0 2 0 2 2 1 1 0 0 0 2 1 2 0 2 0 1 0 0 0 0 1 1 0 0 0 2 2 0 2 0 1 1 0 0 1 1 2 1 1 1 2 0 0 0 0 1 2 0 0 0 0 0 1 0 2 0 0 0 1 2 0 0 0 1 1 0 0 1 1 0 1 0 1 0 0 0 2 0 0 0 0 0 1 0 0 0 1 1 0 0 1 0 1 0 1 1 2 2 0 1 2 2 1 0 1 0 0 0 1 1 0 0 0 2 1 1 0 0 2 0 0 0 0 2 2 1 2 1 0 1 1 1 1 0 0 0 0 1 0 0 2 0 1 1 2 1 1 1 2 2 0 0 2 0 2 2 2 1 1 1 1 1 1 1 1 2 1 1 1 1 1 0 2 0 1 0 1 0 1 2 0 1 0 0 2 0 1 1 1 0 0 0 2 0 0 0 0 2 0 0 2 0 0 0 0 2 0 1 1 0 0 2 0 1 0 0 2 0 0 1 2 0 0 0
2 0 0 0 0 1 1 2 2 0 0 1 0 0 0 0 0 0 2 0 1 1 1 1 1 1 1 0 1 2 0 1 1 2 1 0 2 1 0 1 0 1 0 1 0 1 1 0 0 0 0 0 0 1 1 1 0 0 0 1 1 2 2 2 1 1 1 0 1 0 0 0 1 2 1 2 1 1 2 1 1 0 0 1 2 0 1 1 2 2 1 1 2 2 0 0 0 1 1 1 0 2 0 0 2 1 2 1 1 0 1 2 0 0 1 1 1 0 1 0 1 0 2 0 0 0 0 1 2 0 1 0 0 0 2 2 0 0 1 0 2 0 0 0 0 0 0 0 0 1 0 0 0 0 0 0 0 1 0 0 1 1 0 1 1 2 0 1 1 1 1 0 1 0 0 1 1 0 0 0 0 0 0 1 2 1 1 0 0 0 1 0 2 1 2 0 1 2 0 0 0 0 0 1 1 0 2 1 2 0 1 2 1 0 0 0 0 0 1 0 2 2 0 1 0 1 0 1 1 0 0 0 0 0 0 0 0 2 2 0 0 0 2 1 2 2 0 0 2 0 0 0 0 0 0 2 1 1 0 0 0 0 0 0 0 1 0 1 2 2 0 1 0 1 0 0 0 1 2 0 0 1 1 1 1 0 2 1 0 2 0 1 0 1 1 0 0 1 1 0 0 1 1 1 0 0 0 0 0 0 0 2 0 1 2 0 2 1 1 0 1 1 2 2 0 0 0 0 1 0 0 1 1 1 0 0 1 2 0 0 1 0 2 2 0 1 1 0 1 1 0 0 2 0 1 0 0 2 0 0 0 0 1 0 1 0 0 2 2 0 2 2 0 2 0 0 0 1 1 1 1 0 0 0 0 1 0 0 0 1 1 0 0 0 2 1 1 0 1 1 0 1 0 2 0 1 1 1 0 0 0 0 0 0 2 0 2 0 0 0 0 0 1 0 1 1 0 0 1 1 1 1 0 1 1 0 1 2 1 0 2 0 1 1 1 1 0 0 0 0 0 0 0 1 0 0 0 1 0 1 0 0 1 1 0 1 1 2 0 0 0 0 2 2 0 1 0 2 0 0 2 0 1 0 1 2 0 1 1 0 2 1 2 0 1 1 1 0 0 2 2 2 1 1 1 0 1 0 1 0 1 0 1 1 0 0 1 2 0 0 0 2 2 0 1 2 0 0 1 2 0 0 2 1 0 0 2 0 1 1 0 1 0 0 1 0 0 1 1 0 0 0 0 0 0 0 0 0 0 0 0 0 1 0 0 0 0 2 2 0 2 0 1 0 1 1 1 1 0 1 2 0 0 0 1 0 0 1 1 1 0 1 0 0 0 1 0 1 1 1 1 1 1 2 1 2 1 0 0 0 2 0 0 1 0 1 0 0 0 0 0 1 0 0 0 0 1 1 0 0 2 2 0 0 2 0 0 0 0 1 0 0 0 1 0 0 2 1 0 0 0 2 0 1 1 0 2 2 2 1 1 1 0 1 1 2 1 2 0 1 0 1 0 1 0 0 0 0 1 0 0 0 1 1 1 1 0 0 0 0 2 0 0 2 0 1 1 0 0 2 0 1 0 0 1 2 1 1 0 0 0 0 0 1 0 0 0 1 1 0 0 0 0 1 0 1 2 0 1 1 1 1 0 2 1 0 1 0 0 2 1 1 0 0 0 1 1 0 0 1 0 1 1 1 0 0 0 0 1 0 0 0 2 1 1 0 2 1 0 2 1 0 2 0 1 0 1 1 0 2 0 0 0 0 0 1 0 1 1 2 1 1 0 2 0 0 0 1 0 1 0 2 1 2 1 1 1 1 0 2 0 0 1 1 1 2 2 1 2 0 1 1 0 0 1 0 0 0 0 0 1 0 0 1 0 0 0 1 1 0 1 1 1 0 1 0 1 0 0 1 1 0 0 1 1 1 1 0 0 0 0 0 0 0 0 0 0 0 2 1 1 0 1 2 1 0 0 1 0 1 0 1 0 0 0 0 0 1 1 0 1 1 1 0 2 0 2 0 0 1 1 1 2 1 1 1 1 1 0 1 1 0 1 0 1 0 0 1 0 0 0 0 2 2 0 2 0 2 1 0 0 0 0 2 0 0 0 1 1 0 0 0 1 0 1 1 2 0 0 0 2 0 2 0 0 0 0 0 0 1 0 1 1 1 1 1 1 0 1 0 1 0 0 0 0 1 0 2 0 0 0 2 0 1 0 0 0 0 0 1 1 1 1 0 1 0 1 0 1 0 0 0
3 1 0 0 0 0 0 1 1 1 1 1 0 0 0 0 0 1 1 0 2 2 0 0 2 0 0 1 1 1 1 0 1 1 0 1 1 2 1 0 0 1 0 1 0 1 2 0 2 0 0 1 1 1 0 2 0 0 0 2 0 0 1 1 0 0 0 0 1 0 0 1 0 2 0 2 2 0 0 0 0 0 1 0 1 0 0 0 1 1 0 0 2 2 0 2 0 1 0 0 2 2 0 1 1 1 1 1 1 1 1 2 2 2 2 2 2 0 1 1 0 1 1 1 0 0 0 0 2 0 2 0 0 0 1 1 1 0 0 1 1 0 0 0 0 0 1 0 0 1 0 0 0 0 0 0 1 1 0 0 0 1 0 1 0 1 0 1 1 0 0 1 1 0 0 0 2 0 0 0 0 0 0 1 1 0 1 2 1 0 1 1 1 1 1 0 0 2 0 0 0 0 0 1 1 1 1 0 1 0 1 1 1 1 0 0 0 0 1 2 2 0 1 2 0 0 1 0 0 1 1 1 0 0 0 0 0 2 2 0 0 0 2 0 0 0 0 0 2 0 0 0 0 1 1 1 0 1 0 0 0 0 0 1 1 0 0 0 1 1 1 0 0 1 1 0 0 0 1 0 0 0 2 1 1 0 2 2 0 2 0 1 0 1 1 0 0 1 0 0 0 0 2 1 0 0 0 0 1 0 0 2 0 1 1 0 2 0 0 0 0 0 1 2 1 0 0 0 0 1 0 1 0 0 0 0 0 1 1 2 1 2 2 2 0 0 2 0 0 0 0 1 1 2 0 0 1 0 1 0 1 1 2 0 2 0 0 2 2 0 2 2 0 2 1 0 0 0 0 0 1 0 0 0 0 1 0 0 0 0 0 0 0 0 2 0 0 0 1 1 0 1 1 1 0 0 2 0 0 0 0 1 1 0 0 1 0 1 0 1 1 2 0 1 0 2 0 0 1 0 1 0 0 1 0 1 0 1 0 0 2 0 1 1 1 2 0 0 0 0 0 1 2 2 2 2 2 2 1 1 1 2 0 0 0 0 0 2 0 0 2 2 2 0 1 1 1 2 0 1 2 0 1 0 2 1 0 0 0 2 2 0 0 1 1 0 0 1 1 2 1 1 1 1 1 2 2 0 1 1 1 0 2 1 0 0 0 1 0 2 2 0 2 0 0 2 0 0 0 2 0 2 1 1 0 0 1 0 1 0 0 2 0 0 1 1 0 0 1 0 0 1 0 0 0 0 0 0 0 1 0 0 0 0 0 0 0 1 1 0 1 1 0 0 0 0 0 1 0 0 1 0 0 0 2 0 1 2 2 2 1 0 0 1 0 0 0 1 1 1 1 1 1 1 1 2 0 0 0 2 2 0 0 1 0 1 0 1 0 0 0 2 1 1 0 0 1 2 0 0 1 1 0 0 2 0 2 0 0 1 1 0 0 0 1 0 2 2 1 1 0 1 0 0 1 0 0 2 1 0 0 0 0 0 0 0 0 1 0 2 1 0 0 1 0 0 0 0 2 0 0 1 2 1 0 2 1 1 0 0 2 0 0 0 0 0 0 0 0 1 1 0 0 1 1 2 1 1 1 1 0 0 0 2 1 0 1 0 0 0 0 0 0 0 0 2 2 0 0 0 0 1 0 2 0 0 1 0 0 1 0 1 0 0 0 1 1 0 0 0 0 0 0 2 0 1 0 0 0 0 0 0 2 1 1 0 2 0 0 1 1 0 2 1 0 0 2 1 1 1 2 1 0 1 1 1 1 1 1 2 1 1 1 1 0 0 1 2 0 2 0 1 2 2 0 0 1 1 1 0 0 0 2 1 1 1 1 2 2 0 1 1 0 0 2 0 0 0 0 1 1 0 0 1 0 1 2 1 0 0 0 0 1 1 0 0 1 0 0 0 2 0 0 0 2 0 0 0 0 1 0 0 0 0 0 2 0 1 1 0 0 0 1 1 1 1 0 0 1 1 1 0 2 0 0 0 1 1 0 0 1 1 0 0 2 0 2 0 1 0 0 1 1 1 2 1 0 2 0 1 1 0 0 0 1 1 0 1 2 2 0 0 2 2 0 0 1 1 0 0 2 0 0 2 0 0 0 1 2 1 0 0 1 0 0 1 1 0 0 0 2 1 0 0 2 0 2 0 0 2 0 1 1 1 2 0 0 0 0 0 2 0 0 0 0 0 0 2 0 0 0 2 0 0 0 0 0 0 0 0 0 1 0 0 0 0 0 1 1 0 0 0
4 0 0 1 1 0 0 2 2 1 1 0 0 0 0 0 0 1 1 1 1 2 0 1 1 0 0 0 1 2 0 1 2 1 2 1 1 1 0 0 1 1 0 0 0 0 0 0 0 1 1 1 1 1 0 2 0 0 1 1 0 1 0 0 0 0 0 0 0 0 0 0 2 2 2 2 0 0 2 0 2 0 0 2 2 0 0 1 1 2 0 1 2 2 0 2 0 0 0 1 1 2 1 1 0 0 2 2 0 0 1 1 0 2 2 2 2 0 0 0 2 0 2 1 0 1 0 0 2 0 0 0 0 0 0 0 0 0 0 0 2 0 0 0 2 0 1 0 0 0 0 0 0 0 0 0 0 0 0 0 1 0 0 1 1 1 0 0 1 1 1 0 1 2 0 0 2 2 1 2 0 1 1 0 1 0 1 1 0 0 0 1 1 0 1 0 0 2 1 1 0 1 0 0 1 1 2 1 1 0 0 1 1 0 0 0 0 0 0 0 1 1 0 2 0 0 0 1 1 1 0 0 0 0 0 0 0 1 2 1 1 1 2 0 2 2 0 0 1 0 0 1 0 0 0 2 2 0 0 0 0 0 1 1 1 0 0 0 2 1 0 1 0 0 0 0 0 0 1 0 0 0 1 1 2 0 2 1 1 2 0 1 2 2 1 0 0 1 0 0 0 1 2 1 1 1 0 0 1 0 1 2 0 2 1 0 2 0 1 0 2 1 1 1 0 0 0 0 1 0 0 1 1 0 0 0 1 1 0 0 0 0 1 2 0 2 0 1 2 0 1 0 1 0 1 1 0 1 0 1 0 1 1 0 1 0 0 1 2 0 2 2 1 1 0 0 0 0 0 0 0 2 0 1 0 0 0 1 1 0 0 1 1 1 1 0 0 0 1 0 0 0 0 1 0 1 1 1 0 0 0 0 1 0 1 0 1 0 0 0 0 0 0 0 2 2 1 1 1 0 1 1 0 2 0 1 1 0 0 0 2 0 1 1 1 0 0 0 0 0 0 1 2 2 2 2 2 2 1 1 2 2 1 0 0 1 1 0 0 0 0 0 2 1 1 1 1 2 1 0 0 0 2 0 0 2 0 1 1 0 1 1 0 0 0 0 0 2 2 1 0 0 1 1 1 0 2 0 1 1 1 0 1 0 1 0 0 1 1 1 1 1 2 1 0 2 0 0 1 2 0 0 0 0 1 0 2 0 1 0 1 1 0 0 1 2 0 0 0 0 0 0 1 0 0 0 1 1 1 1 1 0 1 1 0 0 0 2 1 0 0 1 0 0 0 0 1 1 0 1 1 0 0 0 2 0 2 2 1 2 0 1 1 1 1 0 0 0 0 0 0 2 1 1 1 1 1 0 1 0 1 0 0 0 0 0 0 0 0 0 0 0 0 1 0 0 1 0 0 0 1 1 0 0 1 0 2 0 0 0 1 1 0 1 2 0 1 1 2 2 1 2 0 0 1 0 2 1 0 0 0 0 0 0 1 1 0 2 0 1 0 0 1 0 0 1 1 0 1 0 2 1 1 0 0 1 2 2 1 0 2 0 0 1 1 0 0 0 0 1 1 1 0 1 1 2 1 2 0 1 1 1 0 1 1 0 0 0 0 0 0 0 0 0 1 0 0 0 1 1 1 1 0 2 1 1 1 0 1 2 2 0 1 1 0 0 2 0 0 1 0 1 0 1 0 1 0 0 2 0 0 0 2 0 0 2 0 1 0 2 0 0 1 1 1 0 2 0 2 0 2 2 2 0 0 1 0 1 1 1 0 1 1 1 0 0 0 0 1 1 0 0 0 2 2 0 1 1 0 0 0 0 1 1 1 2 2 1 2 0 1 1 0 0 0 0 0 0 0 0 1 0 1 1 0 1 1 1 0 0 1 1 0 0 0 0 0 0 1 0 1 0 0 0 1 0 1 0 0 0 1 0 1 0 1 0 1 0 1 0 0 0 0 2 1 0 0 0 2 2 2 0 1 0 1 0 1 1 0 0 0 2 0 1 2 0 2 0 0 0 0 2 2 2 2 1 0 1 0 1 1 0 0 0 2 2 0 1 1 1 0 0 2 0 0 1 1 1 0 0 1 0 1 2 1 1 0 0 1 1 0 1 2 1 1 0 2 2 1 0 2 0 1 0 1 0 1 1 0 0 0 1 0 0 0 2 2 1 0 0 0 0 1 0 0 0 0 1 1 0 0 1 0 1 0 0 0 0 0 1 0 0 0 2 1 0 0 0 0 1 1 1
5 0 0 0 0 0 0 0 0 2 2 0 0 1 0 0 0 0 1 1 0 0 0 0 2 1 1 2 0 0 2 0 1 1 2 0 2 1 0 0 1 1 0 0 0 0 2 0 1 0 0 1 1 1 2 1 0 0 1 1 1 2 2 0 0 0 0 0 1 0 0 1 1 2 0 2 2 0 1 0 1 0 1 1 1 0 0 0 2 2 0 0 1 2 0 2 0 1 1 1 1 2 0 1 0 0 2 2 2 2 0 0 1 1 1 1 1 0 0 0 2 0 2 2 2 2 0 0 1 0 0 0 0 0 1 0 0 0 0 1 1 0 0 0 0 0 0 0 0 1 0 0 1 1 0 1 0 0 1 0 1 1 0 1 1 2 1 1 0 2 2 1 0 1 0 1 1 2 0 2 0 0 0 1 1 0 1 1 0 1 1 1 1 1 1 0 1 2 0 0 0 0 0 0 1 1 1 0 1 0 1 0 1 0 0 1 1 0 1 0 1 1 0 2 1 0 0 0 0 1 0 0 0 0 0 0 1 1 2 0 0 0 2 1 2 2 0 0 2 0 0 0 0 0 0 2 0 0 0 0 0 0 0 0 0 0 0 0 2 2 0 2 0 1 1 1 0 0 1 0 0 0 2 0 2 0 2 0 2 2 0 2 0 2 1 0 1 0 1 0 0 0 1 0 0 0 0 0 1 0 0 2 0 2 1 0 1 0 1 0 0 1 1 1 1 0 0 1 0 2 0 2 1 1 0 1 1 1 0 1 1 1 1 1 0 0 1 0 0 2 0 0 0 0 0 2 0 0 0 1 1 2 1 0 1 0 0 1 1 1 1 1 0 2 0 0 0 0 0 0 1 1 0 0 0 0 0 0 0 1 0 0 0 0 1 0 0 2 0 0 0 1 1 2 1 0 1 0 0 0 0 1 0 0 2 0 2 0 0 0 0 0 0 1 0 2 0 0 2 1 2 1 0 0 0 1 0 0 0 0 2 0 2 0 0 1 0 0 0 0 0 1 0 1 1 0 1 2 1 1 1 2 0 0 0 1 1 2 0 0 1 1 1 1 2 0 2 1 0 1 0 1 1 1 2 1 0 1 0 0 1 0 0 1 2 0 0 2 2 1 1 1 1 1 1 0 2 2 1 1 0 0 1 1 0 0 0 2 0 2 2 0 2 0 0 2 0 1 0 1 1 1 0 0 0 0 2 1 1 1 0 2 0 0 1 1 0 0 0 0 0 0 0 0 1 1 0 1 0 1 0 0 1 0 0 0 1 1 0 1 0 1 1 0 1 1 1 2 0 1 2 0 1 0 1 1 2 2 1 2 0 2 1 0 0 0 0 1 1 1 1 1 0 2 2 2 1 0 0 1 1 0 0 1 0 1 0 1 1 0 0 1 0 0 0 0 2 2 0 0 2 2 0 0 1 1 0 1 0 0 1 0 0 1 0 0 2 2 0 1 0 2 0 1 2 0 0 1 1 0 0 0 2 2 0 2 0 0 0 1 1 1 0 0 0 2 2 0 2 0 1 0 1 1 0 1 1 2 0 0 2 2 0 1 0 0 0 0 0 1 0 1 0 1 2 1 1 2 0 0 0 0 0 0 0 2 1 1 1 0 0 0 0 0 0 0 0 0 0 0 0 2 0 2 0 0 1 0 0 1 0 1 0 0 0 0 0 0 0 0 0 0 1 0 0 0 0 0 1 0 0 0 2 1 0 0 2 1 0 2 0 0 2 0 0 0 1 1 1 1 1 1 1 0 0 2 0 2 0 2 0 1 1 0 0 0 0 1 0 1 0 1 1 2 1 1 0 1 0 1 0 0 2 2 2 2 2 1 1 0 1 2 0 1 2 0 0 0 1 0 0 0 1 1 0 1 2 1 1 0 1 1 0 0 0 0 0 0 1 0 1 0 0 0 2 0 0 0 0 0 2 0 1 0 0 0 1 0 0 0 0 0 1 0 2 1 1 0 0 0 0 0 2 0 0 0 0 2 0 0 0 2 0 1 1 0 1 0 0 0 0 1 2 1 1 1 0 1 0 1 0 0 0 0 2 2 0 0 0 0 0 0 0 0 0 1 1 2 0 0 2 0 0 2 0 0 0 0 0 0 0 0 1 1 0 0 1 0 0 1 2 0 2 0 1 0 1 0 0 1 0 0 2 0 1 1 1 0 2 0 0 0 0 0 0 1 1 0 2 0 0 0 0 2 0 1 1 0 0 1 1 0 0 0 2 0 1 0 1 0 0 0
6 1 0 0 1 0 0 2 2 0 0 0 1 1 0 0 0 2 0 0 2 2 0 0 2 0 0 2 0 0 2 0 1 1 1 1 1 2 1 1 0 0 1 0 0 1 1 0 0 1 1 1 1 1 1 2 0 0 1 1 1 2 1 1 0 0 0 0 1 0 0 0 1 2 1 2 1 0 2 2 0 0 1 0 1 0 0 1 2 2 1 1 1 1 0 1 1 2 2 2 1 2 0 0 2 1 2 1 2 1 0 2 0 0 1 1 1 0 0 0 2 0 2 0 0 0 0 1 2 1 1 2 0 0 1 1 0 0 0 2 0 0 1 0 1 0 0 0 0 2 0 0 0 0 0 0 0 2 1 0 0 0 0 1 0 1 0 1 1 0 0 0 1 1 0 1 1 1 1 1 0 1 1 0 1 0 1 2 1 0 1 1 0 0 0 0 0 2 0 0 0 0 0 0 2 0 2 0 1 0 2 2 1 0 0 0 0 0 1 1 1 0 0 2 0 0 0 0 1 2 0 0 0 0 0 0 0 2 2 0 0 0 2 0 1 1 0 0 2 1 1 1 1 0 0 2 2 1 0 0 0 0 0 0 0 0 1 1 2 2 0 0 1 1 1 1 0 0 2 0 0 1 2 1 1 1 1 1 0 2 0 1 0 1 1 0 1 1 1 0 1 0 2 1 1 1 1 0 0 0 0 1 0 1 1 0 1 0 0 0 0 0 0 1 0 0 0 0 1 0 0 1 1 0 0 0 0 2 1 1 2 2 2 1 1 1 1 0 1 2 0 0 1 1 0 1 1 0 0 2 0 2 1 0 1 0 0 2 2 0 2 2 0 2 1 0 0 0 0 0 1 1 0 2 0 0 0 2 2 0 1 1 2 0 1 1 1 0 0 0 0 0 0 2 1 0 1 0 0 0 0 1 0 0 2 0 1 1 0 1 1 1 0 1 0 2 0 1 2 0 0 1 0 2 0 0 1 0 1 0 1 0 2 0 0 2 1 0 0 0 0 1 1 2 2 1 2 2 0 1 1 1 0 0 0 0 0 1 0 0 0 0 2 0 1 0 1 2 0 2 1 0 2 1 1 1 0 2 2 0 2 2 0 1 1 1 1 1 1 2 1 1 0 0 0 0 0 1 1 0 1 1 0 0 0 1 1 2 0 1 1 1 2 1 1 1 1 0 1 2 0 0 2 2 1 0 1 2 2 1 0 1 0 1 1 1 0 2 2 0 1 0 0 0 0 0 0 0 1 1 0 0 1 0 0 0 1 0 0 0 0 1 1 0 1 1 1 2 0 1 2 0 1 0 1 1 1 0 0 0 0 1 0 2 0 2 0 0 1 1 1 1 0 2 2 2 2 0 1 0 0 0 0 0 0 0 0 1 1 0 0 2 1 1 0 0 2 0 0 0 2 2 0 0 2 1 1 0 0 0 0 0 0 1 1 0 2 0 0 0 0 0 0 1 2 0 2 2 2 0 0 0 0 1 1 2 1 0 1 1 1 1 1 0 0 0 0 0 2 0 0 1 2 1 0 2 2 1 1 0 2 0 0 2 1 0 0 0 0 0 0 0 0 1 2 1 1 2 0 0 0 0 0 0 0 0 0 0 0 0 0 0 0 0 0 2 2 1 1 1 0 1 0 2 0 0 0 1 0 2 0 1 0 0 0 0 0 0 0 0 0 0 0 1 0 1 2 0 2 0 0 0 1 1 1 0 2 0 0 2 0 0 2 0 0 1 2 0 0 1 0 0 0 0 0 2 0 2 1 2 0 2 0 1 0 0 1 0 0 2 0 2 0 1 2 2 1 1 1 0 0 0 2 1 1 0 0 2 2 0 1 0 0 1 1 0 0 0 0 0 0 1 1 0 0 0 0 0 0 1 0 0 1 0 0 1 1 0 0 0 2 0 0 0 1 0 1 0 0 0 1 0 0 0 0 1 1 0 1 0 0 0 1 1 1 1 0 0 1 2 2 0 2 0 0 0 0 2 0 0 1 2 0 0 1 0 2 0 0 0 0 2 2 2 0 0 1 1 0 1 0 0 0 0 2 2 0 2 2 2 0 0 2 2 0 1 1 1 0 0 2 1 1 2 0 0 0 0 1 1 0 1 2 1 1 1 1 0 0 0 1 0 2 0 1 1 1 1 0 2 0 1 0 0 0 2 2 0 1 0 0 0 0 0 0 0 0 1 2 1 0 1 0 0 0 0 0 0 1 2 0 0 0 0 0 0 0 1 2 2 2 1
7 1 0 0 1 1 1 2 2 0 0 1 0 0 0 0 0 1 0 1 1 2 1 0 2 0 0 2 0 0 2 1 0 0 1 2 2 1 0 0 0 2 0 0 0 1 1 0 2 0 0 2 0 0 0 1 0 0 0 2 0 1 0 0 0 0 0 0 0 0 0 0 1 2 0 2 2 0 2 1 1 0 1 0 1 0 0 0 1 2 0 0 1 1 0 1 1 1 1 1 1 2 0 1 0 0 2 0 2 1 0 1 0 2 2 2 2 0 1 0 1 0 2 1 1 1 0 0 2 0 0 0 0 0 0 0 1 0 0 0 1 0 0 0 0 0 0 0 0 2 0 0 0 0 0 0 0 0 0 0 1 0 0 1 2 2 0 2 0 1 1 0 1 1 0 1 2 0 0 0 0 0 0 1 2 1 1 0 0 0 2 0 2 2 2 1 2 2 0 0 0 0 0 0 1 1 2 0 2 0 0 1 1 0 0 0 0 0 0 0 1 1 0 2 0 0 0 0 0 2 0 0 0 0 0 0 0 2 2 0 0 0 1 0 2 2 1 0 2 0 0 0 0 1 1 1 0 1 1 1 0 1 0 0 0 0 2 0 2 2 0 2 0 0 0 0 0 1 1 1 1 1 2 0 2 1 1 0 0 1 1 0 1 2 2 0 0 1 0 1 1 0 2 1 0 1 0 0 1 0 0 1 0 1 1 0 1 0 0 0 1 1 1 1 0 0 0 0 2 1 0 1 0 0 0 0 0 0 0 1 1 1 0 2 0 1 1 0 1 2 0 0 2 0 0 0 1 1 0 2 0 2 1 0 1 1 0 2 1 1 1 1 1 2 0 0 0 0 0 0 0 1 0 0 0 0 0 0 0 0 0 0 1 0 2 1 0 0 0 0 0 0 1 2 0 1 0 1 0 0 0 0 2 0 0 0 0 1 0 1 1 2 0 2 0 0 0 0 0 0 0 1 0 1 1 0 0 0 0 0 2 0 2 0 0 2 0 0 0 0 0 0 0 1 1 0 1 2 2 1 1 2 0 0 0 2 2 2 0 0 0 0 2 1 2 0 1 2 0 2 0 0 1 0 1 2 0 0 0 0 1 1 0 1 0 0 0 2 2 1 1 1 1 1 1 0 2 1 1 1 0 0 1 1 0 0 0 2 0 2 2 0 0 0 0 0 1 1 0 2 1 0 1 0 1 0 2 0 1 1 0 0 0 1 1 1 0 0 0 0 0 0 1 0 2 1 0 0 1 0 1 0 1 0 0 0 1 1 1 0 1 1 0 0 0 0 1 2 0 1 2 0 0 0 2 0 2 0 0 0 1 1 1 1 0 1 1 0 0 0 0 1 0 2 2 2 2 0 0 0 0 1 0 0 0 0 0 1 1 0 0 0 0 0 0 1 1 2 0 0 1 1 0 0 1 1 0 1 0 0 0 1 0 0 1 0 2 1 2 2 0 2 0 1 1 0 1 1 1 0 0 0 0 0 1 1 0 1 0 1 1 0 0 1 1 0 0 0 1 0 0 0 1 0 0 1 0 1 0 0 1 0 0 1 1 0 0 0 0 1 0 1 0 1 1 1 1 1 0 0 0 0 0 1 0 1 0 1 1 1 0 1 0 0 0 1 1 0 1 1 1 1 1 1 2 2 0 0 1 1 1 0 0 1 0 0 1 0 0 0 0 0 1 0 0 1 0 0 2 0 0 0 2 0 1 0 2 2 0 2 0 0 1 1 0 0 1 0 0 0 1 0 1 0 0 2 0 2 1 2 0 2 2 0 2 1 0 1 0 0 0 1 0 1 2 1 1 1 0 0 0 0 0 0 0 2 1 1 2 0 1 2 0 1 2 0 0 0 0 0 0 1 0 0 0 1 1 1 1 0 1 0 1 0 0 0 0 0 0 0 2 0 0 1 2 0 0 0 1 1 0 0 0 0 0 1 1 0 1 0 1 0 0 1 2 2 0 0 1 1 1 0 1 0 0 0 1 2 0 0 0 2 2 2 2 1 2 0 0 0 0 2 2 1 2 1 0 1 0 1 0 0 0 0 0 0 0 0 2 1 1 0 2 2 0 0 1 1 1 0 2 0 0 2 0 0 0 0 2 2 0 1 1 2 2 0 0 0 0 2 1 0 2 0 1 0 0 1 0 1 0 1 2 0 1 1 2 0 0 0 1 0 0 0 0 0 0 0 2 0 0 0 0 0 0 0 1 0 0 0 0 0 0 0 1 0 0 0 0 0 2 2
8 1 0 0 1 0 0 1 1 1 1 1 0 0 0 0 0 1 0 0 2 2 1 1 1 1 1 2 0 0 2 0 1 0 2 1 2 1 0 0 0 2 0 0 0 0 1 0 0 0 0 1 0 0 0 1 0 0 0 2 0 0 1 0 0 2 2 1 1 0 0 1 1 2 1 2 1 1 1 1 1 0 0 0 0 0 0 0 2 2 0 1 2 2 0 0 0 2 1 1 2 0 1 0 1 0 2 1 1 0 1 2 1 2 2 2 2 0 1 0 1 0 2 0 0 0 0 1 2 0 0 0 0 0 0 0 0 0 0 1 0 0 0 0 1 0 0 0 0 1 0 0 0 1 0 0 0 1 0 1 1 0 0 1 0 1 0 0 1 2 1 1 1 2 0 1 1 0 0 0 0 0 1 0 1 0 0 1 1 0 2 0 2 1 2 1 1 2 0 0 0 1 0 0 1 1 2 0 2 0 0 0 1 0 0 0 0 0 1 2 2 0 1 1 0 0 1 0 0 2 0 0 0 0 0 0 0 1 2 1 1 0 2 1 2 2 0 0 2 0 0 0 0 0 0 1 2 2 1 1 0 1 0 2 0 0 0 0 0 0 1 2 1 0 1 1 0 0 2 0 0 0 1 2 2 0 2 1 0 2 0 1 0 2 1 0 1 0 0 0 0 1 1 0 0 0 0 0 0 0 0 0 0 2 1 0 1 0 1 0 2 2 0 0 2 0 0 0 1 1 0 2 0 0 0 1 1 2 1 2 1 1 1 1 0 0 1 1 1 0 1 0 2 2 0 0 2 0 0 2 0 2 1 0 1 0 0 2 0 2 0 0 0 2 0 0 0 1 0 0 1 2 0 0 0 2 0 0 0 1 0 0 0 1 2 2 2 0 1 1 0 1 0 1 1 0 1 1 0 0 0 1 0 0 0 0 0 0 0 0 0 1 0 1 0 1 1 0 2 0 2 1 0 1 1 0 0 1 1 1 2 0 0 2 1 2 1 0 0 0 0 1 1 1 1 1 1 1 0 1 2 2 1 1 0 2 2 2 0 0 1 1 1 1 2 0 2 1 0 1 2 0 0 0 1 1 0 1 0 1 0 2 1 0 0 1 1 2 2 2 1 0 1 1 1 0 2 2 1 1 0 0 1 1 0 0 0 2 0 2 2 0 0 0 0 1 1 1 1 2 1 0 0 0 0 0 2 1 1 0 0 2 0 0 1 1 0 0 0 0 0 0 1 0 0 1 0 0 1 1 0 0 0 0 1 1 0 1 1 0 1 0 0 0 0 0 0 2 0 0 2 0 0 0 0 0 0 1 1 1 0 1 0 0 1 0 2 0 0 0 0 2 1 1 2 2 1 1 0 1 0 0 0 0 1 1 1 0 0 0 0 1 0 0 0 1 1 1 0 0 0 0 0 0 2 1 1 2 1 0 1 0 0 1 2 0 2 1 0 0 0 2 0 0 1 0 2 2 2 1 1 1 1 0 2 1 0 0 0 1 1 1 0 0 1 1 1 0 2 0 1 0 1 1 0 1 1 2 1 0 2 0 0 1 1 0 1 0 0 0 0 1 0 1 2 1 1 1 1 0 0 0 0 1 0 1 0 0 0 0 0 0 0 1 0 1 1 1 1 1 0 1 0 2 0 0 0 0 0 1 0 0 0 0 1 0 0 1 0 1 0 1 1 0 0 2 1 0 2 0 0 0 2 0 0 1 1 1 0 1 0 0 2 0 0 1 2 1 0 2 0 0 0 0 0 2 0 1 1 2 1 1 0 0 0 0 0 1 0 1 0 1 0 1 2 2 1 0 0 1 1 1 1 1 1 2 2 1 0 0 0 0 0 2 2 0 0 0 0 1 1 0 1 0 0 0 0 2 1 0 2 2 1 0 0 0 0 0 0 0 2 0 0 0 2 0 0 0 0 0 1 0 1 0 0 1 1 0 1 1 0 0 2 0 2 2 0 0 2 2 2 0 1 0 0 0 1 0 1 0 0 1 1 0 2 0 2 0 0 0 0 1 1 1 1 2 0 2 0 1 1 0 0 0 0 0 0 1 2 1 0 2 0 0 0 1 0 1 1 2 2 0 0 2 0 0 0 1 1 1 0 1 2 1 1 0 0 0 0 0 1 0 2 0 1 1 1 0 0 0 0 0 1 1 2 0 0 0 1 0 1 0 0 1 1 1 0 2 1 1 0 2 0 1 0 1 1 1 0 0 0 0 0 1 1 0 0 0 0 0 2 1
9 1 0 0 0 0 0 0 0 2 1 1 0 0 0 0 0 1 0 0 2 1 0 0 2 1 1 2 0 0 2 1 1 0 1 1 1 2 0 0 1 0 1 0 1 1 0 0 0 0 0 0 1 1 0 1 0 0 0 1 0 1 0 0 0 1 1 1 1 0 0 1 2 2 1 2 1 0 1 1 0 0 0 1 1 0 0 0 2 2 0 0 1 1 0 1 1 2 2 2 0 2 0 0 1 1 1 1 1 1 1 2 1 2 2 2 2 0 0 0 2 0 2 2 0 0 0 0 1 0 1 1 1 0 0 0 1 0 0 1 2 0 0 0 1 0 0 0 0 0 0 0 1 1 0 0 0 2 0 1 1 0 0 0 1 2 1 0 0 1 1 1 0 2 0 0 2 1 0 1 0 0 0 0 2 2 0 1 0 1 0 1 1 0 1 0 0 2 0 0 0 0 0 0 0 1 1 0 2 0 0 0 1 0 0 0 0 1 1 0 1 1 2 2 0 0 1 0 0 0 1 1 0 0 0 0 0 1 1 0 0 0 2 0 1 1 0 0 2 0 0 0 0 1 1 1 0 2 1 1 0 1 0 1 1 0 0 1 1 1 0 2 0 0 0 1 0 0 0 0 0 1 1 0 1 0 0 1 1 2 0 2 0 1 1 0 1 0 0 0 0 0 2 0 0 1 0 0 0 0 0 0 0 0 2 0 2 0 0 0 0 0 2 2 1 0 0 0 1 2 0 0 0 0 0 0 0 0 0 1 0 0 1 2 0 0 2 0 2 1 0 0 2 0 2 0 0 1 0 0 0 0 1 1 1 0 0 1 2 0 2 2 0 2 1 1 0 0 0 0 2 0 0 0 0 1 0 0 0 0 0 0 1 0 1 0 0 0 1 1 0 1 2 2 0 0 0 0 0 0 0 0 2 0 0 0 0 1 0 1 1 2 0 1 2 1 1 1 2 0 2 0 0 2 0 2 0 0 0 0 2 0 2 0 0 2 0 0 1 0 0 0 1 2 1 1 1 2 2 1 1 2 1 0 0 1 1 2 0 0 1 1 2 1 2 0 2 2 1 1 1 1 2 1 1 1 0 0 0 0 1 1 0 2 0 0 0 1 1 1 1 1 1 0 1 0 1 2 1 0 0 0 0 1 1 0 0 2 0 1 1 1 1 1 0 1 1 0 0 2 0 2 0 0 0 0 1 0 2 2 1 0 0 0 2 2 0 0 0 0 0 0 1 0 1 1 0 2 1 0 1 0 1 0 0 0 1 1 1 0 1 1 0 0 0 0 0 1 0 1 1 0 0 0 1 0 0 1 1 1 0 1 1 0 0 0 0 0 0 0 0 1 1 0 0 1 0 0 0 0 0 0 0 1 0 1 0 0 0 0 0 1 1 1 0 0 0 1 0 0 1 1 1 0 2 0 0 2 0 1 1 0 0 0 1 0 2 1 0 0 0 1 0 1 1 0 1 2 2 1 1 1 1 0 1 1 0 0 1 0 0 1 0 0 1 0 2 0 1 1 0 2 2 1 1 2 1 1 0 0 2 1 0 0 0 0 0 0 0 1 1 1 0 0 2 0 0 2 0 0 1 1 0 1 1 1 0 1 1 0 0 0 0 0 0 0 0 0 0 0 0 1 0 2 0 0 1 0 1 1 0 0 0 0 1 0 0 1 0 1 0 1 0 0 0 0 0 0 1 1 0 0 2 1 0 0 2 0 0 1 1 0 2 0 0 0 1 0 1 1 2 1 1 1 0 1 0 2 0 2 0 0 2 0 0 0 0 1 0 1 0 2 2 2 0 0 2 0 1 1 0 0 1 0 1 1 1 2 2 0 2 2 0 0 1 0 0 0 0 0 0 1 1 0 0 0 0 0 0 0 0 0 1 0 1 0 1 0 1 0 0 0 0 0 1 1 0 0 0 0 0 0 0 0 0 1 1 0 2 0 1 0 0 2 2 2 0 0 1 1 1 0 2 0 0 0 0 2 0 0 0 1 1 0 1 0 2 0 0 0 0 2 2 2 1 0 1 2 0 2 0 0 0 0 1 2 0 0 2 0 1 1 2 1 0 2 0 1 1 0 2 0 0 2 0 0 0 1 1 0 0 0 0 2 1 0 1 0 0 0 1 0 2 2 0 0 2 2 0 2 0 0 2 0 1 1 1 0 0 0 1 0 0 0 0 0 0 1 1 1 0 1 0 1 0 0 0 0 1 2 0 1 0 0 1 0 0 0 1 2 1 2
10 0 0 0 0 0 0 1 1 1 1 0 1 1 0 0 1 1 0 0 2 2 1 1 1 0 0 2 0 0 1 2 1 0 1 1 1 1 0 1 0 1 0 0 0 0 0 0 0 0 0 1 2 2 0 1 0 0 1 0 1 1 1 1 0 0 0 0 1 0 0 1 1 2 1 2 1 0 1 1 0 0 1 1 1 0 0 0 1 1 0 0 1 2 0 2 0 1 0 0 0 2 2 0 0 0 2 2 0 0 1 2 0 0 0 0 0 0 0 0 2 0 2 1 1 1 0 1 2 2 2 0 0 0 0 0 1 0 0 0 0 0 0 0 2 0 0 0 0 1 0 0 0 1 0 0 0 2 0 0 2 0 1 0 0 1 0 2 0 1 1 1 0 1 0 0 1 0 0 0 0 0 0 1 1 0 1 1 0 0 1 0 1 0 1 0 1 2 0 0 0 1 0 1 1 1 2 1 1 0 0 1 1 0 0 0 0 1 2 0 1 0 0 1 0 1 0 0 0 1 1 1 0 1 1 1 0 2 2 0 0 0 2 0 1 1 0 0 2 0 0 0 0 0 0 1 2 2 0 1 1 0 1 0 0 0 0 0 2 1 0 0 0 2 0 1 0 1 1 0 1 0 1 0 1 0 1 0 2 2 0 1 0 2 2 0 0 1 0 1 0 0 2 1 1 1 0 0 1 0 0 1 0 2 1 0 1 0 1 0 1 1 1 1 0 0 1 0 1 2 0 1 1 1 0 1 1 0 0 1 1 1 2 2 0 1 2 0 2 1 0 0 1 1 0 0 2 2 0 1 0 1 1 0 1 1 0 2 0 2 0 0 1 2 1 0 0 0 0 0 0 2 0 0 1 2 0 0 0 1 0 0 2 0 2 2 1 1 0 0 0 0 1 2 1 0 0 0 1 0 0 1 1 0 0 0 0 0 0 0 0 0 0 0 1 1 0 0 1 1 2 1 0 0 1 0 0 0 1 0 1 0 1 1 1 0 0 1 1 0 0 1 0 1 0 0 1 2 2 0 1 2 0 0 0 0 0 2 0 1 1 2 2 0 1 1 1 1 1 0 1 0 2 2 1 1 1 1 0 0 0 1 0 1 1 1 1 1 1 2 1 1 1 1 1 0 2 1 1 1 0 0 1 2 0 0 0 1 0 2 2 0 2 0 0 1 1 0 0 2 0 2 1 1 0 0 1 2 1 0 2 0 0 0 2 2 0 2 2 0 1 0 0 0 2 2 0 1 1 1 0 0 0 0 0 0 2 2 1 0 1 1 0 0 0 0 0 1 0 0 1 0 0 0 1 1 0 1 1 1 0 1 1 1 1 0 1 0 0 0 0 2 0 1 1 2 1 2 0 2 1 0 0 1 1 1 1 0 0 0 0 0 1 1 0 0 1 0 0 0 1 2 0 0 2 0 0 0 1 0 1 2 0 1 2 0 1 1 1 1 0 2 1 2 1 1 1 2 2 0 0 0 1 1 0 1 0 1 1 1 1 1 0 1 0 0 0 0 2 0 0 0 2 1 1 1 0 0 0 0 1 1 0 1 0 1 1 0 0 2 1 1 0 1 1 2 2 2 0 0 0 0 0 1 1 1 1 2 2 0 0 0 0 0 0 2 2 0 1 1 1 1 0 2 0 0 0 0 1 1 0 0 0 0 0 0 0 1 0 0 0 0 0 1 0 1 0 0 1 0 0 0 2 0 0 0 2 1 0 2 0 0 2 1 0 0 0 0 1 0 1 1 2 0 0 0 0 2 0 2 0 1 2 0 0 0 0 1 0 2 0 2 1 1 1 2 1 0 0 1 0 0 1 1 2 1 1 2 2 0 1 1 0 0 2 0 0 0 0 0 1 0 1 0 0 1 1 0 0 1 0 0 1 0 0 1 1 0 1 0 1 0 1 0 1 0 0 0 0 0 0 1 0 0 0 0 0 0 1 0 1 0 1 1 1 1 0 0 2 2 2 0 0 0 0 0 2 1 0 1 0 1 1 0 1 0 2 0 1 0 1 2 2 2 1 0 1 1 0 1 0 0 0 0 1 1 0 2 2 1 0 1 2 1 1 1 0 2 0 2 2 0 0 0 0 1 0 0 0 0 0 1 1 1 0 0 1 0 0 2 2 0 2 1 0 0 0 0 0 0 2 2 0 0 0 2 2 0 1 0 1 0 0 0 0 0 0 1 1 0 0 1 0 0 0 0 0 0 0 1 1 0 0 0 1 0 0 0 0 0 2 2
11 0 0 0 0 2 2 1 1 2 2 0 0 2 0 0 0 1 0 1 1 2 1 0 2 0 0 1 2 2 2 0 1 1 1 1 1 2 0 0 2 0 0 0 0 0 0 0 0 1 1 1 1 1 0 0 1 0 0 1 1 1 0 0 0 0 0 0 2 1 0 1 0 2 0 2 2 0 2 0 2 0 0 1 1 0 0 0 1 2 0 0 1 1 0 1 1 1 1 1 1 2 1 0 1 0 2 0 2 1 0 1 0 0 0 0 0 0 0 0 2 0 2 1 1 1 0 2 2 0 1 1 0 0 0 0 0 0 0 1 0 0 0 0 0 0 0 0 0 0 0 0 0 1 1 0 0 0 1 0 0 1 0 0 0 1 0 0 1 2 1 0 2 1 0 1 1 1 1 1 0 0 1 1 2 0 1 1 1 0 2 0 2 1 2 1 0 2 0 0 0 1 1 0 1 1 1 1 1 0 2 2 2 0 0 2 2 0 1 1 1 0 0 2 0 0 1 0 0 2 0 0 0 1 1 0 1 1 2 0 0 0 2 0 1 1 0 0 2 0 0 0 0 0 0 1 2 2 1 1 0 1 0 0 1 0 1 0 1 0 0 2 0 0 1 0 0 1 1 1 1 0 2 1 1 0 1 0 1 2 0 2 1 2 1 0 0 0 0 0 0 0 1 0 0 1 0 0 0 0 0 1 0 0 2 0 2 1 0 1 0 0 1 1 0 0 0 0 1 1 0 2 1 0 0 0 0 1 1 1 0 1 1 2 0 0 1 1 1 0 1 1 1 0 0 1 0 1 0 0 1 1 1 0 1 1 0 1 2 0 2 2 1 1 1 1 0 1 1 0 2 0 0 1 0 0 0 0 0 0 0 1 2 0 1 1 1 0 2 1 0 2 0 2 1 1 0 0 0 0 0 0 0 0 1 0 1 1 0 1 1 1 0 1 0 1 0 0 1 1 1 0 0 2 0 0 1 1 1 0 0 0 1 1 0 1 0 1 1 0 0 0 1 2 1 1 1 2 1 1 1 2 1 2 0 2 1 2 0 0 1 2 2 1 1 1 1 2 1 1 0 0 0 0 1 0 0 2 1 0 1 2 1 1 1 1 1 1 1 2 1 1 2 2 2 0 2 0 0 1 0 0 0 1 1 0 0 2 0 1 1 2 2 0 1 2 0 1 1 1 1 0 0 0 0 0 1 2 2 0 0 1 0 0 1 1 0 0 0 0 0 0 2 1 2 0 0 1 1 0 0 0 0 1 0 0 0 2 2 1 1 1 1 0 1 1 2 2 0 1 2 0 1 0 0 2 2 1 0 1 0 0 0 2 0 0 0 0 0 0 0 1 1 1 1 1 1 1 0 1 0 0 0 0 0 1 1 1 0 0 0 2 1 1 0 0 1 2 0 0 1 1 0 0 1 0 1 0 0 0 2 0 0 0 1 0 2 1 0 0 0 1 0 0 1 0 2 2 2 1 1 0 2 1 0 1 0 1 1 1 1 0 0 1 0 0 1 0 1 0 0 0 0 0 0 1 1 2 0 0 2 2 0 1 0 0 0 0 0 2 1 2 0 0 2 0 0 0 1 2 0 0 0 0 0 1 1 2 2 0 0 0 0 0 0 2 2 0 0 0 0 0 0 2 0 0 1 0 0 1 0 0 0 0 0 0 0 0 0 0 0 0 1 0 0 0 0 0 2 0 0 0 2 2 2 0 2 0 0 2 0 0 1 0 0 0 1 0 2 0 2 2 1 0 0 0 0 1 1 2 1 1 0 1 0 0 1 0 1 1 0 0 0 2 2 1 1 1 0 1 0 1 1 1 1 2 1 2 2 0 1 2 0 1 2 0 0 0 0 0 0 0 1 0 0 0 0 1 1 2 0 1 1 0 0 1 1 1 1 0 2 2 0 0 1 0 1 1 0 0 1 0 0 0 0 0 0 0 1 0 0 0 2 0 2 2 0 2 1 2 1 1 1 0 0 0 1 2 0 0 0 0 0 1 2 1 1 0 1 0 0 1 2 2 2 0 0 2 0 2 1 0 0 0 1 0 0 1 2 2 0 0 1 1 1 1 0 2 2 0 0 1 0 0 0 1 0 1 1 0 0 1 2 0 1 1 2 0 0 1 2 1 2 1 0 0 2 0 0 1 0 1 1 0 1 1 1 0 1 1 0 0 0 0 0 1 0 2 1 1 0 1 0 2 0 0 1 0 0 2 0 0 0 0 0 0 0 1 1 0 0 0
12 0 0 0 1 0 0 1 2 0 0 1 1 1 0 0 1 0 0 1 1 2 1 0 2 0 0 1 0 0 2 0 1 1 2 0 2 1 0 1 0 1 1 0 0 1 0 0 1 0 0 1 1 1 0 2 0 0 0 0 0 1 2 2 1 1 1 0 2 0 0 1 2 2 2 2 0 0 1 0 1 0 1 0 0 0 0 1 2 2 0 1 1 0 0 1 1 0 0 0 2 2 1 0 0 0 2 2 0 0 1 1 1 2 2 2 2 0 0 0 2 0 2 1 1 1 0 0 2 0 1 1 0 0 0 0 0 0 0 1 1 0 0 1 1 0 1 0 0 1 0 0 0 0 0 0 0 2 0 0 2 1 1 1 1 2 1 0 1 1 0 0 0 1 0 0 2 0 0 0 0 0 1 0 2 1 1 1 0 0 0 1 2 1 2 0 1 1 0 0 0 1 0 1 2 0 2 0 2 0 0 0 1 0 0 1 0 0 1 2 1 0 1 2 0 0 1 0 0 0 1 1 0 0 0 0 0 2 2 0 0 0 2 1 2 2 0 1 2 0 0 0 1 0 0 1 1 2 0 1 1 0 0 0 0 0 0 0 1 0 0 1 0 1 0 0 0 2 2 1 1 0 0 0 1 1 1 0 0 1 1 0 1 2 2 0 1 1 1 0 0 0 2 1 1 0 1 0 0 0 1 1 0 2 0 0 0 1 0 0 0 0 1 2 1 0 0 0 1 0 0 0 1 0 0 0 0 1 0 0 1 1 2 2 0 1 1 0 0 2 0 0 1 0 0 1 0 1 0 1 0 1 2 0 2 1 0 0 2 0 2 2 0 2 0 0 0 0 0 0 1 1 0 0 1 1 0 0 0 0 0 1 0 1 2 2 2 0 1 1 0 1 1 2 0 1 0 0 0 0 0 1 0 1 1 0 0 1 0 0 0 0 0 1 1 1 0 0 1 0 1 0 0 1 0 1 0 1 1 0 1 0 1 0 1 1 0 0 0 1 0 0 1 2 1 0 1 1 0 1 2 2 1 0 0 2 2 1 0 1 0 0 1 2 0 0 0 2 0 1 2 0 1 0 1 2 0 1 1 0 2 2 1 1 2 0 0 1 1 2 0 0 2 1 2 0 2 0 0 2 0 0 1 0 1 0 0 2 0 0 1 2 1 0 0 1 1 1 1 1 1 0 0 0 0 0 2 0 1 1 1 0 0 1 2 1 0 1 2 1 0 1 0 0 1 1 0 1 0 1 0 0 0 2 0 0 0 0 0 0 0 1 0 0 0 0 1 2 0 0 2 0 0 0 1 0 1 1 1 1 0 0 1 0 1 0 0 1 1 0 0 2 0 2 2 2 2 1 0 1 0 0 0 2 1 0 1 1 0 0 0 1 0 0 0 1 0 2 0 0 1 1 0 0 1 0 0 0 0 0 1 1 0 1 1 0 2 1 0 0 0 2 0 1 1 0 1 1 1 0 0 0 1 1 1 2 1 2 0 2 0 0 0 1 1 0 0 0 2 0 1 0 2 0 1 2 0 1 1 0 2 0 1 1 1 0 0 0 0 1 0 1 0 1 1 2 1 1 0 0 0 0 0 0 0 1 0 2 1 0 1 0 0 0 0 0 0 0 1 1 1 1 0 2 1 1 0 0 1 2 0 0 1 1 0 0 2 1 1 1 0 1 2 0 0 1 0 2 2 2 2 2 2 1 1 1 1 2 0 2 0 0 2 0 0 1 2 0 1 0 1 1 0 0 0 2 0 0 0 1 1 0 2 0 0 0 0 1 0 1 0 1 1 2 1 1 1 0 0 1 1 1 1 0 1 1 0 0 2 0 0 2 0 0 2 0 0 0 0 0 0 1 0 0 0 1 0 1 0 0 0 0 1 0 0 0 0 0 1 0 2 1 0 0 2 0 0 0 0 0 0 0 1 0 1 1 1 0 1 0 0 0 1 0 2 2 0 1 0 2 2 0 0 0 0 0 2 0 0 1 1 2 0 0 2 1 1 0 0 0 0 2 0 0 2 1 0 1 0 2 0 0 0 0 0 0 0 1 2 1 0 0 2 2 0 1 1 2 0 0 2 0 0 2 0 0 0 0 1 1 0 2 2 1 1 0 1 1 1 1 2 0 1 0 1 0 1 1 0 1 1 1 1 0 1 1 1 0 1 0 0 0 0 0 0 2 0 0 2 2 1 1 0 1 0 0 0 0 0 2 0 0 0 0 0 0 1 2 1 0 0 0
13 1 0 0 1 0 0 1 2 2 0 1 1 1 0 0 0 2 1 1 1 2 0 0 2 1 1 2 0 0 2 0 2 1 0 1 1 2 0 0 1 0 0 2 0 2 1 0 0 0 0 0 0 0 1 1 0 0 0 1 0 2 2 1 1 2 1 0 0 0 0 0 2 2 2 2 0 0 0 0 0 0 0 1 2 0 1 0 1 2 0 0 1 2 0 1 1 1 0 0 2 1 0 1 1 1 2 0 1 0 0 1 1 1 1 1 1 0 1 0 1 0 1 2 1 1 0 1 1 1 2 1 0 0 0 0 0 0 0 2 1 0 1 0 2 0 1 0 0 0 0 0 0 1 1 1 1 0 1 0 1 0 0 1 2 2 1 1 1 0 0 1 0 2 0 0 1 1 0 0 0 1 0 0 1 1 0 1 0 0 1 0 2 1 2 0 1 2 0 0 0 1 0 0 1 2 0 1 1 0 1 1 1 0 0 0 0 1 0 0 1 1 0 0 0 0 0 0 0 1 0 0 0 0 0 0 0 2 2 0 0 0 2 0 2 2 0 1 1 0 0 0 0 0 0 2 1 2 0 0 0 0 0 1 1 0 1 0 2 2 0 2 1 1 0 0 0 1 1 0 0 0 1 1 2 1 1 1 0 2 0 0 1 2 1 0 0 2 0 1 0 0 1 0 0 0 0 0 1 0 0 1 0 1 1 0 2 0 1 0 2 2 0 1 0 0 0 1 1 1 0 0 0 0 0 0 0 2 0 0 0 1 2 1 1 1 0 0 2 1 0 0 2 0 2 0 1 1 0 0 0 0 1 0 1 0 0 2 0 2 0 0 0 2 0 0 0 0 0 0 2 0 0 0 0 0 0 0 0 0 0 0 0 0 1 1 1 0 1 1 0 1 0 2 1 1 0 0 0 0 0 0 0 0 0 0 0 0 0 0 0 0 1 0 1 2 1 0 1 1 1 2 0 1 1 0 0 0 1 0 1 0 2 0 0 2 0 1 1 0 0 1 1 2 2 1 2 2 1 1 0 1 0 1 0 1 1 2 0 0 0 0 2 2 2 0 2 2 0 1 1 0 2 2 0 2 2 1 1 0 1 2 0 1 1 1 1 1 1 1 1 0 2 2 2 0 2 1 0 1 0 2 1 1 0 1 1 2 0 2 2 0 2 1 1 2 0 0 1 2 0 1 2 1 0 0 2 1 0 1 2 0 0 0 2 1 0 1 1 0 1 0 1 0 0 0 0 1 1 0 0 0 1 0 1 1 1 1 0 0 0 1 0 0 0 0 0 0 0 0 1 0 0 0 2 0 2 2 1 2 0 1 0 1 2 0 0 1 1 1 1 0 2 0 2 2 1 1 0 1 0 0 0 2 1 1 0 1 0 1 1 2 0 0 0 0 2 2 0 0 1 1 0 1 2 1 1 0 0 0 1 1 0 1 1 0 1 2 1 1 0 2 1 1 1 0 1 2 2 0 0 0 2 0 2 2 0 2 0 2 2 0 0 0 2 0 0 0 0 0 0 0 2 0 0 2 0 1 1 0 2 0 0 2 2 0 0 0 0 0 0 1 0 1 1 2 1 2 0 0 1 1 0 0 0 2 0 0 0 0 0 0 0 0 0 0 1 1 0 0 0 2 0 2 2 2 0 0 1 2 1 1 0 0 0 0 0 0 0 0 0 0 0 0 0 0 0 0 2 0 0 0 2 0 0 1 1 0 0 2 0 0 1 0 0 1 1 1 1 1 2 2 2 0 2 1 1 1 0 1 0 1 2 0 1 1 1 1 0 1 0 2 1 1 1 2 0 0 0 1 0 0 1 1 2 1 1 2 1 0 0 1 0 1 1 0 0 0 0 0 0 0 0 1 0 1 0 2 1 0 1 1 0 0 0 0 0 0 0 0 2 0 0 0 1 0 1 0 0 0 2 0 0 0 1 0 1 0 1 0 1 0 0 2 1 1 0 1 0 1 1 0 2 0 0 0 0 1 0 0 1 1 0 1 1 0 1 0 1 0 0 2 1 1 1 0 1 2 0 2 0 0 0 0 0 0 0 1 1 1 0 1 1 1 1 1 2 0 0 0 2 0 0 2 0 0 0 2 2 0 0 2 2 1 1 0 0 0 0 1 2 1 1 0 1 0 1 0 0 0 1 1 2 0 2 0 0 0 2 0 1 0 0 1 1 1 0 1 1 0 0 1 0 0 0 0 0 0 1 2 0 0 1 1 1 0 0 0 0 0 1 1
14 1 0 0 0 0 0 2 2 2 1 0 0 0 0 0 0 2 1 1 1 2 1 1 1 0 0 0 1 0 0 2 1 1 0 2 0 2 0 0 1 0 0 1 0 1 1 0 0 0 0 0 1 1 0 1 0 1 1 0 0 0 1 1 0 0 0 1 1 1 0 0 2 2 2 2 0 0 0 0 0 0 0 2 2 0 0 0 1 1 0 0 1 2 0 2 1 1 0 0 0 2 0 2 0 0 2 2 0 0 0 0 0 2 2 2 2 0 1 0 1 0 1 2 0 0 0 0 2 0 0 0 0 0 0 0 0 0 0 0 1 0 1 0 1 0 0 0 0 1 0 0 0 1 1 1 1 0 0 1 1 0 1 1 0 1 0 1 0 1 1 1 1 1 1 1 2 1 0 1 0 0 1 0 2 1 1 1 0 0 1 0 2 2 2 0 1 1 0 1 0 2 0 1 2 0 2 1 1 0 0 0 1 0 0 0 0 0 1 0 2 2 0 0 0 1 1 0 0 1 0 0 0 1 1 1 1 2 2 0 0 0 2 1 1 1 0 0 2 0 0 0 0 0 1 2 1 1 0 0 0 0 0 1 1 0 1 0 0 0 1 2 1 0 0 0 0 1 2 0 0 1 2 1 1 0 2 1 0 2 0 1 1 2 2 0 1 1 0 0 0 0 2 1 1 1 0 0 0 0 0 0 0 2 2 1 2 1 0 0 0 1 1 2 1 0 0 0 2 1 0 1 1 0 0 0 0 0 0 1 0 0 2 1 1 0 1 0 0 2 1 0 1 0 1 1 1 1 0 2 0 2 1 0 1 1 0 2 2 0 2 2 1 2 2 0 0 1 1 1 1 1 1 1 1 0 0 0 0 0 0 0 2 0 2 1 1 0 0 1 0 1 1 2 1 0 0 0 0 0 0 0 1 0 1 0 0 0 1 0 1 1 0 1 0 2 1 0 1 1 1 1 0 1 0 0 0 0 0 0 1 0 2 0 2 1 0 1 0 0 0 1 1 1 0 0 0 1 0 0 1 1 1 1 0 2 2 2 0 1 0 0 1 2 0 0 0 2 0 1 1 0 1 0 1 1 0 2 1 0 1 2 1 1 2 0 0 1 1 2 1 1 1 1 1 0 1 1 0 2 0 0 1 0 1 1 1 1 0 2 2 0 1 0 1 1 1 0 0 2 0 1 0 0 1 0 1 0 1 1 1 0 0 0 1 1 0 1 1 0 0 0 1 0 1 0 1 0 0 0 0 1 1 0 0 0 1 1 1 2 0 0 0 0 0 0 0 1 0 1 2 0 0 0 1 1 2 1 0 1 0 1 0 1 0 0 0 1 1 1 2 0 1 1 1 2 1 0 0 0 1 1 0 0 0 1 1 0 0 0 0 0 0 0 0 1 0 0 0 0 2 2 1 0 2 2 0 1 0 0 0 1 0 1 1 0 2 1 1 1 0 2 0 0 1 0 2 2 2 1 1 1 0 1 0 1 1 1 0 0 0 2 0 0 1 1 2 0 1 0 0 0 1 0 0 0 1 1 1 0 2 0 0 2 2 0 0 0 0 1 0 1 0 1 1 2 2 1 0 0 0 0 0 0 0 0 0 0 0 0 0 0 0 1 0 1 2 0 0 0 0 0 0 2 0 0 1 0 0 0 0 0 0 0 0 0 0 1 0 0 0 0 0 0 0 0 0 1 2 1 1 1 2 1 0 1 1 0 0 2 2 1 2 1 1 0 2 2 0 2 0 0 0 1 1 1 1 2 1 2 0 1 0 1 0 0 0 1 0 0 0 0 1 2 1 0 1 0 1 0 0 0 1 1 2 1 1 1 2 0 1 1 0 1 2 0 0 0 0 0 0 1 0 0 0 0 0 1 0 0 0 0 1 0 1 0 1 1 0 1 1 0 0 0 2 0 0 0 0 0 2 0 0 0 0 2 1 0 1 0 0 0 1 1 1 1 0 1 1 2 2 0 2 0 0 0 1 0 0 1 2 2 0 1 2 0 2 0 0 0 0 1 1 1 1 1 1 0 0 1 0 0 0 0 0 0 0 1 1 1 0 0 2 2 2 1 2 1 1 0 1 1 1 2 1 1 0 1 2 2 0 1 1 1 1 1 1 1 1 0 2 0 2 0 0 0 0 0 0 2 0 0 1 1 2 0 0 0 0 0 2 0 0 0 0 2 0 0 2 0 0 0 0 0 0 0 0 0 0 2 0 2 0 0 0 0 0 1 2 1 1 0
15 0 0 0 0 1 1 1 2 1 0 0 1 0 0 0 0 2 2 1 1 1 1 0 2 0 0 2 0 0 2 0 1 1 1 0 2 2 0 0 1 1 1 0 0 2 1 0 0 0 0 0 0 1 0 1 0 0 0 0 2 2 1 1 0 0 0 1 1 0 0 1 2 2 2 2 0 0 0 0 0 0 2 0 0 0 0 0 2 2 0 0 0 2 0 1 0 0 0 0 1 2 0 1 1 1 1 1 1 0 1 2 0 1 2 2 1 0 1 0 1 0 2 1 1 1 0 0 0 0 0 0 1 0 0 0 2 0 0 0 1 0 0 0 0 0 0 0 0 2 0 1 0 1 0 0 0 1 0 1 0 1 1 1 1 2 1 1 0 0 0 1 0 2 0 0 2 0 0 0 0 1 0 0 0 0 0 1 1 0 2 0 2 2 2 0 0 2 0 0 0 1 0 1 2 0 2 1 1 0 1 2 1 0 0 1 1 0 1 0 2 2 0 2 0 0 1 0 0 1 0 0 0 2 2 2 0 2 2 0 0 0 2 0 0 0 0 0 2 0 0 0 0 0 0 1 0 2 1 1 0 1 0 1 1 0 0 1 1 0 0 1 0 1 1 1 0 1 1 0 0 1 2 1 2 0 2 0 0 1 1 0 1 1 2 0 0 1 0 1 0 0 1 0 0 0 0 0 0 0 0 2 0 0 1 0 2 0 1 1 1 1 2 1 1 0 0 0 1 2 0 0 1 1 0 0 0 1 0 1 1 1 2 2 0 0 1 0 0 0 0 1 2 1 0 0 1 1 0 0 0 1 2 0 2 0 0 2 0 2 0 1 0 2 0 0 0 0 0 0 0 1 0 0 0 1 0 0 0 0 0 0 0 0 2 0 0 1 1 0 0 1 1 2 1 0 0 1 0 0 0 0 0 0 2 0 0 0 0 0 0 0 0 0 1 1 0 1 1 0 1 2 1 1 1 0 0 0 1 0 1 0 2 0 0 1 0 0 0 0 0 2 0 1 0 0 0 2 0 2 2 2 0 0 1 1 0 2 0 0 1 1 1 1 0 2 0 2 0 1 2 0 2 1 0 2 1 1 1 0 0 1 0 2 0 0 0 2 2 1 1 0 0 0 0 0 2 1 1 0 1 0 0 1 0 0 0 2 0 1 1 1 1 0 1 1 1 0 1 2 0 1 1 1 1 0 1 1 2 2 0 0 0 0 2 0 0 0 0 0 0 0 1 1 2 0 0 0 0 0 0 1 0 1 0 0 0 1 1 0 1 0 0 0 0 0 1 1 0 0 1 0 0 0 0 0 0 1 1 1 0 2 0 0 0 0 0 1 1 1 1 1 0 1 1 2 1 2 0 2 1 1 0 0 0 1 1 1 0 0 1 1 0 0 0 1 1 0 0 0 2 2 0 1 2 1 1 0 1 0 1 0 0 0 2 0 2 0 1 1 0 2 0 1 2 0 1 1 1 0 0 0 1 1 1 2 2 1 0 0 0 1 0 0 0 0 1 0 0 0 0 0 2 0 0 2 0 2 0 0 2 1 0 2 0 1 1 0 0 0 0 0 0 2 2 2 2 0 0 0 0 0 0 0 0 1 1 2 2 0 0 0 0 0 0 1 1 0 0 0 0 1 0 1 1 1 0 0 1 2 1 1 0 1 0 0 1 0 0 0 0 0 0 0 0 1 1 1 1 0 0 0 2 0 0 2 1 0 1 0 0 0 1 1 1 0 0 2 0 2 1 0 0 1 2 0 2 2 2 2 0 2 0 2 0 0 0 0 0 0 0 2 0 2 1 0 2 1 0 0 0 0 2 1 1 0 1 2 1 0 0 1 0 0 1 0 0 0 0 1 0 0 1 0 0 0 0 0 1 0 1 0 0 0 0 0 0 0 1 1 0 0 0 0 2 0 0 0 1 1 0 0 0 0 1 0 1 0 2 0 1 0 1 1 2 2 0 0 2 2 2 0 1 0 1 0 1 1 0 0 0 1 0 0 2 0 2 0 0 0 0 1 2 2 2 2 0 1 0 2 0 0 0 0 0 0 0 1 2 1 0 1 1 1 0 2 0 2 1 0 1 0 1 1 2 2 2 0 1 1 0 1 0 1 0 0 1 1 0 1 1 0 2 1 0 0 1 1 0 2 0 1 1 0 1 1 1 0 2 0 0 0 0 0 0 0 0 1 1 0 0 1 0 1 0 0 0 1 0 2 0 1 0 0 0 0 0 0 2 2 2 1
16 0 0 0 0 0 1 0 1 2 1 0 0 0 0 0 0 1 0 0 2 2 0 0 2 0 0 1 0 0 1 2 1 1 1 1 1 1 1 0 0 1 0 0 0 0 0 0 0 0 0 0 0 0 0 1 0 0 0 1 1 1 0 0 0 0 0 0 0 0 0 0 2 2 2 2 0 0 1 0 1 0 1 1 1 0 1 0 2 2 0 0 1 1 0 1 0 0 0 0 1 2 1 0 1 1 2 1 1 0 1 2 1 2 2 2 2 0 0 0 2 1 2 1 1 1 0 2 2 1 1 0 0 0 0 0 0 0 0 2 1 0 0 0 0 0 0 0 0 1 1 0 1 0 0 1 0 1 1 0 0 0 0 1 0 2 0 0 1 0 0 0 0 1 0 1 1 2 1 2 0 1 2 0 2 0 1 0 0 0 0 0 2 0 2 0 1 1 0 0 0 0 1 0 1 1 1 0 1 0 2 2 2 0 0 0 0 0 1 0 0 0 1 1 0 0 1 0 0 0 0 0 0 0 1 1 0 1 2 1 1 0 2 0 2 2 0 1 1 0 0 0 0 0 0 0 0 1 1 1 1 0 0 2 1 0 1 0 2 1 0 0 0 1 0 0 0 1 1 1 1 0 1 2 2 0 2 0 1 2 0 1 0 2 1 1 0 0 1 0 1 0 1 0 0 1 0 1 0 0 0 1 0 1 1 0 2 0 0 0 0 0 1 0 0 0 1 0 1 0 0 2 1 0 0 0 0 0 0 1 1 1 2 1 0 1 0 1 0 1 0 0 0 0 0 2 0 2 0 2 0 1 2 0 2 1 0 1 1 1 1 2 0 2 1 0 0 1 1 0 2 0 0 0 0 2 0 1 1 0 0 0 1 0 2 1 0 2 2 1 0 2 2 2 0 0 0 0 0 0 0 0 1 0 0 0 0 0 0 0 0 1 2 0 1 2 1 0 1 0 1 0 0 2 1 1 0 2 0 0 2 0 1 1 1 1 0 0 0 0 0 2 0 2 1 0 1 2 2 0 1 2 0 0 0 1 1 1 0 1 1 0 1 2 0 0 0 2 0 2 1 1 2 1 2 0 0 0 0 1 0 1 0 1 0 1 1 0 0 2 2 1 2 2 1 0 1 1 1 0 0 0 1 1 0 0 0 2 0 1 1 1 2 1 0 2 0 0 0 2 0 1 0 0 0 0 2 1 2 0 1 1 0 0 1 2 0 2 2 0 1 0 0 0 1 1 0 1 1 1 1 0 0 0 1 1 0 2 2 1 1 1 1 0 0 0 0 1 0 1 1 0 0 0 1 0 1 1 1 1 0 0 0 0 0 2 0 1 0 0 0 2 0 2 2 2 2 1 0 1 0 0 0 0 0 0 0 0 0 0 0 1 0 0 0 0 2 1 0 0 0 1 1 0 0 0 0 0 0 0 1 1 0 2 2 0 1 0 0 0 0 1 1 1 2 0 2 2 2 0 0 0 1 1 1 2 0 0 1 0 0 1 0 0 0 0 0 0 2 0 0 1 1 0 0 1 1 0 0 0 2 1 0 2 1 0 0 0 0 1 0 1 0 1 2 1 0 2 0 0 2 2 0 0 0 1 0 0 0 0 0 0 1 1 0 1 2 0 0 0 0 1 0 2 0 0 0 0 1 1 0 0 1 1 0 0 2 1 0 1 1 1 0 0 0 0 0 0 2 1 0 1 2 0 0 1 2 1 0 2 1 0 1 1 0 0 0 2 0 2 1 1 1 0 1 1 1 2 1 2 0 1 1 0 0 0 1 0 0 0 1 1 1 2 1 0 0 0 0 1 0 0 1 0 1 1 1 2 2 0 0 1 0 0 1 0 0 0 0 0 1 0 1 0 0 0 0 0 1 1 0 0 1 0 0 0 0 0 0 0 2 0 0 0 2 0 0 0 0 0 1 0 0 0 1 0 1 0 1 0 0 0 0 2 1 1 0 0 1 2 2 0 2 0 0 0 0 1 0 1 0 1 0 0 2 0 2 0 1 0 0 1 0 0 1 1 0 2 0 2 0 0 0 0 1 1 0 0 2 1 0 1 2 1 0 1 0 1 0 1 2 0 0 1 1 0 0 0 0 0 0 0 2 1 0 0 1 0 1 1 1 0 2 0 0 0 0 1 1 1 1 2 1 1 2 0 0 1 1 0 1 0 0 1 1 0 0 1 0 0 0 2 0 1 0 1 1 0 0 2 0 0 1 0 1 0 0 0 1 0 0 0
17 0 0 0 0 0 0 1 2 2 1 0 0 0 0 0 0 2 0 0 2 2 1 0 2 0 0 2 0 0 1 1 2 2 1 0 2 1 0 0 1 1 0 0 0 0 0 0 0 0 0 0 1 1 0 2 0 0 0 0 1 1 1 1 0 0 0 0 1 1 0 1 1 1 1 1 1 0 1 0 1 0 0 1 2 0 1 1 2 2 1 1 2 2 0 0 0 0 0 0 2 2 0 0 2 2 2 1 1 0 1 2 1 2 2 2 2 0 0 0 2 0 2 2 2 2 0 1 2 1 1 1 0 0 0 0 0 0 0 2 0 0 0 0 0 0 0 0 0 2 0 0 0 0 1 0 0 2 2 0 0 1 0 1 0 2 0 0 2 1 0 0 0 1 0 1 1 1 1 1 0 1 1 0 1 0 1 0 0 0 2 0 1 1 1 0 1 2 0 0 0 0 0 0 1 1 1 1 1 0 0 1 1 0 0 1 1 0 1 1 1 0 0 2 0 0 0 1 1 1 0 0 1 1 1 0 1 1 1 1 1 1 2 0 1 1 0 0 2 0 0 0 0 0 0 0 0 1 0 1 1 0 0 0 0 0 0 1 1 1 0 1 0 0 0 0 0 1 2 0 1 1 2 1 2 0 2 1 0 2 0 0 1 2 1 0 0 2 0 1 1 0 2 2 0 0 1 0 0 1 0 2 0 1 2 0 2 1 1 0 1 1 0 0 0 0 0 0 1 2 0 0 0 0 0 0 0 2 0 1 0 0 2 2 1 0 2 0 1 1 0 0 1 0 1 1 1 0 0 2 0 2 2 0 2 2 0 1 2 0 2 2 0 2 0 1 0 1 1 1 1 1 0 0 1 2 0 0 0 0 0 1 0 0 1 0 0 0 0 0 0 0 0 2 0 1 1 0 0 0 0 1 0 0 1 0 1 1 0 0 0 1 1 0 1 1 0 0 1 1 1 2 0 0 0 0 0 1 0 0 2 0 1 1 0 2 1 0 0 0 0 1 2 2 2 2 2 1 0 1 1 1 0 0 0 1 1 1 0 1 1 0 2 1 1 1 1 2 0 1 2 0 1 1 2 0 0 2 0 0 1 2 1 1 2 0 0 0 0 2 2 1 1 0 1 1 2 1 0 1 0 0 2 0 0 0 0 2 0 0 0 2 1 0 0 2 0 1 0 1 1 1 1 1 1 0 0 1 2 0 1 1 0 0 2 1 0 0 0 0 0 0 1 1 1 0 0 1 0 1 0 0 0 0 0 0 1 0 0 0 0 1 0 0 0 0 0 1 0 0 2 0 0 0 1 0 1 0 0 0 0 1 1 0 0 0 0 1 1 2 2 0 0 1 1 2 1 1 0 2 0 0 0 2 1 1 1 0 0 0 1 1 0 0 0 1 1 2 0 0 1 1 0 0 2 0 2 0 0 1 2 0 0 1 2 0 2 1 1 1 0 1 0 1 1 0 2 2 2 1 1 1 2 0 1 1 0 2 1 0 0 0 0 0 0 0 0 0 2 0 1 0 1 0 0 0 1 1 1 0 1 0 0 1 0 0 0 0 0 0 0 0 0 0 1 1 1 1 0 0 1 1 0 1 1 1 1 0 0 0 0 0 0 0 0 2 2 0 1 1 1 1 0 2 1 0 1 0 0 1 0 1 0 2 0 0 2 0 0 0 0 0 0 0 0 2 0 0 2 0 0 0 1 0 0 1 2 1 0 2 0 1 1 0 0 0 2 0 1 1 1 1 1 0 0 2 0 2 1 2 0 1 1 0 0 0 0 1 1 2 0 1 1 1 1 2 0 1 1 0 0 0 1 0 0 1 0 2 2 0 1 1 0 1 2 0 0 0 1 1 0 0 0 0 0 0 0 0 0 1 0 0 1 0 0 1 1 0 1 0 1 0 0 0 2 0 0 0 0 0 1 0 1 0 0 2 1 0 1 0 0 0 2 0 1 2 0 2 0 1 0 2 0 0 0 0 2 2 0 0 0 2 1 0 2 0 2 0 1 0 0 1 1 1 1 1 1 1 0 1 0 0 0 0 1 1 0 1 1 1 0 1 1 1 1 0 1 0 1 0 1 0 0 2 0 0 0 1 1 0 0 1 1 2 2 0 1 1 0 1 2 1 2 1 0 0 2 1 1 0 1 1 2 0 0 2 2 0 1 0 1 0 0 0 0 2 0 1 1 0 0 1 0 1 0 0 0 0 0 2 1 1 0 0 2 0 0 0 1 0 0 0
18 0 0 0 1 0 0 1 1 2 2 0 1 1 0 0 0 1 1 0 1 1 0 0 2 1 1 1 0 1 1 0 1 1 0 1 1 0 0 0 0 1 0 0 0 0 0 1 0 0 0 1 1 1 0 2 0 0 0 1 0 1 2 2 0 0 1 0 1 0 0 1 2 2 1 2 0 0 1 1 0 0 0 1 2 0 0 0 1 2 0 0 1 1 0 0 0 2 2 2 2 2 0 1 1 1 2 2 0 0 1 1 0 1 1 1 0 0 0 0 2 0 1 2 1 0 0 0 2 0 0 0 1 0 1 1 0 0 0 0 0 0 1 0 1 0 0 0 0 0 0 1 1 1 1 0 0 1 0 0 1 0 0 1 2 2 0 1 0 1 1 1 0 1 0 2 1 1 0 1 0 1 1 1 2 0 2 1 1 0 2 0 2 2 2 0 1 2 0 0 0 1 0 1 2 2 2 2 1 0 0 1 1 0 0 1 0 0 0 1 2 0 1 2 0 0 0 0 0 0 1 1 0 0 0 0 0 2 2 0 0 0 1 0 1 0 1 0 2 0 0 0 1 0 0 1 2 0 0 0 0 0 0 1 1 0 1 0 0 0 1 2 1 1 0 0 0 0 1 0 0 1 1 1 2 1 1 1 1 2 0 0 0 2 2 0 2 1 0 0 0 0 2 0 0 0 1 1 0 0 0 2 0 0 0 0 2 1 0 0 0 0 2 1 1 0 0 0 2 1 0 2 1 0 0 0 0 2 1 1 0 0 2 0 0 0 0 2 0 2 0 0 2 0 2 0 0 0 0 0 0 0 1 0 1 1 0 1 1 1 1 1 1 2 2 0 0 0 0 0 1 1 0 0 0 0 0 0 0 0 0 1 1 0 1 0 0 2 0 0 0 1 0 2 0 1 1 1 0 1 1 1 2 0 0 1 0 0 0 0 0 1 0 1 1 2 2 0 1 0 0 1 0 1 0 0 0 1 1 0 1 0 2 1 1 2 0 1 1 0 0 0 1 2 2 1 2 2 0 2 2 2 1 1 0 2 2 1 0 1 0 0 2 1 0 0 0 1 0 1 1 0 1 0 1 2 0 1 0 0 1 1 1 1 2 0 0 1 1 2 1 1 2 1 2 0 2 0 0 1 0 0 1 0 0 1 1 2 0 1 1 1 2 1 0 2 0 0 0 2 0 2 0 0 0 0 0 1 1 1 1 0 0 0 2 2 0 1 1 0 0 0 0 0 1 1 0 0 1 0 1 0 0 0 0 0 1 0 0 0 0 1 1 0 1 1 1 1 0 1 1 0 0 0 0 0 0 1 0 1 0 1 1 1 1 0 0 0 0 0 0 2 0 2 2 2 2 0 1 1 1 0 0 0 0 0 0 0 0 0 0 1 1 0 0 0 2 2 0 0 1 2 1 0 2 1 0 0 2 0 2 0 0 0 1 0 2 1 2 2 1 2 0 0 1 0 2 2 1 0 0 0 1 2 0 2 1 0 0 1 1 1 0 0 0 1 1 0 1 0 0 0 2 0 0 2 2 2 0 0 2 0 0 2 1 0 0 1 0 1 1 0 0 1 1 2 2 2 0 1 1 1 0 1 0 0 0 2 2 0 0 0 0 0 1 1 1 1 0 0 0 1 0 2 0 0 1 0 0 1 0 1 0 0 0 1 1 1 0 1 1 1 1 1 0 0 0 0 2 0 0 0 2 0 0 2 1 0 0 2 1 0 2 0 0 1 0 0 0 2 0 0 2 0 0 1 0 2 0 2 0 1 2 0 0 0 1 0 0 0 1 0 1 2 1 1 1 0 0 2 0 0 1 0 1 1 1 1 2 1 1 2 0 1 2 1 0 0 0 0 0 0 1 0 0 0 0 1 1 0 1 1 2 0 1 1 2 1 1 0 2 0 0 0 2 0 0 0 0 0 2 0 0 0 0 0 0 0 1 0 1 0 2 1 2 2 0 0 1 2 1 0 1 0 0 0 1 0 0 0 0 2 0 0 2 1 1 0 2 0 1 2 2 2 0 0 2 2 0 2 0 0 0 0 2 2 0 2 1 1 0 1 2 2 0 0 1 2 0 1 2 0 0 1 1 1 1 1 1 0 0 0 2 2 2 0 0 0 0 0 1 0 2 0 0 0 0 0 0 0 0 0 0 1 1 0 0 1 0 0 1 0 0 0 0 2 0 0 2 1 0 0 0 1 0 0 0 0 0 0 0 0 0 0 1 0 0 0 1 1 2 2
19 1 0 1 0 0 0 1 1 2 1 1 1 0 0 0 0 1 0 1 1 2 1 0 2 0 0 2 2 2 1 1 1 1 2 0 2 1 0 0 0 1 0 0 0 0 0 0 0 0 0 1 1 1 0 2 0 0 0 1 0 1 2 2 1 1 1 0 1 0 0 1 0 2 0 2 1 1 2 1 1 0 1 0 0 0 1 1 1 1 0 0 2 1 0 1 0 2 0 0 1 2 0 1 0 1 2 1 1 1 0 0 1 1 2 2 2 0 1 0 1 0 2 1 1 1 0 0 2 0 0 0 0 0 0 0 0 0 0 2 2 0 0 0 1 0 1 1 1 1 0 0 0 0 0 0 0 0 1 1 1 0 1 0 0 1 0 1 1 1 1 0 0 1 0 0 2 1 0 1 0 0 1 1 2 0 2 1 0 0 0 1 2 0 2 1 0 1 0 0 0 0 1 0 2 0 2 0 1 0 1 1 1 0 0 0 0 1 1 1 1 0 1 2 0 0 1 0 0 1 0 0 0 0 0 0 0 2 2 0 0 0 2 0 2 2 0 2 1 0 0 0 0 0 0 1 1 2 0 1 1 0 0 1 1 0 0 0 2 2 0 1 1 1 0 0 0 0 1 0 0 1 1 1 2 1 1 2 0 2 0 0 2 2 2 0 0 1 1 0 1 1 0 0 0 0 0 1 0 0 1 1 0 1 0 0 2 0 0 0 2 2 2 1 2 0 0 0 1 0 0 0 1 1 0 0 0 2 1 0 1 2 2 1 1 1 0 1 0 1 0 1 1 0 1 1 1 1 0 1 0 1 0 1 0 0 0 1 2 0 2 2 0 1 1 0 0 1 1 0 1 2 0 1 0 0 0 0 0 1 0 0 1 0 2 1 0 1 0 0 0 0 0 2 0 1 0 1 0 0 0 0 2 1 0 0 0 1 0 1 1 2 0 1 1 1 0 2 2 0 0 2 0 2 0 0 1 2 0 0 0 0 1 1 0 0 0 1 1 0 0 0 1 2 1 1 1 2 1 0 0 1 1 1 0 1 1 2 0 0 0 0 2 0 1 0 2 1 0 1 1 1 1 1 2 0 0 1 1 0 1 1 0 1 0 0 0 2 2 2 0 0 1 0 1 2 2 1 1 1 0 0 0 1 0 0 0 2 0 1 1 1 2 0 0 1 1 1 0 1 1 0 0 0 1 1 2 1 1 0 0 1 0 1 2 1 0 1 1 0 0 0 0 0 1 2 0 0 0 1 0 0 1 0 0 0 1 2 2 1 0 2 2 0 1 2 2 2 0 0 1 0 0 0 2 0 2 2 2 2 0 0 1 0 0 1 1 1 0 0 0 2 1 1 1 1 1 2 0 2 1 0 0 0 0 0 0 0 0 0 0 2 0 1 0 0 1 2 0 0 0 0 0 0 1 0 0 2 0 0 1 0 0 0 1 0 1 0 0 0 0 1 0 1 2 0 1 2 2 0 0 0 1 1 1 2 0 1 0 2 2 0 0 0 1 0 1 1 1 1 1 0 2 2 1 2 1 1 0 1 1 1 0 2 0 0 0 1 0 1 1 0 0 0 2 0 0 2 0 0 0 0 0 0 0 1 1 0 0 0 0 0 1 0 0 0 0 0 1 1 0 1 0 2 1 1 0 0 0 1 0 1 0 0 0 0 1 0 0 0 0 0 0 0 0 0 0 0 1 0 0 0 2 1 1 1 1 1 0 2 1 0 2 1 0 0 1 1 1 1 1 1 1 1 0 1 0 1 0 2 1 0 1 1 0 0 0 2 0 2 0 2 1 2 1 1 1 0 0 1 1 1 0 0 0 2 1 2 1 0 1 0 0 0 1 0 0 0 0 0 0 0 0 0 0 1 0 1 0 0 0 0 1 0 0 0 1 1 0 0 2 0 0 0 1 0 1 0 0 0 0 0 0 0 0 0 0 0 1 1 0 0 2 0 2 2 0 2 0 1 1 1 2 0 0 0 0 2 0 0 0 2 0 0 2 0 2 0 0 0 0 2 0 0 2 2 0 2 1 0 2 0 0 1 1 1 0 1 2 1 1 0 1 1 0 1 0 2 2 0 0 0 0 2 1 1 1 0 0 0 0 1 1 0 0 1 1 1 0 0 2 0 2 0 2 0 1 0 1 1 0 0 1 1 1 1 1 0 1 0 1 0 0 0 0 1 0 1 0 0 0 2 0 0 0 0 0 0 0 1 0 1 0 0 1 1 1 0 1 0 2 2
20 0 0 1 0 0 0 0 0 1 1 0 1 1 0 0 0 1 2 1 0 1 1 0 2 0 0 1 0 1 1 0 1 1 1 1 1 2 0 1 1 0 0 1 1 1 2 1 1 0 0 1 0 0 1 2 0 0 0 2 0 2 1 1 1 1 1 0 2 0 0 2 2 2 1 2 0 0 2 0 2 0 1 0 1 0 0 0 1 2 0 0 2 1 1 1 0 0 0 0 1 2 0 1 1 1 2 1 1 0 0 1 0 2 2 2 2 0 0 0 2 0 2 1 1 1 0 1 2 0 0 1 0 0 2 1 0 0 0 2 1 0 0 0 2 0 0 0 0 1 0 0 1 1 0 0 0 2 0 0 0 1 0 1 0 1 0 2 0 2 1 1 2 1 1 2 1 1 0 1 1 1 1 0 1 0 0 2 0 0 1 1 2 1 2 0 1 2 0 0 0 0 0 0 0 1 1 1 1 0 0 1 0 0 0 1 1 0 0 1 2 1 0 1 0 1 0 0 0 1 0 0 0 0 0 0 0 1 1 1 1 1 2 0 1 1 0 1 1 0 0 0 0 0 0 1 1 1 0 0 0 0 0 1 1 0 0 0 0 1 1 2 0 1 1 1 0 0 0 0 0 0 2 0 2 0 2 1 1 2 0 1 1 2 2 0 0 0 0 0 0 0 2 1 0 0 1 0 1 0 0 1 0 0 0 0 2 0 0 0 1 1 1 0 1 0 0 1 0 1 0 2 0 0 0 1 1 1 0 1 1 1 1 2 0 0 1 0 0 0 0 1 1 0 1 1 0 1 0 1 0 2 2 0 2 0 0 1 2 0 2 2 0 2 0 0 0 0 0 0 1 1 0 0 0 2 0 2 2 0 0 1 2 0 2 0 0 0 0 0 0 0 2 2 0 0 1 1 0 1 1 1 1 0 1 0 1 0 0 0 0 0 0 1 1 2 2 0 1 1 1 2 0 1 1 0 0 0 0 0 0 0 1 1 0 1 1 0 0 0 0 0 1 1 1 1 1 2 0 2 2 2 2 1 0 1 1 2 0 0 2 2 2 1 1 0 1 1 0 1 1 1 0 0 2 1 0 2 2 0 1 2 0 1 0 1 1 1 1 2 1 0 2 2 2 0 2 2 0 1 0 1 1 1 0 0 1 2 0 1 1 1 1 0 0 1 1 0 0 2 0 2 0 0 2 0 1 0 0 1 1 0 0 0 1 1 0 1 1 0 1 1 1 1 1 2 1 1 0 1 0 0 1 0 0 0 1 0 0 0 0 1 0 0 0 0 0 2 0 1 2 0 1 0 1 1 0 0 0 0 0 1 1 0 1 0 0 0 0 0 0 2 1 1 1 1 1 1 0 1 1 1 0 0 0 0 0 2 1 0 0 2 0 0 0 0 2 1 0 0 0 0 1 0 2 2 0 1 1 0 1 0 0 1 1 0 2 0 2 0 0 1 0 1 1 0 1 2 2 0 0 0 1 1 1 2 0 0 1 0 0 1 0 0 1 0 0 0 1 0 0 2 2 1 0 2 2 1 0 2 1 1 0 2 0 0 0 0 0 1 0 1 0 0 0 2 2 2 0 0 1 1 0 1 1 0 0 1 1 0 0 0 0 0 0 1 1 0 0 0 0 1 0 2 0 0 1 0 1 2 1 1 0 1 0 1 2 1 0 0 0 0 2 0 0 1 1 1 2 1 1 1 2 1 0 0 2 0 0 2 0 0 1 1 1 0 1 0 2 0 2 2 0 1 1 1 1 1 1 2 1 1 2 0 1 1 1 0 1 2 0 1 1 1 1 1 1 0 0 2 0 2 1 1 1 2 1 2 1 0 0 1 0 1 2 0 0 0 1 0 0 1 1 0 0 1 1 1 0 0 0 0 0 0 0 0 0 0 0 0 2 0 0 0 2 0 0 0 0 0 2 0 0 0 0 2 0 0 1 0 0 0 0 2 0 0 0 1 0 1 1 0 2 0 0 0 0 1 1 0 0 0 0 0 2 0 2 0 0 0 0 2 2 2 1 0 1 2 1 1 1 0 0 0 1 1 0 0 1 0 0 1 2 2 0 1 1 0 0 1 2 0 0 1 0 0 0 0 0 0 0 1 2 1 1 0 0 1 1 2 2 0 1 0 1 0 1 1 0 2 0 1 0 1 1 1 1 0 2 0 1 0 0 0 0 0 1 1 1 1 1 1 0 0 0 0 0 0 0 2 1 0 0 0 0 0 0 0 2 0 0 0
21 0 0 1 1 0 0 2 2 0 0 0 0 1 1 1 0 0 0 0 2 2 0 2 0 0 0 2 1 1 2 0 0 1 1 1 2 1 0 0 1 1 2 0 0 0 0 1 0 0 0 0 0 0 1 1 0 0 1 1 1 2 1 1 0 1 1 0 2 0 0 2 2 2 1 2 1 0 1 1 0 0 0 2 2 0 0 1 2 2 0 1 0 2 1 2 1 1 1 1 1 2 0 1 0 0 2 1 1 1 0 1 1 1 1 1 1 0 1 0 1 1 2 2 1 1 0 1 1 1 0 1 0 0 0 0 0 0 0 0 0 0 1 0 1 0 0 0 0 1 0 0 1 0 1 0 0 2 1 0 0 1 0 1 1 2 0 0 2 0 0 0 1 1 0 0 2 1 1 1 0 1 2 0 2 0 0 0 0 0 0 0 1 1 2 1 1 2 1 0 0 0 0 0 1 2 1 0 0 0 0 0 2 0 0 0 0 0 1 0 1 1 1 2 0 0 1 0 0 1 1 1 0 1 1 0 1 1 2 1 1 1 2 0 2 1 0 0 1 1 1 2 0 0 0 2 1 1 0 0 0 0 0 0 1 0 0 0 2 2 0 1 0 1 0 0 0 0 1 0 0 1 2 1 2 0 2 1 1 2 0 0 0 2 2 0 2 1 1 0 0 0 2 2 1 0 1 0 0 0 0 0 0 1 1 0 2 0 0 0 1 1 1 0 1 0 0 0 0 1 0 2 1 1 0 0 0 1 1 0 1 1 2 2 0 1 1 0 1 1 0 1 0 0 0 2 1 1 0 1 0 2 0 0 0 0 0 1 2 0 2 2 0 2 1 1 0 1 1 0 0 2 0 0 0 1 0 0 0 0 0 0 1 0 1 0 0 0 0 0 0 0 1 2 0 1 0 1 0 0 0 1 2 0 0 1 0 0 0 0 0 1 1 2 0 2 1 0 1 0 2 0 1 1 1 1 0 1 0 0 1 0 1 1 0 2 1 0 2 2 2 2 0 2 1 0 1 2 1 0 0 1 0 0 0 0 0 2 0 0 1 1 2 2 0 1 0 1 1 0 1 0 2 0 1 2 0 2 1 0 1 2 1 1 1 1 1 1 1 1 1 1 1 0 1 0 1 1 0 1 0 0 0 1 0 0 0 2 0 1 1 1 2 0 1 2 0 0 0 2 0 2 1 1 1 1 2 0 2 0 0 1 0 0 2 2 0 1 1 0 0 0 0 0 1 0 0 2 0 0 0 0 0 0 1 1 0 1 0 1 0 1 1 0 0 1 1 1 0 1 1 0 1 0 1 1 2 1 1 1 0 0 0 0 0 0 1 2 2 2 2 0 0 2 2 2 2 1 0 1 1 0 0 1 1 1 2 1 0 0 0 2 0 1 0 1 0 1 0 0 1 1 0 0 2 0 1 1 1 0 1 0 0 1 1 0 1 0 1 0 0 1 1 2 1 1 1 2 2 0 0 0 0 0 1 1 1 2 0 0 0 1 0 1 0 1 1 0 2 0 0 0 2 0 0 2 2 1 1 0 1 0 0 2 1 0 0 0 0 2 1 1 0 1 1 2 1 2 0 0 0 0 0 0 0 0 0 1 1 0 0 0 0 0 1 0 0 1 0 0 0 2 0 2 0 0 1 0 0 1 0 0 0 0 0 0 0 0 0 0 0 0 0 0 0 1 0 0 2 0 0 0 2 1 0 1 1 1 0 2 0 1 2 2 0 0 1 0 0 1 1 1 2 0 0 2 0 2 1 2 0 1 1 0 0 0 0 0 0 0 0 1 1 2 0 1 2 0 0 0 2 2 1 2 2 2 2 2 2 0 2 1 0 0 1 0 0 0 0 1 0 0 0 0 0 2 2 2 0 1 0 0 1 0 0 0 0 0 0 1 1 0 0 0 2 0 1 0 0 0 1 0 0 0 0 0 2 0 1 0 0 0 0 2 1 2 0 0 1 2 1 0 2 0 0 0 0 1 0 0 0 0 1 2 0 0 2 0 0 0 0 1 2 2 0 0 1 2 0 1 1 0 0 0 0 0 0 1 1 1 0 0 2 2 1 2 0 1 0 0 2 1 1 1 1 2 1 1 1 0 0 1 1 0 0 0 0 0 0 0 2 1 2 0 1 0 0 1 1 1 1 2 1 1 2 0 0 0 0 0 1 0 1 0 0 1 0 0 2 0 0 0 0 2 0 0 0 0 0 1 0 0 1 0 2 0 0 1 2 0 1 1
22 0 0 1 1 0 0 2 2 2 1 1 0 1 0 0 0 1 0 0 2 2 1 0 2 1 1 1 1 0 1 2 1 1 2 0 2 1 1 0 0 0 1 0 0 1 0 0 1 1 1 1 0 0 1 0 0 0 0 2 0 2 0 0 0 1 1 1 2 0 0 2 2 2 2 2 0 0 0 1 0 0 0 1 2 0 0 1 2 2 1 1 1 1 1 1 0 1 0 0 0 2 0 2 0 0 2 1 1 0 1 2 0 0 1 1 0 0 0 0 2 0 2 0 0 0 0 1 1 1 0 0 0 0 1 1 1 0 0 2 0 0 0 0 0 0 0 0 0 0 0 0 0 1 0 1 1 1 1 0 1 1 0 1 1 2 0 1 0 2 2 1 1 1 0 1 1 1 0 1 0 0 0 0 0 0 0 1 0 1 0 1 0 0 0 1 1 2 0 0 0 0 1 0 0 1 2 0 2 0 0 1 1 0 0 0 0 0 1 1 1 0 0 1 0 0 0 0 0 1 0 0 0 0 0 0 0 2 2 0 0 0 2 2 2 2 0 1 2 0 0 0 0 1 1 1 0 1 0 0 0 0 0 2 1 0 0 0 1 1 1 1 1 0 0 0 0 1 2 1 2 0 2 1 2 0 2 1 0 2 0 1 1 2 2 0 1 2 0 1 0 0 2 0 0 0 1 1 0 0 1 1 0 1 1 0 1 0 1 0 1 1 2 1 1 0 1 0 1 2 0 0 1 0 0 0 0 0 0 0 0 0 2 0 0 0 0 1 1 2 0 0 0 0 0 2 0 0 0 1 1 2 2 0 2 1 0 1 1 1 1 1 2 1 0 0 0 0 0 0 0 2 0 0 0 0 0 0 0 0 1 1 0 2 2 1 1 1 1 1 0 1 1 2 1 0 0 1 0 0 0 1 1 0 1 0 1 0 0 0 0 0 1 0 2 2 2 0 1 0 1 0 0 1 0 0 0 0 0 0 1 0 2 0 1 2 0 0 0 0 0 1 1 1 1 1 1 1 1 0 0 2 1 1 0 1 1 1 0 1 0 0 2 1 1 1 0 2 0 2 0 0 1 1 2 0 0 1 1 0 1 2 0 2 0 2 2 0 0 2 2 0 1 1 1 0 1 1 0 2 0 0 1 1 1 0 0 2 0 1 0 2 2 0 0 1 1 1 0 2 1 1 1 0 1 0 2 0 1 2 0 0 0 1 1 0 0 1 1 0 1 0 1 0 2 1 0 0 2 1 1 0 1 0 1 1 1 0 0 0 0 2 1 0 1 1 1 1 0 0 2 0 0 0 2 0 2 0 0 0 1 1 1 0 1 0 0 0 0 0 0 2 2 1 0 1 0 0 0 0 1 1 0 0 0 0 0 0 0 0 0 0 0 0 0 0 1 1 0 0 0 1 0 0 2 0 1 0 0 1 0 0 1 1 2 0 1 1 1 1 0 2 0 2 2 0 0 2 1 0 0 0 1 1 1 1 1 1 0 1 0 1 1 0 0 0 0 0 2 0 1 0 1 0 0 1 1 1 0 0 1 0 0 1 1 0 0 0 0 1 0 1 0 0 1 1 0 1 0 0 1 1 0 0 1 1 0 2 2 0 0 0 0 0 1 1 1 0 2 2 2 2 0 2 1 1 0 0 0 1 0 1 0 1 0 0 1 0 0 0 0 1 1 0 0 1 0 0 2 0 0 0 2 2 0 0 2 0 0 2 0 0 2 1 0 0 0 1 1 1 1 1 1 0 2 0 1 1 1 2 1 1 1 2 0 0 0 1 0 0 0 1 0 1 2 1 1 1 0 1 0 0 2 2 2 2 2 0 1 0 1 1 0 2 2 0 0 0 0 0 0 0 1 0 0 1 1 2 1 0 1 1 0 0 0 0 0 0 0 0 1 0 0 0 1 0 1 1 0 0 0 0 0 0 0 2 1 0 1 0 1 0 1 1 1 1 0 2 0 2 1 1 2 0 2 1 0 2 0 0 0 1 0 0 1 0 2 0 0 0 0 1 2 1 1 1 1 2 0 1 1 0 1 0 2 1 0 1 2 1 0 0 2 2 0 1 1 1 0 1 2 0 0 2 0 0 0 1 1 0 0 0 1 1 0 0 1 0 0 0 2 0 2 0 0 0 0 0 0 1 0 1 0 0 0 2 2 0 2 0 1 0 0 0 0 0 1 2 0 0 0 2 0 1 0 0 1 0 0 2 1 0 0 0 1 0 0 1 2 1 1 0
23 1 0 0 0 2 2 2 2 1 1 1 1 2 0 0 0 1 0 1 1 2 0 0 2 0 0 1 1 1 1 2 2 2 0 2 0 2 0 0 1 0 0 1 0 2 0 0 0 1 1 1 2 2 0 2 0 0 0 1 0 1 2 1 2 1 1 1 1 0 0 0 2 2 2 2 0 0 1 0 1 0 0 1 1 0 0 1 1 1 0 1 2 1 1 2 1 2 0 0 2 1 1 1 0 0 2 0 2 0 0 2 0 1 1 1 1 0 1 0 1 0 2 2 2 2 0 1 2 0 2 1 0 0 0 0 0 0 0 1 0 0 1 0 0 0 0 0 0 0 0 0 0 1 0 0 0 0 1 0 1 2 0 0 1 2 1 1 0 0 0 1 0 0 0 0 1 0 0 0 0 0 0 1 1 0 1 2 0 0 0 1 1 0 1 1 2 1 1 0 0 0 1 0 1 1 2 0 1 0 1 0 1 0 0 1 1 1 1 0 1 1 0 2 0 0 1 0 0 0 0 0 0 1 1 0 1 2 2 0 0 0 2 0 1 1 0 0 2 0 0 0 1 1 1 2 0 2 0 2 2 0 0 2 2 0 0 1 1 0 0 2 0 1 1 0 0 1 1 0 0 1 2 2 2 0 2 0 0 2 0 2 0 2 2 0 1 1 1 0 0 0 2 1 0 0 0 0 0 0 2 2 0 2 1 0 2 0 0 0 1 1 1 2 0 0 1 1 1 0 0 1 0 0 0 0 0 1 0 0 1 1 2 2 0 1 1 0 1 0 0 1 2 1 1 0 2 0 0 2 0 2 2 0 2 0 0 1 1 1 1 1 2 1 0 0 0 1 1 0 0 2 0 0 1 1 0 0 0 0 0 1 0 0 2 1 1 1 0 0 0 0 1 1 0 0 2 1 1 0 0 1 0 1 0 0 0 1 0 1 1 2 1 0 1 2 1 0 0 0 1 0 0 1 1 1 0 0 0 0 1 0 1 1 1 1 0 0 0 0 0 1 0 0 0 0 0 1 0 1 0 0 1 1 0 1 1 1 0 1 0 0 2 1 1 0 1 2 1 1 0 0 1 0 1 1 0 1 1 0 1 0 0 1 0 0 0 1 1 2 1 1 1 0 1 1 2 1 1 0 0 1 0 2 0 0 0 1 0 1 1 1 2 1 1 2 0 1 0 1 1 1 2 1 1 1 2 0 2 1 0 1 0 0 0 0 0 2 2 0 0 0 0 0 1 1 0 1 0 0 0 1 0 0 1 1 0 2 2 1 1 0 1 0 0 1 1 1 0 1 1 0 0 0 1 0 1 1 0 1 0 0 0 0 0 0 0 0 0 0 0 2 2 2 0 2 0 0 0 0 2 0 0 0 0 0 0 2 0 0 0 0 1 1 0 0 2 1 0 0 1 1 0 0 1 1 0 0 0 1 1 0 0 0 0 0 2 0 1 1 0 2 0 0 1 0 2 1 1 0 0 0 1 2 0 2 1 1 0 0 0 1 0 0 1 0 0 0 2 0 1 0 2 0 2 2 0 1 0 0 2 1 0 2 0 0 0 0 0 1 1 0 0 0 1 1 1 2 0 1 0 0 0 0 0 1 0 0 0 0 0 0 0 0 0 1 1 0 0 0 0 1 0 2 0 0 1 0 0 0 0 0 0 0 0 0 1 1 0 0 0 0 0 0 0 0 1 0 2 0 0 0 2 2 0 0 2 2 0 2 0 0 2 0 0 1 1 0 1 0 1 1 1 0 1 1 1 1 0 2 1 1 2 0 1 1 1 0 0 2 0 2 0 2 1 0 0 1 0 1 0 0 1 1 1 2 1 1 2 0 1 2 0 1 2 1 0 0 0 0 0 1 0 0 0 0 0 0 1 0 1 0 0 0 0 0 0 0 2 0 0 0 0 0 1 1 1 0 0 0 1 0 1 0 0 0 1 0 2 0 1 0 1 1 2 2 0 0 2 2 1 0 2 0 1 1 0 2 0 0 1 2 0 0 2 0 2 0 1 0 0 1 1 1 1 1 1 2 0 2 0 1 1 0 2 0 0 2 1 0 1 1 1 1 0 1 1 2 1 1 1 0 0 2 0 0 0 1 1 1 1 1 1 1 0 0 1 1 0 0 1 0 2 0 1 0 1 1 0 2 0 0 1 1 2 0 0 0 1 0 1 0 0 0 0 0 0 1 1 0 0 1 0 0 0 0 1 0 0 2 2 0 0 0 1 0 0 1 2 1 1 1
24 0 0 0 0 0 0 0 1 2 1 0 0 0 0 0 0 2 1 1 1 1 0 0 2 0 0 1 1 1 1 2 1 1 1 1 2 0 0 0 0 2 0 1 0 0 1 0 1 0 0 2 1 1 0 1 0 0 1 1 0 1 0 0 0 0 0 0 1 0 1 1 1 2 1 2 1 0 2 1 1 0 0 0 1 0 0 1 2 2 1 1 1 2 0 2 2 1 1 1 2 1 0 1 1 1 2 1 1 0 0 1 0 1 1 1 1 0 0 0 2 0 2 1 1 1 0 0 2 0 0 0 0 0 0 0 0 0 0 1 0 0 0 0 1 0 0 0 0 0 0 0 0 1 0 0 0 1 0 0 2 2 0 0 1 2 0 0 1 1 0 0 1 1 0 1 1 1 0 1 0 1 0 2 2 0 2 1 0 0 1 1 2 2 2 0 1 2 0 0 0 0 0 0 1 1 1 1 0 0 0 2 2 0 0 0 0 1 1 0 1 1 0 2 0 0 0 0 0 1 0 0 0 0 0 0 0 2 2 0 0 0 2 0 2 2 0 0 2 0 0 0 0 1 1 2 0 2 1 1 0 1 0 2 1 0 0 0 2 2 0 1 0 1 1 0 0 1 2 0 0 1 2 0 1 1 1 0 1 2 0 1 0 2 1 0 1 1 1 0 0 0 1 0 0 0 1 0 1 0 0 1 0 1 2 0 1 0 0 0 0 0 0 2 0 0 1 0 1 0 0 1 0 0 0 0 1 2 0 1 1 1 2 2 0 0 2 0 1 1 0 1 2 0 1 0 1 0 0 2 0 2 2 0 2 1 0 1 2 0 2 2 0 2 0 0 0 1 1 0 0 0 0 0 1 0 0 0 0 1 0 0 1 0 1 0 0 0 0 0 0 1 0 1 0 1 0 0 0 0 0 0 1 0 1 0 0 0 1 0 1 2 1 0 1 2 0 1 1 0 0 0 0 2 0 0 0 0 0 0 2 0 1 1 0 1 1 0 0 0 0 0 1 2 2 1 2 1 1 1 1 0 2 1 0 2 2 2 0 0 0 0 2 1 1 0 1 2 0 1 2 0 0 0 1 1 0 1 0 1 0 2 0 1 0 0 0 1 1 2 1 1 2 2 2 0 1 1 1 0 0 0 1 1 0 0 0 2 0 1 1 0 0 0 0 0 2 1 0 2 0 1 2 2 1 0 1 1 0 1 1 0 0 0 2 1 0 1 1 0 1 0 0 0 0 0 0 0 0 1 0 0 0 1 0 0 1 1 1 0 1 0 2 0 1 2 2 1 0 1 1 0 0 0 2 1 1 1 1 1 0 1 0 0 1 1 0 0 0 0 0 2 1 0 0 1 0 0 0 0 0 0 0 0 0 0 0 2 0 2 2 2 0 0 0 1 1 1 0 0 1 1 1 0 1 1 0 1 1 1 1 1 0 0 1 0 2 0 1 1 0 0 0 2 2 0 0 2 2 0 0 0 2 1 0 1 1 1 0 0 0 1 0 0 0 0 1 1 1 1 1 0 2 0 0 2 0 0 0 0 2 0 0 1 0 0 0 0 0 0 0 0 0 1 2 1 1 2 0 0 0 0 0 0 0 0 0 2 2 1 0 0 0 1 1 0 1 1 1 1 0 1 0 2 0 0 0 0 1 2 1 1 0 2 0 0 2 1 0 2 2 2 0 0 1 0 0 1 2 1 1 0 2 0 0 0 2 1 0 2 0 1 2 1 0 0 1 0 0 2 0 0 0 0 0 2 0 2 0 2 0 1 1 1 0 0 1 1 0 2 0 2 2 2 0 1 1 0 1 1 0 0 2 1 2 1 1 1 2 0 0 2 0 1 1 0 0 0 0 0 0 0 1 0 0 0 0 2 1 0 2 1 0 0 0 0 1 0 0 1 2 0 0 0 0 0 2 0 0 0 1 0 0 0 0 0 1 0 2 0 1 0 2 0 2 2 1 2 1 1 2 0 2 0 0 0 0 2 0 0 0 0 1 0 2 0 2 0 1 0 0 2 2 1 2 1 0 1 0 2 0 0 1 0 2 2 0 2 2 2 0 0 1 0 1 2 0 1 1 0 1 1 0 0 1 1 1 1 2 1 0 2 0 1 1 0 0 1 1 0 2 0 2 1 0 0 1 1 0 1 0 1 1 0 1 1 1 0 1 0 1 0 0 0 0 2 0 0 1 0 0 1 0 1 0 1 2 0 1 2 1 0 0 0 0 1 0 1 1 1 2 2
25 0 1 0 0 0 0 0 0 2 1 1 0 0 0 0 0 1 2 2 0 1 0 0 2 0 0 1 0 0 0 1 0 0 2 0 2 0 1 0 0 1 1 0 0 1 1 0 0 0 0 0 0 0 0 2 0 0 0 1 0 2 2 1 1 1 1 0 1 0 0 1 1 2 1 2 1 0 1 0 1 0 1 1 1 0 0 2 2 2 1 2 1 0 1 1 0 1 1 1 2 1 0 1 1 1 2 0 1 0 0 1 1 1 1 1 1 0 0 0 2 0 2 0 0 0 0 1 1 1 2 0 1 0 0 0 0 0 0 1 1 0 0 0 2 0 0 0 0 2 0 0 0 1 0 0 0 0 1 0 1 0 0 1 1 1 1 1 0 1 1 1 0 2 0 0 2 1 0 1 1 2 0 0 0 0 0 1 1 0 2 0 2 1 2 0 1 2 1 0 0 1 1 0 1 2 1 1 1 0 0 0 1 1 0 0 0 0 1 1 2 1 0 2 0 0 1 0 0 1 1 1 0 0 0 0 0 1 2 1 0 0 2 0 1 1 0 0 2 0 0 0 0 1 1 2 2 2 0 2 2 0 0 0 0 0 0 0 1 1 0 2 0 1 0 0 1 1 1 1 1 1 2 1 2 0 2 1 1 2 0 1 0 2 1 1 0 1 1 1 0 0 1 0 0 0 0 0 0 0 0 0 0 2 1 0 1 1 1 0 1 1 1 2 1 0 0 0 1 1 0 1 2 0 0 0 0 0 0 1 2 1 1 1 0 1 0 1 2 1 1 0 2 0 2 0 0 2 0 0 0 0 2 0 2 1 0 0 2 0 2 2 1 2 1 1 0 0 0 0 1 2 1 1 1 1 0 0 0 0 0 1 1 0 1 0 0 1 0 0 0 1 0 2 1 1 0 0 0 0 0 0 0 0 2 0 2 1 0 1 1 2 0 1 1 2 2 0 0 0 1 0 0 1 1 1 0 0 0 0 1 0 2 0 1 2 0 2 2 0 0 0 1 1 1 1 1 2 1 0 0 1 1 1 0 1 1 2 0 1 0 0 2 0 1 0 2 2 0 1 0 1 2 0 1 2 0 1 1 0 1 1 0 0 0 0 0 1 1 1 1 1 2 1 1 0 1 1 1 0 0 1 1 0 0 1 1 2 0 1 1 2 2 0 0 2 0 0 1 2 0 0 0 0 1 0 1 0 2 1 1 0 0 1 2 0 0 1 1 0 0 0 0 0 0 0 0 0 1 1 0 0 0 0 0 0 1 2 2 0 1 1 0 0 0 0 0 2 0 2 2 0 0 0 0 0 0 0 0 0 0 1 1 0 1 0 0 1 1 1 1 1 1 1 1 2 1 2 0 2 1 0 0 0 0 0 0 0 0 0 0 0 0 1 1 0 1 2 0 0 0 1 2 0 2 1 0 1 0 1 1 0 0 2 2 0 0 1 1 1 1 1 0 0 2 0 0 2 2 1 1 0 1 1 0 1 0 0 0 1 2 1 1 1 0 0 0 1 0 1 0 0 1 0 0 1 0 0 0 1 1 1 1 2 1 0 0 1 0 1 1 0 0 0 2 0 0 1 0 2 0 0 0 0 1 1 0 1 1 0 0 0 0 0 0 1 1 0 1 1 0 0 0 2 1 1 0 0 0 1 0 1 0 0 0 1 1 1 0 1 1 1 1 0 0 0 0 2 2 2 2 1 2 0 0 0 2 1 0 2 0 1 2 0 0 0 1 2 0 2 1 0 1 0 0 1 0 1 0 1 0 0 1 1 0 0 0 2 0 2 0 0 1 1 1 1 1 1 0 1 0 0 1 0 0 1 0 1 2 0 1 2 0 1 2 0 0 0 0 0 0 1 1 0 0 0 0 0 2 1 1 0 0 0 0 0 0 0 1 0 1 0 0 0 1 0 1 2 0 0 0 0 0 0 0 0 0 1 1 0 0 0 2 0 2 2 0 0 0 2 2 0 1 0 0 0 1 1 1 0 0 0 1 0 2 0 2 0 0 0 0 1 1 1 2 2 0 2 0 2 1 0 0 0 0 0 0 0 1 0 0 1 2 2 0 1 0 2 1 0 1 0 0 1 0 0 0 1 2 1 1 0 2 2 1 0 0 0 0 0 2 1 2 0 2 0 1 2 0 1 0 0 1 0 2 0 0 0 0 0 1 0 0 0 0 1 0 0 2 0 0 0 0 1 0 0 0 0 1 2 0 1 0 0 1 0 0 0 1 0 0 0
26 1 1 0 0 0 0 1 2 1 0 0 0 0 0 0 0 1 0 1 1 2 0 0 2 0 0 2 0 0 2 1 1 2 2 0 2 1 0 0 1 1 0 0 0 0 0 0 0 0 0 0 1 1 1 1 0 0 0 0 2 2 2 0 0 0 0 0 1 0 1 1 2 2 2 2 0 0 1 0 1 0 0 1 2 0 0 1 1 2 0 0 1 2 0 1 0 1 1 1 0 2 0 1 1 1 1 2 0 0 0 0 1 2 2 2 2 0 0 0 2 0 1 2 1 1 0 0 1 0 0 1 0 0 2 1 0 0 0 0 2 0 1 0 1 0 0 0 0 0 0 0 0 0 0 0 0 0 0 1 0 1 0 2 0 0 0 0 0 2 2 1 0 2 0 0 1 0 0 0 0 0 0 1 2 1 1 1 1 0 2 0 2 1 2 1 1 2 1 0 0 1 0 1 1 1 1 1 1 0 0 0 2 0 0 1 1 0 1 1 2 1 1 1 0 1 0 1 1 0 1 1 0 0 0 0 0 1 1 1 0 0 2 0 2 2 1 0 2 0 0 0 0 1 1 1 0 0 0 0 0 0 0 2 0 0 0 2 0 0 0 2 0 1 0 0 0 1 1 1 1 0 1 0 1 0 1 0 1 1 1 1 0 2 1 0 0 0 0 0 0 1 2 0 0 0 0 1 1 0 0 1 0 1 1 0 2 0 2 0 2 2 1 1 2 0 0 0 1 0 0 2 2 0 0 0 0 0 0 0 1 1 2 1 0 1 1 0 0 0 0 2 1 1 0 1 1 1 0 0 1 0 2 0 2 0 0 2 1 1 1 1 1 2 0 1 0 0 0 0 1 0 0 0 0 0 0 0 0 0 1 1 1 1 2 1 1 0 1 1 0 1 1 2 1 0 0 2 0 0 0 0 1 1 1 0 0 0 0 0 0 1 1 0 2 2 1 0 1 0 1 1 1 0 1 0 0 1 0 0 2 0 2 0 0 1 0 0 0 1 0 0 0 1 1 0 1 2 0 0 0 0 1 0 0 0 0 1 0 1 0 0 2 0 1 1 1 2 1 0 1 0 2 1 0 2 1 1 1 0 2 2 0 2 1 1 1 1 1 2 1 0 1 0 1 1 2 1 1 0 0 0 1 0 0 0 0 2 0 0 1 2 2 1 1 2 1 1 0 2 0 1 2 1 0 0 1 2 1 1 0 1 0 1 2 1 0 1 2 0 1 0 0 0 1 0 0 0 0 0 0 1 0 0 1 1 0 1 1 0 0 0 1 0 1 1 1 2 0 0 2 0 0 0 1 0 1 0 0 0 0 0 0 0 1 0 1 1 1 1 1 1 1 1 1 1 0 0 0 2 1 0 0 1 1 1 1 2 0 1 0 1 1 1 0 0 1 0 0 0 1 2 2 0 2 1 0 1 0 1 0 0 0 1 2 0 1 0 1 1 0 2 0 0 2 0 2 2 2 0 0 0 1 1 0 1 0 0 2 1 0 0 1 0 0 1 1 0 2 0 1 1 2 0 0 2 1 1 1 0 1 0 1 2 1 0 0 0 0 0 0 1 0 1 1 2 1 2 1 1 0 0 0 0 0 0 0 1 1 0 0 0 1 0 0 1 1 0 0 0 0 1 0 2 0 0 1 0 0 0 0 0 0 0 0 0 0 0 0 0 0 0 0 0 0 2 0 0 2 0 0 0 2 2 1 0 2 1 0 0 0 0 2 0 1 0 1 1 1 1 2 1 1 1 0 0 0 2 0 2 0 0 0 1 0 0 0 1 0 1 0 1 1 2 1 1 2 2 0 0 0 0 0 0 0 2 0 2 2 0 1 2 0 0 2 0 0 0 0 0 0 0 1 0 0 1 1 2 1 1 1 2 2 0 2 0 2 0 0 0 2 0 0 0 1 1 1 0 0 0 1 0 0 0 0 2 1 0 1 1 0 0 1 1 1 1 0 0 1 2 2 0 0 0 0 0 0 0 0 1 1 2 1 0 2 0 2 0 0 0 0 2 2 1 1 0 1 1 0 0 1 0 0 0 0 0 0 2 2 0 0 2 2 1 0 0 1 1 0 1 2 0 1 1 1 1 0 1 2 1 0 2 0 1 1 0 1 1 1 0 1 0 2 0 1 1 2 0 0 1 0 0 1 0 1 1 1 0 2 0 0 1 0 0 0 0 1 0 2 0 0 0 0 0 0 0 0 0 0 2 0 0 1 0 1 0 0 0 0 1 1 1
27 1 0 0 1 0 0 0 0 2 2 0 0 0 0 0 0 1 0 0 2 2 1 1 1 1 1 1 1 2 0 1 1 1 1 1 2 0 0 0 0 2 1 0 0 1 1 0 0 0 0 1 1 1 0 2 0 0 0 0 1 1 0 0 0 0 0 0 0 0 0 0 1 2 1 2 1 0 0 0 0 0 2 0 0 0 0 1 2 2 1 1 2 2 1 2 1 2 2 2 0 2 0 1 1 2 2 1 1 0 1 2 1 2 2 2 2 0 1 0 1 0 1 2 1 1 0 1 1 0 1 1 1 0 1 1 0 0 0 1 0 0 0 0 1 0 0 0 0 0 0 0 0 0 0 0 1 1 0 0 1 0 0 0 0 1 0 1 0 2 2 0 0 1 0 0 2 1 0 1 0 0 0 1 2 1 1 0 0 0 0 0 1 1 1 0 0 2 0 0 0 0 0 0 0 2 1 1 1 0 1 1 1 0 0 1 1 0 1 0 1 1 1 1 0 0 1 0 1 2 0 0 0 0 0 0 0 1 1 1 1 1 2 0 2 2 0 0 2 0 0 0 1 0 0 0 0 2 0 0 0 0 0 0 0 1 0 0 1 1 0 2 0 0 0 1 0 2 2 1 1 0 2 2 2 0 2 1 0 2 0 1 0 2 0 1 0 0 0 0 0 0 1 0 0 0 0 0 0 0 1 2 0 1 2 0 2 0 0 0 1 1 1 1 0 0 1 0 2 1 0 1 1 0 0 0 0 2 1 0 2 2 2 1 1 1 0 0 2 2 0 0 1 0 0 1 0 1 0 0 0 0 1 0 1 0 0 2 1 1 1 1 0 2 0 0 0 1 1 0 1 1 0 0 0 1 0 0 0 0 0 0 0 0 2 0 0 0 0 0 0 1 0 2 1 1 0 2 0 0 0 0 0 0 1 0 1 1 0 0 0 1 0 1 1 2 1 0 0 0 1 1 0 2 0 1 0 0 0 0 1 0 2 0 0 1 0 0 0 0 0 1 0 2 2 1 2 1 1 0 0 0 0 0 0 0 0 1 0 1 1 1 2 0 1 0 0 2 1 1 1 1 0 0 2 0 0 1 1 0 2 2 0 2 1 1 1 1 1 2 1 1 1 1 1 2 2 2 2 0 0 0 2 1 0 0 0 2 0 1 1 1 2 2 0 2 0 1 0 1 1 0 2 0 1 0 2 0 2 1 1 0 0 0 2 1 0 1 1 0 0 1 0 0 1 1 1 0 1 0 1 0 0 0 0 0 0 1 1 0 0 0 1 0 1 1 2 2 0 0 2 0 1 0 0 1 1 1 1 1 1 0 0 2 0 0 0 0 0 0 0 2 0 2 2 2 2 1 0 2 1 0 0 0 0 0 0 0 0 0 0 1 0 0 0 1 1 2 0 0 1 1 0 0 1 1 1 1 1 0 2 2 0 1 1 0 2 0 2 2 0 0 0 1 0 0 2 1 1 0 0 0 1 2 0 2 0 2 0 1 1 0 1 0 0 1 1 0 2 0 0 0 1 1 0 1 1 2 0 1 1 1 0 0 0 0 0 0 0 2 1 1 0 2 1 2 1 2 0 0 1 1 0 1 0 1 0 1 1 0 0 0 1 0 0 0 0 0 0 0 0 0 0 2 1 1 1 0 1 2 1 1 0 1 0 1 2 0 0 0 0 0 1 0 0 1 0 1 1 1 1 1 2 2 0 0 2 1 0 2 0 0 1 0 0 1 1 2 0 2 1 0 1 0 1 1 1 2 1 2 0 2 2 0 1 1 0 1 0 1 0 2 0 2 2 0 2 1 0 1 0 0 2 2 2 2 2 1 2 0 1 2 0 2 2 0 0 0 0 0 0 1 2 0 0 0 0 0 1 1 1 0 2 0 1 1 2 1 0 0 2 0 0 0 2 0 0 0 1 1 1 0 0 0 1 0 0 0 2 0 1 0 1 1 1 2 0 0 1 2 2 0 2 0 0 0 0 2 0 0 0 1 0 0 2 0 2 0 0 0 0 2 1 1 1 1 1 2 1 1 1 0 0 0 2 1 0 1 2 1 0 1 1 2 0 1 0 1 1 0 2 0 0 1 1 0 0 1 1 0 0 1 0 2 1 0 0 0 0 0 2 0 2 0 1 1 1 1 0 1 0 0 0 1 2 0 1 0 2 1 1 0 0 0 0 0 0 0 2 0 0 0 0 1 0 0 0 0 0 1 0 1 0 0 1 0 0 0 1 0 0 0
28 1 1 0 0 0 0 1 1 2 1 0 0 0 0 0 0 1 2 0 0 0 0 1 1 2 2 2 0 0 2 1 0 1 1 0 2 2 0 0 1 0 2 0 0 1 0 0 0 0 0 0 1 1 1 2 0 0 0 1 1 2 2 0 0 0 0 0 1 0 0 1 2 2 1 2 1 0 1 1 0 0 0 1 2 0 1 0 0 2 0 0 1 1 0 2 2 1 1 1 1 2 0 1 1 1 2 0 2 0 0 2 1 1 1 1 1 0 1 0 1 0 2 0 0 0 0 0 2 0 2 0 0 0 1 0 0 0 0 2 1 0 0 0 2 0 0 0 0 1 0 0 0 0 0 0 0 2 1 1 1 0 0 1 0 1 0 0 2 1 0 0 0 1 0 0 2 2 0 2 0 0 0 2 2 0 2 1 0 0 2 1 1 0 1 0 0 2 0 0 0 0 1 0 1 0 2 1 0 0 0 1 1 0 0 1 1 0 1 0 0 0 1 1 0 0 0 0 0 2 0 0 0 0 0 0 0 2 2 0 0 0 2 0 1 1 0 0 1 1 1 2 0 0 0 1 2 2 0 1 1 0 0 2 1 0 1 0 1 1 1 1 1 1 0 0 0 0 1 0 1 1 1 0 1 0 2 0 1 2 0 0 0 2 1 1 1 1 1 1 0 0 2 1 1 1 0 0 0 0 1 1 0 1 1 0 1 0 1 0 1 1 1 1 1 0 0 0 0 1 0 2 0 0 0 0 0 0 0 1 0 0 2 2 0 1 1 1 0 0 0 1 2 0 2 0 0 1 0 0 0 0 1 0 1 0 0 2 1 1 1 1 2 2 0 1 0 0 0 0 0 1 0 1 1 0 0 0 0 1 0 0 0 0 2 1 1 0 0 0 0 0 1 2 1 0 1 1 0 0 0 0 1 0 1 0 0 0 0 0 0 1 0 1 1 1 1 0 0 0 0 0 0 2 0 0 0 1 1 0 1 0 2 1 1 2 0 0 0 1 1 0 2 2 2 2 2 2 2 1 1 2 1 1 0 1 1 2 0 0 0 0 2 0 1 1 2 1 0 0 2 0 0 0 2 0 0 2 1 0 1 2 0 1 0 0 0 1 1 2 1 1 2 2 2 1 2 1 1 1 1 0 1 0 1 0 0 2 1 2 2 0 2 0 1 2 0 0 0 2 0 2 2 2 1 0 2 1 2 0 2 0 0 1 1 2 0 1 1 0 1 0 0 0 0 0 0 1 0 2 0 0 0 1 1 1 0 2 2 2 0 1 0 0 0 0 2 1 0 0 2 0 0 0 0 0 1 1 0 0 0 2 0 1 0 0 0 1 1 0 0 2 0 2 2 2 2 1 0 2 1 0 0 1 0 1 0 1 1 0 0 2 0 2 0 0 0 1 0 0 0 0 1 0 2 0 0 2 0 0 1 0 0 0 0 0 2 1 1 0 1 2 0 2 1 0 1 1 1 0 0 0 0 1 0 1 1 0 1 1 1 0 0 0 0 0 2 0 2 0 0 1 2 1 0 2 2 1 1 0 2 1 0 1 1 0 0 0 0 2 1 2 0 2 2 2 2 1 0 0 0 1 0 0 0 0 0 0 0 0 0 0 1 0 0 0 0 0 0 0 0 0 1 2 1 1 1 0 0 1 0 1 0 0 0 0 0 1 0 0 0 0 0 0 0 2 1 0 2 1 0 1 2 1 1 1 1 0 0 2 1 0 2 1 0 0 2 1 1 1 1 1 1 1 1 0 1 1 1 2 1 1 1 1 1 1 0 0 0 1 0 1 1 1 1 1 1 0 0 1 0 1 2 2 2 2 2 1 1 1 0 1 0 0 2 0 0 0 0 0 0 1 1 0 0 0 0 1 1 0 1 1 1 0 0 1 1 0 1 0 2 0 0 0 1 0 1 0 0 0 0 0 0 1 0 0 0 0 1 1 0 0 1 1 2 1 0 2 1 2 1 1 2 0 0 0 0 2 0 0 1 1 1 0 2 0 2 0 1 0 0 2 1 1 1 2 0 2 0 1 1 0 1 0 2 1 0 1 2 1 0 1 2 0 0 0 0 1 2 0 0 0 0 1 0 1 1 0 2 2 0 2 1 0 1 1 2 0 0 0 2 1 1 0 1 0 1 1 0 1 0 0 0 0 0 0 0 0 1 0 1 0 0 0 0 1 0 0 2 0 0 0 0 1 0 1 0 0 0 2 1 1 0 1 1 0 0 1 1 1 1 1
29 1 0 0 0 1 1 1 1 2 2 0 0 1 0 0 0 0 1 1 1 1 0 0 2 0 0 1 1 1 1 0 2 2 0 1 1 0 0 0 1 1 0 0 0 0 0 0 0 0 1 2 1 1 1 1 1 0 0 0 0 1 1 2 0 0 1 2 2 0 0 1 2 2 1 2 1 0 1 0 1 0 0 0 2 0 0 1 2 2 0 1 1 2 1 2 1 2 2 2 1 1 1 0 1 1 1 0 2 0 0 2 1 1 2 2 2 0 2 0 0 1 2 1 1 1 0 2 2 1 1 2 0 0 0 0 0 0 0 2 1 0 0 0 1 0 0 0 0 0 0 0 0 0 1 0 0 0 0 1 0 0 0 2 0 0 0 1 2 0 0 0 0 2 0 1 1 2 2 2 0 2 0 1 1 0 1 2 0 1 0 2 2 2 2 0 1 2 0 0 0 1 0 0 1 1 1 1 0 0 1 2 0 1 0 1 1 1 1 1 1 0 0 2 0 0 0 0 0 0 1 1 0 0 0 0 0 2 2 0 0 0 2 0 2 2 0 1 1 0 0 0 1 0 0 2 2 2 1 1 0 1 0 1 2 0 1 0 0 0 1 1 0 0 0 0 0 1 1 1 1 0 1 0 2 1 1 1 0 2 0 0 1 2 2 0 1 1 0 1 0 1 2 1 1 0 1 1 0 0 0 2 0 1 0 0 1 0 0 0 1 1 1 1 1 0 0 0 0 1 0 1 0 0 0 1 2 1 0 1 0 0 2 1 0 0 2 0 1 1 1 0 0 0 0 2 0 1 0 1 0 1 2 0 2 0 0 2 0 2 0 0 0 2 0 0 0 0 0 0 1 1 0 1 0 1 0 0 0 1 0 0 0 0 2 0 0 0 0 0 0 0 0 1 0 0 2 1 0 0 0 0 0 0 0 0 0 0 0 0 0 1 0 0 2 2 1 0 0 0 0 0 1 1 1 0 0 0 0 0 0 0 1 1 2 2 0 2 2 0 0 0 1 2 1 0 1 1 0 1 1 1 0 0 0 1 1 2 0 0 1 0 2 0 0 1 0 1 1 0 1 0 0 0 1 2 0 2 0 0 0 2 0 1 0 0 0 1 1 2 1 0 1 1 1 0 2 1 1 0 0 0 0 0 0 1 1 2 0 0 0 2 2 0 1 2 0 1 1 1 1 0 2 1 0 0 2 2 2 0 1 1 0 1 2 1 0 1 2 0 0 0 1 0 0 1 0 0 2 1 1 0 1 1 0 0 0 1 1 0 0 0 0 0 0 0 0 2 0 0 2 0 1 0 0 1 1 2 2 2 1 0 0 0 0 1 1 1 1 1 1 1 2 1 0 1 0 2 0 2 2 0 0 2 0 2 0 1 0 1 1 2 0 0 0 0 1 2 0 0 1 1 0 0 2 0 1 0 0 0 1 1 0 0 1 0 2 1 1 1 1 0 0 1 1 0 1 2 2 0 0 0 0 0 1 1 0 1 0 0 0 1 0 0 0 1 1 0 2 0 0 0 2 1 0 2 2 1 1 0 2 0 0 0 0 0 0 0 0 1 0 2 0 0 0 2 2 1 1 0 1 1 0 0 0 1 0 0 0 0 0 0 0 0 0 1 1 0 2 2 1 1 1 2 1 1 0 0 0 1 0 1 0 1 0 0 1 0 0 1 0 1 0 0 0 0 1 2 2 2 2 1 2 1 1 0 2 0 0 2 0 0 2 1 0 1 2 0 1 1 1 1 1 0 0 2 0 2 0 2 0 1 2 0 1 1 0 2 0 1 0 1 0 1 2 1 1 1 0 0 0 0 1 1 1 2 2 1 2 0 2 2 0 1 1 0 0 0 0 0 0 0 2 0 0 0 0 1 0 1 0 1 1 0 0 1 1 0 0 1 2 0 0 0 1 0 1 0 0 0 1 0 0 0 0 1 0 0 0 0 0 0 0 2 2 2 0 0 1 2 2 0 2 1 2 2 0 1 0 1 1 2 1 0 2 0 2 0 1 0 0 0 1 1 1 1 1 1 0 1 0 0 0 0 1 1 0 1 2 1 1 0 1 1 0 2 1 2 1 0 2 2 0 1 0 0 0 1 2 1 0 0 1 1 0 0 1 0 0 0 2 1 1 0 1 0 1 0 0 1 0 0 0 0 0 2 2 0 1 0 0 0 1 0 0 0 1 2 0 0 0 2 0 1 0 0 0 0 0 2 1 1 0 1 0 0 0 1 2 0 1 1
30 0 0 0 0 0 0 2 2 0 0 2 1 1 0 0 0 1 2 1 0 1 0 0 2 0 0 2 1 1 1 1 0 1 1 1 2 2 0 1 1 0 0 0 0 0 0 0 0 0 0 0 0 0 2 2 0 0 1 0 0 1 1 1 1 1 1 0 2 0 0 1 1 2 1 2 1 1 2 0 2 0 0 1 2 0 0 0 2 2 0 0 2 1 0 1 0 1 1 1 0 2 1 1 0 0 2 2 0 0 1 1 0 0 1 1 1 0 0 0 2 0 1 1 0 0 0 1 2 0 0 0 0 0 1 1 0 0 0 2 2 0 0 0 1 0 2 0 0 0 0 0 1 0 1 0 0 2 1 0 1 1 0 0 1 2 1 1 1 2 1 0 1 1 1 1 1 1 0 1 0 0 0 1 1 0 1 1 0 0 2 1 1 1 1 0 1 2 0 0 0 0 0 0 1 1 2 0 1 0 1 1 1 0 0 0 0 0 1 1 2 1 0 1 0 0 0 0 0 2 0 0 0 0 0 0 1 2 2 0 0 0 2 0 2 2 0 0 2 0 0 0 0 1 1 1 0 1 0 1 1 0 0 1 0 0 0 0 2 1 0 1 0 0 0 0 0 1 1 1 1 0 1 0 1 0 1 1 0 2 0 1 0 1 1 0 1 1 0 1 1 1 2 1 0 1 0 0 1 0 0 1 0 0 1 0 2 0 0 0 1 1 1 1 0 0 0 0 1 1 0 2 0 0 0 1 0 0 0 2 1 2 2 1 0 0 1 1 1 1 1 0 1 0 0 2 1 2 0 1 0 1 0 0 0 0 0 2 1 1 1 1 1 2 0 2 0 0 0 0 0 2 0 0 0 2 0 1 1 0 1 1 0 0 1 1 1 0 0 0 0 0 0 2 1 1 0 0 0 0 0 0 1 1 1 0 0 0 0 0 0 1 1 0 2 2 1 0 0 0 0 0 0 1 1 0 2 0 1 0 1 0 2 0 1 2 0 0 0 0 0 0 0 1 2 0 1 2 1 1 1 2 0 0 2 2 0 2 0 0 1 1 1 2 0 2 0 2 0 1 2 0 0 0 2 1 0 2 0 0 0 2 0 2 0 0 0 2 2 2 2 2 2 1 1 1 2 0 1 1 1 0 1 0 1 0 0 2 0 2 2 0 2 0 1 2 0 0 1 2 1 0 1 1 0 0 2 0 1 1 1 0 0 1 2 1 0 1 1 0 1 1 0 0 1 0 1 1 0 1 0 1 0 0 1 1 0 1 0 1 0 1 1 0 1 0 0 1 0 0 1 0 1 0 1 1 2 1 1 1 0 1 2 0 0 1 0 1 1 1 1 1 1 1 1 1 1 1 1 1 1 0 0 0 0 0 0 0 0 0 0 0 0 0 0 0 2 2 0 0 1 1 1 0 2 1 0 2 1 1 1 0 0 1 1 0 2 1 1 1 0 2 1 2 1 1 1 2 1 1 1 0 2 2 0 2 1 2 0 1 1 1 1 0 1 0 0 0 2 0 0 1 2 1 1 2 1 1 0 1 1 1 1 1 0 0 0 0 0 2 1 1 0 1 1 2 1 1 1 1 0 0 0 0 0 1 0 2 2 0 0 0 1 0 0 1 1 0 0 0 0 0 1 2 2 1 1 0 0 0 0 0 1 1 0 0 2 0 0 0 0 0 0 0 0 2 1 0 0 0 0 0 2 1 1 0 2 0 0 0 1 0 2 0 0 0 1 1 1 1 2 1 0 0 0 1 0 2 0 2 0 0 0 1 0 0 0 1 0 2 0 1 1 2 1 1 1 0 0 1 0 0 0 0 2 0 1 2 2 0 2 2 0 0 1 0 0 0 0 0 0 0 0 1 0 0 0 0 0 0 0 0 0 0 0 0 0 1 1 0 1 1 0 0 1 0 1 0 1 1 1 0 0 0 0 1 1 0 1 0 1 0 1 1 2 2 0 1 1 2 1 1 2 0 0 0 0 0 0 0 0 2 1 1 2 0 2 0 2 0 1 1 0 0 2 2 0 0 0 1 0 0 1 0 1 1 0 0 2 1 1 0 2 1 0 0 1 0 1 0 0 0 0 1 0 0 0 1 1 0 0 2 1 2 2 0 0 0 0 0 2 0 2 0 1 1 1 1 1 1 1 1 2 0 0 2 2 0 1 1 0 0 0 0 0 0 0 0 1 1 0 1 0 0 0 0 0 0 0 0 0 0 0 0 1 0 0 0 1 1 2 2
31 0 0 0 0 2 2 2 2 0 0 1 1 1 0 0 0 1 0 0 2 2 1 0 2 0 0 1 1 1 1 1 2 1 2 0 2 1 0 0 0 2 0 0 0 0 0 0 0 1 1 1 0 2 0 1 1 0 1 0 0 1 2 2 0 0 1 0 1 0 0 0 2 2 2 2 0 0 1 1 0 0 1 0 0 0 0 0 2 2 0 0 1 1 0 1 0 1 0 0 2 1 0 0 0 0 2 1 1 1 0 1 1 1 1 1 1 0 0 0 1 0 1 2 2 2 0 0 1 0 2 0 0 0 0 0 0 0 0 1 2 0 0 0 0 0 0 0 0 1 0 0 0 0 0 0 0 1 0 0 2 2 0 1 1 2 1 0 0 1 1 1 0 2 0 0 2 2 0 2 0 0 0 1 1 0 1 1 0 0 1 1 0 0 0 0 0 2 0 0 0 0 0 1 0 1 2 2 0 0 1 0 1 0 0 1 1 0 1 0 2 1 0 1 0 0 2 0 1 2 0 0 0 0 0 0 0 1 2 0 0 0 2 0 2 2 0 0 2 0 0 0 0 0 0 0 0 1 0 1 1 0 0 1 1 0 0 0 2 2 0 2 1 0 0 0 0 1 2 1 2 0 2 0 1 0 2 2 0 2 0 1 0 2 2 0 2 0 0 0 0 0 2 1 0 0 0 0 0 0 0 1 0 0 2 0 2 0 0 1 1 1 1 0 1 0 0 0 1 2 0 0 1 0 0 0 0 1 0 0 0 0 2 1 0 0 1 1 0 2 0 0 2 1 1 0 2 1 0 0 0 0 0 0 0 0 0 2 2 0 2 2 0 2 0 1 0 1 1 0 2 0 0 0 1 1 0 0 0 0 0 1 1 0 1 0 0 1 0 0 0 0 0 2 0 1 1 1 0 0 0 0 0 0 2 0 1 0 0 0 0 1 1 0 1 1 0 0 1 0 1 0 0 2 0 2 0 1 1 0 0 0 1 1 1 1 0 1 0 0 0 2 1 2 1 1 1 2 1 1 1 2 2 0 0 0 0 1 0 1 0 0 1 1 1 0 1 2 0 2 1 0 0 0 2 1 0 1 0 0 0 1 0 2 0 0 0 1 1 2 1 1 1 1 1 1 2 1 1 1 1 0 1 1 0 1 0 1 0 1 1 1 0 0 0 0 2 0 0 2 0 1 1 1 0 1 2 0 2 1 0 1 0 0 2 0 1 0 1 0 0 1 0 0 1 1 0 1 2 1 0 0 0 0 1 1 1 2 1 0 1 1 0 0 0 0 1 0 0 0 1 0 1 0 0 1 1 1 1 1 1 1 0 0 1 1 1 1 1 1 1 1 1 1 1 1 1 0 0 1 1 0 0 0 0 0 0 2 1 0 0 2 0 0 0 2 0 2 0 0 0 0 2 0 1 1 0 1 1 0 1 0 0 1 2 0 2 1 1 1 0 2 0 1 2 0 1 1 1 0 0 0 2 0 1 1 0 1 1 0 0 0 0 0 0 0 1 0 1 0 1 0 2 0 0 2 0 2 1 0 2 0 1 1 1 0 0 0 0 1 1 1 0 1 2 1 2 2 0 0 0 0 0 0 0 0 1 2 2 0 0 0 1 0 1 0 0 0 0 0 0 1 0 2 0 0 1 0 1 0 0 0 0 0 0 1 1 0 0 0 0 0 0 0 0 0 1 0 1 0 0 0 2 1 0 0 2 0 0 2 2 0 2 0 0 0 0 2 0 2 1 0 0 1 1 1 1 1 0 2 1 0 1 0 0 0 1 1 0 2 0 1 0 1 2 2 0 1 0 0 0 0 2 2 2 2 1 2 2 0 2 2 0 2 2 0 0 0 0 0 0 0 2 0 0 0 1 0 2 1 1 0 1 0 0 0 0 0 1 0 2 1 0 0 1 0 1 0 1 1 1 0 0 0 0 0 0 1 0 0 1 0 0 2 1 1 0 2 1 1 2 0 1 0 1 1 1 2 0 0 1 2 1 0 2 1 1 0 1 0 0 1 1 1 1 1 1 1 1 1 1 0 0 0 1 1 0 1 1 1 0 1 0 0 0 1 0 1 0 1 2 0 0 2 0 0 0 0 1 1 0 1 2 1 0 0 0 0 0 0 2 0 0 0 1 0 1 0 0 0 1 1 2 0 1 1 1 0 0 0 2 0 0 0 0 0 0 1 1 1 0 2 0 1 0 0 0 1 0 2 0 1 0 1 1 0 1 0 0 0 1 1
32 1 0 0 0 0 0 1 1 1 1 0 1 2 0 0 0 1 1 1 1 1 0 0 2 0 0 1 0 1 1 0 0 1 1 1 2 1 1 0 0 1 0 0 0 0 0 0 1 1 1 1 0 1 0 0 0 0 0 1 0 1 0 0 0 0 0 1 1 0 0 0 2 2 1 2 1 1 1 1 0 0 1 0 1 0 0 0 1 2 0 0 1 1 0 2 1 2 2 2 1 2 0 0 0 0 2 0 2 0 0 2 1 1 1 1 1 0 1 0 1 0 1 1 1 1 0 0 0 0 0 0 0 0 1 1 0 0 0 1 2 0 0 0 0 0 0 0 0 2 0 0 0 0 0 0 0 1 2 0 1 2 0 1 0 1 0 0 0 1 1 0 0 1 0 0 2 0 0 0 0 0 0 1 1 0 1 1 0 0 2 0 1 0 1 1 1 0 0 0 0 0 0 1 1 1 1 0 1 0 1 1 1 0 0 0 0 0 2 1 1 0 0 1 0 1 0 1 1 0 0 0 0 0 0 0 0 2 2 0 0 0 1 0 1 1 0 0 1 0 0 0 0 0 0 2 1 0 0 1 1 0 0 1 1 1 1 0 2 1 0 1 1 0 0 0 0 1 2 1 1 0 1 1 2 1 1 1 2 2 0 1 0 1 0 0 0 1 1 0 0 0 2 1 0 0 2 0 1 0 0 1 0 1 0 0 1 0 0 0 1 1 1 2 0 0 0 0 1 0 0 0 1 0 0 0 0 1 0 0 1 1 2 2 1 0 2 0 1 0 0 1 2 0 2 0 2 0 0 0 1 1 2 0 2 0 0 2 0 2 0 0 2 2 0 1 0 0 0 0 1 1 0 0 0 0 0 0 0 0 1 2 1 0 2 2 2 1 0 0 0 0 1 2 0 1 1 0 1 0 0 1 0 0 1 0 0 0 0 0 0 1 0 0 1 2 1 2 2 0 0 2 0 1 1 0 1 2 1 1 1 0 1 1 1 1 0 0 0 0 0 1 1 2 2 1 2 2 0 2 1 1 0 0 2 2 0 2 0 0 0 0 0 2 0 1 0 1 0 0 1 1 2 1 1 1 0 2 1 0 1 2 0 1 0 0 0 0 0 2 2 1 2 1 2 0 2 1 0 1 0 0 1 0 1 1 1 2 0 1 1 1 2 0 0 1 1 0 0 2 0 0 1 1 0 0 1 0 2 0 0 1 0 1 2 1 0 1 1 0 1 0 0 0 0 2 0 0 1 0 1 0 0 1 1 1 0 0 0 1 0 0 0 0 0 0 1 2 0 0 2 0 1 0 1 1 2 1 0 1 0 0 0 0 2 1 0 0 0 0 0 2 0 2 2 2 1 2 0 1 0 0 0 0 0 1 1 1 1 0 0 1 1 1 0 0 1 0 0 0 1 1 0 0 1 1 1 1 0 0 0 0 0 1 2 0 2 1 2 2 0 1 2 2 0 1 2 2 2 1 1 0 2 1 0 1 0 0 0 0 0 1 0 0 0 0 0 0 2 0 1 1 2 0 0 2 0 1 0 0 1 1 0 2 2 0 0 0 0 0 0 1 0 0 0 2 2 2 0 0 0 0 0 2 0 2 1 1 1 0 0 0 0 0 0 1 1 0 0 0 0 2 0 2 1 1 0 0 1 1 0 0 1 0 0 0 1 1 0 0 0 0 1 1 0 1 1 0 2 0 0 0 2 2 0 0 2 0 0 2 0 0 0 1 1 0 1 0 1 1 2 1 1 1 0 1 0 2 0 2 0 0 1 1 1 1 0 0 0 1 0 2 1 1 1 1 0 0 0 1 1 1 2 2 2 2 2 1 2 0 1 2 0 1 2 0 0 0 0 0 1 1 1 0 0 1 1 1 0 1 0 0 0 0 0 0 0 0 0 1 1 0 1 0 1 0 2 0 0 0 1 0 0 0 0 0 2 0 0 0 0 0 1 0 2 2 0 1 1 2 2 0 2 0 0 0 0 0 0 0 0 2 0 0 2 1 2 0 1 0 0 1 1 1 1 0 1 1 0 1 0 0 0 0 2 2 0 0 1 0 1 0 2 2 2 1 0 2 0 1 2 0 0 2 0 0 0 1 1 0 0 0 2 1 1 0 0 0 0 0 2 0 2 1 1 0 2 1 0 0 0 1 0 0 0 1 1 0 1 0 1 0 0 1 1 0 0 1 1 0 0 1 0 2 0 1 1 0 0 2 1 1 0 0 1 0 0 0 0 1 2 1
33 0 0 0 1 0 0 2 2 0 0 1 1 2 0 0 1 1 2 1 0 2 0 0 2 0 0 1 1 2 1 0 1 1 2 0 2 1 0 0 1 1 0 0 0 0 0 0 0 1 1 1 0 0 1 1 0 0 1 1 0 1 2 1 0 0 0 0 0 0 0 0 1 2 1 2 1 0 1 1 0 0 0 0 1 0 0 0 1 2 0 0 1 1 2 2 0 1 1 1 1 2 1 1 0 0 2 1 1 0 0 1 0 0 1 1 0 0 2 0 0 0 2 2 2 2 0 0 2 0 0 1 0 0 1 1 0 0 0 0 0 0 0 0 2 0 0 0 0 0 0 0 0 0 1 0 0 1 0 0 0 1 0 2 0 0 0 0 1 1 1 1 0 1 0 0 1 0 0 0 0 0 0 0 2 2 0 0 0 0 0 0 1 0 1 0 0 2 0 0 0 0 0 0 1 2 0 0 2 1 0 1 1 0 0 0 0 0 1 0 1 1 1 2 0 0 1 0 0 1 0 0 1 1 1 0 1 2 2 0 0 0 2 1 2 2 0 0 2 0 0 0 1 0 0 1 0 2 1 1 1 0 0 1 0 0 2 1 1 1 0 2 0 0 0 0 0 0 1 1 1 0 2 1 2 0 2 1 0 1 1 1 1 2 1 0 0 0 1 0 1 0 2 1 2 1 0 0 1 0 0 1 0 1 0 0 2 0 1 0 1 1 2 1 1 0 1 0 2 1 0 2 0 0 0 0 0 1 0 1 0 0 0 1 0 2 0 1 1 2 0 0 2 0 2 0 2 0 0 1 1 2 2 0 2 0 0 2 1 1 1 1 1 1 0 0 0 0 0 0 0 1 0 0 1 1 0 0 0 0 0 1 0 0 1 0 0 1 0 1 0 1 0 2 0 2 0 1 0 0 0 0 0 0 1 0 1 0 0 0 0 0 2 0 1 2 1 0 0 0 0 0 0 2 0 1 0 0 0 0 2 0 1 1 0 0 0 0 0 0 0 0 0 0 0 0 0 1 0 1 1 1 0 0 1 2 1 1 0 1 1 1 2 0 1 1 0 2 0 2 1 0 2 0 0 2 0 1 1 0 1 2 0 1 1 0 0 0 0 2 1 1 1 1 1 0 1 1 2 0 0 0 0 1 0 0 0 2 0 1 1 1 2 1 1 2 0 2 0 1 1 0 0 0 0 0 1 1 2 1 1 0 0 1 2 2 0 1 2 1 0 1 1 0 2 0 1 1 0 1 1 0 0 0 0 0 0 2 1 0 0 1 1 0 0 1 2 2 0 2 2 0 0 0 1 0 0 2 1 2 1 1 2 0 1 0 0 0 0 0 0 2 1 1 1 1 1 1 0 1 0 0 0 0 0 0 0 0 0 0 0 1 1 2 0 0 0 1 0 0 1 1 1 0 0 0 0 0 0 1 1 0 0 2 2 0 1 1 1 1 1 1 1 1 0 1 2 0 0 0 0 0 2 1 0 1 1 1 0 2 1 1 0 0 1 1 1 1 0 1 0 2 1 1 0 2 2 2 1 1 1 2 0 1 1 0 0 0 0 0 0 0 0 1 0 2 2 2 0 0 1 1 0 0 0 0 0 0 0 0 0 0 0 1 0 1 2 0 1 1 1 2 0 2 1 0 1 0 0 2 0 2 1 1 0 0 2 2 0 1 1 1 1 1 0 1 1 0 2 0 0 0 2 0 0 1 1 0 0 2 0 1 1 0 0 0 1 2 0 2 1 0 0 0 0 2 0 2 0 2 0 1 0 1 0 0 0 0 0 1 1 1 1 1 1 1 1 0 2 0 0 0 2 2 2 2 2 0 1 0 1 1 0 0 0 0 0 0 1 1 0 0 0 0 0 2 1 0 2 0 1 0 0 0 0 0 0 1 0 1 1 0 0 0 2 0 0 0 0 0 2 0 0 0 1 0 1 0 1 1 0 0 0 1 1 2 0 0 0 2 2 0 1 0 0 0 1 1 1 0 0 1 1 0 2 0 2 0 0 0 0 2 2 2 0 0 2 2 0 2 0 0 0 1 1 1 0 1 2 1 0 1 1 1 0 2 0 0 1 0 2 0 0 1 0 0 0 0 1 1 0 0 1 0 0 1 1 0 0 1 2 0 1 0 2 0 2 1 1 1 1 1 2 0 2 0 0 0 1 1 1 0 0 0 0 1 0 1 0 0 0 2 0 1 0 0 0 0 0 0 0 0 0 1 2 0 0 1 2 0 1 1
34 0 0 0 0 0 0 0 0 2 2 0 0 0 0 0 0 0 2 1 1 2 1 1 1 1 2 1 1 2 0 1 2 1 2 0 2 2 1 1 1 0 0 0 0 1 1 0 1 0 0 1 0 0 1 1 0 1 1 1 1 2 1 1 0 1 1 1 1 0 0 0 2 2 2 2 0 0 0 0 0 0 0 1 2 0 0 1 2 2 0 0 2 1 0 0 0 0 0 0 1 2 0 0 2 2 2 1 1 0 1 2 0 1 1 1 0 0 0 0 2 0 1 2 1 1 0 0 1 0 0 0 1 0 0 0 1 0 0 1 1 0 0 0 0 0 0 0 0 2 0 0 0 1 1 0 0 0 0 0 1 1 1 0 2 2 0 0 0 0 0 0 1 0 1 1 2 0 0 0 0 1 0 0 0 0 0 1 0 0 2 1 1 1 1 0 1 2 0 0 0 0 0 0 1 1 1 1 1 0 0 0 1 0 0 2 1 0 1 0 1 1 0 1 0 0 1 0 0 2 0 0 0 0 0 0 0 1 1 0 0 0 2 0 1 1 0 0 1 1 1 1 0 0 0 1 0 1 0 0 0 0 0 1 0 0 1 1 1 0 0 2 0 1 0 0 0 1 1 1 1 1 1 1 2 1 2 0 1 2 0 1 1 2 2 0 1 1 0 0 0 0 2 0 0 0 0 0 1 0 0 2 0 1 2 0 1 1 0 1 0 0 0 2 1 0 0 0 1 0 0 2 0 0 0 0 0 2 1 0 2 2 2 2 0 0 2 1 1 1 1 0 2 2 0 0 2 0 0 1 1 2 1 1 1 2 0 1 2 0 2 2 0 2 0 0 0 1 0 1 2 2 0 0 0 1 0 0 0 1 0 1 0 0 1 0 0 0 1 1 0 1 0 1 0 0 2 1 1 0 0 1 0 0 2 0 1 0 0 0 0 0 1 0 1 1 0 0 1 1 0 0 0 1 1 0 1 1 0 0 0 0 1 1 0 0 0 2 2 0 0 0 0 2 0 0 1 2 1 1 1 2 0 0 0 1 1 2 0 0 1 1 1 1 0 2 0 2 1 0 0 0 1 1 2 0 0 2 1 0 1 2 0 2 0 0 0 0 0 2 2 2 1 1 1 0 2 0 0 1 0 1 1 0 0 0 0 2 0 1 1 1 2 1 0 2 0 1 0 1 1 0 2 1 0 1 1 2 2 1 0 1 0 1 2 2 0 0 0 0 0 0 1 0 1 0 0 0 1 0 1 0 0 1 1 1 0 0 0 0 0 1 1 0 1 1 1 1 0 1 1 0 0 0 2 0 0 0 0 0 0 1 0 0 1 0 1 0 0 0 0 2 1 1 1 1 1 2 0 2 0 0 0 1 0 1 0 2 1 1 0 2 0 0 0 0 2 2 0 0 1 1 0 0 2 1 1 0 1 0 2 0 0 0 1 0 2 1 1 1 0 2 0 1 2 0 1 1 1 0 0 0 1 2 0 2 0 0 1 0 0 1 0 1 0 0 0 0 1 0 0 2 2 1 0 2 1 0 0 0 1 0 0 1 1 0 0 1 0 1 1 1 0 1 1 2 2 1 0 0 0 0 0 1 0 1 0 1 1 0 0 0 0 0 0 0 1 0 0 0 0 0 1 1 2 2 1 0 1 2 1 1 1 0 0 0 1 0 0 0 0 0 0 0 0 0 1 1 1 0 0 0 1 1 1 0 2 0 0 2 0 1 1 1 1 1 0 1 1 1 1 1 0 0 0 1 0 2 0 2 0 1 1 0 0 0 0 1 0 1 0 1 0 0 2 2 1 0 1 1 0 0 1 1 1 2 2 1 1 0 1 1 0 1 2 0 0 0 0 0 1 0 1 1 0 0 0 1 0 0 0 0 0 0 0 0 0 0 0 1 1 0 0 0 2 0 0 0 0 0 1 0 0 0 0 1 1 0 1 0 0 0 0 1 1 2 0 2 1 1 2 0 2 0 0 0 0 2 1 0 1 1 0 0 2 0 2 0 1 0 1 2 1 1 1 1 1 1 0 2 0 0 0 0 0 0 0 0 2 2 0 0 2 2 0 0 0 2 2 0 0 0 0 1 0 1 0 2 2 0 0 0 1 1 1 0 1 0 0 1 1 0 2 0 0 0 0 1 0 1 0 0 0 2 2 0 0 0 1 1 1 0 0 0 0 1 0 1 1 0 0 1 0 1 0 0 0 0 0 1 0 1 1 0 1 0 0 0 0 1 1 1
35 0 0 0 0 0 0 1 2 2 2 0 0 0 0 0 0 0 0 1 1 2 0 0 2 0 0 1 0 0 2 0 0 0 1 1 1 2 0 0 0 2 0 0 0 0 0 0 0 1 1 1 1 1 1 0 0 0 0 1 0 1 0 0 0 0 0 0 2 0 0 1 2 2 2 2 0 0 1 1 0 0 1 1 1 0 0 1 2 2 1 1 1 1 1 1 1 1 0 0 1 2 1 1 0 0 2 1 0 0 1 1 0 1 1 1 1 0 0 0 2 0 2 0 0 0 0 0 0 0 0 0 0 0 1 1 1 0 0 1 0 0 0 0 0 0 0 0 0 1 0 0 1 1 0 0 0 2 0 0 1 0 0 1 1 2 0 1 1 0 0 0 0 1 0 0 2 0 0 0 0 0 0 1 2 1 1 2 1 0 2 0 2 1 2 0 0 2 1 0 0 1 0 1 1 0 2 0 0 0 0 1 1 1 0 2 2 0 1 1 1 0 0 1 0 0 0 0 0 2 0 0 0 0 0 0 0 2 2 0 0 0 2 1 2 2 0 0 2 0 0 0 0 0 0 1 0 2 0 0 0 0 0 0 1 0 1 0 1 1 0 2 1 0 0 0 0 0 1 0 0 0 1 0 0 0 2 2 0 2 0 0 0 1 0 0 0 0 0 0 1 0 2 0 0 1 0 1 0 0 0 1 0 1 1 0 2 2 0 0 0 0 2 2 1 0 1 0 0 1 0 1 1 0 0 0 1 2 0 1 0 0 2 2 0 0 1 0 1 0 0 1 2 0 2 0 1 1 0 0 0 0 2 0 2 0 0 2 1 1 1 1 0 2 0 0 0 1 1 0 0 2 0 0 1 0 0 0 0 0 0 1 0 0 1 0 0 2 1 1 0 1 2 2 0 0 0 0 0 0 0 1 1 0 1 1 1 0 0 0 0 1 0 0 2 2 1 0 1 0 1 0 1 0 2 1 0 0 0 0 2 0 0 2 1 2 1 0 0 0 0 1 0 2 2 1 2 1 1 0 0 1 0 0 0 2 2 1 0 1 1 0 2 1 1 0 1 0 0 0 1 0 0 1 2 1 0 1 0 0 1 2 0 2 1 1 1 1 1 2 1 1 2 2 1 0 1 2 2 0 0 0 0 1 0 0 1 2 0 2 2 1 2 2 0 2 0 0 1 2 0 0 0 0 1 0 2 0 1 2 0 0 0 0 1 2 0 1 1 0 0 0 1 0 0 0 1 1 1 1 0 0 1 0 1 1 1 2 1 0 1 1 1 0 1 1 1 2 0 1 2 0 0 0 0 0 0 0 0 0 0 2 0 0 1 0 0 1 1 0 1 2 2 0 0 0 0 1 0 2 0 0 0 0 0 0 1 1 0 1 0 1 1 1 0 0 1 0 0 0 2 2 0 0 1 0 0 0 1 1 1 0 0 2 2 0 0 2 2 2 0 1 0 0 1 0 2 1 1 1 1 0 0 1 1 2 0 1 0 0 0 1 0 0 1 1 1 1 1 1 0 0 2 2 0 2 2 2 0 1 1 1 1 2 1 0 1 0 0 1 0 1 0 1 1 2 1 2 0 0 0 0 0 1 0 0 0 0 0 0 0 0 1 0 0 0 0 0 1 1 1 2 0 2 1 1 1 0 1 2 1 1 0 0 0 1 1 0 0 1 0 1 0 1 0 1 1 1 1 1 1 1 2 1 0 1 2 0 0 2 0 1 2 0 0 0 1 1 1 1 1 1 0 1 1 1 1 2 1 2 0 2 0 0 0 0 0 1 0 2 0 1 0 1 2 1 2 0 0 1 1 1 0 1 2 0 1 2 2 0 1 1 0 1 2 0 0 0 1 0 0 1 0 0 0 1 1 1 1 0 1 1 1 0 0 1 1 0 1 0 1 0 0 0 2 0 0 0 0 0 0 0 0 0 0 1 0 0 1 0 0 0 0 1 1 1 0 2 1 1 2 0 2 0 0 0 0 1 1 0 0 0 1 0 2 0 2 1 1 0 0 0 2 2 2 0 0 2 0 2 0 0 1 0 1 1 0 1 2 1 1 0 1 1 0 1 0 1 1 0 1 0 0 1 0 0 0 0 1 1 0 0 1 0 0 1 1 0 0 0 2 0 2 0 0 0 0 1 1 1 1 1 1 0 2 1 1 0 2 0 0 0 0 0 0 0 1 2 0 0 0 2 0 1 0 0 0 0 0 1 0 0 0 0 0 0 0 0 0 0 2 0
36 1 0 0 0 1 1 1 1 1 1 0 0 0 0 0 0 1 1 0 1 2 1 0 2 0 0 1 0 0 1 0 1 1 2 0 2 2 0 0 1 1 0 0 0 1 0 0 0 0 0 0 1 1 0 2 0 0 0 1 1 2 2 2 0 0 0 0 2 0 0 0 1 2 1 2 1 0 0 0 0 0 0 1 1 0 0 1 2 2 1 1 1 1 0 1 0 2 2 2 0 2 0 0 2 1 2 2 0 0 0 1 1 2 2 2 2 0 1 0 1 0 2 1 1 1 0 1 2 1 0 1 0 0 0 0 0 0 0 2 0 0 0 0 0 0 0 0 0 1 0 0 0 1 0 0 0 1 1 0 1 1 0 1 0 1 0 1 0 0 0 0 0 2 1 1 2 0 0 0 0 0 1 0 1 0 1 1 0 0 0 1 2 0 2 0 0 1 0 0 0 0 0 1 0 1 1 2 0 0 1 0 1 0 1 0 0 0 2 0 2 2 0 1 1 0 0 1 1 1 0 0 1 0 0 0 0 2 2 0 0 0 2 0 2 2 0 1 2 0 0 0 0 0 0 1 0 1 0 0 0 0 0 2 2 0 0 1 1 1 1 2 0 1 0 0 0 1 2 0 0 1 2 2 1 0 2 0 1 2 0 2 1 2 2 0 1 0 0 0 0 0 2 0 0 0 1 1 1 0 0 2 0 2 1 0 1 1 0 0 0 0 1 1 0 0 0 0 0 1 0 0 1 0 0 0 0 2 0 0 0 0 2 2 0 0 2 0 1 1 1 0 0 0 0 2 0 1 0 1 0 1 1 0 1 0 0 2 1 1 1 1 1 1 0 0 0 0 0 0 1 2 0 0 0 1 0 0 0 1 0 1 0 0 2 0 0 0 1 1 0 1 0 2 2 0 0 0 0 1 1 1 0 0 1 0 0 0 0 0 0 2 1 2 0 2 2 0 1 0 1 0 0 1 1 1 0 0 1 0 0 0 1 1 0 2 1 1 1 0 0 0 1 2 1 0 1 2 1 1 2 2 0 0 0 2 2 1 0 1 0 0 1 1 2 0 2 2 0 2 0 0 0 0 2 1 0 1 1 1 2 1 1 1 2 0 0 2 2 1 0 0 2 2 2 0 1 1 0 1 0 0 2 2 0 0 0 2 0 2 2 0 2 0 0 2 0 1 0 1 1 1 1 1 0 0 0 0 0 0 1 1 0 0 1 1 0 2 2 0 0 0 0 0 1 0 0 0 0 1 0 1 0 0 0 0 0 1 1 1 0 1 2 0 2 1 1 1 0 0 2 0 0 0 2 0 1 1 0 1 0 0 1 0 1 1 1 0 0 1 1 1 2 1 0 1 1 0 0 0 0 0 0 1 0 1 0 1 0 1 0 0 1 1 0 0 1 1 0 0 0 0 0 0 1 1 1 0 0 1 1 0 0 0 1 0 2 0 0 0 0 0 0 1 2 0 0 2 2 0 0 0 1 1 1 1 0 2 0 0 0 1 0 0 0 0 1 0 2 0 0 0 2 1 1 1 0 0 0 1 0 1 0 1 1 1 1 1 0 1 1 0 0 1 2 1 0 2 0 0 1 1 0 0 0 1 1 0 0 0 0 0 0 0 0 1 1 0 0 0 0 1 0 2 1 1 1 0 0 2 0 2 0 1 0 0 1 0 0 0 0 0 0 1 0 1 0 0 1 0 0 0 2 1 0 0 2 1 0 2 0 0 1 1 1 0 2 1 0 1 1 1 1 0 1 0 0 1 0 2 1 1 0 2 0 0 0 0 0 0 0 1 1 2 1 1 1 0 0 1 1 1 1 1 1 2 1 1 2 0 1 2 0 0 1 0 0 0 0 0 1 0 1 0 0 1 1 0 1 0 1 0 1 1 0 0 1 0 0 1 2 0 0 0 2 0 0 0 0 0 0 0 0 0 0 2 0 0 2 0 1 0 1 2 1 0 0 0 1 1 1 0 2 1 2 2 0 1 1 0 0 2 1 1 2 0 2 0 0 0 0 2 2 2 1 0 0 1 0 2 0 0 0 0 1 0 0 1 1 1 0 0 1 1 0 2 1 0 0 1 2 0 0 2 0 0 0 2 2 0 0 2 2 1 1 0 2 1 0 1 2 0 1 0 1 0 1 2 0 2 0 0 0 1 2 0 1 0 1 0 0 0 0 1 1 0 0 1 1 1 0 1 0 0 0 0 0 0 0 2 1 0 0 0 0 1 0 1 0 0 0 0
37 0 0 1 0 0 1 1 1 2 1 1 0 1 0 0 0 1 1 0 1 1 1 1 1 1 1 2 1 1 1 1 1 1 2 0 2 2 1 0 1 1 0 0 1 0 0 0 1 1 1 1 1 1 1 0 0 0 1 0 1 2 1 1 0 1 1 0 2 1 0 1 2 2 2 2 0 0 1 0 1 0 0 1 1 0 0 0 1 2 0 0 1 2 1 2 2 0 0 0 2 1 0 2 0 0 2 0 2 1 0 1 0 0 0 0 0 0 2 0 0 0 1 2 1 1 0 1 2 1 0 0 0 0 0 0 1 0 1 0 1 0 0 0 1 0 1 0 0 1 0 0 0 0 0 0 0 2 0 0 1 1 1 0 2 2 0 0 0 1 1 1 2 2 1 2 1 1 1 1 0 0 1 0 2 1 1 2 1 1 1 1 1 1 2 0 1 2 0 0 0 0 0 0 1 1 1 0 1 0 1 1 1 0 1 1 0 0 1 2 2 0 0 2 0 0 0 1 1 0 1 1 0 1 1 1 0 1 1 1 1 1 2 0 2 2 0 0 1 0 0 1 0 0 0 1 0 0 0 0 0 0 0 0 0 0 0 0 2 2 0 2 0 2 0 0 0 2 2 2 2 0 1 0 2 1 1 0 1 2 0 1 0 1 1 0 1 1 0 1 0 0 2 0 0 2 0 0 0 0 0 1 0 1 1 0 2 0 0 0 0 0 1 1 0 0 0 0 0 1 0 1 1 0 0 0 0 2 0 1 0 0 2 2 0 0 2 0 0 1 0 1 1 1 0 1 1 1 0 2 0 2 2 0 2 0 0 1 2 0 2 2 0 2 0 0 0 0 0 0 0 1 1 1 0 0 0 0 0 0 0 0 1 0 1 1 1 0 1 1 0 1 1 1 0 1 1 0 0 0 0 0 0 0 0 0 0 0 0 0 0 0 0 1 0 1 1 1 1 0 0 1 0 1 0 0 0 0 0 0 1 0 1 0 1 1 0 0 0 0 0 1 1 2 1 1 1 0 0 0 0 1 0 0 1 1 0 2 0 0 1 1 2 0 0 1 0 2 0 1 2 1 2 0 1 2 0 1 1 0 1 1 0 2 1 0 0 1 1 1 1 0 2 1 2 0 2 2 2 0 0 1 0 1 1 0 0 2 0 1 1 1 2 1 0 2 0 1 1 2 0 0 2 2 0 0 1 2 1 1 0 1 0 0 2 2 0 0 0 0 0 0 1 0 1 1 0 2 1 1 0 0 0 0 0 0 0 1 1 1 0 0 0 0 0 0 0 1 0 1 1 0 0 0 1 0 0 1 0 1 0 1 1 0 0 0 0 1 1 2 2 0 0 2 2 2 1 0 0 1 1 0 0 2 1 2 1 1 0 1 1 2 0 0 0 1 1 1 0 0 1 1 0 0 2 0 2 1 0 1 0 0 0 0 1 0 2 0 1 1 0 2 0 1 2 0 1 2 2 0 0 0 1 1 1 1 0 2 0 1 0 1 1 0 0 0 0 1 1 1 1 0 2 0 0 1 2 2 0 1 1 2 0 1 0 0 0 0 0 1 0 1 0 1 1 2 2 2 1 1 0 0 0 0 0 1 0 2 2 0 0 0 0 0 0 1 1 1 1 1 0 0 0 2 0 0 1 0 0 2 0 1 0 1 0 0 1 1 0 1 1 1 0 1 0 1 0 1 2 1 1 1 1 0 0 0 2 0 0 2 0 0 1 2 0 0 2 2 0 1 0 0 0 1 1 1 1 2 1 2 0 2 1 1 0 0 0 1 0 2 0 2 0 2 2 0 0 0 0 1 1 1 0 0 0 2 1 0 2 0 2 2 0 1 2 0 0 0 0 0 0 0 0 0 0 1 0 1 0 0 0 0 0 0 0 0 0 1 0 0 2 0 0 0 1 0 1 1 0 0 2 0 0 0 0 1 0 0 2 1 1 0 1 1 1 1 0 1 1 2 2 0 1 0 0 0 1 0 2 0 0 1 0 0 2 0 1 0 0 0 0 1 2 2 0 1 1 2 0 2 0 0 0 0 1 1 1 2 1 1 0 1 2 2 1 0 1 1 1 0 2 1 1 2 0 0 0 0 1 1 1 1 2 2 2 0 1 2 1 0 2 0 2 1 0 0 2 1 0 2 0 1 2 0 2 0 0 0 2 0 1 0 0 0 0 1 0 1 1 0 0 1 0 1 0 0 0 0 0 0 0 0 0 0 1 0 0 0 1 0 0 0
38 1 1 0 0 1 1 0 0 2 2 0 0 0 0 0 0 0 2 2 0 0 0 1 1 2 2 0 1 2 0 1 1 1 2 1 2 2 2 0 0 0 0 2 0 1 1 0 0 0 0 0 0 0 1 2 0 0 0 0 0 0 0 0 0 1 1 0 1 0 0 1 1 2 1 2 1 0 0 0 0 0 0 1 2 0 0 0 2 2 0 0 0 2 0 0 0 2 1 1 2 2 1 0 1 0 2 0 2 0 0 2 0 1 1 1 1 0 0 0 0 1 2 0 0 0 0 2 2 2 2 0 0 0 0 0 0 0 0 2 0 0 0 0 1 0 1 0 0 2 0 0 2 0 0 0 0 0 1 0 0 1 1 1 0 0 0 1 1 1 1 0 1 0 0 0 2 1 0 1 0 1 1 1 2 0 1 1 0 0 1 1 1 0 1 0 0 2 0 0 0 0 1 1 2 1 1 1 1 0 0 0 1 0 0 0 0 0 1 0 1 1 0 2 0 0 0 0 0 0 1 1 1 1 0 0 0 1 1 1 1 1 2 0 2 2 0 0 1 0 0 0 0 1 1 1 0 1 0 0 0 0 0 1 1 0 0 0 1 1 1 1 0 2 0 0 1 1 1 1 1 0 1 0 2 1 1 1 0 2 0 0 0 2 1 0 0 1 1 1 0 0 2 1 0 0 1 0 0 0 0 0 0 2 2 0 2 0 1 0 1 1 2 1 1 0 0 0 1 2 0 1 0 0 0 0 0 2 0 1 2 2 1 2 2 1 1 1 1 1 1 0 1 1 0 1 1 0 0 1 0 1 2 0 2 0 0 2 1 1 1 1 2 1 0 1 0 0 0 0 1 2 0 0 0 0 0 0 0 1 1 0 2 0 1 1 1 0 1 1 0 1 1 2 1 0 0 1 0 0 0 1 0 0 1 0 1 0 0 0 0 0 0 1 1 1 0 0 2 0 2 1 0 1 0 1 1 0 0 0 1 0 2 0 2 2 0 0 1 0 0 1 2 2 2 2 2 2 1 0 0 0 1 1 0 1 1 2 0 0 0 0 1 1 0 1 0 2 0 2 1 0 1 1 2 0 0 0 0 0 0 1 0 1 0 0 1 1 1 2 1 1 1 1 1 0 2 1 2 1 2 0 1 1 0 1 1 1 1 2 2 0 2 0 1 2 0 0 1 2 0 0 2 1 1 0 2 0 1 1 0 1 0 0 2 2 0 1 1 0 0 0 1 0 0 1 0 0 0 1 0 1 0 0 0 0 0 1 1 0 0 1 1 0 1 1 1 1 0 1 1 0 0 0 2 0 2 1 0 1 0 1 0 0 0 0 0 0 0 0 0 2 0 2 2 2 2 0 0 1 0 0 0 0 0 0 0 0 0 0 0 1 0 1 0 1 0 1 0 0 0 0 0 0 1 1 0 0 0 0 1 0 0 0 1 0 2 1 1 1 1 1 0 1 2 0 0 1 1 0 0 0 1 2 0 2 0 2 0 1 1 1 0 1 1 0 1 0 2 0 0 0 2 1 0 2 1 2 1 0 2 0 0 1 2 0 0 0 0 0 0 0 0 0 2 0 0 1 0 1 1 1 0 2 0 2 1 1 1 0 0 0 1 0 0 0 0 0 0 0 0 1 0 2 0 0 2 0 2 2 1 0 1 0 0 0 1 1 0 1 1 1 1 0 1 0 0 0 0 0 0 0 1 1 1 0 2 1 0 1 1 0 2 0 0 0 1 1 1 1 2 1 1 0 1 0 1 1 1 2 1 1 1 0 1 1 0 1 0 1 0 2 1 2 1 1 0 0 1 1 0 0 1 1 1 1 1 2 2 0 2 2 0 1 1 0 0 0 0 0 0 1 1 0 0 0 0 1 0 0 1 0 2 0 1 0 1 0 0 0 2 0 0 0 2 0 0 0 0 0 1 0 2 0 0 1 1 0 2 0 2 0 0 2 2 1 0 1 1 2 2 0 1 0 0 0 1 1 0 0 0 2 1 0 0 0 2 0 1 0 2 2 0 0 2 2 0 1 1 0 1 0 0 0 1 1 0 2 1 1 0 1 2 2 0 2 0 2 1 1 1 0 0 1 0 0 0 0 0 0 1 2 1 1 0 0 0 0 0 0 2 0 1 0 1 0 1 0 0 2 0 2 0 1 2 0 0 0 1 1 0 0 0 1 1 0 0 1 1 1 0 2 0 0 0 0 0 0 0 2 1 1 0 1 1 0 1 1 1 1 1 1
39 1 0 0 0 0 1 2 2 1 0 2 0 1 0 0 0 0 0 1 1 2 0 0 2 0 0 1 0 1 1 0 1 0 2 1 2 2 0 0 1 1 0 0 0 0 0 1 1 0 0 1 0 1 0 1 0 0 1 1 0 1 0 0 0 0 0 0 2 0 1 1 2 1 2 1 0 0 2 2 0 0 0 1 2 0 1 0 2 2 0 1 0 2 1 2 0 1 1 0 2 2 0 2 0 0 2 0 2 0 0 2 0 1 2 2 1 0 1 0 1 0 1 2 1 1 0 0 2 0 1 1 1 0 0 0 1 0 0 1 1 0 0 0 0 1 1 0 0 0 0 0 0 0 0 0 0 1 1 0 0 0 0 0 1 2 1 2 0 1 1 1 0 2 0 0 2 1 0 1 0 1 0 1 1 0 1 1 0 0 2 1 2 1 2 0 0 1 0 0 0 0 0 1 2 0 2 1 1 0 1 1 0 0 0 0 1 0 1 2 1 0 0 1 0 0 0 0 0 1 0 0 0 0 0 0 0 1 2 1 0 0 2 1 2 2 0 0 2 0 0 0 0 1 1 1 1 1 0 0 0 0 0 1 1 0 0 0 1 1 0 1 2 0 0 0 0 1 1 1 1 0 2 0 1 1 0 1 1 2 0 1 1 2 1 1 0 1 0 0 0 1 2 0 0 1 0 1 1 0 0 2 0 2 2 1 1 0 0 1 0 0 2 1 0 0 0 0 0 1 0 1 0 0 0 0 0 1 0 0 1 1 1 2 0 1 1 0 2 1 1 0 2 0 2 0 0 0 0 0 0 0 2 0 2 0 0 2 1 1 1 1 0 2 0 0 0 1 1 1 1 1 0 0 0 1 0 0 0 1 0 0 1 0 1 0 0 0 1 1 0 1 1 2 0 1 0 1 0 0 0 0 0 0 1 0 1 1 0 1 1 1 0 0 0 2 1 0 2 0 2 0 0 0 1 0 1 1 0 0 0 0 2 0 0 1 1 0 0 0 0 0 1 1 1 1 1 0 0 1 1 1 0 0 0 1 1 2 0 0 1 0 1 1 1 0 2 0 0 0 0 0 1 1 2 0 0 2 1 0 1 2 0 1 0 0 0 1 1 2 0 0 2 1 1 1 2 0 0 1 0 1 1 0 0 0 0 2 0 2 2 0 2 0 1 2 0 0 0 2 0 2 2 0 0 0 2 0 0 1 0 1 0 0 2 0 0 1 1 0 0 0 1 0 0 0 0 1 0 1 0 0 0 1 0 0 0 1 0 0 0 1 0 0 0 0 1 2 0 2 2 0 0 0 1 0 0 1 1 1 0 2 0 0 1 0 0 0 0 0 0 1 2 1 0 1 1 2 0 2 1 0 0 1 0 0 2 1 1 0 0 1 0 0 1 1 1 0 0 0 1 2 0 0 2 1 1 1 1 0 1 0 0 0 1 0 2 1 0 0 1 0 0 1 2 0 1 2 2 0 0 0 0 1 0 1 0 1 1 1 1 0 0 0 0 0 1 1 0 1 0 0 1 0 0 1 1 1 0 0 2 0 1 1 0 0 0 0 0 2 1 1 0 2 2 2 2 1 0 1 1 1 0 0 0 2 0 1 1 0 0 0 0 0 0 0 0 0 1 0 0 0 1 2 2 2 0 0 0 0 0 0 1 0 0 1 2 0 0 0 0 0 1 2 0 0 0 0 1 0 0 0 2 2 2 0 2 1 0 2 1 1 2 0 0 0 2 0 1 1 0 0 1 0 0 0 0 1 0 2 1 1 1 1 0 0 0 0 1 2 0 0 1 2 1 2 1 1 0 0 0 0 1 1 1 2 1 0 2 0 2 2 0 1 2 1 0 0 1 0 0 1 0 2 0 0 0 0 0 0 0 0 1 0 1 0 1 0 1 0 1 0 0 0 2 0 0 0 0 0 2 0 1 0 0 1 0 0 1 0 0 0 0 1 1 2 0 1 1 2 2 0 2 0 0 0 0 2 1 0 0 1 0 0 2 0 2 0 0 0 0 1 1 1 1 1 0 1 0 2 0 0 1 0 1 1 0 2 2 1 0 1 0 0 0 1 0 1 0 0 2 1 0 1 1 1 1 0 2 2 0 0 1 1 0 0 1 0 0 0 2 1 1 0 1 0 1 0 0 1 0 0 0 1 1 1 1 0 2 1 0 0 0 0 0 0 0 2 0 0 0 2 0 1 0 0 0 0 0 1 0 0 0 0 0 0 0 0 2 0 0 0
40 0 0 0 0 0 0 0 0 2 2 0 1 1 0 0 0 2 1 1 1 2 2 0 2 0 0 1 1 2 0 1 2 2 1 1 2 1 0 0 0 1 1 0 0 1 0 0 0 0 0 0 0 0 0 2 0 0 0 0 0 1 2 2 1 1 1 1 1 0 0 1 2 2 2 2 0 0 1 1 0 0 1 0 1 0 0 1 1 1 1 1 1 1 1 1 1 1 1 1 0 2 0 1 0 0 2 0 1 0 0 1 1 2 2 2 2 0 1 0 1 0 1 2 0 0 0 0 2 0 1 1 0 0 0 0 0 0 0 0 1 0 0 0 0 0 0 0 0 0 1 0 0 0 0 0 0 0 1 0 2 0 0 1 0 2 0 1 0 1 1 1 1 0 0 1 2 1 0 0 0 0 0 1 1 0 1 1 0 1 0 1 0 0 0 0 1 2 0 0 0 0 0 1 1 2 1 1 1 0 0 1 2 0 1 2 2 1 1 1 2 1 0 2 0 0 1 0 0 1 1 1 1 1 1 0 1 2 2 0 0 0 2 0 1 1 0 0 1 0 0 0 0 1 1 1 0 1 0 0 0 0 0 0 0 0 0 1 2 1 0 2 0 0 0 1 0 2 2 2 2 0 2 1 2 1 1 1 0 2 0 1 0 2 1 1 1 1 0 1 0 1 2 2 1 1 0 0 0 0 1 1 0 1 2 0 2 0 0 0 0 0 1 1 1 0 0 0 2 1 0 2 1 0 0 0 0 1 0 1 0 0 1 2 0 1 1 0 1 0 1 0 1 0 0 1 1 1 0 0 1 1 2 0 2 0 0 2 2 0 2 2 0 2 0 1 0 0 0 0 0 0 0 0 0 1 0 0 0 0 0 0 1 1 1 1 1 1 0 0 0 0 1 2 1 0 0 1 0 0 0 0 1 0 0 1 0 0 1 0 1 1 1 0 1 1 0 0 0 0 1 1 0 1 1 0 1 1 1 0 1 0 1 1 0 1 1 0 0 0 0 1 0 1 1 0 1 1 1 0 0 1 1 1 0 1 1 1 0 1 2 0 0 2 0 1 0 1 0 1 1 1 0 0 1 1 0 1 1 2 0 2 0 0 0 0 0 2 2 0 0 0 2 1 2 1 2 0 0 1 0 0 1 1 0 1 1 2 0 0 1 2 2 1 0 1 1 0 1 2 0 0 0 0 0 0 2 2 1 1 0 1 0 0 2 1 0 1 2 0 1 0 1 0 0 0 0 1 0 1 0 0 1 0 0 0 1 1 1 0 1 1 1 0 0 0 0 2 0 1 2 0 1 0 1 1 2 0 0 0 0 2 1 0 1 1 1 0 0 0 0 2 0 2 2 2 1 1 0 0 1 0 0 0 0 0 1 0 0 0 0 1 0 1 0 1 0 2 0 0 0 0 0 0 0 0 0 0 0 0 0 1 0 1 1 0 2 0 0 0 1 1 0 1 2 0 0 2 2 0 0 0 2 0 2 1 0 1 0 1 0 1 0 0 0 0 1 0 2 0 1 1 2 0 1 2 1 1 0 1 1 1 0 1 1 0 0 0 0 1 0 1 0 0 1 1 1 0 0 1 0 0 0 0 0 1 0 1 1 1 0 0 0 1 0 1 2 0 0 0 0 1 0 2 0 0 1 0 0 0 0 0 0 1 0 0 1 1 0 0 0 0 1 0 0 1 0 0 1 0 0 0 2 1 0 0 2 0 1 1 1 0 2 1 1 0 0 1 0 1 1 0 1 1 1 0 1 2 0 2 0 1 0 1 0 0 0 1 0 1 1 0 0 1 1 1 1 0 0 1 0 0 2 1 1 1 1 2 2 0 2 1 0 2 2 0 0 0 0 1 0 1 1 0 0 1 1 1 1 0 0 0 0 0 0 0 0 0 0 0 2 0 0 0 1 1 1 0 0 0 0 0 0 0 1 0 1 0 2 0 0 0 0 2 1 2 0 2 0 2 0 2 0 0 0 0 2 2 0 0 1 1 0 0 2 1 1 1 0 0 0 2 1 1 1 1 0 1 0 0 1 0 0 0 0 0 0 1 2 1 0 1 2 1 0 1 1 2 1 0 2 1 1 2 1 0 0 1 0 0 1 0 1 2 2 1 2 0 0 0 1 0 2 0 0 0 0 1 0 1 0 0 1 1 2 0 1 0 0 0 1 0 0 0 0 2 0 0 1 0 0 1 0 0 0 0 0 0 0 1 0 0 0 0 0 0 0 0 0 0 0 0
41 1 0 0 1 0 0 1 2 1 0 1 0 0 0 0 0 1 1 1 0 0 0 0 2 0 0 2 0 0 2 1 0 2 0 2 2 2 0 1 0 0 0 0 0 0 0 0 0 0 0 0 0 0 1 1 0 0 0 1 0 1 1 1 0 0 0 0 0 0 0 0 1 2 1 2 1 0 0 1 0 0 0 1 2 0 0 1 2 2 1 1 0 1 0 1 1 0 0 0 2 2 1 0 1 0 2 1 1 0 0 1 0 2 2 2 1 0 0 0 2 0 2 1 0 0 0 0 1 0 1 1 0 0 1 1 0 0 0 0 0 0 1 0 1 0 1 0 0 0 0 1 2 0 1 0 0 1 0 0 1 1 0 0 1 2 0 0 2 0 0 0 0 1 0 0 2 0 0 0 0 0 0 0 0 0 0 2 1 0 2 0 2 0 2 2 2 1 1 1 0 1 0 1 2 2 1 1 1 0 1 1 1 0 0 1 1 0 2 0 0 0 1 1 0 1 1 0 0 1 0 0 0 1 1 1 0 2 2 0 0 0 2 0 0 0 0 0 1 1 1 1 1 0 0 0 1 0 0 0 0 0 0 0 1 0 0 0 1 0 1 1 0 0 0 1 0 1 2 1 1 1 2 1 2 0 2 1 1 2 0 2 0 2 1 2 0 1 0 1 0 1 1 1 0 1 0 1 1 1 0 2 0 2 0 0 1 0 0 0 0 0 1 1 0 0 1 0 2 0 0 1 1 0 0 1 1 0 0 1 1 1 1 2 0 1 1 1 1 1 1 0 0 0 0 2 1 1 0 1 0 1 2 0 2 1 0 1 2 0 2 1 1 2 0 1 0 0 0 0 2 0 0 0 0 2 0 0 0 0 0 1 2 0 1 1 1 0 1 0 1 0 0 1 0 1 1 0 0 0 0 0 1 0 0 0 0 0 0 0 0 1 1 0 2 2 2 0 2 1 1 0 0 0 0 0 1 0 0 0 1 0 2 0 1 1 0 1 1 0 0 1 0 1 1 0 1 0 0 0 1 1 1 0 0 1 1 2 0 0 0 0 2 2 2 0 2 2 0 2 2 0 0 0 2 1 0 1 0 1 0 2 0 2 1 1 1 1 1 1 1 1 2 2 2 0 2 1 1 1 0 0 1 1 0 0 0 2 0 1 1 1 2 1 1 2 0 1 0 1 1 0 1 1 0 0 2 0 1 1 0 1 0 0 1 1 0 2 2 0 1 0 0 0 0 1 0 0 1 1 1 0 0 0 1 1 0 2 1 0 1 1 1 0 1 1 1 2 1 0 2 0 0 0 2 1 0 1 0 1 0 1 1 1 0 1 1 2 2 2 2 0 1 2 1 2 1 1 0 2 0 0 0 1 0 0 0 0 0 0 0 0 0 0 0 2 0 2 0 0 1 1 0 0 2 0 1 0 0 1 0 0 1 1 1 0 2 1 0 0 0 2 0 1 2 0 0 0 0 0 0 0 1 1 0 1 0 0 2 0 0 0 1 0 0 0 0 1 0 1 0 1 2 0 0 1 2 0 0 0 1 1 0 0 0 0 0 0 0 2 0 1 0 1 2 1 2 2 0 0 2 2 0 0 0 1 1 0 0 0 0 0 0 1 0 1 2 0 0 1 0 1 0 2 0 0 2 0 0 0 0 0 0 0 0 1 1 0 0 0 0 0 0 1 0 1 0 0 2 0 0 0 2 2 0 0 2 1 0 2 1 0 1 1 0 0 2 0 1 0 2 1 1 1 1 1 0 2 0 2 0 1 2 0 1 0 0 0 1 2 0 0 1 2 1 0 1 0 0 1 0 0 0 0 1 1 0 2 2 0 2 1 0 0 1 0 0 0 0 1 0 0 0 0 0 0 0 0 1 0 0 0 1 0 0 1 1 0 0 1 2 0 0 0 1 0 1 0 1 1 0 0 0 0 0 1 1 0 1 0 1 0 1 1 1 1 0 1 1 2 2 0 1 0 0 0 1 2 0 0 0 2 0 0 2 1 1 0 0 0 1 2 2 2 1 1 0 0 0 1 0 0 0 0 1 1 0 1 1 1 0 0 2 1 0 1 1 1 0 0 2 1 1 2 1 1 0 1 1 0 0 1 1 0 1 1 1 1 0 1 2 0 1 0 2 0 1 0 0 1 0 1 1 0 1 0 0 0 2 0 0 1 0 0 0 2 0 0 2 1 0 1 0 1 0 0 0 0 0 2 1 0 0 1 2 0 0 1 2 0 0 0
42 1 0 0 1 0 0 2 2 1 1 1 0 0 0 0 0 1 0 0 2 2 0 0 2 0 0 2 0 0 1 2 1 1 0 2 0 1 1 0 0 0 0 0 0 2 0 0 0 0 0 1 0 0 2 1 0 0 0 1 1 1 1 1 0 0 0 0 1 0 0 0 2 2 1 2 0 0 0 0 0 0 0 1 2 0 0 1 2 2 1 1 1 0 0 0 0 0 0 1 2 2 0 0 2 2 2 2 0 0 2 2 1 2 2 2 2 0 1 0 1 0 2 0 0 0 0 1 2 1 1 0 0 0 0 0 1 0 1 0 1 0 0 0 0 0 0 0 0 1 0 0 0 0 0 0 0 1 0 0 1 0 1 1 1 2 0 2 0 0 0 0 0 2 0 1 1 1 0 1 0 1 0 0 1 1 0 2 0 0 1 2 2 1 2 1 1 1 0 0 0 0 1 0 2 0 2 1 1 0 0 1 2 0 0 0 0 1 2 1 2 1 0 1 0 1 1 0 0 1 1 1 1 1 0 0 0 0 1 1 1 1 2 0 1 1 0 0 2 0 0 0 0 1 1 1 0 0 0 1 1 0 0 0 0 0 0 0 2 2 0 1 1 1 2 2 0 2 2 2 2 0 2 2 2 0 2 1 1 2 0 1 0 1 1 0 0 0 0 0 0 1 1 0 0 1 0 1 0 0 1 2 0 2 0 0 1 0 1 0 2 2 1 1 2 0 0 0 1 2 0 1 1 0 0 0 0 0 0 0 1 1 2 0 0 0 1 1 1 0 1 1 2 0 2 0 2 1 0 1 0 1 2 0 2 1 0 1 2 0 2 2 1 2 0 0 0 1 0 0 0 2 0 0 0 1 0 0 0 1 0 0 2 0 1 1 1 0 0 0 0 1 0 1 1 0 1 1 1 0 0 1 0 0 2 0 1 0 0 0 0 1 1 1 0 2 1 0 2 0 2 0 0 2 2 0 0 2 1 0 2 0 2 0 0 0 0 0 0 1 0 1 0 2 1 0 1 2 0 2 2 1 1 0 0 2 2 1 0 1 0 0 1 2 1 1 0 2 0 1 2 0 2 1 0 2 1 2 1 0 1 2 0 1 0 0 1 2 2 1 0 0 2 2 2 0 2 1 0 1 0 1 2 0 0 1 1 2 0 1 1 1 2 0 1 2 0 1 0 1 1 1 2 2 1 0 2 1 1 0 1 1 0 0 1 1 0 1 1 0 0 0 0 0 1 0 1 0 2 0 1 0 0 0 0 0 1 0 0 0 0 2 2 0 1 2 2 2 0 0 2 0 0 0 0 0 0 1 1 1 0 1 0 0 1 0 1 0 0 1 1 1 1 0 1 1 1 0 1 1 2 1 0 1 1 1 1 1 1 0 0 1 0 0 0 0 2 1 0 0 2 2 1 0 1 1 0 0 0 1 2 0 0 1 2 0 2 0 1 1 0 2 1 2 0 1 2 2 2 1 0 0 0 1 1 2 0 2 1 0 0 0 0 0 1 0 0 0 1 0 0 0 2 0 1 2 0 1 0 1 1 1 0 2 0 0 0 0 0 0 0 1 0 2 2 2 2 1 0 1 0 0 0 0 0 1 0 2 2 0 0 0 2 0 0 0 0 0 0 0 0 0 0 2 1 0 1 0 0 1 0 0 0 0 1 1 1 0 0 0 0 0 1 0 0 2 1 0 1 0 0 0 2 2 0 0 2 0 0 1 0 1 2 0 1 0 1 2 0 2 0 0 1 0 1 1 1 2 0 2 0 0 1 1 1 1 0 0 0 2 0 2 0 1 2 2 2 0 0 1 0 0 1 1 1 2 2 2 2 0 1 2 0 1 2 0 0 0 0 0 1 0 1 1 1 0 0 0 0 0 0 0 0 0 0 0 0 0 1 0 1 0 0 1 1 1 1 0 1 1 0 0 0 0 1 1 0 0 2 0 0 1 1 1 1 1 0 2 0 1 0 2 1 0 1 0 1 2 0 0 0 2 1 0 1 0 2 0 0 0 0 1 1 1 1 1 0 2 0 1 1 0 0 1 1 1 0 1 1 1 0 0 2 0 1 1 1 2 2 0 0 1 0 2 1 1 0 1 2 1 0 1 0 2 1 0 0 0 0 0 1 0 1 0 1 0 1 2 0 2 0 0 1 1 1 1 1 0 2 0 1 0 1 0 0 0 1 1 1 0 0 2 0 1 0 0 0 0 0 1 0 1 0 0 1 0 0 0 1 0 2 2
43 1 0 0 0 0 0 2 2 1 1 1 0 2 0 0 0 1 1 1 1 2 1 0 2 0 0 1 0 0 1 2 0 0 2 0 2 1 0 0 0 2 0 0 1 0 1 0 0 0 0 0 0 0 0 1 1 0 0 1 1 2 1 1 0 0 0 1 2 0 1 2 2 2 2 2 0 1 1 1 0 0 1 1 1 0 0 1 1 2 1 1 0 2 0 2 1 1 0 0 2 1 2 0 0 0 2 1 1 0 1 2 0 1 1 1 1 0 1 0 1 0 1 2 0 0 0 0 0 0 2 0 0 0 1 1 1 0 0 0 0 0 0 1 0 0 0 0 0 2 0 0 0 1 0 0 0 1 1 0 0 1 0 0 1 2 0 0 2 0 0 0 1 0 0 1 1 1 0 0 0 0 0 1 2 1 1 1 0 1 0 1 2 2 2 0 0 2 0 0 0 0 0 2 2 0 2 0 1 0 0 1 1 0 0 2 2 0 1 1 2 1 0 1 0 1 0 0 0 1 1 1 1 1 0 0 0 2 2 0 0 0 1 1 2 2 1 0 2 0 0 0 0 0 0 2 1 1 1 1 0 1 0 0 1 0 0 1 1 1 0 2 0 2 0 0 1 1 1 1 1 0 2 1 2 0 2 0 0 1 1 0 0 2 2 0 1 1 0 2 0 0 2 0 0 0 0 0 0 0 0 0 0 2 1 0 0 0 0 0 0 0 1 1 0 0 0 1 0 2 0 2 0 0 0 0 0 0 0 0 0 1 2 1 0 1 1 1 0 2 0 0 2 1 0 0 1 1 0 1 0 1 2 0 2 1 0 2 1 1 1 1 1 2 0 2 0 1 1 0 1 1 0 0 1 1 0 0 0 0 0 0 0 0 2 0 0 1 0 0 0 0 0 1 0 0 1 1 0 0 0 1 2 0 0 0 0 0 0 0 0 1 1 0 0 2 1 0 0 0 1 0 0 1 1 0 1 1 0 0 2 0 2 0 1 1 0 0 1 0 0 1 1 1 1 1 1 0 0 0 1 1 0 0 0 0 0 2 0 0 0 0 2 0 0 0 0 2 1 1 0 0 1 1 2 1 0 1 1 1 2 1 1 0 1 0 0 1 1 2 1 1 0 0 0 0 2 1 0 2 0 0 1 1 1 0 0 2 0 2 2 0 2 1 1 2 1 1 0 1 1 0 0 0 0 1 2 1 0 2 0 0 0 0 2 2 0 1 1 0 1 0 0 0 1 1 1 1 0 2 0 0 0 1 0 0 0 1 1 0 1 1 1 0 1 1 1 1 0 1 2 0 0 0 1 0 0 1 1 1 0 2 1 1 1 0 0 1 0 0 0 2 1 0 0 1 0 1 0 1 1 0 0 1 1 1 1 1 1 0 0 1 0 0 0 1 1 1 0 0 1 2 1 0 2 2 0 1 0 0 1 1 0 2 1 0 2 1 1 1 0 2 0 0 1 0 1 2 2 0 0 0 1 2 0 2 0 2 0 2 0 0 0 1 1 0 0 0 2 0 0 1 2 0 0 2 2 0 0 0 2 0 0 1 0 0 0 0 0 0 0 0 0 1 0 1 1 0 0 1 1 1 0 0 0 0 0 0 0 0 0 0 1 1 0 0 1 0 1 1 1 2 0 2 0 0 1 0 1 1 1 0 1 1 0 0 2 0 0 0 0 0 1 0 0 2 0 1 2 1 0 1 1 1 0 0 2 0 0 1 0 1 1 0 0 1 0 0 0 1 1 1 1 0 0 2 0 2 0 2 0 2 1 1 1 0 0 1 1 2 0 1 2 2 0 0 1 0 0 1 1 1 1 0 1 1 1 1 2 0 2 2 0 0 1 0 0 0 0 0 1 0 1 0 0 1 1 0 1 0 1 0 2 0 1 0 1 0 0 0 2 0 0 1 1 1 1 0 0 0 1 0 0 0 0 2 0 0 1 0 1 0 1 1 2 2 1 0 2 2 1 0 2 0 0 0 1 2 0 1 0 1 0 0 2 0 2 0 1 0 0 2 2 2 1 0 0 2 0 1 0 0 0 0 1 1 0 1 2 1 1 0 2 1 2 1 1 1 1 1 1 0 0 2 0 0 0 2 2 0 0 2 2 2 2 0 0 0 0 1 2 0 1 0 1 0 1 1 0 1 0 0 1 0 1 1 1 0 1 0 1 0 0 1 1 1 1 0 2 0 0 0 0 1 0 0 0 0 0 2 0 2 0 0 1 0 1 1 1 1 2 2
44 1 0 0 1 0 0 2 2 0 0 2 0 0 0 0 0 2 0 0 2 2 0 0 2 0 0 1 0 0 2 1 2 2 1 0 2 0 0 0 0 2 0 0 0 1 1 0 1 0 0 0 0 1 1 1 0 0 0 1 0 1 1 2 0 1 1 0 2 0 0 1 1 2 1 2 1 1 2 1 1 0 0 1 1 0 0 0 2 2 0 1 2 2 0 2 1 0 0 0 1 2 1 0 1 1 1 0 2 0 0 2 1 2 2 2 2 0 0 0 1 1 2 1 1 1 0 0 1 0 1 0 0 0 0 0 1 0 0 2 0 0 1 0 0 0 0 0 0 1 1 0 0 1 0 0 0 1 0 0 1 0 0 0 0 1 0 0 1 2 1 1 1 1 1 0 2 0 0 0 0 0 1 0 1 0 1 1 1 0 2 0 1 1 1 0 0 2 0 0 0 0 0 1 0 2 2 1 2 0 0 0 0 0 0 0 0 0 2 0 1 1 1 1 0 1 1 0 0 0 0 0 0 0 0 0 0 1 2 0 0 0 2 0 2 2 0 0 1 1 1 1 0 1 1 1 0 2 0 1 1 0 0 0 0 0 1 0 1 1 1 0 0 1 0 0 0 0 1 0 0 0 2 1 1 0 2 1 0 2 0 0 0 1 2 0 1 0 0 0 0 0 1 0 0 0 0 0 1 0 0 2 0 0 0 0 1 1 0 0 0 0 1 1 1 0 0 0 0 0 0 2 1 0 0 0 0 2 0 1 0 0 2 2 1 0 2 0 0 1 0 1 1 0 1 1 1 1 0 1 0 2 2 0 2 1 0 2 1 1 1 1 1 2 0 1 0 1 1 0 1 0 0 1 0 0 0 0 0 0 0 0 2 0 2 1 1 0 2 1 1 1 0 1 1 0 1 0 0 0 0 0 0 0 2 0 0 1 0 0 0 0 0 1 0 1 0 1 1 0 1 1 0 1 1 0 0 0 0 0 1 0 1 1 0 2 0 0 0 0 0 1 1 2 2 1 2 2 2 0 1 2 0 0 0 1 1 2 0 0 0 0 1 2 0 0 0 1 0 1 2 0 0 0 2 1 0 1 1 1 1 1 0 1 2 0 0 2 2 2 0 0 2 2 2 0 2 1 0 2 0 0 1 1 0 0 0 1 0 1 1 1 2 0 0 1 1 0 0 2 0 0 1 0 1 0 1 1 0 1 2 0 0 0 1 1 0 0 2 1 0 1 0 0 1 1 1 0 0 1 0 0 1 0 0 0 1 2 1 0 0 0 1 0 1 1 1 2 0 1 2 0 1 0 1 1 0 2 1 1 1 1 0 0 1 1 0 0 0 1 1 1 1 1 0 2 0 1 0 2 0 0 0 0 0 0 0 0 0 0 0 0 1 0 0 0 2 1 0 0 0 1 0 0 0 0 0 0 0 1 0 0 0 1 1 0 2 1 2 2 0 2 0 0 1 0 2 2 2 0 0 0 1 1 1 2 0 0 0 1 1 1 0 0 0 1 1 0 1 0 1 0 1 0 0 1 1 2 1 0 2 0 0 2 1 0 0 0 0 1 0 1 0 0 0 1 2 1 0 0 1 1 0 0 0 0 0 1 1 0 0 0 0 0 1 0 0 0 0 0 0 1 1 2 1 1 1 0 0 0 0 0 0 0 0 1 1 1 0 0 0 0 0 0 0 1 1 0 1 0 0 0 2 1 1 0 2 0 0 1 0 0 2 1 1 0 2 1 1 1 1 1 1 1 0 1 0 2 0 2 0 1 2 0 0 0 0 1 0 1 0 2 2 2 0 1 0 0 2 0 0 0 1 1 1 1 1 2 2 1 1 2 0 1 1 0 0 0 0 0 2 0 0 0 0 0 0 0 1 0 0 0 0 0 0 0 0 0 0 0 2 0 0 0 1 0 1 0 0 0 1 0 0 0 0 1 0 0 1 0 0 0 0 2 1 1 0 0 1 2 2 0 2 0 0 0 0 2 0 1 0 2 1 1 2 0 2 0 1 0 0 0 1 1 2 1 0 1 0 1 0 0 0 0 2 1 0 0 0 0 0 0 1 0 0 0 1 0 0 0 2 0 0 1 0 0 0 2 2 0 0 0 1 2 2 1 2 0 0 0 1 0 1 0 1 0 1 0 0 1 1 1 1 0 1 1 1 0 2 0 0 0 0 0 0 1 0 2 0 0 0 2 0 0 0 1 1 0 0 1 0 1 0 0 1 0 0 0 0 1 2 1
45 1 0 0 0 0 0 1 1 1 1 0 0 0 0 0 0 0 2 0 1 1 0 0 2 0 0 1 0 1 1 0 1 1 0 2 2 2 1 0 0 1 1 0 0 1 0 0 0 1 1 2 0 0 1 2 0 0 0 0 0 0 2 2 1 1 1 1 1 0 0 0 2 2 2 2 0 0 1 0 1 0 1 0 1 0 1 0 2 2 0 1 1 1 2 2 0 2 1 1 0 2 0 1 0 0 2 1 1 0 0 1 2 2 2 2 2 0 1 0 1 0 2 0 0 0 0 1 2 0 1 0 0 0 0 0 0 0 0 0 1 0 1 0 1 0 0 0 0 2 0 1 0 0 0 0 0 1 0 0 0 0 1 1 1 2 1 0 1 0 0 0 0 1 0 2 1 0 0 0 0 1 1 0 1 0 1 0 0 0 0 0 1 1 1 0 0 2 1 0 0 0 0 0 1 0 2 1 1 0 2 2 1 0 0 1 1 0 1 1 1 0 1 2 0 0 0 0 0 1 0 0 1 2 1 1 0 1 1 1 0 0 2 0 1 1 0 0 2 0 0 0 0 0 0 1 1 1 0 0 0 0 0 2 1 0 0 0 2 1 0 2 1 1 1 0 0 1 1 1 1 1 1 0 2 1 1 2 0 2 0 1 0 2 2 1 1 1 1 1 1 1 1 1 1 0 0 1 1 0 0 1 0 0 0 0 2 0 0 0 1 1 1 2 1 0 0 0 1 0 0 2 1 0 0 0 0 2 0 0 0 0 2 2 0 1 1 0 1 0 1 1 1 2 0 0 2 0 0 1 0 1 1 0 1 0 0 1 1 1 1 1 0 2 0 1 0 1 1 1 1 1 0 0 0 0 0 0 0 1 0 1 1 0 1 1 1 1 0 1 0 1 1 1 0 0 1 1 0 0 0 1 0 0 2 0 2 0 0 0 0 1 1 0 1 2 0 1 2 1 2 2 0 2 0 1 1 0 0 0 2 0 2 0 1 2 0 0 0 0 0 1 1 2 2 0 2 1 1 0 0 0 0 0 0 0 0 2 0 0 1 1 1 1 0 1 0 2 0 2 2 0 2 1 1 1 0 2 1 0 1 2 0 2 2 0 0 1 1 2 2 2 2 1 2 1 2 1 1 0 0 0 1 0 0 1 1 2 0 2 2 0 2 1 1 2 0 0 1 2 0 1 2 1 0 0 1 1 1 1 0 2 0 1 1 0 0 0 0 0 0 0 0 0 0 2 0 1 1 1 0 0 0 0 0 0 0 2 1 0 0 1 0 0 0 0 1 2 0 1 2 0 1 0 1 1 1 1 1 1 0 1 1 1 0 1 0 0 0 0 0 2 1 2 2 2 1 1 0 1 0 0 0 1 0 0 1 2 0 1 1 1 0 0 0 0 2 1 0 0 1 1 0 0 0 0 0 1 0 0 0 0 0 2 2 0 0 0 1 1 0 1 0 0 1 0 2 2 2 1 1 0 1 1 0 1 1 2 0 0 0 1 1 0 0 0 0 0 2 0 0 0 1 1 1 1 0 1 0 0 2 0 0 2 2 0 0 1 0 1 1 0 0 1 2 1 0 1 1 1 0 0 0 1 0 1 0 0 0 0 0 0 0 0 1 0 0 0 1 1 1 1 0 2 0 0 1 1 0 2 0 1 1 1 0 0 2 0 0 0 0 0 0 0 1 1 1 0 1 0 0 0 2 1 0 1 1 2 0 2 0 0 1 0 0 0 0 1 0 2 0 0 1 0 0 1 0 2 1 2 0 2 1 1 0 0 1 0 0 1 0 2 2 2 0 0 1 0 0 2 0 1 1 1 1 2 1 2 2 0 2 1 0 1 1 0 0 0 0 0 1 0 0 2 0 1 0 0 0 0 0 0 1 0 1 1 2 0 0 0 2 0 0 0 1 0 1 0 0 0 1 0 0 0 0 1 0 0 1 0 1 0 2 0 2 2 0 1 2 2 2 0 1 0 0 0 1 0 1 0 0 1 0 0 2 0 2 0 0 1 0 1 2 2 1 1 1 1 0 2 0 0 1 0 1 1 0 1 2 1 1 0 2 1 0 0 2 1 0 1 2 0 0 2 0 0 0 1 1 0 0 1 2 1 1 0 0 0 0 1 2 1 2 1 1 0 2 0 0 0 0 0 0 0 1 1 1 1 0 0 1 0 0 0 0 2 0 1 1 0 0 1 0 0 0 0 0 0 1 2 0 1 0 0 0 0 0 1 2 1 1 1
46 1 0 0 0 0 0 1 1 1 1 1 2 2 0 0 1 2 1 0 2 1 0 0 2 0 0 2 0 0 2 1 2 1 0 1 1 2 0 0 2 0 0 2 0 1 1 1 0 1 1 1 1 1 0 1 0 0 0 0 2 2 2 2 0 0 0 0 1 0 0 1 2 2 2 2 0 0 1 0 1 0 0 0 0 0 0 0 2 2 0 0 0 2 1 2 0 2 2 2 2 2 1 1 0 0 2 1 1 1 0 2 2 2 2 2 2 0 1 0 1 0 2 1 0 0 0 0 0 0 2 0 0 0 0 0 0 0 0 0 1 0 0 0 1 0 0 0 0 2 0 0 2 0 0 0 0 0 0 0 0 2 0 1 1 1 0 0 2 1 0 0 0 0 0 0 2 1 0 1 0 0 1 0 1 0 0 1 0 0 0 1 2 1 2 0 1 2 1 1 0 1 0 1 2 1 2 0 1 0 0 0 2 0 0 0 0 0 2 1 1 0 1 1 0 0 1 0 0 1 0 0 1 1 1 1 0 2 2 0 0 0 1 0 1 1 0 0 2 0 0 0 0 0 0 2 2 1 0 0 0 0 0 0 0 0 0 0 1 1 0 1 0 1 0 0 0 1 2 1 1 1 1 0 1 0 2 0 2 2 0 2 0 1 1 0 1 0 1 0 0 0 2 0 0 0 1 0 0 0 0 0 0 1 1 0 2 0 0 0 1 1 1 2 0 0 0 0 2 1 0 1 1 0 0 0 0 1 0 1 0 1 2 1 0 0 2 0 0 0 0 1 2 0 1 0 1 1 0 1 0 1 1 0 1 0 0 2 2 0 2 2 1 2 1 1 0 1 1 1 1 0 0 0 0 1 0 0 0 0 0 1 0 0 0 0 0 0 1 1 0 1 1 2 1 0 0 0 0 0 0 1 1 0 0 1 0 0 0 0 0 1 0 1 2 2 1 0 2 0 2 1 0 2 0 1 1 1 1 1 1 0 2 0 1 2 1 0 0 0 0 1 1 2 2 1 2 2 0 2 1 1 0 0 0 0 0 2 0 1 0 0 1 1 2 0 2 1 1 0 1 0 0 0 2 0 0 1 1 0 1 1 1 0 1 0 0 0 0 2 2 1 2 1 2 1 2 1 1 1 0 0 1 1 0 0 1 2 0 2 2 0 1 0 0 1 0 0 0 2 0 1 1 0 0 0 0 1 1 1 1 0 0 0 2 2 0 1 2 1 0 1 0 0 1 0 1 0 0 1 0 0 0 1 0 0 0 0 0 0 0 1 0 0 1 0 1 2 0 1 2 0 0 0 1 0 0 1 1 1 0 1 0 2 0 1 0 0 0 0 0 2 2 1 0 1 0 0 0 2 2 0 0 0 0 0 0 2 1 0 0 2 0 0 0 0 1 0 0 0 2 2 0 0 2 1 0 0 1 1 1 0 0 0 2 0 2 1 1 1 0 1 0 1 2 0 0 1 1 0 0 0 2 0 2 2 0 1 0 1 1 1 0 1 0 0 0 0 2 0 0 1 2 0 0 2 1 1 0 1 1 1 0 1 0 1 1 0 0 0 0 1 0 1 2 1 1 2 0 0 0 0 0 1 1 0 0 1 1 0 0 0 2 0 0 1 1 0 1 1 1 2 0 2 0 0 0 0 1 2 1 1 0 2 0 0 2 1 0 1 0 1 1 1 0 0 0 0 1 0 0 0 1 0 0 0 2 0 0 1 0 1 2 0 0 0 1 1 1 0 2 2 1 0 1 1 1 2 1 2 0 1 2 0 0 0 0 0 0 0 0 1 1 1 1 0 0 0 1 1 0 0 1 1 1 1 1 2 2 0 2 2 0 0 1 0 0 0 0 0 1 0 1 0 0 1 2 0 0 0 0 1 0 0 0 0 0 0 1 0 1 0 0 0 1 0 1 0 1 1 1 0 0 0 0 2 0 0 0 0 0 0 2 0 2 1 0 1 0 2 2 0 1 0 0 0 1 1 1 0 1 2 1 1 1 0 1 0 0 0 0 2 2 2 1 1 0 1 0 1 1 0 0 0 1 1 0 2 2 1 0 1 2 0 1 1 1 2 0 0 2 1 0 2 0 0 0 1 2 1 0 2 1 2 2 0 0 1 1 1 2 0 2 0 1 1 1 1 1 0 1 1 1 0 1 1 1 0 1 0 0 0 0 0 0 1 0 0 2 0 0 0 0 0 0 0 1 0 0 1 0 0 0 0 1 0 0 0 1 0 1 0
47 0 0 0 1 0 0 0 1 1 1 1 0 0 0 0 0 0 2 0 1 1 1 0 2 0 0 1 0 0 2 0 2 2 1 1 1 2 0 0 1 0 0 0 0 0 0 0 1 0 0 1 0 0 0 2 0 0 0 0 1 1 0 0 0 0 0 0 0 0 0 0 2 2 1 2 1 1 2 1 1 0 0 2 2 0 0 1 1 1 0 0 2 2 1 2 1 0 0 0 1 2 0 1 1 0 2 2 0 0 2 2 0 1 1 0 1 0 2 0 0 0 2 1 0 0 0 0 2 0 1 1 0 0 1 0 0 0 0 1 0 0 0 0 0 0 0 0 0 0 0 0 0 0 0 0 0 1 0 1 0 1 0 2 2 2 0 1 1 0 0 0 0 1 1 1 2 1 0 1 0 0 0 0 0 0 0 1 0 0 2 1 0 0 0 0 1 2 1 0 0 1 0 1 0 2 0 1 0 0 0 2 1 0 0 0 0 1 0 0 2 2 0 2 0 0 0 1 1 1 0 0 1 1 0 0 0 1 2 1 1 1 2 0 2 2 0 0 2 0 0 0 0 0 0 2 2 1 1 1 0 1 0 1 1 0 1 0 2 0 0 2 1 1 0 1 0 2 2 2 2 0 2 1 2 1 1 1 1 2 0 1 2 2 2 0 0 0 1 0 0 0 1 0 0 1 0 0 0 1 0 2 0 2 1 1 2 0 1 0 2 2 1 1 0 0 1 0 0 1 0 2 2 0 0 0 1 1 0 0 1 1 2 2 0 1 1 1 0 1 0 1 1 0 1 1 0 1 0 1 0 1 1 1 1 0 0 2 0 2 0 0 2 2 0 2 0 1 1 0 0 2 0 1 1 1 0 0 0 1 0 0 0 2 2 0 0 1 1 0 0 1 0 1 0 1 1 1 0 0 0 1 1 0 1 0 1 0 0 0 0 1 0 1 1 2 1 0 2 1 1 0 0 0 2 0 0 1 1 0 2 0 0 2 1 1 0 1 0 0 0 1 1 2 2 1 2 1 1 0 0 1 0 0 0 1 1 2 0 0 1 1 2 2 2 0 2 2 0 1 0 1 2 1 1 1 0 2 1 0 1 1 2 0 1 0 0 1 1 1 1 1 1 0 0 0 1 1 2 0 1 1 1 1 0 0 0 2 0 0 0 2 1 1 0 1 1 0 0 2 0 1 2 1 0 0 1 0 2 0 0 2 0 0 1 2 0 0 0 0 0 0 1 0 1 0 0 0 0 0 0 0 1 0 0 0 1 1 0 0 0 0 1 0 0 0 0 1 0 1 2 0 1 0 0 1 0 1 0 1 0 1 0 1 0 1 0 0 0 0 0 2 1 2 2 2 1 1 0 1 1 0 0 0 0 0 0 1 0 0 0 0 0 0 0 0 2 1 0 0 1 1 1 0 1 0 2 1 0 0 2 0 0 2 2 0 2 1 1 1 0 1 0 1 2 0 0 2 1 0 0 0 0 0 0 0 0 0 2 0 0 0 1 0 0 1 1 1 1 1 0 0 2 1 1 2 1 2 0 1 1 2 0 0 0 0 0 0 0 1 0 1 0 0 1 1 1 1 1 1 1 1 0 0 0 0 2 1 1 0 0 0 1 0 0 0 1 0 0 0 0 0 0 1 2 2 0 0 0 1 0 1 0 0 0 1 1 0 0 0 0 0 1 0 0 0 0 1 1 1 1 1 2 1 1 0 2 1 0 2 1 0 2 0 0 0 1 2 0 2 0 0 1 1 2 0 2 2 0 2 0 0 1 0 0 0 0 1 0 1 1 1 0 2 1 0 0 0 1 1 0 0 2 2 2 2 2 2 1 0 1 1 0 1 2 0 0 0 0 1 0 1 0 0 0 1 1 0 0 0 0 0 0 0 0 0 0 0 0 1 1 0 0 0 2 0 0 0 0 0 0 1 0 0 0 0 1 0 1 0 1 0 1 0 2 2 0 1 1 2 1 0 2 0 1 1 0 2 0 1 0 2 2 0 0 0 2 0 0 0 0 2 2 2 0 0 1 1 0 2 0 0 0 0 1 1 0 1 1 1 0 0 1 0 0 2 1 2 1 0 1 0 0 2 0 0 0 0 0 0 0 1 1 0 1 1 2 1 0 1 2 0 1 0 2 1 2 0 1 0 1 1 1 0 2 0 0 0 1 0 1 0 0 0 0 1 0 2 0 0 0 2 0 1 0 0 0 0 0 2 0 1 0 0 1 0 0 0 0 1 1 0
48 0 1 0 0 1 1 2 2 0 0 0 0 1 1 1 0 2 0 0 2 2 0 0 2 1 1 2 1 1 1 1 0 0 2 0 2 2 0 0 1 1 0 1 0 0 0 1 1 0 0 1 1 1 0 0 1 1 1 2 0 1 0 1 0 0 0 0 0 0 0 0 2 2 2 2 0 0 1 1 0 0 0 2 2 0 0 0 0 1 0 0 1 1 0 1 0 1 1 1 0 2 1 0 0 0 2 2 1 1 0 1 0 2 2 2 2 0 0 0 1 1 1 1 0 0 0 0 1 0 1 0 1 0 0 0 0 0 0 0 0 0 0 0 1 0 0 0 0 0 0 0 0 1 0 0 0 0 0 0 1 1 0 0 0 1 0 1 0 0 0 0 1 2 1 2 1 2 0 2 0 0 1 0 1 0 1 1 1 0 1 0 2 2 2 0 0 2 0 0 0 0 1 0 0 1 2 0 2 0 0 1 2 0 0 0 0 0 1 2 2 0 0 2 0 0 1 0 0 1 1 1 0 0 0 0 1 2 2 0 0 0 2 0 1 1 0 0 1 0 0 0 0 1 1 1 0 1 0 1 1 0 0 2 2 2 0 0 2 0 0 2 0 2 1 1 0 1 2 1 1 0 2 0 2 1 2 1 1 2 0 2 2 2 2 0 0 1 1 0 1 0 2 1 0 0 2 0 0 0 0 1 0 2 1 0 2 0 0 0 0 0 1 2 1 0 0 0 0 1 0 1 0 0 0 0 0 0 0 2 0 0 2 2 1 0 2 0 2 2 0 0 2 0 2 0 0 1 0 2 0 2 1 0 1 1 0 1 2 0 2 2 0 2 1 0 0 2 2 1 2 2 0 0 1 0 0 0 0 2 0 1 0 1 2 0 0 2 0 0 0 0 1 2 1 0 0 2 0 0 0 0 0 0 2 0 1 0 0 0 0 0 0 2 0 1 1 0 0 0 0 0 2 0 1 0 0 1 2 1 1 1 1 1 0 1 0 1 1 1 1 1 0 2 1 0 1 2 0 2 1 1 1 1 0 2 2 0 0 2 0 0 1 2 1 0 0 2 0 2 0 0 1 0 1 2 0 2 2 0 2 2 1 1 0 1 1 1 1 2 1 1 2 2 2 0 2 1 1 0 0 0 0 1 1 0 1 2 0 1 1 2 2 0 1 2 0 0 0 2 0 1 1 1 1 0 1 1 2 1 1 0 0 1 1 1 0 1 1 0 0 0 0 0 0 0 0 2 0 1 0 1 0 1 0 0 0 0 0 0 0 1 0 0 0 0 1 1 0 1 1 0 0 0 2 0 2 1 1 1 1 0 0 0 0 0 0 1 1 0 1 2 2 1 2 2 1 0 0 1 1 0 0 1 1 1 1 0 0 0 0 1 0 1 0 0 0 1 0 0 2 2 0 0 1 0 1 1 1 0 1 0 0 1 1 0 1 2 0 0 1 2 0 0 1 0 2 2 2 0 0 0 1 1 0 1 0 1 0 1 1 1 0 0 0 0 0 0 1 0 2 1 2 1 1 2 1 1 0 0 1 1 2 2 1 0 0 0 0 0 0 1 0 2 2 2 1 0 1 1 1 1 0 0 1 1 1 0 0 0 0 0 0 1 1 0 1 2 0 0 0 2 1 1 2 2 0 0 0 1 0 1 0 0 0 1 1 0 0 0 0 0 1 1 0 1 0 0 1 0 0 0 2 2 2 0 2 0 0 1 0 0 0 1 0 0 2 0 0 1 1 0 0 0 0 2 0 1 0 2 1 1 1 1 0 0 0 1 0 1 0 2 1 2 1 1 0 0 0 2 0 0 1 1 2 1 1 2 1 0 1 0 0 0 2 0 0 0 0 0 0 0 0 0 0 0 0 0 0 0 0 0 1 1 0 0 1 0 0 0 2 0 0 0 1 1 1 1 0 0 1 1 0 0 0 0 1 0 0 0 0 0 1 0 2 2 1 2 0 1 1 1 2 0 0 0 0 2 0 0 0 1 1 1 2 0 2 1 1 0 0 0 1 1 1 1 1 1 0 1 1 0 0 0 1 1 0 2 2 2 0 0 1 1 0 1 1 0 0 0 2 0 0 2 0 0 0 0 1 0 0 0 2 1 1 1 1 2 1 0 2 0 2 0 0 0 0 0 0 0 0 0 1 0 1 1 1 0 1 0 1 0 0 0 0 0 1 1 1 0 0 1 0 0 0 0 0 0 0 2 0 0 0 0 1 0 0 1 2 0 2 1
49 0 0 0 0 0 0 1 2 2 1 0 0 0 0 0 0 0 0 1 1 2 0 1 1 0 0 2 0 1 1 1 2 1 1 1 1 1 0 0 0 2 0 0 1 0 0 1 0 0 0 0 2 2 0 2 0 0 0 1 0 2 0 0 0 2 1 0 0 0 0 0 1 2 0 2 2 0 2 1 1 0 0 1 2 0 0 0 2 2 0 0 2 1 0 1 0 0 0 0 2 0 0 2 0 0 2 1 1 0 0 2 0 1 1 1 1 0 2 0 0 0 2 0 0 0 0 0 2 0 1 1 0 0 1 1 0 0 0 1 0 0 0 0 0 0 0 0 0 1 0 0 0 0 0 1 0 2 2 0 0 1 0 0 0 1 0 2 0 1 1 1 1 2 1 2 1 1 0 1 0 0 0 0 0 0 0 1 1 0 2 0 2 1 2 0 0 2 0 0 0 1 0 2 1 1 2 0 1 0 0 1 1 0 0 0 0 0 2 1 1 0 1 2 0 0 1 0 0 1 0 0 0 0 0 0 0 2 2 0 0 1 2 1 2 2 0 0 2 0 0 0 0 0 0 2 1 1 0 1 1 0 0 1 1 0 0 0 2 1 0 1 0 2 1 1 0 2 2 1 1 0 1 1 2 1 1 0 1 1 1 1 1 2 2 0 0 0 1 0 0 0 2 0 0 0 1 0 0 0 0 1 0 2 2 0 2 0 0 0 1 1 1 1 1 0 0 0 1 1 0 2 0 0 0 1 1 2 0 1 0 0 2 0 0 1 1 1 0 2 0 0 2 1 0 0 1 1 0 1 0 1 0 0 0 0 0 2 0 2 0 0 0 2 0 0 0 0 0 0 1 1 0 0 1 1 0 0 0 1 0 1 1 1 2 1 1 0 1 1 0 1 0 1 0 1 0 1 0 0 0 0 0 0 1 0 0 0 0 0 0 1 0 0 1 2 1 0 0 0 0 1 0 1 1 0 0 0 0 0 2 0 2 0 0 0 0 0 0 0 0 2 1 1 1 1 1 2 0 1 1 1 0 0 0 0 0 1 0 1 1 1 2 1 1 0 0 2 0 1 1 0 1 0 1 1 0 1 1 0 1 0 0 2 2 0 0 2 2 2 0 0 2 1 2 0 2 2 1 0 0 1 1 0 0 0 0 2 0 2 2 0 2 1 0 1 1 1 0 1 1 0 2 2 1 0 2 1 1 0 0 2 0 0 1 2 0 1 1 0 0 0 0 0 2 2 0 0 1 0 1 0 1 0 0 0 1 0 0 0 0 0 0 0 0 0 0 2 0 0 2 0 0 0 1 0 0 2 2 2 0 0 0 0 1 0 0 1 1 1 1 1 0 1 1 2 0 1 0 1 0 0 0 0 0 0 0 0 0 0 0 0 0 0 0 0 2 0 0 0 1 1 0 0 2 0 0 1 1 0 2 0 0 1 1 0 2 2 1 1 0 1 0 0 2 0 0 2 2 1 1 1 1 2 0 2 0 1 0 2 1 0 0 0 0 1 1 0 2 0 2 0 2 1 0 2 1 1 0 1 1 2 0 2 0 0 0 0 0 0 0 0 0 1 1 2 2 2 0 0 1 1 0 0 0 1 1 1 1 0 0 0 0 0 0 1 1 0 0 0 0 0 0 2 1 0 2 0 2 2 1 0 1 0 0 0 2 1 0 0 0 0 0 0 0 0 0 0 1 0 0 0 2 2 0 0 2 0 0 1 1 0 2 0 0 0 1 1 1 1 1 1 2 0 0 1 0 2 0 2 0 1 2 1 1 0 1 1 0 1 0 2 0 2 1 1 1 0 0 1 0 0 1 1 1 2 2 1 2 0 1 1 0 1 2 0 0 0 0 1 0 0 1 0 0 1 1 1 1 0 0 0 0 0 0 0 0 0 1 0 1 0 0 0 1 1 1 0 0 0 2 0 0 0 0 1 0 0 2 1 2 0 1 1 2 2 0 0 2 2 2 0 2 0 1 1 0 1 1 0 0 1 0 1 0 0 2 0 0 0 0 1 0 0 2 1 0 2 0 2 0 0 0 0 1 0 0 1 2 1 1 0 2 2 0 0 0 1 1 0 2 0 0 1 0 0 0 0 2 1 0 0 2 1 1 0 1 0 0 1 2 0 2 0 0 0 0 0 0 2 0 1 2 0 1 0 0 0 1 0 0 0 1 0 0 1 0 2 1 1 0 2 0 0 0 0 0 1 0 1 0 1 0 2 0 1 0 0 0 0 2 1
50 1 0 1 1 0 0 1 1 2 2 0 0 0 0 0 0 2 1 1 1 1 1 1 1 1 1 2 1 1 1 2 1 0 1 1 1 1 1 1 0 1 1 0 1 1 0 0 0 0 0 2 1 1 0 2 0 0 1 1 0 1 1 0 0 2 2 0 0 0 0 0 2 2 2 2 0 0 2 0 2 0 1 0 1 0 0 0 2 2 0 0 2 2 0 2 1 1 1 1 0 2 1 1 0 0 2 1 1 1 0 2 1 0 2 2 2 1 0 0 1 0 2 2 2 2 0 0 1 0 0 0 1 0 0 0 1 0 0 0 2 0 0 0 0 0 0 0 0 1 0 0 0 0 0 0 0 0 0 0 0 2 0 0 1 2 0 0 2 0 0 0 1 2 1 1 2 0 0 0 0 0 0 1 1 0 1 1 0 0 1 0 0 0 0 1 1 1 0 0 0 0 0 0 1 0 2 1 1 0 1 1 2 0 0 0 0 1 0 1 2 0 0 2 0 0 0 0 0 1 1 1 0 0 0 0 0 2 2 0 0 0 2 0 1 1 0 0 2 0 0 0 0 0 0 2 2 2 0 0 0 0 0 1 1 0 0 0 1 1 0 2 1 0 0 0 0 2 2 1 1 0 1 1 2 1 1 0 0 1 1 0 0 2 1 0 0 0 1 0 0 0 2 0 0 0 0 1 1 0 0 1 0 2 0 0 2 0 0 0 1 1 0 1 0 0 2 0 0 1 0 2 0 0 0 0 0 0 0 0 1 1 2 1 0 2 1 0 2 1 0 0 1 1 0 0 2 0 0 2 0 2 1 0 1 1 0 1 2 0 2 2 1 2 1 1 0 1 1 0 2 0 0 0 0 1 0 1 1 0 0 0 0 0 1 1 1 0 1 1 0 1 1 2 1 0 0 0 0 0 0 0 0 0 2 0 2 0 0 0 0 0 1 1 0 2 1 1 2 0 2 1 0 2 0 2 0 0 0 0 1 0 1 1 1 1 0 0 0 0 0 2 1 1 1 1 1 2 1 1 1 2 2 2 0 2 2 2 0 0 0 0 1 1 0 1 0 1 0 1 2 0 0 0 1 2 0 2 1 0 0 2 0 1 0 1 0 1 1 1 1 0 1 0 1 1 1 0 1 1 0 0 1 0 0 0 0 2 0 1 1 1 2 0 1 2 0 1 0 2 1 1 2 2 2 0 1 2 1 0 2 0 0 1 2 1 0 1 2 1 0 1 1 0 0 0 0 0 0 1 0 0 1 1 0 0 1 1 1 0 1 0 0 0 0 0 0 2 0 2 2 0 1 0 1 1 2 2 1 2 0 2 1 0 0 1 0 0 0 0 0 2 1 2 1 2 0 0 0 0 0 0 0 1 0 1 0 0 0 0 0 1 1 1 0 0 2 1 0 0 0 1 1 0 2 1 1 1 1 0 2 0 0 2 1 0 2 0 2 0 0 1 0 1 2 0 0 2 2 0 0 0 1 1 1 2 2 1 0 0 0 1 1 0 0 0 0 0 1 0 0 0 2 1 0 2 1 1 0 0 1 1 1 1 1 0 0 1 0 1 1 0 0 1 1 2 1 2 1 1 0 0 0 0 0 0 1 1 2 0 0 0 0 0 0 1 1 0 0 0 0 1 0 2 0 0 0 0 1 1 0 0 0 0 0 1 1 2 0 1 1 1 0 1 0 1 2 0 0 0 0 0 2 1 0 1 1 1 0 1 1 0 2 0 0 1 1 2 0 2 1 0 2 0 0 0 0 2 1 2 0 2 1 0 0 0 0 1 0 1 0 2 1 2 1 0 1 0 0 2 0 1 0 0 0 2 0 1 1 1 0 1 0 0 2 0 0 0 1 0 0 0 0 0 0 1 0 1 0 0 1 0 1 1 0 0 1 1 1 0 1 0 0 0 1 1 0 0 0 0 0 1 0 0 0 1 1 1 1 0 0 0 1 1 2 2 0 0 2 2 2 0 2 0 0 0 0 1 0 0 1 2 1 1 2 1 2 0 0 0 0 2 1 1 1 1 1 2 1 1 1 0 0 1 1 1 0 1 0 0 0 1 2 2 2 2 2 1 0 1 2 0 0 0 0 1 1 0 0 0 0 1 0 2 2 0 0 0 0 1 1 0 1 0 2 0 1 1 0 1 1 1 1 1 2 0 0 0 2 1 1 0 0 0 0 1 0 2 1 1 0 1 0 0 0 0 0 1 0 2 0 0 0 0 0 0 0 0 0 0 2 1
51 0 0 0 2 1 1 1 1 1 1 0 0 0 0 0 0 1 0 1 1 2 1 0 2 0 0 2 0 0 1 2 1 0 2 0 2 2 1 1 1 0 0 0 0 0 0 0 0 0 0 0 1 1 0 1 0 0 0 0 1 1 2 2 0 1 0 0 2 1 0 1 2 2 2 2 0 1 1 0 1 0 0 0 2 0 2 0 1 2 0 0 0 0 0 1 0 2 1 1 1 2 0 1 1 1 2 2 0 0 1 2 0 1 1 1 1 0 0 0 2 0 2 2 2 2 0 2 2 2 1 1 0 0 0 0 1 0 0 0 0 0 0 0 2 0 1 0 0 0 1 0 1 1 0 0 0 0 1 0 0 1 0 2 0 0 0 2 0 1 1 0 1 1 1 1 2 2 1 2 0 1 1 0 1 0 0 2 0 0 1 1 2 1 2 1 1 2 0 0 0 0 0 0 1 1 1 1 2 0 1 1 2 0 0 0 0 1 2 0 0 0 1 2 0 0 0 0 1 2 0 0 0 0 1 1 0 2 2 0 0 0 1 0 0 0 0 1 0 0 0 0 0 0 0 1 0 2 2 2 0 2 0 0 1 0 0 0 1 1 0 1 1 0 0 0 0 0 0 0 0 0 2 0 1 1 1 0 1 2 0 1 1 1 1 0 0 1 1 1 1 0 1 1 0 0 0 0 0 0 0 1 0 0 1 0 2 0 0 0 0 0 1 0 1 0 0 0 0 0 0 2 1 0 0 0 0 1 0 0 1 1 2 2 0 1 1 1 1 0 1 0 2 1 1 0 1 1 0 1 0 1 1 0 1 1 0 1 2 0 2 2 0 2 0 1 0 0 0 0 0 2 0 0 0 1 0 0 0 0 2 2 0 0 2 0 0 0 0 1 0 0 0 1 1 0 1 0 0 0 0 0 2 0 0 2 0 1 0 1 1 1 0 1 1 1 0 1 1 0 1 1 0 0 1 0 0 1 1 0 2 0 1 1 1 1 0 0 0 0 0 1 0 0 0 0 0 1 0 0 0 0 1 1 0 1 1 2 0 0 0 0 1 1 0 1 0 2 0 2 0 1 0 0 2 1 0 0 0 0 1 1 0 1 0 0 1 1 1 1 1 0 1 0 1 1 1 2 1 1 0 0 1 0 2 0 0 2 0 0 1 2 0 0 0 1 1 1 0 1 1 1 1 1 0 1 2 0 0 1 0 0 0 0 1 2 0 1 2 0 0 0 1 0 1 1 0 1 1 1 0 0 1 0 0 0 1 2 1 0 0 0 0 0 0 0 0 2 0 0 2 0 0 0 0 0 0 0 0 0 0 2 0 0 0 0 0 1 1 1 2 0 0 1 2 2 1 1 0 2 2 0 0 2 0 1 1 1 0 1 1 1 0 1 0 0 0 1 0 0 0 0 0 0 2 0 1 0 1 0 2 1 0 0 1 0 2 0 1 1 0 1 0 0 1 0 2 1 1 0 0 0 0 1 1 2 0 0 1 1 1 0 0 1 1 0 0 0 1 0 0 1 2 0 0 2 0 1 0 0 2 1 0 0 0 0 0 0 0 1 0 2 0 1 1 1 1 0 0 1 0 0 0 1 1 1 1 0 0 0 0 0 0 1 0 0 1 0 0 0 0 0 0 2 1 1 0 0 0 1 0 0 0 0 0 0 0 1 0 1 1 1 1 0 0 1 0 0 0 0 0 0 2 2 2 0 2 0 0 2 1 0 1 0 0 0 1 1 1 1 1 1 0 1 1 1 1 0 0 2 2 0 1 1 0 0 0 0 0 1 0 1 0 1 1 1 1 0 0 2 0 0 1 1 1 1 1 1 1 0 1 1 0 0 2 0 0 0 0 0 1 0 0 0 0 1 1 0 0 0 0 0 2 0 0 1 1 0 1 0 1 0 0 0 2 0 0 0 0 0 0 0 1 0 0 2 0 0 1 0 1 0 0 2 1 1 0 0 2 2 2 0 2 0 0 0 0 1 0 0 1 2 0 0 2 0 2 0 0 0 0 2 2 2 1 0 1 2 0 2 0 0 0 0 0 0 0 2 2 2 0 0 2 1 0 0 0 2 1 1 0 0 0 2 0 0 0 1 1 0 0 0 2 1 2 1 2 2 1 1 2 0 1 0 2 0 1 1 1 1 1 1 0 0 1 1 2 0 1 0 0 0 0 1 1 0 2 1 1 0 0 1 0 2 0 0 0 0 0 1 0 0 0 0 1 0 0 0 0 0 1 1
52 1 0 1 0 0 0 0 1 2 1 0 0 0 0 0 0 1 1 1 1 1 0 0 2 0 0 2 0 1 1 0 0 0 2 0 2 1 0 0 1 1 0 1 0 1 1 0 0 1 1 1 0 1 0 1 0 0 0 0 2 2 0 0 0 0 0 0 1 0 0 0 0 2 0 2 2 0 1 0 1 0 0 0 2 0 0 0 2 2 0 0 2 2 0 1 1 0 0 0 2 2 0 1 1 1 2 1 0 0 1 1 1 1 1 1 1 0 0 0 1 1 2 1 0 0 0 0 1 0 0 0 0 0 0 0 1 0 0 0 1 0 0 0 0 0 0 0 0 0 0 0 1 0 1 0 0 1 0 0 1 1 0 2 0 0 0 1 0 1 1 2 0 2 1 1 2 2 1 2 1 1 0 1 2 1 1 2 0 2 0 2 1 0 1 0 1 1 0 0 0 0 0 0 0 2 0 1 0 0 0 1 2 0 0 1 1 0 1 0 2 1 1 2 0 0 1 2 2 0 0 0 0 0 0 0 0 1 1 1 1 1 2 0 2 2 0 0 2 1 1 1 1 1 1 1 1 1 0 1 1 0 0 1 1 0 0 1 1 1 0 1 0 1 0 0 0 0 1 0 0 0 2 1 2 0 2 0 1 2 0 1 0 2 0 0 1 1 1 1 0 0 1 1 0 0 0 0 1 0 0 1 0 1 1 0 1 0 0 0 0 0 1 0 0 0 1 0 0 1 0 1 0 0 0 0 0 1 0 1 0 0 2 0 1 0 2 0 1 2 1 0 1 0 1 1 0 1 0 2 0 2 1 0 1 0 0 2 2 0 2 2 0 2 0 1 0 1 1 0 0 1 0 0 0 1 0 0 0 0 0 0 1 1 1 0 0 0 1 0 0 0 1 2 0 1 1 0 0 0 0 0 1 0 1 0 1 0 0 0 0 2 0 1 1 2 1 0 2 2 1 0 0 2 1 1 0 2 2 2 2 0 2 0 0 2 0 0 0 0 0 1 0 0 0 0 0 1 0 0 1 1 1 1 1 1 0 1 0 1 1 1 2 1 1 0 1 2 0 2 1 1 2 0 0 2 0 1 0 0 0 1 0 0 1 0 0 1 1 1 1 1 0 0 0 1 2 0 1 0 1 0 1 0 1 0 0 2 0 2 2 0 2 0 2 2 0 1 0 1 1 1 0 0 1 0 1 1 1 0 0 2 0 0 1 2 0 1 1 0 1 0 1 1 1 0 0 0 0 1 0 0 0 1 0 0 0 1 1 0 0 1 0 0 0 0 1 1 0 1 2 0 0 0 1 0 0 1 0 1 1 1 0 1 0 1 0 1 1 1 1 0 1 1 1 1 1 1 0 0 0 0 0 1 1 1 1 2 0 1 0 1 2 1 0 0 1 1 0 0 1 1 1 0 2 2 0 0 0 0 1 1 0 1 0 0 2 0 0 0 0 0 0 1 2 0 1 2 2 1 1 0 1 2 0 2 0 0 1 1 1 0 0 0 0 0 0 0 2 0 1 1 2 1 1 2 1 1 0 1 1 1 0 1 0 0 0 0 0 0 0 2 0 1 1 2 2 1 1 1 1 1 0 0 0 1 0 0 0 0 0 0 0 1 0 1 2 2 0 0 0 2 0 2 2 2 0 0 1 1 0 0 0 0 1 1 1 1 0 1 1 1 0 0 0 0 0 0 2 0 0 0 2 1 0 0 2 0 0 2 1 0 2 0 0 0 1 1 1 1 1 0 2 0 0 0 0 2 0 2 0 1 1 1 0 0 0 0 0 2 0 2 0 1 2 2 1 0 0 1 0 1 1 0 0 1 1 1 2 1 1 2 0 1 2 0 0 0 0 2 0 0 0 0 0 0 0 2 1 0 1 1 1 1 0 0 1 0 0 0 2 0 0 0 1 0 1 0 0 0 0 1 0 0 0 0 0 1 1 0 1 0 1 1 1 1 0 1 0 1 0 1 2 0 0 0 0 1 0 0 0 1 0 0 2 1 2 0 0 0 0 2 2 2 2 1 0 2 0 2 0 0 0 0 1 1 0 1 0 0 0 0 2 1 0 2 0 1 0 0 2 1 0 1 0 0 0 1 1 1 0 1 2 1 1 1 2 0 0 0 2 1 1 0 2 1 2 0 0 1 0 0 1 1 2 0 0 0 2 1 0 0 0 0 0 1 0 2 0 0 0 2 0 0 0 0 0 0 0 1 0 0 1 0 1 0 0 0 0 1 2 1
53 0 0 0 0 0 0 0 0 1 1 0 0 1 0 0 0 1 1 1 1 1 0 1 1 0 0 2 0 0 2 0 0 0 2 0 2 1 1 0 0 1 0 0 0 0 0 0 0 1 1 1 0 0 0 1 0 1 1 0 1 1 1 1 1 1 1 0 1 0 0 0 2 1 1 1 1 0 1 0 1 0 0 2 2 0 0 0 1 1 0 0 1 0 1 1 0 0 0 0 1 2 1 1 0 0 2 1 1 0 0 1 1 1 1 1 1 0 1 0 1 0 2 1 1 1 0 1 2 2 2 0 0 0 0 0 1 0 0 1 1 0 0 0 1 0 0 0 0 1 0 0 0 0 0 0 0 2 0 0 1 1 0 1 2 2 0 1 0 0 0 0 0 1 1 1 2 1 0 1 0 1 0 1 2 1 1 1 0 0 0 1 1 1 1 1 0 1 0 0 0 0 0 0 1 2 1 0 1 0 1 0 2 0 1 2 2 0 0 1 2 1 1 2 0 0 1 1 0 2 1 1 0 0 0 0 0 1 1 1 0 1 1 0 1 1 0 0 1 0 0 1 0 0 0 1 2 2 0 0 0 0 0 1 1 0 0 0 1 1 1 1 1 0 0 0 0 1 2 1 1 0 2 1 2 0 2 2 0 2 0 0 0 2 2 0 1 2 0 1 1 0 2 2 2 0 1 2 1 0 0 2 0 2 1 0 2 1 0 0 0 0 0 2 1 0 0 1 1 0 0 1 1 0 0 0 0 1 0 0 2 2 2 2 1 0 2 2 2 1 1 0 1 0 1 1 1 0 0 1 1 2 2 0 2 0 0 1 1 1 1 1 0 2 0 1 0 1 1 0 0 0 0 0 1 1 0 1 1 1 0 0 0 0 1 0 0 0 1 1 0 1 0 2 1 1 0 0 1 0 0 1 0 0 2 0 1 1 0 1 1 2 0 0 1 1 1 0 2 0 2 0 0 2 0 1 0 1 0 0 1 0 0 2 0 0 0 0 0 0 0 1 1 2 1 1 1 0 0 0 0 0 1 1 1 1 0 2 0 0 1 1 2 1 0 0 0 2 0 1 0 0 1 0 1 2 0 1 1 1 2 2 0 1 1 1 1 2 2 2 1 0 1 1 1 0 1 1 0 1 0 1 1 0 1 0 0 0 0 2 2 0 1 0 1 1 1 1 0 1 1 1 0 0 0 0 2 0 1 0 0 2 0 0 2 2 0 1 1 0 0 0 1 1 2 1 0 0 1 0 1 0 1 1 0 0 1 1 0 0 0 2 2 0 1 2 2 1 0 1 2 0 0 0 1 0 1 1 0 1 0 1 1 0 0 1 0 1 1 1 1 1 1 2 1 2 1 0 1 0 1 1 0 1 0 1 0 0 0 0 0 0 0 0 0 1 1 2 0 0 1 1 1 0 2 1 0 0 0 2 1 0 0 2 2 0 0 1 2 2 1 2 0 0 1 0 1 2 2 1 0 0 1 1 1 2 0 1 1 0 0 1 0 0 1 0 2 0 2 0 1 0 2 1 0 2 2 2 0 1 1 1 0 2 1 0 0 1 1 1 0 1 0 0 0 2 2 1 0 0 1 1 0 0 0 1 0 0 0 0 0 0 1 1 1 0 1 0 0 0 0 1 0 2 0 0 0 0 1 1 0 0 1 0 0 1 2 0 0 0 0 0 0 0 0 1 0 1 2 1 1 1 2 1 1 1 2 1 0 2 1 0 1 1 1 1 1 2 0 2 0 0 2 0 0 0 0 1 0 2 1 1 1 2 0 0 0 1 0 2 0 2 0 1 2 2 1 2 0 0 0 0 1 1 1 2 2 1 1 1 0 1 0 1 2 0 0 0 0 0 0 1 2 0 0 0 0 0 0 0 0 0 0 0 0 0 0 0 1 0 2 1 0 0 1 0 1 0 0 0 0 0 0 0 1 1 0 0 1 0 0 0 1 1 0 1 0 0 1 2 2 0 2 0 0 0 0 2 1 1 0 1 0 0 2 0 2 0 1 0 0 1 2 2 1 0 1 2 0 1 1 0 0 0 1 1 0 1 2 1 0 1 2 1 1 0 1 2 0 0 2 0 1 2 1 1 1 0 1 1 0 1 2 1 1 0 1 0 0 0 1 0 0 0 2 0 2 0 0 0 0 0 2 0 2 0 0 0 2 0 0 0 0 1 1 0 0 0 1 0 0 1 0 2 0 0 0 0 0 2 0 1 0 0 0 0 0 0 1 0 1 1
54 0 0 0 0 0 0 2 2 1 1 1 0 0 0 0 0 0 2 2 0 0 0 0 2 0 0 0 0 1 1 0 2 1 0 1 1 2 0 0 1 0 0 0 0 0 0 0 0 1 1 0 2 2 0 1 0 0 0 2 0 2 1 1 0 0 0 0 1 0 0 0 2 2 2 2 0 0 1 0 1 0 0 1 2 0 0 0 1 2 0 0 0 1 1 1 0 1 1 1 1 1 0 1 1 1 2 2 0 0 1 1 1 1 0 0 0 0 1 1 0 1 2 2 2 1 0 1 2 1 1 0 0 0 0 0 0 0 0 1 0 0 1 0 1 0 1 1 1 1 0 0 2 0 1 0 1 0 0 1 0 1 0 2 0 1 0 0 0 1 0 0 1 1 0 1 0 1 0 1 1 2 0 1 1 0 1 1 0 0 0 1 2 1 2 0 1 2 0 0 0 0 0 0 0 1 2 1 1 0 0 0 0 0 0 0 0 0 2 1 2 1 1 1 0 0 1 1 1 0 0 0 0 0 0 0 1 2 2 0 0 1 2 0 0 0 0 0 2 0 0 0 0 0 0 1 0 2 1 1 0 1 0 1 1 1 0 0 1 1 0 1 0 1 0 0 0 0 0 0 0 1 1 0 2 1 1 1 1 2 0 0 0 1 0 1 0 1 0 1 0 0 2 2 1 1 0 0 0 0 0 2 0 1 2 0 1 0 0 1 0 0 1 0 1 0 0 0 0 1 0 2 0 0 0 0 0 0 0 1 1 1 1 2 0 0 1 0 1 1 0 0 1 0 1 1 0 0 0 2 0 2 2 0 2 0 0 2 2 0 2 2 1 2 0 2 0 0 0 0 1 1 0 1 0 0 0 0 0 0 0 1 1 0 2 1 1 1 0 1 0 1 0 1 0 0 2 0 1 1 1 2 0 0 2 0 1 0 0 0 0 0 0 1 2 2 1 1 1 0 1 1 0 0 2 0 0 1 1 0 0 0 2 0 0 1 0 0 0 0 0 1 1 1 1 1 1 2 1 0 1 2 1 1 0 1 1 2 0 0 0 1 2 0 1 1 1 1 0 0 1 0 0 0 2 0 0 0 0 1 0 1 0 1 0 0 0 2 2 2 2 0 1 0 1 1 1 2 2 1 1 0 0 0 0 0 0 2 0 1 1 1 1 1 0 1 1 0 0 2 0 1 0 0 0 0 2 0 1 0 1 0 0 0 2 2 0 1 1 0 0 0 0 0 2 0 0 1 1 1 0 0 0 0 1 1 0 1 1 1 0 0 0 0 0 0 2 1 0 1 1 0 1 0 0 1 1 2 1 2 0 2 0 0 0 2 0 0 0 1 1 1 0 1 2 2 1 1 1 1 1 1 0 0 0 0 0 1 0 0 0 0 1 1 0 0 1 1 0 0 1 1 1 0 1 1 0 1 1 0 2 1 0 0 2 0 1 1 0 0 0 1 1 2 1 1 1 2 2 0 0 0 0 1 1 2 1 1 0 1 0 1 0 0 1 0 0 0 1 0 0 2 2 0 1 2 2 1 0 0 2 0 0 0 0 0 0 0 0 1 0 1 0 1 2 1 2 2 0 0 2 2 0 1 0 0 0 2 2 0 0 0 0 1 0 0 0 0 1 1 0 0 0 1 0 0 0 0 1 1 0 0 0 0 1 1 1 0 0 0 0 0 0 0 0 2 0 0 1 0 0 0 2 2 2 0 2 0 0 2 1 0 2 0 0 0 0 0 2 1 2 1 1 0 0 2 0 2 1 2 0 1 1 1 0 0 1 0 1 1 0 1 1 2 2 2 2 1 0 0 0 0 1 1 1 2 2 2 2 0 2 2 0 1 2 0 0 0 0 0 0 1 1 1 0 1 0 2 1 0 0 0 1 0 0 1 1 0 1 1 0 0 0 1 1 1 1 0 0 0 0 0 0 0 0 0 1 0 2 0 2 0 0 2 0 0 0 1 2 2 2 0 1 0 0 0 1 2 0 0 0 0 0 0 2 0 2 0 0 1 1 1 1 1 2 2 0 0 1 1 1 0 1 0 2 2 0 1 2 1 0 1 2 2 0 1 2 0 1 0 1 0 0 1 0 0 0 1 2 1 0 1 1 2 2 0 0 1 0 1 2 0 0 0 2 0 2 1 0 1 0 0 1 0 2 1 1 0 2 1 0 0 1 0 0 1 0 1 1 0 0 1 0 1 0 1 1 1 0 2 0 0 0 0 0 1 0 0 1 0 1 1
55 0 0 0 0 0 0 2 2 0 0 1 0 1 0 0 0 1 1 1 1 2 1 1 1 0 0 1 1 1 1 1 1 1 0 1 1 1 0 0 2 0 0 0 0 1 1 0 0 0 0 0 0 0 0 2 0 0 0 1 1 2 1 1 1 1 1 0 1 0 0 1 1 2 1 2 1 0 0 0 0 0 0 1 2 0 0 0 1 1 0 0 1 2 0 2 1 2 0 0 1 2 0 1 0 0 2 2 0 0 0 2 0 2 2 2 2 0 2 0 0 0 2 0 0 0 0 1 1 1 1 0 0 0 0 0 0 0 0 1 1 0 0 0 2 0 1 0 0 1 0 1 1 0 0 0 0 1 0 1 2 0 0 1 0 2 0 0 1 2 1 1 1 1 0 1 2 1 0 0 0 1 1 0 1 0 0 1 1 0 2 0 1 1 1 0 2 2 0 0 0 0 0 1 2 0 2 1 0 0 1 2 1 1 0 0 0 1 2 0 0 0 0 2 0 0 0 1 1 0 0 0 0 0 0 0 0 2 2 0 0 0 2 0 2 2 1 0 1 1 1 1 0 0 1 1 0 1 0 0 0 0 0 0 0 0 0 0 2 2 0 2 0 1 0 0 1 0 2 1 1 0 2 2 2 0 2 1 1 2 0 1 1 2 2 0 1 1 0 1 0 1 2 1 0 0 1 1 0 0 0 1 0 1 2 0 2 0 0 0 1 1 0 1 1 0 0 0 1 0 0 0 1 0 0 0 0 2 0 1 2 2 2 2 0 0 2 1 1 1 1 0 2 1 1 0 1 0 0 2 0 2 2 0 2 0 0 2 1 1 1 1 1 2 1 1 0 0 0 0 2 0 1 1 1 1 0 0 0 0 0 1 1 0 1 1 0 0 1 0 0 1 0 2 0 1 1 0 0 0 0 0 0 0 1 0 1 0 0 0 0 0 1 0 0 2 2 0 1 1 2 1 0 2 0 0 1 0 1 0 1 0 1 1 0 1 1 0 1 0 0 0 0 0 0 0 0 2 0 2 1 1 0 0 0 0 0 1 0 1 0 0 2 2 0 1 0 2 0 0 0 0 0 1 2 1 0 2 0 0 0 2 0 2 1 0 0 2 2 1 0 0 1 0 1 1 2 1 1 0 0 0 0 1 0 1 1 2 0 0 0 2 2 1 0 2 0 0 0 2 0 1 1 0 0 0 2 0 1 2 0 1 0 0 1 0 1 0 0 0 0 0 1 0 0 0 1 1 1 1 0 0 0 1 0 0 0 2 2 0 1 1 1 0 1 1 1 2 0 2 2 0 0 0 0 0 0 1 0 1 0 2 1 1 0 1 0 1 1 1 1 1 0 2 2 2 2 0 0 1 1 0 0 1 0 0 1 1 1 0 0 2 0 0 0 0 1 1 0 0 0 0 0 0 1 1 0 1 0 0 2 1 0 0 1 0 2 1 1 0 0 1 0 1 0 0 2 1 1 0 0 0 1 1 1 1 0 1 0 0 0 2 1 1 0 0 0 0 2 0 0 0 2 0 0 2 2 1 1 0 2 1 0 1 1 0 0 0 0 1 0 1 0 1 1 1 1 1 0 0 0 0 0 0 0 0 0 1 1 0 0 0 0 0 0 1 1 0 0 0 0 1 0 2 1 1 1 0 0 1 0 1 1 0 0 0 1 1 0 1 0 1 0 0 0 2 0 0 1 0 0 0 2 2 0 0 2 1 0 2 1 0 0 0 0 0 1 2 0 2 0 0 1 0 1 0 1 2 0 2 0 0 0 1 0 0 0 2 0 2 0 2 0 1 2 1 1 0 0 1 1 1 1 1 2 1 1 2 1 0 1 0 0 0 2 0 0 0 0 1 0 0 1 0 0 0 0 2 1 0 0 0 2 0 0 0 0 0 0 0 2 0 0 0 0 0 2 0 0 0 1 0 0 0 0 0 0 0 2 0 1 0 2 1 2 2 0 1 1 1 2 0 2 0 0 0 0 2 0 0 0 1 0 1 1 0 2 0 1 0 0 1 2 2 1 0 1 2 0 1 0 0 0 1 1 1 0 2 1 1 0 1 1 1 0 2 1 0 0 0 2 0 0 1 1 0 0 0 1 1 0 1 2 1 0 0 2 1 0 1 2 1 2 0 1 0 1 0 0 1 0 0 1 0 0 1 1 0 2 0 0 0 0 0 0 2 0 2 0 0 0 2 0 0 1 0 0 1 1 2 0 0 0 1 1 0 1 1 1 1 2 2
56 1 0 0 0 0 0 2 2 1 1 1 0 0 0 0 0 0 0 1 1 2 0 0 2 0 0 1 0 0 1 0 1 1 2 1 2 1 0 0 0 2 0 1 0 1 0 0 0 0 0 1 0 0 0 1 0 0 0 0 2 2 2 2 0 0 1 0 1 0 0 1 1 2 1 2 1 0 2 0 2 0 2 0 0 0 0 1 2 2 1 1 0 2 1 1 1 2 2 2 1 2 0 1 1 1 2 2 0 0 1 2 1 2 2 2 2 0 2 0 0 0 2 1 0 0 0 1 2 1 1 0 0 0 0 0 0 0 0 0 1 0 0 0 0 0 0 0 0 2 0 0 0 1 1 1 0 0 1 0 1 1 0 2 0 0 0 1 2 0 0 0 0 1 0 0 2 1 0 1 0 0 0 0 0 0 0 1 0 0 2 0 2 0 2 0 0 2 1 0 0 1 0 1 1 0 2 0 2 0 0 0 2 0 0 0 0 1 0 1 2 1 1 1 0 1 1 0 0 0 0 0 1 1 1 0 1 2 2 0 0 0 2 0 1 1 0 0 2 0 0 0 0 0 0 2 1 2 0 2 2 0 0 1 1 0 0 1 0 0 0 2 1 0 0 0 0 0 2 0 0 1 0 0 1 1 0 2 1 2 0 0 0 1 1 0 2 1 0 0 0 0 2 1 0 1 1 0 0 0 0 1 0 2 1 0 2 1 0 0 0 0 1 2 0 0 0 0 0 1 0 2 1 1 0 0 0 2 0 2 1 1 2 1 0 0 2 0 1 0 0 0 2 0 1 0 0 1 0 2 0 2 1 1 1 0 0 1 2 0 2 2 0 2 0 1 0 0 0 0 2 0 0 0 0 0 0 1 1 0 0 1 2 0 2 2 2 0 1 0 0 1 0 1 0 1 1 0 0 0 0 0 1 0 1 0 1 1 0 1 1 1 1 0 2 2 1 0 1 0 1 0 1 1 1 2 0 0 0 0 1 0 2 0 2 2 0 0 0 0 0 1 1 1 1 1 1 2 0 1 1 2 0 0 0 1 1 2 0 0 1 1 1 1 1 0 0 1 0 1 1 0 1 1 2 0 0 2 1 0 1 2 0 1 0 0 0 0 0 2 2 1 1 1 1 0 2 1 0 0 0 1 1 1 0 0 0 1 0 1 1 1 2 0 0 1 1 1 0 1 1 0 0 0 2 0 1 0 2 1 0 1 0 0 2 2 0 0 1 1 0 1 0 0 1 2 0 1 0 1 0 0 1 0 0 0 2 1 1 1 0 0 1 0 0 1 2 1 0 1 1 0 0 0 1 0 1 1 1 1 0 2 1 1 1 0 0 2 2 2 2 0 1 1 1 1 1 1 0 1 0 0 0 0 1 1 0 2 2 1 1 1 1 1 0 0 1 1 0 0 0 0 0 0 1 1 1 1 1 0 1 0 0 1 1 0 2 1 1 1 1 1 0 1 2 0 0 1 1 0 0 0 2 1 1 2 0 1 0 1 0 1 0 0 0 2 2 0 2 0 0 1 2 2 1 2 1 1 0 0 2 0 0 1 0 0 0 0 0 0 0 0 0 0 0 2 1 2 0 0 1 1 0 0 0 1 2 1 1 0 0 0 0 1 1 0 1 1 0 0 0 2 0 2 1 1 0 0 0 0 0 0 0 0 0 1 1 0 0 0 0 0 0 0 0 0 0 0 1 0 0 0 2 1 0 1 1 0 0 1 0 0 2 1 0 0 1 2 0 2 1 0 0 1 1 1 1 2 0 2 0 0 1 1 1 1 0 0 0 1 0 1 0 1 2 1 1 0 0 1 0 0 1 1 1 2 2 1 1 1 0 1 0 0 2 0 0 0 0 0 0 1 1 1 0 1 1 1 0 0 0 0 2 0 0 2 2 0 0 0 2 0 0 0 1 1 1 0 1 1 1 0 0 0 0 0 1 0 2 1 2 0 1 1 1 2 0 2 0 2 1 1 2 0 0 0 0 1 1 0 0 1 0 0 2 1 1 0 0 0 0 1 1 0 2 2 0 1 0 2 0 0 1 0 1 0 0 0 0 0 0 0 2 2 0 1 1 1 1 0 2 0 0 1 1 1 1 1 1 0 0 1 0 1 1 1 2 1 0 1 1 0 2 1 1 0 2 0 0 0 1 1 1 0 0 2 2 0 2 2 0 0 0 0 0 1 0 2 0 0 0 2 0 2 0 0 0 0 0 1 1 0 0 0 2 0 0 0 1 0 1 1
57 0 0 0 0 0 0 0 0 2 1 1 1 2 0 0 1 2 2 2 0 0 0 1 1 0 0 1 0 0 2 0 1 1 1 2 1 1 0 0 1 1 0 0 0 0 0 0 1 0 0 0 0 0 0 2 0 0 0 1 0 0 2 2 0 1 1 0 2 0 1 2 2 2 1 2 1 0 1 0 1 0 0 0 1 0 0 0 0 2 0 0 0 1 1 1 1 0 0 0 1 2 1 0 1 1 2 2 1 1 0 1 1 2 2 2 2 0 2 0 0 1 2 1 1 1 0 0 1 0 0 0 0 0 0 0 1 0 0 2 1 0 0 0 1 0 0 0 0 0 0 0 0 0 0 0 0 0 0 0 1 1 0 1 0 1 0 1 1 1 1 1 0 2 1 1 2 0 0 0 0 0 0 1 1 0 1 2 0 1 1 2 2 1 2 1 2 1 0 1 0 2 0 0 0 2 0 2 1 0 0 2 1 0 0 0 0 0 0 1 1 0 0 1 0 1 0 1 1 0 0 0 0 0 0 0 0 1 1 1 1 1 2 0 2 2 0 0 2 0 0 0 0 1 1 2 1 2 1 1 0 1 0 0 0 0 1 0 1 1 1 2 0 1 0 0 0 2 2 1 1 0 2 1 2 0 2 0 1 2 0 1 0 2 1 2 0 1 0 1 0 0 2 0 0 1 1 0 1 0 0 2 0 1 1 0 1 0 1 0 1 2 1 0 1 0 1 0 1 0 0 2 1 1 0 0 0 2 0 0 0 0 2 0 0 0 1 0 1 0 0 0 1 1 0 1 1 1 0 0 0 0 1 0 1 0 0 2 2 0 1 2 0 2 0 0 0 1 1 0 1 0 0 0 0 0 0 0 0 0 0 1 2 0 2 2 2 1 0 0 0 0 0 2 0 1 0 0 0 0 0 0 0 0 1 0 0 0 0 0 0 1 1 0 1 2 2 0 1 1 1 1 0 2 0 1 0 1 1 0 0 0 0 2 0 1 0 0 0 0 0 2 1 1 0 0 0 1 1 0 1 1 0 0 0 2 2 2 0 0 0 0 2 0 2 0 1 1 0 1 1 1 2 1 2 0 0 1 1 0 2 1 0 0 0 0 0 1 1 2 1 1 1 0 1 0 1 0 1 1 0 0 0 0 1 0 0 2 0 0 0 2 1 0 0 1 1 0 0 2 0 2 1 1 1 0 1 1 0 1 2 0 0 1 1 1 1 2 2 0 2 0 0 0 0 0 0 1 1 1 0 0 1 0 0 0 0 2 0 0 0 1 1 0 0 1 1 0 0 0 1 0 0 1 1 1 1 1 0 1 0 1 0 0 0 0 0 0 0 1 1 1 1 1 1 1 1 0 1 0 0 0 0 0 0 0 0 0 0 0 0 0 0 0 0 0 2 0 1 1 0 0 0 0 1 0 0 0 0 0 2 0 0 1 2 0 2 1 1 1 0 1 1 2 0 1 1 1 1 0 0 0 1 1 1 2 0 0 1 1 1 0 0 0 0 0 0 0 2 0 0 0 1 0 0 1 1 1 1 0 2 0 0 0 1 0 0 0 0 2 0 2 0 0 1 1 2 2 0 0 0 0 0 0 0 0 1 0 0 0 0 0 0 0 0 1 1 0 1 1 1 2 0 2 0 0 0 0 0 0 0 0 0 0 0 1 1 1 0 1 1 1 1 0 0 1 1 0 1 1 0 0 2 0 0 1 2 0 0 2 1 1 1 2 1 0 2 2 0 2 2 0 1 0 0 2 0 2 1 2 0 2 1 2 0 0 0 1 0 1 0 2 2 2 0 0 1 0 2 0 0 0 0 0 0 2 2 1 2 0 1 1 0 1 2 0 0 0 0 0 0 0 0 0 0 1 0 1 0 0 0 0 2 0 1 0 1 0 0 0 2 0 0 1 1 1 1 0 1 1 0 0 1 0 0 1 0 0 1 1 0 0 1 1 2 2 0 1 1 2 2 0 1 0 0 0 1 1 0 0 1 1 0 0 2 1 1 0 0 0 0 1 1 1 1 0 1 2 1 1 1 0 0 0 1 1 0 0 1 1 0 0 2 2 0 2 2 1 1 0 2 0 0 2 0 0 0 1 2 1 0 0 2 2 2 0 0 0 0 2 1 0 2 0 1 0 0 1 0 1 0 1 1 0 1 1 1 0 1 0 1 0 0 0 0 1 0 0 2 0 0 0 0 0 0 1 1 0 0 2 1 0 0 0 0 1 0 0 0 0 1 1
58 1 0 0 0 0 0 1 1 2 2 0 0 1 0 0 0 1 1 2 0 1 1 1 1 0 0 1 0 1 1 0 1 1 1 1 1 2 0 0 0 2 0 0 0 0 0 0 0 0 0 0 1 1 0 1 0 0 1 2 0 2 1 0 0 1 1 0 0 0 0 0 2 2 1 2 0 0 2 0 2 0 0 0 1 0 0 0 2 2 0 0 0 2 0 1 0 2 2 2 0 2 1 1 0 0 2 2 1 1 1 1 1 1 1 1 1 0 1 0 1 0 1 1 0 0 0 1 2 1 1 0 0 0 1 1 0 0 0 1 0 0 0 0 0 0 0 0 0 0 0 0 0 0 1 1 1 2 1 1 1 0 0 1 2 2 0 0 1 1 0 0 1 1 1 0 2 1 0 1 0 1 0 0 0 0 0 0 0 0 2 0 2 1 2 0 1 1 0 0 0 1 1 1 2 0 2 1 2 0 0 0 0 1 0 0 0 1 2 1 1 0 0 1 0 0 0 0 0 1 0 0 1 1 1 0 1 1 2 1 1 1 2 0 1 1 0 1 2 0 0 0 0 1 1 1 1 2 1 1 0 1 0 1 2 0 0 0 2 0 0 1 0 2 0 0 0 1 2 1 1 0 0 0 0 0 0 0 0 2 0 0 1 2 2 0 1 0 0 0 0 0 2 1 1 0 0 1 0 0 1 1 0 1 1 0 1 0 0 0 1 1 2 1 0 0 0 0 0 1 0 0 0 0 0 1 1 0 0 1 1 1 2 2 0 1 1 0 1 0 0 1 0 1 0 1 1 1 0 1 0 2 2 0 2 1 0 2 2 0 2 2 2 2 0 1 0 1 1 1 1 1 0 0 1 2 0 0 0 0 0 0 1 0 2 1 2 0 2 1 1 1 0 2 1 1 0 0 0 1 1 1 0 0 1 0 0 0 0 0 0 2 1 0 1 2 1 0 1 0 1 0 0 1 0 0 0 0 0 0 1 0 1 1 1 1 0 0 0 0 0 1 0 1 0 0 0 2 0 1 1 1 0 0 0 1 1 2 0 0 1 1 2 0 1 0 1 2 1 1 1 0 0 0 2 1 0 0 0 1 1 1 1 1 1 0 0 2 2 2 0 0 2 1 2 0 2 0 0 2 0 0 1 1 0 0 1 2 0 1 1 1 1 0 0 1 1 0 1 2 0 1 0 0 0 0 2 2 0 0 1 1 0 0 2 1 0 1 1 0 0 0 1 0 1 0 0 1 0 1 0 0 0 1 1 1 0 2 2 0 2 0 0 0 0 0 0 2 0 0 2 0 1 0 1 1 1 0 0 0 0 0 2 0 0 1 0 0 0 0 0 1 1 2 1 2 0 2 0 2 1 0 0 1 1 0 0 0 0 0 0 1 0 0 0 1 1 1 0 0 2 2 1 0 1 0 0 0 0 0 2 0 0 0 2 0 2 0 0 0 0 1 0 1 2 0 1 1 1 0 0 0 1 2 0 2 0 2 1 0 0 0 0 0 1 0 0 1 1 1 1 0 1 0 0 1 0 1 1 0 2 1 1 1 0 0 0 1 0 2 1 0 0 0 2 0 0 1 1 1 0 0 0 2 0 0 0 1 1 0 0 0 1 0 0 1 2 0 1 0 0 0 0 2 0 0 0 0 1 1 0 0 0 0 0 0 0 1 0 0 0 0 1 1 0 1 1 0 1 1 0 1 2 2 0 0 2 0 0 1 0 0 2 0 0 0 1 1 1 1 2 1 0 0 0 2 0 2 0 2 0 0 1 0 0 0 0 1 0 1 0 1 0 2 2 2 0 0 0 2 0 0 1 1 1 2 2 1 0 0 0 0 0 0 2 0 0 0 0 0 1 0 1 1 0 0 0 1 0 0 0 0 1 0 0 1 1 0 0 0 2 0 0 0 1 0 1 0 0 0 2 0 1 1 0 1 0 0 1 0 0 0 1 1 1 2 0 1 0 2 1 1 2 0 0 0 0 2 0 1 0 2 0 0 2 0 2 0 0 0 0 1 0 0 2 2 0 2 0 2 0 0 0 1 1 1 0 1 1 1 0 0 2 1 0 0 0 2 1 0 1 1 1 1 1 1 1 2 2 0 0 1 2 1 2 0 1 0 0 0 2 1 1 0 1 0 1 1 1 0 1 1 1 0 0 2 2 0 1 1 1 0 0 1 1 0 0 2 1 0 0 2 0 2 0 1 1 0 0 1 0 1 1 0 2 0 0 0 0 0 1 1
59 1 0 0 0 0 1 1 1 2 0 0 1 1 0 0 0 1 1 1 1 2 0 0 2 0 0 2 0 0 2 0 1 1 1 1 1 1 0 0 0 2 1 0 1 1 0 1 1 0 0 2 0 0 1 0 0 1 1 0 1 1 2 1 0 0 0 0 1 0 0 0 2 2 1 2 1 0 1 0 1 0 0 1 2 0 0 1 1 2 0 0 1 1 0 2 0 1 1 1 2 1 1 0 1 1 2 1 0 0 1 1 1 2 2 2 2 0 1 0 1 0 2 2 2 2 0 1 2 0 2 1 0 0 0 0 0 0 0 1 0 0 0 0 0 0 0 0 0 1 0 0 1 0 0 0 0 1 0 0 0 0 0 0 0 1 0 0 0 0 0 0 0 0 0 0 1 0 0 0 0 0 0 1 2 1 1 1 0 0 1 1 1 0 1 0 1 1 0 0 0 1 0 1 1 0 2 1 0 0 0 2 2 0 0 2 2 0 2 1 2 1 1 1 0 0 1 0 0 0 1 1 0 0 0 0 0 2 2 0 0 0 2 0 1 1 1 0 2 0 0 0 0 1 1 1 2 2 0 0 0 0 0 1 2 1 0 0 0 0 1 1 1 1 1 1 0 1 1 1 0 0 2 1 1 1 1 2 0 2 0 0 1 2 2 0 1 1 0 1 0 1 2 0 0 1 0 0 0 0 0 0 0 1 1 0 2 1 1 0 1 1 0 1 1 0 0 1 0 2 0 1 1 1 0 1 0 0 0 1 0 0 2 1 0 2 0 1 2 1 1 0 0 0 0 2 0 0 0 2 0 2 0 1 0 0 0 1 2 0 2 2 1 2 0 0 0 0 0 0 1 1 0 1 1 0 0 0 0 0 0 0 0 0 2 2 2 1 0 0 0 0 1 2 0 0 1 2 1 0 0 2 0 0 1 0 1 0 1 0 1 1 0 0 2 2 0 0 2 0 1 1 0 2 0 1 0 1 0 0 1 0 1 1 0 0 0 0 0 0 0 1 1 2 2 1 2 2 1 2 2 2 0 0 0 2 2 1 0 1 0 0 2 0 1 0 0 2 0 1 1 1 2 0 0 2 0 0 0 1 1 0 0 1 1 0 0 2 2 0 0 0 1 1 1 0 2 1 1 1 0 0 1 0 0 1 1 2 0 0 1 1 2 2 0 2 0 1 0 2 0 1 1 1 0 0 0 1 2 1 0 1 0 0 1 1 0 1 1 0 0 0 0 0 1 1 0 0 0 0 0 1 1 0 0 0 1 1 1 0 1 0 0 0 0 0 0 2 0 0 2 0 0 0 0 0 0 1 0 1 0 1 0 1 1 1 1 0 0 0 0 2 2 1 0 1 0 1 0 0 0 0 0 1 0 1 0 2 0 1 1 2 2 2 0 0 0 2 0 0 1 1 0 1 1 0 1 0 1 0 2 1 0 2 2 0 1 1 2 2 0 1 0 1 1 0 1 1 1 0 0 0 1 0 1 0 0 2 0 1 0 0 0 1 0 0 0 0 1 0 1 0 2 1 0 2 2 1 0 0 2 1 0 0 0 0 0 0 0 1 1 0 0 1 1 2 1 1 0 0 0 0 0 1 0 0 0 0 0 0 0 0 0 1 0 1 2 0 2 1 0 0 0 2 0 0 2 0 0 0 0 0 1 0 0 0 1 1 0 0 0 0 1 0 1 2 2 0 2 0 0 0 2 1 1 1 1 1 0 1 1 0 1 1 0 0 2 1 1 1 2 1 1 0 0 2 0 2 0 2 0 1 1 1 1 1 0 0 0 1 0 1 1 2 1 0 1 0 0 1 0 0 2 2 2 2 2 2 2 0 0 1 0 0 0 0 0 0 1 0 0 0 1 0 0 0 0 0 0 0 0 0 0 0 0 0 0 0 1 0 1 0 0 0 2 0 0 0 1 1 0 0 0 0 1 1 0 0 1 0 1 0 1 1 2 2 0 1 0 2 1 1 2 0 0 0 0 1 0 0 2 2 0 0 2 0 2 0 2 0 1 2 2 2 1 0 1 1 0 1 1 0 1 0 2 2 1 1 1 1 0 0 2 1 0 0 2 1 0 0 2 1 0 0 0 1 0 0 1 1 0 0 1 2 1 0 2 0 1 1 1 0 2 0 1 0 1 0 0 1 0 0 1 1 2 0 0 0 2 1 0 0 0 0 0 0 0 1 1 0 0 0 0 1 0 0 0 0 0 2 0 1 0 0 1 1 0 1 1 0 1 1
60 1 0 0 0 1 1 1 1 1 1 0 1 2 0 0 1 0 0 1 1 2 0 0 2 0 0 1 0 1 1 0 0 0 2 0 2 0 0 0 0 1 1 0 0 1 0 0 0 0 0 0 0 0 0 1 0 1 1 1 0 1 0 0 0 0 0 1 2 0 0 1 1 2 1 2 1 0 0 0 0 0 0 1 1 0 0 1 2 2 0 1 0 1 0 2 1 0 0 0 1 1 0 1 1 1 2 0 2 1 0 1 0 2 2 2 2 0 1 0 1 1 2 1 0 0 0 1 2 1 2 0 0 0 0 0 0 0 0 0 1 0 0 0 0 1 1 0 0 2 0 0 0 1 0 0 0 1 1 0 1 1 1 1 1 2 1 0 1 1 0 0 1 0 0 1 2 1 0 1 0 0 0 0 0 0 0 0 0 0 1 2 0 0 1 1 1 2 0 0 0 0 0 1 0 1 2 1 2 0 1 2 1 0 0 0 0 0 1 0 1 1 1 2 0 0 1 0 0 2 0 0 0 0 0 0 0 2 2 0 0 0 1 0 1 1 0 0 0 1 1 1 0 1 1 2 2 1 0 0 0 0 0 1 1 0 0 0 2 1 0 2 1 1 2 2 0 1 2 1 1 0 0 0 1 1 1 1 0 2 0 0 0 0 0 0 0 0 1 0 1 1 2 0 0 0 2 0 1 0 0 2 0 2 1 0 2 0 0 0 1 1 2 2 1 0 1 0 0 0 0 2 0 0 0 0 0 1 0 1 0 1 2 1 1 0 2 0 1 0 0 0 0 0 0 2 1 1 0 0 1 0 1 0 1 0 0 1 2 0 2 2 1 2 0 2 0 1 1 0 2 0 0 1 0 1 0 0 0 1 0 1 0 0 2 1 1 0 0 0 0 0 1 1 0 0 2 0 2 0 0 2 0 0 2 0 2 1 0 1 1 1 0 1 0 1 1 1 2 1 2 1 1 1 1 1 0 0 0 0 1 0 2 0 1 2 1 0 0 0 0 1 2 2 2 2 2 1 0 1 1 1 0 0 0 0 0 2 0 0 1 1 2 0 0 2 0 2 1 0 1 0 0 0 2 1 0 0 0 0 1 1 0 1 0 0 0 0 0 2 2 2 2 1 1 1 1 1 0 1 0 1 2 0 0 0 0 2 0 0 1 2 2 1 0 2 0 2 0 0 2 0 1 1 1 0 2 1 2 0 2 0 0 0 0 2 0 2 2 0 2 0 0 0 2 1 0 0 0 1 0 1 0 0 0 0 2 2 2 2 0 1 2 0 1 1 1 1 0 0 1 0 1 0 0 1 1 0 0 0 0 0 0 1 0 0 0 0 0 0 0 2 1 1 1 1 1 0 0 1 2 0 0 0 0 0 0 1 0 0 0 0 0 0 0 1 1 1 0 0 1 2 1 0 0 0 0 0 0 0 2 0 0 1 2 0 2 1 1 1 0 1 0 1 1 0 1 2 1 0 0 0 1 1 1 1 0 0 1 0 0 1 0 0 1 0 0 1 0 1 0 0 2 1 0 2 2 2 1 0 1 0 0 1 1 0 0 1 0 2 0 2 0 1 2 1 1 2 0 0 0 0 0 0 0 0 0 0 0 0 0 0 1 0 0 0 0 1 2 2 1 2 0 2 0 0 0 0 1 1 1 0 1 0 0 0 1 0 0 1 0 1 0 0 0 2 0 0 0 0 0 0 2 1 1 0 2 1 0 2 0 0 2 0 0 0 2 2 0 2 0 1 1 1 2 0 2 1 0 1 0 1 0 1 0 0 0 1 0 1 0 1 1 2 0 1 2 0 1 1 0 0 1 1 1 2 2 1 2 0 0 1 0 0 2 0 0 0 0 0 0 0 0 2 0 1 0 1 0 0 0 0 2 0 0 2 2 1 0 0 2 0 0 0 1 1 1 0 1 1 1 0 0 0 0 0 1 0 1 0 0 0 1 0 2 2 1 1 1 2 2 0 1 0 0 0 0 2 1 0 1 1 0 0 1 0 2 0 1 0 2 2 1 1 1 1 1 2 0 1 1 0 0 0 1 1 0 0 1 0 0 1 1 1 1 1 0 2 2 0 0 1 0 1 0 0 0 1 2 1 0 0 1 2 1 0 1 0 0 0 2 0 2 0 2 1 1 0 0 1 0 0 1 0 0 2 2 0 2 0 0 0 0 0 0 1 0 0 2 1 1 0 0 1 0 0 0 1 1 2 0 0 0 0 0 0 0 0 0 0 2 2
61 1 1 1 1 0 0 2 2 0 0 1 0 0 0 0 0 2 1 1 1 2 0 1 1 1 1 2 1 1 2 0 1 1 1 1 1 0 0 0 0 2 0 0 2 0 0 0 0 0 0 1 0 0 0 1 1 0 0 0 1 1 2 1 0 0 0 0 1 0 0 1 2 1 1 1 1 0 2 0 2 0 0 2 2 0 0 1 2 2 0 0 1 2 0 1 0 2 0 0 1 1 0 1 0 0 2 1 1 1 0 1 0 0 1 1 1 1 0 0 1 1 2 2 1 1 0 0 2 0 0 0 0 0 0 0 0 0 1 0 1 0 1 0 1 0 0 0 0 0 0 0 2 0 1 0 0 2 1 0 0 1 0 2 0 1 0 1 1 1 1 1 1 1 1 1 2 0 0 0 0 0 1 1 2 0 2 1 0 0 1 0 1 1 1 0 1 1 0 0 0 0 0 1 1 0 2 0 1 0 1 1 1 0 0 1 1 1 1 0 0 0 0 2 0 0 0 0 0 1 0 0 0 0 0 0 1 1 1 0 0 0 2 0 2 2 0 0 0 1 1 1 0 0 0 0 0 1 0 0 0 0 0 0 0 0 1 0 0 0 1 1 0 1 0 0 0 1 2 1 0 0 2 1 2 0 2 1 0 2 0 0 0 2 2 0 2 2 0 1 0 1 2 1 0 0 0 1 0 0 0 1 0 2 2 0 2 0 0 0 0 0 1 1 1 0 0 0 0 1 0 1 0 0 0 0 0 1 0 1 2 2 2 2 0 1 1 1 1 0 1 0 2 1 1 0 1 1 0 0 0 0 1 0 1 0 0 1 1 1 1 1 1 1 1 0 0 2 2 0 0 0 0 2 0 0 0 1 1 0 0 1 0 0 2 0 0 1 1 1 0 1 1 2 0 1 0 0 0 0 0 0 2 1 0 0 0 0 0 0 0 0 0 0 2 2 2 1 1 0 1 1 0 1 1 0 0 1 1 0 1 0 2 0 1 1 0 1 1 0 0 1 0 0 0 0 0 2 0 2 2 2 0 0 0 1 1 2 0 0 0 0 1 1 2 0 2 1 0 1 1 0 1 1 2 0 0 0 0 0 1 0 0 2 0 0 0 1 1 2 0 0 0 1 0 0 1 1 1 1 0 0 1 1 0 0 2 2 0 0 0 2 2 0 0 2 0 1 0 1 1 0 1 0 0 0 2 0 2 0 1 1 0 0 2 1 0 1 1 0 0 0 1 0 1 2 0 0 1 1 1 0 1 0 0 0 0 1 0 0 0 1 0 0 0 0 1 2 0 0 2 0 1 0 1 1 2 2 0 2 0 0 0 0 0 0 0 1 1 1 1 1 2 0 0 1 1 1 0 1 0 0 0 0 0 1 1 1 1 0 0 2 0 0 0 1 1 2 0 0 0 0 1 0 2 1 0 0 1 0 2 1 0 1 2 0 2 1 1 0 0 2 0 0 1 0 2 1 1 0 0 0 1 1 1 2 0 2 0 1 0 0 0 0 2 0 0 1 1 1 1 2 2 1 1 2 0 1 1 0 1 0 0 1 0 0 0 0 0 1 0 1 0 1 0 2 1 1 0 0 1 1 0 0 0 1 0 1 1 0 0 0 0 0 0 2 2 1 0 0 0 2 0 2 0 0 1 0 0 1 0 1 0 0 0 1 1 2 0 0 0 0 1 0 0 2 1 0 0 0 0 0 2 0 0 1 1 0 0 1 0 0 0 0 0 0 2 1 0 2 0 0 0 1 2 0 1 2 1 2 0 1 1 2 0 0 0 2 0 1 0 1 0 0 2 1 0 0 0 2 0 0 0 0 0 2 1 1 1 1 0 1 0 0 2 0 0 0 0 0 0 1 0 1 0 1 1 1 0 0 1 0 2 0 1 1 2 0 1 0 1 0 0 0 1 0 1 0 1 1 1 0 1 0 0 2 0 0 1 0 1 0 1 1 1 2 0 0 1 2 2 0 2 0 0 0 0 1 0 0 0 1 1 1 2 2 2 0 0 0 0 2 1 1 1 1 1 1 1 1 1 0 1 1 2 2 0 1 0 0 0 1 2 2 0 1 1 2 1 0 2 1 0 0 0 1 1 1 2 1 0 1 1 2 2 1 2 0 0 0 1 0 2 1 0 0 1 0 0 1 0 1 0 0 0 2 2 1 2 0 1 0 1 0 0 1 0 1 2 1 0 1 0 0 0 0 0 0 1 2 0 1 0 0 0 0 0 0 0 0 1 1
62 0 0 0 0 0 0 1 1 1 1 1 0 1 0 0 0 0 0 1 1 2 0 0 2 0 0 1 1 2 0 1 0 0 2 0 2 1 0 0 1 1 0 1 0 1 0 0 0 0 0 0 1 1 0 1 1 0 0 1 1 1 2 2 0 0 0 0 2 0 0 2 2 2 2 2 0 0 1 0 1 0 1 0 1 0 0 0 2 2 0 0 1 2 1 1 1 0 0 0 1 2 1 1 0 0 2 1 1 0 0 2 0 1 2 2 1 0 2 0 0 0 1 1 0 0 0 1 2 1 1 0 0 0 1 1 0 0 2 0 0 0 0 0 0 0 0 0 0 1 0 0 0 1 1 0 0 2 0 0 1 1 0 0 1 2 0 1 0 2 2 0 0 1 0 0 1 1 1 1 0 1 0 1 2 1 1 1 0 0 1 1 2 1 2 0 1 1 1 0 0 0 0 0 2 1 1 2 1 0 1 1 1 0 0 1 2 1 0 0 1 1 0 2 0 0 1 0 0 0 1 1 0 0 0 0 0 1 2 0 0 0 2 0 2 1 1 1 1 0 0 0 0 0 0 1 0 1 0 1 1 0 0 1 0 0 1 1 1 0 0 2 0 2 0 0 1 0 0 0 0 2 2 1 2 0 2 0 1 2 0 0 0 2 2 0 2 1 0 1 1 0 2 2 1 0 1 0 0 0 0 0 0 1 0 0 2 0 1 0 1 1 1 2 1 0 0 0 1 1 0 1 0 0 0 0 0 2 0 0 0 1 2 2 0 1 1 0 0 2 0 0 2 0 1 0 1 0 0 2 0 1 1 0 1 0 0 2 2 0 2 2 0 2 0 1 0 1 1 0 2 0 0 0 1 1 0 1 1 0 0 1 0 0 2 0 0 0 0 0 0 0 0 0 0 0 2 0 0 0 0 0 1 0 1 0 0 0 0 0 0 0 0 2 0 0 0 0 0 0 0 0 0 1 1 0 1 0 0 0 1 1 1 1 0 1 1 0 0 0 0 1 1 2 2 1 2 1 1 0 0 0 0 0 0 1 0 1 0 1 0 0 1 2 1 0 0 1 1 0 1 1 1 0 1 2 0 0 0 0 0 1 1 1 0 1 1 2 2 2 0 0 2 1 2 0 2 0 1 0 1 0 1 0 1 0 0 2 0 1 2 1 1 1 0 1 1 0 2 2 0 0 1 1 1 1 2 2 2 0 0 2 0 0 1 2 0 1 1 0 0 0 1 0 1 1 0 1 0 1 0 0 0 1 0 0 0 1 1 1 0 2 1 0 1 0 0 1 0 1 2 0 1 0 0 1 1 1 1 1 0 1 1 0 0 1 0 1 1 1 1 1 0 1 1 2 1 2 0 2 1 0 0 2 1 1 0 1 1 0 0 0 0 0 0 1 1 2 0 0 0 0 0 0 2 1 0 0 0 0 1 1 0 0 1 0 2 1 2 2 0 1 0 1 1 1 1 1 1 0 0 0 0 0 1 1 1 1 1 0 0 0 1 0 1 0 0 1 1 1 0 0 2 0 1 1 1 1 0 0 2 1 0 1 0 0 0 0 0 0 0 1 0 1 1 2 1 1 0 1 1 1 0 1 1 1 0 1 1 0 0 0 1 0 0 1 1 0 2 2 1 2 1 2 1 2 0 0 1 1 1 0 0 0 0 1 1 0 0 0 0 0 1 0 0 2 0 0 1 0 0 0 1 0 0 1 1 0 0 1 0 0 2 0 1 0 0 0 2 0 2 2 0 1 1 1 1 1 0 1 0 1 1 1 1 0 0 0 0 1 0 1 0 2 1 1 1 0 1 1 0 0 0 0 0 2 2 2 2 0 0 1 0 1 2 0 0 0 0 0 0 1 1 0 0 2 0 0 1 0 1 0 1 0 1 0 1 0 0 2 0 0 0 1 0 1 2 1 0 0 1 0 0 0 1 1 0 0 2 0 1 0 1 1 2 1 0 0 1 2 2 0 1 0 1 1 0 1 1 0 0 1 1 0 2 0 2 0 2 0 1 1 1 1 2 1 1 2 0 2 0 0 1 0 2 2 0 1 1 1 0 0 2 2 1 2 1 1 1 0 2 0 0 2 0 0 0 0 1 1 0 0 1 2 1 0 0 0 0 0 1 0 1 0 1 0 1 0 0 2 0 1 2 0 1 1 2 0 1 0 1 0 0 2 2 1 0 0 2 1 0 1 0 1 0 0 0 0 0 2 1 1 0 0 0 0 1 0 0 0 2 0
63 1 0 0 0 1 1 2 2 0 0 2 0 2 1 1 0 2 0 0 2 2 0 1 1 0 0 0 1 0 0 2 1 0 2 0 2 0 1 0 0 1 0 0 0 0 0 0 0 0 0 1 0 0 2 2 0 0 1 0 1 2 0 0 0 0 0 1 1 0 0 1 1 2 1 2 1 0 0 0 0 0 0 1 2 0 0 1 1 1 0 0 0 1 0 1 1 1 1 1 1 1 0 2 0 0 2 2 0 0 1 2 0 0 0 0 0 0 1 0 1 1 2 1 1 1 0 0 2 0 0 0 0 0 1 1 1 0 0 1 1 0 0 0 0 1 0 0 0 2 0 0 0 2 1 1 0 0 0 0 0 1 2 0 1 2 0 0 0 1 1 1 1 0 0 1 0 0 0 0 0 0 0 0 0 0 0 2 0 0 1 0 1 1 1 0 1 2 0 0 0 0 0 0 1 1 1 1 0 0 1 0 0 0 0 0 0 1 2 1 1 0 0 2 0 0 1 0 1 1 1 1 1 1 1 0 1 2 2 0 0 0 2 0 1 1 0 0 1 1 1 1 0 0 0 0 0 1 0 0 1 0 0 0 0 0 0 0 2 2 0 1 1 1 2 2 0 1 2 2 2 0 2 0 2 1 1 0 1 1 1 1 0 2 0 1 0 0 0 0 1 0 1 1 0 1 0 0 1 0 0 2 0 1 1 0 2 0 1 0 1 1 2 0 1 0 0 0 1 2 0 0 0 0 0 0 0 1 0 1 1 1 1 2 0 0 2 0 1 1 0 0 1 0 0 1 1 1 0 2 0 2 0 0 0 0 0 2 1 1 1 1 1 2 0 1 0 0 0 0 1 1 0 0 0 1 0 0 0 0 0 0 0 0 2 1 1 0 1 1 0 1 2 2 0 1 0 1 0 0 0 0 1 0 1 1 1 0 0 0 0 0 0 0 2 2 1 0 1 1 1 1 0 0 1 0 0 0 1 0 1 0 1 1 1 1 0 0 0 0 0 1 1 2 1 1 1 1 0 1 1 1 1 1 0 1 1 2 0 0 0 0 2 0 2 0 1 2 0 1 0 0 2 0 0 2 0 1 1 0 1 1 0 2 0 0 0 0 0 2 2 0 2 2 2 1 2 1 1 1 0 0 0 1 0 1 2 2 0 1 1 1 2 0 1 1 1 0 0 2 0 2 0 0 1 1 1 2 1 1 1 0 0 0 0 2 0 1 1 0 0 0 1 0 1 1 1 2 0 0 0 0 0 1 1 1 0 2 2 2 0 2 0 0 0 0 0 1 0 2 2 0 0 0 1 1 2 2 1 2 1 0 0 0 1 0 1 0 0 0 0 2 1 0 0 1 0 1 0 1 0 0 0 0 0 0 0 0 0 0 0 0 0 1 0 0 1 2 0 0 1 1 1 0 1 0 2 0 0 0 1 1 0 1 1 0 2 1 1 1 0 0 0 1 2 0 2 1 1 0 0 0 0 1 1 2 1 1 0 0 0 1 0 0 0 0 1 1 1 1 0 0 1 0 0 1 1 1 1 0 1 0 1 2 0 0 0 0 0 1 0 1 0 1 1 2 2 2 0 1 1 1 0 0 0 2 1 1 1 0 0 0 0 0 1 1 1 0 1 1 0 0 0 2 0 0 0 0 0 2 1 0 0 0 0 0 1 1 0 0 0 0 1 0 0 0 0 0 1 0 0 0 2 1 1 0 2 1 0 1 0 0 2 0 0 0 2 1 1 1 2 1 2 0 0 0 0 1 0 2 1 1 2 0 1 1 0 1 1 2 0 1 0 2 1 2 2 0 0 1 0 0 1 1 1 2 2 2 1 0 0 0 0 0 0 0 0 0 0 0 0 0 1 0 0 1 0 1 1 0 1 1 0 0 0 0 0 0 0 1 1 0 0 0 1 0 1 0 0 0 0 0 1 0 0 2 0 0 1 0 1 0 2 0 2 1 0 1 0 2 2 0 0 0 0 0 2 1 1 0 0 1 0 0 2 1 2 0 1 0 0 1 0 0 1 1 0 1 0 2 0 0 1 0 2 2 0 1 1 1 0 0 2 2 0 2 2 2 1 1 2 0 0 1 0 0 0 0 1 1 0 0 2 1 0 0 2 0 0 0 2 0 0 0 2 0 2 2 0 2 0 0 2 0 1 1 1 2 2 0 2 0 0 0 0 2 0 0 2 0 0 0 0 1 0 1 1 0 0 1 0 0 0 0 1 0 1 0 1 0 0 0
64 1 0 0 0 0 0 1 1 1 1 1 1 1 0 0 0 1 2 1 1 1 0 1 1 0 0 1 0 0 1 1 1 1 1 1 1 2 0 0 0 2 0 0 0 1 1 0 0 1 1 1 1 1 1 2 0 0 1 2 0 2 1 1 0 0 1 1 2 0 0 1 2 2 2 2 0 0 1 1 0 0 0 0 0 0 0 1 2 2 0 1 1 1 0 2 1 0 0 0 2 1 1 0 0 0 2 1 1 0 1 2 0 0 1 1 0 0 1 0 1 0 2 2 2 2 0 0 0 0 1 0 1 0 0 0 1 0 0 1 0 0 1 1 0 0 0 0 0 1 0 0 0 0 0 0 0 0 0 0 1 0 2 0 0 2 0 1 0 1 1 2 1 1 1 1 2 1 0 1 1 1 0 0 0 0 0 1 0 0 0 0 0 0 0 0 1 0 0 1 0 1 0 0 1 1 1 0 1 0 1 0 2 0 0 0 0 0 2 1 1 0 0 2 0 0 1 0 0 1 1 1 0 0 0 0 0 2 2 0 0 0 2 0 2 2 0 1 1 0 0 0 0 0 0 1 0 1 0 1 1 0 0 0 0 0 1 0 1 1 0 2 0 1 0 0 0 2 2 1 1 0 1 0 0 1 1 2 1 2 0 0 0 2 2 0 1 0 0 0 0 1 2 0 0 0 2 0 0 0 0 0 0 1 0 0 2 1 1 0 1 1 1 0 2 0 0 0 1 1 0 1 0 0 0 0 0 2 1 2 2 2 1 2 0 0 2 1 1 1 1 0 1 0 1 1 0 0 0 1 0 1 2 0 2 0 0 2 1 1 1 1 0 2 1 0 0 0 0 0 1 0 0 0 0 1 0 0 0 0 0 0 1 0 2 1 1 1 0 0 0 0 1 2 0 0 0 0 0 0 0 0 0 1 1 0 0 1 0 1 1 1 0 0 0 2 1 1 2 0 2 1 0 2 0 2 0 1 1 0 1 0 1 1 1 0 0 1 1 0 0 0 0 0 0 0 0 1 1 0 0 1 0 0 2 2 0 2 0 0 1 1 2 0 1 0 0 2 1 1 1 1 1 1 2 1 0 1 1 0 1 1 0 1 0 0 0 2 2 2 0 0 1 1 1 1 2 1 1 1 1 0 0 1 0 1 2 1 1 1 1 1 2 1 0 2 0 0 0 2 0 2 1 1 0 1 2 0 2 1 1 0 0 1 2 0 0 0 0 0 0 0 0 0 1 1 0 1 1 0 0 0 0 0 1 1 0 2 1 1 0 1 0 0 0 0 1 2 0 1 2 0 0 0 2 0 1 1 1 1 1 1 1 2 0 0 0 0 0 0 0 1 1 1 1 1 1 1 0 1 0 0 0 1 1 1 2 1 1 0 0 1 0 0 0 1 1 2 0 0 0 1 2 0 1 1 1 0 0 0 1 1 0 1 1 0 1 0 0 0 0 1 1 2 0 1 1 2 1 0 0 0 1 2 0 2 1 0 1 1 1 0 0 0 1 1 1 1 1 1 0 0 1 0 0 2 2 1 0 0 2 1 1 2 2 0 0 0 0 0 0 2 0 0 0 2 2 2 0 0 1 1 0 1 1 0 0 1 1 0 0 0 0 0 1 0 0 0 0 0 0 0 1 1 1 1 1 0 1 2 0 0 0 1 0 0 1 0 0 1 0 1 1 0 0 0 0 1 2 1 1 1 2 1 0 1 2 0 0 0 2 0 0 1 0 0 0 1 1 1 1 1 0 0 2 0 2 2 1 2 0 1 0 1 0 0 0 1 0 1 0 2 1 2 1 1 1 0 0 1 1 1 1 0 2 0 0 1 1 0 1 1 0 1 2 0 0 0 0 0 0 0 0 0 0 1 0 0 1 1 1 0 0 0 0 0 0 0 0 1 2 0 0 0 1 1 1 0 0 0 1 0 0 0 0 0 1 0 1 0 1 0 0 1 2 2 0 1 0 1 0 1 0 0 0 0 2 2 1 0 1 1 0 0 2 0 2 0 0 0 0 1 1 1 1 1 0 2 0 1 0 0 1 0 2 2 0 2 2 2 0 0 2 1 0 1 0 1 0 0 2 1 1 2 1 1 0 1 1 0 0 0 1 2 2 0 0 1 0 0 1 0 2 0 2 0 1 0 0 2 0 1 0 1 1 1 1 0 2 0 2 0 0 0 0 1 0 2 0 0 0 2 0 1 0 0 0 0 0 1 0 0 0 0 0 0 0 1 2 0 1 1
65 1 0 0 0 0 0 1 1 1 0 1 1 1 0 0 0 0 2 1 1 2 0 0 2 0 0 2 0 0 1 1 1 0 2 0 2 2 0 0 2 0 0 0 0 0 0 0 0 1 1 1 2 2 0 0 0 0 0 0 1 2 1 1 0 1 1 0 2 1 0 0 1 2 1 2 1 0 1 0 1 0 0 1 2 0 0 0 2 2 0 0 1 2 1 2 2 0 0 0 1 2 0 1 1 1 2 2 0 0 2 2 0 1 1 1 1 0 1 0 1 1 2 0 0 0 0 1 1 1 0 0 0 0 0 0 0 0 0 1 2 0 0 0 2 0 0 0 0 1 0 0 0 0 1 0 0 2 0 1 0 0 1 1 0 0 0 2 0 1 1 0 0 1 0 1 2 1 0 1 0 0 0 2 1 0 1 0 0 0 0 0 2 1 2 0 1 1 0 0 0 0 0 0 2 0 2 1 0 0 1 2 1 0 0 0 0 0 1 2 2 0 1 2 0 0 1 1 1 1 0 0 0 0 0 0 0 0 0 2 2 2 2 0 2 2 2 0 1 0 0 1 0 0 0 0 0 2 1 1 0 1 0 0 0 1 0 1 1 1 1 2 1 1 0 0 0 1 2 0 0 0 1 1 1 0 1 0 1 2 0 2 0 2 0 0 1 1 0 0 0 0 2 0 0 0 0 0 0 0 0 1 0 1 0 0 2 1 0 0 1 1 0 1 1 0 0 1 0 2 0 2 0 0 0 0 0 1 0 0 0 0 2 1 1 0 2 0 1 1 0 0 0 0 0 2 1 0 0 1 0 1 1 0 1 1 0 2 1 1 2 1 0 1 0 0 0 0 0 0 0 2 1 1 1 1 0 0 0 0 0 1 1 1 2 2 1 1 0 0 0 0 0 2 1 1 0 1 0 0 0 0 0 0 1 0 0 1 0 1 1 2 0 0 1 2 1 0 2 1 2 1 0 2 0 1 1 1 0 0 2 0 2 0 0 0 0 0 0 0 0 1 0 0 0 0 0 1 0 0 1 1 2 2 0 2 2 1 0 1 1 1 1 1 0 1 0 2 0 1 1 0 1 0 1 2 0 1 0 0 0 1 1 1 0 2 2 2 2 2 1 1 2 1 2 0 2 1 1 1 0 0 1 0 1 0 0 2 0 1 1 1 1 0 1 1 1 0 0 2 0 2 1 0 0 0 2 1 1 1 0 1 0 0 1 1 0 0 1 1 0 1 0 0 1 1 0 0 1 0 1 0 1 0 0 0 1 1 1 1 0 1 0 0 0 0 0 2 0 1 2 0 0 0 1 0 0 0 0 0 0 0 1 1 0 1 0 1 1 0 0 2 0 2 2 2 2 2 0 2 1 0 0 0 1 1 0 0 0 0 0 0 2 2 0 0 0 2 0 0 0 0 0 0 2 0 1 0 0 0 1 0 0 0 2 0 1 2 0 0 0 2 0 2 2 0 0 0 0 0 0 0 2 2 0 2 2 2 0 1 1 1 0 0 1 0 0 0 2 0 0 0 1 0 0 1 1 2 0 0 2 2 1 2 0 0 0 0 0 1 0 1 0 0 1 1 1 0 1 1 0 0 0 0 0 0 0 1 1 0 0 0 0 1 0 0 1 0 0 0 0 1 0 2 0 0 0 0 0 0 0 0 0 0 1 1 1 1 0 0 0 0 1 0 0 0 0 0 2 0 0 0 2 0 0 0 2 0 0 1 0 2 1 2 2 0 1 1 0 1 0 0 1 0 0 2 0 1 0 1 0 0 0 2 0 0 0 0 0 2 0 2 1 2 1 1 0 1 0 1 0 0 1 0 0 2 1 1 2 0 1 1 0 0 2 0 0 0 1 0 0 0 1 0 0 0 0 1 1 0 0 0 2 0 0 1 1 0 0 0 2 0 0 0 1 0 1 0 0 0 1 0 0 0 1 1 0 0 1 0 1 0 1 1 2 1 0 0 1 1 1 0 2 0 0 0 0 1 1 0 0 1 0 0 2 0 2 0 0 0 0 2 1 1 1 0 1 2 0 2 0 0 0 0 1 1 0 2 1 1 0 0 2 0 0 1 1 1 0 0 2 0 0 2 0 1 1 1 1 0 0 0 0 0 0 0 1 0 0 1 1 0 2 0 1 1 1 0 0 2 0 2 1 0 1 1 1 0 2 1 0 0 0 0 0 0 1 0 2 0 0 0 0 1 0 0 0 0 1 1 0 0 0 0 0 0 1 0 0 0 0 0
66 0 0 0 0 0 0 1 1 2 1 1 1 1 0 0 1 1 1 1 0 0 0 1 1 0 0 1 2 2 2 0 2 1 2 0 2 0 0 1 0 1 0 0 0 0 0 0 0 0 0 1 0 0 0 1 1 0 0 1 0 0 2 0 0 0 0 0 2 0 1 1 1 2 1 2 1 0 2 0 2 0 0 1 2 0 0 0 2 2 0 0 2 1 0 1 0 1 0 0 0 2 0 2 0 0 2 2 1 1 1 1 0 1 1 1 0 0 0 0 2 0 2 1 1 1 0 2 2 2 1 1 0 0 0 0 0 0 0 0 0 0 0 0 0 0 0 0 0 0 0 0 0 0 0 0 0 0 0 0 1 0 1 1 1 2 1 1 0 1 1 1 2 0 0 1 1 1 1 1 0 1 1 0 2 1 0 2 0 1 0 1 1 0 1 0 1 2 0 0 0 1 1 0 1 1 2 2 0 0 1 2 0 0 0 0 0 0 1 2 2 0 0 2 1 0 0 0 1 1 0 0 1 0 0 0 0 1 2 0 0 0 1 0 1 1 1 0 2 0 0 0 0 0 0 0 0 2 0 0 0 0 0 1 2 0 0 0 1 1 0 1 0 0 0 0 0 1 2 2 2 0 1 0 1 0 1 0 2 2 0 2 0 2 2 0 1 1 0 0 1 0 2 0 0 1 0 1 0 0 0 1 0 1 0 0 2 0 1 0 1 1 2 1 0 0 0 0 1 1 0 1 0 0 0 0 0 2 1 1 2 2 2 1 0 1 0 0 1 1 0 0 1 0 1 1 0 0 0 1 0 1 1 0 1 0 0 1 2 0 2 2 0 2 0 0 0 0 0 0 1 2 0 0 0 2 0 0 0 0 1 1 2 0 2 1 1 2 0 1 0 0 1 1 0 0 2 1 0 0 0 0 1 0 1 1 1 0 0 0 0 1 0 1 2 2 1 1 2 1 0 2 0 2 0 1 0 0 0 0 1 0 2 0 1 1 0 0 0 0 0 1 0 1 1 0 1 2 2 0 1 1 0 0 0 2 2 1 0 1 0 0 2 1 1 1 1 2 0 1 2 0 1 0 1 1 0 0 0 0 1 1 1 0 0 1 1 2 2 0 0 0 0 0 0 0 0 1 1 0 0 1 1 0 0 0 0 2 0 1 1 1 1 0 0 1 1 0 0 2 0 2 0 0 2 0 0 1 2 2 0 0 0 1 1 1 0 1 1 0 0 1 0 0 1 0 2 0 2 0 1 0 0 0 1 1 0 1 1 0 1 0 0 0 0 0 1 2 0 1 2 0 0 0 0 0 0 1 1 1 0 1 0 0 0 0 0 0 0 0 0 1 0 2 2 2 1 0 0 1 1 1 0 0 0 1 1 0 0 0 0 0 0 0 0 0 1 1 0 0 1 1 0 0 2 1 0 1 0 0 1 1 0 1 1 0 1 2 1 1 0 1 0 0 1 0 2 1 1 0 0 0 1 2 0 2 1 1 1 1 1 0 0 0 0 0 0 0 2 0 1 0 2 0 0 2 0 1 1 0 2 1 0 0 0 0 0 0 0 0 0 0 0 0 0 2 2 2 0 0 1 1 0 0 0 0 0 1 1 0 0 0 0 0 1 0 0 0 0 0 0 0 0 2 0 0 1 0 0 1 0 1 0 1 0 0 1 1 0 1 1 1 2 1 0 1 1 0 2 0 0 0 1 0 0 0 2 1 1 1 0 0 2 1 2 1 1 1 0 2 0 0 0 1 2 0 1 1 0 2 1 0 2 0 0 0 1 1 0 2 0 2 1 2 0 1 2 0 0 1 0 0 1 1 2 1 1 2 2 0 1 1 0 0 2 0 0 0 0 0 0 0 0 0 0 1 0 1 0 1 0 1 0 0 0 0 0 0 1 0 2 1 0 0 0 1 2 1 0 0 1 0 1 0 0 1 1 0 0 0 0 0 1 1 1 1 0 1 1 2 1 1 1 0 0 0 1 2 0 0 0 0 1 0 1 0 2 0 0 0 0 2 1 1 1 1 1 2 0 2 0 0 0 0 0 0 0 2 2 0 0 2 2 1 0 2 0 2 0 0 2 0 0 0 0 1 0 2 2 0 0 2 1 1 1 1 1 0 0 1 2 0 1 0 1 0 2 1 1 0 1 1 1 0 1 0 0 0 0 0 1 0 0 0 0 0 1 0 1 2 0 2 0 1 0 1 0 0 0 1 0 0 0 0 0 0 0 1 1 0 1 1
67 1 0 0 0 0 0 0 1 2 1 0 0 0 0 0 0 1 1 1 1 1 0 1 1 0 0 0 1 2 0 1 0 0 1 0 2 1 0 0 1 0 0 0 0 0 1 0 0 1 1 0 0 1 0 2 0 0 0 1 0 1 1 1 0 0 0 0 2 1 0 0 2 2 2 2 0 0 0 0 0 0 0 0 0 0 0 0 2 2 0 1 1 1 0 1 0 1 0 0 2 2 0 0 2 1 2 1 1 0 1 2 1 1 2 2 2 0 1 0 1 1 1 2 1 1 0 0 1 0 1 0 0 0 0 0 0 0 0 0 0 0 0 0 1 0 0 0 0 2 0 0 0 1 0 0 0 0 0 1 0 1 0 1 1 2 0 2 1 1 0 0 0 1 0 1 1 2 1 2 0 1 0 1 2 1 1 0 0 0 2 0 0 0 0 0 0 2 0 0 0 0 1 0 1 1 1 0 1 0 0 2 1 0 0 0 0 0 1 1 1 0 0 2 1 0 0 0 1 1 0 0 0 0 0 0 1 2 2 0 0 1 2 0 2 2 0 0 2 0 0 0 0 1 1 2 0 2 1 1 0 1 0 1 1 0 0 0 2 2 0 2 0 1 1 0 0 1 2 0 0 0 2 0 2 0 2 1 1 2 0 1 0 2 2 0 2 1 0 1 0 0 2 2 0 0 1 0 0 0 0 0 0 1 0 0 2 0 0 0 1 1 0 1 2 0 1 0 1 1 0 1 0 0 0 0 0 1 0 1 0 1 1 1 0 2 0 1 1 1 1 0 2 0 2 0 0 0 0 2 0 2 1 0 1 0 0 2 1 1 2 1 0 2 0 0 0 0 0 0 2 0 0 0 0 0 0 0 0 0 0 0 0 0 1 0 0 1 1 1 0 1 1 2 1 0 0 0 1 0 0 1 1 0 0 1 0 1 0 1 1 1 0 0 1 2 1 0 1 0 1 1 1 1 1 0 1 1 0 0 0 0 1 1 1 1 0 0 0 0 0 0 1 1 1 1 1 2 2 1 1 1 1 1 0 1 1 1 0 1 0 0 1 2 1 0 0 1 0 1 1 0 2 1 0 2 1 2 2 0 1 2 0 1 0 0 0 0 0 2 2 1 1 0 1 0 2 2 2 0 0 0 1 0 0 1 1 2 0 2 2 0 2 0 0 2 0 1 1 1 1 0 2 2 0 1 1 0 0 0 0 2 0 0 0 1 1 1 1 0 0 1 0 1 1 0 0 0 1 0 1 0 2 0 0 0 1 1 0 1 0 1 0 0 0 0 1 2 0 2 2 0 0 0 2 1 1 2 2 2 0 0 1 0 0 1 0 0 0 0 0 2 2 1 0 1 0 1 0 2 1 0 0 0 0 0 0 1 0 1 0 0 0 1 0 0 0 0 0 0 0 0 2 0 1 1 0 2 2 0 2 0 0 1 2 0 1 1 0 0 0 1 0 0 1 0 2 1 1 1 1 0 1 0 0 0 0 2 0 1 0 1 0 0 1 0 0 0 2 0 0 1 2 0 1 2 2 0 0 0 1 0 1 1 1 0 0 0 0 1 1 1 0 2 1 2 1 2 0 0 1 1 0 0 0 1 0 1 1 0 0 0 2 0 0 0 0 0 1 1 1 1 0 2 0 0 1 0 1 1 0 0 0 0 0 1 1 1 0 1 0 1 1 1 0 1 1 1 2 1 1 1 2 1 1 0 2 1 0 2 0 0 2 0 0 1 0 1 0 1 1 0 1 1 1 0 1 2 0 2 0 0 2 0 1 1 1 1 0 1 0 1 1 2 1 0 1 0 0 2 0 0 1 0 1 1 1 2 2 2 1 2 0 1 2 0 0 0 0 0 0 1 1 0 0 0 0 1 0 0 0 0 1 0 1 0 1 0 1 0 2 1 0 1 0 1 2 0 0 0 1 0 0 0 0 1 1 0 2 1 2 0 1 1 1 2 0 1 1 2 1 1 2 0 0 0 0 0 0 1 0 2 0 0 2 1 1 0 0 0 0 2 1 0 2 2 0 1 0 2 0 0 0 1 1 1 0 1 1 1 0 0 0 1 0 0 1 2 1 1 1 0 0 1 0 0 0 0 1 1 0 1 2 0 0 0 1 2 0 2 2 0 2 0 0 0 0 1 0 0 0 1 2 0 2 1 1 0 1 0 1 0 0 0 0 2 0 2 0 0 0 2 0 1 0 0 0 0 0 2 1 0 0 0 0 0 0 2 2 1 2 1
68 1 0 0 1 0 0 2 2 1 0 1 1 2 0 0 0 2 1 1 1 2 1 1 1 0 0 1 1 2 0 1 1 0 1 1 1 1 0 0 1 1 1 0 0 1 2 0 0 0 1 1 1 1 1 1 0 0 1 1 0 1 2 2 0 0 0 0 1 0 0 1 1 2 0 2 2 0 2 0 2 0 0 0 1 0 0 1 1 1 0 0 2 2 0 1 0 1 1 1 1 2 0 1 1 1 1 0 1 0 0 1 0 0 1 1 1 0 0 1 1 0 1 2 1 1 0 1 2 1 2 0 0 0 0 0 1 0 0 1 0 0 0 0 2 0 2 0 0 2 0 0 0 0 0 0 0 0 0 0 0 2 0 2 0 1 0 1 0 1 1 1 0 2 2 2 2 1 1 1 0 1 0 0 1 1 0 2 1 0 2 0 2 2 2 0 0 2 0 0 0 0 0 0 1 0 2 1 0 0 1 1 1 0 0 0 0 1 1 0 1 1 0 2 0 0 2 1 1 0 0 0 1 1 0 0 0 1 2 1 1 1 2 1 2 2 0 0 1 1 1 1 1 1 1 1 1 2 1 2 1 1 0 1 1 0 1 1 0 0 1 2 1 1 0 0 0 1 2 0 0 0 0 0 1 0 0 1 0 2 0 0 0 2 2 0 1 0 1 0 0 0 1 0 0 0 0 1 1 0 0 2 0 1 1 0 2 0 0 0 0 0 1 2 0 0 0 0 2 1 0 0 0 0 0 1 0 2 0 0 0 1 1 2 0 0 2 0 0 0 0 2 1 1 0 1 1 0 0 2 0 2 0 0 0 0 0 2 2 0 2 2 0 2 0 1 0 0 0 0 1 2 0 0 0 0 0 0 0 0 0 0 0 0 2 0 0 2 0 0 0 1 0 2 1 1 0 0 0 0 0 1 0 0 0 0 0 2 0 2 2 2 1 0 1 2 1 1 1 0 2 0 0 2 0 1 0 2 1 1 1 0 0 1 0 1 2 1 1 1 1 2 2 2 2 1 2 1 1 0 0 0 0 0 0 0 0 2 0 0 1 1 1 1 0 0 2 1 0 1 1 0 1 0 2 2 0 0 0 0 0 0 0 2 1 1 1 1 1 1 1 1 1 0 1 2 2 1 1 0 0 1 0 1 0 1 2 2 0 1 1 0 2 1 1 2 1 0 1 2 0 0 2 1 0 1 2 0 0 0 1 1 0 0 1 1 0 0 0 0 0 0 0 0 1 1 0 2 1 1 0 0 1 0 0 0 2 2 2 1 0 2 1 0 1 1 1 1 0 1 1 0 1 0 1 1 2 2 0 2 0 1 0 0 0 2 0 0 0 0 0 2 0 2 2 2 2 2 0 2 1 1 0 0 0 0 0 0 0 0 0 0 0 0 0 0 2 2 0 0 1 1 0 0 1 0 0 0 0 1 0 0 0 1 1 0 1 1 1 2 0 1 0 0 1 0 2 1 1 0 0 0 2 1 1 2 0 2 0 1 0 1 0 0 1 0 1 1 0 1 0 0 1 0 0 1 1 1 0 0 2 1 0 0 0 0 0 0 0 2 0 2 0 0 1 2 2 2 0 1 0 0 0 1 0 1 0 0 0 0 0 0 0 0 0 1 1 0 1 1 1 1 0 2 1 0 1 0 0 1 0 1 0 0 0 1 1 0 0 1 0 1 1 0 0 2 1 0 1 0 0 0 2 1 0 0 2 1 0 2 0 0 2 2 0 0 1 0 1 1 1 1 1 0 0 2 0 1 0 2 1 1 1 0 1 1 0 1 1 2 0 1 2 2 0 1 0 0 0 2 0 0 1 1 2 1 1 1 1 1 1 1 0 1 2 0 0 0 0 1 0 0 0 1 0 0 0 1 0 1 0 1 0 0 1 0 1 0 1 0 1 0 0 0 2 0 0 0 0 0 0 0 0 0 1 0 0 0 1 0 1 0 1 0 2 2 0 1 1 2 2 0 2 0 0 0 0 2 0 0 0 2 0 0 2 1 1 0 0 0 0 1 2 2 1 0 1 1 0 1 0 0 0 0 0 0 0 1 0 0 0 0 2 2 0 0 1 2 1 0 2 1 0 0 1 1 1 1 2 1 0 2 1 1 0 1 1 0 0 1 2 1 1 0 1 0 1 1 1 0 1 1 1 0 1 1 1 0 2 0 1 0 1 0 0 0 1 1 1 0 0 1 0 0 0 0 0 0 1 2 0 0 1 0 2 0 0 0 2 0 2 2
69 0 0 0 1 0 0 2 2 1 1 1 0 2 0 0 0 1 0 0 2 2 1 0 2 1 1 1 0 2 0 0 0 1 1 1 2 2 0 0 2 0 0 0 0 0 0 0 0 0 0 0 0 0 0 1 1 0 0 1 0 0 1 0 0 1 1 0 1 0 0 0 1 2 1 2 1 0 1 0 1 0 1 1 1 0 0 0 2 2 0 0 2 1 0 1 1 0 0 0 1 2 0 1 1 1 2 0 2 1 0 1 1 1 2 2 2 0 0 0 2 0 2 0 0 0 0 2 2 2 2 0 0 0 0 0 1 0 1 0 2 0 0 0 0 0 0 0 0 1 0 0 0 1 0 0 0 2 0 1 0 0 0 1 1 2 1 1 1 0 0 0 0 1 0 0 2 1 0 0 0 1 1 0 1 0 0 2 0 1 0 2 2 2 2 0 1 2 0 0 0 0 0 1 0 1 1 0 2 0 0 1 2 0 0 0 0 1 0 1 2 1 0 1 0 0 0 1 1 0 1 1 0 0 0 0 0 2 2 0 0 0 2 1 2 2 0 0 2 0 0 0 0 0 0 2 1 2 2 2 0 1 0 0 0 0 0 0 1 1 0 2 0 2 0 0 1 1 1 1 1 0 2 1 2 0 2 1 1 2 0 0 1 2 1 0 0 0 0 2 0 0 2 1 1 0 0 0 2 0 0 2 0 1 2 0 2 0 0 1 0 0 2 1 1 0 0 0 1 0 0 0 1 1 0 0 0 2 0 1 0 0 2 1 1 1 0 0 1 1 0 0 2 0 2 0 1 1 0 1 0 1 0 0 0 0 0 1 2 0 2 2 0 2 0 0 0 1 0 1 2 2 0 0 0 0 0 1 1 1 0 0 1 0 2 1 1 1 0 0 0 1 0 2 0 1 1 1 0 0 0 1 2 0 0 1 0 0 0 0 0 1 1 0 1 1 0 0 1 1 1 2 0 0 0 0 0 0 0 0 1 0 1 0 1 1 0 1 1 0 0 0 2 2 2 2 2 2 0 2 2 1 1 1 0 1 1 2 0 1 0 0 2 1 0 2 0 1 0 0 2 0 0 0 1 1 0 2 1 0 1 2 0 1 1 0 0 2 2 1 0 0 1 1 1 0 2 1 1 0 0 0 0 1 0 1 1 2 0 1 1 1 2 1 0 2 0 1 0 1 1 1 0 0 0 0 2 1 2 1 1 1 0 1 2 2 0 0 0 0 0 0 0 0 1 1 1 2 1 1 0 0 2 0 0 0 1 1 1 0 1 1 0 0 0 0 1 2 0 0 2 0 0 0 2 0 0 1 0 1 0 1 0 0 1 0 0 0 0 0 0 1 0 1 2 2 1 1 0 1 0 0 0 0 0 0 1 0 0 0 0 1 0 1 0 0 0 1 0 0 0 0 1 0 1 1 0 1 0 0 2 0 0 0 1 0 2 1 0 0 0 2 1 1 0 1 2 2 2 0 0 0 0 1 0 1 0 1 1 0 0 1 0 0 0 0 0 0 0 0 0 1 2 0 0 2 1 1 1 0 2 0 0 2 0 0 0 0 0 1 1 1 0 1 0 2 1 2 0 0 1 1 0 0 0 1 0 0 0 0 0 0 0 0 0 0 0 0 0 0 0 1 0 2 0 0 0 0 1 2 0 1 0 1 0 0 1 1 0 1 0 1 0 0 0 2 2 0 2 0 0 0 2 1 0 0 2 1 0 2 0 0 2 0 0 0 0 2 0 2 0 0 0 0 1 1 1 2 1 2 0 1 0 0 0 0 0 1 0 1 0 2 1 1 1 1 1 0 0 1 0 0 1 1 1 2 1 2 1 0 0 1 0 2 2 0 0 0 1 0 0 1 1 0 0 0 0 0 1 0 1 1 1 1 0 0 1 0 0 0 2 0 0 0 2 0 0 0 0 0 0 1 0 0 1 0 0 0 2 0 1 0 1 1 1 1 0 1 2 2 2 0 1 0 1 1 0 2 1 0 0 1 0 1 1 0 1 0 0 0 0 2 1 1 1 1 0 2 0 1 1 0 2 0 2 1 0 1 0 0 0 1 2 1 1 1 0 1 0 1 2 0 0 2 0 0 0 0 0 0 0 1 1 2 2 0 0 2 0 2 2 0 1 0 2 0 2 1 1 0 1 2 0 1 1 1 1 0 1 0 0 0 0 0 0 1 0 2 0 0 0 2 0 0 0 0 0 0 0 2 0 0 0 0 0 0 0 0 1 0 1 0
70 1 0 0 1 0 0 0 1 2 1 0 0 0 0 0 1 2 0 0 1 1 0 0 2 0 0 2 0 0 2 0 2 2 2 0 2 1 0 0 1 1 0 1 1 0 0 0 0 1 1 1 1 1 0 1 0 0 1 0 1 2 2 2 1 1 1 1 2 0 0 0 1 2 1 2 1 0 0 0 0 0 0 2 2 0 0 0 2 2 0 0 1 1 0 1 1 1 1 1 0 2 0 1 1 1 2 1 1 0 1 2 0 2 2 2 1 1 0 0 1 0 2 0 0 0 0 1 1 0 0 0 0 0 0 0 1 0 0 2 0 0 0 0 0 0 0 0 0 2 0 0 1 0 0 0 0 1 0 0 0 2 0 1 1 2 0 1 0 1 1 1 2 0 0 1 2 1 0 1 0 0 0 2 2 0 2 1 1 0 2 0 0 0 1 1 0 2 0 0 0 0 0 1 0 2 1 0 2 0 0 0 2 0 1 1 1 2 0 0 2 1 0 1 0 1 0 0 1 1 0 0 0 0 0 0 0 1 1 0 0 0 2 0 1 1 1 0 2 0 0 0 0 0 0 2 1 2 1 2 1 1 0 0 0 0 0 0 2 2 0 2 0 0 1 0 0 1 2 0 0 1 2 2 2 0 2 2 1 2 0 1 0 2 1 0 1 0 1 0 0 0 2 1 0 0 0 0 0 0 0 0 0 2 2 1 2 1 0 0 0 1 2 2 0 0 1 0 0 1 0 2 0 0 0 0 0 1 0 0 0 0 2 1 0 0 1 0 2 0 1 0 2 1 1 0 1 1 0 1 0 2 1 0 1 1 0 2 0 2 0 0 1 1 2 0 0 0 0 0 1 2 0 1 0 0 0 0 0 1 0 1 0 0 1 0 0 0 0 0 0 0 1 2 1 0 0 1 1 0 0 1 1 0 1 0 1 1 0 1 1 1 0 1 0 1 1 0 0 0 0 0 0 2 0 2 0 0 0 0 0 0 2 0 1 1 0 0 0 0 0 1 2 2 2 2 2 2 2 0 1 1 1 1 0 1 1 0 0 2 0 1 2 1 2 0 2 2 0 1 2 1 0 0 2 1 0 1 0 0 0 1 0 0 1 1 1 2 2 1 0 0 2 2 2 0 2 1 1 0 0 0 1 1 0 0 0 2 0 2 2 0 2 0 0 2 0 0 0 2 0 1 2 1 0 0 2 0 1 1 1 0 0 1 2 1 1 1 1 0 1 0 1 0 0 0 0 0 2 0 1 0 1 0 0 0 1 2 2 0 0 0 1 0 1 1 2 1 0 0 1 0 0 0 1 0 0 1 1 1 0 1 1 1 0 0 0 0 0 0 0 1 1 0 0 1 0 1 0 1 2 1 0 0 0 0 0 0 0 0 0 0 0 0 0 2 0 1 0 0 2 2 1 0 1 1 0 2 1 0 1 1 0 1 1 0 2 0 1 1 0 2 1 1 1 1 2 2 2 0 0 0 1 1 0 1 1 1 1 0 0 1 0 1 1 0 0 0 2 0 1 0 2 0 1 2 1 1 1 0 2 0 0 1 1 0 0 0 0 2 0 1 0 0 1 1 0 2 0 0 1 0 0 0 0 1 0 0 0 0 0 0 1 0 0 0 0 1 0 0 0 2 0 2 0 0 1 0 1 2 0 0 0 2 0 0 2 0 1 1 0 1 0 0 0 2 0 0 2 1 0 1 2 1 1 1 1 0 0 1 1 1 2 0 2 0 1 1 1 2 2 0 1 0 0 1 0 2 0 2 0 2 1 1 0 0 1 0 0 0 0 0 0 2 2 0 1 1 0 0 0 0 0 0 0 2 2 1 1 0 0 0 0 0 1 0 0 0 0 0 0 1 2 1 0 0 0 1 0 1 0 0 1 0 1 0 1 1 0 0 2 0 0 0 2 0 0 0 0 0 1 1 0 0 0 1 0 0 2 0 1 0 1 0 2 1 1 2 2 2 2 0 2 0 0 0 0 2 0 0 0 2 1 1 2 1 2 0 0 0 0 2 0 0 2 2 0 1 2 0 2 0 0 0 1 0 0 1 2 1 1 1 2 1 1 1 0 2 1 0 2 0 0 1 0 1 0 1 1 0 0 0 1 2 2 1 1 0 0 0 1 0 2 0 1 0 1 1 0 1 0 0 1 0 0 2 2 0 0 0 0 0 0 0 0 0 1 1 1 0 0 1 0 0 0 0 0 0 0 2 1 1 1 0 1 0 0 0 1 0 0 0
71 1 0 0 1 1 1 0 1 2 0 1 1 1 0 0 0 1 1 1 1 2 1 1 1 0 0 1 0 1 1 0 2 1 2 0 2 1 1 0 0 1 0 0 0 1 1 0 0 0 0 1 0 0 1 2 0 0 0 0 1 1 2 1 2 1 1 0 1 0 0 0 1 2 1 2 1 0 0 0 0 0 0 1 2 0 0 0 1 1 0 0 1 2 0 2 0 1 1 1 1 2 0 1 1 1 2 1 1 0 0 1 1 2 2 2 2 0 1 0 1 0 2 1 1 1 0 0 2 0 1 1 0 0 0 0 0 0 0 1 0 0 0 0 1 0 1 0 0 2 0 0 1 0 0 0 0 1 0 0 0 0 0 1 1 1 0 1 0 2 2 1 1 1 0 1 2 1 0 1 0 1 0 1 2 1 1 1 0 1 0 2 2 0 2 0 0 1 0 0 0 0 0 1 1 1 1 0 1 0 0 0 1 0 0 0 0 0 0 2 2 0 0 1 0 0 0 0 0 0 0 0 0 0 0 0 1 2 2 0 0 0 2 0 0 0 0 0 2 0 0 0 0 0 0 2 1 2 1 1 1 0 0 0 0 0 0 0 1 1 0 2 1 0 0 0 0 0 2 0 0 1 1 0 1 0 1 0 2 2 0 2 0 1 1 0 1 1 0 0 1 0 2 1 1 1 0 1 2 0 0 2 0 2 1 0 2 2 1 0 1 1 1 1 0 0 0 0 2 1 0 2 1 0 0 1 1 2 0 1 0 0 2 1 0 0 0 0 1 1 1 0 2 1 1 0 1 2 0 2 0 2 2 0 2 0 0 2 1 1 1 1 1 1 1 0 0 1 1 1 2 0 0 0 0 0 0 0 0 0 0 0 1 0 2 1 1 0 2 2 0 1 1 2 1 0 0 0 0 0 0 2 0 0 2 0 1 0 0 0 0 1 0 2 0 0 0 0 2 1 2 1 1 0 0 0 0 1 0 0 2 0 1 1 0 1 0 0 0 0 0 0 1 1 1 1 1 1 1 0 0 1 1 1 0 1 1 1 0 1 0 0 2 1 0 0 0 1 0 0 1 0 1 0 2 0 0 1 1 0 1 0 1 0 1 0 0 2 2 1 0 0 1 1 1 0 1 2 1 1 0 0 2 0 0 0 0 2 1 2 2 0 2 1 1 2 0 0 0 2 0 2 1 0 0 0 2 1 2 0 2 0 0 0 1 1 0 1 1 0 1 0 0 0 0 0 1 0 0 1 0 0 1 1 0 0 1 1 0 0 0 1 0 0 0 0 1 2 0 0 2 0 0 0 0 0 0 0 0 0 0 1 0 0 1 0 0 0 0 0 0 2 0 1 1 2 1 1 0 1 0 0 0 0 0 0 0 1 1 0 0 2 0 0 0 0 2 1 0 0 0 0 2 0 2 1 0 1 0 0 1 2 0 1 2 0 2 0 1 1 0 2 0 0 1 0 0 2 2 0 0 0 2 2 0 2 1 1 0 2 2 0 1 0 0 1 1 0 1 0 1 0 1 0 0 1 1 0 0 0 2 1 0 1 0 0 0 0 0 1 0 1 0 1 1 2 2 2 0 1 0 0 0 1 1 0 0 1 1 0 0 0 0 0 0 1 1 0 0 0 0 1 0 2 0 0 2 0 1 1 0 0 0 1 0 1 2 1 0 0 0 0 0 1 0 2 0 1 1 0 0 0 2 1 0 0 2 1 0 2 0 0 2 0 0 0 1 2 0 2 1 0 0 0 0 1 0 1 1 2 1 1 2 0 1 1 1 1 0 1 0 1 1 2 1 1 0 0 1 1 0 0 2 2 2 2 2 1 2 0 2 2 0 1 1 1 0 0 1 1 0 0 1 0 0 0 0 1 0 0 1 0 0 0 0 0 0 0 1 0 1 0 1 0 1 0 0 0 0 0 0 0 1 0 0 1 1 0 0 0 0 0 0 1 2 2 1 2 1 2 1 1 2 0 0 0 0 2 0 0 0 2 1 0 1 0 2 0 0 0 0 2 2 2 1 0 1 1 0 1 1 0 0 1 0 1 0 2 2 1 0 1 2 1 1 0 0 2 0 2 2 0 1 1 2 2 2 0 0 0 0 1 2 1 1 0 2 1 0 2 2 0 1 0 1 0 2 0 0 0 0 1 2 0 1 1 1 0 1 0 1 1 0 0 0 1 0 1 1 0 0 1 0 1 0 0 0 1 0 1 0 0 0 0 0 0 0 0 1 0 2 2
72 1 0 0 1 0 0 1 1 2 0 0 1 2 0 0 0 0 1 1 1 1 0 0 2 0 0 1 0 0 1 1 2 2 1 1 1 1 0 0 0 2 0 0 0 0 0 0 0 0 0 0 2 2 0 2 0 0 0 0 0 1 1 1 0 0 0 0 1 0 1 1 0 2 0 2 2 0 1 0 1 0 0 1 2 0 0 0 2 2 0 0 2 1 0 2 0 0 0 0 2 0 0 1 1 1 2 2 0 0 1 2 1 2 2 2 2 0 0 0 0 2 2 1 1 0 0 0 1 0 1 0 0 0 0 0 0 0 0 0 0 0 0 0 2 0 0 1 1 2 0 0 1 0 0 1 0 0 2 0 0 1 0 1 0 1 0 0 0 0 0 1 0 0 1 1 1 0 0 0 0 1 1 0 1 0 1 0 0 0 2 0 2 1 2 0 2 1 0 0 0 0 1 0 0 1 2 1 1 0 1 1 0 0 0 0 1 1 0 0 2 2 0 2 1 0 0 0 0 1 0 0 1 1 0 0 0 2 2 0 0 0 2 0 2 2 0 0 2 0 0 0 0 0 0 1 1 2 0 0 0 0 0 1 1 0 0 0 1 1 1 0 0 0 0 0 0 2 2 2 2 0 2 1 2 0 2 0 1 2 0 2 0 2 2 0 1 0 0 0 0 0 2 1 1 0 0 0 0 0 0 1 0 1 1 0 2 0 1 0 1 1 2 1 2 0 0 0 0 1 0 1 1 0 0 0 0 2 0 2 2 1 1 2 0 0 2 1 2 1 1 0 1 0 0 1 1 1 0 1 0 1 2 0 2 1 0 2 0 2 0 0 1 1 0 1 0 0 0 0 2 0 0 0 1 1 0 0 0 1 0 0 1 0 2 1 2 0 0 0 0 1 0 2 2 0 0 0 0 0 0 0 0 0 0 0 0 0 1 0 1 1 1 0 1 2 0 0 1 0 1 0 0 1 0 1 1 1 1 0 1 0 2 0 1 1 0 1 0 0 0 2 2 2 2 2 2 2 0 2 0 1 0 0 0 0 0 2 0 0 0 0 2 0 1 1 1 2 0 1 1 0 2 2 2 0 0 2 0 0 1 2 0 2 1 0 0 0 0 2 2 2 2 1 1 1 1 2 2 0 0 0 1 1 0 0 0 2 0 2 2 0 1 0 0 2 1 1 0 2 1 1 1 0 1 0 2 1 2 1 1 0 0 0 1 1 1 1 1 0 1 0 0 0 1 1 0 0 0 0 0 1 1 0 0 0 0 2 2 2 0 1 0 0 0 0 0 2 1 1 2 0 0 0 0 0 0 0 0 0 0 2 0 1 0 0 0 0 1 1 1 1 0 2 2 2 1 2 0 2 0 0 0 1 1 0 1 1 0 0 0 0 0 0 0 0 2 1 0 0 1 2 1 0 1 0 2 1 0 2 0 0 0 0 0 0 2 2 1 1 0 1 0 1 1 0 2 2 2 1 1 0 1 2 0 2 1 1 0 0 0 1 0 1 0 0 0 0 2 0 0 0 2 0 0 1 2 1 0 0 2 1 1 1 1 0 0 0 0 2 1 1 0 2 1 2 1 2 0 0 0 0 0 0 0 0 0 2 2 0 0 0 0 0 0 1 1 0 0 0 0 1 0 2 0 0 0 0 1 2 0 0 0 1 0 0 1 1 0 0 0 0 0 0 0 1 1 0 1 0 0 0 2 2 2 0 2 0 1 1 0 0 1 0 0 1 1 0 1 2 0 0 1 0 1 1 1 1 1 2 1 1 2 0 1 0 0 2 0 2 0 2 0 2 2 0 2 0 0 0 1 1 0 0 0 2 1 2 2 0 2 1 0 0 1 0 0 0 0 0 0 1 0 0 0 0 0 1 0 0 1 1 1 0 0 1 1 0 0 0 1 0 0 0 1 1 1 0 0 0 0 0 0 0 0 1 0 0 1 0 1 0 1 1 1 2 0 0 0 2 1 0 1 0 0 0 1 2 0 0 0 1 1 0 2 1 2 0 0 0 0 2 2 1 1 1 1 2 1 1 1 0 0 0 0 0 0 2 1 1 0 1 1 1 0 0 1 2 2 0 0 1 0 1 0 0 0 0 2 2 0 0 0 0 0 0 2 0 0 1 1 0 1 0 1 0 1 1 1 1 1 2 1 1 2 0 0 0 1 0 1 0 0 0 0 0 0 1 1 0 0 1 0 0 0 0 0 0 0 2 0 0 0 0 0 0 0 0 1 0 2 2
73 0 1 1 0 0 0 1 2 1 0 0 0 0 0 0 0 2 2 1 1 2 0 0 2 1 1 2 2 2 1 1 1 1 2 0 2 2 0 0 0 1 0 1 0 1 0 0 0 2 2 2 1 1 0 1 0 0 0 2 0 2 2 2 0 0 0 0 0 0 0 1 2 2 1 2 1 0 1 1 1 0 0 2 2 0 1 0 2 2 0 0 1 1 0 2 0 1 0 1 1 2 0 2 0 0 2 0 2 2 0 2 0 0 2 2 1 1 1 0 0 0 2 1 1 1 0 0 1 0 0 0 0 0 0 0 0 0 0 2 0 0 0 0 1 0 0 0 0 1 0 0 0 1 0 0 1 1 1 0 1 0 0 1 1 1 1 0 1 1 1 0 1 1 0 1 1 0 0 0 0 0 1 0 1 0 1 1 0 0 1 0 1 1 1 0 1 2 0 0 0 2 0 0 1 2 1 1 1 0 0 1 1 0 1 1 1 0 0 0 1 0 0 2 0 0 1 1 1 2 0 0 0 0 0 0 0 0 1 1 1 1 2 0 2 2 0 0 2 0 0 0 0 0 0 1 0 0 0 0 0 0 0 1 1 0 0 0 2 2 0 2 0 1 1 1 0 0 0 0 0 0 2 1 2 0 2 0 1 1 1 1 0 1 1 0 2 1 0 0 0 1 2 1 0 0 1 0 0 0 0 0 0 2 1 0 1 0 0 0 1 1 0 2 2 0 0 0 2 2 0 1 2 1 0 0 0 1 0 1 0 0 0 1 0 1 1 1 1 1 1 0 2 1 1 0 1 2 0 1 0 1 1 1 1 1 0 1 1 1 1 2 0 2 0 0 0 0 0 0 1 1 0 0 0 1 0 0 0 1 0 0 0 0 2 1 1 1 0 0 0 0 1 2 1 0 1 1 0 0 0 0 0 0 0 0 0 0 0 0 0 1 0 1 1 2 1 0 1 1 0 0 0 2 0 2 0 0 0 0 2 0 1 1 1 0 0 0 0 1 0 0 2 2 2 2 2 1 0 1 0 0 1 1 0 2 2 2 0 0 1 1 1 2 0 1 0 2 0 2 1 1 1 1 1 2 1 2 1 0 1 2 1 0 1 0 0 1 1 1 1 0 1 0 1 0 1 0 0 1 0 1 2 1 0 0 1 2 0 1 1 0 2 1 0 2 0 1 0 1 1 1 1 0 0 0 2 1 0 0 1 1 0 0 2 1 0 2 2 0 0 0 1 0 0 0 0 0 1 0 1 0 1 1 0 0 0 1 0 0 0 2 0 0 0 0 0 1 0 0 1 0 2 0 0 1 1 1 1 1 0 1 0 1 0 0 0 0 0 0 0 1 0 1 1 2 0 0 1 0 0 0 0 0 0 0 0 1 1 0 0 2 2 2 0 0 0 1 0 0 2 2 0 0 2 0 1 0 1 0 2 0 0 2 2 0 1 0 1 1 1 1 0 0 2 0 2 2 2 0 0 0 1 1 0 1 0 2 0 0 0 1 0 0 0 2 2 0 0 0 1 1 2 0 0 1 1 1 0 0 2 2 0 2 1 0 0 0 0 0 0 0 0 1 2 1 1 1 1 1 0 0 0 0 0 0 1 1 1 0 0 0 0 0 1 0 0 0 1 1 1 2 0 2 1 0 1 0 1 1 1 0 1 0 0 0 1 1 0 0 0 0 1 0 0 2 1 0 2 1 0 1 2 0 0 1 1 1 0 2 0 0 2 1 0 0 0 0 1 0 2 1 0 2 1 1 1 2 0 2 0 1 2 0 0 0 0 0 0 1 0 2 1 2 1 1 1 1 0 0 0 0 1 0 0 2 1 2 2 0 1 2 0 1 2 0 0 0 0 0 0 1 1 0 0 0 0 1 0 0 1 1 2 1 0 0 2 0 1 0 1 0 0 0 2 0 0 0 0 0 0 0 0 0 1 0 0 1 1 0 0 0 1 1 1 1 0 1 0 2 1 1 2 0 0 0 1 2 0 0 0 1 0 1 1 0 1 0 0 0 0 2 2 2 0 0 2 2 1 1 1 0 0 0 0 0 0 0 1 0 0 2 1 1 0 2 0 1 1 0 2 1 0 2 0 0 0 1 2 0 0 0 0 0 0 0 1 1 0 0 2 0 1 0 2 0 1 0 0 2 0 0 1 0 2 0 0 0 1 1 0 0 1 0 0 0 0 1 1 0 0 1 0 2 0 0 0 0 0 2 1 1 0 0 0 0 0 0 1 0 2 2
74 1 0 0 0 1 1 1 2 2 0 0 0 1 0 0 0 1 1 1 1 1 0 0 2 0 0 1 1 2 0 1 2 1 1 0 2 2 0 0 1 0 0 0 0 0 0 0 0 0 0 1 2 2 0 2 0 0 0 1 1 1 0 0 0 0 0 0 0 0 0 0 2 2 2 2 0 0 1 0 1 0 0 2 2 0 1 0 2 2 0 0 1 1 0 1 0 0 0 0 2 2 0 1 1 1 1 2 0 0 2 2 1 2 2 2 2 0 1 0 1 1 2 2 2 1 0 1 1 1 1 1 0 0 0 0 1 0 0 1 1 0 1 0 0 0 1 0 0 0 0 0 1 0 0 1 0 0 1 0 1 1 0 0 0 2 0 2 1 2 2 0 0 0 1 1 1 0 0 0 0 0 1 0 1 0 1 2 1 0 2 1 2 0 2 1 1 1 0 0 0 0 1 0 1 1 2 0 1 0 0 0 1 0 0 1 1 0 2 1 1 0 2 2 0 0 1 0 0 1 0 0 0 0 0 0 0 1 1 1 1 1 1 0 2 2 1 0 1 1 1 2 0 1 1 2 1 2 0 0 0 0 0 1 2 0 0 0 1 0 0 1 1 1 0 0 0 0 0 0 0 0 1 0 1 1 0 2 0 2 0 1 0 2 2 0 1 1 0 0 0 0 2 1 1 0 1 0 0 0 0 1 0 1 1 0 2 2 0 0 0 0 0 1 1 0 0 0 1 0 0 2 0 0 0 0 0 2 0 2 1 1 2 1 0 1 1 1 1 1 1 0 2 0 2 0 1 0 0 2 0 2 1 0 1 0 0 2 2 0 2 2 0 2 0 0 0 1 1 0 2 0 0 0 1 0 0 0 0 0 1 2 1 1 2 1 1 0 1 1 0 1 0 0 0 0 2 0 0 0 0 1 0 0 1 0 1 1 0 1 1 2 0 0 0 2 1 0 1 0 1 0 1 1 1 0 1 0 0 0 2 0 1 1 0 0 0 0 0 0 0 1 1 2 2 1 2 2 1 0 0 1 0 0 0 0 0 2 0 0 0 0 2 0 0 1 0 1 0 0 1 0 1 0 1 1 0 2 2 0 2 2 2 0 1 1 1 0 0 2 2 0 1 1 1 0 1 1 0 2 0 0 1 1 0 0 1 2 0 1 1 1 2 0 1 2 0 2 0 0 2 0 2 2 0 0 1 0 1 1 1 0 0 1 2 0 1 1 1 0 0 0 0 0 0 0 1 0 2 0 1 0 0 1 0 0 0 2 2 2 0 2 0 0 0 0 1 1 0 0 1 0 0 0 1 0 1 2 1 1 1 1 1 0 1 0 0 0 0 1 1 1 1 2 1 2 1 2 0 2 0 0 0 0 0 0 0 0 0 1 1 1 0 0 0 0 2 0 0 0 1 1 1 1 1 1 0 0 1 1 1 0 0 1 1 0 2 1 1 1 0 1 0 1 1 0 1 2 2 0 0 0 2 1 1 1 0 0 1 0 0 0 1 0 0 1 1 0 2 0 0 0 2 0 0 2 1 1 0 1 1 1 0 1 1 0 0 0 0 0 0 0 0 2 2 2 2 0 0 1 1 1 0 0 0 0 0 1 1 0 1 0 0 0 0 0 0 0 0 1 0 1 1 1 1 1 1 0 0 1 0 1 0 2 0 0 2 1 0 0 0 0 0 0 1 1 1 0 0 0 0 0 2 1 0 0 2 0 0 2 0 0 2 0 0 0 2 2 0 2 2 0 1 0 0 2 0 2 0 2 0 0 2 0 2 2 0 1 0 1 0 2 0 1 2 1 1 0 0 2 0 0 0 0 0 2 2 1 1 0 1 1 0 1 1 0 0 0 0 0 1 1 0 1 0 0 0 0 2 0 1 0 1 0 1 0 1 0 0 0 2 0 0 0 2 0 0 1 1 1 0 0 1 0 0 1 1 0 2 0 1 0 0 1 1 1 0 0 1 2 2 0 1 0 0 0 1 1 0 2 0 1 1 0 1 1 1 0 0 0 0 2 1 1 2 1 0 1 0 1 0 0 0 0 0 0 0 1 1 1 0 1 1 1 0 1 0 2 1 1 2 0 1 2 1 1 0 1 1 0 0 0 2 2 1 0 0 0 0 1 2 1 2 1 1 0 1 1 1 1 1 1 0 0 0 1 1 0 1 0 1 0 0 1 1 1 0 0 2 0 0 0 1 0 0 0 0 0 1 2 0 0 1 0 1 2 0 0 1 0 2 2
75 0 0 0 0 0 0 1 2 2 1 0 0 0 0 0 0 1 1 1 1 2 1 0 2 0 0 1 1 2 0 1 0 0 2 0 2 1 1 0 0 1 0 0 0 0 0 0 0 0 0 0 0 0 0 2 0 0 0 1 1 2 2 1 1 1 1 0 1 1 0 1 0 2 0 2 2 0 0 0 0 0 1 0 0 0 0 0 1 1 0 0 2 1 0 1 0 0 0 0 1 2 0 0 1 1 2 0 2 1 0 2 1 2 2 2 2 0 0 0 2 0 2 1 1 1 0 0 1 0 0 0 0 0 0 0 0 0 0 2 1 0 0 1 0 0 0 0 0 0 0 0 1 1 0 0 0 2 0 1 0 0 0 0 1 1 1 1 0 0 0 0 0 2 0 1 1 2 0 1 0 0 1 0 1 0 1 1 1 0 2 0 1 0 1 0 0 2 0 0 0 1 0 0 1 1 1 1 0 0 1 1 1 0 0 0 0 0 1 0 1 1 0 2 0 0 1 0 0 0 0 0 0 0 0 0 0 2 2 0 0 0 1 0 2 2 1 0 1 0 0 1 1 0 0 0 0 1 0 0 0 0 0 2 2 0 0 0 2 1 1 0 1 1 0 0 0 0 1 0 0 0 2 0 2 1 1 2 0 2 0 0 0 2 2 0 2 0 0 0 1 0 2 0 0 0 0 0 0 0 1 2 0 2 1 0 1 0 0 0 1 1 2 0 1 0 1 0 0 0 0 2 0 0 0 1 0 2 1 2 2 2 2 1 1 1 1 0 2 1 0 0 2 1 1 0 2 0 0 0 1 1 2 0 2 0 0 2 1 1 1 1 0 2 0 0 0 1 1 0 2 0 0 0 0 0 0 0 0 1 0 0 1 0 2 1 1 0 0 0 0 2 1 2 0 0 2 0 0 0 0 1 0 1 0 0 0 0 0 0 0 1 1 1 0 2 1 0 1 0 2 0 0 1 1 1 0 0 0 0 1 0 0 2 0 1 0 0 0 0 0 1 0 2 1 0 1 2 2 1 1 2 1 1 0 1 1 2 0 0 1 0 2 0 0 1 0 1 0 1 1 0 1 1 2 0 0 0 0 0 1 1 0 1 0 1 1 1 1 2 1 1 2 2 2 0 2 2 2 0 0 0 1 0 1 0 0 2 0 1 1 1 2 0 0 2 0 1 0 1 1 0 2 2 0 1 2 0 0 0 2 0 0 0 0 1 0 1 2 0 0 0 0 0 0 1 0 0 0 1 0 1 1 1 0 0 0 2 2 1 1 2 1 0 0 1 1 2 0 0 2 0 0 0 2 1 1 0 0 0 0 1 0 0 1 0 1 1 1 0 0 2 1 0 1 1 1 1 0 2 1 0 0 0 0 0 0 0 0 0 0 1 1 1 0 0 1 1 0 0 2 2 0 0 2 0 0 0 1 0 1 2 0 0 1 0 2 1 2 2 0 1 0 1 1 0 1 1 1 0 0 0 1 1 1 1 1 2 1 0 0 0 0 0 1 0 2 0 0 0 1 1 2 1 1 2 1 2 0 1 1 1 0 1 0 0 0 1 0 2 0 2 0 0 0 2 1 2 0 1 1 1 0 1 0 1 0 1 1 0 0 0 0 1 0 1 2 0 1 0 0 1 0 2 1 0 1 0 1 1 1 0 0 0 0 1 1 0 0 0 0 0 1 0 0 1 0 0 2 0 0 0 2 0 0 1 2 2 0 2 0 0 2 0 0 0 2 0 1 1 0 0 0 1 1 1 1 1 0 2 1 1 2 0 1 1 0 0 0 0 0 2 1 2 0 1 2 1 0 1 0 0 2 2 2 2 2 2 2 0 2 2 0 0 2 0 0 0 0 0 0 0 2 0 0 0 0 1 1 0 1 1 2 0 0 0 0 0 0 0 2 0 0 0 2 0 0 0 0 0 2 0 0 0 0 0 0 0 2 0 0 0 1 1 1 2 0 0 1 2 1 0 2 0 0 0 0 1 0 0 0 2 2 0 1 0 2 0 0 0 0 2 1 1 1 1 0 2 0 1 1 0 0 0 2 0 0 2 2 1 0 1 1 1 0 2 1 2 1 0 2 0 0 2 0 1 0 1 2 1 0 0 0 1 2 1 2 0 0 0 2 0 1 0 2 0 1 1 1 0 1 2 0 0 0 1 1 0 0 0 2 0 1 0 0 0 0 1 2 2 1 1 0 0 0 0 0 0 0 1 0 0 0 0 0 1 0 1 2 0 1 1
76 1 0 0 0 1 1 1 0 2 1 1 0 1 1 0 0 1 0 0 2 2 0 0 2 1 1 1 0 1 2 0 1 0 2 0 2 2 1 0 0 1 0 1 0 1 0 1 1 0 0 0 0 0 0 1 0 0 0 2 0 1 1 1 1 1 1 0 2 1 0 1 1 2 1 2 1 0 0 0 0 0 0 1 2 0 0 0 2 2 0 0 1 1 0 2 1 1 1 1 2 1 1 0 1 1 2 1 1 1 1 2 1 2 2 2 2 0 0 0 2 0 1 1 0 0 0 2 2 2 0 2 0 0 0 0 0 0 0 0 1 0 0 0 1 0 1 1 1 2 0 0 0 0 1 0 0 1 1 1 0 1 2 0 0 2 0 1 2 0 0 0 0 2 1 1 2 1 0 1 0 0 0 1 1 0 1 1 0 0 1 0 2 2 2 0 1 1 0 0 1 1 0 1 2 0 2 1 0 0 0 2 0 0 0 0 1 1 0 0 2 2 1 2 1 0 1 0 0 1 0 0 0 0 0 0 0 1 2 1 1 1 2 0 2 2 0 0 2 0 0 0 0 0 0 1 2 0 0 0 0 0 0 0 0 0 0 0 2 1 0 2 0 1 0 0 0 1 2 1 1 0 0 0 1 1 0 0 1 2 0 1 0 2 1 1 0 1 1 1 1 0 1 0 0 0 0 0 2 0 0 2 0 2 1 0 1 0 0 0 1 1 1 1 1 0 0 0 0 1 0 1 1 1 0 0 0 0 0 1 0 0 2 1 1 1 0 0 1 0 0 0 0 0 0 2 0 1 0 1 0 1 2 0 2 0 0 2 0 2 0 0 0 2 0 0 0 2 1 0 0 1 0 0 0 2 0 1 1 1 1 1 1 0 1 0 0 2 1 0 0 1 1 2 1 0 0 0 0 0 0 0 0 1 1 0 1 0 1 0 1 2 2 0 2 2 0 1 1 0 2 1 1 1 1 0 0 0 0 0 2 0 2 0 1 1 0 0 0 0 0 1 1 2 1 1 1 1 0 1 2 2 0 0 0 1 1 1 0 1 0 0 1 1 1 0 1 2 1 1 0 0 1 1 2 0 0 1 0 1 0 2 0 2 0 1 1 1 1 1 1 1 2 2 2 0 2 1 0 1 0 0 1 1 0 0 0 2 0 1 0 1 1 0 0 1 1 0 0 2 0 1 0 0 0 0 0 0 1 0 0 1 0 0 1 2 0 0 1 1 0 1 1 1 0 0 0 1 1 0 0 1 0 0 0 0 0 1 1 0 0 0 1 0 1 1 1 2 0 1 2 0 1 0 1 1 2 1 1 1 0 1 2 2 0 2 0 1 1 1 1 1 1 0 0 0 0 1 0 2 1 0 0 0 0 0 0 0 0 0 0 2 2 2 0 0 0 0 0 0 2 2 0 0 2 1 0 0 1 0 1 1 0 1 2 0 2 2 1 1 1 1 1 2 1 1 1 2 2 0 0 0 1 2 0 2 1 0 0 2 2 0 0 0 0 1 1 1 0 1 0 1 2 0 0 2 1 1 1 0 1 0 0 2 2 0 0 0 0 1 0 1 0 2 1 2 1 1 0 1 1 1 0 0 0 0 2 2 1 0 0 0 0 1 0 1 2 0 0 0 0 1 0 1 1 1 0 0 0 1 0 1 0 0 0 1 1 1 0 2 1 2 0 0 0 2 1 0 2 1 0 1 2 1 0 1 1 1 0 2 0 0 1 1 0 0 0 2 0 2 0 0 1 0 1 1 1 2 1 2 0 2 2 0 1 0 1 1 0 0 0 2 1 2 1 1 2 0 0 2 0 0 2 2 2 1 2 1 0 0 0 0 0 1 2 0 0 0 0 0 2 0 1 0 0 1 1 0 0 1 0 1 1 0 1 1 1 0 0 0 2 0 0 0 2 0 1 0 0 0 2 0 0 0 0 0 1 0 2 0 0 0 1 1 1 1 1 2 1 2 1 1 1 0 0 0 1 2 1 0 0 1 1 0 2 0 2 0 0 0 0 1 0 0 2 2 0 1 0 1 1 0 0 0 1 0 0 1 1 1 1 1 1 1 0 1 1 1 0 1 2 0 0 1 0 0 0 0 0 0 0 1 2 2 1 1 2 1 1 0 2 0 1 0 1 0 1 1 0 1 0 1 0 1 2 1 1 0 1 0 1 0 0 0 0 1 0 0 2 0 0 0 0 0 0 0 0 1 0 0 0 0 0 2 1 0 0 1 2 0 1 1
77 0 0 0 0 0 0 1 1 1 1 1 0 1 0 0 0 2 0 1 1 2 1 0 2 1 1 1 1 1 2 0 1 1 0 2 1 2 0 0 1 0 0 1 0 1 0 0 1 0 0 0 0 0 1 2 0 0 0 1 1 2 1 1 0 0 0 0 0 0 0 0 2 2 2 2 0 0 1 0 1 0 0 1 1 0 0 1 2 2 1 1 1 2 1 2 1 1 1 1 1 2 0 0 2 2 2 2 0 0 1 1 0 0 2 2 2 0 1 0 1 0 1 2 1 1 0 0 1 0 0 0 0 0 0 0 1 0 0 2 0 0 0 0 1 0 0 0 0 1 0 0 0 0 0 0 0 1 0 0 0 0 0 0 1 2 0 1 1 1 1 1 2 1 0 1 2 0 0 0 0 1 0 0 0 0 0 1 0 0 0 1 2 1 2 0 0 1 0 0 0 0 0 2 1 0 2 0 0 0 2 2 0 0 0 0 0 0 1 0 2 2 0 2 1 0 0 0 0 2 0 0 1 1 2 0 2 1 1 1 0 1 2 0 2 2 0 0 1 0 0 0 0 1 1 2 0 1 0 0 0 0 0 1 1 0 0 0 1 1 1 1 0 0 0 0 0 1 2 1 1 0 1 0 0 0 2 0 2 2 0 1 0 1 1 0 1 0 0 1 0 1 2 1 0 0 0 0 1 0 0 1 0 0 1 0 1 0 0 0 0 0 1 0 2 0 0 0 1 2 0 0 0 0 0 0 0 1 0 1 1 1 2 2 0 0 1 1 0 0 0 1 2 1 1 0 1 1 0 0 0 1 0 1 0 0 0 2 2 0 2 2 0 2 0 0 0 0 0 0 1 1 0 0 1 0 0 0 0 1 0 0 2 0 2 2 2 0 0 1 0 1 2 2 0 0 2 0 0 0 0 0 1 0 1 0 1 0 0 0 0 0 1 1 2 2 1 0 0 0 0 0 0 2 0 1 1 0 0 0 1 0 1 1 0 1 0 0 0 0 0 2 1 2 2 1 2 0 0 0 1 1 0 1 0 2 2 1 0 1 0 0 2 1 1 1 1 1 0 1 1 0 2 1 1 1 0 0 0 0 0 0 0 1 0 0 0 2 2 2 0 0 0 0 0 0 0 1 1 0 0 1 0 1 1 0 0 2 0 2 2 0 2 0 1 2 0 1 0 1 1 1 2 2 1 0 1 1 0 1 0 1 0 0 1 2 0 2 2 0 1 0 1 0 2 2 0 0 1 0 1 0 0 1 0 0 0 0 0 1 0 0 0 0 0 0 0 2 0 2 2 0 1 0 0 1 1 2 2 2 0 2 0 1 0 2 0 0 1 1 1 1 0 2 2 2 2 1 0 0 0 0 0 1 0 1 0 1 0 0 0 1 0 0 0 1 1 1 0 0 1 1 1 0 2 1 0 0 0 0 1 1 1 1 1 0 2 0 1 1 0 1 0 0 1 0 2 2 2 1 1 1 1 0 1 1 0 0 0 0 0 1 0 0 0 0 0 1 1 1 1 1 2 1 1 2 1 1 0 1 1 1 0 0 0 0 0 0 0 0 0 0 0 0 1 1 2 2 0 1 0 0 0 0 1 0 0 1 1 0 0 0 1 0 0 0 1 0 1 0 0 1 1 0 1 1 0 0 0 1 0 1 1 1 0 0 2 1 0 1 0 1 1 0 0 0 0 0 2 0 0 0 2 1 1 1 2 0 0 1 0 0 1 0 0 1 1 0 1 0 1 1 0 1 1 1 1 2 2 2 0 2 1 1 1 1 0 1 0 1 0 1 0 1 2 1 2 0 0 1 0 0 0 0 0 2 0 1 0 0 0 0 0 1 2 0 0 0 0 0 1 0 1 0 0 0 0 1 0 0 0 1 0 0 0 0 0 0 0 0 2 0 0 0 2 0 0 0 0 0 1 0 0 0 0 0 1 0 2 1 2 0 2 0 2 2 0 1 0 2 1 0 1 0 0 0 1 1 0 0 0 1 1 0 1 0 2 0 2 0 1 1 1 1 2 2 0 1 0 2 0 0 0 0 0 0 0 0 2 1 1 0 2 0 0 1 1 2 0 2 2 0 0 1 1 1 1 2 2 0 0 2 1 1 0 0 0 0 0 0 2 0 2 0 1 0 2 1 0 1 0 0 2 0 1 1 1 0 0 0 1 0 1 0 0 0 1 1 1 1 0 1 1 0 0 0 0 0 1 1 0 0 1 0 1 0 0 1 2 0 1 1
78 1 0 0 0 0 1 1 2 2 1 0 1 2 0 0 0 2 0 0 2 2 0 1 1 1 1 1 0 1 0 0 1 1 2 0 2 0 0 0 0 1 0 0 0 1 1 1 0 0 0 1 0 0 1 0 0 0 0 0 1 1 2 1 0 0 0 0 1 0 0 0 1 1 1 2 1 0 2 1 1 0 1 0 2 0 1 1 1 1 0 0 0 1 0 1 1 2 1 0 1 2 0 2 0 0 2 1 1 1 1 2 1 1 2 2 2 0 0 0 2 0 2 2 2 2 0 0 1 0 0 0 0 0 1 1 1 0 0 0 0 0 0 0 0 0 0 0 0 0 0 0 1 2 0 1 0 1 1 0 1 0 0 1 0 2 0 0 1 1 1 2 1 1 1 2 1 1 0 1 0 1 1 0 1 0 1 2 0 1 1 1 1 1 1 0 1 2 0 0 0 0 0 1 1 1 2 1 1 0 1 2 2 0 0 0 0 1 1 2 2 0 0 2 0 0 0 0 0 2 0 0 0 0 0 0 0 1 2 0 0 0 2 0 1 1 0 0 1 1 1 1 1 0 0 1 1 1 0 0 0 0 0 1 0 0 0 0 0 0 1 2 0 0 1 0 0 1 1 1 0 0 2 1 2 1 1 0 0 1 1 1 0 1 1 0 0 1 0 0 0 1 2 2 2 0 0 1 0 0 0 2 0 2 1 1 2 0 1 0 2 2 2 0 1 0 0 0 1 0 0 1 0 0 0 0 0 2 0 0 0 0 1 0 0 1 0 1 1 0 1 0 2 0 0 0 1 0 0 2 0 2 0 0 0 0 0 2 1 1 1 1 0 2 0 0 0 0 0 0 0 0 0 1 0 1 0 1 1 0 0 1 1 0 1 0 0 0 1 1 0 1 1 2 0 0 0 0 1 0 0 2 0 0 2 0 2 1 0 0 0 0 0 0 1 2 0 0 1 1 2 1 2 0 2 1 0 2 0 0 1 0 1 1 0 1 0 0 1 0 0 1 0 1 1 0 1 2 1 2 2 2 1 1 0 1 1 2 0 0 2 2 1 1 1 1 1 2 0 1 1 0 1 0 1 1 0 2 1 0 0 1 0 2 0 0 0 1 1 1 1 0 1 1 1 0 2 1 0 1 0 1 1 1 0 1 1 2 0 1 1 1 1 0 0 1 1 1 0 0 2 1 1 0 0 0 1 1 1 0 2 0 0 0 1 1 0 1 1 0 1 0 0 0 0 0 0 0 1 0 1 0 0 1 0 0 0 1 1 1 0 2 0 0 0 0 0 2 0 0 2 0 0 0 1 0 1 2 0 2 0 0 0 0 0 0 0 0 0 0 0 2 2 2 1 2 1 0 0 2 2 0 0 1 0 0 0 0 0 0 0 1 1 1 0 0 0 1 0 0 0 1 0 0 1 0 0 1 1 0 2 0 0 2 2 0 2 1 1 1 0 1 0 0 2 0 0 1 1 0 0 0 2 1 1 2 0 1 1 0 0 1 0 0 0 0 1 0 2 0 0 0 0 0 0 0 0 1 0 1 0 1 0 1 0 0 0 0 0 1 1 1 0 1 2 1 2 0 0 0 1 1 0 0 0 1 0 2 2 0 0 0 0 0 0 0 0 0 0 1 0 1 0 2 0 0 0 0 1 1 1 0 0 1 0 0 1 1 0 0 0 0 0 0 0 1 0 0 1 0 0 0 1 1 0 0 2 0 0 2 0 0 2 0 0 0 1 2 0 1 1 0 0 0 0 2 0 0 0 2 2 0 2 1 1 1 0 1 0 1 1 1 1 1 1 1 0 0 0 1 0 0 1 1 2 1 2 1 1 1 0 1 0 1 2 0 0 0 0 0 1 0 0 0 0 0 0 1 1 1 1 1 1 0 1 0 1 0 0 0 2 0 0 0 2 0 0 2 0 0 1 0 0 1 0 0 0 0 2 1 0 0 0 2 2 2 0 0 1 2 2 0 1 0 0 0 1 1 1 1 0 1 0 1 1 0 2 0 0 1 0 2 2 2 1 0 1 0 0 2 0 0 0 0 0 0 0 0 2 1 0 1 2 2 0 2 0 0 0 0 2 0 0 1 0 0 0 1 1 0 0 1 2 0 1 0 0 0 0 1 2 1 2 0 0 0 0 1 0 2 0 0 2 1 2 1 1 0 2 0 0 0 0 0 0 1 0 0 2 0 0 0 0 2 0 1 1 0 0 2 1 1 0 0 1 0 0 0 1 0 2 1
79 0 0 0 0 0 0 2 2 1 0 1 1 1 0 0 1 1 1 1 1 2 0 1 1 0 0 2 0 0 2 0 0 0 1 1 1 1 1 0 0 0 0 1 0 1 1 0 0 0 0 2 1 1 1 1 0 0 0 0 2 2 2 1 0 0 0 1 2 0 0 1 1 2 1 2 1 0 1 0 1 0 0 1 2 0 0 1 2 2 1 1 2 2 1 2 1 0 0 0 2 1 1 1 0 0 2 2 0 0 1 1 1 1 1 1 1 0 0 0 2 0 2 2 1 1 0 0 2 0 2 0 0 0 0 0 0 0 0 1 2 0 1 0 0 0 0 0 0 2 0 0 1 0 0 0 0 2 1 1 1 0 0 2 0 0 0 0 0 0 0 0 1 0 0 1 0 1 0 0 0 1 0 1 1 0 1 0 0 0 1 0 2 2 2 1 2 2 0 0 0 1 1 0 0 1 2 1 0 0 1 0 0 0 0 1 1 0 1 1 1 0 1 1 0 1 1 1 1 0 0 0 0 0 0 0 0 1 1 1 1 1 2 0 1 2 0 0 2 0 0 0 0 0 0 1 1 0 0 0 0 0 0 0 0 0 0 0 0 0 1 2 0 1 1 1 0 1 2 0 0 1 2 1 2 0 1 2 0 2 0 1 1 2 1 1 0 0 0 0 0 0 2 2 1 1 0 1 1 0 0 2 0 1 1 0 1 0 1 0 1 1 0 1 1 0 0 0 0 0 0 2 1 1 0 1 1 2 0 1 0 0 2 2 0 0 2 1 2 1 1 0 1 1 0 1 1 0 0 2 0 2 1 0 1 1 0 2 1 0 1 1 0 2 0 0 0 1 1 0 0 1 0 0 0 1 0 0 0 1 0 0 2 0 2 0 0 0 0 1 0 0 0 1 0 1 1 0 0 0 0 1 0 0 0 0 0 0 0 0 0 0 0 1 2 2 1 0 0 0 0 0 0 0 2 0 0 0 0 0 1 0 1 1 1 2 0 1 0 0 0 1 1 2 2 1 2 1 0 1 1 1 0 0 0 0 0 2 0 0 0 0 2 0 1 0 0 2 0 1 1 0 0 0 2 0 0 1 1 0 2 2 1 1 0 2 2 1 1 1 1 0 1 1 1 0 1 1 0 1 0 0 0 0 1 0 0 2 0 2 2 0 2 1 0 2 0 0 1 2 0 1 0 0 0 0 1 0 2 0 1 1 0 0 1 1 0 1 1 0 0 0 0 0 1 1 0 1 0 1 0 0 0 0 0 0 0 1 0 0 0 0 0 0 0 0 0 1 0 0 2 0 2 0 0 1 1 0 0 0 0 0 1 0 0 0 0 0 0 0 0 2 2 0 0 0 0 1 0 1 0 0 0 0 0 0 0 0 0 0 0 1 0 0 0 1 1 0 0 0 2 2 0 0 2 1 0 0 0 0 1 1 0 1 2 0 2 2 1 1 1 1 0 1 0 0 2 2 2 0 0 0 0 0 1 1 1 2 0 1 1 1 1 0 0 1 1 0 2 0 0 0 2 1 0 1 2 1 0 1 1 1 0 2 0 0 0 1 0 1 1 1 0 0 0 2 2 1 0 1 0 0 0 1 0 1 0 1 1 0 0 0 0 0 0 1 1 0 1 1 1 1 1 2 2 2 1 0 0 2 1 1 0 0 0 0 0 0 0 0 0 0 1 1 0 0 0 0 2 0 0 0 2 1 0 1 1 1 0 2 0 1 1 0 0 0 2 2 0 2 1 0 0 1 1 0 1 1 0 1 0 1 2 0 1 1 1 0 0 2 0 2 1 2 1 2 1 0 0 1 1 1 1 1 2 1 1 2 2 0 2 1 0 0 0 0 0 0 0 0 0 0 1 0 0 0 0 0 1 0 1 0 0 0 0 0 0 1 0 1 1 0 0 1 1 0 1 0 0 0 0 0 0 0 0 0 1 0 2 0 0 0 2 0 2 2 0 0 2 2 2 0 2 0 0 0 0 1 0 0 1 2 1 0 2 0 2 0 0 0 0 1 1 0 2 2 0 1 0 1 1 0 0 1 1 1 0 2 2 2 0 0 1 0 0 1 1 0 1 0 2 0 0 1 0 1 0 1 1 0 0 2 2 1 2 0 1 1 0 0 2 0 2 1 1 0 1 0 0 2 0 2 2 0 2 1 1 0 1 0 1 0 0 1 1 1 0 0 2 0 0 0 0 1 0 0 0 0 0 2 1 1 0 0 2 0 1 1 1 1 2 2
80 1 1 0 0 0 0 1 2 1 0 0 0 0 0 0 0 2 0 0 2 2 0 0 2 0 0 1 2 2 1 1 1 1 2 0 2 2 2 0 0 0 1 0 0 1 2 0 0 0 0 0 0 2 0 2 0 0 0 1 0 0 2 2 1 1 1 0 1 0 0 0 2 2 2 2 0 0 1 0 1 0 0 0 0 0 1 1 2 2 0 1 1 1 0 1 0 1 1 1 0 2 0 2 0 0 2 2 2 2 0 0 0 1 2 2 1 0 0 0 2 0 2 1 0 0 0 1 2 0 0 0 0 0 1 1 0 0 0 1 2 0 0 1 2 0 0 0 0 0 0 0 0 0 0 1 0 0 0 0 1 1 0 1 1 2 0 1 1 1 0 0 0 2 0 1 2 0 0 0 0 0 0 0 1 1 0 1 1 0 2 0 2 1 2 0 0 2 0 0 0 1 0 1 0 1 2 0 2 1 0 1 1 0 0 1 1 1 1 0 0 0 1 1 0 0 1 1 1 0 1 1 0 0 0 0 0 1 1 1 1 1 2 1 2 2 0 1 1 0 0 0 2 1 1 1 0 1 0 0 0 0 0 2 0 0 0 0 2 1 1 0 0 0 1 1 0 0 0 0 0 0 2 1 2 0 2 2 0 2 0 1 0 1 1 0 1 1 0 1 0 2 2 1 0 1 0 0 0 1 0 2 0 1 0 0 2 0 1 0 2 2 1 0 2 0 0 0 0 1 0 1 0 0 0 0 0 1 1 2 1 2 1 0 0 1 0 0 1 1 0 0 0 0 0 1 1 1 0 2 0 2 2 0 2 1 0 2 2 0 2 2 2 1 0 0 0 0 0 0 1 0 0 0 0 1 0 0 0 1 0 1 0 1 1 1 0 1 0 0 0 0 0 2 2 0 0 0 0 0 0 0 0 0 0 0 0 0 0 0 0 1 0 1 0 1 1 1 2 0 2 0 0 1 1 0 1 0 0 0 2 0 1 1 0 1 1 0 0 0 0 1 1 1 1 1 1 2 1 1 1 1 0 0 0 0 0 1 0 1 0 0 2 1 1 1 0 1 0 1 1 0 2 0 1 2 0 1 1 1 2 1 0 1 0 0 0 2 2 0 0 0 2 1 2 1 2 2 1 1 0 1 0 1 0 1 2 2 0 2 2 0 2 0 1 2 0 0 0 2 0 1 1 1 0 0 1 0 1 0 1 0 0 1 1 1 1 1 1 0 0 0 0 0 1 0 0 1 1 0 0 0 0 0 1 1 0 2 1 0 1 1 1 0 0 1 1 2 0 2 2 0 0 0 1 0 1 1 1 1 0 2 0 1 0 0 0 0 0 1 1 1 2 2 0 2 0 0 0 1 2 0 0 0 0 0 0 0 0 0 0 1 1 0 0 0 2 2 0 0 1 1 0 0 2 0 1 0 0 0 1 1 0 0 1 0 2 2 0 1 0 2 0 2 1 0 1 2 2 0 0 0 0 0 1 1 0 2 1 0 0 1 0 0 0 1 1 0 1 0 1 0 1 0 0 1 1 1 1 0 2 0 1 2 1 0 0 0 0 0 0 0 0 0 1 1 1 2 0 0 1 1 0 0 0 1 0 1 1 0 0 0 0 0 0 1 1 0 0 0 0 1 0 2 0 0 0 0 0 0 0 0 0 0 0 0 0 1 0 2 2 2 1 0 0 2 0 0 1 0 0 0 2 1 1 1 2 0 0 1 1 0 1 1 0 0 1 0 1 0 2 2 1 0 0 1 0 1 1 2 1 1 0 0 0 0 0 1 1 2 0 1 1 2 1 0 0 1 0 1 0 0 1 1 1 2 1 2 2 0 2 1 0 1 1 0 0 0 0 0 0 0 1 0 0 1 1 0 1 0 0 0 0 0 0 0 0 0 0 1 1 0 1 0 1 0 0 0 0 0 1 0 0 0 0 0 1 0 0 0 0 0 2 0 2 2 1 0 1 2 2 0 1 0 0 0 1 2 0 1 1 2 0 0 2 0 2 0 0 0 0 2 0 0 2 2 0 1 0 1 0 0 0 1 1 1 0 1 1 1 0 0 2 2 0 1 1 1 0 0 2 0 0 2 0 0 0 0 0 0 0 1 1 2 2 0 0 0 0 0 2 0 0 0 2 0 2 0 1 0 1 1 1 0 0 1 1 0 1 0 1 0 0 0 0 1 0 1 1 0 0 1 0 1 0 0 0 1 1 2 0 0 0 0 0 0 0 2 1 0 2 1
81 1 0 0 1 0 0 1 1 2 2 0 1 1 0 0 1 1 0 1 1 2 1 0 2 0 0 1 2 2 1 1 1 1 2 0 2 2 1 0 0 1 2 0 0 1 0 0 0 0 0 0 0 0 1 2 0 0 0 0 0 0 0 0 0 0 0 0 2 0 0 2 2 2 2 2 0 0 1 0 1 0 0 2 2 0 1 0 1 2 0 0 0 1 0 2 1 0 0 0 2 2 0 1 1 1 2 2 0 0 0 1 1 1 1 1 1 0 0 0 1 1 2 0 0 0 0 1 1 1 1 1 0 0 0 0 0 0 0 0 0 0 1 0 0 0 1 0 0 2 0 0 0 0 0 1 0 0 0 0 0 0 0 1 0 0 0 0 2 1 0 0 0 1 0 0 1 1 0 1 0 1 0 1 2 1 1 2 1 0 1 0 1 0 1 1 0 2 0 0 0 1 0 0 2 0 2 1 1 0 2 2 1 0 1 2 1 0 0 1 2 1 1 1 0 0 1 0 1 1 0 0 0 0 0 0 0 2 2 0 0 0 2 0 1 1 0 0 2 0 0 0 0 0 0 2 0 1 0 0 0 0 0 1 1 1 0 0 1 1 1 0 1 1 0 0 0 1 1 0 0 1 2 0 2 0 2 2 0 2 0 0 0 1 1 0 1 1 0 1 0 1 2 1 1 0 1 0 1 0 0 2 0 0 0 0 2 0 0 0 1 1 2 1 1 0 0 0 1 0 0 2 0 0 0 0 0 1 0 1 1 1 1 1 0 0 2 2 0 2 0 0 2 0 1 0 1 1 0 0 1 1 1 0 1 0 0 2 2 0 2 2 2 1 1 0 0 0 0 0 2 0 0 0 1 0 0 0 0 0 2 2 0 0 2 1 1 1 1 1 0 1 1 2 1 0 0 1 0 0 0 1 2 0 1 2 0 0 0 0 0 0 1 0 2 2 2 0 1 0 1 0 1 1 1 0 0 2 1 1 2 0 2 0 1 1 0 1 1 1 1 0 0 1 0 0 0 1 1 0 1 1 0 0 0 0 0 1 0 1 0 0 2 0 1 0 1 1 0 1 1 0 1 0 1 1 0 0 0 0 0 0 0 1 0 0 0 0 0 2 2 2 1 1 1 0 1 1 0 1 0 1 0 1 0 0 1 2 0 0 0 1 2 2 0 2 0 1 0 1 1 1 1 0 0 0 2 0 2 1 0 1 0 0 1 1 0 0 0 0 0 0 0 0 0 0 1 1 1 1 0 0 2 0 0 0 2 1 0 1 0 1 1 0 0 1 1 2 0 0 2 0 0 0 0 0 0 0 0 0 0 1 0 0 0 0 1 0 0 1 1 1 1 1 1 1 0 1 0 0 0 0 0 0 0 0 0 1 0 0 1 1 0 0 0 0 1 1 0 0 0 1 0 0 2 1 1 1 1 0 1 0 0 2 2 0 0 1 1 1 0 1 1 2 2 0 0 1 0 0 0 0 0 1 1 2 0 1 0 2 1 0 0 1 0 0 0 0 2 0 0 1 2 0 0 2 1 2 0 2 0 2 0 2 0 0 1 0 0 1 1 0 0 0 0 2 1 2 0 1 0 0 0 0 0 1 0 1 1 0 0 0 0 0 0 1 1 1 0 0 0 1 0 2 0 0 1 0 0 0 0 0 0 0 0 0 0 0 0 0 0 0 0 0 0 0 0 0 2 0 0 0 2 0 0 2 1 0 0 2 1 0 2 1 0 0 1 0 1 1 1 1 2 0 0 1 0 1 0 2 1 0 1 0 1 1 0 0 0 2 0 1 1 1 1 2 1 1 0 1 0 0 1 1 1 2 2 2 2 0 2 2 0 1 2 0 0 0 0 0 0 1 1 0 0 1 1 0 0 0 0 0 0 0 0 0 0 1 0 1 1 0 0 1 1 0 1 1 1 1 0 0 0 0 0 1 1 0 1 0 0 0 1 2 0 1 0 1 2 2 2 0 2 0 0 0 0 2 0 0 0 1 0 1 2 1 1 0 0 1 0 1 1 1 1 0 0 1 0 1 0 0 0 0 0 0 0 2 2 2 0 0 1 0 0 1 1 1 0 0 1 0 1 1 2 2 1 0 2 2 0 1 1 1 0 0 0 0 0 0 2 0 1 1 1 0 2 0 0 1 0 0 1 0 2 0 0 0 2 0 0 0 0 0 0 0 0 0 2 0 0 0 0 0 0 0 0 0 1 1 0 0 0 0 2 0 0 0 0 0 1 1
82 0 0 0 0 1 1 2 2 2 2 1 0 0 0 0 0 0 0 0 2 2 0 1 1 0 0 1 1 1 1 1 1 2 0 0 2 0 0 0 0 2 0 0 0 0 1 0 0 0 0 0 0 0 0 2 0 0 0 1 1 2 2 2 0 0 1 0 0 0 0 0 1 2 1 2 1 1 2 2 0 0 0 2 2 0 1 0 2 2 0 0 0 2 0 1 1 0 0 0 2 1 1 1 0 0 2 1 1 0 0 1 1 2 2 2 2 0 1 0 1 0 2 1 1 1 0 1 1 1 0 0 0 0 0 0 2 0 0 1 0 0 0 0 2 0 0 0 0 1 1 0 0 0 0 0 0 0 1 1 0 1 1 0 2 2 0 2 0 2 2 0 2 1 0 1 0 0 0 0 0 0 0 0 0 0 0 2 1 1 1 1 1 0 1 1 1 2 1 0 0 1 0 0 1 1 2 1 1 0 1 1 1 0 0 2 2 1 2 0 0 0 1 2 0 0 1 0 0 0 0 0 1 1 0 0 0 1 1 1 1 1 2 0 2 2 0 0 1 0 0 0 0 0 0 1 2 1 0 0 0 0 0 1 1 0 0 0 0 0 0 2 0 2 0 0 0 1 1 1 1 1 1 0 2 1 1 2 0 2 0 0 0 1 1 0 1 1 1 0 0 1 1 0 0 1 0 0 0 0 1 2 0 2 2 0 2 1 1 0 2 2 1 2 1 0 0 0 1 0 0 0 0 0 0 0 0 1 0 1 0 0 2 2 0 0 1 2 0 2 0 0 1 1 0 1 1 0 0 0 2 2 1 0 1 0 0 1 1 1 1 1 1 1 0 1 0 0 0 0 0 1 0 0 0 1 0 1 1 1 0 0 0 1 1 0 0 2 0 0 0 1 0 1 0 0 1 0 0 0 0 0 2 0 0 1 0 0 0 0 0 1 0 0 1 1 0 0 1 0 1 1 0 1 1 0 0 1 1 0 1 0 2 0 0 1 0 0 0 0 0 2 0 0 0 0 0 2 1 1 2 2 0 0 0 1 1 1 0 1 0 0 2 0 1 1 1 2 1 1 0 1 2 2 2 0 0 0 0 0 0 0 0 1 1 1 1 2 2 0 0 0 2 1 1 1 1 1 2 0 0 0 2 1 0 0 0 2 0 1 1 1 0 0 0 0 1 1 1 1 1 0 0 0 2 0 1 0 1 1 1 0 1 0 2 1 0 2 2 0 1 0 1 1 2 0 0 0 0 1 0 1 0 1 1 1 0 1 1 0 1 0 0 0 0 0 0 1 0 0 1 0 0 0 1 1 0 0 0 0 0 0 0 0 0 1 0 0 0 0 0 2 1 1 2 2 1 2 0 2 1 0 0 1 0 0 1 1 0 0 0 2 0 0 0 0 2 0 0 0 0 0 1 0 2 1 1 1 0 0 0 1 0 1 1 0 2 1 2 2 0 1 0 0 2 0 1 2 2 0 0 0 2 1 1 2 0 1 0 0 0 1 0 0 0 0 0 0 2 0 0 1 2 0 0 2 0 0 0 0 1 0 0 1 1 0 0 0 0 2 1 2 0 1 1 2 1 1 1 0 1 1 0 0 1 1 1 1 1 0 0 0 1 0 0 0 0 0 1 1 0 0 0 2 0 0 0 0 0 1 0 0 1 0 0 0 1 0 0 1 1 1 1 0 0 1 1 1 2 1 1 1 2 2 1 0 2 2 0 2 0 0 2 0 0 0 0 1 1 0 2 2 0 1 1 1 1 1 0 2 1 0 2 0 0 0 0 0 1 1 1 0 1 2 1 1 0 1 0 0 1 1 1 0 1 0 1 0 2 0 0 2 0 1 2 0 0 0 0 0 0 1 2 1 0 0 0 1 1 0 1 1 1 1 0 0 1 0 2 0 1 0 0 0 1 0 1 0 0 0 2 0 1 0 0 1 1 0 1 0 1 0 2 0 1 0 0 1 1 2 1 1 2 0 0 0 0 1 0 0 1 2 0 0 2 0 2 0 0 0 0 2 0 0 2 0 0 0 1 1 1 0 0 0 1 1 0 1 2 2 0 0 1 1 0 0 1 1 0 0 2 0 0 1 0 0 0 0 0 0 0 1 2 2 2 1 1 0 0 0 2 0 0 0 2 0 2 1 0 1 0 1 0 0 0 0 0 0 1 0 1 0 0 0 0 1 0 2 1 1 0 2 0 1 0 1 2 0 1 2 0 0 0 0 0 0 0 1 1 0 2 1
83 1 0 0 0 0 0 0 1 2 1 0 0 0 0 0 0 2 0 0 2 2 1 0 2 0 0 1 0 0 1 2 0 0 2 0 2 1 0 0 1 1 0 0 0 1 1 0 0 1 1 1 1 1 1 1 1 1 1 1 1 1 2 0 0 0 0 0 2 0 0 1 2 2 2 2 0 0 1 0 1 0 1 1 1 0 1 1 1 1 0 1 2 2 0 0 0 2 2 2 0 2 0 2 0 0 2 1 1 0 1 2 1 1 1 1 1 0 0 0 2 0 2 2 2 2 0 0 0 0 0 0 0 0 0 0 0 0 1 0 0 0 0 0 0 0 0 0 0 0 1 0 0 0 0 0 0 0 1 1 0 1 0 1 0 2 0 2 0 2 2 2 0 2 0 1 1 0 0 0 0 0 1 1 2 0 1 2 1 0 2 0 2 2 2 0 1 2 0 1 0 1 1 0 1 1 2 0 2 0 0 0 0 0 0 1 1 0 1 0 1 1 0 1 0 0 0 0 0 0 0 0 0 0 0 0 1 1 2 0 0 0 2 0 0 0 0 0 1 1 1 1 1 0 0 1 0 2 1 1 0 1 0 0 0 0 0 1 1 1 1 0 0 0 0 0 0 2 2 1 1 1 2 1 2 1 1 2 0 2 0 0 1 2 2 0 0 1 0 1 0 1 2 1 0 0 1 0 0 1 0 1 0 2 1 0 2 0 0 0 1 1 0 1 1 0 0 0 1 0 0 1 2 0 0 0 0 2 1 1 0 1 1 2 0 0 2 0 0 0 0 1 1 0 0 1 1 0 0 1 1 2 1 0 1 2 0 2 0 2 0 0 2 1 0 0 0 0 0 0 0 0 0 0 0 0 0 0 0 1 0 0 1 0 2 1 1 0 2 1 1 1 0 1 0 1 1 0 0 0 0 0 1 1 1 0 0 1 0 1 1 1 0 0 1 2 1 0 1 1 1 1 0 1 1 0 0 0 1 0 0 0 2 0 1 2 1 0 0 0 0 1 0 0 0 0 0 0 0 0 0 0 1 1 0 2 2 2 0 0 0 0 2 1 1 1 2 2 1 0 1 1 2 0 0 2 0 0 0 0 1 1 0 2 1 1 1 2 2 2 0 0 2 1 2 1 2 0 1 1 1 0 0 0 1 0 0 1 0 1 1 1 2 1 1 2 1 0 0 2 0 1 2 0 0 0 2 1 2 0 2 0 0 0 0 0 0 0 1 1 0 1 1 0 0 1 1 0 0 1 0 0 1 0 0 0 0 1 1 0 0 1 1 0 0 0 0 2 0 0 2 0 0 0 1 0 1 0 0 0 0 2 0 0 0 0 0 1 1 0 0 1 2 0 0 0 0 0 0 0 0 0 0 0 0 0 0 0 0 0 0 1 1 1 0 0 0 2 0 0 0 0 1 1 1 1 0 0 0 0 1 0 0 0 2 0 2 1 1 1 0 1 0 1 1 0 2 2 2 0 0 0 1 1 0 1 0 1 0 1 1 1 1 0 0 0 1 0 1 0 0 1 2 0 0 2 1 1 1 0 2 1 0 2 0 0 0 1 0 0 0 0 0 0 0 1 2 2 0 0 2 1 0 2 0 1 0 2 2 0 0 0 2 0 0 0 0 0 1 1 0 1 0 2 1 1 0 0 0 1 0 1 1 0 0 0 1 0 0 0 0 0 1 0 0 1 1 0 2 0 0 0 2 1 1 1 1 1 0 2 2 0 2 1 1 0 1 0 2 0 1 1 1 0 2 0 1 0 0 2 2 0 2 0 0 0 0 1 0 0 0 2 0 0 2 2 1 1 0 0 0 0 1 1 0 2 1 2 2 0 2 2 0 1 1 0 0 0 0 0 0 1 0 0 0 0 0 1 0 0 1 1 1 0 0 1 1 0 1 0 1 0 0 0 1 0 1 0 0 0 2 0 0 0 0 1 0 0 1 0 0 0 1 1 2 2 0 2 1 2 1 1 0 0 0 0 2 2 0 0 0 2 0 0 2 0 2 0 1 0 0 2 1 1 1 1 0 2 1 1 1 0 0 0 0 0 0 1 1 1 0 1 1 1 1 1 0 1 0 0 2 0 0 1 1 0 0 1 2 1 0 1 1 2 1 0 0 1 0 1 2 0 2 0 1 0 1 1 0 1 1 1 2 0 2 0 0 0 1 0 1 0 0 1 1 1 0 1 1 0 0 1 0 1 0 1 1 0 0 0 0 0 0 0 0 0 0 0 2 0 1 1
84 1 0 0 1 0 0 0 0 2 2 0 0 0 0 0 0 1 1 0 1 1 1 2 0 1 1 1 0 1 2 0 2 1 2 0 2 1 0 0 0 2 0 0 0 0 0 0 0 0 0 0 0 1 1 2 0 0 0 1 0 1 1 1 1 1 1 0 1 0 0 1 2 2 2 2 0 0 2 0 2 0 0 1 1 0 0 0 2 2 0 0 0 2 1 1 1 1 0 0 1 2 0 2 0 0 2 1 1 0 0 1 2 2 2 2 2 0 0 0 1 1 2 0 0 0 0 0 1 0 1 0 0 0 0 0 0 0 0 1 1 0 0 0 2 0 1 0 0 1 0 0 1 0 0 0 0 2 0 1 0 0 1 0 2 2 0 0 2 0 0 0 1 1 1 2 1 1 1 1 0 1 0 1 1 0 1 2 0 2 0 2 1 2 2 0 0 1 1 0 0 0 0 0 1 0 2 1 1 0 2 2 1 0 0 1 1 1 1 0 1 1 1 1 0 1 0 0 0 0 1 1 0 0 0 0 0 2 2 0 0 0 2 1 2 2 0 0 2 0 0 0 0 0 0 1 0 0 0 0 0 0 0 1 1 0 0 1 1 1 0 2 0 0 0 0 0 0 0 0 0 0 1 1 1 0 1 0 0 1 1 1 0 2 1 1 1 1 0 1 0 0 2 0 0 0 0 0 0 0 0 1 0 1 1 0 2 0 0 0 2 2 1 1 0 0 0 0 1 2 0 1 1 0 0 0 0 0 0 2 1 1 2 2 0 0 1 0 1 1 0 1 1 1 0 1 1 2 0 0 0 1 1 0 1 0 0 2 2 0 2 2 1 2 0 1 0 0 0 0 2 1 0 0 0 1 0 0 0 1 1 0 0 0 2 0 0 0 0 0 0 0 1 1 0 0 1 1 1 0 0 1 1 0 0 1 0 1 0 1 1 1 1 0 1 1 1 1 2 1 0 2 0 1 1 1 1 1 0 0 1 0 1 0 2 2 0 0 0 0 0 0 2 2 2 2 2 1 1 1 0 0 0 0 0 0 0 1 0 1 0 0 1 1 0 0 1 2 0 1 0 0 0 0 2 0 0 0 0 0 0 0 0 1 0 0 0 2 2 1 0 0 1 1 1 0 2 1 0 1 0 0 1 1 0 0 0 2 0 1 1 1 2 0 0 1 1 1 1 1 0 0 0 0 2 0 0 1 1 0 0 2 1 0 1 1 0 1 1 0 1 0 1 0 1 1 1 0 1 1 1 0 1 1 0 0 1 1 1 0 1 0 0 0 0 0 1 2 0 0 2 0 0 0 0 0 0 2 1 2 0 1 1 1 0 0 2 1 1 0 1 2 0 2 2 2 1 1 0 1 0 0 0 1 1 1 1 1 1 0 0 1 0 0 0 0 2 2 0 0 0 0 0 0 2 0 0 2 1 0 1 0 0 2 1 0 2 1 1 1 0 1 0 1 2 0 0 2 2 1 1 0 0 2 0 2 1 0 0 1 1 1 1 0 1 0 1 2 0 2 0 1 2 0 0 2 1 1 0 0 1 0 1 2 2 0 0 0 0 1 0 2 0 0 0 2 2 2 0 0 1 1 0 0 0 2 1 0 0 0 0 0 0 1 1 0 1 0 1 1 0 1 0 2 0 0 0 0 0 1 0 1 0 1 0 0 1 2 0 0 0 0 1 0 0 1 1 0 1 0 0 0 2 0 0 1 2 1 0 2 0 0 2 1 0 0 1 1 0 1 1 1 1 0 0 1 0 2 1 2 0 1 2 0 0 0 1 0 0 0 0 2 1 2 1 1 2 0 0 1 0 0 0 0 0 2 1 2 2 0 2 1 0 1 2 0 0 0 0 0 0 1 1 0 0 1 1 0 0 0 0 0 1 0 0 0 0 0 1 0 1 0 0 0 1 0 1 0 0 0 2 0 0 0 0 0 1 0 1 0 1 0 2 0 2 2 0 0 0 1 0 1 2 0 0 0 0 2 0 0 0 0 1 1 0 0 2 0 0 0 0 2 2 1 1 1 1 1 0 2 0 0 0 0 0 0 0 2 1 1 0 0 2 2 0 1 1 1 0 1 2 1 0 1 0 0 0 1 1 0 0 0 1 0 1 0 2 0 0 1 2 1 1 0 1 0 1 0 0 1 0 1 1 0 0 0 0 0 1 0 1 0 0 0 0 0 0 2 1 0 0 1 0 1 0 0 0 0 0 0 0 0 0 0 0 0 0 0 1 0 0 0
85 1 0 0 0 0 0 0 0 1 1 0 0 1 0 0 0 1 0 1 1 2 0 0 2 0 0 2 0 0 2 0 2 1 1 0 2 0 0 0 0 2 1 0 0 0 0 0 0 0 0 1 1 1 0 1 1 0 0 1 0 1 1 1 0 0 0 0 1 0 0 0 1 1 1 2 1 0 0 0 0 0 0 2 2 0 1 0 1 2 0 0 2 2 0 2 1 1 1 1 1 2 0 1 1 1 1 0 1 0 0 1 0 0 1 1 0 1 0 0 1 1 2 1 1 1 0 0 1 0 0 0 0 0 0 0 0 0 0 1 0 0 0 0 0 0 0 0 0 2 0 1 1 1 0 1 0 0 1 0 0 1 0 0 0 2 0 1 0 0 0 0 0 2 0 0 2 0 0 0 0 0 0 1 1 0 1 1 1 0 2 0 2 1 2 0 1 1 0 0 0 0 0 0 1 2 1 2 0 0 0 1 1 0 0 1 1 0 1 1 2 1 0 2 0 0 0 0 0 0 1 1 1 1 0 0 0 2 2 0 0 0 2 0 2 2 0 0 2 0 0 0 2 1 1 2 1 1 0 0 0 0 0 0 1 0 1 0 2 2 0 2 1 1 0 0 0 1 1 1 1 0 2 1 2 0 2 0 1 2 0 2 1 2 1 0 0 1 0 0 0 0 2 2 1 0 0 1 0 1 0 1 0 2 0 0 2 0 1 0 1 1 0 1 1 0 0 0 1 0 0 0 1 0 0 1 1 0 0 0 0 0 2 2 0 1 1 0 0 1 0 1 2 1 1 0 1 1 0 1 0 1 1 0 1 0 0 2 1 1 1 1 0 2 0 0 0 1 1 1 2 1 0 0 0 0 0 0 0 0 1 2 1 0 2 2 2 0 1 1 0 1 0 2 2 0 0 1 0 0 0 0 1 0 0 1 0 0 0 0 0 2 0 1 0 2 2 0 1 1 1 2 0 2 0 0 0 0 0 0 1 0 1 1 1 2 0 1 1 0 0 0 0 1 1 0 1 2 0 2 2 2 0 1 0 1 1 2 0 0 0 0 2 0 0 0 0 1 0 1 1 0 0 0 2 1 0 2 2 0 2 2 0 0 1 0 0 2 2 2 2 0 0 0 0 0 2 1 1 0 0 0 1 0 1 0 0 2 0 1 1 0 2 0 0 2 0 0 0 2 0 0 1 0 0 0 2 2 1 0 1 0 0 0 2 2 0 1 1 0 0 0 1 0 0 1 0 0 0 0 0 1 0 0 0 0 2 2 2 2 0 1 0 0 0 0 1 2 0 2 2 0 0 0 1 0 1 2 1 2 0 0 0 1 0 1 1 1 1 0 0 2 0 2 2 2 1 0 1 0 1 0 0 0 0 0 0 2 1 1 0 2 0 0 0 1 1 2 0 0 0 1 0 0 1 0 1 0 0 1 1 1 0 1 2 0 1 0 1 1 0 2 0 1 1 0 1 2 2 0 0 0 1 1 1 1 0 2 0 1 0 1 0 0 0 1 2 0 0 0 0 1 2 1 0 2 2 1 0 0 2 1 0 1 1 0 1 1 0 1 1 0 0 0 1 1 0 1 0 0 1 1 0 0 0 0 0 1 0 0 0 0 1 0 0 0 0 0 0 0 0 0 0 2 0 0 0 0 1 2 1 1 0 0 0 1 1 2 0 0 0 0 1 0 0 0 0 0 0 0 0 1 2 1 0 1 1 0 0 2 0 0 1 1 1 0 2 0 1 0 2 1 1 0 0 0 1 2 0 2 0 0 1 1 1 1 0 1 1 2 0 1 0 1 2 1 2 0 2 0 0 0 2 2 2 2 2 2 1 0 1 0 0 0 2 0 0 0 0 0 0 0 0 0 0 0 0 2 2 0 2 2 0 0 0 0 0 0 0 0 2 0 0 0 2 0 0 0 0 0 0 0 1 0 0 2 0 0 1 0 0 0 1 1 1 1 0 0 1 2 2 0 2 0 0 0 0 2 0 0 0 2 0 0 1 0 2 1 0 0 0 2 0 0 1 1 0 1 0 1 1 0 1 0 2 2 0 1 1 1 0 1 2 2 0 0 1 2 0 0 2 2 0 0 0 0 0 1 1 0 0 0 1 2 1 0 1 1 0 0 2 0 2 0 1 0 1 0 0 2 0 0 1 0 1 1 1 0 1 0 2 0 1 0 0 1 0 0 2 0 0 0 0 0 0 0 1 0 0 1 0 0 0 0 0 0 0 0 0 0 2 1
86 1 0 0 0 0 0 2 2 1 1 0 0 0 0 0 0 1 2 1 1 1 0 1 1 0 0 2 0 0 2 0 0 0 2 0 2 2 1 1 0 0 1 0 0 1 0 0 0 1 1 1 2 2 0 2 0 0 1 0 0 1 2 1 0 0 1 0 0 0 0 0 1 2 1 2 1 0 0 1 0 0 0 1 1 0 0 0 2 2 0 0 1 2 0 2 0 2 2 2 0 2 1 0 1 0 2 2 0 0 0 0 1 2 2 2 2 0 0 0 2 0 2 1 1 1 0 0 1 0 0 0 0 0 0 0 0 0 1 0 0 0 0 0 1 0 0 0 0 0 0 0 1 0 0 0 0 0 0 0 1 0 0 0 1 1 1 1 0 1 1 0 1 2 1 2 1 0 0 0 0 0 1 0 2 1 1 2 0 0 1 1 1 1 1 1 0 1 0 0 0 0 0 0 1 1 1 0 2 0 0 0 0 0 0 1 1 2 0 0 2 1 0 1 0 1 1 1 1 2 0 0 0 0 0 0 0 2 2 0 0 0 2 1 2 2 0 1 1 0 0 0 0 0 0 2 2 1 1 0 0 0 0 0 0 0 0 1 2 1 0 1 0 1 0 0 1 0 1 0 0 1 1 1 1 0 2 1 1 2 0 1 1 2 1 1 0 1 0 0 0 1 2 2 1 0 1 1 2 0 0 2 0 2 1 0 1 0 1 0 1 1 1 2 1 0 0 0 0 0 0 2 0 0 0 0 0 1 0 1 0 1 2 2 0 0 2 0 1 0 0 1 1 1 1 0 1 1 0 1 0 1 2 0 2 0 0 2 2 0 2 2 0 2 0 0 0 0 0 0 1 1 0 0 1 1 0 1 1 0 0 2 1 1 2 2 2 1 0 0 0 1 1 2 0 0 0 1 1 0 0 1 1 0 0 0 0 0 0 0 0 0 0 1 0 1 1 0 1 0 2 1 0 2 2 0 0 1 1 0 1 0 2 0 0 2 1 0 0 0 0 1 1 2 1 1 1 2 1 1 0 1 1 0 0 1 1 2 0 1 1 1 2 1 1 0 1 1 0 1 2 0 2 1 0 2 1 0 0 0 1 1 0 1 1 1 1 2 2 0 0 0 2 2 2 0 2 1 1 0 0 0 0 1 0 1 1 2 0 2 2 0 2 1 1 2 0 0 1 2 0 1 0 0 0 0 2 1 2 0 2 0 0 1 1 1 1 0 0 0 0 0 0 0 0 0 0 1 1 1 0 0 0 1 0 0 0 1 1 1 0 1 2 0 1 1 2 1 0 1 1 0 1 0 1 1 2 2 1 2 0 2 1 0 0 0 0 1 0 0 0 2 1 0 1 1 0 0 0 1 0 0 0 0 0 0 0 1 1 0 0 2 0 0 0 0 0 1 0 0 1 1 0 0 1 1 1 0 0 0 1 1 0 0 1 0 2 1 1 1 1 0 1 1 2 0 2 1 1 0 0 0 2 2 0 2 0 0 0 1 1 0 0 0 0 1 1 0 1 0 0 0 2 0 0 2 1 2 1 1 1 1 0 1 1 0 0 1 0 2 1 0 0 2 2 2 1 1 1 1 0 0 0 0 0 1 0 2 2 0 0 0 0 0 1 1 1 0 0 0 0 0 0 2 0 0 1 0 1 2 1 1 1 0 0 0 1 0 0 1 0 1 0 0 0 1 0 0 1 0 0 0 2 0 0 1 1 1 0 1 0 1 0 0 0 1 1 2 0 2 1 0 0 1 1 1 1 2 2 2 0 2 1 0 1 1 0 0 0 1 0 1 0 1 2 1 1 0 0 2 0 0 1 1 1 2 2 2 2 1 1 2 0 0 2 0 0 0 0 0 0 0 1 1 0 1 0 1 0 1 0 0 1 1 0 0 0 0 1 0 1 0 0 0 2 0 0 0 0 0 0 0 0 0 0 1 1 0 2 1 0 0 1 1 2 2 0 0 0 1 1 0 2 0 0 0 0 1 0 0 0 1 0 0 1 0 2 1 0 0 0 2 1 1 1 1 0 1 1 0 1 0 0 0 0 0 0 1 1 1 0 0 2 1 0 1 1 1 0 0 2 0 0 2 0 0 0 1 1 0 1 0 0 1 1 0 0 0 0 0 2 1 2 1 0 0 0 1 1 0 1 1 1 0 0 2 2 0 2 0 0 0 1 0 0 1 0 0 2 1 1 0 0 1 0 1 2 0 0 2 1 1 0 0 1 0 0 0 1 1 1 1
87 0 0 0 0 1 1 2 2 1 0 0 0 0 0 0 0 1 1 2 0 1 1 0 2 0 0 1 2 2 0 2 2 1 2 0 2 2 0 0 2 0 0 0 0 0 2 0 0 1 1 1 1 1 0 1 0 0 0 1 1 2 2 2 0 0 0 0 0 0 0 0 1 2 0 2 2 0 0 0 0 0 0 0 0 0 0 0 2 2 0 1 2 2 0 1 0 1 1 1 0 2 1 1 0 0 2 1 1 1 0 1 2 2 2 2 1 0 1 0 1 0 2 1 1 1 0 0 1 0 2 0 0 0 0 0 0 0 0 1 0 0 0 0 2 0 0 0 0 2 0 0 0 0 0 0 1 0 1 0 0 1 0 1 0 1 0 1 1 0 0 0 1 2 2 1 2 1 0 0 0 1 0 2 2 0 2 1 1 0 1 0 2 2 2 0 1 0 0 0 0 0 1 0 1 2 1 1 1 0 1 2 1 0 0 0 0 0 0 0 1 1 1 2 0 0 0 0 1 1 0 0 0 0 0 0 0 2 2 0 0 0 2 0 1 1 0 1 1 0 0 0 0 0 0 2 1 2 1 1 0 1 0 0 0 0 1 0 1 0 1 0 1 0 0 0 0 1 2 0 0 1 1 0 1 1 1 1 2 2 0 1 0 1 0 0 0 1 0 1 1 0 2 1 0 1 0 0 0 0 0 1 0 1 0 0 1 1 1 0 1 1 2 0 1 0 1 0 1 1 0 1 0 0 0 0 0 1 1 1 1 1 2 2 0 0 1 0 0 0 1 0 2 0 2 0 1 1 0 0 1 1 0 0 0 2 0 2 2 0 2 2 0 1 0 0 0 1 1 0 2 0 0 0 1 0 0 0 0 1 0 0 1 0 2 0 0 0 1 1 0 1 0 2 0 1 1 2 0 0 0 1 0 0 1 0 0 0 0 0 0 0 0 2 1 2 2 0 1 1 2 2 0 1 1 1 0 0 0 0 2 0 1 1 0 0 0 1 0 0 0 2 0 1 1 0 1 2 0 2 2 1 0 1 0 1 1 2 0 0 2 2 1 1 0 1 0 1 0 1 1 1 2 1 0 2 1 2 2 0 2 2 0 1 1 1 1 0 0 2 2 0 1 0 1 0 1 1 1 0 0 0 1 1 1 0 0 1 0 1 1 1 2 0 1 2 0 0 1 2 0 0 1 1 0 0 1 1 2 1 0 1 0 0 1 1 0 1 1 0 1 0 0 0 0 1 0 0 1 0 1 1 1 1 1 0 0 2 2 2 0 1 0 0 0 0 0 2 0 2 2 0 0 0 2 0 2 1 1 1 0 2 1 1 0 1 0 1 1 1 1 1 2 0 0 0 0 0 0 2 1 0 0 0 0 0 0 0 0 0 0 0 1 1 1 0 1 2 0 0 1 1 0 1 2 0 1 0 0 0 1 1 0 1 2 0 1 1 1 1 0 1 0 0 2 0 2 1 1 0 0 0 2 1 1 2 0 1 1 0 0 1 0 0 1 0 0 0 1 0 0 1 2 2 1 2 1 1 1 0 2 1 0 0 0 0 0 0 0 0 0 0 0 1 1 2 1 1 0 0 0 0 0 1 0 0 0 0 0 0 0 0 1 0 0 0 0 0 0 0 0 2 1 2 1 2 0 0 1 1 0 0 0 0 0 1 1 0 0 0 0 0 1 1 0 0 0 0 2 0 0 0 2 1 0 1 2 1 0 2 0 0 2 1 1 0 2 0 1 0 2 1 1 0 1 0 1 1 1 2 1 1 1 1 0 0 0 1 0 1 1 0 0 1 2 1 2 0 0 1 0 0 1 0 2 0 1 1 1 0 1 1 0 0 2 0 0 0 0 1 1 0 1 0 0 0 0 0 0 0 0 0 1 0 0 1 1 0 0 0 2 0 0 0 2 0 0 0 0 0 2 0 0 0 0 0 1 1 1 0 0 0 1 1 1 1 0 1 1 2 1 1 2 0 0 0 0 2 0 0 0 1 0 1 1 0 1 0 1 0 1 2 2 2 1 1 0 2 0 2 0 0 0 0 2 1 0 1 1 1 0 0 1 0 1 0 1 2 0 0 2 0 0 1 0 0 0 0 2 1 0 1 2 1 1 0 0 2 0 1 2 0 2 1 1 0 2 0 1 0 1 1 2 0 1 1 1 0 2 0 2 0 0 0 0 0 0 2 0 0 0 2 0 0 0 0 0 0 0 2 0 0 0 0 0 0 0 1 2 2 2 1
88 0 0 0 0 0 0 2 2 1 0 1 1 1 0 0 1 1 2 2 0 1 1 0 2 0 0 1 0 2 0 0 1 2 1 0 2 2 0 0 2 0 0 0 0 1 0 1 0 0 0 1 0 1 0 0 0 0 0 1 1 1 1 1 1 1 1 0 2 0 1 2 2 1 2 1 0 1 1 1 0 0 0 1 1 0 0 1 2 2 1 1 1 1 0 2 1 1 1 1 1 2 1 1 0 0 2 2 1 1 1 1 0 1 1 1 1 0 2 0 0 1 2 1 1 1 0 0 2 0 0 0 1 0 0 0 1 0 0 1 0 0 0 0 1 0 0 0 0 0 0 0 0 1 0 0 0 1 0 1 0 2 2 0 1 2 1 2 0 1 1 1 0 1 0 0 2 2 0 2 0 0 1 0 1 0 2 1 0 1 0 1 2 2 2 0 2 1 0 0 0 0 0 0 0 1 2 0 2 0 1 1 1 0 0 0 0 0 1 0 1 1 1 2 0 0 1 0 0 1 0 0 0 0 0 0 0 2 2 0 0 1 2 0 1 1 0 1 1 0 0 0 1 0 0 0 0 1 0 0 0 0 0 1 1 0 0 0 1 1 1 0 0 1 1 1 0 0 1 0 0 1 2 0 2 0 2 1 1 1 1 0 0 1 2 0 1 1 0 1 0 0 1 0 0 0 0 0 0 0 1 1 0 0 2 0 2 0 2 0 2 2 1 1 1 0 0 0 2 1 0 2 2 0 0 0 0 2 0 0 0 1 1 1 0 1 2 1 0 2 0 0 0 0 0 2 0 1 0 1 0 1 2 0 2 0 0 0 2 0 2 2 0 2 1 0 0 1 1 0 0 2 0 0 1 1 0 1 1 1 1 1 1 0 2 1 1 1 0 0 0 0 1 2 1 1 0 0 0 0 0 1 0 1 0 0 0 0 0 0 0 1 0 1 0 2 1 1 2 0 1 2 0 2 0 0 0 1 0 0 1 0 2 0 1 2 0 0 2 0 0 0 0 1 1 0 1 2 0 2 1 2 0 1 0 1 1 1 0 1 0 0 1 2 0 2 0 1 0 1 1 0 0 0 2 0 0 0 0 0 1 1 0 2 0 0 0 1 1 2 1 1 0 1 0 0 1 1 1 0 0 0 0 0 0 0 0 2 0 0 1 2 2 0 0 2 0 1 0 1 1 1 2 1 0 0 1 1 2 1 0 1 0 0 0 0 1 1 1 0 0 0 1 0 1 1 0 0 0 1 0 0 1 0 0 0 0 2 2 1 0 2 0 0 0 0 1 2 0 2 2 0 0 0 1 0 1 1 1 1 0 1 1 0 1 0 0 1 1 1 1 1 1 1 1 1 1 0 0 1 1 0 0 0 0 0 0 0 0 0 0 0 0 0 0 0 2 2 0 0 0 0 1 0 1 0 2 0 0 0 2 1 0 2 1 0 2 1 1 1 0 2 0 0 2 0 2 2 2 0 0 0 2 0 2 1 1 2 0 1 1 0 1 0 0 1 1 0 2 0 0 1 1 0 1 1 0 2 0 1 1 1 0 0 0 0 0 0 0 1 0 1 0 1 0 2 2 1 1 1 0 0 0 0 0 0 0 1 1 0 1 0 0 1 0 1 1 0 0 0 0 1 0 1 1 1 1 0 0 1 0 1 0 0 0 0 0 1 0 2 1 2 1 0 0 1 1 0 2 0 0 0 2 1 0 1 2 0 0 1 1 0 2 0 0 0 0 1 0 2 0 0 0 0 0 2 0 2 0 2 0 0 1 1 0 0 0 0 1 1 0 1 0 2 2 1 0 1 0 1 0 0 1 1 1 2 2 1 1 0 0 1 0 0 2 0 0 0 0 0 1 0 1 0 0 0 0 1 1 0 0 0 0 0 0 0 0 0 0 1 1 0 0 0 1 1 1 0 0 0 2 0 0 0 0 2 0 0 1 0 0 0 0 2 1 1 0 1 1 2 1 1 2 0 0 0 0 2 0 1 0 2 0 0 2 0 2 0 0 1 0 2 1 1 1 1 1 1 0 1 0 0 1 0 1 0 0 1 1 0 0 1 2 1 0 0 2 0 1 0 1 0 1 2 1 1 0 0 2 2 0 0 1 2 2 0 1 0 0 1 0 0 2 1 0 0 1 0 0 0 2 2 1 1 1 1 1 0 2 0 1 0 0 1 1 1 1 1 1 0 0 1 0 0 0 0 0 0 1 2 0 1 0 0 1 0 0 0 0 0 1 1
89 0 0 1 1 0 1 1 1 2 2 0 2 2 0 0 1 2 1 1 1 1 0 0 2 0 0 2 0 0 2 0 2 1 0 1 1 0 0 0 1 0 0 0 0 0 0 0 1 0 0 0 1 1 0 1 0 1 1 1 1 1 1 1 0 0 0 0 0 0 0 0 2 1 2 1 0 0 0 0 0 0 0 1 2 0 0 0 1 2 0 0 0 2 1 2 1 1 1 1 1 2 0 2 0 0 2 1 1 0 0 1 1 1 1 1 1 1 0 0 1 0 2 2 2 2 0 2 2 2 2 0 0 0 2 1 0 0 0 0 1 0 1 0 1 0 0 0 0 2 0 0 1 1 0 0 0 0 0 1 0 2 0 0 1 2 0 0 0 0 0 1 0 1 1 1 2 1 1 1 0 1 0 0 1 1 0 1 0 0 2 1 2 1 2 0 2 1 1 0 0 0 1 0 1 1 1 0 1 0 0 1 2 0 0 1 0 1 0 0 2 2 1 2 0 0 1 0 0 1 0 0 0 0 0 0 0 2 2 0 0 1 2 0 2 2 0 0 1 1 1 1 0 0 1 2 1 2 1 2 1 1 0 0 1 1 0 0 1 0 0 2 0 1 0 2 0 1 1 2 2 0 2 2 2 0 2 2 1 2 0 1 0 2 2 0 2 0 0 0 0 0 2 0 0 0 0 0 0 0 1 1 0 1 2 0 2 0 1 0 1 1 2 1 0 0 1 0 1 1 0 1 1 0 0 0 0 2 1 1 0 1 2 1 0 1 1 1 0 2 0 0 2 1 0 0 2 0 0 2 0 1 0 0 0 0 0 1 2 0 2 2 1 2 0 1 0 0 0 0 2 1 0 0 1 1 0 0 0 0 0 1 1 0 2 0 0 1 1 1 0 1 1 2 1 0 0 1 0 0 0 1 1 0 1 1 1 0 0 0 0 0 0 0 1 2 1 1 2 1 0 2 0 2 0 0 1 1 1 1 1 0 2 0 1 0 0 0 0 0 0 1 0 1 0 0 0 2 1 1 2 2 0 0 0 2 2 2 0 0 0 0 1 2 0 0 0 2 2 0 0 0 1 0 1 2 0 1 0 0 0 1 1 1 0 0 0 1 1 2 1 1 2 2 2 0 1 1 1 1 0 1 0 1 1 1 0 2 0 0 0 2 2 0 1 2 0 0 0 2 0 1 1 1 0 0 2 1 1 1 1 0 0 1 1 2 0 0 0 0 0 0 0 0 1 0 1 1 0 1 0 0 1 1 0 0 1 1 1 0 1 1 0 0 0 0 1 2 0 2 2 0 0 0 1 1 2 1 0 1 0 1 0 0 1 0 0 0 1 1 1 1 1 0 1 1 1 0 1 1 2 1 0 0 0 0 0 0 0 0 0 0 0 0 0 0 2 0 0 0 1 1 0 0 1 1 0 1 1 1 1 1 0 1 2 0 2 1 2 2 0 1 1 1 1 1 2 2 1 0 0 0 1 1 0 1 1 0 0 0 0 2 0 0 0 0 1 1 1 1 0 1 2 1 1 2 0 2 0 0 2 0 0 1 2 0 0 1 0 1 1 1 0 1 1 2 2 0 1 1 0 0 0 0 0 1 0 1 1 0 0 0 0 0 0 2 2 0 2 1 1 1 0 2 0 0 1 0 0 0 0 0 1 1 0 0 2 1 0 0 0 0 0 0 1 0 0 1 1 1 1 0 2 0 0 0 2 0 0 2 2 0 0 0 0 0 1 2 0 2 0 0 0 1 1 1 0 1 1 2 1 1 1 0 1 1 0 2 0 2 0 2 0 2 1 2 2 0 0 2 0 1 2 1 2 1 1 1 0 0 0 0 0 1 2 0 0 0 1 1 0 0 0 0 0 0 0 1 0 1 0 1 1 0 1 0 1 1 0 0 2 0 0 0 1 0 1 0 1 1 0 0 0 0 0 0 1 0 1 0 1 0 2 0 2 1 0 1 1 2 1 1 2 0 0 0 0 2 0 0 1 1 1 0 2 0 2 0 1 0 0 1 2 2 1 1 0 2 0 2 0 0 0 0 1 1 0 1 1 1 0 0 1 1 1 2 2 2 0 2 2 0 0 2 0 0 0 2 2 0 0 1 1 2 2 0 1 0 0 0 1 0 2 0 1 1 2 1 0 1 0 1 2 0 0 2 2 0 0 0 0 0 0 1 1 1 0 2 0 0 0 2 0 1 0 1 1 0 0 1 0 1 1 1 2 1 0 1 1 1 1 1
90 0 1 0 0 1 1 0 0 2 2 0 1 1 0 0 1 1 2 2 0 1 1 0 2 0 0 0 1 2 0 1 0 0 2 0 2 0 0 0 0 2 0 0 0 1 0 0 0 1 1 1 0 0 2 1 0 0 0 0 1 1 1 1 0 0 0 0 1 0 0 0 2 2 2 2 0 0 1 0 1 0 0 1 2 0 0 0 2 2 0 0 0 0 1 2 0 0 0 0 1 2 1 1 0 0 2 2 0 0 1 1 1 1 1 1 1 0 0 0 1 0 2 1 1 1 0 0 1 0 1 0 0 0 1 1 1 0 0 2 1 0 0 0 0 1 0 0 0 2 0 0 2 0 1 0 0 1 1 0 1 1 0 1 0 2 0 1 1 1 1 1 1 1 0 1 2 1 0 1 0 1 1 1 2 0 1 2 0 0 1 0 2 2 1 0 1 0 0 0 0 1 0 0 2 0 2 1 1 0 1 1 1 0 1 0 1 1 1 1 1 0 1 1 0 0 1 0 0 0 0 0 0 0 0 0 0 2 2 0 0 0 1 1 2 2 1 0 1 0 0 0 0 1 1 2 1 1 0 0 0 0 0 1 1 1 1 0 2 0 0 2 1 0 0 0 0 0 2 0 0 0 2 2 2 0 2 1 1 2 0 1 0 2 2 0 1 1 0 1 0 1 2 1 0 0 2 1 0 0 1 2 0 1 0 0 2 2 0 0 0 0 2 0 2 1 1 0 0 1 0 2 0 0 0 0 0 0 0 2 1 1 1 2 0 1 1 0 1 0 0 0 2 0 2 0 2 1 0 0 1 1 2 0 2 0 0 2 2 0 2 2 2 2 0 1 0 2 1 0 1 2 0 0 0 0 0 1 1 0 0 1 1 0 1 0 1 0 0 0 0 0 2 2 0 0 0 1 1 0 0 1 0 0 0 0 0 1 0 1 1 2 0 2 0 2 1 0 1 1 1 1 1 1 1 0 0 0 0 0 1 0 2 0 1 0 0 0 0 0 0 1 1 2 1 1 1 2 1 1 1 2 0 0 0 2 2 2 0 0 1 1 2 1 1 0 1 2 0 0 1 1 1 0 1 1 0 1 0 1 1 1 0 2 0 0 0 0 0 2 1 1 2 1 1 1 1 1 1 0 0 0 1 0 2 0 0 1 0 1 1 1 0 0 0 1 1 1 0 1 1 0 1 0 0 0 2 1 1 0 0 1 0 1 1 1 0 0 0 0 0 0 0 0 1 1 1 0 1 0 0 1 1 1 0 0 0 1 1 1 0 2 0 0 0 0 0 2 0 2 2 0 0 0 1 0 1 1 1 1 0 2 0 0 2 1 0 1 1 1 1 1 0 0 0 2 0 2 0 2 1 0 0 1 0 0 0 2 0 0 0 2 1 1 0 0 1 2 0 0 0 0 0 0 2 1 0 0 0 0 2 1 0 1 1 0 1 0 2 2 0 2 0 1 2 0 1 1 1 0 0 0 1 0 1 1 0 1 1 0 0 1 0 0 1 0 2 0 2 0 0 1 1 1 1 1 0 2 1 0 1 0 0 2 0 0 0 0 0 2 1 1 0 1 0 2 2 2 0 0 0 0 0 0 0 1 0 1 1 0 0 0 1 0 0 1 1 1 0 0 0 2 0 2 0 0 1 0 0 1 0 0 0 0 1 1 1 0 0 0 0 0 1 0 0 0 0 0 1 0 0 0 2 1 1 0 2 0 1 1 0 0 2 2 0 0 1 1 1 1 2 2 2 0 0 1 0 0 0 2 2 0 2 0 0 0 0 0 0 1 0 2 0 2 0 2 2 0 0 2 0 2 1 1 2 1 1 2 2 0 2 1 0 1 2 0 0 0 1 0 0 0 1 1 0 1 0 0 0 0 0 0 0 0 0 0 0 0 0 0 2 0 0 0 2 0 0 0 0 0 0 0 0 0 1 0 1 0 1 0 0 0 0 2 1 1 0 0 2 2 2 0 2 0 1 1 0 0 0 1 0 2 0 0 2 0 2 0 0 0 0 2 2 2 1 1 1 1 0 1 0 0 0 0 0 0 0 0 0 0 0 0 1 0 0 1 1 2 1 0 1 0 0 0 1 1 1 0 1 1 0 1 2 1 0 1 1 0 0 0 1 0 1 0 1 0 1 0 0 1 0 0 1 0 0 1 1 0 2 0 1 0 0 0 0 1 1 1 1 0 0 1 0 0 0 0 0 0 0 2 0 0 0 0 0 0 1 1 1 2 1 2
91 1 0 1 0 0 0 2 2 1 0 1 0 0 0 0 0 0 2 1 0 0 0 1 1 0 0 1 0 2 0 0 0 1 1 1 2 1 0 0 0 1 1 0 0 1 0 0 0 2 2 2 0 0 0 2 0 1 1 0 1 1 2 1 0 0 0 0 0 0 0 0 2 2 1 2 1 1 1 1 0 0 0 2 2 0 0 0 1 1 0 0 1 0 0 2 0 2 2 2 0 2 0 2 0 0 2 0 2 0 0 2 1 2 2 2 2 0 1 0 1 0 1 1 0 0 0 1 1 0 0 0 1 0 0 0 1 0 0 0 0 0 2 0 2 0 1 1 1 2 0 1 2 0 0 0 0 2 0 0 1 0 0 0 1 2 1 0 0 0 0 0 0 1 0 0 1 0 0 0 0 1 0 0 2 2 0 1 0 0 2 1 0 0 1 0 0 2 0 0 0 0 0 0 1 2 1 1 0 1 0 0 2 0 0 1 0 1 1 1 1 0 1 2 0 0 1 0 0 1 0 0 1 1 1 0 1 2 2 0 0 1 2 0 2 1 1 0 2 0 0 0 0 0 0 1 2 1 0 0 0 0 0 0 0 1 0 0 2 2 0 1 0 0 0 1 0 1 1 1 1 1 2 1 2 1 1 2 0 2 0 0 0 2 2 0 1 2 0 2 0 1 2 0 0 0 0 0 0 0 0 0 0 2 1 0 2 0 0 0 1 1 2 2 1 0 0 0 0 1 0 1 1 0 0 0 0 0 0 1 1 1 2 1 0 1 0 0 1 0 0 0 1 0 1 1 1 2 0 0 0 0 1 0 1 1 0 1 2 0 2 2 1 2 0 1 0 0 0 0 2 0 0 0 0 0 0 0 0 2 1 0 1 0 1 0 0 1 0 0 0 0 1 1 0 0 1 0 0 1 1 1 0 0 1 0 1 1 0 0 0 0 1 1 0 2 1 0 1 0 1 0 0 2 0 2 0 1 1 0 0 0 2 0 1 2 0 0 0 0 0 0 1 1 1 0 1 2 0 2 2 2 0 0 0 0 0 1 0 1 0 0 1 1 0 1 0 1 0 0 2 0 1 1 1 1 1 0 0 1 0 1 1 1 0 0 0 1 2 1 1 1 1 0 1 0 1 0 1 0 1 0 1 0 0 0 0 2 0 1 1 1 1 0 1 1 1 1 0 1 0 2 1 0 2 0 2 1 2 2 0 0 0 1 0 1 0 0 1 0 0 0 1 0 0 1 1 0 1 1 1 0 0 0 1 1 0 2 2 1 0 0 1 0 0 1 1 1 0 1 1 0 0 0 2 0 1 0 0 0 0 2 1 0 0 0 0 1 1 1 1 1 1 1 1 1 1 1 0 1 0 0 0 1 0 1 0 2 1 0 0 1 0 0 0 1 1 1 0 0 2 2 0 0 1 1 0 1 0 0 2 0 0 0 1 0 2 2 0 0 0 2 1 1 1 0 1 1 1 0 0 0 1 2 0 2 0 2 0 0 0 1 1 0 0 0 0 0 2 0 1 0 2 0 0 2 0 2 1 0 1 0 0 2 0 0 1 0 0 0 0 1 0 1 2 1 1 2 0 0 0 0 0 0 0 2 1 1 1 0 0 0 1 0 1 0 1 0 0 0 0 1 0 2 0 0 1 0 1 1 0 0 0 0 0 2 2 1 0 0 0 0 0 0 0 1 0 0 1 0 0 0 2 2 0 0 2 0 0 1 0 0 1 1 1 0 1 1 1 0 2 2 0 1 0 1 0 0 0 2 2 0 1 0 1 0 0 1 0 2 0 2 1 2 1 1 0 0 0 1 0 0 1 0 0 1 0 1 1 1 1 2 0 0 1 0 0 0 0 0 1 0 1 0 0 1 1 2 1 0 1 1 1 0 0 0 0 0 1 0 1 0 0 0 0 1 2 0 1 1 2 0 0 0 0 0 0 0 1 0 1 0 0 2 1 1 0 1 1 2 2 0 1 0 0 0 1 2 0 1 2 2 0 1 2 0 2 0 0 0 0 2 1 1 2 2 0 2 0 2 0 0 0 0 1 1 0 0 2 0 2 0 2 1 0 0 1 2 0 0 2 0 0 2 0 0 0 0 0 0 0 0 2 0 0 0 0 1 0 1 2 0 1 0 1 0 1 0 0 0 0 1 1 0 1 1 2 0 1 0 0 0 0 0 0 1 0 1 1 0 0 1 0 2 0 1 1 1 0 1 0 0 0 1 2 0 0 0 0 0 0 0
92 1 0 0 0 0 0 2 2 1 1 1 1 1 0 0 0 0 0 0 2 2 0 0 2 1 1 2 0 0 2 0 1 1 2 0 2 1 0 0 1 1 0 1 0 2 0 1 0 0 0 1 0 1 2 0 0 0 0 0 0 0 1 1 0 0 0 0 0 0 0 0 2 2 2 2 0 0 2 0 2 0 0 1 2 0 1 1 2 2 0 1 1 0 1 1 0 1 1 2 2 2 0 2 0 0 2 1 1 0 1 2 1 2 2 2 2 0 1 1 0 1 2 2 2 1 0 1 1 0 0 0 0 0 1 1 0 0 0 0 1 0 0 0 1 0 0 0 0 1 0 1 0 0 0 0 0 1 0 0 1 0 0 1 0 1 0 0 1 1 1 0 1 2 1 1 1 0 0 0 0 1 0 1 1 0 1 2 1 0 1 0 0 0 0 0 2 1 0 0 0 0 0 2 1 2 1 2 1 0 0 0 1 0 0 0 0 0 0 1 2 0 1 1 0 0 1 2 2 0 0 0 0 0 0 0 1 1 1 1 0 1 2 0 2 1 1 0 2 0 0 0 0 0 0 2 1 1 1 1 0 1 0 1 1 1 0 0 2 2 0 2 0 0 0 0 0 1 2 1 1 0 2 0 1 1 1 1 0 2 0 0 0 2 2 0 1 1 0 0 0 0 2 1 0 0 2 0 1 0 0 1 0 2 1 0 1 0 1 0 1 1 1 0 2 0 0 0 1 2 0 0 2 1 0 0 0 1 0 0 0 0 2 1 0 0 1 1 0 2 0 0 2 0 2 0 0 1 0 1 0 1 1 0 1 0 0 2 1 1 1 1 0 2 0 0 0 0 0 0 1 0 0 0 0 0 0 0 0 2 0 1 0 0 2 1 0 1 1 0 0 0 1 2 0 1 1 1 1 0 1 2 1 0 1 1 1 0 1 0 2 1 0 0 1 1 1 0 1 0 1 0 0 0 1 0 0 1 0 0 0 0 1 1 0 1 0 0 1 0 0 1 0 1 0 0 0 1 1 0 1 2 0 0 1 1 0 1 0 1 0 0 2 0 2 0 1 0 0 0 2 1 1 0 2 1 0 1 1 0 2 2 2 0 1 1 1 2 1 1 1 1 2 2 2 0 2 1 0 1 0 0 0 1 0 0 0 2 0 2 2 0 1 0 1 1 1 1 1 1 1 0 2 2 1 0 1 1 1 2 0 2 0 2 2 1 0 1 2 1 0 1 1 0 1 0 1 0 0 0 0 0 0 0 0 0 0 2 1 0 0 0 1 0 1 1 1 1 0 1 2 0 0 0 2 1 1 1 1 1 0 1 0 0 2 1 0 0 0 0 0 2 1 1 1 1 1 1 0 1 0 0 0 1 1 1 1 0 0 1 1 2 0 1 0 1 1 1 0 0 0 0 0 0 2 0 1 0 0 0 1 0 0 0 2 0 1 1 1 1 0 2 1 2 0 1 2 1 1 0 0 0 1 0 1 1 0 1 0 2 2 0 0 0 1 0 2 0 2 0 1 1 2 1 1 2 1 2 0 1 1 1 0 1 1 0 0 0 0 1 0 1 0 0 2 0 0 2 0 1 0 1 0 0 0 0 0 1 1 1 0 0 0 0 1 0 0 0 0 0 0 1 0 2 0 0 0 0 2 2 1 0 0 0 0 1 1 0 0 0 0 0 1 1 0 1 0 0 0 0 0 0 2 1 0 0 2 0 0 2 1 0 2 0 0 0 1 1 0 1 1 1 0 0 0 2 0 2 0 2 0 0 1 0 1 1 0 1 0 1 0 2 0 1 2 1 1 0 0 1 0 0 2 2 2 2 1 2 2 0 1 0 0 0 1 0 0 0 0 0 0 1 0 1 0 1 0 1 1 0 1 0 1 0 0 0 1 0 1 0 1 0 0 0 2 0 0 0 0 0 2 0 0 0 0 0 1 1 1 0 1 0 1 1 2 2 0 0 1 2 2 0 2 0 1 1 1 2 0 0 0 2 1 1 0 0 1 0 0 1 0 0 2 2 0 0 1 1 0 1 0 0 0 1 1 1 0 2 1 1 0 0 2 0 0 1 1 0 1 0 0 0 0 0 0 0 0 0 1 1 0 1 2 1 0 0 2 0 0 0 2 2 1 0 2 0 2 1 0 2 0 0 0 2 2 1 1 0 0 0 2 0 0 0 0 0 1 1 1 0 0 0 0 1 0 0 0 0 0 1 0 0 0 0 2 0 0 1 2 0 2 1
93 1 0 0 0 0 0 1 1 1 0 1 0 0 0 0 0 1 1 0 1 2 0 1 1 1 1 1 1 1 1 0 2 2 1 0 2 2 0 0 1 1 1 0 0 0 0 0 1 0 0 1 0 0 2 2 0 1 1 0 1 1 1 1 1 1 1 0 2 0 1 2 2 2 2 2 0 0 1 1 0 0 0 0 1 0 0 1 2 2 0 0 1 1 1 1 0 0 0 0 1 2 1 1 0 0 2 2 0 0 1 1 1 1 2 2 2 0 0 0 2 0 2 1 1 1 0 0 1 0 1 0 0 0 0 0 0 0 0 2 1 0 0 0 1 1 1 0 0 1 0 0 0 0 1 0 0 0 2 1 0 2 0 0 1 2 0 0 2 1 0 0 0 2 0 0 2 0 0 0 0 0 0 1 1 0 1 2 1 1 1 1 2 1 2 0 0 2 0 0 0 0 0 1 1 1 1 0 1 0 2 2 1 0 0 0 0 1 1 0 1 2 1 1 0 0 0 0 0 1 1 1 0 0 0 0 0 2 2 0 0 0 2 0 2 2 0 0 2 0 0 0 0 0 0 2 1 2 0 0 0 0 0 0 0 0 1 0 0 0 2 0 0 0 0 0 0 0 1 0 0 2 1 1 2 1 1 2 0 2 0 0 0 2 2 0 1 1 1 0 0 0 2 2 0 0 0 1 0 0 0 1 0 1 0 0 2 0 1 0 2 2 2 1 0 0 1 0 1 1 0 2 0 0 0 0 0 1 0 1 1 1 2 2 0 0 2 0 0 1 0 1 2 0 2 0 0 0 0 1 0 1 1 0 1 1 0 0 2 0 2 2 1 2 0 1 0 1 1 0 0 0 0 0 0 1 0 0 0 0 0 0 2 0 2 2 1 0 1 1 0 2 0 1 0 0 2 0 0 1 1 1 0 1 1 0 1 0 0 0 0 1 1 1 0 1 1 0 2 0 2 0 0 1 0 1 0 0 0 0 2 0 1 1 1 2 0 0 0 1 0 1 1 1 0 0 0 2 0 2 2 2 0 0 0 1 1 2 0 1 1 1 1 1 0 0 2 1 0 1 2 0 0 0 2 2 0 2 0 0 0 2 0 1 2 0 0 1 1 2 1 1 2 2 2 0 2 2 1 1 0 1 1 0 2 0 0 2 0 1 1 0 2 1 0 2 0 0 0 2 0 2 1 1 1 0 2 1 1 2 0 1 0 0 1 1 0 1 2 1 0 1 1 0 1 0 1 0 1 0 1 0 0 1 0 0 0 1 1 0 1 0 0 0 0 0 0 1 0 1 1 0 0 1 1 1 1 1 1 1 1 0 0 1 0 1 0 1 1 0 0 1 0 1 2 2 1 1 0 2 1 0 0 0 0 0 0 1 1 0 0 1 0 1 0 0 0 0 0 0 0 0 1 0 2 2 0 1 0 0 2 0 0 1 2 0 2 1 1 1 0 2 0 1 2 0 2 2 2 1 1 0 1 2 0 2 0 1 0 1 1 0 0 1 0 0 1 1 1 1 1 2 2 1 1 2 0 2 0 0 0 0 0 2 1 0 0 0 0 1 1 1 0 1 1 2 2 1 0 0 0 0 0 0 0 0 0 1 1 1 0 0 0 1 0 1 2 0 1 1 0 1 0 1 1 1 0 0 1 1 1 0 0 0 0 1 1 0 0 1 0 1 1 1 0 1 0 0 0 0 0 0 2 1 0 1 2 1 0 1 1 0 2 1 2 1 1 1 0 1 1 1 0 0 1 1 1 2 1 2 0 1 1 0 0 0 1 1 0 1 0 1 1 2 1 1 1 0 0 1 0 0 0 0 0 2 0 2 2 0 2 2 0 0 2 0 0 0 0 1 0 0 1 0 0 0 0 0 0 0 0 0 1 0 1 0 1 1 0 0 2 0 0 0 1 0 1 0 0 0 0 0 0 0 0 1 0 0 1 0 0 0 2 0 2 2 0 1 1 2 2 0 2 0 0 0 0 1 0 0 0 0 0 1 1 0 1 0 0 0 0 1 2 2 1 0 0 1 0 1 1 0 0 0 0 0 0 0 2 1 1 0 2 1 1 1 2 0 1 0 2 0 0 2 0 0 0 0 0 0 0 1 0 0 0 0 1 0 0 0 2 0 2 1 0 0 0 1 0 1 0 0 2 0 1 1 1 0 1 0 0 0 0 0 0 0 0 1 1 1 0 1 0 1 0 0 0 0 0 1 0 0 0 0 1 0 0 0 1 0 1 1
94 0 0 0 0 0 0 1 1 2 2 0 0 1 1 1 0 2 1 1 1 2 1 0 2 0 0 2 1 1 2 0 2 2 0 1 2 2 1 1 0 1 1 0 0 1 0 0 0 0 0 0 2 2 0 0 0 0 0 1 0 0 1 0 0 1 1 1 1 0 0 0 2 2 1 2 1 0 0 0 0 0 0 0 2 0 0 1 2 2 0 0 1 1 0 1 1 2 1 1 2 0 1 0 1 1 1 1 1 0 0 1 0 0 1 1 0 0 1 0 1 0 1 2 1 1 0 0 2 0 0 0 0 0 1 1 0 0 0 1 0 0 0 0 0 1 2 0 0 2 0 0 1 1 0 1 0 1 1 0 1 0 0 1 0 1 0 0 0 0 0 2 0 2 0 1 1 1 0 1 0 0 0 1 1 0 1 1 0 0 0 1 1 1 1 0 0 1 1 0 0 0 0 0 1 2 1 1 0 0 2 2 0 0 0 0 0 1 1 2 2 0 0 0 0 1 1 0 0 1 0 0 0 0 0 0 0 0 2 1 1 1 2 0 2 2 1 0 2 0 0 0 0 0 0 2 1 0 0 0 0 0 0 1 1 0 1 0 0 0 0 1 0 0 0 0 0 0 0 0 0 0 2 1 2 0 2 0 2 2 0 2 0 1 2 0 1 2 0 2 0 0 1 0 0 1 0 0 1 0 0 2 0 0 0 0 2 0 1 0 2 1 2 1 0 0 1 0 1 2 0 1 1 0 0 0 0 2 1 1 2 2 2 2 0 1 0 1 2 1 1 0 2 0 2 0 1 2 0 1 0 1 1 1 1 0 0 2 2 0 2 2 0 2 0 1 0 1 1 0 2 0 0 0 1 2 0 2 2 0 0 1 0 0 2 0 0 0 0 0 0 0 0 2 1 0 0 0 1 0 0 1 0 0 1 0 0 0 0 0 0 0 0 1 1 1 0 0 2 2 1 0 0 0 1 0 0 1 0 0 1 0 0 2 0 1 0 0 0 0 0 1 1 1 1 1 1 2 1 1 1 2 0 0 0 2 2 2 0 1 0 0 1 1 2 0 1 2 0 2 0 2 1 1 2 0 0 1 0 1 0 2 0 0 0 0 0 1 1 1 1 1 1 1 1 0 2 1 0 1 0 0 1 1 1 0 0 2 0 1 1 1 1 0 1 1 1 0 0 2 0 0 2 1 0 0 1 1 1 1 1 0 0 0 1 2 0 0 0 0 0 0 0 0 0 0 1 0 1 0 1 0 1 1 0 0 1 1 1 0 1 0 0 0 0 0 0 0 0 0 2 0 0 0 1 0 0 0 0 0 0 1 1 0 1 1 1 1 1 1 1 1 1 2 2 2 2 1 0 1 0 0 0 0 0 0 0 1 1 0 0 2 0 0 0 0 2 1 0 0 2 2 0 0 2 2 1 1 2 0 2 0 0 1 1 0 1 1 1 1 0 2 0 1 1 0 0 2 2 0 0 0 1 0 0 0 0 1 1 1 0 1 0 0 1 0 0 0 1 0 0 2 1 0 0 1 1 2 0 1 1 2 0 1 0 1 1 0 0 0 0 1 0 0 1 1 1 1 0 0 0 0 0 0 0 1 0 2 2 0 0 0 0 0 0 1 1 0 1 1 1 1 0 2 0 0 1 0 0 1 0 0 1 0 0 1 2 0 0 0 0 1 0 0 0 2 1 0 0 0 0 0 2 1 0 0 2 2 0 2 0 0 2 0 0 0 0 2 0 2 0 0 1 0 0 2 0 1 0 2 1 1 2 1 0 0 0 0 0 1 0 2 0 2 1 1 0 0 0 2 0 0 1 1 1 2 1 2 1 0 0 0 0 1 2 0 0 0 0 1 0 1 0 0 0 0 0 1 0 0 0 1 0 0 0 0 0 0 0 0 2 0 0 0 2 0 0 0 0 0 0 0 0 0 0 1 0 0 2 1 1 0 2 0 2 2 0 1 0 1 1 0 2 0 1 1 1 1 0 0 1 1 0 0 2 0 2 0 0 1 0 1 2 2 1 0 1 1 0 1 0 0 0 0 0 0 0 0 2 0 2 0 2 0 1 0 0 1 1 0 1 0 0 1 1 1 1 1 1 0 0 0 1 0 0 1 1 2 0 0 2 0 2 0 0 0 0 1 0 1 0 0 0 0 1 1 2 0 1 0 1 0 1 0 0 0 1 0 2 0 0 0 0 1 0 1 1 0 0 2 0 1 0 1 2 0 0 1 1 0 2 1
95 0 0 0 0 1 1 1 1 2 1 1 0 1 0 0 0 0 0 0 2 2 0 0 2 0 0 2 0 0 1 2 1 1 2 0 2 2 0 0 2 0 0 0 0 2 1 0 0 0 0 1 0 0 1 1 0 0 0 2 0 1 0 0 0 0 0 1 1 0 0 1 2 2 2 2 0 1 2 0 1 0 0 0 2 0 0 0 2 2 0 0 1 2 0 1 0 2 2 2 0 2 1 1 0 0 2 1 0 0 0 0 1 2 2 2 1 0 0 0 1 1 2 0 0 0 0 0 2 0 0 0 0 0 0 0 0 0 0 0 1 0 0 0 1 0 0 0 0 1 0 0 1 1 0 1 0 0 1 0 0 2 0 0 0 1 1 1 0 0 0 0 1 1 0 1 2 0 0 0 0 0 0 1 2 1 1 2 0 1 0 1 2 1 2 1 1 2 0 0 0 2 0 0 1 2 0 2 0 0 1 2 1 0 0 1 1 0 0 1 1 1 0 1 0 0 0 0 1 1 0 0 0 1 1 0 1 2 2 0 0 0 2 0 2 2 0 0 2 0 0 0 1 0 0 0 2 1 0 1 1 0 0 1 2 0 1 1 1 1 1 2 0 1 0 0 0 1 2 1 1 1 2 1 2 0 2 1 1 2 0 0 1 2 2 0 0 0 1 0 1 0 2 0 0 0 0 0 1 0 1 2 0 2 2 1 2 0 1 0 1 1 1 0 2 0 0 0 1 0 0 2 0 0 0 0 0 1 0 1 2 1 1 1 0 2 0 0 1 0 1 1 0 0 0 2 0 2 0 1 0 1 1 0 1 0 0 1 2 0 2 2 1 2 0 1 0 0 0 0 1 2 0 0 0 2 0 0 0 2 0 1 0 0 2 0 0 1 1 0 0 0 0 2 1 1 0 0 0 0 0 0 1 0 1 0 0 0 0 0 0 2 0 1 1 2 2 1 2 1 2 1 0 0 1 0 0 1 0 0 1 0 2 0 0 1 0 0 0 0 0 0 0 1 0 0 0 1 1 1 2 2 0 0 0 0 0 1 0 1 0 0 2 0 1 1 2 2 0 1 2 0 0 0 2 1 0 0 0 0 0 1 1 1 0 2 2 1 1 2 1 1 2 0 2 1 2 1 0 1 0 0 0 1 1 0 0 2 0 0 0 2 2 0 1 2 0 0 0 2 0 1 2 1 0 0 2 1 1 2 0 1 0 0 0 0 0 0 0 0 0 0 1 0 2 2 0 1 1 1 0 0 0 1 0 0 0 1 1 1 1 1 0 0 0 0 0 1 0 1 1 0 0 0 1 0 1 1 0 1 0 1 0 1 1 0 1 1 1 1 1 1 1 2 2 2 2 0 0 0 0 0 0 0 0 0 0 1 1 0 0 1 0 0 0 0 1 0 0 0 0 0 1 0 1 0 0 1 0 0 1 0 0 0 0 0 2 0 2 1 0 2 1 1 0 1 2 2 1 0 0 0 2 1 1 2 1 0 0 1 1 2 0 0 1 0 0 1 0 1 1 1 2 1 1 1 1 2 1 0 2 0 0 1 0 0 0 0 0 1 0 2 0 1 1 2 2 1 0 0 0 0 0 1 0 0 0 2 2 0 0 0 0 1 1 0 1 1 1 1 0 0 0 2 1 1 0 0 0 1 0 1 0 0 0 0 0 1 0 1 0 1 0 0 0 1 0 0 2 0 0 1 2 1 0 1 1 0 0 1 0 0 1 0 0 1 0 1 1 2 1 1 1 0 0 1 0 1 0 1 0 1 1 0 1 1 0 1 0 2 0 2 1 2 1 1 2 1 1 0 0 0 1 1 1 2 1 2 2 0 2 2 0 1 2 0 0 0 0 0 1 0 1 0 0 1 1 0 0 0 0 0 1 1 0 0 1 0 0 0 2 0 0 0 2 0 0 0 0 0 1 0 0 0 0 2 1 0 2 1 1 0 1 1 2 2 0 1 1 2 1 1 2 0 0 0 0 0 0 1 0 0 0 0 2 0 2 0 0 0 0 1 0 0 2 1 0 1 1 1 0 0 0 1 2 2 0 1 2 2 0 0 1 1 1 0 1 1 0 0 2 0 0 2 0 0 0 0 1 0 0 0 1 1 1 1 1 1 0 0 2 0 2 0 0 0 1 0 0 2 0 2 1 0 2 0 1 0 1 0 0 0 0 0 0 1 0 0 2 0 0 0 0 2 0 0 1 0 1 1 0 1 0 0 0 0 0 0 1 1 1 0
96 0 0 0 0 0 0 1 1 1 1 1 0 0 0 0 0 1 0 0 2 2 0 0 2 0 0 1 2 2 2 0 2 2 0 1 1 0 0 0 0 2 1 0 0 1 0 0 0 0 0 0 1 1 0 2 0 0 0 1 1 2 1 0 0 2 2 0 1 0 0 0 2 1 2 1 0 0 1 0 1 0 0 1 2 0 1 0 2 2 0 0 1 2 0 1 0 1 1 1 0 2 0 1 1 1 2 0 2 0 0 2 1 1 1 1 1 1 0 0 0 2 2 1 1 1 0 0 2 0 1 1 0 0 0 0 1 0 0 0 1 0 0 0 1 0 0 0 0 0 0 0 0 1 0 0 0 0 0 1 0 0 0 0 1 2 0 1 0 1 1 2 0 2 0 1 1 1 0 1 0 0 0 0 1 1 0 0 0 0 1 0 1 0 1 0 1 2 0 0 0 1 0 0 1 0 2 0 2 0 0 1 0 0 0 0 0 1 0 1 2 1 1 2 0 0 1 0 0 1 0 0 0 0 0 0 0 2 2 0 0 0 2 0 2 2 0 0 2 0 0 0 1 0 0 0 2 1 1 1 0 1 0 1 1 1 0 0 2 1 0 0 1 1 0 0 0 1 2 0 0 0 2 1 2 0 2 0 0 1 1 1 1 2 2 0 1 0 0 0 0 0 2 1 1 2 0 0 0 0 1 1 0 1 1 0 2 0 0 0 0 0 1 1 0 0 0 0 0 1 0 1 1 0 0 0 0 1 1 1 0 1 1 2 0 0 2 1 2 0 1 0 2 0 2 0 1 2 0 1 0 1 2 0 2 1 0 0 2 0 2 2 1 2 0 1 0 1 1 0 1 1 0 0 1 1 0 0 0 0 0 0 0 0 2 1 1 1 0 0 0 0 0 0 0 0 1 0 0 0 0 2 0 0 2 0 0 0 0 0 0 1 0 0 1 1 1 0 2 1 2 1 0 0 2 0 0 0 0 0 1 0 1 1 0 0 0 0 0 0 0 1 1 1 0 0 0 2 2 0 1 2 1 1 0 2 2 1 0 1 0 0 1 2 1 1 0 1 0 1 1 0 1 0 1 1 0 0 0 1 1 2 0 2 2 1 1 1 1 1 1 1 1 1 1 2 2 1 1 1 0 0 2 0 0 1 1 2 0 1 1 1 2 1 0 2 0 1 0 2 0 1 0 0 1 0 1 1 1 1 1 0 0 0 1 2 0 2 2 0 1 0 0 0 1 1 0 1 1 1 1 0 0 0 0 0 0 1 1 1 0 1 0 0 0 0 0 1 0 1 2 0 0 0 1 0 1 2 1 2 1 0 0 1 0 0 0 0 1 1 1 1 1 1 1 1 1 1 1 1 0 0 0 1 1 1 1 1 1 0 0 0 0 1 0 0 0 1 0 0 0 1 0 0 0 0 0 1 0 1 0 0 0 0 2 0 1 2 0 0 0 1 0 2 2 0 0 2 2 0 0 0 2 1 1 1 0 0 1 0 0 1 0 1 0 0 1 1 1 1 0 0 2 1 1 2 1 1 0 0 2 1 1 1 1 0 0 0 0 1 1 1 0 1 1 2 1 1 1 0 1 1 0 0 0 1 1 2 2 0 1 0 1 0 0 0 0 0 0 0 0 1 0 2 1 1 0 0 1 1 0 0 0 0 0 0 0 1 0 0 0 0 0 0 0 1 0 0 1 0 0 0 2 0 0 2 0 0 0 1 1 0 2 1 0 0 1 2 0 2 0 0 1 1 1 0 1 2 0 2 0 0 1 1 0 0 0 1 0 0 0 0 2 2 0 0 1 0 0 1 1 0 0 0 0 2 2 0 2 0 1 2 0 0 1 0 0 0 0 0 0 0 0 0 0 0 0 1 0 0 0 0 1 0 0 1 1 0 0 0 1 0 0 0 1 0 1 0 0 0 1 0 0 0 0 0 1 0 1 0 1 0 0 1 2 2 1 1 1 2 1 1 0 0 0 0 2 1 0 1 0 1 0 0 2 0 2 0 0 0 0 2 2 2 0 0 1 1 0 1 1 0 0 1 1 1 0 1 1 1 0 0 2 2 0 0 1 1 1 0 2 1 0 2 0 0 0 1 1 0 0 1 1 2 2 0 0 2 1 1 2 0 1 0 1 0 1 1 1 1 1 1 0 0 1 1 2 1 2 0 1 0 1 0 0 0 1 2 0 0 0 1 0 1 0 0 0 0 0 1 0 0 0 0 0 0 0 1 1 0 0 0
97 1 0 0 1 0 0 2 2 1 1 1 0 1 0 0 0 0 1 1 1 2 0 0 2 1 1 2 0 0 1 2 1 1 2 0 2 1 0 0 0 2 0 0 0 0 0 0 0 0 0 0 0 0 0 2 0 0 0 1 0 1 2 0 0 0 0 0 0 0 0 0 1 2 1 2 1 0 1 0 0 0 2 0 0 0 0 0 1 2 0 0 0 0 2 2 1 1 1 1 1 2 1 0 1 1 2 1 1 0 0 2 0 0 2 2 1 0 0 0 1 1 2 1 1 1 0 0 2 0 0 0 0 0 0 0 0 0 0 2 1 0 0 0 1 0 0 0 0 1 0 1 0 0 0 0 0 0 0 0 1 0 0 1 1 2 0 1 0 2 2 1 2 1 0 0 1 0 0 0 0 1 0 0 0 0 0 2 0 0 0 2 2 1 2 1 1 2 0 0 0 0 0 0 0 1 1 2 0 0 0 1 1 0 0 0 0 0 2 1 1 0 1 1 0 0 1 0 0 1 1 1 2 2 1 1 0 1 2 1 1 1 2 0 1 1 0 0 2 0 0 0 0 0 0 1 0 2 2 2 0 2 0 1 2 0 0 1 1 1 0 2 0 2 0 0 0 0 0 0 0 0 2 0 1 1 1 1 0 2 0 0 0 2 0 1 0 0 0 0 0 0 2 0 0 2 0 1 0 0 1 1 0 0 1 0 2 2 0 0 0 0 1 2 0 0 1 0 1 0 0 2 0 0 0 0 0 1 0 0 0 0 1 2 2 1 1 0 1 0 0 0 2 0 1 0 1 1 0 2 0 2 1 0 1 0 0 1 2 0 2 2 1 2 1 0 0 0 0 0 2 0 0 0 0 2 0 0 0 0 0 0 0 0 1 0 0 1 0 0 0 0 1 2 0 1 0 1 0 0 0 1 2 0 0 0 0 0 0 0 0 1 0 1 2 2 1 0 2 0 2 1 0 0 0 0 0 1 0 0 1 0 1 1 0 2 0 0 0 0 0 0 0 1 0 0 1 1 0 1 1 1 1 0 0 1 1 2 0 0 1 1 1 2 1 0 0 1 1 0 1 0 1 1 2 0 0 1 1 0 2 1 0 2 1 1 1 2 2 1 0 0 2 2 1 0 1 1 1 0 0 0 1 1 1 0 0 2 0 1 1 1 0 0 0 0 2 0 1 2 0 0 1 0 1 0 2 0 2 1 1 0 0 0 2 1 0 1 2 0 0 0 1 1 1 2 1 0 0 1 0 0 1 0 0 0 0 2 2 0 1 0 0 0 0 0 0 2 0 2 2 0 0 0 1 0 1 1 1 1 0 1 0 1 1 0 1 1 1 1 1 1 0 1 1 2 1 1 0 2 2 0 0 2 2 2 2 1 0 0 0 1 0 0 0 1 1 2 0 0 1 1 0 0 2 0 0 1 1 0 1 0 1 1 1 0 2 2 1 1 0 1 0 0 2 0 2 1 0 0 0 0 1 0 1 0 0 0 2 0 0 0 1 0 0 0 0 0 2 0 1 0 2 1 0 2 2 2 1 0 1 0 1 2 2 0 0 0 0 1 0 1 0 0 1 1 1 2 0 0 1 1 0 0 0 0 0 0 1 1 0 1 0 0 0 1 1 0 1 1 1 1 0 1 2 1 1 0 0 0 0 0 1 1 0 0 2 0 0 0 0 0 1 0 0 2 0 0 2 0 0 0 2 1 0 1 1 0 0 2 0 0 2 0 0 0 1 1 1 1 1 1 0 2 2 0 2 1 0 1 0 1 1 1 0 0 1 1 0 1 0 1 0 1 2 1 1 0 0 1 0 0 1 1 1 2 1 2 2 1 1 2 0 0 2 0 0 0 0 0 0 0 0 1 0 0 0 2 1 0 2 2 1 0 0 1 1 1 0 0 2 0 0 0 1 0 1 0 0 0 1 0 0 0 0 1 1 1 1 0 0 0 0 2 0 0 0 0 0 2 2 0 0 0 0 0 1 1 1 0 0 1 0 0 2 0 2 0 0 0 0 1 2 1 1 0 1 1 0 2 0 0 0 0 0 0 0 2 2 2 0 1 2 2 0 2 0 2 1 1 2 1 0 1 0 0 0 2 2 0 0 2 2 1 1 1 1 0 0 0 1 1 2 0 0 0 0 1 0 2 0 1 0 2 2 1 1 0 1 1 1 0 0 0 0 1 0 0 2 0 0 0 0 0 0 0 0 0 1 2 0 0 0 1 0 0 0 1 2 1 2 2
98 0 0 0 1 0 0 1 2 1 0 1 1 1 0 0 0 0 2 0 1 1 1 1 1 1 1 1 0 0 1 0 1 2 1 0 2 0 0 0 0 1 0 0 0 0 1 0 0 2 2 2 0 0 1 1 0 0 0 1 1 2 1 0 0 0 0 0 0 0 0 0 2 2 1 2 1 0 0 0 0 0 0 0 0 0 0 2 2 2 1 1 1 1 0 1 0 1 0 0 2 1 1 0 1 1 2 2 0 0 0 0 0 2 2 2 2 0 0 0 2 0 2 2 0 0 0 0 1 0 1 0 0 0 0 0 0 0 0 1 0 0 0 0 2 0 0 0 0 0 1 0 0 1 0 0 1 0 1 0 0 2 0 0 0 1 0 0 0 0 0 1 0 2 0 2 0 1 0 1 0 0 0 1 2 1 1 2 1 0 1 1 0 0 0 0 1 2 0 1 0 1 0 0 0 2 0 2 1 0 0 2 1 0 0 0 0 1 1 1 2 1 1 2 0 0 1 0 0 2 0 0 0 0 0 0 0 2 2 0 0 0 2 0 2 2 2 0 2 0 0 0 0 1 1 1 0 0 0 0 0 0 0 2 2 0 0 0 2 1 1 0 0 1 1 1 0 0 1 0 0 0 1 0 2 1 1 0 0 2 0 0 1 1 1 0 1 1 1 1 1 0 0 0 0 0 0 0 1 0 0 2 0 1 2 0 1 1 1 0 1 1 0 0 0 0 0 0 0 0 0 2 0 0 0 0 0 0 0 2 1 2 1 2 0 1 1 0 0 1 0 1 1 0 1 1 1 0 0 1 0 1 2 0 2 0 0 1 2 0 2 2 2 1 2 0 0 2 2 0 0 2 0 0 1 0 0 0 0 0 0 0 0 0 1 0 0 0 2 1 1 1 1 2 1 1 0 1 0 0 0 0 1 0 1 0 1 0 0 0 0 0 0 1 0 2 0 0 2 1 2 2 0 1 0 1 0 2 2 2 0 0 2 0 1 2 1 0 0 0 0 1 1 2 2 1 2 2 1 1 2 2 0 0 0 1 1 2 0 0 1 1 1 1 2 0 2 1 1 0 1 1 1 1 1 2 1 1 1 0 1 1 0 2 0 1 1 2 2 1 0 0 2 1 2 0 2 0 0 2 0 0 1 0 0 0 0 2 0 1 1 1 2 1 0 1 1 0 1 2 0 1 0 0 2 0 1 0 0 1 1 0 0 1 0 1 0 2 2 0 0 0 0 0 1 2 0 1 0 0 0 1 1 1 0 0 1 1 0 0 0 0 1 0 0 1 2 2 0 0 2 0 0 0 1 0 1 0 0 0 0 0 0 0 0 1 1 1 1 2 2 0 1 2 1 2 0 1 0 1 1 1 0 1 0 0 1 1 1 0 0 2 0 0 0 0 2 1 0 0 1 1 0 0 1 0 1 0 1 0 2 0 0 0 2 0 2 0 1 1 0 0 0 0 2 0 0 1 1 0 0 0 0 0 1 1 1 0 1 0 0 1 0 0 1 1 1 0 2 0 1 1 2 1 1 1 0 2 0 1 1 1 0 0 0 0 0 0 0 2 0 2 0 1 2 1 1 1 0 0 2 1 0 0 0 0 0 0 0 0 0 0 1 0 0 0 0 0 0 0 0 1 1 2 2 2 1 0 0 0 0 0 0 0 0 1 1 0 0 0 0 0 0 0 0 0 1 0 2 1 0 1 2 1 0 0 2 0 0 2 1 0 1 1 1 1 2 1 0 2 0 0 0 1 1 1 1 2 1 2 0 1 1 0 1 1 1 1 0 1 0 2 1 1 1 1 1 0 1 1 0 0 1 1 1 2 2 1 2 1 0 2 0 1 2 1 0 0 0 0 1 0 0 0 0 1 0 1 0 0 1 0 0 0 0 0 0 1 0 0 2 0 0 0 1 0 1 1 0 0 1 0 0 0 0 1 1 0 1 0 1 0 0 2 1 1 0 0 1 2 2 0 1 0 0 0 0 1 1 0 1 1 1 1 2 2 2 0 1 0 1 1 2 2 0 0 2 1 0 2 0 0 0 0 1 1 0 2 2 0 0 2 2 1 0 2 0 1 0 1 2 0 0 2 0 0 0 1 1 0 0 0 0 2 2 0 2 0 0 0 2 0 2 0 1 1 1 1 1 0 1 2 1 1 2 0 0 0 1 0 0 0 0 0 0 1 1 0 1 0 0 1 0 1 0 0 0 0 0 1 0 0 0 0 0 0 0 1 1 1 2 2
99 0 0 1 0 1 1 0 0 2 2 0 0 0 0 0 0 1 1 2 0 2 1 2 0 1 1 2 0 0 2 1 1 0 2 1 2 2 0 0 1 1 0 0 0 1 0 0 1 0 0 1 0 0 1 1 0 0 0 1 0 1 1 1 0 0 0 0 1 0 0 2 2 2 2 2 0 0 2 1 1 0 1 0 0 0 1 0 2 2 0 0 0 1 0 0 0 1 1 1 2 1 0 0 2 2 2 0 2 1 0 1 1 2 2 2 2 1 1 0 0 0 2 0 0 0 0 0 2 0 1 1 0 0 0 0 0 0 0 0 0 0 0 0 1 0 0 0 0 1 0 0 0 0 0 0 0 0 1 0 1 0 0 1 2 2 1 1 0 1 0 1 1 0 1 1 2 2 1 2 1 1 0 0 0 0 0 2 1 1 1 1 1 1 1 0 1 2 0 0 0 0 0 0 0 2 1 1 1 0 0 1 0 0 0 1 1 0 2 1 1 0 0 1 0 0 0 0 0 1 0 0 0 0 0 0 0 2 2 0 0 0 2 0 2 2 0 0 2 0 0 0 0 1 1 1 0 2 0 1 1 0 0 1 1 0 0 0 2 2 0 2 0 1 0 0 0 0 1 0 0 0 2 0 2 0 2 0 1 1 1 0 0 2 2 0 2 0 0 0 0 0 1 0 0 0 0 0 1 0 0 1 0 1 2 0 2 1 1 0 1 1 0 2 1 0 0 0 0 1 0 2 1 0 0 0 0 1 0 1 2 1 1 1 0 0 1 0 1 0 0 0 2 0 2 0 2 0 0 1 0 1 1 0 1 2 0 2 0 2 0 0 0 2 0 0 0 1 0 1 2 2 0 0 1 1 0 0 0 0 0 0 1 0 2 1 0 0 1 1 0 1 1 2 0 1 1 1 0 0 0 0 1 0 0 0 0 1 0 0 0 0 0 2 1 2 2 0 0 0 0 1 0 2 0 1 0 1 1 0 1 0 1 1 0 1 0 0 0 0 0 2 1 2 1 0 1 1 1 0 0 1 0 0 0 0 0 1 0 0 0 0 1 1 1 0 1 1 0 1 0 0 1 0 1 1 0 2 2 0 1 2 1 1 2 0 0 1 1 1 1 1 0 0 0 0 0 0 0 0 0 0 1 1 0 0 0 2 0 1 1 1 2 0 1 2 0 0 1 2 0 1 1 1 1 0 1 1 0 2 1 1 0 0 0 0 1 2 2 0 1 0 0 0 0 1 0 0 1 0 0 0 0 0 1 1 0 2 2 0 1 0 0 0 0 0 0 2 0 2 2 1 1 0 0 1 1 1 1 1 0 0 1 1 1 0 1 0 0 0 0 2 1 2 2 2 1 2 0 2 0 0 0 1 0 0 1 0 0 0 0 2 0 0 0 1 1 2 0 0 1 2 0 0 1 1 1 1 2 0 2 1 0 0 1 0 2 1 0 0 0 2 0 0 2 0 1 2 2 1 1 0 1 0 1 1 0 1 1 0 0 1 1 0 0 0 0 0 1 0 2 1 2 0 0 2 2 2 0 0 1 0 1 1 0 0 0 0 0 2 0 2 0 1 0 1 1 1 0 0 1 1 1 1 0 1 0 1 1 0 0 0 0 0 0 1 1 1 1 1 1 2 0 2 0 0 0 0 0 1 0 1 0 0 0 0 0 0 0 0 0 1 1 0 0 0 0 1 1 1 1 0 2 1 1 0 2 0 0 2 0 0 1 1 0 0 1 1 1 1 2 1 0 0 0 2 0 1 0 2 1 0 1 1 1 0 0 1 0 1 0 1 0 2 1 0 2 0 0 0 0 0 1 1 1 1 1 2 2 0 0 2 0 1 2 0 0 0 0 0 0 0 0 1 0 1 1 1 1 0 1 1 1 0 1 1 2 0 1 0 0 0 0 0 0 2 2 0 0 0 1 0 1 0 0 0 0 0 2 0 1 0 1 1 1 1 0 1 0 2 1 1 2 0 0 0 0 2 1 0 1 1 1 1 2 2 1 0 0 0 0 2 0 0 2 1 1 1 0 1 0 0 1 0 2 2 0 1 1 1 0 0 2 2 0 0 1 2 1 0 1 0 0 2 0 0 0 2 2 0 0 1 1 2 2 0 0 0 0 0 2 0 2 0 0 0 0 0 0 0 0 0 1 0 1 1 1 0 2 0 0 1 0 1 1 2 0 1 1 1 0 2 0 2 0 2 2 0 0 1 0 0 0 1 1 0 0 0 2 0 1 0
100 0 0 0 1 0 0 0 0 2 2 0 0 0 0 0 0 1 0 0 2 2 1 1 1 1 1 2 0 0 2 0 2 1 0 1 1 1 0 0 0 2 0 0 0 0 0 1 0 0 0 0 0 0 0 0 0 0 1 0 0 0 0 0 0 1 1 0 0 0 0 0 2 2 1 2 1 0 0 0 0 0 0 1 1 0 0 1 2 2 0 1 0 1 0 2 0 0 0 1 1 2 0 1 1 2 2 0 2 0 0 2 1 2 2 2 1 0 0 0 2 0 2 1 1 1 0 1 2 1 1 0 0 0 0 0 0 0 0 0 0 0 0 0 1 1 0 0 0 1 0 0 1 1 0 0 0 1 0 0 1 0 0 2 1 2 1 0 1 2 1 0 1 1 1 2 2 1 0 1 0 1 0 0 1 1 0 2 0 0 2 2 2 1 2 0 1 2 0 0 0 0 0 0 1 2 0 1 1 0 1 2 1 0 0 1 1 1 0 1 2 1 1 2 0 0 1 0 0 2 0 0 0 0 0 0 1 2 2 0 0 0 2 0 2 2 1 0 2 0 0 0 0 0 0 1 1 2 0 0 0 0 0 1 1 0 0 0 1 1 1 1 0 1 0 0 1 0 1 0 1 2 1 0 0 0 0 1 1 2 0 1 1 1 1 0 1 0 0 0 0 0 2 0 0 1 0 0 1 0 0 1 0 1 1 0 2 0 0 0 0 1 2 1 2 0 0 0 0 1 0 1 1 1 0 0 0 2 0 1 2 2 2 1 0 0 1 2 0 2 0 0 2 1 1 0 1 1 0 0 1 1 1 1 1 0 0 2 1 1 1 1 0 2 0 1 0 0 0 0 0 0 0 0 0 0 0 0 0 0 0 0 0 0 1 0 0 0 0 0 0 0 1 2 1 0 1 1 1 0 0 1 1 0 1 0 1 1 0 1 1 1 2 0 0 2 2 0 1 1 2 1 0 2 0 2 0 1 1 1 2 0 1 1 1 1 0 0 0 0 0 1 1 2 1 0 1 2 1 1 1 1 0 0 0 0 0 2 0 0 0 0 1 1 2 0 1 2 0 1 2 0 1 1 2 1 0 1 1 0 2 2 0 1 1 0 0 0 0 2 2 0 1 0 1 0 1 1 2 0 0 0 1 1 1 0 1 2 0 2 2 0 0 0 0 0 1 1 0 1 1 1 2 1 0 0 2 1 1 2 0 0 0 0 1 1 0 0 0 0 0 0 1 0 1 1 0 0 1 1 0 0 1 1 0 1 0 2 0 0 0 1 1 0 1 1 1 1 0 2 2 0 0 0 1 0 0 1 1 1 1 0 1 0 0 1 0 2 2 1 1 0 1 1 1 1 1 2 0 2 1 0 0 1 1 1 1 0 0 0 0 0 0 0 0 2 0 1 0 0 0 1 0 0 0 0 0 0 0 1 1 1 0 1 1 0 2 2 2 2 0 1 0 0 1 0 2 2 2 0 0 0 1 2 0 2 1 2 0 1 0 0 1 0 0 1 1 0 2 0 1 0 2 1 2 2 0 1 1 0 2 1 0 0 0 0 0 0 0 1 1 1 0 0 0 2 1 2 0 1 0 0 0 0 0 1 0 0 0 0 0 0 1 0 0 1 1 1 0 0 0 0 0 2 0 0 1 0 1 2 1 1 0 0 0 0 0 1 0 1 1 1 0 0 0 1 0 0 0 0 0 0 2 1 1 0 2 0 0 2 0 0 2 0 0 0 1 1 0 1 1 1 0 0 0 1 0 1 0 2 1 0 1 1 0 0 0 1 0 2 0 2 0 1 2 2 0 1 0 0 0 0 0 0 1 1 1 1 1 1 1 2 0 1 2 0 0 0 0 0 0 2 0 1 0 1 0 0 0 0 0 0 2 0 1 0 1 0 0 0 2 0 0 1 1 1 1 1 0 0 0 0 0 0 0 0 1 0 0 0 0 0 1 1 1 1 0 1 0 1 1 0 0 0 0 0 2 2 0 0 1 1 1 0 2 0 2 0 0 0 0 2 1 1 1 1 0 1 0 2 0 0 0 0 2 2 0 1 1 0 0 1 2 1 1 0 2 2 1 0 2 0 0 2 0 0 0 1 1 0 0 0 1 2 1 0 1 0 0 0 2 0 2 0 0 0 0 0 0 1 0 1 1 1 2 0 0 1 2 0 1 0 0 0 0 0 1 0 1 0 0 1 0 1 0 1 2 0 0 1 0 0 0 0 0 0 1 0 2 0 0 0
101 1 0 0 0 0 0 0 0 2 2 0 0 2 1 1 0 1 1 0 1 2 2 1 1 1 1 1 1 2 1 0 1 0 2 0 2 0 0 0 0 2 0 1 0 1 1 2 0 0 0 2 1 1 0 2 0 0 0 1 0 1 0 0 0 0 0 0 1 1 0 0 1 2 1 2 1 0 0 0 0 0 0 1 2 0 0 0 1 2 0 0 2 1 0 1 1 0 0 0 2 1 0 2 0 0 2 2 0 0 1 1 1 2 2 2 2 0 2 0 0 0 1 2 1 1 0 0 1 0 0 0 1 0 0 0 2 0 0 2 0 0 0 0 1 0 1 0 0 0 0 0 0 1 0 0 0 1 0 0 0 1 2 0 0 2 0 0 1 2 1 0 1 0 0 1 1 0 0 0 0 1 0 2 2 0 2 1 0 1 0 1 2 2 2 0 0 1 1 0 0 0 0 0 1 0 2 1 1 0 0 1 2 1 0 0 0 0 1 1 1 0 0 2 0 0 0 0 0 0 0 0 0 0 0 0 0 2 2 0 0 0 2 0 1 2 0 0 2 0 0 0 0 0 0 2 2 2 0 1 1 0 0 1 1 0 2 0 1 1 0 2 0 2 0 0 0 0 1 0 1 2 0 0 1 1 0 2 0 2 0 0 1 2 2 0 0 0 0 0 0 0 2 1 0 0 0 2 1 0 0 1 0 1 2 0 2 0 0 0 1 1 2 0 1 0 0 0 2 2 0 1 0 0 0 0 0 1 0 1 1 1 1 2 0 1 1 0 1 0 0 1 1 0 1 1 0 0 0 1 0 1 1 0 1 0 0 1 1 1 1 1 1 2 1 0 0 0 0 0 0 1 0 0 0 0 0 1 1 1 0 1 1 0 2 0 0 0 0 0 0 0 0 0 0 0 2 0 0 0 0 0 1 0 0 0 0 0 0 0 0 0 0 1 1 2 2 1 2 1 2 2 0 2 0 1 0 0 0 0 1 0 0 2 1 1 0 0 0 0 0 0 1 1 1 1 1 2 1 1 2 1 0 0 0 1 1 2 0 0 1 1 2 1 0 0 0 1 0 0 2 0 1 1 1 2 1 1 1 0 2 2 0 1 1 1 1 1 1 2 0 0 1 0 1 1 1 2 0 1 0 1 1 0 1 0 0 2 0 0 0 2 1 1 0 1 1 0 1 2 0 1 1 1 1 0 1 1 1 0 2 0 0 1 2 0 0 1 2 1 0 1 1 0 1 1 1 2 1 1 0 0 0 0 0 0 0 2 1 0 0 1 1 0 1 1 1 1 0 2 2 0 0 0 2 1 2 0 0 0 0 2 0 1 1 0 1 1 1 1 1 1 1 1 0 2 0 1 0 1 0 0 0 0 0 0 0 0 0 0 0 0 0 0 0 0 1 1 0 0 1 1 1 0 1 1 0 0 1 0 2 1 0 0 2 0 2 2 1 1 0 1 0 0 1 0 2 2 2 0 0 0 1 0 1 1 0 1 0 0 0 1 0 0 0 0 2 0 1 0 2 1 1 1 0 1 1 1 0 1 1 1 0 1 0 0 0 0 0 1 1 0 0 1 1 2 1 1 0 0 1 1 0 1 1 1 0 0 0 0 0 0 0 0 0 2 2 0 0 0 0 2 0 2 1 1 1 0 0 0 0 0 0 0 0 0 0 1 0 1 0 1 0 1 0 1 1 1 2 0 0 0 2 1 0 0 2 2 0 2 0 0 2 1 0 0 1 0 1 1 0 0 2 0 0 1 0 2 1 2 0 1 0 1 0 0 0 2 0 2 0 2 2 1 0 0 1 1 0 0 0 0 1 1 1 2 1 2 2 0 1 2 0 1 2 0 0 0 1 0 1 0 0 0 0 0 0 1 1 0 1 1 0 0 0 0 0 0 0 1 1 0 0 0 2 0 0 0 0 0 1 0 0 0 0 0 1 0 1 0 1 0 1 1 2 1 0 1 1 2 2 0 2 0 0 0 0 1 0 0 0 1 0 0 2 0 2 0 0 0 0 2 1 1 2 2 0 2 0 2 0 0 0 0 0 0 0 1 1 1 0 0 1 0 1 1 0 1 0 1 2 0 0 0 0 1 0 1 2 1 0 0 2 1 1 0 1 0 0 0 1 0 1 0 2 1 2 0 0 1 0 0 0 1 1 1 1 0 1 0 1 0 0 1 1 1 0 1 1 0 0 1 0 1 0 1 1 1 0 1 0 1 1 0 1 0 0 0 2 0 2 2
102 0 0 0 0 1 1 1 1 2 2 0 1 2 0 0 0 2 0 0 2 2 0 0 2 0 0 2 1 1 1 2 0 0 2 0 2 0 0 0 0 1 0 0 1 0 0 0 0 0 0 0 1 1 1 1 1 0 1 1 1 1 2 1 0 0 0 0 2 0 0 2 2 2 2 2 0 0 0 0 0 0 1 1 1 0 0 0 1 2 0 0 2 1 0 2 0 0 0 0 1 2 1 0 0 0 2 2 0 0 0 1 0 0 0 0 0 0 1 0 1 0 1 2 1 1 0 2 2 0 0 0 0 0 1 0 0 0 1 0 1 0 0 0 0 0 0 0 0 1 0 0 1 0 0 0 0 1 0 1 0 1 0 1 1 1 0 1 0 0 0 2 0 1 0 1 1 1 0 1 0 2 0 1 1 0 1 1 0 0 0 1 1 0 1 1 0 2 1 0 0 1 0 1 1 0 2 1 1 0 0 1 0 1 0 0 0 2 2 0 1 1 0 2 0 0 0 0 0 0 0 0 1 1 1 1 0 2 2 0 0 1 1 0 1 1 0 0 2 0 0 0 0 0 0 0 2 2 0 2 2 0 0 1 0 0 1 1 1 1 1 0 0 0 0 0 0 0 1 1 1 0 2 0 1 1 1 1 0 2 0 0 0 2 1 0 0 1 0 1 0 0 1 1 0 0 0 1 1 0 1 2 0 2 2 0 2 0 1 0 0 1 0 2 0 0 0 0 0 1 0 1 0 0 0 0 0 1 0 1 1 1 2 1 0 0 1 0 1 0 0 1 2 0 2 0 0 1 0 0 1 1 1 0 1 0 0 2 0 2 0 0 1 1 1 0 0 1 0 1 2 2 1 1 0 0 0 0 0 1 1 1 0 0 1 0 0 0 0 0 0 2 1 1 0 0 1 1 0 0 0 0 0 0 2 0 2 0 0 0 0 0 1 0 0 2 1 0 1 1 1 2 2 0 2 1 0 1 1 0 1 0 1 1 0 1 0 0 0 0 0 0 2 2 2 2 2 2 2 0 1 2 1 1 0 1 1 1 0 1 0 0 2 1 1 1 0 2 0 1 2 1 1 0 1 2 0 1 1 0 1 1 0 1 1 0 0 1 1 2 1 1 2 0 2 1 2 1 1 0 1 1 0 0 0 0 0 2 0 1 1 0 1 0 0 1 1 1 1 1 1 0 1 0 0 0 2 1 2 1 1 1 0 1 1 1 0 1 1 0 1 0 0 0 1 1 0 0 1 0 1 0 0 1 0 0 0 1 1 1 0 1 0 0 0 0 0 1 0 1 1 0 1 0 1 1 2 0 0 0 0 2 1 0 0 1 0 0 0 0 0 1 1 1 2 2 1 0 0 0 0 0 0 0 0 1 1 0 0 0 0 1 1 2 0 0 0 1 0 0 1 2 0 0 2 1 0 0 0 1 1 0 0 2 2 0 2 1 1 0 1 2 0 1 2 0 0 2 2 0 0 0 1 1 1 1 0 1 0 0 0 1 0 0 0 1 1 1 0 1 0 2 1 0 0 1 0 0 0 0 0 0 0 1 1 0 0 0 0 2 1 1 0 0 1 1 1 1 0 0 1 1 0 0 1 1 0 0 0 0 0 0 1 0 1 0 0 1 1 1 1 2 0 2 0 0 1 0 0 1 0 1 0 1 0 1 2 0 0 0 0 0 1 0 0 2 1 1 2 1 1 1 2 2 1 0 2 0 0 2 0 0 0 1 1 0 1 2 0 2 1 0 1 0 1 1 1 2 1 2 0 1 2 0 1 1 1 2 0 2 0 2 1 1 1 1 2 0 0 1 0 0 2 2 2 1 2 2 2 0 2 1 0 0 0 0 0 0 0 1 1 0 0 1 0 1 0 0 0 0 0 0 0 0 0 0 0 0 2 0 0 0 0 0 1 0 1 0 0 0 1 0 1 0 0 2 0 0 0 0 0 0 1 1 1 1 0 0 2 2 2 0 2 0 0 0 0 2 0 0 0 2 0 0 2 0 2 1 0 0 0 2 1 1 1 1 1 1 0 1 0 0 0 1 1 1 0 0 1 0 0 1 2 2 0 1 2 1 1 0 1 0 0 2 0 0 0 0 0 0 0 0 0 2 1 1 1 0 0 0 2 1 2 0 0 0 0 1 0 1 0 0 2 0 1 0 0 0 1 0 0 0 0 0 0 1 0 1 1 0 0 1 0 1 0 0 0 0 0 2 0 2 0 1 0 0 0 0 1 0 1 0
103 0 0 0 1 0 0 1 1 2 2 0 0 1 0 0 0 0 1 2 0 1 0 1 1 0 0 1 1 1 1 1 0 0 1 0 2 2 0 0 2 0 0 0 0 0 0 0 0 0 0 0 0 0 1 1 0 0 0 0 0 1 1 0 0 1 0 0 0 0 0 0 2 2 2 2 0 0 1 2 0 0 1 1 1 0 0 0 2 2 0 0 1 1 0 1 1 1 1 1 1 1 0 1 1 1 1 1 1 0 1 2 0 1 2 2 2 0 0 0 2 0 2 0 0 0 0 0 0 0 1 1 0 0 0 0 1 0 0 1 1 0 0 0 0 0 0 0 0 1 0 0 0 0 0 0 0 1 0 0 0 1 0 0 1 2 1 0 2 0 0 0 0 2 0 1 1 1 0 1 1 2 0 2 2 0 2 1 1 0 1 0 2 1 2 1 1 1 0 1 0 1 0 1 2 0 2 1 1 0 1 1 0 0 0 1 1 0 0 0 2 2 0 1 0 0 0 0 0 1 1 1 1 1 0 0 0 1 1 0 0 0 2 0 1 1 0 0 2 0 0 0 0 0 0 2 2 0 0 1 0 1 0 0 0 0 0 1 2 1 1 1 2 0 0 0 0 0 0 0 0 1 2 1 1 0 2 1 0 2 0 1 0 1 1 0 1 0 0 0 0 0 2 1 0 0 1 0 0 0 1 1 0 1 1 0 2 0 0 0 0 0 2 1 1 0 0 0 0 0 0 1 0 0 0 0 0 2 0 0 1 0 1 2 0 1 1 2 2 0 2 0 2 1 1 0 1 0 0 2 0 2 0 0 0 2 0 1 1 1 1 1 0 2 0 0 0 0 0 0 2 0 0 1 0 0 0 0 0 1 0 0 0 0 2 1 1 0 1 1 0 1 1 2 1 0 1 0 0 0 0 0 0 1 1 0 0 0 0 0 0 1 0 0 2 2 1 0 0 0 0 0 0 0 1 0 1 0 0 0 0 0 1 0 1 2 0 0 0 0 0 1 0 0 0 0 0 2 2 0 1 2 0 0 0 1 1 2 0 0 1 1 2 1 1 1 1 1 0 0 2 0 1 1 2 0 0 1 0 0 0 1 0 1 1 1 1 1 1 1 1 1 2 1 1 1 1 1 2 0 0 0 1 1 0 0 0 2 0 1 2 0 2 0 2 2 0 1 0 1 1 1 1 0 1 0 2 1 2 2 0 0 0 1 1 1 0 1 1 0 1 0 0 0 1 2 0 0 0 1 0 1 1 0 0 0 1 0 0 1 0 0 2 0 1 1 2 2 0 2 2 0 0 0 2 0 2 1 1 1 1 0 0 1 0 0 0 1 1 1 1 0 0 2 2 2 2 2 0 2 1 0 0 1 0 0 0 2 1 0 0 1 0 0 0 1 0 2 0 0 1 2 0 0 2 0 0 1 0 0 2 0 0 1 2 0 2 1 1 1 1 1 0 1 2 0 1 2 2 0 0 0 0 2 0 2 0 1 1 0 0 0 0 0 1 1 1 0 2 0 0 0 2 2 1 2 1 0 0 0 2 0 0 1 1 0 0 0 0 2 0 1 0 1 1 1 2 0 0 0 1 1 0 1 1 1 0 1 1 0 0 0 1 1 1 0 1 0 0 0 0 1 0 2 1 0 1 0 0 1 1 0 0 2 0 0 2 0 0 1 0 1 1 1 0 1 0 0 2 0 0 0 2 1 0 0 2 1 0 2 1 1 1 0 0 0 1 0 1 1 1 1 1 0 1 0 0 1 1 2 1 1 1 1 0 0 0 1 0 1 0 1 1 1 1 2 1 0 0 1 0 0 1 1 1 2 1 1 2 0 1 2 0 1 2 0 0 0 1 0 0 0 0 0 0 0 0 2 1 0 2 2 0 0 0 0 1 0 0 0 2 0 0 0 1 0 1 0 0 0 0 0 0 0 1 0 2 0 2 0 1 0 1 2 1 0 0 0 2 2 2 0 2 0 1 1 0 1 1 0 0 0 1 0 1 0 2 0 0 1 0 0 2 2 1 0 0 1 0 2 0 0 0 0 0 1 0 2 1 2 0 1 2 2 0 0 0 2 1 1 2 0 1 2 0 0 0 1 1 0 0 0 1 2 2 0 1 0 0 1 1 0 1 0 2 0 1 0 0 1 0 0 2 0 1 1 1 0 1 0 1 0 0 0 0 0 1 0 2 0 0 0 0 1 0 0 0 0 1 2 0 2 1 0 1 0 1 0 1 0 1 1
104 1 0 0 1 0 0 1 1 1 1 1 0 1 0 0 0 1 0 0 2 2 0 0 2 1 1 2 0 0 1 0 1 2 0 1 2 1 0 0 0 1 0 1 0 0 0 0 0 0 0 1 1 1 1 1 1 0 1 1 0 1 2 2 0 0 0 1 2 0 0 1 1 2 0 2 2 0 1 1 0 0 0 1 2 0 1 1 2 2 1 1 0 2 0 1 0 0 0 0 2 1 0 1 0 0 2 2 0 0 0 0 1 1 1 1 1 1 0 0 0 1 2 2 2 2 0 1 2 0 0 1 0 0 0 0 0 0 1 1 1 0 0 0 1 0 0 0 0 1 0 0 0 1 1 1 1 1 0 1 1 0 0 0 2 2 1 1 1 0 0 0 0 0 0 0 1 1 0 1 0 0 0 0 1 1 0 0 0 0 1 0 2 1 2 0 1 2 0 0 0 0 0 1 0 1 2 2 0 0 1 2 0 1 0 1 1 0 2 1 2 1 0 2 0 0 2 0 0 1 0 0 1 1 2 0 2 2 2 0 0 0 2 0 1 2 0 0 0 0 0 0 0 0 0 1 0 2 2 2 0 1 0 1 0 0 0 1 0 1 0 1 0 0 0 0 0 0 0 0 0 0 1 0 0 1 1 1 1 2 0 1 1 2 1 0 0 2 0 2 0 1 2 1 0 0 1 0 0 0 1 2 0 1 1 0 2 0 0 0 1 1 1 2 0 0 1 0 2 0 0 1 1 1 0 0 1 1 0 0 0 0 2 1 0 0 2 0 1 0 0 1 1 0 1 1 0 1 0 2 0 2 2 0 2 1 0 1 2 0 2 2 2 2 0 1 0 0 0 0 2 1 0 0 0 1 0 0 0 0 1 2 1 1 2 1 1 0 1 1 0 1 2 1 0 0 1 2 0 0 0 0 1 0 1 0 1 0 0 0 1 1 0 0 2 2 2 0 1 0 1 1 0 1 1 0 1 2 1 1 0 0 2 0 0 1 0 0 0 0 0 2 1 2 2 1 2 2 1 1 1 2 0 0 0 1 1 2 0 1 0 0 2 0 1 1 0 1 0 1 2 0 2 0 0 2 0 1 1 1 2 2 1 1 1 0 0 2 2 1 0 0 0 0 0 0 1 2 0 1 0 1 1 1 0 1 1 2 0 1 1 1 2 0 1 2 0 1 0 1 1 0 1 1 0 0 0 0 2 2 0 1 0 1 2 1 0 0 1 1 0 1 2 1 2 0 0 0 2 0 1 0 0 1 0 0 0 2 1 0 0 0 0 0 0 0 1 2 0 0 2 0 0 0 0 0 0 0 0 1 1 1 0 0 0 0 0 0 0 0 0 2 1 2 1 2 1 1 0 2 0 0 0 1 0 0 1 0 0 0 1 1 0 0 0 0 0 0 0 0 0 0 1 0 1 0 0 0 0 0 2 0 0 1 2 0 2 1 2 2 0 1 0 0 1 0 2 1 1 0 0 0 1 1 0 1 1 2 0 1 1 1 0 0 0 1 1 1 1 1 0 0 2 0 0 2 0 2 0 1 1 1 0 0 0 0 0 0 0 1 1 1 0 0 2 0 1 2 0 0 1 1 0 0 0 0 0 2 2 0 0 0 0 0 1 0 0 0 0 0 0 1 1 2 2 2 0 0 0 0 0 0 0 0 0 1 1 0 0 1 1 1 0 0 0 2 0 2 2 2 2 1 2 1 0 0 2 1 0 2 0 0 1 0 0 1 1 0 2 0 2 1 2 0 0 1 0 2 1 2 0 1 2 1 0 0 0 1 0 1 0 2 1 2 1 0 1 0 2 0 0 0 1 0 1 1 1 1 2 0 1 1 0 1 2 0 0 0 0 1 0 0 1 0 0 0 0 1 1 0 1 1 0 0 0 0 0 0 1 0 1 0 0 0 1 0 1 0 0 0 1 0 0 0 1 1 0 0 1 0 0 0 2 0 2 2 0 0 0 2 2 0 2 0 1 1 0 1 0 0 1 2 0 0 2 1 2 0 0 0 1 1 2 2 0 0 2 1 0 2 0 0 1 0 1 1 0 1 1 0 1 0 1 1 0 1 1 1 1 0 2 0 0 2 0 0 0 1 1 0 0 0 1 1 1 1 1 1 1 2 2 0 1 0 1 0 1 1 1 1 0 0 1 1 2 0 0 0 2 0 1 0 0 0 0 1 0 2 0 0 0 2 0 2 0 0 1 1 0 2 0 0 0 1 1 0 1 0 1 0 0 0
105 0 0 1 1 1 1 0 0 2 2 0 0 2 1 1 0 1 1 0 1 1 1 0 2 0 0 0 1 0 0 2 1 0 2 0 2 0 0 0 1 1 0 0 1 0 0 1 0 0 0 1 2 2 0 2 0 0 0 0 2 2 1 1 0 0 1 0 0 0 0 0 2 2 1 2 0 0 0 0 0 0 0 1 2 0 1 0 0 1 0 0 1 1 0 1 0 2 2 2 1 2 0 2 0 0 2 1 1 0 1 2 1 2 2 2 2 0 1 0 1 1 2 2 2 2 0 0 2 0 0 0 0 0 0 0 0 0 0 0 0 0 0 0 0 0 0 0 0 0 0 0 0 0 0 0 0 0 0 0 1 1 0 2 1 2 1 1 1 2 1 0 0 2 0 0 2 0 0 0 0 0 0 2 1 0 1 2 1 0 1 0 2 1 2 0 0 2 0 0 0 0 0 1 0 1 2 0 1 0 1 1 1 0 1 0 0 0 1 2 2 0 0 0 0 2 0 0 0 0 0 0 0 0 0 0 0 2 2 0 0 1 2 0 2 2 1 0 2 0 0 0 0 0 0 1 1 2 0 0 0 0 0 0 0 0 0 1 1 1 0 2 0 1 0 0 0 2 2 2 2 0 1 1 1 0 1 0 1 2 0 1 0 2 1 0 0 1 1 0 0 0 2 0 0 0 0 1 0 0 0 2 0 0 2 0 1 0 1 0 1 1 0 2 1 0 0 0 1 0 0 1 1 0 0 0 0 1 0 1 0 1 0 2 0 1 1 1 1 0 1 0 0 0 0 1 1 1 0 0 0 0 2 0 2 0 0 2 1 1 1 1 1 1 1 0 0 0 0 0 1 1 0 0 0 1 0 0 0 0 0 0 1 0 2 0 0 0 1 1 0 1 0 2 1 1 0 1 0 0 0 1 0 0 2 0 0 1 0 0 0 0 0 1 0 2 1 0 1 0 1 1 1 1 0 0 1 1 0 0 0 0 0 2 0 1 1 0 0 0 0 2 0 2 1 0 1 2 0 2 2 2 1 1 0 1 1 2 0 0 0 0 2 1 1 0 1 0 0 0 2 0 0 0 2 1 0 1 0 1 1 1 1 0 0 1 1 1 1 2 1 0 1 2 2 0 2 0 0 1 0 0 0 2 0 0 1 1 0 1 1 1 2 1 0 2 0 1 0 1 1 1 1 0 0 0 1 1 1 2 0 1 1 1 2 1 0 0 1 0 0 0 1 0 0 2 0 1 2 1 0 0 0 1 1 1 0 2 0 0 0 2 0 0 0 0 0 2 0 2 2 0 0 0 1 0 0 2 1 2 0 1 1 2 0 1 0 0 0 0 0 2 0 0 0 2 0 1 1 1 0 0 0 0 0 1 1 0 0 0 0 2 0 1 0 1 0 1 0 0 0 0 1 0 2 2 0 0 0 0 1 1 0 1 2 0 1 1 2 2 1 2 0 0 1 0 1 2 2 0 0 0 0 2 0 2 2 2 0 0 0 0 1 0 0 0 1 0 2 0 0 0 2 1 0 1 2 1 0 1 1 2 0 2 1 0 0 1 0 1 0 1 0 0 1 2 2 2 0 0 0 0 0 0 1 1 1 0 0 0 0 0 0 0 0 0 0 1 0 0 0 2 0 1 2 1 1 0 1 1 0 0 0 1 0 1 2 0 0 0 0 0 1 0 0 2 0 0 2 0 0 0 2 0 0 1 2 2 0 2 0 0 2 0 0 0 0 1 0 2 1 0 0 1 0 1 0 2 1 2 0 2 0 1 0 0 0 0 0 0 0 2 1 2 1 1 0 1 0 1 0 0 1 1 1 2 2 0 2 0 0 1 0 1 2 0 0 0 0 0 0 1 0 0 0 1 1 1 0 1 0 1 1 0 1 1 1 0 0 1 1 0 0 0 0 2 2 0 1 1 0 0 0 1 0 0 0 0 2 0 0 0 1 1 1 1 0 1 1 2 2 0 2 0 0 0 0 2 0 0 0 2 0 1 2 0 2 0 0 0 0 2 1 1 2 1 0 1 0 1 0 0 0 0 1 1 0 0 2 1 1 0 2 2 2 1 0 2 1 0 2 0 0 0 1 1 1 2 2 0 0 1 0 0 0 0 0 1 0 0 2 0 2 0 1 1 1 0 0 2 0 1 2 0 1 1 2 0 1 0 0 0 0 1 1 0 0 1 1 0 0 1 0 0 0 0 0 0 0 1 1 1 0 0 0 0 0 0 1 0 0 0
106 1 0 0 1 0 0 1 0 2 1 1 1 1 0 0 0 2 0 0 2 2 0 1 1 0 0 2 0 0 2 0 1 1 2 0 2 1 0 0 0 2 0 0 1 0 0 0 0 1 1 1 0 0 1 1 0 0 0 1 1 2 1 1 1 0 1 0 1 0 1 1 1 1 1 1 1 0 1 0 1 0 1 0 1 0 1 0 2 2 0 0 0 1 0 2 1 0 0 0 1 2 1 1 0 0 2 0 2 0 0 2 1 1 1 1 1 0 0 0 2 0 2 2 2 2 0 2 2 1 1 2 0 0 1 1 0 0 0 2 1 0 0 0 0 0 0 0 0 1 0 1 0 1 0 0 0 1 0 0 1 0 0 1 1 1 0 1 1 0 0 0 0 0 0 0 1 2 1 2 0 1 0 0 2 2 0 0 0 0 1 0 2 2 2 0 1 1 0 0 0 1 0 1 1 2 2 0 1 0 0 0 0 0 0 1 1 1 0 0 2 1 1 2 0 0 1 1 1 0 1 1 0 0 0 0 0 1 2 0 0 1 1 1 1 1 0 0 2 0 0 0 0 0 0 2 1 1 0 0 0 0 0 0 0 0 1 0 2 2 0 2 0 2 1 1 0 1 1 1 1 1 1 1 1 0 1 0 1 2 0 2 1 1 1 0 0 2 2 0 1 0 2 1 1 0 1 0 1 0 0 2 0 0 1 0 2 1 0 0 0 0 1 1 2 0 0 0 1 0 0 2 1 0 0 0 0 1 0 0 1 1 2 2 1 1 2 0 1 1 0 1 2 0 0 0 2 0 0 1 1 2 1 1 1 0 0 1 2 0 2 2 1 2 0 1 0 0 0 0 1 1 0 1 0 0 0 0 0 0 0 0 1 0 2 1 1 0 2 1 1 1 1 2 0 1 0 1 0 0 0 0 0 0 0 0 0 0 0 0 0 0 1 0 2 2 2 0 2 1 2 1 0 2 0 0 1 0 0 0 1 0 1 1 0 1 0 0 0 2 2 1 1 1 1 1 1 1 0 1 1 1 0 0 0 1 1 1 0 1 0 0 2 1 1 0 0 2 1 1 1 0 1 0 1 1 0 1 1 1 0 2 0 1 0 0 0 1 1 2 1 0 1 0 1 0 2 1 1 1 0 0 0 1 0 0 0 2 0 1 2 1 2 0 1 2 0 1 0 1 1 1 2 1 0 0 2 1 1 1 1 0 0 1 1 2 0 1 1 0 0 0 1 1 1 2 1 0 2 0 1 0 0 2 0 0 0 2 1 0 1 1 0 0 0 0 0 1 0 0 1 0 0 0 0 0 0 1 1 1 0 1 0 0 0 0 0 0 0 0 0 2 0 1 2 2 1 1 0 2 1 0 0 1 0 0 0 0 0 0 0 1 1 1 0 0 1 0 0 0 2 2 1 0 0 0 1 1 1 0 1 1 0 1 1 0 2 0 1 1 0 2 0 1 2 0 0 2 2 0 0 0 2 1 1 2 0 1 0 1 1 1 0 1 1 0 0 0 2 0 0 0 0 0 0 0 0 1 0 1 1 1 0 2 0 1 1 0 0 2 1 1 0 1 1 2 2 2 0 0 2 2 0 0 0 0 0 1 1 0 0 0 1 0 0 0 1 0 2 2 2 2 1 1 1 1 1 0 0 1 0 0 0 2 0 1 2 2 0 0 0 0 0 0 0 0 1 0 1 1 0 1 2 0 0 2 0 0 0 2 1 1 2 1 0 0 0 1 0 1 1 0 0 0 0 2 0 2 2 2 0 2 0 1 0 0 0 1 0 1 0 1 1 2 1 0 0 0 0 1 0 0 0 0 0 2 2 2 2 0 2 2 0 1 2 0 0 0 0 1 0 0 1 0 0 1 0 0 2 1 1 0 1 0 1 0 1 0 0 0 2 0 1 0 1 0 1 0 0 0 1 1 0 0 0 1 0 0 1 0 0 0 1 1 2 2 0 1 1 2 2 0 1 0 0 0 1 2 0 0 0 1 1 0 1 0 2 0 1 0 0 1 1 1 1 1 1 1 0 0 1 0 0 0 1 0 0 0 1 0 0 1 2 1 2 1 1 1 0 0 2 0 0 1 0 0 0 1 2 1 0 1 1 1 2 0 1 1 1 0 2 0 1 0 2 0 1 0 0 1 1 1 1 0 1 0 0 0 0 0 1 0 0 0 0 1 0 0 2 0 0 0 0 2 0 1 1 0 0 2 0 0 0 1 1 0 1 0 1 1 1 0
107 0 0 0 0 0 0 1 2 2 1 0 0 0 0 0 0 1 1 1 1 2 1 1 1 1 1 0 1 1 0 1 0 0 2 0 2 1 0 0 0 2 1 1 0 1 1 0 0 0 0 0 2 2 0 0 0 0 0 1 0 1 1 1 0 0 0 0 1 0 1 1 2 1 2 1 0 0 1 0 1 0 1 0 1 0 0 0 2 2 0 0 0 1 0 0 0 1 1 1 1 1 1 0 1 1 2 1 1 0 0 1 1 2 2 2 2 0 0 0 2 0 2 2 2 2 0 2 2 2 2 0 0 0 0 0 0 0 0 2 2 0 0 0 0 0 0 0 0 2 0 0 0 1 0 0 0 1 1 0 1 0 0 2 0 1 0 1 0 1 1 1 0 2 0 0 2 0 0 0 0 0 1 1 2 0 2 1 0 1 1 1 2 0 2 1 1 1 0 0 0 0 0 0 1 1 1 1 2 0 1 1 1 0 0 1 1 0 2 1 1 0 0 0 0 1 1 1 1 0 1 1 0 0 0 0 0 0 2 1 1 1 2 0 1 1 0 1 1 1 1 1 0 0 0 0 0 2 0 0 0 0 0 0 0 1 0 0 2 2 0 1 0 2 0 1 0 0 1 1 0 0 0 0 2 1 1 1 1 2 0 0 0 1 0 1 0 1 0 1 0 0 1 1 1 0 0 0 0 0 0 0 0 2 2 1 2 0 0 0 0 0 1 0 1 0 1 0 2 0 0 0 1 1 0 0 0 2 0 0 0 1 2 2 0 0 2 0 2 0 0 0 2 0 1 0 0 1 0 1 0 1 1 0 1 1 0 2 1 1 1 1 1 2 1 0 0 0 0 0 2 0 0 1 1 1 0 0 0 1 0 0 0 0 2 1 1 2 0 0 0 1 1 1 0 0 1 1 0 0 0 0 0 0 2 0 1 0 0 0 0 0 1 1 0 1 1 0 1 0 1 1 0 1 1 0 0 0 0 0 2 0 1 0 1 1 0 0 0 2 0 0 1 2 1 1 1 2 1 1 1 2 0 0 0 0 0 2 0 0 0 0 2 1 1 0 0 2 0 2 0 0 1 0 1 2 0 1 1 0 1 0 0 1 0 0 0 1 1 2 1 1 2 2 2 0 2 1 2 0 0 0 0 1 1 0 0 2 0 0 1 2 1 0 0 1 1 2 0 1 1 0 1 1 0 0 1 0 1 0 2 0 1 0 2 1 0 0 0 0 0 0 1 0 0 1 0 0 0 1 0 0 2 0 0 0 1 1 1 0 0 1 0 0 0 0 0 2 0 1 2 0 1 0 0 1 2 0 0 1 1 1 1 0 0 0 0 0 0 0 0 1 1 1 1 2 1 0 0 1 1 0 0 0 0 1 1 0 0 0 0 0 0 0 0 1 1 1 0 0 0 1 0 0 0 0 0 1 1 0 1 1 0 1 2 0 2 0 0 0 1 1 2 2 2 0 0 2 2 1 1 0 1 2 0 2 0 1 1 1 1 0 1 0 0 0 2 0 2 0 0 1 1 0 0 1 1 0 0 0 1 0 0 1 0 0 0 0 0 0 0 0 0 1 1 2 2 2 0 0 1 1 0 0 0 0 0 1 1 0 0 0 0 0 0 1 1 0 0 0 0 1 0 2 1 0 1 0 1 1 1 0 0 2 0 0 2 1 0 0 0 0 0 1 0 1 1 0 1 0 0 0 2 2 1 0 2 0 0 1 1 0 2 0 0 0 1 1 2 0 2 1 1 0 0 1 0 2 0 2 0 0 0 1 0 0 0 1 0 1 0 1 2 2 0 0 0 0 1 1 0 1 0 0 0 2 2 2 2 0 2 2 0 2 2 0 0 0 0 0 0 1 0 1 0 0 0 0 1 0 1 0 1 0 0 0 0 1 0 0 2 0 0 1 1 1 1 0 0 0 0 0 0 0 1 1 0 0 1 0 1 0 0 1 2 2 0 1 1 2 1 1 1 0 0 0 1 2 2 0 0 0 1 0 2 1 1 0 2 0 1 2 1 1 2 1 1 1 0 2 0 0 0 0 0 0 0 1 2 1 0 1 2 0 1 1 1 1 1 0 2 1 1 1 2 1 0 1 1 0 1 0 0 1 2 1 2 0 0 0 2 0 2 0 1 0 0 0 0 1 0 0 0 2 2 1 1 0 0 0 0 0 0 0 0 0 0 2 0 0 0 2 0 1 0 1 1 1 0 2 0 0 0 0 0 0 0 0 0 0 2 1
108 0 0 1 0 0 1 1 2 0 0 1 1 2 0 0 0 2 0 0 2 2 1 1 1 1 2 1 0 1 1 0 1 0 2 0 2 1 1 0 0 1 0 0 0 0 0 0 0 0 0 0 2 2 0 0 0 1 1 2 0 1 2 2 0 1 0 0 2 0 0 2 2 2 1 2 0 0 2 2 0 0 0 1 1 0 0 0 1 2 0 0 0 2 0 1 1 1 1 1 1 1 1 0 1 1 2 1 0 0 1 1 1 2 2 2 2 0 1 0 1 0 1 1 0 0 0 1 1 1 0 0 0 0 0 0 1 0 0 2 1 0 0 0 2 0 2 0 0 1 0 0 0 0 0 0 0 1 0 0 0 0 0 1 1 2 0 1 1 1 1 0 1 1 0 1 1 1 0 1 0 0 0 0 1 1 0 2 1 1 1 1 2 1 2 0 2 2 1 1 0 1 0 1 1 1 2 1 0 0 0 2 2 0 0 1 0 1 1 1 2 1 0 2 0 0 1 0 0 2 0 0 0 1 1 0 0 2 2 0 0 0 2 0 2 2 1 0 2 0 0 0 0 0 0 0 2 2 2 2 0 2 0 1 2 0 1 0 1 0 1 1 0 2 1 0 0 1 2 2 2 0 0 0 0 0 0 2 0 2 0 1 1 2 1 1 0 0 0 0 0 0 1 0 0 0 0 1 0 0 1 2 0 2 2 1 1 0 0 0 1 1 2 1 1 0 1 0 1 2 0 0 0 0 0 0 0 1 0 0 0 0 2 2 1 0 2 0 0 2 0 0 1 0 1 1 2 0 0 1 1 2 1 0 1 2 0 1 1 1 1 1 0 2 0 1 0 1 1 0 2 0 0 0 0 1 0 1 1 0 0 0 0 0 2 0 0 0 0 0 0 0 0 1 1 0 1 1 0 0 0 0 0 0 2 0 1 0 0 0 0 1 0 1 1 1 1 0 2 1 2 1 0 1 1 0 0 0 0 0 1 0 2 0 1 1 0 0 0 0 0 2 1 1 1 1 1 2 1 2 2 2 0 0 0 2 2 2 0 0 1 1 2 0 1 0 0 1 0 1 1 0 1 0 1 2 0 1 1 0 2 1 1 1 2 0 0 0 0 2 2 2 2 2 2 0 1 0 1 1 1 0 0 1 0 0 0 2 0 1 1 1 2 1 1 2 0 1 0 1 1 0 0 0 0 0 1 0 2 2 0 0 0 0 1 1 0 1 1 0 0 0 0 0 1 1 0 0 0 1 0 1 0 1 1 1 0 0 0 0 0 1 0 0 0 0 0 1 0 0 1 0 1 0 0 1 0 1 0 1 0 0 0 0 0 1 0 0 0 0 0 2 1 1 1 1 1 1 0 2 2 0 0 1 0 1 0 2 0 0 0 2 0 1 0 1 0 1 0 0 0 0 0 0 1 1 0 0 0 1 1 0 0 0 2 0 2 1 1 1 0 1 1 1 0 1 2 1 1 0 0 0 0 1 1 2 1 2 0 1 1 1 0 0 1 1 1 0 2 0 1 0 2 0 0 2 1 2 0 0 1 0 0 2 0 0 0 0 0 2 0 2 0 2 2 2 2 2 0 0 1 1 0 0 0 0 0 0 0 0 0 0 0 0 0 1 1 0 1 1 0 0 0 1 2 2 0 0 0 0 0 0 0 0 0 0 0 1 0 0 0 0 2 1 0 2 0 1 2 1 1 1 1 0 0 0 2 0 0 1 1 0 1 1 1 0 0 1 1 1 1 0 0 0 0 2 0 1 0 2 1 0 2 0 2 2 0 0 0 2 0 1 1 2 1 0 0 1 1 0 0 0 2 2 2 2 1 1 2 0 1 1 0 1 2 0 0 0 1 0 0 2 1 0 0 1 0 1 0 0 1 1 0 0 0 0 0 1 0 0 2 0 0 0 1 1 1 1 0 0 2 0 0 0 0 1 0 0 1 0 1 0 0 2 0 0 0 2 0 2 1 1 2 0 1 1 0 1 0 0 0 2 0 0 2 0 2 0 0 0 0 2 2 2 1 1 1 1 0 2 0 0 0 1 2 1 0 1 1 1 0 0 1 1 0 1 0 2 0 2 2 0 0 1 0 0 0 1 1 0 0 0 2 1 1 0 1 1 0 1 2 0 2 0 1 0 1 1 1 1 1 1 1 0 1 0 0 1 2 0 1 0 0 1 1 0 0 0 2 0 0 0 0 0 0 0 0 0 2 2 0 1 0 1 0 0 0 0 2 1 2 0
109 1 0 0 1 0 0 2 2 2 1 0 0 0 0 0 0 2 0 0 2 2 0 0 2 0 0 1 0 0 1 2 1 0 2 1 2 0 1 0 0 1 0 0 0 0 0 0 0 0 0 0 0 0 1 0 0 0 0 2 0 1 2 1 1 2 1 0 2 0 0 1 2 2 1 2 1 0 2 1 1 0 0 1 2 0 1 0 2 2 0 0 1 1 1 2 0 2 0 1 1 1 0 1 1 1 2 2 0 0 0 1 0 1 1 1 1 0 1 0 1 0 2 1 1 0 0 2 2 2 1 1 0 0 0 0 1 0 0 0 1 0 0 0 1 0 0 0 0 1 0 0 0 2 0 0 0 1 0 2 1 2 0 2 0 1 0 1 1 1 1 0 0 2 0 0 2 2 0 2 0 0 0 1 2 1 1 1 0 0 1 1 2 2 2 0 1 2 2 0 0 0 0 0 1 0 2 0 1 0 1 1 2 0 0 0 2 0 2 1 1 0 0 2 0 0 0 1 0 1 0 0 0 0 0 0 0 1 1 1 1 1 2 2 2 2 0 0 2 0 0 0 0 0 0 2 1 1 0 0 0 0 0 1 1 0 0 0 1 0 0 1 0 1 0 0 0 1 1 0 0 1 0 0 0 0 1 0 0 2 0 0 1 1 1 0 0 2 0 1 0 0 2 0 0 1 0 1 0 0 1 1 0 0 0 0 1 0 1 0 2 2 1 0 1 0 0 0 1 0 0 2 1 0 0 0 0 2 0 1 1 1 1 1 0 0 1 1 0 1 0 0 2 0 1 0 0 1 0 1 0 1 2 0 2 1 0 2 1 1 1 1 0 2 0 1 0 1 0 0 2 0 0 0 0 0 0 0 0 1 0 0 1 0 2 0 0 1 1 0 0 0 1 2 1 0 0 1 1 0 0 1 0 1 1 0 1 1 0 1 1 1 1 0 1 2 1 0 1 0 1 0 0 2 0 0 1 0 1 0 1 0 2 0 1 0 0 0 0 2 0 0 1 2 2 1 2 1 1 0 0 1 0 0 1 1 0 1 0 1 2 2 2 0 2 0 2 1 0 1 1 0 2 1 1 1 0 1 1 0 1 1 1 0 1 0 0 1 1 1 1 1 2 2 2 0 2 0 0 1 0 0 1 1 0 1 1 2 0 1 1 1 2 2 0 2 0 0 1 2 0 0 2 1 0 0 2 1 1 1 0 1 0 1 1 1 0 0 1 0 0 0 0 0 1 2 0 1 1 1 0 0 1 1 1 1 0 1 1 0 0 0 0 0 0 0 0 1 0 1 1 0 1 0 1 1 2 2 0 2 0 0 0 0 0 0 0 1 1 1 1 1 2 1 0 1 0 2 0 2 1 0 0 1 1 1 0 0 0 0 0 0 0 0 0 1 0 0 0 0 2 2 1 0 2 1 0 1 0 0 1 1 0 1 1 0 2 2 0 0 0 1 1 2 0 1 2 2 2 0 0 0 0 1 1 2 0 0 1 1 1 0 0 1 1 0 0 0 2 0 1 0 2 2 0 2 1 2 1 0 1 0 0 2 0 0 0 0 0 2 2 0 0 0 1 1 1 2 0 0 0 0 0 0 0 0 0 2 1 0 0 0 0 1 0 1 2 1 0 0 0 1 0 2 1 1 1 0 1 1 0 0 1 0 0 0 1 1 0 0 0 0 1 0 0 2 0 0 1 0 0 0 2 1 0 0 2 0 0 2 1 0 1 0 0 0 1 2 0 1 2 1 0 0 0 1 0 1 0 2 1 1 0 1 0 0 0 1 0 1 0 1 2 2 0 0 0 0 0 1 0 0 2 1 1 1 1 2 2 0 2 2 0 0 1 0 0 0 0 0 1 0 1 0 0 0 1 1 0 0 0 0 0 0 0 0 0 0 2 0 1 1 0 0 2 0 0 0 0 0 1 1 0 0 0 1 0 0 1 0 1 0 2 0 2 2 0 0 0 2 1 0 2 0 0 0 1 1 0 0 0 1 1 0 2 0 2 0 0 1 1 2 2 2 2 1 0 2 0 2 0 0 0 0 0 0 0 1 1 1 0 0 1 1 0 0 1 2 0 1 2 0 0 0 0 0 0 1 2 1 0 0 1 2 2 0 1 1 0 0 1 0 1 0 1 0 1 1 1 1 1 1 0 0 0 2 2 0 1 0 0 0 0 0 0 1 0 0 1 0 0 1 0 1 0 1 1 0 0 1 0 1 0 0 1 0 0 1 2 0 1 1
110 0 0 2 0 0 0 1 1 1 1 0 1 1 0 0 1 2 0 0 2 2 0 0 2 0 0 1 1 2 0 1 1 0 1 1 1 1 0 0 0 1 1 0 0 0 2 1 0 0 0 2 0 0 1 1 0 0 0 1 1 2 0 0 0 0 0 1 1 0 0 0 1 1 1 1 1 0 1 1 1 0 0 2 2 0 0 0 2 2 0 0 1 0 1 1 0 2 2 2 0 2 1 0 1 0 2 1 1 0 1 2 1 2 2 2 2 0 0 0 2 0 2 2 2 2 0 1 1 1 2 0 1 0 0 0 1 0 0 1 1 0 0 0 0 0 0 0 0 1 0 0 0 2 0 0 0 0 0 1 0 1 0 1 0 0 0 1 0 2 2 1 0 2 0 0 2 1 0 1 0 0 0 1 1 0 1 1 0 0 1 1 0 0 0 0 1 2 0 0 0 1 0 0 1 0 2 2 0 0 0 1 1 1 0 1 1 0 2 1 1 0 1 2 0 0 0 0 0 1 1 1 0 0 0 0 0 2 2 0 0 0 2 0 2 2 1 0 2 0 0 0 0 0 0 1 2 2 1 1 0 1 0 0 1 0 0 0 1 1 0 2 0 1 1 0 0 1 1 1 1 1 2 1 2 0 1 2 0 2 0 0 0 2 1 0 1 1 0 1 1 0 2 0 0 1 1 0 0 0 1 1 1 1 1 0 2 0 0 0 1 1 2 1 0 0 0 0 0 1 0 2 1 0 0 0 0 2 1 1 2 2 2 2 1 1 0 0 0 1 0 1 2 1 1 0 1 1 0 2 0 2 1 1 1 2 0 2 1 1 1 1 0 2 0 0 0 0 0 0 2 0 0 0 1 2 0 0 0 1 0 0 0 1 2 1 1 1 1 1 0 1 0 0 0 0 2 1 1 0 0 1 0 0 2 0 2 0 0 0 0 0 1 0 0 2 1 2 2 0 1 1 0 2 0 0 0 0 0 0 0 0 1 1 0 0 0 0 2 0 0 0 2 2 2 2 2 1 1 0 1 2 1 1 1 1 0 1 0 1 0 0 1 1 1 0 1 2 0 2 0 0 1 1 2 0 0 0 0 1 0 1 1 1 0 0 0 2 2 2 0 0 1 0 1 0 2 0 1 0 1 0 1 1 0 0 1 2 0 1 1 1 2 0 1 2 0 0 1 2 0 1 0 0 2 0 2 0 1 0 0 2 0 0 0 2 0 1 1 0 0 0 0 0 0 2 0 0 2 0 1 0 0 1 0 0 0 1 1 1 1 0 1 0 0 1 1 1 0 1 1 0 0 0 1 0 1 1 1 1 0 0 1 0 1 0 0 0 0 0 0 2 1 0 1 2 0 1 0 2 0 0 0 0 0 0 0 1 0 1 1 1 0 0 0 0 2 1 0 0 2 2 0 0 2 0 0 0 0 0 1 1 0 1 1 0 2 1 0 0 0 1 1 2 1 1 2 2 2 0 0 0 2 1 1 2 0 1 0 0 0 1 0 1 1 0 1 0 2 0 0 1 0 0 0 0 0 1 1 0 2 0 1 1 1 0 0 0 0 1 1 1 0 1 0 2 2 2 1 0 0 0 0 1 0 0 0 2 2 0 0 0 0 0 0 1 1 0 1 1 0 1 0 2 2 2 0 0 2 2 1 0 0 0 0 1 1 1 0 1 1 1 0 0 0 0 0 0 1 0 0 0 2 1 1 0 2 1 0 1 0 1 2 1 1 0 0 1 0 1 1 0 0 1 0 1 0 2 1 2 0 1 2 0 1 1 0 1 0 2 0 1 0 1 1 1 1 1 0 0 1 1 2 2 2 2 2 1 2 0 1 2 0 1 2 0 0 0 0 0 0 0 1 0 0 0 0 0 0 0 0 0 0 0 0 0 0 0 0 0 2 0 0 0 2 0 0 1 0 0 2 0 0 0 0 0 1 0 1 0 0 0 1 1 1 1 0 1 0 2 1 1 2 0 0 0 0 1 1 1 0 0 0 1 1 0 2 0 0 0 0 1 0 0 2 2 0 2 0 1 1 0 0 0 2 1 0 1 2 2 0 0 2 1 2 2 0 1 0 0 2 0 0 2 0 0 0 2 2 0 0 1 2 1 0 0 0 1 0 0 2 0 1 0 1 0 2 0 0 0 1 1 1 1 2 0 0 0 2 0 0 1 0 0 0 2 0 1 1 0 0 1 0 0 0 1 1 0 1 1 0 0 2 0 2 1 0 1 1 0 1 2
111 0 0 0 0 0 0 0 1 2 1 0 0 0 0 0 0 2 0 0 1 1 0 0 2 1 1 2 0 0 1 2 0 0 2 0 2 1 0 0 2 0 0 0 0 1 0 0 0 0 0 1 1 1 1 1 0 0 0 1 0 1 2 2 0 0 1 0 0 0 1 1 2 1 2 1 0 0 1 0 1 0 0 2 2 0 0 0 2 2 0 0 0 0 1 2 0 0 0 0 1 2 1 0 0 0 2 1 1 0 0 1 0 1 1 1 1 0 0 0 1 1 2 1 1 1 0 0 2 0 1 1 0 0 1 1 0 0 0 0 0 0 0 0 0 0 1 0 0 0 0 0 0 0 0 0 0 1 0 1 0 2 0 2 1 1 1 1 0 0 0 0 1 1 1 0 2 1 1 1 0 1 0 1 2 1 1 1 0 0 2 1 2 2 2 0 1 2 1 0 0 1 0 1 0 2 0 1 0 0 0 1 0 0 0 1 1 1 0 1 2 1 0 2 0 0 1 0 0 0 0 0 0 0 0 0 0 2 2 0 0 0 2 0 2 2 0 0 2 0 0 0 0 0 0 0 1 0 0 1 1 0 0 1 1 1 0 0 1 1 0 2 0 2 0 0 0 0 1 0 0 0 1 0 1 0 2 0 1 2 0 1 0 1 1 0 0 0 0 0 0 0 2 1 1 1 1 0 1 0 0 1 0 2 2 0 1 0 0 0 2 2 1 2 0 0 1 0 1 0 0 0 0 0 0 0 0 1 0 1 1 1 2 1 0 0 1 0 1 0 0 0 2 0 1 0 2 1 0 1 0 1 1 0 1 2 0 2 2 0 2 2 0 2 0 0 0 1 1 0 2 0 1 1 0 0 0 0 0 1 0 0 0 0 2 1 0 1 0 0 0 1 0 2 2 0 0 0 0 0 0 0 0 0 0 0 0 0 0 0 0 1 1 0 2 2 1 1 1 0 2 0 0 0 2 0 0 2 1 1 1 0 0 1 0 1 1 0 0 0 0 1 1 2 1 1 1 2 2 1 1 2 2 2 0 2 2 2 0 0 0 0 2 1 2 0 1 2 0 1 1 0 0 0 1 0 0 1 1 1 2 1 0 0 0 0 0 0 0 2 2 1 0 0 0 0 1 2 2 0 0 1 1 1 0 0 0 2 0 2 2 0 2 0 2 2 0 1 0 1 0 2 2 1 0 0 1 1 1 0 0 2 0 0 0 0 0 0 0 0 0 1 0 0 0 2 0 0 1 0 1 0 0 1 1 1 0 2 1 0 0 1 1 0 1 1 1 2 0 0 2 0 0 0 0 0 0 1 0 1 0 0 0 1 0 1 0 0 0 0 0 2 1 0 0 1 0 2 0 2 1 1 0 2 2 2 2 1 1 0 0 1 1 1 0 0 1 1 0 0 0 0 0 0 1 0 0 0 0 0 0 0 0 0 1 0 2 1 0 0 0 1 0 2 1 1 2 2 2 2 2 1 1 1 1 2 0 0 1 0 0 0 0 0 0 1 1 1 1 1 0 0 2 0 0 1 1 1 0 1 1 1 0 2 0 0 1 1 0 0 0 1 0 1 2 1 2 1 1 1 1 1 0 0 0 1 0 0 0 0 0 0 0 0 1 0 0 0 1 1 1 1 0 2 0 0 1 0 1 2 1 0 0 0 1 1 1 0 0 0 0 0 0 1 0 0 1 0 2 0 0 0 2 0 0 1 1 0 0 1 1 0 1 1 0 1 2 1 1 1 1 1 1 1 0 1 0 1 1 2 1 1 1 1 0 0 1 1 0 0 0 1 0 2 1 0 2 0 0 1 0 0 1 1 1 1 2 2 2 1 1 1 0 1 2 0 0 0 0 0 0 0 0 0 0 1 0 0 2 1 1 0 2 0 0 1 1 0 0 0 2 0 0 0 2 0 0 0 0 0 0 0 1 0 0 2 0 0 2 0 1 0 1 0 2 2 1 0 1 1 1 0 2 0 0 0 0 1 0 0 0 0 0 0 2 0 2 0 0 0 0 2 1 1 1 1 1 2 0 1 1 0 0 0 1 1 0 1 1 0 1 0 2 1 0 1 1 2 1 1 2 1 0 1 0 0 0 0 0 0 0 1 0 0 0 1 1 2 1 0 2 0 2 0 0 0 0 1 1 0 1 1 1 0 0 2 2 0 1 0 1 0 1 1 2 1 0 1 1 0 0 2 0 1 0 0 0 0 0 2 1 0 1 0 1 0 1 1 1 0 2 1
112 0 0 0 0 0 0 1 1 1 1 0 0 0 0 0 0 1 2 0 2 2 0 1 1 0 0 2 1 1 1 2 1 0 2 0 2 1 0 0 0 2 0 0 0 0 0 0 0 0 0 0 1 1 1 0 0 1 1 2 0 0 2 2 0 0 0 0 1 0 0 1 2 2 1 2 1 0 0 0 0 0 0 1 2 0 1 0 1 2 0 0 0 2 0 0 0 1 1 1 1 1 0 2 0 0 2 1 1 0 0 2 2 2 2 2 2 0 0 0 2 0 2 1 1 1 0 0 1 0 0 0 0 0 1 1 0 0 0 0 2 0 0 0 0 0 0 0 0 0 0 0 0 1 0 0 0 0 2 1 0 2 2 0 0 2 0 1 1 2 1 0 2 1 1 2 1 1 0 1 0 0 1 1 1 0 1 1 0 0 0 1 2 2 2 0 1 0 0 0 0 1 0 0 1 1 2 1 1 0 1 0 2 0 0 1 1 0 2 1 1 0 0 1 0 1 0 0 0 1 0 0 1 2 2 2 0 1 2 1 1 1 2 0 2 2 1 0 2 0 0 0 0 1 1 1 0 2 1 1 0 1 0 1 1 0 0 0 2 1 0 2 1 0 0 0 0 1 2 0 0 0 2 0 2 1 1 1 1 2 0 0 0 2 2 0 0 2 0 0 0 0 1 0 0 0 0 0 0 1 0 2 0 2 2 0 2 0 0 0 2 2 0 2 2 0 0 0 0 1 0 2 0 0 0 0 0 0 0 1 2 1 1 1 0 1 1 0 2 0 0 0 1 0 1 1 1 0 0 2 0 2 2 0 2 2 0 2 2 0 1 2 1 1 0 0 0 0 0 0 0 1 0 0 0 0 0 2 2 0 1 1 1 0 2 0 0 0 1 1 0 1 2 2 0 0 0 1 0 0 0 1 2 0 0 0 0 0 0 0 0 2 0 1 1 1 0 0 2 2 2 0 0 1 0 1 0 0 0 0 1 0 1 1 0 1 0 0 0 0 0 0 1 1 1 1 1 2 0 2 2 1 2 2 0 2 2 1 0 1 1 1 1 1 1 0 0 2 0 1 1 0 2 1 2 1 0 1 1 0 2 2 0 1 1 1 1 2 2 1 1 0 2 1 2 0 2 2 1 0 0 1 1 1 1 0 1 1 0 1 1 1 1 0 0 1 1 0 0 2 0 2 1 1 0 0 1 1 1 1 1 1 0 0 1 0 1 2 2 0 1 0 0 1 1 0 0 0 2 1 1 0 0 0 0 0 1 0 0 1 0 0 1 0 0 0 0 2 0 2 2 0 0 0 2 0 2 0 0 0 0 1 0 0 0 0 1 1 1 1 1 1 0 1 2 2 1 1 1 1 0 0 0 0 0 0 0 2 0 0 0 2 0 0 1 1 1 2 0 0 1 1 1 0 1 0 2 0 1 0 1 0 0 0 0 0 2 0 0 0 0 2 2 2 0 1 2 2 2 1 1 0 0 1 1 2 0 2 0 2 2 0 0 0 0 2 2 1 0 1 0 1 2 0 1 2 1 1 0 2 1 1 1 2 1 0 1 0 0 0 0 1 0 0 0 2 2 0 0 0 1 1 0 0 0 0 2 0 0 0 0 0 0 0 0 1 1 0 1 1 0 1 1 1 2 2 2 0 0 1 0 1 1 1 0 0 2 1 0 0 0 0 0 0 1 0 0 0 2 0 0 0 2 1 1 1 2 0 0 0 1 0 2 0 0 0 1 1 1 1 1 1 1 0 0 1 0 2 1 2 0 2 1 1 0 0 1 1 0 1 0 2 0 2 2 0 0 0 0 2 0 1 1 1 2 1 1 1 1 0 1 1 0 1 2 0 0 0 0 0 0 0 1 1 0 1 0 1 0 0 1 0 1 0 0 1 1 0 0 0 1 0 0 0 2 0 0 0 1 1 0 0 0 0 0 1 0 0 2 0 0 0 0 2 0 0 0 0 0 2 1 0 0 0 0 0 2 1 0 0 0 0 0 0 2 0 2 0 0 0 0 2 2 1 1 0 1 2 0 2 0 0 0 0 0 0 0 2 1 0 1 1 2 1 0 0 0 2 0 1 2 1 0 1 0 0 0 1 1 1 1 1 1 1 1 1 1 0 0 0 2 0 2 0 0 0 0 0 0 1 0 0 1 1 2 0 0 0 0 0 1 0 0 1 1 0 0 2 0 1 0 2 0 2 0 0 0 0 0 0 0 0 1 0 1 0 0 0 0 0 1 1
113 0 1 0 0 0 0 0 0 2 2 0 0 2 1 1 0 1 2 1 0 1 0 0 2 0 0 1 2 2 2 0 2 2 0 2 0 1 0 0 1 1 0 1 0 1 0 0 1 1 1 1 0 0 1 1 0 0 0 0 1 1 2 1 0 0 0 0 1 0 1 1 1 2 1 2 1 0 2 0 2 0 0 1 2 0 1 0 0 2 0 0 1 1 1 2 1 1 1 1 1 2 1 0 1 1 2 2 0 0 2 1 0 1 1 1 1 0 2 0 0 0 2 2 2 2 0 0 1 0 2 0 0 0 1 0 0 0 0 0 1 0 0 0 2 0 0 0 0 1 0 0 1 0 0 0 0 1 2 0 1 2 0 1 0 2 0 0 1 1 0 0 2 1 0 1 1 1 0 1 0 0 0 1 2 1 1 2 0 2 0 2 2 1 2 0 2 2 1 0 0 1 0 0 1 1 1 1 1 0 0 2 1 0 0 2 1 0 1 0 1 1 0 2 0 0 1 0 0 0 0 0 0 0 0 0 1 1 1 0 0 0 2 0 2 2 0 0 2 0 0 0 1 0 0 1 1 0 0 0 0 0 0 1 0 0 0 0 1 1 0 1 0 2 0 0 0 0 1 0 0 1 2 1 2 0 2 0 0 1 1 1 0 2 1 0 0 0 0 0 0 0 2 2 0 1 1 0 0 0 0 1 0 2 1 0 2 0 1 0 1 1 1 0 2 0 0 0 1 1 0 1 0 0 0 0 0 1 0 0 1 1 2 2 0 1 1 1 1 1 1 0 1 0 0 1 1 0 0 2 0 2 2 0 2 0 0 1 2 0 2 2 0 2 0 0 0 0 0 0 2 0 0 0 1 1 0 1 1 0 0 2 1 0 2 1 1 1 0 0 0 0 1 1 0 1 1 1 0 0 0 0 1 0 0 1 0 0 0 0 0 2 0 2 0 1 1 2 2 0 2 1 0 1 1 0 0 2 1 1 0 0 2 0 0 2 1 0 0 1 1 0 1 2 2 1 2 2 1 2 2 2 1 1 0 1 1 2 0 0 1 1 2 0 1 1 1 2 0 1 2 0 0 0 2 1 0 1 1 0 1 0 0 2 2 0 0 1 1 2 1 1 1 1 1 0 2 1 0 0 0 0 1 1 1 0 0 2 1 2 2 0 2 0 0 1 1 1 0 1 1 0 2 1 0 0 1 0 1 2 0 1 0 2 2 1 0 2 2 0 1 0 0 0 2 1 0 0 2 0 2 0 1 0 0 0 1 1 1 1 0 2 0 0 0 0 0 1 0 0 2 0 0 0 1 0 0 2 1 2 0 2 0 0 0 0 1 1 1 1 1 1 0 2 2 2 1 2 0 2 0 0 0 0 0 1 1 1 1 0 0 1 0 0 0 1 1 1 0 0 2 2 0 1 1 0 1 2 1 0 1 0 0 0 2 0 1 1 1 1 0 2 0 2 1 0 1 2 2 1 1 0 1 1 1 2 1 1 0 1 1 1 0 0 0 0 1 0 2 0 1 0 1 1 1 1 0 2 1 0 2 0 0 2 1 0 0 0 0 1 0 1 0 1 1 2 0 1 0 1 1 1 0 1 0 1 0 1 1 0 0 0 1 0 0 0 0 0 1 1 1 1 0 2 1 0 1 0 0 1 0 1 0 0 0 0 1 1 0 1 1 1 1 0 0 1 1 0 1 0 0 0 2 1 1 1 2 0 0 2 1 1 1 0 0 0 2 0 0 1 0 0 0 0 1 1 1 2 2 2 0 2 0 1 0 0 0 0 0 0 0 1 1 2 1 1 1 0 1 0 0 0 1 1 1 2 2 2 2 0 2 2 0 1 2 0 0 0 0 1 0 0 1 0 0 0 1 0 1 1 0 0 1 1 0 0 1 0 0 0 2 0 0 0 1 1 1 0 0 0 0 0 0 0 0 0 1 0 2 0 0 0 2 0 2 2 0 1 1 1 0 2 2 0 0 0 0 1 1 0 1 1 2 0 0 0 2 0 0 0 0 2 1 1 0 2 0 1 0 2 0 0 0 0 0 0 0 1 2 1 0 1 2 1 0 0 2 1 0 0 2 0 0 2 1 0 0 0 1 0 0 0 2 1 1 0 1 1 0 0 2 0 2 0 1 0 1 1 1 0 1 1 1 0 1 0 0 0 1 1 1 0 0 0 0 0 1 1 1 0 0 1 0 0 0 0 0 1 1 2 0 0 0 1 1 1 0 1 1 0 2 1
114 1 0 0 0 2 2 2 2 0 0 2 0 0 0 0 0 0 1 1 1 1 1 1 1 1 1 2 0 0 2 1 0 0 2 1 1 1 0 1 0 0 0 0 0 0 0 0 0 0 0 0 1 1 0 2 0 0 0 0 2 2 0 0 0 0 0 0 1 1 0 0 2 2 2 2 0 0 2 2 0 0 0 1 2 0 1 1 2 2 0 1 2 2 0 1 1 1 1 1 0 2 0 0 1 1 2 1 1 0 0 1 0 1 1 0 1 0 0 0 2 0 2 2 2 2 0 0 2 0 0 0 0 0 0 0 0 0 0 0 0 0 0 0 1 0 0 0 0 1 0 0 0 1 0 0 0 1 0 0 1 0 0 0 1 2 0 1 0 1 1 1 1 2 1 1 2 2 0 1 0 0 1 1 2 0 2 2 0 0 0 2 1 1 2 0 0 2 0 0 0 0 0 0 0 0 2 1 0 0 0 2 2 0 0 2 2 0 2 1 1 0 0 2 0 0 2 0 0 2 0 0 0 0 0 0 0 2 2 0 0 0 2 0 1 1 1 0 2 0 0 0 0 0 0 1 2 2 0 1 1 0 0 1 1 0 1 0 2 2 0 2 0 1 0 0 0 1 2 2 2 0 2 1 1 0 2 0 1 2 0 2 0 2 2 0 1 0 0 0 0 0 2 1 0 0 1 0 0 0 0 0 0 1 2 0 2 0 0 0 2 0 0 1 1 0 0 0 2 1 0 1 0 0 0 0 0 0 0 0 0 0 2 2 0 0 2 0 2 1 0 0 2 0 2 0 0 0 0 1 0 1 2 0 2 0 0 2 2 0 2 2 1 2 1 1 0 1 1 0 2 0 0 0 0 2 0 0 0 0 0 0 2 0 2 1 1 1 0 0 0 1 0 1 0 0 2 0 0 0 0 1 1 0 0 0 0 0 0 0 0 0 1 1 2 2 1 1 2 0 2 1 0 2 0 2 0 1 0 0 1 0 0 1 0 1 2 0 0 0 0 1 0 2 1 0 1 1 1 0 0 1 0 0 0 1 1 2 0 1 1 2 0 2 0 2 1 1 0 1 2 0 0 0 1 2 0 1 0 0 0 1 1 1 1 0 0 2 2 1 0 0 0 0 0 0 0 2 1 1 0 0 0 1 1 0 0 2 0 0 0 1 1 0 0 1 1 0 1 2 0 1 0 0 0 0 2 1 1 1 1 1 0 0 1 1 1 1 1 0 1 0 0 0 0 0 0 2 1 1 0 0 0 1 0 0 0 2 2 2 0 0 0 0 0 0 0 1 0 0 1 0 0 0 2 0 2 0 0 0 0 2 2 0 1 0 1 0 0 0 0 1 0 2 2 2 2 0 1 0 0 0 0 0 0 0 0 0 0 0 0 0 0 0 0 1 1 1 0 0 0 1 0 0 2 0 2 1 2 0 2 0 0 1 1 0 2 2 1 1 0 2 1 2 0 1 2 1 1 1 1 0 1 1 0 1 1 1 0 2 2 0 0 1 1 0 1 0 2 0 1 0 2 2 2 2 0 1 0 1 1 2 0 1 0 0 0 0 0 2 2 0 0 1 1 2 2 1 0 0 1 1 0 0 0 1 0 2 2 1 0 1 0 0 0 1 1 0 0 0 0 0 1 1 1 1 1 0 0 1 0 1 0 0 1 1 1 0 0 1 1 1 0 0 1 0 0 0 1 0 0 0 2 1 0 1 1 0 1 1 0 0 1 0 0 1 1 1 0 2 1 0 0 1 1 1 1 1 0 2 1 1 1 1 0 0 0 0 0 1 0 1 0 2 1 2 0 0 1 0 1 1 0 0 0 2 1 1 2 0 1 1 0 1 2 0 0 0 0 0 1 1 0 0 0 0 0 0 0 0 0 0 0 0 0 0 0 0 1 0 1 0 0 0 1 0 1 0 1 1 0 0 0 0 0 0 1 0 1 0 0 0 2 0 2 2 0 0 1 2 2 0 0 0 0 0 2 1 1 0 0 1 0 0 2 1 1 0 0 0 0 2 1 0 2 1 0 1 1 1 0 0 0 0 1 1 1 1 1 0 1 0 2 2 2 2 2 2 0 0 2 0 0 2 0 0 0 0 1 1 1 1 1 1 1 0 0 0 0 0 2 1 1 0 2 1 2 1 0 2 0 1 1 0 0 2 2 0 2 1 1 0 0 0 0 1 0 2 0 0 0 2 0 1 0 0 0 0 0 0 0 0 0 0 0 0 0 0 0 0 2 1
115 0 0 0 0 0 0 1 1 1 1 0 0 0 0 0 1 2 1 0 2 2 1 1 1 1 1 1 1 1 1 1 1 0 2 1 2 2 1 0 1 0 0 1 0 1 1 0 0 0 0 1 0 0 0 2 0 0 0 1 0 2 2 1 0 1 1 0 2 0 1 2 2 1 2 1 0 0 0 0 0 0 0 1 1 0 0 0 0 2 0 0 1 1 0 1 1 0 0 0 1 2 0 1 1 1 2 1 1 0 1 2 1 1 1 1 1 0 2 0 0 1 2 1 1 1 0 0 1 0 0 0 0 0 0 0 0 0 0 2 0 0 1 0 0 0 0 0 0 1 0 0 0 1 0 0 0 2 1 0 1 1 1 0 1 2 0 0 2 0 0 0 0 1 1 0 1 1 0 1 0 0 1 1 2 0 1 2 0 1 0 2 1 0 1 0 0 1 0 0 0 0 0 0 0 2 0 2 0 0 0 0 0 0 0 0 0 0 1 1 2 1 0 2 0 0 0 0 0 1 0 0 1 2 2 1 1 1 1 1 1 1 2 0 1 1 0 1 1 0 0 0 0 0 0 0 0 2 0 2 2 0 0 1 1 0 2 1 2 1 1 1 2 0 0 0 0 1 2 1 1 0 2 2 2 0 2 0 0 2 0 2 0 1 1 0 1 0 0 1 0 2 2 1 0 1 0 0 0 0 0 0 0 0 0 0 2 0 1 0 1 1 1 2 0 0 1 0 2 1 0 1 0 0 0 0 0 2 0 0 0 0 2 1 1 0 2 1 0 2 0 0 1 0 0 1 0 1 0 0 1 1 2 0 2 1 0 1 1 1 1 2 0 2 1 0 0 0 0 1 1 0 0 0 1 2 0 0 0 1 0 0 1 0 2 0 0 0 0 0 0 0 1 1 0 0 2 1 0 0 0 0 1 0 1 1 1 1 0 1 1 1 0 1 1 1 1 1 2 0 0 1 1 1 1 1 0 0 0 0 1 0 2 0 0 0 0 1 1 0 0 0 1 2 1 0 1 1 0 1 1 1 0 0 0 1 1 2 0 0 0 0 2 0 1 0 1 2 1 0 1 0 1 1 2 1 0 1 1 0 1 0 0 2 0 0 0 1 1 1 1 1 1 1 1 0 2 2 2 0 0 0 1 1 0 0 0 1 0 1 1 1 2 1 1 2 0 1 1 1 1 0 2 2 1 0 1 1 2 1 0 1 0 0 1 0 0 2 2 0 1 0 1 0 2 1 0 0 1 0 0 0 0 0 2 2 0 2 0 0 0 1 0 0 0 0 1 2 0 2 2 0 0 0 0 0 1 0 0 0 1 1 0 1 1 1 1 0 0 0 0 2 1 2 2 2 2 0 1 0 1 1 0 0 0 0 0 2 1 0 0 1 0 0 0 1 1 1 1 1 0 0 0 1 2 0 0 0 0 0 0 1 0 0 0 0 2 1 0 0 0 2 0 2 2 0 0 1 1 0 0 0 1 0 1 1 0 2 0 1 1 0 0 1 0 0 0 0 2 0 0 0 2 0 1 2 2 1 0 0 2 0 1 1 1 0 0 0 0 2 1 2 0 1 0 2 1 2 0 1 0 1 0 0 0 0 0 1 1 0 0 0 1 0 0 0 0 0 0 0 0 0 0 2 0 0 0 0 1 1 0 0 0 2 0 0 2 0 0 0 0 0 0 0 0 1 0 0 2 0 0 0 2 1 1 1 2 0 0 2 0 0 1 1 1 0 2 2 0 2 0 0 1 1 1 0 1 2 1 2 0 2 1 1 0 0 0 2 0 2 0 2 2 2 0 0 1 0 0 2 0 1 1 1 1 2 2 1 2 0 2 2 0 0 2 0 0 0 0 0 0 1 1 0 0 1 1 1 1 1 1 0 0 0 0 0 0 0 0 0 2 0 0 0 2 0 0 1 0 0 1 0 0 0 0 0 0 0 2 0 0 0 0 2 1 1 0 1 1 2 1 1 0 0 0 0 2 1 1 1 0 0 0 0 2 1 1 0 0 0 0 1 2 2 2 1 0 2 0 1 1 0 0 0 0 0 0 2 1 2 0 1 1 0 0 1 2 1 0 0 2 1 0 1 0 0 0 2 2 0 0 0 1 2 1 1 1 0 0 0 2 0 2 1 1 0 1 0 0 1 0 1 0 1 2 0 0 0 2 0 0 0 0 0 0 1 0 1 1 0 0 2 0 2 0 0 0 0 0 2 1 0 0 1 1 0 1 0 1 0 2 2
116 0 0 0 0 0 0 1 2 1 0 0 1 1 0 0 0 0 1 1 0 0 0 0 2 1 1 1 1 1 1 1 2 2 2 0 2 1 1 0 0 1 0 1 0 1 0 0 0 0 0 1 1 1 1 1 0 0 0 0 1 1 2 2 0 0 1 0 1 0 0 0 2 2 2 2 0 0 0 0 0 0 0 2 2 0 0 2 2 2 1 1 1 2 0 0 0 1 0 0 1 2 0 1 0 0 1 2 1 1 0 0 0 1 1 1 1 0 1 0 1 0 2 2 1 1 0 0 1 0 0 0 0 0 1 1 0 0 0 2 1 0 0 0 0 0 1 0 0 0 0 0 2 0 1 0 0 1 1 0 0 0 1 0 1 1 0 1 0 1 0 0 0 1 1 2 1 1 0 1 0 1 1 0 1 0 0 2 0 0 1 1 2 2 2 0 2 1 0 0 0 0 1 0 1 2 1 0 2 0 1 0 1 0 1 0 1 0 2 1 2 1 0 2 0 0 0 0 0 0 0 0 1 1 0 0 0 1 2 1 1 1 2 0 2 2 0 0 1 1 1 1 0 0 0 1 1 2 0 2 2 0 0 0 0 0 0 0 1 1 2 0 0 1 0 0 0 1 2 0 0 0 2 0 2 0 2 1 0 2 0 0 1 2 1 0 0 2 0 1 0 1 2 2 0 2 0 0 0 0 0 1 0 2 1 0 2 1 0 1 0 0 0 1 1 0 0 0 1 1 0 0 0 0 0 0 0 1 0 0 1 1 1 1 0 1 1 0 1 2 0 0 1 0 1 1 1 2 0 0 0 0 2 0 2 0 0 2 1 1 1 1 0 2 0 0 0 1 1 0 0 1 0 0 0 0 0 0 0 2 1 1 1 0 1 1 0 1 0 0 0 0 1 2 0 1 1 0 0 0 0 0 2 0 0 1 0 0 0 0 0 2 1 0 1 1 1 0 1 0 0 0 0 2 0 1 0 0 0 0 2 0 1 0 0 2 0 0 0 0 0 0 1 1 1 1 1 2 1 0 1 2 0 0 0 1 1 1 0 0 0 0 2 0 2 0 2 2 0 1 1 0 0 0 2 1 0 2 0 0 0 2 0 1 1 1 1 2 2 2 1 0 1 2 2 0 2 1 2 0 1 1 0 0 1 0 0 2 0 2 2 0 2 0 1 2 0 1 0 1 1 0 0 0 0 0 1 1 1 1 1 0 0 0 1 2 0 1 1 0 0 1 0 0 2 2 0 0 1 0 1 0 1 0 0 0 1 2 0 0 0 0 0 0 0 0 0 1 0 1 1 0 0 0 0 0 0 1 0 1 0 0 0 0 1 0 1 0 0 0 0 1 1 2 2 2 1 2 0 2 0 0 0 1 0 1 0 0 0 0 0 1 0 0 0 0 1 0 1 1 0 0 0 1 2 1 0 1 0 0 1 1 0 1 1 0 2 1 1 1 0 2 0 1 2 0 0 1 0 0 0 0 1 1 1 2 0 0 0 0 0 1 0 1 1 0 0 0 2 0 0 0 2 1 1 2 0 1 0 0 1 1 0 1 0 0 0 0 0 1 0 2 0 0 2 0 0 0 0 1 0 0 0 0 0 1 0 1 1 0 0 0 0 0 0 1 1 0 0 0 0 1 0 2 0 0 1 0 2 2 1 0 0 2 0 1 2 2 0 0 0 0 1 0 0 0 0 0 1 0 0 0 2 0 0 1 1 0 0 2 0 0 2 0 0 0 1 1 1 1 1 1 1 0 0 2 0 2 0 2 0 1 1 0 1 0 0 1 1 1 0 0 1 2 0 0 0 0 0 1 1 1 2 1 1 1 1 2 2 1 1 2 0 1 2 0 0 0 0 0 0 2 1 0 0 0 0 1 0 0 1 1 0 0 0 0 0 0 0 0 2 0 0 0 1 1 1 0 0 1 0 0 0 0 0 1 1 0 2 0 0 0 0 1 2 1 0 0 1 2 2 0 1 0 0 0 1 0 0 1 0 2 0 0 2 0 2 0 1 0 1 2 2 1 2 0 0 0 0 2 0 0 1 0 1 1 0 2 2 2 0 0 2 2 0 0 0 1 1 0 2 0 1 1 2 1 0 0 2 2 0 2 2 1 0 1 1 1 1 0 2 0 1 0 1 0 1 1 0 2 0 0 2 0 2 1 1 0 2 0 0 0 0 0 0 1 0 0 2 1 0 1 0 1 0 0 0 0 0 2 0 1 0 1 0 0 0 0 1 0 0 0
117 1 0 1 0 0 1 2 2 1 1 0 0 1 0 0 0 0 1 1 1 1 1 0 2 0 0 1 2 2 1 2 1 1 1 0 2 2 1 0 0 1 1 0 0 1 1 0 0 0 0 0 1 1 1 1 0 0 0 0 2 2 1 0 0 0 0 0 0 0 0 0 0 2 0 2 2 0 2 1 1 0 0 2 2 0 0 1 2 2 1 1 2 0 0 2 0 1 0 0 1 2 0 1 1 1 1 0 1 0 0 1 0 0 0 0 1 0 0 0 1 0 1 1 0 0 0 1 2 0 2 1 0 0 0 0 1 0 0 0 0 0 0 0 1 0 0 0 0 2 0 0 0 0 0 0 0 1 1 0 1 0 0 1 1 2 0 2 0 2 2 0 0 0 0 0 2 1 0 1 0 0 0 0 0 0 0 0 0 0 2 0 2 2 2 0 1 2 0 0 0 0 0 1 0 0 2 2 1 0 1 1 1 0 0 1 1 0 1 2 2 0 0 1 0 0 0 0 0 1 1 1 1 1 0 0 0 1 1 1 0 1 2 1 1 1 0 0 2 0 0 0 0 0 0 2 1 2 2 2 0 2 0 0 1 0 0 0 0 0 0 2 0 1 0 0 0 1 1 0 0 1 2 1 1 0 1 0 1 2 0 1 1 2 2 0 1 1 0 0 0 0 1 0 0 0 1 0 2 0 0 2 0 0 1 0 2 0 0 0 0 0 0 2 1 0 1 0 2 1 0 1 0 0 0 0 0 2 1 1 0 0 1 1 1 1 1 0 0 1 0 0 1 0 1 1 1 0 0 1 0 1 1 0 1 0 0 2 0 2 0 0 2 2 0 2 0 1 1 0 1 2 0 1 0 1 0 0 0 2 0 1 0 0 2 1 1 2 1 0 0 1 1 2 1 0 0 0 1 0 0 1 0 0 0 1 0 1 0 1 1 1 0 2 0 1 1 1 2 0 2 1 0 1 1 0 0 1 1 0 2 0 2 0 0 2 1 0 1 0 0 1 0 2 1 0 1 1 0 1 0 0 1 1 0 1 1 2 0 0 0 0 1 2 1 0 1 1 0 1 1 0 1 0 1 2 0 0 0 0 1 1 1 1 1 0 0 1 2 2 1 1 1 1 1 0 2 1 0 1 0 0 1 1 1 0 0 2 0 0 0 2 1 1 0 1 1 2 0 0 2 0 0 0 0 0 1 1 2 0 2 0 1 1 2 2 0 2 2 0 1 0 1 1 1 1 0 1 0 0 0 0 0 0 0 0 0 1 0 0 0 1 0 0 0 0 0 1 0 1 2 0 1 0 0 1 1 2 2 2 0 1 0 1 0 2 0 0 0 0 0 2 0 1 1 2 1 0 1 1 1 0 0 0 0 0 0 0 0 0 0 0 0 1 0 0 0 2 0 0 1 1 0 0 2 0 0 0 1 0 1 0 0 0 2 0 1 1 0 0 0 1 1 2 1 1 1 1 0 0 0 0 1 0 2 2 0 1 0 2 1 0 1 0 0 0 0 0 2 0 1 1 2 0 0 2 2 2 2 0 2 0 0 1 1 0 0 0 0 0 0 0 0 1 1 2 2 1 0 1 1 1 0 1 1 0 1 1 1 0 0 0 0 0 2 0 0 0 0 0 0 0 0 1 1 1 1 0 0 0 0 0 0 0 0 1 1 0 0 1 0 1 0 1 0 1 0 0 1 0 0 0 2 0 0 1 1 2 0 2 0 1 2 0 0 0 1 1 1 1 1 0 1 0 0 1 0 2 0 2 0 0 1 1 0 0 1 0 0 1 0 1 1 2 1 1 1 1 0 1 0 0 1 1 1 2 2 2 2 0 2 2 0 0 0 0 0 0 0 0 0 0 1 0 0 0 0 0 0 0 0 0 0 0 0 0 0 0 2 0 1 1 0 0 2 0 0 0 1 1 0 1 0 0 0 0 1 0 1 0 1 0 2 0 2 2 0 1 2 2 2 0 1 0 0 0 1 1 1 0 0 1 0 0 2 1 2 0 0 1 0 1 1 1 1 0 0 1 0 2 0 0 0 0 2 2 0 0 2 0 2 0 0 0 0 1 0 1 0 1 2 0 0 2 0 0 0 1 2 1 0 1 2 2 2 0 0 0 0 0 2 1 2 0 0 0 0 0 0 2 0 1 1 0 1 0 0 0 1 0 0 0 0 0 0 1 0 2 0 0 0 2 0 1 0 0 0 1 0 2 0 0 0 0 0 0 0 0 0 1 2 2
118 0 0 0 0 0 0 0 0 2 2 0 0 0 0 0 0 2 0 0 2 2 1 0 2 0 0 1 0 0 1 0 0 1 1 1 2 1 0 0 1 1 0 0 0 2 0 0 0 0 0 0 1 1 0 1 0 1 1 0 0 2 1 0 0 0 0 0 2 0 1 2 2 2 1 2 1 0 1 0 1 0 0 0 0 0 0 0 0 1 0 0 2 1 0 1 1 0 0 1 1 2 0 2 0 0 2 2 0 0 0 1 1 2 2 2 2 0 0 0 2 0 2 0 0 0 0 0 1 0 0 0 0 0 1 1 0 0 0 0 1 0 0 0 0 0 0 0 0 1 0 0 0 1 0 1 1 2 0 1 0 1 0 1 0 2 0 0 0 2 2 2 1 0 1 1 2 1 0 1 0 1 1 1 2 0 2 1 0 0 2 1 2 1 2 1 1 2 0 0 0 0 0 1 1 2 1 1 2 0 1 2 2 0 0 0 0 0 0 0 1 2 0 0 0 0 0 1 1 2 0 0 0 1 1 1 0 2 2 0 0 1 1 1 1 1 0 1 1 1 1 1 1 0 0 0 1 2 0 0 0 0 0 2 1 0 0 1 2 1 0 1 1 1 1 0 0 0 1 0 0 0 2 1 2 0 2 0 1 2 0 1 0 2 2 0 2 0 0 0 0 0 2 0 0 0 1 0 0 0 0 0 0 1 1 0 2 0 1 0 1 1 0 0 1 0 0 1 0 1 0 1 0 0 0 0 0 1 0 1 2 1 2 1 0 1 1 1 1 1 1 0 2 0 1 0 1 1 0 1 1 2 0 0 0 1 0 2 0 2 0 0 0 2 1 1 0 1 0 0 1 2 0 0 1 1 0 2 2 0 1 1 1 0 1 0 0 1 0 0 0 0 1 2 0 1 0 1 0 0 0 0 0 0 0 0 0 0 0 0 0 0 0 1 2 2 1 0 0 0 0 1 0 2 0 1 1 1 0 0 0 0 0 2 0 2 2 0 1 0 0 1 1 1 1 1 1 2 1 1 2 1 0 0 0 0 0 2 0 0 0 0 1 2 0 0 0 1 1 0 1 1 0 0 2 1 0 0 0 0 1 1 0 1 2 0 0 1 1 2 1 0 1 1 1 0 1 0 0 1 0 0 1 1 0 1 1 2 0 1 2 0 1 0 0 1 1 0 0 2 0 2 1 1 0 0 2 1 1 1 1 0 0 0 1 1 0 0 0 0 0 0 0 0 1 1 1 0 1 0 1 1 0 1 1 1 0 0 0 0 0 1 1 0 1 1 1 1 0 1 1 0 0 0 2 0 1 1 1 1 0 1 0 1 0 0 0 0 0 0 0 2 2 0 0 0 0 1 0 1 0 0 0 0 0 0 0 0 0 0 0 1 1 1 0 0 1 1 0 0 1 1 0 0 2 1 1 1 0 0 0 0 0 1 2 0 2 0 1 1 0 2 0 2 2 0 0 2 1 0 0 0 2 0 2 1 1 1 0 0 0 0 0 0 0 1 1 1 0 1 0 2 1 0 0 0 1 2 1 0 1 0 0 1 1 0 1 0 0 0 0 1 0 0 2 0 2 1 1 1 0 0 0 0 0 0 1 1 1 0 0 0 1 0 1 0 1 0 1 0 0 1 0 2 0 0 0 0 0 0 0 0 0 0 0 0 0 0 0 0 0 0 1 1 0 0 0 0 2 0 0 0 2 1 1 1 1 1 0 2 1 0 2 0 0 1 0 0 2 0 2 1 1 0 0 2 0 2 0 2 0 2 1 0 0 0 0 1 0 1 0 1 2 2 0 0 1 0 1 0 0 0 1 1 1 2 2 1 1 0 0 1 0 0 2 0 0 0 0 0 0 0 0 0 0 1 1 1 1 0 1 1 0 0 0 0 0 0 0 0 2 0 0 0 2 0 0 0 0 0 0 0 0 0 0 1 1 0 2 0 1 0 1 1 2 2 0 1 1 2 1 1 1 0 0 0 1 1 1 1 0 0 0 0 2 0 2 0 0 0 0 2 2 2 2 1 1 2 0 2 0 1 0 0 2 2 0 1 2 1 1 1 2 1 1 1 2 2 2 0 0 1 0 1 0 0 0 0 0 0 1 0 1 0 0 0 0 1 0 0 2 0 1 0 1 0 1 1 0 2 0 0 0 1 1 1 1 0 1 1 1 0 0 1 1 1 0 0 2 0 0 0 0 1 0 0 0 0 0 1 0 0 0 0 0 0 0 0 2 0 1 1
119 0 0 0 0 0 0 1 1 1 0 0 0 2 0 0 0 1 1 1 1 1 1 0 2 0 0 2 1 1 1 2 2 2 1 2 1 2 1 0 1 1 0 0 1 0 0 0 1 0 0 0 0 0 2 2 0 1 1 2 0 0 0 0 0 0 0 1 2 0 0 1 2 2 1 2 1 0 2 0 2 0 0 2 2 0 0 1 1 2 0 1 1 1 0 2 1 1 1 1 0 2 1 0 1 1 2 2 0 0 1 1 0 2 2 2 2 0 0 0 2 0 2 1 0 0 0 2 2 2 0 2 0 0 0 0 0 0 0 0 0 0 0 0 1 0 0 0 0 1 0 0 0 0 0 1 0 0 1 0 1 1 0 1 1 2 0 2 0 1 1 0 0 1 0 2 1 1 0 1 1 1 0 1 1 0 1 2 1 0 2 0 2 1 2 0 0 2 0 0 0 0 0 1 0 2 2 0 1 0 0 0 1 0 0 0 0 1 1 0 1 1 0 2 0 0 1 1 1 1 0 0 0 0 0 0 0 1 2 1 1 1 2 0 2 2 0 0 2 0 0 0 0 0 0 0 0 1 0 0 0 0 0 1 0 0 0 1 1 1 1 0 0 1 0 0 0 0 1 1 1 0 2 1 1 0 2 1 0 2 0 0 0 2 2 0 0 0 2 0 2 0 1 1 0 0 0 1 1 0 0 1 0 1 1 0 2 0 0 1 0 0 1 1 2 0 0 0 1 0 0 2 1 0 0 0 0 0 0 2 1 1 2 2 0 1 0 1 1 1 1 0 2 0 0 0 1 0 0 0 1 1 1 1 1 1 0 1 2 0 2 2 0 2 0 0 0 1 1 0 2 0 0 0 0 0 0 0 0 0 0 0 0 1 2 2 2 1 0 0 0 0 1 1 0 0 1 0 0 1 0 0 2 0 0 1 0 0 0 0 0 1 1 1 0 2 2 1 2 0 2 0 0 2 0 0 1 0 0 0 0 0 2 0 1 2 1 0 0 0 0 1 2 2 2 2 2 1 0 1 2 2 0 0 0 0 0 0 0 2 0 0 0 2 1 0 1 2 0 1 1 0 0 0 2 0 0 1 1 0 1 1 0 1 1 1 1 1 1 1 1 1 1 1 1 0 1 0 0 1 0 0 0 2 0 0 0 2 0 1 1 1 2 0 0 2 0 2 0 1 1 0 0 0 0 0 2 0 1 1 1 0 1 0 2 1 0 0 1 1 0 1 1 0 0 0 0 1 1 1 1 0 1 1 0 0 0 1 0 0 0 0 0 0 0 0 0 2 0 0 2 0 0 0 2 0 2 0 0 0 1 1 0 1 1 0 1 1 1 0 0 1 1 0 1 1 1 0 0 1 1 0 0 1 1 1 1 0 0 0 0 1 1 1 0 1 1 2 0 0 1 1 0 1 2 0 1 0 1 0 1 2 0 1 1 0 2 0 0 0 0 1 0 1 1 1 1 1 1 0 0 0 2 1 1 2 0 0 1 0 0 1 1 0 0 1 1 1 1 1 0 1 2 2 1 2 1 0 0 0 2 1 0 1 1 0 0 0 0 1 1 0 0 2 1 2 1 1 1 1 0 0 0 0 0 1 0 2 2 1 0 1 1 0 0 1 1 0 1 0 0 1 1 2 1 2 0 0 0 1 0 1 1 1 0 0 2 2 0 0 0 0 0 1 0 1 0 0 2 0 0 0 2 1 0 0 2 0 0 1 0 0 0 0 0 0 0 0 1 0 2 1 1 1 1 1 1 1 0 2 1 0 1 0 0 0 0 1 0 1 1 1 0 1 2 2 2 0 2 0 0 0 2 2 2 0 2 0 2 0 0 2 0 0 1 0 0 0 0 0 0 1 1 1 1 0 0 1 1 0 1 1 0 0 0 0 0 0 1 0 2 1 0 0 1 1 1 0 1 1 1 0 0 0 0 0 0 0 2 0 1 0 0 2 1 1 0 2 1 2 1 1 2 0 0 0 0 1 1 1 0 1 0 1 1 0 1 1 0 0 1 2 2 2 1 0 0 1 0 1 0 0 0 0 1 0 0 1 1 1 0 0 2 1 1 1 2 1 0 0 2 0 0 1 1 1 1 1 1 0 0 0 0 1 1 0 0 2 0 1 2 0 0 0 2 0 2 0 0 0 0 0 1 0 2 1 1 0 2 0 1 0 0 0 0 2 0 0 2 1 0 1 0 0 0 0 0 0 0 0 0 0 0 0 0 1 0 0 0 0 0 0
120 0 0 0 0 0 0 0 0 2 2 0 0 1 0 0 0 0 0 0 2 2 0 1 1 0 0 1 0 0 1 2 1 1 1 1 2 2 0 0 0 1 0 0 1 0 0 0 0 1 1 1 0 0 0 1 0 0 0 0 1 1 1 1 1 1 1 0 0 0 0 1 2 2 1 2 1 0 2 0 2 0 0 1 1 0 0 1 2 2 1 1 2 2 0 2 0 1 1 1 0 2 0 1 1 1 2 2 0 0 1 1 1 2 2 2 1 0 1 0 1 0 1 2 1 1 0 0 1 0 0 0 0 0 1 1 1 0 0 2 1 0 0 0 1 0 0 0 0 2 0 0 1 0 1 0 0 1 0 2 1 2 0 1 0 2 0 0 0 0 0 1 0 2 0 0 2 0 0 0 0 0 1 0 1 0 0 2 0 1 0 2 2 1 2 0 1 2 0 0 0 2 0 0 1 0 2 2 1 0 2 2 2 0 0 2 2 0 2 1 1 0 1 1 0 1 1 0 0 1 1 1 0 0 0 0 0 2 2 0 0 0 2 0 2 2 1 0 2 0 0 0 0 0 0 1 0 2 1 1 1 0 1 1 1 0 0 0 1 1 1 1 0 1 0 0 0 1 1 1 1 1 2 1 2 0 2 1 0 2 0 0 2 2 2 0 0 2 0 1 0 0 2 0 0 0 1 0 0 0 0 0 0 1 1 0 1 0 1 0 2 2 1 2 0 0 0 0 0 0 0 2 0 0 0 0 1 2 0 2 1 1 2 2 0 0 1 0 2 0 0 0 1 1 1 0 1 0 0 1 0 1 2 0 2 1 0 2 1 1 1 1 0 2 0 1 0 1 0 0 1 2 0 0 0 0 0 0 0 0 0 0 1 0 1 1 1 0 1 1 0 1 1 2 1 0 0 0 0 0 0 1 2 0 0 0 0 0 0 0 0 1 1 1 0 2 2 0 1 1 1 1 0 2 0 0 0 0 1 0 1 0 2 0 1 1 0 1 1 0 0 1 1 2 1 1 1 1 0 2 2 2 0 0 0 1 1 1 0 1 0 0 2 0 1 0 1 2 0 1 2 0 0 0 2 1 0 2 1 0 1 2 0 1 0 0 0 2 2 2 0 0 1 1 1 0 2 1 0 1 0 1 0 0 0 1 1 2 0 2 2 0 2 1 0 2 0 0 1 2 0 1 0 0 2 0 1 0 2 1 0 1 0 0 1 0 0 0 0 0 0 0 0 1 1 0 1 1 1 0 0 0 0 1 0 0 0 1 1 1 0 1 1 0 1 1 1 0 0 0 2 0 0 0 2 0 1 1 1 1 0 2 1 0 2 0 0 2 2 2 2 0 2 0 2 2 1 0 1 0 0 0 0 0 0 0 0 2 0 0 0 2 0 0 0 0 2 1 0 0 1 1 0 0 2 1 0 1 0 0 0 1 0 2 2 0 2 1 1 1 0 2 0 1 1 1 1 1 1 0 0 0 2 1 1 2 0 0 1 0 0 1 1 0 0 1 1 0 2 0 0 0 1 0 0 1 0 1 0 1 0 1 0 1 0 0 0 1 0 1 0 1 0 0 1 1 0 1 0 0 0 0 0 0 0 0 0 0 0 0 0 0 0 1 0 1 2 0 0 0 0 1 0 2 1 1 0 0 0 0 0 0 0 1 0 1 2 0 0 0 0 0 0 0 0 2 0 0 0 0 0 0 2 1 1 1 1 1 0 2 0 1 1 0 0 0 0 2 0 1 2 1 1 0 0 2 0 2 1 2 0 1 1 0 1 1 1 2 0 2 0 1 0 2 1 0 2 0 0 0 0 0 1 1 1 2 2 1 2 1 2 2 0 0 2 0 0 0 0 0 1 0 1 0 0 0 0 2 0 0 0 1 0 0 0 0 0 0 0 0 1 0 0 0 0 2 2 0 1 1 0 0 0 0 0 0 0 0 2 0 1 0 1 0 2 2 1 2 0 1 1 1 2 0 0 0 0 1 0 1 0 2 0 0 1 0 1 0 0 0 0 2 2 2 0 0 1 1 0 2 0 0 1 1 2 2 0 2 2 2 0 0 1 1 0 0 1 2 0 0 2 0 0 0 1 1 1 0 0 0 0 0 0 1 0 1 2 0 0 1 2 1 2 0 1 0 0 1 1 0 1 1 0 0 0 2 2 0 0 0 2 0 0 0 0 1 0 1 1 0 0 1 0 0 0 0 0 0 0 1 0 0 0 0 1 0 0 0 1 0 0 0
121 1 0 1 1 0 0 1 2 2 1 0 1 1 0 0 0 2 0 0 2 2 0 1 1 0 0 2 0 0 2 1 2 2 1 1 1 1 1 0 0 1 0 0 0 0 1 0 0 0 0 0 1 1 0 2 0 0 0 1 0 1 1 1 0 0 0 0 1 0 0 1 1 1 1 1 1 0 2 0 2 0 0 2 2 0 1 0 2 2 0 0 1 2 0 0 0 1 0 0 2 1 0 1 1 1 1 2 0 0 0 2 0 1 2 2 1 0 0 0 2 0 1 1 0 0 0 0 1 0 1 1 1 0 0 0 0 0 0 0 0 0 0 0 0 1 1 0 0 0 0 0 2 0 0 0 1 1 0 0 0 1 1 1 1 2 1 1 1 0 0 0 1 2 0 0 2 1 0 1 0 0 1 0 1 0 0 1 0 0 0 1 1 1 1 0 0 2 0 0 0 1 1 1 0 1 1 1 1 0 0 1 0 0 0 1 1 0 2 0 1 1 0 2 0 0 1 0 1 2 0 0 0 1 1 1 0 2 2 0 0 0 2 0 2 1 1 0 2 0 0 0 0 0 0 2 0 1 0 0 0 0 0 1 1 0 0 1 1 0 1 2 1 1 0 0 1 1 2 1 1 1 1 1 2 1 1 0 2 2 0 2 1 2 1 1 0 0 2 0 2 0 2 1 1 0 1 0 0 0 0 0 0 2 1 1 2 1 0 0 1 1 1 1 1 0 1 0 1 0 0 2 0 0 0 0 0 1 0 1 2 1 1 1 0 1 1 0 1 0 0 0 2 1 1 0 2 0 0 2 0 2 0 1 0 0 0 2 2 0 2 2 2 1 1 0 0 1 1 0 2 0 0 1 0 0 0 0 0 1 1 0 0 0 2 0 0 2 1 0 0 1 0 2 0 1 1 1 1 0 0 1 1 0 0 0 0 1 0 1 1 1 1 0 1 2 1 0 1 0 1 0 0 2 0 2 0 0 0 0 0 0 1 1 0 2 1 2 2 0 0 0 1 1 0 0 0 2 1 1 2 2 0 0 0 1 1 2 0 0 0 0 2 1 1 0 1 2 0 1 0 0 1 0 1 2 0 1 1 1 2 1 0 1 1 1 1 1 1 2 1 1 1 0 1 2 2 0 0 2 0 0 1 0 0 1 1 2 0 1 1 1 2 0 0 1 1 1 0 1 1 0 0 0 0 0 2 1 1 0 0 2 1 1 2 0 1 2 2 0 2 0 1 0 0 0 0 0 1 0 1 0 1 1 1 1 0 1 1 0 0 0 0 0 0 0 0 2 0 1 2 0 0 0 1 0 0 1 1 1 0 0 1 1 0 1 0 0 0 1 1 1 1 2 1 2 1 0 0 0 2 0 0 0 0 0 0 2 0 0 0 0 1 1 0 1 0 1 0 0 2 2 1 0 2 0 0 0 1 0 1 0 0 1 2 0 2 1 2 2 1 1 0 1 1 0 1 2 2 0 0 0 1 0 1 1 0 0 0 2 2 0 0 0 2 0 0 0 2 0 0 1 2 0 0 1 2 1 0 0 2 0 0 1 0 0 0 1 0 1 1 0 0 1 1 2 2 2 0 0 0 0 0 0 0 0 0 0 0 0 0 0 0 0 0 0 0 0 1 1 1 2 1 1 2 2 2 0 0 0 0 0 0 0 0 0 1 0 0 0 0 0 0 0 1 1 0 0 2 0 0 0 2 1 0 1 2 0 0 1 1 0 1 1 0 0 1 1 1 0 1 1 2 0 0 0 0 2 1 2 0 2 0 0 0 0 0 0 0 0 1 1 0 0 2 1 0 0 0 0 1 1 1 1 1 2 2 2 1 0 0 0 0 0 2 0 0 0 1 1 0 0 0 0 0 1 1 1 0 0 1 1 0 0 0 0 0 1 0 0 2 0 0 1 1 1 1 1 0 0 1 0 0 0 0 2 1 0 2 0 1 0 1 1 2 2 0 0 0 1 1 0 2 0 1 1 0 2 0 0 1 1 1 1 1 0 2 0 1 0 0 2 1 1 2 1 0 1 0 1 0 0 0 0 1 1 0 0 2 0 2 0 1 1 0 2 0 1 0 0 2 2 0 1 0 0 0 1 1 0 0 0 1 2 2 1 2 0 0 0 2 0 2 0 0 0 0 0 0 1 0 1 0 1 1 0 0 0 0 0 2 0 0 0 0 1 0 1 1 0 0 1 0 1 0 0 0 0 1 2 0 0 0 0 0 0 0 0 0 0 0 0
122 1 0 0 1 0 0 1 1 1 1 0 1 2 0 0 1 1 1 1 1 2 0 0 2 0 0 2 0 1 0 1 1 1 1 0 2 2 0 0 2 0 0 1 0 1 0 1 0 0 0 0 0 0 1 1 0 0 0 1 0 1 1 1 0 0 0 0 1 0 0 0 2 2 1 2 1 0 2 0 2 0 0 1 2 0 1 1 2 2 1 1 0 2 0 2 2 0 0 0 2 2 1 1 0 0 2 1 1 0 0 1 0 0 1 1 1 0 1 0 1 0 2 2 2 2 0 0 2 0 0 1 0 0 1 1 1 0 0 0 1 0 0 0 0 0 1 0 0 1 0 0 1 0 1 0 0 2 0 1 1 0 0 2 1 1 0 0 2 1 0 0 2 0 0 2 0 0 0 1 0 0 0 2 2 0 2 1 0 0 0 1 2 2 2 0 1 2 0 0 0 0 0 2 1 1 1 0 1 0 0 2 0 1 0 0 0 0 2 1 2 1 1 2 0 0 0 0 0 0 1 1 0 0 0 0 0 1 1 0 0 0 2 0 2 2 0 0 2 0 0 0 0 1 1 2 0 1 0 0 0 0 0 1 1 0 0 0 1 1 1 0 0 1 0 0 0 1 2 0 0 0 2 1 2 0 2 2 0 2 0 1 0 2 1 1 1 1 0 0 0 0 2 1 0 0 2 0 0 1 0 2 0 0 2 0 2 0 1 1 1 1 2 0 1 0 1 0 1 1 0 2 0 0 0 0 0 2 0 1 1 1 2 2 0 1 1 0 1 1 0 0 1 0 1 1 0 0 0 2 0 2 2 0 2 0 0 2 2 0 2 2 0 2 1 0 0 0 0 0 2 0 0 0 1 0 0 2 2 0 1 1 0 0 1 0 0 2 1 1 0 1 0 2 0 2 0 1 1 0 0 1 0 0 2 0 1 0 0 0 0 1 0 1 1 2 1 0 2 1 2 1 0 0 2 0 0 1 2 1 0 0 2 0 1 1 0 1 1 0 0 1 1 2 2 1 2 2 2 1 2 1 0 0 0 0 0 2 0 0 0 0 2 0 0 1 0 2 0 2 2 0 1 1 2 0 0 1 0 1 0 2 1 1 0 0 0 1 1 2 2 2 1 1 1 0 2 1 0 1 0 0 2 0 0 0 0 2 0 1 1 1 1 1 0 1 1 1 1 1 1 0 1 0 0 0 2 1 1 1 0 1 0 0 2 1 0 0 0 0 0 0 0 0 1 0 0 2 0 1 0 1 0 1 0 0 0 1 1 2 0 0 0 0 0 0 1 2 0 1 2 0 0 0 2 1 2 0 0 0 0 1 1 0 1 0 0 0 0 0 0 2 0 2 2 2 1 0 0 0 0 0 0 0 0 1 1 0 0 0 0 1 0 0 0 1 1 2 0 0 1 1 0 0 2 0 2 1 1 0 1 0 0 2 2 0 1 1 1 1 1 1 1 1 1 1 2 1 1 0 0 0 0 1 0 1 0 1 0 1 1 0 0 0 0 0 0 0 2 0 1 0 1 1 0 1 1 2 1 0 2 0 1 2 0 0 0 0 0 0 0 0 0 0 2 0 0 2 0 0 2 2 0 0 0 1 2 2 1 0 0 0 0 0 0 0 0 0 0 0 0 0 0 2 0 0 0 0 1 1 0 0 1 0 0 0 1 1 0 1 0 1 0 0 0 0 0 1 2 0 0 0 2 1 0 1 2 0 0 1 0 0 1 0 1 0 0 1 1 1 1 0 1 1 0 0 0 2 1 2 0 2 2 1 0 0 0 1 1 2 0 1 1 2 1 1 1 1 1 0 0 0 2 2 2 2 2 2 2 0 2 2 0 0 2 0 0 0 0 0 0 1 0 0 0 0 0 1 1 1 1 1 2 0 1 0 1 0 1 0 2 1 0 0 2 0 0 0 1 0 1 0 0 0 1 0 0 0 2 0 2 0 2 0 2 1 0 0 2 2 2 0 1 0 0 0 1 2 0 0 1 2 1 0 1 0 2 0 1 0 1 2 1 1 2 1 0 2 0 2 0 0 1 0 1 0 0 1 1 1 0 0 1 1 0 2 1 1 0 1 2 0 0 1 1 1 1 0 1 1 0 1 1 2 2 0 1 0 0 1 1 0 1 0 1 0 1 1 0 1 0 1 1 1 2 0 0 0 1 0 1 0 0 0 0 1 0 2 0 0 0 1 0 1 0 0 0 0 0 2 1 0 0 1 1 0 0 0 1 1 1 1
123 0 0 0 1 0 0 0 0 1 1 1 0 1 0 0 0 1 2 2 0 1 0 0 2 0 0 0 1 1 0 1 2 1 2 0 2 1 0 0 0 2 0 1 0 0 2 1 0 0 0 1 1 1 1 2 0 0 1 1 0 1 2 1 1 0 0 1 1 0 0 1 2 2 2 2 0 0 2 1 1 0 0 1 2 0 0 0 2 2 0 0 1 1 0 2 0 1 1 1 1 2 0 1 1 1 2 0 2 0 0 2 0 0 0 0 0 0 1 0 1 0 2 1 1 1 0 0 2 0 0 0 0 0 0 0 1 0 0 2 1 0 0 0 0 0 0 0 0 0 1 0 1 0 0 0 0 0 1 0 0 1 2 0 1 2 1 0 0 0 0 1 0 1 0 0 2 0 0 0 0 0 1 0 2 1 1 0 0 0 0 0 2 2 2 0 0 1 0 0 0 2 1 1 1 0 2 0 0 0 1 1 0 0 0 0 1 0 1 2 2 0 1 2 0 0 0 1 1 0 0 0 0 0 0 0 0 1 2 1 1 0 2 1 1 1 0 0 2 0 0 0 1 0 0 2 1 1 0 0 0 0 0 1 1 0 0 0 1 0 0 2 0 0 0 0 0 1 2 1 1 0 1 0 1 1 1 1 1 2 0 1 1 2 2 0 0 0 0 0 1 0 2 1 1 1 0 0 2 0 0 2 0 2 1 0 1 1 0 0 0 0 1 2 1 0 0 0 0 0 0 1 0 0 0 0 0 2 0 0 1 1 2 2 0 0 2 0 0 1 0 0 2 1 1 0 1 0 0 1 0 1 1 0 1 1 0 2 2 0 2 2 0 2 0 1 0 0 0 0 1 1 0 0 0 0 0 1 1 0 0 1 1 0 2 0 0 2 1 1 0 1 2 2 0 0 0 2 0 0 0 1 1 0 0 0 0 0 1 0 1 1 0 0 1 2 1 0 1 0 1 0 0 1 1 0 2 1 0 0 2 0 1 1 1 0 0 0 0 0 0 1 0 1 1 0 1 0 0 0 0 0 2 2 0 2 2 1 0 1 0 0 2 1 1 0 1 1 1 0 1 0 1 0 1 2 0 2 2 0 2 2 0 1 2 0 0 2 2 2 0 0 2 2 2 0 2 0 0 1 0 0 0 1 0 0 0 2 0 1 1 1 2 1 0 2 0 1 0 1 1 1 0 0 0 1 2 0 2 1 1 0 0 0 1 1 0 2 2 0 1 0 0 0 2 2 0 0 1 1 1 0 0 2 0 0 0 1 0 1 0 2 0 0 0 0 0 2 0 1 2 0 0 0 1 0 0 0 0 0 1 1 0 1 1 1 0 1 1 1 1 1 1 2 1 2 1 1 0 1 1 1 0 0 0 0 0 0 0 0 0 0 0 0 0 1 1 0 0 0 2 2 0 0 2 0 1 1 0 0 2 0 0 1 0 0 2 1 1 1 0 1 0 1 2 0 1 2 2 0 0 0 1 2 0 2 0 1 0 1 1 0 0 0 2 0 0 0 2 0 0 0 2 0 0 2 1 1 0 1 1 2 0 1 0 0 0 0 0 1 1 1 0 1 1 2 1 2 0 0 1 1 0 0 1 1 0 0 0 0 0 0 0 0 0 2 2 0 2 1 0 0 0 2 1 1 1 0 2 2 1 0 0 0 0 0 0 1 0 0 0 0 0 0 0 1 0 1 2 1 1 1 2 2 0 0 2 0 1 1 1 0 1 0 0 0 2 2 0 2 2 1 1 0 1 1 1 0 0 1 1 0 1 0 1 1 0 1 0 2 0 2 1 2 1 1 0 0 0 1 0 0 2 2 2 2 2 0 1 0 0 1 0 0 2 0 0 0 0 0 0 0 0 0 0 0 0 1 0 1 0 1 0 0 0 0 0 0 0 0 1 0 0 0 1 0 1 1 0 0 1 0 0 0 0 1 1 0 0 0 0 0 2 0 2 2 1 0 0 1 2 0 2 0 0 0 1 2 0 0 0 2 1 1 2 1 1 0 0 0 0 2 1 1 1 1 1 0 0 1 0 0 0 0 1 1 0 2 1 2 0 1 2 2 0 1 1 2 1 0 2 1 0 1 0 1 0 1 2 0 1 1 2 1 1 0 2 0 0 2 2 0 2 0 1 0 0 0 0 1 0 0 1 0 1 0 0 1 2 0 1 0 0 0 0 0 0 0 2 0 0 0 0 2 0 1 1 0 0 2 2 0 0 0 0 0 0 0 0 0 1 1
124 0 0 0 0 0 0 1 2 2 1 0 1 2 1 1 0 0 1 1 1 2 0 0 2 0 0 1 1 2 0 1 1 2 1 2 1 2 0 0 0 1 0 1 0 1 1 0 0 0 0 1 0 0 2 1 0 0 0 1 1 2 0 0 0 0 0 1 1 0 0 0 0 2 0 2 2 0 2 1 1 0 0 1 1 0 0 1 2 2 0 0 0 2 0 1 0 1 1 1 0 2 0 1 1 1 1 1 1 0 1 2 0 1 1 1 1 0 1 0 1 0 1 2 1 1 0 0 2 0 1 1 0 0 0 0 0 0 0 0 0 0 0 0 2 0 0 0 0 1 0 0 0 0 0 0 0 2 1 0 1 0 0 1 0 1 0 1 0 1 1 0 0 1 0 0 1 0 0 0 0 0 1 0 1 0 1 2 0 2 0 2 2 1 2 0 0 2 0 0 0 0 1 1 1 1 1 1 1 0 1 1 1 0 0 0 0 0 1 0 0 0 1 1 0 0 1 0 0 1 0 0 2 2 1 1 0 2 2 0 0 0 2 0 2 2 0 0 1 1 1 1 0 0 0 1 0 1 0 1 1 0 0 1 1 0 1 0 0 0 1 2 0 1 0 0 1 1 1 1 1 0 2 0 1 0 2 1 0 2 0 0 1 2 2 0 1 0 0 0 1 0 1 0 0 0 1 0 1 0 0 1 0 2 1 0 1 1 1 0 1 1 0 0 1 0 0 0 1 0 0 2 1 0 0 0 0 2 0 0 0 0 2 1 1 0 2 0 0 0 0 2 1 1 0 1 2 0 0 0 0 0 2 0 2 0 0 2 1 1 1 1 0 2 0 0 0 0 0 0 1 2 0 0 0 0 0 0 0 2 0 1 1 0 1 1 1 1 0 0 0 1 0 1 0 0 1 0 0 0 0 0 0 0 1 0 1 1 0 1 1 1 1 0 0 2 2 0 0 0 0 0 1 1 1 0 0 2 1 1 1 0 1 1 0 1 1 0 0 0 0 2 0 2 1 0 1 1 1 0 0 1 0 1 0 1 1 1 0 1 1 0 1 2 0 0 0 2 1 1 0 0 2 1 0 2 0 1 1 0 1 2 0 2 1 0 0 2 2 1 1 1 2 2 2 0 2 1 1 1 0 0 0 0 2 0 0 2 0 0 1 2 1 0 1 1 1 1 1 1 1 0 0 0 0 0 1 1 0 1 1 0 0 0 1 1 0 0 0 0 0 0 0 0 0 0 0 0 1 1 1 0 1 1 0 0 0 1 0 0 0 0 0 0 0 0 0 2 0 2 2 0 1 0 1 1 2 2 1 2 1 1 0 0 0 0 0 1 1 1 1 1 0 2 2 2 0 0 0 0 0 0 0 0 0 1 1 2 0 1 0 1 0 0 0 0 2 2 0 0 1 1 1 0 1 0 1 1 0 1 1 2 0 2 2 0 2 0 0 0 0 2 0 1 2 0 0 1 1 0 0 0 2 1 1 2 0 1 1 0 0 0 0 0 1 0 1 1 1 1 0 0 2 1 1 2 1 1 0 0 1 0 0 1 0 0 0 0 0 0 0 1 0 0 1 1 1 2 0 0 1 1 0 1 0 0 1 1 1 0 0 0 0 0 0 1 1 0 0 0 0 1 0 2 1 0 1 0 0 1 0 1 0 0 0 1 1 0 0 1 1 1 0 1 0 1 2 0 1 0 0 0 2 1 0 0 2 1 0 2 0 1 1 0 1 1 1 0 1 1 0 0 2 0 0 1 0 1 0 2 1 0 0 1 0 0 0 1 0 1 0 2 1 2 1 1 1 0 0 2 0 1 2 2 2 2 2 2 2 0 2 1 0 0 1 0 0 0 0 0 0 1 0 1 0 1 0 2 0 1 0 0 1 0 0 1 1 0 0 0 2 0 0 0 2 0 0 0 0 0 0 0 0 0 0 0 0 0 2 0 1 0 1 1 2 2 0 0 2 2 1 0 2 0 0 0 0 1 0 0 0 2 1 1 0 0 1 1 2 0 0 2 1 0 1 1 0 2 0 2 0 0 0 0 0 0 0 1 2 2 0 0 2 1 0 1 0 1 0 0 2 1 0 0 1 1 1 0 0 0 0 1 2 2 1 2 2 1 0 1 2 0 2 0 2 0 1 0 0 0 0 0 0 2 2 0 0 0 2 0 1 0 0 0 0 0 1 0 2 0 0 0 0 0 0 0 1 0 1 2 0 0 0 0 0 1 0 0 0 0 2 2
125 0 1 0 0 1 1 2 2 1 1 0 1 2 0 0 1 0 1 0 2 2 0 1 1 0 0 0 0 1 1 0 0 0 2 0 2 1 0 0 0 1 0 0 0 1 1 1 0 0 0 1 0 0 0 2 0 0 0 0 0 0 2 2 0 0 0 0 2 0 1 1 2 2 1 2 1 0 1 0 1 0 0 1 2 0 0 0 2 2 0 0 1 0 0 0 0 1 1 1 1 2 1 1 0 0 2 0 2 0 0 2 0 2 2 2 2 0 0 0 1 0 1 2 1 1 0 1 2 0 1 0 1 0 0 0 1 0 0 1 0 0 0 0 1 0 0 0 0 1 0 0 0 0 0 0 0 2 0 0 2 0 1 0 2 2 0 2 0 1 1 1 0 2 0 0 2 0 0 0 0 0 0 1 2 1 1 2 1 0 2 0 0 0 0 0 0 0 0 0 0 0 0 1 1 1 1 2 0 0 0 1 1 0 0 1 1 0 2 0 2 2 1 2 0 0 2 0 0 0 0 0 1 1 0 0 0 2 2 0 0 0 2 1 1 1 0 0 1 1 1 1 0 1 1 1 0 2 0 0 0 0 0 1 2 0 0 1 1 1 1 1 0 1 0 0 1 1 1 1 1 1 2 1 2 0 2 1 1 2 0 1 0 2 2 0 0 0 0 0 1 0 2 0 0 1 0 1 1 0 0 2 0 1 2 0 2 1 0 0 0 0 2 0 1 0 0 0 1 0 0 1 0 0 0 0 0 1 0 0 1 1 2 2 0 1 1 1 2 0 1 0 1 1 1 0 2 0 0 2 0 2 2 0 2 0 0 1 2 0 2 2 0 2 0 0 0 1 1 1 2 1 0 1 0 1 0 0 0 0 0 1 1 0 2 0 0 1 1 1 0 1 1 2 0 1 0 1 0 0 0 0 1 0 1 0 1 1 0 0 0 0 0 1 1 1 0 0 2 1 2 2 0 2 0 1 0 1 0 0 2 0 2 0 0 1 0 2 2 1 1 1 1 1 0 0 0 2 0 2 1 1 1 1 0 1 1 2 0 0 0 0 2 0 1 1 1 2 0 1 1 0 0 0 2 1 0 2 2 0 2 2 0 0 0 0 0 2 2 1 0 0 1 1 1 0 1 0 1 1 1 0 1 1 0 1 1 2 0 2 2 0 2 1 0 2 0 0 1 2 1 0 1 1 1 0 1 1 2 0 2 0 0 2 2 0 0 1 1 0 1 0 0 0 0 0 0 1 0 1 0 0 0 0 1 1 0 1 0 0 0 0 1 0 1 1 1 1 0 1 1 0 0 0 1 0 0 1 1 1 0 1 0 1 0 1 0 0 0 0 0 2 0 1 2 2 0 1 0 1 0 0 0 1 0 0 1 1 0 0 0 0 1 1 0 0 1 1 0 0 0 1 0 0 2 1 1 0 0 0 0 0 0 0 2 0 1 1 2 2 0 1 0 1 2 0 1 1 1 0 0 0 0 2 0 2 1 2 0 1 0 0 0 1 0 0 0 1 1 1 1 0 2 1 1 1 1 1 1 0 2 0 0 1 1 0 0 1 0 1 1 1 0 1 1 2 2 2 0 0 0 0 0 1 2 1 1 0 0 0 0 0 0 0 0 2 2 0 0 0 0 0 0 2 0 0 0 0 0 0 0 0 0 1 0 1 2 1 0 0 0 0 1 0 0 1 1 0 2 0 0 0 1 0 0 1 1 1 0 1 0 0 1 0 1 1 1 0 2 0 2 2 1 0 1 0 0 2 0 2 0 0 2 0 0 0 1 0 0 1 0 1 0 1 2 2 0 0 0 0 0 0 1 1 1 2 2 2 2 0 2 1 0 1 2 0 0 0 1 0 0 0 1 0 0 1 1 1 1 1 0 0 1 0 0 0 0 0 0 1 1 0 0 0 2 0 1 0 0 0 0 0 0 0 0 0 0 0 1 0 0 0 1 1 1 2 0 0 0 2 2 0 2 0 0 0 0 1 0 1 0 2 0 0 1 0 2 0 1 0 0 1 1 1 1 1 1 2 0 2 0 0 0 0 1 1 0 1 2 2 0 0 1 0 1 1 1 2 1 0 1 1 0 0 0 1 0 1 1 0 0 1 2 2 0 1 2 1 1 0 2 0 0 0 2 0 2 1 0 1 0 0 2 0 0 2 2 0 2 0 1 0 0 0 0 1 0 1 1 0 0 1 0 1 0 0 0 0 0 1 1 0 0 0 0 1 0 1 2 1 2 1
126 1 0 0 1 0 0 1 2 1 0 0 0 1 0 0 0 1 1 1 1 1 0 0 2 0 0 1 0 1 1 0 0 2 0 2 2 1 0 0 1 1 0 0 0 0 0 0 0 0 0 0 0 1 0 1 1 0 0 0 1 1 1 1 0 0 0 0 1 0 0 1 1 2 0 2 2 0 1 0 1 0 1 0 1 0 0 1 2 2 0 0 2 2 0 1 1 2 0 1 1 1 1 0 1 1 1 1 0 0 0 0 0 1 1 1 1 0 0 0 2 0 1 0 0 0 0 0 2 0 1 1 0 0 1 1 0 0 0 0 1 0 0 0 0 0 0 0 0 0 1 0 0 1 0 0 0 2 0 1 1 0 1 0 0 1 0 1 0 1 1 2 0 1 0 0 2 0 0 1 0 0 0 0 0 0 0 1 0 0 1 0 2 1 2 0 1 2 1 0 0 0 0 1 1 1 2 0 1 0 0 1 1 0 0 0 0 0 1 2 2 0 0 2 0 0 1 0 0 2 1 1 0 0 0 0 0 2 2 0 0 0 2 0 2 2 0 0 2 0 0 0 0 0 0 2 2 0 0 0 0 0 0 0 0 0 1 0 1 1 1 1 0 0 0 0 0 2 2 1 1 1 2 1 1 0 2 2 0 1 1 1 1 2 1 0 0 1 0 1 0 0 2 0 0 0 1 1 0 0 0 2 0 2 2 0 2 1 0 0 0 0 1 0 1 0 0 0 1 1 0 2 0 0 0 0 0 0 0 0 1 1 2 1 1 1 1 0 2 1 0 1 0 0 0 2 0 2 0 1 0 1 2 0 2 0 0 1 2 0 2 2 0 1 0 0 0 1 1 1 2 0 0 0 1 0 0 0 0 0 0 0 2 0 2 2 2 0 1 2 0 2 0 1 1 0 1 0 0 0 0 0 0 0 1 0 0 0 0 0 0 0 0 1 1 2 2 1 2 1 2 1 1 0 2 1 0 0 1 0 1 0 1 1 1 0 0 0 0 0 0 2 0 2 1 0 1 2 0 1 0 1 1 0 0 1 1 2 0 0 0 0 2 1 2 0 1 1 0 1 1 0 0 0 2 1 0 1 1 0 1 2 0 1 0 1 1 1 1 2 1 1 1 1 1 0 1 1 1 1 1 0 1 0 0 0 0 2 0 1 1 1 2 2 0 2 0 1 0 1 1 0 2 1 1 0 2 1 2 1 0 1 0 2 2 1 0 0 0 0 0 0 1 1 2 0 0 0 0 1 0 0 2 0 0 0 1 2 2 1 0 0 1 0 1 1 1 1 0 0 2 0 1 0 0 1 1 0 0 0 0 0 0 0 0 0 1 0 0 0 0 2 1 1 1 1 1 1 0 1 1 0 0 0 0 1 1 1 0 0 0 0 0 0 0 2 0 2 0 0 0 1 0 1 1 0 0 1 0 1 1 0 0 2 2 0 1 0 2 2 0 1 1 2 1 1 1 1 1 0 0 0 1 2 0 2 1 1 1 1 0 0 0 1 0 0 0 0 0 0 1 1 2 1 1 2 1 1 0 1 1 1 0 2 2 0 0 0 0 0 0 0 0 0 1 1 1 1 0 0 0 0 1 0 0 1 0 1 1 0 0 0 0 1 1 0 1 0 1 1 1 1 0 2 1 1 0 0 1 1 1 0 0 1 0 0 1 0 0 1 0 1 0 0 0 1 2 0 1 0 0 0 2 2 0 0 2 1 0 2 0 0 1 0 0 1 1 0 1 1 1 1 1 0 0 2 0 2 2 2 0 2 1 0 0 0 0 0 0 0 1 1 0 1 2 1 1 0 0 1 0 0 1 0 2 0 0 2 2 0 2 2 0 0 2 0 0 0 0 0 0 0 0 0 0 0 0 1 1 0 0 0 0 0 0 0 0 0 1 0 1 0 0 1 0 1 2 2 0 0 1 0 0 0 0 2 1 0 2 0 2 0 1 1 1 1 0 0 1 2 2 0 1 0 0 0 1 2 0 0 1 1 1 0 1 0 2 0 1 1 0 1 2 2 0 0 1 2 0 1 1 0 0 0 2 0 0 1 2 1 0 1 1 1 0 1 1 1 0 0 2 0 0 2 0 0 0 2 2 1 0 0 0 1 1 2 2 0 0 1 2 1 2 0 1 1 1 1 0 0 0 0 0 2 2 0 0 1 2 0 1 0 0 0 0 0 0 2 0 0 0 2 0 0 0 0 0 0 2 2 0 0 0 0 1 1 0 0 0 0 0 0
127 0 0 0 0 0 0 1 2 2 2 0 0 1 0 0 0 0 2 2 0 0 0 0 2 1 1 1 0 0 1 0 1 1 1 2 1 1 0 0 1 1 0 0 0 0 1 0 0 0 0 0 0 0 1 1 0 0 0 0 2 2 1 1 1 1 1 1 1 0 0 1 2 2 2 2 0 0 1 0 1 0 0 1 2 0 1 1 2 2 0 1 1 1 0 1 0 0 0 0 2 1 0 2 0 0 2 1 1 0 1 2 0 0 0 0 0 0 1 0 2 0 2 1 0 0 0 1 2 1 0 0 0 0 0 0 1 0 0 1 0 0 0 0 2 0 1 0 0 1 0 1 0 0 0 0 1 0 0 0 1 2 0 1 2 2 1 1 1 2 1 0 1 1 0 1 1 0 0 0 0 0 0 0 2 2 0 0 0 0 2 0 0 0 1 0 0 1 0 0 0 0 0 0 0 2 2 0 2 0 0 1 0 0 0 2 2 0 1 2 2 0 1 1 0 0 1 0 0 2 0 0 1 2 2 2 0 2 2 0 0 0 2 0 2 2 0 0 2 0 0 0 0 1 1 2 2 2 1 2 1 1 0 2 1 0 0 0 1 1 0 2 1 0 0 0 0 1 2 0 0 0 2 0 1 1 1 1 1 1 1 1 0 2 1 0 1 0 0 0 0 0 1 1 0 1 0 1 0 0 1 2 0 0 0 0 2 1 0 0 0 0 1 2 1 0 0 0 1 1 0 1 2 0 0 0 0 0 0 0 1 1 2 2 1 0 2 0 2 0 1 0 2 0 2 0 1 1 0 1 0 1 2 0 2 2 0 1 2 0 2 2 1 1 2 0 0 0 0 0 2 0 0 0 0 0 0 1 1 0 0 0 2 0 1 1 1 1 0 0 0 0 1 1 0 0 1 0 0 0 0 0 1 0 1 0 1 0 0 0 0 2 0 1 2 2 0 0 1 1 1 0 0 1 1 1 0 1 1 0 0 0 2 0 1 1 0 0 0 1 1 0 1 1 0 0 0 1 1 1 0 0 1 1 0 1 1 2 0 0 0 0 1 1 0 1 0 0 0 0 1 0 2 1 0 2 1 0 0 0 1 1 0 1 0 0 0 2 2 1 0 0 2 2 1 0 1 1 0 0 0 0 1 0 1 0 0 2 0 0 1 2 2 0 0 1 1 0 0 2 0 2 1 1 1 0 1 1 2 1 1 0 0 1 1 1 0 0 0 0 0 1 0 0 1 1 0 0 1 2 0 0 0 0 0 0 0 0 0 0 0 0 0 0 0 0 0 2 0 1 2 0 1 0 1 1 1 2 2 2 1 0 1 1 0 1 0 0 0 0 0 2 0 2 2 2 1 1 0 2 0 0 0 0 0 1 0 1 0 0 0 0 1 1 0 0 1 2 0 0 1 1 0 0 2 0 2 1 1 0 2 0 0 1 1 0 1 1 1 1 1 0 0 1 1 0 1 2 1 0 0 0 1 2 0 2 1 2 0 1 0 0 0 0 0 1 1 0 1 0 1 2 2 0 0 1 1 0 0 0 1 0 1 1 0 0 0 0 0 1 0 1 0 0 2 0 0 2 0 0 1 1 0 0 0 0 1 0 0 0 0 0 0 1 0 1 2 0 1 1 1 2 0 2 0 0 1 0 1 1 0 0 0 0 0 1 1 0 0 0 0 0 0 0 0 1 1 0 2 0 0 0 2 1 0 1 1 0 0 2 0 0 0 0 0 0 1 1 1 1 2 1 0 0 0 2 0 1 0 2 1 0 1 0 1 0 0 1 0 2 0 1 1 1 1 0 1 0 0 2 0 0 1 0 1 1 0 2 2 1 1 2 0 1 1 0 0 0 0 0 0 0 1 1 0 0 0 0 0 0 0 0 1 1 0 0 1 0 1 1 0 0 0 0 1 0 1 0 0 0 1 0 1 0 0 1 0 0 2 0 0 0 2 1 2 2 0 2 0 1 2 0 2 0 0 0 0 0 0 1 1 2 1 0 2 0 2 0 1 0 0 2 1 1 1 0 0 0 0 1 0 0 0 0 0 0 0 1 1 1 0 0 2 1 0 0 0 1 0 1 2 0 0 0 0 0 0 0 0 0 1 0 1 2 1 0 1 0 1 1 2 1 2 0 0 0 0 0 0 1 1 1 1 1 2 0 0 0 2 0 0 0 0 1 1 1 1 0 2 0 0 0 0 0 0 0 0 1 0 2 0 0 0 0 1 1 0 0 0 0 2 2
128 1 0 1 1 0 0 0 0 2 2 0 0 0 0 0 0 2 0 0 2 1 0 0 2 0 0 1 0 0 1 0 1 1 2 2 1 1 0 0 1 1 0 0 0 0 0 0 0 0 0 0 1 1 1 2 0 0 0 2 0 0 0 0 0 0 0 0 2 0 0 1 1 2 0 2 2 0 2 2 0 0 0 1 1 0 0 0 1 1 0 0 0 1 0 1 0 0 0 0 1 2 0 0 1 0 2 1 1 1 1 1 2 2 2 2 2 0 1 0 1 0 2 2 2 2 0 1 1 1 0 0 0 0 0 0 0 0 0 2 0 0 2 0 2 0 1 0 0 0 0 0 0 0 0 0 0 1 1 0 1 0 0 0 1 2 0 1 1 1 1 0 1 2 1 1 2 2 1 2 0 1 0 1 2 1 1 1 0 0 1 0 1 1 1 0 0 1 0 1 0 1 0 1 1 1 1 2 1 0 0 1 2 0 0 0 0 0 2 0 2 2 0 2 0 0 0 0 0 1 1 1 0 0 0 0 0 2 2 0 0 0 2 0 1 1 0 1 1 0 0 0 0 1 1 2 0 2 1 2 1 1 0 2 2 0 1 0 0 0 2 1 1 0 0 0 0 0 1 0 0 0 2 0 2 0 2 0 1 2 0 1 1 2 1 0 0 0 0 1 0 1 1 1 1 0 0 1 0 0 0 1 0 2 0 0 1 1 1 0 1 2 2 2 1 0 0 0 1 0 0 1 1 1 0 1 0 0 0 1 1 0 2 2 0 0 1 0 0 1 0 0 1 1 0 1 1 1 0 2 0 2 0 1 0 0 0 2 1 1 1 1 1 2 1 1 0 1 0 0 2 2 0 0 0 0 0 0 0 0 0 1 1 1 2 1 1 1 0 0 0 1 0 2 1 0 1 1 0 0 0 0 0 0 2 0 1 1 0 1 1 1 0 2 2 2 1 0 2 0 1 1 1 1 1 1 0 1 0 0 1 0 1 1 0 1 0 0 0 0 0 1 2 2 2 2 2 1 0 1 1 1 0 0 0 0 0 2 0 0 2 2 2 0 1 1 1 1 0 0 2 0 1 1 2 1 0 0 0 2 0 2 1 1 0 2 2 1 1 2 1 1 1 1 1 0 2 1 1 0 0 0 1 1 0 0 1 1 0 2 2 0 1 0 1 1 1 0 0 2 0 2 2 1 0 0 1 0 2 2 1 0 0 1 1 2 0 0 0 0 0 0 0 0 2 2 0 1 0 1 0 0 0 1 0 0 0 0 0 0 0 1 1 0 1 1 1 2 0 2 2 0 1 0 0 1 1 0 0 0 0 0 1 0 1 1 1 1 1 1 1 1 2 0 0 0 0 1 0 1 0 0 0 0 0 0 1 1 1 0 0 2 0 0 0 1 1 2 0 0 1 1 0 0 1 2 0 0 0 1 1 0 0 1 2 0 1 0 1 1 0 2 0 0 1 0 1 2 2 0 0 0 1 0 0 0 0 1 1 0 0 2 0 1 0 1 1 0 1 0 2 1 1 0 1 1 0 1 0 1 1 1 1 1 1 0 0 0 0 0 0 1 0 1 1 2 2 1 0 0 0 0 0 1 1 0 0 1 1 0 0 0 1 0 0 0 0 0 0 1 1 1 0 1 1 1 1 0 1 2 0 0 0 1 0 0 1 1 0 1 0 1 0 0 0 1 0 0 1 0 0 0 2 1 0 1 1 0 0 2 1 0 2 1 0 1 2 0 1 0 2 1 2 0 2 1 1 1 1 2 1 1 2 0 1 0 0 0 0 0 0 0 1 1 1 1 2 2 0 0 0 0 1 0 1 1 1 2 2 1 1 2 0 1 2 0 0 0 0 1 1 0 0 1 0 1 0 1 1 0 1 1 1 0 0 0 0 0 0 0 2 0 0 0 1 0 1 0 0 0 1 0 0 0 0 2 1 0 2 0 1 0 1 1 1 1 0 1 1 1 2 0 2 0 0 0 0 2 0 0 0 2 0 0 2 0 2 0 1 0 0 1 0 0 2 2 0 2 0 2 0 0 0 0 0 0 0 0 1 1 0 0 2 1 0 2 1 1 1 0 2 1 0 1 0 0 0 0 1 0 0 0 0 2 1 0 0 0 0 1 1 0 1 0 1 0 1 1 0 2 0 0 0 1 1 0 0 0 1 0 0 0 0 0 0 0 1 0 2 1 1 0 0 2 0 1 1 0 1 2 0 1 0 0 0 0 0 0 0 0 0 0
129 0 0 0 0 0 0 1 2 2 1 0 1 2 0 0 0 1 0 2 0 2 1 0 2 0 0 2 0 0 2 1 1 1 1 1 1 2 1 1 0 0 0 0 1 0 0 0 0 0 0 1 0 0 1 2 0 0 0 1 1 2 0 1 0 0 1 0 2 0 0 2 2 2 2 2 0 0 1 0 1 0 0 1 1 0 0 1 2 2 1 1 1 1 2 2 0 2 1 1 1 1 0 2 0 0 2 2 0 0 1 1 1 2 2 2 2 1 0 0 1 1 2 2 2 2 0 1 2 1 1 0 0 0 0 0 0 0 0 2 0 0 0 0 1 1 0 0 0 0 0 0 1 0 1 0 0 1 0 1 0 0 0 1 1 2 1 2 0 1 0 1 1 1 1 1 2 1 0 1 1 2 0 1 2 1 1 2 0 2 0 2 2 0 2 0 0 2 0 0 0 0 0 1 1 1 2 1 1 0 0 1 1 0 0 1 1 0 2 0 1 1 1 2 0 0 2 0 0 0 1 1 1 2 2 1 1 2 2 0 0 0 2 0 2 2 0 0 2 0 0 0 0 1 1 2 1 1 1 1 0 1 0 2 1 0 1 0 2 1 1 0 0 0 0 1 0 1 1 1 1 0 2 0 2 0 2 2 0 2 0 1 0 2 2 0 2 2 0 2 0 0 2 1 1 0 0 0 0 0 0 2 0 2 1 0 2 0 0 0 1 1 1 1 0 0 0 0 1 0 0 1 0 0 1 1 0 1 0 0 0 0 2 2 0 0 2 0 1 1 0 0 2 1 1 0 0 1 0 2 0 2 2 0 2 0 0 1 2 0 2 2 0 2 0 0 0 0 0 1 2 1 0 0 0 1 0 2 2 0 1 1 0 0 2 0 0 0 1 1 0 2 1 2 0 1 0 1 0 0 0 0 0 0 1 0 1 2 0 2 1 1 1 0 1 1 0 0 1 0 1 1 0 0 1 0 0 0 0 0 2 0 1 1 1 1 0 0 0 0 0 0 1 2 1 1 1 1 0 1 1 1 0 0 0 1 1 2 0 0 0 0 2 0 1 0 0 0 0 0 1 0 0 0 2 0 0 0 0 0 1 1 1 1 0 1 1 0 0 2 2 2 2 1 2 0 2 2 1 1 0 0 0 1 0 0 0 2 0 1 1 1 2 0 1 2 0 0 0 2 0 0 2 1 1 0 2 0 2 0 2 0 0 1 1 1 1 1 1 0 0 0 0 0 2 1 1 0 1 1 1 0 0 1 0 0 0 2 2 1 1 0 1 0 1 1 2 2 0 0 2 0 1 0 1 1 1 2 2 2 0 0 0 1 0 0 0 0 0 0 0 2 2 0 0 0 0 1 0 2 1 0 0 2 2 2 2 1 1 0 0 1 0 0 0 1 1 1 0 0 1 1 0 0 2 0 1 0 0 0 1 0 0 0 1 0 1 1 2 2 1 2 0 1 2 0 0 1 1 0 0 0 2 0 2 1 0 1 0 1 0 1 0 1 0 0 0 0 2 0 0 1 2 2 1 2 1 0 0 0 2 0 0 0 0 0 0 0 0 2 1 1 0 1 2 1 2 0 0 1 1 1 0 0 0 0 0 0 0 0 0 0 1 0 1 0 1 0 0 0 0 1 0 2 2 2 0 0 0 1 0 0 0 0 0 1 1 0 0 0 0 0 1 0 0 0 0 0 1 0 0 0 2 0 0 0 2 0 0 1 0 0 1 1 0 0 2 2 0 2 1 1 0 1 0 1 0 2 0 2 0 1 1 1 1 1 0 0 0 1 0 1 1 2 1 1 1 1 0 1 0 0 0 0 0 2 1 2 2 0 2 2 0 1 2 0 0 0 0 1 0 1 1 0 0 0 0 1 1 0 1 1 1 0 0 1 1 1 0 1 1 0 0 0 1 0 1 0 1 1 1 0 0 0 1 0 2 0 2 0 1 0 1 1 1 0 0 1 0 2 2 0 2 0 0 0 0 1 0 0 0 2 0 0 2 0 2 0 0 1 0 1 2 2 1 0 0 1 1 1 0 0 0 0 1 0 0 1 2 1 1 0 2 1 0 1 1 0 0 0 2 0 1 1 2 1 0 1 2 1 0 2 0 1 1 0 1 0 0 1 2 0 2 0 0 0 1 0 0 2 0 1 2 0 1 1 1 0 1 0 1 0 1 1 2 1 0 1 1 0 0 1 0 2 0 1 1 0 0 2 1 0 0 0 0 0 0 0 0 0 0 0
130 0 0 0 1 0 0 1 2 1 0 1 0 1 0 0 0 1 0 0 2 2 1 1 1 1 1 1 1 1 1 2 1 1 1 1 1 1 0 0 0 1 0 1 0 1 1 1 0 0 0 0 1 1 1 2 0 0 0 1 0 0 1 1 0 0 0 0 0 0 0 0 1 2 1 2 1 0 2 1 1 0 0 2 2 0 1 1 2 2 1 1 1 1 0 1 0 2 1 1 1 2 1 1 0 0 2 1 1 0 1 2 1 2 2 2 2 0 1 0 1 0 2 2 2 2 0 0 1 0 1 0 0 0 0 0 0 0 0 0 0 0 0 0 2 0 2 0 0 2 0 0 0 1 1 1 1 1 1 0 1 0 1 0 1 2 0 0 1 2 1 0 1 0 0 2 0 1 1 1 0 1 0 0 1 1 0 2 0 0 1 1 2 2 2 0 1 1 0 0 0 0 0 1 0 1 2 0 1 0 0 1 0 1 0 1 1 0 1 1 2 0 1 2 0 0 1 0 0 0 0 0 1 1 0 0 0 1 1 1 0 0 2 0 2 2 0 0 2 0 0 0 0 1 1 2 1 0 0 1 1 0 0 0 0 0 1 1 2 2 0 1 0 1 1 1 0 1 1 1 1 0 0 0 1 1 1 1 0 2 0 1 0 1 1 0 1 1 0 1 0 1 1 1 0 0 1 0 1 0 0 2 0 2 2 1 2 1 0 0 0 0 2 1 0 0 0 0 1 2 0 1 0 0 0 0 0 0 0 1 0 0 1 1 0 0 2 0 0 1 0 1 2 0 1 0 0 1 0 1 0 1 2 0 2 0 0 2 2 0 2 2 1 2 1 0 0 1 1 0 1 1 0 0 0 1 0 0 0 0 0 0 1 0 1 1 1 0 0 0 0 0 1 1 0 0 2 0 0 0 0 0 1 0 0 0 0 1 0 1 1 1 0 1 0 2 1 0 0 0 0 0 0 2 2 0 0 2 1 1 1 0 2 0 0 1 0 0 0 0 0 2 0 2 1 0 1 2 1 1 1 1 0 0 0 0 0 2 0 0 1 1 2 0 1 0 1 0 0 0 2 1 1 0 1 2 0 1 1 0 1 0 0 1 1 0 0 2 2 2 0 0 1 1 1 0 1 1 0 1 0 2 0 2 0 0 0 2 0 2 2 0 1 0 0 1 1 0 0 2 0 1 1 1 0 1 1 0 1 1 0 0 0 1 2 1 0 0 0 0 0 0 1 0 1 2 0 0 0 0 0 1 1 0 0 0 1 2 2 0 2 0 0 0 0 0 0 1 0 1 2 0 0 0 1 0 0 2 2 2 0 0 0 0 0 0 0 0 0 0 0 2 0 2 2 2 1 2 0 2 1 1 0 1 1 1 2 1 1 0 0 1 1 0 0 0 2 1 0 0 0 0 1 0 2 0 0 2 1 0 1 0 0 1 2 0 2 1 0 0 0 2 0 1 2 0 2 2 2 0 0 0 2 0 2 2 0 0 1 0 0 0 1 0 0 0 1 0 2 0 0 1 2 0 0 1 2 1 1 0 2 0 0 2 0 0 0 1 0 1 1 0 0 0 2 0 0 1 0 0 0 0 0 0 0 0 0 0 0 0 0 0 1 0 1 0 1 0 0 0 0 0 0 2 0 0 0 0 0 1 0 1 0 0 0 0 1 0 0 0 0 0 0 0 0 0 0 1 2 1 0 1 2 1 0 1 1 0 0 2 0 0 2 0 0 0 1 0 1 0 2 2 0 0 1 1 1 1 0 2 1 1 0 1 0 0 0 0 0 2 0 1 0 1 2 2 1 0 0 1 0 0 2 2 2 0 2 1 2 0 1 1 0 0 1 0 0 0 0 0 1 0 0 0 0 0 0 0 0 0 0 0 2 0 1 1 2 0 0 0 2 0 0 0 0 0 2 0 0 0 2 0 0 0 0 1 1 0 0 0 0 0 1 1 1 1 0 1 1 1 1 1 1 0 0 0 1 2 0 0 1 2 0 1 1 0 2 0 0 1 1 1 2 2 0 0 1 2 0 2 0 0 0 0 0 0 0 1 2 2 0 0 2 2 0 1 1 0 0 0 2 0 0 1 0 0 0 1 2 1 0 0 1 2 2 1 2 1 1 0 2 0 2 0 0 0 0 1 0 2 0 0 0 1 2 0 1 0 2 0 1 0 1 0 0 1 1 0 2 0 0 0 0 2 0 0 1 0 0 1 0 0 0 0 0 0 0 0 2 0 0 0
131 1 0 0 1 0 0 2 2 0 0 1 1 1 0 0 0 1 1 2 0 1 2 0 2 0 0 2 0 0 2 1 2 2 0 1 1 2 0 0 0 2 1 0 0 1 0 0 0 0 0 0 2 2 0 2 0 0 0 0 1 2 1 1 0 0 0 0 2 0 0 0 0 2 0 2 2 0 0 0 0 0 1 1 1 0 0 0 2 2 0 0 2 2 0 0 0 0 0 0 1 2 0 1 1 1 2 2 0 0 1 1 1 2 2 2 1 0 1 0 1 0 1 2 1 1 0 0 1 0 0 0 1 0 0 0 0 0 0 0 1 0 0 0 1 0 0 0 0 0 0 0 0 0 0 0 0 0 0 0 0 2 0 1 0 1 0 1 0 2 2 0 1 0 1 1 2 2 2 2 0 2 0 2 2 0 2 0 0 0 1 0 2 0 2 1 1 2 0 0 0 0 0 0 0 0 2 1 0 0 1 0 2 1 0 0 0 0 1 1 1 0 0 2 0 0 0 0 0 0 1 1 0 0 0 0 0 2 2 1 1 1 2 0 2 2 0 0 2 0 0 0 0 1 1 1 0 2 0 0 0 0 0 1 0 0 0 0 1 1 0 2 0 1 0 0 0 1 2 1 0 0 1 1 1 0 2 0 1 2 0 1 0 2 2 0 0 0 0 0 0 0 2 1 0 1 2 1 1 1 0 2 0 2 1 0 1 0 0 0 0 0 2 1 0 0 1 0 0 1 0 1 0 0 0 0 0 2 1 0 2 2 2 2 1 0 2 0 2 1 0 0 2 0 1 0 1 0 0 2 0 2 2 0 2 0 0 0 2 0 2 2 0 2 1 1 0 1 1 0 1 1 0 1 1 1 0 1 1 0 0 1 1 0 2 1 1 0 0 0 0 0 0 2 0 1 1 1 0 0 0 1 1 0 1 1 1 0 0 0 0 0 0 0 2 2 0 0 1 0 1 0 0 1 1 1 0 2 1 1 1 0 2 0 0 1 0 0 1 0 0 0 1 2 2 1 2 0 0 0 1 1 1 1 0 1 1 1 0 1 0 0 2 1 1 1 1 0 0 0 1 0 0 0 2 1 0 1 1 0 2 2 0 2 0 1 1 1 1 2 1 0 2 2 2 0 2 1 1 0 1 1 0 1 0 0 1 2 0 1 1 2 0 0 0 1 1 0 0 2 0 2 0 0 0 0 1 0 2 0 1 1 0 0 2 0 0 2 2 0 0 0 2 1 2 0 0 0 1 0 1 1 2 0 0 0 2 2 2 1 1 1 1 0 1 1 1 2 0 2 2 0 0 0 2 0 2 1 0 1 0 1 1 0 0 0 0 0 0 0 0 1 0 1 2 2 1 0 0 1 0 0 0 1 0 0 1 1 1 0 0 2 0 0 0 0 2 1 0 0 1 1 1 1 1 1 0 0 0 1 0 0 0 2 2 0 2 1 1 1 1 1 0 0 1 0 2 1 0 0 0 0 0 2 0 2 1 1 1 0 0 0 1 0 0 0 0 0 2 0 1 0 2 1 2 2 0 1 0 0 2 1 0 1 0 0 0 1 0 1 0 1 0 0 1 1 1 1 0 0 0 0 0 1 0 1 0 0 0 0 0 0 0 0 0 2 2 0 1 1 0 0 1 2 1 1 0 0 1 1 0 0 0 0 0 1 1 0 0 0 0 0 2 1 0 2 1 0 2 1 0 1 2 1 0 0 2 0 0 1 1 0 0 0 0 0 0 1 0 2 0 0 1 1 0 1 0 1 0 2 1 0 2 0 1 1 0 0 0 0 1 1 1 1 1 0 0 1 0 0 0 0 1 1 1 2 2 2 2 0 2 1 0 1 2 0 0 0 1 0 0 1 0 0 0 1 0 1 0 0 0 0 1 1 0 0 0 1 0 0 2 0 0 0 2 0 0 0 0 0 1 0 0 1 0 1 1 0 2 0 1 0 0 2 1 2 1 1 2 2 2 0 1 0 0 0 1 1 0 0 1 2 1 0 1 0 2 0 0 0 0 2 2 2 2 1 0 1 1 0 2 0 0 0 0 0 0 1 1 1 0 0 2 1 0 0 1 1 0 0 2 0 0 1 1 0 0 0 1 0 0 0 1 2 1 0 1 0 0 0 2 1 1 0 1 0 1 2 0 2 0 0 0 0 1 1 1 0 2 0 1 0 0 0 0 1 0 0 2 2 1 1 0 1 0 0 0 0 1 2 0 0 0 1 1 0 0 0 0 0 1 1
132 0 0 1 1 0 0 0 1 1 0 0 1 0 0 0 0 1 1 1 1 1 0 0 2 0 0 1 1 2 1 0 1 0 1 1 1 1 0 0 0 0 1 0 0 1 0 0 0 1 1 1 0 1 0 1 1 0 0 1 1 2 0 0 0 0 0 0 2 0 1 1 1 2 0 2 2 0 2 1 1 0 0 0 2 0 0 1 2 2 0 1 1 1 1 1 0 1 0 0 2 2 1 1 0 0 2 1 1 1 1 2 2 2 2 2 2 0 0 0 2 0 2 2 2 2 0 0 1 0 1 0 0 0 0 0 0 0 0 1 1 0 1 0 0 0 0 0 0 1 1 0 0 0 1 0 0 2 1 0 1 0 0 1 1 2 0 1 1 1 1 0 0 2 2 2 2 1 0 1 0 1 1 0 1 0 0 2 1 0 2 1 1 0 1 0 0 2 0 0 0 0 0 0 1 1 1 0 1 0 1 1 1 0 0 0 0 0 1 1 2 1 0 2 1 0 1 0 0 1 0 0 0 0 0 0 0 2 2 0 0 0 2 0 2 2 0 0 2 0 0 0 0 1 1 1 0 0 0 0 0 0 1 1 1 0 0 1 1 1 1 1 0 1 0 0 0 0 0 0 0 0 2 1 2 0 2 0 2 2 0 2 0 2 1 0 1 0 1 0 1 0 2 1 1 0 0 0 0 0 0 1 0 2 1 0 1 0 1 0 1 1 1 0 1 0 0 0 0 1 0 1 1 0 0 0 0 1 0 1 1 1 2 1 0 0 1 0 1 0 0 1 2 0 1 0 0 0 0 2 0 2 2 0 2 0 0 2 1 1 1 1 2 1 1 0 0 1 1 1 2 0 0 0 1 1 0 0 0 1 0 0 1 1 2 2 2 1 0 1 0 1 1 2 1 0 0 1 0 0 0 0 0 0 2 0 1 0 1 0 1 1 0 1 1 2 1 0 2 0 2 0 0 1 0 0 1 2 1 1 1 0 1 1 0 2 2 0 0 0 0 1 0 1 1 0 1 1 0 1 1 1 0 0 0 1 1 2 0 0 1 1 2 1 1 0 0 0 0 0 2 1 1 1 2 0 0 2 2 0 2 2 0 1 0 0 0 1 1 1 1 1 1 0 1 0 1 2 2 1 1 0 1 1 0 0 0 1 0 1 1 1 1 0 0 1 1 1 0 1 1 0 1 0 0 0 1 1 0 2 0 0 0 0 1 1 0 1 1 0 0 0 0 0 0 1 0 1 1 0 0 1 0 0 0 0 0 2 0 0 0 0 0 0 0 0 0 2 0 2 2 0 0 0 1 0 0 0 0 0 0 0 0 1 2 0 0 1 1 0 0 2 1 2 1 2 0 1 1 1 0 0 0 1 1 2 0 2 1 1 0 1 0 0 0 1 1 1 1 1 0 0 0 1 2 0 1 0 0 0 1 0 0 1 2 0 2 1 1 1 0 1 2 2 0 1 2 2 1 1 1 0 2 1 1 2 0 0 2 0 0 0 1 0 0 1 1 1 1 1 0 1 2 0 0 2 1 1 1 0 1 0 0 1 0 0 0 0 0 1 0 1 0 1 1 2 1 1 0 0 0 0 0 1 1 1 0 1 1 0 0 0 1 0 0 1 1 0 1 1 1 2 0 2 0 0 0 0 0 1 0 1 1 0 0 0 1 1 0 0 0 0 1 0 0 1 0 0 2 0 0 0 2 2 0 0 2 0 0 2 1 1 2 0 1 0 0 1 1 1 1 1 1 0 0 2 0 1 0 1 0 1 1 1 0 0 0 0 0 2 0 1 1 2 1 1 1 0 0 2 0 0 0 0 0 2 2 1 1 0 0 0 0 0 2 0 0 0 1 0 0 0 0 0 0 1 1 1 1 1 1 0 0 0 0 0 0 0 0 0 1 0 0 0 1 0 1 0 1 1 0 0 0 0 0 0 1 0 1 0 1 0 1 1 0 0 0 2 0 0 0 2 2 0 0 0 0 1 0 0 0 1 0 0 1 0 2 0 0 0 0 2 1 1 1 1 1 2 0 2 0 0 0 0 0 0 0 1 1 1 0 0 2 0 0 1 1 2 2 0 2 1 0 1 0 0 0 2 2 0 0 0 0 0 0 1 1 0 1 1 2 0 1 0 1 0 1 0 0 0 0 0 2 0 2 0 0 0 2 0 0 0 0 0 0 0 0 1 1 0 0 1 0 1 0 1 1 0 0 2 0 1 0 1 2 0 1 1 1 1 2 0
133 0 0 0 0 0 0 0 0 2 1 2 1 1 0 0 0 1 0 0 2 2 1 0 2 0 0 0 0 1 0 0 1 1 1 1 1 1 0 1 0 1 0 0 0 0 1 0 0 1 1 1 1 1 1 2 0 0 0 2 0 2 2 2 0 0 0 0 1 0 0 0 1 2 1 2 1 0 1 0 1 0 0 0 0 0 1 0 2 2 0 0 1 1 0 1 0 1 1 1 1 2 0 1 1 2 2 2 0 0 2 2 1 1 1 1 1 0 0 0 2 0 2 2 2 2 0 1 2 1 0 0 0 0 0 0 0 0 0 0 0 0 0 0 0 1 0 0 0 2 0 0 1 1 0 0 1 1 1 0 0 0 0 0 0 2 0 1 1 1 1 1 0 2 1 1 2 0 0 0 0 0 0 0 0 0 0 1 0 0 1 0 1 0 1 1 1 2 0 0 0 0 0 0 1 0 2 1 0 0 0 2 1 0 0 1 1 0 2 1 2 1 0 1 0 0 1 0 0 1 0 0 0 0 0 0 0 2 2 0 0 1 1 0 0 0 0 0 2 0 0 0 0 1 1 2 1 2 1 1 0 1 0 1 0 0 1 0 1 1 0 2 0 1 0 0 0 1 1 0 0 0 2 0 2 0 2 2 0 2 0 0 1 2 2 0 1 1 0 1 0 0 1 0 0 0 0 0 0 0 0 1 0 1 1 0 1 0 0 0 1 1 1 1 0 0 1 0 1 0 0 0 0 0 0 0 0 1 0 1 1 1 2 2 0 0 2 1 1 1 1 0 2 0 1 0 1 0 0 0 1 1 2 0 2 1 0 1 1 1 1 1 0 2 0 0 0 2 2 0 0 2 0 1 0 1 0 0 0 1 1 0 1 0 2 1 1 1 0 0 0 0 0 1 0 1 1 0 0 0 0 0 1 1 1 0 0 1 0 1 0 1 1 1 1 1 0 1 1 0 1 0 0 2 0 0 1 2 2 2 0 0 2 0 0 0 0 0 1 0 0 1 2 2 2 2 2 2 2 0 1 1 1 1 0 1 1 2 0 0 1 1 1 1 2 0 2 2 0 2 1 0 0 0 1 1 0 0 0 0 1 1 0 2 0 0 0 1 1 1 1 0 2 2 2 0 2 2 2 0 0 1 1 0 0 0 0 2 0 2 1 2 2 0 1 2 0 0 1 2 0 0 1 1 0 0 1 1 2 0 2 0 0 1 2 2 0 1 2 0 0 0 0 0 1 1 0 0 0 1 0 0 1 0 0 0 1 1 0 0 0 1 0 0 0 0 0 1 0 0 2 0 0 0 1 0 1 2 2 2 0 2 0 0 1 0 1 0 0 0 0 2 1 1 1 1 1 0 0 0 1 1 0 0 0 0 0 1 0 0 0 0 0 0 0 1 1 1 0 0 0 0 0 0 2 0 0 2 1 0 1 0 0 1 2 0 1 1 1 1 0 2 0 0 2 0 2 2 2 0 0 0 1 2 0 2 1 2 0 0 0 1 0 0 1 1 1 0 2 0 1 1 2 0 0 2 1 1 0 0 2 1 0 0 0 0 0 0 0 1 0 2 0 0 2 0 0 2 0 0 1 1 0 1 1 0 0 2 1 0 0 0 1 0 0 1 2 0 0 0 0 2 0 2 0 0 1 0 0 1 0 1 0 0 0 0 1 1 0 0 0 0 1 0 0 2 1 0 0 0 0 0 2 1 1 1 1 0 0 0 1 0 1 0 1 1 1 0 1 0 2 1 1 0 0 1 0 2 0 2 0 0 0 0 0 0 0 0 0 0 1 0 1 2 1 1 2 0 0 0 1 1 2 2 2 0 2 0 2 0 0 2 0 0 2 1 0 0 0 0 0 1 1 0 0 0 0 1 1 0 1 1 1 0 0 1 1 0 1 0 1 0 0 1 1 1 1 0 1 1 0 0 0 0 0 0 1 1 1 0 0 0 2 0 1 1 0 0 1 2 2 0 2 0 0 0 0 1 0 0 0 2 0 0 2 1 1 0 0 0 0 2 1 1 2 2 0 0 0 0 0 0 1 0 2 2 0 0 1 0 0 1 2 2 0 0 1 1 0 1 2 0 0 2 1 1 0 2 2 0 0 1 2 1 1 0 0 0 0 1 1 1 2 0 1 0 1 0 0 0 0 1 2 0 0 2 2 0 0 0 0 0 0 1 1 2 0 1 1 0 0 1 0 0 0 0 0 0 0 2 1 0 0 2 1 0 0 0 0 0 1 1
134 0 0 0 1 0 0 2 2 1 1 1 1 2 0 0 0 0 2 1 0 0 1 0 2 0 0 2 0 1 1 0 1 1 0 2 1 1 0 0 0 2 0 0 0 0 0 0 0 0 0 1 0 0 1 1 0 0 0 0 0 2 1 1 0 0 0 0 2 0 0 1 0 2 0 2 1 0 2 2 0 0 0 0 1 0 0 0 0 1 0 0 2 1 0 2 1 2 0 0 2 0 1 0 1 1 2 1 1 1 1 1 0 1 1 1 0 0 0 0 2 0 1 2 1 1 0 1 1 0 1 1 0 0 0 0 0 0 0 0 1 0 1 0 0 0 1 0 0 2 0 0 1 0 2 1 0 1 0 0 1 1 0 1 0 2 0 2 0 2 2 1 0 2 0 1 1 0 0 0 0 1 0 1 2 1 1 0 0 0 0 0 1 1 1 0 0 1 1 0 0 0 0 0 0 2 1 1 1 0 0 0 0 0 0 0 0 0 0 1 1 1 0 2 0 0 0 1 1 2 0 0 0 0 0 0 0 2 2 0 0 0 2 0 1 1 0 0 2 0 0 0 1 0 0 0 2 1 0 0 0 0 0 0 0 0 0 0 1 1 0 2 0 1 0 1 0 2 2 1 1 1 2 1 2 0 2 0 1 2 0 1 1 2 2 0 1 0 0 0 0 1 2 2 0 0 0 0 0 0 0 0 0 2 0 0 2 1 0 1 0 0 1 1 0 0 0 0 1 1 0 0 0 0 0 0 0 1 0 1 2 1 2 0 0 2 0 0 1 1 0 1 2 0 2 0 0 1 0 2 0 2 1 0 1 0 0 1 2 0 2 2 1 2 0 2 0 1 0 0 1 2 1 1 1 1 0 1 1 0 1 2 1 0 1 0 0 0 1 0 1 0 0 2 0 2 0 1 1 0 0 1 1 0 1 1 1 0 0 0 0 1 0 1 0 1 0 0 0 0 0 1 0 0 1 0 0 0 0 0 1 0 2 0 1 0 0 2 2 0 0 0 1 2 2 1 2 2 1 1 0 1 0 0 0 1 1 1 0 1 0 0 2 0 1 0 1 2 0 2 1 1 1 0 2 0 0 2 1 0 1 2 0 2 0 0 0 1 1 2 1 1 1 1 1 0 1 1 0 1 0 0 0 1 1 0 0 2 0 2 2 0 2 1 1 2 0 0 0 2 0 2 2 0 1 0 1 1 2 1 0 1 0 0 2 1 0 1 1 0 0 0 0 0 1 1 0 2 1 1 0 0 0 1 0 0 0 1 1 0 1 1 0 0 0 0 0 2 0 2 2 0 1 0 0 1 1 2 1 2 1 0 0 0 2 0 1 1 1 1 1 1 1 1 1 1 1 0 0 1 1 1 0 0 0 0 0 0 0 0 0 1 0 0 1 0 1 1 0 0 0 0 1 0 1 1 0 0 0 1 0 0 0 0 1 0 2 0 1 1 1 1 0 1 2 0 1 1 1 1 0 0 2 1 0 1 0 0 0 1 1 1 0 0 0 1 1 0 1 0 1 0 2 0 0 1 2 1 0 1 1 1 0 2 0 1 1 1 0 1 1 0 0 1 1 1 2 2 0 0 0 0 0 0 0 0 0 1 1 0 0 0 0 0 1 0 0 2 1 1 0 2 1 2 1 1 0 0 1 2 1 1 0 1 0 0 1 1 0 0 0 0 1 0 0 1 0 0 2 0 0 0 1 1 0 0 2 0 0 2 1 1 2 1 0 0 1 2 0 1 2 1 1 0 0 2 0 2 2 2 0 2 0 1 0 0 0 1 0 1 0 1 1 1 1 0 2 1 0 0 0 0 1 1 1 2 1 2 2 0 2 2 0 1 2 0 0 0 0 1 0 1 1 0 0 1 1 1 1 0 1 0 2 0 1 0 1 0 0 1 1 0 0 0 1 0 1 0 1 0 1 0 1 1 0 1 0 0 0 0 0 0 1 1 1 1 0 0 1 2 2 0 2 0 0 0 0 1 0 0 0 2 0 0 2 0 2 0 0 0 2 2 2 2 0 1 0 1 0 1 0 0 0 1 1 1 0 2 2 2 0 0 2 2 1 1 2 1 0 0 2 0 0 1 0 0 0 1 1 0 0 2 1 2 2 1 1 1 0 2 2 0 1 0 1 0 1 0 0 1 1 1 0 1 2 0 0 0 1 0 1 0 0 0 0 2 0 2 0 0 0 2 0 1 0 1 1 1 0 2 0 0 0 1 1 0 0 1 1 1 2 2
135 0 0 1 1 0 0 2 2 0 0 0 1 2 0 0 1 2 1 1 1 2 1 0 2 0 0 2 1 1 2 0 0 0 1 0 2 2 0 0 1 1 0 1 0 1 1 0 0 0 0 0 0 0 0 2 0 0 0 0 1 2 2 0 0 0 0 0 1 0 0 0 1 2 1 2 1 0 0 0 0 0 0 1 1 0 0 0 2 2 0 0 2 0 0 2 0 2 2 2 0 2 0 1 1 1 2 1 1 1 0 1 0 0 2 2 2 0 0 0 2 0 2 1 1 1 0 0 0 0 1 0 0 0 0 0 0 0 1 0 0 0 0 0 1 0 0 0 0 0 1 0 0 0 0 0 1 2 0 1 0 0 0 1 1 2 0 0 0 0 0 0 0 1 0 0 1 0 0 0 0 0 1 0 0 0 0 1 0 0 0 2 2 0 2 0 0 2 0 0 0 0 0 0 0 2 0 1 1 0 0 0 1 1 0 0 0 0 1 0 1 1 0 2 0 0 0 0 0 0 0 0 1 2 1 1 0 2 2 0 0 0 2 0 2 2 0 0 2 0 0 0 0 1 1 2 1 2 1 1 0 1 0 0 0 0 0 0 1 1 0 1 0 0 0 0 0 0 1 0 0 1 2 0 2 1 1 1 0 1 1 0 2 2 2 0 0 0 0 1 0 0 1 0 0 0 0 0 1 0 0 1 0 1 0 0 2 1 0 0 0 0 0 1 1 0 0 0 1 1 0 1 1 1 0 0 0 1 0 1 1 1 2 1 0 0 1 1 1 1 0 0 1 0 1 1 0 1 0 1 0 1 1 0 1 1 0 2 2 0 2 2 1 1 1 1 0 0 0 0 2 0 0 0 0 0 0 0 0 0 0 1 1 0 2 1 1 0 2 1 0 1 0 1 0 1 1 0 0 0 0 1 2 0 0 2 0 0 1 0 1 1 0 1 0 2 2 0 1 0 1 1 0 2 0 2 0 1 1 1 2 0 1 1 1 1 0 1 2 0 0 0 1 2 1 1 1 1 1 0 0 0 1 1 0 2 2 1 0 1 0 0 1 1 1 0 1 1 0 0 1 0 1 0 1 1 0 1 0 1 0 2 0 2 0 1 1 1 1 1 1 0 2 1 2 0 2 2 2 0 0 0 1 1 0 0 0 2 0 1 1 1 1 0 0 1 1 1 0 1 1 1 0 0 0 0 1 1 1 0 1 1 0 1 2 2 0 1 1 0 0 0 1 0 1 1 0 0 1 0 1 1 1 0 0 0 1 2 2 1 1 1 1 0 1 1 1 0 0 0 0 0 0 0 2 0 2 2 1 2 0 0 0 0 0 0 0 0 0 0 0 2 1 1 1 1 1 0 0 0 0 0 0 0 0 0 0 2 2 0 0 2 0 0 0 1 1 1 0 0 1 1 0 0 1 0 0 1 0 0 1 0 0 2 1 0 2 1 1 1 0 2 0 1 2 0 1 2 2 1 0 0 0 1 0 1 0 1 1 1 0 0 0 0 0 0 1 0 2 0 0 0 2 1 0 2 2 1 1 0 1 0 0 2 0 0 1 0 0 1 0 1 0 1 2 1 1 2 0 0 1 1 0 0 0 2 0 1 2 0 0 0 0 0 1 0 0 0 0 0 0 2 0 2 1 0 1 0 1 1 0 0 0 0 0 0 0 1 0 0 0 0 1 0 0 2 1 0 1 0 0 0 2 0 0 1 1 2 0 2 0 0 2 1 2 1 1 0 0 2 1 1 2 0 0 0 0 1 1 2 1 1 0 1 0 0 0 1 0 1 0 1 0 2 2 2 0 0 1 1 0 0 2 2 2 2 2 1 2 0 1 2 0 1 1 0 0 0 0 0 1 0 1 1 0 0 1 1 0 0 1 0 0 0 1 0 1 0 0 1 1 0 0 0 1 0 1 0 0 0 0 1 0 0 1 0 1 0 2 1 2 0 0 2 1 2 0 0 1 1 1 0 2 0 0 0 0 0 0 1 1 2 1 1 2 1 1 0 0 1 0 2 1 1 1 1 0 1 0 1 0 0 0 0 0 0 0 2 1 1 0 1 1 1 1 1 1 2 1 0 2 0 0 0 0 1 0 1 1 0 1 1 1 1 1 1 1 0 0 0 2 0 2 0 1 0 1 1 0 2 0 0 0 2 2 0 0 0 2 1 0 0 0 0 0 1 0 1 1 0 0 1 0 1 0 0 0 0 0 1 0 1 0 0 1 0 0 0 0 0 2 0
136 0 0 0 1 0 0 2 2 1 1 1 0 1 0 0 0 0 1 1 1 2 1 1 1 1 1 1 0 1 1 0 0 0 2 0 2 1 1 1 0 0 0 1 0 1 0 0 1 0 0 1 1 1 0 1 1 0 0 0 2 2 1 0 0 0 0 0 1 0 0 0 2 2 2 2 0 0 1 0 1 0 0 1 2 0 0 1 1 1 0 0 2 1 0 2 1 0 0 0 1 2 1 1 0 0 2 2 0 0 2 2 0 0 0 0 0 0 0 0 2 0 1 1 1 1 0 2 2 0 0 0 0 0 0 0 0 0 1 0 0 0 0 0 0 0 0 0 0 0 0 0 0 1 1 1 1 2 1 0 1 0 0 1 0 1 0 0 1 0 0 0 0 2 1 1 2 0 0 0 0 0 0 0 0 0 0 2 1 1 1 1 2 0 2 0 1 1 0 0 0 0 0 0 0 1 1 0 2 0 0 1 0 0 0 0 0 0 2 0 2 2 0 1 0 0 1 0 0 0 0 0 0 0 0 0 0 1 1 1 1 1 2 0 1 2 0 0 2 0 0 0 0 0 1 2 1 2 0 2 2 0 0 0 1 0 0 0 2 0 0 2 1 0 0 0 0 2 2 2 2 0 2 1 2 0 2 1 1 2 0 1 1 2 2 0 1 1 0 2 0 0 2 1 1 1 0 1 1 0 0 1 0 1 0 0 2 0 0 2 0 0 2 1 1 0 0 0 1 1 0 1 2 1 0 0 0 1 1 1 0 1 1 2 0 1 1 0 0 0 0 1 1 0 1 1 0 1 0 2 0 1 1 0 1 1 0 1 2 0 2 2 1 2 0 2 0 0 0 0 0 2 1 1 0 0 0 0 0 2 0 0 1 0 1 0 0 0 1 1 0 1 0 2 0 2 0 0 0 0 0 2 0 0 2 0 2 0 0 0 0 1 1 0 1 1 0 1 1 0 1 2 1 1 1 1 0 1 1 0 1 0 1 1 0 0 0 0 0 0 0 1 1 2 2 1 2 2 2 1 1 2 0 0 2 2 0 2 0 0 1 1 0 2 0 2 1 2 0 0 2 1 1 0 1 1 0 1 1 0 0 1 0 2 0 0 0 0 0 2 2 2 2 2 1 0 1 0 0 2 0 0 1 1 0 0 0 2 0 1 1 1 2 0 1 2 0 2 0 0 2 0 0 0 0 0 2 2 2 0 0 1 0 1 2 0 0 1 2 0 0 0 1 0 2 0 1 0 1 1 1 0 0 1 0 0 0 0 0 0 0 0 0 0 0 0 1 1 0 1 1 0 0 0 1 0 0 0 0 0 0 1 0 2 0 0 0 0 0 0 0 2 0 1 1 2 1 1 0 1 0 0 0 0 0 0 0 0 0 0 0 1 2 2 0 0 0 1 0 0 0 0 0 0 1 1 0 2 0 1 1 0 0 2 2 0 2 0 1 1 0 1 0 1 1 0 1 2 1 1 1 0 0 1 0 1 0 1 1 0 0 1 1 0 1 0 0 0 2 0 1 1 2 0 0 2 2 1 0 0 2 1 0 1 1 0 0 1 0 1 0 1 0 0 2 0 0 2 1 2 0 0 0 0 1 1 1 0 0 0 0 0 0 0 0 2 2 1 1 1 0 1 0 2 1 0 0 0 0 1 0 1 0 0 0 0 0 1 0 0 0 0 2 0 0 1 1 1 2 0 0 0 2 0 0 2 1 0 0 1 0 0 1 0 0 0 2 0 1 0 2 1 1 1 1 0 1 1 1 2 1 1 0 1 0 0 0 0 0 1 0 2 0 1 1 1 2 1 1 0 0 0 1 1 1 1 2 1 0 0 0 0 0 0 2 0 0 0 0 0 0 0 0 1 0 1 0 1 1 0 1 1 0 0 0 0 0 0 0 1 2 0 0 0 1 1 1 1 0 0 1 0 0 0 1 0 2 0 1 0 1 0 1 1 2 2 0 1 1 2 1 0 2 0 1 1 0 2 0 0 2 2 1 1 2 2 1 0 2 0 1 1 2 2 1 1 0 2 0 2 0 0 0 0 0 0 0 1 2 1 1 0 2 1 1 1 0 2 1 1 2 0 1 2 1 1 0 1 1 0 1 1 0 2 1 0 0 0 0 0 2 1 1 0 1 0 1 0 0 0 0 0 1 1 1 0 0 0 1 0 1 0 0 1 1 0 0 0 2 0 0 0 0 2 0 0 0 0 2 2 0 0 0 0 0 0 1 1 1 1 2 0
137 0 0 0 0 0 0 0 0 2 2 0 0 0 0 0 0 1 2 0 2 2 0 1 1 0 0 1 0 1 0 1 1 1 1 0 2 1 0 1 0 1 0 0 1 0 0 0 0 0 0 0 0 0 0 1 0 1 1 0 1 2 2 2 0 0 1 0 1 0 1 1 2 2 2 2 0 0 1 0 1 0 0 0 2 0 0 2 2 2 1 1 1 1 0 0 0 2 1 1 1 2 1 1 0 0 2 1 1 1 1 1 1 1 1 1 1 0 0 0 2 0 1 1 0 0 0 0 0 0 2 0 0 0 0 0 0 0 0 2 2 0 0 0 1 0 1 0 0 0 0 0 1 1 0 0 0 0 0 0 1 0 0 1 2 2 1 1 1 0 0 0 1 1 0 2 0 1 0 1 1 2 1 0 2 1 0 1 0 0 1 0 2 1 2 1 2 1 0 0 0 0 0 0 1 1 1 1 1 0 0 1 2 0 0 0 0 0 2 0 2 2 0 0 0 2 0 0 0 1 0 0 0 0 0 0 0 2 2 0 0 0 2 0 2 2 0 0 2 0 0 0 0 0 0 2 2 2 0 2 2 0 0 1 0 0 0 0 2 1 1 0 0 2 1 0 0 0 1 1 1 0 0 0 1 1 1 0 1 2 0 1 0 1 2 0 1 0 1 0 1 0 2 1 1 1 0 0 0 0 0 0 0 1 1 0 1 1 0 0 0 0 0 2 1 0 1 0 1 1 0 1 0 0 0 0 0 1 0 0 0 1 2 1 0 2 0 0 1 2 0 0 2 0 2 0 1 0 0 2 0 2 2 0 2 0 0 2 2 0 2 2 0 2 0 1 0 0 0 0 1 1 0 0 0 0 0 1 0 0 1 1 2 0 2 2 2 1 1 1 0 1 0 2 1 1 0 0 0 1 0 1 1 0 0 1 0 0 0 0 0 0 0 2 0 1 1 0 0 0 1 1 0 1 1 1 0 2 2 2 2 0 2 0 1 1 0 0 0 0 0 2 1 1 1 1 1 2 1 1 2 1 0 0 0 0 0 2 0 0 0 0 2 1 1 1 0 2 0 1 1 0 1 0 2 1 0 0 0 2 0 2 0 1 0 0 0 0 0 2 2 1 1 0 1 0 1 1 1 1 0 0 1 1 0 0 1 2 0 1 1 1 1 1 0 1 1 2 0 1 1 0 0 0 0 0 1 1 1 0 1 0 0 0 2 2 0 0 0 0 0 0 2 0 1 0 0 1 1 1 0 0 1 0 0 0 0 1 0 0 0 1 1 0 0 0 0 1 0 1 1 0 0 0 0 0 1 1 1 1 0 0 0 0 1 0 1 0 0 1 1 1 1 0 1 1 0 1 0 1 0 0 0 1 0 1 0 1 0 1 1 1 0 0 0 0 2 2 0 0 1 2 0 1 2 0 0 0 0 0 2 0 0 0 0 0 2 2 1 1 0 1 1 1 2 0 1 1 1 1 1 0 1 0 2 2 1 1 0 2 2 0 0 2 0 0 0 0 2 0 0 0 2 0 0 2 0 1 0 0 1 1 0 0 0 1 1 1 0 0 0 1 0 0 1 1 1 2 0 0 0 0 0 0 1 0 1 1 1 0 0 0 0 1 0 0 1 1 0 0 0 1 0 2 0 0 0 0 0 0 0 0 0 0 0 0 0 1 0 0 0 0 1 0 1 2 2 0 2 0 0 0 2 1 1 0 2 0 0 1 1 0 2 1 1 0 2 1 1 1 2 1 0 0 0 2 0 1 0 1 1 0 1 0 0 0 0 2 0 2 0 2 2 2 0 1 0 0 0 1 0 0 1 1 1 2 2 2 2 0 2 2 0 1 2 0 0 0 0 1 0 1 1 0 0 0 0 0 0 0 0 0 0 0 0 0 0 0 0 1 1 0 0 1 1 1 1 0 0 0 1 0 0 0 0 1 1 0 1 0 0 0 1 1 0 0 0 1 1 2 2 0 2 0 0 0 0 2 1 0 0 1 1 0 2 0 2 1 0 0 1 2 1 1 1 1 0 1 0 2 0 0 1 0 1 1 0 0 2 1 0 1 2 2 0 1 1 1 2 0 1 1 0 2 0 0 0 0 0 0 0 0 2 1 1 1 2 0 0 0 2 0 1 0 2 0 2 1 0 1 0 1 1 0 0 2 2 0 0 0 1 0 0 0 0 1 0 0 2 0 0 0 0 1 0 0 0 0 0 1 0 0 0 1 1 0 0 1 2 1 1 0
138 0 0 0 0 0 0 0 1 2 1 0 0 2 0 0 0 2 1 1 1 2 1 0 2 0 0 2 0 0 2 1 1 1 0 2 2 1 0 0 1 1 1 0 1 2 0 1 0 0 0 0 1 1 0 1 0 1 1 0 2 2 2 1 1 2 1 0 1 0 0 1 2 2 1 2 1 0 2 0 2 0 1 1 1 0 0 0 2 2 0 0 2 0 0 0 0 2 0 1 1 1 0 1 1 1 2 1 1 0 1 2 1 2 2 2 2 0 0 0 1 1 1 1 0 0 0 1 2 1 1 0 1 0 0 0 1 0 0 0 2 0 1 0 1 0 0 0 0 0 1 0 1 1 0 0 0 1 0 0 0 1 0 0 2 2 0 0 1 2 1 1 0 1 0 1 1 2 2 2 0 2 0 1 2 1 1 1 0 1 1 1 0 0 0 0 1 2 0 0 0 0 0 0 2 1 2 2 0 0 0 1 1 0 1 2 1 0 1 0 0 0 1 1 0 1 1 0 0 1 0 0 0 1 1 0 1 1 2 1 1 1 2 0 2 2 0 0 2 0 0 0 0 0 0 1 0 2 1 1 0 1 0 0 1 0 0 0 2 0 0 2 0 0 0 0 1 1 2 2 1 0 1 0 0 0 1 2 0 2 0 0 0 2 1 0 0 1 0 0 0 0 2 0 0 0 1 0 1 1 0 2 0 1 0 0 2 0 2 0 2 2 1 2 1 0 0 0 0 0 0 2 0 0 0 0 0 1 0 1 0 0 2 0 0 1 2 1 1 0 1 1 2 1 1 0 2 1 0 2 0 2 0 1 0 0 0 2 0 2 0 0 0 2 0 1 0 0 0 0 1 0 0 0 0 0 0 0 0 1 0 2 1 0 2 1 1 1 0 0 0 0 0 2 0 1 1 1 0 0 0 0 0 0 1 0 0 0 0 0 0 1 1 1 0 2 2 0 1 0 0 1 1 1 1 0 1 0 0 0 2 0 0 2 0 2 2 1 1 0 0 1 1 2 1 1 1 2 2 0 1 2 0 0 1 2 1 2 0 1 0 0 2 1 0 1 0 2 1 1 0 0 2 2 2 0 0 1 1 0 1 1 0 0 0 0 0 1 1 1 1 1 2 1 1 1 1 1 0 1 0 1 1 0 0 0 0 2 0 1 1 1 1 0 0 1 1 1 0 2 1 1 1 1 1 1 1 0 2 2 1 0 0 0 1 2 0 0 1 1 0 1 0 0 1 0 2 0 0 1 0 0 0 2 0 0 0 2 2 1 1 1 1 0 1 1 1 1 0 1 1 0 1 0 1 1 0 0 0 0 0 1 1 0 0 0 0 0 0 1 1 1 2 0 0 0 0 0 0 2 2 0 0 1 1 0 0 2 1 0 0 1 0 0 0 1 1 0 0 0 1 1 0 0 1 0 1 0 1 0 1 1 0 1 1 0 2 0 1 1 0 1 0 1 0 1 2 2 2 0 0 0 1 0 1 1 0 0 0 1 1 2 0 0 0 0 0 0 1 0 0 0 1 0 0 1 1 0 0 0 2 1 0 1 1 0 0 0 0 1 1 0 0 2 2 2 2 0 1 2 0 0 0 1 1 1 0 1 1 0 0 0 0 0 0 2 2 1 1 1 1 2 0 2 0 0 0 0 1 0 0 0 0 2 0 0 2 0 0 1 1 1 0 0 0 1 0 0 2 0 0 0 2 1 0 0 2 2 0 2 0 0 1 1 1 0 0 0 2 0 2 2 2 1 1 0 1 1 1 2 1 1 0 0 0 0 0 1 0 0 0 1 1 2 1 2 1 0 0 0 1 1 0 0 0 2 0 2 1 0 0 1 0 0 1 0 0 0 0 0 1 1 2 0 0 0 0 1 0 1 0 1 1 0 0 1 1 1 0 0 2 0 0 0 1 0 1 1 0 0 2 0 0 0 0 0 1 0 2 0 1 0 2 0 2 2 0 1 0 2 1 1 2 0 0 0 0 1 1 1 0 2 1 0 2 0 2 0 1 0 0 1 0 0 2 1 0 1 0 1 0 0 0 0 1 1 0 1 1 1 0 0 1 1 0 2 2 1 1 0 2 0 0 2 0 0 0 1 1 0 0 2 1 2 2 0 0 0 0 0 1 0 1 0 1 0 1 1 0 2 0 0 0 0 0 2 2 0 2 0 1 0 0 0 0 0 0 1 1 0 0 1 0 1 0 0 0 0 0 1 0 0 0 0 1 0 0 0 0 0 1 0
139 1 1 0 0 0 0 0 1 2 1 0 0 0 0 0 0 1 1 1 1 2 1 0 2 0 0 2 1 1 2 0 1 1 2 0 2 0 0 0 0 2 0 0 0 0 0 0 0 1 1 1 2 2 0 1 0 0 0 2 0 0 1 0 1 1 1 0 1 0 0 0 1 2 1 2 1 0 2 0 2 0 0 1 1 0 0 1 2 2 1 1 1 2 1 2 1 2 1 1 0 2 1 0 1 1 2 1 1 1 0 2 1 2 2 2 2 0 0 0 2 0 2 2 2 2 0 0 0 0 1 0 0 0 1 1 0 0 0 0 1 0 2 0 2 0 1 0 0 0 0 0 0 0 0 0 0 1 0 0 0 1 0 1 1 2 0 1 1 0 0 0 1 2 2 1 2 1 1 1 0 1 0 0 2 2 0 2 1 0 2 1 0 0 1 0 2 2 0 0 0 0 1 0 1 2 1 1 1 0 0 1 0 0 0 0 0 0 1 1 1 0 0 2 0 0 0 1 1 0 1 1 0 0 0 0 0 1 2 0 0 0 2 0 1 2 1 0 2 0 0 0 0 0 0 1 0 1 0 0 1 0 0 0 0 0 1 0 2 2 0 2 0 2 0 0 1 0 0 0 0 0 2 0 1 1 1 1 0 2 0 1 0 2 1 0 1 2 1 1 0 0 2 2 2 0 1 0 2 0 0 2 0 2 1 0 1 1 0 0 1 1 1 2 0 0 1 0 0 1 0 1 2 0 0 0 1 1 1 1 1 1 1 1 0 1 0 1 1 1 1 0 1 1 0 1 2 1 0 1 1 2 2 0 2 0 0 1 2 0 2 2 1 2 0 1 0 0 0 1 2 1 0 0 0 1 0 0 0 2 0 1 0 0 2 1 1 0 2 1 1 1 0 0 0 0 2 0 0 0 0 0 1 0 0 0 0 0 0 0 0 2 0 1 1 2 1 0 2 0 2 1 0 0 2 0 1 1 1 1 2 0 1 1 0 1 1 0 0 0 0 1 1 2 1 1 1 2 0 1 2 2 1 0 0 1 1 2 0 0 0 0 2 0 1 1 1 2 1 0 1 1 0 0 2 1 0 1 1 0 2 2 0 2 1 0 0 1 1 2 1 1 2 1 2 1 2 1 1 1 0 0 1 0 0 1 1 2 0 1 1 1 2 0 0 1 0 0 1 2 0 1 2 1 0 0 2 1 2 1 0 1 0 1 0 2 0 2 2 0 2 0 0 0 1 2 0 0 0 1 0 0 1 0 0 0 0 1 0 1 0 1 0 0 0 0 0 2 0 2 2 0 0 0 0 0 0 1 0 1 0 0 0 1 0 1 1 0 0 0 0 1 1 1 2 2 1 1 0 1 0 0 0 0 0 0 0 1 0 1 0 1 1 0 0 0 1 1 0 0 2 2 0 0 1 2 0 1 0 0 1 1 0 2 2 0 1 1 2 2 0 1 0 0 1 0 2 1 1 0 0 0 1 1 1 2 0 0 0 1 1 0 0 1 1 0 1 0 1 0 0 1 1 0 0 1 0 0 0 0 2 0 0 0 1 0 0 0 0 1 0 2 0 1 1 1 2 1 0 0 0 0 0 0 0 0 0 0 0 0 0 0 0 1 0 1 2 0 0 0 0 2 0 2 1 0 1 0 0 1 0 0 1 0 0 0 1 0 0 1 0 1 0 0 0 0 0 0 2 0 0 0 2 2 0 0 2 0 0 2 0 1 2 0 0 0 1 0 2 0 2 2 0 1 1 0 1 2 1 2 0 1 1 1 0 0 0 1 0 2 0 2 1 2 1 0 1 0 0 0 1 1 2 2 2 2 2 1 2 0 0 0 0 2 2 0 0 0 0 0 0 1 0 0 0 2 1 0 0 0 0 0 1 1 0 0 1 0 0 1 1 0 0 0 2 0 0 0 0 0 0 0 0 0 0 0 1 0 2 0 2 0 2 0 2 2 0 1 1 2 1 1 2 0 0 0 0 1 1 1 0 2 0 0 1 0 1 0 0 0 0 2 2 2 0 1 1 2 0 2 0 0 0 0 0 0 0 2 0 2 0 2 2 2 0 2 0 1 0 1 2 0 0 0 0 0 0 1 1 0 1 1 2 1 1 1 2 0 0 0 2 0 2 0 1 0 1 0 0 2 0 2 0 1 2 1 1 0 2 1 0 0 0 0 0 0 1 1 1 0 0 1 0 2 0 0 0 0 0 2 0 0 0 0 1 0 0 0 1 0 0 0
140 1 0 0 0 1 1 2 2 1 1 0 0 2 0 0 0 1 1 1 1 2 0 0 2 0 0 1 0 1 0 1 1 1 2 0 2 1 0 0 1 1 0 0 0 0 0 0 0 0 0 0 0 0 0 2 0 0 0 1 0 1 0 0 0 0 0 0 1 1 0 0 1 2 0 2 2 0 2 0 2 0 2 0 0 0 0 2 2 2 2 2 1 2 0 2 1 2 0 0 2 1 2 0 0 0 2 1 1 0 0 1 2 2 2 2 2 1 0 0 1 0 2 1 1 1 0 0 1 0 1 1 0 0 1 1 1 0 0 2 1 0 0 0 1 0 0 0 0 0 0 0 0 0 1 0 0 2 1 0 1 2 0 1 1 2 1 2 0 1 1 1 0 2 2 1 2 0 0 0 0 0 0 2 2 0 2 1 1 0 2 0 2 1 2 1 2 2 0 0 0 1 0 1 2 0 2 0 0 0 1 1 0 0 0 0 0 1 1 1 2 1 0 2 0 0 1 0 0 1 0 0 1 1 1 1 2 1 1 0 0 1 2 1 2 2 0 0 2 0 0 0 0 0 0 0 0 2 0 0 0 0 0 1 1 0 1 0 1 0 0 2 1 0 1 0 0 0 1 0 0 1 0 0 1 0 0 0 1 2 0 2 0 1 1 0 1 1 0 1 0 0 2 1 1 0 1 0 0 0 0 2 0 2 2 0 2 1 0 0 0 1 1 2 1 0 0 0 0 1 0 1 1 0 0 0 0 2 0 0 0 0 2 1 0 0 1 0 1 1 0 0 1 0 1 1 0 1 0 1 0 2 2 0 2 0 0 2 1 1 1 1 2 2 0 1 0 0 0 0 2 0 0 0 1 0 0 0 0 1 0 0 0 0 2 0 1 1 0 0 0 0 0 1 1 0 1 1 0 0 0 0 0 0 1 0 0 0 0 0 0 1 1 1 0 2 2 0 0 0 1 0 0 0 1 0 1 0 0 0 1 0 0 2 1 2 1 0 0 0 0 0 0 1 1 1 1 2 0 2 1 1 1 0 0 0 0 0 0 2 0 0 0 2 1 1 0 1 0 1 1 0 0 0 2 0 0 1 0 1 0 2 1 0 1 0 0 1 1 2 1 0 2 1 2 0 2 0 0 1 0 0 1 1 0 0 0 1 0 1 1 1 2 1 0 2 0 0 0 2 0 1 0 0 0 1 2 0 0 0 2 0 0 1 1 0 1 0 1 1 0 1 1 0 1 1 0 1 0 0 0 0 1 0 0 0 2 2 2 1 0 0 1 0 0 0 0 2 0 1 2 0 0 0 2 0 2 1 0 1 0 1 0 0 0 2 0 0 0 1 1 1 1 1 1 1 1 0 1 0 0 0 0 1 0 1 0 1 1 0 0 1 1 1 0 0 1 2 0 0 1 1 0 0 1 1 1 0 0 0 1 1 0 0 1 0 2 1 0 0 0 1 0 0 2 0 2 2 2 0 0 0 2 2 0 2 2 1 1 1 0 0 0 1 1 0 1 0 2 0 0 1 2 1 0 2 1 2 1 0 2 1 0 1 1 0 0 0 0 0 0 0 0 0 1 1 0 1 1 1 1 1 0 0 0 1 0 2 1 0 0 0 0 1 0 0 1 0 1 1 0 1 0 2 0 0 1 0 0 1 0 1 0 0 0 0 0 0 0 0 0 0 0 0 0 2 0 0 2 0 0 0 2 2 1 0 2 1 0 2 1 1 2 0 0 0 1 1 1 1 1 0 1 1 0 2 0 2 2 2 0 2 0 0 0 0 0 1 0 1 0 2 1 2 1 0 1 0 0 1 0 0 2 2 2 2 2 0 2 0 0 1 0 2 2 0 0 0 0 0 0 1 0 0 0 0 0 0 1 1 0 0 1 0 0 1 1 0 0 0 1 0 0 0 0 1 2 0 0 0 0 0 1 0 0 1 1 0 2 0 0 0 1 1 0 1 0 0 1 2 1 0 2 0 1 1 0 1 1 0 1 1 2 0 1 0 2 0 0 0 0 2 2 2 1 1 1 1 0 1 1 1 0 1 1 1 0 2 2 2 0 0 1 1 0 0 1 2 1 1 2 1 0 2 0 0 0 2 2 0 0 1 0 0 0 1 1 0 0 0 2 1 0 0 1 0 2 1 1 0 1 1 0 0 1 1 1 1 0 0 0 0 0 0 0 1 0 2 0 0 0 2 0 1 0 0 1 0 0 2 1 1 0 0 0 0 0 0 1 0 0 0
141 0 0 0 0 0 0 2 2 0 0 1 0 0 0 0 0 0 2 2 0 1 1 1 1 1 1 2 0 0 1 1 2 1 1 1 1 2 0 0 2 0 0 0 0 0 0 0 0 0 0 0 0 1 1 2 0 0 0 1 0 1 2 1 0 0 0 0 1 0 0 1 2 2 2 2 0 0 1 0 1 0 0 2 2 0 0 0 1 2 0 0 1 1 0 2 1 1 0 0 2 2 0 0 1 1 2 0 2 0 0 2 0 1 1 1 1 0 0 0 2 0 2 2 2 2 0 0 0 0 0 0 1 0 0 0 2 0 0 0 0 0 0 0 2 0 1 0 0 0 0 0 0 0 0 1 0 1 0 0 1 0 1 1 0 2 0 1 0 1 0 1 2 0 1 1 1 1 0 1 0 1 0 1 1 0 1 1 0 0 1 1 0 0 0 0 0 1 0 0 0 0 0 1 1 0 2 0 0 0 1 1 0 0 0 0 0 1 1 1 2 1 1 2 0 0 0 0 0 1 1 1 1 1 1 0 1 1 2 1 1 1 2 0 1 1 0 1 0 0 0 0 0 1 1 1 0 2 1 1 0 1 0 1 1 0 1 0 1 1 0 2 1 0 0 0 0 1 2 1 1 0 2 0 2 1 1 1 1 2 0 1 1 2 1 1 0 0 0 2 0 0 2 2 2 2 0 0 0 0 0 0 0 1 0 0 2 0 0 0 1 1 2 2 1 0 0 0 1 0 0 1 0 0 0 0 0 0 0 0 0 0 2 2 0 1 1 0 1 0 0 0 2 0 2 0 1 1 0 2 0 2 1 1 1 2 0 2 1 1 1 1 2 1 0 1 0 0 0 0 1 1 0 0 0 0 0 0 0 1 0 0 1 0 2 1 1 0 1 0 0 1 2 2 0 0 0 0 0 0 0 0 0 0 1 0 1 1 0 0 0 0 0 0 2 2 0 0 2 0 2 0 0 1 1 1 0 1 0 0 2 0 1 1 0 0 0 0 0 0 0 2 1 1 1 1 1 2 1 1 1 1 0 0 1 2 1 1 0 1 1 1 1 2 0 2 1 1 0 1 2 0 2 0 0 2 0 0 0 0 2 1 0 2 0 0 0 1 1 1 1 0 1 1 1 0 2 1 1 0 1 1 1 1 1 0 0 2 0 2 2 0 2 1 1 2 0 0 0 2 0 2 1 1 1 0 2 1 0 0 1 0 0 0 2 2 0 1 2 0 0 0 0 0 1 1 0 1 0 1 0 1 0 2 0 0 0 1 1 0 1 0 0 0 0 0 0 2 0 1 2 0 0 0 1 0 0 2 2 2 1 0 0 0 0 0 0 0 0 0 0 2 1 0 0 0 0 1 0 1 0 1 0 0 0 0 0 1 0 1 0 1 0 0 0 1 1 2 0 0 0 0 0 0 1 1 0 0 1 0 2 1 0 2 2 0 1 2 1 1 1 1 0 2 1 0 1 2 2 0 0 0 1 1 1 2 0 1 0 0 0 2 0 0 0 0 0 0 2 0 0 0 2 1 0 2 1 2 0 1 0 1 1 2 0 0 0 0 0 1 0 1 0 1 1 2 2 1 0 1 1 1 0 0 0 0 2 1 2 0 1 0 0 0 0 0 1 0 1 1 1 2 0 2 1 0 1 0 2 2 0 0 0 0 0 1 1 0 0 1 0 1 0 0 0 2 0 0 2 0 0 0 2 1 0 1 1 0 0 1 1 0 2 0 0 0 1 0 1 1 1 1 2 0 0 0 0 2 0 2 0 2 1 0 1 1 1 2 0 2 0 1 1 2 1 1 0 0 0 1 0 0 2 1 1 1 1 2 2 0 2 2 0 1 2 0 0 0 0 0 0 0 2 0 0 0 0 0 0 0 0 0 1 0 1 0 1 1 0 0 2 0 1 0 1 0 0 0 1 1 0 0 0 0 0 1 1 0 1 0 0 0 2 0 2 2 0 1 1 2 2 0 2 0 1 1 0 0 0 0 0 2 1 0 1 0 2 0 0 0 0 2 0 0 1 2 0 1 0 2 0 0 0 0 1 1 0 2 2 1 0 1 1 1 1 2 0 1 0 0 2 1 0 1 0 0 0 1 2 1 0 2 0 2 1 0 1 0 0 1 2 0 2 0 1 1 1 0 0 1 0 0 1 1 2 0 1 0 0 0 1 0 0 0 0 1 1 1 1 0 0 1 0 0 0 0 0 0 0 0 0 0 0 0 1 0 1 0 0 0 2 1
142 0 0 0 0 1 1 1 1 1 1 0 0 1 0 0 0 0 1 0 2 2 0 0 2 0 0 1 0 0 1 0 2 1 2 0 2 1 0 1 0 0 1 0 1 1 0 1 0 0 0 0 0 0 0 2 0 0 0 0 2 2 2 2 1 1 1 0 1 1 0 0 0 2 0 2 2 0 1 0 1 0 1 0 0 0 0 0 1 2 0 0 0 0 0 1 0 1 1 1 0 2 0 1 1 1 2 1 0 0 1 1 0 1 1 1 1 0 1 0 1 0 2 1 1 1 0 2 2 2 1 1 0 0 1 1 0 0 1 0 0 0 0 0 1 0 0 0 0 2 0 0 1 0 0 0 1 0 2 1 0 2 0 1 1 2 0 2 1 1 0 0 0 2 0 1 1 0 0 0 0 1 0 1 1 0 1 1 0 0 1 0 1 1 1 0 0 2 0 0 0 1 0 1 0 1 2 0 1 0 0 1 1 0 0 0 1 0 2 1 1 0 0 2 0 0 1 1 0 2 0 0 0 0 0 0 0 2 2 0 0 0 2 0 1 1 0 0 2 0 0 0 0 0 0 2 1 0 0 0 0 0 0 1 1 0 0 0 2 2 0 1 1 1 0 0 1 0 1 0 0 0 2 0 0 0 2 1 1 2 0 1 1 2 2 0 0 1 0 0 1 0 2 0 0 0 1 0 1 0 0 2 0 0 0 0 2 1 0 0 0 0 0 1 2 0 1 0 2 1 0 2 1 0 0 0 1 1 0 1 0 0 1 1 0 2 0 1 1 0 1 1 2 1 0 0 1 2 0 2 0 2 1 0 1 1 0 2 1 1 1 1 0 2 0 0 0 1 1 0 1 1 0 1 0 0 0 0 0 1 0 1 1 0 1 0 0 1 1 1 0 0 0 2 2 0 0 1 0 0 0 0 1 1 0 0 0 0 0 0 0 2 0 0 2 2 1 0 2 0 2 0 0 2 0 1 1 1 0 0 1 0 2 0 0 2 0 0 0 0 0 1 0 1 2 0 1 1 1 0 0 1 0 0 0 1 1 2 0 0 1 0 2 1 0 2 0 1 1 0 1 0 0 0 2 1 0 2 2 0 2 2 0 2 1 1 1 2 2 2 0 0 0 1 0 0 1 0 0 0 0 0 2 0 1 0 0 1 0 2 2 0 2 1 0 2 0 2 0 0 2 0 1 1 2 0 1 1 1 1 0 1 0 0 1 1 0 2 2 0 1 0 1 1 1 0 0 1 0 2 0 0 0 2 0 0 0 1 1 1 0 2 1 0 0 1 1 1 0 0 2 0 1 0 0 1 2 0 0 0 0 2 1 2 0 0 1 0 0 0 0 2 1 2 1 2 1 1 0 1 1 1 0 1 0 1 0 1 0 1 1 2 0 1 0 1 0 1 0 0 1 1 0 0 1 0 1 0 0 0 0 1 0 1 1 0 2 1 2 1 0 1 0 0 1 0 2 2 2 0 0 0 0 2 0 2 2 1 1 0 0 1 1 0 0 1 1 1 1 1 0 0 2 2 1 2 1 1 0 1 1 1 0 2 1 0 0 1 0 1 1 0 0 2 2 2 2 1 0 1 1 0 0 0 0 0 0 0 0 0 0 0 0 1 0 1 2 0 0 0 0 1 1 1 1 1 1 0 1 2 0 1 0 0 1 1 1 0 0 1 1 1 0 0 0 2 0 1 1 1 1 1 1 0 0 1 2 0 0 2 0 0 2 0 0 1 0 2 0 2 0 0 1 0 0 1 0 1 0 2 1 0 2 1 0 0 0 0 0 0 0 2 1 2 1 1 0 0 0 2 0 0 2 2 1 2 2 1 2 1 2 2 0 0 1 0 0 0 0 0 1 0 0 0 0 0 0 0 1 1 0 0 1 1 0 0 1 0 0 0 2 0 0 0 2 0 0 0 0 0 1 0 0 0 0 0 0 0 1 0 0 0 2 0 2 1 0 0 1 2 2 0 2 0 1 1 0 0 0 1 0 2 1 1 2 0 2 0 1 0 1 2 1 1 1 2 0 2 0 1 1 1 0 0 1 1 0 1 1 1 0 0 2 1 1 1 2 2 1 1 1 0 0 1 0 0 0 2 2 0 1 2 0 1 0 0 1 0 0 0 2 0 2 0 0 0 0 0 0 1 1 1 1 1 2 0 0 0 2 0 0 1 0 0 0 1 1 0 2 0 0 0 0 0 0 0 0 0 0 2 0 1 0 0 2 0 1 1 1 1 1 0
143 1 0 0 0 0 0 2 2 1 1 0 1 1 0 0 1 1 1 1 1 1 0 1 1 2 2 2 0 0 2 0 1 1 1 1 1 1 1 0 0 0 0 0 0 1 1 1 1 0 0 2 0 0 0 2 0 0 0 1 1 2 1 1 0 0 0 0 1 0 0 1 1 2 1 2 1 0 0 0 0 0 0 0 2 0 1 2 2 2 1 2 1 1 1 1 1 2 1 1 1 2 0 2 0 0 2 1 1 0 1 2 1 1 1 1 1 0 2 0 0 1 2 1 1 1 0 0 2 0 0 0 0 0 0 0 0 0 0 0 0 0 0 0 2 0 1 0 0 0 0 0 0 1 0 0 0 1 0 0 0 0 0 0 1 2 0 1 1 1 0 0 0 2 0 0 2 1 1 1 1 1 0 0 0 0 0 1 0 0 1 1 2 1 2 1 2 2 1 0 0 0 0 0 2 0 2 1 1 0 1 1 0 0 0 1 1 0 2 0 0 1 0 2 0 0 0 0 0 1 0 0 1 2 2 1 2 2 2 0 0 0 2 0 2 2 0 0 2 0 0 0 0 0 0 1 0 1 0 0 0 0 0 1 1 0 1 0 2 2 0 2 1 0 0 0 0 1 1 1 1 0 1 0 1 0 2 1 1 2 0 2 1 1 1 0 1 1 0 1 1 1 1 0 0 0 1 0 0 0 1 1 0 1 0 0 1 1 0 0 0 0 1 0 0 0 0 0 2 0 0 1 1 0 0 0 0 2 0 1 2 2 1 1 0 0 1 0 2 2 0 0 2 0 1 0 0 0 0 1 1 1 2 0 2 0 0 2 1 1 1 1 0 2 0 0 0 0 0 0 2 0 0 0 0 1 0 0 0 0 0 1 1 1 2 2 1 0 1 0 0 1 0 2 2 0 0 1 1 0 0 1 1 0 1 1 1 0 0 0 0 1 1 0 1 1 1 0 1 1 1 1 0 1 0 1 0 0 0 0 0 0 2 0 2 1 0 1 1 0 0 0 1 1 1 1 1 1 0 1 1 1 1 1 0 1 1 2 0 0 0 0 1 1 1 0 1 0 0 0 1 0 2 0 0 2 0 0 0 0 1 1 0 2 0 1 1 1 1 2 1 1 2 2 2 0 2 2 2 0 0 0 1 1 0 0 1 2 0 2 2 0 2 1 0 2 0 0 0 2 0 0 0 0 0 0 2 0 2 1 0 1 0 0 2 1 0 0 0 0 0 0 0 0 0 1 0 0 0 1 0 1 0 1 0 0 0 1 1 0 0 0 0 0 0 0 0 2 0 2 2 0 0 0 2 0 2 2 2 2 0 0 1 0 1 0 0 0 0 0 0 2 1 2 1 2 1 2 0 2 1 1 0 0 1 1 0 1 1 0 0 0 0 1 0 0 0 0 0 0 0 0 0 0 1 0 1 2 0 0 0 1 0 2 2 0 1 1 1 1 0 2 0 0 1 0 2 1 1 0 0 0 1 1 0 1 1 2 0 0 0 2 0 0 0 1 1 1 0 1 0 1 1 0 0 1 1 1 0 1 1 1 0 2 0 0 0 0 0 1 2 0 0 0 2 0 0 1 1 1 0 0 0 0 0 0 0 1 1 0 0 0 0 0 1 0 0 0 1 1 1 1 0 2 0 0 0 0 0 1 0 1 0 1 0 0 1 1 0 0 0 0 0 1 0 1 0 1 2 1 1 0 2 1 0 0 2 0 0 2 2 1 2 1 0 0 1 1 1 1 2 1 1 0 0 2 0 2 1 2 0 2 1 1 0 0 0 1 0 2 0 0 0 2 1 2 2 0 1 1 0 0 2 1 2 1 1 2 2 0 1 2 0 0 1 0 0 0 0 1 0 0 2 0 0 0 0 1 1 0 1 0 1 0 0 1 1 1 0 1 1 0 0 1 0 1 2 0 0 0 1 0 1 0 0 2 0 0 1 0 0 0 2 0 2 2 0 1 1 2 2 0 0 0 0 0 2 2 0 0 1 2 1 0 1 0 2 0 0 0 0 1 2 2 2 2 0 2 1 1 1 0 0 0 1 1 1 1 2 2 0 0 1 0 0 1 2 0 0 0 1 0 1 1 2 2 2 1 1 0 0 0 1 1 1 0 1 0 0 0 2 0 2 0 1 0 2 1 1 0 1 1 2 0 1 1 1 0 1 0 0 0 1 0 0 1 0 1 1 0 0 1 0 2 0 0 0 0 1 2 0 0 0 0 2 0 0 0 1 0 1 1
144 1 0 0 0 0 0 0 1 2 0 1 1 1 0 0 1 1 1 1 1 2 0 0 2 1 1 1 0 0 2 1 1 2 1 2 1 2 1 0 0 0 1 0 0 1 0 0 0 0 0 0 1 2 0 2 0 0 0 0 1 1 1 0 0 1 1 0 2 0 0 1 2 1 2 1 0 0 0 0 0 0 1 0 1 0 0 0 2 2 0 0 0 0 1 2 0 1 1 1 1 2 0 1 0 0 2 2 0 0 1 2 0 0 1 1 0 0 0 0 2 0 0 2 0 0 0 0 1 0 0 0 0 0 0 0 0 0 0 1 0 0 0 0 1 0 0 0 0 0 0 0 0 0 0 0 0 1 1 0 0 1 0 1 1 2 0 0 0 0 0 2 1 1 0 1 0 1 0 1 0 0 1 0 1 0 2 1 0 0 1 1 2 0 2 0 0 2 0 0 0 1 0 0 1 1 1 0 0 0 2 1 0 0 0 0 0 0 1 0 1 1 1 2 0 0 1 0 1 1 0 0 0 0 0 0 0 1 2 0 0 1 1 0 2 2 1 0 1 0 0 0 0 1 1 1 0 1 0 0 0 0 0 2 1 0 1 0 1 0 0 1 0 0 0 0 0 1 2 1 1 0 2 1 2 0 2 2 1 2 0 0 2 2 2 0 0 1 0 0 0 0 2 1 0 0 0 1 0 0 0 2 0 1 1 0 1 0 0 0 1 1 1 1 0 0 1 0 0 1 0 0 1 1 0 0 0 1 0 1 1 1 2 2 0 0 2 0 1 1 0 0 2 1 0 0 2 1 0 1 0 1 1 0 1 1 0 2 2 0 2 2 1 2 0 1 0 0 0 0 2 0 0 0 1 1 0 0 0 1 1 0 0 0 2 0 0 0 1 1 0 2 0 1 1 0 1 0 0 0 0 0 0 0 0 0 0 0 0 0 0 1 1 2 0 2 2 0 0 0 0 0 0 1 0 0 0 2 2 2 0 0 1 1 0 1 1 1 0 0 0 2 1 2 2 1 2 1 0 1 1 1 0 0 0 1 1 2 0 0 0 0 2 0 0 1 0 2 0 1 2 0 0 0 2 2 0 1 0 1 0 2 0 1 1 0 0 1 1 1 1 1 0 0 0 0 0 1 0 1 0 1 1 0 0 0 0 1 0 2 2 0 2 1 1 2 0 1 0 2 1 0 0 0 0 0 2 1 1 1 1 0 0 0 1 2 0 1 1 0 1 0 0 0 2 0 0 1 1 1 1 0 0 1 0 0 0 2 0 0 0 0 1 0 1 0 0 1 0 0 2 0 0 0 1 1 0 2 1 2 0 1 0 0 1 0 0 0 0 0 0 1 2 1 0 1 0 2 0 2 0 0 0 1 1 1 1 1 0 1 0 1 1 1 0 0 1 2 0 0 0 1 1 0 2 1 0 0 0 0 0 0 0 1 2 0 1 1 2 2 1 1 1 1 2 0 2 2 2 1 1 1 1 2 0 2 1 1 0 2 2 0 0 1 0 0 1 0 2 0 0 0 1 1 0 1 2 1 1 0 2 1 0 1 1 0 0 1 0 1 0 1 0 1 1 2 1 2 0 0 0 0 0 0 0 0 0 0 0 0 0 0 0 0 0 1 1 0 1 1 0 0 0 2 1 0 1 0 1 1 0 0 0 0 0 1 1 0 0 0 0 0 0 0 0 1 0 1 2 1 1 1 2 1 0 0 2 2 0 2 0 0 1 1 1 1 2 1 1 1 1 1 1 1 1 1 0 2 0 2 0 0 2 0 1 0 0 0 0 0 1 1 0 1 2 2 2 0 0 2 0 0 1 0 1 1 1 2 2 0 1 1 0 1 2 0 0 0 0 0 2 0 0 0 0 1 0 1 1 0 1 1 1 0 0 1 1 1 0 0 2 0 0 0 2 0 0 0 1 1 1 0 0 0 1 1 0 0 2 0 1 0 0 2 1 1 0 1 1 2 1 1 2 0 1 1 0 2 0 0 0 2 0 0 2 1 1 0 0 1 0 1 1 0 2 2 0 2 0 2 0 0 0 0 1 0 0 0 1 0 0 1 1 1 0 2 1 1 1 1 2 0 0 2 0 0 0 0 0 0 1 2 1 0 0 1 1 1 0 0 2 0 2 0 1 0 0 0 0 1 0 0 2 0 2 0 0 0 2 0 0 0 1 0 0 0 0 0 2 0 0 0 0 0 0 0 0 0 0 1 0 0 0 1 0 0 0 0 2 1 0 0
145 1 0 0 0 1 1 2 2 2 1 0 1 1 0 0 1 0 0 0 2 2 0 1 1 0 0 0 0 0 1 2 1 1 0 1 2 2 0 0 0 1 1 1 0 0 0 0 0 0 0 1 0 0 0 1 1 0 0 2 0 1 1 0 0 1 1 0 1 1 0 0 2 2 1 2 1 0 2 0 2 0 0 2 2 0 0 1 2 2 0 0 2 2 0 2 1 0 0 0 2 1 0 1 1 1 1 0 1 0 0 1 0 0 1 1 0 0 0 0 2 0 2 1 1 1 0 1 2 0 1 0 1 0 0 0 1 0 0 1 2 0 0 0 0 0 0 0 0 0 0 0 0 0 0 0 0 0 0 0 0 1 0 0 2 2 0 0 1 0 0 0 0 2 0 2 0 1 0 1 1 2 0 1 1 0 1 1 0 0 2 0 2 1 2 1 1 1 0 0 0 0 0 0 0 2 0 1 0 0 0 0 1 0 0 1 1 0 1 2 2 0 0 1 1 0 0 0 0 0 0 0 0 0 0 0 0 1 1 1 0 0 1 0 0 0 0 0 2 0 0 0 0 0 0 2 0 2 1 2 1 1 0 1 1 0 0 1 2 1 0 1 0 2 0 1 0 2 2 1 1 0 2 1 2 0 1 0 0 2 0 1 0 2 2 0 2 1 1 1 0 0 1 1 0 0 1 0 1 0 0 1 0 0 0 0 1 0 0 0 1 1 1 2 1 0 0 0 2 1 0 0 1 1 0 0 1 1 0 1 1 1 0 1 0 2 0 1 1 2 0 0 2 0 2 0 0 1 0 0 0 0 1 0 1 0 0 2 2 0 2 2 0 2 0 1 0 0 0 0 0 2 0 0 1 0 0 0 0 1 0 0 1 0 2 1 1 1 0 0 0 1 1 2 1 0 0 0 0 1 0 0 0 0 1 0 0 0 0 0 0 0 1 0 1 1 1 1 1 0 1 2 0 2 0 1 1 1 1 0 1 0 2 0 1 1 0 0 0 0 0 1 1 2 2 1 2 0 0 0 0 0 1 1 0 2 2 2 0 0 0 0 2 1 2 0 2 2 0 1 1 0 0 0 2 0 0 2 0 0 0 2 0 1 1 0 0 2 2 2 0 0 1 0 1 1 1 2 2 0 0 0 0 2 0 0 0 2 0 1 1 1 2 1 0 2 0 1 0 1 1 1 0 0 1 0 2 1 1 2 0 1 0 0 2 2 0 2 2 0 1 0 1 0 1 0 0 0 0 0 0 1 0 0 1 1 0 0 0 0 0 1 1 0 1 1 1 1 0 0 1 0 0 0 1 0 0 1 1 1 1 1 1 1 0 0 0 1 1 1 1 1 0 2 2 2 0 1 0 0 0 0 0 1 0 1 0 0 0 0 0 1 0 0 0 1 1 2 0 0 0 0 0 0 1 0 1 1 1 0 2 0 0 1 2 0 2 1 1 0 0 1 0 1 2 0 1 2 2 0 0 0 1 1 1 2 0 2 0 2 2 0 1 0 0 1 1 1 0 1 0 0 2 1 1 2 1 2 0 1 1 1 1 2 2 0 0 0 0 1 1 1 0 2 2 2 1 1 0 0 0 0 0 1 1 0 0 2 2 0 0 0 1 0 0 0 0 0 0 0 0 0 0 2 0 0 1 0 0 1 0 1 0 0 0 0 0 1 0 2 1 2 0 0 0 2 0 0 2 0 0 0 2 1 0 0 2 0 0 2 1 0 1 1 0 0 1 1 1 0 1 1 2 0 0 1 0 2 0 2 0 1 0 1 0 0 0 0 0 2 0 2 1 2 1 1 2 0 0 1 0 0 1 1 1 2 2 2 2 0 2 1 0 1 2 0 0 0 0 0 0 0 0 0 0 2 1 1 0 0 0 0 0 0 0 0 0 0 0 0 2 0 0 0 2 0 0 0 0 0 1 0 0 0 1 0 1 0 0 0 0 0 0 2 2 1 0 2 1 2 2 0 1 0 1 1 1 0 1 0 0 1 1 0 0 0 2 0 0 0 0 2 1 0 2 2 0 2 0 0 1 0 0 0 0 0 0 2 1 1 0 1 2 2 0 1 1 2 0 1 2 1 1 1 1 1 1 0 0 0 0 1 0 0 0 0 2 0 0 0 2 0 2 0 1 1 1 0 0 1 1 1 1 0 1 0 1 1 2 1 0 0 1 0 0 0 1 1 1 0 0 1 0 0 0 0 0 0 0 2 0 1 0 1 1 1 0 0 0 1 2 2
146 0 1 0 0 0 0 2 2 1 0 1 0 1 0 0 0 2 0 0 2 2 0 0 2 0 0 1 0 1 1 1 2 2 0 2 0 1 0 0 0 1 1 0 0 1 1 0 0 1 1 2 1 1 0 0 1 0 0 0 1 1 2 1 0 0 0 0 1 0 0 1 2 2 1 2 0 0 1 0 1 0 0 2 2 0 0 0 2 2 0 0 1 2 0 1 0 1 0 0 2 1 0 2 0 0 2 1 1 0 0 1 0 1 1 0 1 0 1 0 1 0 1 2 1 1 0 1 1 1 0 0 0 0 0 0 1 0 0 2 0 0 0 0 0 0 0 0 0 1 0 1 1 0 0 1 0 1 0 0 1 1 0 2 0 0 0 1 0 0 0 1 2 1 0 0 2 0 0 0 0 0 2 0 2 0 2 2 0 0 1 2 2 2 2 0 1 2 0 0 0 0 0 0 1 1 1 1 0 0 1 1 1 0 0 0 0 0 2 1 1 0 0 2 2 0 0 0 0 2 0 0 0 0 0 0 0 2 2 0 0 0 2 0 1 1 1 0 2 0 0 0 0 0 0 2 2 2 0 1 1 0 0 0 0 0 0 0 1 1 0 2 0 1 0 0 0 1 1 1 1 0 2 1 2 1 1 1 1 1 1 1 0 2 2 0 1 2 0 2 0 0 1 1 0 0 0 0 0 0 2 2 0 1 2 0 2 0 0 0 1 1 2 1 0 0 1 0 1 0 0 2 0 0 0 0 0 2 1 1 0 2 2 2 0 1 1 0 1 1 0 0 2 1 1 0 2 1 0 0 0 1 1 0 1 0 0 2 1 1 1 1 1 2 0 1 0 0 0 0 2 0 0 1 0 0 0 0 0 1 0 0 1 0 1 1 1 1 1 1 0 2 0 2 0 1 0 0 1 0 0 1 1 0 1 0 0 0 0 0 0 1 0 2 0 0 0 0 2 1 2 0 0 2 0 1 1 1 1 0 1 0 1 1 2 2 0 0 0 0 0 0 0 1 0 0 0 2 1 1 1 2 1 0 1 1 0 2 0 0 1 1 2 0 1 1 0 2 0 2 1 1 1 0 1 1 0 1 1 0 1 0 0 1 0 1 0 1 1 2 1 1 1 0 1 0 1 1 1 0 0 1 0 0 1 0 1 2 0 1 2 1 2 1 0 2 0 0 0 2 0 1 0 0 0 1 2 0 1 0 0 2 1 0 1 1 0 0 0 0 0 0 0 0 0 0 0 1 0 1 0 0 0 1 0 0 0 1 0 0 0 1 0 0 0 0 1 2 0 1 2 0 2 0 0 2 1 0 0 0 0 1 0 0 1 1 0 1 2 2 2 0 1 2 1 2 1 1 0 2 2 0 0 1 1 1 1 1 1 0 0 0 0 0 0 1 1 1 0 0 0 0 0 0 1 0 0 1 0 1 1 0 0 2 2 0 2 1 1 1 0 2 0 1 1 0 2 0 0 0 0 0 0 2 0 2 1 1 0 0 0 1 0 1 0 0 0 0 1 0 0 0 2 1 1 2 0 1 1 0 1 0 0 1 0 0 0 0 0 2 0 1 0 0 1 1 1 2 0 0 0 0 0 0 0 0 1 1 1 0 0 0 0 0 1 0 0 0 1 1 0 0 1 2 1 2 0 0 0 0 0 0 0 0 0 0 0 0 0 1 0 1 1 0 0 0 0 0 1 0 0 0 2 1 0 0 2 0 1 0 0 0 1 0 0 1 2 2 0 2 1 0 2 0 0 1 0 0 0 2 2 0 0 0 0 0 0 0 0 1 1 1 0 0 2 2 1 0 0 1 0 0 1 1 1 2 2 1 2 0 2 2 0 0 0 0 0 0 0 0 1 0 1 0 0 0 0 0 1 0 1 0 1 0 0 1 1 0 0 0 2 0 0 0 0 2 2 0 1 1 0 0 0 0 0 1 1 0 1 0 0 0 1 1 2 1 0 1 0 2 1 0 2 0 1 1 0 2 0 0 0 0 1 0 2 0 2 0 0 0 0 2 2 2 0 0 2 2 0 2 0 0 1 0 1 0 0 1 1 1 0 0 2 2 0 1 2 2 1 0 1 0 0 1 0 0 0 1 2 1 0 1 2 1 0 1 1 0 0 1 2 1 2 1 1 0 2 1 1 0 1 2 0 1 1 1 1 1 2 1 0 0 0 0 0 0 1 2 0 0 0 1 0 1 0 1 1 0 0 2 2 0 1 0 1 0 1 0 1 2 1 2
147 0 0 0 0 0 0 1 1 2 2 0 0 1 0 0 0 2 1 1 1 2 0 0 2 0 0 2 1 1 2 0 1 2 1 2 1 0 1 0 0 1 1 0 0 1 1 1 0 0 0 1 0 0 0 1 0 0 0 1 1 2 2 2 0 0 0 0 0 0 0 0 2 2 2 2 0 0 1 1 0 0 0 2 2 0 0 1 1 2 0 0 1 1 0 0 0 1 1 1 1 2 1 0 1 0 2 2 0 0 0 0 1 2 2 2 2 1 0 0 0 2 2 1 1 1 0 1 1 0 1 0 0 0 0 0 0 0 0 1 0 0 0 0 0 1 1 0 0 2 0 0 0 0 1 0 0 1 0 0 0 1 0 1 2 2 0 1 0 1 1 1 1 1 0 1 2 2 0 2 0 0 1 0 1 0 2 0 0 0 0 0 1 1 1 0 0 1 0 0 0 0 0 1 1 1 1 1 1 0 0 1 1 0 0 1 1 0 1 1 1 0 0 2 0 0 1 1 1 1 0 0 0 0 0 0 0 1 2 1 0 0 2 0 2 2 2 1 1 0 0 0 0 0 0 2 1 2 0 0 0 0 0 1 1 0 0 0 0 0 1 2 0 0 0 0 1 1 1 1 1 0 2 1 2 1 1 0 0 2 0 2 2 2 2 0 0 0 1 0 1 0 1 0 0 0 0 0 0 1 0 2 0 2 0 0 1 0 1 0 1 1 2 1 2 0 0 0 1 0 0 2 1 0 0 0 0 2 0 0 0 0 1 1 0 0 1 1 2 1 1 0 1 0 1 1 0 1 0 1 0 1 2 0 2 0 0 2 1 1 1 1 2 2 0 1 0 0 0 0 0 2 0 0 0 1 0 1 1 1 0 0 0 0 2 1 1 0 0 0 0 0 1 1 0 0 1 0 0 0 0 0 1 1 1 0 0 0 0 0 0 0 0 2 0 1 0 0 1 0 1 0 0 2 0 0 1 1 1 0 1 0 1 1 0 1 0 1 0 0 0 2 2 2 2 2 2 1 1 0 1 2 1 1 0 2 2 2 0 0 0 0 1 1 1 1 1 2 0 1 1 0 0 0 2 0 0 1 1 0 0 1 0 2 0 0 0 1 1 1 1 1 2 1 1 1 1 1 1 1 0 1 0 1 0 0 0 1 0 2 2 0 2 0 1 1 1 0 0 2 0 2 1 0 0 0 2 0 0 1 0 0 0 0 2 2 0 1 1 0 0 0 0 0 0 0 2 0 2 0 2 0 2 0 1 1 1 1 0 1 0 1 0 0 0 0 2 2 0 0 2 0 0 0 0 0 0 0 0 0 0 0 0 0 0 0 1 1 1 0 0 1 1 1 1 1 2 2 0 2 1 1 0 0 0 0 0 1 1 0 0 1 1 1 0 0 1 1 0 0 0 0 0 0 1 1 1 1 0 0 0 2 0 2 1 0 2 2 0 0 0 2 0 1 1 0 1 1 1 0 0 0 1 1 0 1 0 1 0 2 1 0 0 0 0 1 1 0 1 0 0 0 2 1 0 2 2 2 1 0 1 0 0 1 1 0 0 1 0 1 0 1 0 0 1 1 1 1 0 0 0 0 0 1 1 1 0 0 0 0 0 0 0 1 1 0 1 0 0 0 0 0 0 2 1 1 0 0 0 1 0 0 0 0 0 0 0 0 0 1 1 1 0 0 0 2 0 0 2 0 0 0 2 1 0 1 1 0 0 2 0 0 1 2 2 0 1 1 1 1 1 1 0 1 0 1 0 2 1 2 0 2 1 0 1 1 1 1 0 1 0 1 2 2 0 1 0 0 0 1 0 0 1 1 1 2 1 2 2 0 0 2 0 0 1 0 0 0 0 0 0 1 1 0 0 1 1 1 1 0 1 0 0 0 0 0 0 0 0 0 2 0 0 0 1 1 1 1 0 0 0 0 0 0 0 1 0 0 2 0 0 0 1 1 1 1 0 2 0 0 2 0 2 0 0 0 0 2 1 0 0 0 0 0 2 0 2 0 0 0 0 2 2 2 1 0 1 1 0 1 1 0 0 0 1 1 0 1 2 1 0 0 1 1 0 1 1 1 2 0 0 0 1 1 2 2 2 0 2 2 0 1 1 0 0 1 1 0 0 0 1 0 1 0 1 0 1 0 0 0 0 0 1 0 1 1 1 0 2 2 0 0 0 0 0 0 0 0 1 0 0 1 0 2 0 0 0 0 0 1 0 0 0 1 0 0 0 1 2 0 2 1
148 0 0 0 0 0 0 0 0 2 2 0 0 1 0 0 0 1 1 1 1 2 0 0 2 0 0 2 0 0 2 0 2 1 0 1 1 2 1 0 1 0 0 0 0 0 1 0 0 0 0 0 0 1 0 2 0 1 1 0 1 1 1 1 1 1 1 0 2 0 1 2 2 2 2 2 0 0 1 0 0 1 1 0 2 0 1 1 2 2 1 1 0 1 0 1 1 1 1 0 2 2 0 1 1 1 2 0 2 0 0 2 1 2 2 2 2 0 1 0 1 1 2 0 0 0 0 1 1 0 1 0 0 0 0 0 0 0 0 0 0 0 1 0 2 0 1 0 0 0 0 0 0 0 0 0 0 2 0 0 0 1 0 0 0 2 1 1 1 1 1 0 1 1 0 1 2 0 0 0 0 0 0 1 2 1 1 2 0 2 0 2 2 0 2 1 1 2 0 0 0 0 0 0 1 1 1 2 0 0 1 0 2 0 0 2 2 1 1 1 1 0 0 2 1 0 0 0 0 1 1 1 0 0 0 0 0 2 2 0 0 0 2 0 2 2 0 1 1 0 0 0 0 0 0 2 1 2 0 1 1 0 0 2 1 0 1 1 1 1 0 1 1 0 0 0 0 1 2 1 1 1 1 1 1 0 1 2 0 1 1 1 0 2 2 1 1 0 0 0 0 0 0 0 0 1 0 1 0 0 0 2 0 2 2 1 1 0 0 0 0 0 2 1 1 0 1 0 1 2 0 0 1 1 0 0 1 2 0 1 0 0 1 2 0 1 1 0 2 0 1 0 2 1 1 0 2 0 0 2 0 2 1 0 1 0 0 2 0 2 0 0 1 2 0 1 0 2 1 0 0 1 1 1 1 0 0 0 0 0 0 1 1 0 1 1 0 1 0 0 0 0 2 2 0 0 0 0 1 0 0 2 1 0 1 1 1 0 0 0 0 1 0 0 1 1 1 0 0 0 0 0 0 0 1 0 0 0 1 0 1 0 1 1 0 1 0 0 0 0 0 0 1 1 0 0 0 0 0 0 0 0 0 0 0 1 1 0 0 1 1 0 1 2 0 2 0 2 0 2 0 0 1 1 1 2 1 2 1 0 1 2 0 0 1 1 1 2 2 2 0 0 1 1 1 0 0 0 0 1 0 0 0 1 0 0 1 2 0 1 1 1 2 1 1 2 0 0 0 2 0 0 1 0 2 0 2 0 1 2 0 0 0 1 1 2 0 2 2 0 1 0 0 0 1 1 0 0 1 0 1 0 0 0 0 0 0 2 2 2 0 1 0 0 0 0 1 2 0 2 2 0 0 0 2 0 2 1 0 1 0 0 0 0 0 0 0 1 1 2 1 1 0 2 2 2 0 1 0 0 1 0 0 1 0 0 1 0 0 0 0 2 2 2 0 0 0 1 0 0 1 1 0 0 2 1 0 1 0 0 0 0 0 0 1 0 2 0 2 2 0 2 0 1 1 0 2 1 1 0 0 0 1 0 1 1 0 0 0 0 0 2 0 0 1 0 0 1 1 1 0 0 1 0 1 1 0 1 0 1 1 1 0 0 0 0 0 0 0 0 0 0 0 1 0 2 2 2 0 0 0 0 0 0 0 2 2 1 1 0 1 0 0 0 1 1 1 0 0 0 0 0 1 2 1 1 1 0 0 1 0 0 0 0 0 0 0 0 0 0 0 0 0 0 0 1 0 0 2 0 0 0 2 1 0 1 1 0 0 1 1 0 1 1 1 1 0 0 2 0 2 1 2 0 0 1 0 1 1 2 1 1 1 1 1 1 0 2 0 2 0 1 1 2 1 0 0 0 0 2 0 1 2 2 2 2 2 2 2 0 1 2 0 0 0 0 0 0 0 1 0 0 0 0 0 1 0 0 0 0 0 0 1 0 0 1 1 0 0 0 2 0 0 0 1 1 1 0 0 0 0 1 0 0 0 1 0 0 2 0 0 0 1 1 2 2 0 0 0 1 2 1 2 0 0 0 0 0 0 0 0 1 1 1 0 0 1 1 2 0 0 2 0 0 1 1 0 1 0 1 0 0 0 0 0 0 0 0 1 0 0 2 2 1 1 1 1 2 0 0 2 1 1 2 0 0 0 0 2 2 0 1 1 1 2 0 0 0 0 1 2 1 2 1 1 0 1 1 0 2 0 0 1 0 1 1 1 0 1 0 0 1 2 0 0 0 0 2 1 0 0 2 0 1 0 0 0 0 0 2 1 1 1 0 1 0 1 1 2 1 1 1
149 0 0 0 0 0 0 2 2 0 0 2 1 1 0 0 1 1 1 0 1 1 0 0 2 1 1 1 1 2 0 1 1 1 0 2 0 2 0 1 1 0 0 0 1 0 0 1 0 0 0 0 2 2 0 1 0 0 1 1 1 1 2 2 0 0 0 0 2 0 0 2 1 2 1 2 1 0 1 1 0 0 1 0 1 0 0 0 1 2 0 0 1 1 1 2 1 2 2 2 0 2 0 1 0 0 2 1 1 0 1 2 1 2 2 2 2 0 1 0 1 0 1 2 1 1 0 1 1 1 0 1 1 0 0 0 0 0 1 0 0 0 0 0 1 0 0 1 1 1 0 0 0 1 1 0 0 1 0 0 0 0 1 1 1 2 1 1 0 1 1 1 0 2 0 0 2 0 0 0 0 0 0 0 2 2 0 1 0 0 1 0 2 1 2 0 2 1 0 0 0 1 0 2 2 0 2 1 1 0 0 1 1 0 0 0 0 0 0 2 2 0 0 2 0 0 1 1 1 0 1 1 1 2 1 1 0 1 1 1 1 1 2 0 2 2 2 0 1 0 0 1 0 1 1 1 0 0 0 0 0 0 0 0 1 0 1 1 2 1 0 1 2 0 0 0 0 0 1 0 0 0 0 0 1 0 0 0 2 2 0 2 0 2 2 0 1 1 0 0 0 0 2 1 0 0 0 0 1 0 0 1 0 0 1 0 1 0 0 0 1 1 0 2 1 0 0 0 1 2 1 1 0 0 0 0 0 1 0 0 2 2 2 2 0 0 1 0 0 1 0 0 1 0 0 1 2 1 1 1 1 2 2 0 2 0 0 1 1 1 1 1 0 2 0 1 0 1 1 0 2 0 0 0 0 0 0 0 0 0 0 1 0 0 1 1 1 0 0 1 0 1 1 1 0 0 2 2 0 0 0 0 0 0 2 0 1 0 0 0 0 0 0 0 0 2 1 0 1 1 0 1 0 1 1 0 0 2 1 1 1 0 1 1 0 1 1 0 0 1 0 1 0 2 0 0 0 2 2 0 0 0 0 0 0 0 0 2 0 0 1 1 1 1 1 1 1 1 0 0 1 1 0 0 2 1 0 1 0 0 0 1 0 2 1 1 1 1 1 2 1 1 1 1 1 0 2 1 0 0 0 0 0 1 0 0 0 2 0 2 2 0 1 0 1 1 1 0 0 2 0 1 1 0 2 0 2 0 1 0 0 2 0 0 1 1 0 1 2 1 0 1 0 0 2 1 0 1 2 1 0 0 1 0 0 0 1 2 1 0 0 0 0 0 0 0 1 1 0 1 2 0 0 0 0 0 0 1 0 1 0 1 0 0 0 0 0 0 0 0 0 2 1 1 2 2 2 1 0 1 0 0 0 0 0 0 0 1 0 0 0 0 0 0 1 0 2 1 0 0 1 1 0 0 2 0 2 1 0 1 1 0 0 0 1 0 2 0 0 0 0 1 0 1 2 0 1 2 1 0 0 0 2 2 0 2 0 1 0 2 1 0 0 0 1 0 0 1 1 1 0 0 2 2 1 2 1 1 0 0 2 0 0 1 0 0 0 0 0 1 0 1 0 1 1 1 1 2 0 0 0 0 0 1 1 1 1 2 1 0 0 0 0 0 0 0 0 0 1 0 0 0 0 2 1 0 1 0 0 1 0 1 0 0 0 0 0 0 0 1 0 1 2 1 0 2 1 0 2 0 0 0 2 1 0 0 2 1 0 2 0 0 2 0 0 0 1 0 1 1 1 1 1 0 0 0 0 2 0 2 0 0 0 0 0 0 0 1 0 0 0 0 0 0 2 2 2 0 1 0 0 0 1 1 1 2 1 1 2 0 2 2 0 1 1 0 0 0 0 0 0 1 1 0 0 0 0 1 1 0 1 1 1 0 0 1 1 0 0 0 2 0 0 0 1 1 1 1 1 1 1 0 0 0 0 0 2 0 1 0 0 0 0 2 0 1 0 0 2 2 2 0 1 0 0 0 1 1 1 0 0 1 0 0 1 0 2 0 2 0 1 1 1 1 2 1 0 2 0 2 0 0 0 1 1 1 0 0 1 0 0 1 2 1 0 1 1 0 1 0 1 0 0 0 0 1 0 1 1 0 0 0 2 0 1 2 2 1 0 1 2 0 1 0 2 0 1 0 0 0 1 1 0 0 0 1 1 0 1 0 1 0 0 0 0 0 0 1 1 0 0 1 0 1 0 0 0 0 0 1 1 0 0 1 0 0 0 0 0 0 2 2
150 0 0 0 0 1 1 1 1 2 2 0 2 2 0 0 1 1 0 0 2 2 0 1 1 1 1 1 0 0 1 1 1 2 2 0 2 1 0 0 2 0 0 0 2 0 2 0 1 0 0 0 1 1 0 2 0 0 0 1 1 2 1 0 0 1 1 0 1 0 0 0 0 2 0 2 2 0 2 2 0 0 0 1 2 0 0 0 2 2 0 1 1 1 0 1 0 1 1 1 1 2 0 0 2 2 2 2 0 0 2 2 0 1 1 1 0 0 0 0 1 0 2 2 2 2 0 0 1 0 1 0 0 0 0 0 0 0 0 1 0 0 0 0 0 0 0 0 0 0 0 0 1 0 1 0 0 2 0 0 1 1 0 0 1 2 1 1 1 1 1 0 0 1 0 0 1 0 0 0 0 0 1 1 2 0 2 0 0 0 2 0 2 0 2 1 2 1 1 0 0 0 0 1 2 0 2 1 2 0 1 2 2 0 0 1 1 1 2 0 0 0 0 2 0 0 0 0 0 1 0 0 1 1 1 1 0 2 2 0 0 0 2 0 1 1 0 0 1 1 1 1 0 0 0 1 1 2 0 0 0 0 1 0 0 0 0 1 2 1 0 2 0 1 0 0 0 2 2 2 2 0 1 0 1 1 0 2 0 2 0 1 1 2 1 0 1 1 1 0 1 0 2 1 0 0 0 0 2 0 0 2 0 2 1 1 1 1 1 0 1 1 0 1 1 0 0 0 0 2 0 0 2 0 0 0 0 2 1 1 1 1 2 2 1 0 2 0 0 1 0 0 2 0 1 0 0 0 0 2 0 2 2 0 2 1 0 2 0 2 0 0 0 2 0 0 0 1 1 0 1 0 0 1 1 1 0 0 0 1 1 2 0 1 2 0 0 2 1 1 0 1 1 2 0 1 1 0 0 0 0 0 0 0 0 0 0 0 0 0 0 1 1 0 1 1 0 1 1 0 1 1 0 2 1 0 1 0 0 0 2 0 1 1 1 1 0 0 0 0 0 0 1 2 2 1 2 2 2 0 0 1 0 0 0 1 1 1 0 1 0 0 1 1 1 1 1 2 0 1 1 0 0 0 1 1 0 2 2 0 1 2 0 2 0 0 0 1 1 2 1 1 1 1 1 0 2 0 0 1 0 1 1 1 0 1 0 2 0 2 2 0 2 2 0 2 0 0 0 2 0 2 1 0 1 0 1 1 1 1 0 1 0 0 1 2 0 1 1 0 0 0 0 0 2 1 0 0 2 0 2 0 1 1 0 0 1 2 2 1 0 0 0 0 0 0 0 1 0 1 2 0 0 0 2 0 2 1 1 1 0 2 1 0 1 1 0 0 0 0 0 1 0 1 1 2 1 0 0 0 1 1 0 0 0 0 0 1 1 0 0 1 0 1 0 0 0 1 0 0 2 2 1 0 2 1 0 0 0 1 0 1 0 2 1 0 2 1 1 1 0 1 1 2 0 1 2 2 1 0 0 0 0 1 1 2 0 0 1 0 0 1 1 0 0 0 0 0 2 0 0 1 2 0 1 2 2 2 0 1 0 1 0 0 0 0 0 0 0 2 1 1 0 1 1 1 2 2 0 0 1 1 0 0 0 0 0 2 2 1 0 0 0 0 0 1 1 0 1 0 0 0 1 1 1 1 1 0 0 0 0 0 0 0 0 1 1 0 0 0 0 0 0 0 0 2 0 0 1 0 0 0 2 1 0 0 2 0 1 1 0 1 2 0 0 1 1 0 1 0 2 1 1 1 1 0 1 1 0 2 1 0 1 1 0 0 0 1 0 1 0 2 0 2 2 0 1 0 0 1 0 0 1 0 1 1 0 2 1 1 1 1 0 0 1 0 0 0 1 0 0 0 0 0 0 0 0 1 0 0 1 1 0 0 0 0 0 1 1 0 2 1 0 0 2 0 0 0 0 0 1 0 0 0 0 1 0 0 1 0 1 0 1 1 2 2 0 0 1 1 1 0 2 0 0 0 0 2 1 0 1 1 0 1 1 0 2 0 0 0 1 1 1 1 1 1 0 1 0 2 0 0 1 0 1 1 0 0 1 0 1 0 2 1 0 1 1 2 1 0 2 0 0 0 0 0 0 1 1 0 1 0 1 1 1 0 0 1 0 0 2 0 2 1 1 0 1 1 0 1 0 1 1 0 0 2 2 0 0 1 1 0 0 1 1 2 0 0 2 0 0 0 0 1 0 0 0 0 0 1 0 0 0 0 0 0 0 0 0 0 0 0
151 0 0 0 0 0 0 1 1 2 1 0 0 1 0 0 0 0 2 2 0 0 0 0 2 0 0 1 1 0 1 2 1 1 1 0 2 1 0 0 0 0 0 0 0 1 0 0 0 1 1 1 0 0 1 1 0 0 0 2 0 1 1 1 0 0 0 0 1 1 0 1 1 2 0 2 1 0 2 0 2 0 0 1 2 0 0 0 1 2 0 0 2 2 0 1 0 1 1 1 1 2 0 0 2 1 2 1 1 1 0 1 1 2 2 2 2 0 1 0 1 1 2 2 2 2 0 0 1 0 1 0 0 0 0 0 0 0 0 0 0 0 0 0 0 0 1 0 0 2 0 1 0 0 1 0 0 1 1 0 0 0 0 1 0 1 0 0 1 1 0 1 0 1 0 0 1 0 0 0 0 0 1 0 1 0 1 1 0 1 0 1 1 1 1 1 2 1 0 0 0 0 0 1 2 0 2 1 2 0 1 1 0 1 0 0 0 1 0 0 2 2 1 1 0 1 0 0 0 0 1 1 0 0 0 0 0 2 2 0 0 1 2 0 1 1 0 0 2 0 0 0 0 0 0 2 1 1 0 0 0 0 0 1 1 0 1 1 2 2 0 1 1 0 0 0 0 0 1 0 0 0 1 1 2 1 1 1 1 1 1 1 0 2 1 0 0 0 0 0 0 0 2 2 1 0 1 0 0 0 0 1 0 2 0 0 2 2 0 0 0 0 1 2 2 0 0 0 1 1 0 1 1 0 0 0 0 1 0 0 1 1 2 2 0 0 2 0 1 1 0 0 2 1 1 0 1 0 0 1 0 1 1 1 1 0 0 2 1 0 1 1 0 2 0 1 0 0 0 1 2 1 0 0 0 1 0 0 0 1 0 1 0 0 2 0 0 2 1 1 0 1 2 2 0 0 0 0 0 0 0 0 1 0 1 1 0 0 0 0 0 1 0 0 1 1 0 0 0 0 0 0 0 1 1 0 1 1 1 0 1 0 2 0 0 2 0 0 1 0 0 1 2 2 2 2 2 2 1 1 1 1 1 1 0 2 2 2 0 0 1 1 1 2 1 1 0 1 0 0 2 1 1 0 1 1 0 1 1 0 1 1 1 1 2 0 0 1 1 1 1 1 1 1 1 0 1 1 0 1 0 1 2 0 0 0 0 2 0 2 2 0 2 2 0 2 0 1 0 1 1 1 1 0 1 0 1 0 2 1 0 1 0 1 1 1 0 1 2 0 1 0 1 1 1 0 1 0 0 1 0 1 1 0 0 0 1 2 2 1 1 1 0 0 1 0 1 0 0 0 1 0 0 0 0 0 0 2 2 2 0 0 0 0 1 0 1 0 0 0 0 2 0 1 1 2 0 1 0 1 0 0 0 1 0 0 2 2 0 0 0 0 0 0 0 0 2 0 0 0 2 2 0 0 1 2 0 0 0 1 0 1 0 2 2 0 1 2 2 2 0 1 0 0 2 0 0 2 2 2 2 1 1 2 0 2 1 0 1 0 0 1 0 0 0 0 1 1 1 1 1 0 1 1 2 2 0 2 1 0 2 0 1 1 0 0 0 1 0 1 1 0 0 1 0 2 1 2 0 0 1 1 0 1 1 1 0 1 1 0 0 0 0 0 0 0 0 1 1 1 0 2 0 2 1 0 2 0 1 1 0 0 0 1 0 1 2 1 0 0 0 0 1 1 0 0 0 0 1 0 0 0 2 2 0 1 2 1 0 1 1 0 2 0 0 0 1 1 0 2 0 0 2 0 0 2 0 0 0 2 2 0 1 0 0 0 0 1 0 2 0 2 0 2 2 1 1 0 0 2 0 0 1 1 1 2 1 1 2 1 1 2 0 2 2 0 0 0 0 0 0 0 0 1 0 1 0 1 0 0 1 0 1 0 0 1 1 0 0 1 1 0 0 0 2 0 0 1 1 1 1 0 0 0 0 2 1 0 1 0 0 0 1 2 1 0 0 0 2 2 1 0 2 0 0 0 0 1 1 1 0 2 0 0 1 0 1 0 1 0 0 2 2 2 0 0 1 0 0 1 0 0 0 0 1 1 0 0 2 1 1 0 2 0 0 0 0 1 0 1 2 0 0 2 0 0 0 2 2 0 1 1 1 2 2 1 1 0 0 0 2 0 2 0 0 0 0 0 0 2 0 0 1 0 1 0 0 0 1 1 1 0 0 0 0 1 0 2 0 0 0 2 0 0 0 0 0 0 0 1 1 0 0 0 1 0 1 0 1 0 0 0
152 0 0 0 1 0 0 1 1 2 1 1 1 2 0 0 0 1 2 1 0 1 1 0 2 0 0 0 0 1 1 0 1 1 1 2 1 0 0 0 0 1 1 0 0 0 0 0 0 0 0 1 1 1 0 2 0 0 0 1 0 0 1 1 0 1 1 1 1 0 0 0 1 2 1 2 1 0 0 1 0 0 1 1 1 0 0 1 2 2 1 1 1 2 0 2 0 1 1 1 1 2 0 1 0 0 2 1 0 0 1 1 1 1 2 2 2 0 1 0 1 1 1 1 0 0 0 0 0 0 0 0 0 0 0 0 0 0 0 1 2 0 0 0 1 0 0 0 0 2 0 0 0 2 0 0 0 0 0 0 1 0 1 0 0 1 0 2 0 1 1 0 0 1 0 0 1 1 0 1 0 0 1 0 1 0 1 2 1 0 2 1 0 0 0 0 1 2 0 0 0 0 0 0 1 1 1 1 0 0 0 2 1 0 0 1 1 1 2 0 1 2 1 2 0 0 2 0 1 1 0 0 0 0 0 0 0 2 2 0 0 0 2 1 1 1 0 1 1 1 1 1 1 0 0 1 1 1 0 0 0 0 0 0 0 0 0 0 1 0 0 1 1 1 0 0 0 1 1 0 0 0 2 0 2 1 1 1 0 2 0 1 2 2 2 0 0 1 0 1 0 0 1 0 0 0 0 0 1 0 0 2 0 1 0 0 1 0 1 0 1 1 1 0 0 0 0 0 1 0 0 2 0 0 0 0 0 1 0 0 1 1 2 2 0 1 1 2 0 2 0 0 1 0 1 1 1 1 0 2 0 2 1 0 1 0 0 0 2 0 2 2 0 2 0 1 0 1 1 0 0 1 0 0 0 0 1 0 0 1 0 1 0 0 2 2 2 0 0 0 0 0 1 2 0 1 0 0 0 1 0 0 0 0 1 0 1 0 0 0 0 0 0 1 2 1 1 0 0 0 1 1 0 0 2 0 1 1 0 0 1 0 2 0 1 2 0 0 1 0 0 1 0 2 1 0 1 1 1 1 2 2 0 0 0 0 0 1 0 1 0 0 1 1 2 0 1 2 1 1 0 0 1 1 2 1 0 0 0 0 1 2 1 1 0 0 0 0 0 2 2 2 1 1 1 0 1 0 1 1 0 0 1 0 0 0 0 2 0 1 1 1 0 0 0 0 1 0 0 2 0 2 0 0 0 0 1 0 2 1 1 0 0 0 1 0 1 1 1 0 1 0 1 0 1 1 0 0 2 0 0 0 0 1 1 1 0 1 0 0 0 1 0 0 0 0 0 1 0 0 1 0 0 0 1 0 1 2 1 2 1 1 0 0 1 1 0 0 0 0 0 1 0 2 2 2 0 1 0 2 0 0 0 0 0 0 0 1 0 0 0 0 0 1 1 0 1 0 0 0 0 0 0 1 2 0 1 2 0 0 1 0 0 1 1 0 2 1 2 2 1 1 1 2 1 1 1 1 1 0 0 0 2 0 1 1 0 1 0 1 1 0 0 0 0 0 1 0 2 0 1 0 0 0 0 1 1 0 0 0 2 0 0 1 1 0 0 0 0 1 0 1 0 0 1 1 1 2 0 1 1 1 0 1 1 0 0 1 1 0 0 0 1 0 0 0 0 0 0 0 0 1 0 2 0 0 0 0 1 2 1 0 0 1 0 0 1 1 0 0 0 0 0 1 0 1 0 0 1 0 0 0 2 2 1 0 2 0 1 1 0 0 2 1 0 0 1 1 1 1 2 1 1 0 0 1 0 1 0 2 1 0 1 1 1 1 0 0 0 0 0 0 2 2 0 0 2 2 0 0 0 0 2 2 2 2 2 1 2 0 1 1 0 0 1 0 0 0 0 0 0 1 0 1 0 0 0 0 0 1 0 0 0 0 0 0 1 0 0 0 2 0 0 0 2 0 0 1 1 1 1 0 0 0 0 0 0 0 2 0 1 0 2 0 2 2 0 0 1 2 2 0 2 0 0 0 0 1 1 0 0 1 1 0 2 0 2 0 0 1 0 2 1 1 0 2 0 2 0 2 0 0 0 0 1 0 0 0 1 1 0 0 2 2 0 1 1 1 0 0 2 0 0 2 0 1 1 1 0 0 1 0 2 2 2 0 0 1 0 2 2 0 0 0 2 0 2 0 0 2 0 1 1 0 1 1 1 0 2 1 0 0 0 0 0 0 0 0 2 0 0 0 0 0 0 0 0 0 1 2 0 0 0 0 0 0 0 0 2 0 1 1
153 1 0 0 1 0 0 2 2 0 0 0 0 0 0 0 0 1 1 1 0 0 1 0 2 0 0 1 1 1 1 0 1 1 1 1 1 0 0 0 0 2 1 0 0 2 1 0 0 0 0 1 0 0 1 1 0 0 0 2 0 2 1 0 0 0 0 0 0 0 0 0 2 1 2 1 0 0 1 1 0 0 0 1 1 0 1 1 2 2 0 1 0 1 0 0 0 1 0 0 0 2 0 1 0 1 2 1 1 1 1 2 0 0 0 0 1 0 0 0 2 0 2 2 2 2 0 0 1 0 0 0 0 0 0 0 1 0 0 1 1 0 0 0 0 1 0 0 0 1 0 0 0 0 0 1 0 2 0 0 1 0 0 0 1 2 0 1 1 0 0 1 2 1 0 1 2 0 0 0 0 1 0 1 2 1 1 0 0 0 2 0 2 2 2 0 0 1 0 1 0 2 0 1 1 1 2 1 1 0 0 0 2 0 0 0 0 2 0 0 2 2 1 2 0 0 2 0 0 1 1 1 0 0 0 0 1 1 1 1 1 1 2 0 2 2 0 0 2 0 0 0 1 0 0 1 1 2 0 0 0 0 0 1 0 0 0 0 1 1 0 2 0 0 1 0 0 0 1 0 0 1 1 0 1 0 0 1 1 2 0 1 0 2 0 1 0 0 1 0 0 0 1 0 0 0 1 0 0 0 0 0 0 2 1 0 0 0 0 0 1 1 2 0 1 0 0 0 2 1 0 2 1 0 0 0 0 1 0 2 1 2 1 2 0 2 0 1 2 0 0 0 1 0 1 1 1 0 1 0 1 1 1 0 1 0 0 2 2 0 2 2 1 2 1 1 0 1 1 1 1 1 0 0 0 1 0 0 0 1 0 1 2 0 1 1 1 1 0 0 0 0 1 2 1 0 0 0 0 0 0 1 1 0 1 0 1 0 0 0 0 0 0 2 1 2 2 0 0 0 0 0 0 2 0 0 2 2 1 0 1 0 2 0 0 2 1 0 0 0 0 2 1 2 1 1 1 2 2 1 1 1 1 1 0 1 1 2 0 0 0 0 2 1 1 0 1 2 1 0 0 0 1 1 1 2 1 2 2 0 2 2 0 2 1 1 1 0 0 2 2 0 2 1 2 0 2 2 1 1 0 0 1 1 1 0 0 2 0 1 1 2 1 0 1 1 1 1 1 1 1 0 2 1 1 0 2 2 2 1 0 1 0 1 1 0 1 2 2 0 1 0 1 0 1 1 0 0 1 0 1 0 1 0 0 0 1 1 0 0 0 0 0 0 0 0 0 1 0 1 2 0 0 0 0 0 0 2 2 2 0 1 0 1 0 0 0 0 0 0 0 2 0 1 1 2 1 0 0 1 1 0 0 0 0 0 0 0 0 0 0 0 0 0 0 0 2 1 0 0 2 2 0 0 2 0 2 1 1 1 1 0 0 0 1 0 2 1 1 1 0 1 0 1 1 0 1 2 1 0 0 0 1 2 0 2 0 1 0 2 1 0 0 0 0 0 0 0 2 0 1 0 2 1 0 2 1 2 1 0 2 0 1 1 1 0 0 0 0 1 2 0 0 2 2 2 2 1 0 0 1 1 0 0 0 0 1 2 2 0 1 0 2 0 0 1 1 0 0 0 0 1 0 2 0 0 0 0 1 1 1 0 0 1 0 1 2 0 0 0 0 0 1 1 0 0 0 0 2 0 0 0 2 1 1 1 2 0 0 2 1 0 0 1 0 1 1 0 1 1 1 0 2 0 0 2 0 1 1 2 1 1 1 1 0 0 1 1 0 1 0 2 0 1 2 1 1 0 0 1 0 0 0 0 1 1 0 2 2 0 1 1 0 2 2 0 0 0 0 1 0 0 1 0 0 1 1 0 0 0 1 0 0 0 0 0 0 0 0 0 2 0 0 0 2 0 0 0 0 0 2 0 1 0 1 1 1 0 0 0 0 0 1 0 2 1 1 0 2 2 2 0 2 0 0 0 0 2 0 0 0 1 1 1 2 2 1 0 0 1 0 1 0 0 2 2 0 1 0 2 0 0 0 0 1 1 0 2 2 2 0 0 2 0 0 2 0 1 0 0 2 0 1 1 2 2 2 1 1 0 0 1 1 1 0 0 1 0 1 1 1 0 2 1 0 0 1 2 0 2 0 0 1 1 1 1 1 0 2 0 0 0 0 0 0 1 0 2 0 0 0 2 0 0 0 0 0 0 0 2 1 0 0 0 2 0 0 0 0 0 1 2
154 0 1 1 0 0 0 1 1 2 2 0 0 1 0 0 0 2 1 1 1 2 0 0 2 0 0 1 0 0 1 1 2 2 0 2 1 1 1 0 0 0 0 0 1 1 0 0 0 0 0 1 1 1 0 1 0 0 0 0 0 1 0 1 1 1 1 0 1 0 0 0 2 1 2 1 0 0 2 2 0 0 0 1 2 0 0 0 1 2 0 0 2 0 0 2 0 2 0 0 2 0 0 1 1 1 2 1 1 0 0 1 1 1 2 2 2 1 1 0 0 0 2 0 0 0 0 0 1 0 1 1 0 0 0 0 0 0 0 2 0 0 1 0 0 0 0 0 0 1 0 0 0 1 0 0 1 1 0 0 1 1 2 0 0 2 0 1 0 0 0 0 1 1 0 1 0 0 0 0 0 1 0 2 2 0 2 0 0 0 1 0 1 0 1 1 0 1 0 0 0 0 0 0 2 0 2 1 1 0 2 1 1 0 0 0 0 0 2 0 1 1 0 2 0 1 0 0 0 0 1 1 0 1 1 0 1 2 2 0 0 0 1 0 2 2 1 0 2 0 0 0 1 0 0 0 0 0 0 0 0 0 0 1 0 0 0 1 2 2 1 0 0 1 0 0 0 2 2 1 1 1 2 1 2 0 2 2 0 2 0 0 0 2 2 0 1 0 1 0 1 0 2 1 0 0 1 0 0 0 2 2 0 2 2 0 2 0 1 0 1 1 1 2 1 0 0 0 1 1 0 1 1 0 0 0 0 2 0 0 0 0 1 0 1 1 1 0 0 0 0 2 1 0 0 2 1 1 0 1 0 2 1 0 1 2 0 2 2 0 2 2 1 2 0 0 0 0 0 0 1 1 0 0 0 1 0 0 0 2 1 0 0 0 2 0 0 0 2 1 0 2 1 2 0 1 0 0 0 0 0 0 0 0 2 0 1 0 0 0 0 1 0 1 1 1 1 1 1 0 0 0 0 2 0 1 0 2 0 0 2 0 1 1 0 0 0 0 0 0 0 0 0 1 1 0 1 2 0 1 2 2 0 0 0 1 1 2 0 0 0 0 1 1 1 0 2 1 0 1 1 0 2 1 0 2 1 1 1 0 1 1 0 2 0 2 2 1 1 2 1 0 2 1 2 1 2 1 0 2 0 0 1 0 1 0 0 1 0 1 1 1 2 0 1 2 0 0 0 2 0 2 2 2 1 1 2 1 1 0 1 0 0 0 2 2 0 1 1 0 1 0 0 0 2 1 0 0 2 0 1 0 0 0 0 0 1 2 1 0 0 1 0 0 0 0 0 2 0 2 2 0 0 0 1 0 0 1 1 1 0 1 1 0 1 1 1 0 0 0 0 2 0 2 2 2 0 0 0 1 1 0 0 1 0 1 0 0 0 0 0 1 1 1 0 0 0 1 0 0 2 2 0 0 2 0 1 0 0 1 0 0 0 1 1 0 1 1 1 1 0 1 0 1 2 0 1 2 2 0 0 0 1 1 0 1 0 1 1 0 0 0 0 0 2 0 0 0 2 0 1 1 2 1 1 1 0 1 0 1 0 1 0 2 0 0 1 0 0 2 1 1 0 1 1 2 2 1 1 0 0 0 0 1 1 1 0 1 1 1 0 1 0 0 0 1 1 0 0 0 0 1 0 2 0 0 1 0 0 1 0 1 0 0 0 1 1 0 0 0 0 0 0 1 0 1 0 0 1 0 0 0 2 1 1 1 1 1 0 2 0 1 1 0 0 0 0 0 2 0 1 1 0 1 1 1 1 1 1 2 1 1 0 1 0 0 0 2 0 1 0 1 2 2 0 0 1 1 1 0 0 0 1 1 2 1 1 2 1 0 1 0 0 0 1 0 0 0 0 0 0 1 1 0 0 0 0 0 0 0 0 0 1 1 0 0 1 0 1 0 1 0 0 0 1 0 1 1 1 1 0 0 0 0 0 0 2 1 1 0 0 0 1 1 1 1 0 1 1 1 2 0 2 0 0 0 0 2 0 0 0 1 1 1 2 2 2 0 0 0 0 1 2 2 1 1 1 1 0 1 0 0 0 0 1 0 0 1 1 0 0 1 2 1 0 0 1 1 0 0 2 1 0 0 0 0 0 1 1 0 0 1 2 2 2 0 0 0 0 0 2 1 2 0 1 0 1 0 1 0 1 1 0 1 2 0 0 0 1 0 0 0 0 0 0 1 0 1 1 0 0 1 0 1 0 0 1 0 1 2 1 0 0 0 0 0 0 0 1 2 1 2
155 1 0 0 0 0 0 0 1 2 1 0 1 1 0 0 1 2 1 1 1 2 0 1 1 0 0 1 0 1 1 0 1 1 1 1 1 1 0 0 0 1 0 0 0 0 0 0 0 0 0 0 0 0 1 1 0 0 0 1 0 1 0 0 0 0 0 0 1 0 0 1 1 2 1 2 1 0 2 2 0 0 0 1 2 0 0 0 2 2 0 0 1 2 1 2 1 1 1 1 1 1 0 1 1 1 2 2 0 0 0 0 0 2 2 2 2 0 0 0 1 0 2 1 1 1 0 1 1 1 2 0 1 0 0 0 1 0 0 0 0 0 0 0 2 0 2 0 0 1 0 0 0 0 0 1 0 0 0 1 0 0 0 1 0 0 0 0 0 0 0 1 0 2 0 1 1 0 0 0 0 0 1 0 1 0 0 1 0 0 1 1 1 1 1 1 0 2 0 0 0 1 0 0 1 1 1 1 2 0 1 1 2 0 0 0 0 0 2 1 1 0 0 2 0 1 0 0 0 0 0 0 1 2 1 1 0 2 2 0 0 0 2 0 2 1 1 0 2 0 0 0 0 1 1 2 0 2 0 1 1 0 0 0 0 0 1 0 1 0 0 2 0 2 0 0 0 2 2 2 2 0 2 0 0 0 2 0 0 1 1 0 1 2 1 0 0 0 0 0 0 0 2 0 0 2 0 1 1 0 0 2 0 2 1 0 2 0 1 0 1 1 1 0 1 0 0 0 0 0 0 2 0 0 0 1 1 1 0 1 1 1 1 2 0 0 2 0 0 0 0 2 1 0 0 1 0 0 0 1 1 2 2 0 2 2 0 2 1 1 1 1 0 1 1 1 0 1 1 0 0 1 0 0 0 0 0 0 0 0 0 0 0 0 1 0 0 0 0 0 0 1 0 2 1 1 0 0 0 1 0 1 0 0 1 0 1 0 0 0 0 1 0 1 1 1 0 0 0 0 1 0 0 1 0 1 0 2 1 0 2 0 2 0 1 2 0 1 1 0 0 1 0 0 0 0 0 1 1 1 2 2 0 0 0 1 1 2 0 0 1 1 2 0 1 0 2 1 0 1 0 0 0 0 1 0 0 2 1 0 1 2 1 1 1 1 1 1 1 2 1 1 2 2 2 0 2 1 0 1 0 1 1 0 0 1 1 1 0 1 1 2 2 1 0 2 0 0 0 2 0 2 1 0 0 0 2 2 2 1 0 1 0 0 1 1 0 1 1 0 0 0 1 0 0 0 1 1 0 2 0 0 1 0 0 0 1 1 1 1 0 1 0 0 0 0 1 2 0 2 2 0 0 0 0 0 0 1 0 1 0 0 0 0 1 0 0 0 0 1 1 1 1 1 2 2 1 1 0 1 1 1 0 0 0 0 0 0 0 0 0 1 1 1 0 0 1 2 0 0 1 1 0 0 2 1 0 0 0 0 0 1 0 0 1 0 2 2 0 0 1 2 0 1 2 0 1 2 1 0 0 0 1 0 0 0 0 2 0 0 0 0 0 0 0 0 1 1 1 1 1 0 1 1 0 1 2 1 0 1 1 1 0 0 1 0 0 0 0 2 1 1 0 1 1 1 1 1 0 2 0 0 0 0 0 1 0 1 1 1 0 0 1 0 0 0 0 1 1 1 0 1 0 2 0 0 1 0 0 2 0 1 1 0 0 1 2 1 0 0 0 1 1 0 0 0 0 0 0 0 0 1 1 0 0 0 2 1 0 2 0 0 1 1 1 0 2 0 1 1 1 1 0 0 0 1 0 1 0 2 1 0 2 0 1 0 0 0 1 2 0 0 0 2 2 1 1 1 1 0 0 0 0 0 0 2 2 2 1 0 1 1 0 0 2 0 0 0 0 0 1 0 1 1 0 1 0 1 0 0 1 1 1 0 1 0 1 0 0 0 2 0 0 0 2 0 0 1 0 0 2 0 0 0 0 1 0 0 1 0 0 0 0 2 0 1 0 0 1 2 1 0 2 0 0 0 0 1 1 1 0 2 0 0 1 0 2 0 0 0 0 2 2 2 0 0 1 1 0 0 2 0 0 0 2 2 0 0 2 0 2 0 1 1 0 1 0 2 0 1 2 0 0 2 0 0 0 1 2 1 0 2 2 2 2 1 1 0 0 0 2 0 2 1 0 0 1 1 0 1 0 1 1 1 2 0 0 0 2 0 0 0 0 0 0 0 1 0 2 0 0 0 0 0 0 0 0 0 0 0 0 0 0 0 0 0 0 0 0 0 2 1
156 0 0 0 0 0 0 0 0 2 1 2 0 0 0 0 0 0 0 1 1 2 0 1 1 0 0 1 0 1 2 0 2 2 0 1 1 0 0 0 0 2 0 0 0 0 0 0 0 1 1 0 0 0 1 0 0 0 0 0 0 1 2 1 0 0 0 0 1 0 0 1 1 2 1 2 1 0 2 0 2 0 0 0 1 0 0 0 2 2 0 0 1 2 1 2 1 2 2 2 0 2 0 2 0 0 2 1 1 0 0 1 0 1 2 2 1 1 0 0 1 1 2 1 1 1 0 1 2 2 2 1 0 0 1 1 1 0 0 0 1 0 0 0 0 1 1 0 0 1 0 0 0 0 1 1 1 1 0 1 2 2 0 0 0 1 0 1 0 0 0 0 1 2 1 1 1 0 0 0 0 0 0 1 1 0 1 1 0 0 1 1 1 1 1 0 0 1 0 0 0 0 1 0 2 0 2 1 1 0 0 2 0 0 0 0 1 1 2 0 1 0 1 2 0 0 1 0 0 0 0 0 1 1 0 0 0 1 1 1 1 1 2 1 2 2 0 0 2 0 0 0 0 0 0 1 0 1 0 0 0 0 0 1 1 0 0 0 2 2 0 2 0 1 0 0 0 0 1 1 0 0 1 0 0 1 0 1 1 2 0 0 1 2 2 0 1 0 0 0 0 1 2 2 2 0 1 1 0 0 0 2 0 2 1 0 2 0 0 0 1 1 2 2 0 0 1 0 0 0 0 2 0 0 0 0 0 1 0 0 0 0 1 2 0 1 1 0 2 0 1 0 2 1 1 0 1 1 0 1 0 1 0 1 0 0 0 0 2 0 2 2 1 1 1 0 0 0 0 0 1 1 0 0 0 0 0 0 0 1 0 0 0 0 1 0 0 0 2 2 0 2 0 2 0 1 0 0 0 0 0 0 1 0 1 0 0 0 0 0 0 0 0 1 1 2 1 0 0 0 0 1 0 2 0 1 1 0 0 0 1 0 2 1 1 2 0 0 0 0 0 1 1 2 1 1 1 1 0 0 1 1 0 0 0 1 0 0 0 1 1 0 1 2 0 1 0 2 0 1 1 0 2 1 0 2 1 1 0 1 1 1 0 1 0 1 1 1 1 2 1 1 1 1 1 0 2 0 0 1 0 0 0 0 1 0 0 1 0 2 2 0 2 1 0 2 0 0 1 2 0 1 1 1 0 0 1 1 1 0 1 0 0 2 2 1 0 1 1 0 0 0 0 0 0 1 0 0 0 1 0 0 0 0 0 0 1 1 1 2 0 1 0 0 0 0 1 1 0 1 2 0 0 0 1 0 1 2 1 2 0 1 1 1 0 1 0 1 1 0 0 2 1 0 0 1 0 1 0 2 1 0 0 0 0 0 0 0 0 0 0 0 0 0 0 2 0 1 0 0 2 2 0 0 1 1 0 0 0 0 1 1 0 1 2 0 2 0 1 1 0 1 0 1 2 0 2 1 1 0 0 0 0 0 0 0 0 1 1 0 0 0 1 0 1 0 0 0 1 0 1 0 2 0 0 2 2 1 0 0 1 0 0 0 0 1 1 0 0 1 0 1 0 1 2 1 1 1 0 0 1 1 0 2 1 0 0 2 2 1 0 0 1 0 0 1 1 0 1 0 0 0 0 2 0 0 1 0 0 0 0 0 0 0 0 1 1 0 0 0 0 0 0 1 0 1 0 0 2 0 0 0 2 2 1 0 2 0 0 1 0 0 2 0 0 0 0 1 1 1 1 1 1 0 0 1 0 1 1 2 1 1 0 1 0 0 1 1 0 1 0 1 1 1 1 1 0 0 0 1 1 1 0 0 0 2 1 2 2 0 2 2 0 1 1 0 0 0 0 1 0 1 0 0 0 1 0 1 1 0 1 1 0 0 0 0 0 1 0 0 2 0 0 0 1 0 1 0 1 1 1 0 0 0 0 1 0 1 1 0 0 0 1 2 2 2 0 1 2 2 2 0 2 0 0 0 0 2 1 0 0 1 0 1 1 0 1 0 1 0 1 2 0 1 2 1 0 1 0 1 0 0 0 0 2 1 0 1 1 1 0 1 1 1 0 1 1 1 0 0 2 1 0 1 0 0 0 0 1 1 0 1 2 1 1 0 2 0 0 0 2 0 2 0 0 0 0 0 0 1 0 0 1 0 1 1 1 0 2 0 0 0 0 1 1 2 0 1 1 0 0 1 0 0 0 0 0 0 0 2 2 2 0 1 2 0 0 0 1 0 0 0
157 0 0 0 0 0 0 1 1 1 1 1 0 0 0 0 0 1 1 2 0 1 0 0 2 1 1 2 1 1 2 0 1 2 1 1 2 2 0 0 1 1 0 1 0 1 1 0 0 1 0 2 0 0 1 1 0 0 0 2 0 0 1 1 1 1 1 0 1 0 0 1 1 2 1 2 1 0 0 0 0 0 0 2 2 0 0 1 2 2 1 1 1 1 0 1 1 1 0 0 2 1 1 1 0 0 2 1 1 0 1 2 0 0 1 1 1 0 1 0 1 0 2 0 0 0 0 0 1 0 0 1 1 0 0 0 1 0 0 1 2 0 0 0 0 0 0 0 0 2 0 1 1 0 0 0 0 0 1 1 1 1 0 0 1 1 1 1 1 0 1 2 0 2 1 1 2 1 0 1 0 0 0 0 2 2 0 2 1 1 1 1 1 1 1 0 0 1 1 0 0 0 0 0 0 1 2 1 2 0 1 1 1 0 0 0 1 0 0 2 2 0 0 1 0 0 0 0 1 2 0 0 0 0 0 0 0 2 2 0 0 0 2 0 2 2 1 1 1 0 0 0 0 0 0 2 1 2 0 0 0 0 0 0 0 0 0 0 1 1 0 2 0 1 1 0 0 0 2 1 1 0 2 0 1 1 1 2 0 2 0 1 0 2 2 0 0 1 1 1 0 0 2 0 0 0 0 0 0 0 0 0 0 1 1 0 2 1 0 0 0 0 1 0 1 0 0 0 0 1 0 2 1 0 0 0 0 2 0 0 0 2 2 1 0 0 1 0 1 2 0 0 2 0 2 0 0 1 0 2 0 2 2 0 2 2 0 2 1 1 1 1 1 2 0 1 0 0 0 0 2 0 0 0 0 1 0 0 0 0 0 0 1 0 0 0 0 1 0 0 0 0 0 0 0 0 2 1 1 0 0 1 0 0 1 0 1 0 0 0 0 0 0 0 2 2 1 0 0 0 0 1 0 0 0 0 0 2 0 0 1 0 2 0 1 2 1 0 0 0 0 1 1 1 1 1 1 2 2 0 0 2 1 1 0 1 1 2 0 0 0 1 2 0 0 2 0 2 0 1 2 0 1 1 2 0 0 2 0 0 0 2 0 0 0 0 0 1 1 1 1 1 1 1 1 0 1 0 0 2 0 0 2 0 0 0 0 2 0 2 2 0 2 0 2 2 0 0 1 1 1 1 1 1 1 0 2 1 2 0 2 0 0 0 2 2 0 1 1 0 2 0 1 0 0 2 0 0 1 1 0 0 1 1 0 0 0 2 0 0 0 0 0 0 0 0 1 1 0 1 1 0 0 0 1 1 0 1 1 1 0 0 1 1 1 0 1 0 0 0 0 2 0 1 1 2 0 0 1 0 0 0 0 0 0 0 0 0 0 0 0 0 1 1 0 0 1 1 0 0 1 1 0 0 2 0 0 2 0 0 0 1 0 0 1 0 2 0 1 1 0 2 0 1 2 0 1 2 2 0 0 0 1 2 0 2 0 1 0 1 1 1 0 0 1 0 1 0 1 0 0 2 2 1 0 2 2 1 0 1 0 1 0 2 1 0 0 0 0 1 1 1 0 1 1 2 2 1 0 0 0 0 0 0 0 2 1 1 1 0 0 0 0 0 0 1 1 1 0 0 0 1 0 2 0 1 0 0 0 0 0 0 0 0 0 0 0 1 0 1 1 1 0 0 0 0 0 1 2 0 0 0 2 0 0 1 1 0 0 2 0 0 1 0 0 1 1 0 0 2 0 0 1 0 0 1 0 1 1 2 1 1 1 1 0 0 0 1 0 2 0 2 0 1 2 2 2 0 0 1 1 1 0 0 0 2 0 2 2 0 0 1 0 2 2 0 0 0 0 0 1 0 0 1 0 1 0 1 0 0 1 0 1 0 0 1 1 0 0 0 2 0 0 0 2 0 0 0 0 0 1 0 1 0 0 2 0 0 1 0 1 0 0 1 2 2 0 1 0 2 2 0 2 0 0 0 0 1 1 1 0 0 0 0 1 0 2 0 0 1 1 1 1 1 2 2 0 1 0 2 0 0 1 0 1 0 0 1 1 1 0 0 2 1 0 2 1 2 1 0 1 0 0 2 0 0 0 0 1 1 0 1 2 1 1 1 2 0 0 0 2 1 1 0 2 1 2 2 0 1 0 0 0 0 1 0 0 1 2 0 1 0 0 0 0 1 0 1 1 0 0 1 0 1 0 0 0 0 0 2 1 0 0 0 0 1 0 0 1 0 0 0
158 0 0 0 1 0 0 1 1 2 1 0 1 2 0 0 0 0 2 0 2 2 1 0 2 0 0 1 0 1 0 1 2 1 2 0 2 2 1 0 0 1 0 0 0 0 0 0 0 0 1 1 0 0 1 2 0 0 0 1 0 1 1 1 0 0 0 0 0 0 0 1 1 2 1 2 1 0 1 0 1 0 0 0 1 0 0 0 2 2 0 0 2 2 0 2 0 1 0 0 2 1 1 0 1 1 1 1 2 1 0 2 1 1 2 2 2 0 2 0 0 0 2 1 1 1 0 0 2 0 2 0 0 0 0 0 1 0 0 1 0 0 0 0 1 0 0 0 0 0 0 0 0 0 0 0 0 0 1 0 0 1 1 0 1 2 0 0 0 2 2 2 0 0 1 0 1 2 2 2 0 2 0 1 2 1 1 1 0 0 1 0 2 2 2 0 2 1 0 0 0 1 0 0 2 0 2 0 2 0 0 0 1 0 0 0 0 1 0 0 1 1 1 2 0 0 0 0 0 2 0 0 0 0 0 0 0 2 2 0 0 0 1 0 1 1 0 0 2 0 0 0 0 1 1 1 0 1 0 0 0 0 0 1 1 0 0 1 1 1 0 2 0 1 0 0 0 2 2 2 2 0 2 2 2 0 2 1 1 2 0 0 1 2 1 0 0 0 0 0 0 0 1 0 0 1 0 1 1 0 0 1 0 2 1 0 2 0 0 0 1 1 2 1 1 0 0 0 1 2 0 2 0 0 0 0 0 2 0 1 0 0 1 1 0 1 2 1 0 2 0 0 2 1 1 0 1 2 0 1 0 1 1 1 1 0 0 1 2 0 2 2 1 1 1 0 0 1 0 1 2 2 1 1 1 1 0 1 1 0 0 0 0 2 2 1 1 0 1 0 0 0 0 1 0 1 1 1 0 0 0 1 0 0 1 0 1 1 0 1 1 2 0 2 0 0 0 0 1 1 1 1 0 2 0 0 1 0 0 0 2 0 1 1 0 1 0 0 0 0 0 2 1 1 1 1 1 2 2 1 1 2 1 0 0 1 1 1 0 1 2 0 1 2 0 1 0 2 0 1 2 1 0 0 2 0 0 0 0 0 1 1 0 2 0 0 0 1 1 2 1 1 1 1 1 0 2 1 0 0 0 1 1 1 0 0 0 2 0 1 1 1 2 0 1 2 0 2 0 0 1 1 1 0 2 0 2 0 1 1 0 1 0 1 1 1 0 1 1 0 0 0 1 0 0 1 1 0 0 1 0 0 1 0 0 0 0 1 1 1 0 1 0 0 0 0 0 1 0 1 2 0 0 0 1 0 0 1 1 1 0 2 0 0 1 0 0 0 0 0 0 2 0 2 2 2 2 1 0 1 1 1 0 1 0 1 0 1 1 0 0 0 0 0 0 0 2 2 0 0 1 1 0 0 2 0 0 1 0 0 0 0 0 1 2 0 1 2 1 1 0 1 1 1 1 1 1 2 2 1 1 1 2 1 0 1 0 0 1 0 0 1 1 0 0 0 2 0 2 0 1 0 2 1 1 1 1 1 1 0 1 0 0 1 2 0 0 0 0 1 1 0 0 1 1 2 2 1 0 2 0 0 0 0 0 0 0 1 1 0 0 0 0 1 1 0 2 0 1 1 1 1 1 2 2 0 1 0 0 0 0 0 1 0 0 0 1 0 0 0 0 0 0 0 0 2 0 0 2 1 0 1 2 0 0 0 2 0 0 2 0 1 0 0 0 0 2 0 0 0 1 1 1 1 1 1 1 2 1 2 0 1 2 0 1 0 0 1 0 0 0 1 1 2 1 1 1 0 0 1 1 1 1 1 1 2 1 2 1 0 1 1 0 0 2 0 0 0 0 1 0 1 0 2 0 0 0 1 0 1 0 1 0 0 0 0 0 0 1 0 1 0 0 0 1 1 1 0 0 0 2 0 0 0 0 1 0 0 1 0 1 0 1 1 1 1 0 1 1 2 2 0 2 0 0 0 0 2 0 0 2 2 0 0 2 0 2 0 0 0 0 1 1 0 2 1 0 1 0 1 0 0 0 0 1 1 0 0 2 1 0 1 2 1 1 0 1 2 1 0 2 0 0 2 0 0 0 1 2 1 0 1 0 1 0 0 0 1 0 1 1 0 1 0 1 0 1 0 0 2 0 2 1 0 1 1 1 0 2 0 0 0 0 0 0 0 0 1 1 0 0 1 0 1 0 0 0 0 0 0 0 1 0 0 2 0 0 0 0 0 0 0
159 0 0 0 1 0 0 2 2 1 0 1 0 1 0 0 0 1 1 1 1 2 0 0 2 0 0 2 1 1 2 1 1 1 1 1 2 1 0 0 0 2 0 0 2 0 0 0 0 0 0 0 0 0 0 1 0 0 0 0 1 2 2 1 1 2 1 0 1 0 0 0 2 2 2 2 0 0 0 0 0 0 1 0 1 0 0 0 2 2 0 0 0 1 0 2 1 1 1 1 1 2 0 0 2 2 2 2 0 0 2 2 0 1 1 1 1 0 0 0 2 0 1 1 0 0 0 1 2 0 0 1 0 0 0 0 0 0 0 1 1 0 0 0 0 1 1 0 0 1 0 0 0 0 0 0 0 0 1 0 0 1 0 1 1 1 1 1 0 2 2 0 1 0 0 1 1 0 0 0 0 0 0 0 0 0 0 2 1 0 2 0 1 1 1 0 1 2 0 0 0 1 0 0 0 2 0 0 1 0 2 1 1 0 1 1 0 0 0 1 2 0 0 1 0 1 0 0 0 1 0 0 0 0 0 0 0 2 2 0 0 1 2 0 1 1 1 0 2 0 0 0 0 1 1 1 0 2 0 2 2 0 0 1 1 0 0 0 2 0 0 2 1 0 2 2 0 2 2 2 2 0 1 1 2 1 1 1 1 2 0 0 0 2 2 0 1 1 0 1 0 1 2 2 0 0 1 1 0 0 0 1 0 1 1 0 2 0 0 0 0 0 1 2 0 0 0 0 1 1 0 1 1 0 0 0 0 0 0 0 0 1 1 2 0 1 2 1 0 2 0 0 2 2 0 0 2 0 0 2 0 2 1 0 1 1 0 1 2 0 2 2 0 2 0 1 0 1 1 1 0 0 0 0 0 1 0 0 0 2 1 1 1 0 1 1 1 1 1 1 0 1 2 2 0 0 0 0 0 0 0 0 2 0 0 2 0 0 1 0 2 1 0 0 2 2 1 0 1 1 2 1 1 1 0 0 1 1 0 0 0 0 1 0 1 2 1 0 0 0 0 1 0 1 0 0 0 2 1 1 2 2 0 1 0 1 1 2 0 0 2 2 0 2 0 2 1 2 1 0 1 0 0 0 1 1 0 2 0 0 1 2 0 1 0 0 0 2 2 1 0 0 1 0 1 1 1 2 0 1 0 0 1 0 0 1 1 1 0 1 1 1 2 0 1 2 0 0 1 2 0 1 2 0 0 0 2 0 2 1 1 0 0 0 2 1 0 1 1 0 0 0 0 0 0 2 0 1 1 0 0 0 0 1 1 1 0 1 1 0 1 0 1 0 1 1 1 1 0 1 2 0 0 0 1 0 0 1 1 1 0 0 0 0 0 0 0 0 0 0 0 1 1 1 1 1 1 0 1 0 1 1 0 1 1 1 1 1 0 1 0 0 0 0 0 1 1 0 0 0 1 1 0 0 1 0 1 1 0 0 0 1 0 1 1 0 2 1 0 0 0 1 0 0 2 0 1 1 1 0 0 0 2 0 1 1 0 1 0 0 0 2 0 0 1 0 0 0 2 0 0 0 2 1 0 2 2 0 0 0 1 0 0 2 1 0 0 0 0 1 0 1 0 1 0 1 1 1 0 0 0 0 0 1 1 1 1 2 2 0 0 0 1 0 0 0 0 0 0 0 0 1 1 2 1 1 0 0 0 0 0 0 0 0 0 0 0 1 1 1 0 1 1 1 0 2 1 0 1 1 0 1 1 0 1 0 2 0 0 2 1 0 2 0 1 0 0 2 0 2 1 0 1 0 0 2 0 1 0 2 1 1 1 1 0 0 0 1 0 1 0 1 0 0 2 1 0 1 0 1 0 0 2 2 2 2 2 2 2 0 1 2 0 1 2 0 0 0 0 0 1 0 0 0 0 0 0 0 0 0 0 1 0 0 0 0 0 0 1 0 2 1 0 0 1 0 1 0 0 0 1 0 0 0 0 0 0 0 1 0 1 0 2 0 2 2 0 1 1 2 2 0 2 0 0 0 0 2 0 0 0 1 0 0 1 0 2 0 0 0 0 2 1 1 1 1 1 1 0 0 1 0 0 0 0 0 0 2 2 2 0 1 2 1 1 1 1 2 1 1 1 1 1 2 1 0 0 0 2 2 0 0 1 1 1 1 1 0 0 0 2 2 2 0 0 0 0 2 0 2 0 0 1 0 2 0 0 0 1 0 0 0 0 0 0 0 0 1 0 0 0 2 0 1 0 0 0 1 0 1 0 1 0 0 1 0 0 1 1 0 0 0
160 1 0 0 0 0 0 1 1 0 0 1 0 1 0 0 0 2 0 0 2 2 1 0 2 1 1 1 0 1 0 0 1 1 1 1 1 0 0 0 0 1 1 0 0 1 2 1 0 1 1 2 0 0 2 1 0 0 0 1 0 1 2 2 0 0 0 0 1 0 0 0 1 2 1 2 1 0 1 0 1 0 0 1 2 0 0 0 0 2 0 0 1 2 0 2 0 1 1 1 1 2 0 1 1 1 2 1 1 1 1 2 1 2 2 2 2 0 0 0 2 0 2 0 0 0 0 1 2 1 1 1 0 0 0 0 0 0 0 0 1 0 0 1 0 0 0 0 0 1 0 0 1 0 0 0 0 2 0 0 1 1 0 1 0 1 0 1 1 2 1 0 0 1 1 2 1 0 0 0 0 0 1 1 2 0 2 0 0 0 0 0 2 1 2 0 1 2 0 0 0 1 0 0 1 2 1 0 1 0 2 2 1 0 0 0 0 0 0 2 2 0 1 2 0 0 1 0 0 0 0 0 1 1 0 0 0 2 2 0 0 1 2 0 2 2 0 0 1 0 0 0 0 1 1 1 1 0 0 0 0 0 0 1 0 0 0 0 1 1 0 2 0 1 0 0 0 0 2 0 1 0 2 1 1 1 1 2 0 2 0 1 1 2 1 0 0 0 0 0 0 0 2 1 1 1 0 2 1 0 0 1 0 2 0 0 1 0 1 0 1 1 2 2 1 0 1 0 1 0 0 2 0 0 0 0 0 2 0 1 0 0 2 0 0 0 1 0 0 2 0 0 2 0 2 0 1 0 0 2 0 2 1 0 1 1 0 1 2 0 2 2 0 2 1 1 0 2 1 0 0 1 0 0 1 1 0 1 1 0 1 1 2 0 1 1 1 0 1 1 0 1 1 2 0 1 0 1 1 0 0 2 0 0 0 0 0 0 0 0 0 1 0 1 1 2 2 0 1 0 1 0 0 0 2 0 0 0 0 0 0 0 1 0 2 2 0 0 0 0 0 0 1 2 1 1 1 1 1 0 0 0 1 1 0 1 1 2 0 0 0 1 2 1 1 0 0 2 0 0 2 1 2 1 0 2 1 2 1 0 0 2 1 2 1 1 1 1 1 1 1 0 1 0 1 0 1 1 1 0 1 0 0 1 1 0 0 1 0 1 1 2 1 0 0 2 0 2 0 0 2 0 0 0 1 0 2 1 2 1 1 0 0 1 1 1 0 0 0 0 0 0 0 0 0 1 0 0 1 0 1 0 1 0 1 1 1 2 1 0 0 0 1 0 1 1 1 1 0 1 2 0 0 0 2 0 2 2 1 2 1 1 1 0 0 0 0 0 0 1 1 1 2 0 0 0 0 0 1 0 0 0 0 1 0 1 0 0 0 0 0 0 0 0 0 0 2 1 0 0 0 0 0 0 1 1 0 0 0 0 1 1 0 2 2 0 1 0 0 0 1 1 0 1 2 0 2 1 1 0 0 0 1 2 0 2 0 2 0 1 1 1 0 0 0 0 0 0 2 0 1 0 2 1 1 1 1 1 0 1 1 1 0 1 1 0 0 1 0 1 0 1 1 0 2 1 1 1 0 0 0 0 0 1 1 1 0 1 1 0 0 0 0 0 1 0 0 0 0 0 0 0 0 2 0 0 0 0 1 1 0 0 1 0 0 1 2 1 0 0 0 0 2 0 0 1 2 0 1 0 0 0 2 1 1 1 2 1 0 1 1 0 2 0 0 1 1 2 0 2 0 0 0 1 1 0 1 0 0 2 2 0 1 1 1 0 0 1 0 1 0 1 0 2 2 1 1 0 0 2 0 0 1 1 2 1 1 2 2 0 2 2 0 1 1 0 0 0 0 0 0 0 1 0 0 1 1 0 0 0 0 0 2 0 1 1 2 0 0 0 2 0 0 0 1 0 1 1 1 1 0 0 1 0 0 2 1 0 0 0 0 0 1 1 2 2 0 1 1 2 2 0 1 0 1 1 0 1 1 0 0 1 0 0 2 0 2 1 0 0 0 1 2 1 2 1 0 1 0 2 0 0 0 0 1 2 0 2 2 2 0 0 2 1 1 1 0 2 1 0 2 0 1 1 1 2 0 0 2 2 0 0 1 2 1 0 0 1 0 0 2 0 2 0 1 0 1 0 0 0 1 1 0 0 0 2 2 1 1 0 1 0 0 0 0 2 0 1 1 0 0 1 0 0 0 0 0 0 2 2 0 0 1 0 2 0 0 0 0 0 1 1
161 0 0 0 1 0 0 1 1 2 2 1 0 0 0 0 0 1 0 0 2 2 0 0 2 1 1 1 0 0 1 0 1 1 1 1 1 0 0 0 0 2 0 0 0 1 1 0 0 0 0 1 1 1 0 1 0 0 0 0 1 1 1 1 1 1 1 0 1 0 0 2 2 2 2 2 0 0 2 0 2 0 0 1 1 0 0 0 2 2 0 0 1 1 0 1 1 0 0 0 2 2 1 0 1 0 2 1 1 0 0 1 1 2 2 2 1 1 1 0 0 2 2 2 1 1 0 0 1 0 1 1 0 0 1 1 1 0 0 0 0 0 0 0 1 0 0 0 0 1 0 0 2 0 1 0 0 0 0 0 1 0 0 1 0 2 0 0 1 1 0 0 1 0 0 2 0 0 0 0 0 1 0 2 2 0 2 0 0 0 1 0 2 0 2 2 2 0 0 0 0 0 0 1 2 0 2 0 2 0 0 1 1 0 0 0 0 0 2 1 2 1 0 2 0 0 0 1 0 0 0 0 1 1 1 0 1 2 2 0 0 0 2 0 2 2 0 0 0 0 0 0 0 1 0 1 0 2 1 1 0 1 0 1 1 0 0 0 2 1 1 0 0 2 0 0 0 1 2 2 2 0 1 1 2 0 2 1 1 2 0 1 0 1 1 0 1 1 1 0 0 0 2 1 1 0 1 0 0 0 0 0 0 1 0 0 2 0 0 0 0 0 2 2 1 0 1 1 0 1 0 2 0 0 0 0 0 1 0 1 0 1 2 1 0 0 2 1 1 1 1 0 1 1 0 1 1 1 0 1 0 1 2 0 2 1 0 1 1 1 1 1 0 2 0 0 0 0 0 0 1 1 1 1 1 1 0 0 0 0 0 0 1 0 0 0 0 0 0 0 0 0 0 2 1 1 0 1 1 0 0 1 0 0 0 0 0 0 0 0 0 0 0 1 1 1 1 0 1 1 2 1 0 1 0 1 0 1 0 0 2 0 1 1 0 2 1 0 0 0 0 1 1 1 1 1 1 2 1 1 1 2 2 2 0 2 2 2 0 0 1 2 1 2 1 0 1 2 1 1 0 1 1 0 1 2 0 1 1 0 1 0 1 0 1 1 1 2 2 1 0 0 2 2 2 1 2 1 0 2 0 0 1 0 1 0 0 2 0 2 2 0 2 0 1 2 0 1 0 2 0 1 1 0 0 0 2 0 2 2 0 1 0 0 2 2 0 0 0 0 0 0 0 0 0 0 1 0 2 0 0 0 1 0 0 0 1 2 2 0 2 0 2 0 2 2 2 1 0 1 1 0 0 0 0 0 0 1 1 1 1 0 1 0 0 0 0 0 0 1 1 1 0 2 2 2 1 2 0 2 1 1 0 0 0 0 0 1 0 1 1 2 0 0 0 0 2 0 0 0 1 1 1 0 1 0 0 0 2 0 2 1 0 1 2 0 1 1 1 1 0 0 1 1 1 1 2 1 1 1 0 0 1 1 0 0 0 1 0 1 1 2 0 0 0 0 1 0 0 0 0 1 2 0 0 2 1 2 0 1 1 1 0 2 0 0 0 0 0 1 0 2 0 1 1 2 2 1 0 0 0 1 0 0 0 2 1 1 1 0 0 0 0 0 1 1 1 0 1 1 1 1 0 2 1 1 0 0 1 2 0 0 0 1 0 1 2 0 0 1 0 1 0 0 0 1 0 1 1 1 1 0 2 1 0 1 1 0 0 2 0 1 2 1 1 0 2 1 0 2 1 0 1 0 0 1 0 2 0 2 0 1 0 2 0 0 0 0 0 1 0 2 1 2 0 0 1 1 0 0 0 0 0 0 0 2 2 1 2 1 1 2 0 1 2 0 0 0 0 0 0 0 1 0 0 0 0 1 0 0 1 1 0 0 0 0 0 0 1 0 2 1 0 0 1 0 1 1 1 1 0 0 0 0 0 0 0 0 1 0 1 0 1 0 2 2 0 1 1 2 2 0 2 0 0 0 1 1 1 0 0 1 0 0 2 1 1 0 0 0 0 2 1 1 1 1 1 2 0 1 1 0 0 0 1 1 0 1 2 2 0 0 2 1 0 2 1 0 1 0 1 0 0 0 0 0 0 0 2 2 0 0 2 2 1 0 0 0 0 0 2 0 2 0 0 0 0 1 0 1 0 1 0 2 2 0 0 0 0 0 2 0 0 1 1 0 0 1 1 0 0 1 0 1 0 0 0 0 0 2 0 0 0 0 1 0 0 0 2 1 0 0
162 1 0 1 0 0 0 1 1 2 1 1 1 1 0 0 0 0 1 1 1 2 0 0 2 0 0 2 0 0 2 1 2 2 1 2 1 1 0 0 0 2 0 0 0 0 0 0 0 0 0 1 0 0 0 1 0 0 0 1 0 1 1 0 0 1 0 0 1 0 0 0 1 2 1 2 1 0 1 0 1 0 0 1 1 0 0 1 2 2 0 0 0 2 0 0 0 2 0 0 1 2 1 1 0 0 2 2 0 0 0 0 1 2 2 2 2 0 0 0 1 1 1 2 0 0 0 1 2 1 1 0 1 0 0 0 2 0 0 0 0 0 0 0 2 0 1 0 0 0 1 0 1 0 1 0 0 1 0 0 0 0 1 0 0 2 0 0 0 1 0 0 1 2 1 2 1 0 0 0 0 1 1 0 2 1 0 1 0 0 1 1 2 0 2 1 1 2 0 0 0 2 0 0 2 0 2 1 1 0 0 2 1 0 0 0 0 1 0 0 1 1 1 2 0 0 0 1 1 1 1 1 0 0 0 0 0 2 2 0 0 0 1 0 0 0 0 0 2 0 0 0 0 0 0 2 2 1 0 0 0 0 0 1 1 0 1 0 2 2 0 1 1 0 0 0 0 1 1 1 1 0 1 1 1 0 1 2 0 2 0 0 0 1 1 0 0 0 0 1 0 2 2 1 1 1 0 0 1 0 0 1 0 2 1 0 0 0 0 0 1 1 2 2 0 0 1 0 2 1 0 2 0 0 0 0 0 2 0 0 0 1 1 2 2 1 1 0 1 0 0 0 2 0 2 0 1 1 0 1 0 1 1 1 1 0 0 2 2 0 2 2 0 2 0 1 0 0 0 0 0 2 0 0 1 0 0 0 0 1 0 0 0 0 1 0 0 0 0 0 0 0 0 1 0 0 2 0 0 0 0 0 0 0 1 0 0 0 0 0 0 2 0 0 2 2 2 0 2 0 2 0 0 0 1 1 0 0 1 0 2 0 1 1 0 1 1 0 0 0 0 2 1 2 1 1 1 2 0 2 2 2 2 2 0 2 2 2 0 0 0 0 1 1 1 1 1 2 0 1 0 0 0 0 2 2 0 2 1 0 1 2 0 1 0 0 0 2 2 1 0 0 2 1 1 2 1 1 1 1 0 0 0 2 0 0 0 2 0 0 0 1 2 0 2 2 0 0 0 2 0 1 0 0 0 0 1 0 1 1 0 0 0 0 1 1 0 1 1 0 0 0 2 0 2 2 0 1 0 0 0 1 2 0 1 1 1 1 1 0 0 1 0 0 0 0 0 2 0 1 2 0 0 0 2 1 1 1 1 1 0 2 0 0 1 0 1 1 1 0 1 2 0 2 2 2 1 0 0 2 0 0 0 0 0 0 0 0 0 0 0 2 0 0 0 0 2 1 0 0 1 2 0 0 0 0 0 0 1 0 2 1 0 2 1 0 2 0 2 1 0 2 0 0 2 0 2 1 1 0 0 0 1 2 0 2 0 1 0 1 1 1 0 0 0 0 1 0 2 0 2 0 1 0 0 1 0 2 0 2 0 2 0 0 0 0 0 1 0 1 0 1 0 1 1 2 1 0 1 1 1 1 0 0 0 0 0 1 1 0 0 0 1 0 0 0 0 0 2 2 2 2 1 2 1 1 0 0 1 1 0 0 0 0 0 0 0 0 0 0 0 0 0 0 0 1 0 0 0 0 0 0 2 0 0 1 2 0 0 2 1 0 0 1 1 0 1 0 2 0 2 2 0 1 2 0 2 1 0 2 1 1 1 1 0 0 0 0 0 0 0 0 1 2 1 0 1 0 0 1 0 0 2 1 1 1 1 1 2 0 1 2 0 0 1 0 0 0 0 1 1 0 0 0 0 1 1 1 1 0 1 1 1 0 0 1 1 0 1 0 1 0 0 0 1 0 1 0 0 0 0 0 0 0 1 0 1 0 1 0 0 0 0 1 2 2 0 1 1 2 2 0 2 0 0 0 0 0 1 0 0 0 1 0 2 1 1 0 0 0 0 1 0 0 1 1 0 1 0 2 0 0 1 0 2 2 0 1 2 1 1 0 2 1 1 1 2 1 0 0 1 0 0 2 0 0 0 2 2 0 0 1 1 2 1 0 1 1 0 2 2 0 1 0 1 0 1 0 0 0 0 0 1 1 2 0 0 0 2 0 1 0 0 0 0 1 0 2 0 0 0 2 0 1 0 0 0 0 0 1 0 1 0 1 0 1 0 0 2 0 0 0
163 1 0 0 0 0 0 1 1 1 1 1 0 1 0 0 0 1 1 1 1 1 1 0 2 0 0 2 0 0 2 0 2 2 0 2 1 1 1 0 0 1 0 0 0 1 0 1 0 0 0 1 1 1 0 2 0 0 0 2 0 0 2 1 0 1 1 0 2 0 1 1 2 1 2 1 0 0 1 1 0 0 0 1 2 0 0 0 1 2 0 0 2 0 0 0 0 1 1 1 0 2 1 0 1 0 2 2 1 0 0 1 1 2 2 2 2 0 1 0 1 0 2 2 1 0 0 0 1 0 0 0 0 0 1 1 0 0 0 0 1 0 0 0 1 0 0 0 0 0 0 0 0 0 0 0 0 1 0 0 0 1 0 2 0 1 0 0 2 1 0 0 0 2 2 1 2 0 0 0 0 0 0 1 1 0 1 1 0 0 2 1 2 2 2 0 2 2 0 0 0 0 0 0 1 1 1 1 1 0 0 0 1 0 0 1 1 1 0 0 2 1 1 2 0 0 0 0 0 0 1 1 0 0 0 0 0 1 2 1 0 0 1 1 1 1 0 1 1 0 0 0 0 0 0 2 0 1 0 0 0 0 0 0 0 0 0 0 1 1 0 2 0 2 0 0 0 0 1 0 0 1 1 0 1 1 0 0 0 1 1 0 0 2 2 0 1 0 0 0 0 0 1 0 0 1 0 0 1 0 0 2 0 2 2 0 2 0 1 0 1 1 2 1 1 0 1 0 0 1 0 2 1 0 0 0 0 1 0 0 1 1 1 2 0 0 2 0 1 1 0 0 2 1 1 0 1 0 0 1 0 1 1 0 1 1 0 1 2 0 2 2 0 2 0 1 0 1 1 1 1 0 0 0 0 0 0 0 0 0 0 0 1 0 0 0 0 0 0 0 0 1 0 2 2 0 0 0 0 1 1 2 2 0 0 2 0 0 0 0 0 1 1 0 2 2 1 1 2 0 1 0 0 2 0 1 1 0 1 0 2 0 2 0 0 2 0 0 0 0 0 2 1 2 1 1 1 0 0 0 1 1 0 0 0 0 0 2 0 0 0 0 1 1 1 0 1 2 0 1 2 0 0 0 2 0 0 0 0 2 2 0 1 2 2 1 1 1 1 2 1 1 2 1 2 1 2 2 0 2 0 0 1 0 0 0 0 2 0 0 1 2 2 0 1 2 0 0 2 2 0 0 1 0 0 0 2 0 1 1 1 0 0 1 1 1 0 1 1 0 0 1 0 0 2 2 0 0 2 0 2 0 0 0 1 1 1 2 2 1 0 2 0 0 0 0 0 2 0 2 2 0 0 0 0 0 0 1 1 1 0 2 0 1 1 0 1 1 1 1 1 1 2 1 0 1 0 0 0 0 0 0 0 0 0 0 0 1 1 0 0 1 0 0 0 0 2 1 0 0 1 2 0 0 2 0 1 2 1 0 2 1 0 0 1 0 2 1 1 1 1 1 0 1 2 0 2 2 1 0 0 0 1 0 2 1 0 0 0 1 1 1 0 0 1 0 0 0 2 0 0 0 2 2 1 2 1 0 0 0 1 0 0 1 0 0 0 0 0 2 1 2 0 1 1 2 2 1 1 1 0 0 0 1 1 0 1 1 1 0 0 0 0 1 0 1 2 0 1 1 1 1 0 2 0 0 0 0 1 2 0 1 0 1 0 2 2 0 0 0 0 0 1 0 0 2 0 0 1 0 0 0 2 0 0 1 1 0 0 2 1 1 2 0 0 0 2 1 1 2 0 0 1 1 1 0 1 1 0 2 1 0 1 1 0 0 0 0 1 2 0 1 0 1 1 1 1 0 0 1 0 0 2 1 2 1 1 1 2 1 1 2 0 1 1 0 0 0 0 0 0 0 0 0 0 1 1 0 0 0 0 0 1 1 0 0 0 0 1 0 2 1 0 0 2 0 0 0 0 0 1 0 0 0 0 0 0 0 2 1 2 0 1 1 2 2 0 1 1 2 1 1 1 0 1 1 1 0 1 0 0 1 1 1 0 0 2 0 0 0 0 1 1 1 1 1 0 0 0 0 0 0 0 0 1 1 0 1 1 0 1 0 2 1 0 1 1 2 1 1 2 0 0 1 0 0 0 1 1 0 0 0 2 2 2 0 0 0 0 0 2 1 2 0 0 0 0 1 1 1 0 0 1 0 1 0 0 0 1 0 0 0 1 0 0 1 0 0 1 1 0 1 0 1 0 1 1 1 1 2 0 0 1 0 1 0 0 0 0 0 2 0
164 1 0 0 0 0 0 2 2 0 0 0 0 2 0 0 0 1 0 0 2 2 1 1 1 1 2 1 1 2 0 1 0 1 2 1 2 1 0 0 1 1 1 1 0 1 1 0 0 0 0 0 0 0 2 2 0 0 0 2 0 2 2 2 0 0 0 1 2 0 0 1 2 2 2 2 0 0 1 0 0 0 0 1 2 0 0 0 2 2 0 0 1 1 0 2 0 0 0 0 2 2 1 1 0 0 2 2 0 0 1 2 0 0 1 1 1 1 1 0 0 0 2 0 0 0 0 1 2 1 1 0 0 0 0 0 1 0 0 0 2 0 1 0 0 0 0 0 0 1 0 0 1 1 0 0 0 2 1 1 0 2 0 2 1 1 0 1 0 1 1 2 1 2 2 1 2 0 0 0 0 0 0 2 1 0 1 2 1 1 1 1 2 1 2 1 1 2 0 0 0 0 0 1 0 2 1 1 2 0 0 0 2 0 0 0 0 0 1 2 1 0 0 2 0 0 0 0 0 1 0 0 0 0 0 0 0 2 2 0 0 0 2 1 2 2 0 0 2 0 0 0 0 1 1 2 2 1 0 0 0 0 0 1 1 0 0 1 0 0 0 2 1 1 0 0 0 1 2 1 0 0 2 1 1 0 2 0 1 2 0 1 1 2 2 0 0 2 0 2 0 1 1 1 0 0 0 1 0 1 0 1 0 2 1 0 2 0 1 0 1 1 1 1 0 0 1 0 1 1 0 0 1 0 0 0 0 0 0 2 1 1 2 2 0 1 1 0 0 0 0 1 2 1 0 0 2 2 0 0 0 0 2 0 2 1 0 2 2 0 2 2 1 1 0 0 0 1 0 0 1 2 0 0 0 0 0 0 0 2 1 1 1 0 1 0 0 0 1 0 0 1 1 1 0 0 1 1 0 0 0 0 1 0 0 0 0 0 0 0 0 0 0 2 0 2 1 1 1 0 1 1 0 1 0 1 0 0 0 0 1 0 2 0 1 1 0 0 0 0 0 1 1 2 1 1 1 2 2 0 1 2 1 1 1 2 1 1 0 1 0 0 1 1 1 0 0 2 0 1 1 0 2 2 1 1 1 1 0 0 0 1 0 2 0 0 0 0 0 2 2 2 2 2 1 0 1 1 1 1 1 0 0 1 0 0 1 2 0 1 1 1 1 1 0 1 1 1 0 1 0 0 0 0 0 0 2 1 1 1 1 0 0 1 1 1 0 1 1 0 1 0 0 0 0 0 0 0 0 1 0 0 1 0 0 0 0 1 1 0 1 1 1 0 1 1 1 1 0 0 1 0 0 0 1 0 0 1 1 1 0 1 0 0 0 1 1 0 0 0 0 2 0 2 2 2 1 0 0 1 1 0 0 0 1 1 0 0 0 0 0 1 0 0 0 2 0 2 0 0 1 1 0 0 1 0 0 1 1 0 1 2 0 1 1 0 2 2 1 1 0 2 1 2 2 0 0 1 1 0 0 0 0 1 0 1 1 1 1 0 0 0 1 0 0 1 1 0 2 0 1 0 1 0 0 0 1 2 1 0 2 0 0 2 0 1 1 0 0 1 1 1 0 0 0 2 1 1 0 0 0 0 0 0 0 0 0 1 1 0 0 0 1 1 0 0 0 0 0 0 0 1 0 2 0 0 0 0 0 1 0 1 0 0 0 0 0 1 0 0 0 0 1 0 0 0 0 1 2 0 0 0 2 2 1 0 2 1 0 2 0 0 1 1 1 0 1 0 1 1 1 1 0 1 1 1 1 1 1 1 0 1 1 0 0 0 0 1 0 1 0 2 1 2 2 2 2 1 0 0 0 0 2 2 2 1 2 1 2 0 2 2 0 0 2 0 0 0 0 1 0 0 0 1 0 1 2 2 1 0 1 1 0 0 0 0 0 0 0 0 2 0 0 0 1 0 1 1 1 1 1 0 0 0 0 1 0 0 2 0 0 1 1 1 2 1 0 0 1 2 2 0 2 0 0 0 0 2 0 0 1 2 1 0 2 0 2 0 0 0 1 1 1 1 1 2 0 1 0 0 1 0 0 0 1 2 0 2 2 2 0 0 2 2 0 2 1 0 1 0 1 0 0 1 1 1 1 0 0 0 0 0 0 2 2 0 0 1 0 1 2 1 1 1 1 0 2 1 0 2 0 0 1 0 0 2 2 0 1 0 0 1 0 1 1 0 0 1 1 0 0 1 0 0 0 0 0 0 0 1 0 0 0 0 2 0 1 0 1 0 1 1
165 0 0 0 1 1 1 2 2 1 1 0 0 1 0 0 0 1 0 1 1 2 1 1 1 1 1 2 1 1 2 1 0 0 2 0 2 1 0 0 1 1 0 1 0 2 0 2 0 0 0 2 2 2 0 1 1 0 0 1 0 1 2 2 0 0 0 0 0 0 0 0 2 2 2 2 0 0 1 0 1 0 0 1 2 0 0 0 1 2 0 0 1 1 1 1 0 0 0 0 2 1 1 0 0 0 2 2 0 0 1 1 1 1 1 1 1 0 0 0 2 0 2 2 1 1 0 1 1 0 1 1 0 0 0 0 0 0 0 1 0 0 0 1 0 1 0 0 0 1 0 0 0 0 0 0 1 1 1 1 1 0 0 1 1 2 1 1 0 1 1 2 0 1 0 0 2 1 0 1 0 1 1 0 2 1 1 2 0 1 0 2 2 1 2 0 1 2 0 0 0 0 0 1 1 1 2 2 0 0 0 0 1 0 0 0 0 0 2 0 1 0 0 1 0 0 0 0 0 1 0 0 0 0 0 0 1 2 2 0 0 0 2 2 2 2 0 1 2 0 0 0 0 0 0 0 0 2 1 1 0 1 0 2 1 0 0 0 1 0 0 2 0 2 0 1 0 1 2 0 0 1 2 2 2 0 2 2 1 2 0 1 0 1 1 0 2 1 0 0 0 0 2 1 0 2 1 1 0 0 0 1 0 1 0 0 1 1 1 0 1 1 0 0 0 0 0 0 2 1 0 2 1 1 0 0 0 1 0 0 1 1 0 2 1 0 2 0 0 1 0 1 2 1 1 0 2 1 0 1 0 1 1 0 1 0 0 1 2 0 2 2 1 2 0 1 0 0 0 0 1 2 0 0 0 1 0 0 0 1 0 1 0 0 2 2 2 2 0 0 0 0 1 1 0 0 1 0 0 0 0 0 0 0 1 0 1 0 0 0 0 1 1 0 1 1 0 1 2 0 2 0 0 1 1 0 1 2 1 1 0 0 1 0 2 2 0 0 1 0 0 1 0 2 1 0 1 0 0 0 1 1 0 0 0 1 1 1 0 1 1 0 2 1 1 1 2 1 0 1 1 0 0 0 2 1 0 2 1 0 1 2 0 2 2 1 1 1 1 1 1 0 1 1 1 0 2 0 1 0 1 0 1 0 1 0 0 2 0 2 2 0 2 1 1 2 0 0 0 2 0 2 0 0 0 1 2 0 1 1 1 0 0 2 2 1 0 0 0 0 0 0 0 0 1 1 0 1 0 1 0 0 0 0 1 1 0 1 0 0 0 1 0 0 0 0 0 2 0 1 2 0 0 0 0 0 0 0 0 0 1 1 1 0 0 0 1 0 0 0 0 2 1 2 1 2 0 0 0 1 0 0 0 0 0 0 0 0 0 0 0 0 1 1 0 1 0 1 0 0 0 0 1 0 2 1 1 1 0 0 0 1 0 0 2 0 2 1 1 2 0 1 0 0 2 0 1 2 2 1 0 0 0 1 0 1 0 2 0 1 0 1 1 0 1 1 2 2 0 2 0 0 2 2 2 2 1 2 1 2 1 1 0 0 1 0 0 0 0 1 0 2 0 1 2 1 1 2 0 0 0 0 0 1 1 1 0 1 1 0 0 0 1 1 0 0 1 0 1 0 0 0 0 2 1 1 0 0 1 1 0 0 1 1 0 0 2 0 0 1 1 1 0 0 0 2 0 1 1 0 0 0 2 0 0 1 1 0 0 2 1 0 1 1 0 0 0 0 1 0 1 1 1 0 0 1 0 1 0 2 1 1 2 0 0 0 0 1 0 1 0 2 1 2 1 1 0 0 1 1 0 0 2 1 2 1 1 0 2 0 2 2 0 1 1 0 0 0 0 0 0 1 1 1 0 0 1 0 0 1 0 1 1 0 1 0 1 0 1 0 2 1 0 0 2 0 0 0 0 0 1 0 0 0 0 1 1 0 2 0 1 0 2 0 2 2 0 2 0 1 1 1 2 0 0 0 0 2 0 1 2 2 2 0 1 0 2 0 0 0 0 1 2 1 2 1 0 2 0 1 0 0 0 0 1 1 0 1 2 1 0 1 2 1 0 1 2 1 0 1 2 0 1 2 0 0 0 0 0 0 0 1 1 2 2 0 0 1 0 0 2 0 1 0 1 0 1 0 0 2 0 2 1 0 2 0 0 0 0 0 0 0 0 0 0 1 0 0 2 0 0 0 0 2 0 0 0 0 0 1 0 0 1 1 2 0 0 0 1 0 1 1
166 1 0 0 1 0 0 2 2 1 1 1 0 1 0 0 0 1 0 1 1 1 1 0 2 0 0 0 1 1 0 1 1 1 2 1 2 1 0 0 1 1 0 0 0 0 2 0 0 0 0 0 1 1 0 2 0 1 1 2 0 1 2 2 0 1 0 0 1 1 0 0 1 1 2 1 0 0 2 1 1 0 0 1 1 0 0 0 1 1 0 0 1 2 1 2 1 0 0 0 2 2 0 1 1 1 2 2 0 0 1 1 0 1 1 1 1 0 1 0 1 0 2 2 0 0 0 1 2 1 1 0 0 0 0 0 0 0 0 1 2 0 1 0 1 0 1 0 0 0 0 0 0 1 0 0 0 0 0 1 0 2 0 1 2 2 0 1 1 0 0 1 0 2 0 1 1 1 0 1 0 0 0 1 2 1 1 1 0 0 1 0 2 2 2 0 0 2 0 0 0 0 0 1 1 1 1 1 1 0 0 0 1 0 1 0 1 0 1 1 2 0 0 1 0 0 0 1 0 2 1 1 0 0 1 0 0 1 1 1 1 2 2 0 2 2 0 0 2 0 0 0 0 0 0 1 0 1 0 0 0 0 0 0 0 0 0 0 2 2 0 1 0 1 1 0 0 2 2 2 1 0 1 1 1 0 1 1 1 2 0 1 1 2 2 0 1 0 0 0 0 0 2 0 0 0 0 1 1 0 0 1 0 1 1 0 2 1 1 0 1 1 1 1 1 0 0 0 0 1 0 0 1 0 0 0 0 1 1 1 0 1 2 1 0 0 1 0 1 0 1 1 1 0 1 1 0 1 0 0 1 1 2 0 2 0 0 2 2 0 2 2 2 2 0 1 0 0 0 0 2 1 0 0 0 0 0 0 0 0 2 2 2 0 1 1 1 0 1 1 0 1 0 1 1 0 1 0 0 0 0 1 0 0 1 0 1 0 0 0 0 1 1 0 1 2 1 0 1 1 1 1 2 0 2 0 0 0 1 0 0 0 2 0 0 1 1 0 1 0 0 1 0 1 0 0 0 2 1 1 1 1 0 0 0 1 1 2 0 0 0 0 2 0 1 1 1 2 1 1 1 0 0 0 2 1 0 0 0 0 1 1 1 1 0 0 0 0 0 2 2 0 2 2 2 0 2 1 1 0 0 0 0 2 0 0 0 2 0 2 2 0 2 0 1 2 0 0 0 2 0 1 0 0 1 0 1 1 1 0 1 1 0 2 2 2 0 1 2 0 0 0 1 1 2 0 0 1 0 1 0 0 0 2 0 0 0 1 1 0 1 0 1 0 1 1 1 2 0 1 2 0 0 0 1 0 1 1 1 1 0 2 0 0 1 0 0 1 1 2 2 0 0 2 2 2 2 0 0 1 1 0 0 1 1 2 1 0 0 0 0 1 1 1 0 0 1 1 0 0 2 2 0 0 2 1 0 1 1 0 2 1 0 1 1 0 2 1 1 1 1 1 1 1 1 0 1 2 2 0 0 0 1 1 1 1 1 0 1 1 1 1 0 0 1 0 0 0 1 0 0 2 2 1 0 2 2 1 1 0 2 0 0 2 0 0 0 0 0 0 0 0 0 1 0 2 1 1 0 0 0 0 0 1 0 1 1 1 1 0 0 0 0 1 1 0 1 0 0 0 0 1 1 1 2 2 2 0 0 1 0 0 1 0 0 0 1 0 0 0 0 0 0 0 0 0 1 0 2 0 0 0 2 2 2 0 2 1 0 2 0 0 0 0 0 0 2 1 1 1 1 1 0 0 0 1 0 2 1 2 0 2 2 0 2 2 0 2 0 2 0 1 1 2 1 1 0 0 0 2 0 0 2 2 2 2 2 1 2 0 0 0 0 1 1 0 0 0 0 0 1 0 1 0 0 0 0 0 1 1 0 0 0 0 1 0 1 0 0 0 2 0 0 0 1 1 0 0 1 1 1 0 0 0 0 1 0 0 2 0 1 0 0 2 1 1 0 1 1 2 2 0 2 0 0 0 0 1 0 0 0 2 0 0 2 1 1 0 0 0 0 1 0 0 2 2 0 0 0 2 0 0 0 0 1 1 0 1 2 1 0 1 1 1 0 1 1 1 0 0 2 0 0 1 1 1 1 1 1 0 0 0 0 1 1 0 1 0 0 1 1 0 1 0 1 0 1 1 0 1 0 0 0 2 2 1 1 0 0 0 0 0 1 0 0 0 0 0 1 1 0 1 0 1 0 1 1 0 0 1 0 0 0 0 0 0 0 0 0 0 1 1
167 1 1 0 0 0 0 1 1 0 0 1 0 0 0 0 0 0 0 0 2 1 0 0 2 0 0 2 0 0 2 1 1 1 1 1 1 0 0 0 0 1 0 0 0 1 0 0 0 0 0 0 0 0 0 1 1 0 1 0 2 2 2 2 1 1 1 1 2 0 0 1 2 2 2 2 0 0 1 0 1 0 1 1 1 0 0 0 1 2 0 0 2 2 0 1 0 0 0 0 1 2 0 0 2 2 2 2 1 1 0 0 1 2 2 2 2 0 1 0 1 0 2 1 0 0 0 0 1 0 2 0 0 0 0 0 1 0 0 1 0 0 0 0 2 0 0 0 0 1 0 0 0 0 0 0 0 1 0 0 2 2 1 0 0 1 0 1 0 1 1 1 0 1 0 0 1 1 0 1 0 0 1 0 2 1 1 1 0 1 0 2 2 0 2 0 0 1 0 0 0 0 0 1 1 0 2 2 0 0 0 1 1 0 0 1 1 0 2 1 1 0 0 2 1 0 0 0 0 0 0 0 1 0 0 0 0 2 2 0 0 0 1 0 1 1 1 0 2 0 0 0 0 0 0 1 1 2 0 1 1 0 0 1 1 0 1 1 1 1 0 2 0 1 0 0 0 1 1 0 0 1 2 1 2 0 2 1 1 2 0 1 0 2 2 0 0 0 0 0 0 1 0 0 0 0 0 0 1 0 0 1 0 2 1 0 2 1 0 0 0 0 2 1 1 0 0 0 0 0 0 1 1 1 0 0 1 2 0 1 2 2 2 1 0 0 2 0 0 1 0 0 1 1 0 1 1 1 0 0 0 0 2 0 2 0 0 2 1 1 1 1 2 1 0 1 0 0 0 0 0 2 1 1 1 1 0 0 0 0 0 1 0 0 2 0 0 0 1 0 0 0 0 2 0 1 0 0 0 0 0 0 0 0 1 0 1 0 0 0 0 1 0 1 1 1 0 0 1 1 2 1 1 0 0 0 0 0 1 0 1 0 0 2 0 1 1 0 1 0 0 0 2 2 2 2 2 2 1 2 2 2 1 1 0 1 1 2 0 0 0 0 1 1 1 0 0 2 1 0 0 0 1 0 1 2 0 2 1 0 1 2 1 0 1 0 0 0 0 2 2 2 2 1 2 0 2 0 1 1 0 0 0 0 1 0 1 2 0 1 2 1 2 0 1 1 1 0 0 2 0 2 2 1 1 0 2 1 1 2 0 0 0 0 0 0 0 1 1 0 1 0 0 0 1 0 0 1 2 0 2 0 2 0 1 1 1 1 1 1 0 2 1 0 1 1 1 1 0 1 1 0 1 0 0 1 1 0 0 0 0 1 0 1 0 1 1 1 1 1 1 1 2 0 0 1 1 0 0 1 1 0 0 2 1 1 1 0 0 0 0 1 0 0 1 0 2 1 0 0 0 0 0 0 1 1 1 1 1 1 1 1 0 1 2 0 2 1 2 2 0 0 1 1 2 0 2 2 2 0 0 0 1 1 1 2 0 2 0 1 0 1 0 0 1 0 0 0 2 0 1 0 2 0 0 2 0 1 1 0 1 0 1 2 0 0 0 1 0 1 0 1 0 0 2 0 0 2 0 0 0 0 0 1 0 1 0 1 1 0 0 0 1 0 0 1 1 0 0 0 0 1 1 2 1 1 0 0 0 1 0 1 1 0 0 0 1 0 0 0 0 0 0 1 0 1 0 0 2 0 0 0 2 1 1 1 2 0 0 1 0 0 1 0 0 1 2 1 1 1 1 1 2 0 0 0 0 1 1 2 1 1 2 0 1 0 0 1 0 2 0 1 1 2 1 2 0 0 0 1 0 1 1 1 1 2 2 1 2 1 1 2 0 0 2 0 0 0 0 1 0 1 1 0 0 0 0 1 1 0 1 1 0 0 0 0 0 1 1 0 2 1 0 0 0 0 2 0 0 0 1 0 0 0 0 1 0 0 1 0 0 0 1 1 0 0 0 1 1 2 1 1 2 0 0 0 0 1 0 0 0 0 1 0 2 0 2 0 1 0 0 1 2 2 1 0 1 1 0 2 0 0 0 0 1 1 0 1 0 0 0 1 2 0 0 1 1 2 1 1 2 0 0 0 0 0 0 0 0 0 0 1 1 2 2 1 1 1 0 1 2 0 1 0 2 1 2 0 0 1 0 0 0 1 2 0 0 0 1 0 1 0 0 0 0 1 0 1 1 0 0 1 0 1 0 0 0 0 0 1 1 0 0 0 2 0 0 1 1 0 0 0
168 1 0 0 0 0 0 1 2 1 0 0 0 1 0 0 0 1 1 2 0 1 0 0 2 0 0 2 0 0 1 1 1 1 0 1 1 1 0 0 2 0 1 0 0 1 0 0 0 0 0 1 1 2 0 0 0 1 1 0 1 1 0 0 0 0 0 0 2 0 0 2 1 2 1 2 1 0 1 1 0 0 2 0 0 0 0 0 1 1 0 0 1 2 0 1 0 2 2 2 0 2 0 2 0 0 2 2 1 0 1 1 0 1 1 1 2 0 0 0 2 0 2 2 2 2 0 0 2 0 1 1 0 0 0 0 0 0 0 1 2 0 0 0 1 0 0 0 0 0 0 0 0 1 0 0 0 1 0 1 1 1 1 1 0 2 0 0 1 0 0 0 0 2 0 0 2 1 0 1 0 1 0 1 1 0 1 2 0 1 1 2 2 1 2 1 2 2 0 0 0 1 0 1 0 2 0 0 1 0 0 0 1 0 0 0 1 0 1 0 2 2 1 2 0 0 0 1 0 2 1 1 0 0 0 0 0 2 2 0 0 0 2 0 2 2 0 0 2 0 0 0 0 1 1 1 1 1 0 0 0 0 0 1 2 0 0 1 1 1 0 2 0 1 0 0 0 1 1 0 0 1 2 0 2 1 2 0 1 2 0 0 1 2 1 0 1 1 0 0 0 0 2 1 1 1 0 0 0 0 1 2 0 1 0 0 2 0 0 0 1 1 1 0 2 0 0 0 1 0 0 1 2 0 0 0 0 2 0 1 2 2 2 1 1 0 2 0 0 1 0 1 2 2 0 0 1 0 0 1 0 1 0 1 0 2 0 2 2 0 2 2 0 2 0 0 0 0 0 0 0 1 0 0 0 1 0 0 0 0 0 1 0 0 2 0 0 0 0 0 0 2 0 2 0 2 0 0 1 0 0 1 1 0 1 0 1 0 0 0 0 2 1 0 1 1 0 0 2 0 2 0 0 0 2 0 1 2 0 0 0 0 1 1 0 0 0 0 0 0 0 1 1 1 1 1 1 2 0 1 1 2 0 0 0 1 1 2 0 0 0 0 2 2 0 0 0 2 0 1 1 0 1 1 1 2 1 1 1 0 1 0 0 1 0 0 0 1 1 1 1 1 2 2 1 0 1 1 0 1 0 0 1 1 0 0 1 1 0 1 1 1 2 0 0 2 0 1 1 2 0 0 1 1 2 0 1 1 1 2 0 2 0 1 1 1 0 1 1 0 1 0 0 0 0 0 2 2 0 0 0 0 1 1 0 1 0 1 0 0 0 1 0 0 0 0 1 2 0 2 2 0 0 0 0 0 0 0 0 0 0 0 1 0 0 0 0 0 0 0 0 2 0 2 2 2 2 2 0 2 1 0 0 1 1 1 1 1 0 0 1 1 0 0 0 0 2 1 0 0 0 0 0 0 1 1 1 0 0 0 1 1 0 0 0 0 2 2 1 1 1 1 0 0 2 0 2 2 2 1 0 0 1 0 2 1 0 0 0 1 1 1 1 0 0 0 0 0 1 0 1 1 2 0 0 2 0 1 0 1 1 2 0 0 0 0 0 0 0 1 0 1 0 1 1 2 1 1 1 0 0 0 0 0 0 0 0 0 0 0 0 0 2 0 0 0 0 1 0 0 0 2 0 2 1 1 1 0 0 1 0 1 0 1 0 0 1 1 0 1 0 1 1 0 0 0 0 0 0 0 0 0 2 0 0 2 1 0 0 2 0 1 1 0 0 1 1 0 1 1 0 0 1 0 0 1 0 2 0 2 0 1 1 1 0 0 0 0 1 1 0 1 0 1 2 2 2 1 0 1 0 0 0 0 0 2 2 2 1 0 0 1 0 0 1 0 0 0 0 0 0 1 1 0 0 0 0 0 2 0 1 0 2 0 1 0 1 0 0 1 2 0 0 0 1 0 1 0 0 0 2 0 0 0 0 0 2 0 2 0 1 0 1 1 1 1 0 0 2 2 2 0 2 0 0 0 0 1 0 0 1 2 0 0 2 0 2 0 1 0 1 1 2 2 1 0 0 1 0 2 0 0 0 0 1 1 0 1 0 0 0 1 1 1 1 1 1 2 1 0 2 1 1 2 1 1 0 1 2 1 0 1 1 2 1 0 1 0 0 0 2 1 2 0 1 0 1 0 0 2 0 1 2 0 2 1 1 0 0 0 0 0 0 0 0 0 0 0 2 0 0 0 0 1 0 1 1 0 0 2 0 2 0 1 0 0 0 1 2 1 1 0
169 1 0 0 0 0 0 2 2 1 0 1 1 1 0 0 1 0 2 0 2 2 1 1 1 1 1 0 1 2 0 1 2 1 2 0 2 0 0 0 0 2 0 0 0 0 0 0 0 0 0 0 2 2 0 1 0 1 1 1 1 1 1 1 0 0 0 0 1 0 0 0 1 2 1 2 1 0 1 0 1 0 1 0 1 0 1 1 1 2 0 1 1 1 0 0 0 2 1 1 1 2 1 1 0 0 2 0 2 0 0 2 1 1 1 1 1 0 0 0 2 0 2 2 1 1 0 1 2 0 1 0 0 0 0 0 1 0 0 0 1 0 1 0 1 0 0 0 0 1 0 0 0 0 1 0 1 0 1 0 1 2 0 1 0 2 0 1 1 1 0 0 2 1 1 2 2 1 0 1 0 0 1 1 2 0 2 2 0 0 1 0 2 1 2 1 2 0 0 0 0 0 0 0 1 1 1 1 0 0 2 2 1 0 0 0 0 1 0 1 2 1 0 1 0 1 0 0 0 0 0 0 1 1 1 1 0 2 2 0 0 0 2 0 2 2 1 0 2 0 0 0 0 0 0 1 1 1 1 1 0 1 0 2 2 0 0 1 2 2 0 2 0 1 0 0 0 0 2 0 0 0 1 1 2 1 2 2 0 2 0 0 1 2 2 0 0 0 0 0 0 0 2 1 0 1 0 1 0 0 0 1 0 0 2 0 2 0 1 0 2 2 2 0 1 0 0 0 0 1 0 1 2 0 0 0 0 2 1 2 1 1 1 2 0 0 2 0 0 0 1 0 2 0 1 0 0 1 0 1 0 1 2 0 2 0 0 2 1 1 1 1 0 2 1 1 0 0 0 0 1 1 0 0 1 1 0 0 0 0 0 1 1 0 1 1 1 1 1 1 0 1 1 2 0 0 0 1 0 0 0 0 0 0 2 0 1 0 0 0 1 1 0 0 1 2 1 0 0 0 1 1 0 2 1 0 1 0 0 0 1 0 1 0 1 2 0 0 0 0 0 1 0 2 1 0 1 2 1 1 1 2 0 0 0 0 0 2 0 1 1 1 2 0 2 0 1 2 0 0 2 1 1 0 1 2 0 2 0 0 0 2 1 0 0 1 1 1 1 1 1 1 1 1 1 0 1 1 1 1 0 0 2 0 0 0 0 2 0 1 1 1 1 0 0 1 1 1 1 1 1 0 2 1 2 0 1 0 1 1 0 1 1 1 2 1 0 1 1 0 1 0 1 0 0 0 0 1 1 1 0 0 0 0 1 1 0 1 0 0 0 0 0 0 0 0 0 2 0 1 2 0 1 0 0 1 1 1 1 1 0 1 0 0 1 0 1 1 1 1 1 1 0 1 1 2 0 1 0 2 1 0 0 0 0 0 0 1 1 0 0 1 1 1 0 0 1 2 0 0 2 2 1 0 1 0 0 2 1 1 1 0 0 1 2 0 2 1 1 1 0 1 1 1 1 1 2 2 2 0 0 0 1 1 0 1 0 2 0 0 0 1 0 0 1 1 1 1 1 1 0 1 2 2 1 2 1 0 0 0 1 0 0 1 0 0 0 0 0 2 0 2 0 1 0 2 2 2 0 1 0 0 0 1 0 0 0 0 0 0 0 0 0 0 0 0 0 1 1 1 0 1 0 2 1 0 1 0 0 1 0 1 0 0 0 1 1 0 0 0 0 0 0 0 0 1 0 0 1 0 0 0 2 0 0 1 1 1 0 2 0 1 1 0 0 1 2 2 0 2 1 1 2 0 0 1 0 1 0 2 1 1 1 0 0 0 1 2 0 2 0 0 1 2 0 1 2 0 0 2 0 0 0 0 0 2 1 2 2 0 2 2 0 1 1 0 0 0 0 0 1 0 0 0 0 1 1 0 0 1 0 1 1 0 1 0 1 0 2 0 1 1 0 0 1 0 1 1 0 0 2 0 0 0 0 0 0 0 0 0 0 0 1 1 1 2 0 1 1 2 2 0 1 0 1 0 1 2 0 0 0 2 0 0 2 0 2 0 0 1 0 0 1 1 1 1 1 1 0 1 0 0 0 0 1 1 0 1 1 1 0 0 2 1 1 1 0 1 1 0 2 0 0 1 0 0 0 2 2 0 0 1 2 1 2 0 1 1 0 1 2 0 1 0 2 0 2 0 0 0 0 0 2 0 2 0 0 1 1 0 2 0 0 0 0 1 0 0 2 1 1 0 0 1 0 0 0 0 0 1 1 1 0 0 0 0 0 0 0 0 0 0
170 1 0 0 0 0 0 2 2 1 1 0 1 1 1 1 0 0 2 0 1 1 1 0 2 0 0 1 2 2 1 2 2 1 0 1 1 1 1 1 0 0 0 1 0 1 1 0 0 1 1 1 0 0 1 1 0 0 0 0 1 1 2 1 1 1 1 1 1 0 0 0 2 1 2 1 0 0 1 0 1 0 0 1 2 0 0 0 1 2 0 0 1 1 0 1 0 1 1 1 0 2 1 0 1 0 2 2 1 0 0 2 0 1 1 1 1 0 0 0 2 0 2 1 2 2 0 0 1 0 2 0 0 0 0 0 0 0 0 2 0 0 0 0 1 0 0 1 1 1 0 1 0 2 0 0 0 1 1 0 0 1 0 2 0 0 0 0 1 2 1 0 0 2 1 1 2 1 0 1 0 0 0 2 2 0 2 1 0 0 0 1 2 1 2 0 1 2 0 0 0 0 0 1 1 0 2 1 2 0 1 2 1 0 0 0 0 0 2 1 1 0 0 2 0 0 1 0 0 1 0 0 1 2 1 1 0 1 1 0 0 1 2 1 2 2 0 0 0 1 1 1 0 0 0 0 0 2 0 0 0 0 0 0 0 0 1 0 2 2 0 2 0 1 1 0 1 2 2 2 2 0 0 0 0 0 1 1 0 2 0 0 0 2 1 1 0 1 1 0 0 0 1 0 0 1 1 0 1 0 0 2 0 2 0 0 1 1 0 0 0 0 1 1 0 0 1 0 1 1 0 1 0 0 0 0 0 2 0 2 2 2 1 2 0 0 2 1 1 0 1 0 1 0 1 1 1 0 0 1 0 1 2 0 2 0 0 2 2 0 2 2 0 2 1 1 0 1 1 1 2 1 0 0 0 0 0 0 0 1 0 0 0 0 2 0 0 0 2 2 0 1 1 2 0 1 1 2 1 0 0 1 0 0 2 0 2 0 0 0 0 1 0 1 0 2 0 0 2 1 2 1 0 0 1 0 0 2 1 1 1 0 1 1 0 1 1 1 0 0 0 1 1 2 1 1 1 2 2 0 1 2 0 0 0 1 1 2 0 0 1 1 2 2 1 0 2 2 0 0 2 1 1 0 1 2 0 1 1 1 2 2 1 0 1 0 0 1 1 2 1 1 1 0 1 0 1 0 2 0 2 0 1 1 0 0 0 2 0 2 2 0 2 0 1 2 0 1 0 1 1 0 2 2 0 1 2 1 1 0 0 2 0 0 1 2 0 1 1 0 1 0 1 0 1 1 0 0 1 0 0 0 2 0 0 0 2 1 1 0 1 1 1 0 1 1 1 2 0 1 2 0 0 0 2 0 2 1 1 1 0 0 1 1 0 0 0 0 0 0 0 2 0 2 2 2 2 1 0 2 1 0 0 0 0 0 1 1 0 1 0 0 0 1 0 0 1 2 0 0 1 1 1 0 2 1 1 0 0 0 1 1 0 0 2 0 2 0 1 1 1 1 0 2 1 0 1 1 1 1 1 0 1 2 0 2 1 1 0 1 0 1 1 0 1 0 0 1 1 1 1 0 1 1 2 2 0 0 0 1 1 1 0 1 0 1 1 0 0 2 0 1 0 1 2 1 2 0 1 1 0 0 0 0 0 0 0 0 0 0 0 0 1 0 0 1 1 0 1 1 1 1 0 2 0 0 0 0 0 1 0 1 0 1 0 0 1 0 0 1 1 1 1 0 0 1 1 0 2 0 0 0 1 0 0 0 2 1 0 2 0 0 2 0 0 1 0 0 1 0 1 1 0 0 0 1 0 1 1 2 1 1 1 1 0 0 0 0 1 2 0 1 0 1 2 1 1 1 0 2 0 0 2 1 2 1 1 2 2 0 1 2 0 0 1 0 0 0 0 0 0 1 0 0 0 0 0 2 1 0 1 1 0 0 0 0 0 0 0 0 2 0 0 1 0 1 2 0 0 0 0 0 0 0 0 1 2 0 2 0 0 0 2 0 2 2 0 0 0 1 1 0 1 0 0 0 1 2 0 0 0 0 1 0 2 0 2 0 1 1 1 1 1 1 0 0 1 2 0 1 1 0 0 0 1 0 0 0 1 0 0 1 2 1 0 1 1 1 1 1 1 0 0 1 0 0 0 0 1 1 0 0 0 1 0 0 1 0 0 0 2 2 2 1 0 0 1 1 0 1 0 1 1 0 1 0 1 0 1 1 1 0 0 0 0 0 0 0 2 0 0 0 1 0 0 0 0 0 0 1 0 0 0 1 0 1 0 0 1 0 1 1
171 1 0 0 0 0 0 2 2 1 1 1 0 1 0 0 0 1 1 0 1 1 0 0 2 0 0 2 1 1 0 1 1 1 0 2 2 0 0 0 0 2 0 1 0 1 1 0 0 0 0 1 1 1 1 1 1 0 0 0 0 2 2 1 0 0 0 0 1 0 0 1 1 2 1 2 1 0 2 0 2 0 1 0 0 0 0 0 1 1 0 0 1 1 0 2 1 1 1 1 1 2 0 0 1 1 1 0 1 0 0 1 1 2 2 2 2 0 1 0 1 0 2 2 2 2 0 1 2 1 1 1 0 0 0 0 1 0 0 0 1 0 1 0 1 0 1 0 0 1 0 0 0 0 0 1 0 1 1 0 0 1 0 0 2 2 1 1 0 1 1 1 0 0 0 0 1 1 0 1 0 2 0 1 1 0 1 1 0 0 1 1 2 0 2 1 1 2 1 0 0 0 0 0 1 2 1 2 1 0 0 1 2 0 0 0 0 0 1 0 0 0 1 1 0 1 0 0 0 2 0 0 1 1 1 0 1 1 2 1 0 0 2 0 1 1 0 0 2 0 0 0 0 1 1 2 1 2 0 0 0 0 0 0 0 1 0 1 2 2 0 0 0 1 0 0 0 1 2 1 1 0 1 1 1 0 1 1 0 1 1 1 1 2 1 0 0 1 0 1 0 1 1 0 0 0 0 0 1 0 0 1 0 2 1 0 1 0 1 0 1 1 1 2 1 0 0 0 0 1 0 0 0 0 0 1 0 2 0 1 2 2 2 2 0 0 1 0 2 1 0 0 1 0 1 1 2 1 0 2 0 2 1 0 1 1 0 2 1 1 1 1 2 2 0 1 0 2 1 0 0 1 0 0 0 1 0 0 0 0 0 0 2 0 2 1 1 1 0 0 0 1 2 2 0 0 1 0 0 0 0 0 2 0 0 1 0 0 1 0 1 1 0 1 0 2 1 0 2 2 1 2 0 1 0 1 1 0 0 0 0 0 2 0 0 2 1 0 0 0 0 2 1 2 2 1 2 1 0 0 0 0 0 1 0 1 1 2 0 1 1 1 0 2 0 1 0 1 0 1 1 0 2 1 1 1 0 1 1 0 2 2 1 1 1 0 0 2 2 2 0 0 2 2 1 0 1 0 0 2 0 0 0 1 0 0 0 2 0 0 1 2 0 0 0 0 2 1 1 1 1 0 1 0 1 0 2 0 0 2 0 0 0 1 1 1 0 0 1 0 0 1 0 0 1 1 0 0 0 1 0 0 1 1 0 0 0 2 2 1 0 2 1 0 0 1 1 0 0 0 1 0 0 0 0 0 0 1 1 1 0 1 0 1 0 0 0 1 1 1 1 1 1 1 2 2 1 1 0 2 2 0 0 0 0 0 0 1 0 0 0 0 0 1 1 0 1 2 0 0 1 1 0 0 1 1 0 1 1 0 1 0 0 1 1 0 2 1 2 2 0 0 1 1 2 0 2 1 1 1 1 0 1 2 0 2 0 2 0 1 0 1 0 0 1 1 1 1 0 1 0 1 1 0 0 1 0 1 0 1 1 1 0 2 1 0 0 0 0 1 1 1 0 0 1 1 1 2 0 1 0 0 0 1 1 0 0 1 1 0 1 0 1 1 0 0 1 0 0 0 0 1 0 2 1 1 0 0 1 1 1 0 0 1 0 0 1 1 0 0 0 0 0 0 0 1 1 0 0 0 0 1 2 2 0 0 2 1 0 1 0 0 2 1 1 0 1 1 1 1 1 1 0 2 1 1 1 1 1 2 1 1 1 1 0 0 0 0 0 0 0 2 0 2 2 1 0 0 0 2 0 0 1 1 1 2 2 2 2 1 1 2 0 1 2 0 0 0 1 0 0 0 0 0 0 1 0 0 0 0 0 0 1 0 1 1 2 0 0 0 1 0 0 0 1 0 1 0 0 0 1 1 0 0 0 2 1 0 0 0 0 0 1 1 1 2 0 1 0 2 0 0 2 0 0 0 0 1 1 0 0 0 1 0 2 0 2 0 1 0 0 0 1 1 2 1 0 2 0 2 0 0 0 1 0 1 0 1 2 1 1 1 0 0 1 2 0 2 0 1 2 1 0 1 1 1 1 1 1 0 1 1 2 1 1 0 0 0 0 0 1 0 2 0 0 0 0 0 0 0 0 0 1 0 1 1 2 0 2 0 0 0 0 0 0 1 0 0 2 0 0 0 0 1 0 1 1 0 2 2 0 0 0 1 1 0 1 0 1 0 0 1
172 1 1 0 0 0 0 1 1 2 1 1 0 1 0 0 0 1 1 1 1 1 1 0 2 0 0 1 0 1 1 0 1 0 2 0 2 2 0 0 1 1 0 0 0 0 0 0 0 1 1 0 0 0 1 1 0 0 0 0 0 0 1 2 0 1 1 0 0 0 0 0 1 2 1 2 1 0 1 0 1 0 0 0 2 0 0 0 1 1 0 0 0 2 0 2 1 2 2 2 0 2 0 1 1 1 1 2 1 1 0 1 1 1 1 0 0 0 1 0 1 0 2 0 0 0 0 2 2 1 1 2 0 0 0 0 0 0 1 0 1 0 0 0 0 0 0 0 0 0 0 0 1 0 0 0 0 1 2 1 1 0 0 1 0 1 0 1 1 1 1 1 2 0 0 1 1 0 0 0 0 0 0 0 1 1 0 1 0 0 0 1 2 2 2 0 2 2 1 0 0 0 0 0 2 0 2 1 0 0 0 2 1 0 0 0 0 0 1 2 2 0 1 1 0 1 0 0 0 0 0 0 0 0 0 0 0 2 2 0 0 0 2 0 1 1 0 0 2 0 0 0 0 0 0 1 2 2 2 2 0 2 0 1 1 1 0 0 2 1 0 1 0 0 0 0 0 0 1 0 0 1 2 1 1 1 1 1 0 2 0 0 0 1 1 0 1 0 0 0 0 0 1 0 0 1 1 1 0 0 0 1 0 1 0 0 1 1 0 0 1 0 2 1 1 0 1 0 1 0 0 2 1 1 0 0 1 1 0 2 0 0 2 2 1 0 1 0 0 1 0 1 1 0 0 1 1 1 0 1 0 1 1 0 1 0 0 2 2 0 2 2 0 2 0 0 0 0 0 0 2 0 0 0 1 1 0 0 0 0 0 0 1 0 1 1 0 0 1 1 0 1 2 1 0 0 1 0 0 0 0 0 1 0 1 1 1 1 0 1 1 1 1 0 2 2 2 0 2 0 2 0 0 2 0 0 1 0 1 0 1 0 1 1 0 2 0 0 0 0 0 2 1 2 2 1 2 2 1 1 2 2 0 0 0 1 1 2 0 0 0 0 2 0 1 0 2 1 0 1 2 0 1 1 1 2 1 0 0 0 0 0 0 1 1 1 1 2 2 0 0 0 1 0 1 0 1 1 1 0 0 0 1 0 1 0 0 1 0 1 1 1 2 1 0 2 0 1 0 2 0 1 0 0 0 0 1 1 0 0 1 0 0 2 2 0 0 0 1 0 0 0 1 1 0 0 0 0 1 0 1 0 0 1 0 0 0 1 0 0 0 1 0 0 0 0 1 1 0 1 1 0 0 0 1 0 1 2 2 2 0 2 1 0 1 0 0 0 0 1 1 1 1 2 1 2 0 0 0 1 1 0 0 0 0 0 0 1 1 0 0 1 0 1 0 0 1 1 0 0 1 1 1 0 2 0 1 0 1 1 1 1 0 1 2 0 2 1 0 1 0 1 0 0 1 1 2 2 1 0 0 0 2 0 1 1 0 0 1 1 1 2 0 0 1 1 1 0 1 0 0 0 2 2 2 2 1 2 0 0 2 2 0 1 1 0 0 0 0 0 0 0 0 2 1 2 1 2 0 0 0 0 0 0 0 1 1 0 0 0 0 0 0 0 0 1 1 1 0 0 0 1 0 1 2 1 1 0 0 0 0 0 0 0 0 1 1 0 0 0 0 0 0 0 0 1 0 0 1 0 0 0 2 1 0 1 1 1 0 2 0 0 0 1 0 0 1 0 2 0 2 2 2 0 0 1 0 2 0 2 0 1 1 0 1 1 1 0 0 0 0 1 0 1 2 2 2 0 1 1 0 0 1 1 1 2 2 1 1 0 1 1 0 2 2 0 0 0 0 0 0 0 0 0 0 0 0 1 0 0 0 0 1 0 0 1 1 0 0 0 2 0 0 0 1 0 1 1 1 1 0 0 0 0 0 1 0 0 2 0 1 0 1 2 1 0 0 0 0 2 2 0 2 0 0 0 1 2 0 1 0 2 1 0 2 0 2 0 0 0 0 1 2 1 2 0 0 2 0 2 0 0 0 0 0 1 0 1 2 1 0 1 2 1 0 0 2 1 1 2 2 0 1 2 1 0 0 1 1 0 1 1 1 1 1 1 1 1 0 1 2 1 1 0 1 0 1 1 1 0 1 1 2 0 1 1 1 0 1 0 1 0 0 0 0 2 0 0 2 0 0 0 0 0 0 0 0 0 0 2 0 0 0 0 2 0 0 0 1 0 0 0
173 1 0 0 1 0 0 2 2 0 0 0 0 0 0 0 0 2 1 1 1 2 0 1 1 0 0 1 1 1 1 1 0 0 2 0 2 1 1 0 0 1 1 0 0 0 0 0 1 0 0 0 1 1 0 1 0 1 1 1 1 1 0 0 0 0 0 0 2 0 1 1 2 2 1 2 1 0 1 0 1 0 0 1 2 0 0 0 2 2 0 0 1 1 0 2 1 1 0 0 2 1 1 1 0 0 2 1 1 0 0 1 0 1 1 1 1 0 0 0 2 0 2 1 1 1 0 1 1 1 1 1 0 0 1 1 0 0 0 1 1 0 0 0 0 0 0 0 0 1 0 0 1 0 0 0 0 0 0 0 1 0 0 2 1 0 0 1 0 0 0 0 0 2 0 0 2 0 0 0 0 0 0 1 1 0 1 0 0 0 1 0 1 1 1 1 0 1 1 0 0 0 0 1 1 0 2 1 0 0 1 2 0 0 0 0 0 1 1 0 1 1 0 2 0 0 1 0 0 1 1 1 0 0 0 0 0 2 2 0 0 0 2 0 2 2 1 0 2 0 0 0 0 0 0 1 1 2 1 2 1 1 0 0 0 1 0 0 0 0 0 2 0 2 0 1 0 0 1 0 0 0 2 0 1 0 2 1 1 1 1 1 1 2 2 0 0 1 0 1 0 1 1 0 0 0 0 1 0 0 0 1 0 1 1 0 2 1 0 0 0 0 1 1 1 0 0 0 1 1 0 2 0 0 0 0 0 1 0 1 1 2 2 1 0 2 1 1 1 2 0 0 2 1 1 0 2 1 0 0 0 1 2 0 2 1 0 2 1 1 1 1 0 2 0 1 0 1 1 1 2 1 0 0 0 1 0 0 0 0 0 0 1 0 2 2 2 1 0 0 0 0 0 2 1 1 0 1 1 0 0 1 0 0 1 0 0 0 0 0 0 1 0 1 0 1 1 2 2 0 0 2 0 2 0 0 1 0 0 0 0 0 1 1 1 2 1 0 0 0 0 0 0 2 1 0 1 2 2 0 0 0 0 0 0 2 2 2 0 0 1 0 2 1 0 2 0 1 0 0 1 1 1 0 1 1 0 1 0 0 0 1 0 1 0 0 1 2 2 1 0 0 2 0 2 2 2 1 1 1 0 0 1 1 0 0 1 2 0 0 0 1 1 0 0 1 1 0 2 2 0 0 1 1 0 0 1 0 1 0 2 0 0 1 2 1 0 1 1 0 1 0 1 0 2 2 0 1 0 1 0 0 1 0 1 1 1 1 1 0 0 0 1 0 1 1 1 2 0 1 2 0 0 0 1 0 0 1 0 1 0 0 0 0 2 0 0 0 0 0 0 2 0 2 2 2 2 0 0 1 0 0 0 1 0 0 2 1 1 0 0 1 0 0 0 2 0 2 0 0 1 1 0 1 2 0 1 0 0 0 1 1 0 1 1 0 2 1 1 1 0 2 0 1 2 0 0 2 1 1 1 0 1 2 0 2 0 1 1 1 1 0 0 1 0 1 1 0 2 0 0 1 2 0 0 2 2 2 0 1 1 1 0 1 1 0 0 0 0 2 0 2 0 1 1 2 2 2 0 0 1 1 0 0 0 1 0 0 0 0 0 0 1 0 0 0 0 1 1 1 1 2 0 2 1 0 1 0 1 2 1 1 0 0 0 1 1 0 0 1 0 1 1 1 0 1 0 0 2 0 0 0 2 2 2 0 2 0 0 2 1 0 1 1 1 0 0 0 2 0 2 2 0 0 0 1 0 1 0 2 1 0 1 0 0 0 0 0 0 1 0 1 0 2 1 2 2 1 0 1 0 0 1 1 1 2 2 1 0 0 0 0 0 2 2 0 0 0 0 0 0 0 2 0 0 1 0 2 1 0 0 0 1 0 0 1 1 1 0 0 2 0 0 0 1 1 1 0 0 0 1 0 0 0 0 1 0 1 1 0 0 0 2 0 2 2 0 2 1 2 1 1 2 0 0 0 0 2 0 0 0 1 1 0 0 0 2 0 0 0 0 1 2 2 1 0 1 1 0 1 1 0 0 0 1 1 0 2 2 2 0 0 2 1 1 0 0 1 0 0 2 0 0 1 0 0 0 2 2 0 1 2 1 1 2 0 0 1 0 0 2 0 1 1 1 0 2 0 0 0 0 2 0 1 1 1 1 0 2 1 0 0 0 0 0 2 0 0 2 1 0 1 0 2 0 0 0 0 1 2 0 0 0 1 2 0 0 0 1 0 0 0
174 1 0 0 0 0 0 2 2 2 1 0 0 0 0 0 0 1 0 1 1 2 0 1 1 1 1 2 0 0 1 1 1 2 0 2 1 1 1 0 0 0 0 0 0 0 1 0 0 0 0 0 0 0 0 1 1 0 0 0 2 2 1 1 1 1 1 0 2 0 0 0 2 2 2 2 0 0 0 0 0 0 0 0 1 0 0 0 1 2 0 0 2 1 0 1 1 1 1 1 1 2 0 1 1 1 2 2 0 0 2 2 1 2 2 2 2 0 0 0 2 0 1 2 1 1 0 0 1 0 0 0 0 0 0 0 0 0 0 1 2 0 0 0 1 0 0 0 0 2 0 0 0 1 0 0 0 2 0 0 1 1 1 0 1 2 0 0 1 0 1 1 1 1 1 0 2 1 0 1 0 1 0 0 2 2 0 1 1 0 2 0 2 1 2 0 1 2 0 0 0 1 1 0 1 0 2 1 0 0 1 1 1 0 0 0 0 1 1 1 1 0 1 1 0 0 1 0 0 1 0 0 0 0 0 0 0 1 2 0 0 0 2 0 2 1 1 1 1 1 1 1 0 0 0 2 1 0 0 1 1 0 0 1 0 0 0 0 2 2 0 1 0 0 0 0 0 1 2 1 1 0 2 1 1 0 2 2 0 2 0 2 0 1 1 0 2 0 0 0 0 1 2 1 1 0 0 0 2 0 0 2 0 1 2 0 2 0 0 0 1 1 1 1 1 0 0 0 1 0 0 0 0 0 0 0 0 0 0 1 2 1 1 2 0 1 1 1 2 0 1 0 1 0 1 1 1 1 0 0 1 0 1 1 1 0 0 2 2 0 2 2 1 2 1 0 0 1 1 0 1 0 0 0 0 0 0 2 2 0 1 1 0 1 2 0 0 0 0 0 0 0 1 2 0 1 0 1 0 0 0 1 1 0 1 0 1 0 0 0 0 1 1 2 1 2 0 0 1 0 1 0 0 0 1 0 0 2 1 0 2 0 2 0 0 1 0 0 0 0 0 0 1 2 2 1 2 2 0 1 2 1 0 0 0 0 0 2 0 0 1 1 1 2 0 1 0 1 0 0 2 0 2 0 0 2 0 1 0 0 0 1 0 1 0 1 1 0 0 2 2 0 2 2 2 1 2 0 0 1 0 0 1 0 0 1 1 2 0 1 1 1 2 0 1 2 0 1 0 1 1 1 2 2 1 0 1 0 1 1 0 1 0 0 0 1 0 1 2 1 0 1 1 0 0 0 1 0 1 0 1 0 0 0 0 0 1 2 1 0 1 1 1 0 1 1 1 1 0 0 1 0 0 0 0 0 0 1 0 0 0 1 1 1 0 1 1 1 1 0 0 1 2 1 0 1 1 0 0 0 0 0 0 1 1 1 0 2 0 2 1 1 2 2 0 0 0 2 0 0 1 1 0 0 2 1 1 0 0 0 1 1 0 0 1 0 2 1 1 1 1 1 0 2 2 0 0 1 0 0 0 0 2 1 1 2 0 0 0 0 0 1 1 0 0 0 0 0 1 0 0 1 1 0 0 1 1 2 1 0 2 1 0 2 0 0 0 1 0 2 0 2 0 2 2 2 2 2 0 2 0 0 0 1 0 0 0 2 1 0 0 0 1 0 0 0 0 0 0 0 0 0 0 2 0 0 1 0 0 1 0 1 0 0 0 0 0 1 0 2 1 2 0 0 0 0 0 0 0 0 0 0 2 1 0 0 2 0 0 2 1 0 0 1 0 1 1 1 1 1 1 1 1 1 1 2 0 2 0 2 0 0 1 0 0 0 1 1 0 1 0 1 1 2 0 1 2 1 0 1 0 0 0 0 1 1 2 2 2 0 2 1 0 0 1 0 0 0 0 0 0 0 2 1 0 0 0 1 1 0 1 1 1 0 0 1 1 0 0 1 1 0 0 0 1 0 1 0 0 0 0 0 0 0 1 0 0 0 2 0 0 0 1 1 1 1 0 0 1 2 1 0 0 0 0 0 1 1 1 0 0 0 0 0 2 1 2 0 0 0 0 1 2 2 1 0 1 2 0 1 1 0 0 1 1 1 0 0 2 1 1 0 1 0 1 1 0 0 0 0 1 0 0 1 0 0 0 0 1 1 0 0 0 1 0 0 1 0 0 0 2 2 1 0 1 1 1 0 0 0 1 1 1 0 1 1 2 0 0 0 0 0 2 0 0 0 0 0 1 1 0 1 0 1 0 1 1 0 0 2 0 0 0 0 0 0 0 0 0 0 2 1
175 1 0 0 0 0 0 2 2 1 0 1 1 2 0 0 0 0 1 1 1 1 0 0 2 0 0 2 0 0 1 1 1 0 2 1 2 2 0 0 0 1 0 2 0 2 1 0 0 1 1 1 0 1 1 2 0 0 0 2 0 2 0 0 0 0 0 0 1 0 0 1 2 2 1 2 1 0 0 0 0 0 0 1 1 0 0 1 1 1 0 0 1 1 0 2 0 1 1 1 0 2 0 2 0 0 2 1 0 0 0 0 0 2 2 2 2 0 2 0 0 0 2 1 1 1 0 2 2 1 1 2 0 0 1 1 1 0 0 0 0 0 0 0 1 0 0 0 0 0 0 0 1 0 1 0 0 0 1 0 1 1 0 1 0 0 0 1 1 2 1 0 0 1 0 0 2 1 0 1 0 0 0 1 1 0 1 2 1 0 2 1 2 1 2 0 0 1 1 0 0 0 1 0 1 1 2 2 0 0 1 1 0 0 0 0 0 0 1 0 1 1 0 1 0 0 1 0 0 2 0 0 0 0 0 0 0 1 1 1 1 1 2 1 2 2 0 0 2 0 0 0 0 0 0 2 1 2 0 0 0 0 0 1 1 0 1 0 1 1 1 2 0 0 0 0 0 0 1 0 0 1 2 1 2 0 2 2 0 2 0 0 0 2 2 0 0 1 0 0 1 0 2 1 0 0 1 1 0 0 0 1 0 2 1 0 1 0 0 1 0 0 2 1 1 0 0 0 0 1 0 1 2 0 0 0 0 1 1 1 1 2 1 1 0 0 1 0 1 0 0 1 1 0 0 1 1 1 0 0 0 0 0 1 0 0 0 2 1 1 1 1 1 2 0 0 0 0 0 0 2 0 0 0 0 1 0 1 1 0 0 0 0 0 1 1 1 1 1 1 0 1 0 2 1 1 0 1 0 0 0 0 0 0 2 0 1 0 1 0 1 2 1 1 0 2 1 0 2 1 2 1 0 1 1 1 0 0 1 0 0 0 2 0 0 2 0 0 0 0 0 2 1 2 2 1 2 2 1 2 1 1 0 0 0 0 0 2 0 0 1 1 2 1 1 0 1 2 1 0 1 0 1 1 2 0 0 2 1 0 0 2 0 1 1 1 1 1 1 2 1 0 1 1 1 1 2 1 0 1 0 0 0 0 1 0 0 2 0 1 1 0 2 0 1 1 1 0 0 2 0 1 2 2 0 1 1 1 2 0 2 0 0 0 2 2 0 0 1 1 0 1 0 0 1 0 2 0 0 1 0 0 1 1 0 0 0 1 1 0 1 1 0 0 0 0 0 2 0 2 2 0 0 0 1 1 0 1 0 1 1 1 1 0 0 0 0 0 0 0 0 2 0 1 1 2 1 0 0 0 1 0 0 1 1 1 1 0 0 0 0 0 0 1 0 0 1 1 0 0 1 2 1 0 1 0 1 0 1 0 1 1 0 0 1 0 2 1 1 1 0 2 0 1 2 0 2 2 2 0 0 0 2 2 0 2 1 1 1 0 0 1 0 0 0 0 1 0 1 0 0 2 2 2 1 2 1 2 1 1 1 1 0 0 0 0 0 0 0 0 0 1 0 0 0 2 2 1 0 0 1 1 0 1 0 1 0 0 0 0 0 0 0 1 0 0 1 1 1 1 1 2 1 2 2 0 1 0 1 1 0 0 0 0 0 0 0 0 0 1 0 1 1 1 0 0 0 0 2 0 0 0 1 1 0 0 2 1 0 2 0 0 1 0 0 1 1 1 1 1 1 1 0 1 0 1 0 1 0 2 1 1 1 1 0 0 0 1 0 2 0 2 0 2 1 2 0 0 1 1 0 0 1 1 1 2 2 1 2 0 1 2 0 1 2 0 0 0 0 1 0 1 1 1 0 1 0 2 1 0 0 0 0 0 0 0 0 1 0 0 2 0 0 0 2 0 0 0 0 0 2 0 0 0 0 0 0 0 2 0 1 0 1 1 2 2 0 2 1 1 2 0 1 0 0 0 0 1 0 0 1 1 0 0 2 0 2 0 0 0 0 2 2 2 0 0 1 1 0 1 0 0 0 0 1 1 0 0 2 1 1 0 2 2 1 2 1 1 1 0 2 1 0 1 0 0 0 2 2 0 0 2 2 1 1 1 1 1 1 0 2 0 1 0 1 0 1 0 0 2 0 1 1 0 1 0 1 0 2 1 1 0 0 0 0 2 0 0 0 1 0 2 0 1 0 0 0 0 1 2 0 0 0 0 1 0 0 2 1 0 2 1
176 1 0 0 1 0 0 2 2 0 0 2 0 0 0 0 0 1 1 0 2 2 1 0 2 0 0 1 1 1 1 0 0 0 2 0 2 1 0 0 1 1 0 0 0 0 0 0 0 0 0 0 0 0 0 2 0 0 0 2 0 0 0 0 0 1 1 0 1 0 0 0 2 1 1 1 1 0 0 0 0 0 0 0 0 0 1 0 2 2 0 0 1 1 0 0 0 2 2 2 1 2 1 1 0 0 2 1 1 0 1 2 2 2 2 2 2 1 0 0 1 1 2 2 2 2 0 0 1 0 1 0 0 0 1 0 1 0 0 1 0 0 0 0 1 0 0 0 0 2 0 0 0 0 0 0 0 1 0 1 1 0 0 1 1 2 0 0 1 1 1 1 0 1 0 0 2 1 0 1 0 0 0 2 2 0 2 2 0 1 1 2 0 0 0 0 1 2 0 0 0 0 0 0 1 0 2 1 0 1 0 0 1 0 0 2 1 0 1 2 2 0 1 2 0 0 2 0 0 0 0 0 0 0 0 0 0 1 2 0 0 0 2 1 2 2 0 0 2 0 0 0 0 0 0 0 0 0 0 0 0 0 0 1 1 0 1 0 0 0 0 2 0 0 0 0 0 1 1 2 2 0 1 0 1 0 2 2 0 2 0 0 1 2 2 0 0 0 0 0 0 0 2 1 0 0 1 0 1 0 0 1 0 2 1 0 2 0 1 0 2 2 2 2 0 0 1 1 1 0 0 1 2 0 0 0 0 0 0 0 1 1 2 1 1 1 1 0 1 1 0 0 1 1 0 1 1 1 0 1 1 2 0 0 0 0 0 2 0 2 0 0 1 1 0 0 0 1 1 1 1 1 0 0 0 0 0 1 1 0 0 0 0 0 1 1 1 0 0 0 0 1 0 2 1 0 1 0 0 0 0 1 0 0 0 0 0 0 0 0 0 0 1 1 2 1 0 0 0 0 1 1 1 0 2 1 0 1 1 1 1 0 0 1 0 1 1 0 0 0 0 2 0 2 1 0 1 0 0 1 1 1 0 0 0 1 1 2 0 0 1 1 1 1 1 0 0 0 0 0 2 1 0 0 2 1 0 0 0 2 0 2 0 1 0 0 1 1 1 2 1 1 2 1 2 0 2 1 0 0 0 2 0 1 0 0 0 2 0 0 1 2 1 0 0 1 1 0 0 2 0 2 0 0 0 0 0 1 1 1 0 1 0 0 2 2 0 0 0 0 0 0 0 0 0 2 0 0 1 0 0 0 1 0 0 0 1 1 1 2 0 0 1 0 0 1 1 0 0 1 2 0 1 0 0 2 2 1 1 1 1 1 1 1 0 0 0 1 1 1 1 1 0 2 2 2 2 1 0 1 1 0 0 1 0 1 0 1 1 0 0 2 0 1 0 1 0 2 0 0 1 2 1 0 2 1 1 0 1 0 1 1 0 1 2 0 1 1 0 0 0 2 0 0 2 0 0 2 1 0 0 0 0 1 1 2 0 1 0 2 1 0 0 0 1 1 2 0 2 0 2 0 1 0 0 1 1 0 0 0 1 0 0 1 0 0 0 0 0 0 0 1 0 0 1 1 0 2 0 0 0 0 0 0 0 0 1 0 0 0 0 0 0 0 0 1 1 0 1 1 1 2 0 2 0 0 1 0 1 1 1 0 0 0 0 1 1 0 0 0 0 0 0 1 0 1 0 0 1 0 0 0 2 1 0 1 1 1 0 2 1 0 0 0 0 1 1 2 0 1 1 0 0 0 0 2 0 2 1 2 0 1 0 1 0 0 0 1 0 0 0 0 0 2 2 1 2 0 1 1 0 0 1 1 1 2 2 2 2 0 2 1 0 0 0 0 0 0 0 0 0 1 1 0 0 0 0 0 0 0 1 0 2 0 1 0 2 0 1 0 2 1 0 0 1 0 1 0 0 0 1 0 0 0 0 0 0 0 1 0 1 0 2 1 2 1 0 2 0 1 0 2 2 0 0 0 1 1 0 0 2 2 1 0 2 0 2 0 0 0 0 2 0 0 2 2 0 2 0 1 1 0 0 0 1 1 0 2 2 2 0 0 2 1 1 1 1 2 0 1 2 0 0 2 0 0 0 0 1 0 0 0 1 2 2 1 1 0 0 0 2 1 2 0 0 0 0 0 0 1 0 0 0 0 1 1 1 0 1 0 0 0 0 0 0 2 0 0 2 1 1 0 0 1 0 0 0 0 0 0 0 0 0 0 0 0 0 0 2 0 0 0
177 0 0 1 0 0 1 1 1 2 2 0 0 0 0 0 0 0 1 1 1 2 0 1 1 1 1 1 1 1 2 0 2 2 1 2 1 0 0 0 0 2 0 0 0 1 0 1 0 0 0 1 2 2 0 1 0 0 0 0 0 1 1 1 0 0 0 0 0 0 0 0 1 2 1 2 1 0 1 0 1 0 1 1 1 0 0 0 2 2 0 0 2 1 0 1 0 1 1 0 2 2 0 1 1 1 2 2 0 0 2 2 0 0 1 1 1 1 1 0 0 2 2 1 1 1 0 0 1 0 1 1 0 0 0 0 0 0 0 0 0 0 0 0 0 0 0 0 0 1 0 0 1 0 0 0 0 0 0 1 0 2 0 1 2 2 0 0 0 1 1 0 0 1 2 0 2 1 1 1 0 1 0 0 2 2 0 1 0 0 0 1 2 1 2 0 1 1 0 0 0 0 0 0 1 1 1 0 2 0 0 1 2 0 0 1 1 0 2 1 2 1 0 0 0 1 1 0 0 1 0 0 1 1 0 0 0 2 2 0 0 0 2 1 1 1 0 0 2 0 0 0 0 0 0 1 0 2 1 1 0 1 0 0 1 0 1 0 1 1 0 2 1 0 0 0 0 0 2 0 0 0 1 1 1 0 1 1 1 2 0 1 0 2 2 0 1 0 0 0 0 0 1 0 0 0 0 0 0 0 0 2 0 1 1 0 1 0 0 0 1 1 1 2 1 0 1 0 0 0 0 2 1 0 0 0 0 2 1 0 2 2 2 1 0 2 0 1 0 1 0 1 2 0 2 0 0 0 0 1 0 1 2 0 2 1 0 2 2 0 2 2 1 2 0 0 0 0 0 0 1 0 1 1 1 1 0 0 0 1 0 0 0 1 1 1 0 1 0 0 0 0 0 2 0 1 1 0 0 0 0 0 0 0 1 0 1 0 0 0 0 2 2 0 0 2 2 0 0 0 0 0 0 0 1 1 0 0 0 0 2 0 2 0 1 1 0 0 1 0 0 0 0 0 0 0 0 1 0 1 1 1 0 1 0 2 2 2 0 0 1 1 2 1 1 0 1 2 1 0 1 0 2 2 2 0 0 0 0 0 0 0 0 2 0 1 1 2 2 1 0 0 1 0 1 1 1 1 2 0 1 0 1 0 0 1 1 2 0 1 1 0 2 0 0 1 1 1 0 1 1 0 1 0 0 0 2 0 0 2 0 0 0 1 0 2 0 1 2 0 0 0 0 0 0 1 0 1 1 1 0 0 0 1 0 0 0 0 0 1 0 0 1 0 1 1 1 1 0 1 2 0 0 0 1 0 0 1 0 1 0 0 0 0 1 0 0 0 0 1 1 1 1 0 0 0 0 1 0 1 0 0 0 0 0 0 0 0 0 0 0 1 0 1 0 0 1 2 0 0 0 0 1 0 2 2 0 1 0 0 0 0 0 1 2 0 2 1 1 1 0 1 0 0 2 0 2 2 2 0 0 0 1 1 1 1 0 1 0 1 0 1 0 1 1 0 1 0 1 0 1 0 1 0 0 1 0 1 1 0 1 0 0 2 2 0 0 0 0 2 1 1 0 2 1 2 1 2 0 1 0 0 0 0 0 1 0 1 0 0 0 0 1 0 1 0 1 1 0 0 0 1 0 2 0 0 1 0 1 1 1 0 0 0 0 1 1 1 0 1 1 1 0 0 0 0 0 1 2 1 1 0 2 1 0 1 2 0 0 2 1 0 1 1 0 0 2 0 0 0 1 0 0 0 0 2 0 1 1 2 1 1 0 0 0 0 0 0 0 2 0 2 1 2 0 0 0 1 0 1 0 0 1 1 1 2 1 2 1 0 1 1 0 1 2 0 0 0 0 1 0 1 0 0 0 1 0 0 0 0 0 0 1 0 0 1 1 1 1 0 1 0 0 0 2 0 0 0 0 0 1 0 1 0 0 1 0 0 0 0 1 0 0 2 1 2 0 1 1 2 2 0 2 0 1 1 0 1 1 0 0 0 0 1 1 0 1 0 1 0 0 1 1 1 2 1 1 2 0 2 0 0 0 0 1 1 0 2 0 1 0 1 2 2 1 1 1 1 0 1 2 0 0 1 0 0 0 1 1 0 0 1 2 0 0 0 0 1 0 0 2 0 1 0 2 0 1 1 0 0 0 1 1 0 0 2 2 0 1 1 0 0 0 1 1 1 0 0 2 1 0 1 0 2 0 0 0 0 0 2 0 0 0 1 0 0 0 0 1 0 1 1
178 1 0 0 0 0 0 0 0 2 2 0 0 1 0 0 0 1 0 1 1 1 1 0 2 0 0 0 0 0 1 1 1 1 0 1 1 1 0 0 1 1 0 0 0 2 0 0 0 0 0 1 0 0 1 2 0 0 1 1 1 1 0 0 1 1 1 1 1 0 0 0 1 2 1 2 1 0 0 0 0 0 0 0 2 0 0 0 2 2 0 0 1 0 1 1 0 1 1 1 1 2 2 0 0 0 2 1 2 1 0 2 1 2 2 2 2 0 1 0 1 0 2 2 2 2 0 0 1 0 1 0 1 0 0 0 2 0 1 0 0 0 0 0 1 0 1 0 0 2 0 0 0 0 0 0 0 2 1 0 0 0 1 0 1 2 0 1 1 1 0 0 2 2 1 2 1 0 0 1 0 0 0 1 1 0 1 2 0 0 0 1 2 2 2 0 1 2 0 0 0 0 0 0 2 0 2 2 0 0 0 1 1 0 0 1 1 0 1 1 1 0 0 1 0 1 0 0 0 2 0 0 0 1 1 0 1 2 2 0 0 0 2 0 2 2 0 0 2 0 0 0 0 0 0 2 2 2 0 0 0 0 0 0 0 0 1 0 2 1 1 0 0 1 0 0 0 1 1 1 1 0 1 0 1 0 1 1 1 2 0 1 0 1 1 0 1 0 0 0 0 0 2 1 0 1 0 0 0 0 0 0 0 2 1 1 1 0 0 0 0 0 1 0 1 0 1 0 1 0 0 2 1 0 0 0 0 1 0 0 1 1 2 2 0 0 2 0 1 1 0 0 2 1 1 0 2 2 0 1 0 1 0 0 0 1 0 2 1 1 1 1 2 2 0 2 0 0 0 0 1 0 0 0 1 1 0 0 0 0 0 0 2 0 2 1 1 0 0 1 0 2 1 2 1 0 0 0 0 0 0 1 0 0 1 0 1 0 0 0 1 1 0 0 0 2 1 0 2 1 2 1 0 1 1 0 1 1 1 1 1 0 2 0 1 2 0 0 1 0 0 1 0 0 0 0 0 1 1 0 0 1 0 1 0 1 1 1 0 0 0 0 0 2 0 1 0 2 0 0 2 0 1 0 1 1 0 0 0 1 0 1 0 1 1 1 1 2 2 2 0 0 2 1 2 0 2 1 1 1 0 0 1 0 0 1 1 2 1 2 2 0 2 0 2 2 0 0 0 2 0 1 0 0 0 0 1 1 1 1 1 0 0 0 2 2 0 1 1 0 1 0 1 0 0 1 0 1 1 0 0 0 0 0 0 0 0 1 1 0 1 1 0 0 0 0 0 1 0 1 2 0 0 0 0 1 1 1 1 1 1 0 0 2 0 2 0 0 0 0 0 2 0 1 2 2 0 2 0 2 1 0 0 2 0 1 0 1 1 0 0 2 0 0 0 0 2 2 0 0 1 1 1 0 2 0 1 0 1 1 1 1 0 1 1 0 1 1 1 1 0 2 0 0 2 0 1 1 1 1 1 0 1 1 0 1 0 0 1 0 0 1 1 0 0 1 1 0 2 0 2 0 2 0 1 2 0 2 1 2 1 1 0 0 0 0 0 0 0 0 0 0 0 2 1 2 1 0 0 1 1 1 0 0 0 0 0 2 1 0 0 0 1 1 0 0 0 0 0 0 0 0 1 2 2 2 0 0 0 1 0 0 1 0 0 1 2 1 0 0 0 0 1 0 1 2 2 0 2 0 0 0 2 1 0 0 2 0 0 2 0 1 2 1 1 0 2 1 1 1 1 1 2 0 0 0 0 2 0 2 0 1 0 1 0 0 0 2 0 2 0 2 1 2 0 1 2 0 0 1 1 1 2 2 2 2 2 2 2 0 2 1 0 0 1 0 0 0 0 0 0 1 0 0 0 0 0 1 1 0 1 0 1 0 0 1 1 1 0 0 2 0 0 0 2 0 0 0 0 0 1 0 1 0 0 2 0 1 1 0 0 0 1 1 1 1 0 1 0 2 1 0 2 0 1 1 0 2 0 0 0 2 0 0 1 0 2 0 0 1 0 1 1 1 1 1 0 1 0 2 0 0 0 0 1 1 0 1 2 2 0 0 1 1 1 0 1 1 0 1 2 0 0 1 1 1 1 1 1 0 0 1 1 1 2 0 1 0 0 0 2 0 1 0 1 1 1 0 0 0 0 0 1 0 2 0 1 0 1 0 1 0 1 0 0 0 0 1 1 1 0 2 0 1 0 0 0 0 0 1 0 1 0 0 1 0 0 1 2 0 0 0
179 1 0 1 1 0 0 0 1 2 1 0 0 0 0 0 0 2 0 0 2 2 1 2 0 1 1 0 1 1 0 1 1 1 2 0 2 0 0 0 0 2 0 0 0 1 1 0 0 0 0 0 0 1 1 1 1 0 0 0 1 1 0 0 0 1 1 0 2 1 0 1 1 2 1 2 1 0 0 0 0 0 1 0 1 0 0 1 2 2 1 1 2 2 0 0 0 1 1 1 1 2 0 2 0 0 2 1 1 0 1 2 0 2 2 2 2 0 0 0 1 1 2 1 1 1 0 1 2 2 2 1 0 0 0 0 0 0 1 0 0 0 0 0 0 0 0 0 0 0 0 0 0 0 0 0 0 1 1 0 1 1 0 1 1 2 0 2 0 1 1 1 0 1 0 0 2 0 0 0 0 0 0 0 1 1 0 2 0 1 1 1 2 1 2 0 0 2 0 0 0 0 0 1 1 2 1 0 1 0 0 1 1 0 0 0 0 1 0 1 2 1 1 2 0 0 1 0 0 0 0 0 0 1 1 0 1 1 2 1 0 0 2 0 2 2 2 0 2 0 0 0 0 0 0 1 1 2 0 0 0 0 0 0 0 0 1 0 1 1 0 2 1 1 0 0 0 0 1 0 0 1 2 0 1 0 2 2 0 2 0 0 2 2 2 0 0 1 0 1 0 0 1 0 0 0 0 0 0 0 0 0 0 2 1 0 2 0 0 0 1 1 2 2 0 0 0 1 1 1 0 1 0 0 0 0 0 0 0 1 0 0 1 2 0 1 1 0 2 1 0 1 2 0 1 0 0 2 0 1 0 1 1 0 1 0 0 2 1 1 1 1 0 1 0 0 0 1 1 0 2 0 0 0 0 1 0 0 0 0 0 1 0 0 2 0 0 2 1 0 1 1 0 2 1 1 0 2 0 0 0 1 1 1 1 0 0 0 0 0 0 1 1 1 2 1 0 0 0 0 0 1 1 1 1 0 1 1 1 0 1 0 2 0 0 2 0 0 1 1 1 1 0 0 0 0 0 2 1 2 2 2 0 0 0 0 0 1 0 1 0 0 0 2 0 2 1 2 0 2 1 0 2 1 0 2 1 1 0 0 0 1 0 2 0 0 0 2 2 1 0 0 1 1 1 0 2 0 0 1 0 0 1 0 1 1 1 2 1 2 2 0 1 1 0 1 1 1 0 2 0 1 0 0 0 0 1 0 1 2 0 0 0 1 2 1 0 2 2 0 1 0 0 0 0 0 1 0 1 0 1 1 0 0 1 1 1 2 1 0 0 0 0 0 0 0 0 2 0 0 2 0 1 0 0 1 1 0 0 0 0 1 0 0 0 0 0 0 0 1 2 1 1 1 1 2 0 2 0 2 1 0 0 1 0 1 0 0 0 0 0 0 1 1 0 0 1 1 0 0 1 1 1 0 2 1 0 0 0 0 0 1 0 0 2 0 1 0 1 1 0 1 0 0 2 0 2 2 2 0 0 0 0 0 1 1 0 1 0 0 0 0 1 0 0 1 1 0 2 0 0 0 2 1 1 2 0 2 1 1 1 1 0 1 0 0 0 0 0 0 0 1 0 1 1 2 2 2 0 0 1 1 0 1 2 1 0 1 1 0 0 0 1 0 0 1 1 1 1 1 0 1 0 2 0 0 0 0 1 1 0 0 0 0 0 0 0 0 0 0 0 0 1 0 0 1 0 1 2 1 1 1 2 0 0 2 0 1 0 2 0 0 1 1 0 0 2 1 1 1 1 1 0 1 1 0 1 1 1 2 1 1 2 0 0 0 0 0 0 1 0 2 0 1 2 1 1 0 1 1 0 0 2 1 1 1 1 1 2 0 1 1 0 1 2 0 0 0 0 0 0 0 0 0 0 0 0 1 0 0 1 1 1 0 0 1 1 0 1 0 2 1 0 0 1 0 1 0 0 0 0 0 1 0 0 1 0 1 1 0 1 0 0 2 0 0 0 2 2 2 2 0 2 0 0 0 0 2 0 0 0 0 0 0 2 1 1 0 2 0 1 1 1 1 1 1 1 1 0 2 0 0 0 0 2 2 0 0 1 0 0 1 2 1 1 0 2 2 0 2 2 0 1 2 1 1 0 1 1 0 0 1 0 1 2 1 2 0 0 0 2 1 2 1 0 0 1 0 0 2 0 1 0 0 1 1 2 0 1 0 0 0 0 0 0 0 1 1 1 0 0 1 0 1 0 1 2 0 1 2 0 1 0 1 1 0 1 0 1 1 1 1
180 1 0 0 0 0 0 1 1 1 1 0 1 1 0 0 1 2 2 1 1 2 1 0 2 0 0 2 0 0 2 1 2 2 0 1 1 0 0 0 0 2 0 1 0 1 0 0 0 0 0 0 1 2 0 0 0 0 0 1 0 0 2 2 0 1 0 1 2 0 0 1 1 2 1 2 1 0 2 2 0 0 0 0 0 0 1 1 1 2 0 1 2 2 1 2 0 1 1 1 0 2 1 1 0 0 2 1 1 0 1 2 0 1 1 1 1 0 1 0 1 1 2 1 1 1 0 0 2 0 0 1 0 0 0 0 0 0 0 1 2 0 0 0 1 0 0 0 0 0 0 0 0 0 0 1 0 1 0 0 0 0 0 1 1 2 0 1 0 0 0 0 1 1 0 1 0 1 0 1 0 0 1 0 1 0 0 1 0 0 2 1 2 2 2 0 0 1 0 0 0 0 0 1 1 1 2 0 1 0 1 1 1 0 0 0 0 0 2 0 2 2 0 1 0 0 0 0 0 0 0 0 0 0 0 0 0 2 2 0 0 0 2 0 2 2 0 1 1 0 0 0 0 0 0 2 1 0 0 0 0 0 0 1 1 0 1 0 2 1 0 0 0 1 0 0 1 0 1 1 1 0 0 0 0 0 0 1 1 2 0 1 1 2 2 0 1 2 0 0 0 0 2 1 1 0 0 1 1 1 0 2 0 2 0 0 1 0 0 0 0 0 0 2 0 0 1 0 2 0 0 1 2 0 0 0 1 2 0 1 1 1 2 0 0 0 1 1 0 2 0 0 1 0 1 1 1 1 0 1 0 2 2 0 2 1 0 2 1 1 1 1 0 1 1 0 0 0 0 0 2 0 0 0 0 1 0 0 0 1 0 1 1 0 1 0 0 0 0 0 0 1 0 2 1 1 0 0 0 0 0 0 1 0 0 0 0 0 0 0 0 1 0 0 0 2 1 0 1 0 1 1 0 2 1 0 0 0 0 0 2 0 2 0 0 1 0 0 0 0 0 1 1 2 1 1 1 2 0 2 2 2 0 1 0 2 2 2 0 0 1 1 2 2 1 0 1 1 0 1 1 0 1 0 1 1 0 1 1 0 2 2 0 1 1 0 0 1 1 2 1 1 2 2 2 0 2 0 0 1 0 0 0 1 1 0 0 1 0 1 1 1 2 1 0 2 0 1 1 1 1 0 0 0 0 0 1 0 1 1 1 1 0 0 2 1 0 1 1 0 0 0 0 0 0 1 0 1 0 1 0 0 1 0 0 0 1 1 0 0 0 1 0 0 0 0 0 1 0 1 2 0 0 0 0 0 0 0 0 0 0 2 1 2 0 1 0 0 0 0 0 2 0 2 2 2 1 0 0 0 1 1 0 1 0 1 0 1 1 0 0 1 0 0 0 0 2 1 0 0 1 2 0 0 1 1 0 2 0 1 1 0 0 1 1 0 2 0 1 1 0 2 0 0 1 0 2 1 0 0 0 0 0 2 0 2 1 1 1 0 0 1 0 0 1 0 0 0 1 0 2 1 1 0 0 1 0 1 1 0 1 0 0 1 0 0 0 0 0 0 0 2 0 1 1 2 2 2 0 0 1 1 0 0 0 0 1 2 2 0 0 0 0 0 1 0 0 1 1 1 1 2 0 2 0 0 1 0 0 2 0 1 1 1 0 0 2 2 0 0 0 0 2 0 0 1 0 0 2 0 0 0 2 0 0 0 2 1 0 2 1 0 0 1 1 0 1 2 0 2 0 0 2 0 0 1 0 1 0 2 1 0 2 0 1 0 0 1 0 1 0 2 1 2 1 1 0 0 0 2 0 1 1 0 1 1 1 2 2 0 2 1 0 0 2 0 0 0 0 0 0 1 1 0 0 0 0 1 0 0 0 0 0 0 0 0 0 0 0 0 2 0 0 0 1 1 1 0 0 0 0 0 1 0 0 2 1 0 2 0 0 0 0 2 1 1 0 0 0 2 2 0 2 0 0 0 0 1 0 0 0 2 0 0 2 0 2 0 1 0 0 2 1 1 1 1 0 1 0 2 1 0 0 0 0 0 0 2 2 2 0 0 1 1 0 2 1 0 1 0 1 0 0 1 0 0 0 2 2 0 1 2 1 2 1 1 1 0 1 0 1 1 1 0 1 0 1 1 0 1 0 1 1 0 1 0 0 0 1 0 2 0 0 0 0 1 0 0 2 0 0 0 0 0 0 0 1 0 0 1 0 0 0 0 0 0 0 0 0 0 1 1
181 0 0 0 0 0 0 1 1 1 1 1 0 0 0 0 0 1 2 1 0 2 0 0 2 0 0 2 1 1 2 0 0 0 2 0 2 2 0 0 0 1 0 1 0 1 2 0 0 0 0 0 0 2 0 1 1 0 0 1 1 2 2 2 0 1 1 0 0 0 0 0 2 1 2 1 0 0 1 0 1 0 0 1 2 0 0 0 2 2 0 0 0 2 0 2 1 0 0 0 1 2 0 1 0 0 2 2 0 0 0 1 1 1 1 1 1 0 2 0 0 0 2 1 0 1 0 1 2 0 0 0 0 0 0 0 0 0 0 0 0 0 0 0 2 0 0 0 0 1 0 0 0 0 0 1 0 2 0 0 0 1 0 2 1 2 1 0 1 1 1 0 0 2 1 2 2 0 0 0 0 0 0 1 0 0 0 1 1 0 2 0 2 1 2 0 0 1 0 0 0 0 0 1 0 1 2 0 2 0 1 1 2 0 0 2 2 1 0 0 2 2 0 2 0 0 0 2 1 1 0 0 2 2 1 0 1 2 2 0 0 0 2 1 2 2 0 1 1 0 0 0 0 0 0 1 1 0 0 0 0 0 0 1 1 1 0 0 2 1 0 1 0 1 1 1 0 0 1 0 0 1 1 1 2 1 1 0 1 2 0 1 0 2 2 1 1 0 2 0 2 0 1 1 0 0 0 1 0 0 1 2 0 2 1 0 0 0 1 1 1 1 2 1 0 0 1 0 1 1 0 1 0 0 0 0 0 1 1 2 1 2 2 1 0 0 1 0 2 2 0 0 1 0 0 1 1 0 0 1 0 1 1 0 1 2 0 2 2 0 2 2 2 2 0 2 0 1 1 0 1 0 0 0 0 0 0 0 0 0 0 0 2 0 1 1 1 1 1 0 0 0 2 1 0 0 1 0 1 0 0 1 1 1 1 0 0 1 0 0 0 0 0 0 2 2 1 0 2 1 1 1 0 1 1 0 2 2 0 0 1 0 1 1 0 0 0 0 0 0 0 2 1 1 1 1 1 2 1 1 1 2 0 0 0 1 1 2 0 0 1 1 1 1 1 0 0 2 1 1 1 0 0 0 2 2 0 1 0 0 1 1 0 1 1 1 1 2 2 2 0 0 1 0 1 0 1 0 0 2 0 0 1 0 1 0 0 2 0 1 1 1 2 1 0 2 0 1 1 1 1 0 1 1 0 1 2 1 2 1 1 0 0 1 2 1 0 1 1 0 0 0 0 0 1 0 1 0 1 1 1 0 0 1 0 0 0 2 2 0 2 0 0 0 0 0 0 1 0 0 1 0 0 0 1 0 1 2 0 2 0 1 0 1 0 0 0 1 1 1 1 1 1 1 1 1 1 1 1 1 0 0 0 2 1 2 1 0 0 0 0 0 0 0 0 0 2 2 0 0 2 2 0 0 2 0 1 0 1 0 2 1 0 1 2 0 1 1 2 1 0 2 0 1 1 0 2 2 2 0 0 0 1 2 0 2 0 1 0 1 1 0 0 0 1 0 0 0 2 0 0 1 2 1 1 2 1 2 1 0 2 0 0 2 1 0 0 1 0 2 1 1 0 1 1 2 1 2 0 0 1 1 0 0 0 2 1 1 1 0 0 0 0 1 0 0 1 0 1 0 0 0 0 2 0 0 1 0 1 2 0 0 0 0 0 2 2 0 0 0 0 0 1 0 0 2 0 0 2 0 0 0 2 2 1 0 2 1 0 2 0 0 1 1 1 0 2 1 1 1 1 1 1 0 1 0 0 0 0 2 2 0 1 0 1 1 0 0 0 0 0 1 0 1 2 2 2 0 0 2 0 1 2 2 2 1 2 1 1 1 0 1 0 0 2 0 0 0 0 0 1 0 0 0 0 0 0 1 0 1 0 1 2 0 1 1 2 0 0 1 2 0 0 0 2 0 0 1 0 0 1 0 2 0 0 2 0 0 2 0 1 0 2 0 2 1 0 2 0 2 1 1 2 0 0 0 0 2 0 0 1 1 0 1 1 0 1 0 0 0 0 0 1 0 2 2 1 2 0 2 0 0 0 0 0 0 0 1 2 1 1 0 2 1 0 0 1 2 1 0 2 0 1 1 1 2 0 0 0 0 0 1 1 1 1 1 1 1 0 1 2 1 1 0 1 0 1 0 0 1 0 1 1 0 2 0 0 0 1 0 1 0 0 0 0 0 0 0 2 1 1 0 0 0 0 0 0 0 1 2 0 0 0 0 1 0 0 0 1 0 1 1
182 0 0 1 1 0 0 2 2 1 1 1 1 1 0 0 0 2 1 1 1 2 0 1 1 0 0 2 1 1 2 0 1 1 1 0 2 1 0 0 0 1 0 0 0 0 1 0 0 0 0 1 1 1 0 2 0 0 0 1 1 1 0 0 0 0 0 0 2 0 0 0 2 2 2 2 0 0 2 0 2 0 0 0 2 0 0 0 1 2 0 0 1 1 0 1 1 0 0 0 1 2 0 1 0 0 2 0 2 0 0 2 1 1 1 1 1 0 0 0 2 0 2 1 0 0 0 0 0 0 1 0 1 0 0 0 1 0 0 0 1 0 0 0 1 0 0 1 1 1 0 1 2 0 0 0 0 0 0 0 1 2 0 1 0 2 0 0 1 0 0 0 1 1 0 1 0 1 0 1 1 1 0 0 0 0 0 2 0 0 1 2 2 1 2 0 2 1 0 0 0 0 1 1 0 1 1 1 1 0 2 1 1 0 0 0 0 1 1 0 1 2 0 2 0 0 1 0 0 2 0 0 0 0 0 0 0 2 2 0 0 0 2 0 2 2 0 0 2 0 0 0 0 0 0 1 1 1 0 0 0 0 0 1 1 0 0 0 1 1 0 2 0 2 0 0 1 1 1 2 1 0 1 1 2 1 2 2 0 2 0 0 0 1 1 0 1 0 0 0 0 0 2 1 0 1 0 0 1 0 0 2 0 2 2 0 2 1 0 0 0 1 0 1 1 0 0 0 1 1 0 2 0 0 0 0 0 2 0 0 0 1 1 1 0 0 1 1 0 2 1 0 2 0 1 0 1 2 0 0 0 1 2 0 2 1 0 1 2 0 2 2 0 2 0 0 0 0 0 0 2 0 1 1 0 1 0 0 0 1 1 0 1 0 1 0 0 1 1 1 0 1 0 2 1 1 0 2 1 0 0 1 1 0 1 0 1 0 0 0 0 0 0 0 2 2 2 1 2 1 2 1 0 1 0 1 0 0 0 0 2 0 1 1 0 0 0 0 0 0 0 1 1 2 1 0 1 2 1 1 1 2 1 1 0 1 1 1 0 1 0 0 2 0 0 0 0 2 0 0 2 0 0 0 2 0 0 1 1 0 1 1 0 1 0 0 0 1 1 1 1 1 2 2 1 0 1 1 2 0 1 0 0 2 0 0 0 1 0 2 2 0 2 1 1 2 0 0 1 2 0 1 1 0 0 0 1 1 1 1 0 1 0 1 2 2 0 0 0 0 0 0 1 0 0 0 0 2 1 1 0 0 1 0 0 0 1 2 1 0 0 0 0 0 0 0 0 2 0 1 2 0 0 0 1 0 0 0 0 0 0 1 0 1 0 1 1 0 0 0 0 1 0 2 2 2 2 0 1 0 2 1 0 1 0 1 0 0 0 0 0 1 0 0 0 0 2 1 0 0 1 1 0 0 2 0 2 1 1 0 2 2 0 2 2 0 0 1 1 1 0 1 1 1 1 0 1 1 1 0 0 0 0 1 1 2 0 0 1 1 1 0 0 0 0 1 1 0 0 0 0 0 0 0 0 0 0 2 1 0 2 1 0 0 0 0 1 0 0 2 0 2 0 1 1 2 1 2 0 0 1 1 0 0 0 0 0 2 2 0 0 0 0 0 1 1 1 0 0 0 0 1 0 2 1 0 1 0 1 2 0 1 1 1 0 0 2 0 1 2 1 2 0 0 0 0 0 0 2 0 0 0 2 1 0 1 2 1 0 2 0 0 2 1 0 0 1 1 0 2 0 0 1 0 0 1 0 1 1 2 1 1 1 1 0 0 0 0 0 0 1 1 1 2 1 1 2 0 0 1 0 0 0 0 0 2 1 2 1 0 1 1 0 1 2 0 0 0 0 1 0 0 0 0 0 1 0 0 0 0 0 0 2 0 1 0 1 0 0 0 2 0 0 0 2 0 0 0 0 0 1 0 1 0 0 2 0 0 2 0 0 0 0 2 1 1 0 1 1 2 1 0 2 1 1 1 0 1 1 0 1 2 1 0 2 0 2 0 0 1 0 1 2 2 0 0 1 2 0 2 0 0 0 0 0 0 0 1 1 1 1 1 1 1 1 1 0 0 0 0 2 0 1 1 2 1 1 2 2 0 0 1 1 2 2 0 1 1 0 1 2 0 1 0 2 0 1 1 1 1 1 1 0 2 2 1 1 0 0 0 2 0 0 0 0 0 0 0 2 0 0 0 0 1 0 0 1 0 0 1 1 1 0 1 0 0 0 0 1 0 0 0
183 1 0 1 0 0 0 2 2 1 1 1 0 0 0 0 1 1 1 1 1 1 1 0 2 0 0 2 0 0 2 0 1 1 1 0 2 1 0 1 0 1 1 0 0 1 0 0 1 1 1 0 1 1 0 1 0 1 1 1 1 1 2 1 0 0 0 0 2 0 0 0 2 2 2 2 0 0 0 0 0 0 0 1 2 0 0 1 1 1 0 1 2 2 1 2 0 1 0 0 1 1 1 1 0 0 2 2 0 0 1 2 0 0 2 2 1 0 0 0 2 0 2 0 0 0 0 0 2 0 1 1 1 0 0 0 1 0 0 0 1 0 0 0 0 0 0 0 0 1 0 0 0 1 0 0 0 2 1 0 0 1 0 1 1 2 0 1 0 1 1 2 1 1 0 2 1 1 0 1 0 1 0 2 2 0 2 1 0 1 0 2 0 0 0 0 1 2 0 0 0 0 0 0 1 2 0 1 0 0 1 2 1 0 0 1 2 0 1 0 1 1 0 2 0 0 1 0 0 1 0 0 0 0 0 0 0 2 2 0 0 0 2 0 2 2 1 0 2 0 0 0 0 0 0 1 0 2 1 1 0 1 0 0 0 0 1 0 1 1 1 1 1 1 2 2 0 2 2 2 2 0 2 1 2 0 2 2 0 2 0 1 1 2 1 0 0 0 0 0 0 1 1 1 0 0 1 0 1 0 0 2 0 1 0 0 1 0 0 0 0 0 0 0 1 0 0 0 0 1 0 1 0 0 0 1 0 0 0 1 0 0 2 2 0 0 2 0 0 0 0 0 2 0 1 0 0 2 0 2 0 1 0 0 0 0 0 2 1 1 1 1 1 2 0 1 0 1 1 0 2 0 0 1 0 0 0 0 0 0 0 1 0 0 2 1 0 1 0 0 0 0 0 2 0 1 0 0 1 0 0 1 1 0 1 0 1 1 0 0 0 0 1 1 1 2 2 0 2 0 2 0 0 2 0 0 1 1 1 1 2 0 1 1 2 2 0 0 2 2 2 2 2 2 2 2 2 1 1 0 2 1 1 1 0 1 1 0 0 2 0 0 2 1 1 0 1 2 0 1 0 0 1 0 1 2 0 2 0 0 1 2 0 2 1 0 0 2 2 2 0 0 1 1 1 0 1 1 1 0 0 0 1 0 1 0 0 2 0 2 2 0 2 0 1 2 0 0 0 2 0 1 0 0 1 0 1 1 2 0 2 0 0 0 2 2 0 1 2 0 0 0 0 0 0 1 0 0 0 0 1 0 2 0 0 0 2 1 1 0 0 1 1 0 1 1 1 1 0 1 1 0 0 0 2 0 2 1 1 1 1 0 0 0 1 0 1 0 0 0 0 2 1 0 0 1 1 0 0 1 1 0 0 1 0 0 1 1 1 0 0 1 1 1 0 0 2 2 0 0 1 1 0 0 2 0 1 2 1 0 1 1 0 1 1 0 2 0 1 1 0 2 0 1 1 0 2 2 1 1 1 0 0 2 0 2 1 0 1 1 1 0 0 0 1 1 1 1 0 1 0 1 2 0 0 1 1 1 0 0 1 1 0 2 1 0 0 0 0 1 0 1 0 1 2 0 1 2 0 0 2 2 0 0 0 1 0 0 0 0 0 0 1 0 0 0 0 0 0 0 0 1 0 2 0 0 0 1 0 2 0 1 0 0 1 1 1 0 0 1 0 1 2 0 0 1 1 0 1 0 0 0 2 2 1 0 2 0 0 1 0 0 0 0 0 1 1 1 0 2 0 0 1 1 0 2 0 2 0 2 0 0 1 0 0 0 0 1 0 1 0 2 1 2 0 1 2 0 1 1 0 0 1 0 0 2 1 2 2 0 1 2 0 1 2 0 0 0 0 0 0 1 1 0 0 0 0 1 0 1 0 1 1 0 0 1 1 0 0 0 2 0 0 1 1 1 1 0 0 0 1 0 0 0 0 0 1 0 1 0 0 0 2 0 2 1 0 0 0 1 2 1 2 0 0 0 1 2 1 0 0 1 1 0 1 0 2 0 1 0 2 2 1 1 1 2 0 2 0 2 0 0 0 0 1 1 0 1 1 1 0 1 1 1 0 2 0 1 0 0 2 1 0 1 0 0 0 0 0 0 0 1 2 2 2 0 1 2 0 0 1 0 2 0 0 0 0 0 0 0 0 0 0 1 2 0 1 0 1 0 0 0 0 0 0 1 0 0 2 1 1 0 0 1 0 0 0 0 0 0 0 0 0 0 1 0 0 0 0 1 2 2
184 1 0 1 0 1 1 0 1 2 1 0 2 2 0 0 0 2 1 1 1 2 0 1 1 1 1 0 0 0 1 1 2 2 0 1 2 1 0 0 0 2 0 1 0 1 1 0 0 0 0 1 1 1 0 1 0 0 0 0 2 2 0 1 1 1 1 0 1 0 0 0 1 2 1 2 1 0 1 0 1 0 0 1 2 0 0 0 1 1 0 0 1 1 1 2 2 1 0 0 0 2 1 0 1 0 2 1 1 1 1 1 1 1 2 2 2 0 0 0 1 0 1 1 0 0 0 1 2 1 1 0 0 0 0 0 0 0 0 2 1 0 0 0 1 0 0 0 0 0 0 0 0 0 1 0 0 0 0 1 0 0 0 1 1 1 0 1 1 1 1 1 2 1 0 1 0 1 0 1 0 0 1 0 2 1 0 0 0 0 2 0 1 0 1 1 1 2 0 0 0 0 0 2 1 1 1 0 2 0 0 1 2 0 0 0 0 2 0 0 2 1 1 2 0 0 1 0 0 1 0 0 0 0 0 0 0 1 1 0 0 0 1 0 1 1 0 0 1 0 0 0 0 1 1 1 1 1 0 0 0 0 0 2 1 1 1 0 0 0 0 2 1 0 0 0 0 0 1 1 1 0 2 0 2 0 2 1 1 2 0 1 0 2 1 0 1 0 0 1 0 1 2 1 2 1 0 0 1 0 0 2 0 1 0 0 1 0 1 0 2 2 1 2 1 0 1 0 1 1 0 0 0 0 0 0 0 2 0 2 1 1 2 0 0 2 0 1 2 1 1 0 2 0 0 0 1 0 0 2 0 2 1 0 1 0 0 1 2 0 2 2 0 2 0 0 0 0 0 0 1 2 0 0 0 1 0 1 1 0 0 0 1 0 2 1 1 1 1 1 0 1 1 2 1 0 0 0 0 0 0 0 1 0 1 0 1 1 0 1 1 1 0 0 2 2 0 0 0 0 1 1 1 0 0 0 0 2 0 0 1 0 1 1 0 0 0 0 0 0 0 2 2 2 2 2 2 2 2 1 1 1 0 0 0 1 1 2 0 0 1 1 1 1 1 0 0 2 1 0 0 0 2 1 2 1 0 1 1 0 2 2 1 0 1 0 1 0 0 2 2 2 2 1 2 1 2 0 0 0 0 2 0 1 0 0 0 2 0 1 1 0 1 0 0 0 2 1 0 1 1 1 1 0 1 0 1 1 1 0 0 2 0 1 0 2 0 0 2 1 0 1 1 1 2 1 0 1 2 0 0 0 1 0 0 0 1 1 1 0 0 1 0 1 1 1 2 2 0 0 2 0 0 0 2 0 2 1 0 1 0 1 0 0 1 1 0 0 0 1 1 1 0 2 2 2 0 1 0 0 1 0 0 0 0 1 1 2 0 2 1 1 0 1 0 0 0 1 0 0 1 2 1 0 2 1 0 0 1 0 2 0 0 1 2 0 2 0 1 1 1 1 0 1 2 0 1 2 2 0 0 0 0 2 0 2 2 1 0 2 1 1 0 0 0 0 0 0 1 0 0 2 2 0 0 2 0 2 0 1 1 1 1 2 1 0 0 0 0 1 0 1 0 0 0 2 2 1 0 0 0 0 1 1 0 1 0 0 0 0 0 0 0 1 0 1 2 0 0 0 0 1 0 2 0 0 2 0 0 0 0 0 0 0 0 1 1 1 0 0 0 0 0 0 0 1 0 0 2 0 0 0 2 1 0 0 2 0 0 2 1 0 2 2 2 1 0 0 2 0 2 1 0 0 1 1 1 2 0 2 0 1 0 1 0 0 0 1 0 0 0 1 2 2 0 0 1 0 0 1 0 0 0 0 0 2 1 2 2 0 2 2 0 0 1 0 0 0 0 0 0 1 0 0 0 0 0 1 0 0 1 1 0 0 0 0 0 0 0 0 2 0 0 1 1 1 1 0 1 0 1 0 0 0 0 1 0 0 2 0 0 0 1 1 2 2 1 1 0 2 1 1 0 0 0 0 2 2 1 0 0 1 1 0 2 0 2 0 0 0 0 2 2 2 1 1 1 2 0 1 1 0 0 0 1 0 0 1 2 1 1 0 2 1 0 0 2 2 0 0 2 2 0 1 0 0 0 1 1 0 0 0 1 2 2 1 1 1 0 1 2 0 1 1 1 0 2 0 0 1 1 1 2 0 1 1 1 0 2 0 0 1 0 0 0 1 0 0 2 0 0 0 0 1 0 0 0 0 0 0 0 0 0 0 0 0 0 0 1 0 1 0
185 1 0 0 0 0 0 1 1 1 1 0 1 1 0 0 1 2 0 0 2 2 0 0 2 0 0 1 1 1 1 1 2 1 2 1 1 2 1 1 1 0 0 0 0 0 0 0 0 0 0 0 0 0 1 1 0 0 0 1 0 2 1 1 0 1 1 0 1 0 1 1 1 2 1 2 1 0 2 0 2 0 0 1 2 0 1 2 2 2 1 1 2 2 0 2 1 2 2 2 0 2 0 1 1 1 2 0 2 1 0 1 0 1 1 1 0 0 0 0 2 0 1 2 1 0 0 1 1 1 0 0 1 0 0 0 1 0 0 2 1 0 0 0 1 0 0 0 0 0 0 0 1 0 1 0 0 0 1 0 0 1 1 0 1 1 0 0 1 1 1 1 0 2 1 1 2 0 0 0 0 1 1 1 2 0 2 0 0 0 0 0 2 0 2 0 0 2 1 1 0 1 1 1 2 0 2 1 2 0 1 2 2 0 0 0 0 0 2 1 2 1 0 2 0 0 2 0 0 0 1 1 0 0 0 0 0 2 2 0 0 0 2 0 1 1 0 0 2 0 0 0 0 0 0 2 2 2 0 0 0 0 0 1 1 0 0 1 0 0 0 2 1 1 0 1 0 1 1 0 0 1 1 0 1 0 1 0 1 1 1 0 1 1 1 0 0 0 0 0 0 1 2 1 0 1 0 1 1 0 0 2 0 1 2 0 2 0 1 0 1 2 2 2 1 0 0 0 0 0 0 2 0 0 0 0 0 2 0 1 2 1 1 1 0 2 0 1 1 0 1 1 0 0 0 2 1 0 0 1 0 2 1 0 1 0 0 1 1 1 1 1 0 2 0 0 0 0 0 0 1 1 1 1 0 0 0 0 0 2 0 1 0 0 2 0 0 0 1 0 0 1 1 2 0 1 0 1 0 0 0 1 0 0 0 0 0 1 0 1 1 2 0 0 1 2 1 0 1 0 1 0 0 0 2 0 0 2 1 1 1 0 2 0 1 2 0 0 1 0 0 1 1 2 2 1 2 1 1 0 0 2 0 0 0 0 0 2 0 0 1 1 2 0 0 1 0 2 0 1 0 0 1 0 1 1 0 1 0 0 0 2 1 1 0 0 0 1 1 2 1 1 2 2 2 0 2 1 1 0 0 0 1 0 1 0 0 1 0 2 2 0 2 1 1 2 0 0 0 2 0 2 1 0 0 0 2 1 1 0 1 1 0 0 1 2 0 1 1 0 0 0 0 0 0 0 1 0 0 0 0 1 2 0 0 1 1 0 0 0 0 1 1 0 1 1 2 1 0 0 1 0 0 0 1 0 1 2 1 2 0 0 1 0 0 0 0 0 0 1 1 1 0 2 2 2 1 2 0 2 1 1 0 1 1 1 1 1 1 0 0 1 0 0 0 0 2 1 0 0 1 2 0 0 2 0 1 0 1 0 2 0 0 1 2 0 1 0 1 0 0 2 0 1 2 0 1 2 1 0 0 0 2 1 1 2 0 0 1 0 0 1 0 1 1 0 0 0 2 0 1 0 1 1 2 2 0 1 0 0 2 0 0 2 0 1 1 0 0 1 1 1 0 1 0 1 1 2 0 1 0 0 0 0 0 0 0 0 0 0 0 0 0 0 1 0 0 0 1 1 1 1 0 2 1 1 0 0 0 1 0 1 0 1 0 0 1 1 0 0 0 0 0 0 0 2 1 1 2 0 0 0 2 2 1 0 2 1 0 2 0 0 2 0 0 0 2 0 0 1 0 0 0 1 1 1 1 2 1 2 0 1 2 0 0 0 1 2 0 2 0 1 0 1 1 0 1 0 0 1 1 0 0 0 1 1 2 2 2 0 2 1 0 1 2 0 0 0 0 0 0 0 2 0 0 0 0 0 0 0 0 0 1 1 0 0 1 0 0 0 2 0 0 0 1 0 1 0 0 0 1 0 0 0 0 1 1 0 2 1 0 0 0 2 2 2 0 0 1 2 1 0 1 0 0 0 0 2 1 1 0 1 0 0 1 0 2 0 1 0 0 2 1 1 1 0 1 2 0 2 0 0 0 0 0 0 0 1 1 1 0 0 0 0 1 2 1 1 1 1 1 0 0 1 0 0 0 1 1 0 0 0 2 2 1 0 1 0 0 0 2 1 2 0 1 0 1 0 0 1 0 0 0 1 2 0 0 0 2 1 0 0 0 0 0 1 1 2 1 1 0 1 0 0 0 0 0 0 0 2 0 0 1 1 2 1 0 1 2 0 0 0
186 1 0 0 1 0 0 0 0 1 1 1 0 0 0 0 0 0 1 0 1 0 0 0 2 0 0 1 1 2 0 1 1 1 2 0 2 2 0 0 1 1 0 0 0 0 0 0 0 0 0 0 0 2 0 1 1 0 0 1 1 1 2 2 1 1 1 0 2 0 1 2 0 2 0 2 1 0 2 1 1 0 0 0 2 0 0 1 2 2 1 1 1 2 0 2 0 0 0 0 2 2 0 0 2 1 2 1 1 1 0 1 0 2 2 2 2 0 1 0 1 0 2 1 1 1 0 2 2 1 1 0 0 0 0 0 0 0 0 1 0 0 0 0 2 0 1 0 0 1 0 0 0 0 0 0 0 1 1 0 1 0 1 1 1 2 0 2 0 1 1 1 0 1 0 1 1 0 0 1 0 0 0 0 0 0 0 1 0 0 1 0 1 0 1 1 1 2 1 0 0 1 0 1 1 1 2 1 1 0 1 0 1 0 0 0 0 0 0 0 1 1 0 2 0 0 1 0 1 2 0 0 0 0 0 0 1 2 2 0 0 0 2 0 0 0 0 0 2 0 0 0 0 1 1 2 1 1 0 1 1 0 0 0 0 0 0 0 2 2 0 1 1 0 0 0 0 0 1 0 0 0 2 0 2 0 2 1 1 2 0 2 0 2 2 0 1 0 0 0 0 0 2 1 1 1 0 0 1 0 0 1 0 1 0 0 2 1 0 0 1 1 2 2 0 0 0 1 0 1 0 1 0 0 0 0 0 0 0 0 0 0 2 2 0 0 2 0 0 1 0 1 2 2 0 0 1 2 0 1 0 1 0 0 0 1 0 1 1 1 1 1 0 2 0 0 0 0 0 0 1 0 0 0 0 2 0 0 0 1 0 0 2 0 2 1 1 1 0 2 0 2 1 2 0 1 0 0 0 1 1 1 1 0 0 0 0 1 0 1 1 2 1 1 1 1 1 0 1 0 2 1 0 1 1 0 1 0 1 0 0 0 2 0 2 2 0 0 0 0 0 1 0 0 0 0 0 2 0 1 2 2 0 0 0 0 0 1 0 1 0 0 2 0 0 0 0 1 1 0 1 0 2 1 1 1 0 2 2 0 1 2 0 2 0 0 0 2 2 2 1 1 2 2 2 0 1 0 0 1 0 0 0 2 0 0 0 1 0 1 1 1 2 1 1 2 0 0 0 2 0 0 2 1 2 0 1 1 2 1 1 0 0 0 1 2 0 2 2 0 1 0 1 0 1 1 1 0 0 1 0 1 0 0 1 1 0 1 1 0 0 1 0 0 0 0 0 1 0 1 2 0 0 0 2 0 2 2 2 2 0 1 1 0 0 1 0 0 0 0 0 2 0 1 1 2 1 0 0 0 0 0 0 0 0 0 0 0 0 0 0 1 0 1 1 0 1 1 0 0 1 1 0 0 2 1 0 0 0 0 1 1 0 0 1 0 2 2 1 1 0 2 0 0 1 0 2 2 1 1 1 0 1 1 0 1 0 2 0 1 1 1 0 0 0 1 1 0 1 0 1 0 2 0 0 2 2 1 0 0 1 0 0 1 0 0 0 0 0 1 0 1 0 0 1 1 1 2 0 0 0 0 0 0 1 0 1 0 0 0 0 0 1 0 0 1 1 0 1 1 1 1 0 1 1 1 1 0 0 1 0 1 1 0 1 0 1 0 0 0 0 0 0 0 1 1 1 0 1 0 0 0 2 1 0 0 2 0 0 2 2 1 2 1 0 0 1 2 0 2 0 0 1 0 1 1 1 1 1 2 1 1 1 1 1 1 0 0 0 0 0 0 1 2 1 0 0 0 0 1 0 0 1 1 1 2 2 1 2 1 1 2 0 0 2 0 0 0 0 0 1 0 0 1 0 2 1 1 1 0 1 1 1 0 0 1 1 0 0 1 2 0 0 0 1 0 1 0 0 0 0 0 0 0 0 0 1 0 1 0 0 0 0 2 1 1 0 1 0 1 0 1 2 0 0 0 0 1 0 0 1 1 1 1 2 0 2 0 0 1 0 2 2 2 1 1 0 1 0 1 1 0 0 0 0 0 0 2 2 2 0 0 2 1 1 0 1 0 0 0 2 0 0 1 0 0 0 0 2 1 0 0 1 1 1 1 1 0 0 0 2 0 1 0 1 0 1 0 0 1 0 0 0 0 0 2 2 0 1 0 1 0 0 0 0 0 1 2 0 0 0 2 0 2 0 1 1 0 0 1 0 0 0 0 0 0 0 0 1 0 0 0
187 1 0 0 0 1 1 1 1 2 2 0 0 0 0 0 0 1 0 1 1 2 1 1 1 0 0 2 1 1 1 2 1 1 0 2 0 2 0 0 1 0 0 0 0 0 0 0 0 0 0 0 1 1 0 1 0 0 1 0 1 2 2 2 0 0 0 0 1 0 0 1 2 2 2 2 0 0 0 0 0 0 0 1 1 0 0 0 0 2 0 0 2 2 1 2 1 0 0 0 2 2 0 2 0 0 2 1 1 0 0 1 1 2 2 2 2 0 2 0 0 0 1 2 1 1 0 0 2 0 1 0 0 0 0 0 0 0 0 2 0 0 1 0 0 0 0 0 0 1 0 0 1 0 1 1 0 0 0 1 0 1 0 1 0 1 0 1 0 1 1 1 2 1 0 1 2 1 0 1 0 0 0 1 1 0 1 1 0 0 1 1 2 1 2 0 2 1 0 0 0 1 0 1 2 0 2 0 1 0 2 2 1 0 0 0 0 1 1 0 1 1 1 2 0 0 2 0 0 0 0 0 0 1 1 1 0 2 2 0 0 0 2 0 2 2 0 1 1 0 0 0 1 0 0 0 0 2 1 2 1 1 0 1 0 0 0 0 2 1 0 2 1 0 0 0 0 0 1 0 0 0 2 1 2 0 2 2 1 2 0 2 1 2 2 0 1 0 1 0 0 1 2 1 0 1 2 0 0 0 1 2 0 1 0 0 1 0 0 0 1 1 1 1 0 0 1 1 0 2 0 1 1 0 0 0 0 2 0 0 0 0 2 2 1 1 2 0 1 0 1 1 2 0 1 0 0 1 0 1 0 1 1 0 1 0 0 2 2 0 2 2 1 2 0 2 0 0 0 0 1 1 0 0 1 1 0 0 0 0 0 0 0 0 2 0 0 1 1 0 0 2 1 2 1 0 0 1 1 0 0 2 0 0 1 0 1 0 1 0 1 1 0 1 1 1 0 2 2 0 1 1 1 0 2 0 0 1 1 1 1 0 2 0 1 1 0 0 0 0 0 1 1 2 2 1 2 1 1 0 0 1 0 0 0 0 0 1 0 1 2 0 2 0 0 0 0 1 0 0 2 0 1 0 1 2 0 2 0 0 0 2 0 2 0 0 0 1 2 1 1 1 1 0 1 0 2 1 0 1 0 0 2 0 0 0 0 2 0 1 1 0 2 0 1 1 1 0 0 2 0 1 1 0 0 0 1 1 2 0 2 0 0 1 1 1 0 2 2 0 1 0 0 0 1 1 1 0 2 0 0 0 0 0 0 0 0 2 2 0 2 0 1 0 1 1 2 2 0 2 2 0 0 0 2 0 2 1 1 1 0 0 0 1 1 1 1 0 0 1 1 1 0 0 0 2 0 2 0 2 1 0 0 0 0 0 0 0 0 0 0 1 0 0 0 1 0 1 0 0 1 1 1 0 2 1 1 0 1 0 2 0 0 1 2 0 1 2 1 1 0 1 0 1 2 0 1 2 2 0 0 0 2 1 0 1 0 1 1 0 1 0 0 0 1 0 0 0 2 0 1 1 1 0 0 1 0 0 0 0 2 0 0 1 0 0 0 0 0 2 1 1 0 1 2 1 1 2 0 0 1 1 0 0 0 0 1 2 2 0 0 0 0 0 0 2 2 0 0 0 0 1 0 2 0 0 0 0 0 1 0 1 0 1 0 0 0 0 0 0 0 0 1 0 0 1 0 0 2 0 0 0 2 1 1 0 2 0 0 1 0 1 2 1 1 0 1 1 1 1 1 1 0 0 0 1 0 1 0 2 1 0 2 0 1 1 0 0 0 1 0 2 1 2 1 0 0 0 0 0 0 0 1 1 2 1 1 2 2 0 2 1 0 0 2 0 0 0 0 0 0 1 1 0 0 0 0 0 0 0 0 0 1 0 0 1 1 0 0 0 2 0 0 0 1 0 1 0 0 0 2 0 1 0 0 0 1 0 0 0 0 0 2 0 2 2 0 0 0 2 1 0 2 0 0 0 0 2 0 0 1 1 0 1 2 0 2 0 0 0 0 2 2 2 1 0 1 1 0 1 1 0 0 1 1 1 0 1 2 1 1 0 2 2 0 1 1 1 0 1 2 0 0 2 0 1 1 1 1 0 0 0 1 2 2 0 0 0 0 1 1 0 2 1 0 0 1 0 0 1 0 0 1 0 1 0 0 0 2 0 1 0 0 0 0 2 0 2 0 0 0 2 0 1 0 0 0 0 0 1 0 0 1 1 2 0 0 0 1 1 1 1
188 0 1 0 0 0 0 1 2 2 0 0 0 1 0 0 0 1 2 1 0 1 0 0 2 1 1 1 0 0 2 1 1 2 1 0 2 0 0 0 1 1 0 1 0 0 2 0 0 0 0 1 1 1 0 0 0 1 1 2 0 0 2 2 0 1 1 0 1 0 1 2 2 2 1 2 0 0 1 0 1 0 0 0 2 0 2 0 1 1 0 0 0 1 0 1 0 1 1 1 1 1 0 1 1 1 2 1 1 1 1 2 1 2 2 2 2 0 1 0 1 0 2 1 1 1 0 1 2 1 1 0 0 0 1 1 0 0 0 0 0 0 1 0 1 0 0 0 0 0 1 0 0 1 0 0 0 2 0 0 1 1 1 0 0 1 0 0 0 0 0 0 1 0 0 2 0 0 0 0 0 0 0 2 1 0 1 2 1 1 1 1 2 1 2 1 1 2 0 1 0 1 1 0 1 1 1 1 2 0 0 0 0 1 0 0 0 0 1 1 2 1 0 2 0 0 1 0 0 1 1 1 0 0 0 0 2 2 2 0 0 0 2 0 1 1 0 0 2 0 0 0 0 0 0 0 2 2 1 1 0 1 0 1 0 0 0 1 1 1 1 1 0 0 1 0 0 1 2 1 1 0 2 1 2 0 2 0 1 2 0 0 0 2 1 1 0 2 0 1 0 1 2 0 0 0 0 0 0 0 0 0 0 2 2 0 0 0 0 0 1 1 2 1 1 0 0 0 2 1 0 1 0 0 0 0 0 0 0 0 0 0 2 2 0 1 1 0 2 2 0 0 2 1 1 0 1 1 0 1 0 1 1 1 1 0 0 2 1 1 1 1 2 1 2 0 0 0 0 0 1 0 0 0 0 0 0 0 0 0 0 0 1 0 1 1 1 0 0 0 0 0 1 1 0 0 1 1 0 0 0 0 1 1 1 0 0 0 1 0 1 2 2 0 1 2 1 1 1 0 1 1 0 0 1 0 0 0 0 0 1 0 0 2 1 2 1 0 0 0 0 1 0 2 1 0 1 2 1 1 1 1 0 0 0 1 1 1 0 1 0 0 2 1 1 0 1 2 1 1 1 1 2 1 1 1 0 1 0 0 0 1 0 2 0 1 1 1 1 1 1 1 1 1 1 0 2 2 1 1 0 0 1 0 0 0 1 2 0 1 1 0 2 1 0 2 0 1 0 1 0 0 2 2 1 0 2 1 1 0 1 1 0 1 1 1 0 1 1 0 0 0 1 0 2 2 0 0 2 1 1 0 1 0 0 0 1 2 2 2 0 2 0 0 0 0 0 1 0 1 2 0 0 0 1 0 0 1 1 1 0 2 1 0 2 0 1 1 1 0 0 2 1 1 1 1 1 1 0 2 0 0 0 1 0 0 1 1 1 0 0 2 0 0 0 0 1 1 0 0 1 1 0 0 2 0 0 0 0 0 2 0 0 1 2 0 1 1 1 1 0 0 0 1 1 0 1 2 2 1 1 0 1 2 0 2 1 0 0 1 1 1 0 0 1 1 1 0 1 0 0 1 2 0 1 2 0 1 0 1 1 1 1 2 1 0 0 1 0 2 0 2 0 1 0 2 0 1 1 1 1 1 0 0 0 0 1 2 2 0 1 0 0 0 0 0 0 0 1 1 1 2 0 1 1 1 0 0 0 1 0 0 0 0 0 0 0 1 0 0 0 0 0 0 1 0 0 0 2 0 0 0 2 1 0 0 2 0 0 2 0 0 1 0 0 1 1 0 1 1 1 1 0 1 1 0 1 1 1 2 1 1 0 2 0 0 0 0 0 0 1 1 1 2 1 0 0 0 0 1 1 1 0 0 0 2 1 2 2 1 2 2 0 1 2 0 0 0 0 0 0 1 1 0 0 1 0 0 1 0 0 0 1 0 0 0 1 0 0 0 1 0 0 0 2 0 0 0 0 0 1 1 0 0 0 0 0 0 1 0 1 0 1 1 2 2 0 0 2 2 2 0 2 0 0 0 0 2 0 1 0 2 0 0 2 1 1 0 0 0 0 1 1 1 2 2 0 1 1 1 0 0 0 0 1 1 0 1 2 1 1 0 2 1 0 2 1 0 0 0 2 0 0 2 0 1 1 0 1 1 0 1 1 1 1 0 1 0 0 0 2 1 1 0 1 0 1 0 0 0 0 0 1 0 1 0 0 0 1 0 1 0 0 0 0 1 0 1 1 0 0 1 0 1 0 1 1 1 0 1 1 0 0 1 1 0 0 0 0 0 1 0
189 1 0 1 1 0 0 1 1 0 0 1 0 0 0 0 0 0 2 2 0 0 0 0 2 1 1 1 0 2 0 0 1 1 1 1 1 2 2 0 0 0 0 0 0 0 0 0 2 0 0 0 1 1 0 1 0 0 0 2 0 2 2 0 0 0 0 0 1 0 1 1 1 2 1 2 1 0 2 1 1 0 0 0 1 0 0 0 2 2 0 0 0 1 0 1 1 1 1 1 1 2 0 0 2 2 1 1 1 1 1 2 1 1 2 2 1 0 0 0 0 0 2 0 0 1 0 0 1 0 1 1 0 0 0 0 0 0 0 2 1 0 1 0 0 0 1 0 0 0 0 1 0 1 0 0 0 2 0 0 0 1 1 0 0 1 0 1 0 0 0 0 1 2 1 1 2 1 0 0 0 1 0 0 2 2 0 1 0 1 0 1 1 1 1 0 1 2 0 0 0 0 0 1 1 1 2 2 0 0 0 1 2 0 0 1 2 0 2 1 1 0 1 2 0 0 2 0 0 1 0 0 1 1 1 1 0 0 0 0 0 0 1 0 1 1 1 0 2 0 0 0 0 0 1 2 1 2 0 0 0 0 0 0 0 0 1 0 1 1 0 2 0 2 0 0 0 1 2 0 0 1 2 0 1 0 2 0 1 2 0 0 0 2 1 0 0 0 0 0 0 0 2 1 0 1 0 0 0 0 0 0 0 1 2 0 2 0 0 0 2 1 0 1 1 0 0 1 0 1 0 1 0 0 0 0 0 1 0 1 1 1 2 1 0 0 1 0 0 0 0 0 2 0 2 0 1 0 0 1 1 1 1 0 1 1 0 2 2 0 2 2 2 1 1 0 0 0 0 0 0 1 0 0 1 1 0 0 0 1 1 1 0 0 1 0 0 0 0 0 0 0 1 2 1 0 0 0 0 0 0 2 0 0 1 0 0 0 0 0 0 1 0 0 2 2 1 0 2 1 2 1 0 2 0 1 0 0 1 0 1 0 1 1 0 1 1 0 0 0 0 0 0 0 0 0 0 1 0 1 1 1 1 1 0 1 1 2 0 0 1 1 1 1 0 1 0 2 0 1 1 0 1 0 1 2 0 1 1 0 1 1 0 1 0 0 0 2 2 1 0 0 1 1 1 0 1 1 1 0 0 0 0 1 0 0 0 1 0 2 2 0 0 0 0 0 2 1 1 1 1 0 0 0 0 1 2 1 0 0 1 1 0 0 2 1 1 0 2 1 0 1 0 0 1 1 0 1 0 2 0 0 1 1 0 1 0 2 0 0 0 0 0 0 0 0 0 2 0 2 2 0 0 0 0 0 0 2 0 2 0 0 0 1 0 1 1 1 1 0 1 2 0 1 2 2 1 0 1 0 0 0 0 0 0 0 0 0 0 0 0 1 0 0 0 0 1 2 0 0 1 1 0 0 2 0 0 1 1 0 2 0 0 1 1 0 2 2 0 0 0 1 0 1 0 1 2 2 2 0 0 0 0 1 1 2 1 1 0 0 0 1 1 0 1 0 0 2 0 2 0 1 1 1 0 1 1 0 0 0 2 1 0 2 1 0 0 0 0 2 0 2 0 0 0 2 2 2 0 0 0 0 0 2 1 0 1 1 1 0 0 0 0 0 0 2 2 0 1 0 0 0 0 2 1 0 2 0 0 1 0 1 0 0 0 0 0 1 0 2 1 2 0 2 0 1 0 0 2 0 0 0 2 1 0 0 2 0 0 2 1 0 2 0 0 0 2 1 0 0 2 2 0 0 0 2 0 1 1 2 1 1 1 1 0 0 0 1 0 1 0 2 1 1 1 2 1 0 0 2 0 1 1 1 2 1 1 2 1 0 1 1 0 0 1 0 0 0 0 1 1 0 1 1 0 0 0 2 0 1 0 0 0 0 0 0 0 0 0 0 2 0 0 0 0 2 2 0 0 0 1 0 0 0 0 0 1 0 1 0 1 0 1 1 1 1 0 0 1 2 2 0 2 0 0 0 0 2 0 0 1 1 2 0 2 0 2 0 0 0 0 2 1 1 1 1 0 2 0 2 1 0 1 0 1 1 0 1 1 1 0 0 2 2 0 2 0 2 0 1 2 1 0 2 1 0 0 1 1 0 0 2 0 1 1 0 1 1 1 2 2 0 2 1 0 0 1 1 0 1 0 0 1 0 1 1 1 0 1 0 0 0 0 0 0 0 0 1 1 0 0 1 0 0 0 0 0 0 1 2 0 0 0 0 0 0 0 0 0 0 0 0
190 1 0 0 0 0 0 0 0 2 2 0 1 2 0 0 0 2 0 0 2 2 0 1 1 0 0 1 1 1 1 0 2 1 2 0 2 1 0 0 0 0 0 1 0 1 1 0 0 0 1 2 1 1 0 2 0 0 0 1 0 0 1 1 0 0 0 0 0 0 0 1 2 2 2 2 0 0 0 0 0 0 0 0 2 0 0 0 1 2 0 0 1 1 1 2 2 2 1 1 1 1 0 1 1 1 1 2 0 0 0 0 1 2 2 2 2 0 1 0 1 0 2 1 1 1 0 1 2 0 0 0 0 0 0 0 0 0 0 0 0 0 0 0 1 0 0 0 0 0 0 0 1 0 0 0 0 2 0 1 0 0 0 1 0 1 0 0 0 0 0 1 0 2 0 1 1 0 0 0 0 0 1 1 2 0 2 2 0 2 0 2 2 2 2 0 0 2 0 0 0 1 0 1 1 1 2 0 1 0 0 1 0 0 0 2 1 0 1 2 2 0 0 2 0 0 1 0 0 2 0 0 0 0 0 0 0 0 1 1 1 1 2 0 1 1 0 0 2 0 0 0 0 0 0 2 1 1 0 1 1 0 0 1 1 0 0 0 1 0 2 1 0 2 0 0 1 1 1 1 1 0 2 0 1 0 2 0 1 1 1 1 1 2 2 0 1 0 0 2 0 0 2 0 0 0 1 0 0 0 0 1 0 1 1 0 2 1 1 0 1 0 1 2 0 0 0 0 1 2 0 1 0 0 0 1 1 2 0 0 0 1 2 1 0 0 1 0 0 2 0 0 1 1 0 1 1 0 0 1 1 1 1 0 1 0 0 1 2 0 2 2 2 2 0 1 0 0 0 0 2 0 0 0 0 0 0 0 0 1 0 1 0 0 2 0 0 1 0 0 0 0 2 1 0 0 1 0 1 1 1 2 1 0 1 1 1 0 0 0 0 0 0 2 0 0 0 1 1 0 1 1 1 1 1 2 0 1 1 0 1 0 1 1 1 2 0 0 0 0 0 1 0 2 1 0 1 2 2 0 1 2 0 0 0 1 1 2 0 0 1 1 1 1 2 0 2 2 1 1 0 0 1 0 2 0 0 2 2 0 1 2 0 2 0 0 0 0 0 2 2 1 2 2 2 0 1 1 1 1 0 0 0 0 0 0 0 1 0 2 2 0 2 0 1 2 0 0 2 2 0 0 2 0 0 0 1 0 2 1 1 0 0 1 2 1 0 0 0 0 0 0 0 0 1 1 1 1 2 1 1 0 0 0 0 0 0 1 1 1 0 1 0 0 0 0 0 1 0 0 1 0 0 1 1 1 1 0 0 0 0 0 1 0 1 0 1 0 0 1 1 1 1 2 2 2 1 1 0 1 0 0 0 1 1 1 1 2 0 1 0 1 0 0 0 0 2 1 0 0 2 2 0 0 1 0 1 2 0 0 0 1 0 1 1 0 2 0 1 1 1 1 0 0 1 0 2 2 2 0 0 0 2 1 0 1 0 2 0 0 0 1 0 0 1 0 0 0 2 0 0 0 2 0 0 2 0 1 1 1 1 1 1 1 0 0 0 0 0 0 0 1 0 0 1 2 2 1 0 0 0 0 0 0 0 1 1 1 1 0 0 0 1 0 0 0 0 0 1 1 1 1 0 2 0 0 1 0 1 2 1 1 0 1 0 0 1 0 0 0 0 0 1 0 0 1 0 0 2 0 0 0 2 2 0 0 2 0 0 2 1 0 2 1 1 1 1 1 0 2 0 0 2 0 0 1 0 1 0 2 1 0 2 0 1 0 0 1 0 1 0 2 0 1 2 1 1 0 1 1 0 0 1 0 1 1 1 2 2 0 1 2 0 1 1 0 0 0 0 0 0 0 2 0 0 0 0 0 1 0 1 1 1 0 0 1 1 0 0 0 2 0 0 0 1 0 1 0 0 0 1 0 0 0 0 2 2 0 2 0 2 0 2 0 2 2 0 2 2 2 2 0 2 0 0 0 0 2 0 0 0 0 0 0 2 1 2 0 0 0 0 1 2 2 1 1 0 0 0 1 0 0 0 0 0 0 0 2 2 2 0 0 1 0 0 1 1 1 0 0 2 1 1 2 1 0 0 1 1 0 1 0 2 2 2 0 0 1 0 2 2 0 1 0 1 0 1 1 0 1 0 0 0 1 1 0 0 0 1 1 1 0 0 0 0 1 0 0 1 0 0 1 0 1 0 0 0 0 1 2 0 0 0 1 2 0 0 0 0 0 0 0
191 0 0 0 0 0 0 1 1 2 1 0 1 2 0 0 1 1 1 1 0 0 1 0 2 0 0 1 1 2 1 0 1 2 1 1 2 2 1 0 1 1 1 0 1 1 0 1 0 0 0 2 1 2 0 2 0 1 1 0 1 1 1 1 1 1 1 0 2 0 0 1 1 2 1 2 1 0 2 0 2 0 0 1 2 0 1 0 2 2 0 0 1 1 1 2 1 1 1 1 0 2 0 1 1 1 2 2 0 0 2 2 0 1 1 1 1 0 0 0 2 0 2 2 2 2 0 0 1 0 1 0 0 0 0 0 0 0 0 0 0 0 0 0 0 0 0 0 0 1 0 1 0 0 0 0 0 0 0 1 0 1 1 0 2 2 0 1 1 2 1 0 1 0 0 2 0 1 0 1 0 1 0 1 1 0 1 2 0 1 0 2 2 1 2 1 1 1 0 0 0 0 0 1 1 1 2 1 0 0 0 2 2 0 0 2 2 0 1 2 2 0 1 2 0 0 1 0 0 1 0 0 0 1 1 0 1 1 1 1 0 1 2 0 2 2 0 0 2 0 0 0 0 0 0 1 1 1 0 0 0 0 0 0 0 0 0 0 2 2 0 1 1 0 0 0 0 0 1 0 0 1 2 1 2 0 2 2 0 2 0 1 1 2 2 0 1 1 1 0 0 0 1 0 0 0 0 0 1 0 0 2 0 2 0 0 1 1 0 0 1 1 2 2 0 0 1 0 0 1 0 0 0 0 0 0 0 2 0 0 0 0 2 1 0 0 1 0 1 1 0 0 2 1 1 0 1 1 0 1 0 1 2 0 2 0 0 2 2 0 2 2 0 2 0 0 0 0 0 0 1 1 0 0 0 1 0 0 0 0 0 1 0 0 1 0 0 2 1 1 0 1 0 1 0 1 1 1 0 0 0 0 0 0 1 0 0 0 0 0 0 1 0 1 0 2 1 0 1 0 1 0 0 0 0 0 0 0 1 0 1 0 0 2 0 2 2 0 0 0 0 0 0 2 0 0 0 1 1 0 2 1 0 0 0 0 0 2 0 0 1 1 1 2 0 2 0 2 0 0 2 1 0 0 2 1 0 0 0 0 1 1 0 2 0 1 1 0 0 2 1 1 1 1 1 0 2 1 1 0 0 0 1 0 0 1 1 2 0 2 2 0 2 0 1 2 0 0 2 2 0 0 1 1 2 0 1 1 2 1 1 0 0 0 2 2 0 1 1 0 0 0 1 0 0 1 0 1 1 0 0 0 2 0 0 0 1 1 1 0 0 1 0 0 0 0 1 2 0 1 2 0 1 0 1 1 1 2 0 2 0 0 0 0 2 0 0 0 0 0 0 2 1 1 1 1 1 1 0 2 0 1 0 0 0 0 0 1 1 0 0 1 1 1 0 0 1 0 0 0 2 2 0 1 2 1 0 1 1 0 2 2 0 0 0 0 2 1 1 1 0 2 0 1 1 0 1 2 2 0 0 0 0 1 0 0 0 0 2 0 0 0 0 0 1 0 0 1 1 1 1 2 2 1 0 2 1 2 0 0 2 2 0 1 2 0 0 0 0 0 0 0 0 1 2 1 2 1 0 0 2 2 0 0 0 0 1 0 0 0 0 0 1 0 0 0 1 0 0 0 0 1 1 2 0 0 0 0 1 1 0 0 0 0 0 0 0 0 0 0 0 0 1 1 0 0 0 0 1 0 0 0 2 1 0 1 1 1 0 2 0 0 0 1 0 0 0 2 0 2 0 0 1 1 1 1 0 2 0 2 0 1 2 0 1 1 0 0 0 1 0 2 0 1 2 1 1 0 2 0 0 0 1 2 2 1 2 2 2 0 1 2 0 0 2 0 0 0 0 0 1 0 0 0 0 0 0 0 0 0 0 0 1 0 1 0 1 1 1 0 1 0 0 0 2 0 0 0 0 0 1 0 0 0 0 0 2 0 0 0 0 0 2 0 2 2 0 2 1 2 2 0 1 0 0 0 1 2 0 0 1 2 0 0 2 0 2 0 1 0 0 2 0 0 2 2 0 2 0 2 0 0 0 0 0 0 0 2 1 1 0 1 2 1 0 2 0 1 1 0 1 0 0 2 0 0 0 1 2 1 0 1 1 1 1 1 1 0 0 0 2 1 2 0 0 0 0 1 0 1 1 1 2 0 1 1 1 0 0 0 2 0 0 0 0 1 0 0 2 1 1 0 0 2 0 0 1 1 0 2 0 0 0 1 1 0 1 0 0 0 2 0
192 0 1 0 0 0 0 0 0 2 2 0 0 1 0 0 0 2 1 0 2 2 1 0 2 0 0 1 0 0 1 0 2 2 0 1 2 2 0 0 1 0 0 0 0 0 0 0 0 0 0 0 0 1 0 2 0 1 1 1 1 2 1 0 0 0 0 0 1 0 1 1 1 1 1 1 1 1 2 0 2 0 1 0 0 0 0 0 1 2 0 0 1 1 0 1 0 0 0 1 1 2 0 1 1 1 2 1 1 0 1 2 0 2 2 2 2 0 0 0 2 0 2 0 0 0 0 1 1 0 1 1 0 0 0 0 1 0 1 0 0 0 0 0 0 0 0 0 0 2 0 0 0 0 0 1 0 1 1 1 0 0 0 0 0 2 0 1 0 0 0 1 1 1 1 2 1 1 0 1 0 0 0 0 1 1 0 2 1 0 2 1 2 1 2 0 1 1 0 0 1 0 0 0 1 0 2 1 0 0 1 1 1 0 0 1 1 0 2 0 2 2 0 2 0 0 0 0 0 1 0 0 0 0 0 0 0 2 2 0 0 0 1 0 2 2 1 0 1 1 1 1 2 1 1 1 0 1 0 0 0 0 1 0 0 0 0 2 2 2 0 2 1 0 0 0 0 0 1 0 0 1 2 0 2 1 1 1 0 1 1 0 1 1 2 0 0 1 0 0 0 0 2 0 0 0 0 0 0 0 0 1 0 2 1 0 2 0 1 0 2 2 1 1 1 0 0 0 1 0 0 1 0 0 0 0 0 0 0 0 0 0 0 1 0 2 0 0 1 1 0 0 1 0 1 1 1 1 0 0 1 1 2 0 2 0 0 2 1 1 1 1 0 2 0 0 0 0 0 0 0 2 0 0 0 0 0 2 2 0 0 1 0 0 2 0 0 1 0 2 0 2 1 2 0 1 1 0 0 0 0 1 0 0 2 0 1 0 0 0 0 0 0 1 1 2 2 1 1 0 1 1 0 1 1 1 0 0 0 0 1 0 2 0 1 1 0 0 0 0 0 2 2 2 2 2 2 1 0 1 1 1 0 0 0 0 0 2 0 0 0 0 2 1 2 0 1 2 2 0 0 0 2 1 0 2 1 1 1 0 2 2 0 2 0 0 0 2 2 1 1 1 1 0 1 0 2 1 0 2 0 0 1 0 0 0 0 2 0 1 1 1 0 0 0 0 2 0 0 2 0 0 0 0 0 0 1 1 1 0 0 2 0 1 2 0 0 1 1 0 1 0 1 0 0 1 0 1 0 1 0 0 0 1 0 0 0 1 1 0 1 1 0 0 0 0 0 2 0 2 2 0 0 0 2 0 2 1 1 1 0 0 1 0 1 0 1 0 0 0 0 2 0 2 2 2 2 1 0 1 1 0 0 2 2 2 2 0 0 0 0 0 0 0 0 0 1 2 0 0 0 1 0 1 1 0 1 1 1 0 1 1 0 1 1 0 2 1 1 1 0 2 1 2 1 0 1 2 2 0 0 0 1 0 1 1 0 0 1 0 0 1 0 0 0 0 0 0 2 0 0 0 2 0 0 2 1 2 0 0 0 0 0 0 0 0 0 0 0 1 1 1 0 1 1 1 2 2 0 1 0 0 0 0 0 1 0 1 1 0 0 0 0 1 0 1 2 1 0 0 0 2 0 2 0 0 0 0 0 2 0 2 0 0 0 1 1 0 0 0 0 0 0 1 0 1 0 0 1 0 0 0 2 1 0 1 2 1 0 2 2 0 0 2 2 0 0 1 1 1 1 1 0 1 1 1 1 2 1 2 0 1 1 1 0 0 0 1 0 2 0 1 1 2 1 0 1 0 0 1 0 1 1 1 1 1 1 2 2 1 1 2 0 0 2 0 0 0 0 0 1 0 1 0 0 1 1 1 0 0 0 0 1 0 1 0 1 0 1 0 1 0 0 1 1 1 1 0 0 0 1 0 0 0 0 0 1 0 2 0 1 0 1 1 1 1 0 0 2 2 2 0 1 0 0 0 1 1 1 0 0 1 0 0 2 1 2 0 0 0 0 2 2 1 1 0 0 1 0 2 0 0 0 0 0 0 0 1 1 1 0 0 1 0 0 1 1 2 1 1 1 0 1 1 2 1 1 0 1 1 0 0 1 0 0 1 1 2 0 1 2 0 2 0 1 0 1 0 0 0 0 2 1 0 1 1 1 0 1 0 1 0 1 0 0 1 0 1 1 0 0 2 0 0 0 0 0 0 0 1 0 0 0 0 0 0 0 0 1 0 0 0
193 0 0 0 1 0 0 1 1 1 1 1 0 1 0 0 0 2 1 1 1 2 0 0 2 0 0 0 0 1 1 0 2 1 1 1 1 2 0 1 1 0 2 0 0 1 0 0 0 0 0 0 1 1 0 1 0 0 0 2 0 2 0 0 0 0 0 0 1 0 1 2 1 2 1 2 1 0 2 2 0 0 1 0 1 0 0 0 2 2 0 0 1 2 1 2 1 1 1 1 0 2 1 0 1 1 2 2 0 0 1 1 1 1 1 1 1 2 0 0 0 1 2 2 2 2 0 1 2 0 0 0 0 0 0 0 0 0 1 0 0 0 0 0 1 0 1 0 0 0 0 1 1 0 2 1 0 1 1 0 1 0 0 1 0 1 0 1 0 1 0 1 2 2 1 2 1 1 0 1 0 0 2 0 2 0 1 2 0 1 1 1 1 2 2 0 0 1 0 0 0 1 0 0 1 0 2 0 2 0 0 0 0 0 0 1 1 0 1 2 2 0 0 1 0 0 0 0 0 1 0 0 0 0 0 0 1 2 2 0 0 1 2 0 2 2 0 0 2 0 0 0 0 0 0 1 1 1 0 0 0 0 0 0 0 0 0 0 0 0 1 1 0 0 0 0 0 0 0 0 0 0 2 0 1 0 2 0 2 2 0 2 0 2 2 0 1 0 0 0 0 0 1 0 0 1 0 0 0 0 0 1 0 2 0 0 2 1 0 1 0 0 2 2 0 0 0 0 0 0 0 1 1 1 0 0 0 2 0 1 0 0 2 2 0 0 1 1 1 1 1 0 0 0 0 2 0 2 0 1 0 1 2 0 2 1 0 2 2 0 2 2 0 2 0 0 0 0 0 0 1 2 0 0 0 2 0 0 0 0 0 1 1 1 2 2 1 1 1 1 0 1 0 1 0 1 1 0 1 0 0 1 1 0 1 0 0 0 0 0 0 1 1 2 1 2 0 0 1 0 1 0 0 1 0 0 1 0 0 0 1 0 1 1 0 0 0 0 0 0 0 0 0 2 1 0 1 2 1 1 1 2 1 1 0 1 1 2 0 0 1 1 2 1 1 0 0 1 0 1 1 0 1 0 2 1 0 2 1 0 1 2 0 1 0 1 1 1 1 1 1 1 2 2 2 1 2 0 1 0 1 0 1 1 0 0 0 2 0 1 1 1 2 1 0 1 1 0 1 2 0 1 0 0 1 0 1 0 1 1 1 0 0 1 1 1 0 0 1 0 0 0 0 0 2 2 0 0 0 2 0 0 0 1 0 0 0 1 1 0 0 0 0 0 0 0 0 1 0 0 2 0 0 0 1 0 1 0 0 0 1 0 0 0 1 1 1 1 1 1 1 1 1 0 0 1 0 1 0 1 0 0 0 1 1 1 1 0 0 0 0 2 1 1 0 0 1 1 0 0 1 1 0 0 1 1 0 1 1 0 1 0 0 1 2 0 2 0 1 1 0 1 0 1 2 0 0 1 1 0 0 0 1 0 0 0 0 2 0 1 0 1 0 0 0 0 1 0 1 0 0 0 2 0 0 2 2 1 0 0 2 0 0 1 0 0 0 0 0 1 0 1 0 2 2 2 1 2 1 1 0 0 0 0 0 0 0 1 1 0 0 0 0 0 1 0 0 0 1 1 0 1 0 2 1 1 1 0 0 1 1 0 0 0 1 1 1 1 0 0 0 0 2 1 0 2 1 0 1 0 0 0 1 1 0 0 2 1 0 2 0 0 2 0 0 0 1 1 1 1 2 1 0 1 2 0 2 2 1 2 0 2 2 0 1 1 0 1 0 1 0 1 1 1 1 2 0 0 0 2 0 0 0 0 0 2 0 2 1 0 1 1 0 0 2 0 0 0 1 0 0 1 0 0 0 2 1 1 0 1 0 1 0 0 0 0 0 0 0 1 2 0 0 0 1 0 1 0 0 1 0 0 0 0 0 0 1 0 2 0 1 0 1 1 2 2 0 1 0 1 2 0 2 0 1 1 0 2 0 1 2 2 0 1 2 0 2 0 0 1 0 0 2 2 2 1 0 0 0 1 0 0 0 1 1 1 0 2 2 2 0 0 2 1 1 1 1 1 1 0 1 1 1 1 1 1 1 1 2 1 0 0 2 2 1 0 0 0 1 0 1 0 1 0 2 1 2 1 0 2 0 1 2 0 2 0 0 0 1 0 0 0 0 0 0 0 0 1 1 0 0 1 0 1 0 0 0 0 0 2 2 0 0 2 1 0 0 0 2 0 1 0
194 1 0 0 0 0 0 2 2 2 2 0 1 2 0 0 0 1 2 0 2 2 0 0 2 0 0 2 0 0 2 0 0 0 2 0 2 2 1 1 1 0 0 1 0 1 1 0 0 0 0 0 1 1 0 1 0 1 1 0 1 1 2 2 0 0 0 0 2 1 0 0 2 2 2 2 0 0 0 0 0 0 0 1 2 0 1 0 1 1 0 0 2 1 0 0 0 1 1 1 1 2 0 2 0 0 2 1 1 1 1 2 1 2 2 2 2 0 1 0 1 0 2 2 2 2 0 0 0 0 0 0 0 0 0 0 1 0 0 1 1 0 0 0 2 0 2 0 0 1 0 0 0 1 0 0 0 1 1 0 1 0 0 1 1 2 0 0 1 0 0 0 1 1 0 0 2 1 0 1 0 0 0 1 2 1 1 1 1 0 2 0 2 1 2 0 1 2 1 0 0 1 1 0 1 0 2 0 1 0 2 2 1 0 1 0 0 0 1 2 2 0 1 2 0 0 0 0 0 1 0 0 0 1 1 0 1 2 2 0 0 0 2 0 2 2 1 0 2 0 0 0 1 0 0 0 0 2 1 1 0 1 0 2 1 0 1 1 1 0 1 1 0 2 0 0 0 1 2 0 0 1 2 0 1 0 2 0 2 2 0 2 0 1 0 1 0 1 0 1 0 0 1 0 0 0 0 0 0 0 1 1 0 2 0 0 1 0 1 0 1 1 1 1 1 0 0 0 0 0 0 1 1 0 0 0 0 1 1 0 1 1 2 2 0 2 0 0 0 0 0 2 0 0 0 2 1 0 0 2 0 2 1 0 1 1 0 0 2 0 2 2 2 1 1 0 0 0 0 0 1 2 0 1 0 1 0 0 0 1 1 0 1 0 2 1 1 0 0 1 0 0 1 2 0 0 1 1 0 0 0 0 0 1 1 0 0 0 0 0 0 1 0 0 1 1 0 0 0 0 0 1 0 0 1 0 0 1 1 0 1 0 2 0 1 2 0 0 0 0 0 1 0 1 1 0 0 0 0 0 0 0 0 0 0 0 0 1 0 1 0 0 0 2 0 2 1 1 0 0 1 0 1 0 1 1 0 0 0 0 1 1 0 2 1 0 0 1 1 2 1 1 1 0 1 1 1 1 0 1 0 0 1 0 0 0 0 2 0 1 1 1 2 1 0 1 1 1 0 1 1 0 1 0 1 0 2 1 2 0 2 0 0 2 2 1 0 1 2 1 0 1 1 1 2 1 0 1 1 1 1 0 0 1 0 0 0 1 1 0 0 1 0 0 0 0 0 0 0 0 2 0 1 0 0 1 1 0 0 0 0 1 0 0 1 0 0 0 1 1 1 1 0 2 2 2 1 1 0 1 2 0 0 2 1 1 1 1 1 0 0 2 0 0 0 1 1 2 0 0 1 1 1 0 2 1 1 1 1 0 2 0 0 0 2 0 2 1 1 1 0 1 0 1 1 0 2 2 1 0 0 0 0 1 1 2 1 1 0 0 0 2 0 0 0 0 0 0 1 1 0 2 1 0 0 1 1 2 0 0 0 0 0 1 1 0 0 0 0 0 0 1 0 1 2 1 1 1 0 0 0 0 0 1 0 1 0 0 0 0 0 0 2 0 0 0 0 0 1 1 1 1 0 2 0 0 0 0 2 2 1 0 0 0 0 0 0 0 0 0 0 0 0 0 0 0 0 1 2 1 1 1 2 0 0 1 1 0 0 2 1 0 2 0 0 0 1 1 0 2 0 0 0 1 1 0 1 1 0 1 0 0 1 1 0 0 1 1 0 2 0 1 1 2 2 1 1 0 0 2 0 0 1 1 1 2 2 0 2 0 0 1 0 1 2 0 0 0 0 0 0 1 1 1 0 1 0 1 2 0 1 0 1 1 0 0 1 0 0 0 2 0 0 0 2 0 0 0 0 0 1 0 0 0 0 0 0 0 1 0 1 0 0 2 1 1 0 1 0 1 2 0 0 0 0 0 2 1 0 0 0 1 2 0 2 0 2 0 0 0 0 1 0 0 2 1 0 2 0 1 1 0 0 0 1 0 0 1 1 1 0 0 2 2 1 0 1 2 0 1 2 1 0 2 0 0 0 1 1 0 0 0 0 2 2 0 2 0 0 0 1 0 2 0 0 0 0 0 0 1 1 1 0 0 1 1 2 0 1 0 0 1 0 0 0 0 0 0 2 0 0 0 0 0 0 0 0 0 1 2 0 2 0 0 0 0 0 0 0 1 2 2
195 1 0 0 0 0 0 2 2 0 0 1 0 0 0 0 0 1 1 0 1 1 0 0 2 1 1 1 0 1 1 0 1 1 1 1 1 0 1 0 0 1 2 0 0 0 0 0 0 0 0 0 0 0 1 2 0 1 1 0 1 1 0 0 0 0 0 0 2 0 1 2 1 2 1 2 1 0 0 0 0 0 0 1 2 0 0 1 1 1 0 0 0 2 0 2 1 1 1 2 2 2 0 0 2 2 2 1 1 1 1 2 1 2 2 2 2 0 0 0 2 0 2 2 1 1 0 1 2 0 0 1 0 0 0 0 0 0 0 0 0 0 0 0 0 0 0 0 0 0 0 0 1 0 0 0 0 2 0 0 1 1 0 2 1 1 1 2 0 2 2 2 2 0 1 1 1 1 0 1 0 0 1 1 2 0 2 1 0 1 1 1 2 2 2 0 2 1 0 0 0 0 0 0 1 1 2 0 0 0 1 1 1 1 0 1 1 0 2 0 1 0 0 2 0 0 1 0 0 0 0 0 0 0 0 0 0 1 2 1 1 0 2 0 2 2 2 1 1 0 0 0 0 1 1 1 0 2 1 1 0 1 0 1 1 0 1 0 1 1 1 2 0 1 1 1 0 0 2 0 0 0 2 0 2 0 2 1 0 2 0 0 0 1 1 0 1 0 0 0 0 0 2 1 1 1 0 2 1 0 0 1 0 2 1 0 0 0 0 0 0 0 1 2 1 0 1 0 1 0 0 1 1 1 0 0 0 2 0 0 1 1 2 2 0 0 2 1 0 2 0 0 1 0 1 1 2 0 1 0 1 1 2 0 2 0 0 2 0 2 0 0 1 1 1 0 0 0 0 0 1 1 0 0 1 0 0 0 0 1 0 1 1 0 2 1 1 1 0 0 0 0 2 2 0 1 0 1 0 0 0 1 0 1 0 0 0 0 0 0 0 2 0 0 1 1 0 0 2 1 2 1 0 2 0 1 1 1 0 0 1 0 1 0 0 1 0 1 1 0 0 0 0 0 0 0 0 1 1 2 2 2 1 1 0 1 1 0 0 2 0 0 1 2 0 2 0 2 0 2 0 0 2 1 0 2 1 0 0 2 2 0 0 0 1 0 0 1 1 1 1 1 1 1 1 0 2 1 1 0 1 1 1 0 1 0 0 2 0 1 1 1 2 1 1 2 0 0 1 2 0 0 0 0 0 0 2 1 2 0 1 0 0 0 2 1 0 0 0 0 0 0 0 0 0 1 0 0 2 0 1 0 1 0 0 0 0 1 1 1 1 1 1 0 0 0 0 2 0 1 2 0 1 0 0 1 0 0 0 0 0 2 0 0 0 0 0 1 1 0 0 2 0 1 1 2 1 2 0 2 1 0 0 0 0 0 0 1 0 0 0 0 0 1 0 0 0 0 0 0 1 1 0 0 2 0 0 0 1 0 1 0 0 1 1 0 2 1 2 2 0 1 0 1 2 0 1 1 1 0 0 0 1 1 0 1 0 0 1 1 1 1 1 0 1 0 0 1 1 1 0 0 1 0 0 1 1 1 1 0 2 2 0 1 1 0 0 1 0 2 0 2 0 1 1 2 2 2 0 0 1 1 0 0 1 1 0 0 0 0 0 0 1 0 0 0 0 0 1 1 1 2 0 2 0 0 0 0 1 0 0 0 1 1 0 0 2 0 0 1 1 1 1 1 0 1 0 0 2 0 0 0 2 0 1 0 2 2 0 2 0 0 2 1 0 0 2 1 1 1 1 1 0 2 2 0 2 2 0 2 0 1 1 0 1 1 0 0 0 1 0 2 2 2 1 1 1 1 1 0 0 0 1 1 2 1 1 2 1 0 1 1 0 0 1 0 0 0 1 0 0 0 0 0 0 1 1 1 1 0 1 1 1 0 0 1 1 0 0 0 2 0 0 1 0 2 1 0 1 0 0 0 0 0 0 1 0 0 1 0 1 0 1 0 2 2 0 0 0 1 2 0 0 0 0 0 1 2 1 0 0 1 0 0 2 0 2 0 1 0 0 1 2 2 0 0 1 1 0 1 1 0 0 0 0 0 0 1 1 1 0 0 2 1 0 0 1 2 0 0 1 1 0 1 0 0 0 1 2 1 0 0 2 1 2 1 2 0 0 1 2 0 0 0 2 0 2 0 0 1 0 0 1 0 1 2 2 1 2 0 1 0 0 0 0 1 0 0 2 1 1 0 0 2 0 0 0 0 0 1 0 0 0 0 0 0 0 1 2 0 1 0
196 1 0 0 0 0 0 1 1 0 0 1 0 0 0 0 0 1 1 1 1 1 1 0 2 0 0 1 0 0 2 0 0 1 0 1 2 2 0 0 2 0 0 0 0 0 2 0 0 0 0 0 2 2 0 2 0 0 0 0 1 1 2 2 1 1 1 0 1 1 0 0 0 2 0 2 2 0 1 0 0 0 0 0 2 0 0 0 2 2 0 0 1 1 1 1 0 0 0 0 1 2 1 1 0 0 2 1 1 0 0 1 0 0 0 0 0 0 0 0 1 0 2 1 1 1 0 1 2 1 0 0 0 0 0 0 0 0 0 1 0 0 0 0 0 0 0 0 0 0 0 0 0 0 0 0 1 2 1 0 1 1 0 1 1 2 1 1 0 0 0 1 2 1 0 0 2 1 0 1 1 1 0 1 2 1 1 0 0 0 1 2 1 0 1 1 1 2 1 0 0 0 1 0 1 2 1 0 0 0 0 1 0 0 0 0 1 1 2 0 0 0 0 1 0 0 0 0 0 1 0 0 0 1 1 0 1 2 2 0 0 0 2 0 2 2 0 0 1 0 0 0 0 0 0 0 1 1 1 1 0 1 0 1 0 0 0 0 0 0 1 2 1 0 0 0 0 1 1 0 0 1 2 0 1 1 1 0 2 2 0 1 0 1 1 0 1 2 0 2 0 1 2 0 0 0 1 0 0 0 0 1 0 2 0 0 0 0 0 0 0 0 1 1 0 0 0 0 0 0 0 0 0 0 0 0 0 0 0 1 1 1 2 1 1 1 1 1 2 0 0 0 0 0 0 2 1 0 0 1 0 1 0 0 0 0 0 2 2 0 2 2 2 1 0 1 0 1 1 0 2 0 0 0 1 1 0 0 0 1 0 1 1 0 1 0 0 1 1 0 0 1 0 0 0 0 2 1 1 0 0 1 0 0 2 0 2 0 0 0 0 1 0 1 1 1 0 1 1 0 0 2 0 0 1 1 0 0 0 0 0 0 1 1 0 1 0 0 0 0 0 1 2 2 2 2 2 2 0 1 2 1 2 2 0 2 2 2 0 0 0 0 1 2 0 1 0 0 0 0 2 0 1 1 2 1 0 0 0 0 0 0 0 0 1 0 0 2 2 2 2 2 2 2 2 0 2 1 1 0 0 0 1 0 0 1 1 2 0 1 1 1 2 1 0 2 0 1 0 1 1 1 2 1 1 0 0 1 1 1 1 0 0 0 1 2 0 2 2 0 2 0 2 0 1 1 0 0 2 0 1 0 0 1 0 0 0 2 2 0 1 1 1 0 1 1 1 0 0 0 2 0 0 0 0 0 0 2 1 1 0 1 1 0 1 0 0 0 0 0 0 2 0 2 2 2 1 1 0 1 0 0 0 1 1 1 1 1 0 1 1 2 0 1 0 0 1 1 0 0 1 1 0 0 1 0 0 1 0 0 0 1 0 0 2 0 2 0 2 2 0 1 0 0 2 0 1 2 1 1 1 0 1 0 1 1 0 0 0 1 1 1 0 0 1 0 0 0 2 0 0 0 2 1 1 2 1 1 0 0 1 1 0 2 1 0 0 0 0 0 0 0 0 2 1 2 1 2 0 0 0 0 0 0 2 2 1 1 1 0 0 0 2 0 0 0 0 0 1 0 0 1 1 2 1 1 1 0 1 2 1 0 0 0 0 1 1 0 0 1 0 1 2 0 0 1 2 0 1 0 0 0 2 0 0 2 1 1 0 2 0 0 1 1 0 0 2 0 2 0 2 2 1 1 1 0 1 1 0 2 1 0 2 0 1 1 1 0 1 1 0 0 1 1 1 2 1 0 0 1 1 1 1 1 1 2 2 1 2 0 2 2 0 0 2 0 0 0 0 1 0 1 0 0 0 0 0 0 2 0 1 0 2 0 0 1 1 0 0 0 2 0 0 1 1 1 1 1 0 0 2 0 0 0 0 0 0 0 1 0 0 0 0 2 2 2 0 0 0 2 2 0 2 1 1 1 0 1 0 0 0 1 0 0 2 0 2 0 1 0 0 2 1 1 1 2 0 2 0 1 1 1 0 0 0 0 0 1 1 1 0 0 2 1 0 1 2 1 1 0 1 1 0 2 0 0 0 0 0 0 0 1 2 0 1 0 1 1 1 0 2 0 1 0 1 0 1 0 0 0 0 0 1 0 1 0 0 0 0 0 1 0 0 0 0 1 0 2 0 0 0 2 0 2 0 0 0 1 0 2 0 0 0 0 0 0 0 1 2 0 1 0
197 0 0 0 1 1 1 1 2 1 0 0 1 1 0 0 0 1 0 0 2 2 0 0 2 0 0 1 1 2 0 1 1 1 1 0 2 0 0 0 1 1 1 0 0 1 1 0 0 0 0 0 1 1 0 2 0 0 0 0 0 0 2 1 0 0 1 0 1 0 0 1 2 2 1 2 0 0 2 0 2 0 0 0 1 0 0 0 0 2 0 0 1 2 0 2 2 2 2 2 1 2 1 0 1 0 2 1 1 0 0 1 0 0 1 1 1 0 0 0 2 0 1 1 0 0 0 1 2 1 1 0 0 0 0 0 1 0 0 2 1 0 0 0 0 0 0 0 0 2 0 0 0 0 0 0 1 1 0 0 0 1 0 1 0 2 0 0 1 0 0 0 0 2 0 0 1 0 0 0 0 0 0 0 0 0 0 2 0 1 1 1 2 1 2 1 1 2 1 0 0 0 0 0 1 1 2 1 1 0 0 1 2 0 0 0 0 0 2 1 1 0 0 2 0 0 0 0 0 1 1 1 0 0 0 0 0 1 1 1 1 1 2 0 2 2 0 0 1 1 1 1 0 0 0 2 2 1 0 0 0 0 0 1 1 1 1 0 0 0 0 2 0 1 0 0 0 0 1 0 0 0 1 1 1 0 1 2 0 2 0 0 0 2 2 0 1 1 0 0 0 0 1 0 0 0 0 0 0 0 0 0 0 2 2 0 2 0 0 0 0 0 0 0 0 0 0 1 1 2 0 1 0 0 0 1 0 0 0 1 0 0 1 1 0 1 2 0 1 2 1 0 2 1 1 0 2 1 0 1 0 1 2 0 2 1 0 2 2 0 2 2 0 2 0 0 0 2 2 0 1 0 0 0 0 1 0 0 0 0 0 0 0 0 1 0 0 1 0 1 0 2 0 1 1 0 1 0 1 0 0 1 0 0 1 0 1 0 0 0 0 1 0 1 1 2 1 0 1 0 1 0 0 1 1 0 2 0 0 0 0 0 2 0 0 1 1 0 0 0 0 1 0 2 0 0 0 1 1 1 1 1 1 1 0 1 1 2 0 0 0 0 2 1 1 1 1 1 0 0 1 0 1 0 1 1 0 2 2 0 2 2 1 1 1 0 0 1 1 1 1 0 1 0 1 0 1 1 1 1 0 0 0 1 0 1 1 2 0 0 1 1 1 0 1 1 1 0 0 2 0 2 2 2 0 0 1 1 2 1 1 0 0 0 2 2 0 1 1 0 0 0 1 0 0 1 0 1 0 1 0 0 0 1 0 0 0 1 1 2 0 1 1 0 1 1 1 2 0 2 2 0 0 0 1 0 0 0 0 0 0 2 1 1 1 0 1 0 0 0 0 1 2 0 0 0 0 1 0 1 1 0 0 0 0 1 1 1 1 0 0 2 1 1 0 0 1 1 0 0 1 1 2 0 1 0 1 0 1 0 1 0 0 0 2 0 1 1 1 1 0 2 0 0 1 0 2 2 2 0 0 0 1 1 0 1 1 0 1 0 0 1 0 0 0 0 0 0 2 0 0 1 1 0 0 1 1 0 0 0 1 0 0 1 0 0 0 1 0 1 1 1 0 1 2 1 2 2 0 0 0 0 0 0 0 0 0 2 2 1 0 1 1 0 0 0 0 0 0 0 0 1 1 1 1 1 1 0 1 1 1 0 1 0 0 0 1 1 0 1 1 1 0 0 0 2 0 0 0 0 0 0 2 1 0 0 2 1 0 2 1 0 1 1 1 0 2 0 0 1 1 1 0 0 0 2 0 2 0 2 0 0 1 1 0 0 0 0 0 0 1 1 1 1 1 1 1 0 0 2 0 2 1 1 1 2 1 1 2 0 0 2 0 1 2 0 0 0 0 0 0 1 1 1 0 1 0 1 0 0 1 0 0 0 0 0 0 0 0 1 1 0 0 0 2 0 0 0 0 0 0 0 0 0 0 0 1 0 1 0 0 0 0 2 2 2 0 1 0 2 1 1 1 0 0 0 1 2 0 1 2 2 1 0 2 1 1 0 1 0 0 1 1 1 2 1 0 1 1 1 1 0 0 1 1 1 0 0 2 1 1 0 1 1 0 1 1 2 0 0 2 0 1 1 2 1 1 1 2 1 0 0 2 0 0 0 0 0 0 1 2 0 2 0 1 0 1 1 1 1 1 1 0 1 1 0 0 0 0 0 2 0 0 0 0 0 0 0 1 0 0 1 0 1 0 0 0 0 0 1 0 1 0 0 2 0 0 1 1 1 1 1
198 1 0 0 0 0 0 1 1 2 2 0 1 1 0 0 0 1 2 0 2 2 0 0 2 0 0 2 1 1 0 1 1 1 2 0 2 1 0 0 0 2 1 0 0 2 1 0 0 0 0 0 1 1 0 1 0 0 0 1 1 2 0 0 0 0 0 1 1 0 0 0 2 2 1 2 1 0 1 1 0 0 0 1 2 0 0 0 0 2 0 0 1 2 0 1 0 1 1 1 0 2 0 2 0 0 2 2 1 1 0 1 0 1 1 1 0 2 0 0 0 2 2 1 1 1 0 1 2 0 1 0 0 0 0 0 0 0 0 0 1 0 0 0 0 0 0 0 0 1 0 0 0 1 0 0 1 0 1 0 1 0 2 0 1 2 1 1 0 1 1 0 0 2 0 1 1 1 0 1 0 0 0 1 2 1 1 0 0 0 0 0 1 0 1 0 0 1 0 0 0 0 1 0 1 1 2 1 2 0 1 2 2 0 0 1 1 0 2 0 0 0 1 2 0 0 1 0 0 1 1 1 0 0 0 0 0 1 1 1 1 1 1 0 2 2 1 0 0 0 0 0 0 1 1 1 0 2 2 2 0 2 0 1 1 0 1 0 2 0 0 1 0 0 0 0 0 2 2 1 1 0 2 0 2 0 2 2 0 2 0 1 1 1 1 0 0 1 0 1 0 0 2 1 1 1 0 0 1 1 0 2 0 0 1 0 2 1 0 0 0 1 1 0 0 0 1 0 2 1 0 0 0 0 0 0 0 1 0 1 1 1 2 2 0 0 2 0 1 0 1 1 2 0 2 0 1 1 0 0 0 0 1 0 1 0 0 0 2 0 2 2 0 2 0 0 0 0 0 0 1 1 0 1 1 0 0 1 1 1 0 0 0 0 2 1 0 1 0 0 0 0 1 2 1 0 0 0 0 0 0 1 1 0 0 0 0 0 0 0 0 1 0 0 1 2 1 0 0 0 1 0 0 2 0 0 1 0 0 0 0 0 0 0 0 2 1 0 0 1 1 0 0 1 1 0 1 2 1 1 2 2 1 1 0 1 1 2 0 0 1 1 1 1 1 0 0 0 0 0 2 0 1 0 1 1 0 2 0 0 1 2 0 1 1 0 0 1 1 1 1 1 1 0 1 0 1 2 1 0 0 1 1 1 0 0 0 2 0 0 0 2 1 0 0 1 1 0 1 2 0 1 0 0 1 0 1 1 1 1 1 0 0 1 2 2 0 0 0 0 0 0 1 0 0 1 0 0 2 0 2 0 0 2 0 0 0 1 1 0 1 0 1 0 1 1 1 2 0 2 2 0 0 0 0 0 0 1 1 1 0 2 0 0 0 0 1 0 0 0 0 2 1 1 1 1 1 0 0 2 2 0 0 0 0 0 0 0 0 0 0 0 0 0 1 1 1 1 0 0 2 2 0 0 2 0 1 0 1 0 2 0 0 1 2 0 2 1 1 1 1 0 0 1 2 0 1 2 2 0 0 0 1 2 0 2 0 0 0 2 2 0 0 0 0 0 0 0 2 0 2 0 2 1 1 2 1 1 0 0 2 1 1 2 0 0 0 0 0 0 0 0 0 1 1 2 1 2 0 1 0 0 0 0 0 1 0 1 1 0 0 0 0 0 1 1 1 0 1 0 0 0 0 2 1 1 0 0 1 1 0 0 0 0 0 1 1 0 0 1 0 1 2 1 0 1 0 0 2 0 0 0 2 1 0 0 2 1 0 2 1 0 2 0 0 0 1 1 0 1 0 0 0 0 0 1 0 2 0 2 0 1 1 0 0 0 0 1 0 1 0 2 0 0 2 2 2 1 0 1 0 0 1 1 1 2 2 2 2 0 2 1 0 0 1 0 0 0 0 1 0 0 2 0 0 0 0 0 0 0 0 0 2 0 0 1 1 0 2 0 0 0 0 0 2 0 0 0 0 0 1 1 1 0 0 1 1 0 1 0 1 0 1 0 2 2 1 1 1 1 1 1 2 0 0 0 0 1 1 1 0 2 1 0 1 1 1 0 0 1 0 1 1 0 1 1 0 2 0 2 0 0 0 0 1 1 0 0 1 0 0 0 1 1 0 2 1 1 0 0 2 1 0 1 0 0 0 0 0 0 0 2 0 0 0 0 2 1 0 0 2 0 0 0 2 0 2 0 0 1 0 0 0 1 1 1 1 0 1 1 1 0 0 0 0 0 1 1 1 0 0 1 0 2 0 1 1 0 0 0 0 0 0 0 1 0 0 0 1 0 1 1
199 0 0 1 0 0 0 1 1 2 2 0 1 2 0 0 0 1 1 1 1 2 0 0 2 0 0 2 0 1 1 0 0 0 2 0 2 1 0 0 0 2 0 0 0 0 1 0 0 0 0 1 0 0 0 1 1 1 1 2 0 1 1 1 0 2 2 0 1 0 1 1 2 2 1 2 1 0 1 0 1 0 1 1 1 0 0 0 1 1 0 0 1 2 0 1 0 0 0 0 1 2 0 2 0 0 2 2 0 0 1 1 1 1 1 1 1 0 1 0 1 1 2 0 0 0 0 2 2 1 0 0 0 0 1 1 1 0 0 0 0 0 0 0 0 0 0 0 0 0 0 0 0 1 1 0 0 0 0 0 0 1 1 0 1 2 0 0 1 0 1 1 2 0 0 1 2 2 0 2 0 0 1 0 1 0 1 2 0 0 1 1 2 0 2 1 0 1 1 0 0 0 0 0 0 1 1 0 1 0 2 2 2 0 0 1 1 0 1 2 1 0 1 2 0 0 1 0 0 0 1 1 0 0 0 0 0 2 2 0 0 0 1 0 2 2 1 0 2 0 0 0 0 0 0 0 0 1 1 1 0 1 0 0 0 0 1 0 1 1 0 2 0 0 1 1 0 0 1 0 0 1 0 0 1 1 0 2 0 2 0 0 0 2 2 0 0 0 0 0 0 0 0 0 0 0 0 0 1 0 0 2 0 2 1 0 2 1 0 0 0 0 1 1 1 0 0 0 1 1 0 0 0 0 0 0 0 0 0 2 1 1 2 2 0 0 2 1 1 0 1 0 0 0 0 2 0 0 0 2 0 2 1 0 1 0 0 2 2 0 2 2 1 2 0 2 0 1 1 1 2 1 0 0 0 1 0 0 0 0 0 1 1 1 2 1 0 1 0 1 0 1 1 1 0 0 1 0 0 0 0 1 1 0 1 1 1 0 0 0 0 0 0 1 0 2 1 1 2 1 0 2 0 2 0 1 1 0 0 0 2 0 1 1 0 2 2 0 0 1 1 0 1 1 0 0 0 2 2 1 2 1 0 0 0 2 2 2 0 0 0 0 2 0 0 0 0 1 0 1 2 0 0 0 2 1 0 1 0 0 1 1 0 1 1 0 0 1 1 2 1 1 2 2 2 0 2 1 0 1 0 1 0 0 2 0 0 2 0 1 1 1 2 0 0 1 0 0 0 2 0 2 1 1 0 0 1 0 0 1 1 0 0 1 2 0 1 1 2 1 0 1 1 0 2 1 0 1 2 1 0 0 0 0 1 1 0 1 1 0 0 0 1 0 2 1 2 2 0 0 2 0 1 0 1 1 2 1 0 1 0 0 1 1 0 0 0 0 0 0 0 2 1 0 0 0 0 1 1 1 1 1 0 2 1 1 0 0 0 0 0 1 1 1 1 0 1 2 0 0 1 1 1 0 2 1 0 2 1 0 2 1 0 2 2 0 0 1 1 1 1 1 0 0 2 0 1 1 0 0 0 0 1 0 1 1 0 1 0 2 2 0 0 0 2 0 0 0 2 0 0 1 1 0 0 1 1 0 0 0 2 0 0 1 1 0 0 0 0 0 0 0 0 0 1 1 1 1 0 1 0 0 0 0 0 1 1 0 0 0 0 0 1 0 0 0 0 0 0 0 0 1 0 2 0 0 0 0 0 0 0 0 0 0 0 1 1 0 0 1 0 1 1 0 0 2 0 0 0 0 0 0 2 1 1 1 2 0 0 0 1 0 2 0 1 1 1 2 0 1 0 0 0 0 0 1 0 0 0 2 2 0 2 0 1 1 0 2 0 1 0 1 0 1 2 1 1 0 2 0 0 0 1 1 1 2 2 2 2 0 2 2 0 1 2 0 0 0 0 0 0 1 1 0 0 0 0 0 0 0 0 0 1 0 0 1 1 0 1 0 1 0 0 0 1 1 1 0 0 0 2 0 0 0 0 1 2 0 1 0 1 0 1 1 1 2 0 1 0 2 2 0 2 0 0 0 0 1 1 0 1 1 1 0 1 0 2 0 0 0 0 1 1 1 2 2 1 2 0 2 0 0 1 0 1 1 0 1 1 1 0 0 1 1 0 1 0 2 0 0 2 0 0 1 0 0 0 0 1 1 0 1 2 2 2 0 0 2 1 0 2 0 2 0 0 0 0 1 0 2 0 1 0 0 1 1 1 0 0 0 1 0 0 0 0 0 0 1 1 0 0 1 0 0 0 0 0 0 1 2 1 0 0 1 0 0 0 0 0 0 2 2
[truncated: 1,606,808 more chars]
