# Supplementary material for: KNN-MDR: a learning approach for improving interactions mapping performances in genome wide association studies
Source: BMC Bioinformatics. 2017 Mar 21;18:184. doi: 10.1186/s12859-017-1599-7 (PMC5361736; doi:10.1186/s12859-017-1599-7)
Supplement: Supplementary file 3 — The data set(s) supporting the results of Table 2. (ZIP 28603 kb) [file 12859_2017_1599_MOESM3_ESM.zip › 3/SINAN/S20/mkallsimul.dat]

1 0 2 0 0 0 0 1 2 2 1 0 0 0 0 0 0 2 1 1 1 1 0 2 2 0 1 1 0 1 0 1 0 0 2 0 2 2 0 2 2 0 0 1 1 1 0 0 1 0 0 1 0 0 2 1 0 0 0 1 0 1 0 1 0 0 0 0 0 0 0 1 2 1 1 2 1 0 2 0 2 2 2 0 2 0 0 2 2 2 0 1 0 2 1 2 0 1 1 1 1 0 0 1 1 1 1 1 1 1 0 1 0 1 0 1 0 0 1 1 1 0 1 1 0 1 0 0 1 1 0 0 0 0 0 0 1 0 0 2 0 2 0 1 0 1 0 0 1 1 0 2 0 0 1 0 0 1 0 1 1 2 0 1 2 2 2 1 0 1 1 1 1 1 0 0 0 0 1 1 1 0 0 2 1 0 0 0 0 0 2 0 1 0 1 1 1 2 1 1 1 1 1 1 2 0 1 0 0 1 1 0 1 1 0 2 1 0 2 0 0 0 2 2 1 0 0 0 0 0 0 0 0 0 1 0 0 1 2 0 0 1 2 1 1 1 0 0 0 0 0 0 1 1 0 0 0 2 1 0 0 0 1 1 0 0 0 0 1 1 0 0 0 2 0 0 1 2 2 0 0 0 2 2 2 2 1 2 0 2 1 0 0 2 1 0 0 0 0 0 0 1 2 0 1 0 2 0 0 0 0 0 1 1 2 0 1 1 0 1 0 2 1 2 0 0 0 0 1 0 0 2 1 1 0 0 0 1 0 2 0 2 2 1 0 0 1 0 1 2 2 0 0 0 0 0 0 2 0 0 1 1 2 1 2 0 0 2 2 0 2 0 0 2 0 0 1 1 0 2 0 0 0 0 0 1 1 0 0 0 0 1 2 0 2 0 2 0 1 1 0 0 0 2 2 2 0 0 0 0 1 0 0 2 2 2 0 0 1 0 1 1 0 2 1 2 1 0 0 0 0 0 0 2 1 1 0 1 0 0 1 0 0 0 0 1 0 0 1 0 0 1 0 2 1 1 1 2 2 1 1 0 2 0 0 2 0 1 0 1 2 1 1 2 0 1 0 1 2 0 1 0 1 0 1 0 1 0 1 0 1 1 1 2 2 0 2 0 0 2 0 2 1 1 1 0 2 1 1 1 0 0 0 1 1 1 0 0 1 1 1 1 1 0 1 0 1 2 0 2 0 2 2 1 1 0 0 0 1 0 2 0 1 1 1 1 0 1 1 2 0 0 1 2 0 1 0 0 1 0 0 0 1 0 1 1 1 1 1 0 0 0 1 0 0 0 1 2 0 0 2 0 0 0 1 1 1 1 0 1 0 1 1 0 2 1 1 0 0 0 0 2 0 0 0 1 1 1 0 1 0 0 0 2 1 2 1 0 0 0 0 0 0 0 0 0 2 2 0 0 0 0 1 1 0 0 0 0 0 2 0 1 0 1 1 0 1 0 2 1 0 2 0 0 1 0 0 1 1 0 0 0 0 1 1 1 1 1 0 0 1 1 0 0 1 1 2 0 0 0 2 0 2 0 2 1 2 2 2 0 0 2 1 2 0 0 1 2 0 1 0 1 0 0 2 0 1 1 0 0 0 0 0 0 0 0 2 1 1 1 0 0 2 0 0 1 1 1 1 0 1 1 1 0 0 1 0 0 0 1 0 1 0 0 1 0 1 0 0 0 0 0 1 1 1 0 0 0 2 1 0 0 2 0 0 0 2 2 0 2 1 0 1 1 1 0 2 0 2 2 1 1 1 1 1 0 1 1 1 2 0 1 2 0 1 0 0 2 2 2 0 2 0 2 2 0 0 0 0 2 2 1 1 1 1 2 2 0 2 0 1 1 0 2 0 0 1 0 0 1 0 1 0 1 0 0 0 0 0 0 0 0 0 0 1 0 1 0 0 0 0 2 0 2 0 0 0 0 0 0 2 0 0 0 0 1 1 0 2 0 0 0 0 1 0 0 0 0 0 0 0 1 1 1 1 1 0 0 0 2 0 0 1 2 2 0 2 0 0 1 0 2 1 0 2 2 1 1 1 1 1 0 1 0 1 1 2 1 1 0 0 1 2 1 1 0 1 1 0 0 2 0 0 2 0 0 0 1 0 1 0 1 2 0 0 0 1 0 0 0 2 0 0 0 1 0 1 2 0 0 0 1 0 0 1 0 2 0 2 1 0 1 0 0 0 0 0 1 1 1 0 0 1 1 0 1 2 0 0 0 0 0 0 1 0 1 0 0 1 0 0 1
2 0 1 2 0 0 1 1 1 1 1 0 0 0 0 0 0 1 1 1 1 1 0 2 2 1 0 0 1 2 0 1 0 1 1 1 1 1 0 1 1 1 0 0 2 0 1 0 0 1 1 2 0 0 2 1 1 0 1 1 0 1 0 1 1 1 2 1 1 0 0 1 2 1 2 2 2 0 2 0 1 1 2 0 2 0 0 0 2 2 0 0 0 1 0 1 0 0 0 2 0 0 0 0 1 1 1 2 0 0 0 1 1 1 1 1 1 0 2 2 2 0 0 2 0 2 0 1 2 1 1 0 0 0 0 0 1 2 0 2 1 1 0 0 1 0 1 0 1 1 0 2 0 0 0 1 1 1 0 0 0 1 1 2 1 2 1 1 0 1 1 0 0 2 0 0 0 0 1 1 1 2 1 2 1 1 1 2 0 0 2 2 1 0 1 2 2 0 0 0 0 0 0 0 2 0 1 1 1 0 0 0 2 1 0 2 0 1 2 0 1 1 2 2 0 0 2 0 1 0 1 0 0 0 1 0 1 2 2 1 0 0 2 1 1 1 0 0 0 0 0 0 0 0 0 0 0 2 0 1 1 1 0 0 1 0 0 0 1 0 0 0 0 1 1 1 0 2 2 0 0 1 1 0 2 0 1 2 0 2 2 0 0 1 1 0 0 2 0 1 0 0 2 0 0 0 1 1 1 0 0 1 1 0 2 0 2 1 0 1 0 2 1 1 2 0 0 0 1 0 0 0 0 0 0 0 0 2 0 0 0 0 1 1 1 0 2 0 2 2 2 0 1 0 1 1 1 0 0 0 1 1 1 0 1 2 0 1 1 0 1 1 0 2 0 0 1 2 0 2 0 1 0 0 0 1 0 0 0 0 0 0 0 0 2 0 0 0 0 0 0 0 0 1 1 1 0 0 0 0 0 0 0 0 0 2 1 0 0 0 0 0 1 1 0 1 1 0 0 0 2 0 1 0 1 0 0 0 0 0 1 0 0 0 1 2 1 0 1 1 0 1 0 1 2 1 2 0 0 0 2 0 2 0 0 0 0 1 0 0 1 0 1 1 1 1 1 1 2 1 1 0 1 1 1 1 0 1 2 0 0 2 0 0 0 0 2 0 0 2 0 2 2 0 0 0 2 1 1 1 0 0 0 1 1 1 0 0 0 1 1 1 2 1 1 0 0 0 1 2 1 0 2 1 1 0 2 0 1 1 1 0 0 0 0 1 0 1 1 2 0 0 1 1 2 1 0 1 1 1 1 0 0 0 0 0 0 1 1 0 0 1 0 0 0 0 0 1 0 1 0 0 0 0 1 1 1 0 0 0 0 0 2 0 2 1 0 0 0 1 0 1 0 0 0 1 0 2 0 2 2 0 0 1 1 1 1 0 0 1 1 1 1 1 1 1 1 1 0 0 0 0 0 0 0 0 2 0 0 1 0 0 0 1 2 0 1 0 1 0 1 1 0 0 2 0 0 1 1 0 0 0 1 1 1 0 0 0 1 1 0 1 1 0 0 1 1 0 2 0 0 0 1 0 1 1 1 1 2 1 1 1 0 1 0 0 1 1 0 1 0 0 1 1 2 1 1 1 1 0 0 0 1 0 0 0 1 1 1 1 0 0 0 0 0 2 0 0 0 0 1 1 0 0 0 1 0 0 0 0 0 1 0 0 0 1 1 0 0 0 0 0 0 0 0 1 0 0 0 1 0 0 0 0 1 1 2 2 0 2 0 1 2 0 0 0 1 0 2 2 0 0 1 1 1 1 1 1 1 2 0 1 0 1 1 1 0 0 0 1 0 0 1 2 0 1 0 1 0 1 1 0 1 0 1 1 1 0 2 1 0 2 2 2 0 0 1 0 0 2 1 1 1 2 0 0 0 0 2 0 0 2 2 1 1 1 2 1 0 0 1 1 1 1 1 0 1 0 0 0 1 0 0 0 0 0 1 0 1 0 0 0 0 1 0 0 0 2 0 0 0 2 2 0 0 0 0 0 0 2 0 0 1 2 1 0 2 0 0 1 0 1 1 0 2 2 0 2 1 1 1 0 0 1 1 0 1 1 1 0 0 1 1 2 2 0 1 2 0 0 2 1 0 1 1 0 1 0 0 2 0 0 2 2 1 1 0 0 0 0 2 0 0 1 1 0 2 2 0 0 1 0 2 0 1 1 1 0 2 1 0 1 1 1 0 0 0 0 0 0 1 0 2 2 0 0 2 0 0 2 0 0 0 1 0 0 0 0 0 0 0 1
3 0 2 1 0 0 0 2 2 1 1 1 0 0 0 0 0 0 0 0 1 0 0 1 1 0 1 2 0 0 1 0 0 1 1 0 1 1 0 0 0 2 0 1 1 1 0 0 0 0 0 0 0 1 1 2 0 0 0 0 1 1 0 2 0 1 2 1 1 0 0 2 2 0 1 2 2 0 2 0 1 2 2 0 1 0 0 2 2 2 2 2 0 2 0 0 0 1 0 2 0 0 1 0 1 0 2 1 1 0 0 2 1 2 1 2 1 0 0 2 2 0 1 1 1 0 0 1 2 1 2 0 0 1 2 1 1 0 0 2 1 1 1 0 1 0 0 0 0 0 0 2 0 0 1 1 0 0 0 1 1 2 0 1 0 0 0 1 0 1 1 0 2 0 0 0 1 0 0 0 0 0 0 2 1 0 1 2 1 1 0 2 0 0 0 1 0 2 0 0 0 0 1 1 2 0 2 0 1 0 0 0 0 0 0 2 0 0 1 0 1 1 2 2 0 0 1 1 1 1 0 0 0 0 1 0 0 2 2 1 0 1 2 1 2 2 1 0 0 0 0 0 2 0 0 0 0 2 0 1 1 1 1 0 0 0 0 0 2 0 1 0 0 0 0 0 0 2 2 0 2 2 1 1 2 0 0 1 0 2 0 0 0 2 2 1 1 1 0 0 0 0 2 0 1 0 2 0 1 0 0 0 1 0 2 0 1 0 0 0 0 0 2 1 2 0 0 1 0 2 0 0 0 0 0 0 0 1 0 0 0 1 1 2 0 1 2 0 0 1 1 0 0 0 0 0 1 0 0 1 1 0 1 1 1 0 1 1 2 0 2 0 0 2 1 1 1 1 0 2 1 0 1 2 0 0 0 1 1 1 1 0 1 0 2 0 1 1 0 0 0 0 0 2 2 1 1 0 0 0 0 0 1 1 1 2 1 1 0 0 0 0 0 1 0 2 0 1 1 1 0 0 0 2 1 1 1 2 1 1 0 0 0 1 0 1 0 0 2 0 0 2 0 2 2 1 2 2 2 0 2 0 0 0 0 1 0 2 0 1 1 1 0 2 0 0 0 2 1 0 0 0 0 0 2 0 0 1 2 0 0 2 0 1 1 0 2 2 2 2 0 2 2 0 0 1 2 1 2 0 0 0 2 0 1 1 0 0 1 1 1 1 1 0 0 1 1 0 0 1 2 0 2 1 1 0 2 0 0 1 1 0 1 1 1 0 0 0 2 1 0 0 0 2 0 0 1 1 1 0 0 0 0 0 0 2 2 1 0 1 0 1 1 0 0 0 1 1 0 1 0 0 0 0 2 1 1 0 0 0 0 0 0 0 0 2 1 1 0 0 0 2 1 0 0 0 1 1 0 1 0 0 0 0 1 0 0 0 0 0 0 0 0 0 0 2 0 1 0 0 0 0 0 0 0 0 0 0 0 1 1 0 0 1 2 0 1 0 1 0 0 2 0 0 1 0 0 0 0 0 0 0 1 0 2 2 0 1 1 0 1 0 0 0 2 2 0 0 1 0 0 2 2 0 1 2 0 0 2 2 2 0 1 2 1 1 1 2 0 1 1 0 0 0 1 0 2 2 0 0 0 0 1 0 1 2 1 0 0 0 0 0 0 0 0 2 0 0 0 0 1 0 0 0 0 0 0 0 0 1 1 1 1 1 1 0 1 0 0 0 0 0 1 0 0 1 0 1 1 1 0 0 1 0 0 1 1 1 0 1 0 0 1 0 0 1 1 0 1 1 1 1 1 1 1 1 0 2 1 1 1 1 2 1 2 0 1 0 0 0 1 0 0 2 2 0 0 1 1 1 0 0 0 0 0 2 0 0 2 0 1 2 2 2 0 0 1 0 1 2 2 1 1 1 0 0 0 0 0 0 0 0 2 1 1 1 2 0 0 0 0 1 1 2 0 1 1 0 0 0 1 0 0 0 0 1 0 1 2 1 1 0 1 1 0 0 0 0 0 2 2 0 2 0 0 0 1 0 0 1 0 0 0 1 2 0 2 0 1 1 1 1 1 0 1 1 1 1 0 0 0 0 0 0 0 0 2 0 0 0 0 0 2 1 0 0 1 1 0 1 2 0 0 1 1 0 0 0 0 2 0 2 1 2 0 0 1 0 0 0 2 0 1 0 1 0 1 0 0 0 2 0 1 1 0 0 0 0 2 0 0 1 0 0 0 1 0 1 1 0 0 0 1 1 0 0 1 1 0 1 0 0 1 2 0 0 0 0 0 0 1 2
4 0 2 0 0 0 1 0 1 2 2 0 0 1 0 0 0 1 0 0 0 0 0 2 2 1 1 2 1 1 1 2 2 2 0 1 1 1 0 0 0 2 0 1 1 1 1 0 0 1 1 1 0 1 0 2 0 0 0 0 2 2 0 0 0 0 2 0 0 0 0 1 2 0 1 2 2 0 2 0 0 2 2 0 2 0 0 1 2 2 1 2 1 2 0 2 0 0 0 2 0 0 2 0 0 0 2 1 1 1 0 1 0 0 2 2 1 0 1 1 1 0 0 2 0 1 0 0 1 1 0 0 0 0 1 0 1 0 0 0 1 1 0 0 1 0 1 0 1 0 1 1 1 0 0 0 0 1 0 0 0 1 0 2 0 1 0 0 1 1 0 2 2 0 1 0 1 1 0 0 0 0 1 1 1 1 1 1 1 0 2 0 1 1 1 2 1 2 2 0 0 2 0 0 2 0 1 1 1 0 2 0 2 0 0 2 0 1 2 0 0 0 1 0 2 1 0 0 0 0 0 1 0 1 2 0 0 1 2 1 0 0 1 2 2 2 1 0 0 0 0 0 1 0 0 0 1 2 1 0 0 0 0 0 0 0 0 0 1 0 0 1 0 0 0 0 0 1 1 0 1 1 2 1 1 1 2 2 0 2 0 0 1 2 2 1 0 0 0 0 0 0 1 1 0 1 0 0 1 0 1 1 2 0 0 0 2 0 0 2 0 2 1 2 1 0 0 0 1 0 0 0 1 0 0 0 0 2 1 1 0 0 0 2 0 0 2 1 0 1 1 0 1 1 0 1 1 1 0 0 1 1 2 1 2 1 0 1 2 0 2 0 0 2 0 0 0 2 0 2 1 0 0 0 0 0 0 0 0 0 0 0 0 0 1 1 0 1 1 1 0 1 0 1 0 0 1 1 0 0 0 0 0 0 0 1 1 0 0 0 0 0 0 1 1 2 1 0 0 1 0 0 0 2 2 2 0 0 0 0 1 0 0 1 0 2 2 0 0 0 0 0 0 2 1 1 1 1 1 2 0 0 0 0 1 2 0 1 0 1 2 1 0 2 1 1 1 0 2 0 0 0 0 0 2 2 0 0 1 0 1 1 1 2 1 0 1 1 1 2 0 2 1 1 0 1 1 1 1 0 1 1 1 0 0 2 0 0 2 2 2 2 2 0 2 0 0 0 1 2 1 0 2 2 1 1 1 0 1 0 0 2 1 1 1 1 0 1 1 2 0 0 1 2 0 1 0 2 0 0 0 1 2 0 1 0 1 0 0 0 0 1 0 0 0 0 0 1 0 0 1 0 0 0 0 0 1 0 0 0 0 0 0 0 0 0 0 0 0 1 0 1 0 0 1 0 1 1 0 2 0 0 0 1 0 0 0 0 0 0 0 0 1 1 1 1 0 1 0 0 0 0 0 0 0 0 1 0 0 1 1 1 0 1 1 0 2 0 0 0 0 2 0 2 2 0 0 0 1 0 0 0 1 2 0 0 2 1 1 1 0 1 0 0 0 1 1 0 0 0 0 0 2 1 2 2 0 1 2 1 1 1 1 2 1 0 2 2 0 0 0 1 0 0 1 0 1 2 0 0 0 0 0 0 0 1 0 1 1 1 0 1 0 0 0 2 0 0 0 0 0 0 1 0 0 1 1 0 0 2 2 1 0 0 1 0 1 0 0 0 0 0 0 0 0 0 1 0 1 0 0 0 2 0 0 1 2 1 0 1 0 0 2 1 1 0 1 0 1 2 0 0 1 1 0 2 0 1 0 2 0 2 1 0 0 0 0 0 0 1 0 0 1 1 1 1 1 0 0 0 0 0 1 1 1 2 2 0 2 0 0 1 0 2 0 0 2 0 0 2 2 0 1 1 0 0 0 0 0 0 0 0 0 0 0 0 0 0 0 0 0 1 0 2 0 0 0 0 0 1 0 0 0 0 0 1 2 0 1 0 0 0 0 1 0 2 1 0 1 1 1 0 2 0 0 0 0 1 0 2 0 0 1 2 1 0 2 1 0 1 0 1 1 0 2 1 0 1 0 0 0 0 1 0 1 1 1 1 2 0 0 2 1 2 2 0 1 1 1 0 2 1 0 1 1 0 0 1 1 1 0 1 0 0 0 2 0 0 0 0 1 0 1 0 1 1 1 1 0 0 1 1 1 1 0 0 0 0 1 0 0 0 0 0 0 2 0 0 0 0 0 0 1 1 0 0 0 0 0 0 0 0 0 2 0 1 0 0 0 0 0 1
5 1 2 1 0 0 1 1 1 1 1 1 0 2 0 0 1 0 0 1 1 1 0 2 2 0 0 2 0 0 1 1 0 2 1 0 2 2 0 1 1 1 1 0 2 1 0 0 0 1 1 1 0 0 2 0 0 0 0 1 0 1 0 0 0 1 0 0 1 0 0 0 2 0 1 2 2 0 2 0 1 2 1 1 1 0 0 0 2 2 1 2 1 0 0 2 0 0 0 2 0 0 0 0 1 1 1 1 1 1 0 1 1 2 1 2 1 0 1 1 1 0 2 0 0 0 0 0 1 0 1 0 0 0 1 0 0 0 0 0 0 2 0 0 2 0 0 0 2 2 0 2 0 0 1 1 0 2 1 0 0 0 0 2 1 2 1 0 0 1 0 1 1 1 1 0 1 0 0 1 0 1 2 2 2 2 2 1 1 0 2 0 1 0 1 1 0 2 0 0 0 1 0 1 2 0 1 0 1 0 0 0 1 0 0 2 0 0 0 0 2 2 2 2 0 0 1 1 1 0 0 1 0 0 1 0 0 2 2 1 0 0 2 1 1 1 0 0 0 0 0 0 2 0 0 0 1 1 1 0 0 0 0 0 0 0 1 0 2 2 0 1 0 0 1 1 0 2 2 0 1 1 2 2 2 2 1 0 0 1 0 0 2 2 2 2 0 1 0 0 0 0 1 1 1 0 0 0 1 0 0 2 1 0 0 0 2 1 0 1 0 2 2 2 0 0 0 0 0 1 0 0 0 0 0 0 0 1 0 1 0 1 0 2 0 0 1 1 1 2 2 0 0 1 0 1 1 1 0 2 2 0 1 1 1 2 0 1 1 0 1 1 0 1 0 0 0 2 1 1 2 1 2 1 0 1 1 0 0 1 1 0 1 0 2 0 1 0 1 0 0 1 0 1 1 0 1 2 0 0 0 0 0 0 0 1 1 0 0 0 0 1 1 0 0 2 0 0 0 2 0 1 0 1 0 1 0 0 1 0 1 0 0 1 0 1 0 1 1 2 0 0 0 2 1 1 1 0 0 0 2 0 0 0 0 2 0 1 0 0 2 0 0 1 1 0 1 2 2 1 0 0 2 1 0 0 1 1 2 0 0 2 1 1 1 0 1 1 1 2 0 2 2 0 0 2 0 2 2 0 0 0 1 0 0 2 0 0 1 1 1 2 1 0 0 1 1 1 0 2 1 1 1 1 1 1 0 0 1 2 0 1 2 0 0 1 0 2 0 2 0 0 0 2 0 1 0 1 1 0 0 1 1 0 1 0 0 2 1 0 0 0 0 0 0 0 0 1 0 1 0 0 0 0 1 1 1 2 2 2 0 0 1 0 0 0 0 0 0 0 0 2 0 0 0 0 1 1 0 0 0 0 0 0 2 0 0 0 2 0 0 0 1 0 1 0 2 1 0 0 0 0 0 0 0 1 0 0 1 1 2 2 0 1 2 0 2 0 2 1 0 1 0 0 1 0 0 0 1 0 0 0 1 0 2 2 1 1 1 1 0 1 0 1 1 2 0 1 0 0 0 1 2 2 2 2 0 0 2 2 1 0 0 0 0 0 2 2 0 1 0 1 0 0 1 0 0 1 0 0 0 0 0 1 0 0 0 1 1 1 0 0 1 0 1 2 0 0 1 0 0 0 1 0 0 1 0 0 0 1 0 1 1 1 1 0 1 0 0 0 0 0 1 1 0 1 0 0 0 0 0 0 2 0 0 2 2 0 0 2 2 0 2 0 0 0 1 0 0 0 2 2 0 1 1 1 1 2 2 0 1 0 1 1 2 1 1 0 0 0 0 0 0 1 2 0 1 0 0 2 2 1 2 0 2 2 2 1 2 1 1 2 1 2 0 0 0 0 0 2 0 2 1 2 1 0 0 0 1 0 0 1 2 1 0 0 1 0 0 0 0 2 0 2 0 0 0 0 0 1 0 0 0 0 0 0 1 0 1 0 0 0 0 1 0 0 0 1 1 1 2 0 1 0 0 1 0 0 0 1 0 0 2 1 2 0 2 0 0 0 0 1 2 0 2 1 1 1 1 1 1 0 0 1 2 1 0 1 2 0 1 1 2 1 1 0 1 0 0 0 2 1 0 1 0 0 0 0 0 2 0 0 1 1 0 1 2 0 0 0 2 0 0 0 2 0 2 2 1 1 0 2 2 0 0 0 0 0 1 0 1 0 1 1 0 0 0 1 1 0 0 0 2 2 0 0 1 2 0 2 0 0 0 2 0 1 0 0 1 0 0 2
6 0 0 2 0 0 1 2 2 1 1 1 1 1 0 0 0 0 0 0 0 0 0 2 2 0 1 1 1 1 1 2 0 1 2 0 2 1 0 1 1 1 0 1 2 1 1 0 0 0 0 0 0 0 2 2 0 0 0 2 0 2 0 2 1 1 1 0 2 0 0 2 2 1 2 2 2 1 2 2 0 2 2 0 1 0 0 0 1 2 0 0 1 2 0 1 0 0 0 0 0 0 0 1 0 0 2 0 2 2 0 2 0 0 2 2 2 0 0 2 2 0 1 1 0 1 0 0 1 1 1 0 0 0 1 0 2 0 0 0 1 1 1 0 1 0 1 0 1 0 1 0 0 0 0 0 1 2 0 0 0 2 0 2 2 2 2 0 0 1 0 1 0 2 0 0 0 0 0 0 0 2 1 2 2 1 2 1 0 0 2 1 1 1 1 1 2 2 0 0 0 1 0 1 2 0 1 0 0 2 2 0 2 0 0 2 1 0 1 1 1 1 1 1 1 0 1 0 0 0 0 1 0 0 1 0 0 2 1 1 0 1 2 1 1 1 0 0 1 1 1 1 1 0 0 0 1 2 0 1 1 1 1 1 0 0 1 0 1 0 0 1 1 1 0 1 0 2 1 0 0 2 1 0 2 0 1 1 1 2 1 1 1 2 2 1 1 0 0 0 0 0 1 1 0 1 1 1 1 0 1 1 2 1 2 0 2 1 1 0 0 2 2 1 1 0 1 0 1 2 0 2 0 0 0 0 0 2 0 1 0 0 0 2 0 2 0 1 0 2 2 0 0 0 0 0 0 0 0 0 1 1 2 1 2 0 0 0 0 0 0 2 1 1 0 0 2 1 0 2 0 2 0 0 0 1 1 0 0 0 0 0 0 0 2 0 1 2 2 2 0 1 0 2 2 1 0 0 0 0 0 0 0 1 1 1 0 1 0 1 1 1 0 1 0 0 0 0 0 0 1 0 0 0 0 1 0 1 0 0 2 0 0 0 0 2 0 2 2 2 0 0 0 2 1 1 1 0 1 1 2 0 1 0 0 1 0 2 0 1 2 1 1 1 0 1 0 1 1 0 0 0 1 0 1 1 1 0 2 0 0 2 1 1 2 0 2 2 2 1 1 1 1 1 0 1 1 0 0 2 0 1 1 0 0 1 1 1 0 1 1 2 0 0 0 0 1 0 1 1 1 0 0 0 0 0 0 0 1 1 0 1 1 1 1 1 0 2 0 2 0 0 0 1 2 1 0 1 0 1 0 1 1 0 1 0 0 0 0 0 0 1 2 0 1 0 1 2 0 1 0 0 0 0 0 0 2 2 1 2 1 0 0 0 0 0 0 2 0 2 2 0 0 1 0 0 1 2 0 0 0 0 0 1 0 1 0 0 0 0 0 0 0 0 0 0 2 1 0 0 0 0 1 0 0 0 0 0 0 1 1 1 0 2 2 0 2 0 2 0 1 1 0 1 1 0 0 0 1 0 0 0 1 1 1 1 1 0 2 0 0 0 0 0 0 1 2 0 1 0 1 1 2 1 1 2 0 1 2 1 2 0 0 2 1 0 2 2 0 1 0 1 0 1 0 0 1 2 0 0 0 0 0 0 0 1 1 1 1 1 0 0 0 0 0 2 0 0 0 0 0 0 1 0 0 0 0 0 0 0 0 0 1 1 1 0 1 1 1 1 0 0 1 0 0 0 0 0 0 0 0 0 1 0 0 0 1 1 1 1 0 0 1 0 0 0 1 0 1 0 2 2 1 0 0 1 0 2 1 2 0 1 1 0 0 0 0 2 0 2 0 0 2 2 0 1 1 0 2 2 1 0 2 0 1 1 1 1 1 0 1 0 1 2 0 0 0 0 0 1 0 1 1 1 0 0 0 0 1 0 0 0 1 0 0 0 1 0 0 0 0 1 2 1 1 0 2 0 1 2 0 1 0 0 1 1 0 0 1 0 0 0 0 1 0 0 0 0 0 1 2 0 2 0 0 0 1 2 1 1 1 0 0 0 2 2 1 0 0 0 0 2 2 1 2 1 1 1 0 1 0 0 1 0 2 1 1 1 2 1 0 2 1 1 2 0 1 0 1 0 2 0 0 2 0 0 0 1 0 1 0 0 2 1 0 1 1 1 0 0 1 0 1 1 0 0 1 1 0 1 1 1 0 2 0 0 1 0 2 1 0 0 0 0 2 0 1 2 1 0 0 0 0 0 1 1 1 0 0 0 0 0 0 2 0 1 0 0 0 0 0 0
7 1 1 2 0 0 2 2 2 0 0 0 1 2 0 0 1 1 1 1 1 0 0 0 1 0 1 2 0 0 1 2 0 1 1 1 1 2 0 2 2 0 2 0 2 0 0 0 0 0 0 0 0 0 2 1 0 0 0 1 1 1 0 2 0 0 0 0 0 0 0 1 2 2 2 2 2 0 2 1 1 2 2 0 2 0 0 0 2 2 0 0 0 1 0 1 0 2 1 2 0 0 0 2 0 0 2 2 0 0 0 0 1 2 1 2 1 1 1 0 1 1 0 2 0 1 0 1 2 2 1 0 1 1 0 0 1 1 0 2 2 0 1 0 1 0 0 0 1 0 1 0 0 2 1 0 1 1 0 2 1 1 0 2 1 2 2 0 0 0 1 0 2 0 0 0 0 0 0 0 0 0 0 0 0 0 0 0 0 0 2 0 1 0 1 1 1 1 0 2 2 0 1 0 2 0 2 0 0 0 1 0 1 0 1 1 0 0 1 0 1 1 1 1 0 0 0 1 1 1 0 1 0 0 1 0 0 1 1 1 0 0 2 2 2 2 0 0 0 0 0 0 0 0 0 0 1 0 0 0 0 0 0 0 1 0 0 1 1 0 0 0 0 1 0 0 0 1 1 0 1 1 1 1 2 1 0 0 2 2 2 2 0 2 2 0 1 2 0 1 0 0 1 1 1 0 0 0 0 1 0 1 2 0 2 0 2 0 0 1 1 2 1 1 1 0 0 0 1 2 0 1 1 2 0 0 0 2 0 0 0 1 1 1 0 0 1 0 1 0 0 0 1 1 1 2 2 1 0 2 2 0 1 1 1 1 1 0 0 0 0 2 0 2 1 1 2 0 0 2 1 1 1 1 0 0 0 1 1 0 0 0 0 0 2 1 1 0 1 1 0 1 0 2 2 0 0 0 1 1 0 0 0 0 0 1 1 1 0 0 0 1 0 0 1 2 0 0 0 0 0 0 0 2 1 1 0 0 0 0 0 0 0 1 0 1 0 1 1 0 1 2 0 2 1 0 1 1 2 2 1 0 1 0 0 1 1 1 0 0 2 0 2 1 0 0 0 1 2 1 1 1 2 1 1 1 1 0 1 0 1 1 1 1 1 0 0 1 1 2 0 2 2 0 1 0 2 1 0 1 0 1 2 0 0 2 1 1 0 1 1 2 1 1 0 0 1 0 1 2 1 0 1 1 1 0 1 0 1 1 1 0 2 0 0 2 0 1 1 1 0 0 1 2 0 0 0 0 2 0 0 0 1 0 1 1 1 2 1 1 0 1 0 0 0 0 0 2 0 1 0 0 1 0 0 0 1 1 1 1 0 0 0 1 1 1 1 1 0 1 1 1 0 0 1 1 1 0 0 1 0 0 0 1 0 1 1 0 1 0 0 0 0 0 0 1 2 1 0 0 0 0 0 0 0 0 0 0 1 2 1 0 0 1 2 0 2 0 1 0 0 2 1 1 1 1 0 0 2 0 0 0 0 0 1 2 1 2 0 1 0 1 0 0 1 0 2 1 1 1 0 0 1 0 1 1 0 1 2 1 2 0 0 1 0 0 1 2 0 2 1 1 0 0 1 0 1 2 0 0 0 0 0 0 0 0 0 1 1 1 0 0 0 1 1 2 1 0 0 0 0 0 0 0 0 1 0 0 1 2 0 2 0 0 0 0 0 0 1 1 0 0 1 0 0 0 2 0 0 0 0 0 2 0 0 0 2 2 0 0 0 0 2 0 0 0 0 0 0 2 1 1 0 1 1 0 1 2 1 2 0 1 1 1 2 1 1 1 0 1 0 0 1 2 1 1 2 1 1 1 0 0 2 0 1 1 1 0 1 0 1 1 2 2 0 0 1 0 0 2 1 1 2 2 0 0 0 0 0 0 0 0 2 1 1 1 2 0 0 0 0 2 1 1 1 0 1 0 1 0 1 0 0 0 2 0 0 2 2 0 0 0 1 1 0 1 1 0 0 1 2 0 1 0 1 2 0 0 0 2 0 0 1 1 2 0 2 0 0 2 0 1 1 0 2 1 0 0 0 1 0 0 0 1 1 1 1 0 1 0 1 0 2 1 1 0 1 1 0 0 2 0 0 1 0 0 0 0 0 0 0 2 1 2 0 0 1 0 0 0 2 0 2 0 0 0 0 2 1 1 0 1 1 0 2 1 2 0 1 0 0 0 0 0 0 0 0 2 2 0 0 0 0 0 0 0 0 0 1 1 0 0 0 2 0 1 0 0 0 0 1 0
8 0 0 2 0 1 2 2 2 1 0 2 0 1 1 1 1 2 1 0 0 0 0 2 2 0 2 2 1 1 2 0 0 2 2 0 2 0 0 1 1 1 0 0 2 0 1 0 0 1 1 1 0 0 2 1 1 0 0 0 1 1 0 2 0 0 0 1 1 0 0 1 2 1 2 2 2 0 2 0 2 2 2 1 1 0 0 1 2 2 0 1 2 0 0 0 0 1 0 2 0 0 0 0 1 1 1 2 0 0 1 2 1 1 1 1 1 0 1 1 1 1 1 1 1 1 0 1 2 2 1 1 1 1 0 0 1 0 0 1 0 2 0 0 1 0 1 0 0 0 0 1 0 0 1 0 0 0 0 1 0 1 0 2 0 2 1 0 0 2 0 0 0 2 0 0 0 1 0 0 0 1 1 2 2 1 2 1 1 0 2 0 2 1 2 1 1 2 1 0 0 0 1 0 2 0 1 0 2 0 1 0 0 0 0 2 1 0 0 1 0 0 1 1 0 0 0 0 0 0 0 0 0 0 2 1 1 1 2 1 0 0 2 2 2 2 0 0 0 0 0 0 0 0 0 0 1 2 0 1 1 1 1 1 1 0 0 1 1 1 0 2 0 2 0 0 0 1 1 0 1 2 2 0 1 0 1 1 0 2 2 1 0 2 2 0 1 1 0 1 0 1 0 2 0 0 0 0 1 0 0 1 1 0 1 0 1 1 0 1 0 2 2 0 2 1 1 0 1 1 0 1 0 0 0 0 0 1 0 0 0 1 2 2 0 0 2 1 1 2 2 0 0 1 0 1 1 1 0 1 1 0 1 0 1 0 0 1 2 1 2 0 0 2 1 1 1 2 0 2 0 0 0 0 1 1 1 1 1 0 0 1 1 1 1 1 1 1 1 1 0 1 0 2 1 1 0 1 0 0 0 0 0 2 2 2 0 0 0 0 0 0 0 0 0 0 0 0 0 1 1 0 1 1 2 1 0 0 1 1 2 0 0 0 2 2 0 0 1 0 0 1 0 1 1 0 1 0 0 1 2 0 0 0 0 2 1 1 0 1 2 0 1 1 1 0 0 1 2 1 2 1 1 0 1 0 1 1 2 0 0 2 1 1 1 0 1 1 1 2 0 2 2 0 0 0 2 2 2 0 0 1 0 1 1 0 0 2 0 2 2 2 2 1 0 1 0 2 0 2 0 2 2 1 1 0 0 0 2 1 0 1 1 1 1 1 0 1 0 2 0 1 0 1 1 1 0 2 0 0 0 2 2 0 2 0 0 2 1 0 0 0 0 0 0 0 0 0 0 0 0 0 0 0 0 0 0 0 0 0 0 0 2 0 0 0 1 0 0 1 0 1 1 0 0 0 2 0 0 0 2 0 0 0 1 0 0 0 1 0 0 0 0 1 1 0 1 2 0 0 1 0 0 0 0 0 1 0 1 1 2 0 0 0 0 0 2 1 2 0 1 1 0 2 2 0 0 1 1 1 0 1 0 0 0 2 2 1 0 0 1 0 0 0 1 1 1 1 1 0 0 2 2 0 1 1 1 1 2 1 1 1 1 1 1 0 1 1 0 1 1 0 0 0 1 0 0 0 0 0 0 0 0 0 0 1 0 1 1 1 0 0 0 0 0 2 0 1 1 0 2 1 0 0 0 0 1 0 0 2 0 2 0 0 0 2 2 0 0 0 0 0 0 0 0 0 0 0 1 1 0 0 1 0 0 0 1 2 0 1 1 0 1 0 0 1 0 0 2 2 0 0 0 0 0 2 0 2 1 1 1 1 1 0 1 0 1 0 0 1 0 0 1 2 1 0 1 0 0 2 2 1 1 1 1 2 2 2 2 0 2 1 1 1 0 0 1 0 0 2 1 1 0 1 0 0 0 0 1 0 0 0 1 0 0 0 1 2 0 1 0 1 0 2 0 0 0 1 1 1 0 0 0 0 1 1 0 2 2 0 0 0 0 1 0 0 0 2 0 0 0 2 2 0 0 0 1 0 0 2 0 0 2 1 1 0 2 0 0 0 1 2 1 1 2 2 0 2 1 1 1 0 1 0 1 1 1 0 1 0 0 1 1 0 0 0 1 1 0 0 2 0 0 1 0 0 0 1 0 0 0 0 2 1 0 1 1 0 0 0 2 0 1 0 0 0 2 0 0 0 2 0 1 0 2 1 2 0 1 0 1 0 0 0 0 0 0 0 1 0 1 1 0 1 0 1 0 0 0 0 0 0 1 2 0 0 0 0 0 0 0 0
9 1 0 2 0 0 2 1 1 2 1 1 0 0 0 0 0 1 0 1 1 1 0 2 2 1 1 1 0 0 2 0 1 1 1 1 1 2 1 0 0 1 0 1 1 1 2 0 0 0 0 0 0 1 0 1 0 0 0 1 0 2 0 1 0 0 2 0 0 0 0 1 2 0 2 2 2 0 1 0 0 1 2 0 1 0 0 1 2 2 1 0 2 0 0 0 0 0 0 2 0 0 0 2 0 0 2 2 0 0 0 1 2 2 2 2 1 0 0 2 2 0 1 1 0 1 0 0 0 0 0 0 0 0 0 0 0 0 0 1 0 2 0 0 0 0 0 0 1 1 0 0 0 0 0 0 0 1 0 2 2 0 0 2 1 2 1 0 0 1 0 1 1 1 1 0 1 0 0 0 0 0 0 2 0 0 0 0 0 0 0 0 2 0 2 1 2 1 1 0 0 0 0 0 2 0 1 0 0 1 1 0 2 0 0 2 0 0 2 0 0 0 2 2 0 0 1 0 0 0 0 0 0 0 2 0 0 2 2 1 0 0 2 2 2 2 0 0 0 0 0 0 1 0 0 0 1 1 0 0 0 0 0 0 1 0 0 1 2 0 1 0 0 2 1 0 0 1 1 0 0 0 1 1 2 1 1 1 1 2 0 0 0 1 2 0 1 0 0 0 0 1 2 0 0 0 1 0 1 0 1 1 2 0 0 0 2 1 0 1 0 2 2 2 0 0 0 0 1 2 1 1 0 0 0 0 0 2 0 0 0 2 0 1 1 1 0 0 1 0 0 1 0 1 0 1 1 0 0 2 2 0 2 2 2 0 0 0 2 0 2 0 0 2 0 0 0 1 0 2 1 2 0 1 1 1 0 0 0 0 0 0 0 1 2 0 1 1 0 0 0 1 0 2 2 2 0 1 0 0 1 0 0 1 1 2 1 0 0 0 0 1 1 1 0 2 1 0 0 0 0 0 1 1 2 2 1 1 0 0 0 0 0 0 0 0 0 0 0 0 0 1 0 2 2 2 2 1 2 2 1 0 0 1 0 1 1 2 0 1 1 1 1 1 0 0 0 1 2 0 0 0 0 0 2 0 0 0 2 0 0 1 1 1 2 0 1 1 1 1 1 1 1 1 0 1 2 1 1 1 0 0 1 1 1 1 0 0 1 2 2 1 2 0 2 0 0 0 1 2 1 0 0 0 0 0 1 0 1 0 1 1 1 1 1 2 0 2 0 2 0 0 1 2 0 0 0 1 2 1 0 0 1 0 1 1 1 1 0 2 0 0 1 0 0 0 2 2 0 2 0 0 1 0 1 1 1 1 1 1 0 0 1 0 0 0 0 0 0 1 0 1 0 0 0 1 0 1 0 0 0 0 0 1 2 0 0 0 1 0 0 0 0 0 0 0 2 2 0 0 0 0 0 0 0 0 1 0 0 1 1 1 0 1 2 0 2 0 1 0 0 2 0 1 2 0 0 0 1 0 0 0 0 1 0 1 1 1 1 0 0 0 0 0 0 1 2 1 0 0 0 0 2 2 2 1 1 1 0 1 2 0 1 2 2 0 2 2 0 2 0 2 0 0 0 0 0 1 0 0 0 0 0 0 0 1 1 1 1 1 0 0 1 0 0 0 2 0 0 0 1 0 0 0 0 0 1 0 0 0 0 1 0 0 0 0 0 0 2 2 1 1 0 0 0 0 0 0 0 0 0 0 2 2 0 0 2 1 0 0 1 0 1 1 1 0 1 0 1 2 0 1 0 0 1 0 1 1 0 2 0 2 1 1 2 1 1 1 0 1 0 0 1 2 1 2 1 0 0 2 2 1 0 0 0 2 0 0 2 0 2 2 2 2 0 0 0 0 0 2 0 2 0 0 0 2 1 1 1 0 1 0 1 1 0 0 1 1 0 1 0 0 1 1 1 0 1 0 1 1 0 0 1 0 0 0 1 1 1 0 0 0 0 0 0 1 1 1 2 1 1 0 2 0 0 0 0 1 0 2 1 0 1 1 1 0 2 0 0 0 0 2 2 0 2 1 1 1 0 0 0 0 0 0 2 1 2 0 2 1 1 1 2 0 2 0 0 1 0 0 2 0 1 2 1 0 0 1 0 0 0 1 0 2 0 1 1 0 0 1 2 0 2 0 0 0 0 2 0 1 1 1 1 1 0 0 0 0 0 0 0 0 0 0 1 1 1 1 1 0 0 0 1 1 0 1 2 0 0 1 0 0 0 1 0 0 0 0 0 0 0 1
10 1 1 2 0 0 2 1 1 0 0 1 1 2 0 0 0 2 0 1 1 1 0 2 2 0 1 2 0 0 2 1 0 2 2 0 2 1 1 0 0 1 0 1 2 1 1 0 0 0 0 2 0 1 1 0 0 0 0 0 1 1 0 1 1 0 2 1 1 0 0 2 2 0 1 2 2 0 2 0 1 1 2 1 2 0 0 0 1 1 0 1 1 1 0 2 0 1 0 2 0 0 1 1 0 0 2 2 0 0 0 2 0 2 0 2 0 0 2 2 2 0 0 2 0 2 0 0 0 0 1 0 0 0 0 0 0 0 0 1 0 2 0 0 0 1 2 0 2 2 0 2 0 1 1 0 1 0 0 2 0 1 0 2 0 1 1 0 0 2 0 2 0 2 1 0 0 0 0 1 0 1 1 1 1 1 1 2 1 0 1 0 1 0 1 1 1 2 0 0 0 1 0 0 2 0 1 0 0 1 2 1 0 0 0 2 1 0 2 1 0 0 1 1 1 0 1 1 2 1 1 1 0 0 0 0 0 2 2 1 0 1 2 1 2 2 1 0 0 0 0 0 0 1 0 0 1 0 0 0 0 0 0 0 1 0 0 1 1 1 0 1 1 0 1 1 0 1 1 0 0 1 1 0 2 0 0 0 0 1 0 0 0 2 2 1 1 0 0 0 1 0 2 0 0 0 1 1 1 0 1 1 2 0 0 0 2 0 0 1 0 1 1 2 0 0 0 0 0 1 0 0 0 0 0 0 0 1 0 1 0 0 0 2 0 1 1 0 1 1 2 0 0 0 0 0 1 0 0 2 2 0 1 1 1 1 0 1 1 0 1 1 1 1 0 0 1 2 1 1 1 1 1 1 0 1 0 0 0 0 1 2 0 0 2 0 0 1 0 0 0 0 0 2 1 0 0 0 0 0 0 0 0 1 1 1 0 0 0 0 0 0 0 1 0 2 1 0 0 1 0 0 0 2 1 1 0 1 0 0 1 1 0 1 0 1 0 0 0 1 0 0 0 2 2 2 2 1 0 1 2 0 1 0 0 1 0 2 0 0 0 0 2 1 0 0 0 2 1 0 1 0 0 0 2 1 0 1 2 1 1 2 0 1 1 0 1 1 1 2 0 2 2 0 0 0 2 1 0 0 0 1 1 1 1 1 1 0 2 2 2 2 0 0 0 1 1 0 0 2 1 0 1 1 1 0 2 0 1 0 0 1 2 1 1 1 0 0 2 0 0 0 0 1 1 1 0 0 1 0 0 0 0 1 0 0 1 2 2 0 0 2 2 0 1 0 2 0 0 0 0 0 0 1 0 0 1 0 0 0 0 0 0 1 1 0 1 0 0 0 0 1 0 0 0 0 0 0 0 1 1 0 0 2 0 2 0 0 1 0 0 0 0 0 0 0 2 2 0 0 0 0 0 0 0 1 0 0 0 0 2 0 0 0 1 0 2 1 2 0 1 2 1 0 1 0 0 0 1 0 0 0 1 0 1 2 1 0 0 1 1 1 0 1 0 2 1 2 0 0 0 0 2 0 2 2 1 0 2 2 1 0 0 1 1 0 1 1 0 1 0 0 0 1 1 0 1 2 0 0 0 0 0 0 0 0 1 1 0 0 1 0 1 0 0 2 1 0 0 0 1 0 0 0 0 1 0 0 0 2 1 2 0 0 0 1 1 0 1 1 1 1 0 0 0 1 1 0 0 0 0 0 2 1 0 0 2 1 0 1 0 0 1 1 1 0 1 0 1 1 1 1 0 1 1 1 1 2 1 1 1 1 2 1 2 0 1 0 0 1 0 0 0 1 2 0 1 1 1 1 1 0 2 0 2 2 2 1 1 0 1 1 0 1 0 0 0 0 0 2 0 2 0 0 0 2 2 0 2 1 1 1 2 1 0 0 2 1 1 0 0 1 0 2 0 0 0 0 1 1 1 0 0 0 0 1 0 2 1 0 0 0 1 0 0 1 1 0 2 2 1 0 0 0 0 2 0 0 0 2 0 0 0 2 1 0 1 0 0 0 0 2 2 0 2 0 1 0 0 1 0 0 0 1 2 1 1 1 1 0 0 1 2 1 2 0 0 0 0 0 2 0 1 2 1 0 0 1 1 0 0 0 0 2 1 2 0 1 0 0 1 0 1 0 0 0 0 2 0 1 1 1 0 1 1 0 1 0 0 0 0 0 0 0 0 0 1 1 2 0 1 1 2 2 0 0 2 0 1 2 0 0 0 2 1 0 0 1 2 0 1 2
11 1 2 1 0 0 1 1 1 1 1 1 1 1 0 0 0 2 2 1 1 1 0 2 2 0 1 2 0 0 2 0 0 1 2 0 2 0 0 1 1 1 1 1 2 1 0 0 0 1 1 2 0 1 1 2 0 0 0 2 0 1 0 1 0 0 1 0 0 0 0 1 2 0 1 2 2 0 2 0 1 2 2 0 2 0 0 0 2 2 0 1 1 1 0 2 0 1 0 2 0 1 0 2 0 0 2 2 0 0 0 1 0 1 0 2 0 0 0 2 2 0 0 2 0 2 0 1 1 1 0 0 1 1 1 0 1 0 1 0 0 2 0 0 0 0 0 0 0 0 0 1 0 0 0 0 0 1 0 1 1 0 0 1 1 2 0 1 0 0 1 2 0 2 1 0 0 0 1 1 1 2 1 2 1 1 1 1 0 0 1 1 2 2 2 0 1 2 1 0 0 1 0 2 2 0 1 0 0 0 2 0 1 0 1 1 0 1 2 0 2 2 2 1 1 1 0 0 0 0 1 0 0 0 2 1 0 2 2 0 0 1 1 1 1 1 0 0 0 0 0 0 0 0 0 0 0 1 0 1 1 1 0 0 1 0 0 2 0 0 0 2 0 2 0 0 0 2 2 0 0 1 2 2 2 2 2 0 1 2 2 1 0 2 1 0 0 2 0 1 0 1 2 0 0 0 2 1 0 0 0 1 1 0 1 0 1 0 0 0 1 2 1 0 1 0 1 0 0 0 0 1 0 0 0 0 0 0 0 1 1 1 2 2 0 0 1 1 2 1 1 1 0 1 0 1 1 1 0 2 2 0 1 0 1 0 1 1 2 0 2 0 0 2 1 1 2 1 0 2 0 0 2 2 0 0 2 0 0 1 1 0 0 0 2 0 0 0 1 1 0 1 0 1 1 1 1 1 0 0 0 0 0 0 0 2 1 0 0 0 0 1 0 1 2 1 0 0 0 0 1 0 0 2 2 2 0 2 1 1 1 0 0 1 2 2 0 0 1 0 0 0 0 1 1 0 1 1 1 2 1 0 0 0 0 1 1 2 0 1 1 1 2 0 0 1 0 2 1 1 2 0 1 0 1 0 1 1 2 1 0 1 1 1 0 0 2 0 0 2 0 2 1 1 0 1 1 0 0 1 0 0 1 1 1 1 0 0 0 0 0 2 2 1 1 0 0 1 0 2 0 1 1 1 0 0 0 0 1 2 0 0 1 1 0 2 0 0 2 1 0 0 1 2 0 1 0 1 1 1 1 0 1 0 1 0 0 2 0 2 0 1 0 0 0 0 0 1 0 0 0 0 0 0 0 0 1 2 2 2 1 0 1 0 0 1 0 1 0 1 1 0 1 0 0 2 2 0 0 0 2 0 0 1 1 1 1 0 0 0 0 0 0 1 0 0 1 1 0 0 1 0 1 0 0 0 1 0 1 1 1 0 0 1 2 0 2 0 0 0 0 2 1 0 1 0 0 0 1 0 0 0 0 1 0 1 2 0 0 1 1 1 1 0 0 1 1 1 1 1 0 0 2 1 1 1 2 1 2 1 1 1 0 2 1 0 2 1 0 1 1 0 0 0 2 0 1 2 0 0 1 1 0 0 1 1 0 1 1 1 0 1 0 0 0 2 0 1 1 1 2 0 1 0 0 1 0 0 0 1 0 1 0 0 0 1 1 0 0 0 0 0 1 0 0 0 0 0 1 1 1 1 1 1 0 0 2 2 0 1 0 0 1 1 1 1 1 0 1 1 1 1 0 1 1 0 1 2 1 1 1 1 2 0 2 0 2 0 0 1 0 0 1 1 1 0 1 0 0 2 2 0 2 0 2 2 2 0 2 0 0 1 1 2 0 0 1 0 0 2 0 2 0 0 0 2 2 0 0 0 0 0 1 1 0 0 1 1 0 0 0 1 0 2 0 0 0 0 0 0 1 0 0 0 0 0 1 1 2 1 1 0 0 1 0 0 0 0 0 0 1 0 2 1 1 1 1 0 1 2 0 0 1 2 2 0 2 0 0 0 0 1 1 1 1 2 0 0 1 1 1 0 0 1 1 1 1 2 2 1 0 2 2 2 1 0 0 2 1 0 2 0 0 2 0 0 0 0 0 2 0 0 2 0 0 0 1 0 0 1 2 0 0 0 2 0 2 2 0 0 2 0 1 1 0 1 0 1 1 0 0 0 0 0 0 1 0 1 2 0 1 1 0 0 0 0 0 0 0 1 0 0 0 2 0 0 0 0 0 0 0 0
12 1 1 1 0 0 1 1 1 0 0 1 0 1 0 0 0 2 1 0 0 0 0 2 2 1 0 1 0 1 1 1 1 1 1 1 1 0 0 0 0 2 2 0 2 1 0 0 0 0 0 1 2 0 0 0 0 0 0 1 1 1 0 1 0 1 0 1 1 0 0 2 2 0 1 2 1 0 2 0 2 2 1 2 1 0 0 0 2 2 0 1 0 1 0 1 0 0 0 2 0 0 1 0 0 0 2 1 1 1 0 1 1 2 1 2 1 1 1 1 2 0 2 0 0 0 0 2 2 2 0 2 0 0 0 0 0 0 0 0 0 2 0 0 0 0 0 0 0 0 0 0 0 0 1 1 0 0 0 0 0 2 0 2 1 2 0 1 0 1 1 1 2 0 0 0 1 1 0 0 0 1 0 2 2 1 1 1 0 0 2 1 0 0 1 1 1 2 0 1 1 0 0 0 2 0 2 1 1 1 2 0 1 0 0 2 0 0 1 1 1 1 2 1 1 1 0 0 0 0 0 1 0 0 2 0 0 1 1 1 0 0 2 2 2 2 0 0 0 0 0 0 2 0 0 0 0 0 0 0 0 0 0 0 2 1 0 1 2 0 0 1 0 1 0 0 0 1 1 0 0 0 0 0 2 0 0 1 1 2 2 0 0 2 2 0 2 1 1 0 1 0 2 0 1 0 0 0 0 0 0 0 1 0 2 0 1 0 0 0 1 1 2 0 1 0 0 0 0 1 0 0 1 2 0 0 0 1 0 1 0 0 2 2 0 1 1 0 1 0 0 0 0 2 0 1 1 1 0 1 1 0 1 1 1 1 1 1 2 0 2 0 0 2 1 1 0 2 0 2 0 1 0 0 0 1 1 0 0 0 0 0 2 0 2 0 1 1 1 1 0 1 0 2 1 0 0 1 0 0 0 0 0 0 0 1 1 0 0 0 0 2 1 1 0 1 0 0 0 0 0 1 0 1 0 0 0 1 0 0 2 0 0 0 1 2 0 0 1 2 0 1 0 1 2 1 2 1 2 0 1 0 1 0 0 1 0 2 0 1 2 1 1 1 0 0 0 2 1 0 1 0 1 0 1 1 1 1 2 1 1 2 0 1 0 0 1 1 1 1 1 1 0 2 0 2 1 1 1 1 0 1 1 0 0 2 1 0 1 0 1 2 2 0 1 1 0 1 0 2 0 2 1 1 1 0 1 0 1 1 0 1 1 1 0 1 0 2 0 2 0 0 0 2 1 1 0 0 0 2 2 0 0 0 0 1 1 2 0 1 0 0 1 0 1 0 1 1 0 0 0 0 0 0 1 1 2 0 0 0 1 0 0 0 0 2 0 0 0 0 0 1 0 0 0 0 1 2 0 2 2 0 0 1 0 0 0 0 0 1 0 1 0 0 0 0 2 1 0 0 1 0 0 0 0 1 0 0 0 1 2 2 0 1 2 0 2 0 1 0 1 2 1 0 1 1 0 0 2 0 0 0 1 0 0 2 0 1 0 0 1 0 0 0 0 2 1 1 0 0 0 1 2 1 2 2 1 0 2 2 1 0 1 1 0 0 1 1 0 1 0 0 0 0 0 0 0 1 1 0 0 0 0 0 0 0 0 1 1 1 0 1 1 0 0 1 1 1 0 1 2 0 1 0 0 1 1 0 0 1 0 1 0 0 1 0 1 0 0 0 0 0 1 1 0 0 1 0 0 0 0 0 1 1 0 0 2 2 0 0 0 0 0 1 1 0 1 0 0 0 2 2 1 0 1 1 1 2 2 0 2 0 2 1 2 0 0 1 0 1 1 0 0 1 2 1 1 0 0 2 2 0 0 1 0 2 1 1 2 0 1 1 1 1 0 0 0 0 0 2 1 1 0 0 0 2 1 0 0 0 0 0 1 1 0 0 1 2 0 0 0 1 0 2 0 0 0 0 0 0 0 0 0 0 0 1 1 0 0 0 0 0 0 1 0 1 0 0 2 2 2 0 1 0 0 0 0 0 1 1 2 0 0 2 2 0 2 0 0 0 0 2 2 0 2 1 1 0 0 0 0 0 1 0 2 2 0 1 1 1 0 1 1 0 0 0 1 0 0 0 2 0 0 1 0 0 0 2 0 0 0 1 1 2 2 2 1 1 1 0 2 0 1 0 1 0 1 2 0 0 2 0 1 0 1 0 1 0 2 1 0 0 1 1 0 0 0 1 1 1 1 0 0 0 0 0 0 0 0 2 0 0 0 1 0 0 0 2 2 0 2 1
13 1 1 1 0 0 1 2 2 1 1 1 0 0 0 0 0 1 1 2 2 1 0 2 2 0 1 1 0 1 2 0 0 0 1 0 2 1 1 0 0 0 0 0 2 0 1 0 0 0 0 0 1 0 1 2 0 0 1 0 1 2 0 2 0 0 2 0 0 0 0 0 1 0 2 1 1 0 1 0 0 2 2 0 2 0 0 1 2 2 1 1 1 1 1 1 0 1 1 2 1 0 0 2 0 0 2 0 2 0 0 2 1 1 2 2 2 0 1 1 1 0 1 1 1 1 0 0 0 0 0 0 0 0 0 0 0 1 0 1 1 1 0 0 2 0 0 0 0 0 0 1 1 0 0 1 0 1 0 0 0 1 0 2 0 2 1 0 1 1 0 0 0 2 1 0 0 0 1 1 1 1 1 2 2 2 1 1 0 0 2 1 1 0 1 2 2 2 1 0 0 0 0 1 2 0 1 0 1 0 0 0 2 0 0 2 2 1 1 1 1 1 1 2 0 0 1 0 0 0 0 0 0 0 1 0 0 2 2 2 0 0 1 2 1 1 0 0 0 0 0 0 1 1 0 0 0 1 0 0 0 0 0 0 0 0 1 0 1 0 0 0 1 1 0 0 0 2 1 0 1 1 1 1 2 1 1 2 1 2 1 0 1 2 2 1 0 0 0 0 0 0 2 0 1 1 0 0 0 0 0 0 2 0 1 0 2 0 1 0 0 2 1 2 0 0 1 1 1 2 0 1 1 1 0 0 1 0 0 0 0 1 2 2 0 0 2 0 1 1 1 1 0 0 0 0 2 1 0 2 1 0 1 1 1 0 1 1 2 0 2 0 1 1 0 0 0 1 1 1 1 1 0 0 0 1 1 0 0 0 0 1 1 0 2 0 0 0 0 0 0 0 0 2 2 0 1 1 0 0 1 0 1 0 0 2 2 0 0 0 0 0 1 1 0 2 1 0 0 1 0 2 1 1 2 2 1 0 0 0 2 0 0 0 0 0 0 0 1 0 0 0 0 2 1 1 1 2 1 2 0 0 0 1 1 1 0 0 0 0 2 0 2 2 1 0 1 2 1 0 2 0 2 1 1 1 1 1 2 1 1 2 0 0 0 0 1 1 1 2 0 2 1 1 0 1 2 0 1 1 1 0 0 2 1 2 1 0 0 0 0 2 2 1 0 1 0 0 0 1 1 0 1 1 1 0 1 0 2 1 0 1 0 0 0 1 0 1 1 1 0 0 0 1 2 1 0 1 1 1 1 0 0 2 0 0 2 1 0 1 0 2 0 0 0 0 0 2 0 2 0 0 0 0 0 0 1 1 0 0 0 0 1 0 0 0 0 0 0 1 0 1 0 0 0 0 0 1 0 0 0 0 0 1 0 1 1 0 0 0 1 1 1 1 1 0 2 0 0 0 0 0 2 0 0 0 1 1 1 1 1 1 0 0 2 0 2 0 0 0 0 2 0 1 2 0 0 0 1 0 0 0 0 0 1 2 0 1 0 2 0 2 1 0 0 1 1 0 1 0 0 1 1 0 1 0 1 2 1 0 1 0 0 1 0 0 0 0 0 0 0 0 0 1 1 0 1 1 0 0 0 1 0 1 0 0 0 1 1 1 0 0 0 0 1 2 0 0 2 0 2 1 1 0 0 2 0 0 0 2 1 1 0 0 0 2 2 2 1 1 0 0 2 0 1 0 0 0 1 1 0 0 1 0 0 1 2 2 0 0 0 0 1 1 1 0 1 0 0 1 1 1 0 1 2 0 1 1 1 1 1 1 1 0 2 1 1 1 0 1 0 0 1 2 1 0 0 1 0 2 2 0 1 0 1 2 1 0 2 0 2 2 1 2 0 0 0 0 0 2 0 2 1 1 0 1 0 0 1 0 0 1 1 0 1 1 1 0 0 0 0 2 1 2 0 0 0 0 0 0 1 0 0 0 0 0 0 0 1 0 0 0 0 2 0 0 0 0 0 1 2 0 2 0 2 2 0 0 0 1 0 1 1 2 2 0 2 0 0 0 1 2 0 0 2 2 0 2 0 1 0 0 0 1 2 1 1 1 1 0 0 1 2 1 1 0 1 1 0 0 2 0 0 1 0 0 0 0 0 0 0 1 1 2 1 0 0 1 0 1 2 0 2 0 1 0 1 2 0 0 2 0 0 2 0 0 0 0 1 1 0 0 0 0 0 0 0 2 2 1 0 0 1 2 0 1 1 0 0 1 0 0 0 1 0 0 0 0 0 0 1 1
14 1 1 2 0 0 2 0 0 2 2 0 0 0 0 0 0 2 1 0 0 0 0 2 2 0 0 2 0 0 2 1 1 0 1 0 2 0 0 0 0 2 0 0 1 1 1 0 0 0 0 1 0 0 2 1 1 0 0 1 0 1 0 2 1 1 1 1 1 0 0 1 2 0 2 2 2 0 2 1 0 2 2 0 2 0 0 0 1 1 0 0 0 1 0 1 0 1 0 2 1 0 1 1 0 0 2 0 2 0 0 2 1 1 1 1 0 0 1 0 0 1 2 0 1 0 0 2 2 2 0 0 0 0 0 0 0 0 1 2 2 0 1 1 0 1 0 0 1 1 0 0 0 0 0 1 1 0 0 2 0 1 0 2 2 2 1 0 1 0 0 0 0 2 1 0 0 0 0 0 0 0 0 2 1 1 0 2 1 1 1 1 1 1 1 0 0 1 0 0 0 1 0 0 2 1 2 0 0 0 1 0 0 0 0 2 0 1 1 1 1 1 1 0 2 1 0 0 0 0 0 0 0 0 2 0 0 2 2 2 0 0 2 2 2 2 0 0 0 0 0 0 1 0 0 0 0 2 0 1 1 1 1 1 1 0 1 0 2 0 0 0 0 1 1 1 0 2 2 0 0 1 0 0 2 0 0 1 0 2 0 0 0 2 1 1 0 1 0 1 0 1 1 1 0 1 0 1 1 0 0 2 2 0 2 0 2 0 0 1 1 2 1 2 1 0 0 1 1 0 0 1 0 0 0 0 0 2 0 0 0 0 2 2 0 0 2 0 1 0 0 0 0 0 0 0 2 1 0 1 1 0 2 0 2 1 1 0 0 0 0 2 1 2 1 1 1 1 1 1 1 1 1 1 0 0 0 0 0 0 0 0 1 0 2 0 1 0 0 0 0 0 1 2 2 0 0 0 0 0 0 0 0 1 1 0 0 0 1 0 2 1 0 2 1 1 1 0 0 0 0 1 0 2 2 1 0 1 1 0 2 0 0 2 0 2 0 0 1 1 0 0 0 2 2 2 2 1 1 1 1 0 0 1 0 0 0 2 0 2 2 1 0 2 2 0 1 2 1 0 0 0 1 1 2 1 0 1 2 1 1 2 1 2 1 0 1 1 2 1 1 2 0 1 0 2 1 1 0 1 0 1 0 2 2 0 0 2 0 2 2 2 2 0 1 0 1 0 1 2 1 1 1 0 1 0 0 0 1 1 1 0 2 0 0 2 0 1 0 2 0 1 1 2 2 0 0 1 2 1 0 0 0 0 0 1 1 2 1 0 0 0 0 0 0 0 0 1 0 1 0 0 1 0 0 0 1 2 2 2 1 1 2 0 0 0 0 0 0 0 0 2 1 1 0 0 0 2 0 1 0 0 0 0 2 0 0 0 0 1 1 1 0 0 0 1 2 2 0 0 0 0 0 0 0 1 0 0 0 0 1 0 0 1 1 0 2 1 2 0 1 2 0 1 2 0 0 0 1 0 0 0 1 1 1 1 1 0 2 0 1 0 0 1 1 1 1 0 0 0 0 0 2 0 2 0 2 2 0 1 1 0 0 0 0 0 0 2 0 1 0 0 0 1 1 0 1 2 0 0 0 0 0 0 0 1 0 1 1 1 0 0 2 1 0 1 2 0 1 0 1 1 0 0 0 0 0 0 0 0 0 0 0 0 0 1 1 1 0 0 0 0 0 0 0 0 2 0 1 1 0 1 2 0 1 0 2 2 0 2 1 0 1 1 1 0 2 0 2 2 0 1 0 1 1 1 1 2 1 2 0 1 1 0 0 0 0 0 0 2 0 0 0 1 2 0 2 1 1 1 0 0 0 1 0 2 1 1 1 0 1 1 0 1 0 0 0 0 0 1 1 0 0 1 0 1 1 0 1 0 0 1 0 0 0 0 0 1 0 0 1 1 2 0 1 0 1 0 0 0 1 0 0 0 0 0 2 0 0 0 0 0 0 1 0 0 0 2 1 1 1 1 2 1 0 1 0 0 1 1 2 0 1 1 2 0 2 0 0 0 1 1 2 1 1 2 0 0 0 0 0 0 0 0 1 1 2 1 2 0 1 1 1 0 0 0 1 1 0 1 2 0 0 1 0 0 0 1 0 0 0 1 1 1 0 1 1 0 0 0 1 0 0 0 2 0 2 2 1 0 2 0 1 0 1 0 1 0 2 1 0 0 0 0 0 0 0 0 0 0 0 0 0 0 0 0 0 0 1 2 0 0 0 2 0 1 1 0 0 0 0 0
15 0 1 1 0 1 1 1 1 1 1 0 0 1 0 0 0 0 0 1 1 1 1 2 2 0 2 2 0 0 1 1 0 2 2 0 2 2 1 1 0 0 0 0 2 0 2 0 0 1 1 1 1 0 1 0 1 0 0 0 0 2 0 2 0 0 0 1 1 0 0 1 2 0 0 2 2 0 2 0 2 2 2 1 2 0 0 0 1 2 0 0 1 2 1 2 0 1 1 2 1 0 0 1 1 1 2 2 0 0 0 1 0 0 0 1 0 0 0 0 1 1 2 0 1 1 0 0 2 0 0 0 0 0 0 0 0 0 0 0 0 2 0 0 1 0 0 0 0 0 0 0 0 0 0 1 1 1 0 0 0 0 0 2 1 1 1 0 1 1 0 0 1 1 0 0 0 0 1 1 1 2 0 2 2 1 1 0 0 0 1 0 2 0 2 2 0 2 1 1 1 0 0 0 2 0 1 0 2 1 2 0 1 0 1 1 1 0 1 0 1 1 1 1 1 0 0 0 0 0 1 0 1 1 1 1 0 2 2 1 0 1 1 1 2 2 1 0 0 0 0 0 1 0 0 0 0 2 0 1 1 1 0 0 0 0 0 0 1 0 0 0 0 1 1 0 0 2 2 0 1 1 1 0 2 1 0 0 0 2 0 1 1 2 2 1 1 1 0 0 0 1 2 0 0 0 0 2 1 0 1 1 1 0 2 0 2 0 0 2 0 2 2 0 0 0 0 0 2 1 0 2 1 1 0 1 0 2 1 0 0 2 1 2 0 1 0 0 1 0 0 0 1 0 1 1 1 1 0 1 1 0 0 0 0 0 0 1 2 0 2 0 0 2 1 1 1 2 1 1 1 0 1 1 0 1 1 0 0 0 0 0 0 0 1 1 0 0 0 0 0 0 0 2 1 1 0 2 0 0 0 0 0 1 1 1 0 0 0 0 0 1 0 2 2 2 2 0 0 0 2 0 0 1 1 2 0 1 0 0 1 0 0 0 1 2 0 0 2 0 0 2 0 2 0 0 0 1 1 1 1 0 1 0 0 1 0 2 0 1 1 1 0 2 2 0 2 2 2 1 1 1 1 0 2 0 0 0 2 0 0 2 1 0 1 0 2 1 1 2 0 2 2 1 1 0 2 2 0 1 0 0 0 1 2 0 0 0 0 0 1 2 1 0 1 0 1 2 0 2 0 2 1 1 1 0 1 0 1 2 0 1 1 0 1 1 0 2 0 2 0 0 1 2 0 0 1 2 0 1 1 0 1 1 0 0 2 2 2 0 0 0 0 0 0 0 0 2 0 1 1 0 1 0 0 1 1 0 0 0 0 0 0 0 0 1 1 0 0 0 0 1 0 1 0 1 0 2 0 1 1 0 0 0 2 0 0 0 0 1 1 1 0 0 0 0 1 2 0 0 0 0 0 0 0 0 1 0 1 1 1 1 0 2 2 0 2 0 0 0 0 1 2 0 0 1 0 1 2 0 0 0 0 0 0 2 1 1 1 0 0 0 0 0 0 1 1 1 0 0 0 0 1 0 1 0 1 1 1 1 1 0 1 2 0 0 1 2 0 2 2 0 0 0 2 0 0 2 0 0 0 0 0 0 0 0 0 1 1 1 0 0 0 1 1 2 1 1 0 1 1 0 1 0 0 1 0 0 0 2 1 1 0 0 0 0 0 0 0 0 0 0 0 0 0 1 0 0 1 1 1 1 1 0 0 0 1 1 0 1 0 0 1 0 0 1 2 0 1 2 0 0 0 1 2 0 2 2 2 2 0 0 2 0 1 0 0 1 0 2 0 0 0 1 2 0 1 1 1 1 1 0 2 0 0 0 1 0 1 0 1 1 1 2 0 0 0 0 0 2 1 1 1 2 0 0 0 0 1 0 0 1 1 0 1 1 1 0 0 0 0 1 1 0 1 0 1 0 1 0 1 0 0 0 0 1 0 0 2 0 0 0 0 2 0 2 1 1 0 1 2 0 1 0 0 1 1 0 0 1 0 0 0 2 2 0 2 0 0 0 0 2 0 0 0 2 0 1 0 2 0 0 0 0 0 0 2 0 1 1 0 1 2 0 0 0 0 0 0 0 2 0 0 0 0 0 0 1 1 0 0 1 2 1 0 1 1 1 0 1 2 0 1 0 1 0 1 2 0 0 2 0 0 0 0 0 0 0 1 0 0 0 0 0 0 0 1 0 0 0 0 0 2 2 0 0 2 0 0 0 0 0 0 0 0 0 0 0 0 0 0 2
16 1 1 1 0 1 1 1 1 2 0 0 1 2 0 0 0 1 0 0 0 0 0 1 1 2 2 0 0 0 1 2 0 2 0 2 0 1 0 2 2 0 0 1 1 1 1 0 0 0 0 0 0 0 2 2 0 2 2 1 0 0 0 2 0 0 0 0 1 1 1 1 2 0 1 2 2 0 1 0 1 2 2 0 2 0 0 1 2 2 0 1 0 1 1 2 0 1 1 1 1 1 0 0 2 0 1 2 1 1 0 1 0 1 0 1 1 0 0 2 2 0 0 2 0 2 0 0 1 1 1 0 0 0 0 0 0 0 0 0 1 1 0 0 1 0 1 0 0 0 0 0 0 0 0 0 1 0 0 1 1 1 0 1 0 0 0 0 0 1 0 1 1 1 0 0 0 1 0 0 0 0 0 2 0 0 0 2 1 1 1 2 1 0 1 1 1 2 0 0 0 0 1 1 2 0 1 0 1 0 1 0 1 0 0 2 0 1 2 0 1 1 2 2 0 0 0 0 0 0 0 0 0 0 2 0 0 2 2 2 0 0 2 2 2 2 0 0 0 0 0 0 1 0 0 0 1 2 0 2 2 2 0 0 0 0 0 0 1 0 0 1 0 2 0 0 1 2 2 0 1 2 1 1 2 1 1 0 1 1 1 1 1 2 2 2 0 1 0 1 0 1 2 0 0 0 1 0 1 0 0 1 2 1 2 0 1 0 2 0 0 2 1 2 0 0 0 0 1 1 0 1 0 0 0 0 0 2 1 1 0 1 2 2 0 1 1 0 2 2 2 0 0 1 0 1 1 1 0 0 0 0 1 0 1 0 1 2 2 0 2 0 2 1 1 0 2 1 1 1 2 1 0 0 1 0 1 0 0 0 1 1 0 0 1 1 1 0 0 0 0 0 0 2 2 0 0 0 0 0 0 0 0 1 1 1 0 0 0 0 0 0 1 1 0 2 0 0 0 0 1 0 0 0 0 1 1 1 0 0 2 0 0 0 0 1 0 0 2 0 0 1 0 2 1 1 1 1 1 1 1 0 0 0 0 2 1 2 0 0 0 1 1 2 2 0 2 2 2 0 1 0 0 0 2 0 0 1 1 0 1 1 1 0 1 0 2 0 0 2 0 2 2 1 0 1 1 1 1 0 0 0 1 1 1 1 1 1 0 1 1 2 0 0 0 0 2 0 1 2 1 0 0 0 1 0 0 0 2 1 0 1 0 0 0 1 0 1 0 2 0 1 0 1 1 1 0 1 1 0 0 0 1 0 1 1 1 1 1 0 1 1 1 0 1 0 1 2 0 0 1 0 0 0 1 1 1 0 0 0 0 0 2 0 0 0 0 1 0 2 0 0 0 1 0 0 1 1 0 2 2 2 0 0 0 0 0 0 0 0 0 0 0 0 0 0 2 1 0 0 0 0 0 0 0 2 1 0 0 1 0 0 0 0 1 0 2 0 1 0 0 2 0 1 1 0 0 0 1 0 0 0 1 1 2 2 1 2 0 0 0 0 1 0 0 2 0 1 1 0 0 2 2 0 0 2 0 1 1 1 1 0 0 0 0 0 0 1 0 1 0 0 0 0 1 0 1 2 0 0 1 1 0 1 0 0 0 0 0 0 0 0 1 0 0 2 0 1 0 1 1 0 1 1 0 1 1 0 0 0 0 0 0 0 0 1 1 0 0 0 0 0 0 1 0 2 1 0 1 1 0 1 2 0 0 0 2 2 0 2 0 0 1 1 1 0 0 0 1 2 1 0 0 2 2 0 2 2 2 2 0 0 1 1 2 1 0 0 0 2 0 0 2 2 0 0 1 0 0 2 2 1 1 0 0 1 0 0 2 0 1 1 1 2 0 0 1 0 1 2 1 2 0 0 0 1 1 0 1 0 1 1 1 1 0 0 1 0 0 0 0 2 1 2 0 0 0 2 0 0 2 0 0 0 0 0 1 0 1 0 0 0 0 1 0 0 0 0 1 1 1 0 2 0 0 0 0 1 0 2 1 0 1 2 2 0 2 0 0 1 0 1 2 0 2 0 2 2 1 1 1 0 0 1 1 1 2 0 2 1 0 2 2 0 1 0 1 2 1 0 1 0 0 2 0 0 0 1 0 1 0 0 2 1 0 1 2 0 0 0 2 0 0 1 1 0 2 1 0 1 1 1 2 0 2 1 2 0 0 0 0 0 1 1 1 0 0 1 1 0 0 0 0 0 1 1 1 1 1 2 0 1 0 1 0 0 0 0 0 0 0 0
17 0 0 2 0 1 2 1 2 1 0 0 1 1 1 1 1 1 1 0 0 0 0 0 0 0 1 1 1 1 1 2 2 2 0 1 1 1 0 1 1 1 0 1 1 1 2 0 0 1 1 1 0 1 1 1 0 0 0 0 0 1 0 1 0 1 2 0 1 1 0 1 2 0 0 2 2 0 1 0 0 1 2 0 1 0 0 0 2 2 0 0 2 0 0 0 0 0 0 0 0 0 0 2 0 0 2 1 1 1 0 2 0 1 0 1 0 0 0 2 2 0 2 0 0 0 0 0 1 1 0 0 0 0 1 0 1 0 0 1 1 1 1 0 1 0 0 0 0 0 0 0 2 0 0 0 1 1 0 0 1 1 1 1 0 1 0 2 0 0 1 0 0 2 0 0 0 0 1 1 1 1 1 1 1 1 1 1 0 0 1 1 2 1 2 1 2 2 0 1 1 1 0 1 2 0 1 0 1 1 1 0 2 0 0 2 1 0 2 0 0 0 2 2 0 0 0 0 0 0 0 1 1 0 1 0 0 1 1 1 0 0 2 2 2 2 0 0 0 0 0 0 2 0 0 0 0 0 0 0 0 0 0 0 1 0 0 0 2 0 0 0 1 0 0 0 0 2 2 0 1 1 2 1 1 1 0 0 0 1 0 1 0 2 2 0 0 0 0 0 0 1 1 1 0 1 0 1 2 0 1 2 0 1 1 0 2 0 0 1 0 1 1 2 1 0 0 2 0 2 0 1 0 0 0 2 1 1 1 0 1 1 1 2 0 0 2 0 2 1 1 0 0 0 0 0 0 1 0 2 1 0 2 0 2 0 1 0 0 0 0 2 1 1 1 0 2 2 2 0 0 1 0 0 2 1 0 1 1 0 0 0 0 0 2 1 1 0 1 1 0 1 0 2 2 1 0 0 0 0 1 0 0 0 0 0 0 0 1 0 2 1 0 1 1 2 1 0 0 1 0 1 0 2 0 0 0 0 0 0 1 0 0 1 0 2 1 0 0 1 0 0 0 1 1 0 1 2 2 1 1 0 0 0 1 2 0 0 0 2 0 0 1 1 0 0 0 2 1 0 0 0 1 1 1 0 0 0 2 0 0 2 0 0 1 0 1 2 2 2 0 2 2 0 0 0 2 0 1 1 1 0 0 2 2 0 0 0 2 2 2 2 1 0 0 1 1 1 0 2 0 1 1 0 1 0 1 0 2 1 0 1 1 0 0 1 0 0 2 0 0 0 1 2 0 0 0 1 1 0 0 0 0 0 0 1 1 1 0 0 0 0 1 0 0 0 1 1 0 1 0 0 0 0 0 1 1 2 1 2 0 0 1 0 0 1 0 0 0 0 0 2 0 0 1 1 2 1 0 1 0 0 0 0 0 0 0 0 1 0 0 0 0 0 0 0 2 1 0 0 0 0 2 0 0 0 2 0 1 1 2 1 0 1 2 0 2 0 1 0 0 1 0 0 1 0 0 1 1 0 0 0 1 0 1 2 0 1 1 0 0 0 0 0 0 2 0 0 0 0 1 0 2 1 2 0 2 1 1 0 2 0 0 0 0 0 0 2 0 1 1 0 0 0 1 0 0 2 0 0 0 0 0 0 0 0 0 1 1 1 0 1 1 0 0 1 1 0 0 0 1 0 2 0 0 1 0 0 0 1 0 1 0 0 0 1 1 1 0 0 0 0 0 0 0 0 1 0 0 0 0 0 2 0 0 0 2 0 0 1 1 0 0 0 0 0 0 0 1 0 2 2 1 0 0 1 0 1 1 2 0 1 2 0 2 0 1 1 0 1 0 0 0 1 2 0 0 0 0 2 2 1 0 2 0 2 2 2 2 0 0 1 1 2 0 0 1 0 0 1 1 0 0 1 0 1 0 0 1 0 0 1 1 1 0 0 1 0 0 0 1 1 0 2 0 0 0 1 0 0 2 0 0 0 0 0 1 0 0 0 0 0 0 1 0 0 0 0 0 0 1 1 2 2 0 2 0 0 0 1 0 1 0 2 2 0 2 0 1 2 0 1 2 0 2 1 1 1 0 0 0 0 0 0 0 0 2 0 1 2 0 2 2 1 2 0 2 0 1 1 1 1 0 1 0 0 0 1 0 1 0 0 1 1 1 2 1 0 0 0 2 0 0 0 2 0 2 2 0 0 0 0 1 0 2 1 2 0 2 0 0 1 0 0 0 2 0 1 1 1 1 0 0 1 0 1 1 1 0 2 0 0 0 1 0 0 0 0 0 0 0 0
18 0 1 2 0 0 2 1 1 1 1 1 0 0 0 0 0 0 0 0 1 0 0 2 2 0 0 1 0 0 2 1 0 0 1 1 1 2 0 1 1 0 0 1 2 1 0 0 0 0 0 0 0 0 2 1 0 0 0 0 0 1 0 2 1 1 2 0 1 0 0 0 1 0 2 1 1 0 2 2 0 2 1 1 0 0 0 1 2 2 1 1 1 1 0 1 0 1 1 2 1 0 0 2 0 0 2 2 0 0 1 2 1 2 1 2 1 0 2 0 0 1 1 1 0 1 0 0 2 2 0 2 0 1 1 1 0 0 1 2 2 0 0 0 1 1 1 0 0 0 0 0 0 0 1 0 0 0 0 1 1 1 0 2 0 0 1 0 0 2 0 2 0 2 0 0 0 0 2 2 2 2 2 2 2 2 2 2 1 0 2 0 1 0 1 1 1 2 0 0 0 0 1 0 2 0 2 0 0 0 2 0 1 0 0 2 1 1 2 1 1 1 2 2 0 0 1 0 0 0 0 1 0 0 2 0 0 1 1 1 0 0 2 2 2 2 0 0 0 0 0 0 2 1 0 0 0 0 0 0 0 0 1 0 0 0 2 0 2 0 0 1 0 0 0 0 0 1 1 0 1 0 2 0 2 2 2 1 1 1 0 0 0 1 2 0 1 1 0 0 0 1 2 0 0 1 0 0 1 0 1 1 2 1 1 0 2 0 1 0 1 2 0 1 1 0 0 0 2 1 0 2 0 0 0 0 1 1 0 1 1 1 2 2 0 1 1 2 0 2 2 0 0 0 0 0 2 2 0 1 1 0 2 1 2 0 0 1 2 0 2 0 2 2 1 2 2 2 2 0 0 2 1 1 0 1 1 2 2 1 1 1 1 0 2 0 2 0 1 1 0 1 0 1 0 0 1 0 0 0 1 0 0 0 0 1 0 1 0 1 1 1 1 2 2 2 1 0 0 0 1 0 0 2 1 1 0 0 0 0 2 0 0 1 0 2 0 0 1 1 0 1 0 2 1 1 1 2 2 2 1 0 0 0 0 2 0 1 0 0 1 0 0 2 0 1 0 2 2 0 1 1 1 0 1 0 1 1 1 0 1 1 0 1 0 0 1 1 1 2 0 2 2 0 0 0 2 0 0 0 0 1 1 0 0 2 1 1 0 1 1 2 2 0 0 2 0 1 0 2 1 1 0 0 0 0 0 0 0 1 1 0 1 0 0 1 0 0 2 2 0 0 0 1 1 1 1 0 1 0 0 1 0 0 0 0 0 0 0 0 0 1 1 0 0 0 1 2 0 2 0 0 0 0 1 0 0 1 0 1 0 1 1 0 0 0 0 0 0 1 0 2 0 0 0 0 0 0 0 0 1 0 0 1 0 1 0 0 0 1 1 1 0 0 0 0 2 0 0 0 0 0 0 0 0 0 1 0 0 1 1 0 0 0 1 0 2 0 0 0 0 2 0 0 2 0 0 1 2 0 0 0 1 0 0 2 0 2 0 0 0 0 0 0 0 1 2 1 0 0 1 0 2 1 2 2 0 0 2 2 2 0 0 0 0 0 0 1 0 1 0 0 0 0 1 0 1 2 0 0 0 0 1 0 1 2 1 2 2 2 0 0 0 0 1 2 0 1 1 0 1 0 0 0 0 1 0 0 0 0 0 0 0 0 0 0 0 1 0 0 0 0 0 0 0 1 1 0 0 0 0 0 1 1 0 0 2 1 0 1 0 1 2 2 2 0 0 0 1 1 1 1 0 1 1 1 1 0 0 2 0 2 1 1 2 1 0 2 0 2 0 0 0 2 0 1 1 0 0 2 2 1 0 1 0 2 2 1 1 0 0 0 0 2 0 0 0 0 0 1 1 0 0 1 0 1 0 0 1 0 1 0 1 0 0 0 0 1 1 0 0 1 1 1 0 0 0 0 1 1 1 0 0 0 1 0 1 2 1 0 0 0 1 1 0 0 0 0 1 2 2 0 1 0 0 0 0 1 0 2 0 0 0 2 2 0 2 0 0 0 0 2 2 0 2 1 1 1 1 1 1 0 0 0 1 1 1 1 1 0 0 1 2 0 0 0 1 1 0 1 2 0 0 1 0 0 0 0 0 0 0 2 2 2 0 1 1 2 0 0 2 0 2 0 0 0 0 1 0 0 1 1 0 1 1 0 1 0 2 1 1 0 1 1 0 1 0 0 0 0 0 0 0 1 0 0 0 0 0 0 0 1 0 0 0 0 0 0 0 0 0 0
19 1 2 1 0 0 1 2 2 1 1 1 0 2 0 0 0 1 1 0 0 0 2 0 2 0 1 2 0 0 2 0 1 1 2 2 1 2 0 1 1 0 0 1 2 1 2 0 1 0 0 2 1 0 1 1 1 0 0 1 0 1 0 2 1 1 2 0 1 0 1 2 2 0 1 2 1 0 2 1 1 2 1 1 0 0 0 0 2 2 0 0 1 1 0 1 0 0 0 2 0 0 0 1 1 1 2 1 1 0 0 1 1 1 2 2 2 0 1 1 1 0 2 0 0 0 0 0 2 1 0 0 0 0 0 0 0 1 0 0 0 2 0 0 1 0 0 0 1 1 0 1 0 1 0 0 0 0 0 2 0 0 0 2 1 1 1 0 0 0 0 0 0 2 0 0 2 0 0 1 1 2 0 2 2 2 0 0 0 0 1 0 2 0 2 2 2 2 0 0 0 1 0 1 1 0 2 1 0 1 2 0 1 1 0 2 0 1 2 0 1 1 2 1 0 0 0 0 0 1 0 0 0 0 1 0 0 2 2 2 0 0 2 1 1 1 0 0 0 0 0 0 0 0 0 1 1 0 0 0 0 0 1 1 0 0 0 0 2 1 0 1 1 0 2 2 0 1 1 0 1 0 1 0 1 0 0 2 0 2 0 1 0 2 2 0 2 0 0 0 0 1 0 2 0 0 0 0 1 0 1 1 1 1 1 0 2 1 1 1 0 2 1 2 2 0 0 0 1 0 0 1 0 0 0 0 0 2 0 1 0 0 0 1 0 0 1 1 0 2 2 0 0 0 0 0 1 1 0 2 2 0 1 0 1 2 0 2 2 0 2 0 1 2 1 0 1 1 0 2 0 0 1 1 0 1 1 0 0 1 1 0 0 0 1 1 0 0 1 1 0 1 0 2 2 1 0 0 0 0 0 0 1 0 1 2 1 0 0 0 0 0 2 2 1 2 1 1 1 2 0 1 0 2 2 2 0 1 0 0 1 0 0 1 0 1 0 0 1 0 0 0 0 1 2 1 2 0 0 0 2 0 0 1 0 1 1 2 0 1 1 1 1 1 0 0 0 1 2 0 2 0 0 0 2 1 0 0 1 0 1 0 0 2 1 0 1 1 1 2 0 2 2 0 0 0 1 2 2 1 1 0 0 2 2 0 0 0 1 1 1 2 2 0 0 2 0 1 0 2 0 1 1 0 1 0 1 0 1 0 2 0 1 1 1 2 0 1 1 2 0 0 0 2 1 0 0 1 1 0 0 0 1 1 0 0 1 2 2 0 0 0 0 0 0 0 1 1 0 1 0 0 0 0 0 0 0 1 0 1 0 1 1 0 1 0 0 1 0 0 0 1 0 0 0 2 2 1 0 2 0 1 0 0 1 0 1 0 0 0 0 0 0 0 0 1 1 2 0 0 1 0 0 0 0 0 1 0 0 2 2 2 0 1 1 0 2 0 0 0 0 2 1 0 1 0 0 0 2 0 0 0 1 0 0 1 0 1 0 2 0 2 0 0 1 1 2 0 1 0 0 1 2 1 2 1 1 1 2 1 2 0 0 1 0 0 1 2 0 1 0 0 0 0 2 0 2 2 0 0 0 0 0 1 0 0 0 0 0 0 0 1 1 0 0 2 0 1 1 0 1 0 1 0 0 0 1 0 0 1 0 1 0 0 1 0 1 0 0 0 0 0 0 0 0 0 0 0 1 0 0 0 2 0 0 1 2 1 0 2 1 0 2 1 1 0 1 0 2 2 1 1 1 1 1 0 1 2 1 1 1 1 1 1 1 1 0 1 1 1 1 0 1 1 1 0 1 0 1 1 0 0 2 0 2 2 2 1 2 0 1 1 2 2 0 0 1 0 0 2 0 2 1 1 0 1 0 0 0 0 0 0 1 1 0 0 1 1 0 0 0 1 2 2 0 2 0 0 1 0 1 0 0 0 0 0 0 0 2 0 0 0 0 1 0 2 0 0 1 0 1 0 1 0 0 1 0 2 0 2 0 0 2 2 2 0 2 0 0 0 1 2 1 0 1 1 0 1 1 1 1 0 1 0 1 2 0 1 1 0 1 0 2 1 1 0 2 1 0 0 1 1 0 0 0 0 0 1 0 0 0 0 2 2 1 0 0 0 0 1 0 1 0 0 1 0 1 2 0 0 1 0 0 0 0 0 2 0 0 0 0 0 1 1 0 0 0 1 1 0 0 0 1 1 0 1 1 0 0 2 0 0 0 2 0 0 0 0 0 0 0 0
20 1 0 2 0 1 1 2 2 1 0 0 1 1 0 0 1 1 1 0 0 0 0 0 1 0 0 1 2 2 1 1 1 1 0 2 0 0 0 0 0 2 0 0 0 2 1 0 0 0 0 0 0 0 2 2 0 0 1 2 0 1 1 2 0 0 0 0 1 0 0 2 2 0 2 2 2 0 2 0 0 1 2 0 1 0 0 1 2 2 1 1 0 2 1 2 0 2 2 2 2 0 0 1 1 1 1 2 0 0 1 2 1 1 1 1 1 0 1 1 1 0 2 0 1 0 0 0 0 0 2 0 1 1 0 0 1 0 0 2 0 2 0 0 1 0 1 0 1 1 0 0 0 0 0 0 1 0 0 1 0 2 0 2 0 1 0 0 1 1 0 1 2 0 0 0 1 0 0 0 0 0 0 2 1 0 0 0 0 0 0 0 2 2 2 1 2 2 1 1 1 1 0 0 2 0 2 0 1 0 2 0 0 0 0 2 1 0 1 1 0 0 2 2 0 0 2 0 0 0 0 0 0 0 0 0 0 2 2 0 0 1 2 0 0 0 0 0 0 0 0 0 0 1 0 0 1 0 0 0 0 0 0 0 0 0 0 1 1 0 0 0 0 0 1 0 1 1 1 0 0 1 2 1 1 1 1 1 0 2 0 1 0 2 2 0 1 1 1 0 1 0 2 0 1 0 0 1 1 0 0 1 2 1 2 0 2 0 0 0 0 0 0 2 0 0 1 0 2 1 0 0 1 1 0 1 1 2 0 0 0 0 1 1 0 1 0 0 1 0 1 0 0 0 0 1 2 1 0 0 0 0 2 1 2 1 0 1 1 0 1 1 1 1 0 0 2 1 0 2 2 1 2 2 0 0 1 1 1 0 0 1 1 0 2 0 2 1 0 0 0 0 0 2 1 0 0 2 0 0 1 0 1 0 1 1 0 1 0 1 1 1 0 1 0 2 1 1 1 1 1 0 0 0 0 1 0 0 0 0 2 0 0 2 1 2 1 1 2 1 0 1 0 2 0 0 0 0 1 2 1 0 0 1 0 1 1 1 0 0 1 0 1 2 1 1 1 2 2 0 2 0 0 0 2 1 0 0 2 0 0 1 0 1 1 0 2 2 2 2 0 2 1 1 2 0 2 1 1 0 0 0 1 0 0 2 1 1 0 1 1 2 2 1 1 0 1 0 1 2 1 0 1 0 1 0 1 0 2 2 0 1 1 1 1 2 0 1 1 1 0 0 1 2 0 1 0 0 1 1 1 0 0 0 0 1 1 1 1 1 1 1 1 0 0 0 1 1 0 1 0 0 1 0 0 0 0 1 1 1 0 0 1 0 1 0 0 0 0 1 0 1 0 1 0 0 2 1 0 1 0 0 0 0 2 0 0 0 0 0 0 0 0 0 0 0 2 0 0 0 1 0 0 0 0 1 0 0 2 1 2 1 0 0 2 0 2 0 0 1 0 1 0 1 1 0 0 1 2 0 0 0 1 0 1 2 0 0 0 0 1 0 0 0 0 2 0 1 2 1 0 1 2 2 2 1 1 1 1 2 2 0 1 2 0 0 0 2 0 2 1 0 0 0 2 0 1 2 0 0 1 1 1 1 1 1 0 1 1 1 0 1 0 0 0 1 1 0 0 0 1 0 1 0 0 2 1 0 0 1 0 1 0 0 1 0 1 0 1 1 1 1 1 0 0 1 1 0 0 0 0 0 2 0 0 0 2 1 0 1 2 0 2 1 1 0 1 0 0 0 2 2 1 1 0 0 1 2 2 1 1 0 2 0 2 0 1 1 0 1 0 0 2 2 0 0 0 0 0 2 2 2 1 0 0 1 0 0 2 0 1 1 1 1 0 0 0 0 0 2 0 2 0 1 0 1 1 0 1 0 0 0 0 0 0 0 0 0 0 0 0 2 0 2 0 0 0 0 0 0 0 1 1 0 0 2 0 1 1 0 0 0 1 1 0 0 0 1 0 1 2 0 2 0 0 0 2 0 0 1 0 1 0 1 1 0 2 0 0 0 1 1 1 0 2 0 1 0 1 1 1 0 0 0 1 0 1 0 1 1 0 1 2 1 1 0 0 1 1 0 1 1 0 1 0 0 0 2 0 0 0 2 1 2 2 2 0 0 0 0 1 0 0 0 2 0 2 2 0 0 1 1 2 0 0 0 0 0 1 0 0 0 0 0 0 0 1 0 1 0 1 1 0 0 0 0 0 0 0 0 0 0 0 1 0 0 1 0 0 0 1 1
21 0 1 1 0 0 0 1 2 2 2 0 1 1 0 0 0 2 0 1 1 1 0 0 1 0 1 2 1 1 0 1 1 1 0 1 1 2 0 1 1 1 1 0 2 0 0 0 0 1 1 1 0 0 1 1 0 0 0 0 1 1 0 2 0 0 1 0 1 0 0 1 2 0 2 2 2 0 2 1 1 2 2 0 2 0 0 1 2 2 1 1 2 1 1 1 0 1 1 2 0 0 1 0 0 0 2 2 0 0 0 1 0 0 1 2 1 1 2 0 1 0 2 0 1 0 0 0 1 1 0 1 1 1 0 0 1 0 0 1 0 2 0 0 0 0 0 0 1 1 0 1 0 0 0 0 0 1 0 1 0 2 0 1 0 2 2 1 0 1 1 0 1 1 0 0 1 0 1 2 1 1 1 2 2 1 2 2 1 0 2 0 1 0 2 2 1 2 1 1 1 1 1 0 2 0 2 0 0 0 1 0 1 0 0 2 1 0 1 0 1 1 1 1 1 0 1 0 0 0 0 0 0 0 2 0 0 2 2 2 0 0 2 2 2 2 0 0 1 1 1 1 1 0 1 1 1 2 0 0 0 0 0 0 0 0 1 0 2 1 0 0 1 0 1 1 0 2 2 0 1 1 2 2 2 2 2 1 1 2 2 1 1 1 2 1 0 1 0 0 0 1 2 0 1 0 1 0 1 0 0 1 2 1 1 0 2 1 0 0 1 2 1 0 0 0 0 0 2 0 0 2 0 0 0 0 0 2 0 1 1 1 1 2 1 0 2 0 1 0 0 0 0 1 0 1 1 1 0 1 1 0 1 0 1 1 1 2 1 1 1 1 1 2 1 0 2 2 2 0 0 1 2 1 0 2 1 0 0 0 0 1 1 0 1 1 1 1 0 0 0 0 0 2 2 1 0 0 0 0 0 0 0 0 0 0 0 0 0 0 0 1 0 1 1 2 0 0 0 0 1 0 0 0 1 2 0 1 0 0 1 0 0 1 0 2 1 0 2 1 0 2 0 1 1 0 1 0 0 1 1 0 0 0 0 1 0 1 0 0 1 0 0 2 1 1 1 1 2 0 0 0 1 0 1 0 1 1 2 1 1 2 1 1 0 0 1 2 2 2 0 2 1 1 0 1 1 0 0 1 0 1 0 0 0 1 0 1 1 2 2 2 2 0 1 1 0 0 1 2 0 0 0 0 0 0 0 0 2 0 1 1 1 0 0 1 0 1 1 1 0 0 1 2 0 1 0 0 2 0 0 0 1 0 1 0 0 2 2 0 1 2 0 0 0 0 1 2 0 2 0 0 0 0 1 1 2 0 0 0 0 0 2 0 0 0 0 2 0 2 2 0 0 0 0 1 1 1 0 1 2 0 0 0 0 0 1 0 0 2 1 1 0 0 0 0 2 2 0 0 0 0 0 0 0 1 1 0 1 1 1 0 0 1 1 0 2 0 2 0 0 1 0 1 1 1 0 1 0 0 0 0 2 0 1 2 0 1 0 1 0 1 0 0 0 2 0 0 0 0 0 0 2 2 2 1 1 1 1 2 1 1 0 1 0 0 1 1 0 2 0 0 1 0 1 0 0 2 0 0 0 0 0 0 0 1 0 1 1 1 0 1 1 0 0 1 1 0 0 0 1 0 0 1 0 0 1 0 0 2 1 1 0 0 0 1 1 0 1 0 0 0 1 0 0 0 0 0 0 1 0 0 2 0 0 0 2 1 0 1 0 1 1 1 1 0 2 0 0 0 1 2 0 1 1 1 1 2 2 1 1 0 1 0 1 0 2 0 0 1 0 0 0 2 0 0 1 2 0 0 0 0 0 2 0 2 2 0 2 1 1 2 0 2 0 0 1 0 0 2 0 2 1 0 0 0 0 0 0 0 0 0 0 0 0 0 0 1 0 1 0 0 0 2 0 0 0 0 0 0 1 0 0 0 0 0 2 0 1 0 0 0 0 0 0 0 0 1 1 1 2 0 2 0 0 0 0 0 0 2 0 0 1 1 1 0 2 0 0 0 0 1 1 0 2 1 1 1 1 1 1 0 0 0 0 1 1 1 2 0 0 2 1 2 2 0 1 2 0 0 2 1 0 2 0 0 0 1 0 1 0 1 1 1 0 2 1 0 0 1 2 0 0 0 2 0 2 2 0 0 2 0 1 0 1 1 1 0 1 0 0 1 0 0 0 0 1 1 1 0 0 0 0 0 0 0 0 0 0 0 0 0 0 1 0 0 0 0 1 0 0 0
22 1 2 1 0 0 1 2 2 1 1 0 1 1 0 0 0 0 0 1 2 1 0 2 2 0 0 2 0 0 2 1 0 0 1 2 0 0 0 0 0 2 0 0 1 0 0 0 0 0 0 1 0 0 2 1 0 0 1 1 0 1 0 0 0 0 1 1 1 0 0 1 2 0 2 2 2 0 2 0 1 1 2 0 2 0 0 0 2 2 0 0 1 1 0 2 0 0 0 1 0 0 0 1 1 1 2 1 0 0 1 1 1 2 1 2 1 0 2 2 2 0 2 0 1 0 0 1 2 1 1 0 0 0 0 0 0 0 0 0 1 1 0 0 0 1 0 0 0 0 0 0 0 0 0 0 1 2 0 1 1 1 0 2 1 1 1 1 0 1 0 1 1 1 0 0 0 0 1 1 1 2 1 2 2 2 2 2 1 0 1 0 1 0 1 2 1 2 0 0 0 1 0 1 2 0 2 1 0 0 1 0 2 0 0 2 1 1 1 2 0 0 1 2 0 0 1 0 0 0 0 0 0 0 2 0 0 2 2 1 0 1 2 2 2 2 0 0 1 1 1 1 1 1 0 0 1 2 0 2 2 2 0 0 0 0 0 1 2 0 0 0 0 1 0 0 0 2 2 0 2 2 2 2 2 1 1 0 0 1 0 0 0 2 2 1 0 1 0 1 0 0 2 0 1 0 1 1 1 0 0 2 1 1 1 0 1 0 1 0 0 1 1 2 0 0 1 0 0 1 0 0 0 0 0 1 0 1 0 0 0 1 0 2 0 1 1 0 0 1 1 0 0 1 0 1 0 0 0 2 2 0 1 1 2 1 0 1 1 0 1 1 0 2 1 1 2 1 1 1 0 1 2 2 1 1 1 0 0 0 0 1 0 1 2 0 2 1 0 0 0 0 0 2 2 1 1 0 0 0 0 0 0 0 0 1 0 0 0 0 0 0 1 0 1 2 2 2 2 1 0 1 0 1 1 2 0 0 1 0 0 0 0 2 0 0 0 0 2 2 0 1 0 2 1 1 1 1 2 2 1 0 1 0 1 2 0 2 0 1 1 1 1 2 1 1 1 2 2 0 2 0 2 1 1 1 1 1 2 1 0 1 1 1 1 0 1 1 1 1 1 1 2 0 2 0 2 0 2 0 2 0 1 0 0 1 0 0 1 1 1 2 2 0 0 2 0 1 0 1 0 2 1 1 1 0 1 0 1 1 0 1 1 0 1 2 0 1 1 1 0 0 1 1 1 1 0 0 1 1 0 0 1 0 1 0 0 1 1 0 0 0 1 0 0 0 1 2 0 1 0 0 1 0 1 1 2 2 1 2 0 1 1 0 0 0 1 0 0 0 0 2 0 1 0 0 1 0 0 1 0 0 0 1 0 1 1 0 0 0 0 0 0 0 0 2 0 1 0 0 1 0 0 0 0 1 1 0 0 2 0 0 0 0 0 0 2 0 1 0 0 1 0 0 1 0 0 1 1 0 0 0 2 0 1 2 1 1 0 0 1 0 0 1 1 1 1 0 0 0 1 0 2 0 2 1 2 2 1 0 0 2 0 2 0 0 2 2 0 1 0 0 1 0 2 0 1 2 0 0 1 1 0 0 0 0 0 1 1 1 0 0 0 1 0 2 0 0 1 0 0 0 0 0 0 0 1 0 0 0 0 0 1 1 1 0 1 0 0 0 0 0 0 0 0 0 0 0 2 2 0 0 2 0 0 0 2 1 0 1 1 0 1 0 0 0 1 0 0 0 1 2 1 0 1 1 1 2 1 1 1 1 1 0 1 0 1 1 1 1 0 0 0 2 2 1 0 0 1 2 2 0 2 0 1 1 2 0 2 0 2 2 0 2 1 0 0 1 0 2 1 1 1 2 1 1 0 1 2 0 0 0 0 0 0 0 0 0 0 0 0 1 2 1 0 1 0 0 0 0 2 0 0 0 0 1 0 0 2 0 0 0 0 1 0 0 0 2 0 0 0 1 2 0 0 0 1 0 0 2 0 0 0 1 2 0 2 0 0 1 0 2 0 0 2 0 0 0 0 0 0 0 0 0 1 1 1 1 1 0 0 1 2 0 0 0 1 0 1 0 2 0 0 1 0 0 0 1 0 0 0 0 2 1 0 1 1 0 0 0 2 0 0 0 2 0 2 1 1 2 0 2 0 1 1 0 1 1 1 0 0 0 0 0 0 0 0 0 1 0 1 1 2 2 0 0 2 1 0 1 0 1 1 2 0 0 0 0 1 0 0 0
23 1 0 2 0 1 2 0 1 2 1 0 0 0 0 0 0 1 1 0 0 0 0 2 2 0 2 1 0 1 2 0 2 1 1 0 2 1 0 0 0 2 0 0 2 0 2 0 0 0 0 0 0 1 1 2 0 0 0 1 0 1 0 1 0 2 0 0 1 0 1 2 2 1 1 2 2 0 2 0 1 1 2 0 1 0 0 0 2 2 0 0 0 2 1 2 0 1 0 2 0 0 1 0 1 1 2 2 0 0 0 0 1 2 1 2 1 0 1 2 2 0 1 1 0 1 0 1 1 1 2 0 0 0 0 0 1 0 0 1 0 2 0 0 0 1 1 0 1 1 0 1 0 0 1 0 0 1 0 0 0 0 0 2 1 2 2 0 1 1 0 1 0 2 1 0 0 0 1 1 1 1 2 2 2 2 2 1 0 0 2 0 1 0 1 2 1 2 0 1 0 0 0 0 2 0 2 0 0 0 2 0 1 0 0 2 0 0 2 1 0 0 1 2 0 0 0 0 0 0 0 0 1 1 0 0 0 2 2 1 0 1 2 2 2 2 0 0 0 0 0 0 1 2 0 0 0 2 1 0 0 0 1 1 1 0 1 0 2 1 0 1 0 2 1 1 0 1 1 0 0 0 1 1 2 1 0 1 0 2 2 1 1 2 2 1 0 0 1 0 0 0 2 0 1 1 0 0 2 0 2 2 2 0 0 0 2 0 0 1 0 2 1 1 0 0 0 0 0 0 0 1 0 0 0 0 0 1 0 0 0 1 1 2 0 1 1 1 0 0 0 0 0 1 0 1 1 0 0 1 2 1 1 1 1 0 2 0 0 0 0 2 0 1 0 0 1 2 1 1 2 1 1 1 1 2 1 0 0 1 1 1 1 1 1 1 1 1 0 0 0 0 0 1 1 0 1 1 0 0 0 0 0 0 0 0 0 1 0 1 1 2 0 2 2 2 1 1 1 0 1 0 0 2 0 0 0 1 0 0 2 0 0 0 0 1 0 1 2 0 1 2 0 1 1 0 1 0 1 0 2 0 0 0 0 2 2 2 0 1 0 0 0 2 1 1 1 2 1 0 0 0 2 0 0 0 2 0 2 0 0 2 1 1 1 0 2 2 2 0 2 1 1 1 1 0 2 0 0 1 0 0 1 0 0 2 1 0 1 2 2 2 0 0 0 0 2 0 1 2 1 0 1 1 0 1 0 0 0 1 1 0 1 1 1 1 0 2 0 2 0 0 1 2 1 1 1 0 2 0 0 0 1 0 0 0 1 2 0 2 0 1 1 0 0 0 1 1 0 1 0 0 1 0 0 1 2 0 0 0 0 0 1 0 1 0 0 0 0 0 0 2 0 0 0 1 1 1 0 2 0 0 0 0 1 0 1 0 1 0 0 0 0 0 0 1 2 1 0 0 1 0 0 0 0 0 0 1 0 2 0 0 0 0 1 0 2 1 2 0 1 2 0 2 2 0 0 0 1 0 0 0 2 1 0 1 0 1 0 1 0 1 0 0 0 2 0 1 1 0 0 0 2 0 2 2 2 1 1 0 1 0 0 0 0 0 0 2 0 1 0 1 1 0 0 0 1 2 0 0 1 1 0 0 0 0 0 1 1 1 0 0 2 0 0 1 1 1 1 0 1 0 0 0 0 0 0 0 0 1 0 1 1 1 2 0 2 0 1 1 1 1 0 0 0 0 0 0 1 0 0 0 2 0 0 1 2 1 0 1 0 0 2 0 0 0 0 0 1 1 1 1 2 0 0 2 0 2 2 2 0 0 2 0 2 0 1 2 2 2 0 0 1 2 1 0 1 1 0 1 1 0 1 0 1 1 1 0 2 0 1 1 1 1 0 0 1 0 0 1 1 0 0 0 0 2 2 0 1 0 0 1 2 0 2 2 2 0 0 0 0 2 0 2 0 0 0 0 0 1 0 0 0 0 1 1 0 1 1 0 1 1 0 2 0 0 0 0 1 1 1 0 2 0 0 0 1 0 1 2 0 0 1 2 2 0 2 0 0 0 0 1 2 0 2 0 1 0 0 1 0 0 1 0 1 0 2 2 2 0 0 2 1 1 2 0 1 1 0 0 2 0 0 0 0 0 0 1 0 0 0 1 1 2 1 2 1 0 0 1 0 1 1 0 1 0 1 2 0 0 0 1 1 1 0 0 0 0 0 0 0 0 1 0 0 1 0 1 1 0 0 0 0 1 0 0 1 0 0 0 0 0 0 1 0 0 1 0 0 0 1 1
24 1 2 0 0 0 1 1 2 2 1 0 1 1 0 0 1 2 2 0 0 0 0 2 2 0 0 2 1 1 1 2 0 1 0 2 1 1 0 0 0 2 0 1 1 0 1 0 0 1 1 1 0 0 2 1 0 0 0 2 0 1 0 1 1 1 2 0 2 0 0 2 1 0 2 1 1 0 1 0 0 1 2 0 2 0 1 0 2 2 0 0 0 2 0 1 0 1 1 1 0 1 0 0 2 0 1 0 2 0 0 2 1 2 1 2 1 0 2 1 1 0 1 1 1 1 0 2 2 2 1 1 0 1 1 1 0 0 0 2 0 2 0 0 2 0 1 0 2 2 0 2 1 0 0 0 0 0 1 0 0 0 0 2 1 2 0 0 1 1 0 0 0 2 0 0 1 0 0 0 0 1 1 2 1 1 1 1 0 0 0 1 1 1 1 1 0 2 0 1 1 0 1 0 2 0 2 0 1 1 1 0 0 0 0 2 1 0 2 1 1 1 1 1 1 0 1 0 0 0 0 1 0 0 2 2 1 2 2 2 0 0 2 2 2 2 0 0 1 1 0 0 0 1 0 0 1 1 0 0 0 0 0 0 0 0 1 1 1 0 0 2 0 0 0 0 0 2 2 0 0 0 1 0 2 1 0 2 1 2 1 0 0 2 1 0 1 0 0 0 1 0 1 1 1 0 0 0 0 0 0 1 2 0 2 0 1 1 0 1 0 1 1 2 2 0 0 0 1 0 0 1 0 0 0 0 0 2 0 0 0 1 2 2 0 1 1 0 2 0 0 1 0 0 0 0 1 0 0 2 2 0 2 0 2 1 0 2 2 0 2 0 0 2 0 0 1 2 0 2 0 0 2 2 0 1 1 0 0 0 0 1 0 0 2 0 0 1 2 2 0 2 0 2 2 0 1 0 0 0 0 0 0 0 0 2 2 0 0 0 0 0 1 2 1 2 2 1 1 1 0 1 0 2 1 1 0 0 0 0 0 0 1 1 0 1 0 0 2 1 0 2 0 2 1 1 1 2 1 2 0 0 0 0 0 1 0 1 0 1 2 1 2 2 0 2 0 2 1 1 2 0 0 0 2 0 0 0 2 0 0 2 1 2 1 0 0 2 2 2 0 2 2 0 0 1 1 1 0 1 0 0 1 0 0 2 0 1 1 2 2 2 1 0 1 0 1 0 0 2 1 1 1 1 0 0 0 0 1 1 0 1 2 0 0 2 0 1 1 2 0 0 0 2 1 0 0 1 1 0 0 1 1 0 1 0 0 1 0 1 0 2 0 0 0 0 0 2 0 1 0 0 0 0 0 0 1 2 2 2 1 0 1 0 0 0 0 0 0 0 0 0 0 0 0 1 1 1 0 1 0 1 0 0 0 0 0 0 0 0 0 0 0 0 0 1 1 1 0 0 0 0 1 0 0 0 2 0 0 2 0 1 0 0 0 0 2 0 0 0 0 2 0 1 2 0 0 0 1 0 0 0 1 0 0 2 2 1 0 2 0 2 1 0 0 1 1 1 0 0 1 0 2 1 1 2 0 1 0 1 2 0 1 2 0 0 1 2 0 2 0 0 0 0 0 0 0 2 0 0 0 0 1 0 0 0 0 2 2 2 0 0 1 0 0 1 1 0 0 0 1 0 1 0 0 1 1 0 1 1 0 1 1 1 2 0 2 0 1 1 1 1 0 1 0 0 1 1 1 1 0 0 2 0 0 1 2 2 1 2 0 0 2 0 0 0 0 0 0 0 2 2 0 0 1 1 1 0 0 2 0 2 0 2 2 2 0 0 0 1 0 0 0 1 2 1 1 0 1 2 1 0 0 1 0 2 1 0 2 0 1 2 2 2 0 0 1 0 0 2 1 1 0 1 0 0 0 0 1 0 0 1 1 0 0 0 0 1 1 0 0 1 1 2 0 0 0 0 0 0 0 0 0 0 0 1 0 0 0 0 1 1 0 1 0 0 1 0 2 2 1 0 0 0 0 2 0 1 0 0 1 1 0 1 1 0 1 0 0 1 0 2 1 0 2 2 1 1 1 1 1 0 1 0 1 0 2 2 1 0 0 1 1 0 0 0 1 0 1 1 0 0 0 1 0 0 0 1 0 0 1 1 2 1 0 0 0 1 0 1 1 0 2 0 0 0 1 2 0 0 1 0 0 2 0 0 0 0 2 1 1 0 0 0 0 0 0 0 0 1 1 0 1 1 0 1 1 0 0 2 0 0 0 1 0 0 1 0 0 0 1 1
25 1 0 2 0 1 2 2 2 1 1 0 0 1 0 0 0 1 0 2 2 1 0 2 2 0 2 2 1 1 1 2 1 1 2 0 2 2 0 2 2 0 0 0 0 1 0 0 0 0 0 0 0 1 1 0 1 0 1 1 1 1 1 1 0 1 1 0 1 0 0 0 2 0 1 2 1 0 1 0 0 2 1 1 1 0 0 0 1 2 0 0 0 2 0 2 1 1 1 2 1 0 0 1 1 1 2 2 0 0 1 2 1 1 1 1 1 1 2 0 1 0 2 0 1 0 0 1 1 1 1 0 1 1 0 1 2 0 0 0 0 2 0 0 0 0 0 0 0 0 0 1 1 0 0 0 0 0 0 2 0 0 1 1 0 1 1 1 0 0 1 0 0 2 0 0 0 0 1 1 1 1 1 2 1 1 1 1 0 0 1 1 2 1 2 1 0 1 0 0 0 0 0 0 2 0 2 1 1 0 1 0 2 0 0 2 1 0 1 1 0 0 2 2 0 0 0 0 1 0 0 0 0 0 0 0 0 0 0 0 0 0 2 2 2 2 0 0 0 0 0 0 1 0 0 0 0 2 0 0 0 0 0 0 0 0 0 1 1 0 0 0 2 0 0 0 1 1 0 0 0 1 1 0 2 0 0 1 0 1 1 0 1 2 2 1 1 0 1 0 0 0 1 1 0 1 0 0 1 0 0 1 1 1 0 0 2 1 0 1 0 2 2 0 2 1 1 0 1 0 0 0 0 0 0 0 0 1 1 1 0 1 1 0 0 1 1 0 1 0 0 0 0 0 0 0 1 0 0 0 2 2 1 0 1 0 1 2 2 0 2 0 0 2 0 0 1 2 0 2 0 1 1 1 0 1 1 0 0 0 1 1 1 0 1 1 2 0 1 1 0 1 0 1 1 0 2 1 0 0 1 0 0 0 0 2 1 0 0 0 0 0 0 2 1 2 0 0 0 1 1 0 0 0 1 1 0 0 0 0 1 0 1 2 1 2 1 0 1 2 0 1 0 1 1 0 1 1 1 2 2 0 1 1 0 1 0 2 0 1 2 1 1 1 1 0 0 2 2 1 1 0 1 0 1 0 1 0 1 0 1 1 1 2 0 0 1 1 1 2 0 2 1 1 2 0 2 2 0 2 0 1 0 0 0 2 0 0 0 0 1 2 2 2 0 1 0 1 0 2 0 1 0 0 0 1 1 0 1 1 1 0 2 2 2 2 0 1 1 1 0 0 0 2 1 1 1 1 1 1 1 0 1 0 0 0 1 2 2 0 1 1 0 0 0 0 2 1 0 1 0 0 0 0 0 1 1 1 1 1 0 0 2 0 2 0 2 1 0 1 1 1 1 0 0 2 2 0 1 1 0 0 0 1 0 1 1 0 0 1 1 1 1 1 1 0 2 2 0 0 1 1 0 0 0 1 0 0 1 2 2 2 0 1 2 0 2 0 1 0 0 2 0 1 1 0 0 1 2 0 0 0 0 0 1 2 1 1 1 1 0 1 0 0 1 0 2 1 0 0 1 0 1 0 1 1 0 2 1 0 1 0 0 2 0 0 2 2 0 1 1 1 0 0 2 0 1 2 0 0 2 2 0 0 0 1 1 1 1 1 0 1 1 0 0 0 2 0 2 0 1 1 0 1 0 0 1 0 0 2 1 2 0 0 1 1 2 0 0 0 0 0 0 1 1 0 0 0 0 0 0 0 1 0 0 0 1 2 0 1 0 0 2 0 1 1 1 0 2 2 0 0 2 0 0 1 0 2 2 2 0 0 1 0 1 0 0 0 0 1 0 0 1 2 1 1 2 0 0 2 2 1 2 0 2 2 2 1 2 0 0 0 1 2 1 0 1 0 0 2 0 2 1 1 1 0 0 1 2 1 1 0 1 1 0 0 1 0 0 0 0 2 1 1 1 0 0 0 0 0 1 1 0 0 0 1 1 0 1 0 1 0 0 2 0 0 0 1 2 2 2 0 2 0 0 0 0 2 0 2 0 0 0 2 1 0 2 0 0 0 0 2 1 0 1 1 0 0 1 1 1 0 0 0 0 0 2 2 2 0 0 2 2 0 1 0 1 1 0 1 2 0 1 2 1 0 0 1 0 0 0 1 1 2 0 1 1 1 1 1 2 0 1 0 1 0 1 1 0 0 1 0 1 0 1 1 1 0 2 0 2 0 1 1 0 0 0 0 0 1 1 0 1 2 0 1 1 0 1 1 0 0 0 0 0 0 1 0 0 0 1 2
26 0 2 0 0 0 0 2 2 1 1 0 0 0 0 0 0 0 1 1 0 0 0 2 2 0 0 2 1 1 1 1 2 2 0 2 0 1 1 0 0 1 0 0 2 0 0 0 0 0 0 0 1 0 1 1 0 0 0 2 0 1 0 2 0 0 1 0 1 0 0 0 2 0 2 2 2 0 1 0 0 2 2 0 1 0 0 0 1 2 0 1 0 2 1 2 0 0 0 0 0 0 1 1 0 0 2 1 1 0 0 2 1 1 1 1 1 0 1 2 2 0 1 1 0 1 0 0 1 0 1 1 1 1 0 1 1 0 0 1 0 2 0 0 1 0 1 0 1 0 1 0 0 1 0 0 0 1 0 0 0 1 1 2 1 2 1 1 0 2 0 0 0 2 0 0 0 0 2 2 2 1 0 2 1 0 1 1 0 0 0 1 1 0 1 1 1 2 0 0 0 0 0 1 2 0 2 0 2 0 1 0 1 1 0 2 0 0 2 0 0 0 2 2 0 0 0 0 0 0 0 1 0 0 2 2 1 2 2 1 0 1 2 2 2 2 1 0 0 0 0 0 2 0 0 0 2 2 0 0 0 0 0 0 1 0 1 1 2 0 0 0 0 1 0 0 0 0 0 0 0 1 1 1 1 1 1 2 0 2 0 0 1 2 2 1 1 2 0 1 0 0 1 1 1 0 0 0 0 0 0 2 2 0 2 0 1 0 1 0 0 1 2 1 0 0 1 0 1 1 0 1 0 0 0 0 0 1 0 1 0 0 1 2 0 0 2 0 1 2 2 0 1 0 1 0 1 1 0 0 0 0 0 0 0 0 1 0 1 0 1 1 0 2 1 0 0 1 0 2 0 0 1 1 0 1 0 0 0 0 0 1 0 1 1 1 1 0 0 0 0 0 0 2 1 0 1 1 0 0 1 0 0 2 2 2 0 0 0 0 0 0 0 2 0 2 0 0 0 0 0 1 0 2 2 2 0 0 0 0 1 0 0 2 0 2 1 0 1 1 0 1 0 2 1 0 1 2 1 1 1 0 0 1 0 1 0 2 0 1 1 1 0 2 2 0 1 0 2 0 0 0 0 0 2 1 0 0 2 0 0 2 0 2 1 0 0 1 1 2 0 2 2 0 0 1 1 1 1 1 0 1 2 1 1 1 0 1 0 1 1 2 2 0 2 1 0 2 0 2 0 2 1 0 1 0 1 0 1 0 1 1 2 1 1 2 0 2 0 2 0 0 1 2 0 0 0 1 1 1 0 0 0 0 0 2 2 2 0 2 0 2 1 0 1 1 2 2 0 0 2 0 2 0 0 0 1 0 0 0 0 1 1 1 1 0 1 0 0 1 0 1 1 1 0 0 1 0 0 2 0 1 0 1 0 1 0 0 2 0 0 0 1 1 1 0 1 1 0 0 0 0 0 0 0 1 0 0 0 0 2 0 0 1 1 0 2 0 1 0 1 2 1 0 1 0 0 1 1 0 0 0 1 2 0 0 2 1 0 0 1 0 0 0 0 1 2 0 0 0 1 0 2 0 2 2 2 2 2 1 2 0 1 2 1 1 2 1 0 0 0 0 0 0 1 0 1 2 0 0 0 0 0 0 1 1 0 1 1 1 0 0 0 0 2 2 0 0 0 0 0 0 2 0 0 1 0 0 0 1 0 1 1 1 1 0 1 0 0 0 0 0 1 0 1 1 1 0 0 0 0 0 1 1 0 1 2 2 1 2 0 0 2 0 0 1 1 0 1 2 0 1 2 1 0 0 0 2 2 1 1 0 2 1 2 0 2 1 0 1 0 0 1 2 1 0 1 0 1 2 2 0 1 0 1 2 1 0 2 0 0 1 1 2 0 0 1 0 1 2 1 2 1 2 1 1 1 0 2 0 1 2 1 1 0 0 1 0 0 0 0 2 1 1 1 0 1 0 0 0 1 0 0 0 0 1 0 0 1 0 1 1 0 1 0 1 0 0 2 1 1 0 1 1 0 2 0 0 0 1 0 1 0 1 2 1 1 0 0 0 1 2 1 0 2 2 1 1 0 1 0 0 0 0 0 0 2 1 1 1 0 1 2 0 1 0 1 1 0 1 2 0 0 2 0 0 0 2 0 0 0 1 1 2 1 1 1 1 0 1 1 0 0 0 2 0 2 2 0 0 2 0 2 0 1 1 2 1 2 0 0 0 1 1 0 0 0 0 0 1 1 0 0 0 0 0 0 0 0 2 0 1 0 1 1 0 0 0 0 0 0 0
27 1 2 0 0 0 0 1 1 1 1 0 0 1 0 0 0 2 1 1 1 1 0 1 1 0 2 1 1 1 0 2 1 2 0 1 0 1 0 1 1 1 0 1 1 0 1 0 0 0 0 1 0 0 1 0 0 1 1 0 2 2 0 1 0 0 0 1 1 0 0 2 2 0 1 2 2 0 1 0 1 2 2 0 1 0 0 0 2 2 1 2 0 2 1 1 0 1 1 1 1 0 1 1 0 0 2 2 0 0 1 1 0 1 0 1 0 0 1 1 1 0 1 1 0 1 0 0 2 1 1 1 0 0 1 0 0 0 0 0 0 2 0 0 1 0 0 0 0 0 0 0 0 0 0 2 1 0 0 0 0 0 0 0 0 1 0 0 2 1 0 0 0 2 0 0 0 1 0 0 0 0 1 2 2 2 1 2 0 0 0 1 2 1 2 1 1 1 0 0 0 0 0 0 2 0 2 0 0 0 0 0 0 0 0 2 1 0 1 1 0 0 1 1 1 0 0 0 0 0 0 1 0 0 2 0 0 2 2 2 0 0 2 2 2 2 0 0 0 0 0 0 1 0 0 0 0 1 0 1 0 0 0 0 1 0 1 0 1 1 0 1 0 2 0 0 1 2 2 0 1 2 2 0 2 1 0 2 1 2 1 2 0 2 2 1 1 0 1 0 1 0 2 0 0 1 1 0 1 0 0 1 2 2 0 0 2 0 1 1 0 2 1 2 0 0 0 1 1 1 0 2 1 1 0 0 0 2 0 1 0 1 2 0 0 1 0 2 1 1 1 0 0 0 0 0 1 0 0 0 1 1 1 1 1 0 1 1 2 0 2 0 1 2 1 1 2 1 1 1 0 1 1 1 0 1 1 0 0 0 1 1 1 0 2 0 1 2 1 1 0 1 0 1 0 0 1 2 0 0 0 0 0 1 1 1 0 0 0 0 0 1 0 0 0 1 0 0 0 0 0 0 0 2 2 2 0 1 1 0 1 0 0 0 1 1 1 0 2 2 0 2 0 2 0 0 1 0 2 2 2 0 0 1 0 0 0 2 0 1 1 1 1 2 0 0 0 2 2 2 1 0 2 0 0 0 2 0 2 0 0 1 1 2 1 0 1 1 1 2 0 2 1 1 0 2 1 0 0 1 0 0 1 0 0 2 1 0 2 1 1 2 1 0 1 0 1 1 1 2 0 0 1 0 1 0 1 0 0 0 0 1 0 1 1 2 0 0 1 1 0 1 0 2 0 0 0 2 1 0 0 1 0 1 0 1 2 1 0 0 0 1 0 0 0 0 1 2 0 0 0 0 0 0 1 1 2 0 0 0 0 0 0 0 1 0 0 0 0 0 0 2 0 1 0 0 0 2 0 0 1 1 0 0 2 0 0 0 0 0 0 0 0 0 0 0 2 1 0 0 0 0 0 0 0 1 0 0 0 1 1 1 0 1 1 0 2 0 1 0 0 2 0 2 2 0 0 0 1 1 1 0 1 0 1 2 0 1 0 0 1 1 0 0 0 2 0 0 1 0 1 1 1 0 1 1 1 2 0 1 1 0 0 0 0 1 1 2 0 1 1 0 1 0 1 0 0 1 0 0 1 1 1 0 0 1 2 2 1 1 1 0 1 0 0 1 1 0 0 0 1 0 1 0 0 1 1 0 0 0 0 1 0 0 1 0 1 0 0 0 0 0 0 0 0 0 1 0 1 0 0 0 1 0 0 0 2 2 0 2 1 1 2 1 1 0 2 1 0 1 2 1 1 0 0 1 0 2 1 1 1 1 2 0 2 0 1 0 0 0 0 0 1 1 1 0 1 1 1 1 1 0 1 1 0 1 2 1 2 0 1 1 1 2 0 0 0 0 0 1 1 0 1 2 0 0 1 0 0 0 0 0 1 1 0 0 1 1 0 1 0 1 0 2 0 0 0 0 0 0 1 0 0 0 1 1 1 0 1 0 0 0 0 2 0 0 0 1 2 2 2 0 1 0 0 1 0 0 0 1 0 1 1 2 2 0 2 0 0 1 0 2 1 0 2 1 0 0 1 1 1 0 0 2 2 1 0 1 1 0 0 1 2 0 0 0 2 1 0 0 2 1 1 2 1 0 1 1 0 1 0 0 2 1 0 0 0 0 1 0 1 0 0 0 2 0 2 2 0 0 2 0 1 0 1 1 2 0 2 1 0 0 0 0 0 0 0 1 1 0 0 0 0 0 0 0 0 0 0 0 0 0 0 1 0 0 0 0 1 0 0 2
28 0 2 1 0 0 0 0 0 2 1 1 0 0 0 0 0 1 1 0 0 0 0 2 2 0 0 0 1 1 1 1 0 0 2 0 1 2 0 1 1 0 0 0 2 0 2 0 0 0 0 0 0 2 0 2 0 0 0 1 1 2 1 1 0 0 1 0 0 0 0 0 2 0 1 2 1 0 2 1 1 2 2 1 2 0 0 0 1 1 0 0 1 1 0 1 0 2 1 1 1 0 0 1 1 1 2 1 1 0 0 1 1 1 1 1 1 0 0 2 2 0 2 0 0 0 0 0 0 0 1 0 0 1 2 1 1 0 1 0 1 2 0 0 0 0 1 0 0 1 0 1 0 0 0 0 1 1 0 0 0 0 0 2 1 2 2 0 1 1 0 1 2 0 0 0 1 0 1 1 1 2 1 1 1 1 1 1 0 0 1 1 2 1 2 2 1 1 0 1 1 0 0 1 2 1 2 1 2 0 1 0 1 0 0 2 1 0 2 0 1 1 1 2 0 0 0 1 1 0 0 1 0 0 0 0 0 2 2 1 0 1 2 2 2 2 0 0 0 0 0 1 1 1 0 0 0 2 0 0 0 0 0 0 2 0 0 1 1 0 0 0 1 0 1 0 0 2 2 0 2 2 2 0 2 1 0 2 0 2 0 0 1 2 2 2 0 2 0 2 0 0 2 0 0 0 1 0 0 0 0 1 2 0 1 0 2 1 0 0 1 2 1 1 1 0 0 0 0 1 0 1 0 0 0 0 0 0 0 0 0 0 1 2 0 0 2 0 0 0 0 0 0 0 0 0 2 2 0 1 1 0 1 1 1 0 0 1 2 0 2 0 1 1 1 0 1 2 1 1 0 2 2 1 0 2 1 0 0 0 1 1 0 0 2 0 0 0 0 0 0 0 0 2 2 0 0 0 0 0 0 0 0 1 1 2 0 0 0 0 0 1 2 1 1 2 1 0 0 0 1 0 0 1 1 2 0 0 2 0 1 0 0 1 1 2 0 0 2 1 0 1 0 2 0 0 0 1 1 2 1 0 0 0 0 2 0 2 0 0 1 0 2 2 1 0 1 2 2 1 1 1 0 0 2 0 0 0 1 0 1 1 1 1 1 0 0 1 1 1 1 2 2 0 0 0 2 2 1 1 0 0 1 0 0 2 0 0 0 0 0 2 1 0 0 1 1 0 1 2 1 0 1 0 1 0 1 0 2 1 0 1 1 0 1 1 0 2 0 2 0 0 0 2 0 0 0 0 1 1 1 0 1 1 0 0 2 1 0 0 0 0 0 0 0 0 1 2 0 2 0 0 0 0 1 0 0 0 0 0 0 0 0 0 0 0 2 0 0 0 0 2 0 0 0 0 1 1 0 1 0 0 0 0 1 0 1 0 0 1 0 1 0 0 0 1 1 1 0 0 1 0 1 1 1 0 1 0 0 1 0 1 0 1 1 0 2 0 1 0 0 1 0 1 1 0 0 1 1 1 2 0 0 2 0 0 1 0 1 1 0 1 0 0 1 1 1 1 1 0 0 1 2 2 2 1 1 0 2 1 1 0 1 1 0 0 2 2 0 2 0 2 0 0 2 0 0 2 0 0 0 0 0 0 0 0 0 2 2 2 0 0 1 0 0 1 1 0 0 0 1 0 0 0 0 1 0 0 0 0 0 0 1 1 2 0 2 0 0 0 0 0 1 0 0 1 0 0 2 2 0 0 2 1 0 1 2 2 0 1 0 0 1 1 1 1 2 0 2 1 1 1 0 0 0 2 0 2 2 0 2 0 1 0 1 0 0 0 0 0 0 0 2 2 0 1 1 2 0 0 0 0 1 1 1 2 2 1 2 0 0 1 1 2 0 0 0 0 0 2 0 2 1 1 0 0 0 0 1 0 0 0 1 1 0 0 1 1 0 1 0 1 0 2 0 1 0 0 1 1 0 0 0 0 0 2 0 1 0 0 0 0 0 1 0 0 0 1 1 1 1 0 2 1 0 1 0 0 0 2 0 0 0 2 1 0 2 0 0 0 0 1 2 1 2 1 0 0 0 1 0 0 0 0 0 0 1 2 1 0 0 1 1 0 1 0 0 2 2 0 0 0 0 1 0 0 0 1 0 0 0 2 1 1 0 1 2 1 0 2 2 0 1 0 1 0 1 2 1 1 1 1 1 1 1 0 1 0 1 1 0 0 0 0 0 1 0 2 2 0 0 0 1 2 0 2 2 1 1 1 0 0 0 2 0 0 0 0 1 0 0 1
29 1 2 0 0 0 0 1 1 1 1 0 0 1 0 0 0 1 1 1 1 1 0 0 1 0 0 2 0 0 2 0 1 1 1 1 1 1 0 1 1 1 0 0 2 0 2 0 1 0 0 1 1 0 0 1 1 0 0 0 1 1 0 2 0 0 2 0 0 0 0 1 1 0 1 1 1 0 2 0 1 1 2 0 2 0 0 0 2 2 0 1 0 2 0 1 0 2 1 1 1 0 0 0 1 0 2 1 1 0 0 1 0 2 0 2 0 0 0 2 2 0 1 1 0 2 0 1 2 2 1 0 0 0 0 0 0 1 0 1 0 2 0 0 0 0 0 0 1 1 0 0 1 0 0 0 0 1 0 0 0 2 0 2 2 2 1 1 1 1 1 0 0 2 0 0 0 1 0 0 0 2 0 2 1 0 1 1 0 0 2 1 0 0 0 1 1 2 0 1 1 0 0 1 2 1 2 1 1 0 1 0 1 0 1 1 1 1 1 1 1 1 2 2 0 0 1 0 0 0 0 0 0 1 2 0 0 2 2 1 0 1 2 2 2 2 0 0 1 1 0 0 1 1 0 0 1 2 0 0 0 0 0 0 0 0 1 1 1 0 0 1 0 0 0 1 0 1 1 0 0 1 1 1 2 1 0 2 0 2 0 1 1 1 2 1 0 1 0 0 0 0 2 0 0 1 0 0 0 1 0 1 1 1 0 0 2 0 1 0 0 2 2 1 0 0 0 0 0 0 0 1 0 0 0 0 0 1 1 1 0 1 2 1 0 1 1 0 1 1 1 0 0 0 0 0 0 1 0 0 0 0 1 0 1 1 0 0 1 0 1 1 0 2 1 1 2 2 2 0 1 1 1 1 1 1 0 0 0 0 0 1 1 0 2 0 1 1 1 0 0 1 0 2 1 1 0 0 0 0 0 0 0 0 0 2 1 0 0 0 0 0 1 2 2 2 0 0 0 0 2 0 0 1 0 0 0 0 1 0 0 0 0 0 1 2 1 0 1 1 0 0 0 1 2 1 2 1 1 0 2 0 0 1 0 0 0 2 1 0 1 1 0 2 1 1 1 2 2 1 1 0 2 1 1 1 1 0 2 0 0 2 0 2 1 1 0 0 0 2 0 2 1 1 0 2 1 1 0 2 0 0 2 2 2 0 0 0 2 2 2 2 0 0 0 0 1 0 0 1 2 0 2 0 1 0 1 0 1 1 0 1 1 0 0 1 0 2 0 2 0 0 0 0 2 2 0 1 1 1 1 0 0 0 0 0 0 2 0 1 0 1 1 0 0 0 1 2 0 2 0 0 0 0 1 1 1 1 0 1 0 0 1 0 0 0 0 0 0 0 0 2 0 1 0 1 2 1 0 2 0 0 0 2 0 0 0 0 0 0 0 0 0 0 0 1 1 1 0 0 0 1 0 0 0 2 0 0 1 2 1 0 0 1 1 0 1 0 0 1 0 2 0 1 1 0 0 1 1 0 0 0 1 0 1 2 1 1 1 0 0 1 0 0 2 2 0 2 0 0 0 0 2 2 2 1 1 2 1 0 1 0 0 1 0 0 1 2 0 1 1 0 0 0 0 0 0 2 0 0 0 0 0 2 0 0 1 0 0 0 0 1 1 0 0 1 1 0 0 0 1 0 0 0 0 0 0 0 0 1 0 1 0 0 0 0 0 0 0 0 0 0 2 0 0 1 2 0 1 1 0 0 2 0 0 0 2 2 0 2 1 0 1 0 0 1 1 0 1 1 1 1 2 0 0 0 0 2 2 1 0 0 1 1 1 1 0 1 0 1 0 0 0 2 0 0 0 1 0 1 1 1 1 1 1 1 1 1 2 1 0 2 1 2 0 0 1 0 0 2 0 2 0 1 1 2 0 0 1 0 0 0 0 0 0 0 0 0 0 0 0 2 1 2 0 1 0 0 0 0 1 0 0 1 0 1 1 0 1 0 0 0 1 0 0 1 0 0 0 1 2 0 1 1 1 2 0 0 0 1 0 0 0 1 2 1 1 0 0 0 0 2 0 0 1 1 0 1 1 1 1 0 0 1 1 1 1 0 1 0 1 0 1 2 2 0 2 0 0 0 2 0 0 1 0 0 0 1 0 0 0 0 0 1 1 1 0 0 0 0 2 0 2 0 0 0 2 1 0 0 1 0 0 0 1 1 2 0 1 0 0 1 0 0 1 1 1 0 0 0 0 0 1 2 0 2 1 0 1 2 1 0 0 1 0 0 0 0 1 0 0 0
30 0 2 0 0 0 1 1 1 1 1 0 0 0 0 0 0 2 2 1 1 0 0 1 1 1 2 1 0 2 0 0 1 2 1 0 2 1 0 1 1 0 1 0 1 1 1 0 0 0 0 0 0 1 1 2 0 0 0 1 0 1 0 1 0 0 1 0 1 1 1 2 1 0 1 1 1 0 1 0 0 1 2 0 2 0 0 0 2 2 0 0 0 1 0 0 0 1 0 2 0 0 0 1 1 1 2 1 1 0 0 2 0 0 1 1 1 0 2 0 0 0 1 1 0 0 0 0 1 1 1 0 1 1 0 0 2 0 1 0 1 0 0 0 2 0 0 0 0 0 0 1 1 0 0 1 1 0 0 0 0 0 0 2 0 1 1 0 1 1 0 0 0 2 0 0 0 1 0 0 0 0 0 1 1 0 0 1 0 0 1 1 1 0 1 1 2 1 0 0 0 0 1 0 2 0 2 0 1 0 2 0 1 1 0 2 1 0 1 1 0 0 2 1 1 1 0 1 1 1 0 1 0 0 1 0 0 2 2 1 0 1 2 1 1 1 0 0 1 1 1 1 1 0 0 0 0 0 0 0 0 0 1 1 0 0 1 0 1 0 0 1 0 0 1 1 0 1 1 0 0 0 2 2 2 2 2 2 1 2 1 2 0 2 2 0 1 0 0 0 0 0 2 0 0 0 1 0 0 0 0 2 0 0 2 0 2 0 1 0 1 2 2 1 1 0 0 1 0 2 0 0 1 0 0 0 0 2 0 0 0 0 0 2 0 0 2 0 1 0 1 0 2 0 2 2 2 0 0 1 1 0 1 1 1 0 0 1 1 0 1 1 1 2 2 2 2 1 0 2 0 2 1 1 1 0 1 0 0 0 0 0 1 0 1 2 2 0 1 1 0 1 0 0 0 0 2 0 0 0 0 0 0 1 1 2 0 0 0 0 0 0 0 2 0 2 1 0 0 0 1 0 0 1 0 1 0 0 0 0 1 0 0 1 0 0 0 0 2 1 0 1 0 2 1 0 1 1 2 2 1 0 1 0 0 1 0 1 0 0 1 0 0 2 1 1 0 2 2 1 0 0 0 0 1 0 0 0 2 0 0 2 0 1 1 0 1 2 2 1 1 1 1 1 0 1 2 1 1 0 0 0 2 1 1 1 0 1 0 1 1 2 2 1 0 1 0 1 1 2 0 1 0 0 0 0 1 0 2 1 0 1 0 1 1 1 0 2 0 2 0 0 0 2 0 0 0 0 2 1 0 0 1 2 0 0 2 2 2 0 2 0 1 0 0 0 1 2 0 2 0 0 1 0 1 1 2 1 1 1 0 0 1 0 0 1 0 1 0 0 0 2 0 1 0 0 1 2 0 1 1 0 0 0 1 0 0 0 1 0 0 0 0 0 0 0 2 2 0 0 0 0 0 0 0 0 0 0 0 2 0 1 0 1 1 0 2 0 2 0 0 1 0 2 2 0 0 0 2 0 0 0 2 0 0 2 2 1 1 0 0 0 0 0 0 2 1 2 0 0 0 0 2 0 0 1 1 1 1 2 1 0 0 0 0 0 1 2 0 2 1 0 0 0 1 0 1 1 0 0 0 0 0 1 0 0 0 0 0 0 0 0 2 0 0 0 2 0 2 0 0 0 1 0 0 1 0 0 1 2 0 2 0 0 0 1 1 0 0 0 0 0 0 0 1 0 0 0 1 1 0 0 1 0 0 1 2 2 1 2 0 0 2 1 1 0 1 0 0 0 2 2 0 0 0 1 0 2 1 1 1 1 0 0 0 0 0 1 0 1 0 0 0 1 2 0 1 0 1 2 1 0 0 2 0 2 2 1 2 0 1 1 1 2 0 0 1 0 1 1 1 1 0 0 0 0 0 1 1 0 0 0 1 1 0 0 1 2 0 1 0 1 0 2 0 1 0 0 1 1 1 0 0 0 0 0 2 0 1 0 0 0 0 0 0 1 1 2 1 1 1 1 1 1 1 2 0 0 0 0 0 0 0 1 1 0 1 0 0 1 0 2 2 1 2 2 0 1 0 1 0 0 1 0 1 1 1 2 2 1 0 2 0 2 2 0 1 1 0 1 2 1 0 2 0 0 0 0 0 1 0 0 1 1 0 1 1 0 0 0 2 0 2 0 0 0 0 1 0 0 1 1 0 0 0 0 0 0 2 2 0 0 0 0 0 0 0 0 0 0 0 0 1 1 0 0 0 0 0 0 0 0 0 2 0 0 0 0 0 0 0 0
31 0 2 2 0 0 1 2 2 0 0 1 1 1 0 0 0 1 0 1 1 1 0 2 2 0 1 1 1 2 0 1 0 2 1 2 1 2 0 0 0 1 0 1 2 1 0 0 1 0 0 1 1 1 0 2 0 0 0 1 1 2 2 2 0 0 1 0 1 1 1 1 2 1 2 2 2 0 2 0 1 2 2 0 1 0 0 0 1 1 0 1 1 1 0 1 0 1 0 1 0 0 0 2 0 0 2 2 0 0 0 0 0 1 0 1 0 0 1 1 1 1 1 1 1 0 0 0 1 1 1 0 1 1 0 0 0 0 0 1 1 1 1 0 0 0 0 1 1 1 0 1 1 1 0 0 0 2 0 0 0 1 0 1 0 2 0 0 0 2 0 0 2 0 1 0 1 1 0 0 0 2 1 1 1 1 1 2 0 0 1 1 2 0 2 2 2 2 0 0 0 0 0 1 2 0 2 1 0 0 0 0 2 0 1 1 2 0 1 0 1 1 1 2 0 0 1 1 1 1 0 0 1 1 1 1 1 2 2 1 0 0 1 1 1 1 0 0 0 0 0 0 1 0 0 0 0 1 0 0 0 0 0 0 0 0 1 1 1 0 1 2 0 1 0 0 0 1 1 0 0 0 0 0 1 0 0 0 0 1 0 0 0 2 2 1 0 1 0 1 0 0 2 0 0 0 0 0 1 0 1 2 1 0 2 0 1 1 0 1 0 1 1 0 0 0 0 0 1 1 0 2 0 0 0 0 0 0 0 0 1 1 1 1 1 0 1 0 2 1 1 0 1 0 1 1 1 0 0 0 0 0 1 0 1 0 0 0 1 0 1 1 0 2 0 0 1 2 0 2 1 0 1 1 0 0 0 0 0 0 0 1 0 1 2 0 2 1 1 1 0 1 0 2 2 1 0 2 0 0 1 0 0 0 0 1 1 0 0 0 0 1 0 1 0 1 0 0 0 0 2 0 0 1 0 1 0 1 0 0 1 0 0 0 0 2 1 0 1 2 0 1 0 2 0 0 0 1 2 2 1 0 0 1 0 0 0 2 0 0 0 0 2 1 1 0 0 0 2 0 1 1 0 0 2 0 0 0 2 0 0 2 0 1 2 0 1 2 2 2 0 2 0 2 0 2 2 1 1 0 1 1 0 1 2 0 0 0 0 0 0 2 1 0 1 1 1 0 1 2 1 0 1 0 1 0 1 0 2 1 0 1 2 1 1 0 1 0 2 1 0 0 1 2 0 0 0 2 0 0 0 0 0 1 0 1 2 1 1 0 0 0 1 0 0 0 1 1 0 0 0 0 1 0 0 0 1 2 1 2 0 0 1 0 0 0 0 0 0 0 0 2 0 0 1 0 0 1 0 2 0 0 0 1 0 1 1 0 2 0 0 0 0 1 1 0 2 1 0 0 0 0 1 1 0 0 1 0 1 1 2 1 0 2 2 0 0 0 2 0 0 1 0 1 1 0 0 0 2 1 1 0 1 0 0 2 2 2 0 0 0 1 0 0 0 2 1 1 0 0 0 0 2 1 1 1 1 1 2 1 1 0 0 0 0 0 1 2 0 2 2 0 0 0 1 0 0 1 1 0 1 1 0 0 0 0 1 1 1 1 0 0 0 0 0 2 0 0 0 0 1 0 1 1 0 0 2 0 0 0 0 0 0 0 0 0 0 0 0 0 0 1 0 1 0 1 0 0 0 0 1 0 1 0 0 0 2 2 1 0 1 0 2 0 0 1 2 1 0 1 2 1 1 0 1 0 1 2 0 2 0 2 1 1 1 1 0 1 0 1 1 0 0 1 1 0 1 1 1 1 1 0 1 1 1 1 1 1 2 0 2 2 0 2 0 0 1 0 0 2 1 2 0 1 1 1 0 0 1 0 0 0 1 0 0 0 0 1 1 0 0 1 0 2 0 0 0 0 0 0 2 0 0 0 0 1 1 0 2 1 1 0 0 2 0 2 0 2 0 1 0 1 2 0 0 0 0 0 1 0 1 0 2 1 1 0 2 0 0 1 0 1 1 0 2 1 1 1 0 0 0 0 0 1 1 0 1 1 1 0 1 1 1 1 2 0 1 1 1 0 1 1 0 1 0 0 0 1 0 0 0 0 0 1 0 0 1 0 0 0 2 0 1 0 1 0 1 2 0 1 1 1 0 1 1 0 1 0 1 0 0 0 1 1 0 1 0 0 0 1 1 0 2 2 0 0 1 1 0 1 0 1 0 2 0 1 0 0 0 0 0 0
32 1 2 0 0 0 1 1 1 2 1 0 0 0 0 0 0 2 1 0 0 0 0 1 1 1 2 2 0 0 1 2 2 2 0 1 1 2 0 1 1 1 0 0 1 1 1 0 0 0 0 0 0 2 0 2 0 0 0 1 0 1 0 1 0 0 1 0 0 0 0 1 2 0 1 2 2 0 2 1 1 2 2 0 1 0 0 0 2 2 0 1 1 1 0 1 0 0 0 1 0 1 0 2 0 0 2 1 1 0 0 2 0 1 0 1 0 0 0 1 1 0 2 0 1 0 0 0 1 1 0 0 0 1 0 0 0 0 0 2 0 2 1 0 1 0 1 0 0 0 0 1 0 1 0 0 0 0 0 1 1 1 0 2 1 2 1 1 0 0 0 0 1 1 0 0 1 0 0 2 1 2 0 2 2 2 0 2 0 0 1 1 2 1 2 2 2 1 1 0 0 1 0 0 2 0 1 0 0 1 1 0 2 0 0 2 1 0 2 0 0 0 2 2 0 0 1 0 0 0 0 0 0 0 1 1 1 1 1 1 0 0 2 2 2 2 0 0 0 0 0 0 2 1 0 0 1 0 0 0 0 0 1 1 1 0 0 2 2 0 0 0 0 1 1 1 0 1 0 0 1 1 2 0 2 1 0 0 1 2 1 1 1 2 2 1 1 0 0 0 0 0 1 1 0 0 0 0 2 0 2 2 2 1 1 0 2 0 0 0 1 1 2 2 1 0 0 0 0 1 0 1 0 0 0 0 0 0 0 1 0 0 1 0 0 2 0 0 1 2 2 0 0 1 0 1 1 0 0 1 2 1 0 0 0 2 0 2 2 0 2 0 1 1 1 1 1 1 0 2 0 2 0 0 0 1 2 1 1 1 1 1 1 0 0 2 0 0 1 1 0 1 0 1 1 1 1 2 0 0 0 0 0 1 2 2 0 1 0 1 1 1 0 0 1 2 0 0 0 1 0 0 0 1 1 1 0 1 1 1 1 0 1 1 1 2 0 1 2 0 0 2 0 1 2 1 2 2 1 2 0 1 2 0 0 0 0 1 0 0 1 0 0 2 1 1 1 2 2 1 2 0 2 0 0 0 2 0 2 0 0 2 0 1 1 0 1 1 1 2 0 2 1 1 0 2 2 1 1 1 0 0 1 0 0 2 0 0 0 0 0 2 2 1 1 0 0 0 1 1 1 0 1 1 1 0 0 0 0 1 0 0 0 0 0 0 0 1 1 2 1 1 0 2 1 0 0 0 0 2 2 0 0 0 0 0 0 2 1 1 1 0 0 0 0 0 0 1 0 1 0 0 1 0 1 1 2 1 0 1 0 1 2 0 1 0 0 1 0 1 1 1 0 0 0 2 2 1 0 0 0 0 0 1 0 0 0 0 0 1 1 1 1 1 1 0 2 2 0 0 0 1 0 0 0 0 0 0 0 1 1 1 0 2 1 0 2 0 1 0 0 2 0 1 2 0 0 0 1 0 0 0 1 1 0 1 2 1 1 0 0 0 1 0 0 2 1 0 1 0 0 1 0 0 0 0 1 2 2 0 2 0 0 2 1 0 2 2 0 2 1 0 0 0 2 0 0 2 0 0 0 0 0 1 0 0 0 0 0 0 0 1 1 0 0 1 1 0 1 0 0 0 0 0 0 0 0 0 0 0 0 0 0 0 1 1 2 0 1 1 1 1 0 1 0 0 1 0 0 0 0 0 1 0 1 0 2 2 0 1 1 0 2 0 0 0 1 0 1 1 1 1 1 0 0 1 0 2 2 1 0 0 0 1 1 1 0 1 0 1 0 0 1 2 1 0 2 0 1 2 1 0 0 1 0 2 1 0 2 0 2 2 1 2 0 0 1 0 0 2 0 2 1 1 1 1 0 0 0 0 0 0 0 0 0 0 0 1 0 1 0 1 2 1 1 0 2 0 0 0 0 1 0 0 1 0 1 0 1 0 0 0 0 1 0 0 0 0 0 0 0 1 2 0 0 0 1 0 0 1 0 0 1 1 0 0 2 0 0 0 0 1 2 0 2 0 1 0 0 1 0 0 1 0 1 1 1 0 2 1 0 2 2 0 0 0 0 2 0 0 2 1 0 2 0 0 0 0 1 0 0 1 1 2 0 0 1 2 0 2 2 0 1 0 1 1 2 2 0 0 1 0 2 0 0 0 0 0 2 1 1 0 0 0 0 1 0 1 2 0 0 0 0 1 0 1 0 1 1 1 0 0 0 2 1 0 0 0 2 0 0 0
33 0 1 1 0 1 1 2 2 1 1 0 0 1 0 0 0 1 1 0 0 0 0 2 2 0 1 1 0 0 1 1 0 0 1 0 2 1 0 1 1 1 0 1 1 1 2 0 0 0 0 0 0 0 2 1 0 0 0 0 0 1 1 1 0 2 1 1 1 0 0 2 2 0 1 2 2 0 2 1 1 2 2 0 2 0 0 1 1 2 1 1 0 2 1 1 0 0 0 0 0 1 0 1 1 1 2 0 1 1 0 1 1 1 0 0 0 0 1 1 2 1 1 1 0 0 0 1 1 1 2 0 1 1 0 1 1 0 0 0 0 2 0 0 0 0 0 0 1 1 0 2 0 0 0 0 0 0 0 1 1 0 0 1 0 1 0 0 2 0 0 0 1 1 1 0 0 1 0 0 0 0 0 1 1 0 1 2 0 1 1 2 2 0 2 2 1 1 0 0 0 0 0 0 1 0 2 0 1 0 0 0 1 0 0 2 1 2 0 1 1 1 2 2 0 0 1 0 0 0 0 1 0 0 2 0 0 1 1 1 0 0 2 1 2 1 1 0 0 0 0 0 0 0 0 0 2 1 0 0 0 0 0 0 0 0 0 0 1 0 0 1 0 1 0 0 0 2 2 0 1 2 1 0 1 1 1 1 0 2 1 0 0 1 2 1 0 1 1 1 1 0 2 0 0 0 1 0 1 0 0 1 1 0 0 0 2 0 2 0 0 1 2 0 1 0 0 0 0 1 0 1 0 0 0 0 0 0 0 0 0 0 1 1 0 1 1 0 0 1 0 2 0 0 0 0 1 0 0 2 2 0 1 1 1 2 0 2 2 0 2 0 0 2 1 1 1 1 1 1 1 1 0 0 1 2 1 0 0 0 0 0 0 0 2 0 0 1 0 0 0 0 0 2 2 1 0 0 0 0 0 0 0 1 1 1 0 0 1 0 1 2 0 0 0 0 0 0 0 1 0 0 0 2 0 0 0 0 1 0 1 0 0 0 1 2 0 0 1 1 0 1 0 2 0 0 0 2 2 2 0 0 2 0 0 1 0 1 0 1 2 2 2 2 1 0 1 2 1 1 1 0 2 1 0 0 2 0 1 0 1 1 1 2 1 0 1 1 1 2 0 2 2 0 0 0 2 1 1 1 0 0 1 0 0 1 0 0 1 2 2 1 2 1 0 1 0 0 0 2 1 1 1 0 0 0 0 0 2 1 1 0 2 0 0 2 0 0 1 2 0 1 1 2 0 0 1 1 0 1 1 0 0 0 0 0 0 1 0 1 0 1 0 0 0 0 0 1 0 1 0 0 0 0 0 0 1 0 0 0 0 0 0 0 0 0 1 1 0 0 0 2 0 0 0 0 0 1 0 1 1 0 0 1 1 1 1 0 0 1 1 1 0 0 0 0 2 0 0 0 0 0 0 0 0 1 0 0 2 2 2 1 0 0 2 0 1 0 2 0 0 2 0 0 1 0 0 0 0 0 0 0 1 1 1 1 0 0 1 1 0 1 0 1 0 1 1 0 1 0 0 0 2 1 2 1 1 1 2 1 1 0 1 1 0 0 2 2 0 2 1 0 0 0 1 0 1 1 1 0 0 0 0 1 0 1 0 1 1 1 0 0 2 0 0 1 1 0 1 0 1 1 1 0 0 2 1 0 0 1 0 1 0 0 0 0 0 1 1 1 1 1 0 0 0 0 0 0 0 0 0 0 1 0 0 0 1 1 0 1 0 0 1 0 0 0 0 0 1 1 2 2 1 0 1 0 1 2 2 2 0 0 1 0 1 0 1 0 0 1 0 0 1 2 1 2 1 1 0 1 1 0 2 0 1 1 1 1 2 0 1 1 1 2 0 0 0 0 0 2 1 1 1 1 0 1 1 0 0 0 0 0 0 0 0 0 0 0 0 0 0 2 2 0 1 0 1 0 0 0 1 0 0 0 0 0 1 0 2 0 0 0 2 0 0 0 0 2 0 0 0 2 2 0 0 0 0 0 1 0 1 0 1 2 2 0 2 0 0 0 1 2 2 0 1 2 0 1 0 0 0 0 0 2 2 2 0 1 2 0 0 2 2 1 1 0 0 1 0 0 2 0 0 0 0 0 0 1 0 0 0 2 2 1 0 1 1 0 0 0 2 0 0 1 1 0 2 2 0 0 1 0 1 0 1 1 1 0 1 1 0 0 0 0 0 0 0 1 1 0 0 0 0 0 0 0 0 0 0 2 0 1 0 1 0 0 0 0 1 0 1 1
34 1 1 1 0 0 1 1 1 2 2 0 0 1 0 0 0 2 0 0 0 0 1 2 2 0 2 0 0 0 1 2 1 1 1 1 1 1 0 0 0 2 1 0 2 1 0 0 0 0 0 0 0 0 2 1 1 0 0 0 1 1 0 2 1 1 1 0 1 1 1 2 1 0 2 1 1 0 2 0 1 2 2 0 1 0 0 0 2 2 0 0 0 2 1 2 0 0 0 2 0 0 0 2 0 0 2 1 1 0 1 2 0 1 0 2 0 2 2 0 2 1 1 1 0 1 0 1 1 1 0 0 0 0 1 0 1 0 0 2 1 1 0 0 1 1 1 0 0 0 0 0 0 0 0 1 0 0 0 2 1 1 0 2 1 2 0 0 0 2 0 2 0 2 1 0 1 0 1 1 1 1 0 2 0 0 0 2 1 1 0 2 0 1 1 1 1 2 0 0 0 1 0 0 2 0 1 1 1 0 0 0 1 0 1 1 0 1 1 2 0 0 2 2 0 0 1 0 0 0 0 0 1 1 0 1 0 1 2 0 0 1 1 1 1 1 0 0 0 0 1 0 2 1 0 0 0 2 0 1 1 1 1 0 0 0 1 0 2 0 1 1 0 1 0 0 0 1 1 0 1 2 2 1 2 2 1 0 2 2 2 2 1 2 2 2 0 1 1 1 0 0 1 1 0 0 0 0 1 0 1 1 2 0 2 0 1 1 0 0 1 2 1 1 0 0 0 0 1 1 0 1 0 0 0 0 0 2 0 1 1 2 0 1 0 0 1 0 2 1 1 0 1 0 1 0 0 2 0 2 2 0 0 0 0 2 0 1 2 0 2 0 0 2 1 1 1 1 0 2 1 1 2 2 0 1 2 0 0 0 0 0 0 0 2 0 1 1 0 0 0 1 1 1 1 0 1 1 0 0 0 0 0 1 1 2 1 1 0 1 1 1 0 2 0 2 0 1 1 0 0 0 0 1 0 0 0 0 1 0 1 0 0 1 0 2 0 0 1 1 0 1 0 2 1 1 1 2 2 2 1 0 0 0 0 2 0 1 0 0 1 0 1 1 1 0 1 2 2 0 1 0 1 1 2 1 0 1 2 0 0 2 1 1 2 0 2 1 1 1 1 2 1 1 0 2 1 1 0 2 0 0 2 1 1 1 0 0 2 2 2 2 2 1 1 0 0 1 0 1 1 1 1 1 1 0 1 0 0 1 0 1 2 1 0 1 0 0 1 1 0 1 0 1 1 1 0 0 1 0 0 0 0 0 0 1 1 2 1 1 1 0 1 0 0 0 1 1 0 1 0 0 0 0 0 0 0 1 0 2 0 1 1 0 0 0 0 0 0 0 0 2 0 0 0 1 1 0 0 1 0 0 0 0 1 0 0 0 0 1 0 0 0 0 0 1 1 2 0 0 1 0 1 0 0 0 0 0 1 2 1 1 0 2 1 0 2 0 2 0 1 1 0 1 2 0 0 0 1 0 0 0 0 0 1 2 1 1 1 0 0 0 0 0 0 2 1 1 0 0 0 2 2 1 2 1 1 1 1 2 2 0 1 1 1 0 1 1 0 1 0 1 0 0 1 0 0 2 1 0 0 0 0 0 0 0 0 1 1 1 0 0 0 0 0 2 0 0 1 0 1 0 0 0 0 0 1 0 0 0 0 1 0 0 0 1 1 0 1 1 0 0 1 0 0 0 0 0 0 0 0 0 2 0 0 1 2 2 0 0 0 0 1 0 0 1 1 0 2 2 2 2 0 0 0 2 0 2 2 2 0 0 1 0 1 0 0 1 0 1 0 0 1 2 1 0 1 1 1 1 1 0 1 0 0 0 1 0 1 0 1 1 0 2 0 0 0 0 0 2 0 2 0 0 0 2 2 0 1 0 1 1 2 1 1 1 2 0 0 0 0 2 0 2 0 0 0 1 2 2 0 0 0 0 0 2 0 0 0 0 0 0 0 1 0 1 1 0 2 2 1 0 0 0 0 2 0 1 0 2 0 0 0 1 2 0 2 0 1 1 1 1 2 0 2 0 2 1 0 1 0 0 1 0 1 1 1 1 1 0 0 1 2 1 1 0 1 1 0 1 1 0 1 2 1 0 0 1 1 0 0 1 0 1 0 1 2 0 0 1 2 0 1 0 1 1 1 2 0 0 1 0 1 0 1 0 1 0 1 0 0 0 0 0 0 1 0 2 2 0 0 0 1 1 0 0 1 1 0 2 0 0 0 1 0 0 0 0 0 0 0 2
35 1 1 1 0 0 1 0 1 2 1 0 0 1 0 0 0 0 0 1 1 1 0 1 1 0 1 2 0 0 2 0 0 2 1 1 1 1 0 0 0 1 0 1 2 2 1 0 1 0 0 1 1 0 1 2 0 0 0 0 1 1 0 2 0 0 2 1 2 0 0 2 2 0 1 2 2 0 2 0 2 2 1 1 1 0 1 0 0 2 0 1 0 0 2 2 0 0 0 1 0 0 0 1 1 1 1 2 1 0 0 1 1 2 1 2 1 0 1 1 1 0 1 1 0 0 0 0 0 0 1 0 0 0 0 0 0 0 0 1 0 2 1 0 0 0 0 0 0 0 0 1 0 0 0 0 0 1 0 0 0 1 1 2 1 1 0 0 0 2 0 1 0 2 1 0 0 1 1 1 1 1 1 1 1 1 1 1 0 0 0 1 2 1 2 2 1 2 1 0 0 1 0 0 2 0 0 0 1 1 1 0 1 1 0 2 0 1 0 1 0 0 2 2 0 0 0 2 1 1 0 0 0 0 0 0 0 2 2 2 0 0 1 1 2 2 1 0 1 1 1 1 1 0 0 0 0 1 0 0 0 0 0 0 2 0 0 1 1 1 0 1 1 0 0 0 0 1 1 0 1 1 0 0 1 0 0 1 0 2 0 0 0 2 2 1 0 1 0 2 0 0 2 0 2 0 0 2 2 0 2 2 1 0 2 1 2 1 0 0 1 2 1 1 0 0 0 0 0 0 0 0 0 0 0 0 0 1 0 0 0 1 2 2 0 0 1 1 0 2 1 1 0 0 0 0 1 0 0 1 1 0 1 0 1 1 0 2 2 0 2 0 0 2 0 0 1 2 0 2 0 0 0 0 0 1 2 1 1 1 1 0 0 0 2 0 0 2 1 1 0 1 0 2 2 1 0 0 0 1 0 1 0 0 0 1 1 0 0 0 0 1 1 2 2 2 1 0 0 2 0 0 1 0 1 0 1 0 1 0 1 0 0 0 0 1 0 0 0 0 0 0 0 2 0 0 0 2 1 2 0 1 1 0 0 1 1 2 0 1 2 1 2 1 0 1 0 1 2 1 2 0 2 1 2 1 0 0 2 0 0 2 1 2 0 0 0 1 1 1 1 1 2 0 0 0 2 2 1 1 0 1 0 1 1 1 0 1 1 2 2 2 2 0 1 1 0 1 0 1 1 1 0 0 0 0 1 0 2 1 0 1 2 0 0 2 0 1 1 1 0 0 0 2 1 0 0 1 1 1 1 0 2 0 2 0 0 1 1 0 0 2 1 0 0 0 1 2 0 2 0 0 1 0 0 0 0 0 0 0 0 1 0 0 0 1 1 0 0 0 0 2 0 1 0 0 1 0 1 1 0 0 0 1 1 1 0 0 1 0 0 0 1 1 1 0 1 2 0 0 0 0 1 0 0 1 0 0 2 2 2 1 0 1 2 0 2 0 1 0 1 0 0 1 2 0 0 0 2 0 0 0 1 1 1 1 1 1 0 1 0 2 1 0 0 2 0 1 2 1 0 1 1 0 1 0 1 2 1 0 1 0 0 1 1 0 1 2 0 2 1 0 0 0 1 0 0 2 0 0 0 0 0 0 1 1 0 2 1 1 1 0 0 0 0 2 0 0 2 0 1 1 0 0 0 0 1 0 0 0 0 1 1 1 1 0 1 0 0 0 0 0 0 0 1 0 1 0 2 1 0 0 2 0 0 0 2 2 0 1 1 0 0 1 1 0 0 0 2 2 0 0 2 0 0 1 0 2 1 1 1 1 1 0 1 0 1 0 0 2 0 0 0 2 0 0 1 0 1 2 2 0 1 0 0 1 0 1 2 0 0 1 1 2 0 0 1 0 1 2 1 2 1 1 0 1 1 1 2 0 1 1 0 0 0 0 0 0 0 0 0 1 1 2 0 1 1 0 1 1 1 0 0 0 0 0 1 2 2 0 0 0 0 1 0 1 0 1 0 1 0 0 2 0 1 1 0 2 1 1 1 0 1 2 2 1 2 0 0 0 0 2 1 0 1 2 0 1 1 1 1 0 0 0 0 0 2 2 2 0 0 2 0 2 2 1 1 1 0 0 2 0 0 1 1 0 1 1 0 1 0 0 2 1 1 2 0 1 0 0 2 0 0 0 1 0 1 1 0 0 2 0 2 0 2 1 2 0 0 0 0 1 0 0 0 2 0 0 0 1 1 0 1 2 0 0 1 1 0 2 0 0 0 1 0 0 0 0 1 0 1 1
36 1 2 1 0 0 1 1 2 2 0 0 0 1 0 0 0 1 0 1 1 1 0 2 2 0 0 1 1 1 1 1 0 2 0 1 1 0 0 0 0 2 1 0 2 1 0 0 0 0 0 0 0 0 2 2 0 0 0 2 0 0 0 1 0 0 0 0 1 0 0 0 1 0 1 1 1 0 1 0 0 1 2 0 2 0 0 0 1 2 0 0 0 2 0 1 0 2 2 2 2 0 0 0 2 1 1 0 2 0 0 2 0 0 0 0 0 0 2 2 2 0 1 1 0 1 0 0 1 1 1 0 0 1 0 0 0 0 0 1 1 1 0 0 2 0 1 0 0 0 0 0 0 0 1 1 0 0 0 1 0 1 0 2 0 2 1 1 0 1 0 0 1 1 0 0 0 1 0 0 0 0 1 1 1 1 1 1 0 0 2 1 2 0 2 1 2 2 1 0 0 1 0 0 2 0 2 0 1 0 1 0 0 0 0 2 0 0 1 1 0 1 1 1 1 0 1 0 0 0 0 0 0 0 1 0 0 2 2 1 0 0 1 1 1 1 0 0 0 0 0 0 1 0 0 0 1 0 0 0 0 0 0 0 1 0 0 2 2 0 0 0 0 1 0 1 0 0 0 0 0 1 2 0 1 0 1 0 1 2 1 1 0 1 2 1 1 2 0 1 0 1 1 1 0 0 1 1 0 0 0 1 2 0 1 0 1 0 1 0 0 1 1 1 2 0 0 0 0 1 0 2 0 0 0 0 0 0 0 1 1 1 0 2 0 2 0 1 1 1 1 1 0 0 0 0 1 0 0 1 1 0 2 0 2 0 1 2 2 0 2 0 0 2 0 0 2 2 1 2 0 1 0 0 1 1 0 0 0 0 0 0 0 0 2 0 0 1 1 1 0 1 0 2 2 1 1 2 0 0 0 0 0 2 2 2 0 0 0 0 0 1 1 0 1 1 0 0 0 0 1 0 0 2 0 0 1 1 1 0 1 0 0 0 0 1 1 0 1 1 0 1 0 1 2 1 2 2 2 2 0 0 0 1 1 1 0 2 0 1 1 1 1 2 2 0 2 0 2 0 0 0 2 1 0 0 1 1 2 0 0 1 0 2 2 0 2 2 2 2 0 2 1 1 0 1 2 0 0 1 0 0 2 0 0 2 1 2 0 2 2 2 2 0 1 0 0 0 1 1 1 0 2 1 2 0 2 0 2 0 2 0 0 0 0 1 0 1 1 2 0 0 1 1 1 1 0 1 0 2 2 0 0 0 0 1 2 1 0 1 0 1 1 0 0 0 2 1 0 1 0 0 0 0 0 0 0 1 0 1 1 0 0 0 0 0 0 0 0 1 0 1 0 0 0 1 1 1 0 1 2 0 0 1 1 1 0 0 0 0 0 0 0 0 0 0 0 1 0 0 1 0 0 0 0 1 1 0 1 1 1 0 0 2 1 0 2 0 1 0 1 1 1 0 1 1 0 1 2 1 1 0 1 0 1 2 2 1 1 0 1 0 0 0 0 1 1 1 0 0 0 1 1 0 1 1 1 2 1 1 2 0 0 1 1 0 1 0 0 1 0 1 0 0 1 0 0 1 0 0 0 0 0 0 0 0 0 0 0 0 0 1 1 0 1 1 1 0 0 0 0 0 0 0 0 2 2 0 0 0 0 1 0 0 0 1 1 0 0 0 0 0 0 0 0 0 1 0 0 0 0 0 2 1 0 1 2 1 0 1 0 0 0 1 1 0 1 1 1 2 2 1 0 0 0 1 0 1 1 2 0 1 1 0 1 0 0 1 0 1 0 0 1 2 1 0 0 1 1 1 0 0 0 1 0 1 1 0 2 0 2 2 2 2 0 0 1 0 0 2 2 0 0 0 0 1 0 0 1 0 0 0 1 0 0 0 1 1 0 0 1 1 1 2 0 1 0 0 1 0 0 0 1 0 0 1 0 0 1 0 0 0 0 2 0 1 0 1 1 1 2 0 1 0 1 2 0 0 1 1 0 0 0 1 2 1 1 0 0 0 0 2 2 0 1 1 1 1 0 1 0 0 1 0 1 1 0 2 2 0 0 2 1 0 1 0 0 2 0 0 2 0 1 1 1 0 1 0 0 2 0 1 2 1 0 1 1 0 0 0 2 0 0 0 2 0 2 2 0 0 1 1 0 1 1 0 1 1 1 0 0 0 0 0 0 1 0 1 1 0 0 0 1 1 0 1 2 1 1 2 0 2 0 0 0 0 0 0 0 0 1 1
37 1 1 1 0 0 1 1 1 2 2 0 0 1 0 0 0 1 1 1 1 1 0 2 2 0 0 0 1 2 0 1 1 1 1 1 1 1 1 0 0 0 0 0 0 1 0 0 0 1 1 1 0 1 1 2 0 0 0 1 0 1 0 1 0 0 0 0 1 0 0 1 2 1 1 2 2 0 2 0 1 1 1 1 1 0 0 0 1 2 0 0 1 1 0 1 0 2 2 2 2 0 1 0 0 0 2 1 1 0 0 2 0 1 0 2 0 0 2 1 1 0 1 1 0 1 0 2 2 2 1 1 0 0 1 0 0 0 0 1 1 1 0 0 0 0 0 0 0 0 0 1 0 0 0 0 0 1 0 2 1 0 0 2 0 2 1 0 0 2 0 1 0 2 0 0 0 0 0 0 0 1 0 0 0 0 0 1 0 0 0 1 0 0 0 0 2 2 0 0 0 0 0 1 2 1 2 0 1 0 1 1 1 0 0 2 1 1 1 1 1 1 2 1 1 1 0 1 0 0 0 1 0 0 2 1 1 2 2 2 0 0 2 2 2 2 0 0 1 1 1 1 1 1 0 0 1 2 0 1 1 1 0 0 0 0 0 0 1 0 0 1 1 1 0 0 0 1 1 0 0 1 0 0 1 0 0 0 2 2 1 1 0 2 1 0 1 1 0 1 0 1 2 0 1 0 0 0 1 0 1 1 1 0 1 0 2 0 1 0 1 2 0 1 1 0 0 0 1 1 0 0 0 0 0 0 0 2 0 2 1 1 1 1 1 1 0 0 0 1 1 0 0 0 0 0 0 2 1 1 1 0 1 0 1 0 0 2 2 1 2 0 0 2 0 0 2 1 0 2 0 0 0 0 1 2 1 0 0 1 1 2 0 0 1 1 0 0 0 0 0 0 0 2 2 1 0 1 0 0 1 0 0 1 1 1 0 1 0 1 1 1 1 1 1 2 0 0 0 0 1 0 0 1 0 1 0 0 0 0 1 0 0 0 0 1 0 0 0 0 0 0 0 2 0 0 0 2 2 1 1 0 0 0 0 2 0 1 0 0 1 0 1 1 0 0 1 1 0 0 0 0 1 0 2 0 0 1 2 1 1 2 0 1 1 0 1 1 1 1 1 1 1 2 0 2 1 2 1 1 0 0 1 1 1 1 0 1 0 1 1 2 1 0 1 0 1 0 0 1 2 0 0 0 0 0 0 0 1 2 0 0 0 0 1 2 0 1 1 2 0 0 0 2 0 2 0 0 1 1 1 0 0 0 0 1 1 2 1 1 1 0 2 0 0 0 2 0 0 0 0 0 0 0 1 0 0 0 0 0 0 0 1 0 0 1 0 0 0 0 0 1 1 1 0 1 1 0 0 1 1 0 0 1 2 0 0 0 1 0 0 0 0 0 0 1 1 2 0 0 2 0 1 0 0 0 1 1 0 0 1 0 0 1 1 0 2 0 1 0 1 2 0 2 2 0 0 0 1 0 0 0 2 1 0 1 0 1 1 0 1 0 0 0 1 1 1 1 0 0 0 0 1 0 0 1 0 0 2 1 1 0 1 1 1 0 2 1 0 2 0 0 0 0 1 0 0 2 0 0 0 0 0 0 0 0 0 2 2 2 0 0 1 0 1 1 1 1 1 0 2 0 0 0 0 0 0 0 0 1 0 1 0 0 0 0 0 1 0 0 0 0 0 0 0 0 1 0 0 0 0 1 1 0 0 1 2 2 0 2 1 0 1 1 1 0 2 0 0 1 1 1 0 0 0 2 0 2 1 1 1 1 1 0 1 0 0 0 0 1 0 0 0 1 2 0 1 0 2 2 2 0 1 0 1 1 2 1 2 1 1 1 0 2 0 0 0 0 0 1 0 2 0 1 1 1 0 0 1 0 1 1 1 0 0 0 0 1 0 0 0 1 1 1 1 0 1 0 0 1 0 0 0 0 0 0 1 1 1 0 0 0 0 0 0 1 0 2 1 1 1 0 2 1 1 1 1 0 0 2 0 0 0 0 2 0 2 0 0 0 0 2 1 0 1 2 0 0 0 1 0 0 0 0 0 0 2 1 1 1 0 1 1 1 2 0 1 1 1 0 2 0 1 1 2 0 2 1 0 1 0 1 0 1 0 2 2 0 0 0 2 0 1 0 1 0 1 1 0 1 0 1 2 0 1 1 1 0 0 0 0 0 0 0 0 0 0 1 1 1 0 0 1 2 0 0 1 1 1 2 0 2 0 1 0 0 0 0 1 0 0 0
38 0 1 2 0 0 1 2 2 1 1 0 1 1 1 1 1 0 0 1 1 1 0 2 2 0 2 1 0 0 1 1 2 1 1 1 1 0 0 0 0 2 0 1 1 1 0 0 0 0 0 1 1 1 0 2 0 0 0 0 0 0 0 2 0 1 1 0 0 0 0 0 2 1 2 2 2 0 2 1 0 1 2 0 2 0 0 1 1 1 0 0 1 1 0 0 0 2 0 1 0 1 0 2 0 0 2 2 0 0 0 2 1 2 2 2 2 0 1 1 1 0 1 2 0 1 0 0 1 1 0 0 0 2 1 1 0 0 0 1 0 2 0 0 1 0 0 0 2 1 1 1 1 0 0 1 1 1 0 2 0 1 1 2 1 2 1 0 1 1 0 1 0 2 0 1 0 0 1 1 1 2 1 2 1 1 1 1 0 0 0 1 2 1 2 1 1 2 0 0 0 0 0 0 2 0 2 0 0 1 2 1 2 0 0 2 1 1 0 2 0 0 2 2 1 0 0 0 1 0 0 0 0 0 1 0 0 2 2 2 0 0 2 1 1 1 0 0 0 0 0 0 1 0 1 1 1 0 1 0 1 1 1 1 0 0 0 0 1 0 0 0 1 0 0 0 0 1 1 0 1 2 2 1 2 1 1 0 1 1 1 1 1 1 2 1 0 0 0 0 0 0 2 0 1 0 0 0 1 0 1 2 2 1 2 0 2 0 1 1 0 2 2 1 2 0 0 0 0 0 0 0 0 0 0 0 0 1 1 1 0 1 2 1 1 1 1 1 0 2 2 0 0 0 0 0 0 0 0 1 1 0 2 2 2 0 0 2 2 0 2 0 1 2 1 1 1 1 0 2 0 0 1 1 0 1 1 0 0 0 1 2 1 0 2 0 2 0 1 1 0 1 0 1 0 0 1 1 0 0 1 0 0 0 0 2 1 0 0 0 0 0 1 2 0 1 1 0 0 1 1 0 2 0 2 0 0 0 1 0 2 0 0 1 0 0 0 0 0 1 0 0 0 2 1 1 1 1 1 2 1 0 0 1 0 1 0 2 0 1 1 1 1 2 1 0 0 1 1 0 1 0 0 0 2 2 0 0 2 0 0 2 0 1 1 0 0 1 1 2 0 2 1 1 0 1 1 1 0 1 0 0 0 1 1 1 0 0 1 2 2 1 2 0 1 0 1 1 0 2 0 1 0 0 0 1 0 0 1 1 1 0 0 0 0 0 0 0 2 0 0 0 0 1 1 1 0 1 0 1 1 0 0 0 0 0 0 2 2 0 0 1 0 0 0 0 0 1 0 1 0 0 0 0 0 1 1 1 0 1 0 1 0 0 0 2 0 1 0 0 0 1 1 0 1 0 0 0 0 0 1 1 0 0 0 0 1 0 0 1 0 1 1 0 1 0 2 1 0 0 0 0 0 0 0 2 0 0 0 0 2 0 0 1 1 0 2 1 1 0 0 2 0 1 2 0 0 0 2 0 0 0 1 0 0 2 0 2 0 1 0 1 0 0 1 2 0 0 0 0 1 0 2 0 1 2 1 1 1 1 2 0 0 0 0 1 1 2 0 2 1 1 0 0 1 0 0 2 0 0 0 0 0 0 0 0 2 0 0 0 0 1 1 0 0 2 0 0 0 0 1 0 1 0 0 1 0 0 0 1 0 1 0 0 1 0 1 1 0 0 0 0 0 1 0 0 2 0 2 1 0 0 1 0 0 0 1 2 0 2 1 0 1 0 0 0 1 2 0 1 2 1 1 0 0 1 0 2 2 2 0 0 0 1 1 1 0 0 0 1 1 0 1 2 1 1 1 0 1 2 1 0 1 1 1 2 2 0 2 1 1 2 1 2 0 0 1 0 0 2 1 1 0 1 1 0 0 0 0 0 1 0 0 0 0 0 0 1 1 0 0 2 0 2 0 0 0 0 0 0 1 0 0 0 0 1 0 1 0 0 0 0 1 1 0 1 0 1 1 1 1 1 2 1 0 1 0 0 0 1 0 0 0 1 2 0 2 0 0 2 0 2 1 0 2 1 1 1 0 1 0 0 1 0 1 1 1 1 2 1 0 2 2 1 1 0 0 1 0 1 2 0 0 2 0 0 0 1 0 0 0 1 1 2 0 0 1 0 0 1 1 0 2 0 0 0 0 2 0 1 1 1 1 0 1 0 1 0 0 0 0 1 1 1 0 1 0 2 2 0 0 0 0 1 0 1 1 0 0 2 0 1 1 2 0 0 0 0 1 0 1 1
39 0 2 1 0 0 2 1 1 2 2 0 0 1 0 0 0 1 1 1 1 0 0 2 2 0 0 2 2 2 1 1 1 2 2 0 2 2 1 0 0 1 0 1 2 1 2 0 0 0 0 0 0 0 1 2 0 0 0 0 0 1 0 2 1 1 1 0 1 1 1 1 2 0 0 2 2 0 2 0 0 2 0 2 0 0 1 1 1 2 1 1 1 1 1 1 0 0 0 1 0 1 0 2 0 0 2 2 0 0 0 1 1 2 1 2 0 1 2 0 1 0 1 1 0 2 0 0 0 0 0 0 0 0 0 0 0 1 0 2 1 1 0 0 0 1 1 0 1 1 0 1 0 2 1 0 1 1 0 0 0 1 0 2 0 2 1 1 0 0 1 1 0 2 0 0 1 0 0 0 0 0 1 2 2 2 1 1 0 0 1 0 2 2 2 2 1 2 0 1 1 1 0 0 2 1 2 1 0 1 1 0 2 0 0 2 0 0 2 0 2 2 1 1 1 0 0 1 0 0 0 1 0 1 1 0 0 1 2 1 0 0 2 2 2 2 0 0 1 1 1 1 1 0 0 0 0 2 0 1 1 1 0 0 1 0 1 0 0 0 0 2 0 2 0 0 0 2 2 0 1 2 2 2 2 2 2 0 1 2 1 2 1 2 2 1 1 0 0 0 0 0 2 0 1 0 0 0 1 0 0 2 1 0 2 0 1 0 0 0 1 2 1 1 0 0 0 1 0 2 0 1 0 0 0 0 0 2 0 1 1 1 0 1 1 1 1 0 1 1 1 0 1 0 1 1 1 0 0 1 1 0 1 0 1 0 1 2 2 0 2 0 0 2 1 1 1 1 1 1 0 2 0 0 0 0 0 0 0 0 0 1 1 0 2 0 0 0 0 0 0 0 0 1 1 0 1 1 0 0 0 0 0 0 0 2 0 0 0 0 0 0 1 1 1 2 1 0 0 0 0 0 0 1 1 0 0 1 1 0 0 0 0 2 0 2 2 0 1 1 0 1 0 1 2 1 2 2 1 2 0 1 0 1 0 0 0 2 0 0 1 1 0 2 1 1 1 1 1 0 0 0 1 0 2 1 0 1 2 0 0 2 0 1 1 0 2 2 2 1 1 2 1 1 0 1 1 1 2 0 0 0 1 1 2 0 0 1 0 1 0 2 2 0 2 0 0 0 0 1 1 0 1 1 1 0 1 0 1 0 0 2 1 0 0 2 0 1 1 2 0 0 0 0 2 1 1 0 1 1 1 0 0 0 0 1 1 2 0 0 0 2 1 0 1 0 1 2 0 1 0 0 0 0 0 0 1 1 1 1 0 0 1 0 0 1 0 0 0 0 0 1 0 0 0 1 1 1 0 2 0 0 0 0 0 0 1 0 1 1 0 0 0 0 0 0 2 2 0 0 0 0 0 0 0 0 0 0 0 0 1 0 1 1 2 0 1 0 2 0 0 2 0 0 2 0 0 0 0 0 0 0 2 0 2 1 0 1 1 1 0 1 0 0 0 0 2 0 0 0 1 0 1 0 1 1 0 1 1 2 2 0 0 1 0 0 2 1 0 0 0 0 0 0 0 0 0 2 0 0 0 0 0 0 0 0 0 2 1 1 1 0 1 0 0 1 1 0 2 0 2 2 0 0 0 0 1 0 0 1 0 1 0 0 0 0 0 0 1 1 1 1 1 0 1 1 1 0 1 0 0 0 0 0 0 1 1 0 0 1 1 0 2 1 1 0 1 0 2 2 0 0 1 0 0 2 0 2 1 2 0 1 2 1 2 0 2 1 0 1 0 0 1 1 1 0 1 0 1 2 1 0 1 0 1 2 1 0 2 0 2 2 1 2 0 0 2 0 0 2 0 2 1 1 0 0 0 0 1 0 0 0 2 1 1 1 2 2 1 1 0 0 0 2 0 0 1 0 0 0 2 0 0 0 0 1 0 0 1 0 0 0 0 2 0 0 0 2 2 1 1 0 2 0 0 0 0 0 0 1 1 0 1 2 1 0 2 0 1 1 0 1 2 0 2 0 1 0 1 1 1 0 0 0 0 0 2 1 1 0 0 1 2 2 2 1 2 0 0 0 2 1 0 2 0 0 0 0 1 0 0 0 2 2 1 0 0 1 0 0 2 0 1 0 1 0 1 2 0 1 1 1 1 0 1 1 1 0 1 0 0 0 1 0 0 0 0 0 1 0 1 1 1 1 0 0 1 0 0 2 0 0 0 1 1 0 0 0 0 0 1 2
40 1 0 2 0 0 2 1 1 2 2 0 0 0 0 0 0 2 1 1 1 0 0 2 1 1 1 1 1 1 1 1 0 2 2 1 2 1 1 0 0 1 0 0 1 0 1 0 0 0 0 0 0 0 2 1 0 1 1 2 0 1 0 1 1 1 2 1 1 0 0 1 2 0 1 2 2 0 2 2 0 2 2 0 1 0 0 0 2 2 0 1 0 2 0 0 0 2 2 2 2 0 1 0 1 0 2 0 2 1 0 1 1 2 1 2 1 0 0 2 2 0 0 2 0 2 0 0 0 0 2 0 0 1 1 0 1 0 0 0 0 2 0 0 0 1 0 0 0 0 0 0 0 0 2 0 0 0 0 1 1 2 0 2 0 1 0 0 1 1 0 2 0 2 0 0 0 1 0 0 0 0 0 1 1 0 1 1 0 0 0 0 2 2 2 0 2 2 0 0 0 0 0 0 2 0 1 1 0 0 2 0 2 1 0 2 0 0 2 1 0 1 2 2 0 0 2 1 0 0 0 1 1 1 1 0 0 2 2 2 0 0 1 1 1 1 0 0 0 0 0 0 2 1 0 0 0 2 2 0 0 0 1 1 1 0 1 0 1 0 1 0 0 0 0 0 0 2 2 0 0 2 1 1 2 0 0 1 0 2 1 0 0 1 2 0 0 0 0 0 0 1 2 0 1 1 0 0 1 0 0 2 1 0 1 0 1 1 1 1 0 2 1 1 2 1 1 0 2 1 0 2 0 0 0 0 0 2 0 1 0 0 2 2 0 1 1 1 1 0 1 1 0 0 0 0 1 0 0 1 1 0 2 2 2 1 0 1 2 0 2 0 0 2 0 0 1 2 0 2 0 0 1 1 0 1 1 0 0 0 0 0 1 0 2 0 1 1 1 0 1 0 0 2 1 0 0 0 0 0 1 0 0 1 1 2 0 0 0 0 0 0 1 1 1 1 1 0 0 0 1 0 0 1 0 1 0 1 0 0 1 0 1 1 0 1 0 0 0 0 1 1 0 1 1 0 1 0 0 1 1 0 0 0 0 2 0 1 0 0 1 0 1 2 1 1 1 2 2 1 1 0 1 0 2 0 0 1 1 1 1 0 0 1 0 0 1 0 0 2 0 2 2 1 1 2 2 2 2 0 0 0 1 1 1 1 0 0 0 0 0 2 2 2 0 0 0 1 0 2 1 1 1 1 1 0 1 0 1 1 0 1 2 1 1 1 0 1 1 2 0 0 0 2 0 1 0 0 2 0 0 0 0 1 0 1 2 1 1 1 0 1 1 0 0 0 1 2 0 2 0 0 1 0 0 0 1 1 1 1 0 0 1 0 0 0 2 1 0 1 1 0 0 0 0 0 2 0 0 0 1 0 0 2 0 2 2 0 1 0 0 0 1 1 1 0 1 2 0 0 1 0 0 0 0 0 1 0 1 1 2 1 0 1 2 0 1 0 1 0 0 1 0 0 1 0 0 1 1 1 0 1 0 0 1 2 0 1 0 0 1 1 0 1 0 2 1 1 0 0 1 0 2 0 2 2 2 2 1 1 1 1 0 1 1 0 1 2 0 2 0 0 0 0 1 0 0 2 0 0 0 0 0 0 0 0 0 0 0 0 0 0 1 0 0 2 1 1 1 0 2 1 1 0 0 1 1 0 0 0 0 0 1 1 1 0 1 1 1 1 0 0 1 1 0 0 0 0 0 1 0 0 2 1 0 1 2 0 0 0 0 0 1 2 1 0 1 0 1 1 0 1 0 0 1 1 1 2 2 2 0 0 2 1 2 0 1 0 0 2 0 0 1 2 1 1 0 0 0 2 2 1 2 0 2 2 2 2 2 0 0 1 0 2 0 1 0 0 0 2 0 2 1 1 0 0 0 0 1 1 1 0 1 1 0 0 1 1 0 1 0 1 1 1 1 0 1 0 0 0 1 0 1 0 0 2 0 0 1 0 0 0 0 1 0 0 1 0 1 1 2 0 2 0 0 0 1 0 0 2 0 0 0 1 2 0 2 0 0 1 1 2 1 0 2 2 0 0 0 2 0 0 1 0 1 1 1 2 2 1 0 2 2 1 0 0 1 1 0 1 2 1 0 1 0 0 0 0 2 0 0 1 1 2 2 1 1 0 0 0 1 0 0 0 1 0 1 2 0 1 1 1 0 1 0 1 0 2 2 0 0 0 0 0 0 0 0 0 0 1 1 0 1 1 0 0 1 0 0 1 0 0 0 2 0 1 1 0 0 0 0 0
41 1 0 2 0 0 2 1 2 1 0 0 0 0 0 0 0 2 1 0 0 0 0 2 2 0 1 0 1 1 0 1 1 1 1 2 1 0 1 0 0 1 1 0 2 1 1 0 0 0 0 0 0 0 2 1 0 0 0 0 1 1 0 1 0 0 0 1 2 0 0 1 2 1 1 2 1 0 2 0 1 2 2 0 2 0 0 0 1 1 0 0 2 0 0 0 0 1 1 2 1 0 1 1 0 0 2 1 1 0 0 2 1 2 2 2 1 0 1 1 1 0 2 0 1 0 0 0 1 1 0 0 0 0 0 0 0 0 0 1 0 2 0 0 0 0 0 0 2 2 0 2 1 0 1 1 0 0 0 1 1 0 0 2 0 1 1 0 0 2 0 1 0 2 0 0 0 1 1 1 1 2 1 2 2 1 1 2 0 0 2 2 2 0 2 2 0 2 0 0 0 1 0 0 2 0 2 0 0 0 0 0 0 1 0 2 1 0 0 1 1 1 2 1 1 1 0 1 1 1 0 1 0 0 2 1 1 2 2 2 0 0 1 1 1 1 0 0 0 0 0 0 1 1 0 0 0 2 0 1 1 1 1 0 0 0 0 0 0 0 0 1 0 1 1 1 0 2 2 0 0 1 2 1 1 0 0 1 1 2 1 1 0 2 2 0 2 2 0 2 0 0 0 2 0 0 1 0 1 0 1 2 1 1 1 0 1 1 0 0 1 0 1 1 2 0 0 0 1 0 0 0 0 0 0 0 0 2 0 1 0 0 0 2 0 1 1 1 0 2 2 0 0 0 0 0 2 0 0 2 2 0 0 0 0 0 0 0 1 0 1 1 2 1 0 0 2 1 1 1 1 0 0 0 1 0 0 0 0 0 0 0 0 0 1 1 1 1 1 1 0 2 0 2 2 1 0 2 0 0 0 0 0 0 0 0 0 0 0 0 0 0 0 2 2 2 1 0 0 0 2 0 0 2 0 0 0 2 1 1 2 0 1 1 1 2 1 1 2 1 0 1 0 2 1 1 1 1 1 2 0 0 0 0 0 2 1 2 0 1 2 1 1 1 1 1 1 2 1 1 2 1 2 0 0 0 2 0 0 0 2 0 1 2 1 0 2 1 1 1 1 1 1 1 0 1 2 1 0 0 0 1 1 0 0 2 0 0 2 1 1 2 2 0 0 1 1 1 0 2 1 0 2 1 2 0 2 0 2 0 1 1 1 0 0 2 0 1 0 2 0 1 1 2 1 1 0 0 2 2 0 0 1 0 1 0 0 1 0 2 0 0 1 0 1 0 1 0 0 0 0 0 0 0 1 0 0 1 1 1 0 0 0 0 0 1 2 0 0 0 0 1 0 0 0 2 2 2 0 1 1 0 0 2 0 1 0 0 0 0 0 0 0 0 0 0 2 2 0 0 0 0 0 0 0 0 0 0 0 2 0 2 0 0 1 0 2 0 0 1 0 1 0 1 1 0 0 0 2 1 0 1 0 0 1 2 1 0 0 1 1 2 1 0 0 2 0 2 1 1 0 1 2 1 2 1 1 1 1 1 2 0 1 0 1 0 1 0 0 1 0 0 0 1 0 0 1 1 0 0 1 0 0 0 0 0 0 1 1 1 0 1 0 0 1 1 1 0 0 0 1 0 1 0 0 2 1 0 0 1 0 1 0 0 0 0 0 0 0 0 0 0 1 0 0 1 0 0 0 0 0 1 2 1 1 0 2 1 0 1 0 0 1 1 1 0 2 0 0 0 2 2 2 0 0 2 0 2 0 2 0 2 2 0 2 0 1 1 1 2 0 1 2 2 0 1 1 1 1 1 0 0 2 0 1 1 1 1 1 1 0 1 1 2 0 0 2 0 0 1 0 1 1 1 1 1 0 0 0 0 0 0 1 0 0 0 0 0 0 0 0 2 2 1 1 1 1 0 0 1 0 0 0 0 0 2 1 1 2 0 0 0 0 1 0 0 0 1 1 2 2 0 1 1 1 2 0 0 2 1 1 0 0 1 1 1 2 0 0 0 0 2 0 1 2 2 0 0 1 2 1 0 0 0 1 1 2 2 2 0 0 2 2 1 1 0 1 2 1 0 1 0 0 2 0 0 0 1 1 1 0 1 1 1 0 0 0 1 0 1 2 0 0 1 1 0 2 2 0 0 1 0 1 0 0 1 0 0 1 0 0 0 0 0 0 1 1 0 0 0 0 0 0 0 0 0 0 0 0 1 0 0 0 1 0 0 0 0 0 0 0 1
42 1 2 1 0 0 1 2 2 1 0 0 0 0 0 0 0 1 0 1 1 1 0 1 1 1 2 1 1 1 1 2 0 2 2 1 1 0 0 0 0 1 0 1 2 0 1 0 0 1 1 1 0 1 0 2 0 0 0 1 1 2 0 2 0 0 2 1 1 0 1 2 2 0 2 2 2 0 1 0 1 2 2 0 2 0 1 0 2 2 0 1 2 1 0 1 0 1 1 2 1 0 0 1 1 1 2 1 1 0 1 2 0 1 0 1 1 0 0 2 2 0 0 2 0 1 0 0 1 0 2 0 0 1 1 1 1 0 0 1 0 2 1 0 1 0 0 0 0 0 0 0 0 0 0 0 0 0 0 1 1 2 0 2 2 2 2 0 0 2 0 0 1 1 0 0 0 0 1 1 1 2 0 2 2 1 1 0 0 0 1 0 1 1 1 1 1 2 0 1 1 0 0 2 2 0 2 1 2 0 2 1 1 0 0 2 0 0 2 1 1 1 0 1 1 0 0 0 0 0 0 1 0 0 2 1 0 2 2 0 0 1 2 2 2 2 0 0 0 0 0 0 1 0 0 0 0 2 0 0 0 0 0 0 1 0 0 0 2 2 0 1 0 1 1 1 0 2 2 0 1 1 2 2 2 2 2 1 0 2 0 0 0 2 2 0 2 0 1 0 1 0 2 0 0 2 1 0 0 0 0 1 1 0 0 0 1 0 1 0 0 1 1 0 0 0 1 0 2 1 0 0 0 0 0 0 0 2 0 1 1 1 2 2 1 1 2 1 1 2 2 0 1 0 1 0 1 1 0 2 2 0 1 1 1 0 0 0 0 0 0 2 1 1 1 2 2 2 0 2 0 1 0 0 0 0 0 0 0 0 0 0 1 0 2 0 2 0 0 0 0 0 0 2 2 0 0 0 0 0 1 0 0 1 1 2 1 1 0 1 1 1 0 1 1 1 1 0 0 0 2 0 1 1 2 1 0 1 1 1 1 0 0 0 1 1 0 0 2 1 0 1 0 2 1 1 1 1 1 1 1 0 1 1 0 0 0 0 0 0 2 0 0 2 1 0 1 1 1 0 0 0 1 1 2 2 0 0 2 0 0 2 1 2 0 0 1 0 0 2 0 2 2 0 0 1 1 1 0 1 0 0 1 1 1 1 1 0 2 1 1 2 2 1 0 1 0 1 0 1 1 1 0 0 0 0 0 0 0 1 0 1 2 0 0 2 0 1 1 1 0 0 0 2 0 0 2 0 1 1 0 0 0 1 0 1 2 2 2 0 1 1 1 0 0 0 1 0 0 0 0 0 2 0 0 0 1 1 1 1 0 1 1 1 1 0 1 0 0 1 0 1 1 1 0 0 0 2 0 2 1 1 0 2 1 2 1 0 0 0 0 0 1 1 1 0 1 1 0 0 0 0 0 0 0 0 0 0 1 0 2 1 0 0 1 0 2 1 1 0 1 1 0 2 2 0 0 0 2 1 1 0 0 0 0 2 1 0 2 0 0 0 0 0 0 1 1 0 1 0 1 2 0 0 0 0 0 1 0 1 2 0 0 2 0 0 2 1 0 1 1 0 0 0 2 0 0 1 0 0 1 1 0 0 0 1 0 1 1 1 0 1 0 0 0 2 0 0 0 0 0 0 0 0 0 0 1 0 0 1 0 1 1 1 2 0 2 0 0 0 0 0 2 0 0 1 2 0 1 0 0 0 2 0 0 2 2 1 0 1 0 0 2 0 0 0 1 0 0 0 2 2 1 1 0 1 0 2 2 2 0 0 2 0 1 0 0 1 0 2 0 0 0 1 2 0 2 0 2 2 1 0 0 2 0 2 2 0 2 0 1 0 0 2 0 0 0 0 0 2 2 0 0 0 0 0 0 0 0 0 0 0 2 1 1 1 2 1 0 0 0 2 0 2 0 0 1 0 1 1 1 0 0 0 0 1 1 2 2 0 0 1 0 1 0 0 0 0 0 0 1 0 1 0 1 1 0 2 0 2 0 0 1 1 2 0 2 0 0 0 0 1 2 0 2 1 1 0 1 2 1 0 0 0 1 1 2 0 2 1 1 1 1 1 1 0 0 2 0 1 2 0 1 1 2 0 0 1 0 1 0 2 0 1 0 0 1 1 0 0 2 0 1 1 0 0 1 2 1 2 0 2 1 0 0 0 1 0 2 0 0 1 0 0 1 1 1 0 0 1 1 0 2 2 0 1 2 0 0 2 0 1 0 2 1 0 0 0 1 0 1 2
43 0 2 0 0 0 0 1 1 1 1 0 0 0 0 0 0 1 0 0 0 0 0 2 2 1 0 2 0 1 0 1 1 1 1 0 2 1 0 1 1 1 0 1 1 1 0 0 0 0 0 0 0 1 1 1 1 0 0 2 0 2 0 2 0 0 1 0 1 0 0 1 2 0 1 2 2 0 2 0 0 2 1 1 0 0 0 1 2 2 1 1 0 1 0 1 0 1 1 1 1 0 0 2 0 0 2 1 1 0 0 1 0 0 1 1 0 0 1 1 1 0 2 0 0 0 0 1 2 2 1 0 0 0 0 0 0 0 0 1 2 0 1 1 0 1 0 0 0 0 0 1 0 0 0 1 1 0 0 2 1 0 0 2 0 1 0 0 0 0 0 0 0 2 2 0 0 0 0 0 0 0 0 1 1 0 0 2 1 1 0 1 1 0 1 0 1 2 0 1 1 1 0 0 2 0 1 0 0 0 2 0 2 0 0 2 0 1 2 0 1 1 2 2 0 0 0 0 0 0 0 0 0 0 0 0 0 2 2 0 0 2 2 2 2 2 0 0 0 0 0 0 1 0 1 1 0 2 0 0 0 0 0 0 1 0 1 0 2 0 1 0 0 0 0 0 0 2 1 0 1 0 2 1 2 2 0 2 0 2 1 1 0 1 2 0 1 0 0 0 0 0 2 0 0 1 1 2 2 0 2 2 2 0 1 0 2 0 1 1 0 2 2 2 0 0 0 0 0 1 0 0 0 0 0 0 1 2 1 1 1 2 1 2 1 0 2 1 1 0 0 0 0 0 0 0 1 0 0 0 0 0 2 2 1 1 0 1 2 0 2 0 0 2 1 0 2 2 0 2 0 0 2 2 1 1 1 0 0 0 0 1 1 0 2 0 1 0 0 0 0 0 0 2 2 0 0 1 0 0 2 0 0 1 1 2 0 0 0 0 0 0 1 2 1 2 1 0 0 1 1 0 0 2 1 1 0 0 0 0 1 0 0 1 1 2 0 0 1 0 0 1 0 2 2 1 2 2 2 1 1 0 0 0 0 0 0 2 0 0 1 1 0 2 0 0 0 2 2 1 2 0 0 0 2 1 0 0 2 0 0 2 0 1 1 0 1 1 1 2 0 2 2 0 0 0 2 1 1 1 0 0 1 2 2 0 0 0 1 2 2 1 2 0 1 0 1 0 0 0 2 0 0 0 0 0 1 0 1 1 1 0 2 1 0 0 1 2 0 2 0 0 0 2 0 2 0 0 2 0 0 0 0 0 0 1 1 1 0 1 0 2 1 0 0 0 1 2 0 2 0 1 1 0 0 0 1 1 1 1 0 0 0 0 0 0 0 1 0 0 0 1 0 0 0 0 0 1 0 0 1 1 0 1 2 0 0 0 1 0 0 0 0 0 0 0 2 0 0 0 0 0 0 0 0 0 1 0 1 2 1 2 0 1 1 0 2 0 2 1 0 0 0 0 1 0 0 0 1 0 0 0 2 1 0 1 0 1 0 0 1 1 0 0 1 2 0 1 1 1 1 0 1 0 0 1 0 2 0 1 1 0 0 1 0 0 2 1 0 1 0 0 1 0 2 0 1 2 0 0 0 0 0 1 0 0 0 0 0 0 0 0 1 0 0 1 1 0 0 0 1 0 1 0 0 1 0 0 0 2 1 0 0 0 0 0 0 0 1 1 1 1 1 1 1 0 0 0 1 0 0 0 2 1 0 0 2 2 1 2 0 0 0 1 1 0 0 0 1 1 1 2 0 0 0 2 0 2 2 1 1 0 2 0 2 0 0 1 1 2 0 0 1 2 1 0 1 0 2 2 2 0 1 1 0 1 1 0 2 0 1 1 1 2 0 0 0 0 0 2 0 2 2 2 0 0 0 0 0 0 0 0 1 0 0 0 0 0 0 0 0 2 0 2 0 0 0 1 0 0 1 0 0 0 0 0 0 0 1 0 0 0 0 2 0 0 0 2 0 1 1 0 2 0 0 0 1 0 0 1 0 0 0 1 1 0 2 0 0 0 0 2 1 0 2 2 0 1 0 1 0 0 2 0 2 2 1 1 1 1 0 1 1 1 1 0 0 2 1 0 2 1 0 2 0 0 0 0 0 0 0 0 2 1 0 1 1 0 0 0 2 0 0 0 2 0 2 2 0 0 1 0 1 0 0 0 0 0 2 1 0 1 0 0 0 0 0 0 0 0 0 0 1 1 0 0 0 0 1 2 1 2 1 2 0 0 0 0 0 0 1 1
44 1 0 1 0 0 0 1 2 2 2 0 0 0 0 0 0 0 0 1 1 1 0 2 2 0 1 2 1 1 1 1 2 1 2 0 2 2 0 1 1 0 0 0 2 0 2 0 1 1 1 0 1 0 1 1 0 0 0 1 1 1 1 1 0 1 0 0 0 0 0 0 2 1 1 2 2 0 2 0 0 1 1 1 1 0 0 0 2 2 0 0 1 2 1 2 0 1 1 1 1 0 0 1 1 1 2 1 1 1 0 2 1 2 1 2 1 0 0 1 0 2 1 1 0 0 0 0 0 0 1 0 0 0 1 0 0 0 0 1 0 2 0 0 0 0 0 0 0 0 0 0 0 0 0 1 0 1 0 1 0 1 0 2 2 2 2 0 0 1 0 0 0 2 0 0 0 0 1 1 1 0 0 2 0 0 0 2 0 1 1 1 2 2 2 1 2 2 0 1 1 0 1 0 2 0 2 0 0 1 2 0 1 0 0 2 0 1 2 0 0 0 2 2 0 0 0 0 0 0 0 0 0 1 2 0 0 2 2 1 0 1 2 1 1 1 0 0 0 0 0 0 1 0 0 0 1 1 0 0 0 0 1 1 1 0 1 0 2 0 1 1 0 1 0 0 0 2 2 0 0 1 2 0 1 0 1 2 0 2 2 0 1 2 2 1 1 1 0 1 0 1 1 1 0 1 0 0 1 0 0 2 2 0 1 0 2 1 0 0 0 1 0 2 0 0 0 0 1 1 0 2 0 0 0 0 0 2 0 0 0 1 2 0 0 2 0 1 1 0 0 1 0 0 0 0 0 0 0 2 2 0 2 2 1 1 0 1 1 0 1 1 0 2 1 1 2 1 1 1 1 0 1 1 1 2 1 0 0 1 1 2 0 0 1 1 0 1 0 0 0 1 0 1 0 0 1 1 0 0 0 0 0 0 0 1 1 0 0 0 0 0 1 1 0 2 1 0 0 1 0 0 0 1 1 1 0 0 1 0 0 0 0 2 1 2 1 0 1 2 0 1 0 0 2 0 2 2 1 1 1 0 0 1 0 1 0 2 0 1 1 1 0 2 1 0 0 2 2 1 0 0 1 0 2 0 0 1 2 1 1 2 1 0 0 0 0 1 1 2 0 2 1 1 0 1 2 2 0 1 0 1 0 1 1 0 0 0 0 0 0 2 1 0 0 1 1 0 1 2 1 0 1 1 1 0 1 0 2 1 1 0 1 0 0 1 1 2 0 2 0 0 0 2 0 0 0 1 1 0 0 0 2 0 1 0 1 0 0 0 0 0 1 0 1 0 1 2 0 0 1 0 0 0 0 0 0 1 0 1 0 1 1 0 0 0 2 0 0 0 0 1 1 0 0 1 0 0 0 0 2 0 0 1 1 0 1 0 0 0 0 0 0 0 0 1 1 1 0 0 0 0 0 0 0 1 0 0 0 0 1 1 0 1 1 0 1 0 2 1 0 1 0 0 2 0 1 1 1 1 1 0 0 1 0 1 1 2 0 0 1 1 0 0 0 2 0 0 0 0 0 1 2 0 2 2 0 2 0 1 1 0 1 2 1 0 2 2 0 2 1 1 1 1 2 1 1 2 0 0 0 0 0 0 0 1 0 2 2 2 0 0 0 1 0 1 1 2 0 1 2 0 0 0 0 1 0 0 0 2 1 1 0 0 0 2 2 0 0 0 0 0 1 0 0 0 1 0 0 0 1 1 1 0 0 1 1 0 0 1 0 0 1 0 0 0 1 1 1 2 1 0 1 0 0 1 0 2 1 1 1 1 2 0 2 0 1 1 0 1 0 0 0 1 2 0 2 0 0 2 2 0 1 1 1 2 2 0 2 1 1 2 1 2 0 0 0 0 0 2 0 2 1 1 0 0 0 0 0 0 0 0 1 1 0 0 1 0 0 0 0 2 1 1 0 0 0 2 0 0 0 0 1 0 0 2 0 0 0 0 1 1 0 1 0 0 0 2 0 0 0 2 2 1 1 1 0 1 0 1 0 0 0 2 2 0 2 0 0 1 0 2 1 0 1 1 1 1 0 0 0 0 1 0 0 1 2 0 2 2 0 2 1 2 1 1 2 0 1 0 1 1 0 1 0 0 0 1 0 0 0 2 2 0 0 0 1 0 0 0 2 0 1 1 0 0 1 2 0 0 1 0 2 0 1 1 1 0 1 0 0 0 0 0 0 0 0 1 1 1 0 0 1 1 0 0 2 0 0 2 1 0 0 1 0 0 0 0 1 0 0 0
45 0 1 2 0 0 2 2 2 1 1 0 0 1 0 0 1 2 2 1 1 1 0 1 1 1 2 2 1 1 1 2 2 1 1 1 1 1 1 0 0 0 0 0 1 1 1 0 0 0 0 0 1 1 0 1 0 0 0 0 1 1 0 2 0 0 2 0 0 0 0 0 1 0 2 1 0 0 2 0 2 2 2 0 1 0 0 0 1 2 0 0 1 2 0 1 0 1 1 1 1 0 0 1 1 1 2 0 2 0 0 2 1 2 1 2 1 1 2 0 2 1 1 1 0 0 0 0 1 1 0 0 0 0 0 0 0 0 0 1 1 1 1 0 1 0 0 1 1 1 0 0 1 0 0 0 0 0 0 2 1 1 0 2 0 1 2 0 2 0 0 0 0 2 1 0 1 0 1 1 1 1 1 2 2 1 2 0 0 0 0 0 2 0 2 1 1 1 0 0 0 1 1 0 2 0 1 0 1 0 1 0 2 1 0 2 0 0 0 2 0 0 1 1 1 0 0 0 1 0 0 0 0 0 1 0 0 2 2 2 0 0 2 1 1 1 0 0 0 0 0 0 2 0 0 0 1 1 0 0 0 0 0 0 0 0 0 0 1 0 0 1 1 0 0 0 0 2 2 0 2 2 2 0 1 1 1 0 1 2 1 2 0 0 2 0 0 1 1 0 1 0 2 0 0 0 0 0 0 0 0 2 2 1 1 0 2 0 1 1 0 2 1 2 1 0 0 0 1 1 0 1 0 0 0 0 0 1 0 0 0 0 1 1 0 1 1 1 0 2 2 0 0 1 0 1 1 1 0 1 1 0 2 1 2 0 0 2 2 0 2 0 0 2 1 1 2 2 1 1 0 2 1 1 0 0 0 0 0 0 0 1 1 0 2 0 1 1 1 1 0 1 1 1 0 0 1 1 1 1 0 1 0 0 0 0 0 0 0 0 0 0 1 0 1 1 0 0 0 1 1 0 0 2 2 1 0 0 1 0 1 0 0 1 0 1 0 0 2 1 0 2 0 2 1 0 1 2 1 1 1 0 0 0 0 2 0 2 1 0 1 1 0 2 1 0 1 2 1 0 0 0 2 0 0 0 2 0 1 0 1 1 0 1 1 0 1 1 1 2 0 2 2 1 1 0 1 2 1 0 0 1 1 1 1 1 0 0 1 1 1 2 2 0 1 1 0 0 1 2 1 0 2 0 1 0 1 0 2 0 1 1 2 0 0 2 0 1 1 2 0 0 1 2 0 0 0 0 1 0 0 0 1 0 0 1 2 0 0 0 0 1 0 0 0 0 0 2 0 1 0 0 0 0 2 1 1 0 0 0 0 0 1 0 0 0 1 0 0 0 0 2 0 0 0 2 2 1 0 0 0 0 0 2 0 1 0 0 1 0 0 0 1 1 1 0 1 1 0 0 0 0 1 0 0 1 1 0 0 1 2 1 0 1 2 0 2 0 0 0 0 2 0 1 1 0 0 0 2 1 1 0 2 0 0 2 1 0 1 1 0 1 0 0 0 1 1 2 0 0 0 0 2 0 2 1 2 1 1 1 0 1 2 2 1 0 2 2 0 2 0 0 0 0 2 0 0 2 0 1 2 1 0 1 0 1 1 0 0 0 0 0 0 0 1 2 0 0 0 0 0 0 0 0 0 0 0 0 0 0 0 0 0 0 0 0 0 0 0 0 0 0 0 0 1 0 0 0 0 0 0 0 1 0 0 1 2 2 0 1 1 0 0 1 1 0 1 0 0 0 2 2 1 0 0 1 0 2 2 2 0 0 1 1 1 1 0 1 0 1 0 0 2 2 0 1 2 1 1 1 0 0 1 0 1 2 1 0 1 1 0 1 1 2 1 0 1 0 1 2 1 2 0 0 0 0 0 0 1 0 0 0 1 0 0 0 0 0 0 0 0 2 2 2 0 0 0 0 0 0 1 0 0 0 0 0 0 0 0 0 0 0 0 0 0 0 0 2 1 1 2 0 2 0 0 0 0 0 2 2 1 0 1 1 2 0 2 0 0 0 1 2 1 0 2 1 1 1 0 0 0 0 0 1 1 1 1 0 2 0 0 2 2 1 1 0 1 1 0 1 2 0 1 2 1 0 0 0 0 1 0 1 2 0 0 1 2 0 0 0 2 0 2 0 0 0 0 2 0 0 1 0 1 0 0 0 0 0 2 0 0 1 0 0 0 1 0 1 1 0 0 0 0 0 1 1 1 0 0 1 0 0 1 2 0 0 0 0 0 0 1 1
46 0 1 1 0 0 1 1 1 2 2 0 0 1 0 0 0 0 0 0 0 0 0 2 2 0 1 2 1 1 1 2 1 2 2 0 2 1 0 2 2 0 0 0 1 0 0 0 0 0 0 0 1 0 1 1 0 1 1 1 1 1 0 2 0 0 2 0 1 0 0 0 2 0 0 2 2 1 2 2 0 2 2 0 2 0 0 1 2 2 1 1 1 1 0 2 0 2 2 2 1 0 0 2 0 0 2 2 0 0 0 1 2 2 1 2 1 0 1 1 1 0 1 1 0 1 0 2 2 2 0 2 0 0 1 0 1 1 0 2 2 0 0 0 1 0 0 0 0 0 0 1 1 1 0 0 1 2 1 0 0 0 1 2 1 2 1 0 0 1 0 1 0 2 0 1 0 0 0 1 1 2 0 0 0 0 0 2 1 1 0 2 1 0 1 1 1 1 0 1 1 0 0 1 2 0 1 1 1 0 0 0 2 0 0 2 0 0 2 0 0 0 2 2 0 0 0 0 0 0 0 0 0 1 2 0 0 1 2 0 0 0 2 2 2 2 0 0 1 1 1 1 0 0 0 0 1 2 0 1 1 1 0 0 1 0 0 1 1 0 2 1 0 0 0 0 0 0 0 0 0 1 1 0 0 1 0 1 0 2 0 0 0 2 2 0 2 2 0 2 0 0 2 0 0 1 0 0 1 0 0 1 2 0 1 0 1 0 0 0 0 0 1 1 0 0 1 0 1 1 0 0 0 0 0 0 0 2 1 1 0 2 1 1 0 0 2 0 0 1 1 0 0 0 0 0 0 1 0 0 0 0 0 0 0 0 0 2 2 0 2 0 1 2 0 0 0 1 2 0 0 0 1 1 0 1 2 0 0 0 0 1 0 1 2 0 1 2 1 1 0 1 0 2 2 1 0 1 0 0 0 0 0 1 1 2 1 1 0 1 1 2 0 2 1 2 1 0 0 0 0 0 0 0 0 0 0 1 2 1 1 0 0 2 0 1 0 0 1 1 1 0 0 2 1 1 1 2 1 2 1 0 0 0 1 1 0 1 0 0 1 0 1 2 1 0 1 2 2 1 0 0 0 0 2 1 0 0 1 0 1 1 0 1 2 0 2 1 1 2 0 2 2 0 0 0 2 0 0 1 0 0 1 1 1 1 0 0 0 1 1 1 2 0 2 0 0 1 0 2 0 1 1 1 0 0 0 0 1 0 2 0 1 0 1 1 0 0 2 0 0 0 1 2 1 0 0 0 1 1 0 0 1 0 1 1 1 2 1 0 0 2 0 0 0 0 0 1 0 1 0 0 1 0 0 0 2 0 0 0 1 0 0 0 0 0 0 0 0 1 0 1 0 0 1 0 0 1 0 1 2 0 0 0 2 0 0 0 1 1 0 1 0 1 1 1 1 0 0 0 0 0 0 0 0 2 0 0 1 2 1 0 0 1 1 0 1 0 1 0 0 2 1 1 1 1 0 1 1 0 0 0 2 1 1 1 2 1 0 0 1 1 0 0 0 2 1 0 1 0 0 1 2 2 2 1 1 0 2 2 0 1 0 1 0 0 1 0 0 1 0 0 1 0 2 0 1 2 0 0 0 0 0 0 0 0 1 1 2 2 0 0 0 1 0 1 2 0 1 0 2 1 0 0 0 0 2 0 0 1 0 0 1 1 1 0 1 0 0 0 0 0 0 0 0 1 0 0 0 0 0 0 2 0 0 1 2 1 0 1 0 0 2 1 1 0 2 0 0 0 2 2 0 1 1 1 1 2 2 0 2 0 1 1 1 1 0 1 1 1 0 0 1 1 1 0 2 2 0 0 0 0 1 0 1 2 1 2 2 0 0 1 1 1 0 0 0 0 0 2 0 2 0 0 0 0 0 0 1 1 1 0 0 0 0 0 0 1 0 0 1 1 1 1 1 0 0 0 0 0 1 0 0 0 0 1 0 0 1 0 0 0 0 2 0 0 0 2 1 2 2 0 2 0 0 0 0 0 0 0 0 0 2 2 2 1 1 1 0 0 0 2 2 0 2 0 1 1 0 1 1 0 1 0 1 1 1 1 2 0 0 2 2 0 1 0 2 1 0 1 2 0 0 2 0 0 0 1 0 0 0 0 2 1 1 2 0 0 0 1 2 0 1 0 1 0 1 2 0 0 2 0 0 0 1 1 1 0 1 0 0 1 0 0 0 0 0 2 2 0 0 0 1 2 0 0 0 0 0 1 0 0 0 1 0 1 0 0 0 0 1 1
47 0 0 2 0 1 2 2 2 1 1 0 0 1 0 0 0 2 0 0 0 0 0 2 2 0 1 1 0 1 1 1 1 1 1 0 2 2 0 0 0 2 0 0 1 0 1 0 0 0 0 1 0 1 1 2 0 0 0 1 0 0 0 1 1 1 0 0 0 0 0 0 2 1 1 2 2 0 2 0 0 1 1 1 1 0 0 2 2 2 2 2 1 1 1 2 1 1 1 1 1 0 0 1 1 0 2 1 1 0 0 2 0 0 0 1 0 1 1 1 2 0 1 1 0 1 0 0 2 1 1 1 0 1 1 1 0 0 0 0 0 2 0 0 1 0 0 0 0 0 0 1 1 0 0 0 0 1 0 2 0 1 0 2 1 2 1 1 0 0 1 2 1 1 1 0 1 2 1 0 0 0 0 2 1 0 0 1 1 0 2 0 2 1 2 2 1 2 0 1 1 1 0 0 2 0 2 0 0 0 2 0 1 1 0 2 0 0 1 1 0 0 1 1 1 0 1 0 1 0 0 1 0 0 2 0 0 2 2 1 0 0 0 0 0 0 0 0 1 1 1 1 1 0 1 1 0 0 0 0 0 0 0 0 0 0 0 1 1 0 2 1 1 0 1 0 0 2 2 0 1 2 2 2 2 2 2 1 1 1 1 1 2 2 2 2 0 0 0 1 0 1 2 0 0 0 2 0 0 0 0 0 0 0 2 0 2 0 0 1 1 2 2 2 1 0 1 0 0 1 0 0 0 0 0 0 0 2 0 0 0 0 2 2 0 1 1 0 2 0 0 0 1 0 1 0 0 1 0 1 1 0 2 0 2 1 0 1 2 0 2 0 1 1 0 1 2 2 1 1 0 1 0 0 1 0 0 0 0 0 0 1 0 1 1 1 2 0 0 0 0 0 0 2 1 0 0 0 0 0 1 0 0 0 0 2 2 0 0 0 0 0 0 2 1 2 1 0 0 0 0 0 0 2 0 1 0 0 2 0 1 0 0 1 0 2 1 0 1 1 0 0 1 2 1 1 1 1 1 1 1 0 0 0 0 2 0 2 0 0 0 0 0 2 0 0 0 2 2 2 2 1 1 1 2 1 0 0 2 0 0 1 1 2 0 0 1 2 2 1 1 0 2 0 1 0 2 1 2 0 1 0 0 1 1 1 0 0 2 1 2 2 2 0 1 1 0 1 1 1 1 1 1 0 1 0 1 0 0 0 0 1 1 1 1 1 0 2 0 2 0 0 1 1 2 1 0 2 0 2 2 0 0 0 0 0 1 0 0 0 0 1 1 0 0 0 0 2 0 0 0 0 1 0 0 1 2 2 2 2 0 0 1 0 0 1 0 0 0 0 0 2 0 1 0 0 0 0 0 0 1 0 0 0 2 0 0 0 0 0 0 0 1 0 1 1 1 1 0 0 1 0 0 0 0 0 0 0 0 1 0 0 0 1 2 0 2 2 1 0 1 2 0 0 1 0 0 0 1 0 0 0 1 0 0 2 1 2 0 0 0 0 0 0 0 2 0 0 0 0 2 0 2 0 2 1 2 1 2 1 2 0 1 1 1 1 2 1 0 1 1 0 0 0 1 0 0 2 0 0 1 1 0 0 0 1 1 1 1 1 0 0 0 0 0 1 1 1 1 0 2 1 0 0 0 0 0 0 0 1 0 1 0 0 0 1 1 2 0 0 0 0 0 0 1 0 0 0 1 1 0 0 1 1 0 0 1 1 0 1 1 0 2 0 0 0 0 1 1 2 1 0 0 1 1 1 1 2 2 2 0 1 1 2 2 1 1 1 1 2 0 0 1 2 1 0 0 0 2 2 1 0 1 0 1 1 2 1 2 0 1 1 1 2 0 0 0 0 0 2 1 2 1 1 0 0 0 0 0 0 0 0 0 1 0 0 1 0 0 0 0 1 0 2 0 0 0 0 0 0 2 0 1 0 0 2 0 0 2 0 0 0 0 0 0 1 0 1 1 1 1 0 2 0 2 2 0 1 0 2 1 0 0 1 2 0 2 0 1 1 0 2 2 0 2 0 1 1 0 0 0 0 0 1 1 1 2 0 2 1 1 1 2 1 0 1 2 0 0 1 2 0 0 1 0 0 0 1 0 1 0 2 1 2 1 1 1 0 0 0 0 0 1 1 0 0 1 1 1 1 1 1 0 1 1 0 1 0 0 0 0 0 0 0 1 1 0 0 1 0 0 0 1 1 0 0 1 1 0 1 0 0 0 1 1 0 0 0 0 0 0 0
48 1 2 2 0 1 1 2 2 0 0 1 0 1 0 0 0 0 0 0 0 0 0 2 2 1 2 0 1 1 0 1 1 2 1 1 1 1 0 0 0 2 0 1 1 1 1 0 0 0 0 0 0 0 1 2 0 0 0 0 1 1 1 2 0 0 0 0 2 1 1 0 2 0 1 2 2 0 2 0 2 2 2 0 1 0 0 1 2 2 2 2 0 2 1 2 0 1 1 1 1 0 0 0 2 1 1 0 2 0 0 2 1 1 1 1 0 0 2 1 1 0 2 0 0 0 0 1 2 2 1 0 0 0 0 0 0 0 0 1 0 2 1 0 1 0 0 0 0 0 0 0 1 0 0 0 0 0 0 0 0 1 1 2 1 1 2 0 0 2 0 2 0 2 1 0 0 0 0 2 1 1 1 2 2 1 1 2 0 0 1 1 2 1 2 1 1 0 0 0 0 0 0 1 2 0 2 1 1 0 2 0 2 0 0 2 1 1 2 0 1 1 1 2 0 0 1 0 1 1 0 0 0 0 1 0 0 1 2 1 0 0 2 1 1 1 0 0 0 0 0 0 0 1 0 0 1 1 0 1 1 1 1 1 1 0 0 0 2 0 0 1 0 0 1 0 1 1 1 0 0 1 1 0 0 0 0 1 1 2 1 2 0 1 2 0 1 2 0 1 0 0 1 1 0 1 0 0 1 0 0 1 2 0 1 0 2 0 1 1 0 2 1 1 2 0 0 0 1 1 0 1 0 0 0 1 0 0 0 1 0 1 1 1 0 1 1 0 0 0 0 0 0 1 0 1 1 2 0 2 2 0 1 1 1 0 0 1 1 1 1 1 0 2 0 0 2 1 0 2 1 1 1 1 1 0 0 0 0 0 0 0 1 1 1 1 2 2 1 1 0 1 0 1 0 0 1 2 0 0 1 0 0 1 1 2 0 1 0 1 1 1 0 1 0 2 2 0 0 2 0 0 0 2 0 0 0 0 1 0 1 0 0 0 1 1 0 0 1 2 0 1 1 2 1 1 1 1 2 1 2 0 0 0 0 2 0 2 0 1 1 1 0 2 1 1 1 1 2 1 1 0 2 0 1 0 1 1 2 1 1 2 1 1 0 0 1 2 2 1 1 2 2 1 1 0 2 1 1 1 0 0 1 1 1 1 0 0 2 1 1 2 1 0 0 2 0 0 0 2 0 0 1 0 1 0 0 0 1 0 0 2 2 0 1 1 0 1 1 2 0 0 0 2 0 0 0 1 1 1 1 0 0 0 0 1 2 1 0 1 0 1 0 0 0 0 0 2 0 2 0 0 1 0 0 0 1 2 0 2 0 1 0 1 1 1 2 1 0 0 0 2 0 0 0 0 1 0 1 1 0 0 0 1 2 0 0 0 1 0 0 0 0 0 0 0 2 2 0 0 0 2 0 0 0 0 0 1 0 1 1 0 0 1 2 0 2 0 1 0 0 2 0 1 2 0 0 0 1 0 0 0 1 1 0 1 1 2 0 0 0 1 0 0 0 2 0 0 0 0 0 0 0 0 0 0 0 0 2 2 1 0 0 1 1 0 1 2 0 2 0 0 0 0 2 0 1 2 0 0 0 0 0 0 0 1 2 0 0 0 0 2 0 0 0 2 1 0 0 0 1 0 0 0 0 1 0 0 0 0 0 0 1 1 1 0 1 0 0 0 0 0 0 0 0 0 0 0 0 0 0 1 2 0 0 1 2 2 0 1 2 1 1 0 0 2 2 0 1 0 2 2 1 0 0 2 0 1 1 2 0 1 0 0 0 0 0 0 0 2 0 0 1 2 1 0 0 1 0 1 1 0 1 0 1 1 0 1 2 0 1 2 1 1 0 0 0 0 0 1 0 2 1 1 0 0 1 0 0 0 0 0 0 0 0 0 0 0 0 0 0 1 2 1 1 0 2 0 0 0 1 0 1 0 0 2 0 0 1 0 0 0 0 1 0 2 0 2 2 1 1 0 2 0 0 0 0 0 0 2 0 0 2 1 2 0 2 0 1 2 0 1 0 0 1 2 0 1 0 2 0 0 1 0 1 1 1 1 1 0 0 1 2 2 2 0 0 0 0 0 1 0 0 1 0 0 0 1 0 0 0 0 2 1 0 0 1 0 0 0 2 0 0 0 1 0 1 2 0 0 2 0 1 0 2 1 2 0 0 0 0 0 0 0 0 1 0 0 0 0 0 0 1 1 0 0 1 0 1 1 0 0 0 1 0 0 2 0 1 0 0 1
49 1 1 2 0 0 1 1 1 1 1 1 0 1 0 0 0 1 0 0 0 0 0 0 1 1 1 1 1 1 1 1 0 2 2 0 2 0 0 0 0 2 1 0 2 2 0 0 0 0 0 0 1 0 0 1 1 0 0 1 0 2 0 1 0 0 0 0 1 1 2 1 2 1 1 2 2 0 2 1 0 1 2 0 2 0 1 0 1 1 0 0 1 1 0 2 0 0 0 0 0 0 0 1 1 1 2 0 2 0 0 2 1 1 1 1 1 0 1 1 1 0 1 1 0 0 0 2 2 2 2 0 0 0 1 0 1 0 0 0 0 2 0 0 0 0 0 1 2 1 0 0 0 0 0 1 0 1 0 0 0 1 0 2 1 2 0 2 0 0 1 0 1 1 0 0 0 0 0 0 0 0 1 2 2 1 2 2 2 1 1 1 1 0 1 1 0 2 0 2 2 0 1 0 2 0 1 0 1 1 1 0 1 0 0 2 0 0 1 1 0 0 1 2 0 0 0 1 1 1 1 2 0 0 1 0 0 1 1 1 0 0 2 1 2 1 1 0 1 1 0 0 1 0 0 0 1 2 0 0 0 0 0 0 1 0 0 1 2 0 1 0 1 1 0 0 0 2 2 0 0 1 2 2 2 2 2 0 2 2 2 2 1 2 2 1 0 0 0 0 0 0 2 0 0 1 0 0 2 1 0 2 0 0 1 0 2 1 1 0 0 2 0 2 1 0 0 0 1 1 0 1 0 0 0 0 0 2 0 0 0 1 0 1 0 0 1 0 1 1 1 0 1 0 1 1 1 1 0 0 1 1 0 0 0 0 2 2 2 0 2 0 2 1 0 0 2 0 0 2 2 0 1 0 0 1 1 0 0 0 0 1 1 1 1 1 2 1 0 0 0 0 0 1 1 0 1 2 0 0 1 0 0 0 0 2 2 0 0 0 0 1 0 2 2 2 1 0 0 0 1 1 1 1 2 1 0 0 1 0 1 0 0 0 1 2 0 0 2 1 0 2 0 2 2 2 2 1 1 1 1 0 1 0 0 1 1 2 0 1 1 1 2 0 1 1 1 1 2 0 0 0 1 0 1 0 1 0 1 0 1 1 0 0 0 0 1 2 2 2 0 2 2 0 0 1 2 1 0 2 0 0 1 0 0 2 0 0 1 2 2 1 1 0 0 2 0 1 0 0 2 1 0 0 0 0 0 0 2 1 0 1 2 2 2 1 0 1 1 1 0 0 0 0 2 2 0 1 0 1 1 0 1 0 1 0 0 1 0 1 0 1 0 0 0 0 0 1 0 0 0 0 0 1 0 0 1 0 0 0 0 0 0 0 0 0 0 2 0 2 2 0 0 0 1 0 0 0 1 1 0 0 0 1 1 1 0 1 0 0 1 0 0 1 1 0 2 1 0 0 0 0 0 0 0 0 1 0 0 0 2 0 0 2 2 0 1 0 1 0 1 1 0 1 1 0 0 0 1 0 0 0 0 1 1 1 2 0 0 0 1 0 0 0 0 2 0 1 0 0 0 0 1 0 1 1 1 2 1 0 1 0 0 1 1 0 1 2 0 1 1 0 0 0 0 0 1 1 0 0 0 0 0 1 0 1 0 1 1 1 0 0 1 0 1 2 0 0 0 0 0 0 1 0 0 1 1 0 1 1 0 1 0 0 0 0 0 0 0 0 0 0 1 1 0 1 0 0 2 2 0 0 1 0 0 1 1 2 0 0 0 0 2 0 0 0 1 0 0 1 2 1 0 1 1 1 1 2 1 1 1 1 1 1 2 1 1 0 0 1 0 0 1 2 0 1 1 0 0 2 2 1 1 1 0 1 1 0 2 0 2 1 1 2 0 0 1 0 0 2 0 2 0 0 0 1 0 1 0 0 0 0 0 0 0 0 0 1 0 1 0 1 1 1 0 0 0 1 0 0 2 0 0 0 0 1 0 1 2 1 1 0 0 2 0 1 0 0 2 2 2 0 1 0 1 2 0 0 0 1 0 0 1 2 2 0 2 0 0 0 1 2 2 0 2 0 2 1 0 1 0 0 0 0 1 1 2 0 1 0 0 1 2 0 1 0 0 0 1 1 2 1 0 0 0 0 0 2 0 0 0 1 1 1 1 2 0 1 1 1 2 0 2 0 0 0 0 2 1 1 0 2 1 0 0 1 0 0 1 0 0 0 0 0 0 0 0 1 1 0 0 0 1 2 0 0 1 1 0 1 0 0 0 2 1 0 0 0 0 0 0 1
50 1 0 2 0 1 1 1 1 2 1 0 1 1 0 0 0 0 0 1 1 1 0 2 2 1 0 1 0 0 1 0 1 1 2 0 2 1 0 0 0 2 0 0 0 1 1 0 0 0 0 1 1 0 1 1 0 1 1 0 0 0 1 1 0 0 1 0 0 0 0 1 2 1 1 2 1 0 2 1 0 1 2 0 2 0 0 1 1 1 0 1 1 1 0 2 0 1 1 1 1 0 0 2 0 0 2 1 2 1 0 1 1 2 1 2 2 0 1 2 2 0 0 2 0 1 0 0 2 0 0 0 1 1 1 0 2 0 0 0 0 2 0 0 0 0 0 1 1 1 0 0 1 0 1 0 0 1 0 2 0 1 1 2 1 2 1 1 1 0 0 0 0 2 0 1 0 0 0 1 1 1 1 1 1 1 1 1 0 0 0 1 2 2 2 2 1 2 0 0 0 1 0 0 2 0 1 1 1 1 2 0 2 0 0 2 0 0 1 2 0 0 1 2 0 0 1 1 0 0 0 1 1 1 1 1 0 2 2 2 0 0 2 1 1 1 0 0 1 1 1 1 1 1 1 0 0 2 1 0 0 0 2 2 1 0 1 0 1 0 0 1 0 1 0 0 1 2 2 0 0 1 2 1 1 1 1 0 0 1 0 0 1 2 1 1 0 0 0 0 0 0 2 0 1 1 0 1 1 0 1 2 2 2 0 0 2 0 0 1 0 1 1 1 1 0 1 0 1 0 0 1 1 0 0 0 0 1 1 1 0 1 1 1 0 1 1 0 0 2 2 0 0 0 0 0 1 0 0 1 1 0 2 1 2 1 0 0 2 0 2 0 1 1 1 0 1 1 0 2 0 1 0 0 1 1 0 0 0 0 1 2 0 0 1 1 0 0 0 0 0 1 0 2 2 1 1 0 0 0 0 0 0 0 0 1 1 0 0 0 0 0 0 1 1 2 1 0 0 0 1 0 2 0 2 0 0 1 0 0 1 0 0 1 1 1 0 0 2 0 0 2 0 1 1 0 1 0 1 1 2 0 0 1 0 0 0 2 0 1 1 1 1 1 0 0 1 1 1 0 0 0 0 0 1 0 0 0 1 0 1 1 1 2 2 0 2 1 1 2 0 2 2 0 0 0 2 1 0 1 0 0 1 1 1 0 0 0 2 0 1 2 2 0 1 0 1 1 0 2 0 1 0 0 0 0 1 1 1 0 1 1 1 0 0 2 0 1 1 1 0 0 0 0 1 1 1 0 2 0 0 0 0 0 0 0 0 1 1 0 0 1 0 0 0 0 0 0 0 0 0 0 0 0 1 2 2 1 1 1 1 0 1 0 0 0 1 1 0 0 0 2 0 1 0 0 1 0 0 1 1 0 0 0 1 0 0 0 1 0 0 0 0 0 0 1 1 1 0 0 0 0 0 0 0 1 0 0 1 2 1 1 0 1 2 0 1 0 0 1 0 1 0 1 2 0 0 2 1 0 0 0 2 0 2 2 1 2 0 0 0 1 0 1 1 1 1 2 2 2 0 1 2 0 2 1 2 2 1 0 1 0 0 2 1 0 2 2 0 2 0 0 0 0 1 0 1 2 0 0 0 0 0 0 0 1 0 2 2 2 0 0 1 0 0 1 1 0 0 0 0 0 0 0 0 0 1 0 0 0 0 0 1 1 1 0 1 1 1 1 0 0 0 0 0 0 0 0 0 0 0 0 2 0 0 0 2 0 0 1 0 0 2 0 0 0 1 0 1 1 2 2 1 1 0 1 0 1 1 2 0 1 0 1 1 1 1 0 0 0 0 0 1 2 1 0 2 1 1 1 0 0 0 0 0 1 0 1 2 1 0 2 1 2 0 0 0 0 0 2 1 2 1 1 0 0 0 1 1 0 0 0 0 0 0 0 0 1 0 0 0 2 2 0 1 0 1 0 0 0 1 0 2 0 0 2 0 0 1 0 0 0 0 1 0 0 0 0 0 0 2 0 1 0 0 0 1 0 0 1 1 0 1 2 0 0 2 0 0 1 1 1 2 0 2 0 1 1 0 1 0 0 1 0 1 1 0 1 2 1 0 2 2 0 0 0 2 1 1 0 2 2 0 1 0 0 0 0 0 1 1 2 2 1 0 1 1 0 1 0 1 0 1 0 2 0 2 2 0 1 1 1 2 0 1 1 2 0 0 0 0 0 0 0 0 0 0 2 2 0 0 0 2 2 0 1 2 0 0 1 0 0 1 1 0 0 1 0 0 0 1 1
51 1 1 2 0 1 2 1 2 2 0 0 2 2 0 0 1 0 0 1 0 0 0 2 2 0 1 1 0 1 1 0 0 2 0 2 0 1 1 0 0 1 0 0 0 0 1 0 1 0 0 0 1 1 0 1 0 0 0 0 1 1 0 1 0 0 0 0 1 0 0 1 2 0 1 2 2 0 1 0 0 2 2 0 2 0 0 0 2 2 0 1 2 2 0 0 0 1 1 1 0 1 2 0 0 0 2 1 1 1 0 2 0 0 0 0 0 0 0 2 2 0 1 1 0 1 0 0 0 0 0 0 0 0 0 0 0 0 0 0 0 2 0 0 2 0 0 0 0 0 0 1 0 0 0 0 0 0 0 2 2 2 0 2 2 2 2 1 0 0 1 1 0 2 0 0 0 0 0 0 0 1 0 2 1 1 0 2 0 0 2 2 2 0 2 1 2 2 0 0 0 0 1 0 2 0 1 0 1 0 0 0 1 0 0 2 1 2 1 0 1 1 2 2 0 0 0 0 0 0 0 0 0 0 2 0 0 2 2 2 0 0 2 1 2 2 1 0 0 0 0 0 0 0 0 0 1 1 0 0 0 0 1 0 0 0 2 1 2 0 0 2 1 1 0 0 0 2 2 0 1 0 2 1 1 1 1 1 1 2 1 1 0 2 1 0 0 1 1 1 0 0 2 0 1 0 0 0 1 0 1 2 2 0 2 0 1 1 1 0 0 2 1 0 0 0 1 0 1 1 0 0 0 0 0 1 0 2 0 0 0 0 1 1 0 1 0 0 1 1 2 0 0 0 0 0 1 1 0 1 1 0 2 0 2 0 1 0 1 0 1 1 0 2 0 0 0 1 0 2 1 0 0 0 0 0 0 0 0 0 0 0 0 0 1 1 0 0 0 0 0 0 0 2 1 0 1 0 0 0 0 0 0 1 1 2 1 0 0 0 0 2 0 2 2 2 2 0 0 0 2 0 0 2 1 1 0 0 0 0 1 0 0 1 0 2 0 0 1 2 0 1 0 2 0 0 0 1 2 2 1 0 1 0 0 1 0 2 0 0 0 0 0 2 0 1 0 2 2 2 2 1 1 0 1 0 1 1 1 0 1 1 1 2 1 0 1 1 1 2 0 2 2 0 0 1 2 1 2 0 0 0 2 0 1 1 0 0 1 1 1 2 2 0 0 2 0 1 0 2 1 1 0 0 0 1 1 1 2 0 2 0 1 1 1 1 0 1 1 2 0 0 0 1 1 0 1 0 1 1 0 0 1 0 1 0 0 0 0 0 0 2 0 0 0 0 2 1 0 1 0 0 0 0 0 0 0 1 0 1 0 0 0 0 0 1 0 0 0 0 0 2 0 0 0 2 0 0 0 2 0 1 0 1 0 1 1 0 0 0 0 0 0 0 0 0 1 1 0 0 0 0 0 0 0 0 0 0 1 1 2 2 0 2 2 0 0 0 0 0 0 1 0 0 1 0 0 1 0 0 0 0 2 1 0 1 1 0 0 1 0 1 1 0 0 2 0 1 1 1 0 1 2 1 2 2 0 1 2 1 1 1 0 1 0 0 1 2 0 2 0 0 0 1 0 0 1 1 0 0 0 0 0 1 0 0 0 1 1 1 0 0 1 0 0 1 1 0 2 0 2 2 1 0 0 1 1 0 0 2 1 1 0 0 0 1 1 0 0 0 0 0 0 0 0 0 0 0 0 0 1 0 1 0 0 1 1 2 0 2 1 1 1 0 0 0 1 0 1 1 1 1 0 0 0 2 0 2 2 0 2 0 1 0 0 0 0 0 0 0 0 0 0 2 1 0 1 1 1 1 1 0 2 0 2 2 2 0 1 0 1 1 1 2 0 0 1 0 0 1 0 1 1 2 0 0 0 1 2 1 2 0 0 0 0 0 0 1 1 0 0 1 1 2 0 1 0 0 0 0 2 0 0 0 0 1 0 0 2 0 0 0 0 1 0 0 0 1 0 0 1 1 0 0 0 2 0 0 0 2 0 0 1 2 0 0 2 0 0 1 0 2 2 0 2 1 1 0 1 2 1 0 0 0 1 1 2 0 1 1 0 1 2 0 0 0 1 1 0 2 2 0 0 1 0 0 0 1 0 0 0 0 0 1 1 1 0 0 0 0 2 0 1 1 0 0 1 2 0 0 2 0 1 0 1 1 2 0 0 0 0 0 1 1 0 1 0 0 0 1 0 0 1 1 0 1 2 0 1 2 1 2 0 1 0 0 0 0 0 0 0 0
52 0 0 2 0 2 2 2 2 0 0 2 0 1 0 0 0 1 1 0 0 0 0 2 2 0 1 2 0 1 0 1 0 1 1 1 1 2 0 2 2 0 0 0 2 0 0 0 0 0 0 0 0 0 2 2 0 0 0 1 0 0 0 1 0 1 1 1 2 0 0 1 2 0 1 2 2 0 2 1 0 1 2 0 1 0 0 0 1 2 0 0 2 2 1 2 0 1 1 1 0 0 0 1 1 1 2 1 1 0 0 1 0 0 0 0 0 0 1 1 1 0 0 2 0 1 0 0 2 0 2 0 0 0 0 0 0 0 0 0 0 2 0 0 0 0 0 0 0 0 0 0 1 0 0 0 1 0 0 2 1 0 0 2 1 1 1 0 1 1 0 0 0 2 0 0 0 0 1 1 1 1 0 2 2 0 1 1 0 0 0 1 2 0 2 2 1 2 0 0 0 0 0 2 2 0 1 0 1 0 1 0 2 0 0 2 0 0 1 1 1 2 2 1 1 1 1 0 0 0 1 0 0 0 1 0 0 2 2 1 0 1 2 2 2 2 0 0 0 0 0 0 1 0 0 0 2 0 0 0 0 0 1 1 2 0 0 1 2 0 0 1 0 1 1 0 0 2 2 0 0 0 2 1 2 2 1 1 0 2 0 0 1 1 2 1 0 2 0 2 0 1 1 1 1 0 0 0 2 0 1 2 2 1 2 0 2 0 0 0 0 1 2 2 1 0 0 0 0 2 0 2 1 2 0 0 0 1 1 0 1 1 0 2 0 1 1 1 1 0 0 1 0 0 0 0 1 2 0 0 0 0 2 0 2 1 0 0 2 0 2 0 0 2 0 0 1 1 1 1 2 0 1 1 0 1 0 0 0 0 0 0 2 0 2 0 2 0 0 0 0 0 0 2 2 0 2 1 0 0 0 0 0 0 0 2 0 0 0 0 0 0 1 1 0 1 0 0 0 0 0 0 0 0 0 0 0 1 0 0 2 0 0 0 0 0 0 0 2 1 0 0 0 1 1 0 1 0 2 0 0 0 1 1 0 1 1 2 0 1 1 1 2 0 0 1 0 1 2 1 1 0 1 1 1 1 0 0 2 0 0 2 1 1 0 0 1 2 2 2 0 2 2 0 0 0 2 0 0 1 0 1 0 0 0 2 0 0 1 0 0 2 2 1 0 1 0 1 0 2 0 1 1 1 1 0 1 0 2 2 1 0 1 0 1 2 0 1 1 2 0 0 0 1 2 1 0 0 0 2 1 0 0 0 0 1 0 1 1 0 1 1 0 0 0 0 0 1 0 0 0 0 0 0 0 0 0 0 0 0 0 0 0 0 0 1 1 0 0 0 0 2 0 0 0 0 1 1 0 1 2 0 0 1 0 1 1 0 0 1 0 1 1 1 1 0 2 2 0 0 0 0 0 0 0 0 0 0 0 2 1 1 0 1 2 0 2 0 1 0 0 2 0 2 2 0 0 1 1 1 0 1 1 0 0 1 0 0 1 1 0 1 0 0 1 2 1 1 2 1 0 1 0 0 0 0 0 1 1 2 1 0 2 2 2 0 2 1 0 1 1 1 0 0 2 0 1 2 0 0 0 0 0 0 0 0 0 2 2 2 0 0 0 0 0 1 1 1 0 0 2 0 0 0 0 0 0 0 0 1 1 1 0 0 1 0 1 1 1 1 0 0 1 1 0 0 1 0 0 0 1 0 1 1 0 0 2 1 0 1 0 0 0 1 1 1 2 0 2 2 1 1 2 0 0 1 0 2 0 2 0 2 2 0 2 0 1 0 0 2 0 0 1 2 0 1 1 1 1 1 1 0 1 1 0 1 2 2 2 0 2 1 0 1 0 0 1 0 0 2 1 1 0 1 1 1 0 0 1 0 0 1 0 0 0 0 0 1 1 0 0 1 0 2 0 0 0 0 0 0 1 0 1 0 0 1 0 0 2 0 0 0 0 2 0 0 0 0 2 1 1 0 2 0 0 0 0 2 0 2 0 0 1 2 2 0 2 0 0 0 0 1 2 0 1 1 1 0 0 0 0 0 0 2 2 1 0 2 2 0 0 2 1 1 1 0 1 0 0 1 2 1 1 1 1 0 0 2 0 0 0 1 1 1 0 1 2 1 0 1 2 0 1 0 2 0 2 0 0 1 1 1 1 0 0 0 0 0 1 0 0 1 0 0 0 2 0 0 0 0 0 0 1 2 0 2 2 0 0 2 0 0 0 2 0 1 1 0 1 0 0 1
53 1 0 2 0 0 2 0 0 2 2 0 0 1 0 0 0 2 1 0 0 0 0 2 2 0 0 1 1 1 1 1 2 1 2 0 2 1 0 1 1 1 1 0 2 1 0 0 0 0 0 0 0 0 2 1 0 0 0 2 0 0 1 2 0 0 1 0 1 0 0 1 1 0 2 1 1 0 1 0 1 2 2 0 2 0 0 0 1 2 1 1 1 2 0 1 0 1 0 0 0 1 0 1 0 0 2 1 0 0 0 1 0 1 0 1 0 0 1 1 1 0 2 0 1 0 0 1 2 1 1 0 0 0 0 0 0 0 0 0 0 2 0 0 1 0 0 0 0 0 0 0 0 0 0 0 0 0 0 1 1 2 1 1 0 1 1 0 0 2 0 0 0 2 1 0 0 0 1 1 1 1 1 1 1 1 1 2 2 1 1 1 2 0 2 2 1 2 0 0 0 0 0 0 2 0 2 0 0 1 1 0 1 0 0 2 0 1 2 0 1 1 1 2 0 0 0 0 0 0 0 1 0 0 2 0 0 2 2 2 0 0 2 2 2 2 1 0 0 0 0 0 1 0 0 0 0 2 2 0 0 0 0 0 2 0 0 1 1 0 0 0 0 2 0 0 0 2 2 0 1 0 2 1 2 1 1 1 1 2 1 2 0 2 2 0 1 2 0 2 0 0 1 1 0 0 1 0 2 0 0 2 1 1 2 0 0 0 0 1 0 1 1 0 0 0 0 0 1 0 0 2 0 0 0 0 0 1 0 2 1 1 0 0 0 0 0 1 1 0 0 1 0 2 0 2 2 1 0 0 1 1 1 0 1 1 0 2 2 0 2 0 1 1 0 0 2 2 1 1 0 1 0 0 0 0 0 0 0 0 0 0 0 1 2 0 1 1 0 0 0 0 0 1 1 1 1 1 1 1 0 0 0 2 2 2 0 1 0 1 1 1 0 2 1 2 0 1 1 1 0 2 1 0 1 1 0 0 2 0 1 0 0 0 0 0 0 0 2 1 0 2 0 1 2 1 2 2 1 2 0 0 1 0 0 1 0 2 0 0 0 0 2 0 1 0 0 2 1 1 2 0 1 0 1 0 1 1 2 1 1 1 1 1 1 0 1 2 2 0 2 1 1 1 0 2 1 1 0 0 0 1 1 0 0 2 0 0 0 1 1 1 2 0 1 2 0 1 0 2 1 1 1 0 0 0 1 1 2 0 2 0 2 1 1 0 0 2 0 2 0 0 0 1 1 1 1 0 0 0 0 0 0 1 0 0 1 2 0 1 0 2 0 0 0 0 0 2 0 1 1 0 0 0 0 0 0 0 0 0 0 0 0 1 1 1 2 0 0 0 0 2 1 0 0 0 0 0 0 1 0 0 0 1 0 1 1 0 0 0 0 0 0 0 0 1 1 1 0 0 1 0 0 0 0 1 0 0 1 2 2 1 0 2 2 0 2 0 1 1 1 2 1 0 0 1 0 0 2 0 0 0 0 1 1 1 1 2 0 1 0 1 0 1 2 1 1 1 1 0 0 0 2 0 1 2 1 1 1 1 1 0 0 1 0 0 1 2 0 1 0 1 0 0 1 0 1 1 0 0 0 0 1 0 0 0 0 1 1 1 0 0 1 0 0 1 1 0 0 0 1 0 1 0 0 2 0 0 0 1 0 1 1 1 1 0 1 0 0 0 0 0 1 0 0 2 0 0 2 2 0 0 2 0 0 1 2 1 0 2 1 0 1 0 0 1 1 0 0 1 1 2 0 1 0 2 0 2 2 1 1 0 0 1 1 1 0 1 0 2 0 0 0 1 2 0 2 0 0 0 0 0 2 0 2 2 2 0 1 0 0 0 1 2 0 0 0 0 0 2 0 2 1 1 1 0 0 0 1 0 0 1 0 0 0 0 0 1 0 0 0 2 1 1 1 0 1 0 0 0 0 1 1 0 1 1 1 1 1 0 1 1 1 2 0 0 0 1 0 0 1 1 2 0 0 0 0 0 1 1 1 0 0 1 2 1 1 0 0 0 0 2 2 0 2 1 1 0 0 1 0 0 1 0 2 2 0 1 1 0 0 1 0 2 2 0 1 0 0 0 1 0 0 1 0 0 0 2 0 0 0 1 1 0 0 1 2 0 0 0 2 0 0 0 1 1 1 1 0 1 1 1 1 0 1 1 1 0 1 0 0 0 0 0 0 1 1 2 2 0 0 0 0 0 0 0 0 0 0 1 0 0 0 1 0 0 0 0 0 0 0 0
54 1 0 2 0 0 1 0 1 1 1 1 0 0 0 0 0 2 0 0 0 0 1 2 2 0 1 2 0 0 1 1 0 2 2 0 2 1 0 0 0 0 0 0 2 0 2 0 0 0 0 1 0 0 2 2 0 0 1 1 1 1 0 2 0 0 0 0 0 0 0 0 1 0 2 1 1 0 2 1 1 2 2 0 2 0 0 0 0 2 0 0 0 1 1 1 0 1 1 1 1 0 1 1 0 0 2 1 1 0 0 2 1 1 0 0 0 0 0 1 1 0 1 1 1 0 0 0 1 1 1 0 0 1 1 0 1 0 0 1 0 2 1 1 0 0 0 0 0 0 0 2 1 1 1 1 1 2 0 0 0 0 0 2 1 1 1 0 0 2 0 1 1 1 0 0 0 0 1 1 1 2 0 2 0 0 0 0 0 0 2 0 1 0 1 2 0 2 1 0 0 1 1 0 2 1 2 0 1 0 1 0 1 1 0 2 1 1 0 2 0 0 2 2 0 0 0 0 0 0 1 0 0 0 1 0 0 1 2 1 0 0 2 2 2 2 0 0 0 0 0 0 1 0 0 0 0 1 0 1 1 1 0 0 0 0 1 1 1 1 0 1 0 2 0 1 0 2 2 0 1 0 2 1 1 1 1 2 0 2 0 0 1 2 2 1 1 1 0 0 1 0 2 0 1 0 0 0 0 0 0 1 2 0 2 1 2 0 0 2 0 2 1 0 1 0 1 0 0 2 0 2 0 0 0 1 2 1 0 1 1 1 2 2 0 0 2 0 0 1 1 0 0 2 0 2 2 0 0 2 2 0 2 1 2 1 1 0 0 0 0 2 0 2 0 0 0 2 1 1 0 1 0 0 1 0 0 0 0 0 0 1 0 0 2 1 1 1 1 1 0 1 0 2 2 0 0 0 0 0 0 0 0 0 0 0 0 1 0 0 0 0 0 2 1 1 1 0 0 0 1 0 0 2 0 0 0 1 0 0 1 0 1 1 2 2 0 1 2 1 0 2 0 2 1 1 1 2 2 2 0 0 0 1 0 1 0 2 0 2 1 1 0 2 0 0 0 2 2 2 2 1 1 0 1 1 1 1 2 0 0 2 1 2 1 0 2 1 1 2 0 2 1 1 0 1 1 0 0 1 0 0 0 2 2 0 0 0 1 1 1 2 2 0 1 1 1 0 1 1 1 0 1 1 1 0 0 0 1 0 2 0 1 0 0 1 0 2 0 2 0 0 1 2 1 1 0 0 1 1 1 0 0 0 0 2 2 2 2 0 0 1 2 1 0 0 2 0 0 0 0 0 0 0 1 1 2 1 0 1 0 0 1 0 0 0 0 0 0 1 0 0 0 0 1 0 0 2 0 1 1 0 0 0 1 0 0 0 0 0 0 0 1 1 1 0 1 1 0 0 0 0 0 0 0 1 0 0 0 2 0 0 0 2 2 0 2 0 1 0 0 1 1 1 1 1 0 0 2 0 0 0 1 0 1 2 0 1 0 0 1 0 0 0 1 1 1 0 1 0 0 1 2 0 1 1 2 1 1 2 2 0 0 1 0 0 1 1 0 1 0 0 0 1 1 0 1 2 0 0 0 0 0 1 0 2 0 1 1 1 0 1 1 0 1 1 1 0 1 0 1 0 1 0 0 0 1 0 0 2 1 1 0 0 0 1 1 0 0 0 0 0 1 0 0 0 0 0 0 0 1 1 1 0 1 0 2 2 0 1 0 0 0 0 0 0 1 0 1 2 0 1 0 0 0 1 0 2 1 1 1 1 1 0 1 0 1 0 0 0 0 0 0 1 2 1 1 0 0 2 2 0 1 1 0 1 1 0 2 0 2 2 2 2 0 0 1 0 1 2 1 2 1 1 1 0 0 0 2 0 0 1 1 0 1 1 1 1 0 0 0 1 1 1 1 0 0 0 0 0 0 0 0 0 0 0 1 0 0 0 0 0 0 2 0 1 0 1 2 2 2 0 2 0 0 0 0 0 0 1 0 0 1 1 2 0 2 0 0 1 0 2 1 1 2 1 0 2 0 0 0 0 1 0 1 1 1 0 2 0 0 2 2 1 2 0 1 0 1 0 2 1 0 1 0 0 0 1 0 0 0 0 1 1 0 1 1 1 0 2 1 1 0 0 2 0 2 1 0 0 2 0 0 0 1 0 2 0 2 0 1 0 0 0 0 1 0 2 2 0 0 0 1 2 1 2 2 0 1 2 0 1 0 1 0 1 0 1 2 0 0 0
55 0 0 2 0 0 2 2 2 1 1 0 0 1 0 0 0 1 0 1 1 1 0 2 2 1 0 1 0 0 1 0 1 1 2 0 2 1 0 0 0 2 0 0 1 1 1 0 0 0 0 0 0 0 2 0 0 1 1 0 1 1 0 0 0 0 1 0 1 1 2 1 2 0 2 2 2 0 1 0 1 2 1 1 0 0 0 0 2 2 0 0 0 1 1 2 0 1 0 1 0 0 1 1 0 0 2 0 2 0 0 2 1 2 1 2 1 1 2 0 1 0 1 1 0 1 0 0 2 2 0 0 0 0 0 0 0 0 0 0 0 2 1 0 1 0 1 0 0 0 0 1 0 1 0 1 1 2 0 1 0 0 0 2 0 0 0 0 1 1 0 0 1 1 0 0 1 0 1 0 1 2 1 2 1 1 1 0 0 0 1 0 1 0 1 1 1 2 0 0 0 1 0 0 2 0 2 1 2 1 1 0 0 0 0 2 0 1 1 2 0 0 2 0 2 2 0 0 0 0 1 0 1 0 1 0 0 2 2 2 0 0 2 2 2 2 0 0 1 1 0 0 1 0 0 0 1 2 2 0 0 0 0 0 2 0 1 0 1 0 0 1 0 1 0 0 0 2 2 0 0 0 1 0 1 1 0 0 1 2 1 0 1 2 2 1 0 0 0 0 0 0 1 1 0 1 0 1 1 0 0 1 2 1 1 0 2 2 0 0 0 2 0 2 0 0 1 0 1 1 0 2 2 1 0 1 0 2 0 2 1 1 0 1 1 1 1 0 0 0 0 0 1 0 1 0 0 0 0 1 2 1 1 1 1 0 0 1 1 0 1 1 0 2 2 1 1 1 1 1 1 1 0 1 1 1 0 0 0 1 1 1 1 0 2 0 2 0 1 1 0 1 0 2 2 0 1 1 0 0 1 0 0 1 1 2 1 0 1 0 1 1 1 2 0 1 0 0 0 0 1 0 0 2 1 1 0 1 1 0 1 0 0 0 0 1 0 0 2 1 0 1 0 2 1 1 1 2 2 1 1 0 0 0 1 2 0 2 0 0 0 0 0 2 1 1 1 2 2 1 1 0 2 0 0 0 1 0 1 0 1 1 1 1 0 0 1 2 2 2 0 2 2 1 1 0 2 1 1 1 1 0 1 1 1 0 0 0 0 1 1 1 1 1 0 0 1 2 0 2 0 2 1 1 1 0 2 0 2 1 0 1 0 0 0 2 0 0 2 0 0 0 0 1 2 1 0 0 0 1 0 0 0 0 0 1 1 0 0 0 0 1 1 0 1 0 1 1 0 1 0 0 0 0 1 1 1 2 2 2 0 0 2 0 1 2 0 0 0 0 0 2 0 0 1 1 1 2 0 0 1 0 0 2 0 2 2 0 0 0 0 0 0 1 1 0 2 1 0 0 1 0 0 0 0 0 1 0 1 1 1 2 0 1 0 0 2 1 2 1 0 1 0 0 1 0 0 0 2 0 0 0 2 0 1 2 1 0 2 1 0 1 0 0 0 2 0 0 1 0 0 0 2 0 2 1 1 0 2 2 1 1 0 0 0 0 0 1 0 1 1 0 1 0 2 0 1 1 0 0 1 1 0 0 0 2 0 0 0 0 0 0 2 0 0 1 1 0 2 0 0 0 0 0 0 1 1 0 0 2 2 0 0 0 0 1 1 0 0 0 0 0 0 1 0 0 0 0 0 0 0 0 1 1 0 0 2 2 0 1 1 0 2 0 0 0 2 0 1 2 0 1 0 1 1 1 1 1 1 1 0 1 0 0 0 0 0 1 0 1 0 0 0 2 2 0 1 1 0 0 0 0 0 0 0 2 0 0 2 0 1 1 1 2 0 0 1 0 0 2 0 2 0 1 0 0 0 0 1 0 0 1 0 0 0 0 0 1 0 0 0 1 0 2 0 0 1 0 0 0 2 0 0 0 0 1 1 0 2 0 0 0 1 1 0 1 0 2 0 1 0 2 2 1 1 1 1 0 0 1 0 0 1 1 1 0 2 0 0 0 0 2 2 0 2 0 1 0 0 1 1 0 0 0 0 1 1 1 2 0 1 1 2 1 2 0 1 0 0 1 2 0 0 1 1 0 1 1 0 0 0 0 2 2 1 1 0 2 1 1 1 0 0 0 1 0 1 1 0 1 1 1 1 0 2 1 2 0 1 0 0 0 0 0 0 0 1 1 1 0 0 0 0 1 1 1 1 1 0 1 1 0 0 1 0 0 0 0 0 0 1 1
56 0 1 2 0 0 1 1 1 0 0 0 0 0 0 0 0 1 1 1 1 1 0 0 1 0 0 1 0 1 2 0 1 2 0 2 0 2 0 0 0 1 0 1 1 1 0 0 0 0 0 1 1 0 0 2 0 1 1 1 1 2 1 1 0 0 2 0 2 1 1 2 2 1 1 2 2 0 2 0 0 0 2 0 1 0 0 0 1 2 0 0 0 0 0 1 1 1 0 0 0 1 2 0 0 0 2 0 2 1 0 1 0 1 0 1 0 0 1 1 1 0 1 1 0 0 0 0 1 1 0 0 1 1 0 0 0 0 1 0 0 2 0 0 1 0 0 0 0 0 0 1 0 0 0 0 0 1 0 1 0 1 0 1 1 2 0 0 0 0 0 0 1 1 0 0 0 0 0 0 0 0 1 2 2 2 1 1 0 0 2 0 1 1 2 1 1 2 0 0 0 0 0 0 2 0 1 0 2 0 0 0 1 0 0 2 0 0 1 2 0 1 1 0 1 1 1 1 1 1 1 0 0 0 2 0 0 2 2 1 0 0 2 0 0 0 0 0 1 1 1 1 1 0 2 2 0 0 0 0 0 0 1 1 1 0 0 0 2 0 0 0 0 2 0 0 0 2 2 0 0 2 2 1 2 2 0 0 0 2 1 0 1 2 2 1 0 0 0 0 0 1 2 0 0 0 1 0 1 0 0 1 2 1 0 0 1 0 1 0 1 2 2 1 0 0 0 1 0 1 0 1 0 0 0 0 0 1 0 0 0 0 1 2 0 1 1 1 1 1 1 1 1 0 1 0 0 1 0 1 1 0 1 1 1 1 1 2 2 0 2 0 1 1 0 0 0 1 1 1 1 1 1 1 0 1 1 0 0 0 0 0 0 0 2 0 0 1 1 0 0 1 0 2 2 1 0 0 0 0 0 0 0 1 1 2 1 1 0 1 1 1 0 2 1 2 1 0 0 0 0 0 0 2 1 1 0 1 0 0 2 0 0 1 0 1 0 0 1 0 0 1 0 2 0 0 0 1 2 2 0 1 1 0 0 1 0 2 0 0 1 1 1 1 0 1 0 1 2 1 1 1 1 0 1 0 1 0 2 0 0 2 0 2 1 0 2 2 2 2 0 2 0 2 1 1 2 2 0 1 0 1 2 0 0 1 1 1 0 2 2 1 2 1 1 0 0 0 0 2 0 0 1 0 1 0 2 0 0 0 0 2 1 1 1 0 0 1 1 2 0 0 0 2 0 0 1 1 1 0 0 0 0 0 0 1 1 1 1 1 0 1 1 0 1 0 1 2 0 2 0 0 0 0 1 1 1 1 1 1 0 0 2 0 1 1 0 2 0 0 0 2 0 1 0 0 0 1 0 1 1 0 0 1 0 1 0 0 1 0 0 0 0 0 0 1 1 1 0 0 1 0 1 0 0 0 2 0 1 1 1 0 0 1 2 0 1 0 2 1 0 2 1 0 2 0 0 0 2 0 0 0 1 0 1 2 2 1 1 0 0 0 0 1 0 1 1 1 0 0 0 0 2 0 0 2 0 1 2 1 2 0 1 1 0 0 2 1 0 1 0 0 0 0 1 0 1 2 0 0 0 0 0 0 0 0 1 0 0 0 0 0 0 1 1 2 1 0 0 0 1 0 0 0 0 0 1 0 0 1 0 2 0 0 1 1 2 1 0 0 0 0 2 0 0 0 0 1 2 2 0 0 1 0 0 1 2 2 0 2 1 0 1 0 0 1 1 0 1 2 0 0 2 0 0 0 0 1 1 1 0 1 1 0 0 0 0 1 0 1 1 0 0 2 1 0 2 1 0 1 1 1 2 0 2 2 2 0 2 0 1 2 0 2 0 0 0 0 0 2 0 2 1 1 0 1 1 0 1 0 0 1 2 0 2 2 2 0 0 0 0 2 1 2 0 0 1 0 0 0 2 0 1 0 0 2 0 1 2 1 1 0 1 1 0 0 0 1 0 1 1 0 2 0 0 0 0 0 0 1 0 0 1 1 2 0 2 0 0 2 0 1 0 0 1 1 0 0 0 1 0 0 1 0 1 1 1 1 2 0 0 2 1 0 1 0 0 1 1 1 1 0 0 1 0 0 0 1 0 1 0 1 0 2 1 2 0 0 0 0 2 0 1 0 1 1 1 1 0 1 0 1 1 0 1 0 1 0 1 0 0 0 0 0 0 0 0 1 1 0 1 1 1 1 0 0 1 1 0 2 0 0 0 2 0 1 1 0 0 0 0 0
57 1 1 2 0 0 2 2 2 1 1 1 2 2 0 0 0 0 0 1 1 1 0 1 1 0 1 1 0 2 0 0 1 1 1 1 1 2 2 0 0 0 0 1 2 1 0 0 0 2 2 2 0 1 1 2 0 1 1 0 1 2 0 2 0 0 1 0 1 0 0 0 1 0 2 1 1 0 2 0 1 1 2 0 2 0 0 0 1 1 0 1 0 1 0 0 0 0 0 2 0 0 1 1 0 0 2 2 0 0 0 1 0 2 1 2 1 0 0 2 2 0 1 1 0 1 0 1 1 0 1 0 0 0 0 0 0 0 1 0 1 1 0 0 1 0 0 0 2 2 0 0 0 1 0 1 1 2 0 0 0 2 0 2 1 2 0 0 0 1 0 1 2 0 0 0 2 0 0 1 1 2 0 2 1 1 0 1 0 0 2 1 0 1 1 1 2 1 0 2 2 0 0 0 2 0 2 1 1 0 1 0 1 0 0 2 0 0 1 0 2 2 0 2 0 0 0 1 0 0 0 1 0 0 2 0 0 2 2 2 0 0 2 2 2 2 0 0 0 0 0 0 1 0 0 0 1 2 1 0 0 0 0 0 1 0 0 0 1 0 0 1 0 2 0 0 0 1 1 0 0 1 2 1 1 1 2 1 1 2 1 0 0 2 2 0 2 2 0 1 0 0 1 1 1 0 0 0 0 0 0 0 2 0 2 0 1 0 0 0 1 1 2 0 2 1 1 0 1 0 0 0 0 0 0 0 0 2 1 1 0 0 2 2 0 0 2 0 2 1 1 0 0 1 0 2 2 0 0 1 1 0 1 1 1 0 1 2 2 0 2 0 1 2 0 0 2 2 1 1 0 1 0 0 1 0 0 0 0 0 0 0 1 1 1 1 2 1 1 0 0 1 0 2 2 0 0 1 0 0 1 0 0 0 0 1 1 0 0 0 0 1 0 2 2 2 0 0 0 1 0 1 0 1 1 2 0 1 1 0 2 0 0 0 0 2 0 2 2 2 0 0 0 1 2 1 2 1 0 2 0 0 0 1 0 1 0 2 0 2 2 2 1 1 2 0 0 1 2 1 1 1 2 1 1 1 1 0 2 0 0 2 1 1 0 0 1 2 2 2 0 2 2 0 0 1 2 1 0 2 0 0 0 0 0 1 0 2 0 2 2 2 1 0 0 0 1 0 1 2 1 0 2 1 2 0 0 0 1 0 2 0 0 1 1 2 0 1 1 1 0 0 1 2 0 1 1 1 0 0 0 1 1 0 1 0 0 2 1 0 1 1 1 0 1 0 1 1 0 0 0 0 0 0 0 1 1 2 2 2 1 0 1 0 0 1 1 0 0 1 0 1 0 0 0 0 2 0 0 1 0 0 0 0 1 0 0 0 1 0 0 0 1 1 1 0 1 2 0 0 0 1 0 0 0 0 0 0 1 1 1 0 0 1 2 0 1 0 1 0 0 1 0 0 2 0 0 1 1 1 2 0 0 1 1 1 1 0 0 1 1 1 0 0 1 1 1 0 1 0 0 1 2 0 2 2 0 1 1 1 2 0 2 2 1 0 2 1 0 1 0 1 1 0 1 1 0 1 1 0 1 1 1 0 0 0 0 1 1 1 0 0 2 1 0 1 2 0 0 0 0 0 1 1 0 1 1 0 0 1 1 0 0 0 1 0 1 0 2 2 1 1 1 0 0 0 2 0 0 0 1 1 0 0 0 0 0 1 0 1 0 0 2 0 0 0 1 0 2 2 0 0 0 0 0 2 0 2 2 1 1 1 1 0 0 0 0 1 1 1 0 0 1 2 1 0 2 0 0 2 2 2 0 0 0 0 1 2 2 0 2 1 1 2 0 0 2 0 0 2 0 2 1 1 0 1 0 0 2 1 1 1 1 1 0 0 1 1 0 0 0 2 1 2 0 1 0 0 1 1 1 0 1 0 0 2 1 1 2 0 0 0 0 1 0 2 0 2 1 0 0 0 2 0 1 1 0 0 1 0 1 0 0 2 2 0 2 0 0 0 0 1 0 0 1 2 0 2 0 1 0 0 0 0 0 0 2 0 1 0 1 0 1 1 1 0 2 1 2 0 1 1 0 2 0 0 0 0 0 0 0 0 2 1 0 0 2 0 0 1 2 0 0 0 2 0 2 0 0 0 2 0 0 0 0 0 0 0 2 1 0 0 0 0 1 2 0 0 0 0 0 0 0 0 2 2 2 0 0 1 0 0 0 1 0 0 0 1 2 0 1 1
58 1 1 1 1 0 1 2 2 1 1 0 0 0 0 0 0 2 0 0 0 0 0 2 2 0 1 1 1 0 1 1 1 2 1 1 1 2 0 2 2 0 0 0 1 0 1 0 0 0 0 0 1 0 1 1 0 0 0 1 1 1 0 2 0 0 1 0 2 0 0 1 2 1 2 2 2 0 1 0 0 1 2 0 1 0 0 0 1 1 0 0 2 2 0 2 0 1 1 2 1 0 0 1 1 1 1 1 1 1 0 2 1 2 2 2 2 0 1 1 1 1 2 0 0 0 0 1 1 1 0 0 0 0 0 0 0 0 0 1 0 2 0 0 0 0 0 0 1 1 0 2 0 0 1 1 1 0 0 1 1 1 0 0 0 2 1 1 0 1 1 0 0 2 1 0 0 0 0 1 0 1 1 1 1 1 1 1 0 0 1 1 2 0 2 2 2 2 0 0 0 1 0 0 2 0 2 1 2 1 2 0 1 0 0 2 1 0 2 0 1 1 2 2 0 0 2 0 0 0 0 0 0 0 2 1 0 2 2 1 0 0 2 1 1 1 0 0 0 0 0 0 1 1 0 0 0 1 0 0 0 0 0 0 1 1 0 0 1 0 0 0 0 1 0 0 0 2 2 0 1 2 1 1 2 1 2 2 0 2 0 1 0 1 2 0 1 0 0 0 0 2 2 0 0 0 1 0 1 0 0 1 2 0 1 0 2 0 2 0 0 2 2 0 0 0 0 0 1 1 0 1 0 0 0 0 0 1 0 0 0 1 2 2 0 0 2 1 2 0 0 0 0 0 0 0 1 1 0 1 1 0 0 0 0 1 1 0 0 0 0 2 0 2 1 0 1 1 1 1 0 1 0 0 0 0 0 0 0 0 0 1 1 0 2 0 2 2 0 0 0 0 0 2 2 0 0 0 0 0 0 0 1 0 1 2 0 0 0 0 0 0 0 1 1 1 1 0 0 1 1 0 0 0 0 1 0 1 0 0 2 0 0 0 0 0 0 0 1 1 0 1 0 2 1 1 1 2 0 2 1 0 0 0 0 1 0 2 0 2 1 1 1 1 0 1 0 0 2 0 0 0 2 0 0 0 2 0 2 0 0 2 1 1 1 0 1 1 1 1 1 1 2 1 1 1 2 1 0 1 0 1 2 0 0 2 1 1 0 1 1 2 1 0 0 1 1 1 0 1 1 1 1 1 1 0 1 0 2 1 0 1 2 2 2 2 0 1 0 2 0 1 1 2 0 0 0 0 1 1 1 0 0 1 0 1 2 1 0 1 0 1 0 0 0 0 0 1 0 0 0 0 0 0 0 0 1 1 1 1 0 1 1 0 0 1 1 0 0 0 0 2 0 1 0 1 1 1 0 0 1 0 0 0 2 0 0 0 0 0 0 0 0 0 0 0 2 0 0 0 0 0 0 0 0 0 0 0 0 1 0 0 0 2 1 0 2 0 1 0 1 1 0 1 2 0 0 0 2 1 0 1 1 1 1 0 0 1 0 1 0 2 0 0 1 2 0 0 1 0 1 2 2 1 1 0 2 1 2 1 2 0 0 2 1 0 1 1 0 1 0 0 0 0 1 0 1 2 0 0 0 0 0 0 0 0 0 0 0 0 0 0 1 0 0 1 1 0 0 0 0 0 0 1 0 0 2 0 0 1 0 0 0 0 1 0 1 0 0 0 0 0 0 0 1 1 1 0 0 1 0 0 2 0 0 0 2 0 0 0 0 0 2 0 0 1 2 1 1 2 1 0 1 0 0 1 0 2 2 0 1 0 2 0 1 0 0 1 0 2 0 0 1 1 0 0 2 1 0 1 1 0 1 1 1 2 1 1 1 0 1 2 0 1 0 0 0 0 0 1 0 1 1 1 0 1 1 1 2 1 0 2 0 0 0 0 0 0 0 0 0 2 0 2 0 0 0 0 0 0 1 0 0 0 0 1 1 0 1 0 0 0 0 2 0 0 0 0 1 1 0 0 0 0 0 2 0 1 0 2 0 0 1 0 0 0 2 0 0 0 0 2 1 0 1 2 0 2 1 1 1 0 0 0 0 0 2 1 1 1 0 1 1 1 1 0 1 1 0 1 1 0 0 1 0 0 0 0 2 0 0 0 2 1 0 0 0 0 0 0 2 0 0 0 2 0 2 2 1 1 1 1 2 0 1 1 2 0 0 0 0 0 0 0 0 0 0 1 2 0 1 1 2 2 0 1 2 0 0 2 0 1 0 0 0 0 1 0 2 0 0 0
59 1 2 2 0 0 1 0 1 2 1 0 1 1 0 0 0 0 1 0 0 0 0 0 1 1 0 1 1 2 1 0 1 2 1 1 1 2 1 1 1 0 0 0 1 1 0 0 0 0 0 0 0 0 2 0 0 0 0 2 0 1 0 2 0 0 1 0 2 1 0 1 2 0 0 2 2 0 2 0 1 2 2 1 2 0 0 1 2 2 0 1 0 2 1 1 0 1 1 2 0 0 1 0 1 0 2 1 1 1 0 2 1 1 1 2 1 1 1 0 1 1 1 1 0 0 0 1 2 2 0 0 0 0 0 0 0 0 0 2 0 2 0 0 1 0 0 0 1 1 0 2 0 0 1 0 2 1 0 1 0 1 0 1 1 2 2 0 0 1 0 0 0 2 0 0 0 0 0 0 0 1 0 2 2 2 0 0 0 0 2 0 2 1 2 1 1 2 0 1 1 0 0 0 2 0 1 0 0 0 1 0 2 0 0 2 0 1 2 0 0 0 2 2 0 0 2 0 1 0 0 0 1 1 1 0 0 2 2 1 0 0 2 1 1 1 0 0 0 0 0 0 2 0 0 0 0 1 0 1 1 1 0 0 1 1 0 0 1 0 0 0 1 0 0 0 0 2 2 0 1 2 1 1 2 0 0 0 1 2 1 1 0 2 2 1 0 1 0 0 1 0 2 0 0 0 1 0 1 0 0 2 2 0 1 0 2 1 0 0 0 2 0 2 0 0 0 1 0 2 0 0 0 0 0 0 1 1 0 1 0 0 1 1 1 0 1 0 1 2 2 0 0 0 0 0 0 1 0 2 2 0 1 1 1 1 1 2 2 1 2 0 1 2 2 2 1 0 0 2 1 1 0 0 1 0 0 0 0 1 1 0 1 0 2 0 1 2 0 0 0 0 0 2 2 1 0 0 0 0 1 0 0 0 0 2 1 1 0 1 1 2 0 0 0 0 0 0 0 1 0 1 0 2 0 0 1 0 1 0 1 0 0 0 0 1 0 0 2 0 0 1 0 1 2 1 2 1 1 1 1 0 1 1 0 1 0 2 0 0 0 0 1 2 1 1 1 1 1 0 1 1 0 0 2 0 0 1 2 0 0 2 2 1 0 0 0 2 2 0 2 0 2 1 1 0 1 1 2 0 1 1 1 1 2 0 0 0 0 0 1 2 1 1 0 1 0 0 0 0 1 1 2 2 2 0 0 0 2 0 1 1 2 1 1 1 0 2 0 2 0 0 0 0 2 2 0 0 1 0 0 1 0 0 0 2 1 1 1 0 1 1 0 0 0 0 0 2 0 1 1 0 0 0 0 1 1 2 2 2 0 0 0 0 0 0 0 0 0 0 0 1 1 1 0 0 0 1 0 1 2 1 0 0 1 0 0 0 0 1 1 1 0 0 0 2 0 1 0 0 2 0 0 0 0 1 0 0 0 2 0 1 0 0 2 0 2 1 2 0 1 1 0 1 2 0 1 0 0 0 0 0 1 1 1 1 1 2 0 0 0 0 1 0 0 1 1 0 0 0 1 0 2 1 1 1 1 1 0 0 1 0 0 1 0 0 1 2 0 2 0 0 0 0 2 0 1 2 0 0 0 0 0 0 1 0 1 0 0 0 0 1 1 0 1 1 1 0 1 0 1 0 1 0 0 1 0 0 0 1 0 1 0 0 0 0 0 0 0 0 0 0 0 0 0 1 0 0 0 0 0 0 2 0 0 0 2 1 0 1 1 0 1 0 0 1 1 0 2 2 1 1 0 0 1 1 1 1 0 2 0 2 1 1 2 1 1 1 0 1 1 0 0 1 2 0 1 0 1 2 2 0 0 0 0 2 0 0 1 0 0 1 1 2 0 0 0 0 0 2 0 2 0 1 0 1 0 0 1 0 0 0 1 0 0 0 0 1 0 0 1 0 1 1 0 0 0 0 0 0 1 1 0 0 0 1 0 0 2 0 0 0 0 1 0 2 0 0 1 1 1 0 1 0 1 1 0 1 0 1 1 0 0 1 1 0 2 0 0 0 0 1 0 1 2 2 0 0 1 1 1 1 1 0 1 1 1 1 2 0 0 1 1 1 0 0 0 0 0 0 2 0 0 0 0 0 0 1 0 0 0 0 1 2 0 1 2 1 1 0 1 0 1 1 0 0 1 2 0 0 1 0 1 0 0 0 1 0 2 2 0 0 1 1 0 0 0 2 2 0 0 0 1 2 0 0 0 0 0 2 1 0 0 1 0 1 0 0 0 0 0 2
60 1 1 1 0 0 2 2 2 1 1 0 0 1 0 0 0 0 0 2 1 1 0 1 1 1 0 1 0 1 1 0 0 1 0 1 1 1 0 2 2 0 0 0 1 0 0 0 0 0 0 1 1 1 1 0 0 0 0 1 1 2 0 0 0 1 1 0 1 0 0 0 1 0 1 2 2 0 2 1 1 2 2 0 1 0 0 1 2 2 0 1 0 1 0 2 0 2 2 2 2 0 0 0 2 2 0 1 1 1 0 2 0 2 0 2 0 0 1 1 1 0 2 1 0 2 0 1 1 0 1 0 0 1 0 1 1 0 0 0 1 1 0 0 0 0 0 0 0 0 0 0 0 0 0 0 0 1 0 1 0 1 0 2 0 2 1 0 1 2 0 0 0 2 0 0 1 1 0 0 0 0 1 1 1 1 1 1 0 0 0 0 2 2 2 2 1 2 0 1 1 1 0 0 2 0 2 0 0 0 2 0 2 0 0 2 0 0 1 1 0 0 1 2 0 0 1 0 1 0 0 0 0 0 1 1 1 1 2 1 0 0 2 1 1 1 0 0 0 0 0 0 1 2 0 0 0 1 0 0 0 0 0 0 2 0 0 0 1 0 0 1 1 0 0 0 0 2 2 0 1 2 1 1 1 1 0 1 1 2 1 0 1 2 2 1 1 1 1 0 1 1 1 1 0 1 0 0 1 0 1 1 1 0 1 0 1 0 1 1 0 2 0 1 0 0 0 0 1 2 0 2 0 0 0 0 0 1 0 1 0 0 0 2 0 0 1 0 1 1 1 1 0 1 0 1 1 1 0 0 0 0 2 0 2 0 1 1 1 0 1 1 0 2 1 1 1 1 1 1 0 1 2 2 0 0 1 1 1 0 0 0 0 0 2 0 1 2 1 1 0 1 0 2 1 1 0 1 0 0 1 0 0 0 0 1 1 0 0 0 0 1 0 0 1 1 1 0 0 1 0 0 0 1 0 0 0 1 0 0 0 0 0 1 0 1 0 0 2 1 0 2 0 2 2 1 2 1 2 2 1 0 0 0 0 2 0 2 0 1 1 1 0 2 2 0 1 2 0 0 0 0 1 1 2 1 0 1 2 0 0 2 1 2 0 0 1 0 0 2 0 2 1 1 1 2 1 1 1 1 1 0 0 2 2 0 0 0 1 1 1 2 2 0 0 2 0 0 0 1 1 0 1 1 1 0 0 0 1 2 0 0 1 0 1 1 0 1 1 1 0 0 0 0 2 2 0 0 2 0 0 0 0 0 0 0 0 2 1 0 1 1 2 0 0 0 2 1 0 0 1 0 0 0 1 1 2 2 2 2 0 0 0 0 0 1 0 0 0 0 0 2 0 2 0 0 0 0 0 0 2 0 0 1 0 1 0 0 0 0 0 0 0 0 0 0 2 2 0 0 1 0 1 0 0 0 0 0 1 2 1 1 0 1 2 0 1 0 2 0 0 2 0 1 2 0 0 1 1 0 0 0 0 1 1 1 1 0 1 1 0 1 0 0 1 2 1 1 0 0 1 0 2 2 2 1 1 2 2 0 2 0 0 0 0 0 0 2 0 2 1 1 0 0 1 0 2 2 0 0 0 0 1 0 0 1 1 1 1 1 0 0 0 0 0 2 0 0 0 0 1 0 1 0 0 2 0 0 0 0 0 0 0 0 1 0 1 0 1 1 1 1 0 0 0 0 1 0 0 0 0 0 1 0 0 0 1 2 1 1 0 1 2 0 0 0 1 0 0 2 1 1 0 0 0 2 0 1 1 1 0 1 1 0 0 0 0 0 0 0 0 0 2 2 0 1 0 0 0 0 0 0 1 0 1 1 1 1 2 0 2 2 2 2 0 0 0 0 0 2 0 2 1 0 1 2 0 0 0 0 0 0 0 0 0 0 0 1 0 0 0 2 2 0 1 0 1 1 1 1 1 0 0 0 0 2 1 0 2 0 0 0 0 0 0 0 0 1 2 2 2 0 2 0 0 0 0 1 0 2 0 0 1 1 1 1 1 0 0 2 0 1 2 0 2 0 1 2 0 0 0 0 0 1 2 2 1 1 2 1 1 1 1 0 0 0 1 1 0 0 1 0 1 1 0 0 0 1 0 1 0 0 0 1 0 2 2 1 0 1 1 0 0 0 1 0 1 1 0 1 0 1 1 0 2 1 2 0 2 0 1 0 0 0 0 1 0 0 0 0 0 0 0 0 0 0 0 0 0 2 0 0 0 1 0 0 1 0 0 0 0 0
61 0 2 1 0 0 1 2 2 1 1 0 0 0 0 0 0 1 1 0 0 0 1 2 2 0 0 1 0 0 1 0 1 2 2 0 2 1 0 0 0 2 0 0 1 1 1 0 0 0 0 1 0 1 1 0 0 0 0 2 0 2 0 0 0 0 1 0 2 0 0 2 2 0 2 2 2 0 2 0 1 1 2 1 1 0 0 0 2 2 0 1 1 2 0 2 1 1 1 1 1 0 0 0 2 1 2 2 0 0 1 2 0 0 1 1 0 0 1 1 1 0 1 1 0 0 0 0 1 1 1 0 0 0 0 0 0 0 0 0 0 2 0 0 0 0 0 0 0 0 0 1 0 0 0 0 0 1 0 1 0 1 0 2 1 2 1 0 0 2 0 2 0 2 0 0 0 0 1 1 1 1 0 1 1 0 1 0 0 0 2 0 1 1 1 1 1 2 1 0 0 1 1 0 2 0 2 0 0 0 2 0 1 0 0 2 0 0 2 0 0 0 2 1 2 1 0 1 0 0 0 1 1 1 0 1 1 2 2 2 0 0 2 1 1 1 0 0 1 1 0 0 2 0 0 0 1 1 0 0 0 0 0 0 0 0 0 1 1 0 0 0 0 0 0 0 0 2 1 0 0 1 2 0 2 1 1 1 0 2 0 0 0 2 2 0 2 0 0 0 0 0 2 0 1 1 0 0 0 0 0 0 1 0 1 0 2 0 1 0 0 2 1 1 1 0 0 0 1 1 0 2 0 0 0 0 0 1 1 0 1 1 1 0 0 2 0 0 1 1 1 0 1 0 1 1 1 1 0 1 1 0 0 0 0 1 0 0 1 0 1 1 1 2 1 1 1 1 1 1 1 1 1 1 0 2 2 0 0 0 0 0 0 0 2 0 0 0 1 1 0 1 0 1 1 0 2 0 0 0 1 0 0 1 1 2 1 1 0 1 1 2 0 2 1 2 1 0 0 0 0 0 0 2 2 1 0 1 0 0 2 0 0 1 0 1 0 0 1 0 0 0 0 2 1 1 1 1 1 2 1 0 1 0 1 2 0 2 0 0 0 0 1 1 1 0 1 1 2 0 1 0 1 1 2 1 0 0 2 0 0 2 1 1 1 0 1 2 2 0 2 1 1 1 0 2 2 2 1 1 0 0 1 1 1 1 0 1 0 1 1 2 1 0 0 2 0 0 1 1 1 0 2 1 2 0 2 0 2 0 0 1 1 0 0 0 1 0 2 1 0 0 0 1 1 2 0 0 1 0 0 0 1 0 1 0 0 2 2 0 0 2 2 0 2 0 2 2 0 1 0 0 0 0 0 0 2 1 0 1 0 1 0 1 1 0 1 0 0 1 0 1 0 0 0 2 0 1 0 2 0 0 0 2 1 1 0 0 1 0 0 0 0 0 0 1 1 1 0 0 1 0 0 0 0 1 0 0 0 2 1 1 0 0 2 0 2 0 1 0 0 1 0 2 2 0 0 0 1 0 0 0 1 0 0 2 1 1 0 0 1 0 0 0 0 2 1 0 1 0 1 0 2 1 2 1 1 1 1 2 2 0 0 2 0 0 2 2 0 1 0 0 0 0 1 0 1 2 0 0 1 0 0 0 0 0 0 0 0 0 0 0 0 0 0 2 0 0 1 0 1 0 0 1 0 0 1 0 0 0 0 0 0 0 0 1 1 1 0 0 0 0 0 0 0 0 0 0 0 0 1 1 1 0 0 2 2 1 0 2 0 0 2 0 0 0 1 0 1 1 2 2 0 1 1 1 1 2 1 1 1 1 1 0 1 0 1 0 0 1 0 0 2 2 0 0 0 0 1 2 1 0 0 1 0 2 2 0 2 1 1 2 2 2 0 0 1 0 0 1 0 1 1 1 0 1 1 1 2 0 0 0 0 0 0 0 0 1 0 1 0 1 1 1 0 0 0 1 0 0 1 0 0 0 0 0 1 2 1 0 0 0 0 2 0 0 0 1 0 1 0 0 2 0 0 0 0 0 2 1 2 0 2 0 0 0 2 0 0 0 0 1 1 0 2 1 0 1 0 1 0 0 1 0 1 1 2 1 2 0 0 2 2 0 1 0 0 1 0 1 2 0 1 2 1 0 0 1 0 0 0 1 1 1 1 2 1 0 0 0 2 0 0 0 2 0 2 2 0 0 2 0 0 0 0 0 2 0 1 0 0 0 0 0 1 1 0 1 1 0 0 0 1 1 1 2 2 1 0 2 0 0 0 2 0 0 1 1 1 0 1 2
62 1 1 1 1 1 2 1 2 1 0 1 0 1 0 0 0 1 0 0 0 0 0 1 1 0 2 2 0 0 1 1 0 0 1 0 2 1 0 1 0 1 0 0 2 0 1 0 0 1 1 1 0 0 1 1 0 0 0 1 1 1 0 1 0 0 0 1 1 0 1 1 2 0 2 2 2 0 2 0 1 1 0 2 0 0 1 1 2 2 2 2 1 1 0 1 0 1 1 2 1 0 2 0 0 0 2 0 2 0 0 2 0 1 0 0 0 0 0 2 2 0 1 1 0 1 0 1 2 2 1 0 0 0 0 0 0 0 0 1 0 2 0 0 0 0 0 0 0 0 0 1 0 0 0 0 0 0 0 2 2 2 0 0 0 1 2 0 1 1 0 0 1 1 1 0 0 0 2 1 2 2 1 2 2 2 1 2 0 0 2 2 2 1 2 2 2 2 0 1 1 0 1 0 2 0 2 1 2 1 2 0 1 0 0 2 0 1 2 0 0 0 2 2 0 0 1 0 0 0 1 0 0 1 2 0 0 2 2 2 0 0 2 0 1 1 1 0 0 0 0 0 2 1 0 1 1 1 0 0 0 0 2 1 1 0 1 0 1 0 1 0 0 0 0 0 0 1 0 0 0 0 2 1 2 0 0 2 0 2 0 1 0 2 2 0 1 0 0 0 0 0 1 1 0 0 0 0 0 0 0 2 1 0 1 0 2 1 0 0 0 1 2 1 1 0 0 1 1 0 0 1 0 0 0 0 0 2 0 1 2 2 2 1 1 1 0 0 0 1 1 0 0 0 0 0 1 1 0 2 2 0 2 1 2 1 0 0 1 0 1 1 1 2 1 1 1 2 0 2 1 0 0 0 1 0 0 0 0 0 1 1 0 0 2 0 0 2 0 1 0 0 0 2 1 0 0 2 0 0 1 0 0 1 1 1 0 0 0 0 0 0 0 0 0 2 1 0 0 0 0 0 0 0 0 2 0 1 0 0 2 0 1 1 2 2 0 0 2 0 1 1 0 2 1 1 1 0 0 1 1 0 0 1 0 1 1 2 0 0 1 0 2 1 1 0 0 1 2 1 1 0 0 0 2 1 0 1 2 1 1 2 0 1 1 0 1 1 1 2 0 2 1 1 0 1 1 0 1 1 1 0 0 0 0 1 0 1 0 2 1 2 2 1 1 0 0 1 1 2 0 1 2 1 1 0 1 0 1 1 1 0 2 2 2 1 0 1 1 1 0 0 0 2 1 0 0 0 1 0 0 0 0 0 0 1 1 1 0 0 0 0 0 0 0 0 0 2 0 1 1 0 0 0 1 0 0 0 0 0 0 0 0 0 0 0 0 0 0 0 0 0 0 1 0 1 1 0 0 1 1 0 0 1 0 1 0 0 0 1 0 0 0 0 0 1 1 1 0 0 0 0 0 0 0 1 0 0 0 1 1 1 0 0 0 0 2 1 1 0 1 1 0 0 2 0 0 0 1 0 0 0 0 1 1 1 0 1 1 0 1 0 0 0 1 2 0 0 0 0 1 1 2 2 1 1 1 0 2 2 2 0 0 2 1 0 2 2 0 2 0 0 1 0 2 0 1 2 0 0 1 1 0 0 1 2 1 1 1 1 0 0 1 0 0 0 2 0 0 0 1 0 1 0 0 1 0 0 0 0 0 0 0 0 0 0 0 0 1 1 1 1 0 0 0 0 1 0 0 0 1 1 2 0 0 0 2 2 0 0 0 0 2 0 0 1 1 0 0 2 0 0 1 1 1 1 1 2 2 2 0 0 0 0 0 0 0 1 0 1 0 0 1 2 1 1 1 0 0 2 2 2 0 0 0 2 0 0 2 1 1 2 1 1 0 0 0 0 0 2 0 2 0 1 0 0 0 0 1 0 0 0 0 0 0 0 0 1 0 1 0 1 1 2 0 1 0 0 1 1 0 1 0 0 0 0 1 2 1 0 0 0 0 1 0 0 0 0 0 2 2 0 2 2 0 2 0 0 0 1 0 0 1 1 1 0 1 0 0 1 0 2 2 0 2 0 1 2 1 1 1 0 0 1 1 1 1 2 2 2 0 2 1 0 0 0 1 0 0 1 2 0 1 2 1 0 0 1 0 0 0 0 1 2 1 0 1 0 0 0 2 0 0 0 2 1 2 1 0 0 1 0 1 1 1 1 1 0 0 0 0 0 0 0 0 1 1 2 2 0 0 0 1 1 0 0 1 1 0 1 0 0 0 1 0 1 0 1 2 0 1 2
63 1 1 1 0 0 2 1 2 0 0 1 0 0 0 0 0 0 0 0 0 0 0 1 1 1 0 2 0 0 2 0 1 2 0 1 1 1 0 1 1 1 0 1 2 1 2 0 0 0 0 2 1 1 0 0 0 0 0 2 0 1 0 2 0 0 1 0 1 0 0 0 2 0 2 2 2 0 2 0 0 0 1 2 1 0 0 0 2 2 0 1 0 2 0 2 0 0 0 1 0 1 0 1 0 0 2 0 1 0 0 1 0 0 0 0 0 0 1 2 2 0 1 1 1 0 0 0 0 0 1 0 0 1 1 1 0 0 1 0 0 2 0 0 1 0 1 0 1 1 0 0 0 0 0 0 1 0 0 2 1 1 0 2 2 2 2 2 0 0 2 2 1 1 0 0 0 0 0 2 2 2 0 1 1 0 0 2 1 1 0 2 1 1 1 1 1 2 1 0 0 1 0 0 2 0 2 0 1 0 0 0 1 0 0 2 1 1 2 0 1 1 2 2 0 0 0 0 0 0 0 0 0 0 2 0 0 2 2 1 0 1 2 2 2 2 0 0 0 0 0 0 1 0 0 0 1 0 0 0 0 0 0 0 1 0 1 0 1 0 1 2 0 0 0 1 0 2 2 0 0 0 1 0 2 1 0 0 2 2 2 2 1 2 2 2 0 0 0 1 0 0 1 1 0 0 0 0 1 0 0 1 2 0 2 0 2 0 0 2 0 2 1 1 2 0 0 0 2 1 0 1 0 0 0 0 0 2 0 0 0 1 1 2 0 1 1 1 1 1 0 0 0 1 0 1 2 0 0 1 1 0 2 1 2 0 1 0 0 0 0 2 1 2 1 2 2 1 0 2 1 0 1 1 0 0 0 0 0 0 0 1 0 0 1 1 1 1 0 0 0 0 0 2 2 0 1 0 0 0 1 0 0 0 0 1 1 0 0 0 0 0 2 0 2 2 2 0 0 0 1 0 0 2 1 1 0 0 0 0 2 0 0 0 0 1 0 1 2 0 0 2 0 2 0 0 0 1 1 0 1 0 0 0 0 2 0 1 0 1 2 1 1 1 1 0 1 1 2 0 0 0 0 0 2 2 0 0 1 0 1 0 0 1 1 0 2 2 2 2 0 2 1 1 0 1 1 1 2 0 1 0 0 0 0 0 0 1 0 1 1 2 1 0 0 1 1 0 1 1 1 0 0 0 0 0 0 0 1 1 0 1 1 1 1 1 0 0 2 0 0 0 0 1 1 1 0 0 1 0 0 0 0 0 0 0 0 1 1 0 0 1 0 0 0 0 0 1 0 1 0 1 0 0 0 0 1 0 0 0 0 1 0 0 1 1 1 1 0 1 1 0 0 0 0 0 2 0 0 1 1 1 1 1 1 1 1 0 0 0 0 0 0 0 0 0 2 1 0 0 0 1 0 0 0 1 0 0 0 1 1 0 0 1 2 1 2 0 1 0 0 2 0 1 2 0 0 0 0 0 0 0 0 1 1 1 1 0 0 0 1 0 0 1 1 2 0 0 0 0 0 0 2 0 2 2 1 1 1 2 2 0 0 0 1 0 1 1 0 1 0 0 1 1 1 1 1 2 0 0 0 0 0 1 0 1 1 1 1 1 0 0 1 0 1 0 2 0 1 0 2 1 0 0 0 0 1 0 0 2 0 2 0 0 0 1 1 0 0 0 0 0 0 0 0 0 1 0 1 0 0 0 2 1 0 0 2 1 0 0 0 0 2 2 2 0 1 0 2 2 1 1 2 0 1 0 1 2 0 2 0 2 1 0 0 0 0 2 1 2 0 1 0 1 2 0 2 0 1 2 2 0 0 1 0 2 1 0 2 1 1 2 0 2 0 0 1 0 0 2 1 1 1 1 0 0 0 0 1 1 0 0 0 0 0 0 0 2 1 1 0 1 0 2 0 0 0 1 0 0 2 0 0 0 0 1 0 1 2 0 0 1 0 2 0 1 0 0 0 1 1 0 2 0 0 0 2 0 0 0 0 0 2 1 1 0 2 0 0 0 0 0 2 0 1 1 0 0 0 1 0 0 0 0 1 0 2 1 2 0 0 2 1 0 1 0 1 0 1 0 2 0 0 2 0 0 0 2 0 0 0 1 2 2 1 0 2 0 0 1 2 0 0 0 2 0 2 0 0 1 1 1 2 0 2 2 2 0 1 0 0 1 0 0 1 1 1 1 1 0 0 0 2 2 0 0 2 0 1 2 0 0 0 1 0 0 0 0 0 0 0 0
64 0 1 2 0 0 0 0 1 1 0 1 0 1 0 0 0 2 2 0 0 0 0 2 2 0 1 1 0 1 1 0 0 2 1 1 1 1 1 0 0 1 0 0 2 0 1 0 0 0 0 0 0 2 0 1 1 0 0 0 1 1 0 2 0 0 1 0 1 0 0 1 1 0 2 1 2 0 2 2 0 2 2 0 2 0 0 0 2 2 0 0 0 1 0 2 0 1 1 2 1 0 0 0 2 1 2 1 1 0 0 2 0 1 0 1 0 0 0 2 2 0 2 0 1 0 0 0 2 1 1 1 0 0 1 0 0 0 0 0 0 2 1 0 0 0 0 0 0 0 0 0 1 0 1 1 0 0 0 2 1 0 0 2 0 1 2 0 1 1 0 0 1 1 0 0 1 1 1 1 1 1 0 2 2 1 1 1 1 0 2 0 0 0 1 1 1 2 0 1 1 0 0 0 2 0 2 1 1 0 0 0 2 0 0 2 1 0 1 1 1 1 2 2 0 0 1 0 0 0 0 0 1 1 1 1 1 2 2 2 0 0 2 2 2 2 0 0 0 0 0 0 0 1 0 0 1 1 0 0 0 0 0 0 1 0 0 0 1 0 0 0 0 0 0 0 0 1 1 0 0 1 0 0 0 0 0 1 0 2 0 1 0 1 2 0 1 1 1 1 0 0 2 0 0 0 1 0 0 0 0 1 2 0 1 0 2 0 2 0 0 1 1 1 0 0 0 0 1 1 0 1 0 0 0 0 0 2 0 0 0 0 2 0 1 1 1 0 1 0 0 0 0 0 0 0 0 0 0 1 1 0 1 0 1 1 1 2 2 0 2 0 2 1 1 0 2 2 2 0 0 0 0 0 0 0 0 0 0 1 1 2 1 1 2 0 1 1 2 2 0 2 0 1 1 1 1 0 0 0 1 0 0 1 1 2 1 0 0 0 0 0 0 2 0 1 0 0 0 1 0 0 0 2 0 0 0 2 1 1 1 0 0 0 2 2 0 0 1 2 0 1 0 1 1 0 1 0 0 0 2 0 0 0 0 1 0 1 0 0 1 0 1 1 0 1 0 1 2 0 0 0 1 0 1 0 1 0 1 0 1 0 0 1 1 0 2 1 1 2 0 2 1 1 0 1 2 1 2 0 1 0 1 0 0 1 0 0 2 1 1 2 1 0 0 1 1 1 0 2 0 1 2 1 2 0 1 0 2 1 0 1 1 0 1 0 1 2 0 2 0 0 0 2 1 1 0 0 1 1 0 0 0 0 0 1 1 1 1 0 1 1 0 0 0 0 0 1 0 1 0 0 1 0 0 0 1 1 1 1 0 0 0 0 0 0 0 0 0 0 0 1 0 0 1 0 0 1 0 2 0 0 0 0 1 0 0 0 0 1 0 0 0 1 1 0 2 2 0 0 0 0 0 0 0 2 0 1 0 1 1 0 0 0 1 0 2 0 1 0 1 1 0 0 2 0 0 1 2 0 0 0 0 1 1 1 1 2 0 0 0 0 0 0 0 2 0 2 1 1 0 0 1 1 1 0 1 1 1 2 2 0 1 1 2 0 2 1 0 1 0 1 0 0 1 0 0 1 0 1 1 1 0 0 0 1 1 2 2 2 0 0 1 0 0 0 2 0 0 0 1 0 0 0 0 1 0 0 1 2 0 2 0 0 0 0 0 1 0 0 0 0 0 0 0 0 1 0 0 0 0 0 2 0 0 1 2 1 0 2 1 0 0 0 0 0 2 0 1 2 1 1 2 0 0 0 0 2 2 2 0 0 2 0 0 0 0 0 0 1 0 0 1 2 1 0 1 0 1 1 0 0 1 1 1 2 2 0 2 0 0 0 2 2 0 0 1 0 0 2 1 2 1 2 0 0 0 0 2 0 0 2 1 0 0 0 1 1 0 1 0 1 2 0 1 0 1 1 1 1 0 0 0 0 1 1 0 1 1 0 0 0 0 1 0 1 1 2 1 1 1 1 2 0 0 1 0 1 0 2 0 0 1 1 2 0 2 0 0 0 0 1 1 0 1 2 1 0 0 1 0 0 0 1 1 1 0 2 1 1 0 2 2 1 1 0 2 1 0 0 2 1 0 1 0 0 0 1 0 1 0 2 1 1 0 1 0 1 0 2 2 0 0 0 2 1 2 2 0 1 0 1 1 0 2 1 2 0 0 0 0 1 0 0 0 0 2 1 1 0 0 0 1 1 0 1 0 0 0 2 0 1 1 2 0 0 0 0 1 0 1 0
65 1 1 1 0 1 1 1 2 2 0 1 0 1 0 0 0 0 1 0 0 0 1 2 2 0 0 1 1 1 1 2 1 2 0 2 0 2 0 1 1 1 0 1 1 1 0 0 0 0 0 0 0 1 1 2 0 0 1 0 1 1 0 2 0 0 1 0 0 0 0 0 2 1 2 2 2 1 2 0 1 2 0 2 0 0 1 1 1 1 0 0 0 0 0 1 0 1 1 1 0 1 1 1 0 0 2 1 1 1 0 2 1 2 1 2 1 0 1 2 2 0 0 2 0 1 0 1 2 1 2 0 1 1 1 0 1 0 0 0 1 1 1 0 0 0 0 0 1 1 0 1 0 0 1 0 0 1 0 2 1 1 0 2 0 1 1 0 2 1 0 0 1 1 1 0 1 0 0 1 1 2 0 2 1 1 1 1 1 1 0 2 1 1 1 1 2 1 0 0 0 0 0 0 2 0 2 0 1 0 1 0 1 0 0 2 1 0 2 0 2 2 2 2 0 0 0 0 0 0 1 0 1 1 1 1 0 2 2 2 0 0 1 0 0 0 0 0 0 0 0 0 2 0 0 0 0 1 0 0 0 0 0 0 1 0 1 0 1 0 0 1 0 0 0 1 0 1 2 0 0 1 2 0 2 1 0 0 1 2 1 1 0 2 2 0 2 0 0 0 0 0 1 0 0 0 1 2 2 0 1 2 1 0 1 0 1 0 1 1 0 2 1 1 0 0 1 0 0 0 0 1 1 1 0 1 1 1 0 0 0 0 2 2 0 1 1 0 1 2 2 0 0 0 0 0 2 1 0 1 1 0 2 1 2 0 0 0 0 0 0 2 0 2 0 1 2 2 1 1 1 0 0 0 0 1 1 0 0 0 0 1 1 0 1 1 1 0 1 1 0 1 0 2 2 1 0 0 0 0 1 0 0 1 1 1 0 1 0 1 1 1 0 2 1 1 0 0 0 0 1 0 1 0 0 0 0 0 0 0 1 0 0 0 0 1 1 0 0 1 0 0 0 1 1 0 1 0 1 0 1 0 0 1 0 1 0 1 0 0 1 0 0 2 1 0 1 2 1 0 1 0 0 0 2 1 0 0 1 0 1 0 1 1 2 0 1 2 2 1 1 2 2 1 1 1 2 1 1 1 0 1 1 1 1 1 0 2 0 2 2 2 1 0 1 0 1 1 0 2 1 1 0 0 0 0 0 0 0 2 0 1 2 1 1 1 0 1 1 1 0 0 1 1 1 2 1 1 0 0 0 1 0 0 0 1 2 2 1 1 0 1 1 0 1 0 1 1 0 1 0 0 0 0 1 0 0 1 1 1 0 0 0 0 0 0 0 0 0 0 0 2 0 1 0 1 2 2 0 2 0 0 0 1 0 1 0 0 0 1 1 1 0 0 1 1 1 0 0 0 1 0 1 1 0 0 1 0 0 1 0 0 0 1 1 0 2 0 1 0 0 1 1 1 2 0 0 1 1 1 0 1 0 0 0 2 2 1 1 0 0 0 0 0 0 1 2 0 1 0 0 0 2 1 1 1 0 2 1 0 0 1 1 2 1 1 1 2 0 1 0 0 0 0 2 0 0 1 0 0 0 0 0 1 1 1 0 2 1 1 1 0 0 0 0 2 0 0 0 0 1 0 0 1 0 0 2 0 0 0 0 1 1 1 1 0 1 0 0 0 0 0 1 1 1 0 0 0 1 0 1 1 0 0 1 1 2 0 0 1 1 0 2 1 1 0 2 0 1 1 1 1 0 1 1 1 1 1 0 2 0 2 1 1 2 1 0 0 0 1 0 0 2 2 1 0 1 0 0 2 2 0 0 0 0 2 0 1 2 1 1 2 1 2 0 1 1 0 0 2 1 1 1 1 0 0 0 0 2 1 1 0 1 0 0 0 0 2 0 1 0 1 1 2 0 0 0 0 0 0 1 0 0 0 0 0 1 0 2 0 0 1 0 0 0 0 0 0 0 1 2 0 2 0 0 0 1 0 2 2 1 0 0 1 1 0 2 0 0 0 0 1 2 0 2 1 1 0 0 1 0 0 0 0 2 2 2 0 1 0 0 1 0 1 0 0 0 2 0 0 2 2 0 2 0 0 0 1 0 0 0 1 1 1 0 0 1 0 0 0 2 0 0 0 1 0 2 1 1 1 1 1 0 1 0 0 0 0 1 0 0 0 0 0 0 1 0 1 1 1 0 0 0 1 0 0 0 0 1 2 1 1 0 2 1 0 0 0 0 0 0 0
66 1 2 2 0 0 1 2 2 1 1 0 0 0 0 0 0 1 1 1 1 1 0 2 2 0 0 1 0 0 1 2 1 1 1 1 1 2 2 0 0 0 0 0 1 1 0 0 0 0 0 0 0 0 2 1 1 0 0 1 0 2 0 0 0 0 2 1 1 0 1 1 2 0 0 2 2 0 2 0 1 2 2 2 2 0 0 1 2 2 1 1 2 1 1 1 0 0 0 1 0 0 1 1 0 0 2 1 1 0 0 2 1 1 1 1 1 0 1 1 1 0 1 1 0 0 0 0 0 0 0 0 0 0 0 0 0 0 0 1 1 1 0 0 0 0 0 0 0 0 0 2 0 0 1 1 1 2 0 1 0 0 1 1 1 1 0 0 1 1 0 0 0 2 0 0 1 0 0 0 0 0 2 2 2 2 2 0 0 0 1 0 1 0 1 2 1 2 0 0 0 0 0 0 2 0 1 0 2 0 2 0 1 0 1 1 1 1 1 1 0 0 2 1 0 0 0 0 0 1 1 0 0 0 2 0 0 2 2 1 0 0 2 0 0 0 0 0 0 0 0 0 1 0 0 0 0 0 0 0 0 0 0 0 0 0 0 1 1 0 0 1 0 1 0 0 0 2 2 0 1 2 1 0 2 0 1 0 0 2 1 0 1 2 2 1 0 0 0 0 0 0 1 1 0 0 0 1 1 0 0 2 1 1 1 0 2 1 0 1 0 2 2 1 0 0 0 0 1 0 0 2 0 0 0 0 0 0 0 1 0 1 1 1 0 0 2 0 0 2 2 0 0 0 0 0 0 0 0 1 1 0 0 0 0 1 1 1 1 0 1 1 1 2 1 1 0 1 0 2 0 2 0 0 1 0 0 0 0 0 0 0 1 0 2 0 2 1 0 0 0 0 0 1 0 0 1 0 0 0 0 0 1 0 1 2 0 0 0 0 0 0 1 0 1 1 0 0 0 0 1 0 0 2 2 2 0 1 0 0 2 0 0 1 2 2 0 0 2 0 0 2 0 2 1 1 1 0 1 1 2 0 0 0 0 1 0 1 0 1 2 1 2 0 2 0 2 1 2 0 0 0 2 0 0 0 2 1 2 0 0 2 0 0 0 0 2 1 1 2 0 2 2 1 1 1 2 2 0 1 0 1 0 0 0 1 0 0 1 1 1 2 2 1 1 0 0 1 1 2 0 1 0 0 0 0 0 0 0 0 0 2 0 0 0 1 0 0 1 1 0 1 1 1 1 2 0 1 0 0 0 2 2 0 2 0 0 1 1 1 0 1 1 0 0 0 1 0 0 0 0 0 0 0 0 0 1 2 1 2 1 0 0 0 0 0 0 0 0 0 0 2 0 0 0 2 2 1 0 1 0 0 0 2 1 1 0 0 0 0 0 0 1 1 1 0 1 0 0 0 0 0 0 0 0 0 1 0 0 1 0 1 0 1 1 0 2 0 1 0 1 2 0 1 2 0 0 1 2 1 1 0 1 1 1 1 1 0 1 0 1 0 0 0 1 1 1 1 1 0 0 0 2 1 2 1 1 0 2 2 2 0 0 1 0 0 1 2 0 1 0 0 0 0 1 0 1 2 0 0 0 0 0 0 0 0 1 1 1 1 0 0 0 0 1 2 0 0 1 0 1 1 0 0 0 0 0 0 0 0 0 0 0 0 0 1 1 1 0 0 0 0 1 0 0 1 1 0 0 0 2 1 2 0 0 0 2 0 0 0 0 0 0 1 1 1 2 0 1 2 1 1 0 0 1 1 1 1 0 2 0 2 1 1 2 1 0 1 0 2 0 0 0 1 2 0 2 0 0 2 2 0 1 1 1 2 2 2 2 0 1 2 1 2 0 0 1 0 0 2 1 1 0 1 0 1 0 1 1 0 0 0 1 0 1 1 1 0 0 0 0 2 1 1 0 0 0 0 1 1 0 1 1 0 0 0 1 2 2 0 0 0 0 1 0 0 0 1 1 1 1 0 1 0 0 1 1 0 0 1 0 0 1 2 2 0 2 0 0 0 0 1 2 0 2 1 0 2 1 1 1 0 1 0 1 2 2 1 1 0 0 1 1 1 0 0 1 0 1 0 2 1 0 2 0 0 0 0 0 0 0 2 1 1 0 2 1 0 0 0 2 0 0 0 2 0 2 2 0 1 1 1 0 0 1 1 1 0 0 0 0 0 0 0 0 2 0 1 1 0 0 0 1 1 0 0 1 1 1 1 0 0 0 2 0 0 0 0 1 0 1 2
67 0 1 1 0 0 1 1 1 1 1 0 1 1 0 0 0 0 0 2 1 1 0 2 2 0 1 1 0 0 1 2 0 0 2 0 2 2 0 2 1 0 0 0 2 1 1 0 0 0 0 0 0 1 1 2 0 0 0 0 1 1 0 1 0 0 1 0 1 1 1 1 2 1 2 2 2 0 2 1 0 1 2 0 2 0 0 0 0 1 0 0 0 1 1 2 0 1 1 2 1 0 0 1 0 0 2 1 1 0 0 1 0 0 1 1 1 1 2 0 1 0 0 2 0 1 0 0 1 1 1 1 1 1 1 0 2 0 0 2 0 2 0 0 1 0 0 0 1 1 0 1 0 0 0 0 0 0 0 1 1 0 0 2 0 2 1 1 1 0 1 1 0 2 1 0 0 0 0 0 0 1 1 2 1 1 1 1 0 0 0 2 2 0 2 2 1 2 1 0 0 1 1 0 2 0 2 2 1 0 1 0 1 0 0 2 0 0 1 2 0 0 1 2 0 0 1 0 1 0 0 0 1 1 1 0 0 2 2 2 0 0 2 2 2 2 0 0 0 0 0 0 1 1 0 0 1 1 0 0 0 0 0 0 1 0 0 0 1 0 0 1 0 0 0 0 0 2 2 0 1 2 1 0 2 0 1 0 0 2 0 2 0 2 2 0 1 2 0 1 0 0 2 0 0 0 1 0 2 1 0 1 1 0 1 0 2 0 0 1 0 1 1 1 0 0 1 1 0 1 0 0 0 0 0 0 0 2 0 0 0 1 2 0 0 0 1 0 0 1 1 0 1 0 1 0 0 0 0 0 2 2 1 1 1 2 0 1 1 0 1 1 1 2 0 0 0 1 0 2 0 1 1 1 1 1 1 0 0 0 1 1 2 1 2 0 2 0 0 0 0 0 1 1 0 0 1 1 0 0 0 1 0 0 0 0 0 0 0 0 0 0 0 0 1 2 0 2 2 1 0 1 0 1 1 2 0 1 0 0 1 0 0 0 0 1 0 0 1 1 0 0 0 2 1 1 1 2 1 0 2 0 1 0 0 1 0 1 0 0 1 0 2 2 0 0 0 2 2 0 0 0 2 0 0 0 2 0 1 0 1 1 1 2 0 0 1 0 0 2 0 2 2 1 1 1 2 1 0 0 0 1 1 1 1 1 1 0 0 0 0 2 2 1 0 0 0 0 0 1 1 0 1 1 0 0 0 0 0 1 1 0 2 1 1 1 0 2 0 2 0 0 1 1 1 2 0 1 1 0 0 0 1 0 1 1 0 1 1 0 1 1 1 0 1 0 1 0 0 0 0 0 0 0 1 1 1 1 1 1 0 0 0 0 0 1 0 0 0 1 0 2 0 0 0 0 1 1 0 1 2 0 0 0 0 0 0 0 1 0 0 0 0 0 0 0 2 1 0 0 0 0 0 0 0 2 0 2 1 1 1 0 0 1 1 0 2 0 0 1 0 2 0 0 1 0 0 1 1 0 0 0 0 1 0 1 1 1 1 0 1 1 0 0 0 2 0 1 0 0 0 1 2 0 2 2 2 1 2 1 1 0 1 1 0 0 1 2 0 1 0 1 0 0 1 0 0 0 1 0 1 1 0 0 0 2 1 1 1 1 0 1 0 1 1 2 1 0 1 0 2 0 1 0 0 1 0 0 0 0 0 0 1 1 2 0 2 1 2 2 1 2 1 0 0 0 2 0 1 1 0 0 1 1 0 0 1 1 0 0 0 0 2 0 0 1 0 0 1 1 0 0 0 1 1 0 1 2 1 1 1 1 1 1 2 1 0 1 0 1 0 0 1 2 1 0 1 1 0 1 1 0 2 0 2 2 2 1 2 1 0 2 0 2 0 0 1 0 0 2 0 2 1 2 0 0 0 0 2 1 1 0 1 1 0 0 1 1 0 0 0 1 0 2 0 0 0 0 0 0 1 0 0 0 0 1 1 0 1 0 0 0 0 1 0 0 0 1 0 0 0 1 2 0 0 0 0 0 0 1 0 1 0 0 1 1 2 0 0 0 0 1 2 1 2 1 1 0 0 1 0 0 0 1 1 1 2 2 2 0 0 2 2 1 2 0 1 2 0 1 2 0 0 2 0 0 0 1 1 1 0 1 2 1 1 2 2 1 0 0 2 0 2 0 1 1 1 1 0 1 1 1 0 0 2 0 2 0 1 0 0 0 0 0 1 1 1 0 0 0 0 0 0 1 0 0 0 0 0 2 0 1 0 2 0 0 0 1 1 1 0 0
68 1 0 2 0 0 2 1 1 1 1 0 0 0 0 0 0 2 1 0 1 1 0 2 2 0 0 1 0 1 1 0 1 2 0 1 0 2 1 1 1 0 1 0 2 1 0 0 0 0 0 0 0 1 1 2 0 0 1 0 1 2 0 0 0 0 1 0 1 1 1 2 1 0 2 1 1 0 2 0 0 1 2 0 2 0 0 0 1 2 0 0 1 2 0 2 0 2 0 1 0 0 0 0 1 1 1 2 0 0 0 2 0 0 0 1 0 0 2 0 0 1 1 1 0 1 0 0 1 1 0 1 0 0 0 0 0 0 0 0 0 2 0 0 1 0 0 0 0 0 0 1 0 0 0 0 0 1 0 0 0 2 0 2 0 0 0 1 0 0 0 0 1 1 0 0 0 0 1 1 1 1 1 2 2 1 2 1 0 0 0 1 1 0 1 2 1 1 0 0 0 0 0 0 2 0 1 0 1 0 1 0 1 0 0 2 1 0 2 0 0 0 2 2 0 0 0 0 0 0 0 0 0 0 2 0 0 1 2 1 0 0 2 1 1 1 0 0 0 0 0 0 1 0 0 0 0 1 0 0 0 0 0 0 1 0 1 0 0 0 0 0 0 2 1 1 0 2 2 0 2 2 2 2 2 2 2 0 0 1 0 1 1 2 2 1 0 0 0 0 0 0 1 1 1 0 0 0 2 1 1 2 0 0 1 0 2 0 0 1 0 2 2 1 0 0 0 0 1 0 0 1 0 0 0 1 1 2 0 0 0 1 2 2 0 1 1 1 0 2 2 0 0 0 0 0 1 2 0 2 2 0 2 0 2 0 1 2 2 0 2 0 1 2 0 0 0 2 0 2 0 2 0 0 0 0 0 0 0 0 0 1 1 0 1 1 1 0 0 0 0 0 0 2 1 0 0 0 0 0 0 0 1 0 1 1 0 0 0 0 0 1 0 2 1 2 1 0 0 1 1 0 0 0 0 2 0 2 1 1 0 0 0 0 1 2 0 0 2 0 1 0 0 1 1 0 1 1 1 1 1 0 0 0 0 2 0 2 0 0 0 0 1 2 0 0 0 2 1 0 0 0 0 0 2 1 0 0 2 0 0 2 0 2 2 0 1 1 1 1 1 1 2 0 0 0 2 1 1 0 0 1 2 0 0 2 2 0 1 1 1 2 2 1 1 0 0 1 0 1 1 1 1 1 1 0 0 0 0 2 0 0 2 2 2 2 0 1 0 2 0 1 0 2 2 0 0 0 0 0 0 0 1 0 1 0 0 2 2 0 1 1 0 0 0 0 0 2 0 0 1 0 0 0 1 2 2 1 1 1 0 0 0 1 1 1 2 1 0 1 1 1 0 1 0 1 1 1 0 2 0 0 0 0 1 0 0 0 2 0 0 0 0 0 0 1 1 1 0 0 0 0 1 0 0 1 0 0 0 0 1 0 0 2 2 0 1 0 2 0 1 2 0 1 1 0 0 0 2 1 1 0 2 1 0 1 0 1 0 1 0 1 0 0 0 2 0 0 1 0 1 1 2 2 2 1 1 2 0 1 1 0 0 1 1 0 1 2 0 1 1 0 0 0 2 0 0 2 0 1 1 1 0 0 0 0 0 1 1 1 0 0 0 0 0 2 0 0 0 0 0 0 1 0 0 2 0 0 0 1 0 1 0 0 0 1 1 1 0 0 0 0 1 0 1 1 1 0 0 0 0 0 1 0 0 0 1 2 0 1 0 0 1 0 0 1 1 0 0 0 2 2 2 0 0 0 0 2 2 2 0 0 2 0 2 0 1 1 0 1 0 0 1 2 1 0 2 0 2 2 1 0 0 1 0 2 1 0 2 0 2 2 2 2 0 0 2 0 0 1 0 1 0 0 0 1 2 0 1 0 1 0 2 0 2 2 2 0 0 0 0 1 1 1 0 0 0 0 0 0 1 0 0 0 0 0 2 0 1 0 0 0 0 0 0 1 1 1 1 1 1 0 0 0 0 2 0 1 0 2 0 0 0 2 2 1 2 0 0 0 0 1 2 1 2 2 0 0 1 1 1 0 0 0 1 1 2 1 1 0 0 1 2 2 1 0 2 0 1 0 1 1 0 0 0 0 0 1 0 0 0 1 1 2 1 1 1 0 0 0 1 0 1 0 1 0 1 2 0 0 2 0 2 0 1 1 1 0 1 0 0 0 0 0 0 0 0 1 1 1 1 0 1 2 0 1 1 0 1 2 0 2 1 2 0 0 0 0 0 0 0 1
69 1 1 2 0 0 1 2 2 1 0 1 0 0 0 0 0 2 0 0 0 0 0 2 2 0 1 0 1 2 0 1 0 2 1 1 1 2 0 2 2 0 0 0 1 1 1 0 1 0 0 0 0 0 2 2 0 1 1 1 1 1 0 2 0 0 1 0 1 0 0 1 2 0 0 2 1 0 2 1 0 2 2 0 2 0 0 0 1 2 0 0 2 2 1 1 0 2 1 1 1 0 0 2 0 0 2 2 0 0 0 2 0 2 0 2 0 0 0 2 2 0 2 0 1 0 0 0 1 0 2 1 1 1 0 1 1 0 0 1 2 0 0 0 0 0 0 0 0 0 0 0 0 0 0 0 1 0 0 1 1 1 0 2 0 2 1 1 0 1 0 0 1 1 0 0 1 1 0 0 0 0 0 1 1 0 0 2 1 0 1 0 2 2 2 1 2 2 1 1 1 1 0 0 1 0 2 0 2 0 2 0 1 0 0 2 1 0 2 0 2 2 1 1 1 0 0 0 0 0 1 1 0 0 1 0 0 0 1 0 0 0 2 0 1 1 0 0 0 0 0 0 2 0 0 0 0 1 0 0 0 0 0 0 1 1 1 0 2 0 0 1 0 2 0 0 1 2 2 0 1 1 1 0 2 0 1 2 1 2 1 2 0 2 2 0 2 0 0 0 0 0 2 0 0 0 0 1 1 0 1 2 1 1 1 0 2 0 1 0 0 1 1 2 1 0 0 0 1 0 0 0 0 0 0 0 0 1 0 1 0 0 2 0 0 1 2 0 1 1 1 0 0 0 0 0 1 0 0 2 2 0 1 1 1 0 2 1 2 0 2 0 1 2 1 0 2 1 0 2 0 1 0 1 0 1 1 1 1 0 0 0 1 0 2 0 0 0 1 0 0 1 0 1 1 0 2 0 0 0 0 0 0 2 2 2 0 0 0 0 0 1 0 2 2 2 1 0 0 0 2 1 0 2 0 0 0 0 1 0 1 0 0 0 0 1 0 1 2 0 1 1 0 2 1 1 1 0 2 2 2 0 1 0 0 2 0 2 0 1 1 1 0 2 0 1 0 2 0 0 0 0 0 0 2 0 0 0 2 0 0 2 1 1 1 0 1 2 1 1 2 1 1 1 0 1 1 2 2 0 0 1 1 0 1 0 0 0 2 1 1 2 2 0 0 2 0 1 0 2 1 1 1 0 1 0 0 1 2 0 1 1 2 0 0 2 0 0 2 1 0 0 1 2 1 0 1 0 0 1 1 0 0 0 0 0 0 2 1 0 0 1 0 0 0 0 0 2 0 1 0 0 1 0 1 1 2 2 0 2 0 0 0 0 0 0 0 1 0 1 1 1 1 1 1 0 0 0 0 0 1 0 0 1 1 0 0 0 1 0 0 0 1 1 1 0 1 1 0 0 0 0 0 0 0 1 0 1 0 0 1 0 0 1 2 0 1 1 2 0 0 0 1 0 1 0 0 2 2 1 1 0 1 0 1 2 1 1 1 0 0 0 0 0 0 2 1 0 0 0 0 0 2 1 2 2 1 1 1 0 1 0 1 2 1 0 2 2 0 2 0 0 0 0 2 0 2 2 0 0 0 0 0 0 0 1 0 0 0 0 0 1 0 0 0 2 0 1 1 1 2 0 0 0 0 0 1 0 1 1 0 1 0 0 1 1 2 0 0 0 0 0 0 0 0 1 0 0 0 0 0 0 1 1 0 0 1 1 0 1 0 0 2 0 0 1 1 0 1 1 1 1 1 0 0 2 0 2 1 2 0 1 1 0 1 0 0 0 0 0 0 0 0 1 2 0 1 1 1 1 0 0 2 0 1 1 1 1 1 0 1 1 1 2 0 0 0 0 0 2 0 2 1 1 0 1 1 0 1 0 1 1 1 1 0 0 1 1 1 0 0 1 0 2 0 0 0 1 1 1 1 0 0 0 0 0 0 0 1 0 0 0 1 0 0 0 0 0 1 1 1 0 2 0 0 1 1 0 0 2 0 0 1 2 2 0 2 0 0 1 0 2 1 0 1 2 0 0 1 1 1 0 2 0 2 1 1 1 2 2 0 2 1 1 1 0 1 2 0 0 2 0 0 1 2 0 2 1 0 1 0 1 1 1 0 2 2 0 0 1 0 1 1 0 1 0 1 1 0 0 2 0 1 0 0 0 0 1 1 0 0 0 0 0 0 1 1 1 2 0 1 1 0 1 0 0 2 0 0 2 0 0 1 2 0 0 0 0 0 0 1 1
70 1 2 1 0 0 2 2 2 1 1 0 0 1 0 0 0 2 1 1 1 1 0 1 1 1 0 2 0 0 2 2 0 1 1 1 1 2 0 1 1 0 0 0 2 0 0 0 1 0 0 1 1 0 1 1 0 0 0 2 0 2 0 1 0 0 1 0 1 0 0 1 1 0 2 1 1 0 2 2 0 2 1 1 1 0 0 0 2 2 0 0 1 2 0 2 2 0 0 2 0 0 0 0 2 2 2 2 0 0 0 2 0 2 0 2 0 0 0 2 2 0 2 0 0 0 0 1 1 1 1 0 1 1 1 0 2 0 0 0 0 2 1 0 0 0 0 0 0 0 0 0 0 0 0 1 1 2 0 2 1 0 0 2 1 2 2 0 1 1 0 2 2 0 1 0 2 0 1 1 1 1 1 2 1 1 1 2 1 1 1 1 2 1 2 1 1 2 0 0 0 0 0 1 2 0 2 0 2 0 1 0 1 0 0 2 0 0 1 1 0 0 1 1 0 0 0 0 0 0 0 1 1 0 1 0 0 1 2 1 0 0 1 1 1 1 0 0 0 0 0 0 1 1 1 1 0 2 0 0 0 0 0 0 0 0 0 0 1 0 0 1 0 2 0 0 0 1 1 0 0 1 2 1 2 1 2 1 0 2 0 0 0 1 2 0 1 1 0 1 0 0 1 1 0 1 0 0 1 0 1 1 2 2 2 0 1 0 0 0 1 2 1 2 0 0 0 0 1 0 0 0 1 1 0 0 1 0 0 1 0 1 1 0 0 0 1 1 0 2 2 0 1 0 1 0 1 1 0 1 2 1 1 1 1 0 1 0 1 0 1 1 0 2 0 0 1 1 1 1 1 1 0 0 1 1 1 0 0 0 0 0 1 1 1 2 1 1 0 0 0 0 0 1 0 0 1 0 0 0 0 0 1 0 1 2 0 0 0 0 0 0 1 0 1 1 0 0 0 1 0 0 0 0 0 0 0 1 1 0 2 0 0 0 1 1 0 0 1 2 0 1 0 1 2 1 2 0 0 0 2 0 0 0 0 2 1 2 0 1 1 1 0 2 0 0 0 1 0 0 1 0 2 1 2 1 0 0 1 0 1 1 1 1 1 0 1 0 0 2 0 2 2 0 1 0 2 1 0 2 0 0 0 1 1 0 0 1 0 1 1 2 2 0 1 1 1 0 0 2 1 0 1 1 1 0 1 0 1 1 0 1 2 1 1 1 0 1 1 1 0 0 1 2 1 0 0 0 0 1 1 1 0 0 0 2 2 1 1 0 0 1 0 0 0 0 1 1 0 1 0 0 0 0 1 1 1 1 0 1 0 0 1 0 0 1 1 0 0 0 0 2 1 1 0 1 2 1 0 1 1 0 0 2 0 1 1 0 0 1 1 1 0 0 0 1 2 2 0 0 0 0 0 0 0 0 0 0 0 2 0 0 0 0 0 0 2 1 1 0 0 1 0 1 1 0 0 0 1 0 0 0 1 1 0 1 2 0 2 0 0 0 0 0 1 2 0 1 0 0 1 0 2 1 2 2 1 1 2 1 1 0 0 2 0 0 2 2 0 1 0 0 0 0 2 0 1 2 0 0 1 0 0 2 0 0 0 1 1 1 0 0 0 0 0 2 2 0 0 0 1 0 0 0 0 0 0 0 0 1 0 1 0 0 0 1 1 0 2 2 1 1 0 1 0 0 0 0 1 1 0 0 2 0 0 1 2 0 0 0 0 0 0 0 0 0 1 0 0 1 0 1 0 1 1 1 1 1 1 2 0 1 0 1 1 1 0 0 0 1 0 0 0 1 2 0 0 0 1 2 1 0 0 2 0 2 2 0 2 0 2 2 1 1 0 0 0 0 0 2 0 2 2 2 0 0 1 0 1 0 0 1 0 0 0 0 1 0 0 0 0 2 2 2 0 2 0 0 0 0 1 0 0 0 1 0 1 1 2 0 0 0 0 2 0 0 1 2 2 1 1 0 1 1 1 2 0 0 1 1 1 0 1 2 0 0 2 0 0 0 0 2 0 0 1 2 0 2 0 0 0 0 0 0 1 1 2 1 1 0 0 1 2 0 1 0 1 0 1 0 2 1 2 2 2 0 1 0 1 0 0 1 0 0 0 2 0 1 0 2 2 0 1 0 1 1 1 1 0 0 1 0 1 0 0 1 0 0 1 0 0 0 0 0 1 1 0 2 1 0 0 0 1 1 0 1 2 1 0 2 0 1 0 0 0 0 0 0 1 0 0 1
71 1 0 2 0 0 1 1 2 2 0 1 0 1 0 0 0 2 0 0 0 0 0 2 2 0 0 2 0 0 1 2 1 2 1 1 2 1 0 2 2 0 0 0 1 0 1 0 0 2 2 2 0 1 1 2 0 0 0 1 0 1 0 1 0 0 1 1 1 0 1 1 2 0 0 2 2 0 2 1 0 1 2 0 2 0 0 0 1 2 0 0 1 1 2 2 0 1 1 2 1 0 0 2 0 0 2 2 0 0 0 2 1 2 2 2 1 0 2 2 2 0 2 0 1 0 0 1 2 2 0 1 1 1 0 0 0 0 0 0 0 2 0 0 2 0 0 0 0 0 0 1 0 0 0 0 0 0 0 1 1 1 0 1 1 2 0 2 0 0 2 2 0 2 1 0 0 0 0 1 0 1 0 1 0 0 0 2 0 0 0 1 2 1 2 1 2 1 0 0 0 0 0 1 2 0 1 0 1 1 1 0 1 0 0 2 0 1 2 0 1 1 2 2 0 0 1 0 1 0 0 0 0 0 2 0 0 2 2 2 0 0 2 1 1 1 0 0 1 1 0 0 1 0 0 0 0 1 0 1 1 1 0 0 1 0 0 0 1 0 0 2 0 2 0 0 0 2 2 0 1 2 2 1 2 2 0 2 0 2 1 0 1 2 1 1 0 1 0 0 0 1 1 1 0 1 0 0 0 0 0 1 1 0 1 0 2 0 1 0 0 2 0 1 1 0 0 1 1 2 0 1 0 0 0 0 0 0 0 1 1 1 1 2 0 0 2 0 1 2 2 0 1 0 0 0 2 0 0 1 1 0 0 0 0 1 0 2 1 0 1 1 0 2 0 0 2 1 0 2 0 0 0 0 1 1 0 0 0 0 0 1 1 0 2 0 0 0 0 0 0 0 0 2 2 1 0 0 0 0 0 1 0 1 1 2 0 0 0 0 0 1 1 0 1 1 1 0 0 1 0 1 0 2 1 1 0 1 1 0 0 0 0 1 0 2 1 0 0 0 0 1 0 1 2 1 2 1 1 1 1 0 0 1 0 1 0 1 0 0 1 0 0 2 1 1 1 1 0 0 1 0 0 0 2 0 0 1 1 1 1 0 1 1 2 0 2 2 2 2 0 2 1 1 0 2 1 2 2 0 0 1 1 0 0 1 0 1 0 1 1 2 2 0 1 1 0 0 1 2 1 0 2 1 1 0 0 0 2 0 2 0 2 2 2 1 0 1 1 1 0 0 0 2 0 0 1 0 1 1 0 0 0 1 0 0 1 2 1 0 0 2 0 0 0 0 0 1 0 0 0 0 0 0 1 1 2 0 0 0 1 0 1 0 1 0 0 0 0 1 0 1 0 1 0 0 1 0 0 1 1 0 0 1 0 0 0 0 1 0 0 0 0 0 0 1 2 2 0 0 1 0 0 0 0 0 0 1 0 0 1 1 0 1 2 0 1 1 0 1 0 2 0 1 1 0 0 0 2 0 0 0 1 0 0 2 2 0 1 0 0 0 0 1 0 2 1 1 2 1 0 2 1 0 1 1 0 1 2 1 1 0 0 1 1 0 2 2 0 0 0 0 0 0 1 0 0 1 1 0 1 1 0 1 0 0 0 0 0 0 0 2 0 0 0 2 0 0 0 0 2 0 0 0 0 0 0 0 0 2 0 2 1 1 1 0 1 1 0 0 0 0 0 0 0 0 0 0 0 0 1 1 0 0 0 1 1 2 0 0 1 1 2 0 0 0 1 0 1 1 1 2 0 0 0 2 0 2 2 1 1 0 0 1 1 1 0 1 0 1 0 0 0 0 2 0 1 0 1 2 1 0 0 1 0 2 1 0 1 0 1 1 0 1 0 0 0 0 1 2 2 0 1 1 0 1 0 1 1 0 1 0 0 0 0 0 0 0 0 0 0 2 0 2 0 0 0 0 0 0 1 0 0 0 0 1 0 0 1 0 0 0 0 2 0 1 0 1 1 1 1 0 1 0 0 1 0 0 0 2 0 0 0 1 2 1 1 0 0 2 0 2 2 1 2 1 1 1 0 1 0 0 1 0 2 1 1 0 1 1 0 1 2 2 0 0 2 1 0 1 2 1 0 1 1 0 1 2 0 0 0 2 0 0 0 1 2 0 0 1 2 0 0 0 2 0 2 1 0 1 1 1 1 0 1 2 1 0 1 0 0 0 0 0 0 0 0 1 1 0 0 0 0 0 0 0 0 0 0 1 0 0 0 2 1 0 0 0 0 0 1 1
72 0 0 2 0 1 1 1 1 0 0 2 0 2 1 1 1 2 2 2 2 2 0 2 2 0 1 1 1 0 1 2 1 1 1 0 2 2 0 2 2 0 0 0 1 1 1 0 0 0 0 0 0 1 1 0 1 0 0 1 0 0 0 2 0 0 2 0 1 0 0 1 2 0 0 2 2 0 2 0 2 2 1 1 1 0 0 1 2 2 1 1 0 0 1 1 0 1 1 2 1 0 1 1 0 0 2 0 2 0 0 2 1 2 0 2 0 0 1 2 2 0 0 2 0 2 0 1 1 1 0 0 0 0 1 0 1 0 0 1 0 2 1 0 0 0 0 0 1 0 1 0 0 1 0 0 1 0 0 1 0 1 0 2 1 2 2 1 0 0 1 0 1 1 0 1 0 0 0 1 1 2 1 2 1 1 1 0 0 0 2 0 2 0 2 1 1 1 0 1 1 0 0 0 2 0 2 0 1 0 1 0 2 1 0 2 2 0 0 2 0 0 2 2 0 0 0 0 0 0 0 1 0 0 2 0 0 1 1 1 0 0 2 2 2 2 0 0 0 0 0 0 1 1 0 0 0 2 0 0 0 0 0 0 0 0 0 0 1 1 0 1 0 0 0 1 0 1 1 0 0 0 2 1 1 1 1 1 1 2 1 2 0 2 2 1 0 0 2 0 2 0 2 0 1 0 0 0 1 0 1 1 2 0 2 0 2 1 0 1 0 2 1 0 0 0 0 0 0 0 0 0 0 0 0 1 0 0 0 0 0 0 2 1 0 2 0 1 1 2 2 0 0 1 0 0 1 1 0 1 1 0 1 0 1 1 0 1 2 0 2 0 0 2 0 1 2 2 0 2 0 0 0 0 1 0 0 0 0 0 0 1 2 0 2 0 2 0 1 1 0 1 0 1 1 0 1 0 0 0 0 0 0 0 0 1 1 0 0 0 0 1 0 2 1 2 1 0 0 0 1 0 1 1 2 2 1 0 0 0 1 0 0 0 1 1 0 1 2 1 0 1 0 1 2 1 2 1 2 2 1 0 1 0 0 1 0 2 0 0 0 0 1 2 0 0 0 2 2 2 1 1 1 1 2 1 0 0 1 0 1 1 1 1 1 0 0 2 2 2 0 2 2 0 0 1 1 1 1 0 0 1 1 0 1 0 0 0 2 1 2 2 2 0 1 1 0 1 0 2 1 1 1 0 1 0 1 0 0 1 0 0 1 2 2 0 0 0 2 0 0 0 0 2 0 0 1 0 1 0 0 0 0 0 0 0 0 1 1 0 1 0 1 0 0 0 1 2 0 1 0 0 0 0 0 1 1 1 1 1 0 0 0 0 0 1 1 0 0 0 0 2 0 1 0 0 0 0 0 0 1 0 0 0 0 0 1 0 0 0 0 0 1 1 1 0 2 1 0 0 0 0 0 0 0 2 0 0 0 1 0 0 0 1 2 0 1 0 1 0 0 2 0 1 1 0 0 1 0 0 0 0 0 0 1 2 1 0 0 0 1 1 1 0 0 1 1 2 1 1 0 1 2 2 2 1 1 1 1 1 2 0 0 1 0 0 1 2 0 2 0 0 0 0 2 0 1 2 0 0 0 0 0 0 0 0 1 2 2 2 0 0 2 0 0 0 2 0 1 0 0 0 1 0 0 2 1 0 0 0 0 1 0 0 1 0 1 0 1 1 1 1 0 0 0 0 0 0 1 1 0 0 2 0 0 1 2 1 0 2 0 0 0 1 1 1 2 0 1 1 1 1 1 0 0 2 0 2 0 2 0 2 0 0 0 0 0 1 0 2 0 0 0 2 1 0 2 1 0 1 1 0 1 0 1 2 1 1 2 0 1 1 0 2 0 0 1 0 0 2 1 1 1 1 0 0 1 1 2 0 0 0 0 0 0 0 0 0 0 0 0 1 1 1 0 0 0 0 0 0 1 0 0 0 1 0 2 0 1 0 0 0 0 0 0 1 0 2 1 1 1 0 2 0 0 0 0 0 0 2 0 0 1 1 2 0 2 0 0 0 0 1 2 0 2 1 1 2 1 1 1 0 1 0 1 1 1 0 0 0 0 0 2 1 1 0 0 1 0 0 2 0 0 1 1 0 1 1 0 0 0 0 2 0 0 1 1 0 0 1 2 0 0 0 2 0 2 2 0 0 1 0 1 0 2 1 2 0 1 0 0 0 0 0 0 0 0 0 0 1 1 0 0 1 0 0 1 1 0 2 1 1 1 1 0 0 0 1 1 0 1 1
73 0 1 1 0 1 2 1 1 1 1 1 0 0 0 0 0 1 1 1 1 0 0 2 2 0 1 1 0 0 1 1 0 2 1 1 1 2 1 1 1 1 0 0 2 0 0 0 0 0 0 0 0 0 2 1 0 0 1 1 1 2 1 1 0 0 1 0 1 0 0 2 2 0 2 2 2 0 2 1 0 2 2 0 2 0 0 0 1 1 0 0 0 0 0 1 0 2 2 2 2 0 1 1 0 0 2 1 1 1 0 2 1 1 2 2 2 0 1 0 1 0 2 0 1 0 0 0 0 0 0 0 1 1 0 0 1 0 1 0 1 1 0 0 0 0 0 0 0 0 0 0 0 0 1 0 0 0 1 0 0 1 0 1 2 2 0 0 1 1 0 0 0 2 1 0 0 0 0 0 0 0 0 1 0 0 0 2 0 0 2 2 2 0 2 1 1 1 0 0 0 0 1 0 2 0 2 0 1 0 1 0 1 1 0 2 0 0 2 0 2 2 2 2 0 0 1 0 0 1 1 0 0 0 2 0 1 1 2 1 0 0 2 1 1 1 0 0 0 0 0 0 1 0 0 0 0 0 1 0 0 0 0 0 0 0 0 1 1 0 1 1 1 1 0 0 1 1 1 0 0 2 2 1 1 1 1 0 1 2 1 1 1 2 2 1 0 1 0 0 0 0 2 0 0 1 0 1 1 0 1 2 1 1 1 0 2 1 0 1 0 2 1 2 0 0 1 0 1 2 0 2 0 0 0 1 1 0 0 1 0 2 0 1 0 0 1 0 1 1 1 0 0 1 0 1 1 1 0 1 1 0 1 0 1 1 1 0 0 0 0 2 0 2 1 1 2 0 0 2 2 0 1 1 0 2 2 0 0 0 0 0 1 0 1 1 0 1 1 0 0 1 0 2 2 0 0 0 0 0 0 0 1 1 1 2 1 0 0 0 0 0 0 1 1 2 0 0 0 0 0 0 0 1 1 1 0 0 0 0 2 0 0 0 1 2 1 0 1 1 0 1 0 1 2 1 2 2 2 2 0 0 0 0 0 2 1 2 0 0 0 0 1 1 1 1 1 2 2 0 1 0 2 1 1 1 1 1 2 0 0 2 0 0 1 0 1 1 1 1 1 1 1 2 1 1 1 1 1 0 0 0 0 1 1 1 0 1 0 1 1 2 2 1 0 0 1 1 1 2 0 1 0 0 0 0 1 0 0 1 0 0 1 0 0 2 0 2 0 2 0 0 0 1 2 1 0 0 0 1 1 0 1 0 0 1 2 1 1 0 1 0 1 0 1 0 1 1 0 0 0 0 0 0 0 0 0 0 0 0 1 0 0 0 0 1 2 0 0 1 0 1 1 0 0 1 1 1 0 1 0 0 0 1 0 1 0 0 0 1 0 0 0 0 0 1 1 2 0 0 1 1 0 0 0 1 0 0 0 2 0 2 0 1 1 0 2 1 0 1 0 2 0 1 1 0 0 0 2 0 0 0 1 0 2 2 0 1 0 0 1 1 1 0 0 2 0 1 0 0 0 1 1 0 1 1 1 1 1 2 2 0 0 2 1 0 2 2 0 2 0 1 1 1 1 1 1 1 1 0 1 0 0 0 0 0 0 1 2 1 0 0 0 1 0 2 1 0 2 0 1 1 1 0 0 1 0 0 0 1 1 0 0 0 1 0 1 0 0 0 0 0 0 0 0 0 1 0 1 1 0 0 2 0 1 0 2 2 1 0 1 0 1 1 1 0 1 0 0 0 2 2 0 0 0 2 0 2 2 1 1 0 1 1 1 1 0 0 0 2 0 0 1 2 1 0 0 0 1 2 2 0 1 0 0 0 1 0 2 0 2 2 1 2 1 0 0 0 0 2 0 2 0 0 0 1 1 0 1 0 0 0 1 0 1 1 1 0 0 0 0 1 1 2 0 0 0 0 0 0 2 0 0 0 0 0 1 0 1 0 1 1 0 2 0 0 0 2 1 1 1 1 2 1 1 1 0 2 0 2 0 0 1 1 0 0 2 0 0 0 0 1 1 0 2 2 1 1 0 0 0 0 0 0 1 1 1 1 1 0 0 1 2 1 0 0 1 1 1 0 1 1 0 1 0 1 0 2 0 0 0 2 0 1 0 1 2 1 0 1 1 0 1 0 1 0 1 1 0 0 1 0 1 0 0 0 0 0 0 0 0 0 0 0 0 0 0 0 1 0 0 0 1 1 0 0 1 1 0 2 0 1 0 2 0 1 0 0 0 0 0 0
74 0 2 1 0 0 1 2 2 2 2 1 1 1 0 0 0 1 1 0 0 0 0 2 2 1 1 1 1 1 1 0 0 1 1 0 2 1 0 1 1 1 0 0 2 0 1 0 0 1 1 1 0 0 2 0 0 0 0 0 1 1 1 2 0 0 0 1 1 0 0 1 2 1 1 2 2 0 2 0 1 2 2 0 1 0 0 0 1 2 0 1 0 1 0 1 0 1 1 2 0 0 0 0 1 0 2 1 1 0 0 1 1 2 1 2 1 0 0 2 2 0 2 0 0 0 0 1 1 1 0 0 0 0 0 0 0 0 0 0 0 2 1 0 0 0 1 0 1 1 0 1 0 2 1 0 1 0 0 2 1 1 0 2 1 2 2 0 2 1 0 0 1 1 0 0 1 0 1 1 1 2 0 2 0 0 1 0 0 0 1 0 2 0 2 2 2 2 0 0 0 0 0 1 2 0 2 0 0 1 2 0 0 0 0 2 0 0 0 1 1 1 2 2 0 0 2 0 1 0 0 1 0 0 1 1 0 2 2 2 0 0 2 1 1 1 0 0 0 0 0 0 1 0 0 0 1 2 0 0 0 0 1 1 1 0 0 0 1 0 0 1 0 1 0 0 0 2 1 0 1 1 2 1 2 2 0 0 1 1 0 0 2 2 2 2 0 0 1 0 0 0 2 0 1 0 1 0 1 0 0 2 2 0 1 0 1 0 0 1 0 1 2 1 1 0 0 0 1 0 0 0 0 0 0 0 0 0 0 1 0 1 0 1 0 0 2 1 0 1 1 0 0 0 0 0 0 0 0 2 2 0 1 1 1 2 0 2 2 0 2 0 2 0 0 0 2 2 1 1 0 0 0 0 0 0 0 0 0 0 0 1 1 0 2 0 0 1 0 0 0 0 0 2 2 1 1 0 0 1 0 1 0 1 1 1 0 1 0 1 1 1 1 2 1 2 2 1 1 1 0 0 1 1 1 0 0 1 1 0 0 0 0 1 1 2 0 0 1 1 1 0 0 2 1 1 1 0 1 1 2 0 0 0 0 1 0 2 0 0 0 1 2 1 1 0 1 1 0 0 0 0 1 1 1 0 0 0 1 0 1 1 2 1 2 0 2 0 0 2 0 2 0 2 1 1 2 2 0 1 0 0 1 2 2 0 0 0 0 1 1 1 1 0 1 0 1 1 0 2 1 1 2 1 1 0 1 0 1 0 1 1 2 1 1 0 1 1 1 1 0 0 0 0 2 2 0 1 1 1 1 0 0 1 0 1 2 1 0 0 0 1 1 0 1 1 2 1 0 0 0 0 0 0 1 1 2 1 0 1 0 1 1 0 0 1 0 0 0 0 0 2 0 2 0 0 0 1 0 0 1 0 0 2 0 2 1 0 1 0 0 0 0 1 1 0 2 1 0 0 1 0 0 0 0 0 1 0 0 1 1 0 0 1 2 0 1 0 0 0 0 2 0 0 1 0 0 1 1 0 0 0 1 1 0 1 1 0 0 2 0 2 0 0 1 2 1 0 1 0 2 1 1 0 1 1 1 0 2 2 2 0 0 1 0 0 1 2 0 2 0 0 0 0 1 0 0 1 0 0 1 1 0 0 0 0 0 0 0 0 0 0 1 1 0 1 2 1 0 1 2 0 0 0 0 1 0 0 0 1 1 0 1 1 1 0 1 0 0 0 0 0 1 0 1 0 0 0 1 1 0 0 2 0 0 1 2 2 1 2 0 0 2 0 0 1 1 0 0 0 2 2 1 0 1 1 1 2 2 2 0 0 1 0 0 0 0 1 0 1 1 0 1 2 0 1 1 1 0 1 1 0 1 1 1 2 2 0 2 0 1 1 1 2 0 0 1 0 0 2 0 2 1 1 0 1 1 0 1 0 1 1 1 1 0 0 1 0 0 0 0 2 1 2 0 1 1 0 0 0 0 0 1 0 0 2 0 0 2 0 0 0 1 1 0 1 0 1 0 1 2 0 2 0 0 0 0 0 0 0 0 0 0 1 1 0 2 0 0 0 0 1 1 0 2 1 1 2 0 0 0 0 1 0 2 2 1 1 2 1 0 2 2 1 2 0 1 1 0 0 1 0 1 2 1 0 0 0 0 2 0 0 1 2 0 1 0 1 0 1 2 0 2 0 0 0 0 2 0 0 1 0 0 2 0 0 0 0 1 0 0 1 1 1 0 1 0 0 0 0 0 0 0 0 1 1 1 0 0 0 0 0 0 1 1 0 0 0 0 0 0 0
75 0 2 0 0 0 0 0 1 2 1 1 0 0 0 0 0 0 1 1 1 1 0 2 2 0 0 0 1 2 0 1 0 2 1 0 2 1 0 0 0 1 0 0 0 0 0 0 0 1 1 2 1 1 0 0 2 0 0 2 0 1 0 2 0 0 1 1 1 0 0 0 2 1 1 2 2 0 2 0 1 2 1 1 1 0 0 1 2 2 1 2 0 1 0 1 0 1 1 2 0 0 0 2 0 0 2 1 1 1 0 2 2 2 2 2 2 0 1 2 2 0 0 2 0 1 0 0 2 2 0 0 0 0 0 0 0 1 0 1 1 1 0 0 2 0 1 0 0 0 1 0 0 1 1 0 1 0 0 2 1 1 0 2 2 2 2 2 0 0 1 0 2 0 0 0 0 1 0 0 0 0 0 2 1 0 1 1 1 1 0 1 2 1 2 2 2 1 0 0 0 0 0 1 2 0 2 0 1 0 0 0 1 0 0 2 1 0 0 1 0 0 1 1 1 0 1 0 0 0 1 0 0 1 1 1 1 1 1 1 0 0 2 2 2 2 0 0 0 0 0 0 2 1 0 0 0 1 0 0 0 0 2 1 1 0 1 0 1 0 1 0 1 0 0 0 0 2 2 0 0 0 2 1 2 2 1 1 1 2 2 0 0 2 2 0 1 0 1 0 1 0 1 1 1 0 0 0 0 0 0 0 2 1 0 0 2 0 0 0 0 0 2 1 0 0 1 0 1 2 0 0 0 0 0 0 0 1 0 0 1 2 0 1 0 0 1 0 2 0 0 0 1 1 1 2 2 1 0 0 0 0 2 1 2 0 0 2 2 0 2 0 0 2 1 1 1 1 1 1 1 2 0 1 1 0 0 0 0 0 0 0 1 0 2 0 1 2 1 1 0 1 0 2 2 0 0 0 0 1 0 1 0 1 1 1 0 0 0 1 0 1 0 0 1 2 0 0 0 0 1 0 2 0 1 0 1 0 0 0 1 0 0 1 1 2 0 0 0 2 0 1 0 2 2 1 2 1 2 2 1 0 1 1 0 1 0 2 0 0 1 0 2 0 1 0 0 1 2 1 0 0 0 0 1 1 0 1 2 0 0 2 0 1 0 0 1 1 2 2 0 2 1 1 0 1 2 1 1 0 0 1 0 2 2 0 0 0 1 1 1 2 2 0 1 1 0 1 0 2 0 2 0 0 0 0 1 0 2 2 0 0 1 1 0 1 1 1 1 1 0 0 0 1 1 1 0 1 1 0 0 0 0 0 0 1 0 2 2 0 1 1 1 0 0 0 1 2 0 1 0 0 1 0 0 0 2 2 2 2 0 0 1 0 1 0 0 1 0 1 0 0 0 0 0 1 1 0 0 0 2 0 0 0 2 0 0 0 0 0 0 0 0 0 0 1 2 0 0 0 1 1 0 0 0 0 1 0 0 2 2 2 0 1 1 0 2 0 1 0 1 2 1 0 1 0 0 0 1 0 0 0 1 1 1 0 1 1 0 0 1 1 1 0 0 2 0 1 1 0 1 1 2 2 2 1 1 1 1 2 2 0 0 0 0 0 0 2 0 2 1 0 0 0 2 0 0 2 0 0 0 0 0 0 0 1 1 0 0 0 0 0 1 0 0 1 1 0 1 0 0 0 0 0 0 1 1 0 0 1 1 0 0 0 0 0 0 0 0 0 0 0 0 0 0 0 1 0 2 2 0 0 1 0 0 1 2 2 0 2 0 0 2 0 0 1 1 0 1 1 2 2 1 0 0 2 0 0 0 2 0 2 2 0 1 0 0 0 0 1 0 0 0 1 2 0 1 1 1 1 0 0 0 1 0 1 2 0 2 0 2 2 0 2 0 0 2 0 0 2 0 2 0 1 0 1 0 0 0 0 0 0 0 0 0 0 0 0 0 0 0 2 0 2 0 0 1 0 0 1 0 0 0 0 0 0 2 1 2 0 0 1 1 1 0 0 0 1 1 1 1 1 2 0 0 1 0 0 1 0 0 0 0 2 2 0 2 0 0 0 0 2 1 0 2 1 1 0 1 1 1 0 0 0 1 0 2 2 2 0 0 2 2 0 2 0 0 0 1 0 2 0 1 1 2 0 2 0 1 0 0 0 1 2 0 1 0 0 0 0 2 0 1 0 1 0 1 1 0 0 1 0 1 0 1 0 2 0 2 0 0 1 1 1 0 1 0 1 1 0 0 0 0 0 0 0 0 0 0 2 0 0 0 2 0 1 0 0 1 0 1 0
76 0 1 1 0 0 0 0 0 2 2 0 0 0 0 0 0 2 2 2 2 2 0 2 2 0 1 0 1 1 0 1 1 1 2 1 2 1 0 0 0 2 0 0 2 1 0 0 0 0 0 1 0 0 2 0 0 0 0 0 0 1 0 2 1 1 1 0 1 1 1 1 2 1 2 2 2 0 2 0 0 1 1 1 1 0 0 0 2 2 0 1 0 1 1 1 0 1 1 2 1 0 0 1 0 0 1 0 2 0 0 2 2 2 2 2 2 0 2 0 0 0 1 1 0 1 0 0 0 0 0 0 0 0 0 0 0 0 0 1 0 2 0 0 0 1 0 0 1 1 0 0 0 0 0 0 0 0 0 1 1 0 0 2 0 1 2 0 2 1 0 0 1 1 1 1 0 0 2 1 2 2 2 2 2 2 2 1 1 1 0 2 2 2 2 1 1 2 0 1 1 0 0 0 2 0 1 0 0 0 1 0 1 0 0 2 1 0 1 0 2 2 2 2 0 0 1 0 0 0 0 0 0 0 2 0 0 2 2 1 0 0 1 2 2 2 0 0 0 0 0 0 2 0 1 1 0 2 1 0 0 0 1 0 1 0 1 1 1 1 0 1 0 1 0 0 0 2 1 0 0 2 2 1 1 1 1 2 0 2 0 1 1 2 2 1 1 0 0 0 0 0 2 0 0 2 0 0 1 0 1 1 0 1 1 0 2 1 0 1 1 2 2 1 0 0 1 0 1 0 0 1 0 0 0 0 0 1 0 0 1 1 0 1 1 0 2 1 2 1 1 1 0 0 0 0 1 1 0 2 2 0 2 0 2 1 0 1 2 1 2 0 0 2 0 0 1 2 2 0 0 2 0 0 0 1 1 0 0 1 1 1 1 0 2 0 1 1 1 1 0 1 0 1 0 0 1 1 0 0 0 0 1 0 1 2 1 0 0 0 0 1 0 1 1 2 2 0 0 0 0 1 0 1 1 2 0 1 1 0 1 0 0 2 0 2 1 1 2 2 0 1 0 2 1 1 1 1 1 2 1 0 0 1 1 1 0 2 0 0 2 0 1 0 0 1 0 1 2 0 0 0 0 0 2 0 0 0 1 0 1 1 0 1 0 0 1 1 1 2 0 2 1 1 0 1 1 1 1 0 0 0 1 1 1 1 0 0 2 2 2 2 1 1 0 0 1 0 1 1 1 0 1 1 1 0 0 1 2 2 0 0 1 0 0 2 0 1 1 2 0 0 0 2 0 1 0 1 0 0 0 1 0 0 0 2 2 1 1 0 0 1 1 0 1 0 1 1 0 1 0 0 0 0 0 1 1 2 0 2 0 1 0 0 0 1 0 1 0 1 1 1 0 0 0 0 1 0 0 1 1 0 1 1 1 1 1 0 0 0 0 0 1 1 1 0 1 1 0 0 2 0 0 0 0 0 1 0 0 2 0 0 0 1 2 0 2 0 1 0 0 2 0 1 2 0 0 0 1 0 0 0 1 0 1 2 1 0 2 0 1 0 0 0 0 2 0 1 1 1 1 0 2 0 0 1 1 1 1 2 2 0 0 0 1 0 1 2 0 1 0 0 0 0 0 0 1 1 0 0 0 0 0 2 0 0 0 1 0 0 0 1 1 0 0 1 1 0 0 0 2 0 1 0 0 2 1 0 0 1 1 0 0 0 0 0 0 0 1 1 1 1 1 0 1 0 0 0 1 1 0 0 2 0 0 1 2 2 0 1 0 0 2 0 0 0 2 0 1 1 1 1 0 1 1 1 1 1 1 1 0 1 0 2 2 2 0 0 0 2 0 0 0 1 1 0 1 0 0 2 2 1 0 1 0 2 1 1 2 0 2 1 1 2 0 0 2 0 0 1 0 1 1 1 0 1 1 0 0 0 0 0 0 0 0 0 0 0 0 0 0 2 2 1 1 0 1 0 0 0 0 1 1 0 0 2 0 0 1 0 0 0 0 1 0 1 0 2 0 2 2 0 2 0 0 0 0 0 0 2 0 0 0 2 2 1 2 0 0 2 0 2 2 1 2 0 1 2 1 1 1 0 1 0 1 1 1 0 2 1 0 2 2 0 1 0 1 1 0 0 2 1 0 1 0 0 0 0 1 0 0 0 0 2 0 0 1 0 0 0 2 0 1 0 1 1 1 0 0 1 1 1 0 2 0 0 0 0 2 2 0 0 1 0 0 0 0 2 2 0 0 0 1 1 0 0 1 0 2 1 0 0 0 2 0 1 0 0 0 0 0 0
77 0 0 2 0 1 1 1 1 1 1 1 0 1 0 0 1 1 0 1 1 1 0 1 1 0 0 2 1 1 2 0 0 0 2 0 2 2 1 0 0 1 0 1 2 1 0 0 0 0 0 1 1 0 1 0 0 0 0 2 0 1 0 0 0 2 1 0 1 0 1 2 2 0 1 2 1 0 2 0 1 2 2 0 1 0 0 0 1 2 0 0 1 1 0 1 0 2 2 2 2 0 1 1 0 0 2 2 1 1 0 1 0 1 0 1 0 0 1 1 1 1 1 1 1 1 0 0 2 2 0 2 0 0 0 0 0 1 0 1 0 2 0 0 0 0 0 0 1 1 0 1 0 0 0 0 0 1 0 2 1 1 0 2 2 2 2 0 2 0 1 0 0 2 1 0 0 0 0 1 1 1 0 1 0 0 0 1 0 0 2 0 2 1 2 1 0 1 1 0 0 0 0 0 2 0 2 0 0 0 1 0 1 0 1 1 1 0 0 2 0 1 2 2 0 0 0 0 0 0 0 0 1 1 1 0 0 2 2 2 0 0 2 0 0 0 0 0 0 0 0 0 1 0 0 0 1 1 0 0 0 0 0 0 0 0 0 1 1 0 0 2 0 1 0 0 0 1 1 0 0 0 1 1 1 1 1 0 2 2 2 2 0 2 2 1 0 0 1 0 1 0 2 0 0 0 1 0 1 1 0 2 1 0 1 0 1 0 1 1 0 2 1 1 0 0 0 0 1 0 0 1 1 1 0 1 1 1 0 2 1 1 1 2 0 1 1 1 2 0 0 1 0 1 0 1 1 2 0 0 1 1 0 0 0 0 1 1 2 1 2 0 1 1 2 1 1 1 1 1 0 1 1 1 0 2 1 1 1 0 0 1 0 0 2 0 1 1 0 0 0 0 0 2 1 1 0 1 1 1 1 1 0 1 1 1 0 0 0 0 0 0 0 2 0 2 1 0 0 0 0 0 0 0 1 2 0 0 0 0 1 0 0 0 1 2 0 0 1 2 0 1 0 2 1 1 1 0 1 1 2 0 0 1 0 0 0 2 0 0 1 0 2 0 1 0 0 2 2 1 0 0 1 1 2 1 0 0 1 0 1 1 1 1 1 0 1 2 2 2 0 2 1 1 0 1 2 0 0 2 0 1 1 0 0 2 1 1 0 1 1 2 2 0 1 0 0 1 0 2 0 1 1 1 0 0 0 0 2 2 0 1 1 0 1 1 0 0 2 0 0 0 0 2 1 0 1 0 1 0 0 0 0 1 0 1 2 1 1 0 1 0 0 0 0 0 0 2 0 0 0 0 0 0 1 0 0 1 1 1 0 0 1 0 0 0 0 0 0 0 0 2 0 0 0 0 1 0 0 1 1 0 0 1 1 0 0 0 1 0 0 0 0 1 1 0 2 1 0 0 2 0 1 0 0 0 2 0 2 2 2 1 0 1 1 0 1 0 1 0 1 1 0 1 1 1 0 0 1 0 0 0 0 1 0 1 1 1 1 0 0 2 0 0 1 2 1 0 1 0 1 2 0 0 0 0 0 2 1 1 2 0 0 1 0 0 1 1 0 1 1 0 0 0 1 0 1 2 0 0 0 0 0 1 0 2 0 1 1 1 0 0 1 0 0 1 1 1 1 0 1 0 0 0 0 0 0 0 0 2 0 2 0 0 0 1 1 0 0 0 0 0 0 0 0 1 0 0 0 0 0 0 2 0 0 0 2 1 0 2 0 0 2 0 0 0 0 0 0 0 2 2 1 0 0 2 0 2 2 2 0 0 2 0 2 0 0 1 0 0 0 0 2 2 0 1 2 0 0 2 2 0 2 0 2 2 1 1 1 0 1 0 1 1 0 0 0 0 0 2 0 2 1 0 0 0 0 1 2 0 0 0 0 0 0 0 0 1 0 0 1 1 1 2 0 1 0 0 0 0 2 0 0 0 0 1 0 0 1 0 0 0 0 1 0 0 0 1 2 2 2 0 2 0 0 0 1 1 1 1 1 0 0 2 1 1 2 0 0 1 1 1 1 0 1 1 0 0 1 2 1 0 0 0 1 1 2 1 2 1 1 1 2 2 1 0 2 1 1 1 1 0 0 2 0 0 0 1 0 1 0 2 1 1 0 0 0 1 0 1 2 0 2 0 0 0 0 2 0 0 1 0 0 0 0 1 1 0 1 0 1 0 0 0 0 0 0 2 2 0 0 0 1 2 0 0 1 1 0 1 0 0 0 1 0 1 0 0 0 0 1 1
78 1 2 0 0 0 0 1 1 0 0 0 0 1 0 0 0 1 0 0 0 0 0 2 2 0 1 1 1 0 1 1 2 2 2 0 2 1 0 0 0 2 0 0 1 0 1 0 0 0 0 1 0 0 2 2 0 0 0 0 1 2 0 1 0 0 1 0 1 0 0 1 2 1 2 2 2 0 2 0 1 1 2 0 2 0 1 2 2 2 2 2 1 1 0 1 0 0 0 2 1 0 0 1 1 1 2 1 1 1 0 2 0 1 0 2 0 0 1 1 1 0 0 2 0 2 0 1 1 1 0 0 0 1 1 1 0 0 0 0 0 2 0 0 1 0 0 0 0 0 0 0 1 0 0 0 0 1 0 1 1 2 0 2 1 1 2 1 0 1 1 2 1 1 1 0 0 0 0 0 0 0 0 2 2 2 0 0 0 0 1 0 2 0 2 1 2 1 1 0 0 1 1 0 2 0 2 1 2 0 2 0 1 0 0 2 0 1 2 0 1 1 2 2 0 0 0 0 0 0 0 1 0 0 1 1 0 1 1 1 0 0 1 1 2 2 1 0 0 0 0 0 0 0 0 0 2 2 0 0 0 0 0 0 1 0 1 0 1 0 1 2 0 1 1 1 0 1 1 0 0 1 2 2 2 2 1 1 0 2 2 1 0 2 2 1 0 0 0 0 0 0 2 0 0 0 1 0 1 0 0 2 2 0 2 0 2 0 0 0 2 2 2 0 1 0 0 0 0 0 0 0 0 0 0 0 0 1 0 0 0 0 0 2 0 0 1 1 1 1 1 0 0 0 0 0 1 0 0 2 2 0 2 0 2 1 0 1 1 0 1 1 1 2 2 2 2 1 0 2 2 1 0 0 2 2 0 0 0 0 0 2 0 1 1 1 1 0 0 0 0 0 0 2 2 1 0 2 0 0 0 0 0 0 0 1 1 0 0 0 0 2 0 2 0 2 1 0 0 0 0 0 0 1 1 0 0 1 0 0 2 0 0 1 2 2 0 0 1 1 0 1 0 2 1 1 1 1 1 1 1 0 0 1 0 0 0 2 0 1 1 1 2 0 0 0 0 2 1 0 1 0 0 0 2 0 0 0 1 0 1 1 1 2 2 0 2 1 1 2 0 2 1 1 0 1 2 2 2 0 0 0 0 2 2 0 0 0 1 2 2 1 2 0 1 1 0 1 0 2 1 0 1 1 1 0 0 0 2 1 0 0 2 1 1 0 1 2 0 2 0 0 0 1 2 1 0 0 1 1 0 0 0 0 0 1 1 2 1 1 1 2 1 0 0 0 1 2 0 2 0 1 0 0 2 2 2 0 0 0 0 0 0 0 1 0 0 0 0 0 0 2 1 0 0 0 2 0 0 1 1 0 0 2 0 1 1 0 0 0 0 0 0 0 0 0 1 1 0 0 0 0 0 0 0 1 0 0 1 1 2 2 0 1 2 0 2 0 1 0 0 2 0 2 2 0 0 1 2 0 0 0 1 1 1 0 0 0 1 0 1 1 0 1 0 2 1 1 0 0 1 0 2 0 2 2 2 1 1 2 1 0 1 2 1 0 2 2 0 2 0 0 0 0 1 0 0 2 0 1 2 1 0 1 0 0 0 0 0 0 0 0 0 0 1 2 0 0 2 0 1 1 0 0 0 0 0 0 0 1 0 1 0 0 1 0 1 1 1 1 0 1 0 0 0 0 0 0 1 1 1 1 2 0 0 1 2 0 0 0 0 0 1 1 1 0 2 0 1 0 2 2 2 0 1 0 1 1 0 2 0 2 1 1 2 1 1 1 1 1 0 0 1 2 1 0 0 1 1 1 0 0 2 0 0 0 2 0 2 0 1 2 0 2 0 0 1 0 1 2 1 2 1 1 0 0 0 0 0 0 0 0 0 0 0 0 0 1 0 0 1 1 1 1 0 0 0 1 0 0 1 0 0 0 0 1 0 1 2 0 1 1 0 2 0 1 0 0 0 1 2 0 2 0 0 0 1 0 0 2 0 0 1 1 2 1 1 0 0 0 0 1 1 1 2 2 0 1 1 0 0 0 1 1 2 1 0 2 2 1 0 2 2 1 1 0 1 1 0 2 2 0 0 2 0 0 0 1 0 0 0 0 1 2 1 1 1 1 0 0 2 0 1 0 0 0 2 2 0 0 2 0 2 0 0 0 0 0 1 0 0 0 0 0 0 0 0 0 0 0 0 0 0 0 0 0 0 0 2 1 0 1 0 2 0 1 0 0 1 0 1 0
79 1 2 0 0 0 0 0 0 1 1 0 0 0 0 0 0 0 0 2 1 1 0 2 2 0 2 2 0 0 1 2 0 1 1 1 1 1 0 0 0 2 0 0 2 0 0 0 0 0 0 2 0 1 1 2 0 0 1 1 1 1 0 0 0 0 2 0 2 0 0 2 2 0 1 2 2 0 1 0 0 2 1 1 0 0 0 1 1 1 0 0 0 2 1 2 1 0 0 1 0 0 0 1 0 0 2 0 2 0 0 2 1 2 1 2 1 0 2 1 1 0 1 1 1 0 0 0 0 0 1 1 1 1 1 0 1 0 0 0 1 1 1 0 1 0 0 0 0 0 0 1 1 0 1 1 0 0 0 2 0 1 2 2 1 2 1 1 1 1 0 1 1 1 1 0 0 0 1 1 1 0 0 2 1 1 1 2 2 1 1 1 2 0 2 2 2 2 0 1 1 1 0 1 2 1 2 0 2 0 1 0 1 0 0 2 0 0 1 0 1 1 1 1 1 0 1 0 0 0 0 0 0 0 2 0 0 2 2 2 0 0 2 1 1 1 0 0 1 1 0 0 1 0 1 1 2 1 1 0 0 0 1 0 1 0 1 0 0 0 1 1 0 0 0 0 0 2 2 0 2 1 0 0 1 0 0 0 1 2 0 1 0 2 2 0 2 1 1 0 1 0 2 0 1 1 0 0 0 0 0 2 1 0 1 0 1 0 0 0 1 1 1 2 1 0 0 0 1 2 0 1 0 0 0 0 0 1 1 2 1 1 0 1 1 1 1 0 1 0 0 0 1 0 1 0 0 1 0 1 1 0 1 0 1 0 1 1 1 0 1 1 1 2 1 0 2 2 1 1 0 1 0 1 0 0 0 0 0 0 0 1 0 0 2 0 0 0 1 1 0 1 0 2 1 0 0 0 0 0 1 0 0 0 0 2 1 0 0 0 0 1 0 0 0 2 1 0 0 0 1 0 0 2 1 1 0 2 0 0 0 0 0 0 1 1 0 0 1 2 0 1 0 2 0 0 0 0 1 1 2 0 0 1 0 1 1 1 0 0 2 0 0 2 2 0 1 1 2 1 1 0 1 0 1 1 1 0 1 0 1 2 0 1 2 0 1 1 1 2 0 2 1 1 0 1 2 2 0 1 0 1 1 0 0 1 1 1 0 1 1 2 1 0 1 0 1 2 0 2 0 2 2 1 2 1 0 0 0 0 0 1 1 1 1 1 0 1 1 1 0 0 1 2 1 1 1 0 1 2 0 0 0 1 0 1 2 2 2 0 0 0 0 0 0 0 0 2 1 0 0 0 1 0 0 0 2 0 0 0 1 0 1 0 0 1 0 0 0 0 0 2 0 1 0 0 1 2 0 2 1 0 0 0 2 0 0 0 0 0 0 0 0 1 1 1 2 1 0 0 0 1 1 1 1 0 1 0 0 1 1 1 0 1 2 0 2 0 0 0 0 2 0 1 1 0 0 0 1 1 1 0 1 0 0 2 1 2 1 1 0 1 0 1 1 1 1 0 1 0 0 0 2 0 2 1 1 1 2 1 2 0 0 0 0 0 0 1 0 2 0 2 0 0 1 0 0 2 0 1 1 1 0 0 1 1 0 0 0 0 0 0 0 0 0 2 0 1 0 0 1 0 0 0 0 1 1 0 0 1 0 1 0 0 1 1 2 0 0 0 0 0 0 0 0 0 0 0 0 0 0 0 1 0 0 1 1 1 0 0 1 0 2 1 1 0 1 0 1 1 2 2 1 0 0 0 0 2 1 1 1 1 2 0 0 0 0 0 0 1 0 0 2 2 0 1 1 0 0 1 1 0 1 0 1 1 1 1 1 0 0 0 1 2 0 0 0 0 0 1 0 1 2 2 0 0 0 0 1 0 0 1 1 0 0 0 0 1 0 0 0 1 1 2 0 1 0 0 0 0 2 0 0 0 0 0 1 0 1 0 0 0 0 0 0 0 1 0 1 2 1 0 2 0 0 0 0 0 0 1 0 0 0 2 2 0 2 0 0 0 0 2 1 0 2 2 1 0 0 0 0 0 0 0 0 0 2 1 0 0 0 0 1 1 2 0 1 1 0 1 2 0 0 2 0 0 0 1 0 0 0 0 2 1 0 0 1 0 0 0 2 0 2 0 0 0 0 2 0 1 0 1 0 2 0 0 0 0 0 0 0 0 0 0 0 1 0 0 0 0 0 0 0 0 0 0 0 1 0 2 0 1 0 1 0 0 0 0 0 0 1 1
80 1 0 2 0 1 1 2 2 0 0 0 1 1 0 0 0 0 1 0 0 0 0 1 1 0 0 1 2 2 1 2 0 1 1 1 1 2 0 2 1 0 0 0 1 1 0 0 0 0 0 1 0 1 1 0 0 0 0 1 1 1 0 2 0 0 1 0 1 0 0 0 2 0 1 2 2 0 2 1 1 2 2 0 2 0 0 1 2 2 1 2 0 2 1 1 0 0 0 2 0 0 2 0 0 0 2 1 1 0 0 2 0 0 0 0 0 0 0 2 2 0 2 0 1 0 0 0 0 0 0 0 0 1 0 0 0 0 1 0 2 0 0 0 1 0 1 0 0 0 0 2 0 0 1 0 1 0 0 2 2 2 1 2 0 1 1 1 0 1 1 1 1 1 0 0 0 0 0 0 0 0 1 2 2 1 2 2 1 1 1 1 2 0 2 2 0 1 0 0 0 0 1 1 1 0 2 1 0 0 1 0 1 1 0 2 0 0 1 1 0 0 2 2 0 0 0 0 0 0 0 0 0 0 2 0 0 1 2 1 0 0 2 2 2 2 0 0 0 0 0 1 1 0 0 0 2 1 1 0 0 0 1 1 1 0 0 1 1 0 0 1 0 2 0 0 1 2 2 0 1 1 2 0 2 2 1 1 1 2 1 1 0 2 2 0 0 2 0 1 0 0 2 1 0 0 1 0 1 0 1 1 2 0 1 0 2 0 0 0 1 1 1 1 2 1 1 0 0 1 0 2 0 0 0 1 0 1 0 0 0 1 0 1 1 0 2 1 0 2 1 1 0 0 0 0 0 1 0 2 2 0 2 0 2 1 0 2 2 1 2 0 0 2 1 0 1 2 2 0 0 1 0 0 2 1 0 0 0 0 0 1 0 0 2 0 1 0 1 1 0 1 0 2 2 1 0 1 0 0 1 0 0 1 1 2 0 1 0 1 1 1 0 2 1 1 1 1 1 1 0 1 0 1 1 1 0 0 0 0 2 0 0 0 0 1 0 0 0 0 0 1 0 2 0 0 0 1 1 2 1 0 0 1 0 1 1 2 0 1 1 1 2 2 2 0 1 2 2 1 2 0 1 0 2 0 0 1 2 0 0 2 1 1 1 0 1 1 1 1 1 2 2 0 0 0 2 0 1 0 1 0 0 2 2 0 0 2 0 2 2 2 2 0 0 1 1 0 1 2 0 0 0 0 0 0 1 0 0 0 1 1 1 0 1 1 0 0 2 0 0 0 0 1 2 1 0 0 1 0 0 1 1 1 0 0 2 2 2 0 0 0 0 0 0 0 1 2 0 2 0 0 0 0 0 0 0 1 1 1 0 0 0 0 0 1 0 0 0 0 0 2 1 0 1 0 0 1 0 0 0 0 0 1 1 1 0 0 0 0 0 0 0 0 0 1 2 0 0 0 0 0 0 0 0 1 1 0 1 2 1 1 0 0 0 0 2 0 1 0 0 2 0 0 0 0 0 0 1 0 0 0 0 0 1 2 1 1 1 0 0 0 0 0 0 1 2 0 1 0 1 0 1 0 1 0 1 1 2 1 1 0 1 1 1 0 2 2 0 2 0 0 0 0 1 0 0 1 1 0 1 1 0 0 0 0 0 2 2 2 0 0 0 0 1 2 0 0 0 0 0 0 1 0 0 1 0 0 0 2 0 2 1 1 1 1 2 1 0 0 0 0 0 0 0 0 0 0 1 0 0 0 1 1 0 0 2 0 0 0 0 0 2 0 0 1 1 0 2 2 0 0 1 2 1 0 1 2 2 1 1 1 2 0 1 0 0 0 0 1 0 0 0 2 1 0 2 0 2 2 2 0 2 0 2 2 2 1 2 0 0 1 1 2 0 0 0 0 1 2 2 0 0 1 0 0 0 0 1 0 0 0 2 1 1 1 2 1 1 0 0 1 1 2 0 0 0 0 1 1 0 0 0 0 0 1 0 2 2 0 0 0 0 1 0 0 0 1 0 2 2 0 1 1 1 1 0 1 0 1 1 0 1 1 2 1 2 0 0 1 0 2 2 1 1 2 0 0 1 1 1 1 0 0 1 1 2 1 1 0 0 1 2 1 0 0 1 1 1 0 2 0 0 1 1 0 0 0 1 1 0 0 2 0 0 0 0 0 0 0 2 0 2 0 0 0 0 0 0 0 2 0 0 2 0 0 0 0 2 0 0 1 0 0 0 2 0 0 0 1 0 0 0 0 1 1 0 0 1 1 0 1 0 2 0 0 0 1 1 0 1 2
81 1 1 1 0 0 2 1 2 1 0 0 0 1 0 0 0 1 1 0 0 0 1 2 2 1 1 2 0 0 2 1 0 1 1 1 1 2 0 1 1 1 0 0 2 0 1 0 0 1 1 1 1 0 1 1 0 0 0 1 1 1 0 1 0 0 0 1 1 0 0 1 2 0 0 2 2 0 1 0 0 2 1 1 0 0 0 2 2 2 2 2 1 2 1 2 0 1 1 2 0 0 0 0 2 2 2 1 0 0 0 1 1 2 1 2 1 0 0 2 2 0 0 2 0 1 0 1 2 1 2 0 0 0 0 0 0 0 0 1 1 1 0 0 2 0 1 0 0 0 0 1 0 1 1 0 1 1 0 0 0 0 0 2 2 2 1 1 0 0 1 0 0 2 0 1 0 2 0 0 0 1 0 1 1 1 0 2 0 0 1 1 1 0 1 1 1 1 1 0 0 1 0 1 2 0 1 0 1 0 0 0 0 0 0 2 0 0 1 1 1 1 1 2 0 0 0 1 1 1 0 0 0 0 1 0 0 1 1 1 0 0 1 1 1 1 0 0 1 1 1 1 0 0 0 0 0 2 1 0 0 0 1 1 0 0 0 0 0 0 1 1 1 1 1 0 0 1 1 0 0 2 1 1 1 1 1 1 0 2 0 1 0 2 2 0 1 0 0 0 0 1 2 0 0 0 1 1 1 0 1 1 2 0 1 0 2 0 1 1 0 2 2 1 2 0 0 0 1 1 0 1 0 0 0 0 0 2 0 0 0 0 1 1 0 0 2 2 2 1 1 1 0 1 0 1 1 1 0 0 1 0 2 0 2 0 1 2 2 0 2 0 1 2 1 1 2 0 0 2 2 1 0 1 1 1 0 0 0 0 0 1 0 1 2 0 1 2 0 0 0 0 0 1 0 0 1 2 0 0 0 0 0 0 0 1 1 1 0 1 1 1 2 1 1 2 1 0 0 0 1 0 1 0 1 1 0 2 2 2 2 0 0 0 0 1 0 0 1 1 0 1 0 2 0 0 0 2 2 1 1 0 0 0 0 2 1 2 0 0 2 0 2 0 1 1 1 2 2 1 1 0 1 0 1 0 1 0 1 0 1 1 0 1 0 0 0 2 2 2 0 2 1 1 0 1 2 2 2 0 0 0 2 0 0 2 0 1 0 1 2 2 1 0 0 1 1 1 0 2 1 1 1 1 1 0 0 0 2 2 0 1 2 1 1 1 0 2 0 2 0 0 1 2 1 1 1 0 0 1 1 0 0 1 0 0 1 1 1 0 0 1 1 0 0 0 1 1 0 0 0 0 1 0 0 0 1 2 2 2 0 0 1 0 1 1 1 1 0 1 1 0 0 0 0 0 0 1 0 2 1 0 0 0 1 1 1 0 1 0 0 0 2 1 2 0 1 1 0 0 0 0 0 0 0 1 0 0 0 2 0 0 0 2 2 0 1 0 1 0 0 1 0 1 2 0 0 0 2 0 0 0 0 0 1 2 0 0 0 0 1 1 0 0 0 1 2 1 0 0 1 0 2 1 1 2 0 1 0 1 1 0 1 2 0 0 1 2 0 1 0 1 1 1 1 1 1 1 1 0 1 1 1 0 1 1 0 2 2 2 0 0 0 0 0 1 1 0 0 0 1 0 0 0 0 0 1 0 0 1 1 1 0 0 0 0 0 1 0 1 0 1 0 0 0 1 0 0 0 0 0 0 2 0 0 0 2 2 0 1 0 0 1 0 0 0 0 0 2 2 1 1 0 0 0 1 0 2 2 2 0 0 1 1 2 1 1 1 1 1 0 0 0 2 2 0 1 0 1 2 1 0 2 0 1 1 1 1 2 1 1 2 0 2 0 0 0 0 0 2 0 2 0 0 0 0 0 0 2 1 1 1 1 0 0 0 1 0 0 0 0 2 1 2 0 1 1 0 0 0 1 0 0 0 0 1 0 0 1 0 0 0 0 2 0 0 0 0 1 1 2 0 1 0 0 1 0 1 1 2 0 0 1 2 2 0 2 0 0 0 0 0 2 1 1 2 0 1 0 0 0 0 0 2 2 1 0 2 2 0 0 2 2 0 1 0 1 0 1 0 1 1 0 2 0 0 0 0 1 1 0 1 0 1 1 1 0 1 0 2 1 1 1 0 1 1 2 2 0 0 1 0 2 0 0 0 0 0 1 0 1 0 0 0 0 1 0 0 0 0 0 0 0 0 0 0 0 0 0 0 0 0 0 0 0 0 0 0 0 0 0 1
82 1 2 0 0 0 0 1 1 1 1 0 0 0 0 0 0 1 1 0 1 1 0 2 2 0 0 1 1 1 1 1 2 2 2 0 2 0 0 0 0 1 1 0 2 1 0 0 0 0 0 0 0 0 2 2 0 0 0 1 1 1 0 0 0 0 2 0 2 1 0 2 2 0 0 2 1 0 2 0 1 2 2 0 1 0 0 1 2 2 0 1 1 1 0 1 0 0 0 2 0 0 1 1 0 0 2 2 0 0 0 0 1 1 1 1 1 0 1 1 2 0 1 1 0 1 0 0 1 1 1 0 0 2 1 1 0 0 0 0 1 2 0 0 1 0 0 0 0 0 0 0 0 0 1 0 0 2 0 1 1 1 0 2 2 2 1 1 0 1 1 1 2 0 2 0 0 0 0 0 0 0 0 1 0 0 0 1 1 1 0 1 2 1 2 1 0 2 0 1 1 0 0 0 2 0 1 1 0 1 2 0 2 0 0 2 1 1 2 0 2 2 2 2 0 0 2 0 0 0 0 0 0 0 0 0 0 1 1 0 0 0 2 2 2 2 0 0 0 0 0 0 2 1 0 0 0 1 0 0 0 0 1 0 0 0 0 2 1 0 1 1 1 0 0 0 0 2 2 0 1 2 2 1 2 2 1 2 0 2 1 0 0 1 2 0 0 1 1 0 1 1 1 1 0 1 1 0 1 0 0 1 2 1 1 0 2 0 0 0 1 1 1 1 0 0 0 0 1 1 0 0 0 0 0 0 0 2 0 0 0 0 0 1 1 1 1 0 2 2 2 0 1 0 1 1 2 1 0 1 0 0 1 0 1 2 0 0 1 0 1 1 1 2 1 1 2 1 0 2 0 0 1 1 0 1 1 0 0 0 0 0 0 0 1 1 1 0 0 0 0 1 0 2 2 1 0 0 0 0 0 0 0 2 2 2 0 0 0 0 0 0 0 0 1 1 0 0 0 0 1 0 0 2 0 0 0 1 0 0 1 0 0 1 0 2 0 0 1 2 0 1 0 1 1 0 1 2 1 0 2 0 1 1 0 0 0 2 0 1 1 1 0 2 1 0 0 1 2 1 1 0 2 1 1 1 1 1 1 1 2 1 0 1 1 0 2 1 1 2 0 2 1 2 0 2 1 1 0 0 0 1 0 1 1 0 0 0 2 2 2 2 2 1 1 0 1 0 1 1 1 0 1 0 1 0 1 1 2 0 1 1 2 2 1 2 0 1 1 1 0 0 1 1 2 0 1 0 0 0 0 0 0 0 1 1 1 1 0 2 0 1 0 0 0 0 0 1 0 1 0 0 0 0 0 0 2 1 1 1 0 0 0 0 0 1 1 1 0 0 0 2 0 0 0 0 1 0 0 0 2 0 0 1 0 1 1 0 0 0 0 0 0 1 1 0 2 1 0 0 0 0 0 0 1 0 0 0 0 2 1 2 0 1 1 0 2 0 1 0 1 1 0 0 0 0 0 1 2 0 0 0 1 1 1 0 0 1 0 1 0 1 0 0 1 2 0 1 1 1 0 0 2 1 2 1 0 1 2 1 2 0 0 0 0 0 1 1 0 1 0 0 0 0 0 0 1 2 0 0 0 0 0 0 0 0 1 2 2 2 0 0 0 0 0 2 0 0 0 0 0 0 0 0 0 0 0 0 0 1 0 1 1 1 1 1 2 1 0 0 0 0 1 0 1 0 0 0 0 0 1 1 1 0 0 1 2 2 0 2 0 0 2 0 1 1 2 0 1 0 2 2 0 1 1 1 1 1 1 2 0 1 2 0 1 0 0 0 0 0 0 0 1 2 0 1 2 0 1 2 2 0 1 1 1 2 2 1 2 1 1 1 1 2 0 0 0 0 0 2 0 2 1 0 1 2 0 0 1 0 0 0 0 0 0 0 0 0 0 0 0 2 1 2 0 1 0 0 1 1 1 0 0 0 1 0 1 1 0 0 1 1 0 2 0 0 0 1 1 1 2 0 2 0 1 1 0 1 0 2 0 0 0 1 2 0 2 0 0 0 0 1 2 1 1 2 0 0 1 1 1 0 0 0 1 1 2 1 1 0 0 1 2 1 1 0 1 1 0 0 2 1 1 2 1 0 0 0 0 1 0 0 2 2 1 0 1 0 0 0 2 0 1 0 1 0 1 2 0 0 1 1 0 0 0 0 0 0 2 0 1 0 0 0 0 0 1 1 1 0 0 0 1 1 0 0 1 0 0 0 0 0 0 2 0 1 0 0 2 0 0 0
83 0 1 1 0 0 1 2 2 0 0 0 0 0 0 0 0 0 0 2 1 1 0 1 1 0 1 2 0 0 2 0 1 2 0 0 2 1 1 0 0 1 0 0 2 1 1 0 1 1 1 1 0 0 2 1 0 0 0 0 2 2 0 0 0 1 0 1 1 0 0 1 2 1 1 2 2 0 2 0 2 2 2 0 1 0 0 1 1 2 1 1 0 2 0 2 1 0 0 0 0 1 2 0 0 0 2 2 0 0 1 2 1 2 1 2 1 0 0 2 2 0 2 0 1 0 0 0 0 0 1 0 0 0 1 0 1 0 0 2 1 1 0 0 0 0 0 1 2 2 0 1 0 0 0 0 0 1 0 1 0 1 0 2 1 1 0 0 0 2 0 0 1 1 0 1 0 0 1 2 1 1 1 2 1 1 1 2 1 1 0 2 2 0 2 1 1 2 0 1 1 0 1 0 2 0 1 0 1 0 1 1 2 1 0 2 0 0 0 1 1 1 2 2 1 0 0 0 0 0 0 1 1 1 1 1 0 2 2 2 0 0 2 2 2 2 0 0 0 0 0 0 2 0 0 0 1 2 0 0 0 0 0 0 0 0 0 0 0 0 0 0 1 1 0 1 0 2 2 0 0 1 2 0 0 0 0 1 0 2 1 1 0 2 2 0 0 1 0 1 0 2 1 1 1 0 0 0 1 0 1 1 1 0 1 0 1 0 1 0 0 1 1 1 0 0 1 0 2 0 0 2 0 0 0 0 0 0 0 0 0 0 2 1 1 0 1 0 0 1 1 0 0 1 0 1 2 1 0 0 0 0 2 1 2 1 0 0 0 0 0 2 0 2 0 0 1 0 0 2 2 1 0 0 0 0 0 0 0 0 0 1 0 1 1 1 1 0 0 0 0 0 0 1 0 0 1 0 0 0 1 0 0 0 0 1 0 0 0 0 0 1 1 2 0 2 0 1 1 2 0 1 0 2 1 1 0 0 2 0 1 0 0 0 2 2 0 0 1 0 0 1 0 2 2 1 2 1 0 1 1 0 0 0 0 2 0 2 0 1 1 1 0 2 0 1 0 1 2 0 1 0 0 0 1 0 0 1 2 0 0 2 0 1 1 0 1 2 2 2 0 2 2 0 1 0 2 0 0 2 0 0 0 1 1 1 0 0 2 1 1 2 2 1 0 1 0 1 1 2 0 1 1 0 1 0 1 0 2 0 1 1 1 1 0 0 1 1 0 2 0 1 0 2 1 0 0 0 1 0 0 0 1 0 1 1 1 1 0 0 0 1 0 0 0 0 0 2 0 0 2 0 0 0 2 1 1 2 1 2 0 1 0 0 0 2 1 0 0 0 0 1 1 0 0 1 1 0 0 0 2 2 0 2 0 1 0 0 0 0 0 0 0 1 1 0 2 1 0 0 0 0 1 0 0 0 0 0 0 0 1 2 0 1 2 0 2 0 2 1 0 2 0 0 1 1 0 1 2 0 0 0 1 0 0 2 1 2 0 0 0 0 0 0 1 1 2 0 1 0 0 2 2 1 2 1 2 2 0 1 2 0 0 0 0 1 1 2 1 1 0 0 0 0 1 0 0 1 0 0 0 0 0 0 0 0 0 2 1 1 1 0 2 0 0 0 2 0 1 0 1 1 1 0 0 1 1 0 0 2 0 2 0 0 0 0 0 0 1 1 1 1 0 0 0 1 0 0 1 1 1 0 1 0 0 1 2 2 0 1 1 0 2 1 1 1 2 0 1 0 2 2 1 1 2 0 1 2 2 0 1 0 2 0 2 0 0 2 0 1 0 0 1 2 0 1 1 0 2 2 2 0 2 0 0 0 2 1 1 0 1 1 0 2 0 0 0 0 0 2 0 2 0 1 0 0 0 2 2 1 1 0 0 0 0 0 0 0 0 0 0 2 1 2 0 1 0 0 0 0 2 0 0 0 0 1 0 1 1 0 0 0 0 1 0 0 0 0 1 1 2 0 1 0 1 2 0 0 0 2 0 0 0 1 2 0 2 0 0 0 0 1 1 0 1 2 0 1 1 0 0 0 1 0 1 0 2 0 2 0 1 1 2 0 1 0 1 1 1 0 2 1 0 2 0 0 0 1 0 1 0 1 0 1 0 0 0 1 0 1 2 0 2 0 0 0 0 2 0 0 1 0 0 0 1 0 2 0 1 0 0 1 0 0 0 0 0 1 1 0 0 0 0 0 0 0 0 1 0 1 0 0 1 1 0 0 0 0 0 0 0 2
84 0 1 2 0 0 0 1 1 1 0 0 0 2 0 0 0 1 1 0 1 0 0 2 2 0 1 1 0 1 1 0 1 1 2 2 1 1 0 0 0 1 0 0 2 0 1 0 0 1 1 1 1 0 1 1 0 1 1 0 1 2 0 0 0 0 2 0 1 1 1 1 1 0 2 1 1 1 2 0 2 2 2 0 1 0 0 0 1 2 0 0 0 1 1 1 0 0 0 2 0 0 1 0 1 1 1 2 1 1 0 1 1 2 2 2 1 1 2 1 2 1 0 2 0 1 0 0 2 2 0 0 0 0 1 0 0 1 0 2 2 0 0 0 0 0 0 0 0 0 0 0 0 1 0 0 0 1 0 1 0 0 0 1 0 2 0 0 1 0 0 2 0 2 0 0 0 0 1 1 1 2 1 2 1 1 1 1 0 0 2 1 0 1 1 1 2 2 1 0 0 1 0 0 2 0 2 0 1 1 1 0 1 0 0 2 0 0 1 1 1 1 2 2 0 0 1 0 0 0 0 0 1 1 0 1 1 1 2 2 0 0 2 1 1 1 0 0 0 0 0 0 0 0 0 0 1 2 0 1 1 1 1 0 0 0 1 1 1 0 0 1 0 1 0 0 0 1 1 0 0 1 2 1 1 1 1 1 1 2 1 2 2 2 2 2 0 0 1 0 0 1 2 0 0 2 0 1 1 0 1 1 1 0 1 0 1 1 1 1 0 2 2 1 0 0 1 0 1 0 0 0 0 0 0 0 0 0 0 1 0 0 2 2 0 0 2 0 1 1 2 0 0 0 0 0 0 1 0 1 1 0 1 1 1 0 1 1 1 0 1 1 1 1 1 1 1 1 1 1 0 1 1 1 1 0 0 0 0 0 0 0 0 0 1 1 1 1 0 0 0 1 0 1 1 0 1 1 1 1 0 1 0 1 1 2 0 1 0 0 1 1 0 2 1 2 1 2 2 1 0 2 0 2 2 2 0 2 0 0 0 0 0 1 0 1 1 1 2 1 0 0 0 2 1 1 1 0 0 0 2 0 1 1 0 0 0 2 0 1 1 1 1 2 1 1 1 2 1 0 1 1 2 0 0 0 2 0 1 0 1 1 0 2 1 0 2 2 2 2 0 2 1 1 0 1 1 1 0 1 0 0 1 0 0 1 0 1 0 1 1 2 2 0 1 0 1 1 0 2 1 1 1 0 1 0 1 0 2 0 0 1 2 1 1 2 0 1 1 1 0 0 1 2 1 0 0 1 1 1 0 0 0 1 0 1 1 1 1 0 1 0 1 0 0 0 1 0 0 0 0 0 0 0 0 1 1 2 1 2 0 0 1 0 0 0 0 0 0 1 0 1 1 0 0 1 2 1 0 1 2 0 0 0 2 0 0 0 0 0 0 0 0 0 0 1 1 1 0 0 0 0 1 0 0 0 0 0 0 2 1 1 0 0 1 0 2 0 1 0 1 2 0 1 1 1 0 0 2 1 1 0 1 0 2 1 0 1 0 0 2 0 0 0 1 2 1 0 0 0 0 0 2 0 1 2 0 0 2 2 1 0 1 2 2 0 2 1 0 1 0 0 0 0 2 0 1 1 0 0 0 0 0 0 0 2 0 0 0 0 0 1 1 0 0 2 0 0 1 0 1 1 1 1 0 1 1 0 0 1 0 1 1 1 2 0 2 1 1 1 1 1 1 1 1 0 0 0 0 0 0 0 2 0 0 1 2 2 0 2 1 0 0 1 1 0 0 0 1 1 2 2 1 1 1 0 1 1 1 2 0 1 0 1 1 1 0 1 0 1 0 0 1 2 1 0 1 0 0 2 2 1 1 2 0 2 1 0 1 0 1 1 1 1 0 0 0 0 0 2 0 2 0 1 0 0 0 0 0 0 0 0 0 0 0 0 0 0 0 0 0 2 0 1 0 0 0 0 1 1 1 0 0 0 0 1 0 0 1 0 0 0 0 2 0 1 0 0 2 2 2 0 2 0 0 0 2 0 0 1 0 0 0 2 2 1 2 0 0 0 0 2 1 0 2 2 0 1 0 2 1 0 0 0 1 1 2 1 2 1 0 2 1 1 2 0 1 2 2 1 2 0 0 1 0 0 0 0 0 0 0 1 2 1 1 1 1 0 0 1 0 1 1 0 1 0 1 2 0 0 1 0 1 0 2 1 2 0 2 0 1 0 0 0 0 0 0 0 0 0 0 0 1 2 0 2 1 2 0 2 0 0 0 1 0 0 1 0 0 0 0 2
85 0 1 2 0 1 2 1 1 0 0 1 1 0 0 0 0 1 1 2 2 1 1 2 2 0 2 1 0 1 0 1 0 0 2 1 1 1 0 1 1 1 0 0 1 1 1 0 0 0 0 0 1 1 0 0 0 0 0 1 0 0 0 2 0 0 0 1 1 0 0 1 1 1 2 1 1 0 2 1 1 2 2 0 2 0 1 0 2 2 0 0 1 2 0 2 0 0 0 1 0 1 0 1 1 1 1 0 2 0 0 2 1 1 1 1 0 0 0 2 2 0 0 2 0 2 0 0 0 0 0 0 0 0 1 0 0 1 0 1 1 2 0 0 1 0 0 0 0 0 0 1 1 0 0 1 1 0 0 1 1 0 0 2 2 2 1 1 0 1 1 0 0 2 2 0 0 0 0 1 0 1 1 2 1 1 1 2 1 0 2 1 2 0 1 1 0 0 0 0 0 0 1 0 2 0 2 1 2 1 2 0 2 0 1 1 1 0 1 1 1 2 1 1 0 0 0 0 0 0 0 0 0 1 1 1 1 2 2 0 0 1 2 1 2 2 0 0 0 0 0 0 2 1 0 0 0 1 0 0 0 0 0 0 0 0 0 0 0 0 1 1 0 0 0 1 0 2 2 0 1 0 2 0 1 2 0 2 0 2 2 0 1 2 2 1 1 1 1 1 0 0 0 2 0 0 0 0 2 0 0 1 2 0 1 0 2 0 1 0 1 2 1 0 0 0 1 0 1 2 0 0 0 0 0 0 0 2 0 1 0 0 2 1 0 2 0 0 0 0 0 0 1 0 1 1 2 1 0 0 0 0 2 1 2 1 0 1 2 0 2 0 0 1 1 1 1 2 0 2 0 0 1 1 1 1 1 1 1 0 0 0 0 0 1 1 1 1 0 0 0 0 0 2 2 1 0 0 0 0 0 0 0 2 2 2 0 0 0 0 0 0 0 2 2 2 1 1 1 1 0 0 0 0 1 2 0 1 0 0 1 0 1 1 0 2 1 0 2 2 0 1 0 2 1 1 1 0 1 2 1 0 0 0 1 2 0 1 0 0 1 0 1 2 0 1 0 1 2 1 1 0 2 0 0 0 2 1 1 0 1 1 0 1 0 0 1 1 1 1 1 1 1 1 0 1 1 1 0 1 0 1 0 1 1 1 0 1 1 2 2 2 2 0 1 1 0 1 0 2 0 1 0 0 0 0 1 0 0 1 0 1 1 1 0 2 0 0 1 1 0 1 0 2 0 1 0 2 0 0 0 0 0 0 0 0 1 2 2 0 2 0 0 0 0 0 0 2 0 1 1 0 1 0 1 1 2 2 1 2 1 0 0 0 0 0 0 0 0 0 0 2 0 0 0 1 0 1 0 1 0 1 0 0 2 0 0 0 1 0 0 0 0 1 1 1 1 1 0 0 0 0 0 0 0 0 0 0 1 2 1 1 0 1 0 0 2 0 1 0 0 1 0 1 2 0 1 1 1 0 0 0 2 0 0 2 1 0 1 0 1 0 1 0 0 1 1 1 1 0 0 1 1 1 1 1 0 2 1 1 1 1 0 0 0 1 1 2 0 1 1 0 0 1 1 1 1 1 0 0 0 0 0 0 0 0 0 0 1 1 0 0 0 1 0 2 1 0 1 0 1 1 1 0 0 2 1 0 0 1 0 1 0 0 0 0 0 0 0 0 0 0 0 1 0 0 2 0 1 1 0 0 1 0 1 0 2 1 0 1 2 0 0 0 0 1 1 1 0 1 2 1 1 1 0 0 0 2 1 1 0 1 1 1 1 1 0 1 0 1 0 0 1 2 1 0 2 2 0 0 0 0 2 0 1 1 2 1 2 1 0 1 1 2 0 0 1 0 0 2 1 1 1 1 0 0 1 1 1 0 0 1 2 2 0 0 2 2 0 1 1 0 0 2 0 0 0 0 1 1 0 1 1 0 0 2 0 0 1 0 0 0 1 1 0 1 1 0 2 2 2 0 2 0 1 1 0 0 0 2 0 0 0 2 2 0 2 0 0 1 1 1 2 0 2 1 1 1 0 1 1 0 0 0 0 0 2 1 1 0 0 1 1 1 2 0 0 1 0 1 2 0 0 1 0 0 0 0 1 0 0 0 2 1 0 0 0 1 0 0 2 0 1 0 1 0 1 2 0 0 1 0 1 0 1 0 1 0 2 0 0 1 0 0 0 2 0 0 0 0 0 0 0 1 0 0 0 1 0 2 1 0 0 2 1 0 1 0 0 0 0 0
86 0 2 0 0 0 0 1 1 2 2 0 0 0 0 0 0 1 1 0 1 0 0 1 1 0 1 1 0 0 1 1 0 1 2 1 1 1 0 1 1 1 0 0 0 2 1 0 1 0 0 1 1 0 1 1 0 0 0 0 0 1 0 1 0 0 0 1 1 0 0 1 2 0 2 2 2 1 1 1 0 2 2 0 2 0 0 2 2 2 2 1 1 1 0 1 0 1 1 1 1 0 0 0 2 2 1 2 0 0 0 1 0 1 1 2 0 0 1 1 1 0 2 0 0 0 0 1 2 1 0 0 0 1 0 0 0 0 0 1 0 2 0 0 1 0 0 0 1 0 1 0 0 1 0 1 0 1 0 1 0 1 0 2 2 2 1 1 0 1 0 2 0 2 1 0 0 1 0 0 0 0 0 1 0 0 0 2 1 1 0 2 1 0 1 1 1 2 1 0 0 0 0 1 2 0 1 1 0 0 2 0 1 1 0 2 0 1 1 1 1 1 1 1 1 0 0 0 0 0 0 0 0 0 1 0 0 1 2 1 0 0 1 1 1 1 1 0 0 0 0 0 1 1 0 0 0 2 2 0 0 0 0 0 1 0 0 1 2 0 0 1 0 1 0 0 0 2 2 0 0 1 2 1 2 2 0 1 0 2 0 0 1 2 2 1 0 1 1 1 1 0 2 0 0 1 0 1 1 0 0 1 2 0 1 0 2 0 1 0 1 2 1 1 1 0 0 1 1 2 0 1 0 0 0 0 0 2 0 1 2 2 1 2 0 1 1 0 1 1 1 0 0 0 0 2 2 0 0 0 0 1 1 1 1 1 0 0 1 0 1 1 0 2 1 1 2 2 0 2 0 0 1 2 1 1 1 0 0 0 0 0 1 1 1 1 2 0 0 0 0 1 0 2 0 0 0 0 0 0 1 0 0 0 0 0 0 0 0 0 0 0 0 1 1 2 0 1 1 1 0 1 0 0 0 0 0 0 1 0 1 0 0 0 0 0 0 0 1 1 0 1 0 1 2 1 2 1 2 2 0 0 1 0 0 1 1 1 0 0 1 0 1 2 2 0 1 1 2 1 1 0 1 0 1 0 1 0 2 0 0 2 1 1 0 0 2 0 0 2 0 2 2 0 0 1 2 1 0 0 0 1 2 0 0 2 1 0 1 1 1 2 1 1 0 1 1 1 0 1 1 1 1 1 1 0 2 0 2 0 2 0 2 2 2 1 0 1 1 1 0 0 1 2 1 0 0 0 1 0 0 0 0 0 0 0 0 2 1 0 1 1 0 0 0 0 0 2 0 1 1 0 1 0 1 1 2 1 1 1 0 0 0 0 0 0 0 0 0 0 0 2 0 0 0 0 0 0 0 0 1 0 0 0 2 0 0 0 1 0 0 0 0 1 1 0 2 1 0 0 0 0 0 0 0 1 1 0 1 1 2 1 0 0 2 0 2 0 0 0 0 2 0 0 2 0 0 0 2 2 1 1 1 0 0 2 2 0 1 1 0 1 0 1 2 1 1 1 1 0 0 0 2 0 2 1 2 1 1 1 1 0 1 1 0 0 1 1 0 0 0 0 0 0 1 0 0 2 0 0 1 1 0 0 0 1 1 0 0 0 0 0 1 0 0 1 1 1 0 0 2 0 0 1 0 0 1 0 0 2 0 2 1 1 1 1 2 0 1 1 1 1 1 1 1 0 0 0 1 1 0 0 2 0 0 1 2 2 0 0 1 0 2 2 2 0 0 0 0 0 1 2 2 0 0 1 1 2 2 1 1 0 1 0 1 0 0 0 0 2 0 0 0 1 2 0 1 0 1 2 1 0 2 0 2 2 2 0 2 0 2 2 1 2 0 0 0 0 0 2 1 2 2 2 0 0 0 0 1 0 1 1 0 0 0 0 0 1 0 0 1 1 1 1 0 0 0 0 0 0 1 0 1 0 0 2 0 0 1 0 0 0 0 1 0 0 0 1 1 1 1 0 1 0 1 2 0 0 0 1 0 0 2 1 2 0 2 0 0 0 1 1 2 1 1 2 0 1 0 1 0 0 1 0 1 1 1 1 2 0 0 2 2 0 0 0 1 0 1 1 0 0 0 1 0 0 0 1 0 0 0 1 2 1 1 2 0 0 0 0 1 0 1 0 1 0 1 2 0 1 1 1 1 0 1 0 1 0 1 0 0 1 0 0 0 2 0 1 1 0 0 0 0 1 0 1 2 0 0 0 0 0 0 2 1 0 0 0 0 0 0 0
87 0 2 1 0 0 2 2 2 1 1 1 1 1 0 0 0 1 1 0 1 0 0 2 2 0 0 2 1 1 1 1 0 1 0 1 2 1 0 0 0 2 1 0 2 2 1 0 0 0 0 0 0 1 1 0 0 0 0 1 1 1 0 2 0 0 1 1 1 0 0 1 2 1 1 2 2 0 2 0 2 2 2 0 1 0 0 0 2 2 0 0 0 2 0 2 1 0 0 1 0 0 0 1 0 0 2 0 2 0 0 2 0 1 0 1 0 0 0 2 2 0 2 0 1 0 0 1 2 1 2 0 0 0 0 0 0 0 0 1 1 1 0 0 2 0 0 0 0 0 0 0 0 1 1 0 1 1 0 2 1 2 0 2 1 2 0 1 0 0 2 0 0 2 1 0 0 0 0 0 0 0 1 1 1 1 1 1 0 0 1 0 1 0 1 1 2 2 0 0 0 1 0 0 2 0 2 0 0 0 2 0 1 0 0 2 0 0 2 1 1 1 2 2 0 0 1 0 0 0 0 0 0 0 1 1 0 2 2 1 0 0 2 1 1 1 0 0 0 0 0 0 1 2 0 0 0 0 0 0 0 0 1 1 1 0 0 0 0 0 0 1 0 1 0 0 0 1 1 0 1 2 2 0 1 1 1 2 0 2 2 2 0 1 2 0 1 0 0 0 0 0 1 0 0 0 0 1 1 0 0 2 2 0 1 0 2 0 1 0 0 2 1 2 0 0 1 0 2 1 0 1 0 0 0 1 0 1 1 1 0 1 1 1 0 2 0 1 0 0 0 0 0 0 0 0 1 1 0 1 1 0 0 0 0 0 0 2 2 0 2 0 1 2 2 2 1 1 0 2 0 0 0 0 1 2 1 0 0 1 1 0 1 0 2 0 0 0 1 0 0 1 0 1 0 0 1 0 0 0 0 0 0 0 0 1 1 0 0 0 0 0 0 1 1 2 0 0 0 1 1 0 0 2 1 1 0 1 0 0 2 0 0 0 1 2 0 0 1 1 0 1 0 2 2 2 2 0 1 1 2 0 0 1 0 1 1 2 0 1 2 1 1 1 0 0 0 2 1 0 1 0 1 0 1 0 1 1 2 0 0 2 0 1 0 0 1 1 1 1 1 2 2 1 1 1 2 1 0 0 0 1 0 1 2 0 0 1 1 2 2 2 1 0 0 1 1 1 0 1 0 2 1 0 0 0 0 0 2 2 0 0 2 0 0 2 0 2 0 2 0 0 1 2 0 2 0 1 1 1 0 0 0 1 0 0 1 1 1 0 0 1 1 0 0 0 1 0 0 1 0 0 0 0 0 0 0 2 1 2 0 0 2 0 2 2 0 0 0 0 0 2 1 2 0 0 1 0 0 1 1 0 0 1 0 1 1 0 1 0 0 0 0 1 1 0 2 0 0 0 0 0 0 0 0 0 0 0 1 2 2 2 1 1 1 0 2 0 0 0 0 2 0 0 2 0 0 0 1 0 0 0 1 1 1 1 1 1 1 0 0 0 0 0 1 2 0 1 0 0 1 1 1 1 1 1 0 2 1 1 1 1 0 0 1 0 1 2 0 1 0 0 0 0 0 0 1 1 0 0 0 1 0 1 0 2 0 1 1 1 0 1 1 0 0 1 1 0 0 0 0 0 0 0 0 1 1 0 0 1 1 0 0 0 0 1 1 0 1 1 0 0 0 0 0 0 0 0 0 0 1 1 2 1 0 0 2 2 0 0 1 1 1 1 1 1 1 0 1 1 2 2 1 1 1 1 1 2 1 2 0 1 1 0 1 0 0 1 0 1 0 0 1 2 1 1 1 1 0 1 1 0 0 2 0 2 2 0 2 1 1 2 0 1 0 0 0 0 0 2 0 2 0 0 0 1 0 1 2 1 0 2 1 0 1 1 1 0 0 0 0 1 0 2 0 0 0 0 1 1 1 0 1 0 0 2 0 0 1 0 0 0 0 1 0 1 0 1 2 1 1 0 2 0 0 0 1 0 2 1 2 0 0 1 1 0 2 0 0 0 0 2 2 1 2 1 1 1 0 1 0 0 0 0 0 0 2 2 2 1 0 1 2 0 0 0 0 1 1 0 1 0 0 0 0 0 0 2 0 1 0 0 1 1 0 1 0 1 0 1 2 0 1 0 1 0 1 1 0 0 2 0 0 1 1 0 1 0 1 0 0 1 0 0 0 1 0 0 1 0 0 0 0 1 0 0 0 0 0 1 0 1 0 1 0 0 1 0 0 0 2 1
88 0 1 1 0 1 2 1 1 1 1 0 0 1 0 0 0 1 0 1 0 0 0 1 1 1 2 1 1 1 1 1 1 1 0 1 1 0 0 0 0 1 0 1 2 0 1 0 0 1 1 1 0 1 1 2 0 0 0 0 1 2 0 2 0 0 2 0 1 0 0 0 1 0 1 1 1 0 1 0 0 1 2 1 2 0 0 1 1 2 0 1 0 2 0 2 0 0 0 2 0 0 0 1 1 1 1 1 1 1 0 2 0 0 1 1 1 0 1 1 1 0 0 2 0 2 0 1 2 2 0 0 0 0 0 0 0 0 0 0 0 2 0 0 0 0 1 0 0 0 0 1 0 1 1 1 0 0 0 0 0 2 0 2 0 1 1 0 1 1 0 0 0 2 0 1 0 1 0 0 0 0 1 2 1 1 1 2 0 0 0 2 2 1 2 2 1 1 0 1 1 0 1 0 2 0 2 0 0 0 1 1 0 0 0 2 0 0 1 1 0 0 1 2 0 0 1 1 1 1 1 2 0 0 1 1 1 2 2 1 0 1 2 1 1 1 0 0 0 0 0 0 0 1 0 0 1 1 0 0 0 0 0 0 0 0 1 0 0 0 0 1 1 1 0 0 0 1 1 0 0 0 1 0 1 0 0 2 0 2 2 0 1 2 1 1 0 1 0 0 0 1 2 0 0 0 2 0 0 0 0 2 2 0 2 1 2 0 1 0 1 2 1 1 1 0 0 0 1 1 0 1 1 1 0 1 1 2 1 1 0 1 1 2 0 1 1 0 1 1 1 1 0 0 0 0 0 1 0 2 2 0 2 1 2 0 2 2 2 0 2 0 0 2 0 0 2 1 1 1 1 1 1 1 0 2 1 0 0 0 0 0 2 1 2 0 2 0 0 0 0 0 0 1 1 0 1 1 0 0 0 0 0 0 0 0 0 0 0 0 0 0 0 2 1 2 1 2 2 1 0 1 0 2 1 1 0 1 1 0 1 0 0 0 1 2 0 0 1 0 0 1 0 1 1 0 1 2 2 1 1 0 2 0 0 0 0 2 0 1 1 1 2 0 1 1 1 1 2 0 2 0 0 0 2 0 0 0 2 0 0 2 1 2 2 0 2 2 2 1 1 2 2 1 1 0 1 1 0 1 0 0 0 1 1 1 0 0 2 2 2 2 1 0 1 0 1 0 2 2 0 0 0 0 0 0 1 0 1 0 0 2 0 0 1 0 0 1 1 1 0 0 0 2 1 0 0 1 0 0 0 0 0 0 1 1 1 0 0 0 0 0 1 0 0 0 1 2 0 0 1 0 0 0 2 1 1 1 1 1 0 0 1 0 2 1 1 0 0 0 0 2 0 0 1 1 1 1 0 2 0 0 0 1 1 1 1 0 0 0 0 0 1 1 1 0 2 1 0 0 0 1 1 1 1 0 1 1 0 1 1 0 0 2 2 0 1 0 1 0 0 2 0 0 1 0 0 1 1 0 0 0 2 0 0 2 1 1 1 0 0 0 1 0 0 1 1 2 1 1 0 0 1 0 1 1 0 1 1 1 2 0 0 1 0 0 2 0 0 1 1 0 0 1 0 0 1 0 0 0 0 0 0 0 0 1 1 0 0 0 0 0 0 0 1 2 0 1 0 1 2 0 1 0 0 0 1 0 0 1 1 0 0 0 0 1 1 1 1 1 0 0 0 0 0 0 0 0 0 0 0 0 1 0 0 0 2 1 0 0 0 0 1 0 0 1 1 0 0 0 1 2 1 0 0 0 0 1 1 1 0 1 0 2 2 2 0 1 1 1 0 0 1 2 1 0 1 0 1 2 1 0 1 1 1 2 1 0 2 0 1 1 1 2 0 0 1 0 0 2 2 0 0 1 0 0 0 0 1 0 0 0 0 0 0 0 0 0 0 0 0 2 0 2 0 0 0 0 1 1 1 0 0 0 0 0 1 0 1 0 1 1 1 0 0 1 1 1 1 0 0 0 2 0 0 0 0 0 1 0 2 0 1 1 1 0 2 0 0 0 0 2 2 1 2 1 1 1 1 1 1 0 2 0 1 1 1 2 2 1 0 2 1 1 1 0 1 1 0 0 2 0 1 1 2 0 1 1 0 0 0 0 1 2 0 1 0 1 0 2 2 0 1 0 0 0 0 2 1 1 1 1 0 1 0 0 0 0 2 0 0 0 0 0 1 1 1 1 1 0 1 1 0 0 0 1 1 1 1 1 0 0 1 2 0 0 0 0 0 0 1 0
89 0 1 1 0 0 1 2 2 1 1 1 0 0 0 0 0 2 1 0 0 0 0 2 2 0 0 1 0 2 0 0 0 1 1 1 1 2 1 0 0 1 0 2 2 1 1 0 0 0 0 2 1 1 0 0 0 0 0 1 0 0 0 0 0 0 2 0 2 1 1 1 2 0 1 2 2 0 2 1 0 2 2 0 1 0 0 2 2 2 2 2 1 1 1 1 0 0 0 2 0 0 0 2 0 0 2 2 0 0 0 2 1 1 2 2 2 0 0 1 1 1 0 2 0 1 0 1 2 2 1 0 0 0 0 0 0 0 0 0 0 2 0 0 1 0 0 0 2 2 0 0 0 0 0 1 0 1 0 1 1 1 0 2 0 1 1 0 0 2 0 1 0 2 0 0 0 0 0 1 1 1 0 1 1 1 0 2 0 0 2 1 2 2 2 1 1 1 0 2 2 0 0 1 2 0 2 0 0 0 1 0 1 0 0 2 1 1 1 1 0 0 1 1 1 0 0 0 0 0 0 0 0 0 2 0 0 1 2 2 0 0 2 2 2 2 0 0 0 0 0 0 0 0 0 0 1 1 0 1 1 1 0 0 1 0 0 1 2 1 0 1 0 2 0 0 1 2 1 0 1 1 1 1 2 1 1 1 1 1 1 2 2 2 2 2 0 0 0 0 0 0 2 0 0 1 0 0 0 0 0 0 1 1 2 0 1 0 1 1 0 2 1 2 0 0 0 0 0 1 0 0 0 0 1 1 0 1 0 1 0 0 0 1 1 0 2 0 1 0 0 1 0 0 0 0 1 1 0 2 2 0 1 0 1 1 0 1 2 0 2 0 1 1 0 0 2 1 0 2 1 0 0 0 0 1 1 0 0 0 0 1 0 0 0 2 1 1 0 0 0 0 0 2 1 1 0 1 0 0 1 0 0 0 0 2 1 2 0 2 2 2 1 0 0 2 0 0 0 0 1 0 1 1 2 1 0 0 0 0 2 0 0 1 1 2 1 0 1 2 0 1 0 2 0 0 0 2 1 1 1 0 1 0 0 1 1 2 0 0 1 1 2 2 1 0 1 1 2 1 1 0 0 0 2 1 0 0 1 0 1 1 0 1 0 0 2 0 0 2 0 2 1 1 0 1 1 1 2 0 1 1 2 2 2 0 0 0 0 1 1 1 2 0 1 1 0 0 1 2 0 0 0 0 0 1 0 0 1 0 1 1 1 1 1 1 0 1 1 1 0 0 1 2 0 0 0 1 0 0 0 0 1 0 0 0 1 1 0 2 0 1 0 0 0 1 2 1 0 1 0 0 1 0 1 1 2 2 2 2 0 0 0 0 0 1 1 0 0 1 1 1 0 0 2 0 0 1 1 2 0 0 0 1 0 1 1 0 0 1 1 1 0 1 1 1 1 1 0 0 0 1 1 0 0 0 1 1 2 2 2 1 0 0 2 0 2 0 2 1 0 2 1 0 1 0 0 0 1 0 0 0 2 1 2 1 1 1 1 0 1 1 0 0 1 1 2 1 2 1 0 2 1 0 1 0 1 0 2 2 1 0 0 0 1 0 1 1 0 1 0 0 0 0 1 0 0 1 1 0 0 0 0 0 0 1 0 2 2 2 0 0 1 0 0 1 1 0 0 0 0 0 0 1 0 0 2 0 0 1 0 1 0 0 1 0 1 1 1 2 0 2 1 1 1 1 0 0 2 1 0 0 2 0 0 1 2 1 0 1 2 0 2 0 0 0 0 0 0 0 2 2 0 1 1 1 1 1 1 2 0 1 1 1 1 1 0 0 0 1 0 0 1 1 1 1 1 0 1 2 1 0 1 1 1 2 1 0 1 0 0 0 0 2 0 0 1 0 1 2 2 0 2 2 0 0 0 2 2 0 0 0 1 1 0 0 1 2 0 0 1 0 2 2 1 0 1 0 0 0 1 0 1 0 0 1 1 0 0 0 0 0 0 1 0 2 0 0 1 1 1 0 2 0 0 0 0 0 0 1 0 0 1 2 2 0 2 0 0 0 1 2 0 0 2 0 2 0 0 1 0 0 0 2 2 1 0 2 2 1 0 2 1 0 0 0 1 1 1 0 1 1 0 1 0 0 0 0 0 0 0 2 2 1 0 0 0 0 0 1 2 0 1 0 1 1 1 2 0 0 1 0 1 1 0 0 0 0 0 0 0 0 0 0 0 1 0 1 2 0 0 0 1 2 1 2 2 1 1 1 0 0 1 1 0 0 0 0 1 0 1 1
90 0 1 1 0 1 2 1 2 2 0 1 0 0 0 0 0 1 0 2 2 1 0 2 2 0 0 0 1 2 0 1 1 2 2 0 2 0 0 1 0 1 0 0 1 0 0 0 0 1 1 2 0 0 1 0 0 1 1 2 0 1 0 1 0 0 1 1 2 0 0 0 2 0 1 2 2 0 2 1 0 1 2 1 2 0 0 0 1 2 0 0 0 1 0 1 0 1 1 2 1 0 1 1 0 0 2 2 2 2 0 0 1 2 1 2 1 0 2 0 0 0 1 1 0 1 0 0 1 0 2 0 0 1 1 1 0 1 0 2 2 0 0 0 0 0 0 0 0 0 0 0 0 0 0 0 0 0 0 2 0 1 0 2 0 2 1 0 0 2 0 1 2 0 1 0 1 0 0 1 1 2 0 2 1 1 1 2 0 0 1 1 1 0 1 0 1 2 0 0 0 0 0 0 2 0 2 0 1 0 1 0 1 0 0 2 0 0 2 0 1 1 2 1 1 1 1 0 0 0 0 0 0 0 2 0 0 2 2 2 0 0 2 1 1 1 0 0 0 0 0 0 0 0 0 0 0 1 1 0 0 0 1 1 1 0 0 0 2 0 0 1 0 1 0 1 0 1 1 0 0 0 2 2 2 2 2 0 1 2 1 1 0 2 2 1 0 1 0 1 0 0 2 0 1 1 0 0 1 0 1 1 1 0 1 0 2 1 0 1 1 2 1 2 2 0 0 1 0 2 0 0 0 0 0 1 0 2 0 1 1 1 2 2 0 0 2 0 1 0 0 0 0 1 0 1 1 0 0 1 1 0 2 1 2 0 0 2 2 0 2 0 1 2 1 0 1 1 1 1 0 0 1 1 1 0 0 0 0 0 0 0 0 0 2 0 0 0 1 1 0 1 0 2 2 2 0 1 0 0 0 0 0 2 2 2 0 1 0 1 1 1 0 1 0 1 0 0 0 0 2 0 1 0 1 0 0 0 0 0 1 0 0 0 1 1 0 0 2 1 0 2 0 2 0 0 0 2 2 1 1 0 0 0 2 2 0 2 0 1 1 1 0 2 2 0 2 2 1 0 1 1 1 1 1 0 0 1 2 0 0 2 0 1 1 0 0 2 2 2 0 2 1 1 0 1 2 1 0 0 0 2 1 0 0 1 0 0 1 2 2 1 2 0 1 1 0 1 0 1 0 2 0 0 0 0 1 0 0 2 0 1 0 0 0 2 0 0 2 0 0 0 1 2 0 1 0 1 0 1 0 0 0 1 0 0 1 2 0 1 0 0 0 0 0 0 0 1 0 0 0 0 0 0 1 1 2 2 2 2 0 0 0 0 0 0 1 0 0 0 0 2 0 1 0 1 0 0 0 1 0 0 0 0 2 1 0 0 0 0 0 0 1 1 1 0 1 2 0 0 1 0 0 0 0 0 1 0 0 2 1 1 0 1 1 0 2 0 1 0 0 1 0 1 2 0 0 1 1 0 0 0 1 1 1 1 1 0 1 0 0 0 1 0 1 0 2 0 1 0 1 2 2 0 1 1 2 1 1 0 1 0 0 1 0 0 1 1 0 1 1 0 0 0 2 0 1 2 0 0 0 0 0 2 0 1 0 1 1 1 0 0 1 0 0 1 1 0 1 0 1 1 1 0 0 2 1 0 0 2 0 2 0 0 0 0 0 1 0 1 0 1 0 1 0 0 0 0 1 1 0 1 1 0 0 1 1 1 0 2 0 1 1 1 1 0 0 0 1 1 1 1 1 1 2 0 2 2 0 2 0 2 1 0 0 0 0 1 0 0 0 0 1 1 0 0 2 0 1 2 2 0 1 1 1 2 2 0 2 0 1 2 1 1 0 0 1 0 0 1 1 0 1 0 0 0 1 0 0 0 0 0 1 1 0 0 1 0 0 0 0 2 0 2 0 1 0 0 0 0 1 0 1 0 0 0 1 0 1 0 0 0 0 1 0 0 0 0 2 2 2 0 2 0 0 0 1 0 0 1 0 0 1 2 2 0 2 0 0 0 0 1 1 0 2 2 0 0 1 1 1 0 2 0 2 1 1 0 1 1 0 1 1 1 2 0 2 2 1 0 1 0 0 1 1 0 1 1 0 0 0 0 1 1 0 1 1 0 0 1 2 0 0 0 1 0 2 2 0 0 1 1 1 0 0 0 0 0 1 1 0 0 0 0 0 2 0 1 2 0 1 1 1 1 0 1 1 0 0 2 0 0 0 2 0 0 0 0 1 0 0 0
91 0 0 2 0 0 1 0 0 2 2 0 0 1 0 0 0 1 0 1 1 0 0 2 2 0 1 1 0 1 0 1 2 2 0 2 0 2 0 1 1 1 0 0 1 0 0 0 1 0 0 1 1 1 0 0 0 0 0 0 0 0 0 0 0 1 1 0 1 0 0 1 2 0 2 2 0 0 2 1 0 1 2 0 2 0 1 0 1 1 0 0 0 0 0 1 1 0 0 2 0 0 0 2 0 0 2 0 2 1 0 1 1 2 1 2 1 0 1 2 2 0 2 0 1 1 0 0 2 2 0 0 0 0 0 0 0 0 0 1 1 1 0 0 0 0 0 0 0 0 0 2 0 0 0 0 1 2 0 2 1 0 0 1 0 1 1 1 0 1 0 1 2 0 1 0 1 1 0 0 0 0 0 2 1 0 1 2 1 0 1 1 2 1 2 1 0 2 0 1 1 1 1 0 2 0 2 1 1 0 1 0 1 0 0 2 0 0 0 2 0 0 1 1 1 0 1 0 0 0 0 0 0 1 1 0 0 2 1 1 0 1 2 2 2 2 0 0 0 0 0 0 1 0 0 0 1 2 0 2 2 2 0 0 0 0 0 0 1 0 1 0 0 1 0 0 0 2 2 0 0 1 2 0 1 1 0 0 0 2 0 0 0 2 2 0 0 0 0 1 0 0 2 0 0 0 2 0 1 0 0 0 1 1 1 0 2 0 1 1 0 2 1 1 0 0 0 0 1 0 0 1 0 0 0 0 0 1 0 0 0 1 2 1 0 0 2 0 2 1 1 0 1 0 1 0 1 0 0 2 2 0 2 0 2 0 1 2 2 1 2 0 0 2 1 1 2 2 1 1 0 1 1 1 0 0 0 1 1 0 0 0 1 0 1 1 2 1 0 0 0 0 0 1 0 0 1 1 1 1 0 1 0 1 1 1 0 1 0 1 1 1 1 1 2 2 1 0 0 1 0 0 0 1 1 0 0 1 0 0 1 0 1 2 1 2 1 0 1 1 0 1 0 1 1 0 1 2 2 2 1 1 1 1 0 1 0 2 0 0 0 1 2 2 0 2 0 1 2 0 0 0 2 2 0 0 0 1 2 0 0 2 0 1 0 0 2 2 2 2 0 2 1 1 0 1 2 1 1 2 2 0 1 1 1 1 1 0 1 1 1 2 2 1 1 0 0 1 0 2 0 2 1 1 1 0 1 1 1 1 0 1 1 0 1 2 0 0 2 0 0 0 1 1 1 1 0 1 0 1 1 0 1 0 1 0 0 1 1 0 0 2 1 0 0 1 1 1 0 1 0 0 0 0 0 0 0 1 1 1 0 0 1 0 0 0 1 0 0 1 0 1 1 1 0 1 1 1 0 1 1 0 0 0 1 0 1 0 0 0 0 0 0 1 1 0 2 2 0 0 0 0 0 0 0 1 1 0 1 2 1 2 0 1 1 0 2 0 1 1 0 1 1 0 0 1 0 0 2 0 0 0 1 1 0 1 1 1 1 0 1 0 0 0 0 2 1 1 0 0 2 0 1 1 1 0 1 1 2 1 1 1 0 0 0 0 0 2 0 2 0 1 0 0 0 0 0 2 0 0 1 1 0 1 0 0 2 2 2 2 0 0 1 1 0 1 2 0 0 0 1 0 0 1 0 1 1 0 0 2 0 2 0 0 1 0 1 0 0 0 0 0 1 1 1 2 0 0 0 0 0 0 0 0 0 1 2 1 0 1 1 0 1 0 0 0 2 0 1 1 2 2 1 1 2 0 2 2 2 2 0 0 1 0 0 0 0 1 0 1 1 0 0 2 2 1 0 2 0 0 0 0 1 1 0 1 1 1 2 0 1 1 1 1 0 0 0 0 1 2 1 2 2 0 0 0 0 0 0 0 0 0 0 0 0 0 0 2 0 0 0 1 0 2 0 0 0 0 0 0 1 1 1 0 0 2 0 0 1 0 0 0 0 1 0 1 0 0 1 1 1 0 2 0 0 0 1 0 0 2 0 0 1 1 2 0 2 0 0 2 0 1 2 0 2 1 1 1 1 2 2 0 0 0 0 0 2 2 2 1 0 2 2 1 0 0 1 1 0 1 1 0 0 2 0 0 0 0 0 1 1 2 2 1 1 0 0 0 0 1 2 0 2 0 0 0 0 1 0 0 2 0 1 1 0 0 1 0 2 0 0 1 1 1 0 0 0 1 1 0 0 0 1 1 0 1 1 0 0 0 0 0 0 1 0 0 0 0 0 0 1 2
92 0 1 1 0 0 2 1 2 1 0 0 0 0 0 0 0 1 1 0 0 0 0 1 2 0 0 1 0 1 0 1 0 1 1 1 1 1 0 1 1 1 1 0 2 0 1 0 2 0 0 1 0 0 2 2 0 0 0 1 1 1 0 1 0 0 1 0 2 1 0 0 1 0 1 1 1 0 1 0 0 2 1 1 1 0 0 0 2 2 0 0 1 1 0 2 0 0 0 2 0 0 0 1 1 1 1 2 0 0 0 2 1 2 1 2 1 0 2 0 0 0 1 1 1 0 0 0 1 0 1 1 0 0 2 0 0 0 0 1 0 2 0 1 0 1 0 0 1 1 0 2 0 0 0 0 2 1 0 1 2 2 1 2 1 1 2 0 0 2 0 0 0 2 0 0 1 0 1 1 1 1 1 2 2 1 2 0 0 0 2 0 2 0 2 2 2 1 0 0 0 0 1 0 2 0 2 1 0 1 2 0 1 0 0 2 0 0 1 1 1 1 2 2 0 0 0 1 0 0 0 1 0 0 2 0 0 1 2 1 0 0 2 2 2 2 0 0 0 0 0 0 2 0 1 1 0 1 0 0 0 0 0 0 2 0 1 0 1 0 0 0 0 1 1 1 0 1 1 0 0 0 1 0 2 1 0 2 0 2 2 0 0 2 2 0 1 1 0 1 1 0 1 1 0 1 1 0 2 0 1 2 1 0 2 0 1 1 1 1 0 2 1 0 1 0 0 0 1 0 0 0 0 0 0 0 0 0 0 1 1 1 2 2 0 0 2 1 0 1 1 0 0 0 0 0 0 1 0 2 2 0 1 1 1 0 1 2 2 1 2 0 0 2 1 0 1 2 1 1 0 1 1 1 0 0 1 0 0 0 0 1 0 0 2 0 0 2 1 1 0 1 0 2 2 0 0 1 0 0 1 0 0 1 1 1 0 1 0 1 1 1 1 2 1 2 2 0 0 1 0 1 1 0 0 0 0 0 1 0 1 0 0 0 0 1 0 0 1 1 0 0 0 2 1 1 2 2 1 2 1 0 0 1 0 0 0 1 0 0 0 0 1 1 0 0 0 2 1 0 2 1 0 0 2 1 0 0 1 0 1 1 1 0 1 0 2 0 0 2 0 2 2 1 1 0 1 2 1 1 0 1 2 0 0 2 1 0 0 2 2 1 2 0 1 1 0 1 0 2 1 1 2 1 2 0 1 0 1 0 2 0 1 0 1 1 0 0 2 0 0 0 1 1 1 1 0 0 0 0 0 0 0 0 0 2 1 2 1 0 1 0 1 0 1 0 1 2 0 1 0 0 0 0 0 0 2 0 0 0 0 0 0 1 1 0 0 1 0 1 1 1 1 1 0 1 0 2 0 0 1 1 0 1 0 1 0 0 1 0 0 0 1 1 1 1 1 0 0 0 0 0 0 0 0 0 0 0 1 2 1 1 0 2 2 0 1 1 1 0 0 2 0 1 2 0 0 0 1 0 0 0 1 0 1 2 1 1 0 1 1 1 0 0 0 1 2 0 1 0 1 1 1 0 1 0 1 1 1 0 1 0 0 1 1 0 2 1 0 1 0 0 0 0 1 0 1 1 1 0 0 0 0 1 0 0 0 1 0 0 1 0 0 1 0 2 1 0 1 0 0 0 1 0 0 0 0 0 0 1 1 0 0 0 0 1 1 0 0 0 0 0 1 0 1 1 0 0 1 0 0 0 1 0 0 0 1 2 0 2 1 1 2 2 2 0 1 0 1 2 2 0 1 0 0 1 0 2 1 1 1 1 1 1 2 1 1 0 0 0 0 0 0 2 0 0 1 1 0 1 1 0 2 0 1 1 1 2 1 0 1 0 0 2 0 0 0 0 0 2 0 2 0 1 0 0 0 1 1 1 1 0 1 0 0 0 1 1 1 0 0 2 1 2 0 0 0 0 1 2 0 1 0 0 0 1 1 1 1 0 0 0 1 0 0 0 0 1 0 0 1 1 0 0 0 2 0 1 0 2 0 0 1 2 2 0 2 0 0 1 0 0 1 0 2 1 1 2 0 1 0 0 1 1 2 1 0 1 0 0 0 0 2 0 2 0 0 1 0 0 2 0 0 0 0 0 0 2 0 0 0 2 2 0 0 2 2 1 0 0 2 0 0 0 2 1 2 2 0 0 0 0 0 2 0 0 1 0 0 0 0 0 0 0 1 0 0 0 0 1 1 0 0 1 0 0 0 1 0 1 0 0 1 2 0 0 0 0 0 0 0 0
93 1 2 0 0 0 1 2 2 0 0 0 0 1 0 0 0 1 0 0 0 0 0 0 0 0 0 1 1 2 1 0 0 0 2 0 2 1 0 0 0 1 0 1 2 0 1 0 1 0 0 1 0 0 2 1 0 0 0 0 2 2 0 1 0 0 1 0 2 0 0 0 2 1 1 2 2 0 2 0 1 1 2 0 2 0 0 0 1 1 0 0 1 1 1 1 0 0 0 0 0 0 0 1 1 1 2 1 1 0 1 2 1 1 1 1 1 0 1 2 2 0 1 1 0 0 0 0 2 1 0 0 2 2 0 0 2 0 1 0 2 1 0 0 2 0 0 0 0 0 0 0 0 0 0 0 1 1 0 0 0 1 0 2 1 1 1 0 1 2 0 1 1 1 1 0 0 1 0 1 1 1 1 2 2 2 1 1 0 0 1 0 2 0 2 2 2 2 0 1 1 0 0 0 2 0 2 0 0 0 1 0 1 0 1 1 1 1 2 0 0 0 2 2 0 0 1 0 0 0 1 0 0 0 1 1 0 1 2 1 0 0 2 2 2 2 0 0 0 0 0 0 1 0 0 0 2 2 0 0 0 0 0 0 0 0 0 0 0 0 1 2 0 1 0 0 0 0 0 0 0 2 1 0 1 1 0 1 0 2 0 1 1 2 2 1 0 1 0 1 0 1 2 0 0 1 1 0 1 1 0 2 2 0 1 0 1 0 0 0 0 0 2 1 2 0 0 0 1 0 0 1 0 0 0 0 0 1 1 1 0 1 1 1 1 1 1 0 1 0 0 0 1 0 1 0 1 1 0 0 1 1 2 2 2 1 0 2 2 1 2 0 1 2 0 1 2 1 0 2 1 0 2 2 0 0 1 0 0 1 1 0 0 0 2 0 0 0 1 1 0 1 1 2 2 1 1 0 0 0 0 0 0 2 2 2 0 1 0 1 1 1 0 1 1 2 1 0 0 1 0 1 1 1 1 0 1 1 0 0 1 0 0 0 1 1 0 0 0 0 0 0 0 2 0 0 0 2 2 2 0 0 1 0 1 1 0 1 0 0 1 0 0 2 1 1 1 0 2 0 0 0 0 0 2 0 0 1 2 0 0 2 1 0 1 0 1 2 2 0 2 1 2 0 0 0 2 2 0 1 0 1 2 0 0 2 1 0 1 1 1 2 2 1 0 0 1 2 0 2 0 2 0 0 0 0 1 0 1 2 0 0 1 1 1 1 0 2 0 2 0 0 0 1 2 1 0 0 0 0 0 0 1 0 1 1 1 0 0 0 0 1 1 0 0 0 1 2 0 2 0 0 0 0 0 0 1 1 1 1 0 1 0 0 0 1 1 0 0 0 0 2 0 0 0 0 0 0 0 1 2 0 0 1 0 1 1 1 0 1 1 1 0 0 0 0 2 2 0 0 0 0 0 0 0 1 0 0 0 2 1 1 0 1 1 0 2 0 1 0 0 1 0 1 1 0 0 0 1 0 0 0 0 1 0 1 1 0 2 0 0 0 0 0 0 2 1 0 1 0 1 1 1 0 0 0 2 1 2 1 0 1 0 1 1 0 2 1 0 1 0 0 0 0 2 0 1 2 1 0 0 0 0 0 0 0 2 0 0 0 0 1 1 1 0 1 2 0 1 0 0 0 0 0 1 1 0 0 0 2 1 1 1 1 2 0 2 0 0 0 0 0 1 1 1 0 1 0 1 0 0 0 1 0 0 0 2 2 0 2 1 0 2 0 0 0 1 0 1 1 0 1 0 1 0 1 0 1 1 1 1 1 1 0 1 0 1 1 0 1 0 0 0 2 1 1 1 0 2 2 0 0 2 0 1 1 2 1 2 0 1 1 0 2 0 0 2 0 0 2 1 1 1 1 0 0 1 0 1 0 0 0 0 0 0 0 0 0 0 0 0 2 1 2 0 0 0 0 0 0 2 0 0 0 1 0 1 0 1 0 1 1 0 1 0 0 0 1 2 2 2 0 2 0 0 0 0 0 0 1 0 0 2 1 2 0 2 0 0 1 0 1 2 1 1 2 0 0 0 1 0 0 1 0 2 2 1 1 2 0 1 1 1 1 1 0 0 1 0 0 2 1 0 2 1 0 0 0 0 1 0 1 1 2 0 0 0 0 0 1 2 0 0 0 1 0 1 2 0 0 0 0 1 1 0 0 0 0 2 2 0 0 0 0 0 1 0 1 1 0 0 0 2 2 0 1 2 2 0 2 0 1 0 2 0 0 0 0 0 0 0 1
94 1 1 2 0 0 2 1 1 1 1 0 0 0 0 0 0 0 1 1 1 1 0 2 2 0 0 1 0 0 1 2 1 1 1 1 1 0 0 0 0 2 0 0 2 0 2 0 0 1 1 2 1 1 0 1 1 0 0 1 0 2 0 1 0 0 1 0 1 0 0 1 2 0 1 2 2 1 2 0 1 2 2 0 1 0 0 2 2 2 2 2 1 1 0 2 0 1 1 2 1 0 1 1 0 0 2 2 0 0 0 2 1 2 1 2 1 0 1 1 1 0 1 1 1 0 0 0 1 1 1 0 0 0 1 0 1 0 0 1 0 2 0 0 1 0 1 0 0 0 0 0 0 1 0 0 1 2 0 0 0 1 0 2 1 1 1 0 0 1 0 1 1 1 0 0 1 0 0 0 0 0 0 1 1 0 1 1 1 0 2 0 2 1 2 1 2 2 0 0 0 0 1 0 1 0 2 0 1 0 1 0 1 0 0 2 1 0 0 0 2 2 1 1 1 0 1 0 0 0 0 0 0 1 1 0 0 1 2 1 0 0 2 2 2 2 0 0 0 0 0 0 1 0 0 0 0 2 1 1 1 1 0 0 0 0 0 1 1 0 0 2 0 0 0 1 0 2 2 0 1 1 2 0 2 2 0 1 1 2 1 1 0 2 2 0 2 0 0 0 0 0 2 0 1 0 0 0 2 0 1 2 0 0 2 0 2 0 0 1 0 1 2 2 1 0 0 0 0 1 0 0 0 0 0 0 0 2 0 0 0 1 1 1 1 1 0 0 0 0 0 0 0 1 0 1 2 1 0 2 2 0 2 0 2 2 0 2 2 0 2 0 1 2 1 1 0 2 1 1 0 0 0 0 0 0 0 0 0 0 0 0 1 1 1 1 1 0 2 1 0 2 0 2 1 1 0 1 0 0 1 0 0 1 1 1 0 1 0 1 1 1 0 2 0 1 1 0 0 0 2 0 0 2 2 2 0 1 1 1 1 0 0 0 1 2 1 1 2 1 0 1 0 2 1 1 1 2 2 2 0 1 0 1 0 1 0 1 0 0 1 0 2 1 1 0 0 1 1 0 0 0 0 0 1 1 0 1 2 1 1 2 0 1 1 0 1 1 1 1 1 1 2 1 0 1 1 2 1 1 0 0 0 1 1 0 0 1 1 1 2 2 2 2 0 0 0 0 0 1 1 0 0 0 0 0 1 0 2 1 1 0 1 1 1 2 0 1 1 1 0 0 0 1 1 0 1 1 0 1 1 0 1 0 0 0 1 1 1 0 0 0 1 0 1 0 1 2 0 1 0 0 0 0 0 0 0 1 1 1 0 1 0 0 0 0 0 0 0 0 0 1 0 1 0 0 0 1 0 1 2 1 0 0 1 0 1 0 0 0 0 0 0 0 0 1 1 0 0 0 0 0 0 0 0 0 1 0 0 0 2 0 0 0 2 0 1 0 1 0 0 1 0 0 1 0 0 0 0 0 0 0 1 1 0 1 0 1 1 0 0 0 0 1 2 1 1 1 1 0 0 1 2 0 2 1 2 2 1 1 1 1 1 2 0 0 1 2 0 2 1 0 1 1 2 1 1 2 0 0 0 0 0 0 0 0 0 1 1 1 0 1 1 0 1 2 0 0 2 0 1 1 1 0 0 1 1 0 0 1 0 1 0 0 1 1 2 0 0 0 0 0 0 0 0 0 0 0 1 1 0 0 1 0 0 0 1 2 0 1 1 0 2 0 0 0 1 0 2 2 2 2 2 0 0 1 0 0 1 2 0 2 2 1 2 0 1 0 0 0 0 0 1 2 1 0 1 0 0 2 2 0 2 0 1 1 1 1 2 1 1 2 1 2 0 0 1 0 0 2 0 2 1 1 0 1 1 0 1 0 0 1 1 1 0 0 1 0 0 0 0 2 1 1 1 0 1 0 0 0 2 0 0 0 0 0 0 0 1 0 0 0 0 2 0 1 0 0 1 2 2 0 1 0 0 1 1 1 0 2 0 0 1 2 2 0 2 0 0 0 0 1 1 0 1 1 1 1 1 1 1 0 0 0 1 1 2 2 1 0 0 1 2 2 2 0 0 1 1 0 1 1 0 1 0 0 0 2 0 0 0 1 2 0 0 1 2 0 0 0 2 0 2 0 1 0 1 1 0 1 1 1 2 0 1 1 2 0 1 0 0 0 0 0 0 2 0 1 1 0 1 1 2 2 0 1 1 1 0 2 0 2 0 2 0 0 0 0 0 0 0 2
95 0 2 0 0 0 0 2 2 0 0 0 0 0 0 0 0 1 0 1 1 0 0 0 1 1 1 1 0 1 0 1 2 2 0 2 0 2 0 0 0 1 0 0 0 1 0 0 0 0 0 0 0 0 2 1 0 1 1 1 1 2 1 1 0 2 1 1 1 0 1 2 2 1 1 2 2 0 2 2 0 2 2 0 1 0 0 1 2 2 1 1 0 1 0 0 0 2 0 1 0 1 1 0 1 1 2 2 1 0 0 1 0 0 1 1 1 1 1 1 2 0 2 0 1 0 0 1 2 2 0 0 0 0 0 0 0 0 0 1 0 2 0 0 1 1 0 0 0 0 0 0 0 1 0 0 0 1 0 2 1 1 0 2 1 1 1 1 0 1 1 0 2 0 0 0 1 0 1 1 1 2 1 2 1 1 1 1 1 1 0 1 1 1 1 1 0 2 1 0 0 0 1 0 2 0 2 1 1 0 1 0 1 0 0 2 0 0 1 1 0 0 2 2 0 0 1 0 0 0 0 0 0 0 2 0 0 2 2 2 0 0 2 1 1 1 0 0 2 2 0 0 1 0 0 0 2 1 1 1 0 0 0 0 2 0 0 0 0 0 1 1 0 2 0 1 0 1 1 0 1 1 2 1 2 1 1 1 0 1 1 1 0 2 2 0 1 0 1 0 1 1 1 1 0 1 0 0 1 0 1 1 1 0 2 0 2 0 0 1 1 2 2 1 0 0 1 0 1 1 0 0 0 0 0 0 0 1 0 0 0 0 1 1 0 2 0 0 1 1 1 0 0 0 0 0 2 0 0 1 1 0 1 0 1 0 1 2 2 0 2 0 1 2 1 0 2 1 0 2 2 1 0 0 0 1 1 0 0 0 0 0 0 0 1 1 0 0 0 0 0 0 0 2 2 0 0 1 0 0 1 0 0 0 0 1 1 1 0 1 1 2 1 1 2 1 1 1 1 1 0 1 1 1 2 1 0 0 1 0 1 0 0 1 0 2 2 0 2 1 0 1 1 2 0 0 0 0 1 1 2 0 1 0 0 1 1 2 0 2 1 1 0 2 0 1 0 2 2 0 1 0 1 1 2 2 0 1 2 0 0 2 1 2 0 0 1 2 2 1 1 0 2 0 0 0 2 2 2 0 0 0 1 1 1 1 1 0 1 1 1 2 2 0 2 0 0 0 0 1 1 0 1 0 1 0 0 0 1 0 0 2 1 1 1 2 0 0 2 0 0 0 0 1 2 1 0 0 1 0 0 1 0 0 0 2 1 2 1 1 1 2 0 0 0 0 0 1 0 1 0 0 0 0 0 0 0 0 0 0 0 0 2 0 0 1 0 0 0 0 0 2 0 1 0 1 2 0 0 0 0 0 0 1 1 2 1 0 1 1 0 1 0 0 0 0 2 2 0 0 0 0 1 0 0 0 0 0 0 2 0 0 0 1 2 0 1 0 1 0 0 1 2 0 0 1 0 0 1 1 1 0 2 0 1 2 2 1 1 0 0 0 0 0 0 1 1 0 1 0 1 1 1 0 1 1 0 2 1 1 1 1 0 0 0 0 0 1 0 1 1 0 0 0 0 0 0 1 0 0 0 0 0 0 0 0 0 1 1 1 0 0 1 0 0 1 1 0 1 0 1 0 0 0 0 1 1 0 0 1 0 1 0 0 0 0 0 0 1 1 0 1 0 0 0 1 0 0 2 2 0 0 1 0 0 0 2 1 0 1 0 0 2 0 0 0 1 0 2 2 1 1 0 0 1 1 1 2 1 1 1 1 1 1 1 1 0 1 0 2 0 0 0 2 1 0 2 0 1 2 1 0 2 0 1 1 1 0 2 0 2 2 0 2 0 0 2 0 1 2 1 2 1 1 1 1 1 0 0 0 0 0 0 0 0 0 0 0 0 0 0 1 2 1 1 1 1 0 0 0 1 0 1 0 0 0 1 0 0 0 2 2 0 0 0 1 0 0 0 1 2 0 2 0 0 0 1 0 0 2 0 0 0 1 2 0 2 0 0 0 0 2 0 0 0 2 0 1 1 1 1 0 0 0 0 1 1 0 1 0 0 1 1 1 1 0 0 1 0 1 2 0 0 1 0 0 0 0 2 0 0 0 1 1 1 2 1 0 0 1 1 1 0 0 1 1 1 1 1 0 2 0 1 0 0 0 1 0 1 0 0 0 0 0 0 0 0 1 1 0 0 0 1 1 0 0 1 1 1 1 0 0 0 2 0 1 0 0 0 0 0 0
96 0 0 2 0 1 2 0 1 2 1 1 0 1 0 0 0 2 0 0 0 0 0 1 1 2 2 2 0 0 1 1 0 1 0 1 1 1 0 1 0 1 0 0 2 0 0 0 0 0 0 0 0 0 1 0 0 0 0 0 2 2 0 2 0 0 2 0 1 0 0 1 2 0 1 2 2 0 2 1 0 1 2 0 1 0 0 1 1 2 1 1 0 2 0 2 1 0 0 1 0 0 1 0 1 0 2 1 1 1 0 0 0 1 1 1 1 0 1 1 1 0 1 1 0 1 0 0 2 0 0 0 1 1 0 0 0 0 0 0 0 2 0 0 1 0 0 0 0 0 0 1 0 1 1 0 0 0 0 2 0 1 0 1 0 0 0 0 0 2 0 2 1 1 0 0 2 0 0 2 1 2 0 0 0 0 0 1 0 0 1 1 1 0 1 0 1 2 0 1 1 0 0 1 2 0 1 1 0 0 0 0 1 0 0 2 0 1 1 1 1 1 2 2 0 0 1 0 0 0 0 0 0 0 2 0 0 2 2 1 0 1 2 1 1 1 0 0 1 1 1 1 0 0 0 0 1 1 0 0 0 0 0 0 1 0 0 0 1 0 0 0 0 2 0 1 0 1 1 0 0 1 2 1 2 1 0 2 0 2 1 0 0 2 2 0 2 1 0 1 0 0 2 0 0 0 0 2 2 0 1 2 1 0 0 0 2 1 1 0 0 2 1 0 2 0 0 1 1 2 0 1 0 0 0 0 0 1 0 1 0 1 1 1 0 0 1 0 1 1 1 0 0 1 0 1 2 1 0 2 2 0 1 0 1 0 1 2 2 0 2 0 1 1 1 0 1 0 0 2 0 0 1 1 1 0 0 1 1 0 0 2 0 0 2 0 0 0 1 1 0 1 0 2 1 0 0 2 0 0 0 0 0 1 1 1 0 0 0 0 0 0 1 1 1 2 0 0 0 1 0 2 0 2 0 0 0 1 0 0 1 0 0 2 1 2 1 0 1 2 0 1 0 2 0 0 0 1 1 1 1 0 1 0 0 1 0 2 0 0 1 1 0 2 0 1 0 2 2 0 0 0 0 0 2 1 0 2 2 0 0 2 1 1 0 0 1 2 2 2 0 2 2 1 1 0 1 1 1 0 0 1 2 1 1 1 0 0 0 1 1 1 1 1 0 0 1 1 1 2 0 1 1 0 1 0 0 0 2 2 0 0 1 0 0 1 0 1 1 2 0 0 1 2 0 1 0 0 0 0 0 0 1 1 1 0 1 1 1 0 0 0 0 0 0 0 0 1 0 0 0 0 0 0 0 0 0 2 0 2 0 0 0 0 1 0 0 0 0 0 0 2 0 0 0 1 1 1 0 2 0 0 0 1 0 1 0 0 1 0 0 0 0 0 0 0 2 1 0 0 0 1 0 0 0 0 1 0 1 2 1 0 0 1 2 0 2 0 2 0 2 0 0 1 1 0 0 0 1 0 0 0 1 0 0 2 0 1 0 1 0 1 0 0 0 0 2 1 1 0 0 0 1 0 1 0 1 2 2 0 0 1 0 0 0 0 0 2 0 2 0 0 0 0 1 0 0 2 0 0 0 0 0 0 0 0 0 1 1 1 0 1 0 0 0 2 0 0 1 0 1 1 0 1 0 0 1 0 0 0 0 0 0 0 0 1 1 0 0 0 0 0 0 1 1 0 0 0 0 0 0 0 2 0 0 2 2 1 0 2 1 0 2 0 0 0 1 0 0 0 2 2 1 1 1 1 0 2 1 1 1 1 1 1 1 1 0 1 1 0 0 0 1 1 1 0 2 0 0 0 0 0 1 1 1 2 2 1 2 0 1 1 1 2 0 0 0 0 1 2 2 1 1 2 0 0 0 0 0 1 1 0 0 0 0 0 0 0 0 0 0 2 1 2 0 0 0 0 0 0 0 0 0 0 1 1 0 2 2 0 0 0 1 0 0 0 0 0 1 2 2 0 0 0 0 2 0 0 0 0 0 0 2 1 2 1 2 0 0 0 0 2 2 0 2 0 1 0 0 0 0 0 0 0 1 0 2 1 2 0 1 1 2 1 2 1 1 0 1 1 1 0 0 1 0 0 0 1 0 0 0 1 2 1 0 0 2 0 0 0 2 0 1 0 1 0 1 1 0 0 1 0 0 0 0 1 1 0 0 0 0 0 1 1 0 1 0 0 0 0 0 0 0 1 0 0 0 0 0 1 0 0 1 2 1 0 0 0 0 0 0 0
97 1 0 1 0 0 1 1 2 0 0 1 1 2 0 0 0 2 1 0 0 0 0 1 1 1 0 0 1 2 0 1 2 1 1 0 2 2 0 0 0 1 0 1 1 1 0 0 0 0 0 0 0 0 0 2 0 0 0 1 1 1 0 0 0 0 1 0 2 0 0 1 2 0 1 2 2 0 2 0 1 1 2 0 2 0 0 0 1 1 0 0 1 1 0 0 0 0 0 2 0 0 0 1 1 1 2 1 1 0 0 2 0 2 0 2 0 0 1 2 2 0 2 0 0 0 0 0 0 0 1 0 1 1 0 1 1 0 0 0 0 2 1 0 0 0 0 0 2 1 1 1 0 0 0 0 0 1 0 1 0 2 0 2 1 2 1 0 2 1 0 0 1 1 0 0 0 0 1 1 1 1 1 2 2 1 1 2 1 0 2 0 1 0 1 1 1 1 0 0 0 1 0 0 1 0 1 0 1 0 2 0 1 1 0 2 0 2 1 0 1 1 2 2 0 0 1 1 1 1 0 0 0 0 1 0 0 0 0 1 0 0 1 1 1 1 0 0 0 0 0 0 0 0 1 1 1 0 0 1 0 0 0 0 1 0 0 0 2 1 0 2 0 2 0 0 1 1 1 0 0 1 1 0 0 1 0 2 0 2 0 0 0 1 2 1 1 2 0 2 0 1 2 0 0 0 1 0 1 0 1 2 1 1 2 0 1 0 1 0 0 1 2 0 0 0 0 0 2 1 0 1 0 0 0 0 0 1 1 1 0 1 0 1 0 1 1 1 2 0 0 0 0 0 0 0 0 0 0 1 2 1 0 0 0 0 1 2 2 0 2 0 0 2 0 1 2 1 1 1 0 1 0 0 0 0 0 0 0 0 0 1 0 0 1 1 0 2 0 0 0 0 0 2 2 1 1 0 0 0 0 0 0 1 1 2 1 0 0 0 0 1 1 1 1 2 2 0 0 0 1 0 0 1 1 1 0 0 0 0 1 0 0 0 1 2 0 0 0 0 0 0 0 2 0 0 0 1 1 1 1 0 0 1 0 0 0 1 0 1 2 0 0 2 0 0 0 1 2 0 1 0 2 1 0 0 1 0 2 0 0 2 1 1 2 0 2 2 2 1 1 1 2 1 1 0 1 1 0 1 0 0 1 1 1 1 1 0 1 2 2 1 1 0 1 0 1 0 0 1 2 0 2 1 1 0 1 0 2 0 0 1 1 0 0 1 0 1 1 1 0 0 0 2 0 0 0 1 1 1 1 0 0 0 0 2 2 2 1 0 0 0 0 0 0 0 0 1 0 1 0 0 0 0 0 0 1 1 1 1 0 0 1 0 0 0 0 0 0 0 0 1 0 0 0 2 2 1 0 0 0 0 0 1 0 1 0 0 0 1 0 0 0 0 0 1 2 1 0 0 1 0 0 0 0 0 0 1 1 2 1 1 0 2 1 0 2 0 0 0 0 2 1 1 1 1 0 1 1 0 0 0 1 0 0 2 1 0 0 2 0 2 0 0 0 1 1 0 0 0 0 1 1 0 1 0 1 1 2 1 0 0 1 0 1 0 1 2 0 2 2 0 0 0 0 0 0 1 1 0 1 1 0 0 0 0 0 0 1 1 0 1 1 0 0 2 1 0 0 0 1 0 0 0 0 1 0 0 0 1 0 1 0 0 0 0 0 1 0 0 0 0 1 1 0 1 0 0 0 0 0 0 2 0 0 1 2 1 0 0 0 0 1 1 1 0 2 0 0 0 2 2 0 1 1 1 1 2 1 2 0 1 1 0 0 0 0 1 0 0 0 0 1 2 1 0 1 1 0 1 1 0 1 1 0 1 2 0 2 0 1 2 1 2 0 0 0 0 0 2 0 2 1 2 1 1 0 0 1 0 0 0 1 0 0 0 1 0 0 0 0 2 1 1 0 0 0 1 0 0 1 0 0 0 0 0 0 0 2 0 0 0 0 1 0 1 0 0 1 1 1 0 2 0 0 0 1 1 1 1 1 0 0 2 1 0 2 0 0 0 0 1 1 1 1 2 0 1 0 0 0 0 0 0 0 0 2 1 2 1 1 1 0 1 1 0 1 1 1 0 2 1 0 0 1 1 1 1 1 1 0 1 1 1 1 2 1 0 0 0 1 0 1 0 1 0 1 2 0 0 1 0 1 0 1 1 2 0 1 0 0 0 0 0 1 1 0 1 1 0 0 0 0 2 0 1 1 2 0 2 1 0 0 2 0 1 0 1 1 1 1 0
98 1 1 1 0 0 1 1 2 2 1 0 0 0 0 0 0 1 0 1 1 1 0 2 2 1 1 2 1 1 1 1 1 2 0 1 1 2 0 2 1 0 0 1 2 1 0 0 0 1 1 1 0 1 1 1 0 0 0 1 1 1 0 2 1 1 2 1 1 0 0 1 2 1 1 2 2 0 2 0 2 2 2 0 0 0 0 0 1 1 0 0 1 2 1 2 0 1 1 1 1 0 2 0 0 0 2 2 0 0 0 2 0 0 0 1 1 0 0 1 1 1 1 1 0 2 0 1 2 2 1 1 1 2 0 1 1 0 0 0 0 2 1 0 1 0 1 0 1 1 0 0 0 1 1 1 0 1 0 2 1 0 0 0 0 0 1 0 0 0 0 0 1 1 0 0 0 0 1 1 1 0 1 2 2 2 1 2 1 0 1 1 2 0 1 2 1 2 0 0 0 0 0 0 2 0 2 0 2 0 2 0 1 0 0 2 1 0 1 0 1 1 1 1 0 0 0 1 1 0 0 1 0 1 2 1 1 1 2 0 0 1 1 1 1 1 0 0 1 1 1 1 1 0 0 0 0 2 0 0 0 0 0 0 2 0 1 1 0 0 0 2 1 0 0 0 0 1 1 0 1 1 2 1 1 1 0 0 1 1 1 1 0 1 2 1 1 1 0 0 0 1 2 0 0 1 2 1 2 1 0 2 2 0 0 0 2 0 0 1 1 2 1 1 1 0 0 0 1 1 0 0 0 0 0 0 0 0 0 1 1 1 1 2 0 2 0 1 1 1 1 1 0 1 0 1 1 2 0 1 1 0 1 0 1 0 1 2 2 0 2 0 0 2 0 0 2 2 0 2 0 0 0 0 1 2 1 0 0 0 1 2 1 0 2 0 2 0 1 0 0 1 0 1 1 0 1 1 0 0 2 0 0 1 1 1 0 0 1 0 1 1 1 2 2 2 0 0 0 1 0 0 1 1 2 1 0 0 1 1 1 0 0 1 0 1 0 1 2 1 0 1 0 2 1 1 1 0 1 1 2 0 0 1 0 1 0 1 0 0 1 0 2 1 1 0 1 2 2 0 1 0 2 1 1 1 1 0 1 0 1 1 1 2 0 0 2 1 1 2 0 2 1 1 1 0 2 1 1 0 0 0 1 2 2 0 0 0 0 1 1 2 1 0 0 1 1 0 1 2 0 0 2 0 1 0 1 0 2 0 2 0 1 0 0 1 0 1 1 1 0 0 1 2 1 0 0 0 1 1 1 0 1 1 1 0 1 1 0 1 0 1 0 0 0 0 1 2 0 2 0 1 1 0 0 0 2 1 0 0 0 0 1 0 1 0 0 0 0 0 0 2 0 0 1 1 1 0 0 1 0 0 0 0 2 0 0 0 1 0 0 0 0 1 1 1 2 0 0 0 0 0 2 0 0 0 1 0 2 2 2 0 0 1 1 0 2 1 1 0 1 1 0 2 2 0 0 0 2 1 0 0 1 2 0 0 2 0 1 0 1 0 1 0 0 2 0 2 1 1 0 0 1 0 1 0 1 1 1 0 1 0 1 1 0 0 0 1 0 0 0 0 1 0 2 0 1 2 0 0 0 0 0 0 0 1 0 0 0 0 0 0 1 0 0 1 1 0 1 0 1 1 0 0 0 0 0 0 0 1 0 1 0 0 0 1 1 0 0 0 0 0 0 0 0 0 1 0 0 0 0 0 2 0 0 0 2 2 0 2 1 0 2 1 1 0 1 0 1 1 1 1 1 1 0 1 0 1 1 2 0 1 0 1 1 1 0 0 0 0 0 0 1 2 1 0 0 0 0 1 1 0 0 1 0 1 1 0 2 0 2 2 2 2 0 0 0 0 0 2 0 2 1 2 0 0 0 0 0 0 0 0 1 1 0 0 1 0 0 0 0 2 0 2 0 0 0 0 0 1 0 0 0 1 0 0 0 2 2 0 0 0 0 0 0 1 1 0 1 1 1 0 2 0 0 0 1 1 0 2 0 0 1 2 0 0 2 0 0 2 0 2 1 0 2 2 0 0 0 2 0 0 1 0 2 2 0 1 0 0 0 0 1 1 2 0 2 1 0 1 2 0 0 1 0 1 0 1 0 1 0 0 2 2 1 2 2 1 0 1 2 0 2 0 0 0 0 2 0 0 1 0 2 0 1 1 1 0 1 0 0 0 0 0 0 2 0 0 0 1 1 0 0 0 1 1 1 1 0 1 0 0 0 2 0 1 0 0 0 0 0 1
99 0 1 2 0 1 1 1 2 1 0 0 1 1 0 0 0 2 1 1 0 0 0 1 1 0 1 0 0 0 0 1 1 1 1 0 2 2 0 2 2 0 0 0 1 0 0 0 0 0 0 0 0 0 2 1 0 0 1 0 1 1 0 1 0 0 2 0 0 0 0 2 2 1 2 2 1 0 2 0 0 2 2 1 2 0 0 1 2 2 2 2 0 2 0 1 0 1 1 1 1 0 2 0 0 0 2 1 1 1 0 1 0 1 0 1 0 0 0 2 2 0 0 2 0 1 0 1 1 1 1 1 0 0 1 0 1 0 0 0 1 1 0 0 1 0 0 0 1 1 0 0 0 2 1 0 1 1 0 0 0 1 1 1 0 1 0 0 0 2 0 1 1 1 1 0 0 0 0 0 0 0 1 2 2 2 1 1 1 0 2 0 1 1 1 0 2 1 1 0 0 1 1 1 2 1 2 0 0 0 1 0 0 0 0 2 0 0 2 1 0 0 2 2 0 0 0 1 1 1 1 0 1 1 1 1 1 2 2 2 0 0 2 2 2 2 0 0 0 0 0 0 1 1 1 1 0 1 0 0 0 0 1 1 1 0 0 0 1 1 0 2 0 1 0 0 1 1 0 0 0 0 1 1 1 1 0 0 1 2 1 1 0 1 2 0 0 2 0 2 0 0 1 1 0 0 0 0 0 0 0 2 1 0 2 0 2 0 1 0 0 1 1 1 1 0 0 0 0 1 0 2 0 0 0 0 0 2 0 1 0 0 1 2 0 1 1 0 0 0 0 0 0 0 0 0 2 0 0 2 2 0 1 1 1 0 2 1 1 0 1 1 1 1 1 1 2 1 1 1 1 1 0 0 0 0 0 0 0 0 0 0 0 1 2 0 1 0 0 0 0 1 0 2 2 0 1 0 0 0 0 0 0 2 2 2 0 0 0 0 0 0 0 2 0 2 1 0 0 0 1 0 0 2 1 1 0 1 1 1 2 0 0 0 1 2 1 1 1 1 0 0 0 1 2 1 2 2 1 2 1 0 0 1 0 0 0 2 0 0 2 0 0 2 1 0 1 1 2 0 0 0 1 1 1 0 0 0 2 0 0 2 1 1 1 0 2 1 1 2 0 2 1 1 2 0 2 1 1 1 0 0 1 0 0 2 0 0 0 0 0 2 0 0 0 0 1 0 1 2 0 0 2 1 2 0 1 0 0 0 1 1 2 2 1 2 0 0 2 0 0 0 1 2 0 1 0 0 2 0 0 0 1 1 1 0 1 2 0 1 0 0 0 0 0 0 1 2 0 2 0 0 0 0 1 1 1 2 1 2 0 0 1 0 0 0 0 1 0 1 0 1 1 0 0 1 1 2 0 0 1 0 0 0 2 0 0 0 0 0 0 0 1 1 1 0 1 1 0 0 1 0 0 0 0 1 1 0 2 2 2 2 0 0 1 0 2 0 1 0 0 2 0 1 1 0 0 0 1 0 0 0 2 0 2 2 1 1 0 0 1 1 1 0 1 0 2 1 2 1 0 2 1 1 1 0 0 0 2 2 2 0 0 1 0 0 1 2 0 1 0 1 0 0 1 0 0 2 0 0 1 1 1 0 0 0 2 1 1 1 0 0 0 0 0 2 0 0 2 0 0 0 0 0 0 1 1 0 0 1 0 2 0 0 0 1 1 0 0 0 0 0 1 0 0 0 1 0 0 0 0 0 2 0 0 1 2 1 0 2 0 0 2 1 1 0 2 0 0 1 2 2 2 0 1 0 1 1 1 1 0 1 2 0 0 0 0 1 0 1 0 0 0 1 2 1 1 1 1 1 0 0 2 0 2 2 2 0 2 0 2 2 2 2 0 0 1 0 0 1 0 2 1 1 0 0 0 0 1 0 0 1 1 0 0 0 1 2 0 1 0 1 1 1 1 0 1 0 0 0 1 0 0 0 0 1 1 0 1 0 0 0 0 2 0 0 0 1 1 2 2 0 2 0 0 0 0 1 0 2 0 0 2 1 1 0 2 0 0 0 0 2 1 0 1 2 0 1 0 0 0 0 2 0 2 1 2 1 2 1 0 2 2 1 1 1 1 0 1 1 1 1 2 2 2 0 1 0 0 1 0 1 2 2 0 0 0 0 0 0 2 0 0 0 1 0 2 1 0 1 1 1 1 1 0 0 0 0 0 0 0 0 0 0 0 1 0 2 2 0 0 0 1 2 0 0 2 0 0 1 1 1 0 2 0 1 0 1 1 0 0 0
100 0 1 1 0 0 2 1 1 2 2 0 0 0 0 0 0 2 1 0 1 1 0 1 1 0 1 1 2 2 1 2 0 0 0 1 1 2 0 1 1 1 0 1 2 1 0 0 0 0 0 0 0 2 0 1 0 0 1 1 1 1 2 2 0 0 1 0 2 0 0 1 2 0 1 2 2 0 2 1 1 2 2 1 2 0 0 0 1 2 0 0 0 1 0 0 0 2 2 2 1 0 0 1 0 0 2 1 1 1 0 2 0 1 0 1 0 0 0 0 0 1 1 1 0 1 0 1 1 1 0 1 0 1 1 1 0 1 1 0 0 2 0 0 0 0 0 1 1 1 0 0 0 0 0 1 1 2 1 0 0 0 2 2 1 2 1 0 1 0 0 0 1 1 1 1 0 0 0 0 0 0 1 1 1 1 1 2 0 1 0 1 2 2 2 0 1 1 0 1 1 0 0 2 2 0 2 0 1 0 1 0 0 0 0 2 0 0 1 1 1 1 2 1 1 0 0 0 0 1 1 0 0 1 2 0 0 1 1 1 0 0 2 1 1 1 0 0 1 1 1 1 0 1 0 0 1 1 0 0 0 0 0 0 1 0 1 0 1 0 0 0 0 1 0 0 0 2 2 0 2 2 1 0 2 1 0 0 0 1 0 0 1 2 2 1 1 0 0 0 0 1 2 0 0 0 2 0 1 0 1 1 2 0 1 0 2 0 1 0 0 1 1 0 1 0 0 0 1 0 0 2 0 0 0 0 0 1 0 1 1 1 0 2 0 0 1 0 2 2 2 0 0 1 0 1 1 1 0 0 1 1 1 1 1 1 1 0 2 0 2 0 2 2 2 1 2 2 2 0 0 2 0 0 1 2 1 0 0 0 0 0 0 0 2 0 0 1 1 2 0 1 0 2 1 0 0 0 0 0 0 0 0 2 2 2 0 0 0 0 0 0 1 0 0 2 0 0 0 0 0 0 1 0 1 0 0 1 0 0 0 0 1 1 1 2 0 0 1 0 0 1 0 2 1 1 1 1 2 1 1 0 1 0 0 1 0 2 0 0 1 1 1 2 1 1 1 2 2 0 1 1 1 1 2 1 0 1 2 1 0 1 1 1 1 0 2 1 1 1 1 1 2 0 0 0 2 2 2 0 0 0 1 1 1 1 1 0 1 1 1 1 0 0 0 0 2 0 0 1 1 0 1 1 1 0 2 0 1 1 0 1 0 0 1 2 0 1 1 2 1 1 0 2 1 0 0 1 1 1 0 0 1 1 0 1 2 1 0 0 0 1 0 0 0 0 0 1 0 1 0 0 2 0 0 0 1 0 0 0 1 0 0 0 0 1 2 0 0 0 0 2 1 1 0 1 2 0 0 0 2 0 0 1 1 1 0 0 1 0 0 0 0 0 0 0 0 0 0 0 0 0 0 0 0 1 1 0 1 2 1 0 0 1 2 0 1 0 0 1 0 1 0 1 1 0 0 1 2 0 0 0 1 0 1 2 1 1 1 0 1 1 0 0 0 1 1 0 1 0 1 2 2 1 1 1 1 0 2 2 0 0 0 0 0 0 1 2 0 2 0 0 0 0 1 0 1 2 0 0 0 0 0 1 0 0 0 0 1 0 0 1 1 0 0 0 2 0 1 0 0 0 1 0 0 1 0 0 0 0 0 1 1 1 2 0 2 0 1 1 1 1 0 0 0 0 0 0 1 0 0 0 2 0 0 1 2 0 0 2 1 0 2 0 0 0 1 1 1 2 2 1 1 0 0 2 0 2 0 2 0 2 1 1 2 1 0 2 0 2 0 0 0 2 1 0 0 0 1 2 2 0 1 0 1 1 1 0 2 0 2 2 1 2 0 0 1 0 0 1 0 1 1 2 0 0 0 1 1 0 1 1 0 0 0 0 0 2 0 1 0 1 1 2 0 0 0 0 0 1 0 0 0 0 0 0 0 1 1 0 0 0 0 1 0 1 0 1 1 2 2 0 1 0 0 1 0 0 0 1 1 0 2 1 2 0 2 0 0 1 0 2 1 1 2 0 1 1 1 2 1 0 0 1 1 1 2 1 1 1 0 1 1 1 1 0 1 1 0 0 2 0 0 1 0 0 0 0 1 1 0 0 1 1 1 2 1 1 0 0 2 0 2 0 0 0 0 2 0 1 1 1 1 0 1 0 2 0 1 0 0 0 0 0 0 0 1 1 1 0 0 0 2 2 0 0 2 2 0 2 0 2 0 2 0 1 0 1 2 0 1 1
101 0 2 1 0 0 0 0 0 2 2 0 0 0 0 0 0 1 1 0 0 0 0 2 2 0 1 1 0 0 1 1 0 2 1 2 0 2 0 2 1 0 0 0 2 0 1 0 0 2 2 2 1 1 0 1 0 0 0 1 0 1 1 2 0 0 1 1 1 0 0 2 2 0 1 2 1 0 2 0 0 1 1 1 0 0 0 0 2 2 0 1 0 2 0 2 0 0 0 0 0 0 1 1 0 0 2 1 1 0 0 1 1 2 1 2 1 0 1 1 2 1 2 0 0 0 0 1 2 1 0 0 0 0 0 0 0 0 0 1 2 0 0 0 0 0 0 0 0 0 0 1 1 0 1 0 0 1 0 2 1 0 0 2 2 2 1 0 0 2 0 0 2 0 0 0 0 0 0 1 1 1 0 1 0 0 0 2 1 1 1 1 2 2 2 0 2 2 1 0 0 0 0 1 2 0 1 0 1 1 1 0 1 0 0 2 0 0 1 0 1 1 1 2 0 0 1 0 0 0 1 0 0 1 2 1 1 1 2 2 0 0 1 2 2 2 0 0 0 0 0 0 1 0 0 0 2 1 0 2 1 1 0 0 0 0 1 0 1 1 0 0 0 2 0 1 0 1 1 0 1 2 1 0 2 1 0 1 0 1 1 0 1 2 2 1 1 1 0 1 0 0 2 0 0 0 0 0 1 1 0 2 0 1 1 0 2 0 0 1 0 1 0 0 0 0 0 0 1 0 0 1 0 0 0 0 0 1 0 0 0 1 1 2 0 0 2 0 0 0 0 1 1 0 0 0 1 2 0 1 1 0 1 1 1 1 0 1 1 0 1 1 0 2 1 0 2 0 0 2 2 2 2 2 1 2 1 0 0 0 0 1 1 0 1 1 2 0 0 0 0 0 0 2 1 0 0 0 0 0 0 0 0 1 1 1 0 0 0 0 0 0 1 1 0 2 0 0 0 1 0 1 0 2 2 0 0 1 1 0 2 0 0 0 1 1 0 1 2 2 0 1 0 2 1 1 1 2 1 2 1 0 0 1 0 1 1 2 0 0 1 1 0 2 0 1 0 2 1 0 1 0 1 0 1 0 1 1 2 0 0 1 1 0 1 0 2 0 0 2 0 2 2 0 0 1 2 0 0 1 0 0 0 1 1 1 0 1 0 1 0 2 2 0 0 2 0 0 1 2 0 0 1 1 1 0 1 0 2 0 2 0 2 1 0 0 1 1 1 1 0 0 0 1 1 1 1 0 0 1 0 0 1 0 0 1 2 2 1 0 1 1 1 0 0 0 0 2 0 1 1 0 0 0 1 2 2 1 0 1 0 0 2 0 2 2 1 0 0 1 0 1 0 0 0 1 0 1 0 1 0 0 0 1 0 1 1 0 0 0 0 0 0 1 1 1 1 1 0 0 0 0 1 0 0 1 0 0 0 1 1 0 1 1 1 0 2 0 1 0 0 2 0 0 1 0 0 1 2 0 0 0 1 0 1 2 0 0 0 1 0 1 1 1 0 2 0 0 0 0 0 1 2 1 2 2 1 1 0 0 1 0 0 0 0 0 1 2 0 1 0 0 0 0 2 0 0 2 0 0 1 0 0 0 0 0 0 1 1 1 0 0 1 0 0 1 1 0 1 0 1 1 0 0 0 0 2 0 0 0 0 0 0 0 0 1 1 1 1 1 1 1 1 0 0 0 0 0 1 0 0 0 2 0 0 1 2 2 0 1 0 0 2 1 1 0 2 0 1 2 1 1 0 0 0 2 0 1 1 2 0 1 1 1 1 1 0 1 0 2 0 0 2 2 0 1 0 0 0 2 2 0 1 1 1 2 2 2 1 0 1 1 1 2 0 0 2 0 0 1 0 1 2 0 0 0 0 1 2 1 2 0 1 0 0 0 0 0 0 0 0 2 1 1 0 1 1 0 1 1 1 0 0 0 2 0 0 0 2 0 0 0 0 1 0 2 0 1 1 1 2 0 2 1 0 0 1 0 1 0 0 0 2 2 2 0 2 0 0 0 0 1 1 0 2 2 0 0 0 0 0 0 1 0 2 1 1 1 2 1 0 2 2 1 0 0 1 2 0 0 1 0 0 1 0 0 0 1 0 0 0 0 0 1 0 2 2 1 0 1 2 0 1 0 1 0 2 2 0 0 2 0 2 0 2 1 2 0 1 0 1 0 0 0 0 1 0 1 1 0 0 0 0 2 0 1 1 0 0 2 1 0 0 2 0 1 0 0 0 0 2 1
102 1 0 2 0 1 2 0 1 2 1 0 0 0 0 0 0 1 1 1 1 0 0 2 2 0 1 2 0 0 2 0 0 2 1 1 1 2 1 0 0 1 0 1 1 1 2 0 1 0 0 2 1 1 0 1 1 0 0 0 0 2 0 1 0 0 1 1 1 0 0 1 2 0 1 2 1 0 2 0 2 2 2 0 1 0 0 0 2 2 0 0 1 1 0 1 0 1 1 1 1 1 0 1 1 0 2 2 0 0 0 1 1 1 1 1 0 0 0 2 2 0 1 1 0 1 0 0 1 1 0 0 0 0 0 0 0 0 0 1 0 2 0 1 0 1 0 0 0 0 0 0 0 0 0 0 0 0 0 1 1 0 0 2 0 2 1 0 1 1 1 0 1 1 0 0 0 0 0 1 1 1 0 1 1 0 0 1 0 0 2 0 2 0 2 2 1 2 1 1 0 1 0 0 2 0 2 1 1 0 1 0 2 0 0 2 1 1 0 1 0 0 1 2 0 0 0 0 0 0 0 0 0 0 1 0 0 2 2 2 0 0 1 1 1 1 0 0 0 0 0 0 2 1 0 0 0 1 0 1 1 1 0 0 0 0 0 1 1 0 0 1 0 1 0 0 0 1 1 0 1 1 2 1 2 1 1 1 1 2 1 0 0 2 2 0 1 0 0 0 0 0 2 0 2 0 1 0 1 0 0 1 1 1 2 0 1 0 0 0 1 1 0 2 1 0 0 0 1 1 0 2 0 0 0 0 0 1 0 0 0 1 2 2 1 1 2 0 1 1 1 0 1 0 1 0 1 0 0 1 1 0 1 0 1 0 0 0 0 0 0 2 1 2 0 0 1 2 1 1 0 0 1 1 1 1 1 1 1 1 1 2 0 0 2 0 0 1 0 0 0 0 0 2 1 1 0 0 0 0 0 0 0 1 1 2 0 0 0 0 0 2 0 2 0 1 1 0 0 2 0 0 0 2 1 1 0 1 0 0 0 0 1 1 1 2 0 0 0 1 0 0 0 2 0 0 0 2 2 1 1 0 0 1 0 1 0 2 0 0 1 0 2 0 0 0 0 2 2 0 1 1 1 0 2 0 0 2 2 0 0 2 0 1 0 0 1 0 0 2 0 2 1 1 0 1 1 0 1 1 1 0 0 1 1 1 0 0 2 1 1 2 1 0 1 0 1 0 1 2 0 0 2 1 2 1 1 0 0 1 1 0 1 0 1 2 0 1 1 2 1 1 0 2 0 0 1 1 1 0 0 0 0 0 0 1 1 1 0 0 0 0 0 0 0 0 0 2 0 0 1 0 0 0 0 0 0 1 0 1 1 1 1 0 0 0 0 0 0 0 0 2 1 0 0 1 1 0 0 1 0 0 0 1 0 1 0 0 0 0 0 0 1 1 1 0 1 1 0 0 0 1 0 0 0 1 0 0 0 2 1 0 0 0 0 0 2 0 2 0 0 2 0 0 2 0 0 0 1 0 0 0 1 0 2 0 0 0 1 1 0 1 0 0 0 2 1 1 1 1 1 0 2 1 0 0 2 2 1 0 1 0 0 0 0 0 1 1 0 2 0 2 1 0 1 0 0 2 0 0 0 0 0 0 0 1 0 1 1 1 0 0 1 0 0 1 1 0 1 0 1 1 0 0 0 1 1 0 0 1 1 1 0 0 0 0 0 2 1 1 1 1 0 0 0 0 0 0 0 1 0 0 1 0 0 1 2 2 0 2 1 0 2 0 0 0 0 0 0 0 1 2 2 0 0 0 0 2 2 1 1 0 0 1 1 1 0 1 0 2 0 0 0 1 2 0 1 0 0 2 2 0 1 0 1 1 2 0 2 0 1 1 1 0 0 0 0 0 0 2 1 1 1 2 0 0 0 0 2 0 1 0 1 0 1 1 1 0 0 0 0 2 0 2 0 0 0 1 0 0 2 0 0 0 1 0 1 0 2 0 0 0 0 2 0 0 0 0 0 0 1 0 2 0 0 0 0 0 0 2 0 0 0 1 2 1 1 0 1 2 0 1 1 0 2 1 1 1 0 1 0 0 0 1 1 1 1 0 1 0 1 0 2 1 2 1 1 1 1 0 2 1 0 1 0 0 0 1 0 0 0 0 1 2 0 1 1 0 0 1 2 0 0 0 1 0 2 0 0 2 0 2 1 0 0 0 0 0 2 0 1 0 0 0 0 0 1 0 0 0 0 0 0 1 1 1 2 0 1 2 0 1 1 2 1 0 0 0 0 0 1 1
103 0 0 2 0 0 2 1 1 1 1 0 1 2 0 0 1 0 0 2 2 0 0 1 1 1 0 0 0 1 0 0 0 2 2 0 2 1 1 0 0 1 0 0 0 0 0 0 1 0 0 1 0 0 2 1 0 0 0 1 0 0 0 2 0 0 2 1 2 0 0 1 2 0 0 2 2 0 2 0 0 2 1 1 0 0 0 1 2 2 1 1 1 2 0 2 0 0 0 1 0 0 0 2 0 0 2 1 1 0 0 1 0 0 0 0 0 0 2 1 1 0 0 2 0 2 0 1 2 2 1 0 0 0 0 0 0 0 0 2 0 2 0 0 2 0 1 1 1 1 0 0 0 0 0 0 0 1 0 1 1 0 0 2 1 2 2 0 1 0 0 0 1 1 0 1 0 0 2 2 2 2 1 2 1 1 1 2 1 2 0 2 2 1 2 1 0 2 0 0 0 1 1 0 2 0 2 1 0 0 1 0 1 0 0 2 0 1 1 2 0 0 1 1 1 0 0 0 0 0 0 0 0 0 0 0 0 1 2 1 0 0 1 1 2 2 1 0 0 0 0 0 0 0 0 0 0 0 0 0 0 0 1 1 1 0 0 0 1 0 0 0 1 0 0 0 1 2 1 0 1 1 2 2 1 1 1 2 0 2 1 1 1 1 2 1 0 0 0 0 0 0 2 0 0 1 1 0 1 0 0 1 2 0 0 0 2 0 0 0 1 1 2 1 0 0 0 0 1 1 0 0 0 0 0 0 0 1 0 0 0 1 0 2 0 1 1 1 2 0 0 1 0 0 0 0 0 0 0 2 2 0 0 0 0 1 0 0 1 0 1 1 0 2 1 1 2 0 1 1 1 0 0 0 0 1 2 0 0 0 0 0 1 1 1 1 2 1 2 2 0 2 0 1 0 0 1 0 0 0 0 0 0 0 0 1 1 0 0 0 0 1 0 1 2 1 0 2 2 2 0 1 1 1 1 0 1 0 1 0 0 0 0 1 0 1 0 1 1 1 0 1 0 1 1 0 1 2 2 2 1 0 1 0 0 1 0 2 1 0 1 1 0 2 2 0 1 1 2 0 1 1 1 0 2 0 0 0 1 0 1 0 1 2 2 0 2 0 0 2 0 2 1 0 0 1 1 2 1 1 0 0 1 0 0 1 1 0 2 2 2 2 1 0 0 1 1 1 0 1 1 1 1 1 1 0 1 0 1 1 1 0 2 2 2 2 0 0 2 0 0 0 1 1 2 1 0 1 1 0 0 0 0 0 0 2 2 2 0 1 0 2 1 0 0 0 1 1 0 1 0 0 0 0 1 1 1 1 0 1 0 0 0 0 0 1 1 0 0 1 0 1 0 0 0 2 0 0 1 0 0 0 0 1 1 1 1 0 0 1 1 1 1 1 1 0 1 1 0 0 1 0 0 0 0 1 0 0 0 2 1 1 0 0 1 0 2 0 1 1 0 1 0 1 1 0 0 0 2 0 0 0 2 1 2 1 1 1 0 1 0 2 0 0 0 2 1 0 1 0 0 0 2 0 1 1 2 1 1 0 1 0 1 1 0 0 0 2 0 2 0 0 1 0 2 0 0 2 0 0 1 1 0 0 0 0 0 1 1 1 0 0 1 0 0 1 1 0 1 0 1 1 0 0 0 0 2 0 1 1 0 1 0 0 0 1 1 0 0 0 0 0 0 0 0 0 1 0 1 0 0 0 1 0 0 0 1 1 0 2 1 0 2 0 0 0 1 0 1 0 2 2 0 1 1 1 1 1 0 2 0 2 2 0 2 0 2 1 0 1 0 0 0 2 1 0 0 0 1 2 1 0 2 0 1 1 1 0 2 0 2 2 2 2 0 0 1 0 0 2 1 1 0 0 0 1 1 0 1 0 0 0 1 0 1 1 1 1 0 1 0 1 1 1 1 0 1 0 0 0 0 0 0 0 0 0 0 0 1 0 1 1 0 1 0 0 0 1 1 1 1 1 2 0 0 0 1 0 0 1 0 0 1 0 2 2 1 0 0 0 1 1 1 1 2 2 0 1 0 1 0 0 0 0 0 0 2 2 2 0 0 2 2 0 0 0 1 1 1 0 1 0 0 2 0 0 0 0 0 0 0 0 2 1 0 0 0 1 0 1 2 0 0 0 2 0 2 1 0 0 1 0 1 0 2 1 2 0 2 0 0 0 0 0 0 0 0 0 0 0 0 0 1 1 0 0 1 1 0 2 0 0 0 0 0 0 0 0 1 0 1 1
104 0 1 2 0 0 2 1 2 1 0 1 1 1 0 0 1 1 0 1 1 1 0 1 1 1 1 0 1 2 0 1 0 0 0 1 1 2 1 1 1 0 0 0 2 0 1 0 0 1 1 0 1 0 1 2 0 0 0 1 1 1 0 1 0 0 2 0 1 0 0 1 2 1 1 2 2 0 1 0 1 2 1 1 1 0 0 0 1 1 0 1 0 0 1 2 1 0 0 2 0 0 1 0 1 0 2 1 1 1 0 2 0 1 0 1 0 0 1 1 2 0 1 1 0 1 0 0 2 1 1 0 1 1 0 1 1 0 0 1 1 1 0 0 1 0 0 0 0 0 0 1 0 2 1 0 0 2 0 1 1 1 0 2 1 2 1 0 1 2 0 0 0 2 0 0 0 0 1 2 2 2 0 1 0 0 0 2 0 0 0 2 1 1 1 2 1 1 0 2 2 0 0 2 2 0 2 0 2 0 2 0 0 0 0 2 1 0 1 0 1 1 2 2 0 0 0 1 1 1 1 0 0 0 0 0 0 2 2 1 0 1 2 1 1 1 0 0 0 0 0 0 0 0 0 0 1 1 0 0 0 0 0 0 1 0 1 0 0 0 0 1 2 0 0 0 0 1 1 0 0 1 0 0 0 0 0 0 0 1 0 0 1 2 2 1 0 1 0 1 0 2 2 0 1 0 1 0 1 1 0 2 2 0 2 1 1 0 1 0 0 1 1 0 1 0 1 0 1 0 0 0 0 0 0 0 0 0 0 0 0 1 0 2 0 2 0 1 1 0 0 1 0 1 0 1 1 0 0 2 1 0 0 0 0 0 2 0 1 0 1 1 1 2 1 1 1 1 0 2 0 1 0 0 0 0 0 0 0 0 0 0 2 0 2 0 1 1 2 2 0 2 0 1 1 1 1 0 0 0 0 0 0 0 0 2 1 0 0 0 0 0 0 2 0 0 0 0 0 0 0 0 0 2 1 1 0 0 0 0 2 0 0 0 1 1 0 0 1 2 0 1 0 2 2 2 2 1 0 2 1 0 0 0 0 1 0 1 0 0 2 0 1 2 1 0 1 1 2 0 1 0 0 0 1 1 0 0 2 0 0 2 0 0 1 0 1 2 2 1 1 1 2 1 1 0 2 1 2 0 1 1 2 1 1 1 0 0 1 1 1 2 2 0 1 1 0 1 1 2 0 1 0 0 0 0 1 1 2 0 0 2 0 0 0 2 0 1 1 1 0 0 1 1 1 1 1 0 1 0 0 0 2 0 2 0 0 1 1 0 1 1 1 0 1 0 1 1 0 1 0 0 0 0 0 0 0 1 0 1 0 1 0 1 1 1 1 1 1 0 0 2 0 0 0 1 1 0 1 1 0 0 0 1 1 1 0 0 0 0 0 0 0 0 1 1 1 1 0 0 0 1 0 0 0 0 2 1 1 1 2 1 0 0 2 0 2 0 2 1 0 1 0 1 2 0 0 1 1 0 0 0 0 0 0 2 2 1 1 0 0 1 0 0 1 2 0 2 1 1 0 0 1 0 0 0 1 1 1 2 2 0 0 0 0 0 0 1 0 1 0 0 2 0 1 0 1 1 0 0 0 0 0 1 0 1 0 1 1 1 0 0 0 0 0 1 1 0 1 0 2 1 0 0 0 1 0 0 0 1 0 1 0 0 0 1 1 1 0 0 0 0 1 0 0 0 1 0 0 0 0 0 2 0 1 0 2 2 0 0 0 1 1 0 0 1 0 0 1 2 1 1 0 0 1 1 1 2 1 2 0 1 0 1 1 1 0 1 0 2 0 0 0 1 2 0 2 1 0 0 0 0 0 0 0 2 0 0 2 0 1 1 2 2 0 0 0 0 0 2 1 1 0 1 0 0 0 0 2 1 1 0 2 1 1 1 2 1 0 0 1 1 0 2 0 0 0 1 0 0 0 0 0 0 0 1 1 1 2 0 0 0 0 1 0 0 0 0 2 2 2 0 2 1 1 1 1 0 1 1 1 0 0 2 2 0 2 0 0 0 0 2 1 0 0 2 0 2 0 1 0 0 1 0 1 2 1 1 2 1 0 2 1 1 1 0 1 1 1 0 2 0 0 0 0 0 0 1 0 1 0 2 0 1 0 1 2 0 0 0 2 0 1 0 1 0 1 1 0 1 1 1 1 1 0 0 0 0 1 1 0 0 1 1 1 0 0 2 2 0 0 0 1 1 0 0 1 0 0 2 0 0 0 1 0 0 0 0 0 0 0 0
105 0 1 1 0 1 1 1 2 2 1 0 0 1 1 1 1 0 0 2 1 1 0 1 1 1 0 1 1 0 1 2 2 1 0 2 0 0 0 0 0 2 0 0 2 0 0 0 1 0 0 0 0 1 1 1 0 0 1 1 1 1 0 2 0 0 1 0 1 0 0 0 2 0 1 2 2 0 2 0 0 1 2 0 2 0 1 1 1 1 0 0 1 2 0 2 0 1 0 2 0 0 1 1 0 0 2 2 0 0 0 2 0 0 0 0 0 0 0 2 2 0 2 0 0 0 0 0 1 1 1 0 0 0 0 0 0 2 0 2 1 1 0 0 0 0 0 0 1 0 0 1 0 0 0 0 0 1 0 0 0 2 0 2 0 2 0 0 1 1 0 1 1 1 0 0 0 0 0 0 0 1 0 2 0 0 0 2 1 2 0 2 2 2 2 1 1 2 0 0 0 0 0 1 2 0 2 0 0 0 2 0 2 0 0 2 0 0 1 1 1 1 1 2 0 0 0 0 0 0 0 1 0 0 2 0 1 1 2 1 0 0 2 2 1 1 0 0 1 1 1 1 1 0 0 0 2 0 1 0 0 0 0 0 0 0 2 0 2 1 0 2 1 1 0 0 0 2 2 0 1 1 1 0 1 0 0 2 0 1 0 0 0 1 1 0 0 0 0 0 0 0 2 0 0 1 1 0 1 0 1 1 1 0 1 0 2 0 0 1 0 2 1 1 1 0 1 0 1 1 1 1 0 0 0 0 0 2 0 1 1 1 1 0 0 0 1 1 2 0 0 0 0 1 0 1 0 1 0 1 1 0 2 1 2 0 0 1 2 0 2 0 1 1 0 0 0 1 0 2 0 0 0 1 2 2 0 0 0 1 1 2 0 0 2 0 0 0 0 0 0 0 0 2 2 1 0 0 0 0 0 0 1 0 1 1 0 2 0 2 1 1 0 2 1 2 1 0 0 0 1 0 0 2 1 1 0 1 2 1 1 0 0 1 0 2 0 0 1 0 0 1 0 1 2 1 2 2 1 1 1 0 1 1 0 0 0 2 0 1 2 2 2 1 1 0 1 2 2 0 1 1 0 0 2 1 0 0 2 0 0 2 0 0 0 0 1 1 1 1 1 2 2 0 0 0 1 0 0 1 0 0 1 1 2 0 0 2 0 2 2 2 1 0 0 0 1 0 1 2 1 0 2 0 2 0 1 0 2 0 1 1 2 1 0 1 0 0 2 0 0 0 0 1 1 2 0 1 2 0 0 0 1 0 0 1 2 2 0 1 0 2 0 0 0 0 1 2 0 1 0 0 0 0 1 0 0 0 0 0 0 1 0 0 0 1 1 0 0 0 0 1 0 1 0 1 1 1 0 1 1 0 0 1 1 1 2 0 0 1 0 0 0 0 0 1 1 2 0 0 0 0 0 0 0 0 1 0 0 0 1 1 0 1 2 0 2 0 2 1 0 2 0 1 1 0 0 1 1 1 1 0 2 0 2 2 1 2 0 0 2 0 0 0 0 2 1 1 0 0 1 0 2 0 2 2 1 1 1 0 1 0 1 1 1 0 1 2 0 0 0 1 0 0 2 0 2 2 0 1 1 1 0 0 1 1 0 2 0 0 2 0 0 1 0 2 0 0 1 0 1 0 0 0 0 0 0 0 0 1 0 1 0 0 0 1 1 1 1 1 0 0 1 0 0 0 0 0 1 0 0 0 1 0 0 1 2 1 0 2 0 1 0 1 1 0 1 0 1 2 0 1 1 1 0 1 0 1 1 1 1 1 2 0 1 0 0 0 0 0 0 0 1 2 1 0 1 0 2 2 1 0 0 1 0 2 1 0 2 0 2 2 0 2 1 0 1 0 0 2 1 1 0 0 0 1 0 0 0 0 0 0 0 0 0 0 0 1 0 1 0 1 1 2 0 1 1 0 0 0 1 0 0 0 0 1 0 0 2 0 0 0 0 0 0 0 0 0 0 0 0 0 2 0 0 0 0 0 1 0 2 0 1 2 2 0 2 0 0 1 0 1 1 0 1 2 1 1 1 1 1 0 1 0 1 2 2 0 2 1 0 2 1 1 2 0 1 2 0 0 2 0 0 1 0 0 0 2 0 1 0 1 2 1 0 1 2 0 0 1 2 0 1 0 1 0 1 1 0 1 1 1 1 0 1 0 2 0 2 1 1 0 0 0 0 0 0 1 1 1 0 0 0 0 0 0 0 0 2 2 0 0 0 2 0 0 0 0 0 0 0 0
106 0 2 1 0 0 1 1 1 1 1 1 0 1 0 0 1 1 1 1 1 1 0 1 1 1 0 2 1 1 1 1 0 2 1 1 1 2 0 1 1 1 0 0 1 0 0 0 0 0 0 2 0 0 1 0 0 0 0 2 0 2 0 2 0 0 1 0 2 1 1 1 2 1 2 2 2 0 2 2 0 2 1 1 1 0 0 0 1 2 0 0 0 1 1 1 0 0 0 0 0 0 1 0 1 1 1 1 1 0 0 2 1 2 2 2 1 0 1 1 1 0 1 1 0 1 0 0 1 0 1 1 0 0 1 0 1 0 0 2 1 1 0 0 2 0 0 0 1 0 0 1 0 0 0 0 0 0 0 1 1 1 0 2 1 1 1 0 0 2 0 1 0 2 0 0 1 2 0 0 0 0 1 2 1 1 2 1 0 0 2 1 1 0 1 2 1 1 0 1 1 0 1 0 2 0 2 0 1 0 1 0 2 0 0 2 0 1 2 0 1 1 2 2 0 0 2 0 0 0 0 0 1 1 1 1 0 2 2 1 0 1 2 2 2 2 0 0 0 0 0 0 1 0 1 1 0 1 0 1 1 1 0 0 1 0 1 0 0 0 1 1 0 0 0 0 0 1 1 0 1 2 2 0 2 2 2 2 0 2 0 0 0 1 2 0 1 1 0 2 0 0 1 1 0 0 1 0 1 0 1 2 2 0 1 0 2 0 0 0 1 1 2 1 2 0 0 0 0 1 0 1 0 0 0 1 1 0 0 0 0 0 1 1 0 0 2 1 1 2 2 0 1 0 1 0 1 2 0 1 1 0 0 0 0 0 0 2 2 0 2 0 0 2 0 0 1 1 1 1 1 1 1 1 1 0 0 0 0 0 0 1 1 1 2 0 2 0 1 1 0 1 0 2 1 0 0 2 0 0 0 0 0 1 1 2 1 0 0 0 0 2 1 1 1 2 2 0 0 0 0 0 0 1 1 2 0 2 1 1 1 0 0 0 1 1 0 0 1 1 0 1 0 1 1 0 1 1 1 1 1 0 1 0 0 1 0 2 0 0 2 0 2 0 0 0 0 2 1 1 1 0 1 0 1 0 1 1 2 1 1 2 0 1 1 0 2 2 2 2 0 2 1 1 0 1 1 2 2 0 0 0 1 2 2 0 0 0 1 1 1 2 1 0 0 1 1 0 0 0 1 1 1 0 1 0 1 0 1 2 0 0 2 2 2 1 0 2 0 2 0 0 1 2 1 1 0 0 0 1 1 0 1 0 0 1 2 2 1 0 0 1 1 0 0 1 1 0 0 0 0 0 1 0 1 1 2 1 0 0 0 0 1 0 0 1 0 1 0 0 0 2 0 1 0 0 0 1 0 0 1 0 0 0 2 0 0 0 0 0 0 0 0 0 0 1 1 2 0 0 0 0 0 0 0 2 0 1 1 2 1 1 0 1 2 0 1 0 1 1 0 1 0 1 2 0 0 0 2 1 1 0 0 1 1 1 2 1 1 0 1 1 0 0 0 1 1 1 2 1 1 0 2 0 2 2 1 1 1 1 1 0 1 2 2 0 2 0 0 0 0 0 0 0 1 0 0 2 0 0 0 0 0 0 0 0 0 2 1 1 1 0 0 0 0 2 0 0 1 0 0 0 0 0 0 0 1 0 0 2 0 2 1 1 1 1 2 0 0 0 0 0 1 0 1 1 0 0 1 0 0 0 1 0 0 1 2 2 0 1 0 0 2 0 0 1 1 0 2 2 1 1 1 1 1 0 1 1 0 2 0 2 1 1 1 1 0 2 0 2 0 0 0 2 2 0 2 0 0 2 2 1 0 1 0 2 2 0 2 1 1 2 1 2 0 0 0 0 0 2 1 1 1 1 0 1 1 0 1 0 1 1 0 0 0 0 0 0 0 0 0 2 1 2 0 1 0 0 0 0 0 0 0 0 0 2 2 0 1 0 0 0 0 1 0 0 0 1 0 0 1 1 0 0 0 2 0 1 1 2 0 0 1 2 2 0 2 1 0 0 0 0 1 1 2 2 0 1 0 0 0 0 0 1 1 0 1 0 1 1 0 1 2 2 2 0 0 0 0 1 2 0 0 1 1 0 1 1 0 0 0 0 1 1 0 0 1 0 0 0 2 0 1 0 1 1 1 2 0 0 2 0 1 0 2 0 2 0 1 0 1 0 0 0 0 0 0 2 2 0 0 0 1 2 1 1 1 1 0 2 1 0 0 1 0 1 0 0 1 0 0 2
107 0 0 2 0 1 2 1 1 1 1 0 0 1 0 0 0 2 2 1 1 1 0 2 2 0 1 0 0 0 0 1 1 1 2 2 1 1 0 1 1 1 2 0 2 1 0 0 0 0 0 2 0 0 2 1 0 0 0 0 1 2 1 1 0 1 1 0 2 0 0 1 2 0 1 2 2 0 2 1 1 2 2 0 1 0 0 1 2 2 0 1 1 2 0 1 0 1 1 1 0 0 0 2 0 0 2 1 1 0 0 2 1 2 1 2 1 0 1 1 1 1 2 0 1 1 0 1 1 1 0 1 1 1 0 0 0 0 0 1 1 1 0 0 0 0 0 0 0 0 0 1 0 0 0 1 1 0 0 1 0 1 1 2 0 0 0 0 1 0 1 0 1 1 0 0 0 1 0 0 0 0 0 1 0 0 0 2 1 1 0 2 1 0 1 1 1 2 1 1 1 1 0 0 2 0 1 0 0 0 2 0 0 0 0 2 1 0 0 1 1 1 1 1 0 0 2 1 0 0 0 2 0 0 2 0 0 1 2 1 0 0 2 2 2 2 0 0 0 0 0 0 1 0 0 0 1 0 0 0 0 0 0 0 0 0 1 0 2 1 0 0 0 0 1 1 0 1 1 0 1 2 2 0 1 1 0 1 0 2 1 1 1 2 2 1 0 1 1 1 1 1 2 0 0 0 1 0 1 0 0 1 1 0 2 0 1 1 0 0 1 2 2 2 1 0 0 1 0 1 0 1 0 0 0 0 0 2 1 1 1 2 1 2 0 0 2 1 1 1 0 0 1 0 1 1 1 1 0 2 2 0 2 1 2 0 1 1 1 0 1 1 0 2 1 1 0 1 0 2 1 0 1 2 0 2 2 0 0 0 0 0 2 0 1 1 1 0 2 1 1 1 0 1 0 0 1 0 0 0 0 0 0 2 2 2 0 0 0 0 0 0 0 1 1 1 0 1 1 1 0 2 0 2 0 0 1 1 0 0 2 0 0 0 1 1 0 0 1 0 0 0 0 1 1 0 1 1 2 2 1 0 1 0 0 1 0 1 0 0 1 0 2 2 0 2 0 0 2 0 0 0 2 1 1 1 1 0 2 0 0 2 0 0 0 0 2 1 2 2 0 2 2 0 0 1 1 1 1 0 0 0 1 1 1 0 0 0 1 1 1 2 1 0 0 1 1 0 0 1 2 0 1 1 1 0 1 0 2 1 0 1 0 1 1 2 0 1 1 2 0 0 1 2 2 0 0 0 2 0 0 0 1 0 1 1 1 2 2 0 1 1 1 0 0 0 2 1 0 1 0 0 1 0 0 0 2 2 2 2 0 0 1 1 1 0 1 0 0 0 0 2 1 1 0 1 1 0 0 1 1 0 0 0 2 0 0 0 0 1 0 1 0 0 0 2 1 1 0 0 0 0 1 0 0 0 2 0 0 2 1 1 0 1 2 0 2 0 0 0 0 2 0 0 0 0 0 0 1 1 1 0 1 0 1 2 0 2 0 0 0 1 0 0 1 2 0 2 0 0 0 0 2 2 2 1 1 1 1 1 1 0 0 1 0 0 1 1 0 0 0 0 0 0 1 0 0 1 0 1 2 1 0 0 0 0 0 2 1 1 1 0 1 0 0 2 0 0 1 0 0 0 0 0 0 0 0 0 0 0 0 0 1 1 2 0 2 0 0 0 0 0 1 1 1 0 0 0 2 1 0 0 1 0 0 0 1 1 0 1 0 0 0 1 1 0 0 0 1 2 0 0 1 0 0 1 0 2 2 0 2 0 0 1 1 1 0 0 0 1 0 0 2 2 0 1 1 0 0 2 2 0 1 0 1 2 1 0 1 0 1 1 0 2 1 0 1 0 0 2 1 1 0 1 0 0 0 0 1 0 0 0 0 0 0 0 0 0 0 0 0 2 0 2 0 0 0 0 0 0 1 0 1 0 0 2 0 0 1 1 1 0 0 0 0 1 0 0 1 2 1 0 1 0 0 1 1 1 0 1 0 0 2 2 2 0 2 0 0 0 0 2 1 0 1 2 0 2 0 0 0 0 0 0 0 0 1 1 2 1 0 2 2 0 0 0 1 0 1 0 2 0 0 1 0 0 0 0 0 1 0 1 2 0 0 0 0 1 0 1 2 0 1 1 0 0 1 2 0 0 1 0 1 0 1 1 2 0 1 0 0 1 0 0 0 1 1 2 2 0 0 0 1 2 0 1 1 1 0 2 1 0 0 2 0 0 0 1 1 0 0 1
108 1 1 1 0 0 1 1 1 2 2 0 1 2 0 0 0 1 0 1 1 1 0 2 2 1 2 0 0 1 1 0 0 0 2 0 2 2 1 0 0 1 0 1 2 0 1 0 0 0 0 0 1 0 0 1 0 0 0 2 0 0 0 0 0 0 2 0 1 0 0 1 2 0 1 2 2 0 2 0 1 1 2 0 2 0 0 0 1 2 0 0 1 2 1 2 1 1 1 1 1 0 0 1 1 1 2 1 1 0 0 2 0 0 1 1 0 0 1 1 1 0 2 0 0 1 0 0 0 0 0 0 0 2 1 1 0 0 0 2 1 1 0 1 0 0 0 0 0 0 0 1 1 0 1 0 0 0 1 1 0 0 1 2 1 2 1 0 1 2 0 1 1 1 0 0 0 0 0 0 0 0 1 2 2 2 2 0 0 0 0 0 2 1 2 1 1 2 0 0 0 0 0 0 2 1 2 0 1 0 1 0 1 0 0 1 1 0 2 0 2 2 2 2 0 0 1 2 1 1 0 0 0 0 1 0 0 2 2 2 0 0 2 2 1 2 0 0 0 0 0 0 2 0 0 0 0 2 0 2 1 1 0 0 0 0 0 1 2 1 0 1 1 1 0 0 0 2 2 0 1 1 1 1 2 0 0 0 0 1 0 0 1 2 2 1 0 0 0 0 0 0 2 0 0 0 2 0 1 0 0 0 2 2 2 0 2 0 1 0 0 1 2 1 0 0 1 1 0 2 0 0 0 0 0 0 0 2 0 2 1 1 1 1 0 1 0 0 0 1 1 0 0 1 0 1 1 1 0 2 2 0 1 0 1 1 0 1 2 0 2 0 1 2 0 0 0 1 0 2 0 0 0 0 0 1 1 1 1 0 0 2 1 0 1 1 1 2 0 0 0 0 1 2 2 1 1 0 1 1 0 1 1 0 1 2 0 1 0 1 1 1 0 1 1 2 0 0 0 0 1 0 0 0 0 0 0 0 1 0 1 0 0 0 0 0 0 1 2 1 0 1 0 2 1 1 1 0 1 2 1 0 2 0 0 0 0 1 0 0 1 0 2 2 0 0 0 2 2 1 0 0 1 0 2 0 0 0 2 0 0 2 0 1 0 0 1 2 2 2 0 2 1 1 0 1 1 1 0 1 0 2 1 0 0 2 0 0 2 0 1 2 2 0 1 1 0 0 0 1 1 0 0 0 0 0 1 0 2 2 0 0 1 1 1 1 1 2 0 2 0 0 0 2 0 1 0 1 1 0 0 0 0 1 0 0 1 1 0 0 0 1 0 0 0 0 0 2 0 1 1 0 0 0 0 0 1 1 0 1 0 0 2 1 1 0 1 0 0 1 0 1 0 0 1 0 0 2 0 2 1 0 0 0 1 0 0 0 1 0 0 0 0 1 1 0 1 1 0 0 0 0 2 0 0 1 1 0 0 2 0 1 0 1 2 0 2 0 0 0 0 2 1 1 1 1 0 0 2 1 1 0 1 1 1 1 0 1 0 0 2 0 1 0 0 1 1 0 1 0 0 0 2 0 1 1 1 2 1 1 2 0 0 2 1 0 2 2 0 0 0 0 0 0 2 0 0 2 0 0 1 1 0 1 0 0 0 1 0 0 1 0 1 0 0 2 0 1 0 1 2 0 0 0 0 0 1 0 0 0 0 0 1 0 1 0 1 1 0 1 0 1 0 0 0 0 0 0 1 1 0 0 2 0 0 1 2 1 0 1 1 0 2 0 0 0 0 1 1 2 2 1 1 0 0 2 0 2 1 1 1 1 2 0 0 0 0 1 1 1 0 1 1 2 1 0 0 1 0 1 1 0 2 0 2 2 2 1 1 0 1 1 1 1 0 0 0 0 1 2 1 2 1 0 0 0 0 0 1 0 0 1 1 0 1 1 1 0 0 0 0 2 1 1 1 0 1 0 0 0 0 0 0 0 0 1 1 1 2 0 0 0 0 1 0 0 0 1 0 2 2 0 2 0 0 0 0 2 0 2 0 0 1 2 2 0 2 0 0 0 0 2 2 0 2 1 1 0 1 1 1 0 1 0 2 1 1 1 2 0 0 2 2 0 0 0 0 0 0 1 1 0 1 1 1 0 0 1 1 0 0 0 2 2 0 0 0 0 0 0 2 0 1 0 1 0 1 2 0 0 1 1 0 1 1 0 1 0 1 0 0 1 1 1 0 1 0 1 1 0 0 0 2 2 0 0 2 1 1 2 0 0 0 0 0 0 0 0 1 0 0 0
109 0 2 0 0 0 1 0 0 2 2 0 2 2 0 0 0 1 0 1 1 1 0 1 1 0 1 0 0 1 0 0 2 2 0 1 1 2 0 2 2 0 0 0 2 1 1 0 0 0 0 2 1 0 1 1 1 0 0 2 0 0 0 2 0 0 2 0 1 0 0 2 2 1 2 2 2 0 2 0 1 2 1 0 1 0 0 1 2 2 0 2 1 1 0 2 0 0 0 2 0 0 0 0 2 1 2 0 2 0 0 2 1 1 1 1 1 0 0 1 1 0 1 1 0 1 0 0 0 0 0 0 0 0 0 0 0 0 0 1 0 2 0 0 0 0 0 0 0 0 0 0 0 0 0 0 0 1 0 2 0 2 0 2 0 2 1 1 0 1 1 0 1 1 1 1 0 1 0 1 0 1 0 2 1 1 0 1 1 0 1 0 2 1 2 1 2 2 0 0 0 0 1 0 2 0 2 0 0 0 1 0 0 0 0 2 1 0 1 0 1 1 2 2 0 0 2 0 0 0 0 1 1 1 1 1 0 2 2 2 0 0 2 1 1 1 1 0 1 1 0 0 0 0 0 0 2 2 0 0 0 0 1 1 1 0 0 0 2 0 0 0 0 0 0 0 0 2 2 0 0 1 2 0 2 2 0 0 2 2 2 2 1 2 2 1 0 1 0 0 0 0 2 0 1 0 0 0 1 0 0 1 2 0 2 0 1 0 0 1 1 2 0 1 1 0 0 0 1 2 0 1 0 0 0 0 0 1 0 0 0 0 0 2 0 0 2 0 2 2 2 0 0 0 0 0 1 2 0 1 1 1 1 1 1 2 0 1 2 0 2 0 0 2 1 1 2 1 0 2 0 0 0 0 0 0 0 1 1 2 2 2 1 1 2 0 2 0 1 1 0 2 0 2 1 1 0 2 0 0 1 0 1 0 1 1 0 1 0 1 1 1 1 1 1 2 0 0 0 1 1 0 0 2 0 0 0 1 0 0 1 0 0 1 0 2 0 1 2 1 0 2 0 2 0 0 0 1 1 1 1 0 0 0 0 1 1 1 0 0 1 0 2 0 1 1 0 1 0 0 0 0 2 1 0 0 1 1 1 1 2 1 0 2 1 0 1 1 1 2 0 2 2 1 1 2 2 1 1 1 0 0 1 1 1 1 0 0 1 2 2 1 2 0 2 0 0 1 1 2 0 1 1 0 1 0 1 0 2 2 0 1 2 1 0 0 2 0 2 0 0 0 1 1 1 2 0 1 0 1 1 0 2 0 2 0 0 2 2 0 1 1 2 0 2 0 2 1 0 1 0 0 1 0 1 1 2 2 2 2 0 0 0 0 0 1 2 1 0 0 0 2 0 0 0 0 2 0 0 0 0 0 0 1 1 1 1 0 1 0 0 0 0 0 0 1 2 2 0 0 0 1 0 0 0 0 1 0 0 1 1 1 0 0 2 0 2 0 2 0 0 1 0 2 2 0 0 1 1 0 0 0 0 1 0 1 0 2 0 0 1 1 0 0 1 2 0 0 1 0 0 0 2 0 2 2 2 1 2 1 2 0 0 1 0 0 1 2 0 2 0 0 0 0 1 0 1 1 0 0 1 1 0 2 0 0 1 0 0 0 0 0 1 0 0 2 1 0 0 0 1 0 0 0 0 0 1 0 0 2 0 2 1 1 1 0 1 1 1 1 0 1 1 2 0 0 0 0 0 0 0 1 1 0 0 0 2 1 0 1 0 0 2 0 0 1 1 0 0 0 2 2 1 0 1 0 1 0 0 2 0 2 2 0 2 0 0 0 0 1 0 0 0 2 1 1 1 1 0 1 1 0 0 1 0 2 1 0 1 0 0 0 1 2 0 0 1 0 1 2 1 2 2 0 0 0 0 0 1 0 0 1 0 0 0 0 0 0 0 0 0 2 0 2 0 0 0 0 0 0 0 0 1 0 0 2 0 1 2 0 0 0 0 1 0 2 1 0 2 2 2 0 2 0 0 0 0 0 1 1 0 0 2 0 0 0 2 0 0 0 1 2 1 0 1 2 0 1 0 0 0 0 0 0 1 1 1 2 2 1 1 1 2 0 0 0 0 2 1 0 2 1 1 1 2 0 1 0 0 2 0 0 2 1 0 0 2 1 0 0 2 0 0 0 2 1 2 2 0 0 2 0 1 0 0 0 0 0 0 0 0 0 0 0 0 1 0 0 0 0 0 0 0 1 0 0 0 0 0 1 0 0 1 1 0 0 0 0 0 0 0 2
110 1 1 2 0 1 2 2 2 1 0 1 1 2 0 0 0 1 0 1 1 1 0 2 2 0 0 2 0 0 2 1 1 2 0 1 1 2 0 1 1 1 0 1 2 1 1 0 1 0 0 0 1 1 0 2 0 0 0 0 1 2 0 2 0 0 1 0 1 1 0 1 2 0 1 2 2 0 2 0 1 1 2 0 2 0 0 0 2 2 0 1 1 1 0 2 0 0 0 2 0 0 1 0 1 0 2 1 1 0 0 1 0 1 1 1 1 0 1 1 1 1 0 2 0 1 0 1 2 2 0 1 0 0 0 0 0 0 0 1 2 1 0 0 1 0 0 0 0 0 0 0 0 0 0 0 0 0 0 0 0 0 0 2 2 2 1 0 0 0 0 0 1 1 1 0 1 1 0 1 0 2 0 2 2 1 1 0 0 0 0 0 2 0 2 2 2 2 1 1 1 1 0 0 2 0 1 0 0 1 2 0 0 0 0 2 1 1 1 1 1 1 1 2 0 0 1 0 0 0 0 0 1 2 0 0 0 2 2 2 0 0 2 1 2 2 1 0 2 1 0 0 1 0 2 1 0 1 0 1 1 1 0 0 1 1 1 0 1 1 0 2 1 0 0 0 0 2 2 0 1 2 2 1 2 2 0 2 0 2 1 1 1 2 2 1 0 0 0 0 0 1 2 0 0 0 0 0 1 0 1 1 1 0 0 0 2 0 0 1 0 1 1 0 1 0 0 0 1 0 0 0 0 0 0 0 0 1 0 0 0 1 1 1 0 0 1 0 0 1 1 0 0 0 0 0 1 0 0 0 1 1 1 1 1 2 0 2 2 1 2 0 1 2 1 1 2 1 1 1 1 1 0 0 0 0 0 0 0 0 0 0 1 2 2 0 2 0 1 1 0 1 0 2 1 0 0 1 1 1 0 1 0 2 2 2 0 0 0 0 0 0 0 0 0 0 0 1 1 0 0 1 1 1 1 0 0 2 1 1 1 0 0 1 0 1 0 0 1 2 0 1 0 2 0 0 1 2 2 2 0 2 0 1 0 0 0 2 0 1 1 1 1 1 1 0 0 1 1 0 1 1 0 0 2 0 0 0 2 0 0 2 1 2 1 0 1 2 2 1 1 1 2 1 0 1 1 1 1 0 0 0 0 2 1 2 1 0 2 2 2 2 2 0 1 1 0 1 0 2 0 2 1 1 1 0 0 0 1 2 0 2 2 1 1 0 1 0 2 0 0 0 0 1 1 0 1 1 1 0 0 0 2 0 2 0 0 2 1 0 0 0 1 0 0 0 0 1 0 0 0 0 0 0 1 1 1 0 0 0 0 0 0 0 0 0 1 0 0 0 0 2 0 0 0 1 0 0 0 0 2 0 0 0 2 0 0 0 1 0 0 0 0 0 0 0 2 1 0 0 1 0 0 0 0 0 1 0 0 2 0 1 0 1 1 0 2 0 1 1 0 2 0 1 1 0 0 0 1 1 1 0 1 0 1 1 1 2 0 0 0 1 1 0 0 2 1 0 0 0 1 0 1 1 1 1 0 1 1 2 2 0 0 0 0 0 2 2 0 2 1 0 0 0 1 0 0 1 0 0 1 0 0 1 0 1 0 0 0 0 0 1 0 0 0 2 0 1 1 0 1 0 0 0 0 0 1 0 0 2 1 1 0 0 2 0 2 2 2 1 0 1 1 0 1 1 0 0 1 0 0 0 2 0 0 0 2 2 0 1 0 0 2 0 0 1 1 0 1 1 2 2 0 1 0 1 0 2 2 0 1 0 0 1 1 1 0 0 0 2 0 0 1 2 1 1 0 0 0 0 0 0 1 1 1 2 2 1 2 0 1 2 1 2 0 0 1 0 1 2 1 2 1 1 0 0 0 0 1 1 0 0 1 0 0 0 0 0 0 0 0 2 1 2 0 1 0 1 1 1 0 0 0 0 0 0 1 0 1 0 0 0 0 1 0 2 1 2 0 1 0 2 2 0 0 0 1 0 1 1 1 0 1 2 2 0 2 0 0 0 0 1 0 0 1 2 0 0 0 1 0 0 1 0 1 1 2 1 1 0 1 1 2 0 2 0 0 0 1 0 2 1 1 2 1 0 0 0 1 0 0 0 2 2 1 0 2 0 0 1 2 0 2 0 0 0 0 2 0 0 2 0 1 0 1 1 1 0 0 0 0 0 0 0 0 1 1 0 0 0 0 0 0 1 0 0 0 0 0 1 0 0 0 1 0 0 1 0 1 0 0 2
111 1 1 1 0 0 1 2 2 0 0 0 0 1 1 0 0 0 0 0 0 0 0 2 2 0 1 1 1 2 0 1 1 2 2 0 2 1 0 2 2 0 0 0 2 1 0 0 1 0 0 0 1 0 0 2 0 0 0 1 0 1 0 1 0 1 1 0 0 0 0 0 2 0 1 2 1 0 2 1 1 2 2 0 2 0 1 1 2 2 0 1 0 1 1 2 0 1 1 1 0 1 1 0 1 1 2 1 1 0 0 2 0 1 0 1 0 0 1 1 1 1 1 1 0 1 0 0 2 2 1 0 1 1 0 0 0 1 0 1 0 2 0 0 1 0 1 0 0 0 0 2 0 1 0 0 1 1 0 2 1 1 0 2 0 2 1 0 1 0 0 0 0 2 2 0 0 0 0 0 0 1 1 2 2 1 2 1 0 1 1 1 1 1 1 2 1 0 0 0 0 0 0 1 2 0 1 0 0 0 2 0 1 0 1 1 0 0 1 0 2 2 1 1 1 0 0 2 2 2 0 0 0 0 2 0 0 2 2 2 0 0 1 1 1 1 0 0 0 0 0 0 2 0 0 0 1 0 0 1 0 0 0 0 0 0 0 0 2 1 0 1 1 0 0 0 0 1 1 0 0 0 0 0 1 0 0 1 0 2 1 0 0 1 1 0 0 0 0 1 0 0 2 0 1 2 0 0 1 0 1 1 1 0 1 0 2 0 0 1 1 2 1 0 0 0 0 0 1 1 0 1 0 0 0 0 0 1 0 1 0 1 1 2 0 1 1 0 0 1 1 0 0 0 0 0 1 1 0 2 2 0 0 0 0 2 0 2 2 0 2 0 2 1 1 1 1 2 2 0 1 0 2 1 0 0 0 0 0 0 0 0 1 0 2 0 1 2 0 0 0 1 0 2 2 2 0 0 0 0 0 0 0 1 1 2 0 1 0 1 1 2 1 1 0 2 1 0 0 0 1 0 0 2 0 0 0 1 1 0 1 0 0 1 0 2 2 1 2 1 0 0 0 2 0 0 0 1 1 1 1 0 0 0 0 2 1 2 0 1 1 0 1 1 2 0 1 1 2 1 1 0 1 0 1 0 1 1 2 0 0 2 1 2 2 0 2 1 1 1 1 1 2 0 0 1 1 2 1 1 0 1 0 2 2 0 0 0 1 1 1 2 1 0 0 1 0 1 1 2 0 1 1 0 1 0 0 0 0 0 1 0 1 1 1 1 0 2 0 2 0 0 0 1 1 1 0 0 0 2 1 0 0 1 0 1 2 2 1 0 0 0 0 0 0 0 0 2 0 1 0 0 0 1 0 0 1 1 0 1 0 0 1 0 1 1 2 1 0 1 1 1 0 1 0 0 1 1 0 1 1 0 0 0 0 0 1 0 0 0 0 0 0 0 0 0 2 2 0 0 1 1 1 0 0 1 0 0 1 1 2 1 0 1 2 0 2 0 1 0 0 1 0 0 1 0 0 0 2 0 0 0 1 0 2 1 0 2 0 0 1 0 1 0 0 2 0 0 1 0 0 2 2 0 2 1 1 0 2 2 1 1 1 2 0 0 1 1 0 1 1 0 1 1 1 1 1 0 1 0 0 0 0 1 0 1 0 0 0 0 0 1 2 0 0 0 2 0 2 0 2 2 1 0 0 2 1 0 0 1 1 0 1 1 2 0 2 0 0 0 0 0 1 0 0 0 0 0 1 1 0 0 2 0 0 1 2 0 0 0 0 0 2 1 0 0 1 0 0 1 2 1 1 0 0 2 0 2 1 1 1 1 2 0 0 0 0 1 0 1 0 0 1 2 1 0 1 0 0 2 2 0 1 0 0 1 1 0 2 0 2 2 0 2 0 0 1 0 0 2 0 2 0 1 0 1 0 0 0 0 0 0 2 0 1 1 1 0 0 0 0 2 1 1 1 0 1 0 0 0 2 0 0 0 0 0 1 0 2 0 0 0 2 0 0 0 0 1 1 1 1 0 2 0 0 0 0 0 0 1 1 0 2 1 2 1 2 0 0 0 0 2 2 0 2 1 2 1 0 1 0 0 0 0 0 0 2 1 1 0 0 1 2 0 1 0 1 2 0 0 2 0 1 1 2 0 1 0 0 2 0 0 1 0 0 0 0 1 1 0 2 0 1 0 1 0 2 1 0 0 1 0 2 0 1 0 1 0 1 0 0 0 0 0 0 0 2 2 2 0 0 0 1 1 0 0 1 2 0 2 0 2 1 2 0 0 1 0 0 0 0 1
112 0 0 2 0 0 2 2 2 1 0 2 0 0 0 0 0 0 0 1 2 1 0 1 1 1 2 1 1 0 1 1 2 1 2 0 2 2 1 1 1 0 0 0 2 0 0 0 0 0 0 0 0 0 1 1 0 1 1 0 1 1 0 2 1 1 2 1 1 0 0 0 2 0 0 2 2 0 2 1 0 1 2 0 2 0 0 0 1 1 0 1 1 2 1 2 0 1 1 1 1 1 0 0 1 0 2 0 2 0 0 2 0 2 0 2 0 0 1 1 1 1 2 0 0 1 0 0 0 0 1 0 0 0 0 0 0 0 0 0 0 2 0 0 1 0 0 0 0 0 0 1 0 2 2 0 1 1 0 1 1 1 0 1 1 2 0 1 1 1 1 1 1 1 0 0 0 1 0 0 0 2 1 2 1 1 1 0 0 0 1 0 1 0 1 2 1 1 0 2 2 0 0 1 2 0 2 0 0 0 1 0 2 0 0 2 1 1 0 2 0 0 1 1 1 0 0 0 0 0 1 0 0 0 1 1 0 1 1 1 0 0 2 1 1 1 0 0 0 0 0 0 1 1 0 0 0 2 1 0 0 0 0 0 0 0 0 0 0 0 0 1 0 2 0 0 1 1 1 0 1 0 1 1 1 1 1 1 0 2 1 0 0 2 2 0 2 0 0 0 0 0 2 0 0 0 0 0 1 0 0 2 2 1 2 0 2 1 0 1 0 1 2 2 1 0 0 1 1 1 0 1 0 0 0 1 0 1 0 0 1 2 2 0 0 0 1 0 1 1 1 0 0 0 0 0 1 1 0 0 0 0 1 0 1 0 0 0 0 0 0 2 0 2 1 0 1 2 0 2 0 0 0 1 1 1 0 1 1 0 0 0 1 0 1 1 0 0 1 1 0 1 0 2 0 0 0 1 0 0 1 0 0 0 0 2 1 0 0 0 0 1 2 2 1 2 1 1 1 0 0 1 0 1 0 1 0 0 0 0 2 0 0 2 0 0 0 0 1 0 0 0 0 2 2 2 2 2 2 1 1 0 1 0 0 1 0 1 0 0 1 0 1 1 0 0 0 2 2 2 2 1 1 0 1 0 1 0 1 0 1 1 0 0 0 0 1 0 0 2 0 2 1 1 0 1 2 0 1 1 1 0 1 1 1 1 0 1 0 1 1 2 2 0 1 1 0 2 0 2 0 2 0 0 0 0 2 0 1 1 0 1 2 2 1 2 0 1 1 2 0 0 1 2 1 0 1 0 2 0 0 0 1 1 0 0 1 2 2 0 1 1 1 0 1 0 1 2 0 1 0 0 0 0 1 0 0 1 0 1 0 1 2 0 1 0 0 0 0 0 0 2 0 0 0 1 1 0 1 1 2 1 0 1 0 1 1 0 0 2 2 2 1 1 1 0 1 0 0 0 0 0 0 0 0 0 0 0 0 2 0 2 0 0 1 0 2 0 0 0 0 2 1 1 2 0 0 1 0 0 0 0 0 1 1 1 1 1 1 0 0 2 0 0 1 0 2 0 0 0 0 0 2 0 0 1 1 1 1 2 2 0 0 2 0 0 2 2 0 2 0 0 0 0 2 0 1 2 0 0 1 1 0 2 0 0 0 1 1 1 0 0 0 0 0 2 0 0 1 0 0 0 1 0 0 1 0 0 1 1 0 1 1 1 1 0 1 0 0 0 0 0 0 0 0 0 1 0 1 1 0 0 2 0 0 0 2 2 0 2 0 0 2 0 0 0 0 0 0 0 2 2 1 0 0 2 0 1 1 2 0 1 0 0 0 0 0 1 0 1 0 0 1 2 1 0 0 1 0 1 1 1 2 0 0 0 0 0 1 0 1 1 0 2 0 0 0 0 1 2 1 2 0 1 1 0 0 0 1 0 0 1 0 0 0 0 0 2 0 1 0 0 1 2 0 0 0 1 1 1 0 0 0 0 0 0 1 0 1 0 0 0 0 0 0 0 0 0 2 2 2 0 2 0 0 0 0 0 0 0 0 0 1 1 1 0 2 0 0 1 0 2 0 0 2 1 0 1 0 0 0 0 0 1 1 1 1 1 2 1 0 1 1 1 1 0 1 1 0 1 2 1 0 2 0 0 0 1 0 1 0 0 2 2 2 2 1 2 0 0 2 0 1 0 1 1 1 1 0 0 2 0 1 0 0 0 0 0 0 1 0 0 0 0 0 1 0 1 1 0 0 0 1 2 1 2 2 2 0 2 1 0 0 1 1 0 0 0 0 0 0 1
113 0 1 1 0 0 2 1 2 1 0 0 1 1 0 0 0 1 0 0 0 0 1 1 2 0 1 1 0 1 1 0 0 0 2 0 2 0 0 0 0 2 1 0 1 0 2 0 1 0 0 0 0 1 1 2 0 0 0 0 1 1 0 2 0 0 1 0 1 0 0 1 2 0 0 2 2 0 2 1 0 1 2 0 2 0 0 0 1 1 0 0 0 1 0 2 1 1 1 2 1 0 2 0 0 0 2 0 2 0 0 2 0 2 0 2 0 0 0 2 2 0 1 1 0 2 0 0 0 0 1 0 0 1 1 1 1 0 0 0 0 2 0 0 0 1 0 0 1 1 0 2 0 1 1 0 0 1 0 2 0 1 0 2 1 1 1 0 0 2 0 1 0 2 0 0 1 0 0 0 0 2 1 2 2 2 1 1 0 0 2 1 2 1 2 1 2 2 1 0 0 1 0 0 2 0 2 0 0 0 2 0 1 0 0 2 0 1 2 0 1 1 2 2 0 0 0 0 1 0 0 0 0 0 2 0 0 1 2 0 0 1 2 1 1 2 0 0 1 1 0 0 1 1 0 0 0 2 1 0 0 0 0 0 1 0 0 1 1 0 0 1 0 0 0 0 0 2 1 0 1 1 0 0 0 1 0 1 0 1 1 0 0 1 2 1 0 0 0 1 0 0 1 1 0 0 0 0 2 0 2 2 2 0 2 0 0 0 0 2 0 2 0 2 2 0 0 0 2 1 0 1 0 0 0 0 0 1 0 1 1 1 2 1 0 0 1 2 2 1 1 1 1 0 1 0 0 0 0 2 2 0 1 1 1 0 1 1 2 1 2 0 1 2 0 0 0 1 0 2 1 0 1 1 1 1 1 0 0 0 0 1 1 0 1 1 0 1 1 0 0 1 0 1 1 0 2 0 0 0 1 0 0 1 1 2 0 0 0 0 0 1 1 1 0 1 0 0 0 0 2 0 0 2 0 0 0 2 1 1 1 0 0 1 0 1 0 0 1 2 0 1 0 2 1 0 1 1 1 0 2 0 1 0 0 1 0 1 0 0 1 0 2 1 0 0 0 2 2 2 1 0 2 2 1 2 0 1 2 1 1 2 1 2 0 0 1 1 1 2 0 2 1 1 0 1 2 0 0 1 0 0 0 1 1 0 0 0 1 2 2 1 2 0 1 1 0 0 0 2 2 0 1 1 0 0 1 0 1 1 1 0 0 0 0 2 0 0 2 0 0 0 0 1 1 1 0 2 0 0 0 0 0 0 0 0 0 0 0 0 0 1 0 0 0 0 1 1 0 0 0 0 0 0 1 1 1 0 0 0 0 0 2 0 2 1 1 0 0 0 0 2 0 0 0 1 1 0 0 1 0 0 0 0 1 2 1 0 0 0 0 0 0 1 1 0 2 1 0 0 0 0 0 0 0 2 0 0 1 2 1 1 0 1 2 0 2 0 1 0 0 1 0 1 1 0 0 1 0 0 0 0 0 1 0 1 1 1 1 0 1 0 0 0 0 1 1 1 1 0 0 2 2 0 1 2 1 0 1 1 0 0 2 2 2 1 2 2 0 1 0 1 0 0 0 0 1 1 0 0 1 1 1 0 1 2 1 1 1 1 0 0 2 0 0 0 2 0 1 0 2 1 0 1 0 0 1 0 0 2 1 1 1 1 1 0 1 0 0 0 0 0 1 0 0 1 0 0 1 1 0 0 1 0 0 0 1 1 0 0 0 0 1 0 0 0 1 0 2 2 0 0 2 1 0 0 0 1 0 2 0 2 1 0 1 0 0 1 0 2 0 0 0 0 2 0 1 0 1 1 1 0 0 1 0 2 2 0 0 0 0 0 0 2 0 0 1 0 0 2 0 2 1 1 0 0 0 0 0 0 0 0 0 0 0 0 0 1 0 0 1 1 1 2 0 0 0 0 1 0 1 0 0 0 0 2 1 0 1 0 0 0 0 1 0 1 0 1 1 1 2 0 2 1 0 1 0 0 1 0 1 0 0 2 2 0 2 0 0 0 1 2 2 0 2 1 1 0 1 1 1 0 0 0 0 0 2 2 2 0 0 2 1 0 0 0 1 1 0 0 2 0 0 1 0 0 0 0 0 2 0 0 0 1 0 1 2 0 0 0 2 0 2 0 0 0 0 2 0 0 1 0 1 0 1 2 1 1 1 0 0 0 0 0 0 1 0 0 0 0 0 0 1 1 0 0 1 0 0 1 0 0 0 2 1 0 1 0 0 0 0 0
114 1 2 0 0 0 0 2 2 0 0 1 1 1 0 0 0 2 0 0 1 0 0 2 2 0 0 2 0 0 2 2 1 2 2 0 2 0 1 0 0 1 0 0 1 0 0 0 0 1 1 1 0 0 2 2 0 0 0 2 0 1 0 2 0 0 2 0 2 1 0 1 2 0 0 2 2 1 1 0 1 2 2 0 2 0 1 2 2 2 0 1 0 2 0 0 0 0 0 1 0 1 2 0 0 0 2 2 0 0 0 1 1 2 1 2 1 0 2 1 1 0 1 1 0 0 0 1 2 2 1 0 1 1 0 0 0 0 0 1 1 1 2 0 2 0 1 0 1 1 0 0 0 0 0 0 0 0 0 2 1 0 1 2 1 2 2 0 1 1 0 0 0 2 0 0 0 0 0 1 0 0 0 1 0 0 0 1 0 0 1 0 2 2 2 1 1 2 0 1 1 0 0 0 2 1 2 0 0 1 1 0 1 0 0 2 0 1 1 1 1 1 1 2 0 0 1 0 0 0 0 0 0 0 0 0 0 2 2 1 0 0 2 2 2 2 0 0 1 1 1 1 0 0 2 1 0 1 0 1 1 1 1 1 1 0 1 1 1 0 0 2 0 2 0 0 0 2 1 0 0 1 0 0 1 1 0 0 0 1 0 0 0 2 2 1 1 1 0 1 0 0 2 0 0 0 1 1 1 0 1 2 1 0 0 0 2 0 0 1 0 1 1 2 1 0 1 0 1 0 0 1 0 0 0 0 0 1 0 0 0 0 2 1 0 0 1 0 0 1 1 0 1 0 0 0 1 0 0 0 0 0 1 1 1 0 1 0 1 0 1 1 1 1 0 0 2 0 0 2 1 1 2 1 0 0 0 0 0 0 0 1 2 1 2 0 2 0 0 0 0 0 0 1 1 1 1 0 0 0 1 0 0 0 0 1 1 1 0 1 1 1 1 1 0 2 1 0 0 0 1 0 0 1 1 1 0 1 0 0 1 0 0 1 0 2 1 0 1 1 0 1 0 2 1 1 1 2 1 2 0 0 0 0 0 1 0 1 0 0 1 0 1 2 1 0 1 2 1 0 0 0 0 0 2 1 0 0 1 0 1 0 0 1 0 0 1 2 2 2 0 2 2 0 0 0 2 0 0 1 0 0 1 1 1 1 0 0 1 0 0 2 2 1 1 0 0 0 1 1 1 0 0 0 0 0 1 0 1 1 1 1 1 1 1 2 0 0 2 0 0 0 0 2 1 0 0 1 0 1 0 1 2 0 2 0 0 2 1 0 0 1 1 0 0 0 0 1 0 1 0 0 0 0 0 0 0 1 0 1 0 0 0 0 0 2 0 1 1 0 0 2 1 0 0 1 1 0 0 1 1 0 0 1 0 1 1 0 0 1 1 1 0 0 0 1 1 1 0 0 0 0 1 0 0 1 1 0 0 0 2 0 0 1 2 0 2 0 1 0 0 2 0 1 1 0 0 1 2 0 0 0 0 1 1 1 0 1 1 0 0 0 0 0 0 2 0 1 2 1 0 1 2 0 2 2 0 2 0 2 2 0 0 0 0 0 1 1 0 1 1 0 0 0 2 0 0 1 1 0 1 1 0 0 0 1 0 0 0 0 0 2 1 0 0 2 1 0 0 0 0 0 1 0 0 1 0 0 0 2 1 1 0 0 1 0 1 0 1 1 1 1 0 0 0 1 1 0 1 0 0 0 1 0 0 0 2 1 0 1 0 1 2 1 1 0 1 0 1 1 1 2 1 0 0 2 0 1 0 2 0 2 1 1 2 1 0 1 1 2 0 0 0 1 2 0 0 0 1 2 2 0 2 0 2 2 2 1 2 0 2 2 1 2 1 0 1 0 1 2 1 2 0 0 0 1 1 1 2 2 2 0 2 1 1 1 2 0 0 0 0 2 1 2 0 1 0 1 0 0 2 0 0 0 1 1 0 0 2 0 0 0 0 2 0 0 0 0 1 1 2 0 2 0 0 0 0 0 0 2 0 0 2 2 2 0 2 0 0 1 0 2 2 0 1 1 1 0 2 1 1 0 0 0 1 1 2 1 2 0 0 2 2 0 0 0 1 1 0 0 2 0 1 2 1 0 0 1 0 1 0 2 1 1 1 1 1 0 0 0 2 0 1 0 1 0 1 0 0 0 2 0 0 0 0 0 1 0 1 0 0 0 0 0 0 1 0 0 1 0 0 0 1 1 0 0 1 0 1 2 0 2 0 0 0 0 1 0 1 0 2 2
115 0 1 1 0 0 1 1 1 1 1 1 0 0 0 0 0 1 0 0 0 0 0 0 1 1 1 1 2 2 1 2 0 0 2 0 2 1 0 0 0 1 0 0 1 0 0 0 0 0 0 0 0 1 1 2 0 0 0 0 1 2 0 2 0 0 1 1 1 0 1 1 2 0 1 2 2 0 2 0 2 2 2 1 2 0 0 0 0 1 0 0 1 1 0 2 0 1 1 1 1 1 0 2 0 0 2 1 1 0 0 1 0 2 0 2 0 0 0 2 2 0 1 1 0 0 0 0 2 1 1 1 1 1 0 0 1 1 1 1 1 1 0 0 2 0 0 0 0 0 0 0 0 0 1 0 1 2 0 1 0 0 0 2 1 1 1 1 0 0 1 0 1 1 1 0 0 0 0 0 0 0 1 2 2 2 1 1 1 0 2 0 1 0 1 2 1 2 0 2 2 0 0 0 2 0 0 0 1 1 1 0 1 0 0 2 2 1 2 0 0 0 0 1 1 0 0 0 0 0 0 1 1 1 1 2 0 2 2 2 0 0 2 0 0 0 0 0 0 0 0 0 1 0 0 0 1 1 0 0 0 0 2 2 1 0 1 0 1 0 0 0 0 1 1 1 0 2 2 0 1 1 1 1 2 0 0 0 1 2 1 1 0 2 1 0 1 1 1 0 0 1 1 1 0 1 0 0 2 1 0 2 2 0 2 0 1 2 0 0 0 2 2 2 1 0 0 0 2 2 0 2 0 0 0 0 0 2 1 1 0 1 2 2 0 1 1 1 0 2 2 0 0 1 0 1 1 1 0 0 0 0 2 1 2 0 1 1 2 0 2 0 0 2 0 0 1 2 2 0 0 2 0 0 0 0 1 0 0 0 0 0 1 0 2 0 0 1 0 0 0 0 0 2 2 1 0 0 0 0 1 0 0 0 0 2 2 0 0 0 1 1 1 1 2 2 1 0 0 2 0 0 0 0 0 2 0 0 0 0 2 1 0 0 0 2 1 2 2 2 0 0 0 1 2 1 2 2 2 1 1 1 1 0 0 1 0 2 0 0 1 0 0 2 1 0 1 1 1 0 0 0 0 0 2 1 0 0 2 0 0 2 0 0 0 0 2 0 0 2 0 2 2 0 0 1 2 1 0 2 0 0 1 0 0 1 0 1 0 1 1 2 2 0 0 1 1 0 0 1 1 0 1 1 2 0 1 0 1 1 0 1 1 0 1 1 0 0 2 1 0 0 1 1 1 2 0 1 1 1 1 0 1 0 0 1 2 2 2 0 1 1 1 0 1 0 1 1 0 1 1 0 0 0 1 1 2 2 1 2 0 1 0 1 1 0 1 0 0 0 0 2 2 1 0 1 2 0 0 1 0 0 0 0 2 1 1 0 0 1 1 1 2 2 2 0 0 1 0 0 1 0 0 0 0 0 1 0 1 2 1 0 0 1 2 0 2 0 1 0 1 1 0 0 1 0 0 0 2 1 0 1 2 1 1 1 0 2 0 0 0 0 0 0 0 2 0 1 2 1 0 1 2 1 1 1 1 1 1 0 1 0 0 1 0 0 1 2 0 2 2 0 0 0 0 0 1 1 1 0 0 0 0 0 0 0 0 0 0 0 0 0 1 0 0 1 1 0 0 0 0 0 0 1 0 0 1 0 0 0 0 1 0 0 2 0 2 1 0 0 0 0 1 1 1 2 0 0 0 0 0 0 2 0 0 0 2 1 0 2 1 0 2 1 1 0 1 0 2 1 2 2 0 0 0 2 0 2 1 2 0 1 1 0 1 0 0 1 1 1 0 0 0 2 1 0 2 0 1 2 2 1 2 0 1 1 1 0 2 0 1 2 1 2 0 0 1 0 0 1 0 1 0 0 0 1 1 0 0 0 0 0 1 1 0 0 1 0 0 0 0 2 0 2 0 0 0 1 0 1 0 1 0 0 0 0 1 0 1 0 0 0 0 1 0 0 0 1 0 1 0 0 2 0 0 0 1 0 1 2 1 0 1 2 2 0 2 0 0 0 1 2 2 0 2 1 1 0 0 1 0 0 0 1 1 0 1 1 2 0 1 1 2 0 2 1 1 1 1 0 1 0 0 1 0 0 0 1 1 0 0 0 2 0 0 2 2 2 0 1 2 0 1 0 1 0 1 0 0 0 1 0 2 1 1 1 1 0 1 0 0 0 0 0 0 2 0 1 1 0 0 0 0 1 0 1 1 1 0 2 0 0 1 2 0 0 1 2 2 0 2 1
116 1 1 2 0 0 2 2 2 1 0 1 0 0 0 0 0 1 1 1 0 0 0 1 1 1 2 2 0 0 2 1 0 1 2 0 2 2 0 2 2 0 0 0 1 0 1 0 0 0 0 0 1 1 0 2 0 0 0 1 1 1 0 2 0 1 1 0 1 0 0 0 2 0 1 2 2 0 2 0 2 2 2 0 2 0 0 0 1 1 0 0 1 2 0 1 0 0 0 1 0 1 0 1 1 1 2 1 1 0 0 2 1 1 1 1 1 0 1 1 1 1 1 1 0 1 0 1 2 1 1 0 0 1 0 0 0 0 1 0 1 1 1 0 0 0 0 0 0 0 0 1 1 0 0 0 1 1 0 1 0 0 0 2 1 1 1 1 1 1 1 0 1 1 0 0 1 1 0 0 0 0 0 0 0 0 0 1 0 0 0 0 2 1 2 2 0 2 0 0 0 0 0 0 2 0 2 0 1 0 2 0 1 0 1 1 0 1 2 0 1 1 2 2 0 0 1 0 0 0 1 1 0 0 0 0 0 2 2 1 0 0 2 1 1 1 0 0 0 0 0 0 1 0 0 0 2 2 0 1 1 1 0 0 0 0 0 1 2 0 0 0 0 0 0 1 0 2 1 0 1 2 1 0 0 1 0 1 1 1 1 1 0 2 1 0 0 0 0 0 0 0 2 0 1 0 1 0 1 0 1 1 2 1 1 0 2 0 1 1 0 2 2 1 0 0 0 0 1 1 0 1 0 0 0 0 0 1 0 1 1 1 1 2 0 1 1 0 1 1 1 0 0 0 0 0 1 0 0 1 1 0 2 1 2 0 2 1 1 0 2 0 0 2 1 1 2 2 0 2 0 1 1 1 1 1 1 0 0 0 0 1 0 0 2 1 1 0 0 0 0 0 0 1 1 1 1 2 0 0 0 0 0 1 1 1 0 1 0 1 1 1 0 1 0 0 0 1 1 2 0 1 0 1 0 1 0 1 0 0 0 0 0 0 0 0 0 0 1 1 0 1 1 2 1 1 1 1 0 1 1 0 0 1 0 1 1 2 0 1 1 1 0 2 1 0 1 1 1 0 0 0 2 1 0 0 1 0 1 0 1 0 1 2 0 0 0 2 2 0 2 1 1 1 0 2 2 1 0 1 0 0 0 1 1 0 0 0 2 2 2 2 1 1 0 1 1 1 1 2 0 0 1 0 1 0 0 0 1 0 0 2 1 1 1 0 0 0 2 0 0 0 0 2 0 0 1 0 0 0 0 0 0 0 0 0 0 0 0 0 0 0 1 0 0 0 1 2 0 2 0 0 0 0 0 0 0 1 1 1 1 0 1 0 0 0 0 1 0 1 1 1 0 1 0 0 1 1 0 0 0 0 0 1 0 1 1 0 0 0 0 0 0 0 0 0 2 2 0 0 0 1 1 1 1 0 0 2 1 1 1 0 0 2 1 0 2 0 1 0 0 1 0 1 2 0 0 0 1 0 0 0 1 1 0 1 2 1 0 1 1 1 0 0 1 1 1 0 1 0 0 1 2 1 2 0 1 2 1 1 2 0 0 2 0 0 2 2 0 1 0 0 0 0 1 0 0 0 1 0 0 0 0 0 0 0 0 1 1 1 0 0 0 0 0 2 0 0 1 0 2 1 1 1 0 1 1 0 0 1 0 1 0 0 1 1 2 0 1 1 1 1 2 1 0 1 0 0 1 0 0 0 1 0 2 0 2 1 0 2 0 1 2 0 0 0 1 0 1 1 1 1 0 0 0 1 0 1 1 1 1 1 0 2 2 2 0 1 1 2 0 0 1 2 1 0 2 0 0 1 1 0 0 1 0 2 1 2 1 0 1 1 1 1 0 0 0 0 0 1 0 1 0 0 0 1 0 0 0 0 0 0 1 0 0 0 0 0 0 0 0 2 0 2 0 0 0 0 0 0 1 0 0 0 0 1 0 0 1 0 0 0 0 2 0 1 0 1 0 2 2 0 1 0 0 1 1 2 0 2 0 0 1 2 2 0 2 0 0 0 1 2 2 0 2 1 0 2 1 1 1 0 1 1 2 2 0 1 1 1 0 1 2 1 0 0 0 0 1 0 1 1 0 1 0 0 0 0 0 0 0 1 2 1 0 0 0 0 0 0 1 0 0 0 1 0 2 2 0 1 0 1 1 0 0 0 1 0 0 0 0 0 0 0 0 0 0 2 1 0 0 0 1 1 0 1 0 0 0 1 0 0 0 2 2 0 0 0 0 0 1 1
117 0 0 2 0 0 1 1 1 2 2 0 1 1 0 0 1 0 0 0 1 0 0 0 1 0 1 0 1 1 0 1 1 2 0 1 1 2 1 1 1 1 0 1 2 0 1 0 0 0 0 0 0 0 2 1 1 0 0 2 0 0 0 2 0 0 1 0 1 1 1 1 2 0 1 2 1 0 2 0 1 1 2 0 2 0 0 0 2 2 0 1 2 2 1 2 0 2 2 2 2 0 0 0 2 2 2 2 0 0 1 1 1 1 1 1 1 0 0 1 1 1 1 1 0 1 0 1 2 1 1 0 0 0 0 0 0 0 0 0 1 1 0 0 1 0 0 0 0 0 0 0 0 1 1 0 0 0 1 1 1 0 0 2 0 2 1 2 0 0 2 0 0 2 1 0 0 0 2 2 2 2 0 1 1 1 0 0 0 0 0 0 2 2 2 2 2 2 0 2 2 0 0 0 2 0 2 0 2 0 1 0 0 0 0 2 1 1 2 0 0 0 2 2 0 0 0 0 0 0 0 0 0 0 2 0 0 2 2 1 0 0 2 2 2 2 0 0 0 0 0 0 2 1 0 0 1 1 0 0 0 0 0 0 1 0 0 1 1 0 0 1 0 0 0 1 0 2 1 0 0 1 1 0 1 0 0 1 1 2 1 2 1 2 2 1 0 0 0 0 0 0 2 0 0 0 0 0 1 1 0 1 2 0 1 0 1 1 0 1 1 2 1 2 0 0 0 0 2 1 0 1 0 0 0 0 0 2 0 0 0 0 1 2 1 0 2 1 1 1 1 1 0 0 0 0 1 0 0 1 2 1 2 1 2 1 0 1 2 1 2 0 0 2 1 1 2 2 1 2 0 1 0 0 0 1 1 0 0 0 1 2 0 0 2 0 0 1 0 0 0 0 0 2 1 0 0 0 0 0 0 0 0 2 2 2 0 0 0 0 0 1 0 1 2 2 2 1 1 0 1 1 1 1 1 0 0 2 1 1 1 0 0 2 0 1 0 0 1 0 0 1 0 2 0 0 0 2 2 2 0 0 1 1 0 1 0 2 0 1 1 1 0 2 0 1 0 2 2 1 1 0 2 1 2 1 0 0 1 0 1 1 1 1 1 0 1 2 2 2 0 2 2 0 0 0 2 0 0 1 0 1 1 1 1 2 0 0 0 2 2 1 2 0 1 0 1 0 1 2 1 0 1 0 0 0 0 0 1 0 0 2 1 1 1 2 0 2 0 2 0 0 0 2 0 0 0 2 1 0 0 0 0 1 0 1 2 1 0 1 0 1 0 0 0 0 0 0 0 0 0 0 0 0 0 0 0 0 0 0 0 0 0 0 0 0 2 1 0 1 1 1 0 0 0 0 2 0 0 1 2 0 0 0 2 0 0 0 0 0 0 0 0 0 0 0 2 1 0 0 0 0 1 1 1 0 1 0 0 1 1 0 0 0 1 0 2 0 1 1 0 1 0 1 1 0 0 1 2 1 1 0 0 2 0 0 1 0 2 0 0 0 0 0 1 0 2 1 0 0 2 0 2 1 2 1 1 2 1 1 2 0 0 0 0 0 1 1 0 1 0 0 0 0 1 0 0 2 0 0 0 0 0 0 0 0 0 1 1 1 0 0 0 0 0 2 0 0 0 0 1 0 1 0 0 2 1 0 0 1 0 1 0 0 0 0 0 0 1 1 1 1 1 1 1 0 0 0 0 0 0 0 2 1 1 0 2 1 0 1 0 0 2 0 0 1 1 0 2 2 1 1 0 1 1 1 1 1 1 1 1 1 0 2 2 2 0 1 0 1 0 0 2 2 0 1 1 0 1 2 1 0 1 1 0 1 1 0 0 0 0 0 1 2 0 0 1 0 0 2 1 1 0 1 1 0 0 0 1 0 0 0 1 1 0 0 1 1 0 1 0 0 2 2 1 0 1 0 0 0 2 0 0 0 0 2 0 0 2 0 0 0 0 1 0 1 0 1 0 0 0 1 0 0 0 2 0 0 0 2 0 0 1 2 2 0 2 0 0 1 0 2 0 0 2 0 0 1 1 1 1 0 1 1 2 2 0 2 2 2 0 2 2 0 1 0 2 2 1 0 2 1 0 2 0 0 0 1 0 1 1 0 2 2 2 0 1 0 0 1 2 0 1 0 1 0 1 0 0 0 2 0 0 2 0 0 0 0 0 0 0 0 0 0 0 0 0 1 1 0 0 0 0 0 0 0 0 1 0 1 1 0 0 2 0 1 0 0 1 0 0 0
118 0 0 2 0 1 2 0 0 1 1 0 0 0 0 0 0 1 1 0 0 0 0 2 2 0 2 1 0 1 0 1 1 2 1 1 1 1 0 1 1 1 0 0 1 0 0 0 0 1 1 2 1 0 1 1 1 0 0 0 2 2 0 2 1 1 1 0 2 2 2 0 2 0 2 2 2 0 1 1 0 2 2 0 2 0 0 0 2 2 0 1 1 2 0 2 1 1 1 2 1 0 0 1 1 1 2 0 1 0 0 1 1 2 1 2 1 0 2 1 1 0 1 1 0 0 0 0 0 0 1 0 0 0 0 0 0 1 0 1 1 2 0 0 2 0 1 0 0 0 0 1 0 0 1 0 0 0 0 1 0 1 0 2 0 1 2 0 1 0 0 2 2 0 0 0 0 1 0 0 0 1 1 1 1 1 1 2 1 2 0 2 0 0 0 1 2 1 0 0 0 0 0 1 2 1 2 1 0 0 1 0 1 0 0 2 1 1 2 0 0 1 2 2 0 0 2 0 0 0 0 0 0 0 2 0 0 2 2 1 0 1 2 1 2 2 0 0 0 0 0 0 2 0 0 0 0 1 0 0 0 0 0 0 1 0 0 1 1 0 0 1 0 0 0 0 0 2 2 0 0 1 2 0 1 0 1 1 0 2 1 1 0 1 2 0 0 1 0 1 0 1 0 2 0 0 1 0 0 0 0 1 2 0 2 0 0 0 1 0 1 2 0 1 1 0 0 0 0 0 0 0 0 0 0 1 0 1 0 1 0 1 2 2 0 1 1 0 1 1 1 0 0 0 0 0 0 0 0 1 2 1 1 0 1 1 0 0 1 0 1 1 1 2 0 0 0 0 0 2 1 2 1 1 0 1 1 0 0 0 0 0 2 1 2 0 2 0 1 1 0 1 0 2 1 1 0 1 0 0 2 0 0 1 1 0 0 1 0 0 1 1 1 0 1 1 1 0 0 0 1 0 0 1 0 0 0 2 0 0 2 0 0 1 1 2 0 0 2 0 0 1 0 1 1 0 1 1 2 2 1 0 1 0 0 1 0 2 0 0 0 0 1 1 0 0 0 2 2 1 2 0 1 0 1 0 1 1 2 0 0 2 0 2 2 0 2 1 1 1 1 2 2 0 0 0 2 0 0 2 0 0 1 1 1 1 1 0 0 0 0 2 2 0 1 0 1 0 0 1 1 0 1 1 1 1 1 0 1 1 1 0 1 0 0 1 0 1 1 1 0 0 1 1 1 1 1 0 2 0 0 0 0 0 0 0 1 2 1 0 0 0 0 0 0 0 0 2 0 1 0 0 1 0 1 0 0 1 1 1 0 1 1 0 0 0 1 0 0 1 0 1 0 0 1 0 0 0 0 0 0 0 0 1 0 1 1 0 1 0 0 0 0 0 0 1 2 1 0 0 0 0 0 0 0 0 1 0 0 0 1 1 0 1 2 0 2 1 1 0 1 1 0 1 1 0 0 0 2 0 0 0 0 0 1 2 2 0 0 1 0 1 0 0 0 1 1 1 0 0 1 0 2 1 2 2 1 1 1 2 2 0 0 1 0 0 1 1 0 1 0 0 0 0 2 0 0 2 0 0 0 0 0 1 0 1 0 0 0 0 0 0 0 0 1 2 0 0 1 0 1 1 1 0 0 1 0 0 0 1 0 0 1 1 1 0 1 2 2 1 0 1 0 0 0 0 0 0 0 0 0 0 1 0 0 1 2 0 0 0 0 0 1 0 0 1 0 0 0 0 2 2 1 1 1 0 1 2 2 2 0 0 2 0 1 0 0 0 0 0 1 0 0 2 2 0 0 0 1 2 2 0 1 1 1 1 1 2 2 0 2 2 1 2 0 0 1 0 0 1 1 0 0 1 1 1 0 0 0 0 0 0 1 1 0 0 1 0 0 0 0 1 1 2 0 0 0 1 0 0 1 0 0 0 0 1 0 0 1 0 0 0 0 1 0 1 0 1 2 2 2 0 2 1 0 1 0 0 0 1 0 0 0 0 2 1 2 0 0 0 1 2 1 0 1 2 0 0 1 1 0 0 1 0 1 1 1 0 0 0 0 0 1 0 2 0 0 0 0 0 2 0 0 1 1 0 1 1 0 1 0 2 2 1 0 0 1 0 0 0 2 0 1 0 2 0 2 2 0 1 0 1 2 0 2 0 2 0 1 0 0 0 0 0 0 0 0 2 2 0 0 0 1 1 0 0 1 1 0 1 0 0 0 1 0 0 1 0 0 0 0 0
119 0 2 2 0 0 1 2 2 1 1 1 0 0 0 0 0 0 1 1 0 0 0 1 1 1 0 2 1 1 0 2 0 1 2 1 2 0 0 1 1 1 0 0 2 0 1 1 0 0 0 2 0 0 2 2 0 0 0 0 2 2 0 2 0 0 2 0 1 0 0 1 2 0 0 2 2 0 2 0 2 2 0 2 0 0 1 0 2 2 0 1 1 1 1 2 0 0 0 2 0 0 0 1 1 1 2 2 0 0 0 1 0 2 0 2 0 0 0 2 2 0 1 1 0 1 0 1 2 2 0 1 0 1 1 1 1 0 0 2 1 1 0 0 1 0 2 0 0 0 0 0 0 0 0 0 0 0 0 2 2 0 0 0 0 2 1 0 0 1 0 0 1 1 0 1 0 0 0 0 0 1 0 1 0 0 0 2 0 0 2 1 1 0 1 1 1 2 1 0 0 1 0 1 2 0 2 0 1 0 2 0 2 0 0 2 2 0 1 1 0 0 2 2 0 0 1 0 0 0 0 0 1 0 1 0 0 1 2 1 0 1 2 2 2 2 0 0 0 0 0 0 1 0 0 0 1 2 0 1 1 1 0 0 0 0 0 0 1 0 1 1 0 1 0 1 0 1 1 0 1 2 2 1 2 2 0 1 0 2 0 1 0 2 2 0 1 1 0 0 1 0 2 0 1 0 0 0 1 0 0 1 1 1 1 0 2 0 1 1 0 2 0 2 1 0 0 0 0 0 0 0 0 0 0 0 0 2 0 1 1 1 1 2 0 1 1 0 1 1 1 0 0 2 0 1 1 1 0 2 2 0 2 1 2 0 1 1 2 0 2 0 0 2 1 1 1 0 0 2 1 2 0 0 0 0 1 0 0 0 0 0 0 0 2 0 0 0 0 0 0 0 0 1 1 0 1 1 1 1 0 0 0 1 1 2 1 0 0 0 0 0 1 1 1 1 1 0 0 0 1 0 0 2 1 1 0 2 0 0 2 0 0 1 0 2 0 1 1 1 0 1 0 2 0 0 0 0 0 0 2 0 0 1 0 1 1 2 0 2 2 2 1 2 2 0 1 1 2 1 0 0 1 0 1 0 1 0 1 0 1 0 0 1 1 0 2 2 2 1 1 1 1 1 0 2 1 0 1 1 1 0 1 0 0 2 0 0 1 2 2 1 1 0 1 0 1 1 1 2 0 1 2 1 2 1 1 0 2 0 2 0 1 0 0 0 0 0 1 1 0 1 1 1 1 1 0 1 0 1 1 0 1 0 1 0 0 1 0 0 0 1 2 0 0 0 2 1 0 1 0 0 0 0 0 0 0 1 1 1 0 0 0 0 0 0 0 0 0 0 0 2 0 1 1 0 1 1 0 1 1 0 0 1 0 0 0 0 1 0 0 0 0 0 0 0 2 2 0 0 0 1 1 0 0 0 2 0 1 1 1 1 0 1 2 0 2 0 1 1 0 2 1 0 0 1 0 0 2 0 0 0 1 1 0 1 1 1 0 0 1 0 0 1 1 1 1 1 1 1 0 0 2 1 2 2 1 2 2 0 0 1 0 0 0 0 1 1 0 1 0 0 0 0 0 0 0 1 1 0 0 0 0 0 0 0 0 0 0 0 0 1 1 1 0 1 2 0 0 0 0 0 0 0 0 1 0 0 0 0 0 0 1 1 1 0 1 0 0 0 0 0 1 1 1 1 0 0 0 0 1 1 2 1 0 0 2 1 0 1 0 0 1 0 0 1 1 0 0 0 2 2 1 0 0 1 0 1 1 1 1 1 1 1 2 1 1 0 0 1 0 0 1 2 1 0 0 1 0 1 1 1 1 1 1 1 1 0 2 0 2 2 1 2 0 0 0 0 1 2 1 2 0 0 0 1 0 0 2 1 1 0 0 0 0 0 0 1 0 0 1 0 2 1 1 0 1 0 0 0 1 0 0 0 0 1 0 0 1 0 1 1 0 2 0 1 0 0 1 2 1 0 1 1 1 2 0 0 0 2 0 0 1 1 1 0 2 0 0 1 1 1 1 1 2 2 0 0 0 0 0 0 1 0 1 1 1 1 1 0 0 1 2 1 0 0 1 0 0 1 2 1 0 1 0 0 0 0 0 0 0 1 2 1 0 0 1 0 0 1 2 0 0 0 2 0 2 2 0 0 2 0 0 0 1 1 1 0 2 0 0 0 1 1 1 2 0 1 2 0 0 0 1 1 0 1 1 0 0 2 0 1 1 2 0 0 0 0 1 1 0 1
120 0 1 1 1 0 1 1 1 1 1 0 0 0 0 0 0 2 1 0 0 0 0 2 2 0 2 0 0 1 0 0 0 2 0 2 0 0 0 1 0 1 0 0 0 1 1 0 1 0 0 1 0 0 2 1 0 0 0 1 1 1 0 1 0 0 1 0 1 0 0 2 1 0 1 1 1 0 2 0 1 2 2 0 0 0 0 1 2 2 1 0 1 0 0 0 0 0 0 1 0 0 0 1 1 1 1 1 1 1 0 1 0 1 0 1 0 0 0 2 2 0 1 1 0 0 0 1 1 1 1 0 0 1 1 1 0 0 0 0 0 2 1 0 1 0 0 0 0 0 0 1 0 0 0 0 0 1 0 1 0 1 0 2 0 2 2 1 0 1 1 2 1 1 0 1 0 1 1 1 1 1 2 2 2 2 2 0 0 0 1 0 2 1 2 1 1 2 0 0 0 0 0 1 2 0 2 1 1 0 0 0 0 0 0 2 0 0 1 0 2 2 2 2 0 0 1 0 0 0 0 0 0 0 2 0 0 1 2 0 0 1 2 1 1 1 0 0 0 0 0 0 1 1 0 0 1 2 1 0 0 0 0 0 0 0 0 0 1 0 0 1 1 0 0 0 0 2 2 0 1 2 1 0 0 0 0 0 1 2 1 1 0 1 2 1 0 0 0 0 0 0 1 1 0 0 0 0 1 0 1 2 2 1 2 0 1 0 0 0 0 1 2 1 0 0 0 0 2 1 0 1 1 0 0 0 0 2 0 0 0 0 1 2 0 1 1 0 2 0 1 1 0 1 0 1 1 1 0 1 1 0 1 0 1 0 1 2 2 0 2 0 0 2 1 0 0 2 0 2 0 1 1 1 0 1 1 0 0 0 1 2 1 1 1 1 0 1 0 0 0 0 0 2 1 0 0 0 0 0 2 0 0 2 2 2 0 0 0 0 0 0 1 2 0 1 1 0 0 1 0 0 0 1 1 1 0 1 0 0 1 0 1 1 0 2 1 0 1 1 1 0 0 2 1 1 1 1 2 2 1 0 1 0 0 1 0 2 0 0 1 0 1 1 1 0 1 2 2 1 1 0 2 1 0 0 2 1 2 0 0 2 0 0 1 0 1 1 1 1 1 2 1 1 0 1 2 1 0 1 0 0 1 1 1 1 0 0 1 1 1 2 2 1 0 1 0 1 0 2 1 1 0 0 0 0 0 0 1 2 0 0 1 1 1 2 0 0 2 0 0 0 1 2 1 0 1 1 0 0 0 0 0 0 0 1 1 1 1 0 0 0 2 0 0 0 2 0 0 0 0 0 0 0 0 0 2 0 0 0 0 0 0 0 0 1 1 0 0 0 0 2 0 0 0 1 1 1 0 2 0 0 0 0 2 0 0 0 1 0 0 0 0 1 1 0 2 1 0 0 0 0 0 0 0 0 2 0 1 1 1 0 0 1 2 0 1 1 1 0 1 1 0 0 2 0 0 0 2 0 0 0 1 1 1 0 1 2 0 0 1 1 0 0 1 2 0 2 0 0 0 0 2 1 2 0 2 0 2 2 2 0 2 2 1 0 1 2 0 2 0 0 0 0 2 1 1 2 0 0 0 0 0 1 1 1 1 0 0 0 0 1 0 0 0 2 0 0 1 0 1 0 0 0 0 0 0 0 0 2 0 2 0 0 1 0 1 1 2 2 1 1 0 0 0 0 1 0 0 0 0 0 1 0 0 0 2 1 0 1 0 0 1 1 1 1 1 0 1 1 2 2 1 0 0 2 0 2 1 2 0 1 1 1 1 1 0 1 0 0 1 0 0 1 1 1 0 0 0 2 2 0 0 0 0 2 0 0 2 1 1 2 1 2 0 1 1 0 0 2 1 1 1 1 0 1 1 0 0 0 0 0 1 0 1 1 1 0 0 0 0 2 2 0 1 0 1 1 0 0 1 0 0 0 0 0 1 0 1 0 0 0 0 2 0 0 0 1 1 1 1 1 2 0 0 0 1 0 0 2 0 0 0 1 2 1 2 0 0 0 0 2 2 1 2 0 2 0 0 1 0 0 0 0 1 1 2 1 2 0 0 2 2 0 1 0 1 2 1 0 2 1 0 1 0 0 0 1 0 0 0 1 2 1 0 0 0 1 1 1 2 0 0 0 1 1 1 1 0 0 1 0 1 0 0 1 0 0 2 0 2 0 0 0 0 0 0 0 1 0 0 0 0 0 0 0 0 1 0 2 1 0 0 2 0 0 0 0 0 0 0 0
121 1 1 1 0 0 1 2 2 1 1 0 1 1 0 0 0 1 0 1 1 1 0 2 2 0 1 2 1 1 1 1 1 1 1 1 1 0 0 0 0 1 0 0 1 0 0 0 0 0 0 1 0 0 2 1 0 0 0 1 0 1 0 1 0 0 0 0 2 1 0 2 2 0 1 2 2 0 2 0 1 2 1 2 1 0 0 1 1 1 1 0 0 2 0 0 0 0 0 0 0 0 1 1 0 0 2 1 1 0 0 2 1 1 1 1 1 0 0 2 2 0 0 2 0 1 0 2 2 2 0 1 0 0 1 0 1 0 0 0 0 2 0 0 1 0 0 0 0 0 0 1 0 0 0 0 0 0 0 1 1 0 0 2 0 1 0 0 2 1 0 0 0 2 0 0 0 0 1 1 1 0 1 2 2 1 2 1 1 1 1 1 1 1 1 2 1 1 1 0 0 1 0 0 2 0 1 1 0 1 2 0 1 0 0 2 1 1 1 1 0 0 2 2 0 0 0 1 1 1 0 1 0 0 1 0 0 1 2 0 0 0 1 1 1 1 0 0 0 0 0 0 2 0 0 0 2 2 1 0 0 0 1 0 2 0 1 1 1 1 0 1 1 1 0 0 0 2 2 0 1 2 2 1 2 1 1 0 1 2 2 1 1 2 2 2 0 0 0 1 0 2 2 0 0 1 0 1 1 0 0 2 1 0 0 0 2 0 0 0 2 2 1 0 0 0 1 0 1 1 0 1 0 0 0 0 0 2 1 1 0 2 2 2 0 1 1 0 1 0 0 0 1 0 1 1 1 2 0 1 0 0 2 1 2 1 1 0 2 0 2 0 1 1 0 0 2 2 1 1 0 1 1 1 0 0 0 0 0 0 0 0 1 2 2 0 2 1 1 0 0 1 0 1 0 0 1 1 0 0 1 0 0 1 1 2 0 0 0 0 0 2 0 2 2 2 2 0 0 0 1 0 1 0 1 2 0 1 1 1 1 0 0 1 1 2 0 1 1 2 0 0 0 2 1 1 1 1 2 2 1 0 1 1 0 1 1 2 0 0 1 1 0 2 2 0 2 1 1 0 0 0 0 0 2 1 0 1 2 2 2 2 0 1 1 0 1 1 1 2 0 2 2 0 0 0 2 1 0 1 0 0 1 0 0 1 0 0 2 2 2 2 2 0 0 1 1 1 0 2 0 2 1 1 1 0 1 0 2 1 0 1 2 1 1 1 0 0 2 0 0 0 0 1 1 1 0 0 2 1 0 0 1 0 1 1 1 2 1 1 1 0 1 0 1 0 1 1 0 0 1 0 1 0 0 0 1 1 1 1 0 0 0 0 1 0 0 0 0 0 0 1 0 2 0 0 0 0 0 1 0 0 0 0 2 1 1 0 1 0 0 0 0 0 0 0 2 0 0 0 2 0 0 0 0 1 1 0 0 2 0 1 0 1 1 0 2 0 1 0 1 1 0 0 0 1 0 0 0 0 0 0 1 0 1 1 1 0 2 0 0 0 0 0 2 2 0 1 2 1 0 0 2 2 2 1 1 2 1 1 2 0 0 1 0 0 1 2 0 1 0 1 0 1 1 0 1 1 0 0 1 1 0 0 0 1 1 2 2 2 0 0 0 0 0 2 0 0 1 0 2 1 1 0 0 2 0 0 0 0 0 0 0 0 0 0 0 0 0 0 0 0 1 0 1 2 0 0 1 0 0 0 2 1 0 0 2 1 0 2 1 0 2 0 0 0 0 0 0 1 1 1 1 0 0 2 0 1 1 2 0 1 1 1 2 1 1 1 0 1 0 0 1 2 1 0 0 1 1 1 1 0 1 0 1 1 1 2 2 0 0 1 0 1 0 0 0 0 0 2 0 2 0 1 0 0 0 0 1 0 0 1 1 0 0 0 0 0 0 0 0 2 0 2 0 1 0 0 1 0 1 0 0 0 1 0 1 1 1 0 0 0 0 1 0 1 0 1 1 0 0 2 2 0 0 0 1 0 0 2 0 0 0 1 1 0 2 0 0 0 0 2 2 0 2 0 1 0 1 1 1 0 0 0 0 0 2 1 2 2 0 2 1 1 1 0 1 0 0 1 2 0 0 2 0 0 0 0 0 2 0 0 2 1 0 1 1 0 0 1 1 1 2 0 0 0 0 2 0 0 2 0 2 0 2 1 2 0 1 0 0 1 0 0 0 1 0 2 2 0 0 0 0 1 0 0 1 1 0 1 0 0 0 2 0 1 0 0 1 0 1 1
122 1 1 1 0 0 0 0 0 2 2 0 0 1 0 0 0 2 2 1 1 0 0 2 2 0 1 1 1 2 0 1 1 1 2 0 2 1 0 1 1 1 0 0 0 0 1 0 0 1 1 1 1 0 1 1 0 0 0 1 0 0 0 2 0 0 1 1 2 1 1 1 2 1 2 2 2 0 1 0 1 2 2 1 1 0 0 1 2 2 2 2 1 1 0 2 0 0 0 0 0 0 0 1 0 0 2 0 2 1 0 1 0 1 0 1 0 0 1 1 1 1 2 0 0 0 0 1 2 1 2 0 0 1 1 0 1 0 0 1 1 1 0 0 2 0 0 0 0 0 0 0 0 0 1 1 0 1 0 2 2 0 0 2 0 2 1 0 0 1 1 0 1 1 1 0 0 0 2 2 2 2 0 2 2 2 0 1 1 0 2 0 0 0 0 0 2 2 1 1 0 1 0 0 2 0 1 0 1 0 2 0 2 0 0 2 0 0 2 0 0 0 1 1 0 0 0 1 1 1 0 1 0 0 2 0 0 2 2 1 0 0 1 1 1 1 1 0 0 0 0 0 1 1 0 0 0 2 0 0 0 0 0 0 0 0 2 0 0 0 0 2 0 0 0 1 0 2 2 0 2 1 1 0 1 1 0 2 0 2 0 0 0 2 2 0 2 1 1 0 0 0 2 0 0 0 0 1 1 0 0 1 1 1 2 0 1 2 0 0 0 2 1 0 1 0 0 0 2 1 0 2 0 0 0 0 0 0 0 0 0 0 0 2 0 1 1 1 1 1 0 1 1 0 1 1 1 1 0 0 0 0 1 0 1 0 0 1 1 0 1 1 1 2 2 1 2 1 1 1 1 1 0 0 0 0 0 0 0 0 1 1 2 0 2 0 2 1 1 1 0 2 0 1 1 1 1 1 1 1 0 1 0 0 0 1 1 0 0 0 0 0 1 1 0 2 0 0 0 0 1 0 0 0 0 2 0 0 2 0 1 0 0 1 0 2 0 0 2 0 0 1 0 2 0 0 0 1 2 2 1 0 0 0 0 2 0 2 0 0 1 0 1 1 1 0 1 2 2 1 1 1 1 1 2 1 0 0 2 0 0 1 0 1 0 0 0 2 2 2 0 2 2 0 0 0 2 2 0 1 0 1 0 2 2 0 0 0 0 0 0 2 2 0 0 1 1 0 0 2 0 1 1 0 1 0 1 0 1 1 1 0 1 0 1 1 0 0 1 1 0 1 0 1 2 1 0 1 0 1 1 0 0 0 0 0 0 1 0 1 0 2 2 0 2 0 2 1 0 1 0 0 0 0 1 0 0 0 0 0 0 0 0 0 0 2 0 0 0 2 0 0 2 1 0 1 2 0 0 0 2 0 0 0 0 0 1 0 0 1 1 1 0 0 0 0 2 0 0 0 0 0 0 0 0 1 0 0 1 1 2 2 0 1 1 0 2 0 2 0 0 1 0 0 1 0 0 0 1 0 0 0 1 0 1 1 1 1 0 0 1 1 0 0 2 2 0 0 1 0 2 1 2 1 2 1 2 1 1 1 2 0 0 2 1 0 2 0 0 1 1 0 1 0 2 0 1 2 0 0 0 0 0 0 0 0 0 0 0 0 0 0 2 0 0 0 2 0 1 0 2 0 0 0 0 0 1 0 0 1 1 0 0 0 2 0 2 1 0 0 0 0 0 0 0 0 0 0 0 0 0 0 2 0 0 0 2 0 0 2 0 0 2 0 0 1 0 0 1 1 1 2 1 0 0 2 0 2 1 2 0 1 2 1 2 0 1 1 0 1 0 0 1 1 1 0 2 1 0 1 1 0 1 1 1 2 2 0 2 0 2 2 0 2 0 0 1 0 1 2 1 2 1 1 0 1 1 0 1 0 1 0 0 0 0 0 1 1 1 0 0 1 1 0 1 0 1 0 0 0 1 0 0 0 0 0 1 0 1 0 0 0 0 1 0 1 0 1 1 2 1 0 0 0 0 2 0 1 0 1 0 0 1 1 1 0 2 0 0 0 1 1 1 0 2 2 0 0 1 1 1 0 1 0 2 1 1 0 1 0 0 1 2 1 1 0 1 1 0 1 2 0 0 1 0 0 0 0 0 1 0 1 1 1 0 1 1 0 0 1 2 0 1 0 1 0 1 0 0 0 2 0 0 0 0 0 1 0 2 0 0 0 0 0 0 1 0 1 1 0 0 0 1 2 0 0 1 1 0 1 0 1 1 2 1 0 0 0 1 0 1 0
123 0 1 1 0 0 1 2 2 0 0 1 1 1 0 0 0 0 0 1 1 1 0 2 2 0 2 0 1 2 0 1 0 0 0 1 1 1 0 0 0 2 0 0 0 1 0 0 0 1 1 1 2 0 1 2 0 0 0 0 2 2 0 2 0 0 1 0 0 0 0 0 2 0 2 2 2 0 2 0 1 1 2 0 1 0 0 0 2 2 0 2 0 2 0 0 0 2 1 1 1 0 0 0 1 1 1 2 0 0 0 2 1 1 1 1 1 0 1 1 2 0 0 2 0 1 0 1 1 1 2 0 0 0 1 0 0 0 0 2 1 1 0 0 2 0 0 0 1 1 0 0 0 0 0 0 1 1 0 0 0 1 0 2 1 2 2 0 0 1 0 1 0 2 0 1 0 0 0 0 0 1 0 2 1 0 1 0 0 0 1 0 2 2 2 1 2 2 0 1 1 1 1 0 2 0 1 0 2 0 0 0 1 0 0 2 1 1 0 2 0 0 2 2 0 0 0 0 0 0 0 0 0 0 2 0 0 2 2 0 0 1 2 2 2 2 0 0 0 0 0 0 1 0 2 1 0 0 0 0 0 0 0 0 0 0 2 0 1 0 0 0 0 1 0 0 0 2 2 0 1 1 1 0 2 1 0 2 0 2 0 1 1 1 2 1 0 1 0 1 0 0 2 0 1 0 0 1 0 0 0 1 2 0 1 0 2 0 0 1 1 2 0 0 1 0 0 0 1 0 0 1 0 0 0 0 0 0 0 0 0 0 0 2 0 1 0 0 1 1 1 0 1 0 1 1 2 1 0 1 1 0 2 1 2 1 0 2 2 1 2 0 0 2 0 0 0 1 1 1 0 1 1 1 0 0 0 0 0 0 0 1 0 1 2 0 1 0 1 1 0 1 0 2 1 0 0 2 0 0 0 0 0 1 1 1 0 0 0 0 0 1 0 1 0 0 0 0 0 0 1 0 0 2 1 1 0 1 0 0 1 0 0 1 1 2 1 0 2 0 0 1 0 1 2 1 2 1 1 2 1 0 2 0 0 0 0 2 0 0 1 0 1 1 2 0 2 2 2 1 0 0 1 0 1 0 1 0 2 0 0 2 1 1 2 0 1 1 1 1 1 1 2 0 0 0 2 1 1 1 0 1 1 1 1 1 0 1 0 1 1 2 2 1 1 0 1 1 0 2 1 1 1 0 0 0 1 0 2 0 1 1 2 0 0 2 0 2 0 2 0 0 0 2 0 2 0 0 2 0 0 0 0 1 0 0 1 1 1 0 1 0 1 0 0 0 1 1 0 1 0 0 0 0 0 0 0 1 1 1 0 0 0 0 0 0 0 0 0 0 0 1 0 1 0 0 1 1 0 1 1 0 0 1 0 1 0 0 0 0 0 0 0 0 0 0 1 0 0 0 1 0 1 0 0 0 2 1 1 1 2 1 0 1 2 0 2 0 1 0 0 2 0 1 2 0 0 1 1 0 0 0 1 0 0 2 1 1 0 1 0 2 0 0 0 2 0 0 0 0 1 0 2 0 1 2 1 1 1 1 1 0 0 1 0 0 1 2 0 1 0 1 1 1 2 1 1 2 0 0 0 0 0 0 0 1 0 1 1 1 0 0 0 1 1 2 1 0 0 0 1 0 1 0 0 1 0 0 1 2 0 2 0 0 2 0 2 1 0 0 0 0 1 1 1 0 0 0 0 0 1 1 2 0 0 0 2 2 1 2 0 0 2 2 2 0 1 0 2 2 1 2 0 0 0 2 0 2 1 1 1 1 1 1 2 1 0 1 0 1 0 0 0 1 2 1 1 0 0 2 2 0 2 0 2 2 2 0 2 0 0 2 2 1 0 0 1 0 0 1 0 1 0 0 0 1 1 0 0 1 1 0 2 2 0 0 2 1 0 1 0 0 1 2 0 0 0 0 0 0 2 0 0 0 0 1 0 1 1 0 0 0 0 1 0 0 0 0 2 2 2 0 1 0 0 1 0 0 0 2 0 0 1 1 2 1 1 0 0 0 0 2 2 0 2 1 1 0 1 1 1 0 0 0 1 0 1 0 2 1 0 2 2 0 0 0 0 1 0 0 2 0 0 1 0 0 0 1 1 0 0 0 1 0 0 2 1 1 0 0 2 0 2 0 0 0 0 2 0 0 1 0 1 0 1 0 1 0 0 0 0 0 0 0 0 1 0 1 2 0 0 0 0 0 0 0 0 0 0 2 1 0 0 1 0 0 2 0 1 0 0 1
124 0 1 1 0 1 1 0 0 2 2 0 0 0 0 0 0 2 1 0 1 1 0 0 0 0 0 2 1 1 2 1 1 2 0 1 0 1 1 0 0 1 0 1 1 1 1 0 0 1 1 1 0 0 2 1 1 0 0 0 1 1 0 1 0 0 0 1 1 0 0 2 2 0 1 2 2 0 2 0 2 2 2 0 1 0 0 0 2 2 0 0 1 2 1 2 0 0 0 0 0 0 0 1 1 1 2 2 1 1 0 1 1 1 1 1 1 0 1 1 1 1 1 2 0 1 0 1 1 1 2 0 0 0 0 0 0 0 1 0 1 1 0 0 0 0 0 0 0 0 0 2 0 0 0 0 0 2 0 1 1 1 0 2 1 2 1 1 1 0 1 1 1 1 1 0 0 0 0 1 1 1 0 2 1 0 1 1 0 0 0 1 1 0 1 2 0 1 0 0 0 0 0 0 2 0 1 0 1 0 0 0 1 0 0 2 0 0 1 1 0 0 2 2 0 0 1 1 1 1 1 0 0 0 1 0 0 2 2 1 0 1 2 1 1 1 0 0 0 0 0 0 0 0 0 0 1 1 1 0 0 0 0 0 0 0 0 0 2 0 0 1 0 2 0 0 0 1 1 0 0 2 2 0 2 2 1 0 0 1 0 1 0 1 2 0 2 0 0 0 0 0 1 1 1 0 0 1 0 0 0 2 2 1 2 0 2 0 0 1 1 2 0 1 1 0 1 0 2 1 0 2 0 0 0 0 0 2 1 1 0 1 0 2 0 0 2 2 1 1 1 0 0 1 0 1 1 1 0 2 2 0 1 0 1 0 1 1 1 0 1 1 1 2 1 1 1 2 1 1 0 2 1 1 0 0 0 0 0 0 0 0 2 0 2 0 0 0 1 0 0 1 0 2 1 0 0 1 0 0 0 0 0 1 1 2 1 1 0 0 0 1 0 1 1 2 0 0 0 0 0 0 0 1 1 1 0 1 1 0 1 0 0 0 1 2 0 0 1 1 0 1 0 2 1 1 1 1 1 1 1 0 0 0 0 1 1 1 0 0 1 0 0 2 1 0 1 2 1 0 0 0 0 0 1 1 0 1 2 0 0 2 0 0 0 0 1 0 0 2 0 2 2 0 0 0 2 2 2 1 1 0 1 0 0 2 0 0 1 0 0 2 2 0 0 1 1 1 0 1 1 1 2 1 2 0 1 0 1 0 1 0 1 1 1 2 0 1 1 2 0 0 0 1 2 1 0 0 2 1 0 0 1 0 1 0 0 2 1 1 1 1 2 0 0 0 2 2 0 2 0 0 0 0 0 1 1 2 1 2 0 1 1 0 0 0 0 0 0 1 0 1 0 1 0 0 1 1 0 2 0 0 0 0 1 0 0 0 0 0 0 0 0 0 0 0 2 0 0 0 0 0 0 0 0 0 0 0 0 1 2 1 0 0 1 0 2 0 1 0 0 1 0 1 2 0 0 0 1 0 0 0 2 0 0 2 1 1 0 1 0 2 0 0 2 1 1 0 0 0 0 0 2 1 2 2 1 0 2 2 1 0 0 1 0 0 2 1 0 0 0 0 0 0 2 0 2 2 1 0 0 0 0 1 0 0 0 1 1 1 0 0 1 0 1 1 1 0 0 0 2 0 0 1 0 0 1 0 0 2 1 2 0 0 1 0 1 0 1 1 1 1 2 1 1 0 1 0 0 0 0 1 1 0 0 1 2 2 1 2 0 0 2 1 1 0 0 0 1 1 1 1 0 2 2 0 2 2 1 1 1 1 0 1 1 1 0 1 1 1 1 0 1 2 1 0 1 1 0 1 1 0 1 0 0 0 1 0 2 0 2 2 2 2 0 0 0 0 0 2 0 2 2 2 0 0 1 0 1 0 1 1 1 0 0 0 0 0 0 0 0 2 2 2 0 1 0 0 0 0 1 0 0 0 0 0 1 0 1 0 0 0 0 1 0 0 0 0 1 2 2 0 1 0 1 2 0 1 1 1 1 0 1 1 2 0 2 0 0 0 0 2 0 0 2 2 0 1 0 2 1 0 0 0 0 0 2 1 2 0 1 1 2 1 2 0 2 1 0 1 2 0 0 1 1 0 1 2 0 0 0 2 2 0 0 0 1 1 0 2 2 0 0 0 2 0 2 1 0 0 2 0 2 0 0 0 0 0 1 0 0 0 0 0 0 2 0 1 1 0 0 0 1 1 0 1 1 1 0 2 0 0 0 1 0 0 0 0 0 0 0 0
125 0 2 0 0 0 0 2 2 1 1 0 0 1 0 0 0 1 1 1 1 1 1 2 2 0 1 2 0 0 2 0 0 1 2 0 2 1 0 1 1 1 0 0 2 1 2 0 1 0 0 1 0 0 2 1 0 0 0 0 0 2 1 2 0 0 0 0 1 0 0 2 1 0 1 1 1 0 2 0 1 1 2 0 1 0 0 1 2 2 1 2 0 1 0 0 0 1 1 1 1 0 0 1 1 1 2 2 0 0 0 2 0 2 0 2 0 0 1 1 1 1 2 0 1 0 0 0 0 0 1 1 0 1 1 1 1 0 0 1 0 2 0 0 0 0 0 0 1 1 0 1 0 0 0 1 0 0 0 0 0 2 0 2 2 2 2 0 1 1 0 0 0 2 0 0 2 2 0 0 0 0 0 2 2 1 1 2 0 1 0 2 2 1 2 1 1 2 0 0 0 1 1 1 2 0 1 0 2 0 2 0 2 1 0 2 2 0 2 1 0 0 1 2 1 0 0 0 0 0 0 0 1 1 1 1 0 2 2 2 0 0 2 1 1 1 0 0 0 0 0 0 2 0 0 0 1 2 1 0 0 0 0 0 0 0 0 1 0 0 0 2 1 1 0 0 0 2 2 0 2 2 2 1 2 2 1 1 0 2 0 0 1 2 2 2 0 0 1 0 1 0 1 1 0 0 0 1 1 0 1 1 2 0 0 0 2 1 1 0 0 2 2 2 0 0 0 0 1 0 0 1 0 0 0 0 0 0 0 1 0 2 2 0 0 0 1 0 1 0 0 1 0 0 0 0 1 1 0 2 2 0 2 1 2 1 1 0 0 0 0 2 0 2 0 0 2 0 0 2 1 1 0 0 1 0 0 0 0 0 0 0 0 0 2 0 0 0 1 1 0 1 0 2 1 0 0 1 1 1 1 1 0 2 2 2 0 1 0 0 0 0 0 1 2 2 1 0 0 0 1 0 1 1 1 0 0 1 0 0 1 0 0 0 0 1 0 1 2 1 0 1 0 2 2 2 2 1 2 2 1 0 0 1 0 2 1 2 0 0 2 1 0 2 1 0 0 2 2 1 1 1 2 1 0 0 1 0 2 0 0 2 1 0 0 0 0 2 2 2 0 2 2 0 0 0 2 0 1 0 1 0 1 1 1 1 1 0 1 1 1 1 2 2 0 0 0 0 0 1 1 0 0 0 0 0 1 0 1 0 0 2 2 1 1 1 0 0 2 0 0 0 1 2 0 0 1 0 2 1 0 0 2 0 1 0 1 2 1 0 0 2 1 0 0 0 1 1 0 0 0 0 0 0 0 0 0 1 1 1 0 0 1 0 0 0 0 0 0 0 0 1 0 0 0 0 0 0 1 2 1 1 0 2 0 1 1 0 1 0 0 0 0 0 0 0 2 1 0 0 1 1 0 0 0 1 0 0 0 0 1 2 0 0 2 0 2 0 1 0 1 2 0 0 2 0 0 1 1 1 1 0 1 0 0 2 1 0 0 0 2 0 0 0 0 1 1 1 0 0 0 0 2 1 2 1 1 2 0 1 1 0 0 2 1 0 2 2 0 1 0 0 1 1 2 1 1 2 0 0 0 0 0 0 0 0 1 0 0 0 0 2 1 0 0 1 1 1 0 1 2 0 0 1 0 0 1 0 0 1 0 0 0 0 1 0 1 0 0 0 0 0 1 0 0 0 0 0 1 0 0 0 2 1 0 0 2 1 0 2 0 0 2 1 1 0 2 0 1 1 1 2 1 1 1 0 1 2 2 0 2 0 1 1 2 1 0 1 1 0 0 0 0 2 2 0 1 0 0 1 1 0 0 1 0 2 1 0 2 0 2 2 0 2 0 1 0 0 0 2 1 1 1 1 0 0 0 0 1 0 0 1 0 0 0 0 0 0 0 0 0 2 1 1 1 0 1 0 1 0 1 0 0 0 0 0 1 0 2 0 0 0 0 1 0 0 1 1 1 1 1 1 2 0 0 0 0 0 0 2 0 0 0 1 1 0 1 0 0 1 0 1 1 0 1 1 1 0 0 2 1 0 0 0 1 1 1 0 2 0 1 1 2 0 1 0 0 1 0 1 1 0 0 2 0 0 0 0 0 0 0 1 2 1 0 0 2 0 0 0 1 0 1 1 0 0 1 1 0 1 0 1 1 0 0 0 1 0 2 0 1 0 0 0 0 0 0 0 0 0 0 0 0 0 0 0 0 0 1 1 0 1 0 0 0 0 0 0 0 0 0 0
126 0 2 1 0 0 0 2 2 0 0 0 1 2 0 0 1 1 0 1 1 1 0 2 2 0 1 2 1 1 1 1 0 0 2 0 2 2 1 0 0 1 0 0 1 0 0 0 0 1 1 2 0 0 2 2 0 0 0 0 0 1 0 2 0 0 1 0 1 0 1 2 2 1 1 2 2 0 1 0 0 2 2 0 2 0 0 0 1 2 0 0 0 1 0 1 0 1 1 2 1 0 0 0 2 0 1 2 0 0 1 2 0 1 0 1 0 0 1 1 1 0 2 0 0 0 0 1 2 2 0 0 0 1 1 1 0 0 0 0 1 1 0 0 0 0 0 0 0 0 0 0 1 1 0 0 0 1 0 1 0 0 0 2 1 2 2 0 0 2 0 0 2 0 0 0 1 1 0 0 0 0 1 2 1 1 1 0 0 0 1 0 1 0 1 1 0 1 0 0 0 0 0 1 2 0 2 0 1 0 1 0 1 0 0 2 0 1 2 0 1 1 2 2 0 0 1 0 1 1 0 1 0 0 0 0 0 0 0 1 0 0 1 1 1 1 0 0 0 0 0 0 1 0 1 1 0 2 0 1 1 1 0 0 1 0 0 0 1 0 0 0 1 1 0 0 0 0 0 0 0 1 1 1 1 1 0 1 1 1 1 1 1 2 2 2 0 0 0 0 0 0 1 1 0 0 1 0 1 0 1 2 2 0 2 0 1 1 0 0 1 2 2 1 1 0 1 0 1 2 0 1 0 0 0 1 1 1 1 2 0 1 0 0 0 0 0 1 1 0 0 1 1 0 1 1 1 1 0 1 0 0 0 0 0 1 0 2 2 0 2 0 2 2 1 1 2 1 1 1 1 1 0 0 1 0 0 0 0 0 0 1 0 0 0 2 1 2 0 0 0 1 0 2 2 0 1 0 0 0 0 0 0 1 1 2 1 0 0 0 0 0 0 2 1 2 2 0 0 1 1 0 0 0 1 1 0 0 1 0 2 0 0 0 0 2 1 0 1 1 0 1 0 2 1 1 1 0 1 1 2 0 0 0 0 2 0 1 0 1 1 1 1 2 0 2 0 1 1 0 0 0 1 1 2 1 0 0 1 0 1 0 1 1 2 0 1 0 0 2 0 2 2 1 1 0 1 1 0 2 0 0 1 0 0 1 0 0 2 2 2 2 1 0 0 1 1 0 1 2 0 0 2 1 2 0 1 0 2 1 1 0 1 1 1 1 1 1 1 2 0 0 1 2 1 0 0 1 1 1 1 0 1 0 1 0 0 2 2 0 1 0 1 0 1 0 1 2 0 0 2 0 0 1 0 0 1 1 1 1 0 0 1 0 1 0 0 0 0 0 0 2 1 0 1 0 0 1 1 2 0 0 0 1 1 1 1 0 0 0 0 0 0 0 0 0 2 1 0 0 0 0 0 0 0 1 0 0 0 2 0 1 0 1 2 0 1 0 1 1 0 2 0 1 2 0 0 1 2 0 0 0 1 0 0 2 1 1 1 0 0 1 0 0 1 1 1 1 0 0 0 0 2 0 1 1 1 1 1 2 2 0 0 0 0 0 0 2 0 1 1 0 0 0 1 0 1 2 0 0 1 1 1 0 1 1 0 2 2 2 0 0 1 0 1 1 1 0 1 0 1 0 0 0 0 2 0 0 1 1 0 1 0 0 1 1 2 0 1 1 1 1 0 1 1 0 0 0 2 2 0 0 1 0 0 2 2 0 0 2 2 0 1 0 0 1 1 0 0 1 1 1 1 1 1 1 1 1 1 1 0 1 0 1 1 1 0 1 0 1 0 0 0 1 2 0 2 0 1 2 1 1 2 0 0 0 1 2 1 0 1 1 1 2 0 0 1 0 0 2 0 2 0 0 0 0 0 0 0 0 0 0 0 0 0 0 0 1 0 0 0 2 0 2 0 0 0 0 0 0 1 0 1 0 0 0 1 1 1 0 0 0 0 0 0 0 0 1 1 1 2 0 2 0 0 0 0 0 0 2 0 0 0 1 2 1 1 0 0 1 0 2 1 1 1 2 0 1 0 0 0 0 0 0 1 0 2 1 1 0 0 1 1 0 1 0 0 0 1 0 2 1 0 1 0 0 0 2 0 0 0 0 2 1 1 2 2 0 0 0 2 0 1 0 1 0 1 0 0 0 2 0 1 0 0 0 0 0 0 0 0 0 0 0 0 1 0 1 1 0 0 0 1 2 0 0 1 0 1 2 0 0 1 2 0 0 0 0 0 0 0 0
127 1 1 1 0 1 1 1 1 2 2 0 1 1 0 0 0 2 2 0 0 0 0 1 1 0 2 1 0 0 1 1 0 2 1 0 2 2 0 1 0 2 0 0 1 0 0 0 1 0 0 2 0 1 1 2 0 0 0 1 0 1 0 2 0 0 1 0 0 0 0 2 2 0 0 2 2 0 1 0 1 2 1 1 1 0 0 0 2 2 0 1 0 2 0 1 1 1 1 2 0 0 0 1 1 1 2 1 1 0 0 2 1 2 2 2 2 0 2 0 0 0 1 1 0 1 0 1 2 1 1 0 0 0 1 0 1 1 0 1 1 1 1 0 0 0 0 0 0 0 0 0 0 0 1 0 1 0 0 2 1 1 0 2 1 2 0 1 0 1 1 1 0 2 1 0 0 1 0 0 0 1 0 2 2 1 1 1 0 0 0 0 0 0 0 1 0 2 0 1 1 0 1 0 2 1 2 0 2 1 1 0 1 0 0 2 0 0 1 0 2 2 2 1 1 1 1 0 0 0 0 0 0 0 1 0 1 2 2 1 0 1 2 1 1 1 0 0 0 0 0 0 1 1 0 0 0 0 1 0 0 0 0 0 2 0 0 0 2 0 0 0 0 1 0 0 0 1 1 0 1 0 0 0 2 0 0 1 0 2 1 1 0 2 2 0 2 0 0 0 1 0 2 0 0 0 1 0 0 0 0 0 1 0 1 0 1 0 1 0 0 2 0 2 1 0 0 0 0 0 0 0 0 0 0 0 0 1 0 1 1 1 1 1 1 1 0 1 1 1 1 1 0 0 0 0 1 0 0 2 2 0 1 1 1 1 0 1 2 0 2 0 0 2 0 0 1 1 1 1 1 1 2 2 0 1 1 0 0 0 1 2 1 0 1 2 1 0 1 1 0 1 0 1 1 0 1 0 0 0 0 0 0 0 0 0 0 0 0 0 0 2 1 2 0 1 1 1 1 1 0 1 0 2 2 2 0 0 2 0 1 0 0 0 0 1 0 0 0 1 0 0 0 2 1 1 1 1 2 2 1 0 1 0 0 1 1 1 0 1 2 0 0 2 2 0 1 2 0 0 2 1 1 0 1 0 1 0 2 0 1 1 0 2 1 0 0 0 0 2 0 2 2 0 0 1 1 0 0 1 0 1 2 1 1 1 0 0 1 1 1 2 2 1 1 0 0 0 0 1 1 0 2 0 1 0 1 0 2 2 0 1 1 0 0 2 0 0 2 0 0 0 0 1 0 0 0 0 0 1 1 0 0 0 0 0 0 1 1 1 0 1 1 0 0 0 2 1 0 0 0 0 0 0 0 0 0 1 0 1 1 1 0 0 0 0 0 0 0 0 0 2 0 0 0 1 1 1 0 0 1 0 0 0 2 0 0 0 0 1 0 0 0 0 0 0 2 1 0 0 1 0 0 0 0 1 0 0 1 2 1 0 0 0 1 0 2 2 1 0 1 2 0 1 1 0 0 1 1 0 0 0 2 1 0 1 1 1 0 0 1 0 0 0 1 2 1 0 0 0 1 0 1 1 1 1 0 2 1 0 1 0 0 0 0 0 0 2 0 2 0 2 0 0 2 0 0 2 0 0 2 2 0 1 0 0 1 1 1 1 0 0 0 1 0 2 1 0 1 0 2 1 0 0 0 1 0 0 1 1 0 1 1 0 1 0 1 1 0 0 0 0 1 0 1 0 0 0 1 0 0 0 2 1 0 0 2 0 0 1 0 0 2 1 1 0 0 0 1 1 1 1 0 0 0 2 0 2 2 1 0 0 2 0 1 0 0 1 0 1 0 0 1 2 1 0 1 0 0 2 2 1 1 1 1 2 2 0 2 0 1 1 0 2 0 0 0 0 0 2 0 2 2 2 0 0 0 0 0 0 0 0 1 0 1 1 1 0 0 0 0 2 0 1 0 0 0 0 0 0 0 1 1 0 0 1 1 1 1 0 1 1 0 0 0 0 1 0 1 1 1 0 2 0 0 0 1 1 0 1 0 1 1 2 1 0 2 0 0 0 1 2 2 0 2 0 1 1 0 2 0 0 0 1 1 1 1 1 1 1 0 1 2 1 0 1 2 0 1 1 2 0 0 2 0 0 0 2 0 0 0 2 1 2 1 0 1 1 1 0 2 0 1 0 1 0 1 2 0 0 2 0 2 0 1 1 2 0 2 0 1 0 0 0 0 1 1 2 2 0 0 0 0 1 0 1 0 0 0 1 0 1 0 1 1 0 0 0 1 0 1 1
128 1 2 0 0 0 0 1 2 1 1 0 0 0 0 0 0 1 1 0 1 0 0 2 2 0 0 1 0 1 1 1 1 1 2 0 2 1 0 2 2 0 0 1 2 2 0 0 1 0 0 1 1 0 1 2 0 0 0 1 0 0 0 2 0 0 1 1 1 0 0 2 2 0 0 2 2 0 2 1 1 2 1 2 1 0 0 0 2 2 0 1 0 1 0 1 0 1 1 2 2 0 1 0 1 0 2 1 1 0 1 2 0 2 0 2 0 0 1 2 2 0 0 2 0 2 0 0 2 2 0 0 0 0 0 0 0 0 0 2 1 1 0 0 1 0 0 1 1 1 0 0 0 1 1 0 1 1 0 1 1 1 0 2 2 2 2 0 1 2 0 1 1 1 0 0 1 0 0 1 1 1 1 2 2 2 2 0 0 0 2 0 2 2 2 2 2 2 1 1 1 1 1 0 1 0 2 0 1 0 2 0 2 0 0 2 2 1 2 0 0 0 2 2 0 0 0 0 0 0 0 0 0 0 1 0 0 2 2 1 0 0 2 2 2 2 0 0 0 0 0 0 1 1 1 1 0 1 1 0 0 0 1 1 1 0 1 1 2 0 1 0 0 1 0 0 0 2 1 0 0 1 1 1 1 1 1 1 1 2 1 2 1 2 2 1 0 1 0 0 0 1 2 0 1 0 0 0 2 0 0 2 1 0 2 0 1 0 1 0 0 1 1 1 2 0 0 0 1 1 0 0 0 0 0 0 0 1 0 0 1 1 1 2 0 0 2 1 1 0 0 1 0 2 0 1 1 0 0 0 1 1 1 0 1 1 0 1 1 0 1 1 0 2 1 1 1 2 1 1 0 1 0 0 1 0 0 0 0 1 1 2 2 1 1 1 2 0 1 1 0 1 0 1 1 0 2 0 0 0 0 0 0 1 1 2 1 0 0 0 0 2 0 1 0 2 1 0 0 0 2 0 1 1 1 1 0 2 1 1 2 0 1 1 0 1 0 0 1 1 0 1 0 2 1 1 1 2 1 2 0 0 0 0 0 2 2 2 0 1 1 1 1 2 1 0 0 0 2 0 0 0 1 0 1 0 1 0 2 0 0 2 0 2 0 0 1 1 1 2 0 2 2 0 0 1 2 1 1 1 0 0 1 0 0 2 0 0 0 0 0 2 2 0 1 1 0 0 1 1 1 0 0 0 0 0 0 0 1 0 0 2 1 1 1 1 0 1 1 1 0 0 1 1 1 0 1 0 0 0 0 0 0 0 0 0 0 1 1 0 0 1 0 0 0 0 0 1 0 1 0 0 0 0 1 0 1 0 0 0 0 0 0 0 0 2 1 0 0 0 0 1 0 0 1 0 0 1 0 1 0 0 0 0 2 0 0 0 1 0 0 0 0 0 0 0 2 2 0 0 0 1 0 0 0 0 0 0 0 1 2 1 0 1 2 0 2 1 1 0 1 1 0 1 1 1 0 0 2 0 0 0 0 1 0 1 1 1 0 1 1 0 0 1 0 2 1 1 1 1 1 0 2 0 2 1 2 2 1 1 1 1 1 2 1 0 2 2 0 2 1 0 0 0 1 0 1 1 1 0 1 1 0 1 0 1 0 1 1 1 0 0 1 0 0 2 1 0 1 0 1 0 1 0 0 1 0 0 0 0 0 0 0 0 2 0 2 0 0 0 0 0 1 1 1 0 0 0 1 0 0 1 2 0 0 1 2 1 0 2 1 0 1 1 1 0 0 0 2 1 2 2 0 1 1 1 1 2 2 1 0 0 2 0 1 0 1 2 1 2 0 1 1 2 1 2 1 0 0 2 2 1 0 1 0 1 1 1 1 0 1 1 1 2 0 0 0 0 1 2 2 1 0 1 1 1 0 1 1 0 0 0 1 0 1 1 1 0 0 0 0 0 0 2 0 0 1 2 0 0 2 0 0 0 0 1 0 1 2 0 1 1 0 1 0 0 0 2 0 1 1 0 2 0 0 0 0 1 0 2 0 0 0 1 2 0 2 0 1 1 0 2 0 0 2 2 0 0 1 2 1 0 0 0 0 0 2 0 2 0 0 2 2 1 1 0 1 1 1 0 1 1 1 2 1 0 0 2 0 0 0 1 2 2 2 1 0 1 0 2 1 1 2 0 0 0 0 2 0 1 1 1 1 1 1 1 1 0 1 0 0 0 0 0 0 0 0 0 0 1 1 0 1 2 0 2 2 1 0 1 0 0 0 2 0 1 0 0 1 0 0 0
129 0 1 1 0 0 1 2 2 0 0 1 1 1 0 0 0 1 0 1 1 0 0 2 2 0 0 0 0 1 1 0 0 1 1 1 1 2 0 0 0 1 0 0 1 1 1 0 0 1 1 1 1 0 1 0 1 0 0 2 0 2 0 2 1 1 1 0 1 0 0 0 2 0 0 2 2 0 1 0 0 2 2 0 2 0 0 0 1 1 0 0 1 1 0 1 0 0 0 1 0 0 1 1 0 0 2 2 0 0 1 2 0 0 0 0 0 0 1 1 1 0 0 2 0 0 0 1 1 1 0 0 0 0 1 0 1 1 0 2 1 1 0 0 1 0 1 0 0 0 0 1 0 1 1 0 1 0 0 1 1 0 0 2 0 2 1 0 1 0 0 0 0 2 0 0 1 0 0 1 1 1 1 2 2 1 1 2 1 1 1 2 0 0 1 1 1 2 0 0 0 0 0 1 2 0 2 0 2 0 0 0 1 0 1 1 0 0 2 0 1 1 2 2 0 0 1 0 0 1 1 0 1 0 1 1 1 2 2 1 0 0 2 2 2 2 0 0 0 0 0 0 1 0 0 0 0 2 0 0 0 0 0 0 0 0 1 0 1 0 0 1 0 2 1 1 0 1 0 0 0 0 1 1 2 1 0 1 1 2 2 0 0 2 2 1 0 0 0 0 0 0 2 0 0 1 0 0 2 0 1 1 1 1 2 0 1 0 0 0 1 1 0 1 1 0 0 0 1 1 0 1 0 0 0 0 0 0 0 0 1 1 2 2 0 1 1 1 0 2 2 0 0 1 0 1 1 0 0 0 1 1 0 0 0 0 0 1 1 1 1 1 1 2 2 2 2 2 0 2 0 0 0 0 0 1 2 0 0 0 0 0 1 1 2 1 2 1 1 1 0 1 0 2 0 1 0 2 0 0 0 0 0 0 0 2 2 0 0 0 0 1 0 1 0 2 2 1 1 1 0 1 0 1 1 1 0 1 0 0 2 0 0 1 1 2 0 0 1 0 0 1 0 2 1 1 1 2 2 2 0 0 1 0 0 1 0 2 0 1 1 1 1 1 2 0 1 2 1 0 2 1 2 0 1 0 1 1 2 0 0 1 0 1 0 0 1 1 1 2 0 2 1 1 0 1 1 1 0 2 0 0 0 1 1 0 0 0 1 1 1 2 2 1 0 1 0 1 0 2 1 1 0 0 0 0 1 0 2 0 1 1 1 1 1 1 0 1 1 1 0 0 1 2 1 0 0 0 1 1 0 0 1 0 1 0 0 2 2 0 0 2 1 0 0 0 1 1 0 1 0 0 2 0 0 0 2 1 0 1 0 0 0 0 0 0 0 0 0 1 0 1 1 0 0 1 0 0 0 1 0 0 0 2 0 2 2 0 0 0 0 0 0 0 0 1 1 2 0 0 0 0 0 0 0 1 1 1 0 2 0 0 0 0 1 0 1 0 0 0 0 2 0 1 2 0 0 1 2 1 0 1 0 1 0 1 1 2 0 0 0 0 0 0 1 1 2 0 1 0 0 0 1 1 1 1 0 1 2 1 1 1 0 1 0 0 1 2 0 1 0 1 0 0 1 0 1 1 0 0 0 0 1 0 0 1 0 1 1 1 0 1 0 0 0 2 0 0 0 0 0 0 1 0 0 1 0 0 0 2 2 1 0 0 1 1 2 0 0 0 0 0 1 0 1 1 0 0 1 0 0 0 0 0 1 1 2 1 0 2 0 0 1 0 0 1 0 0 0 1 1 1 2 0 0 1 0 2 1 2 0 0 2 1 1 0 1 0 0 1 0 0 1 2 1 1 2 1 1 1 0 0 0 0 0 2 0 1 0 0 0 0 0 2 0 0 1 0 1 2 2 1 0 1 1 1 0 1 2 1 1 1 0 0 0 0 0 1 0 1 0 1 2 0 1 0 1 1 1 1 0 0 0 0 0 0 1 1 2 0 0 0 0 0 0 0 0 0 1 2 2 0 0 0 0 2 0 0 0 1 0 0 0 2 2 1 2 0 0 0 0 2 1 1 2 1 1 2 1 1 0 0 0 1 2 2 1 2 2 0 0 2 1 0 1 0 0 1 0 0 1 0 0 2 0 0 0 1 0 0 0 0 2 2 0 1 2 1 0 2 2 0 1 0 1 1 1 2 0 0 1 0 1 0 0 0 0 0 0 0 0 0 1 1 0 0 1 2 2 0 0 0 1 2 1 1 1 1 1 2 0 1 0 2 0 1 1 0 1 0 0 1
130 0 0 2 0 1 1 1 1 2 2 0 0 0 0 0 0 1 0 1 1 1 0 2 2 0 1 0 1 0 0 2 1 0 1 1 1 0 0 1 1 1 0 0 2 0 0 0 1 0 1 1 1 0 1 2 0 0 0 1 1 2 0 1 0 0 2 0 1 0 0 1 2 0 1 2 2 0 2 0 2 2 2 0 2 0 0 0 0 2 0 0 1 1 0 2 0 1 1 2 1 0 0 0 2 2 2 2 1 1 0 1 0 2 0 2 0 0 0 2 2 0 0 2 0 2 0 1 2 2 0 1 0 0 0 0 1 0 0 0 0 2 0 0 1 1 1 0 0 0 0 1 0 0 1 0 1 0 0 1 1 1 2 1 0 2 0 0 1 2 0 1 0 2 0 0 1 0 0 0 0 0 1 1 1 1 1 0 0 0 1 0 2 0 1 1 0 1 0 0 0 0 0 1 2 0 2 1 2 0 1 0 0 0 0 1 1 1 1 1 0 0 1 2 0 0 1 0 0 0 0 0 1 1 1 0 0 1 1 1 0 0 2 2 2 2 0 0 0 0 0 0 1 1 0 0 0 2 0 1 2 1 1 1 1 0 0 0 1 0 1 0 0 1 0 0 1 1 1 0 1 2 2 1 1 2 1 1 0 2 1 0 0 2 2 0 2 1 0 1 0 1 2 1 0 0 0 1 1 0 1 1 2 0 0 0 2 0 0 1 1 2 1 1 1 0 0 0 2 0 0 1 0 0 0 0 0 2 0 1 0 0 1 2 0 1 1 0 1 1 1 0 0 1 0 2 2 0 0 0 1 1 0 0 0 1 0 1 2 0 2 0 0 2 0 0 1 1 1 1 0 0 1 1 0 1 1 0 0 0 0 0 1 0 2 0 2 0 1 1 0 1 0 2 2 0 0 1 1 1 0 1 0 2 2 2 0 0 0 0 0 1 1 1 2 2 1 0 0 0 2 1 0 0 0 1 0 0 0 0 0 0 0 1 0 2 0 0 1 0 0 1 0 1 1 0 1 0 0 1 1 0 1 0 0 1 0 2 0 0 0 0 1 1 1 0 1 0 2 0 1 1 1 0 1 0 1 1 2 0 0 2 1 1 1 0 1 1 1 2 0 2 1 1 0 2 2 1 1 1 0 0 1 1 1 1 0 0 0 1 1 2 1 0 0 1 1 0 1 1 1 0 2 1 2 0 1 1 1 2 0 0 1 0 0 1 0 1 1 2 0 0 1 2 0 1 0 0 1 1 0 0 0 0 0 2 1 1 0 1 0 1 0 0 0 0 0 2 0 0 0 0 0 0 0 0 1 1 0 1 1 0 1 0 1 2 0 0 0 1 0 1 0 0 0 0 1 1 0 0 1 0 0 1 0 1 2 0 1 0 0 0 1 1 1 0 1 1 0 0 1 0 0 0 0 0 0 0 0 2 2 1 0 1 2 0 1 0 0 0 0 2 0 2 2 0 1 1 1 0 0 0 1 1 1 1 1 0 2 0 0 0 0 0 1 2 0 0 1 0 0 1 2 2 2 2 0 1 1 1 1 0 0 1 0 0 1 2 0 2 0 0 0 0 1 0 1 1 0 0 0 0 0 0 0 1 0 1 1 1 0 1 2 0 0 0 2 0 0 0 1 0 0 1 0 0 1 0 0 0 0 0 0 0 2 0 2 0 1 1 1 1 0 1 0 0 0 0 0 0 0 0 2 0 0 1 2 2 0 2 1 1 2 2 2 0 1 0 2 2 1 2 1 0 1 0 1 0 0 2 0 2 1 1 2 1 1 1 0 0 0 0 1 1 1 1 1 0 0 2 2 1 1 0 0 1 1 0 1 1 0 1 1 2 0 0 2 0 0 2 0 2 0 1 1 1 0 0 1 0 0 1 0 0 0 0 0 1 0 0 1 1 1 1 0 0 0 0 0 0 2 0 0 0 0 1 0 0 2 0 0 0 0 1 0 0 0 1 1 0 0 0 1 0 0 1 1 0 1 1 1 0 0 1 2 1 1 0 0 0 1 1 2 1 2 2 0 0 1 1 1 0 0 1 1 1 1 2 2 1 0 2 2 2 1 0 2 1 1 0 2 1 0 1 1 0 1 0 0 1 0 0 0 0 0 2 1 0 0 0 1 0 2 0 0 0 1 1 0 1 1 1 0 1 1 0 1 0 2 0 1 0 0 0 0 2 0 0 0 1 1 0 1 2 0 0 1 1 0 2 1 0 0 1 0 1 0 0 0 0 1 1
131 1 1 1 0 0 1 0 0 2 2 0 0 1 0 0 0 1 1 0 1 0 0 1 1 1 0 1 1 1 1 0 0 1 1 1 1 2 0 2 2 0 0 0 1 0 0 0 0 0 0 0 0 2 0 1 0 0 0 0 2 2 0 1 1 1 2 1 1 0 1 1 2 1 2 2 2 0 1 0 0 2 1 1 0 1 1 0 2 2 0 0 1 1 1 1 0 1 1 2 1 0 0 0 2 2 0 2 0 0 0 1 0 0 0 0 0 0 2 1 1 0 0 2 0 1 0 0 1 1 0 0 0 0 0 0 0 0 0 1 0 2 0 1 0 0 0 0 0 0 0 0 0 0 1 1 0 1 1 1 0 0 0 0 0 1 2 0 2 0 0 0 0 2 0 0 0 1 1 1 1 2 1 2 2 2 1 1 1 0 2 0 0 0 0 1 1 1 0 0 0 0 0 0 2 0 1 0 0 1 1 0 1 0 0 2 0 1 0 2 0 0 2 2 0 0 0 0 0 0 0 0 1 1 0 0 0 1 2 1 0 0 2 0 0 0 0 0 0 0 0 0 1 0 0 0 0 1 0 0 0 0 0 0 0 0 0 0 1 0 1 0 0 1 0 0 0 2 2 0 1 2 2 2 2 2 2 0 1 2 1 1 1 2 2 1 1 1 0 1 0 1 2 0 0 0 0 0 2 1 0 2 2 0 2 0 1 0 0 1 1 2 0 1 1 0 0 0 1 2 0 2 0 0 0 1 1 1 1 1 1 1 1 0 0 0 1 2 0 2 2 0 0 0 0 0 0 0 0 2 2 0 2 0 2 1 1 1 1 0 1 1 0 2 0 0 2 2 0 2 0 1 0 0 1 1 0 0 0 0 0 1 0 0 2 0 0 0 1 1 0 0 0 2 1 0 1 0 0 0 0 0 0 1 1 2 1 0 0 0 0 2 1 0 0 2 0 2 2 1 0 0 0 2 2 2 0 0 0 0 1 0 1 1 2 2 0 0 2 0 0 2 0 2 1 1 1 1 1 0 1 0 1 0 0 1 0 2 0 0 0 1 2 0 1 0 0 2 1 1 2 0 1 0 1 0 1 1 2 1 1 2 2 1 0 0 0 2 2 2 0 2 1 1 0 1 1 2 0 2 0 1 0 1 1 0 0 0 1 2 2 2 2 1 1 0 0 0 1 2 1 0 1 1 1 0 0 0 2 1 0 1 0 0 0 0 1 0 2 0 0 0 1 2 1 1 0 1 1 0 0 0 0 0 0 2 2 1 1 0 0 2 0 0 0 0 0 1 0 0 0 0 1 0 0 0 2 1 0 1 0 0 0 0 0 0 0 0 0 1 0 1 0 0 1 0 1 0 1 1 2 1 0 2 0 2 2 0 0 0 0 0 0 0 0 0 2 1 0 0 0 1 1 1 1 0 1 0 2 1 2 1 0 0 1 0 2 0 1 0 0 2 0 1 1 0 0 1 0 0 0 0 0 0 1 2 1 1 0 0 0 1 0 1 1 1 1 2 1 1 0 1 1 0 1 1 1 1 1 1 1 0 1 2 1 0 2 2 0 2 0 0 1 1 1 1 1 2 0 0 2 2 0 1 0 1 0 0 0 0 0 0 1 0 1 2 0 0 0 0 1 0 0 0 0 0 0 0 0 0 0 0 1 1 1 1 2 0 0 0 0 0 2 1 1 0 0 0 1 0 0 0 1 0 0 1 2 2 0 2 0 0 2 0 0 0 1 0 0 0 2 2 0 0 0 1 0 2 2 1 0 0 0 2 2 2 0 1 0 2 0 0 1 2 1 0 1 1 1 1 0 0 1 1 0 1 1 0 2 0 2 2 1 2 0 0 1 0 0 2 0 2 0 0 0 0 0 0 0 0 0 0 0 0 0 0 0 0 0 0 0 2 1 2 0 0 0 0 0 0 0 0 0 0 0 1 2 0 1 0 1 1 0 1 0 0 0 1 1 1 0 1 2 0 0 0 0 0 1 2 1 0 1 1 1 0 2 0 0 0 0 1 1 0 1 1 1 1 0 0 0 0 0 1 1 1 2 1 1 0 1 0 2 1 1 1 1 1 0 1 2 0 0 1 0 0 0 0 0 0 0 0 1 0 0 2 1 0 0 1 2 0 0 0 1 0 1 2 0 0 1 0 0 0 1 0 2 0 0 0 0 0 0 0 0 0 0 1 2 0 1 1 0 0 0 0 0 0 0 2 0 0 0 2 0 1 0 0 0 0 1 2
132 1 1 1 0 0 1 0 1 2 1 0 0 0 0 0 0 1 0 1 1 1 0 2 2 0 1 2 0 0 2 1 0 1 0 1 1 1 0 0 0 2 0 0 1 0 0 0 0 0 0 0 0 1 1 2 0 0 0 0 1 1 1 2 0 0 0 0 2 0 0 0 2 0 1 2 2 0 2 0 0 2 1 1 1 0 0 1 2 2 1 1 0 1 1 1 0 1 0 2 0 1 0 1 1 1 2 1 0 0 0 0 0 2 0 2 1 0 1 1 2 1 1 1 1 1 0 1 2 2 0 0 0 0 1 0 1 0 0 0 0 2 0 0 0 0 0 0 2 2 0 2 0 0 0 0 0 0 1 0 0 1 0 2 1 2 2 0 0 1 0 0 1 1 0 0 0 1 0 0 0 0 1 1 1 1 1 2 1 0 1 1 2 2 2 1 2 1 0 0 0 1 0 0 2 0 2 0 1 0 1 0 2 0 0 2 1 0 2 0 0 0 1 1 1 0 1 0 0 0 0 0 0 0 1 0 0 2 2 2 0 0 2 1 1 1 0 0 0 0 0 0 1 0 0 0 0 2 0 0 0 0 0 0 1 0 1 0 1 1 0 1 0 1 1 1 0 2 2 0 0 1 2 0 1 1 0 2 0 2 1 0 0 2 2 0 1 0 0 0 0 1 2 0 1 1 0 0 1 0 1 1 1 0 2 1 2 0 0 1 0 2 2 1 0 0 1 0 1 1 0 0 0 0 0 0 0 2 0 0 0 0 0 1 0 2 1 0 0 0 0 0 0 1 0 1 1 0 0 1 1 0 1 1 1 0 1 1 1 0 1 1 1 2 1 0 1 1 0 2 0 2 0 0 0 0 0 0 0 0 0 0 0 1 2 0 1 0 0 0 0 0 0 2 2 0 0 1 0 0 0 0 0 1 1 2 1 1 0 0 1 1 0 0 1 1 1 0 0 1 0 0 0 2 2 2 0 0 1 0 1 0 0 0 0 2 0 0 1 2 0 1 0 2 1 1 1 1 1 2 1 0 0 0 1 2 1 1 0 1 2 1 1 2 0 0 0 2 1 0 0 0 1 1 2 1 0 0 2 0 0 2 0 2 1 1 0 1 1 2 0 2 1 1 0 1 1 0 0 1 0 0 0 1 1 0 0 0 2 2 2 2 1 1 0 0 1 0 0 0 2 0 0 0 0 1 0 1 2 0 1 1 1 1 1 1 0 1 1 1 0 0 0 2 0 0 1 2 0 0 0 1 0 0 0 0 1 2 2 0 2 0 1 0 0 0 0 1 0 0 0 0 1 0 0 0 1 1 0 1 1 0 0 0 0 0 0 0 0 0 0 2 0 0 0 0 1 0 1 2 1 1 0 0 1 0 0 0 1 0 0 0 1 1 1 0 1 1 0 0 0 0 0 0 0 0 1 1 0 1 2 2 0 1 1 0 2 0 1 0 0 2 1 0 1 1 0 0 0 0 0 0 2 1 0 1 0 1 1 0 0 0 1 0 0 1 1 0 1 0 0 1 2 1 2 1 2 1 2 0 1 1 0 1 0 0 1 2 0 2 0 1 0 0 1 0 1 1 0 0 0 0 0 0 1 2 0 0 0 0 0 0 0 0 0 2 0 0 1 0 1 1 0 0 0 1 0 0 0 2 0 2 0 0 1 0 1 0 0 0 0 0 0 0 0 0 0 0 0 0 0 1 1 0 1 0 2 2 0 0 1 0 1 0 0 0 0 0 1 1 1 1 1 0 0 1 0 2 1 1 1 1 0 0 0 0 0 1 0 2 0 0 1 1 1 0 2 1 0 1 1 0 2 0 1 2 2 0 2 0 1 1 1 0 0 0 1 0 0 2 1 1 2 1 0 1 0 1 1 1 1 0 1 1 0 0 1 0 0 0 0 2 1 1 1 0 1 0 0 0 0 0 0 0 0 0 1 1 1 0 0 0 1 0 0 0 0 0 2 2 2 0 1 1 1 1 0 0 0 2 0 0 0 1 1 0 1 0 0 1 1 1 2 0 2 1 1 0 0 0 0 0 1 1 2 2 0 0 1 2 0 2 1 2 2 0 1 0 0 1 2 0 0 2 0 0 0 1 0 0 0 0 1 1 0 1 1 0 0 0 2 0 2 0 0 0 0 1 0 0 2 0 0 2 0 0 1 0 1 0 0 0 0 0 0 1 0 1 1 1 0 0 1 2 0 1 1 1 0 2 0 2 0 2 0 2 0 0 0 0 1 0
133 0 1 2 0 0 2 2 2 1 1 0 1 1 0 0 0 0 0 2 1 0 1 2 2 0 1 1 1 2 1 0 1 1 0 1 1 0 0 0 0 2 1 1 2 1 0 0 0 0 0 0 0 0 2 2 0 1 1 2 0 1 0 1 0 0 2 0 0 0 0 2 2 0 2 2 2 0 1 0 1 2 2 0 2 0 0 0 2 2 0 0 2 0 0 2 0 1 1 1 1 1 0 0 1 0 2 1 1 0 0 1 1 2 1 2 0 0 1 1 1 0 2 0 0 1 0 1 1 1 1 0 0 0 0 0 0 0 0 2 0 2 0 0 1 0 0 0 1 0 0 1 0 0 1 0 0 0 0 1 1 0 0 2 2 2 1 1 0 0 1 1 0 2 0 0 0 0 0 1 1 1 2 2 2 2 2 2 1 0 2 0 2 0 2 2 0 2 0 1 1 1 0 1 2 0 2 0 1 0 1 1 1 1 0 2 0 0 1 1 1 1 1 1 1 0 1 1 1 1 0 1 1 0 2 1 0 2 2 1 0 1 2 1 1 1 0 0 0 0 0 0 2 0 0 0 0 2 0 1 1 1 0 0 1 0 1 0 2 0 1 0 0 0 0 0 0 2 2 0 1 0 1 0 2 1 0 2 1 2 1 1 0 1 2 0 0 1 0 1 0 0 2 0 0 1 0 0 2 1 0 2 2 1 2 0 2 0 1 1 0 2 1 1 0 0 0 0 0 1 0 0 0 0 0 0 0 1 0 1 1 1 2 1 1 0 1 0 1 1 1 0 0 1 0 1 1 0 0 1 1 0 2 1 2 0 0 2 2 1 2 0 1 2 0 0 0 1 0 2 0 1 0 0 0 0 0 0 0 0 0 0 0 0 2 0 1 0 1 1 0 0 0 2 2 0 0 2 0 0 0 0 1 1 2 2 0 0 0 0 0 2 0 1 0 1 0 0 0 0 1 0 0 0 0 1 0 0 1 0 0 0 0 1 1 2 0 0 0 1 0 0 0 1 2 1 2 1 2 1 2 0 0 1 0 1 1 2 0 0 2 0 1 1 2 0 2 2 1 0 2 1 2 1 0 0 1 1 2 0 0 2 1 1 2 0 1 1 1 2 0 2 1 1 0 1 1 2 1 1 0 0 2 0 0 2 1 0 1 1 1 2 2 2 0 0 0 1 0 1 1 1 0 0 0 0 1 0 2 2 0 0 2 0 0 1 1 2 0 2 0 0 0 2 0 1 0 1 0 0 0 0 0 1 0 0 0 1 0 0 0 1 1 0 1 0 1 2 0 1 1 0 0 0 1 1 2 2 2 2 1 0 1 0 0 0 0 0 0 0 0 2 0 0 0 0 1 2 0 0 0 0 0 0 2 0 0 0 0 0 0 0 0 0 0 0 2 2 0 0 0 0 0 0 0 0 0 1 1 1 1 1 0 1 2 0 1 1 1 0 0 1 0 1 2 0 0 1 2 0 0 0 1 0 2 2 1 1 1 0 0 2 0 0 0 2 1 0 1 0 1 1 2 0 2 2 1 1 0 1 2 0 0 1 0 0 1 2 0 2 1 0 0 0 0 0 1 0 0 0 1 1 0 0 0 0 1 1 1 1 0 0 1 0 1 1 1 0 2 0 2 1 0 0 0 0 1 0 0 2 1 2 0 0 1 1 2 0 0 0 0 0 0 1 0 0 0 0 0 0 0 0 2 0 0 2 2 1 0 2 1 0 1 1 1 0 1 0 0 2 0 0 0 1 0 1 0 1 0 2 0 2 0 1 1 1 1 1 0 1 0 0 2 2 0 0 2 1 0 1 1 1 0 2 0 2 2 1 1 0 1 0 1 2 0 0 0 0 0 1 0 1 1 1 0 1 1 0 0 0 0 0 2 1 0 0 1 0 0 0 0 2 0 2 0 0 0 0 0 0 1 1 0 0 0 1 0 0 2 0 0 0 0 2 0 1 0 1 1 1 1 0 2 0 0 0 0 0 0 1 0 0 0 1 2 0 2 0 0 0 0 2 1 0 1 1 0 1 0 1 1 1 0 0 1 0 2 0 2 0 0 2 2 1 0 0 0 1 0 0 2 0 0 1 0 0 0 1 0 0 0 1 2 1 1 0 1 1 1 0 2 0 2 0 0 0 0 1 1 1 1 1 1 0 2 1 2 0 2 1 1 0 0 0 0 1 0 2 2 0 0 0 1 2 0 2 1 1 0 1 0 1 0 2 0 0 0 1 1 0 1 2
134 1 1 1 0 1 2 2 2 1 0 2 0 0 0 0 0 0 0 0 0 0 0 2 2 0 2 1 2 2 0 2 1 1 2 0 2 2 0 0 0 1 0 0 2 0 1 0 0 1 1 1 0 2 0 1 0 0 0 0 1 1 0 2 0 0 1 0 1 0 0 2 2 0 0 2 2 0 2 0 0 1 2 0 0 0 0 1 2 2 1 1 0 2 0 1 1 0 0 1 0 0 0 1 0 0 2 1 0 0 0 0 1 2 1 2 1 0 2 1 1 0 1 1 0 1 0 0 0 0 0 0 0 0 1 0 2 0 1 0 1 1 0 0 1 0 0 0 0 0 0 0 1 0 0 0 1 1 0 1 1 1 0 1 2 2 2 1 0 0 0 0 1 1 1 0 0 0 0 1 1 1 0 2 1 0 1 1 1 1 1 1 2 1 2 1 1 2 0 1 1 0 0 0 2 0 0 0 1 1 1 0 0 0 0 2 0 1 1 1 1 2 1 1 1 0 0 0 1 0 0 0 0 0 0 0 0 1 2 1 0 0 2 1 2 2 1 0 1 1 1 1 1 0 0 0 1 1 0 0 0 0 0 0 1 0 1 0 1 1 0 2 1 1 0 1 0 1 1 0 0 1 2 2 2 2 2 1 2 2 2 1 0 2 2 0 2 1 0 0 0 1 2 0 1 1 0 0 0 0 1 1 2 1 2 0 2 0 0 1 0 1 0 2 0 0 0 0 1 0 0 1 0 0 0 0 0 2 0 0 0 0 0 1 0 2 0 1 1 1 2 0 0 0 0 0 1 2 0 0 0 0 2 1 2 1 1 0 0 0 0 2 0 2 0 0 1 1 1 1 0 1 1 1 0 1 1 0 0 0 0 0 0 0 2 0 1 0 2 2 0 2 0 2 2 1 0 1 0 0 1 0 0 0 0 1 1 0 0 0 0 0 0 1 1 2 2 0 0 0 0 0 0 1 1 1 1 0 1 1 2 0 0 0 1 2 0 0 0 0 0 0 0 2 0 0 0 1 2 2 1 0 0 0 0 2 0 1 0 1 2 0 0 2 2 0 1 0 2 0 0 0 1 1 1 0 0 0 1 0 1 1 1 1 1 0 2 2 2 2 0 2 2 0 0 0 2 1 0 2 0 0 1 0 0 1 1 0 1 2 2 1 1 0 1 0 1 1 0 2 1 1 1 1 1 0 0 0 1 1 0 2 2 0 2 1 0 0 2 0 0 0 0 2 0 1 0 0 1 0 0 0 0 0 0 1 0 1 1 1 0 2 1 0 0 0 0 2 0 1 0 0 2 0 0 0 2 1 1 1 0 0 1 0 0 0 0 0 0 0 0 2 0 1 0 0 0 2 0 1 0 0 0 0 0 0 1 0 0 0 0 0 0 0 0 1 1 1 0 0 0 0 0 0 0 0 0 0 1 2 1 0 0 2 2 0 0 1 1 0 1 1 0 1 2 0 0 1 2 0 0 0 2 1 0 1 0 0 1 0 1 1 0 0 1 2 0 1 0 0 0 0 2 0 2 2 2 2 0 1 1 0 1 1 0 0 0 1 0 1 1 1 1 1 2 1 1 2 0 0 0 0 0 0 0 1 1 1 1 1 0 0 1 0 0 1 2 0 0 0 0 0 1 0 0 1 0 0 1 2 0 2 1 1 1 0 1 1 0 0 0 0 0 0 0 0 0 0 1 0 0 0 1 0 0 0 2 2 0 0 0 0 2 0 0 0 1 0 1 1 1 1 0 0 1 1 1 0 0 2 0 2 1 0 1 0 1 1 0 2 0 0 1 2 1 0 1 1 1 1 1 0 1 1 1 2 2 0 1 0 1 1 1 2 0 0 0 0 0 1 0 1 0 0 0 0 0 1 2 1 1 1 0 0 0 0 0 2 0 0 1 0 2 2 0 2 0 0 0 0 1 0 0 0 0 1 1 2 2 0 0 0 0 0 0 1 0 1 1 1 1 0 1 0 0 1 1 0 0 2 0 0 0 1 2 0 2 0 0 1 0 2 0 0 2 2 0 1 0 0 0 0 0 0 1 1 2 0 0 0 0 0 2 2 1 0 1 0 1 1 0 0 0 0 0 0 0 0 0 1 0 0 2 0 0 0 0 1 0 1 2 0 2 0 0 0 2 2 0 0 1 0 1 0 0 0 1 0 1 1 0 0 0 0 1 0 0 2 2 0 0 0 2 2 0 0 2 0 1 2 0 0 0 2 1 1 0 0 0 0 0 0
135 1 0 2 0 0 1 1 1 1 1 0 0 0 0 0 0 1 0 1 1 1 0 1 2 0 1 2 0 0 2 0 2 1 0 2 0 1 1 0 0 2 0 1 1 1 1 0 0 0 0 0 1 0 1 1 0 0 0 0 1 2 0 1 0 0 1 0 2 1 1 1 2 1 2 2 2 0 2 1 1 2 2 0 1 0 0 2 2 2 1 1 1 2 1 2 0 1 1 1 0 0 0 0 2 1 2 1 1 0 0 2 2 2 2 2 2 0 0 2 2 0 1 1 0 0 0 0 1 1 0 0 0 0 0 0 0 0 0 0 1 1 0 1 0 1 0 0 0 0 0 0 0 0 0 1 1 1 0 0 0 2 0 1 1 2 0 0 0 2 0 0 0 2 1 0 0 1 0 0 0 1 0 0 0 0 0 0 0 0 2 0 2 2 2 2 2 2 0 1 1 0 1 0 2 0 2 1 0 0 1 0 0 0 0 2 2 1 1 1 1 1 2 2 0 0 2 1 1 1 1 2 0 0 1 0 0 2 2 2 0 0 2 1 1 1 1 0 0 0 0 0 1 1 0 0 0 1 0 0 0 0 0 0 1 1 0 0 2 0 1 1 0 1 1 1 0 2 2 0 1 0 2 1 2 1 0 2 1 2 2 0 2 2 2 2 0 1 1 0 0 0 1 1 0 0 1 0 0 0 0 0 1 0 2 0 1 0 1 1 0 2 1 1 2 0 0 0 1 0 0 0 0 0 0 0 0 1 0 0 0 1 1 1 1 0 2 0 1 1 1 0 0 1 0 1 1 2 0 0 0 0 2 0 2 0 0 1 1 0 1 1 1 2 1 1 1 2 1 1 0 1 2 2 1 1 1 0 0 0 0 1 0 0 2 0 1 1 0 0 0 0 0 2 2 0 2 0 0 0 1 0 0 0 0 1 0 0 0 0 0 1 0 1 1 2 0 0 0 2 0 0 0 1 1 1 0 1 0 0 2 0 0 0 1 2 0 0 1 0 1 0 0 2 2 1 2 2 2 2 0 0 1 1 0 0 0 1 0 1 1 0 2 2 2 0 2 2 2 2 1 0 2 0 1 0 1 1 1 1 1 0 1 2 0 0 0 1 1 1 1 2 2 0 0 0 2 2 1 1 0 0 1 2 2 0 0 0 1 0 1 2 2 0 1 2 0 0 2 2 0 0 1 1 0 0 0 0 1 1 1 0 1 2 2 0 0 1 1 2 1 1 1 1 1 2 0 0 2 0 0 0 2 0 1 0 1 1 1 0 1 0 1 0 1 0 1 1 0 1 0 0 0 0 1 0 0 2 1 1 0 0 0 0 1 0 0 1 0 1 0 1 0 0 0 2 2 1 0 0 0 0 0 2 0 2 2 0 0 0 1 1 0 0 0 0 2 0 0 0 0 0 0 0 0 2 1 0 0 0 2 1 0 2 2 0 2 0 1 0 0 2 0 1 1 0 0 1 1 1 0 1 2 0 2 1 0 2 0 0 0 0 0 0 1 1 1 0 1 0 0 2 2 1 2 1 1 2 1 1 2 0 1 1 0 0 2 1 0 1 0 0 0 0 0 0 0 2 0 0 0 0 0 0 0 1 1 2 2 2 0 0 1 0 0 1 1 0 1 0 1 1 1 0 0 0 1 0 0 0 0 0 0 0 1 0 1 0 0 0 0 0 0 0 0 0 0 0 1 0 0 0 2 1 0 0 2 2 0 2 0 0 2 0 1 1 1 0 2 2 1 1 1 0 1 1 1 2 1 2 0 1 2 0 2 0 0 0 0 0 1 0 1 2 1 0 2 2 0 0 0 0 0 1 0 2 1 1 2 0 1 1 0 1 0 0 2 0 1 2 1 2 0 1 0 0 0 0 1 0 0 0 1 0 0 0 0 0 0 0 0 2 1 1 1 0 1 0 0 0 2 0 1 0 0 1 0 1 2 0 0 0 0 0 0 1 1 0 1 1 1 0 2 0 1 1 0 0 0 2 0 0 0 1 2 0 2 0 0 0 2 2 1 0 2 1 1 1 0 1 0 0 0 1 2 1 1 1 2 0 0 2 2 2 2 1 2 1 2 0 0 0 1 2 1 0 0 1 0 0 0 0 2 1 1 0 1 1 1 1 1 0 1 0 1 0 2 2 0 0 0 1 1 0 0 0 0 0 2 0 1 0 0 0 0 0 0 0 1 0 0 0 1 1 0 0 0 1 1 2 0 1 0 1 0 0 2 0 0 0 1 2
136 0 1 1 0 0 1 1 1 2 2 0 1 2 0 0 0 1 1 0 0 0 0 2 2 0 1 1 0 1 1 1 0 1 1 1 1 2 0 0 0 1 0 0 2 0 0 0 0 0 0 0 1 1 0 1 0 0 1 0 1 1 1 1 0 0 0 1 1 0 0 2 2 0 1 2 1 0 2 1 1 2 2 1 2 0 0 0 1 2 0 0 0 0 0 1 1 2 2 2 2 0 0 1 1 1 2 0 2 0 0 2 1 1 1 1 1 0 1 1 1 0 0 2 0 1 0 1 1 1 1 1 1 1 0 1 1 0 1 0 2 0 0 0 0 0 1 0 1 1 0 1 0 0 1 0 0 1 0 2 1 0 0 2 1 2 0 0 0 1 1 1 0 2 1 0 0 0 0 1 1 1 1 2 1 1 1 0 0 0 0 0 2 2 2 1 1 2 0 1 1 0 1 0 2 0 2 0 0 1 2 0 2 0 0 2 1 0 2 0 0 0 2 1 1 1 1 0 0 0 0 0 1 1 1 1 0 1 2 1 0 0 2 1 1 1 0 0 0 0 0 0 1 1 0 0 1 2 1 0 0 0 0 0 1 0 1 0 0 0 2 2 0 1 0 0 0 1 1 0 1 1 2 1 2 1 0 2 0 2 1 1 1 2 2 1 1 1 0 1 0 2 1 1 0 0 0 0 1 0 0 1 2 0 2 1 1 0 0 1 1 2 1 2 0 0 0 0 1 2 0 2 0 0 0 0 0 2 0 0 0 0 1 2 0 1 0 0 1 0 1 0 0 0 0 0 0 0 0 2 2 0 1 0 1 0 1 1 1 0 1 1 0 2 0 0 1 1 0 2 1 2 0 0 0 0 0 0 0 0 0 0 0 1 2 0 1 1 0 0 0 1 0 2 2 1 1 0 0 0 0 0 0 1 1 2 1 0 0 0 0 1 1 0 1 1 0 0 0 1 0 1 0 1 0 0 0 2 0 0 1 0 0 1 1 2 0 0 1 1 0 0 0 1 1 0 1 1 1 1 1 0 0 0 0 2 0 1 0 1 2 1 0 2 1 0 1 1 2 0 0 0 1 0 1 0 1 1 2 0 0 2 0 1 0 0 1 2 2 2 0 2 0 2 0 2 1 2 2 0 0 0 0 0 0 2 1 0 0 0 0 2 2 0 1 1 0 0 0 2 1 1 2 1 2 0 1 0 1 1 1 0 2 2 1 2 0 1 1 1 0 0 1 1 1 2 0 0 1 1 1 0 0 0 0 1 1 2 2 0 1 1 0 0 0 0 1 0 0 0 0 0 0 0 2 1 1 2 1 2 0 1 0 0 0 1 1 0 0 1 0 1 1 0 0 0 1 1 0 1 0 0 0 0 1 0 0 0 1 0 0 0 0 1 1 0 2 1 0 0 1 0 1 0 0 1 1 0 0 2 0 1 0 1 1 0 2 1 2 0 1 1 0 1 1 0 1 1 1 0 0 0 1 1 1 1 0 1 0 0 1 0 1 0 0 1 1 1 0 0 0 0 2 1 1 1 1 1 1 2 2 0 0 1 0 0 2 2 0 1 1 0 0 0 1 0 1 2 0 0 0 0 0 0 0 0 0 1 1 1 0 1 0 0 0 2 0 1 0 1 2 0 1 0 0 1 0 0 0 1 0 1 0 0 0 1 1 0 0 0 0 0 0 0 0 0 1 0 0 0 2 1 1 1 0 0 1 1 0 2 0 0 2 0 0 0 1 0 0 0 2 2 0 0 0 2 0 1 1 2 0 1 2 0 2 0 0 0 0 1 0 0 1 1 1 0 1 1 0 2 2 0 1 0 1 1 0 2 2 0 2 1 0 1 0 0 0 0 0 2 2 1 0 1 0 1 0 1 2 1 1 0 0 0 0 0 0 0 0 0 0 2 1 2 0 1 0 1 0 0 2 0 0 0 0 0 1 0 2 0 0 0 0 1 0 0 0 0 2 2 2 0 1 1 1 2 0 0 0 2 0 0 1 1 0 0 2 0 1 1 1 2 1 0 1 1 0 0 0 1 1 0 0 0 0 1 2 0 1 1 0 1 1 1 0 0 0 1 1 1 1 0 0 1 0 0 0 0 0 1 0 1 1 2 1 0 0 1 0 1 2 0 1 0 1 1 1 2 0 1 1 1 1 0 1 2 1 0 2 1 1 0 1 1 0 0 0 0 1 0 0 0 2 2 0 0 2 1 0 2 0 1 0 0 0 0 0 0 0 0 1 1
137 0 1 1 0 0 1 2 2 0 0 2 0 0 0 0 0 1 1 1 0 0 0 2 2 0 2 1 0 1 0 1 0 2 0 1 1 2 0 2 1 0 0 1 1 1 2 0 0 2 2 2 0 0 2 0 0 0 0 2 0 0 0 2 0 1 0 0 1 1 1 1 2 0 1 2 2 0 1 0 0 2 1 1 0 0 1 0 1 1 0 1 2 1 0 2 0 0 0 0 0 0 0 0 2 2 2 0 2 0 0 2 1 1 1 1 1 0 1 1 2 0 1 1 0 0 0 0 0 0 1 0 0 1 0 0 0 0 0 0 1 1 0 0 1 0 0 0 0 0 0 1 0 1 0 0 0 0 1 0 0 0 0 2 0 2 1 0 1 2 0 1 0 2 0 0 0 0 0 0 0 0 1 2 2 2 1 2 2 1 1 1 1 0 1 2 2 1 0 1 1 0 0 0 2 0 2 0 0 0 0 0 1 0 0 2 0 0 1 0 0 0 2 2 0 0 1 1 0 0 0 1 0 0 0 0 0 1 1 0 0 1 2 0 2 2 2 0 0 0 0 0 0 0 0 1 1 1 0 0 0 0 0 0 0 0 1 0 1 0 0 0 0 1 0 0 0 1 1 0 1 2 2 1 2 2 1 0 1 2 1 0 0 2 1 0 0 2 0 0 0 0 2 0 0 1 0 2 2 0 2 2 2 0 1 1 2 1 0 1 0 2 1 2 1 0 0 0 1 0 0 1 1 0 0 0 0 1 0 0 1 1 1 1 0 1 1 0 0 1 1 0 1 0 1 1 1 1 0 2 2 0 1 1 1 1 0 0 1 0 1 1 1 2 1 1 2 2 1 1 0 1 1 1 2 0 1 0 0 0 0 1 2 1 1 1 1 1 2 2 0 2 0 1 0 0 1 0 0 0 0 0 0 1 1 1 0 0 0 0 0 0 0 1 0 1 0 0 0 0 2 0 0 1 0 1 0 1 0 0 2 0 0 0 1 2 1 0 0 1 0 0 0 2 0 0 0 1 1 1 1 0 0 0 0 2 0 0 0 0 1 1 0 2 1 1 0 1 2 0 1 1 1 1 1 0 0 0 2 0 0 2 1 1 1 0 1 0 0 2 0 2 1 1 1 1 2 1 1 0 1 1 1 0 1 1 0 0 1 2 2 2 1 1 0 0 1 0 1 1 1 0 1 1 0 0 0 0 0 1 0 0 1 0 1 2 0 2 0 2 0 0 0 1 1 1 0 0 1 0 0 1 0 1 0 0 1 2 1 1 0 1 0 0 0 0 0 1 0 1 0 0 0 0 1 0 0 0 0 0 0 0 2 0 0 1 0 0 0 1 0 0 0 1 0 0 0 1 0 0 0 0 0 0 2 0 0 0 0 0 0 0 2 2 2 0 0 1 0 0 0 0 0 0 0 1 0 0 0 1 1 1 0 0 1 0 2 0 1 0 0 2 0 0 2 0 0 0 0 0 0 0 0 0 1 2 0 0 1 0 0 0 0 0 0 2 0 0 1 0 1 0 2 0 2 2 0 2 1 0 1 0 1 1 0 0 0 2 0 1 0 1 0 0 1 0 0 2 0 0 2 2 0 0 0 0 0 1 1 1 0 0 1 0 0 1 2 0 0 0 1 0 1 0 0 2 0 0 1 2 0 2 1 1 1 0 1 0 0 0 0 0 0 0 0 0 1 0 1 1 0 0 1 0 0 0 2 2 0 2 2 0 0 0 0 0 1 0 0 0 1 2 0 0 1 1 1 2 1 2 0 1 1 1 1 1 0 1 0 1 0 0 1 2 0 1 1 0 0 2 2 1 2 0 2 2 2 0 1 0 0 0 1 2 0 0 1 0 0 2 1 2 1 1 1 1 0 0 0 0 0 0 0 0 0 0 0 0 0 0 0 2 0 2 0 0 0 0 0 1 0 0 0 0 0 0 0 0 1 0 0 0 0 1 0 0 0 0 2 2 2 0 1 0 0 0 1 0 0 2 0 0 1 1 2 0 2 0 0 0 0 2 2 0 2 1 1 1 0 0 0 0 0 1 1 1 1 1 1 0 1 0 2 2 1 0 2 0 0 0 2 0 0 2 0 0 0 1 0 0 0 0 2 1 0 0 2 1 0 1 1 0 1 0 1 1 1 1 1 2 0 2 1 0 1 0 2 0 0 0 0 0 0 0 0 0 0 0 0 0 0 0 0 0 0 0 0 1 0 2 0 0 0 0 0 0 0 0 1 0 0 1
138 0 1 1 0 0 2 1 1 1 1 0 1 1 0 0 0 2 2 2 2 2 0 0 0 0 1 1 0 0 1 0 1 2 0 1 1 2 0 1 1 0 0 1 1 1 0 0 0 0 0 0 1 1 1 0 0 0 0 1 1 1 0 2 0 0 1 0 0 0 0 1 2 0 2 2 2 0 2 0 0 0 2 0 2 0 0 0 2 2 0 2 1 2 1 2 1 0 0 0 0 1 0 1 1 1 2 1 1 0 1 2 0 1 0 1 0 0 1 1 2 0 1 1 0 0 0 2 2 2 1 0 1 1 0 0 1 0 0 0 1 1 0 0 1 0 0 0 0 0 0 1 0 1 0 0 1 2 0 1 1 1 0 2 0 1 1 2 0 0 1 0 1 1 1 0 0 1 0 1 1 1 1 2 1 1 1 2 0 0 0 2 1 1 2 1 1 1 0 0 0 0 0 0 2 1 2 0 0 0 2 0 1 0 0 2 0 0 0 2 0 0 2 1 1 1 1 0 0 0 0 0 0 0 2 0 0 1 1 2 0 0 2 1 1 1 1 0 0 0 0 0 1 1 0 0 0 0 1 0 0 0 0 0 0 0 0 0 0 0 0 2 1 1 0 0 0 1 1 0 0 0 1 0 2 0 1 2 0 2 1 0 1 2 2 1 1 0 1 0 0 0 1 1 0 1 0 1 1 0 0 2 2 1 2 0 0 1 0 0 0 1 2 2 1 0 1 0 1 2 0 1 0 0 0 0 0 1 0 0 0 0 1 2 0 1 1 0 1 0 0 0 1 1 1 2 2 2 0 1 1 0 2 1 2 1 0 1 2 0 2 0 0 1 0 0 0 2 1 1 1 0 1 1 0 0 1 0 0 0 0 0 0 0 2 0 0 1 0 0 0 1 0 2 2 1 2 1 0 0 1 0 0 1 1 2 0 0 0 0 0 1 0 1 1 2 0 0 0 1 0 1 0 1 0 1 0 1 1 1 1 0 0 2 0 2 1 0 2 1 0 1 0 1 1 0 1 1 0 1 1 0 1 0 1 2 0 1 0 0 1 1 0 2 1 0 1 2 1 1 1 0 1 0 1 0 1 2 2 1 1 2 1 2 1 0 0 2 2 1 1 2 2 0 1 0 2 1 0 1 0 1 0 1 1 1 0 1 1 2 2 2 2 0 1 1 0 0 0 1 1 0 0 0 0 0 1 0 1 0 1 1 1 0 0 1 0 2 0 2 0 0 0 2 0 1 0 1 0 1 0 0 0 0 0 0 0 2 2 0 2 1 1 0 0 0 1 1 0 0 0 0 0 0 0 1 1 1 1 1 0 1 0 0 0 2 2 1 0 1 0 1 0 0 1 0 0 0 0 1 2 0 0 0 2 0 0 0 0 0 0 0 1 1 1 0 1 1 0 0 0 0 0 0 0 1 0 0 0 0 2 1 0 1 0 0 2 1 1 0 0 2 0 1 2 0 0 0 1 1 1 0 2 1 1 1 2 1 0 0 1 0 0 0 0 2 1 1 2 1 0 1 2 2 2 1 1 1 0 1 2 0 0 2 1 0 2 2 0 2 0 0 0 0 0 0 1 2 0 0 1 1 0 0 0 1 0 0 0 0 0 1 0 0 0 2 0 0 1 0 0 0 1 0 0 1 1 0 0 2 1 1 0 0 0 1 1 0 0 0 0 0 0 0 0 0 0 0 1 1 0 0 2 0 0 0 2 1 0 1 0 0 1 1 1 0 2 0 1 2 2 0 1 0 1 0 1 1 1 2 0 1 1 0 0 0 0 1 1 1 0 0 1 1 1 0 1 0 0 2 2 0 1 1 1 2 2 0 2 0 0 0 1 2 0 0 1 0 0 2 1 1 1 2 0 0 0 0 0 1 1 0 0 0 0 0 0 0 0 0 0 1 1 2 0 1 1 2 0 0 1 0 0 0 0 0 0 0 1 0 0 0 0 2 0 0 0 0 2 2 2 0 2 0 0 0 1 0 0 1 0 0 2 1 1 0 2 0 0 0 0 2 1 1 2 2 0 2 1 2 2 1 1 0 1 1 1 1 2 0 0 2 2 1 1 0 1 1 0 0 2 1 0 2 0 0 0 1 0 0 0 0 2 1 0 1 1 1 1 0 2 0 1 0 1 0 1 1 0 0 1 0 0 0 1 1 1 0 1 0 0 0 0 0 0 1 0 1 2 0 1 1 0 1 0 0 2 0 1 1 0 0 0 2 0 0 0 1 2 0 0 0
139 1 1 1 0 0 1 1 1 2 2 0 1 1 0 0 1 1 0 1 2 1 1 2 2 0 2 1 0 2 0 0 1 2 0 0 2 0 0 1 0 1 0 0 0 2 1 0 0 1 1 1 0 1 1 0 0 0 0 1 0 1 0 2 0 0 2 0 1 0 1 2 2 0 0 2 2 0 2 0 1 1 2 1 2 0 0 0 1 2 0 0 0 1 1 2 0 1 1 1 1 0 0 1 0 0 2 1 1 0 0 2 1 2 1 2 1 0 1 1 2 1 2 0 1 0 0 1 2 2 0 1 0 1 1 1 0 2 0 1 1 1 0 0 0 1 0 0 0 0 0 1 0 1 0 0 0 1 0 2 1 1 0 2 1 1 0 1 1 1 1 0 1 1 0 0 0 0 2 2 2 1 0 2 1 1 0 1 0 0 1 1 1 1 2 1 1 2 0 2 2 0 0 0 2 0 1 0 1 0 1 0 1 0 0 2 0 1 2 0 0 0 2 2 0 0 1 0 0 0 0 1 0 0 2 0 0 2 2 2 0 0 2 0 0 0 0 0 0 0 0 0 2 0 0 0 0 2 0 0 0 0 0 0 0 0 0 0 2 0 1 0 0 0 0 0 0 2 1 0 1 1 1 1 2 1 0 0 1 2 1 1 0 2 1 0 1 0 0 0 0 1 2 0 1 0 1 0 2 1 0 2 1 0 2 1 2 1 1 0 0 2 2 1 2 0 0 0 1 0 0 1 0 1 0 0 0 1 1 1 0 1 0 2 0 0 2 0 1 2 2 0 0 0 0 0 1 1 0 0 0 0 1 0 1 1 0 1 1 0 1 1 1 1 0 0 2 1 0 2 0 1 1 1 0 0 1 0 0 0 0 0 0 1 2 0 1 0 0 0 0 0 0 1 1 0 1 0 0 0 0 0 0 0 0 2 1 0 0 0 0 0 0 2 1 2 1 0 0 0 1 0 0 2 0 0 0 0 2 0 1 0 0 1 1 2 0 0 1 1 0 1 0 1 2 1 2 0 1 1 2 0 1 0 0 0 0 2 0 0 0 0 1 1 2 0 2 1 2 0 0 0 1 1 2 1 0 0 2 0 0 1 0 1 1 0 2 2 2 1 1 1 1 1 0 2 1 0 0 0 0 1 0 1 1 0 0 0 0 0 0 2 2 1 0 0 0 0 0 1 2 0 0 0 0 0 2 0 2 1 1 1 2 2 2 1 0 0 2 0 0 0 1 2 0 1 0 1 0 1 1 0 1 0 1 0 0 2 2 0 0 1 0 0 0 0 0 1 0 0 0 0 0 0 0 0 0 2 2 2 0 0 0 0 0 2 0 1 0 0 0 2 0 0 0 0 0 1 0 1 0 0 0 0 2 0 0 0 0 0 0 0 0 2 2 0 2 2 0 0 0 0 0 0 0 2 0 0 1 1 2 2 0 1 2 0 2 0 1 0 0 1 0 1 1 0 0 1 1 1 1 0 1 0 1 2 0 0 0 1 1 1 1 0 0 1 1 1 0 0 0 0 2 0 1 1 2 1 1 0 1 0 0 0 0 0 2 2 0 1 0 0 0 1 1 1 2 2 1 0 0 0 0 1 1 1 0 1 1 1 0 0 0 0 0 2 0 0 0 0 1 0 2 0 0 2 0 0 0 0 0 0 0 0 0 1 1 0 1 1 1 1 1 0 1 1 1 0 0 0 0 0 1 0 0 0 1 2 0 2 1 0 1 0 0 1 1 0 0 1 1 2 0 0 0 1 0 1 0 2 0 2 1 0 1 0 0 0 0 1 1 0 1 2 1 0 1 0 1 2 2 0 2 0 1 1 2 0 2 0 2 1 1 2 0 0 1 0 0 2 1 2 0 1 0 1 1 0 0 0 0 0 2 1 1 1 2 0 0 0 0 1 2 2 0 0 0 0 0 0 1 1 0 0 0 1 0 0 2 0 0 0 0 1 0 0 0 0 0 1 2 0 0 0 0 0 0 0 0 2 0 0 2 1 2 0 2 0 0 0 0 1 1 0 2 1 1 0 0 1 0 0 1 0 1 1 2 1 2 1 0 2 2 0 2 0 0 1 0 0 2 0 0 1 0 0 0 0 0 2 0 1 1 1 0 0 1 1 1 2 2 0 0 0 1 0 2 0 0 2 0 2 0 1 0 0 0 0 0 0 0 0 0 0 0 0 0 1 1 0 0 0 0 0 0 0 0 1 0 1 0 0 0 1 0 1 1 0 0 0 1 1
140 0 0 1 0 0 0 1 1 2 2 0 0 1 0 0 0 0 1 1 0 0 0 2 2 0 1 0 1 0 0 2 1 0 1 0 2 2 0 1 1 0 0 0 2 0 1 0 0 0 0 0 0 0 2 1 1 0 1 0 1 2 0 2 1 1 1 0 2 1 0 1 2 0 1 2 2 0 2 0 2 2 2 0 1 0 0 0 2 2 0 0 2 0 0 0 0 1 1 2 1 0 0 1 1 1 2 2 0 0 0 1 0 2 0 2 0 1 1 1 2 0 2 0 0 0 0 2 2 2 1 0 0 0 0 0 0 0 0 1 0 2 0 0 1 0 0 0 0 0 0 0 0 0 1 0 0 0 0 2 1 0 0 2 2 2 1 0 1 1 0 0 1 1 1 0 1 0 1 1 1 1 0 2 2 0 1 1 1 0 2 0 2 1 2 1 0 2 1 0 0 1 1 0 1 0 2 0 0 1 1 0 0 0 0 2 1 0 2 0 1 1 0 1 1 0 0 1 1 1 1 0 1 1 1 1 1 2 2 2 0 0 2 2 2 2 0 0 1 1 1 1 1 1 0 0 0 0 0 0 0 0 2 2 1 0 1 0 1 1 0 0 0 1 1 0 0 2 2 0 0 1 1 1 2 1 2 0 1 2 1 2 0 2 2 0 2 1 0 0 0 1 2 0 0 0 2 0 1 0 0 1 1 0 2 1 2 0 0 1 0 0 1 2 1 0 0 0 0 0 0 1 0 0 0 0 0 1 0 0 2 1 1 2 1 0 1 0 2 2 2 0 1 1 1 2 2 0 0 2 2 0 1 1 1 0 0 0 0 0 0 2 0 2 0 0 1 1 0 2 0 0 0 0 0 0 0 0 0 1 1 2 0 0 2 0 1 0 2 2 0 1 0 1 1 0 1 0 0 0 0 0 0 1 1 1 0 0 0 0 0 1 1 1 1 2 0 0 0 0 0 0 1 0 1 2 0 1 0 0 1 0 0 2 0 1 0 0 0 0 0 1 0 1 1 0 1 1 1 1 1 0 1 0 0 1 0 2 0 0 0 0 0 2 0 0 0 2 2 1 0 0 1 0 1 0 1 1 2 1 1 2 1 1 1 0 1 2 2 1 1 1 1 1 0 2 2 0 0 1 0 0 1 0 0 0 0 0 2 1 1 2 2 2 0 0 0 0 1 2 0 1 1 0 1 0 2 0 1 0 0 2 2 0 0 2 0 1 1 2 0 0 0 1 1 0 1 1 1 1 1 0 0 1 1 0 1 1 1 0 0 2 1 0 0 0 1 1 0 0 1 0 0 0 1 1 2 1 1 1 0 0 1 0 0 0 1 1 0 0 0 2 1 0 1 0 0 1 0 2 0 0 0 2 0 2 1 0 0 1 1 1 0 1 1 0 2 2 0 0 1 1 0 0 0 2 0 0 1 2 1 1 0 1 2 0 2 0 1 1 0 1 0 1 1 0 0 1 2 0 0 0 1 0 1 2 1 1 0 2 0 2 0 0 0 1 1 0 0 0 1 0 2 0 2 2 2 0 2 2 0 1 0 1 1 0 1 2 0 2 0 1 0 0 2 0 0 2 0 0 0 0 0 1 0 1 0 0 0 0 0 0 1 0 0 1 1 0 0 0 1 0 1 0 0 1 0 0 0 0 0 0 1 1 1 0 1 0 0 0 0 0 0 0 0 0 1 0 0 0 0 0 2 0 0 1 2 2 0 1 1 0 1 0 0 1 1 0 1 1 0 0 2 0 1 0 1 2 1 2 0 1 0 2 2 2 0 0 0 0 0 0 0 2 1 0 1 0 1 2 2 0 0 1 0 2 1 0 1 0 0 1 0 2 0 0 1 0 0 2 0 2 0 0 0 0 0 1 1 1 1 0 0 0 0 0 0 1 0 0 1 1 1 1 1 0 1 1 0 0 1 0 1 0 0 2 0 0 1 0 0 0 0 1 0 0 0 0 2 2 2 0 2 0 0 0 0 0 0 1 0 1 1 0 2 1 2 0 0 0 0 2 1 0 1 1 0 0 0 1 0 0 0 1 1 1 1 1 2 1 0 2 2 1 0 0 1 1 0 0 2 1 1 1 2 0 1 1 1 0 0 1 2 0 0 0 1 0 0 0 2 0 1 0 1 0 1 2 0 1 0 1 1 0 1 0 2 0 1 0 0 0 0 0 0 1 0 0 2 0 1 1 1 1 0 1 0 0 1 2 0 0 0 1 1 0 0 0 0 0 0 1
141 0 1 1 0 0 0 0 0 2 2 0 2 2 0 0 0 1 1 1 0 1 0 2 2 0 1 1 0 1 0 1 1 0 2 0 2 0 0 1 1 1 1 0 1 0 2 0 0 0 0 0 0 0 1 0 0 0 1 1 0 1 0 0 0 2 1 0 0 0 0 0 2 0 1 2 2 0 2 0 2 2 2 0 1 0 0 0 2 2 0 1 0 1 1 2 0 1 1 2 1 0 0 1 1 1 2 1 1 0 0 1 1 2 1 2 1 0 0 2 2 0 0 2 0 0 0 0 0 0 1 0 0 1 0 1 1 0 0 0 0 2 0 0 1 0 1 0 0 0 0 1 0 1 0 0 0 0 0 1 1 1 0 1 0 1 0 0 0 2 0 2 0 2 0 1 1 0 1 1 1 2 0 2 2 2 0 1 0 0 1 1 2 1 2 1 1 1 1 0 0 1 0 0 2 1 2 1 1 1 2 0 1 0 0 2 1 0 0 1 1 1 2 1 1 1 0 2 1 1 0 0 1 1 1 1 0 2 2 2 0 0 2 2 2 2 0 0 0 0 0 0 1 0 0 0 2 1 0 1 1 1 0 0 2 1 0 0 0 0 0 0 1 0 1 0 0 1 1 0 0 0 1 0 1 0 0 1 0 1 1 0 0 2 2 0 0 0 0 0 0 1 1 1 0 0 1 0 0 0 0 1 1 0 1 0 2 0 0 1 1 2 1 0 1 0 0 0 0 1 0 0 0 0 1 1 0 1 0 1 1 1 0 1 0 2 1 1 1 1 1 0 0 1 0 1 1 0 0 2 2 0 2 1 2 0 1 1 2 1 2 0 0 2 0 0 1 1 1 1 1 1 1 1 0 1 1 1 1 1 2 2 1 0 2 0 1 1 0 0 0 0 0 2 2 0 1 0 0 0 0 0 0 0 0 1 1 0 1 0 1 1 1 0 0 2 0 0 0 1 0 1 0 2 1 1 0 0 1 0 2 0 0 0 1 2 1 0 1 0 0 1 0 1 1 0 1 2 2 2 0 0 0 0 0 0 0 2 0 1 0 0 0 2 0 0 0 2 2 0 2 0 2 1 1 1 1 1 1 0 1 1 0 1 1 0 2 2 2 2 0 2 2 1 1 0 1 1 0 2 0 0 0 1 1 1 0 1 1 1 2 2 1 0 0 1 1 1 0 2 1 1 1 1 1 0 2 0 1 0 1 0 1 1 1 2 0 1 1 1 0 0 1 1 1 0 1 0 2 0 0 0 0 0 0 0 0 2 1 1 0 1 0 0 0 0 0 1 0 0 0 0 0 0 2 0 0 2 1 2 0 1 0 0 0 0 0 1 1 0 0 2 1 0 0 0 1 1 0 0 1 0 0 1 2 0 0 0 0 0 0 0 1 1 1 0 1 2 0 0 1 0 0 0 0 1 1 0 0 2 0 1 0 1 1 0 2 0 1 0 0 1 0 1 1 0 0 0 0 0 0 0 1 1 0 1 2 0 0 1 0 1 0 0 0 2 0 1 0 0 0 0 2 0 0 2 0 1 2 1 1 1 0 1 0 0 1 1 0 1 0 1 0 0 2 0 0 1 1 0 1 1 0 0 0 1 0 0 0 0 0 0 0 0 2 2 0 1 1 0 1 0 0 1 0 0 1 0 0 2 0 2 0 0 0 1 1 1 0 0 0 0 0 1 1 0 0 0 1 1 0 0 1 1 0 1 2 1 0 2 0 0 2 0 0 0 1 0 2 2 2 2 0 1 1 1 1 0 0 2 0 2 1 2 2 1 1 2 1 2 0 0 1 2 1 2 1 0 0 1 1 0 2 0 2 2 2 1 2 0 0 1 0 2 0 0 1 0 0 2 1 1 1 1 1 0 0 0 0 0 0 0 2 0 0 0 0 1 0 0 1 1 2 1 1 1 1 0 0 1 0 0 0 0 1 0 0 0 2 0 0 0 0 0 0 0 0 0 1 1 1 0 2 0 0 0 0 0 0 2 0 0 1 1 2 0 2 0 0 0 0 1 2 1 1 2 0 0 0 1 0 0 0 2 2 2 0 1 1 0 0 1 2 1 1 0 0 1 0 0 2 1 2 2 2 0 1 2 0 0 0 1 2 1 0 1 1 0 0 0 2 0 0 1 1 0 2 2 0 0 0 1 0 0 0 1 1 0 1 0 0 0 0 0 0 0 1 0 1 0 0 0 0 2 0 1 2 1 0 2 1 0 0 2 1 0 0 0 0 0 0 0
142 1 2 1 0 0 1 0 1 2 1 0 0 0 0 0 0 2 2 1 1 1 0 2 2 0 0 2 0 0 2 0 0 1 0 1 1 0 0 0 0 2 0 1 2 1 0 0 0 0 0 0 1 0 1 1 1 0 0 1 1 2 0 2 1 2 2 0 1 0 0 0 2 0 1 2 2 0 1 1 0 2 1 1 1 0 1 0 2 2 0 1 0 2 0 1 0 1 1 2 1 0 1 1 0 0 2 2 0 0 1 2 1 1 1 1 1 0 1 1 1 0 2 0 1 0 0 0 2 1 1 1 0 1 1 1 0 0 0 2 1 1 0 0 1 0 1 0 0 0 0 0 1 1 0 0 0 1 0 1 1 0 0 2 0 2 1 0 1 0 0 1 1 1 0 0 1 1 0 0 0 1 0 2 0 0 0 2 0 1 1 1 2 1 2 2 1 2 0 1 1 1 0 2 2 0 1 0 1 1 1 0 1 0 0 2 2 0 2 0 1 1 2 2 0 0 0 1 0 0 1 0 0 0 2 0 1 2 2 2 0 0 2 2 2 2 0 0 0 0 0 0 0 0 1 1 0 0 0 0 0 0 0 0 1 0 0 0 2 0 0 1 0 1 0 0 1 1 1 0 1 2 2 0 1 1 0 0 1 2 0 1 0 1 2 0 1 1 1 0 0 0 2 0 2 0 0 1 1 0 0 2 2 0 0 0 2 0 0 0 1 1 2 0 1 0 1 0 0 2 0 2 0 0 0 0 0 1 0 1 0 1 2 2 0 1 1 1 1 0 0 1 0 0 0 0 0 0 0 2 2 0 2 0 2 1 0 0 2 0 2 0 0 2 0 0 2 2 1 1 0 1 0 0 0 0 0 1 1 0 0 1 0 0 2 1 1 1 0 0 0 0 0 1 1 1 1 1 0 0 0 0 0 2 2 2 0 0 0 0 0 2 0 1 0 2 1 1 1 2 0 1 0 1 0 1 0 0 0 0 2 0 0 1 0 2 0 0 0 1 0 0 0 1 1 0 1 1 1 0 2 0 1 0 0 1 0 2 0 2 2 2 0 2 2 0 0 2 2 1 0 0 2 1 1 1 1 1 2 0 0 2 1 0 2 0 1 1 1 1 1 1 0 2 0 2 2 2 1 0 0 1 0 1 1 1 0 1 1 2 2 2 2 0 1 1 0 1 0 2 1 1 0 0 0 0 0 0 0 0 2 0 1 1 1 1 1 2 0 2 0 0 0 2 1 0 0 1 1 1 1 0 0 0 0 0 0 1 1 1 0 1 1 0 0 0 1 1 0 1 0 0 0 0 1 1 1 1 1 1 0 0 1 0 0 0 0 0 0 0 0 2 1 0 0 1 1 0 0 0 2 0 0 0 1 0 1 0 0 0 0 0 1 1 1 0 1 2 0 0 0 0 1 0 0 1 0 0 2 2 2 2 0 0 2 0 1 0 1 0 0 1 0 2 2 0 0 1 2 1 1 0 1 0 0 2 1 2 0 0 0 1 0 1 0 2 0 1 1 1 1 0 2 0 1 2 0 0 2 2 2 0 0 2 1 0 1 1 0 1 0 1 0 0 1 0 1 2 0 0 0 0 0 1 0 0 0 2 2 2 0 0 1 0 1 1 1 0 0 0 1 0 0 0 0 0 1 0 0 0 0 0 0 0 0 1 1 0 0 0 0 0 1 0 1 1 0 0 1 1 0 0 2 1 0 0 2 1 0 1 0 0 1 0 0 0 2 0 1 1 1 1 1 1 1 1 1 2 2 2 0 0 1 1 2 1 1 1 1 1 0 0 0 2 2 0 2 1 0 1 1 0 1 1 1 2 2 0 2 0 1 1 2 2 0 0 1 0 0 2 1 1 1 0 0 1 1 1 1 0 1 0 2 1 1 1 2 1 0 1 0 1 0 2 0 0 0 0 0 0 0 0 1 0 0 0 1 1 2 0 0 0 0 1 0 1 0 1 0 2 2 0 1 1 1 2 0 0 0 1 1 0 0 2 1 1 2 0 0 0 0 2 1 0 1 2 0 0 0 1 1 0 0 1 1 1 1 0 2 0 0 2 1 0 1 0 0 1 0 0 2 0 1 2 1 0 1 2 0 0 0 1 1 2 2 1 1 0 0 0 1 0 0 0 2 0 2 1 1 1 1 1 1 0 1 0 1 0 1 0 0 0 1 1 1 0 0 1 1 1 0 0 0 0 0 0 0 1 1 2 0 0 1 1 0 0 0 0 1 0 0 1
143 0 0 2 0 1 2 2 2 1 1 1 0 1 0 0 0 1 1 0 0 0 0 2 2 0 0 1 1 0 1 2 1 0 1 0 2 2 1 1 0 0 0 1 2 1 0 0 0 0 0 0 0 1 1 2 0 0 0 0 2 2 0 2 1 1 1 0 1 0 0 0 2 0 1 2 2 1 1 0 1 2 1 2 1 0 0 0 2 2 0 0 1 2 0 1 0 0 0 2 0 0 0 1 1 1 2 1 1 0 0 2 1 1 1 1 1 1 1 0 1 1 1 1 0 0 0 0 2 0 2 0 0 0 0 0 0 0 0 0 0 2 0 0 0 1 0 0 0 0 0 1 0 1 1 0 1 0 0 1 0 2 0 2 0 1 1 0 2 1 0 0 0 2 0 0 1 0 0 1 1 1 1 1 1 1 1 2 0 0 0 1 1 0 1 2 2 2 0 2 2 0 0 2 2 0 2 0 1 0 2 0 1 0 0 2 1 0 2 0 0 0 1 1 1 0 1 0 0 0 0 0 0 0 2 0 0 2 2 1 0 1 2 2 2 2 0 0 0 0 0 0 2 0 0 0 1 1 0 0 0 0 0 0 1 0 0 1 1 0 0 1 1 1 0 0 0 2 2 0 0 1 2 1 2 1 0 2 0 2 2 0 0 2 2 0 2 1 0 0 0 1 1 1 0 0 0 1 2 0 0 2 1 0 2 0 1 0 0 0 0 1 1 2 0 0 1 0 0 0 0 0 0 0 0 0 0 1 0 1 1 1 1 2 1 0 2 0 1 1 1 0 0 0 0 0 1 1 0 0 0 0 1 1 1 0 0 1 1 0 1 1 0 2 1 1 0 0 0 2 2 1 1 1 0 0 0 0 0 1 1 0 0 0 2 1 1 0 0 0 0 0 0 2 2 1 0 0 0 0 0 0 0 0 1 1 0 1 0 0 1 0 1 0 1 1 0 0 0 1 0 0 0 1 1 0 0 1 0 0 2 0 1 2 1 2 0 0 1 1 0 1 0 1 2 1 2 1 2 2 1 0 0 1 0 0 0 2 0 1 1 1 1 1 2 0 1 1 2 0 1 0 1 0 1 1 1 0 2 0 0 1 0 1 2 0 1 1 1 1 1 1 1 1 0 1 2 2 0 1 0 1 1 0 0 1 0 0 1 1 1 2 2 0 1 1 0 1 0 1 0 1 0 0 0 0 2 0 2 0 2 0 1 0 1 1 0 1 1 2 0 0 0 2 0 0 1 0 1 1 0 0 0 0 0 2 2 0 0 0 0 2 1 0 1 0 1 2 0 0 1 0 1 0 0 0 2 2 1 2 1 0 1 0 0 1 0 1 0 0 0 2 0 1 0 0 0 2 0 1 1 0 0 0 2 0 0 0 0 1 1 1 1 1 1 0 2 2 0 0 0 0 1 0 0 0 0 0 2 2 2 1 0 1 1 0 2 0 1 0 0 1 0 1 2 0 0 0 2 0 0 0 0 0 1 2 1 2 0 1 0 1 0 0 0 2 0 0 1 0 1 0 1 1 1 1 0 1 1 2 2 0 0 2 0 0 2 2 0 2 1 1 0 0 2 0 0 1 0 0 0 0 0 0 0 0 0 2 0 0 2 0 0 0 1 1 1 0 0 0 1 0 1 0 0 2 0 0 0 2 1 1 0 0 1 0 0 0 1 1 0 0 1 1 1 0 0 0 1 0 0 0 2 0 0 1 2 2 0 1 0 1 1 2 2 0 1 0 1 2 0 0 0 0 1 1 1 2 1 1 0 1 1 1 2 1 1 1 1 0 0 0 1 2 0 1 1 0 2 2 2 0 1 0 1 1 1 2 2 0 2 1 0 1 0 0 2 0 0 2 1 1 0 1 1 0 0 0 1 0 0 0 0 0 0 0 0 1 1 0 0 1 1 2 0 1 0 0 0 0 2 0 0 0 0 2 0 0 2 0 0 0 0 1 0 0 0 2 1 1 1 1 2 0 0 1 0 1 0 2 0 0 1 2 2 0 2 0 0 0 0 2 2 1 1 2 0 0 2 2 2 0 1 0 2 1 2 2 2 1 0 2 1 0 0 0 1 1 0 1 2 0 0 2 0 0 1 1 0 0 0 2 1 2 0 1 2 0 0 0 2 0 1 0 1 0 1 2 0 0 1 0 0 0 0 0 0 0 2 1 1 0 0 0 0 0 2 0 1 0 0 0 1 1 0 0 1 2 0 2 0 2 0 2 0 1 0 0 0 0 0 0
144 1 0 2 0 0 1 1 1 1 0 1 1 1 0 0 0 1 2 0 0 0 0 2 2 0 2 1 1 2 1 0 0 2 1 0 2 1 0 1 1 1 1 0 2 2 0 0 0 1 1 1 1 1 1 2 0 0 0 0 0 2 0 2 0 0 1 0 1 1 2 1 2 0 1 2 2 0 2 0 1 2 2 0 2 0 0 2 2 2 0 1 0 2 1 1 0 0 0 2 0 0 0 1 1 1 1 1 1 0 0 2 1 1 1 1 1 0 0 2 2 0 1 1 0 1 0 2 2 2 1 0 0 0 0 0 0 1 0 1 0 2 0 0 0 0 1 0 1 0 0 1 0 1 0 0 0 0 1 1 1 1 0 1 1 2 2 1 0 0 0 0 0 2 0 0 0 0 2 2 2 2 1 2 1 1 1 1 0 0 1 1 2 1 2 1 2 2 1 1 1 0 1 0 2 0 2 1 1 0 1 0 2 0 0 2 1 0 1 2 0 1 2 2 0 0 1 0 0 0 0 0 0 0 2 0 0 2 2 2 0 0 2 2 2 2 0 0 0 0 0 0 0 1 0 0 0 0 0 0 0 0 0 0 1 0 0 0 1 0 0 1 0 0 0 0 0 2 2 0 2 2 1 1 1 1 1 1 0 2 2 1 1 2 2 1 0 0 1 0 0 0 2 0 0 1 2 1 1 0 1 1 1 0 2 0 1 2 0 0 0 2 2 1 1 0 0 0 1 2 0 1 0 0 0 0 0 0 0 0 0 0 1 1 0 1 0 1 2 0 0 0 0 1 0 1 0 0 0 1 1 0 2 0 2 0 2 1 2 0 2 0 1 1 1 0 2 1 1 1 0 0 1 1 0 1 1 0 0 1 1 1 0 0 2 1 1 1 1 0 1 0 0 1 0 0 1 1 0 0 1 0 0 0 0 2 1 0 0 0 0 0 0 1 1 2 1 0 0 1 0 0 0 0 1 2 0 1 1 1 1 0 0 1 1 2 0 0 2 0 1 1 0 2 1 1 1 1 1 1 1 0 0 0 0 1 1 2 0 1 2 1 1 1 1 0 0 2 2 0 0 0 0 0 1 0 0 1 1 0 1 1 1 1 0 0 2 0 0 2 0 2 1 1 0 2 1 0 0 1 0 1 1 1 1 1 0 0 1 2 2 1 2 0 1 1 0 0 1 1 1 0 0 0 0 0 0 0 1 1 1 0 2 0 0 2 0 2 0 2 0 0 0 1 1 0 1 1 2 0 0 0 0 1 0 1 2 1 1 0 0 0 0 0 0 0 0 2 0 2 0 0 1 0 0 1 2 1 1 1 0 0 1 0 1 0 0 1 0 2 1 0 0 0 0 0 1 0 0 1 0 0 0 1 0 1 1 0 1 0 0 0 0 0 0 1 1 1 0 0 0 0 0 0 0 0 0 0 0 0 1 1 0 0 0 0 2 1 0 0 0 0 0 0 1 0 0 1 1 0 0 0 1 0 2 2 1 1 0 0 1 0 1 0 0 2 2 1 1 0 0 0 1 0 0 1 0 1 2 1 2 0 1 2 1 0 1 2 0 2 0 0 0 0 1 0 0 2 0 0 0 0 0 0 0 1 1 1 1 1 0 0 0 1 0 1 1 0 1 0 1 0 0 0 0 0 1 0 0 1 1 1 1 1 1 0 1 0 2 2 1 1 1 0 0 1 0 0 0 0 0 0 2 1 0 0 2 2 1 2 1 0 2 0 0 0 0 1 1 2 2 1 1 1 1 0 1 1 1 2 0 1 2 1 1 0 1 0 0 0 0 0 1 2 1 0 0 0 0 2 2 1 1 1 0 1 1 1 2 0 2 1 1 2 0 0 1 0 0 2 0 2 0 0 0 1 0 0 0 0 0 0 0 0 0 0 0 1 0 0 0 2 1 1 1 0 1 0 0 0 2 0 1 0 1 1 1 1 1 0 0 0 0 2 0 0 0 2 1 1 1 0 1 0 0 1 1 0 0 0 0 0 0 2 2 0 2 0 0 0 0 1 2 0 1 2 0 0 1 1 1 0 0 1 1 1 1 1 1 0 1 0 0 1 0 0 1 1 0 1 2 0 0 1 0 0 0 0 0 1 1 2 1 2 0 1 1 0 0 0 2 0 0 1 1 0 2 1 0 0 2 0 0 0 0 0 0 0 0 0 0 0 0 0 0 2 0 1 1 1 1 0 1 1 0 1 2 0 0 0 0 0 0 2 0 0 0 1 2 0 1 2
145 0 0 2 0 1 2 0 0 2 2 0 0 2 0 0 0 1 1 1 1 0 0 1 1 1 1 2 0 0 2 0 0 1 0 1 1 1 0 0 0 2 0 0 2 1 1 0 0 1 1 1 2 0 0 2 0 0 0 1 0 2 0 1 0 0 0 0 1 0 0 2 2 0 2 2 1 0 2 0 2 2 2 0 2 0 0 1 1 1 0 1 1 1 0 1 0 1 0 1 0 0 1 0 1 0 2 1 1 0 0 1 2 2 2 2 2 0 1 2 2 0 1 1 0 1 0 1 2 2 0 1 0 0 0 0 0 0 0 0 0 2 0 0 2 0 1 0 0 0 0 0 0 0 0 0 1 1 0 0 0 1 1 2 1 1 1 1 0 0 1 2 0 2 0 0 0 0 0 0 0 0 0 1 1 0 1 2 0 0 1 2 1 0 1 1 2 1 0 0 0 0 0 0 2 0 2 0 0 0 1 0 1 0 0 2 1 0 1 0 1 1 1 1 1 0 0 0 0 0 0 0 0 0 1 0 0 2 2 2 0 0 1 2 2 2 1 0 0 0 0 0 1 0 0 0 1 2 0 1 1 1 0 0 0 0 0 1 0 0 0 2 0 1 0 0 0 1 1 0 0 0 1 0 0 0 0 0 1 2 0 1 0 2 2 0 1 0 1 0 1 0 2 0 0 0 2 0 1 0 0 1 2 0 0 0 2 0 0 0 1 1 1 2 2 0 0 0 2 1 0 2 0 0 0 0 0 1 0 0 0 0 2 2 0 1 1 1 1 2 2 0 0 2 0 1 1 0 0 1 0 0 1 1 1 0 0 1 1 0 1 1 2 1 0 0 2 1 1 1 1 0 0 0 0 1 1 0 0 0 0 1 0 1 1 1 2 0 1 0 0 1 0 2 2 0 0 1 0 0 0 0 0 0 0 1 1 1 0 1 1 1 0 2 0 1 0 0 0 2 0 0 0 0 1 0 0 2 2 2 2 0 0 0 0 1 0 1 2 2 0 1 0 1 1 0 1 1 1 0 2 0 0 0 0 2 1 2 0 1 1 1 1 2 1 0 1 2 1 0 0 0 1 0 1 0 1 1 2 1 1 2 1 1 1 0 2 1 1 2 0 2 1 1 0 1 1 1 1 1 0 0 1 1 1 0 0 2 0 2 2 2 1 0 0 1 1 1 0 2 1 1 1 1 0 0 0 0 1 0 0 2 0 0 0 2 0 2 0 2 0 0 1 2 0 0 0 1 1 0 0 1 1 0 1 0 0 0 0 0 0 1 1 0 0 0 1 1 0 1 0 0 0 0 1 0 0 0 0 0 0 0 0 0 0 0 1 2 0 1 0 0 0 0 0 1 0 1 0 0 1 0 0 2 0 2 2 0 1 0 0 0 0 1 0 0 1 1 0 0 0 1 0 0 0 0 0 0 2 2 2 1 0 0 0 0 2 1 0 0 0 0 0 1 2 0 0 0 2 0 0 0 2 0 0 2 1 1 1 0 0 2 1 0 0 1 1 1 1 1 1 1 2 0 1 1 2 2 1 0 0 1 0 2 0 0 2 2 0 1 1 0 0 0 0 0 0 2 0 0 0 0 0 0 0 0 0 1 1 1 0 1 0 1 0 2 0 0 0 0 1 0 0 1 0 0 1 0 0 0 0 0 0 0 0 0 0 0 0 0 0 0 1 0 0 2 0 0 1 1 0 0 1 0 0 0 2 1 0 2 1 0 2 0 0 0 0 0 2 2 0 0 1 0 1 0 1 1 1 2 0 1 0 0 0 0 0 1 0 1 0 0 1 2 1 1 1 1 1 1 1 0 0 0 0 2 0 0 1 0 1 1 1 2 0 1 1 0 0 2 0 2 1 1 1 0 0 0 0 1 1 0 1 1 0 0 1 1 0 0 1 1 1 1 1 0 1 0 1 1 1 0 1 0 1 1 1 1 1 0 0 0 0 1 0 0 0 1 0 0 1 0 1 0 0 1 0 0 0 1 0 1 2 1 1 0 2 0 0 1 0 1 1 0 2 0 2 0 0 1 0 0 0 0 0 0 2 1 1 0 0 1 2 2 1 0 2 1 0 1 2 0 1 2 1 0 0 0 0 2 0 0 2 2 0 0 0 1 0 1 1 0 0 0 1 0 1 2 1 1 0 2 1 0 1 0 1 0 2 0 1 0 0 0 1 1 0 1 1 0 0 0 0 2 0 0 1 0 0 1 1 0 0 1 0 0 0 1 2 0 1 2
146 1 0 2 0 1 1 1 2 2 2 0 0 1 0 0 0 1 1 1 1 0 0 1 1 0 1 0 0 1 0 0 0 1 1 1 1 1 1 0 0 1 0 1 2 0 0 0 1 0 0 2 0 0 2 1 0 0 1 1 1 2 0 2 0 0 1 0 2 1 0 1 2 0 1 2 2 0 2 1 0 1 1 1 1 0 1 0 1 2 0 0 1 2 0 2 0 0 0 1 0 0 1 1 0 0 2 1 1 0 0 2 1 2 1 2 1 0 0 2 2 0 2 0 2 0 0 1 2 1 1 0 0 0 1 0 1 0 0 0 1 2 0 0 0 1 1 0 0 0 0 0 1 0 1 0 0 0 0 0 0 1 1 2 1 1 0 0 1 2 0 0 0 2 1 0 0 0 1 1 1 1 1 2 1 1 1 1 0 0 1 1 2 1 2 2 1 2 0 0 0 1 0 0 2 0 1 0 0 0 0 0 2 0 0 2 0 0 2 0 1 1 2 2 0 0 2 0 0 0 1 0 0 0 2 0 0 1 1 1 0 0 2 2 2 2 0 0 0 0 0 0 1 1 0 0 0 2 0 0 0 0 0 0 0 0 1 0 1 0 0 0 0 0 0 0 0 1 1 0 0 1 1 0 1 1 0 1 0 1 0 1 0 2 2 0 0 1 0 0 0 0 0 2 0 0 0 1 1 0 0 1 1 0 1 0 1 1 1 0 0 2 1 1 0 0 1 0 0 1 0 1 1 1 0 0 0 2 1 1 0 1 2 0 0 1 2 0 1 2 2 0 0 0 0 0 1 0 0 1 1 0 2 2 2 1 0 1 2 0 2 0 0 2 1 1 1 1 0 2 0 2 0 0 0 0 0 1 1 1 1 2 1 1 2 0 1 0 0 0 0 0 0 0 0 0 2 1 1 1 0 1 0 0 0 1 1 0 0 0 0 0 1 2 1 2 1 0 0 1 0 0 0 2 1 1 0 0 1 0 1 0 0 1 0 2 0 0 1 1 0 1 0 2 0 0 0 0 1 2 1 0 0 1 0 1 0 2 0 0 0 1 1 1 2 0 2 1 2 0 1 0 1 1 1 0 0 0 2 0 0 2 1 2 0 0 0 1 1 2 0 2 2 0 0 1 2 1 1 0 0 0 1 0 0 1 0 1 1 2 2 2 1 0 1 0 1 0 1 2 1 0 2 1 2 0 1 0 1 1 1 0 2 1 0 2 0 0 2 0 0 0 0 1 1 1 0 2 1 0 0 0 1 0 0 0 0 1 0 0 0 1 1 0 0 0 1 2 0 1 1 0 0 0 0 0 1 0 0 0 0 0 0 0 0 2 0 0 0 0 0 2 0 1 0 0 0 2 0 2 2 0 0 1 1 1 0 0 1 0 0 0 0 0 0 1 1 1 0 0 0 0 0 0 0 0 1 1 1 1 2 1 0 0 2 0 2 1 1 0 1 1 0 0 1 0 0 0 1 0 0 0 1 0 1 2 0 1 1 0 0 0 0 0 0 0 2 0 0 0 1 0 2 0 1 1 2 1 0 1 2 0 2 2 1 0 2 2 0 2 1 0 0 0 0 0 0 2 0 0 0 0 0 0 0 0 0 2 2 2 0 0 0 0 0 2 0 0 0 0 1 0 0 0 0 0 0 0 0 1 0 1 0 0 0 1 1 0 0 0 0 0 1 0 0 0 0 0 0 0 0 0 2 0 0 0 2 2 1 2 0 0 2 0 0 0 0 0 0 1 1 1 0 0 0 2 0 2 1 2 0 1 2 0 1 0 0 2 1 2 0 0 0 2 1 0 0 0 1 2 1 0 1 1 1 2 2 0 2 0 2 2 1 2 0 0 1 0 0 2 1 2 0 0 0 0 0 0 1 0 0 1 1 0 1 1 1 0 0 0 0 2 2 1 1 0 1 0 0 0 1 1 1 0 1 1 1 0 1 0 0 0 0 2 0 1 0 0 2 2 2 0 2 0 0 0 0 0 0 2 0 0 0 1 2 1 1 0 0 1 0 2 1 0 1 2 1 1 1 1 1 0 1 1 2 2 0 2 2 0 0 2 2 1 2 0 2 0 1 0 2 0 0 1 2 0 2 0 0 1 0 0 1 2 0 1 2 0 0 1 2 0 1 0 1 0 1 2 0 0 1 0 1 0 2 0 2 0 0 0 0 0 0 0 0 2 0 1 1 0 0 0 0 1 0 0 0 1 1 2 0 2 0 2 0 0 0 0 1 0 0 0
147 1 0 2 0 1 2 1 2 2 1 0 0 1 0 0 0 1 1 0 0 0 0 2 2 0 0 2 0 0 2 0 1 1 1 1 1 1 0 1 1 1 0 0 1 0 0 0 0 0 0 0 1 0 1 2 0 1 1 2 0 0 0 1 0 0 2 0 0 0 0 1 2 0 2 2 2 0 2 0 2 2 2 0 2 0 0 0 0 2 0 0 2 1 0 1 0 1 1 2 0 0 1 1 0 0 2 1 1 0 1 2 0 0 0 0 0 0 1 1 1 0 0 2 0 2 0 1 2 1 1 0 0 1 0 1 1 1 0 1 1 1 1 0 1 0 0 0 0 0 0 1 0 1 1 0 0 1 0 0 0 1 0 2 1 1 1 0 1 0 0 0 1 1 0 0 0 0 1 1 1 1 0 1 0 0 0 2 0 0 2 1 2 0 2 2 2 2 0 1 1 0 1 0 2 0 2 1 1 1 2 0 2 0 0 2 0 0 2 0 1 1 1 2 0 0 0 0 1 0 0 0 0 0 0 0 0 2 2 2 0 0 2 1 1 1 0 0 0 0 0 0 0 0 0 0 0 0 0 0 0 0 0 0 1 0 0 1 1 0 0 0 0 1 0 0 0 0 0 0 0 2 2 1 1 1 0 1 1 1 1 1 0 2 2 0 2 0 1 0 0 0 2 0 0 0 0 0 1 0 1 1 2 0 2 1 2 0 0 2 0 2 1 1 0 0 0 0 0 2 0 1 0 0 0 0 0 2 1 1 0 1 1 0 0 1 1 1 1 0 0 1 0 0 0 0 1 1 0 1 1 0 1 1 1 0 1 0 1 0 1 1 1 2 0 0 0 1 0 2 0 1 1 1 0 1 0 1 1 0 0 0 2 0 2 0 1 2 0 0 0 0 0 2 2 0 1 0 0 0 0 0 0 1 1 2 1 0 0 0 0 1 0 1 2 2 2 0 0 0 1 0 1 1 1 0 0 2 1 1 2 0 0 0 0 1 0 0 2 2 0 1 0 2 2 2 2 1 2 2 1 0 1 1 0 0 0 1 0 0 1 0 1 1 0 0 1 2 1 0 2 1 1 1 1 0 0 0 1 0 1 1 0 1 1 0 2 0 0 2 0 2 2 0 0 0 2 1 1 0 0 0 0 2 2 0 0 1 0 1 1 2 1 0 0 1 1 0 0 1 1 0 2 0 1 0 1 0 1 1 0 1 0 0 0 1 0 2 0 2 0 0 2 1 1 1 0 0 0 1 1 0 0 0 0 0 1 2 2 0 0 0 2 0 0 0 2 2 0 1 1 0 0 0 0 0 1 1 1 1 0 1 0 0 0 0 0 1 0 1 1 0 0 1 0 0 2 1 0 2 0 0 0 1 0 1 0 0 0 1 1 1 0 0 0 0 2 1 0 0 0 0 0 0 0 1 0 1 0 2 0 0 0 1 2 0 1 0 2 1 0 0 1 0 1 1 0 0 2 1 1 0 1 0 0 2 1 1 1 0 0 0 0 0 0 2 0 1 1 0 0 0 2 0 1 2 0 1 1 2 1 0 1 1 1 0 1 2 0 2 0 0 0 0 1 0 1 2 0 0 2 2 0 0 0 1 1 1 1 1 0 0 0 1 0 2 1 0 1 0 1 0 0 0 0 0 0 0 0 2 2 1 0 0 0 0 0 1 0 0 0 0 1 1 1 0 0 0 1 1 0 1 2 0 0 0 2 2 0 2 0 1 2 1 1 1 2 1 0 2 0 0 1 0 0 2 0 1 1 2 0 1 1 0 1 0 0 0 0 1 0 0 0 1 2 0 1 0 0 1 1 0 1 0 1 1 2 1 2 0 1 2 1 2 0 0 1 0 0 1 0 1 1 1 0 0 0 0 0 0 0 0 1 1 0 0 1 0 0 0 0 2 1 2 0 1 0 0 0 0 1 1 0 0 0 2 0 0 1 0 0 0 2 1 0 1 0 1 1 1 2 0 2 0 0 0 1 1 0 1 0 0 2 0 0 0 2 0 0 0 0 1 2 1 2 2 0 1 0 0 0 0 0 0 1 1 1 0 2 0 0 2 2 1 0 0 1 2 0 0 2 1 0 1 0 0 0 1 0 0 0 0 1 2 0 0 1 1 1 0 2 0 1 0 1 1 2 1 0 0 2 0 1 0 1 1 1 0 2 0 0 1 1 1 0 0 0 1 2 0 0 0 1 2 0 0 2 1 0 0 0 0 0 2 0 1 0 0 0 0 0 0
148 1 2 0 0 0 1 1 1 2 2 1 0 1 1 0 0 1 0 1 1 1 0 0 1 1 1 2 0 0 2 2 1 1 1 0 2 1 0 0 0 2 0 0 1 0 1 0 0 1 1 2 0 0 2 1 1 0 0 1 1 1 0 1 0 0 1 1 2 0 0 2 2 0 1 2 2 0 1 0 0 1 1 1 1 0 0 1 2 2 2 2 1 1 0 1 0 0 0 1 0 1 0 1 0 1 2 1 1 0 0 2 1 2 1 2 1 1 1 1 2 0 1 1 0 0 0 0 1 1 1 0 0 0 0 0 0 0 0 0 0 2 1 0 0 0 0 0 0 0 1 0 0 0 1 0 1 0 0 1 0 0 0 2 1 2 0 2 0 0 2 0 0 2 1 0 1 0 0 0 0 0 0 0 0 0 0 2 0 0 1 2 1 0 1 1 2 2 0 1 1 0 0 1 2 0 2 0 2 0 1 0 1 0 1 1 1 1 1 1 0 0 2 2 0 0 0 0 1 0 0 0 0 0 0 0 0 1 1 1 0 0 2 2 2 2 0 0 0 0 0 0 1 1 0 0 1 1 0 0 0 0 0 0 1 0 1 1 2 0 0 1 0 0 0 0 0 1 1 0 1 2 2 0 0 0 0 1 1 2 2 1 2 2 2 2 0 0 0 0 0 1 2 0 1 0 0 0 2 0 2 2 2 1 2 0 2 0 1 1 0 2 0 2 1 0 0 0 2 1 0 0 0 0 0 0 1 0 0 1 0 1 1 2 0 0 2 0 1 1 1 0 1 0 1 0 1 2 0 2 2 0 2 0 2 2 0 1 1 0 1 1 1 2 1 1 1 1 0 2 1 1 0 1 1 1 0 0 0 0 0 1 1 1 2 0 2 0 1 1 0 1 0 2 2 1 0 1 1 1 0 1 0 1 1 1 0 0 0 0 0 0 1 0 1 1 1 0 0 0 1 0 0 1 0 0 0 1 1 0 0 0 0 0 1 1 0 1 2 1 0 1 0 2 1 1 1 1 2 2 1 0 1 2 0 0 0 2 0 0 1 0 2 1 0 0 0 2 1 0 0 0 2 0 0 0 2 0 1 0 1 0 0 1 0 0 1 1 1 1 1 2 1 1 0 1 2 1 1 0 0 1 0 0 0 0 0 0 2 2 2 2 2 0 0 1 1 0 0 1 1 0 2 1 1 0 0 0 1 1 1 0 1 1 1 1 0 1 0 2 0 1 0 1 1 1 0 0 0 1 0 0 0 0 0 0 0 1 0 0 0 0 1 0 0 0 2 2 0 1 0 0 0 0 0 0 0 1 1 1 0 0 1 0 0 0 0 0 0 0 0 2 0 0 0 1 0 2 0 0 0 0 0 0 2 0 0 0 0 0 0 0 0 0 0 1 1 1 0 0 0 1 1 0 0 0 0 0 2 2 2 2 0 0 1 0 2 0 0 0 0 2 0 1 2 0 0 1 2 0 0 0 1 0 1 2 0 0 1 1 0 1 1 0 0 1 1 1 0 0 0 0 0 0 0 0 0 2 1 0 1 0 1 2 2 0 2 2 0 1 0 1 0 0 0 0 1 2 0 0 0 0 0 1 0 1 1 1 1 1 0 1 1 0 0 1 1 0 2 0 2 2 1 0 0 2 0 0 0 1 0 1 0 0 0 0 0 0 0 0 0 0 1 0 0 0 0 0 1 0 0 0 1 0 0 1 2 2 0 0 1 1 0 0 0 0 1 0 1 1 2 2 0 1 1 0 1 1 0 2 0 2 1 0 1 0 2 1 1 1 0 0 1 1 1 0 0 2 0 0 0 0 0 1 0 2 1 0 1 0 1 1 0 2 0 0 2 0 0 2 0 2 1 1 0 0 0 0 1 0 1 0 0 0 0 0 0 0 0 0 0 1 0 2 0 0 0 0 0 0 1 0 0 0 0 1 0 0 1 0 0 0 0 1 0 1 0 0 2 2 2 0 1 1 0 2 0 0 1 1 1 0 2 2 2 1 1 0 0 0 0 2 0 0 2 1 0 1 1 1 1 0 1 1 2 2 0 2 2 1 0 2 1 0 1 0 0 2 1 0 0 0 0 1 0 0 0 1 0 0 0 0 2 1 0 0 1 0 0 0 2 0 1 0 2 0 2 2 0 0 1 0 1 0 2 1 2 1 2 0 0 0 0 0 0 0 0 0 1 0 1 1 0 0 0 0 0 0 0 2 1 0 1 1 0 0 1 1 1 0 0 1
149 0 0 2 0 1 2 2 2 1 1 1 0 1 0 0 1 1 1 1 1 1 0 2 2 1 0 0 0 1 1 0 1 2 0 0 2 0 0 0 0 1 0 1 2 1 1 0 0 0 0 0 1 0 1 0 0 0 0 0 2 2 0 1 0 2 1 0 1 0 0 1 2 1 1 2 2 1 1 1 0 2 2 0 1 0 0 0 2 2 0 1 0 0 0 1 1 1 0 2 0 1 1 0 1 0 2 2 0 0 0 1 1 1 1 1 1 0 1 1 1 1 1 1 1 1 0 0 2 1 1 1 0 0 0 0 0 0 0 0 0 2 0 0 1 0 0 0 0 0 0 0 0 0 0 0 0 0 1 1 1 1 0 2 1 1 1 0 0 1 0 1 1 1 0 0 0 0 0 1 0 1 0 2 1 0 1 1 0 0 2 0 2 1 2 1 0 2 0 1 1 1 0 1 2 0 2 1 0 1 1 0 1 1 0 2 0 1 1 0 1 1 2 2 0 0 1 0 0 0 0 0 0 0 1 0 0 2 2 2 0 0 1 1 1 1 1 0 1 1 1 1 2 0 0 0 1 2 1 1 1 1 0 0 0 0 1 0 0 0 1 2 0 1 0 0 0 2 2 0 1 1 1 1 2 1 0 0 1 2 1 1 1 2 2 2 0 0 0 0 0 0 1 1 0 0 1 0 0 0 0 1 1 0 1 0 2 0 0 1 1 2 0 1 0 0 0 0 1 0 0 2 0 0 0 0 0 2 1 1 0 0 1 1 1 0 2 1 1 0 0 1 0 1 0 1 1 1 0 1 1 0 1 1 1 0 1 1 2 0 2 0 0 2 0 0 1 0 0 2 0 1 0 0 0 1 1 1 1 2 2 2 1 0 2 0 1 0 1 1 0 1 0 2 1 1 0 0 0 0 1 0 0 1 1 1 0 0 0 0 0 1 0 1 0 0 0 0 0 1 1 0 0 2 1 1 0 1 0 0 1 0 0 0 1 2 1 0 1 1 0 0 0 1 1 0 1 2 2 2 1 0 0 0 1 1 0 1 0 0 1 0 1 2 1 0 0 1 2 0 0 0 1 0 1 0 1 1 2 0 0 2 1 2 1 0 1 2 2 2 0 2 0 2 0 2 2 1 1 1 0 0 0 2 2 0 0 0 2 2 2 2 2 0 0 1 1 1 0 2 1 1 0 0 0 0 0 0 2 1 1 0 1 1 1 1 0 1 1 2 0 0 1 2 1 1 0 1 0 0 0 1 1 0 1 1 1 0 0 0 0 1 0 0 0 0 0 2 0 1 0 0 0 0 1 1 2 0 0 0 0 0 0 0 1 1 1 1 1 0 0 2 0 1 0 0 0 0 1 2 1 1 0 0 1 0 0 0 1 0 0 0 0 1 1 0 2 1 0 0 0 0 0 0 0 0 0 2 1 1 1 0 0 2 1 0 2 0 1 0 0 2 0 0 1 0 0 0 2 0 0 0 2 0 2 1 0 2 0 0 0 1 0 0 0 0 2 1 0 0 1 0 2 1 2 2 1 1 1 2 1 1 0 0 0 0 1 2 0 1 0 0 0 0 1 0 0 2 0 0 0 0 0 1 0 0 1 2 2 2 0 0 1 0 0 1 1 0 1 0 0 0 0 0 0 0 0 0 0 0 0 0 0 0 0 1 1 0 0 0 0 0 1 0 0 0 0 0 1 0 0 0 2 0 0 1 2 1 0 1 0 0 1 0 0 0 0 0 1 0 2 2 1 2 1 1 0 1 1 1 1 1 1 1 1 1 0 1 0 1 0 0 1 2 1 0 0 0 1 2 2 0 0 1 0 2 1 0 2 0 2 2 0 2 0 1 0 0 0 2 0 2 2 2 0 0 0 0 0 0 0 0 0 0 0 0 0 0 0 0 0 2 1 2 0 1 0 0 0 0 0 1 1 0 0 1 1 0 1 0 0 0 1 2 0 1 0 2 2 1 1 0 1 0 0 1 0 0 0 2 0 0 1 1 1 0 2 0 0 0 0 1 2 0 2 0 2 2 1 1 1 0 1 0 1 1 0 2 2 0 0 2 1 0 1 0 1 1 0 1 2 0 0 1 0 0 0 2 0 0 0 2 1 2 0 1 2 0 0 0 2 0 1 0 1 1 1 2 0 0 1 0 1 1 0 0 0 0 1 0 0 0 0 0 0 1 0 1 1 0 0 0 2 2 0 0 1 1 1 2 0 0 0 2 1 0 0 0 0 0 0 0
150 1 1 1 0 0 1 1 1 2 2 0 0 0 0 0 0 2 2 2 2 0 0 1 2 0 0 1 1 1 1 2 2 1 2 0 2 1 1 0 0 1 0 0 0 0 0 0 0 1 1 2 0 1 1 2 0 0 0 0 1 2 0 1 1 1 2 1 1 0 0 1 2 0 2 2 2 0 2 1 1 2 1 1 1 0 0 1 1 2 1 1 0 2 1 1 0 1 0 1 1 0 0 2 0 0 2 1 1 0 0 2 0 0 0 1 1 0 0 2 2 0 2 0 0 0 0 1 2 2 0 1 0 0 0 0 0 0 0 1 0 2 0 0 1 0 0 0 0 0 1 0 0 1 0 1 1 1 0 1 1 1 0 2 0 2 0 0 2 1 0 0 1 1 1 0 0 1 0 0 0 0 0 2 0 0 0 1 0 0 2 0 1 1 1 2 2 2 0 0 0 0 0 1 2 0 2 0 1 0 0 0 2 1 0 2 1 0 0 1 1 1 2 1 1 0 0 0 0 0 0 0 0 0 1 0 0 2 2 1 0 1 2 2 2 2 0 0 0 0 0 0 2 1 0 0 2 1 0 0 0 0 2 1 1 0 1 1 1 0 0 0 0 2 0 0 0 1 1 0 1 2 2 0 0 0 1 2 0 2 1 0 1 2 2 1 0 2 0 1 0 1 1 1 0 0 1 1 1 0 0 2 2 1 2 0 2 0 0 0 1 1 2 1 1 0 0 0 1 1 0 1 0 1 0 1 1 0 0 0 0 1 0 2 0 1 1 1 1 1 1 1 0 1 0 1 2 1 0 0 1 1 1 1 1 0 1 2 2 1 2 0 1 1 1 1 1 1 1 1 0 1 0 0 0 0 0 0 0 0 1 1 1 0 2 0 1 2 1 0 0 1 0 2 2 0 1 0 0 1 0 1 1 0 1 1 0 0 0 0 0 1 0 1 1 1 0 0 0 0 2 0 1 1 1 0 0 1 1 0 1 0 0 1 1 2 1 0 1 2 0 1 0 2 1 1 1 0 0 1 2 0 1 0 1 2 0 1 0 1 2 0 1 1 2 0 2 1 2 1 2 1 2 2 1 1 0 0 2 0 0 2 2 0 1 0 1 2 2 1 1 1 2 0 0 1 2 2 0 1 0 1 0 1 1 0 0 0 1 2 2 1 2 2 0 0 0 0 0 0 2 0 0 0 0 0 0 0 0 0 0 2 1 0 0 2 0 0 2 1 0 0 0 2 1 0 0 2 0 1 1 1 0 1 1 0 1 1 0 1 0 1 2 0 0 0 2 2 0 0 0 0 0 0 0 0 0 1 1 1 0 0 2 0 1 1 0 1 0 0 0 2 0 1 0 0 2 1 0 2 2 2 0 1 0 1 2 0 0 0 0 0 0 0 0 1 1 2 0 0 1 0 1 1 1 0 1 0 0 0 1 1 1 1 1 0 2 0 1 0 0 2 0 0 1 0 0 0 1 0 0 0 0 1 0 1 1 1 1 0 0 0 0 0 1 1 1 0 2 0 0 0 2 0 2 2 0 1 1 0 1 0 0 0 0 0 0 1 0 0 0 0 0 0 1 0 1 2 0 0 1 1 0 0 0 1 0 1 0 0 1 0 0 0 1 2 0 0 0 0 0 0 0 1 0 0 1 0 0 1 1 0 0 0 0 0 0 0 0 0 0 0 0 0 0 0 0 0 0 0 0 0 2 0 0 1 2 1 0 2 0 0 0 0 0 0 1 0 1 1 1 1 1 0 0 2 0 2 1 2 0 1 2 0 2 0 0 0 0 0 0 0 0 2 0 1 1 0 0 2 2 0 1 1 0 1 1 1 2 1 1 2 0 2 0 0 0 0 0 2 1 1 1 1 1 0 0 0 1 0 0 1 1 0 0 0 0 1 1 0 0 0 0 2 0 0 0 0 0 0 1 1 1 0 0 1 1 0 1 0 1 1 0 2 0 0 0 2 1 1 1 1 2 0 0 0 0 0 0 2 0 0 0 2 2 0 2 0 0 0 0 2 2 0 2 0 2 0 0 2 0 0 1 0 1 1 1 1 1 0 0 1 2 0 0 0 0 1 0 0 1 0 0 1 1 0 1 1 1 0 0 1 1 2 0 0 0 0 0 1 2 0 0 0 1 0 2 1 0 0 1 1 2 0 1 1 1 0 0 1 0 0 1 0 0 1 0 1 1 0 0 0 1 2 0 1 1 0 0 2 0 0 0 1 0 0 0 0 0 0 0 1
151 1 0 1 0 0 1 1 0 2 1 1 0 0 0 0 0 2 2 2 2 2 1 2 2 0 1 2 1 1 1 2 0 0 2 0 2 1 0 0 0 2 0 0 1 1 1 0 0 0 0 0 1 0 1 1 0 0 0 1 0 0 0 1 0 0 1 0 1 1 1 2 2 0 2 2 2 0 2 0 0 1 2 1 2 0 0 0 1 1 0 0 1 1 1 1 0 1 1 2 1 0 0 1 1 1 2 1 1 1 0 1 1 1 1 1 1 0 0 2 2 0 0 2 0 1 0 1 1 1 0 0 0 1 0 0 0 0 0 1 1 1 0 0 0 0 0 0 0 0 0 1 0 0 0 0 0 0 0 0 0 1 0 2 0 2 1 0 0 0 0 0 0 2 0 0 0 0 0 0 0 0 1 2 2 1 2 1 0 0 2 0 1 0 1 1 1 2 1 0 0 2 0 0 2 0 2 1 1 0 0 0 0 0 0 2 1 0 1 0 1 1 2 2 0 0 0 1 1 1 1 0 0 1 1 0 0 1 2 1 0 0 1 1 1 1 0 0 0 0 0 0 1 1 0 0 1 1 0 0 0 0 0 0 0 0 0 0 2 2 0 1 0 1 0 0 0 2 2 0 0 1 1 0 0 0 0 1 1 1 1 1 0 1 2 0 1 2 0 2 0 0 2 0 0 0 1 0 1 0 0 1 1 0 2 0 1 2 0 0 0 2 1 0 0 0 1 0 1 2 0 1 0 0 0 1 0 2 0 2 0 1 0 2 0 0 1 1 1 1 0 2 0 0 0 1 1 1 0 0 1 1 1 0 1 0 1 0 0 0 0 2 2 1 0 0 1 0 0 2 0 1 2 2 0 2 2 0 0 0 0 0 0 0 1 1 0 0 0 0 0 0 0 2 1 0 1 2 1 0 0 0 0 1 1 1 0 0 0 0 0 1 1 1 0 2 0 0 0 0 1 0 0 0 0 0 0 1 1 0 2 0 0 0 0 1 0 0 1 1 0 1 0 2 2 1 2 0 1 1 2 0 1 0 1 1 0 1 0 0 2 0 2 1 1 0 0 1 2 1 1 0 1 0 1 0 1 1 2 0 0 2 0 2 1 0 0 2 2 2 0 2 1 1 0 1 2 0 0 1 0 0 1 0 0 1 0 0 2 2 2 2 1 0 0 0 1 0 0 2 1 0 2 2 2 0 0 0 2 0 2 0 1 1 0 1 1 0 2 0 0 0 0 1 1 1 0 0 1 1 0 0 0 0 0 2 2 1 1 0 1 0 1 0 0 0 2 1 0 1 0 0 1 0 1 1 2 1 1 1 0 0 2 0 1 0 0 0 0 0 0 2 0 0 0 1 1 0 1 0 0 0 0 1 0 1 1 0 0 0 0 0 0 0 0 2 0 2 0 0 0 1 0 0 0 1 0 0 1 1 1 0 0 2 2 0 0 0 1 0 0 2 0 0 1 0 0 1 2 0 0 0 2 0 2 2 0 0 0 1 0 1 0 0 1 1 1 1 0 0 1 0 2 1 2 0 2 0 2 2 0 1 1 2 2 0 2 2 0 2 1 1 1 0 2 0 2 1 1 1 2 2 0 1 0 1 0 0 0 0 0 1 1 0 0 1 1 1 1 0 1 0 1 0 0 1 1 0 0 0 0 0 0 0 0 1 1 0 0 0 0 0 1 1 1 2 0 0 0 0 0 0 2 0 0 1 2 1 0 0 0 1 2 0 0 0 1 0 2 2 0 0 0 0 1 1 1 1 1 2 0 1 2 0 1 0 0 0 0 2 0 0 0 2 1 1 1 0 1 2 2 0 1 1 1 2 2 1 1 0 1 0 0 2 0 0 1 0 0 2 1 1 0 0 0 0 0 0 0 0 0 0 2 1 0 0 1 2 0 1 0 0 0 2 0 0 0 0 0 0 1 0 0 0 0 0 2 0 2 0 0 0 0 1 0 0 0 2 1 1 1 1 2 1 0 0 1 0 1 1 0 0 1 2 1 0 2 0 0 0 0 1 2 0 2 1 1 1 1 1 1 0 0 0 1 1 2 1 1 1 0 1 2 1 1 0 1 0 1 1 1 1 0 1 0 0 0 0 0 1 0 1 0 1 0 0 0 1 0 0 2 0 1 0 1 1 1 2 0 0 1 0 0 0 2 0 2 0 1 0 0 0 0 0 0 0 1 2 2 0 0 0 0 1 1 1 2 1 1 1 0 0 0 2 0 0 0 0 0 0 0 0
152 1 0 2 0 1 2 1 2 1 0 0 0 0 0 0 0 2 1 2 1 1 0 1 1 1 1 1 0 1 1 0 2 2 2 0 2 2 1 1 1 0 1 0 2 0 0 0 0 0 0 0 2 0 0 0 0 0 0 1 1 1 0 2 1 1 1 1 1 0 1 2 2 0 1 2 1 0 1 0 0 2 2 0 1 0 0 0 2 2 0 0 2 0 0 0 0 1 1 2 1 0 0 1 1 1 1 2 0 0 0 2 1 1 0 1 0 0 1 1 1 1 0 2 0 1 0 1 2 1 1 1 0 1 1 1 0 0 0 1 1 2 0 0 1 1 0 0 1 1 0 2 0 2 0 1 2 0 0 1 1 2 0 2 1 2 0 0 0 0 0 0 1 1 0 0 0 0 0 0 0 1 1 1 1 1 1 2 1 1 0 2 1 1 1 1 2 2 0 0 0 1 1 1 2 1 2 0 2 0 2 0 0 0 0 2 0 0 0 2 0 0 2 2 0 0 1 0 0 0 0 0 0 0 2 0 0 1 2 0 0 1 2 2 2 2 0 0 0 0 0 0 1 0 0 0 0 0 0 0 0 0 0 0 0 0 0 0 2 2 0 1 0 1 0 0 0 2 2 0 0 0 2 2 2 2 1 1 1 1 1 1 0 2 2 0 2 0 0 0 0 2 1 1 0 0 0 1 2 1 1 2 0 0 1 0 2 0 0 1 0 1 1 2 1 0 1 0 0 0 0 0 0 0 0 0 0 1 0 2 0 0 0 2 0 1 1 0 2 0 0 0 0 0 0 0 1 1 0 1 2 1 1 0 1 0 0 1 2 0 2 0 1 2 1 1 2 1 1 1 1 0 0 0 0 0 0 0 0 0 0 1 1 0 2 0 1 0 0 0 0 0 0 2 1 0 0 1 0 0 1 0 0 0 0 1 1 0 0 0 0 1 1 0 1 1 0 0 0 0 0 0 2 0 2 0 0 0 1 0 2 0 0 0 1 2 0 0 2 0 0 2 0 2 1 1 1 2 0 2 1 0 2 0 0 2 0 2 0 1 1 1 1 2 0 0 0 2 2 2 1 0 1 0 1 1 1 1 2 0 0 2 1 1 0 0 1 1 1 2 0 2 2 0 0 0 2 1 0 0 0 0 0 0 0 1 0 0 1 1 1 2 1 0 0 1 1 1 0 2 1 1 0 0 0 0 0 0 2 1 0 0 0 0 0 1 0 0 1 1 0 1 0 2 0 0 1 2 0 0 0 2 0 0 0 1 0 2 2 0 1 1 0 0 0 0 0 2 0 1 1 0 1 0 1 1 1 1 1 1 0 0 2 0 0 1 0 0 0 0 0 2 1 0 0 1 1 0 0 1 0 0 0 1 1 1 0 0 1 1 0 1 0 0 0 1 1 1 0 0 1 0 1 0 0 0 0 0 0 2 0 0 0 0 1 0 2 0 1 0 0 1 1 0 1 0 0 0 1 0 0 0 1 2 0 0 2 0 0 1 1 1 0 0 2 1 1 2 1 1 0 0 2 0 2 2 1 1 2 1 2 0 0 2 0 0 2 1 0 1 1 0 0 0 1 0 0 1 1 0 1 0 0 0 0 0 0 1 1 1 0 0 0 0 0 2 0 0 2 0 1 1 0 0 0 0 1 0 1 2 1 2 0 0 0 0 0 0 1 0 0 0 0 0 1 0 0 0 0 0 0 0 2 0 0 1 2 1 0 2 1 1 2 1 1 0 1 0 2 2 0 0 2 0 0 0 0 2 1 2 0 1 1 1 2 1 1 0 0 2 0 0 1 2 1 0 1 0 1 2 1 0 0 2 0 2 2 0 2 0 2 2 0 2 0 0 1 0 0 1 1 0 0 0 0 0 0 1 1 0 0 0 0 0 0 0 0 0 0 0 0 2 0 2 0 0 1 0 1 2 0 0 1 0 0 2 0 0 1 0 0 0 0 1 0 1 1 1 1 2 2 1 1 0 0 1 1 0 0 2 0 0 0 1 2 0 2 0 0 0 0 1 1 0 0 2 0 0 1 1 1 1 0 1 1 0 1 1 2 0 1 1 2 1 1 0 0 1 0 0 2 0 0 2 0 0 0 1 0 0 0 1 2 2 1 1 2 0 0 1 2 0 2 0 1 0 1 1 0 0 2 0 1 1 0 0 0 0 2 1 1 0 1 1 0 1 0 0 1 0 1 1 0 0 0 0 0 1 0 2 0 1 0 1 0 0 1 0 0 0 1 0
153 1 1 1 0 0 1 1 1 1 1 1 0 1 1 1 1 1 0 1 1 1 0 1 1 1 0 0 1 1 0 1 1 2 0 2 1 1 0 0 0 0 0 1 2 1 1 0 0 0 0 0 0 0 2 2 0 0 0 1 1 1 0 2 1 1 1 0 2 0 0 1 2 0 1 2 2 0 1 0 0 1 1 1 1 0 0 0 1 2 0 0 2 2 1 1 0 1 1 1 1 0 0 0 2 1 2 0 1 0 0 1 0 0 0 0 1 0 1 1 1 1 1 1 0 1 0 1 1 1 0 0 0 1 0 0 0 0 0 1 1 1 0 0 0 0 0 0 1 1 0 0 0 1 0 0 1 0 0 2 2 0 0 2 1 1 1 0 0 2 0 1 0 2 1 0 1 0 0 1 1 1 1 2 2 2 1 2 1 0 2 0 0 0 0 2 1 2 0 0 0 0 0 0 2 1 2 1 1 0 2 0 1 0 0 2 0 0 1 0 1 1 2 2 0 0 1 1 1 0 0 1 0 0 2 0 0 0 2 0 0 0 2 2 2 2 0 0 0 0 0 0 1 1 0 0 0 2 0 0 0 0 0 0 0 0 1 0 1 0 0 1 0 1 0 0 0 2 2 0 0 1 2 0 2 1 0 1 1 2 2 1 0 1 2 0 0 1 0 0 0 0 2 0 0 1 0 0 2 0 1 2 1 1 1 0 2 1 0 0 1 0 0 1 1 0 0 0 0 1 0 0 1 0 0 0 0 1 0 1 0 1 2 2 0 1 1 0 1 0 0 0 1 0 1 1 1 1 0 1 1 0 1 0 1 2 0 0 0 0 0 2 0 2 1 1 0 1 0 2 2 1 0 1 1 1 0 1 1 0 0 0 1 0 2 0 1 1 0 0 0 0 0 0 0 0 2 1 0 0 0 0 0 0 0 0 0 1 0 0 0 0 1 1 2 2 0 0 0 0 0 0 0 2 2 2 0 0 0 0 2 0 0 0 1 0 0 0 2 1 0 2 0 2 1 1 1 1 1 1 1 0 1 0 0 1 0 1 0 0 1 0 1 1 0 0 0 1 2 0 0 0 2 1 0 0 1 0 1 0 1 1 0 1 1 0 1 1 1 2 0 2 2 1 1 0 1 2 1 0 0 1 1 1 1 1 1 1 0 1 1 2 2 1 1 0 0 0 0 1 1 0 2 1 1 0 1 0 2 0 2 0 1 0 0 1 0 1 1 1 0 0 0 2 1 0 0 1 0 0 0 1 0 0 0 0 0 2 2 0 0 0 1 0 0 0 1 2 0 1 0 0 0 0 0 0 0 0 0 0 1 1 0 0 1 0 0 1 0 1 1 1 0 0 0 0 1 0 0 0 2 0 0 0 1 0 0 0 0 1 1 1 2 2 2 0 0 2 0 0 2 0 0 0 0 1 0 1 2 2 2 1 0 2 2 0 2 0 1 0 0 2 0 1 1 0 0 0 0 0 0 0 0 0 1 2 1 1 0 0 0 1 0 0 0 1 1 0 1 0 0 0 2 0 1 2 0 1 1 2 1 0 1 2 0 0 2 2 0 2 1 0 0 0 1 0 0 1 1 0 1 1 1 0 0 1 0 1 1 1 0 0 2 0 0 2 0 0 0 0 0 0 0 0 0 0 1 0 0 1 0 1 1 1 1 1 2 0 0 0 0 0 0 0 0 0 0 0 1 1 0 0 2 1 0 1 2 1 0 1 1 0 1 0 0 1 0 0 0 0 2 2 2 0 0 1 0 1 1 1 1 1 1 1 2 1 1 0 0 0 1 0 1 1 1 0 1 1 1 1 0 0 1 1 1 2 2 0 2 0 2 1 0 2 0 0 1 0 0 1 0 1 0 1 1 0 0 0 1 0 0 0 1 1 0 0 1 0 0 0 0 2 1 1 0 0 0 0 0 0 1 1 0 0 0 0 1 0 1 0 0 0 0 2 0 1 0 0 2 2 2 0 2 0 0 0 0 1 0 2 0 0 2 2 2 0 2 0 0 0 0 2 2 0 2 1 0 1 1 1 1 0 0 0 0 0 2 1 2 0 1 1 2 0 0 0 0 1 0 0 2 0 0 0 0 0 0 0 0 1 0 0 1 1 0 0 0 2 1 1 2 0 1 0 1 0 1 2 0 0 2 0 1 1 0 0 0 1 2 0 1 0 0 0 0 0 0 0 0 0 0 0 0 0 0 1 1 0 0 2 0 0 0 1 0 0 0 0 0 0 0 0
154 0 2 0 0 0 0 0 1 1 0 1 1 2 0 0 0 2 1 0 1 1 0 0 1 1 1 0 1 0 0 2 0 1 1 1 1 1 0 1 1 1 0 1 2 0 0 0 0 1 1 1 0 0 2 2 0 0 0 0 2 2 0 0 0 0 2 0 0 0 0 1 1 0 2 1 2 0 2 0 1 2 1 1 1 0 0 0 2 2 0 1 1 2 0 2 0 1 1 2 1 0 2 0 0 0 2 1 1 1 0 1 1 1 1 1 1 0 0 2 2 0 0 2 0 1 0 1 2 1 1 0 0 1 1 1 0 0 1 0 1 1 0 0 1 0 0 0 0 0 0 0 0 0 0 0 0 0 0 0 0 1 0 2 1 1 1 0 2 1 0 0 1 1 0 0 0 1 0 1 0 1 0 1 0 0 0 2 2 2 0 2 2 0 2 2 2 2 0 1 1 1 0 0 2 0 0 1 1 0 2 0 1 0 0 2 0 1 2 0 1 1 2 2 0 0 1 0 0 0 1 0 0 0 1 1 0 1 2 1 0 0 2 1 1 1 0 0 1 1 0 0 1 0 0 0 1 2 0 1 2 1 1 0 0 0 1 0 2 1 0 1 0 1 0 0 0 2 1 0 0 0 2 1 2 2 1 0 1 2 0 0 0 2 2 0 0 1 0 0 0 0 2 0 0 0 1 0 1 1 0 1 1 0 2 0 2 1 0 1 0 2 1 1 2 0 0 1 0 2 0 0 1 1 0 0 0 1 0 0 0 0 2 1 1 1 2 0 0 2 2 0 1 0 1 0 0 0 0 1 1 0 1 0 1 0 1 1 1 0 1 1 0 2 0 0 1 1 0 2 1 0 0 0 2 1 0 0 0 1 1 0 0 0 2 0 0 2 2 1 0 2 0 2 2 2 0 0 0 0 1 0 0 1 1 2 1 0 0 0 0 0 0 0 1 1 1 0 0 0 0 0 0 2 0 0 0 1 1 1 0 0 0 0 1 2 1 0 2 1 0 2 0 2 1 1 1 0 0 1 1 0 1 0 0 1 0 2 0 0 0 0 1 1 0 0 1 1 2 0 1 0 1 0 2 0 0 0 2 0 0 2 0 1 0 0 2 1 1 2 0 2 1 1 0 1 2 1 0 2 0 0 0 1 1 1 0 0 2 1 1 2 1 0 0 1 1 0 1 2 1 0 2 1 2 0 0 0 1 0 1 1 0 0 0 2 0 0 2 0 0 0 0 0 2 2 0 0 2 1 0 0 1 0 1 0 0 2 1 1 1 1 1 0 0 0 2 0 0 0 0 0 0 0 0 0 0 0 0 0 0 0 1 0 0 0 0 2 0 0 0 2 0 1 0 1 1 0 0 0 1 0 0 0 1 0 0 0 0 0 1 0 0 0 0 2 0 2 0 0 0 0 0 0 0 0 0 1 0 0 1 1 0 1 1 0 2 0 1 0 0 1 1 1 2 0 0 1 2 0 0 0 2 1 0 1 1 0 1 1 0 1 0 0 0 2 0 0 1 0 1 1 2 1 2 1 1 2 1 0 1 0 0 2 1 0 2 0 0 0 0 0 0 0 1 0 0 1 0 0 1 1 0 0 0 0 0 2 2 2 0 0 0 1 0 1 2 0 1 0 1 1 1 0 0 2 1 0 0 1 1 1 0 0 0 0 0 0 0 0 0 0 0 0 0 0 0 0 0 0 0 0 2 0 0 0 2 1 0 2 1 0 1 1 1 0 1 0 1 2 1 1 0 0 0 2 0 1 1 1 1 1 0 0 0 0 0 0 0 1 0 0 2 2 0 0 0 1 1 1 1 0 0 1 0 1 2 0 1 0 0 0 2 1 0 0 1 0 1 2 1 2 1 1 0 0 0 0 0 0 0 0 2 1 1 1 2 1 0 1 0 1 0 2 0 0 0 0 0 0 1 0 0 0 1 1 0 0 1 0 0 0 0 1 0 1 0 1 0 0 0 0 2 0 0 0 0 1 1 1 1 0 0 1 2 0 2 0 0 1 1 1 2 0 2 1 1 2 0 1 0 0 0 0 1 1 2 1 1 0 0 1 1 1 2 0 1 1 0 1 2 1 0 2 0 0 0 1 0 1 1 0 1 2 0 0 0 1 0 1 2 0 1 0 1 0 1 2 0 1 0 1 1 1 1 0 1 1 0 0 0 0 0 0 0 2 0 0 0 0 0 0 0 1 0 1 1 1 0 2 0 1 0 2 0 1 1 0 2 0 0 0
155 1 0 2 0 0 1 1 2 2 1 0 0 1 0 0 0 1 1 1 1 0 0 2 2 0 1 2 0 0 2 0 0 0 1 1 1 1 0 1 1 1 0 0 0 1 0 0 0 1 1 2 1 0 1 1 0 0 0 1 1 2 0 1 0 0 0 0 2 1 0 2 2 0 0 2 1 0 1 0 1 2 2 0 2 0 0 1 2 2 0 1 0 1 0 2 0 2 2 2 2 0 0 1 1 1 2 1 1 1 0 2 1 1 1 1 1 0 1 0 0 1 1 1 0 1 0 1 2 1 1 0 1 1 0 0 1 0 1 0 0 2 0 1 0 0 0 0 0 0 0 0 1 0 0 0 0 2 0 0 0 1 0 2 0 2 1 1 1 0 0 0 1 1 0 0 0 0 1 1 1 1 0 2 1 0 2 1 0 0 1 1 1 0 1 2 2 2 0 0 0 0 0 0 2 0 0 0 0 1 1 0 1 0 0 2 0 0 1 1 1 1 1 1 1 0 0 0 0 0 1 0 0 0 2 0 0 1 1 1 0 0 1 1 1 1 0 0 0 0 0 0 2 1 0 1 1 1 0 1 1 1 0 0 1 0 1 0 1 0 0 1 1 1 1 1 0 1 1 0 1 2 2 0 1 1 1 1 1 2 0 0 0 2 2 1 1 0 0 0 0 0 1 1 0 0 0 0 1 0 0 2 2 0 2 0 0 1 0 0 0 1 1 1 1 0 0 0 0 0 0 1 0 0 0 0 0 1 0 1 0 1 1 2 0 0 2 0 1 1 1 1 0 0 0 0 0 0 0 1 2 1 1 1 1 0 0 1 2 0 2 0 1 1 0 0 2 1 0 2 1 1 0 0 0 1 1 0 0 0 0 1 1 0 1 1 1 0 1 1 0 1 0 2 2 1 1 0 0 0 1 0 0 1 1 1 0 0 0 0 0 1 0 1 1 2 0 0 0 0 0 0 1 1 1 0 1 0 0 0 2 0 0 0 1 2 0 0 2 1 0 2 0 2 2 2 2 2 1 2 0 1 0 1 0 1 0 2 0 0 1 0 2 1 0 0 0 2 1 0 1 1 0 0 2 1 0 0 1 0 1 0 1 1 1 0 1 0 0 2 0 2 1 1 0 1 2 0 0 1 0 0 1 1 1 1 0 0 1 1 1 2 2 1 0 1 0 1 1 2 1 0 1 0 1 0 2 0 1 1 1 0 2 2 2 2 0 0 2 0 0 0 0 2 0 1 0 0 2 0 0 0 1 1 0 1 2 1 1 1 0 0 0 0 0 0 0 2 0 0 2 0 0 0 0 0 0 0 0 0 0 0 2 0 1 1 0 0 0 0 0 2 1 0 1 0 0 1 0 1 0 0 0 0 1 0 0 0 1 0 0 0 1 1 1 1 1 1 0 0 0 0 1 0 0 0 2 0 1 2 1 0 0 1 2 0 1 0 0 0 0 1 0 0 2 0 0 1 2 0 0 0 1 0 0 2 2 0 1 1 0 1 0 0 0 1 1 0 1 0 1 1 2 1 2 0 2 1 2 1 1 1 1 1 1 0 1 2 0 1 0 0 0 0 1 0 1 2 0 0 0 0 0 1 0 0 0 0 0 0 0 1 0 0 0 1 1 0 0 0 0 0 0 0 0 0 0 0 0 1 0 1 0 0 1 0 1 1 0 0 0 0 2 0 0 0 0 0 0 0 0 0 2 0 0 1 2 0 0 1 0 0 1 0 0 0 2 0 1 2 0 1 0 0 0 1 0 2 2 2 0 0 2 0 0 0 0 1 0 2 0 0 0 1 2 0 1 1 0 1 1 0 2 0 0 0 1 2 1 0 1 1 2 2 0 0 1 0 0 2 1 1 0 1 0 0 0 0 1 0 0 0 1 1 0 0 2 1 0 0 0 2 1 1 0 0 0 0 0 0 0 1 1 0 0 1 0 0 1 0 0 0 0 2 0 1 0 2 1 1 1 0 2 0 0 0 0 1 0 2 0 0 1 1 1 0 2 0 0 0 0 1 2 1 2 1 0 0 1 1 1 0 0 0 1 1 2 2 2 1 0 2 1 0 0 0 1 1 0 0 2 0 0 1 0 0 0 1 0 0 0 0 1 1 1 1 1 0 0 0 2 0 1 0 1 0 1 2 0 1 0 1 1 0 1 1 1 0 2 1 0 0 0 0 2 0 0 0 0 0 0 0 1 1 0 0 1 0 0 2 0 1 0 1 0 1 0 0 0 0 0 1
156 1 1 1 0 0 0 0 0 1 1 0 0 1 1 1 1 2 1 1 1 1 1 2 2 0 2 2 1 1 2 1 1 2 2 0 2 1 0 1 1 1 0 1 2 0 0 0 0 0 0 1 0 1 1 2 0 0 0 2 0 2 0 2 0 0 1 0 2 1 0 2 2 0 0 2 2 1 1 1 1 2 1 1 2 0 0 0 0 2 0 0 1 1 2 2 0 0 0 1 0 0 2 0 0 0 2 1 1 0 0 2 1 1 1 1 1 1 2 0 1 0 0 2 0 1 0 0 2 0 0 0 0 0 1 0 2 0 0 1 0 2 0 0 0 0 0 0 1 0 0 1 0 0 0 1 0 0 0 0 0 2 1 1 1 1 1 0 0 2 0 0 1 1 1 0 0 0 0 0 0 0 0 1 1 0 0 1 0 0 1 1 1 0 1 0 1 1 0 0 0 1 0 0 2 0 2 0 0 0 1 0 0 0 0 2 0 0 1 2 0 0 1 1 1 0 1 0 0 0 0 1 0 0 1 0 0 2 2 1 0 0 1 1 1 1 0 0 1 1 1 1 1 0 0 0 0 2 0 0 0 0 1 1 1 0 1 0 0 0 0 1 0 0 0 0 0 2 2 0 2 1 2 1 1 0 0 2 1 2 2 0 1 2 2 1 0 1 0 1 0 0 2 0 2 0 1 1 1 0 0 1 1 1 2 0 1 0 1 0 1 2 0 2 1 0 1 0 1 0 0 0 0 0 0 0 0 2 0 0 0 1 2 0 0 1 2 0 0 0 0 0 0 0 0 0 0 0 0 2 2 0 0 0 0 0 1 2 2 0 2 0 2 2 1 2 2 1 0 2 0 2 1 1 1 2 1 1 1 0 0 1 1 0 2 0 2 0 0 0 0 0 0 2 1 0 1 0 0 0 0 0 0 0 0 1 1 0 0 0 0 1 0 2 0 2 0 0 0 0 0 0 0 1 1 1 0 2 0 0 2 0 0 1 0 1 0 0 1 1 0 1 0 2 1 1 1 1 0 1 1 0 0 1 0 1 1 2 0 0 0 0 1 1 1 0 1 1 2 0 1 1 1 0 2 1 0 2 2 1 1 2 0 1 1 0 1 1 1 2 0 2 1 1 0 1 2 0 0 1 0 0 0 1 1 1 0 0 0 1 1 2 1 0 0 1 1 1 0 2 1 1 1 1 1 0 1 0 0 0 1 0 1 0 0 0 1 1 1 1 0 0 0 1 1 1 0 1 1 1 1 0 0 0 0 0 0 0 0 0 0 0 1 0 0 0 1 1 0 1 0 0 0 0 0 0 0 2 2 2 0 0 1 0 0 1 1 1 0 1 1 1 0 0 0 1 2 0 0 0 1 0 0 0 0 1 0 0 0 1 1 1 0 1 1 0 2 1 0 0 0 0 0 0 0 1 1 0 1 2 1 1 1 1 2 0 0 0 1 0 0 1 0 1 2 0 0 1 1 0 0 0 1 1 1 0 1 0 1 1 0 1 0 0 1 1 1 1 0 0 0 1 2 0 2 1 2 0 2 2 2 0 1 2 1 0 2 1 0 1 1 0 1 1 2 1 1 2 0 0 0 0 0 0 0 0 0 0 0 0 0 1 0 0 0 2 0 0 0 0 0 0 0 0 0 1 0 0 0 2 1 1 0 0 0 1 1 0 2 1 0 0 1 0 1 0 0 0 1 0 0 0 2 1 0 0 2 2 0 1 0 0 2 0 0 0 0 0 1 1 1 1 0 1 1 1 1 2 2 1 1 0 1 0 1 0 1 1 0 1 0 0 1 2 1 0 1 0 1 2 2 0 2 0 1 1 1 0 1 0 0 0 0 2 1 0 1 0 0 1 0 2 0 0 0 1 0 0 0 0 0 0 0 0 0 0 0 0 0 0 0 2 0 2 0 0 0 0 0 0 1 0 1 0 0 1 0 0 1 0 0 0 1 1 0 0 0 1 1 0 0 0 2 1 1 1 0 1 0 1 0 0 1 1 2 0 2 0 0 0 0 1 2 0 1 1 1 1 0 1 0 0 0 0 0 0 1 1 1 0 0 1 2 1 1 0 1 2 2 0 1 0 1 2 1 0 0 1 0 0 0 1 0 2 1 2 0 1 0 2 2 0 1 0 2 1 2 1 0 1 1 1 0 0 0 0 0 0 2 0 1 0 0 0 1 1 0 1 1 0 0 0 0 0 1 1 1 0 1 2 0 1 0 2 0 1 0 0 1 0 0 1
157 0 0 2 0 1 2 2 2 1 1 0 0 2 0 0 1 1 2 1 1 1 0 2 2 0 1 2 0 0 2 0 1 2 1 1 1 0 0 0 0 2 0 0 1 0 1 0 0 1 1 1 1 0 1 1 1 0 0 0 1 1 0 2 0 0 0 1 1 0 0 2 2 0 1 2 2 0 2 1 0 1 2 0 1 0 0 1 1 1 0 0 0 2 0 1 0 0 0 0 0 0 1 1 0 0 2 0 2 0 0 2 1 2 1 2 0 0 2 0 0 1 1 1 0 0 0 1 2 2 0 1 0 0 0 0 0 0 0 1 0 2 0 0 0 0 0 0 1 0 1 0 0 0 1 0 2 0 0 2 0 1 0 2 0 2 0 1 0 2 0 0 0 2 0 0 0 0 1 1 1 1 1 2 1 1 1 1 1 0 2 0 0 1 1 1 1 0 0 0 0 0 0 0 2 0 1 0 1 0 1 0 1 1 0 2 0 1 1 1 1 1 2 2 0 0 0 0 0 0 1 1 1 1 1 0 0 1 1 0 0 1 2 1 1 2 0 0 2 2 2 2 1 0 1 1 0 2 1 0 0 0 0 0 0 0 1 0 1 0 0 0 0 1 1 1 0 1 1 0 0 0 1 0 0 0 0 1 1 2 1 1 0 1 2 1 0 0 1 0 0 2 2 0 0 0 0 1 2 0 1 2 2 0 2 0 2 1 0 1 0 2 2 1 1 0 0 0 1 0 0 0 0 0 0 0 0 2 0 1 0 0 2 1 0 0 2 0 0 1 1 0 0 0 0 0 1 1 0 2 1 0 1 0 1 0 1 2 2 0 2 0 2 1 0 0 2 1 1 1 0 2 1 1 0 0 0 1 1 0 0 0 1 1 1 1 2 0 0 0 0 0 0 2 2 0 0 0 0 0 0 0 0 0 0 2 1 0 0 0 0 1 1 1 2 2 1 0 0 2 0 0 0 2 0 0 0 0 1 0 0 0 0 1 0 1 0 0 1 0 0 0 1 2 0 0 0 2 2 1 1 0 0 0 0 2 1 2 0 1 1 1 0 2 0 0 0 2 0 0 1 0 0 0 2 1 0 1 1 0 1 1 0 0 0 0 1 1 1 2 0 2 1 1 0 1 1 2 1 0 0 1 1 0 0 1 0 0 1 2 2 1 2 2 0 0 0 0 1 2 1 0 0 0 0 0 1 0 2 2 0 0 2 0 1 2 0 1 0 2 0 1 0 2 0 2 0 0 0 0 0 0 0 0 0 2 2 1 0 1 0 0 0 0 0 0 0 1 0 0 0 0 0 0 1 1 2 2 0 2 0 0 2 0 0 0 1 0 0 0 0 2 0 0 0 0 1 1 0 1 1 0 0 0 0 0 1 0 0 0 0 0 0 0 0 0 0 1 0 0 0 1 0 0 0 0 0 0 0 0 1 0 0 1 2 0 2 0 0 0 0 2 1 0 2 0 0 0 0 0 0 0 1 0 1 2 0 1 1 0 0 0 0 0 1 1 1 1 1 1 0 1 1 1 1 0 2 1 2 1 2 0 0 1 1 0 1 0 0 1 0 0 0 0 0 0 1 2 0 0 0 0 0 0 0 0 1 0 0 0 0 1 1 0 0 1 1 0 2 0 2 2 0 0 0 0 0 0 0 0 0 0 0 0 0 0 0 1 0 1 1 1 1 0 1 1 0 0 2 2 1 0 0 0 0 2 2 1 0 0 0 0 2 0 0 0 1 0 0 0 2 2 0 0 0 1 0 2 1 2 0 1 2 1 2 0 1 0 0 1 0 0 1 2 1 0 0 1 1 1 1 0 1 0 1 2 1 1 2 0 1 1 2 2 0 0 1 0 0 2 0 2 0 0 0 1 0 0 0 0 0 1 1 0 0 0 0 0 0 0 0 2 1 1 1 0 1 0 0 0 1 0 0 0 0 0 2 0 1 0 0 0 1 0 0 1 1 0 2 1 1 0 2 0 0 0 1 2 0 2 0 0 0 2 2 1 2 0 0 0 0 2 2 1 1 2 0 2 0 0 0 0 0 0 1 0 2 0 2 0 1 1 2 0 0 0 0 2 1 0 2 0 0 1 1 0 1 1 0 0 1 1 1 1 2 2 0 0 0 0 1 0 0 1 1 0 2 2 0 0 0 0 2 0 1 1 1 0 2 1 0 2 0 0 0 1 0 2 2 0 1 1 1 2 0 1 1 0 0 2 0 0 0 1 0 0 1 0 1 0 0 0
158 0 2 0 0 1 1 2 2 1 1 1 0 0 0 0 0 1 1 0 0 0 0 2 2 0 2 2 0 0 0 0 0 1 0 2 0 1 1 0 0 1 0 0 1 0 1 0 0 0 0 0 1 1 0 1 0 0 0 1 0 1 0 2 1 0 1 0 2 2 1 2 2 1 2 2 2 0 2 0 1 1 2 0 2 0 2 0 1 1 0 0 0 1 0 1 0 2 2 2 2 0 0 1 1 1 1 1 1 0 0 2 1 1 1 1 1 0 0 1 1 1 1 1 0 1 0 0 1 1 0 0 0 0 0 0 0 0 1 0 0 2 0 0 1 0 1 0 0 0 0 2 0 0 1 0 0 1 0 1 1 1 0 2 1 1 1 0 0 1 0 1 0 2 0 0 0 1 0 1 1 0 2 2 2 2 2 1 0 0 1 1 2 2 2 1 1 2 0 1 0 0 1 1 2 0 1 0 0 0 2 0 1 0 0 2 1 0 1 0 1 1 1 2 0 0 0 0 0 0 0 0 0 0 2 0 0 2 2 1 0 0 2 2 2 2 0 0 0 0 0 0 1 0 0 0 0 0 0 0 0 0 0 0 1 0 0 1 1 0 1 2 1 0 0 0 0 1 1 0 1 2 2 0 1 0 0 2 0 2 1 0 0 2 2 1 0 1 0 1 0 0 1 1 0 0 0 0 0 0 1 1 1 0 1 0 2 0 0 1 0 1 0 1 1 0 0 0 2 2 0 2 0 0 0 0 0 2 0 0 0 0 2 1 0 2 0 0 1 1 1 0 0 1 0 1 1 2 0 1 1 0 2 1 2 1 0 2 2 0 2 0 1 1 1 1 2 2 1 1 0 0 2 2 0 2 1 0 0 1 1 1 1 0 1 1 1 0 1 1 0 1 0 1 1 1 1 1 0 0 0 0 0 0 0 2 1 0 0 0 0 0 1 2 1 2 2 1 1 1 0 1 0 0 0 2 1 1 0 0 1 0 0 1 0 2 2 0 2 0 0 1 0 2 0 0 0 2 2 1 1 1 0 1 0 1 0 1 0 0 1 0 2 1 1 0 1 2 1 0 1 1 1 0 2 0 0 0 2 0 0 2 1 1 0 0 2 0 0 2 0 2 2 1 1 0 1 2 1 0 0 1 1 1 1 1 0 0 0 0 0 2 2 1 0 0 1 0 1 1 1 0 1 0 1 0 0 0 2 2 0 0 2 0 0 1 0 1 1 2 0 0 0 2 0 1 0 1 0 1 1 0 1 0 1 0 0 2 0 2 0 1 0 0 0 0 1 2 0 1 0 0 0 0 0 0 2 0 0 0 0 0 0 0 0 0 0 1 0 1 1 1 0 0 1 1 1 2 0 1 1 0 0 0 1 0 0 0 0 0 0 0 0 0 0 1 1 0 0 0 0 0 0 0 0 0 1 0 0 2 0 1 0 0 2 0 1 1 2 0 1 1 0 1 2 0 0 1 2 0 0 0 1 0 2 2 0 0 1 0 1 2 0 0 1 1 2 0 1 0 0 1 1 0 1 1 1 2 2 0 0 2 0 2 0 0 2 2 0 2 1 0 1 1 1 1 1 2 0 0 0 0 0 0 0 0 0 1 1 1 0 0 0 0 0 1 1 0 1 0 1 0 1 0 0 0 1 0 0 1 0 1 0 0 1 0 1 0 2 2 2 2 2 1 2 0 0 0 0 0 0 1 1 0 0 0 1 2 0 2 2 0 0 1 1 0 1 0 0 1 1 1 1 1 0 1 0 2 1 2 0 1 1 1 2 1 0 0 0 1 0 0 0 1 2 1 1 1 1 1 1 0 2 0 1 1 1 1 2 0 1 1 1 1 0 0 1 0 0 2 0 2 1 2 0 0 1 0 1 1 1 0 2 2 0 0 2 0 0 0 0 2 2 0 1 0 1 0 0 0 2 0 1 0 0 0 1 0 1 0 0 0 1 0 0 0 0 2 0 0 0 0 2 0 0 0 1 0 0 2 0 0 0 2 1 0 2 0 0 0 1 2 1 0 1 1 1 1 0 1 0 0 0 0 0 0 2 0 1 1 0 1 1 2 1 1 2 0 1 0 0 0 2 2 2 0 1 0 2 0 0 1 1 0 0 1 1 1 0 0 2 0 2 0 0 0 0 1 1 2 0 2 1 0 0 0 0 0 1 0 0 0 0 0 0 2 0 0 0 1 1 0 0 2 1 1 0 2 0 2 0 2 0 1 1 0 1 0 0 0 1 2
159 1 1 1 0 0 1 2 2 1 1 0 1 1 0 0 0 0 0 1 1 1 1 1 2 0 1 1 2 2 1 2 1 1 2 0 2 1 0 0 0 2 1 1 2 1 0 0 0 0 0 2 1 0 1 1 0 0 0 2 0 1 0 2 1 1 2 1 1 0 0 1 2 0 2 2 2 0 2 0 0 2 1 1 1 0 0 1 1 1 1 1 1 1 1 2 1 1 1 2 1 0 0 1 1 0 2 1 1 0 0 1 0 1 1 1 1 0 0 2 2 0 1 1 0 1 0 0 2 2 0 1 0 0 1 0 1 0 0 0 1 1 0 0 0 0 0 1 1 1 0 0 1 0 0 0 0 0 0 2 0 1 0 2 1 2 0 0 2 1 0 0 1 1 0 0 0 0 0 1 0 0 1 2 2 1 2 0 0 0 1 0 2 1 2 2 1 1 0 0 0 0 0 1 2 0 2 0 1 0 2 0 1 0 0 2 1 0 1 1 1 1 2 2 0 0 1 0 0 0 1 1 0 0 0 0 0 2 2 2 0 0 2 0 0 0 0 0 0 0 0 0 2 0 0 0 1 1 0 0 0 0 1 1 1 0 0 0 0 0 0 1 0 1 1 0 0 2 2 0 0 2 2 1 2 1 0 2 0 2 1 0 0 1 2 1 0 1 0 1 0 0 2 0 1 0 0 0 0 1 0 1 2 0 1 0 2 1 1 0 0 2 2 2 0 0 0 0 0 1 0 1 0 0 0 0 0 1 1 1 0 1 2 1 0 2 0 0 0 1 1 0 0 2 0 1 1 0 0 2 2 0 2 1 2 0 1 2 2 0 2 0 0 2 0 0 1 1 1 1 1 0 0 0 1 2 1 1 1 0 0 1 1 0 0 2 0 1 1 1 0 1 0 2 2 0 0 0 0 0 1 0 0 1 1 1 0 0 0 0 1 1 0 2 1 1 1 0 0 0 2 0 0 0 0 0 0 0 1 0 1 0 0 1 0 1 0 0 1 1 0 1 0 2 0 0 0 2 1 1 1 0 1 0 0 2 0 2 0 0 0 0 1 1 1 0 0 1 2 0 1 0 0 0 2 1 0 1 1 0 1 1 0 1 0 0 2 1 1 2 0 2 1 1 0 2 1 1 1 1 0 0 1 1 1 1 1 1 1 1 1 2 2 0 1 1 0 2 0 2 0 2 1 1 2 0 0 0 0 1 2 0 2 1 1 1 0 1 1 2 0 0 0 2 0 0 0 0 1 1 0 0 1 0 0 0 1 1 1 0 1 0 1 0 0 0 1 1 0 1 0 0 1 0 1 1 2 1 0 1 0 1 1 0 0 1 1 0 0 0 0 1 0 0 0 0 0 1 0 0 0 0 0 0 2 0 0 0 0 0 0 0 0 0 0 0 2 1 0 0 0 0 0 0 0 2 0 0 0 2 1 1 0 1 1 0 2 0 1 0 1 2 1 0 1 1 0 0 1 0 0 0 1 1 0 1 0 1 1 0 0 0 1 0 1 1 1 1 0 0 1 0 2 0 2 1 2 2 1 1 2 0 1 2 0 0 0 2 0 2 0 1 0 0 1 0 1 2 0 0 0 0 1 0 0 0 0 0 0 0 0 1 0 0 0 2 0 0 0 0 1 0 0 0 0 0 2 0 0 0 0 0 0 0 0 1 1 0 0 0 0 0 1 0 1 1 0 0 0 0 0 0 1 1 0 0 2 0 0 2 0 0 1 1 1 0 0 0 1 1 1 1 1 1 1 1 1 2 2 1 1 0 1 1 2 1 1 1 0 1 0 0 0 2 1 0 0 0 1 2 1 0 1 0 1 2 1 0 2 0 1 1 0 1 0 0 2 0 0 2 0 2 1 1 0 1 0 0 0 0 0 0 1 1 0 0 1 0 0 0 0 2 1 2 0 1 0 0 0 0 1 0 1 0 0 0 1 0 1 0 0 0 0 0 0 1 1 1 1 1 1 1 1 0 0 1 1 0 0 1 0 0 0 2 2 0 2 0 0 0 1 1 1 0 1 2 0 0 0 0 0 0 0 0 0 0 2 1 2 2 0 2 2 1 0 0 0 1 0 0 2 0 1 1 2 0 2 1 1 0 0 1 1 2 1 0 1 2 0 1 2 0 0 0 2 0 2 1 0 0 2 0 0 0 0 1 1 0 2 0 1 0 0 0 0 1 0 1 1 0 0 0 0 1 0 0 0 1 0 1 0 0 0 1 0 0 0 0 0 0 0 0
160 1 1 1 0 1 1 1 1 2 2 1 0 0 0 0 0 1 0 0 0 0 0 2 2 0 1 0 0 1 1 0 1 1 2 1 2 1 0 1 1 1 0 0 1 0 1 0 0 1 1 1 1 0 1 1 0 0 0 1 1 1 0 2 0 1 1 0 1 0 0 1 2 0 2 2 2 0 1 0 0 2 1 2 1 0 0 1 2 2 2 2 0 2 0 1 0 0 0 2 0 0 1 1 0 0 2 1 1 0 0 2 1 2 1 2 1 0 1 1 1 0 2 0 0 0 0 1 2 2 0 0 0 0 1 0 1 0 0 1 0 2 0 0 2 0 1 0 0 0 0 0 0 0 0 0 2 1 0 0 0 2 0 2 0 0 1 1 1 0 0 0 1 1 0 0 0 0 0 0 0 1 0 2 2 0 1 1 0 0 2 1 2 0 1 2 1 1 0 0 0 0 1 1 2 0 2 0 0 0 1 0 1 1 0 2 1 1 1 0 1 1 2 2 0 0 0 0 1 0 0 0 0 0 1 0 0 1 2 1 0 0 2 2 2 2 0 0 1 1 1 1 1 0 0 0 0 1 1 0 0 0 1 1 1 0 0 1 1 0 1 2 0 1 0 0 0 1 1 0 0 2 1 1 1 1 1 1 1 1 1 2 0 2 2 0 2 0 0 0 0 1 2 0 1 0 0 1 1 0 0 1 1 1 2 0 1 0 0 1 1 2 0 2 0 0 1 0 2 0 0 2 0 0 0 0 0 2 0 1 2 2 1 2 0 0 2 0 2 2 2 0 0 0 0 0 0 0 0 2 2 0 0 0 0 0 0 2 2 0 2 0 0 2 1 1 2 1 0 2 0 2 2 2 1 2 1 0 0 1 1 1 1 0 2 0 1 1 0 0 0 0 0 2 2 1 1 0 0 0 0 0 0 0 0 0 0 0 0 0 0 1 0 1 1 2 1 0 0 0 0 0 0 2 0 0 0 1 1 1 1 0 0 1 0 0 0 0 0 0 0 1 0 2 0 0 0 2 2 2 0 0 0 0 0 1 1 2 0 0 0 1 1 1 0 0 0 1 2 0 0 0 1 0 2 0 0 0 2 0 0 2 0 1 0 0 2 0 0 2 0 2 2 0 0 0 2 1 2 0 0 0 1 1 1 0 0 0 2 2 2 2 1 0 0 1 1 1 0 1 1 1 1 1 1 0 1 0 2 0 1 1 1 0 0 2 0 1 1 2 0 0 0 0 2 2 0 2 0 1 1 0 0 0 0 0 0 1 1 1 0 2 0 0 0 0 0 2 0 1 1 0 1 0 0 0 1 2 2 2 0 0 0 0 0 0 0 0 0 0 0 2 0 1 0 0 0 0 0 1 0 0 0 1 1 1 1 0 0 0 0 0 0 0 0 1 1 1 0 0 0 0 1 0 0 0 2 0 0 0 1 1 0 0 2 0 2 0 1 0 0 2 1 0 1 1 0 0 1 0 0 0 0 2 0 0 1 0 2 0 0 0 0 1 1 2 0 0 1 0 0 1 2 0 1 1 2 0 2 2 2 0 0 1 0 0 1 2 0 2 0 0 0 0 0 0 0 2 0 0 1 1 0 0 0 0 1 0 0 0 0 0 0 0 0 1 1 1 0 0 1 0 0 0 0 1 0 0 0 2 1 1 1 1 1 0 1 0 1 1 0 1 0 1 1 1 0 0 1 0 1 1 1 0 0 0 2 0 0 1 0 0 2 1 1 0 1 0 1 1 1 1 0 1 0 1 0 1 0 2 0 2 1 0 1 0 1 1 1 2 0 0 0 2 1 0 0 0 1 2 1 0 1 1 1 1 1 0 2 0 2 1 1 2 0 0 0 0 0 2 0 2 1 2 1 1 0 1 1 1 1 0 0 0 0 0 0 0 0 0 0 2 2 2 0 0 0 1 1 1 0 0 0 0 1 0 1 0 1 0 0 0 0 2 0 2 0 1 1 2 2 0 2 0 0 0 1 0 0 2 0 0 1 1 0 0 2 0 0 0 0 1 0 0 1 2 0 1 0 0 1 0 0 0 1 1 2 0 2 0 2 0 1 1 2 0 1 0 0 1 2 0 0 1 0 0 0 0 1 2 0 1 1 2 0 1 0 1 0 0 2 0 1 0 1 0 1 2 0 0 1 0 1 1 0 0 0 0 0 0 0 0 0 0 0 0 0 1 1 0 0 0 1 2 1 2 2 0 1 2 0 0 0 2 1 0 1 0 0 0 0 2
161 1 1 2 0 0 1 1 1 0 0 1 2 2 0 0 0 1 1 0 0 0 0 2 2 0 0 2 0 1 0 1 1 1 1 0 2 2 0 2 2 1 0 1 1 1 0 0 1 0 0 1 1 1 0 0 2 0 0 0 0 0 0 1 0 0 1 0 0 0 0 1 1 0 1 2 2 0 1 0 0 1 2 1 1 0 0 0 0 2 0 0 0 2 0 2 0 0 0 0 0 1 0 0 2 1 2 2 0 0 0 1 0 1 0 1 0 0 0 2 2 0 2 0 0 0 0 0 0 0 0 0 0 1 0 0 0 0 0 0 0 2 0 0 0 0 0 0 0 0 0 0 0 0 0 1 1 1 0 1 0 1 0 2 0 0 1 2 0 1 0 0 1 1 0 0 1 0 1 1 1 2 1 1 1 1 1 2 1 0 1 0 0 0 0 1 2 1 0 2 2 0 1 0 2 0 1 0 1 1 1 0 2 0 0 2 0 0 1 0 2 2 1 2 0 0 1 0 0 0 0 0 1 1 0 0 0 2 2 1 0 1 1 1 1 1 1 0 0 0 0 0 2 0 1 1 2 2 0 1 1 1 0 0 0 0 0 1 1 0 0 0 0 2 0 0 0 1 1 0 0 2 2 1 2 2 1 1 0 2 0 1 2 2 2 2 0 1 1 1 1 0 2 0 0 1 0 0 2 0 0 1 2 2 2 0 1 0 0 1 0 1 1 1 1 0 0 0 1 0 0 0 0 0 0 1 1 1 0 0 0 1 1 1 1 0 2 0 1 0 0 0 0 1 0 1 1 0 0 1 1 0 0 0 0 0 0 2 2 0 2 0 0 2 0 1 2 1 0 2 1 1 1 1 0 0 0 0 0 0 1 2 1 0 2 1 1 0 1 1 0 1 0 2 1 0 0 0 1 1 0 1 0 0 0 1 1 1 0 1 1 1 1 1 2 2 0 0 0 0 0 0 0 0 1 0 0 0 1 0 1 0 1 2 1 2 1 0 1 1 0 1 0 2 1 1 1 0 0 0 2 0 0 0 0 2 1 2 0 0 1 1 2 0 1 1 0 0 2 0 0 0 2 0 1 0 1 0 1 0 1 0 1 0 0 0 1 2 2 2 0 2 1 1 0 1 1 1 1 0 1 1 0 1 1 0 0 1 1 1 2 2 1 0 0 1 1 2 0 2 0 2 2 1 2 0 1 0 2 2 0 0 2 0 0 2 0 2 0 2 0 0 0 1 1 1 0 1 2 0 0 0 0 0 0 0 0 2 1 1 1 0 1 0 0 0 1 0 0 0 0 0 0 0 0 0 1 1 0 1 0 0 1 0 0 0 0 1 0 1 1 1 0 0 0 0 1 0 0 0 1 0 0 2 0 1 1 0 0 0 0 0 1 1 1 0 1 1 0 0 0 0 0 0 0 0 2 0 0 2 1 1 0 2 2 0 0 0 1 0 1 2 0 0 1 0 0 1 1 0 0 0 1 0 1 2 0 1 0 1 0 2 0 0 0 2 0 1 0 0 0 1 2 0 1 1 2 1 2 1 2 0 0 1 1 0 2 2 0 0 0 1 0 1 2 1 2 1 1 0 1 1 0 0 0 0 1 1 1 1 0 0 0 0 0 2 0 2 0 1 2 0 0 0 0 0 2 0 1 1 0 1 0 0 1 0 1 0 0 0 0 0 0 0 0 0 0 0 0 0 0 0 1 0 0 0 2 1 0 2 1 0 0 1 1 0 0 0 1 1 1 1 0 1 1 0 1 1 0 2 0 2 1 1 2 1 1 1 0 2 0 0 2 2 0 0 0 0 1 2 1 0 2 0 2 2 2 0 2 0 1 2 1 2 0 0 0 0 0 2 0 2 1 1 0 0 1 0 1 0 1 1 0 0 0 0 0 0 0 0 0 2 2 1 1 0 2 0 0 0 1 0 0 0 0 1 0 0 1 0 0 0 1 1 0 0 0 0 2 2 1 0 2 0 0 1 0 0 0 2 0 0 1 2 2 0 2 0 0 0 0 1 1 0 2 0 1 1 0 2 1 0 0 0 1 0 2 1 2 0 0 2 1 0 1 0 0 1 1 0 1 0 1 2 1 0 0 2 0 0 0 0 0 2 1 1 1 1 0 0 2 0 2 0 0 0 1 2 0 0 2 0 2 0 0 0 1 0 0 0 0 0 0 0 0 0 0 0 0 0 0 0 0 1 0 0 0 0 2 1 0 1 1 1 0 0 0 0 0 0 0 0
162 1 1 0 0 0 0 0 0 2 1 2 1 1 0 0 1 2 1 1 0 0 0 1 1 1 2 2 0 0 2 0 0 1 2 1 2 1 0 1 1 1 0 1 1 0 0 0 0 0 0 0 0 0 1 1 0 0 0 2 0 0 0 2 0 0 0 0 1 1 1 1 2 0 1 2 2 0 1 0 0 1 2 0 2 0 0 0 1 1 0 0 0 2 0 2 0 2 2 2 1 0 0 0 2 2 2 1 0 0 0 1 1 1 1 1 1 0 0 2 2 0 1 1 1 1 0 0 1 1 0 0 0 0 1 0 1 1 0 1 0 2 0 0 0 0 0 0 0 0 0 1 1 0 0 0 0 1 0 1 0 1 1 2 1 1 2 1 0 1 0 1 1 1 1 0 0 1 1 1 1 1 1 1 1 1 1 1 0 0 2 0 2 0 2 2 1 2 0 1 0 0 0 1 2 1 2 0 0 1 1 0 0 0 0 2 0 1 2 0 1 1 2 2 0 0 0 1 0 0 0 1 0 0 1 0 0 2 2 1 0 1 2 2 2 2 0 0 0 0 0 0 0 1 0 0 2 1 1 0 0 0 1 1 1 0 1 0 1 0 0 0 0 2 0 0 1 2 2 0 2 2 2 0 2 1 0 1 0 1 0 0 1 2 2 1 1 0 1 0 0 0 2 0 0 0 1 0 2 0 2 2 1 0 1 0 2 0 0 2 0 2 1 2 2 0 0 0 1 2 0 2 0 0 0 0 0 1 0 1 0 1 0 2 1 1 0 0 1 0 0 0 0 0 0 0 0 0 0 1 2 1 0 0 0 0 1 0 0 0 0 2 0 2 0 0 2 2 2 0 0 2 1 1 0 1 1 0 0 0 0 0 1 0 2 0 2 1 0 0 0 0 0 2 1 0 0 0 0 0 0 0 0 0 0 2 2 0 0 0 0 1 1 1 0 2 0 2 2 2 0 0 0 0 0 1 0 1 1 0 1 0 0 0 0 0 0 0 0 0 2 2 0 2 2 1 2 2 1 2 1 0 0 1 0 1 0 2 0 0 1 0 1 2 0 0 0 2 2 0 1 0 1 1 2 1 0 0 2 0 0 2 0 1 1 0 2 2 2 1 1 1 1 1 0 1 1 1 0 1 0 2 1 0 0 2 0 0 0 1 1 1 2 0 1 0 0 0 0 2 1 0 1 0 1 0 0 0 2 0 2 0 2 2 1 2 0 1 1 2 0 0 0 2 1 0 0 0 0 1 0 0 0 0 0 1 1 2 2 0 2 0 0 0 0 0 0 2 0 2 0 0 0 0 0 0 0 1 0 0 0 0 1 0 0 0 1 0 0 0 0 1 1 0 1 0 0 0 1 1 2 1 0 1 0 1 1 0 1 0 0 0 0 0 0 1 1 2 0 0 0 0 0 0 0 1 0 0 1 2 1 0 0 1 2 0 2 0 1 0 0 1 0 0 1 0 0 0 1 0 0 0 1 1 0 1 1 0 1 0 1 0 0 0 0 1 2 1 2 1 0 0 2 0 2 2 1 2 2 0 2 0 0 1 0 0 2 2 0 1 1 0 0 0 0 0 0 1 1 0 1 1 0 0 1 1 0 0 0 0 0 0 0 0 0 2 0 0 1 0 1 0 1 0 0 1 0 0 0 0 0 0 0 0 2 0 2 2 0 0 0 0 0 0 0 0 0 0 0 0 0 0 2 0 0 0 2 2 0 1 0 0 1 1 1 0 1 0 0 0 2 2 0 1 2 0 2 2 1 1 1 1 1 0 0 0 0 0 0 0 0 0 0 1 1 1 0 0 0 2 2 1 1 1 1 2 2 0 2 0 0 1 1 1 0 0 0 0 0 1 1 0 0 0 0 1 1 0 0 0 0 0 0 0 0 0 0 0 0 0 0 2 1 2 0 0 1 0 0 1 0 0 0 0 0 0 0 0 1 0 0 0 0 1 0 0 0 2 1 1 1 1 1 0 0 1 0 0 0 1 1 0 1 0 2 0 2 0 1 1 1 1 2 0 2 1 1 1 0 0 0 0 1 0 1 0 2 1 2 0 0 2 0 2 2 0 1 2 0 0 1 0 0 2 0 0 0 1 0 0 0 1 2 2 2 1 0 0 0 0 2 0 0 0 2 0 2 1 0 0 2 0 1 0 1 1 1 0 1 0 1 0 0 0 0 1 1 0 0 0 0 0 0 1 0 0 0 1 1 2 0 0 0 2 0 2 0 0 0 0 1 2
163 0 0 2 0 0 2 1 1 2 1 0 1 2 0 0 0 2 0 1 1 1 1 2 2 0 1 1 0 0 1 2 0 1 1 0 2 1 0 1 1 1 0 1 2 1 0 0 0 0 0 1 0 0 2 1 0 0 0 2 0 0 0 1 0 0 1 0 2 1 0 2 1 0 1 1 1 1 1 1 0 2 2 0 2 0 0 1 2 2 1 2 0 1 1 2 0 1 1 1 1 1 0 1 1 1 2 0 2 0 0 2 0 2 0 2 0 0 1 1 1 0 0 2 0 2 0 0 2 1 0 0 0 0 1 0 1 0 0 1 0 2 0 0 1 1 1 0 0 0 0 1 0 0 0 0 0 1 0 0 0 1 0 2 1 2 1 1 0 1 0 2 0 2 0 0 0 1 0 0 0 0 0 2 2 2 0 1 1 1 0 1 2 0 2 1 1 1 0 0 0 0 1 0 2 0 2 0 1 0 1 0 1 0 1 1 0 0 2 0 1 1 2 1 1 1 1 0 0 0 0 1 0 0 2 1 1 2 2 1 0 1 1 1 1 1 0 0 0 0 0 0 0 0 0 0 1 0 0 0 0 0 0 0 0 0 0 1 1 0 0 0 1 0 0 0 1 2 2 0 0 0 2 1 2 2 0 2 0 2 1 0 0 1 2 1 0 0 0 0 0 0 1 1 0 0 0 1 1 1 0 1 1 0 1 0 2 0 1 1 0 2 0 1 1 0 0 1 0 2 0 1 1 1 0 0 0 2 0 0 0 0 1 1 1 1 1 1 1 1 1 1 0 1 0 1 2 1 0 1 1 0 2 1 2 1 0 1 2 0 2 0 0 2 0 1 1 2 0 2 0 0 1 1 0 1 1 0 0 0 1 1 0 0 1 1 1 1 1 1 0 2 0 2 2 0 2 0 1 1 0 0 0 1 1 2 1 2 0 2 2 2 1 1 1 1 1 0 0 0 0 0 0 0 0 2 1 1 1 0 1 0 0 0 1 2 0 0 0 0 0 0 0 2 0 0 0 1 0 1 2 0 0 1 0 1 0 2 0 0 0 0 1 2 1 0 0 2 2 0 1 1 1 0 1 1 1 1 2 1 1 2 0 1 0 0 1 1 1 2 0 2 1 1 0 2 2 1 1 0 0 0 2 1 1 1 0 0 0 1 1 2 2 0 0 2 0 1 0 2 1 1 1 0 0 0 1 0 2 1 1 0 2 1 1 2 0 1 1 1 0 0 0 2 0 1 0 1 0 0 0 0 0 0 0 2 1 1 1 0 0 1 1 0 1 0 1 1 0 1 0 0 1 0 0 0 1 0 0 0 0 0 0 0 0 1 0 0 0 0 0 2 0 1 0 0 1 1 0 2 1 0 0 2 0 2 1 0 1 0 0 0 0 0 0 1 1 1 0 0 1 0 0 0 0 0 0 1 0 1 1 0 0 1 1 0 2 0 0 0 0 2 1 0 1 1 0 0 2 0 0 0 1 0 2 2 1 1 1 0 0 0 0 0 0 2 1 1 0 0 0 0 1 0 1 1 0 1 1 1 1 0 0 1 0 0 1 1 0 1 0 0 0 0 1 0 0 2 0 1 1 1 0 1 0 0 0 1 1 1 0 0 0 0 1 1 1 0 1 0 1 0 1 0 0 1 0 0 0 1 1 0 0 0 1 1 2 0 0 0 0 0 0 0 0 0 1 0 0 0 0 1 1 0 0 1 2 2 0 2 1 0 2 1 1 0 1 0 0 1 1 1 1 0 0 1 0 1 0 2 0 2 1 1 2 1 1 1 0 1 1 0 1 2 1 0 1 0 1 2 1 0 1 1 1 2 2 0 2 0 1 1 1 2 0 0 1 0 0 2 0 2 0 0 0 1 0 0 0 0 0 0 0 0 0 0 0 0 0 0 0 2 0 2 0 0 0 0 0 0 2 0 0 0 0 1 0 0 2 0 0 0 0 0 0 0 0 0 0 0 0 0 2 0 0 0 1 0 0 1 0 0 0 2 2 0 2 0 0 0 0 2 2 0 2 1 1 0 0 1 0 0 1 0 1 1 1 0 2 0 1 1 2 0 2 0 0 0 1 0 1 1 0 1 0 0 0 0 0 1 0 1 2 1 1 2 0 0 1 1 2 0 2 0 0 0 0 1 0 0 1 0 0 2 0 0 1 0 2 0 0 1 0 0 0 0 2 0 0 1 1 0 1 1 0 1 1 1 0 1 0 0 0 2 1 0 0 0 0 0 2 1
164 0 1 2 0 0 0 1 1 1 1 0 0 0 0 0 0 1 0 0 1 0 0 1 1 0 0 2 0 0 2 1 0 2 1 2 0 2 0 2 2 0 0 1 1 1 2 0 1 0 0 0 0 1 1 0 0 0 1 0 0 0 1 2 0 0 0 0 1 1 1 1 2 1 2 2 1 0 2 0 1 1 2 0 2 0 0 0 1 2 0 0 1 2 1 2 0 1 1 2 1 0 0 1 1 1 2 1 1 1 0 2 1 1 1 1 1 0 0 1 1 1 2 0 1 0 0 1 1 1 0 0 0 0 1 0 1 0 1 0 1 2 1 0 0 0 0 0 0 0 0 1 0 0 0 0 1 1 0 1 1 0 0 2 1 2 2 2 0 0 2 1 1 1 0 0 0 0 0 1 1 1 0 2 2 2 0 1 0 0 1 1 2 0 2 2 2 1 0 0 0 0 0 1 2 0 1 0 2 0 0 0 0 0 0 2 0 0 2 0 1 1 0 1 0 0 0 0 0 0 0 0 0 0 2 0 0 2 2 1 0 1 2 2 2 2 0 0 0 0 0 0 0 0 1 1 0 1 0 0 0 0 1 0 0 0 1 1 1 1 0 1 1 0 0 0 0 1 1 0 0 1 1 0 0 0 0 2 0 2 1 1 1 2 2 1 0 0 2 0 2 0 2 0 2 0 0 0 2 0 0 1 2 0 2 0 0 2 0 0 0 2 2 2 1 0 0 0 2 1 0 2 1 1 0 0 0 2 1 1 0 2 0 1 0 2 0 0 1 1 1 0 1 1 1 2 2 1 0 0 0 0 1 1 1 0 0 0 1 0 1 1 0 2 0 0 0 0 0 2 0 0 1 1 0 1 1 0 0 1 1 1 0 0 2 0 0 1 0 0 0 0 0 1 1 0 2 1 0 0 0 0 0 0 0 2 2 0 0 0 0 1 0 2 1 2 1 2 2 1 0 1 1 1 1 0 0 1 1 1 1 0 0 1 1 2 0 0 1 2 0 1 0 2 2 2 2 1 1 1 1 0 2 0 0 0 0 2 0 1 1 1 1 1 1 1 1 1 2 1 1 1 1 0 2 0 0 0 2 0 0 2 0 1 0 0 0 1 1 1 1 2 0 2 1 1 2 1 1 0 0 1 1 0 0 1 0 0 1 1 1 2 2 0 2 0 1 0 1 1 1 0 1 0 1 0 1 0 2 1 0 1 1 1 1 1 0 2 0 2 0 0 0 2 0 0 0 1 1 1 1 0 0 0 0 0 0 1 1 0 0 0 0 0 0 0 0 2 0 0 0 0 0 0 1 0 0 1 1 1 0 0 2 0 2 1 0 0 0 0 0 2 0 0 1 0 1 2 0 2 0 0 0 1 0 1 1 0 0 0 0 0 0 0 0 0 2 2 0 0 0 0 0 0 0 0 1 0 0 2 2 1 0 1 0 0 2 0 1 0 0 2 0 1 2 0 0 0 1 0 0 0 1 2 0 0 2 1 1 0 0 1 1 0 0 2 0 1 0 0 0 0 2 0 2 2 0 2 1 1 1 1 1 2 1 0 2 2 0 1 0 0 0 0 2 0 0 2 0 1 1 1 0 0 0 0 0 1 1 1 0 0 0 0 0 2 2 0 0 0 1 0 0 0 0 1 0 0 0 0 0 0 1 1 1 0 1 1 0 0 0 0 0 0 0 0 0 0 1 0 0 0 1 0 0 0 2 2 0 2 2 0 2 0 0 2 1 0 1 1 1 2 0 0 1 1 1 2 1 2 0 1 0 1 1 1 0 1 1 1 1 0 1 2 1 1 0 0 1 2 1 1 0 1 0 2 1 1 2 0 1 1 1 2 0 0 0 0 0 2 0 2 0 1 0 1 0 0 0 0 0 0 1 0 0 0 0 1 0 0 0 1 0 2 0 0 0 0 0 0 0 1 0 0 0 1 0 0 2 0 0 0 0 0 0 1 0 1 1 1 2 0 0 1 1 2 0 0 0 2 0 0 1 1 1 0 2 0 0 1 0 2 0 0 2 1 1 1 0 0 0 0 0 1 1 0 1 1 2 0 1 1 2 1 1 0 0 1 0 1 2 0 0 2 0 0 0 0 0 0 0 1 1 1 0 2 1 1 0 1 2 0 2 0 0 0 0 1 0 0 1 0 1 0 0 0 0 0 1 0 0 0 0 0 0 2 0 0 0 0 0 0 0 2 0 0 1 0 0 0 0 0 0 2 0 0 0 0 1 0 0 2
165 0 2 0 0 0 0 1 1 2 2 0 1 1 0 0 0 0 0 0 0 0 1 1 1 0 1 1 0 2 0 0 0 2 1 0 2 1 0 2 2 0 0 0 2 0 2 0 0 0 0 1 1 1 0 0 0 0 1 1 0 1 0 2 0 0 2 1 1 0 0 1 1 0 1 1 1 0 2 0 2 2 2 0 0 0 0 0 1 1 0 1 0 1 0 2 0 0 0 0 0 0 0 0 2 2 0 2 0 0 0 0 1 1 2 2 2 0 1 0 0 1 1 1 0 1 0 0 1 1 1 1 0 1 0 0 0 0 0 1 0 2 0 0 1 0 0 0 2 2 0 2 0 0 0 1 1 0 0 1 1 2 0 2 2 2 1 0 1 1 0 0 2 0 0 0 1 1 0 0 0 2 0 1 1 1 0 0 0 0 0 0 1 1 1 1 1 2 0 0 0 0 0 1 2 0 1 0 0 1 2 0 1 0 0 2 0 0 2 0 0 0 2 2 0 0 2 1 1 1 0 1 0 0 1 0 0 2 2 1 0 1 2 1 1 1 0 0 1 1 1 1 1 0 0 0 1 0 0 0 0 0 0 0 1 0 1 0 1 1 1 1 2 0 0 0 0 2 2 0 1 1 2 0 1 1 0 2 0 2 1 0 0 2 1 0 0 2 0 2 0 0 1 1 0 0 0 0 2 1 0 1 1 1 1 0 2 1 1 0 0 2 1 1 2 0 0 0 1 1 1 1 0 0 0 0 0 1 1 1 1 1 0 2 0 1 1 1 0 1 1 0 0 0 0 0 0 1 0 2 2 0 1 1 1 1 1 1 1 0 1 1 1 1 0 0 2 2 1 1 0 0 2 2 0 2 2 0 0 1 1 1 0 0 2 0 0 2 0 0 0 1 0 2 1 0 0 1 0 0 1 0 0 0 0 1 0 0 0 0 0 1 0 1 1 2 1 0 0 1 1 0 0 2 1 1 0 1 1 0 2 0 0 1 0 2 0 0 2 1 0 1 0 1 1 0 1 1 0 2 2 0 0 1 0 1 0 2 0 1 1 1 0 2 0 0 0 2 2 0 1 0 1 0 1 1 1 2 2 1 1 1 0 1 0 0 1 1 2 2 0 2 1 1 0 1 1 0 0 2 0 0 0 1 1 0 0 1 1 2 2 2 1 0 1 1 1 1 0 2 0 1 0 0 0 0 1 0 0 0 1 1 1 1 1 0 0 1 1 1 0 0 1 2 0 1 0 1 0 0 0 1 0 0 0 0 0 1 0 1 0 1 0 0 0 0 0 2 0 2 0 0 1 0 0 0 0 2 0 2 0 0 0 0 0 0 0 0 0 1 0 1 1 0 0 1 2 1 0 1 1 0 0 0 1 0 0 0 0 0 0 0 1 1 1 0 1 2 0 0 0 0 0 0 0 0 2 0 1 1 2 0 0 2 2 0 1 0 1 0 0 2 0 0 1 0 0 1 2 0 0 0 0 0 1 2 1 1 1 0 0 2 1 0 0 1 1 1 1 0 0 0 2 1 1 1 1 1 1 1 1 0 0 0 0 0 0 2 0 2 0 2 0 1 1 0 1 1 0 0 0 0 0 1 1 1 1 2 2 2 0 0 0 0 0 1 1 1 0 1 1 0 0 0 0 0 0 0 0 0 0 1 1 1 2 0 2 0 0 0 0 0 1 0 0 0 0 0 0 0 0 0 2 1 0 0 2 0 0 1 0 0 2 1 1 0 1 0 0 0 2 2 1 0 1 0 1 2 2 0 1 0 2 0 2 0 0 1 1 0 0 0 0 1 1 0 2 1 0 1 1 1 2 0 2 2 2 1 2 0 1 2 1 2 0 0 0 0 0 2 1 1 1 1 1 1 0 1 1 0 1 0 0 0 0 0 0 0 0 0 1 1 2 2 0 1 0 0 0 0 0 0 0 0 0 1 1 0 1 0 0 0 0 2 0 0 0 1 0 0 0 1 2 0 0 0 1 1 0 2 0 0 1 2 2 0 2 0 0 1 0 1 1 0 2 2 1 1 0 0 0 0 0 0 2 2 2 1 2 0 0 2 2 1 0 0 1 1 1 0 1 1 0 1 0 1 0 1 1 0 0 1 0 0 0 2 0 0 0 1 1 1 1 0 2 0 2 0 0 0 2 0 2 0 0 0 0 0 2 0 0 0 0 0 0 2 0 0 0 0 0 0 0 0 0 1 1 2 0 2 1 0 0 1 0 0 0 0 0 0 0 1
166 1 2 1 0 0 0 1 1 2 2 0 0 1 0 0 0 2 1 1 1 1 0 1 1 0 1 2 0 0 2 1 0 1 2 0 2 1 0 0 0 1 0 0 0 0 1 0 0 0 1 1 0 1 1 2 0 0 1 1 1 2 0 2 0 0 1 1 2 0 0 2 1 0 1 1 1 0 2 1 0 1 2 0 2 0 0 0 1 1 0 0 1 2 0 1 0 1 1 2 0 0 0 0 1 0 2 0 2 0 0 2 0 1 0 1 0 0 0 2 2 0 1 1 0 0 0 1 2 1 1 0 1 1 1 0 1 0 0 1 1 1 0 1 0 0 0 0 0 0 0 0 0 0 0 0 0 1 0 1 0 0 0 2 2 2 1 0 1 2 0 1 0 2 0 0 0 1 0 1 0 2 0 2 1 0 1 2 1 1 0 2 2 2 2 0 2 2 0 0 0 0 0 0 2 0 1 0 0 1 2 1 1 0 0 2 0 1 0 1 0 0 2 2 0 0 0 0 0 0 0 0 0 0 2 0 0 2 2 2 0 0 2 2 2 2 0 0 0 0 0 1 1 0 0 0 0 1 1 0 0 0 1 1 2 0 1 0 0 0 0 1 0 1 0 1 0 1 1 0 0 1 2 1 1 1 0 1 0 2 1 0 0 2 2 0 2 0 1 0 1 0 2 0 1 1 0 0 0 0 0 1 2 0 2 0 0 0 1 0 0 1 2 1 0 0 1 0 0 1 0 2 1 1 0 0 1 1 0 0 0 1 1 1 0 0 1 1 1 1 1 1 1 0 1 0 1 0 0 2 1 0 2 1 2 0 1 1 1 0 1 1 0 2 0 0 1 1 1 1 1 2 0 0 1 0 0 0 0 0 0 0 1 0 2 0 0 1 2 2 0 2 0 1 1 1 1 1 1 1 1 1 0 0 0 2 2 0 0 0 0 1 1 1 0 2 1 1 1 0 0 1 0 2 1 1 1 0 0 0 2 0 0 1 0 2 0 0 2 2 0 1 0 2 2 2 2 2 2 1 1 0 2 0 0 1 0 2 0 1 1 2 1 1 0 0 0 2 0 0 0 0 0 0 2 0 0 0 0 0 2 0 1 2 0 0 0 2 2 0 2 1 1 1 0 2 1 0 1 0 1 0 0 1 1 0 0 0 1 0 1 2 2 1 0 1 0 1 1 2 0 1 1 0 1 0 1 0 1 2 0 1 2 1 1 2 0 1 1 1 0 0 1 2 1 1 1 0 0 1 1 0 1 1 0 1 2 1 0 0 0 0 1 0 0 0 1 2 0 0 1 0 0 0 0 0 1 1 1 1 0 0 2 0 1 0 0 1 0 1 1 1 0 0 1 0 0 0 0 1 0 0 0 1 0 1 2 0 1 0 0 0 1 1 1 1 0 2 0 0 1 0 0 0 0 0 0 0 0 2 1 1 0 0 2 0 2 0 0 0 0 2 1 0 1 0 0 0 1 0 0 0 2 0 0 2 1 1 1 0 0 0 0 0 1 2 0 0 0 0 1 0 2 1 2 2 0 0 2 2 2 0 0 2 0 0 0 1 0 1 0 0 0 1 0 0 2 1 0 0 0 0 1 0 0 0 1 0 0 0 0 1 2 0 0 1 1 0 0 0 1 0 0 0 0 0 0 0 1 2 0 2 0 0 1 1 2 0 0 0 0 0 1 0 0 1 1 0 0 0 0 0 2 0 0 0 2 1 0 1 0 0 0 1 1 0 1 0 1 1 1 1 1 1 1 1 0 1 1 2 0 1 1 0 0 0 0 0 0 1 0 0 2 2 0 1 0 0 0 1 1 0 0 1 0 2 1 0 2 0 0 2 0 2 0 0 0 0 0 2 2 0 0 0 0 2 1 1 1 1 1 0 1 0 0 0 0 2 0 0 0 1 1 1 1 0 0 0 0 0 0 0 1 0 0 0 1 0 2 0 0 1 0 1 0 0 0 1 1 2 1 0 2 0 0 0 0 0 0 2 1 0 0 1 2 1 1 0 0 1 0 1 0 0 2 0 0 1 1 0 0 0 0 0 1 1 2 2 2 1 0 2 2 1 2 0 0 0 0 0 2 1 0 0 0 0 0 1 1 0 0 0 2 1 0 1 2 0 0 1 2 0 1 0 2 0 2 1 0 1 1 1 0 1 1 0 1 1 2 0 0 0 0 0 0 0 0 1 2 0 0 0 0 0 0 0 0 2 0 2 1 0 0 1 0 0 0 1 1 1 0 0
167 0 1 1 0 1 1 2 2 2 1 0 1 2 0 0 0 2 1 0 0 0 0 2 2 0 2 2 0 0 2 0 2 2 2 0 2 1 0 0 0 1 0 1 2 1 0 0 0 0 0 1 0 0 2 1 0 1 1 0 1 2 0 2 0 0 1 0 0 0 0 0 2 0 1 2 2 0 2 0 1 1 2 0 1 0 0 0 1 1 0 0 1 0 0 2 0 1 0 1 0 0 0 1 1 1 2 1 1 1 0 1 1 1 1 1 1 0 0 2 2 0 1 1 0 2 0 1 2 2 1 0 0 0 0 0 0 0 0 0 0 2 0 1 0 1 0 0 1 1 0 2 0 1 0 1 1 0 0 1 1 0 0 2 0 1 2 1 0 0 2 0 2 0 0 0 0 1 0 0 0 0 0 1 1 0 0 1 0 0 2 0 2 0 2 1 2 2 0 1 1 0 0 1 2 0 2 0 1 0 0 0 1 0 0 2 0 0 2 0 1 1 2 1 1 1 0 1 1 1 1 0 1 1 1 1 0 1 2 1 0 0 2 1 1 2 1 0 0 0 0 0 1 0 0 0 1 0 0 0 0 0 0 0 0 0 0 0 2 0 0 1 0 2 0 0 1 1 1 0 2 2 2 0 1 1 0 1 0 1 0 1 0 2 2 0 2 0 0 0 0 1 2 0 0 0 1 1 2 0 1 1 1 0 2 0 1 1 1 0 0 2 1 1 0 0 0 0 2 1 0 2 0 0 0 0 0 1 0 2 1 1 0 2 0 0 1 1 1 1 0 0 0 0 0 0 0 0 0 1 1 0 2 0 2 0 2 2 2 0 2 0 0 2 0 0 0 1 1 1 1 1 1 1 1 0 0 0 0 0 0 1 1 0 1 1 1 0 1 1 0 1 0 2 2 0 0 0 0 0 0 0 0 2 2 2 0 0 0 0 0 0 0 2 0 0 0 1 1 2 0 1 0 2 0 0 0 0 1 0 1 0 0 0 0 2 0 1 2 0 0 2 0 2 0 0 0 1 2 2 1 0 1 0 0 1 1 1 0 0 1 0 2 0 0 1 0 1 1 0 1 0 1 0 1 0 1 0 2 0 0 2 1 2 2 0 2 2 2 0 2 2 2 0 0 0 2 2 1 0 0 1 0 1 1 0 0 0 1 2 2 1 2 2 0 0 0 0 0 2 0 0 0 0 0 0 1 0 2 1 1 0 1 0 0 2 0 2 0 2 0 0 1 2 0 0 0 1 1 1 0 0 1 0 1 0 0 0 0 0 0 1 1 0 0 0 2 1 0 1 0 0 0 0 1 0 0 1 0 1 1 1 0 0 1 1 0 1 0 2 0 1 0 0 0 0 2 0 0 1 1 0 0 1 1 1 0 0 0 0 0 0 0 0 0 0 2 2 0 0 0 0 0 0 0 0 0 0 0 1 0 1 0 2 2 0 2 0 1 0 0 2 0 1 2 0 0 0 2 0 0 0 1 0 0 2 1 2 1 1 0 1 0 0 1 2 0 0 0 0 0 0 2 0 0 1 1 0 1 1 2 0 0 2 0 0 2 2 0 2 0 1 0 0 1 0 1 1 0 0 1 1 0 0 0 1 0 0 0 0 0 0 0 0 0 2 0 1 0 1 2 0 0 0 0 0 0 0 0 2 1 1 0 0 1 0 0 0 1 1 1 1 1 1 1 0 0 0 1 1 1 1 2 0 0 0 2 2 0 0 0 0 2 0 0 0 1 0 1 2 1 1 1 0 0 2 0 2 2 2 0 0 2 0 2 0 1 0 0 2 0 0 0 2 1 0 1 0 1 2 2 0 1 0 1 2 1 0 2 0 2 2 2 0 0 0 0 0 0 2 0 2 1 0 0 0 0 1 1 0 1 1 1 1 0 0 1 1 0 0 1 1 0 2 0 0 0 1 1 1 1 0 1 0 0 1 1 1 2 1 1 0 0 0 0 0 0 2 0 1 0 1 2 0 0 0 1 1 0 2 0 0 1 1 1 0 2 0 0 1 0 1 1 0 1 1 0 1 0 0 0 0 0 0 2 2 2 1 1 0 1 0 2 0 0 0 0 0 1 0 2 0 0 0 0 0 0 1 0 1 0 1 1 1 1 2 1 0 0 0 2 0 2 0 0 0 0 1 1 2 0 2 1 0 0 0 1 0 1 0 0 0 0 0 0 1 0 0 0 1 1 0 2 2 0 0 1 0 0 2 0 1 0 1 0 0 0 0 1 0 1 1
168 0 2 1 0 0 0 1 2 2 1 0 0 1 0 0 0 1 1 0 0 0 0 2 2 0 0 1 0 1 1 0 0 0 0 1 1 1 0 0 0 1 0 1 1 1 1 0 0 1 1 1 1 0 1 1 0 0 0 0 2 2 0 1 1 1 2 0 2 1 1 1 1 0 2 1 1 0 1 0 0 2 2 0 1 0 1 0 0 2 0 0 0 2 1 2 1 1 1 2 0 0 1 1 0 0 2 2 0 0 0 2 1 1 1 1 1 0 1 1 1 0 2 0 0 1 0 1 2 1 1 0 0 1 0 0 0 0 0 2 2 0 0 0 1 0 0 0 1 1 0 2 1 0 0 0 1 0 0 2 1 1 1 1 0 1 0 0 0 1 0 0 0 2 0 0 1 0 0 0 0 0 1 2 1 1 1 2 0 0 2 2 2 1 2 2 2 0 1 0 0 1 0 1 2 0 1 0 1 0 1 0 1 0 0 2 1 1 1 1 1 1 1 2 0 0 1 0 0 0 0 1 0 0 2 0 0 2 2 2 0 0 2 2 2 2 0 0 0 0 0 0 1 0 0 0 2 1 1 0 0 0 0 0 1 0 1 0 0 0 0 2 0 0 0 0 0 2 2 0 1 2 1 0 1 0 1 0 1 2 2 1 1 2 2 1 0 1 1 1 1 1 2 0 0 1 0 0 2 1 0 2 1 1 1 0 2 0 1 1 0 2 1 1 0 0 1 0 1 1 0 2 0 0 0 1 0 0 0 2 1 1 0 1 0 1 1 0 0 2 2 0 0 2 0 2 2 2 0 1 1 0 2 1 2 0 0 1 1 0 1 1 0 2 0 0 1 1 1 1 0 0 0 0 1 1 0 1 1 1 1 1 0 0 2 0 0 0 0 0 0 0 0 2 1 1 0 0 0 0 0 0 0 0 0 1 1 0 0 0 0 2 1 1 0 2 0 0 0 1 0 0 1 0 1 0 0 1 0 0 1 0 0 1 1 2 0 0 1 2 0 1 0 2 1 1 1 2 2 0 2 0 0 0 0 2 0 2 0 2 2 2 1 2 0 0 0 2 1 1 0 0 0 0 1 0 1 0 2 0 0 2 1 1 0 0 1 1 1 2 0 2 2 0 0 1 1 1 1 1 0 0 0 1 1 1 0 0 2 1 1 2 2 0 1 1 0 1 0 1 1 1 1 0 0 0 0 0 0 2 0 1 0 0 0 1 0 1 1 1 0 0 0 2 0 0 2 0 1 1 0 0 0 1 0 1 2 0 0 1 0 0 0 0 0 0 0 1 0 0 0 0 0 0 0 0 0 1 0 0 0 0 2 0 0 0 1 0 0 0 0 2 1 0 0 1 1 1 0 0 0 0 0 0 1 1 1 0 0 0 0 0 0 0 0 1 1 0 0 0 0 0 1 0 0 0 0 1 0 1 0 0 0 0 0 0 2 1 1 0 0 2 0 0 0 1 0 1 1 1 1 0 1 0 0 2 1 1 0 1 0 1 0 0 1 0 2 1 1 0 0 0 1 1 1 1 0 1 1 1 1 0 0 1 0 0 1 2 0 2 1 0 1 0 1 0 2 2 0 0 0 0 0 2 0 1 0 0 0 0 0 0 1 0 0 2 1 0 0 0 0 0 0 0 0 1 0 0 0 1 0 1 0 0 0 1 1 0 0 0 0 0 0 1 0 0 0 0 1 0 0 0 2 1 0 0 2 1 0 1 1 0 1 1 1 0 1 0 1 1 1 1 1 0 0 2 0 2 1 2 0 2 2 0 0 0 0 1 1 1 0 0 1 2 1 0 0 0 1 2 1 1 1 0 1 2 1 1 1 0 1 1 2 2 0 0 1 0 0 2 1 1 1 1 0 0 0 1 1 0 0 0 2 1 1 1 2 1 0 1 0 1 1 1 0 0 0 1 0 0 2 0 1 0 0 1 0 1 2 1 1 0 0 2 0 1 0 2 0 0 0 2 2 0 0 0 0 0 0 2 0 0 0 0 2 1 2 0 0 1 1 1 1 1 2 1 1 2 1 1 1 0 0 0 2 1 2 1 1 1 0 1 1 2 1 0 1 1 1 1 2 0 0 2 0 0 0 2 0 0 0 2 0 0 0 2 1 0 0 0 2 0 0 0 2 0 2 0 0 0 2 0 1 1 1 1 1 0 1 0 0 0 0 0 0 0 0 2 2 0 0 0 0 1 0 1 1 0 1 2 0 1 0 0 0 0 0 1 1 0 1 2
169 1 1 1 0 1 2 2 2 0 0 1 0 0 0 0 0 1 1 1 1 0 0 2 2 0 1 1 0 1 1 0 0 0 2 1 1 1 1 0 0 2 0 0 0 2 1 0 0 0 0 0 0 0 2 1 0 0 0 0 2 2 0 1 0 0 0 0 2 1 0 2 2 0 0 2 2 0 2 2 0 2 2 0 2 0 0 0 1 2 0 0 0 2 0 0 0 0 0 1 0 0 1 0 1 1 2 1 1 1 0 2 1 1 1 1 1 0 1 1 1 0 2 0 0 0 0 2 2 2 2 0 1 1 0 1 1 0 0 0 1 1 0 0 1 0 1 0 0 0 0 0 1 0 0 1 0 1 0 1 0 1 0 2 2 2 1 0 1 0 1 0 1 1 1 0 1 0 0 0 0 0 0 2 2 1 1 2 1 1 1 1 2 2 1 1 2 2 0 0 0 0 0 0 2 0 2 1 0 1 1 0 1 0 0 2 0 0 1 1 0 0 2 2 0 0 1 0 0 0 0 0 0 0 2 0 0 2 2 2 0 0 1 1 1 1 1 0 0 0 0 0 1 0 0 0 1 2 1 0 0 0 0 0 1 0 0 0 1 0 0 1 1 1 0 0 0 2 2 0 2 2 1 0 1 1 0 1 1 2 2 0 0 2 1 0 1 1 0 0 0 1 1 1 0 0 1 0 2 1 0 2 2 0 1 0 2 0 1 1 0 2 1 0 1 0 0 0 0 0 0 0 0 0 0 0 0 1 0 0 0 1 1 1 1 0 1 0 2 1 1 0 0 0 0 0 0 0 0 2 2 0 2 0 2 1 0 2 2 0 2 0 2 1 0 0 2 2 1 1 0 0 2 1 0 0 0 1 1 1 1 1 1 0 2 0 1 1 0 0 0 0 0 2 2 0 0 2 0 0 0 0 0 1 1 2 0 0 0 0 0 0 1 1 0 1 1 1 1 0 0 0 0 0 0 1 0 1 1 0 2 0 0 0 0 1 0 0 1 1 0 1 0 1 2 1 2 2 1 1 2 0 1 0 0 1 0 2 0 0 1 0 0 2 0 0 0 1 2 0 1 1 0 0 2 1 0 0 1 0 1 1 0 2 2 0 1 0 0 2 0 2 1 1 0 1 1 0 0 1 0 1 0 1 1 0 0 0 1 1 1 1 2 0 0 1 1 2 0 2 0 2 1 1 1 0 2 0 2 1 0 0 1 1 1 1 1 0 2 1 1 1 0 1 1 1 0 2 0 1 1 1 0 1 0 0 1 1 1 0 1 0 0 0 0 0 1 2 0 0 1 0 0 0 1 0 0 2 2 2 0 0 0 0 0 1 1 0 0 0 0 2 0 1 0 0 1 0 0 2 0 1 0 1 0 1 0 0 0 1 1 1 1 1 1 0 1 1 0 0 0 0 0 0 0 0 1 1 0 2 0 1 0 1 1 0 2 0 2 0 0 1 0 1 2 0 0 0 2 0 0 0 0 2 0 0 0 2 0 0 1 1 0 0 1 2 0 0 0 0 0 0 2 1 2 1 1 0 1 1 1 0 0 2 0 0 2 0 0 0 0 0 0 1 0 0 1 2 0 0 1 1 0 0 0 0 0 2 2 2 0 0 1 0 0 1 1 0 0 0 1 0 0 1 0 1 1 0 0 1 0 1 0 0 1 1 2 1 1 1 0 0 0 0 0 1 0 0 0 0 0 0 0 0 0 1 1 1 0 1 0 0 1 1 1 0 1 0 0 1 0 1 1 0 0 0 0 2 2 1 1 0 1 0 1 0 0 0 0 0 0 0 0 2 1 1 2 0 0 2 2 0 1 1 0 1 1 0 2 1 0 1 2 2 0 0 0 0 0 2 1 1 1 1 0 1 0 0 2 0 0 1 0 0 0 0 0 0 0 0 0 2 2 2 0 2 0 0 0 0 1 0 0 0 0 1 0 0 1 0 0 0 0 0 0 0 0 1 1 1 1 0 1 0 0 0 1 0 1 1 1 0 0 1 2 0 2 0 0 1 0 2 1 0 1 1 1 1 0 0 0 0 0 0 0 0 1 0 2 0 0 2 2 0 1 0 1 1 0 0 2 1 0 1 0 0 0 2 0 0 0 2 1 2 0 0 0 0 0 0 2 0 2 0 1 0 1 2 0 0 2 0 1 0 1 1 2 0 2 0 1 0 1 0 0 1 0 0 0 0 0 0 0 0 0 0 0 1 0 1 0 1 0 1 0 1 1 0 0 0 1 1
170 0 2 0 0 0 0 2 2 1 1 0 1 1 0 0 0 1 1 1 1 1 0 2 2 0 2 1 2 2 1 2 1 2 0 1 0 2 0 2 2 1 2 0 2 1 0 0 0 1 1 1 1 0 0 1 0 0 0 0 1 2 2 2 0 0 1 0 2 0 0 2 2 0 0 2 2 1 2 0 1 2 1 1 1 0 0 0 1 2 0 0 1 1 0 0 0 1 1 1 1 0 0 0 2 1 1 2 0 0 0 1 0 1 0 1 0 0 0 2 2 0 1 1 0 1 0 1 2 1 2 0 0 0 0 0 0 0 0 0 0 2 0 0 0 0 0 0 0 0 0 0 0 1 0 0 0 1 0 2 1 1 0 2 2 2 1 0 1 2 0 0 1 1 1 0 1 0 1 1 1 2 2 2 2 2 2 1 0 0 1 1 2 2 2 2 1 2 1 1 1 1 0 0 2 0 1 0 1 0 1 0 1 0 0 2 1 0 1 1 0 0 2 2 0 0 0 0 0 0 0 0 0 1 1 0 0 2 2 1 0 0 2 1 1 1 0 0 1 1 0 0 0 0 0 0 0 1 1 0 0 0 0 0 2 0 0 0 1 0 0 0 1 0 0 0 0 2 2 0 0 0 2 0 1 0 1 0 2 2 2 2 0 2 2 0 1 0 1 0 0 0 2 0 0 0 2 0 1 0 1 2 2 0 2 0 2 1 1 1 0 2 2 2 0 0 0 0 1 0 0 2 0 0 0 0 0 1 1 1 0 1 1 2 0 1 1 0 0 1 1 0 0 0 0 0 0 0 0 0 1 1 2 0 2 0 1 1 2 1 2 0 1 1 0 0 1 2 0 2 0 1 0 0 0 0 1 1 1 0 0 0 0 1 2 0 1 0 0 0 0 1 0 2 2 0 0 1 0 0 0 0 0 1 1 2 0 0 0 0 0 1 0 0 2 2 1 0 0 1 0 1 0 2 0 0 0 0 1 0 1 0 0 0 0 2 1 1 1 1 0 0 0 2 0 0 0 1 1 2 1 0 1 0 1 1 0 0 0 2 0 0 0 2 1 0 1 1 2 1 0 0 0 0 2 1 0 0 2 0 0 2 1 0 2 0 2 1 1 1 1 1 0 2 0 2 1 1 1 1 1 0 0 0 0 2 2 0 1 2 2 1 2 1 1 0 0 0 1 2 1 0 2 1 2 1 0 0 2 2 0 0 1 0 0 2 0 1 1 2 0 0 0 2 0 0 2 0 1 1 1 0 1 0 0 1 2 1 0 1 0 1 0 0 0 0 1 2 0 1 1 0 0 0 0 0 0 1 1 1 1 0 1 0 0 0 0 1 0 0 0 2 1 1 0 1 2 0 0 1 1 0 0 0 2 0 0 0 0 0 0 0 0 0 0 1 1 1 0 0 0 0 0 0 0 0 0 0 0 0 2 0 0 1 2 0 2 0 0 1 0 1 0 0 1 0 0 0 1 0 0 0 1 0 1 2 1 1 1 0 1 0 1 0 1 0 2 0 2 0 0 0 2 0 2 2 1 2 1 1 2 0 0 1 0 0 1 1 0 2 0 1 1 0 0 0 1 1 0 0 0 0 0 0 0 0 0 1 1 1 0 0 0 1 0 2 1 0 1 0 1 0 0 0 0 0 1 0 0 0 0 1 0 0 1 0 1 0 0 0 0 0 0 1 0 0 0 0 0 0 0 0 2 0 0 2 2 1 0 2 1 0 0 0 0 0 1 0 2 2 1 2 0 1 0 1 0 2 2 1 1 0 1 1 2 1 1 0 0 0 0 0 1 2 1 0 1 1 1 1 0 0 1 0 1 2 1 0 2 0 2 2 1 2 0 0 1 0 1 2 1 2 0 0 0 0 0 1 2 1 1 0 1 1 0 0 1 0 0 0 0 2 0 2 1 0 0 0 1 1 1 0 0 0 0 1 1 0 1 0 0 0 2 2 0 0 0 1 0 0 1 1 2 0 1 1 0 0 1 0 1 0 1 2 2 0 2 0 0 0 0 2 0 0 2 2 0 1 1 1 1 0 1 0 1 1 1 2 2 2 0 2 2 0 1 0 2 1 1 0 1 1 0 1 1 0 1 1 0 0 0 0 0 2 1 1 1 1 0 2 2 0 1 0 1 0 1 1 0 0 1 0 1 0 1 0 1 0 0 0 0 0 0 0 0 0 0 1 1 0 1 1 0 0 0 0 0 1 1 2 0 2 0 1 1 0 0 0 0 0 1 1
171 0 2 0 0 1 1 1 1 1 1 0 0 0 0 0 0 1 0 1 1 1 0 2 2 1 0 2 0 0 1 2 0 1 1 1 1 0 0 0 0 2 0 1 1 1 2 0 0 0 0 0 0 1 1 2 0 0 0 0 0 0 0 1 0 1 1 1 1 0 0 0 2 0 2 2 2 0 2 1 0 2 2 0 1 0 1 0 1 2 0 0 0 1 0 1 0 0 0 2 0 0 0 0 1 1 1 2 1 1 0 1 0 1 0 1 0 0 2 1 1 0 1 1 0 1 0 0 1 0 2 0 0 0 0 0 0 0 0 0 0 2 0 0 1 0 0 0 1 1 0 1 0 0 0 1 2 0 0 1 1 0 0 2 0 2 2 0 2 1 0 0 2 0 1 0 2 1 0 0 0 0 1 2 1 1 1 0 0 0 2 0 2 2 2 1 1 2 0 0 0 0 1 0 2 0 2 0 2 0 2 0 1 0 1 1 1 1 1 1 1 1 1 2 0 0 1 0 0 0 0 0 0 0 2 0 0 2 2 1 0 0 2 2 2 2 0 0 0 1 1 1 1 0 0 0 2 1 0 1 1 1 0 0 0 0 1 0 1 1 0 2 0 1 0 0 0 2 2 0 1 2 2 1 2 1 0 1 1 2 1 1 0 1 2 0 1 1 0 1 0 1 2 0 0 0 1 0 2 0 1 1 2 0 1 0 2 0 0 1 0 1 2 2 0 0 1 0 1 1 0 0 0 0 0 0 0 0 0 1 2 1 1 2 1 0 2 1 1 1 1 0 0 0 0 0 0 1 0 1 1 0 1 1 1 2 0 0 1 0 1 1 1 1 0 0 0 2 1 1 0 1 1 1 0 0 1 0 0 0 0 0 1 0 1 1 0 1 1 0 0 1 0 2 2 1 1 1 0 0 1 0 0 1 1 2 1 1 0 0 0 0 1 2 0 2 0 0 0 0 1 0 0 1 0 1 0 0 0 0 1 0 0 0 1 2 0 0 1 2 0 1 0 2 0 0 0 0 1 2 1 0 0 0 0 2 0 2 0 0 0 0 1 1 2 0 2 0 2 0 0 0 1 1 2 1 0 0 2 0 0 2 1 1 1 0 1 1 1 2 0 2 2 0 0 0 2 0 0 1 0 0 0 1 1 1 0 2 0 2 2 2 2 0 0 1 1 1 1 2 0 1 2 0 2 0 1 0 2 1 0 0 1 1 1 2 0 1 1 2 1 1 1 2 2 0 0 0 0 0 0 0 1 0 1 0 0 2 2 0 2 0 1 0 0 0 1 2 0 1 1 1 1 0 1 0 0 0 0 0 1 0 1 0 0 0 0 1 0 1 0 0 0 1 0 0 0 0 0 1 0 0 0 0 0 1 0 0 0 1 1 1 0 0 0 0 2 1 0 0 0 1 0 0 0 0 1 0 2 2 2 1 0 1 1 0 2 0 1 0 0 2 0 1 2 0 0 0 2 1 0 1 1 0 1 2 2 1 0 1 0 1 0 0 0 1 1 1 1 1 0 1 2 0 2 2 1 2 0 1 1 0 0 0 0 0 0 2 0 2 0 2 0 0 2 0 0 2 0 0 0 0 0 0 0 0 0 1 1 1 0 0 1 0 0 1 1 0 1 0 2 1 0 0 0 0 0 0 0 1 0 1 0 0 1 0 0 0 0 0 0 0 0 1 1 0 0 0 2 2 0 0 1 0 0 0 2 1 0 2 1 0 2 1 1 0 2 0 0 2 0 0 0 2 2 0 2 0 0 2 0 2 2 0 2 0 0 2 1 2 0 1 2 2 1 0 1 0 1 2 2 1 2 0 1 1 2 0 2 0 2 2 0 2 0 0 0 0 1 2 2 1 1 1 0 1 1 0 1 1 1 0 0 0 0 0 0 1 0 1 0 1 0 2 0 0 0 0 1 1 0 1 0 0 0 0 0 0 2 0 0 0 0 1 0 1 0 2 1 1 1 1 0 0 0 2 0 1 0 2 0 0 1 1 2 0 2 0 0 0 1 1 0 0 1 2 0 0 1 1 1 0 0 0 0 1 2 1 2 0 0 2 2 1 1 0 0 1 0 0 2 0 1 2 1 0 0 0 1 0 0 1 0 2 1 2 0 1 0 1 1 0 0 0 1 0 2 2 0 1 1 1 0 1 1 0 1 0 0 0 0 0 0 0 0 1 0 1 2 0 0 0 0 0 0 0 0 1 0 2 0 0 0 2 0 0 1 0 0 0 0 0
172 1 0 2 0 1 2 1 1 2 2 0 1 1 0 0 0 0 0 1 1 1 0 2 2 0 1 1 0 0 1 1 2 2 0 1 1 1 0 1 1 1 0 1 1 1 1 1 0 0 0 1 0 0 1 1 0 1 1 0 1 1 1 2 0 1 1 0 1 1 1 1 1 0 2 1 1 0 2 0 1 2 2 0 2 0 0 0 2 2 0 0 1 2 1 2 0 0 0 2 0 0 0 0 1 1 1 2 0 0 0 0 1 1 2 2 2 0 0 2 2 0 0 2 0 2 0 0 2 0 0 0 0 0 1 0 1 0 0 2 1 1 0 0 1 0 1 0 0 0 0 0 0 1 1 1 1 1 0 1 0 1 1 1 0 1 1 1 0 1 0 1 0 2 0 0 1 0 1 1 1 0 0 1 1 0 1 2 1 1 0 2 2 1 2 1 1 2 0 0 0 0 0 0 2 0 2 1 1 0 1 0 2 0 0 2 1 1 0 2 0 0 2 2 0 0 0 0 0 0 0 0 0 0 1 0 0 2 2 2 0 0 2 2 2 2 0 0 0 0 0 0 0 0 0 0 1 0 0 0 0 0 0 0 0 0 0 0 2 0 0 1 1 1 0 0 1 2 2 0 0 1 1 0 0 0 0 1 1 2 1 1 1 2 2 1 0 1 0 1 0 0 2 0 0 0 0 0 1 0 1 2 2 0 1 0 2 0 0 1 0 1 2 2 1 0 0 0 0 0 0 0 0 0 0 1 0 0 0 1 0 0 1 2 0 1 1 0 0 2 2 0 0 0 0 0 0 1 0 2 2 0 1 1 1 0 1 0 1 0 1 1 0 2 1 0 1 1 0 2 2 0 1 1 0 0 1 0 0 1 0 0 2 1 2 0 2 0 2 2 0 2 0 1 1 1 1 0 0 0 0 0 0 1 1 2 1 0 0 0 0 1 0 1 1 2 0 0 0 1 0 1 2 0 2 1 0 0 1 0 0 0 0 1 0 2 2 0 2 0 0 1 0 2 1 1 1 1 1 1 1 0 0 0 1 2 0 2 0 1 1 1 0 2 2 0 2 2 1 0 0 0 1 1 2 1 0 1 2 1 1 2 1 0 1 0 0 1 1 1 1 1 1 2 1 1 1 1 0 1 0 0 1 0 0 2 0 0 1 2 2 2 2 0 1 1 1 1 1 2 1 0 2 1 2 0 1 0 2 2 0 1 2 1 0 2 0 1 1 1 0 0 0 1 1 1 1 0 1 1 0 0 0 0 0 1 0 0 0 0 0 0 0 0 0 0 0 1 0 1 0 0 0 0 0 0 0 1 1 1 0 0 0 1 1 0 1 0 0 0 0 2 0 1 0 0 0 1 0 2 0 0 0 1 1 1 2 0 1 0 0 0 0 1 1 1 1 2 0 0 0 1 0 0 0 2 0 0 1 2 1 1 0 1 2 0 1 0 1 0 0 2 0 2 2 0 0 0 1 0 0 0 1 1 1 1 0 1 0 0 0 1 0 0 1 2 1 0 0 0 1 0 2 1 2 0 2 2 0 0 0 0 0 1 0 0 2 2 0 1 0 0 0 0 1 0 1 2 0 0 0 0 0 0 0 1 0 0 0 0 0 0 0 1 0 1 2 1 0 0 2 0 0 0 0 0 0 0 0 0 0 2 0 0 0 0 0 1 2 2 1 1 2 0 0 1 1 0 0 0 0 0 1 0 0 0 1 2 0 2 1 0 1 1 1 0 2 0 1 1 0 1 1 0 0 2 0 2 2 1 1 0 1 1 2 1 1 0 0 1 0 0 0 2 1 0 2 0 0 2 2 1 2 0 2 2 2 0 0 0 0 0 0 2 0 0 0 0 0 2 0 2 0 0 0 0 0 0 1 1 1 0 1 0 1 1 1 1 0 0 0 2 0 2 0 0 0 0 0 0 2 0 0 0 2 0 0 0 1 0 0 0 0 0 0 2 1 2 1 1 1 0 2 0 0 0 1 1 0 1 0 0 1 2 2 0 2 0 0 0 0 2 1 0 1 2 0 0 0 1 0 0 1 0 1 1 0 2 2 1 0 2 1 0 1 0 0 0 1 1 1 0 0 2 0 0 0 0 0 1 0 0 0 2 0 1 1 1 0 0 2 0 1 1 0 0 1 2 0 0 1 1 1 0 1 1 1 0 2 1 1 0 0 0 0 0 2 2 2 0 0 0 1 1 0 1 1 0 0 1 0 0 0 2 0 0 0 0 0 0 0 2
173 0 2 0 0 0 1 1 1 1 1 0 2 2 0 0 0 1 1 2 1 1 0 2 1 1 1 2 0 0 1 2 2 2 2 0 2 2 1 1 1 0 0 0 2 0 1 0 0 0 0 1 0 0 2 1 0 0 0 0 1 1 0 2 0 0 1 0 1 1 2 0 2 0 1 2 2 0 1 0 1 2 2 1 2 0 0 1 2 2 1 1 0 2 0 1 1 0 0 1 0 1 1 1 0 0 2 2 0 0 0 2 0 0 0 0 0 0 0 2 2 0 0 2 0 1 0 1 1 1 1 1 1 1 0 0 0 0 1 0 0 2 0 0 1 0 0 0 2 1 1 0 0 0 0 0 0 1 0 2 0 1 0 2 2 2 2 1 0 0 1 0 0 2 0 0 1 0 1 1 1 0 2 2 2 2 2 1 0 0 0 1 1 0 1 2 0 1 1 0 0 0 0 1 2 0 1 0 2 0 0 0 1 0 0 2 0 0 2 0 1 1 1 2 0 0 1 1 1 1 0 0 0 0 2 0 0 2 2 2 0 0 2 1 2 2 1 0 0 0 0 0 0 0 0 0 1 2 0 0 0 0 0 0 0 0 0 1 1 0 1 1 0 1 1 1 0 2 2 0 0 1 0 0 2 1 0 1 0 2 1 1 0 2 1 0 0 0 1 0 0 0 2 0 2 0 1 0 0 0 0 1 1 1 1 0 1 0 1 0 1 1 1 1 1 0 1 1 0 2 0 0 0 0 0 0 0 1 0 1 0 0 2 1 0 1 0 1 2 0 0 1 1 0 1 0 0 1 0 0 1 1 1 1 2 1 0 2 2 1 2 0 1 2 0 0 2 1 1 1 0 0 2 2 0 0 0 1 1 0 0 0 0 0 1 1 0 0 0 0 0 0 0 1 0 0 1 0 0 0 0 0 0 0 0 1 1 0 0 0 0 0 1 0 1 1 1 0 0 0 0 0 1 1 1 0 0 0 0 0 2 0 0 1 1 2 0 0 0 0 0 0 0 2 1 1 1 2 1 2 1 0 1 0 0 1 0 2 0 0 1 0 1 2 1 1 1 2 1 0 0 0 1 1 1 0 0 0 1 0 1 1 0 0 1 0 2 2 2 1 1 1 0 2 0 2 1 1 1 2 1 0 0 1 1 1 0 0 2 2 2 2 2 1 1 0 1 1 0 2 0 1 0 0 0 0 1 0 1 0 2 0 1 0 0 1 0 1 1 1 0 0 0 1 1 1 0 0 2 0 0 0 0 0 0 1 1 1 1 0 1 1 1 0 0 0 1 2 0 0 2 0 0 0 2 1 1 1 0 1 0 0 0 0 0 0 0 0 0 1 0 1 0 0 1 0 0 0 0 1 0 0 0 1 1 1 0 0 0 0 0 0 1 1 1 0 1 1 0 0 0 1 1 0 0 0 1 0 1 1 2 0 0 1 1 0 2 1 1 0 0 2 0 1 2 0 0 0 2 0 0 0 1 0 0 2 1 1 0 1 0 1 0 0 0 1 1 2 1 1 0 0 2 0 1 2 0 1 2 1 2 0 1 1 1 0 1 2 0 2 0 0 0 0 1 0 1 1 0 0 0 0 0 0 0 1 0 0 0 0 0 1 1 0 0 2 1 1 1 0 1 0 0 0 0 0 0 0 1 2 0 2 0 0 1 0 1 0 1 1 0 0 1 0 0 1 0 0 0 0 0 0 1 0 0 0 1 1 0 1 1 0 0 0 0 0 2 0 0 1 2 1 0 1 1 1 0 1 1 1 1 1 0 2 2 2 0 0 0 1 0 0 0 2 2 0 1 1 0 0 0 0 1 1 1 2 2 0 2 0 0 1 1 2 0 0 1 0 0 2 0 2 1 1 0 0 0 0 1 0 1 1 0 0 0 0 0 1 1 0 0 1 1 1 0 0 0 0 0 0 1 0 0 0 0 1 0 2 1 0 1 0 0 2 0 1 0 0 2 2 2 0 1 0 0 1 0 1 0 1 1 0 1 0 2 0 2 0 0 0 0 2 2 0 2 0 2 0 2 2 2 0 0 0 1 1 2 2 2 1 0 2 2 1 1 0 0 1 0 0 2 0 1 2 1 0 0 0 1 1 0 1 1 1 1 0 1 0 0 0 2 0 1 0 0 0 2 2 0 1 0 1 2 0 1 1 1 1 1 0 0 0 0 0 1 2 0 2 2 0 0 0 0 0 0 0 0 0 0 1 0 0 0 1 0 0 0 0 0 0 0 0
174 0 0 2 0 0 2 0 1 2 1 0 0 1 0 0 0 1 1 0 0 0 0 1 1 1 1 2 0 0 1 0 0 1 1 1 1 1 0 1 1 1 0 0 1 0 1 0 1 0 0 0 1 1 0 1 0 0 0 1 1 1 0 1 0 0 0 0 1 1 1 1 2 0 1 2 2 0 2 0 1 2 2 0 2 0 1 0 2 2 0 1 0 1 0 1 0 1 1 2 0 0 0 1 1 1 2 0 2 0 0 2 0 0 0 0 0 1 1 1 2 1 1 1 0 1 0 1 2 2 1 0 1 1 0 0 1 1 0 1 0 2 0 0 0 0 0 0 0 0 0 2 0 0 1 1 0 1 0 1 0 1 0 2 1 1 1 0 0 2 0 1 0 2 0 0 0 0 2 2 2 2 1 2 2 2 1 2 0 0 1 0 2 2 2 0 2 2 0 1 1 0 0 1 2 1 2 0 0 0 0 0 1 0 1 1 1 0 0 2 0 0 1 1 1 0 0 0 0 0 0 0 0 0 1 0 0 2 2 1 0 1 2 2 2 2 0 0 1 1 1 1 1 0 0 0 0 2 0 0 0 0 1 0 0 0 0 0 0 0 1 1 0 0 0 0 1 1 1 0 0 0 2 2 2 2 2 0 0 1 0 1 0 2 1 0 1 1 0 1 0 1 2 0 0 1 0 0 0 0 0 1 1 0 2 0 2 0 1 1 0 1 2 1 0 0 1 0 1 0 0 1 0 1 0 0 0 0 0 0 0 0 0 2 0 1 1 0 0 0 0 0 1 0 1 0 1 0 0 1 1 1 2 1 2 0 1 0 1 0 1 1 2 2 1 2 2 1 1 1 1 1 0 0 1 1 1 0 0 0 0 0 0 0 1 1 0 0 0 0 0 0 0 1 0 0 1 1 0 0 0 0 0 0 0 1 1 0 0 0 0 1 0 2 2 2 1 2 2 2 0 1 2 0 2 1 0 0 1 1 1 0 0 0 1 1 0 0 0 0 0 0 0 1 2 1 2 0 2 2 2 0 1 1 0 0 0 1 0 0 1 0 1 1 2 0 2 1 2 1 1 0 0 0 2 0 0 1 1 1 1 0 1 2 1 0 1 2 2 2 0 2 1 1 0 1 2 1 0 2 0 0 1 0 0 2 1 1 1 2 2 2 2 0 1 1 0 1 0 2 1 1 0 0 0 0 0 0 2 1 1 0 2 1 0 0 2 1 0 2 0 1 1 2 0 1 0 1 0 1 0 0 0 2 0 0 2 1 1 0 0 2 1 0 0 0 1 1 0 1 0 0 0 0 0 1 1 1 1 1 0 0 1 0 0 0 0 0 0 1 0 1 0 0 1 0 0 1 0 2 0 0 0 1 1 1 1 0 0 0 0 0 0 0 0 0 2 1 0 0 1 0 0 0 0 2 0 1 0 2 0 0 0 2 1 0 2 1 2 0 1 2 1 0 1 0 0 0 1 0 0 0 1 0 0 2 1 2 0 0 0 1 0 0 0 2 1 1 0 0 1 0 1 1 1 0 2 1 2 1 1 0 0 1 1 0 1 2 0 1 0 1 0 1 1 0 1 2 0 1 1 1 0 0 0 0 1 0 0 0 0 1 1 0 0 2 0 1 0 0 1 0 0 0 0 0 1 0 0 2 1 1 0 0 0 1 1 0 0 0 0 0 1 2 0 0 0 0 0 1 1 1 2 0 0 1 2 1 0 1 0 1 1 0 0 1 1 0 2 2 0 0 1 0 1 1 1 2 1 2 0 1 0 1 1 1 0 1 0 1 0 0 0 2 2 0 1 1 0 1 1 1 1 1 1 2 2 0 2 0 1 1 1 2 0 0 0 0 0 1 1 0 0 1 0 0 0 0 0 0 0 0 1 0 1 1 1 0 0 0 0 2 1 1 0 0 0 2 0 0 1 0 0 0 0 1 1 1 1 0 0 0 0 0 0 1 1 1 1 2 2 0 1 0 0 1 1 0 0 2 0 0 0 0 2 2 1 0 0 0 0 2 2 0 1 1 1 1 1 1 1 0 1 0 1 1 1 2 2 1 0 1 2 0 2 0 0 0 1 1 1 0 0 1 0 0 0 2 0 0 0 0 2 2 1 1 0 0 0 0 2 0 0 2 0 0 2 2 0 0 1 0 1 0 1 2 1 2 2 0 0 0 0 0 0 0 0 0 0 1 1 0 1 2 0 2 1 0 1 1 0 1 0 1 0 0 0 0 0 0 1 1
175 0 2 1 0 0 2 1 1 1 0 0 0 0 0 0 0 2 1 0 0 0 0 1 1 1 1 2 0 0 1 0 1 2 1 0 2 2 1 1 1 1 0 0 1 0 0 0 0 0 0 2 0 1 1 2 0 0 1 1 1 1 0 2 1 1 2 0 2 1 1 0 2 0 1 2 2 0 2 0 0 1 2 0 2 0 0 1 2 2 1 0 0 2 1 1 0 1 1 2 1 0 0 1 1 1 2 2 1 0 0 1 1 1 1 1 1 0 0 2 2 0 1 1 1 1 0 0 2 1 0 1 0 1 0 0 0 0 0 1 1 2 0 0 1 0 1 0 0 0 0 1 0 1 1 0 0 0 0 1 1 1 2 1 0 2 0 0 0 1 0 1 1 1 0 0 0 0 0 1 1 1 0 2 2 2 0 0 0 0 2 0 2 1 2 2 2 2 0 1 1 0 0 1 2 1 2 0 0 0 2 0 1 1 0 2 1 0 1 1 0 1 1 1 1 0 1 2 2 2 0 0 0 0 2 1 0 0 0 1 0 0 2 1 1 1 0 0 0 0 0 0 1 0 0 0 0 0 0 0 0 0 0 0 0 0 0 1 1 1 0 1 0 1 1 0 0 1 1 0 0 0 2 1 1 1 1 0 1 2 1 1 1 1 2 1 0 1 1 0 1 0 2 0 1 1 0 1 1 0 0 2 2 0 2 0 2 0 1 1 0 2 2 2 0 0 0 0 1 0 0 0 0 1 0 0 0 1 0 0 0 1 1 1 0 1 0 0 1 1 1 0 1 1 1 2 2 0 0 0 1 1 2 2 2 1 1 0 0 0 0 2 0 2 1 1 0 1 1 1 1 0 0 0 1 2 1 0 0 0 0 1 2 1 1 1 2 0 0 0 0 0 0 1 0 0 1 0 0 0 1 0 0 1 1 2 1 1 0 0 0 0 0 1 0 1 0 0 0 0 0 0 0 1 1 1 0 0 1 0 0 0 2 2 1 2 1 2 2 2 0 0 0 2 2 2 2 2 2 2 0 2 1 0 0 1 0 2 0 0 0 0 1 1 1 0 0 1 2 0 1 1 0 0 2 0 0 0 1 0 1 1 2 2 0 0 1 2 2 1 1 1 2 0 0 1 2 1 2 0 1 0 1 1 1 1 0 0 2 1 1 2 2 0 0 1 1 1 1 2 0 1 2 1 1 0 1 0 0 1 0 0 1 1 1 1 0 0 2 1 0 0 0 2 0 0 1 2 1 0 0 1 1 0 1 0 0 2 2 0 1 1 1 0 1 1 2 2 0 1 0 0 0 0 0 0 0 2 2 2 0 0 0 1 1 0 1 2 0 2 1 0 0 1 0 0 1 1 0 1 0 1 0 1 0 0 0 0 1 1 0 0 0 0 0 0 2 1 0 0 0 0 1 0 0 1 1 0 0 1 1 1 0 0 1 0 2 0 1 0 0 1 1 0 1 0 0 1 1 1 1 0 1 0 1 2 0 1 0 0 0 0 0 1 1 1 1 0 1 0 0 2 2 2 2 1 1 1 2 1 2 0 2 2 1 0 2 1 0 1 0 0 0 0 2 0 0 1 1 0 0 0 0 0 0 1 0 1 1 1 0 0 0 1 0 2 1 0 0 0 1 0 0 0 0 0 0 0 0 2 1 1 0 0 0 1 1 1 1 0 0 0 0 1 0 0 0 0 1 0 0 0 2 1 0 1 2 1 0 1 0 1 2 0 0 0 0 0 0 1 0 1 2 0 0 2 0 2 1 1 1 1 1 0 1 0 1 1 0 1 0 0 0 2 2 0 2 0 0 2 2 1 2 0 1 1 1 0 2 1 0 1 0 2 0 0 2 0 0 2 0 2 1 1 0 0 1 0 0 0 0 1 1 1 0 0 1 2 0 1 1 0 1 1 1 0 1 0 0 1 1 0 1 0 1 1 1 0 1 0 0 0 2 2 0 0 0 0 2 2 2 0 2 0 0 0 0 0 1 0 1 0 2 2 2 0 2 0 0 0 0 1 1 0 1 1 0 1 1 2 1 0 0 0 1 1 1 2 2 0 0 2 1 2 2 0 1 1 1 0 1 0 0 2 0 0 0 0 1 0 0 1 2 0 0 0 0 2 1 1 2 0 2 0 0 0 0 1 0 0 2 0 2 0 2 1 2 0 1 0 0 0 0 0 1 1 0 1 1 0 0 0 0 1 0 0 0 0 0 2 0 0 0 2 1 0 0 0 0 0 0 0
176 0 1 1 0 0 1 0 1 2 1 0 0 0 0 0 0 1 0 0 0 0 0 1 1 0 1 2 1 1 2 0 0 1 2 0 2 0 1 0 0 1 0 0 1 0 0 0 1 0 0 0 0 0 2 1 0 0 0 1 1 2 0 2 0 0 0 0 1 1 1 1 2 0 1 2 1 0 2 1 0 2 2 0 1 0 0 2 2 2 0 1 2 1 0 1 0 0 0 2 0 0 0 2 0 0 2 1 1 0 0 1 0 1 0 1 0 0 0 2 2 0 1 1 0 0 0 1 2 2 0 1 0 0 0 0 0 0 0 0 0 2 0 0 1 0 0 0 0 0 0 1 0 1 1 0 0 0 0 2 0 0 0 2 1 2 0 0 0 1 0 1 0 2 0 0 1 0 0 1 1 1 1 2 1 1 1 1 0 0 0 1 2 2 2 2 2 2 0 0 0 0 0 0 2 0 2 1 0 0 1 0 1 1 0 2 1 0 0 2 0 0 2 2 0 0 0 0 0 0 1 0 0 0 1 0 0 2 2 2 0 0 2 2 2 2 0 0 1 1 1 1 2 0 0 0 0 2 2 0 0 0 0 0 0 0 0 0 0 0 1 1 0 0 0 1 0 0 0 1 1 1 2 1 2 2 1 1 0 2 0 1 0 2 2 1 1 1 0 0 0 1 2 0 0 0 1 0 2 0 2 2 2 0 0 0 1 0 0 0 1 1 0 2 1 0 0 0 2 1 0 1 0 1 0 0 0 1 1 1 0 1 2 2 0 0 2 1 0 2 2 0 0 1 0 1 1 0 0 1 1 0 1 0 1 1 0 0 2 0 2 0 0 2 0 0 1 1 0 2 1 1 0 0 0 0 0 0 0 0 0 0 1 0 2 0 2 0 1 1 0 2 0 1 1 1 1 2 0 0 0 0 0 1 1 0 0 0 0 0 0 1 0 0 0 2 0 0 0 0 0 1 0 2 2 2 0 0 0 0 0 0 0 0 1 1 0 0 1 1 0 1 0 1 1 0 1 2 1 2 0 0 2 0 0 0 0 1 0 1 2 1 1 1 1 0 1 2 2 0 1 1 0 0 2 1 0 0 2 0 0 1 1 1 1 0 1 2 2 2 0 2 1 1 0 2 1 1 1 1 0 0 2 1 1 1 0 1 1 1 2 2 2 1 1 0 0 0 1 2 0 0 2 1 1 0 0 0 0 1 0 1 1 1 1 2 0 0 2 2 0 0 0 2 1 0 1 0 2 0 0 0 1 2 0 0 2 1 1 0 0 1 0 0 0 0 0 2 0 1 0 0 0 0 0 0 2 0 0 0 0 0 0 0 0 0 0 0 0 1 0 1 0 0 1 1 1 1 0 1 1 1 0 1 0 1 1 0 0 0 0 0 1 1 1 0 1 0 0 0 0 0 0 0 0 1 0 0 1 2 1 0 0 0 1 0 2 0 1 0 0 2 1 0 1 1 0 1 1 0 0 0 1 0 0 2 1 0 0 2 0 2 0 0 1 2 0 0 1 0 1 1 2 0 1 2 0 2 1 0 0 2 0 1 0 0 1 2 0 2 0 1 1 0 2 0 1 1 0 0 0 0 0 1 0 0 0 0 1 0 0 1 2 0 0 1 2 0 1 0 1 1 0 0 0 1 0 0 0 2 1 1 0 0 0 1 1 1 0 0 0 0 1 0 0 0 0 0 0 0 0 0 1 0 0 1 1 1 0 2 1 0 2 0 0 0 0 0 1 1 1 1 0 0 2 0 2 1 0 2 0 2 1 1 2 1 1 2 0 2 0 0 2 2 0 1 1 0 0 2 2 0 2 0 2 2 2 0 2 0 2 2 0 2 0 0 2 0 1 2 1 2 0 1 1 1 0 0 0 0 0 0 0 0 0 0 0 0 0 0 0 2 0 2 0 0 0 0 0 0 1 0 0 0 0 0 0 0 1 0 0 0 1 1 0 1 0 0 2 2 2 0 1 0 0 1 0 0 0 1 0 0 0 0 2 2 1 0 0 1 0 1 0 0 2 1 1 0 1 2 2 0 1 0 1 1 2 0 0 0 0 0 2 1 0 0 1 1 0 0 2 0 0 2 0 0 0 0 0 1 0 0 2 1 0 0 0 0 0 1 2 0 0 0 2 1 2 1 0 0 1 0 0 0 1 0 2 0 1 0 0 1 0 0 0 0 0 1 2 0 0 0 0 0 0 0 0 1 1 2 0 1 0 1 0 0 0 0 0 0 1 0
177 0 2 0 0 0 0 0 1 2 0 1 1 1 0 0 0 1 0 1 1 1 0 2 2 1 2 2 0 0 2 0 1 0 2 0 2 1 0 1 1 1 0 1 1 1 0 0 1 0 1 1 1 0 0 1 0 0 0 0 0 1 0 1 0 0 1 0 2 1 0 2 2 0 1 2 2 0 2 1 1 2 2 0 0 0 0 0 2 2 0 1 0 1 1 2 0 0 0 1 0 0 0 0 1 1 2 2 1 1 1 1 0 2 0 2 0 0 1 1 1 0 0 2 0 1 0 1 2 1 1 0 0 0 0 0 0 0 0 1 0 2 0 0 2 0 0 0 1 1 0 0 0 1 0 1 1 0 0 0 0 1 0 2 1 1 0 2 0 0 2 0 1 1 0 0 0 0 0 0 0 0 1 1 1 1 1 0 0 0 2 0 1 1 1 0 0 2 0 0 0 0 0 0 2 0 2 0 0 0 1 0 2 0 1 1 1 0 1 1 0 0 2 2 0 0 1 1 1 1 0 0 1 1 1 2 2 1 2 1 0 0 2 2 2 2 0 0 0 0 0 0 2 0 0 0 0 2 1 1 1 1 0 0 0 0 0 0 1 1 0 0 0 1 0 0 0 1 1 0 0 1 1 0 1 1 0 1 1 2 1 2 0 2 2 0 2 1 0 1 0 0 2 0 0 0 2 1 2 0 2 2 2 0 1 0 2 0 0 1 1 2 0 1 1 0 0 0 0 0 0 2 0 0 0 0 0 0 0 0 0 1 0 2 0 0 2 0 1 1 1 1 0 1 0 1 1 1 0 2 2 0 2 2 2 1 0 1 1 0 1 1 0 2 1 1 2 2 2 0 1 0 1 1 1 0 1 0 0 0 0 1 1 0 2 0 0 1 1 2 0 1 0 2 1 1 0 1 1 1 0 1 0 1 1 1 0 0 0 0 0 2 0 1 0 2 2 0 0 1 0 0 0 2 1 1 0 0 2 0 1 0 1 1 0 1 0 0 1 1 0 1 0 2 1 1 1 1 2 2 1 0 0 0 0 2 0 1 0 0 1 0 0 2 2 0 1 1 2 0 1 1 2 1 1 1 1 0 1 0 1 0 1 1 1 0 1 1 1 2 0 2 1 1 0 2 2 1 1 1 0 1 2 0 0 2 1 2 0 2 2 2 1 1 0 1 0 0 0 1 1 0 1 0 1 0 0 0 1 1 0 0 2 1 1 1 0 1 1 2 0 0 0 2 1 0 1 1 1 1 0 0 0 1 0 1 1 1 1 0 0 1 1 0 0 0 1 1 0 1 1 0 1 0 0 0 1 2 0 2 0 0 1 0 0 0 1 0 0 0 0 2 0 0 0 0 1 0 0 1 0 0 0 0 2 0 0 0 1 0 0 0 0 0 0 1 1 1 0 0 1 0 1 0 0 1 0 0 0 1 1 0 0 1 2 0 2 0 2 0 0 2 1 0 1 1 0 0 2 0 0 0 1 0 1 2 0 1 0 0 1 0 1 0 1 2 0 1 1 0 0 0 2 0 2 2 2 1 0 1 1 0 0 0 0 1 1 2 0 2 0 0 0 0 1 0 1 2 0 0 0 0 0 1 0 0 0 0 0 0 0 1 1 0 0 1 2 0 0 0 0 0 0 0 0 1 0 0 0 1 0 1 0 0 0 0 0 0 0 0 0 0 0 1 1 0 0 0 1 1 0 0 2 0 0 0 2 1 0 1 1 0 1 1 1 1 1 0 0 1 1 1 2 1 0 0 0 2 1 2 0 2 0 1 1 1 0 0 0 0 0 0 1 2 1 1 0 1 0 1 1 0 2 0 1 1 1 0 2 1 1 2 1 2 0 0 1 0 0 1 0 1 1 2 0 1 1 0 0 0 0 0 0 0 0 0 0 0 0 0 0 2 0 2 0 0 0 2 0 0 0 0 0 0 0 0 1 0 2 0 0 0 0 0 0 1 0 2 1 2 2 0 2 1 1 1 0 0 0 2 0 0 2 2 1 0 2 0 0 0 0 2 1 1 1 2 0 0 1 1 1 0 0 0 0 0 2 2 2 0 0 2 2 0 1 0 1 1 0 1 2 0 0 1 0 0 0 2 0 0 0 1 0 1 0 2 1 1 1 1 2 0 1 0 1 0 1 2 0 0 2 0 0 1 0 1 0 0 1 0 0 1 1 1 0 0 0 0 0 0 0 0 2 2 0 0 2 0 1 1 0 1 0 1 0 0 2 0 0 0 1 2
178 1 1 1 0 1 1 2 2 2 1 0 0 0 0 0 0 1 0 0 0 0 0 1 1 0 0 1 1 1 1 2 1 2 0 1 1 1 0 2 2 0 0 0 2 0 0 0 0 1 1 1 1 0 2 1 0 0 0 0 1 1 0 1 0 0 2 0 0 0 0 1 1 0 2 1 1 0 2 1 0 1 1 1 1 0 0 0 2 2 0 0 1 2 0 2 1 2 2 2 2 0 0 2 0 0 2 2 0 0 0 0 1 2 1 2 1 0 1 1 1 0 1 1 1 1 0 0 2 1 1 1 0 1 2 1 0 0 0 0 1 1 0 0 1 0 1 0 0 0 0 0 0 0 1 0 1 0 0 1 1 0 1 2 1 2 1 0 1 0 0 0 1 1 0 0 1 0 1 2 2 2 1 2 1 1 1 0 0 0 1 0 2 1 2 1 1 2 0 0 0 1 0 2 2 0 1 0 1 1 1 0 1 0 1 1 0 1 1 1 1 1 2 1 1 1 0 0 0 0 0 0 0 1 1 0 0 2 2 0 0 1 2 2 2 2 0 0 0 0 0 0 1 1 1 1 0 2 0 1 2 1 2 2 1 0 1 0 2 0 1 0 1 1 0 0 0 1 1 0 0 1 1 1 2 1 1 0 0 1 0 0 0 2 2 1 1 1 1 0 0 0 0 2 0 0 0 1 1 0 1 1 2 0 2 0 2 1 0 1 0 1 1 2 1 0 0 0 1 0 0 1 0 0 0 1 0 2 0 0 0 0 0 1 1 1 1 1 1 1 1 1 0 1 0 1 1 2 0 2 2 0 1 0 1 0 1 2 2 0 2 0 1 2 0 0 0 1 1 1 0 1 0 0 0 0 1 1 1 1 2 2 0 0 2 0 1 1 0 0 0 0 0 2 2 1 0 0 0 0 1 0 0 1 1 2 0 0 0 0 0 0 0 0 1 1 1 0 0 0 0 0 1 1 1 0 0 1 0 0 2 0 0 0 1 2 0 0 1 2 0 1 0 1 1 0 1 1 0 2 2 0 0 1 0 0 0 2 0 0 0 1 0 2 2 0 0 2 1 0 2 1 0 0 2 0 0 0 1 0 1 2 0 1 1 0 1 2 2 2 0 2 2 0 0 0 2 2 1 0 0 1 1 1 1 1 0 1 0 1 1 2 2 0 1 1 0 0 1 1 1 0 1 0 1 0 2 0 0 1 0 1 1 0 0 1 0 1 1 1 0 0 1 1 2 0 1 0 2 2 0 0 1 0 0 1 2 2 2 0 1 0 0 0 0 0 0 2 0 1 0 0 0 0 1 1 1 0 0 0 0 1 0 0 0 1 1 0 0 0 0 2 1 1 0 1 1 2 0 0 0 0 0 1 0 0 0 0 0 0 0 0 0 0 0 2 0 0 0 0 1 1 0 0 0 0 0 0 1 2 1 2 0 0 0 0 2 1 1 0 1 1 0 1 2 0 0 1 1 0 0 0 2 1 1 1 2 2 0 0 0 1 0 0 0 2 0 1 0 0 0 0 1 0 1 1 1 1 1 0 1 0 2 2 2 0 2 1 0 1 0 1 0 0 1 0 1 0 1 0 0 0 0 1 0 0 2 0 1 1 0 1 1 0 0 1 1 0 1 0 1 1 0 0 0 1 1 0 1 2 0 2 0 0 0 1 1 0 0 0 0 0 0 0 0 0 1 0 1 0 0 0 1 0 1 0 2 2 0 1 0 1 1 1 1 0 2 0 1 1 1 0 1 1 0 1 0 2 2 2 0 0 0 1 1 1 0 2 2 2 0 1 0 2 2 0 1 0 1 2 1 0 1 1 1 2 2 1 2 0 2 1 2 2 0 0 1 0 0 2 1 1 1 0 0 0 0 1 1 1 1 0 0 0 0 0 0 0 0 0 0 2 1 2 0 0 0 0 0 0 0 0 0 0 0 2 0 0 1 0 0 0 0 0 0 0 0 1 0 0 0 1 1 0 0 0 1 0 0 2 0 0 0 1 1 0 2 0 0 0 0 2 1 1 2 2 0 2 0 1 0 0 0 0 1 1 2 0 1 1 0 1 2 0 2 0 0 1 1 1 1 0 0 1 0 0 0 0 0 0 0 1 1 1 0 0 0 1 0 0 2 0 1 0 1 0 1 1 0 0 2 0 1 1 0 1 1 0 1 0 1 0 0 0 0 0 0 0 0 1 1 0 0 1 1 1 2 1 0 2 1 1 0 0 0 0 0 1 1 1 0 0
179 0 2 1 0 0 1 1 1 1 1 0 1 2 0 0 1 1 1 0 0 0 0 2 2 0 1 1 0 0 1 0 0 2 1 2 1 2 0 2 1 0 0 0 0 1 0 0 0 1 1 2 1 1 0 1 0 0 0 0 0 1 0 2 0 0 2 0 2 1 1 2 2 0 2 2 2 0 2 0 0 1 1 0 1 0 0 0 2 2 0 1 2 1 0 1 0 1 1 2 1 0 1 1 0 0 2 1 1 0 0 2 0 1 1 2 0 0 2 0 0 0 1 1 0 1 0 0 1 0 1 0 2 2 0 0 2 0 0 2 1 1 0 0 1 0 0 0 2 1 1 0 0 0 0 0 1 1 0 2 0 1 0 1 0 1 1 1 0 0 0 0 1 1 1 0 0 0 0 0 0 0 0 2 0 0 0 1 0 0 2 1 2 1 2 1 0 2 0 1 1 0 0 0 2 0 1 0 2 0 1 0 1 0 0 2 0 0 0 1 1 1 2 1 1 1 0 0 0 0 0 1 0 1 1 0 0 2 2 1 0 1 1 1 2 2 1 0 0 0 0 0 0 0 0 0 1 1 0 0 0 0 0 0 0 0 1 0 0 0 1 1 1 1 0 0 0 2 2 0 2 2 2 1 2 1 0 2 0 2 0 0 1 2 2 1 1 1 1 0 0 1 2 0 0 0 1 0 1 0 1 2 0 0 1 0 2 0 1 1 0 2 1 1 1 0 1 0 0 0 0 0 0 1 0 0 0 1 0 0 0 1 0 1 0 0 2 0 0 1 1 0 0 0 0 0 1 1 0 0 0 0 0 0 0 0 1 1 2 0 2 0 1 2 2 2 2 1 0 2 0 2 1 1 0 1 1 1 1 0 0 0 1 0 2 0 1 1 0 0 0 0 0 2 2 0 0 1 0 0 0 0 0 0 0 1 0 1 0 1 1 1 0 0 0 2 1 1 1 0 0 0 0 2 1 1 0 2 0 0 1 0 0 1 1 2 0 0 1 2 0 1 0 2 1 1 1 2 2 2 1 0 1 1 0 0 0 2 0 1 2 1 2 1 2 0 2 1 1 0 1 0 0 0 2 0 0 0 2 0 0 2 0 0 0 0 2 1 1 2 0 2 2 0 0 1 2 1 0 1 0 0 1 0 0 1 1 0 2 1 1 2 2 1 1 0 0 0 1 2 1 0 1 0 1 0 1 0 2 1 0 0 1 0 1 2 0 0 2 1 0 0 1 1 2 1 0 0 2 0 0 0 0 0 0 1 1 1 1 0 1 0 1 0 0 0 2 1 0 1 0 0 0 0 2 0 0 2 2 2 0 0 2 0 1 0 0 0 0 1 0 1 0 0 0 1 1 0 0 2 0 1 0 1 2 0 0 0 0 2 2 2 2 2 2 0 0 0 0 0 1 0 0 0 0 1 1 0 1 2 1 2 0 1 2 0 2 0 0 0 0 2 0 0 1 0 0 0 2 0 0 0 1 0 0 1 1 0 1 0 1 0 1 1 0 2 0 0 1 0 0 2 2 1 2 2 1 1 2 1 1 1 1 1 1 0 1 1 0 1 0 0 0 0 1 0 0 2 0 0 1 1 0 1 0 0 0 0 1 1 0 0 1 0 0 1 2 0 1 0 2 1 0 0 0 0 0 0 0 1 0 1 0 0 1 0 1 0 0 0 0 0 0 1 0 0 0 0 1 1 0 0 0 0 1 1 2 1 0 1 0 0 1 1 1 0 0 0 1 1 1 2 0 1 1 1 1 2 1 1 1 1 2 0 1 0 0 0 0 2 0 0 1 2 1 0 1 0 0 2 2 0 1 1 0 1 1 1 2 1 1 1 2 2 0 0 0 0 0 2 0 2 1 1 0 1 0 0 1 0 1 0 1 1 0 0 1 0 0 0 0 2 0 2 0 1 0 1 0 0 0 0 0 0 0 0 1 0 2 0 0 0 0 1 0 0 0 0 2 2 2 0 2 0 0 0 0 1 0 2 0 0 1 1 2 1 1 0 0 1 0 1 2 1 1 2 0 2 0 0 0 0 0 0 1 1 2 0 2 1 0 2 1 1 1 0 1 1 1 1 1 0 0 1 1 0 1 1 0 0 0 1 2 2 0 0 0 0 0 0 2 0 2 0 0 0 0 1 0 1 1 1 0 2 0 0 1 0 1 0 0 1 0 0 0 0 1 2 2 0 0 0 0 0 0 0 0 0 0 0 0 0 0 0 0 0 0 0 0 0 1 0
180 0 1 1 0 0 1 1 2 1 0 1 0 1 0 0 0 1 0 1 1 1 0 1 1 0 1 1 1 1 1 1 0 2 1 0 2 1 0 1 1 1 0 0 0 0 1 0 0 0 0 0 0 0 2 1 0 0 0 0 0 1 0 1 0 0 1 0 1 1 1 1 2 0 1 2 2 0 1 0 1 2 2 0 2 0 1 0 2 2 0 0 0 0 1 1 0 1 1 2 0 0 0 2 0 0 2 2 1 1 1 1 2 2 2 2 2 0 2 1 1 0 1 1 0 1 0 0 2 1 1 0 0 1 1 0 0 0 0 0 1 1 1 0 0 0 0 0 0 1 0 1 0 1 1 1 1 1 0 0 1 1 0 1 0 1 1 0 1 0 0 0 0 2 1 0 1 2 0 0 0 0 0 2 0 0 0 0 0 0 0 0 1 0 2 2 0 1 0 0 0 0 0 1 1 0 2 0 1 0 1 0 1 0 0 1 1 0 2 0 0 0 2 1 0 0 0 1 1 1 0 0 1 1 1 1 1 1 2 1 0 0 2 2 2 2 1 0 1 1 0 0 0 0 1 1 0 1 1 0 0 0 0 0 1 0 0 0 1 1 0 1 0 2 0 0 0 2 2 0 0 0 2 1 2 2 1 1 0 2 1 1 0 2 2 1 0 1 0 1 0 1 2 0 0 0 1 0 1 0 0 1 2 1 2 0 2 0 1 0 1 2 2 1 0 0 1 0 0 0 0 1 0 0 0 0 0 1 0 1 0 1 2 1 0 2 0 0 1 0 0 0 0 1 0 0 1 1 0 2 2 0 1 1 1 1 1 1 2 0 2 0 0 2 1 1 2 2 2 0 0 0 0 1 1 1 0 0 0 0 0 0 0 0 2 0 0 1 0 0 0 0 0 2 1 0 0 1 0 0 1 0 0 0 0 2 1 0 1 0 1 2 1 2 0 2 0 0 0 1 1 0 0 2 1 1 0 1 0 0 2 0 0 0 0 0 0 0 1 0 0 1 0 2 2 2 2 1 2 1 2 0 0 0 0 2 0 2 0 2 2 2 1 2 2 0 2 2 1 0 1 1 1 0 2 0 0 0 2 0 0 2 0 2 2 0 2 1 1 2 0 2 2 0 0 1 2 1 1 1 0 0 0 1 1 1 0 0 2 2 2 2 2 1 1 0 0 0 1 2 1 0 1 0 1 0 0 0 1 1 1 0 1 1 1 1 0 1 1 1 0 0 1 2 2 0 0 0 1 0 0 1 0 2 0 0 2 0 0 0 0 1 0 0 0 0 0 0 0 0 0 0 0 0 0 1 1 2 0 1 0 0 1 0 0 0 0 0 0 0 0 2 0 0 0 1 1 0 0 1 1 0 0 0 1 1 1 0 0 1 1 1 0 0 0 0 2 2 0 0 1 0 0 0 0 1 1 0 1 1 1 2 0 1 2 0 2 0 2 0 0 1 0 1 2 0 0 1 2 0 0 0 1 1 1 0 0 2 0 0 1 1 0 0 1 1 1 1 0 0 0 0 2 1 1 0 2 2 1 0 1 0 0 1 1 0 1 2 0 1 0 0 0 0 2 0 0 1 0 0 0 0 0 0 0 0 1 1 1 1 0 0 0 0 1 2 0 1 0 1 2 0 0 0 0 0 2 0 0 1 1 0 0 0 0 0 0 1 0 0 0 0 1 0 0 0 1 0 1 1 0 0 2 0 0 2 2 2 0 2 0 0 2 1 1 0 1 0 1 2 1 1 1 1 1 1 0 2 2 1 1 0 2 1 2 0 1 0 0 0 0 0 0 1 2 0 0 1 0 1 1 0 2 0 1 1 1 0 1 0 2 1 1 2 0 0 0 0 1 2 2 0 1 1 1 0 0 0 1 0 1 1 1 1 0 0 1 0 0 0 0 2 0 2 0 0 0 0 0 0 1 0 0 0 0 1 1 1 2 0 0 0 0 2 0 0 1 1 1 1 1 1 2 0 0 0 1 0 0 1 1 0 1 1 2 0 2 0 1 2 0 2 1 0 1 2 0 0 1 1 1 0 1 0 1 0 2 1 1 0 0 1 2 0 2 0 0 1 0 1 2 0 1 1 2 0 1 1 0 0 0 1 2 1 1 0 1 0 0 1 2 0 1 0 1 0 1 2 0 0 1 0 2 0 1 1 1 0 2 1 1 0 0 0 0 1 0 2 2 1 1 0 2 2 0 0 1 1 0 2 1 1 0 2 0 0 0 0 1 0 1 2
181 0 0 2 0 1 1 1 1 2 1 0 0 1 0 0 0 1 1 0 0 0 0 2 2 1 1 2 1 1 2 0 1 2 1 1 1 1 0 0 0 0 1 0 2 0 1 0 0 0 0 1 0 1 1 0 0 0 0 1 0 1 0 1 0 1 1 0 0 0 0 0 2 1 1 2 2 1 1 1 1 2 2 0 2 0 1 1 2 2 0 1 0 1 0 1 0 0 0 1 0 0 2 0 0 0 2 0 1 0 0 1 0 0 2 2 2 0 2 0 0 1 1 1 0 0 0 0 2 2 0 1 0 0 1 0 1 1 0 1 0 1 0 0 1 0 0 0 0 0 0 0 0 0 0 0 0 1 0 1 1 0 0 2 2 2 1 0 1 0 0 1 0 2 0 0 0 1 0 0 0 0 1 1 1 1 1 1 1 0 1 0 1 0 1 0 1 2 0 1 1 0 0 0 2 0 0 0 1 1 1 0 0 0 0 2 1 0 2 0 1 1 2 2 1 0 1 1 0 0 0 1 0 0 2 0 0 1 1 1 0 0 2 2 2 2 0 0 1 1 1 1 1 0 0 0 2 2 0 0 0 0 0 0 1 0 1 0 1 1 0 2 1 0 0 0 0 2 2 0 0 1 2 0 2 1 0 0 2 2 2 2 1 2 2 1 0 1 0 1 0 0 2 0 1 1 0 1 0 0 0 2 1 0 2 0 2 0 1 0 1 2 0 2 1 0 0 0 1 1 0 0 0 0 0 0 0 1 0 0 0 0 1 1 1 1 1 0 0 1 1 0 0 2 0 1 1 0 0 1 1 0 2 2 1 0 1 1 2 0 2 0 1 2 1 0 2 1 0 2 1 1 0 0 1 1 1 0 0 0 0 1 1 0 2 0 1 0 2 2 0 1 0 2 1 1 0 1 1 1 1 1 1 0 1 2 1 1 0 1 1 1 1 1 1 2 1 2 2 1 0 2 0 1 0 1 0 1 0 0 2 0 0 2 0 2 1 0 1 2 0 1 0 2 0 0 0 0 0 0 2 0 0 0 0 1 0 2 0 1 1 2 2 1 0 1 0 2 2 0 0 0 1 0 1 0 1 1 2 0 0 2 1 1 2 0 1 0 0 2 0 2 2 0 0 1 1 2 1 1 0 1 0 1 1 0 0 0 2 2 2 2 2 0 1 0 0 1 1 2 1 0 0 0 1 0 0 0 1 2 0 1 2 1 1 2 0 1 1 2 0 0 0 1 1 1 1 0 0 0 0 0 0 1 0 0 1 2 0 1 0 2 0 0 0 0 0 1 0 1 0 0 0 0 0 0 1 2 1 2 0 0 1 1 1 0 1 0 0 0 0 2 0 0 0 0 1 0 0 1 1 0 0 0 1 0 0 0 0 1 0 0 0 0 0 0 2 1 0 0 0 0 2 0 0 0 0 0 1 2 1 1 0 2 2 0 1 0 2 0 0 1 0 1 2 0 0 1 1 0 0 0 0 0 1 2 2 0 0 1 0 1 0 0 1 2 0 1 0 0 1 0 1 0 1 1 1 0 1 1 2 0 0 1 0 0 1 2 0 2 0 0 0 0 1 0 0 2 0 1 1 1 0 1 0 1 1 2 2 2 0 0 1 0 1 2 0 0 0 0 1 0 1 0 0 0 1 0 0 1 0 1 1 1 2 0 2 0 0 0 0 0 1 0 0 0 1 0 1 0 0 0 1 0 0 0 1 2 0 1 2 1 2 1 1 0 0 0 2 2 0 0 0 0 0 1 0 2 1 1 1 1 0 1 1 1 0 2 0 1 0 0 0 0 2 1 0 0 1 2 2 0 1 0 0 0 0 1 0 0 0 0 0 2 1 0 0 0 0 1 1 0 1 1 0 1 1 0 0 0 0 0 1 0 1 1 1 1 1 0 0 2 1 2 0 0 0 0 0 0 2 0 0 0 0 0 0 0 2 1 1 0 0 1 0 1 0 1 1 2 2 0 2 0 0 0 1 0 1 1 1 0 2 2 2 0 2 0 0 1 0 2 2 0 2 1 0 1 0 1 1 0 0 0 1 1 2 1 2 0 0 2 2 0 0 0 0 0 1 0 2 0 0 2 0 0 0 1 0 1 0 0 2 0 0 1 2 0 0 2 1 1 0 0 1 0 1 2 0 1 0 1 0 1 0 0 1 0 0 0 0 0 1 1 0 1 0 1 1 0 0 0 0 1 0 0 0 0 0 2 0 0 0 1 0 0 1 0 0 0 0 0
182 0 2 2 0 1 1 2 2 1 1 0 1 1 0 0 0 2 1 1 0 0 0 2 2 0 1 1 0 1 0 1 0 1 2 0 2 2 0 2 2 0 0 0 2 0 0 0 0 0 0 0 0 0 1 1 0 0 0 1 0 1 0 1 0 1 0 0 1 0 0 1 2 0 2 2 0 0 1 0 0 2 2 0 1 0 0 1 2 2 2 2 0 2 0 2 0 1 0 2 0 0 0 1 1 1 2 1 1 1 0 2 0 1 2 2 1 0 0 2 2 0 1 1 0 1 0 0 2 1 1 0 1 1 0 0 0 0 1 0 2 0 1 0 0 0 1 0 0 0 0 1 0 1 1 0 1 1 0 0 0 1 0 2 1 2 0 1 0 0 0 0 2 0 0 0 1 1 0 0 0 0 0 2 1 0 1 1 1 1 1 1 2 0 2 1 1 2 1 0 0 1 0 0 2 0 1 1 0 0 0 0 1 0 0 2 0 0 1 1 1 1 2 1 1 1 1 0 1 0 0 0 1 1 0 0 0 1 2 1 0 0 1 1 1 1 0 0 1 1 0 0 1 0 0 0 0 1 0 0 0 0 0 0 2 0 0 0 2 1 1 2 1 1 0 0 0 1 1 0 0 1 1 1 1 1 1 0 0 1 0 0 0 2 2 1 0 1 0 0 0 0 2 0 0 1 0 0 1 0 0 0 2 0 1 0 1 0 1 0 0 2 0 2 0 0 0 0 2 0 0 2 1 0 0 0 0 2 0 0 0 2 1 2 1 0 2 0 2 0 0 0 0 0 0 0 0 0 0 2 2 0 1 0 1 0 0 2 2 0 2 0 0 1 0 0 2 1 1 1 1 1 1 1 0 1 2 0 0 0 0 1 1 0 1 1 2 1 0 0 0 0 0 2 2 2 0 0 0 0 0 0 0 1 1 2 0 0 0 0 0 2 1 1 0 2 1 0 0 0 1 0 0 1 1 1 1 0 1 0 0 0 1 1 1 2 0 1 1 0 0 1 0 2 1 1 1 0 0 0 2 0 1 0 0 0 0 1 0 0 2 0 1 1 0 0 1 2 2 2 1 0 0 0 2 0 0 1 1 1 2 1 1 1 1 0 1 2 2 2 0 2 2 0 0 0 2 1 1 2 2 0 0 1 1 0 0 0 1 1 1 2 2 0 1 0 0 1 1 2 0 1 0 0 1 0 1 0 0 1 0 0 1 0 0 2 0 1 1 1 0 0 1 2 1 0 1 0 0 1 1 1 1 0 1 1 1 2 1 1 1 2 1 0 0 0 1 2 0 2 0 0 0 0 0 0 1 1 1 1 1 0 0 0 0 0 0 0 0 0 0 2 0 0 0 0 2 1 0 0 0 0 0 2 0 1 0 0 0 0 0 0 0 1 1 0 2 1 0 0 0 0 1 0 0 0 2 0 1 1 1 1 0 0 0 0 2 0 1 0 0 2 0 0 1 1 0 0 2 1 0 1 0 1 0 1 1 0 1 1 0 1 0 0 0 1 1 0 0 0 0 0 1 0 1 1 1 2 1 0 1 0 0 2 0 0 2 1 0 1 1 0 0 0 1 0 1 2 0 0 0 0 0 0 0 0 0 2 2 2 0 0 0 1 1 1 2 0 0 0 2 0 0 0 0 1 0 0 0 0 0 0 1 1 1 0 1 0 1 1 0 0 0 0 0 0 1 0 0 0 1 1 1 0 0 1 2 0 1 2 2 0 1 1 1 0 2 0 0 0 2 2 1 1 1 1 1 2 1 1 0 1 1 1 2 1 1 1 0 1 1 0 0 2 2 0 1 0 0 1 1 1 1 1 1 2 2 1 2 0 2 1 0 1 0 0 0 0 0 2 0 2 1 1 0 1 1 0 0 0 0 0 0 0 0 0 0 1 0 1 0 1 1 1 1 0 0 0 0 0 1 0 0 0 0 1 0 0 1 0 0 0 1 1 0 1 1 0 1 1 2 0 2 0 0 0 0 0 0 1 0 0 1 1 2 0 2 0 0 1 0 2 1 0 1 1 1 0 1 1 1 0 0 0 0 0 2 1 2 0 1 1 2 0 0 0 1 2 0 0 2 0 0 1 0 0 0 0 1 2 0 1 1 2 0 1 1 1 0 1 2 0 1 0 1 0 1 1 0 0 1 0 1 0 2 0 2 0 0 0 0 0 1 1 0 0 1 0 1 0 0 0 0 1 1 1 1 2 0 2 1 0 0 2 0 0 0 0 0 0 0 0
183 1 1 1 0 0 1 2 2 1 1 0 1 2 0 0 0 1 1 1 1 1 0 2 2 1 0 1 0 0 1 1 1 1 0 1 1 2 1 1 1 1 1 0 1 1 1 0 0 0 0 0 0 0 2 1 0 0 0 1 0 1 0 0 1 1 1 0 1 0 0 0 2 0 2 2 1 0 2 2 0 2 2 0 2 0 1 1 1 1 0 1 2 1 1 1 0 0 0 0 0 1 0 2 0 0 2 2 0 0 0 2 1 1 2 2 2 0 1 1 1 0 2 0 0 0 0 1 2 1 2 0 1 1 0 0 1 0 1 0 1 1 0 0 1 0 0 0 0 0 0 0 0 0 0 0 1 0 0 1 0 2 0 2 1 2 2 1 1 0 0 0 0 2 1 0 0 0 1 1 1 1 1 2 1 1 1 1 0 0 2 0 1 0 1 1 1 2 0 1 0 0 0 1 2 0 2 0 1 0 0 0 2 0 0 2 2 0 1 1 0 0 2 2 0 0 1 1 0 0 0 1 0 0 2 0 0 2 2 1 0 1 2 2 2 2 0 0 0 0 0 0 1 1 0 0 0 2 0 0 0 0 0 0 1 0 1 0 2 0 1 0 0 0 0 0 0 2 2 0 1 2 2 0 2 1 0 1 0 2 0 1 0 1 2 0 1 1 1 0 0 0 2 0 0 1 1 0 0 0 0 1 1 0 0 0 1 2 0 0 0 2 0 1 1 0 0 0 1 1 0 1 0 0 0 0 0 1 0 2 0 0 1 1 1 1 1 0 0 1 1 0 0 0 0 0 0 1 0 0 1 1 1 1 1 1 0 2 2 0 2 0 1 1 1 0 1 2 0 2 0 1 0 0 0 0 0 0 0 0 0 0 0 0 2 1 1 1 1 0 0 2 0 1 1 1 1 0 0 0 0 0 1 1 2 2 0 0 0 0 0 0 0 2 0 2 0 0 0 0 0 0 0 2 1 1 0 2 1 1 2 0 0 1 0 1 0 0 1 2 0 1 0 2 1 1 1 2 1 1 1 0 0 1 0 1 1 2 0 0 0 0 1 1 1 1 1 1 2 1 1 0 2 1 1 1 1 1 2 1 1 2 0 1 0 0 1 1 1 2 0 2 1 1 0 2 2 1 0 0 0 1 1 0 0 2 1 0 1 2 2 2 1 0 1 0 1 0 1 1 1 0 0 0 0 0 1 1 1 2 0 0 0 0 1 2 0 1 1 1 0 0 1 1 1 1 0 0 0 1 1 0 2 0 2 0 0 1 1 0 1 1 1 0 1 0 1 1 0 1 0 0 0 0 0 0 0 2 1 2 0 0 0 0 0 0 0 0 0 0 0 1 0 0 0 1 1 0 0 0 2 2 0 2 0 2 2 0 0 1 1 1 1 1 1 0 1 2 0 0 0 0 0 0 0 1 0 1 1 1 1 1 0 1 1 0 2 0 1 0 0 1 0 1 2 0 0 0 2 0 0 0 0 1 0 1 1 1 1 0 0 0 0 0 0 2 1 1 0 0 0 0 2 1 1 2 0 1 2 1 1 0 0 0 0 0 1 1 0 1 1 0 1 1 2 1 1 1 1 0 1 0 0 0 0 0 1 1 1 1 0 0 1 0 0 2 0 0 0 0 0 0 1 0 0 1 1 0 0 0 0 0 1 1 1 0 1 1 0 1 0 1 0 0 0 0 0 0 2 2 0 0 2 0 0 1 2 1 0 0 0 0 1 0 0 1 1 0 1 2 1 1 0 1 2 0 2 2 1 1 1 1 1 1 1 1 0 2 1 2 0 1 2 2 0 0 0 1 0 1 1 0 1 0 0 0 1 1 2 0 1 2 1 2 0 0 0 0 0 2 0 2 2 2 0 0 0 0 2 0 0 1 1 0 1 1 1 0 0 0 0 2 1 1 1 0 1 0 1 1 1 0 0 0 1 0 0 0 2 1 1 0 0 0 0 0 0 1 1 1 2 0 2 0 1 1 1 0 2 1 2 0 0 1 2 1 1 0 0 0 1 2 0 0 1 2 0 1 0 0 0 0 1 1 2 2 0 0 2 0 2 0 1 2 0 0 1 0 0 0 2 0 0 1 1 0 1 1 0 1 0 2 2 1 0 1 2 1 0 2 2 0 0 0 2 0 2 2 0 0 1 0 1 1 0 0 0 0 1 0 0 1 1 1 1 0 0 1 1 1 1 0 1 1 0 1 1 0 1 1 0 0 0 2 0 1 0 0 1 0 1 1
184 0 0 2 0 1 2 2 2 1 0 2 1 2 0 0 0 0 0 0 0 0 0 2 2 0 2 1 0 0 1 0 0 2 0 1 1 2 0 1 1 1 0 0 2 0 0 0 0 0 0 1 1 0 1 1 0 0 0 2 1 1 1 1 0 0 1 0 2 0 0 0 2 0 1 2 2 0 2 0 2 2 1 0 1 0 0 1 2 2 2 2 0 1 1 2 0 2 2 2 1 0 1 0 1 0 2 2 0 0 0 2 0 1 0 1 1 0 2 1 1 0 1 1 0 1 0 0 1 1 0 0 0 0 0 0 0 0 0 1 0 2 0 0 2 0 0 0 1 1 0 2 0 0 1 1 0 1 0 1 0 1 0 0 0 2 1 0 2 0 1 0 1 1 1 0 0 0 1 1 1 1 1 2 1 1 1 1 0 0 1 0 2 0 2 2 0 1 0 2 2 0 0 0 2 0 2 0 1 0 1 1 2 0 0 2 0 1 1 2 0 0 2 2 0 0 1 0 0 0 0 0 0 0 1 0 0 2 2 1 0 0 2 1 2 2 0 0 1 1 1 1 1 1 0 0 0 2 1 0 0 0 0 0 1 0 0 0 0 0 0 0 0 2 0 1 0 0 0 0 0 1 2 0 0 0 1 1 1 2 1 1 1 2 2 1 0 0 0 0 0 1 2 0 1 0 1 0 1 0 1 1 1 0 1 0 1 0 0 0 2 2 0 1 1 0 0 0 2 1 0 1 0 0 0 0 0 2 1 1 0 0 1 1 1 1 1 0 2 2 2 0 0 1 0 1 1 0 1 0 1 1 2 1 2 0 0 2 2 0 2 0 0 2 0 0 1 1 0 2 1 1 0 0 0 0 0 0 0 1 1 1 1 0 2 0 1 0 0 0 0 0 0 2 2 1 0 0 0 0 1 0 0 1 1 2 0 1 0 1 0 1 0 1 2 1 0 0 0 0 1 0 0 1 1 1 0 1 1 0 2 0 0 0 0 0 0 0 0 2 0 0 0 2 2 2 2 1 2 2 1 0 0 0 0 2 0 1 0 0 1 0 1 1 1 1 0 2 2 0 2 0 1 1 2 1 0 1 2 0 0 2 0 1 1 0 2 1 1 2 0 2 2 0 0 1 2 0 1 1 1 0 1 0 0 1 0 2 0 2 2 2 2 1 0 1 0 1 0 2 1 1 1 1 1 2 0 0 2 1 1 0 0 0 0 2 0 1 1 1 0 0 1 1 1 1 0 0 0 2 1 0 2 1 1 0 1 1 1 0 1 0 0 0 0 0 1 2 0 0 0 0 0 0 0 1 1 2 1 1 1 0 0 0 0 0 0 0 0 1 0 1 0 1 0 0 1 0 0 1 0 0 0 1 1 1 1 0 0 0 0 0 0 0 0 1 2 1 0 0 0 0 0 0 0 1 0 0 1 1 2 1 0 2 2 0 2 1 1 0 0 1 0 1 1 0 0 1 2 1 1 0 1 1 0 1 2 1 1 0 0 0 0 0 1 1 2 0 1 0 2 1 2 1 1 2 0 2 2 1 2 0 0 0 0 0 0 1 0 2 0 1 1 0 2 0 1 2 0 0 1 1 0 0 0 1 0 0 0 0 0 0 1 0 1 1 1 1 0 1 2 0 0 0 0 1 0 0 0 1 0 1 0 0 0 0 0 0 1 1 1 1 0 0 0 0 0 0 2 2 0 0 1 0 0 1 2 1 0 0 0 1 1 0 0 1 1 0 1 2 1 0 1 2 1 0 1 2 1 1 1 1 0 1 1 1 0 1 0 1 0 0 1 2 1 0 1 1 1 1 0 0 2 0 1 1 2 1 2 0 1 2 2 2 0 0 0 0 1 2 2 1 1 1 0 1 1 0 1 0 0 0 1 0 1 1 1 1 0 1 0 1 2 1 1 0 2 0 0 0 0 0 0 0 1 0 1 2 2 0 0 0 0 2 0 0 0 1 1 2 2 0 2 0 0 0 0 0 0 1 0 0 2 2 2 0 2 0 0 0 0 1 2 0 2 1 1 2 0 1 0 0 0 0 0 0 2 1 1 0 0 1 2 0 1 0 1 0 1 0 2 0 0 2 0 0 0 1 0 0 0 0 2 2 1 0 0 1 0 0 2 0 1 0 1 0 1 0 0 0 0 0 1 0 1 0 2 0 2 1 0 0 0 0 2 0 0 1 1 1 1 0 2 2 0 0 2 1 1 2 0 1 1 2 1 0 0 0 0 0 0 1
185 0 1 2 0 0 2 0 1 2 1 1 0 1 0 0 0 1 0 0 0 0 0 1 1 0 1 1 0 0 1 2 0 2 1 2 0 0 0 0 0 1 0 0 2 0 1 0 1 0 0 0 1 1 0 0 0 0 1 2 0 1 1 2 0 1 1 0 1 0 0 0 2 0 2 2 2 0 2 2 0 2 1 1 0 0 0 0 1 2 0 0 1 2 0 2 1 0 0 2 0 0 1 0 1 0 2 0 1 0 0 1 0 1 0 1 0 0 1 1 1 0 1 1 0 0 0 1 1 0 2 0 0 1 1 1 0 0 1 0 0 2 0 0 0 0 1 0 0 0 0 1 0 0 1 0 0 1 0 2 2 0 0 2 2 2 1 0 1 1 0 1 1 1 0 0 0 0 1 1 1 2 1 2 1 1 1 1 0 0 1 0 2 1 2 2 1 2 1 1 0 1 0 1 2 0 1 0 1 0 0 0 1 0 0 2 1 0 1 0 1 1 2 2 0 0 0 0 0 0 0 1 0 0 1 0 0 0 2 0 0 0 2 2 2 2 0 0 1 1 1 1 1 0 0 0 0 1 0 1 1 1 0 0 0 0 1 1 2 0 0 0 0 2 1 0 0 2 1 0 1 1 1 0 2 1 0 0 0 1 0 0 0 1 2 0 1 0 0 0 0 0 2 0 1 1 0 1 2 0 1 2 2 0 2 1 2 1 0 0 1 2 0 1 1 0 0 0 1 0 0 1 0 0 0 0 0 1 1 2 1 1 0 2 0 2 0 0 0 0 0 0 1 0 1 0 1 1 0 2 2 0 0 0 0 1 1 0 0 0 0 2 2 1 1 0 2 0 0 2 1 1 1 1 1 1 1 1 1 0 0 2 0 1 1 1 2 1 0 0 0 0 0 2 2 0 0 0 0 0 0 0 1 0 1 1 0 0 0 0 0 2 1 1 1 2 0 0 0 1 0 0 1 0 2 0 1 0 1 0 2 0 0 0 1 1 0 0 2 0 0 1 0 1 1 0 1 1 1 2 1 0 0 1 0 1 1 1 0 0 1 0 2 2 0 2 0 1 2 1 2 0 1 0 1 0 1 0 2 0 0 2 0 1 0 0 2 1 1 2 0 2 2 0 0 1 2 2 1 1 0 0 1 1 1 1 0 0 1 2 2 1 2 1 1 0 0 0 1 2 1 1 0 0 0 0 0 0 2 0 1 1 2 1 1 0 0 1 1 2 0 0 0 1 2 1 0 0 0 1 1 0 0 1 0 0 1 1 1 0 1 1 1 0 0 0 1 1 0 1 1 0 0 0 1 1 2 0 0 0 0 1 1 0 0 1 0 0 0 1 0 0 0 0 0 0 2 1 0 0 1 0 0 1 2 0 0 0 0 0 0 0 0 0 0 1 1 2 0 0 1 0 1 1 1 1 1 0 0 2 0 1 0 1 1 0 2 0 0 0 1 1 1 1 2 0 0 0 2 0 0 0 2 0 0 2 1 0 0 1 0 1 0 1 0 2 0 0 0 0 0 1 1 1 1 0 1 2 1 0 1 0 0 2 1 0 2 2 0 2 1 0 0 0 2 0 2 2 0 0 1 1 0 0 0 1 0 2 1 1 1 0 0 1 0 2 1 1 0 0 2 0 0 1 0 0 1 0 1 2 0 2 0 0 0 1 1 1 0 0 0 0 1 0 1 2 0 0 0 0 0 0 2 1 0 0 2 2 0 0 1 0 0 1 1 0 1 0 1 2 0 1 1 0 0 2 0 1 1 2 0 1 2 1 2 0 2 1 0 2 0 0 1 1 1 0 1 0 0 2 2 1 2 0 2 2 2 1 2 0 0 1 0 2 0 0 0 0 0 2 1 1 1 1 0 1 0 0 0 0 0 0 1 0 0 0 0 0 0 0 0 2 1 2 0 0 0 0 0 0 1 0 0 0 1 0 2 0 0 0 0 0 0 2 0 0 0 0 1 1 1 0 2 1 1 1 0 0 1 0 1 0 1 2 2 0 2 0 0 0 0 2 1 0 1 2 0 2 0 0 0 0 0 0 0 1 2 1 2 1 0 2 0 2 2 1 1 1 0 0 2 0 0 2 0 0 1 2 0 0 0 1 1 2 0 1 1 0 0 0 2 0 2 0 0 0 0 1 0 0 2 0 1 0 1 0 1 0 1 0 0 1 0 0 0 0 0 1 2 0 0 0 0 2 1 1 1 1 0 1 0 0 0 1 0 0 0 0 0 0 2 2
186 0 1 0 0 0 1 1 2 1 0 1 1 2 0 0 0 1 0 0 1 0 0 2 2 1 0 1 0 1 0 1 2 2 0 1 1 1 0 2 2 0 2 0 2 1 0 1 0 0 0 2 0 1 1 2 0 0 0 0 1 2 0 2 0 0 1 0 1 0 0 1 2 1 2 2 2 0 2 2 0 2 2 0 2 0 0 1 2 2 1 1 1 2 0 2 0 1 1 1 1 0 0 1 1 1 1 1 1 0 1 2 0 0 0 0 0 0 1 1 1 0 1 1 1 1 0 0 2 1 0 1 1 1 0 1 0 0 0 1 2 0 0 0 1 0 0 1 1 1 0 0 0 0 0 1 1 0 0 0 0 2 0 1 0 1 1 0 1 0 0 0 0 2 0 0 0 0 1 1 1 1 1 1 1 1 1 1 0 0 1 1 2 0 2 2 2 1 0 1 1 0 0 0 2 0 1 0 0 0 1 0 1 0 0 2 0 1 1 1 1 1 1 0 1 1 1 2 1 1 0 0 0 0 2 0 0 2 2 1 0 1 2 2 1 1 0 0 1 1 1 1 2 0 0 0 1 2 1 1 1 1 0 0 1 0 0 1 1 0 0 2 0 1 0 0 0 2 2 0 0 0 1 0 0 0 0 1 1 1 1 2 0 2 1 0 1 0 0 1 0 1 1 1 0 0 0 0 2 0 0 2 2 0 1 0 2 0 0 0 0 1 1 2 0 0 1 0 1 1 0 2 0 0 0 0 0 2 0 2 1 1 1 2 0 0 2 2 0 2 2 0 1 0 1 0 0 0 0 2 2 0 2 1 2 0 2 1 1 1 1 1 1 1 1 0 1 2 1 1 1 2 1 1 0 0 0 0 0 0 0 0 2 0 2 0 1 1 1 0 0 1 0 2 1 0 0 0 0 1 0 1 0 1 1 2 0 0 0 0 0 1 0 2 2 2 1 0 0 0 1 0 0 1 1 1 0 0 0 0 2 0 0 1 0 1 0 0 1 2 0 1 0 2 1 1 1 1 1 0 2 0 1 1 0 1 0 1 0 0 1 0 1 1 1 1 0 1 2 0 0 0 0 0 2 1 0 0 2 0 0 2 1 2 0 0 0 0 0 2 0 2 1 1 0 1 1 1 1 1 1 0 2 1 1 1 0 1 1 2 2 2 2 1 1 0 0 1 0 1 1 1 1 0 1 0 1 0 2 1 1 1 1 1 1 2 0 2 0 2 0 0 0 1 1 1 0 0 1 0 0 0 1 0 1 0 0 2 0 1 0 0 2 0 1 0 2 2 0 1 1 0 0 0 0 0 0 2 2 2 0 0 0 0 0 2 0 0 0 0 0 2 0 0 0 0 1 0 0 1 1 1 0 2 0 1 1 0 0 1 1 1 0 0 0 1 1 0 0 0 0 0 0 0 0 0 0 0 0 2 0 1 0 2 2 0 1 0 2 0 0 2 1 0 1 0 0 1 1 0 0 0 2 1 1 1 0 2 1 0 0 0 0 0 0 2 0 0 0 0 0 0 2 2 2 1 1 1 1 2 1 0 0 1 0 0 1 2 0 2 1 1 0 0 1 0 2 2 0 0 1 1 0 0 0 0 0 1 1 1 0 0 0 0 0 2 0 0 1 0 0 0 0 0 0 0 0 0 0 1 1 0 0 0 0 0 0 1 0 0 0 0 1 1 0 0 1 0 0 0 0 0 2 1 0 1 2 2 0 0 0 1 1 0 0 1 1 0 1 1 1 1 1 1 1 1 1 2 1 1 1 1 1 0 0 0 0 1 0 0 0 0 1 2 1 0 0 0 0 1 1 1 1 1 1 1 1 0 2 0 1 2 1 2 0 0 0 0 0 2 0 2 0 1 1 1 0 0 0 0 0 0 0 0 0 0 0 0 0 0 0 2 2 1 1 0 1 0 1 1 2 0 0 0 0 0 1 0 1 0 1 1 2 0 0 0 0 1 0 0 1 1 1 1 0 2 0 0 0 1 0 0 1 1 2 0 2 0 0 0 0 2 2 0 2 0 1 1 0 1 0 0 0 0 0 0 2 1 2 0 0 2 2 0 0 0 0 0 0 0 1 0 1 2 1 0 0 1 0 0 1 1 0 1 0 1 2 0 0 0 1 0 0 0 1 0 2 1 0 1 1 1 1 0 2 1 2 0 1 0 1 0 0 0 1 1 1 0 1 0 1 1 2 2 0 0 2 1 0 1 0 1 0 2 0 1 0 0 0 0 1 1
187 0 0 1 0 0 0 1 1 1 0 2 0 1 0 0 0 1 1 1 1 0 0 1 1 0 0 1 0 1 2 0 1 2 1 1 1 2 0 0 0 2 0 1 2 1 0 0 0 0 0 0 0 0 2 0 0 1 1 2 0 1 0 2 0 0 1 0 2 1 0 2 2 0 1 2 2 0 2 0 2 2 1 0 1 0 0 0 2 2 0 1 0 2 0 0 0 2 1 2 0 0 1 1 0 0 2 1 1 1 0 2 0 1 0 1 0 0 1 0 0 1 0 2 0 0 0 0 2 2 0 2 0 0 0 0 0 0 0 2 0 2 0 0 0 1 0 0 0 0 0 0 1 0 0 0 0 0 0 0 0 0 0 2 1 2 1 0 0 2 0 2 1 1 0 0 1 0 0 0 0 0 0 1 0 0 0 1 0 0 1 1 2 0 2 2 0 2 0 1 1 0 0 0 1 0 1 0 1 0 2 0 2 0 0 2 1 0 2 0 1 1 2 2 0 0 1 0 0 0 0 0 0 0 1 0 0 1 1 1 0 0 2 2 2 2 0 0 1 1 1 1 0 1 0 0 1 0 0 0 0 0 1 1 1 0 0 0 0 0 1 1 0 0 0 0 0 2 2 0 1 0 2 1 2 2 0 1 1 1 1 1 1 2 2 1 1 2 0 0 0 0 1 0 0 0 0 0 1 0 1 2 1 0 2 0 1 0 1 0 1 2 1 2 1 0 1 0 1 0 0 1 1 0 0 0 0 1 0 1 0 1 2 1 1 1 0 1 1 0 0 1 0 0 0 0 1 1 0 0 1 1 2 0 2 2 0 0 2 0 2 0 1 1 0 0 2 1 0 2 1 1 2 2 0 0 0 0 0 0 0 0 1 1 2 0 2 1 0 0 0 0 0 2 2 2 0 0 0 0 0 0 0 2 2 2 0 0 0 0 0 1 0 0 1 1 1 0 0 1 0 0 0 2 2 1 0 1 1 0 1 0 0 0 0 2 1 0 1 0 0 0 0 1 1 0 1 2 1 0 2 0 0 0 0 2 1 2 0 0 1 0 0 2 2 0 1 1 1 0 1 0 1 0 1 1 1 0 1 0 1 1 1 1 1 0 0 2 2 2 0 2 2 0 0 0 2 2 1 1 0 1 0 0 0 2 1 0 0 1 1 2 1 0 0 2 0 0 0 2 0 0 2 0 1 0 1 0 1 1 1 0 1 1 1 2 0 1 1 1 0 0 0 1 1 2 0 0 1 1 1 0 0 0 0 0 1 2 2 0 0 0 0 0 0 0 0 1 0 1 0 0 0 0 1 1 1 0 0 0 1 0 0 0 0 1 1 0 0 0 0 2 0 1 0 1 2 1 0 2 0 0 0 0 2 0 0 0 0 1 1 1 0 0 0 1 1 1 0 0 1 1 0 0 0 1 0 0 0 0 1 0 0 1 1 0 1 0 2 1 0 1 0 1 2 0 0 0 1 0 0 0 1 1 0 1 1 1 0 0 2 0 0 0 0 1 1 0 0 0 0 1 2 0 0 1 1 0 2 2 2 0 0 1 0 0 2 2 0 2 0 0 0 0 1 0 1 2 0 0 0 0 0 0 0 1 1 0 0 0 0 1 0 1 1 2 1 1 0 0 1 0 1 0 0 2 1 0 0 1 0 1 0 0 1 1 2 2 0 1 0 1 0 1 0 2 1 0 0 0 0 0 2 1 0 0 2 1 0 2 0 0 1 1 1 0 2 0 1 0 2 2 0 1 1 1 1 2 2 1 1 0 1 1 2 1 1 2 2 2 0 1 0 1 2 0 2 0 0 2 2 2 1 1 0 1 1 1 2 0 2 1 1 2 0 0 0 0 0 2 0 2 1 1 1 0 0 0 0 0 0 0 1 1 0 0 1 0 0 0 0 2 0 2 0 0 0 0 0 0 1 0 0 0 1 0 2 0 2 0 0 0 0 0 0 2 0 1 1 1 1 1 2 1 1 1 0 0 0 0 0 0 0 1 2 0 2 0 0 0 0 2 2 0 2 1 0 1 0 1 0 0 1 0 2 2 0 0 0 0 0 0 2 0 1 0 0 0 1 0 1 0 0 1 1 0 0 2 0 1 0 1 2 2 2 1 0 1 0 2 1 1 2 0 0 0 0 2 1 1 0 1 1 0 2 1 2 0 2 2 0 0 0 0 0 1 0 0 0 0 0 0 1 1 0 0 1 0 0 0 0 0 0 1 0 0 0 0 0 0 1 2
188 1 1 2 0 0 2 2 2 1 0 0 1 1 0 0 0 1 1 0 0 0 0 0 0 0 0 1 0 0 1 0 0 1 1 1 1 1 0 0 0 2 0 0 2 0 1 0 0 0 0 2 0 0 2 1 0 0 0 1 0 1 0 2 0 0 0 0 2 1 1 1 2 0 1 2 2 0 2 0 1 1 2 0 2 0 0 0 2 2 0 1 1 2 0 1 0 0 0 1 0 1 1 1 0 0 2 1 1 0 0 2 0 1 0 1 0 0 1 1 1 0 2 0 0 0 0 1 2 2 0 1 0 0 0 0 0 0 0 1 0 2 0 0 0 0 0 0 0 0 0 1 0 0 0 0 0 0 0 2 0 0 0 2 0 1 1 1 1 1 0 1 1 1 0 0 1 0 0 1 1 1 1 2 2 1 2 1 0 0 2 1 2 1 2 2 2 2 1 0 0 2 0 1 2 0 1 0 1 0 0 0 2 0 0 2 0 0 1 0 1 1 1 1 1 0 1 1 0 0 0 1 1 2 0 0 0 1 1 0 0 0 2 2 2 2 0 0 0 0 0 0 0 0 0 0 1 2 0 0 0 0 0 0 0 0 1 0 1 0 2 1 0 1 1 1 0 2 2 0 2 2 2 1 2 1 0 2 1 2 2 0 0 2 2 1 1 0 0 0 0 1 1 1 0 0 0 0 1 0 0 1 1 1 1 0 1 0 0 1 1 2 2 2 0 0 0 0 0 2 0 2 0 0 0 0 0 1 0 2 0 0 1 1 0 1 0 0 2 1 1 0 2 0 2 1 1 1 0 1 0 0 2 2 2 1 1 2 2 0 2 0 0 2 0 0 2 1 0 2 1 0 0 0 0 0 0 0 0 0 1 1 1 0 2 0 0 1 0 0 0 0 0 2 2 1 1 1 1 1 1 1 0 1 1 2 1 0 0 0 0 0 0 2 2 2 1 0 0 0 1 0 0 2 0 0 0 0 1 0 0 0 0 0 1 2 1 0 1 1 1 0 0 2 0 0 0 1 1 2 1 0 0 0 0 2 0 1 0 0 1 0 1 1 2 0 2 2 0 0 0 0 1 0 1 0 1 0 1 0 1 0 1 1 1 0 0 2 2 1 1 1 1 2 0 2 1 2 0 2 0 0 1 0 0 2 1 0 2 1 2 2 2 2 0 0 0 0 1 2 0 0 1 0 1 0 1 0 1 2 0 1 1 0 0 1 0 2 0 2 0 0 0 2 0 1 0 0 1 1 1 0 1 1 0 0 2 1 0 1 0 0 1 0 1 0 1 1 0 1 0 0 0 0 0 0 0 0 0 0 0 0 0 0 0 2 1 0 0 0 0 2 1 0 0 0 1 0 0 2 0 1 0 1 0 1 1 0 0 0 0 0 0 1 1 1 1 1 0 0 0 0 1 0 0 0 0 0 0 2 1 2 0 0 2 0 1 0 1 0 0 1 0 1 1 0 0 1 2 0 0 0 1 0 2 1 1 0 0 1 1 1 1 0 0 2 1 0 0 0 1 0 2 1 1 1 1 1 1 1 1 0 0 1 0 0 1 1 0 1 0 0 0 0 1 0 0 2 0 0 1 0 1 0 0 1 2 0 0 0 0 1 1 1 0 1 2 0 0 0 1 0 0 0 0 0 1 0 0 1 0 1 0 0 1 0 1 0 0 0 0 0 1 1 1 0 0 0 1 0 0 0 0 0 0 0 1 1 0 1 0 0 1 0 0 1 1 0 1 1 1 1 1 0 0 1 0 1 0 2 0 2 1 1 2 1 1 1 0 2 0 0 1 2 1 0 1 1 0 2 1 0 1 1 1 2 2 1 2 0 1 2 2 2 0 0 1 0 0 2 0 2 0 0 0 1 0 1 1 1 1 0 1 1 0 0 1 0 0 0 0 2 0 2 0 0 0 0 0 0 2 0 1 0 0 0 1 1 2 0 0 0 0 2 0 1 0 0 0 0 1 0 2 0 1 1 0 0 0 1 0 0 0 2 2 0 2 0 0 0 0 2 1 0 2 1 1 1 0 0 0 0 1 0 1 2 0 0 2 2 0 2 1 2 0 0 1 1 0 0 1 0 0 1 0 0 0 2 0 0 0 2 1 2 1 1 2 0 0 0 2 0 1 0 2 0 2 2 0 0 2 0 2 0 0 0 1 0 1 1 0 0 0 0 0 1 0 0 0 0 0 0 0 0 0 0 0 0 0 2 0 0 0 1 0 0 0 0 0 0 1 0
189 0 1 1 0 0 2 1 2 1 0 1 0 1 0 0 0 1 1 1 1 0 0 1 1 0 1 1 1 1 1 0 0 2 1 0 2 1 0 0 0 0 0 0 0 2 0 0 0 0 0 0 0 0 2 0 0 0 0 1 0 1 0 2 0 0 1 0 0 0 0 1 2 0 0 2 1 0 1 0 0 2 2 0 2 0 0 1 1 1 0 0 0 2 0 0 0 1 0 2 0 0 0 1 0 0 2 1 1 0 1 2 1 1 1 1 1 0 0 1 0 2 0 2 0 1 0 0 1 1 0 0 0 0 0 0 0 0 0 0 1 2 0 0 1 0 0 1 1 1 0 0 0 0 0 1 1 0 0 0 0 2 0 2 0 1 1 0 0 2 0 2 0 2 0 0 1 0 0 1 1 1 1 2 2 2 1 1 0 0 1 1 1 0 2 2 1 1 1 0 0 1 0 0 2 0 0 0 1 0 1 1 1 0 0 2 0 0 1 0 1 1 1 2 0 0 0 1 2 1 1 1 1 1 1 0 0 1 1 1 0 0 2 2 2 2 0 0 0 0 0 1 2 0 0 0 1 1 0 1 1 1 0 0 1 0 0 0 1 1 0 0 1 0 0 0 0 2 2 0 2 2 2 2 2 2 2 2 2 2 2 2 0 1 2 0 2 0 0 0 0 0 2 0 1 1 0 0 1 0 0 1 1 0 1 0 2 0 0 2 0 2 1 0 2 0 0 1 0 1 0 1 0 0 0 0 0 1 0 1 0 0 1 1 0 1 0 0 1 1 1 0 0 0 0 0 1 1 0 0 0 0 1 1 1 1 1 1 2 0 1 0 1 1 1 1 2 1 1 1 0 1 0 0 0 0 0 0 0 0 0 0 0 0 2 0 1 0 0 0 0 0 0 1 1 1 1 1 0 0 0 0 1 1 2 2 0 0 0 0 0 2 0 1 2 2 2 2 2 1 0 2 1 0 1 1 0 1 0 0 1 0 0 0 1 1 0 0 1 1 0 1 0 2 1 0 1 1 1 0 2 0 0 1 0 0 0 2 0 1 1 1 1 1 1 1 0 2 1 1 1 1 0 0 2 0 0 0 1 0 1 1 0 2 0 0 1 1 1 2 0 2 2 0 0 0 2 1 1 0 0 0 1 1 1 0 0 0 1 1 1 2 2 0 1 1 1 0 1 2 1 0 1 0 1 0 2 0 0 1 1 0 1 1 1 1 0 2 0 2 0 0 0 1 1 1 0 0 2 0 0 0 1 0 1 1 1 1 1 0 1 0 1 0 0 0 1 2 0 1 0 0 0 0 0 0 0 1 1 1 1 0 0 0 0 2 0 0 0 0 0 2 1 0 1 0 1 2 0 1 1 0 0 0 2 0 0 0 2 0 0 0 0 1 1 0 2 1 0 0 0 1 0 0 0 2 0 0 0 1 1 1 0 1 1 0 2 0 1 0 0 1 0 1 1 0 0 0 1 0 0 0 1 0 0 2 2 0 1 1 0 1 0 0 1 0 2 0 0 0 0 0 1 0 1 1 0 1 1 0 2 0 0 0 0 0 2 2 0 2 1 1 0 0 2 0 1 2 0 0 0 0 0 1 0 0 0 2 2 2 0 0 1 0 1 0 2 1 0 1 2 0 1 0 0 1 0 0 0 0 0 0 0 0 1 1 1 1 0 0 0 0 1 0 0 1 0 0 0 1 0 0 1 0 0 1 2 1 0 1 2 0 2 0 0 2 1 0 0 0 2 2 1 0 1 1 1 1 1 2 0 1 1 0 0 0 0 0 0 0 0 0 1 2 1 0 1 0 1 2 1 0 1 1 1 2 2 0 2 0 2 2 2 2 0 0 1 0 0 2 0 2 1 1 0 1 1 0 0 0 1 0 0 0 0 0 0 0 0 0 0 2 2 0 1 0 1 0 0 1 0 0 0 0 0 1 2 1 1 0 0 0 0 1 0 1 1 1 0 0 0 1 2 0 0 0 0 0 0 1 1 0 0 2 2 0 2 0 0 0 0 1 1 0 0 2 0 0 1 2 1 0 1 0 2 2 1 1 1 0 1 1 1 2 0 1 1 0 1 1 2 0 0 1 0 0 0 1 0 0 0 0 1 0 0 1 1 0 0 0 2 0 0 0 2 0 2 1 0 1 1 1 1 1 0 0 1 0 1 0 0 1 0 0 0 1 0 0 1 0 0 0 1 2 0 0 1 1 0 2 0 0 1 2 0 0 0 0 1 0 0 0
190 0 0 2 0 0 2 1 2 2 1 0 1 1 0 0 0 1 0 2 2 1 0 2 2 0 2 1 1 1 1 2 2 2 0 1 1 1 1 0 0 0 0 1 2 1 0 0 1 0 0 0 0 1 0 2 0 0 0 1 1 1 0 2 0 1 1 0 1 0 0 1 1 0 2 1 1 0 2 1 0 1 1 1 1 0 0 1 2 2 2 2 0 0 0 1 0 1 0 2 0 1 2 0 0 0 2 0 1 0 0 1 0 1 0 1 0 0 2 0 0 0 1 1 0 1 0 1 1 1 1 0 0 0 1 0 0 0 0 0 0 2 0 0 0 1 1 0 0 0 0 0 0 0 1 0 1 1 0 0 0 2 0 2 0 1 1 2 0 0 1 1 1 1 1 0 0 0 1 1 1 1 1 2 2 1 2 0 0 0 2 0 1 0 1 1 1 1 0 1 1 0 0 0 2 0 2 0 0 0 2 0 0 1 0 2 0 0 1 1 1 1 2 2 0 0 2 1 1 0 1 0 0 0 2 0 0 1 2 1 0 0 2 2 2 2 0 0 0 0 0 0 1 0 0 0 0 2 1 1 1 1 0 0 1 0 1 0 2 0 0 0 1 1 0 1 0 2 1 0 0 1 1 0 2 0 0 2 0 2 1 0 0 2 1 0 1 1 1 0 1 0 2 0 1 1 0 0 0 0 0 1 2 0 1 0 1 0 0 2 0 2 1 2 1 0 1 0 1 0 0 0 1 1 0 0 0 2 0 1 1 1 1 1 1 0 2 2 1 1 1 0 0 0 0 0 1 1 0 1 0 0 2 1 2 1 1 0 1 0 1 1 0 2 0 0 0 1 0 2 1 1 1 1 0 0 0 0 0 0 0 0 1 0 2 0 1 1 1 1 0 1 0 1 0 0 1 0 0 0 0 0 0 0 0 2 2 0 0 0 0 0 1 2 0 1 0 0 0 0 1 0 0 0 0 2 0 0 2 0 1 0 0 0 0 1 0 0 2 2 0 1 0 2 0 0 1 1 1 1 1 0 0 0 0 1 0 2 0 0 0 0 1 2 1 0 1 2 1 0 0 0 2 1 0 0 1 0 1 0 1 0 0 1 1 0 0 0 0 2 0 2 2 0 0 0 2 1 2 0 0 0 1 0 0 2 1 1 1 1 2 2 2 1 0 0 1 1 0 2 0 1 1 1 0 1 0 0 1 1 1 0 1 1 1 1 0 1 1 1 0 0 0 0 2 2 0 1 1 1 1 0 0 2 0 1 2 1 1 0 1 1 0 0 0 0 0 0 0 0 0 0 0 1 0 0 1 1 1 1 0 0 2 0 0 0 0 1 1 0 0 2 0 1 0 0 1 0 1 1 0 0 0 1 1 1 1 0 1 0 0 0 0 0 1 0 2 1 0 0 0 1 0 0 0 1 0 1 1 1 1 0 0 1 2 0 2 0 1 0 0 2 0 1 1 0 0 0 1 0 0 0 0 0 0 2 1 1 0 1 0 2 0 0 1 2 0 1 1 1 1 0 2 1 2 1 2 1 2 1 2 0 0 1 1 0 2 2 0 2 0 2 1 1 2 1 1 0 1 0 0 0 0 0 0 0 1 0 0 0 0 0 1 0 0 0 2 0 0 0 1 0 0 0 0 1 0 0 0 1 1 0 0 0 1 0 1 1 1 1 0 1 0 1 1 0 1 0 0 0 0 0 2 1 0 0 2 1 0 1 0 0 2 0 0 1 1 0 1 1 1 1 0 1 1 1 1 2 2 2 0 1 1 1 2 1 0 1 1 1 0 0 2 2 0 0 1 0 1 2 1 0 0 1 0 2 1 0 2 0 2 2 1 2 0 0 0 0 0 2 1 1 1 1 1 0 0 0 0 0 0 0 2 1 0 0 1 0 0 0 0 2 1 2 0 1 0 0 0 0 1 0 0 0 0 1 0 0 1 0 0 0 0 0 0 0 0 2 1 1 1 0 2 0 0 1 0 0 0 2 0 0 0 1 2 0 2 0 0 1 0 1 2 0 2 1 1 0 0 1 0 0 1 1 1 1 0 2 2 0 0 2 1 1 1 0 1 1 0 0 2 1 0 1 0 0 0 0 0 0 0 0 2 1 0 0 1 0 0 0 2 0 1 0 1 0 1 0 0 0 2 0 0 1 0 0 1 0 1 0 0 1 0 0 1 2 0 1 1 0 0 0 0 1 0 0 0 2 0 2 0 2 1 2 1 0 0 1 1 0 0 0
191 1 2 0 0 0 0 2 2 1 1 1 0 1 0 0 0 2 2 0 1 0 0 1 1 1 1 1 0 0 1 2 2 1 2 0 2 2 0 1 1 0 0 0 1 0 1 0 0 0 0 0 0 1 1 2 0 0 0 1 1 1 0 0 0 1 1 0 0 0 0 0 2 0 1 2 2 0 2 1 0 2 1 1 1 0 0 0 1 1 1 1 1 2 0 2 0 2 2 2 2 0 0 2 0 0 2 1 1 0 0 1 0 1 0 1 0 0 0 2 2 0 1 1 0 0 0 1 1 1 0 0 1 1 0 0 1 0 0 2 1 1 0 0 0 0 0 0 0 0 0 1 1 0 1 0 1 0 0 1 1 2 0 1 1 1 2 0 1 1 1 0 0 2 1 0 1 0 1 1 1 2 0 2 1 0 0 2 2 2 0 2 2 0 2 2 1 2 0 0 0 0 1 0 1 0 2 0 1 1 1 0 0 0 0 2 0 0 1 0 2 2 2 2 0 0 1 0 0 0 1 0 0 0 2 0 0 2 2 1 0 0 2 1 1 1 0 0 1 1 1 1 1 0 0 0 0 1 0 0 0 0 0 0 0 0 0 0 0 0 0 1 0 2 0 0 0 1 1 0 1 1 2 0 0 0 0 1 0 2 1 1 0 2 2 0 0 2 0 2 0 1 2 0 1 1 1 0 1 0 0 0 2 1 2 0 1 1 1 0 0 1 2 1 0 0 0 0 1 0 0 0 0 0 0 0 0 2 1 1 1 2 2 0 0 0 1 0 1 0 0 0 0 1 0 1 1 1 0 2 2 0 1 1 1 0 1 2 2 1 2 0 1 2 1 0 1 0 0 2 1 1 1 1 0 1 1 0 0 0 0 1 0 1 2 0 2 0 1 0 0 1 0 2 2 1 1 1 0 0 0 0 0 1 1 1 0 0 1 0 1 1 1 2 2 2 1 0 0 0 0 0 1 0 1 0 0 0 0 0 0 0 0 0 0 1 1 0 1 0 0 0 0 2 1 1 1 1 1 1 1 0 0 0 0 2 0 2 0 0 0 0 1 2 1 0 0 2 2 0 1 0 1 0 1 1 1 0 2 0 0 2 0 1 1 0 1 2 2 2 0 2 1 1 0 1 2 0 0 1 0 0 0 1 1 0 0 1 1 1 1 2 1 0 1 0 1 0 2 2 0 0 1 1 1 0 0 0 1 0 1 0 1 0 0 1 0 0 1 1 0 1 0 1 1 2 0 0 0 1 1 0 1 0 0 1 1 2 1 0 0 1 0 0 0 0 0 2 0 2 0 0 0 0 0 0 1 2 0 2 0 0 0 1 1 1 1 0 0 1 0 1 1 1 0 0 1 0 0 1 0 0 0 1 1 0 0 0 0 0 0 0 0 0 0 0 2 2 0 0 1 0 0 0 0 0 0 1 1 1 1 1 0 0 1 0 2 0 0 0 0 2 0 0 1 0 0 1 1 0 0 0 1 1 0 1 0 0 2 0 0 0 0 0 0 2 1 1 1 1 1 1 2 0 1 1 2 1 1 2 2 0 0 1 0 0 1 2 0 2 1 1 0 0 2 0 1 2 0 0 1 1 0 0 0 0 1 0 0 0 0 1 1 0 0 2 0 0 2 0 1 0 0 0 0 0 0 0 0 1 0 1 1 1 1 0 1 0 1 1 1 1 1 0 0 0 0 0 1 1 0 0 2 1 0 0 2 1 0 1 0 0 2 1 1 0 1 0 1 1 1 0 1 0 0 2 0 1 0 2 0 2 1 1 1 1 1 1 0 2 0 0 1 2 1 1 0 0 1 1 1 0 1 1 0 1 1 1 1 0 0 0 0 2 0 0 2 0 0 1 1 0 1 2 1 1 0 0 0 0 0 0 1 1 0 0 1 0 0 0 0 2 0 2 0 0 0 0 0 0 0 0 1 0 0 2 0 1 2 0 0 0 0 2 0 1 0 2 0 0 0 1 2 0 0 0 0 0 0 2 0 0 0 1 1 0 1 0 0 0 0 1 2 0 2 1 1 1 0 0 1 0 0 0 0 0 2 2 2 1 0 2 2 1 1 0 1 1 0 1 2 1 0 2 0 0 0 1 0 1 0 2 1 1 0 2 2 0 0 0 2 0 0 0 2 0 2 2 0 0 1 0 0 2 0 0 0 0 0 0 0 0 0 0 0 1 0 0 1 0 0 0 1 1 0 0 0 0 0 2 0 0 0 1 1 0 0 0 0 0 1 2
192 0 1 1 0 1 1 0 1 2 1 0 0 0 0 0 0 1 1 1 1 0 1 1 2 0 0 2 1 1 2 0 0 2 2 1 2 1 0 1 1 0 0 1 2 1 1 0 1 0 1 1 0 2 0 1 0 0 0 0 0 1 0 1 1 1 2 0 1 0 0 1 2 0 0 2 1 0 2 0 2 2 2 1 2 0 1 0 2 2 0 1 0 1 0 2 0 0 0 1 0 0 0 0 2 2 2 1 1 0 0 1 1 1 2 2 2 0 2 0 0 0 2 0 0 0 0 1 2 1 1 0 0 0 1 0 0 0 0 1 1 1 0 0 0 0 0 0 0 0 0 0 0 1 0 0 0 1 0 2 1 0 0 1 2 2 2 0 1 1 0 0 0 2 0 1 0 0 1 1 1 0 2 2 2 2 2 1 0 0 2 1 2 1 2 2 1 1 0 1 1 0 0 1 2 0 0 1 1 0 1 0 1 0 0 2 0 0 0 2 0 0 2 2 0 0 2 0 0 0 0 0 0 0 2 1 1 2 2 0 0 1 1 1 2 2 1 0 0 0 0 0 2 1 0 1 1 1 0 0 0 0 0 0 0 0 0 1 1 0 2 1 0 0 0 0 1 1 1 0 1 2 2 0 2 1 0 0 0 2 1 0 0 2 1 1 0 2 0 2 0 1 2 0 0 1 0 0 0 1 0 1 1 0 1 0 2 1 0 0 0 1 2 2 0 0 0 0 0 0 0 0 1 1 0 0 0 2 0 1 1 1 2 1 0 2 0 0 1 0 0 0 0 1 0 1 0 1 1 0 2 1 1 1 1 1 0 1 2 0 2 0 0 2 1 1 2 0 1 1 1 1 0 0 0 1 1 0 0 1 1 2 1 0 2 0 1 0 1 1 0 1 1 1 0 0 1 0 0 0 0 0 0 2 2 2 0 0 0 0 0 2 0 0 0 1 0 1 1 2 0 1 1 1 1 0 0 1 0 0 2 0 0 0 0 1 0 0 1 2 0 1 0 2 1 0 1 0 1 1 2 0 0 0 0 2 1 1 0 0 2 0 1 1 2 0 1 1 2 1 1 1 1 1 2 1 0 1 2 1 1 2 1 2 1 0 1 2 2 2 0 2 2 0 0 0 2 1 0 1 0 1 1 0 0 1 0 0 2 1 1 2 2 0 1 1 0 0 0 1 1 0 2 0 2 0 1 0 0 0 0 1 2 2 1 2 0 2 0 2 0 0 1 2 1 1 0 1 2 0 0 0 0 1 0 0 1 2 2 0 1 0 1 0 0 0 1 2 0 2 0 0 0 0 1 1 1 2 1 2 0 0 0 0 0 0 0 0 0 0 0 2 0 1 0 0 0 0 0 0 1 1 0 1 1 1 0 1 0 0 1 0 1 0 1 1 1 1 0 0 0 0 0 0 0 1 0 0 0 2 1 1 0 1 1 0 2 0 2 1 0 2 0 2 2 0 0 1 1 1 1 0 0 1 1 1 0 1 0 0 1 2 0 0 1 2 1 0 1 0 0 0 2 0 2 2 2 1 2 1 1 0 1 1 1 0 1 1 0 1 0 1 0 0 1 0 0 2 0 0 0 0 0 0 0 1 0 1 1 1 0 0 1 0 1 1 1 0 0 0 1 0 0 0 0 0 0 0 0 1 1 0 0 0 0 0 0 0 1 1 1 1 1 0 1 1 0 0 0 0 2 2 2 0 0 1 2 1 0 2 1 1 1 1 1 0 2 0 1 0 2 2 0 1 1 1 1 1 1 2 0 1 2 0 1 0 0 1 0 2 0 0 0 0 2 1 0 0 1 2 1 0 1 1 1 2 2 0 1 0 0 0 2 2 0 0 1 0 0 2 1 1 0 1 1 1 0 0 0 0 0 0 1 0 1 1 1 1 1 0 0 1 1 1 1 0 0 0 1 1 1 0 0 0 0 1 0 2 2 0 0 0 1 1 0 0 0 1 1 0 0 1 2 1 1 1 0 0 0 1 1 0 0 1 2 1 1 0 0 0 0 0 0 0 2 1 1 1 0 1 1 0 0 0 0 0 2 1 2 0 0 2 2 1 1 0 2 1 1 0 2 0 0 1 0 0 0 1 0 0 0 1 2 2 2 1 0 0 0 0 1 0 1 0 1 0 1 2 0 0 1 0 0 0 0 1 1 0 2 0 1 0 1 1 0 1 0 2 2 0 0 0 1 1 0 0 1 1 1 2 0 0 0 1 0 1 0 0 0 0 0 0
193 1 1 1 0 0 1 2 2 0 0 0 0 0 0 0 0 2 1 1 0 0 0 2 2 0 2 2 0 0 1 1 1 1 1 1 1 1 0 1 1 1 0 0 2 0 1 0 0 0 0 1 1 0 1 2 0 0 0 1 0 1 0 1 0 0 1 0 1 1 0 1 2 0 0 2 2 0 2 1 0 1 2 0 2 0 1 0 2 2 0 0 1 2 0 2 0 0 0 2 0 0 0 1 0 0 2 1 1 0 0 2 0 0 0 1 1 1 1 1 2 0 1 1 0 1 0 1 2 1 2 1 0 0 0 0 0 0 0 0 0 2 0 0 1 0 0 0 0 0 0 0 1 0 0 0 0 2 0 1 0 0 1 2 0 1 1 0 1 1 0 0 1 1 0 0 0 2 0 0 0 0 1 2 1 1 1 0 0 0 1 0 2 1 2 2 0 2 0 1 1 1 0 0 2 1 2 1 2 0 2 1 2 0 0 2 0 0 1 1 0 0 2 2 0 0 1 0 0 0 0 0 0 0 1 0 0 1 1 0 0 0 2 2 2 2 0 0 1 1 1 1 1 0 0 0 0 1 0 0 0 0 0 0 1 0 0 0 0 0 0 0 0 2 1 1 0 1 1 0 0 1 2 2 2 2 2 1 1 1 1 1 0 2 2 0 1 2 0 1 0 0 2 0 2 1 0 0 1 0 0 1 1 0 1 0 1 0 0 1 0 1 1 1 2 0 0 0 0 1 0 0 0 0 0 0 0 0 0 0 0 0 1 0 0 1 1 1 2 1 0 1 0 0 0 0 1 0 0 0 0 0 2 1 2 1 0 2 1 0 1 1 2 2 2 2 1 2 0 2 0 0 1 1 0 0 1 0 0 0 1 1 1 1 0 2 0 0 0 0 0 0 0 2 1 0 0 0 0 0 0 0 0 1 1 2 1 2 0 2 1 1 0 2 1 1 0 0 0 1 0 0 0 1 1 1 0 1 0 0 1 1 0 0 2 1 0 0 0 0 0 1 0 2 1 1 1 1 1 0 2 0 0 1 0 1 1 1 0 0 1 0 0 1 1 0 1 1 2 0 0 0 0 0 2 0 0 0 2 0 0 2 1 0 1 0 2 1 1 2 0 2 1 1 0 2 1 0 0 0 0 0 0 0 0 1 0 0 2 2 2 2 2 1 0 1 0 1 1 2 1 1 0 0 0 0 1 0 1 2 0 0 1 0 0 0 1 1 1 1 0 0 0 2 1 1 0 0 0 1 1 0 0 0 0 0 0 2 1 1 1 2 1 0 0 0 1 1 0 1 0 0 1 0 0 0 1 0 0 0 0 0 1 0 0 0 0 0 0 0 0 1 1 0 0 0 2 0 0 1 0 0 0 0 2 0 0 0 0 1 1 1 0 0 0 0 2 1 0 0 1 1 0 0 0 1 0 0 0 0 2 0 0 2 2 0 2 0 1 0 1 1 0 1 2 0 0 0 1 0 0 0 1 0 1 2 1 1 0 0 1 0 1 0 1 1 1 1 2 1 0 0 2 1 2 2 1 1 1 1 0 0 0 2 0 0 2 2 0 1 0 1 0 0 1 0 0 2 0 0 1 1 0 0 0 1 0 1 1 1 0 0 0 1 0 1 2 0 1 0 0 0 0 1 0 0 1 0 0 1 0 1 0 0 0 1 1 0 0 0 0 0 1 0 0 1 1 0 1 1 0 0 2 1 0 0 2 1 0 1 0 0 0 1 1 0 0 0 1 1 1 2 2 0 0 2 0 2 1 2 0 1 0 1 1 1 0 0 0 0 1 0 2 2 0 1 0 1 0 1 1 0 0 0 0 2 0 1 2 1 0 2 2 2 0 0 0 0 0 2 1 1 0 0 1 1 0 0 1 0 1 1 0 0 0 0 0 1 0 0 0 2 1 2 0 0 1 0 0 1 0 0 0 0 0 1 0 0 0 0 1 1 0 1 0 0 0 1 0 1 1 0 2 0 0 0 1 1 0 2 0 0 2 1 2 0 2 0 0 1 0 1 2 1 2 1 0 0 0 2 1 0 0 0 0 0 2 0 1 0 0 1 1 1 1 0 1 0 1 1 1 1 1 2 0 0 0 1 0 1 0 2 1 0 0 1 1 1 0 0 2 0 1 0 1 0 1 1 0 0 2 0 2 0 1 1 1 0 2 0 1 0 1 0 0 1 0 0 0 0 0 0 1 1 0 1 1 1 1 1 0 0 0 1 0 0 0 0 0 0 1 1
194 1 0 2 0 0 1 0 1 2 1 0 0 0 0 0 0 1 1 1 1 1 0 2 2 1 0 1 0 1 1 0 1 1 1 0 2 2 0 1 1 0 0 0 1 1 1 0 1 0 0 0 1 0 1 2 0 0 0 1 1 1 0 2 0 0 1 0 1 0 0 2 1 0 2 1 1 0 2 0 2 2 2 0 2 0 0 0 1 1 0 0 1 1 0 1 1 2 2 2 2 0 1 0 1 1 2 1 1 0 0 2 0 1 1 2 0 0 0 2 2 0 1 1 0 0 0 1 1 1 0 0 0 0 1 0 0 0 0 2 0 2 0 0 2 0 0 0 0 0 0 1 1 0 0 0 1 1 0 0 0 1 0 2 0 1 1 0 0 2 0 1 0 2 0 0 0 0 1 1 1 1 1 2 1 1 1 2 1 0 2 0 1 1 1 0 2 2 1 1 1 0 0 1 2 0 2 0 0 0 1 0 1 0 0 2 1 0 0 1 1 1 2 1 1 0 0 0 0 0 0 0 0 0 1 0 0 1 1 0 0 1 2 0 2 2 2 0 0 1 1 1 1 0 1 1 1 2 2 0 0 0 0 0 0 0 1 0 1 0 0 0 1 1 0 0 0 2 2 0 1 2 2 2 2 2 2 2 0 2 2 0 0 2 2 0 1 0 0 0 0 0 1 1 0 0 0 0 1 0 0 2 2 1 2 0 2 1 0 2 1 2 2 0 2 0 0 0 0 0 0 1 0 0 0 0 0 0 0 0 0 1 1 0 0 2 0 1 1 1 1 1 0 0 0 0 2 1 0 2 2 0 1 1 1 0 2 1 2 0 1 1 0 2 1 0 2 0 0 2 2 0 0 0 0 1 1 0 0 0 0 1 1 0 2 0 2 1 1 0 0 1 0 1 1 0 2 0 0 0 0 0 0 0 0 2 2 0 0 0 0 1 0 2 1 2 1 0 0 1 0 1 0 2 2 2 0 0 1 0 1 0 0 0 0 1 0 0 0 0 0 0 0 2 0 0 1 0 1 0 1 0 0 0 0 2 0 2 0 1 1 1 1 1 0 0 0 2 1 0 1 0 1 0 1 0 1 1 2 1 1 2 1 1 0 0 1 1 1 2 0 2 2 1 0 1 1 2 1 0 0 1 0 1 1 0 0 0 0 0 0 2 2 0 1 1 0 0 1 2 1 0 1 0 1 0 1 0 2 0 2 0 1 0 0 1 0 1 1 2 0 0 0 2 0 1 0 0 1 1 1 0 0 0 0 1 0 1 1 0 1 1 1 0 1 0 1 2 0 0 0 0 1 0 0 0 2 1 1 1 0 0 1 0 0 1 0 1 1 0 0 2 0 0 0 0 1 1 0 0 0 0 0 1 1 0 0 0 1 0 0 0 0 0 0 0 2 1 0 0 0 0 1 0 0 1 1 0 0 2 0 1 0 0 0 0 2 0 1 0 0 2 0 0 1 0 0 0 1 1 1 0 1 2 0 0 2 2 0 0 0 2 0 0 0 1 1 0 0 0 1 0 2 0 1 2 0 1 1 2 2 0 1 2 1 0 2 2 0 2 1 1 0 0 0 0 0 2 0 0 0 0 0 0 0 0 1 1 1 1 0 0 1 0 0 1 1 0 2 0 1 1 0 1 0 0 1 0 0 0 0 0 0 0 0 0 0 1 1 0 0 0 1 1 1 2 0 0 1 0 1 1 2 0 0 1 2 2 0 0 0 0 1 0 0 0 0 0 0 0 2 2 1 2 1 0 1 2 2 1 0 0 1 0 1 0 1 1 0 1 0 0 0 2 1 0 2 0 0 2 2 0 0 1 0 2 1 0 2 2 0 2 1 2 0 0 1 0 0 2 0 2 0 1 0 1 0 0 1 0 0 0 2 0 0 1 2 1 0 0 1 1 1 1 1 0 1 0 1 1 0 0 0 0 0 0 0 0 0 0 0 0 0 0 0 0 0 0 1 1 2 0 2 0 0 0 0 0 1 2 0 0 1 1 2 0 2 0 0 0 0 2 2 0 1 2 0 0 0 0 0 0 0 0 0 0 2 1 1 0 1 0 2 0 0 0 0 2 1 0 2 1 0 1 0 0 0 1 1 0 0 1 2 1 0 1 1 0 0 0 2 0 2 0 0 0 0 0 0 0 2 0 1 0 1 2 1 0 0 0 0 0 0 0 0 1 0 1 2 0 2 2 1 1 0 0 1 0 0 2 0 0 0 2 0 0 0 0 0 0 0 1
195 0 1 2 0 0 2 0 1 1 0 0 0 1 0 0 0 1 0 1 1 0 1 2 2 0 2 1 0 1 0 1 0 1 1 1 1 2 0 1 1 1 1 0 1 1 1 0 0 0 0 0 2 0 0 0 1 0 0 0 1 2 0 1 0 0 1 1 2 0 0 2 2 0 0 2 2 1 2 2 0 2 1 1 0 0 0 0 2 2 0 1 1 0 1 1 0 2 2 2 2 0 0 1 1 2 2 1 1 0 0 1 0 2 0 2 0 0 0 2 2 0 2 0 0 0 0 0 1 1 0 0 0 0 0 0 0 0 0 2 0 2 0 0 0 0 0 0 0 0 0 2 0 0 0 2 1 2 0 2 1 0 0 2 1 2 1 0 0 1 1 1 1 1 1 0 1 0 1 1 1 1 1 1 1 1 1 1 0 0 0 1 2 1 2 2 0 1 0 1 0 0 1 0 1 0 2 0 1 0 2 0 1 0 0 2 0 1 1 1 1 1 1 1 1 0 1 1 0 0 0 0 0 0 2 0 0 2 2 2 0 0 1 1 1 1 0 0 0 0 0 0 1 1 0 0 2 1 0 1 1 1 0 0 2 1 0 0 1 0 1 0 0 1 0 1 0 2 2 0 1 1 2 0 2 1 1 0 0 2 0 1 2 2 2 2 0 1 1 0 0 0 2 0 0 1 0 0 0 0 0 1 1 0 1 0 1 0 0 1 0 1 0 1 1 0 0 0 1 0 0 0 1 1 0 0 0 0 0 1 1 1 1 2 0 1 1 0 0 1 1 0 0 1 0 1 1 0 0 1 1 0 1 0 1 0 0 1 2 0 2 0 0 2 0 0 0 2 2 0 0 2 2 2 0 1 1 0 0 0 0 0 0 0 2 1 1 0 2 1 0 2 0 2 2 0 2 0 0 0 0 0 0 1 1 2 1 0 0 0 0 0 2 1 1 2 1 2 2 0 0 1 0 2 1 1 0 0 1 0 1 0 0 2 0 1 0 0 2 2 0 1 0 2 1 0 1 1 1 2 1 0 1 0 0 1 1 1 0 0 2 0 1 2 0 0 0 2 2 0 0 0 0 0 2 0 0 1 2 1 1 2 1 1 0 0 0 1 2 1 1 1 1 1 0 1 2 1 1 1 0 0 0 1 1 0 0 0 1 0 1 2 2 0 1 1 0 0 0 1 1 1 0 0 0 0 1 0 1 1 1 0 1 1 1 2 0 2 0 2 0 0 0 1 2 1 0 0 1 0 0 0 0 0 0 2 2 2 2 0 1 0 1 0 1 0 1 2 0 2 0 0 0 0 0 0 0 1 1 1 0 1 1 1 1 0 1 0 0 0 0 2 0 0 0 0 1 1 1 2 0 0 0 0 2 0 0 0 1 1 0 1 1 1 1 0 2 2 0 0 0 0 1 0 0 1 0 0 0 2 1 1 0 0 2 0 0 0 1 0 0 1 0 0 1 1 0 1 2 0 0 0 2 1 1 1 0 2 0 0 0 0 0 0 0 2 1 0 0 0 0 0 1 1 1 1 0 1 2 1 1 0 1 1 1 0 1 2 0 2 1 0 0 0 1 0 1 2 0 0 0 0 0 1 0 1 0 0 0 0 0 0 0 0 0 2 0 0 0 0 1 0 0 0 0 1 1 0 0 0 0 0 0 0 2 0 2 2 1 1 1 1 0 0 0 0 1 0 1 1 0 0 1 0 0 1 1 2 0 2 0 1 2 0 0 1 0 0 1 1 1 1 0 0 0 2 0 2 1 1 1 1 1 1 2 1 0 1 0 1 0 0 1 2 1 0 0 0 0 2 2 1 0 2 0 2 2 0 2 0 1 1 1 2 0 0 1 0 0 2 1 1 0 1 1 1 0 0 1 0 0 0 1 1 0 0 1 0 0 0 0 2 1 1 1 0 1 1 1 1 1 0 0 0 0 0 0 0 2 0 0 0 0 1 0 1 0 0 0 0 1 0 1 0 0 1 0 0 0 2 1 0 1 2 2 0 2 0 0 0 1 2 2 0 2 1 1 0 0 0 0 0 1 1 2 2 0 1 2 0 0 2 1 0 0 0 1 0 0 0 2 0 0 2 0 0 0 0 0 1 0 0 1 1 1 1 1 1 0 1 1 0 2 0 1 1 1 2 0 0 2 0 2 0 0 0 0 0 2 0 1 0 0 0 0 1 1 1 1 0 0 0 1 2 0 1 1 0 0 0 0 0 0 0 0 0 1 0 0 0 1 0
196 1 2 1 1 0 1 1 1 1 0 1 0 0 0 0 0 1 1 1 1 1 0 1 1 1 1 1 1 1 1 1 1 2 2 0 2 1 0 1 1 1 0 1 2 1 0 0 0 0 0 1 0 0 2 2 0 0 0 0 0 1 0 1 0 1 0 0 1 1 2 1 2 0 1 2 2 0 2 0 1 2 1 1 1 0 1 0 2 2 0 1 2 1 0 2 0 1 1 2 1 0 0 1 1 1 1 2 0 0 0 1 0 0 0 1 0 0 0 2 2 0 1 1 0 0 0 1 2 2 1 0 1 1 0 0 1 0 0 1 0 2 0 0 2 0 0 0 0 0 0 1 0 0 0 0 1 1 0 1 1 0 0 2 1 1 1 0 2 0 0 0 0 2 0 0 0 0 0 1 1 1 0 0 0 0 0 2 0 0 1 2 1 0 1 1 1 2 1 1 1 1 0 2 2 0 1 1 0 0 2 0 1 0 1 1 0 1 1 2 0 0 2 1 1 1 0 0 0 0 0 0 0 0 2 0 0 2 2 1 0 0 2 2 2 2 0 0 0 0 0 0 0 0 1 1 0 0 0 0 0 0 0 0 1 0 0 1 0 0 1 1 0 0 0 0 0 1 1 0 0 1 0 0 2 1 0 0 1 2 1 2 0 2 2 0 1 1 0 1 1 0 2 0 0 0 0 0 1 0 1 1 2 0 0 0 2 2 0 0 0 2 2 2 0 0 0 1 0 2 0 0 0 0 0 0 0 2 0 2 1 1 1 2 1 1 1 1 1 1 1 1 0 0 0 0 0 1 0 2 2 0 1 1 1 0 0 0 0 0 0 2 0 2 0 0 1 2 0 2 1 1 2 2 0 1 1 1 1 0 0 0 1 0 2 0 0 1 1 1 0 1 0 1 0 0 1 1 0 0 2 0 0 0 1 2 1 0 0 0 1 2 0 1 0 2 0 2 2 1 0 0 1 1 1 0 0 1 1 0 1 0 0 2 0 2 1 0 1 0 0 0 0 2 0 0 0 1 0 1 2 0 0 0 1 2 0 2 0 0 0 0 2 1 1 0 1 1 2 0 1 1 0 0 2 1 0 0 2 0 1 0 1 1 1 0 1 2 2 1 1 1 2 1 1 0 2 2 0 1 0 1 1 0 0 2 1 0 0 1 1 1 2 1 0 1 0 1 0 2 0 1 1 0 1 0 1 0 1 1 0 1 1 1 1 2 0 0 2 1 0 0 1 2 0 0 0 0 2 1 0 0 0 0 0 1 1 1 1 1 1 1 1 0 1 0 1 1 0 0 1 0 1 0 0 0 1 1 1 1 0 0 0 0 0 0 0 1 0 1 1 1 0 1 0 1 1 0 0 2 0 1 0 1 0 1 1 0 1 0 0 0 0 0 0 0 2 2 0 0 1 0 1 0 0 0 0 0 1 1 1 0 0 2 2 0 1 1 0 0 0 0 0 1 2 0 0 0 1 0 0 0 1 0 1 2 0 1 1 0 0 2 1 0 0 2 0 1 1 1 0 1 2 1 2 2 1 2 0 1 2 0 0 0 0 0 1 2 0 1 0 1 0 0 2 0 1 2 0 0 0 0 0 0 0 1 0 0 1 0 0 1 0 1 0 1 2 0 1 0 0 0 1 0 0 1 1 0 1 1 0 1 1 1 1 0 1 0 0 0 0 0 0 1 1 0 0 0 0 0 0 0 1 0 1 0 2 2 0 1 0 0 1 0 0 0 0 0 0 0 2 2 0 0 0 1 0 2 1 1 1 1 2 0 2 0 1 1 0 1 1 0 1 2 1 0 1 0 1 2 1 0 1 1 0 1 1 1 2 0 2 1 1 2 0 0 1 0 1 2 2 1 1 1 0 0 1 0 2 0 0 1 0 0 0 0 0 1 1 0 0 1 1 2 0 1 0 0 0 0 0 0 0 0 0 1 1 0 1 0 0 0 0 1 0 1 0 2 0 0 0 2 2 0 0 0 1 0 0 2 0 0 1 0 2 0 2 0 1 1 1 2 1 1 2 2 0 1 1 1 1 0 2 0 2 2 0 0 1 1 0 1 2 1 0 0 1 1 0 1 2 0 0 1 0 0 0 0 1 2 0 0 0 1 0 0 1 1 0 1 2 0 0 0 2 0 2 1 0 0 2 0 1 0 1 0 1 0 1 0 1 0 0 0 0 0 1 2 2 0 0 0 0 1 0 0 1 0 0 1 1 0 0 0 0 0 0 0 0 0 0 0
197 0 2 0 0 0 0 0 0 2 2 0 0 0 0 0 0 0 0 0 0 0 0 2 2 0 2 2 1 1 2 0 2 2 0 2 0 0 0 0 0 2 1 0 1 1 0 0 0 1 1 1 1 0 0 1 1 0 1 1 1 2 0 1 0 1 2 0 1 1 1 1 1 0 1 1 1 0 2 0 1 2 1 1 1 0 0 1 1 1 0 0 0 1 0 1 0 1 0 1 0 0 0 2 0 0 2 1 1 0 0 2 0 2 0 2 0 0 0 2 2 0 0 2 0 1 0 1 1 0 1 0 0 0 0 0 0 0 1 0 1 1 0 0 1 0 1 0 0 0 0 1 0 0 0 1 2 1 0 1 0 1 2 2 1 2 1 0 0 1 0 1 0 2 0 0 0 0 0 0 0 1 0 2 0 0 0 1 0 0 2 1 0 0 0 2 2 1 0 0 0 0 0 2 2 0 2 0 0 0 0 0 1 0 0 2 1 0 1 0 1 1 2 2 0 0 0 0 0 0 0 0 0 0 0 0 0 2 2 1 0 0 2 2 2 2 0 0 0 0 0 0 1 0 0 0 1 0 0 0 0 0 1 0 1 0 1 0 1 0 0 0 0 2 0 0 0 0 0 0 0 1 1 0 1 1 0 0 1 2 1 0 1 2 2 1 1 0 0 0 0 0 2 0 0 0 0 1 1 0 1 2 2 0 2 0 1 0 0 1 0 2 2 1 0 0 0 0 1 0 0 1 1 0 0 0 0 0 0 2 0 2 2 2 1 0 1 0 0 0 0 0 0 1 0 1 1 1 0 0 1 1 1 0 1 1 0 2 2 0 2 0 0 2 0 1 2 1 0 2 0 1 1 1 0 1 1 0 0 0 0 2 1 0 1 1 1 1 0 0 0 0 0 2 1 0 0 0 0 0 0 0 1 1 2 2 1 1 0 1 1 1 0 1 1 1 1 0 0 0 0 0 0 2 0 0 0 2 1 1 1 0 0 1 0 2 0 1 2 0 0 2 0 2 0 0 0 0 1 2 1 0 1 0 0 0 0 2 0 0 0 0 2 2 0 2 0 2 2 2 1 0 0 0 1 1 0 1 2 1 1 2 1 2 0 0 1 2 2 0 2 2 1 1 0 1 2 1 1 0 0 0 0 2 2 0 0 0 2 2 2 2 1 1 0 0 1 1 1 2 1 1 1 1 1 0 1 0 0 2 0 1 2 1 1 1 0 2 0 2 0 0 1 2 0 1 0 0 0 1 1 0 0 0 0 1 1 1 1 0 1 1 0 0 0 0 0 2 0 2 0 0 1 0 0 0 1 1 1 1 0 0 1 1 1 1 1 1 1 0 0 2 0 1 0 0 0 1 0 0 1 0 0 1 0 1 1 0 0 0 0 0 0 0 0 0 2 1 0 0 1 0 1 1 0 0 1 1 1 1 2 1 0 2 2 0 1 1 0 0 0 2 0 0 1 0 0 0 1 0 0 0 1 0 0 2 1 1 0 0 1 1 0 0 0 0 2 0 2 0 0 1 1 0 1 1 0 0 2 2 1 0 1 1 1 0 1 2 0 1 1 0 0 0 2 0 1 1 0 0 1 0 0 1 0 0 0 1 1 1 0 0 1 0 0 1 1 0 1 0 1 0 0 0 0 0 1 0 0 1 1 0 0 0 0 1 1 1 0 0 0 0 0 1 0 1 1 0 2 2 0 0 2 1 0 1 2 2 0 1 0 1 2 0 0 1 1 1 1 1 2 2 1 1 1 1 1 1 0 2 0 2 1 0 0 0 0 1 0 1 0 0 0 1 2 0 2 0 0 2 2 1 2 0 1 1 1 2 2 0 2 1 0 2 0 0 0 0 0 1 0 1 2 2 0 0 0 0 1 0 0 0 1 0 0 0 0 2 1 1 0 0 1 2 0 1 1 0 0 0 1 1 0 0 0 1 1 0 1 0 0 0 1 1 0 0 0 1 2 2 2 0 2 0 0 0 0 0 1 2 1 0 2 0 0 0 2 0 0 1 0 2 2 2 2 2 0 0 0 0 0 0 0 0 0 0 2 2 2 0 0 2 2 1 0 0 0 2 0 0 2 0 1 2 1 0 0 1 0 0 0 0 1 1 0 1 2 0 0 1 2 0 1 0 1 0 1 2 0 0 0 1 1 1 0 0 0 0 1 0 0 1 0 0 0 1 0 1 2 0 0 0 0 1 0 0 0 1 0 2 1 0 0 2 0 0 0 0 0 0 0 1
198 0 2 1 0 0 1 2 2 1 1 1 0 0 0 0 0 2 1 1 1 1 0 2 2 0 1 2 0 0 1 1 2 1 1 1 1 1 0 1 1 1 0 1 2 2 1 0 0 0 1 1 1 1 0 2 0 0 0 0 0 1 0 1 0 0 1 0 2 0 0 1 2 0 0 2 2 0 2 0 1 1 2 0 2 0 1 0 1 1 0 1 0 1 0 0 0 0 0 0 0 0 0 1 1 1 1 1 1 0 0 2 2 2 2 2 2 0 2 0 0 1 1 1 0 1 0 0 2 0 1 0 0 0 0 0 0 0 0 1 0 2 0 0 0 0 0 0 0 0 0 2 0 0 0 1 2 1 1 2 1 2 0 2 0 1 1 0 2 0 0 0 0 2 0 0 0 0 0 0 0 0 2 2 2 2 2 1 1 0 2 0 1 1 1 0 0 2 0 0 0 1 0 0 2 0 2 0 0 1 1 0 1 0 0 2 0 0 1 1 1 1 1 1 1 0 0 0 0 0 0 0 1 1 1 1 1 1 2 0 0 1 2 1 1 1 0 0 1 1 0 0 1 1 1 0 0 1 0 0 0 0 0 0 1 1 1 1 1 0 0 2 0 1 0 0 0 1 1 0 0 1 1 1 2 1 1 0 2 2 2 2 0 2 2 1 1 0 0 0 0 2 2 0 1 0 0 0 0 0 0 1 2 0 2 0 1 0 0 0 1 1 1 2 1 0 0 0 1 0 0 0 0 0 0 0 0 2 0 1 1 1 1 1 0 0 1 0 0 1 1 0 0 0 0 0 0 0 0 2 2 0 2 1 2 0 1 2 2 0 2 0 0 2 0 0 0 1 0 2 0 1 1 1 0 1 0 0 0 0 0 1 1 1 2 0 1 1 0 0 0 0 0 2 2 2 0 0 0 0 0 0 0 1 1 2 0 0 0 0 0 2 0 1 1 2 0 2 2 2 0 0 0 0 1 2 0 1 0 0 2 0 0 0 0 1 0 0 2 1 0 1 0 2 1 1 1 1 1 1 1 0 0 0 0 2 0 2 0 1 1 1 1 1 2 0 2 2 1 0 2 0 2 1 0 0 1 1 2 0 0 2 1 0 2 0 2 2 1 1 2 1 1 1 0 1 1 1 0 1 0 0 1 1 1 0 0 0 2 2 2 2 2 0 1 1 1 1 1 2 1 0 0 0 0 0 1 1 1 0 1 1 1 1 1 1 0 1 1 1 0 0 0 1 1 0 2 2 0 0 0 1 0 0 0 0 0 2 1 0 1 1 0 0 0 0 0 0 0 0 0 0 1 0 1 1 2 1 0 0 0 0 0 0 0 0 0 0 0 1 0 1 1 1 0 0 0 1 0 2 2 0 0 0 1 0 0 0 0 0 0 0 0 0 0 0 2 1 0 0 0 0 0 0 0 1 0 0 0 1 1 0 0 1 2 0 2 0 2 1 0 1 0 0 1 0 0 1 1 0 0 0 2 0 1 2 1 0 1 0 1 1 0 0 0 2 1 1 1 0 0 0 2 2 2 1 1 0 2 2 1 0 1 1 0 0 0 1 0 1 0 0 1 0 1 0 0 0 1 0 0 0 0 0 0 0 0 1 1 1 0 0 0 0 1 2 0 0 1 0 1 1 0 0 0 0 0 1 1 2 1 0 0 0 1 1 1 1 0 0 0 0 1 1 1 0 0 0 0 0 0 0 1 0 0 1 1 1 0 0 0 0 1 0 0 1 2 0 0 1 0 1 2 0 0 2 0 1 0 2 0 2 1 1 2 1 1 0 0 1 0 0 1 1 1 0 2 1 1 1 1 0 1 0 1 2 1 2 1 0 1 0 1 2 0 0 0 0 0 2 1 1 0 1 0 1 0 0 0 0 0 0 1 1 0 0 1 1 0 1 0 1 1 2 0 1 0 0 0 0 0 0 1 0 0 0 1 2 2 0 1 2 1 1 0 0 0 0 0 1 2 0 2 0 0 0 1 0 0 2 0 0 1 1 2 0 2 0 0 0 0 2 1 0 2 2 0 0 0 1 1 0 1 0 1 1 1 0 2 0 1 1 2 0 2 0 1 2 0 0 2 1 0 2 0 0 0 2 0 0 0 0 1 1 1 2 1 0 0 0 2 0 2 0 0 0 0 2 0 1 1 1 1 1 0 0 0 0 1 0 1 0 0 0 0 2 0 0 0 0 0 0 1 2 1 2 2 0 0 1 0 0 1 2 0 0 0 0 1 0 0 0
199 1 0 2 0 1 1 1 1 1 1 0 0 1 0 0 0 2 1 0 0 0 0 1 1 1 2 1 1 1 1 1 0 2 2 0 2 2 0 1 0 1 0 1 2 1 0 0 0 0 0 0 0 0 2 2 0 0 1 0 1 2 0 1 0 0 1 0 1 0 0 0 2 0 0 2 2 0 2 0 1 2 1 1 0 0 0 1 2 2 1 1 1 1 0 2 0 0 0 0 0 1 0 1 1 1 2 2 0 0 0 1 2 2 1 2 1 0 1 2 2 0 1 1 0 1 0 2 2 2 1 1 0 1 2 1 0 0 0 2 1 1 0 0 0 0 0 1 1 1 0 0 0 0 1 1 1 0 0 0 0 1 0 2 1 2 2 1 0 1 0 1 2 0 0 0 1 0 2 2 2 1 0 2 0 0 0 1 1 1 0 2 2 0 1 2 1 2 1 1 1 1 0 0 2 0 2 0 2 0 2 0 1 0 0 2 0 1 1 0 1 1 2 2 0 0 2 0 0 0 0 0 0 0 1 0 0 2 2 1 0 1 2 2 2 2 0 0 1 1 1 1 2 1 0 1 1 2 0 0 0 0 0 0 1 0 0 1 1 1 0 2 0 2 0 0 0 1 1 0 0 0 2 1 2 2 0 0 2 2 1 1 2 2 2 2 0 0 0 0 1 0 2 0 0 1 0 1 1 0 1 1 2 1 1 0 2 0 0 1 0 1 0 1 1 0 1 0 1 0 0 0 0 0 0 0 0 1 0 1 1 1 2 2 0 0 2 0 0 1 1 0 1 0 1 0 0 0 0 1 1 0 2 2 1 0 1 1 2 0 2 0 1 2 1 1 1 1 1 1 1 1 0 0 0 0 1 0 0 0 0 1 1 1 1 2 1 0 0 0 0 0 0 2 2 0 0 0 0 0 0 0 0 0 0 1 0 1 0 0 0 0 0 1 0 1 0 0 0 0 0 0 0 2 1 1 0 0 0 0 1 0 1 1 0 2 1 0 1 0 0 1 0 2 0 0 0 1 1 2 1 0 0 1 1 1 0 1 0 0 2 0 1 2 1 0 1 0 2 0 0 0 0 0 2 1 0 1 1 0 1 1 1 2 1 0 0 2 2 2 0 2 2 0 1 1 1 1 1 1 0 0 0 0 0 1 0 0 0 0 0 2 2 0 1 0 1 1 0 2 1 1 1 0 1 0 0 1 2 1 1 0 0 0 1 0 0 1 1 2 1 1 1 1 1 2 1 1 1 1 1 0 0 0 0 2 2 1 0 1 0 0 0 0 0 0 0 1 0 1 0 0 0 0 1 0 0 1 1 1 0 0 0 0 0 2 0 0 0 1 0 1 0 1 0 0 1 1 1 1 0 0 0 1 1 1 1 0 0 0 0 0 0 0 0 0 2 0 0 0 0 0 0 0 0 0 2 0 0 0 0 0 0 1 1 0 2 0 2 0 0 2 0 0 2 0 0 1 1 0 0 0 0 1 0 1 1 0 2 0 0 0 1 0 0 1 1 1 0 0 0 0 1 0 0 0 1 2 1 1 2 0 0 1 0 0 1 2 0 2 1 0 0 1 1 0 1 2 1 0 0 0 0 0 1 1 1 2 2 2 0 0 1 0 0 1 1 0 0 0 1 0 0 1 0 0 1 0 0 0 0 0 0 0 0 0 0 0 1 1 1 1 1 1 1 0 0 0 0 0 0 0 2 0 0 1 2 1 0 2 0 0 2 0 1 1 2 0 1 1 1 1 0 0 1 1 1 1 1 1 0 1 0 1 1 1 0 1 0 2 0 0 0 1 2 1 2 0 1 2 2 0 0 0 0 2 0 1 2 0 1 2 1 2 0 0 0 0 0 2 0 2 1 1 0 0 0 0 1 0 0 1 0 0 0 0 0 1 0 0 1 1 0 2 0 0 0 0 1 1 0 1 0 0 0 0 1 0 2 1 1 0 0 1 0 0 0 0 0 0 2 0 2 1 1 1 0 0 1 2 0 0 2 1 2 0 2 0 0 1 0 2 2 0 2 2 0 0 0 1 0 0 1 1 2 2 0 0 2 1 0 2 2 1 1 0 0 2 2 0 0 0 0 2 0 0 0 1 1 0 0 0 1 0 0 2 1 0 0 0 2 0 0 0 2 0 2 2 0 0 2 0 1 0 0 0 1 0 2 1 0 1 1 1 0 0 0 2 2 0 0 0 1 1 0 0 1 0 2 1 0 1 0 2 2 0 0 0 1 0 1 1
[truncated: 1,606,808 more chars]
