# Supplementary material for: KNN-MDR: a learning approach for improving interactions mapping performances in genome wide association studies
Source: BMC Bioinformatics. 2017 Mar 21;18:184. doi: 10.1186/s12859-017-1599-7 (PMC5361736; doi:10.1186/s12859-017-1599-7)
Supplement: Supplementary file 3 — The data set(s) supporting the results of Table 2. (ZIP 28603 kb) [file 12859_2017_1599_MOESM3_ESM.zip › 3/SINAN/S21/mkallsimul.dat]

1 1 0 1 0 0 2 1 1 1 1 1 0 1 1 0 0 0 0 0 1 0 2 1 1 1 1 2 0 1 1 1 1 2 0 1 1 1 0 0 1 1 0 1 0 0 1 0 1 1 0 0 1 2 0 0 1 0 0 0 1 1 0 1 0 2 0 0 1 1 0 1 0 2 0 2 2 0 1 1 1 2 2 0 0 0 0 1 0 1 0 0 1 1 0 0 0 2 0 2 1 2 0 0 0 0 2 1 1 1 1 2 1 2 1 2 1 0 0 2 2 0 1 1 1 1 1 0 0 0 1 1 0 0 0 0 0 0 0 0 0 1 0 0 1 0 1 1 1 0 0 0 0 0 0 1 1 1 0 1 2 0 1 1 2 2 0 0 1 2 1 0 1 1 2 1 0 0 0 0 0 0 0 2 0 0 2 1 0 0 0 1 2 1 2 0 0 0 0 0 2 0 0 1 2 2 1 0 2 0 2 1 0 0 0 2 1 0 2 2 0 0 0 0 0 0 0 0 0 2 0 0 1 1 1 0 0 2 0 0 0 1 2 1 0 0 0 0 0 0 0 1 0 0 1 1 0 0 0 0 0 0 0 1 0 0 0 0 2 0 2 1 0 1 0 1 0 2 2 0 0 1 2 1 0 0 1 1 0 2 0 1 1 2 2 0 0 1 1 2 2 0 2 0 0 0 1 1 2 2 1 2 1 1 1 0 1 1 1 1 0 0 1 2 1 0 0 2 2 0 2 0 0 0 0 0 0 2 0 0 0 1 2 1 0 2 0 0 0 1 1 0 1 1 1 0 2 0 0 2 0 2 1 0 0 2 0 1 2 0 0 0 0 2 0 1 2 2 0 0 0 1 0 1 0 1 1 1 1 1 2 2 0 0 1 0 0 0 1 1 1 1 0 0 0 0 2 0 0 2 0 0 0 0 1 1 0 1 0 0 0 0 0 2 0 0 0 0 1 0 1 0 0 2 0 2 0 0 0 0 2 0 1 2 0 2 0 0 1 0 0 0 0 2 0 0 1 0 0 0 0 0 0 1 0 1 1 1 0 1 0 1 1 1 0 1 0 1 2 0 1 1 0 2 2 2 2 0 0 1 1 1 0 1 1 0 0 0 0 2 0 1 0 2 0 2 1 0 0 2 0 1 1 0 0 0 1 1 0 1 1 2 1 0 0 1 1 0 1 2 0 0 0 0 0 0 2 1 1 1 0 1 0 1 1 0 0 2 0 2 1 1 1 2 2 0 0 1 1 1 0 0 0 0 0 0 0 2 1 0 0 2 0 0 1 0 2 2 2 2 2 0 0 0 0 0 1 0 1 2 0 0 0 1 2 0 1 1 0 0 1 1 0 0 0 2 2 2 0 2 1 0 0 0 2 0 0 0 0 0 0 0 0 1 0 0 0 1 0 0 1 2 0 0 2 1 2 0 2 0 2 2 1 1 0 0 1 1 0 0 0 2 0 1 0 2 0 1 2 0 0 0 0 1 1 2 0 2 0 1 0 1 0 1 1 1 1 2 1 1 0 0 0 2 2 2 1 2 0 1 1 1 0 0 0 0 0 1 0 1 0 1 0 1 2 0 1 1 1 0 1 0 0 0 0 0 0 1 0 0 0 0 0 0 1 2 0 0 1 1 1 1 0 1 2 1 2 0 0 0 0 0 0 0 0 1 1 1 0 1 1 1 0 0 0 0 0 0 1 0 0 0 2 0 1 0 1 1 1 2 0 0 1 1 1 0 0 2 2 2 1 1 1 0 1 0 1 2 0 2 0 2 0 1 0 1 0 1 1 2 0 0 0 2 1 2 2 1 0 1 0 0 2 2 0 0 0 0 2 2 2 2 0 2 0 0 0 1 0 2 1 1 2 1 0 1 0 0 0 0 0 0 1 1 0 0 1 0 0 0 2 0 0 0 1 0 1 0 0 1 0 1 0 0 0 1 1 1 2 1 1 0 1 1 0 2 0 1 2 1 1 1 2 0 0 0 0 1 1 0 0 2 0 1 2 1 1 0 0 0 1 0 0 1 1 1 0 0 0 1 0 0 0 0 0 2 2 0 0 0 0 0 0 1 0 1 0 2 0 0 0 1 1 1 0 0 0 1 1 0 0 1 0 1 0 1 2 1 0 1 2 0 2 0 1 0 1 1 0 1 0 1 1 0 1 0 1 0 1 0 0 0 0 1 0 0 1 2 2 0 0 0 0 0 0 0 0 0 0 1 1 1 0 0 0 0 1 1 2 1 1 1
2 0 0 1 1 0 1 2 2 0 1 1 1 1 0 0 0 0 2 0 1 0 1 1 1 1 0 2 0 0 1 0 0 0 1 1 1 2 0 0 0 0 0 1 0 1 0 0 2 0 0 0 1 2 0 1 0 0 0 1 1 1 0 2 1 0 2 1 2 0 0 2 2 2 1 2 1 0 2 0 1 2 1 1 2 0 0 2 2 2 1 2 0 1 1 0 1 1 0 2 1 2 0 0 1 1 2 0 0 2 2 2 1 2 1 2 1 1 0 1 2 1 2 2 2 2 2 0 1 0 0 0 0 0 1 0 1 0 0 0 1 2 0 0 1 1 0 0 1 1 0 0 1 0 1 0 0 1 0 0 1 2 2 0 2 2 0 1 0 1 1 0 2 0 1 2 0 0 0 1 1 1 0 2 2 1 1 1 0 1 0 1 2 2 0 1 2 0 0 0 1 0 0 2 2 0 0 1 1 0 0 2 1 0 0 2 0 0 1 0 2 1 1 1 0 1 1 0 0 1 0 0 0 0 0 0 0 2 0 0 0 1 2 2 0 0 0 0 1 1 1 1 0 0 0 0 1 0 0 0 0 0 0 1 0 0 2 1 2 0 0 2 0 1 0 0 0 0 0 0 0 0 1 0 1 0 2 2 0 2 0 1 1 2 2 0 1 0 1 1 0 0 1 1 0 0 1 2 0 1 0 2 2 2 1 0 1 0 0 0 2 2 1 2 0 0 0 1 1 1 1 2 0 0 0 0 0 0 0 2 1 2 2 0 0 0 1 0 0 2 0 0 2 1 0 0 2 0 1 1 1 2 2 0 2 1 0 2 2 0 0 0 1 2 0 1 2 2 1 0 0 2 1 1 0 0 0 0 0 0 0 1 1 0 2 0 0 1 0 0 0 0 0 1 0 1 1 0 0 2 0 0 0 0 0 1 0 0 1 0 0 1 0 1 1 1 0 2 2 1 0 1 1 0 1 0 0 1 0 0 2 0 1 1 1 1 0 1 0 0 0 1 0 2 1 1 1 2 2 2 2 1 1 0 0 1 1 1 0 1 0 1 2 2 2 0 2 2 2 0 0 0 0 2 1 1 1 0 1 0 1 1 1 2 0 0 0 1 0 0 1 1 1 1 1 1 2 2 0 1 0 1 0 1 0 0 1 1 0 2 2 2 2 2 0 2 0 0 1 2 0 1 0 0 0 0 2 2 1 1 0 1 0 0 0 0 0 0 2 0 0 0 0 2 1 1 0 0 0 2 0 0 0 0 0 0 1 1 1 0 1 0 1 0 1 1 2 1 1 1 2 0 2 0 0 1 1 1 0 1 0 0 0 0 0 0 0 0 0 0 0 1 0 1 0 0 1 1 0 2 1 0 0 0 1 0 1 0 0 1 0 1 0 0 0 0 2 2 0 0 0 1 0 0 2 1 2 0 2 0 1 1 1 1 1 0 2 0 1 1 1 1 0 1 0 1 0 0 1 0 0 0 1 2 0 0 2 2 0 2 0 0 0 0 0 1 1 1 0 0 0 0 2 1 2 2 2 1 0 1 2 0 1 0 1 1 0 2 0 1 0 0 0 0 0 0 1 2 2 1 1 0 0 0 0 0 0 2 1 0 1 0 1 0 1 1 0 0 0 0 1 0 1 0 1 0 0 2 0 2 2 2 0 0 0 0 1 0 0 0 0 0 0 0 0 2 1 0 2 1 0 1 1 0 0 0 1 0 2 1 1 2 1 1 1 0 0 0 0 1 0 0 0 0 1 0 0 1 0 1 1 2 1 1 1 0 0 0 0 2 0 0 1 2 0 1 1 0 0 2 0 0 1 1 1 0 0 0 2 2 2 2 0 2 0 0 0 2 0 2 0 2 2 1 0 1 0 0 0 0 0 0 0 0 0 0 0 1 0 0 1 0 0 0 2 0 0 1 0 0 0 2 0 0 0 1 1 0 0 2 0 0 1 0 0 1 0 1 2 2 2 0 2 0 0 0 0 2 1 0 0 1 0 1 1 0 1 0 0 0 0 1 0 2 2 0 2 0 0 0 0 0 2 0 1 1 1 0 1 1 0 2 0 0 0 1 1 1 0 1 1 0 0 1 0 0 0 2 2 0 0 1 2 1 0 0 1 2 1 1 2 0 1 0 1 0 1 1 0 0 1 0 0 0 1 0 0 0 2 0 0 2 0 1 0 0 0 0 0 0 0 0 0 0 0 1 1 0 1 0 0 0 1 0 1 1 1 0 0 0 1 1
3 1 0 2 0 0 1 0 0 2 2 0 1 0 0 0 1 0 1 2 0 2 1 2 0 1 1 2 1 1 2 2 2 2 1 1 2 2 0 0 0 0 0 0 0 0 0 0 1 1 0 0 0 1 1 2 0 0 0 1 1 1 0 1 1 0 2 0 0 0 0 1 1 2 1 2 1 0 2 0 1 2 2 1 1 1 0 1 1 2 1 1 1 1 0 0 0 1 0 2 1 2 1 1 0 0 2 0 0 2 2 2 0 0 1 1 1 1 0 1 1 0 1 1 1 1 1 1 1 1 0 0 0 0 0 0 0 0 0 0 0 2 0 0 2 0 1 0 0 0 0 0 0 0 0 0 2 0 0 1 1 1 2 0 1 2 1 1 1 1 1 1 1 1 2 1 1 1 0 1 0 0 0 2 1 0 2 2 1 0 1 2 2 1 1 0 1 1 0 0 1 1 0 2 2 1 0 0 1 0 2 0 1 0 0 2 0 0 1 1 1 1 0 0 0 2 0 0 0 2 0 0 1 0 0 0 0 2 0 0 0 0 1 1 1 1 1 0 0 0 0 0 0 1 0 0 0 1 1 1 1 1 0 1 0 0 0 0 1 0 0 2 0 2 0 0 0 1 1 1 1 2 1 0 1 1 1 2 0 2 0 0 0 2 2 0 1 0 0 1 0 0 1 1 0 0 0 2 0 0 0 1 1 2 0 0 2 0 0 0 1 1 0 0 0 0 0 0 0 1 2 1 0 0 0 0 0 2 0 1 1 1 0 1 0 1 1 0 1 0 0 0 1 0 0 1 1 2 0 2 0 1 1 0 1 1 0 2 1 1 1 1 1 2 0 0 2 2 0 0 0 0 0 1 0 0 1 0 0 0 0 0 1 0 2 1 1 1 1 0 0 1 0 2 1 0 1 1 0 2 0 0 0 0 0 1 1 0 0 0 0 0 0 1 0 1 1 1 2 0 2 0 1 0 1 0 0 2 1 0 2 0 2 0 0 2 1 1 0 0 0 1 0 1 1 0 1 2 1 0 0 1 1 0 1 2 0 2 0 0 0 0 2 2 1 0 1 1 2 1 2 0 0 2 2 2 2 0 2 0 0 0 0 1 1 0 1 1 1 1 0 0 1 1 1 1 1 1 1 1 1 0 0 1 0 1 0 1 1 2 1 2 2 1 1 2 0 1 1 1 1 0 0 0 1 0 2 0 1 0 0 0 0 2 2 0 0 0 2 0 0 0 1 2 1 1 0 1 0 2 0 0 0 0 0 0 2 2 2 0 2 0 2 0 0 2 2 0 2 1 2 0 1 0 1 0 0 0 0 0 1 0 1 1 1 0 1 2 0 0 2 0 0 0 1 1 1 1 0 1 1 0 0 0 2 0 0 0 1 1 0 1 0 1 0 0 0 2 0 0 0 0 1 2 2 1 2 0 2 0 2 1 1 1 0 0 2 1 1 1 0 1 0 1 0 1 0 1 1 0 0 0 1 0 2 2 0 2 1 1 1 1 0 0 1 2 0 0 1 1 0 1 1 1 1 2 0 1 0 1 1 1 0 1 0 0 0 2 0 1 1 0 0 0 2 0 0 2 2 0 0 0 0 0 0 0 0 1 0 0 0 0 0 1 1 1 1 1 0 0 2 0 0 0 0 0 1 0 0 0 0 0 0 0 0 1 1 1 0 0 0 0 0 0 0 1 0 0 2 1 0 0 2 0 0 1 0 1 1 2 0 0 1 1 1 0 0 0 1 1 1 1 1 0 1 1 0 1 1 1 1 1 1 2 0 1 1 2 0 1 0 0 1 2 1 0 1 0 1 1 0 0 0 0 2 0 0 2 2 2 0 2 0 2 0 1 1 2 0 2 0 2 1 2 0 1 0 1 1 0 0 0 0 1 0 0 1 1 1 0 1 0 0 0 2 0 0 0 0 0 0 1 0 0 0 0 2 1 2 0 1 0 0 0 0 1 1 0 2 2 2 0 1 1 1 1 0 1 0 0 0 1 0 2 1 0 1 0 0 1 0 0 0 0 2 2 0 1 0 0 0 0 0 0 1 1 2 2 2 0 0 2 0 1 1 0 0 0 1 0 2 0 0 1 1 0 0 1 2 1 0 0 0 0 0 0 0 1 1 0 2 0 0 0 2 0 2 1 1 2 0 2 0 0 1 1 0 0 1 0 0 0 0 0 0 0 1 1 1 0 0 0 0 2 0 0 1 0 0 1 0 0 1 0 1 0 1 0 0 0 1 0
4 0 0 1 1 0 1 1 1 2 2 0 0 2 1 0 0 0 0 2 0 0 1 0 2 0 0 2 0 0 2 1 0 1 0 1 2 1 0 0 1 1 0 0 2 0 2 0 1 1 1 0 0 1 0 2 0 0 0 0 2 2 0 2 0 1 1 0 2 0 0 1 1 2 1 2 1 0 2 0 2 2 1 0 1 0 1 1 1 1 0 1 1 2 1 0 0 1 0 2 1 2 1 1 0 0 2 0 0 2 1 1 2 2 2 2 2 0 0 2 2 0 1 1 1 1 1 0 1 0 0 0 0 0 0 0 0 0 0 0 1 1 0 0 0 0 0 0 0 0 0 0 0 0 0 0 0 1 0 1 2 1 1 1 1 2 1 0 0 2 2 1 1 1 1 0 0 1 0 1 0 0 0 0 0 0 0 0 0 1 0 0 1 1 0 0 0 0 0 0 1 0 0 0 2 1 1 1 1 0 1 1 1 0 0 2 2 1 0 0 2 1 0 1 0 0 0 1 0 2 0 0 0 0 0 0 0 2 0 0 0 0 2 2 0 0 0 0 0 0 0 0 1 0 0 0 1 1 1 1 1 1 0 2 0 0 1 0 1 0 0 1 0 2 0 0 0 1 1 1 0 0 1 1 0 0 1 0 0 2 0 0 1 2 2 0 0 1 1 2 0 0 2 0 1 0 1 2 1 1 1 2 1 1 1 0 1 0 1 1 0 0 1 2 1 0 0 1 0 0 1 2 0 0 0 0 0 1 0 1 1 1 1 2 0 0 2 0 0 1 1 0 1 1 0 1 1 2 0 1 0 1 1 0 1 0 0 1 1 1 1 1 1 2 0 1 2 1 1 0 1 1 0 0 0 0 0 0 0 1 1 1 0 1 1 0 0 1 0 0 0 0 0 1 0 0 1 0 0 2 0 1 0 0 2 2 0 0 0 0 0 0 1 0 0 0 2 0 1 0 1 0 0 2 0 1 1 1 1 0 2 0 1 0 1 0 0 0 1 0 0 0 0 2 0 0 0 0 0 0 0 1 0 1 0 1 1 1 0 1 1 2 0 0 2 0 2 1 0 0 2 0 0 1 1 1 1 0 1 1 0 0 0 2 1 0 0 1 1 0 0 1 1 1 1 2 2 1 1 0 0 2 1 1 1 0 0 0 2 2 0 2 0 0 0 0 0 1 0 1 1 0 0 0 0 0 2 1 1 1 0 0 0 0 0 0 0 1 1 1 0 0 1 1 2 0 2 1 1 0 1 0 0 1 1 0 1 2 1 1 0 1 0 0 0 0 1 0 1 0 1 0 2 0 1 0 2 0 0 0 0 0 0 0 0 0 0 0 0 0 0 2 1 1 0 0 1 1 0 2 1 0 0 0 1 0 0 0 1 0 0 0 0 0 0 0 0 0 0 0 0 0 0 0 2 0 2 0 2 0 2 1 0 1 1 0 2 0 0 0 1 1 0 1 0 2 0 0 2 0 0 0 1 1 0 1 0 1 2 0 0 2 1 0 1 2 0 1 0 0 1 0 1 1 1 2 0 0 1 2 1 0 0 1 0 1 0 1 0 1 0 1 0 1 1 0 0 2 2 0 0 0 0 0 0 1 0 2 1 0 0 0 0 0 2 1 0 0 0 0 1 0 1 0 2 2 2 0 0 0 0 0 0 0 0 0 1 2 0 1 0 1 0 0 0 1 1 0 1 1 0 0 2 0 1 1 1 1 1 2 0 1 1 2 2 0 0 0 0 0 2 2 1 0 1 2 0 2 0 2 0 2 1 1 0 0 0 2 1 2 0 0 0 2 0 1 1 1 1 0 0 0 0 0 1 0 1 1 1 1 1 1 0 2 0 0 0 1 1 2 1 2 2 2 0 0 0 0 2 2 2 0 0 0 0 0 0 1 1 0 1 0 0 1 0 0 1 0 0 1 0 2 0 0 0 1 0 0 2 0 0 0 1 0 0 2 0 0 2 2 2 0 2 0 0 0 1 2 0 0 1 2 0 2 2 1 1 0 0 1 0 2 0 2 1 1 1 0 0 1 1 0 0 0 0 1 1 1 1 1 0 1 0 0 0 1 0 2 2 0 2 0 0 1 0 0 0 1 1 0 0 1 2 2 1 0 0 1 1 0 2 0 0 0 2 1 2 1 0 0 1 0 0 0 1 1 1 0 1 0 0 1 0 0 0 0 0 1 2 1 0 0 0 1 0 0 1 0 0 1 0 0 0 1 1 0 0 0 1 1 0 2
5 0 1 1 0 0 1 1 2 0 1 0 0 1 1 0 0 0 0 1 1 1 0 0 2 0 2 2 1 1 2 1 2 2 1 0 2 1 1 0 1 0 0 0 0 0 0 0 1 1 1 0 0 1 1 2 0 0 0 2 0 2 0 2 1 1 1 0 2 1 0 2 2 2 2 2 0 0 0 0 0 1 1 1 1 0 0 0 0 1 0 0 2 2 0 0 0 1 0 2 1 2 1 1 0 0 2 0 1 1 1 2 0 1 0 1 0 0 1 1 1 0 2 2 1 1 1 1 0 1 1 1 0 0 0 0 0 0 1 0 1 1 0 1 1 0 1 0 1 1 0 0 0 0 0 0 1 0 0 0 1 0 1 1 0 2 0 1 0 1 1 0 1 1 0 1 0 1 0 0 0 0 0 1 1 0 1 1 1 2 0 0 2 1 1 1 2 0 0 1 0 1 0 0 1 1 1 0 0 0 2 0 1 0 0 2 1 0 2 1 1 1 0 0 0 0 0 1 1 0 0 0 0 0 0 0 0 2 0 0 0 1 2 1 0 0 0 0 0 0 0 0 1 0 0 0 2 1 1 1 1 1 0 0 1 0 0 0 2 1 0 1 0 2 0 1 0 2 2 0 0 1 0 0 0 1 0 2 0 2 0 1 1 2 2 0 0 1 1 2 1 0 2 0 1 0 1 2 1 0 0 0 1 1 1 0 2 0 1 1 0 0 1 2 1 0 0 2 0 1 1 2 0 0 0 0 0 0 0 0 0 0 1 1 1 1 1 0 1 0 0 0 2 1 0 0 2 1 0 2 0 2 2 0 1 1 1 2 2 0 0 0 0 2 0 0 1 1 1 0 1 1 0 1 0 0 1 1 1 0 0 0 0 0 1 0 0 0 0 0 0 0 0 0 0 0 1 0 0 2 0 1 0 0 1 2 1 1 0 1 0 1 0 2 0 0 0 0 1 1 0 1 0 2 0 0 0 2 1 2 1 0 0 0 2 1 2 0 1 1 1 0 0 2 1 1 1 1 2 0 0 1 1 0 0 1 1 1 0 1 0 1 1 1 1 1 0 1 1 0 1 0 0 2 2 2 2 0 1 1 0 0 2 2 2 0 1 1 1 0 0 1 1 1 0 2 1 1 0 2 0 0 1 0 0 0 0 0 1 2 1 1 2 0 1 2 1 1 0 1 1 1 0 2 2 0 1 0 1 1 0 2 0 0 0 0 0 1 1 1 0 0 0 1 2 0 1 0 1 0 1 1 0 0 0 0 0 1 0 0 0 2 0 0 1 0 1 2 2 2 2 0 1 0 0 0 2 1 0 2 1 1 1 0 0 0 2 0 0 0 0 2 0 1 0 0 1 2 0 2 0 0 0 0 1 0 0 0 0 0 0 0 0 0 0 1 1 1 0 0 0 1 0 0 2 2 2 0 2 0 0 1 1 1 2 0 2 1 2 1 0 2 0 0 0 1 0 0 1 0 0 0 1 1 0 1 1 2 1 0 0 2 1 0 0 1 1 1 1 1 0 0 1 1 0 1 0 0 0 2 2 0 0 1 1 2 0 2 0 2 0 1 1 0 2 0 2 0 1 0 0 0 0 1 0 0 0 2 0 0 0 0 0 0 1 1 0 0 0 0 1 0 0 0 1 1 2 0 0 0 0 0 0 0 0 0 1 0 0 0 0 0 0 0 0 2 0 0 1 1 0 0 2 0 1 1 0 1 1 2 0 0 0 0 0 0 0 0 0 1 1 2 2 0 2 1 1 2 0 1 0 2 1 2 0 1 1 1 0 1 0 0 1 1 1 1 1 1 0 0 0 0 0 0 1 0 2 0 2 2 2 2 0 2 0 1 1 0 0 1 1 0 2 1 0 0 0 1 1 1 1 1 0 0 1 1 1 0 0 0 2 0 0 0 1 0 0 1 0 0 0 2 0 0 0 1 0 0 2 1 0 0 1 0 0 1 0 2 2 1 1 1 0 0 0 2 0 2 0 0 1 2 0 2 2 0 2 0 0 2 0 0 0 2 2 0 1 1 0 0 0 0 0 1 2 0 0 1 2 0 0 2 0 0 1 1 1 2 1 1 1 0 0 1 1 0 0 0 1 1 0 0 1 1 0 1 1 0 0 0 2 2 2 0 0 0 0 0 1 0 2 0 1 1 1 0 1 0 1 1 0 0 1 1 0 1 0 2 2 1 1 1 0 1 0 0 1 0 0 1 0 0 0 1 0 0 0 0 2 0 0 0
6 1 0 2 0 1 1 2 2 0 0 1 0 0 0 0 0 0 0 1 1 1 0 0 2 0 1 1 0 0 2 0 1 1 1 2 2 1 0 0 1 1 0 1 0 1 2 0 2 0 0 0 1 0 0 1 0 0 0 1 1 1 0 0 0 0 1 0 1 0 0 1 2 2 2 2 0 0 2 0 2 2 2 1 1 0 0 2 1 2 1 1 1 1 0 0 0 1 0 2 1 1 0 0 1 1 2 1 1 1 1 2 0 2 0 2 0 0 1 1 1 0 2 2 0 0 0 0 2 0 0 0 0 0 2 0 0 0 0 0 1 1 1 0 1 0 1 0 1 1 0 0 1 0 0 0 0 1 0 0 2 1 0 2 2 1 0 1 1 2 1 0 0 2 2 1 1 1 0 0 0 0 0 1 1 1 0 0 0 1 0 0 1 0 1 0 1 0 0 0 0 1 0 1 2 1 1 0 0 0 1 1 0 0 0 2 0 0 2 2 0 0 1 0 0 1 1 0 0 0 0 0 0 0 0 0 0 0 0 1 0 0 2 2 0 0 0 0 0 0 0 0 0 0 0 0 1 1 1 1 1 1 0 0 1 1 0 0 1 0 1 1 0 0 0 0 1 1 1 0 0 1 0 0 1 1 0 0 0 2 0 1 0 2 2 0 1 0 0 2 0 0 1 1 0 1 1 1 0 0 0 0 2 1 1 0 1 0 0 0 0 0 0 2 0 0 0 0 0 0 2 2 0 0 0 0 0 2 0 1 1 1 2 2 0 2 0 0 1 2 0 1 2 1 0 0 1 2 0 0 0 0 2 0 2 2 0 2 1 1 1 1 0 2 0 1 1 2 2 0 0 0 0 0 0 0 0 0 0 1 1 1 2 0 2 2 2 1 1 1 1 1 0 1 1 0 0 1 0 1 1 1 0 0 0 2 1 0 0 0 0 1 0 0 1 2 1 1 2 2 0 1 0 2 0 1 0 0 0 0 1 0 1 1 1 1 1 1 0 0 0 2 0 2 1 1 1 2 1 1 2 2 0 0 0 2 0 2 0 0 1 1 2 2 1 0 0 1 1 0 2 0 0 1 0 2 0 1 1 0 1 0 0 2 2 0 1 2 1 0 1 0 1 1 1 1 1 1 1 0 0 2 1 0 1 0 0 0 2 1 0 2 2 0 0 2 0 1 0 1 0 2 0 1 2 0 2 1 2 2 0 1 0 0 0 1 0 0 2 1 0 0 0 2 1 1 0 0 1 0 1 0 0 0 0 0 0 2 1 0 1 1 0 0 1 0 1 0 1 0 2 0 2 0 1 0 2 1 0 1 0 0 0 0 2 0 0 0 0 0 0 2 0 1 0 0 1 1 0 1 1 0 1 1 1 1 0 0 0 0 1 0 0 0 0 1 1 0 0 0 1 1 0 2 1 1 2 0 2 0 1 1 0 1 0 0 1 2 0 0 0 1 0 2 0 2 0 1 1 0 0 0 1 0 0 2 2 2 1 0 1 0 0 0 0 1 2 0 0 1 2 0 0 0 0 0 0 1 0 1 2 0 1 0 0 0 0 2 0 1 1 0 0 1 1 0 0 2 2 0 0 0 0 1 0 0 0 0 0 0 1 0 2 0 0 1 0 1 1 1 1 1 0 0 0 0 1 0 1 1 0 0 1 1 0 0 2 1 0 1 1 1 0 0 0 0 0 0 2 0 0 0 2 0 0 1 0 0 2 0 1 0 2 1 1 0 0 0 0 1 0 1 2 0 2 0 2 1 0 0 1 1 2 2 1 0 1 1 0 1 0 0 1 1 1 1 1 0 0 1 1 1 1 1 1 0 1 1 1 1 1 1 0 2 1 1 0 2 0 2 0 2 1 0 0 2 0 1 1 1 1 0 0 1 0 0 1 2 0 1 1 0 0 0 1 1 0 0 0 1 1 2 1 0 0 1 0 0 0 1 0 0 0 0 0 1 0 0 2 2 2 0 2 1 1 1 0 2 0 0 2 2 1 0 2 2 1 0 0 1 0 0 0 2 2 0 1 2 0 1 0 0 0 0 0 2 2 2 1 1 0 2 0 0 0 0 1 0 1 0 1 0 0 1 0 0 0 2 2 0 0 0 1 1 0 0 1 1 0 1 2 0 1 0 2 1 2 1 0 0 1 0 0 0 2 0 0 0 1 0 1 0 0 0 1 1 0 2 2 0 0 0 0 1 0 1 1 0 0 0 0 0 0 1 0 0 0 0 0 0 0 2
7 1 0 1 0 0 1 0 1 1 1 0 0 0 0 0 0 0 2 0 1 0 0 0 2 0 0 1 1 1 1 1 0 1 1 0 2 1 0 0 1 1 0 1 0 1 0 0 2 0 0 0 0 1 1 2 0 0 0 0 1 1 0 2 0 1 1 0 1 0 0 0 2 2 1 2 1 0 2 0 2 2 2 1 1 0 0 1 1 2 0 1 2 2 1 0 0 0 0 2 0 1 0 0 1 1 1 1 1 1 0 1 1 1 2 2 2 0 1 2 2 0 2 2 2 2 2 1 0 0 2 1 0 0 1 0 0 0 0 0 0 2 0 0 1 1 0 0 0 0 0 0 0 0 0 0 0 0 0 0 0 0 0 2 1 2 0 1 0 2 2 1 1 1 1 0 0 1 0 0 1 0 0 2 1 0 2 1 1 2 0 0 2 0 2 0 0 0 1 0 0 0 0 1 2 0 1 0 1 0 1 2 2 0 0 2 1 0 2 2 0 0 0 0 0 0 0 1 0 1 1 1 0 1 1 0 0 1 0 0 0 0 2 0 0 0 0 0 0 0 0 0 0 0 1 1 0 0 0 0 0 0 0 1 0 0 2 0 1 0 1 1 0 2 1 1 0 2 2 0 0 1 1 0 1 1 1 1 0 2 0 1 0 2 2 0 2 2 0 2 1 1 2 0 0 0 0 2 0 0 0 0 2 0 2 0 2 0 0 0 1 1 2 0 0 0 0 2 1 1 1 1 0 0 0 0 0 1 0 1 1 1 2 2 0 0 2 0 1 2 1 1 1 1 0 1 1 0 1 1 1 2 2 0 2 0 0 1 1 1 1 1 0 2 0 1 2 2 1 1 0 0 0 0 0 0 1 0 0 0 0 0 0 0 2 0 0 1 1 1 1 1 0 1 0 1 1 1 0 2 0 1 0 0 1 1 0 1 0 1 0 1 1 1 0 1 2 0 0 0 0 0 0 2 0 2 0 1 1 0 2 0 2 0 1 0 0 0 1 0 0 1 0 1 2 1 2 2 1 1 1 1 0 0 0 1 1 1 0 1 0 0 2 2 2 0 0 1 2 0 1 0 0 2 2 2 2 1 1 0 0 0 0 0 0 0 0 1 1 1 0 1 1 1 1 0 1 0 1 1 0 0 0 2 0 0 0 1 0 1 1 2 2 1 0 1 0 1 0 1 1 1 0 0 1 0 1 2 1 1 1 1 0 1 1 0 1 1 0 2 0 1 1 2 2 0 0 1 0 1 0 0 0 0 0 0 2 2 1 0 1 0 0 0 1 0 1 0 2 0 2 0 1 0 0 0 0 0 1 2 0 0 0 0 1 0 1 1 0 0 1 1 1 0 0 1 1 1 0 2 1 0 0 1 0 2 0 0 0 0 0 1 0 0 0 1 1 1 0 0 1 2 0 2 1 1 2 0 1 1 1 2 0 1 0 0 2 1 0 0 0 1 1 1 1 2 0 0 1 1 0 0 1 0 1 2 0 2 0 0 0 2 0 1 1 2 0 2 1 1 0 1 1 2 1 1 0 0 0 1 0 0 0 2 0 1 0 2 0 1 0 1 0 1 1 0 0 1 1 1 1 0 0 0 0 0 0 2 1 0 0 0 1 0 1 0 0 0 0 0 1 0 1 0 2 2 2 0 0 0 0 0 0 0 0 1 1 0 0 0 0 0 0 0 0 2 0 0 2 0 0 0 2 0 2 0 0 0 1 2 0 0 0 2 2 0 0 0 0 0 2 2 2 0 2 1 1 1 1 1 0 0 0 0 0 0 0 1 0 1 0 0 1 2 1 1 0 1 1 0 0 0 0 0 1 0 1 0 2 2 1 2 0 1 0 1 0 1 0 2 1 1 1 1 0 0 0 1 1 0 0 0 0 0 1 1 1 2 0 1 1 1 0 0 0 1 0 0 1 0 1 2 0 1 0 1 0 2 2 0 0 0 1 0 0 2 0 1 1 1 1 1 2 1 1 1 0 1 0 0 0 2 1 0 2 2 1 0 0 0 0 2 0 2 2 0 1 0 1 1 0 2 0 0 1 1 2 1 1 0 0 1 0 0 0 1 1 1 0 1 0 0 0 2 0 0 0 2 2 0 0 1 2 2 2 0 1 1 0 2 1 0 0 0 2 0 1 1 0 0 2 0 0 0 2 0 1 0 2 1 0 0 0 0 0 2 0 1 1 0 0 0 0 2 1 0 1 0 1 0 0 0 0 1 2 0 0 0 0 0 1 0
8 0 0 2 1 0 2 0 0 2 2 0 1 0 0 0 1 0 1 0 2 0 0 0 2 0 1 1 0 0 1 1 1 1 1 0 2 1 0 0 1 1 0 0 0 0 0 0 2 0 0 0 0 0 2 1 0 0 1 1 1 1 0 1 0 1 0 0 1 0 0 0 2 2 2 2 0 1 1 0 2 2 1 0 1 0 0 0 0 1 0 0 0 2 1 0 0 0 0 1 0 2 0 0 0 0 2 0 0 2 1 0 0 1 0 1 0 0 1 1 1 0 1 1 1 1 1 1 0 0 0 0 0 0 0 0 0 0 0 0 0 2 0 0 2 0 0 1 1 1 1 0 0 0 1 0 0 1 1 0 0 1 0 2 2 2 0 0 0 0 0 2 0 2 1 1 0 0 0 2 2 1 0 2 1 0 2 1 0 1 0 1 2 0 2 0 1 0 0 0 0 1 1 0 2 1 1 0 1 0 1 1 2 0 0 2 1 0 1 1 1 1 1 0 0 2 2 0 0 1 1 1 0 0 0 0 0 2 0 0 0 0 2 2 0 0 0 0 0 0 0 0 0 0 0 0 1 0 0 0 0 0 0 1 0 0 2 0 1 1 0 2 0 2 0 1 0 2 2 2 2 2 1 0 0 1 0 0 0 1 1 1 0 2 2 0 2 1 1 2 1 0 2 0 0 0 0 2 0 0 0 1 2 1 0 0 1 0 0 0 2 2 1 1 1 0 0 0 0 1 1 1 1 0 0 0 0 2 1 0 0 2 2 2 0 1 1 1 1 1 0 1 2 0 1 0 1 0 0 1 0 1 2 0 1 0 2 1 1 1 1 1 0 2 0 1 2 2 0 0 0 0 0 0 0 1 1 1 1 1 0 0 1 1 2 2 2 0 0 0 0 1 0 1 0 1 1 0 0 1 1 0 0 0 0 2 2 1 0 1 0 2 0 0 1 2 1 1 2 1 1 0 0 2 1 1 0 0 0 0 2 0 2 1 0 1 0 1 1 0 0 1 0 2 1 1 1 2 2 2 2 1 1 0 0 1 1 2 0 0 2 2 1 1 1 1 1 1 2 0 1 0 1 1 0 0 0 0 2 1 0 0 0 0 0 0 1 2 1 0 1 0 1 1 1 1 1 1 0 0 0 2 0 0 0 0 0 0 1 2 1 1 2 0 1 2 1 0 1 1 0 1 0 0 0 0 1 1 0 0 0 0 0 2 2 0 0 1 0 2 0 1 0 2 2 0 0 0 2 0 2 0 0 0 0 0 1 1 1 0 0 1 2 0 0 2 2 1 1 1 1 0 1 0 1 0 0 0 0 0 0 0 2 0 0 0 0 0 0 0 0 1 0 0 2 0 0 2 0 2 0 0 2 2 0 1 0 0 1 0 1 0 0 0 0 1 1 0 0 0 2 2 0 2 1 0 1 0 2 0 0 0 1 1 1 0 1 0 1 0 0 2 0 1 0 2 0 0 1 0 0 0 2 0 1 2 0 1 1 0 0 2 1 0 0 1 1 0 1 1 0 0 0 0 1 1 1 0 0 1 2 0 0 1 0 0 0 2 0 1 0 0 0 2 2 0 0 2 2 0 0 0 0 0 0 1 0 1 0 0 0 0 0 0 2 0 0 0 1 1 0 0 0 0 1 1 1 0 0 0 0 0 0 0 0 0 0 0 0 0 0 0 0 0 0 1 0 0 0 0 0 0 1 0 0 0 1 0 1 1 0 0 0 0 0 0 0 1 1 1 1 1 1 1 2 1 1 2 1 2 0 0 1 2 0 1 0 1 0 1 0 0 0 1 0 2 1 1 0 0 1 1 0 0 2 0 0 0 2 2 2 2 0 2 0 1 1 1 0 2 0 2 1 1 0 0 0 0 1 1 1 1 1 1 0 0 1 0 0 0 2 0 0 0 1 0 1 0 1 0 1 2 0 0 0 2 1 1 2 1 0 0 1 0 0 2 0 1 2 0 0 1 2 0 0 0 0 2 0 0 1 2 1 0 2 0 1 0 0 0 1 1 0 1 2 1 1 2 0 0 0 0 0 0 0 2 2 1 2 0 1 1 0 0 0 1 2 2 0 0 0 0 0 2 0 0 0 0 1 1 0 0 1 2 1 0 1 0 0 0 2 1 1 0 1 0 1 0 0 0 2 0 0 0 2 0 0 0 2 0 0 0 0 0 1 1 0 2 2 0 0 0 0 1 0 1 1 0 1 0 0 0 1 0 1 1 0 0 2 0 0 0
9 1 0 1 0 0 0 2 2 1 1 1 0 0 0 0 0 1 1 2 0 1 0 0 2 0 1 2 1 1 2 1 0 2 2 0 2 0 0 0 2 2 0 0 0 0 1 0 1 1 1 0 1 1 1 1 0 0 1 1 1 1 0 0 0 0 2 0 1 0 0 1 1 2 0 2 2 0 1 0 0 1 1 1 2 0 1 0 0 1 0 0 1 1 0 0 0 1 0 2 0 2 1 1 1 1 2 0 0 2 1 1 1 2 1 2 1 0 0 2 2 0 2 2 0 0 0 1 0 1 1 0 0 0 0 0 0 0 0 0 0 2 0 0 1 0 0 0 0 1 0 0 0 1 1 0 1 0 0 0 2 0 2 0 1 2 0 0 0 0 0 1 0 2 1 1 1 1 0 1 1 1 0 1 0 0 1 2 1 0 1 2 0 0 0 0 2 0 0 0 0 1 0 2 2 0 1 1 2 1 2 0 1 0 0 2 0 0 2 1 1 0 0 0 0 0 0 0 0 1 0 0 1 0 0 0 0 0 1 1 0 0 2 2 0 0 0 0 0 0 0 0 0 0 1 1 1 0 0 0 0 0 0 0 0 0 0 1 2 1 0 1 1 2 0 0 0 2 2 1 1 1 2 1 0 0 0 1 0 2 0 0 2 2 2 0 0 1 1 2 0 0 2 0 0 0 2 1 0 1 0 1 2 2 2 0 2 0 0 0 1 1 1 1 1 0 0 1 1 1 2 1 0 0 0 0 0 0 0 0 0 0 1 2 0 0 2 0 1 1 2 0 1 0 0 1 0 1 0 0 0 0 1 0 1 2 0 1 2 0 0 0 1 2 0 1 2 0 0 0 0 0 0 0 0 1 1 0 0 0 0 0 0 0 1 0 0 1 0 0 0 0 0 1 1 0 0 1 0 0 2 0 0 0 1 1 0 0 0 0 1 1 0 0 0 1 1 0 1 1 0 0 0 2 0 0 0 2 1 0 2 0 1 1 1 1 0 1 0 0 0 0 0 2 1 0 1 2 2 2 1 1 1 1 0 1 1 1 0 1 1 1 0 0 2 0 1 2 2 1 1 0 0 2 2 2 2 0 1 1 0 0 0 2 1 0 0 1 1 1 0 1 0 2 0 2 2 0 1 0 1 1 1 0 0 1 0 0 1 0 0 2 1 0 0 0 0 0 0 1 0 2 0 1 1 0 0 1 2 1 0 1 0 1 1 0 0 0 2 0 0 0 0 2 2 0 0 0 2 0 1 0 1 1 1 1 1 1 0 0 0 2 0 0 0 0 0 2 2 2 2 0 2 0 0 0 1 0 0 0 0 0 0 0 1 1 1 1 0 0 1 1 0 0 0 1 1 2 0 2 1 0 0 0 1 0 0 1 1 0 0 0 0 0 0 0 1 1 0 0 1 2 0 2 2 0 2 0 2 0 0 0 1 2 0 0 2 2 0 1 0 2 0 0 0 1 0 0 0 0 0 0 0 1 0 1 2 1 1 1 0 2 0 0 1 2 0 1 1 1 0 2 0 1 1 1 1 0 0 2 2 0 0 0 1 1 0 1 0 2 0 1 0 0 0 0 1 1 2 0 0 0 0 0 0 2 0 1 0 0 0 0 1 1 0 0 1 0 0 0 0 0 0 0 0 0 1 1 0 1 0 0 0 0 0 0 0 0 0 0 0 0 0 0 0 0 0 0 2 0 0 0 2 0 1 1 1 0 2 1 1 0 1 0 0 0 0 0 0 0 1 2 1 1 1 0 0 1 0 1 1 2 0 1 0 1 0 2 0 2 0 0 0 1 0 1 1 0 1 1 0 0 2 2 0 0 0 1 1 1 1 1 0 2 0 0 0 1 0 2 1 1 2 0 0 0 0 0 1 1 1 1 1 1 1 1 2 0 0 0 2 0 0 0 2 0 0 1 1 0 0 2 0 0 0 1 0 0 0 2 0 0 0 1 0 1 0 0 1 1 2 0 2 0 1 1 0 1 0 0 0 0 0 1 2 1 1 0 0 1 0 0 0 1 0 2 0 1 1 1 1 1 0 0 0 2 2 1 1 0 0 1 0 1 1 1 1 2 1 0 1 0 0 1 0 0 0 1 1 1 0 0 1 2 1 0 0 0 0 2 1 0 2 0 0 0 0 1 0 0 1 1 0 1 0 0 0 0 1 0 0 0 0 0 1 1 0 2 2 0 0 0 0 2 0 0 2 0 0 1 0 0 1 0 1 0 0 0 1 0 0 0
10 1 0 1 1 0 1 1 1 0 0 0 1 2 1 1 1 0 1 1 1 0 0 0 2 0 0 0 2 2 2 2 0 0 2 0 2 0 0 0 1 1 1 1 0 1 1 0 2 0 0 0 0 0 2 1 0 0 0 1 1 1 0 2 0 1 1 0 0 0 0 0 1 2 1 2 1 0 0 1 0 1 2 1 1 0 0 1 1 2 1 1 2 1 1 0 0 1 1 2 0 1 1 1 0 0 2 1 1 1 1 2 1 1 1 1 0 0 1 1 1 1 2 2 1 1 1 2 0 2 1 1 1 1 0 0 1 0 0 0 1 2 0 0 0 0 0 0 0 1 0 0 0 0 0 1 0 1 0 0 1 0 1 1 0 1 0 2 1 1 0 0 0 2 2 1 0 0 0 2 2 2 0 1 0 0 1 2 1 0 2 2 0 0 0 0 1 0 0 0 1 1 0 2 2 0 1 0 2 0 1 1 1 0 0 2 0 1 2 1 1 0 0 0 0 0 0 0 0 1 0 0 0 0 0 0 0 2 0 0 0 0 2 2 0 0 0 0 0 0 0 1 0 0 0 0 0 2 2 2 2 2 0 1 0 0 1 0 2 1 0 2 1 2 0 1 0 1 1 0 0 0 2 2 0 0 2 1 0 1 1 0 1 2 2 0 0 0 2 2 0 0 2 0 0 0 0 1 1 1 0 1 1 1 2 0 2 0 1 1 1 1 0 1 1 0 0 0 0 0 2 2 0 0 0 0 0 2 1 1 0 1 1 1 1 1 0 0 1 1 0 0 1 1 0 1 1 1 0 2 0 2 0 1 0 0 2 2 0 2 2 2 0 2 0 1 1 2 0 0 0 1 0 0 0 0 0 0 0 0 0 0 1 0 2 1 0 0 2 1 1 2 0 1 0 1 1 1 0 1 1 0 0 0 0 0 0 0 0 0 1 0 1 1 0 0 2 1 1 1 0 1 0 0 2 1 0 1 1 1 1 0 1 0 1 0 0 1 1 0 0 1 0 1 1 0 1 0 1 0 0 1 1 0 0 1 1 1 0 1 0 1 0 0 2 0 1 0 2 0 2 0 0 0 0 1 0 1 0 2 0 0 0 2 0 0 0 1 1 0 0 0 0 1 0 2 2 0 1 0 1 1 1 1 0 0 1 1 1 2 1 2 2 1 1 1 0 0 0 1 0 1 0 0 0 0 1 0 2 2 0 1 0 0 0 0 0 1 1 2 0 1 0 2 2 0 0 0 1 0 1 0 1 1 1 0 2 2 1 0 1 2 0 0 0 0 1 0 1 0 2 0 1 0 1 0 1 0 0 0 0 0 0 0 1 0 0 0 0 0 0 2 0 1 0 1 2 0 0 0 1 0 1 1 0 1 0 0 0 0 1 0 0 0 0 0 2 2 0 0 1 1 1 1 2 0 2 0 1 1 1 2 1 1 1 0 1 1 2 1 0 2 0 1 0 1 0 0 2 0 0 0 2 0 0 2 1 2 0 0 2 0 0 0 0 0 2 0 0 0 2 0 1 2 1 2 0 2 0 1 2 0 0 0 0 0 0 1 0 2 0 0 0 1 1 0 0 2 2 0 0 0 0 1 0 1 0 1 1 0 0 0 0 0 2 1 0 1 0 0 1 0 0 0 0 0 2 0 1 1 0 0 1 1 0 0 1 0 0 1 1 1 1 0 0 2 0 0 2 1 0 0 1 0 0 0 0 1 1 2 0 0 1 1 0 1 0 0 0 1 0 0 0 0 1 2 0 2 1 2 0 1 1 2 0 1 0 0 0 0 1 0 0 2 0 1 0 0 2 0 0 0 1 1 1 0 0 0 2 1 1 1 0 2 0 1 1 1 0 2 1 1 2 2 0 0 0 0 0 0 0 0 1 1 0 0 1 0 0 0 1 0 0 1 0 1 0 1 0 0 0 1 0 0 0 0 0 0 2 1 1 0 0 0 0 1 1 2 1 0 0 1 2 0 0 0 0 2 0 0 0 1 1 2 2 0 2 0 1 1 0 1 0 0 1 2 0 1 0 0 0 0 0 0 1 1 2 1 1 1 1 1 0 1 0 1 1 0 0 0 0 0 1 1 0 0 1 1 1 0 0 0 2 1 0 0 1 0 0 0 2 0 2 0 1 0 1 0 0 0 0 2 0 0 0 1 2 0 2 0 0 0 0 0 0 1 0 0 0 0 0 0 0 2 0 0 1 0 0 1 0 0 1 1 1 0 0 0 2 1 0 1
11 1 1 1 0 0 1 0 0 2 2 0 0 0 0 0 0 0 1 0 2 0 0 1 1 0 1 1 0 0 1 0 1 1 2 1 2 0 0 0 1 1 1 0 0 1 0 0 1 1 0 0 1 2 0 0 1 0 1 0 0 1 0 0 1 1 1 0 1 0 0 1 2 2 1 2 1 1 2 0 0 2 2 1 1 0 0 0 0 2 0 0 2 1 0 0 0 2 0 2 0 2 1 1 1 1 1 1 1 1 0 2 2 2 2 2 1 0 0 2 2 0 1 1 1 1 1 1 0 0 0 1 0 0 0 0 0 0 0 0 1 1 1 0 0 0 0 0 2 2 0 1 0 0 0 1 1 0 0 1 1 1 2 0 1 2 0 1 0 1 0 0 0 2 1 0 0 1 0 1 1 0 0 1 1 0 1 2 1 1 0 1 2 2 2 0 1 0 0 0 0 0 1 1 2 1 0 0 1 0 2 0 2 0 0 2 0 0 2 1 1 0 0 1 0 0 0 0 0 1 1 1 0 0 0 0 0 2 0 0 0 0 2 2 0 0 0 0 0 0 0 0 0 0 0 0 0 0 0 0 0 0 0 1 1 0 0 0 2 1 0 2 0 2 1 0 1 0 0 0 0 0 1 0 0 1 1 1 0 2 0 0 0 2 2 0 2 0 0 1 1 0 2 0 0 0 2 2 2 2 2 2 1 2 1 0 2 1 0 0 0 0 2 1 2 0 0 1 1 2 2 0 0 0 0 0 0 1 0 1 1 1 2 1 0 2 0 0 1 2 2 0 1 1 0 1 1 1 0 2 0 2 2 0 2 2 0 2 2 0 0 0 0 2 1 0 0 2 1 0 0 1 0 0 0 1 1 0 0 0 0 0 2 1 1 1 1 2 0 0 0 0 0 2 1 1 0 1 0 1 1 0 0 0 0 1 0 0 0 0 1 1 0 1 1 2 1 0 1 0 1 0 1 1 0 1 1 2 1 1 2 0 2 0 0 2 0 2 0 0 0 2 0 2 2 2 2 1 1 0 1 2 0 0 0 1 1 2 0 1 0 1 1 1 1 0 1 2 2 0 0 0 0 1 0 2 0 0 0 1 1 1 0 0 0 0 0 2 2 0 0 0 2 0 2 1 1 0 1 0 1 1 0 0 0 0 2 0 0 1 1 1 1 0 1 1 0 1 0 0 1 0 0 1 1 0 2 1 0 0 0 1 0 1 1 0 0 2 0 2 1 1 1 2 2 0 0 1 1 1 0 0 1 0 0 1 0 1 1 1 1 0 2 0 0 2 2 0 2 0 2 0 1 0 0 0 1 0 0 1 0 0 0 0 0 1 1 0 0 0 0 2 0 0 0 2 0 0 0 0 0 0 0 1 2 0 0 0 0 0 0 0 0 0 0 1 1 1 0 0 1 1 0 2 1 0 2 2 1 1 1 0 1 1 1 0 1 1 1 1 1 1 0 0 0 2 0 1 2 0 0 0 2 1 0 1 1 2 0 1 1 0 0 0 0 2 0 1 1 1 0 0 0 1 1 1 1 0 1 1 2 0 0 0 1 1 0 2 0 2 0 0 0 1 2 0 1 1 1 1 1 0 0 1 0 1 1 2 0 0 0 0 0 0 2 1 0 0 1 1 2 1 0 0 1 1 1 0 1 1 0 0 0 0 0 1 1 0 0 0 0 0 0 0 0 1 0 1 2 0 1 1 2 1 0 1 0 0 1 2 0 0 0 0 0 0 0 0 1 0 1 1 1 0 2 2 0 2 1 2 0 1 2 2 0 0 1 1 1 1 0 0 1 1 1 2 0 0 1 1 0 0 1 1 1 0 0 1 2 2 2 2 1 2 0 0 0 1 0 1 1 0 1 0 0 0 0 0 0 0 0 0 0 0 0 0 0 0 0 0 2 0 0 0 2 0 0 0 0 0 0 1 0 0 0 2 0 0 2 1 0 0 0 0 0 1 0 0 2 2 2 0 2 0 0 0 1 2 1 0 0 1 2 0 1 1 1 0 0 0 0 1 1 1 1 1 1 0 0 1 1 0 0 1 1 1 1 1 1 0 0 1 0 0 0 0 2 1 1 0 1 0 0 0 1 0 0 1 2 1 0 0 2 1 0 0 1 1 1 1 2 0 2 0 0 0 0 0 0 1 0 1 0 0 0 2 1 0 2 0 0 0 0 0 0 1 0 0 1 1 1 1 0 1 0 0 1 0 0 1 0 0 0 0 1 0 0 0 2 0 0 0
12 1 0 0 1 0 1 0 0 2 2 0 1 1 0 0 0 0 1 0 2 0 1 1 1 1 1 2 1 1 2 1 2 2 1 0 2 0 0 0 2 2 0 0 0 0 1 0 2 0 0 0 2 2 0 2 0 0 0 1 1 2 1 1 0 0 1 0 1 1 0 0 1 2 0 2 2 0 0 1 1 2 2 0 0 0 0 1 0 1 0 0 1 1 1 0 0 1 0 2 0 1 1 0 1 1 1 1 0 2 0 1 1 2 1 2 1 0 0 2 2 0 0 0 0 0 0 0 1 0 0 0 0 1 0 0 0 0 2 0 0 2 0 0 0 1 0 0 0 1 0 0 0 1 1 0 1 1 1 0 0 1 0 2 1 1 1 1 0 1 1 0 0 2 0 1 0 0 1 0 0 1 0 1 1 1 0 2 1 0 1 2 2 2 0 1 1 0 0 1 0 1 0 1 2 2 1 0 1 0 1 1 0 0 0 2 1 0 1 0 2 0 1 1 0 1 1 0 0 2 0 0 0 0 0 0 0 2 0 0 0 0 2 1 0 0 0 0 0 0 0 0 0 1 0 1 1 1 1 1 1 1 0 2 0 0 0 0 2 0 1 1 1 1 0 0 0 2 2 2 1 1 2 1 0 1 1 2 0 2 0 0 1 2 2 0 1 1 0 0 0 1 2 0 0 0 2 2 2 2 1 2 1 2 1 0 1 2 0 0 0 0 2 1 1 0 0 1 1 0 2 0 0 0 0 0 0 0 0 1 0 0 1 1 1 1 1 0 0 1 2 0 2 0 1 0 1 0 0 1 0 0 2 0 2 1 0 1 2 0 0 0 0 2 1 1 1 2 0 0 0 1 0 0 0 0 0 0 0 1 0 0 0 0 2 0 0 1 1 1 1 1 0 0 0 0 1 0 0 2 0 0 1 0 0 1 0 1 0 0 0 0 1 0 2 2 1 0 0 0 0 0 1 1 1 0 0 1 1 1 2 0 1 0 1 1 0 1 0 0 0 0 0 2 0 0 0 1 1 1 0 0 0 1 0 1 1 2 0 0 0 0 1 1 1 1 0 2 1 0 0 0 0 2 1 2 1 1 0 1 1 0 1 2 1 0 0 1 0 1 1 1 1 1 1 1 1 1 0 1 0 1 0 2 0 0 0 0 1 1 1 2 1 0 0 1 1 1 0 1 1 0 0 1 2 1 1 1 1 1 0 2 0 0 0 0 0 0 2 0 0 0 2 1 2 0 1 1 1 1 0 0 0 0 0 0 0 0 0 0 0 0 1 0 0 1 1 0 0 0 1 0 0 0 0 0 0 0 1 1 1 0 0 0 0 0 0 0 0 0 0 1 1 0 1 0 0 2 0 2 0 0 1 1 0 1 0 0 1 0 2 0 1 0 0 0 2 2 0 0 1 1 1 1 2 0 2 0 2 0 2 0 0 1 0 0 2 0 2 2 0 1 1 2 1 2 0 1 1 0 0 0 1 1 0 1 0 2 0 1 0 1 0 0 0 0 2 1 0 0 0 0 1 2 1 2 1 1 1 1 2 0 0 2 0 1 0 2 0 1 0 1 0 0 2 0 1 0 1 1 1 0 1 0 0 2 0 2 0 0 0 0 2 0 2 0 0 0 1 1 1 0 0 0 0 0 2 1 1 2 1 1 1 1 0 0 1 1 0 0 0 0 0 0 0 1 1 1 2 1 0 1 2 0 0 0 1 0 2 2 0 0 1 1 1 1 1 1 1 1 1 1 2 0 2 0 2 1 0 1 0 1 2 2 1 0 0 0 0 0 0 0 1 2 1 1 1 1 1 0 0 0 0 0 1 0 1 0 1 2 2 1 0 1 0 1 0 2 0 2 0 2 2 2 0 0 0 1 2 0 1 1 0 0 0 0 0 0 0 0 1 0 0 0 1 0 1 0 0 0 2 2 0 0 1 0 0 0 1 1 0 0 1 1 0 2 0 2 2 0 1 1 0 1 1 2 0 1 1 0 0 1 0 2 1 0 1 0 0 0 0 2 1 0 2 1 0 1 0 0 0 1 0 0 0 1 1 1 1 1 0 2 0 2 0 1 1 2 0 0 1 1 0 2 0 0 0 1 2 1 0 0 1 2 1 0 0 1 0 2 2 0 2 0 0 0 0 1 0 0 2 0 1 0 1 0 1 0 0 0 0 0 0 0 0 0 0 0 2 1 1 1 0 2 1 1 2 0 0 1 0 0 0 0 0 0 0 0 2 0 1 2
13 0 0 2 0 1 1 0 0 2 2 0 0 0 0 0 0 1 0 1 1 1 1 0 2 0 0 2 0 0 2 1 1 0 2 0 2 1 1 1 0 0 1 0 0 1 0 0 2 0 0 0 0 1 1 2 0 0 0 1 0 2 0 2 0 0 1 0 1 0 0 1 1 2 0 2 2 0 0 0 1 2 2 0 0 0 1 0 0 2 0 0 2 1 1 0 0 0 0 1 0 2 0 0 2 2 2 0 0 1 1 2 1 1 0 2 0 0 1 0 0 1 1 1 1 1 1 1 0 1 0 1 0 1 1 1 0 0 0 0 0 2 0 0 1 0 0 0 0 0 0 0 0 1 0 0 1 1 0 1 1 1 1 1 0 2 0 0 1 1 0 0 1 1 1 1 1 0 0 1 1 0 0 2 0 0 2 2 2 1 1 1 2 2 1 1 1 0 0 1 0 1 0 1 2 1 1 0 0 0 0 2 2 0 0 2 2 0 1 1 1 1 0 0 0 0 0 0 0 2 0 0 1 2 1 0 0 1 0 1 0 0 2 1 0 1 1 1 1 0 0 0 0 0 0 0 0 0 0 0 0 0 0 0 0 0 0 0 2 1 0 2 0 1 0 0 0 2 2 1 1 1 2 1 0 1 1 1 0 1 1 1 0 1 1 0 1 1 0 2 0 0 2 0 0 0 1 2 2 2 0 2 2 0 2 0 2 1 0 0 1 1 2 1 0 0 1 1 1 0 1 2 1 0 0 0 0 2 0 0 0 2 1 1 0 0 2 0 1 0 0 0 2 0 0 0 0 1 0 2 0 2 0 0 0 0 1 2 1 1 1 1 0 2 0 0 2 1 1 0 0 0 0 0 1 1 1 1 1 1 0 0 1 0 2 0 0 0 1 1 1 1 0 1 0 1 1 1 0 2 0 0 0 0 1 2 0 0 0 0 1 0 0 0 2 2 0 0 0 0 0 0 1 1 1 0 0 1 0 1 1 0 1 1 1 1 0 2 0 0 0 1 0 2 1 1 1 1 1 1 1 1 1 1 0 0 2 1 0 1 0 1 0 0 1 0 1 2 2 1 1 0 0 1 1 1 1 0 2 1 0 0 0 2 1 0 0 2 1 0 1 0 1 1 1 2 2 2 0 2 0 0 1 0 0 0 0 2 0 2 2 2 2 1 1 1 0 0 0 2 0 2 0 1 1 0 1 0 1 1 1 2 0 1 0 0 0 0 2 0 0 0 0 2 2 0 0 0 1 2 0 0 0 0 0 0 0 2 2 1 1 2 0 0 1 0 2 0 1 0 2 0 0 0 0 0 0 0 1 1 1 0 0 0 0 0 1 0 0 0 0 2 0 2 0 0 0 0 0 0 0 0 0 0 1 0 0 0 1 0 0 0 1 1 0 0 1 0 0 0 0 0 0 1 2 1 2 0 2 0 1 0 1 2 0 0 1 1 2 2 0 1 0 1 0 2 0 1 1 0 0 0 2 0 0 2 2 2 0 0 1 0 1 0 0 1 1 1 1 1 0 0 0 1 1 1 1 2 0 0 1 0 0 0 0 0 0 2 0 1 0 1 0 0 0 0 1 1 1 0 1 0 0 1 0 0 0 1 0 0 0 0 1 0 1 0 0 0 0 0 1 0 0 0 0 0 1 0 0 0 0 0 0 0 0 0 0 1 0 0 0 0 1 0 0 1 1 0 1 0 0 0 2 0 2 0 0 0 2 1 1 1 0 0 0 1 1 0 0 0 2 2 1 1 2 2 0 2 0 2 0 1 1 2 0 1 1 0 0 0 0 0 0 2 0 2 0 0 0 2 0 0 1 0 2 0 0 0 1 1 1 1 0 2 0 0 0 2 0 1 0 1 2 2 0 0 0 1 2 2 1 1 1 1 0 0 1 0 0 0 2 0 0 0 1 0 1 0 1 0 0 1 0 0 0 1 1 0 1 1 0 0 0 2 0 2 0 1 1 0 0 1 2 0 0 0 1 0 0 0 0 1 2 1 1 0 1 0 0 0 0 1 0 2 2 0 1 1 0 0 0 0 1 0 0 2 2 0 1 0 0 1 0 0 0 1 0 1 0 1 0 0 0 2 0 0 0 1 1 0 0 0 0 0 0 0 0 1 0 1 1 0 0 0 2 0 2 0 0 1 0 1 0 0 1 0 0 0 2 1 0 1 0 0 0 1 1 0 0 0 0 0 0 2 0 0 1 0 0 1 0 0 0 0 0 1 0 0 1 0 1 1
14 1 1 1 0 0 1 1 1 1 1 1 0 0 0 0 0 0 1 0 1 0 1 0 2 0 1 1 0 1 2 1 1 2 2 0 2 2 0 0 1 1 0 1 0 0 1 0 1 1 1 0 0 0 2 1 0 0 0 0 1 1 0 1 0 1 0 0 0 0 0 1 2 2 2 2 0 0 0 0 1 1 2 1 1 0 0 0 0 2 0 0 0 1 1 0 0 0 0 2 0 1 0 0 2 0 1 2 1 1 0 1 1 1 1 1 1 0 0 2 2 0 1 1 1 1 1 2 0 2 1 1 0 1 1 0 0 0 0 0 2 1 0 0 0 0 0 0 0 0 0 1 1 0 0 0 0 2 0 0 1 1 1 1 1 2 1 0 2 1 0 0 1 1 1 1 0 0 0 1 1 2 1 1 1 0 1 0 0 1 0 0 1 0 0 0 1 0 0 0 0 0 0 2 2 1 0 0 1 1 1 0 1 0 1 1 0 0 0 1 1 1 0 0 0 0 0 0 0 1 0 0 1 1 1 0 0 2 0 0 0 0 2 2 0 0 1 1 0 0 0 1 0 0 0 0 1 0 0 0 0 0 0 1 1 0 0 2 2 0 0 1 0 2 1 1 0 0 0 0 0 1 2 1 0 0 1 1 0 2 0 1 1 2 1 1 0 0 0 1 1 0 2 1 0 0 1 1 1 2 0 2 2 1 1 0 2 1 0 0 2 2 0 1 1 0 0 0 0 0 2 2 2 0 0 0 0 1 0 0 0 0 1 1 0 0 2 0 2 2 1 1 2 0 0 0 0 0 0 1 0 1 1 0 1 0 1 2 1 1 1 1 1 2 1 0 0 2 2 0 0 0 0 0 0 1 1 0 0 1 0 0 1 0 1 0 0 1 2 1 2 2 0 0 0 0 2 1 0 2 0 0 0 0 0 1 0 0 0 0 0 1 1 1 1 1 0 1 2 0 0 0 0 2 0 0 0 0 0 0 2 0 2 0 0 2 0 1 0 1 0 1 0 2 0 0 1 1 1 1 1 1 0 0 1 2 0 2 0 0 1 1 1 1 1 0 0 2 2 0 0 1 1 2 1 1 1 0 0 1 0 0 0 0 0 0 1 0 0 1 0 1 2 0 1 1 2 0 0 1 0 2 0 1 0 0 0 1 0 1 1 2 2 0 1 2 1 0 1 2 0 1 0 1 1 0 0 0 1 1 0 1 0 0 1 0 0 2 0 2 2 2 1 1 2 0 0 0 2 1 1 0 1 0 0 1 0 0 0 0 0 1 1 0 0 1 1 1 2 1 2 0 1 0 0 1 1 0 1 1 1 0 0 0 0 0 0 1 0 0 1 1 0 0 1 1 1 1 1 1 1 1 0 0 2 0 0 0 0 0 0 0 0 0 0 1 1 2 0 0 0 0 0 2 0 0 1 0 2 0 1 1 0 1 0 0 2 1 1 0 1 2 0 1 0 2 0 0 1 1 1 0 1 0 2 2 0 2 1 1 0 0 0 0 0 1 1 0 2 2 0 1 1 1 0 1 0 0 0 2 0 1 0 0 0 0 0 1 0 1 1 0 0 1 2 0 1 2 2 0 1 1 0 0 0 1 0 1 0 0 0 0 0 0 1 1 0 0 0 0 1 0 0 0 1 1 1 0 0 0 0 0 0 0 0 1 1 0 0 1 0 1 1 0 0 1 0 0 1 0 0 0 2 0 0 1 0 1 1 1 1 1 0 0 0 0 0 1 1 1 2 2 0 1 1 0 0 1 1 1 1 1 0 1 0 1 0 0 0 0 1 0 2 2 2 0 1 0 1 1 0 0 0 0 2 0 0 0 2 2 2 2 0 2 0 0 0 1 0 2 0 2 2 2 0 0 0 1 0 0 0 0 0 1 0 0 1 2 2 0 0 0 0 0 1 0 1 0 0 0 0 1 1 0 0 1 0 0 2 0 0 0 1 0 0 1 0 1 2 1 1 1 2 0 0 0 0 2 1 0 0 1 0 1 1 1 1 0 0 1 0 0 0 1 1 2 0 1 0 0 0 0 0 0 0 1 1 0 0 0 0 0 0 1 1 0 1 0 0 2 1 0 1 0 1 0 1 1 1 0 0 0 2 0 0 0 0 0 0 1 1 0 0 0 1 1 1 0 0 0 0 2 0 0 2 0 0 1 1 0 1 0 0 1 0 0 1 0 0 0 0 0 0 1 0 0 1 0 0 1 0 0 0 0 0 1 0 0 1 2 0 2
15 0 0 2 1 0 2 1 1 0 0 0 1 0 0 0 1 0 1 2 0 1 0 0 2 0 1 2 0 0 2 1 0 2 1 1 2 2 1 1 1 0 0 0 0 0 0 0 1 1 1 0 0 2 0 2 0 0 0 1 0 2 0 2 1 1 1 0 0 0 0 1 2 1 1 1 0 0 1 0 2 2 2 1 1 0 0 2 1 2 1 2 1 2 1 0 0 0 0 2 0 2 1 1 0 0 2 2 1 1 0 1 0 1 0 1 0 0 1 1 1 0 1 1 1 1 1 0 0 0 1 1 1 1 0 0 0 0 0 0 0 2 0 0 0 0 0 0 0 0 1 0 0 0 0 0 0 2 1 0 1 0 1 1 0 2 0 1 0 0 0 0 1 1 1 2 1 0 0 0 0 1 1 1 1 0 1 2 1 1 1 1 2 1 1 1 1 0 0 0 1 1 0 0 2 2 2 0 1 1 1 1 1 0 0 2 0 1 1 0 2 2 0 0 0 0 0 1 0 1 0 0 0 0 0 0 0 1 0 1 0 0 2 1 1 1 1 1 0 1 1 1 0 0 0 0 1 0 0 0 0 0 0 0 0 0 0 0 1 0 1 1 0 2 0 0 0 1 1 1 1 1 2 0 0 0 0 1 0 2 0 1 0 1 1 0 1 1 0 1 1 0 1 1 1 0 0 2 0 0 0 1 2 2 0 0 0 0 2 2 0 1 1 1 0 0 1 1 1 1 2 1 0 0 0 0 0 0 0 1 0 1 2 1 0 1 1 0 0 1 1 0 2 0 0 0 2 0 1 0 1 1 2 0 2 0 1 2 1 1 1 1 1 1 2 0 1 1 0 1 0 0 0 1 0 0 0 1 1 0 0 0 0 1 2 1 1 0 1 1 1 1 0 0 0 0 0 0 1 1 0 1 0 0 0 1 1 0 0 0 1 0 0 0 0 1 2 2 2 1 0 1 0 1 0 1 0 1 1 0 2 0 2 0 1 2 0 1 0 0 0 0 0 2 0 0 1 1 2 0 1 2 0 0 0 2 0 2 0 0 1 1 1 1 0 1 0 2 1 0 0 0 0 0 0 1 0 0 1 1 0 0 0 1 1 0 0 1 0 0 1 1 2 0 2 1 0 0 0 1 0 1 0 1 1 1 0 0 1 1 1 1 1 0 0 2 0 1 1 1 1 0 0 0 1 0 2 0 1 1 1 1 0 0 1 0 0 1 1 1 1 1 0 1 2 0 1 1 1 1 1 0 0 0 0 0 0 1 1 2 0 1 0 1 0 0 1 1 1 1 1 0 1 0 1 0 1 1 0 2 1 0 1 0 2 0 1 1 0 0 0 2 0 0 0 0 0 1 0 1 0 0 1 1 0 0 1 0 0 0 2 0 0 0 0 1 0 2 0 0 1 1 0 1 0 0 2 1 2 0 1 1 0 1 0 0 1 1 1 1 0 2 0 1 0 2 0 0 2 0 0 0 1 1 1 1 1 2 0 1 0 0 0 1 1 1 1 1 0 0 0 1 0 2 2 2 1 0 0 1 0 0 1 0 0 0 0 1 0 1 0 0 1 0 0 0 1 2 2 0 0 0 0 0 0 2 1 1 0 0 0 0 0 0 2 1 0 1 1 1 1 0 0 0 1 1 2 0 1 1 0 0 0 0 0 0 1 0 0 1 0 1 1 0 0 0 0 0 1 0 0 1 2 0 1 0 1 1 1 1 1 1 1 1 1 0 0 1 1 1 1 1 2 0 2 0 1 1 0 1 1 2 0 1 0 1 0 1 0 2 0 0 0 1 0 2 2 0 1 0 1 1 1 1 1 0 0 1 0 0 0 0 0 2 0 0 0 2 0 2 0 2 1 1 0 0 0 1 1 0 0 1 0 0 0 0 0 0 0 0 1 0 0 0 2 0 0 0 1 1 0 2 1 0 0 2 0 0 1 1 0 0 1 0 0 2 1 2 2 0 0 1 2 1 1 1 0 1 0 0 0 2 0 2 2 0 2 0 0 0 0 2 0 0 2 2 0 0 0 0 0 1 0 0 0 1 1 1 0 0 0 0 1 2 1 1 2 1 1 0 0 0 0 1 0 0 2 1 2 1 0 0 1 1 0 0 0 1 0 0 2 0 0 0 2 0 2 1 0 1 1 1 0 0 2 1 1 0 2 0 0 0 0 0 0 0 0 0 1 1 1 1 0 2 0 0 2 0 0 2 0 0 0 1 2 0 0 2 2 1 2 1
16 1 0 1 1 0 1 2 2 0 1 0 1 2 2 0 0 0 0 0 2 0 0 0 2 0 1 2 1 1 2 1 2 2 0 1 1 2 0 0 0 0 1 0 0 0 0 0 0 2 0 0 0 0 2 1 1 0 0 1 1 1 0 1 0 0 2 0 1 0 0 0 1 1 0 1 1 0 1 1 1 2 2 2 2 0 0 0 0 2 0 0 1 0 0 1 0 1 0 2 1 1 1 1 0 0 2 0 2 1 0 2 1 1 1 1 1 0 0 2 2 0 2 2 2 2 2 2 0 1 1 0 0 0 1 0 1 0 0 0 0 2 0 0 1 0 0 0 0 0 0 0 0 0 0 0 0 1 0 0 1 1 1 1 2 2 0 0 1 1 0 0 0 2 2 0 0 0 0 1 1 2 0 1 0 0 1 2 1 0 1 2 2 0 2 0 0 0 0 0 0 1 0 1 2 1 1 0 2 0 1 1 1 0 0 2 0 1 2 1 1 1 1 0 0 2 2 1 1 1 0 0 0 0 0 0 0 1 0 1 0 0 2 2 0 0 0 1 0 1 1 1 0 0 0 0 0 0 0 0 0 0 0 0 0 0 1 0 1 1 0 2 0 1 0 0 0 2 2 0 0 0 2 0 1 1 1 1 0 2 0 1 0 2 2 0 2 1 0 1 1 1 2 0 0 0 1 1 2 2 2 2 2 1 0 0 1 0 0 0 1 1 0 2 1 0 0 1 0 1 2 0 0 0 0 1 0 1 0 1 1 1 1 1 0 1 1 1 1 2 0 1 2 1 0 0 1 1 0 0 0 0 1 0 1 2 0 2 1 1 1 1 0 2 0 0 0 2 2 0 0 0 0 0 0 2 2 0 0 0 0 0 0 0 2 0 0 0 1 1 1 1 0 0 0 0 2 0 1 1 0 2 0 0 1 2 1 0 0 0 0 1 1 1 1 1 0 0 2 1 1 1 1 0 1 0 1 1 0 0 1 0 2 1 0 1 0 2 0 0 0 1 0 2 1 1 1 1 0 2 2 2 0 0 0 2 0 2 0 0 0 0 0 0 0 1 0 2 2 0 0 0 0 0 0 1 0 1 0 0 1 1 1 2 1 0 0 1 0 0 1 1 0 2 0 1 1 0 1 1 1 0 1 0 1 0 1 0 1 1 0 2 1 0 1 1 0 0 0 2 0 0 0 0 1 0 2 2 0 1 1 1 0 1 1 0 0 1 1 1 1 1 0 2 0 2 0 0 0 1 0 0 0 0 0 0 1 1 0 0 0 1 0 0 0 0 0 1 1 1 2 0 1 0 0 1 1 0 0 1 0 0 1 0 1 0 0 0 0 0 0 1 0 0 1 1 0 0 0 0 0 0 0 0 0 0 1 0 0 1 1 0 0 0 0 2 0 1 0 0 0 1 0 0 2 1 2 0 1 1 0 0 0 1 0 0 1 0 0 0 0 1 0 1 0 1 0 0 0 0 0 0 0 1 1 1 2 1 1 1 0 1 2 0 0 2 0 1 1 1 0 1 0 0 2 2 0 0 0 2 2 0 0 0 0 0 0 2 0 2 0 1 0 1 1 0 0 0 1 0 0 0 0 1 0 0 0 0 1 0 0 0 1 0 1 0 0 1 0 0 2 0 0 0 0 0 0 0 1 1 0 0 1 1 0 0 1 0 0 0 0 0 0 0 0 1 1 0 2 1 0 0 2 0 0 0 0 1 1 2 0 0 0 1 0 1 1 0 0 0 1 1 0 0 0 2 0 1 0 1 1 2 2 2 0 0 1 1 0 1 0 0 0 2 0 0 2 0 1 1 0 0 1 1 1 0 0 0 2 2 2 1 0 2 0 1 1 1 0 2 1 1 2 1 0 1 1 0 1 0 0 1 0 0 0 0 0 0 0 0 2 0 0 0 2 0 0 0 0 0 0 0 1 0 0 0 2 0 1 0 0 0 0 2 0 2 0 1 1 1 2 0 1 0 1 2 0 1 1 0 0 2 0 1 2 1 1 0 0 0 1 1 0 1 2 1 1 1 0 0 0 0 0 0 1 1 2 2 1 1 0 2 0 2 0 2 1 2 0 0 0 0 0 1 0 0 0 0 0 0 0 0 2 1 0 0 2 0 0 0 2 0 1 1 0 0 1 1 0 0 1 0 1 0 1 0 1 1 2 0 1 0 1 0 0 0 0 0 0 0 0 0 0 1 0 0 2 0 0 0 0 0 0 0 0 1 0 1 2 1 0 0
17 0 1 2 0 0 1 2 2 1 1 1 0 1 1 0 0 0 1 0 2 0 1 0 2 0 2 1 0 1 2 0 2 1 2 0 2 1 0 0 1 1 0 1 0 0 0 0 2 1 0 0 0 0 2 2 0 0 0 0 1 2 0 1 1 1 0 0 2 2 1 2 2 2 2 2 0 0 1 1 0 2 2 0 0 1 0 0 0 2 0 0 1 1 0 0 0 1 0 2 1 2 2 2 0 0 2 0 1 2 1 1 1 2 1 2 1 0 0 2 2 0 1 1 0 0 0 1 1 1 0 1 0 0 1 0 0 0 0 0 1 1 0 0 1 0 0 0 1 2 0 0 0 0 0 0 1 0 0 1 2 1 1 1 1 2 0 0 0 1 0 0 1 1 0 1 0 1 0 0 0 0 1 2 1 0 2 1 1 2 0 0 1 0 1 0 1 0 0 0 0 0 0 1 2 1 1 1 1 0 0 2 0 0 0 2 1 1 1 1 1 1 0 0 0 0 0 0 0 1 0 0 0 0 0 0 0 0 1 1 0 0 2 1 0 0 0 1 1 1 1 0 0 1 0 0 1 0 0 0 0 0 0 1 0 0 0 1 1 0 0 2 1 2 1 1 0 1 1 1 1 0 1 0 1 1 1 1 0 2 0 0 1 1 1 0 0 2 0 2 2 1 2 0 0 1 2 1 1 1 0 2 2 1 0 0 1 1 1 1 0 0 2 2 0 0 0 1 0 1 2 1 1 0 0 0 0 1 1 1 0 1 0 2 0 1 1 0 0 0 0 0 2 0 0 0 1 0 0 2 0 2 2 0 2 0 2 2 0 2 2 2 0 2 0 0 1 1 0 0 1 1 0 0 0 0 0 0 0 0 1 1 1 1 2 2 2 0 1 1 1 1 0 0 0 0 2 1 0 1 1 1 0 0 0 2 1 0 0 0 0 0 0 0 2 2 0 0 2 1 1 0 0 2 0 0 0 0 1 1 2 0 1 0 1 1 0 0 1 0 0 0 0 2 1 1 1 0 0 0 0 0 2 0 0 0 2 1 0 1 0 1 2 2 0 2 0 2 1 0 1 1 0 0 0 1 0 0 1 1 0 0 1 1 0 0 0 2 2 0 0 1 1 1 1 2 2 1 2 0 1 1 1 1 0 0 0 0 1 1 0 2 1 0 1 1 0 1 0 0 1 0 0 0 0 0 1 0 1 2 0 0 0 0 0 0 1 1 1 2 0 0 0 1 1 1 1 0 0 1 0 0 0 0 0 0 1 1 1 0 1 0 1 0 0 1 2 0 1 0 2 0 0 0 0 0 0 0 0 0 0 0 1 0 1 0 0 0 0 0 0 2 0 1 0 0 2 1 0 2 1 1 0 1 0 2 0 0 0 0 0 0 0 0 0 0 1 1 0 0 1 2 0 1 2 0 1 2 1 1 0 0 1 2 0 0 1 1 1 1 1 0 0 0 0 1 0 1 2 0 0 0 1 1 0 1 0 2 0 1 1 0 1 0 1 2 0 0 0 1 1 0 1 0 1 1 1 0 0 1 2 0 0 0 0 0 0 2 0 2 0 0 1 0 2 0 2 2 2 0 1 0 0 0 0 1 0 1 0 1 0 1 0 0 2 0 0 0 0 1 1 1 0 0 0 0 2 0 1 1 0 0 1 1 0 1 2 0 0 0 0 0 0 0 0 2 0 0 2 0 0 0 1 0 0 0 0 2 0 2 0 0 1 0 0 0 0 1 1 1 2 2 0 0 0 1 0 2 0 2 0 2 2 2 0 0 1 2 1 2 0 0 1 2 1 1 1 0 0 2 0 0 1 1 0 0 1 1 1 1 1 1 0 2 0 1 1 1 0 2 0 2 1 1 0 0 0 1 1 0 0 0 0 1 0 0 1 2 0 0 1 0 0 0 2 0 0 0 0 0 0 1 0 0 0 1 0 0 1 1 0 0 1 0 0 2 1 0 0 0 2 0 2 1 1 1 0 1 0 0 0 1 0 2 2 0 2 0 0 0 2 0 0 2 2 0 1 0 0 1 0 1 0 0 1 1 2 2 2 1 0 2 0 0 1 2 2 1 0 1 0 0 0 1 1 0 0 0 0 0 0 0 0 1 1 0 1 0 0 1 2 1 0 0 2 1 2 0 0 1 0 1 1 0 2 0 0 0 1 1 0 0 1 0 0 1 0 1 1 0 0 0 0 1 0 0 0 0 1 0 1 0 0 0 1 0 0 0 0 1 1 1
18 0 0 1 0 0 1 0 0 2 2 0 0 0 0 0 0 0 0 0 2 0 0 2 0 0 0 1 0 1 2 0 2 2 1 1 2 1 0 0 2 1 0 0 0 0 0 1 1 1 0 0 0 1 1 2 0 1 1 0 2 2 0 0 1 0 0 0 1 1 2 0 1 2 1 2 1 0 1 1 1 1 2 0 0 0 0 1 1 1 0 1 0 2 0 0 1 0 0 1 0 2 0 0 1 1 2 0 0 2 1 1 1 1 1 1 1 0 0 1 2 0 2 2 0 0 0 2 0 1 0 1 0 1 0 0 0 0 0 0 0 2 0 0 0 0 0 0 1 1 0 0 0 0 0 0 0 0 0 0 0 0 2 0 1 2 0 0 1 1 0 0 0 2 1 0 0 0 0 1 1 2 1 1 1 0 1 1 0 1 1 0 2 0 2 0 2 1 0 0 1 0 0 2 2 0 0 1 1 0 0 2 1 0 0 2 0 1 1 1 1 1 0 0 0 1 1 0 0 0 1 1 0 0 0 0 0 1 0 1 1 0 1 0 0 0 0 0 0 0 0 0 0 0 0 0 1 1 1 0 0 0 0 0 0 0 0 0 1 0 0 2 0 2 1 1 0 1 1 1 0 0 2 0 0 1 0 0 1 1 1 1 0 2 0 1 0 1 0 2 2 1 1 1 0 0 0 1 1 1 0 1 1 2 0 0 1 1 0 0 0 0 1 1 0 0 1 0 0 0 2 2 0 0 0 0 0 1 0 1 1 2 1 1 1 0 2 0 0 2 0 0 2 1 1 0 2 0 0 2 0 2 0 0 0 0 1 1 2 0 0 0 1 2 0 1 2 2 1 0 0 1 0 0 0 2 1 0 0 0 1 2 0 0 2 0 0 1 1 0 0 1 0 1 0 1 1 0 0 2 0 1 0 0 0 2 2 0 0 0 1 1 0 2 1 1 0 0 1 0 1 0 1 0 1 0 0 2 2 0 0 0 2 1 0 1 0 1 1 0 0 1 0 2 1 1 1 1 1 1 1 1 0 2 0 0 2 1 0 1 0 1 2 2 0 1 0 2 1 0 1 0 0 1 1 1 1 0 2 0 0 0 0 1 1 0 0 1 0 1 1 1 2 0 1 1 1 1 1 1 0 1 1 0 1 0 1 0 1 0 0 2 2 0 1 2 1 0 1 2 0 0 1 0 0 0 1 1 0 1 0 0 0 0 0 0 0 0 2 0 0 0 0 2 1 1 0 0 1 0 0 0 0 2 2 0 2 1 1 1 1 0 1 0 0 1 1 1 1 1 1 0 1 0 0 1 0 0 0 0 1 1 1 0 0 0 0 0 0 0 0 2 0 1 1 0 0 1 0 0 0 0 1 1 0 1 1 0 1 0 0 0 0 0 0 0 2 0 0 0 2 2 0 1 2 0 2 1 2 0 1 1 0 0 1 0 2 1 0 0 0 2 0 1 0 1 0 0 2 0 0 0 1 0 0 2 2 1 2 0 0 2 2 0 0 2 0 2 2 2 0 0 0 1 1 1 0 0 0 0 1 1 0 0 0 0 0 2 0 1 0 1 1 1 2 0 1 1 1 0 2 1 0 1 1 1 0 2 1 0 0 0 0 1 0 1 1 1 0 0 1 0 0 0 1 2 2 0 1 1 0 0 1 1 0 1 2 1 0 0 0 0 0 1 0 1 0 0 1 1 0 0 2 0 0 0 2 0 2 1 1 0 0 0 0 1 0 2 2 2 1 2 0 1 1 1 0 1 1 1 1 1 2 2 1 0 0 2 0 1 0 0 0 1 0 1 2 1 0 0 1 1 0 0 1 0 1 1 2 2 2 2 0 2 0 1 1 1 0 2 1 1 2 2 0 0 0 0 1 1 1 0 0 0 0 0 1 1 0 0 2 0 0 1 0 0 1 0 0 1 1 2 0 1 0 2 0 1 2 0 0 0 2 1 0 2 0 0 2 2 2 0 2 0 0 0 0 1 1 0 1 1 0 2 2 0 2 0 0 0 1 1 0 2 2 0 1 0 0 0 0 0 1 0 1 1 1 1 2 0 1 1 0 2 0 2 2 2 0 1 0 0 0 2 0 0 0 2 2 0 0 0 0 0 0 1 1 0 0 1 2 0 1 0 2 0 1 1 1 1 1 1 0 0 1 0 0 1 1 0 1 0 0 0 0 1 0 2 2 0 0 0 0 2 0 1 1 0 0 0 0 0 0 0 2 1 1 0 2 0 0 0
19 0 0 0 1 0 1 1 1 1 1 1 0 1 1 0 0 0 0 1 1 0 0 1 1 0 1 1 0 1 2 0 1 2 0 1 1 0 0 0 1 1 0 0 1 0 1 0 2 1 0 0 0 1 1 1 1 0 0 1 0 0 0 2 0 1 1 0 1 0 0 1 2 2 2 2 0 0 0 0 0 0 2 0 0 0 0 0 0 1 0 0 1 1 0 0 0 2 0 2 2 2 0 0 1 1 1 2 1 1 0 1 0 1 0 1 0 1 1 1 1 1 1 1 0 0 0 0 1 0 1 1 0 0 0 0 0 0 0 0 0 2 0 0 0 0 0 0 0 1 0 0 0 0 0 0 0 1 0 1 1 0 2 0 0 2 0 1 1 0 0 1 0 2 1 0 0 0 0 0 0 1 1 2 2 0 2 2 0 0 0 2 2 1 1 1 1 0 0 1 0 1 0 1 1 0 1 0 0 0 1 1 1 0 0 2 1 0 1 1 1 1 0 0 0 0 0 0 0 0 0 0 0 0 0 0 0 2 0 0 0 0 2 1 0 0 0 0 0 0 0 1 0 0 0 0 0 0 0 2 0 2 0 0 0 0 0 0 2 0 1 0 1 1 0 0 0 2 1 0 0 2 2 0 0 1 0 0 1 2 0 2 1 2 2 0 1 0 0 1 1 1 2 0 0 1 1 1 0 0 0 0 1 1 2 0 1 0 0 0 1 1 1 1 1 0 0 1 0 1 2 1 1 0 0 0 0 2 0 2 0 2 1 2 0 0 1 0 2 1 1 0 2 1 0 0 1 1 0 2 0 2 0 0 0 1 0 2 1 1 1 1 0 2 0 1 1 0 0 0 1 1 0 0 0 2 1 0 0 1 0 0 0 0 0 0 0 2 0 0 0 0 0 1 1 0 0 0 0 1 0 0 0 0 1 2 0 1 0 1 1 1 0 1 0 0 1 2 2 0 0 1 0 0 2 1 0 0 1 1 1 0 1 1 0 1 0 1 0 0 0 1 0 2 0 0 0 2 1 2 2 2 1 0 0 1 1 2 0 0 0 0 1 1 2 0 0 2 1 0 0 1 0 1 1 1 1 0 0 1 0 0 0 0 1 0 1 2 0 0 2 0 0 2 0 1 2 2 1 1 0 1 1 1 1 0 0 0 0 0 0 2 2 1 0 2 1 1 0 1 1 1 0 0 1 0 2 1 1 1 0 1 0 0 0 1 0 1 1 2 0 1 0 1 2 0 1 1 0 1 0 0 0 0 0 0 2 0 0 0 0 1 0 0 1 0 1 2 2 1 2 0 0 0 0 0 0 0 0 2 0 0 1 0 0 0 1 0 0 0 0 1 0 1 0 0 0 1 0 2 0 0 0 0 1 0 0 0 1 0 1 0 0 0 0 0 2 0 0 0 1 1 1 2 1 1 2 0 1 1 0 1 0 0 2 0 2 1 1 1 0 1 1 1 1 2 0 0 1 0 0 0 1 1 0 1 0 2 1 0 1 1 0 0 0 2 0 2 0 0 0 0 0 1 2 2 0 1 0 1 2 0 0 0 0 0 0 2 0 2 0 0 0 1 1 0 0 1 1 0 1 0 0 1 0 0 0 1 0 0 0 0 0 0 2 1 0 0 0 0 2 0 0 0 0 0 0 0 1 1 0 0 0 0 0 0 0 0 0 0 0 0 0 0 0 0 1 0 0 0 0 0 2 0 1 1 0 0 2 1 1 0 0 1 1 0 0 2 1 2 2 1 0 1 1 1 0 2 0 2 0 2 2 2 1 0 0 1 0 0 0 0 1 2 1 1 0 0 0 1 1 0 1 1 1 0 0 1 1 1 0 2 0 2 0 1 1 1 0 2 1 1 2 1 0 1 0 1 1 0 0 0 0 0 0 0 0 1 0 0 2 1 0 0 1 0 0 0 1 0 0 1 0 0 0 1 0 1 2 0 0 0 0 0 0 1 1 1 1 1 1 1 2 0 0 0 0 1 1 0 0 2 0 2 2 0 2 0 0 0 0 1 0 2 2 0 1 0 0 0 0 0 1 1 2 0 0 0 2 2 0 2 1 1 0 1 1 1 0 1 0 0 0 0 0 0 0 1 1 0 0 0 0 0 0 0 0 1 0 2 2 0 1 0 1 0 1 1 1 1 1 1 0 0 1 0 0 1 2 0 1 0 0 0 0 1 0 1 1 1 1 1 0 2 0 0 0 0 1 1 0 0 0 0 0 2 0 2 1 0 0 0
20 1 0 2 0 1 1 0 0 2 2 0 0 1 1 0 0 0 2 1 1 1 0 0 2 0 2 1 1 1 0 2 1 2 1 1 1 1 1 1 0 0 0 0 0 0 1 0 1 1 1 0 0 0 1 2 0 0 0 1 1 1 0 2 0 1 1 2 2 0 0 0 2 2 2 2 0 0 1 0 1 1 2 1 1 0 0 0 0 2 0 0 1 1 0 0 0 1 0 2 2 2 0 0 1 0 2 1 1 1 1 2 0 0 1 1 1 0 1 1 1 0 1 1 1 1 1 1 1 1 1 0 0 1 1 1 0 0 0 1 0 2 0 0 0 0 0 0 1 1 0 0 0 0 1 0 0 0 1 0 1 1 1 1 0 1 0 1 0 0 0 0 1 1 1 1 0 0 0 1 1 1 0 1 1 0 1 1 0 1 0 0 2 1 0 1 2 0 0 0 0 0 0 1 2 2 2 0 0 0 2 1 1 0 0 2 0 0 2 0 2 2 2 0 0 2 2 1 1 0 1 1 0 0 0 0 0 2 0 0 0 0 2 1 0 0 0 0 0 0 0 0 0 1 0 0 0 1 1 1 1 1 0 0 0 0 0 0 0 0 0 2 0 2 0 1 1 1 1 0 1 2 2 0 1 1 0 2 0 2 0 0 0 2 2 0 0 0 0 2 1 1 1 1 0 0 1 2 1 1 0 2 1 0 2 0 2 0 1 1 1 1 1 0 1 0 0 2 2 1 1 1 0 0 0 0 0 1 0 0 0 1 1 2 0 0 2 0 0 1 1 1 2 0 0 0 1 0 1 1 1 2 0 0 0 0 0 2 0 2 2 2 0 2 0 0 2 1 1 0 1 1 0 0 0 1 1 0 0 0 0 0 1 0 2 0 0 1 1 1 1 1 0 1 1 0 0 2 0 2 0 1 0 0 1 2 1 0 0 0 1 0 0 2 0 0 0 0 1 0 1 0 1 0 2 0 1 1 1 1 2 0 1 0 1 2 0 2 0 0 0 2 0 2 2 2 2 1 1 0 1 1 0 1 0 1 1 1 0 1 0 1 1 1 2 0 2 1 2 0 1 0 0 0 0 1 0 0 1 1 0 0 0 1 0 0 1 2 1 0 2 0 1 1 1 2 2 1 1 1 0 2 0 1 0 0 0 1 1 1 1 2 2 0 1 1 0 1 0 0 1 0 0 1 1 0 1 1 1 1 1 1 0 1 1 0 0 1 1 1 0 0 1 1 2 0 1 0 1 0 1 1 0 0 0 0 0 2 2 2 0 1 1 0 0 1 1 0 0 0 1 0 1 0 1 0 1 0 0 1 0 0 1 0 1 0 0 1 0 0 1 1 0 1 1 0 0 1 0 1 2 1 0 0 0 0 1 0 0 0 1 0 0 0 0 0 1 1 0 0 1 1 0 1 1 0 2 0 2 0 1 0 0 0 2 0 2 1 1 2 0 1 1 1 1 2 0 0 1 0 0 0 2 0 0 2 0 1 1 0 1 1 0 0 0 1 1 1 0 0 0 1 1 2 1 2 1 0 1 2 2 0 0 0 1 1 0 0 0 0 0 0 0 0 0 0 1 1 1 1 0 0 0 1 0 0 0 2 0 0 0 0 1 0 1 1 0 0 1 1 2 1 0 0 0 0 1 1 0 1 0 0 1 1 0 0 1 1 0 0 0 0 0 1 0 2 0 1 2 0 1 1 2 1 0 1 0 1 0 2 0 0 0 1 1 0 0 0 0 0 2 2 1 0 1 2 0 2 0 2 0 2 2 2 2 0 0 0 0 1 0 0 1 2 1 0 0 0 1 0 0 0 0 0 1 0 0 1 1 1 1 1 0 2 0 1 1 1 0 2 0 2 1 1 0 0 0 0 1 0 0 0 0 0 0 0 0 0 0 0 2 0 0 0 1 0 1 0 0 0 0 1 1 1 1 1 0 0 2 1 0 0 0 1 0 2 0 1 1 1 2 0 1 0 0 1 1 1 0 0 0 0 0 2 1 0 1 0 0 0 0 1 0 1 2 0 2 2 0 0 0 0 0 0 2 1 1 1 1 0 1 0 0 1 1 1 1 1 0 0 0 0 0 1 1 0 0 1 1 0 0 0 0 1 1 0 0 0 0 0 2 0 1 0 0 0 1 1 1 1 1 1 0 0 2 0 1 1 2 0 1 0 0 0 0 0 0 0 0 0 0 0 0 0 1 0 1 0 1 0 0 0 0 0 1 1 0 0 1 1 0 1
21 1 1 1 0 1 2 0 0 2 2 0 0 0 0 0 0 0 0 2 0 0 0 0 2 0 1 2 0 0 2 1 1 0 1 1 1 2 0 0 1 1 0 0 0 0 1 0 1 1 0 0 0 1 1 2 0 0 0 0 2 2 0 2 0 1 1 0 0 0 0 0 2 2 2 2 0 0 1 1 0 2 2 1 2 0 0 0 0 2 0 0 0 1 0 0 0 2 1 2 0 0 1 1 0 0 2 1 1 1 1 2 1 1 0 1 0 0 0 1 2 1 2 2 1 1 1 0 1 0 0 0 0 0 0 0 0 0 0 0 0 2 0 0 2 0 0 0 0 0 0 0 0 0 0 0 1 1 0 1 1 1 2 0 0 2 0 0 0 2 2 2 1 1 2 0 0 1 0 1 0 0 2 2 2 0 2 1 0 1 0 1 2 0 2 0 2 0 0 0 0 1 0 1 2 1 1 0 1 0 2 0 2 0 0 2 0 0 1 1 1 0 1 0 0 1 1 0 0 0 0 0 0 1 1 1 1 2 0 0 0 0 2 2 0 0 0 0 0 0 0 0 0 0 0 0 1 0 0 0 0 0 0 0 0 0 0 0 2 1 0 1 1 2 0 0 1 2 2 1 1 1 0 0 0 1 0 1 0 2 0 0 0 1 1 0 0 2 0 1 1 1 2 0 1 0 0 2 1 1 0 1 1 1 0 0 2 1 1 1 0 0 2 1 0 0 1 2 2 2 2 0 1 0 0 0 0 2 0 0 0 0 1 2 0 1 1 0 0 0 0 0 1 0 1 1 1 0 0 2 0 1 1 0 1 0 0 2 2 0 0 0 0 1 0 0 1 1 0 0 1 1 0 0 0 1 1 0 0 0 0 0 0 1 1 1 1 0 0 0 0 1 0 1 0 1 1 0 0 1 1 0 0 0 0 0 0 0 0 0 0 0 1 1 0 1 2 0 0 1 0 1 1 0 0 1 0 0 1 1 1 0 1 0 1 0 0 1 0 0 0 1 0 2 1 1 1 1 0 0 1 2 0 1 0 2 1 2 0 0 1 1 1 1 2 0 1 2 2 1 1 0 0 2 1 1 1 1 0 1 1 0 0 1 1 0 1 1 1 0 1 1 1 1 1 1 2 1 1 1 0 1 1 2 0 0 0 0 1 1 0 2 2 1 0 2 1 2 0 0 2 0 0 0 1 0 1 1 2 2 0 2 0 0 0 1 0 1 1 1 0 0 0 2 2 0 0 0 1 1 1 0 1 1 1 0 2 2 1 0 0 2 0 0 0 0 0 1 2 1 2 0 1 0 0 1 1 1 0 1 0 0 0 0 1 0 2 1 0 0 1 1 0 1 0 0 0 1 0 1 0 0 0 0 0 0 1 0 1 0 0 0 1 1 1 0 1 1 0 0 1 1 1 1 1 0 2 0 1 1 1 0 0 0 2 0 2 1 2 2 0 1 0 0 0 1 0 0 1 0 0 0 1 0 0 2 1 2 0 1 0 0 1 0 0 2 2 0 1 2 0 1 1 0 1 1 1 1 0 0 1 0 0 1 0 0 0 2 0 1 0 1 0 1 1 0 0 1 1 1 0 0 0 0 1 1 0 2 1 0 0 0 0 0 1 0 0 0 0 0 1 0 0 0 0 0 1 0 0 0 0 0 2 2 0 0 2 0 0 0 0 0 1 1 0 2 0 0 1 0 0 0 2 0 1 1 0 1 1 2 0 0 0 1 1 0 0 2 2 2 1 1 0 0 1 1 0 1 0 1 1 2 2 2 0 0 1 1 0 1 0 0 2 2 2 0 2 0 0 1 1 1 0 0 2 0 0 0 2 2 1 2 0 2 0 1 1 2 0 2 0 2 2 1 0 1 0 0 0 0 0 0 0 0 0 0 0 1 0 1 1 0 0 0 1 0 1 0 0 0 1 2 1 0 0 2 0 0 2 0 0 0 2 0 0 2 0 0 2 1 2 0 2 0 1 1 1 2 1 0 0 1 1 0 1 1 0 0 0 0 0 1 0 1 2 1 0 0 1 1 1 0 1 0 1 1 1 1 0 1 0 1 1 1 1 1 0 2 1 0 1 0 0 2 0 0 0 1 1 0 0 0 2 1 0 0 2 1 1 0 1 0 2 0 0 0 0 1 0 1 1 1 0 0 1 1 1 0 1 0 0 0 0 0 0 1 0 0 0 0 0 0 0 0 0 0 0 0 0 2 0 0 0 0 0 0 0 0 0 1 0 2
22 0 0 1 1 0 1 0 1 1 1 0 1 1 1 0 0 0 1 0 2 0 1 0 2 0 1 2 1 1 2 2 0 1 2 1 2 0 0 0 1 1 1 0 1 1 0 0 2 1 0 0 0 1 1 1 0 0 0 1 1 2 1 2 1 0 1 1 1 0 0 1 1 2 1 2 1 0 2 0 1 2 2 1 1 0 0 1 0 2 0 1 1 1 2 0 0 2 2 1 0 2 1 1 1 1 2 0 1 1 1 2 0 2 0 2 0 0 0 1 1 1 2 2 1 1 1 2 0 2 2 0 0 1 1 1 0 0 1 0 1 1 0 0 1 1 1 0 0 0 0 0 0 0 0 0 1 0 1 0 1 0 0 1 1 2 0 2 0 1 1 0 2 0 2 2 1 0 0 1 1 2 2 2 2 0 2 1 0 0 0 1 1 1 0 0 1 0 0 0 0 0 0 0 2 1 1 0 0 0 1 1 2 0 1 1 1 0 1 2 0 0 1 0 0 0 0 0 0 0 1 1 0 0 0 0 0 1 1 1 0 0 2 1 1 1 1 0 0 0 0 0 0 0 0 0 1 0 0 0 0 0 0 2 0 0 1 1 0 0 0 2 0 1 0 0 0 1 1 1 1 2 2 1 0 1 0 0 0 2 0 1 2 2 2 0 0 0 0 2 0 0 2 0 0 0 0 2 2 2 0 1 1 1 0 0 2 0 1 1 1 1 0 1 1 0 0 0 0 1 2 0 1 0 0 0 0 1 0 0 0 1 1 2 1 0 2 0 2 1 1 0 2 0 1 0 0 0 1 1 1 2 2 0 2 1 0 2 2 0 0 0 1 1 2 0 1 2 0 0 0 0 0 0 1 0 1 0 0 0 0 0 1 0 2 0 0 1 1 1 1 1 0 2 2 0 0 1 0 2 0 0 0 1 2 1 0 0 0 0 0 1 1 1 1 1 1 0 2 1 1 0 0 2 0 0 0 1 0 1 1 0 1 0 1 0 0 0 1 1 1 0 0 1 2 1 2 0 1 0 0 0 2 0 0 0 2 1 0 0 1 1 1 1 2 0 0 1 2 0 1 0 0 2 2 2 2 1 0 0 1 1 0 1 1 0 0 2 0 0 2 0 1 1 1 2 2 1 0 1 0 1 1 0 1 0 0 0 1 1 1 2 1 1 0 1 0 0 1 2 0 1 0 1 1 0 2 1 1 1 1 1 0 1 0 0 0 1 1 1 1 1 0 2 2 0 0 0 2 0 2 0 0 0 0 0 0 1 1 1 1 2 2 0 0 2 2 0 1 0 1 0 2 0 2 0 2 0 1 1 0 0 1 0 0 0 0 0 0 0 0 2 1 1 0 1 1 2 0 2 1 0 0 1 0 1 1 0 0 0 1 0 1 1 0 0 1 0 0 0 0 0 1 2 1 1 2 0 2 0 2 0 1 1 2 0 2 1 1 1 0 0 0 1 1 2 0 1 1 0 0 0 1 1 1 1 1 2 0 0 1 1 0 0 0 2 0 1 0 1 0 0 0 2 2 2 2 1 1 1 1 1 0 1 0 1 0 2 0 2 0 0 0 1 0 0 1 1 2 1 0 0 0 0 2 2 1 0 0 0 0 0 0 0 2 0 0 1 1 1 1 0 0 0 0 0 1 0 1 1 0 0 0 0 0 1 1 0 0 0 0 1 0 0 0 1 0 0 1 0 0 1 2 0 1 1 0 0 2 1 1 0 1 2 2 0 0 1 1 1 1 1 1 1 2 1 0 0 0 0 2 2 1 1 1 0 0 1 1 1 0 0 0 1 0 1 1 0 0 2 0 0 0 0 2 1 1 0 1 1 1 1 0 2 0 1 1 1 0 2 0 2 1 2 0 1 0 1 1 0 0 0 0 0 1 1 1 0 0 0 2 0 0 0 2 0 0 0 0 0 0 2 0 0 0 1 0 0 1 1 0 0 1 0 0 1 0 0 0 0 2 0 2 0 0 0 0 2 1 1 0 1 0 1 2 0 2 0 0 0 0 2 0 2 2 1 1 0 0 1 0 0 0 1 1 1 1 0 2 0 1 1 0 1 0 2 2 1 1 0 0 0 0 2 0 0 0 1 1 0 0 0 1 1 0 0 0 1 0 1 2 1 0 0 1 1 1 0 0 0 2 0 1 0 1 0 0 0 0 0 0 0 0 0 0 1 0 1 1 0 0 0 0 2 0 0 1 1 1 1 0 0 0 0 0 0 1 1 1 0 1 1
23 1 0 0 0 0 0 2 2 0 1 0 0 0 0 0 0 0 0 1 1 1 0 1 1 0 1 2 1 1 2 0 0 1 1 0 2 1 0 0 1 1 1 0 0 1 0 0 1 1 0 0 0 0 1 2 0 1 1 1 1 1 0 1 0 1 0 0 2 1 0 1 2 2 1 2 1 0 1 1 0 2 2 2 2 0 0 0 0 1 0 0 1 1 0 0 0 1 0 2 0 2 1 1 0 0 2 0 1 1 1 1 0 0 0 1 0 1 1 1 1 0 0 0 0 0 0 0 0 0 1 0 0 0 0 0 0 0 1 0 1 1 0 0 1 0 0 0 0 1 0 0 0 0 0 0 1 0 0 0 2 2 1 1 1 2 1 1 0 1 1 0 0 2 1 1 1 1 0 0 0 0 1 2 2 1 1 0 0 1 0 0 1 0 1 0 1 0 0 0 1 1 0 1 2 1 2 0 1 0 1 1 0 0 0 2 0 2 2 1 1 1 1 0 0 0 0 0 0 2 1 1 0 0 0 0 0 2 0 0 0 0 2 1 0 0 0 0 1 1 1 0 1 0 0 0 0 1 1 1 1 1 0 0 0 0 0 0 2 0 1 2 1 1 0 0 0 1 1 0 0 1 1 1 0 0 1 0 0 1 1 1 0 2 2 0 1 0 0 1 2 1 2 0 1 0 1 2 1 1 0 1 1 1 2 0 1 0 1 1 0 1 2 1 0 0 1 0 0 0 1 2 2 0 0 0 1 1 0 1 1 1 2 1 0 0 1 1 1 1 0 1 0 0 0 2 0 0 0 1 0 1 1 0 1 1 0 1 1 1 1 1 1 1 2 0 1 0 0 0 1 1 0 0 0 1 1 1 1 0 0 0 1 0 2 2 1 1 1 1 1 1 0 1 1 0 1 1 0 1 0 0 0 0 2 2 0 1 0 1 0 1 1 2 0 1 1 0 1 0 1 0 0 2 0 0 0 0 0 0 1 0 1 0 1 0 0 1 1 0 0 1 0 2 0 0 0 2 2 1 0 1 0 0 0 2 0 2 0 0 0 0 1 1 1 1 1 2 1 0 1 0 0 2 1 1 1 0 1 0 1 1 0 2 1 0 1 1 0 1 1 1 1 1 1 1 2 1 1 0 0 2 1 0 2 0 0 0 0 2 2 1 2 0 2 2 0 0 0 2 0 1 0 0 1 0 2 2 2 2 0 1 0 0 0 0 0 0 2 0 0 0 1 2 2 0 1 0 2 0 0 0 0 1 1 1 0 1 0 0 0 0 0 0 0 0 0 0 2 1 2 0 2 0 0 0 1 0 0 1 1 1 0 0 0 0 0 0 0 0 0 2 1 0 0 0 1 0 1 0 1 0 0 1 0 1 0 0 0 0 0 0 0 1 0 1 0 1 0 0 0 0 0 2 2 2 2 1 2 0 1 1 0 2 0 0 1 1 1 1 0 1 0 2 0 2 0 0 2 1 1 0 0 0 1 2 1 1 1 1 0 1 0 0 0 2 0 0 0 0 0 1 0 1 2 2 2 0 0 1 1 0 0 1 0 0 0 2 0 2 0 2 1 1 2 1 1 1 1 0 1 0 0 0 0 1 0 1 0 1 0 1 0 0 2 2 0 0 1 0 1 0 0 0 1 1 2 1 0 1 1 1 0 0 0 1 1 0 0 0 0 0 0 0 0 2 0 1 1 0 1 0 2 0 0 0 1 0 1 2 0 0 0 1 0 1 0 1 0 1 2 1 1 0 1 0 1 1 0 1 0 1 2 2 1 0 0 1 0 1 0 0 0 2 0 2 2 0 1 1 0 0 0 0 2 0 0 1 2 2 2 2 0 2 0 0 0 1 0 2 0 2 2 0 0 1 1 0 0 0 0 0 0 0 1 1 1 2 0 0 1 1 0 0 2 0 1 0 1 0 1 2 0 1 0 1 0 2 1 0 0 0 2 0 0 2 0 2 2 2 2 0 2 1 1 1 0 2 2 0 0 0 1 0 0 0 0 0 0 0 0 2 1 0 2 2 0 0 0 1 0 0 0 1 1 0 1 1 0 1 0 1 0 1 0 2 1 0 0 0 0 0 0 2 0 0 0 2 2 0 0 0 0 2 1 2 2 0 0 0 2 1 1 0 1 0 1 0 0 1 0 1 0 1 0 1 2 1 2 1 1 0 0 0 0 2 0 0 0 0 0 0 0 2 0 0 2 0 0 0 1 0 0 0 0 0 0 0 1 1 1 2
24 0 0 0 0 0 0 2 2 1 1 1 0 1 1 0 0 0 1 0 2 0 1 0 2 0 0 0 1 1 2 1 0 0 2 0 2 1 0 0 2 2 1 0 0 0 0 0 0 2 0 0 1 1 0 1 1 0 0 1 0 2 0 2 0 0 1 0 0 0 0 1 2 2 2 2 0 0 1 0 2 2 1 1 1 0 0 0 0 1 0 0 1 1 0 0 0 2 0 2 2 2 2 1 0 0 2 0 0 2 0 0 1 2 1 2 1 0 0 2 2 0 2 2 0 0 0 0 1 0 0 0 0 0 0 0 0 0 0 0 1 1 0 0 1 0 0 0 0 0 0 0 0 0 1 0 0 0 0 0 1 1 1 1 2 1 0 2 0 2 2 1 2 0 2 2 1 2 0 1 0 0 1 2 1 0 2 1 0 1 0 0 2 0 2 0 1 0 0 0 0 0 0 2 2 0 0 1 1 0 0 2 1 0 0 2 1 0 1 1 1 1 0 0 0 1 1 0 0 1 1 1 1 0 0 0 0 1 1 1 0 0 2 2 0 0 0 0 0 0 0 0 0 1 0 0 1 0 0 0 0 0 0 0 0 0 1 1 1 0 0 2 0 2 0 2 1 1 1 0 0 1 2 1 1 0 1 0 0 2 0 2 0 1 1 0 1 0 0 1 1 1 1 1 0 0 0 1 1 0 0 2 1 1 2 0 2 0 2 2 0 1 1 2 0 0 0 2 1 1 1 2 0 0 0 0 1 1 0 0 0 0 2 2 0 0 2 1 1 0 1 0 1 0 1 1 0 0 0 2 0 2 2 0 2 0 1 2 2 0 0 0 0 2 0 1 2 1 0 1 1 0 0 0 1 0 0 0 0 0 0 0 2 0 2 2 1 0 0 0 0 0 0 2 0 2 0 2 0 2 0 1 1 1 1 2 1 0 0 0 0 2 0 0 0 0 2 0 2 1 1 0 0 0 2 1 0 0 0 0 0 0 2 0 1 1 0 1 1 0 0 1 0 2 1 1 1 1 2 1 1 1 1 0 0 1 1 2 0 0 1 2 0 0 0 0 0 2 2 2 2 0 0 0 0 0 0 0 2 0 0 0 1 2 0 0 1 1 1 1 0 0 0 1 1 0 1 1 0 1 0 1 1 0 0 1 0 2 0 2 1 2 2 0 2 2 0 0 0 2 0 2 0 1 2 0 2 0 0 0 0 0 0 0 1 1 0 2 0 2 0 0 0 1 1 1 1 0 1 1 0 0 0 1 1 0 1 1 0 1 0 0 0 0 0 0 0 1 2 1 2 0 0 0 0 0 0 2 0 1 0 0 1 0 1 0 0 1 0 0 1 1 0 0 0 1 1 1 0 1 0 0 0 1 0 1 0 0 0 0 1 0 1 0 0 0 2 2 0 0 1 1 0 1 1 0 2 0 2 0 1 0 1 1 0 0 2 1 1 1 0 2 2 2 0 2 0 1 1 1 1 0 0 1 0 1 2 2 1 1 0 1 0 0 0 1 1 0 1 1 1 1 0 2 1 1 2 0 0 0 1 0 0 0 0 0 0 2 0 2 1 0 0 1 2 0 1 2 1 0 2 0 0 0 0 0 0 2 0 0 0 0 0 1 0 0 1 0 0 0 0 0 0 1 1 1 2 1 0 1 1 1 1 1 0 0 2 0 0 0 0 0 0 0 0 0 1 0 1 0 0 0 2 0 1 0 1 0 1 2 0 0 0 0 0 0 0 1 0 0 2 2 1 0 1 2 0 2 0 2 0 2 1 1 0 0 2 1 1 1 0 0 1 2 1 0 1 1 0 1 0 0 0 0 2 0 0 0 1 2 2 1 0 2 0 1 1 1 0 2 1 1 0 1 0 2 1 1 0 0 0 0 0 1 0 0 1 0 0 0 2 0 0 0 1 1 0 0 1 0 0 2 0 0 0 1 0 1 1 2 0 0 1 1 0 1 0 2 2 2 2 0 0 0 0 2 0 2 0 0 0 2 1 2 2 0 2 0 0 1 0 1 1 0 0 2 0 0 0 1 0 1 1 0 1 1 1 0 2 0 1 1 0 0 0 1 1 2 1 0 0 1 0 2 0 0 0 1 1 0 0 0 0 1 0 0 1 0 0 1 1 0 0 0 2 0 2 0 0 1 0 1 1 0 1 0 1 0 1 0 0 1 0 0 1 2 0 0 0 0 0 0 0 1 0 0 0 0 1 0 0 0 0 0 2 0 0 0 1 0 0 0
25 0 0 0 1 0 1 2 2 1 1 1 0 1 1 0 0 0 1 0 2 0 1 0 2 0 0 2 0 0 2 1 2 2 0 2 0 1 1 1 1 1 0 0 0 0 0 0 1 2 1 0 0 0 2 1 0 0 0 0 2 2 0 1 0 0 2 1 1 0 0 2 1 2 1 2 1 0 2 0 2 2 2 1 1 0 0 1 1 2 1 1 1 1 1 0 0 2 0 2 1 2 0 0 2 2 2 0 1 2 0 1 1 1 1 1 1 0 0 1 2 0 2 2 2 2 2 0 1 0 0 0 0 0 1 0 0 0 0 0 0 2 0 0 0 0 1 0 0 0 1 0 0 0 0 0 2 1 1 0 0 1 2 0 1 1 1 1 1 0 0 0 0 2 2 1 1 0 0 1 1 2 0 1 1 0 1 2 2 1 1 1 1 1 0 0 2 0 0 0 0 0 0 2 2 0 0 0 0 0 2 0 1 0 0 2 0 2 0 0 2 2 0 0 0 2 1 0 0 1 0 0 1 1 1 1 0 1 0 0 0 0 1 1 1 1 1 0 0 0 0 0 0 0 0 0 2 0 0 1 0 1 0 1 0 0 0 1 2 0 1 1 0 2 0 1 1 2 2 2 1 1 2 2 0 0 2 0 1 2 0 2 0 1 1 0 0 0 0 1 1 0 1 1 1 0 0 2 0 1 0 2 1 2 2 0 1 0 1 1 1 1 2 0 1 0 1 1 0 1 2 0 0 0 0 0 0 0 0 0 0 0 1 1 0 0 2 0 0 0 1 0 1 0 0 1 1 1 1 1 1 2 1 0 1 0 0 2 2 0 0 0 0 2 1 1 1 1 1 0 0 0 0 0 0 1 2 1 1 0 0 0 1 0 2 1 0 0 0 0 0 0 0 1 0 1 0 0 0 2 0 0 0 0 1 2 1 2 0 2 0 2 0 1 0 1 1 0 0 0 0 0 1 0 0 1 0 1 0 0 0 0 1 1 2 1 1 1 0 0 0 1 0 2 2 2 2 1 1 1 0 0 0 0 0 1 1 1 0 1 1 2 1 1 1 0 0 1 2 0 1 0 0 2 0 0 0 0 1 0 1 1 1 1 1 0 0 1 1 1 1 0 0 2 0 1 1 1 1 1 0 1 0 0 2 0 0 0 2 1 0 2 1 0 0 1 0 1 0 1 1 0 0 0 0 0 1 1 1 1 0 1 0 1 1 0 0 0 2 0 0 0 0 2 1 1 0 0 1 0 1 0 0 0 0 0 0 0 0 0 0 1 0 1 0 0 1 1 1 1 1 0 2 0 0 1 2 0 0 0 0 0 1 0 1 0 0 0 0 0 0 2 0 0 0 0 0 2 0 2 0 0 0 0 2 0 0 0 0 0 2 0 0 0 0 0 2 0 0 0 2 2 1 2 1 0 2 0 2 0 1 1 1 1 1 0 1 0 2 2 0 2 0 1 0 1 0 0 1 0 0 0 1 1 1 1 2 2 0 1 1 0 0 0 1 1 1 1 0 0 2 0 0 1 2 2 2 0 1 2 2 0 0 1 0 1 0 1 0 2 1 0 0 1 1 0 0 2 2 0 0 0 0 0 0 0 0 0 0 0 0 0 0 0 2 1 0 0 0 0 1 0 0 0 1 0 2 0 1 1 0 0 0 0 0 0 0 2 0 1 0 1 0 1 0 2 0 0 2 0 0 0 2 1 1 0 0 0 1 2 0 0 0 0 0 0 0 2 1 1 1 2 0 1 1 1 0 2 1 2 0 1 1 1 0 0 0 0 0 1 0 0 0 2 0 0 1 0 0 2 0 2 1 1 1 0 1 0 1 1 1 2 0 2 0 1 1 1 0 2 1 1 2 2 0 0 0 0 1 0 0 0 0 0 0 0 1 1 0 0 2 0 0 0 2 0 0 1 0 1 0 2 0 0 0 0 2 0 1 1 0 0 1 1 0 1 0 1 2 1 1 0 0 0 0 2 0 0 2 0 0 1 0 2 1 0 1 0 1 2 0 0 0 1 1 1 1 0 0 1 0 0 0 0 1 1 2 1 2 1 0 2 0 0 0 0 1 1 2 0 1 0 0 2 0 0 0 0 1 1 0 0 1 1 0 1 2 0 0 0 1 0 1 0 1 0 2 0 0 2 0 2 0 0 2 1 1 0 1 0 0 0 0 0 0 1 0 0 0 0 0 0 0 2 0 0 1 0 0 1 1 0 1 0 1 0 0 0 1 0 0 0
26 1 0 2 1 0 2 2 2 0 1 1 1 1 0 0 0 0 0 2 0 0 1 0 2 0 0 2 0 0 2 2 1 1 1 0 2 1 0 0 0 0 0 0 0 0 0 0 1 1 1 0 0 1 1 2 0 0 1 0 1 2 0 2 1 1 1 1 1 0 1 1 2 2 2 2 0 0 0 0 2 2 2 1 1 0 0 0 0 1 0 0 2 2 0 0 0 0 0 2 0 0 1 0 2 2 2 1 1 1 1 2 0 1 0 1 0 0 0 2 2 0 1 1 1 1 1 2 0 0 1 1 0 0 1 0 0 0 0 0 0 2 0 0 0 0 0 0 0 1 0 0 0 0 0 0 0 1 0 0 1 0 1 0 0 2 0 1 1 1 1 0 0 2 0 0 0 0 0 0 0 1 1 2 2 0 2 2 1 2 0 0 1 0 2 0 1 0 0 1 0 1 0 0 2 2 2 1 1 2 2 1 2 0 0 2 0 1 1 0 2 0 1 0 0 0 0 0 0 1 0 0 1 1 1 1 0 2 0 0 0 0 2 2 0 0 0 0 0 0 0 0 0 0 0 0 1 1 1 1 0 1 0 0 0 1 1 1 1 1 0 1 0 2 0 1 0 2 2 0 0 1 2 0 1 0 0 0 0 1 1 0 0 2 2 0 0 2 0 2 1 0 1 1 0 0 0 1 1 1 0 1 1 2 0 0 1 0 2 2 0 0 0 2 1 0 0 1 1 0 1 1 1 0 0 0 0 0 0 2 0 0 0 0 0 0 0 0 1 1 0 0 1 0 0 1 1 2 0 0 0 1 1 0 1 1 1 2 1 1 1 1 2 1 1 1 1 2 1 0 0 1 0 0 0 0 0 0 0 1 1 1 0 1 2 1 1 0 1 1 1 1 0 1 1 0 0 2 0 1 1 0 0 0 0 1 1 0 0 0 1 1 0 1 1 1 1 0 1 0 0 0 0 2 0 0 0 1 0 0 0 0 1 1 0 2 0 0 1 0 0 1 0 2 0 0 0 2 2 2 2 1 0 1 0 1 1 2 0 0 1 1 2 2 1 1 0 2 2 2 2 0 0 0 0 2 0 1 0 2 0 0 1 1 0 0 1 2 2 0 0 0 1 1 1 1 2 1 2 0 0 2 1 2 0 0 0 0 2 2 0 2 2 0 0 2 1 0 1 2 0 0 0 1 2 0 2 1 0 1 0 2 0 1 1 1 0 0 1 1 0 1 0 1 1 1 1 0 0 0 0 1 2 0 0 2 0 0 0 0 0 1 0 0 0 0 1 0 2 0 2 0 2 0 1 1 2 0 2 2 1 0 2 0 0 0 0 0 0 0 0 1 0 1 0 1 1 1 0 1 2 0 0 0 2 1 0 0 0 0 1 0 0 0 0 1 0 1 0 0 0 0 0 1 1 0 1 0 2 0 1 0 0 1 0 0 2 0 0 0 0 0 1 1 0 0 0 0 0 0 0 0 0 1 0 1 1 2 1 0 1 0 0 0 1 2 0 0 1 1 0 0 0 1 1 0 0 0 0 2 2 0 0 0 0 0 0 1 0 1 1 0 0 0 2 0 2 1 2 1 1 0 0 0 1 1 0 2 1 0 0 0 0 0 2 1 0 1 2 2 2 1 0 0 1 1 0 0 1 1 0 0 0 0 0 0 1 1 0 1 0 1 1 2 0 0 0 0 2 0 0 0 2 1 0 0 0 0 1 1 0 0 0 0 0 0 0 0 0 2 0 0 0 0 0 0 1 2 0 2 0 2 2 2 0 0 1 0 0 1 0 0 0 1 0 1 1 0 1 1 0 0 1 1 0 0 1 0 2 2 1 2 0 2 0 0 0 1 0 2 0 2 1 1 0 1 0 1 1 0 0 1 0 0 0 0 0 1 0 1 1 0 0 0 1 0 1 0 0 0 0 0 0 0 0 1 0 1 0 1 1 0 2 0 0 1 1 2 2 1 1 1 2 0 0 0 0 1 1 0 0 0 1 2 2 0 2 0 0 1 0 1 1 1 2 1 1 1 0 1 1 1 0 0 0 2 2 2 2 1 0 1 0 0 0 2 1 2 1 1 0 1 1 1 0 0 2 0 1 1 0 0 1 2 0 1 1 0 0 1 1 0 1 0 0 0 0 2 0 0 2 0 0 0 1 0 1 0 1 0 0 0 0 0 0 0 0 0 0 0 0 0 0 1 0 0 1 1 0 0 0 0 0 0 0 1 0 1 1 1 2 2
27 0 0 1 0 0 1 1 1 1 2 0 0 2 1 1 1 0 0 0 1 0 0 0 2 0 0 2 0 0 2 1 0 1 1 1 2 0 0 0 2 2 0 1 0 0 0 0 2 0 0 0 0 1 1 2 0 0 0 1 1 2 0 0 0 1 0 0 0 0 0 1 2 2 2 2 0 0 1 0 1 1 1 0 1 0 0 0 0 2 0 0 1 1 1 0 0 0 0 0 0 1 0 0 0 0 2 1 1 1 0 1 1 1 1 1 1 0 0 1 2 0 0 0 0 0 0 1 0 2 2 1 0 0 1 0 1 0 0 0 1 1 0 0 2 0 0 1 1 0 1 0 1 1 0 1 1 0 0 0 1 0 2 0 0 2 0 0 1 1 0 0 0 2 1 1 1 0 0 0 0 1 0 1 1 0 1 1 0 0 1 0 2 2 2 0 2 0 0 0 0 1 0 2 2 0 0 0 0 1 2 1 0 0 0 2 1 0 1 0 2 1 0 1 0 1 0 0 0 2 0 0 0 0 0 0 0 2 0 0 0 1 2 2 0 0 0 0 0 0 0 2 0 0 0 0 0 1 0 0 0 0 0 0 0 0 0 0 0 0 1 2 0 2 0 0 0 2 2 0 1 0 1 0 1 1 1 1 0 1 1 0 0 2 1 0 1 2 0 1 1 0 1 1 0 0 0 0 2 1 0 1 1 0 2 0 1 0 1 1 1 1 0 2 0 0 1 0 0 0 2 1 0 0 0 1 1 1 0 1 0 1 2 2 0 1 1 0 1 0 0 0 1 0 0 1 1 2 0 0 0 0 0 0 0 1 0 1 2 0 0 0 2 2 0 2 2 1 0 0 1 1 0 0 0 1 1 0 0 1 1 1 0 0 1 0 0 1 0 0 0 0 0 1 1 0 0 0 0 2 0 0 0 0 0 1 0 0 1 0 0 1 0 1 1 1 1 1 2 1 1 1 0 2 0 2 0 1 0 1 1 0 2 1 1 2 0 1 0 0 0 1 0 2 2 2 2 1 1 0 1 1 0 2 0 0 2 1 0 1 0 1 1 1 0 0 0 2 1 0 1 0 0 2 2 2 2 1 1 0 0 0 1 0 1 0 1 2 1 0 1 0 1 1 1 2 2 1 0 1 0 1 2 0 0 0 2 0 1 1 0 2 2 0 1 2 0 0 1 2 0 0 0 1 1 0 2 0 1 1 0 2 0 1 1 0 0 0 2 0 0 0 1 2 2 0 0 0 1 1 1 0 2 0 0 2 0 0 0 0 0 1 1 0 0 1 2 1 2 1 2 0 1 0 0 1 1 0 1 2 0 0 1 0 1 0 0 1 0 1 0 1 0 0 0 0 2 1 0 2 0 0 0 0 2 0 0 0 0 1 1 1 0 0 0 1 1 1 0 0 2 2 0 1 1 0 1 0 2 0 2 0 0 1 1 0 2 1 2 2 1 1 0 1 0 1 0 0 1 0 0 0 1 1 0 1 2 2 1 1 0 0 1 0 0 2 0 0 1 1 0 2 1 1 0 1 0 1 0 0 1 0 1 0 1 1 0 2 0 2 0 0 0 1 1 0 0 1 1 0 1 0 0 0 0 0 0 2 1 0 0 0 1 0 1 0 0 0 0 0 0 0 0 1 1 1 0 2 0 2 1 1 2 2 0 0 2 0 0 0 0 0 0 0 0 2 0 0 2 0 0 0 2 1 0 0 1 1 1 2 0 0 0 0 0 0 0 1 1 1 2 2 0 0 0 1 0 2 0 2 0 2 1 2 0 1 0 1 0 2 0 0 2 2 1 1 1 0 1 1 0 0 1 1 1 1 1 0 1 1 1 1 0 2 0 0 0 0 0 2 1 1 2 0 0 2 1 0 1 1 1 0 0 0 0 0 1 0 0 0 2 0 0 0 2 0 0 0 1 0 0 2 0 0 0 0 0 0 1 1 0 0 2 0 0 2 0 0 1 0 0 0 2 0 0 0 0 1 1 1 0 2 0 2 2 0 2 0 0 0 0 1 0 2 1 1 1 0 0 0 0 0 1 0 1 1 1 2 0 1 0 2 0 2 0 1 1 2 1 1 1 0 0 1 0 0 0 1 2 0 0 1 0 1 0 0 2 1 0 0 2 0 2 0 0 0 0 1 0 0 1 1 0 0 2 1 1 0 0 0 0 0 0 0 0 1 1 2 2 1 1 1 1 0 0 0 1 0 0 0 0 0 0 0 1 0 0 0 2 0 0 0
28 0 1 2 1 0 1 1 1 0 2 0 0 2 1 0 0 0 0 1 1 1 0 0 2 0 2 2 1 1 2 2 1 1 0 2 0 2 0 0 1 1 0 0 0 0 1 1 1 1 0 0 1 1 1 1 1 0 0 0 1 1 0 1 1 0 2 1 1 0 0 2 1 2 1 2 1 0 0 0 1 1 1 0 1 0 0 1 1 2 1 1 1 1 1 0 0 0 0 1 0 2 0 0 1 1 2 1 1 1 0 1 1 1 1 1 1 0 0 1 2 1 1 1 1 1 1 2 0 2 1 1 0 0 0 0 0 0 1 0 0 2 0 0 2 0 0 0 0 0 0 0 0 0 0 0 0 1 0 0 1 1 1 1 1 1 0 0 2 1 0 0 1 1 0 2 1 0 0 1 2 2 0 2 1 0 2 2 1 1 0 1 1 1 0 1 2 0 0 1 0 1 1 1 2 1 1 0 1 0 2 2 1 0 0 2 0 0 0 1 1 1 0 0 1 0 0 1 0 1 0 0 0 0 0 0 0 1 1 1 0 0 2 1 0 0 0 1 1 0 0 0 0 0 0 0 1 0 0 0 0 0 0 1 1 0 2 0 2 0 0 2 0 2 0 1 1 1 1 1 1 2 2 0 1 0 1 2 0 2 0 1 0 2 1 1 1 1 0 1 0 0 1 1 0 0 0 2 0 0 0 0 0 1 0 0 2 0 0 1 1 1 0 2 1 0 0 0 0 0 2 1 0 0 0 0 0 0 1 2 1 1 1 2 0 0 2 0 0 0 1 0 2 0 1 0 1 0 1 0 1 1 0 0 0 0 0 2 2 0 1 1 0 2 0 0 1 1 1 0 1 1 0 1 0 0 1 0 0 0 0 0 1 0 2 1 0 0 0 0 0 0 0 1 0 1 0 0 1 0 1 1 0 0 1 2 1 0 0 0 0 1 1 1 1 1 1 1 1 1 0 1 1 1 1 0 0 0 1 1 0 0 2 0 1 1 0 1 0 0 0 1 0 1 1 0 1 0 1 0 0 0 0 0 0 2 0 2 0 0 0 0 1 1 2 0 1 2 2 0 0 0 0 1 1 2 1 0 2 0 0 0 1 1 1 0 1 2 1 1 1 1 1 1 1 1 1 2 1 1 0 1 1 0 0 0 1 2 0 2 2 2 1 0 0 1 0 1 0 1 1 0 0 2 2 0 1 1 0 0 0 1 0 1 1 0 0 0 1 1 0 1 0 1 1 1 1 1 1 0 0 0 2 0 0 2 0 1 1 0 1 0 0 0 0 0 0 0 1 0 1 0 1 0 0 1 1 0 0 1 0 0 1 1 1 0 0 0 0 0 0 2 0 0 0 1 1 1 0 1 1 0 0 1 1 1 0 0 0 1 1 1 0 0 0 0 2 2 0 0 0 0 0 1 2 1 2 0 1 1 1 2 0 1 0 0 2 1 1 1 0 2 1 2 1 2 0 0 2 0 0 0 1 0 1 2 0 2 1 0 1 1 0 0 0 0 2 1 1 1 0 0 1 1 1 2 0 0 0 1 1 0 0 0 0 0 0 1 0 1 0 0 0 1 1 0 1 2 2 0 0 0 0 0 0 1 0 1 0 0 0 0 0 0 1 1 0 0 1 1 1 1 0 0 1 1 2 1 0 1 1 1 0 0 0 0 0 1 0 1 1 1 0 0 0 2 0 0 1 0 0 0 2 0 1 1 0 2 0 2 0 0 1 1 1 0 0 1 1 0 2 2 0 1 1 0 0 2 1 2 0 1 2 2 1 0 0 1 0 1 0 0 2 2 2 0 1 0 0 1 0 1 1 1 1 0 0 0 0 0 0 0 0 2 0 0 0 2 0 2 0 2 0 0 1 0 0 1 1 0 0 1 0 1 0 0 1 0 0 0 2 0 0 0 1 0 1 0 0 1 0 1 0 0 1 1 1 0 2 0 0 0 0 0 0 2 0 1 2 1 1 1 2 0 0 0 1 1 0 0 0 2 0 1 1 0 1 0 0 1 0 1 0 2 2 1 0 0 0 1 0 1 1 0 1 1 1 1 2 0 0 2 0 1 0 1 1 2 1 0 0 0 0 1 0 0 1 1 1 0 0 0 0 0 0 1 1 0 0 0 1 0 1 0 1 0 1 0 0 0 2 0 0 0 2 0 1 0 2 2 0 0 0 0 1 1 0 0 0 0 0 0 0 1 0 0 1 0 1 1 0 0 0 0 0 0 0 0 0 0 0 0
29 0 0 1 1 0 1 2 2 1 1 0 0 1 1 0 0 0 0 1 1 1 0 0 2 0 1 1 0 0 1 0 2 2 1 0 2 2 1 1 0 0 0 0 0 0 0 0 2 0 0 0 0 0 2 1 1 0 0 0 0 0 0 1 1 0 0 0 1 1 0 1 1 1 0 1 1 0 1 1 1 2 2 2 2 0 0 0 0 1 0 0 1 1 1 0 0 0 0 1 0 1 2 2 0 0 2 2 1 1 0 1 0 1 1 1 1 0 0 2 2 0 1 1 1 1 1 1 0 1 1 0 0 0 1 0 0 1 0 0 1 1 0 0 0 0 0 0 0 0 0 0 0 1 0 0 1 1 0 0 1 0 1 1 1 2 0 1 1 1 1 0 0 2 1 0 0 2 0 1 0 0 0 1 1 1 0 0 0 2 0 0 2 1 0 1 2 0 0 0 0 1 0 1 1 1 1 1 1 0 2 2 2 0 0 2 1 0 1 2 0 0 0 0 0 1 1 0 1 1 1 1 0 0 0 0 0 1 1 1 0 1 1 0 0 0 0 0 0 0 0 1 0 0 0 0 1 1 1 1 1 1 0 0 0 0 0 1 2 0 0 1 2 2 0 0 0 2 2 1 0 0 2 0 0 1 0 2 0 2 0 1 0 2 1 0 0 1 0 0 0 0 2 0 1 0 0 2 1 1 0 1 2 1 1 0 1 1 0 0 1 1 1 2 0 0 1 2 1 1 1 2 0 0 0 0 0 0 0 1 2 1 0 2 0 0 1 0 1 0 0 0 1 0 0 1 0 0 0 2 0 2 2 0 2 0 0 1 2 0 0 0 0 2 1 0 1 1 0 0 0 0 1 1 0 0 0 0 0 0 0 0 1 0 2 0 0 0 2 2 2 2 0 1 1 0 1 1 0 1 1 1 0 0 1 2 1 0 0 0 0 0 2 0 2 2 1 0 1 0 1 0 1 0 1 0 1 1 1 1 2 0 2 2 0 1 0 1 1 0 0 1 0 2 1 1 1 2 1 1 2 2 1 0 0 2 0 1 0 1 0 1 0 0 1 0 1 1 2 1 2 0 0 1 1 2 1 1 1 0 1 0 1 1 1 0 1 2 1 0 1 0 1 0 1 1 1 1 1 0 0 2 2 0 0 0 1 1 1 2 1 2 2 0 2 2 0 1 0 1 1 1 0 0 1 0 2 0 1 1 1 1 0 0 0 0 0 2 0 2 0 0 0 2 2 0 0 0 1 1 1 0 1 0 0 1 0 2 2 1 1 1 0 0 1 0 1 2 2 2 2 0 1 0 0 0 0 0 2 2 0 0 1 0 0 0 0 0 0 0 0 2 1 1 0 1 1 1 1 1 1 1 1 1 1 1 1 0 0 1 1 1 0 0 0 0 1 1 0 0 0 1 0 2 1 1 2 1 2 0 1 1 2 2 0 0 0 2 1 1 1 1 0 1 0 2 0 0 2 1 0 0 0 1 1 1 1 1 1 1 0 1 0 0 1 2 1 0 1 1 0 1 2 2 0 2 0 1 0 1 2 0 0 0 0 0 0 1 0 1 0 0 0 2 2 0 0 2 2 1 0 0 0 0 0 0 0 0 1 0 0 0 1 0 1 0 0 0 1 1 2 0 0 0 1 1 1 0 1 1 0 0 0 0 0 1 1 1 0 0 0 0 0 0 0 2 0 0 1 0 0 0 2 0 0 1 1 1 1 2 0 0 1 2 2 0 0 2 2 2 1 1 1 0 0 2 0 0 0 0 2 2 1 2 0 1 1 0 0 0 0 0 1 2 1 0 1 0 1 1 0 0 0 0 2 1 1 0 1 1 1 1 0 2 0 1 1 1 0 2 1 2 2 1 0 0 0 0 1 1 1 1 2 2 0 0 2 1 0 0 1 0 0 1 1 0 0 0 0 0 0 1 0 0 0 1 0 1 0 1 1 0 1 1 0 2 1 0 2 2 1 0 1 0 0 1 0 1 0 0 0 2 0 1 1 0 1 0 1 2 0 0 1 0 2 0 0 0 0 1 1 0 1 0 1 1 1 1 2 1 0 2 0 0 0 1 1 1 0 1 0 0 1 1 0 0 1 1 1 0 0 0 2 1 1 0 1 0 0 0 2 1 1 0 1 0 0 1 0 0 1 0 0 1 0 0 2 0 0 0 0 0 0 0 0 2 0 0 0 0 0 0 0 2 0 1 1 0 0 0 0 0 1 0 1 0 0 0 1 0 1 1
30 1 0 0 0 0 1 2 2 0 0 2 0 1 0 0 1 0 0 0 2 0 0 0 2 0 2 2 0 0 1 1 2 2 0 1 1 2 0 0 0 0 0 1 0 1 0 0 1 1 0 0 1 1 0 2 0 0 0 0 0 0 0 2 0 1 1 0 2 0 0 1 1 1 0 2 1 0 1 0 0 1 1 0 1 0 0 0 0 2 0 0 1 1 0 0 0 2 0 2 2 2 2 2 0 0 2 1 1 1 1 2 0 1 0 1 0 0 0 1 2 1 2 2 1 1 1 0 0 0 1 0 0 1 0 0 0 1 0 0 0 2 0 0 0 0 0 0 1 1 0 0 1 0 1 0 0 1 0 0 1 0 2 0 2 2 0 2 0 2 2 2 0 2 1 1 1 0 0 1 1 2 0 2 2 2 0 0 0 0 0 0 1 0 1 0 0 0 0 1 0 0 1 2 2 0 0 0 1 0 0 1 2 0 0 2 0 1 0 0 2 1 0 0 0 1 0 0 0 2 0 0 1 1 0 1 0 1 0 0 0 0 2 2 0 0 0 0 0 0 0 1 0 0 0 0 2 1 0 0 0 0 0 0 1 0 1 0 2 0 0 2 0 2 1 0 0 2 2 0 0 1 1 1 0 0 1 2 0 2 0 0 0 2 2 0 2 0 0 1 0 0 2 0 0 1 2 2 1 1 0 2 0 1 1 0 2 0 0 0 0 0 0 1 0 0 0 2 1 1 2 0 0 0 0 0 0 2 0 1 1 1 0 1 0 0 1 0 1 2 1 0 2 2 0 0 2 0 0 1 0 1 0 1 0 0 1 2 2 0 0 0 0 2 0 1 1 1 2 0 0 0 0 0 0 1 1 0 0 1 0 0 0 1 2 1 1 2 0 0 0 0 0 1 0 1 1 0 0 2 0 0 0 0 1 2 0 1 0 1 0 1 0 1 1 2 1 0 1 1 0 0 1 1 1 0 0 2 0 0 0 0 1 0 1 0 0 0 0 0 0 0 0 2 1 1 1 2 1 1 1 1 0 1 0 1 1 2 0 0 0 0 0 0 1 0 1 0 2 0 2 1 1 1 0 1 0 2 0 0 1 0 0 2 0 0 0 2 1 0 2 0 2 0 2 0 1 1 1 0 0 2 1 1 0 1 0 1 1 2 1 2 2 1 1 2 0 1 0 1 1 1 0 0 1 0 2 1 0 0 1 1 0 0 1 1 1 1 1 1 1 1 1 1 2 0 1 1 1 1 0 0 0 1 1 0 1 1 1 1 0 1 2 0 0 1 1 2 2 2 2 0 0 0 0 0 0 1 1 2 0 0 0 0 0 0 0 0 0 0 0 2 1 0 0 0 1 2 0 2 1 0 0 0 1 0 0 0 0 0 0 0 0 0 1 0 2 1 0 0 1 1 1 2 1 0 2 0 1 1 1 1 0 0 1 0 2 2 0 0 0 2 0 0 0 2 0 0 2 0 0 0 1 0 1 2 0 1 1 0 1 1 0 0 0 1 1 1 1 1 0 0 0 2 2 2 2 0 0 1 1 0 0 0 0 0 0 2 0 1 0 1 0 1 2 0 1 1 1 0 0 0 0 0 0 0 0 1 0 0 1 0 0 0 1 0 0 0 1 1 1 1 0 0 0 0 1 0 0 0 0 0 0 0 0 0 1 1 0 0 0 0 0 0 0 0 0 0 2 2 0 0 2 0 1 0 0 0 2 2 0 0 1 1 1 1 1 2 2 2 1 1 1 0 1 2 0 2 1 2 0 1 2 2 1 0 0 1 1 0 0 0 1 2 1 1 2 0 0 2 0 0 1 1 0 0 1 0 1 1 1 1 0 2 0 0 0 2 0 2 0 2 1 1 0 0 0 0 1 1 1 1 0 0 0 0 1 1 0 0 2 1 0 1 1 0 1 0 0 1 1 2 0 0 0 0 1 1 2 1 0 0 1 0 0 1 0 1 1 1 2 0 0 0 0 0 0 2 0 0 0 0 0 2 2 0 2 0 0 0 0 2 0 2 2 0 0 0 1 1 1 1 0 0 0 1 2 1 2 1 0 2 0 0 1 1 0 2 0 0 0 1 1 1 0 0 1 0 1 1 0 0 1 2 1 1 1 2 0 2 1 0 0 1 1 0 2 1 1 2 0 2 0 0 1 1 1 0 0 0 0 0 0 0 0 0 0 0 1 0 0 0 0 2 0 0 0 0 0 0 0 0 0 1 2 0 0 0 0 0 0 1
31 1 0 0 0 0 0 0 0 1 1 0 0 2 1 0 0 0 1 1 1 1 0 0 2 0 1 1 1 1 1 1 0 1 0 1 1 2 0 0 0 0 0 0 0 0 0 0 0 1 1 0 2 1 1 1 0 0 0 1 1 1 1 2 0 0 1 0 1 0 0 0 2 2 2 2 0 0 1 0 2 2 2 2 2 1 0 1 1 2 1 1 1 2 1 0 0 1 0 1 1 2 1 1 1 2 2 1 0 2 0 0 0 1 0 1 0 0 0 1 2 1 0 0 0 0 0 0 0 0 1 0 0 0 0 0 0 0 0 0 0 2 0 0 1 0 0 0 1 1 0 0 0 0 0 0 0 1 0 1 1 0 0 1 1 2 0 1 0 1 1 2 0 2 1 0 0 1 0 0 0 1 0 1 1 0 1 2 1 0 1 2 1 0 1 1 1 0 1 0 0 0 0 1 2 1 1 0 0 1 1 1 0 0 0 2 1 1 0 0 2 0 0 0 0 1 1 0 0 2 0 0 0 0 0 0 0 2 0 0 0 0 2 1 0 0 0 0 0 0 0 1 0 0 1 1 0 0 0 1 0 1 1 1 0 0 0 0 1 0 0 2 0 1 0 0 0 1 1 0 0 1 2 1 1 0 0 1 0 2 0 1 1 1 1 0 0 0 1 2 1 1 2 0 1 0 0 2 1 1 0 2 1 0 0 0 2 0 1 1 1 1 1 1 0 0 0 1 0 1 2 0 0 0 0 0 0 1 0 1 1 1 2 1 0 0 1 0 1 2 1 1 1 0 0 1 1 1 1 0 1 1 2 0 1 0 0 2 1 1 1 1 1 1 1 2 2 2 2 0 0 1 0 0 0 1 0 0 0 0 0 0 2 0 2 1 1 1 0 0 0 0 0 2 2 0 0 1 0 1 1 0 0 0 1 1 0 0 0 0 0 1 0 0 2 2 1 0 1 1 0 0 1 0 1 0 1 1 0 0 1 0 1 1 0 2 0 2 0 0 0 1 0 1 1 0 1 1 2 0 1 0 0 0 0 2 0 0 0 1 1 1 1 1 0 1 0 1 2 1 2 0 0 1 0 2 0 0 2 0 0 0 1 1 1 0 0 0 0 1 0 0 1 1 1 1 1 1 1 1 0 1 1 1 0 1 1 0 2 2 0 2 2 0 1 2 1 0 0 2 0 1 1 0 0 1 2 0 1 1 0 0 0 0 0 1 0 2 0 2 1 1 1 2 1 1 0 1 1 1 0 0 0 1 1 0 1 2 2 1 1 2 1 0 0 1 1 0 0 0 1 0 1 0 0 1 2 0 0 1 0 0 0 0 0 0 0 0 0 0 0 1 0 0 1 0 1 0 0 1 1 0 0 0 0 0 0 0 0 1 0 1 1 1 0 0 1 1 0 0 1 1 1 2 2 0 2 0 2 0 0 1 0 2 0 0 1 0 1 0 0 1 0 1 0 2 0 1 1 0 0 0 2 0 2 2 1 2 0 0 1 1 0 0 0 0 2 0 0 0 0 0 0 2 2 2 2 0 1 2 2 0 0 0 0 0 0 1 0 0 0 0 0 1 1 0 1 2 2 1 0 0 0 0 0 1 0 2 1 0 0 0 0 0 1 2 0 0 0 0 2 0 1 0 1 0 1 0 0 0 0 0 1 1 0 0 1 0 0 1 0 1 0 0 0 1 0 0 2 1 0 0 2 0 1 1 0 0 1 1 0 0 1 1 1 0 0 2 2 2 1 1 1 0 2 1 1 2 0 2 0 2 2 2 0 0 2 1 0 1 0 0 0 2 0 1 0 1 0 0 1 1 0 0 1 0 1 1 2 2 2 2 0 2 0 1 1 1 0 1 0 1 2 0 0 1 1 1 1 0 0 1 0 0 0 0 0 1 0 0 2 0 0 0 2 0 0 0 0 0 0 2 0 0 0 1 0 1 2 1 0 0 2 1 0 2 1 1 2 2 2 0 1 0 0 1 0 2 1 0 1 1 1 1 1 0 1 0 0 0 0 1 2 0 2 0 2 2 0 0 0 1 0 0 0 1 1 0 0 0 0 0 0 0 1 1 2 2 0 1 0 0 0 0 0 0 0 2 2 0 0 0 1 2 0 1 2 1 0 1 1 0 2 0 0 0 0 0 0 0 2 0 0 1 0 1 2 0 2 0 0 0 0 1 0 0 0 1 1 0 0 0 0 1 0 0 1 0 0 1 0 0 0 0 0 0 0 1 1 1 1 1
32 0 0 2 0 0 2 2 2 0 0 0 0 1 1 0 0 0 1 2 0 1 0 1 1 0 1 2 1 1 2 1 0 1 1 1 1 1 0 0 1 1 0 0 0 1 0 1 1 1 1 0 0 0 1 2 0 0 0 1 0 0 0 0 0 1 1 0 2 0 0 2 1 2 1 2 1 0 2 0 2 2 1 1 1 0 0 2 2 2 2 1 1 1 0 1 0 0 0 1 0 2 1 1 0 0 2 1 1 1 0 1 0 2 0 2 0 0 2 0 0 0 0 0 0 0 0 1 0 1 2 0 0 0 0 0 0 0 0 0 0 2 0 0 1 0 1 0 0 0 0 0 1 0 1 0 1 1 0 0 1 1 2 0 1 2 1 0 0 2 2 2 1 1 1 1 0 0 0 0 0 0 0 2 2 1 1 1 0 0 0 1 1 0 1 0 2 0 0 0 1 1 1 1 2 0 0 0 1 0 1 1 0 0 0 2 1 0 2 1 1 1 1 0 0 1 1 0 0 1 0 0 0 0 0 0 0 2 0 0 0 0 2 2 0 0 0 0 0 0 0 0 0 1 1 1 0 0 0 2 0 2 0 1 0 0 0 0 1 0 0 1 0 1 0 0 0 1 1 0 0 1 1 0 0 1 0 2 0 2 0 1 0 1 1 0 2 1 0 1 1 1 2 0 1 1 1 2 0 0 0 0 2 2 0 0 1 0 0 0 0 0 1 0 1 0 0 0 1 0 2 2 1 1 0 0 0 2 1 0 0 2 0 2 0 1 1 0 1 0 1 0 1 0 1 1 1 1 0 1 0 1 2 0 1 1 1 2 2 0 0 0 1 2 1 0 0 1 1 0 1 1 0 0 1 1 1 0 0 0 0 0 1 0 2 0 0 0 1 1 1 1 0 2 1 0 1 2 0 2 0 1 0 0 1 1 0 0 0 0 0 0 0 0 0 1 1 1 1 1 0 1 0 2 2 0 0 0 0 0 2 0 1 0 1 2 1 2 0 0 0 1 0 2 1 1 1 1 1 1 1 1 1 0 0 1 1 2 0 0 1 1 1 1 1 0 0 2 2 2 2 0 0 0 0 1 0 0 1 0 1 1 0 1 2 0 0 1 1 1 0 0 2 0 2 0 0 1 2 0 1 1 1 1 0 0 0 0 1 2 1 1 2 1 1 2 0 1 0 1 1 0 0 0 1 0 2 1 2 2 2 2 0 1 0 2 1 0 2 0 0 0 1 2 1 1 0 0 0 0 0 0 0 0 0 0 0 1 1 0 0 0 1 0 0 2 2 0 0 0 1 0 1 0 0 1 0 0 0 0 1 1 0 0 0 0 0 0 0 0 0 2 1 1 0 0 2 1 0 2 0 0 0 1 1 1 0 0 0 1 1 1 0 1 0 0 0 1 0 0 0 0 1 1 1 0 2 0 2 0 1 1 0 1 1 0 2 1 1 1 0 1 0 1 0 2 0 1 0 0 0 0 1 0 1 1 1 2 0 1 1 0 1 0 0 1 1 1 1 1 0 0 0 1 1 1 1 1 0 1 1 1 0 0 0 0 1 2 0 2 0 1 0 1 2 0 0 2 2 0 1 0 0 0 0 1 0 1 1 0 0 0 0 0 1 2 0 0 0 0 1 0 0 0 0 0 0 0 0 0 0 0 1 1 0 0 2 0 0 0 0 0 0 1 0 1 0 1 2 1 0 0 2 0 1 0 1 0 2 1 0 0 0 1 0 0 0 0 0 0 2 2 1 0 1 2 0 2 1 2 0 1 0 1 0 1 0 0 0 2 0 0 2 2 2 1 0 0 1 1 0 0 1 1 1 0 0 0 1 2 1 1 0 1 0 2 1 1 0 2 1 1 1 0 0 0 0 0 1 1 1 0 0 0 0 0 0 0 0 0 2 0 0 0 2 0 0 0 0 0 0 1 2 0 0 2 0 0 2 0 0 0 1 0 0 0 0 2 2 1 1 0 2 0 0 0 0 0 0 1 0 0 1 0 0 0 0 0 0 0 1 1 0 1 2 0 1 2 0 0 0 0 1 0 1 1 1 0 2 1 0 2 0 2 0 1 0 1 0 1 0 0 1 2 0 0 1 1 1 0 0 0 2 1 0 1 1 0 0 0 2 2 2 0 0 0 0 2 0 0 2 0 1 0 1 0 1 2 2 0 1 0 0 0 1 1 0 0 0 0 1 0 0 1 0 1 1 0 0 0 0 0 0 0 1 0 0 0 1 1 0 1
33 0 0 0 0 0 0 1 1 1 1 0 0 2 1 1 1 0 1 0 2 0 0 0 2 0 1 1 1 1 2 0 0 0 2 0 2 0 0 0 2 1 0 1 0 0 0 0 1 1 1 0 0 0 2 1 0 0 0 1 0 1 0 0 1 0 1 0 0 0 0 2 1 2 1 2 1 0 1 0 1 1 2 0 0 0 0 2 2 2 2 1 2 0 1 0 0 1 1 0 0 2 0 0 1 1 1 0 1 2 1 1 0 0 0 0 0 0 0 2 2 0 1 1 1 1 1 1 1 1 1 0 0 0 1 0 0 1 1 0 2 1 0 0 0 0 0 0 0 2 0 0 0 0 0 0 0 1 0 0 0 0 2 0 2 0 0 1 0 2 2 1 0 2 0 0 0 0 0 0 0 0 0 2 1 0 2 0 0 0 0 0 2 1 2 0 2 0 0 1 1 0 0 2 2 0 1 0 0 2 2 1 1 1 0 2 0 2 2 1 1 0 1 1 0 1 1 0 0 1 1 1 1 2 1 2 0 2 0 0 0 0 2 1 0 0 0 0 1 1 1 0 1 0 1 1 0 1 1 0 0 0 0 2 0 0 0 0 0 0 1 2 1 1 0 0 0 1 2 0 0 1 0 0 0 1 0 1 0 1 1 1 0 2 0 0 1 0 0 1 1 0 2 0 0 0 0 1 1 1 0 1 1 2 1 0 1 1 1 0 0 1 0 1 0 0 0 2 1 0 2 1 0 0 1 1 0 1 0 2 1 1 1 0 0 2 0 0 1 1 1 1 0 1 0 1 1 2 0 1 0 1 2 0 0 0 0 1 2 0 0 0 1 2 0 1 2 2 0 0 0 2 0 0 0 1 1 0 0 0 0 0 1 0 2 0 0 1 1 1 1 1 0 2 0 2 0 1 0 2 0 0 0 0 0 2 1 0 0 0 1 1 1 2 0 0 0 0 2 2 0 0 0 2 0 0 0 2 1 2 1 0 2 0 1 2 1 1 0 0 0 1 0 1 2 1 2 2 1 1 2 1 1 0 0 1 1 2 0 0 1 1 1 1 1 0 0 1 1 0 1 0 0 2 2 2 2 0 0 2 0 0 0 2 1 0 1 2 0 0 2 0 1 1 1 1 2 0 0 1 0 2 1 0 1 0 1 0 1 1 1 1 2 0 0 1 1 0 0 2 0 1 0 0 0 0 2 1 2 2 1 1 0 1 1 0 0 1 1 1 1 1 0 1 2 0 1 0 0 1 0 1 1 0 0 1 1 1 1 0 0 1 0 0 1 0 1 0 2 0 2 0 1 1 0 1 1 0 1 1 0 0 1 0 0 0 1 0 0 0 0 2 0 0 0 0 1 0 0 1 0 0 0 0 1 0 0 0 0 0 2 0 0 0 0 0 0 0 0 0 1 1 1 2 2 1 2 0 2 0 1 2 0 1 1 0 2 1 2 2 2 1 1 2 1 2 0 1 1 0 0 0 2 0 1 2 0 2 0 0 2 0 1 1 2 2 0 1 0 0 1 0 0 2 2 2 2 1 0 1 1 0 0 0 0 0 0 2 1 1 0 0 0 1 2 0 1 2 2 0 0 0 0 0 0 1 0 2 1 0 0 0 1 1 0 0 1 1 0 0 1 0 0 0 0 0 1 0 1 1 0 0 0 0 0 0 0 0 0 0 0 0 1 0 1 0 0 0 1 0 0 0 2 0 1 1 0 0 2 2 0 1 1 1 1 0 0 0 1 1 1 1 1 0 1 2 0 2 0 2 0 2 2 2 0 0 1 1 0 1 1 0 0 2 0 1 0 0 0 1 0 0 0 0 1 1 0 2 1 1 0 1 0 2 0 0 0 0 0 2 1 1 1 1 0 0 0 0 1 1 0 0 0 0 1 1 1 0 0 0 1 0 0 0 2 0 0 0 1 0 0 2 0 0 0 0 1 1 0 1 1 0 0 1 0 2 0 0 1 1 1 0 2 0 0 0 0 1 0 0 2 2 0 2 2 0 2 0 0 0 0 0 1 1 2 0 1 0 0 0 0 0 1 0 1 1 1 1 2 0 1 1 0 0 0 1 0 2 0 0 1 1 0 1 1 0 0 2 2 0 0 0 1 2 0 0 1 0 0 0 2 0 1 0 1 0 1 1 1 0 0 1 0 0 1 1 1 0 2 0 0 0 0 0 1 0 0 2 2 0 0 0 0 2 0 0 1 0 1 0 0 0 0 1 1 0 1 0 2 1 1 0
34 1 0 2 1 0 1 2 2 0 0 2 0 0 0 0 0 0 1 0 2 0 1 0 2 0 1 1 0 1 2 1 1 1 1 1 2 0 0 0 1 1 0 1 0 1 0 1 2 1 0 0 1 1 1 2 0 0 0 2 0 2 0 0 1 0 1 0 2 1 0 2 2 2 2 2 0 0 1 1 1 2 2 1 1 0 1 1 1 2 0 1 1 2 1 0 0 1 0 2 1 1 1 1 1 0 2 0 0 2 1 2 0 0 0 0 0 0 1 0 1 0 2 2 2 2 2 1 1 0 0 1 0 0 0 0 0 0 2 0 2 0 0 0 2 0 1 0 0 2 0 0 0 0 0 0 0 1 1 0 1 1 2 0 1 2 0 0 1 1 0 0 0 2 1 0 0 0 0 0 0 0 1 1 1 0 1 0 0 2 0 0 1 1 1 0 2 0 0 0 0 0 0 2 2 1 1 0 0 0 1 1 0 0 0 2 0 0 2 1 1 0 1 0 0 2 2 1 1 0 1 1 0 0 0 0 0 0 2 2 0 0 1 1 0 0 0 0 1 1 1 0 0 0 1 1 0 0 0 0 0 0 0 1 0 0 1 0 2 0 1 2 0 2 0 1 0 1 1 1 1 2 2 1 0 0 1 0 0 2 0 1 1 2 1 1 0 1 1 0 1 1 2 0 2 0 0 1 2 1 1 1 1 2 0 0 0 1 1 1 0 0 2 1 1 0 0 2 0 2 2 1 1 0 0 0 0 1 1 1 0 1 1 1 0 0 1 0 1 1 0 0 2 0 1 0 0 2 0 1 0 1 1 1 1 0 1 1 1 1 1 1 1 2 0 1 1 2 0 0 0 0 2 2 2 0 0 0 0 0 0 0 0 0 1 0 0 1 0 0 0 0 0 1 1 0 0 1 0 2 0 0 1 0 1 2 1 1 0 0 0 0 1 1 0 0 1 0 0 1 0 1 0 2 0 1 0 0 0 0 1 0 1 0 1 1 0 2 0 0 0 2 0 1 1 0 1 2 2 1 2 2 1 1 0 0 2 2 0 0 0 0 0 0 2 0 1 2 0 0 2 0 0 1 0 0 0 0 1 0 1 1 0 1 0 0 0 1 1 1 0 2 1 1 1 1 1 1 0 0 0 2 1 0 0 0 1 0 1 1 0 2 1 0 1 1 0 1 0 2 0 1 0 1 1 0 1 1 1 1 0 1 0 1 1 0 0 1 1 2 1 1 0 2 2 0 0 0 1 0 1 1 0 1 1 0 2 1 0 0 0 2 1 0 0 1 1 0 0 0 2 0 1 0 0 0 0 0 0 0 1 0 0 1 1 0 1 1 0 0 1 0 0 1 0 0 1 1 0 2 0 0 0 1 1 1 0 0 1 1 1 1 0 0 0 1 1 0 0 0 1 1 0 2 2 1 2 0 2 0 2 2 1 1 1 0 2 1 2 2 0 2 0 0 0 2 0 1 1 0 0 0 1 0 1 2 0 2 1 1 0 1 0 0 0 1 1 1 0 0 0 0 0 1 1 1 1 0 1 2 1 0 1 0 1 1 0 1 0 2 0 1 1 1 2 1 1 2 2 0 2 0 0 1 0 0 0 0 1 0 0 0 1 0 1 1 0 0 1 1 2 1 1 1 2 2 2 1 0 1 1 1 0 0 0 0 0 1 0 1 0 1 0 0 0 2 0 0 2 0 0 0 2 1 0 1 1 0 1 1 1 0 0 1 1 0 0 2 2 2 1 1 2 0 2 0 2 1 1 1 1 1 2 2 1 0 0 2 0 2 0 0 1 1 1 1 2 1 0 1 0 0 0 0 1 0 1 1 1 2 2 1 0 2 0 1 1 1 0 2 0 2 1 2 0 1 0 1 1 1 0 1 0 0 0 0 1 1 1 0 2 0 0 0 2 0 0 1 0 0 0 2 0 0 0 0 1 0 2 0 0 0 1 0 0 2 0 1 1 1 2 0 2 0 0 0 0 2 1 0 0 1 0 2 2 1 2 0 0 0 1 0 0 2 1 1 0 0 0 1 1 2 0 0 0 1 1 2 2 0 0 2 0 1 0 0 1 1 0 1 0 0 0 0 1 0 1 1 1 0 0 1 1 2 1 0 1 1 1 1 2 0 1 0 1 0 1 0 0 0 1 0 0 1 0 0 2 0 1 0 0 1 0 0 1 1 0 1 1 0 0 0 0 2 0 0 1 0 0 0 0 0 0 0 0 0 0 1 2 0 0 0
35 0 1 2 0 0 1 0 0 2 2 0 0 0 0 0 0 0 0 1 1 1 0 0 2 0 1 0 0 1 2 1 0 0 2 0 2 2 0 0 1 1 0 0 0 0 0 0 0 2 2 0 0 0 2 1 1 0 0 1 0 1 0 1 0 0 2 1 2 0 0 2 1 2 1 2 1 0 1 1 1 2 1 1 1 0 0 0 0 2 0 0 1 1 0 0 0 1 0 2 1 2 1 1 1 1 2 0 0 2 1 2 1 1 2 2 1 0 0 2 2 0 2 2 1 1 1 1 0 0 1 0 0 0 0 0 0 0 0 0 1 1 0 0 1 0 0 0 0 0 0 0 0 0 1 0 0 1 0 1 2 0 0 2 1 1 1 1 1 1 1 0 1 1 1 0 0 0 0 0 0 0 1 2 1 0 2 1 0 1 0 1 2 1 1 0 1 0 0 0 2 0 0 1 2 0 1 0 1 0 2 0 0 1 0 2 1 0 2 0 2 1 0 0 0 1 1 0 0 2 0 0 1 1 0 1 0 2 0 0 0 0 2 1 0 0 0 0 0 0 0 0 0 0 0 0 1 0 0 0 0 0 0 2 1 1 1 0 2 1 0 0 0 1 1 0 0 2 1 0 0 1 1 0 0 1 0 0 0 2 0 0 0 2 1 1 0 1 0 1 1 1 1 1 0 0 0 2 1 1 1 1 2 1 1 0 1 0 0 0 2 2 1 2 1 0 0 1 1 2 2 1 1 1 1 1 0 1 0 1 1 2 1 1 1 1 1 0 1 1 1 0 1 0 0 1 0 1 0 1 0 1 1 0 1 0 0 2 1 1 1 1 1 2 0 0 1 2 1 0 0 1 0 0 0 0 0 0 0 0 0 0 1 0 2 1 1 0 1 0 0 1 0 2 0 2 0 1 0 2 0 0 0 0 0 0 0 0 0 0 1 1 0 0 1 2 2 0 1 0 1 0 1 1 1 1 0 2 0 0 0 0 2 0 1 2 1 1 1 0 0 1 0 0 2 0 2 1 1 0 0 0 0 1 0 2 0 1 0 1 0 1 1 1 1 0 1 2 2 2 2 1 0 1 0 0 0 2 0 0 0 0 1 2 1 0 0 2 1 0 1 0 2 0 1 1 1 1 1 1 0 1 1 0 0 0 0 0 1 1 0 2 2 0 1 2 0 0 1 2 0 1 0 0 0 0 2 1 1 1 0 2 0 1 0 0 0 0 2 1 0 0 0 2 2 0 0 0 1 1 1 0 0 1 1 0 2 2 2 1 1 0 0 0 1 1 2 1 1 1 2 0 1 0 0 0 1 0 0 0 0 0 0 0 0 0 0 2 0 0 2 1 1 0 0 0 1 1 0 1 0 0 0 0 2 0 0 0 1 1 0 1 1 1 0 0 1 1 0 0 2 2 1 2 2 0 2 0 2 0 1 0 0 1 1 0 2 0 1 0 0 2 0 0 0 1 0 1 1 1 1 0 2 0 1 1 0 2 0 0 2 0 0 0 0 2 0 1 1 1 1 0 0 2 2 2 2 0 0 1 2 0 0 0 0 0 0 2 0 1 0 0 0 0 0 0 1 2 2 0 0 0 0 0 0 1 0 2 2 0 0 0 1 0 1 1 1 1 0 0 2 0 0 0 1 1 1 1 1 2 0 0 0 0 0 0 0 2 0 1 0 1 1 0 0 1 1 0 2 0 0 0 2 0 1 0 1 1 0 2 0 0 1 0 0 0 0 0 1 1 1 1 1 1 2 1 0 2 0 2 0 2 2 2 0 0 1 1 0 1 0 0 1 2 1 0 2 0 0 2 0 0 1 1 1 0 0 1 1 2 1 1 0 2 0 0 0 0 1 2 2 1 2 1 0 1 1 2 2 1 1 2 0 0 0 0 0 0 0 0 2 0 0 0 2 0 0 0 0 0 0 2 0 0 1 0 0 1 2 0 1 0 2 0 0 1 0 0 2 1 1 0 0 0 0 0 0 1 1 0 0 0 0 2 2 0 2 0 0 0 0 2 0 2 2 0 0 2 0 0 0 0 0 0 1 1 2 1 1 0 0 1 0 1 0 2 0 2 0 2 0 0 1 1 1 1 1 1 2 1 0 1 0 1 0 1 2 1 0 1 2 0 0 0 1 0 1 0 0 1 0 1 1 0 1 1 2 0 0 1 0 0 0 0 0 1 0 0 0 0 0 0 0 1 0 0 1 0 1 1 0 0 1 0 1 0 0 0 0 0 1 1
36 1 1 1 0 0 1 1 1 2 2 0 0 0 0 0 0 0 0 1 1 1 0 0 2 0 1 2 0 0 1 0 1 1 1 1 2 0 0 0 1 1 0 0 0 0 0 1 1 1 0 0 0 2 0 1 1 0 0 0 0 0 0 2 1 1 1 1 2 0 0 2 1 2 1 2 1 0 0 2 0 2 2 1 1 0 0 0 0 1 0 0 2 2 1 0 0 0 1 0 0 2 1 1 0 0 2 2 2 0 0 2 0 1 0 2 0 0 0 1 1 0 2 2 0 0 0 0 1 0 0 0 0 1 0 0 0 0 0 0 2 1 0 1 1 0 1 1 2 1 1 0 0 1 1 0 2 0 1 0 1 1 2 0 0 2 0 2 0 2 2 2 0 2 1 0 0 0 2 0 0 2 0 2 2 1 1 1 0 1 1 0 2 0 2 0 1 0 0 0 0 0 0 2 2 2 1 0 2 0 1 2 2 0 0 2 1 0 1 1 1 1 1 0 0 2 2 0 0 0 0 0 0 0 0 0 0 2 0 0 0 0 2 2 0 0 0 0 0 0 0 0 0 0 0 0 0 1 1 1 1 1 0 0 0 0 0 0 1 1 0 2 0 2 0 0 0 1 1 0 0 0 1 2 0 0 1 2 0 2 0 0 0 2 2 0 1 2 0 2 2 0 2 0 0 0 0 2 1 1 1 1 1 1 1 0 1 0 0 0 2 2 1 2 0 0 1 1 0 0 0 2 1 0 0 0 0 2 0 2 1 1 1 1 1 0 1 1 1 2 0 0 1 1 0 1 1 1 0 2 0 2 2 0 2 0 1 2 0 2 2 2 0 2 1 1 2 2 2 0 0 0 0 0 0 1 0 0 0 0 0 0 0 0 1 0 0 0 1 2 1 1 0 1 0 0 1 0 0 2 0 0 0 0 1 2 1 0 0 0 0 1 1 0 0 0 1 0 0 1 0 1 0 2 1 0 0 1 0 1 2 0 1 2 0 2 0 2 0 0 0 1 0 1 2 1 2 1 1 1 2 2 0 0 0 1 1 1 0 1 0 1 0 0 0 1 0 1 1 0 0 0 0 1 1 2 1 1 1 0 1 0 0 1 0 0 0 1 1 1 1 1 1 1 1 1 1 1 1 1 1 0 0 0 1 1 1 0 2 1 0 2 2 0 1 2 1 1 0 1 1 1 0 0 0 0 0 1 1 1 1 1 0 0 1 0 0 0 2 0 0 0 0 2 2 0 0 1 0 1 0 0 0 0 0 0 2 2 1 1 0 1 0 0 0 0 1 1 2 1 2 0 2 0 1 0 2 0 0 1 0 0 1 0 0 0 1 1 0 0 0 1 0 0 0 1 1 1 0 0 0 0 1 2 0 2 0 0 0 0 1 0 0 0 0 1 1 0 0 0 2 2 1 1 2 0 2 0 2 0 2 2 0 0 0 0 2 2 2 2 1 0 1 2 1 2 0 1 1 0 0 0 2 1 1 2 1 1 1 0 0 2 0 0 0 1 1 0 1 1 1 1 0 2 2 2 1 1 1 1 2 0 0 1 0 0 0 2 0 2 1 0 1 2 2 1 1 2 2 0 0 0 1 0 0 1 0 2 2 0 0 0 0 0 2 0 0 0 2 1 1 0 0 0 1 0 0 1 0 1 1 1 0 0 0 1 1 1 0 0 0 0 0 0 0 2 1 0 2 0 0 0 2 0 1 0 1 0 1 2 0 1 0 0 0 1 0 1 1 1 2 2 2 0 2 0 2 1 1 1 1 1 1 2 0 1 0 1 0 1 0 0 1 1 1 2 0 1 0 1 0 0 1 1 1 0 1 0 1 1 1 1 0 2 0 1 1 0 0 1 1 0 1 1 0 0 0 0 2 1 2 0 0 0 0 0 0 0 0 0 2 0 0 1 0 0 0 1 2 0 1 2 0 0 0 0 1 0 2 2 0 0 1 1 0 2 0 1 1 1 2 0 2 0 0 0 2 1 0 0 0 2 0 1 2 0 2 0 0 0 0 2 0 1 2 1 0 1 0 0 0 0 1 0 1 1 1 0 1 1 0 1 0 1 0 1 0 2 1 1 1 0 0 1 1 0 0 1 1 0 0 0 1 2 1 0 0 0 0 1 2 0 1 0 1 0 1 0 0 1 0 1 0 0 0 0 1 1 2 0 1 0 0 0 0 1 0 0 0 1 1 0 0 2 0 0 1 0 0 0 0 0 0 1 0 0 0 1 2 1 1 1
37 0 0 0 1 0 1 0 0 2 2 0 0 1 1 0 0 1 1 1 1 0 0 0 2 0 1 0 2 2 1 2 2 1 1 1 1 1 0 0 1 1 0 0 0 0 1 0 0 2 1 0 1 2 0 0 1 0 0 1 0 1 0 2 0 1 0 1 1 0 0 2 1 2 1 2 1 0 1 0 1 2 1 0 1 0 0 0 0 2 0 0 1 0 0 1 0 0 0 1 0 2 0 0 0 0 2 1 2 0 0 1 1 1 1 1 1 0 1 1 1 0 2 2 1 0 1 0 0 0 1 1 0 0 1 0 0 0 1 0 2 0 0 0 1 0 0 0 0 1 0 0 0 1 0 0 0 0 0 0 0 0 1 1 0 1 0 1 0 1 1 1 1 1 1 1 0 0 0 1 1 1 0 2 1 0 2 1 0 0 0 2 1 1 0 1 2 0 0 0 0 0 1 0 1 1 1 0 1 0 1 1 0 0 0 2 0 0 1 0 2 0 1 0 0 1 1 1 0 2 0 0 0 0 0 0 0 1 0 0 0 0 2 1 0 0 0 1 1 0 0 0 0 0 0 0 1 2 2 2 2 2 0 0 1 1 0 0 2 1 0 1 0 2 0 1 1 2 1 0 0 1 2 1 1 0 1 2 0 2 0 0 0 2 1 1 1 0 0 2 0 0 2 0 1 0 0 2 0 0 0 1 1 2 1 0 1 1 0 0 1 1 2 1 1 0 0 1 1 1 1 0 0 0 0 0 0 2 1 1 0 2 0 2 0 1 1 0 0 2 0 0 1 0 0 1 0 1 1 1 1 2 1 1 1 0 0 2 2 0 0 0 1 2 0 0 0 1 1 0 1 2 0 0 0 1 1 0 0 0 0 0 0 1 0 0 0 0 0 0 0 0 0 1 0 1 0 1 0 1 0 0 0 0 0 1 1 0 0 0 0 2 1 1 1 1 1 0 2 0 0 1 1 0 1 0 0 1 1 0 2 0 1 0 1 1 0 2 0 0 0 2 0 2 1 1 1 1 1 1 2 2 0 0 0 2 0 2 1 0 1 1 2 2 2 0 0 1 1 0 2 0 0 1 1 2 1 1 1 0 0 0 0 1 1 0 0 2 1 0 1 0 1 1 1 1 1 1 1 2 0 2 1 0 0 0 0 1 0 1 1 2 2 2 0 2 0 1 1 1 0 2 0 0 0 0 1 1 2 2 2 2 0 1 1 1 1 1 1 2 0 0 0 1 2 0 1 1 0 2 0 0 0 0 0 0 1 2 1 0 1 0 0 0 0 0 1 0 1 0 1 0 1 0 0 0 1 0 0 0 0 0 1 1 1 0 1 1 0 0 0 0 0 0 2 0 0 0 0 0 1 1 0 1 0 0 2 0 0 0 1 0 0 0 0 0 2 1 0 0 1 1 1 2 2 0 2 0 2 0 2 2 1 2 1 0 1 2 1 1 0 1 0 1 0 2 0 1 1 0 0 0 2 0 1 2 0 2 0 1 1 0 1 0 0 2 1 0 1 1 1 1 2 1 2 2 2 2 0 0 2 0 0 1 0 0 0 2 0 2 0 1 1 2 2 1 1 2 2 0 1 0 0 0 0 1 0 1 0 0 0 0 0 0 2 2 0 0 0 0 0 0 0 0 0 0 1 0 0 0 0 0 0 0 0 1 1 0 0 0 0 0 0 0 0 1 0 0 1 1 0 0 2 0 0 1 0 0 0 2 0 0 0 0 0 0 0 0 0 0 2 2 2 0 2 0 2 1 1 1 1 1 0 2 0 2 0 1 0 1 0 0 0 2 0 1 1 0 1 1 0 0 1 1 1 0 0 1 1 2 2 2 0 2 0 0 0 2 0 2 0 2 2 2 0 0 0 1 1 0 0 1 0 0 0 0 0 1 0 0 1 0 0 0 2 0 0 0 0 0 0 1 0 0 0 0 0 0 0 1 0 0 2 0 0 1 1 1 1 0 0 1 2 1 0 1 0 1 0 0 0 1 1 1 2 1 2 0 0 0 0 0 1 1 1 2 0 1 0 2 0 1 0 1 1 1 1 1 1 0 0 1 0 0 2 1 0 1 0 1 0 0 0 1 0 0 0 0 1 1 0 0 1 1 0 0 0 0 0 0 2 1 0 0 2 0 2 2 0 0 2 0 0 1 0 0 2 0 1 0 0 0 0 0 0 1 0 1 1 0 0 0 0 0 0 0 0 0 0 0 0 0 1 0 1 0 0 1 0 0 0 0
38 1 0 2 0 1 2 1 2 0 0 1 0 1 1 0 0 0 0 0 1 0 1 0 2 0 1 2 0 0 2 1 2 2 0 2 1 0 0 0 2 2 0 0 1 0 0 0 0 1 0 0 0 0 2 1 1 0 0 1 1 1 0 1 0 2 0 0 1 1 1 1 2 2 2 2 0 0 1 0 0 1 2 0 0 0 0 2 2 2 2 2 0 0 0 0 1 0 0 0 0 2 0 0 1 0 2 0 0 2 1 1 0 1 0 1 0 0 0 2 2 0 2 2 1 1 1 0 1 0 1 0 0 1 1 1 0 0 0 0 2 0 1 0 0 0 0 1 2 0 1 0 0 0 0 0 0 2 0 0 0 1 0 2 1 2 1 2 0 1 1 1 0 2 2 0 0 0 0 1 1 2 1 2 1 0 2 1 0 0 1 0 0 1 1 0 1 0 0 1 0 0 1 2 2 1 1 0 0 0 2 0 0 0 0 2 0 0 1 1 1 0 0 1 0 1 0 1 0 2 0 0 0 1 1 0 0 2 0 0 0 0 2 0 0 1 1 0 0 0 0 0 0 0 0 0 1 0 0 0 0 0 0 0 1 1 0 1 1 0 0 2 0 1 0 0 1 2 1 0 0 1 1 1 0 0 1 1 2 2 0 1 0 1 1 0 1 1 1 1 0 0 2 0 1 0 0 1 1 1 0 0 1 2 1 0 2 0 0 0 1 1 1 1 1 0 0 1 1 0 2 0 1 0 0 0 0 1 0 1 1 1 1 2 1 0 2 1 1 1 1 0 1 1 0 1 1 0 1 1 0 1 2 0 1 1 1 2 2 0 0 0 1 1 2 0 1 1 1 0 0 1 0 0 1 0 0 1 1 0 0 0 0 1 0 0 0 0 0 0 0 1 0 1 0 1 0 2 0 2 0 1 0 0 1 1 0 0 0 0 0 0 0 1 0 1 2 0 1 0 1 0 1 0 1 0 0 1 1 1 1 0 1 1 1 1 0 2 0 0 0 1 0 1 2 0 2 2 1 0 1 2 0 0 0 1 1 2 0 0 1 1 0 0 2 0 1 1 2 1 2 0 0 0 0 2 0 0 1 1 0 0 0 2 2 0 1 1 1 1 0 1 2 0 2 1 1 2 1 0 0 2 1 1 0 0 0 1 0 2 1 2 2 0 1 1 1 0 0 1 0 1 0 1 1 0 2 1 2 2 1 1 0 1 1 0 0 2 0 2 1 1 1 2 0 2 0 0 2 0 2 0 0 0 0 0 0 2 2 0 0 0 0 0 1 0 1 1 1 1 2 0 1 0 0 1 1 1 0 1 1 1 0 0 2 0 1 0 0 0 0 2 1 0 0 1 2 0 0 0 0 0 0 0 2 0 1 0 0 0 0 0 0 0 0 1 1 2 0 0 0 0 0 0 2 1 2 1 2 0 2 2 0 1 0 0 2 2 1 2 1 0 1 2 1 2 0 1 1 0 0 0 2 1 0 1 1 2 0 2 0 0 1 0 0 2 0 0 1 1 1 1 0 1 2 2 1 1 0 0 0 0 1 0 0 0 0 1 0 2 0 0 0 0 0 0 0 1 1 0 0 0 0 0 0 0 0 1 1 0 0 0 0 0 1 0 0 0 1 1 1 1 0 1 1 1 0 0 0 0 0 0 0 0 0 0 1 0 0 0 0 0 1 0 0 0 0 0 0 0 0 1 2 0 1 0 0 1 1 2 0 0 1 1 0 0 0 0 0 1 0 1 2 0 2 2 0 2 1 2 0 1 0 2 0 2 0 1 0 2 0 0 1 2 1 0 1 1 0 1 0 0 0 1 2 1 0 0 1 1 1 2 0 2 0 1 1 1 0 2 1 1 2 0 0 0 0 1 2 1 1 1 0 0 0 0 0 1 0 0 1 0 0 0 2 0 0 1 0 0 0 2 1 0 0 0 1 0 0 2 0 0 0 0 0 1 0 0 1 1 2 0 1 1 1 1 0 0 1 0 0 0 2 0 1 1 1 0 0 0 0 2 0 2 1 1 0 2 0 0 0 0 1 0 1 1 1 2 2 0 0 2 0 1 0 1 0 1 0 0 1 0 0 2 0 0 0 1 1 0 0 0 2 2 1 0 0 2 0 0 2 0 0 0 2 0 2 0 0 1 0 1 1 0 1 0 1 0 1 0 0 0 0 0 0 2 0 1 1 0 0 0 1 0 0 0 0 0 0 2 0 0 0 0 1 0 1 0 0 1 1 1
39 1 0 1 0 0 2 1 1 0 0 0 1 2 1 0 1 0 0 0 2 0 1 1 1 1 1 2 0 0 2 0 0 0 2 0 2 1 0 0 1 1 0 0 0 0 0 0 2 0 0 0 1 1 1 1 0 0 0 0 1 2 0 2 0 1 1 0 1 0 0 1 2 2 1 2 0 0 2 0 1 2 2 1 1 0 0 0 0 2 0 0 2 1 1 0 0 0 0 1 1 2 0 0 1 1 2 2 2 0 0 2 1 1 1 1 1 0 1 1 1 0 1 1 1 1 1 1 0 0 1 1 0 0 1 0 0 0 0 1 1 1 0 0 1 0 1 0 1 1 0 0 0 0 0 1 1 1 0 0 0 1 1 1 1 1 0 1 0 1 1 0 1 1 1 1 0 0 0 0 0 0 1 2 2 0 2 1 1 2 0 0 2 0 2 1 1 0 0 0 0 0 0 1 2 1 1 0 1 0 0 2 0 0 0 1 1 1 1 1 1 0 0 0 0 0 0 0 0 0 1 1 1 1 1 0 0 1 1 1 0 0 2 2 0 0 0 0 0 0 0 0 1 1 0 0 0 1 1 1 1 1 0 1 0 0 0 0 1 0 1 1 0 2 1 1 0 1 1 2 1 2 1 0 1 0 1 1 0 2 0 1 0 2 1 1 1 0 0 0 1 0 2 0 1 1 1 2 2 2 0 2 2 2 1 0 2 0 0 0 1 2 0 1 1 0 0 0 0 2 2 1 0 0 0 0 0 1 0 0 1 1 1 2 0 0 2 0 1 1 2 0 1 0 0 1 1 2 0 2 0 1 1 0 1 0 1 2 2 0 0 0 0 2 0 1 2 1 1 0 0 0 0 0 0 1 1 0 0 0 0 0 1 0 2 1 1 1 0 0 0 0 0 1 1 0 1 1 0 0 2 0 0 0 2 2 0 0 0 0 0 0 1 2 1 1 0 0 2 1 1 0 1 1 1 0 0 2 2 0 0 0 1 2 0 2 0 1 0 0 0 1 0 2 1 1 1 2 1 1 1 1 1 0 0 1 1 2 0 0 0 0 0 0 1 0 1 2 1 0 1 1 0 1 0 0 0 0 2 0 0 0 0 2 2 0 0 1 1 1 0 1 2 0 2 0 2 1 2 0 1 1 1 0 0 1 0 0 2 2 0 2 2 1 0 2 0 0 0 1 0 1 0 0 0 0 0 0 2 2 1 2 0 1 1 0 0 0 1 2 0 1 1 2 2 1 0 0 1 0 1 0 0 1 1 0 2 1 0 0 0 2 1 0 0 1 1 1 1 1 1 0 1 0 0 1 1 0 1 1 1 0 0 0 0 0 0 0 0 0 0 2 0 0 0 0 0 1 0 0 0 0 1 1 1 0 2 0 0 1 1 0 0 1 0 1 0 2 0 0 1 1 0 1 0 0 2 0 2 0 0 2 0 1 1 0 1 1 2 2 0 1 2 2 1 2 0 0 2 1 1 0 1 1 0 1 2 2 0 0 2 0 1 1 2 2 0 0 0 1 0 1 1 1 1 1 0 0 0 2 1 0 0 0 0 0 1 0 0 1 1 0 0 0 0 0 0 2 2 0 1 0 0 0 1 2 0 1 2 0 0 0 0 1 0 0 1 0 1 1 1 1 0 0 1 1 2 1 0 1 1 1 2 2 0 0 2 1 0 1 0 1 1 0 0 1 1 0 1 0 0 0 2 0 0 1 0 2 0 2 0 1 0 1 0 1 0 1 1 1 1 1 0 1 2 1 0 1 0 1 1 2 2 2 1 0 0 1 0 1 0 0 0 2 0 1 0 0 1 1 0 0 0 0 0 0 2 1 1 1 1 1 0 1 0 2 1 2 0 2 1 1 2 0 0 1 1 1 1 0 0 1 0 0 1 1 1 0 0 0 2 0 0 1 1 0 0 0 0 1 0 2 1 0 0 2 0 0 2 0 0 0 1 1 0 2 0 0 2 2 2 0 2 0 0 0 0 0 1 0 0 1 0 1 2 0 2 0 0 0 0 2 0 2 2 0 2 1 1 1 1 0 1 0 1 1 1 0 0 0 0 0 0 1 1 1 1 1 0 1 0 0 0 1 1 0 0 0 1 1 0 0 2 2 0 1 2 2 0 2 1 0 1 0 1 0 0 1 1 2 0 2 0 0 0 2 0 1 1 0 0 0 0 0 0 0 1 2 2 0 0 0 0 1 0 0 0 0 0 1 0 0 0 0 0 0 2 0 0 1 0 1
40 0 0 1 0 1 1 1 1 1 1 0 0 0 0 0 0 1 2 0 1 0 2 1 1 1 1 2 0 0 2 0 2 2 0 1 1 1 0 0 0 0 0 0 0 0 0 0 2 0 0 0 0 1 1 2 0 0 0 0 1 1 0 2 1 0 2 1 1 0 0 2 2 2 2 2 0 0 0 1 0 1 1 0 1 0 0 1 1 1 0 1 1 2 0 0 1 2 0 2 2 2 1 1 0 0 2 0 0 2 2 2 2 2 2 2 2 0 0 1 2 1 1 1 1 1 1 0 1 0 0 0 0 0 0 0 0 0 0 0 2 1 0 0 0 0 0 0 1 1 0 0 0 0 0 0 0 1 1 0 0 1 1 1 1 2 1 1 1 0 0 0 0 2 2 2 0 2 0 1 0 0 0 2 1 0 2 1 1 2 0 0 1 0 1 0 1 1 0 0 2 0 0 2 2 0 0 2 1 0 1 1 0 0 0 2 0 0 1 0 2 0 1 1 0 1 1 2 2 0 0 0 0 0 0 0 0 1 0 0 0 0 1 1 0 0 0 0 0 0 0 0 0 0 0 0 0 1 1 1 1 1 0 1 0 0 2 0 1 0 1 1 0 1 0 0 0 2 2 0 0 1 2 2 0 0 0 2 1 2 0 1 0 2 1 0 0 1 0 1 0 0 1 1 0 1 1 2 1 1 1 1 2 1 0 0 2 0 0 0 1 1 0 0 0 0 1 1 1 0 2 2 0 0 0 0 0 0 0 1 0 0 1 2 0 1 1 0 0 2 0 2 0 0 0 2 1 1 0 1 0 1 0 1 0 0 0 1 2 0 0 0 1 1 1 0 1 1 0 0 2 1 0 0 0 0 0 0 0 0 0 0 0 1 1 1 1 2 0 0 0 0 0 2 1 1 0 0 0 2 0 0 0 0 1 1 0 1 0 1 0 1 0 0 1 2 0 1 2 1 1 0 0 2 0 2 0 1 0 1 1 0 2 1 1 2 0 1 1 1 1 1 0 2 1 1 1 0 1 0 0 1 2 0 0 1 1 2 0 0 0 0 1 1 0 0 0 1 2 0 1 0 0 1 1 1 1 1 1 0 0 0 0 2 0 0 0 2 1 0 2 0 0 1 1 0 1 1 0 2 0 0 2 0 0 0 1 1 0 1 1 2 2 1 1 2 0 1 0 1 1 1 0 1 2 0 2 0 1 1 0 2 0 0 0 0 0 1 1 2 0 1 0 2 1 2 0 0 1 0 1 0 1 0 0 1 0 1 1 2 0 1 1 0 0 1 1 1 1 1 1 0 2 0 1 0 2 0 0 1 0 0 1 0 1 0 0 1 1 0 0 1 0 1 1 0 0 1 0 1 0 0 0 1 0 2 0 0 0 0 0 0 0 0 0 0 2 0 0 0 1 1 0 1 1 2 2 0 2 0 1 2 0 1 1 0 2 0 1 0 0 2 0 1 0 1 0 0 2 0 0 0 2 0 1 2 0 2 1 1 0 1 0 0 1 2 0 0 2 2 1 1 0 0 0 0 0 2 0 0 2 0 0 0 0 0 0 2 0 2 1 0 0 0 1 0 1 2 2 0 0 0 0 1 0 0 0 2 1 0 0 0 1 0 1 1 1 0 0 0 1 0 0 0 0 0 0 0 1 1 0 0 0 0 0 0 0 0 0 0 0 0 0 1 0 0 1 0 1 0 0 0 2 0 0 0 0 0 2 1 0 0 1 1 1 0 0 1 1 1 1 2 0 1 2 0 0 1 0 1 1 2 2 2 0 0 1 0 0 0 0 0 2 2 2 0 1 0 2 0 0 0 2 2 0 0 0 0 2 2 1 2 0 2 0 0 0 2 0 2 0 2 2 1 0 1 0 0 0 0 0 0 1 1 0 0 1 0 0 0 2 0 0 0 2 0 0 0 1 0 0 2 0 0 0 1 1 0 1 1 0 0 0 0 0 0 0 1 2 2 2 0 1 1 0 2 0 2 0 0 0 1 0 1 2 0 2 1 0 0 0 1 0 2 2 0 1 0 1 1 1 0 1 0 1 1 1 0 2 0 2 0 0 1 0 0 2 1 1 0 0 1 0 2 0 0 0 1 1 0 0 0 2 1 0 0 1 0 0 0 2 0 1 1 0 0 0 0 0 0 2 0 0 0 2 0 0 1 2 0 1 0 0 0 0 0 0 2 2 0 0 0 0 1 0 0 0 0 0 1 1 1 0 1 0 0 0 0 0 1 0 0
41 1 1 1 0 0 1 2 2 0 0 1 1 2 1 0 0 0 1 0 2 0 0 0 2 0 1 1 0 1 2 1 0 0 2 1 1 0 0 0 2 2 2 0 0 0 0 0 1 1 1 0 0 1 1 2 0 0 0 0 1 1 1 2 0 1 1 0 1 0 0 0 2 2 2 2 0 0 1 0 0 1 1 0 1 1 0 0 0 2 0 0 2 2 0 0 0 1 0 2 1 2 2 2 0 0 2 0 1 1 0 1 0 2 0 2 0 0 1 1 1 0 1 1 1 1 1 1 0 0 0 0 0 0 0 0 0 0 1 0 1 1 0 0 0 0 0 1 1 0 1 0 0 0 0 1 1 1 0 0 0 1 1 0 0 2 0 1 1 1 0 0 1 1 2 1 0 1 1 1 0 1 0 1 1 0 1 1 0 0 1 0 2 1 1 0 1 0 1 0 0 0 0 0 2 2 2 1 1 0 0 2 0 0 0 2 0 1 1 0 2 1 1 1 0 1 1 0 0 2 0 0 0 0 0 0 0 2 0 0 0 0 2 2 0 0 0 0 1 1 1 0 1 0 0 0 1 0 1 2 1 2 0 0 0 0 0 0 2 0 0 2 0 0 0 1 1 0 0 0 0 1 2 1 0 0 1 0 0 1 1 1 1 2 2 0 0 1 1 2 1 0 2 0 0 0 0 1 0 1 0 1 1 1 2 0 2 0 0 0 2 2 1 1 2 0 0 2 2 1 0 2 2 0 0 0 0 1 1 1 1 2 1 1 1 0 1 0 0 2 1 0 0 0 0 2 0 1 0 1 0 1 1 1 1 0 0 2 1 1 1 1 0 2 0 1 2 1 1 0 0 0 1 1 1 1 1 0 0 0 0 0 1 0 2 2 2 0 1 1 1 1 0 0 0 0 1 0 1 1 0 1 0 0 0 2 2 0 0 0 0 0 1 2 0 0 1 1 2 2 0 1 0 1 0 1 0 0 0 0 2 0 2 0 0 1 0 1 1 0 0 1 0 1 2 1 2 1 1 1 1 2 0 1 0 1 1 2 0 0 0 0 0 0 1 0 1 1 2 0 0 0 0 1 0 1 0 0 1 0 1 1 0 0 0 0 0 2 2 0 0 0 1 1 1 1 1 1 1 1 0 1 1 1 0 0 0 0 0 2 2 1 0 0 0 0 0 2 0 0 2 0 0 1 1 0 0 1 0 1 1 1 0 1 1 0 0 1 1 1 0 0 0 1 1 1 1 1 1 0 1 0 1 1 1 1 1 2 2 1 0 1 0 0 0 0 0 0 1 0 2 0 2 0 1 0 2 0 0 0 0 0 1 0 1 0 0 1 0 0 1 1 0 1 0 0 1 1 0 1 1 1 0 0 2 0 0 0 0 0 2 0 0 0 0 1 1 2 0 0 0 1 0 1 2 2 2 0 1 1 1 2 0 1 1 0 2 1 1 1 0 1 0 1 0 2 1 0 2 1 1 0 2 0 2 2 0 2 0 2 0 0 0 0 1 2 0 0 0 0 0 0 1 0 1 1 1 0 1 2 1 0 1 0 0 0 0 2 0 2 1 1 0 0 0 0 1 2 2 0 0 0 0 0 0 0 0 1 0 0 0 0 0 0 2 2 0 0 2 2 2 1 0 0 0 0 1 1 1 2 1 1 1 1 0 0 2 0 0 0 0 1 1 0 0 1 0 0 0 0 0 0 2 0 1 0 0 0 2 2 0 1 0 2 1 0 0 0 0 1 0 0 2 0 2 0 2 2 1 2 0 1 2 2 0 0 1 1 0 0 0 0 1 2 1 1 1 1 1 0 0 0 0 0 1 0 1 0 1 1 1 1 0 1 0 1 0 1 0 2 0 2 2 1 0 1 1 0 1 0 0 0 0 0 0 0 0 2 0 1 1 0 0 0 2 0 1 0 0 1 0 1 0 1 0 1 0 1 2 0 0 0 1 1 0 1 0 2 2 1 1 1 2 0 0 0 0 2 0 0 0 2 1 2 2 0 2 0 0 0 1 1 1 1 2 2 1 1 0 1 1 1 1 0 1 0 0 1 1 0 0 1 0 2 1 0 1 2 1 1 0 0 0 1 0 0 0 2 2 0 0 1 1 2 0 1 1 0 0 0 2 1 2 0 0 0 0 0 0 0 0 0 0 0 0 1 2 0 0 0 0 0 1 1 1 0 0 1 1 0 0 0 0 1 0 1 2 0 0 0 0 0 0 0 1 0 0 0 1 0 0 0
42 1 0 0 1 0 1 2 2 0 1 1 1 1 1 0 0 0 0 1 1 1 0 0 2 0 1 2 0 0 2 2 0 1 1 1 1 1 1 1 1 1 0 0 0 2 1 0 2 0 0 0 0 0 2 1 0 0 0 0 0 1 1 1 0 0 0 0 0 0 0 0 2 2 2 2 0 0 2 0 2 2 1 0 1 0 0 0 0 2 0 0 2 1 0 0 0 2 0 2 2 2 0 0 2 2 1 2 2 0 0 2 0 2 0 2 0 0 0 2 2 0 2 2 2 2 2 1 0 0 1 0 0 0 0 0 0 0 0 0 1 1 0 0 1 0 0 0 1 2 0 0 0 1 1 0 0 0 1 0 1 0 1 1 0 2 0 1 0 1 1 1 1 1 1 1 1 1 0 1 1 2 0 2 1 0 2 2 0 0 1 2 2 1 1 1 1 0 0 0 0 1 0 0 2 2 2 0 1 0 1 1 1 0 1 1 0 0 2 1 1 0 0 0 2 0 0 0 0 2 0 0 1 0 0 0 0 1 0 0 0 0 2 1 0 0 0 0 0 0 0 0 0 0 0 0 0 0 0 0 0 0 0 2 0 0 0 1 2 0 1 1 1 1 1 2 0 2 2 0 1 2 0 0 0 1 0 2 0 2 0 0 1 2 2 0 0 0 1 0 0 0 2 0 1 0 0 2 1 1 1 2 2 2 1 0 0 0 0 0 1 1 0 2 1 0 1 1 1 2 2 1 2 1 0 0 0 0 0 1 0 0 1 2 0 1 1 0 1 1 0 0 2 0 2 0 1 1 0 2 0 2 1 0 1 0 1 2 2 0 0 0 1 1 1 1 1 1 0 0 1 1 0 0 0 0 0 0 0 0 1 1 0 1 1 1 1 0 2 1 1 2 0 2 1 1 0 0 0 1 0 1 0 0 0 1 0 0 0 0 0 2 0 0 2 2 0 0 1 0 0 0 0 1 0 0 0 2 1 0 2 0 1 2 0 1 0 0 0 0 0 0 0 2 2 2 2 2 1 1 2 2 1 0 0 0 1 2 0 0 0 0 1 1 1 1 1 1 2 0 1 0 0 2 1 2 1 0 1 1 0 0 0 2 1 0 1 0 0 1 0 2 1 1 1 2 2 1 1 0 1 1 0 0 2 0 0 0 2 1 0 2 1 0 0 1 0 1 0 0 1 0 1 0 1 0 2 1 2 1 0 1 0 0 0 0 0 2 0 2 1 1 0 1 2 0 1 1 0 1 0 0 0 0 0 0 1 1 1 0 1 1 0 0 0 0 2 1 1 1 1 0 0 0 0 0 0 0 0 1 0 0 1 0 0 0 0 0 0 0 0 2 0 0 0 1 1 0 0 1 0 0 2 2 0 2 1 0 0 0 2 0 0 0 0 2 0 1 0 0 0 2 0 2 1 1 2 0 2 0 0 0 1 1 1 0 1 1 1 1 1 1 0 0 0 2 0 0 1 0 0 0 2 0 0 2 1 2 0 0 2 0 0 0 0 1 2 1 0 0 1 0 1 1 2 2 1 0 1 1 2 0 1 0 0 0 0 2 0 2 1 0 0 0 0 0 1 0 0 1 1 0 0 0 0 0 0 0 1 0 0 0 2 0 2 0 0 0 0 0 0 0 0 0 0 0 2 0 0 0 0 0 0 0 0 0 1 0 0 0 0 0 1 0 0 2 1 1 2 0 0 0 2 0 0 1 1 1 1 2 0 0 0 0 0 0 0 1 1 1 1 1 0 0 1 2 0 1 1 1 1 1 2 2 1 0 0 0 0 2 0 0 0 1 0 1 1 1 0 1 0 0 0 0 1 0 2 0 1 1 0 1 0 2 0 0 0 1 1 2 1 2 2 2 0 0 0 2 1 0 0 0 0 0 1 1 1 0 0 0 1 0 0 0 2 0 0 0 0 0 0 2 0 1 1 0 1 0 1 1 1 0 1 0 0 1 0 1 1 1 1 0 2 0 0 0 1 2 0 0 0 2 0 1 2 0 2 0 0 0 0 1 1 1 2 1 0 0 1 2 1 1 0 0 0 2 2 0 1 1 0 1 0 0 1 0 1 1 0 1 0 0 0 1 0 0 0 2 2 0 0 0 2 2 2 0 0 0 0 1 2 0 1 0 1 0 1 1 1 1 1 1 1 0 1 0 1 0 1 0 0 0 0 0 0 1 1 0 2 1 1 1 0 1 0 1 2 0 0 0 0 0 0 0 0 0 0 0 0 0 0 1
43 0 0 1 0 0 1 0 0 2 2 0 1 2 1 0 0 0 0 0 1 0 0 1 1 1 1 0 0 1 2 0 1 2 1 1 1 2 0 0 2 2 0 0 0 0 0 0 2 0 0 0 0 0 2 1 1 1 1 0 1 1 0 1 0 1 1 1 1 0 0 1 2 2 2 2 0 0 1 1 1 2 2 0 0 0 0 1 1 2 1 1 0 1 1 0 0 1 0 2 1 2 2 2 0 0 2 1 1 1 1 2 1 2 1 2 1 0 0 1 2 1 1 1 0 0 0 1 0 1 0 0 0 0 1 0 0 0 0 0 1 1 1 0 0 0 0 0 0 1 0 0 0 0 0 0 0 2 0 1 1 1 2 0 1 2 0 0 1 1 0 0 2 0 1 1 1 1 0 0 0 1 0 0 0 0 0 1 0 0 0 1 1 1 0 0 1 0 0 0 0 0 0 0 2 2 2 0 0 0 1 1 1 0 0 2 1 0 1 1 1 1 1 0 0 2 2 1 0 1 0 0 0 0 0 0 0 2 0 0 0 0 2 2 0 0 0 0 0 0 0 1 1 0 0 0 1 0 0 0 0 0 0 0 1 1 0 2 2 0 0 2 0 1 0 0 0 1 0 0 0 1 2 1 0 1 0 1 0 2 0 0 1 1 1 0 0 1 0 1 1 0 2 0 0 1 1 2 0 0 0 0 2 1 1 0 2 2 0 0 0 0 0 2 0 0 0 1 0 2 1 1 1 0 0 1 1 1 0 1 1 1 2 1 0 1 1 0 0 0 2 0 2 1 0 0 1 0 0 2 0 2 2 0 1 1 0 1 2 0 0 0 1 1 1 1 1 2 0 0 0 0 0 0 0 2 1 0 0 1 0 0 0 1 2 1 1 0 1 1 1 1 0 0 0 0 1 0 1 1 0 2 0 0 0 0 0 0 0 0 0 1 0 1 1 1 0 0 1 0 1 0 1 1 1 0 0 1 1 0 2 0 0 2 1 2 1 0 0 0 0 0 0 2 2 0 1 2 2 2 2 2 2 0 0 0 2 2 0 1 1 2 2 2 2 0 2 2 2 1 1 1 0 0 0 1 0 0 0 1 1 1 0 1 1 0 0 1 1 0 0 1 1 1 1 1 2 2 0 1 0 1 0 2 0 0 0 0 0 0 0 2 1 0 0 1 0 0 1 2 0 0 0 0 0 0 0 0 2 2 1 0 0 1 1 0 0 0 2 1 0 1 0 1 1 1 1 0 0 0 1 0 0 0 0 1 1 1 0 0 0 1 0 0 1 0 2 1 1 1 1 0 2 0 0 1 1 0 0 0 0 0 0 1 1 0 2 1 0 0 0 2 1 0 0 2 2 1 0 2 0 0 0 0 1 0 0 0 1 0 0 0 0 0 0 0 2 1 0 0 0 0 0 1 1 1 2 0 2 0 2 0 0 1 0 0 2 1 1 1 0 2 0 2 0 2 0 1 1 0 0 0 1 1 1 1 0 2 0 0 2 0 0 0 1 2 0 0 1 1 0 0 0 1 1 1 1 1 0 1 1 1 1 0 1 0 0 2 0 2 1 0 0 1 1 0 0 0 0 0 1 1 0 1 0 1 0 1 0 0 0 0 0 1 0 1 1 0 1 1 1 1 0 0 2 0 0 1 0 1 1 1 0 0 0 1 1 0 0 1 1 1 1 1 0 1 0 0 1 0 0 0 2 1 1 0 0 0 2 1 1 0 1 0 0 0 0 2 2 2 2 2 2 0 2 0 2 1 1 1 1 1 1 1 0 0 1 2 0 1 0 0 1 2 1 0 1 0 0 2 0 0 0 0 2 1 0 0 2 2 1 2 0 2 0 1 1 2 0 2 0 2 2 0 0 2 2 1 1 0 0 1 2 2 0 0 2 0 0 0 2 0 0 0 1 0 1 0 0 0 0 0 0 0 0 0 1 0 2 0 0 0 0 0 0 2 0 0 1 1 2 0 0 0 0 2 0 1 0 0 1 2 0 2 1 0 1 0 0 0 0 2 0 1 1 1 0 1 0 0 0 0 1 0 2 0 1 1 1 1 0 1 0 1 1 1 1 1 1 1 0 0 0 1 0 0 0 0 2 1 0 0 1 1 1 0 0 0 0 0 1 0 2 0 1 0 1 0 0 2 0 2 1 0 0 0 2 0 1 0 0 0 0 0 0 1 0 0 1 1 0 0 0 2 0 0 1 0 0 1 0 0 0 0 2 0 0 0 0 0 1 1
44 1 0 2 1 0 2 1 1 1 1 1 0 0 0 0 0 0 0 1 1 0 1 0 2 0 2 1 0 1 2 0 0 0 2 0 2 2 0 0 2 1 0 0 0 0 0 0 2 1 0 0 1 1 1 2 0 0 0 1 1 2 0 2 1 0 2 1 1 0 0 1 2 2 1 2 1 0 2 0 2 2 2 0 0 0 0 0 0 2 0 0 1 2 0 0 0 1 0 1 1 2 2 2 0 0 2 1 0 2 1 1 0 1 0 2 0 0 0 0 0 1 0 0 0 0 0 1 0 1 2 0 0 0 0 0 0 0 0 0 1 2 0 0 0 0 0 0 1 2 0 1 0 1 1 0 2 1 1 0 1 0 1 1 1 2 1 1 0 2 2 0 2 0 2 2 0 0 0 1 1 2 1 2 2 0 2 0 0 2 0 0 2 1 1 1 2 0 0 0 1 0 0 0 2 2 2 0 0 0 2 1 1 0 0 2 0 2 2 1 1 0 0 0 0 2 1 0 0 1 0 0 1 1 1 0 0 2 0 0 0 1 2 2 0 0 0 0 0 0 0 2 1 0 0 0 1 0 0 0 0 0 0 1 0 0 0 1 1 0 0 2 0 1 0 1 0 2 2 0 0 1 2 1 1 0 2 2 0 2 0 1 0 2 1 1 1 1 1 2 0 0 2 0 1 0 0 2 1 2 1 2 1 1 1 0 2 0 1 1 1 1 1 2 0 0 1 1 0 1 2 2 1 0 0 0 0 1 0 1 0 0 2 2 0 1 1 1 1 0 2 0 1 0 0 1 1 2 1 0 1 1 0 0 0 0 0 2 2 0 0 0 0 2 0 0 1 1 0 0 1 1 1 1 1 0 0 0 0 0 0 0 1 0 2 0 0 0 0 0 0 0 0 0 0 0 1 1 0 1 1 0 0 0 0 2 0 0 0 0 0 0 0 0 1 1 0 0 0 1 0 1 1 0 2 1 0 1 1 0 2 0 2 1 0 1 0 2 0 1 1 1 0 2 2 2 2 1 2 2 1 1 1 0 1 2 0 2 0 0 1 1 1 1 2 0 1 1 2 0 1 0 1 2 1 0 0 0 1 1 0 0 0 0 1 0 1 0 0 1 0 0 1 0 2 0 1 0 1 1 0 1 1 0 1 0 0 0 1 2 1 2 1 0 0 1 0 1 0 2 0 1 0 0 0 0 2 0 0 0 1 1 0 0 0 1 0 0 2 0 0 0 0 1 2 0 1 0 2 0 2 0 1 0 0 1 1 2 2 2 0 1 1 0 0 1 2 2 2 2 2 0 1 0 1 0 1 0 2 2 1 0 1 0 2 0 1 1 0 0 0 1 1 1 0 1 1 1 1 1 0 0 1 1 1 1 0 0 1 0 1 0 0 0 0 0 1 2 0 0 2 2 0 2 1 1 2 0 2 0 0 0 1 1 0 0 1 2 1 1 0 1 0 1 0 2 0 1 1 1 1 0 1 0 0 2 1 2 1 0 0 2 1 0 0 2 1 2 0 0 0 0 0 0 0 0 0 0 0 2 1 0 1 0 1 0 0 2 0 1 0 1 1 0 0 0 1 1 1 0 1 0 0 1 0 0 0 1 1 0 0 0 0 0 2 0 0 0 0 0 1 0 0 0 0 0 1 0 1 1 0 0 0 0 0 1 1 0 0 0 0 0 0 0 0 1 1 0 1 0 0 0 2 0 0 0 0 0 0 2 0 0 0 1 1 0 0 1 1 1 1 1 0 1 1 1 0 2 1 2 0 1 2 2 2 0 0 1 0 1 0 0 1 2 1 1 2 0 0 2 0 0 1 1 1 0 0 1 0 0 0 0 0 2 0 2 1 1 0 2 1 1 1 1 0 0 0 0 1 1 0 0 0 0 1 1 1 0 0 0 2 0 0 0 0 0 2 0 0 0 2 1 1 1 1 1 0 1 1 1 0 0 0 0 0 1 0 0 1 1 2 0 1 0 0 1 0 1 1 0 0 1 0 1 1 0 1 0 0 0 0 2 2 0 1 1 0 0 0 1 0 1 1 0 1 1 1 2 2 0 0 1 0 1 1 2 0 1 0 1 0 0 0 1 0 0 0 1 1 0 0 1 2 2 2 0 1 1 0 0 2 0 2 0 0 0 0 1 1 1 0 2 0 1 0 1 1 0 1 0 0 0 0 0 0 0 0 1 1 0 0 0 0 0 0 0 0 0 1 0 0 0 0 1 1 0 1 0 0 0 1 1
45 0 0 2 1 1 2 2 2 0 0 2 0 1 1 0 1 1 1 1 0 1 1 1 1 0 1 2 0 0 1 1 1 0 1 1 1 0 0 0 1 1 0 0 0 1 1 0 1 1 0 0 0 1 1 0 1 0 0 0 2 2 0 2 1 1 1 0 1 0 0 1 2 2 2 2 0 0 0 1 1 2 2 1 1 0 0 0 0 2 0 0 0 2 0 0 0 1 1 1 1 2 0 0 2 0 1 0 0 2 2 2 1 2 1 2 1 1 0 2 2 0 2 2 1 1 1 1 0 0 1 0 0 0 0 0 0 1 0 0 1 1 0 0 2 0 2 0 1 1 0 0 0 0 0 0 2 1 1 0 1 0 0 2 1 1 1 2 0 1 0 1 0 2 1 1 0 0 0 1 1 2 1 2 1 0 2 1 0 0 0 1 2 2 0 1 1 0 0 0 0 1 0 1 2 1 1 0 0 1 1 2 0 1 0 2 0 0 1 1 1 0 0 0 0 0 0 0 0 2 1 1 0 1 1 1 0 0 2 2 0 0 2 2 0 0 0 0 0 0 0 1 0 0 0 0 1 0 0 0 0 0 0 2 1 1 0 0 1 0 0 1 0 2 1 1 0 2 2 0 0 1 2 1 0 1 0 2 0 2 0 0 0 1 1 1 0 2 0 2 2 1 2 0 2 0 0 2 1 1 0 1 1 1 0 0 2 0 0 0 2 2 2 2 1 0 0 1 1 1 2 0 1 0 0 0 0 2 0 1 1 1 2 1 0 0 1 1 1 1 1 1 1 2 0 0 2 1 1 1 0 1 1 0 1 1 0 2 2 0 0 0 0 2 0 0 2 1 1 0 1 2 0 0 0 0 0 0 0 0 0 0 0 1 2 1 1 0 0 0 0 0 0 2 0 2 0 0 0 2 0 0 1 0 0 1 0 0 0 0 0 2 0 0 2 1 0 0 0 0 0 0 0 1 0 0 0 1 1 1 1 0 1 1 1 2 1 2 0 0 0 1 0 2 0 0 0 1 0 1 1 1 0 0 0 2 0 2 0 0 0 0 2 2 0 2 0 2 2 1 1 0 0 0 0 1 0 0 0 1 0 0 1 1 1 0 0 0 0 2 0 1 2 0 2 0 1 0 0 1 0 2 1 0 1 0 0 0 1 2 1 2 2 0 1 2 1 0 1 2 0 0 0 1 2 0 2 1 1 1 0 0 0 2 2 0 0 1 1 1 0 0 1 2 1 1 0 2 0 0 0 0 0 0 0 0 2 0 0 0 0 1 1 0 0 1 1 2 2 2 2 0 0 0 0 0 0 0 0 1 1 0 1 0 1 0 1 0 0 0 0 2 1 1 0 0 1 0 1 1 1 0 1 1 1 1 0 0 0 1 0 1 0 1 0 0 0 1 0 0 1 2 0 2 1 1 2 0 2 0 1 1 0 0 2 0 2 0 0 0 0 0 0 0 0 2 0 0 2 0 0 0 1 0 0 2 2 2 0 1 1 0 0 0 1 1 1 1 0 0 1 0 0 0 1 1 1 1 0 1 1 1 0 0 0 0 0 1 0 2 0 0 0 2 2 0 0 1 2 2 0 0 0 0 0 0 0 1 0 0 0 0 1 0 0 0 0 1 2 2 2 1 0 1 1 1 2 0 1 1 0 0 1 1 0 0 2 0 0 0 0 1 0 0 0 2 0 1 2 1 1 1 2 0 0 1 0 1 1 1 0 0 1 1 1 0 0 1 1 2 0 0 1 0 1 1 1 2 1 2 0 0 1 1 1 0 0 1 0 1 0 0 0 2 0 2 2 0 0 2 0 0 1 1 0 0 1 0 0 1 1 1 0 2 0 0 0 2 0 2 0 2 2 0 0 1 0 1 1 0 0 0 0 1 0 0 1 0 0 0 1 0 0 0 2 0 0 0 0 0 0 1 0 0 0 1 0 0 1 0 0 0 1 0 0 2 0 1 2 1 1 0 1 0 0 0 1 2 2 0 0 0 0 1 2 1 2 0 0 0 0 1 1 1 2 1 0 1 0 0 0 0 0 1 1 1 1 2 2 0 0 1 0 0 0 2 1 1 0 1 0 0 0 1 1 0 0 0 0 0 0 0 2 1 0 0 0 0 0 1 2 0 1 0 1 0 1 0 0 1 1 1 0 1 1 0 1 0 0 0 0 0 0 0 0 0 0 0 0 0 0 0 1 1 0 0 0 1 0 2 0 0 0 0 1 0 0 0 1 0 0 1
46 0 0 1 0 0 2 0 0 2 2 0 0 0 0 0 0 0 0 0 2 0 0 0 2 0 1 1 0 1 2 1 1 1 0 1 1 2 0 0 1 1 0 1 0 1 1 0 2 1 0 0 0 1 1 1 1 1 1 0 1 1 0 2 0 2 0 0 2 0 0 0 2 2 1 2 1 0 0 1 1 2 2 0 0 0 0 0 0 2 0 0 1 2 1 0 0 0 0 1 0 2 1 1 0 0 2 0 2 0 0 2 1 1 1 1 1 0 1 1 1 0 1 1 1 1 1 0 0 0 1 0 0 1 1 1 0 0 0 0 0 2 0 0 0 0 0 0 0 0 0 1 0 0 1 1 1 0 0 1 1 0 1 1 1 2 0 0 1 1 0 1 0 2 1 0 0 1 0 0 1 0 0 0 0 0 0 0 0 1 0 0 0 0 0 1 1 0 0 1 0 0 0 1 2 0 1 0 0 0 1 1 0 0 0 2 0 2 1 1 1 1 1 0 0 1 1 1 0 0 0 0 0 0 0 0 0 2 0 0 0 0 2 2 0 0 0 0 1 1 1 0 1 0 0 0 1 0 0 0 0 0 0 1 0 0 0 0 0 0 0 1 0 1 0 1 0 1 1 0 0 0 2 1 1 0 2 0 0 2 0 1 2 2 2 0 0 0 0 1 1 0 2 0 0 0 0 2 0 1 0 2 1 1 1 0 1 2 0 0 0 0 0 2 0 0 1 2 2 1 2 2 1 0 0 0 0 1 0 0 0 0 2 2 0 1 1 0 1 1 0 0 2 0 0 0 2 2 0 0 0 0 2 0 2 2 0 2 1 1 1 1 2 2 1 2 2 2 2 0 0 2 0 1 0 0 0 0 0 0 0 0 0 0 1 0 0 0 1 2 1 1 0 2 2 0 0 1 0 1 2 0 0 0 2 2 0 0 0 0 0 1 0 1 2 2 1 1 1 1 0 1 0 2 0 0 0 0 1 1 0 0 1 1 0 2 0 0 0 0 0 0 0 2 2 2 2 1 1 0 0 0 1 1 0 1 1 2 0 1 1 2 1 1 1 1 1 2 2 1 1 1 0 0 0 0 0 0 0 1 1 1 1 2 1 0 1 0 0 0 0 2 1 1 1 1 2 1 1 1 1 0 1 0 0 0 1 0 1 0 0 2 2 0 1 2 1 0 1 1 0 0 0 0 2 0 1 0 2 2 0 0 0 1 1 0 0 0 2 1 0 0 0 1 2 0 1 0 0 0 0 1 0 1 1 0 2 0 0 1 0 0 1 0 0 1 1 1 2 1 2 0 0 0 0 0 0 1 0 1 0 0 0 0 0 0 0 1 0 0 1 1 0 2 0 0 0 0 0 1 0 0 0 2 0 0 2 0 0 0 2 0 1 1 0 0 2 2 0 0 1 1 0 2 1 2 2 0 1 1 0 1 0 2 0 0 2 1 1 1 0 2 0 2 1 2 0 0 1 1 1 0 0 0 1 2 1 1 1 1 0 1 0 0 0 1 2 1 1 1 1 0 0 1 1 1 2 0 0 0 1 1 0 0 0 0 0 2 0 2 0 2 0 0 2 0 0 1 1 0 0 0 0 1 0 1 1 2 2 0 0 0 0 0 0 0 0 0 1 1 1 1 0 0 2 1 1 0 0 0 0 0 0 0 0 0 1 0 0 1 1 1 0 0 0 1 0 0 1 1 0 0 2 0 0 0 2 0 2 1 1 0 0 0 0 0 0 1 1 1 2 2 0 0 2 1 0 2 1 2 0 1 2 2 2 0 0 1 0 2 0 0 0 2 0 0 2 0 0 0 1 1 0 0 2 0 0 0 0 1 1 1 0 2 0 0 0 2 0 2 1 1 2 2 0 0 0 0 0 0 0 0 0 0 0 0 0 0 0 0 2 0 0 0 1 0 1 0 0 0 1 1 0 0 0 0 0 1 1 2 0 0 1 0 0 1 0 1 1 0 0 1 2 0 0 0 1 2 0 1 1 2 0 2 2 0 2 0 0 0 1 0 0 2 2 0 0 2 0 0 0 1 0 0 0 2 2 1 1 1 0 1 0 1 0 1 1 2 0 1 0 0 0 1 0 0 1 0 1 1 0 0 1 2 1 1 2 0 0 0 2 1 0 0 2 0 1 0 0 2 0 2 1 0 2 0 0 0 0 0 0 0 0 0 0 0 0 1 1 0 0 0 0 1 0 0 1 0 1 0 0 0 1 0 2 0 0 2 1 0 0 0
47 1 0 1 1 0 1 0 0 2 2 0 1 2 2 0 0 1 1 1 0 1 0 0 2 0 1 1 1 1 1 2 1 2 0 1 1 2 0 0 0 0 0 0 0 0 0 0 1 0 0 0 1 2 0 0 1 0 0 1 0 1 0 1 0 1 1 0 2 0 0 2 1 2 0 2 2 0 1 1 1 2 2 1 1 0 0 0 0 2 0 0 0 1 0 0 0 2 0 2 1 2 2 2 0 0 2 0 1 2 0 1 0 2 1 2 0 0 1 1 1 0 2 2 2 2 2 1 1 1 1 0 0 2 2 2 0 0 0 0 1 1 0 0 0 0 0 0 0 0 0 0 0 0 0 0 0 0 1 1 1 0 2 0 0 2 0 1 0 0 0 0 0 2 1 2 0 1 0 0 0 2 1 2 2 0 2 1 0 1 0 0 2 2 0 1 2 0 0 0 0 1 0 1 2 1 1 0 1 0 1 1 2 0 0 2 0 1 1 0 2 1 1 0 0 0 1 0 0 2 0 0 0 0 0 0 0 2 0 0 0 0 2 2 0 0 0 0 0 0 0 0 1 0 0 0 2 0 0 0 0 0 0 0 0 0 0 1 2 0 0 2 0 2 1 1 0 1 0 0 0 1 1 0 1 1 1 2 0 1 1 1 1 2 2 0 1 1 1 1 0 0 2 0 0 0 0 2 1 1 0 1 1 2 1 0 1 1 1 1 0 0 2 1 1 0 0 2 2 0 2 1 2 1 1 1 0 1 0 0 0 1 2 2 0 1 1 0 0 2 1 1 1 0 0 1 1 0 0 2 0 2 1 0 1 0 1 1 2 0 0 0 0 2 0 1 0 1 1 0 0 0 0 1 1 1 1 1 1 1 1 1 0 0 2 0 1 0 0 0 0 0 0 2 2 0 0 0 0 2 0 0 1 0 1 2 1 0 0 0 0 2 1 0 1 1 1 1 2 1 1 0 0 2 1 0 0 1 0 1 1 0 2 1 0 1 0 0 1 0 0 0 0 1 1 0 1 1 1 1 1 1 0 0 0 2 0 2 0 0 2 2 2 2 0 0 1 1 2 1 1 1 0 2 1 2 1 0 0 0 1 1 0 1 1 0 1 2 1 0 2 0 2 0 2 0 0 2 0 2 0 2 0 0 1 0 0 0 1 1 0 2 2 0 1 2 1 1 0 1 1 1 0 1 2 0 2 1 1 1 1 1 0 2 2 0 0 1 1 1 1 1 1 2 1 1 0 1 0 1 0 0 1 1 1 0 2 2 1 0 1 1 0 0 1 0 1 1 2 1 2 0 1 0 0 0 1 0 0 0 0 0 0 0 0 0 0 1 0 0 1 2 0 1 0 0 0 1 0 2 1 0 0 0 2 0 1 0 1 0 0 0 1 1 0 0 1 1 0 0 1 2 1 1 2 0 1 1 2 0 1 0 0 1 0 0 2 2 1 1 1 0 1 1 1 2 0 0 1 0 0 0 0 1 0 1 1 2 0 2 0 1 1 0 1 2 0 0 0 1 0 1 1 2 2 2 2 0 0 2 2 0 0 0 1 1 0 2 0 2 0 0 0 0 1 0 2 2 2 1 0 0 0 1 0 0 0 1 0 0 0 0 0 1 0 0 1 0 1 1 1 1 0 0 0 0 1 0 2 2 0 0 0 0 0 0 0 1 0 1 0 1 1 0 0 0 0 0 1 1 0 0 2 0 1 1 0 0 2 2 0 0 0 1 1 0 0 0 0 0 2 2 0 0 0 1 0 2 1 2 0 1 2 2 0 0 1 0 0 0 0 0 1 2 1 0 2 0 1 1 0 0 0 0 1 0 1 0 2 2 2 2 0 2 0 1 1 2 0 2 0 2 1 1 0 0 0 1 1 0 1 0 2 2 0 0 2 1 0 0 2 0 0 0 2 0 0 0 0 0 1 1 0 0 0 1 0 0 0 2 0 0 1 0 0 1 0 1 2 2 2 1 2 0 0 0 0 1 0 1 0 2 0 2 2 0 2 0 0 0 1 1 0 1 2 0 1 0 1 1 0 2 0 1 1 0 1 1 0 1 0 1 0 1 1 2 2 1 0 1 0 1 1 2 0 0 0 1 1 0 0 0 0 2 0 0 1 0 0 0 1 0 1 1 0 0 1 2 0 0 2 0 0 1 1 0 1 0 1 0 0 1 0 0 1 0 0 1 1 0 0 0 0 2 0 2 2 0 0 0 0 0 0 0 1 0 0 1 2 1 0 0
48 0 0 2 1 0 2 2 2 0 0 1 1 1 1 0 0 0 2 1 1 1 0 0 2 0 1 1 0 1 2 1 1 1 1 1 2 0 0 0 1 1 0 0 0 0 0 0 1 1 0 0 0 1 1 2 0 1 1 1 1 1 0 1 0 1 0 1 1 0 0 2 0 2 0 2 2 0 1 1 1 2 2 1 1 0 0 1 1 2 0 1 2 1 1 0 0 2 1 2 1 1 0 0 0 0 2 0 0 2 1 1 0 0 1 1 1 0 0 2 2 0 1 1 1 0 0 1 0 0 1 1 1 1 0 0 1 0 0 0 1 2 0 0 1 0 0 0 0 0 0 0 0 1 1 0 1 0 0 1 1 1 2 0 1 2 0 1 0 1 1 0 1 1 0 2 1 1 0 0 0 0 1 2 2 1 1 0 0 0 0 0 2 0 2 0 2 1 0 0 1 1 0 0 2 2 2 0 2 0 2 1 0 1 0 2 0 1 1 2 0 0 0 0 0 1 1 0 0 0 0 0 0 0 0 0 0 2 0 0 0 1 2 1 0 0 1 0 0 0 0 0 0 0 0 0 0 1 1 1 1 1 0 0 0 0 1 1 1 0 1 1 0 2 0 0 0 2 2 1 1 2 1 0 1 0 0 1 0 2 0 0 1 2 2 0 1 0 0 2 0 0 0 2 0 0 0 1 2 2 2 2 2 0 2 0 2 0 1 1 1 1 2 1 0 0 1 1 1 0 1 2 1 0 0 0 0 1 0 1 0 0 1 2 0 0 2 0 0 0 1 0 1 1 0 1 1 1 0 1 0 2 2 0 2 0 1 2 2 0 0 0 1 2 1 1 1 1 2 0 0 0 0 0 0 0 1 0 0 0 0 0 0 0 2 0 1 0 1 0 0 1 0 2 1 0 0 0 0 1 1 0 0 0 1 2 1 0 0 0 0 0 1 1 1 1 0 1 1 1 0 1 1 1 1 0 0 1 0 0 2 0 1 1 1 0 0 1 0 0 0 1 0 2 2 2 2 2 1 2 2 2 0 0 1 1 1 2 0 0 2 2 1 1 1 1 0 2 2 0 0 0 0 2 1 2 1 0 2 0 0 0 1 1 0 0 0 1 1 1 0 0 1 1 1 1 1 0 0 1 0 2 1 1 0 0 0 1 0 2 2 1 1 0 0 1 0 1 0 1 1 1 0 1 1 0 2 1 2 2 1 2 1 1 1 0 0 1 1 1 1 1 1 2 1 1 0 0 1 0 1 0 0 2 2 0 2 1 1 0 0 0 1 0 0 1 2 1 1 1 1 0 1 0 1 0 2 1 0 2 0 0 0 0 0 0 0 1 0 0 1 1 0 1 0 0 1 1 0 2 1 1 0 0 1 0 0 0 0 0 0 0 0 0 0 1 1 2 0 0 1 1 1 0 2 0 2 0 1 1 1 2 0 0 0 0 2 0 0 0 0 0 0 0 0 2 0 1 2 0 0 0 0 0 1 2 1 2 0 1 1 0 1 0 1 2 0 1 2 2 0 1 0 2 2 2 1 1 1 1 1 1 0 1 0 1 0 2 0 2 1 1 1 1 1 0 0 1 1 1 0 0 0 1 0 0 0 1 2 0 0 0 0 0 1 1 0 0 0 0 0 0 0 0 1 1 2 0 2 2 0 0 0 0 0 0 0 0 0 2 2 2 1 1 0 0 0 0 0 0 0 0 2 1 0 1 0 0 2 1 1 1 1 0 0 1 1 2 2 2 2 2 2 0 2 1 0 1 1 1 0 0 2 2 1 0 1 1 0 1 0 0 0 0 0 2 1 0 0 1 0 0 1 1 1 0 1 0 0 1 1 0 0 1 0 2 1 1 1 2 1 2 2 2 0 0 0 1 1 0 0 1 0 0 0 0 0 1 0 1 1 0 0 0 1 0 1 0 0 0 1 1 0 1 0 0 0 0 1 0 0 0 1 0 0 1 0 0 2 2 2 0 2 1 1 1 1 1 1 0 0 1 1 1 1 0 1 0 0 1 0 2 1 0 2 2 0 1 0 0 1 2 0 0 1 1 2 2 1 1 0 2 0 1 0 0 1 1 0 1 0 0 1 1 0 0 1 0 0 0 0 0 1 0 0 1 1 2 1 2 2 0 2 0 1 0 1 0 0 0 1 0 1 0 2 1 1 0 2 0 0 0 0 0 0 1 0 0 0 0 0 0 0 1 0 0 1 0 0 1 0 0 0 0 1 1 0 0 2 0 0 0
49 1 0 1 0 1 1 2 2 0 0 1 0 0 0 0 0 0 1 0 2 0 0 0 2 0 1 2 0 1 2 1 1 2 0 1 2 0 0 0 1 1 1 0 0 1 1 1 1 1 0 0 1 2 0 2 0 0 0 0 1 1 0 1 0 1 1 0 0 0 0 0 2 2 2 2 0 0 0 1 1 2 1 1 2 0 0 0 0 2 0 0 1 1 2 0 0 1 0 2 1 1 0 0 1 1 2 1 2 0 0 1 1 1 1 1 1 0 0 1 1 0 1 1 0 0 0 0 0 0 0 0 0 1 0 0 1 0 0 0 0 2 0 0 1 0 0 0 0 0 0 0 0 0 0 0 0 1 0 0 1 0 0 2 0 1 0 0 1 1 1 0 1 1 2 2 1 1 0 1 1 1 0 1 1 0 1 2 2 1 1 1 2 1 2 0 0 0 0 0 0 0 0 1 2 2 2 1 0 0 1 1 2 0 0 2 1 2 0 0 2 2 1 0 0 1 1 1 1 0 0 0 0 0 0 0 0 1 1 1 0 1 2 2 0 0 0 1 1 1 1 1 1 0 0 0 2 1 1 1 1 1 1 1 0 0 0 0 0 0 1 2 0 2 0 0 0 2 2 0 0 1 2 1 0 0 1 0 0 2 0 1 0 1 1 0 1 0 0 2 1 1 1 1 0 0 0 2 1 1 0 1 1 1 1 0 2 1 0 0 1 1 0 0 0 0 1 0 0 2 2 1 2 1 1 1 0 1 0 0 2 1 0 1 0 1 0 1 1 1 1 0 2 0 1 0 1 0 0 1 0 1 1 0 0 0 1 1 2 0 0 0 2 2 0 2 2 2 0 1 0 0 0 0 0 1 1 1 1 1 0 0 0 0 2 0 0 0 0 0 0 0 0 2 1 1 0 1 1 1 0 1 0 0 0 1 1 0 1 0 0 2 0 1 1 1 0 1 2 2 0 1 1 1 1 0 0 0 0 0 2 0 1 0 2 0 0 0 0 2 2 1 0 2 0 0 0 2 2 0 0 0 2 0 0 0 2 2 0 0 1 1 1 1 1 0 1 1 2 0 1 0 1 1 0 0 0 0 1 0 1 1 2 2 2 0 1 1 1 0 0 0 1 1 1 1 1 1 1 1 1 0 1 0 1 0 1 0 1 0 0 2 2 0 1 2 1 1 0 1 1 0 0 0 1 0 2 1 2 2 2 2 0 1 1 0 0 2 0 2 1 1 0 2 2 0 0 1 2 0 1 0 1 0 0 1 0 1 1 0 1 0 0 0 1 0 1 0 2 0 2 0 2 0 2 0 2 1 1 2 0 0 0 0 0 0 0 0 0 0 1 0 0 0 0 1 0 1 0 0 0 0 0 0 2 0 1 0 0 0 0 0 0 0 0 1 1 1 0 0 0 0 0 2 0 0 2 0 2 0 2 0 1 1 0 0 2 0 1 0 0 1 0 1 0 2 0 0 2 0 0 0 1 0 0 2 0 2 1 0 1 1 0 0 0 0 2 1 1 1 0 0 1 1 0 1 0 0 0 1 1 0 1 0 1 1 0 2 0 1 0 0 1 1 2 1 1 1 1 0 1 0 0 0 0 1 0 1 1 0 1 0 0 0 1 1 0 0 0 0 2 0 1 0 2 2 2 0 1 1 0 0 0 0 0 0 0 0 0 0 0 0 0 1 0 2 0 1 2 0 1 1 2 0 0 0 1 0 2 0 1 1 1 1 1 0 0 0 0 0 2 2 0 1 1 1 0 0 0 0 2 2 0 2 0 2 0 1 1 0 0 0 1 1 1 2 1 0 0 2 0 2 0 0 1 1 1 0 2 2 1 2 0 1 0 2 1 1 0 2 0 2 2 1 0 0 0 0 0 0 0 0 0 0 1 0 1 0 0 0 1 0 0 0 2 0 0 2 0 0 0 2 0 0 0 0 1 1 2 1 1 0 2 0 0 2 0 1 2 1 1 1 2 0 0 0 0 2 0 0 0 2 0 2 2 0 2 0 0 0 1 1 0 2 2 0 0 1 0 2 1 2 1 0 1 1 1 1 1 1 0 2 0 0 0 0 0 2 1 0 0 1 0 1 0 0 0 1 2 1 0 1 0 1 0 0 1 0 0 1 0 0 1 0 1 0 1 0 0 1 0 1 0 0 0 2 1 0 2 0 0 0 0 1 0 0 0 1 1 0 0 0 0 1 0 0 1 0 0 0 1 1 0 1 0 0 0 0 1 0 2 1
50 1 0 1 0 0 2 1 1 2 2 0 0 0 0 0 0 0 1 0 2 0 1 0 2 0 1 1 0 0 2 2 0 1 1 0 2 2 0 0 1 1 1 0 0 0 2 0 2 0 0 0 0 0 2 1 0 0 0 0 2 2 0 2 0 1 1 0 1 0 0 2 2 2 1 2 1 0 1 1 1 1 2 1 1 0 0 0 0 2 0 0 2 1 1 0 0 0 0 2 0 2 1 1 1 1 1 2 1 1 0 1 0 1 0 1 1 0 0 1 2 0 2 2 2 2 1 1 0 1 1 0 0 0 0 0 0 0 0 0 2 0 0 0 1 1 0 0 1 1 0 0 0 0 0 0 0 1 1 0 1 1 1 1 1 1 0 1 0 1 1 2 0 2 1 1 0 1 0 1 0 1 0 2 2 2 0 0 0 2 0 0 2 1 2 0 0 0 0 0 0 0 0 1 1 0 0 0 1 0 2 0 1 0 0 2 0 0 2 2 0 0 1 0 0 1 1 0 0 1 0 0 0 0 0 0 0 2 0 0 0 1 1 2 0 0 0 0 0 0 0 1 0 0 0 0 1 0 0 0 0 0 0 1 1 0 0 0 2 1 0 2 1 2 0 0 0 2 2 1 1 1 2 0 0 0 1 1 1 2 0 2 1 2 2 0 1 1 1 1 1 1 2 0 2 0 0 2 0 0 0 0 1 2 2 0 1 0 1 1 0 0 0 1 1 0 0 2 2 0 2 0 0 0 0 0 0 0 0 0 1 1 0 2 0 2 0 1 1 1 1 1 2 1 0 0 1 0 1 1 1 2 1 0 1 1 0 2 1 0 1 1 0 2 0 1 2 0 0 0 1 1 0 0 1 1 1 0 0 0 1 1 0 1 2 1 1 0 1 1 1 1 0 1 0 1 1 2 0 2 0 0 0 0 1 2 1 1 0 1 0 1 0 1 1 1 0 0 1 0 1 0 1 0 2 0 0 1 1 1 2 0 1 0 1 1 0 1 0 0 0 1 0 1 1 0 1 1 0 0 1 1 1 1 0 0 2 2 0 0 0 0 1 1 0 1 0 0 2 0 1 0 0 1 0 0 0 0 1 1 0 0 0 1 0 0 0 2 2 0 0 0 1 1 1 1 2 1 1 1 0 2 1 0 0 0 0 0 1 2 1 1 2 1 1 2 0 0 0 2 0 0 0 1 2 0 2 2 2 2 0 1 0 0 0 1 0 1 1 2 0 1 1 2 1 1 0 1 0 1 0 0 1 0 0 1 1 2 1 0 0 1 1 0 0 1 2 1 2 1 2 0 0 0 0 0 0 1 0 1 0 0 0 0 1 0 0 0 0 0 0 1 0 0 0 0 2 1 1 1 0 0 0 2 0 1 1 0 0 0 1 0 0 0 0 0 2 1 0 0 2 2 1 1 1 1 2 1 2 0 1 1 0 1 1 0 2 0 1 1 1 1 0 0 0 2 0 0 1 0 0 0 2 1 1 2 1 2 0 0 1 1 0 0 1 2 0 1 0 0 1 0 0 2 2 2 1 0 1 2 1 0 0 0 0 0 0 1 0 1 0 0 0 1 1 0 0 1 2 2 0 0 0 0 0 0 0 0 0 0 0 0 1 0 1 0 0 0 0 0 1 0 0 0 0 1 2 0 1 1 0 0 0 0 0 0 1 1 0 1 1 1 1 0 0 0 0 0 2 0 0 0 1 0 0 0 1 1 1 2 0 0 1 0 0 0 0 0 0 1 1 1 0 0 1 1 0 2 1 2 0 1 2 2 1 0 0 1 0 1 0 0 0 1 0 1 1 0 1 1 0 0 2 2 0 0 0 0 1 1 1 1 0 2 1 2 1 1 0 2 1 1 1 1 0 0 0 0 1 1 0 0 0 0 0 0 0 2 0 1 1 0 0 1 1 0 1 0 0 1 0 1 0 0 0 1 1 0 1 1 1 0 0 0 0 1 0 2 2 2 2 0 2 0 0 0 0 0 0 0 0 1 0 2 2 0 2 0 0 1 0 0 0 2 2 2 0 1 0 0 0 0 1 1 2 0 0 1 2 1 0 2 0 0 0 1 1 1 0 1 0 0 1 2 0 0 0 0 0 0 0 0 0 1 0 0 2 1 0 1 2 0 1 0 1 1 1 1 0 0 2 0 1 0 1 1 2 0 0 0 0 0 0 0 0 2 0 0 1 1 0 0 0 2 0 1 1 0 0 0 1 1 0 0 0 1 0 0 2 1 0 1
51 0 0 1 0 0 1 1 1 0 0 0 0 2 2 0 1 0 1 0 2 0 0 1 1 0 1 1 1 1 1 2 1 1 2 0 2 2 1 0 0 0 0 0 0 1 1 0 0 1 0 0 0 0 0 2 0 0 0 1 0 1 0 1 0 1 1 0 2 1 1 1 2 2 1 2 1 1 1 0 1 2 2 2 2 0 0 0 0 1 0 0 2 1 0 0 0 0 0 2 0 2 1 1 0 0 2 1 1 1 1 2 0 1 0 1 0 0 0 2 2 0 1 1 1 1 1 1 0 0 1 0 0 0 0 0 0 0 0 0 1 1 0 0 1 0 0 0 0 0 0 0 0 1 0 0 1 0 1 0 1 1 0 2 1 1 0 2 0 2 2 0 0 2 2 0 0 0 0 1 1 1 2 2 2 0 2 2 1 1 0 1 0 0 0 0 0 0 0 0 0 0 0 1 2 1 1 1 1 0 0 2 0 1 0 2 0 0 1 0 2 1 0 0 1 0 0 0 0 0 1 1 0 1 1 0 0 1 1 1 0 0 2 2 0 0 0 0 0 0 0 0 1 0 0 0 1 1 0 1 0 1 0 0 1 0 0 0 0 0 2 1 0 2 0 1 0 1 1 1 1 2 2 0 0 0 0 1 0 2 0 0 0 1 1 0 1 0 0 1 1 1 2 0 0 0 0 1 2 2 0 2 2 2 1 0 1 0 0 0 2 2 2 2 1 0 0 0 0 1 1 1 1 0 0 0 0 1 0 0 0 0 1 2 0 0 1 1 2 1 0 0 2 0 1 0 0 0 1 1 0 1 1 0 0 0 2 2 0 2 2 2 1 2 0 0 1 2 1 0 0 2 1 1 0 0 0 1 1 0 0 0 0 1 1 0 0 0 0 0 0 0 0 2 1 1 1 0 0 1 0 0 0 0 0 2 2 0 0 0 0 1 0 1 0 0 0 0 0 0 0 0 0 1 1 0 0 1 0 0 2 0 0 0 2 1 0 0 1 0 0 0 0 2 1 1 1 0 0 1 1 1 0 1 0 1 1 2 0 0 0 0 1 1 1 1 1 2 1 1 2 0 0 2 2 2 2 0 0 0 2 2 0 0 0 0 0 0 0 1 0 0 1 1 1 1 1 1 0 0 0 2 0 0 1 0 0 0 1 2 1 1 1 0 0 2 0 0 0 1 0 1 0 0 1 0 2 0 2 2 1 2 0 1 1 0 0 1 1 2 1 2 1 2 2 0 0 0 2 0 1 0 1 0 0 1 0 1 1 1 1 0 0 0 0 0 1 1 2 1 2 0 2 0 0 0 2 1 0 2 0 0 0 0 0 0 0 0 0 0 0 2 0 0 1 0 1 1 0 1 1 0 0 0 1 0 0 0 0 0 1 0 0 0 1 0 2 1 0 0 1 1 1 1 2 0 2 0 2 0 1 0 0 0 2 0 2 2 1 1 0 1 0 1 0 1 0 1 2 0 0 0 1 1 0 1 2 2 1 0 1 1 0 0 0 2 1 0 1 1 0 0 1 2 2 2 2 0 0 1 0 0 0 1 0 1 0 2 0 2 0 1 1 1 1 0 0 1 2 0 0 0 0 0 0 0 0 1 1 0 1 0 0 0 1 2 0 0 0 0 1 0 0 0 0 0 0 1 0 1 1 1 1 1 0 0 1 0 0 1 1 1 2 0 0 1 1 0 2 1 0 1 2 0 0 0 1 0 1 2 0 1 1 1 0 1 0 2 2 2 1 1 1 0 1 2 0 1 0 1 1 2 1 1 0 0 1 1 0 1 0 0 1 1 1 0 0 0 0 2 0 1 1 1 0 0 1 1 1 1 1 1 0 2 0 1 1 1 0 1 1 0 2 1 0 1 0 0 0 0 1 0 0 0 0 0 0 1 1 0 1 0 0 0 2 0 0 0 0 0 0 1 0 0 2 0 0 0 1 1 0 0 1 0 0 2 0 2 1 1 1 1 2 0 0 0 0 1 1 0 0 1 0 2 2 0 2 0 0 1 0 2 0 2 2 1 1 1 0 0 1 0 1 0 2 0 0 0 1 0 1 0 0 2 1 2 1 0 2 1 0 0 1 1 0 0 2 2 2 0 0 0 2 2 0 0 0 0 0 0 1 0 1 0 2 0 2 0 0 0 1 0 0 0 2 0 0 0 2 1 0 1 0 0 0 2 0 0 0 0 0 0 0 1 1 0 2 0 0 0 0 0 0 1 0 0 0 0 2 0 0 0
52 1 0 2 1 0 1 0 1 1 1 0 0 0 0 0 0 0 0 1 1 1 0 0 2 0 1 1 1 2 2 0 1 1 2 1 2 0 0 0 2 2 0 0 0 0 0 0 0 0 0 0 0 0 2 1 0 0 0 1 0 0 0 2 1 1 1 0 2 1 1 0 2 1 1 1 0 0 2 0 1 2 1 0 1 0 0 1 0 2 0 1 0 1 1 0 1 1 0 2 0 1 2 1 0 0 2 0 0 2 2 2 0 1 1 1 1 0 2 0 0 1 1 1 1 1 1 0 1 0 1 1 0 0 1 0 0 0 0 0 0 2 0 0 1 0 0 0 2 2 0 1 1 0 1 0 0 1 0 1 1 0 2 0 1 1 0 0 1 0 0 0 0 2 1 0 0 1 0 1 0 0 0 2 0 0 2 1 0 1 0 1 1 1 0 0 2 0 0 0 2 0 0 2 2 1 1 0 0 0 1 2 2 0 0 2 0 0 2 1 1 0 0 0 0 1 1 0 0 2 0 0 1 1 1 1 1 2 0 0 0 0 2 2 0 0 0 0 0 0 0 1 0 0 0 0 0 0 0 0 0 0 0 1 0 0 0 0 2 0 0 2 2 2 0 1 0 2 2 2 2 2 2 2 0 0 1 2 0 2 0 0 1 2 2 0 0 0 1 2 2 2 2 0 0 0 0 2 1 1 1 1 2 1 1 0 2 0 0 0 1 1 0 2 0 0 0 1 1 0 2 2 0 0 0 0 0 1 0 0 0 0 0 0 1 0 2 0 1 2 1 0 1 0 0 1 0 1 0 0 0 0 2 0 1 0 0 1 2 0 0 0 1 2 0 1 1 2 1 0 0 0 1 1 1 0 1 0 0 1 1 1 1 0 2 0 0 0 0 0 0 0 0 1 1 0 1 0 0 1 1 0 0 0 0 2 2 0 0 0 0 1 0 1 0 1 0 2 2 1 0 2 0 1 0 0 0 2 1 0 1 0 0 0 1 0 0 1 0 0 0 1 0 2 0 0 0 2 1 0 0 0 1 0 0 1 1 2 0 0 1 1 1 1 2 0 2 2 2 0 0 1 0 1 1 2 1 1 1 1 0 0 0 2 1 0 1 2 1 0 1 0 1 1 1 1 2 2 2 0 0 2 1 0 1 0 1 0 0 0 0 2 1 0 0 1 0 1 1 1 1 0 0 2 2 1 1 1 1 2 1 1 0 0 1 1 0 1 1 1 0 1 0 2 2 0 0 0 1 0 1 0 1 0 0 0 1 1 1 1 0 0 0 0 1 0 1 1 2 1 2 0 2 0 2 0 1 0 0 0 0 0 0 0 0 0 0 0 0 0 0 2 1 1 0 0 2 1 0 1 0 0 1 1 1 1 0 0 1 0 1 0 0 0 0 2 0 2 0 0 1 1 2 2 2 0 2 0 2 0 1 2 0 1 0 0 2 1 1 0 0 2 0 1 0 1 0 1 2 0 0 0 2 0 1 2 0 2 1 0 1 1 0 1 1 2 0 0 1 1 0 1 0 1 1 1 1 1 0 1 2 0 0 0 0 0 0 2 0 2 0 1 0 2 2 0 0 0 1 0 0 0 0 0 0 1 0 2 2 0 0 0 0 0 2 1 0 0 1 1 1 1 0 0 0 0 2 2 0 2 1 1 0 0 0 0 1 0 0 0 0 0 0 0 0 1 0 1 1 0 1 1 2 0 1 0 0 1 1 2 0 0 1 1 1 0 0 2 1 2 2 1 2 0 2 1 1 1 0 1 1 2 1 2 1 1 0 0 0 0 1 0 1 1 1 1 0 1 0 0 0 0 0 0 2 0 0 0 1 1 1 1 0 2 0 0 0 0 0 2 1 1 2 1 0 1 0 1 1 0 0 0 2 2 0 0 2 0 0 0 2 0 0 0 1 0 1 0 0 0 2 2 1 0 0 2 1 1 1 1 0 0 0 0 0 2 0 2 1 0 0 1 1 0 0 1 1 2 0 0 0 0 0 1 2 0 2 0 0 0 0 2 0 2 1 1 1 0 0 0 0 1 0 0 1 1 2 0 1 0 1 0 1 1 1 1 2 1 1 0 0 1 0 1 1 0 0 0 1 1 0 1 2 1 1 0 1 1 0 1 2 0 1 1 0 0 1 0 0 0 1 0 1 0 0 1 2 0 2 1 0 1 0 0 1 1 0 0 1 0 0 0 0 1 1 0 2 0 0 1 0 0 0 1 1 0 0 0 0 0 1 2
53 0 0 1 1 0 1 2 2 0 0 2 0 1 0 0 0 0 1 1 0 0 0 0 2 0 0 1 1 1 1 1 1 1 1 0 2 2 0 0 0 0 0 0 2 0 0 0 1 1 1 0 2 1 1 1 0 0 0 0 2 2 1 1 0 0 1 1 1 0 0 1 2 2 0 2 1 0 2 0 0 2 2 1 1 0 0 0 0 1 0 0 0 2 0 1 1 0 0 1 0 2 0 0 1 0 2 2 2 0 0 2 1 2 1 2 1 0 1 1 1 0 0 0 0 0 0 0 0 0 1 1 0 2 1 1 1 0 0 0 1 2 1 1 1 0 0 0 1 1 0 0 0 0 0 0 0 0 0 0 2 0 1 1 1 2 0 0 0 1 1 1 0 2 1 1 1 0 1 0 0 1 0 0 0 0 0 0 0 2 0 0 2 0 2 0 2 0 0 0 0 0 0 1 2 0 0 0 1 0 0 2 1 1 0 2 0 1 1 1 1 0 0 1 0 1 1 0 0 1 0 0 0 1 1 1 1 1 1 1 0 0 2 2 0 0 0 0 0 0 0 1 0 0 0 0 0 0 0 1 0 1 0 0 0 0 0 0 2 1 0 2 0 2 0 0 1 2 2 2 2 1 2 1 0 0 1 2 0 2 0 1 1 2 1 1 0 1 1 2 1 0 2 0 0 0 1 2 0 0 0 1 2 2 1 0 1 0 1 1 1 2 0 2 0 0 0 1 0 0 1 2 1 0 0 0 0 1 1 0 0 2 2 1 1 1 0 0 1 2 0 1 1 0 0 1 1 2 0 1 0 1 1 1 1 0 1 2 1 1 1 1 0 2 1 1 2 2 1 1 0 1 0 0 1 0 0 0 0 0 0 0 0 0 2 0 0 0 1 1 1 1 0 2 0 2 0 0 0 2 0 0 0 1 2 1 0 1 0 1 0 1 1 1 1 1 1 0 1 0 1 0 1 0 2 1 0 0 0 0 1 0 1 0 2 0 0 1 1 0 0 1 0 2 2 1 2 0 1 0 0 0 0 1 0 0 2 1 0 1 0 1 0 0 2 0 2 2 1 0 0 0 0 0 0 2 0 0 1 1 1 0 0 1 1 0 1 1 1 0 0 1 1 1 1 1 1 1 1 0 0 2 0 1 0 0 0 0 1 1 0 2 2 0 1 2 1 0 0 1 0 1 0 1 1 0 2 0 1 1 0 1 0 0 0 0 0 1 1 1 0 0 1 2 2 1 0 0 0 2 0 0 0 0 0 0 1 2 1 0 0 2 0 0 0 0 1 0 1 0 1 0 1 0 0 1 1 0 1 1 0 0 0 0 0 0 0 1 0 0 1 1 0 0 1 0 0 1 0 2 0 0 0 2 0 2 0 0 0 0 0 0 1 1 0 0 1 0 0 0 1 1 0 1 2 2 2 0 2 0 1 1 2 2 0 0 2 1 1 1 0 0 0 1 0 2 0 0 1 1 0 1 2 0 0 2 1 2 0 1 0 1 1 0 0 2 0 2 1 1 0 0 0 2 2 2 1 1 0 0 2 0 1 0 0 0 0 1 0 1 0 0 0 1 1 0 0 1 1 1 1 0 0 0 0 1 0 1 1 0 0 0 0 0 2 2 0 0 2 2 2 1 0 0 0 0 0 1 0 1 1 1 0 0 0 0 0 0 0 0 0 0 1 0 0 0 0 0 1 0 0 0 2 0 0 1 1 1 1 1 1 0 0 0 0 0 0 2 2 2 0 0 0 1 1 1 0 0 0 0 2 2 1 2 1 1 0 0 0 1 0 0 2 2 2 1 0 1 1 0 0 0 1 1 1 0 1 1 1 1 0 2 0 2 0 1 1 0 0 1 0 1 2 1 0 0 0 1 1 0 0 1 0 0 0 0 0 0 0 0 1 0 0 0 1 0 0 1 0 0 0 1 0 0 1 0 0 0 0 2 0 0 1 0 0 2 0 0 0 0 2 0 2 0 0 0 1 2 1 0 0 1 0 2 2 1 1 0 0 0 0 1 0 1 2 1 1 1 1 1 1 2 0 0 0 0 1 1 0 1 0 1 0 0 1 1 2 2 0 0 0 0 0 2 0 0 0 0 1 1 0 0 2 1 0 0 2 0 0 1 2 0 1 0 1 0 1 2 0 0 2 0 0 1 1 0 0 0 1 0 0 1 0 0 0 1 0 1 1 0 0 0 0 1 0 0 0 1 1 1 0 0 0 1 0 0 0 1 1 1 1 2
54 1 0 2 0 0 1 2 2 0 1 1 1 1 0 0 0 0 0 1 1 1 0 0 2 0 2 2 0 0 2 1 0 1 1 0 2 1 0 0 1 1 0 1 0 1 1 0 1 1 1 0 0 0 1 1 1 0 0 0 2 2 0 2 0 1 1 0 1 0 0 2 2 2 2 2 0 0 1 0 1 2 2 1 1 0 0 0 0 2 0 0 1 0 2 0 0 1 0 1 1 2 1 1 1 1 2 1 1 1 1 2 0 0 1 1 1 0 2 0 0 0 0 0 0 0 0 1 0 1 0 1 0 0 1 0 0 0 2 0 1 1 0 0 0 0 0 0 0 0 0 0 1 0 0 0 0 0 0 0 0 1 0 2 0 0 0 1 0 1 1 0 0 2 1 1 1 2 0 0 0 0 0 1 1 0 1 0 0 1 0 0 1 0 2 0 1 0 0 0 0 0 0 2 2 2 0 0 0 0 1 0 1 0 0 2 1 2 1 1 1 1 0 0 0 0 0 0 0 1 0 0 0 0 0 0 0 2 0 0 0 1 1 1 0 0 0 0 0 0 0 1 0 0 0 0 0 1 1 0 0 0 0 0 0 0 0 1 1 1 0 2 0 1 0 0 0 1 1 0 0 0 1 0 1 0 1 2 0 2 0 0 1 2 2 0 1 2 0 2 2 0 0 2 0 0 0 2 1 1 0 0 2 1 0 0 2 0 0 0 1 1 1 1 0 0 1 1 0 0 0 2 1 1 0 1 1 1 0 1 1 2 1 0 1 0 1 0 1 1 0 0 1 2 0 0 2 1 0 1 0 1 0 1 0 0 2 1 1 1 1 1 0 2 0 0 2 0 0 0 1 1 0 0 0 1 1 0 0 0 0 0 1 0 2 0 0 0 2 2 2 2 0 1 0 1 0 0 0 2 0 0 0 0 2 2 0 0 0 0 0 1 0 1 0 1 1 0 2 0 2 0 0 2 0 0 0 0 0 0 2 0 2 0 0 2 0 0 2 0 0 0 0 2 1 0 1 2 2 2 2 2 0 0 0 1 1 1 0 1 0 1 0 0 1 1 1 2 1 0 0 0 0 1 0 2 0 0 0 1 1 1 1 2 1 0 1 1 0 0 1 1 1 1 1 1 1 1 0 1 0 1 1 1 1 0 0 0 0 1 1 2 2 0 1 2 0 0 1 2 0 0 0 0 0 1 1 1 0 0 0 0 0 0 1 1 0 2 0 2 1 1 1 2 2 0 0 2 0 2 0 0 0 0 0 0 2 1 0 1 0 0 0 0 0 0 1 1 1 1 1 0 2 0 1 1 2 0 0 1 0 0 0 0 1 0 1 0 0 0 0 2 0 1 1 0 0 0 1 0 0 0 0 0 2 0 0 0 1 0 0 0 0 0 0 1 0 1 0 0 1 1 1 1 2 1 2 1 2 0 1 1 0 1 1 0 2 0 1 0 0 1 0 0 0 2 0 1 2 0 0 0 1 1 0 1 1 2 0 1 0 1 0 0 0 1 1 1 0 0 0 1 0 2 2 2 1 0 0 1 2 0 0 0 0 0 0 2 0 2 1 1 0 0 1 0 1 2 2 1 0 0 0 0 0 0 0 1 2 0 0 0 0 0 1 1 0 0 1 1 1 1 0 0 0 1 1 1 0 1 1 1 0 0 0 0 1 1 0 1 0 1 1 0 1 0 0 0 1 1 0 0 2 1 0 0 0 0 2 1 1 0 0 1 1 0 0 2 2 2 1 1 1 0 1 2 1 2 1 2 0 1 2 2 1 0 0 1 0 2 0 0 2 2 2 1 0 1 0 1 0 0 0 0 2 0 1 0 1 1 1 1 0 2 0 1 1 1 0 2 1 1 2 1 0 0 0 1 1 0 0 0 0 1 1 0 2 1 0 0 2 1 0 0 2 0 0 0 0 1 0 1 0 0 0 1 1 0 0 2 0 0 0 1 0 0 0 2 2 1 1 1 0 0 0 1 0 1 0 0 0 2 1 2 2 0 2 0 0 2 0 0 1 1 1 2 0 0 1 1 1 0 0 0 0 1 1 1 2 1 0 2 1 1 0 2 2 1 0 1 0 1 0 2 0 0 0 1 1 0 0 0 2 1 1 0 0 0 0 1 2 0 1 0 1 0 1 0 1 0 2 0 0 0 2 0 1 0 2 0 0 0 0 0 0 1 0 0 0 0 0 0 1 0 0 0 0 0 0 2 0 0 0 0 1 0 0 1 2 1 0 1
55 1 0 1 0 0 1 1 2 0 1 0 1 1 0 1 1 0 0 0 2 0 1 0 2 0 0 2 0 0 2 1 0 0 2 1 2 1 0 0 2 2 0 0 0 0 0 0 2 0 0 0 1 2 0 0 1 0 0 1 1 2 0 1 0 0 2 0 1 1 0 1 1 2 1 2 1 1 2 0 1 2 1 0 1 0 0 1 1 1 1 0 0 2 1 0 1 1 0 1 1 2 1 1 1 1 2 1 1 1 1 2 0 2 0 2 0 0 0 1 2 0 1 1 0 0 0 2 0 2 1 1 0 1 0 0 0 0 0 0 2 1 0 0 0 1 0 0 1 1 0 0 0 0 0 0 1 0 0 0 1 0 2 0 1 2 0 1 0 1 1 1 1 1 2 0 0 0 1 0 0 0 0 0 0 0 0 2 1 1 0 0 2 0 2 0 1 0 0 0 0 1 0 1 2 1 1 0 0 0 2 0 1 1 0 2 0 1 1 0 2 0 0 0 0 0 0 0 0 1 0 0 0 0 0 0 0 2 0 0 0 0 2 2 0 0 0 0 0 0 0 1 0 0 0 0 0 0 0 1 0 1 0 1 0 0 1 0 2 0 1 0 0 2 1 0 0 1 1 0 0 1 1 1 0 0 0 1 1 2 0 1 1 2 1 0 0 0 0 0 2 0 2 0 1 0 0 2 2 2 0 2 1 2 1 0 1 0 1 1 0 0 0 2 0 0 1 1 1 2 2 0 0 0 0 0 0 1 0 1 1 2 0 2 0 0 1 0 1 1 1 0 2 1 0 0 1 1 0 0 0 1 2 0 2 1 0 1 2 0 0 0 0 2 1 0 1 1 0 0 0 1 0 0 1 0 0 0 0 0 0 0 1 0 2 1 1 0 0 0 0 0 1 0 0 0 1 0 0 1 1 0 0 0 0 1 1 1 0 1 0 2 0 2 1 2 0 0 1 0 1 0 0 0 1 0 0 2 1 1 2 0 1 2 0 2 0 1 0 0 0 1 0 2 0 0 0 1 1 1 1 2 0 1 0 1 1 1 0 1 0 1 1 1 0 1 0 2 2 2 2 0 0 0 0 1 0 0 1 0 1 1 0 1 0 0 0 1 1 0 0 0 1 1 1 1 1 0 0 0 0 2 1 1 0 1 0 0 1 2 1 1 2 1 0 2 1 0 0 1 0 1 0 0 0 0 1 1 1 1 1 2 0 0 0 0 0 2 0 2 0 0 1 1 1 1 1 0 1 0 1 0 1 0 0 0 2 2 2 1 0 2 1 0 0 1 2 1 1 1 2 0 0 0 0 0 0 0 0 0 0 0 0 0 0 0 0 0 0 0 0 2 0 0 0 0 0 0 0 1 0 0 0 1 1 1 0 0 1 0 0 0 0 1 0 0 0 2 0 0 0 1 1 1 2 1 2 0 2 0 2 2 1 1 0 0 1 1 0 0 0 1 0 1 0 2 0 0 2 0 0 0 0 1 0 1 1 1 1 0 1 1 0 0 0 1 1 0 1 2 0 1 0 1 1 1 2 0 1 2 2 0 1 0 0 0 0 2 0 1 0 0 0 1 1 0 1 0 1 0 1 1 0 0 0 2 0 1 1 0 0 0 0 0 1 0 0 0 1 1 1 1 1 0 1 1 1 0 1 1 0 0 0 0 0 1 1 0 0 0 0 0 1 0 0 1 0 0 1 1 0 0 2 1 0 0 1 0 2 1 0 0 0 1 1 0 0 2 2 2 1 1 1 0 1 1 1 1 1 1 1 1 1 1 0 0 1 0 0 1 0 0 1 1 1 2 0 2 0 0 0 0 0 0 2 0 1 0 2 2 2 2 0 2 0 0 0 2 0 2 0 2 2 1 0 0 0 0 0 0 0 0 1 1 0 0 1 0 0 0 2 0 0 0 2 0 0 0 0 0 0 1 0 1 0 0 1 0 1 1 0 0 1 1 0 0 0 1 1 1 2 0 1 0 0 0 0 2 0 0 0 0 1 0 2 0 1 0 0 1 0 2 1 1 1 1 1 0 1 1 1 0 0 0 0 2 2 1 2 0 0 2 0 0 1 1 1 2 2 0 2 0 0 1 0 0 0 0 1 1 0 0 1 2 0 0 2 0 0 0 1 0 1 0 1 0 0 0 0 1 0 1 0 0 2 0 0 1 2 0 0 0 0 0 0 2 0 0 1 1 1 0 0 1 0 0 0 0 0 1 0 0 0 0 0 1 0 1 2 0 1 1
56 1 1 1 0 0 1 1 1 1 2 0 0 1 1 0 0 0 1 0 2 0 1 0 2 0 1 1 0 1 2 0 1 1 0 2 1 2 1 1 0 0 1 0 0 1 0 0 2 2 0 0 1 1 1 1 0 0 0 1 1 2 0 2 1 1 0 2 2 0 0 0 2 2 2 2 0 0 0 0 1 1 0 0 2 0 1 0 0 2 0 1 1 1 0 0 0 1 0 2 0 2 1 1 1 1 2 2 2 0 0 2 1 1 1 2 1 0 0 1 2 0 1 1 1 1 1 1 1 1 1 0 1 1 0 0 1 0 0 0 0 2 0 0 0 0 0 0 1 1 0 0 0 0 1 1 1 1 2 1 1 0 2 0 2 1 0 1 0 0 0 0 1 1 1 0 0 0 0 0 0 1 0 0 0 0 0 0 0 2 0 0 0 1 1 0 1 0 1 0 0 0 1 0 2 1 1 0 1 1 1 0 2 0 0 2 0 1 1 0 2 1 1 1 0 0 0 1 1 1 1 1 0 0 0 0 0 1 1 1 0 0 1 1 0 0 0 0 0 0 0 0 0 0 0 0 1 0 0 0 0 0 0 1 0 0 0 0 1 0 1 2 0 1 1 0 0 1 1 0 0 0 1 0 1 0 0 0 0 2 0 0 0 2 2 0 1 1 0 2 1 1 2 0 0 0 0 2 2 2 0 2 2 1 1 0 2 0 0 0 1 1 0 1 1 0 0 2 1 2 1 1 0 0 0 0 0 2 1 1 0 2 1 1 1 0 2 0 2 1 1 0 2 0 1 0 1 0 0 1 0 1 0 0 0 0 1 2 2 0 0 0 1 2 0 0 1 1 1 0 2 0 0 0 0 0 0 1 1 1 1 1 0 1 2 1 1 0 1 1 1 1 0 1 0 1 0 0 0 2 0 0 1 1 1 2 0 0 0 0 1 0 1 0 2 1 1 1 1 1 0 1 0 1 1 0 0 0 1 1 1 0 1 0 1 0 0 1 1 0 0 1 0 1 1 0 1 1 2 0 0 1 0 0 0 2 0 2 0 0 0 0 2 2 1 1 0 2 2 1 1 0 0 2 2 2 2 0 2 0 0 0 0 2 1 0 1 1 0 0 1 1 2 0 2 0 0 1 0 2 0 0 1 2 0 0 0 1 1 2 1 2 2 1 1 2 0 0 0 1 0 1 0 0 0 0 0 1 1 1 1 1 0 1 0 2 1 2 0 2 1 1 1 2 1 1 0 1 0 1 0 0 0 0 0 0 1 1 1 0 0 1 0 0 0 0 1 0 1 0 2 0 2 0 1 1 0 0 1 2 0 0 0 0 1 0 0 1 0 1 0 2 0 1 0 1 1 1 0 1 2 1 1 1 0 1 0 0 0 1 0 1 0 0 0 1 1 1 0 0 1 1 1 1 2 0 1 0 2 0 1 2 0 1 0 0 2 0 2 2 0 1 0 0 0 1 0 0 0 0 0 0 1 0 2 2 0 2 1 0 1 1 0 0 0 2 0 1 0 0 0 1 2 1 1 2 1 1 0 1 1 0 0 0 1 0 0 2 0 1 0 1 0 2 1 0 1 1 1 0 0 0 0 1 0 0 0 1 1 0 1 0 0 0 1 1 0 0 1 1 1 1 0 0 0 0 1 1 0 1 1 1 0 0 0 0 0 1 0 0 0 0 0 0 0 1 0 0 0 0 0 0 2 0 0 1 1 2 0 2 0 0 0 1 0 0 0 2 1 2 1 0 1 1 2 1 0 2 1 2 0 1 1 2 0 1 1 0 0 1 0 0 0 1 0 1 1 0 0 1 1 1 1 1 1 0 0 1 1 1 1 1 0 2 0 1 1 2 0 2 1 1 1 2 0 1 1 0 1 1 1 1 1 1 0 0 1 2 0 1 1 0 0 0 1 1 0 0 0 1 0 1 1 0 1 1 1 0 1 1 0 0 2 1 0 1 0 0 0 0 1 0 2 0 1 1 0 2 0 1 0 2 0 2 1 0 1 0 0 1 0 1 1 1 1 2 0 1 1 1 1 0 0 1 1 1 1 2 2 0 0 2 0 1 0 0 0 0 0 0 0 0 0 0 0 0 1 0 1 0 0 0 1 2 1 0 0 1 0 2 2 0 0 0 1 0 1 0 0 0 2 0 0 0 2 1 1 1 2 0 1 0 0 0 0 0 0 1 1 1 1 1 0 1 0 0 2 0 0 1 0 0 0 1 1 0 0 0 0 0 1 1
57 1 0 1 1 0 1 1 1 1 1 0 0 1 1 0 0 0 2 1 1 1 0 1 1 1 1 1 0 1 2 0 0 1 1 0 2 1 1 1 0 0 2 0 0 0 0 0 2 0 0 0 1 0 2 1 1 0 0 1 0 2 0 2 1 1 1 0 1 1 0 0 2 2 2 2 0 0 2 0 2 2 1 1 2 0 0 0 0 2 0 0 2 1 0 0 0 1 0 1 0 2 1 1 1 1 1 1 2 0 0 1 0 2 0 2 0 0 2 0 0 0 1 1 1 1 1 0 0 0 2 1 0 0 0 0 0 0 0 0 0 2 0 0 0 0 0 0 1 1 0 1 0 0 0 1 1 0 0 0 2 2 2 0 1 1 0 0 0 0 0 1 1 1 2 1 1 0 0 1 1 1 0 2 2 2 0 1 0 1 0 0 1 0 1 0 0 0 0 0 2 0 0 1 2 1 1 1 1 0 2 2 1 0 1 1 1 1 1 2 0 0 0 0 0 0 0 0 0 1 0 0 0 1 1 0 0 1 0 1 0 0 2 1 0 0 0 1 0 0 0 0 0 1 0 0 0 0 0 0 0 0 0 0 0 0 0 0 1 0 1 1 0 2 0 0 0 1 1 0 0 0 1 0 1 1 1 1 0 2 0 1 0 1 1 0 0 0 0 0 0 0 1 1 1 0 0 1 2 2 2 2 2 2 0 0 0 2 0 0 0 0 1 0 1 0 0 1 1 1 2 2 1 0 0 0 0 0 0 2 0 0 1 2 0 1 1 0 1 1 0 0 2 1 0 0 1 0 0 1 0 1 2 0 1 0 0 1 2 0 0 0 0 2 0 0 2 1 1 0 1 1 0 0 0 1 1 0 0 0 0 0 0 0 2 0 0 0 0 0 0 0 0 0 0 0 1 0 1 1 0 2 0 0 0 2 0 1 0 1 0 1 1 1 1 1 1 0 1 0 0 0 1 0 2 0 0 0 0 0 2 0 0 0 1 2 1 0 1 0 0 0 0 1 2 1 2 2 2 1 2 1 0 0 0 2 0 2 0 0 0 0 1 1 1 0 0 2 0 0 1 0 0 1 1 2 1 0 2 1 0 0 1 2 1 0 1 2 1 0 1 0 1 1 2 1 2 1 0 2 0 0 1 1 1 0 0 1 0 1 1 2 2 1 0 2 1 0 2 2 0 0 0 0 1 0 1 1 2 2 1 1 0 0 0 0 0 1 1 1 1 1 0 1 1 2 0 1 1 0 0 0 1 0 1 0 2 1 1 0 0 0 1 0 1 1 2 1 1 1 2 0 2 0 2 0 1 0 0 1 0 0 1 0 1 0 1 1 0 0 1 1 0 0 0 0 1 1 0 1 0 0 1 1 0 1 1 0 1 0 0 0 0 0 0 0 2 2 0 0 0 0 0 2 1 0 2 0 2 0 2 1 1 2 0 0 1 1 1 2 0 1 0 0 0 2 0 0 2 0 0 0 1 1 1 1 2 2 1 1 0 1 0 0 0 2 0 0 1 1 0 2 0 1 2 2 0 1 0 1 2 0 1 0 2 1 0 2 0 2 0 2 0 1 0 0 1 2 2 0 1 1 0 0 0 0 0 1 0 0 0 0 2 0 0 1 1 0 1 1 1 1 0 0 0 0 1 0 2 2 0 0 0 0 0 0 0 0 0 0 0 0 0 0 0 2 1 0 2 2 0 0 2 0 1 1 0 0 2 2 0 0 1 1 1 0 0 2 2 2 0 0 1 0 1 2 1 2 2 2 0 0 1 1 1 0 0 0 0 0 1 0 0 1 0 2 1 0 1 1 0 0 0 0 1 0 1 1 0 1 1 1 0 2 0 1 0 2 0 2 0 2 1 1 0 0 0 2 2 0 0 1 1 1 0 0 1 0 0 0 2 0 0 0 1 0 1 0 0 0 0 1 0 1 1 0 1 1 0 1 1 0 1 0 0 2 0 1 2 2 2 0 2 0 0 0 0 2 0 0 0 1 1 1 2 0 2 0 0 0 1 1 0 2 1 1 0 1 0 0 0 0 0 0 0 1 1 0 2 0 0 2 1 1 0 1 1 1 0 1 0 0 1 2 0 0 0 0 2 1 0 0 1 0 0 1 1 0 0 1 1 0 1 1 0 0 1 0 0 0 1 0 0 0 2 0 0 0 0 0 0 0 0 0 0 1 0 1 2 0 0 0 0 0 1 0 0 0 0 0 0 0 2 0 2 0 0 0 1 0 0 0
58 1 0 1 1 0 1 0 0 2 2 0 0 1 1 0 0 0 2 1 1 0 0 0 2 0 2 2 0 0 2 1 0 1 2 0 2 1 0 0 2 1 0 0 0 0 0 1 0 2 1 0 0 1 1 0 2 0 0 0 0 0 0 2 1 1 1 0 1 0 0 1 0 2 0 2 2 1 2 0 1 2 1 0 1 0 0 1 0 2 0 1 1 1 0 1 0 0 0 2 1 2 2 2 0 0 2 1 1 1 0 1 1 2 1 2 1 0 0 2 2 0 0 0 0 0 0 1 0 2 2 1 0 0 0 0 0 0 1 0 1 1 0 0 1 0 0 0 1 1 0 0 0 1 1 0 1 0 0 0 1 1 1 1 0 1 0 1 0 2 2 1 0 2 1 0 0 0 0 1 1 2 0 1 0 0 1 2 0 0 0 2 2 1 1 0 1 0 0 0 1 1 0 0 2 2 2 2 1 0 1 1 2 0 0 2 0 0 1 0 2 0 0 0 0 1 1 0 0 0 1 1 0 0 0 0 0 1 0 0 0 0 2 1 0 0 0 0 1 1 1 1 0 0 0 0 0 0 0 0 0 0 0 0 0 0 0 1 1 0 1 0 0 2 0 0 0 1 1 0 0 1 2 1 0 0 0 0 0 1 1 0 0 1 0 1 0 1 1 2 1 0 1 1 0 0 0 2 0 1 0 2 1 1 1 0 2 1 1 1 0 0 2 2 0 0 1 0 0 1 2 2 0 0 0 0 0 2 1 2 2 2 1 2 0 1 2 1 1 2 0 1 1 0 0 1 1 1 0 1 0 2 1 0 1 0 0 2 1 1 1 1 2 2 0 2 2 2 1 0 1 0 0 0 0 0 0 0 0 0 0 0 0 0 1 0 0 1 1 0 0 1 0 2 0 2 0 1 1 1 0 1 0 0 1 1 0 0 0 0 0 2 0 2 0 0 0 0 0 0 0 0 0 1 1 1 0 2 1 0 0 0 2 1 0 2 0 2 0 0 0 2 0 2 1 1 2 1 1 1 1 1 0 1 0 1 1 2 0 1 0 1 0 0 1 1 1 2 2 1 1 0 0 0 0 1 0 0 0 2 0 0 0 0 1 0 0 2 1 0 1 0 1 1 1 1 1 1 0 1 0 1 2 2 0 0 0 0 1 1 0 2 2 0 1 2 1 0 0 2 0 2 0 0 1 0 1 1 1 1 2 2 0 1 0 0 0 1 0 2 0 1 0 2 2 0 0 0 0 1 0 0 0 0 0 0 1 2 2 1 0 1 0 0 0 0 1 1 1 1 2 0 0 0 0 0 0 0 2 2 1 0 0 0 1 0 1 1 0 0 0 1 1 0 0 1 1 1 0 2 0 0 1 1 1 1 0 0 1 0 1 0 0 0 0 2 0 1 0 0 2 2 0 2 1 1 2 0 2 0 1 1 0 0 1 0 2 1 0 0 0 2 0 0 0 2 0 1 2 1 0 0 1 0 0 2 2 1 1 0 1 1 0 0 2 2 0 0 0 0 1 0 0 2 1 1 2 0 0 1 1 0 0 0 0 0 0 1 0 1 0 0 0 1 1 0 0 2 2 1 0 0 0 0 0 1 0 2 1 0 0 0 0 0 1 1 0 0 1 0 1 0 0 0 0 0 1 0 0 0 0 0 0 0 0 0 0 0 0 0 0 1 0 0 0 0 0 0 2 1 0 0 2 1 0 0 0 0 1 2 0 0 1 1 0 1 0 2 1 2 1 0 0 0 1 1 0 1 0 1 1 2 1 2 0 1 1 0 0 0 0 0 0 2 0 0 2 0 1 1 0 0 2 2 0 0 0 1 1 1 1 2 0 2 0 0 0 1 0 2 1 1 2 1 0 0 0 1 1 0 1 0 0 0 0 0 0 1 0 1 1 0 0 0 2 0 0 1 0 0 0 2 0 0 0 0 0 1 2 1 1 0 2 0 0 1 1 0 2 1 1 0 1 0 0 1 1 1 0 0 2 2 1 2 2 0 2 0 0 2 0 0 1 1 2 0 1 1 0 0 0 1 0 2 2 0 0 1 1 0 0 1 0 2 0 1 1 1 1 0 1 0 0 2 0 0 0 2 2 0 0 0 1 1 0 1 1 1 1 1 1 0 0 0 2 0 2 0 0 1 1 1 0 0 2 0 0 0 1 0 0 1 0 0 0 2 0 2 2 0 0 0 0 2 0 1 1 0 1 0 1 0 0 0 0 1 0 0 0 0 1 1
59 1 0 2 1 0 1 0 0 2 2 0 0 0 0 0 0 0 2 0 2 0 0 0 2 0 2 1 0 2 2 0 0 2 0 2 1 0 0 0 2 2 1 0 1 1 0 0 2 1 0 0 1 2 0 0 1 0 0 2 0 1 0 2 0 1 0 0 2 0 0 1 1 2 1 2 1 0 2 0 0 1 2 0 0 0 1 0 0 2 0 0 0 1 1 0 0 1 0 2 1 2 1 1 1 1 2 0 1 1 0 2 1 1 0 2 0 0 1 1 1 0 1 1 1 1 1 0 0 0 2 1 0 0 0 0 0 1 0 0 1 1 0 0 0 0 0 0 0 0 0 0 0 1 0 1 1 1 0 0 2 1 1 1 0 0 0 1 0 1 1 2 1 1 1 1 0 1 0 1 1 1 0 1 1 0 1 1 1 1 0 0 1 0 1 0 1 0 0 0 0 0 0 0 2 2 2 0 1 0 1 1 2 0 0 2 0 0 2 1 1 1 0 0 0 2 1 0 0 0 0 0 0 0 0 0 0 1 0 0 0 0 2 1 0 1 1 0 1 1 1 1 1 0 0 0 1 0 0 0 0 0 0 0 1 0 0 0 2 2 0 2 0 2 0 0 0 1 2 0 0 1 0 0 0 0 0 1 0 1 1 0 0 2 1 1 0 0 0 0 2 0 2 0 1 0 0 1 2 2 1 2 2 2 2 0 2 1 0 0 1 1 1 1 1 0 0 1 0 2 1 1 1 1 0 0 0 2 0 1 1 1 0 2 0 1 1 0 2 2 2 0 2 1 0 0 1 0 0 2 0 2 2 0 2 0 1 1 1 1 1 1 1 2 1 0 1 1 0 0 2 1 0 0 0 1 1 0 0 0 0 0 1 0 1 0 0 1 0 0 0 0 0 2 1 0 1 0 0 2 0 0 0 1 1 1 0 0 0 0 0 0 1 1 1 1 1 0 1 1 1 0 0 1 1 0 0 0 0 0 2 0 1 0 1 0 0 1 1 1 1 2 0 1 2 1 2 2 1 1 0 1 0 1 0 1 1 1 0 1 1 1 2 2 2 0 0 1 2 1 2 0 1 1 0 0 0 1 1 1 0 0 0 1 2 0 2 0 0 1 0 2 0 1 1 2 2 1 1 1 0 1 2 1 0 1 0 1 1 2 1 2 2 0 1 1 0 0 0 1 0 1 0 0 0 0 2 1 2 2 1 1 0 0 0 1 0 2 0 2 1 1 0 1 2 0 1 1 2 0 2 0 1 0 0 0 2 2 1 0 0 0 1 0 0 1 1 1 2 1 2 0 0 0 0 0 0 0 0 1 1 1 0 1 1 0 1 1 1 0 0 1 0 0 0 1 1 1 0 1 1 0 0 1 0 0 2 0 1 0 1 0 0 0 0 1 1 0 0 0 1 1 0 2 1 1 2 0 2 0 0 0 0 1 1 0 2 1 1 1 0 2 1 1 1 2 0 0 2 0 0 0 2 1 1 1 0 1 1 0 1 1 1 0 0 2 1 1 0 1 0 0 0 1 2 2 1 0 0 2 2 0 0 0 0 0 1 2 0 2 0 0 0 0 1 0 2 0 1 0 0 0 0 0 0 0 0 1 1 0 0 0 0 1 1 1 1 0 0 0 0 0 0 1 2 1 1 0 1 1 0 0 0 0 0 0 1 0 0 0 0 0 0 2 0 1 0 0 2 0 0 0 2 0 0 0 0 2 0 2 0 0 0 1 1 0 0 0 0 0 2 2 1 1 2 1 0 2 1 2 0 1 2 2 0 0 1 1 0 2 0 0 1 2 1 1 2 1 0 1 0 0 1 1 1 1 1 1 2 2 1 2 0 2 0 0 0 1 0 2 1 1 2 1 0 1 0 2 2 0 2 0 0 0 0 0 0 0 0 0 2 0 0 0 1 0 0 0 0 0 1 1 0 0 1 0 1 1 1 1 0 0 1 0 0 1 0 0 1 1 2 0 2 1 1 1 0 2 0 0 1 1 2 1 2 0 2 0 0 0 1 1 0 0 2 2 1 1 0 1 0 1 0 0 0 2 2 2 1 1 0 2 0 1 1 2 0 0 1 1 0 0 0 1 1 0 0 2 2 1 0 0 1 2 0 1 1 2 1 1 2 0 2 0 0 0 0 0 0 0 1 0 0 0 0 0 2 0 2 0 0 0 0 0 0 0 1 1 2 1 1 1 0 0 0 0 0 0 0 0 0 0 0 1 0 0 0 0 1 0 2 2
60 0 0 1 0 0 0 1 1 2 2 0 0 0 0 0 0 0 0 1 0 1 0 0 2 0 1 1 1 2 2 1 2 1 1 0 2 2 0 0 0 0 1 1 0 1 1 0 1 1 0 0 0 0 2 1 1 0 1 2 0 1 0 1 0 1 1 0 1 1 1 1 2 2 2 2 0 0 1 0 1 1 2 1 1 0 0 1 1 2 1 1 1 2 0 0 0 2 0 2 2 2 0 0 0 0 2 0 1 1 0 1 1 2 1 2 1 0 0 2 2 0 1 1 1 1 1 0 0 0 1 0 0 1 0 0 0 0 0 0 0 2 0 0 1 1 1 0 0 1 0 0 0 0 0 0 0 1 0 0 1 1 1 1 2 2 0 0 1 0 0 0 0 2 1 0 0 0 0 1 1 2 1 2 2 0 2 1 1 0 1 1 2 1 2 0 2 0 0 1 0 0 0 1 2 1 1 0 0 0 1 1 0 1 0 2 0 0 2 0 2 1 1 0 0 1 1 0 0 0 0 0 0 0 0 0 0 1 0 0 0 0 2 2 0 0 0 0 0 0 0 0 0 0 0 0 1 0 0 0 0 0 0 0 1 1 0 2 2 0 0 2 0 2 1 0 0 2 2 1 1 2 0 0 0 0 0 2 0 2 0 0 0 1 1 1 0 1 0 1 0 0 2 0 1 0 0 2 0 0 0 1 2 2 1 0 0 0 1 1 0 0 2 1 2 0 0 1 1 0 1 1 1 0 0 0 0 1 0 1 0 1 1 2 1 0 2 1 2 0 0 0 0 0 0 1 1 0 1 0 1 1 1 0 0 1 0 1 2 0 0 0 0 2 0 0 1 2 0 1 1 0 0 0 1 0 0 1 1 0 0 0 1 0 2 1 1 2 0 0 0 0 1 0 0 0 1 1 0 2 0 1 0 0 0 2 2 0 0 0 0 0 0 0 0 1 0 0 1 0 1 0 1 1 1 0 0 1 1 1 0 0 2 1 0 1 0 0 1 0 0 0 0 2 0 0 0 2 0 1 1 1 0 1 0 0 2 1 0 1 1 2 1 1 0 1 0 1 1 0 2 0 0 2 1 1 1 0 1 1 0 0 1 2 1 0 0 2 2 0 1 0 2 0 2 0 0 1 1 1 0 1 1 1 0 1 0 0 2 1 0 2 1 0 0 1 1 0 1 1 0 0 1 0 1 1 2 0 1 1 1 1 0 1 1 0 0 0 2 0 0 0 0 2 1 1 0 0 0 1 0 0 0 0 0 0 1 2 1 0 1 0 1 0 0 1 2 0 1 0 1 0 1 0 1 0 1 1 1 2 0 0 0 0 0 0 0 0 0 0 0 2 0 1 0 0 0 2 0 2 2 1 0 0 1 0 0 0 0 0 1 0 0 0 0 0 2 0 0 0 2 2 1 2 2 1 2 0 2 0 2 2 1 1 1 0 2 1 1 1 0 1 0 1 0 1 0 0 1 0 0 0 1 0 2 2 0 2 0 1 1 0 0 1 0 2 1 1 1 2 0 0 0 2 2 2 1 1 0 1 1 1 0 1 1 2 0 1 0 0 0 0 1 2 1 1 2 2 2 0 0 0 0 2 0 0 0 2 1 0 0 0 0 0 1 2 0 1 0 0 2 0 0 0 2 1 1 1 0 1 1 1 1 1 0 0 2 0 0 0 0 0 0 0 0 1 1 0 2 1 0 0 2 0 2 0 0 1 0 2 0 0 0 0 0 0 0 2 2 1 2 2 0 0 0 1 1 2 0 1 0 2 1 1 0 0 0 0 0 0 0 0 2 2 2 0 2 0 0 1 0 1 1 1 1 0 0 0 0 1 1 1 0 2 0 1 1 0 1 2 2 1 2 0 0 0 0 0 0 0 0 0 0 0 0 0 1 1 0 1 1 0 0 0 1 0 0 0 0 0 0 1 0 0 0 0 1 1 2 1 0 0 0 1 0 0 0 2 1 1 0 2 1 1 1 2 0 1 0 0 2 2 1 1 2 0 2 0 0 0 1 1 0 1 2 1 0 1 0 0 0 0 1 0 1 1 1 2 2 0 0 2 0 1 0 2 2 0 0 1 0 0 0 1 0 0 0 1 2 1 0 0 2 2 0 0 0 1 1 0 1 1 1 0 1 0 0 0 0 0 2 0 0 1 1 0 1 1 2 0 1 0 0 0 1 0 0 1 1 0 0 0 0 2 0 0 1 0 0 1 0 0 0 0 0 1 0 0 1 0 0 0
61 1 0 1 0 0 2 2 2 0 0 1 2 2 0 0 0 0 0 0 1 0 1 0 2 0 0 2 0 0 2 1 2 2 0 2 0 1 0 0 1 1 0 0 0 0 0 0 2 0 0 0 1 1 1 0 1 0 0 0 0 1 0 1 1 0 1 0 2 1 1 1 2 1 0 1 1 0 0 0 0 0 2 1 1 0 0 0 0 2 0 0 2 1 0 1 0 1 1 1 0 2 1 1 1 1 1 0 0 2 1 2 1 1 1 1 1 1 0 2 2 0 0 0 0 0 0 0 0 0 0 0 0 0 1 0 0 1 1 0 2 1 0 0 0 1 1 0 0 0 0 0 0 0 0 0 0 1 0 1 1 1 1 1 0 0 0 1 0 1 1 2 1 1 2 1 0 1 0 0 0 1 0 2 2 2 0 2 1 1 1 1 1 0 1 0 0 1 0 0 0 1 1 0 1 1 0 0 0 0 1 1 0 0 0 2 1 2 0 0 2 2 0 0 0 1 1 1 0 1 0 0 0 0 0 0 0 2 0 0 0 0 2 2 0 0 0 0 0 0 0 1 0 0 0 0 0 0 0 0 0 0 0 1 1 0 2 1 1 0 1 1 0 0 0 0 1 2 2 1 1 2 1 0 1 1 0 0 1 2 0 2 0 2 0 1 0 0 1 1 1 0 2 0 0 0 1 1 1 1 0 2 1 1 1 0 1 0 0 0 1 1 1 0 1 0 0 0 0 0 1 2 0 0 0 0 0 0 0 0 0 1 0 1 0 2 1 0 2 0 0 0 1 0 0 1 0 1 0 0 0 0 2 0 1 0 0 2 1 1 1 1 0 2 0 0 2 2 2 0 0 0 0 0 0 1 1 0 0 0 0 0 1 0 2 1 1 0 0 0 0 0 0 0 0 0 1 1 0 2 0 0 0 0 0 2 1 0 0 0 0 1 0 0 0 1 0 0 1 0 1 0 1 0 2 0 1 0 1 1 1 0 1 1 1 2 0 1 1 0 0 1 0 1 1 0 1 1 1 1 1 1 2 0 0 0 2 1 0 1 0 1 1 1 2 0 2 1 2 0 1 1 0 2 1 2 1 0 0 1 1 1 0 1 0 0 1 0 0 2 0 0 0 2 0 2 2 1 1 1 1 1 1 1 0 0 0 0 1 1 1 2 1 0 0 1 0 2 0 0 1 0 0 0 0 0 0 0 1 1 0 0 0 0 0 0 0 1 1 1 1 1 0 1 2 0 1 1 2 1 0 0 1 0 0 1 1 1 0 0 0 1 0 0 1 0 2 0 1 0 2 0 1 0 1 0 1 0 0 0 2 1 0 0 0 0 0 0 0 0 0 2 0 0 0 1 0 1 0 2 0 0 0 0 1 1 0 0 0 1 1 1 0 0 0 0 1 2 0 0 1 2 0 2 1 1 2 1 2 0 2 2 0 0 0 0 2 1 1 1 1 1 0 1 0 2 0 0 1 0 0 0 0 2 0 0 1 2 1 0 1 0 0 0 0 1 1 1 0 0 0 0 0 1 2 2 1 2 0 0 2 0 0 1 0 1 0 1 0 2 1 0 0 0 2 0 0 1 1 1 1 0 0 0 0 1 0 2 0 0 2 0 0 0 1 0 0 0 2 2 1 1 1 0 1 1 1 0 1 1 0 0 0 0 0 1 2 0 0 1 1 1 0 0 0 1 0 0 1 0 0 0 2 0 2 0 0 2 0 2 0 0 1 0 0 0 0 0 0 1 1 1 1 0 1 2 0 2 1 2 0 1 1 1 0 0 1 1 1 1 0 0 0 1 0 1 1 0 0 1 1 1 0 0 1 0 1 0 2 2 2 2 0 2 0 0 0 1 0 2 1 1 2 1 0 0 0 0 0 0 0 0 0 1 0 0 1 0 0 0 1 0 0 0 1 0 2 1 0 0 0 1 1 0 0 0 1 0 1 1 0 0 1 0 0 2 0 0 2 2 2 0 2 0 0 0 0 1 0 0 0 2 0 2 2 0 2 0 0 0 0 2 0 1 2 0 1 0 0 0 0 1 1 0 2 2 2 1 1 0 0 1 0 0 0 0 1 2 0 0 1 1 1 2 0 0 0 0 2 2 0 0 2 1 0 0 2 0 0 1 2 0 0 0 1 0 1 1 1 0 0 1 1 0 1 0 1 0 1 0 0 0 0 0 0 1 0 0 0 0 0 0 0 1 0 0 1 0 1 0 0 0 1 0 1 0 0 0 1 1 1 2
62 0 0 0 1 0 1 1 1 1 1 1 1 2 1 0 1 1 1 1 0 1 0 0 2 0 2 1 2 2 2 2 0 0 2 0 2 1 0 0 1 1 1 1 0 0 0 0 0 2 1 0 0 1 1 2 0 0 0 2 0 0 0 2 1 1 1 0 2 0 0 2 2 2 2 2 0 0 1 0 1 1 1 0 1 0 1 1 1 2 2 1 2 0 0 0 0 0 1 1 1 1 0 0 1 0 2 0 0 2 0 1 1 1 1 1 1 0 1 1 1 0 2 2 1 1 1 1 0 0 1 0 0 0 0 0 0 1 1 1 1 1 0 0 1 0 0 0 1 1 0 0 0 0 1 0 0 0 2 1 1 2 2 0 0 2 0 2 0 0 1 0 1 1 2 2 1 0 1 1 1 1 1 2 1 0 2 1 1 1 1 1 2 1 1 0 1 0 0 0 1 1 0 2 2 2 0 0 0 0 2 0 1 0 0 2 0 2 0 0 2 2 0 0 0 0 0 0 0 1 0 0 0 0 0 0 0 2 0 0 0 0 2 2 0 0 0 1 1 0 0 0 0 1 0 0 0 1 0 0 0 0 0 1 0 0 0 1 1 1 0 2 1 2 0 0 0 2 2 2 2 1 2 0 1 1 0 0 0 2 0 2 0 2 2 0 1 1 0 1 1 0 2 0 0 1 1 2 0 1 0 2 2 1 2 0 2 0 0 0 1 1 2 2 1 0 0 0 0 1 2 1 0 0 0 0 0 1 0 1 1 1 1 2 0 1 1 0 0 2 1 0 2 1 1 0 1 0 0 1 0 1 2 0 2 1 1 2 1 1 1 1 2 1 1 1 1 1 1 0 1 1 0 0 1 1 1 0 0 0 0 0 1 0 2 0 0 0 0 0 0 0 0 2 1 1 1 1 0 2 0 1 1 1 1 2 0 1 0 1 0 1 0 1 1 1 1 0 1 1 0 0 0 2 0 1 0 0 0 0 2 0 1 0 1 0 0 1 0 0 0 1 0 1 2 1 2 1 1 0 0 0 1 1 0 1 1 2 0 0 0 0 0 0 0 1 0 2 2 2 2 0 1 1 0 0 0 2 0 0 1 0 1 1 0 0 1 1 1 0 1 1 1 1 1 1 1 1 1 1 0 2 0 0 1 0 0 1 0 1 1 2 1 0 0 0 0 0 1 1 0 0 0 1 1 0 2 1 1 2 1 1 0 0 0 0 0 0 2 0 0 0 0 1 2 0 1 0 1 1 1 0 0 0 0 0 2 1 1 1 0 1 2 0 0 2 2 0 1 0 1 0 1 0 0 1 1 1 0 1 1 0 0 0 0 0 0 0 0 0 0 2 0 0 0 1 1 0 0 1 1 1 0 1 1 0 0 0 0 0 1 0 0 0 0 0 2 0 0 0 2 2 0 1 1 0 2 0 1 1 1 0 0 0 2 0 2 2 0 0 0 2 1 2 1 2 0 1 2 0 0 0 2 0 1 2 0 2 1 0 1 0 0 0 1 2 0 1 1 1 1 1 0 1 1 1 1 1 0 1 1 1 0 0 0 0 0 2 0 2 0 2 0 0 0 0 0 0 0 0 1 1 0 0 0 1 0 0 1 0 0 0 2 0 0 1 0 0 1 1 1 1 0 1 1 1 1 1 0 1 0 0 0 0 0 0 2 0 0 1 1 1 1 0 0 1 1 0 0 0 0 0 2 0 1 1 0 0 2 1 0 1 0 0 0 0 0 0 0 0 2 2 1 1 2 0 1 2 0 2 0 2 1 1 0 0 1 0 0 1 0 0 0 2 0 1 1 0 1 1 0 0 1 1 1 0 0 0 2 2 2 2 0 2 0 0 0 0 0 1 0 1 2 0 0 1 0 2 2 0 0 1 0 0 1 1 1 2 0 0 1 1 0 0 2 0 0 0 0 1 1 2 0 0 0 1 1 0 1 1 1 0 1 0 0 2 0 2 1 0 0 0 1 0 0 1 0 1 1 0 1 1 1 1 2 0 2 0 0 0 0 2 1 1 1 2 0 1 0 0 0 1 2 0 2 1 1 0 1 2 0 2 0 0 0 2 1 1 0 1 0 0 1 1 1 0 0 1 1 1 0 0 1 2 0 0 0 1 1 0 1 0 1 1 0 0 1 1 1 1 1 1 0 0 1 0 0 0 1 0 0 1 0 0 1 1 0 1 1 1 1 0 0 2 0 0 1 0 0 0 1 1 0 0 1 0 0 0 1 0 0 0
63 1 0 1 0 0 0 2 2 0 0 2 0 0 0 0 0 0 2 1 1 1 1 1 1 0 0 2 0 0 2 1 0 1 1 1 2 2 0 0 0 0 0 1 0 1 1 1 1 1 0 0 0 0 2 1 1 0 0 1 0 0 0 1 0 1 1 0 1 0 0 0 1 2 1 2 1 0 1 1 0 2 2 0 0 0 0 0 0 2 0 0 1 0 1 0 0 0 0 2 0 1 0 0 0 0 2 1 2 0 0 1 0 1 2 2 2 0 0 2 2 0 1 1 1 1 1 1 0 0 1 0 0 1 0 0 0 0 0 0 0 2 0 0 1 1 0 0 0 0 0 0 0 0 0 0 2 1 0 0 1 1 2 0 1 1 0 0 0 2 2 1 0 2 2 1 1 0 0 0 1 1 0 2 2 0 2 1 0 1 0 1 2 1 1 1 2 0 0 0 1 1 1 1 2 1 0 0 1 1 2 2 2 0 0 2 0 0 2 1 1 0 0 0 0 1 0 0 0 1 0 0 0 0 0 0 0 1 0 0 0 0 2 2 0 0 0 0 0 0 0 0 0 0 0 0 1 1 1 1 1 1 0 0 1 0 0 1 1 0 0 2 1 1 0 0 1 1 1 1 1 2 2 1 1 0 2 1 0 2 0 0 0 1 1 0 1 1 0 2 1 1 2 0 1 0 0 2 1 1 0 1 1 2 2 0 2 0 0 0 0 0 2 2 1 0 0 2 0 0 1 2 0 0 0 0 0 2 0 1 1 0 2 1 1 1 2 1 1 1 1 1 1 1 0 0 1 2 0 0 0 0 1 0 0 1 1 2 0 2 0 2 0 2 0 1 0 2 1 0 0 0 0 1 0 0 1 0 0 0 1 1 2 0 2 2 1 0 1 1 1 1 0 1 1 0 0 1 0 1 0 2 0 0 1 2 0 0 0 0 0 1 2 0 0 0 2 0 1 0 1 0 0 2 0 0 0 0 0 0 2 0 1 2 0 2 0 1 1 1 1 2 0 2 1 1 1 0 1 0 1 1 0 0 0 2 0 0 0 2 0 2 2 2 1 1 1 1 2 0 0 0 0 1 0 0 0 0 2 0 0 0 0 1 1 0 0 2 1 0 1 0 1 1 1 1 1 2 2 0 0 2 1 0 1 0 0 0 0 0 0 2 2 0 0 1 0 2 0 0 1 1 0 0 1 0 0 1 1 1 1 2 0 1 0 1 1 1 1 1 1 1 0 2 2 1 0 0 1 1 1 0 1 0 1 0 1 1 1 0 0 1 2 0 0 1 2 1 1 0 1 0 0 0 0 0 0 1 0 2 0 0 0 0 1 0 0 0 0 0 0 1 0 1 1 0 1 0 1 1 1 1 1 1 1 1 1 0 0 1 1 1 0 0 0 0 1 1 0 0 0 0 1 1 2 0 2 0 2 0 2 0 1 1 1 0 1 1 1 1 0 1 1 1 0 0 0 0 2 0 0 0 1 0 0 2 1 2 0 0 0 1 0 0 0 1 2 1 0 0 0 1 0 0 0 1 1 0 1 1 1 0 1 1 2 0 0 2 0 1 1 1 0 0 1 0 0 1 1 0 0 0 1 0 1 2 0 0 0 0 0 0 0 0 2 1 0 1 1 1 1 0 0 0 0 0 1 0 1 1 0 0 0 0 0 1 1 0 0 1 1 1 0 0 0 2 0 0 2 1 0 1 2 0 0 0 0 2 0 2 0 0 0 0 0 0 0 2 2 2 0 0 1 0 0 1 0 0 0 0 2 2 0 1 0 1 0 0 0 1 0 0 0 1 0 1 1 0 0 2 0 0 1 1 0 0 1 1 1 1 0 1 0 2 0 1 1 0 1 2 2 1 2 1 0 0 0 0 1 1 1 1 0 0 0 0 0 2 0 1 1 1 0 0 1 0 0 0 1 1 0 1 0 1 0 1 1 1 2 1 1 0 1 1 0 2 0 0 2 2 2 0 2 0 0 0 0 1 1 0 0 1 1 1 2 0 2 0 1 2 0 0 1 0 2 1 0 0 0 1 0 1 0 0 0 2 2 1 1 0 0 1 0 0 0 0 0 1 2 0 1 1 0 2 0 0 0 0 2 2 0 0 2 2 2 0 0 2 1 1 2 0 0 0 1 0 1 0 0 1 1 1 0 2 0 0 2 1 2 1 1 0 1 1 0 1 0 0 1 0 0 0 0 1 0 1 1 0 0 0 0 0 0 1 0 0 0 0 1 0 0 0
64 0 0 2 0 1 2 1 1 1 1 1 1 1 0 0 1 0 0 0 2 0 0 0 2 0 0 0 1 2 1 1 0 1 1 0 2 2 0 0 1 1 0 0 0 0 0 0 2 0 0 0 0 0 2 0 2 0 0 1 0 1 0 1 1 0 2 0 2 1 0 2 2 1 0 1 1 0 2 0 1 2 1 0 1 0 0 1 1 1 1 1 2 2 0 0 2 2 0 2 2 2 0 0 2 1 2 2 2 0 0 2 1 0 2 2 1 0 0 2 2 0 1 1 0 0 0 0 1 0 0 0 0 1 0 0 0 2 0 1 2 1 1 0 0 1 0 0 0 1 0 0 0 0 0 1 2 0 0 0 0 0 1 1 1 2 0 0 1 0 0 0 1 1 1 1 0 0 0 1 1 0 0 1 1 0 1 2 1 0 1 2 2 2 1 0 2 0 0 0 0 1 0 2 2 0 0 1 1 0 0 2 0 0 0 2 1 0 0 0 2 2 0 0 0 0 0 0 0 1 0 0 0 1 1 1 1 1 0 0 0 0 2 1 0 0 1 0 0 0 0 1 0 0 0 0 1 0 0 0 0 0 0 0 1 0 0 1 1 0 0 2 0 0 0 1 0 2 2 2 2 2 1 0 1 0 0 1 1 2 0 1 1 2 1 0 0 1 1 2 1 0 1 1 0 0 0 2 1 0 0 1 1 1 0 0 1 0 1 1 2 0 1 1 1 0 0 1 1 0 1 2 0 0 0 0 0 1 0 0 0 0 1 2 0 1 1 1 2 0 0 0 2 0 1 0 1 0 0 1 0 1 0 1 0 0 1 2 1 1 1 1 0 2 0 0 2 2 2 0 0 0 1 1 1 0 0 0 0 0 0 0 0 0 1 0 0 2 0 0 0 0 0 0 0 0 1 1 0 1 1 0 0 0 1 1 0 0 0 0 0 1 0 0 0 2 1 0 2 2 0 0 0 2 0 1 0 0 1 0 1 0 1 2 0 2 0 2 0 0 0 1 0 1 1 0 1 0 0 0 1 1 0 1 0 1 1 2 0 0 1 1 1 1 1 0 1 1 2 1 2 0 0 0 0 1 0 0 1 1 0 0 0 1 0 0 0 1 1 1 0 1 1 1 1 1 1 1 1 0 1 1 0 2 0 0 0 0 0 1 1 1 2 1 0 2 1 1 1 1 1 0 0 0 1 0 2 0 1 1 0 1 0 1 0 0 0 2 0 2 2 2 0 1 2 0 1 0 2 1 1 0 0 0 1 0 1 2 2 1 0 2 0 0 0 0 1 1 2 1 2 0 0 0 0 0 0 0 0 0 0 0 1 0 1 0 1 0 0 0 0 2 1 0 0 0 1 1 0 1 0 0 0 1 1 0 1 0 0 0 0 0 0 1 0 0 1 2 0 0 0 1 0 1 2 1 1 0 1 1 1 1 0 0 2 0 2 2 1 2 1 0 0 0 0 2 0 0 1 1 1 0 1 1 1 0 0 2 0 1 1 0 0 0 0 1 1 1 1 1 1 1 0 0 1 1 1 1 0 0 2 0 0 0 0 0 0 2 0 2 1 1 1 1 1 1 1 1 2 1 0 0 0 1 0 1 0 1 1 0 0 0 0 0 0 1 0 0 0 0 1 0 0 1 2 2 0 1 1 2 0 0 1 1 0 0 1 0 0 0 0 0 0 1 0 1 1 0 1 1 0 0 2 0 0 1 1 0 1 1 0 0 1 0 0 0 0 1 1 1 1 1 1 0 0 1 0 1 1 1 1 1 2 2 0 0 1 1 0 1 0 0 1 2 1 0 1 1 1 0 0 0 1 1 1 0 0 1 0 1 1 2 0 2 0 0 0 2 0 2 0 2 1 1 0 0 0 1 1 0 0 1 0 1 0 0 1 0 0 0 2 0 0 0 2 0 1 0 0 0 1 1 0 0 0 1 0 1 1 1 1 0 1 0 0 1 1 1 2 1 1 0 2 0 0 0 0 1 1 0 0 2 0 2 1 0 1 0 0 0 0 1 1 1 1 2 0 0 0 2 0 2 0 0 2 1 2 0 1 0 1 0 0 0 0 2 2 2 1 1 1 0 0 0 1 0 1 1 2 1 0 0 0 0 0 1 1 0 0 1 2 0 2 0 0 0 0 1 0 1 1 1 0 0 1 1 1 0 0 0 0 0 0 0 0 2 0 1 1 0 0 0 0 1 0 0 0 0 0 1 1 1 0 0 1 1 0 0 1 0 1 1
65 1 1 1 0 0 1 0 0 2 2 0 0 1 1 0 0 0 0 2 0 1 0 1 1 1 0 1 0 0 1 1 1 2 0 1 1 1 1 1 0 0 0 0 0 0 0 0 2 2 0 0 0 1 1 1 1 0 0 0 1 1 0 2 1 1 1 0 2 0 0 2 2 2 1 2 1 0 1 0 1 1 1 0 1 0 0 0 0 2 0 0 2 0 0 0 0 1 0 2 0 2 0 0 1 0 2 2 2 0 0 2 0 1 0 1 0 0 0 2 2 0 2 2 0 0 0 0 0 0 0 0 0 0 0 0 0 0 1 0 1 1 0 0 0 0 0 0 0 1 0 0 0 0 1 0 1 1 1 0 1 1 0 2 1 2 1 1 1 1 1 1 1 1 0 1 0 1 0 1 1 1 1 1 1 0 1 1 1 2 0 0 2 0 2 0 1 1 0 0 1 0 0 1 2 1 1 0 1 0 0 2 1 0 0 2 0 0 1 0 2 0 0 0 0 1 1 0 1 1 1 1 0 0 0 0 0 2 0 0 0 0 2 2 0 0 0 0 0 0 0 0 1 0 0 0 0 1 1 1 0 1 0 1 1 0 0 0 1 1 0 1 0 1 0 0 0 2 2 0 0 0 1 0 0 1 1 1 0 2 0 0 0 2 2 0 1 2 0 1 1 0 2 0 0 0 0 1 1 2 0 2 1 2 2 0 0 0 0 0 2 2 1 0 1 0 1 0 0 0 2 1 1 0 0 0 1 1 0 1 1 1 0 2 0 1 1 1 1 2 0 1 2 1 0 0 1 0 0 1 0 1 2 0 2 1 0 2 2 0 0 0 0 2 1 0 1 2 0 0 0 1 0 0 1 1 1 1 1 0 0 0 0 0 1 1 1 1 1 1 1 1 0 0 0 0 0 1 0 2 0 0 0 0 1 2 1 1 0 1 0 2 0 0 1 2 0 0 1 0 0 0 0 1 0 0 0 0 0 0 2 0 1 0 1 0 0 0 1 0 0 0 0 2 1 1 1 1 1 1 2 2 0 0 0 1 1 2 0 0 1 1 0 0 2 0 1 1 1 0 1 1 0 1 1 1 1 1 1 1 0 0 0 0 0 0 0 2 2 0 0 0 2 0 1 1 2 2 2 0 0 2 0 0 1 0 0 0 1 0 0 2 2 0 1 2 1 0 1 2 0 1 0 0 0 0 2 1 1 1 2 2 0 1 0 0 0 2 0 2 1 1 1 2 1 1 0 0 1 0 0 1 1 0 0 1 1 1 0 1 0 1 0 0 1 0 1 1 1 1 1 0 1 0 1 0 1 0 0 0 1 1 0 0 2 0 1 0 0 0 0 1 0 0 0 1 1 0 0 1 1 0 0 1 1 1 0 0 1 0 0 0 0 0 0 0 2 1 0 0 1 1 0 1 2 0 2 1 1 1 1 0 1 2 0 0 1 1 1 1 0 1 0 1 0 2 0 0 0 0 0 0 0 0 0 2 2 2 0 0 1 1 0 1 1 1 1 0 0 0 0 0 0 2 2 2 1 0 0 2 1 1 0 1 0 0 0 1 0 1 0 0 1 1 1 1 1 2 2 0 1 0 0 0 0 1 0 1 1 0 1 0 1 0 2 1 1 0 0 0 1 0 0 1 1 1 1 0 2 2 0 0 0 0 0 0 1 1 0 0 0 0 2 0 0 1 1 0 2 1 0 1 2 0 0 0 1 0 2 1 1 0 0 0 0 1 0 0 0 0 2 2 1 0 1 1 1 1 0 1 1 2 1 1 1 0 0 0 0 0 1 0 2 2 2 1 0 0 1 1 0 0 0 0 1 0 1 2 2 2 0 2 0 2 0 1 1 1 0 2 0 2 2 2 0 0 0 1 2 1 1 1 0 0 0 0 0 0 0 0 2 0 1 0 1 0 0 0 0 0 0 1 0 0 0 2 0 1 2 1 1 0 1 1 0 2 0 0 2 2 2 0 1 0 0 1 0 2 0 0 0 2 1 1 1 1 0 0 0 0 0 1 1 0 2 1 0 1 0 1 0 0 0 0 0 1 1 1 2 0 1 1 0 0 0 0 1 2 1 0 0 1 1 2 0 0 0 1 2 1 1 1 1 1 0 0 1 0 0 0 2 0 1 0 1 1 2 0 0 0 2 0 0 0 2 0 0 0 1 0 0 0 0 0 0 1 0 0 0 0 0 0 0 2 1 1 2 0 1 0 1 1 0 1 0 0 0 0 2 0 0 0
66 0 0 1 0 1 1 1 2 0 0 1 1 1 0 0 0 0 0 2 0 1 0 1 1 0 1 1 0 0 2 1 2 1 1 1 0 2 0 0 0 0 2 0 0 0 2 0 2 0 0 0 1 1 1 1 1 0 0 0 2 2 0 2 0 1 1 1 2 0 0 1 2 2 1 2 0 0 2 0 2 2 2 1 2 0 0 1 1 2 0 1 1 1 0 0 0 0 1 1 1 1 2 1 0 0 2 0 1 2 0 1 1 1 0 1 0 0 0 2 2 0 1 1 0 0 0 1 0 2 1 1 0 0 1 0 0 0 0 0 2 0 0 0 2 0 0 0 0 1 0 0 0 0 0 0 0 1 2 1 1 0 2 0 1 2 0 0 1 1 0 0 0 2 2 0 0 0 0 2 2 2 0 2 1 0 2 0 0 0 0 0 1 1 0 0 1 0 0 0 1 0 0 1 2 2 2 0 0 0 2 0 1 0 0 2 1 0 0 0 2 0 0 0 1 0 0 0 0 0 0 0 0 1 1 0 0 2 0 0 0 0 2 1 0 0 0 0 1 1 1 1 0 1 0 0 1 0 0 0 0 0 0 1 0 0 0 0 1 0 1 0 0 2 0 0 0 2 2 2 2 1 2 2 0 0 2 0 0 2 0 1 1 2 1 1 0 2 0 0 0 0 1 0 0 0 0 2 2 2 2 2 1 2 1 0 1 1 1 1 0 0 0 2 2 0 0 0 0 0 1 2 1 0 0 0 0 1 0 1 1 1 1 1 0 0 2 0 1 1 0 0 2 0 1 0 0 1 0 1 0 1 1 0 1 0 0 1 1 1 1 1 2 2 0 2 1 1 1 0 0 0 0 0 0 1 1 0 0 0 0 0 1 0 1 1 1 1 0 0 0 0 0 1 0 1 0 1 1 1 0 2 0 0 0 0 0 0 0 0 0 2 1 1 1 1 1 0 1 0 1 0 0 1 1 1 0 1 0 1 2 0 1 0 1 1 0 0 0 1 0 0 1 2 0 0 0 1 2 2 1 1 1 0 0 2 0 2 0 0 1 1 1 1 0 1 0 0 2 0 2 0 0 2 1 2 1 2 0 0 0 0 1 1 1 0 1 1 1 1 0 0 1 1 1 1 1 1 2 0 1 1 1 1 1 0 0 1 1 2 1 2 1 0 1 1 0 0 0 2 0 0 0 0 1 0 0 0 1 1 0 1 0 0 0 0 0 0 1 2 0 1 1 2 2 0 0 1 0 1 0 0 0 0 0 0 2 0 0 0 0 1 1 0 0 1 1 1 1 1 2 0 0 0 0 0 1 0 1 1 1 0 1 1 2 0 1 0 0 0 0 2 0 1 0 0 1 0 0 1 1 0 0 0 0 0 0 0 1 0 0 0 0 0 0 0 1 1 0 0 2 2 1 2 2 0 2 0 1 1 1 2 0 0 0 0 2 1 1 1 0 1 1 1 1 2 0 1 1 0 0 0 1 1 1 1 1 2 1 0 0 2 0 0 0 2 1 0 0 0 0 0 1 1 1 2 0 0 0 2 1 0 0 1 0 0 0 0 0 1 0 1 0 1 1 0 0 2 2 0 2 0 0 1 0 0 0 0 0 0 0 0 0 0 1 0 0 0 1 1 2 0 0 0 0 0 0 0 0 0 0 0 0 0 0 0 1 1 0 1 0 1 1 0 1 0 0 0 1 0 0 0 2 0 1 1 0 1 1 2 0 0 1 1 1 0 0 1 1 1 2 2 0 0 0 1 0 1 1 1 1 1 1 2 0 1 1 0 0 1 1 0 0 2 1 2 2 0 0 2 0 0 2 2 0 0 0 0 1 2 2 1 0 2 0 1 1 1 0 1 0 2 1 1 0 0 0 0 0 0 0 0 0 0 0 0 0 2 0 1 1 1 0 1 1 0 1 0 0 0 0 1 0 0 0 0 0 1 2 0 0 0 0 1 0 1 0 2 1 1 1 0 2 0 0 0 0 2 0 0 0 1 0 2 2 0 2 0 0 0 0 2 1 1 1 1 1 1 0 1 1 1 1 0 1 2 2 2 0 2 0 2 0 1 0 2 2 1 0 1 0 0 0 2 0 0 0 1 2 0 0 0 2 0 0 0 1 0 0 0 1 0 0 0 2 0 1 0 0 0 1 1 0 0 1 1 1 0 1 0 0 0 0 0 0 0 0 0 0 0 0 0 0 1 0 0 1 0 1 0 0 0 0 0 0 2 0 0 0 1 0 2
67 0 0 2 1 0 2 1 1 1 1 1 0 1 1 0 0 1 1 1 0 1 0 0 2 0 0 2 0 0 2 1 1 0 2 0 2 0 0 0 2 2 0 0 0 0 0 0 2 0 0 0 0 0 1 1 1 0 0 1 0 1 1 2 0 1 0 0 1 0 0 0 2 2 1 2 0 1 1 0 0 1 2 2 2 0 0 0 0 2 0 0 0 2 1 0 0 1 0 2 1 1 0 0 1 1 1 0 0 2 0 2 1 1 1 1 1 0 0 0 1 1 2 2 2 2 2 0 1 0 0 0 0 0 0 0 0 0 0 1 0 2 0 0 1 0 0 0 0 0 0 0 0 0 0 1 0 0 1 0 1 1 1 1 0 1 0 0 0 1 1 0 0 2 0 0 0 1 0 1 1 1 0 1 1 0 1 1 0 1 0 1 1 0 1 0 1 1 0 0 1 0 0 1 2 0 0 1 1 0 2 1 1 0 0 2 1 1 1 0 2 1 0 0 0 0 0 0 0 1 0 0 0 0 0 0 0 2 0 0 0 0 2 1 0 0 1 0 0 0 0 0 0 0 1 1 0 1 0 0 0 0 0 1 0 0 0 0 1 0 0 2 0 2 0 1 0 2 2 1 1 2 2 1 0 0 0 1 0 2 0 1 1 2 2 0 1 1 0 2 2 2 2 0 0 1 1 2 1 1 0 0 1 2 2 0 1 0 0 0 2 2 1 1 1 0 0 1 1 1 2 1 1 0 0 0 0 2 0 0 0 0 2 2 0 0 2 1 1 2 0 1 1 0 1 1 1 0 0 2 0 2 2 0 2 1 1 2 1 1 1 1 0 2 0 0 1 0 0 0 1 1 0 0 1 0 0 0 0 0 0 0 1 0 2 0 0 1 1 1 1 1 0 1 0 0 1 1 0 2 0 0 0 0 1 1 0 0 0 0 0 1 1 1 1 1 0 0 0 0 0 0 1 1 1 0 0 1 1 0 2 0 1 1 1 1 0 1 1 0 0 1 0 2 0 0 0 1 0 0 0 0 0 1 0 0 2 1 0 2 0 2 1 1 1 0 1 1 0 0 1 0 0 1 1 1 1 1 0 0 2 1 0 1 1 0 0 2 0 0 2 0 1 1 1 1 1 0 1 1 1 1 2 0 0 0 1 0 1 2 1 2 2 1 0 2 0 1 0 1 1 0 0 0 0 0 1 1 1 1 0 1 0 2 2 0 0 0 1 1 0 1 1 1 2 0 1 1 2 1 0 0 0 1 1 1 1 1 1 0 0 2 0 0 1 0 2 2 2 2 2 0 0 0 0 0 0 0 0 0 1 0 1 1 1 0 2 1 0 0 1 2 0 2 0 0 0 0 0 0 1 1 0 1 1 1 0 0 0 0 1 0 0 0 0 0 2 1 0 0 1 1 0 2 2 1 2 1 1 1 1 0 0 1 1 0 2 1 2 2 0 1 0 0 0 2 0 0 2 0 0 0 0 0 1 2 1 2 1 1 1 1 0 0 0 0 2 1 0 0 1 0 2 2 0 2 0 0 1 2 2 0 0 1 0 0 0 2 0 2 0 2 0 1 1 0 0 2 2 0 0 0 0 0 0 0 0 2 0 1 0 0 0 0 2 1 0 0 0 0 0 0 0 0 0 1 1 0 1 1 0 0 0 0 0 0 0 1 0 1 0 1 0 1 0 1 1 0 2 2 0 0 2 1 0 0 0 0 1 1 1 0 0 1 1 0 0 1 1 1 2 2 1 1 2 1 0 1 1 1 1 1 0 0 0 0 0 1 0 2 0 0 1 1 1 1 1 1 0 2 0 0 0 0 1 0 1 1 0 0 0 0 0 2 0 0 0 1 0 1 0 2 2 1 0 0 0 1 1 0 0 0 0 0 0 0 0 0 0 0 2 0 0 0 2 0 0 0 0 0 0 0 0 0 0 1 0 0 1 2 1 0 1 1 0 1 0 1 1 1 1 1 2 0 0 0 0 2 0 0 1 1 0 1 2 1 1 0 1 2 0 0 0 2 2 0 1 1 0 0 1 2 1 0 1 1 1 1 1 0 0 1 0 0 0 2 2 2 0 0 0 0 0 1 0 0 0 1 1 0 0 0 1 1 1 0 1 1 1 0 2 0 0 0 1 1 1 0 0 0 1 0 0 0 1 0 1 0 0 0 0 0 1 1 0 1 0 0 0 0 1 0 0 2 0 0 1 0 0 2 0 0 1 0 1 0 0 0 0 0 0 1
68 1 0 2 0 0 1 2 2 0 1 0 1 1 1 0 0 0 1 1 1 1 1 0 2 0 2 0 1 1 2 1 0 1 1 0 2 1 0 0 1 1 0 0 0 0 0 1 2 1 0 0 1 1 1 0 1 0 0 0 1 1 0 1 0 2 0 1 1 0 0 1 1 1 0 1 1 0 1 1 0 2 2 1 1 0 0 1 1 2 0 1 2 1 0 0 0 1 0 2 1 2 0 0 1 1 2 2 2 0 0 2 0 1 0 2 0 0 0 2 2 0 2 2 2 1 2 0 1 0 0 0 0 1 1 1 1 0 0 1 1 2 0 0 2 0 0 0 0 0 0 0 0 0 0 0 0 1 1 1 1 0 1 1 1 2 0 2 0 1 0 1 0 2 2 2 0 0 0 1 1 2 0 2 1 1 1 1 0 0 0 1 2 1 2 0 2 0 0 1 1 0 1 2 2 0 0 0 1 0 2 1 0 0 0 2 2 0 1 2 0 0 0 0 0 0 0 0 0 0 0 0 0 0 0 0 0 2 0 0 0 0 2 1 0 0 0 1 1 0 0 0 0 0 0 0 0 1 0 0 0 0 0 1 0 0 1 0 1 1 0 2 0 2 0 1 0 2 1 0 0 1 2 1 1 0 1 2 0 2 0 2 2 2 2 0 0 0 0 0 1 0 2 0 0 0 1 2 1 1 0 2 1 1 1 0 2 1 0 0 1 1 1 0 0 0 0 1 1 1 2 0 0 0 0 0 0 1 0 1 1 1 2 1 0 0 1 0 0 2 0 0 1 0 1 1 0 1 0 2 0 2 2 0 1 1 0 0 2 0 0 0 0 2 0 1 2 2 2 0 0 2 0 0 0 0 0 1 1 0 0 0 1 0 2 2 1 0 1 0 0 1 0 1 1 0 0 0 0 2 0 0 0 0 2 2 0 0 0 0 0 0 1 0 0 2 2 0 1 0 1 0 0 2 0 0 0 2 1 0 1 0 2 0 2 0 0 2 0 0 0 2 0 2 1 1 1 1 2 1 1 2 0 0 0 1 1 2 0 0 0 1 1 1 1 0 1 1 2 1 2 0 0 2 0 2 0 1 1 0 0 0 0 1 1 0 1 2 2 0 0 0 1 1 2 2 2 2 0 2 0 0 1 1 0 0 1 0 1 0 0 2 2 0 0 2 1 1 0 1 1 1 0 0 0 0 1 0 2 2 1 2 0 1 1 0 0 2 0 2 2 2 0 2 1 1 0 0 0 1 0 0 1 0 0 1 0 2 2 1 1 1 1 0 0 1 1 1 1 1 2 0 0 0 0 0 0 0 0 0 0 0 1 2 1 0 1 0 0 0 0 1 0 0 0 0 2 1 1 1 0 0 0 0 1 0 1 0 0 0 0 0 1 1 1 0 1 1 0 0 0 1 0 2 2 1 2 0 2 0 0 1 0 1 0 0 2 2 2 2 0 1 0 1 0 2 0 0 2 1 0 0 2 0 0 2 1 2 0 0 2 0 0 1 1 2 0 0 1 1 0 1 1 1 2 2 1 0 0 2 1 0 1 0 2 1 0 1 0 2 0 2 0 2 1 0 1 2 2 0 0 0 0 1 1 1 0 1 0 0 1 0 0 0 2 1 0 0 0 0 0 0 0 1 1 1 2 0 0 0 0 0 1 1 0 1 2 1 0 0 0 0 1 2 0 0 0 0 2 2 0 0 2 0 0 1 0 0 2 1 0 1 0 0 0 0 0 1 1 1 2 2 0 0 0 1 0 2 0 2 0 1 1 2 1 1 0 1 1 1 0 0 0 1 0 1 2 2 0 0 0 0 0 0 1 0 1 1 2 2 2 2 0 2 1 1 0 2 0 1 0 1 2 1 0 1 0 0 1 0 0 0 1 1 0 0 2 0 0 0 2 0 0 0 2 0 0 0 0 0 0 1 0 0 0 0 1 1 1 1 0 0 0 1 0 2 0 1 1 0 1 1 2 2 2 1 0 2 1 0 1 1 0 1 2 1 1 0 0 0 0 2 0 2 2 0 2 0 0 0 0 0 2 0 1 1 2 2 1 0 0 1 0 0 0 0 2 0 1 0 1 0 0 2 0 0 0 0 0 0 1 0 1 1 1 0 1 1 0 2 2 0 1 0 0 0 0 0 0 0 2 0 1 0 1 1 0 0 1 0 0 0 1 0 0 0 0 0 0 0 0 0 0 0 0 0 0 0 0 0 0 0 0 0 0 2 0 0 0 1 1 1
69 0 0 1 0 1 1 1 2 0 0 1 0 0 0 0 0 0 0 1 0 0 0 0 2 0 0 2 0 0 1 1 1 1 0 2 1 0 0 0 1 1 0 0 1 0 1 0 2 0 0 0 0 1 0 1 0 0 0 0 0 0 0 0 1 1 1 1 2 0 0 2 1 2 1 2 1 0 2 0 1 2 2 2 2 0 1 0 0 2 0 0 0 2 1 0 1 0 0 1 0 2 1 1 1 1 2 0 1 2 0 1 1 1 1 1 1 0 0 2 2 0 2 2 1 1 1 1 0 1 0 0 0 0 2 0 0 0 0 0 2 1 0 0 2 0 0 1 2 1 1 0 0 0 0 0 0 1 0 0 2 1 1 1 0 2 0 1 0 0 0 0 1 1 1 0 0 0 1 0 0 1 0 2 2 0 2 2 0 0 0 2 2 1 1 0 1 1 0 0 0 0 0 2 2 1 1 0 0 0 2 1 1 0 0 2 0 2 2 2 0 0 2 0 0 2 2 1 1 0 1 1 0 0 0 0 0 1 0 0 0 0 2 2 0 0 0 0 0 0 0 0 1 1 0 0 1 0 0 0 0 0 0 2 0 0 1 0 2 1 0 2 0 2 0 1 1 1 1 0 0 1 2 1 0 0 1 1 0 2 0 1 1 1 1 0 0 0 0 0 1 0 2 0 0 0 0 2 0 2 0 2 2 1 1 0 2 0 1 1 0 0 0 1 1 0 1 1 1 1 2 2 0 0 0 0 0 0 0 1 2 1 2 0 0 2 0 0 1 1 0 0 2 1 0 0 2 1 0 1 0 1 1 0 1 0 0 2 1 1 1 1 1 2 1 0 2 0 1 0 1 0 0 0 1 1 1 1 1 1 1 1 0 0 2 1 1 0 0 0 0 0 0 1 0 1 0 0 1 2 0 1 1 1 2 2 0 1 0 0 0 0 1 1 1 1 2 1 2 0 1 1 0 1 1 1 0 1 0 1 2 0 1 1 0 1 0 1 1 0 0 1 0 1 2 1 2 2 2 2 2 2 0 0 0 1 1 2 0 0 0 0 0 0 2 0 1 2 2 1 1 0 0 1 1 1 1 0 0 0 1 1 0 2 1 0 0 1 1 0 0 1 2 0 2 0 0 2 1 0 0 2 1 0 0 1 0 0 0 0 0 2 2 1 0 2 1 1 1 1 1 0 0 0 0 0 2 0 1 1 0 0 0 0 1 1 0 2 0 2 0 0 1 2 0 2 0 0 0 0 0 0 1 0 1 0 2 1 0 0 0 0 2 0 0 2 2 2 2 2 2 0 1 0 1 0 1 0 1 1 1 0 0 0 2 0 1 0 0 0 0 2 0 0 1 0 0 0 0 2 1 0 0 0 1 1 0 0 0 0 1 0 1 1 0 0 1 0 0 0 1 1 1 2 1 0 2 0 2 0 2 1 0 0 2 0 2 0 1 0 0 1 1 2 2 2 0 0 1 0 0 0 2 0 0 2 0 2 0 0 2 0 0 1 1 2 0 0 1 1 0 2 1 2 1 2 1 1 0 1 1 0 0 0 0 0 1 1 0 2 0 0 0 0 1 0 1 1 2 0 0 0 0 0 0 0 1 2 1 0 0 0 0 0 0 1 1 0 0 0 0 0 0 0 0 0 1 1 0 1 1 1 0 0 0 1 1 1 0 0 0 0 0 1 0 1 2 0 1 0 0 0 2 0 0 0 1 0 2 1 0 1 0 0 0 0 0 1 0 1 0 1 1 0 2 2 0 2 0 2 0 2 1 1 1 0 0 0 0 1 1 0 2 2 2 1 0 1 0 0 0 0 1 2 0 0 1 2 2 2 2 2 0 2 0 1 0 1 0 1 0 2 2 1 0 1 0 0 0 0 0 0 0 1 0 0 1 0 0 0 2 0 0 0 1 0 1 0 0 0 0 1 0 0 0 0 0 1 2 1 0 0 0 0 0 2 0 1 2 1 1 0 2 1 1 1 0 0 0 0 0 1 0 1 2 1 1 0 0 0 2 0 0 2 2 0 1 0 1 2 1 1 0 1 1 1 1 1 1 1 1 1 0 1 1 1 2 2 0 2 0 0 0 1 1 0 0 1 2 0 0 0 1 1 0 0 1 1 1 1 1 0 2 0 0 0 0 1 0 0 2 0 0 0 1 1 0 0 1 0 0 1 0 0 0 1 0 1 1 0 0 0 0 1 0 0 0 0 1 0 0 0 1 0 1 0 1 0 0 1 0 1
70 1 0 1 1 0 2 1 2 0 0 1 0 0 0 0 0 0 2 0 2 0 1 0 2 0 1 2 0 1 2 0 0 1 2 0 2 1 0 0 1 1 0 1 0 2 0 0 1 1 0 0 1 1 1 1 0 0 0 0 2 2 0 1 1 0 2 1 2 0 0 0 2 1 0 1 1 0 1 0 1 1 2 0 0 0 0 0 0 2 0 0 1 1 2 0 0 1 1 1 1 2 0 0 0 0 2 2 2 0 0 2 1 2 0 2 0 0 0 2 2 0 0 0 0 0 0 0 0 0 1 1 0 0 0 0 0 1 0 0 1 1 1 0 0 0 0 0 2 2 0 0 0 0 0 0 0 0 0 1 1 0 2 0 2 1 1 2 0 1 1 0 1 1 1 0 0 0 0 0 0 0 0 2 0 0 2 2 1 1 0 1 1 0 1 0 1 0 0 0 0 1 0 1 2 1 1 0 1 0 0 2 1 1 0 2 0 2 0 0 2 2 0 0 0 1 0 0 0 0 1 1 1 1 1 0 0 2 0 0 0 1 2 2 0 0 0 0 0 0 0 1 0 0 1 1 0 1 2 2 1 2 0 2 0 0 0 0 2 1 0 2 1 1 1 2 0 2 2 2 2 2 1 0 0 1 0 1 0 2 0 0 0 2 1 0 0 1 0 0 0 0 2 0 1 0 0 2 1 2 0 2 1 0 0 0 2 1 1 1 0 0 0 2 0 0 1 2 2 1 1 1 0 0 1 1 0 1 0 0 0 1 1 2 0 1 1 0 1 0 0 0 1 1 0 1 1 0 1 0 1 1 2 0 2 0 0 1 2 0 0 0 1 2 1 0 2 2 2 0 1 1 0 0 1 0 1 1 1 0 0 0 1 0 2 1 1 0 1 1 1 1 0 1 0 1 0 1 0 1 0 2 0 0 1 1 0 1 0 0 0 1 0 0 1 2 2 0 0 0 0 1 0 2 0 0 0 0 0 0 2 0 0 0 1 2 1 2 0 0 0 1 0 2 1 1 1 2 2 2 2 2 0 0 0 1 1 2 0 0 0 0 1 1 1 0 0 2 1 0 1 0 0 1 1 1 1 1 1 0 0 0 0 1 0 0 0 1 1 0 0 0 2 0 2 1 1 1 1 0 0 2 1 1 0 1 0 0 2 2 0 2 0 0 0 0 0 0 0 2 0 1 0 0 1 0 2 2 0 0 1 2 0 0 0 0 0 2 0 2 2 2 0 1 2 0 1 0 0 0 0 1 0 0 0 0 0 1 1 0 0 1 0 0 0 0 1 1 1 1 1 0 1 0 0 1 1 1 0 1 0 0 0 1 1 0 1 0 0 0 0 2 1 0 0 0 1 0 0 1 1 0 0 0 2 0 0 0 1 0 0 0 0 0 0 1 1 1 0 0 1 1 0 1 2 0 2 1 2 0 1 2 0 1 1 0 1 2 0 0 0 1 0 0 0 1 0 0 2 1 1 0 1 1 0 1 1 2 0 1 1 0 0 0 0 0 2 0 1 1 1 1 1 1 1 2 0 1 0 1 1 0 0 0 0 0 0 2 0 2 1 1 0 1 1 0 1 2 2 0 0 0 0 1 0 1 1 0 0 1 0 1 2 0 2 0 0 0 1 1 1 1 0 0 1 1 1 0 0 0 0 0 0 0 0 0 1 1 0 1 0 1 1 0 0 1 1 0 2 2 0 0 2 0 0 1 1 0 2 1 1 1 0 0 0 1 0 1 1 1 1 1 0 0 0 2 0 2 1 2 0 1 2 2 2 0 0 1 0 1 1 0 0 2 0 0 1 0 1 1 0 0 0 0 0 0 2 0 1 2 2 1 0 2 0 2 2 1 0 1 1 0 2 1 1 0 0 0 0 0 0 0 0 0 0 0 0 0 0 0 2 0 0 0 2 0 0 0 1 1 0 1 0 1 0 2 0 0 1 1 0 0 0 1 0 1 0 1 2 0 0 1 0 0 0 2 0 2 0 1 1 2 1 0 0 0 0 0 0 0 0 2 1 1 2 1 0 1 0 2 1 2 0 1 1 1 1 1 2 1 0 2 0 0 1 1 0 1 0 0 0 1 1 2 0 0 0 0 1 1 0 0 1 1 1 1 1 1 1 0 2 0 1 1 0 0 0 0 0 1 0 1 0 0 2 0 1 0 1 0 0 0 0 0 0 0 2 2 2 0 0 0 0 1 0 0 1 0 1 0 0 0 0 0 0 0 0 0 1 1 1 1
71 1 0 2 1 0 1 1 1 2 2 0 0 1 1 0 0 0 0 0 2 0 1 1 1 1 1 2 0 0 2 0 0 0 2 0 1 2 0 0 1 1 0 0 0 0 0 0 0 2 1 0 0 0 2 0 1 0 0 0 0 2 1 2 1 0 1 0 0 0 0 2 1 1 0 1 1 0 0 2 0 2 2 2 2 1 0 0 0 2 0 0 0 2 0 0 0 1 0 2 1 2 0 0 1 1 2 0 0 2 2 2 0 1 0 1 0 0 0 1 2 1 2 2 2 1 2 0 1 0 0 0 1 1 0 0 1 1 0 0 1 1 0 0 0 0 0 0 0 1 0 0 0 0 0 0 0 1 0 0 1 1 1 1 0 2 0 1 0 1 1 1 0 2 2 1 1 0 0 0 0 0 1 2 2 0 2 1 0 0 0 1 2 1 2 0 0 0 0 0 0 0 1 1 2 1 1 0 1 0 0 2 0 0 0 2 0 1 1 0 2 1 1 0 0 1 1 0 0 0 1 1 0 0 0 0 0 2 0 0 0 0 2 2 0 0 0 0 0 0 0 0 0 0 1 1 1 0 0 0 0 0 0 0 0 1 1 0 2 2 0 2 1 1 0 0 0 2 1 0 0 1 2 1 0 1 1 1 0 2 0 1 0 2 2 0 2 2 0 2 2 0 2 0 0 0 2 2 1 1 1 1 2 0 2 0 2 1 0 0 0 0 1 0 2 0 0 1 1 1 1 1 1 0 0 0 0 1 0 1 1 2 1 2 1 1 1 1 1 1 1 1 2 0 1 0 1 1 0 1 0 2 0 0 0 0 0 0 2 0 0 0 1 1 0 0 2 0 0 0 2 1 0 0 0 0 0 0 0 0 0 0 1 0 2 1 1 0 1 0 0 0 0 1 0 1 1 1 0 0 2 0 0 0 1 1 0 0 1 0 0 2 1 0 1 1 1 0 1 1 0 1 0 2 0 1 0 0 0 0 1 0 1 0 1 1 1 0 1 0 0 0 0 2 1 1 1 2 1 2 2 2 0 1 0 1 1 2 0 0 2 2 1 1 1 1 1 1 2 1 2 0 0 2 1 2 1 0 1 1 0 0 0 1 2 0 2 2 2 0 0 0 0 1 1 0 1 1 2 0 1 1 1 1 1 0 0 1 0 1 1 2 1 0 0 0 0 1 0 1 0 1 0 1 1 0 2 0 2 2 0 1 0 1 0 0 0 1 1 2 0 0 1 2 2 1 1 1 1 1 0 0 1 0 0 0 2 2 1 0 0 0 0 0 0 0 1 0 0 0 1 0 0 0 0 0 0 1 0 2 0 0 0 0 0 0 0 0 0 0 0 2 0 1 0 0 0 0 0 1 0 0 0 1 0 1 1 0 1 0 0 0 1 1 1 0 1 1 0 0 2 2 0 1 2 0 2 0 2 0 0 2 0 1 0 0 1 2 2 2 2 0 0 1 0 2 0 1 1 1 1 0 1 1 1 1 1 2 1 1 0 2 0 0 0 1 2 1 1 1 1 2 1 2 1 1 0 0 0 2 1 0 0 0 0 0 1 2 0 0 0 1 0 0 0 0 0 1 2 1 1 0 1 0 0 1 0 0 0 0 0 0 1 1 0 0 1 0 0 0 1 0 0 0 2 1 1 1 0 2 0 0 0 0 0 1 2 0 0 0 0 0 0 0 0 0 0 0 1 0 0 0 2 0 0 1 1 0 2 2 0 0 1 0 0 1 0 2 2 1 0 1 1 0 1 0 1 2 1 2 0 1 1 1 0 0 1 2 2 2 0 1 0 1 0 2 2 0 1 1 0 0 0 0 1 0 1 1 2 2 1 2 0 2 0 1 1 1 1 2 1 2 1 1 0 0 0 0 0 0 0 0 0 0 0 0 0 1 0 0 1 0 0 0 2 0 1 0 2 0 0 2 0 0 0 0 0 1 2 1 1 0 2 1 0 2 0 1 1 1 1 0 1 0 0 1 1 2 0 0 0 2 0 1 2 1 1 0 0 0 0 2 0 2 2 1 0 1 0 2 0 1 0 0 1 1 2 0 2 0 1 1 0 1 1 0 1 0 0 0 0 0 0 1 1 0 0 2 2 0 0 0 1 1 0 1 1 0 0 0 2 0 2 0 0 0 0 1 0 1 1 1 0 1 0 0 2 0 0 0 0 0 0 0 0 0 0 1 1 0 0 0 0 1 1 0 0 1 0 1 0 0 0 1 1 0 0 0 0 0 0 0
72 0 0 2 1 0 2 2 2 0 0 1 0 0 0 0 0 0 0 1 1 1 0 0 2 0 1 2 0 0 2 0 0 1 1 1 1 1 0 0 1 1 0 1 0 1 1 1 0 2 1 0 0 2 0 1 0 0 0 0 0 1 0 1 0 1 0 0 1 1 1 0 2 2 2 2 0 0 1 0 1 2 1 1 2 0 0 0 0 2 0 0 0 2 1 0 1 1 0 1 1 2 2 2 0 0 2 0 0 2 0 2 0 0 0 0 0 0 0 1 2 1 0 0 0 0 0 0 1 0 0 0 0 1 0 0 0 0 0 0 0 2 0 0 1 0 0 0 0 0 0 0 0 0 1 0 0 1 0 0 0 0 2 0 1 1 0 1 0 1 1 1 0 2 1 0 0 0 0 1 1 1 1 2 1 0 2 1 0 1 0 0 1 1 0 1 1 0 0 0 0 0 0 2 2 0 0 0 1 0 0 2 1 0 0 2 0 1 0 0 2 1 0 0 0 1 1 0 0 1 0 0 0 0 0 0 0 2 0 0 0 0 1 1 1 1 1 0 0 0 0 0 0 0 0 0 1 0 1 1 1 1 0 1 0 0 1 1 1 1 0 1 0 1 0 0 0 1 1 0 0 1 2 0 2 0 0 1 0 2 0 0 0 2 2 0 2 1 0 2 1 0 2 0 0 0 1 2 1 2 1 2 1 2 1 0 2 0 0 0 2 2 2 1 2 0 0 1 1 1 2 0 1 1 0 0 0 2 0 0 0 1 1 1 1 0 2 0 0 1 1 0 1 0 0 1 1 2 1 0 1 2 1 1 0 0 1 1 2 0 0 0 1 2 1 1 1 1 0 0 0 0 0 0 0 0 1 1 1 0 0 0 1 0 2 1 1 1 0 0 0 0 0 2 1 1 0 1 0 1 1 1 0 0 1 2 0 0 0 0 0 0 1 1 0 0 2 0 2 0 2 0 0 2 2 0 0 1 1 1 2 0 2 1 0 1 0 0 1 0 0 0 0 2 2 2 2 0 1 0 0 2 0 0 0 2 0 2 0 0 0 0 1 1 0 1 0 1 2 1 2 0 0 2 1 2 1 0 0 1 1 1 0 1 0 0 0 0 0 2 0 2 1 1 1 1 1 1 2 0 1 1 1 2 0 0 0 0 2 1 0 2 2 0 1 2 1 1 0 1 1 1 0 0 1 0 2 2 1 1 0 1 0 1 1 0 0 1 1 1 0 0 0 2 1 1 0 0 0 1 0 0 0 1 1 0 1 2 2 0 0 2 0 0 1 0 2 1 1 1 1 0 0 0 0 0 0 0 0 0 2 1 0 0 0 0 0 0 0 0 0 2 0 0 0 0 2 0 1 0 0 0 0 0 0 1 1 0 1 0 1 0 0 1 0 0 1 1 0 0 0 1 0 1 2 0 1 0 2 0 0 1 1 2 0 0 1 0 2 2 0 0 0 1 0 1 0 0 1 0 0 0 0 0 1 2 1 1 1 0 0 2 0 1 1 1 1 1 0 0 1 0 0 1 1 1 1 0 1 2 2 0 0 0 0 0 0 1 0 1 1 0 0 1 0 0 1 0 1 1 1 0 0 0 0 1 0 1 0 0 0 0 1 0 2 1 1 0 0 0 0 0 0 0 0 0 1 1 0 1 1 1 1 1 0 0 1 0 0 0 0 0 2 1 0 2 0 0 2 2 0 0 2 0 0 0 1 1 1 1 1 1 0 0 0 0 0 0 0 0 2 2 0 0 0 1 0 2 1 2 0 1 0 1 0 1 1 1 0 1 0 0 0 2 0 1 1 0 1 0 1 1 1 1 1 0 0 0 0 0 0 0 0 2 0 2 2 1 0 2 2 0 2 2 0 0 0 1 1 0 0 1 0 0 0 0 0 1 0 0 2 1 0 0 2 0 0 2 0 0 0 0 0 0 0 1 1 2 2 0 0 0 1 0 0 2 0 2 1 1 0 2 1 1 1 1 0 1 0 0 0 1 1 1 2 0 2 0 0 0 0 1 0 2 2 1 1 0 0 1 0 2 1 0 1 1 1 1 2 0 0 1 1 1 0 0 1 2 1 0 0 1 0 1 1 0 0 2 2 0 0 0 1 2 2 0 1 0 0 1 1 0 0 0 2 0 2 0 0 0 2 0 0 0 1 1 1 0 2 2 0 0 0 0 0 0 1 0 0 0 0 0 0 1 0 0 0 0 1 1 0 0 1 0 1 0 0 0 0 0 0 1
73 0 0 1 0 0 0 2 2 0 1 1 0 0 0 0 0 0 1 1 1 1 0 2 0 0 0 2 1 1 2 2 2 1 1 1 1 0 0 0 1 1 0 1 0 1 1 0 1 0 0 0 0 0 1 1 1 0 0 0 1 1 0 2 1 1 1 0 0 0 0 1 1 2 1 2 1 0 0 0 0 1 2 0 0 0 0 0 0 1 0 0 1 1 1 1 1 1 1 2 1 1 1 1 1 1 2 1 1 1 1 2 1 1 1 1 1 0 1 0 0 2 2 2 2 2 2 0 1 0 1 0 0 0 1 0 0 1 0 0 2 0 1 0 0 0 0 0 1 1 0 0 0 0 0 0 1 0 2 0 0 1 2 0 2 2 0 2 0 1 1 0 0 2 1 0 0 0 0 1 1 1 0 2 1 0 2 2 1 0 1 2 1 1 0 1 2 0 0 1 0 1 0 1 2 1 1 0 0 0 1 1 2 0 0 2 1 0 1 0 2 0 0 0 1 0 0 0 0 1 0 0 0 0 0 0 0 2 0 0 0 1 2 1 0 0 0 0 1 1 1 0 1 0 1 1 0 1 1 1 1 1 0 1 0 0 0 1 1 0 0 1 1 2 0 0 0 2 2 2 2 2 1 1 0 0 0 1 0 2 0 1 0 1 1 1 0 0 0 1 0 0 2 0 0 0 1 1 1 1 1 1 2 1 1 0 2 0 0 0 1 1 0 1 1 0 0 2 2 0 1 2 0 0 0 0 0 1 0 0 0 1 0 1 1 1 1 0 1 0 1 0 1 1 0 1 1 0 1 1 1 2 1 0 1 0 0 2 2 0 0 0 2 2 0 1 2 1 1 0 2 1 0 0 0 1 1 0 0 0 0 0 0 0 2 0 0 0 0 0 0 0 0 1 0 1 1 1 0 1 0 0 1 0 1 1 0 0 1 0 1 2 0 1 1 1 1 0 1 0 1 0 0 0 0 0 0 0 1 1 1 0 2 0 0 1 0 1 0 0 0 1 0 2 2 2 2 1 1 2 2 2 0 1 0 1 1 2 0 0 2 2 2 2 2 0 2 2 2 1 1 1 0 2 1 1 1 0 1 0 1 1 0 1 1 0 0 1 0 1 1 0 0 2 0 2 2 1 1 1 1 0 1 1 0 1 1 1 1 2 1 2 1 0 0 2 0 0 1 1 0 0 0 0 1 0 0 0 1 1 0 1 0 2 2 0 0 0 2 1 0 0 1 1 2 1 0 0 2 0 2 0 0 0 0 0 1 1 0 0 0 0 1 0 0 1 1 1 2 1 2 0 2 0 1 1 0 0 0 1 0 0 1 0 0 0 1 1 0 0 1 1 0 0 0 0 1 0 0 0 0 0 0 0 1 0 1 0 0 0 0 0 0 0 0 0 2 1 0 0 1 2 0 0 2 0 2 0 2 0 1 2 1 2 0 0 2 1 1 1 0 2 0 0 0 1 0 0 2 0 0 0 1 1 0 1 1 2 0 1 0 1 0 0 0 2 0 0 1 1 0 1 0 2 2 2 2 0 0 1 1 0 0 1 0 0 0 2 0 1 1 0 0 2 2 0 0 2 2 0 0 0 0 0 0 2 0 1 1 0 0 0 0 1 1 1 1 0 2 2 2 1 0 0 1 1 2 2 0 2 2 2 1 1 0 0 1 0 0 1 1 1 0 0 0 0 1 0 2 1 0 0 2 0 0 1 1 1 0 2 0 1 2 2 0 1 0 1 1 1 1 2 0 0 0 2 0 1 0 1 1 2 1 2 1 1 0 0 0 0 0 0 0 1 0 1 1 0 1 1 0 0 2 2 0 0 0 1 1 1 1 1 0 2 1 2 1 2 0 1 0 2 2 1 0 0 0 0 1 0 1 0 1 1 0 0 1 1 0 0 2 0 0 0 2 0 0 0 0 0 2 1 1 0 0 1 0 1 1 1 0 0 0 1 0 1 1 1 2 2 2 0 1 1 0 2 0 2 0 1 0 2 0 2 1 0 1 0 0 0 0 1 0 0 2 2 0 1 0 1 1 0 1 0 1 1 1 1 2 0 0 2 0 1 1 2 2 1 0 1 0 0 0 0 2 0 1 1 2 1 0 0 1 1 0 0 0 1 1 1 1 0 1 1 0 0 1 1 1 1 0 1 0 0 2 0 0 0 2 0 0 0 1 0 0 0 0 0 0 0 0 0 0 2 0 1 1 0 0 1 0 0 0 1 1 0 0 0 1 1 1 1
74 0 0 1 0 0 0 1 1 1 1 1 0 1 1 0 0 0 0 1 0 1 0 0 2 0 1 1 0 0 2 2 0 1 1 1 2 2 0 0 0 0 0 0 0 0 0 0 2 0 0 0 0 0 2 2 0 0 0 1 0 1 0 1 0 1 0 0 0 0 0 2 0 2 0 2 2 0 1 1 0 2 1 0 1 0 0 0 0 2 0 0 1 0 2 0 0 1 0 1 1 1 1 1 1 1 2 1 1 1 1 2 1 0 2 2 1 0 1 0 0 1 1 1 1 1 1 1 1 0 0 0 0 0 0 0 0 0 0 0 0 2 0 0 1 0 0 0 0 1 0 1 0 0 0 1 1 1 2 0 0 1 1 1 0 1 0 1 0 1 1 1 0 2 1 1 1 0 0 1 1 1 0 2 2 0 2 1 0 1 0 1 2 1 1 0 0 1 0 0 0 0 0 1 2 1 1 0 0 1 2 1 2 0 0 2 0 1 2 1 1 0 1 0 0 2 2 1 1 2 0 0 0 0 0 0 0 2 0 0 0 0 2 2 0 0 0 0 0 0 0 1 0 0 1 1 0 0 0 0 0 0 0 0 0 0 0 0 2 0 1 0 0 2 0 0 0 1 1 2 1 2 1 0 0 0 0 0 0 1 1 0 1 2 1 0 0 1 1 1 1 0 1 1 0 0 1 2 0 1 0 2 2 1 1 0 1 0 0 0 2 2 2 0 1 0 0 2 1 0 1 2 0 0 0 0 1 0 0 2 1 1 0 2 0 1 1 0 1 2 1 1 1 0 0 1 0 0 0 1 0 1 0 0 0 0 1 2 1 1 1 1 0 2 1 1 2 1 1 0 0 0 0 1 0 0 1 0 0 0 0 0 1 2 2 2 2 0 0 0 0 0 0 1 0 1 0 0 1 0 0 1 1 0 1 2 1 0 0 0 0 1 0 2 1 1 0 0 2 1 1 1 0 2 0 1 0 2 1 1 2 0 2 1 1 2 0 1 1 0 0 1 0 2 1 1 1 2 2 2 1 1 0 1 0 1 1 2 0 0 1 1 0 0 1 0 0 2 1 0 1 0 0 1 1 1 1 0 1 1 0 0 1 2 2 0 1 2 2 0 0 0 2 0 2 0 1 1 2 0 1 1 1 0 1 0 1 0 2 1 0 2 2 1 1 2 0 0 1 2 1 1 0 0 0 0 0 1 1 1 0 0 0 1 1 0 0 1 1 2 1 1 1 2 1 1 0 0 0 1 0 1 1 0 0 0 2 2 2 1 0 2 1 0 0 1 1 1 1 1 2 0 1 0 1 0 1 0 0 0 0 0 0 0 0 0 0 0 0 0 0 1 0 0 0 0 1 0 0 1 0 0 0 1 1 1 0 0 0 0 0 0 0 1 0 0 1 1 0 0 1 1 0 0 2 2 2 0 2 0 0 1 0 1 1 0 2 1 2 2 2 1 1 2 0 2 0 0 1 0 0 0 1 1 1 1 2 2 0 0 1 1 0 0 0 0 2 1 1 1 1 0 1 1 1 2 0 1 0 0 2 0 0 0 2 1 0 2 0 1 0 0 0 1 1 0 0 0 2 1 0 0 0 1 0 0 0 2 1 0 0 0 1 0 1 1 1 0 0 0 0 0 0 0 1 1 1 1 1 2 1 1 0 0 0 1 1 0 0 0 0 0 1 0 0 1 1 2 2 0 2 1 2 1 0 0 1 0 2 1 1 1 0 1 1 0 0 0 1 0 2 2 0 0 1 1 0 1 1 1 1 1 2 2 0 0 1 0 0 0 0 0 0 1 0 2 0 0 0 1 1 1 1 1 1 0 0 0 1 2 2 1 0 2 0 1 0 2 0 2 0 2 2 2 0 0 0 1 1 0 0 1 0 0 0 0 0 1 0 1 1 0 0 0 2 0 0 0 1 0 1 2 0 0 0 1 1 0 1 0 0 0 1 2 0 2 0 1 1 0 1 0 1 0 0 1 1 1 1 0 0 2 0 1 2 0 2 0 0 0 0 1 0 2 2 0 1 0 0 1 0 1 0 0 1 1 2 0 1 0 1 0 0 1 0 2 1 1 0 1 0 0 0 1 1 0 0 1 1 0 0 0 0 1 0 2 2 0 0 1 1 0 1 0 1 0 1 1 1 0 2 0 0 0 1 0 2 0 0 0 0 0 1 1 0 0 1 0 0 1 1 0 0 1 0 0 1 1 1 1 0 0 0 0 1 1 0 0 2 0 1 1
75 0 0 1 0 0 1 1 1 1 1 1 0 1 0 1 1 0 0 1 0 1 1 0 2 0 1 0 1 2 1 1 0 0 2 0 2 1 0 0 1 1 0 1 1 1 2 0 2 0 0 0 1 1 1 1 0 0 1 1 0 1 0 1 0 0 1 0 1 0 0 0 2 2 2 2 0 0 1 1 1 2 2 0 0 0 0 0 0 2 0 0 0 1 1 0 0 2 0 2 2 2 2 2 0 0 2 2 2 0 0 2 1 2 1 2 2 0 0 1 1 0 2 2 0 0 0 2 0 0 0 0 0 0 1 0 0 0 0 0 0 2 0 0 1 0 1 0 0 1 0 0 0 0 0 1 1 1 1 1 1 1 0 2 1 2 1 0 2 1 0 0 0 2 1 0 0 1 0 0 0 1 2 2 2 0 2 1 0 1 0 1 2 0 2 0 2 0 0 0 1 0 1 1 1 1 1 0 1 1 2 2 0 1 0 2 0 1 1 1 1 0 0 0 0 0 0 1 1 0 1 1 1 1 0 1 0 1 0 0 0 0 2 1 0 0 0 1 1 1 1 0 0 0 0 0 0 1 1 1 1 1 0 0 0 0 1 0 1 1 0 2 0 1 0 0 0 2 2 1 1 2 2 1 0 1 0 1 1 2 0 2 1 2 1 0 0 2 0 2 2 0 2 0 1 0 1 2 1 1 0 1 1 2 1 0 1 1 0 0 0 0 2 1 1 0 0 1 1 0 2 0 1 0 0 0 0 0 0 0 0 0 0 1 0 1 0 0 0 0 1 0 1 0 1 1 0 0 0 1 0 1 1 0 0 0 0 2 1 1 1 1 1 2 1 0 2 1 0 0 0 0 0 0 1 0 1 1 1 1 1 1 0 0 2 0 0 0 1 1 1 1 0 0 0 0 0 0 1 1 0 1 0 0 1 1 0 0 0 0 0 2 1 1 1 1 1 0 2 2 0 1 1 0 2 1 0 0 0 0 1 0 1 1 2 1 1 1 0 0 0 1 0 2 1 0 1 0 0 0 0 0 0 0 0 2 0 1 0 1 0 1 0 0 0 1 0 0 2 0 2 1 0 0 0 0 0 1 1 0 0 0 0 1 1 0 1 1 1 1 0 1 1 1 1 2 2 0 0 1 0 2 1 0 1 0 0 0 1 1 0 2 2 0 1 2 0 0 0 1 0 2 0 0 0 0 1 1 0 1 0 0 0 1 1 0 0 0 2 1 0 0 0 2 2 0 0 1 1 0 0 0 1 0 0 1 0 0 0 0 0 2 0 0 0 0 1 2 2 2 2 0 2 0 1 1 1 0 2 2 0 0 1 1 1 0 1 0 0 0 0 2 0 0 1 0 1 1 1 1 0 0 0 1 1 1 0 0 0 1 0 1 0 0 0 0 0 1 0 0 2 2 1 1 2 0 1 0 2 0 1 0 1 1 1 0 2 0 1 1 0 1 0 0 0 2 0 1 2 0 0 0 1 1 1 1 1 2 1 1 0 2 0 0 1 2 1 0 0 0 0 0 1 2 1 2 1 1 0 0 2 0 0 0 0 0 0 1 0 1 0 1 1 1 2 0 1 2 2 0 0 0 0 1 0 1 0 0 1 0 0 0 1 0 1 0 0 0 0 0 1 0 0 0 0 0 0 0 1 1 0 0 0 0 0 0 1 0 0 0 0 0 1 2 0 0 0 0 1 0 0 0 2 0 0 1 2 1 1 1 0 0 1 2 2 0 0 1 1 2 0 0 0 1 1 1 0 1 1 1 1 1 1 1 1 0 0 0 0 1 0 0 0 2 0 1 2 0 1 1 0 0 0 0 2 1 2 0 1 1 1 2 0 2 0 0 0 0 0 1 1 0 1 1 0 0 0 1 1 0 0 0 0 0 0 0 0 1 0 1 1 0 0 0 2 0 0 0 0 0 0 1 0 0 0 1 0 2 1 0 0 0 2 0 0 1 0 2 2 1 0 1 2 2 1 2 0 1 1 0 1 2 1 1 2 0 2 0 0 0 0 1 0 2 1 1 1 1 0 0 0 0 0 1 1 1 1 1 1 0 0 1 1 1 0 2 2 0 0 0 0 0 0 1 0 0 0 1 1 0 0 0 2 1 0 0 0 1 1 0 1 0 2 0 0 0 1 1 0 0 2 0 0 1 0 0 2 0 1 0 0 0 0 0 0 2 0 0 1 1 0 0 0 1 0 1 2 0 0 0 1 1 0 0 1 0 0 1 1 0 0 0
76 1 0 1 0 0 0 2 2 0 1 0 1 2 2 0 0 0 1 0 1 0 1 0 2 0 2 1 1 2 2 1 0 1 1 0 2 0 1 1 1 1 1 0 0 0 1 0 2 0 0 0 0 0 2 2 0 0 0 0 2 2 1 2 1 0 0 0 2 0 0 2 2 2 2 2 0 0 0 2 0 2 2 1 1 0 0 1 0 2 0 1 1 1 1 0 0 1 0 2 2 2 1 1 0 0 2 1 1 1 0 1 1 2 1 2 1 0 0 1 2 1 2 2 0 0 0 2 0 1 0 1 0 0 1 0 0 1 0 0 2 0 0 0 1 0 0 0 2 2 0 0 1 1 0 1 1 1 0 0 2 1 0 2 1 2 1 1 0 1 1 1 2 0 2 2 2 0 1 0 0 1 0 2 2 0 2 1 1 2 0 0 2 1 1 1 2 0 0 0 1 0 1 0 2 1 1 0 1 0 0 2 2 0 0 2 1 0 0 0 2 1 1 0 0 1 1 1 1 1 0 0 0 0 0 0 0 1 0 0 0 0 2 2 0 0 0 1 1 1 1 1 0 1 0 0 2 2 1 1 1 1 0 2 0 0 0 1 2 0 0 1 0 0 1 1 0 1 1 2 1 2 1 0 0 2 0 0 0 2 0 1 0 1 0 0 0 0 1 1 1 1 2 0 0 0 0 1 2 1 0 1 2 0 1 0 2 0 1 1 1 1 0 2 2 0 0 1 1 2 1 1 1 0 0 0 0 2 0 0 0 0 2 1 0 1 1 0 2 1 1 0 2 2 0 0 2 0 0 2 0 2 1 0 1 0 1 2 0 2 2 2 1 1 0 1 1 1 1 0 0 1 0 0 1 1 0 0 0 0 0 0 0 1 1 1 1 1 2 2 2 2 0 2 1 1 0 2 0 1 1 0 0 0 1 1 0 1 0 1 0 1 1 1 0 0 2 1 1 0 0 0 0 2 0 0 0 2 2 2 2 0 2 2 0 2 0 1 0 0 0 1 0 2 1 1 1 2 1 1 2 2 0 1 0 1 1 1 0 1 0 1 1 1 2 0 2 1 2 0 1 0 0 1 1 1 1 1 1 1 0 0 0 1 1 0 1 1 1 1 0 1 2 0 2 0 2 1 1 0 1 1 0 0 0 0 0 1 1 2 1 2 2 0 0 2 0 1 0 0 1 0 0 0 1 0 1 0 1 2 1 0 0 0 0 0 0 2 0 2 1 1 0 1 2 0 1 0 2 0 1 0 1 0 0 1 0 2 2 1 0 0 1 0 0 1 1 1 1 1 1 0 2 0 1 0 1 0 0 0 0 0 1 0 0 1 1 1 0 0 1 0 0 0 0 0 1 0 0 1 0 0 0 1 1 1 0 0 0 0 0 1 0 0 1 1 1 2 0 0 0 0 1 2 1 1 2 0 2 0 1 1 0 1 1 0 2 2 2 2 1 0 0 1 0 1 0 1 2 0 0 0 0 1 0 1 2 2 1 1 0 1 0 0 1 1 1 0 1 1 0 1 0 1 2 2 1 0 0 2 1 0 0 1 0 0 0 2 0 1 1 0 0 0 0 0 1 0 1 1 0 0 0 0 0 1 0 1 2 0 1 0 0 0 0 1 0 0 0 0 0 0 1 0 2 2 1 0 1 1 0 0 0 0 0 0 2 0 0 0 0 0 1 0 0 1 1 0 1 0 0 0 2 0 1 0 1 0 2 1 0 0 0 1 1 0 0 0 0 0 2 2 0 0 0 2 0 2 1 2 0 1 1 2 1 1 0 0 0 0 0 0 0 2 0 0 1 0 0 1 1 1 1 1 0 0 1 0 2 2 2 2 0 2 0 1 1 1 0 2 0 2 1 1 0 0 0 1 1 0 0 1 0 0 0 0 0 1 0 0 1 0 0 0 2 0 0 1 0 0 0 1 0 0 1 1 0 0 1 2 0 0 0 1 0 2 0 0 2 2 2 0 2 0 0 0 0 1 0 0 0 1 0 1 1 0 1 0 0 0 0 1 0 1 2 1 0 1 0 0 0 1 0 0 1 1 2 2 2 1 0 2 1 1 0 0 1 1 2 0 2 0 0 0 0 0 0 1 1 0 0 1 1 1 0 0 1 0 0 1 2 0 0 1 1 0 2 1 1 1 1 1 0 0 1 0 1 0 0 0 0 0 0 0 0 2 0 1 2 0 0 0 0 1 1 1 2 1 2 0 0 0 0 0 0 0 0 0 0 0 1 1
77 1 0 1 0 1 2 2 2 0 0 2 1 2 1 1 1 0 0 0 1 0 0 0 2 0 0 1 0 1 2 0 0 1 2 1 1 1 1 1 0 0 0 0 1 0 0 0 2 0 0 0 1 1 0 1 1 0 0 0 1 1 0 1 0 2 0 1 1 0 0 1 2 2 1 2 1 0 0 0 0 0 0 0 2 0 1 0 0 2 0 0 1 1 0 0 0 0 0 1 0 2 1 1 1 1 2 0 0 2 0 2 1 1 1 1 1 0 0 2 2 0 2 2 2 2 2 1 0 1 1 0 0 0 0 0 0 0 0 0 1 2 0 0 2 0 1 0 1 1 0 0 1 0 1 0 0 1 0 0 0 2 1 1 0 0 0 1 0 1 1 1 1 1 1 1 0 0 0 1 1 1 1 2 1 0 2 1 1 2 0 0 1 1 0 1 1 0 0 0 0 0 0 1 2 1 1 0 1 0 0 2 1 0 0 2 1 0 2 0 2 2 1 0 0 1 1 2 2 0 0 0 0 0 0 0 0 2 0 0 0 1 2 1 1 1 1 0 0 0 0 1 0 0 0 0 0 1 1 1 0 1 0 2 0 0 0 2 0 0 0 2 1 2 1 1 0 1 1 1 0 0 2 1 0 0 1 0 0 2 0 0 0 2 1 1 0 0 1 0 0 0 2 0 0 0 0 2 2 2 1 2 1 1 0 0 2 2 0 0 0 0 2 0 1 0 0 1 0 1 2 1 0 0 0 0 0 1 0 0 1 1 2 2 1 0 2 0 0 0 0 0 2 0 0 0 1 1 0 2 0 2 2 0 2 1 0 1 2 0 0 0 1 2 0 0 0 1 0 0 2 1 0 0 1 0 0 0 0 0 0 0 0 0 1 0 0 1 1 0 0 1 0 2 2 0 0 0 0 2 0 0 1 0 1 2 0 1 0 1 0 1 1 0 1 1 1 0 2 0 1 1 1 0 1 0 0 0 0 0 2 0 1 1 1 0 0 2 0 0 0 1 0 2 0 0 0 0 0 1 1 0 1 0 0 1 1 1 0 1 0 1 1 1 1 0 1 1 2 0 1 0 0 0 0 2 0 0 0 2 0 0 0 2 1 0 0 1 1 0 0 1 2 0 2 0 1 2 1 0 0 2 1 2 0 0 0 0 2 1 0 2 2 0 1 1 0 0 1 1 0 0 0 0 1 0 2 0 0 0 0 1 0 0 0 0 0 1 1 2 1 1 0 1 1 1 1 0 1 0 1 1 0 0 0 1 1 2 1 1 0 1 1 0 0 1 2 0 1 0 1 0 1 0 2 0 0 0 1 1 0 0 2 0 0 0 0 0 0 0 0 2 0 2 0 0 1 1 0 1 1 0 0 0 2 0 1 0 0 1 0 1 0 0 0 0 2 1 0 0 1 1 0 2 0 0 2 0 2 0 1 0 0 1 1 0 2 1 1 1 0 1 0 1 0 2 0 0 1 0 0 0 1 1 0 1 1 2 0 0 2 0 1 0 0 2 1 1 2 2 0 1 1 2 1 1 0 0 0 2 0 1 0 0 0 0 0 2 0 1 0 0 1 0 0 0 1 1 2 0 0 0 0 0 0 1 0 2 0 0 0 0 0 0 2 2 0 0 0 0 2 0 0 0 0 0 2 0 0 0 0 0 0 0 0 0 1 1 0 0 0 0 0 0 0 1 0 0 1 1 0 0 2 0 1 0 0 2 0 2 0 0 0 0 0 1 0 2 2 1 2 2 0 0 0 1 0 2 1 2 0 1 1 1 0 0 0 1 0 1 0 0 1 2 1 1 0 0 1 0 1 1 0 0 1 0 1 0 1 1 1 1 0 2 0 0 0 0 0 2 1 1 2 1 0 0 0 2 2 0 0 1 0 0 0 0 0 0 0 0 2 0 0 0 2 0 0 0 1 0 0 2 0 0 0 1 0 0 1 1 0 0 1 0 0 1 0 1 1 2 2 0 1 1 0 1 0 1 1 0 0 1 0 1 2 0 2 0 0 0 0 2 0 2 1 1 0 1 0 1 0 1 0 1 2 1 1 2 2 0 0 2 0 0 0 1 1 1 0 0 0 0 1 2 0 0 0 0 0 0 0 0 1 1 0 0 2 1 0 0 2 0 2 0 0 0 0 0 0 0 0 1 0 0 1 1 1 0 2 1 0 0 0 0 0 0 0 2 2 0 0 0 0 2 0 2 2 0 1 0 0 0 0 0 1 0 0 0 1 0 0 0
78 1 0 2 0 1 2 1 1 0 0 0 0 2 2 0 0 0 0 0 1 0 0 0 2 0 2 2 1 1 2 1 1 0 1 1 2 2 0 0 1 1 1 0 0 0 1 0 1 1 0 0 0 1 0 2 0 0 0 1 1 2 0 1 1 1 0 0 1 0 0 1 2 2 2 2 0 0 0 0 1 1 2 0 0 0 0 1 1 2 0 1 1 1 1 0 0 2 0 2 2 2 0 0 1 0 2 0 1 1 0 1 1 1 0 0 0 0 1 1 1 0 0 0 0 0 0 2 0 2 2 0 0 0 0 0 0 1 0 0 2 0 1 0 1 0 1 0 0 0 0 0 0 0 0 0 0 1 0 0 1 1 1 1 1 2 0 1 0 0 0 1 1 1 1 0 0 0 0 2 2 2 1 2 2 0 2 2 0 1 0 1 2 0 2 0 2 0 0 0 1 0 0 1 2 0 1 0 1 0 1 2 0 2 0 2 1 2 0 0 2 2 0 0 0 1 1 0 0 2 0 0 0 0 0 0 0 1 0 1 0 0 2 1 0 0 0 0 0 0 0 0 0 0 0 0 1 0 0 1 0 1 0 0 0 0 0 0 1 0 0 2 0 1 0 0 0 2 2 1 1 2 2 1 0 0 0 2 0 2 0 2 0 2 1 0 1 2 0 2 1 0 2 0 0 0 0 2 1 1 1 1 1 1 1 0 2 0 1 1 1 1 1 1 1 0 0 2 1 0 2 2 1 0 0 0 0 1 0 1 0 1 1 1 1 1 1 0 1 0 1 0 2 1 0 0 1 0 1 1 1 2 0 0 0 2 0 2 0 2 2 2 1 2 0 0 1 2 1 0 0 1 0 1 0 1 2 0 0 0 0 0 1 0 2 1 1 0 0 0 1 1 0 0 0 0 1 1 0 1 1 1 1 0 1 1 0 0 0 0 0 0 1 1 1 1 1 0 0 0 1 0 0 0 0 0 0 1 1 1 2 0 1 2 0 2 0 0 0 0 0 0 0 2 2 2 2 1 1 1 1 1 0 1 0 2 1 1 0 0 0 0 2 2 0 0 0 2 2 2 2 1 0 1 1 1 1 0 1 0 1 1 0 2 1 0 0 1 1 1 0 1 1 1 1 1 1 1 1 1 0 1 0 1 0 0 1 0 0 0 0 2 1 0 0 1 0 0 0 2 0 2 0 0 0 0 2 2 1 1 0 1 0 0 0 1 0 1 1 2 1 1 0 1 1 1 1 1 0 1 0 0 0 1 1 0 1 2 2 0 0 0 2 0 0 1 2 1 2 1 2 0 1 0 0 0 1 0 0 1 0 0 0 0 0 0 0 0 0 0 0 2 0 0 0 0 0 0 0 1 0 0 0 2 0 2 0 0 0 0 0 0 0 0 0 0 2 2 0 0 1 2 0 2 1 1 2 0 0 2 0 0 1 1 0 0 1 0 1 1 0 2 0 0 0 2 0 0 2 0 0 0 1 2 0 0 2 2 0 1 1 0 0 0 0 1 2 1 0 0 0 0 0 2 2 2 1 1 0 1 2 0 0 0 1 1 0 2 0 2 0 2 0 0 0 0 1 1 2 1 0 0 0 0 0 0 0 1 1 0 0 0 0 1 1 1 1 0 0 0 0 0 0 1 1 1 2 0 1 1 0 0 1 1 0 0 1 0 0 0 0 0 0 1 0 1 0 0 2 0 0 1 2 0 0 0 2 1 1 2 0 0 0 0 0 0 0 0 0 0 1 2 0 1 1 1 0 2 1 2 0 1 1 1 0 0 1 1 0 1 0 0 1 1 1 1 0 2 0 0 0 0 1 1 1 0 0 1 2 2 2 2 0 2 0 0 0 0 0 2 2 0 1 1 0 1 0 1 2 0 0 0 0 0 0 0 0 0 0 0 1 0 0 0 2 0 0 0 1 0 0 1 0 1 0 1 1 0 2 1 1 0 2 0 0 2 1 1 1 0 1 1 1 0 0 1 1 1 1 0 0 2 0 1 2 0 2 0 0 0 1 1 0 2 2 1 1 1 0 0 0 0 0 0 1 2 2 1 1 1 0 2 0 1 0 0 1 1 1 0 1 1 1 2 0 0 0 0 0 0 0 0 1 2 1 0 0 0 0 0 2 1 1 0 1 0 1 0 0 0 2 0 0 0 1 0 1 0 2 0 0 0 0 0 0 0 1 1 2 1 0 0 0 0 0 0 0 0 0 1 0 0 0 0 0 0 0 0 2 0 1 1
79 0 0 1 1 0 1 2 2 0 1 0 1 1 0 0 0 0 1 0 1 0 0 0 2 0 1 2 0 0 2 0 1 2 0 2 0 1 0 0 1 1 0 1 0 2 2 0 2 0 0 0 0 0 2 1 0 0 1 1 1 2 0 0 0 0 2 1 1 0 0 0 1 2 1 2 1 0 1 0 1 1 1 0 1 0 0 1 1 2 0 1 1 1 1 0 0 0 0 1 0 2 0 0 1 1 2 0 0 2 0 0 1 1 0 1 0 0 0 2 2 0 1 1 1 1 1 0 1 0 1 0 1 1 0 0 1 0 0 0 0 2 0 0 0 1 0 0 1 1 0 0 0 0 0 0 1 1 0 0 0 0 2 0 1 2 1 1 1 1 0 0 0 2 1 0 0 0 0 2 2 2 1 2 2 1 1 1 1 0 1 1 2 0 2 0 1 0 0 0 1 1 0 2 2 0 0 0 0 0 1 1 1 0 0 2 0 1 0 0 2 1 0 0 0 0 0 1 1 1 1 1 0 0 0 0 0 1 0 1 0 0 2 2 0 0 0 0 0 0 0 0 1 1 0 0 0 0 0 0 0 0 0 1 0 0 0 0 2 0 2 0 0 2 0 0 0 2 2 0 0 0 2 1 0 0 1 0 1 2 0 2 0 2 2 0 0 0 0 0 2 0 2 0 0 0 1 2 0 1 0 2 2 2 2 1 1 0 1 1 1 1 2 1 1 0 0 1 0 1 2 1 0 0 0 1 0 1 0 0 0 0 0 2 0 0 2 0 1 0 2 0 1 0 0 1 0 0 0 1 0 1 1 0 1 0 1 2 1 1 1 1 0 2 0 0 0 2 1 0 0 1 0 0 0 1 1 0 0 0 0 1 0 1 2 1 1 0 1 1 1 1 0 1 1 0 1 0 1 1 0 1 0 0 0 0 0 0 0 0 0 1 0 0 1 1 1 2 2 1 0 1 0 2 0 2 0 1 0 1 2 0 2 0 0 1 0 1 0 0 0 1 0 2 0 0 0 2 1 1 2 2 0 0 0 2 0 2 0 0 1 1 0 0 1 0 1 2 1 0 1 1 0 0 0 1 0 0 1 0 1 1 0 2 0 0 0 2 2 1 0 1 2 0 2 0 0 0 1 0 0 1 2 0 0 0 0 0 2 1 0 2 2 0 1 1 0 1 0 1 1 1 0 1 1 0 1 0 1 1 1 0 0 1 1 0 0 1 1 1 0 0 0 2 1 1 0 0 2 0 2 0 0 0 1 0 2 0 0 0 0 0 1 0 0 0 1 0 2 0 2 0 1 0 0 1 0 0 1 2 0 0 0 0 0 0 0 0 0 0 0 2 0 0 2 0 0 2 0 2 0 0 0 0 1 0 0 0 0 1 1 1 0 0 0 0 2 0 0 0 2 2 1 2 2 1 2 0 1 1 1 2 0 2 0 0 2 1 2 2 0 1 0 0 0 2 0 0 1 0 0 0 0 1 1 1 1 2 0 0 2 0 1 0 0 2 0 0 2 2 0 0 0 1 1 1 1 1 0 1 1 1 0 0 0 0 0 1 0 2 0 2 0 0 1 0 2 2 2 0 1 0 0 0 0 1 0 1 1 1 0 1 1 0 1 1 1 0 0 0 1 0 0 1 1 1 0 0 0 0 0 0 1 1 0 0 1 0 0 0 0 0 1 0 0 1 1 0 1 0 0 0 2 0 1 1 1 0 2 1 1 1 1 0 0 2 2 0 0 0 2 2 0 0 0 1 0 1 1 1 1 1 2 2 1 0 0 0 0 1 1 0 1 1 1 1 1 1 1 0 0 0 1 1 0 0 0 0 1 1 1 2 0 2 0 1 1 2 0 2 1 1 1 0 0 2 0 1 1 0 0 1 0 0 0 0 1 0 0 0 1 0 0 0 1 0 1 0 0 0 1 0 1 1 0 2 0 0 1 1 0 0 1 0 0 2 0 0 1 0 1 1 0 0 0 2 0 1 1 0 0 1 0 2 2 0 2 0 0 0 0 1 0 1 2 0 0 1 1 1 1 1 0 0 0 1 1 0 1 0 0 1 0 0 1 1 1 2 1 0 0 2 0 1 0 0 0 1 1 0 0 0 1 2 1 0 1 0 0 0 1 0 1 0 1 0 1 1 0 0 0 2 1 0 0 1 2 0 1 0 0 0 0 0 0 1 0 1 1 0 0 0 0 0 0 0 0 0 0 0 0 0 1 0 1 0 0 0 0 0 1 1
80 1 1 1 0 0 0 1 1 0 0 1 0 1 1 0 0 0 1 0 2 0 1 0 2 0 2 1 1 0 1 2 0 1 1 1 2 1 0 0 1 1 0 0 0 1 1 0 1 1 1 0 0 0 2 1 0 0 0 1 0 1 1 2 0 0 1 0 1 0 0 1 2 2 0 2 2 0 1 0 1 1 2 1 1 0 0 0 0 2 0 0 1 1 0 0 0 0 0 2 0 1 1 1 1 1 1 0 0 2 0 0 0 2 0 2 0 0 0 2 2 0 2 2 2 2 2 1 0 1 0 1 0 1 1 1 0 0 0 0 0 2 0 0 1 0 0 1 2 1 1 0 0 0 1 1 0 0 0 0 2 0 2 0 1 2 1 1 2 0 0 0 0 2 2 1 1 1 0 1 1 1 0 1 0 0 1 2 0 0 1 2 0 1 0 1 1 0 0 0 1 1 0 0 2 2 2 1 0 0 1 0 2 0 0 2 1 1 1 0 2 1 2 0 0 2 2 1 0 0 0 0 1 1 1 1 0 2 0 0 0 0 2 2 0 0 0 0 0 0 0 0 0 0 0 0 1 0 0 1 0 1 0 1 0 0 0 0 1 0 0 1 1 2 2 2 0 2 2 2 2 1 2 1 0 0 1 0 0 2 0 2 0 2 1 1 1 2 0 2 2 0 1 1 0 0 0 1 2 2 2 2 2 2 1 0 2 0 1 1 1 1 2 0 1 0 0 1 1 0 2 2 0 0 0 0 0 1 0 0 0 0 2 1 0 0 1 0 2 2 2 0 2 0 1 0 1 1 1 1 1 2 1 1 1 0 0 1 2 0 0 0 1 1 1 0 1 0 1 0 1 1 0 0 0 2 1 0 0 0 0 0 1 0 2 1 1 0 0 0 0 0 0 2 1 0 1 0 0 2 0 0 0 0 0 1 1 1 0 1 1 0 0 0 0 1 1 2 2 2 0 0 1 0 2 0 0 0 0 0 1 0 1 2 0 2 0 1 0 0 0 1 0 2 2 2 2 0 1 1 1 2 0 1 0 1 1 1 0 1 1 2 2 2 1 1 0 2 2 1 1 0 0 1 1 1 1 0 1 0 1 1 1 1 0 0 1 1 1 1 0 1 2 0 2 1 1 1 1 0 0 2 1 0 1 0 0 1 0 2 1 2 1 0 0 1 1 2 0 0 2 0 0 0 1 0 2 0 2 2 1 1 0 0 1 0 0 1 1 1 0 0 1 2 1 1 0 0 2 0 1 0 0 0 0 0 0 2 2 0 1 1 1 0 0 1 1 0 2 0 2 0 0 0 0 0 0 0 0 0 0 0 0 0 0 0 0 0 0 0 0 1 1 2 0 0 1 0 0 1 0 0 0 0 1 0 0 0 0 1 0 1 0 0 0 0 2 2 0 0 2 2 1 2 2 0 2 0 2 0 1 1 0 1 0 0 2 0 2 2 0 2 1 2 1 2 0 0 2 1 1 0 0 0 0 2 1 2 1 0 1 0 1 0 0 2 0 1 1 1 0 0 0 0 0 1 2 1 1 1 1 1 0 0 0 0 0 2 0 1 0 1 0 1 2 0 0 2 2 1 1 0 0 1 0 0 0 1 0 0 0 0 0 0 0 0 0 0 1 1 2 1 1 0 1 1 2 0 2 2 0 0 1 1 0 0 1 1 1 1 0 1 1 0 1 2 2 0 1 0 0 0 2 0 0 1 0 2 0 2 0 0 2 1 1 0 0 1 1 1 2 2 0 1 1 1 0 2 0 2 0 2 1 2 1 1 0 0 1 2 0 1 1 2 1 1 2 1 0 1 0 0 2 2 0 0 0 0 1 1 1 2 0 2 0 1 1 0 0 2 1 1 2 2 0 0 0 0 0 0 0 0 0 0 0 0 0 0 0 0 2 0 0 0 1 0 1 0 0 0 0 2 0 0 0 1 1 0 1 1 0 0 0 1 0 1 1 0 1 1 2 0 2 0 0 0 0 1 1 1 1 1 0 2 2 0 2 0 0 1 0 1 0 1 1 2 0 1 0 0 0 0 0 0 1 1 2 1 2 1 0 2 1 1 0 2 2 2 0 1 0 0 0 0 1 0 0 0 2 2 0 0 2 0 0 0 0 0 0 0 1 1 2 0 0 0 1 1 0 0 2 0 0 0 1 0 0 0 1 0 0 0 0 0 0 2 0 0 0 0 0 0 0 2 0 0 1 0 0 0 0 0 0 0 0 0 1 0 1 0 0 0
81 1 0 2 0 1 1 1 2 0 0 1 0 1 1 0 0 0 0 1 1 1 0 0 2 0 2 2 1 1 2 2 0 1 1 1 1 2 0 0 1 1 0 0 0 0 0 1 1 1 0 0 0 0 1 1 1 0 1 1 0 1 0 1 0 1 1 0 0 0 0 0 1 1 0 1 1 0 2 0 1 2 2 1 1 0 0 0 0 2 0 0 1 2 1 0 0 1 1 0 0 2 1 1 0 0 2 1 1 1 1 2 1 1 2 2 2 0 0 2 2 0 2 2 1 1 1 0 0 0 1 1 0 0 0 0 0 0 0 0 1 2 0 0 2 0 0 1 1 0 1 0 0 0 0 0 0 1 1 0 0 1 1 0 0 2 0 0 0 1 1 0 1 1 2 1 1 0 0 0 0 2 0 2 1 0 2 1 0 1 0 1 2 1 2 0 1 0 0 0 1 0 0 1 2 1 1 0 2 1 2 0 0 0 0 2 0 0 0 0 2 1 1 0 0 2 2 0 0 2 0 0 0 0 0 0 0 2 0 0 0 1 2 2 0 0 0 0 1 1 1 0 0 0 0 0 0 0 0 1 0 1 0 1 0 0 1 0 2 0 0 2 0 1 0 0 0 1 1 0 0 1 2 1 0 0 1 2 0 2 0 0 0 1 1 0 0 1 0 0 1 1 2 0 0 0 1 2 1 1 1 2 1 2 1 0 1 0 0 0 2 2 0 2 0 0 1 0 0 1 2 1 1 1 0 1 1 1 0 1 1 1 2 2 0 1 1 0 0 1 0 0 2 0 0 0 0 0 0 2 0 1 2 0 1 1 0 2 2 0 0 0 1 2 0 1 2 1 1 0 0 1 0 0 0 1 1 0 0 0 0 0 1 0 2 2 2 0 1 0 0 1 0 0 0 0 1 0 1 1 0 1 0 0 0 0 0 1 0 1 0 1 0 1 0 1 1 0 1 0 1 0 0 2 0 0 0 1 1 1 2 0 0 0 2 1 2 0 1 0 0 0 0 2 1 1 2 1 0 0 1 1 1 0 0 1 1 1 0 1 1 1 0 0 2 0 1 2 2 0 0 1 1 1 0 1 0 1 1 1 1 0 1 2 0 0 0 1 1 1 0 1 1 1 1 1 2 2 0 1 0 1 0 1 0 1 0 0 2 1 0 2 2 0 0 1 0 0 0 2 0 1 0 2 2 0 1 0 0 0 1 1 0 2 2 0 0 1 1 2 1 1 0 0 2 0 2 1 0 2 0 0 1 1 1 0 2 1 1 1 1 1 0 0 0 0 1 0 2 0 2 0 2 0 1 1 0 0 0 1 0 0 0 0 0 1 1 0 0 0 0 1 0 0 1 0 0 1 0 1 0 0 0 0 1 0 0 0 0 0 1 0 0 0 0 0 2 2 0 0 1 2 1 1 2 0 2 0 2 0 1 1 0 1 0 0 1 0 1 0 0 2 0 0 0 1 0 1 2 0 0 0 2 0 1 2 0 1 1 1 0 1 0 1 1 2 0 0 0 0 0 0 0 1 2 2 1 0 0 2 2 0 1 1 1 0 0 2 0 2 0 0 0 0 0 0 1 2 2 1 0 0 0 0 0 0 0 1 1 0 0 0 0 0 2 1 0 0 0 0 0 0 0 0 0 0 2 0 0 0 0 0 1 1 0 0 1 1 0 0 0 0 0 0 0 0 0 1 2 1 1 1 2 0 1 0 1 0 2 1 1 0 1 0 0 0 0 0 0 0 1 2 0 0 0 1 0 1 0 1 1 2 1 2 1 1 0 1 0 2 0 0 1 1 1 0 0 0 2 0 0 0 1 1 1 1 1 1 2 2 1 2 0 2 0 1 1 1 0 2 0 2 2 0 0 0 1 0 1 0 0 0 0 0 0 0 0 1 0 0 2 1 0 0 1 0 1 0 0 1 0 2 0 0 0 0 1 1 2 0 0 0 0 1 0 1 0 0 2 2 2 0 2 0 0 0 0 1 1 0 0 1 0 1 2 0 2 0 0 0 0 2 0 1 2 1 0 1 0 0 0 0 1 0 2 1 2 1 2 2 0 2 0 2 0 2 0 1 0 0 0 1 0 2 0 0 0 2 2 0 0 0 1 2 2 0 1 1 0 1 2 0 1 0 1 0 0 0 0 0 1 0 0 1 1 0 1 1 1 0 1 0 0 0 0 1 0 1 2 0 0 0 0 0 0 0 0 0 0 1 0 0 0 2 1 0 0 0 0 0 1 0
82 1 1 1 0 1 2 2 2 0 1 0 0 0 0 0 0 0 0 0 1 0 1 1 1 1 1 1 0 2 2 0 2 2 0 2 0 1 1 1 1 1 0 0 0 0 1 0 1 1 0 1 0 0 1 2 0 0 0 1 1 1 0 1 1 0 1 0 1 0 0 0 2 2 2 2 0 0 0 1 0 1 1 0 1 0 0 0 0 2 0 0 0 1 1 0 0 0 0 2 0 1 0 0 0 0 2 1 1 1 0 1 1 1 1 1 0 0 0 2 2 0 2 2 1 1 1 0 1 0 1 1 0 1 0 0 0 1 0 0 2 2 0 0 1 0 1 0 0 0 0 0 0 0 0 0 1 0 0 0 1 0 1 1 1 0 0 1 0 1 1 2 0 2 2 1 1 1 0 0 0 0 0 2 2 0 2 1 0 1 0 1 1 1 1 0 2 0 0 0 0 0 0 0 2 1 1 0 0 0 2 1 1 0 0 2 0 1 1 0 2 0 0 0 0 0 0 0 0 0 0 0 0 0 0 0 0 2 0 0 0 0 1 1 0 0 0 0 0 0 0 0 0 1 0 0 2 1 1 1 1 1 0 0 0 0 2 1 1 1 0 2 1 1 2 1 0 1 2 0 0 1 2 2 0 0 1 2 0 2 0 0 0 2 1 2 0 1 0 1 0 0 2 0 0 1 1 2 1 2 0 2 1 2 0 0 1 0 0 0 1 1 1 2 1 0 0 0 1 0 2 2 0 0 0 0 0 2 1 1 0 2 1 1 0 1 1 0 1 1 1 1 1 0 0 1 1 2 0 1 0 1 2 0 1 0 0 1 1 1 1 1 0 2 0 1 1 1 1 0 1 1 0 0 1 0 1 0 0 0 0 0 1 1 1 1 1 0 1 1 1 1 0 0 0 0 2 1 0 2 0 0 0 0 1 2 1 1 0 1 0 1 1 0 2 1 0 0 2 0 1 0 0 2 0 0 0 1 0 0 1 0 1 1 1 1 0 1 0 0 0 1 0 2 1 0 1 2 1 0 1 2 2 1 0 1 1 2 0 0 0 0 1 1 0 1 0 1 2 1 2 0 0 2 1 2 1 0 0 2 0 0 0 1 2 0 2 2 2 0 0 0 1 1 1 1 2 1 1 0 0 2 1 1 0 0 1 1 0 1 1 2 1 0 0 1 0 1 0 1 1 0 0 0 0 0 2 0 0 0 2 2 0 1 0 1 1 0 1 2 0 1 1 2 2 0 0 0 2 1 1 0 2 0 0 2 0 2 2 0 0 2 1 0 0 1 1 1 1 1 2 0 0 0 0 0 0 0 0 0 1 0 0 0 2 0 0 0 0 0 0 2 0 0 0 0 2 1 0 1 0 0 0 1 1 0 0 0 0 0 1 0 0 0 0 1 1 2 0 0 1 2 0 0 2 2 2 0 2 0 1 0 0 0 2 0 2 2 1 1 0 2 0 0 0 1 0 1 1 1 1 0 0 1 1 1 0 1 1 0 1 1 0 0 1 1 1 2 1 1 0 0 0 1 2 2 0 0 0 1 1 0 0 0 1 1 0 2 0 2 1 1 1 0 0 0 1 2 2 0 0 0 0 0 0 0 0 0 0 0 0 0 0 0 2 1 0 0 1 1 2 1 0 0 1 0 0 1 0 1 1 1 0 0 0 2 2 0 0 0 0 0 1 1 0 1 0 0 1 0 0 0 1 0 0 0 1 0 2 1 0 0 0 1 1 1 1 0 0 0 1 2 1 0 1 1 1 2 0 2 0 2 1 1 1 0 0 0 0 0 1 0 1 2 1 0 1 0 1 1 0 0 1 1 1 0 1 1 0 0 0 1 0 2 0 1 1 1 0 2 0 2 2 1 0 1 1 0 1 1 1 0 0 0 1 1 1 1 1 0 1 0 0 0 2 0 0 0 1 0 0 2 0 0 0 1 0 0 1 1 0 0 2 1 0 1 0 0 2 2 2 0 2 0 0 0 0 1 0 0 0 2 1 1 2 1 2 0 0 0 1 1 0 2 2 0 1 2 1 1 0 0 1 1 2 0 0 2 2 0 0 2 0 0 0 1 2 2 1 1 1 0 1 1 0 0 0 2 2 0 0 0 1 1 0 0 1 0 0 0 2 1 2 0 0 0 0 0 1 0 2 0 0 1 0 1 2 0 2 2 0 0 0 0 0 1 1 1 1 0 0 0 0 2 1 0 0 0 0 1 0 0 0 2 1 0 0 0 0 0 0 1
83 1 0 1 1 0 2 1 2 0 0 1 0 1 1 0 0 0 1 0 2 0 1 0 2 0 0 1 1 1 2 2 2 1 2 0 2 1 1 1 1 1 1 0 1 2 0 0 1 1 0 0 0 0 1 2 0 0 0 1 0 1 0 0 0 0 1 0 1 0 0 1 2 2 1 2 1 0 0 0 1 1 2 1 1 0 0 0 0 2 0 0 1 1 0 0 0 0 0 0 0 2 0 0 1 1 2 0 0 2 2 2 1 2 1 2 1 0 0 2 2 0 1 1 1 1 1 0 2 0 1 0 0 0 1 0 0 1 0 0 0 2 1 0 0 0 0 0 1 2 0 1 0 0 0 0 0 1 0 0 1 0 0 2 0 2 0 1 0 0 0 1 1 1 2 0 0 0 1 0 0 1 1 2 1 0 2 1 1 1 1 1 2 0 2 0 1 0 0 0 0 2 0 0 2 2 2 0 0 0 1 1 1 0 1 1 0 0 1 1 1 0 0 0 0 1 1 0 0 1 1 1 0 1 1 1 1 1 1 1 0 0 1 1 1 1 1 0 0 0 0 0 0 0 0 0 1 1 1 1 1 1 0 0 0 0 0 0 2 0 1 0 1 2 1 1 0 2 2 1 1 1 1 0 0 1 0 2 0 2 0 1 1 2 2 0 0 0 0 1 1 1 2 0 0 1 2 2 1 1 1 1 1 2 2 0 2 0 2 2 0 1 1 1 0 0 0 1 1 0 1 2 1 0 0 0 0 1 0 0 0 1 1 2 0 2 0 1 2 2 0 1 2 1 0 0 0 2 0 0 0 0 1 0 1 0 0 2 2 0 0 0 0 2 0 0 1 1 0 0 0 1 0 0 0 0 0 0 0 1 1 1 0 0 1 0 0 1 0 0 0 0 0 1 0 1 0 1 0 1 0 0 0 0 2 2 0 1 0 1 0 1 0 1 0 1 1 0 1 0 1 0 0 1 1 0 0 0 0 0 2 0 1 1 1 1 0 1 1 0 0 1 0 2 1 1 1 0 0 0 0 1 1 1 0 1 1 1 0 1 0 1 1 1 1 0 1 2 2 1 1 0 0 2 2 2 2 1 0 0 1 1 0 1 1 0 1 1 1 0 0 1 2 0 2 0 0 1 0 2 0 1 0 1 1 0 0 1 1 1 1 2 2 0 1 1 0 0 1 1 0 0 0 0 1 0 1 0 2 2 0 1 0 0 0 0 0 1 1 1 0 0 1 2 1 1 0 0 1 0 1 0 0 0 0 0 1 1 0 0 0 0 1 0 0 1 1 0 1 0 1 0 0 0 0 0 0 0 0 0 0 0 0 0 0 0 0 1 0 0 1 1 0 0 2 0 0 0 0 1 0 0 0 0 1 0 0 0 1 0 0 0 1 1 0 0 1 0 0 0 0 0 0 2 0 0 1 1 2 0 2 2 0 1 1 0 2 1 1 1 0 2 0 0 0 2 0 1 2 0 0 0 1 0 2 0 0 1 1 0 0 2 0 0 0 1 2 1 0 0 0 0 1 2 1 2 1 1 0 1 1 0 0 2 0 1 0 2 0 2 0 0 0 1 0 0 1 2 2 1 0 0 0 0 0 0 0 1 0 0 0 0 0 0 1 1 0 0 0 0 0 0 0 0 1 0 0 1 0 1 0 0 0 0 0 1 1 0 0 1 1 1 0 1 0 1 1 1 1 0 1 1 2 0 1 1 0 1 1 1 1 1 0 0 0 1 0 2 2 2 0 0 1 0 1 2 0 2 0 2 0 2 1 2 0 1 1 1 1 1 0 0 0 1 0 2 1 0 0 2 0 0 1 1 1 0 0 1 2 2 1 2 1 2 0 0 0 0 0 2 1 1 2 2 0 0 0 1 2 0 1 1 0 0 0 0 0 1 0 1 1 0 0 0 1 0 0 0 0 0 1 2 0 0 0 0 0 0 1 1 0 0 1 0 0 2 0 2 2 2 2 0 2 1 1 1 0 0 2 0 0 0 1 1 2 1 2 0 0 1 0 1 0 2 2 0 1 1 0 0 0 0 1 0 1 1 1 1 2 0 0 2 0 0 1 1 1 1 0 0 0 1 0 2 0 0 0 2 2 0 0 0 2 1 0 0 1 2 1 1 2 0 2 0 1 0 1 2 0 0 2 0 0 0 2 0 0 1 1 0 1 0 0 0 0 1 0 1 1 0 0 0 0 2 0 0 2 0 0 1 0 0 0 0 1 0 0 0 1 1 0 0
84 0 0 0 0 0 0 1 1 2 2 0 1 1 1 0 0 0 0 2 0 1 1 0 2 0 2 1 1 1 1 1 0 1 1 0 2 2 0 0 1 1 1 0 0 1 0 0 0 2 0 0 1 1 1 1 1 0 0 1 0 1 0 0 1 0 0 1 1 0 1 1 2 2 2 2 0 0 1 1 0 2 2 1 1 0 0 0 0 2 0 0 1 2 0 0 0 2 0 2 1 2 2 1 0 0 2 0 0 2 1 2 1 2 1 2 1 0 2 0 0 0 1 1 1 1 1 1 0 0 0 0 0 1 1 1 1 0 1 0 2 0 0 0 1 0 0 0 0 0 0 0 0 0 0 0 0 1 0 0 0 2 2 0 2 1 0 2 0 1 0 1 1 1 1 0 0 0 0 1 1 1 0 2 2 1 1 2 1 0 2 1 2 0 2 0 2 0 0 0 1 0 0 2 2 1 2 0 0 0 1 1 0 1 0 2 1 1 1 0 2 2 0 0 0 1 0 1 0 1 0 0 0 0 0 0 0 1 0 0 0 0 2 2 0 0 0 0 0 0 0 0 0 1 0 0 0 1 1 0 0 0 0 2 1 0 0 0 2 1 0 1 0 0 0 0 0 1 1 0 0 2 2 0 1 0 0 0 0 2 0 2 1 2 1 0 0 2 0 1 1 0 1 1 0 0 0 2 0 0 0 1 2 2 1 0 2 0 0 0 1 1 1 0 1 0 0 1 0 1 2 2 1 1 0 0 0 2 0 1 0 0 1 1 1 1 0 0 0 1 1 0 2 1 0 0 1 2 0 0 0 0 2 0 1 0 2 2 2 0 0 0 0 2 0 1 1 2 1 1 0 1 0 0 0 0 2 0 0 0 0 0 1 0 2 1 1 0 1 0 1 1 0 1 1 0 0 0 0 1 1 0 0 1 1 1 0 1 0 0 0 0 1 1 0 1 2 0 1 1 0 0 1 0 2 1 0 0 0 0 0 0 2 0 1 0 0 0 1 0 0 0 0 2 1 1 1 1 1 0 0 0 0 1 0 1 1 1 0 1 0 1 2 2 2 0 2 1 2 1 2 0 0 1 0 0 0 1 1 0 1 0 0 1 1 0 0 2 2 0 0 0 2 0 2 0 1 1 1 0 0 2 1 1 0 0 0 1 1 1 1 2 1 0 0 1 0 0 1 2 0 1 0 1 2 0 1 1 2 2 0 0 0 0 0 0 0 1 1 2 0 0 0 2 2 1 0 0 1 1 0 0 1 0 0 0 1 2 2 0 2 1 0 0 0 0 0 1 1 1 2 0 0 0 0 0 0 0 0 1 0 0 1 0 0 0 1 1 0 0 1 1 0 0 0 0 1 0 0 0 1 0 1 2 0 2 0 0 1 0 0 0 0 0 0 0 2 1 0 0 0 1 1 2 2 0 2 0 1 1 1 1 0 1 0 0 2 1 0 0 0 1 1 2 0 2 0 0 2 0 0 0 1 0 0 2 1 2 0 1 1 0 0 0 1 2 0 1 0 0 1 0 1 2 1 2 1 1 0 1 1 0 0 1 0 0 0 2 0 2 0 0 0 0 0 0 0 2 2 0 0 0 0 0 0 1 0 0 1 0 0 0 0 1 0 0 1 0 0 1 1 0 0 0 1 1 2 0 1 1 0 0 1 1 0 0 2 1 0 1 0 1 0 0 0 1 0 1 1 0 1 1 2 0 0 0 2 0 2 0 2 0 1 1 1 0 0 1 1 1 1 1 0 1 1 0 0 2 0 2 0 2 1 1 1 0 0 1 0 1 0 0 1 1 1 2 0 0 2 0 0 0 1 1 0 0 1 2 0 1 1 1 0 2 0 2 2 2 0 2 1 1 2 2 0 0 0 0 1 1 1 0 0 0 0 0 0 0 0 0 1 0 0 0 2 0 0 0 0 0 2 2 1 0 0 0 1 0 2 1 0 0 0 0 0 1 0 1 1 2 2 0 2 0 0 0 0 2 0 0 1 2 0 2 2 0 2 0 0 0 0 1 0 1 1 1 1 0 0 0 0 0 0 0 2 1 1 2 0 2 0 2 0 0 0 1 1 2 0 1 0 1 0 2 0 0 0 1 2 1 0 0 2 1 0 1 1 0 0 1 2 0 0 1 1 0 2 1 0 0 2 0 0 0 0 1 1 0 1 0 0 0 0 0 0 0 0 2 2 1 0 0 0 2 0 0 1 0 0 0 2 1 0 0 0 0 0 0 1 0 0 0
85 1 0 1 0 0 1 1 1 1 2 0 0 0 0 0 0 0 0 0 1 0 0 0 2 0 1 2 0 1 2 0 0 1 1 1 1 2 0 0 1 1 0 0 0 0 1 1 0 1 0 0 0 2 0 1 0 0 0 1 0 1 0 2 0 1 0 1 2 0 0 0 1 2 1 2 1 0 0 0 1 1 2 2 2 0 2 0 0 1 0 0 1 2 0 0 0 0 0 2 0 2 1 1 0 0 2 0 0 2 0 1 1 1 1 1 1 0 1 0 0 1 1 1 1 1 1 0 1 0 0 0 0 1 0 0 0 1 1 0 2 1 0 1 1 0 1 0 0 1 0 0 0 1 1 1 0 0 0 0 2 1 2 0 1 2 0 1 1 1 1 1 2 0 0 1 0 0 0 2 2 2 1 2 1 0 2 2 1 1 0 1 2 0 2 0 1 0 0 0 0 1 0 1 2 1 1 0 1 0 1 1 1 0 0 2 0 0 2 2 0 0 0 0 0 0 0 0 0 0 0 0 0 0 0 0 0 1 1 1 0 0 2 1 0 0 0 1 1 0 0 0 0 1 0 0 0 0 0 0 0 0 0 2 0 0 1 1 1 0 0 2 0 2 0 0 0 1 1 1 1 1 2 1 0 0 1 1 0 2 0 1 0 1 1 0 1 1 0 1 0 0 2 0 1 0 0 2 1 1 0 0 2 2 1 0 1 1 1 1 0 0 1 0 2 0 0 1 0 1 1 2 0 0 0 0 0 0 0 0 0 0 1 2 0 1 1 1 2 2 1 1 2 0 0 0 0 1 0 1 0 2 2 0 2 0 1 2 0 2 2 2 1 1 0 1 2 2 1 1 0 1 0 0 0 1 1 0 0 0 0 0 0 0 0 0 0 0 1 1 1 1 1 1 0 1 1 1 0 1 1 1 0 0 1 2 1 0 0 0 1 1 1 0 0 2 2 0 1 1 0 1 0 2 1 0 0 0 0 0 0 0 2 1 1 1 0 0 1 0 0 0 0 2 2 2 2 1 1 1 1 1 0 1 0 1 1 2 0 0 1 0 1 1 2 0 2 1 2 0 1 0 0 2 1 2 1 0 1 1 0 0 0 0 0 0 0 1 1 0 0 0 0 2 0 2 2 1 0 2 0 1 1 0 0 1 0 0 1 0 0 2 2 0 1 1 1 1 0 1 1 1 0 1 2 0 2 2 2 2 0 1 0 1 1 0 0 1 1 1 0 0 1 1 2 0 1 2 2 2 0 0 0 0 0 0 0 2 2 0 1 1 1 0 0 1 2 0 1 0 1 0 1 1 0 1 1 0 0 1 0 0 1 0 0 0 1 1 0 0 1 1 0 1 0 1 1 1 0 2 0 0 0 1 0 0 0 0 1 0 2 0 0 1 0 0 1 1 0 0 1 1 1 1 2 0 1 0 2 0 2 1 0 0 2 0 2 1 1 1 1 1 1 2 2 2 0 0 1 0 0 0 0 0 1 2 1 2 0 2 0 0 1 0 1 2 0 0 1 2 0 1 0 2 2 2 1 0 1 1 1 0 0 0 0 0 0 2 0 2 1 1 0 2 2 0 0 1 1 0 1 0 0 0 0 1 1 2 0 0 0 0 1 0 1 0 0 0 2 2 1 1 0 0 0 0 1 0 1 1 0 0 1 1 0 0 1 0 0 1 0 1 1 1 0 0 0 0 1 0 0 0 2 0 0 0 1 0 2 1 1 1 1 0 0 0 0 2 1 2 2 1 0 1 1 1 0 2 1 2 0 1 1 1 0 0 0 1 0 1 0 0 2 2 2 0 1 2 0 0 0 0 0 0 2 0 0 1 1 1 1 2 0 1 0 1 0 1 1 2 1 2 2 1 0 0 0 1 1 0 0 0 0 1 0 0 1 2 0 0 1 1 0 0 2 0 0 0 0 0 0 2 0 0 0 1 1 0 1 2 1 0 1 0 0 1 0 0 1 1 2 0 2 1 0 0 0 2 0 0 0 1 0 1 1 0 1 0 0 0 0 1 0 1 1 1 0 1 0 1 0 1 0 1 1 1 1 2 1 1 1 1 0 1 0 2 2 0 0 0 0 0 0 2 0 0 0 2 2 0 0 0 1 2 0 1 1 0 0 0 2 0 1 0 0 0 1 1 0 1 0 1 0 0 1 0 0 0 0 0 0 0 1 1 0 1 0 1 1 0 0 0 0 2 1 0 1 0 0 1 1 1 0 0 0 1 0 0 2 0 0 0
86 1 0 1 0 1 1 1 1 0 0 1 0 0 0 0 0 0 0 2 0 0 1 0 2 0 1 1 0 1 2 0 1 0 2 0 2 2 0 0 1 1 0 0 0 0 0 0 1 1 0 0 0 0 2 1 1 0 1 1 1 2 1 2 0 0 0 1 2 0 0 1 2 2 2 2 0 0 0 1 1 2 2 0 0 0 0 0 0 2 0 0 0 1 0 0 0 2 0 2 2 2 1 1 1 1 2 0 1 1 1 1 2 2 2 2 2 1 0 2 2 0 0 0 0 0 0 0 1 0 0 0 0 1 1 0 0 0 0 0 0 2 1 0 1 0 1 0 1 1 0 0 1 0 0 1 1 1 0 1 2 1 2 0 0 1 0 1 0 0 0 0 0 2 2 2 2 1 0 0 0 0 1 1 0 0 1 1 0 1 1 0 1 1 0 1 2 1 0 0 1 0 0 1 2 1 1 0 2 0 1 2 1 0 1 1 0 1 1 1 1 2 0 0 0 0 0 0 0 1 0 0 0 0 0 0 0 2 0 0 0 1 1 0 0 0 0 0 0 0 0 1 1 1 0 0 0 0 0 0 0 0 0 1 0 0 1 0 1 1 0 1 1 2 0 0 0 2 2 1 0 0 2 0 1 0 1 2 0 2 0 1 1 1 1 0 0 1 0 0 0 0 2 0 0 0 1 2 1 1 1 1 1 0 2 0 2 0 1 1 0 0 2 2 0 0 0 1 1 1 2 2 1 0 0 0 0 0 0 1 2 1 1 1 0 0 1 0 2 1 1 0 2 0 0 0 0 2 1 0 1 2 2 0 2 0 0 2 2 0 0 0 0 2 1 0 0 2 0 0 0 0 0 0 0 2 2 0 0 0 0 0 0 0 2 0 0 1 0 0 0 0 0 1 1 0 1 1 0 2 0 1 1 1 1 2 0 0 0 0 0 2 0 2 0 0 2 1 2 1 1 0 0 2 0 2 0 1 1 1 0 0 0 0 1 2 0 2 0 0 0 2 0 2 1 1 1 1 1 0 1 2 0 0 0 1 1 1 0 0 0 2 1 1 2 0 2 2 2 0 0 1 0 2 2 2 2 0 2 1 0 0 0 1 1 0 0 2 2 0 0 0 1 1 1 1 1 0 1 0 0 1 1 0 1 0 0 2 0 2 2 2 2 0 2 1 0 0 0 1 0 0 0 0 0 0 1 0 1 1 2 2 0 0 0 0 0 1 1 1 0 0 0 1 1 2 0 1 2 1 0 0 1 0 0 0 1 0 0 0 0 1 1 0 1 1 2 1 1 1 1 0 2 0 0 1 2 0 0 0 0 0 1 0 0 0 2 1 0 0 1 2 0 0 0 1 2 0 1 0 0 0 0 2 1 2 0 0 2 0 0 0 1 1 0 0 1 2 0 0 1 1 0 1 2 1 2 0 1 1 1 1 0 1 0 0 2 2 1 1 1 0 0 2 0 2 1 0 1 0 0 0 0 2 0 0 1 2 1 0 1 0 0 0 0 1 1 0 2 2 1 1 1 2 1 2 1 0 1 2 1 1 0 0 0 0 0 2 0 1 0 0 1 1 1 0 1 1 1 0 1 0 0 1 0 1 0 1 1 0 0 0 0 0 2 1 0 1 0 0 1 0 1 0 1 0 0 0 1 1 0 0 0 0 0 1 1 0 0 0 0 0 0 0 0 0 1 0 1 0 0 0 2 0 0 0 0 0 1 2 0 1 0 0 0 0 0 0 1 0 2 2 0 1 1 1 0 2 1 2 0 1 1 2 0 1 0 0 0 1 0 0 0 2 0 0 0 0 2 0 0 0 1 1 1 0 0 0 1 1 1 1 0 2 0 2 2 2 0 2 0 2 1 1 0 1 0 0 0 0 0 0 0 0 0 0 0 2 0 1 1 1 0 0 0 1 1 0 1 0 0 2 0 0 0 0 1 0 1 1 1 0 1 0 0 0 0 1 0 0 1 0 1 1 1 1 0 0 0 1 1 2 0 2 2 1 2 0 0 1 0 0 1 0 1 1 0 0 0 0 0 0 0 0 0 2 2 0 1 0 1 0 0 0 0 0 0 2 0 1 0 0 0 1 0 0 0 1 1 0 0 0 2 1 0 0 1 0 0 1 0 0 0 1 1 0 1 0 0 0 2 0 0 0 2 0 0 0 2 0 0 0 0 0 0 1 0 0 1 0 0 0 0 2 0 2 2 0 0 0 0 0 0 0 2 0 0 0 0 0 2 0
87 0 0 2 0 0 2 1 1 1 1 1 0 1 1 0 0 0 1 1 1 1 0 1 1 0 1 1 0 1 2 1 2 1 2 0 2 2 1 1 0 0 0 0 0 0 1 0 1 1 0 0 0 1 0 1 0 0 0 1 1 2 1 2 0 0 1 0 1 1 1 1 2 2 1 2 1 0 2 0 2 2 1 0 1 1 0 0 0 1 0 0 1 1 0 0 1 1 0 1 1 2 0 0 1 1 2 1 1 1 1 2 0 2 0 2 0 0 1 1 1 1 1 1 1 1 1 1 0 2 2 1 0 0 1 0 1 0 0 0 1 1 0 0 1 0 0 0 0 2 0 0 0 0 0 0 0 1 0 0 1 0 1 1 0 1 0 1 0 2 2 1 1 1 2 1 0 0 0 1 1 1 0 1 1 0 1 0 0 0 0 0 2 0 2 0 2 0 0 0 0 1 1 1 1 1 1 0 2 0 2 1 1 1 0 2 0 2 0 0 2 1 1 0 0 2 2 1 1 0 1 1 0 0 0 0 0 1 1 1 0 0 2 2 0 0 1 1 1 0 0 0 1 1 0 0 1 1 0 0 0 0 0 1 0 0 0 0 1 0 0 2 0 1 1 0 0 2 1 0 0 1 2 0 0 1 0 0 0 1 1 1 0 2 1 0 0 1 0 1 1 1 2 0 0 0 2 2 1 1 0 1 2 2 1 0 1 0 1 1 1 1 1 2 1 0 0 1 1 0 1 2 2 2 0 0 0 1 0 1 0 0 2 1 0 0 1 0 0 1 1 0 2 0 0 0 2 1 0 1 0 1 1 0 0 0 1 2 1 1 1 1 1 2 0 2 2 1 1 0 0 1 0 0 1 0 1 0 0 1 1 1 0 0 2 1 0 1 2 2 1 1 0 1 0 1 0 1 0 2 0 1 0 0 1 2 1 0 0 0 0 0 1 0 1 2 1 0 1 1 0 0 0 2 1 0 0 1 0 0 0 0 1 0 2 1 1 0 0 0 0 0 0 2 0 0 0 1 1 0 0 0 1 0 0 1 1 1 0 1 0 1 2 2 2 0 1 2 1 0 1 1 0 0 0 1 0 1 0 1 1 0 1 1 1 0 0 2 2 0 0 0 2 0 2 0 0 1 0 2 0 0 0 0 1 0 0 1 0 1 1 2 2 0 1 2 1 0 0 1 0 1 0 0 1 0 1 0 2 2 0 0 1 0 0 0 0 2 0 2 1 1 1 2 1 1 0 1 1 0 0 0 0 2 2 0 2 1 0 0 0 0 0 0 0 0 2 1 1 1 2 0 1 0 0 0 0 0 1 1 0 0 1 0 1 0 0 0 0 0 0 2 1 1 0 0 1 0 1 0 1 1 1 1 1 1 1 0 1 0 0 0 0 0 0 2 0 0 0 0 1 1 0 1 1 0 1 0 1 1 1 1 0 1 1 0 1 2 0 0 0 2 0 1 0 2 0 0 2 1 0 0 2 0 2 1 0 2 1 1 0 1 0 0 0 2 0 1 0 0 0 1 1 2 2 2 2 2 0 0 2 0 0 1 1 0 1 2 0 2 1 1 0 1 2 0 1 2 2 0 0 0 0 0 0 1 0 1 1 0 0 0 0 0 2 0 0 0 1 0 1 0 0 0 0 1 2 1 0 1 1 1 0 0 1 0 0 0 0 0 0 0 0 1 0 1 0 0 1 0 0 0 2 0 1 1 0 1 1 2 0 0 0 0 0 1 0 1 1 2 0 1 1 1 2 0 0 0 0 0 2 2 1 1 0 0 2 0 0 0 1 0 1 1 1 1 1 1 0 0 0 0 0 0 1 0 1 1 2 2 1 2 0 1 0 1 0 0 0 1 1 0 2 0 0 1 0 1 2 0 1 1 0 0 0 0 0 1 0 0 2 1 1 0 1 0 1 0 0 0 0 2 1 0 0 2 1 1 2 1 1 0 1 0 0 1 0 1 1 0 1 1 1 0 0 1 0 2 2 0 0 0 0 2 2 0 2 0 0 0 0 1 0 1 1 1 1 0 0 1 1 2 0 0 1 1 2 2 2 1 0 2 0 1 1 2 2 2 1 1 1 0 0 0 1 0 0 1 1 0 0 0 1 1 0 0 1 1 0 0 2 1 0 0 1 0 1 0 0 0 0 1 0 0 1 0 1 0 0 0 0 0 1 1 1 0 0 1 1 0 0 0 0 2 0 2 2 0 0 0 0 0 0 1 1 0 0 1 2 1 0 1
88 0 0 1 0 0 0 1 1 1 1 1 0 1 1 0 0 0 0 1 1 1 0 0 2 0 1 2 0 0 2 0 1 1 2 0 2 2 0 0 1 0 2 0 0 0 2 0 1 1 1 0 0 0 1 2 0 0 0 2 0 2 0 1 0 2 1 1 1 0 0 2 1 2 1 2 1 0 1 0 2 2 2 2 2 0 0 0 0 1 0 0 1 1 0 0 0 0 0 0 0 2 1 1 1 1 2 0 0 2 2 1 1 2 1 2 1 0 1 1 1 0 1 1 0 0 0 0 1 0 1 0 0 2 1 1 1 0 0 0 1 1 0 0 2 0 1 0 1 1 0 2 0 0 0 0 0 0 0 0 1 1 1 1 0 1 0 2 0 0 1 0 0 2 1 0 0 1 0 0 0 0 1 2 1 0 2 1 0 1 0 1 2 0 2 0 2 0 0 0 1 0 0 2 2 0 0 2 1 0 1 1 1 0 0 2 0 0 0 1 1 1 1 0 0 2 1 0 0 1 0 0 0 1 1 0 0 2 0 0 0 0 2 1 0 0 0 0 0 0 0 0 0 0 0 0 0 0 0 1 0 1 0 0 1 0 0 0 1 0 2 1 0 1 0 1 0 1 1 1 1 2 1 1 0 1 0 1 0 2 0 1 0 1 1 0 0 1 0 1 0 1 2 0 0 0 0 2 0 0 0 0 2 2 1 0 1 0 1 1 1 1 0 2 0 0 0 0 1 0 2 1 1 0 0 1 1 2 1 0 1 2 1 2 0 0 2 0 1 0 1 0 1 0 0 1 0 0 1 0 1 1 2 0 2 2 0 2 1 1 1 1 0 2 0 0 0 1 1 0 2 1 0 0 0 0 0 0 0 0 0 0 2 0 2 0 0 0 0 0 0 0 0 1 1 0 0 0 0 0 2 0 0 0 0 1 1 0 0 0 0 1 0 2 0 0 0 1 1 1 0 1 0 2 0 2 0 1 1 1 2 0 1 0 1 1 0 0 0 0 0 0 0 2 1 1 1 0 0 0 0 0 1 1 0 0 2 1 0 1 1 2 1 1 1 0 0 1 2 0 1 0 0 2 1 1 1 2 0 0 1 0 2 2 2 0 1 2 1 0 1 0 2 0 2 0 0 1 1 0 0 2 0 2 0 0 0 1 0 1 1 2 2 2 0 2 0 0 0 2 0 1 0 0 0 0 1 2 1 1 1 1 0 0 0 1 0 1 1 1 0 0 0 1 2 0 1 0 0 1 0 0 0 1 0 0 2 2 0 0 0 1 1 0 0 0 1 2 2 2 2 1 1 0 0 1 1 0 1 1 0 0 0 0 0 0 0 2 0 0 1 1 0 0 0 0 1 0 0 0 0 0 0 0 0 0 0 0 1 0 1 0 0 1 0 0 1 1 0 0 1 1 0 0 2 2 2 0 2 0 2 1 1 1 1 0 2 2 2 2 0 1 0 0 1 2 0 0 1 1 1 0 0 0 0 2 2 2 0 1 0 1 1 0 0 2 0 0 1 1 1 1 1 2 2 2 2 1 1 1 1 1 0 0 0 0 0 1 0 2 0 2 0 0 0 0 0 2 2 0 1 0 0 0 0 1 0 1 0 0 0 0 2 0 0 0 0 0 0 0 1 0 0 0 0 1 1 1 1 2 0 0 0 0 0 0 1 0 0 1 0 1 0 0 0 1 1 1 2 0 1 1 2 1 0 1 0 1 1 1 1 1 0 1 0 0 0 1 1 1 1 1 0 0 0 1 0 1 1 1 1 1 0 1 0 1 0 1 0 1 0 0 0 1 0 1 1 0 0 2 0 1 1 1 0 0 1 0 1 2 2 1 0 1 0 2 1 0 1 2 2 1 2 1 0 0 0 1 1 0 0 1 0 1 1 1 2 0 0 0 2 0 0 0 2 0 0 0 0 0 1 1 0 0 1 0 0 1 1 1 0 0 2 0 0 2 0 1 2 2 2 0 2 2 0 2 0 2 0 0 1 1 0 1 2 1 1 0 0 0 1 0 0 1 1 1 1 1 0 0 0 0 0 0 2 2 2 1 2 1 0 2 0 1 0 1 1 1 1 0 0 0 1 2 0 0 0 0 1 1 0 0 2 1 0 0 1 0 0 0 2 0 1 0 1 0 2 1 0 0 1 1 0 0 0 2 1 0 1 0 0 0 0 0 1 2 0 2 2 0 0 0 0 2 0 0 1 1 0 1 0 0 0 0 0 0 1 0 1 0 0 0
89 1 1 1 0 0 1 1 1 1 1 1 0 0 0 0 0 1 1 1 1 0 0 0 2 0 2 1 1 1 1 2 1 1 1 0 2 2 0 0 0 0 0 0 0 1 1 1 0 2 0 0 0 1 0 1 0 0 0 0 0 0 0 1 0 0 2 0 1 0 0 0 1 1 0 1 1 0 2 0 1 2 2 2 2 0 0 1 1 2 1 1 1 2 1 0 0 1 1 1 1 2 0 0 1 1 1 2 1 1 0 1 0 1 0 1 0 0 0 2 2 0 1 1 1 1 1 0 1 0 0 1 0 0 0 0 0 0 0 0 1 2 0 0 0 0 0 0 0 0 0 0 0 1 1 1 2 1 1 0 0 1 1 1 0 2 0 1 0 1 1 1 0 2 1 1 0 1 0 0 1 1 0 2 0 0 2 1 0 1 0 1 1 1 0 1 1 1 0 0 0 0 1 1 2 1 0 0 0 0 1 1 1 0 0 2 1 0 1 0 2 0 0 0 0 1 0 0 0 0 1 1 0 0 0 0 0 1 1 1 0 0 2 1 0 1 1 0 0 0 0 0 0 0 0 0 0 1 0 1 0 1 0 1 1 0 0 0 2 0 1 0 0 2 0 0 0 1 1 0 0 0 2 1 1 0 2 2 0 2 0 1 1 2 1 0 0 1 0 1 0 1 1 1 0 0 1 2 1 1 0 1 1 1 2 0 2 0 2 2 0 0 1 1 2 0 0 1 1 1 2 0 0 0 0 0 0 2 0 0 0 1 0 2 0 0 1 0 1 2 1 0 2 0 1 0 1 0 0 1 0 1 1 0 1 0 0 2 2 0 0 0 1 1 1 2 2 1 1 0 1 1 0 0 0 0 0 0 0 0 0 0 0 0 2 1 0 0 1 1 1 1 0 1 0 1 1 2 0 2 0 1 0 0 0 1 1 0 0 0 1 1 0 1 1 2 1 0 2 1 1 0 0 1 1 1 0 0 0 0 2 0 1 0 1 2 0 1 0 0 0 1 0 2 0 0 0 0 0 0 1 1 1 0 0 1 1 2 0 0 1 1 0 0 0 1 0 2 1 0 0 0 0 1 0 0 0 0 2 0 0 0 0 1 0 0 0 1 0 0 1 1 0 1 1 1 2 1 1 0 0 2 0 1 1 0 0 0 1 0 0 2 2 1 0 2 1 1 1 2 0 1 0 0 1 0 2 1 2 2 2 2 1 0 0 0 0 0 2 0 0 0 1 1 2 0 1 1 1 1 1 0 1 0 0 1 0 1 1 1 0 0 0 0 0 0 1 1 2 1 2 0 0 0 0 0 0 0 1 1 0 0 0 0 2 1 1 1 0 0 1 1 0 0 0 1 1 0 0 0 1 0 0 1 1 1 0 0 0 0 0 0 1 1 0 0 2 1 0 0 1 1 0 1 1 0 2 0 2 0 2 0 0 1 1 0 2 1 2 1 0 1 0 0 0 2 0 0 1 0 0 0 0 1 0 1 1 2 0 0 1 0 1 0 1 1 1 2 2 2 0 0 0 2 2 2 1 0 0 1 2 0 0 0 0 0 0 2 0 0 0 0 0 2 1 0 1 0 0 1 0 0 0 0 0 1 0 2 1 0 0 0 0 0 2 2 0 1 0 0 2 0 0 1 1 1 1 1 0 1 0 0 0 0 0 1 1 0 0 0 0 0 0 0 0 2 1 0 1 0 0 0 2 0 0 0 2 2 0 2 0 0 1 1 0 1 0 1 2 2 1 1 0 0 2 1 0 1 1 1 1 1 1 1 0 0 0 1 0 1 0 0 0 1 0 2 1 0 1 1 0 0 0 0 1 0 1 0 2 2 2 2 0 2 0 1 1 1 0 2 1 1 2 2 0 0 0 1 1 0 1 0 0 0 0 0 0 0 0 0 2 0 0 0 1 0 0 0 0 0 1 2 0 0 0 0 0 0 2 0 0 0 1 0 0 2 1 2 1 1 1 1 2 0 0 0 0 1 1 0 1 1 0 2 2 0 2 0 0 0 0 2 0 0 2 1 0 0 0 1 1 1 0 0 0 2 2 1 0 0 0 0 0 1 0 1 1 1 0 0 1 0 0 1 0 0 1 1 1 0 0 0 1 1 0 1 1 0 0 0 1 0 1 1 0 0 1 1 0 0 2 0 0 0 0 2 0 0 0 0 0 0 1 0 0 0 1 0 0 1 1 0 0 1 0 0 1 0 1 1 0 0 0 0 0 0 1 1 2 0 0 1
90 0 0 2 0 1 1 0 0 2 2 0 0 1 0 1 1 0 0 0 1 0 1 0 2 0 1 1 0 1 2 0 0 0 1 1 1 0 0 0 2 2 1 0 0 0 0 0 1 1 1 0 0 2 0 1 1 1 1 2 0 0 1 1 0 0 2 1 1 0 1 1 2 1 0 1 1 0 0 0 1 1 2 1 1 0 0 0 0 2 1 0 2 0 0 0 0 0 0 1 0 2 1 1 1 1 2 1 1 1 1 2 1 1 0 1 0 0 1 1 1 0 2 2 1 1 1 1 0 0 0 0 1 1 0 0 1 0 0 0 0 2 0 0 0 0 0 0 0 2 0 0 0 0 0 0 0 2 0 0 1 1 1 1 1 1 0 1 0 1 1 0 0 2 1 0 0 2 0 1 0 0 1 1 1 0 1 2 0 0 1 1 2 0 2 0 1 1 0 0 2 0 1 2 2 1 1 0 1 0 2 0 1 0 0 2 0 1 0 0 2 1 0 1 0 0 0 0 0 1 0 0 2 2 2 2 1 2 0 0 0 1 1 2 0 0 1 0 1 1 1 0 0 0 0 0 1 0 0 1 0 1 0 0 0 0 0 0 1 1 0 2 0 1 0 0 0 1 1 0 0 0 2 1 0 0 1 2 0 2 0 0 0 1 1 0 0 1 0 1 2 0 2 0 1 0 0 2 0 0 0 0 2 1 1 0 2 0 1 1 0 0 0 2 2 0 0 0 1 1 1 1 2 0 0 0 0 0 0 0 0 0 1 2 1 0 2 0 2 2 2 0 2 0 1 0 0 1 0 1 0 1 2 0 2 0 1 1 2 0 0 0 0 2 0 1 0 2 1 0 0 2 0 0 1 0 0 0 0 0 0 0 1 0 2 0 0 1 0 0 0 0 0 0 0 0 2 0 0 1 0 1 0 0 1 2 1 0 0 0 0 0 0 0 2 1 0 0 2 1 1 1 0 1 1 0 0 1 1 1 0 0 1 1 1 1 0 2 0 1 1 1 0 1 2 1 2 1 1 1 1 1 1 0 0 1 1 0 0 2 0 2 0 0 0 0 0 2 1 0 1 0 0 1 0 0 0 1 1 0 0 0 0 2 1 0 0 1 1 0 0 1 1 1 1 1 1 2 0 1 0 1 0 1 1 0 0 1 1 2 1 2 2 0 1 2 1 0 1 2 0 1 0 0 1 0 1 1 1 1 0 2 0 0 0 0 0 0 2 1 0 0 1 1 1 1 1 0 2 1 1 0 0 0 0 0 1 1 1 1 0 1 1 0 0 1 1 0 2 0 2 0 1 0 0 1 1 0 0 0 0 0 0 0 0 0 0 0 0 0 0 2 1 0 0 1 2 0 0 0 0 0 0 0 1 0 0 0 0 2 0 1 0 1 0 0 1 1 0 0 0 0 0 1 2 0 2 0 2 0 0 0 1 1 2 0 2 2 0 0 0 2 0 0 0 1 0 0 1 0 0 0 1 0 0 2 1 1 1 0 1 1 0 0 0 2 1 0 0 1 1 0 0 1 1 1 1 0 0 1 1 0 0 0 0 0 0 1 0 1 0 0 0 1 1 0 0 1 1 0 0 0 0 0 0 0 0 2 0 1 0 1 0 0 2 1 1 0 0 0 0 0 0 0 2 1 1 0 2 2 0 0 0 0 0 0 0 2 0 0 0 0 0 0 0 0 1 0 1 0 0 0 2 0 0 1 1 1 1 2 0 0 0 1 1 0 0 1 0 0 2 2 1 0 1 2 1 2 1 2 0 1 2 2 2 0 0 1 1 2 0 0 0 1 0 2 0 0 1 1 0 0 0 0 1 0 1 0 1 2 2 2 0 2 0 0 0 1 0 2 1 1 2 1 0 1 1 2 2 0 0 1 1 1 0 0 1 0 0 0 2 0 0 0 1 0 0 0 0 0 0 2 0 1 0 0 1 0 0 1 0 0 1 1 0 2 0 0 1 1 2 0 1 1 1 1 0 1 0 0 0 1 1 1 2 1 2 0 0 0 0 2 0 2 2 0 0 2 1 2 2 1 0 0 0 2 2 0 2 0 1 1 0 0 1 1 2 1 0 1 0 0 0 1 0 0 1 2 2 0 0 0 1 1 1 1 1 1 1 0 1 0 1 1 0 0 2 2 0 0 2 0 0 0 1 0 1 0 1 0 0 1 1 1 0 0 0 0 0 0 0 0 0 1 0 1 1 0 1 0 0 0 0 0 0 0 0 0 1 0 0 0
91 1 0 2 1 0 1 1 1 2 2 0 0 0 0 0 0 0 1 2 0 0 1 0 2 0 1 1 1 1 2 0 0 1 1 0 2 1 0 0 1 1 1 0 0 1 1 1 1 1 0 0 0 0 1 2 0 0 0 0 1 1 0 2 0 1 1 0 0 0 0 1 2 2 2 2 0 0 1 1 1 2 1 0 1 0 1 0 0 2 0 0 2 2 0 0 2 0 0 1 0 2 1 1 1 1 1 0 2 1 0 2 1 1 1 1 1 0 0 2 2 0 1 1 1 1 1 2 0 2 1 1 0 1 0 0 0 0 0 0 0 2 1 0 1 0 0 0 1 2 0 0 0 1 1 0 0 1 2 1 1 0 1 1 0 1 0 0 0 2 2 1 1 1 1 1 1 0 0 0 0 0 0 2 0 0 2 2 1 1 1 1 2 1 1 1 2 0 0 0 0 0 1 2 2 0 0 0 0 0 2 1 1 0 0 2 0 0 1 1 1 1 0 1 0 1 0 0 0 2 0 0 0 0 0 0 0 2 0 0 0 0 2 2 0 0 0 0 0 0 0 0 0 0 0 0 1 0 0 0 0 0 0 0 0 0 0 1 1 0 0 2 0 2 0 0 0 1 0 0 0 0 0 0 0 2 0 0 0 2 0 2 0 1 2 0 1 0 0 1 0 0 2 1 0 0 0 2 2 1 1 1 1 2 2 1 2 0 0 0 1 1 1 2 0 0 0 2 2 0 2 1 0 0 0 0 0 2 0 2 1 1 1 2 1 0 2 0 1 2 1 0 2 0 0 0 0 1 1 0 1 1 0 0 0 0 0 2 2 0 0 0 0 2 0 0 1 2 2 0 1 1 0 1 0 0 1 0 0 0 0 0 1 0 2 2 2 2 0 0 0 0 0 1 0 1 0 0 0 2 0 0 0 0 0 1 0 0 0 0 0 0 0 0 1 1 0 1 1 1 0 1 0 2 0 1 0 1 1 0 2 0 2 1 0 1 0 0 1 0 0 1 0 2 2 1 2 1 2 1 1 2 1 1 0 1 1 2 0 1 1 2 1 1 1 0 0 1 2 1 2 0 1 2 1 0 0 0 0 2 0 0 0 2 2 0 0 2 1 0 1 0 1 1 1 2 2 2 0 2 0 1 1 2 0 0 0 2 0 2 1 2 1 0 1 1 0 0 0 2 0 1 0 0 0 0 2 1 2 2 1 2 0 0 0 0 0 2 0 2 1 1 1 1 2 0 1 1 1 1 0 0 1 1 1 0 2 1 1 0 1 1 2 0 0 1 1 1 1 1 2 0 1 0 1 0 0 0 0 1 2 1 1 0 0 0 1 0 0 0 0 2 0 0 0 0 2 0 0 1 1 0 0 1 1 1 0 0 1 0 0 0 0 0 0 0 0 2 0 0 1 1 0 2 1 0 2 0 2 0 0 0 1 1 0 0 1 1 2 2 0 1 0 0 0 2 0 0 2 0 0 0 2 0 1 2 2 1 0 0 2 0 0 0 0 2 1 0 0 0 0 0 0 0 1 1 0 2 0 1 1 1 0 0 0 0 1 0 0 0 0 0 0 0 2 0 1 1 1 0 0 0 0 0 0 0 0 1 1 0 0 0 0 0 1 1 0 0 0 0 1 0 0 1 1 1 2 0 0 0 0 0 0 0 0 0 0 1 0 1 0 1 0 0 0 1 2 0 2 0 0 0 2 0 0 0 1 0 1 1 1 1 0 1 0 0 0 1 1 1 1 1 1 1 2 1 0 2 0 2 0 2 0 1 0 1 0 1 0 1 0 0 0 2 0 1 0 1 0 1 0 0 1 1 1 1 0 0 1 1 1 1 0 2 0 2 2 2 1 2 0 2 1 1 0 1 0 2 2 0 0 1 0 0 2 2 2 1 0 0 2 0 0 0 2 0 0 0 1 0 0 2 0 2 0 0 1 0 1 1 0 0 0 0 0 2 0 1 1 0 0 2 2 0 0 0 1 2 1 1 0 1 0 2 2 0 2 0 0 0 0 2 0 2 2 0 0 1 0 1 0 1 1 0 0 2 2 0 2 0 0 2 1 1 1 1 0 1 0 0 0 1 0 1 1 0 0 1 1 0 0 0 1 2 0 0 0 1 0 1 1 0 1 0 1 0 1 1 0 0 2 0 0 0 1 1 0 0 1 0 0 1 0 0 0 0 1 0 1 0 0 0 0 0 0 0 0 0 0 0 1 1 0 2 1 0 0 0 0 0 1 2
92 0 0 2 1 0 2 1 1 1 2 0 0 1 1 0 0 0 0 0 1 0 0 0 2 0 2 2 0 1 2 0 1 2 0 1 1 2 0 1 2 1 0 0 1 0 0 0 2 1 0 0 1 0 2 2 0 1 1 0 1 1 0 1 0 0 2 0 1 1 1 2 1 2 0 2 2 0 0 0 1 1 2 2 2 0 0 0 0 1 0 0 1 1 1 0 0 1 0 2 1 2 1 1 0 0 2 0 0 2 1 1 0 1 0 1 0 0 0 1 2 0 1 1 1 1 1 1 1 0 1 0 0 0 1 0 0 1 0 0 2 0 1 0 1 0 0 0 1 2 0 0 0 0 0 1 1 1 0 1 2 2 2 0 0 2 0 1 0 1 1 1 0 2 2 0 0 0 1 0 0 0 1 2 2 0 2 1 0 1 0 1 2 1 2 0 0 1 0 0 0 0 1 1 2 1 1 1 0 0 1 0 1 0 0 2 1 0 1 0 2 0 0 0 0 0 0 0 0 1 0 0 0 0 0 0 0 1 0 0 0 0 2 2 0 0 0 0 0 0 0 0 0 0 0 0 2 0 0 1 0 1 0 0 0 0 0 0 2 1 1 0 0 2 0 1 1 1 1 1 1 0 2 1 0 1 1 2 0 2 0 0 0 2 2 0 0 0 1 1 1 0 2 0 0 0 1 2 2 1 0 2 2 2 1 0 1 1 1 1 0 0 1 1 2 1 1 1 1 0 2 0 0 0 0 0 0 1 0 0 0 1 1 1 0 1 1 0 1 1 2 0 1 0 0 1 0 1 0 1 0 0 2 0 2 0 1 1 2 0 0 0 0 2 1 0 1 0 0 0 1 1 0 0 0 0 0 0 0 0 0 0 1 0 1 0 0 1 0 0 0 0 0 2 1 1 0 2 0 1 1 0 0 0 0 2 2 0 0 0 0 1 0 2 1 1 0 1 2 0 1 1 0 2 1 1 0 2 1 1 2 0 2 1 1 2 1 1 0 0 0 0 0 2 2 2 2 1 0 1 1 1 0 1 0 1 1 2 0 1 1 2 2 2 1 0 1 2 2 0 1 0 0 1 1 2 1 1 1 0 0 0 0 2 1 0 0 1 1 0 0 1 2 0 2 0 1 1 0 1 0 1 2 0 0 1 0 1 0 1 0 2 1 0 0 0 0 1 0 0 1 1 1 0 0 0 1 1 2 2 1 1 0 0 1 1 0 0 2 1 0 0 1 1 1 1 2 0 1 0 1 1 0 0 1 0 1 1 1 0 1 0 0 0 0 0 2 2 2 2 2 0 2 0 2 0 1 1 0 1 0 0 0 0 0 0 0 0 0 0 0 2 0 0 0 1 0 0 0 2 1 0 0 0 1 2 0 0 0 0 2 0 2 2 0 0 0 1 0 0 2 2 0 2 1 1 1 0 2 0 1 0 0 1 1 0 2 1 1 0 0 2 0 1 0 1 0 1 0 0 0 0 1 1 1 1 1 1 1 0 1 1 0 0 0 2 0 1 1 1 0 0 0 2 2 2 2 0 1 2 2 0 0 1 1 1 0 1 0 2 1 0 1 1 2 0 1 1 1 0 1 0 0 0 0 0 0 1 0 0 0 0 0 0 2 1 0 0 0 0 0 0 0 1 1 1 2 0 1 1 0 0 0 0 0 0 0 0 0 1 1 1 0 1 0 1 1 0 1 1 0 0 2 0 0 0 1 0 2 1 1 1 2 2 0 1 0 1 1 2 0 0 1 1 2 0 1 2 1 2 0 1 0 2 0 2 0 1 0 1 0 0 1 2 1 1 1 0 0 2 0 0 2 2 0 0 0 0 2 2 2 2 0 2 1 2 1 1 0 2 1 1 2 1 0 1 0 0 1 1 1 0 0 0 0 0 0 0 0 0 1 0 0 0 1 0 1 0 0 0 1 2 0 0 0 0 1 0 2 2 0 0 0 1 0 1 0 0 2 1 1 0 2 0 0 0 1 2 0 0 0 2 0 1 2 1 1 0 0 0 0 2 0 2 2 0 1 1 0 0 0 1 0 0 1 1 1 1 2 0 1 1 0 0 0 2 2 0 0 2 1 0 1 2 0 0 1 1 1 0 0 0 2 1 0 0 2 1 0 0 2 2 0 0 2 0 2 1 0 0 1 1 0 0 1 0 0 0 2 0 0 0 0 0 0 2 0 0 0 0 0 0 0 2 1 0 1 0 0 0 0 0 0 0 0 0 1 0 2 0 0 0
93 0 0 1 0 0 1 1 1 1 1 1 0 0 0 0 0 0 2 0 2 0 0 0 2 0 1 1 2 2 1 1 0 1 1 1 1 1 0 0 1 1 2 0 0 0 0 1 1 1 0 0 0 0 2 2 0 0 0 2 0 1 0 0 1 0 2 0 2 1 1 0 2 2 2 2 0 0 1 0 1 2 2 1 1 0 0 2 2 2 2 1 1 2 1 0 0 2 0 2 2 2 1 1 1 1 2 2 2 0 0 2 0 2 0 2 0 0 0 2 2 0 1 1 1 1 1 1 1 0 0 0 0 0 0 0 0 1 0 0 2 0 0 0 1 0 2 0 1 2 0 0 0 0 0 0 0 0 0 1 2 0 1 1 1 2 0 1 0 0 0 0 1 1 1 1 0 1 0 0 0 0 0 2 1 0 2 0 0 1 0 0 2 0 2 1 1 0 0 0 0 0 0 1 2 1 1 0 0 1 1 2 1 0 0 2 0 1 0 0 2 1 1 1 0 0 0 0 0 1 0 0 0 0 0 0 0 2 0 0 0 0 2 2 0 0 0 0 0 0 0 2 0 0 0 0 1 2 1 1 1 1 0 1 0 0 1 0 2 1 0 2 0 2 0 1 0 2 2 1 1 1 2 2 0 0 1 1 0 2 0 1 0 2 2 0 0 1 1 2 1 0 2 0 1 0 1 2 1 1 1 2 1 1 0 0 1 0 0 0 1 1 2 2 0 0 0 1 0 0 2 1 1 0 0 0 0 1 0 0 0 1 2 1 0 0 1 1 1 2 0 2 1 1 0 1 1 2 0 0 0 0 1 0 1 1 0 1 2 0 0 0 0 2 0 0 1 2 0 0 1 0 0 0 0 0 0 0 0 0 0 0 1 0 2 1 0 0 1 0 0 0 0 1 1 0 0 1 0 2 0 0 0 0 1 2 0 1 0 1 1 1 1 1 0 0 2 0 0 0 0 0 0 1 0 1 0 1 0 0 2 0 2 1 1 2 0 1 0 0 0 1 0 2 1 0 1 1 2 0 0 2 0 1 0 1 1 2 0 0 1 1 0 0 0 2 0 1 0 0 2 0 0 1 0 2 0 1 0 0 1 1 0 1 0 0 1 1 0 0 1 1 2 0 1 1 2 2 2 0 0 2 1 1 0 0 0 1 0 1 0 2 1 0 0 1 0 2 0 0 1 0 0 1 2 0 2 0 0 0 0 1 0 2 2 0 0 1 1 1 0 0 0 2 2 0 0 1 1 1 0 0 0 0 0 0 2 0 0 0 0 1 1 0 0 1 1 1 2 1 2 0 2 0 1 1 2 0 1 1 0 0 0 0 2 0 0 0 0 0 0 2 0 1 0 1 1 0 1 1 1 0 0 1 1 0 1 0 0 1 1 1 0 0 0 1 1 0 0 0 0 0 0 2 1 2 2 0 2 0 1 1 0 0 2 0 1 0 2 1 0 2 2 2 0 2 0 0 1 0 0 0 1 0 0 2 2 2 0 2 0 1 0 0 0 0 2 2 0 0 0 0 1 2 1 2 0 1 0 0 1 0 1 0 1 0 0 2 0 1 0 1 0 1 1 1 1 1 1 1 1 0 0 0 0 0 0 1 0 0 0 0 1 0 0 1 0 0 1 1 1 1 0 1 1 1 1 0 0 0 0 0 0 0 0 0 0 0 0 2 2 2 0 0 0 2 0 0 2 0 0 1 2 0 0 1 1 2 0 2 0 0 1 0 0 0 0 2 1 1 1 2 0 1 2 1 0 2 0 2 0 2 2 2 0 0 1 1 1 1 0 0 0 2 0 2 2 0 0 1 1 1 0 0 2 1 0 0 1 1 1 1 0 2 0 0 0 1 0 2 0 2 1 1 0 0 0 1 2 1 1 1 0 0 0 0 0 1 0 1 1 0 0 0 2 0 0 0 0 0 0 1 0 1 0 0 0 0 1 1 0 0 1 0 0 1 1 1 1 1 2 0 2 0 0 0 0 1 0 0 2 2 1 1 2 0 2 0 0 0 1 1 0 0 1 1 0 1 0 1 0 2 0 1 1 1 1 1 1 0 0 1 0 0 1 1 1 2 0 0 1 1 1 2 0 0 1 2 2 0 0 0 2 1 0 0 2 0 0 0 2 1 0 0 2 0 1 0 0 0 1 0 0 1 0 1 1 0 2 0 0 0 0 0 0 2 0 1 2 1 0 0 0 0 0 0 0 0 0 0 1 1 0 0 1 0 0 0 1 0 0 0
94 0 0 2 1 0 2 1 1 0 1 0 1 1 1 0 0 0 0 0 2 0 0 1 1 1 0 1 0 0 1 0 2 2 2 0 2 0 0 0 1 1 0 0 1 0 1 0 1 1 1 0 0 0 2 2 0 0 0 0 0 1 0 2 0 0 2 0 1 0 0 1 1 2 1 2 1 0 1 0 1 2 2 1 1 0 1 0 0 2 0 0 1 2 1 0 0 2 0 2 2 2 1 1 1 1 2 1 1 1 1 2 1 1 0 2 0 0 1 1 1 0 1 1 0 0 0 0 1 0 1 1 0 1 0 0 0 0 0 0 0 2 0 0 0 1 1 0 1 1 0 0 0 0 0 0 0 1 1 1 1 2 1 1 1 2 0 2 0 0 0 0 1 1 1 0 0 0 0 1 1 1 0 2 2 1 1 2 1 0 1 2 1 1 0 0 0 0 0 0 0 1 0 1 2 0 1 1 2 1 2 1 0 0 0 2 1 2 1 2 0 0 0 0 0 0 0 0 0 1 0 0 0 0 0 0 0 1 0 1 0 1 2 1 0 0 0 0 0 0 0 1 0 1 0 0 0 1 1 1 1 1 0 1 0 0 0 0 2 0 1 0 1 2 1 0 0 2 2 0 1 2 1 1 0 1 0 2 0 1 1 0 1 2 2 0 1 0 0 0 0 0 1 1 0 0 0 1 1 2 0 2 2 2 1 0 1 0 0 0 2 2 1 0 0 0 0 0 0 0 2 2 1 0 0 0 0 1 0 0 0 0 1 1 0 0 1 0 1 1 2 0 2 1 0 0 1 1 0 1 0 1 2 0 2 0 0 2 1 1 1 1 0 2 0 1 2 2 1 0 0 2 0 0 0 1 1 1 1 0 0 0 0 0 2 1 1 1 1 1 1 1 0 1 0 1 1 0 1 1 0 1 1 1 1 2 1 1 0 0 0 0 0 0 0 0 0 0 2 1 1 0 1 1 0 1 1 2 1 0 1 0 2 2 0 2 1 2 0 0 0 2 0 2 1 1 1 1 1 0 0 0 0 1 0 1 1 2 0 0 1 1 0 0 0 1 0 2 2 0 0 0 0 0 0 0 0 0 0 2 0 0 0 2 1 0 0 1 0 0 1 1 1 0 2 0 2 1 1 0 1 1 0 2 0 0 0 0 0 1 1 2 2 0 1 2 0 1 0 1 1 0 0 0 1 0 2 1 1 1 2 2 0 1 1 0 0 1 1 1 0 0 0 1 2 0 1 0 0 0 0 0 0 2 2 0 2 1 1 1 1 1 0 0 0 0 1 0 1 0 1 0 2 0 1 1 2 1 0 1 1 1 2 0 0 0 0 1 0 0 1 1 0 0 0 1 1 2 0 2 0 0 1 1 1 0 2 0 0 0 0 0 1 1 0 0 1 0 0 0 1 2 1 2 2 0 2 0 2 0 1 1 0 1 0 0 2 1 2 2 1 2 0 0 0 1 0 1 2 0 0 0 0 0 1 2 1 2 1 1 0 0 0 1 1 2 0 0 0 2 1 1 1 2 2 2 2 1 0 1 1 1 0 2 0 1 0 1 0 1 1 0 0 0 0 0 1 1 1 0 1 0 0 1 0 0 0 1 0 0 0 0 0 1 1 0 1 0 0 0 0 0 0 0 0 0 1 0 1 0 0 0 0 0 0 1 1 1 0 1 1 1 0 0 0 1 0 0 1 0 0 0 2 0 2 0 1 1 1 2 0 0 0 1 1 0 0 1 1 1 2 2 0 1 2 1 0 2 0 2 0 1 1 2 0 1 1 0 0 0 0 0 0 0 0 2 2 2 0 0 0 0 1 1 1 0 0 1 1 2 2 2 0 2 0 1 1 1 0 1 0 2 1 0 0 0 0 2 2 0 0 1 0 0 0 0 0 1 1 0 1 0 0 0 1 0 0 0 0 0 0 1 0 0 0 0 0 0 2 1 1 0 1 1 0 2 0 0 1 1 2 0 1 0 0 1 1 2 0 0 2 2 1 2 2 0 2 0 0 1 0 1 0 1 1 1 1 2 0 1 0 0 1 0 1 1 1 1 2 0 0 2 0 2 1 1 1 1 0 1 0 0 0 2 0 0 0 0 0 0 0 0 2 0 0 0 1 0 0 0 2 1 2 0 0 0 0 0 0 1 1 1 1 0 1 0 1 0 1 0 0 0 0 0 0 0 2 0 1 1 1 0 0 0 0 0 0 0 0 0 1 1 0 0 2 0 0 1 2 0 1 2
95 1 0 1 0 0 0 1 1 0 0 2 1 2 2 0 0 0 0 1 1 1 0 0 2 0 0 1 1 1 2 1 0 2 1 0 2 1 0 0 2 1 0 0 0 0 1 0 1 1 1 0 1 2 0 1 0 0 0 1 1 1 0 1 0 0 1 0 1 0 0 0 2 2 2 2 0 0 2 0 1 2 2 0 0 0 1 0 0 1 0 0 1 1 1 0 0 2 0 2 2 2 0 0 0 0 2 1 1 1 0 1 1 1 1 1 0 0 0 2 2 0 2 2 1 1 1 1 0 1 1 0 0 0 1 0 0 0 0 0 2 2 0 0 2 0 2 0 1 0 0 0 0 0 2 1 1 0 0 0 1 0 0 2 0 1 0 0 1 2 1 1 0 2 1 1 0 0 0 1 1 2 1 2 1 0 2 1 1 0 1 1 1 1 1 1 1 0 0 0 0 1 0 0 2 1 1 0 1 0 2 0 1 0 0 2 1 0 1 0 2 1 0 0 0 1 0 2 2 0 0 0 0 0 0 0 0 2 0 0 0 0 2 1 0 0 0 0 0 0 0 1 0 0 0 0 0 0 0 0 0 0 0 1 0 0 0 1 2 0 0 2 0 2 0 0 0 1 1 1 1 1 1 1 0 1 0 1 0 2 0 1 1 2 1 0 0 0 0 0 1 0 1 1 0 0 0 2 1 1 1 2 1 1 1 0 2 0 1 1 0 0 2 1 0 0 0 1 0 0 1 1 0 0 0 0 0 1 0 0 0 1 1 0 0 0 1 1 1 1 1 0 1 1 0 1 1 0 0 2 0 2 0 1 0 0 1 2 1 1 1 1 2 2 0 2 1 1 1 1 0 0 0 0 0 1 1 0 0 0 0 0 0 0 2 0 0 1 1 1 1 1 0 1 0 0 2 1 0 2 0 0 0 0 2 2 0 0 0 0 0 0 0 0 0 0 2 0 0 0 0 1 0 2 0 1 0 0 0 0 2 0 1 1 1 1 0 1 0 0 0 1 0 2 1 1 1 1 1 0 1 2 0 0 0 2 0 2 0 0 0 0 1 1 0 0 0 1 2 1 2 0 0 0 0 1 0 1 1 1 1 0 0 1 1 0 1 1 1 1 0 0 1 1 1 1 1 1 0 1 0 1 0 2 0 0 0 0 1 1 0 2 1 1 0 1 0 0 0 1 0 1 0 1 1 0 1 0 1 1 0 1 0 0 0 0 0 1 1 1 1 1 0 1 2 0 1 0 0 1 0 0 1 0 1 0 1 0 0 0 0 0 1 0 0 1 1 1 1 1 1 0 0 0 0 0 1 0 0 0 0 0 1 0 0 0 1 0 0 0 0 2 0 0 0 2 2 1 0 1 0 0 0 0 2 0 0 0 1 0 0 0 0 0 0 2 0 1 0 0 1 2 0 1 2 1 2 0 2 0 1 2 0 1 0 0 1 2 1 1 1 1 0 2 0 2 0 0 1 0 0 0 1 0 2 0 0 2 0 2 0 0 0 0 2 2 0 0 0 1 0 1 0 2 2 2 2 0 0 2 2 0 0 0 0 0 0 2 0 2 0 0 1 1 1 0 0 2 2 1 0 0 0 1 0 0 0 2 1 0 0 0 0 0 2 1 0 0 2 2 1 1 0 0 0 0 0 2 0 2 0 0 0 0 0 0 0 0 0 0 0 0 0 0 0 2 0 0 1 0 0 0 2 0 0 1 2 1 1 2 0 0 0 0 0 0 0 1 1 1 2 2 2 0 2 1 1 2 1 2 0 1 1 2 0 1 0 1 1 1 0 0 0 2 0 2 0 0 0 2 0 0 1 1 0 0 0 1 2 2 2 2 0 2 0 0 0 0 0 1 1 0 2 1 0 1 0 0 1 1 1 0 1 1 0 0 1 1 0 0 2 1 0 0 2 0 0 0 1 0 0 2 0 0 1 0 0 0 1 2 1 0 1 0 0 1 0 2 1 0 0 0 2 0 1 1 0 2 0 0 0 2 1 1 1 0 1 0 0 0 0 1 0 2 2 0 2 2 0 0 0 1 1 0 1 1 1 1 1 1 0 2 0 1 1 1 0 0 1 0 1 0 0 1 0 0 1 1 2 1 0 0 1 1 1 1 1 1 0 0 1 0 2 0 0 0 0 1 0 0 1 0 0 0 1 1 2 0 1 0 0 0 0 0 1 1 0 0 1 0 0 0 0 1 0 1 1 0 0 0 0 0 0 0 0 0 0 0 1 1 0 2
96 0 0 0 0 0 0 1 1 1 1 1 1 1 0 0 0 0 0 0 2 1 1 2 0 1 1 1 0 0 1 0 1 1 1 0 2 0 0 0 1 1 0 0 0 0 0 0 2 0 0 0 0 0 2 2 0 0 0 0 1 2 0 0 2 0 1 0 1 0 0 0 2 2 2 2 0 0 1 1 1 2 1 0 0 0 0 0 0 2 0 0 1 1 2 0 0 1 0 1 0 2 0 0 2 0 1 0 0 2 0 2 0 0 0 0 0 0 0 1 2 0 2 2 0 0 0 0 1 0 0 0 0 0 0 0 0 0 0 0 1 1 0 0 1 1 0 0 0 0 0 0 1 0 1 1 1 2 0 1 2 1 2 0 0 1 0 1 0 1 1 1 1 1 0 1 1 0 0 1 1 1 0 2 2 0 2 1 1 1 0 1 0 0 1 0 1 0 0 0 1 0 0 2 2 2 1 1 1 0 0 1 1 0 0 2 1 0 2 2 0 0 0 0 0 0 0 0 0 2 0 0 0 0 0 0 0 2 0 0 0 1 1 1 1 1 1 1 1 0 0 0 0 1 0 0 0 1 1 1 1 1 0 1 0 0 1 1 1 1 0 1 1 2 0 0 0 2 2 0 0 1 2 2 0 0 1 0 0 2 0 1 0 2 2 0 0 1 0 1 0 1 2 0 0 0 1 2 1 1 1 1 2 2 1 0 2 0 0 0 1 1 1 0 0 0 1 1 1 0 1 2 2 0 0 0 1 1 0 0 0 1 1 0 0 0 2 0 1 1 1 0 1 0 0 1 1 2 0 1 0 1 2 0 2 0 0 1 1 1 1 1 0 2 0 0 1 1 1 0 1 1 0 1 0 0 1 0 0 0 0 0 0 0 2 1 1 0 1 0 0 1 0 1 0 1 0 2 0 2 0 0 1 0 1 1 0 0 0 0 0 1 1 1 1 0 2 1 2 2 0 1 0 2 0 2 0 0 1 1 1 0 2 0 1 0 0 0 1 0 0 1 0 2 0 0 0 0 2 0 0 0 2 0 0 1 2 2 0 0 1 1 1 1 1 0 1 1 2 0 1 0 0 1 0 2 0 0 1 0 1 1 1 0 0 0 0 2 1 0 1 1 1 1 1 1 1 2 0 2 0 2 1 1 0 1 0 0 0 1 1 1 2 0 1 2 1 1 1 1 1 0 1 0 1 0 1 0 1 0 0 0 0 1 1 0 0 1 1 1 0 0 0 2 2 0 0 0 0 0 1 0 1 1 1 0 2 2 1 0 1 1 1 0 0 1 2 1 2 1 2 0 0 0 0 0 0 0 1 1 1 0 1 0 0 0 0 0 0 0 0 2 0 0 0 1 1 1 0 2 1 0 0 0 1 0 0 0 0 0 2 0 0 0 0 0 2 1 0 0 1 1 0 2 1 1 2 0 2 0 1 0 0 0 2 0 2 2 0 0 0 2 1 1 1 2 0 0 2 1 1 0 1 1 0 1 1 1 0 1 1 0 0 0 1 2 0 0 1 1 0 1 0 1 1 1 1 1 0 1 1 0 0 0 0 0 0 2 0 2 0 0 0 0 0 0 0 2 2 0 1 0 0 0 0 0 0 1 1 0 0 0 1 0 1 0 0 0 0 0 1 0 0 0 0 0 0 0 1 1 0 0 0 0 0 2 2 0 0 0 0 0 0 1 0 1 0 1 2 1 1 0 2 0 1 0 1 2 0 2 0 0 0 0 0 0 0 1 1 1 1 1 0 1 2 1 0 1 1 1 1 1 1 1 1 0 0 2 0 1 0 0 1 2 1 1 0 1 0 0 0 0 1 1 1 0 1 1 1 2 2 1 0 2 0 1 1 1 1 2 1 2 2 2 0 0 0 0 0 0 0 0 0 0 0 0 0 1 0 0 1 0 0 0 1 0 0 0 0 0 0 1 0 0 0 1 1 0 2 0 0 0 0 0 0 2 0 1 2 1 1 1 1 0 0 1 0 1 1 0 0 0 0 2 1 0 1 0 0 0 0 1 0 2 2 0 0 1 0 2 0 1 0 0 0 1 1 2 2 0 0 2 0 0 0 1 1 2 1 0 1 0 0 2 0 0 1 0 0 0 0 1 2 1 0 1 2 2 0 2 1 0 2 0 0 0 0 1 0 0 1 1 1 0 2 1 1 1 1 0 0 0 0 0 0 2 0 0 0 0 0 0 0 1 1 0 0 0 0 0 0 0 1 1 1 0 0 1 2 1 0 0
97 0 0 1 0 0 0 1 2 1 1 0 1 1 0 0 0 0 2 1 1 1 0 0 2 0 2 0 1 1 1 1 1 2 0 1 2 2 1 1 1 1 0 0 0 0 0 0 2 0 0 0 0 0 2 1 0 0 0 0 1 2 0 2 0 1 1 0 2 1 0 2 1 2 1 2 1 0 2 0 0 2 1 1 2 0 0 0 0 2 0 0 1 2 0 0 1 1 0 1 1 2 1 1 0 0 2 1 1 1 1 2 1 1 2 2 2 0 0 1 2 1 1 1 1 1 1 0 1 0 1 0 0 1 1 1 0 0 0 0 0 2 1 0 1 0 0 0 0 0 0 0 2 0 1 0 0 0 0 0 1 1 2 0 0 2 0 0 1 2 1 1 1 1 1 0 0 1 0 0 0 1 1 1 0 0 1 0 0 2 0 0 2 1 1 1 1 0 0 0 1 0 0 1 2 1 1 1 1 0 2 2 1 0 1 1 1 0 1 0 2 0 1 0 0 2 2 0 0 1 1 1 1 1 1 1 0 2 0 0 0 0 2 1 0 0 0 0 0 0 0 1 1 1 0 0 1 0 0 0 0 0 0 1 0 0 0 0 2 0 0 2 0 2 0 0 0 2 2 1 1 2 2 0 2 0 0 1 0 1 1 1 1 2 2 0 1 2 0 1 1 0 1 1 0 0 0 1 0 1 0 1 2 2 2 1 1 0 1 1 1 1 1 2 0 0 0 0 0 0 2 2 1 1 0 0 0 1 0 1 0 1 0 1 1 1 0 1 1 1 0 1 2 0 2 0 2 0 0 1 0 1 0 0 0 0 1 2 1 1 1 1 1 2 0 1 2 1 1 0 1 1 1 1 1 0 0 0 0 0 0 0 0 0 1 0 0 0 1 1 1 1 0 1 1 0 1 0 1 1 0 1 0 0 1 2 0 0 0 0 1 0 0 1 0 1 1 0 1 1 0 1 0 1 0 0 0 1 1 0 1 0 1 1 1 1 0 0 2 0 0 0 0 1 2 1 2 2 2 2 2 2 1 0 0 1 1 1 0 1 0 1 1 1 1 0 0 1 2 0 1 0 0 1 1 1 1 0 0 2 0 0 2 2 1 0 0 1 1 1 0 2 1 1 1 1 1 1 1 0 0 2 0 2 0 0 0 0 1 2 1 1 2 1 0 2 0 0 1 2 0 1 0 1 1 0 2 1 1 0 1 2 0 0 0 0 0 0 2 0 0 0 0 2 1 2 0 1 1 1 0 0 0 2 2 0 2 1 1 2 0 1 0 0 0 0 1 1 1 1 1 0 1 0 0 0 1 0 1 1 1 0 0 0 0 0 0 0 0 0 0 2 0 0 0 1 2 2 0 2 1 0 0 1 0 1 1 0 0 0 2 0 0 1 0 0 1 2 0 0 1 1 2 2 2 0 2 1 2 0 1 0 0 1 1 0 1 1 2 1 0 2 0 1 1 1 0 0 1 0 0 0 2 0 2 2 1 2 0 1 1 0 1 0 0 1 1 1 0 0 0 1 0 2 2 2 1 1 0 0 2 0 0 1 0 1 0 2 0 1 0 0 0 1 1 0 0 1 1 0 0 0 0 0 0 0 0 2 2 0 0 0 1 1 1 1 1 0 0 0 1 0 0 0 0 0 1 0 0 0 0 0 0 0 0 0 1 1 0 1 1 1 0 0 1 1 0 0 2 1 0 0 2 0 1 0 0 1 1 2 0 0 2 1 1 0 0 2 2 2 1 1 0 1 2 1 0 2 0 2 0 2 0 1 0 1 0 0 0 2 0 0 1 2 1 1 0 0 0 1 0 1 0 0 1 0 1 1 1 1 0 1 0 2 0 1 1 2 0 1 0 2 2 0 0 1 0 1 1 0 1 0 0 0 2 2 2 1 0 0 1 0 0 0 1 0 1 0 0 1 0 2 0 0 0 0 0 0 2 1 1 0 1 0 0 1 1 1 2 2 2 0 2 0 0 0 1 2 1 0 0 1 0 1 2 0 2 0 0 1 0 1 0 2 2 0 0 0 0 2 0 2 0 0 1 1 2 0 1 0 1 0 0 0 0 0 1 1 1 0 0 1 2 2 0 0 1 1 2 1 0 0 2 1 0 0 1 0 0 0 2 0 1 0 1 0 1 0 0 0 1 0 0 1 0 1 1 0 1 0 0 0 0 0 0 1 0 0 0 0 0 0 0 1 0 0 0 0 0 1 0 0 0 1 0 1 0 1 1 1 1 0
98 1 0 1 1 0 1 1 2 0 0 1 0 0 0 0 0 0 1 1 1 0 0 0 2 0 2 2 0 0 2 2 1 1 1 1 2 2 0 0 0 0 0 0 0 0 2 0 1 1 1 0 1 1 0 2 0 0 0 1 1 2 0 1 0 0 2 0 2 1 1 1 2 1 1 1 0 0 2 0 1 2 2 1 1 0 0 1 1 2 2 1 2 1 1 0 0 2 1 1 1 2 0 0 2 2 1 0 2 2 0 0 1 1 1 1 1 1 0 2 2 0 2 2 0 0 0 2 0 2 1 0 0 0 2 0 0 0 1 0 0 2 0 0 1 0 0 0 2 1 0 0 0 1 0 1 1 1 1 0 1 0 1 1 1 2 0 1 0 1 1 1 1 1 0 1 1 0 0 2 2 2 1 1 1 0 1 2 1 1 0 0 2 1 1 0 0 0 0 0 0 1 0 1 2 2 1 1 1 0 0 2 1 0 0 2 0 0 1 1 1 1 0 0 0 0 0 1 0 2 1 1 0 0 0 0 0 1 0 1 0 0 2 2 0 0 0 0 0 0 0 0 0 0 0 0 0 0 0 0 0 0 0 2 0 0 0 0 2 0 0 2 1 2 0 0 0 2 1 0 0 0 1 0 1 1 0 1 0 2 0 0 0 2 1 0 1 1 0 1 1 0 2 0 1 1 1 0 2 1 0 1 2 2 1 0 0 0 1 0 0 0 1 0 2 0 0 1 1 0 1 2 0 0 0 0 0 1 0 1 0 0 0 2 0 1 0 1 1 2 1 1 2 1 0 0 1 2 0 0 0 0 1 0 1 0 0 1 1 1 1 1 0 2 1 0 1 1 0 0 1 1 0 0 1 0 0 0 0 0 0 0 0 0 1 0 0 0 1 1 1 1 0 2 1 0 1 1 0 2 0 0 0 0 0 2 1 0 0 0 1 0 0 1 1 1 0 0 0 0 0 1 0 1 0 1 0 1 0 1 2 0 1 0 0 1 0 1 0 0 0 1 0 2 2 2 2 1 1 2 2 2 1 0 1 1 1 2 0 0 1 1 1 1 1 1 0 2 1 0 1 0 0 2 2 2 2 0 1 1 0 0 1 2 1 0 1 1 1 1 0 2 2 0 1 1 2 1 0 1 0 1 2 1 0 1 0 1 0 2 2 2 0 0 0 0 0 0 2 2 0 0 0 1 2 0 1 0 0 0 0 0 0 1 1 1 0 1 1 1 1 1 0 1 2 0 1 0 1 0 0 0 0 0 0 1 1 2 2 0 1 0 1 0 0 1 1 2 2 2 2 0 1 0 0 0 0 0 0 0 0 0 1 0 0 0 0 0 0 0 0 2 0 0 0 1 0 1 1 1 0 0 0 0 2 0 0 0 1 0 0 0 1 0 0 0 2 1 0 0 2 2 0 2 1 0 1 0 1 1 1 2 0 1 1 0 2 0 1 1 0 1 1 1 1 2 0 0 2 1 0 1 1 0 1 1 0 2 0 2 0 0 0 0 0 2 1 1 1 1 0 0 1 0 1 1 1 1 0 1 2 0 0 1 0 0 0 2 0 2 0 2 0 0 2 1 2 2 2 1 0 0 0 0 0 2 0 1 1 0 1 0 0 0 1 1 0 1 0 0 1 0 0 0 1 1 2 2 0 2 0 0 0 0 0 0 1 1 0 0 0 0 1 1 0 0 0 0 1 0 0 0 2 0 0 1 1 1 1 1 1 0 0 1 1 0 0 2 1 2 1 0 1 0 1 1 1 2 1 2 0 1 1 2 1 1 0 1 0 1 0 0 2 2 2 1 0 2 0 0 0 0 0 0 1 0 1 2 1 1 1 1 0 2 1 2 1 1 0 1 1 0 2 1 1 0 0 1 2 1 1 1 0 0 0 0 0 1 0 0 2 0 0 0 1 0 0 0 1 0 0 1 0 0 1 0 1 0 1 0 0 0 2 0 0 2 0 0 1 2 2 0 2 0 0 0 0 2 1 0 1 1 0 2 1 0 1 0 0 0 0 2 2 0 2 2 0 2 0 1 0 1 1 0 1 1 1 1 1 0 0 1 0 0 0 1 1 2 0 0 0 1 0 0 2 0 0 1 1 0 0 0 2 1 0 0 2 0 0 0 2 0 0 1 1 0 1 0 0 0 1 0 0 0 0 2 1 1 2 0 1 0 0 0 0 0 1 2 2 0 0 0 0 1 0 0 1 0 1 0 1 0 0 0 0 2 0 0 0 0 1 1
99 1 0 1 0 0 1 1 1 1 2 0 1 1 0 0 0 0 0 1 0 1 0 0 2 0 2 1 2 2 2 0 1 1 1 0 2 2 0 0 0 0 0 0 0 0 1 1 1 1 0 0 0 0 2 1 1 0 0 1 1 1 0 2 1 1 1 0 0 0 0 1 2 2 1 2 1 0 2 0 0 2 2 1 1 0 1 0 0 2 0 0 1 2 1 0 0 1 1 2 0 1 1 0 0 0 2 1 1 1 1 2 2 2 2 2 1 0 0 2 2 0 1 1 1 1 0 1 0 0 1 0 0 0 0 0 0 0 0 0 1 2 0 0 2 0 0 0 0 1 0 0 0 1 2 0 0 0 0 0 1 1 1 0 0 2 0 1 2 0 0 0 0 2 1 1 0 0 1 0 0 1 0 2 2 0 2 2 0 0 0 2 2 1 2 0 1 0 0 1 0 1 1 1 2 0 1 0 0 0 2 0 0 0 0 2 1 1 0 1 1 0 1 0 1 1 1 0 0 0 0 0 0 0 0 0 0 2 0 0 0 0 2 2 0 0 0 1 1 1 1 0 0 1 0 0 1 1 1 1 1 1 0 1 0 0 1 0 1 0 1 0 0 2 0 1 0 2 2 0 0 0 1 1 0 0 1 1 0 2 0 2 0 2 2 0 1 0 0 0 0 0 1 1 0 0 0 2 1 1 0 2 1 2 1 0 1 0 0 0 2 2 2 1 0 0 1 1 1 2 2 0 0 0 0 0 0 1 0 1 0 1 1 1 0 0 2 1 1 1 1 1 0 0 0 2 0 0 0 1 0 1 0 0 0 2 0 2 1 1 1 1 2 2 0 1 2 1 0 1 2 0 0 0 0 0 1 0 0 1 0 0 1 0 2 1 1 1 1 1 1 1 0 1 1 0 0 1 0 2 0 2 0 0 1 2 0 0 0 0 1 0 1 0 2 1 1 0 1 0 1 0 1 1 0 1 0 1 2 2 1 0 2 1 1 1 0 1 1 0 0 1 0 2 1 1 1 2 1 2 2 2 1 0 0 1 1 2 0 0 0 0 1 1 1 1 1 2 1 0 1 0 0 1 0 0 0 0 1 0 1 1 0 1 0 0 0 1 1 1 0 2 2 0 1 1 1 1 0 0 0 2 1 1 0 0 0 1 1 1 1 2 1 0 1 1 0 0 1 2 0 0 0 0 0 1 2 1 1 1 1 1 0 2 2 0 0 1 1 2 1 1 1 2 1 1 0 1 2 0 2 0 0 1 1 0 1 0 0 0 0 0 0 0 0 0 2 1 1 1 2 0 2 0 1 0 1 0 0 2 1 0 1 1 1 0 1 0 0 0 0 2 0 2 0 0 0 0 0 1 0 0 0 1 1 1 0 0 0 0 1 0 0 0 0 1 1 1 0 0 1 2 1 2 2 0 2 0 2 0 1 1 0 1 0 0 2 2 2 2 0 1 0 1 1 1 0 0 2 1 0 0 1 0 0 2 2 2 1 0 1 1 0 1 0 2 0 0 1 1 2 1 0 1 2 2 2 1 1 1 2 0 0 0 0 0 1 2 0 2 1 0 0 1 0 0 1 1 1 0 1 0 0 2 0 0 0 1 0 0 0 0 0 0 1 0 0 1 1 1 2 1 0 0 0 0 2 1 0 1 1 1 0 0 0 0 2 1 1 2 1 2 0 0 0 1 0 1 1 0 1 0 2 0 0 1 0 0 2 1 0 0 0 1 1 0 0 0 0 0 1 1 1 1 2 0 0 2 0 2 0 2 1 2 0 1 0 1 0 2 0 0 0 1 0 1 1 0 1 1 0 0 1 1 1 0 0 0 1 1 1 1 0 2 0 0 0 1 0 1 0 1 1 1 0 0 0 0 0 0 1 0 0 0 1 1 1 0 0 0 2 0 0 1 2 0 0 1 1 0 0 2 0 0 1 1 1 0 1 1 0 0 0 1 0 2 0 0 1 1 2 0 2 0 0 0 0 2 0 0 1 2 0 1 2 0 2 0 0 0 0 1 0 2 2 0 1 1 0 1 0 1 0 0 1 1 2 2 1 1 0 2 0 0 0 2 1 1 1 1 1 0 1 1 0 0 1 0 0 0 0 0 1 2 1 1 2 2 1 0 2 0 1 0 1 0 1 0 0 0 1 0 0 0 0 2 1 2 2 0 1 0 0 0 0 1 0 0 0 0 0 0 0 1 0 0 0 0 0 1 1 1 0 1 1 0 0 0 0 0 0 0
100 1 1 2 1 0 1 2 2 0 0 1 0 1 1 0 0 0 0 1 0 1 0 0 2 0 1 1 0 0 2 0 0 1 1 0 2 1 0 0 2 1 0 0 0 0 0 0 2 1 0 0 0 1 1 0 2 0 0 0 0 0 0 2 0 0 2 0 1 0 0 1 2 2 2 2 0 0 1 0 0 1 1 0 1 0 1 1 1 2 0 1 2 1 0 0 0 0 0 1 0 2 1 1 0 0 2 0 0 2 0 0 0 0 0 1 0 0 0 2 2 0 2 2 1 1 1 0 1 0 0 0 0 0 1 0 0 0 0 0 1 1 1 0 1 0 1 0 0 1 0 0 1 0 0 0 0 1 0 0 1 1 2 0 1 2 0 0 1 0 0 0 1 1 1 1 0 1 1 0 0 2 0 2 1 0 2 1 1 2 0 0 0 0 0 1 1 0 0 0 0 1 0 1 2 1 1 0 0 0 1 1 1 0 1 1 1 1 1 2 0 1 0 1 0 1 1 0 0 0 1 1 0 0 0 0 0 2 0 0 0 0 2 2 0 0 0 0 0 0 0 0 0 1 0 0 0 1 1 2 1 2 0 0 1 0 1 1 1 1 0 2 1 2 0 0 0 2 2 0 0 1 1 1 0 1 1 1 0 2 0 0 0 2 0 0 1 1 1 0 0 0 2 0 0 1 2 2 1 1 1 1 2 2 1 1 1 0 0 0 1 1 1 1 2 0 0 0 0 2 2 0 0 0 0 0 0 2 1 2 2 2 2 1 0 2 0 0 1 2 1 0 2 0 0 0 1 0 0 1 0 1 0 1 0 1 0 2 2 0 0 0 0 2 0 1 2 2 1 0 0 0 0 0 0 0 0 0 0 0 0 0 0 0 1 0 0 0 0 0 0 0 0 1 0 1 0 1 0 2 0 1 0 0 0 0 0 1 0 1 0 1 0 2 0 0 1 0 1 0 1 0 0 0 0 0 0 2 1 1 1 0 1 1 2 2 2 0 1 0 0 0 0 2 2 2 2 1 2 0 1 1 1 0 0 2 0 0 0 2 0 2 0 0 2 0 1 2 2 2 2 0 0 0 0 1 0 0 0 1 0 0 0 1 0 0 0 2 0 0 2 0 1 1 1 2 2 1 1 0 0 2 2 0 0 0 1 1 0 2 1 2 2 1 0 2 0 1 0 1 1 0 0 0 0 0 1 1 2 2 2 2 0 0 0 0 0 1 1 2 0 0 0 1 1 1 1 2 1 0 1 0 0 0 0 0 0 2 1 0 0 1 1 0 0 1 1 1 2 1 2 0 2 0 0 1 2 0 1 2 2 1 0 0 1 0 1 0 0 0 0 2 0 1 0 0 1 0 0 0 2 0 0 2 1 2 0 0 0 0 0 0 0 0 0 1 1 1 0 0 0 0 0 2 1 0 2 1 2 0 1 2 1 1 1 0 2 1 1 1 0 2 0 2 0 2 0 0 2 1 1 0 1 1 0 1 1 2 0 1 1 0 0 0 0 2 0 0 2 2 1 1 1 1 1 2 0 0 0 0 0 0 1 1 1 1 0 1 0 1 0 1 0 2 2 0 0 0 1 2 0 0 0 0 0 1 0 1 1 0 0 0 0 0 2 1 0 0 1 0 1 0 0 0 1 0 1 0 0 0 0 0 1 1 0 0 1 0 0 0 0 0 2 1 0 1 0 0 2 2 0 0 2 1 0 0 1 0 1 2 0 1 0 1 1 1 0 0 0 1 1 1 0 1 1 0 0 1 0 1 1 2 1 1 0 0 0 1 0 1 0 0 1 2 1 0 1 1 0 0 1 1 1 1 1 0 0 0 2 2 2 2 0 2 0 1 1 0 0 2 2 0 1 1 0 1 0 0 0 0 0 0 0 1 0 0 1 1 0 0 1 0 0 0 1 1 1 0 0 0 0 1 1 0 0 0 1 0 0 2 0 0 1 0 0 1 1 0 1 1 2 0 2 0 0 1 0 1 1 0 1 1 1 1 1 0 1 0 0 1 0 0 0 1 1 1 1 1 0 1 0 1 0 1 1 1 1 0 1 1 0 1 0 0 0 2 2 1 1 0 1 1 0 2 0 0 0 1 1 0 0 0 2 0 0 0 1 1 0 1 2 0 1 1 0 0 1 1 1 2 0 2 1 0 1 0 2 0 2 0 0 0 0 0 0 0 1 0 0 0 0 0 0 1 0 1 2 0 0 1 1 1 0 0 1 0 0 1 2 1 0 1
101 1 0 2 1 0 2 1 2 0 1 0 1 2 2 0 0 0 0 0 1 0 0 0 2 0 2 1 1 1 1 1 1 1 1 1 2 2 0 0 1 1 0 0 0 0 1 0 1 1 0 1 0 0 2 1 1 1 1 0 1 1 0 0 0 0 2 0 0 0 0 0 2 1 0 1 1 0 0 0 1 1 2 1 1 0 0 0 0 2 0 0 1 0 0 1 0 0 0 1 0 2 0 0 1 1 2 0 0 2 1 1 1 2 1 2 1 0 1 1 1 0 2 2 2 2 2 0 0 0 1 0 0 0 0 0 0 0 0 0 1 1 0 0 1 0 1 0 2 2 0 0 0 0 0 1 1 0 0 0 0 0 2 0 0 1 0 1 1 1 0 1 2 0 1 1 0 1 0 0 0 0 0 2 1 1 1 1 0 1 0 1 1 1 1 0 1 0 0 0 1 0 0 2 2 0 0 1 1 0 1 0 1 0 0 2 1 1 1 0 2 0 0 0 1 0 0 0 0 2 0 0 0 0 0 0 0 2 0 0 0 1 2 2 0 0 0 0 0 0 0 0 0 0 0 0 0 2 2 2 2 1 0 1 0 0 1 0 2 0 2 0 0 2 0 1 0 2 1 1 1 1 2 2 0 0 1 1 0 2 0 1 0 2 1 1 0 2 0 1 1 0 2 1 0 0 0 2 1 1 0 2 2 1 1 0 2 0 1 1 1 1 1 1 1 0 1 1 1 1 1 1 2 0 0 0 0 2 0 0 0 0 2 1 0 0 2 0 0 1 1 0 2 1 0 0 1 1 0 1 0 0 2 0 2 0 1 0 2 0 0 0 0 2 0 0 1 1 1 0 2 1 0 0 0 0 2 0 0 0 0 0 0 1 2 1 1 1 0 0 0 0 0 1 1 0 0 0 0 1 0 0 1 1 1 1 0 0 0 0 0 2 1 1 0 0 1 0 2 2 0 0 1 0 1 0 0 1 0 0 0 0 0 1 1 2 1 0 0 0 0 0 0 2 1 1 1 1 0 0 0 0 1 0 0 2 0 1 0 1 0 1 0 0 2 0 1 1 1 0 1 1 0 0 0 1 0 1 0 0 2 1 0 2 2 0 0 0 0 2 0 1 1 1 1 1 2 0 0 1 0 2 0 1 0 1 0 1 1 2 1 2 1 0 0 0 0 0 1 1 0 0 0 1 1 0 2 0 2 2 0 1 0 1 1 0 0 2 0 2 0 0 1 2 2 0 0 1 0 1 0 0 0 1 1 0 1 2 2 0 0 0 0 0 0 0 1 2 2 2 2 0 2 0 0 1 2 1 1 1 1 0 0 1 1 0 1 0 0 0 0 2 0 1 0 1 2 1 0 2 0 0 0 1 1 0 1 0 0 0 2 0 0 0 0 1 1 2 0 0 1 1 0 2 1 1 2 0 2 0 0 1 1 1 0 0 1 1 2 2 1 2 0 2 0 2 0 1 2 0 0 0 2 0 2 2 1 1 1 0 1 1 0 0 0 1 2 2 0 0 0 0 1 0 1 1 1 2 0 0 2 0 0 0 0 0 0 2 0 2 0 1 0 1 2 0 1 2 2 0 1 0 0 0 0 0 0 1 1 0 0 0 0 0 1 2 0 0 1 0 0 0 0 0 0 0 1 0 1 1 0 0 0 0 1 1 1 1 0 1 1 1 0 0 0 1 0 0 1 0 0 0 2 0 1 0 0 1 1 1 1 0 0 1 0 0 0 1 1 1 2 2 1 0 1 1 1 2 2 2 0 0 0 1 0 1 0 0 0 0 1 0 0 1 0 0 1 2 0 0 0 0 1 1 1 0 0 1 1 1 1 1 0 1 0 2 2 2 0 2 0 2 2 2 0 0 0 1 1 0 0 1 0 0 0 0 0 0 0 0 1 0 0 0 1 0 0 0 0 0 1 0 0 0 0 0 2 0 1 0 0 0 1 0 0 1 0 1 1 2 2 0 2 0 0 0 1 2 0 0 0 2 0 1 2 0 2 0 0 0 1 0 0 1 1 1 0 1 0 0 0 1 1 1 2 0 0 1 1 0 0 1 0 0 1 1 1 1 0 1 0 0 0 1 1 0 0 1 1 0 0 0 2 1 0 1 2 0 0 1 2 0 0 0 2 0 2 1 0 0 2 0 1 0 0 1 1 0 1 0 1 0 0 0 0 2 0 0 1 1 1 1 0 1 0 0 0 0 0 0 0 0 0 0 1 0 0 1 1 0 0 1
102 0 0 1 0 1 1 1 1 1 1 0 1 2 1 0 0 0 0 1 1 1 0 0 2 0 1 2 1 1 2 1 0 0 2 0 2 1 1 0 1 1 0 1 0 1 0 0 2 0 0 0 0 1 1 2 0 0 0 2 0 1 0 1 1 0 2 0 1 1 1 2 1 2 1 2 1 0 0 0 1 1 2 1 1 0 0 1 0 2 0 0 2 2 0 0 0 0 0 1 1 2 2 2 0 0 2 1 1 1 1 2 1 1 1 1 1 0 1 1 1 0 0 0 0 0 0 0 0 0 2 0 1 1 0 0 1 0 2 0 0 2 0 0 0 1 0 0 2 2 0 0 0 0 1 2 0 2 0 1 1 1 2 0 1 2 0 0 1 0 0 0 1 1 2 1 0 0 0 1 1 0 0 2 1 0 2 1 0 0 1 1 0 0 0 0 1 1 0 0 0 0 1 1 1 0 1 2 1 0 1 1 2 0 0 2 1 0 1 1 1 0 0 0 0 2 0 0 0 1 0 0 1 1 1 1 1 2 0 0 0 1 2 1 0 1 1 0 0 0 0 0 0 0 0 0 1 0 0 0 0 0 0 0 0 0 0 0 2 1 0 1 1 1 0 0 0 1 1 0 0 1 2 1 0 0 1 1 0 2 0 0 0 1 1 0 1 1 0 0 1 1 1 1 1 0 0 2 1 1 0 1 2 1 1 0 2 0 1 1 0 0 2 1 1 0 0 1 1 0 1 2 1 0 0 0 0 0 0 1 0 1 1 2 0 1 1 0 0 1 0 0 1 0 1 1 0 0 0 2 0 1 1 0 1 0 1 2 2 0 0 0 1 2 0 1 2 2 2 0 0 1 0 0 0 1 1 0 0 0 0 0 0 1 2 0 1 1 0 0 0 0 0 1 1 0 0 1 0 1 0 0 0 0 0 2 0 0 1 0 1 1 1 0 1 1 2 0 0 0 0 0 0 1 1 0 0 1 0 0 1 0 1 1 1 2 0 1 0 0 0 1 0 2 1 1 1 2 2 2 0 1 0 1 0 1 1 2 0 0 1 1 1 1 0 0 0 2 2 1 1 0 1 1 0 1 0 1 0 0 1 1 1 2 1 0 1 1 1 0 0 1 2 0 2 0 0 1 0 1 0 1 2 0 0 0 0 0 2 2 0 2 2 1 0 2 1 0 0 1 0 0 1 0 0 0 1 0 1 1 2 2 0 0 0 1 1 1 1 1 1 1 0 1 1 1 1 0 0 0 0 0 1 0 0 1 0 1 0 0 0 0 0 0 0 0 1 1 1 1 2 0 0 0 0 0 0 0 1 2 0 0 1 0 0 0 1 0 0 0 0 1 0 0 0 0 0 2 0 2 0 0 1 1 0 1 0 0 0 0 0 0 0 0 0 0 1 2 0 0 1 1 0 1 1 2 2 0 2 0 2 1 0 1 1 0 2 1 1 1 0 1 1 1 1 2 0 1 1 0 0 0 1 1 1 1 0 2 0 1 0 1 1 0 0 2 0 1 1 1 0 0 0 2 2 2 2 0 0 1 1 0 0 0 2 1 1 1 0 1 1 0 0 0 0 0 1 2 2 0 1 0 0 1 0 0 0 1 2 0 0 0 1 1 0 0 1 0 1 0 1 0 0 0 0 0 2 0 0 0 0 0 0 0 0 0 1 1 0 1 0 1 0 1 0 1 1 0 2 0 0 0 2 1 0 0 0 0 2 1 1 0 1 1 1 0 0 0 0 2 0 0 2 0 2 1 1 1 1 1 0 0 0 1 0 1 0 1 0 2 0 0 0 2 1 2 2 1 0 0 1 1 1 1 1 0 0 0 1 1 1 1 0 2 1 1 0 1 0 1 0 1 2 2 0 0 0 1 1 0 0 0 0 0 1 1 1 0 0 0 1 0 0 0 2 0 0 0 1 0 0 2 0 0 1 0 0 0 2 1 0 0 1 0 0 1 0 0 2 1 2 0 2 0 0 0 1 2 1 0 1 2 0 2 2 1 2 0 0 0 0 1 0 1 2 1 0 1 0 0 0 2 0 1 1 1 1 1 2 1 0 2 0 1 1 2 2 1 1 0 0 1 1 1 0 0 0 0 0 0 0 0 1 1 0 0 0 0 0 0 2 0 2 0 0 0 0 1 0 0 2 0 1 0 2 0 0 1 2 0 1 0 0 0 0 2 0 0 0 0 0 0 1 0 1 0 1 0 1 0 1 0 0 0 2 0 0 0 2 0 0 0
103 1 0 1 0 0 1 1 1 1 1 1 1 1 1 0 0 0 2 1 1 1 0 0 2 0 0 1 1 2 2 1 1 0 2 0 2 2 1 0 0 0 0 0 1 0 0 0 1 1 0 0 2 1 1 1 0 0 0 1 1 2 0 0 1 0 1 0 1 0 0 1 2 2 2 2 0 0 2 0 1 2 2 1 1 0 1 0 0 2 0 0 0 2 1 0 0 2 0 2 2 2 1 1 0 0 2 1 1 1 1 2 0 1 0 1 0 1 0 2 2 0 1 1 1 1 1 1 1 1 1 1 0 0 1 0 0 0 0 0 0 2 0 0 1 0 0 0 0 0 0 0 2 0 1 0 0 0 0 0 0 0 0 2 0 2 0 1 0 1 1 1 1 1 1 1 1 0 1 0 0 1 0 2 1 0 2 2 1 0 1 2 2 0 2 0 1 0 0 0 0 0 1 1 2 1 1 0 1 0 1 1 2 0 0 2 1 0 1 0 2 1 0 0 1 1 1 0 0 0 1 1 0 0 0 0 0 1 0 0 0 0 2 1 1 1 1 0 0 0 0 1 0 0 0 0 0 1 1 1 1 1 0 0 0 0 0 0 2 0 0 2 0 1 1 0 0 2 2 1 1 2 2 0 0 1 0 1 0 2 0 0 1 2 2 0 1 1 1 1 1 0 2 0 0 0 0 2 1 1 1 1 1 0 0 0 1 0 1 1 0 0 1 1 2 0 0 2 2 0 2 0 0 0 0 1 0 1 0 0 1 2 1 1 1 0 2 1 1 1 1 0 1 0 0 1 1 1 0 0 0 0 1 0 1 1 1 2 2 0 0 0 1 2 0 0 1 1 1 1 1 2 0 0 1 0 0 0 0 1 0 0 1 0 1 1 0 0 0 0 0 0 0 2 1 0 1 0 0 1 0 0 0 0 0 1 1 1 0 1 0 1 0 1 0 0 1 0 0 0 0 0 0 1 1 1 0 0 0 0 1 0 2 1 1 1 0 0 1 0 0 1 0 1 2 1 2 2 2 2 1 1 0 1 0 0 2 1 0 2 0 2 1 1 0 0 0 2 2 1 1 1 0 2 1 2 1 0 1 0 1 1 0 2 0 0 2 2 1 0 1 0 2 1 2 0 1 0 1 1 1 1 0 1 1 0 0 0 0 1 1 1 2 0 1 2 1 1 1 2 0 1 0 0 0 1 2 1 2 2 0 0 0 1 1 1 1 0 2 1 0 0 1 2 2 0 0 0 0 1 0 0 0 2 2 0 2 2 1 1 0 1 1 0 0 1 2 1 1 1 1 0 0 0 0 1 1 1 0 1 1 1 0 0 0 0 0 1 1 0 0 1 0 0 0 0 1 0 0 0 0 0 2 2 0 2 0 0 0 0 1 0 0 0 0 0 2 1 0 0 0 0 1 2 1 1 2 0 2 0 1 1 0 0 1 0 2 1 1 1 0 1 1 2 1 2 0 1 1 0 0 0 2 0 0 2 0 2 0 1 1 0 0 0 0 2 0 1 0 0 0 1 1 2 1 2 1 0 0 1 1 0 0 2 0 0 0 2 0 1 0 1 0 1 1 0 0 2 2 1 1 0 0 0 1 2 0 0 1 0 0 0 1 0 1 1 0 0 0 0 0 0 0 0 0 0 1 2 0 2 1 1 1 1 0 0 2 0 0 2 2 2 0 1 0 1 0 0 1 0 0 0 2 1 0 0 1 0 2 0 1 0 0 0 0 0 0 1 1 1 1 1 1 1 2 1 0 0 0 0 2 2 2 2 1 0 1 1 1 2 0 1 2 2 2 0 0 0 0 1 1 1 1 1 1 0 0 1 1 2 2 2 0 2 0 1 1 2 0 2 0 2 2 0 0 1 0 1 1 0 0 1 0 0 1 1 1 0 0 0 2 0 0 0 1 1 0 0 0 0 1 1 0 0 0 1 2 0 1 2 1 0 0 0 0 1 0 1 2 2 2 0 2 0 0 0 0 1 0 0 0 1 0 1 1 1 1 0 0 0 0 1 0 1 2 1 0 1 0 2 0 1 0 0 1 1 1 2 2 2 0 2 0 1 1 1 0 0 1 0 1 0 2 2 0 0 1 2 2 0 0 1 1 2 1 0 2 0 0 0 2 1 1 1 0 0 1 0 0 0 1 0 0 0 2 1 1 0 1 0 0 1 0 0 0 0 0 1 2 0 0 0 0 1 1 0 1 0 0 0 0 0 0 1 1 0 0 0 1 0 0 0
104 1 0 2 0 0 1 0 1 0 0 1 0 1 1 0 1 0 1 2 0 1 1 0 2 0 0 1 1 2 2 1 0 0 1 2 2 1 0 0 1 1 0 1 0 1 1 0 1 1 0 0 1 2 0 2 0 0 0 1 1 2 1 2 0 0 1 0 0 0 0 1 1 2 1 2 1 0 2 0 1 2 2 2 2 0 0 2 1 2 1 1 1 1 1 0 0 0 0 1 0 2 1 1 0 0 2 1 1 1 0 1 1 2 1 2 1 0 2 0 0 0 1 1 1 1 1 0 1 0 0 0 0 0 0 0 0 1 0 0 2 0 1 0 0 0 0 0 1 1 0 0 0 0 0 1 0 1 0 0 1 0 1 1 2 1 0 2 0 0 0 0 0 2 2 0 0 1 0 1 1 0 0 1 1 0 1 2 1 1 1 1 1 0 1 0 1 0 0 0 0 1 0 1 1 0 0 1 0 0 2 1 1 0 0 2 0 1 1 1 1 0 0 0 0 0 0 1 0 2 1 1 0 0 0 0 0 2 0 0 0 1 2 2 0 0 0 0 1 1 1 0 0 1 0 0 0 0 0 0 0 0 0 1 0 0 1 0 2 0 0 0 1 2 0 0 0 2 2 2 2 2 2 1 0 0 1 1 0 2 0 0 0 1 1 0 1 0 0 2 1 0 2 0 0 0 0 2 0 0 0 0 2 0 2 0 2 0 1 1 1 1 0 1 1 0 0 2 1 2 2 1 2 2 0 0 0 0 0 0 0 0 2 2 0 1 1 0 0 0 1 0 2 2 0 0 2 1 1 1 1 2 1 0 1 0 0 1 2 0 0 0 0 2 0 1 0 2 1 0 0 1 0 0 1 0 0 0 0 0 0 0 0 0 1 0 0 1 0 0 0 0 0 1 0 1 0 0 0 2 0 0 0 0 0 2 0 0 0 0 0 0 0 2 0 1 0 1 2 1 0 1 0 2 1 0 0 1 1 1 1 0 1 0 2 0 0 1 0 0 0 1 0 2 1 0 1 2 2 1 1 2 0 1 0 0 2 2 0 1 0 1 1 1 1 1 1 2 1 1 2 0 0 1 0 2 0 1 0 0 1 1 0 2 2 0 0 2 1 0 1 0 1 1 1 0 1 1 1 1 0 1 0 1 0 0 0 0 1 0 0 2 2 1 0 2 1 0 1 2 0 0 0 0 1 0 2 1 1 2 1 1 0 0 0 0 0 1 1 1 0 0 1 2 1 1 0 1 0 1 0 0 0 0 0 1 1 0 0 0 0 0 0 0 0 0 0 0 2 0 2 0 0 0 0 0 0 0 0 0 0 0 2 0 1 0 0 1 0 0 1 1 0 0 0 1 2 2 0 2 1 0 0 1 1 0 0 0 0 0 1 0 0 0 0 1 1 1 0 0 0 1 0 1 0 0 1 0 1 1 1 0 1 1 0 0 2 1 2 2 0 1 0 1 0 2 0 0 1 0 0 0 0 1 1 1 2 2 1 1 0 1 0 0 0 1 2 1 0 0 0 2 0 1 0 1 0 1 0 0 1 0 1 1 1 0 0 1 0 0 0 0 1 1 1 0 0 2 2 0 1 0 0 0 0 0 0 2 1 0 0 0 0 1 0 1 1 1 0 0 2 0 0 1 2 2 0 0 1 1 0 0 1 1 0 0 2 1 0 1 1 1 2 0 0 1 2 0 1 0 0 0 2 0 0 0 0 0 2 1 1 0 0 1 0 0 0 1 1 1 1 1 2 0 2 1 1 2 0 2 0 2 1 1 1 0 0 1 0 1 0 0 0 2 0 0 1 0 0 2 0 0 1 1 1 0 0 1 1 1 1 1 0 2 0 1 1 2 0 2 0 2 1 1 0 1 0 1 1 1 1 0 0 0 0 0 0 0 0 0 2 0 0 0 1 0 1 0 0 1 1 1 1 0 1 0 1 1 1 1 0 0 0 0 0 1 0 1 2 1 1 0 2 0 0 0 1 2 0 0 0 2 0 2 1 0 1 0 0 0 0 1 0 0 1 1 0 1 0 2 2 1 0 0 1 1 1 1 2 2 0 2 0 1 0 2 1 1 1 0 0 0 0 2 0 0 0 1 1 0 0 0 2 2 1 0 1 1 0 0 2 0 1 0 1 0 1 1 0 0 1 0 0 0 1 0 1 0 1 0 0 1 0 1 0 0 0 0 0 0 0 0 0 1 0 0 1 0 0 1 0 0 0 0 0 0 0 1 2 1 0 1
105 0 0 2 0 1 2 2 2 0 0 2 0 1 1 0 0 0 0 1 1 1 1 0 2 0 0 2 1 1 2 1 0 1 2 0 2 0 0 0 2 2 0 1 0 0 0 0 2 0 0 0 0 1 1 0 0 0 1 2 0 1 0 0 0 0 2 0 2 1 0 1 2 1 0 1 1 0 0 1 0 2 2 0 0 1 0 0 0 2 0 0 0 2 1 0 1 0 0 1 0 2 1 1 0 0 2 1 1 1 0 2 0 0 0 0 1 1 1 1 1 0 2 2 1 1 1 1 0 1 0 0 2 2 0 0 2 0 0 0 1 2 1 1 0 0 0 0 1 1 0 0 0 0 0 0 0 1 0 1 2 0 0 2 2 1 0 1 0 0 0 0 1 1 1 1 1 0 0 1 1 1 0 2 1 0 2 0 0 2 0 0 2 1 2 0 2 0 0 0 0 0 0 1 2 1 1 0 1 0 2 0 2 0 0 2 1 2 0 0 2 2 0 1 1 0 0 1 1 1 0 0 0 0 0 0 0 2 0 0 0 0 1 2 0 0 0 2 2 0 0 0 0 0 1 1 1 0 0 0 0 0 0 2 0 0 0 0 1 0 1 0 1 2 0 0 0 1 0 0 0 0 1 1 0 0 1 1 0 2 0 1 0 2 2 0 1 0 0 0 1 0 2 0 1 0 0 1 1 1 0 1 1 1 2 0 2 0 1 1 1 1 0 2 1 0 0 0 1 1 2 2 0 0 0 0 0 1 0 0 0 1 1 1 0 1 0 0 0 2 1 0 2 1 0 0 2 1 0 1 0 1 1 0 0 0 1 0 2 0 0 0 0 2 0 0 1 1 1 0 1 1 0 0 1 0 1 0 0 0 1 1 0 0 2 0 0 1 0 0 0 0 0 1 0 1 0 2 0 2 0 1 1 1 1 2 1 0 0 0 0 2 0 0 2 2 1 0 2 0 1 0 1 1 0 1 1 0 0 0 2 0 1 2 0 2 0 1 0 0 0 0 0 2 0 0 0 1 1 0 1 2 2 1 0 1 1 1 0 1 0 0 1 1 1 0 0 2 2 0 0 0 0 1 1 2 1 0 2 0 0 0 0 1 0 0 0 2 2 0 0 0 2 0 1 1 1 0 0 2 0 0 0 1 1 0 0 0 0 0 0 2 1 0 1 1 0 1 0 1 1 1 0 0 1 0 2 1 2 2 0 0 0 0 0 0 0 1 1 2 0 0 1 2 1 1 0 0 2 0 2 0 0 0 0 0 1 0 0 0 0 1 1 0 0 1 1 1 2 1 2 0 0 0 0 0 0 0 0 0 0 0 0 1 1 0 1 1 0 0 1 0 0 0 1 0 1 1 0 2 1 0 0 2 0 2 0 0 0 0 0 0 0 0 1 0 2 2 0 0 1 1 1 2 1 0 2 0 2 0 1 0 0 0 1 0 2 1 2 2 0 2 0 1 0 2 0 1 1 0 0 0 0 1 1 1 0 2 1 0 0 2 0 0 0 2 1 0 0 0 1 0 1 2 2 2 2 2 0 1 1 1 0 0 0 0 1 1 0 1 0 1 1 0 1 0 2 2 2 0 2 0 0 0 0 1 0 1 0 0 0 0 1 0 1 0 0 0 0 0 1 0 0 0 0 0 2 0 1 1 0 0 1 1 0 0 1 0 0 0 0 0 1 1 0 1 1 2 2 0 2 1 2 0 0 1 2 0 2 1 1 1 0 0 0 0 0 0 0 1 2 1 0 1 1 1 0 2 1 2 0 1 1 1 0 0 0 0 0 1 0 0 1 1 1 1 0 0 0 2 0 0 1 1 1 0 0 1 1 1 1 2 0 2 0 1 1 2 0 2 0 2 2 0 0 0 0 2 2 0 0 1 0 0 0 0 0 1 0 1 1 0 0 0 2 0 0 1 0 0 0 0 0 0 0 0 1 0 0 1 1 0 0 0 0 1 0 1 1 1 2 0 1 1 1 1 0 1 0 0 0 1 0 1 1 1 1 0 0 1 0 2 0 1 0 2 0 0 1 1 0 0 1 0 1 1 2 0 2 0 1 1 0 1 0 1 1 1 0 1 0 0 1 2 0 0 0 0 1 1 0 0 2 1 0 0 0 2 1 2 2 0 0 0 2 0 2 1 0 0 2 0 0 0 0 0 2 0 0 0 0 0 0 0 1 0 0 1 1 0 0 0 0 1 0 0 0 0 0 2 0 0 0 0 0 0 0 0 1 0 0 0
106 0 0 1 0 0 2 1 1 1 2 0 0 0 0 0 0 0 1 0 2 0 1 0 2 0 0 0 1 1 2 1 1 1 2 0 2 0 0 0 2 2 0 0 0 0 0 0 1 1 1 0 1 1 0 1 1 1 1 0 2 2 0 2 1 1 1 1 2 0 0 2 1 2 1 2 1 0 1 0 0 1 1 0 1 0 0 1 1 2 0 1 1 1 1 0 0 0 0 2 0 1 0 1 1 2 2 1 1 1 0 2 0 0 0 0 0 0 0 2 2 0 1 0 0 0 0 0 0 0 0 0 0 0 0 0 0 0 0 0 0 2 0 0 0 0 0 0 0 2 0 0 0 0 1 1 0 0 0 1 1 1 1 1 1 2 1 0 0 2 2 1 0 2 2 0 0 0 0 2 2 2 0 2 2 1 1 2 2 1 1 1 1 0 1 0 1 0 0 0 0 1 0 0 2 2 2 0 0 2 2 1 1 0 0 2 0 2 0 0 2 1 0 0 0 0 0 0 0 0 0 0 0 1 1 0 0 2 0 0 0 0 2 1 0 1 1 0 0 0 0 0 0 0 0 0 0 0 0 0 0 0 0 1 0 0 0 0 2 0 0 2 1 1 1 1 0 2 1 0 0 2 2 1 0 0 0 1 0 2 0 0 0 1 0 1 0 2 0 2 2 0 2 0 1 0 0 0 2 2 1 2 2 1 2 0 2 0 1 1 2 0 1 0 1 0 1 2 2 0 1 2 1 0 0 1 1 1 0 1 0 0 2 0 1 1 1 0 1 1 2 0 1 0 0 0 1 1 0 2 0 2 1 0 1 1 0 2 2 0 0 0 1 1 0 0 2 1 1 0 1 1 0 0 0 1 0 1 1 1 1 1 0 0 2 1 1 0 1 0 1 2 0 2 0 2 0 0 0 1 1 1 1 0 1 2 1 0 0 0 0 1 0 0 1 2 0 0 1 0 0 0 0 0 1 0 0 1 1 1 1 0 1 1 1 2 1 1 1 0 0 1 0 2 2 2 2 1 2 1 0 0 1 0 0 1 1 2 0 0 1 1 0 0 0 0 0 1 0 0 2 0 0 1 0 0 0 1 0 0 0 0 1 2 2 0 1 0 0 0 0 1 2 0 2 0 0 1 2 0 0 2 1 0 0 0 1 0 1 2 1 1 0 0 0 1 0 0 1 2 0 0 0 0 1 0 2 1 2 2 2 2 1 0 0 0 0 0 2 0 0 0 0 2 2 0 0 0 0 1 0 0 0 0 0 0 1 2 2 2 0 1 0 0 0 0 1 1 2 1 2 1 2 0 0 2 1 0 1 1 1 0 1 0 0 0 0 1 0 0 1 1 1 0 0 0 1 1 0 1 1 0 0 0 0 0 0 0 0 0 1 0 1 1 0 1 1 2 0 0 0 2 0 1 0 0 1 2 1 1 1 0 0 2 0 0 2 1 2 2 0 1 0 1 1 1 0 1 1 0 0 0 2 0 1 2 0 2 1 0 1 0 0 0 0 1 1 1 1 1 0 0 0 2 2 2 1 0 0 0 0 0 0 0 0 0 0 2 0 1 0 1 1 1 2 0 1 2 2 0 0 0 0 0 0 0 0 0 0 0 1 0 1 0 0 1 1 0 0 0 1 0 0 0 0 0 2 1 0 1 1 1 0 0 0 0 1 0 0 0 0 0 1 0 1 0 0 1 1 0 1 0 2 1 0 0 1 1 1 1 1 1 1 1 1 1 0 2 1 2 1 1 2 1 2 0 0 2 0 2 0 2 0 1 0 1 0 0 1 2 0 1 1 1 1 2 2 0 1 1 0 0 0 0 0 0 1 0 1 1 0 1 0 1 0 1 0 1 0 1 0 1 0 1 0 0 1 0 0 0 1 0 0 0 0 0 0 1 0 0 2 0 0 0 2 0 0 0 0 0 0 0 0 1 0 0 1 1 2 0 0 0 1 0 0 2 0 0 2 2 1 0 1 0 0 1 0 0 2 0 0 0 0 2 2 0 2 0 0 1 0 0 0 1 1 1 0 1 0 1 1 0 0 0 1 1 1 0 2 0 1 1 0 2 0 2 1 1 0 0 0 0 0 1 1 0 0 0 2 2 0 0 0 1 1 0 1 0 0 1 2 1 1 0 0 0 1 0 0 0 0 0 0 0 1 0 0 0 1 1 0 0 0 0 1 0 0 1 1 0 0 0 0 2 0 0 1 0 0 0 0 0 0 0 1 0 0 0 1 0 1 2
107 1 0 0 0 0 0 1 1 1 1 0 1 1 1 0 0 0 0 1 1 0 0 0 2 0 1 0 1 2 1 1 1 2 1 1 1 1 0 0 2 1 0 0 0 0 1 0 1 1 1 0 1 2 0 0 1 1 1 0 0 2 0 2 1 1 1 1 2 1 1 1 2 2 2 2 0 1 1 0 2 2 2 1 1 0 0 0 0 2 0 0 1 1 0 0 0 1 0 1 1 2 1 1 0 0 1 0 0 2 0 2 0 1 0 1 0 0 0 2 2 0 2 2 2 2 2 0 0 0 1 0 0 1 0 0 0 0 0 0 2 0 2 0 2 0 1 0 0 1 0 0 1 1 2 0 0 0 0 0 0 1 0 2 1 1 1 1 1 1 0 0 0 2 2 0 0 0 1 1 1 1 0 2 1 1 1 1 0 1 0 0 2 1 1 1 2 0 0 0 0 1 1 1 1 1 1 1 1 0 0 2 2 0 0 2 0 1 1 1 1 1 1 0 0 2 2 0 0 0 1 1 0 0 0 0 1 0 0 1 0 0 2 2 0 0 0 0 0 0 0 0 0 0 0 0 0 1 1 1 1 1 0 2 0 0 0 0 2 1 0 2 0 0 1 0 0 2 2 2 2 2 2 2 0 0 2 1 0 2 0 2 0 1 0 1 0 1 0 0 1 0 1 1 0 0 0 2 1 1 0 1 1 1 2 0 2 0 1 1 1 1 2 0 1 0 1 1 0 1 0 2 0 0 0 0 0 1 0 1 0 1 0 1 0 1 1 0 0 0 2 0 2 0 0 0 1 1 0 0 0 0 0 0 0 0 1 2 2 0 1 1 0 2 1 1 1 1 1 0 0 0 0 0 1 0 0 0 0 0 0 0 0 1 2 1 1 1 1 1 1 1 0 0 0 0 1 1 0 1 1 1 0 0 1 1 0 0 0 0 0 0 1 2 0 0 1 0 0 0 0 0 1 1 1 0 0 1 1 0 2 0 1 1 1 1 0 0 1 1 1 0 0 1 2 1 2 0 0 0 1 1 0 1 0 1 1 2 0 0 0 0 0 0 0 1 0 2 2 1 1 1 0 1 1 2 1 1 0 0 2 1 0 1 0 0 1 2 0 0 2 0 0 2 0 2 2 1 0 2 0 0 0 0 0 0 2 0 1 1 0 2 2 0 1 2 1 1 0 1 1 1 0 0 1 0 2 2 1 1 1 1 0 0 0 0 0 1 1 1 1 1 0 2 2 0 0 1 0 0 0 1 0 1 1 0 1 1 1 1 0 1 1 0 0 1 2 1 2 1 2 0 1 1 0 1 1 0 1 1 1 0 1 0 0 1 1 0 0 0 0 2 0 0 1 0 0 1 0 2 0 0 0 1 0 2 0 0 0 0 1 0 0 0 0 0 2 2 0 0 1 1 1 2 1 1 2 0 2 0 1 1 0 1 0 0 1 0 1 1 0 1 0 0 0 2 0 1 1 0 0 0 0 1 0 1 2 2 1 0 1 0 1 1 1 2 0 1 0 0 1 0 0 1 1 1 1 0 1 2 2 0 0 1 0 1 0 2 0 2 1 1 0 2 2 0 0 1 1 1 0 0 0 0 0 0 0 2 0 1 0 0 1 0 1 0 1 0 0 0 1 0 0 0 0 1 0 0 0 0 0 0 0 0 0 1 2 1 0 0 0 0 1 0 0 1 0 0 2 1 0 0 2 0 0 0 2 0 2 2 0 0 1 1 1 1 0 1 1 0 1 2 1 0 1 0 0 1 1 1 1 1 0 2 0 2 0 1 1 0 0 0 2 2 2 0 1 0 1 1 0 0 0 0 2 1 1 1 1 1 1 2 0 2 0 1 1 1 0 1 1 0 1 1 0 0 0 1 1 0 0 0 0 0 0 0 0 1 0 0 2 0 0 0 1 0 1 0 0 1 1 1 0 0 0 1 0 0 1 1 1 0 2 0 0 2 1 2 2 1 1 1 2 0 0 0 0 1 1 0 1 1 1 1 2 0 2 0 0 0 0 1 1 1 1 2 0 0 1 1 1 0 1 0 2 2 2 1 0 0 0 0 1 2 1 1 0 1 0 0 0 0 0 2 0 0 0 1 2 0 0 0 0 1 0 0 1 1 0 1 2 0 1 0 1 0 1 0 0 0 2 0 0 0 1 1 1 0 2 2 0 0 0 0 0 2 0 0 0 0 0 0 0 1 0 0 0 0 0 1 0 0 0 1 1 0 0 0 0 0 1 1
108 0 0 2 1 0 2 2 2 0 0 1 0 0 0 0 0 0 0 0 2 0 0 0 2 0 1 2 0 0 2 0 1 1 1 0 2 0 0 0 1 1 0 0 1 0 1 0 0 1 1 0 0 0 2 0 2 0 0 1 1 2 0 2 1 0 2 0 1 0 0 1 2 2 2 2 0 0 1 1 0 2 2 1 1 0 0 0 0 2 0 0 2 2 0 0 2 0 0 0 0 2 0 0 2 2 2 1 1 1 0 2 0 1 0 1 0 0 0 2 2 0 1 1 2 1 1 1 0 1 1 0 0 0 0 0 0 0 0 0 0 2 0 0 0 0 0 0 0 1 0 0 0 0 0 1 1 0 1 0 1 1 1 1 1 2 0 0 1 1 1 0 1 1 0 1 0 0 0 1 1 1 0 0 0 0 0 0 0 2 0 0 1 0 1 0 1 0 0 1 0 0 0 0 2 0 0 1 1 0 0 2 1 1 0 2 0 0 2 2 0 0 1 0 0 0 0 0 0 0 0 0 0 0 0 0 0 1 1 1 0 0 2 1 0 0 0 0 0 0 0 0 0 0 0 0 0 1 1 1 1 1 0 1 0 0 0 0 2 0 0 2 0 1 0 1 0 1 1 0 0 1 1 1 0 0 1 0 0 1 1 1 0 2 2 0 1 0 0 0 0 0 2 0 0 0 0 2 0 0 0 1 1 1 2 0 1 0 0 0 2 1 1 1 2 0 0 1 1 0 2 1 1 0 0 0 0 1 0 0 0 1 2 2 0 1 1 0 1 2 0 1 2 1 1 0 1 1 0 1 0 1 2 0 2 1 0 2 2 0 0 0 1 2 0 0 1 1 0 0 1 1 0 0 0 1 0 0 0 0 0 0 0 0 2 0 1 0 1 1 1 1 0 0 0 0 2 1 0 2 0 0 0 0 0 0 0 0 0 0 0 1 1 1 0 0 2 0 0 0 0 0 0 1 1 0 0 2 0 1 1 0 1 1 0 2 0 2 0 0 0 1 0 2 0 0 0 2 2 1 0 1 1 0 0 1 1 2 0 0 1 1 0 0 1 1 1 1 2 0 1 1 0 1 1 2 1 0 0 2 0 0 0 1 1 0 0 1 1 0 0 1 1 1 1 1 2 2 2 1 0 2 1 0 0 1 1 0 2 2 0 2 0 0 0 1 0 1 0 1 1 1 0 0 0 0 1 0 1 1 1 1 0 0 0 0 0 2 0 2 1 1 0 1 1 2 0 1 0 2 0 0 0 0 0 0 1 1 1 1 0 1 0 0 1 0 1 0 1 0 1 0 1 0 0 0 2 0 0 1 0 0 2 0 0 2 2 1 0 0 1 0 0 0 0 2 2 0 0 0 0 0 0 1 1 1 1 0 0 0 0 0 0 0 0 0 1 1 0 0 2 2 1 2 1 1 2 1 1 1 0 1 0 1 1 0 2 1 1 1 1 1 0 2 0 2 0 1 1 0 0 0 0 2 0 0 1 2 1 1 0 1 0 0 0 2 0 1 1 1 1 0 0 2 2 2 1 2 0 0 2 0 0 0 0 0 0 2 0 1 0 1 0 2 1 0 1 1 1 0 0 0 1 0 0 1 0 1 1 0 0 0 1 0 1 0 1 0 1 1 2 1 0 0 1 1 1 0 1 1 0 0 0 0 0 0 0 1 0 1 0 1 1 0 0 1 0 0 1 1 0 0 2 1 0 0 1 0 2 1 1 0 0 1 1 0 0 1 1 2 1 1 2 0 2 0 2 2 1 2 0 1 1 1 0 0 1 2 0 2 0 0 1 1 1 1 0 0 0 2 0 0 0 0 2 0 0 1 1 2 1 1 0 2 0 1 0 2 0 2 0 2 2 0 0 1 0 1 1 0 0 0 1 1 0 0 1 1 0 0 2 0 0 0 1 1 0 0 0 1 0 1 0 0 1 0 2 0 1 1 0 0 1 0 0 1 0 0 1 1 2 0 0 0 0 2 0 1 0 0 1 1 0 2 2 0 2 0 0 1 0 1 1 1 1 2 0 0 0 1 0 1 0 0 1 2 2 1 1 1 0 2 0 0 0 1 0 1 0 0 1 0 0 1 0 0 0 0 0 0 0 0 0 2 0 0 1 0 0 1 1 0 2 0 0 0 0 1 1 1 1 1 0 0 1 0 0 1 2 1 1 0 0 0 0 0 0 1 1 0 0 0 0 1 0 0 0 0 0 1 0 0 0 0 1 1 0 0 0 0 1 1
109 1 0 2 0 0 1 1 1 1 1 1 0 0 0 0 0 1 1 1 0 1 1 0 2 0 0 2 0 1 2 1 1 1 1 1 1 1 0 0 0 0 0 0 0 0 0 0 1 1 0 0 1 1 1 1 1 0 1 1 0 1 1 1 0 0 1 0 2 0 0 0 2 2 1 2 1 0 1 1 1 2 2 0 1 0 0 1 0 2 0 0 2 2 0 0 0 0 0 1 0 2 0 0 1 0 2 1 1 1 1 2 1 1 1 1 1 0 1 1 1 1 2 2 2 2 2 0 0 0 0 0 0 0 0 0 0 0 0 0 0 2 0 0 2 0 1 0 0 1 0 0 0 0 0 0 0 0 0 0 0 2 1 1 0 1 0 0 1 1 1 0 1 1 0 1 0 1 0 0 0 0 0 1 0 0 1 0 0 2 0 0 2 2 0 1 1 0 0 0 1 1 0 0 2 2 2 1 0 0 1 1 2 0 0 2 0 1 0 0 2 1 0 0 0 1 0 1 1 0 0 0 0 0 0 0 0 2 0 0 0 0 2 2 0 0 0 0 0 0 0 0 2 1 0 0 0 0 0 0 0 0 0 1 0 0 0 0 2 1 0 1 1 1 2 1 0 0 0 0 0 1 1 2 0 0 1 1 0 2 0 1 0 2 1 0 0 2 0 0 0 0 2 0 1 0 0 2 0 2 0 2 1 2 1 0 1 0 0 0 2 1 1 0 0 0 0 2 1 2 1 1 1 0 0 0 0 1 0 1 1 1 1 0 1 0 1 0 1 0 0 0 1 0 1 1 1 0 0 2 0 2 2 0 1 1 0 2 0 2 2 2 0 2 1 1 1 2 0 0 0 1 0 0 1 0 0 0 0 0 0 1 0 1 1 1 1 0 0 0 0 0 0 0 0 0 1 1 0 2 0 0 0 0 0 1 0 0 0 0 1 0 1 0 1 2 1 0 1 1 0 0 0 2 0 0 0 1 1 1 2 0 2 0 1 1 0 0 1 0 0 0 0 2 1 0 1 2 2 2 1 1 0 0 1 2 0 1 0 1 0 1 1 1 1 0 1 2 1 0 1 1 0 0 0 2 0 0 1 0 1 1 0 1 1 0 1 1 1 0 0 1 1 1 1 1 1 1 1 1 0 2 1 0 0 1 0 0 1 1 1 1 1 1 0 1 0 1 0 1 1 0 0 0 0 0 2 1 2 2 0 1 0 2 2 0 0 1 1 1 1 1 0 2 1 1 0 1 0 1 0 0 0 0 0 0 1 1 1 1 0 1 0 0 1 0 1 1 1 1 1 0 0 0 0 0 0 0 1 1 0 0 0 0 0 0 0 0 0 0 0 2 1 0 0 2 2 0 0 1 1 0 0 1 1 1 1 0 1 0 0 0 0 1 0 1 0 2 0 0 1 1 1 2 2 0 1 0 1 1 0 0 0 2 0 0 2 2 1 1 0 1 0 1 0 1 0 1 1 0 0 0 1 0 0 2 1 2 0 1 1 0 0 0 0 2 0 0 0 1 1 0 0 0 2 2 0 0 0 1 1 0 0 0 0 0 1 2 0 2 0 0 1 0 2 0 2 1 2 1 0 0 0 0 0 0 0 1 1 0 1 0 1 0 1 1 0 0 0 0 1 0 1 0 1 0 0 0 0 0 0 0 1 1 0 0 1 0 0 0 0 0 1 1 0 1 0 0 2 0 0 0 2 0 1 0 0 0 2 1 0 0 1 1 1 0 0 0 1 2 0 0 1 0 1 1 1 2 0 2 0 2 0 1 0 1 0 0 0 0 1 0 2 2 2 1 2 0 0 2 0 0 1 1 1 0 0 0 1 2 2 2 0 1 0 1 0 1 1 2 1 2 1 2 0 0 0 1 1 0 0 1 0 0 0 0 0 1 0 1 1 0 0 0 2 0 0 2 0 0 0 0 0 1 1 0 1 1 2 1 0 0 0 1 0 2 0 0 1 0 0 0 1 0 0 1 1 2 0 0 0 2 1 1 1 1 0 0 0 0 0 1 1 1 2 1 1 0 0 0 0 1 0 0 0 2 2 1 1 0 0 1 0 0 1 2 1 1 0 0 1 0 0 1 0 0 0 1 1 0 0 0 2 2 2 0 1 1 0 0 2 1 1 0 1 1 1 0 0 0 2 0 0 0 0 2 0 0 1 0 0 0 0 0 0 2 0 0 0 0 0 0 0 1 0 0 0 0 1 1 0 0 1 0 1 0 0 0 1 0 1 1
110 0 0 1 0 0 0 2 2 1 1 0 0 1 1 0 0 0 0 1 1 1 1 1 1 0 0 0 1 1 0 1 1 1 1 2 1 1 0 0 1 1 1 0 0 1 0 0 1 1 1 0 0 0 2 2 0 0 0 0 1 2 0 2 0 2 0 0 0 0 0 1 1 2 0 2 2 0 0 1 1 2 1 1 2 0 0 0 0 2 0 0 0 2 0 1 1 2 0 2 2 2 1 1 0 0 2 0 1 1 0 1 0 2 1 2 0 0 1 1 1 0 0 0 0 0 0 0 1 0 1 0 0 0 0 0 0 0 1 0 1 1 0 0 1 0 0 0 2 2 0 0 0 0 0 0 0 1 2 0 1 2 1 1 1 1 0 1 1 0 1 2 2 0 2 1 0 1 0 0 0 1 1 2 2 1 1 1 0 0 0 1 1 0 1 0 1 0 0 0 0 0 0 1 2 1 1 0 0 0 1 1 1 0 0 2 1 0 1 1 1 1 0 1 0 0 0 0 0 2 0 0 1 1 1 1 0 2 0 0 0 0 1 1 0 0 0 0 0 0 0 0 0 1 0 0 0 1 0 0 0 0 0 0 0 0 0 0 2 1 0 1 1 2 0 0 0 1 1 0 0 0 2 0 1 0 0 1 0 2 0 0 0 1 0 0 0 2 0 2 2 0 2 0 0 0 0 2 0 2 0 2 1 1 1 0 2 0 0 0 1 1 1 1 2 0 0 1 1 1 1 1 0 0 0 0 0 1 0 1 1 1 1 1 0 0 2 1 1 2 1 1 2 0 0 0 0 0 1 1 1 2 0 0 0 0 1 0 2 0 0 0 0 1 1 1 1 1 1 0 0 1 0 0 0 2 2 0 0 0 0 0 2 0 2 2 0 0 1 2 1 1 0 1 0 1 1 1 0 2 0 0 0 0 0 2 2 0 0 0 0 0 1 2 0 1 2 0 1 0 1 0 0 1 0 1 1 1 1 0 2 0 0 0 0 1 0 1 1 1 1 2 0 1 1 0 1 1 2 1 1 2 0 1 1 1 1 2 0 0 0 0 1 1 2 0 1 2 1 1 2 0 0 0 0 1 0 1 1 0 0 0 0 2 1 0 0 1 1 0 0 1 1 1 1 1 1 1 0 2 0 0 1 1 0 1 0 1 1 2 0 2 2 1 0 2 1 0 0 1 0 0 0 0 1 0 1 1 2 2 2 2 0 0 1 0 0 2 0 2 1 1 1 2 2 0 0 1 1 0 1 0 0 0 0 0 2 1 1 1 0 1 0 0 0 0 1 0 0 0 1 0 0 0 0 0 0 1 0 2 0 0 0 0 0 0 0 1 0 0 1 1 1 2 0 0 1 0 0 2 2 0 0 1 1 1 0 0 0 0 0 0 0 0 0 1 1 1 0 0 0 1 1 2 2 1 2 1 1 1 1 0 2 2 0 0 2 1 2 2 0 1 0 1 0 1 0 0 1 0 0 0 1 1 0 1 1 2 0 0 2 0 0 0 0 1 1 0 1 1 2 1 1 1 0 1 1 2 0 0 0 2 0 0 0 0 0 1 0 2 0 1 0 0 1 0 1 2 2 1 0 0 0 0 0 0 0 1 0 0 1 0 1 0 0 0 0 0 1 0 0 0 0 1 1 1 2 0 0 0 0 0 1 1 0 0 2 1 0 0 0 0 1 1 0 0 0 0 1 0 0 1 2 0 0 0 0 0 2 2 0 0 0 0 0 0 0 2 1 1 1 0 1 1 2 1 1 2 1 2 0 1 0 0 0 0 0 0 0 2 0 0 0 1 0 1 1 0 1 1 0 0 0 0 2 0 0 0 1 1 1 1 0 2 0 1 1 2 0 2 0 2 2 0 0 0 0 1 1 0 0 0 0 0 0 0 0 1 0 0 1 0 0 0 2 0 0 0 0 0 0 0 0 0 1 1 1 0 1 1 0 0 1 0 0 2 1 0 1 1 2 0 2 0 1 1 0 1 0 0 1 2 1 1 2 1 1 0 0 0 0 0 0 2 2 1 0 0 0 1 1 2 1 0 1 1 1 0 2 0 0 2 0 2 1 0 1 2 0 1 0 0 0 1 1 0 0 2 2 0 0 0 1 0 0 0 0 0 0 1 2 1 2 0 0 0 0 1 1 1 1 1 1 0 2 0 1 0 0 0 0 0 0 0 1 1 0 2 2 0 0 0 0 0 0 0 0 0 1 1 0 0 0 0 0 0 0 1 1 1 0 1
111 0 0 2 0 1 2 1 1 0 0 0 0 0 0 0 0 0 0 0 2 0 0 0 2 0 2 2 0 0 2 2 0 2 1 0 2 2 0 0 0 0 0 0 1 1 1 0 2 0 0 0 1 2 1 0 1 0 0 0 1 1 1 1 0 0 1 0 0 0 0 0 1 2 1 2 1 0 1 0 0 2 1 2 2 0 0 0 0 2 0 0 0 2 0 0 0 1 0 2 1 2 1 1 0 0 2 0 0 2 0 0 0 1 0 1 0 0 0 1 1 1 2 2 0 0 0 0 1 0 1 0 0 0 0 0 0 0 0 0 0 2 0 0 1 0 0 0 0 0 0 0 0 1 0 1 0 0 2 1 1 1 2 0 1 2 0 0 1 1 1 0 0 2 1 1 0 0 1 0 0 1 0 1 1 0 1 1 0 0 0 1 1 1 0 0 1 0 0 0 0 0 0 2 2 0 0 1 1 0 2 0 0 1 0 2 0 1 2 2 0 1 1 1 0 1 1 1 1 1 1 1 1 0 0 0 0 1 1 1 0 0 2 1 0 0 0 0 0 0 0 0 0 0 0 0 0 1 1 0 0 0 0 2 0 0 0 0 1 0 0 2 0 2 0 1 0 2 1 1 1 2 2 1 1 0 1 1 0 2 0 1 0 2 1 0 1 1 1 2 1 0 0 2 0 0 0 1 1 2 0 2 1 1 2 0 2 0 0 0 2 2 0 2 1 0 0 1 1 1 2 0 0 0 0 0 0 2 1 1 0 2 0 1 0 1 1 1 1 2 0 0 0 0 0 2 1 1 0 2 0 2 1 0 1 0 0 2 2 0 0 0 0 2 0 0 2 1 1 1 1 1 0 0 1 1 1 0 0 1 1 1 0 1 1 1 1 0 0 0 0 0 1 1 1 0 0 1 0 1 1 1 0 0 0 2 2 0 0 0 0 1 2 2 0 0 1 0 1 0 0 0 1 0 1 0 0 0 1 1 1 0 2 0 1 1 1 1 0 0 0 0 0 2 0 0 0 2 2 2 2 2 1 1 0 0 2 1 0 1 1 1 1 1 2 0 0 1 2 1 1 1 0 0 1 1 1 1 1 0 0 0 0 2 0 0 0 1 1 0 0 1 2 0 2 0 1 0 0 1 0 2 0 1 1 0 0 0 1 1 0 2 2 1 1 2 0 1 0 1 1 1 0 0 1 0 1 1 1 1 1 1 0 1 1 0 0 1 1 1 0 0 0 1 2 0 1 0 1 0 1 0 1 0 0 1 1 1 0 0 0 2 0 0 1 0 2 1 1 1 2 0 0 0 0 0 1 0 1 2 0 0 0 0 0 1 1 0 0 0 0 2 0 2 0 0 0 0 0 1 1 0 0 0 1 0 0 0 0 0 0 0 0 0 0 1 1 1 0 0 1 2 0 2 1 2 2 0 2 0 1 1 0 1 1 0 2 2 1 1 0 2 0 0 0 2 0 0 2 0 0 0 2 1 1 1 0 2 0 0 1 0 0 1 0 2 0 1 2 2 1 0 0 0 0 0 1 1 1 1 2 0 0 0 0 0 1 2 0 1 1 1 0 1 1 0 1 2 2 0 0 0 0 0 0 0 0 1 0 0 0 0 0 0 2 0 0 0 1 1 1 1 0 0 2 0 0 1 0 1 0 0 0 0 0 0 0 1 0 0 0 0 0 0 0 0 0 1 2 0 1 1 2 0 2 0 1 1 1 2 0 0 2 0 0 0 0 0 1 0 1 1 1 0 1 1 1 2 1 2 0 1 1 1 1 0 0 1 0 2 0 0 1 2 1 0 1 0 0 1 1 1 0 0 2 0 0 0 2 2 2 2 0 2 0 2 1 1 0 2 0 2 1 1 0 1 0 1 1 0 1 0 0 0 0 0 1 0 0 0 1 0 0 0 1 0 0 0 0 1 0 2 0 0 0 0 1 0 2 0 0 0 1 1 0 0 0 0 2 1 2 0 1 0 0 1 1 1 0 0 0 1 0 1 1 0 1 0 0 1 0 1 0 0 1 2 0 0 0 0 0 0 1 0 1 1 1 0 0 0 0 0 1 1 0 1 1 0 1 0 1 0 0 1 0 0 0 1 2 1 0 0 0 1 0 1 2 0 0 1 2 1 0 0 2 0 2 1 0 0 2 0 0 0 2 0 1 0 2 0 0 1 0 0 0 1 0 0 0 0 0 0 0 2 0 0 2 0 0 0 0 0 0 0 0 1 0 0 1 0 0 0
112 1 0 2 1 0 1 1 1 1 2 0 0 0 0 0 0 0 2 1 1 1 1 1 1 1 2 2 1 1 2 1 2 1 0 2 0 2 0 0 0 0 2 0 0 1 0 0 0 1 1 0 2 2 0 1 1 0 1 1 1 1 1 2 0 0 1 0 0 0 0 1 2 2 2 2 0 0 1 1 0 2 2 1 1 0 0 1 0 1 0 0 1 2 1 0 0 0 0 1 0 2 0 1 1 2 2 0 0 2 1 1 1 2 1 2 1 1 0 1 1 0 0 0 0 0 0 1 0 1 2 0 1 1 0 0 1 0 0 0 0 2 0 0 1 0 1 0 0 2 0 0 0 0 0 0 0 1 1 0 0 1 2 0 1 1 1 0 1 1 1 2 1 1 2 1 0 0 1 0 0 1 2 2 2 0 2 2 1 1 0 1 2 0 2 0 2 0 0 0 1 1 0 1 2 1 1 1 0 0 1 1 1 0 0 2 0 0 2 1 1 0 1 0 0 2 2 0 0 2 1 1 1 1 0 1 0 0 1 1 0 0 2 2 0 0 0 0 0 0 0 0 0 1 1 1 0 1 1 0 0 0 0 1 0 0 1 0 2 1 0 2 0 2 0 0 0 1 1 0 0 1 0 0 0 2 0 0 0 2 0 0 1 2 1 0 0 0 0 1 1 1 2 0 1 0 0 1 1 1 0 1 1 0 0 0 2 0 1 1 0 0 0 1 1 0 0 1 1 1 2 2 0 0 0 0 0 0 0 2 1 2 2 2 0 0 2 0 1 2 1 0 2 1 0 0 1 0 0 2 0 2 1 1 0 1 1 2 2 0 1 1 1 2 0 0 2 2 2 0 0 0 0 1 1 0 0 0 0 0 0 1 0 0 2 1 0 1 1 0 0 2 0 2 0 1 1 0 0 2 0 0 0 0 2 2 0 1 0 1 0 1 2 2 0 0 1 0 0 0 0 0 0 2 0 1 0 2 1 0 1 0 1 0 1 0 0 1 0 0 0 1 0 2 0 0 0 2 1 1 1 2 0 0 0 1 1 2 0 0 0 0 1 1 0 0 0 1 2 1 2 0 0 1 1 1 1 0 0 1 0 0 0 2 0 0 0 0 0 1 0 1 1 1 1 1 1 2 2 1 0 2 0 1 1 0 0 0 2 2 0 2 2 1 0 2 1 0 1 2 0 1 0 1 2 0 2 1 1 1 0 1 0 0 0 0 0 2 0 2 1 1 1 2 2 0 0 0 1 1 1 0 1 0 1 0 1 1 0 0 0 1 0 0 1 0 1 1 2 1 2 0 1 0 0 0 1 0 0 1 0 0 0 0 1 0 1 0 0 0 0 2 0 0 1 1 2 1 0 1 0 0 0 1 0 1 0 0 0 0 1 0 1 1 0 0 2 2 0 0 0 0 1 2 2 1 2 0 2 0 1 0 0 0 2 0 1 1 1 1 0 1 0 0 0 2 0 0 2 0 0 0 1 0 0 2 0 2 0 2 0 1 0 1 1 2 0 1 1 1 0 0 0 2 2 2 2 2 0 0 0 1 0 0 0 0 0 1 0 1 1 0 1 0 2 0 2 2 2 0 1 0 0 1 1 1 1 0 0 1 0 1 0 0 2 1 0 0 0 0 2 0 0 0 0 0 1 1 1 2 1 1 0 0 0 0 0 1 0 0 0 0 1 1 0 1 1 0 2 0 0 0 2 1 0 1 1 0 2 1 0 1 0 0 0 1 0 1 1 1 1 1 1 0 1 1 1 2 0 2 0 2 2 2 0 0 2 1 0 2 0 0 0 1 0 2 1 0 0 0 0 0 1 1 1 1 0 1 1 1 1 2 0 2 0 1 1 1 0 2 1 1 1 0 0 2 0 1 2 1 1 1 0 0 0 0 0 1 0 0 2 0 0 0 2 0 0 0 0 0 0 1 2 0 0 2 0 1 1 0 0 0 1 0 0 1 0 1 1 1 2 0 1 0 0 0 0 0 2 0 0 1 1 1 2 0 2 0 1 1 0 0 0 1 1 1 1 1 0 0 0 1 0 0 1 1 2 1 2 0 0 2 0 2 0 1 1 1 0 1 0 1 0 2 0 0 0 0 1 1 0 0 2 2 1 2 2 1 0 1 2 1 1 1 0 0 2 0 0 0 1 1 0 0 1 0 1 1 1 0 0 0 0 1 0 0 0 0 0 0 0 0 0 2 0 0 1 0 0 0 1 1 0 0 1 0 0 0 1 0 0 0
113 0 0 1 1 1 2 2 2 0 0 2 1 1 1 0 0 0 1 2 0 2 0 0 2 0 2 1 0 0 2 1 0 1 1 1 1 1 1 1 1 1 0 0 1 0 0 0 2 0 0 0 2 2 0 1 1 0 1 0 1 1 0 1 1 0 2 1 2 1 0 1 2 2 2 2 0 0 1 1 1 2 2 1 1 0 0 1 1 2 1 1 2 2 1 0 0 0 0 1 0 2 1 1 1 1 1 0 1 1 1 2 1 1 1 2 1 0 0 1 2 0 1 1 1 1 1 0 2 0 1 0 1 1 0 0 1 0 0 0 0 2 0 0 1 1 0 1 1 0 1 0 2 0 1 0 1 1 0 0 0 0 0 2 2 2 0 0 1 0 0 0 0 2 1 0 0 1 1 0 0 1 1 2 1 0 2 2 1 1 1 1 2 2 1 1 2 0 0 0 1 0 0 2 2 1 1 1 1 0 1 1 1 0 0 2 1 1 2 1 1 0 0 0 0 1 1 0 0 1 1 1 0 0 0 0 0 1 1 1 0 0 2 1 0 0 0 0 0 0 0 0 0 0 0 0 0 1 0 0 0 0 0 1 1 1 0 1 2 0 1 1 0 2 1 1 0 1 1 0 0 1 2 0 0 1 0 1 0 2 0 0 1 1 1 0 0 0 0 0 1 0 2 0 0 1 1 2 1 1 0 1 2 1 1 0 2 0 1 1 1 1 1 1 0 0 0 1 1 1 2 0 1 0 0 0 0 1 0 0 0 1 0 2 0 0 2 0 1 1 0 0 2 0 1 0 0 0 0 2 0 2 2 0 2 0 1 2 0 2 2 2 1 2 0 0 1 1 0 0 0 2 0 0 1 0 0 0 0 0 0 0 1 1 2 2 2 1 1 1 1 1 0 2 1 1 0 1 0 2 0 1 0 0 0 2 1 1 0 1 0 2 0 0 2 2 1 2 2 0 0 1 0 1 1 1 0 1 1 0 1 0 1 2 0 2 0 2 0 1 1 0 0 2 2 2 2 1 1 1 1 1 0 1 0 1 1 1 0 1 0 1 0 0 1 0 0 2 1 0 1 0 0 0 0 0 0 1 1 0 1 0 0 1 1 0 1 0 0 2 0 0 1 1 1 1 2 0 0 0 0 2 0 2 0 0 0 0 1 1 1 1 2 0 1 1 1 1 1 1 1 1 0 0 1 0 1 0 1 1 1 1 0 2 2 0 0 1 1 1 1 1 0 0 2 1 1 1 0 1 0 0 0 0 0 0 2 1 1 0 1 0 1 0 0 1 1 1 1 1 2 0 0 0 0 0 0 0 0 1 0 0 1 0 0 0 1 0 0 0 0 2 1 0 0 0 1 1 0 1 1 0 0 0 1 0 1 0 0 0 0 0 0 0 0 0 2 2 0 0 1 1 0 1 2 0 2 0 1 1 1 0 1 1 0 0 1 1 2 2 0 2 0 2 0 2 1 1 1 1 1 0 2 1 1 1 2 2 0 1 1 0 0 0 0 1 1 1 2 2 0 0 0 2 2 2 1 0 1 2 2 0 0 1 0 0 0 1 0 1 0 0 0 1 1 0 0 1 2 1 0 0 0 0 0 1 0 1 0 0 0 0 0 0 2 1 0 1 1 1 2 0 0 0 1 1 1 0 1 1 0 0 0 0 0 0 2 0 0 0 0 0 1 0 0 2 1 0 0 0 0 0 2 0 0 1 1 0 2 2 0 0 1 0 0 0 0 0 0 0 2 2 2 1 2 0 0 1 0 1 1 2 1 2 0 1 1 1 0 1 0 0 1 2 1 1 1 1 1 0 0 0 0 0 2 0 0 0 1 1 1 1 1 2 0 0 0 1 0 1 1 0 1 1 0 1 0 0 1 0 1 1 0 0 0 0 1 0 0 0 2 0 0 0 2 0 1 0 0 0 0 0 1 0 0 0 1 1 1 1 0 0 1 0 0 2 0 0 2 2 2 0 2 1 1 1 1 1 1 0 1 2 0 2 2 1 2 0 0 0 0 1 1 1 2 1 1 1 0 0 0 1 0 1 1 1 1 0 2 0 1 1 0 0 0 0 0 0 0 0 0 0 0 1 1 0 0 1 1 0 0 1 0 0 0 0 2 2 0 0 2 0 1 0 1 0 1 1 0 0 2 0 0 2 0 0 2 0 1 0 1 0 0 0 1 1 1 1 1 0 0 0 0 1 0 1 1 0 1 0 0 0 0 2 1 0 0 0 1 0 1 2
114 1 0 2 1 0 2 2 2 1 1 1 1 1 1 0 0 0 1 1 1 0 0 0 2 0 2 1 1 1 2 0 0 0 2 0 2 1 0 0 2 2 0 0 0 0 1 0 0 2 1 0 1 2 0 2 0 0 0 0 2 2 1 2 0 1 1 0 0 0 0 1 0 2 0 2 2 0 1 0 1 1 2 0 0 0 0 0 0 1 0 0 1 1 0 0 1 1 0 1 1 2 0 0 1 1 2 0 1 1 0 1 1 1 0 0 0 0 0 0 1 2 1 1 0 0 0 0 1 0 0 0 0 0 0 0 0 0 0 0 1 1 0 0 0 0 0 0 1 1 0 0 0 0 0 0 1 1 0 1 2 2 2 0 1 2 1 2 1 2 2 0 1 1 2 0 0 0 0 0 0 0 1 2 1 0 2 0 0 1 0 0 0 1 0 1 2 0 0 0 0 0 0 0 2 2 2 0 1 0 2 0 0 0 0 2 1 0 2 1 1 2 0 0 0 0 0 0 0 1 0 0 1 1 0 0 0 2 0 0 0 1 2 1 0 0 0 0 0 0 0 1 0 0 0 0 0 0 0 0 0 0 0 0 0 0 2 0 2 1 0 2 1 2 0 0 0 1 1 0 0 1 1 1 0 1 1 0 0 2 0 1 0 2 1 1 1 0 0 1 1 1 2 0 0 0 0 1 1 0 0 1 1 1 0 0 2 0 0 0 1 1 1 1 1 0 0 1 1 0 1 2 1 1 0 0 0 0 0 0 0 1 1 2 0 1 1 1 1 2 0 1 1 1 0 1 0 1 1 1 1 2 2 0 2 2 0 1 1 1 1 1 0 2 0 0 1 1 1 1 0 0 0 0 0 2 1 0 0 0 0 0 0 0 1 0 0 0 0 0 0 0 0 0 0 0 1 1 0 2 0 0 1 1 1 1 0 0 0 0 0 2 0 0 1 2 0 0 1 0 1 0 2 0 2 0 0 0 0 0 2 0 0 1 1 2 1 1 1 0 0 1 0 1 2 1 2 2 2 2 2 1 0 1 0 2 0 2 0 0 1 1 2 2 1 0 1 2 2 0 0 1 0 0 0 1 0 1 0 0 1 1 0 2 1 0 0 1 1 1 0 1 1 0 2 0 1 2 1 0 0 2 1 0 1 0 1 1 1 1 1 2 1 0 0 1 0 0 1 2 0 0 0 0 0 0 1 0 1 1 0 2 0 0 0 0 0 1 1 2 1 1 1 1 2 0 1 0 1 0 1 0 1 0 0 1 0 1 0 0 0 2 0 0 1 0 1 1 1 1 1 0 2 0 1 0 1 0 0 0 0 0 1 0 1 0 1 0 0 0 0 1 1 0 0 1 1 0 0 0 0 0 0 0 0 0 1 0 1 0 0 0 0 0 0 1 1 1 0 0 2 2 0 2 1 0 2 1 1 1 1 0 1 1 1 0 2 1 0 0 0 2 0 1 0 2 0 1 0 0 0 0 1 0 0 2 2 2 0 1 0 1 0 0 2 2 0 1 1 1 0 0 0 2 2 2 1 2 0 0 2 0 0 0 1 0 0 2 0 1 0 0 1 0 1 0 2 2 2 0 1 1 0 0 0 1 0 0 0 0 1 0 1 0 1 1 1 0 1 1 2 1 0 0 1 1 1 0 1 1 0 0 1 1 0 0 1 1 0 1 1 1 2 0 0 1 1 0 1 0 0 0 2 0 0 0 1 0 1 1 1 0 0 1 0 0 0 2 2 2 0 0 1 1 2 1 1 2 1 2 0 1 1 2 1 1 0 1 0 1 0 0 1 2 1 1 1 0 0 1 0 0 0 0 2 0 0 0 2 2 2 2 0 2 0 1 1 2 0 2 0 2 2 0 0 0 0 0 1 1 1 1 0 0 0 0 1 2 0 1 1 1 0 0 1 0 0 0 0 0 0 2 0 0 0 0 0 1 1 1 0 0 1 0 0 1 0 1 1 0 0 1 2 0 0 0 0 2 0 0 0 0 1 2 2 0 2 0 0 0 0 2 0 1 2 0 1 1 0 0 0 1 0 0 0 2 2 1 1 1 0 2 1 1 0 0 2 1 1 0 2 0 0 1 0 0 0 1 1 1 0 1 2 2 1 0 0 0 0 0 2 1 1 0 1 0 1 1 0 0 2 0 0 0 1 0 1 0 2 0 0 0 0 0 0 0 0 1 1 0 0 0 0 2 0 0 1 0 0 0 0 0 0 1 1 0 0 0 0 0 0 0
115 1 1 2 0 0 1 0 2 0 0 1 1 1 1 0 0 0 0 0 2 0 0 1 1 1 1 2 0 0 2 1 0 0 2 1 1 1 0 0 1 1 1 0 0 0 2 0 2 0 0 0 0 0 2 1 1 0 1 1 0 1 0 1 0 1 1 0 1 0 0 2 2 2 2 2 0 0 0 1 1 2 1 0 1 0 0 0 0 2 0 0 1 2 0 0 1 1 0 2 1 1 0 0 1 1 1 0 0 1 1 2 0 0 1 1 1 0 2 0 0 1 1 1 1 1 1 0 1 0 0 0 0 1 0 0 0 1 0 0 2 0 2 0 2 0 1 0 1 1 0 0 0 0 0 0 0 1 0 1 2 2 0 1 0 1 0 1 0 2 1 0 1 1 0 1 0 0 0 0 0 0 0 2 1 1 1 1 1 0 1 1 1 1 1 0 0 0 0 0 2 0 1 1 1 1 1 0 0 0 1 1 2 0 0 2 1 0 2 1 1 2 0 1 0 1 1 2 2 0 0 0 0 0 0 0 0 2 0 0 0 1 2 2 0 0 0 0 0 0 0 1 0 1 0 0 1 1 0 0 0 0 0 0 0 0 0 0 1 1 0 1 0 2 0 1 1 2 1 0 0 1 2 1 0 1 1 1 0 1 1 1 0 0 0 0 0 2 2 2 0 0 1 1 0 0 0 2 2 2 1 2 2 2 2 0 1 0 2 2 0 0 2 1 0 0 0 1 0 0 0 2 1 0 0 0 0 2 1 0 1 2 2 2 0 0 1 0 0 1 2 0 2 1 0 0 1 0 0 1 0 2 1 0 0 2 0 1 2 0 0 0 1 2 0 1 1 0 1 0 0 2 0 0 0 1 1 0 0 0 0 0 0 0 1 0 0 0 0 0 0 0 0 2 0 2 0 2 0 2 0 1 0 0 1 1 0 0 0 0 0 0 0 0 0 1 0 0 1 0 0 0 0 1 0 1 0 0 0 0 1 0 2 1 1 2 0 1 0 0 0 1 0 2 2 2 2 2 2 2 2 1 0 1 0 1 1 2 0 0 0 0 0 0 2 0 1 2 0 0 0 0 0 2 2 2 2 2 0 0 0 0 0 1 1 0 0 2 2 0 0 0 1 1 1 1 1 1 0 2 0 0 1 1 0 0 1 0 0 1 1 1 2 1 0 2 1 1 0 0 1 0 0 1 1 0 1 2 2 2 0 1 0 1 1 1 0 1 1 1 1 1 1 2 1 1 0 0 1 1 1 0 1 1 1 0 1 1 1 1 0 2 0 0 0 0 0 0 2 0 2 0 2 0 1 0 2 0 0 1 0 0 1 0 0 0 0 0 0 0 0 2 0 1 0 0 0 1 0 1 0 0 0 0 1 0 1 0 0 1 0 1 0 0 0 0 2 1 0 0 1 2 0 2 1 0 2 0 2 0 1 1 0 0 2 0 2 1 1 1 0 1 1 2 1 2 0 1 2 0 0 0 2 0 0 2 2 2 0 1 1 0 0 0 0 1 2 0 0 0 0 0 1 1 1 2 1 1 0 0 1 0 0 0 0 0 0 2 0 0 0 1 0 0 0 0 0 2 2 0 1 1 0 1 0 0 0 0 1 0 0 0 1 0 2 1 1 0 0 0 0 0 0 1 2 1 1 0 0 0 0 0 0 0 0 0 1 0 0 1 1 1 0 0 0 1 1 0 2 1 0 0 2 0 0 1 0 1 1 1 1 0 1 0 0 0 0 2 2 2 1 1 1 0 2 0 1 2 0 2 0 2 0 1 0 1 0 0 0 0 0 0 2 2 2 0 1 1 0 0 1 1 0 0 2 0 0 0 1 1 1 1 0 2 0 2 1 1 0 2 2 1 2 1 0 0 0 1 1 0 0 0 0 0 0 0 0 1 0 1 1 0 0 0 2 0 0 1 1 1 0 1 0 0 0 1 1 0 1 0 0 0 1 0 0 2 0 1 1 1 2 0 2 0 0 0 0 2 1 0 1 1 0 2 2 0 2 0 0 1 0 1 0 2 2 1 0 0 0 1 0 1 0 0 1 0 1 1 2 0 0 2 0 1 0 1 1 0 1 0 1 0 1 2 0 0 0 2 2 0 0 0 2 1 0 1 2 0 0 0 2 1 2 0 0 0 0 0 0 1 1 1 1 0 1 0 1 0 2 1 0 0 0 0 0 0 1 2 2 0 0 0 0 1 0 0 1 0 0 1 0 0 0 1 0 0 0 0 1 0 0 2
116 1 0 2 1 1 2 1 1 1 2 0 0 1 1 0 0 0 0 1 1 1 1 0 2 0 1 1 1 1 2 2 0 0 2 0 2 2 0 1 2 0 0 0 0 0 0 0 1 0 0 0 0 0 2 1 0 0 0 0 2 2 0 1 1 0 2 0 1 0 0 1 2 2 1 2 1 0 0 1 0 1 2 0 0 0 0 1 1 2 0 1 0 1 0 0 0 1 0 1 1 2 1 1 1 1 1 2 1 1 0 1 1 2 2 2 1 0 0 2 2 0 1 1 0 1 1 0 0 0 1 1 0 1 1 0 0 0 0 0 1 2 0 0 0 0 0 0 1 1 0 0 0 1 0 1 1 1 0 0 1 0 2 0 1 2 1 1 0 1 1 1 1 1 1 1 1 0 0 0 0 1 1 2 2 0 2 0 0 2 0 0 1 1 0 1 2 0 0 0 0 0 0 1 2 0 0 1 1 0 0 2 1 0 0 2 0 0 0 0 2 0 0 0 0 1 1 0 0 2 1 1 1 1 1 1 0 1 0 0 0 0 2 1 0 0 0 0 1 1 1 0 0 1 0 0 0 1 1 1 1 1 0 2 0 0 0 1 1 1 0 1 0 1 0 2 1 2 2 2 2 1 1 1 0 0 0 1 0 2 0 1 1 1 1 0 0 0 0 1 1 1 2 0 0 0 1 2 1 1 1 2 2 1 0 0 1 0 1 1 1 1 0 1 0 0 0 1 1 1 2 1 0 0 0 0 0 0 0 1 0 0 1 2 0 1 1 1 1 0 1 0 0 0 0 2 0 0 1 0 1 1 0 0 0 2 0 1 2 0 0 0 1 1 1 1 1 1 1 0 1 1 0 0 0 1 0 0 0 0 0 0 2 0 1 1 1 0 0 0 0 0 0 1 0 1 0 1 0 1 1 1 1 1 1 1 0 0 0 0 0 1 1 0 2 1 0 0 1 0 1 0 1 0 1 0 0 1 1 0 1 0 0 0 1 2 0 0 1 0 0 0 0 1 2 1 2 1 1 1 0 0 0 0 0 2 0 2 1 0 1 1 0 0 2 0 2 2 2 1 1 0 0 1 0 1 0 0 1 0 1 1 0 1 1 0 0 1 0 1 1 1 1 1 1 1 1 1 0 2 0 0 0 0 1 0 0 0 0 1 1 2 2 1 0 1 0 0 0 1 0 1 0 0 1 0 2 1 1 1 0 1 0 1 1 0 0 2 0 2 1 1 1 2 1 1 0 0 1 0 1 0 1 0 0 1 0 1 1 1 1 1 0 0 0 0 1 1 1 1 2 0 1 0 0 0 0 0 0 1 1 1 0 0 1 0 1 0 0 0 0 1 1 1 0 1 2 2 0 2 0 0 0 0 1 0 0 0 1 0 1 0 0 0 1 0 2 2 0 0 0 0 1 1 2 0 2 0 2 0 2 1 0 1 0 0 2 2 2 2 0 1 0 1 0 2 0 0 1 0 0 0 0 0 1 2 1 2 0 1 1 0 0 0 2 2 0 0 1 1 0 0 0 1 1 1 1 1 0 1 1 0 1 0 0 0 0 2 0 2 0 0 0 0 1 0 2 1 1 0 0 0 1 0 0 0 0 1 0 0 0 0 1 0 2 1 1 0 1 1 1 1 0 1 1 1 0 1 0 1 0 0 0 0 0 0 2 1 0 1 0 1 0 0 0 2 0 1 2 0 1 1 2 0 0 0 0 0 2 2 0 0 1 0 0 0 0 0 0 1 1 1 1 0 2 1 0 2 1 2 0 1 1 2 0 1 1 0 0 2 0 0 1 2 1 1 1 0 1 1 0 0 0 0 2 0 0 0 2 2 2 2 0 2 0 2 1 1 0 1 0 1 2 0 0 1 1 1 1 0 0 1 0 0 1 1 1 1 0 1 1 0 0 0 1 0 1 0 0 0 0 1 1 0 0 2 0 1 0 1 0 0 0 0 0 0 0 1 2 1 1 0 1 1 1 2 0 1 0 1 1 2 1 1 2 0 2 0 0 1 0 1 1 0 2 0 0 1 0 0 0 0 1 0 1 1 1 2 2 0 0 2 0 1 1 2 2 2 0 2 0 0 0 1 1 0 0 1 2 1 0 0 2 1 0 0 2 1 0 0 1 0 1 0 1 0 1 1 1 0 2 0 0 0 2 0 0 0 0 0 0 0 0 0 0 1 0 1 1 0 0 0 0 0 1 0 1 0 1 0 0 0 0 0 0 0 0 0 1 0 1 2
117 0 0 0 0 0 0 2 2 1 1 0 0 1 1 0 0 0 0 0 2 0 0 0 2 0 2 1 0 1 2 0 1 1 2 0 2 1 0 0 2 2 0 0 1 0 0 0 2 1 0 0 1 0 1 1 0 1 1 2 0 0 0 2 1 0 2 0 1 1 1 2 2 2 2 2 0 0 2 0 1 2 1 0 1 0 0 0 0 2 0 1 0 2 0 1 0 0 0 1 0 2 0 0 1 1 2 1 1 1 1 2 0 1 0 1 0 0 0 1 2 1 2 2 1 1 1 2 0 1 0 1 0 0 1 0 0 0 0 0 0 2 1 0 1 0 0 0 0 0 0 0 0 0 0 0 1 0 0 0 1 1 2 0 1 2 1 0 2 1 0 0 0 2 2 2 1 0 0 0 0 0 0 2 2 2 0 1 0 1 0 0 1 0 1 0 2 1 0 0 0 0 1 2 2 1 1 0 0 0 1 1 0 0 0 2 0 0 0 1 1 1 1 0 0 1 1 0 0 2 0 0 1 1 1 1 1 2 0 0 0 1 2 1 0 1 1 0 0 0 0 0 0 0 0 0 0 0 0 0 0 0 0 0 0 0 0 0 2 1 1 1 0 2 0 0 0 2 2 0 0 1 2 0 1 1 1 1 0 2 0 2 0 2 1 0 0 0 0 2 1 0 1 1 0 0 0 2 2 2 1 2 2 2 1 1 2 1 1 1 0 0 1 0 1 0 1 1 1 0 2 2 2 0 0 0 0 1 0 1 1 1 1 1 0 1 1 1 1 2 1 1 1 1 0 1 1 0 1 1 1 2 0 0 0 2 0 2 2 0 0 0 0 2 1 1 1 1 1 0 1 1 0 0 0 0 0 0 0 0 1 1 1 0 2 0 0 0 0 0 0 0 0 1 1 0 0 1 0 2 0 0 0 0 1 2 1 0 0 0 1 0 1 0 1 1 1 1 1 1 0 1 0 2 0 1 0 0 1 1 2 0 2 0 2 1 1 1 1 0 0 0 0 1 1 0 1 0 0 1 1 0 1 0 0 1 1 2 0 0 1 1 1 1 2 0 0 2 1 0 1 1 0 1 1 1 1 1 1 1 0 0 0 0 1 0 1 1 1 1 0 1 2 0 2 0 1 2 1 0 0 2 1 1 1 0 0 0 1 0 0 2 1 0 1 1 0 1 0 1 1 0 0 0 1 0 2 0 1 1 1 1 1 1 1 0 1 0 2 0 0 0 1 2 2 0 1 0 2 0 1 0 0 0 0 0 1 1 1 0 1 1 0 0 1 0 1 2 2 2 2 0 1 0 0 0 1 1 0 2 1 1 0 0 0 0 0 0 0 0 0 2 0 0 1 0 1 2 0 2 0 0 0 1 2 0 0 0 0 1 1 0 0 0 0 2 0 1 0 0 0 0 1 2 2 0 2 0 2 0 0 1 0 0 1 0 2 1 1 1 0 1 0 1 0 2 0 0 1 0 0 0 2 0 1 2 2 2 1 0 0 2 0 0 0 1 1 0 1 1 0 1 0 2 2 2 1 0 0 2 0 1 0 0 0 0 0 2 0 2 1 0 1 0 0 0 1 2 2 0 2 0 0 0 0 0 0 0 1 0 0 0 1 0 1 0 0 0 1 1 1 1 0 0 1 0 1 0 1 1 0 0 0 0 0 0 0 0 0 0 0 0 2 1 0 2 1 2 2 0 2 1 1 0 1 0 0 0 2 2 0 1 1 0 0 1 1 1 1 1 1 2 0 0 0 1 0 2 2 2 0 0 1 2 0 1 1 0 0 1 0 0 0 2 0 2 2 1 1 0 0 0 2 2 0 0 0 2 1 1 0 1 0 1 0 1 0 1 1 1 1 1 2 0 0 0 0 2 1 0 0 0 0 0 0 0 0 1 0 0 2 0 0 1 1 0 0 1 0 1 0 0 0 0 0 1 2 0 2 2 0 0 0 1 0 1 0 1 1 1 1 1 0 0 0 2 0 2 0 0 0 0 0 2 1 0 1 0 0 0 0 2 0 1 1 1 1 0 0 1 0 0 1 0 1 1 1 0 2 0 2 0 0 0 0 1 0 2 0 0 0 1 0 2 0 0 0 2 2 0 0 0 0 1 0 2 2 1 0 2 2 0 0 0 1 0 1 1 0 1 1 1 0 0 0 0 1 0 0 0 0 0 0 0 0 1 0 0 0 0 0 0 0 2 1 2 2 0 1 0 1 0 0 0 0 0 0 0 1 0 0 0
118 0 0 2 0 0 2 2 2 0 0 1 1 1 0 0 0 0 0 1 1 0 1 0 2 0 0 1 1 1 1 2 2 2 0 1 1 1 1 1 0 0 0 0 0 0 0 0 0 0 0 0 0 1 1 1 1 0 0 1 0 2 0 2 0 1 1 0 0 0 0 1 2 2 1 2 0 0 2 0 1 2 2 1 1 2 0 1 0 2 0 1 1 0 0 1 0 2 0 2 1 2 1 1 0 0 2 2 2 0 0 2 2 2 2 2 2 0 1 1 1 0 1 1 1 1 1 0 2 0 1 0 0 1 0 0 0 1 0 0 1 2 0 0 1 0 0 1 2 1 1 0 0 0 1 1 1 0 0 0 0 1 1 1 0 2 0 1 1 1 1 1 1 1 1 1 0 0 0 0 0 0 0 2 2 2 0 0 0 1 0 0 2 0 2 0 2 0 0 0 0 1 1 1 1 0 1 1 1 0 1 1 0 0 0 2 0 1 1 0 2 0 1 0 0 2 2 0 0 1 0 0 0 0 0 0 0 2 0 0 0 0 2 2 0 0 0 0 0 0 0 0 0 0 0 0 0 0 0 0 0 0 0 0 0 0 1 0 1 0 0 2 0 2 0 1 0 2 2 1 1 1 2 1 0 0 0 1 0 2 0 1 0 1 1 0 1 2 0 2 2 0 2 0 0 0 0 1 1 1 0 1 1 1 0 0 1 1 0 0 1 2 1 2 1 0 0 1 0 1 2 0 1 1 0 0 0 2 0 1 1 1 2 2 0 0 2 0 1 1 1 0 1 0 0 1 0 2 0 0 0 0 2 0 2 0 1 2 2 0 0 0 1 2 1 0 2 1 0 0 1 1 0 0 0 0 0 0 0 2 2 2 1 0 1 0 0 1 0 0 0 0 0 2 0 2 0 0 0 2 0 0 0 0 1 2 0 0 1 0 0 1 0 0 0 1 1 1 2 0 0 1 0 1 0 1 0 1 0 0 2 0 1 0 1 1 0 0 1 0 0 0 0 2 1 1 1 1 1 0 1 2 0 0 0 1 1 2 0 0 1 1 2 2 1 1 0 2 1 1 1 1 0 0 0 1 0 1 0 2 0 0 1 2 1 0 0 1 1 0 0 1 1 0 1 1 1 1 1 0 0 2 2 0 0 0 1 1 0 1 1 2 1 0 0 1 0 0 1 2 0 1 0 0 1 0 2 1 1 1 0 1 0 0 0 0 0 1 1 1 0 0 0 2 2 0 0 1 1 1 0 0 0 2 2 0 2 2 0 0 0 1 1 0 0 1 1 1 1 1 1 0 1 0 2 0 0 0 1 1 0 0 1 0 0 0 1 1 0 0 1 1 1 0 1 0 0 1 0 1 2 2 0 0 0 1 1 0 2 0 0 0 0 0 0 2 0 1 0 0 0 1 1 2 1 1 2 1 2 0 1 1 0 2 0 0 1 0 2 1 0 2 1 1 1 2 0 0 2 0 0 0 2 0 0 2 1 1 1 1 0 1 0 0 1 2 1 1 0 0 0 1 0 0 2 2 0 1 1 1 2 0 0 0 0 0 1 2 0 2 0 0 1 1 2 0 1 1 1 1 1 0 0 0 1 2 0 1 2 0 0 0 0 1 0 1 1 0 1 1 1 1 0 0 1 1 1 0 1 1 0 0 1 1 0 0 1 1 0 1 1 1 1 0 0 2 0 0 2 1 0 0 2 0 0 0 1 2 0 2 0 0 0 0 0 0 0 1 1 1 1 2 0 0 1 1 1 1 0 1 0 1 1 2 1 1 1 1 0 1 0 0 1 2 1 1 1 1 0 0 0 0 0 0 2 0 0 2 1 2 1 2 0 2 0 2 2 1 0 2 1 1 2 1 0 0 0 1 2 1 0 0 0 0 0 0 0 0 0 0 2 0 0 0 2 0 0 0 0 0 0 1 0 0 0 1 0 0 2 0 0 0 2 0 0 2 0 0 1 1 2 0 2 1 1 1 1 1 1 0 1 2 1 1 1 0 1 0 0 0 0 1 0 1 2 1 0 0 2 2 2 1 0 1 1 1 1 2 2 1 0 1 0 1 1 0 0 0 0 1 0 0 0 1 1 0 0 2 2 0 0 1 1 1 0 1 1 0 0 0 2 0 0 0 2 0 2 1 0 0 1 1 0 0 1 0 1 0 1 0 0 0 0 1 0 0 0 1 1 0 0 0 0 1 0 0 0 0 0 1 0 0 0 0 0 0 0 0 1 1 0 1
119 1 0 2 0 1 1 0 1 1 1 0 1 1 0 0 0 0 0 0 2 0 0 1 1 0 1 2 0 0 2 1 0 1 1 1 1 2 0 0 0 0 0 0 0 0 0 0 2 0 0 0 0 1 1 2 0 0 0 1 1 1 0 2 0 1 0 1 1 0 0 1 1 2 0 2 2 0 1 1 1 2 2 1 1 0 0 1 0 2 0 0 1 2 1 0 0 2 0 2 1 2 1 1 1 1 2 0 1 1 0 0 0 2 0 2 0 0 1 1 1 0 2 2 1 1 1 1 0 2 2 1 0 0 1 0 1 0 0 0 1 2 1 0 0 0 0 0 2 2 0 1 0 1 0 0 0 1 1 0 0 1 2 0 1 2 1 2 0 2 2 2 2 0 2 2 2 1 0 1 1 2 0 1 1 0 1 2 1 1 1 1 2 1 1 0 1 1 0 0 1 0 0 2 2 1 1 1 1 0 1 1 1 0 0 2 0 0 1 0 2 0 0 0 1 0 0 0 0 1 0 0 0 0 0 0 0 2 0 0 0 1 1 1 0 0 0 0 0 0 0 1 0 0 0 0 1 0 0 1 0 1 0 0 0 0 0 1 1 0 1 2 0 2 0 0 0 1 1 1 1 2 2 0 2 0 0 1 0 2 0 1 0 2 1 1 0 1 0 2 2 0 2 0 0 0 1 1 2 2 2 2 2 1 1 0 2 0 0 0 2 2 2 2 1 0 0 1 0 0 1 2 2 0 0 0 0 2 1 0 1 2 1 1 0 0 2 0 1 1 2 0 2 0 0 0 0 0 0 2 0 2 0 0 0 1 0 2 2 0 0 0 0 2 1 0 1 2 0 0 0 0 0 0 1 1 1 0 0 0 0 0 1 0 1 0 0 0 0 0 0 0 0 0 0 0 1 0 0 2 0 0 0 0 1 2 1 0 0 0 0 1 0 0 1 1 0 0 2 0 1 0 0 2 0 1 0 1 0 1 1 0 2 0 1 1 0 1 0 0 0 1 0 2 0 0 0 0 1 0 0 1 1 0 0 1 1 2 0 0 0 0 2 2 1 1 0 2 2 2 2 1 0 2 2 2 2 1 0 0 1 1 0 1 1 0 1 1 1 1 0 1 1 1 1 1 1 0 0 1 0 1 0 0 0 0 0 0 1 1 0 2 2 0 0 1 0 0 0 2 0 2 0 0 1 0 1 0 1 1 0 1 1 0 0 0 0 0 2 0 1 1 0 2 1 2 0 0 0 0 1 0 1 1 1 1 1 2 2 0 2 1 0 0 2 0 2 1 2 1 2 0 1 0 0 0 0 0 0 1 0 0 0 0 2 0 0 1 0 0 1 1 0 0 0 2 2 0 0 1 0 0 0 1 0 1 0 0 0 2 0 1 0 0 0 0 2 2 0 0 0 1 1 1 2 0 2 0 2 0 2 2 0 0 1 0 2 1 1 0 1 2 0 1 0 2 0 0 2 0 0 0 1 0 0 2 1 2 0 0 2 0 0 0 1 2 1 0 2 2 1 1 2 1 1 2 1 1 0 1 1 0 1 1 2 0 0 1 0 1 1 0 0 2 2 0 0 1 1 0 0 0 0 1 0 0 0 0 1 0 0 0 0 0 1 0 0 0 2 1 1 0 0 0 0 0 1 0 0 0 0 0 1 1 1 0 1 1 0 1 1 1 0 1 0 1 0 1 2 0 1 1 2 0 0 0 1 1 1 0 1 0 1 1 1 1 1 0 0 0 2 2 0 0 0 2 1 1 1 1 1 1 1 1 0 0 0 1 1 1 1 0 1 2 1 1 1 0 0 1 1 1 0 0 2 1 1 0 1 2 1 1 0 2 0 0 0 1 0 1 0 1 1 0 0 0 0 1 1 0 1 1 0 0 1 1 1 1 1 0 1 0 0 0 2 0 0 0 0 0 0 0 0 0 1 0 2 0 1 1 0 0 0 1 0 2 0 1 2 0 0 0 2 0 0 0 0 1 1 0 0 1 1 1 1 0 1 0 0 1 0 0 1 0 2 1 0 1 0 1 1 1 0 0 1 1 1 0 2 1 1 1 0 0 0 1 0 1 0 0 0 0 0 2 0 0 0 0 1 1 0 0 1 0 1 1 2 0 0 0 2 0 1 0 1 0 0 1 1 2 0 2 1 0 1 1 2 0 1 0 0 1 0 0 0 0 1 1 1 0 0 0 0 1 0 1 2 0 0 0 0 0 0 0 0 1 0 0 1 0 0 0
120 0 0 0 0 0 0 1 1 1 1 0 1 2 2 0 0 1 1 2 0 1 0 0 2 0 1 2 0 0 1 1 1 1 1 1 1 0 0 0 1 1 0 1 0 0 1 0 1 0 0 0 1 2 0 1 0 0 1 0 1 2 0 2 1 1 1 1 2 0 0 2 2 1 1 1 0 0 0 2 0 2 2 1 1 0 0 0 0 2 0 0 1 2 0 0 0 1 0 1 0 2 1 1 1 1 2 2 2 0 0 2 0 1 0 1 0 0 0 1 1 1 1 1 0 0 1 0 1 0 0 1 0 0 0 0 0 0 0 0 0 2 0 0 0 0 0 0 0 1 0 0 0 2 1 0 0 1 0 0 2 1 1 1 2 1 1 1 1 0 0 0 1 1 0 1 1 1 0 1 1 2 0 2 2 0 2 1 0 1 0 1 2 1 2 0 1 0 0 0 1 0 0 1 2 2 2 0 1 0 1 1 0 0 0 2 1 0 0 0 2 1 0 0 0 1 1 0 0 1 0 0 0 1 1 1 1 2 0 0 0 0 2 2 0 0 0 0 0 0 0 0 0 0 0 0 1 1 1 0 0 0 0 1 0 0 1 1 2 1 0 1 0 1 0 0 0 1 1 0 0 2 0 0 0 2 0 0 0 2 0 1 0 1 1 0 1 0 1 2 1 1 1 1 0 0 0 2 1 1 0 2 2 1 1 0 2 0 0 0 1 2 0 1 1 0 0 0 0 0 2 1 2 1 1 1 0 0 0 0 0 0 2 1 1 1 2 0 0 1 0 0 1 0 0 1 1 1 0 1 0 1 2 0 2 0 1 2 1 1 1 1 0 2 1 1 1 2 1 0 0 0 0 0 1 0 0 0 0 1 1 1 1 1 2 2 2 1 1 1 1 1 0 1 0 1 0 2 0 1 1 0 0 0 1 2 1 0 0 0 0 0 2 0 2 2 0 2 2 1 0 0 0 2 0 1 0 0 0 0 2 0 2 1 1 1 0 2 0 0 0 1 0 2 1 1 1 1 1 1 1 1 0 1 0 0 2 1 0 0 0 2 0 0 1 0 1 1 1 0 2 0 0 1 1 1 1 0 2 0 0 0 0 0 0 0 0 1 0 0 1 1 1 1 1 0 1 0 0 1 0 2 1 0 1 0 0 1 1 1 1 2 0 0 0 0 0 0 0 2 0 1 0 0 0 0 1 0 1 1 0 2 0 1 1 1 0 2 0 2 2 2 0 2 2 0 0 0 1 0 1 0 0 0 0 0 1 2 2 0 2 0 0 0 0 0 1 2 2 2 2 0 1 0 0 0 1 0 0 1 0 0 1 0 2 0 1 1 0 0 1 1 1 0 0 1 0 1 0 1 0 0 0 0 2 0 0 0 2 0 0 0 0 0 0 1 1 2 0 0 1 1 1 2 1 1 2 0 2 0 0 1 0 1 0 0 2 2 0 1 0 2 0 1 0 2 0 0 0 0 0 0 1 0 0 2 1 2 0 0 2 0 0 0 0 2 0 0 0 0 1 0 0 2 2 2 2 0 1 2 2 0 0 0 0 0 0 2 0 1 0 1 0 0 0 0 1 1 2 1 1 0 0 0 0 0 0 1 0 0 0 0 0 0 2 1 0 0 0 0 0 0 0 0 0 0 0 0 0 0 0 0 0 0 0 0 0 0 0 0 0 0 1 0 0 2 0 0 1 0 0 0 2 1 0 0 0 0 2 1 1 0 1 0 0 0 0 1 1 1 2 2 1 0 2 1 1 2 0 2 0 2 1 2 0 1 1 1 1 1 1 0 0 2 0 0 2 0 0 0 1 1 0 0 2 0 0 2 0 1 1 1 0 2 0 0 0 1 0 2 1 1 2 1 0 1 0 0 1 0 0 0 0 0 0 0 0 1 0 0 1 0 0 0 1 0 0 0 0 0 0 2 0 1 0 1 0 0 2 0 0 0 1 0 0 2 0 0 1 2 2 0 2 0 0 0 1 1 1 0 0 1 0 2 2 0 2 0 0 0 0 2 1 1 2 1 1 1 0 2 1 1 0 0 0 2 2 1 0 0 0 0 0 0 1 1 0 0 0 0 0 0 1 2 0 0 0 1 1 0 0 0 1 1 1 1 1 2 1 1 2 0 0 0 2 0 2 0 1 1 1 1 1 0 1 1 2 0 0 0 0 0 0 1 0 0 0 1 2 1 1 1 0 2 0 1 1 0 1 0 1 0 0 1 0 0 0 0 1 1 1 1
121 1 0 0 1 0 1 1 1 1 2 1 1 1 1 0 0 0 1 0 2 0 1 1 1 1 2 1 0 0 1 0 1 1 1 0 2 2 0 0 0 0 1 0 0 1 0 0 1 1 1 0 1 1 0 1 0 0 0 0 1 2 0 2 1 1 1 0 1 1 2 1 2 2 1 2 0 1 1 0 2 2 2 1 1 0 0 0 0 1 0 0 0 2 0 0 0 0 0 2 0 2 0 0 1 0 2 0 0 2 0 1 0 1 0 2 0 0 0 2 2 0 1 1 1 1 1 1 0 1 1 1 1 2 1 1 0 0 0 0 0 2 0 0 2 0 1 0 0 1 0 0 0 1 0 0 0 0 1 0 2 1 2 0 0 1 0 0 1 0 0 0 1 1 1 0 0 1 0 0 0 0 0 1 1 1 0 0 0 1 0 0 1 0 1 1 1 0 0 0 0 1 0 1 2 2 2 1 0 0 1 1 1 0 0 2 0 1 1 1 1 1 0 0 1 1 1 0 0 1 0 0 0 0 0 0 0 2 0 0 0 1 2 1 0 0 0 0 0 0 0 0 0 0 1 1 0 0 0 1 1 1 0 0 0 0 0 0 2 0 1 2 1 2 0 0 0 2 2 0 0 1 2 1 0 1 0 0 0 2 0 2 0 1 2 0 1 1 1 1 1 0 1 1 0 1 1 2 0 0 0 0 2 0 1 0 2 0 0 0 1 1 1 1 0 0 1 0 0 1 2 1 0 0 0 1 0 1 0 0 0 0 2 2 1 0 1 0 0 1 0 0 1 0 1 1 1 0 0 2 0 2 2 0 1 0 0 1 1 1 1 1 1 1 1 1 2 2 1 0 1 0 0 0 0 1 0 0 0 1 1 1 1 0 2 0 0 0 0 0 0 0 0 1 0 1 0 0 0 1 1 0 0 0 0 1 0 0 0 0 1 0 0 2 0 0 2 2 2 2 0 1 0 2 0 1 0 0 0 0 1 0 1 0 2 0 0 1 0 0 0 1 0 2 1 1 1 1 1 1 1 1 0 0 0 2 0 2 0 0 1 1 0 0 1 0 1 1 1 0 2 0 0 2 2 2 2 1 0 1 0 0 1 1 1 0 1 1 1 1 0 1 1 1 1 1 1 0 0 0 0 1 0 1 0 0 0 1 1 2 1 2 2 0 0 2 1 0 2 2 0 0 0 0 0 0 1 0 1 1 0 1 0 0 0 1 0 0 2 1 0 0 0 1 2 1 0 0 0 0 0 1 2 0 0 2 0 2 0 0 0 0 0 0 0 0 1 1 2 1 2 0 0 0 0 0 0 0 0 0 0 0 1 0 1 0 0 1 1 0 0 1 0 0 0 0 0 0 0 0 0 0 0 1 1 1 0 0 1 0 0 0 1 1 0 0 1 0 0 0 1 1 1 1 1 1 2 0 2 0 1 1 0 1 1 0 2 1 2 2 1 2 0 1 0 1 0 1 2 0 0 0 2 0 1 2 1 2 0 1 1 0 0 0 1 1 1 1 1 1 1 0 0 2 2 2 1 0 0 2 2 0 0 0 1 0 0 2 0 2 1 0 0 0 1 0 1 2 2 0 2 0 0 1 0 0 0 0 0 0 0 0 1 0 1 0 0 0 0 0 0 0 0 0 0 0 0 1 0 1 1 1 0 0 0 1 1 1 0 0 0 0 1 0 0 1 0 0 1 0 0 0 2 0 0 1 1 1 1 2 0 0 0 2 2 0 0 2 2 2 1 1 2 0 1 2 0 1 0 1 1 2 1 1 1 0 0 0 0 0 0 0 1 2 1 1 2 0 1 1 0 0 1 1 0 0 1 1 0 0 0 0 0 2 0 0 0 0 0 2 2 0 2 2 0 0 0 0 1 0 1 1 0 1 0 0 1 1 0 0 1 0 0 0 2 0 0 0 0 0 0 2 0 0 0 0 0 0 2 0 0 0 0 1 0 2 0 1 1 1 2 0 2 0 0 0 0 2 0 0 0 0 0 1 2 0 2 0 0 0 0 1 0 2 2 0 1 0 0 1 1 1 1 0 1 1 1 0 1 1 1 1 1 1 1 2 0 1 0 1 0 0 1 2 0 0 1 0 1 1 0 0 0 1 0 1 2 0 0 0 2 0 1 0 2 0 1 1 1 1 1 1 0 0 0 1 2 0 2 1 0 0 0 0 0 0 0 0 0 1 1 0 0 2 0 0 1 0 0 0 0 0 0 2 1 0 0 0 1 0 1 1
122 1 0 1 1 0 2 1 2 1 1 0 1 1 1 0 0 0 1 2 0 1 1 0 2 0 0 1 0 1 2 0 0 1 1 0 2 1 0 0 0 0 0 0 0 0 0 0 2 0 0 0 1 1 0 2 0 0 0 0 0 1 0 0 0 0 2 0 1 1 1 2 2 2 1 2 1 0 1 0 0 1 2 1 1 1 0 1 0 2 0 0 2 1 1 1 0 2 0 2 2 2 1 1 1 1 1 0 2 2 0 0 1 1 1 1 1 0 2 0 0 0 1 1 1 1 1 2 0 1 0 0 0 0 0 0 0 0 0 0 1 1 0 0 1 0 0 0 0 0 0 1 0 0 0 1 0 0 2 0 1 2 1 1 0 1 0 1 1 1 0 0 0 2 1 1 1 2 0 1 0 0 0 2 1 0 2 0 0 1 0 1 2 0 1 0 0 0 0 0 1 0 0 2 2 0 0 0 1 0 1 1 2 0 0 2 1 0 2 0 2 1 0 0 1 1 1 0 0 0 0 0 1 0 0 0 0 2 0 0 0 0 2 2 0 0 0 0 0 0 0 1 0 1 1 1 0 0 0 0 0 0 0 2 0 0 0 0 2 1 0 2 0 2 0 0 0 2 2 1 2 1 2 2 0 0 2 2 0 1 1 1 0 2 2 0 1 1 0 1 0 1 2 0 1 0 0 1 1 2 0 2 1 1 0 0 1 1 1 1 0 0 0 2 0 0 1 1 1 1 1 2 0 0 1 1 0 2 0 0 0 1 0 2 0 0 2 0 0 2 0 0 1 0 0 1 0 1 0 1 0 1 1 0 1 1 0 2 2 0 0 0 0 2 0 0 1 1 1 0 0 1 0 0 0 1 2 0 0 0 0 0 0 0 2 0 0 0 1 1 1 1 0 1 0 0 1 0 0 1 1 1 0 0 0 2 0 0 1 0 0 2 1 1 0 0 1 0 1 0 0 0 1 0 0 0 0 2 1 1 2 0 1 1 0 1 0 2 0 0 0 2 0 1 1 0 1 1 1 1 1 1 1 1 0 1 1 2 0 0 0 0 0 0 1 0 1 1 2 0 1 1 0 1 0 2 0 0 1 0 1 1 0 1 0 0 1 1 1 0 0 1 2 0 2 0 1 1 0 2 0 1 0 2 0 0 0 0 0 1 1 2 1 0 0 1 0 0 0 2 0 1 0 0 0 0 0 0 1 1 0 1 0 1 1 0 0 0 2 0 0 0 1 2 2 0 0 0 0 0 0 1 0 0 0 0 0 1 0 1 0 1 1 0 0 1 1 0 0 0 1 0 2 0 1 1 1 1 0 2 0 0 1 0 0 1 1 0 0 0 0 2 0 1 0 1 0 0 1 0 0 0 0 0 1 0 0 0 0 0 0 0 0 0 1 0 2 1 0 0 1 1 1 1 2 0 2 0 2 0 1 1 0 1 1 0 1 2 0 0 0 1 0 1 0 1 0 0 2 0 0 0 0 0 1 2 1 2 1 1 0 0 0 0 0 2 0 0 0 1 2 0 0 0 0 0 1 0 0 2 2 0 0 0 0 1 1 2 0 2 1 1 0 0 1 0 0 2 2 0 0 0 0 1 0 1 0 1 1 0 0 0 0 0 2 0 0 0 0 0 0 0 0 1 1 1 1 1 1 2 0 0 0 0 0 0 0 1 0 0 0 0 1 1 0 1 0 0 1 0 0 0 2 0 0 0 0 1 0 2 0 0 0 1 1 0 0 0 0 0 2 2 1 0 0 2 0 1 0 1 1 2 0 0 0 0 0 0 0 1 0 0 0 2 0 2 1 0 1 1 0 0 0 0 2 0 0 1 1 1 1 1 0 1 0 1 0 1 0 1 0 1 2 1 0 0 0 0 0 0 0 0 0 0 0 0 0 0 0 0 2 0 0 0 2 0 0 0 0 0 0 2 0 0 0 0 0 0 1 1 1 0 1 1 0 2 0 1 2 2 2 0 2 0 0 0 1 1 1 1 0 2 0 1 2 1 1 0 0 0 0 2 0 2 2 0 0 1 0 0 0 0 0 0 0 1 1 2 2 0 0 2 0 1 0 1 0 1 0 1 0 0 0 1 1 0 1 0 0 0 0 0 1 2 0 0 0 0 0 0 2 1 2 0 0 0 0 2 1 1 1 1 0 1 1 0 0 2 2 0 0 0 1 1 0 1 0 1 1 0 0 0 0 1 0 0 1 0 0 1 0 0 0 0 1 0 0 0 2 0 0 0
123 0 0 0 0 1 1 1 1 0 0 1 0 0 0 0 0 1 1 1 1 0 0 1 1 0 0 1 1 1 1 2 0 0 2 0 2 2 1 1 0 0 0 0 0 0 1 0 1 1 0 0 0 1 1 1 0 0 0 1 0 1 0 2 0 1 1 0 1 0 0 0 1 2 1 2 1 0 1 0 1 1 2 1 1 0 0 0 0 2 0 0 1 1 0 0 0 2 0 2 1 2 1 1 1 1 1 1 1 0 0 2 1 2 1 2 1 0 1 1 1 0 2 2 2 2 2 0 0 0 2 0 0 0 0 0 0 0 0 0 0 2 1 0 1 0 1 0 0 1 0 0 0 0 0 0 0 2 2 1 2 0 2 0 0 2 0 2 0 0 0 0 0 2 0 0 0 1 0 1 1 1 1 2 2 0 2 1 1 1 0 0 1 0 1 0 1 0 0 0 1 0 0 1 2 2 1 0 0 0 1 2 0 0 0 2 0 1 0 0 2 1 0 1 0 0 0 1 1 0 0 0 0 1 1 0 0 1 1 1 0 1 2 1 0 0 0 0 0 0 0 0 0 1 0 0 0 0 0 0 0 0 0 0 0 0 0 0 2 0 1 1 1 2 0 0 0 2 2 0 0 1 2 0 0 1 0 2 0 2 0 0 1 2 2 0 1 0 1 1 0 0 2 0 1 0 1 2 0 0 0 0 1 1 2 0 2 0 1 1 1 2 1 2 0 0 1 0 0 1 2 2 1 0 0 0 0 2 0 1 1 1 1 2 0 1 1 0 1 0 2 0 1 2 0 0 1 0 0 1 0 1 1 0 1 1 0 2 1 1 1 1 2 1 2 0 2 1 0 0 0 2 0 0 0 1 1 0 0 0 0 0 1 0 2 2 2 2 1 1 1 1 0 2 1 0 0 1 0 1 1 1 1 0 2 2 0 0 0 0 2 0 0 0 1 0 1 1 2 0 0 1 0 1 0 1 0 1 1 0 0 0 1 0 1 1 0 1 0 0 0 1 0 1 2 1 2 1 2 1 0 0 0 0 0 1 1 2 0 0 1 1 2 2 0 1 0 1 1 0 2 0 0 2 1 1 1 0 1 0 1 1 1 0 0 0 0 2 2 0 0 0 2 0 2 1 2 1 1 0 0 2 0 0 1 0 0 1 1 2 1 2 2 0 1 2 1 0 0 1 0 1 0 0 0 0 2 1 1 1 0 1 0 0 0 0 0 1 1 1 0 0 0 0 2 0 2 0 1 0 1 0 0 0 0 0 1 1 1 0 1 0 1 0 0 1 0 0 2 0 2 0 1 0 0 0 0 0 1 2 0 0 1 1 1 0 1 1 0 0 1 1 0 2 0 0 1 1 1 1 0 0 1 2 0 2 0 0 0 0 2 0 0 0 0 1 1 0 0 0 2 2 0 2 1 1 2 1 2 0 1 1 0 1 1 0 2 0 0 0 0 0 1 1 1 2 0 0 2 0 0 0 0 0 1 2 1 2 0 0 1 1 0 1 1 1 1 1 0 0 0 0 0 0 2 2 0 1 0 1 1 0 0 0 1 1 0 2 0 2 1 1 0 1 1 0 1 2 2 0 1 1 0 1 0 0 0 2 1 0 0 0 0 0 2 1 1 0 1 1 1 1 0 0 1 1 2 0 1 1 0 0 0 0 0 0 0 0 0 1 1 1 1 1 0 2 1 0 2 1 0 0 2 0 0 2 0 0 2 2 0 0 0 0 0 0 0 0 0 0 2 2 0 1 1 0 0 2 1 2 0 1 1 2 0 1 0 1 0 2 0 0 0 2 0 2 2 0 2 0 0 0 1 1 0 0 0 0 1 2 2 1 0 2 0 2 1 1 0 2 0 2 1 1 1 0 0 0 2 0 1 0 0 0 0 0 0 2 0 1 1 0 0 0 1 0 1 0 0 0 1 1 2 0 0 0 1 0 1 1 0 0 2 0 0 2 0 1 2 1 0 1 1 0 1 1 0 1 1 0 0 0 1 1 2 0 2 0 0 1 0 1 1 1 2 0 1 0 0 1 0 1 0 0 0 2 2 0 1 0 0 1 0 0 1 1 1 1 0 0 0 0 0 1 0 0 1 0 2 1 0 0 1 2 1 0 1 0 0 0 2 0 0 1 1 0 2 0 0 1 0 1 0 0 2 0 0 1 1 0 0 0 0 0 0 0 1 2 2 0 0 0 0 1 0 0 2 0 0 1 0 0 0 0 0 0 1 0 1 1 1 1
124 0 0 2 0 0 0 1 1 1 2 0 0 0 0 0 0 1 1 0 2 0 1 0 2 0 0 0 0 1 2 0 1 1 2 0 2 1 0 0 2 2 0 0 0 0 0 0 2 0 0 0 1 1 1 1 1 0 0 1 0 1 0 2 0 1 0 0 2 2 1 2 1 2 1 2 1 0 0 0 2 2 2 2 2 0 0 0 0 2 0 0 1 2 2 0 0 2 0 2 2 2 1 1 0 0 2 1 0 2 1 1 1 1 1 2 1 0 0 0 2 2 1 1 0 0 0 1 0 1 1 1 1 1 1 0 1 0 0 0 1 2 1 0 1 0 0 0 1 1 0 0 2 0 1 0 1 1 0 0 2 0 0 2 0 0 0 1 0 1 1 1 0 2 2 1 0 0 0 0 1 1 0 1 1 0 1 0 0 2 0 0 1 0 1 0 1 0 0 0 1 1 0 1 2 2 2 1 1 0 2 2 0 0 0 2 1 1 0 1 1 2 1 1 0 1 1 1 1 1 1 1 0 0 0 0 0 2 0 0 0 0 2 2 0 0 0 0 0 0 0 1 0 0 0 0 1 1 0 0 0 0 0 1 0 0 0 1 1 0 0 1 0 2 0 1 0 1 1 1 1 2 2 1 1 0 2 2 0 2 0 0 0 2 2 0 0 1 0 0 0 0 2 0 0 0 0 2 0 0 0 1 2 2 2 0 2 1 0 0 1 1 1 1 1 0 1 1 0 0 1 2 2 0 0 0 0 1 0 1 1 1 0 1 0 2 0 0 1 1 2 0 2 0 0 0 1 0 0 1 0 1 0 0 0 2 0 1 2 0 0 0 0 2 0 0 1 2 1 0 0 0 0 1 1 0 1 0 0 0 0 0 1 0 2 1 1 0 1 1 1 1 0 1 0 1 0 0 0 2 0 0 0 1 1 1 0 0 0 0 0 2 1 1 1 1 2 0 1 0 1 0 0 2 0 1 0 2 1 0 1 0 2 0 1 2 1 0 1 0 0 0 0 2 1 0 1 2 1 1 1 1 0 0 1 2 0 1 0 1 0 1 1 1 1 0 0 2 2 1 1 0 1 2 0 1 0 0 0 0 2 2 0 2 2 0 1 1 0 0 1 1 1 1 1 2 2 2 1 1 0 1 0 2 0 0 0 0 2 1 1 2 2 0 1 2 1 0 1 1 0 0 0 1 1 0 2 1 1 1 0 1 0 0 1 1 0 0 2 0 0 0 0 1 2 0 1 1 2 0 2 0 1 0 0 1 1 2 1 0 1 0 1 0 0 1 1 1 1 1 2 0 0 0 0 0 0 0 0 0 1 1 0 0 0 0 0 0 0 0 0 2 0 0 0 0 2 1 0 2 1 1 0 0 2 0 0 0 0 0 1 0 0 0 0 0 2 1 0 0 0 0 0 1 2 0 2 1 2 0 1 0 0 1 1 0 2 0 1 0 0 2 0 0 0 1 0 1 1 0 0 0 0 0 1 2 2 2 1 1 0 2 1 0 1 2 0 0 0 0 2 0 1 0 1 1 1 1 0 0 1 0 0 1 1 1 0 1 0 0 0 0 0 0 1 0 1 2 2 1 0 0 0 1 0 1 0 1 0 0 0 0 1 0 2 1 1 0 0 0 1 0 0 0 1 1 1 0 1 1 0 0 1 1 0 0 1 0 0 0 0 0 1 0 0 1 0 0 2 0 0 0 2 1 0 1 0 1 1 1 1 1 1 0 0 0 0 1 1 1 2 2 1 0 1 2 0 1 0 1 1 2 1 2 0 1 1 1 1 0 0 0 1 1 1 1 1 0 1 1 0 0 0 0 1 0 1 0 1 1 1 2 0 2 0 0 0 2 0 2 0 2 2 2 0 0 0 2 1 0 0 0 0 0 0 0 0 0 0 0 2 0 0 0 1 0 1 0 1 0 0 2 0 0 0 1 1 1 2 1 0 0 0 0 0 1 0 2 2 2 2 0 1 1 1 1 0 2 0 0 0 2 0 2 1 0 1 0 0 0 1 1 0 2 2 0 1 0 1 1 0 2 1 0 2 0 1 0 2 1 1 1 0 1 0 0 1 1 0 0 0 0 0 1 0 0 1 1 2 1 0 0 1 1 1 1 1 0 0 0 2 0 0 0 2 1 2 2 0 0 2 0 0 0 1 1 1 0 2 0 0 1 0 0 0 1 1 2 2 0 0 0 0 1 0 0 0 0 0 1 0 0 1 1 2 0 0 1 2 0 1 1
125 1 0 0 1 0 1 1 1 1 2 0 0 2 1 1 1 0 0 0 2 0 0 1 1 0 1 2 1 1 2 2 1 1 1 0 2 2 0 1 1 0 1 0 0 1 0 0 1 1 0 0 1 2 0 2 0 0 0 1 0 2 0 2 1 1 1 0 2 1 0 2 1 2 1 2 1 1 0 0 2 2 1 1 2 0 0 0 0 2 0 0 0 1 1 0 0 0 0 2 0 2 1 1 0 0 2 1 1 1 0 2 2 2 2 2 2 0 1 1 1 1 2 2 1 1 1 1 0 0 0 0 0 0 1 0 1 0 0 0 1 1 0 0 1 0 0 0 0 1 0 0 0 0 0 2 1 1 0 0 2 2 2 0 0 2 1 1 0 2 2 2 0 2 2 0 0 0 0 0 0 1 0 2 1 1 1 0 0 2 0 0 2 1 2 0 2 0 0 0 0 0 0 2 2 0 0 0 0 1 2 1 1 0 0 2 0 0 0 1 1 1 0 0 0 0 0 0 0 1 0 0 0 0 0 0 0 2 0 0 0 0 2 2 0 0 0 0 0 0 0 0 0 0 0 0 0 0 0 0 0 0 0 1 0 0 0 0 1 0 0 1 0 2 0 0 0 2 2 1 1 1 2 0 0 0 2 2 0 2 0 1 0 2 2 0 2 0 0 2 1 0 2 0 0 0 1 2 1 1 0 2 1 2 1 1 2 0 1 1 1 1 0 0 1 0 0 2 1 0 1 1 1 0 0 0 0 1 0 0 0 1 1 2 0 1 1 0 1 0 0 0 2 1 0 0 1 0 1 1 1 1 0 0 0 0 1 2 0 2 2 2 1 2 0 2 2 1 1 0 1 0 0 0 0 0 0 1 1 1 2 2 0 0 2 0 0 1 1 1 1 1 1 0 0 0 1 1 1 1 0 2 0 0 1 2 1 1 0 1 0 1 0 1 0 0 1 1 2 2 0 1 0 1 1 1 0 2 1 2 1 0 2 1 0 1 0 2 0 0 0 2 0 2 2 1 2 1 1 1 1 1 0 1 0 1 1 2 0 1 1 2 1 1 1 1 1 1 0 0 2 0 0 2 1 1 1 0 1 0 2 2 0 2 0 0 0 1 1 1 0 1 2 0 2 1 1 0 0 1 0 2 1 1 0 0 1 2 0 2 2 2 2 1 0 2 0 0 0 2 0 1 0 0 1 0 0 1 1 1 1 1 1 0 0 0 0 1 1 1 1 1 0 1 2 0 1 0 0 0 0 0 1 0 0 0 2 1 1 1 0 2 1 0 0 2 2 0 2 0 2 0 0 0 0 0 0 0 2 2 0 0 0 0 0 0 0 1 0 0 1 1 0 0 0 0 0 1 0 0 1 0 0 0 2 0 0 0 0 0 0 0 1 1 0 0 2 0 0 0 0 0 2 2 2 1 2 0 1 1 0 1 0 1 0 0 2 2 0 0 1 2 0 0 0 2 0 0 1 1 0 1 1 0 1 2 1 2 1 1 0 1 1 0 0 2 0 1 0 1 0 0 0 1 1 1 2 0 0 1 1 0 0 0 0 0 1 1 0 1 0 0 1 0 0 0 1 1 1 0 1 0 0 0 0 0 0 2 1 0 0 0 1 0 0 1 0 0 0 0 0 0 0 1 1 1 2 0 2 2 0 0 0 0 0 1 1 2 0 0 0 0 0 0 0 1 0 0 1 0 0 0 2 0 0 0 2 1 1 2 0 0 2 0 0 0 0 0 0 0 2 2 1 1 2 1 0 2 0 2 0 2 1 2 0 1 1 1 0 1 0 0 0 1 0 1 1 0 1 1 0 0 0 0 1 0 1 1 0 0 0 0 0 2 0 1 1 1 0 1 0 1 1 1 0 0 0 0 0 0 1 0 0 1 0 0 1 0 0 0 2 0 0 0 1 0 1 0 1 0 0 2 1 0 0 0 1 0 1 2 1 0 1 0 0 2 0 0 2 2 1 0 2 0 0 0 0 2 1 0 1 1 0 1 2 0 2 0 0 0 0 1 0 2 2 1 0 0 0 1 0 2 0 0 1 1 2 2 1 1 0 2 0 2 1 1 1 0 0 2 1 0 0 2 0 0 0 1 2 1 0 0 1 2 0 1 1 0 0 0 1 0 1 0 1 0 1 0 0 1 1 1 0 0 1 1 1 1 1 0 0 0 0 0 1 0 0 0 0 0 0 0 0 1 0 0 1 0 0 0 0 0 0 0 0 0 0 0 0 1 0 1
126 0 0 2 1 1 2 2 2 0 1 1 0 0 0 0 0 0 0 0 2 0 0 0 2 0 0 2 0 0 2 0 1 1 1 0 2 1 0 0 1 1 0 0 0 1 0 0 2 1 0 0 1 1 1 1 0 0 0 0 0 0 1 2 0 2 0 0 2 0 0 1 2 1 0 1 1 0 1 0 0 1 1 1 2 0 1 0 0 2 0 0 2 1 0 0 0 0 0 2 0 2 0 0 1 0 2 0 0 2 0 0 0 0 0 1 0 0 1 1 1 0 1 1 1 1 1 1 0 0 1 0 0 0 1 0 0 0 0 0 0 2 0 0 0 0 0 0 0 1 0 0 0 0 0 0 0 0 0 2 2 0 1 1 2 1 0 1 0 2 2 2 0 2 1 0 0 0 0 1 1 1 0 2 1 0 2 2 0 0 1 1 1 1 1 0 0 0 0 0 1 0 1 1 1 1 1 0 2 0 2 0 1 1 0 2 1 0 1 0 2 1 0 0 0 0 0 0 0 1 0 0 0 0 0 0 0 2 0 0 0 0 2 2 0 0 0 0 0 0 0 0 1 1 0 0 1 0 0 1 0 1 0 2 0 0 0 0 2 1 0 2 0 2 1 1 0 1 1 0 0 1 1 0 0 0 0 0 0 2 0 0 0 2 2 0 1 2 0 1 1 0 2 0 0 0 0 2 2 2 0 1 2 1 1 0 2 1 0 0 1 1 0 0 0 0 0 2 2 2 2 0 0 0 0 0 0 2 1 2 0 1 2 1 1 1 1 1 1 1 1 0 1 1 1 0 2 0 0 1 0 1 1 0 1 1 0 1 1 1 1 1 0 2 1 1 1 1 1 0 1 1 0 0 0 1 1 0 0 0 0 0 1 0 2 1 1 1 1 1 1 1 0 0 0 0 0 0 1 0 1 1 0 0 0 1 1 0 0 0 1 0 0 1 2 2 1 1 1 1 0 1 1 1 1 1 0 0 0 0 1 0 1 2 0 1 0 1 0 2 0 1 0 2 2 1 2 1 1 1 2 2 1 0 0 1 1 2 0 0 2 2 0 0 2 0 1 2 0 0 2 0 0 1 1 2 1 0 0 1 0 0 1 1 1 0 1 1 1 0 0 1 2 0 2 0 1 1 0 2 0 1 1 1 0 0 0 1 0 1 1 2 2 2 0 2 0 0 0 1 0 1 0 0 1 0 2 1 2 2 2 2 0 0 0 0 0 1 1 1 0 0 1 2 1 1 0 0 1 1 1 0 0 1 1 0 2 1 0 0 0 0 0 0 1 0 1 2 2 2 2 0 0 0 0 0 0 0 0 1 0 0 0 0 1 0 0 1 0 0 1 1 0 1 0 0 0 1 0 1 0 0 0 0 2 0 0 0 0 0 2 0 0 1 0 0 0 1 0 0 2 2 1 0 2 0 2 0 1 1 0 0 0 0 2 0 1 1 1 1 0 2 0 1 0 1 0 1 1 0 0 0 1 1 0 1 1 1 1 0 1 1 1 0 0 2 0 1 1 1 0 0 0 2 1 2 1 0 0 2 1 1 0 0 0 0 1 2 0 1 1 0 0 0 0 0 0 2 2 1 0 0 0 0 0 0 0 1 1 0 1 0 1 1 1 0 1 0 0 0 1 0 1 0 1 1 1 1 0 1 1 1 0 0 0 0 1 0 0 1 1 1 2 0 0 1 1 0 2 0 0 0 2 0 0 1 1 1 1 2 0 1 1 1 1 0 0 2 2 2 0 0 2 0 1 2 0 1 0 1 1 2 1 2 0 1 1 1 0 2 0 0 1 2 1 0 0 0 1 1 0 0 0 0 0 0 2 1 1 2 2 2 0 1 0 1 0 1 0 1 0 1 1 0 0 0 0 1 0 0 0 0 0 0 0 0 0 1 0 0 2 1 0 0 2 0 0 1 0 0 0 1 0 0 0 1 1 0 1 1 0 0 1 0 0 2 1 1 2 0 0 1 2 0 0 0 0 1 0 0 2 2 1 1 1 0 1 0 0 0 0 1 0 1 1 1 0 1 0 1 1 2 0 1 1 1 1 1 1 1 1 1 0 2 0 2 1 1 0 0 0 1 0 1 0 0 0 2 2 0 0 0 1 0 0 1 1 0 0 0 2 0 1 0 0 0 0 0 0 0 1 1 1 0 2 1 1 0 1 0 0 0 0 0 0 2 0 0 1 1 1 1 0 1 1 0 0 0 0 0 0 0 1 0 1 0 0 0 0 1 1 1
127 1 0 1 0 0 0 2 2 1 1 1 0 0 0 0 0 0 1 0 2 0 0 0 2 0 1 0 1 2 2 1 0 0 1 1 1 0 0 0 1 1 0 1 0 0 0 0 2 0 0 0 0 0 2 1 1 0 0 0 2 2 0 2 1 0 2 0 1 1 2 2 2 2 2 2 0 1 2 0 1 2 2 1 1 0 0 0 0 1 0 0 1 0 0 1 0 0 0 0 0 2 1 1 0 1 2 0 1 1 0 1 0 2 1 2 1 0 0 2 2 0 1 1 0 0 0 1 0 1 0 1 0 0 0 0 0 0 0 0 1 2 0 0 0 1 0 0 1 2 0 0 2 0 1 0 0 2 0 1 1 0 2 0 1 2 0 0 2 0 0 0 1 1 1 1 0 0 0 2 2 2 0 2 1 0 2 1 0 0 0 1 1 0 1 0 2 0 0 0 0 0 0 1 2 1 1 0 0 0 2 0 1 0 0 2 0 0 1 2 0 0 0 1 0 1 1 0 0 2 0 0 0 1 1 0 0 2 0 0 0 0 2 1 0 1 1 0 0 0 0 1 0 0 0 0 1 1 1 0 0 0 0 1 0 0 0 0 2 1 0 2 0 0 1 1 0 2 2 1 1 2 1 1 0 0 0 2 0 2 0 0 0 2 2 0 1 1 0 1 1 0 2 0 0 0 0 2 1 2 1 2 1 2 0 0 1 0 0 0 1 1 0 0 2 0 0 1 1 1 2 1 1 1 0 1 1 2 1 1 0 0 1 2 1 0 2 1 1 2 1 1 2 0 0 0 1 1 0 2 0 2 1 1 0 0 1 1 2 0 0 0 0 2 0 1 1 0 1 0 0 2 0 0 1 0 1 0 0 0 0 0 0 1 2 1 1 1 0 1 1 0 0 1 0 0 1 1 0 0 2 0 0 0 1 1 0 0 0 0 1 0 1 1 1 0 1 0 1 0 1 0 0 2 0 1 0 1 1 0 1 0 1 1 1 2 0 1 0 0 0 1 0 2 2 2 2 1 1 1 1 2 1 0 0 0 2 2 0 0 1 0 1 1 1 1 1 1 2 0 1 0 0 1 1 2 1 0 1 1 0 0 0 2 2 0 0 1 1 1 0 0 1 1 1 1 2 0 0 1 0 2 2 0 0 0 0 1 0 1 1 2 0 0 0 1 0 1 1 1 1 0 1 0 0 0 1 1 1 1 0 0 0 0 0 0 0 1 1 1 0 0 1 2 1 1 0 0 2 0 2 0 0 0 0 0 2 0 0 0 0 2 0 0 0 0 0 1 1 1 2 0 0 0 0 0 0 1 0 1 0 0 0 0 1 0 0 0 0 0 0 2 0 1 0 0 0 1 0 1 0 0 1 2 0 2 0 0 0 0 1 0 0 0 0 2 0 1 0 0 1 2 0 2 2 0 2 0 1 1 0 0 0 1 1 0 2 1 0 0 0 1 0 1 1 1 0 2 1 0 0 0 1 0 1 2 2 2 0 1 0 1 0 0 0 2 1 0 2 2 1 1 0 2 2 2 1 0 0 1 1 0 1 0 1 0 0 1 0 0 0 0 0 1 2 0 1 1 1 1 1 0 0 0 0 1 0 1 0 0 0 0 0 0 2 2 0 0 0 0 1 0 0 0 0 1 2 0 1 1 0 0 0 0 1 1 1 0 0 0 0 0 1 0 0 1 0 0 1 0 0 0 1 0 1 0 0 0 2 1 0 0 1 2 1 0 0 2 2 1 2 2 2 0 2 1 0 1 1 1 1 1 1 2 0 1 1 1 0 1 0 0 0 1 0 1 2 1 0 0 1 1 1 1 1 0 0 0 1 1 1 2 0 2 0 0 0 1 0 2 0 2 2 0 0 1 0 0 0 0 0 0 0 0 1 1 1 0 0 0 2 0 0 0 2 0 0 0 1 1 0 1 0 0 1 0 1 0 1 1 0 0 1 1 0 0 0 2 2 2 2 0 2 1 1 1 1 1 0 1 1 2 1 1 2 0 2 0 0 0 0 2 1 1 2 1 1 2 0 0 0 0 0 0 0 1 1 0 1 0 1 0 0 1 1 1 0 2 0 1 0 0 0 0 1 0 1 1 1 0 0 0 2 2 2 1 1 0 0 1 2 0 1 0 0 0 1 0 0 1 0 1 0 0 0 1 1 1 2 1 0 1 0 1 0 0 0 2 2 0 0 0 0 0 0 1 1 0 0 0 0 0 0 0 0 0 0 1 1 0 0 1
128 1 0 0 0 0 0 2 2 0 0 2 0 0 0 0 0 0 1 1 0 0 0 0 2 0 2 1 1 1 2 2 0 0 1 1 1 2 0 0 0 0 2 0 0 0 0 0 2 0 0 0 0 1 1 2 0 0 0 1 0 2 0 1 0 1 1 0 1 0 0 1 1 2 1 2 1 1 1 0 0 1 1 0 1 0 0 2 2 2 2 2 1 1 1 0 0 2 0 2 2 2 1 1 1 1 1 0 0 2 1 0 1 1 1 1 1 0 1 1 1 0 1 1 0 0 0 0 1 0 0 1 0 0 0 0 0 0 0 0 0 2 0 0 0 0 0 0 1 1 0 2 0 0 0 1 0 1 1 1 1 1 1 1 0 1 0 1 0 1 1 0 2 0 1 0 0 1 0 0 0 0 0 0 0 0 0 0 0 1 0 0 2 2 0 2 2 0 0 0 0 1 0 1 2 1 1 0 2 0 1 1 0 0 0 2 0 1 0 0 2 1 1 0 0 1 1 0 0 1 0 0 1 1 0 1 0 1 0 0 0 0 2 1 0 0 0 0 0 0 0 1 0 0 0 0 2 1 2 2 2 2 0 0 0 0 0 0 2 0 0 2 0 2 0 1 0 2 2 0 0 1 2 2 0 0 1 1 0 1 1 0 2 2 2 0 0 1 0 2 2 2 0 2 0 0 0 2 1 1 0 2 1 0 0 0 2 0 0 0 2 2 0 1 1 0 0 2 1 2 2 0 0 0 0 0 0 1 0 1 0 0 1 1 0 2 0 0 1 1 1 0 2 0 1 0 1 0 0 1 0 1 1 0 1 0 0 1 2 0 0 0 2 1 0 1 1 2 0 0 0 0 0 0 1 0 0 0 0 1 1 1 0 0 2 1 1 1 0 0 0 0 0 0 0 0 0 1 0 1 0 2 0 0 1 2 1 0 0 0 0 0 0 1 0 1 1 1 1 0 0 2 0 1 1 1 0 1 1 0 1 0 2 0 1 1 0 1 0 0 0 1 0 2 1 1 1 1 2 0 1 0 0 1 0 2 0 2 0 0 0 0 0 0 1 0 0 2 1 1 2 0 0 2 2 2 2 0 1 1 0 0 0 1 0 0 0 1 1 1 0 0 1 1 0 2 1 0 0 1 0 1 0 2 0 0 0 0 1 1 0 2 1 0 0 1 0 1 0 1 1 1 0 1 2 0 2 2 1 2 2 2 0 1 1 0 0 1 1 1 0 0 1 1 2 0 2 0 2 0 2 0 0 0 0 0 1 1 1 0 0 1 0 0 0 0 1 1 1 0 1 0 1 0 0 1 0 0 1 2 0 0 0 0 2 1 1 0 0 0 0 1 0 0 1 1 1 1 0 2 1 0 0 1 1 1 1 0 0 1 1 0 0 1 0 0 1 1 0 0 0 0 1 2 2 0 2 1 2 0 1 0 0 0 2 0 2 1 2 2 0 1 1 2 1 2 0 1 1 1 2 0 1 0 1 1 1 2 0 1 1 0 0 0 0 1 1 1 0 0 0 0 0 1 2 2 1 1 0 0 0 1 0 0 0 0 0 2 0 1 1 0 1 1 2 0 0 1 1 0 1 0 0 0 0 0 0 1 0 0 0 0 1 0 1 0 0 0 0 0 1 0 0 0 1 1 0 0 1 1 0 0 0 0 0 2 2 0 0 0 0 0 0 0 0 1 0 0 2 0 1 1 2 0 0 0 2 1 0 2 0 0 0 0 0 1 1 1 1 0 1 2 1 0 1 2 0 2 0 2 0 2 1 1 1 0 0 0 0 2 0 0 1 2 1 1 0 0 0 2 0 0 1 1 1 0 0 0 1 1 1 1 0 2 0 1 1 2 0 2 0 2 2 0 0 0 0 1 1 0 1 0 1 1 1 1 2 1 0 0 2 1 0 0 1 0 1 0 0 0 0 0 0 0 1 0 1 0 2 1 1 0 1 1 0 2 0 1 1 0 1 1 2 1 1 1 0 2 1 0 1 1 1 1 1 0 1 0 0 0 0 2 0 2 2 1 0 1 0 0 0 0 0 0 1 1 1 1 1 1 0 2 0 2 0 1 1 1 0 0 0 1 0 0 0 0 0 1 1 0 0 0 1 2 1 0 0 0 0 0 2 0 1 0 0 0 0 0 0 2 0 2 1 0 1 0 1 0 1 0 0 0 0 0 1 1 0 1 2 1 0 0 0 1 1 1 2 0 0 0 0 0 1 0 1 0 0 0 2 0 0 1
129 1 0 2 1 0 2 2 2 0 1 0 0 1 1 0 0 1 1 1 0 1 0 0 2 0 1 1 1 2 2 1 0 2 1 0 2 1 0 0 2 2 0 0 0 0 0 0 1 2 0 0 0 1 1 1 0 0 0 0 1 1 0 2 1 0 2 0 1 1 1 1 1 2 1 2 1 0 1 0 2 2 2 0 0 0 0 0 0 2 0 0 2 1 0 0 0 1 0 1 0 1 1 1 1 1 2 1 1 1 1 2 0 1 0 1 0 0 0 1 2 1 2 2 2 2 2 0 0 0 0 0 0 0 2 0 0 1 0 0 0 2 0 0 1 0 0 0 1 2 0 0 0 0 0 2 1 0 0 1 1 1 0 1 0 1 0 1 0 0 0 0 0 2 1 0 0 0 0 0 1 2 0 2 1 1 1 2 0 1 0 1 2 0 2 0 2 0 0 0 0 0 1 1 2 1 1 1 0 0 0 2 2 0 0 2 1 0 2 1 1 0 1 0 0 1 1 1 0 2 0 0 0 0 0 0 0 2 0 0 0 1 2 2 0 0 1 0 0 0 0 0 0 1 1 1 0 1 0 0 0 0 0 1 0 0 1 0 2 0 1 1 0 2 0 0 1 1 1 0 0 1 2 1 0 0 1 1 0 2 0 1 0 2 1 0 1 0 0 0 1 0 2 0 1 0 0 1 0 0 0 0 1 2 1 0 1 0 1 1 1 1 1 2 0 0 0 1 1 1 1 1 0 0 0 0 0 2 0 0 0 0 1 2 0 1 1 0 1 1 2 0 2 0 0 0 1 1 0 1 0 1 1 0 1 0 0 2 1 1 1 1 1 2 0 1 2 2 0 0 0 1 0 0 1 0 0 0 0 0 1 1 0 1 1 1 1 1 1 1 1 1 0 0 0 0 1 1 1 1 0 2 0 0 1 2 0 0 1 0 0 2 1 1 0 1 1 1 2 0 1 0 0 2 0 0 0 1 2 1 1 1 2 0 1 2 1 2 0 0 0 1 0 2 0 0 0 0 1 0 0 1 0 1 0 1 1 2 0 0 2 2 2 2 0 0 0 2 2 1 1 0 0 2 1 1 1 0 0 2 0 0 0 2 0 0 0 2 2 0 0 0 2 0 2 1 0 2 1 0 0 2 1 1 0 0 0 1 0 1 1 2 2 2 0 2 0 1 0 1 0 1 0 0 0 0 1 0 2 2 0 0 0 1 1 0 0 1 1 2 1 2 0 0 2 1 1 0 0 1 0 0 0 1 1 0 1 2 1 0 1 0 0 0 1 0 1 0 0 0 1 0 2 0 1 0 0 1 0 1 0 0 1 0 0 0 1 1 0 0 1 0 1 1 0 0 0 1 0 2 1 0 0 0 1 0 1 0 0 0 0 1 0 0 0 0 1 0 0 0 0 0 0 1 2 1 2 0 2 0 2 1 0 1 1 0 2 1 1 1 0 1 0 0 0 2 0 0 2 2 2 0 0 0 0 2 2 1 1 0 1 1 1 0 1 2 0 2 0 0 0 0 0 1 2 2 0 0 0 1 2 0 0 1 0 0 0 2 0 2 0 1 0 1 1 0 0 1 1 0 0 0 0 0 0 0 0 1 0 0 0 0 1 0 1 0 0 0 1 1 1 1 0 0 0 1 0 0 1 1 0 0 0 0 0 0 0 0 0 0 0 0 1 2 0 0 0 0 2 0 0 0 2 1 0 0 0 0 2 2 0 0 0 1 1 0 0 0 0 1 2 2 2 0 1 1 1 2 0 2 0 2 1 2 0 1 1 0 0 1 0 0 0 2 1 1 1 0 1 1 0 1 1 1 1 0 1 1 0 0 0 0 0 2 0 0 0 1 0 1 0 1 1 1 0 0 0 1 1 0 0 0 1 2 0 0 2 1 0 0 2 0 0 1 1 0 1 0 0 1 0 1 0 0 0 0 0 0 1 2 1 0 1 0 0 1 0 1 1 0 1 1 2 0 1 1 0 2 0 0 0 1 0 1 2 0 2 0 0 1 0 1 0 1 1 1 1 0 1 1 1 0 0 0 0 2 2 0 1 2 0 2 0 1 0 1 2 1 0 0 1 0 0 0 1 0 2 0 2 2 0 0 2 1 1 0 0 1 0 2 2 0 1 0 1 0 1 0 0 0 1 0 1 0 1 0 2 0 1 0 1 0 0 0 0 0 0 1 1 0 0 0 0 2 0 0 1 0 0 0 0 0 0 2 0 0 0 0 1 0 0 0
130 1 0 2 0 0 1 2 2 0 1 1 0 1 1 0 0 0 0 1 1 1 1 1 1 1 1 1 0 1 2 0 1 1 2 0 2 2 0 0 0 0 1 1 0 1 1 0 1 1 0 0 2 1 1 0 2 0 0 0 1 2 0 1 0 0 0 0 1 0 0 1 2 2 2 2 0 0 1 1 1 2 2 2 2 1 0 1 1 1 0 1 1 2 0 0 0 1 0 1 1 2 1 1 1 1 2 1 1 1 1 2 1 1 1 1 1 0 0 2 2 0 2 2 1 1 1 1 0 1 1 0 1 1 1 0 1 1 1 0 2 1 0 0 0 1 0 0 0 0 0 0 0 0 0 0 0 1 0 0 2 1 1 1 1 2 0 1 1 1 1 0 0 2 1 0 0 0 1 0 0 1 0 0 0 0 0 0 0 2 0 0 2 0 2 0 2 0 0 0 1 0 0 2 2 0 2 0 1 0 0 1 1 1 0 2 0 1 2 0 2 2 0 0 0 0 0 0 0 1 0 0 0 1 1 0 0 2 0 0 0 0 1 1 1 1 1 1 1 1 1 0 0 0 0 0 1 0 0 1 0 1 0 1 0 0 0 1 2 1 0 2 0 2 0 1 0 2 2 2 2 2 1 0 1 0 0 0 0 1 1 1 1 2 1 1 0 0 0 1 1 0 1 1 0 0 0 0 1 1 0 1 1 1 2 0 2 0 1 1 1 1 1 0 1 0 1 1 1 1 1 1 0 0 0 0 0 1 0 1 0 0 0 1 0 2 0 0 0 0 1 0 1 0 0 1 1 1 1 0 1 1 1 0 0 0 1 2 2 0 0 0 0 2 1 0 1 1 0 1 2 0 0 1 0 1 1 0 0 0 0 0 1 0 2 0 0 0 1 0 0 1 0 1 1 0 0 2 1 1 0 1 1 1 1 2 1 0 0 0 0 0 0 2 2 2 0 0 1 1 0 0 0 2 0 1 1 1 1 1 2 0 2 0 1 0 0 2 0 0 0 1 1 2 0 0 0 1 1 1 1 1 1 1 0 1 1 2 0 0 0 0 1 1 1 0 1 2 1 1 2 1 0 1 0 1 0 1 1 0 1 0 1 2 1 0 0 2 2 0 0 1 1 1 1 1 1 0 0 1 0 2 1 1 0 0 0 1 0 2 2 1 2 0 1 2 1 2 0 0 1 1 0 0 0 0 2 0 2 2 0 1 0 0 1 0 0 1 1 1 1 1 0 2 1 1 0 1 2 0 2 0 1 0 0 1 1 1 1 0 1 0 0 0 0 0 1 0 2 0 2 0 1 0 0 1 2 0 0 0 0 0 1 0 0 0 0 1 0 0 1 1 0 0 0 1 0 1 1 1 0 0 1 1 0 1 0 0 0 0 1 0 2 2 0 0 0 1 0 0 1 1 0 2 1 1 2 0 0 2 0 0 0 1 1 0 2 2 0 0 0 2 0 1 0 1 0 0 1 0 0 0 1 1 0 1 2 2 0 1 1 0 0 0 0 2 0 0 1 1 0 1 1 1 0 1 0 0 1 2 2 0 0 0 0 0 0 2 0 2 1 0 0 2 1 0 1 1 1 0 1 0 0 0 0 0 0 1 2 0 0 0 1 0 1 0 0 0 0 0 1 0 0 0 0 0 0 0 0 0 0 0 1 1 0 1 2 0 0 0 0 0 1 1 0 2 0 1 2 0 1 1 2 1 0 0 0 1 1 2 0 1 1 0 0 0 0 0 0 0 1 2 1 1 2 0 1 2 0 2 0 2 1 2 0 1 1 1 0 2 0 0 0 2 0 0 0 1 0 0 1 1 1 1 1 0 0 0 2 1 1 1 0 2 0 0 0 2 0 2 0 2 2 0 0 1 1 0 0 0 0 1 1 1 0 0 1 1 0 1 1 0 0 0 1 0 1 0 0 0 1 1 0 0 2 0 0 0 1 1 1 0 1 0 0 2 0 0 1 1 2 0 2 0 1 1 0 2 0 0 0 1 0 2 2 0 2 0 0 0 0 2 0 2 1 1 0 2 1 2 2 1 0 0 1 1 1 1 1 0 0 1 0 0 0 1 2 2 0 0 0 1 0 2 0 0 0 0 0 0 0 0 0 1 0 2 2 1 0 0 2 0 0 0 2 0 1 1 0 1 1 1 0 0 2 0 0 0 0 0 0 0 0 0 1 0 0 1 1 0 0 0 0 1 0 0 1 0 1 0 0 0 0 1 1 0 0 0 1 0 1 1
131 0 1 2 0 1 2 0 0 2 2 0 0 1 1 0 1 1 2 0 2 0 0 0 2 0 1 2 2 2 2 1 0 0 1 1 1 2 0 0 1 0 1 0 0 0 0 0 1 1 1 0 0 1 1 1 0 0 0 1 0 1 0 2 0 0 2 0 1 1 2 0 1 2 1 2 1 0 0 0 1 1 2 1 1 0 0 0 0 2 0 0 2 2 0 0 0 2 2 1 0 1 2 2 0 0 2 0 2 1 0 2 0 1 0 1 0 1 1 1 1 1 1 1 0 0 0 0 0 0 0 0 0 0 0 0 0 2 0 1 2 1 0 0 1 0 0 0 0 0 0 0 0 1 1 1 2 0 1 0 1 0 2 0 1 2 0 0 2 0 0 0 0 2 2 1 0 0 1 0 1 2 0 2 0 0 2 1 0 2 0 0 2 1 2 0 1 0 0 0 0 0 0 1 2 1 1 0 0 0 2 1 1 0 1 1 0 1 1 0 2 2 0 0 0 0 0 0 0 1 0 0 1 0 0 0 0 1 1 1 0 0 2 1 0 0 0 0 0 0 0 0 0 1 1 1 0 0 0 1 0 1 1 1 0 0 0 0 2 0 1 1 0 2 0 1 0 2 2 0 0 1 0 0 0 0 0 2 0 2 0 0 1 2 2 0 1 2 0 2 1 1 2 0 0 0 1 1 1 2 0 2 2 2 2 0 1 1 0 0 0 0 1 1 0 0 1 2 2 1 1 1 1 0 0 0 0 2 0 1 1 1 1 1 0 1 1 0 1 1 0 0 1 0 0 1 0 1 1 0 1 1 2 0 2 0 1 1 1 1 1 1 1 2 0 1 2 2 1 1 0 1 0 0 0 1 1 0 0 1 1 1 1 1 1 1 1 0 0 0 0 0 0 0 0 0 2 0 1 0 0 1 0 0 1 1 0 0 0 0 0 0 0 0 0 1 0 0 1 0 1 0 0 2 0 1 0 1 1 0 1 0 0 0 2 1 1 2 0 0 0 1 0 2 2 1 2 1 2 1 1 2 1 0 0 1 1 2 0 0 0 0 1 1 0 1 0 2 1 0 1 1 0 2 0 2 0 0 0 1 1 1 0 1 1 0 0 1 0 0 1 1 1 1 1 1 2 1 1 0 0 2 1 1 0 1 0 0 2 2 0 2 2 0 1 2 0 1 0 1 1 1 0 0 0 0 1 0 1 1 0 1 0 1 0 1 1 0 2 0 0 0 0 2 2 0 0 0 1 1 1 0 0 1 1 0 1 1 0 1 0 0 2 0 0 2 2 2 2 2 2 0 2 0 1 0 2 0 0 1 0 0 1 1 1 0 1 0 0 0 0 2 0 0 0 0 0 0 0 0 0 0 0 1 0 1 0 0 0 0 0 0 2 2 0 0 0 2 0 0 1 1 0 1 1 1 2 0 2 0 1 0 0 1 1 0 2 2 1 1 0 2 0 0 0 2 0 0 2 0 0 0 0 0 1 2 1 2 1 1 1 1 0 0 1 1 1 1 1 2 0 0 1 1 1 1 2 1 0 1 2 0 0 0 1 0 0 2 0 2 1 0 0 0 0 0 0 1 1 1 0 0 0 0 0 0 0 2 0 0 0 0 0 1 0 0 1 0 1 0 1 0 0 0 0 0 1 0 2 2 0 0 0 0 0 0 0 1 0 0 0 0 0 0 0 1 0 0 2 0 0 0 2 0 1 0 1 0 2 1 0 0 1 1 1 0 0 1 0 1 2 1 2 0 2 0 2 1 0 1 1 2 1 2 0 1 1 1 0 2 0 0 1 2 1 0 2 0 1 0 1 1 0 0 2 0 0 1 1 1 1 1 0 1 0 2 1 1 1 2 1 2 2 1 0 1 0 1 1 0 0 1 0 0 0 0 0 1 0 0 1 0 0 0 2 0 0 0 0 0 0 2 0 0 1 1 1 0 2 0 0 0 2 0 0 2 0 2 2 1 2 0 2 0 0 0 0 1 0 0 0 1 0 2 2 0 2 0 0 1 1 0 1 1 2 0 0 0 0 1 0 1 0 1 1 2 2 0 1 1 0 1 0 1 1 1 1 1 1 0 0 1 0 1 1 0 0 1 1 0 0 0 2 1 0 1 2 2 1 1 2 0 1 0 2 0 1 1 1 1 0 1 0 0 2 1 1 0 0 0 0 0 0 0 0 1 0 0 0 0 0 0 0 2 1 0 1 0 0 0 0 0 0 1 1 0 0 0 0 0 1 2
132 0 0 0 0 0 0 0 1 2 2 0 0 1 0 0 0 1 2 0 2 0 0 1 1 0 1 1 0 1 2 0 0 1 0 1 2 1 0 0 1 1 0 0 0 0 0 1 0 2 1 0 0 0 1 2 0 0 0 1 0 2 1 1 0 1 0 0 1 1 1 1 1 1 1 1 0 0 0 1 1 2 1 0 1 0 0 0 0 2 0 0 0 2 1 0 1 1 1 2 0 2 1 1 1 1 2 0 0 2 0 1 0 1 0 1 0 0 0 2 2 0 2 2 1 0 0 0 0 0 1 1 0 1 1 1 0 0 1 0 0 2 0 0 0 0 1 0 0 0 0 0 0 0 0 1 1 0 0 0 1 1 2 0 2 2 0 1 1 2 1 0 0 2 2 0 0 1 1 0 0 2 0 2 1 0 2 1 0 1 0 1 2 2 0 1 2 0 0 0 0 0 0 1 2 1 1 0 0 0 2 1 1 0 0 2 0 2 2 2 0 0 0 0 0 0 0 0 0 1 0 0 0 1 1 1 1 2 0 0 0 1 2 2 0 0 0 0 0 0 0 0 0 0 0 0 1 2 1 1 1 1 0 0 0 0 0 0 1 0 0 2 0 1 1 0 0 1 1 0 0 2 2 1 1 0 0 0 0 2 0 1 0 2 1 0 1 1 1 2 1 0 1 1 0 0 0 1 1 1 0 1 2 1 1 0 2 0 1 1 0 0 1 1 0 0 1 1 1 0 2 0 0 0 0 0 0 1 0 0 2 1 2 1 0 0 2 0 0 0 2 0 1 1 0 1 1 1 0 0 0 0 1 1 1 0 0 2 2 0 0 0 0 2 0 0 2 1 0 0 0 0 0 1 0 0 1 0 0 0 0 0 0 0 1 0 0 1 1 1 1 1 0 2 1 1 0 0 0 2 0 0 0 0 0 1 0 0 0 0 0 1 0 0 1 1 1 0 0 1 0 1 0 2 0 0 0 1 2 2 1 0 2 1 1 2 0 1 0 0 0 0 0 1 2 1 2 2 1 1 2 1 0 1 0 1 1 2 0 0 0 0 2 2 1 0 0 2 1 1 2 0 1 1 0 0 0 0 0 0 2 2 1 1 1 0 1 1 1 0 0 0 1 1 1 1 1 2 1 0 0 2 1 1 1 0 0 0 0 0 0 2 2 1 1 2 0 0 1 2 0 0 0 0 1 0 2 1 1 1 0 2 0 1 1 0 0 1 1 1 1 1 1 2 1 1 1 0 0 0 0 0 0 0 0 0 2 2 2 1 1 2 0 0 1 0 1 1 2 1 2 0 0 0 0 0 1 0 1 1 0 0 0 0 0 0 0 1 0 0 1 1 0 1 0 1 1 2 0 1 0 0 0 0 0 0 1 0 0 0 1 0 0 0 0 1 0 1 0 0 1 2 0 0 2 1 2 1 1 1 1 0 0 1 0 0 2 1 1 1 0 1 0 1 0 1 0 1 1 0 0 0 1 2 0 0 2 2 0 1 1 0 0 0 0 1 2 1 0 0 0 0 0 1 2 2 0 0 1 2 2 0 0 0 0 0 0 2 0 1 0 1 1 2 2 1 1 2 2 0 2 0 0 0 1 1 0 1 1 0 0 0 0 0 0 1 0 0 2 1 1 1 0 0 0 0 2 0 1 1 0 0 0 0 0 0 1 1 0 1 1 1 1 0 0 2 0 2 2 1 1 1 1 0 0 0 1 1 1 2 0 0 0 1 1 0 0 2 2 2 0 0 2 0 2 2 0 1 0 1 1 2 2 2 1 0 0 1 1 1 0 0 1 2 1 1 1 0 1 1 0 0 0 0 1 0 1 1 1 1 1 1 0 2 0 0 0 2 1 2 1 2 0 1 0 1 0 1 1 0 0 1 0 0 1 1 1 0 0 0 2 0 0 0 2 0 0 0 1 0 1 2 0 0 0 1 1 1 0 1 0 0 1 1 0 2 0 2 1 0 0 2 2 0 0 0 0 2 0 0 1 1 0 2 2 0 2 0 0 0 0 0 0 1 1 1 1 1 0 0 0 1 0 0 0 1 2 1 2 2 0 2 1 1 1 2 0 1 0 0 0 1 0 2 0 0 0 0 1 1 0 0 1 2 1 0 1 2 0 0 2 0 0 0 2 0 2 0 0 0 2 0 1 0 1 0 1 1 1 0 1 0 0 0 1 0 1 2 2 0 0 0 0 1 0 0 0 0 0 1 0 0 1 0 2 0 0 0 1 0 0 0
133 0 0 0 0 0 0 1 1 1 2 0 0 1 1 0 0 0 0 0 1 0 2 1 1 1 1 1 1 2 2 0 1 0 1 0 2 0 0 0 2 1 0 0 0 0 0 0 1 1 1 0 1 1 0 1 1 0 0 1 0 2 0 1 0 1 0 1 1 0 0 1 2 2 2 2 0 0 1 0 0 2 2 1 1 0 0 0 0 2 0 0 2 2 0 0 0 1 0 2 0 2 1 1 0 0 2 1 1 1 0 1 1 1 1 1 0 0 0 1 1 1 2 2 2 2 2 0 0 0 1 1 0 0 1 0 0 0 0 0 2 1 0 0 1 0 0 0 1 1 0 1 0 0 0 1 1 1 0 0 1 1 1 1 1 1 1 0 0 2 2 2 0 2 1 1 0 1 0 0 0 0 0 2 2 1 1 1 0 1 0 0 1 0 1 0 1 0 0 0 0 1 0 2 2 0 0 0 2 0 2 1 0 0 0 2 0 0 2 1 1 0 1 0 0 0 0 1 1 1 0 0 0 0 0 0 0 1 0 0 0 0 2 1 0 1 1 0 0 0 0 0 0 0 0 0 0 0 0 0 0 0 0 0 1 1 1 0 1 1 0 2 0 2 0 1 0 2 2 1 1 2 1 0 0 0 0 1 0 2 0 1 0 1 1 0 1 1 0 1 1 0 1 1 0 0 0 2 1 1 1 1 1 2 1 0 2 0 1 1 1 1 0 2 0 0 1 2 1 1 1 1 0 0 0 0 0 0 0 1 1 1 1 0 0 1 1 0 0 1 1 1 2 1 0 0 1 2 0 0 0 0 2 0 0 0 0 2 2 0 0 0 1 2 1 1 1 1 0 0 0 0 1 1 0 0 0 1 1 1 1 1 1 0 2 1 1 0 1 1 1 1 0 1 1 0 0 0 1 1 0 1 0 0 0 1 0 0 0 0 0 1 1 0 0 1 1 0 0 0 0 0 0 1 1 0 0 0 0 0 1 0 0 2 1 2 1 2 0 0 0 2 0 1 1 0 1 0 1 0 1 2 1 0 0 1 1 2 0 0 1 1 0 0 1 0 1 0 2 0 1 0 1 2 1 1 1 0 1 1 0 0 0 1 1 0 0 2 2 0 0 0 2 0 1 1 1 0 0 2 0 0 1 1 0 0 0 1 0 1 1 2 2 0 1 2 0 1 0 1 1 1 0 1 1 0 2 1 2 1 1 1 0 0 0 0 0 0 1 1 0 1 1 2 2 0 0 1 2 1 0 0 1 0 0 1 1 2 2 2 0 0 0 0 0 0 2 0 2 0 2 0 2 0 1 1 2 0 0 0 2 1 0 0 0 0 0 0 0 0 0 1 1 0 0 1 2 1 0 1 0 0 0 1 1 1 0 0 0 0 0 0 0 1 0 1 0 1 0 0 1 1 0 1 1 0 2 0 2 0 2 1 0 0 1 0 2 1 0 0 0 1 1 1 0 1 0 0 2 0 0 0 1 0 2 2 0 2 0 0 1 1 1 0 0 2 0 0 1 1 1 0 1 2 1 2 0 0 0 1 1 0 0 1 0 0 0 1 0 2 0 0 1 1 1 0 0 2 2 0 0 0 0 0 0 1 0 1 0 0 0 0 1 0 1 0 0 1 0 0 2 0 0 0 1 1 1 0 0 0 0 0 0 0 0 0 0 1 1 1 0 1 0 0 0 0 0 0 0 0 0 0 1 0 0 0 0 1 1 2 0 0 1 1 1 0 0 2 2 2 1 1 0 1 2 1 0 2 0 2 0 2 1 1 0 0 1 0 0 1 0 0 0 1 0 1 1 1 0 1 0 0 0 0 2 1 2 1 0 0 0 0 0 2 0 1 1 2 0 2 0 2 1 1 0 0 0 0 1 1 1 1 0 0 1 0 1 1 0 0 2 0 0 0 1 0 1 0 0 0 1 1 1 0 0 2 0 1 2 0 0 0 1 1 0 0 0 1 1 1 1 1 2 2 0 2 0 0 1 0 0 1 1 2 2 0 2 0 0 0 0 2 0 1 1 1 0 1 0 0 0 0 1 0 1 1 1 1 1 0 0 1 0 0 1 0 1 2 0 1 0 0 0 0 0 0 0 1 1 0 0 0 0 0 0 0 2 0 0 0 1 0 1 0 1 0 1 1 0 0 1 0 0 0 2 1 2 0 1 0 0 0 0 0 0 2 0 0 1 1 0 0 0 2 0 0 1 0 0 2 0 0 0 0 0 0 0 0 1 0 1 1
134 0 0 1 1 0 1 0 1 1 1 0 1 2 2 0 0 0 0 2 0 1 0 1 1 0 0 2 1 1 2 2 0 0 2 0 2 0 0 0 2 2 1 0 0 1 0 0 2 2 0 0 0 0 2 2 0 0 0 0 0 1 0 1 0 1 0 1 1 0 0 1 2 2 2 2 0 0 1 0 1 1 2 1 1 0 0 1 1 1 0 1 2 2 0 0 0 0 0 1 0 1 1 1 1 1 2 1 1 1 1 2 1 1 2 2 2 0 0 2 2 0 2 2 2 2 2 0 1 0 0 0 0 0 0 0 0 0 0 0 0 2 0 0 1 0 0 0 1 1 0 0 0 0 0 0 1 0 0 0 1 0 2 0 1 1 0 2 0 1 1 1 1 1 1 0 0 2 0 0 0 0 0 1 1 0 1 2 0 0 0 2 1 0 1 0 1 1 0 0 0 0 0 0 2 2 2 0 1 0 1 1 1 0 0 2 2 1 1 1 1 0 0 0 0 0 0 0 0 1 0 0 0 1 1 0 0 2 0 0 0 0 1 1 0 0 0 0 1 1 1 0 0 0 0 0 1 0 0 0 0 0 0 1 0 0 1 0 0 0 0 1 0 2 0 0 1 1 2 0 0 1 2 1 0 1 1 1 0 2 0 1 0 2 2 0 2 0 0 1 2 1 0 2 0 0 0 2 1 1 0 1 1 2 0 0 1 1 0 0 2 1 0 2 1 0 0 0 0 1 2 0 0 0 0 0 0 1 0 0 0 0 0 2 0 0 2 0 0 2 0 0 0 0 0 2 0 1 0 0 0 1 2 0 2 1 0 1 2 0 0 0 1 2 0 0 2 2 0 0 0 1 0 0 0 2 1 0 0 0 0 0 1 2 2 2 2 0 2 2 2 2 0 1 0 1 0 0 0 1 1 0 0 0 0 1 1 0 0 0 0 1 0 1 0 0 1 0 1 1 0 0 1 1 1 1 0 1 0 1 1 0 2 2 0 1 0 0 0 1 0 0 0 2 2 2 2 1 1 1 2 2 0 0 1 2 0 1 0 1 1 1 1 1 2 0 0 2 1 0 1 1 0 2 1 2 1 0 0 1 1 1 1 1 0 0 0 1 1 1 1 0 0 1 0 2 2 1 1 1 0 1 0 1 0 1 0 0 2 1 1 2 2 1 0 2 0 0 1 2 0 1 0 0 1 0 1 2 1 1 0 1 0 0 0 1 1 0 2 1 0 1 1 2 2 0 0 1 1 0 1 0 1 1 1 0 2 2 2 0 1 1 0 0 0 0 2 1 1 1 1 0 2 0 2 0 2 0 0 0 0 0 1 0 0 1 1 0 0 0 0 1 1 0 0 0 1 0 0 1 0 0 0 0 1 0 0 0 0 0 0 0 0 0 0 0 2 0 0 0 1 1 0 1 1 0 1 0 2 0 2 0 0 1 1 0 2 2 0 0 0 2 1 1 1 2 0 1 2 0 0 0 0 1 0 1 1 2 0 1 1 0 1 0 0 2 2 0 1 1 1 1 0 2 2 2 1 1 0 0 1 0 0 1 0 0 0 2 0 2 1 0 0 0 0 0 1 0 2 1 0 0 0 0 0 1 0 1 1 0 1 0 1 0 1 0 1 0 1 1 2 1 0 0 1 1 1 0 0 0 0 0 0 0 0 0 1 2 0 1 0 1 0 0 0 2 0 0 2 2 0 0 2 0 0 0 1 1 1 2 0 0 0 1 1 0 0 0 0 0 2 2 0 2 2 1 0 2 1 2 0 1 2 2 0 0 1 2 2 2 0 1 1 2 1 0 0 0 2 0 0 0 0 0 2 0 0 1 2 2 1 2 0 2 0 2 2 1 1 2 2 0 1 2 0 0 0 0 0 0 0 0 0 0 1 1 1 0 0 0 2 0 0 0 2 0 0 0 0 1 0 1 1 0 0 0 1 0 1 0 0 0 1 0 0 0 0 0 1 2 2 0 2 0 0 0 0 1 0 1 1 2 1 1 1 0 1 0 0 0 1 1 0 2 2 0 0 0 0 0 0 0 0 0 1 1 2 1 1 0 0 1 0 0 0 1 1 0 0 1 1 0 0 1 0 0 0 2 2 0 0 0 2 2 1 1 2 0 0 0 2 2 1 0 0 0 0 0 0 0 0 1 0 0 2 1 1 0 0 0 0 0 0 0 0 0 0 1 2 0 0 0 0 2 0 0 1 0 0 2 0 0 0 0 1 0 0 1 1 1 0 0
135 0 1 0 0 0 1 1 1 1 2 0 0 1 1 0 1 0 1 1 1 1 0 1 1 0 2 2 0 0 2 1 0 1 2 0 2 0 0 0 2 2 0 0 0 0 0 0 1 1 0 0 0 1 1 1 1 0 0 0 2 2 0 1 0 0 2 1 2 0 0 0 2 2 1 2 1 0 0 1 0 1 1 2 2 0 0 1 1 2 1 1 1 2 1 0 0 1 0 2 1 2 1 1 1 1 2 0 1 1 1 2 1 1 0 1 0 0 0 1 2 1 1 1 1 1 1 1 0 0 0 0 0 0 0 0 0 0 0 0 1 1 0 0 1 0 1 1 1 0 0 0 0 0 0 1 1 1 0 0 2 1 1 1 1 1 0 2 0 2 2 2 0 2 2 0 0 0 0 1 1 0 1 1 1 0 1 0 0 1 0 0 2 1 1 1 2 0 0 0 1 1 1 0 2 1 1 1 1 0 2 2 1 0 0 2 0 1 0 0 2 1 0 1 0 1 1 0 0 1 1 1 0 0 0 0 0 2 0 0 0 1 2 1 0 0 0 0 0 0 0 0 0 0 0 0 1 1 2 2 1 2 0 0 0 0 0 1 2 0 1 1 0 2 0 2 1 1 1 0 0 1 1 0 0 1 0 1 0 2 0 1 1 2 2 0 1 0 0 0 0 0 0 2 0 0 0 2 1 1 0 2 2 2 0 0 0 1 0 0 2 1 2 2 1 0 0 1 1 1 2 1 1 1 0 0 1 1 0 0 0 1 0 2 0 0 2 1 1 2 1 1 1 1 0 1 1 1 0 2 0 2 2 0 2 0 1 0 2 0 0 0 0 2 1 1 1 2 1 0 2 1 0 0 1 0 0 0 0 0 0 0 1 0 2 1 1 1 0 0 0 0 0 1 1 0 0 0 0 2 0 0 0 0 0 2 2 0 0 0 0 1 0 1 1 1 0 0 0 0 0 0 1 1 1 0 1 2 0 1 2 0 1 2 0 2 0 0 0 0 0 0 0 1 2 0 2 0 0 0 0 1 0 0 1 2 0 2 0 0 1 1 0 0 2 0 1 2 1 0 1 1 0 0 0 2 0 0 1 1 0 0 0 1 1 0 0 0 0 0 0 2 0 2 0 2 2 1 1 1 0 2 0 2 0 0 0 0 1 0 0 2 2 0 2 2 0 1 0 1 0 1 0 2 2 1 1 1 2 2 0 0 0 0 0 1 0 2 0 2 1 1 1 2 2 0 0 0 0 1 0 1 0 1 1 1 0 2 2 1 0 2 0 0 0 0 1 2 2 2 2 0 2 0 0 2 2 1 0 1 0 0 0 0 0 0 0 0 0 0 0 1 1 1 0 0 0 1 0 2 1 0 0 0 1 0 0 0 1 0 1 0 0 0 0 0 1 1 0 0 2 2 0 1 2 0 1 0 2 0 2 0 0 0 2 0 2 1 2 2 0 1 1 1 0 1 0 0 0 0 0 0 0 0 1 2 1 2 0 2 0 0 0 1 1 1 1 0 0 1 1 0 0 1 0 1 0 0 0 2 2 0 0 1 0 0 0 2 0 2 0 0 0 1 0 0 1 2 2 0 0 0 0 0 0 0 0 2 0 0 0 0 2 0 2 0 0 1 0 0 2 0 1 0 2 1 2 0 0 0 0 0 0 0 0 0 1 0 0 0 0 0 0 0 0 0 0 1 2 0 1 1 2 0 0 0 2 1 1 2 0 0 0 1 0 0 0 0 0 1 1 1 1 0 2 0 1 0 0 0 1 1 1 1 0 0 1 1 0 0 1 0 0 1 0 2 1 0 2 0 0 0 0 0 1 0 0 0 1 1 1 2 0 2 0 2 2 2 0 2 1 2 2 1 0 1 0 1 1 0 0 0 0 0 1 1 1 0 0 0 2 0 0 0 1 1 0 1 0 0 0 2 0 1 0 0 1 0 1 1 1 0 2 0 0 1 1 1 2 2 2 0 2 0 0 0 0 1 0 0 1 2 0 2 2 0 2 0 0 0 0 1 1 1 2 1 0 1 0 0 0 0 0 0 1 2 2 1 1 1 0 1 0 2 0 1 1 2 0 0 0 0 0 1 0 0 0 0 2 1 0 0 1 2 1 1 1 1 0 0 2 0 0 0 2 0 2 0 0 0 2 0 0 0 0 1 1 0 1 0 0 1 0 0 0 2 0 1 1 0 0 0 0 2 0 1 2 0 1 0 0 0 0 0 0 1 0 0 0 0 0 0
136 0 0 1 1 0 1 2 2 0 1 1 0 0 0 0 0 0 0 0 2 0 0 0 2 0 1 2 1 1 2 1 1 1 1 0 2 1 0 0 2 2 0 0 0 0 0 0 0 2 2 0 0 0 2 1 0 0 0 1 1 1 0 2 0 1 1 0 1 0 0 0 0 2 0 2 2 0 1 1 1 2 2 2 2 1 0 1 0 2 0 1 2 0 0 0 0 1 0 1 1 2 0 0 0 0 2 0 1 1 1 1 0 1 0 1 0 0 0 1 2 0 1 1 1 1 1 1 0 1 0 0 0 1 1 1 0 0 0 0 1 1 0 0 1 0 0 0 1 1 0 0 0 1 1 0 1 1 1 0 0 1 2 0 1 1 0 1 0 1 1 1 1 1 2 0 0 0 0 0 0 1 0 2 2 0 2 0 0 1 0 0 1 1 0 0 0 0 0 0 0 1 0 1 2 0 0 1 0 1 1 1 1 0 0 2 0 1 0 1 1 1 1 0 0 1 1 2 2 0 0 0 1 2 1 2 1 1 0 1 1 0 1 1 0 0 0 0 0 0 0 0 0 0 0 0 0 0 0 0 0 0 0 0 1 1 1 0 0 0 1 2 0 2 0 0 0 2 2 1 1 1 2 0 0 1 0 2 0 2 0 1 0 2 1 0 0 1 0 1 1 0 2 0 1 0 0 2 0 1 0 2 1 1 1 0 2 0 0 0 1 1 1 2 1 0 0 0 0 0 2 2 1 0 0 0 0 2 1 2 0 1 1 1 1 0 1 1 1 2 0 1 1 1 0 1 1 1 1 0 1 1 2 0 2 0 1 2 2 0 0 0 0 2 1 0 1 1 0 1 2 0 0 0 0 0 0 0 0 0 0 0 1 0 2 1 1 1 1 1 1 2 0 2 1 0 0 0 2 0 0 2 0 0 1 1 0 0 0 0 0 1 1 1 1 0 1 0 0 0 0 0 0 2 0 1 0 2 1 0 2 0 2 0 2 1 1 0 0 0 0 1 1 2 0 0 0 1 1 1 1 1 0 0 0 1 1 1 0 1 0 1 1 1 1 0 1 1 0 0 2 0 0 1 1 1 1 1 0 2 0 0 0 1 0 0 0 1 1 1 0 0 2 1 2 2 2 1 1 0 0 2 0 1 0 1 0 1 0 1 1 2 2 1 0 2 0 0 0 1 0 1 2 0 0 1 2 0 1 1 0 1 0 1 1 1 0 1 1 2 0 1 0 0 2 1 1 0 1 1 1 0 2 0 0 1 1 1 0 1 0 0 1 0 0 0 0 1 1 1 2 0 1 0 1 0 0 0 2 1 2 0 0 0 0 0 0 0 0 0 0 2 0 0 0 0 0 1 0 1 1 0 0 1 0 1 1 0 0 0 0 0 0 0 0 0 2 1 0 0 2 2 0 1 1 0 1 0 2 0 2 1 1 1 1 0 2 1 1 1 0 0 0 0 0 2 0 1 1 0 0 0 0 2 0 0 1 2 0 2 0 0 0 0 0 2 1 0 0 0 0 1 0 2 2 2 1 1 1 1 2 0 0 0 0 1 1 2 0 2 1 1 1 2 2 1 1 1 1 1 0 0 1 0 0 0 0 0 0 0 0 0 0 0 2 0 0 0 2 1 1 1 0 0 0 0 1 1 1 2 1 1 0 0 0 1 1 0 0 0 0 0 1 0 0 2 1 0 2 0 0 0 2 0 0 0 1 0 2 2 0 0 1 0 0 0 0 0 0 0 2 2 1 0 1 0 1 2 0 2 0 2 0 1 0 1 0 2 2 2 0 0 1 2 1 0 1 0 1 1 0 0 1 1 1 0 0 0 1 1 1 1 0 2 0 0 0 0 1 2 2 1 2 0 0 1 0 2 2 1 1 0 0 0 0 0 0 0 0 0 1 0 0 0 0 0 2 0 0 0 0 1 1 0 0 1 0 0 2 0 0 0 1 0 0 1 0 1 1 0 1 1 2 0 0 0 0 0 0 0 0 1 0 1 1 0 1 0 0 0 1 1 0 2 2 0 0 0 1 2 1 1 0 1 1 1 1 1 1 0 0 1 0 0 0 1 2 1 0 1 0 0 0 2 0 0 0 0 2 2 0 0 2 1 0 1 2 1 0 1 2 0 0 0 2 0 2 1 0 0 1 0 1 0 1 0 1 0 2 0 0 0 0 0 0 0 0 0 0 0 0 0 0 2 0 1 1 0 0 1 0 0 0 1 1 0 1 1 2 0 0 1
137 0 1 1 0 1 2 1 2 0 1 0 1 0 0 0 1 0 0 0 1 0 0 0 2 0 1 0 2 2 0 2 0 0 2 0 2 0 0 0 1 1 0 0 0 0 1 0 2 1 0 0 1 2 0 1 1 0 0 0 1 2 0 0 0 1 1 0 0 0 0 0 1 1 0 1 1 0 1 0 2 2 2 0 0 0 0 0 0 2 0 0 1 1 1 0 0 2 0 2 1 2 1 1 1 1 2 1 2 1 0 1 1 1 2 2 1 0 2 0 0 0 1 1 0 0 0 1 1 1 1 0 0 0 0 0 0 0 0 0 1 2 0 0 2 0 1 0 0 1 0 0 0 1 0 0 0 1 0 0 2 1 1 1 1 1 0 0 0 1 0 0 1 1 1 0 0 0 0 1 1 1 1 1 1 0 1 1 0 1 0 1 2 1 2 0 1 0 0 1 0 1 0 2 2 0 0 0 0 0 2 0 2 0 0 2 1 0 1 0 2 0 1 0 0 2 1 0 0 2 0 0 0 0 0 0 0 2 0 0 0 0 2 2 0 0 0 0 1 1 1 0 0 0 0 0 0 0 0 0 0 0 0 0 0 0 1 0 1 0 1 2 1 2 0 0 0 1 1 0 0 1 0 0 0 1 0 1 0 1 1 1 0 1 1 0 1 1 0 1 1 0 1 1 0 0 0 1 1 1 0 2 1 1 1 0 2 0 0 0 1 1 0 2 1 0 0 1 1 0 0 2 1 1 0 0 1 1 0 0 0 1 1 2 1 0 2 0 1 0 0 0 2 0 2 0 2 1 1 1 1 2 1 0 1 1 0 2 1 1 1 1 0 2 0 0 1 2 1 0 0 1 0 0 0 1 1 0 0 0 0 0 0 0 2 0 0 1 0 0 0 0 0 1 1 0 0 1 0 1 1 0 1 1 1 2 1 0 0 0 0 1 0 1 0 1 2 0 0 0 0 0 0 1 1 0 0 1 1 0 1 0 1 0 1 1 0 2 0 0 0 1 0 1 2 1 2 0 0 0 1 1 1 1 0 0 2 2 0 0 1 2 0 0 2 0 2 2 1 1 2 0 0 0 0 1 0 0 0 2 0 0 0 1 1 0 0 1 1 1 0 1 0 2 0 2 1 1 0 2 0 0 1 0 0 0 2 0 1 1 0 2 2 0 1 1 1 0 0 2 0 1 0 0 1 0 2 1 0 0 0 1 0 1 1 0 0 1 1 2 0 0 0 2 2 0 0 0 1 0 0 1 0 1 1 0 1 2 1 0 0 0 0 0 0 0 1 0 1 0 1 0 1 0 1 0 1 0 0 1 0 0 0 0 0 0 0 0 0 0 0 2 0 0 0 0 1 1 0 2 1 0 0 2 1 1 0 0 0 0 2 0 0 0 0 1 1 1 0 0 1 1 0 0 2 0 2 0 2 0 2 1 0 2 0 0 1 2 1 1 0 2 0 2 0 2 0 1 1 1 1 0 1 0 1 2 2 1 1 0 1 1 0 0 0 1 2 1 0 0 0 1 0 0 0 1 2 0 1 2 1 0 0 0 0 0 0 1 0 1 0 0 1 1 2 1 1 1 2 1 0 0 1 0 1 2 0 0 0 0 0 0 1 0 1 0 0 0 0 0 1 0 0 0 0 0 0 0 0 0 0 0 0 0 0 0 0 2 0 1 0 1 0 0 0 1 1 0 0 0 0 0 2 0 1 0 1 0 2 1 1 0 0 1 1 0 0 0 0 1 1 1 0 1 1 1 0 1 1 1 1 1 1 1 0 0 0 1 0 2 0 0 1 2 2 0 1 1 0 1 0 0 1 1 1 0 0 1 1 1 0 1 0 2 0 0 0 2 0 2 0 2 2 1 0 0 0 0 0 0 0 0 0 1 0 0 1 0 0 0 2 0 0 0 1 0 1 1 0 2 0 2 0 0 0 1 0 0 1 1 0 0 1 0 0 0 0 1 2 1 1 0 1 0 0 1 1 2 0 0 0 1 0 2 2 0 2 0 0 0 0 1 1 1 2 1 1 1 0 1 0 1 0 0 1 0 1 1 1 0 0 1 0 1 0 1 0 1 2 0 1 1 0 2 0 0 1 1 2 0 0 0 1 2 0 1 1 2 1 1 2 0 1 1 0 0 1 0 0 0 2 0 0 0 1 0 1 0 1 0 0 0 0 0 0 0 0 0 0 0 0 0 0 1 0 0 0 0 0 0 0 0 0 0 1 0 0 0 0 1 1 1
138 0 0 1 0 0 0 0 0 2 2 0 0 1 0 1 1 0 0 1 1 1 0 0 2 0 2 1 0 0 1 0 0 1 2 1 2 2 0 0 1 1 1 0 0 1 0 0 2 1 0 0 0 1 1 2 0 0 0 1 1 1 0 1 0 0 2 0 2 1 0 0 2 2 1 2 1 0 1 0 0 1 1 0 1 0 0 1 1 1 0 1 1 2 0 0 0 1 0 1 1 1 0 0 2 1 1 0 0 2 1 1 1 2 1 2 1 0 1 1 1 0 2 2 1 0 1 0 1 0 1 1 0 0 0 0 0 0 1 0 0 2 0 1 2 0 0 0 0 1 0 0 0 0 0 1 1 0 1 0 0 2 1 1 1 1 0 1 0 1 1 1 0 2 0 1 0 1 0 0 0 2 0 2 2 2 0 2 1 0 1 2 1 0 1 0 1 0 0 0 0 1 0 0 2 1 1 0 0 0 1 1 0 0 0 2 1 1 0 0 2 1 0 0 0 0 0 0 0 0 0 0 0 0 0 0 0 2 0 0 0 1 2 2 0 0 0 0 0 0 0 0 1 0 0 0 1 0 0 1 0 1 0 1 0 0 0 0 0 0 1 2 0 1 0 0 0 2 2 2 2 2 2 1 0 0 1 1 0 2 0 0 0 2 1 1 0 0 0 1 0 0 2 1 0 0 0 1 2 2 0 2 2 1 1 0 1 0 1 1 0 0 0 1 1 0 0 0 0 1 1 1 0 0 0 0 0 0 0 0 0 1 2 0 0 0 1 0 1 0 0 0 0 0 0 2 1 2 0 0 0 1 0 0 0 1 0 1 1 1 1 1 0 2 0 1 0 1 1 0 0 1 0 1 0 1 1 0 0 0 0 1 0 0 1 0 0 1 0 0 0 0 0 1 0 1 0 1 0 1 0 0 0 0 1 2 1 0 0 0 0 1 1 1 0 1 0 0 1 0 1 0 0 2 0 1 0 2 1 0 1 0 0 0 1 1 0 2 0 0 0 2 0 2 1 1 1 1 2 0 1 0 1 1 0 1 1 2 0 0 0 0 1 1 1 1 0 2 2 0 0 0 0 0 0 2 0 0 1 0 1 1 0 1 0 0 0 1 0 1 1 0 0 2 0 2 2 2 2 0 0 2 0 2 0 0 0 0 1 2 1 1 2 0 1 2 0 0 0 1 0 1 1 0 0 0 1 1 1 1 0 2 0 1 1 0 0 2 0 2 1 1 1 1 1 1 2 0 2 0 1 0 0 0 0 0 2 1 0 0 0 2 0 0 1 0 1 0 2 0 2 0 1 0 0 0 1 1 0 2 1 1 1 0 0 0 0 1 0 0 0 2 0 1 0 0 0 0 0 1 1 1 0 0 1 0 1 0 1 0 1 0 0 0 0 1 1 1 0 0 2 2 0 2 2 0 2 0 2 0 1 1 0 1 0 0 2 2 0 0 0 2 0 1 0 2 0 0 2 0 0 0 1 0 0 2 0 2 0 1 1 0 0 0 1 2 0 1 0 0 0 0 1 1 1 2 0 1 0 0 2 0 0 0 1 0 0 1 0 1 0 0 0 1 2 0 0 0 1 1 1 0 0 1 0 1 1 1 0 0 0 0 0 0 2 1 0 0 0 0 0 0 0 0 1 0 1 1 0 1 1 1 0 0 0 1 1 0 0 0 0 0 2 0 0 2 0 0 2 0 0 0 2 0 2 0 0 1 1 1 1 0 0 0 0 0 0 1 1 1 2 2 0 0 0 2 0 2 0 2 0 2 0 1 0 1 0 1 0 1 0 0 1 2 1 1 1 0 1 1 0 0 0 0 1 0 1 0 0 0 0 0 0 2 0 0 0 1 0 2 1 1 1 1 0 0 0 1 1 0 0 1 0 0 0 0 0 0 0 0 1 0 0 0 1 1 0 0 0 0 0 2 0 0 1 2 0 0 2 0 0 0 2 0 0 2 0 0 2 2 2 0 2 0 0 0 0 2 0 0 1 1 0 1 2 0 2 0 0 0 0 1 1 0 2 0 0 0 0 1 0 1 1 1 1 1 1 0 1 0 1 0 1 1 0 0 1 1 0 1 0 0 0 0 1 0 1 1 2 1 0 0 0 0 0 0 0 0 0 0 2 0 0 0 2 0 2 0 0 0 0 2 0 0 2 2 2 0 0 0 0 0 0 0 0 0 0 2 2 0 0 0 0 2 0 0 0 0 0 1 1 0 0 1 1 0 0 0 1 0 1 2
139 1 1 1 0 1 1 2 2 0 1 1 1 1 0 0 0 0 1 1 1 1 0 0 2 0 1 2 2 2 2 1 1 2 1 1 1 1 0 0 2 2 1 0 1 1 0 0 1 1 1 0 0 0 2 1 0 0 1 0 2 2 0 1 1 1 0 0 0 0 0 0 1 2 1 2 1 0 2 0 0 2 2 1 1 0 0 0 0 1 0 0 2 0 0 0 0 1 0 1 1 1 0 0 1 1 2 0 0 2 0 2 0 1 1 1 1 1 0 2 2 0 2 2 2 2 2 0 1 0 1 1 0 1 1 1 0 1 0 0 2 1 1 0 1 0 0 0 1 2 0 0 0 0 0 0 0 1 0 0 1 1 2 0 2 2 1 2 0 0 0 0 1 1 2 1 1 0 0 1 1 0 0 2 1 1 1 2 0 0 0 2 2 1 1 1 2 0 0 1 1 0 0 1 2 1 1 0 1 1 1 1 0 0 0 2 0 0 1 1 1 1 0 0 0 0 0 0 0 1 1 1 0 1 1 0 0 2 0 0 0 0 1 1 0 0 0 0 0 0 0 0 0 0 0 0 1 1 0 0 0 0 0 0 1 0 0 0 2 0 1 1 0 2 0 0 0 1 1 0 0 1 1 0 0 1 0 0 0 2 0 1 0 2 1 0 0 1 0 2 2 0 2 0 0 0 1 1 2 2 1 2 2 1 1 0 2 0 1 1 0 0 1 2 1 0 0 1 1 1 1 1 0 0 0 0 0 2 1 1 0 2 0 2 0 1 0 0 0 1 2 0 2 0 0 0 1 0 0 2 0 2 2 0 2 0 1 2 0 2 2 2 1 2 0 2 2 2 0 0 0 0 1 1 0 0 0 0 0 1 1 1 1 0 2 1 1 0 0 0 0 0 0 1 1 0 0 1 0 2 0 1 0 0 0 2 0 1 0 0 0 1 1 1 0 0 1 0 0 0 0 0 0 2 0 1 0 2 1 0 2 0 1 0 2 1 1 1 0 0 0 0 0 1 2 1 2 2 2 1 2 2 0 1 0 1 1 2 0 0 1 1 1 1 1 0 0 2 1 0 1 0 0 1 0 2 0 0 2 0 0 0 1 2 2 0 0 2 2 1 0 0 1 0 2 1 1 1 0 1 0 1 1 1 0 0 0 0 2 2 0 2 1 1 0 1 1 1 0 2 0 0 0 0 1 0 1 1 1 1 0 1 0 0 0 0 0 0 2 0 1 1 1 2 1 1 0 0 2 0 0 0 1 1 1 1 1 1 1 0 0 1 2 0 0 2 2 1 1 1 2 0 1 0 2 0 0 1 0 2 0 0 1 0 1 0 0 0 0 0 0 2 0 0 0 1 0 0 0 1 0 0 0 1 0 0 0 0 1 0 0 0 0 1 0 0 1 1 0 0 0 0 1 2 2 1 2 0 2 0 1 1 2 2 0 0 0 1 0 0 0 1 1 2 1 2 0 0 2 1 0 1 1 0 1 2 2 2 0 0 2 0 0 0 0 2 0 0 0 0 1 0 0 2 2 2 2 0 0 2 2 0 0 1 0 0 0 2 0 2 0 0 0 0 0 0 0 2 2 0 1 0 0 0 0 0 0 1 1 0 0 0 0 0 1 0 0 0 0 0 0 0 1 1 2 2 2 1 1 2 0 0 0 0 0 2 2 0 0 0 0 0 0 0 0 1 0 0 1 0 0 0 2 0 1 0 0 0 2 2 0 1 0 2 1 0 0 1 1 2 0 0 1 0 1 0 1 2 1 2 0 1 2 2 0 0 1 0 0 0 0 0 0 0 0 1 0 0 1 1 0 1 1 2 0 0 1 0 1 1 1 2 0 2 0 1 1 1 0 1 0 1 2 1 0 0 0 1 1 0 0 0 0 0 0 0 0 1 0 0 2 1 0 0 1 0 0 1 0 0 0 2 0 0 0 1 0 2 2 1 0 0 1 0 0 1 0 1 2 1 1 1 2 0 0 0 0 2 0 0 0 2 0 2 2 0 2 0 0 2 0 0 0 2 1 1 0 0 0 1 0 1 1 0 2 0 0 1 1 0 0 1 0 1 0 1 1 1 0 0 0 1 0 2 0 0 0 1 1 0 0 0 2 1 1 0 1 1 0 1 2 0 1 0 1 0 1 1 0 0 1 0 0 0 0 2 1 0 0 0 0 0 2 0 0 0 0 1 2 0 0 0 0 1 0 0 1 0 0 1 0 0 0 0 0 0 0 0 1 0 0 0
140 0 0 1 0 0 1 0 1 1 1 1 0 1 1 0 0 0 1 1 1 1 0 0 2 0 1 2 0 0 2 1 0 0 2 0 2 2 0 0 1 1 0 0 0 0 1 0 0 2 2 0 0 1 1 1 0 1 1 1 0 1 0 2 0 1 1 0 1 0 0 1 2 2 2 2 0 0 1 0 1 1 1 1 2 0 0 0 0 2 0 0 0 1 2 0 0 0 0 1 0 2 1 1 0 0 2 1 1 1 0 1 1 1 0 1 0 0 0 2 2 0 1 1 1 1 1 1 1 1 1 1 1 1 0 0 0 0 0 0 1 2 0 0 0 0 0 0 1 1 0 0 1 0 0 0 0 1 0 0 0 0 2 0 2 2 0 0 1 1 0 0 0 2 0 1 0 0 0 0 0 1 1 1 1 0 1 1 0 0 0 1 0 0 0 1 2 0 0 1 0 0 0 2 2 0 0 0 1 1 1 0 1 0 1 1 1 0 1 1 1 0 0 0 0 1 1 0 0 1 1 1 0 1 1 1 1 2 0 0 0 1 2 1 0 0 0 0 0 0 0 1 0 0 0 0 0 1 1 1 1 1 0 0 1 0 0 0 2 1 0 0 0 1 0 1 0 2 1 0 0 0 1 0 1 0 1 2 0 1 1 0 0 2 2 0 2 1 0 1 2 0 1 1 0 0 0 2 2 2 0 2 1 0 0 0 2 0 1 1 1 2 1 2 0 0 0 1 1 0 2 2 0 0 0 0 0 1 0 1 0 1 2 2 0 1 1 0 1 0 1 0 1 0 0 1 1 1 0 1 0 2 0 0 0 2 0 1 2 0 0 0 1 2 0 1 2 1 1 0 0 0 0 0 0 0 0 1 1 1 1 1 0 0 2 0 0 1 0 0 0 0 0 1 1 0 0 1 0 2 0 0 0 0 1 2 1 0 0 0 1 1 1 1 0 1 2 0 1 0 1 0 1 0 1 0 1 0 1 0 1 0 0 0 1 0 0 0 0 1 0 0 0 1 1 0 1 0 1 0 0 1 0 1 0 1 1 2 0 0 0 0 1 1 0 1 0 2 1 0 0 0 0 1 0 2 0 0 1 1 0 0 0 1 1 0 0 2 2 1 0 1 2 0 2 0 1 1 1 0 0 2 0 0 1 1 0 1 0 1 1 2 2 0 0 1 1 1 0 1 1 1 1 0 1 0 1 1 1 1 1 1 0 0 1 1 0 1 0 2 0 1 0 2 2 0 0 1 0 1 0 0 0 2 2 0 2 0 0 0 0 1 0 0 0 0 1 2 2 2 2 0 0 0 0 0 0 0 0 0 0 0 0 0 0 0 0 0 0 0 0 2 1 0 0 0 1 0 1 0 0 0 0 0 1 0 1 0 0 1 0 1 0 0 0 0 1 1 0 0 1 2 0 1 2 0 1 0 2 0 1 1 0 0 1 0 2 1 1 1 0 1 0 2 0 2 0 0 2 0 0 0 1 1 0 1 1 2 0 0 1 1 0 1 0 1 1 0 1 2 0 1 0 2 2 2 1 0 1 1 1 0 0 0 0 0 0 0 0 1 1 0 0 1 2 0 0 1 1 0 0 0 0 0 0 0 0 0 0 0 0 0 0 0 1 0 0 0 0 0 1 0 0 0 0 0 0 1 0 1 1 1 0 0 0 1 1 0 0 2 1 2 1 0 0 2 1 0 1 0 0 1 2 0 0 1 1 0 2 2 0 1 1 2 1 0 0 1 1 1 2 2 0 2 2 1 1 1 1 1 1 1 1 1 1 0 0 0 0 1 0 0 1 2 1 0 1 0 0 2 0 0 1 1 1 0 0 0 1 1 1 2 0 2 0 0 0 1 0 2 0 2 2 0 0 1 0 0 1 0 0 0 1 1 0 0 1 0 0 0 1 0 0 0 1 0 0 0 1 0 1 2 1 0 0 2 1 0 1 1 0 0 2 0 0 2 0 0 1 1 2 0 2 0 0 0 1 1 1 0 0 1 0 2 2 0 2 0 0 0 0 1 0 1 2 1 0 0 0 0 0 0 0 1 1 1 1 2 1 0 0 1 0 1 2 2 0 1 0 1 0 1 0 1 1 0 0 2 2 0 0 0 1 1 0 0 0 1 1 0 2 0 0 0 1 1 1 0 0 0 1 0 0 0 0 0 0 0 0 0 0 0 0 0 0 2 0 0 0 0 0 0 0 0 0 0 0 0 1 0 0 0 0 0 0 0 1 0 1 0 0 0
141 0 0 1 0 0 1 0 1 1 1 0 0 0 0 0 0 0 0 2 0 0 0 0 2 0 1 1 0 1 2 1 0 1 1 1 1 0 0 0 1 1 2 0 0 1 0 1 0 2 1 0 2 2 0 0 1 1 1 2 0 0 0 1 0 1 0 0 1 1 1 1 1 2 0 2 2 0 1 0 2 2 1 1 2 0 0 1 1 2 1 1 2 2 1 0 0 0 0 2 0 1 1 1 0 0 2 0 0 2 0 1 1 1 1 1 1 0 0 2 2 0 0 0 0 0 0 1 0 1 1 1 0 0 0 0 0 0 0 0 1 2 0 0 1 0 0 0 0 0 0 0 0 0 0 0 1 1 1 1 2 1 1 1 2 2 0 0 1 0 0 0 1 2 0 1 0 2 0 1 0 1 0 2 2 1 1 0 0 1 0 0 0 0 0 0 1 0 0 0 0 1 0 2 2 1 1 1 0 1 1 1 1 0 0 2 1 0 1 1 1 0 1 0 0 1 1 0 0 0 1 1 1 2 1 2 0 1 0 1 0 1 2 1 0 0 0 0 0 0 0 0 0 0 0 0 0 0 0 0 0 0 0 2 0 0 0 0 1 1 0 2 0 2 0 0 0 2 1 0 0 1 2 1 0 0 0 0 0 2 0 1 1 2 1 0 0 1 1 0 1 1 2 0 0 0 0 2 0 1 0 0 1 1 0 0 2 1 0 0 2 2 0 2 0 0 1 2 1 1 2 1 0 0 0 0 0 1 0 0 0 0 1 2 1 0 2 1 2 2 1 1 2 0 1 0 1 1 0 2 0 2 2 0 1 2 0 1 2 0 0 0 0 2 0 0 1 2 2 0 1 0 0 0 0 1 1 0 0 0 0 0 2 0 2 1 1 1 1 1 1 1 0 1 1 0 0 1 1 1 0 2 0 0 0 1 0 0 0 0 0 1 0 1 0 1 1 0 1 0 1 0 0 2 0 0 0 1 1 0 1 0 2 1 0 1 0 2 0 0 0 2 0 2 1 1 1 1 1 1 1 1 0 1 1 1 1 0 0 2 0 2 0 0 1 0 1 2 1 0 1 0 0 1 0 1 0 0 2 0 0 0 0 0 1 0 1 2 1 0 1 0 1 0 2 0 1 2 2 0 0 2 0 1 0 0 0 0 2 2 0 2 1 0 1 1 0 1 0 1 0 1 0 1 2 0 1 1 2 2 2 1 0 1 1 0 0 2 0 2 0 0 0 0 2 0 2 0 2 0 2 0 0 1 1 0 2 2 2 1 1 0 1 0 0 1 0 2 2 2 2 0 1 1 0 1 1 0 0 0 1 0 0 0 0 0 0 0 0 0 0 2 1 0 0 1 0 0 0 0 0 0 0 0 1 0 0 0 0 0 0 0 0 1 0 1 0 1 0 0 0 1 0 2 2 0 2 0 2 0 0 1 0 1 0 0 2 1 2 2 0 1 0 1 0 2 1 1 1 0 0 0 1 1 0 1 2 2 0 0 2 0 0 0 1 1 1 0 1 2 0 2 0 1 1 1 2 1 0 0 1 0 0 1 1 0 1 2 0 2 0 0 0 0 0 0 1 2 2 0 1 1 0 0 0 0 0 1 1 0 0 0 0 0 2 2 0 0 1 1 0 0 0 1 1 1 2 1 0 1 0 0 0 0 0 0 0 2 0 1 0 1 1 1 0 0 0 1 1 0 1 1 2 0 0 1 0 1 1 1 1 0 1 2 2 0 0 0 0 0 1 2 1 1 2 0 1 2 0 2 0 2 0 1 0 1 1 2 0 2 0 0 0 1 0 0 1 0 1 1 0 0 0 0 2 0 0 1 2 2 2 2 0 2 0 1 1 2 0 2 0 2 2 2 0 0 0 0 0 0 0 0 0 0 0 0 0 0 0 0 2 0 0 0 1 0 1 1 1 1 0 1 1 0 0 0 0 1 2 0 0 0 0 0 0 2 0 0 1 1 2 0 1 1 1 2 0 1 0 1 0 1 0 2 2 0 2 0 0 2 0 0 1 0 2 2 0 0 0 1 0 1 0 0 1 1 2 0 2 0 1 1 0 1 0 0 1 2 0 1 0 1 0 1 1 0 0 1 1 0 1 0 2 0 0 1 2 0 0 2 1 0 0 0 2 0 2 1 0 0 2 0 0 0 0 0 2 0 2 0 0 2 0 0 0 1 1 1 1 0 0 0 0 0 0 0 0 0 0 1 1 0 1 0 1 0 0 0 0 1 0 1
142 1 0 0 0 0 0 1 1 1 2 0 1 1 0 0 0 1 1 0 2 0 1 0 2 0 0 2 0 0 2 1 0 1 1 1 2 0 0 0 1 1 0 0 0 0 0 0 2 0 0 0 0 1 1 1 1 0 0 2 0 2 1 2 0 1 1 0 2 0 0 2 2 2 0 2 2 0 2 0 2 2 2 1 1 1 0 1 1 1 0 0 0 2 2 0 0 1 0 1 1 2 0 0 2 1 2 2 2 0 0 2 0 1 1 1 1 0 0 2 2 0 1 1 1 1 1 1 0 0 1 0 0 0 0 0 0 0 0 0 1 1 0 0 0 0 0 0 0 1 0 0 0 0 0 0 0 2 0 1 1 0 2 0 0 2 0 1 0 1 1 0 0 2 2 1 0 1 0 1 1 1 1 2 2 0 2 2 1 1 1 1 1 0 1 0 0 0 0 0 0 0 0 1 2 1 1 1 2 0 1 0 2 0 0 2 1 1 2 1 1 0 1 0 0 1 1 1 1 1 0 0 0 0 0 0 0 1 1 1 0 0 1 1 0 0 0 0 0 0 0 0 0 0 2 1 0 2 1 1 1 1 0 0 0 0 0 1 1 0 1 2 2 2 0 0 0 2 2 0 1 0 2 1 0 0 0 0 0 2 0 2 0 2 2 0 0 0 1 2 1 1 2 0 0 0 1 2 2 2 1 2 1 2 0 0 1 2 0 0 0 0 2 1 0 0 0 1 0 2 2 0 0 0 0 0 0 2 0 0 0 1 0 2 0 1 1 1 1 1 0 1 2 0 1 0 1 1 0 1 0 1 1 0 1 0 1 1 2 0 0 0 0 2 0 1 0 2 2 0 0 1 0 0 0 0 0 0 0 0 0 0 0 1 2 1 1 0 2 2 2 2 0 1 1 0 0 0 0 2 0 1 0 0 1 2 1 0 0 0 0 1 0 1 1 1 0 1 1 0 0 0 0 1 0 0 0 1 2 1 0 0 2 1 1 2 0 2 0 0 0 1 0 2 0 0 0 1 1 1 1 2 1 1 0 1 1 2 0 0 0 0 0 0 2 0 2 2 2 2 2 1 0 2 0 0 0 0 0 2 0 0 0 1 0 0 0 2 2 0 1 0 2 0 2 0 1 0 1 1 0 1 0 0 1 0 0 1 1 1 1 2 1 1 0 1 0 0 1 2 0 1 0 1 2 0 1 0 1 1 0 1 0 1 1 0 0 2 0 2 2 2 0 2 1 1 0 1 1 0 1 0 0 1 1 0 1 1 1 0 1 1 0 0 1 0 1 1 1 1 2 0 1 0 0 0 2 0 0 0 0 0 1 0 1 0 1 0 0 0 0 1 1 1 0 0 0 0 1 0 0 0 1 1 1 1 0 0 1 0 1 0 0 1 0 1 0 1 0 0 0 0 1 1 2 1 1 0 2 0 1 1 0 2 0 0 2 0 0 0 0 1 0 1 0 2 0 0 0 0 0 0 0 0 0 2 2 2 0 0 2 0 0 0 0 2 1 1 2 2 0 1 0 1 2 2 0 0 0 2 1 0 1 0 1 0 0 1 0 1 0 1 0 1 1 0 0 1 1 0 1 0 0 0 0 1 0 1 2 0 0 0 0 0 2 2 0 1 0 0 2 0 0 0 0 0 0 1 0 1 0 0 0 0 0 1 1 0 0 1 1 1 1 0 0 1 0 0 1 0 0 0 2 0 1 1 1 0 2 2 0 1 0 1 0 0 0 2 2 1 2 2 0 0 1 1 0 1 0 1 1 2 0 1 0 1 0 2 0 1 0 0 1 1 1 2 1 0 0 0 1 1 0 1 1 0 0 1 1 1 1 2 0 2 1 1 0 0 1 2 2 1 0 1 0 2 1 1 1 0 0 1 0 0 0 0 0 2 0 0 1 0 0 0 1 0 1 0 0 0 1 1 0 1 0 0 1 0 2 0 0 0 2 1 0 1 0 0 2 1 1 0 2 0 0 0 0 1 0 0 0 1 1 0 2 2 1 0 1 2 0 0 0 2 2 0 1 1 0 0 0 0 0 0 0 2 2 0 1 1 0 1 0 0 0 0 0 1 1 0 0 1 1 1 0 0 1 0 1 0 0 0 2 0 0 0 0 0 0 0 2 0 2 0 0 0 0 1 0 0 2 0 0 0 2 0 1 0 1 0 0 0 0 0 0 0 0 2 2 0 0 0 0 1 0 0 0 0 0 0 0 0 0 0 0 0 0 0 0 0 1 2
143 1 0 2 1 1 2 1 1 1 1 0 2 1 1 0 1 0 1 1 1 0 1 0 2 0 0 2 0 0 2 1 2 2 0 2 0 1 0 0 1 1 0 1 0 1 2 0 1 1 1 0 1 2 0 0 1 0 0 1 0 1 0 2 0 1 0 1 1 0 0 2 1 2 1 2 1 0 2 0 2 2 2 0 0 0 0 0 0 1 0 0 1 2 0 0 1 1 0 2 1 2 0 0 1 0 2 1 0 2 1 1 1 2 0 2 0 0 0 2 2 0 0 0 0 0 0 0 0 0 2 1 0 0 0 0 0 0 0 0 0 2 0 0 2 0 1 1 1 1 1 0 0 0 0 0 1 0 1 0 1 0 0 2 0 1 0 1 0 1 1 0 0 2 2 2 2 0 1 0 0 1 0 2 0 0 2 0 0 2 0 0 0 1 0 1 1 0 0 0 0 0 0 2 2 0 2 0 0 0 1 1 0 2 0 2 1 0 1 0 2 1 0 1 0 0 0 0 0 1 0 0 0 0 0 0 0 2 0 0 0 0 2 2 0 0 0 0 0 0 0 0 0 0 1 1 0 1 2 2 1 2 0 0 0 0 0 0 2 0 0 2 1 2 0 0 0 1 2 0 0 1 2 1 0 0 0 1 0 2 0 1 1 2 2 0 0 0 0 2 0 0 2 0 0 0 1 2 1 1 0 1 1 1 1 0 1 0 1 1 1 1 1 2 1 0 0 1 1 0 2 2 1 0 0 1 1 2 1 2 0 1 2 1 0 1 0 1 2 2 1 1 1 0 1 1 1 1 0 1 0 2 2 0 2 0 1 1 2 0 0 0 0 2 0 1 2 1 0 0 0 0 0 0 0 2 2 0 0 0 0 0 2 0 2 2 2 1 0 0 0 0 0 1 0 1 1 1 0 2 0 0 0 0 1 1 0 0 0 0 0 0 1 1 0 0 0 0 2 0 2 0 0 0 0 0 0 0 0 0 2 0 1 2 0 2 0 1 1 1 1 0 0 2 1 1 1 1 1 1 1 1 0 0 0 2 0 1 0 1 0 1 2 2 0 0 1 1 2 0 1 0 0 1 1 2 1 0 1 0 1 1 0 2 1 0 0 2 1 0 0 0 1 1 1 2 2 0 1 1 1 0 2 0 0 0 1 0 1 2 1 1 1 0 1 1 0 1 0 2 0 0 0 1 1 1 2 1 1 1 0 2 0 1 1 1 0 1 1 2 1 1 0 1 2 0 1 1 0 1 0 0 0 1 1 0 2 0 0 0 0 0 0 0 1 1 2 0 1 0 2 0 2 0 1 0 2 2 0 2 1 1 0 0 0 0 0 0 0 0 0 2 1 1 0 0 2 1 0 1 1 0 0 2 0 1 1 0 0 0 1 0 0 0 0 1 1 1 0 0 0 0 1 1 2 1 1 0 2 0 1 1 0 0 2 0 2 0 1 1 0 1 0 1 0 1 1 1 1 0 0 0 0 2 0 0 1 2 0 1 0 1 0 0 0 2 0 1 1 1 1 0 0 1 2 2 0 0 0 1 2 0 0 1 0 0 0 1 0 2 0 0 0 1 1 0 1 2 2 0 1 0 0 0 0 0 0 2 0 0 0 0 0 1 0 0 1 0 1 1 1 1 0 1 1 1 1 0 1 1 0 0 0 0 0 1 1 0 0 0 0 0 1 1 0 0 0 0 1 0 0 0 1 0 0 0 1 0 2 2 0 0 0 0 0 1 1 2 2 2 2 2 2 0 2 1 0 2 0 2 0 2 2 2 1 0 1 1 0 2 0 0 1 2 1 0 1 0 2 0 0 0 0 0 1 1 1 0 2 2 2 2 0 2 0 1 1 1 0 2 2 1 1 1 0 0 0 1 1 1 1 0 0 0 0 0 0 1 1 0 2 0 0 0 1 0 1 1 2 0 1 2 0 0 0 1 0 0 0 1 0 0 1 0 0 2 0 1 1 0 0 1 1 0 0 1 0 1 0 0 2 2 0 1 2 1 1 0 0 0 0 2 0 2 1 0 0 1 0 0 0 0 1 0 1 1 1 0 1 1 1 1 1 1 0 1 1 1 0 0 1 0 0 1 0 0 0 2 2 0 0 0 2 1 0 0 0 0 0 0 2 1 0 0 2 0 1 1 0 0 1 0 0 0 1 1 0 0 1 0 0 0 0 0 0 1 0 1 1 0 0 0 0 1 0 0 1 0 1 0 0 0 0 0 0 0 0 0 1 1 1 1
144 1 0 0 0 0 0 2 2 1 1 1 0 0 0 0 0 0 0 0 0 0 1 1 1 1 0 1 1 1 2 0 0 1 1 0 2 2 0 0 1 1 0 0 1 0 1 0 0 1 0 0 0 0 2 2 0 0 0 0 2 2 0 2 1 1 1 0 1 1 2 1 1 2 1 2 1 0 1 0 1 2 2 0 0 0 0 1 1 1 1 1 1 1 0 0 0 0 0 1 1 2 1 1 1 1 2 0 1 1 1 2 0 2 0 2 0 0 1 0 1 0 0 0 0 0 0 0 2 0 0 0 0 0 0 0 0 0 0 0 0 2 1 0 0 0 0 0 0 1 0 0 0 0 0 0 0 0 1 0 1 1 1 1 0 1 0 0 2 1 0 0 1 1 0 1 0 0 0 1 0 1 0 2 1 0 2 1 0 1 0 0 1 1 0 0 1 0 0 0 0 1 0 1 2 1 1 0 1 0 2 0 2 0 0 2 1 0 1 2 0 0 1 0 0 0 1 0 0 1 0 0 0 0 0 0 0 0 0 1 0 0 2 2 0 0 0 0 0 0 0 0 1 0 0 0 1 1 0 0 0 0 0 2 0 0 0 1 0 0 0 1 1 2 0 0 0 2 2 0 0 1 1 1 0 0 0 2 0 1 1 1 1 2 2 0 0 1 1 2 1 0 2 0 1 0 0 2 2 2 0 1 1 1 1 0 1 0 0 0 2 2 1 1 1 0 0 0 0 0 1 2 0 0 0 0 0 1 0 2 1 1 1 1 0 1 0 0 0 1 2 0 0 0 0 2 0 0 0 2 0 2 0 1 0 2 0 1 2 0 0 0 1 2 0 0 2 1 1 0 1 1 0 0 0 1 0 0 0 0 0 0 0 1 2 2 2 1 1 0 0 1 0 2 0 1 1 1 0 1 1 0 1 0 1 2 0 1 0 1 0 1 0 0 1 2 0 2 2 1 0 1 0 2 1 0 0 2 1 0 0 0 1 0 1 1 1 1 0 0 0 1 0 2 1 1 1 0 0 0 0 0 0 1 1 1 1 2 0 0 0 0 1 1 0 0 0 2 2 1 1 1 0 2 1 1 1 0 1 1 0 0 1 1 2 0 0 1 1 0 0 0 2 0 2 1 0 2 1 1 0 2 1 0 1 0 0 0 1 1 1 1 2 0 2 2 0 0 1 2 0 1 0 1 2 0 1 1 2 2 0 1 0 1 1 0 0 1 1 1 0 0 1 1 2 0 1 1 2 1 0 0 0 0 0 0 0 1 1 0 1 1 0 0 0 0 1 0 0 0 0 0 2 0 1 0 1 0 1 1 0 0 0 0 1 0 0 0 0 0 0 2 0 1 0 0 1 1 0 2 0 0 0 0 1 1 0 0 0 0 0 0 1 1 0 0 1 2 0 0 1 1 0 0 2 0 2 0 1 1 0 0 0 1 0 0 1 1 1 1 0 1 0 1 0 1 0 1 1 0 0 0 2 0 1 1 0 2 0 0 1 1 1 0 0 2 0 1 0 0 0 0 0 1 2 1 0 1 0 1 2 0 0 0 0 0 0 2 0 1 0 1 0 1 0 0 0 1 1 0 0 0 0 0 0 1 0 2 2 0 0 0 0 1 1 0 0 0 0 0 1 0 0 0 0 0 0 1 0 1 1 1 0 0 0 0 0 1 0 1 0 1 0 0 0 0 0 0 0 0 0 0 2 0 0 2 0 1 0 2 0 0 0 0 0 0 0 1 1 1 1 1 2 0 1 1 1 1 1 1 1 1 1 1 0 0 0 0 0 0 0 0 1 2 1 0 0 0 0 1 1 1 0 0 2 0 0 0 2 2 2 2 0 2 0 1 1 1 0 2 1 1 2 2 0 0 0 1 2 0 0 1 0 0 0 0 0 1 0 0 1 0 0 0 0 1 0 0 0 0 0 0 0 0 0 0 0 0 2 1 1 0 0 0 0 1 0 0 2 2 2 0 1 1 1 1 0 2 0 0 2 2 1 0 2 2 1 0 0 1 0 2 0 0 1 2 0 0 0 2 0 1 1 0 2 0 1 1 0 0 0 0 1 1 0 0 1 2 0 0 0 0 0 2 0 0 0 2 2 0 0 0 2 1 1 0 0 0 0 0 2 0 1 0 1 0 1 0 0 1 0 1 0 0 0 1 2 0 1 0 1 0 2 0 0 0 0 1 1 0 0 0 0 1 0 0 1 0 0 0 0 0 0 1 2 0 0 1 2 0 0 1
145 0 0 1 1 1 2 1 2 1 1 0 0 0 0 0 0 0 1 0 2 0 0 0 2 0 0 1 0 0 1 1 0 0 2 0 2 2 0 0 1 1 0 1 0 1 1 0 2 0 0 0 0 1 1 1 0 0 1 2 0 1 0 1 0 1 0 1 1 0 0 2 1 2 1 2 1 0 1 0 1 1 2 1 1 1 0 2 2 2 1 2 2 2 1 0 0 2 0 2 1 2 1 1 0 0 2 0 2 2 0 0 2 2 1 2 1 0 0 2 2 0 2 2 2 2 2 0 0 0 1 1 0 0 0 0 0 0 1 0 2 1 0 0 0 0 0 0 0 0 0 0 1 0 0 0 1 1 1 0 0 1 0 2 0 0 0 1 1 1 1 0 0 2 2 1 1 0 0 0 2 2 1 2 1 0 2 2 1 2 0 0 2 0 2 0 1 0 0 0 0 1 1 2 2 1 1 0 2 0 1 0 2 0 0 2 0 2 0 0 2 2 0 0 0 0 0 0 0 1 0 0 0 1 1 1 0 2 0 0 0 1 2 2 0 0 1 0 0 0 0 1 1 1 0 0 1 0 0 0 0 0 0 1 1 1 0 0 2 0 0 2 0 2 1 1 0 2 2 1 1 2 1 0 0 1 0 0 0 2 0 2 0 2 1 1 1 1 0 2 2 2 2 0 0 0 2 2 2 0 0 0 1 1 0 0 1 0 1 1 1 1 1 0 1 0 0 1 0 2 1 1 2 0 0 0 0 2 0 0 0 1 2 0 0 0 1 0 2 1 0 0 2 0 0 0 1 0 0 1 0 2 1 0 1 2 0 1 1 1 1 1 1 2 1 1 1 2 2 0 1 1 0 0 1 1 1 0 0 1 0 0 0 0 1 1 1 0 0 0 0 0 0 2 0 2 0 1 0 0 2 0 0 0 1 1 0 1 0 0 0 0 1 1 1 1 0 0 0 0 0 0 0 1 1 0 0 0 0 0 2 0 1 0 1 2 0 1 0 0 0 2 0 2 1 0 1 2 1 1 2 2 0 1 0 1 1 2 0 0 0 0 1 1 2 0 1 2 1 0 0 0 0 1 0 2 0 1 0 1 0 0 1 1 1 0 1 1 1 0 1 1 2 0 2 0 2 1 1 0 1 1 1 1 0 0 1 0 2 2 0 2 2 1 0 2 1 0 0 1 0 1 0 1 2 0 1 0 2 2 0 1 0 1 1 0 0 2 0 2 0 0 0 1 2 0 1 0 1 0 0 0 1 0 0 0 2 1 1 0 0 0 0 1 0 0 2 2 2 2 2 0 1 0 0 0 1 0 1 2 0 0 1 0 0 0 0 0 0 0 0 2 0 1 0 0 2 1 0 2 0 0 0 1 0 1 0 0 0 0 2 0 0 1 0 1 0 1 0 0 1 1 1 2 2 1 2 0 0 2 0 0 0 1 0 0 2 1 1 0 0 1 0 1 1 2 0 0 2 1 1 0 0 2 0 0 0 2 0 0 1 1 0 0 1 1 1 1 1 1 0 0 1 2 2 2 2 0 0 2 1 0 0 1 0 0 0 1 0 0 0 0 1 2 2 0 1 2 2 0 1 0 0 1 0 0 0 1 1 0 0 0 1 0 1 1 0 0 0 0 0 0 0 0 0 0 1 2 0 2 2 2 0 0 0 0 0 1 0 0 0 0 1 0 0 0 0 0 2 1 0 0 2 0 0 1 1 0 1 1 1 0 1 1 0 0 0 0 0 0 2 2 0 1 2 1 0 2 0 2 0 2 2 2 0 0 1 1 1 1 0 0 1 2 1 1 2 0 0 2 0 0 2 2 0 0 0 0 1 1 1 1 0 2 0 1 1 2 0 2 0 2 2 2 0 0 0 1 1 0 0 1 0 0 1 1 1 2 0 0 1 1 0 0 1 0 1 0 0 0 0 2 1 0 0 2 0 0 2 2 0 0 2 1 0 1 0 2 2 1 1 0 2 0 0 0 0 1 1 0 0 2 0 2 2 0 2 0 0 0 0 1 1 1 2 1 1 1 0 1 0 1 0 0 1 1 2 1 2 1 0 2 1 1 1 1 0 2 2 0 2 1 0 2 0 0 0 2 2 0 0 0 1 1 0 0 0 0 0 0 2 0 1 0 1 0 1 0 0 0 1 0 0 2 0 0 2 0 1 0 0 0 0 0 0 1 0 1 2 0 0 0 0 2 0 1 1 0 1 1 0 0 1 0 1 0 0 0 1 1 1 1
146 1 0 0 0 0 0 1 2 0 1 0 0 0 0 0 0 0 2 1 1 1 1 0 2 0 0 2 0 0 1 0 0 1 0 1 1 0 0 0 1 1 0 0 0 0 1 0 1 1 1 0 1 2 0 1 0 0 0 1 0 1 1 2 0 1 0 0 1 0 0 1 2 2 2 2 0 0 0 1 0 1 2 0 1 0 0 0 0 1 0 0 0 2 1 0 1 2 0 2 2 2 2 1 0 0 2 0 0 2 1 1 0 0 0 0 1 0 0 1 2 1 2 2 0 0 0 0 1 0 0 0 0 1 0 0 0 0 0 0 0 2 0 0 2 0 1 0 1 1 0 0 1 0 0 1 1 1 1 1 1 2 1 1 0 1 0 1 0 0 0 0 2 0 2 2 0 0 0 1 1 2 0 1 1 0 1 2 1 1 1 1 1 0 1 0 2 0 0 0 0 1 0 2 2 0 0 0 1 1 1 1 0 1 0 2 0 2 1 1 1 0 0 1 1 0 0 1 1 1 1 1 0 0 0 0 0 2 0 0 0 0 2 1 0 0 0 0 0 0 0 1 0 0 0 0 0 0 0 0 0 0 0 0 1 0 1 0 1 0 0 2 0 1 0 0 0 1 1 1 1 1 2 1 0 1 0 0 0 2 0 2 2 2 1 0 0 1 0 1 2 0 2 0 0 0 1 2 0 0 0 1 2 1 1 0 2 1 0 0 0 0 1 1 1 0 0 1 2 0 2 1 0 0 0 0 0 2 0 1 1 1 0 2 0 1 1 0 0 1 1 1 2 0 1 0 1 0 0 2 0 2 1 0 1 0 1 2 1 1 1 1 0 2 0 0 0 1 0 1 1 1 0 1 2 0 1 0 0 0 0 0 1 2 2 2 2 0 0 0 0 0 0 0 0 0 2 0 0 2 0 1 0 0 0 1 0 0 1 0 1 1 0 0 1 1 0 0 1 1 0 1 0 2 0 0 0 0 0 0 1 0 2 0 1 2 1 1 1 0 0 1 0 2 0 0 0 1 1 0 0 0 0 1 0 1 1 2 0 0 0 0 2 2 2 0 2 2 2 0 0 0 0 2 2 2 2 0 1 0 1 1 1 2 1 0 0 2 1 0 1 0 1 1 1 0 1 1 1 2 0 2 1 1 1 0 0 1 0 1 1 2 2 0 0 1 0 2 0 0 2 0 0 0 1 0 1 0 1 1 0 1 0 2 2 2 0 0 2 0 0 0 1 2 2 0 0 0 2 0 2 0 1 0 0 0 1 2 0 0 0 0 1 0 0 1 2 1 2 1 2 0 1 0 0 0 0 0 0 1 0 0 0 0 1 0 0 0 0 0 0 1 0 1 1 0 1 1 0 1 2 1 0 2 0 2 0 0 0 0 1 0 0 0 1 0 2 1 0 0 1 2 0 2 1 1 1 0 2 0 1 1 2 2 0 0 1 1 2 2 0 2 1 2 1 2 0 0 1 0 0 0 1 0 0 2 1 2 0 0 2 0 0 0 0 2 0 0 1 1 1 0 0 2 2 2 2 0 0 2 2 0 0 0 1 1 0 2 0 2 0 1 0 0 0 0 0 1 1 0 0 0 0 0 0 1 0 2 0 0 0 0 0 0 1 1 0 0 0 0 1 0 0 0 0 1 1 0 1 1 0 0 0 0 0 0 0 0 0 0 0 0 0 0 1 0 0 0 1 0 0 0 2 0 0 0 2 0 2 1 1 0 0 1 0 0 0 2 2 2 1 1 1 0 2 1 0 2 1 2 0 1 1 1 0 0 1 1 0 1 0 0 0 2 0 2 1 1 1 0 0 0 0 0 1 1 2 0 1 2 2 2 0 2 1 1 0 1 1 2 1 2 1 1 1 0 0 0 1 0 0 0 1 1 0 0 1 1 0 1 1 0 0 0 1 1 0 0 0 0 0 2 0 0 0 0 1 0 2 0 0 0 0 0 0 0 0 1 2 1 1 1 2 0 0 0 1 1 1 0 0 1 0 2 2 0 2 0 0 0 0 2 0 2 2 0 1 1 0 0 0 1 0 0 0 1 1 1 2 1 0 2 0 0 1 1 2 1 2 0 1 1 0 1 0 0 1 1 2 1 0 0 2 1 0 1 2 0 0 1 2 0 1 0 1 0 1 0 0 0 0 0 1 0 0 1 1 0 0 0 0 0 0 0 0 1 0 1 1 0 0 0 0 1 0 1 2 0 0 1 0 0 0 0 0 1 0 0 1 0 0 0
147 1 0 1 0 0 1 0 1 1 1 0 1 1 0 0 0 0 1 0 2 0 0 0 2 0 1 1 1 0 1 2 0 1 1 1 2 1 0 0 1 1 0 0 0 2 1 0 2 1 0 0 0 0 2 2 0 0 0 0 0 1 0 2 1 1 1 0 0 0 0 2 1 2 0 2 2 0 1 1 0 2 1 0 1 1 0 1 1 2 2 1 2 2 0 0 0 0 0 2 0 2 1 1 1 0 2 1 1 1 1 2 0 1 0 1 0 0 1 1 1 0 1 1 1 1 1 1 0 0 1 1 0 0 0 0 0 0 0 0 2 1 1 0 1 0 0 0 0 1 0 0 1 0 1 0 1 0 0 0 1 1 2 0 1 1 0 1 0 0 0 0 0 2 1 1 0 0 0 0 0 0 1 2 1 0 2 2 1 0 1 2 1 0 1 0 0 0 0 0 0 1 0 2 2 0 0 0 1 0 1 1 0 0 0 2 1 0 1 0 2 1 0 0 0 0 0 0 0 2 0 0 0 0 0 0 0 2 0 0 0 0 1 1 0 0 0 0 0 0 0 1 1 0 0 0 1 1 1 1 1 1 0 1 0 0 1 1 2 0 0 1 1 2 0 0 0 2 2 0 0 2 2 1 0 0 1 1 0 2 0 0 0 1 1 0 1 0 0 1 0 0 2 0 0 0 1 0 1 1 1 2 2 2 0 0 0 0 0 0 2 2 1 2 1 0 0 1 1 1 2 2 0 0 0 0 0 1 0 0 1 1 2 2 0 0 2 0 0 0 1 0 2 0 1 0 0 1 1 1 1 2 1 0 1 0 1 1 2 0 0 0 0 2 0 0 1 2 0 0 0 1 0 0 0 0 0 0 0 0 0 0 0 0 2 0 0 0 0 0 0 0 0 1 1 0 1 1 0 2 0 1 0 0 1 2 1 2 0 2 0 1 0 0 1 1 1 0 1 1 0 0 1 0 0 0 0 0 0 0 1 0 2 1 1 1 0 0 0 0 0 1 0 2 2 2 2 2 1 0 0 1 1 0 0 1 1 1 0 1 0 1 1 1 1 0 0 2 2 0 0 0 0 2 1 1 1 0 0 1 1 1 0 1 1 0 0 2 1 0 1 0 2 0 2 1 0 2 2 0 0 2 1 0 0 0 1 1 0 1 1 2 1 0 0 1 0 1 0 1 1 1 0 1 2 0 2 1 1 2 1 1 0 0 0 0 0 1 1 1 1 1 1 2 2 0 0 1 0 2 0 0 0 0 0 0 2 2 1 0 0 0 0 0 1 0 1 1 2 1 2 0 1 0 1 0 0 0 0 0 1 1 0 0 1 0 0 2 0 2 0 2 0 0 0 0 1 1 0 2 1 1 1 1 0 1 0 0 0 0 1 0 0 0 0 1 1 1 0 0 1 1 1 1 2 1 2 0 2 0 2 0 0 1 2 0 2 2 1 1 0 1 1 1 0 1 0 1 1 0 0 0 1 1 1 1 1 2 0 0 2 0 1 0 0 1 1 0 1 1 1 0 0 1 1 1 0 1 1 1 2 0 0 0 1 0 0 2 0 1 0 1 1 1 1 1 1 1 2 0 1 1 0 0 0 1 0 2 2 0 0 0 0 0 1 0 0 0 1 1 1 1 0 0 0 1 1 1 0 1 1 1 0 0 0 1 2 0 0 0 0 0 1 0 0 2 1 0 1 0 0 0 2 0 1 0 1 0 1 2 0 1 0 1 1 0 0 2 2 2 1 1 0 1 1 0 1 2 0 2 0 2 2 2 1 0 1 2 0 2 0 0 1 2 1 1 0 0 0 0 0 0 0 0 1 0 0 0 2 2 1 2 0 2 0 1 1 2 0 2 0 2 2 2 0 1 1 1 1 0 0 0 1 1 0 0 1 0 0 0 2 0 0 0 1 0 1 0 0 1 1 1 0 0 0 0 1 0 0 1 0 0 1 1 0 2 0 1 2 2 2 0 2 0 0 0 0 2 1 0 1 1 1 2 1 0 1 0 0 0 0 0 0 2 2 0 1 1 0 2 0 2 0 2 2 0 0 1 2 0 0 2 0 0 0 0 0 2 0 1 0 1 0 0 0 0 0 0 2 2 0 0 2 2 0 1 2 1 0 0 1 0 2 0 0 0 0 1 0 0 2 0 0 0 2 0 0 0 0 0 0 0 0 0 0 1 0 0 1 0 0 0 0 2 0 0 1 0 0 1 0 0 0 0 0 1 0 0 1 1 0 1
148 0 0 1 1 0 2 1 2 1 1 0 0 0 0 0 0 0 0 1 1 1 1 0 2 0 0 2 0 0 2 0 1 1 1 2 2 2 0 0 0 0 0 1 0 1 0 1 0 2 1 0 0 1 1 2 0 0 0 0 1 1 0 0 0 0 2 0 0 1 1 0 2 2 2 2 0 0 1 0 1 1 2 1 1 0 1 0 0 1 0 0 1 1 0 2 0 2 0 2 1 2 0 0 1 1 2 0 0 2 0 2 0 1 0 1 0 0 2 0 0 0 1 1 1 1 1 0 0 0 1 0 0 1 1 1 0 0 0 0 2 0 1 0 1 0 1 0 1 2 0 0 0 0 0 0 0 1 0 0 0 1 1 1 0 0 0 1 2 0 0 0 1 1 1 1 1 0 0 0 0 0 0 1 0 0 1 0 0 0 0 0 2 1 1 0 1 1 0 0 0 0 0 1 1 0 1 0 1 1 1 2 1 0 0 2 0 0 2 0 2 2 0 0 0 1 1 0 0 1 0 0 0 0 0 0 0 1 1 1 0 1 2 1 0 1 1 0 0 0 0 0 1 0 0 0 1 1 1 1 1 1 0 2 2 0 0 0 2 0 1 1 0 2 1 1 0 2 2 1 1 2 2 1 1 0 2 1 0 2 0 0 1 2 1 0 0 1 0 1 1 0 1 1 0 0 0 2 0 0 0 0 0 0 1 0 1 0 1 1 1 1 0 1 1 0 0 1 0 2 2 1 1 1 0 0 0 2 1 1 0 2 1 2 0 1 1 0 1 1 1 0 1 0 0 1 0 1 0 0 0 0 1 1 1 0 1 1 1 1 1 1 0 1 1 1 1 2 2 0 1 1 0 0 1 0 1 1 1 1 0 0 1 0 1 1 1 1 0 0 0 0 0 1 0 1 0 1 0 1 0 1 0 0 2 2 0 1 0 0 0 0 1 0 0 0 0 2 2 0 0 1 0 1 0 1 0 1 1 1 1 0 1 0 1 1 0 0 0 2 2 1 0 1 2 1 2 0 1 0 0 1 0 0 0 2 0 2 0 0 2 2 1 1 0 1 0 0 2 0 2 1 0 0 0 1 0 1 0 1 1 0 1 0 1 0 0 2 2 0 0 0 1 0 1 1 1 1 0 1 0 1 2 0 0 0 1 1 0 1 1 2 2 0 1 2 0 1 0 1 1 1 0 0 0 0 2 1 2 2 2 2 0 0 0 0 0 1 0 2 0 1 1 2 1 1 0 1 0 1 0 0 0 0 0 0 2 1 1 0 0 0 0 0 0 0 0 0 1 0 2 0 1 0 1 0 1 0 0 1 0 0 2 0 1 0 1 1 0 0 0 1 1 0 0 0 2 1 0 2 1 0 1 2 0 2 0 0 0 1 1 1 0 0 0 0 1 2 0 0 1 1 0 0 2 1 1 0 1 1 1 1 0 0 1 0 2 0 1 1 0 0 0 0 0 1 0 0 2 2 2 0 1 0 0 1 0 2 0 1 1 0 0 1 1 1 1 1 1 1 0 0 0 2 2 2 2 2 0 0 0 1 0 1 0 0 0 2 0 1 0 0 0 0 0 0 0 0 1 2 0 0 0 1 0 2 0 1 1 0 0 0 0 0 1 0 0 2 0 0 2 0 1 0 1 1 1 0 1 1 0 0 0 0 0 2 2 1 0 0 0 0 0 0 0 2 1 0 1 0 0 0 2 0 1 0 1 1 1 2 0 0 1 1 0 0 0 1 1 1 2 2 0 0 0 2 0 2 2 2 0 0 0 0 0 0 0 0 0 2 0 0 1 1 1 1 0 0 0 1 1 1 2 2 0 0 0 0 1 1 1 1 0 1 0 1 0 0 0 1 1 0 1 0 0 1 0 0 0 0 0 0 0 0 1 1 1 0 0 0 2 0 0 0 1 1 0 0 0 0 0 0 0 0 0 0 0 1 2 0 0 0 1 1 0 2 0 2 2 1 1 1 2 0 0 0 0 1 0 0 0 1 0 2 2 1 1 0 0 1 0 1 1 1 1 2 0 1 1 1 1 1 0 0 0 0 1 2 2 1 0 2 0 0 0 0 1 1 1 0 1 1 0 2 0 0 0 1 1 0 0 0 1 2 1 1 1 1 0 0 2 0 0 0 2 1 1 0 0 1 0 1 0 0 1 1 1 1 1 0 1 0 0 0 1 2 0 1 1 0 0 0 0 1 0 0 1 0 0 0 0 0 0 0 0 1 0 1 2 1 1 2
149 1 0 2 0 0 1 2 2 0 1 0 1 2 1 0 1 0 0 0 2 0 0 0 2 0 1 0 1 2 1 1 1 2 2 0 2 0 0 0 1 1 0 1 0 2 0 0 1 1 0 0 0 1 1 0 1 0 0 2 0 2 0 1 0 2 0 0 1 0 0 0 2 2 2 2 0 0 0 1 1 2 1 1 2 0 0 0 0 2 0 0 1 2 0 0 1 1 0 1 0 2 1 1 1 1 2 1 1 1 1 2 1 2 1 2 1 0 0 0 0 1 1 1 0 0 0 0 1 0 0 0 1 1 0 0 1 0 0 0 0 2 0 0 0 0 0 0 0 1 0 0 1 1 0 0 1 1 0 0 1 2 0 2 1 1 1 1 2 0 0 0 1 1 2 1 1 0 0 1 1 0 0 2 2 1 1 1 1 1 0 1 2 2 0 1 2 0 0 1 0 1 0 0 2 1 1 0 0 0 2 0 2 0 0 2 0 0 1 0 2 2 0 0 0 0 0 1 1 1 0 0 0 0 0 0 0 2 0 0 0 0 2 0 1 2 2 0 1 1 1 0 1 0 0 0 1 1 1 0 0 0 0 0 0 0 0 1 2 0 1 1 2 2 0 1 0 1 1 1 1 0 1 1 0 0 1 1 0 2 0 0 0 2 2 0 2 0 0 2 2 1 2 0 0 0 0 2 1 1 1 2 2 1 1 0 1 0 1 1 1 1 1 2 1 0 1 2 1 0 0 2 1 0 0 0 0 0 0 0 0 1 2 2 0 1 1 0 0 1 1 1 1 0 0 1 2 0 0 1 0 1 2 0 2 0 2 2 2 0 0 0 0 2 0 1 2 2 1 1 1 2 0 0 0 1 1 0 0 1 1 1 0 0 2 0 0 0 1 0 0 1 0 2 2 0 0 0 0 1 1 1 1 0 1 2 1 0 0 0 1 1 0 1 1 1 2 1 1 0 0 0 1 0 2 1 0 1 1 0 2 0 1 0 2 2 1 1 0 0 0 1 0 2 1 0 1 1 1 0 1 1 0 1 0 2 0 1 0 1 0 1 1 1 1 0 0 1 2 1 2 0 0 1 1 2 1 0 1 1 0 0 1 2 2 0 0 1 1 0 0 1 2 0 2 1 1 0 0 1 0 1 1 1 0 0 1 0 0 1 1 1 2 0 1 2 0 1 1 1 1 0 0 1 1 1 2 0 2 2 1 1 0 0 0 0 0 2 0 2 0 0 1 2 1 1 0 0 1 0 1 1 2 0 0 1 1 0 0 1 0 0 0 0 1 1 1 0 2 0 2 0 1 0 1 0 0 0 0 1 0 1 0 0 0 0 0 0 0 0 0 2 0 0 1 1 2 1 0 2 1 0 0 1 1 1 0 0 0 0 1 0 0 0 0 0 2 2 0 0 1 1 0 2 2 1 2 0 2 0 1 2 0 0 2 0 2 1 2 2 0 2 2 2 1 2 0 0 1 0 0 0 0 2 0 0 0 2 1 0 1 1 0 0 1 1 1 0 2 2 1 1 1 2 1 2 1 1 0 1 1 1 0 0 0 0 0 1 0 1 1 1 0 1 2 0 1 2 2 0 2 0 0 1 0 0 0 0 2 0 0 0 1 0 2 0 0 0 0 0 1 0 0 0 1 1 1 0 0 0 0 0 1 1 0 0 2 0 0 0 0 0 2 0 0 2 0 0 1 0 0 0 2 0 0 1 0 1 0 2 0 0 0 1 1 0 0 1 1 1 1 1 1 1 2 1 0 0 0 0 2 2 2 2 2 0 0 0 0 0 0 0 1 2 1 1 0 0 0 2 0 2 0 0 2 0 0 0 1 1 1 1 0 2 1 1 0 1 0 1 1 0 1 1 0 0 0 0 0 0 0 0 0 1 0 0 1 2 0 1 0 0 0 0 1 1 0 0 0 1 1 2 0 0 0 0 0 0 1 1 0 0 1 0 0 1 0 0 1 1 2 0 2 0 1 1 0 2 0 1 1 2 0 1 2 0 2 0 0 0 0 2 1 1 1 1 1 1 1 1 1 2 0 0 2 1 2 1 1 0 0 1 0 0 0 0 0 2 0 1 0 0 1 1 0 0 1 1 1 0 0 0 1 2 0 0 0 1 0 0 2 1 0 1 1 0 2 0 0 0 1 0 0 0 2 1 1 0 0 0 0 0 0 0 1 0 0 0 1 0 0 0 0 2 0 0 1 0 1 0 0 0 0 1 0 0 0 1 1 0 0 1
150 0 1 1 0 0 1 1 1 1 1 0 0 1 0 0 0 0 1 2 0 2 0 0 2 0 0 2 0 0 2 0 2 1 2 0 2 1 0 0 2 1 0 0 0 0 1 1 1 1 0 0 0 1 0 2 0 0 1 1 0 1 0 1 1 1 0 0 0 0 0 0 2 2 2 2 0 0 2 0 2 2 2 0 0 0 0 1 1 2 0 1 0 2 1 0 0 1 0 2 1 2 1 1 1 1 2 1 1 1 0 2 1 2 1 2 1 0 2 0 0 0 1 1 0 0 0 0 1 0 1 0 0 0 1 0 0 0 0 1 1 2 0 0 1 0 1 0 2 2 0 1 0 0 0 0 1 0 0 0 2 0 1 0 0 1 0 0 1 1 0 0 1 1 1 2 0 0 0 0 0 1 0 1 1 0 1 1 1 1 0 0 1 1 0 0 0 0 0 0 1 0 0 2 2 1 1 0 0 0 1 1 1 0 0 2 1 1 0 1 1 0 0 0 0 1 1 0 0 1 0 0 1 1 1 1 1 1 0 0 0 0 2 1 1 1 1 0 0 0 0 0 0 0 1 1 0 1 1 1 1 1 0 1 0 0 1 0 1 0 0 2 0 1 0 0 0 2 1 0 0 1 2 1 0 0 1 0 0 2 0 2 0 2 2 0 0 0 0 0 0 0 2 0 0 0 0 2 1 1 1 2 2 2 0 0 2 1 0 0 2 1 1 2 0 0 0 0 0 1 1 2 1 1 0 0 1 2 0 1 0 1 2 2 0 1 1 1 1 2 0 2 1 0 0 1 1 0 0 1 0 0 1 1 1 0 0 1 1 1 1 1 1 2 0 2 1 0 0 0 1 1 0 0 0 2 2 0 0 0 0 0 0 0 2 1 1 0 1 1 1 1 0 0 0 0 2 1 0 2 0 1 0 0 0 2 0 1 0 1 0 1 0 0 1 1 0 1 1 1 0 1 0 1 2 1 0 0 0 0 1 1 0 0 1 2 1 1 0 0 0 1 0 2 0 0 1 2 0 1 2 1 0 0 0 2 0 2 0 1 0 1 1 1 0 0 0 1 1 0 2 0 0 2 1 1 1 1 0 0 0 0 1 1 1 0 1 1 1 0 0 1 0 2 0 2 2 2 1 1 0 1 0 1 0 1 0 1 1 1 1 2 2 1 1 2 0 0 0 1 0 0 0 0 0 0 2 0 0 0 0 2 0 0 0 0 0 1 1 2 1 1 1 2 2 0 0 1 1 1 0 0 1 1 1 1 1 1 1 0 0 0 0 0 0 0 1 2 2 2 2 0 1 0 0 0 1 1 0 2 1 1 0 0 2 0 0 0 0 0 0 2 0 0 1 0 1 1 0 0 0 0 0 0 1 0 0 0 0 0 1 0 0 0 0 1 1 2 0 0 0 1 0 2 2 0 2 0 2 0 1 0 0 1 1 0 2 1 1 1 0 1 0 0 0 1 0 0 1 0 0 0 1 1 0 1 0 2 1 1 0 2 0 0 1 1 1 0 1 1 0 1 0 0 1 1 0 1 0 0 1 0 0 1 0 0 0 1 0 2 0 1 0 0 1 0 0 1 1 0 0 0 0 0 0 0 0 1 1 0 0 0 0 0 1 2 0 2 0 0 2 0 0 1 1 1 2 1 0 1 1 1 0 0 1 1 1 1 0 2 1 2 2 0 0 1 1 0 1 1 0 0 1 0 0 1 0 1 0 2 0 0 1 1 1 0 0 1 1 1 2 2 1 0 2 1 0 1 0 1 0 1 1 2 1 1 0 0 0 0 1 0 1 1 1 1 2 0 0 2 0 2 1 1 1 0 0 0 1 1 1 1 0 2 0 1 1 2 0 2 0 2 1 1 0 0 0 0 0 0 0 0 0 0 1 1 1 2 0 1 1 1 0 0 1 0 1 0 0 0 0 0 0 0 0 0 0 1 1 0 0 0 0 2 0 2 0 2 2 1 1 1 0 0 0 2 0 2 0 0 1 1 1 1 1 0 1 0 0 1 1 0 0 1 2 0 1 1 0 0 0 0 1 0 2 1 2 1 1 1 0 2 0 1 0 0 0 0 1 0 0 0 0 1 1 0 0 2 2 0 0 0 2 1 0 0 1 1 0 1 2 0 0 0 2 0 2 0 0 0 1 1 0 0 0 0 0 0 0 0 0 0 0 0 0 2 0 2 1 0 0 0 0 1 1 0 1 0 1 1 0 0 1 0 2 0 0 0 0 0 2 1
151 0 0 1 0 0 1 1 1 1 1 0 0 0 0 0 0 0 0 2 0 0 0 0 2 0 1 1 1 1 2 0 0 0 1 1 1 2 0 0 0 0 0 1 0 1 1 0 1 1 1 0 0 1 1 2 0 0 1 1 1 1 0 0 1 0 2 0 1 1 1 1 2 2 1 2 1 0 1 1 1 1 2 0 0 0 0 0 0 2 0 0 2 0 1 0 0 1 0 2 0 2 1 1 1 1 2 1 1 1 0 1 1 2 1 2 1 0 0 2 2 0 1 1 1 1 1 1 0 2 2 1 0 1 0 0 0 0 0 0 2 0 0 0 1 0 0 0 0 0 0 0 0 0 0 0 0 2 1 0 0 0 0 2 1 2 1 0 2 1 0 0 0 2 1 1 0 0 0 1 1 2 0 0 0 0 0 0 0 2 0 0 2 0 2 0 2 0 0 0 0 0 0 2 2 1 1 0 0 0 1 1 2 0 0 2 1 1 2 1 1 0 0 0 0 2 1 1 1 1 0 0 0 0 0 0 0 2 0 0 0 1 2 1 0 0 0 1 1 0 0 0 0 1 0 0 0 0 0 1 0 1 0 1 0 0 0 1 1 0 1 2 0 2 0 0 0 2 1 0 0 1 2 0 0 1 0 1 0 1 1 0 0 2 1 0 0 0 0 2 0 0 1 1 0 0 0 2 0 0 0 1 1 1 1 0 2 0 1 1 1 1 2 1 1 0 1 1 0 1 1 2 0 0 0 0 0 1 1 1 0 1 0 2 0 1 1 0 1 1 1 0 1 0 0 1 1 2 0 0 0 0 1 1 0 0 1 1 1 1 1 1 1 2 0 1 1 1 1 0 0 0 0 0 0 1 1 0 0 2 2 2 1 0 1 1 0 0 0 0 0 0 0 1 1 0 0 1 0 2 0 1 0 0 0 1 1 0 0 0 1 1 1 1 0 1 2 1 1 0 0 0 0 2 0 0 0 1 1 1 0 0 2 0 0 2 0 1 0 0 0 0 0 2 1 1 1 0 0 0 0 0 0 1 0 1 1 1 0 1 0 1 1 1 1 0 0 1 0 0 1 0 0 0 0 1 0 0 1 0 1 1 0 2 2 0 0 2 0 0 2 0 0 2 0 1 1 2 2 1 0 2 1 0 0 0 0 0 2 2 0 2 2 1 0 2 1 1 0 1 1 0 0 0 0 0 1 1 2 2 0 1 0 1 1 0 0 1 1 2 1 2 0 2 1 1 0 0 2 0 2 0 0 0 0 0 2 0 0 0 0 1 0 0 0 0 0 1 1 1 1 0 1 0 0 1 1 0 0 1 0 0 1 0 1 0 0 0 0 0 0 2 0 0 0 1 1 2 0 1 0 0 0 1 0 1 0 0 0 1 0 0 1 1 0 0 1 2 0 0 2 2 0 2 2 1 2 0 2 0 2 1 1 1 1 0 2 1 2 2 0 1 1 2 0 2 0 0 1 0 0 0 1 0 0 2 1 2 1 0 1 1 0 0 0 2 1 1 0 0 0 1 2 1 2 2 2 1 0 0 1 0 0 1 0 0 0 1 0 2 0 1 0 0 0 0 1 2 2 0 0 0 0 1 0 0 0 1 0 0 0 0 0 0 1 1 0 0 0 0 1 0 0 0 0 0 2 0 2 2 0 0 0 0 0 0 0 1 0 1 0 1 1 0 0 1 1 1 2 0 1 1 2 0 1 0 0 0 2 1 1 0 0 1 0 0 0 2 1 2 1 1 1 1 2 1 0 1 0 1 1 2 0 0 0 0 0 0 0 0 0 0 1 2 1 1 1 0 1 0 0 0 1 1 0 0 1 0 1 2 2 1 0 2 0 1 1 1 0 2 2 0 2 1 0 0 0 2 2 0 0 1 0 0 0 0 0 1 0 0 2 1 0 0 1 1 0 0 1 0 0 2 0 0 0 1 0 0 0 2 1 0 0 1 0 2 0 0 1 1 2 0 2 0 0 0 0 0 0 0 0 2 0 2 2 1 2 0 0 1 0 2 0 1 2 0 1 1 0 1 1 1 1 0 0 2 2 2 2 0 0 1 0 2 1 1 1 2 1 0 1 1 1 1 0 0 2 1 1 0 0 0 0 1 0 0 1 2 1 2 2 0 1 0 1 0 0 0 0 2 0 2 0 0 2 0 0 0 1 0 0 0 0 0 0 0 1 0 1 1 0 0 0 2 1 1 2 0 0 0 0 0 0 1 0 0 0 0 0 1 0 0
152 0 0 2 1 0 2 1 2 0 1 0 0 1 1 0 0 0 2 1 1 1 0 1 1 0 1 2 0 1 2 0 1 1 0 1 1 1 0 0 1 1 0 0 0 0 0 0 1 1 1 0 0 0 1 1 1 0 0 1 1 1 0 2 0 1 1 0 1 0 0 2 2 2 1 2 1 0 1 0 0 1 2 0 0 0 0 0 0 1 0 0 1 0 0 1 0 1 0 1 1 2 1 1 1 1 2 0 1 1 1 1 0 1 0 1 0 0 2 0 0 1 1 1 1 1 1 0 1 0 0 0 0 1 1 0 1 1 0 0 1 2 0 0 0 0 0 0 0 1 0 0 0 0 0 0 0 0 0 0 1 0 1 1 1 0 0 1 0 1 1 1 1 1 1 1 0 0 0 2 2 2 0 2 2 1 1 2 1 0 1 2 2 1 2 0 0 1 0 0 0 0 0 1 2 1 1 1 1 0 2 1 1 0 0 2 1 2 1 2 0 0 0 0 0 1 1 0 0 0 0 0 1 0 0 0 0 1 1 1 0 0 2 1 0 0 0 0 0 0 0 0 0 0 0 0 1 0 0 0 0 0 0 0 1 0 0 1 1 0 1 2 0 2 0 0 1 2 2 1 1 1 1 1 0 1 0 0 0 2 0 1 0 0 0 0 0 0 1 0 0 0 1 1 0 0 1 1 1 1 0 1 2 2 2 0 1 0 0 0 1 1 1 1 1 0 0 0 1 0 2 1 1 1 0 1 1 1 0 1 1 1 0 2 0 2 0 0 1 2 2 0 2 1 0 0 1 1 0 1 0 1 1 1 1 0 1 2 1 1 1 1 0 2 0 0 0 2 1 0 0 0 0 0 0 1 1 0 0 0 0 0 1 0 1 0 0 1 1 1 1 1 0 1 0 0 1 2 0 1 1 0 0 0 0 2 2 0 1 0 1 1 0 1 1 1 0 0 0 0 0 0 0 2 0 1 0 0 0 1 2 0 2 0 2 0 0 2 0 0 0 2 1 2 0 0 0 0 0 0 0 1 0 0 0 2 0 2 0 0 1 1 1 1 1 0 0 2 2 2 2 0 0 0 0 0 0 2 0 2 0 0 0 2 2 0 0 2 2 0 0 2 1 1 1 1 1 1 1 2 0 2 1 1 1 0 0 0 1 0 0 2 1 0 0 1 1 1 0 1 1 1 0 2 2 0 1 1 0 1 0 2 0 2 2 0 0 0 2 2 0 0 0 1 1 1 1 1 1 0 0 0 0 1 1 0 1 2 2 0 1 0 1 0 0 1 2 0 0 0 1 0 1 0 0 0 1 0 0 1 0 0 1 0 2 0 1 1 0 0 1 2 0 0 2 0 0 0 1 0 0 0 1 1 0 1 1 0 0 0 1 0 0 1 0 0 0 1 0 0 1 1 2 2 2 0 2 0 2 0 1 1 0 1 0 0 2 2 0 0 0 2 0 0 0 1 0 0 2 0 0 0 1 1 1 1 1 2 0 0 2 0 1 0 0 2 0 1 0 0 0 0 1 0 2 2 1 0 1 2 1 0 0 0 1 1 0 2 0 2 1 0 1 1 2 1 1 2 2 1 0 0 0 0 0 0 0 1 0 0 0 0 0 1 1 1 1 0 0 0 0 0 0 0 0 0 2 0 0 0 0 0 0 0 0 0 0 1 0 0 0 0 2 1 0 1 1 0 1 0 0 0 2 1 0 0 0 0 2 2 0 1 1 0 0 0 0 0 0 0 2 2 1 0 2 1 1 1 1 1 1 1 1 2 1 1 0 0 0 0 1 0 0 0 0 2 1 0 0 1 0 0 0 0 2 0 0 0 1 1 1 1 0 2 0 0 0 2 0 2 0 2 2 0 0 1 1 0 1 1 1 0 0 0 0 0 0 0 0 0 2 0 0 0 1 0 0 0 0 0 0 1 2 0 0 1 0 1 1 1 0 0 0 1 0 2 0 0 2 2 1 0 2 1 1 1 0 0 0 0 0 1 1 2 2 0 2 0 0 0 0 1 0 0 1 2 0 0 0 1 0 0 0 0 0 2 2 2 2 0 0 2 0 0 1 1 1 2 0 0 0 0 0 0 1 0 0 0 0 0 0 0 2 2 1 2 2 1 0 0 1 0 1 1 0 0 2 1 0 0 2 0 1 0 2 0 0 0 1 0 0 0 0 0 0 1 0 0 0 1 1 0 0 0 0 0 0 1 1 0 0 0 0 1 0 1 0 0 1 0 1 2
153 0 0 1 0 0 1 1 1 1 2 0 1 1 0 0 0 0 0 0 2 0 1 1 1 0 0 2 0 0 2 0 0 1 2 1 2 1 1 1 0 0 2 0 0 0 0 0 0 2 0 0 0 0 2 2 0 0 0 1 0 0 1 2 0 0 1 0 1 0 0 1 2 2 1 2 1 0 1 1 0 2 1 1 2 0 0 0 0 2 0 0 2 0 0 0 0 0 0 2 0 2 1 1 0 0 2 2 2 0 0 2 0 0 2 2 2 0 0 2 2 0 2 2 0 0 0 0 0 0 1 0 0 0 0 0 0 0 0 0 0 2 0 0 0 0 0 0 0 0 0 0 0 0 0 0 0 0 0 0 0 0 1 1 1 1 0 2 1 2 2 0 0 2 1 1 1 1 0 0 0 1 0 2 0 0 2 1 0 0 0 1 2 0 2 0 2 0 0 1 0 0 0 1 2 1 1 0 1 0 1 2 2 0 0 2 1 1 1 0 2 1 0 0 1 0 0 1 1 0 1 1 0 0 0 0 0 2 0 0 0 0 2 2 0 0 0 0 0 0 0 1 1 1 0 0 1 0 0 0 0 0 0 0 0 0 0 0 2 1 0 2 1 2 1 1 0 2 1 0 0 1 2 1 0 0 1 1 1 2 0 1 2 2 2 0 0 1 0 1 0 1 1 1 0 0 0 2 1 2 1 2 2 2 2 0 2 1 0 0 1 2 2 1 2 0 0 0 0 1 2 2 1 0 0 0 0 1 0 0 0 1 2 2 0 1 1 0 0 1 2 0 0 0 0 2 0 1 0 1 0 1 0 0 0 0 1 1 2 0 0 0 0 2 1 1 0 1 1 1 1 0 1 1 0 1 1 0 0 1 1 1 1 0 2 1 0 1 0 0 0 0 0 1 1 0 0 0 1 1 0 1 0 0 2 2 0 0 0 0 0 2 0 0 1 1 0 0 2 0 2 0 0 2 0 1 0 0 0 0 2 0 0 1 1 1 0 1 0 0 0 1 0 2 1 1 1 1 1 1 1 1 0 0 0 0 2 2 0 0 0 0 2 2 2 0 2 0 2 0 2 0 1 2 1 1 1 0 0 1 1 1 0 1 1 0 0 0 0 2 0 0 1 1 1 1 2 1 1 1 0 1 1 0 0 0 0 0 1 1 0 2 2 1 1 2 0 0 1 2 0 1 0 0 0 0 2 0 1 1 0 1 0 1 1 0 0 0 1 1 0 1 0 1 2 0 1 1 2 0 2 0 1 0 0 0 2 0 0 0 0 0 2 0 0 2 2 0 1 0 2 0 0 0 0 0 0 0 0 0 0 0 0 0 0 0 0 1 0 0 1 1 1 1 0 0 0 0 0 0 0 0 0 0 1 1 0 0 0 0 1 0 0 0 0 0 2 0 0 0 0 0 0 0 2 0 2 0 2 0 2 1 1 1 1 0 1 0 1 1 0 2 1 1 1 1 0 1 1 0 0 0 1 1 0 1 0 2 1 0 0 2 0 1 0 1 1 1 0 0 2 0 0 1 2 2 1 1 0 1 1 0 1 0 1 1 0 2 0 2 0 0 0 2 2 0 0 2 2 0 0 0 0 1 0 1 0 0 0 0 0 0 1 1 1 1 1 1 1 1 2 1 0 1 0 1 1 0 0 0 0 0 0 0 0 1 2 0 0 1 1 1 0 0 0 2 0 1 1 0 1 1 2 1 0 0 0 0 2 2 0 0 0 1 0 0 0 1 0 2 0 0 0 1 1 1 0 2 0 2 0 2 2 2 1 0 0 0 0 0 0 0 0 2 0 0 2 1 1 0 0 0 2 2 0 0 0 1 1 2 2 2 0 2 0 0 0 1 1 2 1 2 2 0 0 0 1 1 1 0 0 1 0 0 0 0 0 1 0 0 2 0 0 0 1 0 1 0 0 0 0 2 0 0 0 2 1 0 1 1 1 0 0 0 0 0 0 1 1 1 2 0 1 0 0 0 1 2 1 0 1 1 0 1 2 0 2 0 0 0 0 1 0 2 2 1 1 0 1 1 1 1 0 0 2 1 1 1 1 1 0 1 1 1 0 1 1 1 0 1 0 0 0 2 0 0 1 0 0 0 0 0 1 1 0 1 2 0 0 0 1 0 2 0 0 0 0 0 0 1 0 1 0 0 2 0 0 0 1 0 1 0 0 0 0 1 0 2 2 1 1 1 0 1 0 0 0 0 0 0 0 0 0 0 0 1 0 1 1 0 0 0
154 0 0 2 0 1 2 1 1 1 1 1 1 2 1 0 1 0 1 0 2 0 0 0 2 0 1 1 0 1 2 0 1 1 1 1 1 0 0 0 2 2 0 0 0 0 0 1 0 2 0 0 1 1 1 2 0 0 0 1 1 2 1 2 0 0 1 0 0 0 0 1 2 1 1 1 0 0 0 0 1 1 2 1 1 0 0 0 0 2 0 0 1 1 1 1 1 1 0 1 1 2 0 0 1 0 2 1 1 1 0 2 0 1 0 1 0 0 0 1 2 0 0 0 0 0 0 1 0 0 0 0 0 0 1 0 0 0 0 0 1 1 0 0 1 0 0 0 0 2 0 0 2 0 1 0 1 1 0 0 1 1 1 1 0 0 0 1 0 1 1 2 1 1 1 0 0 0 0 1 1 1 1 2 1 0 2 0 0 2 0 0 1 0 1 0 0 0 0 1 0 0 0 2 2 0 2 0 0 0 2 1 2 0 0 2 0 0 2 1 1 1 1 0 0 2 1 0 0 2 0 0 0 0 0 0 0 2 0 0 0 1 1 1 0 0 0 1 1 0 0 0 0 0 0 0 1 0 0 0 0 0 0 2 0 0 0 0 2 0 1 0 0 1 0 0 0 1 1 0 0 1 1 0 0 2 0 1 1 2 0 1 0 2 0 0 1 2 0 2 2 0 2 0 0 0 1 2 0 1 0 2 2 2 1 0 1 0 1 1 0 0 2 2 1 0 0 2 1 1 1 1 1 1 0 0 0 0 0 2 1 2 1 1 0 1 1 0 1 1 0 0 2 0 0 0 0 0 1 1 1 2 0 1 0 0 1 1 2 0 0 0 0 2 0 1 1 0 0 0 2 1 0 0 1 0 0 0 0 0 0 0 0 1 2 1 1 0 0 0 0 0 0 1 0 1 1 1 0 1 1 1 0 0 0 1 1 1 0 1 0 1 0 0 0 1 1 1 1 1 0 2 0 2 0 1 1 2 0 1 1 0 1 2 0 2 0 1 0 0 0 1 0 2 0 0 1 1 0 1 0 0 0 0 0 2 0 1 0 1 0 1 1 1 1 0 1 2 2 1 1 0 0 1 0 2 0 0 1 0 1 1 0 1 1 0 0 1 1 0 0 1 1 1 1 1 1 2 2 1 0 2 1 0 1 0 0 0 1 1 0 1 2 2 0 2 0 0 0 2 0 1 0 1 1 2 2 0 1 1 1 1 0 0 1 0 0 1 1 1 0 0 0 1 2 0 1 0 2 0 1 0 0 0 0 0 1 1 1 0 0 2 1 0 0 1 1 1 2 1 2 0 0 0 0 0 1 0 0 0 0 0 0 0 0 0 0 1 0 0 0 1 0 0 0 1 1 0 0 1 0 0 0 1 0 1 0 0 1 0 1 0 0 0 0 0 2 2 0 0 1 1 0 1 1 0 2 0 2 0 2 1 0 1 1 0 2 2 1 1 0 1 0 1 0 1 0 1 1 0 0 0 1 1 0 1 0 2 0 1 1 0 1 0 0 2 0 1 1 1 1 0 1 1 1 2 0 0 1 2 2 0 0 0 0 0 0 2 0 2 1 0 1 0 0 0 1 0 1 2 0 0 0 1 0 0 0 1 0 0 0 0 1 0 1 1 0 0 0 0 0 0 0 1 1 1 2 0 1 1 0 0 0 0 0 1 1 1 0 1 0 1 1 0 0 0 0 0 2 1 0 0 2 0 0 0 1 0 2 1 1 0 1 1 0 0 0 1 1 1 1 1 0 1 1 1 0 2 0 2 0 2 2 2 0 0 1 0 0 1 1 0 0 2 0 2 1 0 1 1 0 0 0 0 2 0 0 0 1 2 2 1 0 2 1 2 1 1 0 2 0 2 2 1 0 0 0 1 0 0 0 0 0 0 0 0 0 0 0 0 2 0 0 0 2 0 0 0 0 1 0 1 0 0 1 0 0 1 2 2 0 0 2 1 0 2 1 1 2 2 2 0 2 0 0 0 0 0 0 0 0 1 0 1 1 0 1 0 0 0 1 0 0 1 1 1 1 0 1 1 1 0 0 0 0 2 2 1 1 0 0 1 0 1 0 0 1 1 0 0 0 0 0 0 1 0 0 1 2 0 0 0 1 1 0 0 0 0 0 0 2 0 0 0 1 0 1 1 0 1 0 1 0 0 0 1 0 0 1 0 0 1 1 1 0 0 0 0 0 0 0 0 0 1 0 1 2 0 0 0 0 0 0 0 0 0 1 0 0 0 1 0
155 0 0 2 1 0 1 0 1 1 1 0 0 0 0 0 0 0 0 1 0 1 1 0 2 0 1 0 1 1 1 1 0 0 2 0 2 1 0 0 1 1 1 0 0 0 0 0 2 0 0 0 2 1 1 1 0 0 0 0 2 2 0 2 1 1 1 0 1 0 0 0 2 1 1 1 0 0 2 0 2 2 2 1 1 0 0 0 0 2 0 0 1 0 2 0 0 2 1 1 1 2 0 0 1 1 2 1 1 1 1 2 0 2 0 2 0 0 0 1 2 1 1 1 1 1 1 0 0 0 2 0 0 0 0 0 0 0 0 0 0 2 0 0 2 0 1 0 1 2 0 0 0 0 1 0 1 1 0 0 2 1 0 2 0 2 0 0 1 0 0 0 0 2 1 1 1 1 0 0 0 0 1 2 2 0 2 1 1 2 0 0 1 0 1 0 1 0 0 0 0 0 0 1 2 1 1 0 1 1 1 0 2 0 0 2 0 0 1 1 1 1 1 0 0 2 2 1 1 1 0 0 0 1 1 1 0 2 0 0 0 0 2 1 0 1 1 0 0 0 0 0 0 0 1 1 0 0 0 0 0 0 0 1 0 0 0 0 2 1 0 0 0 1 0 0 1 1 1 1 1 1 2 1 0 1 1 1 0 1 1 1 1 2 1 0 0 1 0 1 1 0 2 0 1 0 0 1 1 1 0 1 2 2 0 0 0 2 0 0 0 0 1 1 0 0 0 0 0 1 2 1 1 0 0 0 0 1 1 2 0 0 2 2 0 1 1 0 1 0 1 0 2 1 0 0 1 1 0 2 0 2 0 0 0 2 0 2 2 0 0 0 0 2 0 0 1 1 0 0 0 1 0 1 0 0 0 0 0 0 0 0 2 0 2 1 1 0 1 1 1 1 0 2 1 1 1 0 0 1 0 1 0 0 2 2 0 0 0 0 1 0 0 1 0 0 1 0 0 0 0 0 1 1 1 0 0 2 0 0 0 0 2 1 0 2 0 1 0 0 0 1 0 2 1 1 1 2 2 2 0 1 0 1 0 0 2 1 0 1 2 2 1 1 1 0 1 2 1 0 0 0 0 0 0 2 0 0 0 1 1 1 1 0 1 0 0 1 0 1 0 0 2 0 2 1 1 1 1 1 0 1 0 1 1 1 0 0 2 2 0 2 1 0 0 2 1 1 1 1 1 0 0 1 1 0 2 0 0 0 1 1 0 1 1 0 0 1 1 1 0 0 1 1 1 1 1 2 1 1 0 0 1 0 0 1 1 1 1 1 0 2 1 0 0 1 2 0 1 0 1 0 2 0 1 1 1 1 0 1 1 1 0 0 0 0 1 0 0 0 0 1 0 0 1 0 1 1 0 1 1 1 0 2 1 2 0 0 0 0 2 0 0 0 0 0 2 0 0 0 1 1 0 2 0 0 1 0 1 1 1 1 0 0 2 0 2 1 1 0 0 2 0 0 0 2 0 0 1 0 0 0 1 1 1 0 0 2 0 1 0 1 0 0 0 2 0 0 0 0 0 0 0 1 1 1 0 1 0 1 1 1 1 1 1 1 0 1 0 1 1 0 0 1 2 0 1 1 2 1 0 0 0 0 0 1 0 1 0 0 0 0 1 0 1 0 0 0 0 0 1 0 0 0 0 0 2 1 1 2 1 1 0 0 0 0 0 1 0 0 0 0 1 0 0 2 0 0 0 0 0 1 2 0 1 1 1 1 1 2 0 1 0 0 0 0 0 1 1 1 1 1 1 1 2 1 0 2 1 2 0 1 1 2 0 1 1 0 0 1 0 0 0 2 1 1 1 1 0 1 0 0 1 1 1 0 0 1 1 2 2 1 0 1 0 1 0 2 0 2 0 2 2 1 0 0 0 1 2 1 1 0 0 0 0 0 0 0 0 0 2 0 0 0 1 0 1 0 1 0 1 2 0 0 1 0 1 1 2 0 0 0 2 0 0 1 0 1 1 1 1 1 2 0 0 0 1 2 0 0 0 0 0 2 2 0 2 0 1 1 1 0 1 1 1 1 1 0 0 1 1 1 0 0 0 2 2 0 2 0 0 2 0 0 0 2 2 2 1 1 0 0 0 1 1 0 0 1 2 1 0 0 1 1 1 1 1 1 0 0 2 1 1 0 1 0 1 1 0 0 1 0 0 0 0 0 2 0 0 0 0 0 2 0 0 1 0 0 0 0 0 0 0 0 0 0 0 0 0 0 0 0 0 0 0 1 0 0 1 0 0 1
156 0 0 2 0 0 1 2 2 0 0 2 1 1 0 0 0 0 1 0 2 1 0 0 2 0 0 2 0 0 1 1 0 0 2 0 1 0 0 0 2 2 0 0 1 0 0 1 1 1 0 0 0 1 0 2 0 0 0 1 0 1 0 2 1 1 1 1 2 0 0 0 2 2 2 2 0 0 1 0 0 1 2 2 2 0 1 0 0 1 0 0 1 1 0 0 0 2 0 2 2 2 1 1 0 0 2 0 0 2 0 0 1 2 1 2 1 0 0 0 2 2 2 2 2 2 2 2 0 1 0 1 1 1 0 0 1 0 0 0 1 1 0 0 2 0 2 0 0 0 0 0 0 0 0 0 1 2 1 0 1 1 1 1 1 2 0 1 0 1 1 1 1 1 0 1 0 0 0 1 1 1 0 1 0 0 1 0 0 1 0 1 1 1 1 1 1 1 0 0 1 0 0 2 2 0 1 0 1 0 2 1 2 0 0 2 0 2 2 1 1 0 1 0 0 1 1 0 0 0 0 0 0 0 0 0 0 2 0 0 0 0 2 1 0 0 0 0 0 0 0 1 1 0 0 0 1 0 0 0 0 0 0 1 0 0 0 1 1 1 0 1 0 1 0 1 0 2 2 2 2 1 1 0 0 1 0 1 0 2 0 0 0 2 1 0 0 2 0 2 2 0 2 0 0 1 1 2 0 0 0 0 2 2 0 0 2 0 1 1 1 1 1 1 1 0 0 1 0 0 1 2 1 0 0 0 0 1 1 1 1 1 0 2 0 1 1 1 1 2 0 1 2 1 0 0 1 1 0 2 0 2 2 0 2 0 0 1 2 0 0 0 0 2 0 0 1 2 0 0 0 2 0 0 0 0 0 1 1 0 0 0 0 0 1 0 0 0 1 0 0 1 0 0 0 0 0 0 0 1 1 0 0 0 0 1 0 1 0 0 0 0 0 1 1 1 0 2 2 1 0 0 0 1 1 0 0 0 0 0 1 1 1 0 2 0 0 0 0 0 0 0 0 2 1 1 1 1 1 0 1 1 0 0 0 0 2 2 0 0 1 1 1 1 0 1 0 1 2 1 1 0 0 1 0 0 0 0 0 0 2 2 0 1 1 0 2 1 0 1 1 1 1 1 1 1 1 0 0 1 0 2 1 1 0 0 1 2 0 2 2 2 2 0 1 1 1 1 0 1 1 0 0 0 0 0 2 0 2 2 1 1 0 0 0 0 0 1 1 2 1 2 1 2 2 0 0 0 2 0 0 0 0 1 0 0 2 1 1 0 0 0 1 1 0 1 2 1 1 1 2 0 0 0 1 0 0 1 1 2 1 1 1 0 1 0 0 0 0 0 0 1 0 0 0 1 0 1 0 2 0 0 0 0 1 0 1 0 0 0 0 0 1 1 0 0 1 2 0 0 1 1 0 2 1 0 2 0 2 0 2 1 0 1 1 0 1 1 1 1 0 2 1 2 1 2 0 0 1 1 0 1 1 0 1 2 1 2 0 2 0 0 0 0 0 1 1 1 1 1 1 0 0 2 2 2 0 0 1 2 1 0 0 0 0 0 1 0 0 0 0 0 0 2 1 0 1 2 2 0 0 0 0 1 0 0 0 2 0 0 0 0 0 0 2 0 0 1 1 1 1 0 0 0 0 1 2 0 0 0 0 0 0 0 0 1 1 0 0 0 0 0 1 0 0 1 0 0 2 0 0 0 2 0 0 0 0 0 2 1 1 1 0 0 0 2 1 0 0 2 0 0 1 1 2 1 0 1 0 1 1 2 2 2 2 0 0 1 0 1 0 0 1 2 1 1 2 0 0 2 0 0 0 0 2 0 0 1 1 1 1 1 0 2 1 1 0 2 0 2 0 2 2 1 0 1 1 0 1 0 0 0 0 1 0 0 1 0 0 0 2 0 0 0 1 1 0 1 0 1 0 1 0 0 0 0 2 0 1 1 0 0 1 1 0 1 1 0 1 1 1 0 2 0 0 0 0 0 0 0 0 2 0 2 1 0 1 0 0 0 0 1 0 2 2 0 1 0 0 1 0 1 0 1 1 1 1 1 2 1 0 2 0 2 0 2 0 1 1 0 1 0 0 2 0 0 0 2 2 0 0 1 2 2 2 1 1 0 0 0 2 0 0 0 2 0 2 0 0 0 1 0 0 0 0 2 0 0 0 0 0 0 0 0 0 1 1 0 1 1 0 0 0 1 0 0 1 0 0 0 1 1 0 1 0 0 0 0 0 0 0 0
157 0 0 2 1 0 2 2 2 0 0 0 0 1 0 0 0 0 1 1 1 1 0 0 2 0 1 1 0 0 1 2 1 1 2 2 1 1 0 0 2 2 0 0 0 0 2 0 1 1 0 0 0 0 2 0 2 0 0 1 1 1 0 0 1 1 1 1 2 0 0 1 1 1 0 1 1 0 1 0 0 1 2 0 0 0 0 0 0 2 0 0 0 0 0 0 1 2 0 2 2 2 2 1 0 0 2 1 1 1 1 2 0 1 0 1 0 0 0 0 1 1 1 1 1 1 1 1 1 1 1 1 0 1 1 1 0 0 0 0 0 2 1 0 0 0 0 0 0 1 0 0 1 0 1 0 0 0 0 0 0 0 2 0 0 2 1 0 2 0 0 0 1 1 1 1 0 1 0 0 0 1 1 2 2 0 2 2 0 0 0 2 2 0 2 0 2 0 0 0 0 0 1 1 2 0 0 1 1 2 2 1 1 0 1 1 1 0 1 0 2 1 1 0 0 1 1 0 0 0 1 1 0 1 1 1 1 2 0 0 0 1 2 1 0 0 0 0 0 0 0 0 1 0 0 0 2 0 0 0 0 0 0 2 0 0 0 1 1 0 0 2 0 0 0 2 0 1 1 1 1 2 1 0 0 1 0 0 0 1 1 0 0 1 1 0 0 0 0 1 1 1 1 1 0 1 1 1 2 2 1 2 2 2 0 0 0 0 1 1 1 1 1 2 1 0 0 2 2 0 1 2 1 0 0 0 0 0 0 1 0 0 0 1 1 1 1 0 1 1 0 0 2 1 0 0 1 2 0 2 0 2 0 0 0 0 0 1 2 0 0 0 2 1 0 0 2 2 2 0 1 1 0 0 0 0 0 0 0 0 1 1 1 0 1 0 0 1 0 0 0 0 0 2 1 1 0 0 0 2 0 1 0 0 1 2 0 0 1 0 0 2 1 0 1 1 0 1 1 1 0 1 1 0 2 1 0 0 0 0 2 0 1 0 2 0 0 1 1 0 0 1 0 2 1 1 2 2 1 0 0 1 1 0 0 1 1 1 0 1 0 2 0 0 1 1 1 2 2 1 1 0 0 1 0 2 0 1 1 1 0 0 0 2 2 0 0 1 1 0 0 1 2 0 2 1 2 1 1 1 0 1 1 0 0 0 1 0 1 1 0 2 2 2 0 2 0 0 2 2 0 0 0 1 1 0 2 0 2 2 0 0 0 1 0 1 1 1 1 2 0 0 1 2 1 1 0 1 1 1 0 0 0 0 0 0 2 0 0 0 0 1 1 0 0 1 1 0 2 0 2 0 2 0 1 0 2 0 1 1 0 0 1 0 0 0 0 1 1 0 0 1 0 0 0 0 2 2 0 2 1 0 0 0 1 0 0 0 0 0 1 0 0 1 0 0 0 1 0 0 1 1 1 2 1 1 2 0 2 0 1 0 0 1 1 0 2 1 1 1 1 1 1 2 1 2 0 1 2 0 0 0 1 1 0 1 2 2 1 1 0 0 1 0 0 2 0 0 1 1 2 1 0 1 1 1 1 1 1 1 2 0 0 1 0 0 0 1 0 1 0 0 1 1 1 0 0 1 1 1 1 0 0 0 0 0 0 2 1 0 0 0 0 0 2 1 0 0 0 0 0 0 0 0 1 1 1 0 1 1 0 0 0 0 0 0 0 1 0 1 1 1 0 0 0 0 0 1 1 1 0 0 2 0 0 0 1 0 1 2 0 0 0 1 1 1 1 0 0 1 1 1 1 0 1 0 1 2 0 2 0 2 1 2 0 1 0 1 1 1 0 0 0 1 0 1 1 1 1 0 0 0 0 0 1 0 0 0 2 2 1 2 0 2 1 1 0 2 0 1 0 2 2 1 0 1 0 0 0 0 0 0 1 1 0 0 1 0 0 0 1 0 0 0 2 0 0 0 0 0 0 2 0 1 0 1 0 0 0 1 0 0 0 0 0 2 0 0 1 1 1 0 2 0 0 0 1 2 0 1 2 2 0 1 2 1 1 0 0 0 0 2 0 1 1 1 1 0 0 1 0 2 0 0 1 1 1 2 1 1 0 2 0 1 0 1 1 2 0 0 0 0 1 2 0 0 0 2 2 0 0 1 2 1 0 0 2 0 0 0 2 1 1 0 1 0 1 0 0 0 1 0 0 0 1 0 0 0 1 0 0 0 0 0 0 1 0 1 1 0 0 0 0 1 0 0 1 0 1 0 0 0 0 2 1 0 0 2 1 0 0 0
158 0 0 2 0 0 1 0 1 1 1 0 1 1 1 0 0 0 0 1 1 0 0 0 2 0 2 1 0 1 2 0 2 1 0 2 0 1 1 1 0 0 0 0 1 0 0 0 1 1 1 0 1 1 0 1 0 0 0 0 1 1 0 2 0 0 2 0 2 0 0 1 1 2 1 2 1 0 0 0 1 1 2 1 1 0 0 0 0 2 0 0 2 1 0 0 0 0 0 2 0 1 1 1 1 1 2 1 1 1 0 1 1 2 1 2 1 0 0 0 0 0 0 0 0 0 0 0 2 0 1 0 0 0 0 0 0 0 0 0 2 0 0 0 0 0 0 0 1 1 0 0 0 0 0 0 1 0 0 1 1 1 0 2 1 1 0 0 2 0 0 0 0 2 1 0 0 2 0 1 0 0 0 2 1 0 2 0 0 1 0 0 2 0 2 0 1 1 0 0 0 0 1 2 2 0 0 2 1 0 1 1 1 0 0 1 0 0 1 0 2 0 1 0 0 1 1 1 1 0 1 1 1 1 1 0 0 2 0 0 0 0 2 2 0 0 0 0 0 0 0 1 0 0 0 0 0 0 0 0 0 0 0 1 0 0 0 0 2 0 0 2 0 2 0 0 0 2 2 0 0 1 1 0 1 0 1 2 1 2 0 1 1 2 2 0 1 1 0 2 1 1 2 0 0 0 1 2 0 1 0 2 2 1 0 0 1 1 0 0 1 1 2 1 0 0 0 1 1 0 1 1 1 0 0 0 0 2 0 0 0 2 0 2 0 0 2 0 1 0 2 0 2 1 0 0 1 0 1 1 1 2 1 0 0 0 1 1 2 0 0 0 0 2 0 0 1 2 0 0 0 1 0 0 1 0 1 2 2 0 0 0 0 1 1 1 1 0 1 1 1 1 0 1 0 1 1 1 0 2 0 0 0 0 1 2 1 0 0 0 0 1 0 2 0 0 1 0 1 0 1 0 0 2 0 1 0 0 1 1 0 0 1 0 1 0 0 0 2 0 0 0 0 2 0 0 0 1 2 1 1 2 1 0 0 2 1 2 0 0 0 0 0 0 1 0 1 1 0 0 2 0 0 1 0 0 0 1 0 0 1 1 1 1 0 0 1 2 1 0 1 0 1 1 1 2 2 2 1 1 0 1 1 0 0 1 1 1 1 1 1 2 1 1 0 1 0 0 0 1 0 1 0 0 1 0 1 0 2 2 1 0 0 1 1 0 0 1 1 2 1 1 1 2 2 0 0 1 2 0 2 0 1 0 0 0 2 1 1 0 1 0 1 0 1 1 2 1 2 1 2 0 1 0 1 0 1 0 1 1 0 0 2 0 1 0 1 0 0 0 0 2 0 0 0 0 0 0 0 0 0 0 0 0 1 0 0 0 1 0 0 0 0 1 0 0 1 2 0 0 1 1 0 1 1 0 2 0 2 0 2 1 0 1 0 0 2 0 0 0 0 0 0 0 0 2 0 1 1 1 2 0 1 0 0 2 2 2 1 1 0 0 0 0 0 2 1 1 0 0 1 0 1 2 1 2 1 1 0 1 2 0 1 0 0 0 0 2 0 2 0 2 0 0 0 0 0 2 2 0 0 0 0 0 0 0 0 1 1 0 0 0 0 0 1 1 0 1 0 0 2 0 0 0 1 1 1 1 0 1 1 1 0 0 0 1 2 1 0 0 0 0 1 0 0 1 0 1 2 0 1 1 2 0 0 0 1 0 1 2 0 1 1 0 0 1 0 1 1 1 1 1 0 1 2 0 0 1 1 1 1 1 0 2 0 2 0 1 0 0 1 0 0 2 0 1 0 0 0 2 0 0 0 0 1 0 1 0 2 2 2 2 0 2 0 0 0 2 0 2 0 2 2 0 0 2 1 1 2 2 1 1 0 0 0 0 0 2 0 1 1 0 0 0 2 0 0 2 0 0 0 2 0 0 0 0 0 0 0 1 1 0 0 2 0 2 0 1 2 1 1 0 2 2 0 2 0 2 0 0 0 2 0 2 1 0 0 0 0 1 0 0 1 1 2 0 1 0 0 0 0 0 0 0 0 1 2 1 2 1 0 2 0 1 1 0 2 1 0 1 0 0 1 1 1 0 1 0 1 1 0 0 2 1 0 0 1 1 0 0 2 0 1 0 1 0 1 1 0 0 1 0 0 1 0 1 2 0 1 0 0 0 0 0 1 1 0 1 1 0 0 0 0 0 0 0 0 0 0 1 0 0 0 0 0 1 0 0 2 0 0 0
159 1 1 2 0 1 1 0 1 0 0 1 0 1 1 0 0 0 1 0 1 1 0 0 2 0 2 1 1 1 1 1 0 1 1 1 2 2 0 0 0 0 1 0 0 1 0 0 1 1 0 0 1 1 1 2 0 0 0 0 0 0 2 2 0 0 1 0 1 0 0 1 1 2 1 2 1 0 1 1 1 2 2 1 1 0 0 0 0 2 0 0 1 1 0 0 0 0 0 2 0 2 0 0 2 2 2 1 1 1 1 2 0 1 0 1 0 0 0 0 2 2 1 1 0 0 0 0 1 0 0 0 0 0 0 0 0 1 0 0 2 1 0 0 0 0 0 0 0 1 0 0 1 0 0 0 0 1 0 0 1 1 1 1 1 0 0 2 0 2 2 1 1 1 1 0 0 0 0 1 1 1 1 1 1 0 1 1 1 2 0 0 2 0 2 0 1 0 0 0 1 1 0 1 1 1 1 0 1 0 1 1 1 0 0 2 0 1 1 0 2 0 0 0 0 0 0 0 0 2 0 0 1 1 1 1 1 2 0 0 0 2 2 1 0 0 0 0 0 0 0 1 0 0 0 0 0 0 0 0 0 0 0 1 0 0 0 1 2 0 0 2 0 1 1 1 0 2 1 0 0 1 0 0 0 2 0 2 0 2 0 0 0 1 1 0 1 0 0 1 0 0 2 0 1 0 1 1 1 1 0 1 0 1 1 0 2 0 2 2 0 0 0 2 0 0 1 1 1 1 2 0 0 0 0 0 0 0 0 0 0 0 1 1 0 1 1 0 0 2 0 1 1 0 0 1 1 1 0 2 0 2 2 0 2 0 1 1 1 1 1 1 1 1 0 0 1 1 1 0 2 1 0 0 1 0 0 0 0 1 0 0 1 2 2 2 2 1 1 1 1 1 0 0 0 0 2 1 0 1 1 0 0 0 1 1 0 0 0 0 0 0 1 1 1 1 1 1 2 1 1 0 0 2 0 1 0 1 1 1 1 0 1 2 0 2 0 1 0 0 0 1 0 2 0 0 1 2 2 2 1 1 0 1 0 1 1 2 0 0 1 1 0 0 2 0 1 2 1 0 1 0 0 0 0 0 0 0 0 0 2 2 0 2 1 0 0 1 0 0 0 1 1 1 1 2 2 1 1 0 0 2 1 1 0 0 0 0 0 1 1 1 2 0 1 1 1 0 1 2 0 1 0 1 1 0 2 0 2 2 1 2 0 1 1 0 0 1 0 2 0 1 1 2 2 0 0 0 1 1 0 0 0 0 0 0 1 1 0 0 0 1 0 0 1 0 2 1 1 1 2 0 1 0 0 1 1 0 1 1 0 0 0 0 0 0 0 0 0 0 0 2 0 0 0 2 0 0 0 1 0 0 0 1 0 1 0 0 0 1 1 1 0 0 0 0 2 0 0 0 1 1 0 2 1 2 2 1 1 1 1 0 1 1 2 0 2 1 1 0 1 2 1 2 1 2 0 0 2 0 0 0 2 0 1 2 0 1 1 1 0 1 0 1 1 2 0 1 0 0 1 0 0 1 1 1 1 1 0 1 2 0 0 0 1 1 0 2 0 1 0 1 0 1 2 0 1 1 2 0 2 1 0 0 0 1 0 1 0 0 0 0 1 0 1 0 0 0 0 0 1 0 0 0 1 0 1 0 0 0 0 0 0 0 0 0 0 0 0 0 0 0 1 0 0 2 0 0 1 0 0 0 2 0 2 0 0 1 0 2 0 0 0 1 1 0 0 1 1 1 2 2 1 0 1 2 0 1 1 1 1 1 2 2 1 0 0 0 0 0 1 0 1 2 1 0 0 0 1 0 0 0 1 1 0 0 1 1 1 1 1 1 1 2 0 0 0 1 0 2 0 2 2 2 0 0 0 0 1 0 0 0 1 1 0 0 1 0 0 0 2 0 0 0 2 0 0 0 0 0 0 0 0 0 1 0 1 0 1 0 0 0 1 0 0 0 0 0 2 2 2 0 2 0 0 0 1 1 1 0 0 0 0 2 2 0 2 0 0 0 0 0 1 1 2 1 1 1 0 0 0 0 0 0 0 2 2 0 2 0 1 1 0 1 0 2 1 0 0 0 0 0 0 2 0 0 0 0 0 0 0 0 2 1 0 0 1 0 0 0 2 2 0 1 1 0 2 0 0 0 1 0 0 0 0 0 1 0 0 0 0 0 0 0 0 0 0 0 1 0 0 0 0 2 1 1 2 0 0 1 0 0 1 0 1 0 0 0 1 0 0 0
160 0 0 1 1 0 1 1 2 0 1 0 1 2 1 0 0 0 1 0 2 0 0 1 1 0 1 1 0 1 2 0 0 1 1 1 1 1 1 1 1 1 0 0 1 0 1 0 2 0 0 0 0 0 2 2 0 0 0 0 1 1 0 1 0 2 0 0 1 1 1 1 2 2 2 2 0 0 1 0 1 1 1 1 2 0 1 1 1 2 0 1 1 2 0 0 0 1 0 1 1 1 0 0 1 1 1 0 1 2 0 1 0 0 1 1 1 1 0 2 2 0 2 2 1 1 1 0 0 0 0 0 0 0 0 0 0 0 0 0 2 2 0 0 2 0 2 0 0 2 0 0 0 1 0 0 1 0 1 0 1 0 0 2 0 0 0 1 0 1 1 1 0 2 2 0 0 0 0 2 2 2 1 2 1 0 2 1 1 1 1 1 1 0 1 0 2 0 0 0 0 2 0 2 2 0 1 1 1 1 2 1 2 0 0 2 0 0 2 0 2 1 0 1 0 0 0 0 0 0 0 0 0 1 1 0 0 2 0 0 0 0 2 1 0 0 0 0 0 0 0 0 0 0 0 0 0 1 1 1 1 1 0 0 0 0 0 0 2 1 0 2 0 1 0 1 0 1 1 0 0 0 1 0 1 1 0 1 0 2 0 0 0 2 2 0 2 0 0 2 0 0 1 1 0 0 0 1 2 1 1 1 2 1 1 0 1 1 0 0 1 1 0 2 0 0 0 1 1 0 1 1 1 1 0 0 0 0 0 2 0 1 1 2 0 0 1 0 0 0 1 0 2 1 0 0 1 0 1 1 1 2 0 0 0 1 1 2 1 1 1 1 1 2 0 1 1 1 1 0 1 1 0 0 0 1 0 0 0 0 0 0 0 0 2 1 0 0 1 1 1 1 0 0 0 0 2 1 0 1 1 0 0 0 0 2 2 0 0 0 0 1 0 1 0 1 1 2 2 1 0 0 1 1 1 1 0 1 1 1 2 0 1 0 2 1 1 2 0 0 0 1 0 2 0 0 0 1 0 0 1 1 2 0 0 0 2 2 0 0 0 0 0 0 2 0 2 2 1 0 1 1 1 1 0 1 0 0 1 0 1 1 0 2 0 0 0 1 1 1 1 0 2 0 2 0 0 0 0 1 0 2 1 0 1 0 0 0 0 1 1 1 1 1 0 1 0 0 1 2 0 0 0 1 1 0 2 0 0 0 1 1 0 1 1 1 0 1 1 2 0 0 0 1 1 2 0 0 0 1 0 0 0 0 0 0 0 2 2 2 0 1 0 0 1 0 1 1 1 1 2 0 1 0 1 0 0 0 0 1 0 0 0 0 0 0 0 0 0 0 0 1 0 0 0 1 1 0 0 2 1 0 0 0 1 0 0 0 0 1 0 1 0 0 0 0 1 1 0 0 1 1 0 0 1 1 1 0 2 0 1 1 1 1 1 0 1 1 1 1 0 2 1 2 1 2 0 0 2 1 1 0 1 1 1 1 1 2 0 1 1 0 0 1 0 2 1 0 0 0 0 1 0 1 2 2 1 0 0 1 2 0 0 0 0 0 0 2 0 1 1 0 1 1 1 1 1 1 1 1 0 0 0 1 0 0 0 1 1 0 0 0 0 0 1 1 0 1 0 0 1 0 1 0 2 2 1 0 0 0 0 0 0 0 0 0 0 0 0 0 0 0 1 0 0 1 1 0 1 1 0 0 2 1 0 0 0 1 1 2 0 0 1 2 2 0 0 2 2 2 0 0 2 1 2 0 0 2 0 2 0 2 1 2 0 1 1 1 1 0 0 0 2 2 2 1 2 0 1 0 0 0 0 0 2 0 0 0 0 1 1 0 0 2 0 1 1 1 0 1 0 1 2 1 0 0 0 1 1 0 0 0 0 0 0 0 0 1 0 1 0 0 0 0 2 0 0 1 1 0 0 2 0 0 0 0 0 0 1 1 0 0 0 1 0 2 0 0 2 2 2 0 2 0 0 0 0 2 0 0 0 2 1 1 2 1 2 0 0 0 1 1 1 1 2 1 1 1 1 1 1 0 1 0 1 1 1 2 2 0 0 2 0 0 0 2 2 1 0 0 0 1 1 2 0 0 0 0 0 0 0 0 1 2 1 0 0 0 0 0 2 1 1 0 0 0 0 1 1 1 0 2 0 0 2 0 0 0 1 0 0 0 0 0 0 1 0 2 2 0 0 0 0 1 0 0 1 0 0 0 1 0 0 1 0 1 0 0 1 0 0 0
161 0 0 1 0 0 0 2 2 0 1 1 0 0 0 0 0 0 1 1 1 1 0 0 2 0 1 1 0 1 2 1 1 1 1 1 2 2 0 0 2 2 0 1 0 1 0 0 2 0 0 0 0 0 2 1 0 0 0 1 0 1 0 1 0 1 1 0 1 0 0 0 1 2 1 2 1 0 1 0 0 1 2 1 1 0 0 1 0 1 0 0 1 2 0 0 0 0 0 2 0 2 2 2 0 0 2 1 0 2 0 0 0 1 0 1 0 0 1 1 1 0 2 2 1 1 1 1 0 0 1 0 0 0 0 0 0 0 1 0 1 1 0 0 0 0 0 0 2 2 0 1 0 0 0 0 0 2 1 0 1 0 1 1 2 2 0 1 0 1 1 1 0 2 1 0 0 0 0 0 1 1 0 2 2 0 2 1 0 1 0 1 1 0 1 0 1 1 0 0 0 0 0 1 2 2 2 0 2 0 0 1 0 0 0 2 0 0 2 0 2 2 0 0 0 0 0 1 0 1 1 1 0 0 0 0 0 2 0 0 0 0 2 0 0 0 0 0 0 0 0 0 0 1 0 0 2 0 0 0 0 0 0 1 0 0 2 0 1 0 0 2 0 1 0 0 0 2 2 2 2 2 1 1 0 1 1 0 0 1 1 0 0 2 0 2 0 1 0 1 1 1 1 1 0 0 1 2 0 0 0 1 1 1 1 0 2 1 0 0 0 2 0 0 1 0 0 1 0 1 2 1 0 0 0 0 0 1 0 1 0 1 2 1 0 1 0 1 1 2 0 1 2 0 2 0 1 0 0 0 0 1 2 0 0 1 0 2 1 1 1 1 0 2 0 0 1 1 1 1 1 1 0 0 0 0 0 0 0 0 0 0 0 0 2 1 1 0 0 0 0 0 0 2 0 1 1 0 0 2 0 0 0 0 1 2 1 0 0 0 0 1 0 2 1 2 0 0 1 1 1 1 0 0 0 0 0 0 0 0 2 0 2 0 1 1 0 0 0 0 0 0 0 1 1 0 1 1 1 1 1 1 0 0 0 2 0 2 0 0 1 1 1 1 1 1 1 1 2 1 2 0 0 1 0 0 0 0 1 0 1 1 0 1 0 0 0 1 1 1 0 2 1 1 1 1 2 1 1 0 0 2 1 1 0 1 0 0 0 1 2 1 2 0 2 2 0 0 1 2 0 1 0 0 0 1 2 0 0 0 1 1 0 1 1 0 0 1 1 1 0 0 0 2 1 1 0 2 1 1 0 0 0 0 0 0 0 1 1 1 0 1 0 0 0 0 1 2 2 2 2 0 1 0 0 0 0 0 0 0 0 0 1 1 1 0 1 0 0 0 0 2 0 1 0 0 0 0 0 0 1 1 0 0 2 0 0 0 1 0 0 0 0 0 0 1 1 2 0 0 1 1 0 1 2 1 2 0 2 0 2 1 0 1 1 0 2 2 0 0 0 2 2 2 1 2 0 1 2 0 0 0 2 0 2 1 0 2 0 1 1 0 0 0 0 0 2 1 1 1 0 0 0 1 2 2 1 1 0 1 2 0 0 1 1 1 0 1 0 1 0 1 0 0 1 0 1 1 1 1 0 0 0 1 1 1 0 2 1 0 0 0 1 1 0 0 1 0 1 0 1 0 1 0 1 1 1 1 0 1 0 0 1 1 0 1 2 1 0 0 0 0 0 0 0 2 0 0 0 0 0 0 2 0 0 0 1 0 2 1 1 0 0 1 1 0 0 1 1 1 0 1 0 0 0 2 0 1 1 1 1 1 1 1 1 0 0 1 0 1 0 0 0 2 0 0 1 0 0 2 0 0 0 0 2 0 0 0 2 2 2 2 0 2 0 0 0 1 0 1 0 1 1 1 0 0 0 0 1 1 1 0 1 1 0 0 1 0 0 0 2 0 0 1 0 0 0 1 0 0 0 2 0 0 0 0 2 0 2 1 0 0 2 0 0 1 0 1 1 0 1 1 2 0 0 1 0 1 0 0 1 2 0 1 1 0 0 0 0 0 0 1 0 1 2 1 0 2 0 2 1 1 0 0 0 2 2 1 2 1 0 2 0 1 1 0 0 2 1 0 0 1 0 2 0 0 0 0 1 1 0 0 1 0 0 1 1 0 0 1 2 0 0 2 0 0 2 2 0 0 2 0 0 0 2 0 0 0 0 0 0 0 0 0 0 1 0 1 2 1 1 1 0 0 0 0 0 0 0 0 0 0 0 0 1 0 1 0 1 0 0 1
162 1 1 1 1 0 2 2 2 0 1 0 0 1 1 0 1 0 0 1 1 1 0 1 1 1 1 1 0 1 2 0 1 0 2 0 2 2 0 0 1 1 0 1 0 0 0 0 1 2 0 0 0 1 1 1 0 0 0 1 1 1 1 2 0 1 1 0 1 0 0 1 2 2 2 2 0 0 0 2 0 2 2 1 1 2 0 1 1 2 1 1 2 0 0 0 0 0 0 2 0 2 0 0 2 2 2 0 0 2 1 1 1 1 1 1 1 0 0 2 2 0 1 1 1 1 1 0 0 0 2 0 0 0 0 0 0 0 0 0 0 2 1 0 1 0 0 0 0 1 0 0 1 0 0 0 0 0 0 1 2 1 1 1 2 1 0 1 0 2 2 1 1 1 1 1 0 0 0 1 1 0 0 2 1 0 2 1 1 0 1 1 2 1 1 1 2 0 0 1 0 1 0 1 2 0 0 1 0 0 1 1 1 0 0 2 0 0 1 0 2 1 0 0 0 1 1 0 0 1 0 0 0 0 0 0 0 2 0 0 0 0 2 1 0 1 1 0 0 0 0 0 0 0 0 0 0 0 0 0 0 0 0 2 0 0 0 1 2 0 1 1 0 2 1 0 0 1 1 1 1 1 1 1 0 1 0 1 0 2 0 1 2 2 2 0 0 1 0 2 2 2 2 0 1 0 0 2 2 2 1 2 2 2 2 0 2 0 1 1 0 0 1 2 0 0 0 1 0 0 2 1 0 0 1 1 0 0 1 2 1 1 1 2 0 0 2 1 1 2 1 1 2 1 0 0 1 0 0 2 0 2 1 0 1 0 1 2 2 0 0 0 1 2 0 1 2 2 1 0 0 2 0 0 1 0 1 0 0 0 0 0 0 0 2 0 0 1 1 1 1 1 0 1 1 0 1 1 0 1 0 1 0 0 0 1 1 0 0 0 0 1 0 1 1 1 2 0 0 1 0 1 0 1 1 0 0 1 1 1 2 0 2 0 1 2 1 0 1 1 1 0 0 2 1 1 1 0 1 0 0 1 0 0 0 1 1 1 0 0 1 1 1 1 0 0 0 0 2 0 1 0 0 1 0 0 0 1 0 0 1 1 0 2 1 0 2 1 1 1 0 0 1 1 1 0 2 1 1 0 0 2 1 1 0 1 0 0 1 1 0 2 2 1 0 2 1 0 0 1 0 1 0 0 0 0 1 0 0 0 0 0 0 1 1 0 0 1 1 1 1 1 1 1 2 0 2 0 1 0 0 0 1 0 0 1 1 2 1 0 1 0 1 0 1 1 2 0 1 0 1 0 1 0 0 1 1 0 0 1 0 0 1 0 0 0 0 1 0 0 1 0 1 0 1 0 0 2 0 2 0 0 0 0 1 0 1 0 0 0 1 0 1 1 0 0 2 1 0 0 1 1 0 1 1 1 1 1 1 1 1 0 0 0 1 0 2 1 1 0 0 2 0 0 0 2 1 0 2 0 0 0 0 2 0 0 1 2 0 1 0 1 0 0 1 2 0 0 0 0 2 0 1 2 1 2 0 0 0 1 2 0 0 1 0 0 0 2 0 2 1 0 0 2 2 0 0 0 1 0 1 1 1 0 0 2 0 1 0 0 0 0 0 0 1 0 0 1 0 0 2 0 0 0 0 0 1 1 1 2 1 1 0 0 0 1 1 1 0 1 0 1 1 0 0 2 1 0 2 2 0 0 2 0 1 1 0 1 1 1 1 0 0 0 0 0 0 1 1 1 1 1 1 0 1 1 1 1 0 1 1 2 1 1 0 0 0 1 0 1 0 0 0 1 0 2 1 0 0 0 2 2 2 2 0 0 0 0 2 2 2 2 0 2 0 2 2 1 0 2 0 2 2 1 0 1 0 1 1 0 0 1 0 0 1 0 1 1 0 0 2 2 0 0 2 0 0 1 0 0 0 2 0 0 0 1 1 1 2 1 1 0 1 0 0 2 1 0 1 1 1 0 2 0 0 0 1 2 0 0 0 2 1 0 2 0 1 0 0 0 0 1 0 2 2 0 1 0 0 2 2 0 2 0 2 1 1 1 0 1 0 1 0 0 0 1 1 2 0 2 0 0 0 0 1 0 0 1 1 0 0 0 2 0 0 0 0 1 0 0 2 0 2 0 0 0 0 1 0 1 1 1 0 0 2 1 1 0 1 0 0 0 0 0 0 0 0 2 2 0 0 0 0 1 0 0 1 0 0 2 0 0 0 0 1 0 1 0 1 0 0 1
163 0 0 1 1 0 1 2 2 0 0 1 2 2 1 0 0 0 1 0 1 1 0 1 1 1 1 2 0 0 2 2 0 0 2 0 2 0 0 0 2 2 0 0 0 1 1 0 2 0 0 0 0 0 2 2 0 0 0 0 2 2 0 1 1 0 1 1 1 0 1 1 1 2 1 2 1 0 1 0 2 2 2 1 1 0 0 0 0 2 0 0 1 0 0 1 0 1 1 0 0 2 0 0 1 1 1 2 1 1 0 1 1 2 1 2 1 0 0 2 2 0 2 2 2 2 1 1 0 2 1 1 1 1 0 0 1 0 0 0 0 2 1 0 1 0 1 0 0 0 0 0 1 0 0 0 0 1 1 1 1 2 1 1 0 0 0 1 0 0 0 0 0 2 2 0 0 1 0 0 0 0 0 1 1 0 1 1 0 1 0 1 1 1 1 0 2 0 0 0 0 1 0 2 2 0 0 0 0 0 1 1 2 0 0 2 0 0 1 0 2 1 0 0 0 1 0 1 1 0 1 1 0 0 0 0 0 2 0 0 0 0 2 1 0 0 1 0 0 0 0 0 0 0 0 0 1 0 0 1 0 1 0 0 0 0 0 1 2 0 0 2 1 2 2 2 0 2 2 1 1 1 2 0 2 0 2 1 0 2 0 0 1 2 1 1 0 1 0 1 0 1 2 0 0 0 0 1 1 1 1 2 2 1 1 0 2 1 0 0 1 1 0 2 0 0 0 1 1 2 2 0 0 0 0 0 0 2 0 0 0 2 2 2 0 0 2 0 1 1 2 0 2 0 0 0 0 2 0 1 0 2 1 0 0 0 1 2 2 0 0 0 2 2 0 1 2 1 1 0 1 1 0 0 0 1 0 1 1 0 0 0 0 0 1 0 0 1 0 0 0 0 0 1 1 0 0 1 0 1 1 0 0 0 1 2 1 1 0 0 0 0 0 1 0 0 0 0 1 1 0 1 0 2 0 0 0 1 0 0 2 0 1 1 1 0 0 1 0 0 0 1 0 2 0 0 0 0 1 0 0 1 1 2 0 0 2 2 0 0 1 1 1 1 1 1 1 2 1 0 1 0 0 1 1 2 1 0 0 0 1 1 0 1 1 0 1 0 0 2 0 1 0 0 2 0 2 1 1 0 0 2 1 0 0 0 0 0 1 1 1 1 2 1 1 2 0 1 0 1 1 0 0 0 0 0 1 0 2 1 1 1 0 0 1 0 0 1 1 2 1 2 1 1 2 0 2 1 2 0 2 0 0 0 0 0 0 1 0 0 0 1 0 0 1 0 1 0 1 0 1 0 0 0 0 0 0 0 1 1 0 0 1 0 0 0 1 0 0 0 1 2 0 1 0 0 0 0 0 0 1 0 0 0 1 0 0 0 0 1 0 1 1 1 0 1 0 2 0 0 1 1 1 1 2 1 1 1 2 0 2 2 2 2 0 0 2 0 0 0 0 1 1 1 1 2 0 0 0 0 0 0 1 1 0 1 1 1 0 0 2 0 0 0 0 1 2 0 1 1 0 1 0 0 1 1 1 0 0 2 1 0 0 0 0 0 0 1 0 1 0 1 0 0 1 0 1 2 2 0 0 0 0 1 0 1 0 2 1 0 0 0 0 0 1 0 0 0 0 0 1 0 0 0 0 0 1 2 0 2 2 2 0 0 0 0 0 1 0 1 0 1 2 0 0 2 0 1 1 1 0 0 2 0 1 0 1 1 1 2 0 0 0 0 0 0 0 0 0 0 2 2 0 0 0 2 0 1 0 1 0 1 2 2 0 0 0 2 0 2 0 0 0 1 0 2 1 0 0 2 0 0 0 0 2 0 0 0 1 1 1 1 0 2 0 0 0 0 0 1 1 0 2 1 0 1 0 0 1 1 1 1 0 0 1 1 1 1 0 0 1 0 0 0 2 0 0 0 1 0 0 0 0 0 0 1 1 1 0 1 0 0 1 0 0 1 0 0 0 0 1 0 2 0 0 0 0 2 0 0 0 1 0 2 2 0 2 0 0 0 1 1 2 0 2 1 0 1 0 1 0 1 0 0 0 1 1 0 1 1 0 1 1 1 0 2 1 1 0 1 0 0 0 2 0 0 0 1 1 0 0 0 1 1 0 0 1 0 0 1 2 0 0 0 1 0 1 0 0 1 0 1 0 0 1 0 0 0 0 0 0 0 0 0 0 1 0 1 1 0 0 0 0 0 0 0 0 0 0 0 1 1 0 1 1 0 0 0 1 0 0 0
164 0 0 1 0 0 1 2 2 1 1 1 0 0 0 0 0 0 1 1 1 1 0 0 2 0 2 2 2 2 2 0 1 0 1 0 2 1 1 1 1 1 0 0 0 0 0 0 0 2 2 0 0 0 2 2 0 0 1 1 1 1 1 1 0 0 2 1 1 0 0 0 2 1 1 1 0 0 2 0 2 2 2 1 1 1 0 0 0 1 0 0 1 1 1 1 1 0 0 1 0 2 2 2 0 0 2 2 2 0 0 2 1 1 1 1 1 0 0 1 2 0 0 0 0 0 0 1 0 1 1 0 0 0 1 0 0 0 0 0 1 2 0 0 1 0 0 0 0 1 0 0 0 1 0 1 0 0 0 1 1 1 2 0 0 1 0 0 1 1 0 0 1 1 1 1 0 0 0 1 1 0 0 2 2 2 0 1 1 2 0 0 1 1 1 1 1 0 0 0 1 1 1 1 2 0 1 0 1 0 1 1 0 0 0 1 1 0 1 1 1 1 1 0 0 1 1 1 0 2 1 1 1 1 0 1 0 2 0 0 0 0 2 2 0 0 0 0 0 0 0 0 0 0 0 0 1 1 1 1 1 1 0 0 0 0 0 0 2 0 0 1 0 1 1 1 0 1 1 0 0 1 2 2 0 0 1 0 0 1 1 0 0 2 2 0 2 0 0 1 1 1 1 1 0 0 0 1 0 0 0 0 2 2 0 0 0 0 1 1 1 1 0 0 0 0 0 1 0 0 1 2 0 0 0 0 0 0 0 1 1 1 1 2 0 1 1 0 1 2 1 0 1 0 0 1 0 1 0 2 0 2 1 0 0 1 0 2 1 1 1 1 0 2 0 0 1 2 1 0 1 2 0 0 0 0 0 0 0 0 0 0 0 0 2 0 0 1 1 1 1 1 0 1 0 1 1 0 0 2 0 0 0 0 2 2 0 1 0 1 0 1 0 0 1 1 0 0 0 0 0 0 0 0 1 0 1 1 1 0 2 0 1 1 1 1 0 1 0 0 0 1 0 2 0 0 0 0 0 0 0 0 0 0 0 2 0 2 0 0 1 1 0 0 1 1 0 0 2 0 2 0 0 1 1 2 1 1 1 1 1 0 1 2 2 0 0 0 1 1 0 1 2 0 2 1 1 1 1 0 0 2 1 2 0 0 0 0 1 1 0 2 2 1 1 2 0 1 0 1 1 0 0 1 1 0 1 0 2 1 1 2 0 2 2 0 0 0 2 1 0 0 0 2 1 1 0 0 0 0 0 0 0 1 1 0 1 2 1 0 1 0 0 0 1 0 1 1 2 1 2 0 1 1 0 1 1 0 0 1 0 0 0 0 0 0 0 0 0 0 0 2 0 1 0 0 1 1 0 1 0 0 0 2 1 2 0 0 0 0 0 0 0 0 0 0 2 2 0 0 0 0 1 1 2 0 2 0 2 0 1 1 0 0 2 0 2 2 1 1 0 1 0 0 0 2 0 1 2 0 0 0 1 1 2 2 1 2 0 1 1 1 0 0 1 1 1 2 0 0 0 0 1 2 1 2 1 0 1 2 2 0 1 0 0 0 0 2 0 0 0 1 0 0 2 0 1 2 2 0 0 0 0 1 0 1 0 1 1 0 0 0 0 0 1 2 0 0 0 0 1 0 0 0 2 2 2 1 1 2 0 0 0 0 0 0 0 0 0 1 0 1 1 0 0 1 0 0 1 0 0 1 2 1 1 0 0 0 2 1 1 0 1 1 1 0 0 1 1 1 1 1 1 1 2 2 0 2 0 2 0 2 1 1 0 0 0 0 0 0 0 0 0 2 1 1 1 0 0 2 0 0 1 1 1 0 0 2 0 1 1 1 0 2 0 1 1 1 0 1 0 1 2 0 0 1 0 2 2 0 0 2 0 0 0 0 0 1 0 0 2 0 0 0 1 0 1 0 0 1 0 1 0 0 1 0 1 0 1 1 0 0 1 0 0 2 0 1 1 1 1 1 2 0 0 0 1 2 0 0 0 1 0 2 2 0 2 0 0 1 0 1 0 1 2 1 0 2 0 0 0 1 0 0 0 1 1 1 2 0 1 1 0 0 0 0 0 1 0 1 0 0 0 0 0 0 0 1 1 0 1 0 1 1 0 0 1 1 0 1 2 0 1 0 1 0 1 0 0 0 0 1 0 0 2 0 0 0 1 0 0 1 1 1 1 0 0 1 1 0 0 0 0 2 0 0 2 0 0 0 1 1 0 1 1 0 0 0 1 0 0 0
165 1 0 1 1 0 1 1 2 0 0 0 1 1 0 0 0 0 2 0 2 0 1 0 2 0 2 2 0 1 2 1 0 2 2 0 2 1 0 0 1 1 0 0 0 0 0 0 1 2 0 0 0 0 1 1 1 1 1 1 1 2 0 2 0 0 2 0 1 0 0 1 0 2 0 2 2 0 1 1 0 2 2 1 1 0 0 1 1 2 0 1 1 1 0 0 0 1 0 2 0 2 0 0 2 2 2 0 1 1 0 1 0 1 0 1 0 1 0 1 2 1 1 1 1 1 1 0 1 0 0 0 1 1 0 0 1 0 0 0 0 2 0 0 1 0 1 0 0 1 0 0 0 0 0 0 1 0 0 0 1 2 1 1 0 1 0 1 0 0 0 0 1 1 0 1 0 0 0 0 0 1 1 2 1 0 2 1 0 2 0 0 0 0 0 1 1 0 0 0 0 0 0 1 2 0 0 0 1 0 1 2 1 0 0 2 1 0 2 0 2 2 0 0 0 0 0 0 0 0 0 0 2 2 2 2 0 2 0 0 0 0 1 0 0 0 0 0 0 0 0 0 0 0 0 0 1 0 0 0 0 0 0 0 0 0 0 0 1 0 0 1 0 2 0 0 0 2 2 1 1 1 0 0 1 1 0 1 0 2 0 2 0 2 1 0 1 1 1 2 0 0 1 1 0 1 1 2 1 1 0 1 2 1 1 0 2 0 0 0 1 1 2 1 0 0 0 1 1 0 2 2 0 0 0 0 0 1 0 0 0 1 0 2 0 2 0 0 0 1 0 0 2 0 0 0 0 0 0 1 0 1 1 0 0 2 0 2 1 1 1 1 2 1 1 1 1 1 1 0 0 0 0 0 0 1 1 0 0 0 0 0 1 1 2 2 2 0 1 0 0 1 0 2 1 1 0 1 0 2 0 0 1 1 1 2 1 1 0 0 0 0 0 1 0 1 1 1 1 1 0 1 1 0 0 1 0 1 1 0 2 0 1 1 1 1 0 1 0 0 0 1 0 2 1 1 1 2 2 1 2 1 0 1 0 2 1 2 0 0 0 0 1 1 0 1 0 2 1 1 2 0 0 0 0 2 0 0 1 1 1 1 0 0 1 0 1 1 1 1 1 0 1 0 2 0 1 1 1 0 0 2 1 0 1 0 0 0 1 2 1 1 1 1 0 1 0 0 1 2 0 1 0 1 2 0 1 1 2 2 0 0 0 0 1 1 0 1 1 2 2 2 1 2 2 0 0 0 1 1 0 0 2 0 0 2 0 2 1 0 1 1 0 0 2 0 2 1 1 1 2 0 1 0 0 1 1 0 0 2 0 0 1 0 0 0 0 2 0 0 2 1 0 0 1 0 0 0 1 0 1 0 1 1 0 1 1 0 0 0 0 0 0 0 0 1 1 1 0 0 1 1 0 2 2 0 2 0 2 0 0 1 0 2 1 0 2 0 2 2 0 0 1 2 1 2 0 1 2 0 0 0 1 1 1 0 0 2 0 2 0 0 1 0 0 1 1 0 1 1 0 2 0 1 1 1 0 0 1 2 1 0 0 0 0 0 0 2 0 0 0 1 0 1 1 0 0 0 1 1 1 1 0 0 0 0 0 0 2 0 0 0 1 0 1 0 1 0 2 1 1 0 1 0 1 0 0 0 0 0 0 0 1 1 0 0 1 1 0 1 0 1 0 1 0 1 0 0 2 1 0 0 2 0 2 0 0 0 2 1 0 1 0 0 0 0 0 0 0 0 2 2 0 0 0 1 0 1 1 1 1 1 1 1 0 0 0 0 0 1 0 0 1 2 1 0 1 0 0 2 0 0 1 1 0 0 1 0 1 1 0 1 0 2 0 0 0 1 1 2 1 2 2 2 0 0 0 1 2 1 1 1 1 1 0 0 1 1 0 1 1 0 0 1 1 0 1 1 0 0 0 2 0 0 0 0 2 0 2 0 0 0 0 0 0 2 0 0 2 2 2 0 1 1 1 1 0 1 1 0 0 1 0 1 2 0 2 0 0 1 0 1 0 2 2 1 1 1 0 2 1 2 1 0 2 0 0 2 2 0 0 2 0 0 0 1 1 1 0 1 0 0 0 2 0 0 0 0 1 1 0 0 0 1 0 1 2 1 0 1 2 1 1 0 1 0 1 1 0 0 2 0 0 0 0 2 0 1 1 0 0 0 1 1 1 0 0 1 1 2 2 1 0 0 0 0 0 0 0 1 0 0 0 0 1 0 0 0 1 1 0 0
166 1 0 2 1 0 2 2 2 0 0 2 0 0 0 0 0 0 0 0 2 0 1 0 2 0 0 2 1 1 2 1 1 0 2 0 2 2 0 1 1 0 0 0 0 0 0 0 2 0 0 0 1 0 1 1 0 1 1 0 1 2 0 2 0 1 1 0 1 1 1 2 1 2 1 2 1 0 2 0 1 2 2 1 1 0 0 0 0 1 0 0 1 2 0 0 0 2 0 2 1 2 2 1 0 0 2 0 0 2 0 1 1 2 1 2 1 0 2 0 0 0 2 2 2 2 2 1 0 1 0 1 0 0 0 0 0 0 0 0 0 2 0 0 1 0 0 0 1 2 0 0 0 0 0 1 0 1 1 1 1 1 1 1 1 1 0 0 1 0 0 0 0 2 1 0 0 0 0 1 1 1 0 2 2 1 1 0 0 1 0 0 2 2 2 0 1 0 1 0 0 0 0 0 2 2 2 0 0 0 2 0 1 0 0 2 0 0 1 1 1 0 0 1 0 1 1 1 1 0 1 1 0 0 0 0 0 2 0 0 0 1 2 1 0 0 0 0 1 1 1 0 0 0 1 1 0 0 0 0 0 0 0 1 0 0 0 0 1 0 0 2 1 2 1 1 0 2 2 2 2 2 2 0 0 0 0 1 0 2 0 1 0 2 2 0 1 0 1 1 0 0 2 0 0 0 0 2 1 1 1 1 2 1 1 0 2 0 0 0 1 1 1 1 1 0 0 2 1 0 0 2 2 0 0 0 1 1 0 0 0 0 0 2 0 0 1 0 1 1 1 0 2 2 0 0 2 1 0 1 0 1 2 0 2 0 1 2 2 0 0 0 2 1 0 1 1 2 1 0 0 0 0 0 0 0 0 0 0 0 1 1 0 1 1 1 1 1 1 0 0 1 0 1 1 0 1 0 0 2 0 0 0 0 0 1 1 1 0 1 1 1 1 1 0 0 1 1 2 2 0 1 0 1 1 1 0 0 1 1 1 0 0 0 2 1 2 1 0 1 0 1 0 1 1 0 1 1 2 0 1 0 2 0 0 0 2 2 0 0 0 0 1 1 2 0 1 1 0 0 2 0 0 1 1 2 1 0 1 1 0 0 1 2 1 0 1 0 0 0 0 2 1 1 1 1 1 1 2 0 0 2 0 0 0 0 2 0 0 0 0 2 2 1 0 2 1 1 1 1 1 1 0 1 2 1 1 1 1 1 0 1 0 1 1 1 0 0 2 0 0 0 0 2 1 2 0 1 0 1 0 0 1 0 0 1 0 2 1 0 1 0 0 0 0 0 2 1 2 1 2 0 2 0 1 1 1 0 0 1 1 1 1 1 1 0 1 0 0 0 0 2 0 0 0 0 2 1 1 1 1 1 0 1 1 1 0 0 0 0 0 0 0 0 0 1 1 2 0 0 1 1 0 1 2 0 2 0 2 0 1 0 0 2 1 0 2 0 1 1 0 1 1 2 1 2 0 0 2 2 1 1 2 0 2 2 0 2 0 1 1 0 0 0 1 2 0 0 1 2 0 1 0 2 2 2 1 2 0 0 2 0 0 1 1 2 0 2 0 2 0 1 1 0 1 0 2 1 2 1 1 0 0 0 0 1 0 2 1 0 0 0 0 0 1 1 0 0 1 1 1 0 1 0 1 1 1 0 1 1 0 0 0 0 0 1 1 0 0 0 0 0 0 0 0 0 0 0 1 0 0 0 2 0 0 0 0 0 1 2 0 1 1 0 0 0 0 2 2 2 1 1 0 1 2 1 0 1 1 1 1 1 2 2 0 0 1 1 0 1 0 0 1 2 1 1 2 1 0 0 1 1 2 2 0 0 0 1 0 0 0 0 0 2 0 1 1 1 0 2 1 1 1 0 0 0 0 0 1 0 1 0 0 0 0 0 0 1 0 0 2 0 0 0 2 0 0 0 0 0 0 2 0 0 1 0 1 0 1 1 0 0 2 1 0 2 0 2 2 1 1 1 0 0 0 2 0 2 0 1 1 2 0 1 1 0 1 0 0 0 0 2 0 1 1 1 0 0 0 2 0 2 0 0 1 1 1 1 1 1 0 2 0 0 0 1 0 2 0 1 0 1 0 1 0 0 0 1 1 0 0 0 1 2 1 0 0 0 0 0 2 0 1 0 2 0 1 0 0 0 1 0 0 0 1 0 1 1 1 0 1 1 0 0 0 0 0 1 1 1 0 0 0 2 0 1 1 0 0 1 0 0 1 0 2 0 0 1 1 1 0 0
167 1 0 0 1 0 1 1 1 0 0 1 0 0 0 0 0 0 0 0 2 0 0 0 2 0 1 2 0 0 2 1 1 1 0 0 2 0 0 0 2 2 0 1 1 1 2 0 1 1 0 0 0 0 2 2 0 1 0 1 0 1 0 2 0 0 1 0 1 0 0 1 2 2 2 2 0 1 1 0 1 2 2 0 1 0 0 1 1 2 1 1 1 1 1 1 0 1 0 1 1 2 1 1 1 0 2 2 2 0 0 2 0 1 1 1 1 0 0 1 2 0 1 1 1 1 1 0 1 0 1 1 0 1 0 0 1 0 0 0 0 2 0 0 1 0 0 0 1 1 0 0 0 1 0 0 1 2 0 0 0 0 0 1 1 2 0 1 0 0 0 0 0 2 1 1 0 0 0 0 0 0 0 2 0 0 2 1 1 1 0 0 2 0 2 0 1 0 0 0 0 0 0 2 2 0 0 0 0 0 2 0 2 0 0 2 1 1 0 1 1 1 0 0 0 0 0 0 0 1 0 0 0 0 0 0 0 2 0 0 0 1 2 2 0 0 0 1 1 0 0 0 0 0 0 0 0 0 0 1 0 1 0 1 1 0 0 1 2 0 0 0 0 2 0 0 0 2 2 0 0 2 1 0 1 0 1 1 1 2 0 1 1 2 1 1 0 0 0 1 0 0 2 0 2 0 1 2 2 2 2 2 2 2 1 0 1 1 0 0 1 1 1 1 0 0 0 0 0 1 2 1 0 0 0 2 1 1 0 1 0 1 1 2 1 0 2 0 0 1 1 0 2 0 0 0 1 0 0 1 0 1 0 0 0 2 0 1 2 0 0 0 1 2 0 1 0 2 0 1 1 1 0 0 0 0 0 0 0 0 0 0 0 0 2 0 0 1 0 0 0 0 0 2 0 2 0 1 1 1 0 1 0 0 0 1 0 0 0 0 0 1 0 0 1 2 0 0 1 1 0 2 0 2 0 1 0 0 0 0 1 0 1 2 0 2 0 0 2 1 1 1 1 2 1 1 1 1 1 1 1 1 0 0 0 2 0 0 0 2 0 2 0 0 1 1 1 1 2 0 1 0 0 1 0 2 0 0 0 2 0 0 1 2 0 0 0 1 1 1 0 1 2 1 2 0 1 0 0 1 0 2 0 1 1 0 0 0 1 1 0 2 2 0 1 2 1 0 0 2 0 2 0 0 0 0 2 0 0 0 0 1 0 0 0 0 0 0 1 1 0 1 0 2 2 0 0 0 2 0 2 0 0 1 2 0 2 0 0 1 0 0 1 0 0 1 2 1 1 1 2 0 1 0 0 0 1 0 1 1 1 0 0 0 0 0 0 1 0 0 1 2 0 0 0 2 1 1 0 2 1 0 0 1 0 1 0 0 1 0 1 0 1 0 0 1 1 2 0 0 1 1 1 1 2 1 2 0 2 0 2 2 0 1 0 0 2 2 1 0 0 2 1 1 1 2 0 0 2 0 0 0 0 1 1 1 0 1 1 0 1 1 1 0 0 1 1 0 0 1 0 1 0 1 2 2 2 0 0 2 2 0 1 0 1 0 0 1 0 0 0 0 0 0 1 0 2 1 1 1 0 0 1 0 1 1 0 2 2 0 0 0 0 1 0 0 1 1 1 1 1 0 0 0 0 0 0 1 0 1 1 1 0 0 0 0 2 0 0 0 0 1 1 1 0 1 1 1 2 0 1 1 2 1 0 1 0 0 2 1 1 0 1 0 0 1 0 0 0 1 1 1 1 0 1 2 0 2 0 2 0 2 2 2 1 0 0 1 0 1 0 0 0 1 0 2 1 0 1 1 0 0 1 1 1 0 0 0 2 2 2 2 0 1 0 1 0 2 0 2 1 1 2 2 0 0 0 1 1 0 0 1 1 1 0 0 1 2 0 1 1 1 0 0 2 0 0 0 0 0 0 2 0 1 1 0 1 0 1 1 0 0 1 0 0 2 0 1 1 1 2 0 1 1 1 1 0 2 0 0 0 1 1 1 2 0 2 0 0 2 0 0 0 2 2 1 1 0 0 0 0 1 1 0 1 1 2 1 1 0 0 1 0 1 1 2 2 2 1 1 0 0 0 1 1 0 1 2 2 0 0 0 1 2 1 0 0 0 0 1 2 0 0 0 2 0 1 0 0 0 2 0 0 0 1 0 1 0 1 0 0 1 0 0 0 2 0 0 1 1 1 1 0 1 0 1 1 0 1 0 0 0 0 0 1 0 0 0 0 1 0 0
168 1 0 2 0 1 1 1 2 0 0 1 0 2 2 0 1 0 1 0 2 0 0 0 2 0 0 2 1 1 2 0 1 1 0 0 2 2 0 0 0 0 0 0 1 0 1 0 1 2 1 0 1 2 0 1 1 0 0 2 0 1 0 0 1 0 1 0 1 0 0 1 2 1 1 1 0 0 0 0 0 0 1 1 1 0 0 0 0 2 0 0 1 1 1 0 0 1 0 2 1 2 1 1 1 1 2 2 2 1 0 2 0 1 0 1 0 0 0 2 2 0 2 2 1 1 1 1 0 1 1 0 0 0 0 0 0 0 0 0 0 2 0 0 2 0 0 0 0 1 0 0 0 0 0 0 0 2 0 0 0 1 1 0 0 2 0 1 0 1 1 0 0 2 2 0 0 0 0 1 1 1 1 2 2 0 2 2 0 0 0 2 1 1 0 1 2 0 0 0 1 0 0 0 2 1 0 0 1 0 0 2 2 0 0 2 0 1 2 1 1 0 0 0 0 2 1 0 0 1 0 0 0 0 0 0 0 2 0 0 0 0 2 0 0 0 0 0 0 0 0 1 0 0 0 0 0 1 0 0 0 0 0 2 0 0 0 1 2 0 0 1 0 2 0 1 1 2 1 0 1 1 2 0 2 0 0 1 0 2 0 0 0 2 2 0 0 1 1 1 0 0 1 1 0 0 0 2 1 1 1 1 1 2 1 0 1 0 0 0 2 2 1 1 1 0 0 2 1 0 0 2 2 0 0 0 0 0 0 0 0 0 0 1 0 2 0 0 0 0 2 0 2 0 0 0 0 0 1 0 1 1 1 0 1 0 0 1 2 0 0 0 1 2 0 2 2 1 0 0 1 1 0 0 1 1 1 0 0 0 1 1 0 0 1 0 0 0 1 1 1 1 0 1 0 1 1 0 0 1 1 1 0 0 0 2 1 1 0 1 1 1 1 0 0 1 1 2 2 2 0 0 0 2 1 0 0 1 1 0 2 0 2 1 1 2 0 1 0 0 0 1 0 1 2 1 2 0 0 0 1 1 0 1 0 1 1 2 0 1 0 1 1 1 0 2 0 1 1 0 2 0 0 0 0 1 0 1 1 1 0 0 1 0 0 0 0 2 1 1 1 1 0 1 1 0 1 2 2 1 0 2 0 1 0 0 0 0 0 0 1 2 1 0 1 1 0 0 1 2 0 0 0 1 1 1 1 2 1 1 0 1 0 0 1 0 0 1 1 1 1 1 1 1 2 0 0 0 0 1 0 1 1 1 1 1 1 1 1 0 1 1 1 0 0 1 2 0 1 0 1 0 1 0 1 0 1 1 0 2 0 0 1 0 0 0 0 0 0 0 0 2 0 0 0 1 1 0 0 0 0 0 0 0 2 0 0 0 0 1 0 1 0 0 0 0 2 2 0 0 1 1 0 2 0 1 2 1 2 0 0 0 0 1 0 0 2 1 1 0 0 2 0 1 0 2 0 0 1 0 0 0 0 1 0 1 0 2 0 2 0 1 0 0 0 2 1 1 0 0 1 0 1 1 0 1 1 0 0 1 1 0 0 0 0 0 0 2 0 2 0 2 0 0 0 0 0 1 1 0 1 0 0 1 0 1 0 0 1 0 0 0 0 0 1 2 0 1 1 1 2 1 0 1 1 1 1 0 0 0 0 0 0 0 0 0 1 0 0 0 0 0 1 0 1 0 0 0 2 2 0 0 2 1 0 1 1 1 0 2 0 0 0 1 0 0 0 1 1 1 2 2 1 0 1 1 1 1 0 1 1 2 2 2 0 0 1 1 0 2 0 0 1 2 1 1 2 1 1 0 0 0 1 1 1 1 0 0 2 2 1 2 0 2 0 0 0 1 0 2 0 2 2 0 0 1 0 2 2 0 0 1 0 0 0 0 0 1 0 0 2 0 0 1 0 0 1 0 0 0 1 1 0 0 1 0 0 0 1 1 1 0 1 0 0 2 1 1 1 1 2 0 1 0 0 1 0 2 0 0 1 2 2 1 1 0 1 0 0 1 0 2 0 2 2 1 0 0 0 1 0 2 0 0 0 1 2 2 1 1 0 2 0 0 0 1 0 0 0 0 1 0 0 1 0 0 1 1 1 0 0 0 2 1 0 0 2 1 0 0 2 0 2 0 0 0 0 0 0 2 0 2 0 0 1 0 1 0 0 0 0 0 0 0 0 0 1 0 0 0 0 0 0 1 0 0 0 0 0 1 0 0 0 0 0 0 0 0 0 0 0 0
169 1 1 1 0 0 1 1 1 1 1 1 0 1 1 0 0 1 0 1 1 1 1 0 2 0 0 2 0 0 2 0 0 2 1 0 2 2 0 0 0 0 0 0 0 1 0 0 0 1 2 0 0 0 2 2 0 0 0 0 2 2 1 2 0 0 1 1 1 0 1 2 2 2 1 2 1 0 1 1 1 1 2 0 0 0 0 0 0 1 0 0 1 1 2 0 0 0 0 0 0 2 2 2 0 0 2 1 2 0 0 2 1 1 1 1 1 0 0 1 1 0 0 0 0 0 0 0 1 0 0 0 0 2 0 0 0 0 0 0 0 2 0 0 0 0 0 0 0 0 0 0 0 2 0 0 0 0 0 0 0 2 1 1 2 2 0 1 0 0 0 0 0 2 1 0 0 0 0 1 1 1 0 2 2 0 2 1 1 2 0 0 1 0 2 0 1 0 0 0 0 1 0 2 2 0 0 1 1 1 2 0 2 0 0 2 1 0 1 0 2 1 0 0 0 1 1 0 0 0 0 0 0 0 0 0 0 1 1 1 0 0 2 2 0 0 0 0 0 0 0 0 0 0 0 0 1 0 0 0 0 0 0 1 0 0 1 0 1 1 0 2 0 2 1 1 0 1 1 2 1 2 1 0 0 0 0 0 0 1 1 0 0 1 2 0 1 0 0 1 0 0 1 1 0 0 0 2 0 0 0 1 1 1 0 0 2 0 2 2 0 0 1 1 2 0 0 0 0 0 2 1 1 1 0 1 1 0 0 0 0 0 1 0 0 0 2 0 1 1 1 0 2 0 2 0 1 2 0 0 0 0 0 0 0 2 0 1 1 1 1 1 1 2 0 0 1 2 0 0 1 0 0 0 0 1 1 0 0 0 0 0 2 1 2 2 2 1 0 0 0 0 0 2 1 1 0 1 0 2 0 1 0 0 0 2 1 0 0 0 1 0 1 2 0 0 1 0 0 0 0 0 0 1 1 0 0 1 0 1 2 1 1 0 1 0 0 2 0 0 0 2 0 2 2 1 2 0 0 0 0 0 0 1 0 1 1 2 0 0 1 1 2 2 1 0 0 2 1 0 0 1 0 1 0 0 0 0 1 1 0 0 0 2 1 0 0 0 0 2 0 2 1 1 1 2 2 1 1 0 0 2 0 1 0 1 0 0 0 0 0 2 2 1 0 2 1 0 0 2 0 2 0 1 1 0 2 0 1 1 1 1 0 1 1 0 0 0 2 0 0 0 1 2 1 1 0 0 0 1 0 0 0 0 0 1 1 2 2 1 0 1 0 0 0 0 1 0 0 0 2 0 2 0 1 0 2 1 0 1 1 1 1 0 0 0 0 1 0 1 0 2 0 0 2 0 0 1 0 1 1 1 0 0 1 1 0 0 1 0 0 0 1 1 0 1 0 1 0 0 1 1 0 0 2 0 2 0 2 0 0 2 0 0 1 0 2 1 1 1 0 1 0 1 0 2 0 1 1 0 0 0 0 1 0 1 2 2 0 0 1 1 0 0 0 1 1 0 1 1 0 0 0 2 2 2 1 1 1 1 1 1 0 0 0 0 0 0 0 1 1 0 1 0 1 1 0 2 2 1 1 0 0 0 0 0 0 1 0 0 0 0 0 0 2 1 0 0 0 0 1 0 0 0 1 1 2 0 1 1 0 0 0 0 0 0 1 0 0 0 0 0 1 0 0 0 0 0 2 1 0 0 2 0 0 0 1 0 1 2 0 0 1 2 1 0 0 2 1 2 2 1 1 1 2 1 1 2 1 2 0 1 0 1 0 1 1 0 0 0 1 0 1 2 1 1 0 0 1 1 0 0 0 0 2 0 0 0 1 2 2 1 0 2 0 1 1 0 0 1 1 0 1 1 0 0 0 1 1 1 1 1 0 0 0 0 1 0 0 0 2 0 0 0 1 0 1 1 0 0 0 1 0 0 0 1 0 0 1 1 0 0 0 1 0 1 0 1 1 1 2 0 1 0 0 1 1 1 0 1 0 2 0 2 1 0 1 0 0 1 0 0 0 2 2 0 2 2 0 1 0 1 0 0 0 0 1 1 2 1 0 2 0 0 1 1 2 1 1 0 0 0 1 2 0 0 0 1 1 1 0 0 0 1 0 0 1 1 0 0 2 1 2 0 0 0 0 2 0 0 2 0 1 0 1 1 0 0 0 0 0 0 0 0 0 1 0 1 1 1 1 0 0 1 0 0 0 0 1 0 0 0 0 0 0 0 1 0 0 0 1 1
170 1 0 0 0 0 0 2 2 0 1 1 0 0 0 0 0 0 0 1 1 1 1 1 1 0 1 1 0 1 2 0 0 1 1 1 1 2 0 0 1 1 2 0 0 0 0 0 2 0 0 0 1 1 1 1 1 0 0 1 1 2 1 1 0 0 0 1 1 0 0 2 1 2 1 2 1 0 1 0 1 1 2 1 1 0 1 0 0 2 0 0 1 2 0 0 0 0 0 0 0 2 2 2 0 0 2 1 1 1 1 2 2 2 2 2 2 0 1 0 1 0 1 1 1 1 1 2 0 2 0 2 0 0 0 0 0 0 1 0 0 2 1 0 1 0 0 0 1 1 0 0 0 1 0 0 0 1 0 0 1 1 1 1 0 2 0 2 0 1 1 1 0 2 2 1 1 0 0 0 0 1 0 2 0 0 2 1 0 2 1 0 2 1 2 0 1 0 0 0 0 0 0 2 2 0 0 0 0 0 1 1 1 0 1 1 0 0 0 0 2 0 1 0 0 1 1 0 0 2 0 0 0 0 0 0 0 0 1 1 0 0 2 1 0 1 1 0 0 0 0 0 0 0 0 0 1 0 0 0 0 0 0 0 1 1 0 0 1 0 0 2 0 1 0 0 0 2 2 1 1 2 2 1 0 0 1 0 0 2 0 0 1 2 2 0 1 1 1 2 1 0 2 0 1 1 1 2 1 0 0 1 2 1 1 0 2 0 1 1 0 0 1 1 2 0 0 2 2 0 2 0 0 0 0 0 0 1 0 1 0 1 1 2 0 0 2 0 1 2 1 0 2 0 0 0 0 2 0 1 0 1 2 0 2 1 1 2 1 1 1 1 1 1 1 0 1 2 0 1 1 0 0 0 1 0 0 0 0 0 0 0 1 0 1 0 0 1 1 0 1 1 0 2 1 0 1 0 0 1 1 0 1 0 1 1 0 0 0 0 0 1 0 0 1 1 1 0 1 0 1 0 0 0 0 0 0 2 2 0 2 0 0 0 0 1 0 1 1 0 0 1 0 2 1 1 1 1 1 0 0 2 0 2 0 0 2 2 0 0 0 1 0 0 0 1 0 1 2 1 1 0 0 1 1 2 1 0 0 1 1 1 0 2 1 0 1 0 0 1 0 0 1 0 2 0 1 1 0 0 0 2 1 0 0 1 0 0 1 2 0 2 2 0 1 2 1 0 2 2 0 1 0 0 0 0 1 0 0 0 0 1 0 2 2 0 0 2 0 2 1 1 1 1 2 0 1 0 2 0 2 0 0 1 1 0 2 2 1 0 0 0 0 0 0 0 1 0 2 0 2 0 2 0 0 1 2 1 1 2 0 0 1 0 1 0 0 1 0 0 1 1 0 0 0 1 1 0 0 0 0 0 0 1 0 0 0 0 0 0 1 0 0 1 0 1 0 2 0 0 0 0 0 1 2 0 1 0 2 0 1 0 1 1 0 0 1 2 1 1 1 1 0 2 0 2 0 1 1 0 0 0 2 1 1 1 1 2 0 1 1 1 0 0 2 2 0 1 1 1 0 0 0 0 0 0 1 0 1 1 1 0 0 0 0 0 0 2 0 2 1 0 0 1 2 0 0 0 2 1 0 0 0 1 0 0 0 0 0 0 0 0 0 0 2 1 0 0 0 0 1 0 1 0 2 2 1 0 1 1 0 0 0 0 0 0 0 0 0 0 0 0 1 0 0 2 0 1 2 0 1 1 2 1 0 0 0 1 1 2 0 0 0 0 0 0 0 1 1 0 2 2 2 0 2 1 1 2 0 2 0 2 2 2 0 0 1 1 0 1 0 0 1 2 1 1 2 0 0 2 0 0 1 1 1 0 0 1 1 2 2 2 0 2 1 1 0 1 0 1 0 1 2 0 0 1 0 0 0 0 0 0 0 0 0 0 0 0 0 0 2 0 0 0 2 0 0 1 0 0 0 2 0 0 0 1 1 0 2 0 0 0 1 0 0 1 0 1 2 2 2 0 2 0 0 0 0 2 1 1 0 1 1 1 2 1 1 1 0 0 1 1 0 1 2 1 0 1 0 0 0 0 0 0 1 1 1 1 2 1 0 2 0 2 0 2 0 1 1 0 0 0 0 1 0 0 0 2 2 0 0 0 2 2 0 0 0 2 1 1 2 0 0 1 1 0 2 0 0 0 1 0 1 0 1 0 2 0 2 0 0 1 0 0 1 1 0 2 2 0 0 0 0 2 0 1 1 0 0 1 0 0 0 0 0 0 0 0 0 1 1 2
171 0 0 0 0 0 0 1 1 1 1 1 0 0 0 0 0 0 0 1 1 1 0 1 1 0 0 1 0 1 2 0 0 1 1 1 2 1 0 0 1 1 1 0 0 0 2 0 0 2 2 0 0 1 1 2 0 0 0 2 0 2 0 1 0 0 2 0 1 1 0 1 2 2 2 2 0 0 1 1 1 2 2 1 1 0 0 0 0 2 0 0 1 1 2 0 0 1 0 1 1 2 0 0 2 2 2 1 1 1 0 1 1 2 1 2 1 0 1 1 1 0 1 1 1 1 1 1 0 0 1 0 0 0 0 0 1 0 0 0 1 2 0 0 0 0 1 0 0 1 0 0 0 0 0 0 0 0 1 0 1 0 2 0 0 2 0 1 0 1 1 0 1 1 0 1 0 0 0 1 1 2 0 0 0 0 0 0 0 0 0 0 0 0 0 0 0 0 0 0 0 1 0 2 2 0 0 0 1 1 1 1 1 0 0 2 0 1 1 0 2 0 0 0 1 0 0 2 2 0 0 0 1 1 1 0 0 1 0 0 0 0 2 0 0 0 0 0 0 0 0 0 0 0 0 1 1 0 0 1 0 1 0 2 0 0 0 1 2 0 0 0 0 2 0 0 1 2 2 1 2 1 2 1 0 0 0 0 0 2 0 0 0 2 0 1 0 1 0 2 1 1 2 0 0 0 0 2 1 1 1 2 1 2 0 0 2 0 0 0 2 2 1 2 1 0 0 0 0 0 2 1 0 0 0 0 0 1 0 1 1 1 1 2 0 1 1 1 1 1 1 1 2 0 1 0 0 0 1 1 1 2 1 0 1 1 1 2 1 1 1 1 0 2 0 0 0 0 0 0 2 1 0 1 0 1 1 0 0 1 1 1 1 0 2 0 0 0 0 0 0 0 0 1 1 0 1 1 0 2 0 2 1 1 1 2 1 1 0 1 0 2 1 1 1 1 1 0 2 1 1 0 0 2 0 1 0 0 0 0 2 0 1 2 0 1 0 0 0 1 0 0 0 2 0 0 0 0 0 0 1 1 2 0 0 0 2 2 0 0 1 1 1 1 1 0 0 2 1 0 1 0 0 1 1 2 1 0 1 0 1 1 0 2 1 0 0 0 0 1 0 1 1 1 1 1 1 0 0 1 0 2 0 2 0 0 0 0 1 1 1 2 2 0 1 1 0 0 1 2 0 0 0 1 1 0 1 0 2 2 0 2 0 0 1 1 0 1 1 1 0 0 0 2 1 1 0 0 1 0 1 0 0 0 0 0 1 2 1 1 0 1 1 0 0 1 1 0 2 1 2 0 1 0 1 0 0 0 0 0 1 1 0 0 1 0 0 1 0 0 1 1 0 0 0 0 0 0 0 0 2 0 0 2 0 1 1 0 0 0 1 0 1 1 0 0 1 1 0 0 1 1 0 1 1 1 2 0 2 0 1 1 1 1 1 0 1 1 1 1 0 0 0 0 0 2 0 0 2 0 0 0 0 0 1 2 1 2 0 0 1 1 0 0 0 1 1 0 2 2 0 0 0 1 1 1 2 1 0 1 2 0 0 0 0 0 0 1 0 1 0 0 0 2 1 0 1 2 2 0 1 0 0 0 0 1 0 1 2 0 0 0 0 0 1 0 0 0 0 0 0 0 0 0 0 0 1 0 0 0 0 0 0 0 0 0 0 0 0 1 0 1 0 0 0 0 0 1 1 0 1 0 2 0 2 0 0 1 1 2 0 0 0 1 1 0 0 0 0 2 0 0 0 0 1 2 0 2 1 2 0 0 1 1 0 0 0 2 1 2 0 1 0 2 0 0 2 0 0 2 0 0 0 0 0 0 1 0 1 1 1 1 0 2 0 2 2 2 0 2 0 2 2 1 0 1 0 1 1 0 0 1 0 0 0 0 1 0 0 0 1 0 0 0 1 0 0 0 0 1 1 2 1 0 1 0 1 0 0 2 0 0 1 0 0 2 1 1 2 1 1 1 1 0 0 1 1 1 0 0 0 0 1 1 2 0 2 0 0 1 0 1 1 1 1 2 0 1 0 2 0 1 0 0 0 1 1 1 0 1 0 1 0 0 0 1 1 1 0 0 1 0 0 1 1 0 0 1 2 1 0 0 1 1 0 0 0 0 0 1 2 0 0 0 2 0 1 0 0 1 0 1 1 0 2 0 0 0 1 0 0 1 0 0 0 0 1 2 2 0 0 0 0 1 0 0 1 0 0 0 0 0 1 0 1 0 0 1 1 0 0 0
172 0 0 2 0 1 2 0 0 1 1 0 0 0 0 0 0 0 1 1 0 0 1 0 2 0 1 1 0 1 2 1 0 0 2 0 2 1 0 0 1 1 0 0 0 0 0 0 1 1 1 0 0 0 1 1 1 0 1 0 1 1 0 0 0 0 1 0 2 0 0 2 2 2 0 2 1 0 0 1 0 1 2 1 1 0 1 0 0 2 0 0 1 2 1 0 0 2 0 2 2 2 1 1 1 1 1 0 0 2 1 2 1 1 2 2 1 0 0 1 1 0 2 2 2 2 1 2 0 2 1 1 0 0 0 0 0 1 0 0 0 2 0 0 1 0 0 0 0 0 0 0 0 0 0 0 2 1 0 0 1 1 1 1 1 1 0 1 0 1 0 0 0 2 1 1 0 0 0 0 0 1 0 2 1 0 2 0 0 2 0 0 1 1 2 0 1 0 0 0 1 0 0 2 2 1 1 0 2 0 0 1 2 0 0 2 1 1 2 1 1 0 0 0 0 1 1 1 1 1 0 0 0 1 1 0 0 1 0 0 0 0 2 1 0 0 0 1 1 0 0 0 0 1 0 0 0 0 0 0 0 1 0 0 0 0 0 0 1 0 1 1 2 2 0 0 0 2 2 0 0 1 1 0 1 1 1 0 1 1 1 1 0 2 1 0 0 0 1 2 1 1 2 0 0 0 0 2 1 1 1 1 1 1 0 0 1 0 1 1 0 0 1 2 1 0 0 1 0 0 1 2 0 0 0 0 0 1 0 1 0 1 0 1 0 1 1 0 0 0 2 0 2 1 0 0 1 1 0 2 0 2 2 0 2 1 0 2 0 2 2 2 2 2 0 2 1 1 0 1 0 2 1 1 1 0 1 1 1 1 1 1 0 0 2 0 0 2 0 0 0 0 0 1 1 0 0 0 0 1 0 0 1 1 1 2 1 1 0 0 0 0 0 1 1 1 1 0 2 2 0 1 0 0 2 0 0 1 2 1 1 0 2 1 1 2 0 1 1 0 0 1 1 2 0 0 0 1 1 0 0 0 1 1 0 0 2 2 0 0 0 1 1 1 1 0 0 2 2 2 2 2 0 0 0 1 0 0 1 0 1 1 0 0 1 0 1 2 2 0 0 0 1 1 1 1 1 0 0 1 0 2 1 1 1 0 0 1 1 2 1 2 2 1 1 2 0 1 1 1 1 0 0 0 0 0 0 0 1 1 1 1 0 1 1 0 0 1 1 1 0 0 1 2 1 1 0 0 0 0 0 2 1 0 1 0 2 1 1 0 1 0 1 0 0 1 1 0 2 0 2 0 1 0 0 0 1 0 1 1 0 0 0 0 0 0 0 0 0 0 0 1 0 0 0 0 1 1 0 1 0 0 1 1 0 1 0 0 0 1 1 1 1 1 0 0 1 0 0 0 0 0 1 1 2 1 2 0 2 0 2 0 0 1 1 0 2 1 1 1 0 0 0 0 0 1 0 1 1 1 2 0 2 0 2 2 1 2 0 1 0 1 0 0 0 1 1 0 0 1 1 0 0 1 2 2 2 0 1 2 1 1 0 2 0 1 0 2 0 2 0 0 0 1 1 0 1 2 1 0 2 0 1 1 0 1 0 2 1 0 0 0 1 1 0 0 1 0 0 0 0 0 1 0 1 1 1 0 1 1 0 0 0 0 0 1 2 2 0 1 0 1 2 0 1 1 0 0 1 0 0 0 1 0 0 0 1 0 2 1 1 0 0 0 0 0 0 2 1 2 1 0 0 0 0 2 0 2 0 2 0 2 1 2 0 1 1 2 0 2 0 0 0 0 0 1 0 0 1 1 0 1 1 1 1 0 0 0 1 1 1 1 0 2 1 1 0 1 1 2 1 2 1 0 0 1 0 1 1 0 0 0 0 0 0 0 0 1 1 0 1 0 0 0 2 0 0 0 0 0 0 2 0 0 2 0 0 1 1 1 0 0 2 1 0 1 0 0 1 2 2 0 2 0 1 1 0 2 1 0 0 1 1 1 2 0 2 0 0 0 0 2 0 2 2 0 1 0 0 0 0 0 1 0 1 2 2 0 2 1 1 1 1 1 1 0 1 1 0 1 0 0 0 1 0 0 1 1 1 0 0 0 2 1 0 0 0 0 0 0 2 0 0 0 2 0 1 1 1 2 0 2 1 1 1 0 1 0 0 0 0 0 0 0 1 1 1 1 1 1 1 0 0 2 1 1 2 0 0 0 0 0 0 0 0 0 2 0 0 0 0 2
173 0 0 0 0 0 0 1 2 0 0 0 0 1 1 0 0 1 1 1 0 1 0 0 2 0 1 1 0 1 2 1 0 1 1 1 2 2 0 0 0 0 0 0 1 0 0 0 2 2 0 0 1 2 0 1 1 0 0 2 0 1 1 2 0 0 1 0 1 0 0 0 2 2 2 2 0 0 2 0 2 2 2 1 1 0 0 1 1 2 1 1 1 0 0 1 0 0 0 0 0 2 0 0 1 0 2 0 1 1 0 2 1 1 1 1 1 0 0 1 1 1 1 1 1 1 1 0 1 0 1 0 0 1 1 1 0 0 0 0 1 1 0 1 0 0 0 0 0 0 0 0 1 0 0 0 0 1 0 0 1 1 1 1 2 2 0 1 1 1 0 0 1 1 1 1 0 0 0 0 0 1 1 2 1 0 2 1 0 1 0 0 2 0 2 0 1 0 0 1 0 1 0 1 2 0 0 0 0 1 2 0 1 0 0 2 0 1 0 1 1 0 1 0 0 0 0 0 0 1 0 0 0 0 0 0 0 2 0 0 0 0 2 1 0 0 0 0 0 0 0 0 0 1 0 0 0 2 1 1 1 1 0 0 1 1 0 0 2 0 0 2 0 2 0 0 0 1 2 0 0 1 2 1 0 0 0 2 0 2 0 1 1 2 2 0 0 0 0 0 1 0 2 0 0 0 0 2 1 2 0 2 0 1 1 0 2 0 1 1 1 1 0 2 0 0 0 1 0 0 2 2 1 0 0 0 0 1 0 2 1 1 0 1 0 0 1 0 0 2 0 0 1 0 0 1 1 1 0 1 0 1 2 0 1 0 0 2 2 0 0 0 1 2 0 1 0 2 1 0 0 0 0 0 0 0 0 0 0 0 0 0 0 0 2 0 0 1 1 1 1 1 0 2 1 0 1 1 0 1 0 1 0 0 0 0 0 0 1 0 1 1 1 2 0 0 1 0 1 0 1 0 1 0 2 1 0 1 0 0 2 0 0 1 1 2 1 0 0 1 0 0 0 2 2 1 2 1 1 1 1 1 1 1 0 0 2 2 0 0 1 1 1 1 1 0 1 0 2 0 2 0 0 1 0 2 0 1 0 0 1 1 0 1 0 0 2 1 0 0 1 1 1 1 1 1 1 2 0 2 0 1 1 0 0 1 0 0 1 2 1 1 2 1 1 2 0 1 0 2 0 1 0 0 0 0 2 2 1 1 1 1 0 1 1 0 0 1 1 2 2 2 0 1 2 1 0 1 1 1 0 0 1 0 0 0 2 2 1 0 1 1 2 0 0 2 2 1 1 1 2 0 1 0 0 1 1 1 0 2 1 1 1 0 0 0 0 0 0 0 0 1 0 0 0 1 1 0 0 1 0 0 0 0 1 1 0 0 1 0 0 0 0 0 0 0 1 1 0 0 0 0 0 0 1 1 1 0 2 0 0 2 0 1 0 0 2 1 2 2 1 1 0 0 0 1 0 0 0 0 0 0 1 0 0 2 1 2 0 0 0 1 0 0 0 1 1 0 2 2 0 1 1 1 1 2 1 0 0 2 0 0 0 0 0 0 0 1 0 2 0 2 0 1 2 1 2 1 2 0 1 0 1 0 0 1 0 0 0 0 0 0 0 0 1 0 0 0 1 1 1 1 0 0 0 1 2 1 0 1 1 1 0 0 0 1 2 0 0 0 0 0 1 0 0 2 0 0 2 1 0 0 2 0 0 2 0 1 1 2 0 1 0 0 0 1 1 1 1 1 2 2 0 0 1 1 0 2 1 2 0 1 1 1 1 0 0 1 0 2 0 0 0 2 0 0 1 0 1 1 0 1 1 1 1 0 0 1 1 2 2 2 0 2 0 0 0 1 0 2 1 1 2 1 0 0 0 0 2 1 1 0 0 0 0 0 0 1 0 1 1 0 0 0 2 0 0 0 0 0 0 2 0 0 2 0 0 2 2 1 0 0 1 1 0 1 0 0 1 2 2 0 1 1 1 2 0 2 1 0 0 1 1 1 1 0 1 0 0 0 0 2 0 2 2 1 1 2 0 1 1 2 1 0 1 2 2 2 1 1 0 2 0 1 0 2 0 2 1 0 1 0 0 1 0 0 0 0 1 1 0 0 2 1 0 0 1 1 1 0 1 0 1 0 1 0 1 1 0 1 0 1 0 0 0 0 2 0 2 0 0 0 0 0 1 1 0 1 1 0 0 0 0 2 0 0 1 0 0 1 0 0 0 0 1 0 0 1 2 0 0 0
174 1 0 1 0 0 1 2 2 0 0 0 0 0 0 0 0 0 2 0 1 0 0 0 2 0 0 0 0 0 1 1 1 1 1 1 1 1 0 0 1 1 0 0 0 0 0 0 2 1 0 0 0 1 0 2 0 0 0 0 1 2 0 2 0 1 1 0 1 0 0 0 1 1 0 1 1 0 0 1 1 2 2 1 1 0 0 0 0 2 0 0 0 2 0 1 0 1 0 2 0 1 0 0 2 2 1 1 1 1 1 2 1 1 1 1 1 0 2 0 0 0 1 1 1 1 1 1 1 0 0 1 1 1 0 0 1 0 0 0 1 2 0 0 0 0 0 0 0 1 0 0 1 1 0 1 1 1 0 0 1 2 2 0 1 2 1 0 1 1 1 2 0 2 2 0 0 0 0 0 1 2 0 2 2 0 2 2 0 0 0 2 2 1 1 0 0 0 0 0 0 0 1 0 2 2 2 0 1 0 1 1 2 0 0 2 1 0 1 1 1 0 0 1 0 0 0 0 0 1 1 1 1 2 1 2 0 1 0 1 0 1 1 1 0 0 0 0 0 0 0 1 0 0 0 0 0 0 0 0 0 0 0 0 1 0 0 0 2 1 0 0 0 1 0 0 0 1 1 1 1 2 2 0 0 1 0 1 0 2 0 1 0 2 1 0 1 1 1 0 1 1 2 1 0 0 0 2 1 1 1 1 2 1 1 0 2 0 1 1 1 1 2 0 1 0 0 1 0 0 0 2 1 0 0 0 0 1 1 2 0 0 1 2 0 1 1 0 1 1 0 0 2 0 1 0 0 1 0 1 0 1 0 0 0 0 2 1 2 0 0 0 0 2 0 1 1 2 0 0 0 1 0 0 0 0 0 0 0 0 0 0 0 1 2 1 1 0 1 1 1 1 0 0 0 0 2 0 0 2 0 0 0 0 0 2 2 0 0 0 1 0 0 0 1 1 1 1 2 1 1 0 0 2 0 0 0 1 1 0 2 0 1 1 0 2 0 0 1 1 0 0 0 0 2 0 2 2 1 1 2 2 1 0 0 2 1 2 0 0 0 0 1 1 1 0 0 0 2 0 1 0 0 1 1 1 1 1 1 0 0 0 0 1 1 0 0 2 2 0 0 0 2 0 2 0 0 2 1 0 0 2 0 0 1 0 0 0 0 0 0 2 2 1 1 2 0 1 0 1 0 2 0 0 1 0 2 0 0 0 1 1 0 2 2 2 0 0 2 1 0 0 0 2 2 0 0 0 1 0 1 0 0 0 0 0 1 2 2 0 1 1 0 0 1 0 1 1 1 1 2 0 1 0 0 1 1 0 0 1 0 1 0 0 0 0 0 0 0 0 0 1 0 0 0 1 0 2 0 2 0 0 0 0 1 0 1 0 1 0 0 0 0 0 0 1 1 2 0 0 1 1 1 0 2 1 1 2 1 1 0 0 1 1 0 0 1 1 1 1 0 2 0 0 0 2 0 0 2 0 0 0 1 1 1 1 1 1 1 0 1 1 0 0 0 1 1 0 1 1 1 1 1 2 1 2 1 0 1 2 1 0 1 1 1 1 0 2 0 2 0 1 0 0 1 0 2 0 1 1 0 0 1 0 0 1 1 2 2 0 0 0 0 0 1 1 0 0 0 0 1 0 0 0 0 0 0 1 0 1 1 1 0 0 0 0 0 0 0 1 0 1 1 0 0 1 0 0 1 0 0 0 2 1 1 0 0 0 2 1 0 0 0 0 0 0 0 1 0 0 2 2 1 1 2 1 0 1 1 1 1 1 0 1 0 1 0 0 0 1 0 0 1 1 1 2 2 0 0 1 0 0 0 0 1 0 1 1 0 1 1 1 0 2 0 1 1 1 0 2 1 1 2 1 0 0 0 0 1 0 0 0 0 0 0 0 0 2 0 0 1 1 0 0 0 1 1 0 0 0 0 2 0 0 0 0 1 0 2 2 0 0 1 0 0 0 0 0 1 1 1 0 0 0 0 2 0 0 0 1 0 2 0 2 2 0 2 0 0 1 0 0 0 2 1 1 1 0 0 1 0 2 1 1 2 0 0 0 1 0 0 1 0 1 0 2 1 2 1 1 1 0 0 2 0 0 0 0 0 0 0 0 1 1 1 1 1 0 0 0 2 0 1 0 1 0 0 0 0 0 1 0 0 0 0 0 0 2 2 0 1 0 1 1 1 0 0 1 1 0 0 0 0 0 0 0 0 0 1 0 0 0 0 0 0 0 1 0 1 0 0 0
175 0 0 1 2 0 2 1 1 1 1 0 1 0 0 0 1 0 0 0 2 0 0 0 2 0 0 2 2 1 2 1 0 0 0 1 1 2 0 0 0 0 0 0 2 0 0 0 2 1 0 0 0 0 0 2 0 0 0 1 1 2 1 2 0 0 1 1 1 0 1 1 1 2 0 2 2 0 2 0 2 2 2 0 0 0 0 2 2 2 0 1 1 2 0 0 0 1 1 2 0 1 2 2 0 0 2 1 1 1 0 1 1 2 1 2 1 0 0 2 2 0 2 2 1 1 1 0 1 0 1 1 0 1 1 0 0 1 0 0 1 2 1 0 1 0 0 0 0 0 0 0 0 0 0 0 0 0 0 0 0 2 1 1 1 1 0 1 0 0 0 0 2 0 1 0 0 0 0 0 0 1 1 2 2 1 1 0 0 1 0 0 2 2 2 0 2 0 0 0 1 1 0 2 2 0 0 0 1 0 1 2 1 0 1 1 1 1 1 1 1 0 0 0 0 0 0 1 1 0 1 1 1 1 1 1 0 1 1 1 0 1 2 2 0 0 0 1 1 0 0 0 0 0 0 0 0 1 1 0 0 0 0 0 0 0 1 0 1 0 0 2 0 2 0 0 0 1 2 0 0 1 0 0 0 0 0 1 0 2 0 2 1 2 2 0 1 0 0 0 0 0 2 0 1 1 1 2 2 0 0 0 0 0 1 0 2 1 0 0 1 1 0 1 1 0 0 2 2 1 1 1 0 0 0 0 0 1 0 0 0 0 1 2 1 0 2 0 1 0 2 0 0 0 0 2 0 2 0 0 0 0 2 0 2 1 0 1 2 0 0 0 1 2 0 0 2 2 1 1 0 1 0 0 0 1 0 1 1 1 2 2 0 0 2 0 0 1 0 0 0 0 0 1 0 1 1 0 0 2 0 2 0 0 0 2 1 1 0 0 0 1 0 2 1 1 0 0 0 1 0 1 0 1 1 1 0 1 1 0 1 0 1 0 1 0 0 1 1 0 0 1 0 2 1 1 1 1 1 0 0 2 1 0 0 1 1 2 0 0 1 1 1 1 0 0 0 2 2 0 0 0 0 1 1 2 1 0 2 0 0 0 0 2 0 0 0 1 0 1 1 1 2 0 2 0 0 1 1 0 0 2 0 1 1 0 0 0 0 2 2 0 2 0 0 1 1 0 0 1 0 1 0 1 2 0 1 1 0 0 0 0 0 0 1 1 0 0 2 0 0 0 0 2 2 1 0 0 0 0 1 0 0 1 1 0 1 2 2 1 1 1 1 0 0 0 0 2 2 2 2 0 1 0 0 0 0 1 0 1 0 0 1 0 0 0 1 0 0 0 0 1 0 1 0 0 1 1 0 1 1 0 0 1 0 1 1 0 0 0 1 0 0 0 0 1 1 2 0 0 1 1 0 2 1 0 2 0 2 0 2 0 1 1 1 0 2 2 1 1 0 2 1 1 0 2 0 0 1 0 0 0 0 1 1 1 1 2 1 1 1 1 0 0 0 2 0 1 0 0 1 0 0 1 2 2 2 1 0 1 1 1 0 0 0 0 0 2 0 2 1 0 0 0 0 0 0 2 2 0 1 0 0 0 0 0 0 2 1 0 0 0 1 1 1 1 1 0 1 1 0 0 1 0 1 1 1 0 1 1 0 0 0 0 0 0 1 2 0 1 0 1 1 0 0 1 0 0 1 1 0 0 2 0 2 0 0 0 2 2 0 1 0 2 2 2 1 0 0 1 1 1 0 0 0 2 0 2 0 2 0 2 0 2 0 2 0 0 0 1 0 0 1 1 1 0 2 0 1 1 0 0 1 1 1 0 0 0 2 2 2 2 0 2 0 1 1 1 0 2 0 2 2 1 0 1 0 0 0 0 0 0 0 1 0 0 1 1 0 1 1 0 0 0 0 0 2 0 0 0 0 2 1 0 0 2 0 0 1 1 0 0 1 1 0 1 0 1 1 0 1 1 2 0 1 1 0 2 0 0 0 1 1 0 2 0 2 0 0 0 2 0 0 1 2 1 0 0 0 1 0 1 0 1 1 0 1 1 0 0 0 0 0 0 1 1 1 0 0 0 0 1 1 1 0 0 2 0 2 1 0 0 1 2 0 1 1 0 0 1 2 0 0 0 2 0 2 1 0 1 1 1 0 0 2 1 1 0 1 1 0 0 1 1 0 1 0 1 1 0 0 0 0 1 0 1 1 0 0 1 0 0 0 0 1 0 1 0 2 0 0 0
176 0 0 1 1 0 1 1 0 1 1 1 0 0 0 0 0 0 0 1 1 1 0 0 2 0 1 0 1 1 1 1 0 1 1 1 1 1 0 0 1 1 0 0 0 0 0 0 0 2 1 0 0 0 1 0 2 1 1 1 0 1 0 1 0 0 2 0 1 0 0 1 2 2 1 2 0 0 0 2 0 2 2 0 0 0 0 0 0 2 0 0 1 1 0 0 0 1 1 0 0 2 0 0 2 2 1 1 2 0 0 2 1 2 1 2 1 0 1 1 1 0 1 1 0 0 0 0 1 0 1 0 0 1 0 0 0 0 0 0 0 2 0 0 1 0 0 0 1 2 0 0 0 1 0 0 0 1 0 2 2 2 1 1 1 1 0 1 0 1 1 1 1 1 1 1 0 0 0 1 1 2 1 2 1 0 2 0 0 2 0 0 2 1 1 0 0 1 0 0 1 0 0 1 2 1 2 0 0 0 2 0 0 0 0 2 1 0 0 1 1 1 2 0 0 2 2 0 0 0 0 0 1 1 0 1 0 1 1 1 0 0 2 2 0 0 0 0 0 0 0 0 0 0 0 0 0 0 0 0 0 0 0 0 0 0 0 1 1 0 1 1 0 2 0 0 1 0 0 0 1 1 1 0 0 1 0 0 0 2 0 0 0 2 2 0 1 1 0 1 1 0 2 0 0 1 1 2 0 1 0 1 1 2 1 0 1 0 1 1 1 1 1 2 0 0 0 1 0 1 2 0 0 0 0 0 0 2 0 0 0 0 1 1 0 2 0 0 0 1 1 0 0 0 0 2 0 1 0 1 0 1 1 0 0 0 0 2 2 0 0 0 0 2 0 0 1 1 0 0 2 1 0 0 0 2 1 1 1 0 0 0 0 0 2 0 0 0 0 0 0 1 0 2 1 1 0 1 0 1 1 1 0 0 0 1 1 0 0 0 0 1 1 1 1 1 2 0 1 0 1 0 0 1 0 0 0 1 0 0 1 0 0 0 2 1 2 0 2 0 0 0 0 2 0 0 0 2 1 1 2 2 0 0 2 2 0 1 0 1 0 1 1 1 1 0 0 2 2 0 0 0 0 2 1 2 1 0 0 0 2 2 0 2 0 0 0 2 1 0 1 0 1 1 1 1 1 2 2 0 0 2 0 2 0 0 1 0 1 2 1 1 1 0 1 1 0 1 0 1 1 1 0 0 0 0 1 1 1 0 1 2 0 1 1 1 0 2 0 2 0 0 0 1 2 0 1 0 0 1 0 0 1 1 1 0 2 1 0 0 0 1 0 0 0 0 2 0 2 0 2 0 0 0 0 0 0 0 1 1 0 0 1 0 0 1 1 0 0 0 0 1 0 0 0 0 0 1 0 2 0 0 0 2 0 2 0 0 0 1 0 0 0 0 0 0 0 1 0 0 0 0 0 0 1 1 1 0 2 0 1 1 0 0 1 0 2 0 1 1 1 1 0 1 0 2 0 0 2 0 0 0 1 1 0 1 1 2 0 1 1 0 0 0 0 1 2 0 2 2 1 1 0 1 1 1 2 0 0 1 1 0 0 0 1 1 0 2 0 2 0 1 0 2 1 0 1 2 2 0 1 0 0 1 0 0 0 1 0 0 0 0 1 0 0 2 0 0 1 1 2 1 0 0 0 0 2 1 1 2 0 0 0 0 0 1 2 1 0 0 0 0 1 0 0 0 0 0 2 0 1 1 2 0 1 1 0 1 0 2 0 1 1 0 0 0 0 2 2 2 1 1 1 0 1 0 1 1 1 1 1 1 0 2 0 2 0 2 1 2 0 1 0 1 0 2 1 0 1 0 1 1 2 2 0 0 0 1 1 2 1 1 0 2 0 1 1 1 0 1 0 1 1 0 0 0 0 0 0 0 0 0 1 1 0 0 1 1 0 1 1 0 0 0 1 1 0 0 2 0 0 2 0 0 0 0 1 1 0 1 1 0 0 0 0 1 0 2 2 1 1 1 1 0 0 0 0 1 1 1 1 1 1 1 1 0 1 0 0 0 0 0 1 1 2 0 1 1 0 1 1 1 0 0 1 1 1 2 0 2 0 2 1 1 1 1 2 2 0 0 0 0 0 0 1 0 0 1 2 1 0 0 1 2 2 0 1 0 0 0 1 0 1 0 1 1 1 1 0 1 1 1 0 0 1 0 0 0 1 0 0 0 0 0 0 2 0 1 1 0 0 0 0 1 0 0 0 0 1 1 0 0 0 0 0 0 1 0 0 0 2 0
177 0 0 2 0 1 2 1 1 0 0 2 0 1 1 0 0 0 1 1 0 0 0 0 2 0 1 2 0 0 2 2 0 1 1 1 2 2 0 1 1 0 1 0 0 1 1 0 2 0 0 0 0 1 1 2 0 0 0 0 0 1 0 2 0 1 1 0 1 0 0 0 2 1 0 1 1 1 2 0 1 2 2 1 1 0 0 1 1 2 0 1 0 1 1 0 0 1 0 1 1 2 0 0 0 0 2 2 1 1 0 1 0 0 0 0 0 0 1 0 0 1 2 2 2 2 2 0 1 0 1 0 0 1 1 0 0 0 1 0 2 1 0 0 1 0 0 0 0 2 0 1 0 0 0 0 1 2 1 0 1 1 1 1 2 2 0 1 0 1 0 0 0 2 2 0 0 0 0 1 1 2 0 2 2 0 2 0 0 1 0 0 2 1 1 1 2 0 0 0 0 0 0 0 2 2 2 1 2 0 2 0 1 0 0 2 1 0 0 0 2 0 0 1 0 0 0 1 1 2 0 0 0 0 0 0 0 2 0 0 0 1 1 1 1 1 1 0 0 0 0 0 0 0 2 2 0 2 1 0 0 0 0 2 0 0 1 1 2 1 1 2 0 2 1 0 1 2 2 1 1 1 2 2 0 0 2 0 0 2 0 1 0 1 0 0 0 1 0 2 1 1 2 0 0 1 1 2 0 0 0 1 2 1 2 0 2 0 0 0 1 1 1 2 1 0 0 0 0 1 1 1 0 0 0 0 0 2 0 1 1 1 0 2 0 0 1 0 0 2 0 0 2 0 0 0 1 1 0 1 0 1 2 0 1 1 0 1 2 0 0 0 1 2 0 1 1 2 0 1 1 1 0 0 0 1 1 0 0 0 0 0 0 0 2 0 0 1 1 1 1 1 0 1 0 1 0 1 0 2 0 0 0 0 1 1 0 0 0 0 1 0 1 1 0 0 2 0 1 0 1 0 0 0 2 1 0 1 0 0 1 0 1 0 1 1 0 0 2 2 2 2 0 2 2 1 2 0 2 0 0 0 0 0 0 2 0 1 0 1 0 1 0 0 0 0 0 1 2 0 1 1 0 1 1 1 1 1 0 0 1 1 0 2 2 0 0 2 1 0 1 0 2 0 2 0 0 1 0 0 0 2 1 1 0 1 1 0 1 1 0 2 2 0 1 2 0 0 0 1 0 1 0 1 1 0 2 0 1 1 1 1 0 1 2 0 0 0 2 0 0 0 0 0 2 0 2 0 1 1 1 0 0 1 1 0 2 0 0 0 0 1 0 0 0 0 2 1 2 1 2 0 1 0 1 0 0 0 0 1 0 0 0 0 0 0 0 0 0 0 0 2 0 1 1 0 0 0 0 1 1 0 0 0 1 0 0 0 0 0 1 0 0 1 0 0 0 1 0 0 2 2 0 1 2 0 2 1 2 0 2 1 2 2 0 0 2 0 0 0 0 2 0 1 0 1 0 0 2 0 0 0 1 1 0 1 2 2 0 0 1 0 0 0 2 2 0 1 1 1 0 1 0 2 2 2 1 0 0 1 1 0 0 0 0 0 0 2 0 2 0 0 0 1 1 0 1 2 2 0 0 0 0 1 0 0 0 1 1 0 0 0 1 1 1 0 0 0 1 1 0 0 1 0 1 1 1 0 0 0 0 0 0 0 0 0 0 0 0 0 0 0 0 1 0 1 0 1 2 0 1 1 2 0 0 0 1 0 2 0 1 0 1 0 0 0 0 0 0 1 1 1 0 1 2 0 0 2 0 2 0 2 1 1 1 0 0 0 0 1 1 0 0 1 0 1 0 0 0 2 0 0 1 1 1 0 0 0 1 1 1 1 0 2 0 1 1 1 0 1 0 1 2 0 0 1 1 1 1 1 1 0 0 0 0 0 0 1 0 0 2 0 0 0 2 0 0 0 0 0 0 1 0 1 0 1 0 0 1 1 0 0 2 0 0 1 0 1 2 2 2 0 1 0 0 1 1 2 1 0 1 1 0 1 2 0 2 0 0 0 0 1 0 2 1 1 0 0 0 1 1 1 0 0 0 1 1 2 1 1 0 2 1 1 1 1 0 1 0 0 0 0 1 2 0 0 0 1 1 1 0 1 2 2 1 0 2 0 0 0 1 0 2 0 0 0 0 0 0 0 2 0 0 0 1 1 1 0 2 0 0 2 0 0 0 0 0 1 1 0 0 0 0 1 0 0 1 0 0 1 0 0 0 0 0 0 0 0 0 0 0 0
178 0 0 1 1 0 2 1 1 1 2 1 1 1 0 1 1 0 0 1 1 0 0 0 2 0 1 2 1 1 2 2 2 2 0 1 1 0 0 0 1 1 0 0 1 1 1 0 1 1 1 0 1 1 0 1 1 0 0 1 1 1 1 1 0 0 2 0 1 1 2 2 1 2 1 2 1 0 2 0 2 2 1 0 1 0 1 1 1 2 1 1 1 1 2 0 0 1 0 2 1 2 0 0 0 1 1 0 0 2 2 2 1 2 1 2 1 0 0 2 2 0 1 1 1 1 1 1 0 0 1 0 0 0 0 0 0 0 0 0 2 1 0 0 2 0 0 0 0 0 0 0 1 0 1 1 1 1 1 0 0 1 2 0 0 2 0 0 0 1 0 0 1 1 2 1 1 0 0 1 1 1 0 2 0 0 2 2 1 0 1 2 0 0 0 0 1 1 0 0 1 0 0 2 2 0 0 0 0 0 1 1 1 0 0 2 0 0 1 1 1 0 0 0 0 1 1 0 0 0 0 0 0 0 0 0 0 2 0 0 0 0 2 2 0 0 0 0 0 0 0 0 0 0 0 0 1 0 1 1 1 1 0 0 1 1 0 0 2 2 0 1 0 1 0 0 0 1 1 1 1 1 2 1 0 0 0 2 0 2 0 0 0 1 1 0 1 0 1 2 1 1 2 0 0 0 2 2 0 1 0 2 2 2 1 0 1 0 0 0 1 1 0 1 2 0 0 1 1 0 2 1 2 0 0 0 0 1 0 0 0 1 1 2 0 0 2 0 1 2 1 1 1 0 0 1 1 0 0 1 0 1 1 1 0 1 0 1 1 1 1 1 1 2 0 0 1 1 0 0 1 2 0 0 1 0 0 0 0 0 1 1 0 0 2 1 1 2 0 0 0 0 0 1 1 0 0 2 0 2 0 1 1 1 1 1 0 0 0 0 0 1 1 1 1 1 1 0 1 0 1 0 1 0 2 1 0 0 0 0 2 0 0 0 0 1 0 1 0 0 0 1 0 2 0 0 0 1 1 1 1 1 1 1 0 1 1 2 0 0 0 0 2 2 1 0 1 0 2 0 2 1 0 1 0 0 0 0 1 1 1 1 0 1 0 0 2 1 1 0 0 0 1 1 1 1 1 1 0 1 0 1 0 0 1 0 0 0 2 1 0 2 2 0 1 2 1 1 0 1 1 0 0 1 2 0 2 0 1 1 1 1 0 1 1 1 0 1 1 2 0 0 0 2 1 1 0 2 1 1 0 0 0 0 0 0 1 0 0 0 0 0 0 0 0 0 1 1 2 1 2 0 2 0 1 0 2 0 0 0 1 1 0 0 1 0 1 0 0 0 0 1 0 0 1 0 0 2 0 2 1 1 0 0 1 0 0 0 0 0 1 0 0 0 0 1 1 2 0 0 0 1 0 2 1 1 2 0 2 0 0 1 0 1 1 0 2 2 1 1 0 2 0 1 0 2 0 0 1 0 0 0 0 0 1 2 1 2 0 1 1 0 1 0 0 1 1 2 1 1 0 0 0 1 2 2 0 0 0 1 1 0 0 0 0 0 0 2 0 2 0 1 0 0 0 0 0 0 1 1 1 0 0 0 0 0 0 1 1 0 1 0 2 0 0 0 0 0 0 0 1 0 0 0 2 1 1 0 0 0 0 0 0 0 0 0 1 0 0 1 1 1 0 1 0 1 0 0 1 0 0 0 2 0 1 0 0 1 1 2 0 0 0 0 0 0 0 0 1 2 0 0 0 2 2 1 0 2 0 2 0 2 1 1 1 0 0 1 0 1 0 0 1 2 1 0 1 1 0 1 0 0 1 1 1 0 0 0 2 2 2 2 0 2 0 1 1 1 1 2 1 2 2 1 0 1 1 1 1 0 1 0 0 0 0 0 0 1 0 1 1 0 0 0 2 0 0 0 0 0 0 2 0 0 0 0 0 0 0 2 1 0 0 0 0 1 0 2 0 0 0 2 1 0 0 1 0 0 0 0 0 2 1 1 2 0 2 0 0 0 0 2 0 1 2 1 0 1 0 1 1 1 1 1 2 0 0 1 2 0 0 2 0 1 0 1 0 1 0 0 0 0 2 2 0 0 1 0 0 0 0 0 2 1 0 0 2 0 0 0 1 0 1 0 2 0 1 1 0 0 1 0 1 0 0 1 2 0 0 0 0 0 0 0 0 0 0 0 1 0 0 0 0 1 0 1 1 0 0 1 1 1 0 1 2 0 1 0 0 1 0 1
179 1 0 2 1 0 2 2 2 0 0 0 0 0 0 0 0 0 0 0 2 0 0 0 2 0 0 0 0 0 1 1 0 2 1 2 1 2 0 0 1 1 0 1 0 1 0 0 2 0 0 0 0 0 2 2 0 1 1 2 0 0 0 2 1 0 2 0 2 0 0 2 1 2 0 2 2 0 2 0 2 2 1 2 2 0 0 1 0 1 0 0 1 1 1 0 0 0 0 2 0 2 1 1 1 1 1 1 1 1 1 2 0 2 0 2 0 0 1 1 1 0 1 1 0 0 0 0 0 0 1 0 0 2 1 1 1 0 0 0 1 1 0 0 0 0 0 0 0 1 0 0 0 0 0 0 0 0 0 0 1 1 1 1 1 2 1 0 1 2 1 1 1 1 1 0 0 2 0 1 0 0 1 2 1 0 2 1 1 2 0 0 2 2 1 0 1 0 0 0 0 0 0 0 2 2 1 0 0 0 1 1 1 0 0 2 0 1 2 1 1 1 0 0 0 1 0 0 0 1 0 0 0 0 0 0 0 2 0 0 0 1 1 1 0 0 0 0 0 0 0 0 0 1 1 1 0 0 0 1 0 1 0 1 0 0 1 1 2 0 0 0 0 2 1 1 0 2 2 0 0 1 2 1 0 1 1 0 0 2 0 1 0 1 1 0 1 0 0 2 1 1 1 1 0 0 0 2 2 2 0 2 1 2 1 0 1 0 1 1 0 0 0 1 0 0 0 1 1 1 2 0 1 1 0 0 0 1 0 1 0 0 2 2 0 1 1 0 0 1 2 0 2 1 0 0 1 2 0 1 0 1 0 1 0 0 0 2 1 1 1 1 1 1 2 0 1 1 0 0 0 0 1 1 1 0 0 1 1 1 1 1 0 0 1 0 0 1 0 0 0 0 0 1 0 1 0 0 0 2 0 1 0 0 0 2 2 0 0 0 1 0 0 1 0 1 1 0 1 0 1 0 0 1 1 1 0 1 0 1 1 0 1 0 1 0 0 0 1 0 0 0 0 2 1 1 1 1 2 1 0 0 0 1 0 1 1 2 0 0 1 1 1 1 2 0 1 2 2 2 2 2 0 2 1 1 1 0 2 1 0 0 0 1 1 0 1 2 1 0 1 0 0 2 0 2 2 1 0 0 0 2 0 1 0 0 0 1 1 2 1 2 2 1 1 2 0 1 0 0 1 1 0 0 1 0 1 0 1 2 0 0 0 1 1 1 1 2 0 2 0 0 0 1 2 0 1 1 2 0 0 0 0 1 1 0 1 2 1 0 0 0 2 0 0 2 2 0 1 0 1 0 1 0 0 0 1 0 0 0 0 0 0 0 1 0 1 1 0 0 1 1 0 0 0 1 0 0 0 1 0 0 0 0 1 0 0 0 0 0 1 0 0 0 0 0 0 1 0 0 0 0 1 0 2 0 2 0 2 0 0 1 1 2 0 0 1 0 0 0 0 0 1 1 1 2 0 1 2 0 0 0 1 1 0 1 2 2 0 0 2 0 0 2 2 2 0 1 0 0 1 0 0 1 1 1 0 0 0 0 1 1 0 1 1 1 0 2 0 2 1 1 0 1 0 0 1 2 1 1 0 0 0 0 0 1 0 2 1 0 0 0 0 0 2 2 0 1 1 1 2 0 0 0 0 0 1 2 0 2 1 1 1 1 0 0 2 1 0 0 0 0 1 0 0 0 0 0 1 0 0 0 1 0 1 0 0 1 1 2 0 0 0 0 0 0 0 0 0 1 0 1 2 0 2 1 1 1 0 1 0 1 1 1 0 0 0 1 1 0 0 0 2 2 2 1 0 0 0 0 0 0 2 2 0 0 0 1 0 0 0 0 0 2 0 0 0 1 0 2 0 2 1 0 0 0 0 0 1 0 0 0 0 0 0 0 1 1 0 1 1 0 0 0 2 0 0 0 0 1 1 2 0 0 0 1 1 0 2 0 0 0 1 1 0 1 0 1 1 0 1 1 2 0 0 0 0 2 0 0 0 1 0 2 2 0 2 0 0 0 0 1 0 1 2 1 1 1 0 0 0 0 1 0 1 1 1 1 1 0 0 1 0 1 0 1 2 2 0 0 1 1 0 1 0 0 0 0 1 0 0 0 1 0 0 0 0 2 0 0 1 0 0 1 1 0 2 1 0 1 1 1 1 0 1 0 2 0 0 0 0 0 0 0 1 1 1 1 2 1 1 1 1 0 1 0 1 1 2 0 0 0 0 1 1 0 0 0 1 0 0 0
180 1 0 0 1 0 1 1 1 1 1 1 1 1 0 1 1 0 2 0 2 0 1 2 0 1 1 2 0 0 2 1 0 1 0 1 1 1 0 0 0 0 0 1 0 1 2 0 1 1 1 0 0 0 2 2 0 0 0 1 0 2 0 0 0 1 2 0 1 0 0 1 2 2 2 2 0 1 1 0 0 2 2 1 1 0 0 0 0 1 0 0 1 1 1 0 0 2 1 2 1 1 2 2 0 0 2 1 0 2 1 1 0 0 1 1 1 0 2 0 0 1 0 0 0 0 0 2 0 1 0 0 0 0 1 0 0 0 1 0 1 1 0 0 0 0 0 0 0 1 0 0 0 1 0 0 1 1 1 0 0 1 1 1 0 1 0 2 0 0 0 1 0 2 1 0 0 0 0 0 0 2 0 1 1 0 1 2 1 1 0 0 2 0 2 0 1 1 0 0 0 0 0 1 2 2 2 0 0 0 1 1 1 1 0 2 0 0 2 0 2 2 0 0 1 0 0 0 0 0 1 1 0 0 0 0 0 1 1 1 0 0 2 2 0 0 0 0 0 0 0 0 0 0 1 1 0 0 0 0 0 0 0 1 0 0 0 0 2 0 1 1 0 1 0 2 1 1 1 0 0 2 2 0 0 1 0 1 0 2 0 1 0 2 2 0 2 2 0 2 2 0 1 1 0 0 0 2 1 1 0 1 1 1 0 0 2 1 1 1 0 0 2 1 2 0 0 2 1 1 1 1 0 0 0 0 0 0 0 1 0 0 2 1 0 0 1 0 1 0 1 0 2 1 0 0 1 0 0 1 0 1 2 0 1 0 0 2 2 0 0 0 2 1 1 1 1 1 0 1 1 0 0 0 2 0 0 0 0 0 0 0 0 0 1 0 0 0 0 0 0 0 0 1 1 0 1 0 0 2 0 1 0 0 1 1 0 0 0 0 0 1 0 2 2 2 0 0 2 0 2 0 1 0 0 0 0 0 0 0 2 0 1 0 1 0 0 1 0 0 0 1 0 2 2 1 2 1 1 1 1 1 0 1 0 1 1 2 0 0 1 1 0 0 1 1 1 1 1 0 0 0 0 1 1 1 1 0 2 0 0 0 0 1 1 0 1 0 0 1 0 1 1 1 1 0 1 1 0 0 0 2 1 1 0 0 0 2 0 2 2 2 0 0 0 0 0 0 0 2 0 1 1 0 0 0 1 1 2 2 2 2 0 1 1 1 0 1 1 1 1 1 2 1 1 1 1 0 0 1 0 0 1 1 1 0 2 1 1 1 0 1 1 0 0 1 1 0 0 0 1 0 2 0 1 1 1 0 1 1 0 0 0 0 0 0 0 1 0 0 1 1 0 0 2 0 0 1 0 2 1 1 0 2 0 1 1 0 0 1 0 1 0 0 0 1 1 2 0 0 2 2 0 2 0 0 2 0 2 0 1 1 0 1 1 0 2 0 1 1 0 1 0 1 0 2 0 0 2 1 1 0 0 2 0 0 1 2 0 0 2 0 0 0 2 2 0 1 0 0 0 0 0 1 1 1 1 0 1 2 2 0 0 0 0 0 0 2 0 1 1 1 0 1 2 0 0 1 1 1 0 0 0 0 0 1 0 1 0 0 0 0 1 0 2 1 1 1 0 0 1 0 0 0 0 0 0 0 1 1 0 0 0 0 0 1 2 0 0 0 0 0 2 0 0 1 1 0 1 0 0 0 2 0 0 1 1 0 1 2 0 1 1 0 0 0 0 1 0 1 0 1 1 0 0 2 0 2 0 2 0 2 0 0 0 0 0 2 2 2 0 2 0 2 0 0 1 0 1 1 0 0 1 1 0 0 1 1 2 2 0 2 0 2 0 1 1 1 0 2 1 1 1 0 0 2 0 1 1 0 0 1 0 0 0 0 0 0 0 0 2 0 0 0 2 0 0 0 0 0 0 2 0 0 0 0 0 0 2 1 0 0 2 0 0 1 0 0 2 1 2 0 1 0 0 1 0 1 1 0 0 1 2 0 2 1 2 0 0 0 1 0 1 1 2 2 1 0 0 2 1 1 0 0 0 1 1 2 2 0 0 2 0 2 1 1 1 1 0 0 0 1 1 1 0 0 2 1 1 0 0 0 1 2 0 0 0 1 1 0 1 0 0 0 2 0 2 0 0 0 1 1 0 0 1 0 0 1 1 0 1 0 0 0 0 2 0 1 1 0 0 0 0 1 0 0 2 0 0 0 0 0 0 1 0 0 0 0 0 0 1 1
181 1 0 1 0 0 1 1 1 1 1 1 1 2 1 0 0 0 0 2 0 1 1 0 2 0 0 1 0 1 2 1 0 1 1 1 1 2 0 0 2 1 0 0 0 1 1 0 2 1 0 0 0 1 1 2 0 1 1 0 1 2 0 2 0 1 1 0 1 1 1 1 1 2 1 2 1 0 1 0 1 1 2 0 0 0 0 1 1 1 0 0 0 1 0 0 0 0 0 2 0 1 1 1 1 1 2 1 1 1 1 2 0 0 0 0 0 0 0 1 2 1 1 1 1 1 1 2 0 0 1 1 1 1 0 0 1 0 0 0 2 0 0 0 0 0 0 0 0 1 0 0 0 0 0 0 0 1 0 1 2 1 2 0 2 1 0 1 0 1 1 0 0 2 2 1 0 0 0 1 1 0 1 2 2 0 2 1 0 0 0 1 1 0 1 0 1 1 0 0 0 1 0 1 2 0 0 1 1 1 1 1 2 0 0 2 0 0 0 0 2 0 1 0 0 1 1 0 0 2 0 0 0 0 0 0 0 1 0 0 0 0 2 1 0 0 0 0 0 0 0 1 0 0 0 0 1 1 1 1 1 1 0 1 0 0 1 0 1 0 0 1 0 2 0 1 1 2 2 0 0 1 2 2 0 0 2 0 0 2 0 0 1 2 2 0 0 0 0 2 0 0 2 0 0 1 1 2 1 1 0 1 1 1 1 0 1 1 1 1 0 0 2 2 1 0 0 2 1 2 2 1 0 0 1 0 0 2 0 0 0 0 1 1 0 0 2 0 0 2 1 0 2 0 1 0 1 1 0 2 0 2 0 0 0 0 0 1 2 0 0 0 0 2 0 1 2 2 1 0 0 2 0 0 1 1 1 0 0 1 0 0 2 0 2 2 0 1 0 0 0 0 0 1 1 0 0 1 0 2 0 1 0 0 0 2 2 1 0 0 0 0 1 2 0 0 0 0 1 0 0 0 1 1 1 0 0 0 0 0 2 0 1 0 1 0 0 0 2 2 2 2 0 2 0 0 0 1 2 0 0 0 0 1 0 1 1 2 0 0 0 0 1 1 0 0 0 0 2 0 2 1 0 1 1 1 1 0 1 0 1 1 0 1 1 0 1 2 0 0 2 0 1 1 1 1 1 1 1 0 0 2 1 1 0 0 1 0 2 2 0 2 2 1 0 2 1 0 1 2 0 1 0 0 0 0 1 1 2 2 0 1 0 0 0 1 1 1 1 1 0 0 1 2 1 1 0 0 0 1 0 0 0 2 2 0 2 0 0 0 0 1 0 0 0 0 1 0 0 0 2 0 1 0 0 1 0 2 0 2 0 0 0 0 0 1 1 1 1 0 0 0 2 1 0 1 2 0 0 1 0 0 0 0 0 0 0 0 0 1 1 1 1 1 0 0 1 1 0 0 0 0 0 2 2 0 2 0 2 0 2 1 1 1 0 0 1 1 2 2 0 1 0 1 1 2 0 0 1 0 0 0 1 0 1 2 0 1 1 1 0 1 1 0 0 2 0 1 0 0 1 0 0 1 2 2 1 2 0 0 2 0 0 2 0 1 0 2 0 2 0 2 0 0 1 0 0 0 1 0 0 0 0 1 1 1 0 1 2 0 0 0 0 0 1 1 0 0 1 1 2 1 0 0 0 0 1 1 0 1 1 1 0 0 0 0 2 1 0 0 0 0 2 0 0 2 0 0 2 1 0 0 2 1 0 0 0 1 0 2 0 2 0 1 0 0 0 1 0 0 2 2 0 1 1 0 1 0 0 0 2 2 2 2 1 0 0 1 0 2 0 0 0 2 1 1 1 0 1 1 0 0 1 1 1 0 0 1 2 2 1 2 0 2 1 2 1 1 0 1 0 1 1 2 0 1 0 1 0 0 0 0 1 1 0 0 1 1 0 0 1 0 0 0 1 0 0 1 1 0 0 2 0 0 1 0 1 2 2 0 0 0 0 1 0 2 0 2 2 1 1 1 2 1 1 1 0 1 1 0 0 1 1 1 2 0 2 0 0 0 1 1 1 0 2 1 1 1 0 0 0 0 0 0 1 2 2 1 1 0 0 1 0 0 0 0 0 0 1 0 1 0 0 1 1 0 0 1 1 0 0 0 0 0 0 0 2 2 0 0 2 0 1 0 1 0 1 0 0 0 0 2 2 0 2 0 1 0 1 0 0 0 1 0 0 0 0 1 2 1 1 1 0 1 0 1 1 0 0 0 0 0 0 0 0 1 0 1 2 0 1 1
182 0 0 2 0 1 2 2 2 0 1 1 1 1 1 0 0 1 2 0 2 0 1 0 2 0 1 0 1 1 1 1 0 0 1 1 1 1 0 0 1 1 0 0 0 0 0 1 1 1 0 0 1 1 1 1 0 0 0 2 0 0 0 2 0 0 2 0 1 0 0 2 2 2 2 2 0 0 1 0 1 1 1 2 2 0 0 0 0 2 0 0 1 1 0 0 0 1 1 1 0 2 1 1 1 1 1 0 1 1 1 2 0 0 0 0 0 0 1 1 1 0 1 1 0 0 0 1 0 1 2 0 0 1 1 1 0 0 0 0 1 1 0 0 1 0 0 0 0 0 0 0 1 1 2 0 0 0 0 0 2 1 1 1 0 1 0 1 1 0 0 1 2 0 2 2 0 0 0 0 1 1 0 1 1 0 1 1 1 1 0 0 2 0 2 0 1 0 0 0 0 0 0 2 2 0 2 0 1 0 1 1 1 0 0 2 1 2 0 0 2 2 0 0 0 0 0 1 0 2 0 0 0 0 0 0 0 2 0 0 0 0 2 2 0 0 0 0 0 0 0 2 0 0 0 0 2 0 0 0 0 0 0 0 0 0 2 0 0 0 2 1 0 1 0 0 0 2 1 0 0 0 1 0 0 1 0 0 0 2 0 1 1 2 1 0 0 0 0 2 0 0 2 0 0 0 0 1 1 1 0 1 1 1 1 0 1 1 1 1 0 0 0 0 1 0 0 0 1 1 2 2 0 0 0 0 0 2 0 1 1 1 1 2 1 1 1 0 0 0 2 0 2 0 0 0 0 0 0 1 0 0 2 0 1 1 1 2 2 0 0 0 0 2 1 1 1 1 1 0 1 1 0 0 0 1 1 1 1 1 1 1 1 0 2 1 1 0 1 1 1 1 0 2 1 1 0 0 0 1 1 0 0 0 0 2 1 0 0 0 1 1 2 0 0 0 2 0 1 0 1 0 1 1 1 0 0 1 0 1 2 0 2 0 0 2 0 1 1 0 0 1 0 1 2 1 2 1 1 1 1 1 0 0 0 2 0 2 0 0 1 1 0 0 0 0 0 2 2 0 0 0 1 1 0 1 0 1 1 0 0 0 0 1 1 0 0 1 1 1 0 0 1 1 1 1 1 2 1 0 0 2 0 1 0 0 0 2 0 2 2 2 2 1 1 2 0 0 0 2 0 2 0 1 1 0 1 1 0 1 1 1 1 0 0 0 0 2 0 2 0 0 2 2 2 0 0 1 1 1 0 0 1 0 0 1 1 2 2 1 0 0 0 0 0 0 2 0 0 0 2 0 1 0 0 1 2 1 0 1 1 1 1 0 0 0 0 0 0 0 0 1 0 1 0 0 1 1 0 1 0 0 0 0 0 0 0 0 0 0 2 0 1 1 0 0 1 1 0 0 0 0 0 1 2 1 2 0 1 1 0 1 0 1 0 0 2 1 1 1 0 2 1 2 1 2 0 0 2 0 0 0 1 0 0 2 2 2 0 2 0 0 0 0 0 1 1 1 1 1 0 0 0 0 0 0 1 0 2 2 2 0 0 1 1 1 0 2 0 1 1 0 0 0 0 0 0 2 2 1 0 0 0 1 0 1 0 1 1 0 0 0 1 0 1 0 1 0 1 0 1 0 0 0 1 1 0 0 1 0 0 0 0 0 0 1 1 1 0 0 0 0 0 0 0 2 0 0 0 0 0 0 2 0 0 0 1 2 0 2 0 0 1 2 2 0 0 2 2 2 2 2 0 1 1 1 0 0 0 0 2 2 1 1 0 0 0 0 0 2 0 0 1 2 1 0 0 0 1 1 0 0 0 0 2 0 0 0 2 1 0 2 0 1 0 2 1 0 0 2 1 1 2 0 0 0 1 0 0 0 0 0 0 0 0 0 0 0 0 0 2 0 0 0 2 0 0 2 0 0 0 1 0 0 0 0 1 0 1 0 0 0 2 1 0 2 0 0 2 1 1 0 2 1 0 1 0 2 0 0 1 1 0 2 2 0 2 0 0 2 0 0 1 1 1 2 0 0 0 1 0 0 0 0 2 1 2 1 2 0 0 2 0 2 0 2 1 0 0 0 0 0 0 0 0 0 0 1 1 0 0 0 2 0 0 0 1 1 0 1 1 0 2 0 0 0 0 0 0 0 1 1 1 0 0 0 2 0 1 0 0 0 1 0 0 1 0 2 2 0 0 0 0 1 0 0 0 0 0 0 0 0 0 1 0 0 0 1 2 1 0 0
183 1 0 1 1 0 2 1 2 0 0 1 0 1 1 0 0 0 1 0 2 0 0 0 2 0 2 2 1 1 2 1 1 2 1 2 2 1 1 1 1 1 0 2 0 1 1 0 1 1 0 0 1 2 0 1 0 0 0 1 0 1 0 1 0 1 1 0 0 1 0 1 2 2 1 2 1 1 1 0 0 2 1 0 2 0 0 1 1 2 0 1 1 1 2 0 0 0 0 0 0 2 1 1 0 0 2 0 1 2 1 1 2 2 1 2 1 0 0 2 2 0 2 2 2 2 2 1 0 0 0 0 0 0 1 0 0 0 0 0 1 1 0 0 0 1 0 0 1 1 0 0 0 0 0 0 0 1 0 1 2 0 1 1 1 2 0 0 0 2 2 1 0 2 2 1 1 1 0 0 0 1 0 2 1 0 2 1 0 0 0 1 1 1 0 1 2 0 0 0 0 0 0 1 2 0 0 0 0 0 1 1 0 1 0 2 0 0 0 0 2 2 0 0 0 2 1 0 0 1 0 0 0 0 0 0 0 2 0 1 0 1 2 2 0 0 1 0 0 0 0 0 0 0 0 0 2 0 0 0 0 0 0 0 1 0 0 0 1 1 1 1 0 1 1 1 0 1 1 0 0 2 2 1 1 0 1 1 0 2 0 2 0 2 0 1 0 2 0 2 2 0 2 0 0 0 0 1 0 0 0 1 0 1 2 0 2 0 2 2 0 0 2 1 0 0 0 1 0 0 1 2 0 0 0 1 1 1 0 0 0 0 2 2 0 1 1 0 1 1 1 0 0 0 0 2 0 1 0 1 0 1 1 0 1 0 0 2 2 0 0 0 0 2 0 1 1 2 2 0 0 2 0 1 0 2 2 0 0 0 0 0 0 0 2 0 0 0 0 0 0 0 0 2 2 0 0 0 0 2 0 1 0 0 2 2 0 0 0 0 0 2 0 0 1 1 2 1 2 0 1 0 0 2 0 1 0 0 0 0 2 0 1 0 2 1 1 1 0 0 0 1 0 2 0 0 0 0 1 1 1 2 0 0 0 2 0 2 0 0 2 2 0 0 2 0 2 2 1 1 2 0 0 0 0 1 0 0 1 2 0 0 1 2 1 0 1 2 1 0 2 0 1 1 1 1 1 0 0 1 0 2 1 1 0 0 1 0 2 2 0 2 1 0 0 1 1 0 1 1 0 1 0 0 0 0 0 0 2 2 1 2 0 0 2 0 0 1 1 2 0 0 0 1 1 2 0 0 1 0 1 0 1 0 0 1 0 0 0 0 0 1 1 0 0 0 0 0 0 0 0 0 1 0 0 0 1 0 1 2 2 1 1 0 0 1 1 1 0 0 1 1 0 1 0 0 0 1 0 2 0 0 0 2 0 0 2 0 1 0 1 0 0 0 0 0 2 2 0 0 0 1 1 2 2 0 1 0 0 2 0 0 1 2 0 0 1 0 0 0 0 1 1 1 1 2 0 0 0 0 0 0 1 0 1 2 0 2 0 0 2 0 1 0 0 1 1 0 0 1 1 0 1 2 2 2 2 2 0 0 1 0 0 0 1 1 0 2 0 1 0 0 0 1 1 0 2 1 1 0 0 0 1 1 0 1 0 1 0 0 0 0 0 1 0 1 1 2 0 0 2 0 1 0 1 1 2 1 1 2 2 2 0 0 0 2 2 0 0 0 0 0 1 1 0 2 1 0 1 0 0 0 2 0 0 0 2 1 1 2 0 1 0 0 0 0 0 2 2 2 1 1 0 0 0 2 0 2 2 2 0 0 1 2 0 1 0 1 0 1 0 0 0 2 0 2 2 1 1 0 0 0 0 0 2 0 0 0 1 1 0 2 0 1 0 1 0 2 0 2 0 2 2 1 0 1 1 1 1 1 1 1 1 0 0 0 0 1 0 0 1 0 0 0 2 0 0 0 1 0 0 2 0 0 0 0 2 0 1 0 0 0 1 0 0 1 0 0 2 2 1 0 1 0 0 1 0 2 1 0 0 0 0 2 2 0 2 0 0 1 0 2 0 2 2 1 0 0 0 2 2 0 0 0 1 1 1 1 0 1 0 1 0 1 0 1 1 1 0 0 0 1 0 1 0 0 1 2 2 0 0 0 1 2 0 1 2 0 0 0 2 0 1 0 0 0 1 0 0 0 0 0 0 1 0 1 2 0 0 0 0 0 0 0 0 1 0 0 2 0 0 0 0 0 0 1 1 0 0 0 1 1 0 0 1 0 0 0 0 0 1 2
184 1 0 2 0 0 1 1 1 1 2 0 0 1 1 0 0 0 0 0 1 0 1 1 1 1 0 2 0 1 2 1 0 1 1 1 2 1 1 1 1 1 0 1 0 1 0 0 2 0 0 0 0 1 0 2 0 0 1 1 1 2 0 1 1 0 1 0 1 1 0 1 1 2 1 2 1 1 2 0 0 2 2 2 2 1 0 1 1 1 0 0 2 2 1 0 1 1 1 2 1 2 1 1 1 1 2 0 0 2 2 1 0 0 0 0 1 0 0 2 2 0 1 1 1 1 0 0 1 0 0 0 0 0 0 0 0 1 0 0 2 1 0 0 0 0 0 0 0 1 0 0 0 0 1 0 0 1 0 1 2 1 2 0 1 1 1 0 0 0 0 0 1 1 0 1 0 1 0 1 1 1 1 2 1 0 2 1 0 1 0 1 2 2 0 1 1 0 0 0 0 1 1 2 2 1 1 0 0 2 2 1 1 0 0 2 0 0 1 0 2 1 0 0 0 0 0 0 0 1 0 0 0 0 0 0 0 2 0 0 0 0 2 2 0 0 0 0 0 0 0 0 0 0 0 0 0 1 1 0 0 0 0 1 0 0 0 0 2 0 1 2 1 2 0 0 0 1 1 0 0 0 1 1 0 0 1 1 0 2 0 0 0 1 1 0 0 2 1 2 1 0 2 0 1 0 0 2 1 0 0 0 2 1 1 0 2 2 0 0 0 0 1 0 0 0 0 0 0 1 2 1 0 0 1 1 0 2 0 0 0 0 1 1 1 0 2 0 0 2 0 2 2 0 0 0 1 1 0 2 0 1 2 0 1 1 0 2 2 0 0 0 2 1 2 0 2 0 0 1 1 1 0 0 1 1 1 0 0 0 0 0 0 1 2 1 1 0 0 0 0 0 0 1 0 0 1 1 0 0 2 0 0 0 1 2 1 0 0 0 1 1 1 0 0 0 0 1 1 1 0 1 1 0 2 1 0 0 1 1 2 0 1 2 0 2 0 2 0 0 0 2 0 2 2 1 2 1 2 1 1 2 0 1 0 0 2 2 0 0 1 2 1 1 1 1 1 1 1 0 0 0 0 2 1 1 1 1 1 0 0 0 0 0 1 0 1 2 2 0 0 2 1 0 2 0 2 2 0 1 0 1 0 2 0 0 0 0 2 2 0 2 2 0 1 2 1 0 0 2 0 2 0 1 1 0 1 1 2 2 0 1 0 0 0 0 0 1 1 2 1 1 1 2 2 0 0 0 1 0 1 1 0 0 0 0 1 1 0 0 0 0 0 0 0 0 1 0 1 0 1 0 2 0 2 0 1 1 0 1 0 0 0 0 0 0 0 1 1 0 0 0 0 0 1 1 1 1 0 1 0 0 2 2 0 1 0 1 0 0 1 0 0 0 0 0 1 1 0 0 1 1 1 1 1 0 1 0 1 1 1 1 0 1 1 0 2 1 2 2 0 1 0 1 0 2 0 0 1 0 0 0 0 0 1 2 1 2 0 1 1 0 0 0 0 2 1 1 0 0 0 0 0 1 1 1 0 0 0 1 1 0 0 1 1 0 1 1 0 1 1 0 0 1 1 0 0 2 2 0 1 0 0 1 0 1 0 2 1 0 0 0 0 1 0 0 1 0 1 1 2 0 0 0 2 1 1 0 1 1 0 0 0 0 0 1 2 1 0 0 0 0 1 0 0 1 1 1 2 1 0 0 1 0 1 0 0 1 1 2 0 0 0 0 0 0 0 0 0 1 1 1 2 0 2 0 2 1 0 1 1 2 2 2 0 0 1 0 0 1 0 0 1 2 1 1 1 1 0 1 0 0 1 1 1 0 0 2 0 1 1 1 0 2 0 1 1 1 0 2 1 1 2 2 0 0 0 2 2 0 0 1 0 0 0 0 1 0 0 0 2 0 0 0 1 0 0 0 0 1 0 2 0 0 0 1 0 0 1 2 1 0 0 0 0 2 0 0 1 1 1 0 2 1 0 1 0 1 0 0 0 0 0 1 1 0 1 0 0 0 0 2 0 2 2 0 1 1 0 0 0 0 0 0 1 1 2 1 1 0 0 1 1 2 1 0 0 0 0 1 1 0 0 1 0 1 0 1 2 1 0 0 1 2 2 0 1 0 0 0 2 0 1 0 1 0 1 0 0 0 0 0 1 0 1 1 2 1 2 0 1 0 1 0 0 0 1 1 2 1 0 0 0 1 0 0 1 0 0 0 0 0 0 0 0 0 1 0 1 0 1 0
185 1 0 2 1 0 2 0 0 1 1 1 0 1 0 0 0 0 1 1 1 1 1 0 2 0 0 0 0 1 2 0 2 1 0 1 1 1 1 1 1 1 0 0 0 0 0 0 1 1 0 0 0 0 1 0 2 0 0 0 0 0 0 2 0 1 1 0 0 0 0 1 0 2 0 2 2 0 2 0 2 2 2 1 1 0 1 0 0 2 0 0 2 2 1 0 0 0 0 0 0 2 2 2 0 0 2 0 0 2 1 2 1 2 1 2 1 0 1 0 1 0 2 2 1 1 1 1 0 1 2 1 0 1 1 1 0 1 0 0 1 1 1 0 1 0 1 0 1 1 0 0 0 0 0 0 0 2 0 1 2 1 2 0 1 1 0 0 0 1 0 0 1 1 2 0 0 1 0 0 0 0 0 2 0 0 2 1 0 0 0 1 2 0 1 0 0 0 0 0 1 0 0 1 2 1 1 0 2 0 1 0 0 0 0 2 1 0 0 0 2 0 0 0 1 0 0 0 0 1 0 0 0 0 0 0 0 2 0 0 0 0 2 1 0 1 1 1 1 0 0 0 0 0 0 0 0 1 1 1 1 1 0 2 0 0 0 0 2 0 0 2 1 2 0 0 0 0 0 0 0 2 1 1 0 0 1 0 1 2 0 2 1 2 1 0 0 0 0 1 1 0 1 1 0 0 0 2 1 1 0 0 1 1 1 0 1 0 1 1 0 0 2 2 0 0 1 2 1 0 0 2 0 0 0 0 1 2 1 1 0 1 0 2 0 1 1 2 2 2 0 2 2 0 0 0 1 0 0 1 0 2 1 0 1 2 0 2 1 1 1 1 0 2 0 0 1 1 0 1 0 2 0 0 1 0 0 0 0 0 0 0 0 1 1 1 1 0 1 1 1 1 0 0 0 0 1 1 0 2 0 0 1 0 1 2 0 0 0 0 0 0 0 1 0 1 1 0 1 0 1 0 0 2 0 2 0 2 1 0 2 0 1 1 0 2 0 1 0 0 0 1 0 2 1 1 1 1 2 0 1 0 0 1 0 2 1 1 0 1 0 1 0 0 0 1 0 2 2 0 0 0 0 2 1 2 1 1 0 0 1 1 1 2 1 0 1 1 1 1 1 0 2 0 2 0 1 0 2 0 2 0 0 2 0 0 0 2 0 2 2 2 2 0 1 1 1 1 0 2 0 0 0 1 1 0 1 1 1 1 0 0 0 0 0 0 0 1 1 1 0 0 0 2 1 1 0 0 1 0 1 0 1 1 1 0 1 1 1 0 0 1 0 0 0 0 1 1 1 1 1 0 1 0 0 1 0 1 1 2 1 0 1 1 1 0 0 0 0 0 0 2 1 0 0 1 2 0 1 0 0 0 0 1 1 1 0 0 1 0 0 0 0 0 0 0 2 1 0 0 1 1 1 0 2 1 1 0 2 0 0 0 0 2 0 0 1 1 1 1 1 1 0 0 0 2 1 1 1 0 0 0 0 1 1 1 0 2 0 1 1 0 0 0 1 1 1 0 0 0 0 0 0 1 1 1 1 1 1 1 2 0 0 0 0 0 0 1 0 1 1 0 0 1 1 0 0 2 2 0 0 0 0 1 1 1 0 0 1 0 0 0 1 0 0 1 1 1 1 1 1 0 0 0 1 1 2 1 1 2 1 1 0 0 0 1 2 0 0 1 1 1 1 0 1 0 0 0 1 1 0 0 2 0 0 0 2 0 1 1 1 0 1 0 0 0 0 0 0 0 1 2 1 0 1 1 1 1 1 1 1 1 1 2 0 1 1 1 0 1 0 0 0 2 1 1 1 0 2 0 0 0 1 1 1 0 0 1 1 1 1 2 0 2 0 1 1 2 0 2 0 2 1 1 0 0 0 1 1 0 1 0 0 0 0 0 0 1 0 1 1 0 0 2 0 0 0 0 0 0 1 2 0 0 0 1 1 1 2 2 0 0 0 0 0 1 1 1 2 0 0 0 2 0 1 1 0 1 1 0 0 1 1 1 2 0 2 0 0 0 0 1 0 1 2 1 1 1 0 1 0 2 0 2 2 0 0 0 1 1 0 1 0 0 1 1 1 0 0 0 0 0 0 1 1 0 0 0 2 2 0 0 0 2 0 0 2 0 0 2 1 0 2 0 0 0 0 0 0 0 1 0 0 0 1 0 0 0 0 0 0 0 1 0 0 0 1 1 1 0 0 0 0 2 0 1 1 0 0 0 0 0 0 0 2 0 0 2 2 1 2 1
186 1 0 1 0 0 2 1 1 1 2 1 0 2 1 0 0 0 0 0 1 0 0 1 1 0 0 2 0 0 2 1 0 1 0 1 1 1 0 0 1 1 0 0 0 0 0 1 1 1 0 0 1 1 1 1 1 0 0 1 1 2 0 2 0 1 1 0 1 0 0 1 2 2 2 2 0 0 0 2 0 2 2 1 1 0 0 1 1 2 1 1 0 1 2 0 0 1 0 2 1 2 1 1 1 1 2 1 1 1 1 2 0 0 0 1 0 0 1 0 1 0 0 0 0 0 0 1 1 1 1 0 0 1 1 0 0 0 0 0 0 2 0 0 0 0 0 0 0 0 0 0 0 0 0 2 1 2 0 0 0 1 1 1 1 2 0 1 1 0 0 1 0 2 1 0 0 0 0 0 0 0 0 1 1 0 1 2 1 0 1 2 1 1 0 1 2 0 0 0 0 1 0 2 2 0 1 0 0 0 2 1 0 0 0 2 0 2 2 1 1 1 0 0 0 0 0 0 0 1 0 0 0 0 0 0 0 2 0 0 0 0 2 1 0 0 0 0 0 0 0 0 0 0 0 0 2 0 0 0 0 0 0 1 1 0 0 1 2 0 0 1 0 1 1 1 0 2 2 0 0 1 1 1 0 0 1 2 0 2 0 0 0 1 1 0 1 1 1 2 1 1 2 0 1 0 0 1 1 1 0 2 2 2 2 0 2 0 1 1 0 0 2 0 1 0 0 0 0 1 2 2 1 0 0 0 0 0 0 0 0 1 1 2 0 0 2 0 0 1 0 0 1 1 0 1 1 0 0 1 0 1 2 0 2 1 0 1 2 0 0 0 1 2 0 2 2 1 0 0 0 0 0 0 0 0 1 0 0 0 0 0 2 0 2 2 1 0 1 1 1 1 0 1 1 0 0 1 0 1 1 0 0 0 0 2 2 0 0 0 1 0 0 0 0 2 1 0 0 0 0 1 1 1 1 0 0 0 0 0 2 0 1 0 1 2 0 1 1 0 0 1 0 2 1 1 1 0 2 0 0 2 1 0 0 1 1 2 0 0 1 0 0 0 1 1 1 2 1 0 1 0 0 2 0 1 0 0 1 0 1 1 0 1 0 0 0 1 0 0 1 1 2 0 2 0 1 1 1 0 0 2 1 0 0 0 0 0 1 0 0 2 1 1 0 1 0 0 0 1 0 2 0 0 1 0 2 2 2 2 0 1 0 0 1 2 1 2 0 2 1 1 1 1 1 1 1 1 0 1 0 0 1 0 0 1 0 1 1 1 0 1 1 0 0 0 0 1 2 1 2 0 1 0 0 1 2 0 0 0 0 0 1 0 0 0 0 0 0 0 0 1 1 0 0 2 2 1 1 1 1 1 0 0 2 0 1 0 0 1 1 0 0 1 0 0 1 2 0 0 0 1 1 2 2 0 2 0 2 0 0 0 0 0 2 0 2 1 0 0 0 1 0 1 0 2 0 0 0 0 0 0 1 1 2 2 1 2 0 0 1 1 0 0 0 1 1 0 1 2 0 1 0 0 0 0 1 1 0 1 2 0 0 1 0 0 0 1 0 1 0 0 0 0 0 0 1 1 0 1 0 0 0 1 0 0 0 2 1 0 0 0 1 0 1 1 0 0 1 1 1 1 0 0 0 0 2 0 1 1 0 0 0 0 0 0 2 0 0 2 2 2 1 0 0 2 0 1 2 0 1 1 2 0 0 0 0 0 2 1 1 1 1 0 0 1 1 1 0 1 2 1 1 0 1 0 1 2 0 2 0 2 0 0 0 0 0 1 0 2 0 0 1 2 1 1 1 1 0 1 0 0 0 0 2 1 1 0 1 2 2 2 0 2 0 1 1 1 0 1 0 1 2 0 0 1 1 1 2 1 1 0 0 0 0 0 0 0 0 0 2 0 0 0 0 1 1 0 1 0 0 2 0 0 0 1 1 0 1 1 0 0 1 0 0 0 0 1 1 0 0 1 2 0 0 0 0 2 0 0 0 1 0 1 2 1 1 0 0 0 1 1 0 1 0 2 0 0 0 1 1 1 0 0 0 1 1 1 1 0 0 1 0 0 0 0 1 1 0 1 0 0 0 2 0 0 0 0 1 1 0 0 1 1 1 1 1 1 1 0 2 0 2 0 0 0 0 0 0 0 1 0 0 0 1 0 2 0 1 0 1 0 2 0 0 0 0 0 1 1 0 0 0 1 0 0 1 0 1 1 0 0 0 0 0 1 0 0 1 0 1 1
187 1 0 0 1 0 1 1 1 1 1 0 1 2 1 1 1 0 1 2 0 1 0 0 2 0 2 0 1 1 0 1 0 0 2 0 2 1 0 0 2 1 0 0 0 1 0 1 0 2 0 0 1 1 1 1 0 0 0 1 0 2 0 1 0 1 0 0 2 0 0 1 2 1 1 1 0 0 1 0 0 1 2 2 2 0 0 1 1 1 0 1 1 1 0 0 0 1 0 1 1 2 2 1 0 0 2 2 2 0 0 2 0 1 0 1 0 0 0 1 1 1 1 1 1 1 1 2 0 2 1 0 0 0 1 0 0 0 0 0 0 2 0 0 1 0 0 0 1 1 0 0 0 0 0 0 0 1 0 0 1 0 1 1 2 1 1 0 0 2 2 1 2 0 0 1 0 0 0 1 1 2 0 0 0 0 0 2 0 0 0 2 2 0 2 0 1 0 0 0 1 0 0 1 1 1 1 0 2 1 2 0 1 0 0 2 0 2 1 0 2 1 0 0 0 0 0 0 0 2 1 1 0 0 0 0 0 2 0 0 0 1 2 2 0 0 1 0 0 0 0 0 0 0 0 0 0 2 1 1 1 1 0 1 0 0 0 1 2 0 1 1 0 2 1 1 0 2 2 2 1 1 1 0 0 0 0 1 0 1 1 1 0 2 1 0 1 1 0 2 2 1 1 1 0 0 1 2 1 1 1 1 2 2 2 0 1 0 1 1 0 0 0 2 1 0 1 1 0 2 1 1 0 0 0 0 0 0 0 0 1 1 2 2 0 1 1 0 1 0 0 0 0 0 0 2 1 1 0 2 0 1 1 0 1 1 0 2 2 0 0 0 1 2 1 1 1 2 1 0 0 2 0 0 0 0 0 1 1 0 0 0 1 0 2 2 2 0 0 0 0 0 0 1 1 0 0 2 0 2 0 1 0 0 0 2 1 0 0 0 0 0 0 1 1 1 0 0 2 0 2 1 0 1 1 0 0 2 1 2 2 0 2 2 0 2 0 2 0 0 0 1 0 2 1 1 1 0 1 0 0 2 0 0 0 2 0 1 0 1 0 1 0 0 2 0 1 2 1 1 2 0 0 2 2 2 2 0 1 1 0 0 0 2 1 0 0 0 0 2 0 1 0 2 0 2 1 2 2 0 0 2 0 1 1 0 0 0 0 1 0 2 2 0 2 2 0 0 0 1 0 0 0 0 0 0 1 0 0 0 0 0 0 0 0 0 1 2 0 2 0 0 0 1 2 0 1 0 1 1 1 0 1 0 1 0 2 1 0 0 0 0 1 1 0 1 2 2 2 2 2 0 1 0 0 0 1 0 0 0 0 0 0 1 1 0 1 0 0 0 0 2 1 1 0 1 2 0 0 1 0 0 0 1 1 1 0 0 1 0 0 0 0 0 0 0 2 1 1 1 0 0 0 1 1 2 2 0 2 0 1 1 0 2 0 0 2 0 1 0 0 2 0 2 0 1 0 0 1 0 0 0 0 1 0 1 2 1 1 0 1 1 0 1 1 2 0 0 1 1 0 0 0 1 2 2 2 0 0 2 0 1 0 1 1 1 0 2 0 1 0 0 0 1 2 0 1 0 1 2 0 0 0 1 1 1 0 1 0 0 0 0 0 1 0 1 1 0 0 0 0 0 0 0 0 1 1 1 0 1 1 1 0 0 0 0 1 0 0 0 0 0 1 0 1 0 0 1 1 1 0 0 2 0 0 0 2 2 0 2 0 0 0 0 0 0 0 0 1 0 1 1 0 1 2 1 0 1 1 1 1 1 2 2 0 0 0 2 0 2 0 0 1 2 1 1 1 0 1 1 0 0 0 0 2 0 0 1 0 1 1 1 0 2 0 2 2 1 0 2 1 1 1 1 0 1 0 1 2 1 1 0 0 1 0 0 1 0 0 0 1 0 0 1 1 0 1 0 0 0 0 2 0 0 0 0 1 0 2 0 0 0 0 2 0 2 0 1 2 0 0 1 2 0 0 0 0 2 0 0 0 1 0 1 2 0 2 0 0 0 0 1 1 1 2 1 0 0 0 1 1 0 0 0 0 2 2 0 2 0 2 0 0 1 1 1 0 1 0 0 0 0 0 1 0 0 0 1 1 0 0 0 2 2 2 0 0 0 0 1 2 0 0 0 1 0 1 1 0 0 2 0 0 0 1 0 0 0 0 0 0 0 0 0 0 2 0 0 0 1 1 0 0 1 0 1 2 0 0 0 0 0 1 0 1 0 1 0 0 0 1 1
188 0 0 1 1 0 1 2 2 0 0 1 0 0 0 0 0 0 1 0 2 1 0 1 1 0 1 1 0 1 2 1 1 1 2 0 2 2 0 0 1 1 0 0 1 0 1 1 0 2 1 0 0 0 2 1 1 0 1 1 1 2 0 1 0 1 0 0 1 0 0 2 0 2 0 2 2 1 1 0 1 2 2 1 1 0 0 0 0 2 0 0 2 0 0 0 0 1 0 1 0 2 2 2 0 0 2 0 0 2 1 1 1 1 1 1 1 0 0 0 1 2 2 2 2 2 2 0 1 0 0 0 0 0 1 0 0 1 0 0 1 2 0 0 0 0 0 0 0 0 0 0 0 0 0 0 0 1 0 0 1 0 0 2 0 0 0 2 0 1 1 1 2 0 1 1 1 1 0 0 0 1 0 1 1 0 1 0 0 2 0 0 2 1 1 0 1 0 0 0 1 0 0 1 2 1 2 0 1 0 1 1 2 0 0 2 0 1 2 1 1 0 1 0 0 2 2 0 0 1 1 1 0 0 0 0 0 2 0 0 0 1 2 1 0 0 0 0 0 1 1 0 0 0 0 0 1 0 1 1 1 1 0 1 0 0 0 0 2 0 0 1 0 2 1 1 0 1 1 2 1 2 2 0 1 1 0 1 0 2 0 0 0 2 2 0 0 0 0 0 0 0 2 0 0 1 1 2 1 1 1 1 0 1 1 0 2 0 1 1 1 1 1 2 1 0 0 1 1 0 2 1 0 0 0 0 0 1 0 1 1 2 2 1 1 1 2 0 1 0 1 0 2 0 1 0 0 1 0 1 0 1 2 0 2 0 0 2 1 1 1 1 0 2 0 1 2 0 0 0 0 1 0 0 1 0 0 0 0 1 0 0 0 0 2 0 0 1 0 0 0 0 0 2 0 2 0 2 0 1 1 0 1 0 1 2 1 0 0 0 0 0 0 0 1 1 1 1 2 1 1 1 1 1 1 0 0 0 1 1 0 0 2 2 0 2 0 1 0 0 0 1 0 2 2 1 2 2 1 2 2 2 0 1 0 1 2 2 0 0 1 1 1 1 0 0 0 2 1 0 1 0 0 2 0 1 0 1 0 0 2 1 0 1 0 0 1 1 1 0 0 1 2 0 2 0 0 1 1 0 0 2 0 1 1 0 0 0 2 0 0 2 1 0 0 1 0 0 0 1 0 1 1 0 1 0 2 1 1 1 0 0 0 0 0 1 0 2 0 2 2 2 0 1 2 1 0 0 2 0 2 0 0 0 0 0 1 1 0 0 0 0 1 0 0 0 0 0 0 0 1 0 2 0 1 0 2 0 0 1 0 0 1 0 1 0 0 1 0 0 1 1 1 1 0 1 2 1 0 1 0 0 0 0 1 0 1 0 1 0 0 0 0 0 0 0 2 1 0 0 0 0 1 2 1 0 2 1 2 0 1 1 1 1 2 0 2 2 1 1 0 2 0 0 0 2 0 0 1 0 0 0 0 1 1 1 0 1 1 0 1 1 0 0 0 2 0 2 1 1 0 0 1 2 0 1 0 2 0 0 0 2 0 1 1 1 0 1 0 0 0 0 0 1 1 0 0 2 2 0 1 0 0 0 0 1 0 1 2 0 0 0 1 0 1 0 0 1 1 1 1 0 0 0 2 2 2 0 1 1 0 0 0 0 0 1 1 1 0 0 0 0 0 0 0 0 0 0 0 0 0 0 2 0 0 0 1 0 2 2 0 0 2 2 1 0 0 2 1 1 1 2 1 0 2 1 1 0 0 0 2 2 1 1 0 0 2 1 1 1 0 0 0 1 0 1 2 1 0 0 1 1 0 0 2 0 0 1 1 1 1 1 0 2 0 0 0 1 0 2 1 1 2 1 0 1 0 2 2 1 1 0 0 0 1 1 2 1 0 1 1 0 0 0 2 0 0 0 0 0 0 2 0 0 0 1 0 1 1 1 0 0 2 1 0 2 0 1 2 2 2 0 1 1 1 2 0 0 2 0 0 1 0 1 2 0 2 0 0 0 0 0 0 2 2 1 1 1 0 0 0 0 1 0 1 1 2 1 1 0 0 1 0 1 1 1 1 1 0 0 1 0 0 1 1 0 0 0 2 1 0 0 2 1 0 1 2 0 0 0 2 1 1 0 1 0 1 1 0 1 1 1 0 0 0 0 2 0 0 0 0 0 0 0 0 1 1 1 1 0 0 0 0 1 0 0 0 0 1 1 0 0 0 0 0 0 0 0 1 0 1 1
189 1 1 2 0 0 1 1 2 0 0 1 0 1 0 0 0 0 1 0 1 1 1 0 2 0 1 2 1 1 2 0 0 0 2 0 2 1 1 0 1 1 0 0 0 0 0 0 2 0 0 0 1 1 1 1 1 0 0 1 0 2 0 2 1 0 2 0 1 0 0 1 2 1 1 1 0 0 1 0 2 2 1 0 1 1 0 0 0 2 0 0 0 0 0 0 1 0 0 2 0 0 0 0 2 1 1 0 1 1 1 2 1 2 1 2 1 0 0 0 2 2 1 1 1 1 1 1 0 1 2 1 0 0 1 0 0 0 2 0 1 1 0 0 2 0 0 0 1 1 0 0 0 0 0 0 0 1 0 0 0 0 1 1 1 2 0 1 0 1 1 1 0 2 2 1 0 1 0 0 0 1 0 1 1 0 1 2 1 0 1 2 0 1 1 0 1 0 0 0 0 1 1 2 2 1 1 0 1 0 1 2 1 0 0 2 1 1 0 0 2 1 0 0 0 0 0 0 0 1 0 0 0 1 1 1 0 2 0 0 0 0 2 1 1 1 1 0 0 0 0 1 0 0 2 1 0 0 0 0 0 0 0 0 0 0 0 0 2 1 0 2 1 2 1 2 0 1 1 0 0 1 2 1 1 0 0 1 0 2 0 0 0 2 2 0 2 2 0 1 1 0 2 0 0 0 2 2 1 1 1 2 1 2 1 0 1 1 0 0 1 1 1 2 1 0 0 1 0 0 0 2 0 0 1 1 0 1 0 0 2 1 1 1 0 0 1 0 0 2 0 0 2 0 1 0 0 0 0 1 0 1 2 0 2 0 2 2 2 0 0 0 1 2 0 1 2 1 0 0 1 1 0 0 1 0 0 0 0 0 0 0 1 0 1 0 0 1 0 0 0 0 0 0 0 0 1 0 0 2 0 1 1 1 2 2 1 0 0 0 0 0 0 0 0 1 1 0 2 0 2 0 1 1 1 0 0 1 0 1 2 0 1 0 0 0 0 0 0 0 0 0 0 2 0 0 0 1 1 1 1 1 1 1 0 0 2 2 0 1 1 2 2 2 0 1 0 2 2 1 1 0 0 0 0 1 0 0 1 1 0 0 1 1 0 0 1 1 0 1 1 1 2 0 2 1 1 0 0 1 0 1 1 1 0 0 1 1 0 2 2 1 2 1 0 2 0 0 0 1 0 1 0 0 0 1 1 1 2 2 2 2 0 0 1 0 0 1 1 1 0 0 0 1 2 0 1 0 1 0 1 0 0 0 0 0 2 1 1 0 1 0 0 0 0 0 1 0 1 0 1 0 0 0 0 0 0 0 0 0 0 0 1 0 0 0 0 1 0 0 1 1 0 0 0 2 0 0 0 0 0 0 1 1 0 1 0 0 0 1 1 0 0 0 0 0 2 1 0 0 2 2 0 2 1 1 2 2 1 1 1 0 1 1 0 0 1 1 1 1 0 2 0 1 0 2 0 1 2 0 0 0 1 0 0 2 1 1 1 1 0 1 0 0 1 2 0 0 1 1 0 0 1 2 1 2 0 0 1 1 1 0 0 0 1 1 0 2 0 1 0 0 0 1 0 0 2 2 2 0 1 0 0 0 0 0 0 1 1 0 0 0 1 0 1 1 0 0 1 1 0 0 0 0 2 2 0 0 1 1 0 0 0 0 0 0 0 0 0 1 1 1 1 1 0 1 0 1 1 0 1 0 2 0 0 0 1 0 2 1 0 0 0 0 0 1 0 1 0 1 2 1 1 0 2 2 0 2 1 2 0 1 1 2 0 1 1 2 0 1 0 0 1 1 1 0 2 0 0 2 0 0 1 1 1 0 0 1 1 1 0 1 0 2 0 1 1 1 0 2 0 2 1 0 0 0 0 1 1 0 0 0 1 1 0 0 1 0 0 0 1 0 0 0 1 0 1 0 0 0 0 2 1 0 0 2 0 1 2 0 0 0 2 0 0 2 0 1 1 1 2 0 2 0 0 0 1 1 0 1 0 2 0 2 2 0 2 0 0 1 0 2 0 1 1 1 1 1 0 1 1 1 0 0 0 2 2 0 1 1 0 1 0 0 0 2 2 1 0 0 0 1 0 2 0 0 0 2 2 0 0 0 1 2 1 1 2 0 0 0 2 0 1 0 1 0 1 1 0 0 2 0 1 0 1 1 0 0 1 1 0 0 0 0 0 1 0 1 2 1 1 1 0 0 0 0 0 0 0 1 0 0 0 1 0 0 0 0 0 0 1 2
190 1 0 1 1 0 1 1 1 0 0 2 0 1 1 0 0 0 1 0 0 0 0 0 2 0 1 0 1 1 2 1 1 1 2 2 1 1 0 0 1 1 0 1 0 0 0 0 2 0 0 0 1 2 1 0 1 0 0 0 1 1 0 1 1 1 1 1 1 0 0 1 2 1 0 1 1 0 2 0 2 2 1 0 1 0 0 0 0 1 0 0 1 1 1 0 1 1 1 1 0 2 1 1 1 1 2 1 2 0 0 1 1 2 1 2 1 1 0 2 2 0 2 2 0 0 0 1 0 1 2 0 1 1 0 0 1 0 0 0 1 2 0 0 0 0 0 0 0 1 0 0 0 0 1 1 1 1 0 0 2 2 0 2 1 1 1 0 1 1 0 0 2 0 2 1 2 0 0 0 0 2 1 2 2 1 1 0 0 1 0 0 1 0 1 0 1 0 0 1 0 0 0 1 2 2 1 0 2 0 1 2 0 1 0 2 0 0 2 1 1 0 1 0 0 1 1 0 0 1 0 0 0 0 0 0 0 1 0 0 0 0 2 2 0 0 0 0 0 0 0 1 0 0 0 0 0 0 0 0 0 0 0 1 0 0 1 1 1 0 0 2 0 2 0 0 0 2 2 0 0 1 1 0 0 1 0 1 0 1 1 0 0 0 0 0 0 1 0 2 1 0 1 1 0 0 0 2 1 1 1 2 2 0 2 0 2 0 0 0 1 1 0 1 1 0 1 2 1 2 2 0 0 0 0 0 0 2 0 0 0 0 1 1 0 0 1 0 1 1 1 0 1 0 0 1 1 0 0 2 0 1 1 0 1 0 0 2 1 1 1 1 1 2 1 0 1 2 2 0 1 1 0 0 0 1 1 0 0 0 0 0 2 0 2 2 2 1 1 0 0 1 0 0 0 0 1 0 0 2 0 1 0 0 0 0 0 0 0 0 0 0 0 1 0 1 2 0 2 0 2 0 1 1 1 0 1 0 0 0 1 0 1 1 1 1 0 2 0 0 0 1 0 2 1 1 1 2 1 2 2 2 0 0 0 2 0 2 0 0 1 1 0 0 1 0 1 2 1 0 1 0 0 1 0 0 0 0 1 1 0 0 0 2 1 0 1 1 0 1 1 1 2 0 1 1 2 1 1 0 0 2 1 0 1 0 1 1 0 1 1 2 2 1 1 2 0 0 0 2 0 1 0 0 0 0 1 0 2 2 1 1 0 2 2 0 0 0 2 0 0 0 0 2 2 0 0 1 1 0 0 0 0 1 1 0 2 2 1 1 0 1 0 0 0 0 1 0 0 0 1 0 1 0 0 0 1 0 0 1 0 0 1 0 0 0 0 2 0 2 0 2 2 0 0 1 2 0 0 0 1 1 0 1 0 1 0 0 1 0 0 0 0 1 0 0 1 1 0 0 1 1 0 1 1 0 2 0 2 0 1 0 0 0 1 0 1 2 0 0 0 2 0 1 0 2 0 0 1 1 1 0 1 0 1 1 1 1 2 0 0 1 0 0 0 2 0 0 1 1 0 0 0 1 1 1 1 1 0 1 1 0 1 1 1 1 0 1 0 1 0 0 1 2 2 0 1 1 1 1 0 0 0 1 0 1 0 1 2 0 0 0 0 0 1 0 0 0 0 0 0 0 0 0 0 0 1 0 1 1 0 0 0 0 1 1 1 1 0 1 0 1 1 1 0 1 0 1 1 0 1 0 2 0 0 0 2 1 1 2 0 0 1 1 1 0 0 1 1 1 1 1 1 0 2 1 0 1 0 1 1 2 1 1 0 0 0 1 0 1 0 0 1 1 1 2 2 0 1 0 1 1 1 1 1 1 1 0 0 1 1 0 0 1 0 1 0 2 0 2 1 2 2 0 0 1 0 1 1 0 0 1 0 0 0 0 0 1 0 0 2 0 0 0 2 0 0 1 0 0 0 2 1 0 0 0 1 0 1 1 0 0 1 0 0 2 0 1 2 2 2 0 1 1 1 2 0 1 0 0 1 1 0 2 2 0 2 0 0 1 0 0 1 1 1 2 0 0 0 1 0 1 0 0 0 2 2 1 2 0 0 2 0 1 0 0 2 2 1 0 0 1 0 1 0 0 1 0 0 0 0 0 0 1 0 0 0 0 0 0 2 0 0 0 2 0 1 0 0 0 1 0 2 0 2 0 1 0 2 0 0 1 0 0 0 2 0 0 0 0 0 0 0 0 0 0 0 0 0 0 0 0 0 0 0 0 0 0 2 1 0 1
191 1 0 2 0 1 2 1 1 1 2 0 0 0 0 0 0 0 0 0 1 0 0 0 2 0 0 2 0 1 1 1 0 1 1 1 1 0 0 0 1 1 0 0 0 0 0 0 1 1 1 0 1 2 0 0 0 0 1 0 0 0 0 2 1 1 0 0 1 0 0 0 2 1 1 1 0 1 2 0 1 2 2 1 1 0 0 1 1 1 1 0 1 1 0 0 1 1 0 2 1 2 0 0 2 2 2 0 1 1 0 0 0 1 2 2 2 0 0 2 2 0 1 1 1 1 1 2 0 1 1 0 0 0 0 0 0 0 0 0 1 2 0 0 2 0 2 0 0 0 1 0 0 1 0 0 1 1 1 0 1 1 2 0 1 1 1 1 0 1 1 1 1 1 1 1 0 2 0 1 0 0 0 2 2 0 2 2 1 1 1 1 2 0 2 0 1 1 0 0 0 0 0 2 2 0 0 0 2 0 0 2 1 0 0 2 0 2 0 0 2 1 0 0 0 1 1 1 0 2 1 1 1 2 1 2 0 1 0 0 0 1 2 2 0 0 0 1 1 1 1 1 1 0 0 0 0 1 0 0 0 0 0 0 0 0 0 0 2 1 0 2 0 0 1 1 0 1 1 1 1 2 2 0 0 1 0 1 0 1 1 1 1 1 1 0 0 1 0 2 1 0 2 0 0 1 1 1 1 0 0 0 0 1 0 0 2 0 2 2 0 0 1 1 2 0 0 0 1 0 2 2 0 0 0 0 0 2 0 1 2 2 2 2 0 0 2 1 1 2 0 0 0 0 0 2 0 1 0 2 0 2 2 0 2 1 0 2 2 0 0 0 2 1 1 0 2 2 1 1 0 0 0 0 0 0 1 0 0 1 0 0 0 0 1 0 0 1 0 0 0 0 1 1 0 1 1 0 0 2 0 0 0 0 2 2 0 1 0 1 0 1 0 1 1 1 0 0 0 0 0 0 1 1 1 1 0 1 0 1 2 0 0 0 1 0 0 1 0 0 0 1 0 2 2 2 2 2 2 2 1 2 0 1 0 1 2 1 0 1 2 2 2 2 2 0 2 1 2 0 0 0 0 1 1 1 1 1 1 0 0 0 0 0 1 0 1 2 1 0 0 0 1 0 2 0 2 2 0 1 0 1 1 1 0 0 0 0 1 0 1 2 2 1 0 2 1 1 0 0 1 1 0 1 1 0 1 1 1 1 0 1 0 0 0 1 0 0 2 0 0 0 1 1 2 0 1 2 0 1 0 1 1 0 0 1 1 1 1 0 1 0 1 0 0 1 1 2 2 2 2 0 1 0 0 0 0 0 0 1 0 0 0 0 1 0 0 0 0 0 0 2 0 0 1 0 0 0 0 0 1 0 0 0 0 1 1 0 0 0 1 0 0 0 0 1 1 1 0 0 1 1 0 0 2 1 1 0 2 0 2 0 0 0 1 0 1 0 0 0 0 1 0 0 0 2 0 1 1 0 0 0 1 0 1 1 1 1 1 1 0 1 0 1 0 2 0 0 0 0 0 0 0 1 2 2 2 1 0 1 2 0 0 0 0 0 1 1 0 0 0 0 0 1 1 0 1 2 2 1 0 0 1 0 1 1 0 1 0 0 0 0 2 0 0 0 0 0 1 1 0 0 1 0 1 0 0 1 0 1 1 1 0 0 0 1 1 0 0 0 0 0 0 0 0 2 1 0 1 0 0 0 2 0 1 1 0 1 0 2 0 0 1 0 0 0 0 2 2 2 0 0 0 0 0 2 0 2 1 2 0 1 0 1 0 1 0 1 0 0 0 0 0 2 0 1 1 2 0 0 0 0 1 1 1 0 0 0 1 2 2 1 0 2 1 2 1 2 0 2 0 2 2 0 0 1 0 1 0 0 0 0 0 0 0 0 0 0 0 0 2 0 0 0 1 0 0 0 0 1 0 2 1 0 0 2 0 0 1 2 0 0 1 0 0 2 0 0 1 1 2 0 2 0 0 0 1 1 1 0 0 1 0 2 2 1 1 0 0 0 0 1 1 1 2 1 1 1 0 1 1 1 1 0 1 0 0 1 1 0 0 1 0 1 0 0 0 2 1 0 0 1 1 2 0 0 0 1 2 1 0 0 1 1 1 1 1 0 0 0 2 0 2 0 0 0 0 2 0 0 2 0 0 0 1 0 2 0 0 0 0 0 0 0 0 2 0 2 1 0 0 0 0 2 0 0 1 0 0 1 0 0 0 0 0 0 0 1 1 0 1 2
192 0 0 2 0 0 2 1 1 1 1 0 0 1 1 0 0 1 0 1 1 1 0 0 2 0 1 2 0 0 1 0 0 0 1 0 2 1 0 0 1 1 0 2 0 1 1 0 2 2 0 0 0 0 0 2 0 1 1 2 0 1 0 2 1 0 2 0 0 0 0 2 0 2 0 2 2 0 1 0 2 2 2 2 2 0 0 0 0 2 0 0 2 1 1 1 0 0 0 2 1 2 1 1 1 1 1 0 0 2 1 1 0 1 0 1 0 0 0 2 2 0 2 2 1 1 1 0 1 0 1 1 1 1 0 0 1 1 0 0 0 2 0 0 0 1 0 0 1 2 0 0 0 0 0 0 0 1 0 0 2 2 2 0 1 2 1 2 0 1 0 1 2 0 1 0 0 0 0 0 0 0 1 1 1 0 1 1 0 0 0 1 1 0 1 0 0 0 0 0 0 1 0 1 2 1 1 0 1 1 2 0 0 0 0 2 0 0 0 0 2 0 0 0 0 1 1 0 0 0 0 0 1 1 0 1 0 2 0 0 0 1 2 2 0 0 0 0 0 0 0 0 0 1 0 0 1 0 0 1 0 1 0 1 0 0 0 0 2 0 0 2 0 2 0 0 0 2 1 1 1 0 1 1 0 1 1 1 0 2 0 1 1 2 2 0 1 1 0 1 1 0 1 1 1 0 0 1 1 0 0 1 0 1 1 0 2 0 1 1 1 1 1 0 1 0 0 1 1 1 1 2 2 0 0 0 1 1 0 1 0 0 0 1 0 1 1 0 0 1 0 0 2 0 1 0 2 0 0 2 0 2 1 1 1 1 0 2 1 1 1 1 0 2 0 1 1 1 0 0 0 2 1 1 0 0 0 0 0 0 0 1 0 0 2 1 1 0 1 0 0 1 0 2 2 0 0 2 0 2 0 1 0 0 0 0 0 1 0 1 1 1 0 2 0 0 0 0 1 2 0 1 0 2 0 1 0 0 0 0 1 0 1 1 0 2 0 0 1 0 0 0 0 1 2 1 2 1 0 1 1 1 1 0 0 2 0 2 0 0 0 1 0 0 1 0 1 1 0 0 2 0 0 2 1 2 1 1 0 0 2 1 1 2 0 0 0 2 1 0 1 0 1 1 1 1 1 0 1 1 1 0 0 2 0 0 0 0 2 1 0 2 1 0 0 0 0 0 0 1 0 1 1 1 1 0 1 0 1 1 0 1 0 0 1 0 0 1 0 2 0 1 1 2 2 0 0 0 0 1 0 1 1 1 1 1 1 1 1 1 0 2 2 0 0 1 2 0 1 0 1 0 1 0 0 1 1 0 1 2 2 1 1 0 0 0 0 0 0 0 0 1 0 0 0 0 1 1 0 1 2 0 0 0 2 0 0 0 1 0 0 0 1 1 0 0 0 2 0 0 1 2 0 1 1 0 2 0 2 0 1 1 1 1 0 0 1 1 0 0 1 0 2 2 1 2 0 0 2 0 0 0 1 0 1 2 1 1 0 2 0 0 0 0 1 1 1 1 0 0 0 1 0 2 2 2 2 0 0 2 2 0 0 0 1 0 1 0 0 1 1 0 0 1 1 0 0 1 1 0 1 0 0 0 0 0 0 1 1 0 0 0 0 0 0 1 0 0 1 1 1 0 0 0 0 0 1 0 1 0 1 1 0 0 0 1 2 0 0 1 0 1 0 0 0 2 0 0 2 0 0 0 2 0 0 1 0 0 1 1 1 0 1 0 0 1 0 1 1 0 2 2 2 0 2 0 2 2 1 2 0 1 0 1 0 1 1 1 0 1 0 0 0 2 0 0 1 0 1 1 0 0 2 2 0 0 0 0 2 2 2 2 0 2 0 0 0 1 0 1 0 2 1 1 0 1 0 2 2 0 0 1 1 1 0 0 1 1 0 0 2 0 0 0 2 0 0 0 0 0 1 1 0 0 0 1 0 1 2 1 0 0 0 1 0 1 0 1 1 1 2 0 2 0 0 0 0 2 0 0 0 1 2 1 1 0 1 0 1 2 0 0 2 0 1 1 0 0 0 0 0 0 1 0 1 1 2 0 1 1 0 1 0 1 0 1 1 1 0 1 0 0 0 1 0 0 0 1 1 0 0 0 2 0 0 0 1 1 0 0 2 0 0 0 2 0 2 2 0 0 2 0 0 1 0 1 1 0 2 1 0 0 1 1 0 1 0 2 2 0 0 0 0 2 0 1 1 0 1 0 0 0 1 1 2 0 0 0 1 0 0 0
193 0 0 2 0 0 1 0 1 1 1 0 1 1 0 0 0 0 0 1 1 1 1 1 1 1 0 2 1 1 2 0 1 1 2 0 2 1 0 0 2 2 0 1 0 1 0 1 0 1 1 0 0 0 2 1 0 1 1 1 0 1 0 0 1 1 1 1 2 0 0 1 2 2 2 2 0 0 0 1 1 2 1 1 2 0 0 1 1 2 1 1 1 2 1 0 0 1 0 1 0 2 1 1 1 1 1 0 0 2 1 1 0 2 0 2 0 0 1 1 1 0 1 1 1 1 1 0 0 0 2 1 2 2 0 0 2 0 0 0 1 1 0 0 1 0 1 0 0 0 0 0 0 0 0 0 0 0 0 1 1 1 2 0 0 0 0 1 1 1 0 0 1 1 1 0 0 1 0 1 1 2 0 2 0 0 1 1 0 0 0 0 2 0 2 0 2 0 0 0 0 1 0 1 2 1 1 0 1 0 2 0 1 0 0 2 0 1 0 0 2 0 1 0 0 1 1 0 0 2 0 0 0 0 0 0 0 2 0 0 0 0 2 1 0 0 0 0 1 1 1 0 0 0 0 0 0 0 0 0 0 0 0 1 0 0 1 0 2 1 1 0 0 2 0 2 1 1 0 0 0 1 1 1 0 0 0 1 0 2 0 1 0 1 0 0 0 1 1 2 2 0 2 0 0 1 1 1 0 0 0 1 1 1 1 0 2 0 0 0 1 1 1 2 1 0 0 0 0 0 1 1 1 0 0 0 0 0 0 2 0 0 2 1 0 0 1 1 1 0 2 0 0 0 0 2 0 0 0 0 1 1 0 0 0 1 0 2 2 0 0 0 1 1 1 2 2 1 0 0 0 1 0 0 0 0 0 0 0 0 0 0 0 0 2 0 0 1 0 0 0 0 0 1 0 1 0 2 0 2 0 1 0 0 1 2 1 1 0 1 1 2 0 1 1 1 0 0 0 0 0 0 0 2 0 1 0 0 0 0 2 0 1 0 2 1 1 0 0 0 0 0 0 2 2 1 2 1 1 1 1 1 0 0 0 1 1 2 0 0 1 1 2 2 0 1 0 2 1 1 2 0 0 1 0 2 0 1 1 0 0 0 0 1 1 0 0 1 1 1 0 1 1 1 1 1 1 0 0 1 0 2 0 0 0 0 2 1 0 1 1 2 1 0 0 2 0 0 0 2 0 2 0 1 1 0 1 0 1 1 0 1 0 0 0 0 0 1 1 1 1 1 1 1 2 0 1 1 1 1 1 0 1 0 1 0 2 2 2 0 0 2 0 0 0 0 0 1 2 1 2 0 2 0 1 0 2 1 0 2 1 0 1 1 1 0 1 1 0 0 1 1 0 1 0 0 1 0 0 1 0 0 0 0 0 0 1 0 0 0 1 0 0 0 0 2 0 1 0 0 1 1 0 1 2 1 1 0 2 0 0 0 2 2 0 0 0 1 2 2 0 1 2 2 1 2 0 0 2 0 0 0 1 1 1 0 0 2 0 0 1 1 0 1 1 2 0 0 0 0 0 0 0 1 2 2 2 0 0 1 0 0 0 0 0 0 0 0 0 0 0 0 0 1 0 0 1 1 1 0 1 0 1 0 0 0 0 0 2 0 0 0 0 1 0 0 1 0 0 1 1 0 0 1 1 1 1 0 0 0 0 0 0 0 0 1 2 0 0 0 0 0 1 0 0 0 0 1 1 1 0 0 2 0 0 0 1 0 2 1 1 1 1 1 0 1 0 1 1 2 0 1 1 0 1 1 1 1 1 1 1 1 1 2 0 1 0 1 0 1 0 0 1 2 1 1 1 0 1 2 0 0 0 1 1 0 0 2 1 2 1 2 0 1 0 2 1 1 0 2 0 2 0 1 0 1 0 2 1 0 0 0 0 0 0 0 0 1 0 1 1 0 0 0 2 0 0 0 1 1 0 2 1 0 0 1 1 0 1 1 0 0 2 0 0 2 0 0 2 2 2 0 2 0 1 1 0 1 1 0 1 1 1 1 2 0 2 0 0 0 1 1 0 2 2 0 0 0 0 1 0 2 2 0 2 1 1 1 1 0 0 1 0 2 0 1 1 2 0 1 0 0 1 2 0 0 0 2 2 0 0 1 2 0 0 1 2 2 0 2 1 0 0 0 2 0 2 0 0 0 1 0 0 1 0 1 2 0 0 0 0 0 0 0 1 1 0 1 2 0 0 0 0 2 0 0 0 0 0 0 0 0 0 0 0 0 0 1 2 1 0 0
194 0 0 0 0 0 0 0 1 1 1 1 1 1 0 0 0 0 1 0 1 0 0 0 2 0 2 1 0 0 1 1 1 1 1 2 1 1 0 0 1 1 0 0 0 0 0 0 1 1 1 0 0 1 1 2 0 0 0 2 0 1 0 1 0 2 0 0 2 0 0 1 1 2 1 2 1 0 1 0 1 1 2 2 2 1 0 0 0 2 0 0 0 1 1 0 0 1 0 2 1 1 1 1 1 1 1 1 1 1 1 2 1 2 1 2 1 1 0 1 1 0 1 1 1 1 1 0 1 0 0 0 0 0 0 0 0 0 0 1 0 2 0 0 2 0 0 0 1 2 0 0 0 0 0 2 1 2 0 1 2 1 1 1 0 2 0 0 1 1 0 0 0 2 1 1 0 1 0 0 0 0 0 1 0 0 1 1 0 0 0 1 2 1 0 1 2 0 0 1 0 0 1 2 2 1 1 1 2 1 1 0 2 0 0 2 1 1 1 0 2 0 0 0 0 0 0 1 1 0 0 0 1 2 1 2 0 1 0 0 0 0 2 1 0 0 0 0 0 0 0 0 0 0 1 1 1 0 0 0 0 0 0 1 0 0 1 0 1 1 0 2 0 2 1 1 0 2 2 1 1 1 1 0 1 1 1 0 0 2 0 2 0 2 2 0 0 1 1 2 2 0 2 0 0 1 1 1 1 1 0 1 2 1 1 0 2 0 0 0 2 2 1 2 0 0 0 2 1 1 2 0 1 0 0 0 0 1 1 1 1 1 1 1 0 0 1 0 1 0 1 0 2 2 0 0 2 0 0 2 0 2 1 1 1 0 1 2 1 0 1 1 0 2 0 1 1 2 0 1 1 1 0 1 0 0 1 0 0 0 0 0 0 1 2 1 1 0 0 0 0 0 0 0 0 0 1 1 0 2 0 0 0 0 0 2 1 0 0 0 1 0 0 0 1 1 1 0 1 0 1 0 0 1 0 0 0 0 0 0 1 0 2 1 1 2 0 1 0 0 0 1 0 2 0 0 0 1 2 0 1 2 1 0 0 0 2 2 0 0 0 0 1 1 0 1 0 2 1 1 2 0 0 2 1 2 1 1 0 1 1 1 0 1 0 0 0 2 1 0 0 0 2 0 2 0 0 1 0 0 0 2 2 0 0 0 1 1 0 1 1 2 2 0 1 2 1 0 1 2 1 1 0 0 1 0 1 0 1 1 0 0 0 0 0 0 0 2 0 2 0 0 1 2 2 0 0 0 1 0 1 0 0 0 0 0 1 1 1 0 0 1 0 0 1 0 2 1 2 1 2 0 1 0 1 0 2 0 1 1 0 0 0 0 0 0 0 1 0 0 1 0 0 0 0 0 1 1 0 1 2 2 1 1 0 1 0 0 0 0 1 0 0 0 0 0 1 1 0 0 2 2 0 2 1 1 2 1 1 1 1 1 1 2 0 0 1 1 0 0 0 1 0 1 0 2 0 0 1 0 0 0 1 0 0 2 2 2 0 0 0 2 0 0 1 1 1 2 2 2 0 0 0 1 1 1 0 0 0 1 2 0 0 2 0 1 0 1 0 1 1 1 0 0 0 0 0 0 1 1 0 0 0 0 0 1 0 1 2 0 0 0 0 1 0 1 1 0 1 0 1 0 0 0 1 0 0 0 1 1 0 0 0 0 0 1 1 0 0 0 0 0 1 0 0 2 1 0 1 0 0 0 2 0 0 1 2 0 2 2 0 0 0 1 0 1 0 0 0 0 2 2 1 0 1 2 0 2 1 2 0 1 2 2 2 0 0 1 0 1 0 0 1 2 1 2 1 0 1 1 0 0 1 1 0 0 1 0 1 2 2 1 0 2 0 0 0 2 0 1 0 1 1 2 0 1 0 0 0 0 0 0 0 1 0 0 1 0 0 0 2 0 0 0 1 0 0 0 0 1 0 2 0 0 0 0 0 1 1 1 0 0 2 1 0 1 0 1 2 1 1 0 1 0 0 1 0 0 2 0 0 0 1 1 1 0 1 0 0 0 0 2 0 2 2 1 1 1 0 2 0 1 0 0 0 1 1 1 0 1 0 1 1 1 0 0 1 1 1 0 0 1 0 0 2 0 0 0 1 1 0 0 1 0 0 1 1 0 0 1 2 1 1 0 1 1 1 0 0 0 1 0 0 0 2 0 1 0 2 0 0 0 0 0 0 0 2 0 0 0 0 0 0 1 0 1 1 0 0 0 1 1 0 0 1 0 0 0 0 1 1 1
195 1 0 2 1 0 2 1 1 1 1 1 0 0 0 0 0 0 1 0 1 0 0 1 1 0 1 2 1 1 2 2 0 1 1 1 1 2 0 0 0 0 0 0 0 0 0 0 2 0 0 0 0 0 2 1 1 0 0 0 1 2 0 2 1 1 1 1 1 0 0 1 1 2 1 2 1 0 1 0 1 2 2 1 1 0 0 0 0 1 0 0 2 2 0 1 0 1 0 1 1 2 1 1 1 1 1 1 2 0 0 1 0 1 0 2 0 0 1 1 1 1 0 0 0 0 0 1 0 1 0 0 0 0 1 0 0 0 0 0 0 2 0 0 0 0 0 0 1 1 0 0 0 0 0 0 1 1 1 0 0 1 2 0 0 2 0 0 1 1 1 0 0 2 2 1 0 0 0 0 1 2 1 2 1 0 2 1 1 1 0 0 2 0 2 0 1 0 0 0 0 0 0 1 2 1 1 0 1 0 1 1 1 1 0 2 0 0 1 0 2 0 0 0 0 2 1 1 1 1 0 0 1 1 0 1 0 2 0 0 0 1 2 1 0 0 0 1 0 0 0 0 0 0 0 0 2 1 2 2 1 2 0 0 0 0 0 0 1 1 0 2 0 1 1 0 0 2 1 1 1 1 2 2 0 0 2 2 0 2 0 0 0 2 2 0 0 0 0 1 0 0 1 1 0 0 1 2 1 1 1 1 1 2 0 0 1 2 0 0 0 0 2 1 0 0 0 1 0 1 2 1 0 0 0 0 0 0 0 0 0 1 2 1 0 2 0 0 1 1 0 0 2 0 0 0 0 1 1 0 1 1 1 1 1 0 1 1 1 1 1 1 1 2 0 1 1 1 0 0 1 1 0 0 0 0 0 0 0 0 0 0 0 0 2 0 1 1 1 1 1 1 0 1 1 0 0 2 0 2 0 1 0 0 0 1 0 0 0 0 1 0 0 1 0 1 1 0 1 0 1 0 0 1 0 1 0 0 0 0 0 0 1 0 1 2 0 1 0 0 0 1 0 2 1 1 1 0 2 0 0 0 0 1 0 1 1 1 0 1 1 2 0 0 1 0 1 0 2 0 1 0 0 2 1 2 1 0 0 2 0 0 1 2 1 0 1 1 1 0 0 0 1 1 1 2 2 1 0 2 0 0 1 1 0 0 1 0 1 1 0 2 1 0 0 1 1 1 1 1 1 0 0 0 1 0 2 1 2 1 0 1 0 0 0 1 0 0 2 0 0 0 0 2 2 0 0 1 1 0 0 0 1 1 1 0 2 1 1 0 1 0 1 0 0 1 2 0 2 0 2 0 1 0 0 0 1 0 0 1 1 0 0 0 0 0 0 1 0 0 1 1 0 1 0 0 0 0 0 0 0 0 0 1 2 0 0 0 0 0 0 0 0 0 0 0 1 1 0 0 2 2 0 0 1 1 1 0 2 0 1 2 0 0 2 0 2 0 1 1 0 2 0 0 0 0 0 1 2 0 0 0 0 1 1 1 1 1 2 1 0 2 0 0 0 2 0 0 0 0 0 1 1 2 1 2 0 1 0 1 0 1 1 0 1 1 1 2 0 2 0 1 1 1 1 1 1 2 2 1 0 0 0 1 1 1 1 2 0 1 0 0 1 0 1 1 0 0 0 0 0 0 0 0 0 1 1 1 0 1 0 0 1 1 0 1 2 0 0 0 0 0 0 0 0 0 1 0 2 1 0 1 2 1 0 0 0 0 1 2 0 0 0 2 2 0 0 1 1 1 2 2 0 0 0 2 0 2 0 2 0 2 0 1 0 1 0 2 0 2 0 0 1 2 1 0 0 0 1 1 0 0 2 2 0 0 0 0 2 2 2 2 0 2 0 0 0 1 0 2 1 1 2 0 0 1 1 0 1 0 1 0 1 1 0 0 1 1 0 0 1 0 0 0 1 0 1 0 0 1 0 1 0 1 0 1 1 0 1 1 0 0 1 0 0 2 0 2 2 0 0 1 2 0 0 0 0 2 1 0 1 1 0 2 0 0 0 0 0 1 0 2 0 1 1 2 0 0 1 2 2 0 0 0 0 1 1 1 1 0 0 1 1 1 0 2 2 2 0 0 0 1 0 1 0 0 1 1 1 0 0 1 2 0 0 0 1 1 1 1 1 0 2 0 0 0 0 1 0 0 1 0 1 0 1 1 1 1 1 0 0 0 1 0 0 0 0 2 2 0 0 0 0 2 1 0 1 0 0 0 0 0 0 0 1 0 0 0 1 0 0 1
196 0 0 1 1 0 1 1 2 0 0 1 0 1 1 0 0 0 0 1 1 1 1 0 2 0 1 0 0 1 2 1 1 0 2 0 2 1 0 1 2 1 0 1 0 1 0 0 1 0 0 0 0 1 1 1 1 0 1 1 0 1 0 1 0 0 2 0 1 0 0 1 1 2 1 2 1 0 1 1 1 2 0 0 2 0 0 0 0 1 0 0 1 1 0 0 0 0 0 1 0 2 0 0 0 1 1 0 1 1 1 2 0 0 0 0 0 0 0 0 2 0 0 0 0 0 0 0 1 0 0 0 0 0 0 0 0 0 0 0 2 1 0 0 1 0 0 0 0 0 0 0 1 1 0 0 1 1 0 0 2 0 1 1 1 2 0 1 1 1 0 0 0 2 1 0 0 0 2 0 0 2 1 2 1 0 2 1 0 2 0 0 2 1 2 0 1 0 0 0 0 1 0 1 2 1 2 0 2 0 0 1 2 0 0 2 2 1 0 0 2 1 0 0 0 0 0 0 0 1 0 0 0 0 0 0 0 2 0 0 0 0 2 1 0 0 0 1 1 0 0 0 0 0 0 0 2 0 1 1 1 1 0 1 0 0 0 0 2 0 1 1 0 2 0 1 0 2 2 1 1 2 1 0 1 0 0 1 0 2 0 0 1 2 1 1 0 1 0 0 0 0 2 0 0 0 0 2 1 1 0 1 1 2 1 0 2 0 0 0 1 1 2 0 0 0 0 1 1 1 2 0 0 0 0 0 0 1 0 0 0 1 1 2 0 1 1 0 1 2 0 1 2 0 1 0 1 1 0 2 0 1 2 0 2 1 0 0 2 0 0 0 0 2 0 1 2 1 0 0 1 1 0 0 0 2 2 0 0 0 0 0 0 0 2 0 0 0 1 1 1 1 0 1 1 0 0 1 0 1 1 1 0 0 2 2 0 0 0 0 1 0 0 1 1 1 1 0 2 0 1 0 0 2 0 1 0 1 1 0 1 0 2 0 1 1 0 0 1 0 0 0 0 2 1 1 1 2 2 1 1 1 0 1 0 1 1 1 0 1 0 1 0 0 1 1 1 2 1 0 2 0 0 1 1 2 1 1 0 1 0 0 1 2 2 0 0 0 0 2 0 1 2 0 2 0 1 1 2 0 1 1 0 2 0 0 0 1 1 1 1 2 2 1 0 2 1 0 0 2 0 1 0 0 1 0 2 1 1 1 0 1 0 1 1 2 0 0 2 0 0 0 0 0 2 0 2 1 0 0 0 0 1 0 0 0 2 1 1 1 0 1 1 0 0 0 1 2 2 2 2 0 1 0 0 1 1 0 1 1 0 0 1 0 0 0 1 0 0 0 0 2 1 0 0 1 2 1 0 2 1 0 0 0 2 0 0 0 0 0 2 0 0 0 0 0 2 2 0 0 1 1 0 0 2 2 2 0 2 0 2 1 1 1 0 0 1 1 1 1 0 1 1 1 1 2 0 0 2 0 0 0 0 2 0 0 1 2 0 0 1 1 0 0 2 2 0 1 1 1 0 0 1 2 1 1 0 0 0 1 0 0 2 0 1 1 0 2 0 1 0 0 0 1 1 0 0 2 2 1 0 0 0 0 0 0 0 1 1 0 0 0 0 0 1 2 0 0 1 0 1 0 1 0 1 1 1 0 0 0 0 0 2 2 0 0 2 1 0 1 0 1 0 0 0 2 1 0 2 0 0 0 2 1 0 1 1 0 1 2 0 1 1 0 0 1 0 0 0 0 2 2 0 0 1 2 0 1 0 1 1 2 1 2 0 1 0 2 0 2 0 0 1 1 1 2 1 1 0 1 0 1 1 1 1 0 0 1 1 1 1 1 0 2 0 1 1 2 0 2 1 2 1 0 0 2 0 1 1 0 0 0 0 0 0 0 0 0 0 0 2 0 0 0 2 0 0 0 0 0 0 1 0 0 0 0 1 0 2 0 0 0 1 1 0 1 0 1 1 1 2 0 2 1 0 1 0 2 1 0 1 1 0 2 2 0 2 0 0 1 0 0 1 0 2 1 1 1 0 0 0 0 1 0 1 1 1 0 0 0 0 0 0 0 2 1 2 1 0 1 0 0 0 2 0 0 0 0 1 0 0 0 2 1 1 0 0 0 0 1 2 1 1 0 1 0 1 1 0 0 1 0 0 0 1 0 2 1 2 1 0 1 1 1 0 0 0 2 2 0 0 0 0 2 0 0 2 0 0 0 0 0 0 0 0 0 0 0 1 0 1 1
197 1 0 2 0 0 1 1 1 1 1 1 1 1 0 0 0 0 0 1 0 1 1 0 2 0 0 1 1 0 1 2 1 1 0 0 1 1 0 0 2 2 0 1 0 1 0 0 2 0 0 0 0 1 0 2 0 0 0 0 2 2 0 2 1 1 1 0 1 0 0 0 1 2 1 2 1 0 1 0 0 1 1 0 1 0 0 1 1 2 2 1 0 2 0 1 1 0 0 1 0 2 2 2 0 0 2 1 1 1 1 2 1 1 1 1 1 0 0 1 0 2 1 1 1 1 1 0 1 0 1 0 0 0 1 0 0 0 0 0 0 2 0 0 0 0 0 0 1 1 0 0 1 0 0 0 1 0 0 0 1 1 2 0 2 0 0 1 0 1 1 2 0 2 1 1 0 0 0 1 1 2 0 2 2 1 1 2 0 0 0 2 2 0 2 0 2 1 0 0 0 0 1 2 2 1 1 1 1 0 1 1 1 0 0 2 0 2 0 0 2 1 1 0 0 2 2 2 1 1 0 0 0 0 0 0 0 2 0 0 0 0 2 2 0 0 0 0 0 0 0 1 0 0 0 0 0 1 0 0 0 0 0 2 1 0 0 1 0 0 0 2 0 2 0 0 0 2 2 2 2 1 2 2 0 0 2 2 0 2 0 1 0 2 2 0 1 0 0 2 2 0 2 0 0 0 1 1 1 1 0 1 2 1 1 0 2 0 1 1 1 1 0 2 2 0 0 2 1 2 2 0 0 0 0 0 0 2 0 0 0 0 2 2 0 0 2 0 1 2 1 0 2 0 0 0 0 0 1 1 0 1 0 1 0 0 0 2 1 1 1 1 1 2 0 0 0 1 0 0 0 0 1 1 1 0 0 0 0 0 0 0 2 0 1 0 0 2 0 0 0 0 0 1 0 1 1 2 0 1 1 0 0 0 0 2 1 0 0 0 0 1 0 0 0 0 1 0 2 1 1 0 1 1 1 0 0 0 0 0 2 0 0 0 0 1 0 1 0 0 0 1 0 1 2 0 2 0 0 0 1 1 0 1 0 0 2 1 0 1 0 1 0 0 1 0 1 1 2 0 1 1 0 1 0 2 0 0 0 0 2 2 0 2 0 0 0 2 2 0 0 0 2 0 2 0 1 2 0 1 0 1 1 1 0 0 1 0 1 1 0 2 2 0 0 1 1 2 0 0 2 0 0 0 0 0 1 1 1 1 1 1 0 2 2 0 0 2 0 2 1 1 0 1 2 0 1 2 1 1 0 0 1 0 0 0 2 1 1 0 1 0 2 0 0 1 2 1 2 1 2 0 1 0 0 1 1 0 0 0 0 0 0 0 0 0 0 0 0 0 0 2 0 0 0 0 1 1 0 1 0 0 1 2 0 1 0 0 0 1 0 1 0 0 0 1 1 2 0 0 0 1 2 2 2 1 2 0 2 0 0 1 1 2 0 0 2 2 1 1 1 0 0 0 0 2 0 1 2 1 1 0 2 0 0 2 1 2 1 1 1 1 0 0 0 2 0 1 0 0 1 0 0 1 2 2 2 0 1 1 1 0 0 0 0 0 0 2 0 1 0 1 0 1 1 0 1 0 2 1 0 0 0 0 0 0 0 2 2 0 0 0 0 0 1 0 0 0 0 1 1 1 0 0 1 0 1 0 1 1 0 0 0 0 0 1 1 0 0 0 0 0 1 0 0 0 0 1 2 1 1 1 2 0 1 0 0 0 2 2 0 0 0 1 1 0 0 0 0 0 2 2 2 0 2 0 2 2 1 2 0 1 1 1 1 0 0 1 0 2 0 0 0 1 0 1 1 0 0 2 0 0 0 0 2 0 1 0 1 1 1 2 0 2 0 2 2 0 0 1 1 0 0 1 0 1 0 0 0 0 0 0 1 1 0 0 2 1 0 0 2 1 0 0 1 0 1 0 0 1 1 2 0 0 0 0 0 0 0 2 0 0 1 1 0 2 1 1 2 2 2 0 0 0 0 1 0 1 0 1 0 1 0 1 1 0 1 0 0 0 0 1 0 2 2 0 2 1 0 2 0 1 0 0 0 2 2 2 1 0 0 1 0 1 0 2 1 2 0 2 0 0 0 2 0 0 0 0 0 0 0 0 0 1 0 0 2 1 0 0 2 0 1 0 2 0 2 0 0 0 0 0 0 0 0 0 2 1 2 0 1 0 0 0 0 2 0 2 2 1 0 0 0 1 0 0 0 0 0 1 0 0 0 0 2 0 0 0 0 0 1 2
198 0 0 1 0 1 1 1 0 1 1 1 1 0 0 0 0 0 0 0 1 0 0 0 2 0 1 2 0 0 2 1 2 1 1 1 1 2 0 0 1 1 1 0 0 0 0 0 1 2 1 0 0 1 1 1 0 0 1 0 1 1 1 2 0 2 0 0 1 0 0 1 1 2 1 2 1 0 2 0 1 2 2 1 1 0 0 0 0 2 0 0 1 1 1 0 0 2 0 2 2 2 2 2 0 0 2 1 0 2 1 1 1 2 1 2 1 0 0 0 0 0 1 1 1 1 1 0 1 0 0 0 0 2 2 2 0 0 1 0 1 2 0 0 0 0 0 0 2 2 0 0 0 0 0 0 0 1 0 0 0 0 1 1 1 1 0 0 1 1 0 0 1 1 0 1 0 0 0 0 0 1 0 2 2 0 2 1 0 1 0 1 2 0 2 0 1 0 0 1 0 1 0 2 2 1 1 0 0 1 1 2 2 0 0 2 0 2 0 0 2 2 1 0 0 0 0 0 0 0 0 0 0 0 0 0 0 2 0 0 0 0 2 2 0 0 1 0 0 0 0 0 1 0 0 0 2 0 0 1 0 1 0 1 0 0 1 0 1 1 1 1 1 2 0 1 0 1 1 0 0 1 1 0 0 0 0 1 0 2 0 0 0 1 1 0 1 0 0 1 0 0 1 1 0 0 0 2 0 0 0 2 1 1 1 0 2 1 1 1 0 0 1 0 2 0 0 0 0 0 2 2 0 0 0 0 0 1 0 0 0 1 2 1 0 0 1 0 1 0 0 0 2 0 0 0 1 0 0 2 0 2 1 1 0 0 1 2 1 1 1 1 1 2 0 1 2 0 0 0 0 0 0 1 0 1 1 0 0 0 0 0 0 0 2 0 0 0 1 1 1 1 0 0 0 0 2 1 0 1 1 0 0 0 1 2 0 0 0 0 0 0 0 0 2 2 1 0 1 1 0 2 1 0 2 1 0 1 1 0 1 0 2 1 1 1 0 0 0 0 0 0 0 2 2 2 2 1 0 1 1 1 1 1 0 1 1 2 0 0 2 2 1 1 2 0 0 1 2 1 1 1 0 1 0 2 0 1 0 0 2 1 1 2 2 0 1 2 1 0 2 0 0 2 0 2 2 2 2 0 0 2 1 0 1 0 1 1 0 1 1 2 2 1 0 2 1 0 0 2 0 0 0 0 0 0 2 1 1 1 1 1 0 0 1 1 0 2 0 2 1 1 0 1 1 1 1 1 1 1 1 0 0 0 0 0 1 2 2 2 0 2 1 0 0 1 2 0 2 0 2 0 1 0 1 0 0 1 0 2 1 1 0 0 1 0 2 0 0 0 0 2 0 0 0 0 1 1 0 1 1 0 0 0 2 0 1 0 0 0 0 0 1 1 0 0 1 2 0 0 1 1 0 2 2 0 2 0 2 0 1 0 0 1 1 0 2 0 1 1 1 1 1 1 0 1 0 0 2 2 2 0 2 0 1 2 0 1 1 0 1 1 0 0 0 1 1 1 1 1 0 0 0 1 1 1 1 1 0 0 1 0 1 1 1 1 0 2 0 2 1 1 0 1 1 1 2 2 2 0 0 0 0 0 0 0 0 2 1 0 0 0 0 1 0 0 1 0 1 1 2 1 1 0 1 0 1 1 1 2 1 0 0 0 0 1 1 0 0 0 0 0 1 0 0 0 0 0 1 1 0 0 2 0 1 0 0 0 1 2 0 1 1 0 0 1 0 1 1 1 1 1 1 0 1 2 1 2 1 2 0 1 1 2 1 1 1 1 0 2 0 0 0 1 0 1 1 0 0 1 1 1 0 0 2 0 0 1 2 2 1 2 0 2 0 1 1 2 0 2 1 1 0 1 0 1 0 2 2 0 2 0 0 0 1 1 1 0 0 0 2 0 0 0 2 0 0 1 0 1 0 2 0 0 0 1 1 0 2 0 0 0 2 0 0 2 0 0 1 1 2 0 2 0 1 1 0 2 0 0 1 2 0 2 2 0 2 0 0 0 0 1 0 1 2 1 1 0 0 1 1 2 0 0 1 1 2 1 1 0 0 1 0 0 0 0 1 2 0 0 0 0 1 1 0 0 1 2 2 1 0 0 1 2 0 0 1 2 1 1 2 0 1 0 0 0 0 0 0 0 2 0 0 0 1 0 0 0 0 0 0 0 0 0 0 0 0 2 2 0 0 0 0 2 1 0 0 0 0 1 0 0 0 0 1 0 0 0 1 0 0 2
199 0 1 2 0 1 1 1 1 2 2 0 0 0 0 0 0 0 0 1 1 1 1 0 2 0 0 0 2 2 0 2 0 2 0 1 1 0 0 0 1 1 0 0 0 0 0 1 1 1 0 0 0 0 2 1 0 1 1 1 1 1 0 2 0 1 1 1 2 0 0 1 1 2 1 2 1 1 1 0 1 2 2 1 1 0 0 0 0 2 0 0 1 1 1 1 0 1 0 1 0 1 2 2 0 0 2 0 1 1 1 2 0 1 0 0 0 0 1 1 1 0 1 1 0 0 0 0 0 0 1 1 1 1 0 0 0 1 0 0 2 0 0 0 1 0 0 0 0 0 0 0 0 0 0 0 0 2 0 1 1 0 1 1 1 1 0 0 2 0 0 0 0 2 1 0 0 0 0 1 1 1 0 1 0 0 1 2 0 1 0 1 1 1 0 1 2 0 0 1 0 1 1 2 2 1 1 1 0 0 2 0 1 0 0 2 1 1 2 2 0 1 1 0 0 1 1 0 0 1 0 0 0 0 0 0 0 2 0 0 0 0 2 1 0 0 0 0 0 0 0 0 0 1 0 0 1 0 0 0 0 0 0 0 0 0 0 1 2 1 0 2 1 1 0 0 0 1 1 0 0 2 2 2 0 0 2 2 0 2 0 1 0 2 2 0 0 0 0 0 1 0 2 0 0 0 1 1 1 1 0 2 2 2 2 0 2 0 0 0 1 1 1 0 0 0 1 1 0 0 1 2 0 0 0 0 0 2 0 2 0 1 0 2 0 0 1 0 0 2 0 0 2 0 0 0 0 0 0 2 0 2 1 0 1 0 1 1 2 0 0 0 1 1 1 0 2 1 1 0 0 1 0 0 0 0 0 0 0 0 0 0 1 0 2 0 0 1 0 0 0 0 0 2 2 0 0 0 0 2 0 1 0 0 0 1 0 0 1 0 0 2 1 0 0 1 1 0 0 0 0 0 0 1 0 0 0 1 1 2 2 0 2 0 1 1 0 1 1 0 0 1 0 1 1 0 1 1 2 0 0 2 0 1 0 2 0 1 0 1 2 2 1 1 0 0 0 2 1 0 1 1 0 2 1 2 1 0 0 0 2 2 0 2 1 0 0 2 1 0 1 1 1 1 1 1 2 1 1 0 0 2 0 1 0 0 0 0 1 0 0 2 1 0 0 1 0 0 1 1 0 0 1 1 2 0 0 0 0 1 1 1 0 0 0 0 0 0 2 1 0 0 0 2 2 1 0 0 0 0 1 0 1 1 1 1 1 2 2 2 0 1 1 0 0 1 1 2 2 2 2 0 1 0 0 1 1 0 1 1 0 0 0 0 0 0 0 0 0 0 0 2 0 0 1 0 1 1 0 2 0 0 0 0 1 0 0 0 0 0 2 0 0 1 0 1 0 2 0 0 1 1 0 1 1 1 2 0 2 0 1 0 1 1 1 0 0 1 1 1 0 1 0 2 0 2 0 1 2 1 0 0 0 1 0 1 2 2 0 1 1 0 0 0 0 2 1 1 1 2 0 0 1 1 1 2 0 1 1 1 1 1 1 0 1 0 0 1 0 1 0 0 0 1 1 1 1 2 2 0 0 0 0 0 0 2 0 1 1 0 0 0 0 0 1 1 0 0 1 1 0 0 0 0 0 0 1 1 1 2 1 1 0 0 0 1 1 0 0 0 0 0 0 0 0 2 0 0 1 0 0 0 2 0 0 1 2 0 2 2 0 1 0 2 1 1 1 1 1 2 1 1 1 0 2 0 1 1 1 1 1 1 1 1 1 0 0 0 0 2 0 0 1 2 1 2 2 0 1 1 0 0 2 2 0 0 0 1 1 1 1 1 0 2 0 2 1 1 0 1 0 1 1 1 1 0 0 1 1 1 1 0 1 1 0 0 1 0 0 0 2 0 0 0 1 1 0 0 0 0 1 2 0 1 0 1 0 1 2 2 0 0 1 0 0 1 0 1 2 2 2 0 2 0 0 0 0 2 0 0 2 2 0 1 1 1 0 0 0 0 0 1 1 1 2 1 1 0 0 0 0 1 1 0 2 2 2 1 1 0 0 1 0 1 0 1 1 0 0 0 0 0 0 2 0 0 0 1 1 1 0 1 1 2 0 0 1 0 0 0 2 1 0 0 2 0 2 0 0 1 1 1 0 1 1 0 1 0 1 0 0 0 0 0 0 1 0 2 2 0 0 0 0 1 1 0 1 1 1 0 0 0 0 1 2 0 0 0 1 1 0 0
[truncated: 1,606,808 more chars]
