# Supplementary material for: KNN-MDR: a learning approach for improving interactions mapping performances in genome wide association studies
Source: BMC Bioinformatics. 2017 Mar 21;18:184. doi: 10.1186/s12859-017-1599-7 (PMC5361736; doi:10.1186/s12859-017-1599-7)
Supplement: Supplementary file 3 — The data set(s) supporting the results of Table 2. (ZIP 28603 kb) [file 12859_2017_1599_MOESM3_ESM.zip › 3/SINAN/S22/mkallsimul.dat]

1 1 0 1 0 0 1 2 2 0 0 0 0 2 2 0 0 0 1 2 0 2 0 2 1 1 1 0 1 1 1 0 1 1 0 0 2 1 0 0 1 1 0 0 2 0 1 0 2 0 0 0 0 2 0 1 0 0 0 0 0 2 1 1 0 0 0 1 1 0 0 1 2 2 1 2 2 1 1 0 2 0 1 2 1 0 0 0 0 2 0 0 1 0 1 2 1 2 0 2 2 2 0 0 2 2 1 0 0 0 1 1 1 2 2 1 1 1 0 2 2 1 1 1 1 0 1 1 1 1 0 0 0 0 0 0 0 1 0 0 0 2 0 0 0 1 1 0 0 0 0 0 1 1 0 1 1 1 1 0 0 0 0 0 0 2 1 0 1 1 1 1 1 1 1 1 1 0 0 1 1 1 2 2 0 0 2 0 0 0 0 0 1 1 1 0 2 2 0 0 0 0 0 1 2 1 2 2 0 0 2 0 1 1 1 0 0 0 2 0 2 2 0 2 0 0 0 0 0 0 0 0 0 1 1 0 0 2 2 0 0 0 0 1 0 0 0 0 1 0 0 0 0 0 1 2 2 1 1 1 0 1 0 1 1 0 0 0 2 1 0 2 1 2 0 0 0 1 2 1 0 1 2 2 2 1 1 1 0 1 1 1 0 0 1 0 1 1 0 0 0 0 1 1 0 0 0 1 1 1 1 2 2 0 1 0 0 1 0 0 1 2 1 0 0 0 0 0 1 0 1 0 1 1 0 1 0 1 0 0 0 0 2 1 1 0 2 0 1 1 1 0 2 1 0 0 1 0 0 2 2 2 2 1 2 1 1 2 1 1 1 1 0 2 0 0 2 0 0 2 1 2 0 0 2 1 0 0 0 0 0 1 1 0 2 0 0 2 0 0 0 0 0 2 2 1 0 1 0 0 0 0 0 0 0 1 0 0 1 0 0 1 0 2 1 2 1 0 1 0 1 0 1 1 1 1 0 0 0 0 0 1 0 1 1 1 0 1 1 1 0 0 0 2 1 1 1 1 1 0 0 2 0 0 0 2 0 2 0 0 2 2 1 1 1 1 0 2 1 1 2 0 2 0 0 0 2 0 0 2 0 1 1 1 0 1 1 1 1 0 0 2 1 0 0 1 1 1 0 0 0 2 1 1 0 0 0 0 0 1 0 0 0 0 0 2 1 0 0 2 0 1 0 0 1 1 0 1 1 1 0 0 1 1 1 0 0 2 2 0 0 0 0 1 1 1 0 1 1 1 1 0 0 0 0 0 1 0 0 0 0 0 0 0 0 0 1 1 0 1 2 0 0 1 2 0 1 1 0 0 2 1 0 1 0 0 0 0 0 0 0 2 1 2 2 1 2 2 2 2 1 1 0 0 1 1 0 0 0 1 0 1 0 1 1 0 0 2 0 0 1 0 0 2 0 0 2 0 1 0 1 2 0 1 2 2 2 0 0 1 0 1 1 0 1 2 0 2 2 0 0 0 1 1 1 1 0 1 1 0 0 1 1 0 0 0 1 1 1 1 0 1 2 0 0 1 1 0 1 2 0 0 1 0 0 0 0 2 0 1 0 2 0 0 1 0 1 2 2 0 1 0 0 1 0 1 0 1 2 2 0 0 0 1 1 0 1 0 0 0 0 1 0 0 2 1 2 0 1 1 0 0 0 1 0 0 1 1 2 1 2 2 0 0 0 0 0 0 1 0 0 0 2 1 0 0 1 1 0 0 0 0 2 1 1 0 1 0 0 1 1 0 1 0 1 2 0 1 0 2 0 2 2 0 1 0 0 1 0 1 0 1 0 2 0 0 2 0 2 0 2 0 0 0 0 1 1 0 2 2 2 2 0 0 0 0 0 2 0 2 0 2 1 0 0 2 0 0 2 1 0 1 2 0 2 1 1 1 0 0 0 2 1 2 0 0 0 0 0 1 1 0 0 0 0 0 0 1 2 1 2 0 2 2 0 0 0 1 1 1 2 0 2 1 0 1 0 1 0 0 2 1 1 1 0 0 1 2 0 0 0 2 0 2 2 1 1 2 0 0 0 0 1 1 2 1 1 1 1 0 1 0 1 1 0 0 1 0 0 1 2 2 1 1 1 0 1 1 0 1 0 0 1 2 0 1 1 0 1 0 2 0 2 0 1 0 1 0 0 0 0 1 2 0 1 1 1 0 0 0 1 0 0 1 1 1 1 1 1 1 0 0 0 1 0 0 0 1 0 1 0 0 0 1 0 0 1 0 2 1 1 1
2 1 1 0 0 0 0 1 2 0 0 1 0 0 0 0 0 0 1 1 0 1 0 0 0 0 0 0 1 2 1 0 0 1 0 1 2 2 0 0 1 1 0 0 2 0 0 0 0 0 0 0 0 0 0 2 0 1 0 2 0 0 2 2 0 0 0 0 1 0 0 0 2 2 1 2 2 1 1 0 1 0 2 1 1 0 0 1 1 1 0 0 0 0 0 0 0 0 0 0 0 2 1 0 0 0 2 1 1 0 1 2 1 1 1 1 0 0 1 0 0 0 0 0 0 0 0 1 1 1 0 0 0 0 0 0 0 0 0 0 0 2 0 0 0 0 0 0 0 0 0 0 0 0 0 0 0 0 1 1 1 1 0 2 1 2 0 0 1 2 0 1 0 2 2 0 2 0 1 1 1 2 0 2 0 0 1 2 1 2 0 2 1 1 1 0 2 2 0 1 1 1 1 0 2 0 0 1 1 0 0 0 1 0 1 0 0 0 2 1 2 1 1 2 0 1 2 0 0 1 0 0 0 0 1 0 0 2 2 0 0 1 0 1 0 0 0 0 1 1 1 0 0 0 0 0 0 0 0 0 0 0 0 0 0 0 0 0 2 1 0 1 1 2 0 0 1 1 1 1 0 2 2 2 2 1 1 2 2 2 0 2 0 0 2 0 1 0 0 1 0 0 1 1 0 0 2 0 1 1 0 1 2 0 2 0 0 0 0 0 0 2 0 1 0 0 1 0 0 1 2 0 0 2 0 0 0 0 0 0 0 0 2 0 1 0 1 0 1 0 0 0 1 0 0 1 0 0 2 0 2 2 0 0 0 0 0 1 1 1 1 1 0 2 0 0 2 0 1 1 0 0 0 0 0 0 0 0 0 0 0 1 1 0 2 2 2 1 0 0 0 0 0 2 2 0 1 1 0 0 0 0 0 0 0 0 0 0 0 0 0 2 0 2 0 2 1 0 1 0 1 0 1 1 0 0 0 0 1 2 1 1 0 2 1 2 1 0 1 0 0 0 0 2 1 0 1 2 1 0 1 0 0 0 1 1 1 1 0 1 1 1 1 1 1 0 1 2 2 2 2 1 1 0 2 0 0 0 1 1 0 2 1 2 1 0 0 1 0 0 1 1 1 0 1 1 2 1 0 0 0 1 0 0 2 0 0 1 0 1 1 0 1 0 0 1 1 1 1 0 2 0 0 2 1 0 2 0 0 0 0 2 1 1 1 2 0 1 1 0 1 2 0 2 2 0 0 2 1 0 0 0 2 0 2 2 0 1 0 0 1 1 0 0 0 0 2 2 0 2 2 1 0 0 1 0 0 1 0 1 1 1 1 1 0 2 0 1 1 0 1 1 0 2 2 0 1 1 2 0 0 0 0 0 1 0 0 0 1 0 0 0 1 1 1 1 1 1 0 0 1 0 0 2 1 1 2 0 0 0 0 0 0 0 2 2 2 0 2 0 0 2 0 1 0 2 0 2 2 0 0 0 1 2 2 2 2 2 0 0 0 0 0 0 2 0 1 0 2 0 1 1 1 1 0 0 1 0 0 2 0 0 0 0 1 0 0 2 0 1 0 2 0 1 1 0 2 2 2 0 1 0 0 1 0 0 0 2 0 0 0 0 0 0 2 2 0 0 1 0 0 0 0 0 0 0 0 0 1 2 0 0 0 0 0 1 1 1 0 0 0 0 0 0 0 0 0 0 2 1 0 1 0 0 0 2 0 1 0 1 1 0 1 1 1 1 2 0 0 1 1 1 1 0 1 1 0 2 0 2 0 1 1 0 0 0 0 0 0 0 0 1 0 1 1 1 0 0 0 1 1 1 1 0 0 0 1 1 2 2 1 2 0 1 0 0 0 1 0 2 0 2 2 1 1 1 0 0 1 0 1 1 1 1 1 0 1 1 0 0 0 1 1 1 1 0 0 0 0 0 0 0 0 0 0 2 0 0 2 0 0 0 0 0 1 1 1 1 1 2 2 1 1 1 1 2 0 1 0 0 2 0 1 0 2 2 2 2 0 0 0 2 0 2 1 2 0 0 0 1 0 1 0 0 0 0 2 1 2 2 0 2 2 1 0 0 1 2 0 0 2 0 0 0 0 0 0 0 1 1 0 0 2 1 0 2 2 0 0 1 2 0 2 0 1 1 1 1 0 0 0 1 1 1 2 0 2 0 0 0 1 0 0 0 0 1 1 1 1 0 0 0 0 0 0 0 0 0 1 2 1 1 0 0 0 0 0 1 2 0 2 1
3 1 2 0 0 0 0 1 0 2 2 0 0 0 0 0 0 0 2 1 0 1 0 2 0 0 0 0 2 2 1 2 0 1 1 0 2 1 1 1 1 1 1 0 2 1 0 0 2 0 0 0 0 1 1 2 0 0 1 0 1 0 2 2 0 0 0 1 1 0 0 1 2 2 2 2 2 1 1 0 0 0 2 0 1 0 0 1 2 2 2 1 1 0 1 2 1 0 0 0 0 2 1 0 0 0 2 0 0 2 0 0 2 2 2 2 2 0 0 2 2 0 2 2 1 0 1 1 2 1 0 0 0 0 0 0 0 0 0 0 1 1 0 0 0 1 0 0 0 0 0 0 0 0 0 0 1 2 0 1 0 0 0 0 1 2 1 0 1 1 1 1 0 2 2 0 2 0 0 0 0 1 0 2 1 1 0 2 0 1 0 2 2 1 2 0 2 2 0 0 0 0 0 0 2 0 1 0 1 0 1 0 2 0 1 2 2 0 1 1 1 0 0 1 0 1 2 1 0 0 1 1 0 0 2 0 0 2 2 0 0 0 1 2 0 0 0 0 2 0 0 1 0 0 0 0 0 0 0 0 0 0 0 1 1 0 1 0 2 1 0 2 0 1 0 0 0 0 2 0 0 2 2 2 2 1 1 1 1 1 1 0 0 0 1 0 2 0 0 2 0 1 0 0 0 0 1 0 2 2 0 2 1 0 2 0 0 0 1 1 0 2 2 2 0 0 1 0 1 0 1 1 1 1 0 0 0 2 0 2 1 1 2 1 0 0 2 0 0 0 0 0 2 1 1 0 1 0 0 0 0 0 0 0 0 1 0 1 1 0 2 0 0 2 0 0 1 0 0 2 0 0 0 1 1 1 0 0 0 0 0 0 0 0 2 0 0 0 1 1 0 1 1 2 1 0 0 0 0 0 0 0 0 0 1 1 1 0 1 0 0 1 1 1 1 1 1 0 2 0 2 0 0 1 2 1 0 1 1 1 2 0 1 1 1 2 0 0 0 2 0 0 0 2 1 0 1 0 0 0 1 1 1 0 0 1 1 1 0 0 1 0 2 2 1 0 1 1 1 0 0 0 1 0 1 0 1 1 0 0 2 1 0 2 1 0 0 1 1 1 0 2 1 1 1 1 1 0 1 1 1 0 1 2 0 0 0 0 0 2 2 0 1 1 0 1 0 0 0 2 1 0 0 1 2 0 1 2 2 2 1 2 1 0 1 1 0 0 0 0 2 2 0 0 2 0 0 0 0 0 0 0 1 1 1 1 0 2 2 0 0 2 0 0 0 0 1 0 0 0 1 0 0 0 1 0 0 0 0 0 0 0 0 1 0 1 1 0 0 0 0 1 1 0 1 1 0 1 1 1 0 0 0 0 2 0 0 0 1 0 0 0 0 0 0 2 2 2 0 0 0 0 0 2 0 1 2 0 1 1 1 0 0 0 2 0 2 0 1 1 0 1 1 0 1 2 0 1 1 0 0 0 1 1 1 1 1 0 1 1 0 2 1 1 1 0 0 0 2 0 0 1 2 0 0 2 1 0 1 2 0 0 0 0 0 0 0 2 0 2 0 1 0 0 0 0 2 0 1 0 1 1 0 2 0 1 0 2 1 0 0 0 0 1 0 0 1 0 0 0 0 0 0 1 2 0 2 0 0 1 0 1 0 0 0 1 1 0 0 0 0 0 0 0 0 1 0 0 2 1 0 1 1 0 0 1 0 0 0 2 1 1 0 0 0 1 1 1 1 1 2 1 0 1 1 2 1 2 0 2 1 2 0 1 1 1 0 1 1 2 0 1 0 2 1 0 0 0 0 1 2 1 2 1 1 0 0 0 0 1 1 1 0 1 0 0 0 0 0 1 1 0 2 1 1 1 0 0 2 0 1 1 1 0 1 1 1 0 1 1 0 1 2 0 2 0 2 0 0 1 0 0 0 0 0 2 1 2 2 0 2 0 0 2 0 0 0 1 0 1 2 0 2 0 1 1 0 1 1 0 0 1 2 0 1 1 2 1 1 0 0 1 0 2 1 2 0 0 0 1 0 1 1 1 1 1 2 1 2 0 1 0 1 0 0 0 2 1 0 0 2 2 0 2 0 0 0 0 0 1 0 0 2 2 2 1 1 0 0 0 2 1 2 0 0 0 1 0 0 0 0 1 2 0 1 1 1 0 0 0 0 0 0 1 1 0 1 0 2 0 0 0 0 2 0 0 0 0 0 2 0 0 0 0 0 0 1 0 1 1 2 1
4 1 1 0 0 1 1 2 2 0 0 0 2 2 0 0 0 0 1 1 0 2 0 0 0 0 0 0 2 1 1 2 1 1 2 0 2 1 0 0 0 0 0 0 2 0 0 0 2 0 0 0 0 0 2 1 1 0 0 0 1 0 1 2 0 0 0 0 2 0 1 1 2 2 1 2 2 2 2 0 1 0 1 1 2 0 1 0 1 2 0 0 1 0 1 1 1 1 0 1 0 2 0 0 1 1 2 0 0 0 0 1 0 1 1 1 1 0 0 1 1 0 1 1 0 1 0 1 1 1 0 0 1 1 1 0 1 0 0 0 1 1 0 0 0 0 0 0 0 0 0 0 0 1 1 1 0 1 1 0 0 0 0 0 1 2 0 0 1 1 1 0 1 1 1 1 2 0 0 1 1 1 0 2 2 1 0 2 1 2 0 2 2 2 2 0 2 0 0 0 0 0 1 0 2 0 0 2 1 0 0 0 0 0 2 0 0 0 1 0 1 1 1 1 0 0 2 0 0 0 0 0 0 1 1 0 0 2 2 0 0 0 2 2 0 0 0 0 1 0 0 0 0 0 0 2 1 1 1 2 1 2 0 0 0 0 1 0 2 2 0 2 1 1 1 1 0 1 0 0 0 1 0 0 2 2 0 1 1 2 0 1 0 1 0 0 2 1 0 1 0 0 1 1 0 0 0 0 0 0 0 0 1 0 2 0 0 0 0 2 0 1 1 0 1 0 1 0 1 1 1 1 1 2 0 0 0 2 0 0 0 1 1 0 1 0 1 0 1 0 0 0 1 1 0 1 1 0 0 2 2 2 1 1 1 0 1 2 2 0 1 1 0 2 0 0 2 1 0 2 0 2 0 0 1 1 0 0 0 0 0 0 0 0 2 0 0 0 1 1 0 1 1 2 2 0 0 0 0 0 0 0 0 0 0 2 0 0 0 0 1 1 0 1 0 2 1 0 1 1 0 1 1 0 1 1 1 1 0 1 1 1 0 1 1 2 0 1 1 1 0 1 0 2 2 1 2 0 0 0 0 0 1 0 0 1 1 1 0 0 1 1 1 1 1 1 0 2 1 1 2 0 2 1 1 1 1 0 0 1 1 1 2 2 1 1 1 2 2 0 0 1 1 0 1 2 2 0 1 0 1 2 1 0 0 1 0 0 0 2 1 0 2 0 1 0 0 0 0 2 1 2 0 1 1 2 2 0 1 1 0 0 1 1 1 0 1 0 0 0 1 1 0 1 1 2 1 0 0 1 1 0 1 0 1 1 1 1 1 0 1 1 2 0 2 0 2 1 0 1 2 0 0 0 0 0 0 0 1 0 0 0 0 1 0 1 1 0 0 0 0 2 0 2 2 0 1 1 1 2 1 1 0 0 1 1 0 0 1 0 0 0 0 0 0 1 2 1 0 0 0 1 1 1 2 1 2 0 0 0 0 0 0 0 1 1 1 0 1 0 0 1 0 1 0 1 0 1 1 0 0 0 0 1 1 1 1 2 0 0 1 0 1 0 0 1 1 2 0 2 0 1 2 2 1 1 1 1 1 1 1 1 1 0 1 0 0 1 0 0 0 1 0 1 1 1 1 1 2 0 1 1 0 1 0 1 0 1 2 2 0 0 1 0 0 0 0 1 0 0 0 2 0 0 1 1 1 0 1 2 0 0 0 0 0 1 1 0 0 0 0 0 2 0 0 1 0 0 0 0 0 0 2 1 0 0 0 0 0 1 1 1 1 1 0 0 2 1 1 1 2 1 0 0 1 2 1 2 0 2 2 2 0 0 0 0 0 1 0 1 1 2 0 2 1 0 2 0 0 0 0 0 0 0 0 0 0 0 1 1 1 1 0 0 0 0 0 1 0 2 0 2 2 1 0 1 0 0 0 0 0 0 1 0 1 1 1 0 0 0 0 1 0 2 0 0 0 0 0 0 2 0 0 0 0 0 1 0 1 0 0 0 0 1 0 0 0 1 2 1 1 0 2 0 0 0 0 0 0 0 2 0 0 1 1 1 1 2 0 1 0 2 0 2 2 1 0 0 0 1 1 1 1 0 1 0 2 0 2 0 0 0 1 1 1 0 1 2 0 0 0 1 0 2 0 0 1 0 0 0 0 0 1 0 0 2 1 0 0 0 2 0 2 1 0 0 2 0 0 0 0 1 1 1 2 0 0 0 0 0 1 0 0 0 0 1 1 0 2 0 0 1 0 2 0 0 0 0 1 2 1 1 0 0 0 0 0 1 1 0 1 1
5 1 1 0 1 0 2 2 2 0 0 0 0 1 0 0 0 0 2 1 1 2 0 0 0 1 1 0 0 2 0 0 1 1 1 2 0 1 1 1 1 1 1 0 1 1 0 0 1 1 1 0 0 1 1 0 1 0 0 0 1 2 2 2 0 0 1 0 1 0 0 1 2 2 0 2 2 1 1 0 1 0 2 0 1 0 1 1 2 2 1 1 0 0 0 1 0 1 0 1 1 2 1 0 1 1 2 1 1 0 0 1 0 2 2 1 0 0 0 2 2 0 0 0 0 2 0 0 1 0 0 1 0 0 0 0 0 0 0 0 1 1 0 0 0 0 0 0 0 0 0 0 0 0 1 1 0 1 0 0 0 0 0 1 0 2 1 1 1 2 1 1 1 1 2 1 2 0 1 1 1 1 2 2 0 0 2 0 0 0 1 1 1 1 1 1 1 2 0 0 0 0 0 0 2 0 1 2 1 0 1 0 0 1 1 0 0 0 0 1 2 1 1 2 1 1 2 0 0 0 0 0 0 1 1 0 0 2 2 0 0 1 2 1 0 0 0 0 2 0 0 0 0 1 0 0 1 0 0 0 0 0 0 0 0 0 0 0 2 1 0 1 0 0 1 0 1 2 2 2 0 2 1 1 2 1 1 1 2 2 0 1 0 1 0 1 0 1 1 1 1 0 0 0 0 1 1 0 2 2 0 2 2 0 0 0 0 0 0 0 1 2 1 0 1 0 1 0 0 1 2 1 1 1 0 0 0 2 1 2 2 1 1 0 1 0 1 1 1 1 1 1 2 0 0 0 1 1 0 1 1 1 2 2 2 0 0 2 2 0 2 0 0 1 0 0 1 1 0 2 1 0 0 0 1 0 0 1 1 0 0 0 0 0 2 1 1 0 0 0 0 0 0 2 2 1 0 2 0 0 0 0 0 0 1 1 1 0 1 0 0 1 1 0 0 1 0 0 1 1 1 0 0 0 1 1 0 0 0 1 0 1 0 1 1 2 0 0 2 2 0 0 0 1 1 0 1 2 1 0 0 1 0 0 1 0 2 1 0 1 1 1 2 2 1 1 0 0 2 0 2 0 0 0 2 0 0 1 0 0 1 1 0 1 0 0 0 2 1 0 1 2 2 2 2 0 0 0 0 1 0 1 1 1 0 0 1 1 0 2 1 0 0 0 0 1 1 0 0 2 0 1 0 2 1 1 1 1 0 0 0 1 2 2 2 1 1 1 1 0 0 0 0 1 1 2 1 2 0 0 0 0 0 1 0 0 0 1 1 0 0 1 0 0 0 0 2 2 0 2 2 0 0 0 0 0 0 1 0 0 0 0 0 0 1 0 0 0 0 0 0 2 0 2 2 0 2 0 2 0 2 0 0 2 0 1 0 0 0 0 0 0 2 2 2 0 0 2 0 0 0 0 0 1 1 2 2 0 0 2 0 0 0 0 2 1 1 0 0 0 2 1 0 0 0 1 0 2 2 0 0 0 1 0 1 1 0 1 1 0 0 0 0 0 0 1 1 1 1 1 0 1 2 1 1 1 2 0 1 2 0 0 1 1 1 0 0 2 0 2 1 1 0 1 0 1 1 1 1 0 0 0 0 0 0 0 0 1 0 0 0 0 2 0 1 1 0 0 0 0 0 2 0 0 0 0 0 0 0 2 0 2 1 1 0 0 1 0 0 0 0 0 1 1 1 1 0 1 1 0 1 0 2 1 0 0 1 0 0 2 0 0 1 1 1 1 1 0 1 0 1 1 2 0 1 2 0 2 0 2 0 2 1 0 1 0 1 0 0 2 0 1 0 2 1 0 0 0 0 1 2 1 2 2 2 0 0 0 2 2 2 1 0 0 0 0 0 1 0 1 0 1 1 0 0 2 0 0 1 0 0 1 0 0 0 0 0 0 1 0 0 1 1 2 0 0 0 0 0 0 0 0 0 0 0 2 1 1 2 1 1 0 0 2 0 0 0 1 1 1 2 0 2 0 0 0 0 1 0 0 2 2 1 0 2 2 2 2 1 0 1 2 0 1 2 2 0 1 0 1 0 1 0 0 0 0 2 0 2 0 0 0 2 1 1 0 1 2 0 0 2 2 0 0 1 0 2 1 0 0 0 0 2 1 1 2 1 1 0 2 2 0 1 0 2 1 2 1 0 0 0 1 0 1 2 0 0 0 0 0 1 0 0 0 0 1 0 1 1 0 0 0 0 1 0 1 1 0 0 0 0 0 1 1 0 0 0 0 0 1 2 1
6 0 0 0 0 1 1 0 2 0 0 2 0 0 0 0 0 0 2 1 1 2 1 1 1 0 1 0 2 2 1 2 1 1 0 0 1 1 0 0 1 1 0 0 0 1 1 0 0 1 1 0 0 0 1 2 0 0 0 1 1 0 1 1 0 0 0 1 1 0 0 0 2 2 1 2 2 1 1 0 1 0 2 0 1 0 0 0 2 2 0 0 1 1 0 0 0 2 1 1 1 2 0 0 1 1 2 2 1 0 0 1 2 2 2 2 2 0 1 1 1 0 1 1 1 0 1 1 2 2 1 1 0 0 1 0 0 0 0 0 1 1 0 0 0 1 0 0 0 2 0 0 0 2 0 0 2 1 0 0 1 0 0 0 0 1 1 0 0 1 1 0 0 2 2 2 2 0 0 0 0 1 1 2 0 0 2 2 1 0 2 1 1 0 1 0 1 2 0 0 0 0 0 1 2 0 0 1 1 0 2 0 1 0 1 2 1 1 2 0 0 0 0 2 0 0 1 0 0 0 0 0 0 0 2 0 0 2 2 0 0 0 2 1 1 1 1 0 2 0 0 1 0 0 0 0 0 1 1 1 0 1 0 0 1 0 0 0 2 1 0 2 0 2 0 0 0 1 1 1 0 2 2 2 2 0 2 2 2 2 0 1 0 0 2 0 2 1 1 2 1 1 0 0 0 0 1 0 1 1 0 1 1 1 1 0 0 1 0 0 1 2 1 1 1 0 0 0 0 0 1 1 1 1 0 0 0 1 1 2 1 1 0 0 1 0 0 0 0 2 1 1 2 0 1 0 1 0 0 1 1 1 1 1 1 1 1 1 1 1 1 1 1 1 1 0 1 0 1 1 0 2 0 0 2 0 0 0 0 0 0 1 0 0 2 0 0 1 0 0 0 0 0 1 1 1 0 0 0 0 0 0 0 0 2 2 1 0 1 0 0 1 1 1 2 1 1 0 0 0 0 0 0 0 1 1 0 0 0 2 2 1 0 0 0 1 1 1 2 1 0 0 0 2 2 2 2 2 0 2 1 1 1 0 0 1 1 0 0 0 0 0 1 1 0 0 0 1 2 0 1 0 1 0 1 0 1 0 1 1 0 2 1 2 1 1 1 0 0 0 0 2 1 1 1 1 1 0 0 1 0 1 0 0 1 0 0 1 0 1 2 1 0 0 0 1 1 1 1 0 2 0 0 0 1 1 2 1 1 1 1 1 1 1 1 1 0 1 1 0 0 0 0 2 2 0 0 1 1 1 0 0 1 0 1 1 0 1 1 0 1 1 1 0 0 0 2 1 0 1 2 0 0 1 1 0 0 1 0 0 1 0 0 0 0 0 0 1 1 0 0 1 0 2 2 0 2 1 1 1 0 0 0 0 2 0 0 0 0 0 0 0 0 0 0 0 1 1 0 0 1 1 0 0 2 0 2 0 0 1 1 0 0 1 1 1 1 0 2 0 1 1 1 0 1 2 0 2 1 1 0 0 0 0 0 0 0 0 1 1 0 2 0 1 1 1 1 1 1 1 0 1 2 1 0 0 2 0 2 2 0 0 1 0 0 0 0 1 0 1 1 0 1 0 0 1 1 2 2 1 0 0 0 1 0 0 0 1 1 1 0 0 1 0 1 1 0 0 0 0 0 0 0 1 1 0 2 0 0 2 1 0 1 0 0 0 1 1 0 1 1 1 0 0 0 0 0 1 2 0 1 2 1 0 0 1 0 1 0 1 0 0 2 1 0 0 1 2 2 2 1 1 0 1 1 1 0 1 0 2 1 2 2 0 2 0 0 0 1 1 0 0 0 2 0 0 0 0 0 1 1 0 1 0 0 0 0 0 0 0 0 0 0 1 0 0 0 2 0 2 0 2 2 0 0 1 0 0 0 0 0 0 0 0 0 0 0 0 1 0 0 1 1 2 0 0 1 0 0 0 1 0 1 0 1 1 0 0 1 1 0 0 0 2 0 1 0 2 0 0 0 2 1 0 0 1 1 1 0 0 2 1 0 0 2 2 2 1 1 0 1 2 0 0 1 2 0 1 0 0 0 0 1 0 1 0 2 0 2 0 0 0 2 2 1 0 0 2 1 2 2 2 0 2 0 0 0 0 1 1 0 0 2 1 1 1 1 0 1 0 2 1 2 0 1 0 0 0 0 0 0 2 1 1 1 1 0 0 0 0 0 0 0 0 0 0 2 1 1 0 0 0 0 1 0 0 0 1 0 2 1 1 0 0 0 0 0 1 2 1 2 2
7 1 1 0 0 0 0 2 2 2 1 0 0 1 1 0 0 0 2 2 0 2 1 0 0 0 0 0 2 0 2 0 0 2 1 2 2 1 0 0 1 1 0 1 2 2 0 0 0 0 0 0 0 1 0 2 0 1 2 1 1 0 2 2 0 0 0 1 2 1 0 1 2 2 1 2 2 1 1 0 1 0 2 0 2 0 0 2 2 2 0 1 1 0 2 2 2 1 0 1 1 2 1 0 1 1 2 0 1 1 1 2 0 1 1 0 0 0 0 2 2 0 2 2 0 0 0 1 2 1 0 0 0 0 0 0 0 0 0 0 0 2 1 0 0 1 0 0 0 2 1 0 0 0 0 0 0 1 2 0 1 1 0 0 2 2 2 0 1 2 0 2 0 2 2 0 1 0 1 1 1 1 0 1 0 0 0 1 0 0 0 1 2 2 2 0 2 1 0 0 0 0 0 1 2 0 0 1 1 0 1 0 2 0 1 0 0 0 1 0 1 1 0 2 0 0 0 1 0 0 1 1 0 0 2 0 0 2 2 0 0 0 2 2 0 0 0 0 1 0 0 0 0 0 0 0 0 0 0 0 0 0 0 0 0 0 1 0 1 0 0 0 1 1 1 1 0 0 2 0 1 1 2 1 2 0 2 1 1 2 0 1 1 0 2 0 2 2 0 1 0 0 0 0 0 1 1 0 1 1 0 1 2 0 2 0 0 0 1 0 1 1 1 0 0 0 1 1 1 2 2 1 0 1 0 1 0 2 0 1 1 0 1 0 0 0 2 0 1 0 0 0 2 0 0 0 0 1 0 2 2 2 0 0 0 0 2 0 0 0 2 0 0 2 0 0 1 0 0 2 1 0 0 1 2 0 0 2 2 1 1 1 0 0 2 0 0 0 1 1 0 1 0 2 2 1 0 0 0 0 0 0 0 0 1 2 0 0 0 0 0 2 1 0 0 1 0 1 2 0 0 1 1 2 0 0 1 0 1 1 2 1 0 0 0 1 0 1 1 1 0 1 0 2 2 0 2 1 1 0 0 1 1 0 0 1 1 0 0 0 0 0 1 1 2 2 0 1 1 0 0 0 1 1 1 0 0 1 0 0 1 1 1 1 1 0 0 2 1 0 1 2 2 2 2 0 2 1 0 1 0 1 1 1 0 0 1 0 0 1 0 1 1 0 2 0 0 0 0 1 1 0 0 1 0 0 0 0 1 1 0 1 1 0 1 1 0 2 2 0 0 0 0 1 2 0 0 1 1 0 0 0 0 0 0 0 1 2 0 1 1 2 0 0 0 0 1 1 0 1 2 0 1 1 1 1 1 0 1 0 0 0 1 0 0 1 1 0 0 0 0 1 1 1 2 0 0 0 0 0 2 2 0 1 1 1 0 0 0 0 0 0 0 1 1 0 0 2 0 0 0 0 0 2 0 0 2 1 0 0 0 1 1 2 2 0 0 0 1 0 2 2 0 1 1 2 0 1 0 1 1 0 1 1 1 0 1 1 0 0 2 0 2 0 1 0 0 2 0 2 0 1 1 1 0 0 0 0 1 2 0 0 0 1 1 0 0 2 0 2 0 1 0 0 2 0 1 2 2 1 0 0 0 0 0 0 0 1 1 1 0 0 0 0 2 1 0 0 2 1 0 0 0 0 0 0 1 0 0 1 1 0 0 1 0 0 1 0 0 0 0 0 1 0 0 0 0 0 0 0 0 0 1 2 0 0 1 0 0 2 1 0 2 0 0 0 0 0 0 2 0 0 1 0 0 2 1 2 1 2 1 1 2 0 1 0 0 0 0 1 0 1 0 2 2 0 1 0 1 0 1 0 1 1 1 0 0 0 2 2 2 2 0 0 0 0 0 1 0 2 0 2 1 2 0 1 0 0 1 0 0 0 1 0 1 0 0 0 1 1 0 1 2 1 1 1 1 0 2 0 2 0 0 0 0 0 0 1 1 0 1 0 0 1 0 0 0 2 1 1 1 1 2 0 0 0 1 1 0 0 0 1 0 0 2 1 1 2 1 2 0 1 0 1 1 1 0 0 0 2 0 2 0 0 0 1 1 1 2 0 1 0 2 1 0 0 1 1 1 1 2 2 0 2 0 0 0 2 0 0 0 1 2 2 0 1 2 1 0 1 2 0 1 0 1 0 1 1 1 1 1 0 0 0 0 0 0 0 0 0 0 0 0 0 0 0 1 2 1 0 0 0 0 1 0 0 0 0 0 2 0 0 0 0 0 0 0 0 0 1 1 1
8 0 0 0 0 0 1 1 1 1 1 0 1 2 2 0 0 1 2 1 1 2 0 0 0 0 0 0 2 2 1 1 0 1 0 2 1 1 0 0 0 0 0 0 1 0 1 0 2 0 0 0 0 1 1 1 0 0 2 0 0 1 2 2 0 0 0 0 0 0 0 1 2 2 0 2 2 2 2 0 1 0 2 0 0 0 1 0 1 1 0 0 1 0 1 2 1 1 1 0 1 1 1 0 2 2 2 0 1 1 1 2 2 2 2 2 2 0 1 1 1 0 2 2 0 2 0 1 1 1 1 1 0 0 0 0 0 0 0 0 1 1 0 0 0 1 0 0 0 1 0 0 0 1 1 0 0 1 0 0 0 0 1 0 1 2 1 0 2 2 0 1 0 2 2 1 2 0 0 2 1 1 0 1 0 0 0 1 1 1 1 1 1 0 1 0 2 0 0 0 0 0 0 0 2 0 1 2 0 0 1 0 1 0 2 1 1 0 2 0 0 0 0 2 0 1 1 1 0 0 1 1 1 1 2 1 0 2 2 0 0 0 2 1 1 1 1 0 1 1 1 1 0 0 0 1 1 0 0 1 1 1 0 0 0 0 2 0 2 1 0 0 1 1 2 2 1 0 2 0 2 0 2 1 1 0 1 0 1 2 0 1 1 0 2 0 1 0 0 1 0 0 0 0 0 0 0 2 1 1 0 1 2 1 0 0 0 1 0 0 1 2 1 0 1 0 1 0 1 1 2 1 1 1 0 0 0 1 0 0 1 2 1 0 0 0 2 0 0 1 1 0 2 0 1 0 0 0 0 1 1 1 2 0 2 0 1 1 1 0 2 0 0 2 0 1 2 0 1 1 0 1 0 0 2 1 0 0 0 0 0 0 1 0 2 0 0 1 0 0 0 0 1 2 2 1 1 0 1 1 1 1 0 0 1 1 1 0 1 0 0 1 0 1 1 1 1 0 2 0 1 1 0 0 0 0 0 0 0 0 2 0 0 1 0 2 1 1 2 0 0 1 0 2 2 2 2 1 1 1 2 2 0 1 1 1 1 1 0 1 0 0 1 1 2 1 1 2 1 0 1 0 2 0 0 0 2 0 2 0 0 2 0 2 0 0 0 2 2 0 0 2 1 0 0 1 2 1 0 1 0 1 1 0 0 0 0 0 0 1 0 1 0 0 0 2 1 1 1 1 1 1 0 1 1 0 1 0 1 1 0 1 1 0 1 0 2 1 1 0 0 0 0 0 2 1 1 0 2 1 0 0 2 0 1 1 0 2 1 0 0 1 1 0 0 0 1 0 0 0 2 0 0 1 1 0 0 0 0 0 2 1 0 0 0 0 0 0 0 0 0 1 1 1 0 0 0 1 1 2 1 0 0 0 1 0 0 0 0 0 0 0 1 1 1 0 1 2 0 0 0 0 1 1 2 1 2 0 0 0 1 0 0 1 2 1 2 0 1 0 0 1 0 1 0 2 0 2 1 0 0 0 1 1 1 1 0 1 0 0 1 0 1 0 0 1 2 1 0 1 0 1 2 0 0 2 0 0 0 1 0 0 0 1 1 0 1 2 0 1 0 2 0 0 1 0 2 2 2 0 1 1 0 2 0 0 0 1 0 0 0 0 2 0 1 0 1 0 1 1 1 2 0 0 0 0 1 0 0 1 1 0 0 1 0 1 2 0 0 0 0 0 0 0 0 1 1 0 1 0 0 0 0 0 0 2 1 1 0 0 0 0 2 1 1 1 2 0 0 0 2 2 0 2 2 2 1 2 0 2 0 2 0 0 0 0 0 0 0 1 0 1 0 2 1 0 2 0 1 0 1 0 2 2 2 0 0 2 1 1 0 1 0 2 0 0 0 2 0 2 0 2 1 1 0 2 0 1 2 1 1 1 0 0 0 0 0 0 0 0 0 2 1 1 0 0 0 0 1 0 2 0 0 0 0 0 2 0 0 1 0 0 0 0 0 0 0 1 1 1 2 0 1 1 1 1 0 2 0 1 1 2 1 0 0 0 2 2 1 0 0 1 0 2 2 0 2 0 0 1 0 1 1 0 1 1 1 0 2 0 0 0 2 2 1 0 0 0 0 0 1 1 1 2 0 0 0 1 1 1 1 0 2 2 0 1 0 0 1 1 2 1 2 0 0 0 0 0 0 0 0 0 1 0 1 0 0 0 0 0 1 0 0 0 0 0 1 1 1 0 0 0 0 2 0 0 0 0 0 2 0 0 0 0 0 1 0 0 1 0 1 0
9 1 1 0 1 0 2 2 1 2 1 0 1 1 0 0 0 0 0 1 1 1 0 1 1 1 1 1 1 0 0 1 0 2 1 1 2 2 0 0 1 1 1 0 2 1 0 0 2 0 0 0 1 0 1 1 1 0 2 0 1 0 1 1 0 2 2 0 2 1 0 0 2 2 1 2 2 2 2 0 2 0 2 1 0 0 0 1 1 2 0 0 0 0 1 2 0 2 0 2 2 2 0 0 1 0 2 1 1 0 1 2 1 1 1 1 1 0 2 0 0 0 0 0 0 1 0 0 0 0 0 1 0 0 0 0 0 0 0 0 1 1 0 0 0 0 0 0 0 2 2 0 0 0 0 0 0 0 1 0 1 0 1 0 1 2 0 1 0 1 1 1 1 1 0 1 1 0 0 1 0 0 1 2 0 0 1 0 0 0 0 0 2 2 2 0 1 2 0 2 2 2 0 1 2 0 0 2 1 0 1 0 1 0 1 0 0 0 0 1 1 1 0 2 0 1 1 0 0 0 0 0 0 0 2 0 0 2 2 0 0 0 2 2 0 0 0 0 2 0 0 0 0 0 0 2 0 0 0 0 0 0 0 1 1 0 0 0 1 0 0 1 1 2 0 0 0 1 2 1 0 2 1 1 2 1 1 2 1 2 0 0 0 0 2 0 2 1 0 1 0 0 1 1 1 0 1 1 2 2 0 2 1 1 1 0 0 0 0 1 1 1 1 1 0 0 0 0 2 1 2 2 0 2 0 1 0 0 0 0 0 0 2 0 0 0 1 0 1 1 1 0 2 1 1 0 1 0 1 0 1 1 2 1 2 1 0 2 2 0 2 0 1 2 1 1 1 2 0 2 0 0 0 0 1 0 0 0 0 0 0 1 1 0 2 1 1 0 1 1 0 1 1 2 2 0 1 0 0 0 0 0 0 0 0 2 0 0 0 0 0 2 1 1 1 2 1 0 1 1 0 1 0 0 0 0 0 1 0 0 1 0 0 0 0 1 0 1 1 0 0 1 0 2 0 0 1 1 0 0 0 0 0 1 2 0 2 2 0 2 2 2 1 1 0 0 0 1 2 1 2 0 0 0 2 1 0 0 1 0 1 1 1 2 1 0 0 1 1 1 0 2 2 0 2 1 2 0 0 2 0 1 2 0 0 0 1 0 0 1 1 1 2 1 0 0 0 1 1 1 1 1 0 1 1 0 0 1 1 1 2 2 1 1 2 0 1 0 0 0 1 1 0 2 1 1 0 1 1 1 1 0 1 1 0 0 0 1 0 0 1 1 0 0 0 0 0 1 0 1 2 0 0 0 2 0 2 0 1 0 0 0 1 0 0 0 0 0 0 0 0 1 2 0 2 0 1 2 2 0 0 0 0 0 1 0 1 0 0 0 0 0 0 0 0 0 0 2 0 0 1 1 1 2 2 1 2 0 0 0 0 1 0 0 0 0 0 0 1 0 2 1 1 1 1 2 0 2 2 0 0 0 2 0 0 0 0 0 1 1 0 1 1 0 0 0 0 0 2 0 1 0 2 1 0 1 1 0 1 2 0 0 0 0 0 0 1 2 0 1 0 2 0 1 1 0 1 2 2 0 1 0 0 1 0 0 0 0 2 2 0 0 1 0 1 0 0 0 0 0 0 0 0 0 0 1 1 0 0 1 0 0 1 2 0 0 2 1 0 0 1 1 1 0 1 1 0 0 1 0 0 1 2 1 0 0 1 1 0 0 0 2 2 2 2 0 0 1 1 0 1 1 0 0 0 2 0 2 2 2 0 0 0 1 1 1 0 0 0 0 0 1 0 2 1 0 1 0 0 1 1 1 1 1 1 0 0 0 2 2 2 2 0 1 0 0 0 2 0 2 0 2 2 1 0 1 1 0 0 0 0 0 1 0 1 0 0 0 0 0 0 2 0 2 0 0 0 0 0 0 1 0 1 1 1 1 0 2 2 0 0 1 0 1 0 2 0 0 2 2 2 0 1 0 0 1 1 2 0 0 0 0 1 0 2 2 2 1 0 0 0 1 0 1 2 1 1 1 0 0 0 2 1 0 1 1 1 0 1 0 0 0 2 1 1 1 1 1 0 1 2 2 1 2 0 0 1 2 0 0 0 0 0 1 0 0 0 0 1 1 2 1 2 0 0 0 0 1 0 1 1 0 0 2 2 0 2 0 0 0 2 0 0 1 1 1 0 0 2 0 0 0 0 1 0 1 1 0 0 1 0 0 0 1 1 0 1 0 0 0 1 1
10 1 0 0 0 0 1 1 1 2 2 0 1 2 1 0 0 0 0 2 0 2 0 1 1 1 1 0 2 1 1 2 1 1 1 2 0 2 0 0 2 2 0 1 1 1 0 0 1 0 0 0 0 1 0 2 0 0 2 0 0 2 1 1 0 0 0 0 1 1 0 0 2 2 1 2 2 0 0 0 2 0 2 0 2 0 0 0 1 1 0 0 0 0 0 0 0 0 0 0 0 2 1 0 0 0 2 1 1 0 0 2 0 2 2 0 0 0 1 0 0 0 1 1 1 1 1 0 0 0 0 0 0 0 0 0 0 0 0 0 1 1 0 0 0 0 0 0 0 1 0 0 0 0 0 0 1 1 0 0 0 1 1 0 0 1 0 0 1 2 0 1 0 2 0 0 1 1 0 0 0 1 0 1 1 1 0 0 0 0 1 0 2 0 2 0 1 1 0 0 0 0 0 0 2 0 2 1 2 0 1 0 0 0 1 0 0 0 1 1 2 0 1 1 0 1 2 1 1 1 0 0 0 0 1 0 0 2 2 0 0 0 2 2 0 0 0 0 1 0 0 0 0 0 1 1 0 0 0 1 1 1 0 0 1 0 0 1 2 0 0 2 2 2 0 1 0 0 1 0 0 1 1 1 0 1 1 2 1 2 0 2 1 1 1 1 0 1 0 1 0 0 1 1 1 0 1 0 0 1 0 1 1 1 1 0 0 0 1 0 1 2 1 0 1 0 0 0 0 1 2 1 1 2 0 0 0 0 0 1 1 1 1 0 1 0 1 0 1 0 0 0 0 1 0 1 1 0 0 1 1 1 2 0 2 0 0 1 1 0 2 0 1 2 0 0 1 0 1 1 1 0 0 0 0 0 0 0 0 0 0 1 0 0 2 0 0 1 1 1 0 1 0 2 2 0 0 1 0 0 0 0 0 0 1 2 1 0 0 0 0 2 0 0 1 1 0 0 0 0 0 0 0 1 0 0 0 0 0 1 0 1 0 2 1 2 1 1 2 2 0 0 0 0 0 0 0 2 1 0 0 1 1 0 0 1 2 0 0 1 1 1 1 1 1 1 1 1 0 0 2 0 2 2 2 2 0 0 1 1 0 2 1 1 0 1 1 1 1 0 0 2 1 1 1 1 1 0 0 1 0 1 0 1 0 1 0 0 0 1 0 2 2 2 0 0 0 0 0 2 0 1 0 0 0 0 0 0 2 2 0 1 2 2 2 1 1 1 1 0 1 1 0 2 2 0 1 0 1 0 0 0 1 1 1 1 0 0 0 0 2 2 2 0 2 0 2 1 0 1 1 0 0 1 1 0 0 1 0 0 1 1 0 0 0 1 0 0 1 0 0 1 1 1 1 1 1 1 2 1 1 0 0 1 1 1 0 0 0 0 0 0 0 0 0 1 1 1 0 0 0 1 0 1 2 0 2 0 0 1 1 1 0 1 2 2 2 0 0 0 1 1 1 0 1 2 0 1 0 1 1 0 1 2 2 2 0 1 1 0 0 0 2 0 0 0 2 0 1 0 0 1 1 0 0 0 1 2 0 0 1 1 0 1 0 0 0 1 0 2 0 2 0 1 2 0 1 1 1 0 1 0 0 2 0 0 0 0 0 0 0 0 1 0 2 0 0 1 0 0 0 0 0 0 0 0 2 0 1 1 0 0 1 1 0 0 1 0 0 0 0 0 0 0 0 0 1 0 1 0 0 0 1 1 0 1 1 1 0 0 0 1 0 1 1 0 0 1 2 2 0 0 2 0 2 1 0 0 0 2 0 2 1 0 1 0 0 0 0 2 0 2 0 2 2 0 2 0 1 1 2 1 2 1 0 0 1 0 1 2 2 1 0 0 0 0 0 1 1 2 1 2 2 1 0 1 1 0 1 0 0 0 0 0 0 0 0 0 0 0 0 2 0 2 0 0 0 1 1 1 0 0 1 0 1 1 0 0 1 1 1 0 0 2 0 2 0 1 1 2 2 0 2 1 0 1 0 2 1 0 1 1 0 0 2 1 2 1 1 0 1 1 0 0 1 2 0 1 0 1 1 1 1 0 2 2 0 0 2 0 0 0 2 2 0 0 1 1 1 1 2 2 1 2 0 0 0 1 0 0 0 1 2 1 0 1 2 0 0 0 1 0 1 0 1 0 1 0 0 0 0 0 1 0 1 1 2 0 0 0 0 1 1 0 0 1 0 1 1 0 0 0 0 0 0 0 0 1 0 2 1 1 1 0 0 0 0 0 0 1 2 2
11 1 0 0 1 1 2 0 2 0 0 1 0 0 0 0 0 0 0 2 1 2 0 0 0 1 1 0 2 0 1 2 2 1 0 1 1 2 0 0 2 2 0 0 1 1 0 0 2 0 0 0 0 1 1 1 0 0 2 0 1 0 2 2 0 0 0 0 0 0 0 0 2 2 2 2 1 1 1 1 1 0 1 1 1 0 0 0 2 2 0 0 1 1 1 1 1 1 0 1 0 2 0 0 1 1 2 1 1 0 1 2 0 0 0 0 1 0 0 2 2 0 0 0 0 1 0 1 2 2 1 1 0 0 1 0 0 0 0 0 0 2 0 0 0 0 0 0 0 1 0 0 0 0 1 0 0 2 1 0 1 1 1 1 0 2 0 1 1 2 0 1 2 0 1 2 1 0 1 1 1 1 1 2 1 1 1 1 1 0 2 0 1 1 1 0 1 2 0 1 1 1 0 1 2 0 1 0 0 0 0 0 0 0 1 0 0 0 0 0 1 1 0 1 0 0 0 0 0 0 0 0 0 0 1 0 0 2 2 1 0 1 1 2 0 0 0 0 1 1 1 0 0 0 0 1 0 0 0 0 0 0 0 1 2 0 0 0 2 1 0 0 2 2 0 0 1 1 1 1 0 2 1 2 1 0 2 1 0 2 0 0 0 0 1 0 2 0 0 1 0 0 0 0 0 1 1 0 2 2 0 2 0 0 2 0 0 0 0 0 1 1 0 0 0 0 0 0 1 0 1 1 1 0 0 0 0 0 0 0 0 0 1 0 1 0 1 0 0 0 0 0 1 1 1 0 2 0 0 1 1 1 2 1 2 0 0 2 2 0 2 0 1 2 0 0 2 0 1 1 2 0 0 1 2 1 0 0 0 0 0 1 0 0 2 0 0 0 0 0 0 0 0 2 2 2 0 0 1 1 0 0 0 0 0 1 0 0 0 0 0 2 0 1 0 0 0 0 2 1 1 0 1 1 1 0 0 1 0 0 0 2 0 1 1 1 1 1 1 1 0 1 0 2 2 1 2 2 2 1 1 2 0 1 1 0 1 1 0 0 1 1 0 0 0 0 0 1 2 0 1 0 1 0 1 0 1 0 0 0 1 0 1 1 0 0 0 1 1 0 1 1 1 0 1 2 2 0 1 0 0 2 1 1 0 0 1 0 0 0 0 2 0 0 2 0 0 0 0 2 0 2 0 0 1 0 0 1 2 2 1 1 2 1 2 0 1 2 2 0 0 0 0 1 2 1 1 0 1 0 0 1 1 0 1 1 1 2 2 0 0 0 0 0 0 0 1 0 0 0 2 0 0 0 0 0 0 1 0 0 1 1 1 1 0 0 0 0 0 0 0 2 1 0 0 2 0 1 1 2 0 0 0 1 0 0 1 0 1 0 0 0 0 0 0 1 2 1 0 0 0 1 1 2 2 1 2 0 0 0 1 1 0 1 1 0 1 0 1 0 0 2 1 0 1 2 0 2 2 0 0 0 2 0 0 0 0 1 1 0 0 0 0 0 0 0 0 0 2 0 1 0 1 0 0 0 1 1 0 0 2 2 0 1 0 0 0 2 0 1 1 0 0 0 1 0 2 1 1 1 0 0 0 1 0 0 1 1 2 2 0 0 0 0 1 1 0 1 0 0 0 0 1 0 1 1 1 0 0 0 0 0 0 0 0 1 1 1 0 0 0 0 0 0 0 0 1 0 1 0 0 1 1 0 0 1 0 1 0 1 0 0 0 1 1 0 1 1 1 1 1 1 0 2 2 1 0 2 2 2 0 0 2 0 1 0 0 0 0 1 0 2 0 1 0 0 1 0 0 0 2 2 1 0 0 0 0 0 1 1 1 1 0 0 0 0 0 2 0 2 0 2 2 0 0 2 0 0 1 0 0 0 1 1 1 0 1 0 1 0 0 2 1 1 1 0 2 0 0 0 1 0 2 1 2 0 1 1 0 2 0 0 0 1 0 0 0 0 1 2 2 0 1 0 0 0 0 2 1 0 1 2 0 0 2 1 2 2 0 0 0 1 1 1 2 1 1 0 0 1 0 2 0 0 1 1 1 0 2 0 0 0 0 0 0 0 1 1 1 1 2 2 0 1 0 0 0 0 1 1 0 0 2 1 0 0 1 0 0 0 2 1 1 0 2 0 2 1 0 0 0 0 0 0 1 1 0 0 0 0 2 0 0 0 0 2 0 2 0 0 0 0 0 1 0 0 0 0 0 2 0 0 0 0 0 0 0 1 2 1 1 1
12 1 1 1 1 0 2 2 1 2 0 1 0 1 1 0 0 0 0 0 1 2 0 0 0 0 0 0 2 1 2 1 0 1 0 1 1 1 1 1 1 1 0 0 1 0 0 0 1 0 0 0 0 0 2 1 0 0 1 1 1 0 2 2 0 1 1 1 1 0 0 0 2 2 1 2 2 0 0 0 0 0 2 0 2 0 1 0 0 2 0 0 1 0 1 2 1 1 1 0 0 1 1 0 1 0 2 1 0 0 1 1 1 1 1 1 1 0 1 0 0 0 1 1 1 1 0 1 1 1 0 0 0 0 1 0 0 0 0 0 1 1 1 0 0 1 1 0 0 2 0 0 0 0 0 0 0 0 0 1 0 0 2 0 1 1 2 0 0 1 1 1 0 2 0 0 1 0 0 0 0 1 0 2 0 0 1 2 0 0 1 1 1 1 1 0 1 2 0 2 2 2 0 2 2 0 1 1 1 0 0 0 1 0 1 1 1 1 0 0 2 2 1 1 0 1 2 0 0 0 0 0 1 2 1 2 1 2 2 0 0 0 1 2 0 0 0 0 1 0 0 0 0 0 0 2 0 1 1 1 0 1 0 0 0 0 0 0 1 0 0 1 1 1 0 0 0 0 1 1 0 1 0 2 0 0 0 2 0 2 0 0 0 0 0 0 2 0 0 1 0 0 0 0 0 0 0 0 0 0 0 1 2 0 2 0 0 1 0 0 1 2 1 0 0 0 0 0 1 0 1 1 1 2 0 0 0 2 1 1 0 1 1 0 0 1 0 0 1 0 0 1 2 0 1 0 1 0 0 0 0 1 2 1 2 1 0 2 2 0 2 0 1 2 0 0 1 0 1 1 1 1 0 0 1 1 0 1 1 0 0 0 1 0 2 0 0 0 0 0 0 0 0 1 0 0 0 0 1 1 1 1 0 0 0 2 0 1 0 1 1 1 0 1 0 2 1 0 1 0 1 0 0 1 1 0 1 1 0 0 1 1 0 1 1 1 0 2 2 1 0 0 0 2 2 1 2 0 0 0 0 0 0 1 1 1 2 2 0 0 1 1 2 2 1 1 0 0 2 0 2 0 2 1 0 0 1 2 0 0 1 1 2 1 2 0 0 2 1 0 1 2 1 0 1 2 2 0 0 1 0 1 1 0 0 1 1 0 0 0 0 2 0 0 1 0 0 0 0 1 1 0 0 0 1 0 0 1 2 2 0 1 1 1 2 0 1 1 1 0 0 0 0 1 1 2 1 2 0 0 0 0 0 1 0 0 1 2 1 1 1 2 1 0 1 0 1 0 0 0 1 0 0 0 1 0 0 0 2 1 0 0 1 0 0 0 1 0 0 0 0 2 1 2 2 1 2 2 2 0 0 0 0 0 2 0 1 0 1 0 0 0 1 1 1 1 1 1 0 0 1 0 0 2 1 2 2 0 0 0 0 1 1 1 2 1 1 0 1 0 1 1 0 0 0 1 0 2 1 1 1 0 1 0 0 0 1 2 0 0 0 0 1 0 1 0 2 1 1 1 0 0 1 0 0 1 1 1 0 0 0 0 0 1 2 0 0 2 0 1 0 1 0 1 0 0 2 2 2 0 0 0 0 1 0 0 0 2 1 1 0 0 0 0 1 1 0 0 1 1 1 2 0 1 1 0 1 0 0 0 0 0 1 1 0 1 1 2 1 0 1 1 2 1 1 0 0 0 2 1 0 1 1 1 0 1 1 0 0 2 1 0 1 1 1 0 0 2 2 2 2 0 2 0 2 1 0 2 0 2 1 2 2 0 1 0 0 0 1 2 0 1 0 2 0 0 1 0 0 1 2 1 2 2 2 0 0 1 1 1 1 1 0 1 0 0 0 1 0 2 0 2 2 0 0 2 0 0 0 0 0 0 1 0 1 0 0 0 0 0 0 2 1 1 1 0 1 0 0 1 0 0 0 0 1 0 0 1 1 0 1 0 0 0 0 0 0 1 1 2 2 0 0 0 0 2 0 2 0 0 2 0 0 0 2 1 2 2 0 0 0 2 0 2 1 1 1 1 0 2 1 2 0 0 1 0 1 0 0 1 0 1 1 1 0 0 2 0 0 1 2 2 0 1 0 0 0 0 0 0 0 0 2 1 1 1 0 1 1 1 1 0 0 0 2 0 2 0 0 0 0 1 2 0 1 0 1 0 0 0 2 0 1 0 0 0 1 1 1 0 0 0 0 2 0 0 0 0 0 2 0 0 1 0 0 0 0 0 1 1 1 1
13 0 1 0 1 0 2 1 2 0 0 1 0 1 1 0 0 0 0 2 0 2 0 0 0 0 0 0 2 1 1 1 0 1 0 1 1 1 0 0 1 1 0 0 1 0 1 0 1 0 0 0 1 1 0 2 0 0 2 0 1 1 1 1 0 0 0 1 1 0 0 1 2 2 2 2 1 0 0 1 1 0 2 0 1 0 0 0 2 2 0 0 1 1 0 2 0 1 0 1 2 2 1 0 1 1 2 0 0 0 1 1 0 1 1 1 1 0 0 0 0 0 1 0 0 1 0 1 1 1 0 0 0 0 0 0 0 0 0 0 1 2 0 0 0 0 0 0 0 0 0 1 0 1 1 1 1 0 0 0 1 2 0 1 1 2 1 0 0 0 2 1 0 2 1 1 2 0 0 0 0 0 1 2 0 0 2 1 0 0 0 1 2 2 2 0 1 2 0 1 1 1 1 0 2 0 1 1 1 0 1 0 1 0 1 1 0 1 2 1 2 1 0 1 0 0 1 0 0 0 0 0 1 2 1 1 0 2 2 0 0 1 2 1 0 0 0 0 2 0 0 0 0 0 0 0 0 1 1 1 0 1 0 0 1 0 0 1 2 0 1 2 0 2 0 0 1 1 0 0 0 2 2 2 2 1 1 1 1 2 0 1 1 0 2 0 1 0 0 1 0 0 1 1 0 0 1 1 1 1 1 2 2 0 2 0 0 1 0 0 0 2 2 0 0 0 0 0 0 1 1 1 0 1 0 1 1 1 0 0 0 0 2 0 2 1 0 0 0 0 0 0 1 0 0 1 0 0 0 2 2 2 2 1 2 0 0 0 0 0 2 0 2 1 2 0 2 0 1 1 0 2 0 0 1 0 0 0 0 0 0 0 2 0 2 2 1 0 0 0 0 0 0 2 2 1 1 1 0 0 0 0 0 0 0 1 0 0 0 0 0 1 0 2 0 1 1 0 0 0 0 0 0 0 0 0 0 1 0 0 1 1 1 1 1 2 1 1 1 0 1 1 0 1 1 1 1 1 1 0 0 0 0 1 0 1 1 0 0 0 1 1 2 2 1 0 1 2 2 1 1 1 0 0 1 0 0 0 1 0 1 1 1 1 1 0 0 1 1 1 1 1 1 0 2 2 2 0 0 0 0 2 1 0 0 1 0 1 0 1 1 1 1 1 0 0 0 0 0 1 1 1 0 1 0 1 0 1 1 1 0 2 1 0 1 0 2 0 0 0 1 1 0 2 2 0 0 0 2 0 0 0 0 0 0 0 0 1 1 0 0 0 0 0 0 0 0 1 0 1 1 0 0 1 1 1 0 0 1 1 1 0 0 0 0 1 0 0 0 0 0 1 1 1 2 0 2 0 0 0 0 0 0 0 1 0 1 0 0 0 0 0 0 1 1 0 0 1 0 0 0 0 0 0 1 0 2 0 0 0 1 1 0 2 2 1 1 0 2 0 0 2 0 1 0 2 0 1 1 0 0 0 2 2 2 1 0 0 0 1 0 1 0 1 1 1 1 1 2 1 2 0 1 1 1 1 0 1 1 1 0 0 0 0 0 0 0 2 0 2 0 1 0 0 0 0 1 2 2 0 0 0 0 1 0 0 0 1 1 1 0 0 0 0 2 0 0 0 0 0 0 1 0 0 0 0 1 0 0 1 0 1 0 1 0 1 2 1 1 1 1 1 0 0 0 0 1 0 1 0 0 1 2 2 0 0 1 2 0 0 0 0 0 0 0 0 2 2 1 1 2 2 1 0 1 2 0 0 0 2 0 2 0 1 1 1 0 0 0 0 1 1 0 2 1 0 2 0 0 2 2 1 0 0 0 0 0 0 0 0 0 0 0 1 0 0 0 2 0 2 0 2 2 1 0 2 0 0 0 0 0 1 1 0 1 1 1 0 0 0 0 1 1 1 0 0 0 0 0 1 0 0 2 0 2 2 0 1 1 1 0 0 2 2 0 0 0 2 0 0 0 1 1 0 0 1 1 2 0 0 2 0 0 0 1 1 2 2 0 0 0 2 0 0 1 2 0 0 0 1 1 2 1 0 1 1 1 1 1 1 0 1 0 0 0 0 1 2 0 0 1 1 0 1 1 0 0 2 0 0 0 0 2 2 1 1 1 0 0 0 2 0 2 1 0 0 1 2 0 0 0 0 1 0 1 0 0 0 0 0 1 0 0 1 1 2 0 0 2 0 0 0 0 1 0 1 0 0 0 1 0 0 1 0 0 0 0 1 1 0 0 0
14 1 1 0 0 1 2 2 1 2 2 0 0 0 0 0 0 0 0 2 1 2 0 0 0 0 0 0 2 1 2 0 0 1 0 1 1 1 1 1 0 0 0 1 1 1 2 0 2 0 0 0 0 1 1 0 1 0 2 0 1 0 2 2 1 1 1 1 1 0 0 0 2 2 2 2 2 0 0 1 1 0 2 0 2 0 1 0 2 2 0 0 2 0 1 1 1 2 0 2 0 2 1 0 1 1 2 2 2 0 0 2 0 0 0 0 0 1 0 2 2 1 1 1 0 0 0 1 1 1 0 0 0 0 0 0 0 0 0 1 0 2 0 0 0 0 0 0 0 1 0 0 0 0 0 0 0 0 2 1 0 0 0 1 1 2 0 1 0 1 1 1 2 0 2 2 0 0 1 1 1 2 1 2 0 1 2 0 0 0 0 0 2 1 2 0 2 1 0 0 0 0 0 0 2 0 0 1 1 0 0 0 1 0 0 0 0 1 2 1 1 0 1 2 0 2 2 1 0 0 0 0 0 0 2 0 0 2 2 0 0 0 2 1 0 0 0 0 2 0 0 0 0 2 0 1 0 1 0 0 0 0 0 0 0 0 0 2 2 1 1 2 1 2 0 0 0 1 1 1 1 1 2 2 2 0 2 1 2 2 0 2 1 0 2 0 1 0 0 1 0 0 0 0 0 1 0 0 0 0 0 1 0 0 1 0 1 0 1 0 0 1 0 0 0 0 0 0 0 2 2 2 0 1 0 0 0 1 0 1 0 0 1 0 0 0 2 0 1 0 0 0 2 0 0 0 1 0 1 0 1 1 1 0 1 0 1 2 2 1 1 1 0 2 0 0 0 0 0 2 1 0 0 0 1 2 0 0 0 0 0 0 0 0 2 0 0 1 1 1 0 1 1 1 0 0 1 0 0 0 0 0 0 0 1 1 1 1 0 1 1 1 1 2 2 2 1 0 1 0 0 0 1 1 0 0 0 0 0 0 2 0 0 1 0 2 0 2 2 1 0 0 0 1 1 1 1 1 1 0 0 1 1 0 0 1 1 0 0 0 1 0 1 1 2 1 1 1 2 1 2 0 1 0 1 0 1 1 1 0 1 2 0 0 1 1 1 1 0 1 1 2 1 1 1 1 1 1 0 0 0 2 0 1 1 0 0 2 0 2 2 0 0 0 0 1 0 1 1 1 1 1 0 0 0 0 1 1 1 1 1 1 1 0 1 0 0 0 0 0 1 1 0 2 2 0 0 0 1 0 0 0 1 0 0 0 1 1 1 0 0 0 0 0 0 0 2 1 0 1 1 0 0 1 1 0 0 0 0 0 0 0 1 0 0 0 0 0 1 0 0 2 2 1 1 2 2 0 0 1 0 0 0 0 1 1 0 0 0 1 0 0 0 0 0 0 2 1 0 0 1 0 0 0 2 1 2 0 1 0 2 2 0 1 1 1 1 0 2 0 1 1 0 0 0 1 0 2 1 1 1 1 0 0 1 1 0 1 0 0 1 0 1 0 0 0 0 0 2 0 1 0 2 1 1 2 0 0 0 1 0 0 0 1 2 0 0 2 0 2 1 1 1 0 1 1 2 1 1 1 0 0 0 1 0 1 0 1 1 1 0 0 0 0 2 1 1 0 2 2 2 2 0 0 0 0 2 0 1 2 1 0 0 0 0 0 0 0 0 0 0 0 1 0 0 0 1 0 2 0 0 1 2 2 0 0 0 1 0 0 0 1 2 0 0 0 1 0 0 1 1 0 2 0 2 1 1 2 0 2 1 2 1 0 1 0 1 1 0 1 0 1 0 2 1 0 2 0 0 1 1 0 1 1 1 0 0 1 1 1 1 1 0 0 0 0 0 2 0 2 0 2 2 0 0 1 0 0 1 0 1 1 0 0 1 0 1 0 0 0 1 0 0 2 0 0 1 0 0 1 0 0 0 0 0 0 2 0 0 1 0 0 1 1 0 0 0 1 0 1 2 0 1 0 0 1 0 1 0 1 2 2 1 0 1 1 2 2 0 1 0 1 0 1 1 1 1 1 0 1 1 2 0 0 1 1 1 1 1 1 0 1 2 1 0 0 1 2 1 1 2 1 1 1 0 0 2 1 0 0 0 0 0 0 0 2 2 1 0 1 2 1 1 0 1 0 1 0 0 0 0 1 1 0 1 1 1 0 0 0 1 0 0 0 0 1 1 0 1 0 0 0 0 0 1 0 1 0 0 2 0 0 0 0 0 0 0 0 1 0 1 0
15 1 2 1 2 0 2 2 1 2 1 0 0 1 0 0 0 0 1 1 1 1 0 1 0 0 0 0 2 1 1 1 0 1 0 1 1 2 0 0 2 2 0 0 1 0 0 0 2 0 0 0 1 0 1 1 1 0 0 0 2 1 1 1 0 2 2 2 1 0 0 1 2 2 2 2 2 0 0 1 0 0 2 0 2 0 1 0 1 2 0 0 1 1 0 0 0 1 0 1 0 1 1 0 1 2 2 0 0 0 1 1 0 2 2 2 2 0 1 1 1 0 0 0 0 2 0 1 2 1 0 0 0 1 0 0 0 0 1 0 1 1 0 0 0 0 0 0 0 1 0 0 0 0 0 0 0 1 0 0 0 0 1 0 1 2 1 0 0 0 2 2 0 2 1 1 1 0 1 1 1 2 2 2 0 0 2 2 1 1 0 2 1 1 2 0 1 1 0 0 0 0 1 0 2 0 1 1 1 1 1 0 1 1 0 0 0 1 1 1 1 0 0 1 0 1 2 1 1 0 0 0 0 1 0 0 0 2 2 0 0 0 1 2 0 0 0 0 0 2 2 0 0 0 0 2 1 2 2 2 0 1 0 0 0 0 1 0 2 0 0 2 1 2 1 1 0 1 2 1 0 2 2 2 1 0 2 2 1 2 0 1 0 0 2 0 2 2 0 1 0 0 1 1 0 0 1 0 2 2 0 2 1 0 2 0 0 1 0 0 0 2 1 1 1 0 0 0 2 0 2 1 0 1 0 0 0 2 0 1 1 2 1 0 0 1 1 1 1 0 0 1 1 0 0 1 1 0 1 1 2 2 2 2 2 1 0 2 2 1 1 1 1 1 1 0 2 2 0 2 0 1 0 0 1 0 0 0 0 0 1 1 1 0 2 1 1 2 1 1 0 1 0 2 2 0 0 1 0 0 0 0 0 0 0 2 0 0 1 0 0 0 0 2 1 2 1 0 1 1 0 0 0 1 2 1 0 0 0 0 2 1 1 2 2 2 0 0 2 2 0 0 0 2 2 1 2 0 0 0 0 1 1 0 0 0 2 0 0 0 0 0 1 1 0 0 0 1 2 0 1 0 2 2 2 2 0 1 1 0 1 2 2 1 0 0 0 2 2 0 1 1 1 0 1 1 1 1 0 0 0 1 0 2 0 0 0 0 0 0 0 1 0 1 0 1 1 1 1 1 1 0 0 1 1 0 0 0 2 2 1 1 1 1 1 2 0 0 0 0 1 1 1 1 2 0 1 0 1 0 0 0 0 1 0 0 1 2 0 2 1 1 0 0 0 0 2 1 0 1 2 0 2 2 1 2 0 0 0 0 1 0 0 0 0 0 0 0 0 0 0 2 1 2 2 1 1 0 0 0 0 0 0 0 1 2 0 0 1 0 0 0 0 0 0 2 2 1 0 0 0 1 1 1 2 1 2 0 0 0 1 1 1 2 2 2 2 0 2 1 0 1 1 1 1 2 0 2 1 0 0 0 2 1 1 1 1 1 0 1 1 1 0 1 2 0 1 0 1 0 1 1 1 1 1 0 1 0 0 2 0 0 0 1 0 0 0 1 0 0 0 0 0 1 1 0 1 1 1 0 0 0 1 1 0 0 0 1 1 1 0 0 0 0 2 1 0 0 2 1 0 0 0 0 2 2 0 0 0 0 0 0 1 2 0 0 2 0 0 0 0 0 1 0 0 0 0 0 0 0 0 0 2 1 0 0 0 1 0 1 0 0 1 0 0 0 1 1 1 1 1 1 0 0 1 2 1 2 0 2 1 2 2 0 1 0 1 1 0 1 1 1 0 2 1 0 2 0 0 2 2 0 0 0 0 0 2 0 0 0 0 0 0 0 0 0 0 2 0 2 1 1 1 1 0 2 0 0 0 0 0 0 1 0 1 0 0 0 0 0 0 1 1 2 0 1 1 0 0 0 0 0 0 0 0 0 2 0 1 1 0 0 0 2 0 1 0 1 0 0 0 1 2 0 0 0 0 0 0 0 2 1 0 0 2 2 2 2 1 1 0 2 0 1 1 1 1 2 0 1 0 0 0 1 1 1 2 2 2 0 0 0 2 1 1 0 2 1 0 0 2 1 1 2 0 0 1 1 0 0 0 0 2 1 1 1 1 0 1 0 2 0 2 0 0 0 1 1 0 0 0 0 0 0 1 0 0 0 1 0 0 0 0 0 0 0 2 2 0 0 0 0 0 0 0 0 0 0 0 2 0 0 0 0 0 0 0 0 1 0 1 1
16 1 1 2 0 0 0 2 0 2 2 0 0 0 0 0 0 0 1 0 2 1 0 0 0 0 0 1 1 0 0 1 2 1 0 0 2 1 0 0 0 0 0 0 0 0 0 0 1 1 1 0 1 0 1 1 1 0 2 0 0 1 1 1 0 0 0 1 1 0 0 0 2 2 1 2 1 2 2 0 0 0 1 1 2 0 1 0 0 1 0 0 0 0 1 1 1 1 0 1 1 2 0 0 2 1 2 0 0 0 0 1 1 2 2 2 2 0 0 1 1 0 1 1 1 1 1 0 1 1 0 0 1 1 0 0 0 0 0 0 2 1 0 0 0 1 1 0 0 1 0 0 0 1 0 0 0 1 0 0 0 1 0 0 0 1 1 0 0 0 2 0 0 2 1 1 1 0 0 0 0 1 0 2 0 0 1 0 0 0 0 0 2 1 2 0 0 1 0 1 0 1 0 0 2 0 2 1 2 0 0 0 2 0 0 0 0 0 1 1 2 1 0 2 0 0 0 0 0 0 0 0 0 1 1 0 0 2 2 1 0 1 1 0 0 0 0 0 1 0 0 0 0 0 0 1 1 1 1 2 1 2 0 0 0 0 0 0 2 1 0 1 1 2 0 1 0 0 2 0 1 0 2 2 2 0 2 0 0 2 0 1 0 0 2 0 2 2 0 1 0 0 1 1 1 0 0 0 1 1 0 1 2 1 1 0 0 0 0 0 0 0 1 1 1 0 1 0 1 0 1 0 0 2 0 0 0 2 0 1 1 1 2 0 1 0 0 1 1 0 0 1 2 0 0 0 2 0 0 1 1 1 2 0 2 1 0 2 2 1 1 1 2 1 0 0 1 0 1 1 0 2 0 1 1 1 0 0 0 0 0 0 1 0 2 1 1 1 0 0 0 0 2 2 1 0 1 1 0 0 0 0 0 0 0 1 0 0 1 0 0 1 0 2 2 2 1 0 0 0 0 1 1 1 1 1 0 1 0 0 2 0 0 0 0 1 0 1 1 2 0 0 0 0 0 0 0 1 0 1 1 1 0 0 0 2 0 0 0 0 0 0 0 0 1 0 1 2 1 1 2 0 1 0 1 0 1 0 2 1 0 2 1 1 0 0 0 0 0 0 0 2 2 0 2 1 2 1 0 1 0 1 0 2 0 0 0 0 0 1 1 1 0 0 0 2 1 0 0 1 1 1 0 0 0 0 0 1 2 2 1 1 1 1 1 0 2 0 0 0 2 2 0 1 2 0 1 1 0 1 1 0 1 0 1 1 0 0 0 0 0 0 0 0 0 0 2 1 0 1 1 0 0 1 1 0 1 0 0 0 0 0 0 1 1 2 0 0 0 0 0 2 0 2 2 0 1 0 0 1 0 0 0 0 0 0 0 0 0 0 0 0 1 0 1 2 2 2 0 0 0 0 1 0 2 0 2 0 0 0 2 2 0 0 1 1 1 0 2 0 0 1 0 1 0 2 0 1 1 0 0 0 2 0 0 0 0 0 1 1 0 1 1 0 0 1 1 1 0 1 0 1 2 0 0 2 0 0 2 2 0 0 0 1 0 0 1 1 0 1 0 1 0 0 2 0 1 2 1 1 0 0 0 2 0 1 0 0 1 1 0 0 1 0 1 0 0 1 0 0 0 2 0 0 1 1 1 0 0 2 1 1 0 0 0 1 1 0 1 0 1 1 1 0 0 1 2 0 2 0 0 1 2 0 0 0 0 2 0 0 0 0 1 1 0 0 1 1 1 0 2 2 0 0 0 2 0 2 1 2 0 1 1 0 0 0 0 0 0 1 0 1 0 2 1 0 2 0 1 1 2 0 2 2 1 0 0 1 2 2 0 2 0 0 0 0 0 1 0 2 1 2 2 1 0 1 1 0 1 0 0 0 0 0 0 0 0 0 0 0 0 2 1 1 1 0 1 0 1 0 0 0 0 0 0 0 2 2 2 1 1 0 0 0 0 0 1 0 1 2 2 0 2 0 0 0 1 1 0 0 2 1 0 0 2 1 2 1 1 0 1 1 0 2 1 1 1 1 0 0 0 1 0 0 2 2 2 1 1 1 0 1 2 1 0 0 1 1 0 0 2 2 1 2 0 0 1 0 0 0 0 0 2 2 0 1 1 0 1 0 2 1 2 0 0 0 0 1 0 1 0 0 1 1 2 0 0 1 1 0 1 0 0 0 0 0 2 0 1 0 0 0 0 2 1 0 1 1 0 2 1 1 0 0 0 0 1 0 0 0 1 1
17 0 1 2 0 0 0 2 2 1 1 0 0 0 0 0 0 0 1 2 0 2 0 0 0 0 0 0 1 1 1 0 0 1 1 0 2 1 0 0 0 0 0 0 1 0 0 0 1 0 0 0 1 1 0 2 0 1 0 0 0 0 2 2 0 0 0 1 1 0 0 1 2 2 1 2 2 1 1 1 1 0 2 0 2 0 0 0 2 2 0 0 1 0 0 2 0 1 0 1 1 2 2 0 0 0 2 1 1 0 0 1 0 1 1 0 0 0 0 1 1 0 0 0 0 1 0 0 0 0 0 0 1 1 0 0 0 2 0 1 1 1 0 0 0 0 0 0 0 1 1 0 0 0 0 1 0 1 0 1 2 2 0 1 1 2 2 0 0 0 2 1 0 2 1 1 2 0 0 0 0 0 1 2 0 0 2 1 0 0 1 0 2 2 2 0 1 2 0 0 0 1 0 0 2 0 1 1 1 1 1 0 1 0 2 0 0 1 2 0 0 0 0 2 0 1 1 0 0 0 1 1 1 2 0 0 0 2 2 0 0 0 1 1 0 0 0 0 2 0 0 1 0 0 1 2 1 1 1 1 0 1 0 0 2 0 1 1 2 2 0 2 0 1 0 0 1 1 2 1 0 0 1 1 2 1 1 0 0 1 1 0 2 0 2 0 2 0 0 1 1 0 2 2 1 0 1 0 1 1 0 1 1 0 1 0 1 0 0 0 1 1 2 0 0 0 0 0 1 0 1 0 0 0 0 0 0 2 0 0 0 2 0 0 0 0 2 1 1 0 0 1 1 1 1 0 2 0 1 0 1 1 1 1 1 0 1 2 2 1 1 1 1 2 1 1 1 1 0 2 1 0 0 1 1 1 0 0 0 0 0 0 1 0 2 0 0 0 0 0 0 0 2 2 1 0 1 1 0 0 0 0 1 0 2 2 2 0 0 0 0 1 0 2 2 2 1 0 0 0 0 0 0 0 1 1 0 2 0 0 1 1 0 0 0 1 0 1 2 0 0 1 0 1 1 1 1 2 1 1 2 2 1 0 0 1 1 1 0 0 1 1 1 1 0 0 0 0 2 0 2 0 2 1 1 1 1 0 0 1 1 2 1 1 0 0 0 1 1 0 0 2 1 0 1 1 2 0 0 0 1 1 0 0 0 0 2 0 0 0 0 2 0 0 0 1 1 1 1 1 1 0 0 1 2 0 1 0 2 2 1 0 1 1 2 1 0 2 2 0 0 0 0 2 1 1 1 0 0 1 1 0 1 1 1 0 0 2 2 0 0 2 1 0 0 0 1 2 0 2 2 0 1 1 0 1 0 0 0 0 1 1 0 1 0 0 0 1 1 0 1 1 0 1 2 0 0 1 2 0 1 0 0 1 0 1 0 0 0 1 1 1 0 1 1 0 0 2 0 0 0 0 0 1 2 1 2 0 0 0 1 0 0 1 1 0 0 1 0 0 2 0 0 0 0 1 0 2 2 0 0 0 2 2 2 2 1 0 1 1 0 2 0 0 0 1 1 1 2 0 1 0 2 1 1 1 0 1 1 1 0 0 0 0 0 0 1 1 0 0 0 1 0 0 1 0 0 1 1 1 1 0 0 2 1 1 0 2 0 0 0 0 0 0 2 0 0 0 1 1 0 0 1 0 0 0 1 1 1 2 0 1 1 1 0 0 1 1 0 0 0 0 0 0 0 0 0 0 1 0 0 0 0 1 0 1 2 2 0 0 0 0 0 1 1 1 1 0 0 0 2 2 2 1 2 0 0 2 0 1 0 1 1 1 2 1 0 0 0 0 0 2 0 1 1 0 1 0 0 2 2 1 0 0 0 0 0 1 1 2 2 1 0 1 0 0 0 1 1 2 1 2 2 0 0 1 1 0 0 0 0 0 2 0 2 2 2 0 0 0 1 1 1 1 1 0 1 0 0 0 2 0 0 0 0 1 0 0 2 0 1 0 0 0 0 0 0 0 2 2 2 0 2 0 1 1 0 0 1 0 1 2 0 1 2 2 2 1 1 1 0 2 0 2 2 1 0 2 1 1 0 0 1 0 1 1 0 1 2 2 0 2 1 0 0 0 2 1 1 1 2 2 0 2 0 0 0 0 0 1 0 0 1 0 0 1 2 0 2 0 1 0 2 1 1 0 1 0 0 1 0 0 1 0 1 0 2 0 0 0 1 0 1 0 0 1 1 2 0 0 0 0 0 0 0 0 0 0 0 2 0 0 0 0 0 0 1 0 1 0 2 0
18 1 2 0 0 0 1 2 1 2 0 1 0 0 0 0 0 0 1 1 1 2 0 0 0 0 0 0 0 2 0 0 1 1 1 0 2 1 1 1 1 1 0 0 2 0 1 0 0 1 1 0 0 1 1 2 0 0 1 0 0 1 0 0 0 0 0 1 1 0 0 1 2 2 2 2 2 0 0 0 1 0 2 0 1 0 0 0 2 2 0 0 2 0 0 0 0 2 0 2 0 2 2 0 0 0 2 1 1 0 1 2 0 1 1 0 0 1 0 2 2 1 1 1 1 1 1 2 2 2 0 0 0 0 0 0 0 1 1 1 1 1 0 1 0 0 0 0 0 0 0 0 0 0 0 0 1 0 1 0 1 1 0 0 2 2 1 0 1 1 1 1 0 2 2 2 2 1 0 0 0 0 0 0 0 0 0 1 0 0 0 1 2 1 2 0 1 2 0 0 0 0 0 0 2 2 2 0 2 0 0 1 0 0 1 0 0 0 0 0 2 2 0 1 0 1 0 0 0 0 0 0 2 2 2 2 1 2 1 1 0 0 2 2 0 0 0 0 1 1 1 0 1 0 0 0 1 1 0 0 0 0 0 0 0 0 1 1 1 1 0 2 0 2 0 0 0 0 2 0 0 2 0 1 1 1 1 0 0 1 1 1 0 0 0 0 1 0 0 1 0 0 0 0 0 0 0 1 1 1 0 2 1 0 1 0 1 0 0 0 0 1 1 0 1 0 0 0 0 1 2 1 0 1 0 0 0 1 0 0 2 1 1 0 1 0 1 0 0 1 1 0 0 0 0 2 0 0 0 2 2 2 0 0 0 0 1 2 2 0 2 0 0 2 0 0 1 0 1 1 1 0 0 1 1 0 0 0 0 0 0 1 0 0 2 0 0 0 1 1 0 1 1 2 1 0 0 2 0 0 0 0 0 0 1 2 1 1 0 1 0 0 1 2 2 2 1 0 0 0 0 0 1 1 0 0 1 1 0 0 2 0 1 1 1 2 0 1 1 0 0 0 0 2 1 1 1 1 0 0 0 0 0 1 1 0 2 1 0 1 1 1 1 1 0 0 0 2 2 0 0 1 2 1 1 1 1 0 2 0 0 2 0 1 1 1 1 2 2 0 0 2 1 0 1 2 2 0 1 0 1 1 2 0 0 1 0 0 0 1 1 1 0 0 0 0 0 0 0 2 0 1 0 0 1 1 1 0 2 1 1 1 1 0 0 1 1 0 0 0 0 0 0 1 2 1 1 0 1 2 0 0 1 1 1 1 0 1 1 0 1 1 1 0 0 0 1 1 0 1 2 0 0 0 1 0 0 1 0 0 0 0 0 0 0 1 1 0 0 0 0 1 2 1 0 1 0 0 1 1 0 0 0 0 1 1 0 0 1 0 0 0 0 0 0 1 1 1 0 0 0 0 0 1 2 1 2 0 0 0 2 0 0 0 1 1 1 0 1 0 0 1 0 0 0 1 0 2 1 1 0 0 2 0 0 0 0 2 1 1 0 2 0 0 0 1 1 1 0 1 0 1 2 1 1 2 0 2 0 0 0 0 0 0 1 0 0 1 0 2 0 2 0 0 2 0 1 2 2 1 0 0 0 1 0 0 0 0 0 1 0 1 0 0 2 1 0 1 0 0 0 1 0 0 1 1 1 0 1 2 0 0 0 1 0 0 1 0 0 0 1 1 0 0 0 1 0 0 2 0 0 2 1 0 0 1 0 0 0 1 0 0 2 1 1 0 1 1 1 1 2 1 1 2 2 1 1 1 1 2 0 1 2 0 0 0 0 1 0 1 0 1 0 2 0 0 0 0 0 2 2 1 2 2 1 0 0 2 0 1 1 1 0 1 0 0 0 1 0 2 0 2 2 1 0 2 0 0 0 0 0 0 0 0 0 0 0 0 0 0 1 0 0 2 0 0 0 0 0 0 0 0 0 0 0 0 0 0 1 1 1 1 0 1 0 0 0 2 0 0 1 1 2 1 1 1 1 0 0 0 2 2 0 0 2 1 1 2 0 0 1 2 0 1 2 1 1 0 0 2 1 1 0 0 0 0 2 1 2 0 1 0 2 1 1 0 1 1 0 0 2 2 0 1 1 0 0 1 0 0 0 0 1 2 1 2 0 0 1 0 1 0 2 0 0 0 0 1 0 0 0 0 0 1 1 0 1 1 1 0 1 0 0 0 0 0 2 1 2 0 0 1 0 2 0 0 0 1 0 1 0 0 0 0 0 0 0 0 0 0 2 1
19 0 1 0 0 0 0 1 2 1 1 1 0 1 1 0 0 0 0 1 0 1 1 1 0 0 0 0 2 0 1 2 0 0 0 0 2 2 0 0 1 1 0 2 2 2 1 0 2 0 0 0 0 1 1 2 0 0 2 0 1 0 1 1 0 0 0 1 1 0 0 0 2 2 2 2 2 2 2 0 2 0 2 0 0 0 0 1 2 2 1 1 1 1 1 1 1 0 0 0 0 2 1 0 1 1 2 0 0 0 1 1 2 2 2 1 1 0 0 2 2 0 2 2 1 0 1 0 0 0 0 0 0 0 1 0 0 0 0 0 1 1 0 0 0 1 0 0 0 1 1 0 1 0 0 0 1 0 0 1 1 1 0 1 1 2 2 0 1 1 1 0 1 1 1 1 2 1 0 0 0 0 0 0 0 0 0 1 1 0 2 0 2 1 2 0 0 1 0 0 0 1 0 0 2 0 1 1 0 1 1 0 1 0 2 0 0 0 0 1 2 1 0 2 1 1 2 1 0 0 1 1 1 1 2 1 0 2 2 0 0 1 2 1 1 1 1 0 2 0 0 1 0 0 0 0 0 1 1 1 0 1 0 0 1 0 1 1 0 0 0 2 1 2 0 0 0 0 2 1 2 0 1 2 1 0 1 1 1 2 0 1 1 0 1 0 2 1 0 0 1 0 1 1 1 0 1 1 1 1 0 1 2 0 2 1 0 1 0 0 0 2 1 0 1 0 1 0 1 1 2 1 1 0 0 0 0 1 0 0 0 0 2 0 1 0 0 0 1 1 1 0 1 1 0 1 1 0 0 1 1 2 0 0 0 0 1 2 2 2 0 2 0 2 0 1 1 0 0 2 1 0 0 1 1 1 0 0 0 0 0 1 1 0 1 1 1 1 0 0 0 0 1 2 1 0 0 0 0 0 0 0 0 0 1 2 1 0 0 0 1 1 1 2 2 2 1 0 1 1 0 0 0 0 1 1 0 0 0 0 2 0 0 0 0 2 2 1 2 0 0 1 0 2 1 0 1 0 0 0 1 1 0 1 1 1 1 1 0 0 0 0 0 0 2 2 0 2 2 0 0 1 2 0 0 0 2 1 0 1 1 2 1 2 1 1 1 2 2 0 0 2 2 2 2 0 0 1 0 2 0 0 1 0 1 0 1 0 0 1 0 0 0 0 0 1 1 0 0 2 0 0 0 1 1 0 0 1 1 1 0 2 2 2 2 0 2 0 0 0 0 0 1 1 2 1 2 1 1 0 0 1 0 0 0 0 1 2 1 0 0 1 0 0 0 0 1 1 0 1 1 0 1 1 0 1 0 1 0 0 0 0 1 1 0 0 0 1 1 0 0 1 1 0 0 1 1 0 1 0 1 0 0 1 0 0 0 0 0 0 0 0 0 0 0 0 2 2 0 0 0 1 0 1 1 0 1 0 1 0 1 1 0 0 0 0 0 1 1 0 1 1 0 0 0 1 0 1 0 0 0 0 0 2 2 1 0 1 1 1 0 1 0 1 1 0 0 1 1 1 0 0 1 1 0 0 0 0 1 1 0 0 0 0 1 0 0 0 0 0 0 0 0 0 1 0 1 0 2 1 0 0 0 2 0 0 0 1 2 2 1 0 0 0 2 2 0 0 0 0 0 0 0 1 1 0 1 0 0 1 0 1 0 0 0 2 2 1 1 0 1 1 0 0 0 0 1 0 1 0 0 1 0 0 0 2 0 1 0 0 0 0 2 0 0 0 0 0 0 0 2 2 1 0 0 2 1 2 1 2 0 1 1 1 2 1 1 0 0 0 0 0 0 2 1 0 0 1 0 1 1 0 2 2 2 0 0 1 2 2 1 2 0 0 0 0 0 2 0 2 0 2 1 0 0 1 0 1 1 0 1 0 1 0 1 0 0 0 1 0 0 2 0 2 0 0 0 0 1 0 1 0 0 0 0 0 2 0 1 1 0 0 0 2 0 0 0 0 2 2 2 0 2 0 0 0 0 1 0 1 0 0 1 0 2 2 2 2 1 0 1 2 0 1 1 1 0 0 0 1 1 0 1 0 1 0 2 1 2 0 1 0 1 1 0 0 0 1 0 0 2 0 1 1 0 0 1 1 1 1 0 0 1 1 1 1 1 1 0 0 1 0 2 1 0 0 1 0 0 2 0 0 1 1 0 0 1 0 0 0 0 1 0 0 0 0 2 2 0 0 0 0 0 1 0 0 0 0 0 1 0 0 0 0 0 0 0 0 2 0 0 0
20 1 1 0 0 1 1 2 2 1 1 1 1 2 2 0 0 0 2 0 2 0 0 1 1 1 1 0 2 0 2 1 0 0 0 0 2 2 0 0 1 1 0 1 1 1 2 0 1 0 1 0 0 1 1 2 0 0 0 0 2 1 2 1 0 0 0 0 1 0 1 2 2 2 2 2 2 1 1 1 1 0 1 1 1 0 1 0 1 1 0 0 2 1 0 1 0 0 0 0 0 0 1 0 0 1 1 0 0 0 1 1 1 1 1 1 1 0 1 1 1 0 1 1 1 0 1 1 1 1 0 0 0 0 0 0 0 0 0 0 1 2 0 0 0 1 0 0 0 1 1 0 1 0 0 0 1 1 0 0 0 0 0 1 1 2 0 1 1 2 0 0 0 2 2 0 2 0 0 2 2 2 0 2 2 1 0 0 0 0 0 0 2 2 2 0 2 2 0 0 0 0 0 0 2 2 2 1 1 0 0 0 1 0 1 0 0 1 0 0 2 1 0 1 0 1 0 2 1 1 0 0 1 2 1 1 0 2 2 0 0 1 2 1 1 1 1 0 2 0 0 1 0 0 0 1 0 0 0 2 2 2 0 0 2 0 0 0 1 0 1 1 1 2 0 0 0 2 2 2 0 1 1 2 1 0 1 2 1 2 0 1 1 0 2 0 1 0 0 1 0 0 0 0 0 1 0 1 2 2 0 2 1 0 2 0 0 0 1 0 0 2 0 1 1 0 1 0 2 0 1 1 0 1 0 0 0 1 0 0 0 0 1 1 2 0 0 0 1 1 1 0 0 0 0 2 0 0 0 1 1 1 2 1 2 0 0 2 2 0 2 0 1 1 2 0 1 1 0 2 0 0 0 0 2 1 0 1 1 1 1 1 0 1 2 1 1 0 1 1 0 1 1 1 0 0 1 0 0 0 0 0 1 0 1 2 0 0 1 0 1 0 1 1 0 2 0 1 1 0 0 1 1 1 1 0 0 2 0 0 1 1 1 2 1 2 0 1 1 0 0 0 0 1 0 0 0 1 1 1 1 1 1 1 1 0 2 1 0 1 1 1 1 1 1 1 0 0 2 0 1 0 2 1 0 0 1 0 1 1 0 2 1 1 0 1 1 1 1 1 1 1 2 1 2 1 1 0 0 1 0 1 1 1 0 1 0 0 0 1 0 1 1 1 0 1 1 0 0 2 0 1 0 0 0 1 0 0 1 1 0 1 1 0 1 0 0 1 1 1 0 1 0 2 1 1 0 1 2 1 0 0 0 0 0 0 1 1 1 0 1 1 0 0 0 0 0 1 0 1 1 0 0 0 1 0 0 0 0 0 0 0 0 1 0 2 0 0 1 1 0 2 1 2 2 1 2 0 1 1 2 0 0 1 1 0 0 0 1 0 0 0 1 1 1 0 1 0 0 0 0 0 0 1 1 1 2 0 0 0 2 1 1 2 2 1 1 0 0 0 0 2 0 2 0 2 0 1 0 0 0 0 1 1 1 1 1 0 1 1 0 1 0 0 0 0 0 1 1 1 0 0 2 1 1 0 1 1 0 1 0 0 0 0 0 0 0 2 0 2 1 1 0 1 0 0 2 1 2 0 0 0 1 1 0 0 0 1 0 0 0 0 2 0 0 0 0 0 0 0 0 1 0 0 0 0 0 0 0 0 0 0 0 0 0 0 0 0 0 0 0 0 2 0 0 1 0 0 0 0 0 0 1 1 0 1 0 0 0 2 0 1 2 2 2 0 1 1 1 1 1 1 1 1 2 1 1 1 1 2 0 1 2 0 1 0 1 0 0 2 0 0 0 2 1 0 1 0 0 1 2 0 1 1 1 0 0 1 0 0 0 0 0 0 0 0 0 1 0 1 0 1 2 0 0 0 2 0 1 1 0 1 0 0 0 0 0 0 0 0 0 1 1 1 1 0 1 0 0 0 1 1 1 1 1 1 1 0 1 0 1 0 0 0 0 1 0 2 2 1 2 0 1 0 0 0 0 2 0 0 2 0 1 0 2 2 2 2 0 1 0 2 1 1 2 2 1 0 0 1 1 0 0 0 0 1 2 2 2 2 0 2 2 1 0 0 2 1 0 0 2 2 0 1 1 0 0 2 0 1 0 0 2 2 0 1 1 0 0 0 2 0 1 0 1 0 1 0 0 0 0 1 0 0 1 0 0 0 0 0 1 0 0 1 1 1 1 1 1 0 0 0 0 1 1 0 1 0 0 2 0 0 0 0 0 0 0 1 1 0 0 0
21 0 1 0 1 0 2 1 2 0 0 1 0 0 0 0 0 0 0 1 1 2 0 0 0 0 0 0 2 1 1 1 1 2 0 1 2 0 1 0 0 0 0 0 1 0 0 0 0 0 0 0 0 0 1 1 1 0 1 0 0 2 0 0 0 1 1 1 1 0 0 1 2 2 1 2 2 1 1 0 1 0 2 0 2 0 1 2 2 2 2 1 2 2 1 1 1 2 0 2 2 2 1 0 1 1 2 0 0 0 0 1 0 2 2 1 0 0 0 2 2 0 2 2 2 0 2 0 1 0 1 1 0 0 0 0 0 0 0 0 0 2 0 0 0 1 0 0 0 0 0 0 0 0 0 0 0 1 1 1 0 0 0 2 1 2 2 0 1 1 1 1 1 1 1 1 2 0 0 0 0 0 0 1 0 0 0 1 0 0 0 0 2 1 2 0 0 1 0 1 1 2 0 0 2 1 2 1 1 0 2 0 1 0 2 1 0 1 2 1 1 0 1 1 0 1 1 2 2 2 0 0 0 0 2 0 0 2 2 0 0 0 2 1 0 0 0 0 2 0 0 0 0 0 0 1 0 0 0 0 0 0 0 0 0 0 0 0 1 1 0 1 0 2 1 1 0 0 2 0 1 0 2 2 2 1 0 1 1 2 0 1 1 0 2 0 2 0 0 1 0 0 1 1 0 0 0 0 0 1 0 1 1 1 1 0 1 0 0 0 2 2 1 1 0 0 2 0 0 1 1 1 1 2 0 0 0 0 0 0 0 0 0 0 0 0 2 0 1 0 0 0 2 0 1 0 1 0 1 0 1 1 2 2 2 2 0 1 1 0 2 0 1 1 0 0 0 2 0 2 0 0 0 0 2 0 0 0 0 0 0 1 0 0 2 0 0 0 1 1 0 1 2 2 0 0 0 0 1 1 0 0 0 0 0 1 0 0 0 0 0 1 0 1 1 2 1 1 2 1 0 1 0 0 0 0 0 0 0 0 1 0 1 1 1 2 1 0 0 1 0 0 0 2 1 1 1 1 0 0 0 1 0 0 0 2 0 0 0 0 1 1 2 2 1 0 1 2 2 1 1 0 0 0 2 0 0 1 0 0 1 1 0 1 0 0 0 2 2 0 0 2 1 1 1 1 1 1 0 1 0 2 0 0 1 0 0 0 0 1 1 1 0 0 1 1 0 1 1 1 1 0 0 1 1 1 0 2 0 0 1 2 2 1 2 1 0 1 1 0 1 2 0 2 2 0 0 0 1 0 0 0 0 0 0 0 1 1 1 0 0 1 1 0 0 0 1 1 0 1 1 0 0 1 1 0 0 1 1 0 0 0 0 0 1 0 0 0 0 0 0 2 0 1 1 0 1 1 1 2 0 0 0 0 0 1 0 0 0 0 0 0 0 0 0 1 2 0 0 0 1 1 1 2 1 1 2 0 0 0 1 1 0 0 2 2 2 0 0 0 2 1 1 1 0 2 0 2 2 0 0 0 2 0 0 0 0 0 1 1 1 1 0 0 0 1 2 0 1 0 0 0 1 0 0 0 1 0 1 2 0 0 0 0 0 0 0 2 0 1 0 1 0 1 1 0 1 1 2 0 0 0 0 2 0 0 0 1 1 1 0 0 0 0 2 1 0 0 0 0 0 2 0 0 1 1 1 0 0 1 1 0 1 1 0 0 1 0 1 1 1 1 0 0 0 0 0 0 2 0 0 0 2 2 0 0 0 0 0 2 1 0 1 0 0 0 2 2 2 1 0 0 2 0 2 2 0 2 1 2 0 1 2 0 2 0 0 0 0 2 0 1 0 1 0 1 1 1 0 0 0 0 1 1 1 0 0 2 2 2 2 2 0 0 0 0 0 0 0 2 2 0 2 0 0 1 0 0 1 0 0 0 1 0 1 1 1 0 0 0 1 1 0 2 0 0 0 1 1 1 0 0 0 0 0 2 0 0 1 1 1 0 1 1 0 0 0 1 0 1 2 0 2 0 0 0 0 1 0 0 2 2 1 0 1 1 2 2 1 0 1 2 0 2 2 1 1 0 0 1 1 2 1 0 1 0 2 1 2 0 0 0 2 2 1 0 1 1 0 0 2 2 0 2 0 0 0 1 0 1 0 1 2 2 0 1 1 1 0 1 2 0 2 0 0 0 0 1 0 1 1 0 1 0 1 1 1 1 1 0 0 0 0 0 0 0 1 0 1 0 0 0 0 1 0 0 0 0 0 2 0 0 0 1 1 0 0 0 0 1 2 1
22 0 2 0 0 0 0 1 2 1 1 1 0 1 1 0 0 0 0 1 1 1 0 1 0 1 1 0 1 1 1 0 0 0 1 0 2 0 0 0 0 0 0 0 1 0 0 0 0 0 0 0 0 1 1 1 0 0 2 0 1 1 1 1 0 0 0 1 1 0 0 1 2 2 0 2 2 0 0 1 1 0 1 1 2 0 0 1 2 2 1 1 0 0 0 0 0 1 1 0 0 1 1 0 1 1 2 0 0 0 0 0 1 2 2 2 1 0 0 1 1 0 0 0 0 0 0 1 2 2 1 1 0 0 0 0 0 0 0 0 0 2 1 0 0 1 0 0 0 1 1 0 0 1 0 0 0 0 0 0 2 2 0 0 0 2 1 0 0 0 2 0 2 0 2 1 2 0 1 1 1 2 0 2 0 0 1 1 1 0 2 0 2 1 2 1 1 2 0 0 0 0 0 0 2 0 1 2 0 0 1 0 1 0 1 0 0 0 0 0 1 1 0 1 0 0 1 2 1 1 1 1 0 0 1 0 0 2 2 0 0 0 2 1 1 1 1 0 2 0 0 0 0 0 1 2 2 0 0 0 0 0 0 0 0 0 0 0 1 1 0 2 2 2 1 1 0 1 2 1 1 0 1 1 2 1 1 0 0 2 0 1 0 0 2 0 2 1 0 1 0 0 0 0 0 0 0 0 2 2 0 1 1 1 0 0 0 0 1 0 0 2 0 0 1 0 2 0 0 1 1 1 0 2 0 0 0 1 0 0 0 0 1 0 0 1 1 0 1 0 1 0 2 0 1 0 1 0 0 1 1 1 2 1 2 1 0 2 2 1 1 1 1 2 1 0 2 1 0 2 1 0 0 0 1 0 0 0 0 0 0 0 1 0 2 1 0 0 1 1 0 1 0 2 2 1 0 1 0 0 0 0 0 0 0 2 0 0 1 0 0 1 1 0 2 1 0 0 0 0 0 1 1 1 0 0 0 0 0 1 2 0 0 0 0 2 1 0 2 2 0 0 0 2 1 0 1 2 0 2 2 2 0 0 0 2 0 1 0 0 1 1 1 1 1 0 1 1 2 1 1 1 2 1 1 1 1 0 0 1 0 2 0 0 0 0 0 1 1 0 0 2 1 1 1 0 2 0 1 1 1 0 0 1 0 1 0 1 0 2 1 0 1 1 0 1 0 0 0 1 1 0 0 0 1 0 0 0 2 2 2 2 2 2 2 1 0 1 1 0 0 0 0 2 1 1 0 0 2 0 0 0 0 1 0 0 0 1 0 1 0 0 0 0 0 0 0 0 0 0 1 0 0 0 2 0 1 0 0 0 0 0 1 0 0 1 1 0 1 1 0 2 0 2 2 0 1 1 1 2 0 0 0 0 2 0 1 0 0 0 0 0 0 0 0 1 2 1 0 0 0 0 1 1 1 1 2 0 1 0 2 0 0 1 2 2 2 1 2 0 0 1 0 1 0 1 0 2 2 0 0 0 1 0 1 0 0 2 0 0 1 0 1 0 0 0 1 1 1 1 0 0 2 1 0 0 2 1 0 1 0 0 0 0 1 0 0 1 0 1 0 1 0 2 0 0 2 2 2 0 0 0 0 1 0 0 0 1 0 0 0 0 2 0 0 0 0 1 0 0 0 1 0 0 0 0 1 1 1 1 0 0 0 0 0 0 1 0 1 1 1 1 0 0 0 0 0 0 1 0 0 1 1 0 2 0 0 0 0 2 1 1 2 1 1 0 2 1 1 1 0 0 1 0 1 2 0 2 0 2 1 2 1 0 0 0 0 2 0 2 0 2 0 2 0 0 1 0 0 1 2 1 1 1 1 0 0 0 2 2 0 2 0 1 0 0 0 1 0 2 1 1 1 0 0 2 0 0 0 0 0 0 0 0 0 0 0 0 0 0 0 2 1 2 0 0 0 0 0 1 1 0 0 0 0 1 1 1 1 1 0 0 0 1 0 0 0 2 1 1 1 0 0 1 0 1 0 2 0 0 2 0 0 0 1 1 2 2 1 0 1 2 1 1 2 0 1 0 0 0 0 1 0 0 0 0 2 0 1 0 0 0 2 1 0 0 0 2 0 0 2 2 0 1 0 0 1 0 0 0 0 0 1 1 0 2 1 1 0 1 2 0 1 0 1 0 1 0 0 0 0 0 0 0 0 1 1 0 0 0 1 0 0 0 0 1 1 1 1 0 0 0 0 1 0 0 0 0 0 1 0 0 0 0 0 0 0 1 1 1 1 1
23 0 1 1 0 0 1 2 1 2 1 1 0 1 1 0 0 0 0 2 1 2 1 0 0 1 1 0 2 1 1 2 0 1 1 1 2 1 1 1 1 1 0 1 2 1 1 0 2 0 0 0 0 0 2 2 0 0 1 0 1 1 1 2 0 0 0 0 1 0 0 0 2 2 2 2 1 1 1 0 1 0 2 0 1 0 0 0 2 2 0 0 1 1 1 2 1 2 0 2 1 2 0 0 2 2 2 1 1 0 1 2 1 2 2 2 2 0 1 1 1 0 2 2 1 1 1 1 1 1 1 1 0 0 0 0 0 1 0 0 1 2 0 0 0 2 0 0 0 1 1 0 0 0 1 1 0 0 1 0 1 1 0 1 0 1 2 0 1 1 1 2 0 2 1 1 1 0 0 0 0 0 1 2 0 0 1 1 0 0 1 1 1 0 1 0 1 1 0 0 0 0 0 1 2 0 2 0 0 0 2 0 1 0 1 0 0 1 1 1 2 1 0 1 0 0 1 0 0 1 0 0 0 0 2 0 0 2 2 0 0 1 2 1 1 1 1 0 2 0 0 0 0 0 0 0 0 0 0 0 0 0 0 0 1 1 0 1 2 2 0 2 0 1 1 0 0 2 1 1 0 2 1 1 0 0 0 0 0 2 0 2 1 0 2 0 2 1 0 1 0 0 0 0 0 0 1 0 1 1 0 1 2 0 2 0 0 0 0 0 0 1 1 0 0 0 1 0 1 2 2 2 1 1 0 0 1 2 0 0 0 1 1 0 1 0 1 0 0 1 1 0 2 0 0 0 1 0 1 0 1 1 2 2 2 0 0 2 2 2 0 2 0 2 0 1 2 2 0 2 0 2 0 2 1 0 0 0 0 0 0 0 1 0 2 1 1 0 0 0 0 0 1 2 2 1 0 0 0 0 0 0 0 0 0 1 0 1 0 0 0 1 0 1 1 1 1 0 2 0 2 0 1 1 1 1 0 1 0 1 0 2 0 0 0 1 0 1 1 2 0 0 0 2 2 1 2 1 1 0 1 1 1 1 0 0 2 2 0 2 2 2 2 2 1 0 1 2 2 1 1 0 0 0 2 0 0 0 0 1 0 1 0 1 1 1 1 1 1 1 0 2 2 2 2 0 0 0 1 1 0 1 0 2 0 0 0 0 0 1 1 1 0 0 0 1 0 1 1 1 1 0 0 0 0 1 2 0 2 2 0 0 1 1 1 0 1 1 1 0 0 0 0 2 2 0 1 0 1 0 0 0 1 0 0 0 1 1 1 0 0 0 1 0 1 0 1 0 0 0 2 0 1 1 0 1 0 0 1 1 0 0 1 1 0 0 0 0 0 0 0 1 1 0 1 1 1 1 2 2 0 0 0 1 0 1 0 0 0 1 1 1 0 0 0 1 2 1 0 0 0 1 0 1 1 1 2 1 0 1 1 0 0 0 1 1 1 0 1 0 0 2 1 1 1 2 0 2 2 0 0 0 1 1 1 1 0 0 0 0 2 0 0 0 0 0 0 0 2 0 0 1 1 0 0 1 1 1 0 1 1 1 0 0 0 0 0 1 0 1 1 0 0 1 1 0 2 1 1 0 1 0 0 2 0 1 0 1 1 1 0 0 0 1 1 1 1 0 1 1 0 0 0 0 1 1 1 0 0 1 0 0 0 0 0 0 1 0 0 0 0 0 0 0 0 1 1 0 2 0 0 2 1 1 0 1 1 0 0 2 0 1 2 0 0 0 1 0 0 0 2 2 0 2 2 2 2 2 1 2 0 1 1 1 1 0 0 0 0 1 0 2 0 2 1 0 1 0 0 1 2 1 0 0 0 0 0 1 2 2 2 2 0 1 0 0 0 1 0 1 0 1 1 0 0 1 0 1 1 0 1 1 0 0 0 0 0 0 0 0 0 2 1 2 0 1 1 2 0 0 2 0 1 0 1 0 2 0 1 0 0 0 2 1 0 1 0 0 1 2 2 0 2 0 0 0 0 1 0 0 2 0 0 1 1 1 1 2 0 0 0 2 0 1 1 2 0 0 0 1 0 1 1 0 1 1 0 2 2 0 2 0 2 1 0 0 0 1 1 1 2 2 0 2 0 0 0 1 0 0 0 0 1 2 1 1 1 1 1 0 2 0 2 0 0 0 0 1 0 1 1 0 0 0 0 1 1 0 0 0 0 0 0 0 0 0 2 0 1 0 0 0 0 1 0 0 0 0 0 2 0 0 0 1 0 0 0 0 2 1 1 1
24 0 1 0 0 0 1 2 1 2 2 0 0 1 1 0 0 0 1 1 0 2 0 0 0 0 0 0 1 0 1 0 1 1 0 0 2 1 1 1 1 1 0 0 0 0 0 0 1 1 1 0 0 0 1 1 1 0 2 0 2 0 1 1 0 0 0 1 1 0 0 1 2 2 1 2 2 2 2 0 2 0 2 2 0 0 0 1 2 2 1 1 1 0 0 1 0 2 1 1 1 2 1 0 1 1 2 2 1 0 0 1 1 1 1 1 1 0 1 1 1 0 1 1 0 0 0 2 2 2 0 0 0 2 1 2 0 0 0 0 0 2 0 0 0 2 1 0 0 1 0 0 0 1 0 0 1 0 1 2 0 0 0 0 1 2 2 0 1 1 0 1 0 2 2 0 2 0 1 1 1 2 1 2 0 0 1 2 2 1 1 1 1 0 1 1 1 1 0 0 0 0 0 0 2 0 2 1 2 1 0 0 1 1 0 0 0 0 2 1 1 0 0 2 0 1 1 0 0 1 0 0 0 0 0 0 0 2 2 1 0 0 2 1 1 1 1 0 2 0 0 0 0 0 0 2 1 0 0 0 0 0 0 0 1 0 1 2 2 2 0 2 1 2 0 0 0 0 2 0 1 1 1 2 1 0 2 2 1 2 0 1 1 0 2 0 2 2 0 1 0 0 0 0 0 1 0 1 1 1 1 2 1 1 2 0 0 0 0 0 1 2 1 1 0 0 0 0 2 2 2 1 1 2 0 0 0 0 0 1 1 1 1 0 0 0 2 0 0 0 0 1 1 1 0 0 1 0 0 1 1 1 1 1 1 1 0 1 1 0 2 0 1 2 0 1 2 0 1 1 1 0 0 0 0 0 0 0 0 0 0 0 1 0 1 1 1 0 0 0 0 0 0 2 2 1 0 0 0 0 0 0 0 0 1 1 1 1 0 1 1 1 0 0 1 2 2 0 1 0 1 0 0 0 0 0 0 2 0 0 2 1 0 0 0 1 0 1 1 1 0 1 0 2 1 1 1 2 2 0 0 2 1 1 1 0 2 1 0 1 1 1 1 1 1 0 1 2 2 1 1 0 1 1 2 1 0 0 1 1 0 1 0 1 1 1 1 2 2 0 0 2 1 1 1 1 1 0 0 0 0 2 1 1 1 0 0 0 1 2 2 0 1 0 1 0 0 0 0 2 1 1 0 1 1 0 1 0 2 2 0 1 1 0 1 1 0 2 2 0 1 1 0 2 2 0 0 0 2 0 0 0 0 0 0 0 0 2 1 0 0 0 0 0 0 0 1 0 0 0 1 0 0 1 2 0 1 0 1 1 1 0 0 0 2 1 0 0 0 0 0 2 0 1 2 0 1 2 2 0 0 1 0 1 0 1 0 0 0 0 0 0 0 0 1 0 2 0 0 0 1 0 0 1 1 0 2 0 1 0 1 1 1 1 2 2 2 0 0 0 1 1 1 0 1 2 0 1 1 0 0 0 0 0 0 0 0 1 0 1 0 1 0 2 2 0 0 0 2 0 0 0 1 0 0 1 1 0 0 1 0 0 0 0 0 0 0 2 0 1 1 0 0 1 1 0 2 1 1 0 0 0 0 2 0 1 0 0 1 1 0 0 0 1 1 1 1 1 0 0 0 1 0 0 0 0 0 0 0 1 0 1 1 1 0 0 1 1 0 0 0 0 1 0 0 0 0 1 1 0 1 0 2 2 0 0 0 0 0 1 2 0 2 1 1 0 2 2 2 2 0 1 1 1 2 2 1 2 1 2 1 1 1 0 1 0 0 0 0 0 0 1 0 1 0 1 2 1 1 0 1 0 0 0 0 0 0 1 1 1 1 1 0 0 0 0 0 1 0 2 0 2 1 0 0 1 0 1 1 1 0 1 1 0 1 0 0 0 1 1 0 1 0 2 0 0 0 0 0 0 2 0 1 0 1 2 0 0 2 0 0 0 0 2 0 1 0 1 1 1 1 1 1 0 0 0 1 1 0 0 1 0 1 0 2 2 2 2 1 0 0 1 0 2 2 1 1 2 0 0 0 0 0 0 0 0 2 0 0 1 0 1 2 1 1 0 1 0 0 0 2 2 0 2 0 0 0 0 0 0 0 0 1 1 1 0 1 0 1 1 0 0 1 0 2 1 2 0 0 2 0 0 0 0 1 0 2 0 0 0 1 0 0 0 0 1 1 0 1 0 0 0 0 1 0 1 1 0 0 1 0 0 0 0 0 0 0 0 1 0 0 0
25 1 1 0 0 0 2 2 2 1 0 0 0 0 0 0 0 0 0 0 1 0 0 0 0 0 0 0 1 2 0 1 0 2 1 1 1 2 0 0 2 1 0 0 1 0 1 0 1 0 0 0 0 1 1 2 0 0 0 0 1 0 0 1 0 0 0 2 2 0 0 2 2 2 2 2 2 1 1 0 0 0 1 1 1 0 0 0 1 1 0 0 2 1 0 0 0 1 0 1 1 2 0 1 1 1 2 2 2 0 0 2 1 2 2 2 2 0 0 1 1 0 1 1 1 1 1 1 1 1 0 0 0 0 0 0 0 0 1 0 1 1 0 0 0 0 0 0 0 0 0 0 0 0 0 0 0 0 0 0 1 0 0 0 0 0 1 0 1 1 1 0 0 2 1 0 2 0 2 2 2 2 1 1 0 0 1 1 1 1 1 1 2 1 2 0 1 1 0 2 2 2 0 0 2 0 1 0 2 0 0 0 0 0 2 0 0 1 1 1 2 1 0 2 0 0 0 1 0 0 0 0 0 0 2 0 0 2 2 0 0 1 1 1 0 0 0 0 2 0 0 2 0 0 0 2 0 1 1 2 1 2 0 0 0 0 0 0 2 2 0 0 2 2 0 0 0 0 2 0 0 2 1 1 2 2 0 2 1 2 0 0 1 1 1 0 2 0 0 0 0 0 0 0 0 0 1 0 0 0 1 1 2 0 2 0 0 0 1 0 1 2 1 0 1 0 0 0 2 2 2 1 0 2 0 0 0 1 1 1 0 1 0 0 0 0 1 0 2 0 0 0 1 0 0 1 0 0 0 1 1 1 2 0 2 0 1 1 1 0 2 0 2 2 0 1 1 0 1 1 1 0 0 1 1 1 0 0 0 0 0 1 0 2 2 1 1 0 2 2 0 2 0 0 0 0 2 1 0 0 0 0 0 0 1 1 1 0 0 0 0 0 0 0 1 1 1 0 0 0 0 0 1 1 1 0 0 1 0 0 1 1 0 1 1 1 0 0 1 1 0 1 0 2 2 1 2 1 1 0 0 1 0 1 2 0 2 0 0 0 0 0 1 1 1 0 1 2 1 1 2 0 1 0 1 0 1 0 1 1 0 2 0 2 1 1 1 2 1 0 1 2 2 0 2 2 2 2 0 0 0 2 0 2 0 0 0 0 0 2 0 0 1 0 1 0 0 0 0 2 0 1 0 1 1 0 1 0 2 2 2 2 2 2 2 0 1 0 0 0 0 0 0 1 2 0 0 0 1 0 0 1 1 1 1 1 0 1 1 0 0 0 2 0 1 0 1 1 0 1 2 0 0 1 2 0 1 0 1 0 1 0 1 0 0 0 1 0 0 0 0 2 1 2 2 0 1 2 2 0 0 1 0 1 1 0 0 0 0 0 0 0 0 0 0 2 2 2 0 0 0 0 0 1 1 0 2 0 1 0 2 1 0 0 0 0 0 1 1 0 1 1 0 2 0 2 0 2 1 1 0 0 0 0 0 0 0 0 2 0 0 0 0 1 1 0 0 0 2 0 0 0 2 1 1 2 1 1 0 1 0 0 0 0 0 0 0 2 0 2 0 2 0 0 2 0 2 2 2 0 0 0 0 1 0 0 0 0 1 1 0 0 0 1 1 0 1 1 2 2 1 2 0 1 1 0 2 0 1 1 0 0 0 1 0 0 1 1 0 0 0 0 0 0 0 0 1 0 1 0 0 0 2 1 0 0 1 0 0 2 0 1 2 2 2 0 1 1 1 1 1 1 0 0 0 2 0 1 0 2 1 2 1 0 1 0 1 1 0 1 0 1 0 2 0 0 1 0 2 0 1 0 1 1 0 0 1 0 1 1 1 1 0 1 0 0 0 1 0 1 0 1 2 0 0 2 0 0 0 0 0 0 2 0 2 0 0 0 0 0 0 2 1 2 0 1 0 0 0 0 1 1 0 0 0 0 0 1 2 1 2 0 0 1 0 0 0 1 0 1 1 0 2 1 1 1 0 2 1 0 1 2 0 0 2 1 1 2 0 1 0 1 0 2 2 2 0 0 0 1 0 1 1 0 1 2 1 1 1 1 0 1 1 1 1 0 2 0 0 0 2 2 0 1 1 0 0 0 0 1 0 0 2 2 2 2 0 0 1 0 2 0 2 0 1 0 0 2 0 0 0 0 1 0 1 1 1 0 0 0 1 0 0 0 0 0 1 1 1 0 0 1 1 1 0 0 0 0 0 1 0 0 0 0 0 0 1 0 0 0 1 0
26 0 2 0 0 0 1 2 2 1 1 0 0 0 0 0 0 1 2 2 0 1 0 0 0 0 0 0 2 1 1 2 0 1 1 0 2 2 0 0 2 2 0 0 1 1 0 0 1 0 0 0 1 0 1 1 1 1 0 2 0 0 2 2 0 0 0 1 0 0 0 0 1 1 2 1 0 2 2 0 2 0 2 0 2 0 0 0 2 2 0 0 1 1 0 1 0 1 0 1 1 2 2 0 0 0 2 0 0 0 1 1 1 2 1 0 0 0 0 0 0 0 1 1 0 2 0 2 2 2 2 2 0 0 0 0 0 0 0 0 0 2 0 0 0 2 1 0 0 0 0 0 0 1 1 1 0 1 0 1 0 0 0 1 1 2 2 1 0 1 1 1 1 1 2 2 1 0 0 0 0 0 0 1 0 0 1 1 1 0 2 0 1 1 1 0 2 1 0 0 0 0 0 0 2 0 1 1 0 0 1 0 1 0 2 1 0 1 2 1 2 1 1 1 0 1 2 1 1 1 1 1 0 1 1 0 0 2 1 1 0 0 2 1 1 0 0 0 1 0 0 0 0 1 1 1 0 2 2 2 0 2 0 0 1 0 1 0 1 0 0 2 0 2 1 1 0 0 1 0 0 1 2 2 2 0 2 2 1 2 0 2 0 0 2 0 2 0 0 1 1 0 0 0 0 1 0 0 1 1 0 1 1 1 2 0 0 1 0 0 0 0 0 0 0 0 0 0 1 1 1 1 0 2 0 1 1 1 1 2 0 2 1 0 1 0 1 2 0 2 2 0 2 1 0 0 1 0 0 2 2 2 0 0 0 0 2 2 2 2 0 2 1 2 0 1 2 2 0 2 0 2 0 0 1 0 0 1 1 0 0 0 0 0 2 1 1 0 1 1 0 1 1 2 1 1 0 0 0 0 0 0 0 0 0 1 0 0 0 0 0 2 1 2 1 1 0 0 2 2 0 0 1 1 1 1 0 1 0 0 1 0 0 1 1 1 0 0 0 0 0 0 0 2 1 1 1 2 0 1 1 1 0 0 0 2 0 1 0 0 1 1 2 2 2 2 0 2 1 1 1 0 1 0 1 0 1 0 0 1 1 1 1 0 0 0 0 1 1 1 0 2 1 1 1 1 1 0 0 1 0 1 1 0 0 0 0 1 0 1 1 1 1 1 0 1 1 2 2 0 2 0 0 1 1 1 0 1 2 2 1 1 1 0 2 0 1 1 1 1 0 1 0 2 2 0 1 0 2 0 0 0 1 0 1 1 1 1 1 0 0 0 2 0 0 0 2 0 0 0 2 0 0 0 0 0 0 0 0 0 0 0 1 1 0 0 0 0 0 0 0 2 2 1 0 1 0 0 1 0 0 0 0 1 0 1 0 0 1 0 0 0 0 0 0 1 2 1 0 0 0 0 1 1 2 0 2 0 0 0 2 0 1 2 2 1 1 0 1 0 1 1 0 0 0 1 0 1 1 0 0 0 2 1 1 1 0 2 1 1 0 2 0 1 1 0 0 0 2 0 2 0 1 1 1 0 1 1 0 1 1 1 0 0 0 0 0 2 0 0 0 0 0 1 1 0 2 0 1 1 0 0 0 2 0 1 0 1 1 1 0 0 0 0 2 2 0 1 1 1 0 1 0 0 0 0 2 0 0 0 0 0 0 0 0 1 2 1 0 1 1 1 1 0 0 1 0 0 0 0 0 0 2 2 0 0 0 1 0 1 0 1 2 0 0 0 1 0 0 0 2 2 0 1 1 1 0 2 1 2 0 0 0 1 1 1 0 1 0 1 0 2 0 2 1 0 0 0 0 0 0 0 0 0 0 0 1 0 1 2 2 2 0 1 0 0 0 1 0 1 0 1 1 0 0 1 0 0 2 0 2 2 1 0 1 1 1 1 0 0 0 2 1 1 1 0 0 0 0 0 1 0 0 0 0 2 0 0 1 1 1 0 1 2 0 0 0 0 1 1 1 0 1 1 1 1 0 2 1 0 1 1 0 0 2 1 1 2 0 0 1 2 0 1 1 2 0 0 0 1 0 1 0 0 1 1 2 0 1 0 0 0 1 1 0 0 0 1 1 1 2 1 1 2 0 0 0 0 0 1 0 0 2 1 0 0 1 0 1 0 2 1 2 0 0 0 0 0 0 0 0 0 2 0 1 0 0 0 0 0 1 0 0 0 0 0 2 2 0 1 0 0 0 1 0 0 0 1 0 1 0 0 1 0 0 0 0 0 0 0 2 2
27 1 2 0 0 0 1 1 2 0 0 1 1 0 0 0 1 0 0 2 1 2 0 0 0 0 0 0 2 1 2 0 0 0 0 0 1 1 1 0 1 1 0 1 2 0 1 0 0 1 1 0 0 0 2 0 1 0 1 1 1 0 0 0 0 0 0 0 1 0 0 0 2 2 2 2 2 1 1 0 2 0 2 0 0 0 0 1 2 2 0 1 1 0 1 1 1 2 0 1 1 2 0 0 1 0 2 2 2 0 0 2 1 1 1 1 1 0 0 1 1 0 1 1 1 0 1 1 2 1 0 0 0 0 0 0 0 0 0 0 1 1 0 0 0 2 1 0 0 1 1 0 0 0 1 1 0 1 1 0 0 1 1 1 0 2 0 0 1 1 0 1 0 2 1 1 1 1 0 0 0 2 0 1 1 1 0 1 0 0 1 0 2 0 2 1 2 1 0 0 0 0 0 1 2 0 0 0 0 0 2 0 1 0 1 0 0 1 0 0 2 1 0 1 0 1 2 0 0 0 0 0 0 0 2 0 0 2 2 0 0 1 2 2 0 0 1 0 2 0 0 0 0 0 1 1 1 0 1 1 0 1 0 0 0 0 0 1 1 1 0 1 2 2 0 0 1 0 1 0 1 1 2 1 1 0 2 2 0 2 0 1 0 0 1 0 1 1 0 2 0 0 0 0 0 1 1 0 1 0 0 1 1 1 2 0 0 0 0 0 0 2 0 0 1 0 0 0 1 1 0 0 0 2 0 0 1 0 0 1 0 1 0 0 0 0 2 0 1 1 1 1 2 0 0 0 0 0 0 1 1 2 2 1 2 0 2 2 2 1 1 1 0 1 1 0 0 2 0 2 0 2 0 0 1 2 0 0 0 0 0 1 1 0 2 2 1 0 1 1 0 1 1 1 0 0 1 0 0 0 0 0 0 0 2 2 1 0 0 0 0 2 0 0 1 1 0 0 1 0 0 0 0 0 0 0 0 2 0 0 2 0 0 0 0 1 0 0 0 0 1 0 0 0 0 0 0 1 1 0 1 2 1 0 0 0 2 2 0 0 1 1 2 2 1 0 1 2 2 1 1 0 0 0 2 0 0 0 0 0 1 0 1 2 0 0 0 1 0 0 1 2 2 2 2 0 0 0 0 1 0 1 1 1 0 0 0 1 0 2 1 0 2 2 0 0 0 2 2 0 2 0 1 0 1 0 1 0 2 2 1 2 1 0 1 1 0 1 1 0 1 1 0 1 2 1 1 0 0 0 0 0 0 0 0 0 0 1 0 0 0 0 1 0 0 0 1 0 0 0 1 0 0 2 1 1 0 1 0 0 1 1 0 0 0 2 0 0 0 0 0 2 1 1 1 1 1 1 2 1 1 0 0 0 2 0 1 0 2 0 0 0 2 2 2 0 0 0 0 0 0 0 0 2 0 0 1 0 0 0 0 0 0 1 1 1 1 0 1 0 0 1 0 1 0 2 0 1 1 0 0 0 1 1 1 1 1 1 0 0 2 0 0 1 1 0 0 1 1 1 0 0 1 0 0 1 0 0 0 1 0 0 0 0 0 0 0 1 0 1 1 0 0 1 0 0 1 1 2 0 0 0 0 1 0 0 0 0 1 1 1 0 1 0 1 0 1 0 0 0 0 0 0 1 2 1 2 0 0 1 0 1 0 0 0 1 1 0 0 0 0 0 0 0 0 1 0 0 1 0 0 0 2 2 0 0 0 2 0 0 0 1 2 0 0 1 0 1 1 1 1 1 0 0 1 2 0 0 0 2 0 2 1 1 1 1 0 1 0 2 0 2 0 2 1 0 2 1 0 0 0 0 0 0 0 0 0 0 1 2 2 1 0 1 0 0 0 1 0 2 1 1 2 1 0 1 0 0 0 0 0 0 1 0 1 1 0 0 2 1 0 0 2 2 0 2 0 0 1 0 1 0 0 0 0 1 0 1 2 0 1 1 1 0 0 0 0 1 2 2 2 0 1 0 0 1 0 2 1 0 2 1 0 0 2 2 2 2 0 0 0 2 0 2 2 0 2 0 0 0 0 0 0 0 0 0 2 0 2 0 0 0 2 1 0 0 2 2 0 0 2 2 0 2 0 0 0 2 0 0 0 0 1 1 0 1 0 0 1 0 2 1 1 1 1 0 2 1 0 0 0 0 0 1 1 0 2 0 0 0 1 0 0 0 0 1 0 0 1 0 0 0 0 2 1 0 1 0 0 0 0 0 0 0 0 1 0 1 1 1 1 1
28 0 1 0 0 1 1 2 2 1 1 1 0 0 0 0 0 0 1 1 1 2 1 0 0 0 0 0 2 0 2 1 0 2 0 2 1 1 0 0 2 2 2 0 2 1 0 0 1 0 1 0 1 0 1 1 0 0 1 0 0 1 0 1 0 0 0 0 0 0 0 0 2 2 2 2 2 0 0 0 0 0 2 0 2 0 0 2 2 2 1 2 0 0 2 2 2 1 0 0 0 2 1 0 1 1 2 0 0 0 2 2 1 1 1 1 0 0 1 1 1 0 1 1 0 2 0 1 2 2 1 1 1 1 0 0 1 0 0 0 0 2 0 0 0 1 0 0 0 2 1 0 0 2 0 1 0 0 0 1 2 2 0 1 1 2 2 1 1 2 0 1 1 1 0 1 2 1 0 0 0 0 1 2 0 0 1 0 0 0 1 0 2 1 2 1 2 2 0 1 1 1 0 1 2 0 1 1 1 0 0 0 1 0 2 1 1 0 1 0 1 1 0 1 0 2 2 1 1 1 0 0 0 0 1 0 0 2 2 0 0 1 1 1 0 0 0 0 1 1 1 0 0 0 0 2 1 0 0 0 0 0 0 0 1 0 1 1 2 1 0 0 1 2 0 1 0 2 2 2 0 2 1 2 1 0 1 2 0 2 0 0 0 0 2 0 1 1 0 2 0 0 1 1 1 0 0 0 1 0 1 1 1 0 2 0 1 0 0 0 0 1 0 0 1 0 1 1 1 2 1 1 0 1 0 0 0 2 0 0 0 0 2 2 1 0 1 0 1 0 0 0 1 1 0 1 1 0 1 1 2 2 0 0 0 1 1 2 2 0 2 0 1 2 1 0 2 0 1 1 2 0 0 0 1 1 0 0 0 0 0 0 1 0 2 1 1 0 1 1 0 1 0 2 2 0 1 1 0 0 0 0 0 0 1 2 1 0 1 0 0 1 0 2 2 2 1 1 2 0 1 1 0 0 1 1 0 0 0 0 0 1 0 0 0 2 0 1 1 1 0 1 0 0 0 0 0 2 1 1 1 2 1 1 1 0 2 0 0 0 1 1 0 0 0 0 0 2 2 0 0 0 0 0 2 0 0 1 0 0 2 1 0 0 0 0 0 2 2 0 1 1 1 1 1 0 2 0 0 0 0 2 1 0 0 0 1 0 0 2 1 0 0 0 0 1 1 0 0 1 1 1 0 2 2 0 1 1 2 2 0 0 2 2 2 0 1 1 1 0 0 0 0 2 1 1 0 1 1 0 0 0 1 0 0 0 1 2 1 1 0 0 0 0 0 0 2 0 0 0 2 0 0 1 1 0 0 0 0 0 1 0 1 0 0 0 0 1 1 0 0 1 0 0 0 0 0 1 1 0 0 0 0 0 0 0 0 0 0 0 0 0 0 0 0 1 1 0 0 0 0 0 0 2 2 1 2 0 0 0 1 1 0 0 2 2 1 0 1 0 0 1 0 0 0 1 0 2 1 0 0 0 1 1 1 1 0 1 1 0 1 0 1 0 0 1 2 0 2 0 0 1 2 0 0 2 1 1 0 0 0 0 0 1 0 0 0 2 0 1 0 2 0 0 2 0 2 1 2 1 0 0 0 2 0 1 0 0 1 1 1 0 0 0 2 1 0 0 2 2 2 2 1 0 1 1 2 0 0 1 1 0 0 1 0 1 2 0 0 0 0 0 1 0 0 0 0 0 2 0 0 0 1 0 0 1 0 0 0 1 0 0 2 0 0 0 1 0 0 0 2 2 1 2 2 1 0 1 1 2 0 1 2 1 2 0 0 0 0 2 0 0 0 1 1 0 2 0 1 0 1 0 2 2 2 0 0 0 2 2 2 2 0 1 0 0 0 1 1 2 0 2 1 1 0 2 0 0 0 0 0 0 1 0 1 0 0 0 0 0 1 1 2 0 1 0 1 0 0 0 1 1 0 0 0 0 0 1 2 0 1 0 0 0 0 0 0 1 1 1 1 1 2 0 0 0 0 2 0 0 2 1 0 0 2 1 1 2 0 0 0 2 0 2 1 2 0 0 0 1 0 1 0 0 0 0 2 0 1 1 0 1 1 1 1 0 2 1 0 1 2 2 0 1 1 0 0 0 0 1 0 0 2 2 0 1 1 0 1 1 1 0 1 0 1 0 1 1 0 1 0 0 1 1 1 1 2 0 0 0 1 0 0 0 0 2 0 1 1 0 0 0 0 1 0 0 0 0 0 2 0 0 0 1 1 0 0 0 1 0 1 1
29 0 1 0 0 0 1 1 0 2 2 0 0 2 0 1 1 0 0 1 0 1 0 1 0 0 0 0 2 0 2 1 1 1 2 1 1 0 0 0 1 1 0 0 1 1 0 0 1 0 0 0 0 0 2 2 0 0 1 1 0 0 0 1 0 0 0 0 2 1 0 0 2 2 1 2 2 1 1 0 0 0 2 0 1 0 0 0 2 2 0 0 0 0 1 2 0 1 0 0 0 1 1 0 1 1 2 0 1 1 0 2 2 2 2 2 2 0 0 2 2 0 2 2 1 1 1 1 2 2 0 0 0 1 1 0 0 1 0 0 1 1 0 0 0 1 0 0 0 0 0 0 0 0 0 1 0 1 0 0 0 1 0 1 0 1 2 2 0 2 0 2 0 2 1 1 1 2 0 0 0 0 0 2 1 1 1 1 0 0 0 1 2 1 2 0 0 2 0 1 1 1 0 0 2 0 1 1 1 0 0 0 1 0 2 0 1 0 2 0 2 2 1 2 0 1 1 1 1 1 0 0 2 2 1 2 0 2 2 0 0 0 2 1 0 0 0 0 2 0 0 1 0 0 1 1 1 1 1 1 0 1 0 0 1 0 1 0 2 1 0 1 2 2 1 1 0 0 2 0 1 1 2 1 2 0 2 2 0 2 0 0 1 0 1 1 0 1 0 0 0 0 0 0 0 0 0 0 0 0 0 0 1 0 2 0 0 0 0 0 1 1 0 0 1 0 1 0 0 0 1 0 0 2 0 0 0 1 0 1 0 1 1 0 0 0 2 2 1 1 1 0 1 2 0 0 2 0 0 1 1 1 2 0 2 0 0 2 2 0 2 0 1 1 0 1 1 0 0 2 1 0 0 0 1 1 0 0 0 0 0 0 1 0 2 1 1 1 0 0 0 0 0 2 2 1 0 0 1 0 0 0 0 0 1 2 0 1 0 1 1 0 1 1 0 2 1 0 1 1 0 0 0 1 0 0 0 0 0 1 0 1 0 1 1 2 0 0 0 1 1 0 0 0 0 0 0 1 0 1 0 0 0 0 1 0 2 1 0 1 1 1 0 0 1 1 0 2 1 0 1 0 0 0 2 1 0 1 1 1 0 2 0 1 1 0 0 1 1 0 0 2 1 1 1 1 1 0 0 2 0 2 0 0 0 0 0 1 0 1 1 1 0 0 1 1 0 0 0 1 1 0 0 1 1 0 1 0 0 0 0 1 1 1 2 0 1 0 0 0 1 1 0 2 1 1 0 1 1 1 1 0 0 1 0 0 1 0 0 0 1 1 1 0 0 0 1 2 0 2 2 0 0 1 1 0 0 0 1 0 0 0 0 0 0 1 0 0 0 0 0 2 0 2 2 0 2 0 0 1 1 1 0 0 1 0 0 0 0 1 1 1 0 1 1 0 1 2 0 0 0 0 0 0 2 1 2 0 1 0 1 2 1 1 1 0 1 0 1 1 1 2 0 2 0 2 0 2 0 1 1 0 1 1 1 1 1 1 0 0 1 0 1 0 0 0 0 1 1 1 0 0 2 0 0 2 0 0 0 1 0 0 0 0 2 0 1 2 0 1 1 1 0 1 1 0 1 1 2 1 1 0 0 1 0 1 0 1 0 0 0 0 2 0 1 0 1 1 0 0 0 1 1 0 1 1 1 0 0 1 0 1 0 0 0 1 1 0 1 1 1 1 1 0 0 2 0 0 1 1 0 0 2 2 0 0 0 1 0 1 0 0 2 0 0 0 0 1 1 1 1 1 1 0 0 2 0 2 1 2 1 1 0 1 1 1 0 1 0 1 1 1 0 1 1 0 1 0 1 0 1 0 1 1 1 0 0 1 1 1 1 1 0 0 0 0 0 1 0 2 1 1 1 1 0 2 0 0 0 0 0 0 1 0 1 1 1 0 0 0 0 0 1 2 0 1 0 0 1 0 0 0 0 0 0 0 2 0 1 1 0 0 2 2 0 0 0 1 1 2 2 0 2 0 0 0 0 0 0 0 2 1 0 0 1 0 2 0 0 1 0 1 0 1 1 1 1 1 0 2 1 1 1 0 1 1 2 2 2 0 2 0 2 1 1 0 0 0 0 0 0 0 0 1 1 0 1 0 0 0 0 0 1 2 0 1 1 0 0 0 2 0 2 0 0 0 0 0 0 1 1 0 1 1 1 1 1 1 2 1 0 0 1 0 0 0 2 1 1 1 0 0 0 1 0 1 1 0 0 1 0 0 0 0 0 1 0 1 1 1 1 1
30 0 1 0 1 0 1 2 0 2 1 1 0 1 1 0 0 0 1 1 0 2 0 0 0 0 0 0 2 1 0 1 1 0 0 1 1 1 0 0 1 1 0 0 2 0 0 0 1 1 1 0 0 0 2 2 0 1 2 1 1 0 2 2 0 0 1 1 1 0 0 1 2 2 2 2 1 0 0 2 0 0 1 1 2 0 0 0 1 2 0 0 1 0 0 1 0 2 1 1 1 2 1 1 0 0 2 1 1 0 0 1 0 1 2 1 0 0 0 2 2 0 0 0 0 1 0 2 2 2 0 0 0 2 1 1 0 0 0 0 1 1 0 0 0 1 0 0 0 1 0 0 0 2 0 0 1 0 0 0 1 1 0 1 1 1 1 0 1 1 1 1 1 1 1 1 1 0 0 0 0 1 1 2 0 0 1 0 0 0 0 0 2 1 2 0 1 0 0 0 0 0 0 0 2 1 1 2 0 0 0 0 0 0 1 1 1 0 2 1 1 0 0 2 0 2 2 1 0 0 0 0 0 1 1 1 1 2 2 0 0 0 0 1 0 0 0 0 1 0 0 1 0 1 0 1 2 0 0 1 1 1 0 0 0 0 0 1 1 0 0 2 0 1 0 0 0 1 2 1 0 2 1 2 1 1 0 2 0 2 0 0 1 0 2 0 2 0 0 2 1 0 0 0 0 1 0 0 0 1 0 1 1 0 1 0 0 0 1 0 0 2 2 1 0 0 0 0 1 0 1 0 1 1 0 0 0 2 0 2 1 1 1 0 0 0 1 1 1 1 0 2 2 0 0 0 0 0 0 0 0 0 1 0 1 1 0 2 2 0 2 0 1 2 0 0 0 1 1 1 0 1 0 0 1 1 0 0 0 0 0 0 0 2 2 0 0 1 1 1 0 1 0 2 2 2 0 0 0 0 0 0 1 1 0 2 0 1 1 1 1 0 0 2 1 2 1 0 0 0 0 0 1 1 1 1 0 1 0 0 0 2 0 1 1 2 0 1 1 2 0 0 0 2 1 0 1 2 1 0 1 0 0 0 0 2 0 0 0 0 1 1 2 2 2 0 2 1 2 1 2 0 1 0 1 0 1 1 0 1 0 2 1 1 0 1 1 2 1 1 1 2 2 0 2 1 2 0 0 0 0 2 1 0 0 1 0 0 0 1 1 1 0 0 1 1 0 1 1 1 1 0 0 0 1 1 0 1 2 2 1 1 2 1 2 0 1 1 1 0 0 0 0 2 2 0 2 0 0 1 1 0 0 1 0 0 1 0 0 1 0 0 1 0 0 0 2 0 0 0 1 0 1 2 1 1 0 0 2 1 0 0 0 0 1 0 0 0 0 0 0 2 0 1 1 0 1 0 0 1 0 0 0 1 0 1 0 0 1 0 0 0 0 0 0 0 0 1 0 0 0 1 1 1 2 1 2 0 2 0 2 1 0 1 1 1 1 1 0 0 1 1 1 1 1 2 0 2 1 0 0 0 1 1 0 0 0 2 0 0 0 1 0 0 0 1 1 0 1 0 0 1 2 0 0 2 0 0 0 1 0 0 0 1 0 0 0 2 0 1 1 0 0 1 1 0 1 1 1 0 0 0 0 1 0 0 0 1 0 0 0 0 0 0 1 1 0 0 0 0 0 1 0 0 1 1 1 0 0 2 1 1 0 0 0 0 0 0 0 0 0 0 0 0 0 0 0 0 1 0 0 1 1 0 0 1 0 0 0 1 1 0 1 1 1 0 2 2 1 2 1 0 0 0 1 2 0 2 0 1 0 1 2 0 2 0 0 2 0 2 0 1 1 2 0 1 0 1 0 1 1 0 2 2 2 0 0 0 0 0 0 0 0 0 0 0 0 2 0 2 1 1 2 1 0 1 0 1 2 1 0 0 0 0 0 0 0 0 0 0 0 2 0 2 0 0 0 0 0 1 0 1 0 0 0 0 0 0 0 1 0 0 1 0 0 0 0 0 1 1 1 0 2 0 0 0 1 2 1 0 1 1 1 1 1 0 1 1 1 0 1 2 0 2 2 1 1 1 0 2 0 1 1 0 1 1 1 1 2 0 0 0 2 0 0 0 0 1 0 0 2 1 2 2 0 0 1 0 0 0 0 0 1 1 0 0 0 1 1 2 2 0 1 0 1 0 1 1 1 2 1 0 0 1 1 0 0 1 1 0 0 0 0 0 0 1 1 0 2 0 0 0 0 1 0 0 0 0 0 2 0 0 0 0 0 0 0 0 1 1 2 2
31 1 1 0 0 0 2 1 1 1 1 1 0 1 1 0 0 0 0 1 1 2 0 1 1 1 1 0 1 2 0 1 0 1 0 1 2 1 0 0 1 1 1 0 1 2 0 0 0 2 2 0 0 0 1 2 0 0 0 2 0 0 1 1 0 0 0 0 2 0 0 1 1 1 2 1 2 1 1 0 2 0 1 1 2 0 0 2 2 2 2 1 0 0 1 1 1 1 0 1 1 2 1 0 1 1 2 0 0 0 0 1 0 2 2 0 0 0 0 2 2 0 1 1 0 0 0 1 2 1 0 0 0 0 0 0 0 0 0 0 0 2 0 0 0 1 0 0 0 1 1 0 0 1 0 0 0 1 0 1 0 0 1 1 1 2 1 0 2 2 0 0 0 2 1 0 1 1 0 0 0 0 2 2 0 0 2 0 0 0 1 0 2 1 2 0 1 1 0 0 0 0 0 0 2 0 2 1 1 1 1 0 1 0 1 0 0 0 1 0 0 0 1 2 0 2 2 0 0 0 0 0 0 0 2 0 0 2 2 0 0 0 2 1 0 0 0 0 1 1 1 1 0 0 0 0 0 1 2 2 1 2 0 0 0 0 0 0 2 0 1 2 1 1 0 0 0 0 2 0 2 0 1 1 2 2 1 2 0 1 1 1 1 0 1 0 1 1 0 2 0 0 1 1 0 0 1 0 0 1 0 1 1 0 1 0 2 1 0 0 1 2 0 0 0 0 0 0 0 2 2 2 0 1 1 1 0 2 0 0 0 0 1 0 0 0 1 0 1 1 1 1 2 1 0 0 2 0 0 1 0 0 2 1 2 0 1 0 0 0 2 0 0 2 0 0 1 1 0 2 0 0 0 0 1 1 0 1 1 0 0 1 0 0 2 0 0 0 1 1 0 1 0 2 2 0 0 0 0 0 0 0 0 0 1 2 0 1 0 0 0 0 1 1 1 2 0 0 1 0 0 0 0 2 2 0 0 2 0 0 1 1 0 1 1 2 1 2 2 0 0 0 0 2 1 1 1 1 1 0 2 1 0 1 1 1 2 2 0 2 2 2 2 2 1 0 1 2 2 0 0 0 0 0 2 1 0 0 1 1 0 2 1 2 0 0 0 1 1 1 0 2 1 1 1 1 1 0 0 0 0 2 1 0 1 0 0 0 0 1 1 1 2 0 0 2 0 0 0 2 0 1 0 1 1 0 0 1 1 1 0 2 2 2 2 1 1 1 1 0 1 1 0 2 1 1 0 1 0 1 1 0 1 0 1 1 1 1 1 0 0 0 1 0 0 0 1 0 0 0 1 0 0 1 1 1 0 0 1 1 1 0 1 1 0 2 0 1 1 0 1 1 1 1 2 0 0 1 1 2 1 0 0 1 1 0 0 0 0 0 0 0 0 0 0 1 1 1 0 0 1 0 0 2 2 0 2 0 0 1 0 1 1 1 1 1 1 0 1 1 1 2 0 0 0 1 0 2 2 0 0 0 1 2 2 2 0 0 2 0 0 1 1 1 1 0 0 0 2 0 0 1 1 0 0 1 0 1 0 0 0 0 0 1 1 0 0 2 0 2 1 0 0 1 1 0 1 2 2 0 0 0 0 2 0 0 0 0 0 0 0 0 1 1 0 0 2 0 0 0 0 0 1 0 1 1 1 0 0 1 0 0 0 0 0 1 1 0 0 0 0 0 1 0 1 1 0 1 2 1 1 1 2 1 0 0 0 0 0 2 1 0 2 1 1 0 1 2 2 2 0 0 0 1 1 2 1 2 0 2 1 2 2 0 1 0 1 0 0 0 0 1 0 2 1 0 1 0 1 1 2 0 1 1 1 0 0 0 1 2 2 1 0 1 0 0 0 1 0 2 0 2 2 0 0 1 0 0 1 0 0 0 1 0 1 1 1 0 1 1 0 1 0 2 0 0 0 0 0 0 2 0 0 0 0 0 0 0 0 2 0 2 1 0 0 0 0 0 1 1 2 0 2 0 0 0 1 1 0 0 2 1 0 0 1 1 2 2 0 1 0 1 0 1 1 2 0 0 1 2 0 1 0 0 1 1 1 0 1 1 0 1 2 1 0 0 2 2 1 1 2 2 0 0 0 0 0 2 0 0 0 0 2 1 1 2 1 0 1 0 2 0 2 0 1 0 0 0 0 0 0 0 0 0 1 0 2 0 0 0 0 1 0 0 0 2 0 1 1 0 0 0 0 2 0 1 1 0 0 1 0 0 0 2 1 0 0 0 0 0 2 1
32 1 2 1 0 0 1 2 0 2 2 0 0 0 0 0 0 0 0 1 0 1 0 2 0 0 0 1 2 0 1 0 1 2 1 1 2 1 0 0 2 2 1 0 1 0 1 0 1 0 0 0 0 0 2 1 0 0 1 0 1 1 2 2 0 1 0 1 2 0 1 2 2 2 0 2 2 0 0 0 0 0 2 0 2 0 0 0 2 2 0 0 1 0 0 1 0 2 0 2 2 2 2 0 0 0 2 1 1 0 0 1 1 1 1 1 1 0 1 1 1 1 1 1 1 1 1 1 1 1 0 0 0 0 0 0 0 0 0 0 1 1 0 1 0 0 0 0 0 1 1 0 0 1 0 0 1 1 0 0 1 1 0 0 1 2 1 0 0 2 0 1 1 1 1 0 2 0 1 0 1 2 2 2 0 0 2 1 1 1 1 1 1 1 1 0 2 2 0 0 0 0 0 0 2 0 1 2 0 1 1 0 1 1 1 1 0 1 0 0 2 1 0 2 0 0 0 0 0 0 0 0 0 0 1 0 0 2 2 0 0 0 1 1 0 1 1 0 2 0 0 0 0 0 0 2 2 0 1 1 0 1 0 0 1 0 0 0 1 0 0 1 1 2 0 1 0 0 1 0 0 0 2 1 1 0 2 2 0 2 0 0 0 0 0 0 1 0 0 0 1 0 1 1 1 0 0 0 1 2 0 2 1 0 2 0 0 1 0 0 0 1 2 0 2 1 1 0 0 0 2 1 1 1 0 0 0 2 1 2 1 1 0 0 0 0 2 1 2 0 0 1 1 1 0 1 1 0 0 0 0 0 1 0 1 0 0 1 1 0 2 0 0 2 0 0 1 0 1 1 1 1 0 0 1 0 0 0 0 0 1 1 1 0 1 0 0 1 0 0 0 0 0 1 1 1 1 2 0 0 0 0 1 1 1 2 1 0 1 0 0 1 0 1 2 1 1 0 2 0 2 1 2 2 0 0 0 0 0 0 0 1 0 0 0 2 2 1 1 0 0 0 0 2 1 1 1 1 0 0 0 1 1 0 0 2 0 2 0 0 1 1 2 2 1 0 1 1 2 1 2 0 1 1 1 0 0 1 0 0 1 1 0 0 0 0 0 2 2 0 1 1 1 1 1 1 2 0 0 0 0 2 1 0 0 1 1 0 0 1 0 2 1 1 1 0 0 1 1 1 1 0 0 0 1 0 1 1 0 1 0 2 1 1 1 0 1 1 1 0 0 0 0 2 2 0 0 1 0 2 2 0 1 1 0 0 0 2 2 0 1 1 1 0 0 0 1 1 0 1 1 0 0 1 2 0 1 1 1 0 1 1 0 2 0 1 0 0 0 0 0 2 2 0 2 0 1 2 2 2 0 0 0 1 0 1 1 0 0 0 0 0 0 1 0 2 2 1 0 0 0 0 0 1 2 0 2 0 2 0 2 2 0 0 2 2 2 0 2 0 0 1 0 1 0 2 0 1 1 0 0 0 2 1 2 1 0 1 1 0 0 1 0 0 1 0 1 0 2 0 1 0 2 0 0 2 0 0 1 1 0 0 1 0 0 0 0 2 0 1 0 1 0 2 0 1 1 2 2 1 0 0 0 1 0 1 0 0 1 1 1 0 1 0 0 2 0 0 0 0 0 0 0 0 2 2 1 0 0 1 0 0 0 0 0 0 1 1 1 0 1 1 0 0 0 2 1 0 1 0 0 1 1 1 0 0 1 0 0 2 0 1 2 0 0 0 1 0 0 1 1 1 1 0 1 1 0 0 0 2 0 2 1 1 2 1 1 1 0 2 0 1 0 2 1 1 1 0 0 2 2 2 2 2 2 0 0 0 1 2 2 1 1 0 0 0 1 1 0 2 0 2 2 0 0 2 0 0 0 0 0 0 2 0 2 2 2 0 0 0 0 2 0 2 0 1 0 0 0 1 0 0 0 0 0 1 1 0 0 2 0 0 0 2 0 1 0 1 1 2 2 0 2 0 0 0 0 2 1 0 0 2 2 0 1 1 2 1 1 1 0 2 0 0 2 1 1 1 0 1 0 0 0 1 2 1 2 1 2 0 1 0 1 1 1 0 1 1 1 1 2 2 0 2 0 0 0 1 0 0 0 0 1 2 1 1 1 0 0 0 2 0 0 0 2 0 2 0 0 0 0 0 0 0 0 0 1 1 1 0 1 0 0 0 0 2 0 0 2 0 0 1 0 0 0 1 1 0 0 1 0 0 1 0 0 1 0 0 0 0 2 2
33 0 1 0 0 1 2 2 2 1 1 0 0 1 1 0 0 0 0 1 2 1 0 0 0 0 0 0 1 0 1 0 1 2 0 2 2 0 0 0 1 1 0 1 1 1 1 0 1 0 0 0 0 0 1 2 0 0 2 0 1 1 1 1 0 1 0 0 0 0 0 1 2 2 1 2 2 2 2 0 1 0 2 1 1 0 0 0 2 2 0 0 2 1 0 2 0 1 0 1 1 2 1 0 1 1 1 0 1 1 0 1 0 2 2 0 0 0 0 2 2 0 2 2 2 0 2 0 0 0 0 0 0 1 1 1 0 0 0 0 1 1 1 0 0 1 1 0 0 1 1 0 0 0 0 1 1 0 1 0 1 1 0 1 0 0 0 0 2 2 0 2 0 2 2 1 1 0 0 0 0 0 0 2 1 1 1 1 0 0 0 1 2 2 2 0 1 2 0 0 0 0 0 0 2 0 0 1 0 0 0 1 1 0 2 0 0 2 0 0 2 2 1 1 0 1 2 0 0 0 0 0 1 1 2 1 0 2 2 0 0 0 2 0 0 0 0 0 2 0 0 0 0 0 0 1 0 1 1 1 0 1 0 0 1 0 0 0 2 1 0 0 1 2 1 1 0 1 2 1 1 1 2 1 1 1 1 1 0 2 0 1 1 0 2 0 2 0 0 1 0 0 0 0 0 0 0 0 1 1 0 1 1 0 1 0 0 0 1 0 1 2 0 0 0 0 0 0 1 0 2 1 1 1 0 0 0 1 0 0 0 1 1 0 1 1 1 0 0 0 0 0 1 1 0 1 1 0 0 1 1 1 1 0 1 0 1 2 2 0 2 0 1 2 0 1 2 0 1 1 0 0 0 0 0 0 0 1 1 0 0 0 1 0 2 1 1 1 2 2 0 1 0 2 2 0 1 0 1 1 1 1 0 0 0 2 0 1 0 1 1 0 0 0 1 1 1 0 2 1 1 1 1 0 1 1 0 1 0 0 0 2 1 1 1 2 0 0 0 0 0 0 0 1 1 0 1 1 0 1 1 1 0 1 2 0 2 1 0 1 1 1 1 1 0 0 0 1 2 0 1 0 0 0 2 0 0 1 0 0 1 1 1 0 0 0 0 2 2 0 1 1 2 1 2 1 1 0 0 1 0 1 0 1 0 0 1 0 0 2 0 0 2 0 0 1 1 0 0 1 1 1 0 0 0 0 1 1 2 1 0 1 2 2 2 1 0 1 1 0 0 0 0 2 2 0 0 0 1 1 0 0 1 0 0 0 1 1 1 0 0 2 0 0 0 0 1 1 0 1 2 0 0 1 0 0 0 1 0 0 1 0 1 0 0 0 0 0 1 0 0 1 2 1 1 1 0 2 2 2 1 0 0 0 2 0 0 0 1 0 0 0 0 0 0 2 2 0 0 0 1 0 0 2 1 0 2 0 0 0 1 1 1 1 2 1 2 0 1 1 0 1 0 1 0 2 0 1 0 0 0 0 0 1 1 0 0 1 0 1 0 1 0 0 0 0 0 0 2 0 1 0 2 1 1 2 0 1 0 0 0 0 1 0 1 0 0 1 0 0 0 0 0 0 1 0 2 1 2 0 1 0 0 1 0 1 0 2 0 0 0 0 1 0 1 0 1 0 0 0 0 1 1 0 1 1 1 0 0 1 1 0 0 0 0 0 1 1 1 1 1 1 1 0 0 0 1 0 2 0 0 0 1 1 0 0 1 1 0 1 0 0 2 1 1 0 2 1 1 1 1 0 1 1 2 2 0 1 0 2 0 2 1 0 1 0 0 0 1 2 0 1 0 1 0 0 1 0 1 1 2 0 1 1 1 0 0 0 1 1 1 1 0 0 0 0 0 1 0 2 0 2 1 1 0 1 0 1 1 0 0 0 1 0 1 1 1 0 0 0 1 0 0 2 0 0 0 0 0 0 0 0 1 0 1 2 0 1 0 1 0 1 0 0 0 1 0 2 0 0 1 1 2 0 0 0 0 1 0 0 2 1 1 1 2 1 2 1 1 1 0 2 0 1 1 1 0 1 1 1 0 0 1 1 1 1 2 1 1 0 1 0 2 1 1 0 2 2 0 0 2 0 0 0 0 0 1 1 0 0 0 0 1 1 0 2 1 1 0 0 2 0 1 0 1 0 1 0 0 0 0 1 0 1 2 0 1 0 0 0 0 0 0 0 0 0 1 2 0 0 0 0 0 2 0 1 1 0 1 2 1 0 0 0 0 0 0 0 1 1 1 1
34 1 1 0 0 1 1 1 1 1 1 1 0 2 2 0 0 0 0 2 1 2 0 1 1 1 1 0 1 0 1 1 1 0 0 1 1 2 0 0 1 1 0 0 2 0 0 0 2 0 0 0 2 1 0 2 0 0 1 0 1 1 1 1 0 0 0 0 1 0 0 0 2 2 2 2 2 1 1 0 1 0 2 0 1 0 0 0 1 2 1 0 1 0 0 0 0 2 2 0 0 1 2 0 0 0 2 0 0 0 0 0 1 2 2 1 1 0 1 2 2 0 0 0 0 1 0 0 0 0 0 0 0 1 1 0 0 0 0 0 0 2 0 0 0 0 0 0 0 2 0 0 1 1 0 0 1 1 1 1 0 0 0 1 1 1 1 0 2 2 0 2 0 2 1 0 1 1 0 0 0 0 0 1 0 0 1 0 0 0 2 0 1 1 1 0 2 2 0 1 1 1 0 0 2 0 1 1 1 1 0 0 0 0 1 0 0 0 0 2 2 0 0 1 0 0 1 0 0 1 0 0 0 0 0 0 0 2 2 0 0 0 1 0 0 0 0 0 2 0 0 0 1 1 0 0 1 0 0 0 0 0 0 0 0 0 1 0 2 2 1 1 0 1 0 0 0 0 0 0 0 1 2 2 2 0 2 2 0 2 0 1 0 0 2 0 2 0 0 1 0 0 1 1 0 0 0 0 2 1 0 1 1 0 1 0 1 0 0 0 0 1 2 1 0 0 0 0 0 1 1 0 1 1 0 0 1 0 0 0 0 0 2 2 1 0 1 0 1 0 0 0 1 1 0 0 2 0 0 2 2 2 2 2 2 1 0 1 1 0 2 0 0 2 0 0 0 0 0 2 0 1 0 0 1 0 0 0 0 0 0 1 0 0 2 0 0 1 0 0 0 0 0 2 2 0 0 1 0 0 0 0 0 0 1 2 0 0 1 0 0 1 0 0 0 0 0 0 0 0 0 0 0 0 1 1 0 0 0 1 0 1 0 0 0 2 0 0 0 2 0 0 0 2 2 1 2 2 2 0 1 2 0 1 1 0 2 1 0 0 0 0 1 1 1 0 1 2 2 0 0 0 2 1 0 0 1 1 0 0 2 1 1 1 0 0 0 1 1 0 0 2 2 2 2 0 0 1 0 0 0 2 1 0 0 0 1 0 0 0 0 2 0 0 1 0 0 1 1 1 1 0 0 1 1 0 1 0 1 1 0 0 1 1 1 2 1 1 1 1 0 1 1 1 2 0 1 0 0 1 1 1 0 0 0 0 2 0 0 0 0 0 0 0 0 0 1 2 0 2 2 0 0 0 0 0 0 0 0 0 1 1 0 1 0 0 0 0 0 0 0 2 2 2 0 0 0 0 1 1 0 0 0 0 1 0 1 0 0 0 0 0 0 0 0 1 1 2 0 0 0 0 0 2 2 2 2 0 0 0 2 1 0 2 2 1 0 1 2 0 0 1 0 0 0 1 0 2 2 0 0 0 1 1 1 1 1 1 1 1 0 1 1 0 0 0 1 0 2 0 0 1 2 0 0 2 1 0 0 1 0 0 0 0 0 1 1 1 0 1 0 1 0 0 0 0 0 2 2 0 0 0 0 2 0 1 1 1 1 1 0 0 1 0 1 1 0 0 1 0 0 0 0 0 0 0 2 0 0 1 0 0 0 0 0 0 0 1 0 0 0 0 0 0 0 1 0 1 2 0 1 2 2 2 0 0 1 1 0 0 0 0 1 1 1 0 1 1 0 1 2 1 1 0 1 1 0 2 0 2 2 2 1 1 2 1 1 1 0 2 0 2 0 2 1 1 0 0 0 2 2 0 2 2 2 0 0 1 2 2 0 2 0 1 0 0 0 1 0 1 0 1 1 0 0 1 0 1 2 0 1 1 1 0 1 0 0 1 0 0 0 1 0 2 0 0 0 0 0 0 1 0 0 0 0 0 0 0 1 1 1 0 1 1 0 1 0 0 2 2 2 0 2 0 0 0 1 2 1 1 0 2 1 0 2 2 2 2 0 0 0 2 0 2 2 1 0 0 0 0 0 0 0 0 1 0 2 0 2 0 0 0 2 1 0 0 1 1 0 0 1 0 0 1 0 0 1 1 0 0 0 0 2 1 0 1 2 1 1 1 1 0 1 0 1 0 1 1 1 2 1 0 0 1 1 0 1 0 0 0 1 0 0 0 0 0 2 2 1 0 0 0 0 2 0 0 0 0 0 2 0 0 0 1 0 0 0 0 2 0 1 1
35 0 2 0 0 0 0 2 2 1 1 0 0 0 0 0 0 0 0 2 0 2 0 0 0 0 0 0 2 0 2 0 0 2 1 1 1 1 0 0 2 1 0 1 2 1 1 0 1 0 1 0 0 0 2 1 1 1 0 0 0 0 2 2 0 0 0 1 1 0 1 1 2 2 1 2 2 1 1 0 0 0 2 0 0 0 0 0 1 2 0 0 0 0 1 1 1 0 0 0 0 2 1 0 1 1 2 0 1 1 0 1 1 1 1 1 1 0 0 1 1 0 2 2 0 1 0 1 2 1 1 1 0 1 1 1 1 0 0 0 0 2 1 0 0 2 1 1 1 1 0 0 0 0 0 0 0 0 0 1 0 0 0 1 1 2 0 0 0 1 1 1 1 1 1 1 2 0 0 0 0 1 1 2 0 0 1 1 0 0 0 1 2 2 1 0 0 2 0 0 0 1 0 0 2 0 0 0 1 0 1 0 1 0 1 1 1 0 1 0 0 0 0 1 0 1 2 0 0 0 1 1 0 0 1 0 0 2 2 0 0 0 1 2 0 0 0 0 2 0 0 1 1 0 0 1 1 0 0 0 0 0 0 0 1 0 0 0 2 1 0 2 0 1 0 0 0 0 2 0 2 0 2 2 2 0 2 2 0 2 0 1 0 0 2 0 1 1 1 2 0 0 0 0 0 0 0 0 2 2 0 2 1 0 2 0 1 0 0 0 1 1 1 1 1 0 1 0 0 0 1 0 0 1 0 0 0 2 0 1 1 0 2 0 0 0 1 1 0 2 2 0 0 0 0 2 0 0 0 2 1 1 1 1 1 2 0 1 1 0 2 0 0 2 0 0 1 0 1 1 0 1 0 0 2 1 0 0 1 1 1 2 2 0 2 2 0 0 0 0 0 0 1 2 1 0 0 0 1 1 1 1 0 0 0 1 0 1 1 1 1 0 0 2 1 2 2 1 2 0 1 0 1 1 0 0 0 2 0 0 2 0 0 0 0 2 1 1 1 2 0 0 0 1 0 0 0 0 0 0 1 1 1 0 0 1 1 0 0 1 1 1 2 2 1 0 1 2 2 1 1 1 2 1 1 1 1 0 0 2 0 1 1 2 0 1 1 1 0 1 1 2 2 1 1 1 1 0 0 2 0 1 1 0 1 0 0 1 0 1 1 1 1 1 0 0 0 0 0 2 0 2 0 0 0 0 1 1 1 2 0 2 2 2 2 0 2 1 1 0 0 0 0 1 1 2 1 0 0 1 1 0 2 0 1 1 0 1 0 0 0 0 0 0 0 0 1 2 0 2 2 0 1 2 1 1 0 1 0 0 0 0 0 1 0 1 0 0 0 0 0 2 0 2 2 0 2 0 0 1 0 0 0 1 1 0 0 0 0 0 0 0 1 0 1 2 2 2 0 0 0 1 0 0 2 1 1 0 0 0 1 1 0 1 1 0 0 0 1 0 1 1 1 2 0 2 0 2 2 0 0 0 0 1 2 1 0 1 0 1 0 1 0 1 1 0 0 2 0 2 0 0 1 0 0 0 1 1 1 1 1 1 0 0 0 0 0 1 0 1 0 1 0 0 0 0 1 2 2 0 0 0 0 1 0 1 0 1 0 0 0 0 1 0 1 0 0 0 1 1 1 1 0 0 1 1 1 0 0 0 0 0 1 0 0 1 1 1 1 1 0 0 1 0 0 0 1 0 2 0 0 2 1 1 0 1 1 0 1 2 0 0 1 1 0 0 2 2 1 1 1 0 0 0 1 2 0 2 1 2 0 1 1 0 1 0 1 0 0 0 0 0 0 2 1 0 0 1 1 0 1 0 2 2 2 0 0 1 1 2 2 2 0 0 0 0 0 2 0 2 0 2 1 1 0 2 0 1 2 2 0 2 1 0 1 1 1 0 0 0 0 2 2 0 1 0 1 0 0 1 0 0 0 0 0 0 1 0 2 0 0 0 1 1 0 1 0 1 0 0 0 1 2 0 0 0 1 1 0 0 1 1 0 0 1 0 2 1 1 0 0 1 0 2 2 1 0 0 0 1 0 1 1 0 1 2 1 0 0 0 0 0 2 1 1 0 1 0 0 0 2 2 0 2 0 0 0 1 0 0 0 0 2 1 0 0 1 2 0 1 2 0 1 0 1 0 1 0 0 0 0 0 2 0 1 1 1 0 0 0 1 0 0 1 1 0 2 1 1 1 1 0 0 1 0 1 1 0 0 2 0 0 0 1 1 0 0 0 0 0 1 1
36 0 0 0 0 0 2 2 1 1 1 0 0 0 0 0 0 0 0 0 1 0 0 1 1 1 1 0 1 0 2 1 0 2 2 1 2 1 0 0 0 0 0 1 1 1 0 0 1 0 1 0 0 2 0 1 0 0 1 1 0 0 2 2 0 1 0 1 2 0 0 1 2 2 2 2 1 0 0 2 0 0 1 1 2 0 0 1 2 2 1 0 2 0 0 0 0 0 0 0 0 2 1 0 1 1 1 0 1 1 0 1 1 2 2 1 1 0 0 2 2 0 0 0 0 2 0 1 1 1 0 0 0 1 1 0 0 0 0 0 0 2 0 0 0 1 0 0 0 0 0 0 0 0 0 0 0 0 0 0 1 1 0 0 0 2 2 0 0 0 2 1 1 1 0 0 2 1 0 1 1 1 1 2 0 0 1 2 1 1 0 2 2 1 2 0 0 1 0 1 1 2 0 0 2 1 1 1 1 1 1 0 0 0 2 0 0 0 1 1 1 0 0 2 1 1 2 0 0 0 0 0 1 1 2 1 0 2 2 1 0 0 2 1 0 0 0 0 1 0 0 0 0 1 0 2 1 0 0 0 0 0 0 1 1 0 0 0 2 2 0 2 1 2 1 1 0 0 2 1 1 1 1 1 2 1 1 2 1 2 0 2 1 0 1 0 2 0 0 2 0 0 1 1 0 1 0 0 1 1 0 1 1 1 1 0 0 0 0 0 2 2 1 1 0 0 0 0 1 0 2 2 1 2 0 0 0 1 0 1 1 1 1 0 0 0 2 0 2 1 1 0 0 0 0 2 0 1 0 1 1 1 1 0 1 0 0 2 2 1 1 1 0 2 0 0 2 1 0 2 2 1 0 1 1 0 0 0 0 0 0 1 0 0 2 0 0 0 1 1 1 1 1 2 1 0 0 0 0 0 0 0 0 0 2 2 1 1 0 1 1 1 0 0 1 2 2 0 0 0 0 0 0 0 0 0 0 0 0 0 1 1 0 0 0 1 1 2 2 0 0 1 0 2 1 1 1 1 1 1 0 0 0 1 1 0 2 1 0 1 1 1 1 1 2 2 0 2 1 1 2 0 1 0 1 1 1 1 0 1 1 2 1 1 0 1 1 1 1 1 0 2 2 2 2 0 0 0 0 2 0 0 0 0 2 0 0 0 0 1 1 1 0 0 0 0 0 0 0 1 1 0 0 1 2 1 2 0 2 2 1 2 1 1 2 0 2 0 0 0 0 0 0 2 1 1 0 0 1 0 0 0 0 1 0 1 0 1 0 1 1 1 1 0 0 0 2 1 0 1 1 0 0 1 0 0 0 0 1 0 0 0 1 2 0 0 0 0 0 0 0 2 2 1 0 1 0 1 2 1 2 0 0 0 2 0 0 0 0 0 0 0 0 0 0 0 0 2 0 0 1 0 0 1 1 1 1 0 1 0 2 0 0 0 1 1 1 0 1 0 0 1 0 0 0 2 0 2 1 0 0 0 2 1 1 1 0 1 1 0 1 1 0 1 1 1 1 0 2 0 0 0 2 1 1 2 1 1 0 1 0 0 0 1 1 0 0 2 0 1 0 2 1 0 0 1 1 1 1 0 0 0 0 1 0 0 0 2 1 1 0 0 0 1 0 0 1 1 2 2 1 2 1 1 2 1 1 0 0 1 0 0 1 0 0 0 2 0 0 0 0 0 0 0 0 0 0 0 0 0 0 0 0 1 1 0 2 0 1 2 2 0 2 1 0 0 1 2 2 2 1 0 1 0 0 2 1 1 0 2 0 2 0 2 2 2 0 1 1 2 0 1 0 1 1 1 1 0 2 0 2 0 0 0 0 0 0 1 1 2 2 2 0 0 0 0 0 1 0 2 1 1 1 0 0 2 0 0 0 0 0 0 1 0 1 1 1 0 0 0 0 2 1 1 1 0 1 0 1 1 0 1 1 0 1 2 0 1 1 1 1 0 0 2 0 2 0 2 0 0 0 1 1 0 0 1 0 2 0 0 2 0 1 1 2 1 2 2 1 2 0 1 2 0 2 0 2 1 1 1 0 0 0 0 1 1 2 1 1 1 0 1 1 1 0 0 1 2 0 0 2 2 0 1 1 0 0 0 1 2 0 1 1 1 0 1 0 1 1 1 1 0 1 0 2 0 1 1 1 1 1 0 1 1 1 1 2 0 0 0 0 1 0 1 1 0 1 1 1 1 1 0 0 2 0 0 0 0 0 1 0 0 1 0 0 0 0 1 2 0 0 0
37 1 1 0 0 1 1 2 2 1 1 1 0 1 1 0 0 0 1 0 2 1 0 1 0 1 1 0 1 1 1 1 1 1 0 0 2 1 0 0 1 1 1 0 2 1 0 0 2 0 0 0 0 0 1 2 0 0 0 0 1 1 2 2 1 2 1 1 1 0 0 1 2 2 1 2 2 2 2 0 1 0 2 0 1 0 0 0 2 2 0 0 0 0 1 2 1 1 0 1 1 1 0 0 1 1 2 0 0 0 1 1 0 1 2 1 0 0 0 2 2 0 0 0 0 1 0 1 2 1 0 0 0 0 1 0 0 0 0 0 0 2 0 0 0 1 0 0 0 0 0 0 0 0 0 0 0 1 0 0 0 0 0 1 2 2 2 0 0 1 1 0 0 2 1 0 1 0 2 2 2 1 1 1 0 0 1 1 0 0 1 1 2 2 2 0 2 2 0 2 2 2 1 0 2 0 0 1 0 1 0 0 0 0 1 0 0 0 1 1 2 1 1 2 0 2 2 0 0 1 0 0 1 1 2 1 0 2 2 0 0 1 2 1 0 0 0 0 2 0 0 1 0 0 0 2 2 1 0 0 0 0 0 0 0 0 0 0 2 1 0 1 0 1 1 1 0 0 2 0 1 0 1 1 2 1 1 1 1 2 0 0 1 0 1 1 0 1 0 2 0 0 1 1 0 0 2 0 2 0 0 0 1 1 2 0 1 2 0 0 0 2 2 1 2 0 1 0 1 0 2 2 2 1 0 0 0 2 0 2 0 1 2 0 0 0 1 0 0 2 2 0 2 0 1 0 0 0 0 0 0 0 2 0 2 1 1 2 2 2 0 2 0 2 0 0 1 0 0 2 1 2 0 0 1 0 0 0 0 0 0 0 0 0 2 1 1 1 1 1 0 1 1 2 1 0 0 2 0 0 0 0 0 0 1 1 1 0 0 0 0 1 0 1 2 2 2 0 0 0 0 0 0 1 1 0 0 1 0 0 2 1 0 0 0 1 0 1 1 1 0 1 0 1 2 0 1 1 0 1 1 1 1 0 0 1 1 1 0 0 2 1 0 0 0 0 0 1 1 0 1 1 2 0 0 0 2 0 1 0 1 1 1 1 0 0 0 2 1 0 1 1 1 1 1 1 1 0 0 1 0 1 1 1 1 0 0 0 0 1 0 1 0 0 0 1 1 1 1 1 1 0 0 0 0 0 1 0 1 1 0 0 1 1 1 0 1 1 1 0 1 1 1 1 2 0 1 0 0 0 0 2 1 1 1 1 0 2 2 0 1 1 0 0 0 0 1 0 0 1 2 0 0 1 2 0 1 2 0 0 0 0 0 1 0 0 0 0 0 0 0 2 1 1 1 1 1 0 0 1 0 0 0 1 0 0 1 0 0 0 0 0 0 0 0 1 1 2 0 0 2 0 0 0 2 1 2 0 0 0 0 0 1 1 2 2 2 0 2 0 0 0 0 2 0 2 0 2 2 0 0 0 2 1 1 1 0 1 0 1 0 1 2 0 0 0 2 0 2 0 0 0 2 0 0 2 1 1 0 0 0 0 0 1 0 0 0 2 0 2 1 1 0 1 1 0 1 2 2 0 1 1 1 0 1 1 0 1 0 0 0 0 0 0 0 0 0 0 0 0 0 1 0 0 0 0 1 0 1 1 0 0 1 2 0 0 2 1 0 0 0 0 0 0 0 0 1 0 1 1 0 0 2 1 0 0 0 0 0 2 1 0 1 1 0 0 0 0 0 1 1 1 0 1 2 2 1 2 1 2 1 1 1 1 2 1 1 1 0 1 0 1 1 1 0 1 0 0 1 1 2 0 0 0 0 0 0 0 1 1 0 1 0 0 0 0 0 2 0 2 1 2 1 1 0 1 0 1 1 0 1 0 0 0 0 0 0 0 1 0 0 2 0 2 0 0 0 0 1 0 2 0 0 0 0 1 0 0 1 1 1 0 0 0 0 1 0 1 1 1 1 1 2 2 2 1 0 1 2 0 1 2 1 1 2 0 1 2 0 0 0 1 1 2 2 0 1 0 0 1 0 1 1 0 1 0 2 0 2 0 0 0 2 2 0 0 0 1 0 0 1 1 1 1 0 0 1 1 0 2 0 0 2 2 0 0 0 1 1 0 1 0 2 1 0 0 1 1 0 0 0 1 0 0 2 0 0 0 0 0 0 0 0 1 1 1 1 0 2 0 0 0 0 2 0 0 0 0 0 1 0 0 0 1 0 0 1 0 1 0 2 2
38 0 0 0 0 0 2 1 1 2 2 0 0 2 1 0 0 0 0 1 0 2 0 0 0 0 0 0 1 2 0 0 1 2 1 0 2 1 0 0 0 0 1 0 2 0 0 0 0 1 1 0 0 0 2 1 0 0 1 0 1 0 2 2 0 1 1 0 0 0 0 0 2 2 0 2 2 1 1 0 1 0 2 0 1 0 0 1 2 2 0 1 2 1 1 1 1 1 0 1 1 1 1 0 1 1 2 0 1 1 0 0 1 1 1 1 0 0 1 0 0 0 1 1 1 1 1 2 2 2 0 0 0 1 1 1 0 0 0 0 1 1 0 0 0 0 0 0 0 2 2 0 0 0 1 1 0 1 0 1 0 1 0 1 2 2 1 0 1 1 1 1 0 2 1 1 0 0 0 1 1 1 1 2 0 0 1 1 0 0 1 0 2 1 2 0 0 1 0 1 1 2 1 0 2 0 0 1 0 0 1 0 0 0 1 0 0 0 0 1 2 1 1 2 0 2 2 0 0 0 0 0 0 0 1 0 0 2 2 0 0 0 1 1 0 0 0 0 1 1 1 1 0 0 0 1 0 1 1 1 1 1 0 0 0 0 0 1 1 1 0 2 0 2 0 0 0 1 2 2 0 2 2 2 2 1 1 2 0 2 0 1 1 0 2 0 2 1 0 1 0 0 0 0 0 0 0 0 2 2 0 1 1 0 1 0 0 0 1 0 1 1 2 2 0 0 1 0 0 0 2 1 0 1 0 0 0 1 0 0 0 0 1 0 1 0 0 0 0 1 1 0 2 1 0 0 1 0 0 2 2 2 1 0 1 0 1 2 2 2 0 2 0 2 1 1 2 0 1 1 1 1 0 0 1 0 0 1 1 0 0 1 0 0 1 1 1 0 1 1 0 1 1 2 1 0 0 0 0 1 1 1 0 0 0 0 0 1 0 1 1 1 0 1 0 1 0 0 1 0 1 0 0 0 1 1 0 1 0 0 1 2 0 1 1 0 0 2 2 0 0 0 0 0 0 0 0 2 0 2 0 1 0 1 0 1 1 1 0 0 1 1 0 0 0 0 0 2 1 0 1 1 0 0 2 1 0 1 0 1 1 2 0 2 0 0 0 2 2 0 0 2 1 1 1 1 1 0 0 2 0 1 2 1 0 0 0 0 0 1 1 1 1 1 0 1 1 0 0 2 0 2 0 0 0 0 1 1 2 2 1 1 1 0 1 0 0 1 1 0 0 0 0 1 2 0 0 0 0 0 0 0 0 1 0 0 0 1 1 0 0 0 1 0 0 0 2 1 0 1 1 0 0 0 1 0 0 0 1 1 0 0 1 0 0 1 2 0 0 0 0 1 1 2 1 0 1 1 2 1 0 0 0 1 1 0 0 0 0 0 0 0 1 1 1 1 1 1 1 1 0 0 0 2 1 1 2 0 0 0 0 1 1 2 2 2 1 0 1 0 1 0 1 0 1 2 0 1 1 0 0 0 1 0 0 0 1 0 1 0 1 0 0 1 1 1 1 0 0 0 0 0 2 1 1 2 0 1 0 0 0 0 1 1 1 0 0 2 0 1 1 0 0 0 0 0 0 2 2 1 1 0 0 1 0 0 0 2 2 2 0 0 0 0 2 1 0 0 1 1 1 1 0 0 0 0 1 0 0 2 1 0 0 0 0 1 1 0 0 0 0 0 0 0 0 0 1 0 1 1 0 0 2 0 0 0 1 0 0 2 1 0 2 0 0 0 1 1 1 1 1 2 0 0 1 2 0 1 0 2 0 2 1 0 0 0 0 1 0 2 0 1 0 2 0 1 1 0 0 0 1 1 2 2 2 0 0 1 2 2 2 2 0 1 0 1 0 2 0 2 0 2 2 1 0 2 0 2 2 1 1 1 0 0 0 0 0 0 0 0 0 2 1 2 0 1 0 0 0 1 1 0 0 0 0 0 1 0 0 2 0 0 0 1 0 0 0 0 1 1 1 0 2 0 0 0 0 1 0 0 0 2 0 0 2 1 1 1 1 0 1 2 0 2 2 0 1 0 0 1 0 1 0 0 1 0 2 1 2 1 0 1 2 2 0 0 0 1 1 1 2 2 0 2 0 0 1 2 0 0 0 1 2 2 0 1 1 0 1 0 1 0 2 0 0 0 0 2 0 0 0 0 1 1 2 0 0 1 1 0 0 0 0 0 0 1 1 0 2 0 0 0 0 1 1 0 0 0 0 2 0 0 0 0 0 0 0 0 0 1 2 1
39 1 1 0 0 0 1 1 2 1 0 1 0 1 1 0 0 0 1 0 1 2 0 0 0 1 1 1 1 1 2 0 1 1 0 2 1 2 0 0 1 1 0 0 2 0 0 0 1 1 1 0 1 0 1 1 1 0 1 0 1 1 1 1 0 0 0 0 2 0 0 1 2 2 0 2 2 1 1 0 0 0 2 0 2 0 0 1 2 2 1 1 1 1 1 2 1 2 1 1 1 2 2 0 0 0 2 0 0 0 0 1 1 1 1 1 1 0 0 1 1 0 0 0 0 0 0 2 2 2 0 0 1 1 0 0 0 1 0 0 1 1 0 0 0 1 0 0 0 1 0 0 0 1 0 1 0 0 1 2 0 0 0 1 1 1 1 0 1 1 1 0 0 2 1 1 1 0 1 1 1 1 2 2 0 0 2 2 1 0 1 1 2 0 2 0 1 1 0 0 0 1 0 1 2 0 0 1 2 0 0 0 0 0 1 0 0 0 0 1 2 1 1 1 0 1 1 0 0 0 1 1 0 0 1 0 0 2 2 0 0 1 2 1 0 0 0 0 2 0 0 1 0 0 0 1 0 0 0 0 0 0 0 0 1 0 1 0 1 1 0 2 1 2 0 0 0 1 2 0 2 0 1 1 2 1 1 2 0 2 0 1 0 2 0 1 1 1 0 1 0 0 1 1 0 0 1 0 2 2 0 2 2 0 2 0 2 0 2 0 0 2 0 0 0 0 0 0 0 0 2 2 2 2 0 1 0 1 0 1 0 0 1 0 1 0 1 0 1 1 1 0 1 2 0 0 1 0 0 1 1 1 0 0 0 0 2 2 2 1 1 1 1 2 0 1 2 1 0 2 0 0 0 0 1 1 0 1 1 0 0 0 1 0 2 0 1 0 1 1 0 1 1 2 1 0 0 2 0 0 0 0 0 1 1 1 0 0 0 0 0 2 0 1 1 2 1 2 2 0 0 1 0 1 1 0 0 0 0 0 2 0 0 2 2 2 0 0 0 1 0 0 0 2 2 2 2 2 1 1 2 1 0 0 0 2 0 2 0 0 2 2 0 0 0 0 0 2 0 0 1 0 1 0 2 0 0 0 1 1 0 2 0 2 1 0 0 0 0 1 0 2 2 2 2 0 1 0 0 1 0 1 1 1 1 0 0 0 0 0 0 1 0 0 0 1 0 1 2 1 2 1 0 1 2 1 2 2 1 2 1 0 2 0 0 0 0 1 1 0 0 0 0 1 1 2 1 2 0 1 1 1 0 2 0 0 0 2 2 0 1 1 1 0 0 0 0 1 0 1 2 0 0 0 0 0 0 1 1 1 1 0 1 2 0 0 0 0 0 0 0 1 1 1 1 0 1 0 1 1 0 0 0 0 1 1 0 0 0 0 0 0 0 0 0 0 1 1 0 0 0 0 1 1 1 0 1 0 1 0 1 1 1 1 1 0 1 0 1 0 0 2 0 1 0 2 0 1 1 0 0 0 1 1 1 0 1 1 1 0 0 0 0 0 0 0 0 0 0 0 0 1 0 0 0 0 1 0 0 2 1 1 0 0 0 0 0 0 0 0 0 0 0 1 1 0 2 2 2 1 0 0 0 0 0 0 0 2 1 1 0 0 0 0 2 2 0 0 1 0 0 1 0 0 0 0 1 0 1 1 0 0 0 0 0 0 0 0 0 0 0 0 0 0 0 0 1 1 1 0 1 0 1 1 0 0 1 0 0 1 0 1 2 0 0 0 1 2 2 2 1 0 0 1 1 2 1 2 1 2 1 1 1 0 0 0 0 2 0 2 0 2 0 1 0 0 1 1 0 0 0 0 1 1 1 1 1 0 1 1 1 1 0 1 0 1 0 1 0 2 1 1 1 1 1 1 0 0 2 0 2 2 2 0 2 2 2 0 0 0 0 2 1 1 0 0 0 0 1 1 1 0 1 0 1 1 1 0 1 1 1 0 0 0 0 1 0 1 1 1 2 0 2 1 1 1 0 2 0 0 2 1 1 0 1 1 2 2 1 0 1 2 1 1 2 2 0 2 0 0 0 0 0 0 1 0 1 1 2 0 1 0 2 2 0 0 1 1 0 0 2 2 0 0 0 0 1 1 0 0 0 0 1 2 2 2 0 1 2 0 2 0 2 1 0 0 0 1 0 1 1 0 1 0 0 1 1 0 0 0 0 0 0 0 0 1 0 0 2 1 1 0 0 1 1 0 0 0 0 2 0 0 0 1 1 0 0 1 1 0 2 2
40 0 0 0 0 1 1 2 2 2 0 0 0 1 1 0 0 1 2 1 1 1 0 0 0 0 0 0 2 1 2 0 1 2 2 1 1 0 0 0 0 0 0 1 2 2 2 0 1 0 0 0 1 0 0 1 1 0 1 1 0 0 2 2 1 1 1 1 0 0 0 0 2 2 2 2 1 0 0 0 0 0 2 0 1 0 0 0 1 2 0 0 2 1 2 2 1 1 0 1 1 2 0 0 0 0 2 1 2 0 0 2 1 1 1 1 0 0 0 2 2 0 2 2 1 0 1 1 2 1 2 2 0 0 1 0 0 1 1 1 0 2 0 0 0 1 0 0 0 1 1 0 0 0 0 0 1 0 0 0 1 1 0 0 1 2 2 0 0 0 1 1 2 0 2 2 1 0 0 0 0 1 1 2 0 0 1 0 0 0 2 0 2 2 2 0 2 0 0 0 0 0 0 1 2 0 0 1 0 0 1 0 0 0 2 2 1 0 1 0 1 1 2 2 0 2 2 0 0 0 1 1 0 0 1 0 0 2 1 1 0 0 2 1 1 1 1 0 1 0 0 0 0 0 0 0 0 1 1 1 0 1 0 0 0 0 1 0 2 2 0 1 1 2 0 0 0 1 1 0 0 1 1 1 2 2 0 2 1 2 0 1 0 0 2 0 2 0 0 2 0 0 1 1 0 0 1 1 1 0 2 2 1 0 2 0 1 0 0 0 1 2 1 0 0 0 0 0 1 0 2 1 1 1 0 0 0 1 0 1 0 1 1 1 1 0 0 1 1 0 0 1 1 0 0 1 1 0 0 2 2 2 1 0 1 0 1 2 2 0 2 0 1 2 0 0 0 0 0 2 0 2 0 0 2 0 0 1 1 1 1 2 0 0 1 0 0 1 0 0 0 0 0 1 1 0 1 1 0 0 0 0 0 0 1 2 0 1 0 1 1 1 0 0 1 1 0 0 2 1 1 0 0 0 1 1 0 1 0 0 2 0 0 0 0 1 0 1 1 1 0 0 0 1 0 0 0 2 2 0 0 0 0 1 0 2 0 1 0 1 1 1 2 2 1 1 0 1 2 0 0 1 1 0 1 1 1 0 2 0 0 2 0 2 1 0 0 1 1 1 0 2 2 2 2 0 0 2 0 0 1 1 0 1 0 1 0 0 0 2 0 0 1 1 1 0 0 0 0 2 1 2 0 0 1 0 1 1 2 2 2 2 1 1 1 1 1 2 2 0 0 0 0 2 0 2 0 0 1 0 0 0 1 0 1 1 0 2 1 1 1 2 0 0 0 0 1 0 0 0 2 0 0 0 0 0 0 1 0 0 1 0 0 0 1 0 0 1 1 0 1 1 1 1 1 1 0 2 1 1 0 0 0 1 1 0 0 0 1 0 0 0 1 0 1 2 2 0 0 0 0 0 0 1 1 0 2 0 0 1 0 0 1 1 1 0 0 0 1 0 2 2 0 1 0 2 0 2 1 1 1 1 1 0 0 0 0 1 0 1 0 1 1 1 1 0 0 0 2 0 0 1 2 1 0 1 2 0 0 1 0 0 0 1 0 0 0 2 0 1 1 0 0 1 1 0 1 1 1 1 1 0 0 1 0 0 0 1 0 0 0 0 0 0 1 0 0 0 1 1 0 0 0 0 1 0 2 0 1 2 1 0 1 2 0 0 2 1 0 0 0 0 0 1 1 0 0 0 0 0 0 0 1 1 0 1 2 0 0 2 0 0 2 1 1 0 2 1 1 1 1 0 0 1 1 2 1 2 0 2 1 2 2 0 2 0 0 0 1 1 0 0 0 2 0 0 0 0 0 0 0 0 0 0 0 0 1 0 2 2 2 2 0 1 0 0 0 0 0 1 1 0 1 0 0 2 0 0 1 0 1 1 1 0 1 0 1 0 1 1 1 0 1 2 0 1 0 0 0 0 0 0 0 0 0 1 1 0 1 1 0 0 0 1 0 0 0 1 1 2 2 0 1 0 1 1 0 1 0 0 1 1 1 1 2 2 2 2 0 0 0 2 1 1 2 2 0 0 0 2 1 0 1 0 2 1 0 0 1 0 0 0 1 1 0 0 1 1 0 0 1 1 0 2 0 0 0 0 0 1 0 0 1 2 0 0 1 0 0 0 2 0 2 0 1 1 1 1 0 0 0 1 1 0 1 1 2 0 0 0 1 0 1 0 0 1 0 0 1 0 0 0 0 1 0 0 0 0 0 2 0 0 0 0 0 1 0 1 1 0 2 1
41 0 2 0 0 0 1 1 1 1 1 1 1 2 0 0 0 0 0 1 1 2 0 0 0 0 0 0 2 0 2 0 0 1 0 0 2 2 0 0 1 1 0 0 1 1 1 0 2 0 0 0 1 0 1 2 0 0 1 0 1 1 1 1 1 1 1 1 1 0 0 1 2 2 2 2 2 2 2 0 1 0 2 1 1 0 0 0 2 2 0 0 1 0 1 2 1 0 0 0 0 1 1 0 1 1 2 1 1 0 1 2 0 1 1 0 0 0 2 0 0 0 1 1 0 2 0 2 2 2 0 0 0 0 0 0 0 0 0 0 1 1 0 0 0 1 2 0 0 1 0 0 0 1 0 0 1 0 0 0 1 1 0 1 1 2 0 0 1 1 1 1 1 1 2 2 0 0 1 1 1 1 0 2 0 0 0 1 1 0 2 0 2 1 2 1 2 2 0 1 1 1 0 1 2 0 2 2 1 1 0 0 1 0 2 0 0 0 0 2 2 0 0 1 0 1 0 1 0 0 1 1 0 0 2 0 0 2 2 0 0 0 2 2 0 0 0 0 1 1 1 1 0 0 0 2 1 1 1 1 0 1 0 1 1 0 0 0 2 0 0 2 2 2 0 0 0 1 1 0 1 1 2 2 2 0 2 2 0 2 0 0 1 0 2 0 2 0 0 1 0 0 2 2 0 0 0 0 1 0 0 1 1 0 2 0 0 0 1 0 0 2 0 0 0 0 1 0 1 0 0 0 1 1 0 0 0 2 0 1 1 1 1 0 2 0 0 1 0 2 2 0 0 0 0 1 1 0 1 1 1 1 2 0 2 1 0 0 0 0 2 0 0 2 0 0 1 0 1 2 0 1 0 1 1 0 0 0 0 0 0 0 1 0 2 1 1 0 1 1 0 1 2 2 1 0 1 0 0 0 0 0 0 1 0 1 0 1 1 1 1 0 0 0 0 2 1 1 2 0 1 0 0 0 1 1 1 2 0 0 2 1 0 1 1 1 0 0 0 0 0 0 0 1 0 0 0 2 1 2 2 2 0 0 0 1 1 2 0 1 2 2 1 1 1 0 1 1 2 0 1 0 0 0 2 1 0 0 1 1 0 2 0 1 0 1 1 1 0 0 1 1 0 0 0 2 2 0 0 1 0 1 1 0 0 0 1 0 0 1 0 0 1 1 0 1 1 0 0 1 1 1 0 1 1 1 2 1 2 2 1 2 1 1 2 0 1 1 1 0 1 1 0 2 1 1 0 0 1 2 1 0 0 0 0 0 1 1 0 0 0 1 2 1 0 1 2 1 0 1 2 0 1 1 1 1 1 0 1 0 0 0 0 0 0 0 0 1 1 0 1 1 1 1 2 0 1 1 2 1 1 0 0 0 1 2 0 0 0 1 1 1 0 0 0 0 1 1 0 0 0 0 0 0 2 0 2 0 0 0 2 1 0 2 2 2 2 1 1 1 0 1 0 0 0 2 0 1 1 0 0 0 1 2 2 1 1 1 0 1 0 1 1 0 0 1 1 1 0 1 0 1 2 1 2 2 0 0 1 2 0 0 0 0 1 0 0 2 0 2 0 2 0 1 1 1 1 1 1 1 1 0 0 2 0 0 0 1 1 1 0 0 0 0 2 1 0 0 0 0 0 1 0 0 0 0 1 0 0 2 1 1 0 0 1 0 1 0 1 0 1 1 0 0 0 0 1 0 1 0 0 1 1 2 0 0 2 1 0 0 0 0 0 1 1 1 1 0 0 0 2 2 2 0 1 1 0 2 1 2 1 1 1 0 1 0 0 0 0 1 0 1 0 1 0 0 1 0 1 1 2 0 1 1 1 0 0 0 1 1 0 1 0 2 0 0 0 0 1 2 1 2 2 0 0 2 0 0 1 0 0 0 1 0 1 0 0 0 0 0 0 1 1 1 1 0 1 1 1 1 0 0 1 1 1 0 0 1 2 1 1 0 0 2 0 1 0 1 2 1 1 0 2 0 1 1 0 1 0 1 1 2 0 1 1 1 1 0 1 1 0 1 0 2 2 0 0 0 1 2 0 1 0 1 1 1 2 1 1 0 1 0 2 1 0 0 2 2 0 0 2 1 0 1 0 0 1 1 0 0 0 0 2 1 0 1 2 0 1 1 0 0 2 1 0 0 0 0 0 0 0 1 0 1 2 0 0 0 0 0 2 0 0 1 1 1 1 0 2 1 1 1 0 2 0 0 0 0 0 1 0 0 0 0 0 0 0 0 1 0 0 0
42 1 1 0 1 0 1 1 1 1 1 1 0 0 0 0 0 0 0 0 1 2 0 1 0 0 0 0 2 0 2 0 0 0 0 1 1 1 0 0 2 2 0 0 1 0 1 0 1 0 0 0 1 0 1 1 0 0 1 2 0 1 1 1 1 1 1 0 0 0 0 0 2 2 2 2 2 2 2 0 0 0 2 0 0 0 0 0 1 2 0 0 0 0 0 0 0 2 0 2 2 2 1 0 1 1 2 0 1 0 0 2 1 1 1 1 1 0 1 1 1 0 2 2 2 0 2 0 2 1 0 0 0 1 1 1 0 1 0 0 1 1 0 0 0 0 0 0 0 1 1 0 0 0 1 0 0 1 0 0 1 0 0 1 1 1 0 0 1 1 1 2 0 1 2 0 2 0 0 0 0 0 0 1 0 0 0 2 0 1 1 1 0 0 1 0 1 1 0 0 0 0 0 0 2 1 1 0 1 0 0 0 2 0 2 0 0 1 1 1 2 1 0 2 0 1 1 0 0 0 1 1 0 0 2 0 0 2 2 0 0 0 2 2 0 0 0 0 2 1 1 0 0 0 0 1 0 0 0 0 0 0 0 0 1 0 0 0 2 0 0 2 0 0 0 0 0 1 1 1 0 1 2 2 2 1 1 1 0 1 1 0 0 0 2 0 2 0 0 1 0 0 0 0 0 0 0 0 0 0 0 0 1 0 0 0 0 1 0 1 0 2 1 1 0 0 0 0 0 0 2 2 1 0 0 1 1 2 0 0 0 2 1 0 1 0 1 0 1 0 0 1 1 1 0 1 1 0 0 0 0 0 0 0 0 0 0 1 1 0 2 0 1 2 0 0 0 0 1 1 0 1 0 0 1 1 0 0 0 0 0 1 0 0 1 0 0 0 1 1 0 1 0 1 1 1 0 0 0 0 0 0 0 0 0 2 0 0 1 0 0 1 1 1 1 2 0 1 1 0 0 1 0 1 1 0 0 1 0 0 0 2 0 0 0 0 0 1 2 1 0 1 0 2 0 0 0 1 1 1 1 1 0 0 0 2 0 1 0 1 2 1 1 1 2 1 1 1 2 0 1 0 1 0 2 0 0 1 0 0 2 1 0 2 0 2 2 1 0 0 1 1 1 1 1 1 1 1 0 0 0 2 0 0 1 0 0 0 0 2 0 0 0 0 2 0 0 0 0 2 0 1 0 0 0 0 0 0 0 0 0 0 1 1 2 0 2 1 1 0 2 2 0 2 2 0 1 0 0 1 1 0 0 1 0 0 1 1 1 0 0 0 1 0 0 0 2 0 0 0 1 0 2 2 1 2 0 0 1 0 0 0 0 0 1 0 1 0 0 0 0 2 0 0 0 0 0 0 0 0 1 0 0 0 1 0 0 0 0 0 0 0 0 0 0 0 1 1 0 0 0 0 0 1 1 0 1 0 1 0 2 1 0 1 2 1 1 0 1 0 1 1 0 1 0 2 0 2 2 0 0 0 1 1 2 2 0 1 0 0 1 0 0 1 1 0 0 0 0 0 1 1 2 0 0 1 1 0 0 2 1 1 0 0 0 0 0 2 0 2 1 2 0 1 1 0 2 2 2 2 0 0 0 2 0 0 0 2 1 1 0 0 1 1 1 1 1 0 1 1 1 1 0 0 0 0 0 0 0 1 0 0 0 0 0 1 1 0 0 0 0 0 0 0 0 0 0 0 2 1 0 1 1 1 1 0 0 1 0 1 0 0 1 2 2 0 1 1 1 1 2 1 0 1 1 2 1 1 0 2 0 2 1 1 2 1 0 1 0 1 0 2 0 2 1 0 1 0 0 0 0 0 1 0 0 1 0 0 2 2 2 2 0 1 0 0 0 1 0 1 0 1 2 1 0 1 1 1 1 0 1 1 1 0 1 0 1 0 0 0 0 2 1 2 0 1 0 0 0 0 1 0 0 0 0 0 2 2 1 1 0 0 0 2 0 1 0 1 1 1 1 1 2 0 0 0 1 2 0 0 2 1 1 0 2 2 2 1 1 2 0 2 0 0 1 1 0 2 1 1 0 0 0 0 1 1 1 0 1 0 0 0 0 0 0 0 1 0 0 0 2 2 0 1 1 0 1 2 0 0 0 0 2 1 0 0 0 0 1 1 2 1 2 0 1 0 1 1 0 1 0 0 1 1 2 0 1 0 0 0 1 0 0 0 0 2 0 1 1 0 0 0 0 2 0 0 0 0 0 2 0 0 0 0 0 0 0 0 0 0 2 2
43 1 0 0 1 0 2 1 2 2 2 1 0 0 0 0 0 0 1 2 1 2 0 0 0 1 1 0 2 0 2 0 1 1 1 1 1 2 0 0 2 2 0 0 1 1 0 0 1 0 0 0 2 0 0 1 1 0 2 1 2 0 2 2 0 0 0 0 0 0 0 0 2 2 1 2 2 2 2 0 1 0 2 0 0 0 0 0 1 2 0 0 0 0 1 2 1 1 0 1 1 2 1 0 1 1 2 1 1 0 0 1 0 2 2 0 0 0 2 0 0 0 2 2 1 1 1 2 2 1 0 1 0 1 0 0 0 0 0 0 0 2 0 0 0 1 0 0 0 1 1 0 0 0 0 1 0 0 1 0 0 0 0 1 1 2 2 0 1 2 0 1 1 1 2 0 2 0 0 1 1 1 0 2 0 0 0 1 1 0 2 0 2 0 2 1 1 1 0 2 2 2 0 0 2 1 0 1 1 0 0 1 0 0 2 0 0 0 1 0 1 1 1 2 0 2 2 0 0 0 0 0 0 0 2 0 0 2 1 1 0 0 1 2 0 0 0 0 2 0 0 0 1 0 0 0 0 1 1 1 0 1 0 2 1 0 1 0 2 2 0 2 1 2 0 1 0 2 2 1 0 2 2 1 1 0 2 2 0 2 0 0 1 1 1 0 2 0 1 2 0 0 0 0 0 0 0 0 1 0 0 0 2 0 2 0 1 2 0 0 0 2 1 0 1 0 1 0 0 2 2 1 1 0 0 0 0 2 1 1 0 2 2 0 1 1 0 0 1 2 2 0 2 1 0 0 1 0 0 1 1 1 1 1 1 0 0 2 2 0 2 0 0 2 0 0 1 0 2 0 0 1 0 0 0 0 0 0 0 0 0 0 1 0 2 1 1 0 0 0 0 0 1 2 2 2 0 0 0 0 0 0 0 0 0 2 0 1 0 1 1 1 0 0 1 1 0 0 1 0 1 0 0 0 0 0 0 0 0 0 1 1 1 1 1 2 1 0 1 2 0 0 0 1 1 1 1 0 0 0 0 1 0 2 2 0 2 0 0 0 1 0 1 1 1 0 1 0 2 0 2 0 0 0 1 0 0 0 0 2 0 1 1 1 2 0 0 2 2 1 0 2 1 1 1 1 1 0 1 1 1 0 1 1 0 0 1 1 0 1 0 2 0 0 2 1 1 0 0 1 1 1 0 0 0 0 1 1 1 1 0 2 2 2 2 1 0 0 0 0 1 1 0 1 2 0 0 0 0 1 1 0 0 1 0 0 0 1 1 1 0 0 0 0 0 0 1 0 0 0 2 0 1 1 0 1 0 0 0 0 0 0 0 0 2 2 0 0 1 0 0 1 0 1 1 0 1 0 1 1 0 0 0 1 1 0 0 0 0 1 1 1 0 0 0 1 1 0 0 0 1 0 1 2 1 1 2 1 0 0 1 0 0 1 2 2 2 0 0 1 0 1 0 1 0 1 0 1 1 0 0 0 1 1 1 1 0 1 1 0 0 0 0 0 0 2 2 0 2 0 0 0 2 0 0 1 2 0 0 1 0 0 0 1 1 0 0 2 0 2 0 1 0 2 0 1 1 2 2 0 1 0 0 2 0 0 0 1 1 1 0 0 0 0 1 0 0 0 0 0 0 2 0 1 2 0 2 0 1 2 1 0 0 0 0 1 1 1 0 0 0 0 1 0 0 0 0 0 1 1 0 0 2 1 0 0 1 0 0 2 1 1 1 1 0 1 2 1 1 1 1 2 2 0 2 0 0 2 0 2 0 2 0 2 2 2 0 1 0 1 0 1 0 1 0 0 2 0 0 1 1 0 1 1 1 0 1 1 1 1 1 1 0 0 1 0 0 2 0 2 0 2 2 0 0 2 0 0 0 0 0 0 1 0 1 1 1 0 0 0 0 2 0 2 0 0 1 0 1 1 1 0 0 0 0 0 1 0 2 0 1 0 0 2 0 1 0 2 0 0 0 1 1 0 1 2 0 1 0 0 1 1 0 0 2 1 1 2 1 0 1 2 0 1 2 0 2 0 0 1 0 1 0 1 1 1 2 0 1 1 0 1 2 2 0 0 1 1 0 0 2 2 0 1 0 0 1 0 1 2 0 1 1 1 0 2 2 0 0 0 2 0 2 0 1 0 1 1 1 2 1 0 1 0 1 0 1 0 0 0 0 0 0 0 0 1 1 1 1 0 0 0 0 1 0 0 0 0 0 2 0 0 1 0 0 0 1 0 1 0 1 1
44 0 1 0 0 1 1 1 1 2 2 0 0 0 0 0 0 0 1 1 1 1 0 1 0 0 0 0 2 1 1 2 0 2 0 0 2 2 0 0 1 1 1 0 2 0 0 0 1 1 1 0 0 0 2 0 1 0 0 1 0 0 1 1 1 0 0 1 2 1 0 1 2 2 1 2 1 2 2 0 1 0 2 0 0 0 0 1 1 2 1 1 1 0 1 1 1 1 0 1 1 1 2 0 0 0 2 0 0 0 0 1 1 1 2 2 1 0 1 1 1 0 1 1 1 1 1 0 1 0 1 1 1 2 1 1 0 0 0 0 0 2 0 0 0 1 0 0 0 2 1 0 0 1 0 0 0 1 0 1 2 2 0 1 0 0 0 1 1 2 0 1 1 1 1 1 1 0 0 0 0 0 0 2 0 0 0 2 1 1 0 2 2 1 2 0 1 2 0 1 1 1 0 0 2 0 1 0 2 0 0 1 0 0 2 1 1 0 2 1 1 0 0 2 1 1 2 1 1 1 0 0 0 0 2 0 0 2 2 0 0 0 2 1 0 0 0 0 2 0 0 0 0 0 0 2 0 0 0 0 0 0 0 0 0 0 0 0 2 0 0 1 0 1 0 0 1 1 1 1 1 1 2 0 0 0 2 0 0 2 0 0 1 0 1 0 1 1 0 1 0 1 1 1 1 2 0 1 1 1 1 2 2 2 2 0 0 1 1 0 0 1 2 2 0 0 0 0 1 0 2 1 0 0 0 0 0 0 0 1 1 1 1 0 0 0 2 0 1 1 1 0 1 1 0 1 1 0 0 1 1 1 0 0 0 0 0 2 2 0 2 0 2 1 0 1 1 1 1 1 0 1 0 1 1 0 0 0 0 1 1 1 1 1 2 1 0 1 0 0 0 0 0 2 2 0 0 1 0 0 0 0 0 0 1 1 1 0 0 0 1 1 1 1 0 0 0 0 2 1 1 0 0 0 0 0 0 1 0 0 1 1 0 0 0 1 0 0 0 1 0 0 0 2 2 2 2 2 1 1 1 1 0 0 0 2 0 0 0 0 0 0 0 0 1 0 1 1 1 0 2 0 1 1 1 0 0 0 1 1 0 2 1 2 1 1 1 1 1 1 1 1 1 1 1 1 1 0 0 0 0 2 2 1 0 0 0 1 0 1 1 1 0 0 1 0 0 1 1 1 1 0 0 0 1 0 2 1 1 1 0 1 1 1 1 2 1 2 2 0 0 0 0 2 2 0 2 0 0 0 0 1 0 0 0 0 1 0 0 0 1 2 1 0 0 0 1 1 1 1 2 0 0 0 0 0 0 0 1 0 0 0 0 0 1 1 0 1 1 0 1 1 2 1 0 1 1 1 2 2 1 1 0 0 1 0 1 1 0 0 1 0 0 0 0 0 1 2 0 0 0 0 0 1 2 0 2 0 1 0 1 0 0 0 0 0 0 1 2 0 1 1 0 1 0 2 0 2 1 1 0 0 0 1 1 0 1 1 1 0 0 0 1 0 0 0 1 0 1 0 1 1 1 0 0 1 1 0 1 2 0 0 0 1 1 0 0 1 0 1 0 2 0 0 0 0 1 1 1 0 0 0 0 2 0 1 0 1 0 0 0 0 1 0 0 1 1 0 0 0 0 0 0 0 1 1 1 0 0 1 1 0 0 1 0 1 2 0 0 0 0 0 1 0 0 0 1 0 0 0 0 1 2 1 0 0 1 0 0 2 0 0 2 0 0 0 0 0 0 1 2 1 1 0 2 2 1 2 1 2 0 1 2 0 1 0 0 0 0 0 0 1 0 1 0 0 1 1 0 1 1 0 1 1 1 0 0 1 0 0 0 0 0 0 0 0 0 2 0 2 1 1 1 1 0 2 0 0 0 0 0 1 0 0 0 0 0 0 1 0 0 1 2 1 1 0 1 0 0 1 1 0 0 0 0 1 1 0 2 0 2 0 0 1 0 1 0 1 1 1 2 0 1 1 1 1 0 2 0 0 2 2 0 0 2 1 1 2 1 0 1 2 0 2 2 1 1 1 0 0 0 0 0 0 0 0 2 1 1 1 0 1 2 0 1 0 1 1 0 0 2 2 0 1 1 0 0 0 0 0 0 0 2 2 1 0 1 0 2 0 2 0 1 0 1 0 1 0 0 0 0 0 0 0 0 0 2 0 0 0 2 0 0 1 1 1 1 0 1 0 0 0 0 2 0 1 1 0 0 1 0 0 0 1 0 0 1 2 1 0 2 1
45 0 0 0 0 0 1 2 0 2 1 2 0 1 1 0 0 0 0 0 1 0 0 0 0 1 1 0 2 0 2 0 1 1 1 1 2 1 0 0 2 2 1 0 2 0 0 0 1 0 0 0 0 0 2 1 0 0 2 0 1 0 2 2 2 1 1 2 2 0 0 2 1 1 1 1 1 0 0 1 0 0 2 1 0 0 0 0 2 2 0 0 1 0 1 2 1 1 0 1 0 2 0 0 1 1 1 0 1 1 1 2 0 2 2 1 1 0 0 0 0 0 2 2 2 0 2 1 1 1 0 0 1 1 0 0 0 0 0 0 0 2 0 0 0 1 0 0 0 2 1 0 0 0 0 0 0 0 1 0 1 0 1 0 0 1 0 0 0 0 2 0 1 1 2 2 0 0 1 1 1 1 1 2 0 0 1 0 0 0 0 0 1 1 1 0 1 2 1 0 0 0 1 0 1 0 0 0 2 0 1 0 1 0 2 1 1 1 2 1 1 0 0 0 0 0 0 0 0 0 0 0 0 1 0 1 1 2 2 0 0 0 2 2 0 0 0 0 1 1 1 1 2 0 0 1 0 0 0 0 0 0 0 1 1 0 1 0 1 0 0 2 1 1 0 0 0 0 1 0 0 1 2 1 1 0 2 2 1 2 0 1 0 0 1 0 1 0 0 1 0 0 1 1 0 1 0 0 1 1 0 1 1 0 1 0 1 0 1 0 1 2 1 0 0 0 1 0 2 1 1 1 1 1 0 1 1 2 0 1 1 1 1 0 1 0 2 0 0 2 2 0 2 0 1 0 1 0 0 2 2 2 1 0 1 0 0 1 1 0 2 0 1 2 0 2 2 0 0 2 0 2 0 1 1 1 0 0 0 0 0 1 2 0 2 1 1 1 1 1 0 1 2 2 1 0 1 0 1 1 0 0 0 0 1 2 1 0 0 0 0 2 0 0 0 0 0 0 1 0 0 0 0 0 1 1 0 0 0 1 0 0 0 1 0 1 0 1 1 0 0 0 0 2 1 1 1 2 1 1 1 1 1 0 0 2 0 0 0 0 0 0 1 1 1 0 1 2 2 1 1 0 1 0 1 0 1 1 0 0 1 1 1 2 1 0 0 1 1 0 0 2 2 2 2 0 1 1 0 2 0 1 0 2 0 0 0 0 0 1 1 1 0 0 0 1 1 0 0 1 1 0 0 0 1 1 2 1 2 2 1 2 2 0 2 0 1 0 0 0 1 1 0 2 2 0 1 1 2 0 0 0 1 1 1 1 0 1 1 1 1 1 0 0 0 0 0 2 0 2 2 0 0 1 2 0 1 0 1 0 0 0 0 1 0 0 1 0 0 0 0 2 2 0 0 2 0 1 1 2 0 0 0 0 1 0 1 0 0 1 1 1 0 0 0 0 1 2 0 0 1 0 1 1 2 0 2 0 1 1 1 2 1 1 2 1 1 0 1 0 0 1 0 1 0 1 0 1 1 0 0 0 2 0 1 1 0 1 1 0 0 0 0 0 1 0 1 1 1 1 0 0 1 0 0 1 0 1 1 1 0 0 0 0 1 0 0 2 0 1 0 1 0 1 1 0 2 0 1 1 1 0 0 1 0 0 0 2 0 1 0 0 0 0 2 0 0 0 1 1 1 1 0 1 1 0 0 0 0 2 1 0 0 0 0 0 1 1 0 0 0 0 1 1 0 0 1 0 2 1 0 1 1 1 0 1 0 0 0 2 1 1 0 2 1 0 0 1 1 1 0 0 0 0 0 1 0 2 1 2 0 1 1 0 0 0 0 1 0 1 0 1 0 0 0 1 0 0 0 2 2 1 1 1 1 0 1 1 1 1 0 2 0 2 0 0 0 1 1 2 1 2 2 0 0 1 0 0 0 0 0 0 0 0 0 0 0 0 0 0 0 1 1 2 0 0 0 1 1 0 2 0 0 0 0 1 0 2 2 1 0 2 0 1 0 1 0 1 1 0 0 0 2 0 0 0 0 0 0 1 2 2 0 0 2 2 2 1 0 0 1 2 0 1 2 2 0 0 0 1 0 2 1 0 2 2 0 2 2 1 1 1 2 2 0 0 2 2 1 1 2 1 1 2 0 0 0 0 1 1 0 0 2 2 1 2 2 0 0 0 2 0 2 0 1 0 1 1 1 1 1 0 0 1 1 0 1 0 2 0 1 0 1 0 0 1 1 0 2 0 0 0 0 2 0 1 1 0 0 1 0 0 0 0 0 0 1 1 2 1 1 1
46 0 1 0 1 0 2 2 1 2 1 0 0 0 0 0 0 0 1 2 0 2 0 1 1 1 1 0 1 0 0 2 1 2 0 0 2 1 0 0 1 1 0 0 2 1 1 0 0 0 0 0 1 0 0 2 0 0 1 0 0 2 2 2 0 0 0 0 2 1 0 1 2 2 2 2 2 0 0 1 1 0 2 0 1 0 0 0 0 2 0 0 2 2 1 1 1 1 0 1 0 2 2 0 0 0 2 0 1 1 1 2 0 0 0 0 0 0 1 1 1 0 1 1 1 1 1 2 2 2 2 2 0 0 0 0 0 0 0 0 0 2 1 0 0 2 1 0 0 1 0 0 0 0 1 0 0 1 0 0 1 2 1 1 1 2 1 0 1 1 1 2 0 2 2 0 2 0 0 1 0 1 0 1 0 0 0 2 2 0 2 0 2 1 2 0 0 0 0 0 0 0 0 0 2 0 1 0 2 0 0 0 1 0 2 0 0 0 1 0 1 1 0 2 0 1 1 0 0 0 1 1 1 2 1 2 1 2 1 1 0 0 2 2 0 0 0 0 1 1 1 0 0 0 1 2 0 0 0 1 1 1 0 0 0 1 0 1 2 1 0 1 0 1 0 0 0 0 1 0 1 1 1 2 1 0 1 1 0 2 0 0 0 0 1 0 1 0 0 0 0 0 1 1 0 0 0 0 1 1 0 1 2 1 2 0 0 0 0 0 0 2 2 1 0 0 0 0 1 0 2 1 1 0 0 0 0 0 0 0 0 0 2 0 0 0 1 1 0 1 1 0 2 1 1 0 1 0 0 0 0 0 2 2 2 0 0 2 2 0 2 0 0 2 0 1 2 0 0 2 2 0 0 0 2 0 1 0 0 0 0 0 1 0 2 0 0 1 0 0 0 0 1 1 0 0 1 1 0 0 0 0 0 0 1 1 1 0 0 0 0 1 2 0 1 2 2 0 2 1 1 0 1 1 0 0 0 0 0 1 1 0 0 1 1 2 0 0 2 2 0 0 0 2 2 1 2 1 0 0 1 1 0 1 1 1 1 2 0 0 2 2 1 1 2 0 2 2 2 0 0 1 0 0 2 0 0 0 1 1 0 2 2 1 0 0 0 1 1 1 0 2 2 2 1 1 1 0 0 2 0 0 1 0 0 1 0 0 0 1 0 1 1 1 0 0 0 0 0 1 0 0 0 1 0 0 0 0 2 1 1 2 0 0 0 0 1 0 0 0 1 1 0 2 2 0 0 1 0 1 1 0 2 1 1 1 0 2 1 0 0 0 0 0 0 0 1 1 0 1 2 0 0 1 1 1 0 0 2 1 0 0 1 0 0 0 0 0 0 0 0 2 1 0 0 1 1 1 2 1 1 0 0 0 1 1 0 0 0 0 0 0 1 1 1 0 1 1 0 0 0 1 0 2 1 0 2 0 0 0 1 0 0 2 2 2 2 1 1 0 1 1 0 1 0 2 0 2 2 0 0 0 1 2 2 2 1 1 0 0 1 0 0 1 1 0 0 0 1 0 0 1 2 0 0 2 1 0 0 1 0 0 0 0 1 0 0 2 0 2 1 1 0 1 1 0 2 1 2 2 0 0 0 1 0 0 0 0 0 1 0 1 2 0 0 0 0 0 0 0 0 1 0 0 0 0 0 0 1 1 0 0 0 0 0 0 0 0 1 1 1 1 0 0 0 0 0 1 2 0 1 2 2 2 0 0 0 1 0 1 1 0 1 1 1 0 2 2 2 2 0 0 2 0 2 0 0 2 0 2 0 2 1 0 1 0 0 1 0 1 0 1 0 1 0 1 1 0 0 1 1 1 1 1 1 0 1 0 1 1 1 2 0 0 0 0 0 2 0 2 0 2 2 0 0 2 0 0 2 0 1 1 1 0 1 0 0 0 1 0 0 1 1 1 1 0 1 0 0 0 0 1 0 0 0 2 1 1 2 1 2 0 1 1 0 0 0 0 1 1 2 0 2 1 1 1 0 2 1 1 1 2 1 0 2 2 2 1 1 1 0 2 0 0 2 1 1 0 0 1 0 2 0 0 1 1 2 0 1 0 0 0 2 1 0 0 1 2 0 0 1 0 1 2 0 0 1 1 0 1 0 0 2 1 0 1 1 1 0 1 2 0 2 0 1 1 1 0 0 0 0 1 1 0 1 0 0 0 0 0 1 0 0 1 1 1 1 1 1 0 0 0 0 2 0 0 0 0 0 1 0 0 0 1 1 0 0 0 1 0 1 1
47 0 2 0 0 0 2 2 2 0 0 0 0 1 1 0 0 0 0 2 0 2 0 0 0 0 0 0 1 0 1 0 0 2 1 1 1 2 0 0 1 1 0 0 2 0 1 1 1 0 0 1 1 0 2 1 1 0 1 0 1 1 2 2 0 0 0 0 0 0 0 0 2 2 1 2 2 0 0 2 0 0 2 0 1 0 0 1 1 1 1 0 1 0 2 2 2 0 0 0 0 2 1 0 0 0 2 0 1 1 0 1 0 1 2 1 0 0 1 1 1 0 1 1 1 1 1 0 0 0 0 0 0 1 1 1 0 0 2 0 1 1 0 0 0 1 1 0 0 1 1 0 0 0 1 0 0 1 1 0 1 1 0 1 0 2 0 0 2 2 0 1 0 2 2 0 1 0 0 0 0 1 0 1 0 0 0 1 0 0 1 1 2 1 2 0 0 2 0 1 1 1 0 2 2 0 0 0 2 1 0 0 1 0 1 1 1 2 0 0 2 2 0 1 0 1 0 0 0 0 0 0 0 1 0 0 0 2 2 0 0 0 2 2 0 0 0 0 1 0 0 0 1 0 0 0 1 1 0 0 0 0 0 0 1 0 0 0 2 1 0 0 1 1 1 1 0 2 2 2 0 2 2 2 2 0 2 2 1 2 0 0 0 0 1 0 2 1 0 1 1 0 1 1 1 1 1 1 1 0 1 1 2 0 2 1 0 0 0 0 1 2 2 2 0 0 1 0 1 0 2 2 0 2 0 0 0 1 0 1 0 0 1 0 0 0 2 0 1 1 1 1 1 1 0 1 1 0 0 2 2 2 1 0 1 1 1 2 2 0 2 0 1 2 1 0 0 0 0 2 0 1 0 0 0 0 0 1 1 0 0 0 1 0 2 1 0 0 2 2 0 2 1 1 1 0 1 0 0 0 0 0 0 0 1 1 1 0 0 0 0 1 2 1 0 2 1 0 2 2 0 0 0 1 1 0 0 1 0 0 1 1 0 0 0 0 0 1 1 1 0 0 0 2 2 1 2 1 1 0 0 1 1 0 0 1 1 2 0 2 2 2 1 1 1 0 1 1 2 1 2 0 1 0 1 0 1 0 2 0 0 2 0 2 2 0 0 2 1 0 1 2 0 0 0 2 2 0 0 2 0 1 1 0 0 0 0 0 0 1 0 1 0 0 1 1 1 2 2 0 2 0 0 1 1 1 1 0 2 1 0 2 1 0 1 0 2 1 1 0 0 0 1 0 2 0 0 0 0 0 0 2 1 0 1 1 1 1 1 0 0 0 0 0 0 0 0 1 0 1 2 0 0 0 1 0 0 0 2 1 0 0 2 0 0 0 1 2 2 0 2 1 1 1 1 1 1 1 1 2 0 0 0 0 1 0 0 0 0 0 0 0 0 1 1 0 0 1 0 0 0 0 1 1 1 0 1 0 1 0 1 0 1 1 2 2 2 1 1 0 1 1 0 1 0 2 0 1 1 0 0 0 0 2 2 1 0 1 1 0 0 2 1 0 0 0 0 0 2 0 0 0 2 0 0 1 1 0 0 2 0 0 0 0 0 0 0 2 0 1 0 1 0 0 2 0 2 2 2 0 1 0 0 0 0 0 0 1 1 1 0 0 0 0 1 1 0 1 0 0 0 2 0 0 0 0 2 0 0 2 1 1 0 0 0 0 0 2 1 1 1 1 0 0 0 0 0 0 1 0 0 0 2 1 0 0 0 2 0 0 0 0 0 2 1 1 1 2 2 2 0 0 0 0 1 2 0 1 0 2 0 2 1 0 1 0 1 0 0 0 1 1 0 1 0 1 2 1 0 1 1 0 1 1 1 0 0 0 2 2 2 2 0 1 0 0 0 2 0 2 0 2 2 1 0 2 0 0 0 0 0 0 1 0 1 1 1 0 0 0 0 2 0 2 0 0 0 0 0 1 0 0 2 0 2 0 1 0 2 0 1 1 0 1 0 0 0 1 1 1 2 0 0 0 0 1 0 0 0 0 2 1 0 0 2 1 1 2 0 0 0 2 0 2 1 1 0 1 0 2 0 2 0 0 0 0 2 1 1 1 0 1 2 2 0 0 0 2 0 1 1 1 1 1 0 0 1 0 0 0 0 1 2 1 0 1 1 1 1 1 1 0 1 0 1 0 1 1 0 1 1 0 1 0 1 0 0 0 0 0 0 0 0 0 0 0 2 0 2 0 0 0 0 0 0 0 0 0 0 2 0 0 0 1 0 0 1 0 0 0 1 1
48 1 2 0 0 0 0 1 2 1 1 1 1 2 2 0 0 0 0 1 1 2 0 0 0 0 0 0 2 0 2 0 0 1 0 0 2 2 0 0 1 1 1 0 2 1 1 0 1 0 0 0 0 1 1 2 0 0 1 2 0 0 0 0 0 0 0 0 2 1 0 0 2 2 1 2 2 1 1 0 2 0 2 1 0 0 0 0 2 2 0 0 1 0 0 2 0 0 0 1 1 2 1 0 0 0 2 1 1 0 0 1 0 1 1 0 0 0 0 2 2 0 1 1 1 1 1 1 1 1 0 0 0 0 1 0 1 0 0 0 0 2 0 0 0 0 0 0 0 2 1 0 2 0 1 0 1 1 0 0 1 1 0 2 0 1 1 1 0 1 1 1 0 2 1 0 1 0 1 2 2 2 1 2 1 1 1 1 1 0 2 0 2 1 2 0 0 2 0 2 2 2 1 0 2 0 2 1 1 0 2 0 1 1 0 0 0 0 1 1 1 0 1 1 0 1 2 0 0 0 0 0 0 0 2 0 0 2 2 0 0 0 2 1 0 0 0 0 2 0 0 0 1 0 0 2 2 0 0 0 1 0 0 0 0 0 0 0 2 1 0 1 2 2 0 0 0 2 2 2 0 2 0 1 1 1 0 2 2 2 0 2 0 0 2 0 1 0 1 2 1 1 2 2 1 0 1 0 2 2 0 1 2 1 2 1 1 0 0 0 0 1 1 0 2 0 2 0 0 0 1 1 1 1 0 0 0 0 0 1 0 2 1 0 1 0 1 0 2 0 0 1 1 1 0 0 1 0 0 1 1 1 1 0 1 0 0 1 1 1 1 1 0 2 0 0 1 0 0 2 0 2 0 0 1 0 0 0 0 0 0 0 0 1 2 0 0 1 0 0 0 0 0 2 2 0 2 2 0 0 0 0 0 0 1 1 1 0 0 0 0 2 1 2 2 2 0 0 0 0 0 1 0 1 1 0 0 0 0 0 2 1 0 0 0 2 0 1 2 1 0 1 0 0 0 0 0 2 1 0 0 1 1 0 0 2 0 1 0 0 1 1 1 1 1 0 1 1 2 2 2 1 1 0 1 0 1 0 0 2 0 1 2 1 2 0 0 1 1 0 0 2 1 1 1 1 1 1 0 0 0 2 0 1 0 1 0 0 0 1 0 0 0 0 0 0 0 0 0 2 1 0 0 0 0 0 1 0 0 0 1 2 1 1 1 0 2 1 1 0 0 0 0 2 2 0 0 0 2 0 0 0 0 0 0 0 1 1 0 0 1 1 1 0 1 0 1 1 0 1 1 0 0 1 1 0 0 1 1 0 1 1 1 0 0 0 0 0 0 0 0 1 0 1 1 0 0 0 0 1 0 0 0 0 1 0 1 0 0 0 0 0 1 1 1 0 1 1 0 0 0 0 1 1 2 0 1 0 0 2 0 0 1 1 2 0 0 0 2 0 0 2 0 2 0 2 0 2 2 0 0 0 0 0 0 0 0 2 0 0 1 0 0 1 2 0 1 2 0 2 0 0 2 2 1 1 1 1 0 0 0 0 0 1 1 0 0 2 0 1 0 1 0 1 1 0 2 2 2 0 0 0 0 2 0 0 0 2 0 0 0 0 0 0 2 0 0 0 1 1 0 1 0 0 0 0 0 0 0 0 0 0 0 0 0 1 1 0 1 1 1 1 2 0 0 1 0 0 1 0 0 1 1 1 0 1 1 1 0 0 0 0 1 1 1 0 1 2 2 2 1 1 1 2 2 2 2 2 1 2 0 1 1 0 0 0 0 1 1 2 0 1 0 2 2 0 0 0 0 1 1 0 0 0 0 0 1 0 0 2 2 1 0 0 0 0 0 1 0 2 1 1 1 1 0 2 0 0 1 0 0 0 1 1 1 0 1 0 0 0 0 1 0 2 0 0 0 0 1 0 1 0 0 0 0 0 1 2 1 2 0 0 0 1 0 1 0 1 1 1 2 0 2 0 0 0 0 2 0 0 1 0 0 1 2 2 2 2 0 0 0 2 1 0 2 2 0 1 1 1 0 1 1 0 1 1 1 1 2 1 0 1 2 1 1 0 0 2 0 0 1 1 0 1 1 0 0 0 1 0 0 0 0 1 0 0 0 1 0 1 2 0 2 1 1 0 1 0 0 0 0 2 0 0 0 0 1 0 0 0 1 0 0 0 0 0 2 0 2 0 0 0 0 1 0 1 1 0 0 0 0 0 0 0 0 0 0 0 0 0 1 1
49 1 0 0 0 1 1 1 1 1 1 1 0 0 0 0 0 0 0 1 1 2 0 0 0 0 0 0 2 0 0 1 0 1 0 1 2 0 0 0 1 0 0 0 2 1 1 0 2 0 0 0 0 0 1 2 0 0 0 1 0 1 1 2 0 0 0 0 1 1 0 0 2 2 2 2 2 2 2 0 1 0 2 0 2 0 0 0 2 2 0 0 2 1 1 2 1 0 0 0 1 2 1 0 0 0 2 0 0 2 0 0 0 2 2 0 0 0 0 2 2 0 1 1 1 1 1 1 2 2 1 1 0 0 0 0 0 0 0 0 0 2 1 0 0 2 0 0 0 0 0 0 0 0 0 0 0 0 0 0 0 0 0 0 1 2 1 0 1 1 1 2 0 2 1 0 2 1 0 0 0 0 0 2 1 1 1 2 1 0 2 0 1 1 1 0 0 2 1 1 1 1 0 0 2 0 1 1 1 1 0 0 2 1 1 0 0 0 2 1 2 1 0 2 0 0 0 1 1 1 1 1 0 1 1 0 0 2 1 1 0 0 1 2 0 0 0 0 1 1 1 1 0 0 0 1 0 0 0 0 0 0 0 0 0 0 0 0 2 2 1 1 1 2 0 0 0 1 2 0 2 0 2 2 2 0 2 1 2 2 0 2 1 0 2 0 2 1 1 2 0 0 0 0 0 1 0 0 0 0 1 1 1 0 0 0 1 0 1 0 0 2 1 0 0 0 0 0 2 0 2 2 0 1 0 0 0 0 0 0 0 0 0 0 1 0 1 0 0 0 0 0 2 0 2 0 1 0 0 1 1 1 2 1 2 1 1 2 2 0 2 0 2 1 2 0 2 1 1 1 0 1 0 0 2 2 0 0 0 1 1 0 0 2 2 0 0 1 1 1 0 1 2 2 0 0 0 1 0 0 0 0 0 0 0 1 0 0 0 0 0 2 1 1 0 2 0 1 2 0 1 0 0 1 1 0 1 2 0 0 0 1 1 1 1 2 0 1 1 0 0 1 0 1 1 0 1 2 0 1 1 1 0 1 1 1 1 1 0 0 1 1 0 0 1 0 1 2 2 1 1 0 1 0 2 0 0 1 1 1 0 1 0 1 0 0 0 2 1 0 1 2 1 1 1 1 2 1 0 2 0 1 0 1 1 0 0 0 1 2 1 0 0 0 1 1 1 1 2 1 2 1 0 0 1 1 1 1 0 1 0 0 1 1 1 1 1 0 0 1 0 1 1 1 2 0 0 0 2 0 0 0 1 0 0 0 1 1 0 0 1 1 0 0 0 0 0 0 0 0 2 0 0 1 1 0 1 0 2 1 0 0 1 0 0 0 0 0 0 0 0 2 0 2 2 0 0 0 1 0 0 0 0 0 2 0 0 0 0 1 1 1 0 0 0 0 2 1 0 0 1 0 1 2 2 0 2 1 1 0 1 1 0 1 2 1 1 0 1 0 0 1 0 1 0 2 0 1 1 0 0 0 0 0 0 0 0 1 1 0 0 2 0 0 1 0 1 0 2 0 1 0 2 0 1 2 1 0 0 1 0 0 0 2 2 0 0 1 0 0 0 0 0 1 2 0 1 1 2 0 2 1 0 1 1 1 1 2 1 1 0 0 0 1 0 1 1 0 1 1 0 0 0 1 2 1 0 0 0 2 1 0 0 1 0 0 1 0 0 0 0 0 0 0 0 0 0 0 1 0 0 1 2 2 0 0 0 0 0 2 1 0 2 0 0 0 1 0 0 1 0 0 0 2 2 2 2 2 0 2 1 2 0 1 1 1 0 0 0 1 0 1 0 1 0 0 1 0 0 0 0 0 1 0 0 0 0 1 1 1 1 2 0 0 0 0 0 1 0 1 0 1 1 0 0 1 0 0 0 0 0 0 1 0 1 1 1 0 2 1 0 1 2 2 0 1 0 0 0 0 0 0 0 0 0 0 0 0 1 1 0 0 1 1 0 1 0 1 1 1 1 1 2 0 0 0 0 1 0 0 1 1 0 1 1 1 1 1 0 0 0 2 0 1 2 2 0 1 0 2 0 0 0 1 1 1 2 2 1 1 1 1 2 1 0 0 1 1 1 1 2 2 0 1 0 0 0 1 0 0 0 0 2 2 0 1 1 1 1 1 1 0 2 0 1 1 1 1 0 1 0 0 0 0 0 0 1 0 0 0 0 0 1 0 0 0 2 0 2 0 0 0 0 2 0 0 0 0 1 2 1 1 0 0 0 0 0 0 2 0 1 0
50 1 2 0 0 0 0 2 1 2 0 0 0 1 1 0 0 0 1 0 1 1 0 1 1 1 1 1 2 0 1 0 0 1 0 0 2 2 0 1 2 1 0 1 2 2 1 0 2 0 0 0 1 0 0 1 1 0 1 1 0 1 2 2 0 0 1 1 2 0 0 1 2 2 1 2 2 1 1 0 1 0 1 1 1 0 0 0 2 2 0 0 0 0 2 2 2 1 0 1 1 2 2 0 0 0 2 0 0 0 1 1 0 1 2 1 0 1 0 2 2 1 1 1 1 0 1 0 0 0 0 0 0 1 1 1 0 0 0 0 0 2 0 0 0 0 0 0 0 0 0 0 0 0 1 0 0 0 0 0 1 1 1 0 2 2 2 1 0 2 0 1 0 2 1 0 2 0 1 2 1 2 0 2 1 1 0 2 1 1 0 2 2 2 2 0 1 2 0 0 0 0 0 1 2 0 1 1 1 0 0 0 1 1 2 2 2 0 2 1 2 1 0 1 0 1 0 2 1 1 0 0 0 0 0 0 0 2 1 1 0 0 2 1 0 0 0 0 2 0 0 0 0 1 0 1 0 0 0 2 2 2 1 0 0 0 0 0 1 0 0 2 0 1 0 0 0 2 1 1 0 2 1 1 2 1 1 2 0 2 0 0 0 0 2 0 2 0 0 2 0 0 0 0 0 1 0 0 1 1 0 1 0 1 1 0 0 0 0 0 1 2 0 0 1 0 2 0 2 1 1 0 1 0 0 0 0 1 0 0 0 0 1 0 0 0 1 0 2 0 1 1 1 1 0 1 1 1 0 1 1 2 0 0 0 0 0 1 1 0 2 0 2 2 0 1 1 0 1 1 1 0 0 0 1 0 0 0 0 0 0 1 1 0 2 0 0 1 0 0 0 0 2 2 0 0 0 0 1 1 0 0 0 0 1 1 1 0 0 0 0 1 1 1 0 1 0 0 2 0 2 0 0 1 2 2 1 2 0 0 2 1 0 1 1 1 0 1 1 0 0 0 0 2 2 2 2 0 0 0 1 1 0 1 0 1 1 2 0 0 0 0 1 1 1 0 1 0 2 0 2 1 1 0 1 0 1 1 0 1 1 1 1 2 2 0 0 0 0 1 0 2 2 2 2 0 0 2 0 0 0 2 1 0 0 0 1 0 0 1 0 1 1 1 0 0 0 2 2 0 2 0 0 0 1 1 1 0 2 2 0 1 1 1 1 0 1 1 1 0 0 0 0 2 1 1 0 1 1 1 1 0 0 1 0 0 0 1 0 1 0 1 1 0 0 0 1 0 0 0 0 0 0 1 1 1 0 0 0 0 0 0 2 0 0 0 0 1 1 0 1 1 0 2 2 0 2 0 2 0 0 0 0 0 1 0 0 0 1 0 0 0 0 0 0 2 2 1 0 0 0 0 0 0 2 0 2 0 0 1 0 1 0 1 1 0 0 0 1 0 0 1 1 0 1 1 0 1 1 0 0 0 1 1 1 1 0 1 1 0 0 0 0 0 1 1 2 1 0 1 0 2 2 1 0 1 0 0 1 2 1 1 0 0 0 0 0 2 0 1 0 1 0 2 1 1 0 2 2 1 0 0 0 1 0 1 0 1 1 1 1 0 0 0 2 0 0 0 0 0 0 1 0 1 2 1 2 0 0 1 0 1 0 1 0 1 2 1 1 1 1 1 0 0 0 0 2 1 2 0 0 2 2 1 0 0 0 1 0 1 0 0 0 0 0 0 0 1 1 2 0 0 1 1 2 1 0 0 0 2 0 2 1 1 1 1 0 0 0 1 0 2 0 2 1 0 1 0 0 1 1 0 2 2 2 0 0 2 0 1 1 1 0 0 0 0 0 2 0 2 1 2 2 0 0 1 1 0 1 0 0 0 0 0 0 0 0 0 0 0 0 1 1 2 0 1 1 0 0 0 1 0 0 0 0 0 1 0 1 0 0 0 0 1 0 2 0 1 1 1 2 0 2 0 0 0 1 2 0 0 1 0 1 1 2 1 2 1 0 0 0 1 0 0 1 1 0 0 0 1 1 1 0 0 1 1 2 1 1 1 0 1 2 1 1 0 1 2 0 1 1 1 0 1 0 0 1 2 0 0 0 0 1 1 0 0 0 1 0 0 2 0 2 0 1 0 1 1 0 1 0 0 0 2 2 0 1 1 1 0 1 0 0 0 0 0 1 1 1 0 0 0 0 2 0 0 0 1 0 1 0 0 0 0 0 0 1 0 0 1 1 1
51 0 0 0 1 1 2 2 0 2 1 1 1 1 0 0 0 1 1 0 1 1 0 0 0 0 0 0 2 2 0 2 1 1 0 2 1 2 0 0 1 1 0 1 2 2 2 0 0 1 1 0 0 1 1 2 0 0 1 2 0 0 1 1 0 0 0 0 0 0 0 0 1 1 1 1 1 1 1 0 1 0 2 0 1 0 0 0 2 2 0 0 1 1 0 1 0 1 0 1 1 2 1 0 1 1 2 1 1 0 0 1 1 2 2 1 1 0 0 2 2 0 0 0 0 0 0 1 2 1 1 1 0 0 0 0 0 0 0 0 1 1 1 0 0 0 0 0 0 1 0 0 0 0 1 0 1 0 1 0 1 0 0 1 0 2 0 1 0 1 1 0 0 2 2 1 1 1 0 1 1 1 0 0 0 0 0 1 0 0 1 1 1 1 2 0 2 0 0 0 0 0 0 0 1 0 1 0 0 0 1 0 1 0 0 0 1 0 0 2 2 0 0 2 0 1 1 0 0 0 1 1 0 0 2 0 0 2 2 0 0 1 1 0 0 0 0 0 2 1 1 0 0 1 0 2 1 0 1 2 1 2 0 0 1 0 0 0 1 1 0 2 0 0 1 0 1 1 1 1 0 0 2 2 2 0 1 1 0 2 0 0 2 0 2 0 2 0 0 2 0 0 1 1 0 0 0 0 1 1 0 1 2 0 1 0 0 1 0 0 1 2 0 0 0 0 0 0 2 1 2 2 0 0 0 0 0 2 1 2 2 2 1 0 0 0 1 0 1 1 1 1 2 0 0 0 0 0 1 1 2 2 2 1 2 0 0 1 1 1 1 1 0 2 1 1 2 1 0 2 0 1 0 1 0 2 0 0 0 0 0 1 0 0 2 0 0 0 1 1 0 1 0 1 1 1 1 2 0 0 0 0 0 0 1 1 1 0 0 0 0 1 0 1 0 2 1 0 0 0 0 0 0 0 2 2 0 1 0 1 1 1 0 1 1 1 0 1 1 2 0 0 0 1 2 0 2 2 1 1 1 1 1 1 0 1 1 2 0 2 2 2 2 2 1 1 0 2 1 0 1 1 1 1 1 1 0 0 0 1 1 1 0 1 0 0 0 0 0 0 0 2 1 0 1 0 2 0 0 1 0 2 1 0 1 0 1 0 0 2 1 0 2 1 0 0 0 1 1 0 2 0 0 0 0 0 0 0 1 1 1 1 2 2 2 0 2 2 2 0 0 1 0 2 0 2 0 1 0 2 1 0 0 0 0 0 1 1 1 0 1 1 2 0 0 0 2 2 0 2 2 1 1 1 0 1 0 0 0 0 1 0 1 2 0 1 1 1 1 0 0 1 0 2 2 0 1 1 1 2 0 0 0 1 0 1 0 0 0 0 0 0 0 0 0 0 1 2 0 0 1 0 0 1 1 2 2 0 1 0 1 1 1 2 2 1 1 0 2 1 0 1 0 1 0 1 1 2 2 0 0 0 1 0 0 0 1 1 1 0 0 0 1 0 0 0 1 0 2 0 0 1 1 0 0 1 0 0 0 0 0 0 1 0 0 0 0 1 0 1 1 0 0 1 1 0 1 2 2 0 1 0 0 1 0 0 0 1 1 2 0 1 1 0 1 1 0 0 1 1 0 1 0 0 1 1 0 0 0 2 1 1 0 1 0 1 2 0 1 1 0 1 1 1 1 0 0 0 2 1 0 1 1 1 0 1 1 0 0 2 0 1 2 0 0 1 1 2 2 2 1 0 0 0 1 2 0 2 0 2 0 2 1 0 0 0 0 0 1 1 1 0 0 2 0 1 0 0 1 1 2 1 1 1 1 0 0 1 1 2 2 2 0 2 0 0 0 1 0 2 1 1 2 0 0 1 0 0 1 0 1 1 0 0 0 0 0 0 0 0 1 0 1 1 1 0 1 0 0 1 0 0 1 0 1 2 0 0 1 0 1 0 0 2 0 1 0 2 1 1 1 0 2 0 0 0 0 2 0 0 2 2 0 0 2 2 2 2 0 1 0 1 0 2 2 0 1 1 0 1 0 0 0 0 0 0 2 0 1 0 0 0 2 1 1 0 2 2 1 1 2 1 0 2 0 0 0 1 0 0 0 0 1 1 0 1 2 0 1 1 2 0 2 0 0 0 0 0 0 0 0 1 2 0 2 0 0 0 1 1 0 0 0 0 0 0 1 0 1 0 0 0 1 1 0 0 0 0 2 2 1 1 0 1 1 0 1 1 2 0 1 1
52 1 2 0 0 0 1 2 0 2 1 1 0 0 0 0 0 0 1 0 1 2 0 0 0 0 0 0 2 1 1 1 1 1 0 0 2 1 2 1 1 1 0 0 2 0 0 0 2 0 0 0 0 1 1 2 0 0 2 0 1 1 0 0 0 1 1 0 0 0 0 0 2 2 0 2 2 2 2 0 2 0 2 0 1 0 0 0 2 2 0 0 1 1 0 1 0 0 0 0 0 2 0 0 1 2 2 1 1 0 0 1 0 1 1 0 0 0 1 1 1 0 2 2 1 0 1 0 2 1 0 0 0 0 1 0 1 0 0 0 0 1 0 0 0 1 0 0 0 1 0 0 0 0 0 1 0 0 1 0 0 0 0 1 0 1 2 0 1 2 1 0 0 2 1 0 1 0 2 1 2 2 1 2 1 1 1 0 0 0 1 0 2 2 2 0 0 2 0 0 0 0 1 0 2 0 0 1 0 0 0 0 0 0 1 1 0 0 2 0 0 1 1 2 0 1 1 1 0 0 1 1 0 0 2 0 0 2 2 0 0 0 2 2 0 0 0 0 1 1 1 1 0 0 0 1 0 0 0 0 0 0 0 0 1 0 1 0 1 1 0 1 1 2 0 0 0 0 0 0 0 2 2 2 2 0 2 2 0 2 0 1 1 0 2 0 2 0 0 1 0 0 1 1 0 0 0 0 1 1 0 1 1 1 1 0 0 0 1 0 1 2 1 1 0 0 0 0 0 0 1 0 1 1 0 0 0 0 0 2 1 2 2 0 1 1 2 0 0 0 0 0 2 0 0 0 1 0 1 1 2 2 0 0 0 0 0 2 2 0 2 0 0 2 0 1 2 1 1 1 0 0 0 1 1 1 0 0 0 0 0 0 0 0 2 1 1 2 0 0 0 0 0 2 2 1 2 0 0 0 0 0 0 0 1 1 1 1 0 1 1 1 0 0 0 0 0 0 1 1 1 0 1 1 0 0 0 2 0 0 1 1 0 1 1 1 0 0 0 1 1 0 0 2 1 0 1 2 1 1 2 2 0 0 0 2 0 2 0 1 1 1 2 2 2 2 0 1 2 1 2 1 1 0 2 1 0 0 2 1 0 2 1 1 1 1 1 1 0 0 1 2 1 1 1 1 1 0 0 1 0 1 1 0 0 1 0 0 0 2 0 0 2 2 0 0 0 1 1 1 1 1 0 2 2 0 1 0 2 2 0 1 2 1 2 0 0 1 1 0 0 0 0 0 2 1 1 1 1 0 0 0 0 0 0 0 0 2 1 1 0 2 0 0 0 0 0 0 0 1 2 0 1 2 1 1 0 0 0 0 0 0 1 2 0 0 0 0 0 0 0 2 1 2 2 0 1 0 1 1 0 0 0 1 0 1 1 0 0 1 1 1 0 0 0 1 1 2 0 0 1 0 1 1 2 0 2 0 0 1 0 0 0 1 1 1 1 0 1 0 0 1 0 1 0 2 0 0 0 0 0 0 0 0 0 0 0 0 1 0 1 0 1 0 0 0 0 0 1 0 0 0 2 2 2 2 0 0 0 1 0 0 0 1 0 0 1 1 0 1 1 0 0 0 1 0 2 1 1 0 0 0 0 1 0 0 0 1 0 0 0 0 1 0 2 0 0 0 0 0 0 1 0 0 1 1 1 0 1 1 0 0 0 1 0 0 1 0 0 0 0 0 0 0 0 0 0 0 1 0 0 1 2 2 0 0 1 0 0 2 1 0 1 1 1 0 1 0 0 0 2 1 1 0 1 1 0 2 0 2 2 2 1 0 1 0 1 1 0 1 0 2 0 2 1 0 0 0 1 0 1 0 1 1 1 0 1 2 1 1 0 1 0 1 0 0 0 2 0 2 1 1 2 0 0 2 0 0 0 0 0 0 1 0 1 1 1 0 0 0 0 1 0 2 0 0 0 0 0 0 1 0 0 0 0 0 0 0 1 1 0 1 0 1 0 1 0 0 1 0 1 0 2 0 0 0 0 0 0 1 2 2 0 0 2 1 1 1 2 0 2 2 0 2 1 2 0 1 1 1 0 1 2 1 2 1 2 0 2 0 0 0 1 1 0 0 0 0 0 0 2 2 0 2 0 0 0 2 0 0 0 0 2 1 0 0 0 0 2 0 2 1 1 0 1 0 1 0 0 0 0 0 0 1 2 0 1 0 0 0 0 0 0 0 0 1 1 1 0 0 0 0 0 1 0 1 1 1 1 2 0 0 0 1 0 0 0 0 2 1 2 2
53 0 1 1 0 0 2 2 2 2 2 0 1 1 1 0 0 0 2 1 1 2 0 1 1 1 1 0 2 1 1 1 1 1 1 1 2 1 0 0 2 1 0 1 2 0 2 0 2 0 0 0 2 0 0 0 1 0 1 0 0 1 1 1 0 0 0 1 1 0 0 1 2 2 1 2 2 1 1 0 2 0 2 0 2 0 0 0 2 2 0 0 0 0 0 1 0 1 0 1 1 2 1 0 1 1 2 0 0 0 1 1 1 2 2 1 1 0 1 1 1 0 1 1 1 0 1 0 2 0 1 1 0 1 1 1 0 1 0 0 0 2 0 0 0 2 1 0 0 2 0 0 0 0 0 0 0 1 1 0 0 0 0 0 2 2 1 0 1 1 1 2 0 2 2 2 0 0 1 1 1 2 1 1 0 0 1 1 0 0 1 0 1 1 2 1 1 2 0 0 0 0 0 0 2 1 1 1 1 0 0 0 2 0 1 1 1 0 0 1 2 1 0 1 0 1 0 1 1 0 1 1 0 0 1 0 0 2 2 0 0 1 2 1 0 0 0 0 1 0 0 1 0 0 0 1 0 1 1 1 0 1 0 0 0 0 1 1 1 1 0 0 0 2 0 0 0 0 1 1 1 1 2 1 2 0 2 1 0 2 0 1 2 0 2 0 1 0 0 2 0 0 1 1 0 0 1 0 1 2 0 2 1 1 2 1 0 2 0 0 0 2 1 0 2 0 2 0 1 0 1 0 1 2 0 1 0 2 0 0 0 0 1 0 0 0 2 1 1 1 1 1 0 0 0 2 0 0 0 0 0 0 1 0 1 1 1 2 2 0 2 0 1 1 1 0 1 0 1 1 1 1 0 1 2 0 0 0 0 0 0 0 1 0 2 0 0 1 0 0 0 0 1 1 0 0 1 1 1 1 0 0 0 0 0 1 0 0 0 0 0 1 1 1 0 2 1 1 1 0 0 1 0 0 1 1 0 1 0 1 2 0 0 0 0 1 0 0 1 0 1 1 0 2 1 0 1 2 0 1 1 1 1 0 0 1 1 1 0 0 0 0 0 0 1 0 1 2 2 0 0 0 1 1 2 1 0 0 0 0 2 0 2 2 1 1 1 1 1 0 0 2 2 2 2 0 0 0 0 1 0 1 1 0 1 0 0 0 0 0 1 1 1 1 1 0 0 0 0 2 0 0 0 1 1 0 0 1 2 2 1 2 1 0 1 0 2 1 1 1 0 1 0 2 2 0 0 0 2 1 0 0 0 1 0 0 0 1 1 0 1 0 0 0 0 0 1 0 0 0 2 0 0 0 0 0 0 1 0 0 1 1 0 0 0 0 2 0 0 0 0 2 1 1 1 1 1 1 2 0 1 0 0 1 0 1 0 0 0 1 1 1 0 0 0 1 2 1 0 0 0 0 0 1 1 1 1 0 0 0 1 1 0 0 1 1 1 0 0 0 1 2 0 0 0 2 0 0 0 0 0 0 1 1 1 1 1 1 1 0 1 1 1 0 0 0 0 0 2 0 0 1 1 0 0 0 1 2 0 0 0 0 1 0 0 0 0 1 0 1 0 1 0 1 1 0 0 2 2 0 0 0 1 1 1 1 0 2 0 0 0 0 0 0 1 1 0 1 0 0 0 1 0 0 0 0 1 0 0 1 0 1 0 1 0 0 1 0 0 0 0 1 1 0 0 0 0 0 0 0 0 0 1 0 0 1 0 0 0 1 1 1 1 0 0 1 2 1 1 1 1 1 1 1 2 1 1 2 1 2 0 1 1 1 2 1 1 1 0 1 1 2 1 2 1 0 1 0 0 1 1 0 1 1 0 0 1 1 1 2 2 2 0 0 0 0 0 0 1 2 2 1 2 0 0 2 0 0 2 0 1 1 1 0 1 0 0 1 0 0 0 2 1 2 0 0 1 0 0 1 1 0 0 0 0 0 1 1 1 1 1 0 0 1 0 0 0 1 1 1 1 1 2 0 0 0 0 2 0 0 1 1 0 1 1 1 1 1 0 0 0 2 0 1 1 2 0 0 0 1 1 1 0 0 1 1 2 1 1 0 0 0 2 1 0 0 2 0 0 0 2 2 0 1 0 0 0 0 2 1 0 0 2 1 0 1 1 0 0 0 2 0 2 0 0 0 0 0 0 0 0 1 2 0 2 0 2 0 0 0 1 0 1 0 0 1 1 1 1 0 0 0 0 2 1 0 1 0 0 2 0 0 0 0 0 0 1 0 1 0 0 0
54 1 1 0 0 0 1 1 2 0 0 1 0 0 0 0 0 0 0 1 0 2 0 0 0 0 0 0 2 0 2 1 0 2 0 1 1 0 0 0 1 1 0 1 2 1 0 0 2 0 0 0 0 0 2 2 0 0 0 1 0 0 0 1 0 1 1 1 2 1 0 1 1 1 1 1 1 1 1 0 2 0 2 0 1 0 0 2 2 2 1 1 1 1 0 2 0 2 0 2 2 2 0 1 0 1 2 0 0 0 2 2 0 1 1 0 0 0 1 1 1 0 1 1 1 0 0 1 1 1 0 0 0 1 0 0 0 0 0 0 0 2 0 0 0 1 0 0 0 0 0 0 0 0 0 0 0 2 0 0 0 0 0 0 0 1 1 1 1 2 0 1 0 2 1 1 1 0 0 0 0 0 0 2 0 0 0 1 0 0 0 2 1 0 1 0 0 2 0 0 0 0 0 1 2 0 2 0 1 0 1 0 0 0 1 2 1 1 0 0 2 2 0 1 1 0 2 0 0 0 0 0 0 0 2 0 0 2 2 0 0 0 2 2 0 0 0 0 1 1 1 0 0 0 0 1 1 0 0 0 0 0 0 0 2 0 0 0 1 1 0 2 2 2 1 1 0 1 2 0 0 1 1 1 2 0 2 1 0 2 0 1 0 0 0 0 1 2 0 1 0 0 1 1 0 0 0 1 1 1 1 2 2 0 1 0 1 0 1 0 0 1 1 0 0 0 0 2 0 2 2 1 0 1 0 0 0 2 1 2 0 1 1 0 0 0 2 0 2 2 2 0 2 0 0 0 0 0 0 1 1 1 2 2 2 0 0 2 2 0 2 0 1 2 0 1 1 2 0 2 0 0 0 0 2 1 0 1 1 0 0 2 1 0 2 1 1 0 1 1 0 1 2 2 1 0 1 1 0 0 0 0 0 0 1 2 0 2 0 2 2 0 0 1 2 2 2 0 2 0 2 0 1 1 1 1 0 0 0 1 2 0 0 1 1 2 0 1 2 0 0 1 0 1 1 1 1 2 1 0 0 1 0 1 1 1 2 1 0 1 1 1 0 0 2 0 2 1 2 0 1 1 2 1 1 1 1 0 0 1 1 2 0 1 0 1 1 2 1 0 1 2 1 1 1 1 1 1 0 0 0 2 1 0 1 0 0 1 0 1 1 1 1 0 2 0 0 0 0 2 0 2 0 0 1 0 1 0 2 2 1 1 1 1 1 0 1 2 2 0 0 0 0 2 2 0 0 0 1 0 0 0 1 0 1 1 0 1 0 1 1 2 1 0 0 0 1 1 0 1 1 0 1 1 1 1 0 0 2 1 0 0 0 1 0 0 0 0 0 0 0 2 0 2 2 0 0 1 1 0 2 2 0 1 0 1 1 0 0 1 0 1 0 0 0 0 1 1 0 0 1 1 1 2 2 0 2 0 1 0 2 1 0 1 1 1 1 0 2 0 0 1 0 0 1 2 0 1 1 0 0 0 1 1 1 1 0 0 1 0 0 0 0 0 0 1 1 0 1 0 0 1 2 2 1 1 1 1 0 1 0 0 0 0 0 0 0 2 0 1 0 1 0 0 2 0 2 1 1 0 0 0 0 2 0 1 0 1 1 1 0 0 0 0 1 1 0 0 1 1 1 1 0 0 0 0 1 0 0 0 0 0 0 0 0 1 1 0 1 1 1 1 1 0 0 0 0 0 1 1 0 0 2 1 0 0 2 0 0 2 1 0 1 0 0 1 0 0 0 0 2 2 0 0 0 2 0 2 1 2 0 1 2 0 1 0 0 0 0 0 0 0 0 1 0 0 0 0 0 1 1 0 1 1 1 0 0 0 0 1 1 0 0 0 0 0 0 1 0 1 0 1 1 1 0 2 0 0 1 0 1 1 1 0 1 0 0 0 0 0 0 2 2 1 1 0 1 0 2 0 2 0 0 0 0 0 0 1 2 1 1 0 0 1 0 0 0 0 1 1 2 0 1 0 0 1 1 2 0 0 2 2 1 0 2 2 2 2 0 0 0 2 1 1 2 0 1 2 0 0 0 1 0 0 1 1 1 0 1 0 0 0 2 1 0 0 1 2 0 0 2 1 1 2 0 0 1 2 0 0 0 0 1 2 1 2 2 0 1 1 2 1 2 1 0 0 1 1 0 1 1 1 1 1 2 0 0 0 0 0 1 0 0 0 0 0 2 0 2 0 0 0 0 2 1 0 1 0 0 2 0 0 0 0 0 1 1 0 1 0 0 0
55 0 2 0 0 0 0 2 2 1 0 0 1 1 1 0 0 0 0 1 0 0 0 0 0 0 0 0 1 1 1 0 1 1 0 0 2 1 0 1 1 0 2 0 2 0 0 0 1 0 0 0 1 1 0 2 0 1 0 0 1 2 1 1 0 1 1 1 2 0 1 1 1 1 2 1 1 1 1 0 0 0 2 0 1 0 1 2 2 2 0 1 2 0 0 2 0 2 2 0 0 1 1 1 0 0 2 1 1 0 0 1 1 2 2 1 1 0 1 2 2 0 2 2 0 2 0 0 0 0 0 0 0 0 0 0 0 0 0 0 0 2 0 0 0 0 1 0 0 0 0 0 1 0 2 0 0 1 1 0 0 0 1 1 1 2 1 1 0 1 1 1 0 2 1 1 2 0 1 1 1 1 0 2 0 0 1 1 1 0 2 0 1 0 1 0 1 2 0 0 0 0 1 0 2 0 0 0 2 0 0 1 1 0 2 1 0 0 1 0 1 1 1 1 0 1 2 0 0 0 0 0 0 0 2 0 0 2 2 0 0 0 2 2 0 0 0 0 1 0 0 0 1 1 0 0 0 1 0 0 0 0 0 0 1 0 0 0 2 1 1 0 0 1 0 0 0 2 2 2 0 2 2 1 1 1 1 2 0 1 1 1 0 0 1 0 0 1 1 2 0 0 0 0 0 0 0 1 2 2 0 2 0 0 1 0 1 0 1 0 1 2 2 1 0 0 0 0 1 0 1 1 1 1 0 0 0 1 0 0 0 0 0 0 0 0 2 1 1 0 0 1 1 1 0 0 2 1 0 2 2 2 0 0 0 1 0 2 2 1 1 1 0 2 0 1 2 1 0 2 1 0 0 0 2 0 0 0 0 0 0 0 0 0 2 0 0 1 0 0 0 0 1 2 2 0 1 1 0 0 0 0 0 0 1 1 1 1 0 1 1 1 0 0 0 0 0 0 1 0 1 0 0 0 0 0 0 0 0 0 1 1 0 1 1 2 0 1 2 2 0 0 0 1 1 1 1 2 0 2 2 1 0 0 0 2 0 0 0 0 0 0 1 1 1 0 1 1 1 0 2 0 1 0 1 0 1 1 0 0 2 1 0 1 0 0 0 1 1 0 0 2 2 0 2 1 2 1 0 1 0 2 1 1 1 0 0 0 0 1 2 1 0 0 0 1 0 1 1 1 1 0 0 1 2 0 0 0 1 1 0 1 2 2 2 0 2 2 2 0 0 0 0 2 1 1 0 0 0 1 0 1 0 0 0 0 1 1 0 1 1 1 0 0 0 0 1 2 0 2 2 0 0 1 1 0 0 0 0 0 0 0 2 2 0 2 2 0 0 0 0 2 1 2 2 1 1 1 2 0 0 0 0 1 1 0 0 0 0 0 0 0 0 0 0 1 1 0 0 0 1 0 0 2 1 1 2 0 0 0 1 0 1 1 2 2 2 0 1 1 1 2 0 1 0 2 0 1 1 0 0 0 2 0 0 0 0 1 0 1 0 1 1 0 0 0 0 0 2 0 0 0 2 0 0 1 2 1 0 0 1 1 0 1 1 0 0 2 0 2 0 2 0 0 1 0 2 1 1 0 1 0 0 1 0 0 0 2 1 0 0 0 0 0 2 1 0 0 0 0 0 1 0 0 1 0 1 0 1 1 0 0 0 0 0 1 1 1 0 0 0 0 0 0 0 0 1 0 2 0 0 2 1 2 0 0 1 1 0 0 0 0 1 0 0 1 2 2 1 1 2 2 2 0 2 1 1 2 1 2 0 0 2 0 2 0 0 0 0 2 0 0 0 1 1 0 2 1 0 1 1 0 1 1 1 0 0 1 2 2 1 2 0 1 0 0 0 2 0 2 0 2 2 0 0 2 0 0 0 0 0 0 1 0 1 1 1 1 0 0 0 2 1 1 1 0 1 0 0 1 2 0 1 0 1 0 1 0 2 1 0 0 0 1 0 0 1 1 1 0 0 2 1 0 0 1 0 2 0 1 2 1 0 1 1 1 1 2 0 0 0 2 0 1 1 2 0 0 1 2 0 1 1 0 1 1 1 2 2 1 0 1 2 2 0 0 1 0 0 0 1 1 0 1 1 0 0 2 0 0 0 1 1 0 0 1 2 1 1 0 2 1 2 0 1 0 0 1 1 1 1 0 0 0 0 1 2 1 0 0 1 0 0 0 0 0 2 2 1 0 0 0 0 1 0 0 0 0 0 2 0 0 1 1 0 0 0 1 1 0 0 0
56 1 2 0 0 0 1 1 1 2 2 0 1 2 2 0 0 0 0 1 0 1 0 0 0 0 0 0 2 2 2 0 0 1 0 1 1 2 0 0 0 0 0 0 2 0 1 0 0 0 0 0 1 0 1 1 1 0 1 0 0 1 2 2 0 1 0 0 2 1 0 0 2 2 0 2 2 1 1 0 2 0 2 0 1 0 0 0 0 2 0 0 1 0 1 1 0 0 0 1 0 2 0 1 1 1 2 0 1 1 0 1 1 2 2 1 1 0 0 2 2 0 1 1 1 1 0 0 2 0 1 1 0 0 1 0 1 0 0 0 0 2 0 0 0 2 1 1 1 1 0 0 0 0 0 1 1 1 1 0 0 0 0 0 0 2 0 0 0 0 1 0 0 2 2 1 2 0 0 0 0 0 0 2 2 1 1 0 0 0 1 0 1 0 1 1 1 1 0 0 0 0 0 0 2 0 1 0 2 0 1 0 1 0 0 1 1 0 0 1 1 0 1 2 0 1 1 0 0 0 0 0 0 0 1 0 0 1 1 0 0 0 2 2 0 0 0 0 2 0 0 0 0 0 0 0 0 2 1 0 0 0 0 0 1 0 0 0 1 1 0 1 1 2 0 1 0 0 2 0 1 0 2 2 2 0 2 0 0 1 1 1 0 0 2 0 2 1 0 1 0 0 0 0 0 0 0 1 1 1 1 2 1 0 0 0 1 0 1 0 0 2 2 2 1 0 1 0 1 0 2 2 0 0 0 0 0 1 0 0 1 2 1 0 0 0 2 0 0 0 0 0 2 0 1 0 0 1 0 1 1 1 0 0 0 0 0 1 1 1 1 1 0 2 0 1 2 1 0 2 1 1 0 1 1 1 0 1 1 0 0 0 0 0 2 1 1 1 0 0 0 0 1 2 1 1 0 0 0 0 0 0 0 0 1 2 1 0 0 0 0 2 0 2 0 2 1 0 2 1 1 0 0 0 0 0 0 1 1 2 2 0 1 2 1 2 0 1 1 1 1 1 0 1 1 0 1 2 1 1 1 2 0 1 1 0 1 2 0 0 1 1 0 0 2 1 1 2 1 0 1 0 2 1 1 1 1 0 1 0 1 1 0 0 0 1 1 1 1 0 0 2 2 2 2 0 0 0 0 1 0 1 1 1 0 0 1 0 0 1 0 2 1 0 1 0 0 0 0 2 0 0 0 0 0 0 1 1 1 2 1 1 1 1 1 1 0 0 0 1 0 1 0 2 2 0 0 1 1 1 1 0 0 1 0 0 0 0 0 0 2 2 1 0 1 0 1 0 0 0 1 0 1 1 0 1 0 0 0 0 0 0 1 0 0 0 1 0 0 0 0 1 0 2 2 0 1 2 2 0 0 0 0 1 0 0 0 0 0 1 1 1 0 0 0 1 1 0 0 0 0 0 0 1 2 1 2 0 0 1 1 0 0 0 2 2 2 1 1 0 2 1 0 2 0 2 0 1 0 1 1 0 2 2 2 2 1 1 0 1 0 1 0 1 2 0 1 0 1 0 0 1 2 1 1 2 0 0 0 1 0 0 0 0 0 0 0 2 0 2 2 0 0 1 0 0 2 2 1 2 0 0 0 1 0 0 0 1 1 1 0 0 2 0 0 1 0 0 2 1 1 1 0 1 1 0 2 0 0 2 0 0 0 0 0 0 0 1 1 0 1 1 1 0 0 1 0 0 1 0 0 1 2 1 0 0 1 0 0 2 1 0 1 1 1 0 0 0 1 0 1 1 1 0 1 1 1 0 0 2 0 2 1 0 1 0 0 0 0 2 0 1 0 2 2 0 2 1 0 0 1 1 1 1 1 0 1 0 1 2 2 1 0 0 0 0 0 0 0 2 1 1 2 0 0 2 0 0 0 0 0 0 0 0 0 0 0 0 1 1 0 1 1 1 0 0 0 0 0 0 1 0 0 0 0 1 0 0 1 2 0 0 0 1 0 0 0 2 1 1 1 0 1 0 0 0 1 1 1 0 1 2 0 1 2 1 1 1 0 0 0 2 0 1 2 2 0 1 0 0 0 0 0 0 1 0 2 0 2 0 0 0 2 1 0 0 0 2 0 0 2 0 0 2 0 0 1 1 0 0 1 0 0 0 0 2 0 2 0 0 2 0 1 1 1 0 1 0 0 0 0 0 0 0 0 0 0 1 1 0 1 0 1 0 0 0 1 2 0 0 0 0 0 2 1 1 2 0 0 2 0 0 0 0 0 0 0 2 2 1 2 1
57 1 1 0 0 0 2 1 2 1 1 1 0 0 0 0 0 0 0 0 1 2 1 0 0 0 0 0 2 0 2 0 1 0 0 1 1 0 1 1 0 0 0 1 2 1 0 0 2 0 0 0 0 1 1 2 0 0 2 1 1 0 2 2 0 0 0 0 0 0 0 1 1 1 2 1 1 1 1 0 1 0 2 0 1 0 0 1 2 2 1 1 1 0 0 1 0 1 0 1 1 2 1 0 0 0 2 2 2 0 0 2 1 1 1 1 1 0 1 0 0 0 1 1 0 2 0 2 2 2 2 2 1 1 0 0 0 0 0 0 0 2 0 0 0 1 0 0 0 0 0 0 0 1 0 0 1 0 0 1 0 0 0 2 0 1 1 0 2 2 0 1 1 1 0 1 2 0 1 1 1 1 0 2 0 0 0 1 0 0 0 1 1 1 1 0 0 2 0 1 1 1 0 0 2 1 2 1 1 1 1 0 1 0 1 1 1 0 2 0 0 0 0 2 1 1 2 0 0 1 0 0 1 1 0 1 0 1 0 1 0 0 1 1 0 0 0 0 1 0 0 0 0 1 0 0 2 0 0 0 0 0 1 0 0 0 0 0 2 0 1 1 0 1 0 0 0 2 2 2 0 2 2 1 2 0 2 2 0 2 0 0 1 0 1 0 2 0 0 0 0 1 0 0 0 0 0 0 1 2 0 1 2 0 2 0 1 0 1 0 0 1 1 1 1 0 1 0 2 1 1 1 0 2 0 1 0 0 0 0 1 1 2 0 0 1 0 0 2 1 1 0 2 1 0 0 1 0 1 0 1 1 2 1 2 1 0 2 2 0 2 0 1 1 0 0 0 0 1 1 1 0 0 0 2 1 0 0 0 0 0 0 1 0 2 1 1 0 1 1 0 1 2 2 1 0 0 0 0 0 0 0 1 1 1 2 1 1 1 0 0 1 0 1 1 1 0 0 1 0 1 0 1 0 1 1 0 0 0 0 1 1 0 0 0 0 0 1 1 1 0 0 0 2 2 2 2 2 0 1 2 1 0 0 1 1 1 2 0 0 2 2 1 1 0 0 0 2 1 0 1 0 0 0 2 0 0 1 0 0 0 2 1 2 2 1 1 2 2 0 0 2 2 2 1 1 1 0 1 0 1 1 1 0 1 0 0 1 0 1 1 1 0 0 1 0 0 1 1 1 1 0 0 1 0 0 0 0 0 0 1 1 1 1 2 0 1 1 1 0 1 1 0 2 1 1 0 0 0 0 0 0 1 0 1 1 1 1 0 0 0 0 0 0 0 0 1 0 0 0 2 0 0 0 0 0 0 0 1 1 0 0 0 0 0 0 0 1 2 0 0 1 2 1 2 1 1 0 1 0 1 0 0 0 1 0 2 0 0 0 0 0 0 0 0 1 2 2 0 0 1 0 1 2 1 0 2 0 0 0 0 0 0 1 1 0 0 0 1 0 2 1 0 1 0 2 0 2 1 0 0 0 1 1 1 1 0 1 1 0 0 0 2 0 0 0 0 0 2 0 1 1 1 0 0 0 1 0 1 2 0 0 0 0 1 0 0 1 0 1 1 0 0 0 2 0 1 2 2 0 0 0 0 1 0 1 0 1 1 1 0 0 0 0 1 2 0 0 0 0 0 2 0 0 1 1 1 0 0 0 0 0 1 0 0 0 1 1 0 0 0 0 2 0 0 1 0 0 1 0 0 1 2 2 0 0 0 2 0 0 0 1 1 2 1 0 1 1 1 1 1 0 1 0 0 2 0 2 0 2 1 2 0 0 0 0 0 1 0 1 0 2 0 2 1 0 2 0 1 0 1 0 1 1 1 0 0 1 1 1 1 1 0 0 0 0 0 1 0 2 1 1 1 1 0 2 0 0 0 0 0 0 1 1 1 0 1 0 0 0 0 0 0 2 0 0 0 0 0 1 2 0 1 0 1 0 2 0 1 1 1 1 0 2 0 0 0 2 1 1 1 0 2 0 0 0 0 1 0 0 2 1 0 0 2 1 1 2 0 1 0 2 0 1 2 2 0 0 0 1 0 1 0 0 1 1 2 1 1 0 1 0 2 1 0 1 0 2 0 0 1 1 0 1 0 0 0 1 0 0 0 0 1 1 1 1 1 0 1 0 1 0 1 0 1 0 1 1 0 0 0 1 1 0 1 0 0 1 1 0 0 0 0 0 0 1 1 0 1 0 0 0 0 0 0 0 0 0 0 2 0 0 1 0 0 0 0 0 1 0 0 0
58 0 1 1 1 0 1 1 2 0 0 1 0 0 0 0 0 0 1 1 0 1 0 1 0 1 1 1 2 1 2 0 0 1 1 0 2 1 0 0 1 1 0 1 2 1 1 0 1 1 1 0 0 0 2 2 0 1 0 0 0 0 2 2 1 1 1 0 0 0 0 0 2 2 2 2 2 1 1 0 2 0 2 0 1 0 1 1 2 2 1 1 1 0 1 2 1 0 0 0 0 2 2 0 0 0 2 0 1 1 1 2 1 2 2 1 1 1 1 1 1 1 1 0 0 1 0 1 2 1 0 0 0 0 0 0 0 0 0 0 0 2 0 0 0 1 0 0 0 0 0 0 0 1 0 0 2 1 1 0 0 0 0 2 1 1 1 1 1 2 0 0 0 2 1 0 2 1 0 0 0 0 1 1 0 0 1 2 1 0 1 0 1 1 1 0 1 2 0 0 0 0 0 0 2 0 0 1 0 0 1 0 0 0 2 0 0 1 1 0 1 1 0 1 0 0 0 0 0 0 0 0 0 0 2 0 0 2 2 1 0 1 1 1 0 1 1 0 1 0 0 0 1 0 0 2 1 1 0 0 0 0 0 0 0 0 1 0 1 1 1 0 1 1 1 1 0 1 2 2 0 1 2 2 2 0 2 0 0 2 0 1 1 0 2 0 2 1 0 1 0 0 0 0 0 0 0 1 2 2 0 2 2 0 2 0 0 0 0 0 1 1 1 0 0 0 0 0 0 0 1 0 0 2 0 0 0 0 0 0 0 0 1 0 1 0 2 0 0 2 2 0 2 2 0 0 2 0 0 2 2 2 2 2 2 0 0 2 2 1 1 1 2 2 0 1 2 0 0 2 1 1 0 0 1 1 0 0 0 0 0 0 0 0 2 0 0 0 1 1 0 1 1 1 1 0 2 2 0 0 0 0 0 0 2 2 2 1 0 1 1 1 1 2 2 2 1 0 2 1 1 0 0 0 0 0 0 0 0 0 2 0 0 1 0 2 1 0 0 0 1 0 0 0 0 0 0 1 1 0 1 1 1 1 1 0 2 1 0 0 0 0 1 1 0 0 0 2 1 0 0 0 1 1 2 1 0 1 0 1 1 0 0 1 1 0 0 1 0 1 1 1 2 2 2 0 2 1 0 1 0 2 1 1 0 0 0 0 0 0 0 2 2 2 0 0 0 0 0 1 1 1 0 1 1 0 0 0 1 1 1 1 1 1 1 0 0 0 0 0 0 0 0 1 2 0 1 0 0 0 0 1 0 0 0 0 0 1 0 1 1 1 1 0 1 0 2 1 0 1 1 0 0 1 2 0 1 1 1 1 1 1 1 0 1 0 1 0 0 0 0 2 1 1 1 1 1 1 2 1 0 0 0 2 0 2 0 0 1 0 0 0 0 1 1 0 0 1 0 0 0 0 1 1 2 1 1 0 2 0 2 1 2 2 2 0 0 1 1 0 2 2 0 1 0 2 0 1 0 0 0 0 2 1 1 1 0 0 1 1 1 1 0 0 0 1 1 0 1 0 0 0 2 0 0 0 2 0 0 1 0 0 0 0 1 0 0 2 0 0 0 1 0 0 0 0 0 2 2 0 2 0 0 1 0 0 0 0 2 2 0 0 0 0 1 1 0 0 0 0 0 1 0 0 1 1 2 0 0 1 0 0 0 0 0 0 0 0 0 0 0 0 0 0 0 1 0 1 1 0 1 0 1 1 0 1 1 0 0 2 1 1 1 1 1 0 0 0 1 0 2 2 1 0 1 2 0 0 0 2 0 2 0 1 1 1 0 1 0 1 0 1 0 2 0 0 2 0 1 1 2 0 2 1 1 0 0 0 0 0 0 0 0 0 1 0 0 0 0 2 2 0 1 1 0 2 0 0 0 0 0 0 1 0 1 0 0 0 1 0 0 2 2 1 1 0 2 0 1 0 2 0 0 0 0 2 0 1 2 0 2 0 1 1 0 0 0 0 1 1 2 0 2 0 0 0 0 1 0 1 1 1 1 0 1 1 2 2 0 0 0 2 2 0 2 1 1 0 0 0 0 1 0 0 0 0 1 0 1 1 0 1 2 1 1 0 2 0 0 1 2 2 0 2 0 0 0 0 1 1 0 0 1 2 1 2 2 1 0 1 2 0 2 1 0 0 2 1 0 0 0 1 0 1 1 0 0 1 1 0 1 0 0 0 0 0 2 1 0 0 0 0 0 1 0 0 0 0 0 2 0 0 0 1 1 0 0 0 1 0 0 0
59 1 1 0 1 0 1 2 1 1 1 0 1 1 0 0 0 0 0 1 0 2 0 1 0 1 1 0 2 0 2 0 0 1 2 1 1 1 1 0 0 0 0 0 0 0 0 0 2 0 0 0 0 0 2 1 0 0 0 1 0 0 1 2 0 0 0 1 1 0 0 1 2 2 0 2 2 1 1 1 1 0 2 0 0 0 0 1 2 2 1 1 0 0 0 2 0 2 0 1 1 1 0 0 2 1 1 0 1 1 1 2 1 1 1 1 1 0 1 1 1 0 1 1 1 1 1 0 1 0 0 0 0 0 1 0 0 0 1 0 0 2 0 0 0 2 0 0 0 2 1 0 1 0 0 0 0 2 0 1 0 0 0 2 0 1 0 0 1 2 0 1 0 2 1 0 1 1 0 0 0 1 0 2 0 0 2 0 0 0 1 0 1 1 2 0 1 2 0 0 0 0 0 0 2 0 1 1 1 0 1 0 2 0 1 1 1 0 1 1 2 1 0 1 0 2 1 0 0 0 0 0 0 0 0 0 0 2 2 0 0 0 2 2 0 0 0 0 2 0 0 1 0 0 1 2 1 0 0 1 1 1 0 1 1 0 0 0 2 0 0 1 0 2 0 0 0 2 2 2 0 2 2 1 2 0 2 2 1 2 0 1 1 0 2 0 1 1 0 2 0 0 1 1 0 1 1 1 1 1 1 2 1 0 2 0 0 1 1 0 0 1 1 1 0 0 1 0 1 0 1 1 1 1 0 0 0 1 0 1 1 1 1 0 1 0 1 1 2 0 0 1 1 0 0 1 0 0 0 1 1 2 0 0 0 0 0 2 2 0 2 0 1 2 0 1 2 1 0 2 0 0 0 0 0 1 0 1 1 0 0 0 0 0 1 1 1 0 0 0 0 0 1 1 0 0 1 0 0 0 0 0 1 0 0 1 0 0 0 0 0 1 0 1 0 2 1 1 2 1 0 1 0 0 0 0 0 1 0 0 2 0 0 0 0 1 0 1 2 1 0 1 0 0 0 0 0 0 0 1 1 1 1 1 0 1 1 0 0 0 0 0 2 2 1 1 0 1 2 0 1 1 1 1 2 2 0 1 0 0 1 1 1 2 2 1 1 2 2 0 0 2 2 0 2 2 2 1 0 0 0 2 0 0 2 0 0 1 0 2 1 0 0 0 0 1 0 0 0 2 1 1 0 1 1 0 1 0 2 2 0 1 2 2 2 0 1 2 2 0 0 0 0 1 1 2 1 0 2 0 0 0 2 0 2 2 0 1 0 0 0 1 0 0 0 0 1 0 0 0 1 0 0 0 1 0 1 1 0 0 1 1 0 1 0 0 0 0 0 0 0 1 1 0 0 1 0 1 1 0 0 0 0 0 1 1 0 0 0 0 0 0 0 1 0 2 2 1 0 0 0 0 0 2 1 0 1 0 0 0 1 0 0 0 2 2 2 0 1 0 0 1 0 1 1 2 0 2 1 1 1 1 1 1 0 0 0 0 1 0 0 0 0 1 1 1 1 0 2 0 0 1 2 1 1 1 1 0 0 1 0 0 0 0 1 0 1 0 0 0 0 0 0 2 0 0 2 0 1 1 1 0 0 1 0 0 0 2 2 2 0 0 0 0 1 2 0 1 1 1 0 1 0 0 0 0 1 0 0 2 0 0 0 0 0 1 2 0 0 0 0 0 1 0 0 0 0 0 2 1 0 1 1 0 0 1 0 2 0 0 0 1 2 1 1 0 1 2 2 2 0 0 1 0 1 1 1 2 0 2 0 2 1 0 1 0 1 0 0 1 0 2 1 2 1 0 1 0 0 1 1 0 1 0 0 0 0 1 0 0 0 0 0 2 0 0 0 0 0 1 1 0 1 0 0 2 0 0 2 1 1 2 1 0 1 1 1 1 1 0 0 2 1 1 1 0 1 1 0 0 0 0 1 0 1 2 0 1 1 1 0 0 0 1 0 0 0 1 1 1 1 0 2 0 0 0 1 1 0 1 2 2 1 0 2 2 2 2 0 0 0 1 0 2 2 1 1 2 1 2 1 1 0 0 2 0 1 1 2 1 0 1 2 0 0 0 1 1 1 1 2 2 0 1 1 0 0 0 0 0 0 0 2 2 2 2 0 0 0 0 2 1 2 1 0 0 2 1 1 1 1 0 1 1 2 0 0 1 1 0 1 0 0 0 0 1 0 0 2 1 1 0 0 1 0 0 0 0 0 2 0 0 0 0 0 0 0 1 1 0 2 1
60 1 1 0 1 0 2 2 2 1 0 1 0 0 0 0 0 0 0 0 1 2 0 0 0 1 1 0 2 1 1 1 0 0 0 1 1 1 0 0 1 1 0 1 2 0 1 0 2 0 0 0 1 0 0 1 1 0 1 0 1 1 0 0 0 0 0 2 2 0 0 2 2 2 1 2 1 2 2 0 2 0 1 1 1 0 0 0 1 2 0 0 2 2 1 1 1 1 0 1 1 2 2 0 0 0 2 0 1 1 0 2 0 0 0 1 0 0 1 1 1 0 2 2 1 0 1 1 1 1 0 0 0 0 1 0 1 0 0 0 2 0 0 0 0 0 0 0 0 0 0 0 0 0 0 0 1 1 1 0 0 0 0 1 0 2 0 0 2 2 0 2 1 2 0 1 1 0 0 0 0 1 0 2 0 0 0 2 1 0 1 0 1 1 1 0 1 2 0 0 0 0 0 0 2 1 1 1 1 2 0 0 0 0 0 0 1 0 1 1 2 1 1 2 0 2 2 1 1 1 0 0 0 0 1 0 0 2 2 0 0 0 2 2 0 0 0 0 2 0 0 1 0 1 0 0 2 0 0 1 1 1 0 0 0 0 2 1 2 2 0 1 1 2 2 2 0 2 2 2 0 2 0 1 1 1 0 1 0 1 1 1 1 1 1 1 1 1 0 1 0 0 1 1 1 0 1 0 0 0 0 0 2 0 2 1 0 0 1 0 1 1 2 1 0 0 0 0 2 0 2 1 0 2 0 0 0 1 0 0 0 0 1 0 1 0 0 0 1 0 0 0 2 0 2 0 1 0 0 2 2 2 1 1 1 0 2 2 2 1 1 1 0 2 1 1 1 0 1 1 0 1 0 0 1 1 0 0 0 0 0 2 0 0 1 0 0 2 0 0 0 0 1 2 1 0 1 1 0 0 0 0 0 0 2 2 2 0 0 0 0 2 1 0 0 2 1 0 2 1 1 0 0 1 1 0 1 1 1 1 2 0 0 1 1 1 0 1 1 0 0 0 0 2 1 0 1 2 0 2 0 1 1 0 0 1 1 1 0 0 1 1 2 2 1 0 1 2 2 1 1 0 1 1 2 2 0 1 0 0 2 1 0 1 0 0 0 1 1 0 0 1 1 0 1 2 2 1 0 0 0 2 0 1 1 0 0 1 0 2 1 0 0 0 0 1 1 1 1 1 1 0 0 0 0 1 0 1 2 2 1 1 2 2 2 0 1 1 1 0 1 1 0 1 2 0 1 0 1 1 0 0 0 0 0 0 1 1 1 0 0 1 1 0 0 0 2 1 0 1 1 0 0 0 2 0 1 0 1 1 0 0 0 0 1 0 0 0 0 0 0 2 0 2 2 0 1 0 0 1 1 0 0 2 0 1 0 0 2 0 0 0 0 0 0 1 1 1 0 0 0 0 0 2 1 1 2 0 1 0 1 1 1 1 1 1 1 0 2 0 1 1 0 1 0 1 0 2 1 1 1 1 2 0 0 0 0 1 0 0 0 0 0 1 2 0 1 0 2 0 1 0 1 0 0 1 0 1 0 1 1 1 0 1 1 0 0 2 0 2 0 2 1 0 1 1 2 1 1 0 1 0 0 1 0 0 0 1 0 0 0 0 0 0 1 0 0 0 0 1 1 1 0 0 1 1 0 0 0 1 0 1 0 0 0 0 1 0 1 0 1 1 1 0 0 0 0 0 2 1 0 0 0 1 0 1 1 0 0 2 1 0 2 1 1 0 0 2 2 2 1 1 1 0 0 2 1 2 1 2 0 1 1 0 1 0 1 1 0 1 0 2 0 2 1 2 1 0 1 1 2 0 0 0 0 1 0 0 1 2 2 1 0 0 0 0 0 1 0 2 0 2 2 1 0 2 0 1 1 1 0 1 2 0 2 1 1 1 0 0 0 2 1 1 1 0 1 0 0 0 1 0 1 1 1 0 1 0 1 2 0 1 0 2 0 2 0 1 0 0 1 1 1 0 1 1 0 0 0 0 2 0 0 1 2 1 2 2 0 0 0 2 0 1 2 1 1 1 0 0 0 0 1 0 1 1 1 1 2 1 0 1 2 1 0 0 1 1 0 0 2 2 0 1 1 0 0 1 0 1 0 0 2 1 0 2 2 0 1 0 1 0 0 0 2 0 2 1 0 1 0 0 0 0 0 0 1 0 0 0 2 0 0 0 0 1 1 2 1 0 0 0 0 1 0 0 0 0 1 2 0 0 0 0 0 0 0 0 0 0 2 0
61 1 1 0 2 0 2 2 1 2 2 0 0 0 0 0 0 0 1 2 0 2 0 0 0 0 0 0 2 0 2 1 0 1 0 0 2 2 0 1 2 1 0 0 2 0 0 0 2 0 0 0 0 0 2 0 2 0 0 0 0 1 1 1 0 1 1 1 2 0 1 2 2 2 1 2 2 1 1 0 0 0 1 1 1 0 0 1 1 1 0 0 2 0 0 1 0 2 1 1 0 0 0 0 1 0 2 0 0 1 1 1 0 1 1 0 0 0 0 2 2 0 1 1 1 0 1 1 1 1 0 0 0 0 0 0 0 0 0 0 1 1 0 0 0 0 0 0 0 0 0 0 0 0 0 0 0 0 0 0 1 1 0 1 0 1 2 2 0 2 0 0 0 2 1 1 2 0 1 0 1 2 1 2 0 1 2 1 0 0 1 1 1 0 1 1 1 1 0 0 0 0 0 0 2 0 1 1 0 0 1 0 0 0 1 1 1 1 1 0 1 0 1 1 0 1 1 0 0 0 0 0 0 0 2 0 0 2 2 0 0 0 1 2 0 0 0 0 2 0 0 0 0 0 0 2 2 1 1 1 0 1 0 0 0 0 0 0 1 0 0 1 0 2 0 0 0 0 2 0 0 1 2 2 2 0 2 0 0 1 1 0 2 0 2 0 0 0 0 1 0 0 0 0 0 0 0 0 0 0 0 0 2 1 1 0 0 0 0 0 1 2 1 0 1 0 1 0 2 0 2 2 0 0 0 0 0 1 0 0 0 1 2 0 1 0 1 0 0 0 0 0 1 0 0 1 1 0 0 0 0 0 1 0 1 0 0 2 2 0 2 0 0 2 0 0 0 1 1 1 1 2 0 0 2 1 0 1 1 0 0 0 0 0 2 0 0 0 1 1 0 1 1 2 2 0 2 0 0 0 0 0 0 0 0 2 0 0 0 1 0 1 1 2 1 1 0 0 2 1 1 0 0 1 1 0 0 1 0 1 1 1 0 2 2 2 0 0 2 2 0 0 0 1 0 0 1 1 1 0 0 1 0 1 1 1 1 1 0 0 1 1 0 0 0 0 0 2 1 1 2 1 0 0 2 0 0 0 1 0 2 0 1 0 0 0 0 1 1 1 0 2 1 1 1 1 1 0 0 0 1 1 1 1 0 0 1 1 0 1 1 1 0 0 1 1 1 2 2 0 2 0 0 0 0 0 0 1 2 1 2 2 2 1 2 0 1 1 1 0 0 0 0 1 2 0 1 2 0 0 0 0 1 1 1 1 0 1 1 0 0 1 1 0 1 0 1 2 0 2 2 0 0 0 2 0 1 0 1 1 1 0 1 0 1 1 2 0 0 0 0 1 2 1 1 2 2 2 2 2 1 0 0 0 2 0 0 0 1 0 0 0 0 1 1 1 1 2 0 0 0 0 2 2 2 0 2 0 2 0 2 1 0 1 2 2 2 0 1 0 0 1 0 2 0 2 0 1 1 0 0 0 1 1 1 1 0 1 0 0 1 0 0 1 1 0 0 0 2 0 2 0 1 1 1 1 0 1 0 0 0 0 0 1 1 0 0 2 0 1 0 1 0 0 0 0 1 1 1 0 0 0 0 1 0 1 0 0 0 0 0 0 0 1 0 0 1 0 0 0 0 0 0 0 0 0 0 0 0 1 1 0 0 1 0 1 2 1 0 0 0 0 1 0 0 2 0 0 2 1 0 1 1 1 0 0 2 0 0 2 1 0 1 2 2 0 1 1 1 1 2 1 1 1 2 2 1 2 1 2 1 1 1 0 1 0 1 1 0 1 0 1 0 2 0 0 2 0 1 0 2 1 1 1 1 0 1 0 2 2 2 2 0 0 0 0 0 1 1 2 2 1 0 1 0 1 0 0 0 0 0 0 0 0 0 0 0 0 0 0 0 2 0 2 0 0 1 1 0 0 2 0 0 0 0 0 1 1 1 1 0 0 1 0 0 1 0 0 1 1 2 0 1 0 0 1 0 1 2 0 1 2 0 0 2 1 1 2 1 0 0 0 0 1 1 1 0 1 0 0 0 0 0 1 1 1 2 1 2 0 1 0 0 0 0 0 1 1 1 1 1 1 1 2 0 0 1 2 0 0 0 0 1 1 0 1 0 0 1 1 2 0 1 0 2 0 2 0 0 0 0 2 1 0 1 1 2 2 2 0 0 0 0 0 0 1 1 1 1 1 0 0 0 2 0 0 0 0 0 2 0 0 1 1 1 0 0 0 0 1 1 1
62 1 1 1 1 0 2 2 1 1 1 1 0 0 0 0 0 1 1 1 0 2 0 0 0 1 1 0 2 1 1 2 1 1 0 2 1 0 0 0 1 1 0 0 2 0 0 0 0 1 1 0 0 1 1 2 0 0 1 0 0 1 1 1 0 1 0 0 0 0 0 0 2 2 1 2 1 0 0 1 1 0 2 0 1 0 0 1 1 1 0 0 0 0 2 2 2 2 0 2 2 2 1 0 1 1 2 0 0 0 0 0 0 0 0 0 0 0 0 2 2 0 2 2 2 0 2 1 2 2 0 0 0 1 0 0 0 1 1 1 0 2 0 0 0 0 0 0 0 0 0 0 1 0 0 0 0 0 0 0 1 1 1 0 1 2 0 0 1 2 0 1 1 1 0 1 2 2 0 0 0 0 1 2 0 0 1 1 1 0 2 0 1 1 1 0 1 2 0 2 2 0 1 0 2 0 0 1 1 0 2 0 1 0 0 1 1 1 1 0 1 1 1 2 0 0 0 0 0 0 1 1 0 1 0 1 1 2 2 0 0 0 0 0 0 0 0 0 1 1 1 0 1 0 0 1 0 0 0 0 0 0 0 0 1 0 0 1 1 1 0 1 0 1 0 0 0 0 1 0 1 1 2 1 2 0 2 2 0 2 0 0 0 0 1 0 2 0 0 2 0 0 1 1 0 0 1 2 2 2 0 2 0 0 0 0 0 0 1 0 1 2 2 1 0 0 0 0 1 1 2 1 1 1 0 0 0 2 0 0 0 0 1 0 1 0 1 0 0 1 1 0 2 0 1 0 1 0 0 0 0 0 0 0 0 0 1 2 2 1 1 1 0 2 0 0 2 0 1 1 0 2 0 0 1 0 0 0 0 0 0 1 0 0 2 0 0 0 0 0 0 0 1 1 0 0 1 1 0 0 0 0 0 0 1 2 0 0 1 0 0 1 1 1 0 2 0 0 1 0 1 0 0 1 1 0 0 0 0 1 0 1 0 0 0 2 1 1 2 2 0 1 0 2 1 1 1 1 1 1 1 2 0 0 0 2 0 2 0 1 1 1 1 1 1 0 1 2 2 0 0 0 1 0 1 0 1 0 1 1 0 1 0 0 0 0 0 2 0 0 2 2 2 1 1 1 1 0 1 1 1 2 2 0 0 0 1 0 0 0 0 2 1 0 1 0 0 1 1 1 1 0 0 0 0 0 0 0 2 1 1 2 2 2 2 0 2 1 1 0 0 0 0 1 2 0 0 1 2 0 0 0 1 0 1 1 0 2 1 0 0 0 0 0 0 0 1 2 0 2 2 0 1 1 0 1 0 0 2 1 0 0 1 0 0 0 0 0 0 0 0 2 1 1 1 1 1 0 0 0 0 0 0 1 1 0 0 0 1 0 0 0 0 0 0 1 1 2 0 0 1 0 0 2 1 0 2 0 1 0 1 2 0 1 2 2 2 0 1 0 0 0 0 2 0 2 0 1 1 0 0 0 0 0 0 0 0 2 0 0 0 0 0 0 0 1 1 0 2 0 1 1 2 0 1 2 0 1 1 1 1 1 2 0 1 0 0 2 0 2 1 1 0 0 1 0 1 1 2 1 0 0 0 1 0 0 0 2 0 1 0 0 0 0 1 1 0 0 0 0 0 2 0 0 0 0 2 0 0 0 0 0 0 0 0 1 2 0 1 1 1 1 0 0 0 0 1 0 2 0 0 1 2 0 1 0 0 1 0 1 0 0 2 1 1 0 1 1 1 2 1 0 0 0 1 2 0 0 0 2 0 2 1 1 2 1 1 0 0 2 0 1 0 2 1 0 1 1 0 1 1 0 2 2 2 0 0 1 1 1 1 1 0 1 0 0 0 2 1 2 1 2 1 0 0 2 0 0 1 0 0 1 2 0 2 1 1 0 0 0 0 2 0 2 0 0 0 0 0 0 2 0 1 0 1 2 0 2 2 1 0 0 0 1 0 0 0 1 2 2 2 0 2 0 0 0 0 1 0 0 1 1 0 0 2 2 2 2 0 0 0 2 0 0 1 2 0 2 0 0 0 0 0 1 1 1 2 0 0 1 0 1 2 1 0 0 1 2 1 1 2 1 1 2 0 0 0 1 0 0 0 0 2 1 0 1 1 0 0 1 2 0 1 0 1 0 1 0 0 0 0 0 0 1 1 0 1 0 0 0 1 0 0 0 0 0 2 1 1 0 0 0 0 1 0 0 0 0 0 1 0 0 0 0 0 0 0 0 1 0 0 0
63 0 2 1 0 0 0 1 2 1 1 0 0 1 0 0 0 0 0 0 1 1 0 1 0 0 0 0 2 1 1 2 1 2 0 1 2 2 0 0 2 2 1 0 2 1 1 0 1 0 0 0 0 0 2 1 1 0 1 1 0 0 0 0 0 0 1 2 1 0 0 1 2 2 1 2 2 2 2 0 1 0 1 1 2 0 0 2 2 2 2 1 1 0 1 1 1 0 0 0 0 2 1 0 1 1 2 0 1 1 1 2 1 2 2 2 2 1 1 1 1 1 1 1 1 1 1 0 2 1 1 1 0 0 0 0 0 0 0 0 0 2 0 0 0 2 1 0 0 1 1 0 0 0 0 0 0 1 0 1 0 0 0 1 1 2 2 0 1 1 0 1 1 1 2 1 1 0 1 1 1 0 1 2 0 0 2 1 1 0 1 0 2 0 2 1 1 2 0 1 1 1 1 0 2 0 1 0 1 0 0 0 0 0 2 1 0 0 0 1 2 0 2 2 0 2 2 0 0 0 0 0 1 1 2 1 0 2 2 0 0 0 1 2 0 0 0 0 1 0 0 0 0 1 0 0 0 0 0 0 0 0 0 0 1 0 0 0 0 0 0 2 1 2 0 0 0 0 1 0 2 0 2 0 0 1 1 1 0 2 0 0 0 0 1 0 2 1 0 2 0 0 0 0 0 1 0 0 1 1 1 2 2 1 1 0 0 1 1 0 0 2 1 1 1 0 1 0 0 0 1 0 0 2 0 2 1 1 0 1 0 0 2 1 1 0 1 1 1 0 0 1 1 0 0 1 1 0 1 1 2 2 1 1 1 0 1 1 1 1 1 1 2 1 0 1 1 1 0 2 0 1 0 0 1 0 0 0 0 0 0 0 0 0 2 0 0 1 1 1 0 1 0 0 0 0 2 1 0 0 0 0 0 0 2 2 1 2 0 2 2 0 1 1 0 2 0 0 0 0 0 1 0 2 2 0 0 0 0 0 1 1 0 2 1 2 0 2 2 1 0 0 0 2 2 2 2 1 1 0 1 2 0 2 0 0 2 2 0 0 2 2 1 1 1 1 0 2 2 2 2 2 0 0 2 1 0 1 1 1 0 2 1 1 2 0 0 1 0 0 1 1 1 1 1 1 2 0 0 2 0 0 1 0 1 0 0 0 0 1 0 0 2 1 1 0 0 1 1 1 1 0 0 1 1 0 1 1 2 2 2 1 2 1 2 1 0 0 0 1 0 1 0 1 2 0 0 0 0 0 0 2 1 2 0 0 0 2 1 0 1 1 1 0 0 0 2 1 0 1 1 0 1 1 1 1 1 0 0 0 0 0 0 1 0 2 0 0 0 0 0 1 0 2 2 0 1 1 2 1 1 1 0 0 1 0 0 0 0 0 0 0 2 2 2 0 0 1 0 0 1 0 0 1 1 0 2 1 0 0 0 1 1 1 2 1 1 1 1 1 0 1 1 0 2 2 0 2 2 0 0 0 0 2 2 1 0 0 0 0 1 0 2 0 0 0 2 0 1 0 0 0 2 1 1 2 2 0 0 2 0 0 0 0 2 0 0 1 0 0 0 0 0 1 1 0 2 2 2 1 0 0 0 2 0 1 0 1 0 0 0 0 1 0 0 1 0 0 1 1 1 2 0 1 1 0 2 0 0 2 1 0 0 0 0 0 1 0 0 0 0 0 1 0 0 0 0 0 1 0 0 1 2 2 0 0 1 1 0 1 0 0 1 0 0 1 0 1 0 1 2 1 0 0 1 2 0 2 2 2 0 0 1 1 2 1 1 1 0 2 0 2 0 2 0 0 2 1 1 0 1 0 2 2 1 0 0 0 2 2 2 2 0 1 0 0 0 1 0 2 1 1 2 0 0 2 0 0 1 0 0 0 0 0 0 0 0 0 1 0 0 1 1 2 0 0 0 0 1 0 1 0 0 0 0 0 1 0 1 2 0 1 0 2 0 1 0 0 1 1 2 0 2 0 0 0 1 1 0 0 1 1 0 0 2 2 2 1 1 0 1 1 0 2 2 2 0 1 0 0 0 0 1 0 1 1 0 0 1 0 0 0 0 0 0 1 1 1 1 1 2 2 0 1 1 0 0 1 0 0 0 0 1 1 1 1 1 1 1 0 2 0 2 1 0 0 0 1 1 2 1 0 2 0 1 1 1 1 1 0 0 0 0 0 0 1 1 1 1 0 0 1 0 2 0 0 0 0 0 1 0 0 0 0 0 0 0 0 2 0 0 0
64 0 0 0 0 1 2 1 1 1 1 1 1 0 0 0 1 0 1 1 1 2 0 0 0 0 0 0 1 1 1 0 1 1 0 0 2 1 0 0 1 1 0 0 0 1 0 0 1 0 0 0 0 1 1 2 0 0 1 1 1 0 1 1 0 0 0 1 0 0 0 0 2 2 0 2 2 1 1 1 1 0 1 1 2 0 1 1 1 1 0 0 0 0 1 2 1 1 1 0 0 1 2 0 0 0 2 1 1 0 1 2 1 2 2 2 2 0 0 1 1 0 2 2 2 0 2 0 0 0 0 0 1 2 1 1 0 0 0 0 1 1 1 0 0 1 0 1 1 1 0 0 0 0 0 1 1 0 0 0 1 1 0 1 2 2 1 0 1 1 1 0 0 2 1 0 1 0 0 1 1 2 1 2 1 1 1 0 0 0 0 0 1 1 1 0 1 2 0 0 0 0 0 2 2 0 1 0 2 0 0 0 1 0 0 0 0 0 0 1 2 1 1 2 0 1 1 1 0 0 0 0 0 1 2 1 1 2 1 1 0 0 2 2 0 0 1 0 1 1 1 1 0 0 0 1 0 0 0 0 0 0 0 0 0 0 0 0 1 0 0 1 1 2 0 0 0 1 1 1 0 2 0 1 1 0 0 2 2 2 0 2 1 0 1 1 0 0 0 1 0 0 1 1 0 0 2 1 1 1 0 1 2 1 2 0 1 0 0 0 1 2 1 0 0 0 0 0 1 1 2 1 0 1 0 0 0 0 0 0 0 0 2 0 1 0 1 0 2 2 2 0 2 1 0 0 1 1 0 2 2 2 2 1 2 1 1 2 2 1 1 1 1 2 0 1 1 0 2 0 0 2 0 1 0 2 0 0 0 1 1 1 0 0 2 0 0 0 0 0 0 0 1 2 2 1 0 1 0 0 0 0 0 0 1 1 1 0 1 0 0 0 1 1 0 1 1 0 1 0 1 0 1 1 0 0 0 2 0 0 2 1 0 1 1 1 0 1 1 2 0 0 0 0 0 0 0 2 2 0 1 2 1 0 0 1 1 1 0 1 2 2 1 1 2 1 1 1 2 1 2 0 0 0 2 1 0 1 1 0 1 2 1 2 0 1 1 0 0 0 0 2 2 1 2 0 1 0 0 1 0 1 0 1 1 0 0 0 0 1 0 0 2 1 0 0 0 1 1 1 1 1 0 1 1 1 1 1 2 2 0 1 1 1 1 0 1 1 1 0 0 0 0 1 2 0 0 2 0 0 0 0 0 0 0 0 0 2 0 2 1 2 0 0 0 0 1 1 0 1 2 0 0 0 1 0 1 0 1 0 1 1 0 0 0 0 1 0 0 0 0 2 1 0 0 1 0 1 1 1 0 0 0 0 2 0 0 0 0 0 0 0 0 0 0 1 1 2 0 0 0 0 1 1 2 0 2 0 0 0 0 1 0 1 1 1 1 0 1 0 0 1 0 0 0 1 0 2 1 0 0 0 1 1 1 1 1 2 0 0 1 0 0 1 1 0 0 0 2 0 1 1 1 0 0 1 0 0 1 2 0 0 0 1 0 0 0 2 0 1 0 1 0 1 0 0 2 1 2 0 0 0 1 0 0 0 0 1 0 0 0 0 1 0 1 1 1 1 0 0 0 2 0 1 2 1 0 0 0 1 0 1 1 1 0 0 1 1 0 0 0 0 1 0 0 0 0 0 1 0 0 0 1 2 0 0 1 1 0 1 0 0 2 0 0 0 1 1 1 1 2 1 1 0 1 2 0 2 0 2 1 2 2 0 1 0 0 1 0 2 0 2 0 1 0 0 1 0 1 0 2 1 1 1 1 0 1 1 1 1 1 1 0 2 0 0 0 1 0 2 1 1 2 0 0 0 0 0 0 0 0 0 0 0 0 0 0 0 1 0 1 0 2 0 1 0 1 0 1 0 1 0 0 0 0 0 1 0 1 1 0 1 0 1 0 1 0 2 1 1 2 0 2 0 0 0 1 1 0 1 2 1 0 0 2 2 2 2 0 0 1 1 0 2 1 1 1 0 1 1 0 0 0 0 1 1 0 0 1 0 0 0 1 1 0 0 1 2 0 1 1 1 0 2 0 0 0 0 0 0 0 0 2 1 1 2 1 0 0 0 2 0 0 0 2 0 2 0 0 1 0 0 0 1 2 0 1 0 1 1 1 0 0 1 1 0 2 0 2 1 1 1 0 2 0 0 0 0 0 2 0 0 0 0 0 0 1 0 0 0 1 1
65 0 2 0 0 0 1 2 2 1 0 0 1 1 0 0 0 1 1 1 0 2 0 0 0 1 1 0 1 2 0 1 2 2 0 1 1 1 0 0 1 1 0 1 2 0 0 0 2 0 0 0 0 0 1 1 1 0 1 1 1 0 2 2 1 2 1 1 1 0 0 1 2 2 2 2 2 2 2 0 0 0 2 0 0 0 0 1 2 2 0 1 1 0 0 2 0 1 0 1 1 2 1 0 1 1 2 0 1 1 0 1 2 2 2 2 1 0 0 2 2 0 0 0 0 2 0 1 2 1 0 0 0 0 0 0 0 0 1 0 1 1 0 0 0 0 1 0 0 0 0 0 0 0 0 1 1 0 1 1 1 1 0 0 0 1 2 1 0 1 1 0 0 2 0 0 2 0 0 0 0 1 0 2 1 0 1 2 0 1 1 1 1 0 1 1 1 2 0 1 0 1 0 1 2 0 1 0 1 0 1 0 2 0 2 1 1 0 1 2 2 0 1 2 0 1 1 0 0 0 0 0 0 0 1 0 0 2 2 0 0 0 0 0 0 0 0 0 2 0 0 0 0 0 0 2 0 0 1 1 0 1 0 0 0 0 0 0 1 0 0 1 2 2 0 1 0 1 0 0 1 1 1 1 0 0 1 1 1 2 0 1 0 1 0 0 2 1 1 2 0 0 0 0 0 0 0 0 2 2 0 1 2 1 2 0 0 0 1 0 0 1 1 2 1 0 1 0 0 1 2 1 2 2 0 0 0 2 0 0 0 0 1 0 1 1 1 0 1 0 0 0 2 1 0 0 0 0 0 2 2 1 0 0 0 1 0 2 2 0 2 0 0 2 1 0 1 1 0 2 0 2 0 0 2 1 0 0 0 0 0 1 0 0 2 0 0 0 1 1 0 1 0 1 1 1 1 0 0 0 0 0 0 0 1 2 0 0 1 0 0 1 0 1 1 2 1 0 1 0 0 0 1 2 1 1 0 1 1 1 2 1 0 0 0 1 0 1 1 0 1 1 0 2 1 0 1 1 0 1 0 0 0 1 0 1 1 0 0 0 0 0 1 1 1 1 0 1 2 0 1 0 1 0 1 0 1 0 1 1 0 2 0 2 1 0 0 1 0 0 1 1 1 1 1 1 1 0 0 1 0 1 1 1 0 0 1 0 0 1 1 1 0 0 1 1 1 1 1 1 1 0 0 0 0 0 0 0 1 1 1 1 1 1 1 1 1 1 1 0 1 1 0 2 2 0 0 0 0 1 1 1 1 0 1 1 0 2 0 0 2 2 2 0 1 0 2 0 0 0 2 0 0 0 0 0 0 0 2 2 0 0 0 0 0 0 0 0 0 0 0 0 1 1 2 0 1 1 1 1 0 0 0 0 2 0 1 0 0 0 0 0 0 0 0 1 2 1 0 0 0 0 0 1 1 0 2 1 1 0 2 1 0 1 1 1 1 0 0 0 1 1 0 2 0 2 0 2 2 0 0 0 0 1 1 0 1 2 0 0 0 0 1 0 1 0 2 1 1 1 0 0 2 2 1 1 1 1 0 1 1 1 0 0 0 0 0 2 0 0 0 0 0 2 1 0 1 0 1 2 0 0 0 0 1 1 0 0 0 0 0 0 0 1 1 1 1 0 0 0 0 0 0 1 1 0 2 0 0 2 1 1 1 1 0 0 2 0 1 1 1 1 0 0 0 0 0 0 2 0 0 0 2 1 0 0 0 1 0 1 1 1 1 0 0 1 1 1 1 1 1 1 1 0 1 2 0 1 0 2 0 2 1 1 1 1 0 1 0 1 1 1 0 1 0 1 1 1 0 1 1 0 0 0 0 1 2 1 2 2 1 2 0 1 0 0 0 0 1 2 2 1 1 0 0 1 0 1 2 1 1 1 1 0 1 0 1 0 2 1 0 0 1 1 0 0 0 0 0 0 2 0 0 0 0 0 0 0 2 1 1 0 0 2 0 1 0 0 1 1 1 0 1 0 0 1 0 2 1 1 1 2 1 0 1 1 2 2 0 1 0 2 1 1 1 2 0 0 0 0 0 0 0 0 0 0 2 0 2 0 0 0 2 2 1 0 1 1 1 1 2 2 2 2 0 0 1 1 0 0 0 0 1 1 0 1 2 0 0 0 2 0 1 0 1 0 1 1 1 1 1 1 0 2 2 0 0 0 0 0 1 0 0 0 0 1 1 2 0 1 0 0 0 2 0 1 1 0 0 1 0 0 1 1 1 1 0 1 0 0 0 0
66 1 1 0 1 0 1 2 2 1 1 0 1 1 0 0 0 0 1 2 0 2 0 0 0 0 0 0 2 1 1 2 1 2 1 0 2 1 0 0 1 1 0 2 2 1 1 0 0 1 1 0 2 0 0 1 1 0 2 0 2 0 1 1 0 0 0 1 1 0 0 1 2 2 1 2 2 2 2 0 2 0 2 0 0 0 0 0 2 2 0 0 1 0 0 2 0 2 1 1 0 0 1 0 1 1 1 0 0 0 1 1 1 2 2 1 1 0 2 0 0 0 0 0 0 1 0 1 1 1 1 1 0 0 0 0 0 0 0 0 1 1 0 0 0 2 1 0 0 0 0 0 0 1 0 1 0 1 1 1 1 1 0 1 1 2 0 1 0 1 1 1 0 2 1 0 1 1 0 0 0 0 1 2 0 0 2 1 0 0 1 0 1 1 1 0 2 2 0 1 1 1 1 0 2 0 1 1 1 1 1 0 2 0 1 1 0 0 1 1 1 0 1 1 0 1 1 0 0 0 0 0 1 0 2 0 0 2 2 0 0 1 2 0 0 1 1 0 2 0 0 0 0 0 1 2 1 0 0 0 0 0 0 0 0 0 0 0 2 2 0 2 1 2 0 0 0 1 2 1 0 0 1 1 0 1 1 2 0 2 0 0 0 0 1 0 1 0 0 1 0 0 0 0 0 0 0 0 0 0 0 0 1 2 0 0 0 0 0 0 1 2 1 1 1 0 1 0 1 0 1 0 1 0 0 0 1 2 0 1 1 1 1 0 0 0 2 0 1 2 1 0 1 1 0 0 2 1 0 1 1 2 1 1 1 0 1 2 2 1 1 1 1 2 1 0 2 0 0 2 0 1 0 0 1 0 0 0 0 0 1 1 1 0 2 2 2 1 0 0 0 0 0 1 1 0 2 0 0 0 0 0 0 0 0 1 0 0 0 0 0 2 0 1 1 2 1 0 0 0 0 1 2 2 0 0 0 0 0 1 2 0 0 1 1 2 1 2 2 2 0 0 0 2 2 2 2 1 1 1 1 2 1 1 0 1 1 0 0 0 2 2 0 0 0 0 0 1 2 0 1 0 0 0 2 0 0 0 0 1 1 0 1 2 0 0 0 1 0 1 1 2 1 1 1 1 1 1 1 0 0 1 1 1 0 0 1 0 0 2 2 0 0 0 1 1 0 0 0 1 1 1 0 1 2 0 1 0 0 0 1 1 2 2 2 1 0 1 1 0 0 0 1 1 1 1 0 0 0 0 0 0 0 0 0 0 1 2 0 2 2 1 0 0 0 0 1 0 0 0 1 0 0 2 1 1 0 0 0 0 0 0 2 0 0 0 0 0 0 0 0 2 1 2 2 1 1 0 0 1 0 0 0 1 0 0 0 0 1 0 0 0 0 1 1 0 0 1 0 0 0 0 0 1 2 0 1 0 0 0 0 0 1 2 1 1 1 0 1 0 1 0 0 1 0 2 0 2 2 0 0 0 0 0 0 0 0 1 1 0 1 0 1 0 1 0 2 1 1 1 1 1 1 0 0 2 2 1 0 0 0 0 0 0 0 0 0 1 0 0 0 0 0 0 1 0 0 1 2 0 1 1 0 2 0 0 0 2 1 1 0 0 0 0 2 2 0 0 1 1 1 1 0 0 0 0 1 0 1 1 0 0 1 1 0 0 1 0 0 0 0 0 0 0 0 1 0 0 1 0 0 1 2 2 0 0 1 0 1 2 0 0 2 0 0 0 0 2 2 2 1 0 1 0 1 2 1 0 0 2 0 2 0 1 1 1 0 1 0 1 0 2 0 2 0 2 1 0 0 2 2 2 2 2 2 0 0 0 1 1 1 1 0 1 0 0 0 1 0 2 0 2 2 1 0 2 0 0 1 0 1 1 1 0 1 0 0 0 0 0 0 2 1 1 1 0 1 0 0 0 0 0 0 0 0 0 0 0 1 1 1 0 0 1 0 1 0 2 1 2 2 0 2 0 0 0 1 1 0 1 1 1 0 0 1 1 2 2 0 0 1 2 1 0 2 2 0 0 0 0 0 0 0 0 0 0 1 0 1 0 0 0 1 1 0 0 0 1 0 0 2 2 0 2 0 0 0 1 0 1 0 0 2 2 1 1 2 1 1 1 2 0 2 0 1 0 0 1 0 0 0 1 1 1 2 0 0 0 0 0 1 0 0 0 0 0 2 0 2 1 1 0 0 1 0 1 1 0 1 2 1 1 0 1 1 0 1 0 1 0 0 0
67 1 1 1 1 0 2 1 1 1 1 0 1 2 1 0 0 0 0 2 0 2 0 0 0 0 0 0 2 1 1 1 0 2 2 1 1 2 0 0 1 1 0 0 1 0 0 0 0 1 1 0 1 0 0 2 0 0 2 0 2 0 1 1 0 0 0 0 2 0 2 2 2 2 0 2 1 1 1 0 1 0 1 1 1 1 0 1 2 2 1 0 0 0 0 0 0 1 0 1 0 2 0 0 1 0 2 0 0 0 1 1 1 1 1 1 1 0 0 1 1 0 1 1 1 0 1 1 1 1 0 0 1 1 0 0 0 0 0 0 1 2 0 0 0 1 0 0 0 2 0 0 0 0 0 0 0 0 1 0 1 1 0 1 2 2 1 0 1 1 0 1 1 1 1 2 1 1 0 0 0 1 1 2 0 0 2 2 2 1 1 1 1 0 1 0 0 2 0 0 0 0 0 1 2 0 1 1 0 0 0 0 0 1 2 0 0 1 2 0 0 0 0 2 0 1 1 0 0 0 0 0 0 1 1 1 1 2 2 0 0 0 1 2 0 0 0 0 1 0 0 0 0 0 0 0 0 0 0 0 0 0 0 1 1 0 1 0 1 1 0 1 2 2 1 0 0 0 2 1 0 0 2 1 1 0 2 2 0 2 0 0 2 0 2 0 2 2 0 1 0 0 2 2 2 2 0 0 2 2 0 1 2 0 1 0 0 0 0 0 1 2 1 1 1 0 1 0 0 0 2 0 0 1 0 0 0 1 0 0 0 1 1 0 0 1 1 0 2 2 2 0 2 1 0 0 0 0 1 1 2 2 1 0 1 1 0 2 2 1 1 1 1 1 1 1 2 0 0 2 0 1 0 0 1 1 0 1 1 1 1 1 0 0 2 0 0 1 0 0 0 0 0 1 1 1 1 1 0 0 0 1 0 0 1 1 0 0 1 0 0 0 1 1 1 2 0 0 0 0 0 0 0 0 1 0 0 1 0 1 1 0 1 2 2 2 0 1 1 1 0 1 0 2 2 2 2 2 1 1 1 1 2 0 0 0 2 2 0 1 1 1 1 1 1 1 0 2 2 0 0 0 0 0 1 0 1 0 1 1 0 2 0 1 1 1 1 0 0 0 0 2 1 1 1 1 1 0 0 1 0 1 1 1 0 0 0 1 0 1 1 1 0 0 1 1 1 1 1 1 1 0 0 0 1 0 1 1 2 2 1 2 1 1 2 0 2 0 0 1 0 1 0 2 1 1 0 1 2 1 0 0 0 0 0 0 0 1 0 0 0 1 1 0 0 0 2 0 0 0 2 0 0 0 1 0 1 0 0 0 0 0 0 1 0 1 0 0 1 0 0 2 2 0 0 2 0 2 2 1 0 0 0 1 1 1 0 0 1 0 0 0 0 2 2 0 1 2 0 0 0 2 1 1 1 0 1 0 2 0 2 2 0 0 1 1 1 0 1 0 0 1 0 1 0 1 0 2 1 1 1 0 1 0 1 1 0 0 1 1 0 2 1 1 1 0 0 1 1 1 0 0 2 1 1 2 0 2 0 0 1 1 0 0 0 1 1 1 0 1 0 1 0 1 1 0 2 1 1 0 0 0 0 1 0 0 0 0 0 0 0 0 1 0 1 0 0 1 0 0 0 2 0 0 0 0 0 0 0 2 0 0 0 0 0 0 0 1 1 1 1 1 2 0 0 0 0 0 2 0 0 2 1 0 0 1 0 0 0 2 1 1 2 0 0 0 1 1 2 2 0 0 1 1 2 2 1 2 0 2 2 2 1 1 2 1 0 1 0 1 0 2 0 2 1 0 1 0 0 2 2 0 1 1 1 0 0 1 2 2 1 2 0 1 0 0 0 2 0 2 1 1 2 0 0 1 0 0 1 0 0 0 1 0 1 0 0 0 2 1 0 0 1 2 0 0 0 0 0 1 0 0 0 0 0 0 0 0 2 0 1 0 0 0 0 1 0 2 1 1 1 0 2 0 0 0 1 0 0 0 1 1 0 0 2 2 2 2 0 0 0 1 0 2 2 1 1 0 0 1 1 1 0 0 0 0 2 1 1 1 0 1 2 1 0 1 0 1 1 1 2 2 0 2 0 0 0 2 0 0 0 0 1 2 2 2 1 2 0 0 2 0 1 0 1 0 1 0 0 0 0 1 1 1 2 0 0 0 0 0 2 0 0 0 0 1 1 0 2 0 0 1 0 1 0 0 0 0 0 2 0 0 0 1 1 0 1 0 0 1 1 1
68 1 1 0 1 0 1 1 1 2 2 0 0 0 0 0 0 0 0 1 1 1 0 0 0 0 0 0 2 0 2 0 0 1 0 1 1 1 0 0 1 1 0 0 2 0 0 0 1 1 1 0 1 0 0 2 0 0 0 2 0 1 0 0 0 0 0 0 1 0 0 0 2 2 1 2 2 2 2 0 0 0 2 0 0 0 0 1 2 2 0 1 2 1 1 1 1 1 0 1 1 2 2 0 0 0 2 1 1 1 0 1 0 0 0 0 0 0 0 2 2 0 1 1 1 1 1 1 1 1 0 0 0 0 1 0 0 0 0 0 0 2 0 0 0 1 1 0 0 1 1 0 0 2 0 0 2 1 0 0 0 0 1 1 0 1 1 1 0 1 1 2 0 2 2 2 0 0 2 1 2 2 0 1 0 0 0 1 1 0 1 0 2 1 2 0 1 2 0 0 0 0 0 1 2 0 1 1 1 0 0 0 0 0 1 1 1 0 1 0 2 2 1 1 0 2 2 0 0 0 0 0 0 1 1 0 0 2 2 0 0 0 2 2 0 0 0 0 1 0 0 1 1 0 0 1 1 0 0 0 0 0 0 0 0 0 1 1 1 0 1 1 1 1 0 0 0 1 1 1 0 1 2 1 1 1 1 2 1 2 0 1 0 0 1 0 1 0 0 1 0 0 0 0 0 0 0 0 0 1 0 0 1 0 2 0 1 0 0 0 1 1 2 2 0 0 0 0 1 0 1 0 0 2 0 1 0 1 0 0 0 0 2 0 1 0 0 2 1 1 1 1 2 1 0 0 1 0 0 0 0 0 2 2 2 1 1 2 2 1 1 1 0 2 0 1 1 0 2 0 0 2 0 0 0 1 0 0 0 0 0 0 0 0 2 0 0 0 0 0 0 1 0 1 1 0 2 0 0 0 0 0 0 0 1 2 1 0 1 0 0 1 1 0 0 0 0 0 1 0 1 0 0 0 1 1 0 0 0 1 1 0 1 2 1 2 0 1 1 1 0 0 0 1 1 1 1 1 1 0 0 0 0 0 0 2 0 1 0 1 1 1 1 1 0 0 0 1 2 1 2 0 2 1 2 1 0 2 0 0 0 2 0 1 0 0 0 0 0 1 0 2 1 0 2 2 2 1 0 0 1 1 1 1 1 0 0 0 0 1 0 1 2 1 0 0 0 0 0 2 0 2 0 0 1 0 1 0 1 0 0 1 1 1 1 1 1 1 1 1 0 1 1 1 2 0 1 0 2 1 0 0 1 0 1 1 0 2 0 2 1 0 0 0 0 0 1 0 0 0 2 0 0 0 0 0 0 2 0 0 0 0 0 0 1 0 1 0 1 0 0 2 0 1 2 0 1 1 1 1 0 0 0 1 0 0 1 0 0 0 0 0 0 1 1 0 0 2 0 0 0 1 0 1 2 1 2 1 0 1 1 1 0 1 1 1 1 0 1 0 2 1 0 1 0 2 0 2 1 0 0 0 1 0 0 0 0 1 0 1 0 1 0 1 1 0 0 0 2 0 0 1 2 2 1 1 1 1 0 1 0 0 0 0 1 0 0 1 0 0 0 1 0 1 1 0 2 2 2 0 1 1 0 2 0 0 0 1 0 1 0 1 1 0 1 1 0 0 1 1 1 1 0 0 1 0 0 0 0 0 0 0 0 0 1 0 1 0 0 0 0 0 1 0 0 0 2 0 2 2 0 0 0 0 0 2 1 0 0 1 1 0 1 1 1 0 2 1 1 1 1 1 1 1 2 1 1 2 0 2 1 2 1 0 0 0 0 0 0 0 0 2 0 2 0 0 0 0 1 1 2 0 0 0 0 1 1 1 1 1 1 2 0 2 0 0 0 1 0 1 0 1 2 0 0 2 1 0 2 1 1 2 0 0 1 0 1 0 0 0 0 2 0 2 0 0 0 0 1 0 0 0 1 1 1 1 0 0 1 0 1 0 2 1 0 1 0 1 1 1 1 0 2 0 2 2 0 0 0 1 2 2 2 0 0 0 2 0 1 0 0 2 0 2 2 1 1 1 0 1 0 1 0 1 2 1 2 1 2 1 0 1 2 1 0 0 1 1 0 0 2 2 0 2 0 0 0 0 1 0 0 0 2 1 0 2 2 0 0 1 2 0 1 0 2 0 1 1 0 1 1 0 1 1 1 1 2 0 0 0 1 0 0 0 0 2 0 0 2 1 0 0 0 1 0 0 0 0 0 1 0 0 0 0 0 0 0 0 1 0 0 0
69 1 2 0 0 0 2 2 0 2 2 0 1 1 0 0 0 0 1 1 1 1 0 1 0 0 0 0 0 2 0 0 1 0 0 0 2 2 0 0 1 1 0 0 1 0 0 0 0 1 1 0 0 1 1 2 0 0 0 0 2 0 1 1 0 1 1 1 0 1 0 0 2 2 1 2 1 0 0 2 0 0 1 1 2 0 0 1 1 1 0 1 2 0 1 1 1 2 1 1 1 2 1 0 1 1 2 0 1 1 0 1 2 2 2 1 1 1 0 2 2 1 1 1 0 0 0 0 0 0 0 0 0 1 0 0 1 1 0 0 0 2 0 0 0 2 1 0 0 0 0 0 0 1 0 0 1 1 0 0 0 0 0 1 0 1 1 0 0 2 0 1 0 2 1 1 1 0 0 0 0 0 0 2 0 0 0 1 0 0 1 1 1 1 1 0 1 2 0 0 0 0 0 0 2 0 0 0 1 0 1 0 0 0 0 0 0 0 1 0 1 1 0 1 0 0 1 0 0 0 0 0 1 2 1 1 0 2 1 1 0 0 2 0 0 0 0 0 2 0 0 2 0 0 0 1 0 1 0 0 0 0 0 0 1 1 0 2 0 0 0 2 1 1 0 0 0 0 1 0 0 1 0 1 1 1 0 1 1 2 0 2 1 0 2 0 2 2 0 2 0 1 1 1 0 1 0 1 1 1 0 1 1 1 1 0 0 1 0 0 1 0 1 1 1 0 1 0 1 0 1 0 1 1 0 0 0 2 1 1 0 2 1 0 1 0 1 0 1 1 1 1 1 0 0 2 1 0 0 1 0 0 0 0 0 0 0 0 0 0 2 0 2 2 0 1 1 1 0 2 0 2 0 1 1 1 0 0 0 0 0 1 2 0 2 0 0 2 0 0 0 0 1 2 1 0 0 1 0 0 0 0 0 0 1 2 1 0 0 0 0 2 0 2 2 2 2 1 2 0 0 1 0 0 1 1 0 1 0 0 1 1 0 1 0 1 0 1 1 2 0 0 0 2 2 1 2 1 0 1 1 1 0 1 1 1 1 2 0 1 2 2 0 0 0 0 0 2 1 0 1 0 2 1 0 0 1 0 1 0 1 0 1 1 1 1 1 2 2 0 0 2 0 0 0 2 2 0 0 0 0 2 1 0 1 0 1 0 0 1 0 1 0 0 1 1 0 1 0 1 1 1 0 0 1 0 0 0 1 2 1 0 1 1 1 1 1 1 1 0 1 1 0 2 1 2 1 0 1 0 0 0 1 0 0 0 0 1 1 0 1 1 2 0 0 0 2 1 0 1 2 0 0 0 1 0 0 0 2 1 0 0 0 0 0 0 0 0 1 0 0 1 0 2 2 0 2 2 2 0 0 0 0 0 1 0 1 0 1 0 0 0 0 0 0 0 1 1 0 0 1 0 1 2 1 0 2 0 1 0 1 1 0 0 2 2 2 0 1 0 1 2 0 0 1 1 0 1 1 0 0 0 0 0 0 0 0 2 0 1 0 1 0 0 0 1 1 1 1 1 1 0 2 1 1 0 1 1 0 0 1 1 0 0 1 0 0 2 0 1 0 1 0 1 1 0 2 1 1 0 0 0 0 1 0 0 0 1 1 1 0 0 0 0 1 0 0 0 2 2 1 1 0 1 1 0 2 0 0 2 0 1 0 0 0 0 0 1 1 1 1 1 1 0 0 2 0 0 2 0 0 0 2 0 0 0 0 0 1 2 1 0 1 0 0 1 0 0 0 0 2 2 1 1 2 2 1 2 1 2 1 1 1 2 2 1 0 1 0 1 0 2 1 2 0 0 2 1 0 1 1 0 2 2 0 0 0 1 1 1 1 2 0 1 0 0 0 1 0 2 0 2 1 1 0 1 0 0 0 0 0 1 0 0 0 0 0 0 1 0 0 2 0 2 0 0 0 0 1 0 1 0 0 0 0 0 0 0 2 0 1 0 0 1 0 0 0 1 1 1 2 0 2 0 0 0 1 2 0 1 1 1 0 1 2 2 2 1 0 0 0 2 0 1 2 1 0 2 1 1 0 0 2 1 2 1 2 0 0 1 0 1 2 1 0 0 1 0 0 1 2 2 0 2 0 0 0 2 0 0 0 0 1 2 1 1 1 0 0 1 1 0 2 0 1 0 1 0 0 0 0 0 2 0 2 1 1 0 0 0 1 0 0 1 1 0 1 2 0 0 0 0 0 0 0 0 0 0 1 2 1 1 0 0 0 0 0 0 0 0 2 2
70 1 1 0 0 1 2 1 1 2 2 0 0 1 1 0 0 0 1 1 1 2 0 0 0 0 0 0 2 0 2 0 0 0 1 0 2 0 1 1 0 0 1 0 2 2 1 0 1 1 1 0 0 0 1 0 1 0 1 1 0 1 2 2 0 0 0 0 1 0 1 1 2 2 1 2 2 1 1 1 1 0 2 0 1 0 0 1 2 2 1 1 1 0 1 1 1 1 1 0 1 2 1 1 0 0 2 0 1 1 1 2 1 2 2 2 1 0 1 1 1 0 2 2 2 0 1 1 2 1 1 1 0 1 0 0 1 0 2 0 0 2 0 0 0 0 0 0 0 2 0 0 0 0 0 0 0 0 0 0 1 0 2 0 1 2 1 1 1 2 0 1 0 2 0 1 1 0 1 1 1 2 1 2 0 0 2 1 1 1 0 1 2 2 2 0 1 1 0 0 0 0 1 1 1 0 1 0 2 1 0 0 1 0 0 1 1 0 1 1 1 0 0 2 0 1 1 0 0 0 0 0 1 1 1 1 0 2 2 0 0 0 2 2 0 0 0 0 2 0 0 0 0 0 0 1 0 0 0 0 0 0 0 0 1 0 1 0 2 1 0 0 1 2 0 0 0 0 2 0 0 1 1 1 2 1 1 2 1 2 0 1 0 0 2 0 1 1 0 1 1 0 0 0 0 0 0 0 0 0 0 1 2 0 1 0 0 0 0 0 0 2 1 0 1 0 1 0 2 0 2 2 1 1 0 0 0 2 0 0 0 1 2 1 0 0 1 0 0 1 1 0 1 0 0 1 0 0 0 0 0 1 1 0 1 0 0 2 2 1 1 1 1 2 0 0 1 1 0 2 1 0 0 0 0 0 0 1 1 0 0 1 2 0 2 2 2 0 1 1 0 1 0 2 2 0 0 1 1 1 1 1 0 0 1 1 0 1 0 1 1 1 2 0 0 1 0 1 2 0 1 1 1 1 0 0 0 1 0 0 1 1 0 2 2 2 0 2 2 1 0 0 0 1 1 1 1 2 0 1 1 2 0 0 0 2 0 1 0 1 1 1 0 0 2 0 2 2 2 0 0 1 1 0 1 1 1 0 0 1 1 0 0 1 1 0 0 1 1 1 0 2 1 1 1 1 2 1 0 1 0 2 0 1 0 1 0 0 0 1 1 1 0 0 1 1 1 0 0 2 0 1 0 1 1 0 1 1 2 2 0 1 1 1 1 0 1 1 1 0 0 0 0 2 2 0 0 0 0 0 0 0 0 2 0 0 0 2 0 1 1 2 1 0 0 0 1 1 0 2 2 0 0 0 1 0 1 0 1 1 0 0 1 0 1 0 0 1 1 0 0 1 2 1 1 1 0 0 1 1 0 0 0 1 0 0 0 0 0 0 0 0 1 0 1 2 2 1 0 0 1 0 1 2 2 0 2 0 0 0 0 1 0 0 1 0 0 0 0 0 0 2 1 1 1 2 0 1 1 0 0 0 1 0 0 0 0 2 0 0 0 0 1 0 0 0 1 0 1 0 0 1 2 0 1 2 1 0 0 1 0 0 0 0 0 0 1 2 0 1 0 1 0 0 1 0 0 1 1 0 1 0 1 1 1 1 0 0 0 0 0 0 0 0 1 0 0 0 1 0 0 0 0 0 1 1 1 0 0 1 0 0 0 1 0 0 1 0 0 0 0 0 1 0 0 0 0 0 2 0 0 1 2 1 0 0 1 1 0 1 1 0 1 1 1 0 0 0 0 0 1 1 2 0 2 2 0 1 0 2 1 2 1 1 2 1 1 1 0 1 1 1 0 2 1 0 1 0 0 0 0 0 0 0 0 0 1 1 1 2 1 1 0 1 0 0 0 1 1 2 1 2 0 0 0 2 0 0 1 0 0 0 1 0 1 1 1 0 0 0 0 1 1 1 1 0 1 0 0 0 0 0 0 0 0 1 1 0 2 0 1 1 0 0 0 0 0 1 1 0 0 1 1 1 1 2 0 1 0 0 1 1 2 1 1 1 2 2 0 1 0 2 0 2 1 2 0 1 0 1 1 1 1 0 1 1 1 0 2 0 0 0 2 1 1 0 0 1 0 0 2 1 0 2 0 0 0 0 1 1 0 0 2 2 1 2 0 0 1 0 2 0 2 0 1 1 1 1 0 0 0 0 2 0 1 1 0 0 0 0 1 0 0 1 1 0 2 1 1 0 0 1 0 1 0 0 0 0 0 1 0 0 0 0 0 0 0 1 1 0 0 0
71 1 1 0 0 0 0 1 2 0 0 0 0 1 1 0 1 0 1 1 0 1 0 1 0 1 1 0 2 0 2 0 1 2 1 1 1 2 0 0 2 1 0 0 0 1 0 0 2 0 0 0 1 0 0 1 0 0 0 0 0 0 1 2 0 0 0 0 1 0 1 1 2 2 1 2 2 0 0 1 1 0 2 0 2 0 0 1 2 2 0 1 1 0 0 1 0 1 0 1 1 2 0 0 1 0 2 0 0 0 0 0 1 2 2 1 1 0 1 1 1 0 0 0 0 2 0 1 1 1 0 0 0 0 1 0 0 0 0 0 0 2 0 0 0 1 0 0 0 0 0 0 0 0 0 0 0 1 1 0 0 1 0 0 0 1 2 0 1 2 0 1 0 2 0 1 1 0 0 0 0 0 1 2 0 0 1 2 0 1 1 2 2 1 2 0 0 1 0 0 0 0 1 0 2 0 0 0 2 0 1 0 2 0 2 0 0 0 1 1 1 0 0 1 0 1 0 0 0 0 0 0 1 0 2 0 0 2 0 2 0 0 2 2 0 0 0 0 1 1 1 1 0 1 1 2 1 0 0 0 0 0 0 0 0 0 2 0 2 2 1 1 0 1 2 2 0 1 1 1 0 2 1 1 2 1 1 1 1 1 1 1 2 0 1 0 2 1 1 1 1 0 0 0 0 1 1 1 1 1 0 2 2 0 1 0 0 0 0 0 2 2 1 0 2 0 2 0 0 1 2 2 1 1 0 0 0 0 0 0 0 0 1 0 0 0 2 2 0 2 2 0 0 0 0 2 1 1 0 1 1 1 1 1 1 0 1 2 2 0 2 0 0 2 0 0 2 0 1 1 0 2 1 1 2 0 0 0 0 0 1 2 0 0 1 0 0 0 1 1 0 1 0 1 1 0 2 1 0 0 0 0 1 0 0 1 0 1 0 0 0 1 2 0 0 1 0 0 0 0 0 0 0 1 1 0 0 0 0 0 2 0 0 2 1 2 0 1 1 0 1 0 0 2 0 0 1 1 1 0 0 1 0 2 2 0 2 2 0 0 2 2 1 1 1 0 1 2 2 0 0 0 0 0 2 1 0 1 0 1 0 2 0 2 1 0 0 2 1 0 2 1 2 1 2 0 2 0 1 0 1 1 0 1 1 0 0 0 0 2 2 0 2 2 0 0 0 1 1 1 1 0 0 1 1 0 0 0 2 2 0 0 1 1 2 1 1 1 1 1 0 1 0 2 2 0 0 0 0 0 0 0 0 0 0 0 1 2 1 0 0 0 1 0 1 0 1 1 0 1 2 0 0 0 2 0 1 0 0 0 0 0 1 0 0 0 1 0 0 0 0 2 0 1 1 0 0 0 0 2 0 0 0 0 1 0 0 0 0 0 0 0 1 0 1 2 2 1 0 0 1 0 0 1 2 0 1 0 1 0 2 1 1 1 2 1 2 0 1 0 1 2 1 0 1 1 0 2 1 0 0 0 0 0 0 0 0 0 0 1 1 1 0 0 0 0 0 1 1 1 0 1 1 1 0 0 1 1 1 1 1 1 0 2 2 0 0 2 0 1 0 1 0 0 2 0 2 0 1 0 0 0 0 2 0 0 0 1 0 0 0 0 0 1 1 1 1 0 1 1 1 1 0 0 2 2 0 0 0 1 0 1 1 2 0 1 2 0 1 0 0 1 1 0 0 0 0 0 2 0 0 1 2 2 0 0 0 1 0 0 0 1 1 2 2 0 1 1 1 2 2 0 1 0 1 2 0 2 1 2 1 1 2 1 2 0 1 1 0 0 0 1 0 2 1 1 0 0 0 1 1 0 2 2 2 0 0 1 1 1 0 1 0 1 0 0 0 1 0 2 1 1 2 1 0 1 0 0 0 0 0 0 1 0 1 1 1 0 0 0 0 2 1 1 1 0 1 0 1 1 1 0 0 0 0 1 1 0 1 1 1 0 0 2 0 0 0 1 1 1 1 1 2 0 0 0 0 1 0 1 2 2 1 0 2 2 2 1 1 0 0 1 0 2 1 1 1 0 0 1 1 1 1 0 2 2 0 1 2 0 0 0 2 0 0 0 0 2 0 0 2 1 0 2 0 0 0 0 1 0 0 0 1 1 0 0 0 0 0 0 2 0 2 0 0 0 0 1 0 0 0 0 2 0 2 0 0 1 1 0 1 0 0 0 0 2 0 1 1 0 0 0 0 2 0 0 0 0 0 1 0 0 0 0 0 0 0 0 2 0 0 0
72 1 1 0 1 0 1 2 1 2 2 0 0 0 0 0 0 0 1 0 1 2 0 0 0 1 1 0 2 0 2 0 0 1 1 1 1 1 0 0 0 0 0 0 0 0 0 0 2 0 0 0 0 1 1 2 0 0 0 1 1 0 1 2 0 0 0 1 2 0 0 1 1 1 2 1 2 0 0 1 1 0 2 1 0 0 0 0 0 2 0 0 1 1 2 2 2 0 0 0 0 2 0 0 1 0 2 0 0 0 1 2 1 1 1 1 1 0 0 2 2 0 2 2 2 0 2 2 2 2 0 0 0 0 1 0 0 0 0 0 0 2 0 0 0 2 1 0 0 1 0 0 0 0 1 0 0 1 0 1 0 0 1 0 2 2 1 2 0 1 1 1 0 2 1 2 1 1 0 0 0 0 0 2 0 0 1 2 1 0 1 0 1 1 2 1 1 2 0 1 1 1 0 0 2 0 1 0 1 0 0 0 1 0 2 0 0 0 2 0 1 1 1 2 0 1 2 1 1 0 1 1 0 0 1 0 0 2 2 0 0 1 2 1 0 1 1 0 2 0 0 0 0 0 1 1 1 2 2 2 0 2 0 0 0 0 1 0 2 2 0 2 1 1 1 0 0 0 1 0 2 0 0 1 2 1 1 1 2 2 0 2 0 1 0 1 0 0 0 1 0 0 2 2 2 0 1 1 1 1 0 1 2 0 1 0 1 1 1 0 0 2 0 0 1 0 2 0 1 0 1 1 1 1 0 0 0 1 0 0 0 1 0 0 0 0 1 0 1 1 1 0 1 1 0 1 2 0 0 1 1 2 2 2 2 0 0 2 2 2 0 2 0 2 1 1 2 0 1 1 0 2 0 0 0 0 0 0 0 0 0 0 0 0 2 0 0 1 1 1 0 1 0 2 2 0 0 0 0 0 0 0 0 0 1 1 0 0 0 0 0 1 0 0 1 2 2 0 0 0 0 0 0 1 1 0 0 0 0 0 1 1 0 1 1 2 1 0 2 2 0 0 0 2 2 2 2 2 1 1 2 2 0 0 0 2 0 1 0 1 1 1 2 2 2 2 0 1 2 0 1 1 0 0 2 1 0 1 0 0 0 2 0 0 0 0 0 0 0 2 0 2 1 1 1 1 2 0 0 1 0 1 1 0 1 0 0 0 0 2 0 0 0 0 1 0 0 0 0 2 0 1 1 0 1 0 1 2 0 1 0 2 1 0 0 0 0 1 1 0 1 1 0 1 2 0 0 0 1 0 0 0 1 0 1 1 0 1 0 0 0 0 1 0 0 0 1 0 0 0 2 0 0 1 0 0 0 0 1 0 0 1 0 1 0 1 1 0 0 0 0 1 0 2 2 0 2 1 1 2 1 1 0 2 0 2 0 0 0 1 1 1 1 0 1 2 2 1 0 0 0 0 0 2 1 0 2 0 0 0 1 1 0 2 1 2 1 0 2 0 1 0 0 0 0 1 0 2 2 0 0 0 0 0 0 0 0 1 0 1 0 1 2 0 0 0 1 0 1 0 1 0 2 0 0 0 2 0 1 1 0 0 0 0 0 0 0 1 0 2 0 1 0 1 0 1 0 2 2 0 1 0 0 0 0 0 0 1 2 2 0 0 0 0 1 0 0 0 1 1 1 1 0 0 0 0 0 0 1 1 0 0 0 0 0 0 0 0 0 0 0 0 0 0 0 0 2 0 0 0 0 0 2 2 0 0 0 1 0 1 0 0 2 1 1 0 1 1 1 1 1 0 0 0 0 1 0 2 0 2 1 2 1 1 2 1 0 1 0 2 0 2 0 2 2 1 0 0 0 2 2 0 0 0 0 0 1 1 1 1 0 1 0 2 0 0 0 2 0 2 1 1 2 0 0 2 0 0 0 0 0 0 1 0 1 1 1 0 0 0 0 2 1 2 0 1 0 0 0 1 0 0 0 0 0 0 0 2 2 1 0 0 1 2 0 0 0 0 1 1 2 0 2 0 0 0 0 0 0 0 0 0 0 0 2 1 1 2 0 0 0 2 0 2 2 0 2 1 0 2 0 2 0 0 0 0 2 0 2 1 0 1 2 2 0 0 2 1 0 0 2 1 0 1 0 0 0 0 0 1 0 0 2 1 0 1 1 0 1 0 1 0 1 0 2 0 2 0 0 0 0 2 1 1 2 0 2 1 0 0 1 0 1 0 0 0 1 2 0 1 0 0 0 0 0 0 0 0 0 2 0 0 0 0 0 0 0 1 2 0 1 0
73 0 1 1 1 0 1 2 0 1 1 0 0 1 1 0 0 0 0 2 1 2 0 1 1 1 1 0 1 1 1 1 2 1 0 0 2 2 0 0 2 2 0 0 1 0 0 0 1 0 0 0 0 0 2 1 1 0 0 0 2 1 2 2 0 1 1 0 1 0 1 1 2 2 2 2 2 0 0 0 1 0 2 0 1 0 0 0 1 2 0 0 0 0 1 1 1 0 0 0 0 1 1 0 0 0 2 1 0 0 1 1 2 2 2 1 1 0 0 2 2 0 1 1 1 1 1 2 2 2 2 2 0 0 0 0 0 0 0 0 1 1 0 0 0 1 0 0 0 0 0 0 1 0 1 0 0 0 1 0 1 0 0 2 2 2 2 0 0 0 2 0 1 1 2 1 1 0 1 1 1 2 1 2 0 0 1 1 1 0 1 0 2 2 2 0 1 2 0 0 0 0 0 0 2 0 2 1 1 1 1 0 0 0 0 1 1 0 1 2 2 0 0 1 0 1 2 1 1 1 0 0 0 0 2 0 0 2 2 0 0 0 2 1 0 0 0 0 2 0 0 0 0 0 0 0 0 1 0 1 1 1 0 0 0 0 1 0 2 0 0 1 1 1 0 0 0 0 2 0 0 1 2 1 2 0 2 1 2 2 0 1 0 0 2 0 2 2 0 1 0 0 1 1 0 1 0 1 1 1 0 1 2 1 1 0 0 0 0 1 1 1 2 1 0 0 0 0 1 0 1 0 0 2 0 0 0 0 0 0 0 0 1 0 0 0 2 0 0 1 1 0 2 0 0 0 2 0 0 2 1 1 0 0 0 2 0 1 1 0 2 0 1 1 1 1 2 0 1 1 1 1 0 0 1 0 0 0 0 0 0 0 0 0 1 0 0 0 1 1 0 1 1 2 1 0 0 0 0 0 0 0 0 0 1 1 1 0 1 0 0 1 0 1 0 1 0 0 2 1 1 0 0 0 0 0 0 1 0 1 1 0 0 1 1 0 0 2 2 1 0 0 0 2 2 1 2 1 0 1 1 1 0 0 0 1 1 2 0 1 2 2 1 1 2 2 0 1 1 0 2 0 0 0 1 0 0 0 2 0 0 2 1 1 0 2 2 1 0 0 1 1 1 1 1 1 1 0 1 0 1 1 1 1 1 0 0 0 0 1 1 1 2 0 0 1 1 1 1 1 1 1 0 1 1 1 1 1 1 1 0 1 0 0 0 1 1 1 1 0 0 0 0 2 1 1 0 0 2 0 0 0 1 1 1 1 0 1 1 0 0 1 2 0 0 0 1 1 0 2 2 0 1 1 0 1 1 0 1 0 0 0 0 1 1 0 1 0 0 0 0 2 2 0 0 2 0 2 2 2 0 0 0 0 1 1 0 0 1 0 0 0 0 0 0 0 2 1 0 0 0 1 1 0 2 0 1 0 1 0 1 0 1 2 1 1 1 0 2 0 0 1 0 1 0 2 0 2 1 0 0 0 0 1 0 0 0 0 0 2 0 2 0 0 0 1 1 1 1 1 0 0 2 1 0 0 2 0 0 1 0 0 1 0 1 0 0 1 0 1 0 1 0 0 1 0 1 1 1 0 0 0 0 1 1 1 0 2 1 1 0 0 1 0 1 0 0 0 1 1 1 2 0 0 0 0 1 0 0 2 1 1 1 0 0 0 1 0 0 0 0 0 0 0 0 0 0 0 1 0 0 1 1 0 2 0 0 1 0 1 0 0 2 0 0 0 1 2 2 2 1 0 1 1 2 2 1 2 1 2 1 1 0 0 0 0 0 1 0 1 0 1 0 2 1 2 1 0 2 0 2 0 2 2 2 0 0 1 1 1 1 1 0 1 0 0 0 1 0 2 0 2 1 2 0 1 0 1 0 0 1 0 0 0 0 0 0 0 1 0 0 1 1 1 1 0 1 0 0 0 1 0 1 0 1 2 0 0 1 0 1 0 0 1 0 0 0 1 0 0 1 0 1 0 0 1 0 1 1 0 1 1 1 0 2 2 2 0 1 1 0 2 0 2 1 1 0 0 0 1 1 1 0 1 1 1 1 0 1 0 0 0 1 1 1 0 0 1 0 0 2 1 0 2 0 0 1 0 0 1 0 0 2 1 0 0 0 0 2 0 1 0 2 1 0 0 2 0 0 0 0 0 1 0 1 0 1 0 1 1 0 0 0 0 0 1 1 0 2 0 0 1 0 0 0 0 0 0 0 2 0 0 0 0 0 0 0 1 2 0 2 2
74 0 0 1 0 0 1 2 2 2 1 0 1 0 0 0 0 0 0 1 0 2 0 0 0 0 0 0 2 1 1 1 0 2 0 2 1 1 1 1 1 1 0 0 0 0 0 0 2 0 0 0 0 0 1 2 0 0 1 0 0 2 2 2 0 0 0 0 2 1 1 1 2 2 2 2 1 2 2 0 1 0 2 0 1 0 0 1 1 2 0 1 1 0 0 2 0 1 0 1 1 2 0 0 2 1 2 0 0 0 1 1 0 0 1 1 0 0 2 0 0 0 1 1 0 0 1 1 1 1 1 1 0 0 1 0 0 0 0 0 0 2 0 0 0 1 0 0 0 2 1 0 0 2 0 0 1 0 0 1 0 0 0 1 2 2 0 0 1 1 1 1 2 0 1 2 1 0 0 0 0 1 0 2 2 2 0 1 0 0 2 1 1 1 1 0 1 2 0 2 2 2 0 1 2 0 1 1 1 0 0 0 1 0 1 1 1 0 2 0 2 2 1 1 0 1 2 1 0 0 1 1 1 1 2 1 0 2 2 0 0 1 2 1 0 0 0 0 2 0 0 0 0 0 0 0 0 0 0 0 0 0 0 0 1 0 1 0 2 1 0 1 1 2 0 0 0 0 2 0 2 0 2 1 1 0 2 1 1 2 0 2 1 0 2 0 2 1 0 0 0 0 1 1 1 0 0 0 2 2 0 2 2 2 2 0 0 0 0 0 0 1 1 0 1 0 1 0 1 0 1 1 1 1 0 0 0 1 1 1 1 1 1 0 1 0 1 2 0 2 2 0 1 0 1 1 1 0 0 2 2 1 1 0 1 1 0 2 2 1 1 1 0 2 1 0 1 1 0 2 1 1 0 0 1 0 0 0 0 0 0 0 1 0 2 1 1 1 1 1 0 1 0 2 2 2 0 1 0 0 0 0 0 0 0 2 0 0 0 0 0 1 1 2 0 1 0 0 1 0 0 0 0 1 1 0 0 0 0 0 2 0 0 1 1 2 1 1 1 1 0 1 0 1 1 1 1 0 0 0 0 0 1 0 0 1 1 2 0 0 1 1 1 1 2 0 2 2 2 0 0 0 2 2 1 1 0 0 2 0 0 2 1 2 1 0 0 1 1 1 0 2 0 0 0 2 2 1 0 1 0 0 1 1 0 0 1 1 0 2 1 0 0 0 0 2 0 1 1 1 1 1 0 2 2 0 0 1 2 2 0 0 2 1 2 0 0 1 1 0 0 0 0 1 2 0 0 0 1 1 1 0 0 1 0 0 0 1 0 1 1 1 0 0 0 0 1 2 0 2 2 0 2 2 0 2 0 1 1 0 0 0 1 0 0 1 2 0 0 0 0 2 1 2 1 0 1 0 0 0 0 0 0 2 0 0 0 0 0 1 0 0 0 0 0 0 0 1 0 0 1 0 0 0 2 0 2 1 2 0 2 1 0 0 2 0 1 0 1 0 0 2 1 0 0 0 0 2 2 0 0 0 2 1 1 1 1 1 0 0 2 0 1 1 1 0 1 0 2 0 1 0 2 0 0 2 0 1 0 0 0 0 0 0 1 0 0 2 0 2 1 1 0 1 1 0 1 2 2 0 0 0 0 0 0 1 0 1 1 1 0 0 0 0 1 0 0 1 0 0 0 1 0 0 1 1 0 0 0 2 2 0 0 0 0 0 1 2 2 1 1 1 1 0 0 0 0 0 2 2 0 0 1 0 0 1 1 0 0 2 1 0 2 2 2 0 1 1 1 1 1 1 1 0 1 1 0 2 0 2 0 2 0 1 1 1 0 0 0 1 0 1 0 1 1 0 0 0 1 1 2 1 1 1 1 0 0 1 2 2 1 2 0 0 0 0 0 1 0 2 1 1 1 0 0 2 0 0 2 0 1 1 1 0 1 0 0 1 1 0 0 1 2 2 0 2 0 0 0 0 1 0 0 0 0 1 1 0 2 1 1 0 0 2 0 2 0 0 0 0 2 0 2 0 0 0 0 2 0 0 1 2 1 1 2 2 2 2 0 0 0 2 0 1 2 1 1 1 1 1 0 0 0 0 1 1 2 2 1 1 1 1 2 1 1 0 0 1 0 0 2 2 0 2 0 0 0 2 0 0 0 0 2 2 1 2 2 1 0 0 1 0 2 1 0 0 1 2 0 0 0 0 0 0 0 0 0 0 0 0 0 0 0 0 0 2 0 2 0 0 0 0 0 2 1 1 2 0 0 1 0 0 0 0 0 0 0 0 0 0 2 1
75 0 2 0 0 0 0 2 0 2 2 0 1 0 0 0 1 1 2 1 1 2 0 0 0 0 0 2 2 1 0 1 0 0 0 1 1 2 0 0 2 2 1 0 1 0 0 0 1 0 0 0 1 0 1 1 0 0 0 0 1 1 0 1 0 0 0 1 2 0 0 0 2 2 1 2 2 1 1 0 1 0 1 1 2 0 0 1 2 2 1 1 1 1 0 1 0 0 0 0 0 2 0 0 1 1 2 1 1 0 0 2 1 2 2 1 1 0 0 0 0 0 2 2 0 1 0 0 1 1 1 1 0 2 2 2 0 0 0 0 0 2 0 0 0 0 1 0 0 0 0 0 1 0 0 1 0 0 1 0 1 1 0 1 2 2 1 0 1 2 0 2 0 2 2 2 0 0 0 0 0 0 0 2 0 0 0 2 1 0 1 0 2 1 2 0 1 1 0 0 0 0 0 0 2 0 0 1 1 0 2 0 0 0 0 0 0 0 1 0 1 1 0 1 0 0 1 0 0 0 0 0 0 0 1 0 0 2 2 0 0 1 2 1 0 0 0 0 1 0 0 0 0 0 0 2 1 0 0 0 0 0 0 0 1 0 0 0 2 0 1 1 0 2 0 1 0 0 2 0 0 2 0 2 0 0 1 1 0 2 0 0 0 0 2 1 2 0 0 0 0 0 0 0 0 0 0 1 1 1 0 1 2 0 1 0 1 0 0 0 0 1 1 1 0 0 0 0 1 0 2 0 0 2 0 0 1 0 0 0 0 0 1 0 0 0 1 1 1 0 0 1 2 0 0 0 0 0 1 0 1 1 2 2 2 0 0 2 2 0 2 0 0 2 1 0 1 0 1 1 1 2 0 0 1 1 0 1 1 0 0 1 1 0 2 0 0 0 1 1 0 1 0 1 1 0 2 0 0 0 0 0 0 0 0 2 0 0 1 0 0 0 0 2 1 1 1 0 0 0 0 0 0 0 0 0 0 2 0 0 2 0 1 1 1 2 0 2 2 1 0 0 0 2 2 1 2 2 1 0 1 2 0 1 1 1 1 1 0 0 0 0 1 1 1 1 0 1 2 0 1 0 0 0 2 2 0 0 1 0 1 1 1 1 0 0 0 0 0 1 0 2 0 0 0 2 2 0 1 1 0 1 2 1 0 0 0 0 0 0 0 2 1 0 0 1 1 0 0 2 0 0 0 0 0 1 1 0 2 2 0 1 1 1 2 0 2 0 0 0 0 0 1 2 2 0 1 1 1 0 0 0 0 1 0 0 1 1 0 1 2 2 0 0 0 0 1 0 0 0 2 0 0 1 1 0 1 0 1 1 1 1 0 0 0 0 1 1 1 0 1 0 0 1 2 0 0 0 0 2 0 0 0 1 0 1 1 0 0 0 0 0 0 0 0 1 1 1 0 0 0 0 1 2 1 0 2 0 0 1 1 0 1 1 2 1 2 0 0 0 1 2 0 1 0 2 0 2 2 0 0 0 1 2 2 1 0 2 1 0 0 0 0 0 0 1 1 0 2 0 0 1 2 1 1 1 1 2 0 1 1 1 1 1 0 1 0 0 0 1 1 1 0 1 1 1 1 1 2 1 1 0 0 2 0 0 0 2 1 1 0 0 1 0 1 0 0 1 0 0 0 2 1 0 1 1 1 0 1 2 0 0 0 0 0 1 1 0 0 0 0 0 0 1 1 0 1 0 2 0 0 1 2 1 0 0 2 2 0 0 0 0 1 0 0 1 0 0 0 0 2 1 0 1 1 1 1 2 0 2 0 2 2 1 2 0 0 0 0 1 0 2 0 1 1 0 1 1 0 0 0 0 2 2 2 0 0 1 2 2 2 2 0 1 0 0 0 2 0 2 0 2 2 0 0 2 0 1 1 0 1 0 1 0 1 1 1 0 0 0 0 2 0 2 0 0 0 0 0 0 1 0 0 0 0 0 1 0 1 1 1 0 0 0 0 0 0 2 1 1 1 1 1 0 0 1 0 2 1 0 2 1 0 0 2 2 2 1 0 0 0 1 0 2 2 0 1 1 0 0 0 0 0 0 0 0 2 0 0 0 0 0 2 2 0 0 1 1 1 1 2 2 0 2 0 0 0 1 0 2 0 0 2 2 0 1 1 0 0 0 2 1 2 0 0 0 0 0 0 0 0 2 1 0 1 0 0 1 0 0 0 0 1 0 0 1 0 1 0 0 0 0 0 1 0 0 0 0 0 0 0 0 0 0 0 0 0 0 0 0 1 2
76 0 2 1 1 0 1 2 1 1 1 0 2 2 0 1 1 0 1 2 0 2 0 0 0 0 0 0 2 1 1 1 1 2 0 1 2 1 2 1 1 1 0 0 2 0 1 0 0 1 1 0 1 0 1 0 1 0 2 0 1 1 2 2 0 0 0 1 2 0 0 1 2 2 1 2 2 1 1 0 1 0 2 0 2 0 0 0 2 2 0 0 2 2 0 0 0 0 0 0 0 2 2 0 0 0 2 0 1 1 1 2 0 1 1 1 1 0 0 0 0 0 1 1 1 1 1 1 2 2 0 0 0 0 0 0 0 0 0 0 1 1 0 0 0 1 0 0 0 1 0 0 0 1 0 0 1 0 0 1 0 0 0 1 0 1 0 0 2 2 0 1 2 0 2 1 1 0 0 1 0 1 1 2 1 1 1 1 1 0 2 0 2 1 2 0 1 1 0 0 0 0 0 0 2 0 0 1 1 2 0 0 1 0 2 0 0 1 1 1 2 1 0 2 0 0 0 1 1 1 0 0 1 1 1 1 0 2 2 0 0 0 2 1 0 0 0 0 2 0 0 0 1 0 0 1 1 0 0 2 2 2 0 0 1 0 0 1 2 1 1 1 0 2 0 1 0 2 2 2 0 0 2 2 2 0 2 1 2 2 0 2 1 0 1 0 1 1 0 1 0 0 0 0 0 0 0 0 0 1 0 1 2 0 1 1 0 1 0 0 0 2 1 0 0 0 0 1 1 2 1 1 1 1 0 0 0 1 0 0 0 0 0 0 1 0 1 0 0 1 1 0 1 1 0 0 1 0 0 2 2 2 2 0 2 0 1 2 2 1 1 1 0 2 1 0 1 2 0 2 0 2 0 0 1 0 0 0 0 0 0 1 0 0 2 0 0 0 0 0 0 0 0 0 0 0 2 0 0 0 0 0 0 1 1 1 0 0 0 0 1 1 2 1 0 2 1 0 0 0 0 0 0 1 1 0 0 0 0 1 1 0 0 0 0 0 0 0 1 0 0 0 0 2 2 2 2 1 0 0 0 0 0 0 1 1 1 1 0 0 2 2 1 1 1 0 1 2 2 1 1 1 2 0 0 0 2 0 1 1 0 2 0 1 1 0 0 1 1 1 1 1 1 1 1 1 1 1 0 0 0 2 1 0 0 0 1 0 0 2 1 0 2 2 0 0 0 1 1 1 1 1 0 0 0 1 2 1 1 1 0 1 1 1 1 1 0 1 1 0 1 1 0 1 2 1 1 1 1 0 0 0 1 0 1 1 0 2 1 0 0 1 1 0 0 0 2 0 0 0 2 0 0 0 1 0 1 0 1 0 0 0 1 2 0 0 0 0 0 0 0 1 1 1 1 1 1 2 2 2 0 0 0 0 1 0 1 0 0 0 0 0 0 0 0 1 2 0 0 0 0 0 0 0 2 1 2 0 2 0 2 1 0 1 1 1 1 1 1 0 0 2 0 1 0 2 0 1 1 0 0 0 0 1 2 1 0 1 0 0 1 0 1 0 1 0 2 1 1 1 0 0 2 0 0 1 2 0 0 2 0 0 0 2 1 0 0 1 0 0 0 1 0 2 0 0 1 2 2 0 1 0 0 2 0 0 0 1 2 2 0 0 1 0 0 1 0 1 0 0 0 2 0 0 0 0 1 0 0 1 0 1 0 0 0 0 1 0 0 0 0 0 1 0 0 0 0 0 1 0 0 1 2 1 0 0 0 1 0 1 1 0 1 1 0 1 2 1 1 1 1 1 1 0 1 2 1 1 0 2 0 2 1 2 2 1 0 0 0 2 0 0 0 2 1 0 0 0 0 0 0 0 1 1 1 0 1 0 0 2 2 1 0 0 1 0 0 1 0 1 0 1 2 1 0 1 0 0 0 0 0 1 0 0 0 0 0 0 0 0 0 2 1 1 0 0 0 0 0 0 2 0 1 1 1 0 1 1 2 1 0 0 0 2 0 0 0 0 1 0 1 0 2 1 1 1 0 2 0 0 2 1 2 0 2 2 2 2 0 0 0 1 0 2 2 1 1 0 0 0 0 0 1 0 1 1 1 1 1 1 0 1 2 1 0 0 1 0 0 0 2 2 0 1 1 0 0 2 0 1 0 0 1 1 0 2 2 0 1 0 2 1 1 0 1 0 1 0 0 0 0 1 1 0 1 0 0 0 0 0 0 0 1 0 0 0 1 2 1 1 0 0 0 1 0 1 1 0 0 1 0 0 0 0 0 0 1 1 1 0 1 1
77 0 0 0 2 1 2 2 1 1 0 1 0 1 1 0 0 0 1 1 1 2 1 0 0 0 0 0 1 2 0 1 0 2 0 0 2 1 0 0 2 2 0 0 0 0 1 0 0 2 2 0 1 0 0 1 0 0 2 0 1 0 1 1 0 1 1 1 1 0 0 0 1 1 2 1 2 1 1 1 1 0 2 0 2 0 0 0 2 2 0 0 2 0 0 1 0 2 1 1 0 2 1 0 2 2 2 0 1 1 0 1 1 1 1 1 1 0 0 1 1 0 0 0 0 2 0 0 1 0 0 1 0 0 0 0 0 0 1 0 1 1 0 0 0 1 0 0 0 1 0 0 0 0 0 0 1 1 1 0 0 0 0 0 2 2 2 1 0 1 1 0 2 0 2 1 0 0 0 1 1 1 1 2 1 1 1 0 0 0 0 0 2 1 2 0 1 2 0 0 0 0 0 0 2 0 0 1 1 0 0 0 1 0 1 1 0 0 1 1 1 1 0 2 0 1 1 0 0 0 1 1 1 2 1 1 0 2 2 0 0 0 2 1 0 0 0 0 1 1 1 1 0 0 0 0 1 1 0 0 0 0 0 0 2 0 0 0 2 1 0 2 1 1 1 0 0 1 1 1 0 1 2 1 1 1 1 1 1 2 0 1 0 0 2 0 2 1 0 1 0 0 0 0 0 0 0 1 1 1 0 1 1 0 1 0 1 1 1 0 0 2 0 0 0 0 0 0 0 0 2 0 0 1 0 0 0 2 1 1 0 1 2 0 0 0 1 1 2 0 0 1 1 0 0 2 1 0 0 1 1 2 2 0 2 1 0 2 2 1 1 1 0 2 0 0 1 1 0 2 0 2 0 0 1 0 0 1 1 1 1 1 0 2 2 1 1 0 1 1 0 1 0 2 2 1 0 0 0 0 0 0 1 1 1 2 1 0 1 0 0 1 0 1 0 0 0 0 1 0 1 0 1 0 1 1 0 1 0 1 2 0 0 1 1 2 1 2 2 0 0 1 0 1 1 1 1 1 0 0 0 0 0 0 1 0 2 0 0 0 1 1 0 0 0 0 0 1 2 0 1 0 1 0 2 0 0 0 1 1 0 2 0 1 0 0 0 2 1 0 1 2 2 2 2 0 1 0 0 1 0 1 2 1 0 1 0 1 0 2 1 0 0 1 1 0 0 1 1 1 1 0 0 0 0 0 1 1 0 1 0 0 2 2 2 0 1 1 1 1 0 1 0 2 2 0 0 0 0 1 1 0 1 1 1 1 0 0 0 0 1 1 1 0 0 0 2 1 0 1 2 0 1 1 1 1 1 0 0 0 1 1 0 0 1 0 1 1 1 0 1 1 0 1 2 0 2 1 0 1 0 0 0 1 0 0 1 0 0 0 0 0 0 0 0 0 1 1 0 0 0 1 1 1 1 0 1 0 0 0 1 1 1 1 1 1 1 0 1 0 0 1 0 1 0 2 0 1 1 0 0 0 1 1 1 1 0 1 1 0 1 0 0 1 1 0 0 0 2 0 0 0 2 1 1 2 1 1 0 0 0 0 0 0 1 0 0 2 0 2 1 1 0 1 0 0 1 2 2 0 1 0 0 2 0 0 0 1 0 0 0 0 0 0 0 1 1 0 1 1 1 1 0 0 0 0 1 0 1 1 0 0 0 0 0 0 1 0 0 0 0 0 1 0 0 0 1 0 1 0 0 0 1 0 0 1 0 0 0 2 0 0 1 0 0 0 1 1 1 1 1 1 1 0 0 2 0 1 1 2 0 1 2 0 1 0 0 0 0 1 0 1 0 2 1 0 1 1 0 1 1 0 1 1 1 1 1 0 1 1 1 1 0 1 0 0 0 2 0 2 0 2 2 0 0 2 0 1 2 0 1 1 0 0 0 0 0 0 0 0 0 2 2 1 1 0 2 0 1 0 1 0 0 0 0 0 0 1 2 1 1 0 0 0 0 0 0 0 0 0 0 0 2 0 0 0 0 1 1 0 1 2 1 0 1 0 1 1 0 0 0 2 0 2 2 1 1 1 1 1 0 1 0 0 0 0 2 0 1 0 0 0 2 2 1 0 0 2 1 1 0 0 0 2 0 0 0 0 0 0 0 0 2 2 1 1 1 0 0 1 2 0 1 0 1 1 1 1 0 0 0 0 1 0 2 0 0 0 0 0 1 0 0 0 0 1 1 1 1 0 0 0 0 2 0 0 0 0 0 1 0 0 0 1 1 0 0 1 2 1 1 0
78 0 0 0 0 1 1 1 1 1 0 2 0 0 0 0 0 0 0 2 0 2 0 0 0 0 0 1 2 2 1 1 1 1 1 1 1 1 1 1 1 1 0 0 2 0 1 0 1 1 1 0 1 0 1 1 0 0 1 1 0 0 2 2 0 0 1 1 2 0 1 2 2 2 2 2 1 2 2 0 2 0 2 0 2 0 0 1 2 2 1 1 1 0 1 1 0 1 0 1 1 2 2 0 0 0 2 0 1 1 0 1 0 2 2 0 0 0 0 2 2 0 2 2 2 0 2 1 2 2 0 0 0 0 0 0 0 0 0 0 0 2 0 1 0 0 0 0 0 0 0 0 0 0 0 0 0 1 0 0 1 1 0 0 0 0 1 0 2 2 0 1 0 2 1 0 1 0 0 0 0 0 0 2 0 0 0 1 0 0 0 1 1 1 2 0 1 1 0 0 0 0 1 1 2 0 1 0 0 1 0 0 1 0 2 0 0 0 1 0 1 1 1 1 1 0 1 1 1 1 1 1 0 0 1 0 0 2 2 0 0 1 2 2 0 0 0 0 2 0 0 0 0 0 0 0 0 0 0 0 0 0 0 0 0 0 0 1 1 1 0 2 0 2 0 0 0 1 1 1 0 2 1 1 2 2 0 2 1 2 0 1 1 0 2 0 2 1 0 1 0 1 1 1 0 0 0 0 1 1 1 2 1 0 2 0 2 0 0 0 0 1 1 1 1 0 1 0 2 1 0 0 0 0 0 0 0 2 0 0 0 0 1 0 2 0 0 0 0 1 1 0 0 0 0 2 0 0 0 0 0 0 2 1 2 1 1 2 2 1 1 1 2 1 0 1 1 1 0 2 0 2 0 0 0 2 0 0 0 0 0 0 1 0 2 0 0 0 0 0 0 0 1 2 2 0 0 0 0 0 0 0 0 0 0 1 0 0 1 0 0 1 0 1 2 2 2 0 1 0 0 0 0 1 2 1 0 1 1 1 2 1 0 0 0 2 1 1 1 0 0 1 0 1 1 1 1 1 0 0 0 0 1 0 0 1 1 1 0 1 2 2 2 2 1 0 1 2 2 2 2 1 0 0 2 0 0 0 1 0 1 1 1 2 1 1 1 2 2 0 0 2 2 2 2 0 1 1 0 1 0 0 0 0 1 0 0 0 0 1 0 1 1 0 0 1 0 1 1 1 1 0 1 0 0 0 0 1 0 0 0 0 1 1 1 0 1 2 2 0 0 0 1 0 2 0 0 0 1 0 0 0 1 1 0 0 0 1 1 0 1 1 1 0 0 0 1 1 0 1 1 0 0 0 1 0 0 0 1 1 0 0 0 1 0 1 0 1 1 0 1 0 2 2 0 0 0 1 2 0 0 0 1 1 1 0 0 0 0 0 0 0 1 1 1 1 1 2 0 0 2 0 1 2 1 0 2 0 2 0 2 1 0 2 2 2 2 0 2 0 1 1 0 1 0 1 0 2 1 0 0 0 1 0 0 0 0 0 1 1 0 2 0 0 1 0 1 0 2 0 1 0 2 0 1 2 1 1 1 1 0 0 0 1 1 0 0 1 0 1 0 1 0 1 1 0 2 2 2 1 0 0 0 1 0 0 0 0 1 1 0 0 1 0 1 0 0 0 1 1 1 1 0 0 0 0 1 0 0 2 0 0 0 0 0 1 1 0 0 0 0 0 1 1 1 0 0 0 0 0 0 0 1 1 0 1 1 1 0 1 0 0 2 0 0 0 2 1 0 1 2 1 0 1 1 2 1 2 1 2 1 1 1 0 1 0 1 1 0 0 0 1 0 2 1 0 1 0 0 0 1 1 0 0 0 0 0 0 1 1 1 2 0 0 1 0 0 2 0 2 0 2 2 1 0 2 0 0 0 0 0 0 0 0 0 0 0 0 1 0 1 0 0 2 0 0 0 0 0 0 2 0 0 0 0 0 0 2 2 1 0 2 0 1 0 1 0 1 1 2 2 0 2 0 0 0 0 1 0 0 2 2 1 0 2 2 2 1 0 0 0 2 0 2 1 1 0 2 0 1 0 1 0 0 1 0 2 1 2 2 0 2 2 2 0 0 2 2 1 1 2 0 0 1 0 0 0 0 0 0 0 0 2 2 2 2 1 1 1 0 2 0 1 0 1 0 0 1 0 1 0 0 0 1 1 0 1 2 2 0 0 0 0 0 0 1 1 1 1 0 0 1 0 1 0 0 0 0 0 1 0 0 0 0 0 0 0 0 0 0 2 1
79 0 1 0 0 0 0 1 2 1 0 1 0 0 0 0 0 0 0 2 1 2 0 1 0 1 1 0 1 1 1 1 0 1 1 1 2 1 0 0 1 1 0 0 2 0 1 0 1 1 1 0 2 0 0 2 0 0 0 0 0 1 2 2 1 1 1 1 1 0 0 1 2 2 1 2 2 1 1 1 0 0 2 0 1 0 1 0 2 2 0 0 1 0 1 1 1 2 0 1 1 2 0 0 0 0 2 0 0 0 1 1 1 2 2 1 0 0 0 1 1 0 1 1 1 0 1 2 2 2 0 0 0 2 1 2 0 0 1 0 0 2 0 1 0 0 0 0 0 1 0 0 2 0 1 0 0 1 2 0 0 0 0 0 0 2 2 0 1 1 1 0 1 1 1 1 2 0 0 1 1 1 1 1 0 0 1 1 0 0 1 1 2 1 2 1 2 2 0 1 1 1 0 1 2 0 1 1 1 0 0 0 0 0 1 2 1 1 0 0 2 2 0 0 0 2 0 1 1 1 0 0 0 0 2 0 0 2 2 0 0 0 2 2 0 0 0 0 1 1 1 0 0 0 0 1 0 0 0 0 0 0 0 0 0 1 0 0 0 0 0 1 1 2 0 0 0 0 1 0 0 0 2 1 1 0 2 1 2 2 0 1 0 0 2 0 2 1 0 1 0 0 1 1 0 1 0 1 1 1 1 2 2 1 2 0 0 1 0 0 1 2 1 1 1 0 0 0 0 1 2 1 0 2 0 0 1 0 0 1 0 1 0 0 2 1 1 0 1 1 1 0 2 1 0 0 1 0 1 1 2 2 1 1 1 2 0 2 2 1 1 1 0 1 1 1 1 1 0 2 0 0 0 0 0 0 0 0 0 0 0 0 2 0 2 2 2 1 0 0 0 0 0 2 2 1 0 0 0 0 0 0 0 0 2 2 2 0 0 0 0 2 0 1 1 2 2 0 1 0 0 0 1 1 1 0 0 1 0 1 2 0 2 2 0 2 0 2 2 0 0 1 0 1 1 0 1 2 1 1 0 1 1 0 0 2 0 1 0 1 1 1 1 1 2 0 2 2 2 0 0 0 1 1 2 1 0 1 0 0 1 1 1 1 0 0 0 2 1 0 1 1 2 0 2 0 2 1 0 1 0 2 0 1 1 0 0 0 0 1 1 2 0 0 0 1 1 0 0 2 1 1 1 1 1 1 1 1 1 1 1 1 1 1 1 0 1 2 2 0 0 0 0 1 2 0 0 0 1 0 0 0 0 1 0 0 0 1 1 0 0 0 1 0 0 0 1 1 0 1 1 0 0 1 2 0 1 1 0 0 0 0 0 0 1 0 2 0 0 0 0 1 1 2 1 0 1 0 1 0 0 0 0 1 0 0 1 0 1 0 0 0 0 1 1 0 0 1 0 0 0 0 0 1 1 0 2 1 0 1 0 0 1 1 2 1 1 0 0 0 2 2 1 0 0 1 0 1 1 0 0 0 2 1 1 0 0 2 1 1 0 2 1 0 0 0 1 0 2 0 1 1 2 1 1 1 1 0 0 1 0 0 0 0 1 0 0 2 0 1 0 1 0 1 1 1 1 2 2 0 0 0 0 2 0 0 0 1 0 0 0 0 1 0 2 1 1 0 0 0 0 1 0 0 0 0 1 0 0 0 0 0 0 1 0 0 2 0 1 1 1 1 0 0 0 0 0 0 2 0 0 1 2 1 0 0 1 1 0 1 0 0 1 1 1 0 1 2 2 1 2 1 0 1 1 1 0 2 0 2 1 2 1 0 1 0 1 0 1 2 0 1 0 1 0 0 2 0 0 1 1 1 1 1 1 1 1 1 2 2 1 2 0 0 0 0 0 1 0 1 0 1 2 1 0 2 0 0 0 0 0 0 1 0 1 0 0 0 1 0 0 0 1 1 1 0 1 0 0 1 1 0 1 0 1 2 0 0 1 1 1 0 1 1 0 0 0 0 2 2 2 0 1 0 0 1 1 2 1 0 1 2 2 0 1 1 2 2 0 0 0 2 0 1 1 2 0 0 0 0 0 1 1 0 1 1 1 0 1 1 0 1 1 0 0 0 2 0 0 0 1 1 0 1 1 0 0 1 0 0 0 0 2 0 0 0 1 1 1 0 2 0 2 1 1 0 1 1 1 1 1 0 0 0 0 0 1 1 1 0 1 0 0 0 0 0 2 1 0 0 0 0 0 1 0 1 2 0 2 2 1 1 0 0 0 0 0 0 1 0 1 1
80 1 2 0 0 1 1 2 0 2 2 0 1 1 1 0 0 0 0 1 0 1 0 1 0 0 0 0 2 0 1 2 0 1 1 0 2 2 0 0 1 1 1 0 2 1 1 0 1 0 0 0 0 0 2 1 1 0 0 0 1 1 2 2 0 1 0 0 0 0 0 0 2 2 2 2 2 2 2 0 0 0 1 2 1 0 0 2 2 2 1 2 1 0 0 2 0 0 0 0 0 1 1 0 1 1 2 1 1 0 1 2 1 2 2 2 2 0 0 2 2 0 1 1 1 1 1 1 1 1 0 0 0 0 0 0 0 0 0 0 1 1 0 0 0 1 0 0 0 1 1 0 0 1 0 0 0 1 0 0 0 0 1 1 0 2 0 1 0 1 1 1 0 2 1 1 1 1 0 1 0 2 0 2 0 0 0 2 0 0 1 2 1 1 2 1 1 1 0 0 0 0 0 1 2 0 2 0 2 1 0 0 0 0 2 1 1 1 0 0 1 1 1 2 0 2 2 0 0 0 0 0 0 1 1 0 0 2 2 2 0 0 2 1 1 1 1 0 2 0 0 0 0 0 1 1 1 0 0 2 2 2 0 0 1 0 1 1 2 1 0 1 0 1 0 0 0 0 0 0 0 2 2 2 2 0 2 1 0 2 0 0 0 0 2 0 2 0 0 1 0 0 0 0 0 0 0 0 1 2 0 2 2 0 2 0 1 0 1 0 1 2 2 1 0 0 1 0 0 1 2 1 0 2 0 0 0 1 0 0 0 0 1 0 1 0 1 0 0 0 0 0 2 2 0 0 2 0 0 1 1 1 0 0 0 0 1 2 2 1 1 1 0 2 0 0 1 2 0 2 0 0 0 1 2 1 0 1 1 1 1 2 0 0 2 0 0 0 1 1 0 1 0 1 1 1 1 2 0 0 0 0 0 0 2 2 0 1 0 1 1 1 1 1 0 2 0 0 2 1 1 0 1 1 0 0 1 0 1 2 1 0 0 0 0 1 0 2 2 1 0 0 0 2 2 2 2 1 0 1 1 1 0 0 0 2 0 0 0 0 0 0 0 0 2 0 2 2 1 0 0 0 1 0 1 1 1 1 0 0 2 1 0 2 0 0 0 1 1 0 0 2 1 1 1 1 1 0 0 1 0 0 1 1 1 0 0 1 0 2 1 0 0 0 1 1 0 1 1 1 1 0 0 0 0 0 0 1 2 1 1 1 1 1 1 1 1 1 1 0 0 0 1 1 2 0 0 2 0 0 0 0 1 1 1 1 0 2 2 0 1 1 0 0 0 0 2 1 0 1 1 0 0 1 1 0 0 0 1 0 0 0 1 1 1 0 0 0 0 0 0 2 0 1 1 0 1 1 0 0 0 0 0 2 0 0 1 0 1 0 0 0 1 1 1 1 1 1 0 0 0 0 0 2 1 1 2 0 0 0 0 1 0 2 2 2 2 0 2 0 0 2 0 1 0 2 0 2 2 0 0 0 0 2 2 2 1 2 0 0 0 0 0 0 0 0 0 0 1 0 1 0 1 0 0 1 1 1 1 1 0 0 0 2 1 0 0 2 0 1 1 0 0 2 0 0 1 1 1 0 0 0 0 2 0 0 0 1 1 1 0 0 1 1 0 0 1 0 1 1 0 0 0 0 1 1 0 0 0 1 1 0 0 0 1 0 0 0 1 1 1 1 0 0 0 0 2 0 2 0 0 2 1 1 0 1 0 1 0 1 0 0 2 1 1 0 1 0 0 1 1 1 2 0 1 1 0 1 0 2 0 2 2 0 1 0 0 1 0 2 0 1 0 2 1 0 1 0 1 1 2 0 2 2 2 0 0 0 1 1 1 2 0 0 0 0 0 2 0 2 0 2 2 0 0 1 1 0 1 1 0 1 1 0 1 1 1 0 0 0 0 1 0 2 0 0 0 1 0 0 1 0 0 0 0 0 1 0 2 0 0 0 0 2 0 1 0 0 1 1 1 0 2 0 0 0 0 2 0 0 2 0 0 0 2 2 2 2 0 0 0 1 1 1 2 1 1 2 0 2 1 1 0 0 0 0 2 1 2 1 0 1 2 1 0 0 1 2 0 0 2 1 1 1 0 0 1 0 0 1 0 0 0 1 0 1 1 0 0 1 1 0 2 0 1 0 1 0 0 0 0 1 2 0 0 1 2 0 1 0 0 0 0 0 0 0 2 1 1 0 0 0 0 1 0 0 0 0 0 0 0 0 0 0 0 0 0 0 0 1 2 0
81 0 2 1 1 0 1 2 2 1 1 0 1 1 1 0 0 0 0 1 0 2 0 0 0 0 0 0 2 1 1 1 1 1 1 1 2 1 0 0 1 1 0 2 2 2 1 1 2 0 0 1 1 0 0 2 0 0 2 0 1 0 2 2 0 1 0 0 0 0 0 0 1 1 2 1 2 2 2 0 1 0 2 0 0 0 0 1 2 2 1 1 2 2 1 1 1 1 1 0 1 2 1 0 1 2 2 1 1 0 0 2 0 2 2 0 0 0 1 1 1 0 0 0 1 1 1 1 2 2 0 0 0 2 1 1 0 0 1 0 1 1 0 0 0 1 1 0 0 2 0 0 0 2 0 0 2 0 0 1 2 2 0 0 0 1 1 0 0 0 2 0 0 2 2 2 0 2 0 0 0 0 0 1 0 0 0 2 1 0 2 0 2 2 2 0 1 2 0 1 1 1 0 1 2 0 0 0 1 0 1 0 1 0 2 2 1 1 2 1 1 0 1 1 0 1 1 0 0 0 0 0 1 2 0 0 0 2 2 0 0 0 2 2 0 0 0 0 1 0 0 0 0 0 1 2 2 0 0 0 0 0 0 0 0 0 0 1 2 1 0 2 2 2 0 0 0 2 2 2 0 2 2 1 1 1 1 1 0 2 0 0 0 1 1 1 2 1 0 0 0 0 0 0 0 1 0 0 0 0 0 0 1 1 1 0 0 0 1 0 0 1 1 1 1 0 2 0 1 1 2 2 0 1 0 1 1 1 0 1 0 1 0 0 1 1 0 1 0 2 1 1 2 0 1 0 0 0 0 1 1 1 1 1 1 0 0 2 2 1 1 1 1 2 0 1 2 0 0 2 1 0 0 0 2 0 1 1 1 0 0 0 0 0 2 1 0 2 0 0 0 0 2 2 1 0 1 0 0 0 0 0 0 1 0 0 0 0 0 0 1 1 1 2 2 2 1 0 0 0 0 1 0 2 2 0 0 1 0 0 1 1 0 0 0 1 0 0 0 0 0 0 0 2 2 1 2 1 0 1 2 2 1 1 1 0 2 2 0 2 2 2 1 1 1 1 0 2 1 0 1 1 1 0 1 0 1 0 1 1 0 1 0 1 1 1 1 2 2 0 0 2 1 1 1 1 1 0 0 1 0 2 1 1 1 0 0 2 0 2 2 1 1 0 0 1 0 2 2 0 1 1 0 0 1 1 1 1 0 1 2 0 1 1 1 1 1 1 1 0 0 0 0 1 2 0 0 1 0 2 1 0 1 0 0 0 1 1 1 0 1 1 0 0 0 0 0 2 0 2 2 0 0 1 1 0 0 1 0 0 0 0 0 1 1 0 1 0 0 0 0 2 1 1 1 1 1 1 1 2 2 0 0 0 1 0 0 0 0 1 1 1 0 0 0 1 1 2 0 0 2 0 0 2 2 0 2 0 0 0 2 0 1 1 1 0 0 0 1 0 0 2 1 0 1 2 0 2 2 0 0 0 1 1 2 2 0 0 0 1 1 1 0 1 2 0 0 0 2 0 0 0 2 0 0 2 0 0 0 1 0 0 0 0 1 0 0 1 0 1 0 1 0 1 1 1 1 1 1 1 1 0 1 1 1 1 0 1 1 1 0 0 0 0 1 0 0 0 0 0 0 0 0 0 0 0 1 0 0 2 1 1 0 0 0 0 0 0 0 0 0 0 1 0 0 0 1 0 2 1 0 1 0 1 0 1 1 0 0 2 1 0 2 1 1 0 0 1 1 1 1 1 1 0 2 2 0 2 0 2 2 2 1 0 1 0 0 0 0 1 0 2 0 1 1 1 1 0 0 1 1 0 0 0 0 0 1 1 2 2 2 2 0 0 0 0 0 1 0 2 1 1 1 0 0 1 0 0 2 0 1 1 0 0 0 0 0 0 1 0 0 1 1 1 1 0 1 0 0 1 1 0 0 0 0 1 0 0 1 0 1 0 0 2 0 0 0 1 0 0 1 1 2 0 1 1 1 1 0 0 1 1 0 0 1 0 2 2 0 0 0 2 0 1 0 2 0 0 1 1 0 1 0 1 1 1 1 1 1 1 0 1 2 1 0 0 1 1 0 0 2 1 1 1 0 0 0 1 0 0 0 0 2 1 0 0 2 0 2 0 0 0 1 0 2 0 1 0 0 0 0 0 1 0 1 0 1 0 0 0 2 0 1 0 0 0 1 1 1 0 0 1 0 1 0 0 0 0 0 2 0 0 0 1 0 0 0 0 0 0 1 1
82 1 1 0 0 0 0 1 2 0 0 1 0 1 0 1 1 0 0 1 1 2 1 0 0 0 0 1 2 1 1 0 0 1 1 0 2 1 0 1 1 0 0 0 2 0 1 1 0 1 0 1 0 0 2 1 1 0 0 0 1 0 0 0 0 0 0 0 2 0 1 1 2 2 0 2 2 2 2 0 0 0 1 1 2 0 1 0 0 2 0 0 1 1 0 0 0 2 0 2 2 2 1 0 0 0 2 0 0 0 1 1 0 1 2 1 0 0 1 1 1 0 1 0 0 1 0 0 2 1 0 0 0 2 1 1 0 0 0 0 0 2 0 0 0 0 0 0 0 1 0 1 0 2 0 0 1 0 1 1 0 0 0 1 2 2 1 1 0 2 0 2 2 0 2 1 2 0 1 1 1 1 0 2 2 2 0 2 0 0 1 1 2 2 2 0 2 2 0 1 1 1 0 1 2 0 1 1 1 1 1 0 1 0 2 0 0 0 2 0 0 0 1 1 0 1 2 0 0 0 0 0 0 0 1 0 0 2 2 0 0 0 2 2 0 0 0 0 2 0 0 0 0 0 0 2 2 0 0 0 0 0 0 0 1 0 1 0 1 0 0 1 1 2 0 0 0 0 2 0 2 1 2 1 1 1 0 2 0 2 0 0 1 0 1 0 2 1 0 1 1 0 0 0 0 0 1 0 2 2 0 1 1 0 1 0 1 0 1 0 1 2 0 0 1 0 1 0 1 0 1 1 0 0 0 1 2 1 0 0 0 0 0 0 1 0 0 0 2 2 2 0 1 0 0 1 1 0 0 0 0 0 0 0 0 0 1 2 2 0 2 0 0 2 1 0 1 2 0 2 0 2 0 0 1 1 0 0 0 0 0 1 0 2 2 1 1 1 0 0 0 1 0 2 2 1 1 1 0 0 0 0 0 0 0 0 0 0 0 0 0 2 0 1 1 1 1 1 2 0 1 0 0 0 1 1 0 0 0 0 1 0 0 0 0 1 0 0 0 1 0 0 0 2 2 1 2 2 0 2 2 2 0 0 0 2 0 2 0 0 2 2 0 0 1 0 1 1 2 1 1 0 2 1 0 0 1 0 1 0 1 0 1 1 0 0 0 2 2 0 0 2 1 1 1 1 1 0 1 0 0 2 1 1 0 0 1 0 0 2 0 0 0 1 0 1 1 0 0 2 1 0 0 0 1 0 1 0 2 2 0 1 2 1 2 0 2 1 1 0 1 2 0 1 1 1 0 1 2 0 0 0 0 2 0 0 0 1 1 0 0 0 0 0 0 0 1 1 0 1 2 0 1 1 0 1 0 0 2 1 1 0 1 1 0 1 0 1 1 0 1 1 0 2 2 0 2 2 2 2 0 0 0 0 1 0 0 0 0 1 1 1 0 0 0 0 0 2 0 0 0 0 0 2 0 1 2 0 1 0 2 0 1 1 1 0 0 0 2 1 0 1 0 1 0 2 0 1 1 0 0 0 1 0 0 0 0 0 1 1 0 1 0 0 0 0 0 0 2 0 0 0 2 0 0 2 0 2 0 1 0 0 0 0 1 0 0 2 0 2 0 1 0 1 1 0 2 2 1 0 0 0 0 2 0 0 0 1 0 0 0 0 0 0 2 0 0 0 0 0 0 0 0 0 0 0 1 0 0 0 0 0 0 0 0 0 1 1 0 0 0 0 1 0 0 1 2 0 0 0 0 0 1 0 0 1 0 0 0 2 0 0 1 0 0 0 1 1 1 1 2 1 0 0 2 2 1 2 0 2 1 2 1 1 2 1 1 0 0 2 0 1 0 2 0 0 1 0 0 2 2 0 2 2 2 0 0 1 1 1 0 2 0 0 0 0 0 1 0 1 1 0 2 1 0 2 0 0 1 1 0 1 1 0 1 1 1 0 0 0 0 2 2 1 1 1 1 0 0 0 0 0 0 0 0 1 0 1 1 0 1 0 0 1 0 0 1 1 0 0 1 1 2 1 1 1 0 1 0 0 1 2 0 1 2 2 2 2 0 1 0 1 0 2 2 1 1 0 0 0 0 0 0 0 0 0 2 1 2 1 0 1 1 1 0 0 2 1 0 0 2 0 1 2 0 0 0 1 0 1 0 0 1 1 0 1 1 1 0 1 2 0 2 0 1 0 1 0 0 1 1 0 1 0 1 1 1 0 0 0 1 0 0 0 0 2 0 2 0 0 0 0 0 1 0 0 0 0 0 0 0 0 0 0 0 0 0 1 2 0 1 1
83 0 1 0 1 0 1 2 0 2 1 2 0 0 0 0 0 0 0 2 1 2 0 0 0 1 1 0 1 1 1 0 0 1 0 1 1 2 0 0 2 2 1 0 1 0 1 0 1 0 0 0 0 1 1 1 1 0 1 0 0 2 2 2 0 0 1 0 2 1 0 0 2 2 1 2 2 2 2 0 2 0 2 0 0 0 0 0 2 2 0 0 1 1 1 1 1 1 0 0 0 1 1 1 0 0 2 0 1 1 0 1 0 2 2 0 0 0 0 0 0 0 2 2 1 0 1 1 1 1 0 0 0 0 0 0 0 0 1 0 0 2 0 0 0 2 0 0 0 1 1 1 0 0 0 1 1 2 0 1 0 0 1 0 1 2 1 0 1 1 1 0 2 0 1 1 1 2 0 0 0 0 0 2 2 2 0 2 2 1 1 1 2 1 2 0 1 2 0 2 2 0 0 0 2 1 1 0 1 0 0 0 2 0 2 1 1 0 2 1 1 0 0 2 0 0 1 1 0 0 1 1 0 0 2 0 0 2 2 0 0 1 2 2 0 0 0 0 1 0 0 0 0 0 0 1 0 0 1 1 0 1 0 0 1 0 1 0 1 0 0 2 2 2 1 0 1 1 2 2 0 1 1 1 2 0 2 2 1 2 0 0 0 0 2 0 2 2 0 2 0 2 0 0 0 1 0 0 1 1 0 1 2 0 2 0 1 0 0 0 0 2 0 0 1 0 1 0 0 2 2 2 2 0 0 0 0 1 0 1 1 1 1 0 0 0 2 0 1 1 1 0 2 0 0 0 0 0 1 0 1 1 2 1 2 0 0 1 1 0 2 0 1 1 1 1 1 1 0 2 0 0 0 0 0 1 0 1 1 0 0 0 1 0 1 0 0 0 0 0 0 0 1 1 1 0 2 0 1 1 0 0 0 0 1 1 1 1 0 1 1 1 1 2 2 2 1 0 1 1 0 0 0 1 1 0 0 0 0 1 2 0 1 1 1 2 0 1 1 2 0 1 0 2 1 0 1 1 1 0 0 0 0 0 1 1 1 1 0 1 1 1 0 0 2 1 1 0 2 0 1 0 0 0 2 1 0 1 0 0 1 1 1 0 0 0 0 1 1 0 0 2 1 1 1 2 2 0 1 0 1 1 1 0 1 0 0 0 0 2 1 0 1 1 0 1 0 1 1 1 1 0 0 0 0 0 1 0 1 1 0 1 0 0 1 1 1 1 1 0 1 1 0 2 2 0 1 0 0 0 0 0 1 0 1 1 1 2 2 0 1 1 1 0 1 0 2 0 0 0 1 0 1 1 1 1 0 0 0 0 0 0 0 1 0 0 1 0 0 0 0 1 2 1 0 1 0 0 1 0 0 0 0 0 1 0 0 0 0 0 0 0 0 0 0 0 0 2 0 0 0 0 0 2 2 1 2 0 0 1 1 0 0 0 1 1 1 1 0 1 1 2 0 2 0 2 1 2 2 0 0 0 0 0 0 0 0 0 1 0 1 0 0 0 0 0 0 0 1 0 0 0 2 2 1 1 1 0 1 1 0 0 0 0 0 0 0 2 0 1 0 1 0 0 0 0 1 2 2 2 0 0 0 1 0 0 0 1 1 1 0 0 0 0 2 0 0 0 0 0 0 1 0 1 1 0 2 0 0 1 0 0 0 1 0 0 1 0 0 0 0 0 0 1 1 0 1 0 1 0 0 0 1 2 0 0 2 1 0 1 0 0 1 0 0 1 1 0 0 1 1 1 1 0 1 2 0 2 1 2 0 1 1 0 0 0 0 1 0 2 0 1 0 1 0 0 1 0 0 2 2 0 2 0 0 0 0 1 1 1 1 1 0 1 0 0 0 2 0 2 1 2 2 0 0 1 0 0 0 0 0 0 1 0 1 1 1 0 1 1 0 0 0 2 0 0 0 1 0 0 2 0 1 0 1 1 1 1 2 0 1 0 0 1 0 0 0 0 1 1 2 0 2 0 0 0 1 1 0 1 2 1 0 0 1 1 2 2 0 1 0 2 0 2 1 2 0 1 0 1 1 1 0 0 0 0 2 0 1 0 0 0 2 1 1 0 0 1 1 1 2 2 0 2 0 0 0 1 0 0 1 0 2 2 1 0 0 0 0 0 2 1 0 0 2 0 2 2 0 0 0 0 1 1 1 0 1 0 0 0 2 0 0 1 1 1 1 0 1 0 0 0 0 0 1 0 0 0 0 1 0 0 0 0 0 0 0 0 2 1 1 1
84 1 1 0 0 0 0 1 1 0 0 1 0 0 0 0 0 1 1 0 2 1 0 1 1 1 1 0 2 1 1 1 0 0 0 0 2 1 0 0 2 1 0 1 2 0 2 0 1 0 0 0 1 0 1 1 0 0 1 0 1 1 0 0 0 0 0 0 2 0 0 0 2 2 2 2 2 1 1 0 2 0 2 0 2 0 0 0 2 2 0 1 2 2 1 1 1 0 0 0 0 2 1 0 0 0 2 0 0 0 0 1 0 1 1 1 1 0 1 1 1 0 1 1 0 1 0 0 0 0 0 0 0 0 1 0 0 0 0 0 1 1 0 0 0 1 0 0 0 0 0 0 0 1 0 0 1 0 2 0 0 0 0 1 0 0 1 0 0 0 2 0 0 2 1 1 2 2 0 0 0 0 1 2 0 0 2 1 0 0 0 2 1 1 1 0 2 2 0 1 1 1 0 0 2 1 1 2 0 1 0 0 0 0 1 1 1 0 1 0 1 1 0 1 0 0 1 1 1 1 0 0 0 0 1 0 0 2 2 0 0 0 2 1 0 0 0 0 1 1 1 1 0 0 0 2 1 0 0 1 1 1 0 0 0 0 0 1 1 0 0 1 1 1 1 1 0 2 2 1 1 1 2 2 2 0 2 2 0 2 0 0 1 1 1 1 1 0 0 1 0 0 2 2 0 2 0 0 2 2 0 2 2 0 2 0 0 1 0 0 1 2 0 0 1 0 1 0 1 0 1 0 1 0 0 0 0 0 0 0 0 0 2 0 2 1 0 0 0 2 2 0 2 1 0 0 1 0 0 1 1 1 1 1 1 0 0 2 2 1 1 1 2 2 0 2 1 2 0 2 0 1 0 1 1 1 0 0 0 0 0 1 1 0 2 1 0 0 2 2 0 2 1 2 2 0 1 1 0 0 0 0 0 0 2 2 1 0 1 0 0 1 0 1 0 2 1 1 1 0 0 1 0 0 0 0 1 1 0 0 0 1 0 0 0 0 0 0 0 1 0 0 0 2 1 1 1 1 0 1 1 1 1 0 0 1 1 1 0 0 1 1 2 2 1 1 0 1 1 0 1 0 0 0 2 0 0 1 0 0 1 1 1 2 0 1 1 1 1 0 0 2 1 1 1 1 1 0 2 1 2 1 0 2 0 0 1 2 0 2 2 0 2 2 0 0 0 0 0 2 0 2 0 1 1 1 0 0 2 2 1 1 1 1 1 0 1 0 0 0 2 2 0 2 1 1 1 1 0 1 0 1 1 0 1 1 1 1 0 1 0 1 0 0 0 0 1 1 0 1 1 0 0 1 1 0 1 0 1 1 1 0 1 1 0 1 1 0 0 0 0 2 1 1 1 1 1 1 1 2 1 0 0 0 0 1 1 0 0 0 0 0 0 0 0 1 1 0 0 0 0 0 1 1 2 0 2 0 1 0 1 0 0 1 2 2 2 0 1 0 2 2 0 1 0 2 0 2 0 1 1 0 2 2 2 2 0 1 0 0 0 0 0 0 0 1 1 0 2 0 0 0 2 0 0 1 1 1 1 1 1 1 0 0 1 0 0 2 0 1 1 0 0 0 2 0 1 1 2 0 0 0 0 1 0 0 0 1 0 0 0 0 0 0 1 1 0 0 0 0 0 1 0 1 2 1 1 0 1 1 0 0 0 0 0 0 1 1 1 1 1 1 0 0 0 1 1 0 1 0 0 0 1 0 0 1 0 0 0 2 1 0 2 0 0 0 0 0 1 0 2 2 0 1 1 2 1 1 0 1 0 1 1 0 0 0 0 1 0 1 0 2 0 2 1 2 1 0 0 1 1 0 2 2 2 0 0 0 2 2 2 2 0 0 0 0 0 2 0 2 0 2 2 0 0 1 0 2 2 1 1 1 1 0 1 0 0 0 1 1 0 1 1 2 0 0 0 0 0 1 0 0 1 1 1 1 0 1 2 1 1 0 0 1 0 0 0 0 2 2 2 0 2 0 0 0 0 2 0 1 1 1 0 0 1 1 2 2 0 0 2 2 0 2 2 1 1 0 0 1 1 1 0 0 0 0 2 0 1 0 0 0 2 2 0 0 1 2 0 0 1 1 1 2 0 0 1 2 0 0 0 0 2 2 0 0 0 1 0 1 2 0 1 0 2 1 2 1 1 1 1 0 0 0 0 0 0 1 0 0 1 0 0 0 0 1 1 0 2 0 0 0 0 1 0 0 0 0 1 2 1 0 0 0 0 0 1 1 2 1 1 1
85 0 0 0 0 0 1 0 1 1 1 1 0 0 0 0 0 0 1 1 1 1 0 0 0 0 0 0 2 0 1 2 1 2 0 0 2 1 0 0 0 0 0 0 0 0 0 0 2 0 0 0 0 1 1 1 1 0 0 1 0 1 0 1 0 0 0 2 1 0 0 1 2 2 2 2 2 1 1 0 0 0 2 0 1 0 1 0 2 2 0 0 1 1 1 1 1 1 0 1 1 2 1 0 0 0 2 1 1 0 0 1 1 2 2 2 1 0 1 1 1 0 1 1 0 1 0 0 2 0 0 0 1 1 0 0 1 0 0 0 1 1 0 0 0 2 0 0 0 1 1 0 0 1 0 0 1 1 0 2 0 0 1 0 1 2 0 0 1 2 0 1 2 0 2 2 2 0 1 1 1 1 0 2 0 0 0 1 1 0 2 0 0 0 0 0 1 1 0 0 0 0 0 1 2 1 2 1 1 0 1 0 2 0 2 0 0 0 1 1 2 1 1 1 0 1 1 1 1 1 1 1 0 1 2 0 0 2 2 0 0 1 2 1 0 0 0 0 2 0 0 1 0 0 0 1 1 0 0 2 2 2 0 0 0 0 0 0 2 2 0 2 0 2 0 0 0 0 2 0 0 1 2 2 2 0 2 1 2 2 0 2 0 1 1 1 1 0 0 1 0 0 2 2 1 0 0 0 2 0 0 0 1 0 1 0 1 1 0 0 0 1 1 1 0 0 1 0 1 0 1 0 2 1 0 0 0 0 0 0 0 0 0 0 1 0 1 1 1 1 0 2 0 0 0 2 0 1 0 1 1 1 2 0 2 0 0 2 2 0 2 0 0 1 1 0 0 0 1 1 0 0 0 0 2 1 0 0 0 1 1 2 0 0 1 0 0 0 1 1 0 1 2 2 1 0 0 2 0 0 0 0 0 0 2 2 1 0 0 0 0 2 1 2 0 2 0 0 1 1 0 1 0 0 2 2 0 1 0 0 2 0 1 2 2 2 0 1 1 1 0 0 0 2 2 2 2 1 0 1 1 1 0 0 0 2 0 1 0 0 1 1 2 2 1 1 0 2 2 0 0 0 2 1 1 1 1 0 1 0 1 1 1 1 2 1 1 0 0 1 0 2 2 1 1 0 1 1 0 0 0 2 1 1 0 0 0 0 0 0 0 2 1 1 0 1 0 1 0 1 1 1 0 0 0 0 0 1 1 1 0 1 1 0 0 0 0 2 2 0 0 0 0 2 2 0 0 1 1 0 0 0 1 0 0 0 0 2 2 0 1 1 1 0 0 0 2 1 0 1 2 0 1 1 0 1 1 1 0 0 1 1 1 0 1 0 1 0 0 0 0 1 1 1 1 1 1 0 0 1 0 0 0 1 0 1 1 0 0 0 0 0 1 0 1 2 2 1 0 0 0 0 0 2 1 0 2 0 0 0 2 0 1 1 2 1 1 1 1 0 2 1 0 1 0 2 0 2 2 0 0 0 1 1 1 1 0 0 0 1 1 1 0 1 1 0 0 0 1 0 1 1 2 1 1 2 1 1 0 0 0 0 0 0 0 0 1 2 0 1 0 1 0 0 0 0 2 1 1 0 2 1 0 2 0 1 0 1 1 1 0 0 0 0 1 0 0 1 0 0 0 1 0 0 1 1 2 0 1 2 0 0 0 0 0 0 0 0 1 1 1 1 0 0 0 0 0 0 1 0 0 1 2 1 0 0 0 1 0 1 0 0 2 0 0 0 0 1 1 2 0 0 0 0 0 2 0 2 0 2 0 2 0 0 0 0 0 0 1 1 0 1 0 2 1 0 1 0 0 0 1 1 1 0 0 0 0 0 2 2 2 2 0 1 0 0 0 1 0 2 1 1 2 0 0 1 0 0 1 0 0 0 2 0 2 1 1 0 0 0 0 2 0 2 0 0 0 0 0 0 0 1 0 0 0 1 0 1 2 1 1 1 2 2 0 0 0 0 2 1 1 0 0 0 0 1 0 1 0 0 2 1 1 0 2 2 2 2 0 0 0 2 0 2 1 1 1 1 0 2 1 1 0 0 2 1 0 0 2 0 0 0 2 0 1 0 1 2 0 0 2 2 0 2 0 0 0 0 0 0 0 0 2 1 1 2 1 0 1 0 2 0 1 0 2 1 2 0 0 0 0 1 2 0 2 0 0 0 0 0 0 0 1 0 0 0 2 1 1 0 0 0 0 1 0 1 1 0 0 1 0 0 0 0 0 0 1 1 2 1 2 2
86 1 1 0 0 0 1 1 2 0 0 1 0 0 0 0 0 0 0 1 0 2 1 0 0 0 0 0 1 2 0 1 1 0 0 1 1 1 0 0 1 1 0 0 0 0 0 0 2 0 0 0 0 2 0 1 1 0 0 0 2 1 0 0 0 0 0 1 1 0 0 1 2 2 1 2 2 2 2 0 2 0 2 0 2 0 1 0 2 2 0 0 0 0 0 2 0 2 1 0 0 2 1 0 0 0 2 0 1 1 0 0 0 1 1 1 1 0 1 1 1 0 1 1 1 1 1 1 2 1 1 1 0 0 2 0 0 1 0 0 1 1 0 0 0 1 0 0 0 0 0 0 0 1 0 1 1 0 0 0 0 0 0 0 1 2 1 0 1 2 0 1 0 2 1 1 1 0 0 0 0 1 0 2 0 0 1 2 2 0 2 0 1 1 1 1 2 2 0 0 0 0 0 1 2 0 0 1 1 0 2 0 2 0 1 1 0 0 1 1 2 1 0 1 0 2 1 1 0 0 0 0 1 0 2 0 0 2 2 1 0 0 2 2 0 0 0 0 2 0 0 0 0 0 1 2 1 1 1 0 0 0 0 1 0 0 0 0 1 0 1 2 1 2 0 0 0 0 1 0 1 1 2 1 1 1 1 1 1 2 0 1 1 0 1 1 0 1 0 2 0 0 1 1 1 1 0 0 1 1 0 1 1 0 2 0 0 1 0 0 0 2 1 1 1 0 1 0 2 1 2 2 1 2 0 0 0 1 0 0 0 1 0 0 2 0 0 1 0 1 1 0 2 0 0 0 0 0 0 1 1 1 1 0 1 1 0 1 1 0 2 0 1 2 1 1 1 1 0 2 0 0 0 0 0 0 0 0 0 0 1 1 0 0 2 0 0 0 0 0 0 0 0 2 2 0 0 1 0 0 0 0 1 1 1 2 1 0 0 0 0 2 0 1 1 1 1 0 0 0 1 0 1 1 0 0 0 0 1 1 1 1 1 2 1 2 1 0 0 0 1 0 0 2 2 1 2 2 0 1 1 1 0 2 2 0 2 1 0 1 1 1 1 1 0 0 0 1 2 0 1 1 0 0 2 0 0 1 0 1 1 1 0 2 1 0 0 1 1 0 0 2 1 0 1 0 2 1 0 0 0 2 0 0 1 1 1 0 0 1 0 1 1 1 0 1 1 0 0 2 0 2 0 0 1 1 0 1 1 1 1 1 1 1 2 0 2 0 0 0 1 1 0 1 2 0 0 0 2 0 0 0 0 0 0 0 2 0 0 1 0 0 0 0 0 0 1 1 0 1 2 0 0 1 1 1 0 1 1 0 1 0 2 0 1 1 1 1 1 0 1 1 0 2 2 0 2 1 1 0 1 0 0 0 0 0 0 0 0 0 0 0 0 0 0 1 1 1 0 0 1 0 1 1 2 1 2 0 1 0 2 2 0 1 2 2 2 0 1 0 1 1 0 1 0 2 0 2 1 0 0 0 2 1 1 1 0 0 2 0 0 0 0 1 1 0 0 0 2 0 2 0 2 0 0 2 1 0 1 1 0 0 0 0 0 0 0 1 0 1 0 1 0 1 0 0 1 2 2 0 1 0 1 1 0 0 0 0 1 1 0 0 0 1 0 1 1 0 2 2 1 2 0 0 1 1 1 0 0 2 1 1 1 1 0 0 1 1 1 0 1 1 0 0 0 0 0 0 2 0 0 1 1 2 0 0 1 0 0 1 1 0 2 1 1 0 0 0 0 2 0 0 2 0 2 0 0 2 0 2 2 2 1 1 2 1 1 0 0 0 1 1 0 1 0 0 1 0 0 2 2 0 0 0 0 0 0 1 2 2 1 2 0 1 1 0 0 1 0 2 2 0 2 0 0 1 0 1 2 2 0 1 1 0 1 0 0 0 1 0 0 2 2 2 0 2 0 0 0 0 1 1 1 0 1 2 0 0 1 1 1 1 2 1 0 1 0 1 1 1 1 1 2 0 0 0 0 1 0 0 2 1 0 0 1 1 2 1 0 0 0 2 1 1 2 1 1 1 0 0 0 0 0 0 1 0 1 1 2 0 0 0 2 2 0 0 2 1 1 1 2 2 0 2 0 0 0 1 1 0 0 0 1 0 0 2 1 1 0 1 2 1 2 0 1 0 2 0 0 2 2 0 2 0 1 1 2 1 1 0 0 0 0 0 0 1 1 0 2 0 0 0 0 1 0 0 0 0 0 0 0 0 0 1 1 0 0 1 1 0 1 1
87 1 2 0 0 0 0 0 2 0 0 1 1 1 0 0 0 0 1 1 1 1 0 0 0 0 0 0 1 1 1 0 1 1 2 1 2 2 0 0 2 2 0 1 2 1 1 0 0 0 0 0 1 0 1 0 1 0 2 0 1 1 1 1 0 1 1 1 0 0 0 1 2 2 2 2 1 2 2 0 2 0 2 0 1 0 0 0 2 2 0 0 0 0 0 1 0 0 0 0 1 2 1 0 1 1 2 0 1 1 0 0 0 2 2 2 2 0 0 1 1 0 0 0 0 2 0 1 2 1 1 1 1 1 0 0 1 0 1 0 0 2 0 0 0 1 1 1 1 1 0 1 0 0 0 1 1 1 0 0 1 1 0 1 1 1 0 0 2 2 1 1 0 2 1 0 2 0 1 1 1 1 0 1 0 0 0 2 1 0 2 0 2 1 2 0 2 2 0 0 0 0 0 1 2 0 1 2 0 0 0 0 1 0 1 1 1 0 1 0 2 2 1 2 0 1 1 0 0 0 1 1 0 0 2 0 0 2 2 0 0 0 2 2 0 0 0 0 2 0 0 1 0 2 0 0 1 0 0 0 0 0 0 0 1 0 0 1 2 1 0 1 1 1 1 0 0 1 2 1 1 1 2 1 1 0 1 2 1 2 0 1 2 0 2 0 2 1 0 1 0 1 0 0 0 1 0 0 1 1 0 1 1 0 2 0 1 0 0 0 1 2 0 1 1 0 1 0 0 1 1 1 0 1 0 1 0 1 0 0 0 1 2 2 0 0 2 1 2 0 0 1 2 0 1 0 1 0 0 2 2 2 1 0 1 0 0 2 2 0 2 0 0 2 0 0 2 0 1 1 0 0 2 2 2 0 0 0 0 1 1 1 1 0 2 1 1 1 0 0 0 0 0 2 2 0 0 0 0 0 0 0 0 0 1 2 1 0 0 0 0 2 0 0 1 1 1 0 1 1 0 0 0 0 1 1 0 1 0 1 0 1 0 0 0 1 0 0 1 0 0 0 0 2 2 2 2 1 1 1 0 1 0 2 2 0 2 1 0 0 1 1 0 0 0 0 0 2 2 2 2 1 2 1 1 1 1 0 1 0 1 1 1 0 0 0 0 0 0 1 0 2 2 2 0 2 2 0 1 1 0 1 1 0 0 1 0 0 0 2 0 0 1 1 0 1 1 0 0 1 0 1 0 0 0 0 1 1 0 0 2 1 2 1 2 1 2 1 1 0 1 1 0 1 2 0 0 0 0 0 0 0 0 1 0 0 0 1 1 0 0 0 1 0 1 0 2 2 0 2 2 0 1 1 0 1 0 1 0 0 1 1 1 0 1 0 1 0 0 0 0 2 0 2 2 0 2 1 1 1 0 0 0 0 2 0 0 0 0 1 1 1 0 1 1 0 0 2 0 0 0 0 0 0 2 2 2 0 1 1 1 1 0 1 2 2 2 0 1 0 1 1 1 0 1 1 0 2 2 0 0 0 1 0 0 0 0 2 0 0 1 0 1 0 0 1 1 0 1 0 0 0 2 0 0 1 2 1 0 1 1 1 0 0 0 1 1 2 0 0 0 1 0 1 1 0 2 1 1 0 0 0 0 2 0 0 0 0 0 0 0 0 0 0 2 2 0 0 1 1 0 0 1 0 2 2 1 0 1 1 0 0 0 1 0 0 2 1 1 0 2 2 0 0 0 1 1 0 1 0 0 1 1 1 0 0 1 0 1 0 1 0 0 0 0 0 1 2 2 2 0 0 0 1 1 2 1 2 0 2 0 2 0 1 1 1 0 0 0 1 0 2 1 2 1 0 1 1 0 1 1 0 1 1 1 0 1 2 1 1 0 1 0 1 0 0 0 1 0 2 1 1 2 0 0 0 0 1 1 1 0 1 1 0 1 1 1 0 1 0 0 2 0 2 0 0 0 0 1 0 2 0 0 0 0 1 1 1 0 0 0 0 2 1 0 1 0 1 1 1 2 0 1 0 0 1 1 0 0 0 2 1 1 0 1 1 2 0 1 1 0 1 1 1 2 2 1 1 0 1 0 1 0 0 0 0 2 1 2 0 1 0 1 1 1 0 2 1 0 0 2 0 0 0 1 0 2 1 0 1 0 0 2 1 0 1 1 0 0 0 2 0 0 0 2 0 2 0 0 0 0 0 2 0 1 1 1 0 1 0 0 0 0 0 0 1 1 1 1 0 0 0 0 1 0 0 0 0 2 2 2 1 0 0 0 0 0 0 1 0 0 0
88 0 2 0 0 0 0 2 1 2 2 0 0 1 1 0 0 0 0 1 0 1 0 1 0 1 1 0 2 0 2 1 1 2 0 1 2 2 0 0 2 2 0 0 2 1 1 0 1 0 0 0 0 0 1 1 1 0 1 0 1 0 2 2 0 0 0 2 1 0 1 2 2 2 1 2 2 1 1 0 1 0 1 0 2 0 0 1 2 2 1 1 1 0 2 2 2 2 0 0 0 1 0 0 2 2 1 1 1 0 1 2 0 1 1 1 1 0 1 1 1 0 1 1 1 1 1 1 2 1 0 0 0 0 0 0 0 0 1 0 1 1 0 0 0 1 1 0 0 0 0 0 1 0 0 0 1 1 0 1 0 0 0 0 0 2 1 1 0 1 0 1 1 1 2 1 2 1 0 0 0 1 0 2 2 2 0 1 0 0 0 2 2 1 2 0 1 2 1 0 0 0 0 1 2 0 1 2 0 1 0 0 0 0 1 0 0 0 1 0 1 1 1 2 0 0 0 0 0 1 0 0 0 0 1 1 1 2 2 1 0 1 2 1 1 1 1 0 2 0 0 1 0 0 0 2 1 2 1 0 0 0 0 0 2 0 0 0 2 1 0 1 1 2 0 0 0 1 0 0 1 1 1 1 0 0 0 2 2 2 0 2 1 0 2 0 2 0 0 1 0 0 2 2 0 0 1 1 1 1 0 2 1 1 2 1 0 0 1 0 1 2 0 0 0 0 0 0 0 1 1 0 0 1 0 0 0 2 0 1 1 1 2 1 1 0 1 0 1 0 0 0 2 0 1 0 0 0 0 1 0 0 1 0 1 0 0 1 1 1 1 1 1 2 1 1 1 0 0 2 1 0 0 0 1 0 0 0 0 0 0 0 1 0 2 1 1 0 1 1 0 1 0 2 2 1 0 1 0 0 0 0 0 0 1 1 1 0 1 0 0 1 0 0 0 0 0 0 1 0 1 0 1 1 0 0 1 1 0 0 2 1 0 0 0 1 1 0 2 2 0 0 0 2 0 0 0 1 0 1 1 2 0 0 0 1 1 2 0 0 2 2 0 0 1 0 1 2 2 1 1 1 2 1 1 1 1 1 0 1 1 1 0 1 1 0 0 1 1 0 0 2 1 0 2 1 2 1 0 1 1 1 1 0 0 1 0 0 0 0 0 2 1 1 0 1 1 0 0 2 0 1 0 1 1 0 0 0 1 1 0 1 1 1 1 0 0 1 1 0 0 0 0 2 2 0 0 0 2 0 0 0 0 0 0 0 2 2 1 1 1 1 0 0 0 0 1 2 0 2 2 0 0 0 0 0 0 1 1 0 0 0 0 1 0 0 0 0 0 0 0 2 2 1 0 1 0 1 1 2 0 0 0 1 0 1 0 0 0 1 1 1 1 1 1 1 1 1 0 0 0 0 0 2 1 1 1 0 0 0 1 1 1 2 2 0 0 0 0 0 1 1 1 0 1 1 0 2 1 1 1 1 1 1 1 1 0 0 1 0 1 0 1 0 0 0 1 1 0 1 0 1 1 1 1 1 0 0 0 0 0 0 0 1 0 0 0 2 0 2 1 1 0 0 2 0 2 2 2 0 0 0 0 2 0 0 0 1 0 0 0 0 0 0 2 2 0 0 0 0 0 0 0 0 0 0 1 0 0 1 0 0 0 0 0 0 0 0 1 1 0 1 0 0 0 1 0 2 2 2 0 0 2 2 0 0 2 0 0 2 1 1 2 2 2 0 1 1 1 1 1 1 0 0 1 2 0 2 1 2 1 1 1 0 1 0 0 0 0 2 0 0 0 1 1 0 0 0 0 0 1 1 1 1 1 1 0 1 0 0 0 0 0 0 0 0 0 1 0 2 1 1 2 1 0 1 0 0 1 0 1 1 2 0 2 0 0 0 0 0 0 2 1 1 1 0 0 0 0 0 1 0 2 0 2 0 1 2 1 1 0 0 0 0 0 0 0 0 1 0 1 0 2 0 0 0 1 0 0 1 2 2 1 0 2 2 2 2 0 1 0 2 1 1 1 1 1 1 0 1 1 0 0 1 1 1 2 1 2 0 0 0 1 1 0 0 1 1 0 0 2 2 0 1 0 0 0 1 0 0 0 0 2 1 1 1 1 0 0 1 0 0 2 0 1 0 0 0 0 0 0 1 1 0 2 1 1 0 0 0 1 0 0 0 0 1 0 0 1 0 0 0 0 1 0 0 0 0 0 0 0 0 0 0 0 0 0 0 1 0 0 0
89 1 1 0 1 0 1 2 1 2 2 0 0 1 1 0 0 0 0 1 0 1 0 0 0 0 0 0 2 0 2 0 2 2 0 2 0 2 0 0 1 1 0 1 2 1 0 0 2 0 0 0 0 0 1 2 0 0 0 1 0 0 0 0 0 2 1 2 0 0 0 0 1 1 2 1 1 1 1 0 0 0 2 0 1 0 0 2 2 2 2 1 1 1 0 1 0 1 0 1 1 2 0 0 0 0 2 1 1 0 0 2 1 1 1 1 1 0 1 1 1 0 1 1 1 1 1 1 1 1 0 0 1 1 0 0 0 0 0 0 0 2 0 0 0 2 0 0 0 0 0 1 0 0 0 0 0 1 1 0 1 1 0 1 0 0 1 1 0 1 1 0 1 1 1 1 2 0 0 0 0 0 0 2 0 0 0 1 0 0 2 1 1 0 1 0 0 1 0 0 0 0 0 0 2 0 0 0 0 0 2 0 0 0 2 1 1 0 0 2 2 0 0 2 0 0 0 0 0 0 1 1 1 0 2 0 0 2 2 0 0 0 2 1 1 1 1 0 1 0 0 0 1 0 1 1 1 0 1 2 1 2 0 0 0 0 0 0 2 0 0 2 0 1 0 0 0 0 2 1 1 1 2 2 2 0 2 2 0 2 0 0 0 1 0 1 1 1 0 1 0 0 1 1 0 0 0 0 1 1 0 2 2 1 2 1 0 0 0 0 0 0 2 1 0 0 0 0 0 1 2 2 0 1 0 0 0 1 0 0 0 1 1 0 0 1 2 2 2 0 0 2 1 0 0 1 2 0 0 1 1 1 2 0 2 1 0 1 1 0 2 0 1 2 1 0 0 0 2 0 0 0 0 0 1 1 0 0 0 0 0 1 1 0 2 1 1 1 1 1 0 1 1 2 2 1 1 1 0 0 0 0 1 1 0 2 0 0 2 0 1 0 0 2 1 2 1 0 1 0 1 0 0 0 0 0 0 0 0 0 2 0 0 0 0 1 1 1 1 1 0 1 0 2 2 1 2 1 0 1 2 2 1 0 0 1 1 0 0 0 1 1 1 1 1 1 0 1 0 0 2 0 1 1 2 1 0 1 0 1 0 2 0 0 0 0 0 1 0 1 1 1 0 0 0 2 2 0 0 1 0 1 2 1 0 0 0 0 0 0 0 2 1 1 1 0 0 1 1 1 1 0 0 0 1 0 0 0 2 2 0 2 0 0 2 0 2 2 2 0 0 0 0 1 2 0 1 0 1 1 1 0 0 1 0 0 0 2 2 0 0 0 0 0 0 0 1 2 0 2 2 0 0 1 2 0 0 0 0 0 0 0 0 0 1 1 0 0 0 0 0 1 0 1 2 0 1 1 1 2 1 0 0 1 1 0 2 0 0 0 0 0 0 1 1 0 0 1 0 0 0 1 0 1 2 1 2 0 0 0 0 1 1 1 2 2 2 0 1 0 0 0 0 1 0 1 0 1 0 0 0 0 2 0 0 0 0 2 0 0 0 0 1 0 0 1 2 1 1 1 1 2 2 0 0 2 1 0 1 2 0 0 0 0 1 0 0 1 0 1 0 1 0 0 0 0 0 0 1 1 0 0 0 2 0 0 0 1 1 1 0 0 0 1 0 0 1 0 0 0 0 1 0 0 1 1 1 0 0 1 0 1 0 0 0 0 0 0 1 1 1 1 2 0 0 0 1 0 2 0 0 2 2 2 0 0 1 0 0 2 1 1 2 0 0 0 1 0 0 0 2 2 1 0 1 0 0 2 1 2 1 1 1 0 1 0 0 1 0 1 0 1 0 1 0 0 2 0 0 2 2 0 2 2 2 0 0 0 2 2 2 2 0 0 0 0 0 1 0 2 1 1 0 1 0 1 1 1 1 0 0 0 2 0 2 0 0 0 0 0 0 2 1 2 0 0 1 0 0 0 1 0 0 0 0 0 1 0 1 1 0 0 0 1 0 0 0 0 0 0 0 1 1 0 0 1 1 1 0 0 0 2 0 0 2 2 2 2 0 0 0 1 2 0 2 0 2 0 2 2 1 1 1 0 1 2 2 0 1 0 0 0 1 1 1 0 1 0 0 0 1 1 0 1 1 0 1 1 0 1 0 1 2 0 0 1 2 0 1 0 2 0 2 0 1 1 1 1 0 1 1 0 2 0 2 0 0 0 0 0 1 0 0 0 0 2 0 1 1 0 0 0 0 2 0 0 0 0 0 1 0 0 0 1 1 0 1 0 1 0 1 1
90 1 2 0 0 0 0 2 0 2 1 1 1 1 0 0 0 0 0 0 1 2 0 1 1 1 1 0 1 1 1 0 0 2 2 1 2 1 0 0 2 2 0 2 2 2 1 0 2 0 0 0 0 0 2 1 1 0 1 0 0 2 2 2 0 0 0 1 1 0 0 1 1 1 2 1 1 1 1 0 1 0 2 0 1 0 0 1 2 2 1 1 2 1 1 2 1 1 0 1 1 1 0 0 0 0 2 0 0 0 1 2 0 1 1 1 1 0 0 2 2 0 1 1 0 0 1 1 1 1 1 1 1 1 0 0 0 0 0 0 0 2 0 0 0 2 0 0 0 2 1 0 0 0 1 1 0 0 0 1 0 0 0 0 1 1 1 0 2 2 0 2 1 1 1 1 0 0 0 1 0 1 1 2 1 1 1 2 2 1 1 1 1 1 2 1 1 1 0 1 1 2 0 0 1 0 1 0 0 1 0 0 0 0 1 0 0 0 1 0 2 2 0 2 0 0 0 0 0 0 0 0 0 0 1 0 0 2 2 0 0 0 2 2 0 0 0 0 1 1 1 1 0 0 0 1 0 0 0 0 0 0 0 0 1 0 0 1 1 1 0 0 0 0 0 0 0 0 2 0 0 1 0 1 2 1 1 2 2 2 0 1 1 1 1 1 1 0 0 0 0 1 1 1 0 0 0 1 1 1 0 2 2 1 1 0 0 0 0 0 0 1 0 0 1 0 1 0 0 0 1 0 1 1 0 0 0 0 0 0 0 0 1 0 1 0 1 0 0 0 0 0 2 0 1 0 0 0 0 2 2 2 2 1 2 0 0 2 2 0 2 0 0 2 0 0 1 0 2 0 1 1 0 0 1 2 0 0 0 0 0 0 2 0 2 2 1 1 0 0 0 0 0 2 2 2 0 1 0 0 0 0 0 1 1 1 0 0 1 0 0 1 0 1 2 2 2 0 0 0 0 0 0 1 2 1 0 1 0 0 0 1 0 1 1 1 0 1 1 0 0 1 0 2 2 2 2 2 0 2 2 2 0 0 1 1 1 1 0 0 1 1 1 1 1 1 0 1 1 0 1 0 1 1 1 0 0 1 0 0 2 1 0 0 0 0 0 2 1 0 1 2 1 0 1 2 2 0 1 2 2 2 1 0 1 0 0 1 0 2 1 0 0 0 0 1 0 0 0 2 0 2 0 0 0 0 1 0 2 2 0 1 1 1 1 0 1 2 2 0 0 0 0 1 2 0 0 0 1 0 0 0 0 0 0 0 0 0 0 0 0 0 1 0 0 0 2 1 0 1 2 0 0 0 0 0 1 1 0 0 0 0 1 0 0 0 0 0 0 0 0 1 0 2 2 0 1 0 1 1 0 0 0 0 1 0 0 0 0 0 0 0 0 0 0 2 2 2 0 0 0 0 0 2 2 1 2 0 0 0 1 0 0 0 0 0 0 0 1 0 2 2 0 0 0 2 0 2 2 0 0 0 1 2 2 2 0 0 1 1 0 2 1 0 0 1 1 0 2 0 0 0 2 0 0 2 1 2 0 0 0 0 1 1 2 0 0 2 0 1 0 1 0 1 0 0 1 2 2 0 0 0 0 0 0 1 0 0 1 2 0 1 1 1 1 0 1 1 1 1 0 0 0 0 1 1 2 0 0 0 0 0 0 0 0 0 0 0 1 0 1 1 0 0 0 1 0 1 2 0 1 2 0 1 1 0 2 1 0 0 1 0 2 1 1 1 1 0 0 0 2 2 1 1 1 2 1 1 0 2 1 2 0 1 1 1 0 0 0 0 0 2 0 1 1 0 0 0 1 1 2 0 2 2 1 0 0 1 1 1 1 1 0 2 0 0 0 2 0 2 0 2 2 0 0 0 1 1 2 1 0 1 2 0 2 0 1 0 0 0 0 2 1 1 1 0 1 0 0 0 1 0 0 0 0 2 0 1 1 0 1 0 0 1 0 1 0 1 1 1 1 1 2 0 0 0 0 1 0 0 1 1 1 0 2 2 2 2 0 1 0 2 0 2 2 2 1 1 0 0 0 0 0 0 1 0 2 1 2 1 0 1 1 1 0 0 1 1 0 0 1 0 0 1 0 0 0 1 0 0 0 0 2 1 0 1 1 0 0 1 2 0 2 1 0 0 1 0 0 0 0 0 1 1 1 1 0 0 0 0 2 0 0 0 0 1 1 0 2 0 0 0 0 2 0 0 0 0 2 2 1 1 0 0 0 1 0 0 0 0 1 0
91 0 1 0 1 0 1 2 1 2 2 0 0 0 0 0 0 0 0 1 0 0 1 0 0 0 0 0 2 1 1 1 0 1 0 1 1 1 0 0 1 1 0 0 1 0 0 0 2 0 0 0 0 0 2 2 0 0 1 0 0 1 2 2 0 0 0 1 0 0 0 0 2 2 1 2 2 2 2 0 2 0 2 0 0 0 0 0 1 2 0 0 0 0 0 0 0 1 1 0 0 2 1 0 0 0 2 2 1 0 0 1 0 1 2 1 0 0 0 2 2 0 1 1 1 0 1 1 2 1 0 0 0 1 1 0 0 1 0 0 1 1 0 0 0 0 0 0 0 1 1 0 0 0 0 0 0 1 0 1 1 1 0 0 0 0 1 1 0 2 0 2 0 2 1 0 2 0 0 1 1 1 0 0 0 0 0 1 1 0 2 0 0 0 1 0 1 2 0 0 0 0 0 1 2 0 2 1 0 0 0 1 1 0 2 0 0 0 2 1 1 0 0 1 0 0 0 1 1 1 0 0 0 0 2 0 0 2 2 0 0 0 2 1 0 0 0 0 2 0 0 1 1 0 0 2 0 0 0 0 0 0 0 0 1 1 1 0 1 0 0 1 1 2 0 0 0 1 2 2 0 1 2 2 2 0 2 2 0 2 0 0 1 0 2 0 2 1 1 2 1 0 1 1 0 0 0 1 2 2 0 2 1 0 2 0 0 0 1 0 0 2 1 0 1 0 1 0 2 0 2 2 1 1 0 0 0 1 0 0 0 1 2 0 2 1 0 1 1 1 0 0 2 1 0 0 2 0 0 0 0 0 1 0 1 1 1 1 1 0 2 0 1 1 1 1 1 1 0 2 0 1 0 0 1 0 0 1 1 0 0 1 1 0 2 1 0 1 1 1 0 1 0 2 2 0 0 0 0 0 0 0 0 0 0 1 0 0 1 0 0 1 1 1 0 2 1 0 2 0 2 0 0 1 1 0 0 0 0 0 1 1 0 1 1 2 0 0 0 1 1 0 0 2 1 0 1 1 1 0 0 1 1 0 0 2 0 1 0 1 2 2 2 2 0 0 1 1 0 0 2 0 1 0 1 0 1 1 1 0 0 1 1 0 1 1 1 1 1 0 0 2 1 1 1 1 1 0 1 1 1 0 1 1 0 1 0 0 0 1 0 1 2 2 0 0 0 1 1 1 1 0 0 1 1 1 1 1 1 1 0 1 1 1 1 0 2 0 0 1 0 1 0 1 1 1 0 1 2 0 0 0 1 1 0 0 0 2 2 0 0 0 2 0 1 0 2 1 0 1 1 0 0 0 1 0 1 0 1 1 0 0 0 0 0 0 1 1 1 0 0 2 1 1 1 1 1 1 0 1 0 0 0 0 2 0 0 0 0 1 1 1 0 1 1 0 0 1 0 0 1 0 0 2 2 0 2 0 1 0 1 0 1 1 2 2 2 0 1 1 1 0 0 0 0 2 0 2 1 1 1 0 2 1 1 0 0 2 0 0 1 0 2 0 0 0 1 0 2 0 0 0 2 1 1 2 0 0 0 2 0 0 0 1 1 0 0 2 0 2 0 2 0 0 0 0 2 1 2 0 1 0 0 0 0 1 0 2 1 1 1 0 0 0 1 1 0 1 0 0 0 1 0 0 0 0 1 0 0 1 1 0 0 0 0 0 1 0 1 1 1 1 0 0 0 0 2 1 2 0 1 1 1 0 0 1 0 2 0 0 0 0 2 1 1 0 1 1 1 1 1 1 1 0 1 2 0 2 0 2 0 1 2 0 1 0 0 0 0 2 0 0 0 1 1 1 0 0 0 1 1 0 1 1 1 0 0 2 0 1 1 1 0 1 0 0 0 1 0 2 1 1 1 1 0 2 0 0 1 1 0 1 0 0 0 0 0 0 1 1 0 1 1 2 0 0 0 0 0 0 0 0 1 0 1 1 0 1 2 0 1 0 1 0 0 1 0 2 1 1 1 1 2 0 0 0 2 1 0 0 2 1 1 0 1 1 2 2 1 1 0 1 0 2 2 1 1 2 1 1 0 0 1 0 1 1 1 0 2 0 0 0 2 2 0 0 2 1 1 1 2 2 1 2 0 0 1 0 1 0 0 0 2 0 0 1 2 0 1 0 1 0 1 0 1 0 1 1 1 1 1 0 0 1 1 0 1 1 1 0 0 0 0 0 0 2 0 1 1 1 1 0 1 1 0 0 0 0 0 1 0 0 1 0 0 0 0 0 1 0 0 0
92 0 0 0 0 0 1 2 0 2 2 0 0 1 0 1 1 0 1 1 1 1 0 0 0 0 0 0 1 2 1 0 1 0 0 0 2 0 0 0 0 0 1 0 1 1 0 0 1 0 0 0 0 1 1 2 0 1 0 0 1 2 2 2 0 1 0 0 1 0 1 1 2 2 0 2 2 0 0 1 1 0 2 0 1 0 1 0 2 2 0 0 1 0 1 1 1 1 0 1 1 2 0 0 2 2 2 1 1 0 0 2 2 2 2 2 2 0 1 0 0 0 2 2 2 0 2 0 0 0 0 0 0 0 1 0 0 0 0 0 0 2 0 0 0 2 2 0 0 2 2 0 0 0 0 0 1 2 1 0 0 0 0 1 1 1 2 0 0 1 1 1 1 1 0 1 1 0 1 1 1 1 0 2 0 0 1 1 0 0 2 1 1 1 1 0 1 2 0 0 0 0 0 1 2 0 0 1 0 1 1 0 1 0 0 0 0 0 1 2 2 0 1 2 0 2 2 1 0 0 0 0 1 2 1 2 1 2 2 0 0 1 2 2 0 0 0 0 2 0 0 0 0 0 1 1 0 0 1 1 0 1 0 0 1 0 1 0 0 0 0 2 2 2 0 0 0 1 1 1 0 2 1 1 2 0 2 2 1 2 0 0 1 0 2 0 0 0 0 1 0 0 0 0 0 0 0 1 1 1 0 1 1 0 0 0 0 0 1 0 0 2 0 0 1 0 2 0 1 0 1 0 0 2 0 0 0 2 0 0 0 0 0 0 0 0 1 1 0 2 2 0 1 0 0 1 1 0 1 0 1 1 2 0 2 2 0 2 2 0 2 0 1 2 1 1 2 0 0 2 0 1 0 0 1 1 0 1 1 0 0 0 0 0 2 0 0 0 1 1 0 1 0 1 1 0 1 1 0 0 0 0 0 0 1 2 1 0 0 0 0 2 0 1 1 1 1 1 1 0 0 1 0 2 2 0 0 1 0 0 2 1 0 2 1 2 0 1 1 1 0 0 0 1 2 1 2 0 0 0 0 0 0 0 0 2 0 1 0 0 2 1 1 1 2 0 2 1 2 1 2 0 1 1 1 0 0 0 2 0 0 2 1 2 1 1 1 2 2 0 0 2 2 2 1 1 1 0 1 1 1 1 0 1 1 0 0 1 0 1 1 1 0 0 0 2 1 1 0 2 0 1 0 0 0 1 1 0 0 1 1 1 2 1 2 0 2 0 0 1 0 1 0 2 2 0 1 1 0 1 1 0 1 0 0 0 0 1 0 2 0 1 1 0 0 0 1 1 0 1 1 0 0 0 0 0 0 0 0 0 0 0 0 0 0 0 1 0 0 0 0 2 2 0 0 2 0 1 1 2 0 0 0 0 2 0 0 0 0 0 0 0 0 0 0 1 1 1 0 0 1 0 0 0 2 1 2 0 1 0 1 1 1 1 2 2 2 0 1 0 1 1 0 0 0 0 0 2 1 0 0 0 1 1 2 2 0 1 1 0 1 0 0 1 1 0 0 0 2 0 0 0 2 0 0 2 1 1 1 1 1 1 1 0 0 0 0 1 0 1 0 1 0 1 0 0 2 2 2 0 0 0 0 1 0 0 0 0 0 0 0 0 0 0 1 2 0 0 0 0 0 0 0 0 0 0 0 0 0 0 0 0 0 0 0 0 0 1 1 1 1 1 1 0 0 0 1 0 1 0 0 1 1 0 0 1 0 0 0 2 0 0 0 1 1 0 0 1 1 1 1 1 1 1 2 1 1 1 0 2 1 2 1 1 1 1 0 1 0 1 0 1 0 2 1 1 0 1 0 1 1 0 1 1 1 0 0 0 1 2 2 1 0 1 0 0 0 1 1 2 1 2 2 1 0 2 0 1 1 0 1 1 1 0 1 1 1 0 0 0 0 2 0 2 0 0 0 1 0 1 1 0 1 0 1 0 2 0 1 2 0 0 1 0 0 1 0 2 0 0 0 2 2 0 0 0 0 1 0 1 1 2 0 1 1 1 1 2 0 0 0 2 0 1 1 2 0 1 0 0 0 0 1 0 2 1 1 0 1 1 0 1 2 1 1 0 0 2 0 0 1 1 0 2 0 0 0 2 0 0 0 0 2 2 1 0 2 0 1 0 2 0 1 0 1 0 1 0 0 0 0 1 2 0 2 0 0 1 1 0 1 0 1 0 0 1 0 0 2 1 0 0 0 2 0 1 1 0 0 1 0 0 0 0 0 0 0 1 2 0 1 1
93 0 0 1 1 0 1 1 1 1 1 1 0 0 0 0 0 0 0 0 1 2 0 0 0 1 1 0 2 2 2 0 0 2 0 1 2 0 0 0 1 0 0 1 1 1 0 0 2 0 0 0 1 0 1 1 0 0 1 1 0 0 0 0 0 0 0 1 1 0 0 0 2 2 0 2 2 0 0 1 0 0 2 0 1 0 0 1 1 2 0 1 1 0 0 1 0 1 0 1 1 2 1 1 0 0 2 0 1 0 0 2 1 2 2 1 1 0 0 1 1 0 1 1 1 1 1 0 2 0 0 0 1 1 0 0 0 0 2 0 0 2 0 0 0 2 1 0 0 2 1 0 0 0 0 0 0 1 1 0 0 0 0 0 1 2 2 1 0 1 0 1 0 2 2 1 2 0 0 1 1 1 1 2 0 0 2 0 0 0 2 0 1 1 2 1 1 2 0 0 0 0 1 0 2 0 1 1 1 1 1 0 1 0 2 0 1 0 2 0 1 1 1 1 0 2 1 0 0 0 1 1 0 0 2 1 1 2 1 1 0 0 2 1 0 0 0 0 2 0 0 0 0 0 0 2 2 0 0 0 0 0 0 0 1 0 0 0 2 1 0 0 2 2 0 1 0 1 1 1 0 2 2 2 1 0 2 0 1 1 1 1 1 0 1 0 2 1 0 1 0 0 1 1 0 1 0 1 1 1 0 1 2 0 1 0 0 0 0 0 0 2 2 1 0 0 1 0 0 0 1 0 0 1 0 0 0 2 0 0 0 1 1 0 0 0 2 0 0 0 0 0 2 2 0 0 2 0 0 2 2 2 1 1 1 0 1 1 1 0 2 0 0 2 1 0 0 0 0 2 0 1 0 0 1 0 0 0 0 0 0 0 1 0 2 2 2 2 0 0 0 0 0 1 0 0 0 0 0 0 0 0 0 1 1 1 0 0 1 0 0 1 1 1 1 2 0 2 2 0 0 2 1 1 1 0 0 1 0 1 2 0 0 0 0 1 0 1 2 0 0 1 0 2 1 1 1 2 1 1 1 1 0 0 0 2 0 2 0 1 2 2 2 2 2 2 0 0 2 0 2 0 2 0 1 0 1 1 1 1 1 2 1 1 0 0 1 1 1 0 0 2 1 1 1 1 2 0 0 0 0 2 0 1 0 0 0 1 0 2 2 0 0 0 1 0 0 1 1 1 1 0 0 1 2 0 1 0 1 1 2 2 2 1 2 1 2 2 2 0 0 0 1 1 2 1 2 0 1 0 0 0 1 0 0 0 1 2 1 0 1 1 2 0 1 0 2 2 0 2 2 0 0 0 2 0 1 0 2 2 0 0 1 2 0 0 1 1 1 0 1 1 1 1 1 1 0 0 1 1 0 0 0 2 0 1 0 0 0 0 0 0 1 1 1 1 1 1 0 0 0 0 1 0 2 0 2 1 0 0 1 0 0 1 1 1 1 0 0 0 0 1 0 1 0 1 0 2 2 1 1 0 1 2 2 2 0 1 1 0 0 0 2 0 0 0 2 1 1 1 0 1 2 0 0 1 2 1 0 1 1 1 1 0 1 0 0 2 0 2 1 1 0 1 0 0 1 1 1 0 0 0 1 1 0 0 0 2 1 0 0 0 1 0 0 0 0 0 0 0 0 0 0 1 1 0 0 0 0 0 0 0 0 0 0 0 1 0 0 0 0 0 1 0 0 2 0 0 1 0 0 0 2 1 0 0 1 2 0 0 0 1 2 0 0 1 1 1 1 1 1 1 1 0 2 1 0 1 1 2 0 1 1 1 2 1 0 0 0 0 0 2 0 1 1 1 1 0 0 2 2 0 1 1 1 0 1 1 0 1 1 1 0 1 0 0 0 1 0 2 1 1 1 1 0 2 0 0 0 0 0 0 1 0 1 0 0 0 2 1 0 1 1 1 1 0 1 0 1 0 1 0 1 0 1 1 1 0 0 2 0 2 1 1 0 0 0 2 0 0 0 2 1 0 0 1 1 2 0 0 2 1 0 0 2 1 1 0 0 1 0 1 1 1 2 2 1 1 1 1 0 1 0 0 1 0 1 0 2 0 0 0 1 1 0 0 1 1 0 0 2 2 0 2 0 0 1 1 0 0 0 0 1 2 0 0 2 1 0 0 2 0 2 0 2 0 1 1 0 0 0 0 1 1 2 0 0 0 0 0 0 0 0 0 0 0 1 0 2 0 0 1 0 1 0 0 0 0 0 2 0 0 0 1 0 0 0 0 2 0 0 0
94 1 2 1 1 0 1 2 0 2 2 0 0 1 1 0 0 1 1 1 1 1 0 0 0 0 0 0 2 0 1 1 1 0 0 0 2 1 1 0 0 0 1 0 1 0 0 0 1 1 1 0 0 0 2 1 0 0 1 0 0 2 2 2 1 1 1 0 1 1 0 0 2 2 1 2 2 1 1 0 1 0 2 0 1 0 1 0 2 2 0 0 1 0 1 2 1 1 0 1 0 2 1 0 0 0 2 1 1 0 0 2 1 2 2 0 0 0 0 2 2 0 1 1 1 0 1 0 1 0 1 1 0 2 0 0 0 0 0 0 0 2 1 0 0 0 0 0 0 2 0 0 0 0 0 0 0 0 0 0 2 2 1 1 0 1 0 0 1 1 1 1 0 2 1 1 1 0 0 1 1 2 1 2 0 0 1 1 1 0 2 0 1 1 1 0 1 2 0 1 1 1 1 0 2 0 0 2 1 0 0 0 1 1 0 0 0 0 1 0 1 1 0 2 0 1 1 0 0 0 0 0 0 0 2 0 0 2 2 0 0 1 2 1 0 0 0 0 2 0 0 0 1 1 0 0 1 0 1 1 0 1 0 0 0 0 1 1 1 0 0 2 1 2 0 0 0 1 2 1 0 2 1 2 1 0 2 2 0 2 0 0 1 0 1 0 2 1 0 0 0 0 0 0 0 0 2 0 2 0 0 0 1 0 0 0 0 1 0 0 0 1 0 0 0 0 0 0 0 0 2 1 0 1 0 0 0 2 0 0 0 1 1 0 0 0 2 0 0 2 2 0 2 0 0 0 1 0 1 0 1 1 2 1 2 0 0 2 2 1 1 1 0 1 1 1 1 0 1 1 1 0 0 0 1 1 0 0 0 0 1 2 0 0 2 1 1 1 1 1 0 1 0 1 1 1 1 2 0 0 0 0 0 0 0 0 0 1 1 1 1 0 2 0 1 2 2 1 1 0 0 0 1 1 0 0 0 0 0 1 1 1 0 1 1 1 0 2 2 1 0 1 0 2 2 0 2 1 0 0 0 0 0 0 0 2 0 2 0 2 2 2 1 1 1 0 1 2 2 0 0 0 0 0 2 0 0 1 0 0 2 1 1 2 1 0 0 0 0 1 0 2 2 1 2 1 1 0 0 1 0 1 0 1 0 1 0 0 0 1 1 1 2 2 0 0 0 0 0 2 0 0 0 2 2 0 1 1 0 1 1 1 1 1 2 0 1 0 0 0 0 0 0 1 2 0 0 0 1 1 1 0 0 0 0 0 1 2 1 0 0 0 0 0 0 0 0 0 0 0 2 0 0 0 2 0 1 1 1 0 1 0 0 1 1 1 1 1 1 0 1 1 1 2 2 1 2 1 2 1 1 0 0 1 0 1 1 0 0 0 0 0 2 2 2 0 0 1 0 0 0 0 0 2 2 0 2 0 1 0 1 0 1 1 2 2 2 1 1 0 1 1 0 1 0 2 0 2 2 0 0 0 1 0 0 0 0 2 0 0 0 0 0 0 0 2 2 0 2 0 0 0 2 2 1 1 1 1 0 0 0 0 0 1 1 0 0 2 0 1 0 1 0 0 0 0 1 2 2 1 0 0 0 2 0 1 0 0 1 1 0 0 1 0 1 2 1 0 1 1 1 1 0 0 0 0 1 0 0 1 1 0 0 0 0 1 1 1 0 0 0 0 0 0 0 1 1 0 2 2 0 0 1 0 0 1 0 2 0 0 0 0 2 0 0 0 1 1 1 1 2 1 0 1 2 2 1 2 0 2 0 2 1 1 2 1 1 1 0 1 0 0 0 2 1 2 1 0 0 0 2 2 1 1 1 0 2 0 0 0 0 0 0 1 0 0 0 1 0 2 1 1 1 0 0 1 0 0 0 0 0 1 0 0 0 0 0 0 0 0 1 1 0 2 0 1 0 0 1 0 1 0 1 0 1 1 0 1 2 1 2 0 0 0 0 2 0 1 1 2 2 1 2 1 0 1 0 2 0 0 1 1 1 0 2 2 2 1 0 1 1 2 1 1 2 2 1 1 1 2 1 1 1 0 1 1 1 1 2 0 1 0 1 0 1 0 1 2 0 0 2 2 0 2 0 0 0 2 0 1 0 0 2 1 0 1 1 1 1 0 2 0 2 2 0 0 2 1 0 1 0 0 1 0 0 1 1 0 0 0 0 0 0 1 1 1 1 2 0 0 0 0 0 2 1 1 2 0 0 1 0 0 0 1 1 0 0 0 0 0 1 1
95 0 1 1 1 0 1 2 1 1 1 0 1 1 1 0 0 0 1 1 0 2 0 0 0 0 1 0 2 0 1 0 1 1 0 2 1 2 0 0 0 0 0 0 1 0 1 0 0 0 0 0 0 0 1 2 0 0 2 0 1 0 1 1 0 1 1 1 1 0 1 1 2 2 1 2 2 1 1 0 2 0 2 0 1 0 0 0 1 1 0 0 2 0 0 0 0 2 0 2 2 2 1 0 0 0 2 0 0 0 2 1 1 2 2 1 1 0 1 0 0 0 2 2 1 1 1 1 2 2 0 0 0 0 1 0 0 0 0 1 0 2 0 0 0 0 1 0 0 0 0 0 0 0 1 1 0 0 1 0 0 0 0 0 0 2 0 0 1 2 0 1 0 2 2 2 1 0 1 1 1 1 0 2 1 0 1 2 0 0 1 1 2 0 2 0 2 0 0 0 0 0 0 1 2 0 1 0 1 0 2 0 1 0 2 1 0 0 1 1 1 0 1 2 0 1 1 0 0 0 0 0 0 0 0 0 0 2 2 0 0 1 2 1 0 0 0 1 1 1 1 0 0 0 0 1 0 1 1 0 0 0 0 0 0 0 0 0 2 1 0 0 0 0 0 0 0 1 2 1 0 2 0 1 1 1 1 1 0 1 1 0 0 0 2 0 1 1 0 2 0 0 1 1 1 2 0 0 0 0 0 0 1 0 1 0 1 0 0 0 0 1 1 0 1 0 1 0 0 0 0 0 0 0 0 0 0 2 0 0 0 0 0 0 1 0 1 0 2 0 1 1 1 0 0 1 0 0 0 0 0 0 2 2 2 0 0 2 2 1 1 1 0 2 0 0 1 0 2 0 0 1 0 1 1 0 0 0 0 0 1 1 1 1 2 1 1 2 0 0 0 0 0 1 1 0 1 0 0 0 0 0 0 0 0 0 0 0 0 0 0 1 0 1 0 1 0 0 0 0 0 1 0 2 2 0 0 1 0 1 1 1 0 0 0 2 2 1 1 0 0 1 0 2 2 2 2 2 2 1 1 1 1 0 0 1 1 1 0 0 1 0 1 1 0 0 0 2 1 0 1 0 1 1 2 1 0 0 1 1 1 0 2 1 0 0 0 1 1 0 0 2 1 1 1 1 1 1 0 0 1 1 0 1 0 0 0 1 0 1 1 1 1 1 0 1 1 0 0 1 1 1 0 0 0 0 1 1 1 1 1 1 1 1 2 0 1 2 2 0 0 0 0 2 2 0 0 0 1 0 0 0 0 1 0 0 1 0 0 0 0 1 0 0 0 0 0 1 0 1 2 0 1 1 1 1 1 0 1 0 0 0 1 0 0 0 1 1 1 0 0 1 2 1 1 0 0 1 1 2 0 0 0 1 2 0 0 0 1 0 0 0 0 0 0 0 1 1 0 0 1 1 1 2 2 1 2 1 0 0 2 2 0 1 2 2 2 0 2 1 0 1 0 1 0 2 0 1 0 1 0 0 2 2 2 2 0 1 1 0 1 0 1 1 1 0 1 0 1 0 0 0 1 0 0 1 0 0 2 2 0 0 1 1 1 0 0 2 0 1 0 1 0 1 1 0 2 2 2 0 1 0 0 1 0 0 0 1 2 2 0 0 1 0 1 1 1 0 1 1 0 0 1 1 2 0 2 0 0 0 0 0 0 0 0 0 0 2 0 0 0 0 0 0 0 0 1 0 1 0 0 1 2 2 0 0 1 0 0 2 2 0 1 1 0 1 2 1 1 1 2 1 2 0 2 2 0 0 0 2 0 2 2 0 1 0 0 0 0 0 1 1 0 2 1 1 1 1 0 1 1 0 0 0 0 0 1 0 1 1 0 1 0 1 0 0 0 0 0 1 0 1 1 0 0 2 0 0 1 0 1 1 0 0 0 0 0 1 0 0 0 2 0 2 0 0 0 0 1 0 1 0 1 1 1 1 0 2 1 2 0 0 0 2 0 0 0 0 1 1 1 0 2 0 0 0 0 2 1 0 1 1 2 0 0 0 2 2 1 0 1 2 0 2 2 1 1 2 0 1 0 1 0 1 1 1 2 1 2 1 0 1 2 1 1 0 1 2 0 0 1 1 0 1 0 0 0 0 1 0 0 0 1 2 0 0 0 0 0 0 2 1 2 1 1 0 1 0 0 0 0 1 2 0 1 0 1 0 0 0 0 0 1 0 0 1 1 1 1 0 0 0 0 2 0 0 0 0 0 2 0 0 0 1 0 0 0 1 1 1 2 2
96 1 1 0 0 0 1 1 1 1 1 0 0 0 0 0 0 0 0 0 1 0 0 1 1 0 0 0 1 0 1 0 0 0 0 2 2 2 0 0 1 1 0 0 0 0 1 0 2 0 0 0 2 0 1 0 2 0 1 0 0 2 2 2 0 0 0 0 1 0 0 1 2 2 1 2 2 1 1 0 0 0 2 0 2 0 0 0 1 2 0 0 1 0 0 2 0 2 0 1 1 1 1 0 1 1 2 1 1 0 1 2 0 1 1 0 0 0 1 1 1 0 2 2 0 1 0 0 1 1 0 1 0 0 0 0 0 0 0 1 1 1 0 0 0 2 0 0 0 2 2 1 0 1 0 0 0 1 0 0 0 0 0 1 1 1 1 1 1 2 0 1 1 1 1 1 2 2 0 0 0 0 1 1 0 0 1 2 1 0 1 0 1 1 1 0 1 2 0 0 0 0 1 0 2 0 2 0 2 0 0 0 0 0 0 1 1 0 0 2 2 0 0 2 2 0 2 0 0 0 0 0 0 0 0 0 0 2 2 0 0 0 2 2 0 0 0 0 2 0 0 1 1 0 0 1 1 1 1 1 0 1 0 0 1 0 0 1 1 1 0 2 2 2 0 0 0 0 2 0 0 1 2 2 2 0 2 2 0 1 1 0 0 0 1 0 1 2 0 1 0 0 0 0 0 1 0 0 0 0 0 0 1 0 2 0 0 0 0 0 0 0 2 1 0 0 0 0 0 1 2 2 0 2 0 0 0 1 0 2 0 2 2 0 1 2 0 0 1 0 0 0 1 0 0 1 1 0 0 2 2 2 1 1 1 1 0 2 2 1 1 1 1 1 2 0 1 1 0 2 0 2 0 0 0 0 0 1 1 0 0 0 1 0 2 1 0 0 2 2 0 2 0 2 2 0 0 0 1 1 1 1 0 0 1 1 1 0 1 0 0 1 1 2 1 1 1 1 1 0 0 0 0 1 2 1 0 0 0 0 0 1 0 0 0 1 0 0 0 1 0 0 0 1 0 0 0 2 2 0 1 2 1 0 0 1 2 1 0 1 2 2 1 1 0 0 0 2 1 1 2 0 2 1 0 0 1 2 0 0 0 2 1 2 0 0 0 2 2 0 0 2 2 0 2 2 2 0 0 1 0 1 2 1 0 1 0 0 0 0 0 1 1 1 0 0 0 0 0 2 0 1 0 1 2 1 0 0 1 2 0 0 1 1 1 1 1 1 1 0 1 1 0 1 2 0 0 2 1 1 0 0 1 1 0 0 0 1 1 1 0 0 0 0 0 0 2 1 0 1 2 0 1 1 0 1 0 1 0 0 0 0 0 0 0 0 2 1 1 0 1 0 0 1 2 0 1 2 2 2 1 0 0 2 0 1 0 0 0 0 0 0 1 1 1 0 1 0 0 0 0 0 1 2 1 0 2 0 0 1 1 1 0 1 1 1 0 0 0 1 0 1 0 0 0 1 0 1 0 1 1 1 2 2 2 2 1 2 0 0 0 0 0 1 1 0 0 0 1 0 0 1 2 1 0 1 1 0 1 2 1 1 0 1 1 0 0 2 0 2 0 2 0 0 1 0 1 1 2 1 0 0 0 2 0 0 0 1 0 1 0 1 0 0 1 2 0 0 2 1 0 0 0 0 0 1 1 0 0 1 0 0 1 1 0 0 1 1 0 0 0 0 2 0 0 1 0 1 1 0 0 1 1 0 0 1 1 0 0 2 1 1 2 0 0 0 0 1 1 2 0 0 1 0 1 1 0 1 0 2 1 2 0 1 1 1 0 0 0 0 0 1 0 1 0 1 1 2 0 0 0 0 0 0 0 0 0 1 2 2 2 2 0 0 0 0 0 1 1 2 2 1 1 0 0 1 0 0 1 0 1 1 1 0 1 1 1 0 0 0 0 2 0 2 0 0 0 0 0 1 1 0 0 0 0 0 1 0 1 0 0 0 1 0 0 0 0 2 0 1 0 2 2 0 1 1 0 1 0 0 2 0 0 0 1 1 2 2 0 0 0 1 0 0 1 1 0 0 0 1 1 1 0 0 1 1 2 2 1 2 0 2 1 1 0 0 0 2 2 2 2 2 0 2 0 0 0 0 0 0 0 0 1 2 1 1 2 1 0 1 2 0 2 0 0 0 0 2 0 0 0 0 0 0 0 1 1 0 0 0 0 1 0 0 0 2 0 1 1 0 0 0 0 1 0 0 0 0 0 0 0 0 0 0 0 0 1 0 1 0 0 0
97 1 2 0 0 0 1 2 2 1 0 0 0 1 1 0 1 0 1 2 0 2 0 0 0 0 0 0 1 1 1 1 2 2 0 0 2 2 0 0 1 1 0 0 1 0 1 0 1 0 0 0 0 1 1 2 0 1 0 1 0 1 0 0 0 0 0 1 0 1 0 0 2 2 1 2 2 0 0 1 0 0 2 0 1 0 0 0 2 2 0 1 2 1 2 2 1 2 1 1 0 0 1 0 1 1 2 1 1 1 0 1 1 2 2 2 2 0 1 0 0 0 2 2 1 0 1 0 1 0 0 0 0 0 1 0 0 0 0 0 1 1 0 0 0 1 0 0 0 1 1 0 0 0 0 1 1 0 0 1 0 0 0 0 2 2 2 0 1 1 1 2 1 1 1 1 2 1 0 1 1 2 1 2 0 0 2 1 0 0 2 1 1 1 1 0 1 2 0 1 1 2 1 0 1 0 1 1 1 0 0 1 1 0 1 0 0 0 1 0 1 1 0 2 0 0 0 0 0 0 0 0 0 0 2 0 0 2 2 0 0 0 2 2 0 0 0 0 1 1 1 0 0 1 1 1 1 1 0 0 0 0 0 0 0 0 1 0 1 0 0 1 0 0 1 1 0 0 2 0 1 0 1 2 1 1 0 1 2 2 0 2 0 0 2 0 1 0 0 1 0 0 1 1 0 0 0 1 1 1 0 1 1 1 1 0 1 0 0 0 1 1 1 0 0 0 0 0 2 1 1 1 0 1 0 0 0 1 0 1 1 1 1 0 0 0 0 0 2 2 2 0 2 1 0 0 2 0 0 0 0 0 2 1 2 0 1 2 2 2 0 2 0 2 0 0 1 0 0 2 0 1 0 1 1 1 0 0 0 0 1 1 1 0 2 2 2 0 0 0 0 1 0 1 1 0 2 1 0 0 0 0 0 1 1 1 0 1 0 1 1 1 2 2 0 2 0 0 2 1 1 0 0 0 1 1 0 1 0 0 2 1 0 0 0 1 1 1 1 1 0 0 0 2 1 0 1 0 0 0 0 1 0 0 0 1 1 0 0 0 1 1 0 0 1 0 0 2 1 0 1 0 0 0 2 1 0 0 1 0 1 1 0 2 1 0 0 1 1 1 1 1 0 0 0 2 2 0 0 0 0 2 0 2 0 0 1 1 0 1 0 0 1 1 0 0 0 1 1 1 0 1 1 0 0 0 1 0 2 2 0 1 1 1 2 0 1 1 1 1 0 1 1 1 2 1 2 0 1 1 1 0 1 0 0 0 1 2 0 2 1 1 0 0 0 0 2 1 0 1 2 0 1 2 0 2 1 1 0 0 0 0 0 1 0 0 0 0 0 0 0 1 0 1 1 0 0 0 0 1 1 0 0 1 1 1 0 0 0 0 0 0 0 0 0 0 1 2 0 0 0 1 0 2 2 0 2 0 1 0 2 1 0 1 1 1 1 0 1 0 1 1 0 1 0 2 0 2 1 1 1 1 0 1 1 1 0 1 0 1 0 1 2 0 0 1 1 0 1 0 1 2 2 1 1 1 0 0 0 1 0 0 0 0 1 0 0 2 0 1 0 1 0 0 1 0 1 1 2 0 0 0 0 2 0 1 0 2 0 1 0 1 1 0 1 0 0 0 0 1 0 1 0 1 1 0 0 0 0 2 0 1 0 0 0 1 1 0 0 0 0 0 1 0 0 0 1 0 0 0 0 0 2 1 0 0 1 1 0 1 0 0 1 0 0 0 0 1 0 1 2 0 0 0 0 2 0 2 0 2 1 2 1 1 1 0 0 0 0 1 0 2 0 2 1 0 1 0 0 1 2 1 2 2 1 0 0 0 1 1 1 1 0 1 0 0 0 2 0 2 0 2 2 0 0 2 0 0 2 1 0 1 1 0 1 0 0 0 1 0 0 1 0 2 0 0 0 1 1 0 2 0 0 0 0 0 1 1 1 1 0 0 0 1 0 1 0 1 0 0 1 1 2 1 0 1 0 2 0 0 2 0 0 0 1 0 1 2 1 0 0 1 0 1 2 1 1 1 0 1 0 1 1 0 1 1 1 1 2 1 0 1 1 0 0 0 2 2 1 1 1 1 0 1 1 0 0 2 0 0 0 1 1 1 1 1 1 0 1 0 1 0 2 1 1 0 1 0 0 0 0 0 0 0 0 0 1 0 0 0 1 0 0 1 1 1 0 2 0 1 0 0 0 1 0 0 0 0 0 2 0 0 0 0 0 0 0 0 1 0 1 1
98 0 0 0 0 0 1 2 0 2 2 0 0 1 0 0 0 0 0 1 0 2 0 0 0 0 0 1 2 0 1 0 0 1 1 0 2 1 0 0 1 1 0 0 2 0 0 0 2 0 0 0 0 1 1 0 1 0 1 0 1 0 1 1 0 0 0 1 1 0 0 0 2 2 1 2 1 0 0 1 1 0 1 1 1 0 1 0 1 1 0 0 2 1 1 0 0 1 0 1 0 1 2 0 0 0 2 0 0 0 2 2 1 2 2 1 1 1 0 1 1 1 2 2 2 0 1 2 2 2 0 0 0 1 1 1 0 0 0 0 1 1 0 0 0 0 0 0 0 2 0 0 0 1 0 0 0 1 1 1 1 1 0 0 2 2 1 0 2 2 1 0 2 0 1 2 2 0 2 2 2 2 1 2 1 1 1 2 1 0 2 0 2 2 1 0 0 2 0 0 0 0 1 0 2 0 0 0 1 0 0 0 1 0 1 0 0 1 2 1 2 1 0 2 1 1 2 1 1 1 1 1 0 0 1 0 0 2 2 0 0 1 2 2 0 0 0 0 1 0 0 1 0 0 0 0 0 0 0 0 0 0 0 0 0 0 0 0 2 1 0 0 1 1 1 1 0 1 1 1 0 2 2 2 2 0 2 0 0 2 0 1 0 1 1 1 1 1 0 2 0 0 1 1 0 0 2 0 0 1 1 2 2 0 2 0 1 0 0 0 1 2 1 1 0 0 1 0 0 1 1 0 0 1 0 0 0 0 0 0 0 0 0 0 1 0 1 0 0 0 0 0 2 0 0 0 0 0 0 2 2 2 2 0 2 0 1 2 2 1 1 1 0 2 0 0 0 1 0 2 0 2 1 1 2 1 0 0 0 0 0 1 0 0 2 0 0 2 0 0 0 0 1 2 1 1 0 0 0 0 0 0 0 0 1 1 0 0 1 0 0 0 0 2 0 1 1 0 1 1 0 0 1 0 1 1 0 1 0 0 1 1 0 0 0 1 0 1 1 2 0 0 0 2 2 1 2 2 0 2 2 2 0 1 0 1 1 1 0 0 0 0 0 0 1 0 1 0 2 0 2 0 1 0 2 0 0 2 0 0 0 2 0 2 1 0 0 0 1 1 0 2 2 2 2 0 1 1 0 1 0 1 1 1 0 1 0 0 0 2 0 0 0 0 0 1 0 0 0 0 0 1 0 0 1 0 0 0 2 2 1 2 2 2 2 1 1 0 0 1 0 1 0 2 1 1 0 2 1 1 1 0 1 0 1 1 0 1 0 1 0 1 0 0 0 0 2 1 0 1 2 0 0 1 1 0 0 0 0 0 1 0 0 0 0 0 1 1 1 0 1 1 1 2 1 0 1 0 0 0 0 0 0 1 1 1 0 0 0 0 0 0 0 1 1 0 0 0 0 0 1 0 0 2 2 0 2 0 1 0 2 0 0 2 2 1 1 0 0 0 2 1 0 1 0 2 0 1 1 0 0 0 1 2 2 2 1 1 1 0 0 1 1 0 0 0 0 0 2 0 0 0 2 0 0 1 1 2 0 0 0 0 0 0 0 0 0 0 0 1 1 1 0 1 1 1 1 1 1 0 0 0 0 1 0 1 0 1 2 2 0 0 1 0 1 2 1 1 1 1 0 1 0 0 1 1 2 0 0 1 1 0 0 2 0 0 2 0 0 0 0 0 1 0 0 0 0 0 1 0 0 1 1 0 0 1 1 0 0 1 0 0 2 0 0 0 0 2 1 2 1 0 1 0 1 2 0 0 0 2 0 2 2 1 1 0 0 0 1 2 0 1 0 2 0 1 0 0 0 2 2 0 0 0 0 0 1 1 1 1 1 1 0 1 0 0 0 2 1 2 1 2 1 1 0 2 0 0 0 0 0 0 1 1 1 0 1 0 0 0 0 1 1 2 0 1 1 0 0 0 0 1 0 0 0 1 1 0 1 1 0 0 0 1 0 0 0 1 1 1 2 0 2 0 0 0 0 0 1 0 1 2 0 1 1 1 1 2 0 0 1 2 0 2 2 1 1 0 0 1 1 1 0 0 1 1 2 0 1 0 0 0 2 2 0 0 0 1 0 0 2 1 0 1 1 0 1 1 0 0 1 0 0 1 0 0 1 0 0 0 2 1 2 1 0 0 1 0 0 0 0 0 0 0 1 1 1 0 0 0 1 0 1 0 0 0 0 0 2 0 0 0 0 0 0 1 1 0 1 1 1 1 0 0 0 1 0 0 1 0 0 0
99 0 0 0 0 2 2 1 2 0 0 1 1 0 0 0 1 0 1 0 1 1 0 1 0 0 0 0 1 1 0 1 1 2 0 1 1 0 0 0 1 1 0 0 0 1 1 0 2 0 0 0 0 0 2 1 0 0 2 0 1 0 2 2 0 0 0 1 2 0 1 1 2 2 1 2 2 0 0 0 0 0 2 0 1 0 0 0 1 2 1 0 0 0 1 2 0 0 0 0 0 1 0 0 1 1 2 2 2 0 0 2 1 2 2 1 1 0 1 0 0 0 1 1 1 0 1 1 2 1 0 0 0 0 1 0 1 0 0 0 1 1 0 0 0 0 0 0 0 1 1 0 0 1 0 0 1 2 0 0 1 0 0 1 2 2 1 1 1 1 1 0 0 2 1 0 1 1 0 0 0 0 0 1 0 0 0 1 1 0 2 0 1 1 1 0 1 2 0 1 1 1 1 0 2 0 2 0 2 1 0 1 2 0 1 1 1 0 2 0 1 0 0 2 1 0 1 0 0 0 0 0 0 0 1 0 0 2 2 0 0 0 2 2 0 0 0 0 2 0 0 1 1 0 0 2 2 0 0 2 2 2 0 0 0 0 1 0 0 0 0 2 0 1 0 0 0 1 2 1 1 0 1 1 2 1 1 1 2 2 0 2 1 0 2 0 1 0 0 0 0 1 1 1 0 1 0 0 0 0 1 1 2 0 1 0 1 0 0 0 1 2 2 2 0 0 0 0 0 1 2 2 0 2 0 0 0 2 1 0 0 2 1 0 1 0 1 0 0 0 0 0 2 0 1 0 1 0 0 0 0 0 1 1 1 0 1 1 1 0 2 0 0 2 0 0 2 0 1 1 1 0 0 1 2 0 0 0 0 1 1 0 1 0 1 1 1 0 0 0 0 0 0 1 1 0 1 1 0 0 0 0 0 1 1 1 0 0 0 0 0 2 0 1 0 2 0 2 2 0 0 2 1 2 1 1 0 2 0 0 1 1 0 0 0 2 0 2 2 1 0 1 0 2 0 0 0 1 1 0 1 1 0 1 1 1 1 0 0 0 1 1 2 2 0 0 0 1 2 0 0 1 0 0 2 1 0 1 0 1 1 2 1 1 0 1 1 2 1 0 1 2 1 1 1 0 1 0 1 0 0 2 0 0 1 0 0 1 1 1 1 1 1 0 1 2 1 1 1 1 1 0 0 0 1 0 1 0 1 1 0 1 2 2 2 0 1 0 0 0 1 1 0 2 2 1 1 0 0 1 0 0 0 1 0 0 0 2 2 0 0 1 0 0 0 0 0 0 0 0 1 0 1 1 0 1 0 0 1 0 0 0 0 1 1 0 0 0 0 0 0 2 1 0 0 2 0 1 2 1 0 0 0 2 0 2 0 0 0 0 0 0 1 1 1 0 1 0 0 0 0 0 0 2 1 1 2 0 0 0 1 1 0 0 0 0 0 1 1 0 0 2 0 0 0 1 0 2 2 0 0 0 2 1 1 1 0 1 0 0 0 0 0 1 2 0 1 0 2 0 0 1 0 0 0 0 0 0 1 1 0 0 0 1 0 0 1 2 0 1 1 0 0 1 0 0 1 0 1 1 1 1 0 1 0 0 0 1 0 0 0 0 0 0 1 0 0 0 0 0 0 0 0 1 1 0 2 0 0 1 1 0 0 0 0 0 0 0 0 0 0 0 0 0 0 0 1 0 1 0 0 1 2 0 0 0 1 0 0 2 1 0 1 1 0 0 2 2 2 1 0 0 1 1 1 1 1 1 1 2 0 1 1 0 1 0 1 0 0 1 0 2 0 2 1 0 1 0 0 0 1 1 1 1 1 0 0 0 0 1 1 1 0 2 0 0 0 1 0 2 0 2 1 0 0 1 0 0 1 0 0 0 1 0 1 1 1 0 0 0 1 1 1 2 0 1 0 0 1 1 1 0 0 0 0 0 0 1 2 1 2 0 0 2 0 0 0 0 1 2 1 0 2 1 1 1 0 0 0 0 0 0 1 1 2 2 2 2 0 0 0 2 0 1 2 1 1 2 1 2 1 1 1 0 2 2 0 1 0 1 0 1 2 1 1 0 1 0 0 0 2 2 1 2 0 0 1 1 1 1 0 0 2 1 0 1 1 1 0 1 2 1 2 0 0 0 0 0 0 0 0 1 1 0 0 1 1 0 0 0 1 0 0 1 1 1 1 0 2 0 0 0 0 0 0 0 0 0 0 0 0 0 0 0 0 0 0 0 1 1 2 2
100 1 2 0 0 0 1 2 1 1 1 1 0 0 0 0 0 0 0 2 0 2 0 0 0 0 0 0 2 1 2 0 1 1 2 1 2 1 0 0 2 2 0 0 1 0 1 0 1 0 0 0 0 1 1 2 0 0 0 1 0 0 2 2 0 1 0 1 2 0 0 1 2 2 1 2 2 1 1 0 2 0 1 1 1 0 0 0 0 2 0 0 0 0 1 2 1 1 0 1 1 2 1 0 1 1 2 1 1 0 0 1 1 2 2 0 0 0 0 1 1 0 1 1 1 1 1 1 2 2 1 1 0 0 0 0 0 1 0 0 1 1 0 0 0 0 0 0 0 1 0 0 0 1 0 0 0 1 1 0 0 0 0 0 1 1 0 0 1 1 1 0 0 2 2 2 0 2 0 0 0 0 1 2 0 0 2 1 0 0 0 1 1 1 1 0 1 2 0 2 2 2 1 0 2 0 2 1 1 0 0 0 1 0 0 1 1 0 2 1 2 1 0 1 0 0 1 1 1 1 0 0 0 0 1 0 0 2 1 1 0 0 1 1 0 0 0 0 2 0 0 1 1 1 0 0 0 0 0 1 1 1 0 0 0 0 0 0 1 0 0 2 1 2 0 0 0 0 1 0 0 2 0 1 2 1 1 2 0 2 0 1 0 0 2 0 2 1 0 2 0 0 1 1 1 0 1 2 1 1 0 1 2 0 1 0 1 0 0 0 0 2 2 1 1 0 1 1 0 1 0 0 0 1 0 0 0 1 0 1 0 1 0 0 1 0 1 0 1 0 0 0 1 0 0 1 2 0 0 1 0 0 1 1 1 1 1 2 2 0 1 1 0 2 1 0 1 1 1 1 0 2 0 0 1 0 0 0 0 0 0 0 1 1 2 1 1 1 0 0 0 0 2 2 2 0 2 1 0 0 0 0 1 1 1 2 1 1 0 1 1 1 0 2 1 2 1 0 1 0 0 0 0 1 2 1 0 2 0 0 2 1 0 1 1 1 0 1 2 1 0 0 0 2 1 1 1 2 0 2 1 2 0 0 0 2 0 1 0 1 1 1 0 0 1 0 1 1 2 1 1 1 0 0 2 1 0 0 0 0 2 0 0 2 0 0 0 2 2 0 0 2 2 2 2 0 0 0 0 1 0 2 1 0 0 0 0 0 0 1 0 0 2 1 0 0 0 0 0 2 0 1 0 2 2 0 0 0 0 1 1 1 0 0 1 0 1 1 1 0 0 0 0 1 2 1 1 1 0 1 0 0 1 0 0 0 1 1 1 0 1 2 0 0 0 0 1 1 0 1 2 0 0 1 2 1 1 0 1 1 0 0 0 1 0 0 0 0 0 0 0 2 0 2 2 0 1 1 1 1 1 1 0 1 0 1 0 0 0 0 0 0 0 0 0 1 2 2 0 0 0 0 1 2 1 0 2 0 0 1 0 0 0 1 1 0 0 0 1 0 1 2 0 0 0 2 0 1 1 0 0 0 2 0 0 0 0 1 1 0 0 0 0 2 2 0 0 0 1 0 0 0 1 0 0 1 1 1 0 1 0 0 0 1 1 0 0 1 0 0 0 0 0 1 0 0 1 2 2 0 0 0 0 1 0 0 0 1 1 1 0 0 1 0 2 1 1 0 1 1 1 1 0 0 0 0 2 0 0 1 1 0 0 0 0 0 1 0 0 0 0 1 1 0 0 0 0 0 1 1 0 0 1 1 0 1 1 0 0 2 1 0 2 0 0 0 2 0 0 1 1 1 1 0 1 1 0 1 0 2 0 2 0 1 1 1 0 0 0 2 0 2 0 2 0 0 2 0 0 1 1 0 1 1 1 1 1 1 0 0 0 0 0 2 0 0 0 2 0 2 0 2 1 0 0 1 0 1 2 0 1 0 1 0 1 0 0 0 0 0 0 2 1 1 1 0 1 0 0 0 1 0 0 0 0 0 1 0 1 1 0 1 0 2 0 0 0 1 1 0 0 0 2 0 0 0 0 1 0 1 2 2 0 0 2 2 2 1 1 0 0 1 0 1 2 0 2 0 1 1 0 1 0 1 0 0 1 0 0 0 0 0 2 1 0 0 1 1 0 0 2 1 0 2 0 0 0 1 1 1 1 0 2 2 2 0 1 0 0 0 2 1 2 0 2 0 2 0 0 0 0 0 0 1 1 0 1 1 1 0 0 0 0 0 0 1 0 0 1 0 0 0 0 1 0 1 1 0 0 2 0 0 0 0 0 0 1 1 1 1 1 1
101 1 0 0 0 1 1 2 2 0 0 0 1 1 0 0 0 0 1 0 1 1 1 0 0 1 1 0 2 0 2 0 1 1 1 1 2 2 0 0 2 2 0 0 0 1 1 0 2 0 0 0 1 0 1 1 1 0 1 1 0 1 1 1 0 0 0 1 1 0 0 1 2 2 2 2 2 1 1 1 0 0 2 0 1 0 0 0 1 1 0 0 2 1 0 1 0 1 1 0 1 2 1 0 0 1 1 2 1 0 0 1 0 1 1 0 0 0 0 2 2 0 2 2 2 0 2 0 2 0 0 0 0 0 0 0 0 0 0 1 0 2 0 0 0 0 0 0 0 2 1 0 0 1 1 2 0 1 1 0 0 1 0 0 0 2 1 0 1 2 0 1 0 2 1 1 0 2 0 0 0 0 1 2 1 1 1 1 1 0 1 0 1 0 1 0 1 2 0 1 1 1 0 1 2 0 1 0 2 1 0 1 1 0 1 1 1 0 1 1 1 0 0 2 0 1 1 0 0 0 0 0 1 0 1 0 0 2 2 0 0 0 2 2 0 0 0 0 1 0 0 1 1 1 0 2 0 0 0 0 0 0 0 0 1 0 1 0 2 1 0 1 2 2 0 0 0 1 1 1 0 1 2 1 1 1 1 2 1 2 0 0 2 0 2 0 2 0 0 0 0 0 1 1 1 0 0 0 2 2 0 2 1 0 0 0 0 0 0 0 0 2 1 0 0 0 0 0 0 1 2 1 0 2 0 1 0 2 0 0 0 2 2 0 1 1 2 0 1 0 0 0 1 1 0 1 1 0 0 2 2 2 0 0 0 2 0 2 2 1 1 1 0 2 0 1 0 1 0 2 1 1 0 0 2 1 0 0 0 0 0 0 1 0 2 0 0 1 0 0 0 0 1 2 1 0 0 1 0 0 0 0 0 0 1 2 0 1 0 1 1 1 0 1 1 2 1 0 1 0 1 0 0 1 1 0 0 1 0 0 1 1 0 0 0 2 1 1 1 0 0 1 0 1 1 1 1 1 1 0 0 1 0 1 1 1 1 2 0 2 2 2 0 0 1 1 0 0 2 0 2 0 1 0 2 0 0 0 1 1 0 2 1 2 0 0 0 1 1 0 0 2 2 2 2 0 0 0 1 1 1 0 1 1 0 0 0 1 0 1 1 1 0 0 1 0 0 0 0 2 0 0 0 0 0 0 1 0 0 1 1 1 0 0 0 1 0 0 0 0 1 2 0 2 2 0 2 0 0 1 1 0 1 0 0 0 1 0 0 0 0 1 0 0 0 0 1 1 0 1 2 0 1 1 0 1 0 0 0 0 0 0 0 0 0 0 0 0 0 0 0 2 0 2 2 0 1 1 1 1 0 0 0 0 1 0 0 0 0 0 0 0 0 0 0 2 2 1 0 0 0 0 0 2 2 0 2 0 0 0 1 1 2 2 2 1 2 0 1 0 1 2 1 0 1 2 0 1 1 0 0 0 1 1 1 0 0 0 2 0 0 0 0 2 2 0 0 0 2 0 0 0 1 0 0 0 1 0 1 2 0 0 1 0 1 0 1 1 0 0 0 1 0 0 2 0 2 2 2 1 0 0 0 1 2 2 1 2 0 0 0 0 0 0 1 1 0 0 0 0 0 0 0 0 2 2 0 0 1 2 0 0 0 0 0 2 2 0 0 0 0 0 1 0 0 1 2 0 0 0 0 0 2 2 0 0 0 0 0 2 0 0 1 1 1 0 0 2 2 2 0 0 1 0 0 2 1 2 0 2 1 2 2 0 2 0 1 1 0 2 0 2 0 2 1 0 2 0 0 1 1 0 1 1 1 0 0 1 1 2 2 2 0 0 0 0 0 1 0 2 1 1 2 0 0 2 0 0 1 1 0 1 0 0 0 0 0 0 2 0 0 1 1 2 0 0 0 0 0 1 1 0 1 0 1 2 0 0 1 1 0 0 0 0 0 1 0 1 1 2 2 0 2 0 0 1 1 2 0 0 2 1 0 0 2 2 2 2 0 1 0 2 0 2 1 1 1 0 0 1 1 1 0 0 2 0 2 1 2 0 1 0 2 2 1 0 0 1 1 1 2 2 0 2 0 0 0 1 0 0 0 0 2 1 0 0 2 1 0 0 2 0 2 0 0 0 0 1 0 0 0 1 2 1 1 1 1 0 0 0 1 0 0 0 0 2 0 1 1 0 0 0 0 1 0 0 0 0 0 0 0 0 0 0 0 0 1 0 1 0 0 0
102 1 1 0 0 0 0 1 1 1 1 1 0 2 1 1 1 0 0 2 0 2 0 1 1 1 1 0 1 0 1 1 1 1 1 1 1 2 0 0 1 1 0 0 0 2 1 0 1 1 1 0 1 0 1 1 0 0 1 0 1 1 2 2 0 0 0 1 2 0 0 0 1 1 2 1 1 1 1 0 1 0 1 1 1 0 0 1 2 2 0 1 1 1 1 1 1 0 0 0 0 1 1 0 0 0 2 0 0 0 0 1 0 2 2 2 2 0 1 0 0 0 1 1 1 0 1 0 1 0 1 1 0 0 0 0 0 0 0 1 0 2 0 0 0 1 0 0 0 0 0 0 0 0 0 0 0 1 0 0 1 2 0 0 2 2 1 1 0 1 1 1 0 2 1 0 2 1 1 1 1 1 0 1 0 0 0 1 0 0 0 2 0 0 1 0 1 2 0 0 0 0 0 0 2 0 0 1 1 0 0 0 2 0 1 0 0 0 2 0 0 0 0 2 0 1 1 0 0 0 1 1 0 0 2 0 0 2 2 0 0 1 1 1 0 1 1 0 1 0 0 1 0 0 0 1 1 0 0 2 2 2 0 1 1 0 0 0 1 1 0 2 1 2 0 0 0 0 1 1 0 1 2 2 2 0 2 2 0 2 0 0 0 0 2 0 2 1 1 2 0 0 0 0 0 0 0 2 2 2 0 2 2 0 2 0 2 0 0 0 0 2 1 0 1 0 0 0 1 1 2 2 0 1 0 0 0 0 0 0 0 0 1 0 1 0 1 0 0 0 0 0 0 0 0 2 1 0 0 2 2 2 1 1 1 1 0 2 2 1 2 0 0 1 1 1 1 1 0 2 1 0 0 0 1 1 0 0 0 0 0 0 1 0 2 1 0 0 1 1 0 1 1 1 0 0 1 1 0 0 0 0 0 0 0 2 0 0 0 0 0 2 0 2 1 2 0 1 2 1 0 0 0 0 2 2 0 0 0 0 1 0 1 1 0 1 1 1 1 0 1 0 0 1 1 1 1 2 2 0 1 1 1 0 0 0 1 0 0 0 0 0 1 1 0 0 0 1 2 0 1 0 1 0 1 0 1 1 1 0 0 2 1 1 0 0 0 1 1 0 0 2 1 1 1 1 1 0 1 0 0 2 1 0 1 0 0 0 0 1 1 1 1 1 1 0 0 1 1 1 1 0 0 0 0 0 0 0 1 1 0 2 2 2 2 0 1 0 0 0 2 2 0 2 2 0 0 1 1 1 1 0 0 0 1 1 1 2 0 1 1 0 2 0 1 0 2 0 0 0 1 0 0 0 1 0 1 0 1 0 0 0 1 0 0 0 0 1 1 0 1 1 1 2 1 0 1 0 1 1 1 1 0 0 2 0 0 0 1 0 0 0 0 1 1 0 1 1 0 0 0 0 1 1 2 0 1 1 0 0 0 0 1 2 2 1 1 0 1 0 0 1 1 1 1 2 0 1 1 0 0 0 0 2 2 2 2 0 2 0 0 0 2 0 0 0 2 0 1 0 1 0 1 1 1 1 0 0 1 2 0 0 0 2 1 0 0 1 0 1 0 1 0 0 0 0 0 2 2 0 0 0 1 1 0 0 0 1 1 1 0 0 0 0 1 1 0 0 2 2 2 2 0 0 0 0 1 0 0 2 1 0 0 0 0 1 1 1 1 0 1 1 2 0 0 0 1 0 2 2 0 0 0 0 0 2 0 0 0 2 0 1 1 1 1 0 0 2 2 2 2 0 1 1 2 1 1 1 0 2 1 2 2 0 1 0 1 1 0 2 0 2 0 2 1 0 1 0 1 1 2 0 2 2 2 0 0 1 0 0 0 1 0 1 0 0 0 1 0 2 1 1 0 0 0 2 0 0 1 0 1 1 0 0 0 0 0 0 0 0 0 1 1 1 1 0 0 1 0 2 0 0 1 1 1 0 1 1 2 1 1 0 0 0 0 0 0 0 0 1 2 0 1 0 0 1 0 1 0 0 2 1 0 0 1 1 1 2 1 2 0 1 0 1 1 1 1 1 0 2 0 1 0 0 0 0 2 1 2 0 0 0 2 1 0 0 1 1 1 1 2 2 1 2 0 0 0 0 2 1 0 0 2 1 1 1 0 0 1 0 2 0 2 0 1 0 1 1 1 1 1 0 1 1 2 0 1 0 0 0 0 0 1 0 0 1 1 1 1 0 0 0 0 2 0 0 0 0 0 1 0 0 0 0 0 0 0 1 1 1 0 0
103 1 2 0 0 0 1 2 2 2 0 0 0 0 0 0 0 0 1 2 1 1 0 0 0 0 0 0 2 1 1 1 0 1 1 1 2 1 0 0 0 0 0 0 1 0 0 0 0 1 1 0 0 0 1 1 0 0 1 1 1 0 0 0 0 2 1 1 1 0 0 1 2 2 1 2 2 2 2 0 2 0 2 0 2 0 0 0 1 1 0 0 1 0 0 1 0 0 0 1 1 2 1 0 1 1 2 0 0 2 0 0 0 1 1 0 0 0 0 2 2 0 1 1 0 1 0 0 2 0 0 0 0 0 0 0 0 0 0 0 0 2 0 0 0 2 0 0 0 0 0 0 0 2 0 0 1 0 1 0 1 1 0 1 0 1 1 0 2 2 0 2 1 1 1 1 1 1 0 0 0 0 0 1 1 1 0 2 1 1 0 2 2 1 2 0 2 2 0 0 0 0 0 0 2 0 1 0 1 0 2 0 1 0 1 0 0 1 1 1 2 0 0 1 0 0 1 0 0 0 0 0 0 1 0 1 1 2 1 1 0 0 2 1 0 0 0 0 1 1 1 0 0 0 0 0 0 0 0 1 1 1 0 0 1 0 1 0 2 0 0 2 0 1 1 1 0 0 2 0 1 0 2 2 2 0 2 1 1 2 0 2 1 0 1 0 2 0 0 2 1 0 0 0 0 0 0 0 1 1 1 2 2 0 2 0 2 0 1 0 0 2 1 1 1 0 0 0 2 0 2 2 1 1 0 0 0 1 0 0 0 0 2 1 0 0 2 0 0 1 1 0 2 0 0 0 0 0 1 1 2 2 1 0 1 0 0 0 0 0 2 0 0 2 0 0 2 1 1 1 0 2 0 1 1 0 0 1 1 0 0 0 1 0 2 1 1 0 2 2 0 2 1 1 1 0 1 1 0 0 0 0 0 0 0 2 0 0 0 0 0 2 1 1 0 1 0 0 2 0 2 0 2 2 0 0 0 1 0 0 1 1 0 1 0 1 0 1 1 2 0 0 0 2 2 0 2 2 2 1 1 1 0 2 1 1 1 1 0 0 0 0 0 0 2 1 1 1 0 0 1 0 1 1 1 0 0 1 1 0 0 2 1 1 2 0 0 1 1 1 0 2 2 2 2 0 2 0 0 1 0 2 0 1 0 1 0 1 0 1 1 1 0 0 0 1 1 0 0 2 0 2 0 0 0 0 1 1 2 2 0 1 0 1 2 0 2 2 2 0 0 1 0 0 2 1 1 1 0 1 1 0 1 1 0 0 0 2 1 0 0 1 0 0 0 0 1 1 0 1 1 0 1 1 1 1 0 0 1 1 0 0 1 0 0 0 0 0 0 0 0 1 1 0 0 2 0 1 1 0 2 2 0 0 2 0 0 0 1 0 0 0 0 2 2 0 0 1 0 0 0 1 1 1 1 0 1 0 1 0 1 0 0 1 1 1 1 0 1 1 1 2 1 0 0 0 0 1 1 0 0 0 1 1 1 1 0 0 0 1 1 1 1 1 1 0 1 1 1 1 0 1 2 2 1 1 1 1 0 0 0 0 0 1 1 0 0 2 0 1 0 1 0 1 1 0 1 1 1 0 0 0 0 2 0 1 0 2 1 1 0 0 0 1 1 1 1 0 0 0 0 1 0 0 0 0 2 0 0 2 0 1 1 2 0 0 2 0 1 1 1 1 0 0 0 0 0 1 1 0 0 1 0 0 0 2 0 0 0 2 0 1 0 1 1 0 2 2 2 1 2 1 0 1 2 2 1 2 0 2 2 2 1 0 1 0 1 0 0 0 0 2 0 2 1 0 1 0 0 1 1 0 1 1 1 0 0 1 1 1 1 2 0 1 0 0 0 2 0 2 0 2 2 1 0 2 0 0 1 0 1 1 0 0 0 0 0 0 0 0 0 2 0 2 0 0 0 1 0 1 0 0 0 0 0 0 1 0 1 2 0 0 0 0 0 1 0 0 1 1 1 0 2 0 0 0 0 1 0 1 1 1 1 2 2 1 2 1 1 1 1 1 1 1 2 1 1 0 0 1 1 1 0 1 1 1 2 1 2 0 0 0 2 1 0 0 1 2 0 0 1 0 0 1 1 0 1 1 1 0 0 0 1 2 0 0 1 1 0 1 2 0 0 0 2 0 2 2 0 0 0 0 0 0 0 0 1 0 0 0 2 0 0 1 1 1 0 1 1 0 0 0 0 0 0 0 0 0 1 2 0 0 0 1 1 0 0 0 0 0 2 1
104 1 1 0 0 0 1 1 2 0 0 1 0 0 0 0 0 0 1 1 1 1 0 0 0 0 0 0 2 0 2 0 0 2 0 0 2 1 0 0 1 1 0 0 2 0 0 0 2 0 0 0 0 0 2 1 0 0 1 0 0 1 2 2 1 1 1 0 2 1 1 1 2 2 2 2 2 0 0 1 1 0 2 1 0 0 0 1 2 2 1 1 0 0 1 1 1 0 0 0 0 2 2 0 1 1 2 2 2 0 0 2 0 1 1 0 0 0 0 1 0 0 1 1 1 0 1 0 1 0 0 0 0 0 0 0 0 0 0 0 0 2 1 1 0 0 0 0 0 0 0 0 0 0 0 0 0 2 1 0 1 1 0 0 0 2 1 0 1 2 0 1 0 2 1 0 1 0 0 1 1 1 0 2 0 0 0 0 0 0 1 0 1 0 2 0 1 2 0 0 0 0 0 0 2 0 1 0 2 0 0 0 1 0 1 0 0 0 0 1 2 1 1 1 0 1 0 0 0 0 0 0 0 0 1 0 0 2 2 0 0 0 2 1 0 0 0 0 2 0 0 1 0 0 0 2 1 0 1 1 0 1 0 1 1 0 0 0 1 1 0 2 2 2 1 0 0 0 2 1 0 0 1 1 2 2 0 1 0 2 0 1 1 0 1 0 2 2 0 2 0 1 0 0 0 0 0 1 2 2 0 2 1 1 2 0 0 0 1 0 0 2 0 0 1 0 0 0 0 0 1 1 0 2 0 0 0 2 1 0 0 2 1 0 0 0 1 0 1 0 0 0 1 0 0 1 0 0 1 0 1 2 0 0 0 0 0 2 2 1 1 1 0 2 0 1 2 0 1 1 0 0 0 0 1 0 0 0 0 0 0 1 1 0 2 1 1 0 1 1 0 1 1 2 1 0 0 0 0 0 0 0 0 0 0 0 0 0 2 0 0 0 0 1 1 1 0 2 2 0 0 2 0 0 0 0 0 0 0 1 2 0 0 0 0 2 0 1 2 2 0 0 0 2 2 2 2 0 0 0 0 1 0 1 1 0 2 1 0 0 1 1 2 2 1 0 1 1 2 0 1 1 1 0 1 0 1 0 1 1 0 1 0 1 2 0 0 1 1 1 0 2 2 2 2 0 1 0 1 1 1 0 0 1 1 0 0 0 0 1 0 0 1 1 1 0 0 0 0 2 0 2 0 1 2 1 0 1 2 2 1 1 0 0 0 1 0 1 1 1 0 1 0 2 1 1 0 0 1 1 1 0 0 0 0 0 1 2 2 0 1 1 2 0 2 0 2 1 0 1 2 0 0 0 0 0 0 0 0 0 0 0 0 0 0 2 0 0 0 0 0 2 0 2 2 0 2 0 1 0 0 0 0 0 1 2 0 0 0 1 1 1 0 0 0 1 1 1 0 0 0 1 0 2 0 0 2 0 1 0 1 2 0 0 2 2 2 0 1 0 2 2 0 2 0 2 0 1 1 0 0 0 2 1 1 1 0 1 0 0 1 0 0 0 0 0 0 1 1 1 1 0 2 1 0 1 1 0 0 2 0 0 0 0 0 0 0 1 0 0 0 0 0 0 2 0 1 1 1 0 0 0 0 2 0 1 0 2 1 1 0 0 1 1 1 0 1 0 0 0 0 1 1 0 1 1 1 0 0 1 0 0 1 2 0 1 2 0 0 0 0 0 1 0 0 0 0 0 1 0 0 1 1 0 0 1 0 0 0 2 0 0 2 0 0 0 0 0 0 2 1 1 2 0 2 1 0 2 0 2 0 2 1 0 0 0 0 1 0 2 0 2 0 2 1 1 1 0 1 0 1 0 1 1 1 0 1 0 1 1 0 2 0 0 0 0 0 1 0 1 0 1 2 0 0 2 0 0 0 0 0 0 1 0 1 0 0 0 0 0 1 1 1 2 0 0 1 0 0 0 2 0 1 0 1 1 1 0 1 0 1 0 0 1 0 0 0 1 0 0 1 1 0 0 0 0 0 1 0 0 0 2 0 0 2 2 2 2 0 0 0 2 0 2 2 1 0 0 0 1 1 1 0 0 0 0 2 0 1 0 0 0 1 1 0 0 1 2 0 1 1 1 0 0 1 0 1 2 0 0 0 0 2 1 0 2 2 1 1 1 2 0 2 0 1 1 1 2 0 0 0 0 0 0 0 0 0 0 0 0 0 0 1 0 0 0 1 0 2 0 0 0 0 2 0 1 0 0 0 1 0 0 0 0 0 0 0 0 1 0 1 1
105 1 0 0 0 0 0 2 0 2 2 0 1 1 0 0 0 0 1 2 0 2 0 0 0 0 0 0 2 0 2 0 1 1 0 0 2 2 0 0 0 0 0 0 1 0 0 0 1 0 0 0 0 0 2 1 1 0 1 1 0 1 2 2 0 0 0 1 0 0 0 0 1 1 1 1 1 2 2 0 2 0 2 0 1 0 1 0 1 1 0 0 2 1 2 2 1 1 1 0 0 1 0 0 2 2 1 0 1 1 1 1 0 1 2 1 0 0 0 2 2 0 2 2 1 0 1 1 1 1 0 0 0 1 0 0 1 1 0 0 0 2 0 0 0 0 0 1 1 1 0 0 0 1 0 0 1 1 0 0 0 0 0 0 1 1 1 0 2 2 0 0 0 2 0 1 1 0 0 0 0 0 1 2 0 0 1 2 1 0 2 0 0 0 1 0 1 2 0 0 0 1 1 1 1 0 1 0 2 0 0 0 2 0 2 1 1 1 1 1 2 1 0 1 0 1 1 0 0 0 0 0 0 0 2 0 0 2 2 1 0 0 1 1 0 1 1 0 0 2 2 0 0 0 0 1 0 0 0 1 1 1 0 0 1 0 0 1 1 0 0 2 0 2 0 0 0 0 1 0 0 0 1 1 0 0 1 1 0 2 0 1 0 0 0 0 2 0 0 1 0 0 0 0 0 1 0 0 2 2 0 2 2 1 1 0 0 2 0 0 0 2 1 1 1 0 1 0 1 1 2 1 0 0 0 0 0 0 0 0 1 1 1 0 0 0 1 0 0 0 0 0 1 0 0 1 1 0 0 1 0 0 1 0 1 0 0 1 1 0 2 0 0 2 0 0 0 0 0 2 1 1 0 0 1 0 0 0 0 1 1 1 1 0 2 1 1 0 0 0 0 0 1 2 1 0 1 1 0 0 0 0 0 0 1 2 1 0 0 0 0 2 0 1 1 2 1 0 1 0 1 0 1 1 1 1 0 1 0 0 2 1 0 0 0 1 0 1 1 1 0 0 0 2 2 1 2 2 1 0 1 2 0 0 1 1 1 0 0 0 0 0 0 0 1 0 1 0 2 0 1 0 0 0 2 0 0 0 1 0 1 1 1 1 0 1 1 1 1 1 0 2 2 2 2 0 2 0 0 1 1 0 0 2 0 0 0 0 0 1 1 1 1 1 0 0 0 0 0 1 1 0 0 0 1 0 1 0 2 2 1 1 2 2 2 0 1 2 2 0 0 0 0 2 2 0 0 1 2 1 0 0 0 1 0 0 1 1 1 0 1 1 0 0 0 0 0 1 0 1 1 0 1 1 0 1 0 1 1 1 1 0 2 0 0 0 0 0 0 0 0 2 0 0 0 0 0 0 0 1 0 0 0 1 1 0 0 0 1 0 0 0 0 0 0 1 1 1 0 0 0 1 0 2 2 1 2 0 1 0 1 0 0 0 2 2 2 1 1 0 2 1 0 1 0 1 0 1 1 0 0 0 2 2 2 1 0 2 0 0 0 0 0 1 1 0 1 0 1 0 0 0 1 0 0 1 0 1 0 0 0 0 0 0 0 0 0 2 0 2 1 1 0 1 1 0 2 1 1 1 1 0 0 2 0 1 0 1 1 1 1 0 0 0 2 1 0 0 1 0 0 1 0 0 1 1 2 0 1 1 0 0 0 0 0 0 0 1 1 0 1 1 0 0 0 0 1 0 2 0 0 2 2 1 0 0 1 0 1 2 2 0 2 0 0 0 2 0 0 2 0 0 0 0 1 2 1 2 1 2 1 1 0 1 1 1 0 1 0 1 0 1 0 2 0 0 1 0 1 1 2 0 1 1 1 0 0 0 2 2 2 2 0 2 0 0 0 2 0 2 0 2 2 0 0 2 1 0 0 0 0 0 0 0 0 0 0 1 1 0 0 2 0 2 0 0 0 0 0 1 1 0 0 0 0 1 0 0 2 0 1 0 0 0 0 1 0 1 0 0 1 1 0 0 0 2 0 1 0 0 2 2 0 0 2 1 1 2 0 0 0 1 2 0 2 1 0 0 1 2 1 0 0 0 0 0 1 0 2 0 0 0 2 1 0 0 1 1 1 1 1 1 1 2 0 0 0 1 0 1 0 0 2 0 0 1 2 2 0 1 2 0 2 0 1 1 1 1 0 1 0 0 2 0 2 0 1 1 1 0 1 0 0 0 0 1 0 0 2 0 0 1 0 1 0 0 0 0 0 1 0 0 0 1 1 0 0 0 0 0 1 1
106 1 1 1 1 1 2 2 1 2 1 0 0 1 1 0 0 0 1 1 1 2 0 1 0 0 0 0 2 1 1 2 0 1 1 1 2 1 0 0 0 0 0 1 1 1 1 0 2 0 0 0 0 0 1 1 1 0 1 1 1 0 2 2 1 1 1 0 1 0 1 1 2 2 0 2 2 1 1 1 0 0 1 1 1 0 1 0 1 2 0 0 2 2 1 1 1 1 0 1 1 1 1 0 0 0 2 0 0 0 0 1 0 0 0 0 0 0 1 1 1 0 0 0 0 2 0 0 1 1 0 0 0 1 0 0 0 0 0 1 0 2 0 0 0 2 1 1 1 1 0 0 0 0 0 0 1 0 1 0 1 1 0 2 1 0 0 2 0 2 0 2 0 2 1 0 1 0 0 0 0 0 0 1 0 0 0 1 0 0 1 0 1 1 1 0 1 2 0 2 2 2 0 1 2 0 0 0 1 0 2 0 0 0 1 0 0 1 1 1 2 1 1 1 0 1 1 0 0 0 0 0 0 0 1 0 0 2 2 0 0 1 2 2 0 0 0 0 2 0 0 1 1 0 0 1 1 1 0 0 0 0 0 0 1 0 0 0 1 1 0 1 0 2 0 0 0 1 0 0 1 1 0 2 0 0 0 1 2 2 0 1 0 1 1 0 2 0 0 0 0 1 1 1 0 0 2 0 1 2 0 2 1 1 1 0 0 2 0 0 0 2 1 1 1 0 1 0 2 1 1 0 0 0 0 0 0 1 0 0 0 1 1 0 1 0 1 0 1 1 1 0 1 1 0 1 2 0 0 2 2 2 2 0 2 0 0 2 2 1 1 1 0 2 1 0 1 0 1 1 2 0 0 0 1 2 0 0 0 1 1 2 2 0 2 2 2 0 1 1 0 1 1 1 0 0 1 0 0 0 0 0 1 1 1 2 1 0 0 0 0 1 0 1 1 1 1 0 1 0 1 0 0 0 2 2 0 0 0 1 0 0 0 0 0 1 0 1 1 1 0 0 0 2 1 1 1 2 1 0 0 1 0 1 1 1 1 1 0 0 0 0 2 2 1 0 1 2 2 0 0 0 1 0 1 1 1 1 1 0 2 2 1 2 1 1 1 0 0 0 0 2 1 1 1 0 1 0 0 1 0 0 1 1 0 1 0 1 0 2 1 0 1 0 1 0 0 0 0 1 1 1 0 1 0 0 0 0 0 0 1 2 0 0 0 1 1 2 2 0 0 0 0 1 2 1 1 0 1 1 0 0 0 2 0 0 0 1 1 0 1 1 1 0 0 0 0 1 0 1 2 0 0 2 2 1 0 0 1 0 1 0 0 1 1 0 1 1 1 0 1 1 1 1 2 0 1 0 2 0 2 0 0 1 0 1 0 1 1 1 0 0 0 0 0 1 2 1 0 0 0 1 1 2 2 0 2 0 0 0 1 1 0 0 1 1 1 0 0 0 1 2 0 1 0 1 0 2 2 0 0 0 1 1 1 1 0 1 0 0 0 0 0 0 0 0 1 1 0 1 0 1 2 0 0 2 2 0 1 1 0 0 0 0 0 0 0 2 0 1 0 1 0 0 2 0 2 0 0 0 1 1 0 2 0 1 1 2 0 0 0 0 0 0 2 1 0 0 0 0 0 1 0 0 2 2 0 0 1 2 0 0 0 0 0 1 1 1 1 1 1 1 0 0 0 1 0 0 0 0 0 0 1 1 0 1 0 0 0 1 1 0 0 2 1 0 0 1 1 0 2 2 1 1 2 1 0 1 0 2 1 2 1 0 0 0 0 1 0 2 0 2 0 1 0 0 2 0 0 2 2 0 1 1 1 0 1 0 0 1 1 1 0 2 0 0 0 2 0 2 1 1 1 0 0 1 0 0 2 0 2 2 0 0 0 0 0 0 0 0 1 1 1 1 1 0 1 0 0 0 2 0 0 0 0 0 0 0 2 0 0 0 0 1 0 2 0 2 0 0 0 1 0 0 0 2 0 2 0 1 1 2 0 0 1 1 2 1 1 0 0 1 1 0 2 1 1 1 1 1 0 0 2 0 2 1 1 0 0 0 0 0 1 0 0 0 1 1 1 1 2 2 1 2 0 0 0 1 0 0 0 0 2 2 2 0 1 0 1 0 2 0 2 0 1 1 1 0 1 0 0 0 0 0 1 1 0 1 1 0 0 0 0 0 0 1 1 1 0 0 0 0 0 2 0 1 1 0 0 1 0 0 0 1 1 0 1 1 1 0 1 2
107 0 1 0 1 0 1 2 2 1 1 0 0 0 0 0 0 0 1 2 1 2 1 0 0 0 0 0 1 2 1 0 0 1 1 0 2 1 0 0 1 1 2 0 2 1 0 0 2 0 0 0 1 0 0 1 0 0 1 1 1 0 1 1 0 0 0 1 2 0 0 1 2 2 2 2 2 2 2 0 2 0 2 0 1 0 0 0 2 2 0 0 1 0 0 1 0 1 0 0 0 2 0 0 0 0 2 2 2 0 0 2 1 2 1 0 0 1 1 1 1 1 1 1 1 1 1 0 1 0 1 1 0 0 1 0 0 1 0 0 1 1 0 0 0 0 0 0 0 0 0 0 0 0 1 1 0 1 1 0 0 0 0 1 1 1 1 2 0 1 0 0 2 0 1 1 1 0 2 2 2 2 1 1 0 0 1 1 0 0 1 0 2 1 2 0 0 2 0 0 0 1 0 0 2 0 0 0 1 0 0 0 1 0 1 1 1 0 1 0 2 1 0 2 0 0 0 1 0 0 1 1 0 0 0 0 0 2 2 0 0 1 1 2 0 0 0 0 2 0 0 0 0 0 0 2 0 1 0 0 0 0 1 0 0 0 0 2 0 0 0 2 0 2 0 0 0 2 2 1 0 2 0 2 0 0 0 2 1 2 0 1 0 0 2 0 2 2 0 1 0 0 0 0 0 0 0 1 2 2 0 2 1 0 2 0 1 0 1 1 0 1 0 0 1 0 0 0 0 1 2 0 0 2 0 0 0 0 0 0 1 1 1 0 1 0 1 1 1 1 1 1 1 0 0 1 1 0 0 1 1 1 0 0 0 0 0 1 1 0 2 0 0 2 0 1 2 2 0 2 1 2 0 0 0 1 0 0 0 0 0 0 1 0 2 1 0 0 0 0 0 0 1 2 1 1 0 2 0 0 0 0 0 1 0 1 0 2 0 2 1 0 0 2 0 1 1 0 1 0 1 0 1 1 1 1 0 1 0 0 2 0 0 0 0 1 0 2 2 1 0 0 0 2 0 0 0 1 1 0 0 0 1 0 0 2 0 1 0 0 1 1 0 0 0 0 0 2 2 0 0 0 0 0 2 1 0 0 1 1 0 2 2 1 0 0 0 2 2 0 1 1 2 2 1 1 1 0 0 1 0 1 0 1 1 0 0 0 0 0 0 2 1 1 0 1 1 1 1 2 0 1 0 0 0 1 0 0 1 1 1 1 2 2 2 1 0 1 1 0 0 0 0 2 2 0 0 0 0 1 1 1 0 0 0 0 1 0 0 0 0 0 0 0 0 0 1 1 1 1 2 0 0 2 2 1 0 0 0 0 0 0 0 0 0 0 2 0 0 0 0 1 1 2 1 0 1 0 1 1 1 1 0 0 0 0 1 0 0 1 1 1 0 0 0 1 2 2 0 0 0 0 0 1 1 0 2 0 0 0 1 0 1 1 2 1 1 0 1 0 0 1 1 1 0 1 0 1 0 1 1 0 1 2 2 1 0 1 0 1 1 1 0 0 1 0 1 0 2 0 1 0 1 0 0 1 1 1 0 0 2 2 0 0 0 0 0 2 0 1 1 0 0 0 1 0 1 2 2 0 1 0 0 1 0 0 0 1 1 1 0 0 0 0 2 2 0 0 1 0 0 0 0 1 2 1 0 0 0 1 1 0 0 0 0 0 0 0 1 1 0 1 1 0 0 0 1 0 2 0 0 1 1 0 1 1 1 0 0 1 1 0 2 0 0 0 1 2 1 1 2 2 0 0 0 2 1 2 1 2 1 1 1 0 1 0 1 1 1 1 0 0 0 2 0 0 2 1 0 1 1 0 1 1 1 0 1 1 2 2 1 2 0 1 0 0 0 2 0 2 0 2 2 0 0 1 0 0 0 0 0 0 0 0 0 0 0 0 1 1 1 0 1 2 0 0 0 0 0 1 0 0 1 0 1 1 0 1 1 2 0 0 0 1 0 0 0 1 1 1 1 1 2 0 0 0 1 0 0 0 1 1 0 0 2 2 2 1 0 2 0 1 0 0 1 1 0 0 0 0 0 1 0 0 0 0 2 1 2 1 0 1 1 1 0 1 1 0 0 0 2 2 0 1 0 0 1 0 0 0 0 0 1 1 0 1 0 0 0 0 2 0 1 0 2 1 2 0 0 0 0 1 1 0 2 0 0 0 1 1 0 0 0 0 0 2 0 1 1 0 0 0 0 0 0 1 1 0 0 2 0 0 1 0 0 0 0 0 0 0 2 2
108 1 2 0 0 1 1 2 1 2 2 0 0 0 0 0 0 0 0 2 0 1 0 0 0 0 0 0 2 0 1 2 2 1 0 0 2 2 0 0 1 1 1 0 2 0 2 0 1 1 1 0 1 0 2 2 0 1 0 0 1 0 1 1 1 0 0 0 1 0 1 1 2 2 1 2 2 1 1 0 1 0 2 0 0 0 0 0 2 2 0 0 0 0 1 1 1 1 0 1 1 2 1 0 0 0 2 2 2 0 0 2 0 2 2 0 0 0 0 2 2 0 1 1 0 0 0 0 0 0 0 0 0 0 0 0 0 0 0 0 1 1 0 0 0 1 0 0 0 0 0 0 0 0 0 0 1 2 0 0 0 0 0 0 1 2 1 2 0 1 1 1 1 1 0 2 2 0 1 1 1 1 0 2 0 0 2 0 0 0 1 0 1 0 1 0 0 1 0 0 0 0 0 0 2 0 0 0 1 0 0 0 2 0 1 1 0 0 1 1 1 0 0 2 0 0 0 0 0 0 0 0 0 0 1 0 0 2 2 0 0 0 1 0 0 0 0 0 2 0 0 0 0 1 0 2 1 0 0 0 0 0 0 0 1 0 0 1 2 1 0 1 1 2 0 0 0 0 2 1 1 1 2 1 1 0 2 2 1 2 0 1 1 0 2 0 2 1 1 2 0 0 2 2 1 0 1 1 2 2 0 2 2 1 2 0 0 1 0 0 0 2 2 1 1 0 1 1 1 2 1 1 1 1 0 0 0 2 1 2 0 1 1 0 0 0 2 0 1 1 1 0 0 0 0 2 0 0 0 1 1 1 2 1 2 0 1 1 1 0 2 0 0 2 0 1 2 0 2 0 0 1 0 0 1 1 0 0 0 0 0 0 0 0 2 0 0 0 1 1 1 1 1 2 1 1 0 0 1 1 1 1 0 0 0 0 0 1 0 0 0 1 0 1 0 2 1 0 2 0 2 0 1 2 1 0 0 0 0 1 1 0 0 1 1 1 0 1 1 1 1 1 0 2 1 0 1 2 0 0 0 0 0 1 1 1 1 1 0 1 1 1 0 0 1 1 0 2 1 0 1 0 1 1 2 1 0 0 1 0 1 0 1 2 0 1 1 2 2 0 0 2 1 1 1 1 1 0 0 1 0 1 2 0 0 0 1 0 0 2 0 0 0 0 0 1 0 0 0 2 0 1 0 0 0 0 1 2 1 2 2 2 1 1 2 0 1 2 2 0 0 0 0 2 2 0 1 0 0 0 0 2 0 0 0 0 0 2 2 0 1 1 0 0 0 0 1 1 0 1 1 0 1 2 0 2 1 0 0 0 1 1 1 0 1 1 2 0 0 0 0 0 1 1 1 1 1 2 2 0 0 0 0 0 1 0 0 0 0 0 0 0 0 1 0 1 1 2 0 0 1 0 0 0 2 1 2 0 0 0 1 0 0 0 1 0 0 0 1 0 0 2 0 2 0 2 0 1 1 0 0 0 0 2 2 2 2 1 1 0 0 0 1 1 1 0 0 0 1 0 0 1 2 0 0 2 0 0 0 2 0 0 0 2 1 0 0 2 0 2 0 2 0 0 1 0 2 2 2 0 0 0 0 2 0 0 0 2 1 1 0 0 0 0 2 2 0 0 0 0 0 1 0 0 0 0 0 0 0 0 0 0 0 0 0 1 1 0 0 0 0 0 1 0 0 2 0 0 1 0 0 0 2 2 0 0 0 0 0 2 1 0 1 1 0 1 0 1 0 1 2 1 0 0 0 2 0 2 0 1 1 1 1 0 1 0 0 1 0 1 0 1 0 2 1 0 2 0 0 1 1 0 1 1 1 0 0 1 1 2 2 2 0 1 0 0 0 1 1 2 1 2 2 0 0 1 1 1 2 1 0 1 1 0 1 0 0 0 1 0 0 2 2 1 1 0 1 0 0 0 1 0 0 0 0 0 1 0 1 1 0 0 1 2 0 0 0 0 1 1 2 0 2 0 1 1 0 1 0 0 2 0 0 0 2 1 1 1 0 2 0 1 2 0 2 1 0 1 0 2 0 2 0 1 2 1 2 0 2 0 0 0 1 0 1 0 2 1 1 1 2 2 0 0 1 0 2 0 0 1 0 0 2 1 1 2 2 0 0 1 2 0 2 0 1 0 0 0 0 0 0 1 1 0 1 0 0 1 1 1 0 0 0 0 0 0 2 1 1 0 0 0 0 2 0 1 1 0 0 1 0 0 0 0 0 0 0 0 0 0 1 1
109 1 0 1 0 0 1 1 2 1 1 0 0 0 0 0 0 0 1 0 1 2 0 0 0 0 0 0 2 0 2 0 0 0 1 0 2 0 0 0 0 0 0 0 1 1 1 0 1 0 0 0 0 0 1 1 1 0 1 0 1 1 2 2 1 1 1 1 2 1 0 1 2 2 1 2 2 1 1 0 0 0 2 0 2 0 0 1 2 2 1 1 1 1 1 1 1 2 1 1 1 2 1 0 1 1 2 0 0 0 0 0 1 1 1 1 1 0 0 0 0 0 1 1 1 1 0 2 2 2 0 0 1 1 0 0 1 0 0 0 0 2 0 0 0 0 0 1 1 1 0 0 0 0 0 0 1 1 1 1 1 1 0 2 0 0 0 0 0 2 0 1 1 1 2 1 2 0 1 1 1 1 1 2 0 0 1 1 0 0 1 0 1 0 2 0 1 1 0 0 0 0 0 0 2 0 2 1 0 0 0 0 0 0 1 0 1 0 0 1 2 0 0 1 0 1 0 0 0 0 0 0 0 1 1 0 0 2 2 0 0 0 1 1 0 0 0 0 1 0 0 1 0 0 0 0 0 0 0 0 0 0 0 0 1 0 0 0 1 1 0 2 1 2 1 1 0 1 1 0 2 0 1 2 1 0 1 0 0 1 1 0 0 1 2 0 2 0 0 1 0 0 1 1 0 0 0 0 1 2 0 2 1 0 1 0 0 0 1 0 1 2 1 1 1 0 0 0 1 0 2 1 0 2 0 1 0 1 0 0 0 0 2 1 1 1 0 1 1 2 2 0 1 0 1 1 0 0 0 1 1 1 1 0 1 0 0 1 1 0 2 0 0 2 0 0 1 1 0 2 1 1 0 0 2 1 0 1 1 1 2 2 0 0 2 1 0 2 0 0 0 0 0 2 2 2 0 0 0 0 0 0 0 0 1 1 1 0 0 0 1 1 1 1 1 2 0 1 2 1 0 1 0 0 0 0 0 1 0 0 0 2 0 2 2 2 0 2 2 0 0 0 0 1 0 0 0 1 0 0 0 0 0 2 2 0 2 0 0 0 0 0 0 0 0 0 0 1 2 1 2 0 1 0 1 1 1 0 1 0 1 0 1 2 1 0 0 1 1 1 0 2 0 0 0 2 2 1 0 1 0 1 1 0 0 0 0 0 0 1 0 1 2 2 0 0 0 1 1 1 1 1 0 0 0 1 1 1 1 0 0 2 0 0 1 0 1 1 1 0 1 1 0 1 2 0 0 1 1 1 1 0 2 0 2 2 0 1 1 0 1 1 1 0 0 0 2 0 0 0 2 0 0 0 2 0 1 0 2 1 0 0 2 0 0 0 1 0 0 0 0 2 1 1 1 1 1 1 1 1 0 0 0 0 1 0 1 0 0 1 1 1 0 2 2 0 1 1 0 0 0 0 0 1 2 0 2 0 1 0 2 2 1 1 2 1 1 0 1 0 0 2 1 1 1 2 0 2 1 1 1 0 2 0 0 0 0 0 1 0 1 0 0 0 0 1 1 0 2 0 1 1 2 1 0 0 2 0 0 2 0 0 1 0 0 0 0 2 0 2 0 2 0 0 2 0 2 2 2 0 1 0 0 1 0 2 1 1 1 1 0 0 1 0 1 1 0 0 1 0 0 0 0 0 0 0 0 0 0 1 0 0 0 0 0 0 0 0 0 0 0 0 0 0 0 0 0 0 2 0 0 0 1 0 0 1 0 1 0 1 0 0 1 1 0 0 2 2 2 2 2 0 2 0 2 0 0 2 0 2 1 2 1 0 1 0 0 0 0 0 0 2 0 2 2 0 2 1 0 1 1 0 1 2 1 0 0 1 1 2 2 2 0 0 0 0 0 1 0 1 0 1 1 1 1 1 0 0 0 0 0 0 2 0 2 1 1 0 0 0 0 2 1 1 1 0 1 2 0 0 1 0 1 0 1 2 0 0 1 2 0 0 0 2 0 2 0 1 0 0 0 1 1 0 0 1 0 0 0 0 2 1 1 0 2 2 2 2 1 0 0 0 0 1 0 2 0 0 0 1 0 1 0 0 1 1 1 2 1 1 0 1 2 1 1 0 0 2 1 1 2 2 0 1 1 0 0 1 0 0 0 0 1 2 0 0 1 0 1 0 1 0 0 0 2 0 2 1 0 0 0 0 2 0 2 0 0 0 0 0 1 0 0 0 0 1 0 1 1 1 0 0 0 0 0 0 0 0 0 2 0 0 0 1 0 0 0 0 1 0 1 0
110 1 1 0 0 0 1 2 1 2 1 0 1 1 1 0 0 0 0 2 0 2 0 1 0 0 0 0 0 1 1 0 1 0 0 1 1 1 0 0 0 0 0 0 1 0 0 0 1 1 1 0 2 0 0 2 0 0 1 0 0 1 2 2 0 0 1 1 1 0 0 1 2 2 2 2 2 0 0 0 1 0 1 1 2 0 0 0 1 2 0 0 1 0 0 1 0 0 0 0 0 2 0 0 1 0 2 1 1 0 1 2 1 2 2 1 1 0 0 2 2 0 1 1 1 1 1 0 0 0 0 0 0 0 1 0 0 0 1 0 1 1 0 0 0 2 0 0 0 0 0 0 1 0 1 1 0 0 1 0 1 1 0 2 1 2 0 0 1 1 1 0 2 0 1 0 2 0 0 1 0 1 1 1 0 0 1 2 0 0 0 2 2 0 2 0 2 2 0 1 1 1 0 1 2 0 1 1 0 1 0 0 1 0 0 0 0 1 0 1 2 0 0 2 0 0 0 0 0 0 0 0 0 0 2 0 0 2 2 0 0 0 2 1 0 0 0 0 1 1 1 1 0 0 0 1 0 0 0 0 0 0 0 0 1 1 1 0 2 2 1 1 0 1 0 0 0 0 2 0 0 2 2 1 2 0 2 2 0 2 0 1 0 0 2 0 2 0 0 2 0 0 1 1 0 0 1 1 2 2 0 2 1 0 1 0 0 0 1 0 1 1 1 0 2 0 2 0 1 0 2 1 0 2 0 1 0 2 0 0 0 0 2 0 1 0 1 0 1 1 1 0 2 0 0 0 2 0 0 1 1 1 1 1 1 0 0 1 1 1 1 1 1 2 1 1 1 0 2 0 0 2 0 0 2 0 0 0 0 0 0 0 1 0 2 2 2 0 1 1 0 1 0 1 1 1 1 0 0 0 0 0 0 0 1 1 0 1 0 0 0 1 2 0 0 1 0 0 2 1 1 0 0 1 1 1 0 1 0 0 1 1 1 2 1 2 0 1 1 1 0 1 0 2 2 2 2 2 1 0 0 1 0 1 1 1 1 1 0 1 1 1 0 0 2 0 2 2 1 1 2 0 1 0 1 1 1 1 1 0 0 2 0 2 0 0 0 2 2 0 0 1 2 1 1 1 1 1 0 0 0 2 0 1 0 1 0 0 0 2 1 0 2 2 0 0 0 2 2 1 1 0 0 1 1 0 1 0 2 2 1 1 0 0 0 0 2 0 0 0 1 1 0 1 1 1 0 1 1 1 0 0 1 1 1 1 0 1 1 0 0 1 0 0 0 0 1 1 0 1 1 0 1 1 1 1 0 1 1 1 1 0 1 0 0 1 1 0 0 0 0 1 2 1 2 1 1 0 2 0 2 0 0 0 0 0 1 0 1 0 0 0 0 0 1 1 1 1 0 0 0 0 0 2 1 1 2 0 1 0 2 2 1 1 2 1 1 0 1 0 2 2 1 0 1 2 0 2 2 0 0 0 1 2 2 2 2 0 1 1 0 2 0 1 1 0 0 1 0 1 0 1 2 0 0 1 2 1 0 1 0 0 0 1 1 0 0 2 0 2 0 1 0 0 2 0 1 1 1 0 1 0 0 2 0 0 0 2 2 2 0 0 0 0 2 0 0 0 0 0 0 1 1 0 2 2 2 0 0 1 0 0 0 0 0 0 1 1 0 0 0 0 0 0 0 0 0 0 1 1 0 0 1 0 0 1 0 1 0 1 0 0 2 0 0 1 1 0 0 1 1 1 0 1 1 2 1 2 0 2 1 2 0 1 1 1 0 0 0 0 0 1 0 2 1 0 1 1 0 1 1 0 2 1 1 0 1 0 1 1 0 2 0 1 0 0 0 1 1 2 1 2 1 1 0 1 0 0 1 0 1 1 1 0 1 0 0 0 2 1 0 1 0 2 0 0 0 0 0 0 0 1 0 0 0 1 0 0 1 1 0 0 1 1 0 0 0 0 0 1 1 0 2 0 0 0 1 2 0 0 1 2 1 0 1 1 2 2 0 0 0 2 0 1 2 1 1 0 0 1 0 1 0 0 0 0 2 1 1 1 0 1 2 1 0 0 0 2 1 1 1 1 1 1 1 1 0 1 0 0 0 0 0 0 0 1 1 1 1 0 1 0 2 0 1 0 1 1 0 0 0 0 1 1 1 1 0 0 0 0 1 0 0 0 0 2 0 0 2 0 0 1 0 1 0 0 0 0 1 1 1 1 0 0 0 0 0 0 0 0 2 2
111 1 0 0 1 0 2 2 2 1 1 1 0 1 1 0 0 0 0 2 1 2 0 0 0 0 0 0 2 0 2 1 1 1 1 0 2 0 1 1 0 0 0 0 1 0 0 0 2 0 0 0 0 0 1 2 0 1 0 0 0 0 2 2 0 0 0 2 2 0 0 2 2 2 2 2 2 2 2 0 1 0 2 0 2 0 0 2 2 2 2 1 1 0 1 1 1 2 1 1 1 1 1 0 0 0 2 0 0 0 1 2 2 0 2 1 1 0 0 0 0 0 1 1 1 0 1 2 2 2 2 2 0 1 0 0 0 0 0 0 0 2 0 0 0 2 0 0 0 0 0 0 0 0 0 2 1 1 0 1 0 0 0 1 0 0 0 2 1 2 0 0 0 2 2 0 2 0 0 0 0 0 0 2 2 2 0 1 0 0 2 1 2 1 2 0 2 1 0 0 0 1 0 1 2 0 0 1 1 1 0 0 0 0 1 0 0 0 0 2 2 0 0 2 0 0 0 0 0 0 0 0 0 0 2 0 0 2 2 0 0 0 1 1 1 1 1 0 1 0 0 1 0 0 1 2 0 0 0 0 0 0 0 0 0 0 0 1 2 0 1 2 1 2 1 1 0 0 1 0 2 0 2 2 2 1 1 2 0 2 0 1 1 1 1 1 1 2 2 2 1 0 0 0 0 0 1 1 1 1 0 2 1 0 2 0 0 0 1 0 0 2 1 1 1 0 1 0 2 0 1 0 0 1 0 0 0 0 0 1 1 1 2 0 1 0 1 1 1 1 1 0 2 0 0 0 0 0 0 1 1 1 1 1 1 0 2 2 2 0 2 0 1 2 0 1 1 0 1 1 1 1 0 0 0 0 0 0 0 0 0 1 0 0 1 0 0 2 0 0 0 0 1 1 1 0 2 1 0 0 0 0 0 0 2 2 2 0 0 0 0 2 1 0 1 2 0 0 0 0 0 0 0 1 1 0 0 0 0 0 2 0 0 0 0 2 1 1 1 1 0 0 0 0 0 0 0 1 1 0 0 1 0 0 1 1 1 1 0 1 2 1 0 0 1 0 1 2 1 1 1 0 0 0 2 0 0 1 1 1 0 2 1 1 0 0 0 2 1 0 2 1 1 1 1 1 1 0 0 0 0 2 0 1 0 0 0 0 0 1 0 1 0 0 0 1 1 1 1 1 1 0 1 0 1 0 0 0 2 2 1 1 1 1 1 2 0 2 2 0 0 0 0 2 2 0 0 1 1 1 1 0 0 0 0 0 2 1 0 1 0 1 2 0 2 0 2 0 0 0 2 0 0 0 0 0 0 0 2 2 1 0 0 0 0 0 0 0 0 0 0 2 2 0 0 2 0 1 1 2 0 0 0 1 1 0 0 0 1 0 0 0 1 1 1 0 1 2 0 0 1 0 0 1 1 1 2 1 0 0 1 0 1 1 0 0 0 0 1 0 2 2 0 1 0 2 0 2 2 1 0 0 1 1 2 2 0 1 0 1 0 1 0 1 1 1 1 0 2 0 0 1 1 1 0 0 1 0 1 2 1 1 2 0 1 0 0 2 0 2 1 1 0 1 1 0 1 1 1 1 1 0 0 1 1 1 0 0 0 1 0 1 1 0 2 1 1 0 1 1 1 1 0 0 0 0 1 0 0 0 0 0 0 1 0 0 1 0 0 0 0 0 0 0 0 0 2 0 1 0 0 0 2 2 0 0 1 0 0 1 0 0 0 0 0 0 2 0 0 0 2 1 0 0 1 1 0 1 0 2 0 2 1 1 2 1 0 0 0 1 0 2 2 2 1 1 1 0 0 2 2 1 1 1 1 1 1 1 1 1 1 1 0 0 0 0 0 1 0 1 0 1 2 0 0 2 0 0 1 0 0 0 0 0 0 0 0 0 1 1 0 1 0 2 0 0 1 0 0 0 0 0 0 0 0 1 1 0 1 0 0 0 0 2 0 1 0 0 2 2 2 0 0 0 0 2 0 1 0 0 2 1 0 0 2 2 2 2 1 0 1 2 0 2 2 2 0 1 0 1 0 1 0 1 1 1 1 1 1 1 0 1 1 1 0 0 0 0 1 1 2 2 0 2 0 0 1 0 1 1 0 0 2 2 2 0 1 1 0 0 1 0 2 0 1 0 1 1 1 1 1 0 1 0 1 1 1 1 1 0 0 0 0 0 0 1 0 0 1 0 0 0 0 1 0 0 0 0 0 2 0 0 0 0 0 0 0 1 1 0 0 0
112 1 0 0 1 1 2 1 1 0 0 1 2 2 0 1 1 0 1 1 1 2 0 0 0 0 0 1 1 0 0 1 0 1 1 1 1 1 0 0 0 0 0 0 2 0 0 0 2 0 0 0 1 0 0 1 1 0 1 2 0 0 2 2 0 0 0 0 1 0 0 1 2 2 1 2 1 2 2 0 1 0 1 1 2 0 0 1 2 2 0 1 1 1 0 1 0 1 0 1 1 2 0 0 1 0 2 2 2 0 0 2 2 2 2 2 1 0 0 2 2 0 0 0 0 2 0 0 1 1 0 1 0 0 0 0 0 0 0 0 0 2 0 0 0 1 0 0 0 1 0 0 0 0 0 0 0 0 0 1 0 0 0 1 1 2 1 0 2 2 0 2 0 2 1 0 2 0 0 1 1 1 1 2 0 0 1 2 1 2 0 2 1 0 1 1 2 2 0 0 0 0 1 0 2 0 2 0 0 1 1 0 1 0 2 1 1 2 2 0 0 0 0 1 0 1 2 0 0 0 0 0 0 0 2 0 0 2 2 0 0 0 2 0 0 0 0 0 2 0 0 1 0 1 0 1 1 1 1 1 0 1 0 0 0 0 0 0 1 1 0 1 1 1 1 1 0 1 1 0 1 1 2 1 1 0 2 0 1 1 1 1 1 0 1 0 2 1 1 1 0 0 2 2 1 0 1 0 2 2 0 2 1 0 0 0 0 1 0 0 0 2 0 0 0 0 0 0 1 1 2 2 0 0 0 0 0 2 0 2 1 1 0 0 0 0 2 0 2 0 1 1 1 1 0 1 2 0 0 2 2 2 2 0 2 0 1 2 2 1 1 1 1 2 0 0 0 1 0 2 0 2 0 0 0 0 0 0 0 0 0 1 0 0 1 0 0 0 1 1 0 1 0 1 1 1 1 1 0 0 0 0 0 0 1 1 0 0 0 0 0 1 0 0 1 1 0 0 1 0 1 0 0 0 1 1 0 0 0 0 2 0 0 0 0 0 0 0 2 2 0 0 0 2 2 1 2 1 1 0 1 1 1 0 0 1 1 1 0 0 0 0 0 0 1 1 0 1 1 0 1 1 1 0 1 0 1 0 1 1 0 2 1 1 0 0 0 1 1 0 0 2 1 1 1 1 1 0 0 1 0 1 1 0 0 1 0 0 1 2 2 0 0 0 1 0 0 1 1 1 1 0 0 0 0 0 2 0 1 1 1 1 1 1 1 1 1 0 0 0 1 1 0 1 1 2 1 1 1 1 0 0 0 0 0 0 2 1 1 0 0 0 1 0 0 0 1 1 0 2 2 0 0 0 1 0 1 0 1 1 0 0 0 0 0 1 1 0 0 0 0 2 1 2 1 0 1 0 2 0 2 0 0 1 0 0 1 0 1 0 0 0 0 0 0 1 1 1 0 0 1 1 0 2 1 0 2 1 0 0 1 0 0 1 2 2 2 1 1 0 2 2 0 1 0 2 0 2 2 0 0 0 0 1 1 0 1 0 1 0 0 0 0 0 0 0 0 0 1 0 0 0 1 1 0 0 1 0 0 1 0 0 0 1 2 0 0 2 0 1 0 1 0 1 2 0 1 2 2 0 1 0 0 0 0 0 0 1 1 1 0 0 0 1 1 1 1 1 0 0 0 2 0 0 0 0 2 0 0 1 0 1 0 1 0 0 1 0 0 0 0 0 1 0 0 2 0 0 1 0 0 1 2 1 0 0 1 1 0 1 0 0 1 0 0 0 0 1 1 1 2 1 0 0 0 2 0 2 0 2 1 2 1 1 2 1 0 1 0 2 0 1 0 1 2 1 1 1 0 0 0 0 1 1 1 0 1 2 0 1 1 1 0 0 0 0 0 2 0 2 0 2 1 0 0 2 0 0 2 0 2 2 1 1 1 0 1 0 1 0 0 2 1 2 0 0 0 0 0 0 1 0 0 0 0 0 0 0 2 0 0 0 1 1 0 0 0 1 1 1 2 0 2 0 0 0 0 1 0 1 2 1 0 0 2 1 1 1 0 0 0 2 1 1 1 2 0 0 1 1 0 1 1 0 1 0 2 1 1 1 0 1 0 1 0 0 0 1 0 1 2 2 1 2 0 0 0 1 0 0 0 0 2 2 0 1 1 1 0 1 2 1 1 0 2 0 2 0 0 0 0 0 2 0 1 0 0 0 0 0 2 0 0 0 0 0 2 1 1 0 0 0 0 2 0 0 0 0 0 2 0 0 0 0 0 0 0 0 0 0 0 0
113 0 2 0 0 0 1 2 1 2 0 0 0 0 0 0 0 0 0 2 1 2 0 0 0 0 0 0 2 2 1 2 2 1 0 0 2 1 1 1 1 1 0 0 2 0 0 0 2 0 0 0 1 0 1 1 1 1 1 0 1 1 2 2 0 0 0 0 0 0 0 0 2 2 0 2 1 1 1 1 1 0 2 0 2 0 1 0 2 2 0 0 0 0 2 2 2 1 0 1 1 1 1 0 1 1 2 0 1 1 0 1 1 2 1 1 1 0 0 2 2 0 1 1 2 0 1 1 1 1 0 0 0 1 1 1 0 0 0 0 2 0 0 0 0 0 0 0 0 1 1 0 0 0 0 0 0 0 2 0 0 0 1 1 1 1 1 0 1 2 0 1 0 2 2 0 1 0 1 1 1 1 0 2 0 0 0 1 1 0 2 0 0 0 0 0 0 1 0 0 0 1 0 0 2 0 1 1 0 0 1 0 0 0 1 0 0 0 2 1 1 0 0 1 1 0 2 0 0 0 1 1 0 0 2 0 0 2 2 0 0 1 2 1 0 0 0 0 2 0 0 0 0 0 2 2 0 0 0 0 0 0 0 2 1 0 1 0 1 2 0 2 1 1 0 0 1 1 1 0 1 1 1 2 1 0 1 0 0 1 1 0 1 0 1 0 0 0 0 0 0 0 2 2 0 0 0 0 0 0 0 1 1 1 1 0 0 1 0 0 1 2 0 0 1 0 1 0 0 0 1 0 1 1 0 0 1 0 0 0 1 1 2 0 0 0 2 0 0 0 0 0 1 1 0 1 2 0 0 2 2 2 0 0 0 2 0 2 2 2 0 2 1 1 1 0 1 0 2 0 0 2 0 0 0 1 0 0 0 0 0 0 0 0 1 1 1 1 1 1 0 1 1 2 1 0 1 0 0 0 0 0 0 0 1 2 0 1 0 1 1 1 1 0 0 1 0 0 1 0 2 0 0 0 2 2 0 2 0 0 2 0 0 0 0 2 0 1 2 1 0 0 0 1 1 1 1 1 0 0 0 0 1 0 0 1 1 1 0 1 1 1 1 1 2 1 1 2 2 0 1 0 2 1 1 1 1 0 0 0 2 0 1 2 1 1 1 2 1 0 1 2 2 0 2 0 2 0 0 1 0 1 0 2 0 0 0 0 0 1 1 1 0 0 1 1 1 0 0 2 0 2 0 0 0 0 0 1 1 1 1 1 1 1 1 0 1 1 1 0 1 1 0 0 2 0 0 0 1 0 0 0 2 0 1 1 0 0 0 1 0 0 1 0 1 0 1 0 0 0 2 0 0 1 1 1 0 0 0 0 0 0 0 1 0 0 0 0 0 0 0 2 1 0 1 0 0 1 1 1 0 0 0 1 1 1 0 0 1 1 0 0 0 0 1 1 1 1 0 0 0 0 0 0 1 1 1 0 1 0 1 0 0 1 1 1 1 0 1 0 0 2 0 2 0 1 0 1 1 0 0 0 0 1 1 1 1 2 0 0 0 0 0 0 1 0 1 0 1 0 0 2 2 1 0 1 2 1 0 0 1 1 0 0 1 0 0 1 0 0 0 0 0 2 1 0 1 2 2 0 0 0 0 2 0 0 0 1 2 2 0 0 0 0 1 1 0 0 1 1 1 1 0 0 0 0 2 0 0 0 0 0 0 0 0 0 0 0 1 1 1 1 1 0 0 1 0 0 2 0 0 1 2 2 0 0 0 2 0 0 0 0 2 2 2 0 1 1 0 1 2 1 0 0 0 2 0 2 1 2 1 1 2 0 2 0 1 1 0 1 0 2 0 2 0 0 0 0 1 0 1 0 0 0 0 0 0 0 1 1 1 1 0 1 0 0 0 1 0 2 0 2 2 0 0 1 0 0 1 1 0 1 2 0 2 0 0 0 0 0 0 0 1 1 1 0 1 0 2 0 2 0 1 0 1 2 0 1 2 1 2 0 0 2 0 1 0 1 1 1 1 0 2 0 0 0 1 2 1 0 2 1 0 0 1 1 2 1 0 0 0 1 0 2 2 1 1 0 0 1 1 1 0 0 1 1 1 1 2 0 0 0 2 1 0 0 1 2 0 0 1 1 0 0 0 0 1 1 0 0 0 0 2 0 0 0 1 1 0 1 2 0 2 0 1 1 1 0 0 0 0 1 1 0 1 1 1 0 0 0 2 0 0 0 0 1 1 0 2 0 0 0 0 1 0 1 1 0 0 0 0 0 0 0 0 0 0 0 0 0 0 0
114 0 2 0 0 0 0 1 2 0 0 1 0 0 0 0 0 0 0 1 0 1 0 0 0 1 1 0 1 1 1 0 0 1 1 0 2 1 0 0 0 0 0 1 2 1 0 0 2 0 0 0 0 1 1 1 0 0 2 1 1 0 1 1 0 0 0 1 2 0 0 1 2 2 1 2 2 1 1 0 1 0 2 0 1 0 0 1 2 2 0 1 1 0 0 1 0 0 0 1 1 2 0 0 1 1 2 1 0 0 1 1 2 2 2 2 1 0 0 1 1 0 2 2 1 0 1 2 2 2 2 2 0 0 1 0 0 1 0 0 0 2 0 0 0 2 0 0 0 1 0 0 0 1 0 0 1 0 0 0 0 0 1 0 1 1 0 0 1 2 0 1 0 2 0 0 1 0 0 1 1 1 1 2 0 0 1 1 1 1 1 1 2 1 2 0 1 2 0 0 0 0 0 2 2 0 1 1 1 0 0 0 1 0 2 1 1 0 1 1 2 1 1 2 0 2 2 1 1 1 1 1 0 0 1 0 0 2 2 0 0 0 2 2 0 0 0 0 0 2 2 0 0 1 0 1 2 0 0 0 0 0 0 1 1 0 0 1 0 0 0 2 2 2 0 0 0 1 2 1 1 0 2 1 2 0 2 2 1 2 0 1 1 0 2 0 2 0 0 2 0 0 0 0 0 0 1 0 2 0 0 0 2 1 2 1 1 0 1 0 0 2 2 0 1 0 1 0 1 0 1 1 0 1 0 0 0 2 0 0 0 1 0 0 1 0 1 1 2 0 0 1 2 0 0 0 0 0 1 0 1 1 2 0 2 0 0 2 2 0 2 0 1 2 0 1 0 0 1 1 0 1 0 0 2 0 0 0 0 1 0 1 0 1 2 2 2 1 0 0 0 0 2 2 1 0 1 1 0 0 0 0 0 0 1 1 0 0 1 0 1 0 1 2 2 2 0 0 2 0 1 1 0 0 1 1 1 1 0 0 2 1 1 2 1 2 0 0 0 1 0 0 0 1 0 0 0 1 1 0 1 1 1 0 0 2 0 0 0 0 0 0 0 0 2 1 1 2 1 1 2 0 1 0 1 0 1 1 0 1 1 2 1 2 1 1 1 1 1 0 0 2 2 0 2 1 1 0 0 1 0 2 0 2 0 0 0 2 0 2 2 0 1 1 0 0 0 0 0 2 0 0 0 0 1 1 1 1 2 1 1 2 1 0 1 1 0 1 1 0 0 0 0 2 2 0 0 0 1 0 0 0 0 0 0 0 1 1 1 0 0 0 1 1 0 1 2 0 0 0 1 0 0 0 0 0 0 0 0 0 0 0 0 2 0 1 0 0 0 0 0 2 0 1 1 0 1 0 1 1 0 0 0 0 1 0 0 0 0 0 1 0 0 0 0 1 1 1 0 0 0 0 1 0 2 0 0 0 1 0 1 2 0 0 2 0 2 0 1 0 1 2 0 0 0 2 0 2 2 0 0 0 1 0 0 0 0 2 0 0 0 0 0 0 1 0 1 0 1 0 0 0 2 1 1 2 1 1 0 1 0 0 0 0 1 1 1 2 0 1 0 2 0 0 1 0 1 1 2 0 0 0 0 1 0 1 0 1 0 0 0 0 0 0 2 2 0 1 0 0 0 1 0 0 0 0 1 0 0 0 0 0 0 0 0 1 2 0 0 0 0 0 1 1 1 0 0 0 2 1 0 1 2 2 0 0 0 0 0 1 0 1 2 0 0 0 1 0 0 1 0 0 1 0 2 2 0 2 0 2 2 2 0 1 1 1 0 1 0 1 0 1 0 2 1 1 2 0 0 2 2 1 2 2 2 0 0 0 1 1 1 2 0 1 0 0 0 2 0 1 0 2 2 0 0 1 1 0 1 0 1 1 1 0 1 1 1 0 1 0 0 0 1 2 0 1 0 1 0 1 0 0 0 0 0 0 1 1 1 1 0 0 0 1 0 0 0 0 1 1 1 0 2 0 0 0 2 1 0 0 2 2 1 0 1 1 2 1 0 1 0 2 0 2 2 2 1 1 0 1 0 1 0 0 1 0 1 1 2 0 1 0 2 0 0 0 0 0 0 0 2 1 0 2 0 0 0 2 0 1 0 1 1 1 0 2 1 1 2 0 2 0 2 0 1 0 0 0 0 1 0 1 1 0 1 1 1 0 0 0 0 1 1 0 0 0 2 1 1 0 0 0 0 2 0 0 0 0 1 1 1 1 0 1 1 0 0 0 1 1 2 1
115 1 2 1 0 0 1 1 2 1 1 1 1 1 0 0 0 0 1 2 0 2 0 0 0 0 0 1 2 0 1 1 2 2 0 1 1 1 0 1 1 0 1 0 2 0 2 0 1 0 0 0 0 1 1 2 0 0 2 0 1 0 1 1 1 1 1 1 1 0 0 0 2 2 1 2 1 2 2 0 2 0 2 0 2 0 0 2 2 2 1 1 0 0 0 1 0 1 0 0 1 2 1 0 0 0 2 1 1 1 0 1 1 1 1 1 0 0 0 2 2 0 1 1 1 1 1 1 2 2 0 1 0 0 0 0 0 0 0 0 0 1 0 0 0 0 0 0 0 1 1 0 1 1 0 0 0 0 0 0 0 0 0 0 0 2 1 0 1 2 0 2 1 1 1 1 2 0 1 1 1 1 1 2 0 0 1 1 0 0 0 1 2 1 2 1 1 2 0 1 1 1 0 1 2 0 1 0 2 0 1 0 2 0 1 1 1 0 1 1 2 1 1 2 0 2 2 1 1 0 0 0 0 0 1 0 0 2 2 0 0 1 2 1 0 0 0 0 2 0 0 1 0 0 0 1 0 0 0 0 0 0 0 0 0 0 1 0 1 1 0 2 1 1 1 0 0 1 1 0 1 1 2 2 2 0 2 0 0 1 1 0 1 0 2 0 1 1 0 1 0 1 1 1 0 1 0 0 2 0 0 0 1 1 1 0 0 0 0 0 0 1 2 1 0 0 0 0 1 1 2 0 0 2 0 0 0 2 1 0 0 2 0 0 2 1 1 0 1 0 0 0 2 2 0 0 1 0 0 0 0 0 1 0 1 0 0 1 1 1 1 1 1 1 0 0 0 0 0 2 1 0 0 0 2 0 0 1 1 0 0 2 2 0 2 2 0 0 0 0 0 0 0 2 2 1 0 0 1 1 1 1 0 0 1 1 1 0 0 0 0 0 1 1 0 2 1 0 2 1 1 0 1 1 0 0 0 2 0 0 2 1 0 0 0 1 0 0 0 0 1 1 0 2 1 1 1 2 0 2 1 1 0 1 2 0 2 2 0 0 2 2 1 1 1 0 1 1 2 0 1 0 1 0 1 0 1 1 1 0 0 2 0 0 0 0 0 0 0 1 0 2 1 1 1 1 1 0 0 1 0 1 1 0 2 0 0 1 0 2 1 0 1 1 0 1 0 1 1 1 1 1 0 1 2 1 1 0 2 2 1 2 0 0 2 0 2 0 0 0 2 2 0 0 2 0 0 0 1 0 0 0 0 1 0 0 0 1 1 0 0 0 0 0 0 0 0 1 0 1 2 0 0 0 1 0 0 0 0 0 0 0 0 0 1 0 0 0 0 0 0 1 1 2 1 0 1 1 2 0 0 0 0 0 1 1 1 0 0 0 0 0 0 0 0 1 1 2 0 0 0 1 0 2 1 0 2 0 0 0 1 2 1 2 2 0 0 1 1 0 2 1 0 2 0 2 0 0 0 0 0 0 0 0 1 1 0 1 1 0 0 1 0 0 0 0 1 0 2 0 2 0 2 0 0 1 1 0 0 1 0 0 0 0 2 0 0 2 0 0 0 1 0 1 0 0 2 1 2 0 0 0 0 0 0 1 0 1 0 0 0 0 0 0 1 1 0 0 0 0 0 1 0 0 0 0 1 0 0 1 0 1 0 0 0 0 1 0 2 2 2 2 1 0 0 2 0 0 1 1 0 0 2 1 0 0 1 0 0 2 0 1 2 1 1 0 1 1 1 1 2 2 0 0 0 1 0 1 0 2 0 2 2 0 2 0 1 1 0 1 0 1 0 2 1 0 0 1 0 1 1 0 1 1 1 0 1 0 1 1 1 2 0 1 0 0 0 1 0 2 0 2 1 0 0 1 0 0 0 0 0 0 2 0 2 2 2 0 1 0 0 1 1 2 0 0 0 0 1 0 2 0 0 0 0 0 1 0 1 1 0 0 0 1 0 1 0 0 1 1 2 0 2 0 0 0 0 1 0 0 2 2 0 0 2 2 2 1 0 0 0 2 1 1 1 2 0 0 0 1 0 2 0 0 2 0 2 1 2 1 0 1 1 1 0 1 1 2 1 1 1 1 0 2 0 0 0 0 0 1 0 0 1 1 0 1 0 0 1 0 1 0 1 0 1 0 1 0 0 0 0 0 1 0 0 1 1 0 0 0 0 0 1 0 0 2 0 1 1 1 0 0 0 2 0 0 0 0 2 2 1 1 1 0 0 0 0 0 1 1 2 2
116 1 0 1 0 0 1 1 1 1 1 0 2 2 0 1 1 0 1 0 1 2 1 0 0 0 0 0 2 0 2 0 2 2 0 2 0 1 0 0 0 0 0 1 2 1 0 0 2 0 0 0 1 0 1 2 0 0 1 1 0 1 0 1 0 1 1 1 2 0 1 2 2 2 2 2 2 1 1 0 1 0 2 2 1 0 1 0 0 1 0 0 1 1 0 0 0 0 0 0 0 2 2 0 1 1 2 1 1 0 1 2 0 0 0 0 0 0 1 1 1 0 2 2 1 0 1 0 0 0 0 0 0 1 1 1 0 0 0 0 0 1 0 0 0 1 0 0 0 2 0 0 0 0 0 0 1 0 1 0 1 1 1 1 0 1 1 1 0 1 1 0 0 2 2 2 2 1 0 0 0 0 0 2 0 0 1 2 1 1 1 1 2 0 2 0 1 2 0 1 1 2 0 1 2 0 0 0 2 1 0 0 1 0 2 1 1 0 1 1 1 0 1 1 0 1 2 0 0 1 0 0 0 0 2 0 0 2 2 0 0 0 2 0 0 0 0 0 2 0 0 0 0 0 0 1 0 0 0 1 1 1 0 0 1 0 1 0 2 0 0 2 0 2 0 0 0 1 2 1 0 1 1 1 2 1 1 1 0 2 0 0 1 1 1 0 2 1 0 0 0 0 0 0 0 0 0 0 0 0 0 0 1 0 1 0 1 0 0 0 0 1 2 1 0 0 0 0 1 0 2 1 1 1 0 0 0 2 0 0 0 0 2 0 0 0 1 0 0 1 1 0 1 0 0 1 1 0 0 1 1 1 2 0 2 0 1 2 2 1 1 1 0 2 0 1 1 1 1 1 0 1 0 0 1 0 0 0 0 0 0 1 2 1 2 2 1 2 0 0 0 0 1 2 1 1 0 1 1 1 1 1 0 0 2 2 1 0 2 0 0 0 0 2 1 2 2 0 1 1 0 0 0 0 1 1 0 1 0 0 2 1 0 0 0 1 0 0 1 2 0 0 0 0 0 0 0 0 0 1 1 1 0 1 1 1 1 2 0 1 0 0 2 2 2 2 0 2 2 2 2 1 1 1 1 0 0 0 1 0 1 0 2 1 2 0 0 1 1 0 0 2 1 1 1 1 1 1 0 1 0 1 0 1 1 0 0 1 0 1 1 1 0 0 0 1 1 1 0 2 0 1 0 0 0 0 1 1 2 2 0 1 2 2 2 0 1 0 0 0 1 1 0 2 2 0 0 1 0 2 1 0 0 0 0 0 1 1 0 1 0 1 0 0 0 0 2 1 0 1 2 0 0 0 0 0 0 0 1 1 0 0 0 2 0 0 0 0 0 0 0 2 0 2 2 0 2 1 1 0 0 0 0 1 2 0 0 0 0 1 1 1 1 1 1 1 2 1 0 0 0 0 0 2 1 0 2 0 0 0 2 2 0 0 0 0 0 0 1 1 0 1 0 1 1 2 0 1 1 0 0 0 1 1 1 1 0 2 0 1 0 1 1 0 0 0 0 1 1 1 1 0 2 0 0 1 1 0 1 1 0 0 0 1 1 0 0 2 0 1 0 2 0 2 0 0 2 2 2 0 1 1 0 0 1 1 0 1 2 2 0 0 0 1 1 0 1 0 1 1 0 0 0 0 0 0 0 0 0 2 0 1 0 1 0 0 1 0 1 1 1 1 1 0 0 0 2 0 2 0 0 1 1 2 0 0 1 0 1 2 0 0 1 0 0 1 1 1 1 1 1 1 1 2 2 1 0 2 0 2 0 2 1 0 1 0 0 1 1 2 0 1 0 2 1 0 1 1 0 1 1 0 0 0 0 0 0 0 1 1 0 1 0 1 0 0 0 1 0 1 0 1 2 0 0 0 2 0 2 0 2 2 2 0 2 0 0 0 0 0 0 2 0 2 0 0 0 0 0 0 2 0 0 0 0 0 2 0 1 1 0 1 0 2 0 1 0 0 0 0 1 0 1 1 1 1 0 1 1 0 1 1 1 0 1 1 2 2 0 0 0 1 0 1 1 2 0 0 0 1 0 1 0 1 1 1 2 2 2 1 1 1 2 1 0 0 2 1 0 0 2 2 0 1 0 0 0 1 0 0 0 1 2 2 1 1 1 0 0 0 2 0 2 0 1 0 1 1 0 0 0 1 1 1 2 0 0 0 1 2 0 0 0 0 0 1 1 0 2 0 0 0 0 2 0 0 1 0 0 2 0 0 0 0 0 0 0 0 0 0 2 2
117 1 1 0 0 0 1 1 1 0 0 1 1 1 1 0 0 0 2 2 0 2 0 2 0 0 0 0 1 1 1 0 0 1 1 1 2 2 0 0 1 1 0 0 1 1 1 0 2 0 0 0 0 0 2 1 1 0 0 1 0 0 2 2 1 1 1 1 1 0 0 1 2 2 2 2 2 2 2 0 2 0 2 0 1 0 0 1 1 2 0 1 1 0 2 2 2 0 0 0 0 2 1 0 1 1 2 0 0 1 0 0 1 1 1 1 1 0 0 0 0 0 2 2 1 0 1 1 2 1 1 1 0 0 0 0 0 0 0 0 0 2 0 0 0 0 0 0 0 0 0 0 0 0 0 1 0 2 0 0 0 0 0 1 0 1 1 0 2 2 0 2 0 2 1 1 0 0 1 2 2 2 0 2 0 0 1 2 1 0 2 0 2 2 2 0 1 2 0 0 0 0 0 0 2 0 1 2 0 0 0 0 1 0 2 0 1 0 2 0 0 0 1 1 0 1 2 0 0 0 0 0 1 1 2 1 0 2 2 1 1 0 2 2 0 0 0 0 1 1 1 0 0 0 0 1 0 0 0 0 0 0 0 0 1 0 0 0 2 2 0 2 1 2 0 0 1 1 2 1 0 0 1 1 1 1 1 1 0 2 0 0 1 0 1 1 0 0 0 2 0 0 1 1 1 1 1 1 1 1 1 2 0 0 2 0 2 1 0 0 0 2 1 1 0 0 0 0 1 0 2 1 0 1 0 0 0 1 0 0 0 1 1 0 1 0 0 1 1 0 0 1 1 1 0 1 1 0 0 0 0 1 2 0 2 1 0 2 2 1 1 1 0 2 0 0 2 0 1 1 1 0 0 0 1 1 0 0 0 0 0 0 1 0 2 1 1 0 0 0 0 0 0 2 2 0 1 0 0 0 0 0 0 0 2 2 2 0 0 0 0 0 0 2 1 2 0 0 1 1 0 0 0 0 1 1 0 1 0 0 0 2 0 1 1 2 1 1 1 0 1 0 0 1 1 1 1 1 0 1 1 1 1 0 0 1 1 1 0 1 1 1 0 0 2 0 2 2 1 0 1 0 0 0 1 0 1 0 2 1 0 2 1 1 0 0 0 2 2 0 0 2 1 1 1 1 1 0 0 2 0 0 1 0 1 0 0 0 1 2 1 0 2 2 0 0 0 1 1 1 1 1 0 1 2 1 0 0 2 1 1 1 2 0 0 0 0 1 1 0 1 1 0 0 2 0 0 1 0 2 1 0 0 2 0 0 1 1 0 0 1 1 0 0 0 0 2 0 0 0 1 0 1 1 0 1 0 0 1 0 0 0 2 0 1 1 1 0 1 0 0 2 1 1 1 1 1 1 2 2 0 0 0 1 1 1 0 0 1 0 0 0 0 0 0 0 2 2 0 0 0 0 0 1 1 1 1 0 0 0 1 1 0 0 1 1 1 0 1 0 0 1 0 1 0 2 0 2 1 0 0 0 1 1 1 1 1 2 0 0 0 0 0 0 1 0 1 0 2 0 1 0 1 0 0 0 1 2 0 0 0 0 0 0 0 0 0 2 0 1 1 1 0 0 1 0 2 2 2 0 0 0 0 0 0 0 0 1 2 2 1 0 1 1 1 0 1 0 0 0 0 0 0 0 1 1 0 0 0 1 0 1 0 0 0 0 0 0 1 1 1 1 0 0 0 2 0 0 0 0 0 0 1 0 2 0 0 0 0 2 0 0 0 0 0 0 2 2 2 2 1 0 1 0 2 2 0 1 0 2 0 2 0 1 1 1 0 1 0 1 0 2 0 2 1 0 1 0 1 1 2 0 2 2 2 0 0 0 1 1 1 1 0 0 0 0 0 1 0 2 1 1 2 0 0 1 0 0 1 0 0 0 0 0 0 0 0 0 1 0 0 1 0 2 1 0 0 0 0 0 2 0 0 0 0 0 1 1 2 1 0 0 0 1 0 0 0 1 1 2 2 0 2 1 1 1 1 1 0 0 2 2 1 2 0 0 2 1 1 1 1 1 0 1 1 1 0 0 0 2 0 2 1 0 1 1 1 2 1 1 0 1 2 2 0 0 2 0 0 0 1 1 0 1 1 0 1 2 0 1 0 1 1 0 0 0 0 0 0 0 2 0 2 0 0 0 0 0 0 0 0 0 2 1 1 1 1 0 0 0 1 0 1 0 0 0 2 0 2 0 0 0 0 0 0 0 0 0 0 1 0 0 0 1 0 0 0 1 1 0 2 1
118 1 0 0 0 0 1 1 1 1 0 1 1 1 0 0 0 0 1 0 1 0 0 0 0 0 0 0 2 0 1 1 0 1 1 1 1 1 0 0 0 0 0 0 2 0 0 0 2 0 0 0 0 0 2 1 1 0 0 1 0 1 0 1 0 1 1 1 1 0 0 1 2 2 1 2 2 0 0 1 1 0 2 0 1 0 0 1 2 2 1 1 2 2 0 0 0 2 1 1 1 2 1 0 0 0 2 2 1 0 0 1 1 2 2 1 1 0 0 2 2 0 1 1 1 1 1 1 2 2 1 1 0 2 2 2 0 1 0 0 1 1 0 0 0 2 0 0 0 1 0 0 0 1 0 0 0 0 0 0 0 0 0 1 1 1 1 0 0 0 2 0 1 1 0 1 1 1 0 1 0 2 1 1 0 0 1 0 0 0 2 0 2 1 2 0 1 1 0 1 1 1 0 0 2 0 1 1 1 0 1 0 1 1 0 0 0 0 1 0 2 1 2 2 0 2 2 1 1 1 1 1 0 0 2 0 0 2 2 0 0 0 2 1 0 0 0 0 2 0 0 0 0 0 0 0 0 1 0 0 0 0 0 0 0 1 0 0 0 0 2 1 1 2 0 0 0 1 1 1 1 1 1 1 0 0 0 2 1 2 0 2 1 1 1 0 1 0 0 0 0 0 0 0 0 0 0 0 2 2 0 2 2 1 2 0 0 0 1 0 1 2 1 1 0 0 0 0 0 1 2 0 1 2 0 0 0 1 0 0 0 0 1 0 0 0 2 0 1 1 1 0 2 0 0 0 0 0 1 1 2 2 1 1 1 0 0 1 1 0 2 0 0 2 0 1 0 0 0 2 2 0 0 0 0 0 0 0 0 0 0 1 0 0 2 0 0 1 1 1 0 1 1 2 0 1 0 1 0 0 0 0 0 0 1 1 0 0 0 0 0 1 0 0 2 2 1 0 1 1 0 0 0 1 1 0 1 0 1 1 2 0 0 1 1 1 0 0 0 0 0 0 0 0 0 0 0 1 1 0 0 2 0 2 0 0 2 0 0 0 0 0 0 0 2 1 1 1 0 0 1 0 0 0 1 0 0 1 1 0 1 2 2 0 0 0 0 0 0 2 0 2 2 2 2 0 1 0 0 2 0 1 1 2 0 0 0 0 0 1 0 1 0 0 0 0 0 0 0 2 0 2 0 1 1 0 1 1 0 0 1 1 1 1 1 1 0 1 1 0 1 1 0 2 2 0 0 0 0 1 0 0 0 0 0 0 1 1 1 0 1 2 0 0 0 0 2 0 0 0 2 0 0 0 1 0 0 0 0 0 1 1 0 1 1 0 1 0 1 0 0 2 0 2 2 0 1 2 2 0 0 0 0 0 0 0 0 0 0 0 0 0 1 1 1 0 1 2 0 0 0 0 1 2 2 0 2 1 0 0 1 2 0 0 2 1 1 0 1 0 0 0 0 0 0 2 0 2 2 0 0 0 1 1 1 0 0 0 0 1 0 1 0 1 1 0 0 0 2 0 1 0 2 0 0 2 0 1 0 0 0 0 0 0 1 0 0 2 0 1 0 1 0 0 1 0 1 1 2 0 1 0 0 2 0 0 0 1 1 1 0 0 0 0 2 0 0 0 0 0 0 0 0 1 1 0 2 0 0 1 0 0 0 1 0 1 2 0 0 0 0 0 0 0 0 0 0 0 1 0 0 0 2 1 0 0 0 0 1 1 0 0 2 0 0 0 1 2 2 2 0 0 1 1 2 1 1 1 1 2 0 1 0 1 1 1 0 1 0 1 0 2 0 1 0 0 1 0 1 1 2 0 1 0 0 0 1 1 2 2 2 2 0 2 0 0 0 1 0 2 1 1 2 0 0 0 2 0 1 0 1 1 1 0 1 0 0 0 0 0 0 2 1 2 0 1 0 0 0 0 1 0 0 0 0 1 1 0 2 0 1 0 0 1 0 0 0 0 0 0 2 0 2 0 0 0 0 2 1 0 1 2 1 0 2 2 2 1 1 0 1 2 0 2 2 1 0 1 0 0 0 0 0 0 1 0 2 1 2 0 0 0 1 1 1 0 0 1 0 0 2 2 1 2 0 0 0 1 2 2 0 1 1 2 1 2 0 0 1 0 1 0 2 2 0 0 2 0 1 0 0 0 0 0 0 0 2 0 0 0 0 0 0 1 1 1 0 2 0 0 0 0 0 1 0 0 0 0 0 2 0 0 0 0 0 0 1 0 0 1 1 0
119 0 1 0 0 0 1 2 1 1 1 1 0 1 1 0 0 0 1 1 0 2 0 0 0 0 0 0 1 0 1 1 0 2 0 2 1 1 0 0 0 0 0 0 2 1 0 0 2 0 0 0 0 0 2 1 0 1 0 0 1 1 2 2 0 0 0 1 1 0 0 1 2 2 0 2 1 1 1 0 2 0 2 0 1 0 1 2 2 2 2 1 1 0 1 2 1 1 0 1 1 2 1 0 0 0 2 2 2 0 0 2 0 1 1 0 0 1 0 2 2 1 2 2 2 0 2 0 1 0 0 0 0 1 1 1 0 0 0 0 0 2 0 0 0 0 0 0 0 1 0 0 0 0 1 1 0 0 0 1 0 0 1 0 0 1 0 1 0 1 1 1 0 2 1 0 2 0 0 1 1 1 0 2 0 0 1 2 2 1 1 1 1 1 1 0 0 2 0 0 0 1 0 0 2 0 1 1 2 0 1 0 1 0 1 1 0 0 0 1 2 0 0 1 0 0 1 1 0 0 0 0 1 1 1 1 1 2 1 1 0 0 2 2 0 0 0 0 2 0 0 0 0 0 0 1 0 0 0 0 0 0 0 1 1 0 0 2 2 2 0 1 2 2 1 1 0 1 2 1 0 2 2 1 1 0 1 2 2 2 0 1 0 0 1 0 2 0 0 1 0 0 0 0 0 1 0 0 1 1 0 1 1 0 2 1 0 0 1 0 1 2 1 0 1 0 1 0 1 1 2 1 0 1 0 0 0 2 0 0 0 0 2 0 1 0 2 0 0 1 1 0 2 0 1 0 0 0 0 2 2 2 0 0 0 0 1 2 2 1 1 1 1 2 0 1 1 1 1 1 1 1 0 0 1 0 0 0 0 0 0 0 0 0 2 1 1 1 0 0 0 0 0 2 2 2 0 0 1 1 0 0 0 0 1 1 1 0 1 0 0 1 0 2 1 2 0 0 1 1 0 0 0 1 1 0 0 1 0 0 0 2 0 1 0 2 0 0 2 2 0 0 0 1 1 0 1 2 0 2 1 1 0 0 0 2 0 1 0 1 1 1 0 0 2 1 1 2 1 0 0 0 2 1 1 1 1 2 0 0 1 2 0 2 1 0 0 0 0 1 0 2 2 2 2 0 1 0 0 1 0 1 1 0 0 1 0 0 0 2 0 0 1 0 0 1 0 0 0 2 0 0 0 0 0 0 0 1 1 1 0 2 1 0 2 0 1 1 1 0 0 0 0 1 2 0 0 0 2 0 0 0 1 0 1 1 1 1 1 0 1 1 0 0 0 0 1 0 0 0 2 0 1 1 1 1 1 0 0 0 0 0 0 1 0 1 0 0 0 0 0 2 0 2 2 0 2 2 2 1 0 0 0 2 0 0 0 0 0 0 0 0 0 0 0 1 1 2 0 0 0 0 1 1 2 1 1 0 0 1 1 0 0 1 1 1 1 0 1 0 0 2 0 2 0 2 0 2 1 0 0 0 1 0 1 0 0 2 0 0 0 1 0 1 1 0 0 1 1 1 0 0 2 2 2 2 1 1 1 1 0 0 0 0 0 0 0 2 0 2 1 1 0 0 1 0 2 1 2 2 0 0 0 1 0 0 0 2 1 1 0 0 0 0 2 2 0 0 2 1 0 0 1 0 1 2 1 0 0 0 0 0 0 0 0 0 2 0 0 0 0 0 1 0 0 1 0 0 2 1 0 1 1 0 0 1 0 0 0 2 0 1 1 0 0 0 2 0 0 0 2 2 0 1 1 2 1 1 0 1 0 1 1 1 2 1 1 0 1 1 1 0 0 2 1 0 2 0 1 0 2 1 1 1 1 0 1 2 1 1 1 1 0 0 0 0 0 2 0 2 0 2 1 0 0 2 0 0 1 0 1 1 0 0 0 0 0 1 0 0 0 2 1 2 0 1 0 0 1 0 1 0 0 0 0 1 2 0 1 1 1 0 1 1 0 0 0 0 0 0 1 0 2 0 1 1 1 2 1 0 1 2 1 0 2 2 2 2 0 0 1 2 1 1 2 2 0 0 1 1 0 0 1 0 2 1 1 0 1 0 0 0 2 1 1 1 1 0 0 0 2 2 0 0 1 0 0 0 0 1 0 0 2 0 0 1 1 1 0 1 2 0 1 0 1 0 1 0 0 0 0 0 1 0 2 0 0 1 1 0 0 0 1 0 0 0 0 0 2 1 1 0 0 1 0 0 0 0 1 2 1 1 0 0 0 0 0 0 0 0 1 1
120 1 0 0 0 2 2 2 2 2 2 0 0 0 0 0 0 0 0 1 1 1 0 1 0 0 0 0 2 1 0 2 0 2 1 1 1 0 0 0 0 0 0 0 1 0 0 0 0 0 0 0 1 0 1 0 1 0 1 0 1 1 1 2 1 1 1 0 1 0 0 0 2 2 2 2 1 1 1 1 0 0 2 0 0 0 0 1 1 2 1 1 2 2 1 1 1 1 0 1 1 2 1 0 1 1 2 0 1 1 1 1 0 2 2 0 0 0 1 1 1 0 1 1 0 1 0 0 2 1 0 0 0 1 1 1 0 0 0 0 0 2 0 0 0 2 0 0 0 0 0 0 0 1 0 0 2 1 0 1 0 0 0 0 0 1 1 0 1 2 0 2 2 0 0 1 2 1 0 0 0 0 1 1 0 0 1 1 1 1 1 1 1 0 1 1 2 1 0 1 1 1 1 1 1 0 1 2 0 0 0 0 0 0 1 0 1 2 1 0 2 1 1 1 0 1 2 0 0 0 0 0 1 1 1 1 1 2 2 0 0 0 2 2 0 0 0 0 2 0 0 1 0 0 0 0 0 0 0 0 0 0 0 0 1 0 0 0 2 1 0 0 0 1 0 0 0 1 2 1 1 1 1 1 2 1 1 1 1 2 0 1 0 0 1 0 2 1 0 0 0 0 1 1 0 1 0 1 0 2 0 2 0 0 1 0 1 1 0 0 0 0 1 1 1 0 0 0 2 0 1 1 0 2 0 0 0 2 0 0 0 0 1 0 0 1 0 0 0 1 1 0 2 0 1 0 1 0 0 1 1 1 1 0 1 1 0 1 1 0 2 0 1 2 0 1 2 0 1 1 0 0 0 0 1 1 0 0 0 0 0 1 1 0 2 1 1 1 1 1 0 1 0 0 0 0 2 0 1 0 0 0 1 1 1 2 1 1 0 0 0 1 1 1 1 2 1 0 2 0 2 0 0 1 1 0 0 0 0 1 1 0 0 2 2 2 0 2 2 1 0 0 0 1 1 0 1 1 1 1 0 1 1 1 1 0 2 1 0 1 1 1 1 1 1 1 0 1 2 1 2 0 2 1 1 1 1 0 1 1 0 2 1 1 0 0 0 1 1 1 0 2 2 2 1 1 2 0 1 0 0 2 0 1 1 0 0 0 0 2 2 0 1 0 0 1 0 0 0 2 0 1 0 1 2 1 1 1 0 1 0 1 2 2 2 0 1 0 0 0 2 2 0 1 1 2 1 0 0 0 0 2 1 0 1 1 1 1 1 0 0 1 1 0 1 0 1 0 0 0 1 0 0 0 1 0 1 1 0 0 0 0 0 0 1 1 2 0 0 0 0 2 0 1 1 0 1 0 0 1 0 0 0 0 2 0 1 0 0 1 1 1 0 0 0 0 1 1 0 0 0 0 1 0 2 0 1 1 0 1 1 1 2 2 2 1 2 0 1 0 1 2 0 1 0 1 0 2 2 0 0 0 2 1 2 1 0 1 0 0 1 0 2 0 0 0 1 0 1 0 0 0 2 0 1 2 1 1 0 1 0 0 0 1 0 0 0 1 0 0 0 1 0 0 1 0 2 1 1 0 0 0 0 1 0 0 0 1 1 1 0 0 1 1 0 0 1 0 0 0 0 0 0 0 1 1 1 0 0 0 0 0 0 1 0 0 1 1 0 0 0 0 0 0 0 1 0 0 2 1 0 1 1 0 0 1 1 0 1 1 0 0 1 1 1 0 2 2 2 2 0 0 1 1 2 1 0 2 1 1 0 0 1 1 1 1 0 0 0 1 0 2 0 2 1 0 1 0 0 2 2 0 0 0 0 0 0 0 1 2 2 1 0 0 0 0 0 1 0 2 1 1 1 1 0 2 0 1 2 2 0 2 0 0 0 0 0 0 0 0 0 1 2 2 0 1 0 0 0 0 0 0 1 0 1 1 1 1 2 0 1 0 0 1 0 0 0 1 1 1 1 0 2 0 0 0 0 1 0 0 2 1 1 0 2 2 2 2 1 0 1 2 0 1 1 2 0 1 0 2 1 1 0 0 2 0 2 1 1 0 1 0 2 1 0 0 0 1 0 0 2 2 1 1 0 0 2 1 0 0 0 1 1 1 0 2 2 0 0 1 2 0 1 0 1 0 1 1 0 1 0 0 0 1 1 1 1 0 0 0 2 0 0 0 0 1 1 2 0 0 0 0 0 2 0 0 0 0 0 2 0 0 1 0 0 0 1 0 1 0 1 1
121 1 0 0 1 0 2 2 2 2 1 0 1 2 1 0 0 0 0 1 1 1 0 1 0 0 0 0 2 0 1 1 1 1 0 0 2 1 0 0 0 0 1 0 1 0 0 0 2 0 0 0 0 1 1 1 0 0 1 0 1 0 1 1 0 0 0 2 1 0 0 2 2 2 1 2 2 1 1 0 1 0 2 0 1 0 0 0 2 2 0 0 1 0 0 1 0 2 2 0 0 2 2 0 0 0 2 0 1 1 0 1 0 1 1 0 0 0 0 1 1 0 2 2 1 0 1 0 2 2 0 0 0 0 1 0 0 0 0 1 1 1 0 0 0 1 0 0 0 1 0 0 0 1 0 1 0 2 0 1 0 0 0 1 0 1 2 1 0 1 1 1 1 1 1 0 2 0 0 1 1 1 0 1 0 0 0 1 1 0 1 0 1 1 1 0 0 2 0 1 1 1 0 0 2 0 1 1 1 1 1 0 1 1 1 0 0 0 1 0 2 2 0 1 0 1 0 0 0 0 0 0 0 1 1 1 1 2 0 2 0 0 1 1 0 0 0 0 2 0 0 1 0 1 0 1 2 1 2 2 1 2 0 0 1 0 1 0 2 0 0 1 1 2 0 0 0 1 1 0 1 1 2 2 1 0 2 1 0 2 0 0 0 0 2 0 2 0 0 0 0 1 1 1 0 0 1 1 1 1 0 1 2 0 1 0 0 0 0 0 0 1 1 1 0 0 0 0 1 0 1 0 0 2 0 0 0 1 1 0 1 1 2 1 0 0 1 0 1 1 1 1 2 0 0 0 0 0 0 0 0 0 2 1 2 0 2 1 1 0 2 0 1 2 1 0 1 0 1 1 0 1 0 0 2 1 0 0 0 0 0 0 0 0 2 1 1 0 1 1 0 1 1 2 2 0 1 1 0 0 0 0 0 0 1 1 1 0 1 0 0 1 0 1 1 1 1 0 2 1 1 0 1 0 0 0 0 0 0 2 2 1 0 1 1 2 0 1 1 0 1 0 0 2 1 1 1 1 0 0 0 1 0 1 1 0 2 0 0 0 0 0 0 0 1 0 1 2 1 0 1 0 2 2 1 1 0 1 0 1 0 1 1 1 0 1 1 1 1 1 0 2 1 0 1 2 2 0 1 0 1 1 0 1 0 0 0 0 0 2 0 0 0 0 0 1 0 0 0 1 1 1 0 1 0 1 0 0 2 1 1 1 0 0 0 1 1 0 0 0 2 2 0 1 1 1 0 1 1 1 1 0 0 2 0 0 0 2 1 0 0 0 0 0 0 0 1 1 0 1 2 0 0 1 1 0 1 1 1 1 0 0 0 2 0 1 0 1 1 0 1 1 0 2 2 0 2 1 1 1 1 0 0 0 1 0 0 0 0 0 0 0 0 0 0 2 2 1 0 0 1 0 0 0 2 1 2 0 0 0 0 1 1 2 1 1 1 0 1 0 0 1 0 0 0 2 0 0 0 0 0 0 1 1 2 2 0 2 0 0 0 0 1 0 0 0 0 0 2 0 1 0 2 1 0 1 1 0 0 2 0 0 0 0 1 0 0 2 0 2 1 1 0 0 1 0 2 0 1 2 0 0 0 2 0 0 0 1 0 0 0 0 1 1 0 0 1 0 0 0 0 1 0 0 0 0 0 0 0 1 0 0 0 0 0 0 0 0 2 1 2 2 1 0 0 0 1 0 0 0 0 0 2 1 0 0 0 0 0 2 0 1 2 0 0 1 2 2 2 1 2 1 0 1 1 2 1 2 1 2 1 1 1 0 1 0 1 0 0 2 0 2 0 2 2 1 1 0 0 2 2 0 2 2 2 0 0 0 1 1 0 1 0 0 0 0 0 1 0 2 0 2 2 1 1 1 0 0 2 0 1 1 1 0 1 0 0 1 0 0 0 2 2 1 1 0 1 0 0 0 1 0 0 0 0 0 0 0 1 1 1 0 0 0 0 0 1 1 1 1 0 1 0 0 0 2 0 1 1 0 1 1 0 0 2 2 2 2 0 0 0 1 0 2 2 2 0 1 0 2 0 1 1 0 1 1 1 1 1 1 0 0 2 1 0 0 0 1 1 1 1 1 0 1 0 0 0 1 0 2 0 0 2 1 0 0 2 1 1 1 2 0 2 0 1 1 1 1 0 1 0 0 1 0 0 1 2 0 0 0 1 0 0 0 0 1 1 0 2 0 0 1 0 1 0 0 0 0 0 1 0 0 0 0 0 0 0 1 1 0 1 1
122 1 2 0 0 0 0 2 0 2 2 0 0 0 0 0 0 0 0 2 0 2 0 0 0 0 1 0 2 1 1 2 2 2 0 1 2 1 1 1 1 1 1 0 2 0 1 0 2 0 0 0 0 1 1 2 0 1 0 0 1 0 0 0 0 0 0 0 2 0 1 1 2 2 2 2 2 2 2 0 1 0 2 0 1 0 0 0 2 2 0 0 1 1 1 2 1 1 0 1 1 2 1 0 1 1 2 1 1 0 0 1 0 2 2 0 0 0 1 1 1 0 2 2 0 1 0 1 1 1 0 0 0 1 1 1 0 0 0 0 0 2 0 0 0 0 0 0 0 1 1 0 0 0 0 0 0 0 1 1 1 1 0 0 0 1 1 1 0 1 1 0 0 2 1 0 1 1 0 0 0 0 0 1 1 1 0 2 0 0 2 2 2 2 2 0 2 1 0 0 0 0 1 0 2 0 2 1 1 2 0 0 1 0 1 0 0 0 1 1 1 0 1 2 0 1 1 0 0 0 1 1 0 0 2 0 0 2 2 0 0 0 1 1 0 0 0 0 2 0 0 1 0 0 0 0 1 0 0 1 1 1 0 0 1 1 0 0 2 1 1 2 1 2 0 0 1 1 1 1 0 2 2 2 2 1 1 1 1 1 1 0 0 0 2 0 0 1 0 0 1 0 1 1 0 1 0 1 1 2 0 2 2 0 0 0 1 0 0 0 1 2 2 1 1 0 1 0 1 2 2 2 2 2 0 1 0 2 0 2 0 1 2 0 0 0 1 1 1 1 0 1 1 0 0 1 1 0 0 0 0 0 1 0 1 1 1 0 0 0 2 0 0 2 0 1 1 1 0 2 0 0 0 0 1 1 0 0 0 0 1 2 0 0 2 0 0 1 0 0 0 0 1 1 0 0 1 0 0 0 0 0 0 0 0 1 0 0 0 0 0 2 0 1 1 2 2 0 1 1 0 0 0 1 2 1 0 0 0 0 2 0 0 0 0 2 1 2 2 0 0 1 0 2 2 1 2 2 0 1 1 1 0 0 0 2 0 1 0 0 0 0 1 1 1 1 0 2 2 0 0 1 0 0 2 0 0 0 1 0 1 1 1 2 2 0 0 1 0 0 1 1 1 0 1 1 2 0 0 0 0 2 1 0 1 0 0 0 0 1 0 1 0 0 1 1 0 0 0 1 1 1 0 0 1 1 0 1 1 1 0 2 1 1 1 1 1 1 1 0 0 0 0 2 2 0 0 1 2 1 0 0 0 0 0 0 0 2 0 2 1 1 1 0 0 0 1 0 0 0 2 0 1 1 1 1 0 0 2 1 1 0 2 0 0 0 1 0 0 0 0 1 0 1 1 0 1 0 0 2 1 1 0 1 0 0 0 0 2 0 0 0 1 1 1 0 1 0 0 0 0 0 0 0 2 1 2 0 1 0 1 1 0 1 2 1 2 0 1 0 1 2 0 1 0 2 0 0 0 0 0 0 2 2 2 1 0 1 1 0 0 1 0 0 0 0 0 0 1 0 0 2 2 1 0 1 2 0 0 2 0 0 0 0 0 0 0 2 0 2 0 1 0 2 0 0 2 2 2 0 1 0 0 2 0 0 0 0 0 0 0 0 0 0 2 1 0 0 1 1 0 1 0 1 1 0 1 0 0 0 0 0 0 0 0 1 1 2 0 0 1 1 2 0 0 0 1 0 2 2 0 0 1 0 1 1 1 0 0 2 1 0 0 1 1 0 1 1 0 0 2 2 2 0 2 0 0 1 1 2 0 1 2 0 1 0 1 0 0 1 0 2 0 1 1 0 1 0 0 0 2 2 1 1 1 0 0 0 2 1 1 1 0 1 0 1 0 0 0 1 0 1 2 0 0 2 0 0 2 0 1 1 1 0 1 0 0 0 0 0 0 2 1 2 0 1 0 1 0 0 0 0 0 0 0 1 1 1 1 1 0 0 0 0 0 1 0 0 1 1 2 0 2 0 0 0 0 1 0 0 2 2 1 0 1 1 2 2 0 1 0 2 0 0 1 1 0 0 0 0 0 0 0 0 1 1 2 1 2 1 0 1 2 2 0 0 2 1 1 1 2 2 0 2 0 0 0 0 0 0 1 0 2 2 0 1 1 1 1 1 1 0 2 0 0 0 0 0 0 1 1 1 2 0 1 1 1 0 0 0 0 1 0 0 0 2 0 0 2 0 0 0 0 1 0 1 1 0 0 1 0 0 1 1 1 1 0 0 0 1 2 1
123 0 1 0 0 1 1 2 0 2 2 0 0 1 1 0 0 0 0 1 0 1 0 1 0 0 0 0 2 0 1 1 0 1 0 0 2 1 0 0 1 1 0 1 2 0 2 0 1 0 0 0 0 0 1 2 0 0 1 0 1 1 2 2 0 1 1 0 2 1 0 0 2 2 2 2 2 1 1 1 1 0 2 1 0 0 0 0 2 2 0 0 0 0 0 0 0 2 0 2 1 2 0 0 2 2 1 2 1 0 0 1 1 1 1 1 1 0 1 2 2 0 2 2 0 1 0 1 2 2 0 0 0 1 0 0 0 1 0 0 1 1 0 0 0 1 0 0 0 1 0 1 0 0 1 0 1 1 0 0 0 1 0 1 1 1 2 0 1 2 0 1 2 0 1 2 1 0 1 0 1 2 0 2 1 1 1 0 0 0 1 0 1 1 1 0 0 2 0 0 0 0 1 0 2 0 2 1 1 1 1 0 2 0 1 0 0 0 2 1 1 0 0 2 0 1 1 0 0 0 0 0 0 0 1 0 0 2 2 0 0 1 2 2 0 0 0 0 2 0 0 1 1 0 0 1 1 0 0 1 1 1 1 0 0 0 0 0 2 2 0 2 1 2 0 0 0 1 0 0 0 2 2 1 1 1 1 2 1 2 0 1 0 0 2 0 2 0 0 1 0 0 0 0 0 0 0 0 0 0 0 1 2 1 2 1 0 1 1 0 0 2 0 0 2 0 1 0 1 0 2 1 1 1 0 0 0 1 0 0 0 1 0 0 2 1 1 1 1 1 1 0 2 0 0 0 0 0 0 2 2 2 0 0 0 1 0 2 2 0 2 0 2 2 0 2 1 0 0 2 0 1 0 0 1 1 0 0 0 0 0 0 1 0 2 0 0 0 1 1 0 1 1 2 1 0 0 1 0 0 0 0 0 0 1 1 1 1 0 0 0 1 0 2 0 2 1 0 0 0 0 0 2 1 1 1 0 0 0 1 1 0 0 0 0 2 1 1 1 2 0 0 0 2 2 1 2 1 0 1 0 0 0 1 1 1 1 2 0 0 2 2 0 0 1 1 0 2 2 0 0 0 2 1 1 1 1 0 0 0 1 0 0 1 0 0 0 2 2 0 0 2 2 1 2 1 1 0 0 0 0 2 0 2 0 0 0 0 0 2 0 0 1 0 1 1 1 0 0 1 0 0 0 1 2 1 0 1 1 0 0 2 2 2 2 0 2 1 1 0 0 0 0 1 2 0 0 0 1 1 1 0 0 0 0 0 1 1 1 0 1 2 0 0 0 0 1 1 0 1 2 0 0 0 0 0 0 0 1 1 0 0 0 1 1 1 1 0 0 0 0 1 1 2 1 0 1 2 2 2 0 0 0 1 0 1 1 0 0 0 0 0 1 1 1 0 2 2 0 0 1 0 1 0 2 1 1 0 1 0 1 2 0 0 2 2 2 0 1 1 0 2 0 1 0 2 0 2 2 0 0 0 1 1 1 1 0 1 1 0 0 0 1 0 1 0 2 0 2 0 1 0 2 0 0 1 1 0 0 1 0 0 0 0 0 0 0 2 0 2 1 1 0 0 1 0 2 1 1 1 0 0 0 2 0 0 0 1 1 1 0 0 1 0 0 1 0 0 1 1 1 2 0 0 0 0 2 0 0 1 0 0 0 1 0 0 1 0 0 0 0 0 0 0 0 0 2 0 2 0 0 1 2 1 0 0 1 2 0 0 0 0 0 0 0 0 0 0 0 2 0 0 1 0 2 2 0 1 0 2 0 2 2 0 1 0 0 0 0 1 0 2 0 2 1 0 1 0 0 2 2 0 2 2 2 0 0 0 0 1 1 0 0 0 0 0 0 1 1 2 1 2 0 0 0 2 0 0 1 0 0 0 1 0 1 1 1 0 0 0 1 1 0 2 0 0 0 1 0 0 1 1 0 0 0 1 1 0 1 1 0 0 0 1 0 1 0 1 1 2 1 0 2 0 0 0 1 1 1 0 1 1 0 1 1 1 2 1 0 0 0 1 0 1 2 1 1 1 0 0 0 0 1 0 1 1 1 0 2 0 0 0 1 1 1 0 1 1 0 0 2 2 0 1 0 1 0 0 1 0 0 0 1 0 0 2 1 0 2 0 1 0 2 0 1 1 2 1 0 1 1 0 2 0 1 0 0 1 1 0 0 0 1 1 1 1 0 1 1 0 0 0 0 1 1 1 2 0 0 2 0 0 0 0 0 0 0 1 1 1 2 2
124 1 0 0 0 2 2 2 2 1 0 0 0 1 1 0 0 0 0 2 0 2 0 1 0 0 0 0 2 2 0 2 0 2 0 0 2 1 0 0 2 2 1 0 2 1 0 0 1 1 1 0 0 0 2 2 0 0 2 0 0 1 2 2 0 0 0 1 2 0 1 2 2 2 2 2 2 0 0 2 0 0 2 0 0 0 0 0 0 1 0 0 2 0 1 2 1 1 0 0 0 2 1 0 1 1 2 0 0 0 1 2 1 2 2 1 1 0 1 0 0 0 2 2 2 0 2 0 0 0 0 0 0 0 0 0 0 0 0 0 0 2 0 0 0 2 0 0 0 0 0 0 1 1 0 0 1 1 1 0 0 0 0 1 0 1 2 1 1 1 1 0 0 2 2 2 2 0 0 0 0 1 1 2 0 0 1 1 0 0 0 1 1 0 1 0 2 2 0 1 1 1 0 0 2 0 1 2 0 0 0 0 2 0 2 0 0 0 1 1 1 0 0 2 0 0 0 0 0 0 0 0 0 0 1 0 0 2 2 0 0 0 2 1 0 1 1 0 2 0 0 1 0 0 2 2 1 0 0 0 0 0 0 0 1 0 1 1 2 1 0 1 0 1 0 0 0 2 2 1 1 1 2 1 1 0 2 2 1 2 0 1 0 1 0 0 2 1 0 1 0 0 1 1 0 1 0 0 2 2 0 1 2 0 2 0 0 0 0 0 1 2 1 1 0 0 0 0 0 0 2 0 0 2 0 0 0 2 0 1 1 1 0 0 1 0 1 0 0 0 0 0 2 0 0 0 0 0 0 2 2 2 0 0 0 1 0 1 1 1 1 1 0 2 0 1 1 0 1 1 2 1 0 0 1 0 0 0 0 0 0 0 0 0 2 0 0 1 0 0 0 0 1 1 0 0 1 2 0 0 0 0 0 0 0 1 0 1 0 1 1 1 1 1 0 1 0 2 2 0 0 2 0 0 0 0 0 0 0 1 1 0 0 0 0 1 0 1 1 1 0 1 0 1 0 0 0 0 0 0 0 0 0 2 2 0 2 1 0 0 2 2 1 1 0 0 0 2 1 0 1 1 1 0 2 0 0 0 0 2 0 1 1 2 1 1 1 0 0 1 0 2 2 2 2 0 2 0 0 1 0 1 1 0 1 1 0 0 0 0 0 2 0 1 1 0 0 0 0 2 0 1 0 0 1 0 1 0 2 1 1 2 1 1 1 1 1 2 2 0 0 0 1 1 2 1 2 0 2 0 0 0 0 2 0 0 0 1 0 0 0 1 1 0 0 0 1 2 0 2 2 0 0 1 1 1 0 0 0 0 0 0 0 0 1 1 2 2 2 0 2 1 0 2 2 0 1 1 1 2 0 0 0 0 2 0 0 0 0 0 0 0 0 0 0 1 2 2 0 0 1 0 0 1 1 0 1 1 0 0 0 1 0 1 2 1 1 0 1 0 1 2 0 0 0 1 0 2 2 0 0 0 1 1 2 2 0 0 0 0 1 0 0 0 1 0 1 0 2 0 0 0 2 0 0 2 2 0 1 1 0 0 0 0 0 0 0 1 0 0 0 1 0 1 0 0 1 1 2 0 0 0 0 2 0 0 0 1 1 1 0 0 1 1 0 0 1 0 0 0 0 0 1 0 1 1 2 0 0 0 0 0 1 2 0 0 2 0 0 0 0 0 0 0 0 1 0 0 2 0 0 1 2 2 0 0 0 0 0 2 1 1 0 1 1 0 1 2 2 2 1 0 1 1 2 2 1 0 0 2 0 2 1 1 1 0 0 1 0 1 0 2 0 1 0 1 1 0 1 1 2 0 0 0 0 0 2 1 2 2 2 2 0 0 0 0 0 2 0 2 0 2 2 1 0 2 0 0 0 0 0 1 1 0 1 0 0 1 0 0 0 1 1 2 0 1 1 0 1 1 1 0 0 0 0 0 0 0 0 2 0 0 0 0 0 0 0 1 0 2 2 0 1 1 1 1 0 1 0 0 2 1 0 0 2 2 2 2 0 0 0 2 0 2 2 0 2 1 0 0 0 0 1 0 2 2 0 0 2 0 0 0 2 1 1 0 2 2 1 1 0 0 0 2 0 0 0 0 0 0 0 0 2 1 0 2 2 0 0 0 2 0 2 1 1 0 2 0 0 0 0 1 1 0 1 0 1 0 0 0 1 0 0 0 0 0 1 1 1 0 0 0 0 1 0 0 0 0 0 2 0 0 0 0 0 0 0 0 1 0 0 0
125 1 1 0 0 0 0 1 1 0 0 1 1 1 0 0 0 1 1 0 2 1 0 0 0 0 0 1 1 0 0 1 2 2 0 2 0 1 0 1 1 0 0 1 2 1 1 0 1 0 0 0 1 1 0 1 0 1 2 0 1 1 1 1 0 0 0 1 2 0 0 1 2 2 1 2 2 1 1 0 2 0 1 1 1 0 0 1 1 2 0 1 1 0 1 1 1 1 0 1 1 2 1 0 0 0 2 0 1 1 1 2 1 2 2 1 1 0 0 2 2 0 0 0 0 2 0 2 2 2 0 0 0 0 1 0 0 1 1 1 0 1 0 0 0 0 0 0 0 2 0 0 0 0 0 0 0 1 0 0 0 0 0 0 0 1 2 1 1 2 0 2 0 2 0 1 1 0 0 0 0 0 2 2 0 0 2 1 0 0 2 1 1 1 1 0 2 2 1 0 0 0 0 1 2 0 1 2 0 0 1 0 1 0 1 2 2 0 2 0 0 0 0 2 0 1 1 0 0 0 1 1 0 0 1 0 0 2 1 1 0 0 0 0 0 0 0 0 2 0 0 0 0 1 0 1 2 1 1 1 0 1 0 0 0 0 2 0 1 1 0 1 1 1 0 0 0 0 2 0 0 1 1 1 2 1 1 2 1 2 0 1 0 0 2 0 2 0 0 1 0 0 1 1 0 0 0 1 1 1 0 1 2 0 1 0 1 0 0 0 0 1 1 0 0 0 0 1 1 1 2 2 0 2 0 1 0 2 0 0 0 1 2 0 0 0 1 0 1 0 0 1 2 0 0 0 2 0 0 2 2 1 2 1 2 1 1 2 2 1 1 1 1 1 1 0 1 1 0 2 0 1 0 0 1 1 0 0 0 0 0 1 0 0 2 0 0 2 0 0 0 0 1 1 1 0 2 0 0 0 0 0 0 0 1 2 1 1 0 1 1 1 1 1 0 1 0 0 2 2 0 0 0 0 0 0 0 0 0 1 2 0 0 1 1 1 0 2 2 2 1 0 0 2 2 1 2 1 1 0 0 0 0 0 0 2 0 1 0 0 1 1 1 1 2 0 2 2 2 1 1 0 1 0 1 1 1 1 0 1 1 1 0 2 1 0 0 1 1 0 0 2 1 1 1 1 1 1 0 0 0 1 1 0 0 1 1 1 0 1 1 1 0 0 0 1 1 2 2 0 2 0 0 0 0 1 1 0 2 2 0 2 1 2 2 1 1 1 1 0 0 0 0 1 2 0 0 0 0 1 1 0 0 1 0 0 0 1 1 0 0 0 0 0 0 0 1 2 0 2 2 0 0 0 0 0 0 0 0 0 0 0 1 0 1 0 1 0 0 0 0 2 1 2 2 1 1 0 0 1 0 0 0 1 1 0 2 0 0 0 0 0 0 1 1 0 1 1 0 0 1 0 0 2 2 0 2 1 0 0 1 2 0 1 2 1 2 0 2 1 0 2 1 1 1 2 0 2 1 0 0 0 1 0 0 0 1 1 0 0 1 0 0 0 0 0 1 0 2 0 0 0 2 1 1 1 1 1 1 1 0 0 0 0 1 0 0 2 0 1 0 1 0 1 1 0 2 1 1 0 1 0 0 0 0 0 0 2 0 0 0 0 2 0 0 1 0 0 1 1 1 2 0 0 0 0 1 0 0 0 0 0 0 0 0 1 1 1 0 0 0 0 1 0 0 0 0 0 1 0 0 1 2 1 0 0 0 0 0 1 1 1 1 1 1 0 0 1 0 1 2 0 1 2 2 1 0 1 0 2 0 2 2 0 1 0 0 0 0 1 0 2 0 2 1 1 1 0 0 2 2 0 0 0 0 1 2 0 0 2 2 1 0 1 0 0 0 0 0 1 0 1 2 2 0 2 0 0 1 0 1 1 0 0 0 0 0 0 1 0 0 2 1 2 0 1 0 0 0 1 0 0 1 1 1 0 0 1 2 0 2 0 0 0 0 2 1 1 0 0 0 0 1 0 0 1 0 0 0 0 2 2 0 0 1 1 2 1 0 0 1 2 0 2 2 0 1 1 0 0 0 0 0 1 1 1 2 1 1 0 1 0 2 2 0 0 0 2 1 1 2 2 0 1 0 0 1 1 0 0 0 0 1 2 1 1 2 0 0 0 2 0 0 0 2 0 2 1 0 0 0 0 2 0 0 1 2 0 0 0 0 0 1 0 0 0 2 1 1 0 0 0 0 1 0 0 0 0 0 1 0 0 0 0 0 0 1 0 1 0 0 1
126 1 0 0 1 0 2 2 2 2 0 0 1 2 1 0 0 0 1 1 1 2 0 0 0 0 0 1 2 1 1 0 1 2 0 0 2 1 0 0 1 1 0 1 1 1 2 0 2 0 0 0 0 1 1 2 0 0 1 0 2 0 2 2 1 1 0 0 1 0 0 0 1 1 1 1 1 1 1 1 1 0 2 0 1 0 0 0 2 2 1 0 1 0 1 2 1 1 0 1 2 2 0 1 0 1 2 0 1 1 1 2 1 1 1 1 1 1 0 1 1 1 2 2 1 0 1 2 2 2 0 0 0 0 0 0 0 0 0 0 0 2 0 0 0 2 0 0 0 2 1 0 0 1 0 1 1 2 0 0 1 0 1 0 1 2 1 1 0 1 0 1 1 1 2 1 1 0 1 1 1 1 0 1 0 0 1 1 1 0 1 0 1 1 1 0 2 1 0 1 1 1 0 0 2 0 1 1 1 0 1 0 1 0 2 1 1 2 0 0 2 2 0 2 0 0 0 0 0 0 0 0 0 1 1 1 1 2 1 1 0 0 2 1 0 0 0 0 2 0 0 1 0 0 0 1 1 0 0 0 0 0 0 0 0 0 0 0 2 1 0 0 1 1 0 0 0 0 2 0 1 0 2 2 2 0 2 1 1 2 0 1 0 0 2 0 2 0 0 2 0 1 1 1 0 0 0 0 0 0 0 1 1 0 2 0 0 0 0 0 0 1 2 2 0 0 1 0 0 1 2 2 1 1 0 0 0 1 0 0 1 1 1 0 1 0 1 0 1 2 2 0 1 0 1 1 0 1 0 1 1 1 0 0 0 1 0 2 2 0 2 0 0 2 0 1 1 0 2 0 1 1 0 0 2 1 0 0 0 0 0 1 0 0 2 1 1 0 1 1 0 1 0 1 1 0 2 0 1 1 1 1 0 0 0 0 0 0 1 0 0 1 0 0 1 2 2 0 0 0 0 1 1 1 0 0 1 1 0 0 1 0 0 0 0 1 0 1 1 0 1 0 0 2 1 1 1 2 2 1 1 2 0 0 0 2 0 1 0 1 1 1 2 2 2 1 1 2 2 1 1 1 2 1 1 1 1 0 0 2 0 1 1 2 2 0 0 1 1 1 0 2 2 1 1 1 2 0 0 2 0 1 0 1 0 1 0 1 0 2 0 0 1 1 0 0 0 1 0 1 1 1 0 0 0 1 1 1 1 1 0 0 1 1 2 0 1 1 1 0 0 0 0 2 2 1 1 0 0 1 1 0 0 0 0 0 2 1 1 0 1 1 0 0 0 0 1 1 0 1 2 0 1 1 1 1 1 1 1 0 1 1 1 0 0 0 1 0 0 0 0 1 0 1 1 0 1 1 1 2 0 0 0 2 0 1 0 0 1 0 0 0 0 0 0 1 1 1 0 0 0 0 1 1 1 0 1 0 1 0 1 1 0 1 1 1 1 1 1 0 2 1 0 0 0 2 0 1 0 1 1 0 1 2 2 1 0 1 1 0 0 1 2 0 0 1 1 0 1 0 0 0 1 0 0 2 2 1 0 1 0 0 0 0 0 0 0 1 0 1 0 1 0 1 2 0 1 2 2 0 0 0 0 1 0 0 0 1 1 1 0 0 2 0 0 1 1 0 1 1 1 1 0 1 2 0 2 0 0 0 0 0 0 0 0 1 2 0 0 0 0 0 0 0 0 1 0 0 0 0 0 0 1 2 0 0 1 0 0 2 0 1 2 0 0 0 0 1 1 2 0 0 1 0 1 1 0 2 0 2 0 2 1 0 0 0 0 1 0 1 0 2 0 2 0 0 1 0 0 1 1 0 2 1 1 0 0 0 2 2 2 2 0 1 0 0 0 1 0 1 0 1 2 1 0 2 0 0 1 0 0 0 1 0 1 1 1 1 0 0 0 1 1 1 1 0 1 0 0 0 1 0 0 0 0 1 0 0 2 2 0 0 0 1 0 1 0 0 1 1 1 0 2 0 0 0 0 2 0 0 2 0 1 0 2 2 2 1 0 0 0 2 0 2 2 1 0 0 0 1 1 1 1 0 1 1 1 2 1 1 0 1 1 1 0 0 2 1 0 0 1 1 0 2 0 0 0 1 0 0 0 1 2 2 1 1 2 0 1 1 1 0 2 1 0 0 1 0 0 0 0 0 1 1 2 0 0 0 0 0 1 0 0 0 0 2 0 1 1 0 0 0 0 1 0 0 0 0 0 1 0 0 0 0 0 0 0 0 2 0 1 0
127 1 2 1 1 0 1 2 2 2 0 0 0 2 2 0 1 0 1 1 1 1 0 0 0 0 0 0 1 1 1 1 0 1 1 1 1 1 1 1 1 1 2 0 2 1 0 0 2 0 0 0 0 1 1 1 0 0 0 1 0 1 2 2 0 1 1 0 2 1 0 1 2 2 1 2 2 2 2 0 1 0 2 0 1 0 0 0 1 1 0 0 2 1 1 0 0 1 0 0 0 1 0 0 1 1 1 0 0 0 1 1 0 2 2 0 0 1 0 2 2 1 1 1 1 0 1 2 2 2 0 0 0 1 2 1 1 0 0 0 1 1 0 0 0 0 0 0 0 1 0 0 0 2 0 0 1 1 0 1 0 0 0 1 1 1 0 0 1 2 0 1 1 1 2 1 2 0 0 0 0 0 0 2 0 0 0 1 1 1 0 1 2 0 2 1 1 2 0 1 1 1 0 1 2 1 2 0 0 0 1 0 0 0 1 0 1 0 1 0 1 1 1 2 0 1 1 0 0 1 0 0 1 1 2 1 0 2 2 0 0 1 2 2 0 0 0 0 2 0 0 0 0 1 0 1 0 1 1 1 1 1 0 1 1 0 1 0 1 0 0 2 2 2 1 1 0 1 1 1 0 2 0 1 1 1 1 0 0 2 0 1 1 0 2 0 1 1 0 1 0 0 1 1 0 0 0 0 2 2 0 2 1 1 2 1 0 1 0 0 0 1 1 1 1 0 0 1 0 1 2 1 0 1 0 0 0 2 0 0 0 0 2 0 1 0 2 0 1 1 1 0 2 0 0 0 0 0 0 1 1 1 1 1 1 0 1 2 2 0 2 0 1 1 1 0 2 1 1 1 1 0 0 0 1 1 0 0 0 0 0 1 2 1 2 2 1 2 0 0 0 0 0 2 2 0 0 0 1 1 1 1 0 0 0 2 0 1 0 1 1 1 0 0 1 1 0 0 0 0 0 0 0 0 1 1 0 0 0 1 1 0 1 2 2 2 0 1 1 1 0 1 0 1 1 1 1 1 0 2 2 2 1 1 1 0 2 0 0 0 0 0 0 0 0 0 0 2 1 0 2 0 1 0 1 0 1 0 0 1 1 1 0 2 0 2 2 1 1 1 0 2 2 1 2 0 1 1 0 0 0 2 1 1 0 0 0 1 0 1 1 1 0 1 0 0 0 1 1 1 1 0 1 0 0 0 0 0 0 0 2 1 0 0 1 0 2 2 2 0 0 0 0 2 1 1 1 1 0 0 0 0 0 0 0 0 1 1 1 0 0 1 0 0 0 0 1 1 0 1 2 0 0 0 1 0 0 0 2 1 0 0 0 2 0 1 0 0 0 0 0 1 1 2 1 0 1 1 1 2 1 0 0 0 1 0 0 0 0 0 0 0 0 0 0 0 1 0 0 0 1 0 0 0 2 0 2 0 0 0 2 1 1 1 1 0 1 0 1 0 0 0 0 1 0 1 0 2 2 0 0 0 1 2 2 2 0 2 0 0 2 0 1 0 0 0 1 0 2 0 1 0 1 1 2 2 0 1 0 1 0 0 0 2 1 0 0 1 0 1 0 1 0 1 0 0 1 2 2 0 0 0 0 1 0 0 0 1 0 0 0 0 1 0 1 1 1 0 1 1 0 0 0 0 0 0 1 0 0 0 0 0 1 2 0 0 2 0 1 1 1 1 1 0 0 2 0 0 1 0 0 1 2 2 0 0 1 1 0 1 0 0 2 0 0 0 0 0 0 1 0 0 1 1 2 2 1 2 0 2 1 2 0 1 1 1 0 2 0 2 0 2 0 2 0 0 1 0 0 1 1 0 1 2 2 0 0 0 1 1 0 1 0 0 0 0 0 1 0 2 0 2 2 0 0 1 0 0 1 1 0 1 0 0 0 0 0 0 0 0 0 2 1 2 0 1 0 1 0 2 0 0 0 0 0 0 1 0 1 1 0 0 1 2 0 1 0 1 1 0 0 0 1 0 0 0 0 1 0 0 1 1 1 0 2 2 2 1 2 0 2 2 0 1 2 2 0 0 0 1 1 0 0 0 1 1 2 2 2 1 1 1 2 1 1 0 2 1 0 0 1 1 0 2 0 0 0 1 0 0 1 0 2 2 2 2 1 0 2 1 2 0 1 0 1 0 1 1 0 1 0 0 0 1 1 0 1 0 0 0 0 0 0 0 0 0 2 2 0 0 0 0 0 0 0 0 0 0 0 0 0 0 0 0 0 1 0 0 1 0 1 1
128 0 1 0 0 1 1 1 2 1 0 1 0 0 0 0 0 0 0 2 1 2 1 0 0 0 0 0 2 0 1 1 1 1 0 1 2 1 0 1 2 1 0 0 1 0 0 0 0 1 1 0 0 1 1 1 0 0 1 0 2 0 2 1 0 0 0 2 0 0 0 0 2 2 2 2 2 0 0 0 1 0 2 0 2 0 0 2 2 2 1 2 1 1 0 1 0 2 0 2 2 2 1 0 0 0 2 0 1 1 1 2 1 1 1 1 1 0 1 1 1 0 2 2 1 0 1 0 2 1 0 0 0 0 0 0 0 0 0 0 1 1 0 0 0 1 0 0 0 0 0 0 0 0 1 0 1 2 0 0 0 0 0 2 1 2 1 0 1 2 1 0 0 1 2 0 2 0 1 1 1 2 1 2 0 0 1 2 0 0 1 1 2 2 2 0 2 2 0 0 0 0 0 0 2 0 0 1 1 1 1 0 1 0 0 1 0 0 1 0 1 1 0 2 0 0 0 0 0 0 0 0 1 1 1 1 0 2 2 0 0 0 1 1 0 0 0 0 2 0 0 1 1 0 0 1 1 0 0 0 0 0 0 0 0 0 0 0 2 1 0 1 1 2 0 0 0 1 2 1 1 1 2 2 2 0 2 0 0 2 0 2 1 0 1 0 2 1 0 2 0 0 1 1 1 0 1 0 0 1 0 1 1 0 1 0 2 0 0 0 0 1 0 0 1 0 1 0 0 1 1 1 0 2 0 0 0 0 0 0 0 0 2 0 1 0 0 1 1 0 0 1 2 0 1 0 1 0 1 0 1 2 1 0 1 0 0 1 1 1 1 1 0 2 0 0 0 2 0 2 0 1 0 0 0 0 0 0 0 0 1 1 1 0 2 1 1 1 0 0 0 0 0 2 2 1 0 0 1 1 0 0 1 1 1 2 1 0 0 0 0 1 2 1 0 2 1 0 1 1 0 1 1 2 1 1 0 0 0 0 1 0 0 1 1 1 0 0 1 2 0 0 0 1 1 1 1 1 0 0 1 1 0 1 1 1 2 1 0 1 1 1 0 0 1 1 0 2 1 1 1 0 1 0 1 1 1 1 0 2 0 1 0 0 0 0 0 1 1 1 0 2 2 2 2 0 1 0 0 1 0 1 0 0 1 0 0 1 0 1 0 1 1 1 0 1 0 0 0 2 0 0 0 1 0 0 0 1 1 1 1 1 2 2 2 0 1 2 2 0 0 0 0 0 2 0 0 0 0 1 0 0 0 0 0 0 1 2 1 1 1 1 2 0 1 0 2 2 0 2 2 0 0 1 1 0 0 0 1 0 0 0 1 1 0 0 1 0 0 0 0 2 1 0 0 1 0 1 2 1 1 0 0 0 2 0 0 0 1 0 0 0 0 0 0 1 2 1 0 0 1 0 0 0 1 1 1 0 0 0 0 0 0 0 0 0 0 0 2 0 0 1 0 2 0 2 1 1 0 1 1 1 0 0 2 2 0 1 0 0 1 0 0 1 1 1 1 0 2 0 0 0 1 0 0 1 1 1 0 0 2 2 0 0 0 0 0 2 0 2 1 1 0 1 1 1 0 1 2 0 0 0 0 2 0 0 0 1 0 0 0 0 2 0 1 0 1 0 1 0 0 0 0 0 0 0 0 0 0 0 0 0 0 1 0 0 1 0 0 0 1 1 0 0 0 1 0 0 1 0 0 1 1 1 0 1 1 0 0 1 1 1 1 1 0 0 1 2 2 2 2 1 0 1 1 1 0 2 1 2 0 1 2 0 2 0 0 0 0 1 0 1 1 2 1 1 1 1 0 1 1 0 1 0 0 0 1 0 1 1 1 1 0 2 0 0 0 2 0 2 1 1 2 0 0 1 0 0 1 1 0 1 0 0 0 0 0 0 1 1 0 1 1 1 1 0 1 1 0 0 2 0 0 0 1 0 1 0 1 0 1 0 0 2 0 1 0 1 0 1 1 0 1 0 0 1 0 1 0 0 2 2 0 0 2 2 2 1 1 0 0 1 0 1 2 2 0 1 0 0 0 1 1 0 1 0 2 1 2 0 0 0 2 1 0 0 1 1 0 0 2 1 0 2 0 0 1 1 0 0 0 0 2 2 1 1 1 1 0 1 2 0 2 1 0 0 1 1 1 1 1 0 1 0 0 0 0 0 0 0 0 0 0 1 1 0 2 1 0 0 0 0 0 2 0 0 0 0 0 2 0 0 1 0 0 0 0 0 0 0 2 1
129 1 1 1 1 0 2 2 2 0 0 0 0 0 0 0 0 0 0 2 0 2 0 0 0 1 1 0 1 1 1 0 1 1 1 2 0 2 0 0 1 1 0 1 1 1 1 0 2 0 0 0 0 0 2 1 1 0 1 0 0 1 2 2 0 0 1 0 1 0 0 0 1 1 1 1 1 0 0 0 1 0 2 0 0 0 0 0 1 2 0 0 2 1 1 2 1 2 0 2 1 2 0 0 1 0 2 0 0 0 2 1 0 2 2 0 0 0 1 0 0 0 0 0 1 1 1 1 2 2 0 0 2 2 0 0 2 0 0 0 0 2 0 0 0 1 0 0 0 1 0 0 1 0 0 0 1 0 1 0 2 2 0 1 2 2 2 0 0 1 1 0 0 2 1 0 1 0 0 0 0 1 1 2 0 0 2 2 0 0 2 1 2 2 2 0 1 2 0 0 0 1 0 0 2 0 1 1 2 1 1 0 1 0 1 0 0 0 1 0 2 1 1 2 0 1 1 0 0 0 0 0 0 0 1 0 0 2 2 0 0 0 1 2 0 0 0 0 2 0 0 0 0 0 0 1 0 1 1 1 1 1 0 2 1 0 0 0 2 2 1 1 1 2 0 0 0 0 1 0 0 1 2 1 1 1 2 1 0 2 0 1 1 0 2 0 2 1 0 2 0 0 1 1 1 0 1 0 2 2 0 2 1 0 0 0 0 1 0 0 1 0 1 0 1 0 1 0 0 1 2 1 0 2 0 0 0 2 0 0 0 0 1 0 1 0 0 0 2 1 1 0 1 0 0 1 1 0 0 2 2 2 0 0 0 1 1 2 2 1 1 1 0 2 0 1 1 2 0 2 0 1 0 0 1 0 0 0 0 1 1 1 0 0 2 1 0 1 0 0 0 1 2 2 2 0 2 0 0 0 0 0 0 0 0 2 0 1 0 1 1 1 0 2 0 1 1 0 1 0 1 0 0 1 1 0 0 1 0 1 1 1 1 1 0 1 1 2 2 1 0 0 0 2 1 1 1 2 1 1 1 2 0 0 1 1 1 1 0 0 1 1 0 0 1 0 1 2 2 1 1 1 0 0 2 1 0 0 0 1 0 2 1 1 1 1 1 1 1 1 0 2 1 1 1 1 1 1 0 0 0 2 0 1 1 0 0 1 0 1 1 1 0 0 1 1 0 0 0 2 0 2 0 1 1 0 1 0 2 2 0 1 2 2 2 1 0 0 0 0 2 2 0 1 2 0 0 1 0 1 0 0 1 0 1 1 0 1 1 1 0 0 1 0 0 0 1 1 0 1 2 0 0 0 2 0 1 0 1 0 0 0 0 0 0 1 0 0 0 0 0 2 0 1 1 0 1 1 1 0 0 0 0 0 1 1 0 0 0 1 0 1 0 0 0 0 0 2 0 0 0 1 0 1 2 0 1 0 0 0 1 0 0 1 2 2 2 0 1 0 0 0 0 1 0 2 0 2 0 1 1 0 1 2 2 2 1 2 0 0 0 1 1 0 0 0 1 0 1 0 0 0 2 1 0 1 2 2 0 0 2 2 0 0 0 0 0 2 0 1 0 1 0 0 1 0 2 2 2 0 1 0 0 1 0 0 0 1 0 0 0 0 2 0 1 1 0 0 0 0 0 1 0 0 0 0 0 1 1 1 0 0 0 1 0 1 2 0 1 1 1 1 1 0 0 0 0 1 1 0 1 0 2 2 0 0 2 0 0 1 0 0 2 1 1 0 1 0 0 1 1 1 1 0 0 2 1 2 1 2 0 1 1 0 1 0 0 1 0 1 1 1 0 2 1 0 2 0 0 2 2 0 0 0 0 0 2 0 1 1 0 1 0 1 0 0 0 1 0 2 0 2 1 1 0 2 0 0 2 0 1 1 0 0 0 0 0 0 0 0 0 2 1 1 1 0 1 0 0 0 1 0 0 0 0 0 1 0 1 1 1 1 0 1 0 2 0 0 1 1 2 0 2 0 0 0 1 2 1 0 1 2 2 0 1 1 2 1 0 1 0 2 0 2 2 0 1 0 0 0 0 0 1 1 1 1 2 1 2 1 0 1 1 0 1 0 1 1 0 0 2 2 0 1 0 0 1 1 1 1 0 0 1 2 1 2 0 0 1 0 2 1 2 0 1 1 1 1 0 0 0 0 0 0 1 0 1 1 1 0 0 1 1 0 0 2 0 1 1 0 0 0 0 2 0 0 0 0 0 1 0 0 0 0 0 0 0 1 2 0 1 1
130 0 1 0 0 0 0 2 2 1 0 1 2 2 1 0 0 0 0 1 0 2 0 0 0 0 0 0 1 0 1 1 2 2 0 0 2 1 0 0 1 1 1 0 1 0 0 0 1 0 1 0 0 1 1 2 0 0 0 2 0 0 1 1 1 0 0 1 1 0 0 0 2 2 1 2 2 0 0 0 1 0 1 1 1 0 0 0 1 1 0 0 1 0 1 2 1 0 0 0 0 1 0 0 1 1 2 0 0 2 0 0 0 1 2 1 0 1 0 2 2 1 1 1 0 0 0 1 2 2 0 0 0 1 0 0 0 0 0 0 0 2 1 0 0 1 0 0 0 2 1 0 0 0 1 0 0 0 1 0 1 1 1 0 1 2 1 1 1 1 1 0 0 2 1 1 2 0 1 1 1 2 0 2 0 0 1 1 1 1 0 1 2 2 2 1 1 2 1 0 0 0 1 1 1 0 1 0 1 0 1 0 2 0 1 0 1 0 1 2 2 0 1 2 0 1 1 0 0 0 0 0 1 1 1 1 1 2 2 0 0 0 1 2 0 0 0 0 2 0 0 0 0 0 0 2 1 0 0 0 0 0 0 0 0 0 0 0 2 0 1 2 2 2 0 1 0 0 1 1 1 1 1 1 1 0 2 1 1 1 1 1 1 0 2 0 1 1 0 1 0 0 2 2 1 1 0 0 1 1 1 2 2 1 2 0 0 0 0 0 0 1 2 1 2 0 1 0 0 0 2 0 0 1 0 0 0 2 0 1 1 1 0 0 1 0 1 0 1 2 2 0 1 0 0 1 0 0 1 1 2 2 1 0 1 0 0 2 2 0 2 0 1 2 0 1 2 0 0 2 2 0 0 0 1 1 0 0 0 0 0 1 1 0 2 1 1 0 1 1 0 1 0 1 1 0 1 0 0 0 0 0 1 1 0 2 0 0 0 0 0 2 0 2 2 2 1 0 0 0 0 0 0 1 1 0 0 0 0 0 2 0 0 1 1 1 0 0 1 0 1 1 0 1 1 0 1 2 0 0 0 0 0 1 0 2 0 0 0 0 2 0 0 0 2 1 1 0 1 0 0 0 1 0 1 0 1 1 0 1 1 1 2 1 0 0 0 1 1 0 0 2 1 0 1 2 2 0 0 0 0 2 1 1 0 0 0 1 0 1 1 1 0 0 0 1 1 0 0 2 0 1 0 0 0 1 1 0 0 0 1 0 2 2 2 1 0 2 2 0 0 0 0 2 1 1 0 0 0 0 0 1 0 0 0 0 1 0 0 0 2 2 1 0 0 0 1 1 0 1 2 0 0 0 2 0 1 0 0 0 0 0 1 0 1 0 0 1 1 0 1 1 0 2 2 0 1 1 2 2 1 1 0 1 0 0 0 0 0 0 0 0 1 2 2 0 0 2 0 0 0 1 1 1 2 1 2 1 0 0 1 2 0 0 1 1 1 0 1 0 0 1 0 1 0 2 0 1 1 0 0 0 1 0 0 0 0 1 1 0 0 0 1 0 0 1 2 0 2 0 1 1 2 1 1 1 1 0 0 2 0 0 0 1 0 0 0 2 0 1 1 1 0 0 0 0 0 1 1 0 0 0 0 2 0 0 0 1 0 0 0 0 0 0 1 2 0 0 0 0 0 0 0 0 1 1 0 0 0 2 1 1 0 0 0 0 0 1 2 1 2 2 1 0 0 1 0 0 1 1 0 0 2 1 1 0 0 0 0 2 0 0 1 1 1 1 1 1 1 1 1 2 1 0 0 2 1 2 0 2 1 2 2 2 2 0 0 2 0 2 0 1 0 1 1 0 2 0 1 1 2 0 1 2 2 0 0 1 2 2 1 2 0 1 0 0 0 0 0 2 2 0 2 0 0 0 0 0 1 0 0 0 2 0 2 2 2 0 1 0 0 2 1 1 1 0 1 0 0 0 1 0 0 0 0 1 1 1 1 1 1 0 0 0 0 2 0 0 2 2 2 0 2 0 0 0 0 1 0 0 1 2 0 0 2 1 1 2 0 1 0 2 0 2 2 0 2 0 0 1 0 1 0 0 1 0 1 1 1 1 0 1 2 2 1 0 1 1 0 1 2 2 2 2 0 0 1 0 0 0 0 0 2 2 0 1 1 0 0 0 2 0 1 0 2 0 2 0 0 0 0 1 0 0 0 1 1 0 0 0 2 0 0 2 2 0 1 0 1 0 0 0 0 0 0 0 0 1 0 0 0 0 0 1 0 0 1 1 2 0 1 1
131 1 2 0 0 0 0 2 1 1 1 0 0 2 1 0 0 0 1 1 1 1 0 1 0 1 1 0 2 1 1 1 0 2 0 0 2 0 0 0 1 1 1 0 1 1 0 0 2 0 0 0 1 1 0 1 0 0 0 1 0 1 1 2 0 0 0 1 2 0 1 2 2 2 1 2 2 0 0 0 1 0 0 2 2 0 0 0 1 1 0 0 1 0 0 2 0 0 0 0 1 2 2 0 0 0 2 0 1 1 0 1 1 1 1 1 1 0 0 2 2 0 2 2 2 0 2 1 2 2 0 0 0 0 1 0 0 0 0 0 0 2 1 0 0 2 0 0 0 1 1 0 0 1 0 0 0 1 0 0 2 0 0 1 2 2 1 1 0 2 0 2 0 2 2 0 2 1 0 0 0 0 1 1 0 0 1 1 0 0 1 1 2 0 2 1 1 2 0 1 1 1 0 0 2 0 0 0 1 0 1 0 1 0 1 0 0 1 0 0 1 1 1 2 0 1 1 0 0 0 0 0 0 1 2 1 1 2 2 0 0 1 0 0 0 0 0 0 2 0 0 0 0 1 0 1 1 1 0 0 0 0 0 1 1 0 1 0 2 1 0 0 1 1 0 0 1 1 1 1 0 1 1 2 1 0 0 2 1 2 0 1 2 0 2 0 2 1 1 2 1 1 0 0 0 0 2 0 1 1 0 1 1 0 1 0 0 0 1 0 0 1 1 1 0 0 0 0 1 1 1 1 0 1 0 0 0 1 1 1 0 1 0 0 0 0 2 2 1 1 1 1 1 1 0 1 0 0 0 0 0 0 2 0 2 0 0 2 2 1 1 1 2 1 0 1 1 1 1 1 0 2 0 0 1 1 0 0 0 0 0 1 0 0 2 0 0 2 0 0 0 0 1 2 1 0 0 0 0 0 0 0 0 1 1 1 0 0 1 0 0 1 0 2 1 1 1 0 1 0 1 0 0 0 0 0 0 0 0 1 0 0 0 0 0 0 0 0 0 1 0 0 0 2 2 2 2 2 1 1 2 2 2 0 0 0 2 1 0 0 1 1 0 0 2 1 1 2 2 2 2 2 0 0 2 1 0 1 0 0 0 2 1 1 1 0 0 1 1 0 1 1 0 0 0 2 2 0 0 1 0 1 1 0 0 1 1 0 0 2 2 0 1 0 1 0 0 1 1 0 2 0 0 1 0 0 0 0 1 1 1 1 1 0 1 0 2 1 1 0 1 1 0 1 2 0 0 0 1 0 0 1 2 0 1 1 0 2 1 1 1 2 0 0 0 0 2 1 0 1 2 0 0 0 1 0 1 0 1 1 1 0 0 1 1 1 1 1 1 0 1 1 2 0 1 1 0 0 0 1 0 0 0 2 0 2 0 0 0 0 0 0 0 0 0 0 1 1 0 0 1 0 0 0 2 2 2 1 0 0 1 0 0 1 1 1 1 0 1 0 0 2 0 0 0 1 0 2 2 0 0 0 0 1 1 1 1 0 1 0 1 0 1 0 0 1 1 0 2 0 0 0 2 1 0 1 1 0 0 1 1 1 0 0 1 0 0 2 0 2 0 1 0 0 1 0 2 2 2 0 2 0 0 2 0 1 0 1 1 1 0 0 1 0 2 0 0 0 0 0 0 1 0 0 1 1 0 0 1 1 0 0 0 0 0 1 1 0 0 0 0 0 1 0 0 0 0 0 2 0 0 2 2 1 0 0 0 0 0 2 0 0 1 1 1 0 0 0 0 0 1 1 0 1 2 2 1 2 0 2 0 2 2 0 1 0 0 0 1 1 0 1 0 2 1 0 1 0 0 0 0 0 2 2 2 0 0 0 1 1 1 1 0 0 0 0 0 1 1 2 1 2 1 0 0 2 0 0 1 0 1 1 0 0 0 0 0 0 1 1 0 0 1 2 0 0 0 0 1 0 2 0 0 0 0 0 1 0 1 1 1 0 0 2 0 1 0 1 1 1 2 0 2 0 0 0 1 1 0 0 2 2 0 0 2 2 2 2 1 0 1 2 0 2 2 1 1 0 0 1 1 1 1 0 1 1 0 0 1 1 0 1 2 0 0 0 1 2 0 0 1 1 1 1 0 0 1 2 0 0 0 0 1 1 1 2 1 1 0 1 2 0 2 0 0 0 1 0 0 0 0 0 1 1 2 0 0 0 2 1 1 0 0 0 0 0 1 1 0 0 0 0 0 2 0 0 0 0 0 2 0 0 0 0 0 0 0 0 1 1 1 1
132 1 1 0 0 0 0 1 2 0 0 1 0 0 0 0 0 0 0 2 1 2 0 1 1 1 1 0 1 1 1 1 1 1 1 0 2 2 0 0 1 1 0 0 2 0 2 0 1 1 0 0 0 0 2 0 2 0 1 0 1 1 1 1 1 1 1 2 1 1 0 1 2 2 1 2 2 0 0 1 1 0 2 0 1 0 0 0 2 2 0 0 1 1 0 1 0 2 0 2 2 2 1 0 1 1 2 1 1 0 1 2 1 1 1 1 1 0 1 1 1 0 2 2 1 0 1 1 2 2 1 1 1 1 0 0 2 0 1 0 0 2 0 0 0 0 0 0 0 2 1 0 0 0 1 0 1 0 1 0 1 1 0 0 0 2 1 1 1 2 0 1 1 1 2 1 2 0 0 2 1 2 1 2 1 1 1 1 1 1 0 1 1 0 1 0 1 2 0 0 0 0 1 0 2 0 0 0 1 0 0 0 1 0 2 2 1 0 1 0 1 1 0 2 2 0 2 2 2 2 0 0 0 0 0 0 0 2 2 0 0 0 2 1 0 0 0 0 2 0 0 1 0 0 2 2 1 1 1 1 0 1 0 1 1 0 1 2 0 0 0 2 0 1 1 1 0 1 2 1 1 0 2 1 1 1 1 2 0 2 0 1 0 0 1 0 2 2 0 2 0 1 1 1 0 0 0 0 0 0 0 0 1 1 2 1 0 1 0 0 0 0 0 0 1 0 1 0 0 1 2 2 1 1 0 0 0 1 0 1 0 1 1 1 1 0 0 0 1 0 0 0 1 0 1 1 1 0 0 1 0 0 1 0 1 0 0 2 2 1 1 1 0 2 0 0 1 0 0 2 0 2 0 0 1 1 0 0 0 0 0 0 0 0 1 0 1 0 0 0 0 0 0 1 1 0 1 0 0 0 0 0 0 0 2 2 1 0 0 0 0 2 1 1 2 2 1 0 2 1 1 0 0 0 1 1 1 1 0 0 2 1 0 1 0 2 0 0 2 1 0 0 0 2 0 0 0 2 1 2 2 2 0 0 0 2 0 1 0 0 1 1 2 2 1 1 0 1 2 2 2 1 0 0 2 1 0 0 2 0 0 2 0 2 2 0 0 0 0 0 0 2 0 0 0 2 2 0 0 1 0 2 0 1 1 0 0 0 0 1 1 1 1 0 0 1 1 0 0 1 1 1 0 1 0 0 1 2 1 1 1 1 2 2 2 0 2 1 1 0 1 1 0 1 2 0 0 0 1 0 0 0 1 0 0 0 0 1 1 0 0 0 1 0 1 0 1 0 0 0 1 0 2 2 1 2 0 0 0 0 0 0 1 1 0 0 0 0 0 0 0 0 2 2 0 0 0 2 2 2 2 1 0 2 0 2 0 0 0 1 0 1 0 1 1 1 1 0 0 0 1 0 0 0 2 0 2 1 0 0 0 1 1 2 2 1 1 1 1 0 1 2 0 1 0 1 1 2 2 0 0 0 0 1 1 0 0 1 0 0 0 0 0 1 1 1 1 1 2 0 1 0 2 1 0 1 1 0 0 0 0 0 0 1 1 0 0 2 0 2 2 0 0 1 1 0 1 2 2 1 0 0 0 2 0 1 0 2 1 1 0 0 0 0 1 0 0 0 0 0 0 0 0 1 2 1 1 0 0 2 1 0 0 0 0 1 1 1 1 1 1 1 0 0 0 0 0 0 1 1 0 0 2 0 1 0 0 1 0 1 0 0 1 1 1 0 1 2 2 2 0 0 2 0 2 1 0 1 0 2 1 2 1 0 1 0 0 1 0 1 0 2 0 2 1 0 1 0 0 1 1 0 0 0 0 0 1 0 1 1 1 2 0 1 0 0 0 0 1 2 2 1 2 0 0 2 0 0 1 1 0 1 0 0 0 0 0 0 0 0 1 1 0 2 0 0 0 0 0 0 0 0 0 0 0 0 1 0 1 1 0 0 0 1 0 2 0 0 2 2 2 0 2 0 0 0 0 2 1 0 1 1 0 0 2 2 2 2 0 0 0 1 0 1 2 0 2 1 0 0 0 0 0 1 1 1 2 0 1 0 0 0 2 2 1 0 2 2 0 0 1 0 0 2 0 0 0 2 0 0 0 0 2 2 2 1 1 1 1 0 2 0 2 1 0 0 1 1 0 0 0 1 0 1 2 0 2 0 0 0 1 0 0 0 0 2 0 0 2 0 0 0 0 2 0 1 1 0 0 2 0 0 0 0 0 1 0 0 0 1 2 2
133 1 1 0 0 1 1 1 2 1 0 1 0 0 0 0 0 0 0 1 0 1 0 0 0 0 0 0 2 1 2 0 0 0 0 0 2 2 0 0 1 1 0 0 1 0 0 0 2 0 0 0 1 0 0 2 0 0 0 1 0 1 2 2 0 0 0 0 2 0 1 1 2 2 1 2 2 0 0 1 1 0 1 1 1 0 1 0 1 1 0 0 1 0 2 2 2 0 0 0 0 2 2 0 0 0 2 0 0 2 0 0 1 2 2 1 1 0 2 0 0 0 2 2 2 0 1 0 2 0 0 0 0 1 2 1 1 0 0 0 0 2 0 0 1 2 0 0 0 0 0 0 0 0 0 0 0 0 1 0 0 0 0 0 1 1 0 1 1 2 0 1 2 0 0 1 2 0 0 0 0 0 1 2 1 1 1 2 1 0 2 1 2 2 2 0 2 1 0 0 0 0 0 0 2 0 2 0 1 0 1 0 1 0 1 1 1 0 2 1 2 1 2 2 0 2 2 0 0 1 0 0 1 2 1 1 0 2 2 0 0 1 1 2 0 0 0 0 1 1 1 0 0 1 0 1 0 1 1 0 0 0 0 0 0 0 0 0 2 1 1 0 0 2 0 0 0 1 1 0 0 1 2 1 1 1 1 2 0 2 0 0 0 0 1 0 1 1 0 1 0 0 0 0 0 1 0 0 0 1 0 1 2 0 2 0 1 0 0 0 1 2 0 0 0 0 0 1 0 1 1 0 0 0 0 0 0 2 0 0 0 1 0 0 1 0 0 0 0 1 1 0 2 0 1 0 1 0 0 2 2 2 2 1 2 1 1 1 1 0 2 0 1 2 0 1 0 0 1 1 0 0 0 0 1 0 0 0 0 0 1 1 0 0 1 1 1 1 0 0 0 0 0 1 1 0 1 0 0 0 0 0 0 0 1 2 1 1 0 1 1 1 1 1 1 2 0 0 1 0 1 0 0 0 1 0 0 0 0 0 1 1 0 0 0 0 0 1 1 1 0 1 1 2 1 1 1 0 0 0 1 1 0 0 0 2 0 2 0 2 1 2 0 0 1 0 1 2 2 1 1 1 0 0 2 0 0 1 1 1 0 2 2 1 0 0 0 0 0 0 0 2 2 1 2 0 1 0 0 1 0 1 1 1 0 0 1 0 0 1 1 1 0 1 1 0 0 0 0 1 1 0 0 1 0 0 0 0 0 0 0 1 1 1 1 0 2 1 1 0 1 1 0 2 1 1 0 0 1 0 0 1 0 0 0 0 0 0 0 0 0 0 0 0 0 0 0 0 0 0 2 0 1 1 1 1 1 0 0 0 0 0 0 1 1 1 1 0 1 0 0 1 2 0 2 0 1 1 2 1 0 0 0 0 1 1 1 0 0 0 0 0 0 0 0 0 0 1 0 0 1 1 0 2 0 0 2 0 0 1 0 0 0 1 1 1 0 0 1 0 1 2 0 1 0 1 0 1 0 0 0 0 2 2 2 2 0 0 1 0 0 1 0 1 1 0 0 0 2 0 1 0 2 0 1 2 1 0 0 1 0 0 0 0 0 1 1 2 0 1 1 0 0 1 2 0 1 2 2 1 0 0 0 2 0 1 0 1 2 1 0 0 0 0 2 0 0 0 1 1 0 1 1 0 1 1 1 0 0 1 0 0 0 0 0 0 0 0 1 1 1 1 0 0 0 1 0 1 1 0 1 0 2 2 0 0 0 0 0 1 0 0 2 1 1 0 2 1 1 1 1 0 1 1 2 1 0 2 0 2 0 2 2 0 1 0 0 0 1 1 0 0 0 2 1 0 1 1 0 1 1 0 2 1 1 0 0 2 1 2 2 2 0 1 1 0 0 1 0 2 0 2 2 1 0 1 0 0 0 0 0 0 1 0 1 1 1 0 0 0 0 2 0 2 0 0 0 0 1 0 0 0 2 1 2 2 0 0 2 0 0 0 0 1 0 1 0 0 1 2 2 0 2 0 1 1 0 1 0 0 2 1 1 0 1 0 1 2 0 0 2 2 0 0 1 2 0 0 0 1 1 1 0 0 1 1 1 0 1 0 0 0 2 2 0 0 0 2 0 0 1 1 0 2 0 0 0 2 0 1 0 0 2 2 1 0 1 0 0 1 2 0 2 1 0 0 1 1 0 0 0 0 1 1 2 0 0 1 1 0 1 0 0 1 1 1 1 1 1 1 0 0 0 2 0 2 2 0 0 2 0 0 0 1 1 0 0 0 1 1 1 1
134 0 0 0 0 2 2 1 1 1 1 0 0 0 0 0 0 1 0 2 1 2 0 0 0 0 0 0 1 2 0 1 0 0 0 0 2 1 1 1 1 1 0 0 0 1 0 0 1 1 1 0 0 0 2 2 0 1 1 0 1 1 1 1 0 1 1 0 1 0 1 1 2 2 1 2 2 1 1 1 1 0 2 1 1 0 0 0 2 2 0 0 2 1 1 1 1 2 0 2 1 2 1 0 1 1 2 1 1 0 1 2 0 1 2 1 0 0 0 2 2 0 2 2 2 0 2 1 1 1 0 0 0 0 0 0 0 0 0 0 2 0 1 0 0 2 1 0 0 1 0 0 0 0 0 0 0 0 1 1 0 0 1 1 0 0 1 0 1 1 1 0 0 2 2 0 2 0 2 1 2 2 0 2 0 0 1 0 0 0 2 0 2 2 2 1 1 2 0 0 0 0 0 0 2 0 0 0 1 0 1 0 1 0 2 0 0 0 0 1 2 0 0 1 0 0 1 0 0 0 0 0 0 0 2 0 0 2 2 0 0 0 2 1 0 0 0 0 2 0 0 1 0 0 0 2 0 1 1 2 1 2 0 0 1 0 0 0 2 1 1 0 2 2 0 0 0 1 1 0 1 1 2 1 1 0 1 2 1 2 0 2 0 0 2 0 1 1 0 0 1 0 2 2 1 0 0 1 1 1 1 2 2 0 2 0 1 0 0 0 1 2 1 1 0 0 0 0 0 1 2 2 1 2 0 1 0 2 0 0 0 0 2 2 1 0 1 0 1 0 0 0 2 1 0 0 1 0 0 0 0 0 1 0 1 0 1 2 2 0 2 0 1 2 0 2 2 2 0 2 0 1 0 1 1 0 0 0 0 0 1 1 0 1 1 0 0 0 2 2 0 2 0 2 2 1 0 1 0 0 0 0 0 0 1 1 1 0 0 0 0 1 0 0 1 2 0 0 1 0 1 0 0 1 2 2 0 1 0 0 1 1 0 0 0 1 0 2 2 1 0 0 0 2 1 1 1 2 1 0 0 0 1 1 0 1 1 1 0 1 1 1 1 1 0 0 0 0 2 0 2 0 0 0 2 1 0 0 0 1 1 1 0 1 0 0 0 0 0 1 0 2 2 1 1 1 1 0 0 0 0 2 1 0 0 1 0 1 0 1 1 1 0 0 1 1 1 2 2 0 2 0 0 1 1 1 2 2 2 2 1 2 1 1 1 0 0 2 2 0 0 0 1 0 2 0 0 0 1 0 0 0 1 0 1 1 0 1 1 1 0 0 1 0 1 0 2 1 0 1 2 0 1 1 1 1 1 1 0 0 1 0 1 0 0 1 1 0 0 0 0 1 1 1 1 1 1 1 2 1 1 0 0 0 0 0 0 0 0 0 0 0 0 0 0 1 1 2 0 0 1 0 0 1 1 0 2 0 0 0 1 1 0 0 1 1 1 0 1 0 1 1 0 2 0 2 0 2 2 0 0 0 1 2 2 2 2 1 0 0 2 0 0 1 1 0 0 0 2 0 1 0 1 1 1 1 0 0 1 1 0 0 0 0 0 0 0 2 0 1 0 1 0 0 2 0 1 2 2 0 1 0 0 2 0 0 0 1 1 1 0 0 1 0 1 0 0 0 1 1 1 2 0 0 0 0 1 0 0 1 1 0 0 0 0 1 1 1 2 1 2 2 0 0 0 0 1 0 2 1 0 1 1 2 0 0 1 0 1 2 2 0 2 2 2 0 1 2 1 1 1 0 1 1 2 2 1 2 1 2 1 1 1 1 2 1 0 2 0 2 0 2 0 1 1 0 1 0 0 2 2 0 0 0 0 1 0 0 1 1 1 2 0 1 1 0 0 2 0 2 0 2 2 0 0 1 1 0 1 1 0 1 1 1 1 0 1 0 0 0 1 1 0 2 0 0 0 0 0 1 0 1 2 1 2 1 0 2 2 1 1 0 0 2 0 1 0 0 0 0 0 1 2 0 0 0 1 2 0 0 1 1 0 0 0 0 2 2 0 0 0 1 0 1 2 1 0 0 0 1 0 1 0 0 0 0 1 1 1 1 0 1 2 1 2 0 1 1 0 0 2 2 0 2 0 0 0 1 0 0 0 0 2 1 0 0 0 0 0 0 2 2 1 0 1 0 1 0 0 0 0 0 1 0 2 0 1 0 0 0 1 0 0 0 0 1 1 0 2 0 0 0 0 0 0 0 0 0 1 2 1 1 0 1 1 0 0 0 1 2 1 2
135 0 0 0 0 1 1 1 1 2 2 0 1 1 0 0 0 0 0 2 1 2 0 1 1 1 1 0 0 1 0 1 1 1 1 1 2 0 0 0 1 0 1 0 1 1 0 0 2 0 0 0 0 0 1 1 1 0 1 0 1 0 0 2 0 0 0 2 1 0 1 2 2 2 2 2 2 0 0 0 0 0 2 0 2 0 0 0 2 2 0 0 1 0 1 2 1 2 0 1 1 1 1 0 0 0 2 0 0 0 1 1 1 2 2 1 1 0 2 0 0 0 1 1 1 1 1 0 2 1 0 0 0 0 1 0 0 1 0 0 1 1 0 0 0 1 0 0 0 1 0 0 0 1 0 0 2 1 0 0 0 0 0 1 0 2 1 2 0 2 0 0 1 1 2 1 1 0 1 1 1 1 0 1 0 0 0 1 0 0 0 1 2 2 2 0 2 1 0 0 0 0 0 0 2 0 1 1 2 0 1 0 0 1 1 1 0 0 1 2 1 0 0 1 0 1 0 0 0 0 0 0 0 0 1 0 0 2 1 1 0 0 2 0 0 0 0 0 2 0 0 0 0 0 0 1 1 1 1 1 0 1 0 0 0 0 1 0 2 1 0 0 1 2 0 0 0 1 1 0 1 1 2 2 2 0 2 1 1 2 0 1 0 0 1 0 1 2 2 2 1 0 0 0 0 0 0 0 0 0 0 0 2 1 2 0 0 0 0 0 1 2 2 2 0 0 2 0 1 0 1 1 0 1 0 0 0 0 0 0 0 0 1 0 0 0 2 1 1 0 0 1 1 1 0 1 1 0 0 0 0 0 2 1 2 1 0 1 1 1 1 1 0 2 2 0 1 0 0 2 1 0 0 1 2 1 0 0 0 0 0 1 1 1 2 1 0 0 1 1 0 1 2 2 1 0 1 1 0 0 0 0 0 0 2 2 2 0 1 0 1 1 0 1 1 1 1 0 2 1 1 0 0 0 1 1 1 1 0 0 2 0 0 0 0 0 0 1 1 0 0 1 0 2 2 1 2 2 1 0 0 0 1 0 1 0 2 0 0 0 1 1 1 1 1 1 0 2 2 0 0 0 0 0 2 1 0 0 1 1 0 2 0 1 1 1 1 1 0 0 1 2 2 1 2 1 1 1 0 1 0 2 0 0 1 0 0 0 0 1 1 1 1 1 1 0 0 0 0 2 0 2 0 0 0 1 1 1 1 1 1 1 1 1 2 0 2 1 1 0 0 1 0 2 2 0 0 1 0 2 1 0 0 0 0 0 1 1 0 1 0 0 0 0 0 0 1 1 0 1 2 0 0 0 0 0 0 0 2 1 1 0 1 1 0 1 1 0 0 0 0 2 0 2 2 0 1 2 1 1 0 0 0 1 1 0 2 0 1 0 0 0 0 1 1 0 1 0 0 0 0 0 0 2 0 0 2 1 0 1 1 1 0 0 1 1 1 1 0 0 2 0 1 0 1 2 0 1 1 0 0 0 0 1 1 1 0 1 0 0 1 0 1 0 0 0 0 0 1 0 0 0 2 0 0 0 2 1 0 1 0 0 0 0 0 1 1 1 0 0 0 0 0 1 0 0 1 2 2 0 0 0 0 0 1 1 0 2 2 2 0 0 0 0 1 0 0 0 0 0 0 1 0 0 0 0 1 0 0 2 1 0 0 0 0 0 2 1 0 0 0 0 1 0 0 0 0 0 0 0 0 0 0 1 0 1 1 1 0 1 0 1 2 1 1 0 2 0 0 2 0 0 0 0 0 1 0 2 0 2 0 2 0 1 1 1 0 1 0 1 0 1 0 2 0 0 0 1 0 1 1 0 2 2 1 0 0 2 1 1 1 1 0 1 0 0 0 1 0 2 0 2 1 1 0 1 0 0 0 0 0 0 0 0 0 0 0 0 1 0 0 1 2 1 1 1 1 0 0 0 0 0 0 0 0 0 1 0 2 0 0 0 1 1 0 0 0 0 1 1 2 0 2 0 0 0 0 1 0 0 2 2 2 0 2 2 2 1 1 1 0 1 1 0 1 2 0 1 0 0 0 0 0 0 1 1 2 0 0 1 0 1 2 1 0 0 1 1 0 0 1 1 0 1 0 0 1 1 1 1 0 0 2 1 0 1 1 0 1 1 2 1 1 0 1 0 1 1 1 1 1 0 1 1 1 1 0 1 1 1 0 0 0 0 0 2 0 2 0 0 0 0 0 0 0 0 0 0 0 1 0 0 0 0 0 0 1 1 2 1 1 1
136 0 2 0 0 0 0 2 1 2 2 0 0 2 2 0 0 0 0 2 1 2 0 0 0 1 1 0 1 1 0 1 0 2 1 0 2 1 1 0 0 0 0 0 1 0 0 0 2 0 0 0 0 0 1 1 1 1 0 1 0 1 0 0 1 1 1 2 1 0 0 1 1 1 2 1 1 0 0 1 0 0 2 0 0 0 0 1 1 1 1 1 0 0 0 1 0 1 0 1 1 2 0 0 1 0 2 0 1 1 1 2 1 1 1 1 1 0 0 2 2 0 2 2 1 0 1 2 2 2 0 0 0 2 1 1 1 0 0 0 0 2 0 0 0 0 0 0 0 1 1 0 2 0 1 0 0 1 2 0 0 0 1 0 2 2 1 0 1 2 0 2 0 2 1 0 1 0 0 0 0 0 0 2 0 0 0 2 2 1 1 1 1 0 1 1 1 2 0 0 0 0 0 0 2 0 1 0 1 0 0 0 0 1 1 0 0 0 1 0 1 1 1 2 0 1 1 0 0 0 0 0 0 0 1 1 1 2 1 1 0 0 1 0 0 0 0 0 2 0 0 1 0 0 0 0 0 1 0 0 0 0 0 0 1 1 0 0 2 1 0 2 1 1 0 0 0 1 2 1 0 1 1 2 1 0 2 2 0 2 0 0 0 0 2 0 2 0 0 1 0 0 0 0 0 0 1 0 2 2 0 2 2 0 1 0 0 0 0 0 1 2 0 1 0 0 1 0 1 1 2 1 0 1 0 0 0 1 0 1 1 2 2 2 1 0 1 1 2 0 0 1 1 1 0 1 1 0 0 0 0 0 0 0 0 1 0 2 2 0 2 0 1 2 2 0 2 1 1 1 1 1 0 0 1 0 0 0 0 0 0 1 2 0 2 2 2 0 1 1 0 1 0 1 1 0 1 0 0 0 0 0 0 0 0 2 0 0 0 0 0 2 0 0 1 1 1 0 1 0 1 0 0 0 0 0 0 2 0 1 2 0 0 0 0 2 1 1 1 0 0 0 0 1 1 0 1 2 1 1 2 2 0 1 1 1 1 1 0 1 1 1 0 0 0 0 0 1 2 0 1 0 2 0 0 0 2 0 2 1 0 2 0 0 0 0 0 2 1 0 0 2 1 1 1 0 2 0 1 0 1 1 1 1 0 0 0 0 0 0 1 2 1 1 0 0 0 1 1 2 0 1 0 0 2 0 1 0 1 1 1 1 2 2 2 1 1 2 2 0 1 1 0 2 0 2 0 0 1 0 0 0 0 0 0 0 2 2 1 0 0 0 1 0 0 0 2 2 0 2 2 0 1 1 1 1 1 0 1 1 1 0 1 0 0 0 0 0 1 0 0 1 0 2 2 0 1 0 2 0 1 0 0 1 1 0 0 0 1 0 0 0 0 0 0 2 2 1 0 0 0 1 0 0 2 0 1 0 1 0 2 0 0 1 2 2 2 0 1 0 0 2 0 0 0 1 0 2 2 0 0 0 1 1 1 1 0 2 0 0 1 0 0 0 0 0 0 1 0 1 1 0 2 1 1 2 0 0 0 1 0 0 1 1 2 0 0 2 0 2 1 1 0 1 1 0 2 2 2 0 1 1 0 2 0 0 0 1 0 0 0 0 1 0 1 0 0 0 0 0 0 1 0 0 1 1 0 0 0 1 0 1 0 0 0 0 1 0 0 0 0 0 0 0 0 0 0 0 2 0 0 2 1 1 0 0 1 1 0 1 0 0 0 1 1 0 0 0 0 0 2 2 0 0 1 2 1 1 0 2 1 2 1 0 1 0 1 1 0 2 0 1 0 1 0 0 1 0 0 2 2 0 1 1 1 0 0 1 2 2 1 2 0 2 0 0 0 2 0 2 1 1 1 0 0 1 0 0 0 0 0 0 1 0 1 1 1 0 1 0 0 1 1 1 0 0 0 1 2 0 1 0 0 0 0 1 1 0 1 2 0 1 0 2 0 1 0 0 1 2 2 0 2 0 0 0 0 1 0 0 1 1 0 0 2 2 2 0 0 0 0 2 0 1 2 2 0 0 0 0 0 1 0 0 2 1 0 1 2 2 0 2 2 2 0 0 1 2 0 0 2 1 1 1 0 0 1 1 0 1 0 0 1 1 0 1 1 0 1 0 1 0 2 0 0 0 0 0 0 0 0 0 1 1 2 0 1 0 0 0 0 0 0 0 0 0 2 1 1 0 0 0 0 1 1 0 1 0 0 2 0 0 1 0 0 0 0 0 2 1 2 0
137 1 2 0 0 0 0 2 1 2 1 0 0 0 0 0 0 0 1 2 0 2 1 0 0 0 0 0 2 0 2 0 0 1 0 1 2 2 0 0 0 0 0 0 0 1 0 0 1 1 1 0 0 1 1 2 0 0 1 1 0 0 2 2 1 2 1 0 2 0 1 1 2 2 0 2 2 2 2 0 1 0 2 0 2 0 0 1 1 1 1 1 2 0 2 2 2 1 0 1 1 2 2 0 0 0 2 0 0 0 0 1 0 0 1 1 0 0 0 2 2 0 0 0 0 1 0 0 1 0 1 1 0 1 1 1 0 0 0 0 0 2 0 0 0 2 1 0 0 1 0 1 0 0 0 0 0 2 0 0 0 0 1 0 1 2 1 0 1 2 0 2 0 2 1 2 1 0 1 1 1 1 2 2 0 0 2 1 0 0 1 1 1 1 1 0 1 2 0 1 1 1 0 2 2 0 0 1 1 1 0 0 2 0 2 0 0 2 0 0 2 2 0 1 0 0 1 0 0 0 1 1 1 1 2 1 0 2 2 0 0 0 2 1 1 1 1 0 2 0 0 0 0 0 0 1 0 0 0 0 0 0 0 1 0 0 1 1 1 0 0 2 2 2 0 0 0 0 2 1 0 1 2 1 1 1 2 0 0 1 1 1 1 1 1 1 1 0 0 1 0 0 1 1 0 1 0 0 0 0 0 0 1 1 2 0 0 0 0 0 1 2 2 1 2 0 1 0 0 2 2 2 0 1 0 0 0 2 0 0 0 1 2 0 0 0 2 0 0 1 1 0 0 0 0 2 1 0 0 2 2 2 2 1 2 0 2 2 2 2 0 2 1 2 0 2 2 1 0 2 1 1 0 0 2 0 0 0 0 0 0 0 0 0 2 0 0 1 0 0 0 0 0 1 1 1 1 0 0 0 0 0 0 0 1 2 1 0 0 0 0 1 1 1 0 2 0 0 2 0 2 0 0 1 2 2 1 1 0 0 1 1 0 0 0 2 2 1 2 1 0 0 0 2 2 1 2 0 0 0 0 0 0 0 0 2 0 1 0 0 1 1 1 1 1 0 1 2 1 1 2 0 1 0 1 1 1 0 1 1 0 2 1 0 0 0 0 2 2 0 1 1 2 1 2 0 1 0 0 2 0 0 1 0 0 1 0 1 0 1 1 1 0 0 0 1 0 0 0 2 0 2 0 2 1 0 1 0 2 2 0 0 2 1 2 0 1 1 1 1 0 1 0 2 1 1 0 1 1 1 1 0 0 0 0 0 0 2 0 1 1 2 0 0 0 0 2 1 0 1 2 0 1 1 0 1 0 0 0 0 0 0 0 0 1 0 0 0 0 0 0 2 2 0 0 2 0 0 1 2 0 0 0 0 0 1 1 0 0 1 0 1 1 1 1 0 1 1 0 0 1 0 0 0 2 2 2 0 2 0 2 1 0 0 2 1 1 0 1 0 1 1 1 1 1 2 0 1 1 0 0 0 1 1 1 1 1 0 2 1 0 1 1 1 1 0 0 0 2 0 1 0 2 1 0 1 2 0 1 1 0 0 0 1 1 1 1 2 0 1 0 1 0 0 2 0 2 1 1 0 0 0 0 1 0 1 0 1 0 0 0 0 0 0 2 2 0 0 1 1 1 1 0 0 0 0 2 0 1 1 0 0 0 0 0 0 1 1 1 1 1 1 0 0 0 0 0 0 1 0 0 1 2 2 0 0 1 1 0 1 1 0 2 0 0 0 1 0 0 0 2 2 0 1 1 2 1 2 1 2 0 1 1 0 0 0 0 1 0 1 1 1 0 1 0 1 1 1 0 1 1 0 1 1 1 0 1 0 2 2 1 2 0 2 0 0 0 1 1 2 2 1 2 0 0 1 1 0 1 0 1 1 2 0 2 0 1 1 0 0 0 2 2 0 2 0 2 0 0 1 0 0 0 0 0 1 0 1 1 1 0 0 1 1 0 0 0 2 0 1 0 2 2 0 0 0 0 1 0 0 2 0 0 0 2 2 1 2 1 0 1 2 0 2 2 1 1 1 0 2 0 1 0 0 1 0 2 0 1 0 0 0 1 1 0 0 0 2 0 0 1 1 0 1 1 0 0 1 1 1 0 0 0 0 0 2 0 0 1 1 2 0 2 0 0 0 0 1 0 0 0 1 0 1 1 0 0 1 1 0 1 0 0 0 0 0 1 0 2 0 0 0 0 0 0 0 0 0 0 1 0 0 0 0 0 0 1 0 0 0 1 1
138 0 1 1 1 0 1 1 2 2 2 1 2 2 0 1 1 0 0 2 0 2 0 1 0 0 0 0 1 1 1 0 1 2 0 1 1 1 0 0 1 1 0 0 1 0 1 0 2 0 0 0 0 0 2 1 0 0 1 0 0 1 2 1 0 0 0 0 1 0 0 0 2 2 2 2 2 0 0 1 1 0 2 1 1 0 1 0 2 2 0 0 0 0 1 1 1 1 0 0 0 2 2 0 0 0 2 0 2 2 0 2 0 1 1 0 0 0 1 1 1 0 0 0 0 2 0 1 2 1 0 0 0 0 1 0 0 0 0 0 1 1 0 0 0 1 1 0 0 0 0 0 0 1 0 0 0 1 0 0 1 0 0 1 1 2 0 1 0 2 0 2 1 1 1 1 0 1 0 1 1 0 1 2 0 0 1 2 1 0 2 1 2 1 2 0 2 2 0 1 1 1 0 1 2 0 2 0 1 0 0 0 1 0 0 0 0 1 0 1 2 1 0 1 0 0 1 0 0 0 0 0 0 0 1 0 0 2 2 0 0 0 0 1 0 0 0 0 2 0 0 0 0 0 0 2 2 0 1 1 0 1 0 0 1 0 0 0 1 0 0 1 1 2 0 0 0 0 2 1 1 1 1 1 2 1 1 2 0 2 0 1 0 0 1 0 2 1 0 1 0 1 2 2 0 1 0 0 2 2 0 2 2 1 2 1 1 1 1 0 0 1 2 0 1 0 1 1 1 1 1 1 1 2 0 0 0 1 0 1 0 1 2 0 0 0 2 0 1 0 1 0 2 2 0 0 2 0 0 2 2 2 2 1 2 0 0 2 2 1 2 0 0 2 0 1 1 1 1 1 0 2 0 0 1 1 0 0 0 0 0 0 0 0 2 0 0 1 0 0 0 0 1 2 2 0 0 1 0 0 0 0 0 0 1 1 0 0 0 0 0 2 1 0 0 2 1 0 2 0 2 0 1 2 0 0 0 0 0 0 2 0 0 2 2 2 0 1 1 1 0 1 0 1 1 0 0 0 0 0 1 1 0 0 1 1 1 2 0 1 2 2 2 2 1 0 1 1 0 0 2 0 0 0 2 1 0 1 0 0 0 2 0 2 0 0 0 1 1 1 1 1 1 1 1 1 1 0 1 0 1 1 0 2 0 0 0 1 0 2 2 0 0 0 0 1 1 1 1 1 1 0 0 1 1 0 1 1 1 1 0 1 1 1 1 0 2 2 2 0 0 0 0 2 1 1 0 1 1 0 0 0 1 0 0 0 1 2 2 0 1 1 0 0 0 0 2 1 0 1 1 0 0 2 2 1 0 1 0 0 0 0 0 0 2 1 1 0 1 0 0 0 1 1 1 1 2 1 2 2 1 1 0 0 1 0 0 0 0 0 0 0 0 0 0 2 2 1 0 0 1 0 1 2 1 1 2 0 0 0 0 0 0 0 1 1 1 0 0 0 1 2 1 0 1 2 0 1 1 0 0 0 1 1 1 0 1 1 0 0 1 0 0 1 1 1 1 0 2 0 0 0 2 1 0 0 2 0 1 2 0 0 0 0 0 0 0 0 0 0 0 0 0 1 1 0 2 1 2 0 1 0 0 2 0 1 0 1 1 1 0 0 0 0 2 1 0 1 0 0 0 1 0 0 0 1 1 1 1 2 0 1 0 1 0 0 1 0 0 0 0 0 1 0 0 1 0 0 1 0 0 0 2 2 0 0 1 0 0 2 1 0 1 0 0 1 1 0 0 0 2 2 1 0 1 2 0 2 1 2 0 1 1 1 1 1 0 0 0 1 0 2 0 1 0 0 1 0 1 0 1 0 2 2 2 0 0 1 2 2 1 2 0 0 0 0 0 2 0 2 0 2 1 0 0 0 0 0 1 0 0 0 1 0 1 1 1 0 1 1 0 1 0 2 0 0 0 0 0 0 1 0 0 0 0 1 0 0 1 1 1 0 0 1 0 1 0 2 0 0 0 1 2 0 0 0 1 0 0 0 2 2 0 0 2 2 1 2 0 1 0 2 0 1 0 2 0 0 0 1 0 0 0 0 1 1 1 1 2 1 0 1 2 1 0 0 1 2 2 2 2 2 0 1 0 0 0 1 0 0 0 0 1 2 0 0 1 0 0 1 1 0 2 0 1 0 0 1 1 2 2 0 1 0 2 0 0 0 0 0 1 0 0 0 0 0 0 2 1 0 0 0 0 1 0 0 0 1 0 1 0 0 0 0 0 0 1 0 2 0 1 1
139 1 1 0 0 0 0 2 2 1 0 0 0 1 1 0 0 0 0 0 1 0 0 0 0 0 0 0 2 0 2 0 0 1 0 1 1 2 0 0 0 0 0 1 1 1 0 0 1 0 0 0 0 1 1 0 1 0 1 0 2 0 1 1 1 1 1 1 1 0 0 0 2 2 2 2 2 1 1 0 1 0 1 1 1 0 1 1 2 2 1 1 1 1 1 1 1 1 0 1 0 1 1 0 0 0 2 0 1 1 1 1 1 1 1 1 1 1 0 2 2 1 0 0 0 1 0 2 2 2 1 1 0 0 0 0 0 0 0 0 1 1 1 0 0 1 0 0 0 1 0 0 0 0 0 1 0 1 1 1 1 1 0 1 1 2 2 0 2 2 0 2 1 1 0 2 2 0 0 0 0 0 0 2 0 0 0 2 1 1 1 2 2 1 2 0 1 1 0 0 0 1 0 0 1 0 1 1 1 0 0 0 0 1 1 1 0 0 1 0 2 1 0 1 0 2 1 0 0 0 0 0 0 0 1 0 0 2 2 0 0 0 1 1 0 1 1 0 2 0 0 1 0 0 0 2 1 1 0 0 0 0 0 0 2 0 0 0 1 1 1 0 1 2 0 0 1 1 1 0 1 1 1 1 2 1 0 1 1 2 0 1 1 0 1 0 0 0 0 1 0 0 0 0 0 0 0 0 1 1 0 1 2 0 1 0 1 1 0 0 1 2 2 2 0 0 2 0 1 1 2 1 0 1 0 0 0 1 0 0 0 1 1 0 0 1 2 0 2 1 1 0 1 0 0 1 0 0 0 2 2 2 2 2 2 1 0 1 1 0 2 0 2 1 0 1 1 2 0 2 0 2 0 0 2 0 0 0 0 0 0 0 0 0 2 0 0 0 1 1 0 1 1 2 1 0 0 0 1 0 0 0 0 0 1 1 1 1 0 1 1 1 2 2 2 2 2 0 1 1 0 0 0 0 1 1 0 1 0 1 1 1 0 1 1 2 1 2 2 1 0 0 0 0 0 0 0 2 0 2 1 2 0 0 0 2 0 2 0 2 2 2 2 2 1 1 0 2 2 0 0 0 2 0 0 0 2 0 0 0 1 0 1 2 1 0 0 1 1 1 0 2 1 1 1 1 2 1 0 1 0 2 1 1 0 0 0 2 0 2 2 0 1 1 0 1 0 0 0 1 0 0 2 0 0 0 1 0 2 2 1 1 2 2 2 1 1 1 1 0 1 1 0 2 1 1 0 0 0 1 0 0 0 1 0 0 0 2 2 0 1 1 1 0 1 0 2 1 0 1 2 0 0 0 2 0 2 0 1 0 0 0 0 0 0 0 0 0 1 0 0 1 1 1 1 1 1 2 2 0 0 0 0 0 1 0 0 0 0 0 0 0 0 0 0 0 1 2 0 0 1 0 0 2 1 0 2 0 0 1 1 1 0 1 1 1 1 0 2 0 0 2 0 0 0 1 0 2 1 1 1 0 1 1 2 1 1 1 0 1 0 1 0 0 1 1 2 0 1 0 0 1 2 0 0 2 1 2 0 1 0 0 0 1 1 0 0 2 0 0 0 0 0 2 0 1 1 2 2 0 1 0 0 0 1 1 0 2 1 1 0 0 0 0 1 0 0 0 1 1 1 1 1 0 1 1 2 0 0 2 0 2 0 1 0 0 1 0 0 0 0 0 1 0 0 1 0 0 1 0 0 1 2 0 0 0 0 0 0 2 0 0 2 0 0 0 1 1 1 1 1 1 1 0 1 2 0 1 1 2 0 1 1 0 0 0 0 1 0 1 0 1 0 1 0 1 1 0 0 1 2 1 1 1 1 1 0 2 1 1 0 1 0 0 1 0 0 2 0 2 0 2 2 0 0 2 0 1 2 0 1 0 1 0 1 0 0 0 0 0 1 1 0 2 0 0 0 0 1 0 1 0 1 0 1 0 1 1 2 2 0 0 0 2 0 1 0 2 1 1 1 0 2 0 0 0 2 1 0 0 1 1 0 0 1 1 2 1 0 0 0 2 0 2 1 2 0 0 0 1 0 1 1 0 2 1 1 0 1 0 0 0 0 0 0 1 1 2 1 1 2 2 0 1 0 0 1 0 0 0 0 0 2 2 0 1 1 1 0 2 2 0 1 0 2 0 2 1 1 0 1 1 0 0 1 0 0 0 0 0 0 0 0 0 0 0 2 1 1 0 0 0 0 1 0 0 0 0 0 2 0 0 0 0 0 0 0 0 2 1 1 1
140 1 1 0 1 1 2 2 0 2 2 0 0 1 1 0 0 1 2 2 0 1 0 0 0 0 0 0 2 0 1 1 1 2 1 0 2 2 0 0 0 0 1 0 2 1 0 0 1 0 0 0 1 0 1 1 1 0 2 0 2 0 2 2 0 0 0 0 2 0 0 0 2 2 2 2 2 1 1 0 2 0 2 0 0 0 1 1 2 2 1 1 1 1 0 0 0 2 0 2 2 2 0 0 2 2 2 1 1 0 0 1 1 2 2 0 0 0 2 0 0 0 2 2 1 0 1 2 2 2 0 0 0 0 1 0 0 0 0 0 0 2 0 0 0 0 0 0 0 1 0 0 0 0 1 0 1 1 0 1 2 2 0 1 1 2 0 1 1 2 0 1 0 2 1 0 2 0 0 2 0 2 0 2 0 0 2 0 0 0 0 0 2 1 2 0 0 0 0 0 0 0 1 1 2 0 1 0 1 0 0 0 1 0 1 0 0 0 1 0 2 1 0 1 0 2 1 0 0 0 0 0 0 0 1 0 0 2 2 0 0 0 2 1 0 0 0 0 1 0 0 0 0 0 0 2 2 1 1 0 0 0 0 0 0 0 1 0 1 0 0 2 0 1 0 0 0 1 2 1 1 1 2 1 1 1 2 0 0 2 0 1 0 0 2 0 1 1 0 2 0 0 1 1 1 2 0 1 0 0 0 1 2 0 1 0 0 0 0 0 1 2 0 0 0 0 1 0 0 1 2 1 1 2 0 1 0 1 0 1 0 0 1 0 0 0 1 0 0 0 0 0 1 2 0 0 1 0 0 1 0 0 0 0 0 0 0 2 2 0 2 0 1 1 1 0 2 0 1 1 1 1 0 0 1 0 0 0 0 1 0 1 1 0 2 1 0 2 0 0 0 0 1 1 0 0 1 0 1 0 0 0 0 0 1 1 1 1 0 1 1 0 1 1 1 2 0 0 0 0 0 0 0 1 1 0 0 0 0 2 2 1 0 1 1 1 0 1 1 1 0 1 0 2 1 1 1 1 0 0 0 0 0 0 1 1 1 1 0 1 1 1 1 1 1 0 1 2 1 1 2 0 1 0 1 1 1 0 1 1 0 2 2 2 1 0 0 1 0 0 1 1 1 1 1 1 2 1 0 1 0 0 0 0 0 0 0 0 0 2 0 0 0 0 1 1 1 0 0 2 1 1 1 0 1 1 0 0 1 1 1 1 1 1 2 0 1 1 1 0 0 0 0 1 2 0 0 0 1 0 0 0 1 0 0 1 1 1 0 1 1 1 0 0 0 0 2 1 0 1 1 0 0 1 1 0 0 0 0 0 0 0 1 0 2 0 1 0 0 0 0 1 0 2 2 0 2 0 0 0 1 0 0 1 0 0 0 0 0 0 0 0 0 0 0 2 2 2 0 0 0 0 1 1 2 1 2 0 0 0 1 0 1 2 2 1 1 0 1 0 0 1 1 1 1 2 0 2 1 0 0 0 2 1 1 1 0 1 1 0 0 0 0 1 1 1 1 0 2 0 0 0 2 0 0 1 1 0 1 2 1 1 0 1 1 0 0 2 0 2 1 0 0 0 1 0 1 2 2 0 0 0 0 2 0 0 0 1 1 1 0 0 0 0 1 0 0 0 0 0 0 1 0 1 2 1 1 0 0 1 0 1 0 1 0 1 2 0 0 0 0 0 1 0 0 1 0 0 2 1 0 1 2 1 0 0 1 1 0 1 0 0 2 1 1 0 0 0 0 0 2 2 0 0 0 2 0 2 0 2 1 2 2 0 2 0 0 1 0 1 0 2 0 2 0 0 2 1 0 1 1 0 2 1 1 0 0 1 1 1 1 1 0 0 0 0 0 0 0 1 1 0 2 0 0 1 0 0 0 0 0 0 1 0 1 1 1 0 1 0 0 2 0 2 0 0 0 0 0 0 2 0 0 0 0 1 0 0 2 0 1 0 1 1 0 0 0 0 1 1 2 0 2 0 0 0 0 1 0 0 2 2 0 0 2 2 2 2 0 0 0 2 0 1 1 2 0 1 0 0 0 1 1 0 1 1 0 1 2 0 0 0 2 1 0 0 1 0 0 0 2 2 0 2 0 0 1 0 1 2 0 1 1 1 1 1 1 0 1 1 2 1 1 0 2 0 1 0 0 2 0 0 1 1 2 1 1 0 0 0 1 0 0 1 1 0 0 2 1 0 0 0 0 0 0 0 0 0 0 2 0 0 0 0 0 0 0 0 0 1 2 0
141 0 1 0 1 0 1 1 2 1 1 1 0 1 1 0 0 0 1 2 0 2 0 0 0 0 0 0 2 1 1 1 1 0 0 1 1 0 0 0 0 0 0 1 2 0 0 0 1 0 0 0 1 0 2 2 0 1 0 0 1 0 1 1 0 1 1 2 1 0 0 1 2 2 1 2 2 2 2 0 2 0 2 1 1 0 0 1 2 2 1 1 1 0 0 2 0 2 0 2 2 2 1 0 1 1 1 0 0 1 1 1 1 1 2 2 1 0 0 2 2 0 1 1 0 1 0 1 2 1 1 1 1 1 0 0 1 0 0 0 2 0 0 0 0 0 0 0 0 0 0 0 0 1 0 0 1 2 0 0 0 0 0 0 2 2 0 0 0 0 1 0 1 1 1 1 2 1 1 1 1 1 1 1 0 0 1 1 0 0 1 0 1 2 2 0 0 2 0 1 1 1 1 0 2 0 0 0 1 0 2 0 0 1 1 0 0 0 0 0 1 1 0 2 0 1 1 0 0 0 0 0 0 0 2 0 0 2 2 0 0 0 2 1 1 1 1 0 1 0 0 0 0 0 0 1 0 0 0 0 0 0 0 1 1 0 1 1 2 2 0 2 0 2 0 0 0 0 1 0 1 1 2 1 1 0 2 2 1 2 0 1 0 0 2 0 2 2 0 2 0 0 0 0 0 1 0 1 2 2 0 2 0 0 0 0 1 1 1 0 0 2 0 1 0 0 1 0 1 0 0 0 0 2 0 1 0 2 0 0 0 1 0 0 1 0 1 0 1 0 0 0 2 1 0 0 2 0 0 2 2 2 1 1 1 0 0 2 2 1 1 1 1 2 0 1 2 1 1 1 1 1 0 0 1 1 0 0 0 1 1 0 0 0 2 1 1 0 1 1 0 1 0 2 2 1 0 0 1 1 1 1 0 0 0 1 0 0 0 0 0 2 0 1 1 2 1 0 2 0 1 1 0 1 1 1 0 1 0 0 1 1 1 2 1 2 0 2 2 2 0 1 0 0 0 0 0 2 0 2 1 2 1 0 0 1 1 0 0 0 0 0 2 2 1 0 1 1 1 0 1 0 2 2 1 1 0 0 1 1 0 2 0 1 0 0 0 0 0 1 0 2 2 1 1 0 1 1 0 0 0 2 1 0 0 0 1 0 0 1 1 1 0 0 0 1 1 1 1 1 1 0 0 1 1 1 0 1 0 1 0 1 1 1 1 0 1 2 2 0 0 0 0 1 2 0 0 1 1 1 1 0 1 0 1 1 0 1 0 0 1 1 0 0 0 0 1 1 0 1 2 0 0 1 1 0 0 0 1 0 0 0 1 0 1 0 0 1 1 0 0 1 1 2 1 0 1 1 2 1 0 0 0 2 0 0 1 0 0 0 0 0 0 0 0 2 2 1 0 0 0 0 0 2 1 1 2 0 1 0 1 1 0 1 2 2 2 0 1 0 0 2 1 0 1 2 0 2 1 0 0 0 1 0 0 0 0 0 0 1 1 1 1 0 0 1 1 1 1 1 1 0 2 1 1 1 0 1 0 0 1 1 1 0 0 0 0 2 0 1 0 1 0 1 0 0 1 2 2 0 1 1 0 2 1 1 0 2 0 0 0 0 0 0 0 0 0 0 1 1 1 2 0 0 1 1 1 0 0 1 0 1 0 0 0 0 1 1 0 0 0 0 1 0 0 0 1 2 2 0 1 2 1 2 0 0 2 0 0 2 1 0 1 1 1 0 2 2 2 2 0 0 1 2 2 2 2 2 1 2 1 1 1 1 1 0 0 1 0 1 0 1 0 2 1 0 1 0 0 0 1 1 1 1 1 0 0 1 1 1 1 2 0 2 0 0 0 0 0 2 1 1 1 1 0 2 0 0 0 0 0 0 1 0 1 1 1 0 0 0 1 1 1 2 0 0 0 0 0 0 0 0 1 0 1 0 1 0 2 0 1 0 0 1 0 2 0 0 1 1 2 0 1 0 0 1 0 0 1 0 1 2 0 0 2 2 2 2 0 0 0 2 0 1 2 1 0 0 0 1 0 1 0 0 1 1 2 1 1 1 0 1 1 1 1 0 0 1 1 1 1 1 0 1 0 0 0 0 0 0 0 0 2 1 0 0 0 0 1 1 2 0 1 0 1 0 0 0 0 0 0 1 1 1 2 0 0 0 1 1 1 0 0 0 0 2 0 0 2 0 0 0 0 1 0 1 1 0 0 1 0 0 0 0 0 0 0 0 0 0 0 0
142 0 0 0 1 1 2 2 1 2 2 0 0 0 0 0 0 0 1 1 0 2 0 0 0 2 2 0 2 0 2 0 0 1 0 0 2 2 0 0 2 2 0 0 2 0 1 0 1 0 0 0 1 0 1 1 0 0 1 0 1 1 2 2 0 0 0 0 2 1 0 0 2 2 2 2 2 1 1 0 2 0 1 0 1 0 0 2 2 2 1 2 1 1 1 2 1 2 1 1 1 1 1 0 1 1 2 0 0 0 2 2 1 2 2 1 0 0 0 2 2 0 1 1 1 1 1 1 1 1 0 0 0 0 0 0 0 0 0 0 2 0 0 0 0 2 0 1 1 2 0 0 0 0 0 1 0 2 1 0 2 2 0 0 0 2 1 1 0 1 1 0 0 2 1 0 1 0 1 2 1 1 1 2 0 0 2 2 1 0 2 1 2 1 2 0 1 2 0 1 1 1 0 0 2 0 1 2 1 0 2 0 0 0 1 1 1 0 1 0 0 0 0 1 0 1 0 0 0 0 1 1 0 0 0 1 0 2 2 0 0 0 2 1 0 0 0 0 2 0 0 1 1 0 0 1 0 1 0 1 1 1 0 0 1 0 0 0 1 1 0 2 1 2 0 1 0 0 2 0 0 1 2 2 2 0 2 1 1 1 1 1 1 0 2 0 2 0 0 1 0 0 0 0 0 0 2 0 0 0 0 1 2 0 2 0 0 1 0 0 1 2 1 0 0 0 1 0 0 1 2 1 2 2 0 0 0 2 1 2 2 2 2 0 1 1 2 1 1 0 0 1 2 0 0 0 1 0 1 0 1 2 2 0 2 0 1 2 2 0 2 0 1 2 0 1 2 1 0 2 0 1 0 0 2 1 0 0 0 1 1 1 1 0 2 1 0 0 0 0 0 0 1 1 0 0 1 1 0 0 0 0 0 0 2 2 1 1 0 1 1 1 1 1 1 2 0 0 1 1 0 0 0 0 1 1 0 0 0 0 1 0 1 1 1 2 0 1 1 2 0 0 0 2 1 0 1 2 0 1 1 1 1 0 0 1 1 1 0 1 1 1 1 1 0 0 0 1 2 1 2 0 0 0 2 1 0 1 1 0 0 2 0 2 1 0 0 1 1 1 0 2 1 1 1 1 1 0 0 1 0 1 0 1 0 0 0 1 0 2 1 0 0 1 1 0 0 0 0 1 1 1 0 1 2 1 0 0 1 1 1 2 2 1 2 0 1 2 2 0 0 0 0 1 2 0 0 0 1 0 0 0 1 1 0 0 1 1 1 0 0 0 1 0 1 0 1 2 0 2 2 0 1 1 1 1 0 1 0 1 1 1 0 0 1 1 2 0 0 0 0 1 2 1 0 1 1 1 1 2 0 0 0 0 2 0 0 0 1 0 0 0 0 0 0 1 1 2 0 0 0 0 1 1 1 0 2 2 0 1 0 0 0 0 2 2 2 0 1 0 1 2 1 1 0 2 0 2 1 0 0 0 2 0 0 0 0 0 1 0 1 0 1 0 0 0 0 0 2 0 0 0 2 0 0 2 0 1 1 1 0 0 0 1 2 0 0 2 0 2 0 1 0 0 1 0 1 2 2 0 2 0 0 2 0 0 0 2 0 0 0 0 0 0 1 1 0 1 0 0 0 2 1 0 1 1 2 0 0 1 0 0 0 0 0 2 2 1 0 1 1 1 2 1 0 0 0 0 2 0 0 2 1 1 0 1 2 0 0 2 0 0 2 2 2 0 1 1 1 1 1 1 1 1 1 1 1 2 1 2 0 1 1 0 1 0 0 0 0 2 0 1 0 2 1 1 2 0 0 0 0 0 0 0 0 0 0 1 2 2 1 2 0 1 0 1 0 1 0 2 1 1 1 2 0 1 0 1 2 0 2 2 0 0 0 0 0 0 0 0 1 1 1 1 1 0 1 0 1 0 1 0 0 0 0 1 0 1 1 1 0 1 0 1 0 1 0 0 1 1 2 0 2 0 1 1 0 2 0 0 1 1 0 0 1 0 2 2 1 1 0 2 0 1 2 1 1 1 0 0 0 0 1 0 1 1 1 0 1 0 0 0 2 1 0 0 2 2 0 0 2 2 0 0 1 0 1 1 0 0 0 0 2 2 0 0 0 0 0 0 2 0 2 1 0 0 1 1 1 1 1 1 2 0 2 0 0 0 0 0 0 0 0 0 0 0 2 1 1 0 0 0 0 1 0 1 1 0 0 0 0 0 0 1 1 0 0 1 2 0 2 2
143 0 1 0 0 0 0 2 2 1 0 0 0 1 1 0 0 0 1 2 0 2 0 0 0 1 1 0 1 1 1 0 0 1 1 1 2 1 0 0 1 1 2 0 2 0 0 0 1 0 0 0 2 0 1 1 0 1 0 1 0 1 2 2 1 1 1 2 2 0 0 2 2 2 1 2 2 2 2 0 1 0 2 0 1 0 0 0 2 2 0 0 1 1 0 1 0 2 2 0 0 2 0 1 0 0 2 0 1 1 1 1 1 1 2 2 2 0 1 2 2 0 2 2 1 0 1 0 1 0 1 1 0 0 1 0 0 0 0 0 1 1 0 0 1 1 0 0 0 2 1 0 0 0 0 1 1 1 0 0 0 0 0 2 1 2 1 0 0 1 1 0 0 2 1 1 1 0 0 1 1 1 1 2 0 0 2 2 1 1 0 2 2 0 2 2 2 1 0 0 0 1 0 1 2 0 1 1 1 1 0 0 2 0 1 0 0 0 0 2 2 0 0 2 1 0 1 0 0 0 0 0 0 0 2 0 0 2 2 0 0 0 2 2 0 0 0 0 2 0 0 0 0 0 0 2 1 1 1 1 0 1 0 0 0 0 0 0 1 0 0 1 1 1 0 0 0 1 2 1 1 0 1 0 2 1 1 2 0 2 0 0 0 0 2 0 2 1 1 2 1 0 0 0 0 0 0 0 1 1 0 1 2 0 1 0 1 0 1 0 0 2 0 0 1 0 1 0 1 1 1 1 1 1 0 0 1 1 0 0 0 1 1 1 1 0 1 1 2 0 0 1 1 1 0 1 2 0 1 0 1 1 1 1 1 1 0 1 1 0 2 0 1 2 0 1 2 1 1 1 0 2 0 1 0 0 0 0 0 2 2 2 0 1 2 0 0 1 0 0 0 0 1 2 2 1 0 0 0 0 0 0 0 0 1 2 1 0 0 0 0 1 1 1 0 2 0 0 2 1 1 0 0 0 0 0 0 1 0 0 1 1 0 0 0 1 0 1 1 0 0 0 0 2 2 2 2 0 0 0 1 1 0 0 0 2 0 2 0 0 1 1 0 0 2 1 1 2 2 1 1 1 1 0 1 0 1 1 0 1 1 1 0 2 0 0 0 0 0 1 0 2 2 1 1 0 1 0 0 0 0 2 1 1 0 0 0 0 0 0 0 2 0 0 1 0 0 1 1 0 2 0 0 2 1 0 1 0 1 1 0 1 2 2 2 0 1 1 1 0 0 0 0 1 2 0 0 0 1 0 0 1 2 0 1 1 0 1 1 1 0 2 1 0 0 0 1 0 0 1 2 0 0 2 2 1 0 0 2 1 0 0 0 1 1 1 0 0 0 0 0 1 1 1 1 1 1 1 2 1 1 0 0 0 2 0 0 0 0 1 1 1 1 1 1 1 1 1 0 0 0 0 2 2 2 0 2 0 1 0 2 1 0 0 1 1 1 1 0 0 2 0 0 0 1 1 0 2 2 0 0 0 1 0 0 0 0 0 1 1 0 1 0 1 1 1 1 0 2 0 1 0 1 0 0 1 1 2 0 0 2 2 1 0 0 0 0 1 0 0 0 0 0 2 1 1 0 1 1 1 0 0 0 1 0 0 0 1 2 2 0 0 0 0 1 1 0 0 0 0 0 1 0 0 0 0 1 0 0 0 0 0 0 0 0 0 0 0 0 0 0 0 1 0 0 1 0 0 1 0 0 1 1 1 0 1 1 0 0 2 1 0 1 1 1 0 0 1 1 1 1 1 0 0 1 2 2 2 1 2 0 1 1 0 0 0 0 0 0 1 0 2 0 1 0 0 2 1 1 0 1 0 0 0 0 0 2 0 1 1 1 2 0 1 0 0 0 1 0 2 1 1 2 0 0 1 0 1 1 0 1 0 1 0 1 1 1 0 0 0 0 2 0 2 0 0 0 0 0 0 0 1 0 0 0 0 1 1 0 1 0 0 1 2 0 0 0 1 1 0 0 2 1 0 0 1 1 2 0 0 1 1 2 0 1 1 2 2 0 1 0 2 0 1 1 1 0 0 0 0 0 1 0 0 1 1 1 0 2 0 0 0 1 1 1 0 2 2 1 1 2 1 1 1 0 0 2 1 1 0 0 0 2 2 1 1 1 0 1 0 2 1 1 0 1 0 1 0 0 0 0 0 0 1 1 0 1 1 1 0 0 0 0 0 0 2 0 2 0 0 0 0 0 1 0 1 0 0 1 2 0 0 0 0 0 0 0 0 0 0 2 2
144 0 1 0 0 1 1 2 0 2 2 0 0 1 0 0 0 0 2 0 2 0 0 0 0 0 0 0 1 0 1 0 1 2 0 2 0 0 0 0 1 0 0 1 1 1 1 0 2 0 0 0 0 0 1 1 1 0 1 1 1 0 1 2 0 0 0 0 1 1 0 0 2 2 2 2 2 1 1 1 1 0 2 0 0 0 0 1 2 2 0 1 1 0 0 1 0 2 0 2 2 2 2 0 0 0 2 1 1 0 1 2 1 1 2 2 1 0 0 1 1 0 0 0 0 0 0 0 1 0 1 1 0 0 0 0 0 0 0 0 1 1 0 0 0 0 0 0 0 2 2 0 0 0 0 1 0 1 1 0 1 1 0 0 1 2 2 0 2 2 0 0 0 2 1 1 2 0 0 0 0 0 2 2 0 0 2 2 1 0 2 1 1 1 1 0 1 2 0 0 0 0 0 0 2 0 2 2 0 0 0 0 1 0 2 0 0 1 0 0 1 1 1 2 0 1 1 0 0 1 0 0 0 0 2 0 0 2 1 1 0 0 2 0 0 0 0 0 2 0 0 0 0 0 0 2 1 1 1 1 0 1 0 0 1 0 0 0 2 2 0 1 2 2 0 0 0 1 1 1 0 2 2 2 2 0 2 1 0 1 1 0 0 1 0 1 1 0 0 1 0 0 1 1 1 1 0 0 1 1 0 1 2 1 0 0 0 1 0 0 0 1 0 0 0 0 1 0 2 0 2 2 0 1 0 0 0 2 0 1 1 1 2 0 1 0 2 0 0 0 0 0 1 0 0 1 0 0 0 2 2 2 1 2 1 0 1 1 1 1 1 1 2 1 0 2 2 0 0 2 1 0 0 0 0 0 0 1 1 1 1 0 2 0 1 0 0 0 1 1 0 1 0 1 1 1 1 0 0 0 0 0 0 0 1 2 1 0 0 0 0 2 0 2 1 2 1 0 1 0 0 0 0 1 1 0 0 1 0 0 2 1 1 2 1 2 0 1 1 2 0 0 0 2 2 1 2 1 0 0 0 0 0 0 0 2 0 2 0 0 1 1 1 1 2 2 0 2 2 0 0 0 0 0 2 1 0 0 1 1 0 2 0 1 0 0 0 0 0 1 0 2 2 0 2 0 2 1 0 1 0 2 0 1 1 0 0 0 0 0 0 2 1 0 0 1 0 0 0 1 1 0 0 1 1 1 0 0 1 1 0 1 2 1 2 1 0 0 0 0 0 0 0 1 1 1 0 2 2 2 0 0 0 0 0 0 1 2 2 0 0 0 1 0 1 0 1 0 0 0 1 0 0 0 1 0 0 0 1 0 0 0 1 0 0 0 1 0 0 0 0 2 0 2 2 0 2 0 1 1 0 0 0 1 0 1 1 0 0 0 0 0 0 1 1 0 0 1 0 0 0 0 0 1 2 1 2 2 0 1 0 0 0 1 2 2 2 0 1 0 0 2 0 0 0 2 0 2 2 0 0 0 1 2 2 2 0 2 0 0 0 0 1 0 0 0 0 0 1 0 0 2 2 0 0 2 0 1 0 1 1 1 0 1 1 0 0 2 0 1 1 0 0 1 2 0 1 1 1 0 0 0 0 2 0 0 0 0 1 1 0 0 1 0 1 0 0 0 0 0 0 0 0 0 0 0 0 0 0 0 0 0 1 1 0 0 1 1 0 0 0 0 0 0 0 0 0 0 1 1 0 0 1 0 0 1 1 1 0 0 0 0 0 0 0 0 1 2 2 2 0 0 0 1 1 2 1 2 1 2 0 0 1 0 1 0 0 1 0 1 0 1 0 1 1 0 1 0 0 2 2 1 1 1 1 1 0 0 2 2 2 2 0 0 0 0 0 1 0 2 1 1 2 0 0 1 0 0 0 0 0 0 1 0 1 1 1 0 0 0 0 2 1 2 0 1 1 0 1 0 0 0 1 1 1 0 2 0 0 2 0 0 0 1 0 2 0 0 0 1 2 0 2 0 0 0 0 2 0 0 2 1 1 0 2 2 2 2 0 0 0 1 0 1 2 1 0 0 0 0 0 1 0 0 0 0 2 1 1 2 0 2 2 1 0 0 0 1 0 0 2 2 0 0 2 0 0 0 0 1 0 0 2 2 1 0 0 0 0 0 2 0 2 1 0 0 2 0 0 0 0 0 0 1 1 0 0 0 0 1 1 0 0 0 0 1 1 1 0 0 0 0 0 2 0 0 0 0 0 2 0 0 0 0 0 0 0 1 2 1 2 2
145 0 1 0 0 0 0 2 2 0 0 0 1 2 2 0 0 0 1 2 0 1 0 0 0 0 0 0 2 0 0 1 1 2 0 2 2 2 0 0 2 2 2 0 2 0 0 0 2 0 0 0 0 0 1 1 1 0 0 0 0 0 2 2 0 0 0 1 1 0 0 1 2 2 2 2 2 0 0 1 0 0 1 0 2 0 0 1 2 2 0 1 1 0 1 1 1 1 0 1 1 1 0 0 1 2 2 0 0 0 1 1 0 1 1 0 0 0 1 1 1 0 2 2 1 1 1 0 1 1 0 1 0 1 0 0 0 0 0 0 0 2 0 0 0 1 0 0 0 1 1 0 0 0 0 0 0 0 1 2 0 0 0 1 1 1 1 1 0 1 1 0 1 1 1 1 0 1 0 0 0 0 1 2 0 0 1 0 0 0 1 1 2 1 2 0 1 2 0 0 0 0 0 0 2 0 2 2 0 0 0 0 2 0 2 1 1 0 2 0 2 2 1 2 0 0 0 0 0 0 0 0 0 0 2 0 0 2 2 0 0 0 2 2 0 0 0 0 2 0 0 1 0 0 0 2 1 0 0 2 2 2 0 0 0 0 2 0 0 0 0 2 1 2 0 0 0 0 1 1 0 1 1 1 2 1 1 2 1 2 0 1 1 0 2 0 2 0 0 2 0 0 1 1 0 0 0 0 1 1 0 0 1 1 2 0 0 0 0 0 0 2 1 1 2 0 2 0 1 1 2 1 1 1 0 1 1 2 0 0 0 1 1 0 1 0 1 0 1 1 1 0 1 0 0 1 0 0 1 1 2 2 1 0 1 2 0 2 1 1 1 1 0 2 0 1 2 0 0 2 0 1 0 0 2 1 0 0 0 0 0 0 1 0 2 0 0 0 0 0 0 1 2 2 1 1 0 0 0 0 0 0 1 1 0 2 0 0 0 0 0 0 0 1 2 2 2 0 1 0 1 1 0 1 2 2 0 0 0 0 2 0 0 0 0 1 0 2 2 0 0 0 0 2 2 2 2 2 2 0 1 2 0 0 0 1 1 1 0 0 1 1 1 1 2 1 1 2 2 1 1 0 2 0 0 0 2 1 1 1 0 1 0 0 1 0 0 1 1 0 0 2 2 1 2 0 2 0 0 1 0 1 1 0 0 0 1 2 0 2 2 0 1 2 0 0 0 0 0 1 1 0 0 2 2 0 1 0 0 0 1 1 1 0 1 1 0 2 2 0 0 0 0 2 0 2 0 0 0 0 0 1 0 0 0 0 0 0 0 1 0 1 0 0 0 0 1 1 0 1 2 0 0 0 2 0 1 0 2 2 1 0 0 0 0 0 0 0 0 0 0 2 1 1 1 1 1 1 2 1 1 0 0 0 2 0 0 0 0 0 0 0 0 0 0 1 2 2 0 0 1 0 0 2 1 0 2 0 0 0 1 1 1 1 2 1 1 0 1 1 0 1 0 1 0 2 0 1 0 0 0 0 0 1 1 1 0 1 0 1 1 1 1 0 1 0 2 0 2 0 0 0 2 0 0 1 2 0 1 2 0 0 1 0 0 0 0 1 0 1 0 2 0 0 0 0 1 0 1 2 0 0 0 2 1 1 0 1 0 0 0 0 1 1 0 0 2 1 1 1 0 1 0 0 0 0 1 0 0 1 1 0 0 2 0 0 2 1 0 0 0 0 0 0 0 0 0 1 2 1 0 1 2 1 1 0 0 0 0 1 0 0 1 1 1 0 0 1 1 1 1 0 0 2 2 2 2 2 1 2 1 1 1 0 0 0 1 0 0 1 0 2 0 2 1 1 0 0 0 0 0 0 1 1 1 0 1 0 1 1 0 1 0 0 0 0 0 2 0 2 0 2 1 1 0 2 0 1 1 0 1 1 1 0 1 1 1 0 1 0 0 1 0 2 0 0 0 0 0 0 0 0 0 0 0 1 1 0 1 1 0 0 1 0 0 0 0 2 1 1 1 0 1 1 1 2 0 0 0 1 2 2 0 0 2 2 2 2 1 0 1 2 1 1 1 2 0 1 0 1 1 0 0 0 2 2 0 0 1 0 0 0 2 2 0 0 1 1 0 0 2 1 0 2 0 0 0 0 0 0 0 0 1 1 0 0 0 1 0 1 1 0 2 0 0 0 0 1 1 1 1 0 0 1 1 0 0 1 0 0 1 0 1 0 0 1 0 2 0 1 0 0 0 0 0 0 0 0 1 2 1 0 0 1 1 0 0 1 2 0 1 0
146 1 1 0 0 1 2 2 2 1 1 1 0 0 0 0 0 0 2 1 1 1 0 0 0 0 0 0 2 0 1 1 0 0 0 1 1 2 0 1 2 1 0 1 2 1 1 0 0 0 0 0 0 1 1 1 1 0 1 0 1 0 0 1 0 0 0 1 1 0 0 1 2 2 2 2 2 1 1 1 1 0 1 1 1 0 0 0 0 2 0 0 2 0 0 0 0 0 0 1 0 2 1 0 1 1 2 0 0 0 2 2 1 2 2 2 2 0 0 0 0 0 1 1 1 1 1 1 1 1 0 0 0 1 1 1 0 0 1 0 1 0 0 0 0 2 1 0 0 0 0 0 0 0 0 1 0 1 0 0 1 1 0 0 1 2 0 1 1 2 0 1 0 2 0 1 1 0 0 0 0 1 0 2 0 0 0 1 0 0 2 1 2 1 2 0 1 2 0 0 0 0 1 1 2 0 1 0 1 0 1 0 2 0 1 1 1 0 2 0 2 2 2 2 0 2 2 0 0 1 0 0 0 0 1 0 0 2 2 0 0 0 1 1 0 1 1 0 2 0 0 0 0 0 0 2 0 0 0 0 1 0 0 0 0 0 0 1 2 2 0 1 1 1 0 2 0 0 1 0 1 1 2 2 2 1 1 2 1 2 0 0 2 0 2 0 2 1 0 2 0 0 0 0 0 0 1 0 2 2 0 2 2 1 2 1 1 1 1 0 0 1 1 1 1 0 1 0 2 1 1 1 1 1 0 0 0 0 0 1 0 1 1 0 2 0 0 0 2 0 1 1 0 0 0 2 0 0 1 0 1 1 2 0 2 2 0 1 1 1 1 1 0 2 1 1 1 1 0 2 0 2 0 0 1 0 0 0 0 0 0 1 0 0 2 1 1 0 1 1 0 1 0 1 1 1 1 0 0 0 0 0 0 0 2 2 1 1 0 1 1 0 0 2 1 1 1 0 1 0 2 0 0 0 1 1 0 0 0 1 2 0 0 0 0 1 0 1 1 0 0 0 0 2 2 1 2 2 2 0 1 1 1 1 1 0 2 1 0 1 1 1 2 2 0 0 0 2 1 1 2 0 1 0 1 0 1 1 0 0 1 1 0 0 0 0 0 2 1 0 1 2 2 2 2 0 1 0 0 2 0 1 0 1 0 0 0 0 0 2 0 0 1 1 0 1 0 1 0 1 1 1 0 0 1 1 1 0 0 0 0 1 0 0 0 1 1 2 2 0 0 0 0 1 2 0 1 0 2 0 0 0 0 2 0 0 1 1 0 1 1 1 1 0 1 0 2 1 0 1 2 0 1 1 1 1 1 1 0 0 1 1 1 0 1 0 0 0 0 0 0 2 0 1 2 0 1 0 1 1 0 0 0 1 0 0 0 0 0 0 0 0 0 0 0 0 1 1 0 0 1 0 0 1 2 0 1 0 0 0 0 1 0 1 2 1 2 0 1 0 0 2 0 2 0 2 0 2 2 0 0 0 2 1 1 1 0 1 0 1 0 1 2 0 0 0 1 0 1 0 2 1 0 0 0 0 0 1 0 0 0 0 0 0 1 0 0 1 0 0 0 0 0 1 1 1 1 2 2 0 0 0 0 0 0 1 0 2 1 1 0 0 0 0 2 2 0 0 1 0 0 0 0 0 0 0 1 0 0 1 1 0 0 1 0 1 2 0 1 1 0 1 1 0 0 0 1 0 2 2 0 0 2 1 0 0 1 0 0 2 1 0 1 1 0 0 0 2 2 2 1 0 0 1 2 2 2 2 1 2 1 1 2 1 2 0 0 1 0 1 0 1 0 2 1 0 1 0 1 1 2 0 1 1 1 0 1 0 0 0 0 1 0 0 0 0 0 1 0 2 0 2 2 0 0 1 0 0 1 0 0 0 0 0 0 0 0 0 0 0 0 2 0 2 0 0 0 0 0 0 1 0 0 0 0 0 2 1 1 1 0 0 0 2 0 0 0 0 1 1 1 0 1 0 0 1 1 1 0 0 2 2 0 0 2 1 1 2 0 0 0 2 0 0 1 2 0 1 0 2 0 1 1 0 1 1 1 1 2 2 0 2 1 2 0 0 2 1 0 0 2 2 1 2 0 0 0 0 1 1 0 0 2 2 1 0 0 1 0 1 2 0 2 0 0 0 0 0 0 0 0 0 1 0 2 0 0 0 0 0 0 0 0 0 0 1 1 1 1 0 0 0 0 1 0 0 0 1 0 1 0 0 0 1 0 0 0 0 1 0 1 1
147 1 0 0 0 1 2 1 1 1 1 1 1 2 1 0 0 0 0 1 2 1 0 0 0 0 0 0 1 1 1 0 2 1 0 1 0 1 0 0 1 1 1 0 2 0 2 0 2 0 0 0 0 0 1 1 0 0 1 0 1 0 1 1 0 0 0 1 0 0 0 0 2 2 2 2 2 2 2 0 1 0 2 0 0 0 0 1 2 2 0 1 0 0 1 2 1 0 0 0 0 2 1 1 0 0 2 0 0 0 1 1 0 2 2 0 0 1 0 1 1 1 1 1 1 0 1 1 1 1 0 0 1 1 0 0 1 0 0 0 2 0 0 0 0 0 0 0 0 0 0 0 0 0 0 1 0 1 0 1 0 0 0 1 0 1 0 2 0 2 0 0 1 1 2 2 1 1 0 1 1 0 1 2 1 1 1 2 0 1 0 1 1 1 1 0 1 2 0 1 1 1 1 0 2 0 0 1 1 0 1 1 1 0 1 1 1 0 0 0 1 2 2 2 0 2 2 0 0 0 0 0 0 0 2 0 0 2 2 0 0 0 2 2 0 0 0 0 1 1 1 0 0 0 0 2 0 1 2 2 1 2 0 0 1 0 0 0 1 1 0 2 1 1 0 1 0 0 1 0 1 1 1 1 2 1 1 1 1 2 0 2 1 0 1 0 2 0 0 1 0 0 1 1 0 0 0 1 2 2 0 2 1 0 2 1 0 0 1 1 0 2 1 0 0 0 0 0 0 1 2 1 0 2 0 0 0 1 0 0 0 1 1 0 0 0 2 0 1 2 1 0 2 0 0 0 1 0 0 1 0 0 0 0 0 0 2 1 1 0 2 0 1 1 1 0 2 0 0 2 2 0 0 0 1 0 0 0 0 0 0 0 0 0 2 0 0 0 1 1 0 1 0 2 2 1 0 0 0 0 0 0 0 0 2 2 2 0 0 0 0 1 1 2 2 2 1 0 2 0 2 0 0 0 0 0 0 0 0 1 1 1 0 0 0 2 1 0 2 2 0 0 0 2 1 1 1 2 1 1 2 2 0 1 1 1 1 1 0 1 1 1 0 0 2 0 2 2 1 1 2 0 2 1 1 1 1 0 1 0 1 1 2 1 0 0 0 2 2 0 0 2 2 1 2 1 2 0 0 1 0 1 1 1 0 1 0 1 0 1 0 0 0 0 0 0 0 0 0 2 0 1 0 1 1 0 1 1 1 1 1 2 1 0 0 0 0 1 1 1 0 1 0 2 2 0 0 0 0 0 0 0 1 0 0 0 1 2 0 0 2 2 0 0 0 0 0 0 0 0 1 0 0 0 1 0 0 0 0 0 0 0 0 0 0 0 0 0 0 0 0 1 1 1 2 0 0 2 2 1 0 0 0 1 1 0 1 0 0 0 0 0 0 0 0 1 2 0 0 0 0 0 0 1 2 1 2 0 1 0 2 1 0 1 2 2 2 0 2 1 0 1 0 1 0 2 0 2 1 1 0 0 1 1 1 1 1 1 0 0 2 0 0 0 1 0 1 1 0 1 0 1 2 1 0 0 2 0 0 1 0 0 0 0 0 0 0 2 0 1 0 1 0 1 0 0 2 2 2 0 0 0 1 0 1 1 0 1 1 1 1 0 0 1 0 0 1 0 0 0 0 1 0 0 0 0 0 0 0 1 0 1 0 0 0 2 2 1 0 0 0 0 2 0 0 1 0 0 2 0 0 2 1 0 0 1 0 1 0 1 0 0 2 1 1 0 2 0 0 0 2 2 1 0 1 2 0 2 1 2 1 1 2 0 2 0 0 1 0 1 0 1 0 2 1 0 1 0 2 0 2 0 1 0 0 0 0 0 1 2 2 2 0 1 0 0 0 1 0 2 1 1 2 0 0 2 0 0 0 0 0 0 1 1 1 0 1 0 1 1 0 0 0 2 0 0 0 0 0 0 1 0 0 0 0 1 0 2 2 1 0 2 0 2 0 0 0 0 1 1 1 0 2 0 0 0 1 1 1 0 1 1 1 0 2 2 2 2 0 1 0 2 1 1 2 0 1 0 0 0 0 0 0 0 0 0 2 1 2 0 0 0 2 2 2 0 0 0 0 0 1 1 0 1 0 0 0 1 0 0 0 0 0 1 0 1 1 1 0 1 2 0 2 0 0 0 0 0 0 0 0 0 2 1 2 0 1 0 0 0 1 0 0 1 1 0 0 0 0 0 0 0 0 1 0 0 0 0 0 2 0 0 0 0 0 0 1 0 1 0 0 0
148 1 2 0 2 0 2 1 1 1 1 1 1 2 1 0 0 0 0 1 0 1 1 0 0 0 0 0 1 1 0 1 0 0 0 0 2 2 0 0 2 2 0 1 2 1 0 0 1 1 1 0 0 1 0 2 0 0 1 1 1 0 2 2 0 0 0 1 2 0 0 1 2 2 0 2 2 0 0 0 0 0 2 0 2 0 0 1 2 2 1 1 0 0 0 1 0 1 0 1 1 2 1 0 1 1 2 0 0 0 1 1 0 2 2 0 0 0 0 1 1 0 1 1 0 1 0 1 2 1 1 1 0 0 1 0 0 0 0 0 0 2 0 0 0 1 0 2 2 2 0 1 0 0 1 0 0 0 0 1 0 0 0 1 0 2 1 1 1 2 0 1 0 2 1 2 1 0 1 1 1 0 0 2 1 1 0 2 0 0 2 2 0 0 0 0 1 2 0 0 0 0 1 0 2 0 2 1 1 0 2 0 1 0 2 0 1 1 1 0 0 0 0 1 1 0 2 0 0 0 0 0 0 1 1 0 0 2 1 1 0 0 2 2 0 0 0 0 2 0 0 1 1 1 1 1 1 0 0 0 0 0 0 0 1 1 1 0 2 0 0 1 0 2 0 0 0 0 2 0 2 0 1 2 1 0 1 1 1 1 1 1 0 1 0 1 1 1 0 2 0 0 1 1 0 0 0 0 1 1 0 1 1 0 1 0 2 0 0 0 0 2 1 0 0 0 1 0 2 1 1 0 1 0 0 1 1 1 1 1 0 1 1 0 0 0 2 0 2 0 0 1 1 0 0 1 0 0 1 0 1 1 2 1 2 1 0 1 1 1 1 1 0 2 0 0 0 1 1 1 0 1 0 0 1 0 0 0 0 0 0 1 0 0 2 0 1 1 0 0 0 0 1 1 0 0 1 1 0 0 0 0 0 0 1 2 1 1 0 1 1 0 0 1 1 1 1 1 1 0 0 2 0 0 1 1 0 0 0 0 2 0 0 0 0 2 0 0 2 1 0 0 0 0 0 0 0 1 0 1 1 2 1 0 0 1 1 1 0 0 0 0 0 0 1 0 1 1 1 0 2 0 1 1 2 1 0 0 0 1 1 0 0 2 2 0 0 1 1 0 1 1 2 2 2 0 1 0 0 2 0 0 1 0 1 0 0 0 0 1 0 1 1 1 0 1 1 0 0 2 0 0 0 1 2 1 2 0 2 2 1 1 2 1 2 0 2 1 1 0 0 0 0 2 1 1 0 1 0 2 2 0 0 0 0 0 0 2 1 0 0 1 2 0 2 0 2 1 0 1 2 0 0 1 2 1 1 2 0 0 0 0 0 0 1 0 0 0 0 0 0 1 0 1 2 0 1 2 2 0 1 0 0 1 1 1 0 0 0 0 0 0 0 0 0 1 1 0 0 0 0 0 2 2 2 0 2 0 0 0 1 1 0 0 1 1 1 0 1 0 0 1 0 2 0 2 1 2 1 1 0 0 2 1 1 1 0 1 1 0 0 0 0 0 0 0 0 0 2 0 2 0 2 0 0 2 1 0 0 1 0 0 0 1 0 0 0 1 0 1 0 1 0 1 1 1 1 2 2 0 1 0 0 1 0 0 0 1 1 1 1 0 1 0 1 0 0 1 1 1 1 1 0 0 0 0 0 0 0 1 0 0 0 0 0 0 1 1 0 0 0 0 0 0 0 0 0 1 1 1 0 0 2 2 0 0 0 1 0 1 2 1 1 2 1 0 1 2 2 1 2 1 0 1 1 2 1 2 0 2 1 2 0 1 1 1 0 1 0 1 0 2 0 1 1 0 1 0 1 0 2 1 1 1 0 0 1 0 1 1 1 2 0 1 0 0 0 2 0 2 0 2 2 0 0 2 0 0 0 0 0 0 1 0 1 1 1 0 0 0 0 2 1 1 0 0 0 0 0 0 2 0 1 0 1 1 1 1 0 2 0 0 0 0 0 0 0 1 1 1 2 0 2 0 0 0 1 1 0 0 0 1 0 1 2 1 1 1 1 0 1 2 1 1 2 1 0 2 0 1 0 1 0 0 0 0 2 0 2 0 0 0 2 1 0 0 1 2 1 1 2 2 1 1 0 0 2 1 1 1 1 0 2 2 1 0 2 1 0 2 2 0 2 0 1 1 1 0 0 0 0 1 1 0 0 1 2 1 1 0 1 0 0 1 1 0 1 2 0 0 0 0 0 1 0 1 1 0 0 2 0 0 0 1 1 0 0 0 1 0 0 1
149 0 2 0 0 0 0 1 1 0 0 1 0 2 2 0 1 0 0 1 1 1 0 2 0 0 1 0 2 0 2 1 1 2 0 2 0 1 1 0 0 0 0 2 2 2 1 0 1 1 1 0 1 0 1 1 1 0 0 1 0 1 1 1 0 0 0 1 1 0 1 1 2 2 2 2 2 0 0 1 1 0 2 0 0 0 0 0 2 2 0 0 0 0 0 0 0 1 0 1 1 2 1 0 0 0 2 1 2 1 0 1 0 0 1 1 0 1 1 1 1 1 1 1 1 1 1 1 1 1 0 0 0 0 0 0 0 0 0 0 0 2 1 0 0 1 0 0 0 1 0 0 0 1 0 0 0 0 2 0 0 0 1 0 1 2 1 0 1 1 0 0 2 0 1 0 2 1 0 0 0 1 1 1 0 0 1 1 1 0 2 0 2 1 2 0 2 2 0 1 1 1 0 1 2 0 2 0 1 0 0 0 1 0 2 0 0 0 0 1 2 1 0 2 0 1 1 0 0 0 0 0 0 0 2 0 0 2 2 0 0 0 2 1 0 0 0 0 2 0 0 0 1 0 0 2 2 0 0 0 0 0 0 0 1 0 1 0 0 0 0 2 0 1 0 0 0 0 1 1 0 1 2 2 2 0 2 2 0 2 0 0 0 0 2 0 2 0 0 0 0 0 0 0 0 1 1 0 0 1 0 2 2 0 0 0 0 0 0 2 0 1 1 0 1 0 1 0 1 1 1 0 0 0 0 0 0 2 0 0 0 1 1 1 0 0 2 0 1 1 1 0 1 1 0 1 1 0 1 0 1 1 0 0 0 2 0 2 2 0 2 0 1 2 0 1 2 1 1 1 1 1 0 0 1 1 0 1 1 0 0 1 0 0 2 1 1 0 1 1 0 1 0 2 2 1 1 0 0 0 0 0 0 0 1 1 1 0 0 0 0 2 1 2 2 2 0 0 1 0 0 0 1 0 1 1 0 0 0 0 1 1 0 0 0 0 0 0 1 2 0 0 0 2 2 1 2 2 1 1 2 2 0 0 0 2 0 1 0 1 1 1 0 0 2 0 2 2 2 0 1 0 1 0 1 0 1 0 0 1 1 1 0 2 0 0 1 2 1 0 0 2 1 1 1 1 1 0 0 1 0 1 0 1 0 0 1 1 0 2 1 0 0 0 1 0 0 1 1 1 1 0 0 0 0 0 1 1 1 1 0 2 2 1 2 0 2 1 1 1 0 1 0 1 2 0 0 1 0 1 0 0 1 0 1 1 0 2 1 0 0 1 1 0 0 0 2 1 0 1 1 0 0 1 2 0 1 0 0 0 1 0 0 0 1 0 0 0 0 0 0 2 0 2 2 0 2 1 1 2 0 0 0 1 0 1 1 0 1 0 0 0 0 0 0 0 0 2 0 0 1 0 0 1 2 1 2 0 0 0 0 0 1 1 1 1 1 0 0 0 2 2 0 2 0 2 0 2 2 0 0 0 2 0 0 0 0 1 1 0 0 0 1 0 0 0 1 0 2 0 0 0 2 1 1 1 1 0 1 2 0 0 0 1 0 0 0 2 0 2 1 0 0 1 1 0 2 2 2 0 1 0 0 1 0 0 0 1 1 1 0 0 0 0 1 0 0 0 1 1 0 1 0 0 0 0 1 0 0 1 0 0 0 0 1 0 0 1 0 0 0 0 1 1 1 0 0 0 1 0 0 1 0 0 0 2 2 0 0 0 1 0 0 0 0 0 2 1 1 1 1 1 1 0 0 2 0 2 0 2 1 2 1 1 2 1 1 1 0 2 0 2 2 2 1 1 1 0 0 1 1 1 1 0 0 0 0 0 1 1 1 1 0 0 0 0 0 1 0 2 0 2 2 0 0 2 0 0 0 0 0 0 1 0 1 0 0 0 1 0 0 2 0 2 0 0 1 0 1 0 1 0 1 1 1 0 1 0 1 1 0 0 0 1 0 0 0 0 1 1 1 0 2 0 0 0 0 2 0 0 2 0 1 1 0 0 1 2 1 0 0 0 0 2 2 1 1 1 0 2 0 2 0 0 1 0 1 0 2 0 0 0 2 1 2 0 1 1 1 1 2 2 1 1 0 0 1 0 0 1 0 0 2 1 1 1 1 1 1 1 1 0 2 0 1 0 0 0 0 0 0 1 0 0 0 1 1 0 1 0 1 0 0 0 0 0 2 0 2 0 0 0 0 2 0 0 0 1 0 1 0 0 0 0 0 0 0 0 0 0 1 1
150 0 0 0 0 0 1 1 2 1 1 0 0 1 1 0 0 0 1 2 0 2 0 0 0 0 0 0 2 1 2 1 0 2 1 2 1 1 0 0 2 1 0 1 2 1 0 0 0 0 0 0 2 0 0 0 1 0 0 1 0 0 2 2 0 0 0 0 1 0 1 1 2 2 0 2 2 1 1 0 1 0 1 1 2 0 0 1 2 2 0 1 2 0 0 1 0 2 0 2 2 2 1 0 0 0 2 0 2 1 0 2 0 1 1 1 1 1 0 2 2 1 0 0 0 1 0 0 1 1 0 1 0 1 1 1 0 0 0 0 0 2 0 0 0 2 2 0 0 0 0 0 0 0 0 1 0 1 0 0 1 1 0 0 1 2 1 0 0 2 0 1 0 2 1 0 1 0 0 1 0 1 0 2 0 0 1 1 0 0 2 1 2 1 2 0 0 2 0 1 1 0 0 0 2 0 0 0 0 0 1 0 1 1 1 0 0 0 0 1 2 1 0 1 0 0 1 0 0 0 1 1 0 0 0 0 0 2 2 0 0 0 1 2 0 0 0 0 1 0 0 0 0 0 1 2 1 0 0 1 1 1 0 0 1 0 0 0 2 2 0 2 1 2 0 0 0 0 1 0 1 1 1 1 2 1 0 2 0 2 0 0 0 0 2 0 1 0 0 1 1 0 0 0 0 0 0 0 1 0 0 1 2 1 2 0 1 1 0 0 1 2 1 1 1 0 0 0 1 1 1 1 0 1 0 0 0 1 0 1 0 0 1 0 1 0 1 0 1 1 1 0 1 0 1 1 1 0 0 1 1 1 1 1 2 0 0 1 1 1 1 1 1 2 0 1 2 0 1 1 1 1 0 1 1 1 0 0 0 0 0 1 1 0 2 1 2 0 1 1 0 1 1 2 1 0 0 0 1 1 1 1 0 0 0 2 0 0 0 0 0 2 0 1 0 1 0 2 2 0 0 1 0 0 1 1 0 1 0 0 0 2 1 1 1 2 0 0 1 2 0 0 0 2 1 1 1 1 0 0 0 0 1 1 0 1 1 1 0 1 1 1 2 2 1 0 1 1 2 1 2 0 1 0 1 0 1 1 0 0 0 2 0 1 0 1 1 0 0 1 0 2 1 0 1 2 2 0 1 0 0 2 0 0 2 0 0 0 0 1 0 1 0 1 0 0 0 1 2 1 1 0 0 1 1 0 1 0 2 2 0 1 2 2 2 1 1 1 1 1 0 1 0 0 2 0 0 1 0 1 1 0 0 1 0 0 1 1 0 2 0 0 1 0 1 0 1 2 0 2 2 1 0 0 0 0 0 0 0 0 0 0 0 1 0 0 0 1 2 0 0 1 0 1 2 0 1 1 0 0 0 0 0 0 2 0 1 0 0 0 0 0 1 1 1 0 0 1 0 0 0 0 0 2 2 0 2 0 0 0 1 1 0 1 1 1 1 0 2 0 0 1 0 1 0 1 0 2 2 0 0 0 1 0 1 1 0 2 0 1 1 1 1 0 0 0 0 0 2 0 1 1 2 0 1 2 1 1 0 0 0 0 1 1 0 0 0 2 0 0 0 1 0 1 0 0 1 2 2 0 0 0 0 1 0 0 0 0 1 1 0 0 1 0 1 1 0 1 0 0 0 1 0 0 1 1 0 0 0 1 0 1 0 0 0 1 1 0 0 0 0 0 0 0 0 0 1 1 2 1 0 0 2 1 0 0 0 2 0 0 0 0 2 0 0 0 1 1 1 1 1 0 0 0 1 2 1 1 0 2 0 2 1 0 0 0 0 1 0 1 0 1 0 1 1 0 2 0 0 0 1 1 1 1 1 0 1 1 1 1 1 1 0 1 0 0 0 1 0 2 0 2 2 0 0 1 1 0 1 0 1 1 1 0 1 1 1 1 0 0 0 2 1 2 0 1 0 0 0 0 1 0 1 0 1 1 0 0 1 1 0 0 2 2 0 0 0 1 1 1 2 0 2 0 0 0 0 2 1 1 0 2 0 0 2 2 2 2 1 1 0 1 1 1 2 1 1 0 0 1 0 1 1 0 1 1 1 0 1 0 0 0 2 1 0 0 1 1 1 1 2 1 0 1 0 0 0 1 0 0 0 0 2 1 1 2 1 0 0 1 1 0 2 0 1 0 0 1 0 0 0 1 0 0 0 0 0 0 0 0 2 0 0 0 0 2 0 0 2 0 0 0 0 1 0 0 0 0 0 2 0 0 0 0 0 0 1 1 2 1 1 0
151 0 1 0 0 1 2 1 1 1 1 0 0 0 0 0 0 0 2 1 1 2 0 1 1 2 2 0 1 0 0 2 0 0 0 0 2 2 0 0 1 1 0 1 2 1 2 0 0 2 2 0 2 0 0 1 1 0 0 1 0 0 1 1 0 2 2 2 0 0 0 0 1 1 1 1 1 1 1 0 1 0 2 0 1 0 0 1 2 2 0 1 1 1 1 2 1 0 0 0 0 2 0 0 1 0 2 0 0 0 2 2 1 2 2 1 1 0 0 1 1 0 2 2 2 0 1 0 2 0 0 0 2 2 0 0 2 0 1 0 1 0 0 0 0 2 1 0 0 1 1 0 0 0 0 1 0 1 0 0 0 1 0 1 2 2 2 1 0 2 0 2 2 0 2 1 1 0 1 2 1 2 0 2 2 2 0 1 0 0 2 0 2 2 2 1 1 2 0 1 1 1 0 1 2 0 0 2 0 1 0 0 1 0 1 1 1 0 1 1 1 0 0 1 0 1 2 0 0 0 0 0 0 1 1 1 1 2 1 1 0 0 2 2 0 0 1 0 1 0 0 0 0 0 1 2 0 0 0 0 0 0 0 0 0 0 0 2 2 2 0 2 1 2 0 0 0 0 2 0 1 1 2 2 2 0 2 2 0 2 0 0 0 0 1 0 1 1 0 0 0 0 0 0 0 0 2 0 0 1 0 1 2 0 1 0 0 0 1 0 1 2 0 1 0 0 1 0 0 1 2 1 0 1 0 0 0 0 0 0 0 0 1 0 0 1 0 1 1 0 0 1 0 0 0 2 0 0 1 0 1 1 0 0 0 0 2 2 2 1 1 1 1 2 0 2 1 0 1 1 0 2 0 0 2 0 0 0 0 0 0 0 1 0 2 1 0 0 1 1 0 1 0 0 0 0 1 0 0 0 0 0 0 0 1 2 1 1 0 1 1 0 1 1 1 1 0 0 2 0 1 0 0 0 0 0 0 1 0 0 2 0 0 0 0 2 0 0 1 0 1 1 0 1 1 1 1 1 1 1 0 0 0 1 1 1 1 1 0 0 1 1 1 1 1 0 1 2 1 0 0 0 0 0 2 1 0 0 0 0 1 1 0 2 0 0 0 1 1 1 0 2 1 0 1 0 1 1 0 1 0 2 1 1 0 0 0 1 0 1 1 1 1 1 0 0 0 0 0 2 0 2 0 1 1 0 0 0 1 1 1 1 1 2 2 0 0 2 2 0 0 0 0 2 1 1 1 0 2 0 0 0 0 0 0 0 0 2 1 1 0 0 0 0 0 0 1 2 0 2 2 0 0 1 1 1 0 1 0 0 0 0 1 1 1 0 0 0 1 1 0 2 1 1 2 0 1 0 0 1 1 1 0 1 1 1 0 0 0 0 0 0 0 1 0 2 2 0 0 0 0 0 0 0 1 1 2 0 0 0 1 0 0 1 2 2 2 0 0 0 0 2 0 1 0 1 0 1 1 0 0 0 2 1 1 1 0 1 1 0 0 0 0 0 2 0 1 0 1 0 0 1 2 0 0 1 1 0 0 1 0 0 0 0 0 1 1 2 0 1 0 2 0 2 1 0 1 0 2 1 0 0 0 2 0 1 0 1 2 2 0 0 1 0 1 0 1 1 0 0 0 1 0 0 0 0 1 0 0 1 1 0 0 0 0 1 1 0 1 0 1 1 1 0 0 0 1 0 2 2 0 0 1 2 0 0 1 2 0 0 0 0 2 2 2 2 2 2 2 2 1 1 1 1 2 1 1 1 1 2 0 1 1 1 2 1 0 0 0 1 0 2 0 2 2 0 0 1 0 1 1 0 0 0 0 0 1 0 2 2 2 2 0 1 0 0 0 2 0 2 0 2 2 0 0 2 0 0 1 0 1 1 0 0 0 0 0 1 0 0 0 2 1 2 0 1 0 0 1 0 0 0 0 0 0 1 0 1 2 1 1 0 0 0 0 2 1 0 1 1 1 0 1 0 0 1 0 0 1 1 0 0 1 0 2 2 2 0 2 1 1 2 1 1 2 1 1 1 0 1 0 1 1 0 1 2 0 2 1 2 0 2 2 1 0 0 1 0 0 0 2 2 0 1 0 0 0 1 1 1 0 0 2 1 1 2 1 0 0 0 2 0 1 0 2 0 2 0 0 1 1 0 2 0 1 1 2 0 0 0 0 0 0 0 0 0 2 2 1 0 0 1 0 2 0 1 1 0 0 1 0 0 0 0 0 1 1 0 1 0 1 1
152 0 1 0 0 0 2 2 1 2 0 1 0 0 0 0 0 0 0 0 1 1 0 0 0 0 0 2 2 1 0 1 1 2 0 0 2 1 0 0 0 0 0 0 1 0 1 0 1 0 1 0 1 0 0 2 0 0 1 0 1 1 2 2 0 0 0 1 1 0 0 1 2 2 2 2 1 0 0 1 0 0 1 1 2 0 0 0 1 1 0 0 0 0 0 1 0 1 0 1 1 2 0 0 2 2 2 0 0 0 2 2 0 2 1 0 0 0 0 1 1 0 1 1 1 1 1 1 2 1 1 1 0 0 1 0 0 0 0 0 1 1 0 0 0 0 0 0 0 2 0 0 1 1 0 0 1 0 1 0 1 1 0 1 1 2 0 0 1 2 0 2 1 1 0 0 2 0 0 0 0 0 1 2 0 0 1 1 0 0 2 1 2 0 2 1 1 2 0 1 1 1 0 0 2 0 0 2 1 1 0 0 2 0 2 1 1 0 1 0 1 1 0 2 0 1 1 0 0 0 0 0 0 0 1 1 0 2 2 0 0 1 2 2 0 0 0 0 2 0 0 1 1 0 0 0 0 0 0 0 0 0 0 0 1 1 0 0 1 0 0 1 2 2 0 1 0 2 2 2 0 2 1 1 2 1 1 0 0 2 0 1 1 0 1 0 2 1 0 1 1 0 2 2 1 0 1 0 1 1 1 2 2 1 1 0 0 0 0 0 0 0 1 0 1 0 0 0 2 0 2 2 0 1 0 1 0 1 0 0 0 0 2 0 1 2 0 1 1 1 1 1 2 0 1 0 1 0 0 1 0 0 1 1 1 0 1 2 2 1 1 1 0 2 0 1 0 0 0 2 1 1 0 0 1 0 0 0 0 0 0 1 1 0 2 1 1 1 0 0 0 0 0 2 2 1 0 1 0 0 0 0 0 0 2 2 1 1 0 0 0 1 1 0 0 0 0 0 0 0 0 0 0 0 0 0 0 0 0 1 1 0 0 0 0 2 1 0 1 0 0 0 0 1 1 1 1 1 0 1 2 2 0 1 0 2 0 0 0 0 0 0 2 2 1 1 0 1 1 0 1 0 1 1 2 1 0 0 0 2 0 2 1 2 2 0 0 2 2 0 0 1 1 0 1 0 1 1 0 1 0 2 1 0 0 1 0 0 0 1 1 1 0 0 1 0 0 1 1 1 1 1 0 2 1 0 1 1 2 2 2 2 2 0 2 0 1 1 1 0 1 1 0 2 2 0 0 1 0 0 0 1 0 0 0 0 1 1 1 0 0 0 0 0 0 0 1 0 0 0 1 0 0 1 1 0 1 0 2 1 1 0 0 0 1 0 0 0 1 0 0 2 0 2 2 0 1 0 0 2 0 0 0 0 2 0 0 0 1 0 0 0 0 1 1 0 0 1 0 0 0 0 1 1 2 0 2 0 0 0 1 1 0 1 1 1 1 1 0 0 2 0 1 2 0 2 0 1 1 0 0 0 1 0 0 0 0 1 0 1 0 1 0 1 1 0 0 1 1 1 0 1 2 0 0 2 1 1 0 0 2 2 1 1 0 1 0 2 0 1 0 1 0 1 1 1 1 2 2 0 0 0 0 0 0 0 0 0 0 0 0 0 0 1 0 0 1 0 1 1 0 0 0 0 0 0 0 0 0 1 1 0 0 1 0 0 2 1 0 0 0 0 1 1 1 0 0 0 1 0 0 1 0 1 1 0 1 1 0 1 0 0 1 0 0 0 1 1 1 2 0 0 0 0 0 2 0 1 0 2 0 2 0 1 1 1 0 1 1 2 0 1 0 2 1 0 2 0 0 1 2 1 2 1 1 0 0 0 0 0 0 0 0 1 0 0 0 2 0 2 0 2 1 0 0 2 0 1 2 1 1 2 1 0 1 1 1 0 1 1 0 1 1 2 0 1 0 0 0 0 1 0 1 1 1 1 0 0 2 0 1 0 1 1 0 1 0 2 1 1 1 1 1 0 0 1 0 2 1 0 0 1 0 0 2 1 1 1 0 0 1 2 2 0 1 1 0 0 0 1 0 2 1 0 1 0 2 2 1 1 1 1 2 1 0 0 1 1 0 0 1 1 0 2 0 0 0 2 0 1 0 0 1 1 1 2 1 0 2 0 0 0 1 0 1 0 1 1 0 0 0 1 2 0 0 1 2 0 0 0 1 0 0 0 0 1 1 1 1 0 0 0 0 0 0 0 0 0 2 2 1 1 0 0 0 0 0 0 0 0 2 1
153 0 2 0 0 0 0 2 1 2 1 0 1 1 0 0 0 0 0 1 0 1 0 0 0 1 1 0 2 0 2 0 1 2 2 1 2 1 0 0 2 2 2 0 2 1 0 0 1 0 0 0 0 1 1 2 0 0 0 0 2 0 1 2 0 0 0 0 1 0 0 0 2 2 1 2 2 2 2 0 0 0 2 0 2 0 0 0 0 2 0 0 1 1 1 1 1 0 0 0 0 1 0 1 0 0 2 0 0 0 0 1 1 2 2 0 0 1 1 1 1 1 1 1 1 1 1 1 1 1 0 0 0 0 1 0 0 0 0 0 2 0 0 0 0 1 0 0 0 1 0 0 0 0 0 0 0 1 1 0 1 1 0 0 1 2 1 0 2 2 0 2 1 1 1 1 2 0 0 0 0 0 0 2 0 0 0 0 0 0 0 0 2 2 2 0 2 2 0 0 0 0 1 0 2 0 2 0 1 0 2 0 1 0 2 0 0 1 1 1 1 0 0 2 1 0 1 1 1 1 0 0 0 1 0 0 0 2 2 0 0 0 2 2 0 0 0 0 1 0 0 0 1 0 0 1 2 2 2 2 0 1 0 0 0 0 0 0 2 1 0 0 1 1 0 0 1 2 2 2 0 1 2 2 2 0 2 0 1 1 1 1 0 0 1 0 2 0 0 2 0 0 1 1 1 2 0 1 1 1 0 1 1 0 1 0 0 0 1 0 0 2 0 1 0 0 1 0 0 2 2 2 0 2 0 0 0 0 0 0 0 1 0 0 0 0 1 1 0 2 1 1 0 0 0 2 0 0 1 0 1 1 1 1 1 0 1 2 2 2 0 2 0 2 0 0 2 0 1 1 0 0 0 1 1 1 0 0 0 1 1 1 0 0 1 1 1 0 0 0 0 0 1 1 1 0 1 0 0 0 0 0 0 0 0 1 0 0 0 0 0 1 0 1 2 2 1 0 1 1 0 0 1 2 1 1 0 0 0 1 0 1 1 1 1 2 0 0 2 2 0 0 0 1 1 1 1 1 1 0 1 1 0 1 1 1 1 2 0 1 1 1 2 2 0 0 0 2 2 0 0 1 1 0 1 0 1 0 0 0 1 0 1 0 0 0 0 1 1 1 1 1 2 2 2 0 0 0 0 1 1 0 1 0 0 0 0 0 0 1 0 1 2 2 0 1 1 0 0 1 1 0 0 0 0 0 0 0 1 1 0 1 1 1 2 0 1 1 1 1 0 1 0 2 1 1 0 0 2 0 0 0 0 1 0 0 0 1 1 0 0 1 1 0 0 0 1 0 0 0 2 0 1 1 1 1 1 0 1 1 0 0 1 2 0 2 1 0 0 0 0 2 0 2 2 0 1 1 2 1 0 0 0 1 0 0 0 0 0 0 0 0 2 2 2 0 0 1 0 0 0 0 1 1 1 0 1 1 0 0 1 0 0 2 1 1 1 1 0 0 0 2 0 1 0 2 0 2 2 0 0 0 2 0 0 0 0 0 0 1 0 1 1 0 0 0 1 0 2 0 0 0 2 1 1 1 1 0 1 2 0 0 0 1 2 0 0 1 0 0 0 1 0 0 2 0 1 2 2 0 0 0 0 2 0 1 0 1 0 0 0 0 1 0 1 1 0 0 1 1 1 1 0 0 0 0 1 0 0 1 0 1 0 0 0 0 0 1 0 0 0 0 1 0 0 0 1 0 2 1 0 2 2 1 0 0 1 1 0 0 1 0 1 1 1 0 1 1 0 1 2 1 0 0 1 2 0 1 0 1 0 1 1 1 1 1 0 1 0 1 0 1 0 1 1 0 2 1 0 0 0 0 2 2 1 0 0 1 2 2 2 2 0 0 0 0 0 1 0 2 0 2 2 0 0 1 0 0 1 1 0 1 2 0 2 1 1 0 1 1 0 1 0 2 0 0 0 0 0 0 0 0 1 0 1 2 0 0 1 1 1 1 0 1 0 0 0 0 1 1 2 0 0 0 0 1 0 2 1 0 2 1 1 0 2 2 2 1 0 0 1 2 1 1 2 1 0 1 0 1 0 1 0 0 0 0 1 0 1 0 0 0 2 2 0 0 1 1 0 0 2 2 0 1 0 0 0 1 0 1 0 0 1 2 1 2 1 1 0 1 2 0 2 1 1 0 1 1 0 0 0 0 0 2 2 0 2 0 0 0 1 0 0 0 0 0 2 0 2 0 0 0 0 1 0 0 0 0 0 0 0 0 0 0 0 0 0 1 1 0 2 1
154 0 2 0 0 0 0 2 2 2 1 1 0 1 1 0 0 0 1 1 1 1 1 0 0 0 0 0 1 1 1 1 2 1 0 0 2 2 0 0 1 1 0 0 2 0 0 0 2 0 0 0 2 0 0 1 1 0 1 1 0 0 1 2 0 0 0 1 1 0 0 0 2 2 0 2 1 2 2 0 2 0 2 0 2 0 0 0 2 2 0 0 1 1 0 1 0 2 2 0 0 2 1 0 1 1 2 2 2 0 0 2 1 2 2 1 1 0 1 0 0 0 1 1 1 0 1 1 1 1 0 0 0 1 1 1 0 0 2 0 0 2 0 0 0 1 1 0 0 1 0 1 0 0 0 1 0 0 1 1 1 0 0 1 0 2 0 0 0 1 1 1 1 1 1 2 1 1 0 1 1 1 0 0 0 0 0 1 0 0 0 2 2 1 2 0 1 2 0 1 1 1 1 0 1 0 1 1 1 0 0 1 1 1 2 2 2 0 1 0 0 0 0 1 0 0 0 0 0 0 0 0 0 0 1 0 0 2 1 1 0 0 2 2 0 0 0 0 2 0 0 0 1 1 0 2 0 1 1 1 0 1 0 0 1 0 1 0 0 0 0 2 0 1 0 0 0 0 2 1 0 2 1 1 2 2 1 1 1 2 0 0 0 1 1 1 0 0 0 1 0 0 0 0 0 0 0 0 0 1 0 2 1 1 1 0 0 0 1 0 0 2 1 0 1 0 1 0 0 0 2 0 1 1 0 0 0 1 0 0 0 0 0 0 1 0 0 0 0 0 0 0 0 0 0 2 0 0 0 2 2 2 1 0 1 0 1 2 2 1 1 1 1 2 0 1 2 0 0 2 1 1 0 0 1 1 0 0 0 0 1 1 0 1 2 0 0 1 0 0 0 0 0 1 1 0 1 0 0 0 0 0 0 0 0 0 0 1 0 0 0 1 0 2 0 0 0 0 0 0 0 0 0 0 0 0 0 1 0 0 1 1 0 0 0 2 0 0 0 1 1 0 0 1 1 0 1 2 0 2 2 2 1 0 0 1 1 1 0 0 1 1 1 1 1 1 0 1 1 0 1 0 1 0 1 0 1 1 0 0 1 1 1 1 0 0 0 1 1 1 0 2 2 0 2 1 2 0 0 0 0 2 0 2 0 0 0 0 0 1 1 1 0 0 1 1 1 0 0 2 0 0 1 1 2 1 0 1 2 2 1 2 1 1 1 1 1 2 2 0 0 0 0 1 1 1 0 0 0 0 0 0 0 0 0 0 1 1 0 1 0 0 0 0 0 0 1 1 0 1 2 0 0 0 1 0 1 0 0 0 1 0 1 0 0 0 0 1 1 0 1 2 1 0 0 2 0 1 1 1 1 1 0 1 0 0 1 0 0 0 0 0 2 2 2 0 0 1 0 0 0 0 0 2 1 2 2 0 1 0 1 1 0 0 1 1 1 1 1 0 2 2 0 0 0 1 0 0 0 0 0 0 1 2 2 2 0 0 1 0 0 0 0 0 0 0 1 0 2 0 0 0 2 2 1 1 1 0 1 2 0 0 0 0 0 0 0 2 0 2 1 1 0 1 1 0 2 2 2 0 0 0 0 2 0 0 0 1 1 1 0 0 0 1 0 1 1 0 0 0 0 2 0 0 0 0 2 0 0 0 0 0 0 1 0 0 1 0 0 0 0 0 1 0 0 2 0 0 1 0 0 1 2 2 0 0 0 1 0 1 1 0 1 1 1 0 2 2 2 2 2 0 1 1 2 2 0 2 1 2 0 1 0 0 0 0 0 1 1 2 0 1 0 1 0 0 1 0 0 2 2 0 2 2 2 0 0 0 2 2 2 2 0 1 0 0 0 1 1 2 1 2 2 0 0 1 1 1 1 0 1 1 0 0 0 0 0 0 0 0 0 2 1 1 1 0 1 0 0 0 1 0 0 0 0 1 0 0 1 1 0 1 0 1 0 2 0 0 1 2 2 0 0 0 0 2 0 1 0 1 1 2 1 0 2 2 2 1 0 1 0 2 1 0 2 1 0 1 0 0 0 0 0 0 1 1 2 0 1 1 0 1 2 1 1 0 2 2 0 0 2 1 0 2 0 0 0 1 0 0 0 0 2 2 1 1 0 0 1 0 1 0 1 0 2 0 2 1 0 0 0 0 2 1 2 0 1 0 0 0 1 0 0 0 0 0 2 2 0 0 0 0 0 1 0 1 1 0 0 2 0 0 1 0 0 0 0 0 0 0 2 2
155 0 2 0 0 0 0 1 1 1 1 1 0 0 0 0 0 0 0 2 1 2 0 0 0 0 0 0 1 2 0 1 0 0 0 0 2 2 0 0 1 1 0 0 1 1 0 0 1 1 1 0 1 1 0 1 0 0 0 0 1 1 1 1 0 0 0 1 1 0 0 1 2 2 0 2 2 0 0 1 0 0 2 1 0 0 0 0 2 2 0 1 0 0 0 1 0 1 0 1 1 2 2 0 1 1 2 2 1 0 0 1 0 2 2 0 0 0 2 0 0 0 1 1 0 1 0 0 2 1 0 0 0 0 0 0 0 0 0 0 0 2 1 0 0 2 1 0 0 0 0 0 1 0 0 0 0 1 0 0 0 0 1 0 0 1 1 0 2 2 0 1 0 2 2 0 1 0 2 2 2 2 1 2 1 1 1 1 1 0 1 0 1 1 2 1 1 2 0 1 1 1 0 0 1 0 1 1 1 0 0 0 1 0 1 0 0 0 1 0 2 2 0 2 0 1 1 0 0 0 0 0 0 0 2 1 1 2 1 1 0 0 2 2 0 0 0 0 2 0 0 0 0 0 2 2 2 0 0 0 1 0 0 1 1 0 1 0 1 1 1 2 1 2 0 0 0 1 1 1 0 2 2 2 2 0 2 2 1 1 1 1 1 0 2 0 2 1 1 2 0 0 0 0 0 0 0 0 0 0 1 1 1 0 1 0 1 1 0 0 0 2 1 0 0 0 1 0 1 0 2 2 0 2 0 0 0 2 0 1 1 1 0 0 0 0 2 0 2 1 1 0 2 0 0 0 0 1 0 1 1 2 2 2 2 1 0 2 2 1 1 1 0 2 0 1 1 1 0 2 0 1 1 1 2 0 0 1 1 0 0 0 1 0 2 0 0 2 1 1 0 1 1 2 1 1 0 0 0 0 0 0 0 0 0 1 0 0 0 0 0 2 0 1 1 2 1 1 2 0 0 1 0 0 1 1 0 0 0 1 2 0 0 0 0 2 1 2 2 0 0 1 0 0 0 0 0 2 1 1 1 1 0 0 1 1 1 2 0 2 2 2 2 2 1 1 0 2 2 1 1 0 1 0 1 0 1 0 2 1 0 2 0 0 0 0 0 0 0 2 0 2 0 0 0 2 2 0 0 1 0 1 1 0 0 0 0 1 0 1 1 1 0 0 1 0 0 0 0 2 1 1 0 1 2 0 1 1 0 0 0 1 1 1 1 1 1 1 1 0 0 0 0 2 2 0 0 1 0 1 0 0 0 1 0 0 1 1 0 1 1 1 1 0 0 0 1 1 0 1 2 0 0 0 0 0 0 0 0 0 0 0 0 0 0 0 0 0 0 0 0 1 0 2 2 0 1 1 1 1 1 0 0 0 1 0 0 0 0 0 0 0 0 0 0 0 0 2 0 0 0 0 0 0 2 2 2 0 0 0 0 1 0 1 2 2 2 0 1 0 0 1 1 1 1 2 0 2 0 1 1 0 1 1 0 0 0 1 1 0 0 1 0 0 1 0 1 0 2 0 0 0 1 1 0 0 0 0 1 1 0 0 0 1 1 0 0 1 0 1 1 0 0 1 1 1 1 2 2 0 2 0 0 2 0 0 0 2 0 0 0 0 0 0 1 0 0 0 0 0 0 1 0 1 1 0 1 0 0 0 0 0 0 0 0 1 1 1 1 0 1 1 0 0 0 1 1 0 1 1 0 0 2 1 0 0 0 2 0 0 0 0 2 0 0 0 2 1 1 1 1 1 1 0 1 1 1 2 1 2 1 1 1 1 1 1 0 1 0 1 0 1 0 1 0 0 0 0 0 0 0 0 2 1 0 0 0 0 1 1 1 1 0 0 1 0 0 1 0 2 1 1 2 0 0 2 0 1 1 0 1 0 0 0 0 0 0 0 1 1 0 1 0 2 0 0 1 2 0 0 2 0 0 0 1 0 0 0 2 1 0 0 1 1 0 1 0 0 2 2 2 0 2 0 2 2 0 1 0 1 2 1 0 1 0 0 2 1 0 0 1 2 1 0 2 1 0 0 0 1 1 1 0 0 0 0 2 0 2 0 0 0 2 1 0 0 1 1 0 0 2 1 0 1 0 0 0 1 0 0 0 0 1 2 1 2 0 0 0 0 2 0 2 1 0 0 1 2 1 1 1 0 2 0 2 1 1 0 0 0 1 0 0 0 0 1 1 0 2 0 0 0 0 2 0 0 0 0 0 2 0 0 0 0 0 0 0 0 0 0 2 2
156 0 2 0 0 0 1 2 1 2 1 0 0 1 0 0 0 0 0 1 1 1 0 0 0 0 0 0 2 1 2 0 1 2 1 1 1 0 0 0 0 0 0 0 1 1 1 0 2 0 0 0 0 0 2 2 0 1 1 0 1 1 1 1 0 0 0 1 1 0 0 0 2 2 1 2 2 2 2 0 1 0 2 1 1 0 0 2 2 2 1 1 0 0 2 2 2 2 0 1 1 2 0 0 0 0 2 0 0 0 0 0 1 2 2 0 0 0 1 2 2 0 0 0 0 1 0 0 1 0 0 0 0 0 0 0 0 0 0 0 1 1 0 0 0 1 0 0 0 0 0 0 0 0 0 0 1 0 0 1 0 0 1 0 0 1 0 0 0 1 1 0 1 1 2 1 2 0 1 1 1 1 1 2 0 0 1 0 0 0 2 0 1 1 1 0 2 2 0 0 0 1 1 1 2 0 1 1 1 0 1 0 1 0 1 0 0 0 2 0 2 2 0 0 0 0 1 0 0 0 0 0 0 0 1 0 0 2 2 0 0 0 0 1 0 0 0 0 2 0 0 1 0 0 1 2 2 1 1 0 0 0 0 0 1 0 1 0 1 1 0 1 0 1 0 0 0 1 2 1 1 1 1 2 1 0 1 0 0 2 0 1 2 0 2 0 2 0 0 1 0 0 0 0 0 1 0 0 1 1 0 1 2 0 1 0 0 2 0 0 0 2 1 0 0 0 0 0 0 1 2 1 1 2 0 0 1 2 1 2 2 2 1 0 0 0 2 0 0 0 0 0 2 1 0 0 0 0 0 1 1 1 1 0 1 0 1 2 2 0 2 0 1 2 0 1 2 1 1 1 0 1 0 0 1 1 0 0 0 0 0 0 0 0 2 0 0 1 0 0 0 0 0 2 2 1 0 0 0 0 0 0 0 0 1 2 1 0 1 0 0 1 0 1 1 1 1 0 2 1 1 0 1 2 1 1 0 1 0 1 2 0 0 0 0 0 0 1 2 2 0 0 0 2 1 1 1 2 1 1 1 2 1 1 0 1 1 1 0 0 1 1 2 2 0 0 0 1 2 1 2 0 0 0 2 0 0 0 0 1 0 1 1 2 0 1 1 0 0 2 0 2 2 2 2 0 2 1 0 0 0 2 0 0 0 1 1 0 0 1 0 1 0 0 1 1 1 0 0 1 1 0 0 2 2 0 0 1 2 1 0 1 0 0 1 1 0 2 2 0 0 0 1 0 2 0 0 0 1 1 1 0 0 1 0 0 0 2 1 0 1 1 0 0 0 0 1 1 0 1 1 0 0 1 2 1 1 0 1 0 0 0 0 0 1 0 2 1 1 0 1 0 0 2 2 0 2 0 1 0 1 0 0 0 2 0 0 0 0 0 0 0 0 0 0 1 1 1 0 0 1 0 0 2 1 0 2 0 0 1 0 1 0 2 2 2 2 1 2 0 1 1 1 1 1 2 0 1 0 1 1 0 1 0 1 1 0 1 0 1 0 1 0 0 0 1 1 0 2 0 0 1 2 0 0 2 0 0 0 1 0 0 0 0 0 0 0 0 0 0 0 0 0 0 2 0 2 1 2 1 0 0 0 2 0 0 0 1 2 2 1 0 1 1 1 0 0 0 0 0 0 2 0 0 1 1 2 0 0 1 0 1 0 0 0 0 0 1 1 0 1 1 2 1 1 0 0 0 2 1 0 1 2 1 0 0 1 0 0 2 0 0 2 1 1 0 1 1 1 1 1 1 2 0 2 0 0 2 0 2 0 1 1 1 2 1 0 1 0 2 0 2 0 1 0 1 1 0 0 0 1 1 2 2 2 0 0 1 1 1 0 2 0 1 0 0 0 2 0 2 0 2 2 1 0 1 0 0 1 0 1 1 1 0 1 1 1 0 0 0 0 2 1 2 0 1 1 0 1 0 1 0 2 0 2 1 0 0 0 2 0 0 0 2 0 0 0 0 2 1 1 0 0 1 0 1 0 1 0 0 1 1 0 1 2 2 2 1 0 0 0 0 0 2 2 1 0 0 0 1 0 1 0 0 1 0 2 1 1 1 0 1 1 1 0 0 0 1 0 0 2 2 0 1 1 0 0 1 0 0 1 0 0 1 0 1 1 0 1 0 2 1 2 0 0 0 1 0 0 0 0 0 1 0 1 0 1 0 0 0 0 0 0 1 1 0 2 0 2 0 0 0 0 1 0 0 0 0 1 2 0 0 0 0 0 0 1 1 2 1 2 1
157 0 2 1 0 0 0 2 1 2 2 0 0 0 0 0 0 0 0 0 1 0 0 0 0 0 0 0 2 0 2 0 0 2 2 0 2 1 0 0 1 1 0 1 2 1 2 0 0 1 1 0 2 0 0 1 1 0 1 0 1 0 2 2 0 0 0 2 1 0 0 1 2 2 2 2 2 2 2 0 2 0 2 0 1 0 0 1 2 2 1 1 1 1 1 1 1 1 0 0 1 2 1 0 2 1 2 1 1 0 1 2 0 0 0 0 0 0 0 2 2 0 2 2 2 0 2 1 1 1 0 0 0 0 0 0 0 1 0 1 1 1 0 0 0 2 0 0 0 2 2 0 0 1 0 0 1 0 0 0 1 1 0 1 2 2 1 0 1 2 0 1 0 2 2 0 2 0 2 2 2 2 1 2 0 0 1 1 1 1 0 1 2 0 2 1 2 2 0 1 1 1 0 0 2 0 0 1 0 0 1 0 2 0 1 0 1 0 0 2 2 0 0 2 0 1 1 0 0 0 1 1 0 1 1 0 0 2 2 0 0 1 2 1 0 0 0 0 1 0 0 0 0 1 0 1 2 0 0 0 0 0 0 0 0 0 0 1 2 0 0 2 2 2 0 0 1 1 1 1 0 2 1 1 2 1 1 0 1 1 1 1 1 0 2 0 2 0 0 2 1 0 1 1 0 0 2 0 1 1 0 0 2 0 1 0 0 0 1 0 0 2 0 0 0 0 0 0 0 1 2 2 0 0 0 0 0 0 0 0 0 1 0 0 0 0 2 0 1 0 0 1 1 0 0 1 1 0 0 2 2 2 1 0 1 0 0 1 1 0 2 0 0 2 0 1 2 1 1 1 1 1 0 0 2 1 0 0 0 0 0 1 0 0 1 1 1 0 1 1 0 1 2 2 0 0 0 1 0 0 0 0 0 0 0 0 0 0 1 0 0 1 0 2 1 2 1 1 2 0 1 1 0 0 0 0 0 1 0 0 0 2 0 0 0 0 0 2 2 1 0 1 0 2 1 0 1 2 2 0 1 2 0 0 1 1 1 1 0 1 1 1 1 1 1 0 1 2 2 2 2 1 1 1 2 1 0 0 1 1 0 1 0 1 1 0 0 1 1 0 1 1 2 1 2 0 2 0 0 0 0 2 1 1 0 0 0 0 0 1 0 1 1 0 0 1 0 0 0 2 0 0 0 0 0 0 2 1 0 0 0 1 1 1 2 0 1 2 2 0 1 1 0 1 1 1 0 1 0 1 1 0 0 0 1 1 1 1 1 0 0 1 0 0 0 0 1 2 0 2 2 0 0 1 2 0 1 0 1 0 0 0 1 1 0 0 0 0 0 0 0 2 2 0 0 2 0 2 2 2 0 0 0 0 1 0 1 0 1 0 0 0 0 1 1 0 1 1 0 0 0 0 0 2 1 1 2 0 0 1 1 1 0 0 1 1 1 0 1 0 2 2 0 0 0 2 0 1 1 0 0 0 0 1 0 0 0 0 0 1 1 1 0 0 0 0 0 1 1 1 0 1 2 0 0 2 1 1 0 1 0 0 0 1 1 0 0 0 0 0 0 0 0 1 1 1 1 2 2 0 1 1 0 2 0 1 0 1 0 0 0 0 1 1 0 0 1 0 0 0 0 1 0 0 2 2 0 0 0 1 0 0 0 0 0 1 1 0 1 1 0 1 0 0 0 0 0 1 2 0 1 2 2 1 0 0 0 2 0 0 0 0 1 0 0 1 0 2 2 2 1 0 0 0 1 1 0 2 0 2 1 2 1 0 1 0 1 0 0 2 0 1 0 2 1 1 1 0 0 2 2 0 0 0 0 1 0 0 2 2 2 2 0 1 0 0 0 2 0 2 0 2 1 0 0 2 0 0 0 0 0 0 1 0 1 1 1 1 1 1 0 1 0 2 1 0 0 1 0 1 1 0 0 0 0 1 1 0 1 1 0 0 0 2 0 0 0 2 1 2 2 0 2 0 0 0 1 1 0 2 1 1 0 0 1 1 2 2 0 2 0 2 0 1 1 2 0 0 0 1 1 1 0 0 1 1 1 2 2 1 1 1 2 1 0 0 0 1 0 0 2 2 1 2 0 0 0 0 0 0 0 0 2 2 1 0 0 0 0 0 2 0 2 1 0 0 1 1 1 1 1 0 0 1 2 0 1 0 0 0 0 0 0 1 1 1 1 1 1 1 0 0 0 2 0 1 1 0 0 2 0 0 0 0 0 0 0 1 1 0 2 1
158 1 1 0 0 1 1 2 1 2 1 0 0 1 1 0 0 0 0 0 1 1 0 0 0 0 0 0 2 0 1 1 1 2 1 1 2 1 0 0 1 1 0 1 2 0 0 0 1 1 1 0 1 1 0 1 1 0 0 0 1 1 1 1 0 1 1 0 0 0 0 0 2 2 1 2 2 0 0 0 2 0 2 0 0 0 0 0 1 2 0 0 2 0 1 2 1 0 0 1 0 2 1 0 1 1 2 0 0 0 2 2 0 2 2 1 1 0 1 1 1 0 1 1 0 2 0 0 2 1 0 0 0 1 1 1 0 0 0 0 0 2 1 0 0 1 0 2 2 2 0 1 0 1 0 0 1 0 1 1 0 0 0 1 0 1 0 0 1 2 0 1 0 2 2 0 2 0 0 1 1 1 1 2 1 1 1 0 0 0 1 0 2 2 2 0 1 2 0 0 0 0 0 1 2 0 2 0 2 0 0 0 0 0 2 0 0 1 1 0 0 0 0 1 0 0 1 0 0 0 0 0 0 0 2 0 0 2 1 1 0 0 2 2 0 0 0 0 1 1 1 0 0 0 0 2 1 1 0 0 0 0 0 0 0 0 1 0 2 1 1 2 0 2 0 0 0 1 1 1 0 2 2 1 1 1 1 2 2 2 0 2 0 0 1 0 2 0 0 1 0 0 0 0 0 0 0 1 0 1 0 1 1 1 1 0 0 0 1 0 1 2 2 2 0 0 2 0 0 1 2 2 1 2 0 0 1 2 1 1 0 1 1 0 0 0 2 0 1 1 1 1 0 0 0 2 1 0 0 1 1 2 1 0 1 0 1 2 2 0 2 0 0 2 0 0 1 1 0 2 0 0 0 0 0 0 0 0 0 0 0 0 0 0 2 1 1 1 0 0 0 0 0 2 2 1 1 2 0 0 0 0 0 0 0 2 0 0 2 0 0 0 0 0 1 1 0 0 2 0 2 0 0 0 0 0 0 2 0 0 2 1 1 1 0 1 0 0 1 1 0 1 0 2 2 1 2 2 2 1 1 2 1 0 1 1 1 0 0 0 0 0 0 0 0 0 0 2 2 0 0 1 0 0 2 0 0 1 0 1 1 2 1 1 0 1 1 1 0 0 1 2 1 1 1 1 1 0 1 2 0 0 1 0 0 0 1 0 0 1 1 1 1 0 1 1 1 0 0 1 1 1 0 1 1 0 0 2 1 1 0 1 2 1 2 0 0 1 1 1 0 1 0 1 2 0 0 0 0 1 0 0 0 1 0 0 0 1 1 0 1 2 0 0 0 0 0 1 0 1 2 0 1 1 1 1 1 0 0 0 0 0 1 1 0 2 0 0 0 0 0 2 2 1 1 1 0 1 1 2 0 0 0 0 2 0 1 0 0 0 0 0 0 0 0 1 1 0 0 0 0 0 0 1 2 0 2 0 0 0 1 1 0 1 1 1 1 0 1 1 1 0 0 1 0 1 0 2 2 0 0 0 1 1 1 1 0 2 0 0 0 0 2 0 0 0 0 1 2 0 1 0 0 0 0 0 0 0 1 2 0 0 1 1 0 0 0 2 0 1 0 1 0 1 1 0 1 2 2 0 2 0 1 1 0 1 1 1 1 1 0 0 0 1 0 0 1 0 0 0 0 1 0 0 1 1 1 0 0 1 0 0 0 1 0 0 1 0 1 1 1 1 1 0 0 1 0 1 1 1 0 0 2 1 0 0 0 0 0 1 1 1 2 2 2 0 1 2 2 1 2 1 1 0 2 2 0 1 1 2 0 1 0 1 1 1 0 0 0 0 0 2 0 2 0 0 0 1 0 1 1 0 0 0 0 1 0 1 1 1 1 1 0 0 0 0 0 1 0 2 0 2 1 0 0 1 0 0 0 0 0 0 1 0 1 1 1 0 0 0 0 1 1 2 0 0 0 0 1 0 2 0 0 0 0 0 1 0 0 2 0 0 0 0 0 1 1 0 1 1 1 0 2 0 0 1 0 1 0 1 2 2 1 0 2 2 2 1 0 1 0 2 1 1 2 1 0 1 0 0 0 0 2 0 2 2 0 1 2 0 0 0 2 1 1 1 1 1 1 1 2 2 0 1 0 0 0 0 0 1 1 0 1 1 1 0 1 0 0 0 2 0 2 0 0 0 1 0 0 0 0 0 1 1 2 0 0 0 0 0 0 0 0 0 0 1 1 1 1 0 0 0 0 1 1 0 0 0 0 2 0 0 0 0 0 0 0 0 0 0 1 1
159 0 1 0 0 0 2 2 1 2 1 1 0 1 1 0 0 0 0 1 1 2 1 0 0 0 0 0 1 2 0 0 0 2 1 1 2 1 0 0 1 1 1 0 1 1 1 0 1 1 0 0 0 1 1 0 1 0 0 0 2 0 1 2 1 1 1 0 1 0 1 1 2 2 2 2 2 0 0 1 0 0 1 1 2 0 0 0 1 2 0 0 1 0 1 1 1 0 0 0 0 1 0 0 0 0 2 0 0 0 2 2 1 1 2 2 2 0 0 1 1 0 2 2 1 1 1 1 2 1 1 1 0 1 1 1 0 0 1 0 1 1 0 0 0 1 1 0 0 2 1 0 0 1 0 1 0 0 0 0 1 0 0 1 1 2 2 0 0 0 2 0 0 1 1 0 1 1 0 0 0 0 0 2 0 0 1 2 1 0 1 0 2 0 2 1 1 1 0 0 0 0 0 1 2 0 1 2 0 1 0 0 1 0 2 0 1 0 1 0 2 2 1 2 0 2 2 0 0 0 0 0 1 2 1 1 0 2 2 0 0 0 2 2 0 0 0 0 0 1 1 0 2 0 0 1 0 2 2 2 0 1 0 0 0 0 0 2 2 2 0 1 2 2 0 0 0 1 2 2 0 2 1 2 1 0 1 1 0 1 1 0 0 0 2 0 2 1 0 1 0 0 2 2 0 0 1 0 0 1 1 2 2 0 2 0 2 0 0 0 1 1 2 1 0 0 1 0 2 1 2 0 1 1 0 1 1 2 1 2 1 1 1 0 0 1 1 0 0 1 1 0 0 0 0 2 0 0 0 1 1 1 2 1 2 2 0 2 2 0 1 1 0 2 1 0 1 0 0 2 0 0 0 0 2 0 0 0 0 1 0 1 0 0 2 0 0 1 0 0 0 0 0 2 2 0 0 0 0 0 0 0 1 0 1 2 1 0 0 0 0 2 0 1 0 1 0 0 0 0 0 0 1 2 2 0 1 1 0 0 1 1 0 1 1 2 0 1 2 1 0 1 0 2 2 2 2 2 1 1 0 1 0 1 2 0 2 1 0 1 1 1 2 2 0 0 0 2 2 1 1 1 1 0 1 0 1 0 2 1 0 2 1 1 0 0 0 1 1 1 1 1 1 0 1 0 1 1 0 0 0 2 0 1 1 0 0 1 0 1 1 1 0 0 0 1 0 1 1 1 1 1 0 0 0 0 1 0 2 2 0 0 1 2 2 1 0 0 0 0 1 1 0 1 2 0 0 1 1 1 1 0 0 0 0 0 1 0 0 0 0 1 0 0 0 0 2 1 0 1 2 1 0 0 1 0 1 1 0 0 0 0 1 1 1 0 0 0 0 0 0 1 0 2 2 0 1 1 1 2 0 0 0 0 2 0 0 0 0 1 1 1 0 1 1 1 1 1 0 0 0 0 0 2 1 1 2 0 1 0 2 2 0 1 1 0 0 0 1 0 1 1 1 1 1 2 0 2 2 0 0 0 0 1 2 2 0 0 2 0 0 1 0 0 1 0 1 0 1 0 0 1 2 0 0 1 1 0 1 2 0 0 0 0 1 0 0 2 0 1 0 1 0 2 0 1 1 2 2 0 1 0 0 2 0 0 0 2 2 2 0 0 0 0 1 0 0 1 0 0 0 2 0 1 1 0 2 0 0 1 0 1 0 1 0 0 2 1 0 0 0 0 1 0 0 0 1 0 2 1 0 1 1 0 0 1 0 0 0 2 0 0 2 2 2 0 1 1 1 1 2 1 0 1 2 2 1 2 0 2 1 2 1 0 0 0 0 2 0 2 0 2 0 2 1 0 1 0 0 1 1 0 1 1 1 0 0 0 2 1 1 1 0 0 1 0 0 1 0 1 0 1 2 1 0 1 0 0 1 0 1 1 1 0 1 0 0 1 1 0 0 2 2 0 1 0 1 0 0 1 0 0 1 0 1 0 1 0 1 1 0 0 0 2 0 2 0 1 0 0 1 1 0 0 0 2 0 1 1 0 1 2 1 0 1 1 2 2 0 1 0 1 0 2 2 1 0 0 0 2 0 1 1 1 1 1 2 0 1 0 0 0 2 0 0 0 2 2 1 1 2 2 0 1 1 0 0 1 0 1 0 0 1 1 1 1 1 0 0 0 2 1 1 0 1 0 1 1 0 1 1 0 1 0 2 0 0 0 0 0 1 0 0 0 0 0 2 0 1 0 0 0 0 0 0 0 0 0 0 1 0 0 0 0 0 1 0 0 1 0 0 0
160 1 1 0 0 0 1 2 2 2 0 1 0 0 0 0 0 0 0 0 1 1 0 1 1 1 1 0 2 0 1 0 0 2 2 1 2 1 0 0 1 1 2 0 2 0 0 0 1 0 0 0 0 1 1 0 1 1 2 1 1 0 1 1 0 2 2 1 1 0 0 1 2 2 2 2 2 1 1 0 2 0 2 0 2 0 0 1 2 2 1 1 1 1 1 2 1 1 0 0 0 2 1 0 1 1 2 2 2 0 0 2 1 2 2 2 2 1 0 2 2 1 2 2 1 0 1 0 1 1 0 1 0 0 0 0 0 0 0 1 1 1 1 1 0 0 0 0 0 2 1 0 0 0 0 0 0 1 1 0 1 1 0 1 1 2 0 1 1 2 0 0 0 2 1 0 2 1 0 0 0 0 0 2 0 0 0 0 0 0 1 0 2 0 2 0 2 2 0 1 1 1 0 2 2 0 0 2 1 0 1 1 1 0 1 1 1 0 1 2 2 0 0 0 0 0 1 0 0 0 0 0 1 1 1 0 0 2 2 0 0 0 2 1 0 0 0 0 1 0 0 0 0 0 0 1 0 0 0 0 0 0 0 0 0 0 0 0 2 2 0 2 2 2 0 1 0 1 2 1 0 2 1 1 1 0 2 2 0 2 0 0 0 0 1 0 2 1 0 2 0 2 1 1 0 1 0 0 2 2 0 2 2 0 0 0 0 1 0 0 1 2 0 0 1 0 0 0 2 0 2 2 1 0 0 0 0 0 0 0 0 0 1 0 1 0 1 0 1 1 1 0 2 1 0 0 1 0 0 0 0 1 0 0 0 2 0 1 1 0 2 0 0 2 0 0 2 0 1 1 0 2 0 1 2 0 0 0 0 0 0 1 0 0 2 1 1 0 2 2 0 2 1 2 1 0 0 0 1 0 0 0 0 0 1 2 1 0 0 0 1 1 1 1 1 1 1 0 2 0 1 1 0 0 1 1 0 0 0 0 1 1 0 0 0 1 1 1 1 1 0 1 0 2 0 0 0 2 2 0 1 2 0 0 0 1 1 2 0 2 2 2 1 1 1 0 1 2 2 1 1 0 1 0 2 0 0 2 0 0 1 2 0 2 1 0 0 1 1 0 0 2 2 1 1 1 1 0 0 1 0 1 1 0 0 0 1 1 0 1 0 0 1 1 0 1 1 0 0 2 0 1 0 0 1 0 1 0 1 1 0 1 1 1 1 1 0 2 2 0 0 0 0 2 1 1 0 0 2 0 0 0 0 1 0 0 0 2 1 1 1 1 1 0 1 0 2 1 0 1 1 0 0 1 1 1 0 1 0 0 0 0 1 2 0 0 1 1 1 0 1 1 0 2 2 0 2 0 0 1 0 0 0 1 1 0 0 0 0 0 0 0 0 0 0 1 1 2 0 0 2 0 1 1 2 0 2 0 0 1 1 1 0 0 0 0 0 0 2 0 0 2 0 2 0 2 0 2 1 0 0 0 2 0 0 0 0 0 1 1 0 2 1 0 0 0 0 2 0 2 0 1 2 0 0 2 2 1 0 1 0 0 0 1 0 0 0 2 0 2 1 1 0 0 1 0 1 2 1 2 0 0 0 1 0 0 0 1 1 1 0 0 0 0 1 0 0 1 0 0 0 1 0 0 0 0 1 0 0 2 1 1 1 0 0 0 1 1 1 0 2 2 0 0 0 0 2 0 0 0 0 0 2 2 0 0 0 0 0 0 1 0 2 1 1 0 1 1 1 0 1 1 0 1 1 2 1 2 1 2 1 1 2 0 2 0 0 1 0 1 0 1 0 1 1 0 2 1 0 1 1 0 0 0 0 0 2 1 0 1 1 2 0 0 0 0 0 1 0 2 0 2 2 0 0 1 0 0 1 0 1 1 1 0 1 1 1 0 1 0 0 0 1 1 0 0 0 1 0 1 1 0 1 0 1 2 1 0 1 1 0 0 1 1 0 0 0 2 1 2 2 0 0 0 0 2 0 0 0 0 2 2 1 2 2 1 2 0 0 1 0 1 0 0 0 2 0 0 1 2 1 0 1 0 1 1 1 1 2 1 0 1 2 2 0 0 0 0 0 0 1 1 0 2 0 0 0 0 0 0 0 0 2 1 0 0 2 0 1 1 2 1 2 0 0 0 0 0 0 1 0 1 0 0 2 0 0 1 1 0 1 0 0 0 0 0 2 2 1 0 0 0 0 0 0 1 1 0 0 2 0 0 0 0 0 0 0 0 1 0 1 1
161 0 1 0 0 0 1 2 1 2 2 0 1 2 1 1 1 0 0 2 0 2 0 0 0 0 0 1 1 0 0 1 0 1 0 1 2 1 0 0 1 1 0 0 1 0 0 0 1 0 0 0 0 0 1 2 0 0 1 0 2 0 1 0 1 1 1 0 1 0 0 0 2 2 0 2 1 0 0 2 0 0 2 0 0 0 0 0 2 2 0 1 2 1 1 1 1 0 0 0 0 2 1 0 1 2 2 0 0 0 1 1 0 2 2 2 2 0 0 1 1 0 0 0 0 2 0 1 2 2 1 1 0 1 1 1 1 0 1 0 1 1 0 0 0 1 0 0 0 1 0 0 1 0 1 0 0 1 0 2 1 1 0 1 0 0 0 2 0 2 0 1 0 2 2 1 1 0 0 1 1 2 1 2 0 0 1 2 2 1 1 1 2 2 2 0 1 1 0 2 2 2 0 0 2 0 2 0 1 0 1 0 2 0 2 2 2 0 1 1 1 0 0 1 0 1 0 0 0 0 0 0 1 1 1 0 0 2 2 0 0 0 1 1 0 0 0 0 2 0 0 1 1 0 0 1 0 0 0 0 0 0 0 0 0 0 0 0 2 2 0 1 1 2 1 0 0 0 2 0 1 0 2 2 2 0 2 2 2 2 0 1 0 0 1 0 2 0 1 1 0 0 0 0 0 1 1 1 0 0 1 1 1 0 1 0 0 0 1 0 0 2 2 0 1 0 1 0 2 2 2 1 0 1 0 0 0 1 1 2 0 0 0 0 1 0 1 0 0 1 1 0 2 1 0 0 1 0 1 0 1 1 1 1 1 1 0 1 1 0 2 0 0 2 1 1 2 1 0 2 0 1 0 0 2 0 0 0 0 0 1 1 2 0 1 1 0 1 1 1 0 1 0 1 0 0 0 0 0 0 0 0 0 0 1 1 1 1 0 0 1 1 0 1 0 1 0 0 1 0 1 0 1 1 1 1 0 0 0 1 1 1 0 0 0 1 0 0 0 0 0 0 0 1 1 0 1 1 1 0 0 1 0 2 2 0 2 1 0 0 0 0 1 1 1 0 1 2 2 1 1 0 0 0 2 0 0 1 0 0 2 1 2 2 1 1 1 1 1 0 0 2 1 1 1 1 1 0 0 2 0 1 1 0 0 1 1 0 0 2 0 0 0 0 1 0 0 0 0 2 0 0 0 1 1 0 0 1 2 2 0 0 0 0 1 1 1 1 1 0 0 0 0 1 1 2 1 1 2 1 0 0 0 0 0 0 0 2 2 0 1 1 0 0 0 0 0 0 0 0 2 0 0 0 0 0 0 0 1 1 0 0 0 2 0 2 0 0 0 0 0 2 1 1 1 1 1 1 1 2 2 2 0 2 0 1 0 0 0 2 2 2 0 0 0 2 2 2 0 0 1 1 0 2 2 1 2 0 0 1 2 1 0 1 2 1 1 0 1 0 0 1 0 1 0 1 0 2 1 0 0 0 1 2 2 2 1 0 1 1 0 2 1 0 0 0 1 0 2 0 0 0 1 0 0 1 0 0 0 1 0 0 0 1 1 0 0 2 0 1 0 1 0 0 2 0 2 1 2 0 0 0 0 1 0 0 0 2 0 1 0 1 1 1 0 0 1 0 1 1 1 2 0 1 2 1 1 0 0 1 1 0 0 0 0 0 1 0 0 0 0 0 1 0 0 0 2 0 2 1 0 1 2 1 0 0 0 0 0 2 0 0 2 0 0 0 1 1 1 1 1 1 2 0 2 1 0 1 1 2 0 1 0 1 1 1 0 1 0 1 0 1 0 2 1 0 1 0 2 0 2 0 2 2 2 0 0 0 0 0 0 0 0 0 0 0 0 2 0 2 0 2 2 0 0 1 0 0 0 0 0 0 1 0 1 1 1 0 1 1 0 1 1 2 0 0 0 0 0 0 1 0 0 0 0 1 0 0 0 2 1 0 2 2 0 0 0 1 2 1 1 0 2 0 0 0 0 2 1 0 2 1 0 0 2 2 2 1 1 0 1 1 1 1 2 2 0 1 0 1 0 1 0 0 0 1 1 0 1 0 0 0 1 1 0 0 2 0 0 0 2 2 1 2 0 0 1 2 0 0 0 0 1 2 1 1 2 0 1 1 0 0 0 0 2 0 2 0 0 0 0 0 0 0 0 0 2 0 0 0 0 0 0 0 0 0 2 0 2 0 0 0 0 0 0 0 0 0 0 2 0 0 0 0 0 0 0 0 1 0 2 2
162 1 1 0 1 0 1 2 2 1 1 0 0 2 2 0 1 0 1 1 1 1 0 0 0 0 0 0 2 0 2 1 2 1 0 0 2 2 0 0 2 2 0 1 1 1 1 0 2 0 0 0 0 1 1 0 1 0 0 1 0 0 1 0 0 0 0 0 1 0 0 0 2 2 1 2 2 2 2 0 1 0 2 0 2 0 0 1 2 2 0 1 2 2 1 1 1 1 1 0 0 1 1 0 0 0 2 0 0 0 2 2 2 2 2 2 2 0 0 2 2 0 1 1 1 1 1 2 2 1 0 0 0 0 0 0 0 0 1 0 0 2 0 0 0 0 0 0 0 1 0 0 1 1 0 1 1 1 0 0 0 0 0 1 1 2 2 1 0 1 1 0 0 2 1 0 1 2 0 0 0 0 0 2 1 1 0 1 0 0 2 0 2 1 2 1 2 2 0 0 0 0 1 0 2 0 0 1 1 0 2 0 1 0 1 0 0 0 1 1 2 1 1 1 1 0 1 0 0 0 0 0 0 1 0 0 0 2 2 0 0 1 2 2 0 0 0 0 2 0 0 0 0 0 0 1 0 0 0 1 1 1 0 0 1 0 1 0 1 0 0 0 0 1 0 0 0 0 1 0 1 1 0 1 1 1 0 1 1 2 0 0 0 0 1 0 2 0 0 0 0 0 0 0 0 0 0 1 1 1 0 1 1 0 1 0 2 0 0 0 0 0 1 1 1 0 1 0 0 1 2 1 0 0 0 0 0 1 0 1 0 1 1 0 1 0 2 0 0 2 2 0 0 0 0 2 0 0 0 2 2 2 0 0 0 0 1 1 1 0 2 0 0 2 0 1 2 0 0 2 1 0 0 0 1 0 0 0 0 0 1 1 2 1 2 2 1 2 0 0 0 0 1 2 2 1 0 1 0 0 0 0 0 0 2 2 0 0 0 0 0 2 1 2 2 2 1 0 0 0 0 0 0 0 0 0 0 0 0 1 1 1 0 0 0 1 0 1 1 2 0 0 0 2 2 2 2 2 1 1 1 2 0 0 0 2 0 1 0 1 1 1 2 2 1 1 0 2 2 1 1 1 1 0 1 1 1 0 0 0 2 0 0 1 1 0 0 1 1 0 0 2 2 2 2 0 0 0 0 0 0 2 1 1 1 0 0 2 0 2 2 0 0 0 1 1 1 1 1 1 1 0 0 1 1 0 1 0 1 1 0 0 2 2 2 0 1 1 1 0 0 0 0 2 2 0 0 0 1 2 0 0 0 1 0 0 0 1 1 0 1 1 0 0 0 0 1 1 0 1 2 0 1 1 0 1 0 0 1 1 1 0 1 0 0 0 0 1 1 0 1 1 1 1 1 1 2 0 0 0 0 0 0 2 0 1 0 0 0 0 0 0 0 1 1 0 0 2 0 0 0 0 0 1 1 1 2 0 1 0 1 1 0 1 2 1 1 0 1 0 2 2 1 0 1 2 0 2 2 0 0 0 0 0 0 0 0 1 0 0 2 0 1 0 0 1 1 0 2 0 0 0 2 0 0 2 1 2 0 0 0 0 0 0 0 0 0 2 0 2 0 1 0 0 1 0 1 2 1 0 2 0 0 2 0 0 0 2 1 1 0 0 1 0 1 1 1 0 1 1 0 1 0 0 1 0 1 0 0 1 0 0 0 0 0 1 1 2 0 0 1 1 1 0 0 0 1 0 2 1 0 0 2 1 0 0 0 0 1 2 0 0 2 0 0 0 0 1 1 1 1 1 1 0 1 1 0 2 1 2 0 1 1 0 0 0 0 0 0 2 0 0 0 2 1 1 0 0 1 1 2 0 1 1 1 0 0 2 0 1 1 1 0 0 0 0 0 2 0 2 0 2 2 0 0 1 0 1 2 1 1 2 1 0 1 0 0 0 0 0 0 1 2 2 0 1 0 0 1 0 1 0 0 0 0 0 0 1 2 0 1 0 1 1 0 0 0 1 1 1 1 0 2 0 0 0 0 2 0 0 2 0 1 0 2 2 2 2 0 1 0 2 1 1 2 2 0 0 0 1 1 1 0 0 1 1 0 0 1 0 0 0 2 2 0 0 0 2 2 2 2 2 1 1 1 0 1 1 0 0 0 1 1 1 1 2 1 1 0 2 2 0 1 0 1 0 1 1 0 0 0 0 1 0 1 1 1 0 0 1 0 0 0 1 1 2 0 2 0 0 0 0 0 0 0 0 0 0 0 1 0 0 0 0 0 0 0 0 2 1 0 0
163 1 2 1 0 0 1 2 0 2 2 0 1 2 1 0 0 0 1 0 2 1 0 0 0 0 0 0 1 1 0 1 0 0 0 0 1 2 0 0 1 1 0 1 1 1 0 0 1 0 0 0 1 0 1 1 1 0 1 0 1 1 2 1 0 0 0 0 0 0 0 0 2 2 1 2 2 0 0 1 0 0 1 1 2 0 1 0 0 2 0 0 0 0 1 2 1 0 0 0 0 1 0 0 0 0 2 1 1 0 1 2 0 2 2 2 2 0 0 2 2 0 0 0 0 1 0 1 2 2 0 0 0 0 0 0 0 0 0 0 0 2 0 0 0 2 1 0 0 0 0 1 0 0 1 0 0 0 0 1 1 1 0 1 0 2 0 0 1 1 1 0 1 1 1 0 2 1 0 0 0 0 0 0 0 0 0 2 1 1 1 1 1 0 1 1 1 2 0 1 1 1 0 1 2 0 0 1 1 0 0 1 1 0 1 0 0 1 1 0 1 1 1 2 0 1 1 0 0 0 0 0 0 1 1 1 1 2 2 0 0 1 1 2 0 0 0 0 1 1 1 0 0 0 0 1 0 0 0 0 0 0 0 0 0 0 1 0 2 1 0 2 1 2 0 1 0 0 1 0 0 2 2 2 2 0 2 1 1 2 0 1 0 1 1 0 2 0 0 0 0 0 0 0 0 1 0 0 0 0 1 1 1 0 0 0 0 0 1 0 1 2 2 1 0 0 0 0 0 0 1 0 2 0 0 0 1 1 0 0 0 0 2 0 0 0 1 0 0 2 2 0 1 1 0 1 1 0 1 0 1 1 2 1 2 0 0 0 0 0 2 0 0 2 0 0 0 0 0 2 0 1 0 0 1 0 0 0 0 0 0 0 2 0 2 1 1 0 1 1 0 1 2 2 1 0 1 0 0 0 0 0 0 0 0 2 0 0 0 0 1 0 1 1 2 1 0 0 1 1 0 1 0 0 1 1 0 0 0 1 0 1 0 0 0 1 1 0 0 0 1 0 0 2 2 2 2 2 2 1 1 2 0 1 1 1 1 0 0 0 1 1 1 1 2 1 1 2 2 0 0 0 0 0 2 1 0 0 2 1 0 2 1 1 0 0 1 2 1 0 1 1 2 1 2 1 1 0 1 1 0 1 0 1 1 0 0 0 0 0 0 2 0 0 0 1 1 1 1 1 0 2 0 0 0 0 1 0 0 0 1 2 2 2 2 0 1 0 0 0 1 1 0 2 1 1 0 1 1 1 1 0 0 1 0 0 1 1 0 0 1 1 0 0 0 0 2 2 0 2 2 0 1 1 0 1 0 0 1 0 0 0 1 0 0 0 0 0 0 0 0 2 2 0 1 2 1 1 1 2 1 0 0 1 0 1 0 0 1 0 0 0 1 1 1 0 1 2 0 0 1 0 0 2 2 0 2 0 1 0 2 1 1 1 1 1 1 0 1 0 0 2 0 2 0 1 0 2 0 1 1 0 2 2 2 2 0 0 0 1 1 1 1 0 0 0 2 2 0 2 0 1 1 1 1 1 0 1 1 1 0 0 0 0 0 0 0 2 0 1 0 2 0 0 2 0 1 2 2 0 2 0 0 1 0 2 1 2 0 0 0 0 1 0 2 0 0 0 0 0 0 0 0 0 1 1 2 0 0 0 0 0 1 1 0 0 1 0 1 1 1 1 1 0 0 0 0 0 2 0 0 2 2 2 0 0 1 0 0 2 1 0 1 0 0 0 2 1 1 1 2 1 1 0 1 1 0 2 0 2 0 2 0 1 1 1 0 0 0 0 0 0 1 1 0 1 0 0 0 1 1 0 1 2 2 0 0 0 2 2 2 2 0 1 0 0 0 1 0 1 0 2 2 0 0 1 0 0 1 0 0 0 1 0 1 1 1 0 0 0 0 2 1 2 0 1 0 0 0 0 1 0 0 0 0 0 0 0 1 1 0 0 0 1 0 0 0 1 1 1 1 1 2 0 0 0 0 2 0 0 2 2 0 0 2 0 1 2 0 0 0 2 1 1 2 1 0 0 1 1 0 0 0 0 1 1 2 1 1 1 0 1 0 0 0 0 1 2 0 0 2 0 0 1 0 0 1 1 1 0 0 0 2 1 0 1 1 1 0 0 2 0 2 0 0 0 0 0 0 0 0 0 2 0 1 1 0 0 1 1 1 0 0 0 0 2 0 0 2 0 0 0 0 1 1 0 2 0 0 2 0 0 0 1 0 0 0 0 0 0 0 0
164 1 0 0 0 0 1 2 2 2 1 0 0 1 1 0 0 0 0 1 0 2 0 1 1 1 1 0 1 1 1 1 0 0 1 1 1 2 0 0 2 2 0 0 2 0 0 0 1 0 0 0 0 2 0 1 0 0 1 1 0 1 1 1 0 1 1 1 2 1 0 1 2 2 2 2 2 1 1 0 0 0 1 1 2 0 0 0 2 2 0 1 1 0 1 2 1 0 0 0 0 1 1 0 1 1 2 0 1 1 1 2 1 1 2 2 1 0 1 1 1 0 1 1 1 0 1 0 2 1 0 0 0 0 0 0 0 0 0 0 0 2 0 0 0 0 0 0 0 1 0 0 0 0 1 0 1 1 0 0 0 0 1 0 1 2 0 1 0 1 1 2 0 2 2 0 2 1 1 1 1 1 1 1 0 0 1 1 0 0 0 1 2 1 2 1 1 1 0 0 0 0 0 0 2 0 1 0 2 0 0 1 0 0 2 1 1 1 1 1 1 0 1 2 1 1 2 0 0 0 0 0 0 0 1 0 0 2 2 0 0 1 1 0 0 0 0 0 2 0 0 0 1 0 0 1 1 0 0 0 0 0 0 1 1 0 0 1 2 2 0 1 2 2 0 0 1 0 2 0 1 0 2 2 2 0 2 2 1 2 0 1 1 1 1 0 2 0 0 0 0 0 1 1 1 1 0 1 0 1 0 1 2 1 1 0 0 0 0 0 2 2 1 1 0 0 0 0 1 0 2 0 0 0 0 0 0 0 0 1 0 1 0 0 0 0 1 0 1 0 0 0 1 0 0 1 0 0 0 1 1 2 1 1 1 0 0 1 1 1 1 1 0 2 0 0 1 1 0 2 0 2 0 0 1 0 0 0 0 0 0 1 0 2 2 0 0 0 0 0 0 0 1 1 0 0 1 0 0 0 0 0 0 0 0 1 0 1 0 0 0 1 0 1 0 2 1 1 1 0 0 2 1 1 0 0 0 1 0 0 1 1 0 1 1 1 1 1 1 0 0 0 0 2 2 1 2 2 2 0 1 2 0 0 0 2 0 1 0 0 2 2 2 2 1 0 1 2 2 0 0 1 1 0 2 0 0 0 0 2 0 2 1 2 1 0 0 0 0 1 0 2 1 1 1 1 2 0 1 1 1 0 0 0 1 1 1 0 0 1 0 0 0 0 0 1 0 0 0 1 1 1 0 1 2 1 0 1 1 1 0 1 1 1 2 0 1 1 1 0 1 1 0 2 1 1 0 0 1 0 0 0 0 1 0 0 0 2 1 0 0 1 1 0 0 0 2 1 0 1 1 0 1 1 1 1 1 1 0 0 1 1 0 0 1 0 1 0 0 0 0 2 1 1 2 0 1 1 1 2 0 0 0 1 1 0 0 0 0 0 0 0 0 0 1 0 1 1 0 0 0 0 1 2 2 1 2 0 0 0 0 1 0 1 2 2 2 0 0 0 2 2 0 0 0 1 0 1 1 0 0 0 1 0 0 0 0 0 1 0 1 0 1 1 1 0 0 0 1 0 0 0 2 1 1 2 0 1 0 1 0 0 0 1 1 0 0 2 0 2 1 1 0 1 0 0 1 2 2 0 1 0 0 1 0 2 1 1 0 0 0 0 1 1 1 1 1 0 1 0 0 0 0 0 0 0 1 0 0 1 0 0 0 0 0 1 2 0 0 0 1 1 2 0 0 1 0 0 0 0 0 0 2 1 0 0 0 2 0 0 0 0 2 1 0 0 2 1 1 2 1 0 1 1 2 1 1 2 0 2 0 2 2 0 1 0 1 0 0 2 0 2 0 1 2 1 1 0 0 2 2 1 1 1 1 0 0 1 1 1 1 1 0 1 0 0 0 1 0 1 0 1 2 0 0 1 0 0 0 0 0 0 1 0 1 1 1 0 1 0 0 1 1 2 0 1 0 0 1 0 0 0 1 0 1 2 0 0 0 2 0 2 1 0 0 1 0 0 1 2 2 0 1 1 1 1 0 2 0 0 2 0 1 0 2 2 2 1 1 0 0 1 0 2 2 1 1 0 0 2 0 1 1 0 1 1 1 1 1 1 0 1 2 1 0 0 1 1 1 1 2 2 0 1 0 0 0 1 0 0 0 0 0 1 0 0 1 0 0 1 2 1 1 0 1 0 1 0 0 0 0 1 0 0 1 1 0 0 0 0 0 1 0 0 0 1 1 1 1 0 0 1 0 1 0 1 1 0 0 2 0 0 0 1 1 0 0 1 1 1 2 2
165 1 0 0 1 1 2 2 2 0 0 0 0 0 0 0 0 0 0 1 0 1 0 0 0 0 0 0 2 0 2 1 0 0 0 0 1 1 0 0 1 0 1 0 1 1 0 0 1 1 1 0 0 0 2 1 1 0 1 2 0 0 0 0 1 1 1 1 2 0 1 1 2 2 2 2 2 0 0 0 1 0 2 0 1 0 1 1 2 2 0 1 2 0 0 1 0 1 0 1 1 1 0 0 1 1 2 1 1 0 1 2 0 2 2 2 2 0 0 2 2 0 2 2 2 0 2 0 2 2 1 1 0 0 0 0 0 1 1 1 0 1 0 0 0 0 0 0 0 0 0 0 0 0 1 1 0 0 0 0 1 1 1 0 1 2 1 1 0 1 1 0 1 1 2 2 0 1 0 1 1 1 1 2 0 0 1 2 1 0 2 0 1 0 1 1 2 2 0 0 0 0 1 0 2 0 1 1 0 0 1 0 1 0 2 1 1 0 0 1 2 1 1 2 0 1 1 0 0 0 0 0 0 1 1 1 0 1 1 0 0 0 2 2 0 0 0 0 1 0 0 0 0 1 0 1 1 1 1 1 0 1 0 0 1 0 0 0 2 1 1 0 0 2 0 0 0 2 2 2 0 2 2 2 2 0 2 0 0 2 0 0 0 0 2 0 1 1 0 0 0 0 2 2 0 0 1 0 1 1 0 1 2 0 1 0 0 1 0 1 0 2 0 1 1 0 1 0 1 2 2 1 2 1 0 0 0 0 0 1 1 1 1 0 1 0 1 0 1 1 1 0 2 0 0 0 0 0 1 0 1 1 2 0 2 0 0 2 2 1 1 1 0 2 0 1 2 0 2 0 0 0 0 1 1 0 0 0 0 1 1 2 0 0 2 1 1 1 0 0 0 0 0 1 1 0 2 0 0 0 0 0 0 0 1 2 1 0 0 0 0 2 1 0 0 0 0 0 1 1 0 1 0 0 0 0 0 0 0 1 2 2 0 0 0 2 0 2 2 2 0 0 0 2 1 0 1 2 1 1 2 2 0 0 1 0 2 1 0 0 0 0 1 1 1 0 1 2 1 1 2 0 0 0 2 1 0 0 0 0 1 0 0 0 0 0 0 2 1 0 1 1 1 0 1 1 2 0 0 1 0 2 1 0 1 0 1 0 0 0 0 2 2 2 0 0 0 0 0 2 0 2 0 0 1 0 1 1 1 1 1 1 1 1 1 2 0 2 2 0 0 0 0 2 1 2 1 0 2 0 0 0 0 0 0 0 1 1 1 1 0 0 2 0 1 0 2 1 0 1 2 0 0 0 1 0 1 1 0 0 2 1 1 1 0 0 0 1 1 0 1 1 0 2 2 0 1 0 0 1 0 0 0 1 0 0 0 0 0 0 0 0 0 0 0 0 1 1 0 0 0 0 1 2 2 1 2 1 1 1 1 0 0 1 1 1 1 0 1 0 1 2 0 1 0 1 0 2 2 0 0 0 1 1 1 1 1 0 2 0 1 0 0 1 1 0 0 0 2 0 0 1 2 0 0 2 1 0 0 2 0 0 0 0 1 0 0 1 0 1 0 1 0 0 2 0 2 2 2 1 0 0 1 1 0 0 0 0 0 1 0 1 0 0 1 1 0 0 0 0 0 1 0 1 1 0 2 0 0 1 0 0 0 0 0 1 1 0 0 0 0 0 0 0 0 0 0 0 2 1 0 1 2 1 0 0 1 0 1 2 0 1 0 1 1 0 1 1 1 1 1 1 0 1 1 1 1 2 1 2 0 1 1 1 2 1 0 0 0 1 0 2 1 2 1 0 1 0 0 0 1 1 1 1 1 1 1 0 1 1 1 2 0 0 0 0 0 1 1 2 1 2 1 0 0 1 0 0 2 0 1 1 1 0 1 0 0 0 0 0 1 1 1 0 1 0 1 0 0 1 0 0 0 0 0 0 1 0 1 0 0 0 1 1 0 0 0 1 1 2 1 0 2 0 0 0 1 1 0 0 1 0 1 1 2 2 2 1 0 0 0 2 0 2 2 1 0 1 0 0 0 0 0 0 0 0 2 1 2 0 1 0 2 2 0 0 1 0 0 0 1 1 0 0 1 0 1 0 0 1 0 0 2 0 0 0 0 0 2 1 2 0 1 0 1 0 0 0 0 2 0 0 1 0 1 1 1 0 0 0 2 0 0 1 1 0 0 1 0 0 0 0 0 2 0 0 0 0 0 2 0 0 0 1 1 0 1 0 1 0 1 0
166 1 1 0 0 0 0 2 0 2 2 0 2 2 0 0 0 0 1 1 0 2 0 2 1 1 1 0 2 1 1 1 1 1 1 1 2 0 0 0 0 0 0 0 1 0 0 0 0 1 1 0 0 0 2 1 1 1 2 0 1 1 2 2 1 2 1 0 0 0 0 1 1 1 1 1 1 1 1 0 1 0 0 2 2 0 0 0 2 2 0 0 1 0 0 1 0 0 0 0 0 2 1 0 1 1 1 2 2 0 0 2 1 2 2 1 1 0 0 2 2 0 1 1 0 1 0 0 2 1 0 0 0 0 0 0 0 0 2 0 0 2 0 1 0 0 0 0 0 0 0 0 0 0 0 1 0 0 0 0 0 0 0 0 0 1 2 0 0 1 1 0 1 1 0 1 1 1 0 1 1 1 1 1 0 0 1 1 0 0 0 1 2 2 2 0 1 1 0 0 0 0 1 0 2 0 0 1 1 0 0 0 0 0 1 1 0 0 1 1 2 1 0 2 0 0 0 0 0 0 0 0 0 1 1 1 1 2 2 0 0 0 2 2 0 0 0 0 2 0 0 1 0 0 0 2 1 0 0 0 0 0 0 0 0 0 0 0 1 0 0 2 0 2 0 0 0 0 2 0 1 1 2 1 1 1 1 1 1 2 0 1 2 0 2 0 2 2 0 2 0 2 2 2 0 1 0 1 2 2 0 2 1 0 1 0 1 0 0 0 1 1 2 0 1 0 1 0 1 0 1 0 1 2 0 1 0 1 0 1 1 2 1 0 0 1 0 0 1 1 1 0 1 1 0 1 2 0 0 1 1 2 2 1 2 1 1 0 0 0 2 0 1 2 0 1 2 1 0 2 0 1 0 0 0 0 0 1 1 0 0 0 0 0 2 0 0 1 1 1 0 1 1 2 2 0 0 0 0 0 0 0 0 0 0 0 0 0 0 0 0 2 0 1 0 2 1 0 1 0 1 0 1 1 1 0 0 2 0 0 1 2 1 2 1 2 0 1 1 0 0 0 0 1 1 0 1 1 0 1 1 2 0 0 1 1 1 2 0 1 2 2 1 1 1 0 1 1 1 0 1 0 0 0 2 0 0 1 1 0 1 2 2 1 0 0 0 1 1 1 0 2 1 1 1 1 1 0 0 1 0 1 1 1 0 0 0 0 1 2 2 0 0 0 1 0 0 2 2 1 1 0 0 1 1 0 0 1 2 2 0 0 0 1 1 1 1 0 0 0 0 0 1 1 1 1 0 1 1 0 0 0 0 0 0 0 0 1 1 1 1 2 1 0 0 0 1 1 0 1 2 0 0 0 0 0 0 0 0 0 1 1 1 0 2 0 0 0 0 0 0 1 1 1 2 1 1 0 1 0 1 0 0 1 0 0 1 0 0 0 0 0 0 0 0 0 0 0 0 0 0 0 0 1 1 0 2 0 1 0 1 0 0 1 2 2 2 0 1 0 0 1 0 2 0 2 1 2 1 1 1 0 0 2 1 1 1 1 0 1 0 1 0 0 0 0 0 0 0 0 0 1 2 0 0 2 0 0 0 1 0 0 0 1 2 0 0 1 0 1 1 0 0 1 1 0 2 1 2 1 1 0 0 2 0 0 0 1 1 1 0 0 0 0 1 0 0 1 1 1 1 2 0 0 1 1 0 0 0 2 0 1 0 0 1 0 1 0 0 0 0 0 1 0 0 0 1 0 2 0 0 2 1 2 0 0 1 0 1 2 0 1 2 0 0 0 1 1 1 1 1 1 1 0 1 2 1 2 1 2 1 1 1 1 2 1 1 1 0 1 0 1 0 2 0 0 2 0 0 1 1 0 1 1 1 1 1 1 1 1 0 2 0 1 0 0 0 1 0 2 0 2 2 0 0 2 0 0 2 1 1 2 1 0 1 1 1 0 0 0 1 0 0 2 0 1 0 0 0 0 1 0 0 0 0 1 1 0 2 0 1 0 0 1 0 1 0 2 2 1 2 0 1 1 0 2 0 1 0 1 2 1 2 0 1 1 2 2 1 0 1 1 0 2 2 2 0 1 0 2 0 2 0 0 1 1 0 1 1 1 0 1 2 1 0 0 0 2 0 0 0 1 0 1 0 0 1 1 0 1 1 1 1 1 1 1 1 1 0 1 2 0 1 0 1 0 1 0 0 2 0 0 1 0 1 1 1 0 0 0 2 0 0 0 0 2 0 0 2 1 0 0 0 1 0 0 0 0 0 2 0 0 0 1 1 0 0 0 0 1 1 1
167 0 0 0 0 0 1 2 1 2 0 1 0 2 1 0 0 0 1 2 0 2 0 1 0 0 0 0 1 1 1 0 1 1 1 2 0 1 0 0 1 1 0 0 1 0 0 0 0 1 1 0 0 1 1 0 1 0 1 0 2 0 1 1 0 0 0 0 1 0 0 0 1 1 1 1 1 0 0 1 0 0 2 0 1 0 0 0 1 2 0 0 1 0 1 1 1 2 1 1 0 0 1 0 0 0 2 0 0 0 0 0 2 2 2 1 1 0 1 1 1 0 1 1 1 1 1 1 1 1 0 0 0 0 0 0 0 1 0 0 0 2 0 0 0 1 0 0 0 0 0 0 0 0 1 0 1 1 0 1 0 0 2 0 1 2 1 2 0 2 0 0 0 2 0 1 1 0 0 0 0 0 0 2 0 0 1 1 0 0 1 1 2 1 2 1 2 2 0 1 1 2 0 1 2 0 1 1 1 0 0 0 1 0 2 0 0 0 2 1 2 1 1 2 0 2 2 0 0 0 0 0 0 0 2 0 1 2 2 0 0 0 2 1 0 0 0 0 2 0 0 1 0 0 0 0 0 1 1 1 1 1 0 0 0 0 0 1 2 2 0 1 1 2 0 0 0 2 2 1 1 1 2 2 2 0 2 1 1 1 1 0 0 0 2 0 2 0 0 0 0 0 1 1 0 0 0 0 0 0 0 1 2 0 1 0 1 0 0 0 1 0 0 0 1 0 1 0 0 1 1 1 0 1 0 0 0 0 0 1 0 2 1 0 0 0 2 0 0 0 0 0 2 0 0 0 1 0 0 0 0 0 0 0 0 0 0 2 2 0 2 0 0 2 0 0 1 0 0 2 0 0 0 1 1 0 0 0 0 0 0 1 0 0 1 1 1 1 0 0 0 0 0 2 2 1 0 0 0 0 0 0 0 0 2 2 2 0 0 0 0 2 2 0 0 1 0 0 1 0 1 0 0 1 1 0 0 1 0 0 2 1 0 0 0 2 2 0 0 1 0 0 0 2 2 1 2 1 0 1 1 1 0 0 0 2 0 2 0 1 1 1 0 0 1 1 0 2 2 1 1 1 1 0 2 0 0 0 1 1 1 1 0 0 1 1 1 2 1 0 1 2 2 1 2 0 1 1 0 0 1 1 2 0 0 0 1 0 0 2 0 0 2 1 0 0 0 0 0 1 0 1 0 1 1 0 0 0 1 2 1 0 1 1 2 0 1 2 2 0 0 0 0 2 2 0 0 0 0 1 1 0 0 0 0 0 0 0 0 0 0 1 0 0 0 0 1 0 0 0 2 0 0 0 1 0 0 0 1 0 1 0 0 2 0 0 0 1 1 0 1 1 0 2 2 0 0 1 1 2 0 0 0 2 0 1 0 0 0 0 0 0 1 1 1 1 1 0 0 0 0 0 0 0 1 1 2 0 0 0 2 1 0 1 2 1 1 0 0 0 2 2 0 0 0 0 0 2 1 0 0 0 0 2 2 1 0 1 0 1 1 1 0 0 0 1 1 0 2 0 1 0 1 0 1 1 1 2 0 0 0 0 1 0 0 0 0 2 0 1 0 1 0 1 1 0 2 2 2 1 0 0 1 1 0 1 0 0 1 1 0 0 1 0 1 0 0 0 1 1 0 1 0 0 0 0 1 0 0 1 1 0 0 1 0 0 2 0 0 0 0 0 1 0 0 1 1 0 2 2 0 0 2 1 0 0 1 1 0 0 0 0 1 0 0 2 2 0 1 2 0 0 0 1 1 2 1 1 0 2 1 2 1 0 0 0 0 1 0 2 0 2 0 2 1 1 0 0 0 0 0 0 1 0 0 0 1 0 1 1 1 1 0 0 0 0 0 2 0 2 0 2 2 0 0 2 0 0 0 0 0 1 0 0 0 0 0 0 0 0 0 1 0 2 0 0 0 0 0 1 0 0 0 0 0 1 0 0 0 2 0 1 1 0 0 1 0 1 0 0 1 1 0 0 0 2 0 2 1 0 0 1 1 1 2 1 2 2 2 1 0 1 0 2 2 0 2 1 0 1 1 1 1 1 0 1 2 0 1 0 0 0 1 1 0 0 1 1 0 0 2 1 0 1 1 0 0 2 0 0 0 0 2 2 0 1 1 1 0 1 2 1 2 0 0 0 0 0 0 0 0 1 1 0 1 1 1 0 0 0 1 0 0 0 0 0 2 1 1 0 0 0 1 0 0 0 1 0 0 2 0 0 0 0 0 0 0 0 0 0 0 0
168 1 0 0 0 1 1 2 0 2 2 0 1 1 1 0 0 0 1 2 1 2 0 0 0 0 0 0 2 0 2 1 0 1 0 1 2 2 0 0 2 2 0 0 0 0 1 0 2 0 0 0 0 0 2 2 0 0 0 1 1 0 2 2 0 0 0 0 2 0 1 1 1 1 2 1 2 1 1 1 1 0 2 0 1 0 0 0 2 2 0 0 1 1 0 1 0 1 0 1 1 2 1 0 1 1 2 0 0 0 1 1 1 2 1 1 1 0 1 1 1 0 1 1 1 1 1 1 2 2 2 2 0 1 2 1 0 0 0 0 0 2 0 0 0 0 0 0 0 2 1 0 1 0 2 0 0 1 0 0 1 1 0 1 0 1 1 1 1 2 0 2 0 2 1 1 0 1 0 0 0 0 0 1 0 0 0 0 0 0 1 0 1 1 1 0 2 1 0 0 0 0 0 0 2 0 1 1 1 0 0 1 1 0 1 0 0 1 2 1 1 0 1 2 0 2 2 0 0 0 0 0 0 0 1 0 0 2 2 1 0 0 2 1 0 0 0 0 2 0 0 2 0 0 1 2 1 0 0 0 0 0 0 0 0 0 0 0 2 2 0 2 0 0 0 0 1 0 2 0 0 1 1 1 0 0 1 0 0 1 1 0 1 0 1 0 1 2 0 2 0 0 0 0 0 0 0 0 0 0 1 1 1 1 2 0 0 0 1 0 0 1 1 1 0 0 0 0 0 1 2 0 0 2 0 1 1 2 0 0 0 2 2 0 1 0 1 0 0 0 0 0 2 1 0 0 2 0 0 1 1 1 1 1 1 1 0 1 1 1 1 1 0 1 0 0 1 0 2 0 0 2 0 0 2 1 0 0 0 0 0 0 2 0 2 2 1 1 1 1 0 1 0 2 2 0 1 0 0 0 0 0 0 0 2 2 1 0 0 0 0 1 0 1 1 1 1 2 2 0 0 2 0 0 0 0 0 1 0 0 2 1 0 0 0 1 1 1 1 0 0 1 0 0 0 0 0 2 1 0 1 1 0 0 0 2 0 1 0 0 2 2 1 1 1 0 1 1 2 0 1 0 0 0 2 0 0 0 1 0 1 1 1 1 0 1 1 2 2 0 0 2 2 1 2 1 1 0 0 1 0 1 0 0 1 0 0 1 1 1 1 1 2 2 0 0 0 1 1 1 1 0 0 1 0 0 0 0 1 1 1 1 2 2 2 0 1 1 1 0 1 1 1 1 2 0 1 0 1 1 1 0 1 0 0 1 1 1 1 1 0 0 0 0 0 0 1 0 0 0 1 0 0 0 0 0 0 1 0 0 1 1 0 2 0 2 0 0 0 0 0 2 1 2 1 0 1 1 2 2 0 0 0 2 0 2 0 0 0 0 0 0 0 0 0 0 1 0 0 0 0 0 0 0 2 2 2 1 0 1 0 0 0 1 2 2 2 0 0 0 2 2 0 2 0 2 0 1 0 0 0 0 1 1 1 0 0 2 0 0 2 0 0 1 1 0 0 1 0 1 0 1 2 0 1 2 1 1 0 1 0 0 1 0 1 0 0 2 0 0 0 0 0 1 1 0 0 2 2 0 0 0 0 2 0 2 0 2 1 1 0 0 1 0 1 0 0 0 1 1 1 1 0 0 1 1 1 0 0 1 0 1 0 1 0 0 1 1 1 0 1 1 0 0 0 2 0 0 0 0 0 0 0 1 0 1 2 2 0 0 0 0 1 0 0 1 1 2 1 2 1 0 0 0 1 2 0 1 1 2 0 1 1 0 1 0 0 1 0 1 0 1 0 1 1 0 0 0 1 1 2 0 1 1 1 0 0 1 1 1 1 1 0 0 0 0 0 2 0 2 0 2 1 1 0 1 0 0 1 0 1 1 2 1 2 0 1 0 0 0 0 2 2 1 1 0 1 2 0 0 2 0 0 0 0 1 0 0 1 1 0 0 0 1 0 0 0 1 0 0 0 1 1 0 0 1 1 2 0 0 0 0 0 0 2 2 2 2 0 0 0 1 0 1 2 1 1 1 0 2 1 2 0 0 0 0 2 0 1 0 0 0 2 2 0 0 0 1 0 0 1 1 0 2 0 0 0 0 0 0 0 0 1 2 0 0 0 0 0 0 2 0 2 0 1 0 1 1 0 1 0 0 0 1 2 0 2 1 1 0 0 0 0 0 0 0 1 0 1 0 0 0 0 1 1 0 2 0 1 2 1 1 1 0 0 0 0 0 1 0 0 1
169 1 2 0 0 0 0 2 1 2 2 0 1 2 1 0 1 0 1 1 1 0 0 0 0 0 0 0 1 0 1 0 1 2 0 0 2 1 0 0 1 1 1 0 2 1 1 0 1 1 1 0 0 1 1 1 1 0 1 0 0 2 0 2 0 0 0 1 2 0 1 2 2 2 1 2 2 1 1 0 2 0 2 0 2 0 1 2 2 2 2 1 1 0 0 1 0 1 1 0 0 2 1 0 1 1 2 0 1 1 0 1 0 1 2 1 0 0 1 1 1 0 1 1 1 1 1 1 1 1 0 0 0 0 1 0 0 1 0 0 2 0 0 0 0 1 0 0 0 1 0 0 0 1 0 0 1 2 0 0 0 0 0 1 1 2 2 0 1 1 1 1 1 1 0 1 2 0 0 0 0 1 0 2 2 2 0 1 0 0 0 1 0 0 1 0 1 1 0 1 1 1 0 0 2 0 1 1 0 0 1 0 1 0 0 2 0 0 1 0 1 1 0 2 1 0 1 0 0 0 0 0 0 0 2 0 0 2 2 0 0 0 2 2 0 0 1 0 2 0 0 0 1 0 0 1 0 1 1 0 0 0 0 0 1 1 0 0 1 0 0 2 0 1 0 0 0 1 0 0 1 1 2 2 2 0 2 1 1 1 1 1 0 0 1 0 1 1 0 0 0 0 0 0 0 1 0 0 0 1 0 1 1 1 0 0 0 2 1 0 0 2 1 1 1 0 1 0 1 0 1 1 0 2 0 0 0 2 0 0 0 0 0 0 2 0 0 2 0 2 2 0 1 0 0 1 0 0 0 1 1 1 1 0 1 0 0 2 2 2 0 2 1 2 0 1 0 0 0 2 0 1 0 0 1 0 0 0 0 0 0 1 1 0 2 1 1 0 1 1 0 1 1 2 1 0 0 0 0 0 0 0 0 0 1 2 0 0 0 0 1 1 0 1 1 2 2 0 1 0 1 0 1 1 1 0 0 1 0 1 2 0 2 2 0 2 0 1 1 0 0 0 0 1 1 1 1 2 2 0 1 2 0 0 0 2 0 2 0 1 2 2 0 0 2 1 1 2 1 1 2 1 2 0 0 0 2 0 0 1 0 1 1 1 0 0 0 1 0 0 1 1 2 2 2 0 0 1 0 0 0 2 0 0 1 0 0 1 0 1 1 1 1 0 1 0 0 1 1 1 1 1 0 0 0 0 0 1 1 1 0 1 0 0 1 1 0 1 1 0 1 1 0 2 1 1 0 0 0 1 1 0 0 1 0 0 0 1 1 0 1 2 2 0 2 0 2 0 0 0 2 0 0 1 2 0 1 1 1 0 1 0 2 0 1 0 0 1 2 0 0 1 0 2 2 0 1 1 2 1 0 0 0 2 0 0 1 0 1 0 0 0 0 0 0 1 2 1 0 0 0 0 0 2 1 0 2 0 0 0 1 2 0 2 2 1 1 0 1 0 1 1 0 1 0 2 0 0 0 0 0 0 2 1 1 1 0 0 0 1 1 1 0 1 1 0 0 0 1 0 0 1 2 0 0 1 2 0 1 2 0 0 0 0 1 0 0 2 0 2 1 1 0 1 1 0 2 0 1 1 1 1 0 2 0 1 0 1 1 1 0 0 0 0 1 1 0 0 0 0 0 1 0 0 1 1 2 0 0 1 0 0 0 1 0 0 2 0 0 0 0 0 0 0 0 0 0 0 2 1 0 1 1 0 0 1 1 2 0 0 0 0 1 0 0 0 0 1 1 1 2 1 1 1 2 0 0 2 1 2 0 1 1 1 2 1 0 1 0 1 0 1 0 1 0 0 1 0 0 1 1 1 1 1 1 0 0 0 0 1 1 0 0 0 1 0 0 0 0 2 1 1 1 0 0 1 0 0 0 0 0 0 0 0 0 0 0 0 0 0 0 2 0 2 0 0 0 0 0 1 1 0 0 0 0 2 1 0 1 1 0 0 0 2 0 0 0 0 0 1 2 0 2 0 0 1 1 1 0 0 2 1 0 0 1 1 2 2 0 1 0 1 2 0 2 0 2 0 1 1 0 1 0 0 1 1 2 0 1 0 0 0 2 2 0 0 2 1 0 0 2 2 0 2 0 0 0 1 1 0 0 0 2 1 0 0 1 1 1 2 2 0 2 0 0 0 0 1 1 1 1 1 1 0 1 1 1 0 1 1 1 0 0 0 0 0 2 0 2 0 0 0 0 2 0 0 0 0 1 2 1 1 1 0 0 0 0 0 0 0 2 2
170 0 2 0 2 0 2 2 1 2 1 1 1 2 1 0 0 0 1 2 0 2 0 0 0 0 0 0 2 0 1 2 0 1 0 1 1 1 0 0 1 0 0 0 1 0 0 0 1 0 1 0 0 1 1 1 0 0 2 0 0 2 2 2 0 0 1 0 0 0 0 0 2 2 2 2 2 2 2 0 2 0 1 1 1 0 1 0 2 2 0 0 0 0 1 1 1 1 0 1 1 1 1 0 1 1 2 2 2 0 0 2 0 2 2 1 1 0 0 1 1 0 0 0 0 1 0 1 1 1 0 0 0 1 1 1 1 0 0 0 1 1 0 0 0 1 0 0 0 1 1 0 0 2 0 0 0 1 1 0 0 0 0 1 0 1 1 0 2 2 0 0 2 0 1 1 1 0 0 1 1 1 0 1 1 1 0 1 1 1 0 1 0 0 0 0 1 0 0 0 0 0 0 0 2 0 1 2 0 1 0 0 2 0 2 0 0 0 1 0 0 0 0 2 0 1 1 2 1 1 0 0 0 0 1 0 0 2 1 0 0 1 2 1 0 0 0 0 1 1 1 1 0 0 0 0 0 1 1 1 0 1 0 0 1 1 0 1 0 0 0 2 1 2 0 0 0 0 2 0 2 0 2 1 2 0 2 2 2 2 0 1 0 1 1 1 1 1 0 0 1 0 1 1 0 0 0 0 0 1 0 1 2 0 2 0 1 0 1 0 0 1 2 1 1 0 1 0 1 0 2 1 0 1 0 0 0 2 0 0 0 1 2 1 1 0 1 0 0 2 2 0 2 1 1 0 2 0 0 0 0 0 1 0 1 1 0 2 2 0 2 0 1 2 1 1 1 0 2 0 0 1 0 1 1 1 0 0 0 0 0 1 0 0 2 1 0 1 1 1 0 1 0 1 1 0 1 0 0 0 0 0 0 0 1 2 0 0 0 0 0 2 0 0 0 2 1 0 2 0 1 0 0 0 0 0 0 1 1 2 2 0 0 0 0 1 0 0 1 0 0 0 0 2 2 1 2 2 1 1 1 2 0 0 0 2 0 1 0 0 0 0 1 1 1 0 1 2 2 1 1 0 0 0 1 0 0 1 1 0 0 2 1 0 0 0 0 1 1 1 0 2 1 1 1 1 1 0 0 0 0 2 0 1 1 0 0 1 0 1 1 1 0 0 0 1 0 0 0 2 1 0 0 1 2 1 1 0 1 1 0 2 1 1 1 1 1 0 0 0 1 1 0 1 2 1 1 0 1 1 1 0 0 0 0 0 1 1 1 0 1 1 1 0 0 0 0 2 0 2 2 0 0 1 2 0 1 0 0 0 0 0 0 1 0 0 1 0 0 0 0 2 1 1 1 1 0 0 1 1 1 1 0 1 1 0 0 0 1 0 0 0 0 0 0 1 2 0 0 0 0 0 1 0 1 0 2 0 1 0 1 1 0 2 2 2 2 0 1 0 1 2 0 2 0 2 0 1 0 1 1 0 0 0 0 0 0 1 0 0 0 0 0 0 1 1 2 0 2 0 1 0 2 0 2 2 0 1 0 0 0 0 0 1 1 0 0 2 0 0 0 1 0 2 0 1 1 1 2 1 0 0 0 1 0 0 0 2 0 0 0 0 0 0 2 1 1 0 0 0 0 1 0 0 1 1 0 0 0 2 1 1 0 0 0 1 1 0 0 0 0 0 1 0 0 1 0 0 0 0 0 0 1 1 0 1 0 0 0 1 0 0 2 0 0 0 1 0 0 1 0 0 0 1 2 2 1 2 0 2 0 2 0 1 1 1 0 1 0 1 1 2 0 2 1 0 1 0 1 1 2 0 0 0 0 0 1 1 2 2 2 2 0 1 0 0 0 1 0 2 0 2 2 0 0 2 0 0 0 0 0 0 0 0 0 0 0 1 1 0 0 2 1 2 0 1 0 0 0 0 1 0 0 0 0 0 1 1 0 1 0 0 0 2 0 0 0 1 1 2 2 1 2 0 0 0 0 1 0 1 2 2 0 1 1 0 1 2 0 1 0 2 0 1 2 2 0 2 0 0 0 0 1 0 1 1 1 0 2 0 0 0 2 1 1 0 0 0 0 0 2 2 1 1 0 0 2 0 0 0 0 1 1 1 0 1 1 0 0 1 2 1 1 0 1 1 1 0 0 2 2 0 1 0 1 0 1 0 0 1 0 0 0 0 0 1 1 0 2 0 0 0 0 1 0 1 1 0 0 2 0 0 0 0 0 0 1 0 0 0 2 2
171 0 2 0 0 0 0 2 2 2 1 0 0 0 0 0 0 0 1 2 0 2 0 0 0 0 0 0 1 2 0 1 1 1 2 1 2 2 0 0 1 1 0 0 1 0 0 0 1 0 0 0 0 0 2 1 0 0 1 1 0 0 2 2 0 0 0 0 1 0 0 0 2 2 1 2 2 0 0 0 0 0 1 1 2 0 0 0 1 2 0 0 1 1 1 2 1 1 0 1 0 2 2 0 0 0 2 0 1 1 1 2 0 2 2 0 0 0 0 1 1 0 1 1 1 1 1 0 2 1 1 1 0 0 1 0 0 0 0 0 1 1 0 0 0 1 0 0 0 2 1 0 1 0 0 0 1 2 1 0 1 1 0 1 0 2 1 1 1 2 0 1 0 2 1 1 2 0 0 1 0 1 0 2 1 1 0 1 0 0 1 0 2 2 2 1 1 2 0 1 1 2 0 1 2 1 2 0 1 0 1 0 1 0 2 1 1 0 1 0 1 1 1 1 0 1 2 0 0 0 0 0 0 0 2 0 0 2 2 0 0 0 2 2 0 0 0 0 0 1 1 0 0 0 0 2 1 0 0 0 0 0 0 0 0 0 0 0 1 0 0 1 1 2 1 0 0 0 2 1 0 2 1 2 1 0 1 1 0 2 0 2 2 0 2 0 1 0 0 2 0 1 0 0 0 0 2 0 1 1 0 1 2 1 2 0 0 0 0 0 1 2 0 0 1 0 1 0 2 1 1 0 0 1 0 0 0 1 0 0 1 1 2 0 0 0 2 0 2 0 0 0 2 1 0 0 2 0 0 2 1 1 2 0 2 2 0 0 0 0 2 0 0 2 0 0 1 0 2 0 0 2 0 0 0 0 0 0 0 0 0 0 2 0 2 0 0 0 0 0 0 0 0 2 2 0 1 0 0 0 0 0 0 0 1 1 1 0 0 0 0 0 1 1 1 2 0 0 0 0 0 1 1 1 1 1 0 1 0 0 2 1 0 0 0 1 0 0 1 1 0 0 0 2 2 1 2 2 0 2 1 2 1 0 0 2 0 2 0 2 2 2 0 0 0 0 0 1 2 0 1 0 0 0 2 0 0 0 1 1 0 1 1 0 0 0 0 1 1 0 0 2 2 1 1 0 1 0 0 0 0 2 1 0 0 0 0 1 0 2 2 0 0 0 0 1 0 0 0 2 0 2 0 0 0 0 0 1 2 2 2 2 2 2 2 0 1 1 1 0 0 0 0 1 2 0 0 0 1 0 0 1 1 0 0 0 0 2 2 0 1 1 0 0 0 0 1 0 0 0 2 0 0 1 1 1 0 0 1 0 0 0 0 0 0 0 1 1 1 0 1 0 0 1 2 0 1 2 2 2 0 0 0 0 2 0 0 0 0 1 1 1 0 0 0 1 2 1 0 0 1 0 0 1 2 1 2 0 1 0 2 1 0 0 0 0 0 1 2 0 0 1 0 1 0 2 0 2 1 1 1 0 1 2 2 1 0 1 0 1 0 1 2 0 0 0 0 1 1 1 1 0 2 0 0 1 2 1 0 1 1 1 0 1 1 0 0 1 0 1 0 1 0 0 2 0 1 2 2 1 0 0 0 2 0 1 0 1 0 0 0 0 1 0 0 1 1 0 0 0 0 0 0 0 2 2 1 0 0 1 0 1 0 1 0 0 1 0 0 0 0 0 1 0 0 1 1 0 0 0 0 0 2 0 0 0 0 0 1 2 0 0 0 1 1 0 2 1 1 1 1 1 1 1 2 1 0 1 1 2 0 1 0 1 1 1 1 1 0 1 0 2 0 1 0 0 1 1 1 0 1 0 1 1 1 1 0 0 2 1 1 2 0 0 0 0 0 2 0 1 0 2 1 0 0 2 0 0 0 0 0 0 0 0 0 0 0 1 1 0 0 2 0 2 0 0 0 0 0 0 1 0 0 0 0 2 0 0 1 1 1 0 0 1 0 0 0 1 1 0 0 0 2 0 0 0 0 2 0 0 1 2 1 0 2 2 2 1 0 1 0 1 0 2 2 1 1 0 1 1 0 0 0 1 1 1 1 0 2 0 0 0 2 1 0 0 0 1 0 0 1 0 0 0 2 0 0 1 0 0 0 0 2 2 0 1 1 1 1 0 1 0 2 0 1 0 1 0 0 0 0 1 1 0 1 0 0 0 0 0 2 0 0 1 1 1 0 0 2 0 0 0 0 2 1 0 1 0 0 2 0 0 0 0 0 0 0 0 0 0 1 1
172 0 0 0 0 0 2 2 1 2 1 0 0 1 1 0 0 0 0 2 0 2 0 1 0 0 0 0 2 1 1 2 0 0 0 0 2 1 0 0 0 0 0 0 0 0 0 0 1 0 0 0 0 1 1 2 0 0 1 1 0 0 1 1 1 1 1 1 1 0 0 1 2 2 2 2 2 1 1 0 2 0 1 1 2 0 1 1 2 2 0 1 0 0 0 1 0 0 0 0 0 2 2 0 0 0 2 2 2 0 0 2 1 2 2 1 1 0 0 1 1 0 1 1 0 1 1 0 2 2 0 0 0 0 1 0 0 0 0 0 1 1 0 0 0 0 0 0 0 2 1 1 0 0 0 0 0 0 1 0 1 1 0 0 0 2 1 0 1 1 0 0 1 1 0 1 2 1 0 0 0 0 2 2 0 0 2 1 1 1 0 1 2 1 2 1 1 1 0 0 0 0 0 0 2 0 1 1 1 0 1 0 2 0 1 0 1 0 1 1 2 1 0 2 0 1 1 0 0 0 0 0 0 0 1 0 0 2 2 0 0 1 2 2 0 0 0 0 1 0 0 0 1 1 1 1 1 1 1 1 0 1 0 0 2 0 1 0 1 0 1 2 1 1 0 0 0 2 2 2 0 2 1 1 2 1 0 2 1 2 0 0 0 0 1 0 2 0 0 1 0 0 1 1 0 0 1 0 0 0 0 0 1 0 2 0 1 0 1 0 0 1 1 1 1 0 0 0 1 2 2 2 0 2 0 0 1 1 0 0 0 0 1 0 1 0 1 1 0 0 0 0 1 0 0 1 0 0 1 0 1 2 1 1 1 1 1 2 2 0 2 0 1 1 0 0 2 0 0 2 0 0 0 0 2 1 0 0 0 0 0 0 1 1 2 1 0 0 1 1 0 2 1 1 0 0 1 2 0 0 0 0 0 0 2 2 2 0 1 0 0 1 1 0 2 2 1 2 2 0 0 2 1 1 1 0 0 1 0 1 2 2 0 2 2 2 0 1 1 0 0 0 0 2 1 1 1 1 1 0 0 1 0 0 0 2 0 0 0 0 0 0 0 0 1 0 1 2 2 2 2 2 0 0 2 0 0 0 0 0 2 0 1 1 0 0 0 2 1 0 1 2 1 1 1 1 1 0 1 0 1 1 2 0 0 0 2 0 0 1 0 0 1 1 1 0 0 2 2 0 2 0 0 0 1 0 1 0 2 2 0 1 1 1 2 2 0 1 1 0 1 1 0 2 1 1 1 0 2 0 0 0 1 0 1 1 1 1 1 0 0 0 1 0 0 0 1 1 0 1 2 0 0 2 2 0 0 1 1 0 1 1 1 1 0 2 0 2 2 0 2 1 1 2 1 0 1 0 1 1 0 0 0 1 0 0 0 0 0 0 0 0 0 0 0 1 1 2 0 0 1 1 1 0 2 0 2 0 0 0 1 2 0 1 2 2 2 0 0 0 2 2 0 0 0 2 0 2 2 0 0 0 2 0 0 0 0 1 0 0 1 0 0 0 0 1 1 0 2 0 1 0 2 2 2 2 1 0 1 2 0 0 0 1 0 0 0 2 0 2 1 2 0 2 1 0 1 2 2 1 1 0 0 2 0 0 0 1 0 0 0 0 1 0 1 0 0 0 0 0 0 1 1 0 1 1 1 0 0 0 0 0 0 0 0 1 1 0 1 0 1 1 1 0 0 2 0 0 2 2 0 0 2 1 0 0 2 0 0 2 0 0 2 0 0 0 1 1 1 1 1 1 2 0 2 1 0 2 0 2 0 2 1 0 0 0 0 1 0 1 1 1 0 2 1 1 0 0 1 1 2 0 1 1 0 0 0 1 2 2 1 2 0 1 0 0 0 1 0 2 1 1 1 1 0 1 0 0 1 1 0 1 0 0 0 0 0 0 0 0 0 1 1 2 0 1 0 0 0 0 1 0 0 0 0 1 2 0 0 2 0 0 2 1 0 1 0 2 1 0 0 0 2 0 0 0 0 2 1 0 2 2 0 0 1 1 2 2 1 0 2 2 1 1 2 1 1 0 0 1 1 1 0 0 0 0 2 1 2 0 0 0 2 2 0 0 0 1 0 0 1 1 0 2 0 0 1 0 0 0 0 0 2 1 1 0 0 0 1 0 2 0 2 0 0 0 0 0 0 0 0 0 1 0 1 0 2 0 0 0 2 0 0 0 0 1 0 2 0 0 0 0 0 0 0 0 0 1 0 1 0 0 0 0 0 0 1 1 1 0 1 1
173 1 1 0 1 1 2 1 1 1 1 0 0 0 0 0 0 0 2 2 0 2 0 0 0 0 0 0 2 1 2 0 0 2 1 1 1 2 0 0 2 2 0 0 2 1 1 0 1 0 0 0 1 0 1 1 0 2 0 1 0 0 2 2 1 1 1 0 2 0 0 1 2 2 2 2 2 1 1 0 1 0 1 1 1 0 0 0 2 2 0 0 1 0 1 2 1 1 0 1 1 2 0 0 2 0 1 1 2 0 0 2 0 1 1 0 0 1 0 2 2 1 1 1 1 0 1 1 1 1 0 0 0 1 1 1 1 0 0 0 0 2 0 0 0 0 0 0 0 1 0 0 0 1 0 0 0 2 0 1 0 0 0 1 2 2 2 0 0 2 0 1 0 2 1 2 1 0 0 0 0 0 1 2 0 0 2 1 1 0 2 0 2 1 2 1 1 2 0 0 0 0 0 0 2 0 1 0 2 0 1 0 2 0 0 1 0 0 0 1 2 0 0 2 0 0 0 0 0 0 0 0 0 0 2 0 0 2 2 0 0 0 1 2 0 0 1 0 2 0 0 0 0 0 0 1 0 0 0 1 1 1 0 1 0 1 0 1 0 0 0 2 0 1 0 0 0 1 1 0 0 1 1 1 2 1 1 2 1 2 0 0 0 1 1 1 2 0 1 2 1 0 1 1 1 0 1 1 1 1 0 1 2 0 2 0 0 0 0 0 1 2 1 0 1 0 0 0 0 1 1 1 1 2 0 0 0 0 0 1 1 1 1 0 1 0 1 0 1 0 0 0 2 0 0 0 0 0 0 0 0 1 2 1 2 0 0 2 2 1 1 1 1 2 0 0 1 0 0 2 0 1 0 0 0 0 0 0 0 1 1 2 1 1 2 2 2 2 0 0 0 0 1 2 2 0 0 0 0 0 0 0 0 0 0 2 0 0 2 0 0 0 0 2 0 1 1 2 2 0 0 1 1 1 0 0 0 0 1 1 2 1 0 0 0 2 1 1 2 1 0 1 0 0 0 0 0 0 0 0 0 1 0 1 1 1 1 1 0 0 1 1 2 2 1 1 0 1 2 0 0 0 1 1 2 1 0 1 1 1 0 2 1 2 2 0 0 1 1 0 0 2 1 1 1 1 1 0 0 1 0 2 1 0 1 0 0 1 0 1 1 1 0 0 0 1 1 0 0 2 0 1 0 1 1 0 0 0 0 0 1 2 2 2 2 1 1 1 1 0 1 1 0 2 1 1 0 0 1 0 0 0 1 0 1 1 0 1 1 0 0 0 1 0 0 0 2 1 0 1 2 0 2 2 0 2 0 0 2 1 0 0 0 0 1 0 0 0 2 2 0 2 1 2 2 1 1 0 1 1 0 0 0 1 1 0 2 0 0 0 0 0 0 0 0 1 1 2 0 0 0 0 0 1 1 1 1 0 1 0 2 2 0 1 0 0 0 0 1 0 0 2 0 1 0 1 0 1 1 0 0 0 2 1 1 0 0 1 0 1 0 1 1 0 0 0 0 0 2 0 0 0 1 0 0 0 1 1 0 1 0 0 0 1 1 0 0 1 0 0 0 0 0 1 1 0 2 1 1 0 0 0 0 1 0 1 0 2 2 2 0 0 0 0 2 0 0 0 0 0 0 0 0 0 2 1 1 0 0 2 0 1 0 0 0 1 1 0 0 0 0 0 0 0 0 1 0 0 2 0 0 2 1 2 0 0 1 0 0 2 1 1 2 0 0 1 1 2 1 1 1 1 1 0 1 1 0 2 0 2 0 2 2 0 1 0 1 1 0 1 0 2 0 2 0 0 0 1 1 0 1 0 1 2 1 0 0 2 1 1 0 1 0 1 0 0 0 2 0 2 0 2 2 0 0 2 0 0 0 0 0 0 1 0 1 1 1 0 0 0 0 2 1 1 0 1 1 0 0 0 1 0 1 0 1 0 1 0 2 0 0 0 0 1 0 1 0 0 1 1 1 0 1 1 0 1 0 0 1 0 1 2 0 1 1 1 1 2 0 0 0 2 0 0 2 1 1 1 0 1 0 1 1 0 2 2 0 1 1 1 0 1 1 1 1 0 1 0 0 0 2 2 1 1 0 0 2 2 0 0 0 1 2 1 0 1 1 1 0 1 2 0 1 0 2 0 1 1 0 0 0 0 2 0 1 1 1 0 0 0 1 0 0 0 0 0 2 1 1 0 0 0 0 2 0 1 1 0 0 1 0 0 0 1 1 0 0 1 1 1 2 2
174 0 2 0 0 0 0 2 2 2 2 0 1 1 1 0 0 0 0 0 1 1 0 0 0 0 0 1 1 0 0 1 1 2 2 1 2 0 0 0 0 0 0 1 2 0 0 0 2 0 0 0 0 0 2 2 0 1 1 0 1 0 2 2 0 0 0 0 1 0 0 0 2 2 1 2 2 1 1 1 1 0 2 0 1 0 0 1 1 1 0 1 2 0 0 0 0 1 0 0 0 2 1 0 1 1 2 2 2 0 0 2 1 2 2 1 1 1 0 2 2 1 2 2 2 0 2 2 2 1 0 0 0 0 0 0 0 0 0 0 0 2 0 0 0 0 0 0 0 1 1 0 0 0 0 0 0 1 1 0 0 0 1 1 0 1 1 0 0 0 1 0 0 2 0 0 2 1 0 1 0 1 1 2 1 1 1 0 0 0 0 0 2 1 2 0 2 2 0 0 0 0 0 1 2 0 0 2 0 0 0 0 0 0 2 1 1 0 1 2 2 0 1 1 0 1 2 0 0 0 0 0 1 1 1 0 0 2 2 0 0 1 2 2 0 0 0 0 2 0 0 1 0 1 0 2 1 0 0 1 1 1 0 0 1 0 1 0 2 1 0 0 2 2 0 0 1 0 1 0 0 0 0 1 1 1 1 2 0 2 0 0 0 1 0 0 2 1 0 2 0 1 2 2 1 0 1 0 0 0 1 1 1 0 2 0 0 0 1 0 0 2 2 2 1 0 1 0 0 0 2 0 1 1 0 1 1 2 1 1 0 0 1 0 0 0 2 0 1 1 1 0 2 0 1 0 1 0 1 0 1 1 1 1 1 0 1 2 2 0 2 0 0 2 0 0 1 1 0 2 0 1 0 0 1 0 0 0 0 0 0 1 0 0 2 0 0 1 0 0 0 0 1 2 2 1 0 0 0 0 0 0 0 0 1 2 0 1 1 1 1 0 0 2 1 2 2 0 0 0 0 0 0 2 2 0 0 0 0 1 1 0 0 0 0 1 1 0 2 1 0 0 0 2 1 1 1 1 0 1 0 0 2 0 0 0 2 1 0 0 1 1 1 1 1 1 0 1 2 1 1 1 1 1 1 0 0 0 2 0 0 2 0 1 0 2 2 0 0 1 0 2 2 1 2 1 1 1 0 1 0 2 0 2 0 0 0 0 0 0 0 2 0 0 0 2 1 1 1 1 1 1 0 0 0 0 0 1 1 1 1 1 0 0 1 0 2 2 2 0 0 1 0 2 2 0 0 0 0 0 0 1 1 0 0 0 1 2 1 1 0 0 0 0 0 0 1 1 0 1 2 1 0 1 1 0 0 0 2 0 0 0 1 0 0 0 2 0 0 0 0 2 0 2 2 0 2 1 1 0 0 0 0 2 0 0 0 0 0 1 0 0 0 0 0 1 1 1 0 0 1 0 0 2 1 0 2 0 1 0 1 0 0 1 2 2 2 1 2 0 0 1 0 0 0 2 0 0 0 0 0 0 1 0 1 1 0 0 1 1 0 1 1 0 0 0 0 0 2 0 1 0 1 0 0 1 0 0 0 1 0 0 0 0 0 0 0 2 0 2 1 1 0 1 1 1 1 2 2 0 0 0 0 0 0 0 0 1 2 2 1 0 2 0 0 1 0 0 1 1 1 1 0 0 0 0 1 0 0 2 1 0 0 0 0 0 0 0 0 0 0 0 1 0 0 1 0 0 2 0 0 0 1 0 0 1 1 0 1 2 0 0 1 1 1 0 0 2 1 2 2 1 1 0 1 2 0 1 1 2 0 1 0 1 1 1 0 0 1 1 0 1 0 2 1 0 0 0 0 0 2 2 2 0 0 0 0 2 1 1 0 1 0 1 0 0 0 1 0 1 0 2 2 0 0 2 0 0 0 0 0 0 1 0 1 0 0 0 0 0 1 1 1 1 1 0 0 0 1 1 1 0 0 0 0 1 0 0 2 0 0 0 0 1 0 0 0 1 0 0 1 1 1 0 0 0 0 2 1 0 1 1 0 0 2 2 2 1 1 0 1 2 1 1 2 0 1 0 0 1 0 1 0 1 1 1 2 2 0 2 0 2 2 2 0 0 1 2 1 1 2 2 1 2 0 0 0 2 0 0 0 0 1 2 1 2 2 0 1 0 2 1 2 0 0 0 0 0 0 0 0 0 0 0 0 1 1 0 0 0 1 0 0 0 0 1 0 0 1 0 0 0 0 1 0 1 1 0 0 2 0 0 0 0 0 0 0 0 0 1 2 1
175 1 2 0 0 0 0 1 2 0 0 1 0 1 1 0 0 0 1 1 0 1 0 0 0 0 0 0 2 1 2 0 1 2 0 1 2 0 0 0 1 1 0 0 1 0 0 0 2 0 0 0 1 1 0 0 1 0 1 0 1 0 0 0 0 0 0 0 1 1 0 0 1 1 2 1 1 1 1 1 1 0 2 0 0 0 0 1 1 1 0 0 1 0 1 2 1 1 0 1 0 2 1 0 1 1 2 1 1 0 0 1 1 2 2 0 0 0 1 1 1 0 0 0 0 1 0 0 2 1 0 0 0 0 0 0 0 0 0 0 0 2 0 0 0 2 0 0 0 2 0 0 0 0 0 1 1 0 0 0 0 2 0 1 1 1 1 0 0 0 2 0 0 2 1 1 2 0 0 0 0 0 0 1 0 0 0 0 0 0 1 0 1 0 1 1 2 1 0 1 1 1 0 1 2 0 1 0 2 0 0 0 0 0 0 0 1 1 1 1 1 0 0 1 0 0 1 0 0 0 0 0 1 1 1 0 0 1 0 1 0 0 1 2 0 0 0 0 2 0 0 1 1 1 0 1 2 0 0 0 0 0 0 0 1 0 1 0 1 0 0 1 1 1 0 0 0 0 2 0 0 2 2 2 2 0 2 0 0 1 1 0 0 0 1 0 1 1 0 2 0 0 1 1 0 0 1 2 1 1 0 1 1 0 2 0 0 1 0 0 0 1 1 0 2 0 2 0 2 1 1 1 2 1 0 0 0 1 0 0 0 0 1 0 0 0 2 1 1 0 0 1 1 0 0 1 0 0 0 0 0 0 2 0 2 1 0 2 2 0 2 0 0 2 1 1 2 0 1 1 1 1 0 2 1 0 0 0 0 1 1 2 1 0 2 2 1 0 0 0 0 0 2 2 1 0 1 1 0 0 0 0 0 0 1 2 0 1 0 0 0 1 0 2 1 2 2 0 0 0 0 0 0 0 1 1 0 1 0 0 0 2 0 0 0 1 0 1 1 1 0 1 0 1 1 1 1 1 0 1 2 2 0 1 1 0 2 2 0 0 1 1 1 1 2 2 0 2 0 0 1 0 1 1 2 1 0 0 0 0 2 0 1 2 1 0 0 0 0 0 0 2 1 1 1 1 1 0 0 0 0 2 0 1 1 1 0 0 0 0 0 1 2 2 0 0 0 0 0 1 1 1 0 0 0 0 2 1 1 2 1 1 1 1 2 0 1 2 2 0 0 0 0 1 2 0 0 1 0 2 1 0 0 0 0 0 1 1 1 0 1 1 1 0 0 0 1 1 0 1 2 0 0 1 1 0 1 0 0 0 1 0 0 1 0 0 0 2 2 0 2 0 1 1 2 0 0 0 0 1 1 0 0 0 2 0 0 0 2 0 0 0 0 0 0 1 1 2 0 0 0 0 0 1 2 0 1 0 0 1 1 2 1 1 1 0 0 0 0 0 0 1 0 1 0 1 0 1 0 1 1 1 0 0 0 0 1 2 0 0 1 0 1 0 0 0 0 1 0 1 1 1 2 0 2 2 0 0 1 2 0 0 0 1 0 1 1 2 0 1 0 1 0 1 1 1 1 1 2 1 1 0 0 2 0 0 0 1 0 0 0 0 0 0 2 1 0 0 0 0 0 1 0 0 0 0 1 0 0 1 0 1 0 0 0 0 0 0 1 1 1 1 0 0 0 0 0 1 1 0 1 0 2 0 0 0 1 0 0 1 2 0 2 0 0 0 1 0 0 0 2 2 1 0 1 1 0 2 0 2 0 2 2 0 2 0 0 0 0 2 0 1 0 2 1 0 2 0 0 2 2 0 2 2 1 0 0 1 1 2 2 1 0 0 0 0 0 1 0 1 0 1 2 0 0 1 1 0 1 1 0 1 0 0 0 0 0 0 0 0 0 2 1 2 0 1 0 1 0 0 0 0 0 0 0 1 1 0 1 1 1 0 1 1 0 0 0 2 0 0 0 2 2 2 0 2 0 0 0 0 1 1 2 0 2 2 2 2 0 0 0 2 1 1 2 1 1 1 0 1 0 1 0 0 0 1 2 0 2 1 0 1 2 1 1 1 1 1 0 0 1 1 1 2 0 0 0 1 0 0 0 1 2 2 2 1 1 1 0 0 2 0 1 0 1 0 1 0 0 0 0 1 1 0 1 0 0 0 0 0 1 0 0 0 0 2 0 1 1 0 0 0 0 2 0 1 1 0 0 1 0 0 0 0 0 0 0 0 1 1 2 1
176 0 1 0 0 0 2 1 1 2 1 0 0 1 1 0 0 0 0 0 1 2 0 0 0 1 1 0 2 1 1 1 0 2 0 1 1 1 0 0 1 1 0 0 2 0 0 0 1 0 0 0 0 0 1 0 2 0 0 1 1 0 2 2 0 0 0 0 1 0 0 0 2 2 1 2 2 1 1 0 2 0 2 1 0 0 0 1 1 2 1 1 1 1 2 2 2 0 0 0 0 2 1 0 0 0 2 1 1 0 0 1 0 1 1 1 1 1 0 2 2 1 2 2 2 0 2 1 1 1 0 0 0 1 2 1 1 0 0 0 2 0 0 0 0 0 0 1 1 1 0 0 0 0 0 0 1 2 0 1 0 0 0 0 0 1 2 0 1 2 0 1 1 1 2 0 2 0 0 0 0 0 1 2 1 1 1 1 1 0 2 0 2 2 2 0 2 2 0 1 1 1 0 0 2 1 1 1 1 1 1 0 1 0 1 0 0 0 2 1 1 0 1 2 0 1 1 0 0 0 0 0 0 0 1 0 0 2 2 0 0 1 2 1 0 0 0 0 2 0 0 0 0 0 0 1 0 0 0 0 0 0 0 0 1 0 1 0 2 1 0 0 0 1 0 0 0 0 2 0 0 1 2 2 2 0 2 0 0 1 1 0 0 1 1 1 2 2 0 2 0 1 1 1 0 1 1 1 1 1 0 2 1 0 2 0 0 0 1 0 0 2 1 1 1 0 1 0 1 1 2 1 0 2 0 0 0 1 0 0 0 0 0 0 0 0 1 1 1 0 0 0 1 0 0 1 0 1 1 0 1 1 0 0 0 1 1 2 2 1 1 1 0 2 0 1 0 0 1 1 0 1 0 0 2 0 0 0 0 0 0 0 1 1 2 1 1 0 2 2 0 2 0 2 2 1 0 1 0 0 0 0 0 0 1 1 1 0 1 0 0 1 0 1 1 2 1 0 1 0 1 0 0 1 0 0 0 2 0 0 2 0 0 0 0 1 0 0 1 2 0 0 0 1 0 0 0 1 1 1 2 2 1 0 0 1 1 1 0 1 1 1 0 0 0 0 0 2 2 0 0 0 2 1 0 0 1 0 1 1 0 2 2 1 2 0 0 1 1 1 0 2 1 0 1 0 1 0 1 1 1 2 2 0 0 0 1 1 0 1 1 1 0 0 1 0 0 1 1 2 0 0 0 1 2 1 2 1 2 2 1 2 1 1 2 0 1 2 2 0 0 0 1 1 1 1 0 0 1 1 0 0 0 1 0 0 0 1 0 1 2 2 0 0 0 0 1 1 0 2 2 0 0 0 1 0 1 0 1 1 0 0 1 2 0 0 0 0 0 0 0 2 0 2 2 0 1 1 1 1 0 0 0 2 0 0 0 0 0 0 0 0 0 1 1 0 0 0 0 0 1 1 1 2 1 0 2 0 1 0 1 1 0 0 1 1 1 0 1 0 1 1 0 2 0 1 0 2 1 1 1 0 1 2 2 0 0 0 2 0 1 0 0 0 1 0 1 0 0 0 1 1 2 1 1 2 2 1 0 1 0 0 0 0 0 0 1 1 0 1 0 1 0 1 1 0 2 2 1 2 0 0 0 2 0 1 0 1 1 1 0 0 0 1 1 1 1 0 1 1 1 1 0 0 1 0 2 0 0 1 1 0 0 1 0 1 2 0 0 0 0 0 1 0 0 1 0 1 1 1 0 0 2 2 0 0 1 1 0 0 0 0 2 0 0 1 1 2 2 2 1 0 1 1 2 1 0 2 0 2 1 2 1 1 1 1 0 2 0 2 0 2 0 1 0 1 1 1 0 0 0 0 1 1 1 0 0 0 1 2 2 1 0 0 0 0 0 1 0 2 0 2 2 0 0 1 0 0 1 0 0 0 0 0 0 0 0 0 0 0 0 1 1 2 0 1 0 0 0 0 0 0 1 0 1 1 0 1 1 0 1 0 0 0 0 1 0 1 0 2 2 0 1 0 0 1 0 1 1 0 1 1 0 0 2 2 2 2 0 0 0 1 0 2 2 1 1 1 0 0 0 1 1 0 1 1 0 2 2 0 1 0 1 1 1 0 1 1 1 1 2 1 0 1 1 0 0 1 0 1 0 0 2 0 0 0 1 0 1 0 1 0 1 0 1 0 1 0 0 0 0 2 0 0 0 0 1 1 0 0 1 0 0 0 0 2 0 2 0 0 0 0 1 0 0 0 0 0 0 2 0 0 0 0 0 1 0 0 1 0 1 1
177 1 1 0 0 1 1 2 2 1 1 0 1 0 0 0 0 0 1 1 1 2 0 0 0 0 0 0 1 0 1 1 0 1 1 1 1 1 0 0 0 0 0 0 1 0 0 0 1 0 0 0 0 1 1 1 0 0 2 0 2 0 2 2 2 1 1 0 2 0 2 2 2 2 2 2 1 1 1 0 0 0 0 2 2 0 0 0 1 2 0 0 1 1 0 1 0 2 0 2 2 2 0 0 1 1 2 0 0 0 1 2 0 2 2 0 0 0 1 1 1 0 2 2 0 1 0 1 2 2 0 1 0 0 1 0 0 0 0 0 0 2 0 0 0 0 0 0 0 2 2 0 0 1 0 0 0 1 1 0 0 0 0 0 1 2 2 1 1 2 0 1 0 2 2 1 1 0 1 1 1 1 1 2 1 1 1 1 0 0 0 0 1 0 2 0 1 2 0 2 2 2 1 0 2 0 2 1 0 1 0 0 1 0 1 1 1 1 0 0 2 1 1 2 0 2 2 0 0 0 0 0 0 1 0 0 0 2 2 0 0 0 2 1 0 0 0 0 2 0 0 1 0 0 1 2 1 0 0 1 1 1 0 0 1 0 0 0 2 2 0 0 0 2 0 1 0 0 1 0 1 1 2 2 2 1 2 2 1 2 0 1 0 1 1 1 1 1 0 1 0 0 1 1 1 1 0 0 1 1 0 1 2 0 0 0 1 0 1 0 0 2 0 0 1 0 1 0 1 0 2 1 1 2 0 0 1 2 0 0 0 0 1 0 0 0 1 0 2 0 0 1 2 0 1 0 0 1 0 2 2 2 2 0 2 0 2 1 1 0 2 0 1 2 0 0 1 0 1 1 0 0 0 0 1 1 0 0 0 0 0 1 0 0 2 0 0 2 0 0 0 0 1 2 1 0 0 2 0 0 0 0 1 0 2 2 2 0 1 0 0 1 0 2 1 2 1 0 2 1 1 0 1 1 0 0 0 2 0 0 1 2 1 2 2 2 0 0 0 0 1 1 0 1 1 1 1 1 0 0 1 1 1 0 0 1 2 0 0 0 0 0 1 1 2 2 0 2 2 2 2 1 2 2 1 1 0 1 0 0 1 1 0 1 0 0 0 1 1 0 1 1 2 1 2 0 1 0 0 1 0 2 1 1 0 0 0 0 0 0 1 2 1 1 0 0 0 1 1 1 1 0 0 0 1 0 0 1 1 2 1 2 1 1 2 0 1 1 1 0 0 0 1 1 2 0 1 1 2 0 0 0 1 0 0 0 1 2 1 0 1 1 0 0 0 0 2 0 0 0 1 0 1 1 1 1 1 0 2 1 0 0 0 0 0 0 0 1 1 0 1 0 0 2 2 0 1 1 1 2 0 0 0 0 1 0 0 0 1 0 0 0 0 0 0 0 2 2 0 0 0 0 1 1 1 0 1 0 0 1 0 1 0 1 2 1 2 0 2 0 1 2 1 0 1 1 0 2 2 0 0 0 0 1 1 1 0 0 2 0 0 1 0 0 1 1 2 1 1 1 0 0 1 1 0 0 1 0 0 1 0 0 0 0 0 0 0 1 0 0 0 0 0 1 1 0 1 2 2 0 0 0 0 2 1 1 0 2 1 0 0 0 0 0 1 2 0 0 0 0 0 2 0 0 0 0 2 0 0 1 0 0 1 2 0 0 2 0 0 0 0 0 1 0 0 0 0 0 0 0 0 0 1 2 0 1 1 1 0 1 1 0 2 1 1 0 2 2 1 2 2 0 0 1 1 1 0 1 0 2 0 2 1 0 1 0 0 0 0 1 0 2 0 2 1 2 1 0 0 0 0 0 2 2 2 0 0 0 2 2 2 2 0 1 0 0 0 1 0 1 0 1 1 1 0 2 0 0 0 0 0 0 1 0 1 1 1 0 1 0 0 1 0 2 0 0 1 0 0 0 0 0 0 0 0 0 1 0 1 1 0 0 0 1 0 0 0 2 0 1 0 2 1 0 0 1 1 1 0 0 0 1 0 0 2 2 2 2 0 1 1 1 0 1 2 1 1 0 1 2 0 1 0 1 2 1 1 0 1 0 0 0 2 2 1 0 2 1 0 0 2 2 1 2 0 0 0 1 0 0 0 1 2 2 0 0 0 0 0 0 2 0 1 0 1 0 1 1 0 0 0 1 2 1 1 1 1 0 0 0 0 0 0 0 0 0 2 0 1 0 0 0 0 1 0 0 0 0 0 2 0 0 0 1 1 0 1 1 1 1 1 1
178 0 0 0 1 0 2 2 0 2 1 1 0 0 0 0 0 0 1 2 1 1 0 0 0 0 0 0 1 0 0 2 1 1 0 1 1 2 0 0 1 1 0 1 2 1 1 0 2 0 0 0 1 1 0 0 1 0 1 0 1 1 1 1 1 1 1 1 1 0 0 1 2 2 1 2 2 1 1 1 1 0 2 0 2 0 0 0 1 2 0 0 1 1 1 1 1 2 2 0 0 1 2 0 0 0 2 0 0 0 1 1 0 1 1 1 1 0 0 1 1 0 1 1 2 0 1 1 2 1 0 0 0 1 2 1 0 0 0 0 0 2 1 0 0 1 0 0 0 1 1 0 1 0 1 1 0 0 1 0 1 1 0 1 1 1 0 0 1 2 0 1 0 2 1 0 2 0 0 0 0 0 1 1 0 0 1 0 0 0 1 0 2 1 2 0 0 1 0 0 0 0 0 0 2 0 0 1 1 0 0 1 1 0 1 0 0 1 0 0 1 1 0 2 0 1 1 1 1 1 0 0 0 0 2 0 0 2 2 1 0 0 1 0 0 0 0 0 2 0 0 0 0 0 0 1 1 0 0 0 1 1 0 0 1 0 0 0 2 0 1 1 1 2 0 0 0 2 2 2 0 2 1 2 1 0 1 1 0 2 0 0 1 0 2 0 2 1 1 1 1 0 1 1 0 1 1 0 1 1 1 2 1 0 0 0 1 0 1 0 0 2 1 0 1 0 0 0 1 0 2 2 0 0 0 0 0 1 1 1 1 1 1 0 0 0 2 1 1 0 0 0 1 0 0 1 0 0 0 1 0 0 0 0 0 2 0 2 2 0 2 0 1 1 1 0 1 0 1 1 0 1 0 1 1 1 0 1 1 0 0 0 0 1 2 0 0 1 1 1 0 1 1 2 2 0 1 0 0 0 0 0 1 1 1 2 0 2 0 2 1 0 1 1 0 2 0 0 1 0 1 0 0 1 2 1 0 1 0 0 1 1 0 2 1 2 0 1 1 1 0 1 0 1 0 0 0 2 1 1 1 2 1 0 0 1 1 0 0 0 1 1 0 0 0 0 0 1 0 0 2 0 2 1 1 1 1 0 1 1 0 2 1 1 0 1 1 1 1 0 0 2 1 1 1 1 2 0 0 0 0 2 1 1 0 0 1 1 0 2 1 0 0 0 0 1 1 0 0 2 0 1 0 1 1 0 1 2 1 1 0 1 1 1 1 2 1 1 1 0 0 0 0 1 1 2 1 0 0 1 0 0 1 0 0 0 1 2 2 0 0 0 0 0 0 0 1 1 0 1 2 0 0 0 0 0 0 1 0 0 1 0 1 0 1 0 1 0 0 0 0 2 0 1 1 0 1 2 2 0 0 0 0 2 0 2 0 0 1 0 0 0 0 1 1 0 0 0 0 0 0 0 0 0 2 0 2 0 1 0 2 2 0 1 2 1 1 0 1 0 0 2 0 0 0 2 0 1 1 0 0 0 1 1 1 1 0 0 1 0 1 0 0 0 1 1 2 0 2 0 1 0 2 0 0 2 0 1 1 1 0 0 0 1 1 0 0 2 0 1 1 0 0 2 0 1 1 2 2 0 0 0 0 0 0 1 0 2 1 1 0 0 1 0 1 0 0 1 0 0 0 1 0 0 1 0 2 0 0 0 0 0 1 2 0 0 2 1 1 1 1 1 0 0 0 0 0 0 2 1 0 1 2 2 0 0 0 0 0 2 1 0 2 1 1 0 2 2 2 2 1 1 1 1 2 2 1 0 0 2 0 2 1 1 1 1 0 1 0 2 0 2 0 1 1 0 2 0 0 0 1 1 2 1 1 0 0 2 1 2 2 2 0 0 0 0 0 2 0 2 0 2 2 2 0 2 0 0 1 0 0 0 0 0 0 0 0 0 0 0 0 1 1 2 0 0 1 0 0 1 0 1 1 0 1 1 1 0 2 0 1 0 1 1 0 0 0 1 1 2 2 1 2 1 0 1 0 2 0 0 2 2 0 0 2 2 2 2 0 0 0 1 1 1 2 2 0 1 0 1 0 2 0 0 1 1 2 2 1 1 1 1 2 1 1 0 2 1 0 0 2 1 0 1 1 0 0 1 0 0 1 0 2 1 0 1 2 0 0 1 2 0 1 0 1 0 1 0 0 0 0 1 2 0 2 0 0 1 1 0 0 1 0 0 0 1 1 1 1 0 0 0 0 1 1 0 1 1 0 1 0 0 0 0 0 0 0 0 1 0 2 2
179 1 2 0 1 0 1 2 2 2 1 0 0 0 0 0 0 0 0 1 0 2 0 1 0 1 1 0 2 1 1 1 0 2 0 2 1 2 0 0 2 2 1 0 2 1 1 0 2 0 0 0 2 1 0 2 0 0 2 0 0 0 1 2 0 0 0 0 1 1 0 0 2 2 2 2 2 2 2 0 1 0 2 0 2 0 0 0 2 2 0 0 0 0 1 2 1 1 0 1 1 1 0 0 1 0 2 0 0 0 1 1 1 1 0 0 0 1 1 1 1 1 1 1 1 1 1 1 1 1 0 0 0 0 0 0 0 0 0 0 1 1 1 0 0 2 1 0 0 0 0 0 0 1 0 0 1 0 1 0 1 1 0 1 1 2 2 0 1 2 0 1 2 0 2 1 2 1 0 0 0 2 1 2 1 0 2 2 1 0 2 0 1 1 1 0 2 2 0 0 0 0 0 0 1 0 1 1 1 2 0 0 1 0 0 1 1 1 0 0 2 1 0 2 0 1 1 0 0 0 0 0 1 1 2 1 0 2 2 0 0 0 2 2 0 0 1 0 1 0 0 0 1 0 0 2 2 0 0 0 0 0 0 0 0 0 0 0 2 1 0 0 1 1 1 1 0 0 2 1 0 1 0 1 1 1 0 0 0 2 0 1 0 0 1 0 1 1 0 2 0 1 1 1 0 1 1 0 2 2 0 2 2 0 2 0 0 0 0 0 2 2 1 1 1 0 0 1 0 2 1 1 0 2 0 0 0 1 0 1 0 1 1 0 1 0 1 0 2 1 1 0 2 0 0 0 0 0 0 1 1 1 2 0 2 1 0 2 2 0 2 0 0 2 0 1 1 0 0 2 1 0 0 1 1 0 0 0 0 0 0 1 1 0 1 0 0 0 0 0 0 0 0 1 1 1 1 0 0 0 0 0 0 0 0 0 0 0 0 0 0 1 0 1 1 2 1 0 1 0 1 0 0 0 1 1 0 0 0 0 2 0 1 1 0 2 2 2 1 0 0 0 0 2 2 2 2 2 1 1 2 1 0 0 1 1 1 0 0 0 0 0 1 1 1 0 1 1 1 0 2 0 0 0 2 1 0 0 0 1 0 2 1 2 1 0 0 1 0 1 1 2 2 1 2 1 1 1 0 0 0 2 1 0 1 1 0 0 0 2 0 0 2 2 0 0 0 0 0 1 1 1 1 0 1 0 0 1 1 1 1 2 2 2 2 1 0 0 0 0 0 0 0 2 2 0 1 1 1 1 1 0 0 1 0 0 0 1 1 1 0 1 0 0 0 0 1 1 0 1 1 0 1 1 0 1 0 0 0 0 2 1 0 0 0 1 0 0 0 0 0 2 0 1 1 0 1 0 1 1 2 1 0 0 1 0 0 0 1 0 0 0 0 0 0 1 2 1 0 0 0 0 0 1 1 1 1 0 0 0 0 0 0 2 2 2 2 1 0 0 2 0 1 0 1 2 0 2 2 0 0 0 0 0 0 0 0 0 1 1 0 1 1 0 0 1 1 0 2 0 0 1 2 1 1 1 1 1 0 1 0 0 0 1 1 0 0 2 0 0 0 1 0 1 1 1 1 2 2 0 0 0 0 2 0 1 0 2 0 0 0 0 0 1 1 1 1 0 2 1 0 0 0 0 1 1 0 0 0 1 0 1 0 0 0 0 0 1 0 0 0 0 0 0 0 0 0 1 1 1 0 0 1 1 0 1 1 1 0 1 0 1 1 0 0 0 0 1 1 1 1 1 0 1 1 1 1 2 1 2 1 1 1 1 2 1 1 0 0 2 0 1 0 2 1 0 2 0 0 1 2 1 0 0 0 0 1 0 0 1 1 0 0 1 0 0 0 2 0 2 0 2 1 0 0 1 0 0 1 0 1 1 0 0 0 0 0 1 1 0 0 2 0 2 0 0 0 1 0 2 0 0 0 0 0 0 0 0 2 0 0 0 0 1 0 2 0 0 2 2 2 0 2 0 0 0 1 2 0 0 1 1 0 1 0 0 2 1 2 1 1 1 2 0 2 1 1 1 0 0 0 1 0 0 2 1 0 1 2 1 0 1 2 1 0 1 0 1 1 1 2 2 0 2 0 0 0 1 1 1 0 0 2 2 1 0 2 0 1 0 2 0 2 0 0 0 0 0 0 1 0 1 1 0 0 1 1 0 0 0 0 0 0 0 0 0 2 0 2 0 0 2 0 2 0 0 0 0 0 2 0 0 0 0 0 0 0 0 2 0 0 0
180 1 1 0 0 0 0 1 2 0 0 1 0 0 0 0 0 0 1 2 0 2 0 0 0 0 0 0 2 1 2 0 1 2 0 1 1 1 0 0 0 0 0 0 2 0 0 0 2 0 0 0 0 1 1 0 2 0 1 0 0 2 2 2 1 2 1 0 2 0 1 1 2 2 2 2 2 0 0 0 0 0 1 1 1 0 0 0 2 2 0 0 1 0 1 1 1 1 0 1 1 2 0 0 0 0 2 0 0 0 1 1 0 2 2 0 0 1 1 1 1 1 2 2 2 0 2 1 1 1 0 0 0 0 1 0 1 0 0 0 0 2 1 0 0 0 0 0 0 1 0 0 0 0 0 0 1 0 1 0 1 1 0 0 0 2 1 0 1 2 0 1 0 2 0 0 1 2 1 0 0 0 0 2 0 0 1 2 0 0 1 1 1 1 1 1 0 1 0 2 2 2 0 2 2 0 1 1 0 1 1 0 0 0 2 1 1 0 2 0 0 0 0 1 0 0 1 0 0 0 0 0 0 0 2 0 0 2 2 1 0 0 0 1 0 0 0 0 2 0 0 1 0 0 0 2 2 0 1 1 0 1 0 0 1 1 0 1 1 1 0 1 0 1 0 0 0 0 2 0 2 0 1 2 1 0 0 2 0 2 0 0 0 0 2 0 2 2 0 2 0 1 0 0 0 0 0 0 0 1 0 1 2 0 0 0 0 1 0 0 1 2 2 0 0 0 2 0 1 0 1 0 1 1 0 0 0 2 0 0 0 1 1 0 1 0 2 1 0 1 1 0 1 0 0 1 0 0 0 2 2 2 1 0 1 0 1 2 2 1 1 1 2 2 1 2 2 1 1 1 1 1 0 0 1 0 0 0 0 0 0 0 0 0 2 0 0 1 0 0 0 0 0 2 2 1 0 1 1 0 0 0 0 0 0 2 0 1 0 0 1 0 0 1 0 2 1 2 2 0 0 1 0 0 2 2 0 0 0 0 2 0 0 0 0 0 0 2 2 1 0 0 0 1 0 0 0 1 0 0 0 0 1 0 0 2 0 1 0 1 1 1 2 2 0 0 0 2 2 1 1 1 1 1 2 2 0 0 1 1 0 2 0 1 1 2 2 2 1 0 1 1 2 1 1 0 1 0 0 2 0 0 1 0 1 1 0 0 0 0 0 2 0 0 1 1 1 0 0 1 1 0 0 0 0 0 0 0 0 0 1 1 1 0 2 0 1 0 0 0 1 1 0 2 1 1 0 1 1 1 1 0 0 1 0 0 0 1 1 0 1 2 0 0 0 0 1 0 0 0 2 0 0 1 1 0 0 0 0 0 0 0 0 0 0 0 0 1 2 0 0 1 0 2 2 0 1 0 0 2 1 1 0 0 2 0 0 0 0 0 0 0 0 0 0 0 1 2 0 0 0 0 0 2 1 0 2 0 0 0 0 1 1 1 2 0 0 1 1 0 0 1 1 0 1 1 0 2 1 0 0 0 0 2 1 1 1 1 1 0 0 1 0 0 1 0 1 1 1 1 0 0 2 1 1 2 1 0 0 2 1 1 1 1 0 1 0 2 0 2 0 2 0 1 0 0 1 2 2 0 0 0 0 2 0 1 0 1 1 1 1 0 0 1 0 1 1 0 0 0 0 0 0 0 0 0 1 0 0 0 0 0 1 1 0 1 2 1 0 0 0 0 0 0 0 0 2 0 1 0 0 1 1 2 0 0 2 1 0 1 0 0 2 0 0 0 1 2 1 1 1 0 1 1 2 1 0 2 2 2 0 0 2 0 0 0 0 1 0 2 0 1 0 1 0 0 1 1 0 0 0 0 1 1 1 1 1 1 0 0 0 0 0 2 0 0 0 1 0 2 0 2 2 0 0 2 0 0 1 1 0 1 0 0 0 0 0 0 0 0 1 1 0 2 0 0 0 0 0 0 0 0 1 1 1 1 0 0 2 0 0 0 0 1 0 2 0 2 0 0 0 2 1 1 0 2 0 2 0 0 1 1 1 0 2 2 2 2 0 1 0 2 1 0 2 1 1 0 0 1 0 2 0 0 0 0 2 0 1 0 0 0 2 0 0 0 0 1 0 0 2 2 0 1 0 0 0 0 0 0 0 0 2 2 1 0 0 0 0 0 2 0 1 1 1 0 2 0 0 0 0 0 1 1 2 0 2 0 0 0 0 0 0 0 0 0 2 1 2 0 0 2 0 1 0 0 0 0 0 2 0 0 0 0 0 0 1 0 1 0 0 0
181 0 1 1 1 0 2 2 0 2 1 1 0 1 0 1 1 0 0 2 1 2 0 1 0 1 1 1 1 0 0 1 1 2 0 1 2 1 0 0 2 1 1 0 2 1 0 0 0 0 0 0 0 0 2 2 0 0 1 0 1 0 2 2 1 1 1 1 0 0 0 0 2 2 1 2 2 2 2 0 1 0 2 1 0 0 0 1 2 2 1 1 0 0 0 1 0 1 0 1 1 2 1 0 1 1 2 1 0 0 0 0 0 0 0 0 0 0 1 1 1 0 2 2 1 0 1 2 2 2 2 2 0 0 1 0 0 0 0 0 0 2 0 0 0 1 0 0 0 1 1 0 0 0 0 0 0 0 0 0 0 0 0 1 1 2 0 2 1 2 0 0 0 2 2 1 2 0 1 1 1 1 0 2 1 1 0 0 0 0 1 0 2 1 2 1 1 0 0 1 1 1 0 1 2 0 1 2 1 0 1 0 0 0 1 0 0 1 1 0 1 1 1 2 0 0 0 0 0 0 0 0 0 0 0 0 0 2 2 0 0 0 0 1 0 0 0 0 2 0 0 1 0 1 0 1 0 0 0 0 0 0 0 1 0 0 0 1 1 0 0 2 1 2 0 0 0 2 1 1 1 1 2 2 2 1 1 2 0 2 0 1 0 0 2 0 2 1 0 0 1 0 0 0 0 0 2 2 2 2 0 2 1 0 2 0 0 2 0 0 0 2 0 0 0 0 0 0 1 1 1 1 0 0 0 0 0 2 0 0 0 0 1 0 1 0 0 1 1 1 1 1 2 0 0 0 1 0 0 1 1 1 1 0 1 0 0 1 1 0 2 0 0 2 0 0 1 0 1 1 0 2 0 0 1 1 0 0 0 0 0 1 1 0 1 1 0 0 2 2 0 2 0 2 2 1 1 2 0 0 0 0 0 0 0 1 0 0 1 0 0 1 0 1 0 2 1 1 1 0 0 2 0 0 1 1 0 2 0 0 2 1 0 1 1 2 1 0 0 1 0 1 0 1 1 0 1 2 1 1 1 1 0 0 0 2 0 0 0 0 0 0 1 1 2 0 2 2 2 2 2 1 0 0 2 1 0 1 1 0 0 2 0 2 1 1 1 1 1 0 0 2 0 0 0 2 2 0 0 1 0 2 0 1 0 1 0 0 0 2 0 0 2 2 0 0 0 1 1 2 0 0 0 0 1 0 1 0 0 0 0 1 2 2 2 0 2 1 1 0 0 0 0 1 2 0 0 0 1 2 0 0 0 0 0 0 0 1 1 0 1 1 1 0 1 0 1 1 0 1 1 0 1 1 1 1 1 0 0 0 0 0 1 2 0 2 1 0 0 0 0 2 0 1 2 0 0 1 0 1 1 0 0 2 0 1 0 0 0 0 0 0 0 0 0 1 1 0 0 0 0 0 0 1 1 2 2 0 0 0 1 1 1 2 2 1 1 0 2 0 2 1 1 1 1 2 0 1 1 0 0 0 1 2 2 1 1 1 1 0 0 0 0 0 1 1 2 1 1 1 1 0 1 1 1 1 0 0 0 2 1 1 0 0 0 0 0 2 0 2 0 2 0 1 2 0 0 1 2 1 0 0 0 1 0 0 0 2 1 1 0 0 1 0 2 1 1 0 0 0 0 2 1 0 2 2 1 0 0 1 0 0 0 1 0 1 2 1 0 0 0 0 1 0 0 1 0 0 2 1 0 1 2 1 0 0 0 0 0 2 0 0 2 1 1 0 2 1 1 1 1 1 0 0 0 2 0 2 0 2 0 2 2 0 2 0 1 0 0 1 0 2 0 2 1 1 2 1 1 0 1 0 1 1 1 0 1 2 2 2 2 2 0 1 0 0 0 2 1 2 0 2 2 0 0 2 0 0 1 1 0 1 1 1 1 0 1 0 1 1 0 1 0 2 0 0 1 0 0 0 2 0 0 0 0 0 0 0 1 1 1 0 0 1 0 0 0 1 1 2 2 0 2 0 0 0 0 0 0 0 0 0 1 1 0 0 1 2 0 0 0 1 0 2 2 0 1 0 0 1 0 1 1 1 1 1 2 0 1 0 0 0 2 2 0 0 1 1 0 1 1 1 0 1 0 0 1 0 0 1 0 0 2 2 0 1 2 0 0 1 2 1 1 0 1 0 1 1 0 0 0 1 1 0 1 0 0 0 0 0 1 0 1 0 0 0 2 0 2 0 0 2 0 1 1 0 0 0 0 2 0 0 0 0 0 0 0 0 1 0 1 1
182 0 1 0 0 0 2 2 1 2 1 1 0 1 1 0 0 0 0 1 2 1 1 0 0 1 1 0 2 0 1 0 0 0 0 1 1 0 0 0 0 0 0 1 2 1 1 0 1 0 0 0 2 0 0 0 1 1 0 0 1 0 1 1 0 0 0 0 1 0 0 1 2 2 0 2 1 1 1 1 0 0 1 1 2 0 0 1 2 2 0 0 1 0 1 1 1 1 0 1 1 1 0 0 0 0 2 0 0 0 0 1 0 1 1 0 0 0 1 1 1 0 2 2 1 0 1 1 2 1 0 0 0 0 0 0 0 0 0 0 0 2 0 0 0 1 0 0 0 0 0 0 0 0 0 0 0 1 1 0 1 1 0 1 0 2 2 0 2 2 0 2 0 2 2 0 1 1 0 0 0 1 0 1 1 0 0 0 0 0 0 0 2 2 2 1 1 2 0 0 0 0 0 0 2 0 0 0 1 1 1 0 0 0 2 1 1 0 2 1 2 1 0 2 0 1 1 1 0 0 1 1 0 0 1 0 0 1 1 0 0 0 0 0 0 2 2 0 1 1 1 1 0 0 0 2 1 1 1 1 0 1 0 0 0 0 1 0 1 1 0 1 0 2 0 0 0 1 1 1 1 1 0 1 1 1 0 1 1 2 0 0 0 1 1 0 1 2 0 2 0 2 1 1 1 1 2 0 0 0 1 1 2 0 1 0 0 0 0 0 0 1 1 0 2 0 1 0 0 0 1 1 1 1 0 0 0 1 0 0 0 0 1 0 1 0 1 0 1 0 0 0 2 0 1 0 1 0 0 2 2 2 1 1 1 0 0 2 2 1 1 1 0 2 1 1 1 1 0 2 0 1 0 0 1 0 0 0 0 0 0 1 0 0 2 0 0 1 0 0 0 0 1 2 2 0 0 0 0 1 1 1 0 0 1 2 1 0 0 0 0 2 1 1 0 1 0 0 2 0 2 0 0 0 0 0 1 0 0 1 1 0 0 1 0 2 0 1 2 2 0 1 0 0 0 0 0 2 0 1 1 1 1 0 0 1 1 1 0 1 0 0 1 1 2 1 1 1 2 0 1 0 0 0 2 0 0 1 0 1 1 2 2 1 0 0 0 1 0 0 1 1 1 1 1 1 1 0 0 0 0 2 1 0 1 0 1 0 0 2 1 0 1 1 0 0 0 0 0 2 0 2 0 0 1 0 0 1 2 1 1 1 1 0 1 0 2 2 2 0 0 0 0 2 2 0 1 1 0 2 2 0 1 0 0 0 0 0 0 1 0 0 0 0 0 0 1 1 0 1 2 0 0 0 0 0 1 0 2 1 0 0 0 0 0 1 0 0 0 0 0 2 0 1 2 0 1 2 2 2 1 0 0 0 1 0 0 0 0 1 0 1 1 1 1 0 1 1 0 0 1 0 0 2 1 1 2 0 1 0 1 0 1 1 1 1 1 0 1 0 1 2 0 0 0 2 0 2 2 0 0 0 0 0 0 0 0 2 0 0 1 0 0 0 0 0 0 0 2 0 1 0 2 0 0 2 0 1 0 1 0 0 0 1 1 0 0 0 0 1 1 1 0 0 0 0 1 2 2 0 1 0 0 2 0 0 0 1 0 0 0 0 1 0 1 0 0 0 0 0 0 1 0 1 2 0 2 0 0 0 0 0 1 0 0 0 0 0 0 0 0 0 1 0 0 0 0 0 0 0 0 0 1 0 0 1 0 0 0 2 1 1 2 0 0 0 1 1 1 1 2 1 1 1 2 0 0 2 2 2 0 0 1 1 2 1 1 0 0 0 0 2 0 2 2 0 0 1 0 1 1 0 0 0 0 0 0 0 2 2 2 2 0 1 0 0 0 2 0 2 0 2 1 1 0 1 0 0 0 0 0 0 1 1 2 1 2 1 0 0 1 1 0 2 0 0 0 0 0 0 1 0 0 0 0 1 0 0 2 1 1 0 0 1 0 0 0 1 1 2 2 0 0 0 0 1 0 2 0 1 1 2 1 0 0 0 2 2 0 1 0 1 0 2 2 1 1 1 0 0 0 0 0 0 0 0 2 0 2 0 0 0 2 1 0 0 2 1 0 0 2 2 1 1 1 0 0 1 0 0 0 0 2 0 0 1 1 0 1 1 2 1 2 0 0 0 0 0 0 1 0 0 0 2 2 0 1 0 0 0 1 0 0 0 0 1 1 1 1 0 0 0 0 1 0 1 1 0 0 1 0 0 1 0 0 0 0 0 0 0 0 0
183 1 1 1 1 0 1 1 2 1 0 1 0 1 1 0 0 0 1 1 1 1 0 1 0 0 0 0 2 1 1 1 0 1 0 0 2 1 0 0 1 1 1 0 2 0 0 0 1 0 0 0 0 0 2 2 0 0 2 0 1 1 2 2 0 0 1 0 1 0 0 1 2 2 2 2 1 1 1 1 1 0 1 1 1 0 0 0 1 2 1 0 2 1 1 2 1 0 0 0 0 2 1 0 1 1 1 1 1 0 0 2 0 2 2 1 0 0 0 1 0 0 1 1 1 1 1 2 2 1 0 0 0 0 0 0 0 0 0 0 1 1 0 0 0 1 1 0 0 0 0 0 0 0 1 0 0 2 0 0 1 0 0 0 2 2 1 0 1 2 0 1 1 1 1 1 1 1 0 0 0 1 1 2 0 0 1 1 0 0 1 1 2 2 2 0 0 1 0 0 0 1 0 0 2 1 1 1 1 0 0 0 1 0 2 0 0 1 2 1 1 0 0 2 0 0 1 1 0 0 0 0 1 0 1 0 0 2 2 0 0 0 0 1 0 0 0 0 1 0 0 0 0 1 0 2 1 2 1 0 0 0 0 0 0 0 1 0 1 0 0 2 1 1 0 1 0 0 1 0 0 0 1 2 1 0 1 2 1 2 0 0 1 1 1 1 1 0 0 0 0 0 1 1 1 2 0 1 2 2 0 2 0 0 1 0 1 0 0 0 0 2 2 2 0 0 0 0 0 0 1 1 0 2 0 0 0 2 0 0 0 0 1 0 1 0 1 1 1 1 2 0 2 2 0 0 1 0 0 2 2 2 1 1 1 0 1 2 2 2 0 2 1 1 1 0 1 2 0 2 0 0 0 0 1 0 0 0 0 0 0 1 0 0 2 0 0 1 0 0 0 0 0 2 2 1 1 1 0 0 0 0 0 0 0 1 0 0 0 0 0 2 0 1 0 2 1 0 1 0 0 0 0 1 1 0 1 1 0 0 1 1 0 0 0 2 2 1 1 2 0 0 0 1 1 0 1 1 0 1 1 0 0 0 1 1 1 1 0 1 1 1 1 1 0 0 0 2 1 1 2 0 1 0 1 0 1 0 2 0 0 2 0 1 0 0 0 2 1 0 1 2 2 1 2 1 1 1 0 0 0 2 1 1 0 0 0 0 0 1 1 1 1 0 1 0 0 1 1 1 1 0 0 1 0 0 1 0 2 2 0 1 2 1 2 0 1 1 1 0 0 0 0 1 2 0 0 1 0 1 1 0 1 0 1 1 1 1 1 0 0 1 0 0 0 0 1 1 0 1 1 0 2 1 0 1 0 0 0 0 0 0 0 2 0 2 0 0 0 0 0 2 0 2 2 0 2 0 0 0 0 0 0 0 1 0 0 0 0 0 0 0 0 0 0 0 1 0 0 0 0 0 0 1 0 0 2 1 0 0 0 0 1 1 1 1 1 0 1 0 1 2 0 0 0 1 0 2 1 1 0 0 2 2 2 2 1 0 1 0 1 0 0 0 0 0 0 0 2 0 0 0 2 1 0 1 1 0 1 2 0 0 0 0 0 0 0 1 0 0 0 0 0 1 1 0 2 2 2 0 1 1 0 2 0 0 0 1 0 0 0 0 0 1 0 1 1 0 0 0 0 1 0 0 0 0 1 0 0 2 2 0 0 0 0 0 1 1 0 0 0 0 0 0 0 0 0 1 2 0 1 2 1 1 0 1 0 1 0 1 0 1 1 1 1 0 2 1 1 1 1 1 0 0 1 2 0 2 0 2 0 2 0 0 0 0 0 2 0 2 0 2 0 2 1 0 1 1 0 1 1 0 1 0 0 0 1 1 1 1 1 1 1 0 0 0 1 0 0 1 0 1 1 1 0 2 0 0 1 0 1 1 0 0 0 0 0 0 0 0 0 1 0 2 0 0 0 1 0 0 2 0 1 1 1 0 2 0 1 1 0 0 0 1 0 0 0 0 1 1 2 0 1 0 0 1 0 1 0 0 2 2 0 0 2 2 2 2 0 0 0 1 0 1 1 1 1 1 0 1 1 1 1 0 2 2 0 0 1 0 0 0 1 0 1 0 1 2 0 0 1 0 0 2 0 0 0 0 0 0 0 0 1 2 1 0 0 0 0 0 2 0 2 0 0 0 0 1 0 0 0 0 1 0 1 1 1 0 0 0 0 0 1 0 0 0 0 1 1 1 0 0 0 2 0 1 1 0 0 2 0 0 0 0 0 0 1 1 2 0 1 0
184 1 0 0 1 0 2 0 2 0 0 2 1 1 1 0 0 1 1 1 0 2 0 1 0 1 1 0 2 1 2 0 0 2 1 1 1 2 0 0 2 2 2 0 2 1 0 0 2 0 0 0 0 0 1 1 0 0 1 1 1 0 2 2 0 0 0 1 0 0 0 1 2 2 1 2 2 2 2 0 1 0 2 0 0 0 0 1 1 1 0 0 1 1 0 1 0 1 0 1 1 2 1 0 0 0 2 2 1 0 0 1 0 1 1 0 0 0 1 1 1 0 1 1 1 0 1 1 2 2 0 0 0 0 1 0 0 1 0 0 2 0 0 0 0 1 0 0 0 2 1 0 0 1 0 0 1 2 0 1 0 0 0 0 0 0 1 0 0 0 2 1 1 1 1 1 2 0 1 1 1 2 0 1 0 0 1 1 0 0 0 1 1 1 1 0 1 2 0 1 1 1 0 1 2 0 0 0 1 0 2 0 2 0 1 1 0 0 2 1 1 0 1 1 0 0 1 0 0 0 0 0 0 0 0 0 0 2 2 0 0 0 2 0 0 0 0 0 2 0 0 1 1 0 0 2 0 0 0 0 0 0 0 0 2 0 0 0 1 1 0 2 0 2 0 0 0 2 2 1 0 2 2 2 2 0 2 1 0 2 0 0 1 0 2 0 2 2 0 2 0 2 0 0 0 1 1 1 1 1 1 2 1 0 0 0 0 0 0 0 1 2 1 1 0 0 0 0 0 1 2 1 1 1 0 0 0 1 0 0 0 0 2 0 1 0 1 1 0 1 1 0 2 1 0 0 2 0 0 1 1 1 0 0 0 0 0 2 2 1 1 1 1 2 1 1 1 1 0 2 0 1 0 0 1 0 0 0 0 0 0 0 0 0 2 0 0 1 0 0 0 0 0 2 2 1 1 0 0 0 0 0 1 1 0 2 1 0 1 0 0 1 1 1 0 2 1 0 2 1 1 0 0 0 1 1 0 1 0 0 2 1 0 0 0 2 0 0 1 2 0 0 0 1 0 0 0 1 1 1 1 1 0 0 0 1 1 1 0 0 0 0 2 2 2 0 2 2 1 0 1 0 1 0 1 0 1 0 1 1 0 2 0 1 1 0 0 1 1 0 0 2 1 1 1 1 2 1 0 2 0 0 0 0 1 0 0 1 0 1 0 2 1 1 0 0 0 0 0 1 1 1 0 0 0 0 0 0 2 2 0 2 1 0 1 2 1 1 1 0 1 1 0 2 1 1 0 1 1 1 0 0 1 0 0 0 1 1 1 0 0 1 1 0 1 0 2 0 0 0 1 0 0 0 0 0 0 0 2 0 0 0 0 1 0 1 0 0 0 0 0 2 2 0 0 2 0 1 1 0 0 0 0 0 0 0 0 0 0 0 0 0 0 2 2 0 1 1 0 0 0 1 0 1 2 0 2 0 0 0 1 1 0 0 1 1 1 0 1 1 1 2 0 1 0 2 1 1 1 0 0 0 2 2 2 2 1 0 2 0 0 1 0 1 1 0 1 1 1 1 1 0 2 1 0 1 1 1 0 1 0 0 0 0 1 0 0 2 0 1 1 1 0 1 1 1 1 1 1 0 1 0 0 1 0 0 0 2 1 0 0 0 0 0 2 1 0 0 0 0 0 1 0 0 1 1 0 0 1 1 0 0 0 0 0 1 1 2 1 1 1 1 0 0 0 1 0 0 1 0 0 1 2 2 0 0 0 1 0 1 0 0 0 1 1 0 1 1 1 2 1 1 1 1 2 1 1 2 0 2 0 2 0 2 2 2 0 1 0 0 0 0 0 2 2 0 0 1 0 2 2 0 1 1 1 0 0 1 0 0 0 0 0 1 0 0 0 1 0 2 1 1 2 0 0 2 0 0 1 0 0 0 0 0 0 0 0 0 0 0 0 2 0 2 0 0 0 0 0 0 2 0 2 1 2 1 0 0 1 1 0 0 1 2 0 0 0 1 1 1 1 1 2 0 0 0 2 1 1 0 0 1 0 1 1 1 1 2 0 1 0 2 0 2 2 0 1 0 0 0 0 1 1 0 1 1 1 1 1 0 1 0 2 2 0 0 1 1 0 1 1 1 0 1 0 1 0 0 1 0 0 0 1 2 2 1 1 0 0 1 2 0 0 0 2 0 2 0 0 0 0 1 1 0 1 1 1 2 1 0 0 0 1 1 1 1 0 0 2 0 0 0 0 1 0 1 1 0 0 2 0 0 0 0 0 1 0 0 0 1 2 2
185 0 2 0 0 0 1 1 1 1 1 0 0 0 0 0 0 0 1 2 0 2 0 0 0 1 1 0 2 0 2 1 1 1 1 2 0 1 0 0 0 0 0 0 2 0 1 0 2 0 0 0 1 0 0 2 0 0 0 0 0 0 2 2 0 0 1 0 0 0 0 0 2 2 2 2 2 0 0 1 0 0 2 1 0 0 0 1 2 2 1 1 0 0 1 2 1 2 1 0 0 2 1 0 0 0 2 1 2 1 0 1 0 2 1 0 0 0 1 1 1 0 1 1 1 1 1 2 2 2 0 0 0 0 0 0 0 0 0 0 1 1 0 0 0 1 0 0 0 0 0 0 0 0 0 0 0 1 0 0 0 1 1 0 1 2 1 0 2 2 0 1 1 1 0 2 1 1 1 1 1 1 1 2 0 1 2 0 0 0 0 0 2 1 2 0 0 1 0 1 1 1 0 0 1 0 1 0 1 1 0 0 0 0 2 2 1 1 2 1 1 0 0 2 0 0 0 0 0 0 0 0 0 0 2 0 0 2 2 0 0 0 2 2 0 0 0 0 2 0 0 0 0 0 0 0 0 0 0 1 1 1 0 0 0 0 2 0 1 1 0 1 1 1 0 0 1 2 2 2 0 2 0 2 0 0 0 0 0 2 0 1 1 1 1 1 1 0 1 2 1 1 1 1 1 0 1 0 1 1 1 2 2 0 2 0 0 0 1 0 1 2 2 2 0 0 0 0 0 1 2 0 0 2 0 0 0 0 0 0 0 1 1 1 2 0 0 1 1 0 0 1 2 0 0 0 0 0 0 2 2 2 1 0 1 0 1 2 2 1 1 1 0 2 1 1 0 1 0 2 1 0 0 1 1 1 0 0 0 0 0 1 1 0 2 0 0 0 0 0 0 0 0 1 1 1 1 2 0 0 0 0 0 0 1 2 1 0 2 0 0 0 1 0 2 2 1 0 1 0 1 0 1 1 0 0 0 2 0 0 2 0 0 0 0 1 0 1 2 0 0 1 0 0 0 0 0 2 0 1 0 1 0 1 1 1 1 0 0 0 1 1 1 1 0 0 0 1 2 0 1 0 2 1 1 1 1 0 0 0 2 0 0 1 1 1 1 1 1 1 0 2 1 1 1 1 1 0 0 1 0 2 1 1 1 0 0 1 0 1 1 1 0 0 1 0 0 0 0 2 0 0 0 0 1 1 0 0 2 2 1 1 1 1 1 0 2 0 0 0 1 2 0 2 1 1 0 0 1 0 0 0 0 1 0 0 0 1 1 0 1 0 1 0 1 0 2 0 0 0 2 0 1 1 0 1 0 0 1 1 0 0 1 0 1 1 1 0 0 0 0 2 1 1 1 1 1 0 0 1 0 0 0 0 1 0 0 0 0 0 0 0 0 1 1 0 0 2 0 0 0 0 0 2 0 0 1 0 1 0 2 2 0 0 0 0 0 0 1 0 2 2 1 0 1 1 0 1 0 0 0 0 0 0 1 1 0 1 1 0 0 0 0 0 0 0 0 0 1 0 0 2 1 1 0 0 1 0 0 1 0 0 0 0 0 0 0 1 0 2 0 2 0 0 0 0 1 1 1 0 0 0 0 1 0 0 0 1 1 2 0 1 0 0 2 1 0 0 1 1 0 0 0 0 2 2 0 0 0 1 1 0 1 1 0 0 1 0 0 0 0 0 0 0 0 1 0 0 2 0 0 0 1 2 0 0 2 0 0 2 1 0 1 0 0 0 2 0 1 2 0 0 1 0 1 2 0 2 0 1 1 1 0 1 1 1 0 0 0 1 0 1 0 2 2 0 1 0 0 0 1 1 2 2 1 0 0 0 2 2 2 2 0 1 0 0 0 1 0 2 0 2 2 0 0 2 0 0 0 0 0 0 1 0 1 0 0 0 0 0 0 2 1 1 1 0 1 0 0 1 0 0 0 0 1 0 1 0 2 0 1 0 0 1 0 0 0 0 0 2 2 0 1 1 1 1 0 1 0 0 2 1 0 0 2 2 2 2 0 0 0 2 0 1 2 2 0 2 0 1 1 1 0 0 1 1 2 0 2 0 0 0 1 1 1 0 2 2 1 1 1 1 0 1 0 0 0 1 0 0 0 0 2 2 2 0 1 0 1 0 1 0 1 0 2 0 1 1 0 0 0 0 0 2 2 0 2 0 0 0 0 0 0 0 0 0 2 1 0 0 0 0 0 2 0 0 0 0 0 1 0 0 0 0 0 0 0 0 1 1 2 2
186 1 1 0 0 0 0 2 2 2 1 0 2 2 0 1 1 0 0 2 0 2 0 0 0 0 0 0 2 0 2 0 1 2 0 1 2 1 0 1 1 0 0 0 1 0 0 0 1 0 0 0 1 0 1 2 0 0 1 0 1 0 1 1 0 0 0 1 1 0 0 0 2 2 2 2 0 2 2 0 2 0 1 1 1 0 0 1 2 2 1 1 2 1 1 2 1 1 1 0 0 1 2 0 0 0 2 0 0 0 1 2 2 2 2 2 2 0 2 0 0 0 0 0 0 1 0 2 2 2 0 0 1 1 0 0 0 0 0 0 1 1 0 0 0 2 1 0 0 1 1 0 0 0 0 0 1 2 0 0 0 0 0 1 0 2 0 2 1 2 0 0 0 1 1 0 1 0 1 1 1 2 1 2 1 1 1 1 0 0 0 0 1 1 1 1 1 2 0 1 1 1 0 1 2 0 0 1 2 0 1 0 1 0 2 0 0 0 1 0 1 1 1 2 0 1 1 0 0 0 0 0 0 1 2 1 1 2 2 0 0 0 2 1 0 0 0 0 1 0 0 0 0 0 0 1 1 0 0 1 1 1 0 0 0 0 0 0 2 0 0 1 1 2 1 1 0 2 2 2 0 1 0 2 0 0 0 2 0 1 1 0 1 1 1 1 0 2 0 2 0 1 1 1 1 0 1 1 1 1 0 1 2 0 1 0 1 0 1 1 0 2 1 0 1 0 1 0 1 0 1 0 2 1 0 1 1 0 0 0 0 1 1 0 1 0 1 1 1 0 0 1 2 0 0 0 2 0 0 1 1 2 2 1 2 1 0 1 1 1 1 1 0 2 0 0 2 0 1 1 0 1 0 0 1 2 0 1 1 0 0 0 0 0 1 1 1 0 1 1 0 2 0 1 1 0 1 0 0 0 0 0 0 0 1 1 1 1 0 1 1 1 0 2 2 2 1 0 0 0 0 1 1 1 0 0 1 1 0 1 2 0 0 0 0 2 2 1 2 1 0 0 0 1 2 0 1 2 2 1 1 1 0 1 1 1 1 2 0 1 2 2 2 2 1 1 0 2 1 0 1 0 0 0 2 0 0 0 0 1 1 1 1 1 1 0 0 1 1 0 0 2 1 1 1 1 2 0 0 0 0 2 0 1 1 0 0 1 1 2 2 0 0 0 0 1 1 1 1 0 2 0 0 1 1 1 1 0 1 1 0 2 1 0 1 0 0 1 1 1 0 1 0 2 1 1 1 1 0 2 1 0 1 0 1 1 0 0 0 0 1 1 1 0 0 0 1 1 0 1 2 0 0 1 1 0 0 1 0 0 1 1 2 0 0 0 0 0 0 0 0 2 1 1 1 1 1 1 2 1 0 0 0 2 0 2 0 0 0 0 0 0 0 1 1 0 0 2 0 0 0 0 1 2 2 1 2 0 1 0 1 1 1 1 2 2 2 0 1 1 0 1 1 0 1 2 0 1 0 1 1 1 2 1 1 1 1 2 0 0 0 0 1 0 0 1 1 0 1 0 0 1 2 0 1 2 1 1 0 1 1 1 0 0 1 0 0 2 0 1 0 1 0 1 0 0 1 2 2 1 0 0 0 0 0 2 0 1 1 1 0 0 1 0 1 0 1 0 1 0 0 1 0 0 1 1 1 0 0 1 0 1 0 1 0 0 1 1 1 0 1 1 0 0 0 1 0 0 1 0 0 1 1 0 0 1 0 0 0 2 0 0 2 0 0 1 1 1 0 1 2 1 1 0 1 1 1 2 1 2 1 1 0 2 2 2 0 0 0 2 0 1 0 1 0 0 0 0 1 1 2 0 2 2 2 0 0 0 0 1 1 0 0 0 0 0 0 1 0 1 0 1 2 0 0 2 0 0 0 0 0 0 1 0 1 0 0 0 0 0 0 2 1 2 0 0 0 0 1 1 1 0 0 0 0 1 0 0 1 1 0 0 0 1 0 2 0 0 1 1 2 0 0 0 0 2 0 1 0 1 2 2 0 0 2 1 2 2 0 0 1 2 1 1 2 1 1 1 0 0 0 0 1 0 2 2 0 2 2 2 0 2 0 1 0 0 0 0 0 0 1 1 1 1 0 0 1 1 0 1 1 1 2 1 0 2 2 0 0 1 1 0 2 1 0 0 1 1 0 0 0 0 0 1 1 0 1 0 0 0 0 0 0 0 0 1 1 0 2 0 0 0 0 0 0 0 0 0 0 1 0 0 0 1 1 0 0 0 0 1 2 1
187 0 2 1 1 0 1 2 2 1 0 1 0 1 1 0 0 0 0 2 1 2 0 1 0 0 0 0 2 1 1 1 0 1 0 1 1 2 0 0 1 1 0 1 2 1 1 0 0 0 0 0 1 1 0 1 1 0 1 2 0 1 1 1 0 1 0 1 0 0 1 1 2 2 1 2 1 1 1 0 2 0 2 0 0 0 0 0 2 2 0 0 1 0 0 0 0 1 1 0 1 1 1 0 1 1 2 1 2 1 0 2 1 2 2 1 1 0 1 1 1 0 1 1 1 0 1 1 1 1 0 0 0 1 0 0 1 1 0 0 1 1 0 0 0 0 0 0 0 1 1 0 0 0 0 0 0 0 0 0 0 0 0 2 1 2 1 0 0 2 0 1 0 2 2 0 1 0 0 0 0 1 1 2 1 1 1 2 1 1 1 2 1 0 1 0 2 1 0 0 0 0 0 0 2 0 1 1 0 1 1 0 2 0 1 1 1 0 1 0 1 1 1 2 0 1 1 0 0 0 1 1 0 0 0 0 0 0 0 0 0 0 2 1 0 0 0 0 2 0 0 0 0 0 0 0 0 1 1 1 0 1 0 0 1 0 0 0 1 1 0 1 1 2 0 0 1 2 2 2 0 2 2 2 2 0 2 0 0 1 1 1 1 0 2 0 2 0 1 1 0 0 1 1 1 0 1 0 0 0 0 0 2 0 2 1 0 2 0 0 0 2 1 0 1 0 1 0 0 1 2 1 0 1 0 0 0 1 0 1 0 0 1 0 1 0 1 2 2 1 1 1 1 0 0 1 1 0 0 2 2 2 2 0 2 0 1 1 1 1 1 1 1 2 0 2 2 1 1 1 1 0 0 0 2 0 0 0 0 0 0 1 0 0 2 1 1 1 1 1 0 1 0 1 1 0 1 1 0 0 0 0 0 0 2 2 1 0 0 0 0 2 1 0 1 2 0 1 1 0 0 1 0 0 0 0 0 2 0 0 2 0 0 0 0 1 1 2 2 1 0 1 0 1 1 1 1 2 2 0 0 2 0 0 0 2 0 1 0 0 1 1 1 1 0 0 0 1 1 0 1 1 0 0 1 0 0 0 0 2 0 2 1 2 2 0 0 0 0 0 0 2 1 1 1 1 1 1 0 1 0 0 1 0 0 0 0 0 0 1 0 2 1 1 1 0 0 1 1 1 1 0 0 2 1 1 1 1 1 1 0 1 1 0 2 0 1 2 2 0 0 0 0 1 2 0 0 0 1 0 0 0 0 1 0 0 0 0 0 0 0 1 0 0 0 0 2 0 0 0 1 0 0 0 0 0 0 0 0 0 0 0 1 0 0 1 1 1 1 0 1 1 0 2 2 0 1 0 2 0 1 0 0 1 0 0 1 0 1 0 0 0 0 0 0 1 1 2 0 0 0 0 1 1 1 0 1 0 0 0 2 1 1 1 1 0 0 0 1 0 0 2 1 0 1 2 0 1 1 0 0 0 2 2 2 1 0 1 1 0 0 1 2 0 0 0 1 0 1 0 0 0 2 1 0 1 2 1 0 1 1 1 0 0 0 0 0 2 0 0 0 1 0 0 2 0 2 2 2 0 0 0 0 2 0 0 0 2 2 2 0 0 0 0 2 1 0 0 1 1 1 2 0 0 0 0 1 0 0 0 0 0 0 1 0 0 1 0 0 0 0 0 0 0 0 0 1 0 1 1 0 0 2 1 0 0 2 1 0 0 0 0 2 1 1 0 0 0 0 1 1 1 2 0 2 1 0 2 0 2 0 2 2 1 1 0 0 1 0 2 0 2 0 1 0 0 1 0 0 1 1 0 1 0 0 1 2 0 1 1 1 2 0 0 1 0 0 1 0 2 1 1 1 1 0 2 0 0 1 0 1 1 0 0 0 0 0 1 0 0 0 1 1 1 1 0 1 1 0 2 0 0 0 0 0 1 1 0 1 1 1 0 0 1 0 1 0 0 2 2 2 0 2 0 0 0 1 2 1 0 1 2 1 1 1 1 2 1 1 1 1 1 0 2 2 1 1 1 0 1 0 1 0 0 1 1 2 1 2 0 1 0 2 1 0 0 1 2 0 0 2 1 0 1 1 0 0 0 0 0 0 0 2 2 2 0 1 1 0 0 2 0 1 0 2 0 1 0 0 0 0 1 1 0 0 1 1 0 0 0 2 0 0 0 0 1 1 1 1 0 0 1 0 0 1 0 1 0 0 2 0 0 0 0 0 0 0 0 0 0 1 1
188 1 1 0 0 1 1 2 0 2 2 0 0 0 0 0 0 0 1 1 1 1 0 0 0 0 0 0 2 0 2 0 1 1 2 1 2 1 1 1 1 1 0 0 1 0 0 0 0 1 1 0 0 1 1 2 0 1 1 0 1 1 0 0 0 0 0 1 1 0 1 1 2 2 2 2 1 1 1 0 2 0 1 1 2 0 0 2 2 2 0 1 2 0 0 2 0 2 2 0 0 1 0 0 1 1 2 0 1 0 0 2 0 1 1 0 0 0 1 1 1 0 1 1 0 0 0 0 0 0 0 1 0 1 1 1 0 1 0 0 2 0 0 0 0 2 1 1 1 1 0 0 0 0 0 0 0 2 1 0 0 2 0 1 1 2 0 0 1 1 1 2 1 1 2 1 2 2 0 0 0 1 1 2 1 1 1 2 0 0 2 1 2 2 2 0 1 1 0 1 1 1 0 0 2 0 0 0 1 0 0 0 1 0 1 1 0 0 2 0 2 2 1 2 0 1 2 1 0 0 1 1 0 1 1 0 0 2 2 0 0 0 0 1 0 0 0 0 1 0 0 1 0 0 0 2 1 0 0 0 1 1 0 0 1 0 1 1 0 0 0 2 1 1 1 1 0 0 2 0 0 1 1 1 2 1 1 2 0 2 0 0 0 0 1 0 2 1 0 2 0 0 0 0 0 0 1 0 2 2 0 2 1 0 2 0 0 0 0 0 0 0 1 0 1 0 1 0 1 0 2 2 1 2 0 0 0 1 0 1 1 1 1 0 1 0 1 0 0 1 1 0 2 0 1 0 1 0 0 1 1 1 1 1 1 1 0 2 2 0 2 0 0 2 0 0 1 0 1 1 0 2 1 1 1 0 0 1 1 1 1 2 1 0 2 1 1 0 2 2 0 2 1 2 1 1 0 0 0 0 0 0 0 0 0 1 0 0 0 0 0 2 0 2 1 2 1 0 1 1 0 0 0 0 0 0 0 1 0 0 2 1 0 1 0 2 1 0 2 1 0 1 0 2 2 1 2 2 1 1 0 1 0 0 0 2 0 0 0 0 0 0 1 1 1 1 0 0 2 0 2 0 1 0 1 0 1 1 1 0 0 2 2 1 2 0 0 1 1 1 0 2 2 1 2 0 1 1 0 1 0 1 1 1 0 1 0 1 0 1 1 1 0 0 1 1 1 0 0 2 0 2 0 0 1 0 0 1 2 1 0 1 0 0 1 0 1 0 0 0 1 1 0 1 2 0 0 1 1 1 1 0 0 1 0 0 0 1 0 1 1 0 0 0 0 0 1 1 0 1 2 0 0 0 1 0 1 0 0 0 0 0 0 1 0 1 0 1 1 0 1 1 1 2 1 0 1 2 2 2 0 0 0 2 0 1 0 0 0 0 1 1 1 1 1 1 1 1 0 0 0 0 0 1 1 0 1 0 0 0 1 1 0 2 2 2 2 0 1 0 1 1 0 1 1 2 0 2 1 0 0 0 0 0 0 0 0 2 1 0 0 0 0 0 0 0 0 0 1 0 1 1 2 1 1 1 1 0 0 1 0 0 0 0 0 0 0 2 0 2 0 2 0 1 1 0 2 1 2 0 0 0 0 2 0 1 0 1 0 0 0 0 0 0 1 1 0 0 0 0 0 1 0 0 0 0 0 0 0 1 1 0 0 1 0 0 1 1 0 0 0 0 1 0 0 0 0 0 0 0 0 0 2 1 0 0 1 0 0 2 0 1 1 2 2 0 0 0 0 2 1 1 0 1 1 2 1 2 0 2 2 2 1 0 0 0 0 0 0 1 0 2 0 2 0 0 0 0 0 1 1 0 2 1 0 0 0 0 2 2 2 2 0 1 0 0 0 1 0 2 2 0 2 0 0 0 1 0 0 0 0 0 1 0 1 0 0 0 2 1 0 1 1 2 0 0 1 0 1 0 1 0 0 0 0 0 0 1 2 0 1 0 0 1 0 1 0 1 0 1 2 0 1 0 0 1 1 1 0 0 1 1 0 0 2 1 1 1 1 0 1 2 1 0 2 1 0 0 0 0 0 0 0 0 1 1 1 0 1 0 0 0 2 1 0 1 0 2 1 1 2 0 0 1 1 0 0 1 0 0 0 0 1 2 1 1 0 1 0 0 2 0 1 0 1 0 1 0 0 1 0 1 0 0 1 0 2 0 0 0 1 0 0 1 1 1 1 1 1 1 0 0 0 2 0 0 0 0 0 0 0 0 0 0 0 0 0 1 2 0 0 0
189 0 1 1 0 0 1 2 1 2 1 1 0 0 0 0 0 0 1 2 0 2 0 0 0 0 0 1 2 0 1 0 2 2 1 0 2 1 0 0 0 0 1 0 1 1 0 0 0 1 1 0 0 1 1 2 0 0 0 0 2 1 1 1 0 1 0 0 2 0 2 2 2 2 1 2 2 1 1 0 2 0 1 0 1 0 0 0 1 2 1 0 2 1 1 2 1 0 0 0 0 2 1 1 0 0 2 0 0 1 1 1 1 2 2 2 2 0 0 2 2 0 1 1 1 1 1 0 1 1 1 1 0 0 1 0 0 0 0 0 2 0 0 0 0 1 0 0 0 1 1 0 1 0 2 0 0 0 0 1 1 1 0 0 1 2 2 0 1 1 1 0 2 0 2 2 1 0 1 1 1 1 0 2 0 0 0 1 0 0 1 1 1 0 1 0 1 2 0 0 0 0 0 0 2 0 1 1 1 0 1 1 0 0 1 0 0 1 1 1 2 1 1 2 1 1 2 1 1 1 1 1 0 0 0 0 0 2 2 0 0 0 2 1 0 0 1 0 1 0 0 0 0 0 0 0 0 1 0 0 0 0 0 1 1 0 0 0 1 2 0 2 1 2 0 0 0 1 0 0 1 1 2 2 2 0 2 1 1 1 1 2 0 0 2 0 0 0 0 0 0 0 1 1 1 1 0 0 0 0 0 0 2 2 2 0 0 1 0 0 0 2 1 1 1 0 1 0 2 1 2 2 0 2 0 0 0 2 0 0 0 1 1 0 0 0 2 0 0 1 1 0 2 0 1 0 1 0 0 2 2 1 1 0 1 1 0 2 2 1 2 0 0 2 0 0 2 1 0 2 0 1 0 0 1 2 0 2 2 1 1 1 1 0 2 0 0 0 0 0 0 0 0 1 1 1 1 0 0 0 0 0 0 0 1 2 1 1 1 1 1 0 1 1 1 2 0 0 0 0 0 0 1 1 0 0 0 1 0 0 2 1 0 0 0 1 1 1 1 1 0 1 0 1 1 1 1 2 0 1 1 2 0 0 1 1 1 1 0 1 1 1 2 2 1 1 0 2 2 2 2 1 0 0 2 0 0 1 0 1 0 2 1 2 1 0 0 1 0 0 1 2 1 1 1 1 1 0 0 1 0 1 0 1 0 0 0 0 0 1 1 1 0 1 0 1 1 1 1 1 1 1 0 0 0 0 1 0 1 1 1 1 2 2 2 0 2 1 1 0 1 1 0 1 2 0 0 0 0 0 0 0 1 0 1 1 0 1 1 1 0 1 0 0 0 0 1 0 0 0 1 0 0 0 1 0 0 1 0 0 0 0 0 1 1 1 0 0 0 0 0 2 1 2 2 1 2 0 0 2 0 0 0 2 0 1 0 0 1 0 0 0 0 1 1 0 0 2 0 0 0 0 1 2 1 1 2 1 0 0 1 1 1 1 2 1 1 0 1 0 0 1 0 1 0 2 0 2 2 0 0 0 2 2 2 2 0 1 0 0 2 0 0 0 0 1 1 0 1 0 0 0 2 0 0 1 2 1 1 1 0 0 0 0 0 0 0 2 0 1 1 0 0 1 0 0 1 2 2 0 1 0 0 2 0 0 0 1 0 0 0 0 2 0 2 0 0 0 1 1 1 2 0 0 1 1 1 0 0 0 0 0 1 0 0 0 1 0 0 0 0 0 0 0 0 0 1 0 2 0 0 1 2 1 0 0 1 2 0 0 0 0 2 0 0 1 1 2 2 1 2 1 1 0 1 1 0 2 0 2 2 2 2 0 2 0 1 0 0 0 0 2 1 2 1 0 1 1 1 0 1 0 1 0 0 0 1 2 0 1 1 1 0 1 0 0 0 1 0 2 0 2 2 0 0 1 0 0 0 0 0 0 0 0 0 0 0 1 0 0 0 2 1 1 1 0 1 0 0 0 2 0 0 0 0 0 1 0 1 1 0 0 0 2 0 0 0 1 1 1 1 1 2 0 0 0 1 2 0 0 1 1 1 1 2 1 2 1 0 0 0 2 1 1 1 2 0 1 1 1 0 0 0 0 1 1 1 0 0 0 0 0 1 1 1 0 2 1 0 0 2 1 1 1 1 1 0 0 2 2 0 0 2 1 1 1 0 1 0 1 2 0 2 0 1 0 1 0 0 1 1 1 0 1 2 0 1 0 1 1 1 0 0 0 0 1 0 1 1 0 0 0 0 2 0 1 1 0 0 2 0 0 0 1 0 0 0 0 2 0 0 0
190 1 1 0 0 0 1 2 2 1 0 0 1 0 0 0 1 0 0 2 0 2 0 1 0 0 0 0 2 1 1 1 0 1 1 2 1 1 0 0 1 1 0 0 1 1 0 0 2 0 0 0 1 1 0 0 1 0 2 0 1 2 2 2 0 0 1 0 2 1 0 0 2 2 2 2 2 0 0 0 1 0 2 0 1 0 0 0 2 2 0 0 1 1 0 0 0 1 0 1 1 2 0 0 1 1 2 0 1 1 0 1 2 2 2 1 1 0 1 1 1 0 1 1 1 0 1 1 2 1 1 1 0 0 0 0 0 0 0 0 0 2 0 0 0 1 0 0 0 2 0 0 1 0 1 1 0 1 0 0 0 0 0 1 1 1 1 1 0 1 1 0 0 2 2 1 2 0 0 1 0 1 1 2 0 0 1 2 1 1 1 1 1 1 1 0 1 2 0 1 1 1 0 0 2 0 0 1 1 0 0 0 1 0 1 1 0 0 0 2 2 0 0 2 0 1 0 0 0 0 0 0 0 0 1 0 0 2 1 1 0 0 2 2 0 0 0 0 1 0 0 0 0 0 0 1 1 0 0 0 0 0 0 0 1 0 1 0 1 0 0 1 1 2 0 0 0 0 2 0 1 0 2 2 2 0 2 0 0 2 0 1 0 0 2 0 2 2 0 1 0 0 0 0 0 1 0 0 1 2 0 2 1 1 1 0 0 1 1 0 0 1 0 0 1 0 2 0 1 1 2 0 0 2 0 0 0 1 0 0 0 0 1 0 1 0 2 0 1 0 0 0 1 0 0 1 0 0 1 1 2 2 2 1 2 0 0 1 1 0 2 0 0 2 0 0 1 1 0 2 0 2 1 1 1 0 0 0 1 2 2 2 0 0 2 1 1 1 1 1 0 1 1 2 1 0 0 0 0 0 0 0 0 0 2 2 0 0 0 0 1 1 1 1 1 2 0 0 1 0 1 0 1 1 1 1 0 0 0 0 2 0 0 0 0 1 0 2 2 1 0 0 0 2 0 0 0 1 0 1 2 2 1 1 1 0 2 1 0 0 1 1 1 1 0 0 0 1 2 1 2 0 1 0 1 1 1 1 0 2 0 1 1 1 0 1 1 1 0 0 1 1 0 0 0 2 2 1 0 1 0 1 1 0 0 1 0 0 0 1 1 1 0 1 0 1 1 1 2 1 2 1 0 0 1 1 1 1 1 1 0 1 0 0 1 0 2 2 2 0 0 0 0 2 2 0 1 0 0 0 0 0 1 0 1 1 0 1 0 1 2 2 1 0 0 0 1 1 0 1 2 0 1 1 0 1 1 0 2 1 1 0 1 0 0 0 2 0 0 0 0 2 2 0 1 2 1 2 2 1 0 0 0 1 0 0 1 0 0 1 1 1 0 0 0 1 1 1 0 0 0 0 0 0 2 2 2 1 0 0 0 0 0 0 2 2 2 0 1 0 1 0 1 0 1 2 0 2 2 0 0 0 1 0 0 0 0 0 1 1 0 1 0 0 0 0 0 0 1 0 0 2 1 0 0 0 1 1 0 0 0 0 0 0 0 0 0 2 0 1 0 1 0 0 2 0 1 2 2 1 0 0 0 1 1 1 0 2 0 1 0 1 1 0 1 1 0 0 1 1 0 1 0 0 0 0 2 0 0 1 0 0 0 0 0 1 1 1 0 0 0 0 0 0 0 1 1 0 2 2 0 0 2 1 0 0 1 2 0 0 0 0 2 0 0 0 0 1 0 1 0 0 1 0 1 2 1 1 0 2 0 2 2 0 1 0 0 0 0 2 0 2 0 2 1 1 0 0 2 0 1 0 0 0 0 0 0 0 1 1 1 2 0 1 0 0 0 0 0 1 0 1 1 1 0 1 0 0 1 0 1 1 0 0 0 0 0 0 0 0 0 2 0 2 0 0 0 0 0 0 2 0 1 0 1 2 0 0 2 1 2 0 0 1 0 0 0 1 1 1 1 1 1 0 1 1 0 2 1 0 0 2 0 0 2 1 1 2 0 1 0 0 0 2 2 1 0 0 0 2 1 2 0 0 1 1 2 1 2 0 0 0 1 1 0 0 0 0 0 0 1 1 0 1 0 0 1 0 2 1 1 0 1 1 0 0 0 1 1 0 2 0 0 0 2 0 2 2 0 0 0 0 0 1 1 1 1 1 1 0 1 0 0 0 0 1 1 1 1 0 0 0 0 0 0 0 0 0 0 1 0 0 0 0 0 0 0 1 1 0 0 0
191 0 0 0 0 0 1 1 1 1 1 1 0 0 0 0 0 0 0 0 1 1 0 0 0 0 0 0 2 1 1 1 1 2 0 1 1 2 0 0 1 1 0 0 0 0 0 0 0 1 1 0 0 0 2 2 0 0 1 0 0 1 0 0 0 1 1 1 2 0 1 2 2 2 2 2 2 1 1 0 1 0 1 2 1 0 0 0 2 2 0 0 2 0 0 1 0 0 0 0 0 2 1 0 1 1 1 1 0 0 1 1 0 0 0 0 0 0 0 2 2 0 2 2 2 0 2 2 2 2 0 0 0 0 1 0 1 0 0 0 1 1 0 0 0 2 0 1 1 1 0 0 0 1 0 0 0 1 0 1 1 1 1 0 1 2 1 0 2 2 0 1 1 1 0 1 1 0 0 0 0 0 1 2 1 1 1 2 1 0 2 0 1 1 1 0 1 1 0 0 0 0 0 0 2 0 1 2 1 0 0 0 0 0 2 1 2 0 2 1 1 0 1 2 0 1 1 0 0 0 0 0 0 0 2 0 0 2 2 0 0 0 2 2 0 0 0 0 1 0 0 0 0 0 0 2 1 0 0 0 0 0 0 0 0 0 0 0 2 1 1 0 1 1 0 0 0 1 2 2 0 2 1 0 0 0 2 1 1 2 0 1 1 1 1 0 2 0 0 1 0 0 2 2 0 1 0 0 2 2 0 2 2 0 1 0 0 0 0 0 1 1 1 1 0 0 0 0 0 0 2 1 0 2 0 1 0 1 0 0 0 0 0 0 1 0 1 0 0 1 1 0 1 0 0 1 0 0 1 1 2 2 2 0 2 1 1 2 2 1 1 1 1 2 0 2 1 1 0 2 1 0 0 0 0 0 0 0 0 0 0 1 0 0 2 1 1 1 0 0 0 0 1 2 1 0 0 0 0 0 0 0 0 0 1 1 1 0 2 0 0 0 0 1 0 0 0 1 2 0 1 1 0 0 2 2 0 0 0 0 2 0 0 0 0 2 1 1 2 1 1 0 0 1 0 0 0 1 0 1 1 1 1 0 0 2 0 1 0 1 1 1 1 1 0 0 0 2 1 0 1 0 1 1 1 0 0 1 0 1 1 2 1 1 1 0 0 1 0 0 1 2 2 2 2 0 0 1 0 0 0 2 0 1 0 1 0 0 0 1 2 1 2 1 1 0 0 1 1 1 1 0 0 0 1 0 1 1 2 2 2 2 1 0 1 1 0 0 0 0 1 1 0 2 0 2 0 0 0 0 0 1 0 1 0 0 0 1 1 0 0 0 1 0 1 0 1 1 0 1 1 0 0 0 0 0 0 0 1 0 1 0 0 0 0 0 0 0 0 0 0 2 1 2 1 0 1 1 1 2 1 1 0 0 1 0 0 0 1 0 0 0 2 2 2 0 0 2 0 0 1 0 0 2 1 1 2 0 0 0 0 1 2 2 2 0 1 0 1 0 1 2 0 1 0 2 0 2 2 0 0 0 2 1 1 1 1 0 0 1 0 1 0 0 0 1 1 0 1 0 0 0 2 2 1 1 1 1 0 0 2 2 0 0 0 0 0 2 0 2 0 2 0 1 0 0 1 1 1 0 1 0 0 1 0 1 0 2 1 0 0 0 1 0 1 0 1 0 0 0 0 1 0 1 0 0 1 0 1 1 0 0 0 0 0 0 1 0 0 0 0 0 0 0 0 0 0 1 2 0 1 2 0 1 0 1 2 1 0 0 0 0 1 1 1 0 2 1 2 2 0 0 1 0 1 2 0 1 0 2 0 2 2 0 1 0 0 1 0 1 0 2 0 1 1 0 2 1 1 0 1 0 1 1 1 0 0 0 1 1 1 1 0 0 0 0 0 0 1 2 2 1 0 0 0 2 0 0 0 0 0 0 1 0 1 0 0 0 0 0 0 2 1 2 0 0 0 0 0 0 2 0 0 0 1 0 0 1 1 2 1 0 1 1 0 1 0 2 2 2 2 0 2 1 0 1 0 1 0 1 2 1 0 1 1 0 1 2 0 1 0 1 0 0 0 2 0 1 0 2 1 2 0 0 1 1 2 0 1 0 0 0 1 1 0 0 1 1 0 0 2 2 1 1 1 0 0 1 0 0 0 0 1 2 1 2 2 0 1 0 1 0 1 0 1 0 1 0 0 1 1 0 2 0 1 1 1 0 0 0 1 0 0 0 0 1 0 1 1 1 0 0 0 1 0 0 0 0 0 2 0 0 0 1 0 0 1 1 2 1 2 2
192 0 2 1 1 0 1 2 1 2 2 0 0 1 1 0 0 0 0 0 1 0 1 0 0 0 0 0 2 0 2 2 0 1 1 1 2 2 0 0 1 1 0 0 2 0 0 0 1 1 1 0 2 0 1 1 0 0 2 0 1 1 1 1 0 1 1 1 2 0 1 2 2 2 1 2 2 1 1 0 1 0 1 0 2 0 0 0 1 1 0 0 0 0 1 1 1 0 0 0 0 2 1 1 0 0 2 1 1 0 0 1 1 2 2 2 2 1 0 2 2 1 0 0 0 0 0 1 2 1 1 1 0 1 1 1 1 0 0 0 1 1 0 0 0 0 0 0 0 0 0 0 0 1 0 0 0 0 0 1 0 0 0 1 1 2 1 1 1 2 0 1 1 1 2 1 2 0 0 0 0 1 0 2 1 1 1 1 0 0 2 1 1 1 1 0 0 2 0 0 0 0 1 0 2 0 0 2 0 0 0 0 1 0 1 1 0 0 1 2 2 0 1 2 0 0 0 0 0 0 0 0 0 0 2 0 0 2 2 0 0 1 2 1 0 0 0 0 2 0 0 1 0 0 0 0 0 0 0 0 0 0 0 0 1 1 0 0 2 1 0 1 0 0 1 0 1 0 1 1 1 1 2 2 2 0 2 0 1 2 0 1 1 0 2 0 1 1 1 2 1 0 0 0 0 0 1 0 0 1 0 1 1 1 1 0 0 0 0 0 0 1 1 1 2 0 1 0 1 1 2 2 0 1 0 1 0 2 1 0 0 2 1 0 0 0 1 1 1 1 1 1 1 1 0 1 2 0 0 2 2 2 2 2 2 1 0 2 2 0 2 0 0 2 0 0 0 0 0 2 0 2 0 0 1 0 0 1 0 1 1 1 0 0 2 0 0 1 0 0 0 0 0 2 2 1 0 1 1 1 1 1 0 0 1 1 1 1 0 1 1 1 1 1 0 2 1 0 1 1 0 0 0 0 1 1 1 0 0 2 2 1 0 0 0 0 0 0 0 0 0 1 0 2 2 2 2 2 0 1 2 1 0 0 0 1 1 2 0 0 2 2 1 1 0 0 0 1 2 0 1 1 2 0 1 0 1 0 1 0 1 1 0 0 0 0 0 2 2 0 0 2 2 2 2 0 0 0 0 1 0 1 0 1 1 0 0 0 0 1 0 1 1 1 0 0 0 0 0 2 0 1 0 1 2 1 0 1 2 2 1 2 2 1 1 1 1 2 2 0 0 0 0 2 2 0 0 1 1 0 0 0 0 2 0 0 1 2 2 0 0 0 1 0 0 0 1 0 0 0 1 0 0 2 2 0 1 1 1 0 1 1 0 0 2 1 1 0 0 0 0 2 0 1 1 0 1 1 1 1 1 0 0 0 0 1 1 0 0 0 0 0 0 1 1 0 0 1 0 0 0 0 0 1 2 0 1 0 1 0 2 2 1 2 2 2 1 0 1 0 1 2 0 1 0 1 0 2 1 0 0 0 1 2 2 1 0 1 0 1 0 1 1 1 1 0 1 0 1 0 1 1 1 0 0 0 1 0 0 1 0 0 1 0 1 0 0 0 0 0 0 0 0 0 2 0 1 2 1 1 0 0 0 2 0 0 0 1 0 0 0 0 0 0 0 1 0 0 0 0 0 1 0 0 0 0 1 1 1 1 0 0 1 0 0 1 1 0 0 0 0 0 1 0 0 1 2 0 1 0 0 1 1 2 0 1 1 0 0 2 1 0 1 1 0 1 0 0 0 0 2 2 0 1 2 2 1 2 0 2 1 2 2 0 1 0 0 1 0 2 0 2 0 1 1 1 0 0 0 2 2 0 1 1 1 0 0 0 0 1 1 0 0 2 0 0 0 0 1 2 1 2 2 1 0 2 0 0 1 0 1 1 0 0 0 0 0 0 1 0 0 1 1 1 1 0 1 0 0 0 1 0 0 0 0 0 1 0 1 1 0 0 0 1 0 1 0 1 1 0 0 0 1 0 0 0 0 1 1 0 2 2 0 0 2 2 2 2 0 0 1 1 0 1 0 2 0 2 0 0 0 1 1 0 2 2 0 1 2 0 1 0 1 1 0 0 0 0 0 0 1 1 0 1 1 0 1 0 2 1 0 0 2 1 0 1 2 2 0 2 1 0 2 0 0 0 0 2 1 1 1 0 0 1 2 0 1 1 2 1 0 0 0 0 0 0 2 1 1 0 0 0 0 1 0 0 0 0 0 2 0 0 0 0 0 0 0 0 0 0 1 1
193 1 1 0 0 0 2 2 2 1 1 0 1 2 1 0 1 0 1 0 1 1 0 1 0 0 0 0 1 1 1 0 0 2 2 0 2 2 0 1 2 1 1 0 1 0 1 0 2 0 0 0 1 0 1 1 0 0 1 0 2 0 2 2 1 1 1 2 1 1 0 1 2 2 1 2 2 2 2 0 1 0 2 1 1 0 0 1 2 2 0 1 2 1 1 1 1 0 0 0 0 2 2 0 0 0 2 0 0 0 0 0 1 2 2 1 1 0 1 0 0 0 2 2 2 0 2 1 1 1 0 0 0 0 1 0 0 0 0 0 0 2 0 0 0 0 0 0 0 2 1 0 0 1 0 0 1 2 1 0 2 2 0 1 2 2 1 1 0 2 0 1 2 0 2 2 0 0 2 2 2 1 1 2 0 0 2 1 1 0 2 0 2 1 2 0 2 1 0 0 0 1 0 0 2 0 1 0 0 0 2 0 2 0 1 0 1 0 1 1 1 0 0 2 0 0 0 0 0 1 0 0 1 1 1 1 0 2 2 0 0 0 2 1 0 0 0 0 2 0 0 1 0 0 0 1 0 0 0 0 0 0 0 0 0 0 0 0 2 2 0 2 2 2 0 0 0 1 1 1 0 2 2 2 2 0 2 1 2 2 0 1 0 0 2 0 2 2 0 1 0 0 0 0 0 0 0 0 1 1 0 1 2 1 2 0 1 0 0 0 1 1 0 0 0 0 0 0 1 1 2 1 1 1 0 0 0 2 0 0 0 1 2 0 0 0 1 1 0 1 1 0 0 0 0 2 0 0 0 1 1 1 1 1 1 1 0 2 2 1 1 1 1 1 0 0 0 0 2 0 0 2 0 0 2 1 0 0 0 0 0 0 0 0 2 1 1 0 1 1 0 1 0 2 2 2 0 1 0 0 0 1 0 0 1 1 1 0 1 0 0 1 0 2 1 1 1 0 2 0 1 0 2 2 0 0 1 0 0 0 1 0 0 1 1 2 0 0 2 2 0 0 0 2 2 2 2 2 1 1 2 1 0 0 1 1 1 0 0 0 0 0 1 1 2 1 1 0 2 0 2 0 0 0 2 0 0 0 1 0 1 0 0 1 0 0 0 2 1 1 0 2 2 1 2 0 2 0 1 1 1 0 1 1 0 0 1 1 0 1 1 1 0 0 0 1 1 1 1 1 1 0 0 1 0 0 0 0 1 1 0 1 2 0 1 0 1 1 1 0 0 1 0 0 2 1 1 0 2 0 0 0 0 1 0 0 0 1 0 0 1 1 1 0 0 0 0 0 0 0 1 0 0 1 1 1 0 1 0 0 0 0 0 1 0 0 0 0 0 0 0 2 1 1 2 0 1 0 2 0 2 0 0 1 0 0 1 0 0 0 0 0 0 0 0 1 1 1 0 0 0 1 0 1 1 1 2 0 0 0 0 0 1 2 1 1 0 1 1 0 1 1 0 1 0 1 0 0 0 0 0 0 2 2 2 1 0 1 1 1 0 1 0 1 1 0 0 0 1 0 0 0 1 0 0 0 1 1 0 0 0 0 0 1 1 0 0 2 0 2 1 1 0 1 1 0 2 0 0 1 1 0 0 1 0 1 0 2 1 1 0 0 1 0 1 0 0 0 1 0 0 0 0 0 0 0 0 0 0 1 0 0 0 0 0 0 1 1 0 0 1 1 0 0 0 0 0 0 1 0 0 0 1 1 0 0 1 0 0 2 0 1 2 1 1 1 2 2 1 2 1 0 1 0 1 0 0 2 1 2 0 1 1 1 2 1 0 0 0 1 0 2 0 2 1 2 1 0 0 1 1 0 0 0 0 0 0 1 0 1 1 1 0 0 0 0 0 2 0 2 0 2 1 0 0 1 0 0 1 1 0 1 1 0 1 1 1 0 0 0 0 1 0 2 0 0 0 0 0 0 1 0 0 0 0 0 0 0 1 1 0 0 0 1 0 1 0 1 2 1 1 0 2 0 0 0 0 2 0 0 2 1 0 0 2 2 2 1 1 0 1 1 0 1 2 1 1 0 0 2 1 0 1 0 1 1 0 0 2 0 0 0 1 0 1 0 2 0 1 1 2 2 0 2 0 0 0 1 1 1 0 1 2 2 2 1 2 1 0 2 1 0 1 0 2 1 2 0 0 0 0 0 1 1 2 0 0 0 0 0 0 0 0 0 0 0 1 0 2 0 0 1 0 2 0 0 0 0 0 0 0 0 0 1 1 1 0 1 2 0 1 1
194 1 1 0 0 0 1 2 1 2 0 0 1 1 0 0 0 0 0 2 0 2 0 0 0 0 0 0 1 0 1 1 1 2 0 1 2 1 1 1 1 1 0 0 1 1 1 0 2 0 0 0 2 0 1 1 0 0 1 0 1 0 1 1 0 1 1 1 1 0 0 1 2 2 1 2 2 0 0 0 0 0 2 0 1 0 0 0 1 1 0 0 1 0 0 2 0 1 0 1 1 2 2 0 0 0 2 2 2 0 0 2 0 1 1 1 1 0 1 1 1 1 2 2 1 0 1 0 1 0 0 0 0 1 0 0 0 0 0 0 0 2 0 1 0 0 0 0 0 2 1 0 1 0 1 0 0 2 1 1 0 0 0 1 0 1 0 0 1 2 0 2 0 2 1 1 2 0 0 0 0 0 1 2 0 0 2 1 0 0 2 1 0 0 0 0 2 2 0 0 0 0 0 0 2 0 0 0 2 0 0 0 2 0 1 1 0 0 1 0 0 0 1 2 0 1 1 0 0 0 0 0 0 1 1 1 1 2 2 0 0 1 1 2 0 0 0 0 2 0 0 0 0 0 0 1 0 0 0 0 0 0 0 1 1 0 0 0 1 1 0 1 1 2 0 0 0 2 2 2 0 2 1 1 0 0 1 1 1 2 0 1 0 1 1 1 2 2 0 2 0 1 0 0 0 1 1 0 2 2 0 2 1 0 2 0 0 0 0 0 1 2 2 1 2 0 1 0 0 1 1 0 0 1 0 0 0 0 0 0 0 0 0 0 1 0 0 0 1 0 0 0 0 0 0 2 1 0 0 1 1 1 0 0 0 0 0 2 2 2 0 2 1 1 1 1 2 0 1 1 0 2 0 0 0 1 0 0 0 0 0 1 0 0 2 0 0 1 0 0 0 0 1 2 2 1 1 2 0 0 0 0 0 1 0 1 0 0 1 0 0 1 1 1 2 1 0 1 2 1 0 1 1 1 0 0 0 2 0 0 2 0 0 1 1 2 0 0 2 1 0 0 0 2 2 2 2 2 1 0 0 1 0 0 1 1 1 1 0 1 1 1 2 2 1 1 0 2 1 0 0 0 1 0 1 1 1 0 2 0 0 2 1 1 0 0 0 1 1 1 1 1 0 0 0 2 2 0 0 1 0 1 1 0 0 0 0 1 0 2 1 0 1 0 0 1 0 1 1 1 1 1 0 0 0 0 0 0 1 1 1 1 0 0 1 1 1 2 2 0 0 0 0 2 0 2 0 0 1 1 1 0 0 0 0 0 1 1 0 1 0 1 0 0 0 0 1 0 0 0 1 0 0 1 1 1 0 0 2 2 0 0 0 0 0 0 1 0 0 0 0 2 0 2 2 0 1 2 2 0 0 1 0 1 1 2 0 0 0 0 0 0 0 0 0 0 2 0 0 0 0 0 0 2 1 0 2 1 0 0 1 0 0 0 0 0 0 0 2 0 1 1 0 0 0 1 0 2 2 0 0 0 2 0 0 0 0 1 0 0 1 0 0 0 1 1 2 0 1 0 0 0 2 1 1 2 1 0 2 2 0 0 0 1 0 0 1 2 0 0 0 1 0 0 2 0 2 1 1 0 0 0 1 1 0 1 0 2 2 2 0 0 2 0 0 0 0 0 2 2 1 2 1 1 2 1 1 0 0 1 0 1 0 0 0 0 1 1 1 1 1 1 0 0 0 0 0 0 2 1 0 1 1 1 0 1 2 0 0 1 1 0 1 0 0 0 2 2 2 2 0 0 1 0 1 1 1 2 1 2 1 1 2 0 1 0 0 0 0 1 0 1 0 1 1 1 0 0 1 0 1 0 1 1 1 0 0 1 0 0 0 0 0 0 0 0 0 1 0 2 1 1 1 1 0 2 0 1 2 2 0 2 1 1 1 0 1 0 2 1 0 0 1 2 0 1 0 0 0 0 1 1 0 0 0 1 1 0 0 2 0 0 0 1 0 0 0 1 1 2 2 0 2 0 0 0 1 2 0 0 2 2 1 1 0 0 1 1 0 0 0 2 0 1 1 2 0 2 0 0 0 0 1 0 1 1 1 1 2 0 0 0 2 2 0 0 0 1 0 1 1 1 1 2 0 0 0 0 0 1 0 0 1 2 0 1 2 0 1 0 1 0 1 0 1 0 1 1 1 1 1 0 1 0 2 0 0 0 0 0 0 0 0 0 0 1 1 1 1 0 0 0 0 0 0 0 0 0 0 2 0 0 0 0 0 0 1 1 1 0 2 1
195 1 1 0 0 0 1 0 2 0 0 1 1 1 0 0 0 0 1 2 0 2 0 0 0 0 0 0 2 1 2 0 0 2 1 2 2 1 0 0 2 1 0 0 1 0 0 0 2 0 0 0 0 1 1 1 0 0 1 1 1 0 0 0 0 0 0 0 1 0 0 1 2 2 0 2 1 1 1 0 1 0 2 0 0 0 1 0 1 1 0 0 1 0 0 2 0 2 1 1 1 1 1 0 0 0 2 0 0 0 1 1 1 2 2 2 1 0 0 2 2 0 1 1 1 1 1 1 2 1 1 1 0 0 1 0 0 0 0 0 2 0 0 0 0 1 1 0 0 1 0 0 0 1 1 1 1 1 1 0 0 0 0 1 0 2 1 1 0 1 1 0 0 2 1 0 2 0 1 1 1 0 0 1 0 0 0 2 1 0 2 1 2 1 2 0 2 1 0 0 0 0 1 1 2 1 1 0 1 0 1 0 1 0 1 1 1 0 1 1 2 1 2 2 0 2 2 0 0 0 0 0 0 0 2 0 0 2 2 0 0 0 1 1 0 1 1 0 1 0 0 0 0 0 0 2 1 1 1 2 1 2 0 0 0 0 1 1 2 1 0 2 0 0 0 0 0 1 2 1 1 1 1 1 2 1 0 2 0 2 0 0 1 0 2 0 1 1 1 2 1 0 2 2 1 0 0 0 0 0 1 1 1 0 2 0 1 1 1 0 0 1 0 0 1 0 1 0 0 0 1 1 1 2 0 0 1 2 1 2 2 1 2 0 1 0 1 0 1 0 0 1 1 1 0 1 1 0 0 0 0 0 2 1 2 0 1 2 2 1 1 1 0 2 0 1 2 0 1 1 0 0 0 1 1 1 0 0 0 0 0 0 2 0 2 2 2 0 0 0 0 0 1 2 2 1 0 0 0 0 0 0 1 1 0 2 0 0 1 0 0 1 1 1 0 2 0 1 2 0 2 0 1 0 1 1 0 0 0 1 2 0 0 1 1 2 1 1 1 1 0 1 0 2 1 1 1 1 0 1 1 1 1 0 0 1 1 1 0 1 1 1 1 1 2 1 1 1 2 0 1 0 2 0 0 0 2 1 1 1 1 2 0 0 0 0 0 2 2 1 0 2 0 0 0 2 2 1 0 1 0 1 2 0 0 0 2 0 0 1 0 0 1 0 1 0 0 0 1 1 1 0 0 2 1 0 2 1 2 2 0 1 2 2 2 0 1 0 0 0 0 0 0 1 1 2 1 0 1 1 0 0 0 0 0 0 1 2 1 1 0 0 0 0 0 0 0 1 0 1 1 0 0 1 1 0 0 0 1 1 0 0 2 0 1 1 1 0 0 0 0 1 0 2 2 0 1 0 1 1 0 0 0 0 2 0 0 0 1 0 0 0 1 1 1 1 1 2 0 0 0 0 0 0 2 1 2 0 0 0 2 1 0 2 2 2 2 0 2 1 0 1 1 0 1 1 0 2 2 0 0 0 1 1 2 2 0 1 0 1 0 1 0 0 1 0 1 0 2 0 0 0 2 0 0 1 1 0 1 1 0 0 0 0 1 0 0 1 0 1 1 0 0 1 1 0 1 2 2 1 0 0 0 2 0 0 0 1 1 1 0 0 2 0 0 1 1 0 0 0 0 1 1 0 1 1 1 0 0 2 1 1 0 0 0 1 1 1 1 0 1 1 0 0 0 1 1 0 2 0 0 2 2 2 0 0 0 1 0 1 0 0 2 1 0 1 2 0 0 1 0 0 1 0 1 1 0 2 0 2 0 1 1 0 1 0 0 0 0 2 0 1 0 2 2 1 2 0 0 2 2 0 1 1 1 0 0 0 0 1 1 0 0 2 0 0 0 1 0 1 0 1 2 0 0 2 0 1 2 0 1 1 0 0 0 0 0 0 2 1 0 1 0 2 0 0 0 0 0 0 1 1 0 0 0 0 1 1 1 1 0 1 1 1 0 1 0 1 0 0 0 1 2 0 0 0 1 2 1 0 2 1 0 0 0 0 2 2 0 0 0 2 1 1 2 0 1 0 0 1 1 2 0 0 2 1 0 0 0 0 0 0 1 0 1 0 1 2 1 1 2 0 0 1 0 0 1 2 0 0 0 0 2 1 1 0 1 1 0 0 2 0 2 1 1 0 2 1 0 0 0 0 1 0 0 1 2 0 0 0 0 0 0 0 0 2 0 2 0 0 0 0 0 1 0 0 0 0 0 2 0 0 0 1 0 0 0 0 0 0 0 0
196 1 1 0 0 0 0 2 1 2 2 0 0 0 0 0 0 0 1 1 1 2 0 1 1 2 2 0 2 0 2 0 0 1 0 0 2 1 0 0 1 1 0 0 1 0 0 0 1 0 0 0 0 0 1 1 1 0 2 0 1 0 2 2 0 0 1 1 2 0 0 1 2 2 1 2 2 1 1 0 2 0 2 0 1 0 0 0 0 2 0 0 1 1 1 1 1 0 0 0 0 2 2 0 0 0 2 2 1 0 0 1 1 1 1 1 1 0 1 0 0 0 1 1 1 1 1 0 1 0 0 0 1 1 0 0 1 0 0 0 1 1 0 0 0 1 0 0 0 1 0 0 1 0 0 1 1 1 0 0 1 2 0 1 0 2 1 0 0 0 2 1 1 1 1 2 1 0 0 0 0 0 1 2 0 0 1 2 1 0 1 0 1 0 1 1 2 1 0 0 0 0 0 1 2 0 1 1 1 1 0 0 1 0 1 1 1 0 2 1 1 0 0 2 1 0 1 1 0 0 1 1 0 0 1 0 0 2 1 1 0 0 2 2 0 0 0 0 2 0 0 1 0 0 0 0 0 0 0 0 0 0 1 0 0 0 0 0 1 0 1 2 0 2 0 0 0 1 2 1 1 1 1 1 2 1 0 2 0 2 0 0 0 0 1 0 2 0 0 1 0 0 1 1 0 1 0 0 2 2 0 2 1 0 0 0 0 0 0 0 0 0 1 0 1 0 2 0 1 1 2 0 2 1 0 0 0 2 1 2 1 1 1 0 2 0 0 0 1 1 1 0 2 0 1 0 1 1 0 2 2 2 1 0 1 1 0 2 2 0 2 0 1 2 0 1 1 0 1 1 1 0 0 0 0 0 0 0 0 0 0 0 1 0 2 1 0 1 0 0 0 0 0 1 1 1 1 1 0 0 0 0 0 0 1 2 0 0 0 0 0 2 1 2 1 1 1 0 2 1 1 0 0 0 1 1 0 0 0 0 1 1 1 2 1 2 1 1 1 0 0 1 0 1 1 1 1 2 2 0 1 2 1 0 0 1 1 1 0 1 2 1 1 1 1 1 0 2 1 1 2 0 1 1 2 1 0 0 0 0 1 0 2 1 0 0 0 1 1 1 0 2 2 0 2 2 2 0 1 0 1 1 1 0 0 0 0 0 0 2 0 0 0 0 0 2 2 0 0 2 0 2 0 0 0 1 1 0 1 1 0 1 1 1 1 1 1 0 0 0 0 0 0 2 2 0 0 0 0 0 0 2 0 1 0 0 0 1 1 0 1 1 1 0 0 0 1 2 0 2 2 0 1 1 0 1 0 0 1 0 0 0 0 1 0 1 0 0 0 0 0 2 1 1 1 1 1 2 2 2 1 0 0 0 2 0 0 0 0 0 0 0 0 0 0 0 0 1 0 0 0 0 0 2 1 0 2 1 1 0 1 1 0 2 2 1 1 1 1 0 0 1 0 0 0 2 1 2 2 0 0 0 1 2 2 2 1 0 2 1 0 1 1 0 0 1 1 0 1 0 0 0 2 1 1 1 1 0 1 2 0 0 0 0 0 0 0 1 0 2 1 1 0 0 1 0 1 1 1 0 0 0 0 1 0 0 0 1 2 2 0 0 0 0 1 0 0 0 1 1 0 1 0 0 0 0 1 0 0 2 1 0 0 0 0 1 1 0 0 0 0 0 1 0 0 1 0 1 2 1 1 0 2 1 0 0 0 0 0 2 0 0 1 0 0 0 2 1 1 1 1 1 2 1 2 0 0 1 1 2 0 1 1 0 0 0 0 1 0 1 1 1 0 2 0 0 2 0 0 1 1 0 2 2 0 0 0 1 2 2 1 2 0 0 0 0 0 1 1 2 1 2 1 0 0 2 0 0 0 0 0 0 0 0 0 0 0 0 1 1 0 1 1 2 0 1 0 1 0 0 2 0 0 0 0 0 1 0 1 1 0 0 0 1 0 0 0 1 0 0 1 1 0 1 0 0 0 2 0 0 1 1 0 1 0 0 2 2 0 0 0 2 0 1 0 2 0 0 0 0 0 0 0 0 1 1 1 0 1 0 0 0 2 1 0 0 1 1 1 1 2 2 0 2 0 0 1 0 0 0 0 0 2 1 1 2 0 0 1 0 1 1 2 0 0 0 0 0 0 1 0 1 2 0 1 1 0 0 0 0 1 0 0 0 0 0 2 0 1 0 0 0 0 1 0 0 0 0 1 2 1 1 1 0 0 0 0 0 1 1 1 1
197 0 0 0 0 0 1 1 2 1 0 2 1 1 1 0 0 0 1 1 0 2 0 1 0 0 0 0 1 1 1 0 1 1 0 0 2 1 0 0 2 2 0 0 0 1 0 0 0 0 0 0 1 1 0 1 1 0 1 0 1 1 1 1 0 0 0 0 0 0 0 0 1 1 1 1 1 0 0 1 0 0 0 2 2 0 0 0 1 2 0 0 1 0 1 1 1 0 0 0 0 2 0 0 1 1 1 0 0 0 0 0 1 2 2 1 1 0 0 1 1 0 1 1 1 0 1 0 1 1 1 1 0 0 0 0 0 1 0 0 2 0 0 1 0 1 1 0 0 2 0 0 0 0 0 0 0 0 1 0 1 1 0 2 1 0 0 1 1 2 1 1 0 2 1 0 2 2 0 0 0 0 1 2 1 1 1 1 1 0 2 0 2 0 2 2 2 1 0 1 1 1 0 0 2 0 1 0 0 0 1 0 2 0 2 0 0 0 0 0 2 2 0 0 0 1 1 0 0 0 0 0 0 0 2 0 0 2 2 0 0 0 2 2 0 0 0 0 2 0 0 0 2 0 0 2 1 0 0 0 0 0 0 0 0 0 0 0 2 1 0 1 1 1 0 0 0 2 1 1 0 2 1 0 1 1 1 1 1 2 0 1 2 0 2 0 2 1 0 1 0 1 0 0 0 0 0 0 1 1 0 1 2 1 2 1 1 0 0 0 1 2 0 0 1 0 1 0 0 1 2 2 1 2 0 1 0 2 0 0 0 0 1 0 0 0 1 0 2 1 1 0 2 1 0 0 2 0 0 2 2 1 0 0 0 1 0 2 2 0 2 0 0 2 0 0 1 0 0 2 0 1 0 0 0 0 0 0 0 1 0 1 1 0 1 0 0 0 1 1 0 1 1 2 1 1 0 1 0 0 0 0 0 0 1 2 0 0 0 0 0 2 1 1 0 1 0 0 0 0 0 0 0 1 2 1 0 0 0 2 2 1 0 1 1 1 0 1 1 2 0 0 0 2 2 1 2 1 0 1 1 1 1 0 0 1 1 0 0 0 0 0 1 1 1 1 0 1 2 0 1 0 1 1 2 1 0 1 0 0 2 1 1 1 1 0 0 2 2 0 0 2 1 1 1 1 1 0 0 0 0 2 1 0 0 1 0 0 1 1 1 1 0 0 0 2 0 0 0 1 0 1 0 0 0 1 0 1 1 1 0 1 1 0 0 1 1 2 2 0 0 0 0 2 2 0 0 1 0 1 1 0 0 0 0 0 0 2 0 2 2 2 0 0 0 0 1 2 0 2 2 0 0 0 0 0 0 0 0 0 0 0 1 2 0 0 0 0 1 0 0 2 1 2 2 1 1 0 1 2 1 1 0 0 0 1 1 0 0 0 0 0 0 0 0 1 2 2 0 0 0 0 0 1 2 0 2 0 1 0 2 1 0 1 2 1 2 0 0 0 1 1 0 1 0 2 0 1 1 0 0 0 1 1 1 1 0 0 0 1 1 1 1 1 1 0 0 0 2 0 1 0 2 1 0 1 1 0 1 2 0 0 0 0 0 0 0 2 0 2 1 0 0 1 1 0 1 1 1 1 0 0 0 2 0 0 0 1 1 1 0 0 1 1 1 0 1 0 0 0 0 0 0 0 0 0 2 0 0 1 0 1 1 2 0 1 2 0 0 0 0 0 0 0 0 0 0 0 0 0 0 0 1 0 0 1 0 0 0 1 2 0 1 0 0 0 1 0 0 0 1 1 0 1 2 2 2 2 0 2 1 2 2 0 2 0 0 0 0 1 0 2 0 1 0 0 1 1 0 1 1 0 1 1 1 1 1 0 2 2 2 2 0 1 1 0 0 2 0 2 0 2 1 1 0 0 0 0 0 0 0 0 1 0 1 0 0 0 0 0 0 2 1 1 0 0 0 0 0 0 1 0 0 0 0 1 0 0 1 1 0 0 0 0 0 2 0 1 0 1 1 0 2 0 0 0 0 1 0 0 2 0 0 0 2 2 2 1 0 1 1 2 0 2 2 1 1 1 0 1 1 1 1 0 2 2 1 1 2 1 0 1 1 1 0 0 0 1 0 0 1 0 0 1 1 0 0 2 0 0 0 0 2 1 0 1 2 1 0 1 2 0 1 0 1 0 1 2 0 0 0 0 2 0 2 1 2 1 1 0 1 0 0 0 0 1 1 0 2 0 0 0 0 1 0 0 0 0 0 1 0 0 1 0 0 2 0 0 2 1 2 2
198 1 2 0 0 0 0 1 1 1 1 0 0 0 0 0 0 0 0 1 2 1 0 0 0 1 1 0 1 1 1 0 0 1 0 0 2 1 0 0 1 1 1 0 1 1 0 0 0 0 0 0 0 0 2 2 0 0 0 0 1 1 2 2 1 1 1 0 1 0 1 1 2 2 1 2 1 0 0 0 1 0 2 0 1 0 0 1 1 2 0 1 0 0 1 2 1 1 0 1 2 2 1 0 1 1 2 1 1 0 0 1 0 1 1 0 0 0 1 1 1 0 1 1 1 0 1 1 2 1 0 0 1 1 0 0 1 0 0 0 0 2 1 0 0 0 0 0 0 1 1 0 0 1 0 0 1 2 1 0 1 1 0 1 2 2 1 0 2 2 0 1 0 2 0 0 1 0 1 1 1 2 1 2 0 1 2 2 1 0 1 0 2 1 2 0 2 1 0 0 0 1 0 1 2 0 1 1 0 0 0 0 0 0 1 0 0 0 2 1 2 1 1 2 0 1 1 0 0 0 0 0 0 0 1 0 0 2 2 1 0 1 1 2 0 0 0 0 0 1 1 0 0 0 0 2 0 1 2 2 0 2 0 1 1 0 0 1 1 1 0 2 1 2 0 0 0 1 2 2 1 1 0 2 0 0 1 0 0 2 0 1 0 0 1 0 1 0 0 0 0 0 1 1 0 2 1 0 2 2 0 1 0 0 0 0 0 2 0 0 0 2 0 0 1 0 2 0 1 0 1 0 0 1 0 1 1 2 0 1 1 2 1 0 0 0 1 2 1 1 1 0 1 0 0 1 1 0 0 2 2 2 1 1 1 0 1 1 1 0 2 0 0 2 0 0 0 1 0 2 0 1 0 0 0 0 0 0 0 0 1 1 0 1 2 0 0 1 1 1 0 1 1 2 1 0 0 1 1 1 1 1 0 0 1 1 1 0 0 0 0 1 0 0 2 2 1 0 1 1 0 0 0 0 2 2 0 0 0 1 1 1 1 0 0 1 0 1 2 2 0 0 0 2 1 0 1 0 0 0 0 1 1 0 0 1 1 0 0 0 1 1 0 0 2 0 2 2 2 0 0 0 1 0 2 0 0 0 0 1 1 1 0 1 0 0 0 0 0 1 0 2 2 2 2 0 0 2 0 0 0 2 1 1 0 0 0 1 0 1 2 1 0 1 0 1 1 1 1 1 1 1 0 1 1 0 2 2 1 1 0 1 2 1 2 1 1 0 0 1 0 1 0 2 2 0 0 0 2 0 0 0 1 0 0 0 0 1 1 0 0 0 1 0 0 0 2 0 0 0 2 0 0 0 0 0 0 0 0 0 0 0 0 0 2 0 0 0 0 0 0 2 0 2 2 0 1 0 1 1 0 0 0 1 1 0 0 0 0 0 0 0 0 0 0 1 2 1 0 0 0 0 0 1 0 0 2 0 1 0 2 2 2 2 2 1 2 0 0 1 1 1 0 0 0 1 0 1 1 0 0 0 1 1 1 0 1 0 1 0 1 0 0 0 1 0 0 0 2 0 1 0 2 1 0 0 2 1 0 0 0 0 0 0 0 0 0 2 0 2 0 1 0 1 1 0 1 0 1 1 0 0 0 1 0 1 0 1 0 0 0 0 0 0 1 1 0 1 0 0 0 2 0 1 1 0 2 0 0 0 0 0 0 0 0 0 0 2 1 0 1 1 1 1 1 0 0 0 0 0 0 0 2 0 0 0 0 1 0 1 0 0 2 0 0 1 2 0 0 0 2 2 1 0 1 1 0 2 1 2 1 1 1 1 1 1 0 1 0 2 0 2 0 2 1 0 0 0 0 1 2 1 1 1 1 0 0 0 2 2 2 2 0 1 0 0 0 1 0 1 0 1 2 0 0 2 0 0 0 0 0 0 1 0 1 1 1 0 1 1 0 0 1 2 0 0 0 0 0 0 0 0 0 0 0 0 0 0 2 0 0 0 0 0 0 2 0 2 0 1 0 2 2 0 0 0 0 1 0 0 1 1 1 1 2 1 2 2 0 0 0 1 1 1 2 2 0 1 0 0 0 0 1 0 1 1 0 0 2 1 0 1 2 0 0 0 2 2 0 0 1 1 1 2 0 0 0 1 0 0 0 0 1 1 0 1 1 2 0 2 2 0 2 0 0 0 0 1 0 0 0 0 0 0 1 0 2 1 1 0 1 0 0 0 0 1 1 0 2 0 0 0 0 0 0 0 0 0 0 2 0 0 0 1 0 0 1 0 0 0 1 1
199 0 1 1 1 1 2 2 2 2 1 0 1 1 0 0 0 0 0 1 0 0 1 0 0 0 0 1 2 1 1 0 0 2 1 2 1 2 0 1 2 1 0 1 2 1 2 0 1 0 0 0 1 0 1 1 0 1 1 1 0 1 1 1 0 0 0 1 2 0 0 1 2 2 1 2 1 2 2 0 2 0 2 0 1 0 0 0 2 2 0 0 1 0 0 1 0 0 0 0 0 0 2 0 0 0 2 0 1 1 0 1 1 2 1 0 0 0 0 2 2 0 1 1 1 0 1 0 1 0 0 0 0 0 0 0 0 0 0 0 1 1 0 0 0 1 0 0 0 0 0 0 0 0 1 1 1 0 2 1 1 1 0 1 0 1 0 0 0 1 1 0 1 1 2 1 1 2 1 0 0 0 0 1 0 0 1 1 0 0 1 1 1 1 2 1 1 2 0 1 1 1 0 2 2 0 1 0 2 1 0 0 0 0 1 0 0 0 0 1 2 0 0 2 0 0 0 0 0 0 0 0 0 0 2 0 0 2 2 0 0 0 2 0 0 0 0 0 2 1 1 0 1 0 0 1 1 0 0 1 1 1 0 1 1 0 1 1 1 1 0 2 1 2 0 0 0 0 2 0 0 2 2 1 1 0 2 1 1 2 0 2 0 0 0 0 1 1 1 2 1 0 1 1 0 0 0 1 1 0 2 2 1 0 0 0 1 0 0 0 1 1 0 0 1 0 0 0 0 1 1 0 0 0 0 0 0 0 0 2 0 2 1 0 0 0 2 0 0 1 1 0 2 0 0 0 1 0 0 1 1 1 2 1 2 1 0 2 1 1 1 1 1 2 0 2 1 1 0 2 2 1 1 1 2 0 0 1 1 0 0 0 0 1 2 0 0 1 1 1 0 1 1 2 2 1 1 1 0 0 0 0 0 0 0 1 0 0 0 0 0 2 1 1 1 2 0 0 2 0 2 0 1 1 0 0 0 1 0 0 2 1 0 1 1 2 0 1 1 1 0 0 0 2 2 1 2 1 1 0 0 0 0 1 1 1 1 0 0 0 1 1 1 1 2 1 1 0 2 0 2 1 1 1 2 1 0 1 0 0 2 1 0 1 1 0 0 2 1 0 1 2 1 1 1 1 1 0 0 1 0 1 1 0 0 0 0 1 0 2 1 0 1 1 1 0 0 0 0 1 1 1 0 1 2 1 2 0 0 0 1 1 2 2 2 0 2 0 0 0 0 0 0 0 2 0 0 1 1 1 0 0 0 1 0 0 1 2 0 1 2 2 0 0 0 0 1 1 0 1 1 0 0 1 1 0 0 0 2 1 0 0 1 0 1 0 0 0 2 2 0 2 1 1 1 1 1 0 1 0 1 1 0 0 1 0 1 0 0 0 0 0 2 2 2 0 0 1 0 0 0 0 0 2 1 1 2 0 0 1 1 0 0 1 2 2 2 0 1 1 1 2 0 0 0 2 1 2 2 0 0 0 1 0 1 0 0 1 0 1 0 1 0 0 1 0 1 1 1 1 1 0 1 1 1 1 0 0 0 2 0 0 0 1 0 0 0 1 0 1 0 1 0 0 0 0 2 2 2 1 0 0 0 0 0 0 0 2 0 0 0 0 0 0 2 1 0 1 1 1 0 1 0 0 0 0 1 0 0 1 0 1 0 0 0 0 0 1 1 1 1 1 2 0 0 0 1 1 2 0 1 1 2 1 0 0 1 0 0 2 1 0 1 0 0 0 0 1 1 1 1 1 1 1 2 1 1 2 1 2 0 0 2 0 0 0 0 0 0 1 0 2 0 2 0 0 2 1 0 1 1 0 1 1 1 0 1 0 2 2 2 2 0 0 0 0 0 0 0 2 2 0 2 0 0 2 0 0 2 0 2 2 1 1 1 0 0 0 0 0 0 1 2 2 0 0 0 0 0 1 0 0 0 0 0 0 2 0 1 1 0 0 0 0 0 0 0 1 0 1 2 0 1 0 0 0 1 1 0 0 2 1 0 0 2 1 2 2 1 0 1 2 0 2 2 1 1 0 0 0 0 0 0 0 1 1 1 1 2 0 1 0 1 1 0 0 1 2 0 0 2 2 0 1 0 0 0 0 0 0 0 0 2 1 1 0 1 0 0 0 2 0 2 0 0 0 0 0 0 0 0 2 2 0 2 1 1 0 1 1 0 0 0 0 0 1 1 1 1 0 0 0 0 1 1 1 2 0 1 2 1 1 1 0 0 0 0 0 0 0 2 1
[truncated: 1,606,808 more chars]
