# Supplementary material for: KNN-MDR: a learning approach for improving interactions mapping performances in genome wide association studies
Source: BMC Bioinformatics. 2017 Mar 21;18:184. doi: 10.1186/s12859-017-1599-7 (PMC5361736; doi:10.1186/s12859-017-1599-7)
Supplement: Supplementary file 3 — The data set(s) supporting the results of Table 2. (ZIP 28603 kb) [file 12859_2017_1599_MOESM3_ESM.zip › 3/SINAN/S23/mkallsimul.dat]

1 0 0 2 0 1 0 2 0 1 0 2 2 2 2 0 0 0 0 2 1 0 0 2 2 0 0 0 1 1 0 1 2 2 1 1 1 0 0 0 2 2 0 1 0 2 0 0 0 1 1 0 0 0 2 1 1 0 0 1 0 0 0 1 0 0 0 0 1 1 0 1 1 0 1 1 1 2 2 2 0 2 0 0 0 0 0 0 0 2 0 0 1 1 0 1 1 0 0 1 1 1 0 0 2 0 2 2 1 1 0 1 0 0 0 0 0 0 0 2 2 0 1 2 1 1 0 0 2 0 0 0 0 0 0 0 0 0 0 0 0 0 0 0 1 2 0 0 0 1 0 0 0 0 0 0 0 1 0 1 0 1 0 2 1 2 0 0 0 2 2 1 0 1 0 0 0 0 0 0 0 0 1 1 0 1 1 2 1 0 2 0 2 0 2 1 1 0 0 0 0 1 1 1 1 1 1 1 1 0 1 0 1 0 0 0 0 0 0 1 0 0 1 0 1 1 1 1 1 0 0 0 0 1 2 1 1 2 2 0 0 0 2 2 0 2 0 0 2 0 0 0 1 0 0 0 1 0 0 0 0 0 0 1 0 0 0 0 1 1 0 0 0 1 0 1 0 0 1 0 0 0 0 0 1 0 1 0 0 2 1 1 0 1 2 1 1 2 0 1 0 1 2 0 0 0 0 0 0 0 0 0 0 0 2 0 2 0 1 0 0 1 0 1 1 0 1 0 0 0 0 2 0 0 0 0 0 1 1 0 1 0 1 1 0 0 1 0 0 1 1 0 1 1 1 0 0 0 0 2 0 2 2 0 1 2 0 1 2 0 1 1 0 2 0 0 1 1 1 1 0 1 1 1 0 0 0 0 0 1 0 0 1 0 2 1 1 0 1 1 1 1 0 2 2 0 0 1 0 0 0 0 1 1 1 2 0 1 0 0 0 2 1 1 1 2 1 0 1 1 1 0 0 1 1 0 0 0 0 0 1 0 1 0 1 2 2 1 2 0 0 2 0 2 2 2 2 0 1 0 2 0 1 1 0 0 2 2 2 2 2 2 2 1 0 0 0 2 2 0 0 0 0 0 1 1 0 2 2 0 2 2 1 0 1 0 1 0 1 0 1 1 2 2 0 0 0 1 0 0 0 2 0 1 1 0 1 2 0 2 0 0 2 1 1 2 0 1 1 1 1 0 0 0 1 0 1 0 0 2 0 1 2 1 1 0 0 2 0 0 0 0 0 1 1 0 1 1 1 0 0 0 1 0 0 0 2 0 0 1 0 1 0 0 0 0 0 1 2 2 0 0 0 0 0 0 0 1 0 0 0 1 0 0 0 0 0 0 0 0 0 2 0 0 1 2 0 1 0 1 1 1 0 1 0 1 1 0 1 0 0 1 0 0 0 2 1 1 0 0 0 0 1 2 0 0 2 0 0 0 0 2 0 0 1 0 1 0 1 0 0 1 1 2 1 2 1 0 0 0 0 0 2 0 2 2 0 2 0 0 1 0 0 0 0 2 2 0 2 0 1 1 0 0 0 0 0 2 1 1 0 1 2 2 1 0 1 1 1 1 0 1 0 0 1 2 1 2 0 0 1 0 0 1 0 0 0 1 1 1 0 0 0 0 1 1 1 1 0 1 0 0 0 0 0 0 1 0 0 1 0 0 0 0 0 0 0 1 0 0 0 1 1 0 0 2 0 1 0 0 0 1 1 0 0 1 1 2 1 0 1 0 2 1 1 2 0 1 1 1 0 1 0 0 2 1 0 2 1 2 0 2 2 1 0 0 2 1 0 1 1 0 0 0 1 0 1 0 0 1 2 1 1 0 1 1 1 1 1 1 1 1 0 0 1 0 0 0 1 2 1 0 2 0 0 2 0 1 1 0 0 0 1 1 0 0 1 0 1 1 1 0 0 1 0 0 1 0 0 0 0 1 0 1 0 1 1 0 2 1 0 0 1 1 2 0 0 1 0 1 2 1 0 1 0 0 2 2 0 2 0 0 1 0 2 1 1 2 0 0 0 2 2 2 2 1 1 2 1 2 1 1 0 0 0 0 0 1 1 1 0 1 0 1 0 0 0 1 0 0 0 1 0 1 0 0 0 2 0 0 0 0 0 0 0 2 1 0 1 0 2 1 2 0 0 0 0 1 1 2 0 2 0 0 0 0 0 0 1 1 0 0 0 0 0 1 1 0 2 0 0 0 0 0 0 0 0 1 2 0 0 0 0 2 1 0 0 1 1 1 1 0
2 1 0 2 0 0 0 1 0 2 0 1 2 1 1 0 0 1 0 0 0 0 1 2 2 0 0 0 0 1 1 1 1 1 1 1 1 1 0 0 1 1 0 0 0 0 0 1 0 0 0 1 0 0 2 0 0 0 0 0 0 2 0 2 1 1 1 0 0 0 0 1 2 1 2 2 0 1 2 1 0 1 0 1 1 0 1 1 1 2 1 1 0 0 1 2 1 1 0 2 1 0 1 0 2 0 2 0 0 2 0 2 0 2 2 2 2 0 1 1 1 0 2 1 1 1 0 1 2 1 2 0 0 0 0 0 0 0 0 1 0 0 0 0 0 0 0 0 0 2 0 0 1 0 0 0 0 2 1 0 1 1 0 1 1 1 1 0 1 1 1 1 2 2 1 0 1 0 0 0 0 0 0 0 0 0 1 0 0 0 2 0 1 1 1 1 2 0 0 0 0 1 0 2 2 1 2 0 1 0 2 0 0 0 0 0 0 0 0 2 0 0 0 0 0 1 0 1 0 0 0 0 0 0 1 1 0 2 2 0 0 0 2 2 0 2 0 0 2 0 0 0 1 0 0 0 0 1 0 1 0 1 0 1 0 0 2 0 2 0 1 0 0 2 0 1 0 1 1 0 0 1 0 0 1 0 1 1 0 2 0 0 0 0 2 0 2 2 0 2 0 0 1 1 0 0 0 0 0 0 0 1 0 0 1 1 0 1 0 0 0 0 2 1 0 0 0 0 1 1 0 0 0 0 0 0 0 1 1 0 1 0 2 2 1 0 1 0 1 1 1 0 1 1 0 1 1 0 0 0 0 0 1 1 1 1 0 2 2 1 0 0 1 2 1 1 2 1 1 1 1 0 0 0 0 0 0 0 0 0 0 0 1 0 2 1 1 0 1 1 1 1 1 2 1 0 0 1 0 0 0 1 0 0 1 1 1 1 0 0 0 2 0 0 0 1 1 2 2 0 2 0 0 1 2 2 1 1 0 0 2 0 1 0 2 2 2 1 1 0 0 1 0 0 0 0 0 2 0 2 0 2 1 0 0 1 1 2 1 0 0 0 2 0 2 0 0 2 1 1 0 0 0 0 0 2 0 0 0 0 1 1 1 0 1 0 2 0 0 0 0 2 1 1 1 0 1 0 0 0 0 1 0 0 1 1 0 2 0 2 0 0 2 0 0 1 0 1 0 1 1 1 0 1 2 0 1 1 2 0 1 2 2 2 2 1 1 2 0 0 0 0 1 2 0 1 0 1 0 1 0 0 0 1 0 0 1 0 0 0 0 1 2 0 1 2 2 0 0 0 0 1 1 0 0 0 1 2 2 1 0 2 0 2 0 0 0 0 0 0 0 1 0 0 0 1 2 2 0 0 0 1 0 1 1 1 1 0 0 0 1 1 0 1 0 0 2 2 0 0 0 0 0 2 0 0 2 0 2 0 1 1 0 1 2 2 2 0 2 0 2 0 1 2 1 2 1 0 1 0 0 0 0 0 1 1 1 1 0 0 2 0 0 0 1 2 2 0 2 0 2 0 1 1 1 1 1 2 2 0 0 1 0 1 0 0 0 2 1 2 1 1 0 0 0 1 1 1 1 0 1 0 0 0 0 0 0 0 0 0 0 0 1 0 0 0 0 0 0 0 0 0 0 0 0 0 1 0 0 2 1 2 0 0 0 0 0 1 0 0 0 0 0 1 0 1 1 0 2 0 0 0 2 0 0 0 0 2 0 1 0 0 1 0 0 0 0 0 2 0 0 2 0 0 0 2 0 2 2 2 0 2 0 1 0 1 0 1 1 2 1 1 0 0 0 0 1 0 1 1 1 0 0 0 0 2 0 1 0 0 1 0 0 0 2 0 0 0 0 2 1 1 2 0 0 1 0 0 0 0 0 0 0 0 1 1 0 0 0 0 2 0 0 2 0 0 0 0 0 0 0 0 0 0 0 0 1 1 2 0 0 0 1 1 1 2 0 0 2 2 2 2 0 0 0 0 1 2 1 2 0 2 0 0 2 2 2 2 0 1 0 1 1 1 1 1 0 0 0 1 0 0 0 0 1 1 0 1 1 1 0 1 0 1 0 0 0 1 1 1 0 2 0 1 0 0 0 1 0 1 0 0 2 1 1 1 1 1 1 0 2 0 2 0 0 0 0 2 0 0 1 0 0 0 0 0 1 1 1 0 1 0 0 0 0 2 0 0 2 0 0 0 1 1 0 0 1 0 0 0 0 0 1 2 1 0 0 0 1 1 0 1
3 1 2 1 0 0 0 1 0 1 1 1 0 1 0 0 0 2 1 0 1 1 0 1 1 0 0 0 0 1 1 1 1 2 1 1 1 2 0 0 1 1 0 0 0 0 0 0 0 0 0 0 0 0 2 1 0 0 1 0 1 2 0 2 0 0 1 0 1 1 0 0 1 0 1 2 1 1 2 1 0 1 0 0 0 0 0 0 0 2 0 0 0 0 0 1 0 0 0 2 2 0 0 0 2 0 2 1 1 1 0 1 1 1 1 1 1 0 0 2 2 1 1 1 0 0 0 1 1 1 0 0 0 0 1 1 0 0 0 1 2 0 0 0 0 0 0 0 0 1 1 0 1 0 1 0 0 1 0 0 1 1 0 1 1 1 0 0 2 0 0 0 0 1 2 0 0 0 0 0 0 0 1 1 0 1 2 0 0 0 1 0 1 1 1 2 2 1 0 0 0 1 1 0 0 2 1 0 1 0 1 0 1 0 0 0 0 1 0 0 1 1 0 0 0 0 0 2 0 0 0 0 0 0 0 0 0 2 2 0 0 0 2 2 0 2 0 0 1 0 0 0 2 0 1 1 0 1 0 0 0 0 0 0 0 0 1 0 0 0 0 1 0 0 0 1 0 1 1 0 0 1 2 2 0 2 2 2 1 2 1 0 0 0 2 0 1 0 0 0 0 0 2 0 1 0 1 0 0 0 0 0 0 1 2 1 0 0 0 0 1 1 1 1 2 0 0 0 1 1 0 0 0 0 0 0 0 2 0 0 0 0 1 1 1 0 0 0 1 0 0 1 1 1 0 0 0 0 0 1 0 1 2 0 2 1 0 2 2 0 0 0 0 2 0 0 2 2 1 1 1 2 0 0 1 0 0 0 0 0 0 0 0 0 2 0 0 0 1 1 0 0 0 2 2 1 0 0 0 0 0 0 2 2 0 2 0 0 0 1 1 1 0 1 2 2 1 0 1 1 1 0 0 2 2 0 0 1 0 0 0 0 2 0 1 1 1 1 1 1 0 1 0 2 2 2 2 2 1 1 1 1 0 1 0 0 2 1 2 0 0 0 2 1 2 0 1 0 0 0 1 0 0 1 0 2 1 1 1 1 2 1 1 1 0 0 1 0 2 1 0 1 1 1 1 0 1 0 0 0 1 1 1 0 0 0 0 2 0 0 0 1 0 0 0 2 0 0 0 2 0 1 0 1 1 0 1 1 2 1 1 1 1 0 2 0 0 1 1 1 0 1 0 2 0 0 0 0 1 1 0 0 0 0 0 0 0 1 1 1 0 0 1 0 1 0 0 0 2 0 2 0 2 0 0 0 0 1 1 1 0 0 0 1 0 0 0 0 0 0 0 2 0 1 0 2 0 0 1 1 0 0 0 0 1 0 2 0 0 0 1 1 0 0 0 1 1 2 0 0 1 0 0 1 2 1 2 0 0 0 0 0 0 2 1 1 2 0 0 0 0 2 1 2 1 2 1 0 1 0 0 0 0 0 1 2 0 2 1 0 1 0 0 0 1 2 2 1 2 0 1 0 2 1 2 2 1 1 1 1 0 1 1 2 2 0 0 2 1 2 1 1 0 0 1 2 2 2 0 0 0 0 0 0 0 0 0 0 0 0 0 0 0 1 0 1 2 2 1 1 0 0 0 1 0 1 1 0 0 2 1 1 0 0 0 0 1 0 0 0 0 0 0 0 0 0 0 0 1 0 0 0 2 1 0 0 0 1 0 1 1 0 2 1 2 2 1 0 1 1 0 1 0 0 0 1 1 2 2 2 0 2 1 1 0 1 1 0 0 1 0 0 0 0 1 0 1 0 0 1 2 1 2 0 2 1 1 0 1 0 1 1 1 0 2 0 0 0 0 2 1 1 1 0 0 1 0 0 0 0 0 0 1 1 0 0 1 0 0 0 2 0 0 2 0 0 0 0 0 0 0 0 0 0 0 0 2 0 0 2 0 0 0 2 1 1 0 0 0 1 1 1 0 0 0 0 0 2 0 2 0 2 1 0 1 1 1 2 0 0 0 2 2 2 2 1 1 1 1 2 2 2 0 0 1 1 0 1 1 1 0 2 0 0 0 0 1 2 0 0 1 0 0 2 0 0 0 1 1 0 0 0 1 0 1 1 2 0 1 1 2 1 1 0 1 0 1 2 0 1 0 1 0 0 2 1 2 0 0 0 0 0 0 0 1 2 0 0 2 0 0 0 0 1 0 0 2 1 0 0 1 1 0 2 1 0 1 0 0 1 1 2
4 0 1 2 0 0 0 2 0 0 0 0 1 0 0 0 0 2 1 0 0 0 0 1 1 1 1 0 0 2 2 0 1 2 1 1 1 2 0 0 1 1 0 1 0 0 0 0 0 0 0 0 1 1 1 1 0 0 1 1 1 1 0 0 0 1 0 0 0 0 1 2 2 2 2 2 0 0 1 0 0 2 0 1 1 0 0 1 1 2 0 1 1 0 0 2 0 0 0 1 1 0 0 0 2 1 2 0 1 1 0 1 1 2 2 2 2 1 0 1 2 0 1 1 0 0 0 0 1 0 0 1 0 0 0 0 0 0 1 1 1 0 0 0 0 0 0 0 0 1 0 0 1 0 0 0 0 1 2 1 0 0 0 0 2 2 2 1 1 0 0 1 0 2 0 0 0 0 0 0 0 0 0 0 0 0 2 2 0 0 2 2 1 1 1 2 2 0 0 0 0 1 0 1 1 1 2 1 2 0 1 0 1 0 0 0 0 1 1 0 1 1 1 0 0 1 1 2 0 0 1 0 1 1 1 1 0 2 2 0 0 0 2 2 0 2 0 0 2 0 0 0 1 0 0 0 1 0 0 0 0 0 0 1 0 0 0 1 1 2 0 1 2 2 0 0 0 1 1 0 1 1 1 1 0 1 0 2 1 2 1 1 0 1 2 1 0 0 0 0 0 0 1 1 0 1 1 0 2 0 1 1 0 1 2 1 0 1 1 0 0 0 2 2 0 0 0 0 1 1 0 1 0 0 0 0 0 2 0 0 0 0 1 1 1 0 2 1 2 1 0 1 0 0 0 0 0 2 0 0 0 0 1 1 0 0 0 2 2 0 0 0 1 2 1 1 1 2 1 1 0 1 0 1 1 0 0 1 1 0 0 0 1 0 2 1 1 0 1 1 1 1 0 0 0 0 2 2 0 0 0 0 1 1 0 1 1 0 0 0 1 1 1 1 0 1 1 0 1 0 1 0 0 0 1 1 0 1 0 0 0 0 2 2 0 2 1 1 1 1 0 1 0 1 1 0 1 0 0 0 2 1 0 0 0 2 0 2 1 1 1 1 1 1 1 0 0 2 0 0 2 0 0 0 0 2 0 1 1 1 0 1 1 0 1 0 1 0 1 1 0 1 1 0 0 2 2 0 1 1 1 0 1 1 0 0 0 1 0 2 2 0 2 2 2 2 0 0 0 2 0 1 0 1 1 0 2 0 2 2 1 0 0 0 1 1 1 0 2 0 0 0 0 2 0 2 0 1 2 0 0 0 0 1 0 1 0 1 1 0 1 1 1 0 0 1 2 1 1 1 0 0 2 0 0 0 0 0 0 0 0 1 2 0 0 0 0 0 0 0 0 2 0 1 0 2 0 1 0 0 0 0 0 1 0 1 1 0 0 0 0 0 1 1 0 0 1 1 0 0 0 0 0 1 1 0 1 0 0 0 0 1 0 2 2 1 1 0 1 0 0 2 0 1 1 1 2 1 1 0 0 0 1 1 1 1 0 2 0 0 1 0 0 0 0 1 1 1 1 0 1 0 2 2 2 2 1 0 2 0 1 0 0 0 1 0 0 2 1 2 0 1 0 0 1 2 2 0 0 0 0 0 0 0 0 1 1 1 1 1 0 0 1 1 0 0 1 0 1 0 0 0 0 1 0 1 1 0 0 1 0 0 0 0 0 0 0 0 0 0 0 0 0 1 0 0 0 0 0 0 0 1 2 0 0 1 1 2 0 1 0 0 1 0 0 1 0 1 0 2 0 1 0 0 0 1 0 2 1 2 0 1 1 0 1 0 0 1 0 1 1 0 0 0 1 0 0 0 0 2 2 2 0 1 0 2 1 1 2 0 2 2 0 1 2 0 1 0 0 2 0 0 1 0 0 2 0 0 0 0 0 0 1 1 0 0 1 0 0 0 2 0 0 2 0 0 1 0 0 0 0 0 1 1 0 2 2 0 1 2 0 0 0 2 1 0 0 0 1 2 2 2 0 0 0 0 1 2 0 2 0 2 0 1 2 1 2 2 0 0 0 1 2 2 2 0 2 1 0 1 0 1 0 0 1 1 0 2 2 2 0 2 1 1 1 0 0 1 0 1 0 2 1 1 2 0 2 1 0 1 0 0 0 1 1 2 2 0 0 0 2 0 2 2 0 0 2 2 0 1 1 1 0 0 1 1 1 0 1 1 0 1 0 0 1 2 0 2 1 1 0 0 2 2 0 0 2 0 0 0 2 1 0 1 0 1 0 0 1 0 0 0
5 1 1 1 0 0 0 1 0 2 0 0 0 0 0 0 0 1 1 1 1 1 0 2 2 0 1 0 0 1 1 0 0 1 1 0 2 0 0 0 1 1 0 0 1 0 0 0 1 0 1 0 0 0 2 0 0 0 1 1 1 1 0 1 1 1 1 0 0 0 0 1 0 0 0 2 2 2 2 0 2 2 0 0 0 0 0 0 0 2 0 0 0 0 0 0 0 0 0 2 2 0 0 0 2 0 1 0 1 1 0 1 1 2 2 2 2 0 2 0 0 0 2 0 0 0 0 1 2 1 1 0 0 0 0 0 0 0 0 0 0 0 0 0 0 0 2 0 0 2 2 0 0 0 0 0 0 0 1 1 1 0 0 0 1 1 1 0 0 2 2 1 1 1 1 0 1 0 0 0 0 0 0 0 0 0 2 1 0 0 1 0 1 1 1 2 1 0 0 0 0 0 0 2 1 1 2 2 0 0 0 0 0 0 0 1 1 0 1 0 1 1 0 0 0 1 1 0 0 0 0 0 0 0 0 0 0 2 1 1 0 0 2 2 0 2 0 0 1 0 0 0 1 0 0 0 0 0 0 0 0 0 0 1 0 0 0 1 2 2 1 1 0 1 0 0 1 1 0 0 0 2 1 1 0 2 1 2 1 2 1 1 1 0 2 1 1 1 0 1 0 0 2 0 1 0 0 2 2 0 1 1 0 0 0 0 1 1 1 0 0 0 2 1 1 0 1 0 0 0 0 2 1 1 0 0 0 1 1 0 1 1 1 2 1 1 1 1 1 1 0 2 2 2 1 1 1 1 0 2 0 2 1 1 1 1 0 1 1 1 0 0 0 2 1 0 2 0 0 2 1 1 1 0 0 0 0 0 0 0 0 0 0 1 2 1 1 1 0 0 0 0 1 2 2 0 1 0 0 0 0 0 0 0 2 2 0 1 0 0 0 2 0 1 0 1 1 0 0 0 1 0 0 0 0 0 0 0 0 0 2 0 1 1 0 1 2 2 1 1 0 1 0 1 1 1 1 1 0 1 1 1 0 0 0 0 1 1 2 1 1 1 1 2 2 0 0 1 0 1 1 0 0 0 1 1 0 1 0 1 0 1 0 2 2 0 0 1 2 0 0 0 1 0 1 1 1 1 0 0 0 2 1 0 1 0 0 2 0 1 0 1 0 0 0 1 0 1 0 1 1 0 0 0 0 0 1 1 2 1 1 1 1 1 1 0 0 2 0 0 0 0 0 2 0 2 0 1 1 1 1 0 0 0 0 0 0 0 0 1 0 0 0 0 0 0 1 2 2 2 0 0 1 0 0 1 0 2 2 2 1 0 1 0 1 0 1 0 0 0 0 2 0 1 0 2 1 1 0 1 1 0 0 0 0 1 1 0 0 0 1 0 1 1 0 0 2 1 0 0 0 0 2 1 2 1 2 1 1 0 1 1 0 2 2 1 1 0 1 0 0 2 0 0 0 1 2 0 1 0 0 0 0 2 0 0 0 2 1 0 1 0 0 0 0 0 0 0 2 0 2 0 2 1 1 1 2 0 2 0 0 0 0 0 0 0 0 2 0 1 0 1 0 0 1 1 2 0 0 1 1 1 0 0 0 1 0 1 1 1 0 0 0 1 1 0 1 0 1 0 1 1 0 0 0 0 1 0 0 0 0 0 1 0 0 0 1 0 0 0 0 0 0 2 0 0 0 1 0 1 1 1 2 2 0 0 0 0 0 1 1 0 2 0 0 0 0 2 0 2 0 0 1 1 1 0 0 2 2 2 0 2 1 1 0 1 1 1 1 1 0 0 0 0 1 0 1 0 0 2 2 1 0 1 1 1 1 0 0 0 1 0 0 0 2 0 0 0 1 2 1 0 1 0 0 2 0 1 0 0 0 0 0 0 1 0 0 0 0 0 1 0 0 1 0 0 1 0 0 0 0 0 0 0 0 1 1 0 1 2 1 1 1 1 1 1 1 1 1 2 1 1 0 0 0 0 0 2 0 2 0 1 1 1 2 0 1 1 0 0 0 2 1 1 2 1 0 0 0 0 0 0 0 1 1 1 0 1 1 1 0 1 1 1 1 0 2 1 0 0 1 1 1 2 0 0 0 0 0 0 0 0 1 1 1 1 1 1 1 0 2 0 2 0 1 1 1 0 0 0 2 0 0 0 0 0 0 0 1 0 1 0 0 1 0 1 1 2 0 0 0 0 0 1 0 0 1 0 0 0 0 0 1 1 1 0 0 0 0 1 1 1
6 0 1 1 0 0 1 2 0 1 1 1 0 0 0 0 0 1 0 1 0 0 0 2 2 0 0 0 1 2 2 0 1 1 1 2 1 1 1 1 1 1 0 0 0 1 0 0 1 0 0 0 0 1 1 1 0 0 0 0 2 2 0 2 0 0 1 0 0 0 1 1 1 0 1 2 1 1 2 0 1 2 0 1 1 0 0 0 0 2 0 0 1 0 0 0 0 0 0 1 2 0 0 0 2 0 2 0 0 2 1 1 1 1 1 1 1 0 1 1 1 1 1 2 1 1 0 0 1 0 1 0 0 0 0 0 0 0 1 0 0 0 0 0 0 2 0 0 0 0 0 0 0 1 0 0 0 0 0 2 1 1 0 0 0 1 1 0 0 2 1 0 0 1 0 1 1 0 0 0 0 0 1 1 0 1 1 0 0 0 1 0 2 0 2 1 2 0 0 0 0 0 0 0 0 2 2 1 2 0 1 0 2 0 0 1 1 0 1 2 0 0 1 0 0 0 0 1 1 1 0 1 0 0 1 0 0 2 2 0 0 1 2 1 0 1 0 0 2 0 0 0 1 0 0 0 0 1 0 1 0 1 0 0 0 0 0 1 2 1 1 1 1 2 0 1 0 2 2 0 2 0 0 0 0 1 0 0 0 2 1 1 0 0 2 0 1 0 0 0 0 0 1 1 1 0 1 0 1 0 0 0 0 0 1 1 1 0 0 0 1 1 1 2 2 0 0 0 1 1 0 2 0 0 0 0 0 1 1 2 1 1 2 0 0 0 2 1 0 2 2 0 1 1 0 0 0 1 0 0 0 0 1 0 1 1 0 1 1 1 0 0 1 1 1 0 1 0 1 1 0 2 0 0 1 0 0 0 0 0 1 1 1 0 2 1 1 1 1 1 1 1 0 2 2 1 1 1 0 0 0 1 0 0 1 1 1 0 1 0 0 1 1 2 2 2 0 0 2 0 2 0 0 1 1 1 0 0 0 0 0 0 2 1 1 0 1 0 0 0 0 2 0 2 0 0 0 1 1 1 0 2 0 1 0 0 2 1 2 0 0 0 2 1 1 1 1 1 0 0 0 0 0 0 0 1 0 2 0 2 0 2 0 1 0 0 0 1 1 0 0 1 1 1 1 0 2 0 0 0 0 0 1 0 1 0 0 2 0 0 0 2 0 0 0 2 0 0 1 2 0 1 0 0 0 1 2 0 2 0 1 1 1 2 2 0 0 1 1 0 0 0 0 1 1 1 1 1 2 0 0 0 1 0 0 1 1 1 1 0 1 1 0 0 0 0 0 0 0 0 0 1 1 0 0 1 0 2 0 0 0 1 0 0 0 0 0 0 0 0 0 2 0 0 0 1 0 0 0 0 0 0 0 0 2 0 0 0 1 0 1 2 0 0 0 1 1 2 0 0 0 0 0 2 1 0 1 0 0 1 1 1 0 1 1 1 2 0 2 0 0 2 0 0 0 2 0 0 0 0 0 0 1 0 0 2 1 2 2 1 1 1 0 0 1 2 2 2 1 1 2 0 1 0 1 1 1 0 2 0 0 0 1 2 0 0 0 2 1 1 0 1 0 0 2 2 2 0 0 0 0 0 0 0 0 0 1 0 0 0 0 0 0 0 0 0 0 0 0 0 0 0 1 0 0 0 0 0 0 0 0 1 0 1 0 0 1 0 0 0 0 1 0 0 0 0 0 0 0 0 0 0 2 0 1 0 0 2 0 1 0 1 2 0 0 2 0 0 2 0 0 2 1 0 2 0 2 2 1 2 0 1 1 0 0 0 0 1 0 2 2 0 0 0 1 0 2 0 1 0 1 1 1 0 1 1 1 0 1 0 1 1 0 1 2 0 1 0 0 2 2 2 2 0 0 1 0 1 0 0 0 0 0 0 0 0 1 0 0 0 1 0 0 1 0 1 2 0 0 1 0 0 0 0 0 1 2 1 1 2 0 0 0 1 2 1 0 0 0 2 2 2 0 0 0 0 0 2 0 1 1 1 2 0 2 2 2 2 0 0 1 1 2 2 2 0 2 0 0 2 0 2 1 1 2 1 0 2 2 2 0 2 0 2 0 0 0 2 1 2 0 2 0 1 0 0 1 0 0 1 0 0 1 1 1 2 0 0 0 0 2 0 1 0 1 0 1 2 0 0 1 0 0 1 0 0 2 0 0 0 0 0 0 0 0 1 1 0 2 1 0 1 1 1 0 1 1 0 0 0 0 0 0 1 0 0 1 0 0 0 0 2
7 0 2 1 0 0 0 1 0 1 1 1 1 0 0 0 0 1 1 1 1 1 0 2 2 0 1 0 0 2 2 1 1 2 1 0 2 1 0 1 2 1 0 0 1 0 1 0 0 0 0 0 1 1 1 1 0 0 0 0 1 1 0 1 0 0 0 1 0 0 0 1 2 1 2 2 0 0 2 0 0 1 0 1 1 0 0 1 1 2 1 1 2 1 0 1 0 2 2 1 1 1 1 0 2 1 2 0 0 2 2 2 1 2 2 2 2 0 1 2 2 0 2 1 1 1 0 0 2 0 0 1 0 0 0 0 0 0 0 1 0 0 0 0 0 2 1 0 0 1 1 0 0 1 1 0 0 1 1 1 0 1 0 0 0 2 2 0 2 0 0 2 1 2 0 0 0 1 0 1 0 0 0 0 0 0 0 1 0 0 1 1 1 0 1 1 1 0 0 1 1 1 1 0 0 1 2 1 0 0 0 0 1 0 0 0 0 1 2 0 0 0 1 0 0 1 1 1 0 0 0 0 0 0 2 0 0 2 2 0 0 0 2 1 0 1 0 0 2 0 0 0 2 0 0 0 0 2 1 1 1 0 0 1 0 0 0 0 2 1 0 2 0 2 0 0 0 0 2 0 0 2 1 1 0 1 0 2 1 2 2 1 1 0 2 1 1 2 0 2 0 0 2 0 1 1 1 0 1 0 1 2 0 0 2 0 2 0 0 1 1 1 0 1 2 0 2 0 1 1 0 1 0 0 0 0 0 1 1 2 1 1 1 2 0 0 2 1 2 1 1 1 2 2 1 0 0 1 0 1 0 1 1 0 1 1 0 1 2 0 1 1 1 2 1 0 1 1 1 1 1 2 1 0 0 1 0 0 0 0 0 0 0 0 1 0 0 0 0 0 0 0 0 2 2 1 0 1 0 0 0 0 1 1 1 2 0 1 0 0 0 2 0 1 0 0 0 0 0 0 0 0 0 1 1 1 0 1 0 0 2 0 2 0 1 1 1 1 2 0 0 1 0 1 0 0 0 0 0 0 2 1 0 1 0 1 1 1 2 1 1 1 1 1 1 1 0 2 0 2 0 1 0 0 0 1 0 1 1 1 2 1 1 1 0 0 0 0 2 0 2 0 1 1 0 1 1 0 0 0 1 0 0 0 1 0 0 2 0 1 0 1 2 2 2 2 0 0 0 1 1 1 0 0 0 0 2 0 1 0 0 1 1 1 1 1 1 2 0 0 0 0 1 2 0 1 0 0 0 0 0 0 0 0 1 1 1 0 0 0 0 0 1 0 1 1 1 2 2 2 0 0 1 0 1 0 1 1 1 1 0 0 0 0 0 0 0 0 0 0 0 2 0 1 1 2 0 1 0 2 0 0 0 2 0 1 0 0 0 0 2 2 1 0 0 0 2 0 0 0 2 0 0 2 1 1 2 1 1 1 1 1 0 0 2 1 1 0 1 0 0 2 0 0 0 2 1 0 1 0 0 0 1 1 0 1 1 2 0 0 2 0 0 1 0 2 2 1 0 1 1 2 2 2 2 2 1 1 2 0 0 0 1 2 1 0 0 2 1 1 1 1 0 0 0 1 2 2 0 0 0 0 0 1 0 0 0 1 0 0 0 0 0 0 0 0 0 1 0 1 0 0 0 0 0 0 1 0 1 1 0 1 0 1 0 0 1 0 0 1 1 1 0 0 0 1 1 0 0 0 0 1 2 0 0 0 0 2 0 1 2 0 2 0 0 0 0 2 0 2 0 0 0 0 1 2 0 1 1 1 1 2 1 1 0 1 0 0 0 1 1 0 0 0 0 0 1 0 0 2 2 2 1 1 1 2 2 0 0 0 2 0 0 0 2 0 0 0 0 2 0 0 2 0 0 1 1 1 1 0 1 1 0 0 0 0 1 0 0 0 2 0 0 1 1 0 1 0 0 0 0 0 0 0 0 0 0 0 2 0 0 0 0 2 1 1 0 2 1 1 1 0 0 1 0 0 1 2 0 1 0 1 1 1 1 1 1 2 0 0 0 1 2 2 1 1 1 1 0 0 0 0 0 0 1 1 1 1 0 0 0 1 0 1 1 0 0 1 1 1 0 2 0 2 0 0 0 1 0 1 0 0 2 1 1 1 1 0 0 1 2 1 2 0 0 0 0 0 0 0 2 0 1 0 2 1 2 0 1 0 1 0 0 0 0 2 0 2 1 1 0 1 1 2 0 2 2 0 0 0 0 0 1 2 2 0 0 0 0 0 1 1
8 1 2 1 0 0 1 1 0 1 1 0 0 0 0 0 0 1 1 2 2 2 0 2 2 0 0 0 0 2 1 1 1 1 0 1 1 1 0 0 2 2 1 0 0 0 2 0 1 0 0 0 1 1 1 1 0 0 0 0 1 1 1 0 1 1 1 0 0 0 1 1 1 0 1 2 1 0 2 0 0 0 0 2 2 0 0 1 1 2 1 1 1 0 0 1 0 1 0 1 1 0 0 0 2 0 2 0 0 2 1 1 0 1 2 2 2 0 0 2 2 0 2 2 2 2 0 0 1 0 1 0 1 0 1 1 0 0 0 2 2 0 0 0 0 0 0 1 1 2 1 0 1 0 1 0 0 0 0 1 1 2 0 1 1 1 0 0 0 2 1 0 0 0 0 0 0 0 0 0 0 1 1 1 0 1 2 0 0 0 2 0 1 0 1 1 1 0 0 1 1 1 1 1 1 2 1 1 2 0 1 0 1 0 0 0 0 0 0 0 1 2 0 0 0 0 0 2 0 0 0 1 0 0 2 0 0 2 2 0 0 0 2 2 0 2 0 0 1 1 1 1 1 0 0 0 1 2 1 1 1 0 0 1 0 0 0 0 1 1 1 0 0 2 0 1 0 1 1 0 0 1 1 1 0 1 0 1 1 2 1 1 1 1 2 2 0 1 0 1 0 1 2 0 0 0 0 0 2 0 0 2 0 0 1 0 0 1 1 0 0 0 1 0 2 0 1 0 2 2 0 0 1 1 0 0 0 2 1 1 0 1 2 1 0 0 2 1 0 2 2 0 0 0 0 0 0 0 0 2 0 2 1 1 0 1 1 2 2 1 1 1 1 2 2 2 2 1 2 0 0 0 0 0 0 0 0 0 0 0 0 0 1 0 2 1 1 1 1 1 1 1 0 1 1 1 1 0 0 0 0 0 1 1 0 1 1 0 2 0 0 0 0 1 0 1 1 0 1 1 0 0 0 0 0 0 0 1 0 0 2 0 1 0 2 1 1 1 1 0 0 1 0 1 0 0 0 1 1 0 1 2 0 0 2 2 0 0 2 0 0 0 2 0 2 0 1 2 1 1 0 0 0 0 2 2 0 1 1 0 1 1 2 1 2 0 2 0 1 1 0 1 2 1 0 1 1 0 0 0 0 1 0 0 2 0 0 2 0 1 1 1 2 0 0 1 0 1 0 0 2 0 0 0 0 0 1 1 2 1 0 1 1 1 2 0 0 2 0 0 0 0 0 1 1 2 1 0 0 1 1 0 1 1 0 0 2 0 0 1 0 0 1 0 1 1 2 2 2 2 0 0 1 1 0 1 0 0 0 0 1 1 0 0 1 0 1 0 0 0 0 1 0 1 0 2 0 0 1 2 0 0 0 0 2 0 0 0 0 1 0 1 0 1 0 0 2 1 0 0 0 0 0 2 1 1 2 0 1 0 0 0 0 1 2 1 1 0 1 1 0 0 1 1 1 2 1 0 1 0 0 0 0 1 1 1 0 2 0 0 2 0 0 0 0 2 2 1 1 1 2 0 2 1 2 2 2 2 1 1 0 1 0 1 0 0 0 1 1 1 1 0 0 0 0 1 1 2 0 0 1 0 0 0 1 1 1 2 2 2 0 0 2 0 1 1 2 0 1 0 1 1 0 1 0 1 1 0 1 2 1 2 0 1 0 0 2 2 0 0 0 1 0 0 0 1 2 0 1 0 0 0 1 0 0 1 1 0 0 1 0 1 2 1 0 0 0 0 0 2 0 0 0 0 1 2 0 1 2 1 1 2 1 0 0 0 0 0 0 1 0 0 0 0 1 0 0 0 0 2 2 0 1 1 1 2 2 0 2 0 1 2 0 1 2 0 1 0 0 2 0 0 2 0 0 1 1 2 1 0 0 0 0 0 0 0 0 0 1 1 0 0 0 2 0 0 0 0 1 1 0 0 0 0 0 1 1 0 1 1 0 0 0 2 2 1 0 1 0 2 1 1 0 1 0 0 1 2 1 2 0 1 1 0 2 2 2 2 0 0 0 1 2 2 2 0 2 1 0 1 0 1 0 1 2 1 0 0 1 0 1 0 0 2 0 0 0 2 0 0 0 2 0 2 0 0 0 1 0 1 0 0 2 2 0 1 2 0 1 0 1 0 1 0 1 1 1 1 1 1 1 1 2 0 2 1 2 0 0 0 0 1 1 1 1 0 1 1 1 0 0 0 1 1 0 1 2 0 0 1 0 0 0 2 0 1 0 0 0 1 0 0
9 0 1 1 0 0 0 0 0 2 0 1 0 0 0 0 0 2 1 0 1 1 0 2 2 0 1 0 1 1 1 2 1 2 2 0 2 2 0 0 2 2 0 1 0 0 0 0 0 0 0 0 0 0 2 0 0 1 0 0 0 2 0 1 0 0 0 0 0 0 0 0 1 0 0 2 2 1 1 1 0 2 1 0 1 0 0 1 1 2 1 1 1 0 0 2 0 0 0 1 1 0 2 0 2 0 2 0 1 1 0 1 1 1 1 1 1 0 1 0 0 1 2 1 0 0 0 1 2 0 1 1 0 0 0 0 0 0 1 0 2 0 0 1 0 1 1 0 0 0 0 0 0 0 0 1 1 0 0 2 1 1 0 1 0 2 1 0 1 1 1 1 0 2 0 1 0 1 0 1 0 0 0 0 0 0 0 1 1 0 1 0 2 1 2 2 2 0 0 0 0 1 0 1 1 2 1 1 2 1 0 0 1 0 0 1 1 0 2 0 1 2 0 0 0 0 0 0 0 0 0 1 0 1 1 1 1 2 2 0 0 0 2 1 0 1 0 0 1 1 1 1 1 1 0 0 0 2 0 1 0 1 0 0 0 0 0 1 0 0 0 1 0 2 1 1 0 1 2 0 2 1 0 0 0 0 0 1 2 2 1 1 0 0 2 0 1 1 0 1 0 0 2 0 0 0 0 1 2 0 1 2 0 1 2 1 0 0 2 0 0 1 2 2 2 0 1 0 1 2 0 0 0 0 0 0 0 2 0 0 1 1 2 0 0 0 2 0 1 2 2 0 2 2 1 1 1 1 0 0 0 0 2 1 2 1 0 1 1 0 0 0 1 2 1 1 2 2 0 2 0 0 1 1 0 0 0 0 0 1 0 0 1 0 2 1 1 1 1 1 1 1 2 2 0 0 0 1 0 0 0 0 1 1 1 2 0 0 0 0 0 2 0 1 0 1 1 0 1 0 2 0 0 0 1 1 0 1 0 0 1 0 2 0 1 1 1 1 1 0 0 1 0 2 2 2 2 1 1 1 1 1 0 1 0 1 1 1 1 0 0 0 2 1 1 1 1 1 0 0 2 0 0 0 1 1 0 1 0 1 0 2 0 1 1 0 2 1 2 0 0 0 1 1 0 1 1 0 1 0 1 0 0 0 1 0 0 2 0 1 1 1 1 1 1 1 0 0 1 1 1 0 1 1 2 0 0 1 2 1 1 1 2 0 0 0 0 1 1 0 0 0 1 2 1 0 1 0 2 0 0 0 0 0 0 0 1 1 1 1 0 0 1 0 1 1 2 0 1 0 1 0 1 0 0 1 0 1 1 1 1 0 0 0 1 0 1 0 0 0 0 1 1 0 0 0 2 0 0 1 0 0 0 0 1 0 0 0 0 0 0 1 0 0 0 0 2 1 0 0 0 0 0 1 1 0 2 0 0 0 1 1 0 1 1 1 2 0 1 0 1 1 0 1 0 2 2 0 2 0 0 0 1 0 1 2 0 2 2 0 2 0 0 0 0 0 0 1 1 1 1 0 2 2 2 2 1 2 1 0 0 1 1 1 0 0 0 2 0 1 1 0 0 1 2 2 0 0 1 0 0 0 1 0 0 1 1 1 1 1 0 0 1 0 0 0 0 1 1 0 1 1 1 0 0 0 1 0 0 2 1 2 0 0 0 0 0 0 0 1 1 1 0 0 0 2 1 0 0 0 0 1 1 0 0 0 1 1 0 2 0 1 2 0 0 0 0 2 1 1 0 0 1 0 1 0 1 1 1 1 1 2 2 0 0 0 1 0 0 0 0 0 0 0 1 1 1 0 2 0 1 0 2 0 2 1 1 0 0 0 1 0 0 1 2 0 1 0 1 2 1 0 1 0 0 2 0 2 2 0 1 1 0 0 0 0 1 1 0 0 2 0 0 1 1 0 1 0 0 1 0 0 0 0 0 0 0 0 1 1 0 0 1 1 0 0 0 0 0 2 2 2 1 1 0 1 0 1 0 2 0 1 1 0 1 1 1 2 0 0 0 2 0 0 2 2 0 1 1 1 1 1 0 0 1 0 0 2 2 2 0 2 0 1 0 0 1 1 0 0 1 1 1 1 1 0 1 1 0 0 0 0 0 2 1 1 1 1 1 1 1 0 2 1 0 0 1 0 0 0 2 0 0 0 1 1 1 0 1 0 1 0 0 0 0 1 1 1 1 1 0 1 1 2 0 0 1 0 0 2 0 0 0 1 0 1 0 0 0 0 0 0
10 1 1 1 0 0 0 2 0 1 0 2 2 1 1 0 0 2 0 1 0 0 1 2 2 0 0 1 1 1 1 1 2 2 0 1 1 2 0 0 0 0 0 0 1 0 1 0 0 1 1 0 1 1 1 0 0 0 1 0 1 1 1 0 0 0 0 1 0 0 0 2 2 0 1 2 1 0 1 0 0 2 0 0 0 0 0 0 0 2 0 0 2 0 0 0 0 0 0 1 1 0 1 0 2 0 2 0 0 2 0 0 1 1 2 2 2 0 0 2 2 0 2 1 0 0 0 0 2 0 0 0 1 0 0 0 0 0 0 0 1 0 0 0 0 1 0 0 0 0 0 0 0 0 1 1 1 2 1 2 1 0 0 1 1 1 0 0 1 1 1 0 0 1 1 0 0 0 0 0 0 0 0 0 0 0 2 2 1 2 0 2 2 1 2 1 1 0 0 0 0 0 0 2 2 0 2 1 0 0 1 0 1 0 0 0 0 0 2 1 1 1 0 0 0 0 0 0 0 0 0 0 1 1 2 1 0 2 2 0 0 0 2 2 0 2 0 0 2 0 0 0 1 0 0 0 0 1 0 0 0 0 0 0 0 0 1 0 1 0 0 2 0 2 0 1 0 0 0 0 0 2 1 1 0 1 0 1 1 1 1 1 0 0 2 0 0 1 0 1 0 0 2 0 0 2 2 1 1 0 0 1 0 0 0 0 0 0 0 0 1 1 2 2 2 0 0 0 1 1 0 1 0 1 0 0 0 1 1 0 1 0 2 2 0 0 2 0 1 1 1 0 0 0 0 0 0 2 0 0 0 0 2 1 2 0 0 0 2 0 2 2 1 2 1 1 1 0 0 2 1 1 0 0 1 1 0 0 0 0 0 0 0 0 2 1 1 1 0 0 0 0 0 2 2 0 0 0 0 0 0 0 2 2 0 2 0 2 0 0 0 2 1 2 1 1 0 0 2 0 1 1 0 0 0 0 0 1 0 0 2 0 1 1 2 2 2 1 2 1 0 1 0 1 1 1 1 1 0 1 1 1 0 1 1 1 1 2 1 1 1 1 2 1 1 0 1 2 0 0 0 0 0 1 1 1 0 2 1 1 1 2 1 1 0 0 2 0 1 0 0 1 2 0 0 2 2 0 1 0 0 2 0 0 0 0 0 1 0 1 1 1 0 0 0 1 1 1 0 1 1 0 0 1 1 0 1 1 1 1 1 0 2 1 2 0 0 2 0 0 0 0 1 1 2 0 0 0 2 0 0 0 0 0 0 0 2 2 2 0 0 2 1 1 2 2 2 0 0 0 0 0 1 0 0 1 0 2 1 0 1 0 0 1 1 0 1 2 0 0 0 0 0 0 1 2 0 1 0 2 1 1 0 0 2 0 0 0 0 0 1 1 0 0 0 0 2 1 0 0 1 0 2 2 1 1 2 0 0 1 0 1 0 1 2 1 1 0 0 0 0 2 1 1 1 2 1 1 1 0 0 0 0 0 0 2 2 2 0 0 0 0 0 1 1 2 2 0 0 0 0 1 2 1 1 2 0 0 1 0 0 0 0 1 0 0 0 2 2 2 0 1 0 0 1 2 2 2 0 0 1 0 0 0 0 0 0 1 1 1 1 0 1 0 0 0 0 0 1 0 0 0 0 0 0 0 0 0 0 0 0 1 0 0 0 0 0 0 0 0 0 0 0 1 0 2 0 0 1 0 0 1 2 0 0 1 1 2 0 2 1 0 2 1 0 1 0 2 0 2 0 0 0 0 1 0 1 2 1 2 0 2 2 0 1 0 0 1 1 2 1 0 0 1 1 0 0 0 2 0 2 0 2 0 2 0 2 0 1 0 2 1 0 0 2 0 0 0 0 2 0 0 2 0 0 1 1 0 0 0 0 0 0 0 0 0 0 1 0 0 2 0 0 1 1 0 1 1 0 0 0 0 0 0 1 1 0 0 1 1 0 0 1 2 0 0 0 1 0 1 0 0 1 1 0 1 1 2 1 2 0 1 1 0 2 2 2 2 1 0 1 1 2 2 2 2 0 0 0 0 1 1 0 0 0 0 0 1 1 0 0 1 0 1 0 0 1 0 0 0 0 2 0 1 0 0 0 1 0 1 0 0 0 1 0 1 2 1 0 0 2 0 2 0 0 0 0 1 0 0 1 0 0 0 1 1 1 0 0 0 0 1 0 0 0 0 2 2 0 0 0 0 1 1 1 1 2 0 0 1 0 0 0 2 0 1 0 0 0 0 0 1
11 1 0 2 0 0 0 2 1 1 1 1 2 2 1 0 1 2 2 1 1 1 0 2 2 0 0 0 1 2 2 1 1 1 1 1 1 0 0 0 2 2 0 0 1 1 2 0 1 0 0 0 0 0 2 2 0 0 1 0 1 2 0 0 0 0 0 0 0 0 0 0 1 1 1 2 1 2 2 0 2 2 0 0 0 0 0 1 1 2 1 1 0 0 1 2 1 1 0 1 0 1 0 0 2 0 2 0 0 2 2 2 0 0 1 1 1 1 0 1 2 0 2 1 1 1 0 0 1 0 0 0 0 0 0 0 0 0 0 2 0 0 0 0 0 1 1 0 0 1 1 0 0 1 0 1 1 1 0 2 1 1 0 1 1 1 0 0 0 2 2 0 0 1 0 0 0 0 0 0 0 0 0 0 0 0 1 1 0 0 2 1 2 2 2 2 2 0 0 0 0 1 0 1 1 0 2 1 0 0 0 0 0 0 0 0 0 0 2 1 0 0 0 1 0 0 0 2 1 1 0 1 0 1 1 0 0 2 2 1 0 1 2 1 0 1 0 0 2 0 0 0 2 0 0 0 0 2 0 2 0 1 0 1 0 0 1 0 2 0 0 0 0 0 1 0 0 2 1 0 1 2 1 1 0 2 1 2 1 1 1 1 1 0 2 1 1 0 0 0 1 0 2 1 1 0 0 1 1 0 0 2 0 0 2 0 2 0 0 0 1 1 1 2 2 0 0 0 1 1 0 0 0 0 0 0 0 0 2 0 0 0 2 1 1 0 0 0 0 1 1 0 1 1 1 1 1 2 0 0 0 0 1 1 0 0 0 2 2 1 0 0 0 2 0 0 1 2 0 2 0 1 0 0 0 0 0 0 0 1 0 0 1 0 2 1 1 0 0 0 0 0 1 2 1 0 0 1 0 0 0 0 0 0 0 1 1 0 1 0 0 1 0 0 1 1 0 0 1 1 1 0 0 0 0 0 0 0 1 0 1 0 1 1 1 0 1 0 1 2 0 0 0 2 1 0 1 1 0 1 1 1 0 0 0 2 0 1 2 1 0 0 1 1 1 0 1 1 1 0 1 0 0 1 0 0 0 2 2 0 2 2 0 1 1 0 1 1 1 1 0 1 2 2 0 0 1 0 1 0 1 1 1 1 0 0 0 2 0 1 0 1 0 0 0 1 0 1 0 1 1 0 0 0 0 0 0 0 0 1 0 0 1 1 2 0 0 2 0 0 1 1 1 1 2 1 1 0 1 0 0 0 1 0 1 1 1 0 0 0 0 1 0 0 0 0 2 1 1 1 0 1 1 0 1 0 1 1 1 0 0 1 0 1 1 0 1 0 0 0 0 2 1 0 0 2 1 0 0 1 0 0 0 0 2 0 1 0 0 2 0 2 0 0 0 0 2 2 0 0 0 0 1 1 2 1 1 1 0 0 0 1 0 2 2 1 1 0 1 0 0 0 0 2 0 1 1 0 1 0 0 0 1 1 0 1 0 2 0 0 0 0 1 0 0 1 0 1 1 1 1 2 2 2 2 2 2 1 1 1 0 1 0 0 0 0 0 2 2 2 1 2 0 0 1 1 1 1 0 0 0 0 0 0 0 1 0 1 1 1 0 0 0 0 0 1 1 0 1 0 1 1 0 0 0 0 1 0 0 0 0 0 0 0 0 0 1 0 0 0 0 0 0 0 0 0 0 0 1 0 0 0 1 0 0 2 2 2 0 2 1 0 2 0 0 2 0 1 2 0 0 2 0 0 0 1 1 1 2 1 1 2 0 2 0 2 0 0 0 0 0 0 0 0 1 0 1 1 1 0 0 0 2 0 2 1 2 1 0 0 0 0 0 1 0 0 0 0 0 2 1 1 2 0 0 1 1 0 0 0 0 0 1 1 0 0 1 0 0 0 1 0 0 1 0 0 1 0 0 0 0 0 0 0 0 0 1 0 1 1 0 0 0 2 0 0 0 0 0 2 2 2 0 0 0 0 0 1 0 2 0 0 2 1 2 2 2 1 0 0 0 1 1 0 2 2 0 0 0 2 1 1 0 0 1 1 0 2 2 2 0 2 0 1 0 0 1 2 0 0 2 0 0 2 0 0 0 1 0 1 0 0 2 1 1 1 2 0 1 1 2 0 2 0 0 0 0 2 1 2 0 2 0 0 1 0 2 0 0 0 0 0 0 0 1 1 0 1 0 1 0 0 0 1 0 1 1 0 1 0 0 0 0 2 1 0 0 0 1 0 0 1
12 0 1 1 0 0 0 0 0 2 2 0 0 1 1 0 0 1 2 1 1 1 1 2 2 0 0 0 1 1 1 2 1 1 1 1 1 2 0 0 0 0 0 0 0 0 0 0 1 0 0 0 1 1 1 1 0 0 0 0 1 2 0 2 0 0 0 1 0 0 0 0 2 0 2 2 0 2 2 0 2 2 0 1 1 0 0 1 1 2 1 1 1 1 1 1 0 0 0 1 1 1 0 0 2 2 2 0 1 1 1 2 1 2 2 2 1 0 0 2 2 0 2 1 2 1 1 1 2 1 1 1 0 0 0 0 0 0 0 1 1 0 0 0 0 0 1 0 0 0 0 0 1 1 0 0 0 0 0 0 0 0 0 1 1 2 2 0 1 1 1 1 0 2 0 0 1 1 0 1 0 0 0 0 0 0 2 1 1 0 2 0 2 0 2 2 2 0 0 0 0 0 1 1 1 0 2 1 0 0 0 0 1 0 0 0 0 1 1 1 1 1 0 0 0 0 0 1 0 0 0 1 0 0 2 0 0 2 2 0 0 0 1 1 1 2 1 0 2 0 0 0 0 1 0 0 0 2 2 2 2 0 0 1 0 0 0 0 2 2 1 0 1 1 0 0 1 1 0 0 0 2 0 0 1 1 1 0 0 2 0 1 0 0 2 0 1 1 0 2 0 2 1 1 1 0 0 0 1 0 1 0 0 0 1 0 1 0 2 0 0 0 1 1 0 0 0 0 0 0 0 1 0 0 0 0 0 1 1 0 1 1 2 1 0 0 1 0 1 1 1 0 2 2 0 1 1 1 0 0 0 0 2 0 2 1 0 1 2 0 1 1 0 2 1 1 2 2 0 2 1 0 1 0 0 1 0 0 1 0 1 1 1 0 1 0 0 0 1 1 1 1 1 2 1 0 0 0 0 0 0 0 1 1 1 1 1 0 0 1 1 1 0 2 0 2 1 0 2 1 2 1 0 0 0 0 0 2 0 0 0 0 2 0 1 0 1 2 2 0 0 2 0 2 2 2 2 2 0 1 1 1 0 0 0 2 0 1 1 0 0 0 1 1 0 1 0 0 0 0 2 0 0 0 0 1 0 2 2 1 1 2 1 1 2 0 2 1 2 0 1 0 2 2 0 0 0 0 0 0 0 1 1 1 1 0 1 1 0 1 1 1 0 0 0 2 1 1 0 2 0 2 0 0 0 0 0 1 1 1 0 1 1 1 1 2 0 1 1 0 0 0 0 2 1 0 0 1 0 1 1 0 0 1 0 0 1 1 1 1 0 2 0 0 0 0 0 1 1 1 0 0 2 0 1 0 1 1 1 0 0 0 1 1 0 0 0 0 0 0 0 1 0 1 0 2 0 1 0 0 0 0 0 1 0 1 0 0 0 0 1 1 0 0 0 1 1 1 0 0 0 0 1 2 1 1 2 0 1 0 0 0 0 1 2 1 1 0 1 0 1 1 0 1 0 2 0 0 2 0 0 0 0 1 0 1 0 1 1 1 0 2 0 0 1 2 2 0 2 0 1 1 2 1 2 2 1 1 2 0 0 0 0 0 0 0 0 2 1 1 0 1 0 0 2 2 2 2 0 0 1 0 0 0 1 1 0 1 1 1 0 0 0 0 0 0 1 0 0 0 0 0 1 0 0 2 1 0 1 2 1 2 1 0 0 1 1 0 0 1 0 0 0 0 0 0 1 0 0 0 0 0 2 1 1 0 0 1 0 2 0 1 1 2 2 2 0 0 0 0 1 2 1 1 1 2 0 1 2 1 1 2 2 0 0 0 1 0 0 2 2 0 0 0 1 1 0 1 0 1 1 0 2 0 2 0 2 1 2 0 1 2 0 1 2 0 1 0 0 2 0 0 2 0 0 1 1 1 1 1 0 1 0 0 0 0 0 1 0 0 2 0 0 2 0 1 1 0 0 0 1 0 0 0 0 0 2 0 2 0 0 0 2 1 1 0 0 0 1 2 2 2 0 0 0 1 0 1 0 1 0 2 0 0 2 2 2 2 0 0 0 1 1 1 2 2 0 1 0 0 0 1 0 0 0 0 0 1 2 0 0 2 1 2 0 0 0 1 0 0 0 2 0 1 0 0 0 0 0 1 0 0 1 2 2 1 0 0 1 0 2 2 2 0 1 1 2 1 0 0 1 0 0 0 0 0 0 0 0 0 0 1 0 0 0 2 0 1 1 0 0 0 1 2 0 0 2 1 0 1 0 0 0 1 1 0 0 0 0 0 0 2
13 1 0 2 0 1 0 1 1 2 1 0 0 2 1 1 0 1 1 1 1 1 0 2 2 0 0 0 1 1 2 2 1 1 1 0 2 1 0 0 1 1 1 0 0 1 0 0 0 0 0 0 1 1 1 1 0 0 0 1 1 1 0 1 0 0 0 1 0 0 0 2 1 0 1 2 1 1 1 1 0 2 0 2 2 0 0 0 0 1 0 0 2 1 0 1 0 1 0 2 0 0 1 0 2 0 2 1 1 0 0 2 1 1 2 2 1 1 1 0 1 2 2 1 1 1 0 1 2 1 1 0 0 0 1 1 0 0 0 2 1 0 0 0 0 1 0 0 0 2 1 0 0 0 0 1 0 1 1 2 0 1 2 0 1 2 2 1 0 1 1 1 1 2 1 0 1 1 0 0 0 1 0 0 1 1 1 0 0 0 0 0 2 0 2 2 2 0 0 0 0 0 0 2 1 0 2 2 0 0 0 0 1 1 0 0 0 0 1 0 1 1 1 0 0 1 1 2 0 0 0 1 0 0 2 0 0 2 1 1 0 0 2 2 0 2 0 0 1 1 1 2 0 0 0 0 0 1 0 0 0 0 0 1 0 0 1 0 2 1 0 1 0 2 0 0 0 1 2 0 2 1 0 0 1 0 1 1 1 2 1 1 0 0 1 0 1 1 0 0 0 0 2 0 0 0 0 1 2 0 1 1 0 0 2 0 0 0 1 0 1 1 0 1 2 0 0 0 1 1 0 1 0 0 0 1 1 2 0 2 2 1 1 2 1 0 1 0 1 2 2 0 0 0 0 0 0 1 0 2 0 2 2 0 2 0 0 1 2 0 1 1 1 1 1 2 2 1 1 1 0 1 0 1 1 0 0 0 0 0 0 1 1 1 2 2 2 1 1 1 1 1 0 2 2 0 0 1 0 0 0 0 0 0 1 1 1 0 0 1 1 1 0 1 1 2 1 0 0 1 1 0 0 0 1 1 0 1 0 0 2 0 0 2 1 2 2 1 2 1 0 1 0 1 1 0 1 1 1 0 1 1 0 0 0 2 0 1 2 0 0 0 2 1 1 0 1 1 1 0 1 0 0 0 1 2 0 1 1 1 2 1 1 1 0 0 2 0 1 0 0 0 0 0 0 2 2 0 0 0 0 1 1 0 1 0 0 2 0 2 1 0 1 0 0 1 0 0 0 2 0 1 1 0 0 0 1 1 2 0 1 2 1 1 2 0 0 1 1 0 0 1 1 2 0 1 0 1 1 1 0 0 1 0 1 1 0 0 0 1 0 1 0 0 0 0 1 1 2 1 1 0 2 0 0 2 0 1 0 0 2 0 0 1 0 0 1 0 0 0 0 1 0 0 0 0 0 0 1 1 1 1 0 1 1 1 0 0 0 0 1 1 2 2 0 0 0 0 0 0 1 0 0 2 1 1 2 0 1 1 1 2 0 1 2 1 1 2 0 0 0 1 1 2 1 2 1 0 1 0 0 0 1 1 0 1 0 2 1 0 2 0 0 0 0 2 2 0 2 0 0 1 1 1 0 1 0 2 0 2 0 1 0 0 0 0 0 2 0 0 0 1 0 0 1 1 1 2 0 0 0 0 0 0 0 1 0 1 1 1 0 0 1 0 0 1 1 0 0 0 0 0 0 0 0 0 0 0 0 0 0 0 0 1 0 0 2 0 0 0 0 0 0 1 0 0 0 0 1 0 0 0 1 1 0 0 0 2 0 2 0 0 2 1 0 0 0 1 0 2 0 0 1 1 1 0 0 1 2 1 1 2 0 1 0 1 0 1 0 1 1 0 0 0 1 0 0 0 0 0 0 0 0 0 0 2 0 1 1 0 1 1 0 0 2 0 0 0 0 2 1 1 1 0 0 2 0 0 0 0 0 0 1 1 0 0 1 0 0 0 0 0 0 1 1 0 1 0 2 0 0 0 2 0 0 2 2 0 1 1 0 0 1 1 2 1 0 1 1 2 1 1 0 0 0 0 2 1 0 2 0 2 0 1 2 2 2 1 1 0 0 0 0 0 2 1 0 0 0 0 0 1 0 0 2 2 0 0 1 0 0 1 0 0 0 0 0 0 0 0 1 1 0 2 0 0 0 1 0 1 0 0 0 0 0 2 1 1 0 0 2 1 1 0 1 0 1 1 0 0 2 0 0 1 1 1 2 0 1 1 0 0 0 0 0 0 2 1 1 0 0 0 1 1 0 0 0 0 0 0 1 1 1 2 1 0 0 0 0 1 0 1
14 0 1 1 0 0 0 2 0 1 0 2 0 0 0 0 0 1 0 0 0 0 1 2 2 0 0 0 0 2 2 0 1 1 1 1 1 2 0 0 0 0 0 1 1 1 2 0 1 0 0 0 1 1 0 1 0 0 0 0 0 0 0 0 0 0 0 1 1 1 0 1 2 0 0 2 2 1 2 1 0 1 0 1 1 0 0 0 0 2 0 0 1 0 0 2 0 0 0 1 1 0 0 0 2 1 1 2 2 0 0 2 0 1 1 1 1 1 0 1 2 1 2 1 1 1 0 0 1 0 1 0 0 0 0 0 0 0 0 2 2 0 0 0 0 1 0 0 0 0 0 0 1 0 0 0 0 0 2 1 1 1 0 0 0 1 1 1 1 0 0 1 0 1 1 0 0 0 0 0 0 0 0 0 2 2 0 1 0 0 1 1 1 0 1 1 1 0 0 1 1 1 0 1 1 1 2 0 2 0 0 1 1 0 0 1 2 1 1 0 0 0 1 0 0 1 1 2 0 0 1 0 0 0 1 0 0 2 2 0 0 0 2 2 0 1 0 0 1 1 1 1 1 1 0 0 0 2 0 1 0 1 0 0 1 0 0 0 2 1 0 0 0 2 0 0 0 1 1 0 1 2 1 1 0 2 0 1 0 2 1 1 0 1 2 0 0 1 1 0 1 0 1 1 0 0 0 0 1 0 0 1 0 0 2 1 1 0 1 0 1 1 1 2 1 0 0 0 1 2 1 1 0 0 0 0 0 1 1 0 0 0 0 2 1 0 1 0 1 0 1 0 2 2 1 0 0 1 0 0 1 1 1 1 0 0 0 2 2 0 1 1 1 2 0 0 0 2 1 1 0 2 2 1 0 0 0 0 0 1 0 0 1 0 2 1 1 1 0 0 0 0 2 1 0 0 1 0 0 0 0 0 0 0 2 2 0 0 1 0 0 1 1 0 0 1 0 0 2 0 2 0 0 1 1 0 0 0 0 0 0 0 1 1 1 2 2 1 1 1 0 1 0 2 1 1 1 2 1 1 1 1 0 0 0 2 0 1 2 0 1 1 2 0 1 0 1 2 0 2 1 0 0 1 1 1 0 2 0 1 1 2 0 2 2 0 0 1 2 1 0 0 1 1 0 1 2 1 0 0 1 1 0 0 1 0 0 2 0 1 0 1 1 0 0 2 2 1 0 0 2 0 0 0 0 0 1 1 1 1 0 1 1 0 1 0 0 0 2 0 0 1 0 2 1 0 1 0 1 1 0 0 1 0 0 0 1 0 0 0 0 1 0 0 0 0 0 1 1 1 0 1 1 0 0 1 0 1 0 0 0 0 1 0 1 0 0 0 0 0 0 2 0 0 1 2 1 1 0 2 0 0 0 2 0 1 0 0 0 1 1 1 0 0 0 0 2 0 0 0 0 0 0 2 2 0 2 0 1 0 1 1 0 1 1 1 2 1 0 1 0 2 0 0 0 2 1 0 2 0 0 0 1 0 2 2 0 2 0 1 0 1 1 0 0 1 1 0 1 0 1 0 1 1 1 1 0 2 2 1 1 1 1 1 1 0 0 2 1 1 0 1 0 0 2 2 2 1 1 0 1 0 0 0 0 1 0 0 0 0 0 0 0 0 0 1 1 0 0 0 0 0 1 0 0 0 0 0 1 2 0 2 0 0 0 0 1 1 0 1 1 1 0 0 0 1 0 0 0 0 0 1 0 0 0 1 1 1 0 1 1 0 2 0 0 0 0 2 0 2 1 1 0 0 0 1 0 1 1 1 1 1 0 1 0 1 0 1 1 1 1 0 0 0 1 0 2 0 0 2 2 0 1 1 1 1 1 1 1 0 1 1 0 0 1 0 0 0 0 2 0 0 2 0 0 1 0 1 1 0 0 0 1 1 0 0 1 0 2 1 1 1 0 1 0 0 1 0 0 0 1 0 1 0 0 1 2 1 2 0 0 0 1 0 2 0 0 0 0 2 1 2 1 1 0 0 0 0 0 2 0 1 0 0 2 2 2 2 0 0 0 1 2 2 1 2 0 1 1 2 2 2 0 0 2 1 0 0 2 0 1 1 0 2 0 0 1 1 0 0 2 1 0 2 0 0 0 1 0 1 0 0 2 1 0 0 2 0 1 0 2 2 0 0 1 0 1 1 0 0 2 0 0 0 0 0 0 0 1 0 1 0 0 0 1 0 2 1 2 2 0 2 2 2 0 0 1 0 0 0 0 0 1 2 1 1 0 1 2 0 1 1
15 1 1 1 0 0 0 2 0 0 0 0 0 1 1 0 0 1 1 1 1 0 0 2 2 0 0 0 2 0 0 2 2 2 2 0 2 0 0 0 2 2 0 0 0 0 0 0 0 0 0 0 0 0 1 0 0 1 0 0 0 1 0 0 0 0 0 0 0 0 0 1 2 1 2 2 0 1 2 1 0 1 0 1 1 0 0 0 0 2 0 0 1 0 1 1 0 1 0 2 1 0 0 0 2 1 2 1 1 1 0 1 2 2 2 2 2 0 1 1 1 0 2 1 1 1 0 0 1 0 0 0 0 0 0 0 0 0 1 0 0 0 0 0 0 1 0 0 0 1 1 0 2 0 0 0 0 1 2 1 1 2 0 1 1 1 0 0 1 1 1 0 0 1 0 0 0 0 0 0 0 0 1 1 0 1 2 1 1 0 2 0 1 0 1 1 1 0 0 0 0 0 0 1 1 1 1 2 0 0 0 0 0 0 0 0 1 1 1 1 0 0 0 0 1 0 0 2 1 0 0 0 0 0 1 0 0 2 2 0 0 1 1 1 0 1 0 0 1 0 0 1 1 0 0 0 1 1 1 1 1 0 0 2 0 0 0 0 2 2 0 1 0 2 0 1 2 0 1 0 1 1 0 0 0 1 0 2 0 2 0 0 0 0 2 0 0 2 0 1 0 0 1 1 0 0 1 0 1 0 0 1 0 0 1 0 2 0 0 0 0 0 2 1 1 0 1 1 0 1 0 1 0 0 0 0 0 1 1 0 0 0 2 1 0 0 1 0 0 1 1 0 2 2 2 1 1 1 0 0 1 1 2 1 2 1 0 1 1 0 1 1 0 2 1 1 1 1 0 2 1 1 0 0 0 0 0 0 0 0 0 0 0 0 2 0 0 0 1 1 0 1 1 1 0 0 1 0 0 0 0 0 1 1 1 2 0 0 0 0 0 1 0 0 1 1 0 0 1 0 0 0 0 0 1 1 0 0 0 0 1 0 2 2 0 2 2 0 0 1 0 0 0 2 2 1 2 1 0 1 2 0 0 2 0 0 2 1 2 0 0 0 2 0 2 0 0 1 1 0 1 0 0 1 0 1 1 2 2 0 2 2 1 1 0 0 1 1 1 0 0 1 1 1 0 1 1 0 1 0 1 1 0 0 1 0 0 2 0 0 0 2 0 0 0 0 0 0 0 2 0 0 0 0 1 0 2 0 2 0 2 2 2 2 2 1 0 2 1 0 0 0 1 2 0 1 0 1 0 1 1 0 1 0 1 1 0 0 0 1 0 2 2 0 2 2 2 1 2 1 1 0 1 0 0 1 0 1 0 0 0 1 0 0 1 0 0 1 0 0 1 1 1 0 0 0 2 0 0 1 0 0 0 0 2 0 0 0 0 0 2 1 1 1 0 0 2 1 0 0 0 0 0 1 2 0 2 0 1 0 0 0 0 2 2 0 0 0 0 0 0 2 0 0 0 1 2 0 0 0 0 0 1 1 0 1 0 2 0 0 0 0 0 0 1 2 2 1 2 0 2 0 2 1 2 2 1 1 2 0 1 0 0 0 0 0 0 2 1 2 0 1 0 0 1 1 1 0 0 0 0 0 0 0 0 1 0 0 0 0 0 0 0 0 0 1 1 0 1 0 1 1 1 1 0 1 1 0 0 1 0 1 0 1 1 0 1 0 0 0 0 0 0 0 0 1 0 0 1 0 0 1 1 0 0 0 1 2 0 1 0 0 2 1 0 1 0 0 2 1 0 2 2 2 2 1 1 2 1 2 0 1 2 0 1 0 0 1 0 1 1 0 0 0 1 0 0 0 0 1 2 1 1 0 2 1 2 1 1 0 1 1 0 1 2 0 2 0 0 2 0 0 2 1 0 1 0 0 2 1 1 1 0 0 0 0 0 0 0 0 1 0 0 2 0 0 0 0 1 0 1 0 0 0 0 2 2 0 2 1 0 0 1 1 1 1 0 1 1 2 0 0 1 0 0 2 0 0 0 2 0 1 0 0 2 2 2 1 0 0 0 2 2 2 1 1 1 0 1 1 1 0 0 0 1 1 0 0 2 1 0 2 0 0 0 0 1 2 0 0 0 2 0 1 0 0 0 0 0 2 0 0 1 2 1 1 0 0 1 0 2 0 1 0 1 0 1 2 0 1 0 1 0 0 1 0 1 0 1 1 0 0 0 0 0 0 2 0 2 0 0 0 1 1 0 1 1 0 1 0 1 0 0 2 2 0 0 0 0 1 1 1
16 1 0 2 0 0 1 2 0 1 0 1 1 1 0 0 1 1 1 0 1 1 0 1 1 1 2 0 0 1 1 1 1 1 2 1 1 2 0 0 0 0 1 0 0 1 0 0 1 0 0 0 0 1 0 0 0 0 0 0 0 2 0 2 0 0 0 0 0 0 0 2 2 0 2 2 0 0 1 0 0 2 0 0 0 0 0 0 0 1 0 0 0 0 0 1 0 0 0 2 2 0 0 0 2 1 2 0 0 2 1 2 0 0 1 1 1 0 0 1 2 1 2 2 0 0 0 0 0 0 0 0 0 0 2 2 0 0 0 0 1 0 0 0 0 2 0 0 0 2 1 0 0 1 0 0 0 0 0 2 1 0 1 1 0 1 0 0 0 2 2 0 1 2 0 0 0 1 0 1 0 0 0 0 0 0 0 0 0 0 0 0 1 1 1 1 1 0 0 0 0 0 0 2 2 1 1 0 1 1 1 0 1 0 0 0 0 0 0 0 1 1 1 1 0 1 1 0 0 0 0 0 0 1 1 1 1 2 2 1 0 0 2 1 0 2 0 0 1 0 0 0 2 0 0 0 0 1 0 0 0 0 0 0 1 1 0 1 1 1 0 1 1 2 0 1 0 1 2 0 1 1 0 0 1 0 0 1 0 2 0 0 1 0 2 1 0 1 0 1 0 0 0 2 0 0 0 1 0 0 0 1 0 0 0 0 0 0 1 0 1 1 2 2 0 0 0 0 0 0 0 1 0 0 0 0 0 2 0 1 1 1 2 1 0 0 1 1 1 1 1 1 2 2 0 0 0 1 0 1 0 2 1 1 1 0 0 1 1 0 0 0 1 2 1 1 2 1 0 2 0 1 1 1 0 1 0 0 1 1 1 1 0 0 0 0 0 0 1 1 0 1 0 2 2 1 0 1 0 0 0 0 0 0 2 2 0 0 0 1 1 0 0 0 0 1 0 1 2 1 0 1 1 1 0 0 1 1 0 0 2 0 1 0 2 1 1 0 0 2 0 1 0 2 0 0 0 1 0 0 2 0 1 0 0 1 1 1 2 0 0 0 1 1 1 0 1 2 0 1 0 0 1 0 0 0 0 1 1 1 1 0 2 2 1 0 2 0 0 0 0 2 1 1 1 0 1 0 1 0 1 1 1 0 2 0 0 2 0 0 0 1 0 0 0 1 1 0 0 1 1 1 1 1 2 0 0 0 0 1 0 1 2 1 2 0 0 0 2 0 0 2 0 2 0 1 0 0 0 1 1 0 0 0 0 0 1 2 2 0 0 0 0 0 0 0 1 0 1 0 0 1 1 0 1 0 0 0 0 0 0 2 2 0 1 0 0 0 0 0 0 2 2 1 0 1 2 1 0 2 0 0 0 2 0 1 0 0 0 0 0 1 0 0 0 0 2 2 0 0 0 0 0 1 2 0 2 0 1 0 0 0 0 2 2 2 2 0 1 1 0 2 1 1 1 2 2 0 2 0 0 0 1 0 0 2 1 2 1 0 1 0 0 1 1 1 2 0 2 0 0 0 2 1 0 1 1 2 1 0 0 1 0 2 1 0 0 2 1 2 1 1 0 1 1 2 1 2 0 0 0 0 0 0 0 0 2 0 0 0 0 0 0 0 0 2 2 0 0 0 0 0 0 0 0 0 0 0 0 1 0 1 0 1 0 1 2 0 0 0 0 0 0 0 0 1 2 0 1 0 0 0 2 0 1 1 0 1 1 2 0 0 2 1 0 0 0 2 0 2 1 1 0 0 1 0 1 1 1 1 1 2 1 1 0 1 0 0 0 0 0 0 0 0 2 1 1 0 0 2 2 0 0 2 0 2 2 0 2 0 2 2 0 0 2 0 0 0 0 2 1 1 1 1 0 2 0 0 0 0 0 0 0 0 0 0 0 0 0 0 1 0 0 1 1 0 1 0 0 1 0 0 1 0 0 1 0 1 1 1 0 0 1 1 0 0 0 1 1 1 1 1 0 0 0 0 2 2 0 2 0 1 0 0 1 1 1 2 0 0 1 0 0 0 2 2 0 0 0 1 0 1 0 1 1 1 0 2 1 2 0 2 0 0 0 0 0 2 0 0 0 0 0 1 0 0 0 1 0 1 0 0 2 1 2 2 2 0 1 1 2 1 1 0 2 0 1 1 0 0 2 0 0 0 0 0 0 0 1 0 1 0 0 0 0 2 0 2 0 0 0 0 1 2 0 0 2 0 0 0 1 1 0 2 1 0 0 0 0 0 0 0
17 0 1 0 0 0 0 1 0 0 0 1 1 2 2 0 0 1 1 1 0 0 1 0 1 1 1 0 0 2 2 0 1 1 1 0 2 2 1 1 1 1 0 0 0 0 1 0 0 0 0 0 0 0 1 1 0 0 0 0 1 2 0 1 1 1 1 0 0 0 0 2 2 0 2 2 0 0 1 0 0 2 0 1 1 0 0 1 1 2 0 1 1 0 0 1 0 0 0 1 1 1 1 0 2 0 2 1 1 1 0 1 1 2 2 2 2 0 0 1 2 1 1 2 1 1 0 1 2 1 0 1 0 0 1 0 0 0 1 1 1 0 0 0 0 1 0 0 0 1 1 0 2 0 0 0 0 0 0 1 0 0 0 2 0 1 0 0 1 1 1 1 0 1 0 0 0 0 0 0 0 0 0 0 0 0 2 0 0 0 2 0 1 0 1 2 1 0 0 0 0 1 0 0 0 2 2 2 1 1 0 0 1 0 0 1 1 0 0 1 0 0 0 0 0 0 0 1 0 0 0 0 0 0 1 0 0 2 2 1 0 0 2 2 0 2 0 0 0 1 1 1 1 0 0 0 0 0 0 0 0 0 0 1 0 0 0 0 2 1 0 0 0 2 0 0 0 1 2 0 1 1 0 0 1 1 1 0 0 1 0 0 0 0 2 0 2 1 0 0 0 0 1 1 0 0 0 0 1 0 0 1 0 0 1 1 0 1 0 0 2 2 1 1 1 0 1 0 0 0 0 1 0 0 0 0 0 1 1 1 2 1 1 1 1 0 1 0 0 0 0 1 1 1 0 1 1 0 0 2 0 2 2 1 2 1 0 1 2 0 0 0 2 1 1 1 1 1 1 1 2 0 1 0 0 0 0 0 0 0 0 0 0 0 2 1 1 1 0 0 0 0 1 2 2 0 0 0 0 0 0 0 0 0 1 1 1 0 1 0 0 1 1 1 1 1 1 0 1 0 1 0 0 0 0 0 0 2 0 0 1 0 1 0 1 1 1 0 0 0 0 2 0 2 1 1 1 1 1 0 1 2 0 0 0 2 0 0 2 1 1 1 2 0 0 2 0 1 0 1 1 0 0 0 1 1 0 0 0 0 1 1 1 2 0 0 1 1 2 0 0 0 2 1 0 1 0 0 0 0 0 2 1 0 2 0 0 2 0 1 0 1 2 1 1 1 0 0 0 2 0 2 0 0 1 0 2 0 0 1 1 1 0 1 2 0 0 1 1 0 0 0 1 2 1 0 0 2 1 1 1 0 2 0 2 2 0 0 0 1 0 1 1 0 0 0 0 1 1 1 0 1 1 0 0 0 1 2 1 1 0 2 1 1 0 1 0 0 0 0 0 1 1 1 0 2 2 2 0 1 1 0 0 1 0 0 0 0 0 0 1 1 0 0 0 1 2 1 0 0 0 0 0 1 2 0 2 0 1 0 1 2 0 0 1 1 2 0 1 0 0 1 0 1 0 2 1 1 2 0 0 0 0 2 0 0 0 1 0 1 0 1 0 0 0 2 2 0 2 0 0 1 2 2 2 2 2 1 2 0 1 0 0 1 0 0 0 2 0 1 1 0 0 0 1 2 2 1 0 0 0 0 0 0 0 1 0 2 1 1 0 0 0 1 0 1 2 1 1 1 1 1 0 0 0 0 1 0 0 1 0 2 1 0 0 1 2 0 0 1 1 1 0 0 0 0 1 0 0 0 0 2 2 1 0 0 0 1 0 1 0 0 1 0 1 1 0 1 1 1 0 1 1 1 2 1 1 1 1 1 0 1 2 0 1 0 0 0 0 2 2 0 0 0 0 0 1 0 2 0 2 0 2 0 2 2 2 0 1 0 1 1 0 1 2 0 1 0 0 2 0 0 2 0 0 1 0 1 1 1 0 1 0 0 1 0 0 0 1 1 1 0 0 2 0 1 1 0 1 1 0 0 0 0 1 0 1 0 0 2 0 0 0 2 1 0 0 1 0 2 2 2 0 0 0 0 0 1 0 2 0 2 0 1 2 2 2 1 1 0 0 1 2 2 2 1 0 0 1 2 1 2 1 0 1 0 0 0 1 0 1 0 0 1 0 0 0 2 1 1 0 2 0 1 0 0 0 0 2 0 0 0 1 2 1 1 2 2 0 1 1 0 2 0 0 1 1 2 1 1 0 2 0 2 0 0 2 0 1 0 1 0 0 0 0 0 2 1 1 0 0 0 1 1 0 0 2 0 1 0 0 0 0 2 1 0 0 1 1 1 0 1
18 1 2 1 0 0 0 0 0 2 2 0 0 0 0 0 0 2 1 0 0 0 0 2 2 0 0 0 0 2 2 1 0 2 0 1 2 1 2 1 1 1 1 0 0 1 0 0 2 0 0 0 1 1 1 2 1 0 0 0 1 2 0 0 0 0 0 1 0 0 0 1 2 0 0 2 2 1 1 0 1 2 0 2 2 0 0 0 0 2 0 0 1 0 0 0 0 1 0 2 1 0 1 1 2 0 2 0 0 2 2 2 0 1 2 2 1 0 0 1 1 0 2 2 2 1 0 0 0 0 1 0 0 0 0 0 0 0 0 0 0 0 0 0 0 1 0 0 0 0 0 0 0 0 0 0 0 0 0 2 1 0 0 1 2 1 1 0 2 0 0 2 2 1 0 0 1 2 2 2 0 2 2 2 0 2 2 2 1 0 2 1 2 2 2 2 1 0 0 0 0 0 1 2 2 0 2 1 1 0 0 0 0 0 0 1 0 0 1 0 1 1 1 0 0 1 1 0 0 0 0 0 0 0 0 0 0 2 2 0 0 0 2 2 0 2 0 0 1 1 1 1 1 0 0 0 0 0 0 0 0 0 0 0 0 0 0 1 1 1 0 2 0 2 1 1 0 0 1 0 0 2 0 0 0 1 0 1 1 2 1 1 0 1 2 0 1 1 0 0 0 0 1 1 0 0 0 1 1 0 0 1 0 1 2 0 0 1 0 0 1 1 1 1 1 0 1 0 1 1 0 1 0 0 0 0 0 2 0 1 1 1 1 2 1 0 1 0 0 2 2 0 1 1 0 1 1 1 0 0 0 0 2 2 1 1 0 1 2 0 1 1 1 2 1 1 2 0 0 2 1 2 0 0 0 0 0 0 0 1 0 0 1 1 2 2 2 1 0 0 0 0 0 1 1 1 1 0 0 0 0 0 1 1 1 2 0 1 0 0 0 2 0 0 0 1 1 0 1 0 1 0 1 2 0 0 1 1 0 0 1 0 1 1 1 1 1 1 1 2 0 1 0 1 0 0 0 2 1 0 1 2 0 1 0 1 1 0 2 0 0 0 2 2 0 0 1 1 0 1 2 0 0 1 0 1 0 0 0 0 0 1 1 2 0 0 1 0 1 1 1 0 1 1 1 0 1 0 0 0 0 0 1 1 1 0 1 2 0 2 0 0 1 0 0 1 0 1 0 2 1 1 0 2 2 0 1 0 0 0 0 2 1 1 2 0 0 0 2 0 0 0 0 2 2 0 0 0 0 1 1 0 1 1 0 0 2 1 1 1 0 1 1 0 0 1 1 1 1 1 0 1 1 0 0 0 0 1 1 0 1 0 0 0 0 0 0 0 0 0 0 1 0 0 0 0 2 0 0 0 1 0 0 1 1 1 0 0 0 1 0 1 0 0 0 0 2 1 0 0 0 1 0 1 1 0 2 0 0 0 0 1 0 1 1 0 1 0 0 0 0 2 0 1 0 2 0 1 1 0 0 0 1 0 1 2 1 1 0 1 1 1 0 0 1 1 1 0 1 0 1 1 2 1 2 2 0 1 1 1 0 1 0 1 0 0 0 2 0 1 1 0 0 0 0 1 1 1 1 0 1 0 0 0 0 1 1 0 0 0 0 0 1 0 0 0 0 1 0 1 0 0 0 0 0 0 0 0 0 1 0 0 1 0 0 1 2 2 0 0 0 0 0 0 1 0 0 1 0 1 1 0 1 1 0 0 1 2 0 0 0 0 2 0 0 2 0 1 0 2 0 0 0 0 0 2 0 1 1 1 1 1 1 0 0 0 1 1 0 1 1 0 0 0 1 2 1 0 0 1 2 1 0 1 1 1 1 0 1 0 2 2 0 0 1 0 0 0 0 1 0 0 1 0 0 1 0 0 0 0 0 0 1 1 0 0 1 0 0 0 2 0 0 1 1 0 1 1 0 1 0 1 0 1 1 0 0 0 2 0 0 0 2 1 1 0 0 1 0 2 1 1 0 0 0 0 0 1 0 0 1 1 0 1 0 0 0 1 0 1 0 0 2 2 2 1 0 0 1 1 1 0 0 0 0 1 0 1 2 0 0 2 0 1 0 0 2 1 1 1 0 2 0 1 1 0 1 0 0 0 0 0 1 1 1 2 0 1 1 1 1 0 2 0 0 0 0 0 0 0 2 0 0 0 0 0 0 0 1 0 1 0 0 0 0 0 1 2 0 0 0 0 0 0 0 0 0 0 0 1 0 0 0 2 0 1 1 0 0 1 1 2
19 0 1 2 0 0 0 0 0 2 2 0 0 1 1 0 0 2 1 0 0 0 0 1 2 0 0 0 1 2 2 2 0 0 1 0 2 1 0 0 1 1 0 0 0 0 0 0 0 0 0 0 0 0 2 1 0 0 0 0 0 1 0 1 1 1 1 0 0 0 0 2 2 0 2 2 0 1 2 0 0 1 0 1 1 0 0 1 1 1 0 1 1 1 0 2 0 0 0 2 2 0 0 0 1 0 1 1 1 1 0 1 1 2 2 2 2 0 1 1 1 0 1 2 1 1 0 0 2 0 2 0 0 0 0 0 0 0 0 0 1 0 0 0 0 1 1 0 0 2 2 0 0 2 1 0 0 0 0 1 1 1 1 0 1 2 2 0 1 1 1 1 0 2 0 0 0 1 1 1 0 1 0 1 1 0 2 2 0 0 1 1 1 0 1 2 1 0 0 0 0 0 1 1 1 1 1 1 0 0 1 0 2 0 0 2 1 0 1 0 1 1 0 0 0 1 1 2 0 0 0 1 0 0 1 0 0 2 1 1 0 0 2 1 0 1 0 0 2 0 0 0 1 1 0 0 0 1 0 0 0 0 0 0 0 0 0 0 1 0 0 1 1 2 0 0 1 0 2 0 0 0 0 0 0 0 0 2 0 2 1 0 0 0 2 0 1 1 0 1 0 0 2 0 2 0 0 1 2 0 1 0 0 1 1 1 0 1 0 0 1 1 2 1 1 0 1 0 1 1 0 1 0 0 0 0 0 2 0 0 0 0 1 2 0 0 2 0 1 2 2 0 2 2 0 0 0 0 0 0 0 0 2 0 2 0 0 1 2 0 1 1 1 2 0 0 0 1 1 1 0 1 0 0 1 1 0 0 0 1 0 1 0 0 2 0 0 1 0 0 0 0 0 2 2 1 1 1 1 0 0 0 2 2 0 2 0 1 1 0 0 1 0 1 0 0 0 0 0 0 0 0 0 0 1 1 0 0 0 0 1 0 2 2 0 2 2 0 0 1 0 0 0 1 0 0 0 1 1 0 2 1 0 0 0 2 0 1 1 0 0 0 1 1 0 1 0 1 0 0 2 0 0 0 0 1 0 0 0 0 1 1 1 2 1 0 2 0 1 0 1 0 1 0 0 2 2 0 0 0 0 2 0 0 1 0 0 2 0 2 1 0 0 0 0 2 0 0 1 2 0 0 0 2 2 0 1 0 0 0 1 1 1 1 2 1 1 0 2 0 0 1 0 0 2 0 0 0 0 1 1 0 0 1 0 0 1 0 0 0 0 0 1 0 1 0 1 1 2 1 1 0 1 0 0 1 0 0 0 0 1 1 1 1 0 0 0 0 0 0 0 2 0 1 0 2 0 1 0 0 0 0 0 0 0 0 1 0 0 0 0 0 0 0 0 1 1 2 0 0 0 0 0 2 1 1 2 0 1 0 0 0 0 1 2 2 2 1 1 0 0 1 0 2 0 2 1 0 0 0 0 0 0 2 0 0 0 1 0 1 0 1 0 1 1 2 2 0 2 0 1 0 2 2 1 1 0 1 0 1 0 2 0 1 0 0 0 1 0 0 0 1 0 0 1 2 1 1 0 0 1 0 0 1 0 0 0 0 0 0 0 0 2 0 0 0 0 1 0 0 0 0 0 0 0 0 1 0 0 2 1 2 1 0 0 1 2 1 0 0 0 0 0 0 0 0 0 0 0 0 0 0 1 0 0 0 0 1 0 2 1 0 1 0 1 1 1 1 1 1 0 1 1 0 2 0 2 2 1 2 0 1 0 0 0 0 0 1 0 1 1 0 0 0 1 2 1 0 0 2 2 0 2 0 2 1 1 0 0 0 1 0 0 1 1 0 0 0 0 2 0 0 2 1 0 1 0 0 1 1 0 1 0 0 0 0 1 0 0 0 2 0 0 2 0 0 0 0 2 0 0 0 0 1 1 0 1 0 2 1 0 0 1 0 2 0 1 1 1 2 2 2 0 0 0 0 0 1 0 2 0 1 1 0 2 2 2 2 0 0 0 1 2 2 2 1 0 1 1 1 1 0 0 1 1 1 0 0 1 0 0 1 0 1 0 0 0 1 1 1 0 1 0 1 0 0 0 1 0 0 0 0 2 1 1 1 0 1 0 0 2 0 2 1 0 1 2 1 0 0 1 0 2 0 2 0 2 1 0 0 0 0 1 1 1 0 1 1 1 0 0 0 0 1 0 0 1 0 0 1 1 1 0 1 1 0 0 0 1 2 0 2
20 0 2 0 0 0 0 1 0 0 0 1 1 1 0 0 1 2 1 1 1 1 0 2 2 0 0 1 0 2 1 0 2 2 0 2 0 1 0 0 1 1 0 0 0 0 0 0 0 1 1 0 0 0 1 1 0 0 0 0 1 1 0 2 0 0 0 0 0 0 0 0 0 0 0 2 2 1 2 1 0 1 0 1 1 0 0 0 0 1 0 0 0 0 0 0 0 0 0 2 2 0 0 0 2 2 2 1 1 1 1 2 0 2 2 2 2 0 0 2 2 0 2 0 0 0 0 0 2 0 1 1 0 0 1 1 0 0 0 0 0 0 0 0 0 2 1 0 0 2 2 0 0 1 1 0 0 0 0 0 0 1 0 0 0 1 1 0 0 2 1 0 1 1 0 0 1 1 0 1 0 0 2 2 0 2 2 1 1 0 1 1 1 1 1 2 1 0 0 0 0 0 0 0 0 2 1 1 1 0 1 0 0 0 0 0 0 0 0 0 2 2 0 0 0 0 0 2 0 0 0 1 0 0 1 0 0 2 1 1 0 1 2 2 0 2 0 0 2 0 0 0 0 1 0 0 2 1 0 0 0 0 0 2 0 0 0 0 2 2 0 0 1 1 0 0 1 0 1 0 0 1 0 0 1 1 1 1 1 2 1 1 0 0 2 0 0 0 0 0 1 0 2 0 0 0 0 0 0 0 0 0 0 0 2 0 0 0 2 0 0 0 0 2 1 0 1 0 0 1 0 2 0 0 0 0 0 0 2 0 0 0 2 2 1 0 1 0 0 2 2 0 2 2 0 0 0 0 0 2 0 2 1 1 1 0 0 1 1 0 0 0 0 2 1 0 1 2 1 1 1 2 0 0 0 1 0 0 0 0 1 0 1 0 2 1 1 1 0 0 0 0 1 1 0 0 1 0 0 1 1 1 1 1 1 1 1 0 0 1 0 0 1 1 1 2 1 0 1 0 1 0 0 0 1 1 1 1 0 0 1 0 1 1 1 1 1 0 1 2 0 0 0 2 2 0 2 0 0 0 2 1 1 1 0 0 2 0 2 0 0 0 2 0 0 0 0 2 0 2 0 1 0 1 0 0 0 0 0 0 0 0 1 1 0 0 1 0 1 0 1 1 1 1 0 1 1 0 0 0 0 2 1 1 0 0 1 1 0 1 2 1 1 1 1 2 0 0 1 2 0 0 0 1 1 0 1 1 2 0 0 1 1 1 1 0 0 2 0 0 1 1 1 2 0 1 1 0 1 1 1 0 1 0 1 1 0 0 0 1 0 0 1 0 1 1 1 1 1 1 0 1 2 0 1 0 0 2 1 0 1 1 1 1 0 1 0 0 0 0 0 2 0 0 0 1 1 1 0 2 0 0 0 0 2 0 0 0 0 1 0 1 0 0 0 1 1 1 0 0 0 1 0 2 2 0 2 0 0 1 0 1 0 1 1 1 2 0 1 0 0 1 1 1 1 2 2 0 1 0 0 0 0 0 1 2 0 1 0 1 1 1 0 0 0 0 0 1 1 0 1 1 2 1 1 1 2 2 0 1 0 1 1 2 0 0 0 2 2 2 0 2 0 0 1 2 2 2 0 0 0 0 0 0 1 0 1 1 1 1 0 0 0 1 0 1 2 1 0 1 0 0 0 1 0 1 1 0 0 1 0 1 0 0 0 0 0 1 0 0 0 0 1 0 0 1 1 0 0 0 0 0 2 1 0 1 1 1 0 0 0 0 1 1 0 0 0 0 2 0 0 2 1 1 2 1 0 1 2 1 0 1 0 1 0 1 0 1 0 1 1 0 0 0 1 0 1 0 0 2 2 0 0 1 1 1 1 1 1 1 0 2 0 0 1 0 0 0 0 2 0 0 1 0 0 1 0 0 2 1 1 1 1 1 0 0 1 0 0 0 2 0 0 0 1 0 2 0 0 2 0 0 0 0 0 2 1 0 1 1 0 0 2 0 2 0 0 1 0 2 2 2 1 1 0 0 0 1 1 2 1 2 0 0 2 2 2 1 1 0 1 0 0 0 0 2 0 0 1 1 1 0 0 0 1 1 0 2 2 1 0 2 0 0 0 0 0 0 1 1 1 1 0 0 0 0 0 1 1 0 0 0 2 0 1 0 1 0 1 0 1 0 2 1 1 0 2 1 0 1 0 1 0 0 2 1 2 0 0 0 0 0 0 0 1 0 2 1 1 0 0 0 0 1 0 0 1 1 1 0 0 0 0 1 1 0 0 1 1 1 1 0
21 1 1 2 0 0 0 0 0 2 1 1 0 0 0 0 0 1 1 0 0 0 1 1 2 0 0 1 1 2 2 0 0 1 1 0 2 0 0 0 2 2 1 0 0 0 0 0 0 0 0 0 1 1 1 1 0 0 0 1 0 1 1 0 1 1 1 0 0 0 0 1 2 1 2 2 0 2 2 0 2 2 0 0 0 0 0 1 1 2 1 1 1 0 0 1 0 0 0 2 2 0 1 0 2 0 2 1 1 1 1 2 0 1 2 2 1 0 1 1 1 0 2 2 2 2 0 1 2 1 1 0 0 0 0 0 0 0 0 1 0 0 0 0 0 1 0 0 0 1 0 0 0 0 0 0 0 0 0 2 0 1 0 1 1 1 1 0 1 1 0 2 0 1 0 0 0 1 0 1 0 0 0 0 0 0 2 1 0 0 1 1 1 0 1 1 2 0 0 0 0 0 0 0 0 1 2 1 2 1 1 0 2 0 0 1 1 0 2 0 1 1 0 0 0 1 1 2 0 0 0 1 0 0 2 0 0 1 1 0 0 0 2 2 0 2 0 0 1 1 1 1 1 0 0 0 1 1 0 0 0 0 0 1 1 1 0 0 0 0 0 1 1 2 1 0 0 1 2 0 1 2 0 1 0 1 0 1 0 2 0 1 0 0 1 0 0 1 0 0 0 0 2 0 1 0 0 0 0 0 1 0 0 0 1 0 0 1 0 0 1 1 1 0 2 0 2 0 1 1 0 2 1 0 0 0 0 1 1 1 1 1 2 2 0 0 2 0 0 0 0 0 1 1 0 1 1 1 0 1 0 1 1 0 1 1 0 0 2 0 2 2 0 2 1 0 2 1 1 1 2 0 1 0 0 1 0 0 0 1 0 0 0 0 1 0 0 0 0 0 0 0 0 2 2 1 2 2 0 0 0 0 1 1 0 2 1 1 0 0 0 1 0 0 0 1 1 2 2 1 1 0 0 1 2 1 0 0 0 0 1 0 1 1 1 1 1 2 2 2 1 1 0 1 1 1 1 1 1 0 2 1 1 0 0 1 1 0 2 0 0 0 2 0 1 0 1 2 1 1 1 0 0 0 0 1 0 1 1 1 2 1 0 1 1 0 1 0 0 1 0 2 2 1 0 1 2 0 0 0 0 0 2 0 1 1 0 2 0 1 1 1 0 0 0 1 1 0 0 2 0 2 0 0 0 0 2 2 2 1 1 1 1 1 1 1 0 0 2 0 0 1 0 1 1 1 0 0 2 0 0 0 0 0 0 0 2 1 1 1 0 1 1 0 0 1 2 0 2 1 0 0 2 0 1 1 1 0 0 0 0 1 2 0 1 0 0 0 0 0 0 2 0 0 0 2 0 1 0 0 0 0 0 2 0 2 0 0 1 0 1 1 0 0 0 2 0 0 0 0 0 0 1 1 2 0 1 0 1 0 1 1 0 1 2 2 2 0 1 0 0 2 0 1 1 1 2 0 0 0 0 0 0 1 0 1 0 2 0 0 0 0 0 0 1 1 2 1 2 0 0 0 2 1 2 2 1 0 2 0 0 0 0 0 0 0 0 2 2 2 0 2 1 0 0 0 0 1 0 0 1 0 0 0 1 1 1 0 0 0 0 0 2 0 1 1 2 0 1 0 0 0 0 0 0 0 1 0 1 2 0 2 0 0 0 0 1 0 0 0 0 0 0 0 0 0 1 0 1 0 0 1 2 1 0 1 1 2 0 1 1 0 2 1 1 2 0 1 1 1 0 1 1 1 2 1 0 1 1 1 1 1 1 1 0 1 1 2 1 2 1 1 0 0 1 0 1 1 1 0 1 0 1 0 2 1 1 1 2 0 2 2 0 2 2 0 2 0 0 2 0 0 2 0 0 1 0 1 1 1 0 1 0 0 0 0 0 1 0 0 2 0 0 1 1 0 1 0 0 1 0 0 1 0 0 2 1 0 2 0 0 0 1 1 1 0 0 1 1 2 0 0 1 1 0 1 0 0 0 2 0 1 1 1 1 1 1 1 1 0 1 0 2 2 2 1 1 2 0 1 0 1 0 0 1 1 0 2 2 2 0 2 0 1 1 0 0 1 0 0 0 1 2 2 2 0 1 2 0 0 0 0 1 1 1 1 1 0 0 0 0 0 2 0 1 1 1 1 0 0 2 0 0 0 1 1 1 0 0 0 0 1 0 0 0 1 1 1 1 0 0 0 0 1 0 0 2 0 1 1 0 0 1 1 1 0 0 0 0 0 1 2
22 1 2 2 0 0 0 0 0 2 1 1 0 0 0 0 0 1 1 1 1 1 0 2 2 0 0 0 1 0 0 2 1 2 2 0 2 1 0 0 2 2 0 0 1 0 1 0 0 0 0 0 0 0 2 1 0 1 0 0 2 2 0 0 1 1 1 0 0 0 1 1 2 0 1 2 0 1 1 1 1 2 1 0 1 0 0 2 2 2 1 2 1 1 1 1 0 1 1 0 0 1 1 1 2 0 2 0 1 1 1 2 1 1 1 1 0 0 1 1 1 0 1 1 0 0 0 1 2 0 0 0 0 0 1 0 0 0 0 1 0 0 0 0 0 1 1 0 0 1 1 0 0 0 0 0 0 0 1 1 0 2 1 1 0 1 1 1 0 1 1 1 0 2 0 1 0 1 0 1 0 1 0 0 0 0 2 2 1 0 2 0 0 0 0 0 0 0 0 1 1 0 0 2 2 0 2 0 1 0 1 0 2 0 0 1 0 0 2 0 2 2 1 0 0 1 1 1 1 1 0 0 0 0 1 0 0 2 2 0 0 0 2 1 0 1 0 0 2 0 0 0 1 0 0 0 0 0 1 1 1 0 0 1 0 0 0 1 2 2 0 2 0 2 0 0 0 1 2 0 1 0 2 2 0 2 2 1 0 2 1 1 0 0 1 0 1 2 0 1 0 1 2 0 1 0 0 0 1 1 0 1 0 1 2 1 0 0 1 0 0 0 1 1 1 0 0 0 0 0 0 1 0 0 0 1 1 1 1 1 1 1 2 1 1 0 1 0 0 1 1 0 1 1 0 1 1 1 0 0 1 0 2 0 2 0 0 2 2 0 0 0 1 2 1 2 2 2 2 0 1 1 0 0 0 0 0 1 1 0 0 0 1 0 2 0 0 1 0 0 0 0 0 2 2 2 0 1 0 0 0 0 1 1 1 2 0 0 0 0 0 2 0 0 0 0 0 1 2 0 2 0 0 1 1 0 1 2 0 0 2 0 0 1 1 2 2 1 1 0 1 1 0 2 1 0 1 2 1 1 1 1 0 1 0 1 1 0 2 0 0 1 2 1 1 1 1 2 0 0 2 0 0 0 0 0 0 0 0 1 2 2 1 2 0 0 0 0 2 0 1 1 2 2 0 0 1 0 0 0 0 0 0 0 2 0 0 2 0 2 0 0 0 1 1 1 0 0 1 2 0 1 0 0 0 0 1 1 2 0 1 2 1 1 1 2 1 1 1 0 1 2 0 1 2 1 1 0 0 1 0 1 0 0 0 0 1 0 0 0 0 2 2 0 1 1 2 2 2 2 0 1 1 0 0 1 0 1 1 0 0 1 1 0 1 1 1 0 0 0 0 1 1 1 0 2 0 2 0 2 0 0 0 1 0 1 0 0 0 0 1 1 0 0 0 1 1 0 0 0 0 0 1 2 2 1 2 1 0 2 0 0 0 2 1 1 2 0 2 0 0 2 0 1 0 1 1 1 1 0 0 0 1 0 2 1 0 2 0 0 0 0 0 0 1 2 1 1 1 1 1 0 2 2 1 2 1 1 2 0 0 1 1 2 2 0 0 2 1 2 0 1 0 0 2 2 2 2 0 0 1 0 0 0 1 2 0 0 0 0 0 0 0 0 1 0 0 0 0 0 0 0 0 0 0 1 0 0 0 1 0 0 0 0 0 0 0 0 0 0 0 0 0 0 0 0 1 1 0 1 1 2 1 0 0 1 1 1 0 1 1 0 2 0 0 1 0 0 2 0 0 2 0 0 0 1 0 2 0 2 0 1 1 0 0 0 0 0 0 1 0 0 0 0 2 0 1 0 1 1 2 0 1 0 2 1 1 0 0 1 0 1 0 0 2 0 0 0 0 2 1 0 2 1 0 2 0 1 2 1 1 2 0 0 0 0 0 0 1 0 0 0 0 2 0 1 1 0 0 0 1 1 0 0 0 0 1 0 1 1 1 1 2 0 2 0 0 0 2 2 2 2 0 0 0 0 1 1 0 2 0 1 0 1 2 2 2 1 1 0 1 1 0 0 2 1 1 0 0 0 0 1 0 0 2 2 0 1 2 1 1 1 0 1 0 0 2 0 0 1 0 2 0 2 0 0 0 2 0 0 1 1 2 0 1 0 1 0 1 1 2 0 1 0 2 1 2 0 0 0 2 0 0 0 1 1 1 0 0 0 0 0 0 0 1 1 1 0 2 0 0 0 1 1 0 1 1 0 0 0 0 0 0 2 0 1 0 0 0 0 0 2
23 1 1 1 0 1 0 1 1 2 1 0 0 1 1 0 0 0 0 1 1 1 0 1 1 0 0 0 0 2 2 0 0 0 0 1 1 1 0 0 1 1 0 1 0 1 1 0 0 0 0 0 0 0 1 1 0 1 0 0 0 1 0 1 0 0 0 1 0 0 0 1 1 1 1 2 1 2 2 0 2 2 0 1 1 0 0 2 2 2 2 2 2 0 0 0 0 1 0 1 1 0 0 0 2 1 1 1 1 1 0 1 0 1 1 1 1 0 0 1 1 1 2 0 0 0 0 1 2 1 1 0 0 0 2 2 0 0 0 0 1 0 0 0 0 0 0 0 0 0 0 0 0 0 0 0 0 1 0 2 1 0 0 1 0 2 1 0 1 1 1 1 0 1 0 0 1 1 0 1 0 0 0 1 1 0 1 2 1 0 2 0 2 0 2 2 1 0 0 0 0 1 0 1 1 0 2 2 1 0 1 1 1 0 0 0 1 1 0 0 1 1 0 0 0 2 1 1 0 0 0 0 0 0 2 0 0 2 1 1 0 0 2 2 0 1 0 0 1 1 1 1 2 0 0 0 2 1 0 0 0 0 0 1 0 0 0 1 0 0 0 1 0 2 0 0 2 0 2 0 0 0 0 0 0 0 0 2 1 2 2 0 1 1 2 1 0 1 0 1 0 0 1 1 1 0 1 0 1 0 0 1 0 0 1 0 1 1 0 0 1 1 1 1 1 0 1 0 0 1 0 2 0 0 0 0 1 1 1 1 2 1 2 1 0 0 2 0 0 1 1 0 2 2 0 1 2 0 0 1 0 1 1 1 1 1 0 2 2 0 0 0 2 2 2 1 2 1 1 1 1 1 1 1 0 1 0 0 0 0 0 0 1 0 2 1 1 1 1 1 1 1 2 2 1 0 1 0 0 0 0 0 0 0 1 2 0 2 0 0 0 2 1 1 1 2 1 0 1 0 1 0 0 1 1 0 0 1 0 0 1 0 1 2 0 2 2 2 2 2 0 1 0 2 2 2 2 2 1 2 2 0 0 0 0 2 0 0 2 0 0 0 1 2 0 1 0 2 0 1 2 0 0 1 0 1 0 1 1 0 2 2 2 1 2 0 2 0 1 0 0 0 1 1 0 1 2 0 0 0 0 2 1 0 1 0 0 2 0 1 1 1 0 0 0 1 1 0 1 2 0 1 0 0 1 0 2 0 0 0 1 1 1 1 2 0 0 0 2 0 0 1 1 1 2 1 1 1 0 2 1 0 0 0 0 0 1 2 2 0 2 0 0 0 0 0 1 1 2 1 1 0 1 0 1 0 0 0 0 0 1 0 0 0 1 0 0 0 0 0 0 2 0 1 0 2 1 0 0 1 1 0 0 1 1 1 1 0 0 0 1 1 1 1 0 0 1 2 0 0 1 0 0 1 2 0 2 0 0 0 0 2 0 2 2 1 1 0 1 0 1 1 0 1 0 1 1 0 1 0 0 0 2 0 2 1 0 2 0 0 1 0 0 0 0 2 2 1 1 1 1 1 2 0 2 2 0 1 2 0 1 1 0 2 1 0 0 2 2 1 0 2 0 0 2 2 2 1 1 0 1 0 0 0 1 0 0 1 1 1 1 0 1 0 0 0 1 0 1 0 1 1 0 0 0 0 0 0 0 0 0 1 1 0 0 0 0 1 0 0 0 0 0 0 0 0 0 1 0 0 0 0 2 1 0 0 0 1 0 2 1 0 1 1 0 0 0 0 1 0 0 2 0 0 1 1 1 2 0 2 0 1 1 1 0 1 0 1 0 0 0 0 0 1 0 0 2 0 1 1 2 0 1 1 1 2 2 1 1 0 2 1 0 0 2 0 1 0 0 2 1 1 1 0 0 1 1 0 2 1 1 2 0 0 0 0 1 1 0 0 2 0 0 1 1 0 2 0 0 0 0 0 0 0 0 1 2 0 0 2 0 0 0 1 1 1 1 1 0 1 1 1 0 0 0 0 0 1 0 1 0 1 1 0 2 1 2 2 0 1 0 1 2 2 2 0 1 0 0 1 0 0 1 0 2 1 0 1 2 1 0 2 0 0 1 0 1 0 0 1 0 2 0 2 0 0 0 0 0 0 0 0 2 2 2 2 0 0 1 0 2 0 1 0 1 0 1 2 0 1 0 1 0 1 1 0 2 0 1 1 0 0 0 0 0 1 1 0 2 0 0 0 0 0 0 0 0 0 0 0 0 0 1 2 1 0 0 0 0 1 0 1
24 0 1 1 0 0 0 1 0 1 1 1 0 0 0 0 0 1 1 1 1 1 0 2 2 0 0 0 0 1 1 1 1 1 1 0 2 1 0 0 2 2 0 1 0 1 0 0 1 0 1 0 0 1 1 0 0 1 1 1 0 1 0 2 0 0 0 0 0 0 1 1 2 0 1 2 1 2 2 0 2 2 0 1 1 0 0 1 1 2 0 1 1 0 0 1 0 2 1 2 2 1 0 0 2 1 2 0 1 1 0 1 1 1 1 1 1 1 0 1 2 0 1 1 1 1 0 0 2 0 0 0 1 0 0 0 1 0 1 0 0 0 0 0 0 0 0 0 0 1 1 0 0 0 0 1 0 0 1 2 1 0 0 0 2 1 1 0 1 1 1 0 0 2 0 0 1 0 0 0 0 0 2 2 0 2 2 2 0 0 1 0 2 0 2 2 2 1 0 0 0 1 0 1 1 2 1 1 1 1 1 0 2 1 0 0 0 1 0 1 1 1 1 0 0 0 0 2 0 0 0 0 1 1 1 0 0 2 2 0 0 0 2 2 0 2 0 0 2 0 0 0 0 0 0 0 0 1 0 0 0 0 0 0 0 0 0 0 1 0 0 2 0 2 0 0 1 1 2 0 1 1 1 1 0 2 0 1 1 2 1 2 0 0 2 0 1 1 0 0 0 0 2 0 0 0 0 0 1 0 0 2 0 1 1 1 0 1 0 0 1 1 1 1 2 0 1 0 0 0 0 2 1 1 0 0 1 1 1 1 1 1 2 2 1 0 1 1 1 0 0 1 2 2 0 0 0 2 0 1 0 1 2 0 2 1 0 2 2 0 0 0 1 1 1 1 2 2 0 2 1 1 1 0 0 1 0 1 1 0 0 0 0 0 2 1 0 0 1 1 1 1 0 1 1 0 2 2 0 0 0 0 0 0 1 2 0 0 0 1 1 0 0 0 0 0 0 0 2 1 2 1 0 1 1 0 0 0 0 0 1 0 1 0 2 2 2 1 1 1 0 1 0 1 0 0 0 0 1 0 2 2 0 2 0 0 2 2 2 1 2 2 2 1 2 0 0 2 0 1 1 0 0 0 0 1 0 1 1 0 1 2 0 2 2 0 1 1 1 1 0 1 1 0 0 2 2 0 0 0 0 1 0 0 1 1 0 0 0 2 2 0 0 0 0 2 1 0 0 2 0 1 0 1 1 0 1 0 2 2 1 2 1 1 1 0 0 0 2 0 0 0 0 2 0 1 0 1 0 1 1 0 1 0 1 1 0 0 1 0 0 0 0 0 0 0 1 0 0 0 0 0 2 0 0 0 0 1 0 0 1 0 0 0 1 0 0 2 0 0 0 0 1 1 0 1 1 0 0 0 0 0 0 2 0 2 0 0 0 0 1 1 0 0 0 1 1 2 0 0 2 0 1 1 2 0 2 0 0 1 0 0 0 1 0 0 2 0 1 0 0 2 1 1 1 2 2 1 1 0 0 0 1 0 0 2 1 1 0 1 0 1 0 0 1 2 2 1 1 1 1 1 1 0 0 0 1 1 1 0 0 0 0 1 1 0 0 2 1 1 0 1 0 0 1 1 2 1 0 0 0 0 0 0 0 0 1 1 1 1 0 0 1 0 0 1 1 0 0 0 0 0 0 0 0 1 0 0 0 1 0 1 0 0 0 0 0 0 0 0 0 0 0 1 0 0 0 0 0 0 0 1 2 0 0 1 1 2 0 2 1 0 2 1 0 0 0 2 0 2 1 1 0 0 2 0 2 1 2 1 1 2 1 0 1 0 0 1 0 1 1 0 0 0 2 0 2 0 0 2 2 0 2 0 2 2 2 1 1 0 1 1 0 1 2 0 1 0 0 2 0 0 1 1 0 0 2 1 1 0 1 0 0 0 0 0 0 0 0 0 2 0 0 1 1 0 1 0 1 0 0 0 0 0 0 0 1 0 1 2 0 1 1 1 2 1 0 1 1 1 2 1 0 0 0 0 2 2 0 2 0 0 0 0 1 0 1 1 1 0 1 0 1 1 2 2 0 1 0 1 0 1 0 0 0 0 0 1 1 0 0 1 1 1 1 0 2 1 0 0 0 1 1 2 1 0 0 1 1 0 0 0 0 2 2 1 2 1 2 0 2 0 1 0 1 0 1 2 0 1 1 1 0 1 0 0 1 0 1 0 1 1 0 0 0 1 1 1 1 0 0 0 0 1 0 0 2 0 0 1 0 0 1 2 1 0 0 0 0 0 1 1
25 0 0 2 0 0 1 2 0 0 0 1 0 0 0 0 0 0 0 1 1 1 0 2 2 0 0 0 0 1 1 1 1 1 2 1 1 2 0 0 1 1 1 1 0 1 0 0 0 1 1 0 0 0 2 0 0 0 0 0 2 2 0 0 2 2 2 0 0 0 1 1 0 0 0 2 1 1 1 1 0 2 0 0 0 0 0 0 0 2 0 0 1 1 1 2 0 0 0 1 1 0 1 0 2 0 2 0 1 1 0 0 0 0 0 0 1 0 1 0 0 1 1 2 1 1 0 0 1 0 0 1 0 0 0 0 0 0 0 0 1 0 0 0 0 0 0 0 0 0 0 0 1 0 0 1 0 1 0 1 1 2 0 1 1 1 0 1 0 1 1 1 0 0 1 0 0 1 1 1 0 1 0 0 1 1 1 1 1 1 1 1 2 0 2 2 1 0 0 0 0 1 0 0 0 2 2 1 1 1 0 0 2 0 0 1 0 2 0 0 1 1 0 0 0 1 1 2 0 0 1 0 0 0 2 0 0 2 2 0 0 0 2 2 0 2 0 0 1 1 1 1 1 0 1 1 0 2 0 1 0 1 0 0 0 0 1 0 2 0 0 1 0 0 0 1 0 2 1 0 1 2 0 0 1 0 0 1 2 2 2 1 0 1 2 1 0 1 0 1 0 0 1 1 0 0 0 2 1 0 1 2 0 1 0 0 0 0 1 0 1 1 1 2 2 0 2 0 0 1 0 1 0 0 0 0 0 1 1 0 1 0 1 1 1 0 0 1 2 1 0 1 1 1 0 1 1 2 0 0 0 0 1 0 1 1 0 1 2 0 1 1 1 2 1 1 2 2 1 1 0 0 0 0 0 1 0 0 0 0 0 0 1 0 2 1 1 1 1 1 1 1 0 2 2 2 0 0 1 1 0 0 1 1 1 2 0 1 0 0 0 2 1 1 0 2 2 2 2 0 1 1 1 2 0 0 1 1 0 0 1 0 1 1 1 0 1 1 1 2 0 1 0 2 2 0 2 1 1 1 2 0 0 1 0 0 2 1 2 1 1 1 1 1 1 1 0 1 0 1 0 0 0 0 1 2 0 1 1 0 1 1 1 1 2 0 1 0 1 0 1 1 1 1 0 1 1 0 0 0 0 2 1 1 0 0 0 2 0 0 0 2 0 0 0 2 1 1 0 0 2 0 0 1 1 0 0 1 1 2 1 1 0 0 0 1 1 1 1 0 0 1 1 1 1 0 0 1 0 2 1 0 1 0 0 0 2 0 0 0 0 2 1 0 1 1 1 1 1 1 0 0 1 0 1 0 0 1 1 0 0 0 0 0 0 0 0 0 0 0 0 2 0 1 0 2 1 2 0 2 0 0 0 1 1 0 0 0 0 0 0 0 1 1 0 0 1 2 0 0 1 1 1 0 1 1 1 0 0 0 0 1 0 1 2 2 2 0 2 0 1 1 0 1 0 2 0 0 0 1 1 0 1 0 2 1 0 2 0 0 0 0 0 0 1 2 2 1 1 1 1 0 2 2 1 2 1 0 2 0 0 0 0 0 0 0 0 2 0 1 1 0 0 0 1 1 1 2 0 1 1 1 0 0 1 1 0 1 1 1 0 0 0 1 0 1 2 0 2 0 0 0 0 0 0 0 0 0 0 2 1 1 0 0 0 0 1 1 0 0 0 0 0 0 0 0 1 0 1 0 0 1 2 0 0 1 1 0 0 1 0 0 2 0 0 0 0 1 1 1 0 1 0 0 1 1 1 2 0 2 0 1 1 1 1 1 0 0 0 1 1 0 0 0 0 0 2 1 0 0 0 0 1 1 1 2 2 1 1 0 2 1 0 1 2 0 1 0 0 2 0 0 2 0 0 2 0 1 2 1 0 1 0 1 1 0 1 0 1 0 1 0 0 0 2 0 2 0 1 0 0 0 0 0 0 0 1 0 2 0 0 0 0 2 1 1 0 1 1 2 1 1 0 0 0 0 0 2 0 1 1 1 0 1 2 1 2 2 0 0 0 2 2 1 2 2 0 0 0 1 0 1 0 0 2 2 0 1 2 2 0 2 1 1 0 0 1 2 0 1 0 1 0 1 0 0 0 0 0 0 0 0 0 1 2 2 2 0 0 0 2 1 1 0 1 0 1 1 0 0 2 0 0 0 0 0 0 0 0 0 0 1 0 0 0 1 0 0 2 0 0 0 0 1 0 0 1 0 0 0 0 0 0 1 0 0 0 0 0 0 0 0
26 0 0 2 0 0 1 2 0 1 0 1 0 0 0 0 0 1 0 1 1 1 0 2 2 0 0 0 1 2 2 2 0 0 1 1 1 0 0 0 1 1 0 1 1 0 1 0 0 1 1 0 1 2 0 1 0 0 0 1 1 1 0 0 2 2 2 0 0 0 0 2 1 0 1 2 1 2 2 0 2 2 0 2 2 0 0 0 0 2 0 0 1 0 2 2 0 1 0 1 1 0 0 1 2 0 2 1 1 1 0 1 1 1 1 1 1 0 0 2 2 0 2 1 1 1 0 0 0 0 1 0 1 0 0 0 1 0 0 0 1 0 0 1 1 2 0 0 0 0 0 0 0 0 1 1 0 1 2 0 0 1 1 1 1 2 1 0 0 2 1 1 0 2 0 0 0 0 0 0 0 0 0 0 1 1 1 2 2 1 1 1 2 1 2 1 1 0 0 0 0 1 0 1 1 1 1 0 0 0 1 0 2 0 0 2 0 0 1 0 1 1 1 0 0 1 0 1 0 0 0 0 0 0 2 0 0 2 2 0 0 0 2 2 0 2 0 0 2 0 0 0 2 0 0 0 2 1 0 0 0 0 0 2 2 2 0 1 1 1 0 2 1 2 0 1 1 1 0 0 0 1 2 2 0 2 1 1 1 2 0 2 1 0 2 1 1 1 0 1 0 0 1 1 0 0 1 0 1 0 0 1 0 0 1 0 1 0 1 0 0 1 1 1 1 0 1 0 1 1 0 2 0 0 0 0 0 2 0 1 1 1 1 0 1 0 1 0 0 2 2 0 1 1 0 0 0 0 0 2 0 1 2 1 1 0 0 1 2 0 1 1 0 2 0 0 0 1 0 2 1 1 0 0 1 0 0 0 0 0 0 0 1 0 2 1 0 1 1 1 1 1 0 2 2 1 1 2 0 0 0 0 0 0 2 2 0 0 0 0 0 2 0 1 2 2 0 0 1 1 1 1 0 0 1 1 0 0 0 0 1 0 1 1 1 2 1 1 2 1 0 1 0 1 1 0 1 2 1 2 2 0 0 1 0 1 1 2 2 1 2 2 2 1 2 0 1 0 0 0 2 0 0 1 1 1 0 1 1 0 2 2 0 1 1 0 1 0 1 0 1 1 2 2 0 0 1 1 0 0 0 1 2 2 0 0 2 2 0 0 0 1 0 1 1 2 0 0 0 2 1 1 0 0 1 0 2 1 2 1 0 1 1 1 1 2 1 0 2 1 0 1 0 2 0 1 0 0 2 0 0 0 0 0 0 0 0 1 1 0 0 1 0 0 0 0 1 1 2 1 0 0 1 0 0 0 0 2 1 0 1 1 1 0 1 0 0 1 0 0 0 2 0 1 0 2 1 0 0 1 0 0 0 0 2 0 0 0 0 0 1 1 0 0 1 1 1 1 0 0 2 0 0 1 2 1 2 0 1 1 1 1 0 0 2 1 1 0 1 0 0 1 0 0 0 2 1 1 1 0 0 0 1 0 0 2 1 1 1 1 0 2 0 0 1 1 2 1 1 0 1 1 2 1 2 2 0 1 2 0 0 1 0 2 1 0 0 2 2 2 0 1 0 0 1 2 2 0 1 0 0 0 0 0 0 1 1 2 2 2 1 0 2 0 0 0 0 0 0 0 0 0 0 0 0 1 0 0 0 0 0 0 0 1 0 0 1 0 0 0 0 0 0 0 0 1 2 0 0 0 0 2 0 0 1 0 1 1 0 1 0 0 1 1 0 0 0 2 0 2 1 1 1 1 2 0 1 2 2 2 0 2 2 0 0 0 1 1 0 1 1 0 0 0 0 0 1 0 0 2 2 0 1 1 1 2 2 0 1 1 2 1 0 0 2 0 1 0 0 2 0 0 2 0 0 0 0 0 0 0 0 0 0 1 0 0 1 0 0 0 2 0 0 2 0 0 1 0 1 1 0 0 0 0 0 1 1 0 0 2 0 0 1 1 0 0 0 0 0 1 2 1 1 1 0 0 0 1 1 1 1 2 1 0 2 2 2 2 0 0 0 0 2 2 2 1 1 1 0 0 0 0 0 0 0 0 0 1 1 1 0 1 0 1 0 0 1 1 0 1 0 2 1 1 0 0 0 1 0 0 0 0 2 2 2 2 2 0 0 1 1 0 1 0 1 0 1 2 0 0 1 0 0 0 1 0 2 0 0 0 0 1 1 1 0 0 1 0 2 0 0 0 0 2 1 0 1 0 1 1 0 0 0 1 1 0 0 0 0 1 0 0
27 0 2 1 0 0 0 1 0 1 1 1 0 0 0 0 0 1 1 1 1 1 0 2 2 0 0 0 1 2 2 1 1 2 2 0 2 1 0 0 2 2 0 0 0 0 1 0 0 1 1 0 0 0 2 1 0 0 0 1 0 1 0 1 0 0 0 0 0 0 0 2 1 0 0 2 2 1 2 0 1 2 0 1 1 0 0 0 0 1 0 0 1 0 0 2 0 1 0 1 2 0 1 0 2 0 2 1 1 0 0 2 1 1 1 1 1 0 0 2 2 0 1 2 1 1 0 0 2 0 1 0 0 0 0 0 0 0 0 1 0 0 0 0 0 0 1 0 0 1 0 1 1 0 0 1 0 2 0 1 1 1 0 0 2 2 2 0 1 1 0 1 1 1 1 0 0 1 0 0 0 0 1 1 0 1 1 2 0 1 0 1 1 0 1 2 1 0 0 1 1 0 1 0 0 1 2 0 2 0 0 0 1 0 0 1 1 0 1 1 0 0 0 0 0 0 0 1 0 0 0 0 0 0 2 0 0 2 2 0 0 0 2 1 0 1 0 0 1 0 0 0 1 1 0 0 0 2 0 0 0 0 0 1 0 0 1 0 1 0 1 2 1 1 0 0 1 1 1 0 2 1 0 0 1 1 1 1 2 2 2 2 0 0 2 1 0 0 0 0 0 0 1 1 0 0 0 0 2 0 2 0 0 0 1 0 1 0 0 0 2 2 2 1 1 0 1 0 1 0 0 1 0 1 0 1 1 2 1 0 0 0 2 2 0 0 2 0 1 1 1 0 2 2 1 1 1 0 0 1 0 1 1 0 1 0 0 1 2 0 0 0 1 1 0 0 0 2 1 1 0 1 1 0 1 0 0 0 0 1 0 0 0 0 1 0 0 0 0 0 0 0 0 0 0 0 2 1 0 0 0 0 0 0 1 1 1 1 0 0 0 2 0 0 1 2 1 0 1 0 0 0 0 0 2 2 0 0 0 0 1 0 2 0 0 1 0 2 2 0 0 1 0 1 1 1 1 0 1 0 1 0 0 0 1 2 0 1 1 0 0 0 2 0 0 1 0 2 0 0 2 0 0 1 0 0 0 1 0 2 1 1 1 1 0 0 1 2 2 0 0 0 2 1 0 0 1 0 0 0 0 1 1 0 1 0 0 2 0 2 0 0 0 0 0 1 1 1 1 1 1 0 0 1 2 0 1 1 2 2 1 1 2 2 2 1 1 1 1 0 1 1 0 2 1 1 1 0 0 0 0 2 1 0 0 0 1 1 1 1 0 0 1 0 1 1 1 2 2 2 0 0 1 0 1 0 1 1 1 0 0 2 0 0 1 0 0 0 0 0 0 2 1 0 0 2 2 0 0 1 0 0 0 0 2 0 1 0 1 0 1 1 0 0 0 1 2 1 0 0 0 0 0 1 1 0 2 1 0 1 1 0 0 0 1 1 2 0 2 1 0 1 0 0 0 2 0 1 1 0 0 0 0 2 0 0 0 2 1 0 1 0 0 0 1 2 2 0 2 0 1 0 2 2 1 2 1 2 2 0 0 0 1 1 1 0 0 2 2 2 0 2 0 1 1 2 0 2 0 0 0 0 0 0 0 1 1 1 1 1 0 0 0 0 1 1 1 1 0 0 0 0 0 0 0 1 0 0 0 1 0 1 0 0 0 0 0 1 0 0 0 1 0 0 0 1 0 0 0 0 0 0 1 1 0 1 1 2 0 1 1 1 1 0 0 0 0 1 1 2 0 1 1 1 1 0 0 2 2 2 0 2 2 0 1 0 0 0 0 0 0 0 0 0 2 0 1 0 0 1 2 1 0 2 0 2 2 2 1 0 2 1 0 1 1 0 1 0 0 2 0 0 2 0 0 2 0 1 1 0 0 0 0 0 0 0 0 0 2 1 1 1 0 2 0 1 1 1 1 0 0 0 0 0 0 2 1 0 2 0 0 0 1 1 2 0 0 1 1 1 2 1 0 0 0 0 0 2 0 2 0 0 0 0 2 2 2 0 0 0 0 2 0 0 1 2 0 1 0 0 0 0 0 0 0 0 0 1 2 2 0 2 1 1 0 0 1 2 0 0 0 0 0 2 0 0 0 1 0 2 0 0 2 2 2 0 0 0 1 0 2 1 2 0 1 0 0 2 0 1 0 1 0 0 0 0 0 0 1 1 0 1 2 0 0 0 0 1 1 1 0 1 1 1 0 0 1 0 1 1 0 0 1 1 1 0 0 0 0 0 1 1
28 1 2 0 0 0 0 1 0 1 1 1 1 1 0 0 0 2 2 0 0 0 0 2 2 0 1 0 2 0 0 2 1 2 2 1 2 0 0 0 2 2 0 0 1 0 0 0 0 0 0 0 0 0 2 0 0 0 1 0 1 2 0 1 1 1 1 0 0 0 1 0 1 0 1 2 1 1 2 0 1 1 1 0 1 0 0 0 0 2 0 0 1 0 0 2 0 0 0 2 1 0 1 0 2 0 2 0 0 2 0 0 0 2 2 2 2 0 0 2 2 0 2 2 2 2 0 0 1 0 1 1 0 0 0 0 0 0 0 0 1 0 0 0 0 2 1 0 0 0 0 0 0 1 0 1 1 1 1 0 0 1 0 2 0 1 1 0 0 2 2 0 0 1 0 0 0 1 0 1 0 0 0 0 0 0 2 2 0 0 1 0 0 0 1 2 1 0 0 1 1 0 1 0 0 1 2 1 1 0 0 0 0 0 0 0 0 0 2 1 1 1 0 0 0 0 0 0 0 0 1 0 0 1 1 1 1 2 2 0 0 0 2 2 0 2 1 0 2 0 0 0 0 1 0 0 0 1 0 0 0 0 0 1 0 0 0 0 2 2 1 1 1 2 0 1 1 0 2 0 0 2 1 1 0 2 1 2 0 2 1 0 0 0 2 0 2 1 0 0 0 0 2 0 0 0 0 0 2 0 0 2 0 0 2 1 0 0 0 0 1 1 1 2 1 0 0 0 1 1 0 1 0 1 0 1 1 2 0 1 2 1 2 0 0 0 2 1 0 2 2 0 1 1 0 0 0 0 0 1 1 2 1 0 1 1 0 2 2 0 0 0 2 1 0 0 2 2 1 1 1 0 0 0 1 0 0 0 0 1 1 1 1 0 2 2 1 0 2 2 1 2 0 2 2 1 1 0 0 0 0 0 1 1 1 2 0 1 0 1 1 1 0 1 1 2 0 0 0 0 1 0 1 2 1 1 0 1 0 1 0 0 2 0 1 2 2 0 0 0 0 1 0 1 0 0 0 2 0 2 0 2 0 2 0 0 2 1 1 0 0 0 2 1 1 1 1 2 0 2 0 1 1 0 0 1 0 1 1 0 1 2 0 1 0 0 1 1 1 0 0 1 0 0 1 1 2 0 0 0 1 1 1 1 1 0 1 2 0 1 1 1 0 0 0 2 0 1 0 1 1 0 0 0 0 0 1 1 1 0 2 2 2 1 2 0 0 1 1 0 0 1 0 2 0 2 0 0 1 0 0 0 1 0 0 0 2 1 1 1 1 1 1 0 0 1 1 1 2 1 1 1 0 0 0 0 0 1 1 1 0 1 1 1 1 0 0 0 0 0 0 1 1 2 0 2 1 1 0 1 0 0 0 1 0 1 1 0 2 0 0 2 0 0 0 0 2 2 0 0 0 0 0 2 1 1 2 0 0 0 2 2 0 1 2 1 2 0 1 0 1 2 0 1 0 1 1 0 1 0 0 0 0 1 0 1 0 1 0 1 1 1 0 0 1 2 2 0 0 0 0 0 1 1 1 1 1 2 1 1 0 2 0 1 0 0 0 1 0 1 0 1 0 0 2 2 1 2 0 0 1 0 0 0 0 0 0 1 1 1 0 0 1 0 0 1 1 0 2 0 1 1 0 0 0 0 1 0 0 1 0 0 1 0 0 0 1 0 0 1 1 1 0 0 0 0 0 0 1 0 0 1 2 0 0 1 1 2 1 1 0 0 2 0 0 0 0 0 1 1 0 1 1 1 1 0 1 1 1 1 1 2 1 1 0 1 0 1 1 1 1 0 0 0 0 0 2 0 0 2 2 0 1 0 2 1 1 1 1 0 2 1 0 0 2 0 0 0 0 2 1 1 1 1 0 1 0 1 1 0 1 1 0 0 1 1 0 0 0 0 2 0 0 2 0 1 1 0 0 0 0 1 0 0 1 1 0 0 1 2 1 1 1 1 2 2 0 1 1 2 2 2 0 0 0 0 1 1 0 0 1 2 0 0 2 2 2 2 1 0 1 1 2 1 2 2 0 1 0 1 0 1 0 0 1 2 0 2 1 1 0 2 1 1 1 0 0 1 1 1 0 2 1 2 1 0 0 2 0 0 0 0 2 0 1 1 2 0 1 0 2 0 1 0 2 1 2 1 1 1 1 1 0 0 0 0 0 0 0 0 0 0 0 0 0 2 0 1 0 0 0 0 0 1 0 0 2 0 0 1 0 0 0 1 0 0 0 0 1 1 0 1
29 1 1 2 0 0 0 1 0 1 1 1 0 0 0 0 0 1 1 0 0 0 0 0 1 1 1 0 1 2 2 1 1 0 0 0 2 0 0 0 2 2 0 0 0 0 1 0 0 1 1 0 0 0 0 0 0 0 1 0 1 1 0 2 1 0 1 0 0 0 0 1 2 0 2 1 0 1 2 0 1 2 0 1 1 0 0 1 1 2 1 1 1 1 0 1 0 1 0 2 2 0 1 0 2 0 2 1 1 1 1 2 0 0 1 1 0 0 2 0 0 1 2 0 0 0 0 2 2 1 0 1 0 0 0 0 0 0 0 1 0 0 0 0 0 0 2 0 0 0 0 0 1 0 0 0 0 0 0 2 2 2 0 1 1 1 1 0 0 1 0 1 0 1 0 0 0 0 0 0 0 0 1 1 0 1 2 1 1 1 0 1 1 1 1 2 1 0 0 0 0 1 0 2 2 1 2 0 2 0 1 0 1 0 0 1 0 0 1 0 2 2 0 0 0 1 1 2 2 2 0 0 0 1 1 0 0 2 2 0 0 0 2 2 0 2 0 0 2 0 0 0 1 0 0 0 0 2 0 2 1 1 0 0 0 0 0 0 1 0 0 1 0 2 0 0 0 1 2 0 1 1 1 1 0 1 0 1 1 1 1 0 1 1 2 2 0 0 0 1 0 0 2 0 0 0 0 0 2 0 1 1 0 0 1 0 1 1 0 0 1 1 1 0 1 0 1 0 1 2 0 0 0 0 0 0 0 0 2 1 1 1 2 2 0 0 2 1 0 2 2 0 1 1 0 0 0 1 0 1 0 2 1 1 0 0 0 1 2 0 1 1 1 1 2 1 1 2 1 1 1 1 1 0 1 1 0 0 0 0 0 0 0 0 1 0 0 0 1 1 1 1 1 2 1 1 0 0 1 1 1 1 0 0 1 1 1 0 1 0 0 1 1 2 1 2 1 0 1 1 0 0 0 0 0 0 0 0 0 0 2 0 1 1 1 1 1 2 2 1 0 1 0 2 2 1 2 2 0 1 0 2 0 0 1 2 0 1 1 0 0 0 2 1 1 0 0 0 0 0 2 0 0 0 0 1 0 0 0 0 1 1 0 2 2 0 2 2 2 0 0 2 1 1 1 0 1 0 0 0 0 2 0 0 1 0 0 1 0 2 2 0 0 0 1 2 1 1 0 1 1 1 0 0 0 0 1 0 1 1 1 1 1 2 2 1 0 0 2 0 0 2 0 0 2 0 0 1 1 1 1 0 0 1 0 0 2 2 2 0 0 0 0 0 0 0 1 0 1 0 1 1 1 0 0 0 0 1 1 0 0 2 0 0 1 0 0 2 0 0 2 0 1 0 0 2 1 0 0 0 1 0 0 1 2 1 0 0 0 1 1 1 1 1 0 1 0 1 0 0 1 0 0 2 0 0 1 0 1 0 0 1 0 0 2 1 1 0 1 1 0 1 0 0 0 2 1 0 0 0 0 0 0 0 1 1 0 1 1 1 0 2 0 0 0 2 2 1 0 1 1 1 2 2 2 2 2 0 1 1 0 1 0 1 0 0 0 1 1 1 0 1 0 0 0 1 1 1 1 0 0 0 0 1 1 0 0 1 1 1 0 0 1 0 0 1 1 0 0 0 0 0 0 0 0 1 0 0 0 2 0 0 0 0 0 0 1 1 0 0 0 0 0 1 0 0 0 0 0 0 0 1 0 0 0 1 2 2 0 1 0 0 1 1 0 1 0 0 2 0 0 2 0 0 2 0 2 2 0 2 0 1 1 0 0 0 2 0 0 1 1 0 0 0 1 0 2 0 1 1 2 0 2 0 2 1 1 0 2 1 2 2 0 1 2 0 1 0 0 2 1 1 2 0 0 2 0 1 1 0 1 1 0 0 0 0 0 0 0 0 2 0 0 2 0 1 1 0 1 0 0 0 0 0 0 0 0 0 1 0 0 0 2 0 1 0 0 2 0 2 1 1 0 0 0 0 0 2 0 1 1 2 1 1 1 0 0 1 0 0 0 2 2 2 2 0 1 1 0 0 0 0 0 1 2 1 0 2 1 1 0 2 0 0 0 0 0 0 0 0 1 1 0 1 0 0 0 1 0 0 0 0 1 1 1 2 0 1 0 0 2 0 2 0 0 0 0 2 0 1 1 1 0 0 0 1 0 0 1 1 0 0 0 0 0 2 0 1 1 0 0 0 1 2 0 1 1 0 1 0 0 0 1 2 1 1 0 0 0 0 0 1
30 0 0 2 0 0 1 1 0 1 0 2 0 0 0 0 0 1 1 2 2 1 0 0 0 0 1 0 0 2 2 0 1 1 1 1 1 1 0 0 2 1 0 0 0 0 1 0 0 0 0 0 0 1 1 0 1 0 1 0 1 1 0 1 0 0 0 0 0 0 0 0 2 0 2 2 0 2 1 1 0 2 0 1 1 0 1 0 0 2 0 0 0 0 0 2 1 1 0 2 1 0 1 0 2 0 2 1 1 1 1 2 1 1 1 1 1 0 0 2 2 0 2 0 0 0 0 0 0 0 1 0 0 0 1 1 0 0 1 0 1 0 1 0 0 1 0 0 0 1 0 0 0 1 1 0 0 0 0 0 0 1 2 0 1 2 2 1 1 0 0 1 0 1 0 0 0 2 0 2 0 0 1 1 0 1 2 1 0 0 0 2 2 0 2 2 1 0 0 1 1 0 1 1 1 2 1 1 1 1 1 0 0 0 0 0 0 2 2 0 1 1 0 0 0 0 0 1 1 0 0 0 0 1 0 1 1 2 2 0 0 1 2 2 0 2 0 0 2 0 0 0 1 0 0 0 1 1 0 0 0 0 0 1 0 0 1 1 2 1 0 2 0 0 1 1 1 0 1 0 0 0 1 1 0 1 0 2 1 2 1 2 0 0 1 0 1 0 0 0 0 0 2 0 1 1 1 1 2 0 2 1 0 0 2 1 0 1 0 0 1 1 0 1 1 0 1 0 0 0 0 1 1 0 0 0 0 0 2 1 0 0 2 2 0 0 2 0 1 0 1 0 1 1 0 1 1 0 0 2 0 2 1 1 1 0 0 2 2 1 0 0 1 2 1 1 1 1 0 2 2 0 0 0 1 0 0 0 0 1 0 0 0 0 1 0 0 1 0 0 0 0 1 1 0 0 1 0 0 0 0 0 1 1 1 2 0 0 0 1 0 0 0 2 1 2 1 0 2 1 1 1 0 0 1 1 0 2 0 0 1 0 1 0 1 2 2 0 2 1 0 1 0 1 0 0 0 1 1 1 1 2 1 0 0 1 2 1 2 1 1 1 2 1 2 0 0 2 0 0 2 0 0 0 0 1 0 1 1 0 0 0 1 2 0 0 0 0 0 1 0 2 1 1 0 1 2 0 0 0 0 2 0 1 1 0 0 2 0 1 0 1 0 0 0 2 0 0 1 1 1 1 0 0 0 0 2 0 1 1 0 1 1 1 1 1 0 2 0 0 0 0 2 1 1 0 1 1 2 1 0 0 0 0 0 0 0 0 0 0 0 2 0 0 0 0 1 2 2 2 0 1 1 0 0 0 1 1 1 0 1 0 0 0 2 0 2 0 0 0 0 2 0 0 1 2 0 1 1 1 1 0 0 0 2 0 0 0 0 1 0 1 0 0 0 0 2 1 0 0 1 0 0 1 2 0 2 1 0 0 0 0 0 1 2 1 1 0 1 1 0 2 0 1 0 2 1 1 0 1 1 1 2 0 1 2 0 1 0 1 0 1 0 0 1 2 2 1 1 1 1 0 2 2 2 2 1 2 1 1 0 1 0 2 0 0 0 1 1 1 1 0 0 0 1 2 2 2 0 0 1 0 0 0 0 0 0 1 0 0 0 0 1 0 0 1 2 0 2 0 0 0 0 0 0 0 0 0 1 2 0 2 0 0 0 1 1 1 0 1 1 1 0 0 0 0 1 0 0 0 0 0 1 1 0 0 1 0 0 0 0 0 2 1 0 0 0 1 1 1 1 2 1 1 1 1 0 2 2 2 0 2 2 0 1 0 0 1 1 2 1 0 0 0 1 0 1 0 0 2 2 0 0 1 1 1 2 0 1 1 1 2 0 1 2 0 2 0 0 2 1 1 2 0 0 2 0 2 2 0 2 2 0 0 0 0 1 0 1 0 2 0 0 2 0 0 0 0 0 0 0 0 0 0 0 0 1 0 1 0 0 0 0 2 1 0 0 0 1 2 2 2 0 0 0 0 0 2 1 2 1 1 1 0 1 1 1 2 0 0 1 1 0 0 2 2 0 1 0 1 0 1 0 0 1 0 0 0 1 1 0 1 1 1 0 0 1 0 0 0 1 1 1 2 1 0 0 0 2 0 0 0 2 1 1 1 2 0 1 0 1 0 0 0 2 0 2 0 0 0 1 0 0 0 0 0 0 0 0 0 0 1 0 0 0 0 2 1 1 0 0 0 0 1 0 0 0 0 0 0 0 0 0 1 1 0 0 0 0 0 0 1
31 0 1 1 0 0 0 0 0 2 1 0 0 0 0 0 0 0 0 1 2 1 0 1 1 0 0 0 1 1 1 1 0 0 2 0 2 1 0 0 1 1 0 1 0 1 1 0 0 0 0 0 0 0 2 2 0 0 0 0 0 1 0 1 1 0 1 0 0 0 0 1 2 0 2 2 0 0 1 0 0 1 0 2 2 0 0 0 0 2 0 0 0 0 0 1 1 2 1 2 2 0 1 0 2 0 2 2 2 0 0 2 0 1 1 1 1 0 1 1 1 0 2 2 2 2 0 1 2 0 1 0 0 0 0 0 0 0 0 1 0 0 0 0 0 0 0 1 1 1 0 0 0 0 0 0 0 0 1 2 0 0 0 1 1 2 0 0 1 1 0 1 0 1 1 0 1 0 0 0 0 0 0 0 2 2 0 1 0 0 2 0 2 2 2 2 2 0 0 1 1 1 0 0 0 2 1 1 1 0 0 0 0 0 0 0 0 1 1 0 1 1 0 0 0 1 1 2 0 0 0 0 0 0 2 0 0 2 2 0 0 0 2 2 0 2 0 0 2 0 0 0 2 0 0 0 1 2 1 2 1 1 0 2 0 0 1 1 2 1 0 0 2 2 0 1 1 1 1 0 1 1 0 0 2 0 2 2 0 2 1 1 0 0 2 0 2 1 0 1 1 0 2 0 0 0 0 0 1 0 0 2 0 1 2 1 1 1 1 0 0 0 2 1 1 0 0 0 0 0 0 1 0 0 0 0 0 1 1 0 1 1 2 2 1 1 0 0 1 0 1 0 2 2 1 0 0 1 0 2 0 2 1 0 1 1 0 1 1 0 0 0 0 2 0 0 1 0 0 2 2 1 1 0 1 0 0 0 0 1 0 1 0 0 2 0 0 2 0 0 0 0 1 1 1 0 1 0 1 1 1 1 1 1 1 2 0 0 1 0 0 1 0 2 1 1 0 0 1 1 1 0 1 1 0 0 0 1 0 0 1 0 1 0 2 0 0 0 2 1 0 1 0 2 1 0 1 2 0 2 0 2 1 0 0 1 1 2 2 2 2 2 1 2 1 1 0 1 1 0 1 0 0 0 0 2 0 2 1 1 1 2 0 0 0 0 2 1 2 0 0 0 0 0 2 0 2 0 1 0 1 2 1 0 0 0 0 2 0 0 0 2 0 0 0 1 0 1 1 1 1 1 0 1 2 1 1 1 1 0 1 2 1 1 1 0 0 2 0 0 1 1 0 2 1 1 0 0 2 0 0 0 0 0 0 0 1 0 0 1 0 1 0 0 0 0 0 1 1 1 0 0 1 0 0 0 0 2 2 1 0 1 1 0 0 0 0 0 0 0 0 2 0 1 0 1 2 1 0 1 0 0 0 1 1 1 0 0 0 0 0 0 0 0 1 1 1 1 0 0 0 0 0 2 2 0 2 0 1 0 1 1 0 1 2 2 2 0 2 1 0 2 0 1 0 2 1 0 2 0 0 0 0 1 0 1 1 2 2 0 1 0 0 0 0 1 1 1 1 1 1 1 1 1 1 1 1 1 2 0 1 0 0 1 0 0 0 2 2 2 1 1 0 0 0 0 0 1 1 0 1 0 0 0 0 0 1 1 1 1 0 0 0 0 0 1 1 0 0 0 0 0 0 0 0 0 0 0 0 0 0 0 0 0 0 1 1 0 0 0 0 0 0 0 0 0 0 0 1 0 0 0 2 0 0 1 1 2 0 2 1 1 2 0 0 0 0 2 0 2 1 1 1 1 2 1 1 2 1 2 0 2 2 0 0 0 1 2 0 2 2 0 0 0 0 0 1 0 2 0 1 0 1 1 1 2 2 1 2 0 1 2 0 0 2 0 0 0 1 2 1 0 1 0 0 1 0 1 2 0 1 0 0 0 0 0 0 0 1 0 1 0 0 2 0 1 1 0 0 1 0 0 1 0 0 1 1 0 2 1 1 0 1 1 2 2 0 2 1 2 1 1 0 0 0 0 0 1 0 1 0 1 0 2 1 0 0 2 0 0 0 1 1 0 2 1 0 0 1 1 1 1 0 0 2 2 0 0 0 0 0 0 1 1 2 0 1 0 0 0 1 1 1 2 1 0 0 0 0 2 0 0 1 2 2 1 1 0 1 1 2 0 2 0 0 0 0 1 0 0 2 0 0 0 1 0 2 0 0 0 0 0 0 0 0 1 1 1 0 0 0 0 1 1 0 1 1 0 0 0 0 0 0 2 1 0 0 1 2 1 1 2
32 0 1 1 0 0 0 0 0 2 1 0 0 1 1 0 0 1 1 2 1 1 0 2 2 0 1 0 0 2 2 1 1 1 1 1 1 1 1 1 1 1 0 0 0 1 1 0 2 0 0 0 1 1 1 0 0 2 0 2 0 0 0 0 0 1 0 1 0 0 0 0 1 0 1 1 1 0 1 0 0 2 0 0 0 0 0 1 1 2 0 1 1 1 0 1 1 1 0 1 1 0 1 0 2 0 2 2 2 0 0 2 1 2 2 2 2 0 1 1 1 0 2 2 1 1 0 0 2 0 1 0 0 0 0 0 1 0 0 1 2 0 0 0 0 0 1 0 0 1 1 0 2 0 1 1 1 1 0 0 0 0 0 1 2 1 1 0 2 0 0 2 1 0 0 0 1 0 0 0 0 0 1 1 0 1 1 2 1 0 2 0 1 0 1 1 1 0 0 0 0 1 0 1 0 1 2 1 2 1 0 0 1 0 0 0 0 0 1 1 0 0 0 0 0 1 1 2 0 0 1 0 0 0 1 0 0 2 2 0 0 0 2 2 0 1 0 0 1 0 0 0 1 0 0 0 0 2 0 1 0 1 0 1 0 0 2 0 2 1 1 1 1 2 0 0 0 0 2 0 0 1 1 1 0 2 1 1 1 1 1 1 2 0 2 2 0 0 0 0 0 0 2 0 1 0 1 0 1 1 0 2 0 1 2 0 0 0 0 0 1 1 1 1 2 0 0 0 0 1 0 2 0 0 0 0 0 0 2 1 1 1 2 2 0 0 1 1 1 1 1 1 1 1 0 2 2 2 0 0 0 0 0 0 0 0 0 2 2 0 1 1 0 2 0 0 1 2 1 1 0 1 0 1 1 0 0 0 0 0 0 0 1 0 2 2 2 1 0 0 0 0 0 2 2 0 0 1 0 0 0 0 1 1 1 1 1 0 1 0 0 1 0 2 1 2 0 0 1 0 1 0 1 1 0 0 0 1 0 0 0 0 2 1 1 2 1 0 0 2 0 1 0 2 2 1 2 1 1 0 2 0 0 0 0 1 1 2 2 1 1 1 2 0 2 0 2 2 0 1 1 1 0 0 1 2 0 1 1 0 0 2 1 0 1 0 2 0 2 0 0 0 1 1 0 1 1 0 0 0 0 1 0 0 1 0 0 1 0 1 2 1 0 0 0 2 0 0 0 1 1 0 0 0 0 0 1 1 0 1 1 1 1 0 2 0 0 1 1 0 0 0 1 1 1 1 0 1 1 1 1 0 1 0 1 1 0 1 1 1 1 1 0 0 0 0 2 2 2 2 0 0 2 0 2 0 1 2 2 1 0 0 1 1 0 0 0 0 0 0 0 2 1 0 1 2 0 0 0 0 0 0 0 1 1 0 0 0 0 0 0 0 1 0 0 1 1 1 0 0 1 0 0 1 1 0 2 0 1 0 1 1 0 1 2 2 2 1 1 0 0 1 1 1 0 1 2 0 1 0 0 0 2 1 0 1 1 2 1 0 1 0 0 0 2 2 2 1 1 0 1 0 2 2 2 2 1 1 2 1 1 1 0 1 0 0 0 2 2 2 0 2 0 0 1 2 2 1 1 0 0 0 0 0 0 1 0 0 0 0 0 0 2 0 0 1 0 0 0 0 0 0 0 0 0 0 1 0 0 2 1 2 0 0 0 0 0 0 0 0 0 0 0 0 0 0 1 0 1 0 0 1 2 0 0 1 1 1 0 2 0 0 2 2 2 2 0 1 1 1 1 2 0 1 1 1 0 2 0 2 0 1 1 2 0 1 1 1 0 0 0 0 0 0 1 0 1 0 1 1 1 0 0 1 1 1 1 1 1 0 1 1 0 0 2 0 1 0 0 2 0 0 2 1 0 1 0 2 2 0 1 1 1 1 0 0 1 0 0 0 2 0 0 2 0 1 1 0 1 0 1 0 0 0 1 1 2 0 0 1 1 1 2 0 2 1 0 1 0 2 2 2 0 1 0 0 1 2 0 2 0 2 1 1 1 0 0 1 0 0 0 2 0 0 1 2 0 0 0 0 0 1 0 0 1 2 0 0 1 1 0 1 0 2 0 0 1 0 1 1 0 2 0 1 1 0 0 1 0 1 0 0 2 0 1 0 1 1 1 0 1 0 2 1 0 1 2 0 0 1 1 1 0 0 1 1 1 0 0 0 0 0 1 1 0 0 1 2 0 0 0 0 1 2 0 0 0 0 0 0 0 0 0 2 0 0 0 0 0 0 1 1
33 0 0 2 0 0 1 0 0 2 2 0 0 1 1 0 0 1 0 1 1 0 0 2 2 0 0 0 0 1 1 2 1 1 0 1 1 2 0 0 0 0 0 0 2 0 1 0 0 1 1 0 1 1 1 0 0 0 0 1 1 1 0 1 0 1 0 0 0 0 0 0 1 0 1 2 1 0 1 0 0 1 0 1 1 0 0 0 0 2 0 0 0 0 0 2 1 2 0 2 0 0 1 0 2 0 2 1 1 1 1 2 1 1 1 1 1 0 1 0 0 1 2 0 0 0 0 0 2 0 1 1 0 0 0 0 0 0 0 2 1 0 0 1 0 1 1 0 0 1 0 0 1 0 1 0 0 0 0 1 1 1 0 1 1 2 1 0 1 1 1 0 0 1 0 0 0 1 0 0 0 1 0 0 0 0 1 2 0 0 1 1 1 0 1 2 1 0 0 0 0 0 1 1 1 1 2 2 1 0 1 0 1 0 0 1 1 0 1 1 0 0 1 0 0 1 0 1 0 0 0 0 0 0 2 0 0 2 2 0 0 0 2 1 0 1 0 0 1 1 1 1 2 0 0 0 0 1 0 1 0 1 0 0 1 1 0 0 2 2 0 0 0 2 0 1 0 0 1 0 0 1 1 1 0 1 1 0 1 2 1 1 0 0 2 0 1 0 0 1 0 0 1 1 0 0 0 1 1 0 0 1 0 0 2 0 2 0 0 0 2 2 0 2 2 0 2 0 0 0 0 2 0 0 0 0 0 2 0 1 2 2 2 2 0 0 2 1 1 0 0 1 1 1 0 1 1 1 1 0 0 0 2 1 2 0 0 0 1 0 1 1 0 2 0 1 1 2 1 1 0 1 2 0 0 0 0 1 1 0 0 0 1 1 2 1 1 0 1 1 1 1 1 2 1 1 0 1 0 0 0 0 2 2 0 2 0 0 0 0 0 1 1 1 1 2 1 1 2 1 0 1 1 1 1 0 0 0 0 1 1 0 0 2 1 2 2 2 2 0 0 2 0 2 2 0 2 1 0 0 2 1 0 0 0 2 0 1 2 1 1 1 2 0 2 0 1 1 0 1 1 0 0 1 1 2 1 0 0 0 1 1 0 0 0 0 1 1 1 0 0 1 1 0 0 2 2 2 0 0 0 2 2 0 1 1 0 2 0 1 1 1 1 0 0 2 0 2 0 1 1 0 0 0 0 0 1 0 0 0 0 2 0 0 1 0 0 2 0 0 0 0 1 2 0 1 1 0 2 0 0 0 1 1 0 0 2 1 1 0 0 2 1 0 1 1 1 0 1 0 0 1 1 1 0 1 0 1 1 1 0 2 1 0 0 0 1 0 0 0 0 2 0 0 0 2 1 1 1 1 1 0 0 1 1 1 0 0 0 1 0 1 0 0 0 0 2 1 0 0 2 0 1 1 2 0 1 0 0 0 0 1 0 2 2 1 2 0 1 0 1 1 0 0 0 2 2 0 2 0 0 0 2 0 1 2 1 2 0 0 1 0 0 1 1 2 2 0 2 0 0 0 2 1 1 2 0 2 0 2 0 2 1 2 1 0 0 2 0 0 0 0 0 0 1 2 2 0 0 0 1 0 0 0 0 1 1 1 1 1 0 0 0 0 0 2 2 0 0 0 0 0 0 0 0 0 0 0 0 1 1 1 1 0 0 0 1 0 0 0 0 0 0 0 0 0 0 0 1 0 0 1 2 0 0 0 0 0 0 2 1 0 2 1 0 0 0 2 0 2 1 1 0 0 2 0 2 1 1 1 1 1 2 0 0 0 1 1 0 1 1 0 0 0 0 0 1 0 1 1 2 0 1 1 1 2 2 1 1 1 0 2 0 0 1 0 0 0 0 2 1 1 1 0 0 2 0 1 1 1 0 1 0 0 2 2 0 1 1 0 2 1 0 2 0 0 0 0 0 1 0 0 0 1 0 1 2 0 2 0 0 0 0 2 2 2 1 1 1 2 2 2 0 0 0 0 0 2 1 2 0 2 1 1 1 1 1 1 0 0 0 2 1 1 1 1 1 0 0 1 0 0 1 0 1 1 1 1 2 1 0 2 0 2 1 0 1 2 0 0 1 0 0 2 0 0 0 1 0 0 0 0 0 1 1 0 1 0 0 0 2 0 2 0 0 0 0 1 0 1 1 1 1 0 2 0 2 0 2 1 1 0 0 0 2 0 2 1 1 0 0 0 1 2 0 0 2 0 1 1 0 0 0 0 0 0 0 0 1 2 0 2
34 1 0 2 0 0 0 2 0 0 0 0 0 1 1 0 0 0 0 1 1 1 0 0 1 1 1 0 0 2 2 0 2 2 2 0 2 1 0 0 1 1 0 0 0 2 2 0 0 0 0 0 0 0 2 1 0 0 1 0 1 1 1 0 0 0 0 1 0 0 0 2 1 0 1 2 1 1 1 0 1 2 0 0 1 0 0 0 0 2 0 0 2 0 0 2 0 2 0 2 0 0 0 0 2 1 2 1 1 1 1 2 1 2 2 2 2 0 0 2 2 0 2 1 1 1 0 0 0 0 0 0 0 0 1 1 0 0 0 0 1 0 0 0 0 0 0 0 0 1 1 0 0 1 1 0 0 1 0 1 0 1 0 1 0 2 1 0 1 1 0 1 1 1 0 0 0 1 0 0 0 0 0 0 0 0 2 0 0 0 0 1 2 1 2 2 1 0 0 0 0 0 1 1 1 0 2 0 2 0 1 0 1 0 0 0 0 0 1 2 0 0 0 0 0 2 2 2 0 0 0 1 0 2 1 1 1 2 2 0 0 0 2 2 0 2 0 0 2 0 0 0 2 0 0 0 0 1 0 1 0 1 0 1 0 0 0 0 2 1 1 2 1 2 0 0 1 1 1 0 0 0 1 1 0 2 1 1 0 1 0 0 0 2 2 1 0 1 0 1 0 0 2 0 2 0 1 0 0 0 0 1 0 1 1 1 0 0 1 0 1 1 1 1 1 0 1 0 0 1 0 1 1 0 0 0 0 1 1 0 0 0 2 1 1 0 0 0 1 0 0 1 1 2 1 2 2 1 0 0 1 1 2 0 2 1 0 1 2 1 0 0 1 2 0 0 2 1 1 1 0 0 0 1 1 1 0 0 0 0 0 0 0 1 2 0 0 1 0 0 0 0 1 2 1 0 0 0 0 0 0 0 2 2 0 2 0 1 0 1 1 1 0 0 1 1 0 0 0 0 1 1 0 1 1 0 0 0 0 0 1 0 2 0 2 0 0 0 1 1 0 0 0 2 2 2 2 2 0 2 0 2 0 0 0 2 0 1 1 0 0 0 2 1 2 0 0 1 0 1 0 0 0 1 1 1 0 2 1 1 1 2 0 1 2 0 2 1 1 1 1 0 2 2 0 1 2 1 0 0 0 1 1 1 0 0 1 1 0 2 1 0 0 0 0 1 0 0 2 2 0 0 0 0 0 0 1 0 2 0 1 2 1 1 1 0 0 2 0 0 0 0 0 1 1 1 0 0 1 0 0 0 0 0 0 0 0 1 1 1 0 1 0 0 0 0 1 2 2 2 0 0 0 0 0 0 0 2 0 0 0 0 0 0 1 0 1 0 0 0 0 2 0 0 0 1 1 0 0 0 0 0 0 0 1 0 1 0 0 0 0 0 0 0 0 0 2 0 0 0 0 0 0 1 1 2 2 0 0 0 0 0 0 0 1 1 2 0 2 0 1 1 0 2 0 2 1 1 1 0 0 0 1 0 0 1 0 2 1 0 2 0 0 0 0 1 1 0 1 0 0 1 1 1 1 1 1 1 1 0 0 0 0 1 0 0 1 2 1 2 0 1 0 0 1 2 1 2 1 0 0 0 0 0 0 0 0 1 1 1 0 0 1 0 0 0 0 0 0 0 0 0 0 0 0 0 1 0 0 1 0 0 0 0 0 0 1 0 0 0 0 0 0 0 0 1 0 0 1 0 0 2 1 1 0 0 0 1 0 1 1 0 2 0 0 0 0 1 1 1 0 1 0 1 2 0 0 2 0 2 0 1 2 0 0 0 0 1 1 1 1 0 0 0 0 1 0 0 0 2 2 0 1 1 0 1 1 1 1 0 1 1 0 0 1 0 0 0 0 2 1 1 1 1 0 2 0 0 1 1 0 0 1 1 0 0 1 0 0 0 2 0 0 2 0 0 0 0 0 0 0 0 0 0 0 2 1 0 1 1 0 0 0 1 2 0 0 0 1 2 2 2 0 0 0 0 0 1 1 1 1 1 0 1 1 1 1 2 1 0 1 1 2 2 2 2 0 0 1 1 0 2 0 0 0 0 0 2 2 1 0 1 1 0 0 0 0 2 0 0 1 1 1 2 1 0 0 0 2 0 0 0 2 2 2 2 0 1 1 1 2 0 1 0 2 0 1 0 0 0 2 0 0 0 0 1 0 1 0 0 0 0 0 0 1 0 1 0 2 0 0 0 2 2 0 0 2 0 0 0 1 0 0 0 0 0 0 1 1 1 1 2
35 0 1 2 0 0 0 1 0 2 0 0 0 0 0 0 0 1 0 1 1 0 0 0 0 0 0 0 1 1 0 2 1 2 2 0 2 1 0 0 2 2 0 0 0 0 1 0 0 0 0 0 0 0 2 0 0 0 1 0 1 1 0 1 0 0 0 0 0 0 0 1 1 0 0 2 2 2 2 1 1 2 0 1 1 0 0 0 0 2 0 1 2 0 0 0 0 1 0 2 1 0 0 0 1 0 2 0 0 2 0 0 0 0 1 1 0 0 1 1 1 0 2 1 1 1 0 1 2 1 0 0 0 0 0 0 0 0 0 0 0 0 0 0 0 1 0 0 0 1 0 0 0 1 0 0 0 1 1 1 1 0 1 0 0 1 0 1 1 0 0 2 0 1 2 0 0 0 0 0 0 0 1 1 1 2 1 1 0 0 1 0 2 0 2 2 1 0 0 2 2 0 0 1 1 1 2 1 1 0 1 0 1 0 0 0 1 0 2 0 1 2 2 0 0 2 2 1 0 0 0 0 1 0 2 0 0 2 2 0 0 0 2 2 0 2 0 0 2 0 0 0 1 0 0 0 1 1 0 1 0 1 0 0 0 0 1 0 0 0 1 1 1 2 0 0 1 1 0 0 0 2 0 0 2 0 2 2 1 2 1 1 1 0 2 1 1 0 0 0 0 0 1 1 0 0 1 0 1 0 0 2 0 0 2 0 0 0 0 0 2 1 0 2 2 0 0 0 1 1 0 1 1 0 0 0 0 1 1 1 2 1 2 2 1 0 2 2 2 0 0 2 2 2 0 0 0 0 0 2 0 2 2 1 2 0 0 1 1 0 0 0 0 2 1 0 1 1 0 2 0 1 0 0 0 0 0 1 1 0 0 0 0 1 2 1 1 0 0 0 0 0 0 1 1 1 1 0 0 0 0 0 0 0 1 1 1 0 0 0 0 2 0 2 0 2 2 0 1 1 1 0 1 0 1 1 1 0 0 0 1 0 1 0 2 1 1 0 2 1 0 0 0 1 0 0 0 2 1 2 0 2 0 1 0 0 2 2 2 1 1 1 2 1 2 0 0 2 0 1 1 1 0 0 1 2 0 1 1 0 0 1 0 1 0 0 1 0 1 0 1 1 2 2 0 0 0 0 0 0 0 2 1 1 0 0 1 2 0 2 0 0 1 0 0 0 0 0 0 1 0 0 0 0 0 0 1 1 2 0 0 2 2 1 1 0 0 0 2 0 0 1 0 2 0 0 0 0 0 1 0 0 1 1 0 0 2 1 1 0 1 1 0 0 0 0 0 0 1 0 0 0 1 0 0 1 0 1 1 1 0 2 1 1 0 0 0 2 0 0 2 0 0 0 0 2 0 0 0 0 0 0 0 1 1 0 2 0 0 0 2 2 0 0 0 0 2 1 0 0 1 0 0 1 1 1 2 0 1 0 0 0 0 1 1 1 2 0 1 0 0 0 0 1 0 1 1 0 2 0 0 0 2 0 0 2 0 2 0 0 0 0 0 0 1 1 1 1 1 1 2 1 2 1 2 2 1 1 1 0 0 0 1 1 0 0 0 2 1 0 0 2 2 1 1 2 0 1 1 0 1 0 0 0 0 1 0 1 1 1 0 0 0 0 0 0 0 0 0 0 0 0 1 0 0 1 0 0 0 1 1 1 0 1 0 0 1 1 0 0 0 0 0 0 0 0 1 0 0 0 0 1 1 0 0 1 2 0 0 0 0 0 2 0 0 0 1 2 0 1 1 2 1 1 2 1 0 2 0 2 0 1 2 0 1 0 0 0 0 1 1 0 0 0 0 0 0 0 1 1 1 0 0 2 0 2 2 0 0 0 1 0 0 1 2 0 1 0 1 2 0 0 1 0 0 2 0 1 1 0 1 1 0 0 0 0 0 0 1 1 0 0 0 2 0 0 0 0 0 0 0 0 0 0 1 1 1 0 2 1 0 0 1 0 2 1 1 2 0 1 2 1 0 0 0 0 2 1 0 1 0 1 0 1 2 0 1 1 1 0 1 1 2 2 2 1 0 0 0 0 0 0 1 0 1 1 0 2 2 1 0 1 0 0 0 0 1 2 0 0 0 0 0 1 0 0 0 0 0 0 0 0 2 1 1 1 2 2 0 1 2 0 2 0 0 0 0 1 1 2 0 2 0 0 1 0 1 1 1 0 1 0 0 0 0 2 0 0 2 0 0 0 1 1 0 0 1 0 1 0 1 0 0 1 1 0 0 0 0 0 0 1
36 0 1 1 0 0 0 1 0 1 1 1 0 0 0 0 0 1 0 0 0 0 0 2 2 0 0 0 0 2 2 1 2 2 1 0 2 1 1 0 1 1 0 0 1 0 0 0 0 1 1 0 1 1 1 1 0 0 0 0 1 2 0 1 1 1 1 0 0 0 0 0 2 0 2 2 0 1 2 0 1 1 0 1 1 0 0 1 1 1 0 0 2 0 1 1 0 1 0 1 1 0 0 0 2 2 2 0 1 1 1 2 1 1 1 1 1 0 0 2 2 0 2 1 1 1 0 0 2 0 0 0 0 0 1 1 1 0 0 1 0 0 0 1 1 2 0 0 0 2 1 0 0 0 1 1 1 1 1 0 0 1 0 2 1 2 2 1 1 0 0 1 0 2 0 1 0 0 0 0 0 0 1 1 0 1 2 0 0 0 0 0 1 0 1 2 1 0 0 0 0 0 0 1 1 1 2 0 2 0 0 0 1 0 0 0 0 1 1 1 1 1 0 0 0 0 0 1 0 0 0 0 0 0 1 0 0 2 2 0 0 1 2 1 0 1 0 0 0 0 0 0 1 0 0 0 0 1 0 1 0 1 0 1 1 1 0 0 1 0 0 0 1 2 0 1 0 1 1 0 0 1 0 0 1 0 0 2 1 2 1 1 0 0 2 0 1 2 0 2 0 1 2 0 1 0 0 0 2 0 0 2 0 0 2 0 0 0 1 0 1 1 1 2 2 0 1 0 1 2 0 1 0 0 0 0 0 1 1 1 1 1 2 2 1 0 1 1 1 1 0 0 2 2 1 1 1 0 0 1 1 2 1 0 1 1 0 0 1 0 1 1 0 2 1 1 2 1 2 0 0 0 1 0 1 0 0 0 0 1 0 1 0 0 2 1 0 0 0 0 0 0 1 2 2 1 1 1 1 0 0 0 0 0 2 2 0 0 1 0 1 0 1 1 0 1 0 0 1 1 1 2 1 2 1 0 0 1 0 0 1 0 2 1 0 1 2 2 2 2 0 1 0 2 2 1 2 1 1 0 1 0 0 0 0 2 0 0 2 0 1 1 2 0 1 0 0 2 0 1 0 0 0 0 1 2 0 1 1 1 1 2 1 0 1 0 2 0 1 1 1 1 2 1 0 1 1 1 0 0 0 0 2 1 0 0 1 1 0 1 1 1 0 0 0 2 1 0 0 2 0 1 0 0 0 0 1 1 0 2 1 0 0 0 0 1 0 2 0 0 0 0 0 1 2 0 0 0 1 1 0 0 1 1 1 0 0 0 0 2 0 2 0 0 0 0 1 1 1 1 0 0 1 0 1 0 1 1 1 1 1 0 1 2 0 1 0 2 0 0 2 0 0 0 0 1 1 1 0 2 0 0 0 0 1 0 1 0 1 0 0 1 1 1 0 0 1 1 0 0 0 0 1 2 1 1 2 0 0 1 0 1 0 1 1 1 2 0 2 1 0 0 0 1 0 2 2 0 1 0 0 0 2 0 1 2 1 2 0 1 0 1 0 1 0 2 2 0 1 0 1 0 2 1 2 2 0 1 2 0 0 0 0 1 0 0 0 2 2 2 0 2 0 0 1 0 1 2 0 0 1 0 0 1 1 1 0 1 1 1 0 0 0 0 0 1 1 0 2 0 0 0 0 0 0 1 0 0 0 1 0 1 0 0 0 0 1 0 0 0 0 0 0 0 0 1 1 0 0 0 0 1 2 1 0 1 1 2 1 2 0 1 2 0 0 0 0 1 0 1 0 1 0 1 1 1 1 2 2 2 0 1 1 1 0 1 0 1 0 1 1 0 0 0 1 1 0 0 0 2 2 0 1 1 1 2 2 0 1 0 1 1 0 2 2 0 1 0 1 1 1 0 2 0 0 1 0 1 0 0 0 0 0 0 0 0 0 0 0 0 2 0 0 2 0 1 1 1 0 1 0 1 0 0 0 1 1 0 0 1 0 0 1 1 1 0 0 2 0 1 0 0 0 0 0 0 0 0 0 2 0 0 1 1 2 0 1 2 0 1 0 1 1 0 2 2 0 2 0 0 0 0 0 0 1 1 0 0 2 0 2 0 0 1 0 0 0 1 0 0 0 2 0 0 0 0 0 0 0 0 0 0 1 1 1 2 1 0 1 0 1 0 2 1 0 0 0 0 0 1 1 1 1 0 2 0 2 0 0 0 0 0 1 1 0 0 0 1 1 0 0 0 2 2 0 0 2 0 0 0 0 0 0 2 1 0 0 0 0 0 2 1
37 1 2 0 0 0 0 0 0 2 2 0 1 1 0 0 1 1 0 1 1 1 0 2 2 0 0 0 0 2 2 0 0 2 1 0 2 2 0 1 1 0 2 0 0 0 0 0 0 0 0 0 1 1 1 1 0 0 1 0 1 1 1 1 0 0 0 0 0 0 1 1 1 0 1 2 1 0 2 0 0 1 0 2 2 0 0 0 0 2 0 0 2 0 0 2 0 1 0 2 1 0 1 0 2 0 2 0 1 1 0 0 0 0 1 1 0 1 1 0 1 2 2 1 1 1 0 0 2 0 1 0 0 0 1 0 0 0 0 0 1 0 0 0 0 1 0 0 0 1 0 0 1 0 0 0 0 1 0 0 0 2 1 1 1 1 0 0 1 1 1 1 1 2 0 0 0 2 1 2 1 1 0 0 0 0 1 2 1 0 2 1 2 1 2 2 0 0 0 0 0 0 0 2 2 0 2 1 1 0 0 0 2 1 0 1 0 0 0 1 0 0 0 0 0 0 0 0 0 0 0 1 0 0 1 0 1 2 2 0 0 0 2 1 0 2 0 0 2 0 0 0 2 1 0 0 2 1 0 0 0 0 0 2 1 0 1 0 2 1 0 2 0 2 0 1 1 0 1 0 0 1 0 0 1 1 1 2 0 2 2 0 0 0 2 0 0 1 0 1 0 0 2 0 1 0 0 0 0 0 0 1 0 1 1 0 1 1 0 0 1 1 1 1 2 0 2 2 0 2 0 1 0 0 0 0 0 0 2 1 0 0 1 1 0 0 1 0 0 0 0 0 1 2 0 1 1 0 0 2 0 2 1 0 1 0 0 1 1 0 0 0 2 1 1 2 2 1 0 2 1 1 1 0 0 0 0 0 0 0 0 0 0 0 2 0 0 1 0 0 0 0 0 1 1 1 1 0 1 1 0 0 0 0 2 2 0 0 0 0 0 2 0 0 0 2 2 0 1 0 1 0 0 2 2 0 0 0 0 0 0 0 2 1 0 2 2 1 1 0 0 1 0 1 1 0 1 2 0 2 0 2 0 2 0 0 2 2 2 1 1 0 2 0 2 0 2 2 0 0 2 1 0 2 0 0 0 2 2 0 2 2 0 1 1 0 0 2 2 0 0 0 2 2 0 0 0 1 0 0 0 2 2 0 2 0 0 2 0 2 1 0 0 0 0 1 1 1 0 1 1 0 0 0 0 0 1 1 1 1 1 1 2 1 1 1 0 1 1 0 0 0 0 2 1 0 0 1 1 1 1 0 0 0 0 0 1 1 1 1 0 2 0 0 0 0 0 0 0 0 0 0 0 0 0 0 0 2 0 0 1 0 0 1 0 0 0 0 0 0 0 1 1 1 1 2 0 1 0 1 1 0 0 1 0 0 0 0 0 0 1 1 1 1 0 0 1 1 0 0 0 0 1 2 2 1 2 0 0 0 0 1 0 0 1 1 2 0 0 0 1 1 0 0 0 0 2 0 1 0 0 0 2 0 1 1 0 2 1 0 1 2 0 0 0 2 2 0 2 0 1 0 1 0 0 0 1 1 1 1 0 0 0 2 0 0 0 2 0 2 1 0 0 0 0 2 2 1 1 0 0 0 0 2 1 0 0 1 1 1 0 0 0 0 0 2 2 0 0 0 0 0 1 0 0 0 0 0 0 2 1 2 0 0 0 0 0 1 0 0 0 0 0 0 0 0 0 0 2 0 0 0 1 0 0 0 0 1 0 1 1 1 0 1 0 1 0 0 1 2 0 0 0 0 1 0 1 1 1 1 1 2 0 1 0 1 0 1 0 1 1 0 0 0 0 1 0 0 0 1 1 1 1 0 1 1 0 0 1 0 1 1 0 1 1 0 1 0 1 2 1 0 2 0 0 2 0 1 2 1 0 1 0 0 0 0 0 0 2 2 1 0 0 2 0 0 0 0 0 1 0 1 0 0 0 0 2 0 1 1 0 0 2 0 2 2 0 2 0 2 0 0 0 0 0 0 0 2 2 1 2 2 1 0 2 2 2 1 1 0 1 1 2 2 1 1 1 1 0 2 0 1 1 0 2 1 0 2 2 2 0 2 1 2 0 0 2 1 0 0 0 2 1 2 1 0 0 0 0 2 0 0 1 2 1 0 2 0 1 0 2 0 1 0 2 0 1 1 0 1 0 1 0 0 0 0 0 1 0 0 0 0 0 0 0 1 1 0 2 0 0 0 0 2 1 0 1 0 0 1 0 0 0 1 0 1 0 0 0 0 1 1
38 1 1 2 0 0 0 2 0 1 0 1 1 1 0 0 1 0 0 0 0 0 0 1 1 0 0 1 0 1 1 1 2 2 0 2 0 2 0 0 0 0 0 0 0 0 0 0 0 0 0 0 1 1 1 1 0 0 0 0 1 1 0 1 0 0 0 0 0 0 1 2 1 0 0 2 2 0 2 1 0 1 0 1 1 0 1 0 0 2 0 0 2 0 0 2 0 2 0 2 1 0 0 0 2 1 2 0 0 2 0 2 0 0 0 0 0 0 0 2 2 0 1 1 0 0 0 1 2 0 0 0 0 0 0 0 0 0 0 0 1 0 0 0 0 1 0 0 0 1 0 0 1 0 0 0 0 0 0 2 2 0 0 1 1 2 2 0 1 1 1 0 1 2 1 0 0 2 0 2 0 0 1 1 0 1 2 1 0 0 0 2 1 0 1 1 2 0 1 0 0 0 0 2 2 0 2 1 0 0 1 0 2 0 0 2 0 0 1 0 1 1 0 0 0 1 0 2 0 0 0 1 0 1 1 0 0 2 2 0 0 0 2 1 0 2 0 0 2 0 0 0 1 0 0 0 2 1 0 0 0 0 0 0 0 0 0 0 2 1 0 0 1 2 0 0 1 2 1 0 1 1 0 0 0 1 0 2 1 2 1 2 1 1 2 1 0 1 0 1 0 0 2 0 1 0 0 0 0 0 0 2 0 1 2 1 0 0 0 0 1 1 1 1 2 0 0 1 1 2 0 1 1 0 0 0 0 1 1 0 0 0 2 2 1 0 1 0 0 0 0 1 2 2 1 0 0 1 0 0 0 0 0 0 0 0 0 2 2 1 1 1 1 2 0 0 0 1 1 1 1 2 1 1 1 1 0 0 0 1 0 0 2 0 2 2 0 1 1 1 1 1 0 1 1 1 1 0 0 0 0 0 0 0 0 0 2 0 0 1 0 0 0 1 1 1 0 0 0 0 0 0 1 2 1 1 0 0 0 0 2 0 2 0 1 1 1 2 2 1 0 2 0 1 0 0 0 1 1 1 1 2 1 0 0 1 1 1 2 1 1 0 2 0 1 0 1 2 1 1 0 0 0 0 1 2 0 1 1 0 1 0 0 1 0 0 1 0 0 2 0 0 1 0 0 1 1 0 0 0 0 1 1 1 1 0 1 1 0 1 1 1 1 0 0 1 0 0 1 1 1 0 2 0 0 1 2 1 1 2 0 0 2 2 2 1 1 1 1 0 0 1 0 1 1 2 1 1 1 1 1 0 0 2 0 0 2 1 1 0 0 0 0 0 0 0 0 1 1 1 0 0 1 0 0 1 0 2 1 0 0 1 0 0 0 0 0 1 0 0 0 1 0 1 0 1 2 1 0 2 2 2 0 0 1 1 0 0 0 0 2 2 1 1 0 0 1 1 0 0 1 0 1 0 2 2 2 0 2 0 0 1 0 0 2 0 2 0 0 0 0 1 1 1 1 2 1 0 1 1 1 0 0 0 1 1 0 2 0 1 0 1 1 0 0 1 0 0 2 0 0 1 2 2 2 2 1 2 1 0 2 0 0 0 0 0 0 2 2 2 0 2 0 0 1 1 2 2 0 0 0 0 0 1 2 1 1 0 0 0 0 0 0 0 0 1 1 0 1 0 0 0 0 0 0 1 1 0 0 1 0 0 0 0 0 0 0 0 0 0 0 0 0 0 0 0 0 0 1 0 1 2 1 0 0 0 0 1 0 1 1 1 2 0 0 0 0 0 2 0 0 2 0 0 1 2 0 0 2 0 2 2 1 1 0 1 0 1 0 1 1 0 0 0 1 0 1 0 2 0 1 0 1 1 1 2 2 1 1 0 1 1 0 1 2 0 1 0 0 2 1 0 2 0 0 1 1 0 0 0 0 0 0 0 0 0 0 0 0 0 1 0 0 2 0 0 0 0 0 1 0 0 0 0 1 0 0 0 0 2 1 1 0 2 1 1 0 2 2 1 2 1 1 1 0 1 1 0 1 0 2 2 0 0 2 2 2 1 0 1 0 0 1 1 1 1 1 1 1 1 1 2 0 0 0 0 0 2 1 1 0 1 0 2 1 0 0 1 1 1 1 1 0 1 1 0 1 1 0 1 0 0 2 1 1 1 0 0 0 0 2 1 1 0 1 0 1 1 0 1 1 1 0 0 0 1 0 0 0 0 0 0 1 0 0 0 2 1 1 0 0 0 1 1 0 1 1 0 0 0 0 0 0 0 0 0 0 0 0 0 0 0
39 0 1 2 0 0 1 0 0 2 0 1 1 0 0 0 0 2 1 1 1 1 0 2 2 0 1 0 1 1 1 2 1 1 1 1 1 1 1 1 0 0 0 0 0 0 1 0 0 0 0 0 0 1 0 0 0 0 0 0 0 1 2 0 0 0 0 1 0 0 0 2 2 0 2 2 0 0 2 0 0 1 0 2 2 0 0 0 0 2 0 0 1 0 0 2 0 0 0 1 2 0 0 1 2 0 2 0 0 2 0 0 0 2 2 2 2 0 1 1 1 0 2 1 1 1 0 1 2 0 0 0 0 0 0 0 0 0 0 2 1 0 0 0 0 1 0 0 0 0 0 0 0 0 1 0 0 2 0 0 0 0 0 0 2 1 1 0 0 2 1 1 0 1 0 0 1 1 1 1 0 0 0 0 0 0 2 1 1 0 1 0 2 2 2 1 1 0 0 1 1 0 0 1 1 1 1 0 2 0 0 0 1 0 0 0 0 0 2 0 2 2 0 0 0 0 0 1 0 0 0 1 0 1 1 0 0 1 1 0 0 1 2 2 0 2 0 0 2 0 0 0 0 0 0 0 2 2 0 0 0 0 0 0 0 0 0 1 0 1 1 1 0 1 0 0 0 1 1 1 1 2 0 0 0 0 0 1 0 2 0 0 0 0 2 0 2 1 1 0 0 0 2 0 0 0 0 0 1 0 0 0 0 1 2 1 1 0 1 0 0 0 2 1 2 0 1 0 2 2 0 1 0 0 0 0 0 2 0 1 1 1 2 1 0 0 2 0 1 1 1 0 1 1 0 0 0 1 0 0 1 1 1 0 1 1 0 0 2 0 2 2 1 1 2 1 1 1 0 2 0 0 1 1 0 0 0 0 0 0 0 0 1 0 1 0 0 0 1 1 1 1 0 2 2 0 0 0 0 0 0 0 0 0 1 1 1 0 2 0 0 0 1 2 1 1 0 1 2 1 1 0 1 2 2 0 1 1 1 1 1 0 1 1 2 1 1 2 2 1 0 1 0 1 1 1 1 2 1 0 1 1 0 1 0 1 1 0 2 0 0 0 0 2 2 0 2 2 0 1 2 1 0 0 0 0 0 1 1 0 2 2 0 2 2 0 2 1 1 1 1 0 1 1 1 0 2 0 0 0 0 1 1 1 1 0 1 2 0 2 0 0 0 0 0 2 1 0 0 1 1 1 0 0 0 0 2 0 1 1 0 1 1 1 2 1 1 1 1 0 0 0 0 2 0 0 0 2 0 0 0 0 1 0 0 0 2 1 1 0 0 1 1 0 1 1 0 1 2 1 1 0 2 0 1 1 1 0 0 0 0 0 0 2 0 0 0 0 0 0 0 2 0 1 0 2 0 0 1 0 0 0 0 2 0 0 0 0 0 0 0 0 0 0 0 0 2 1 0 0 0 0 0 0 1 1 2 0 1 0 0 2 0 2 2 1 1 0 0 0 0 1 0 0 0 2 0 0 2 0 0 0 0 1 1 1 0 2 0 0 0 0 0 0 0 2 2 1 1 1 2 0 2 2 2 2 2 2 2 1 0 2 0 0 1 0 0 0 0 1 0 1 0 0 1 2 2 1 0 0 0 0 0 0 1 0 1 0 0 0 0 0 1 1 0 0 1 1 0 0 0 0 0 0 0 1 0 0 0 1 1 1 0 0 0 0 0 1 0 0 0 0 0 1 0 1 0 0 0 0 0 0 2 0 0 1 1 2 0 2 0 1 2 1 1 1 0 1 1 1 0 1 1 0 2 1 1 2 2 2 0 2 1 2 0 1 1 2 0 2 2 0 0 0 1 0 1 0 0 1 1 0 0 0 0 2 0 1 1 1 0 2 0 0 1 0 0 0 0 2 1 1 0 1 0 1 1 1 0 0 0 0 0 0 0 0 0 0 1 0 2 1 0 1 1 1 2 0 0 0 0 0 0 0 1 0 1 0 0 1 0 0 1 1 2 1 0 0 2 2 1 1 0 1 0 0 1 0 1 1 1 2 0 0 2 2 2 1 1 0 0 0 2 1 2 1 1 0 0 1 0 2 0 0 0 0 0 0 1 1 0 1 0 2 0 0 1 2 0 0 2 0 0 1 0 0 0 0 2 0 0 0 0 1 1 2 2 0 0 0 2 1 2 0 1 0 1 2 0 1 1 1 0 0 1 0 1 0 0 0 0 0 1 1 0 0 0 1 2 2 0 2 0 1 0 0 0 0 0 0 0 0 0 2 2 0 0 0 1 1 1 1
40 0 0 2 0 0 1 1 0 1 1 1 0 0 0 0 0 0 0 0 0 0 2 0 2 0 0 0 0 2 1 0 1 2 1 0 2 2 0 0 1 1 0 1 0 1 0 0 0 1 1 0 1 1 0 0 0 0 0 0 1 1 0 1 1 1 1 1 0 0 0 1 2 0 2 2 0 1 2 0 1 1 0 0 0 0 0 1 1 2 0 0 2 2 0 0 0 1 0 1 2 0 1 0 2 1 1 0 1 1 0 0 0 0 2 2 2 0 1 1 1 0 2 2 2 1 0 0 2 0 0 0 0 0 1 0 1 0 0 2 1 0 0 0 0 2 0 1 1 1 0 1 0 1 0 0 0 2 1 1 1 1 0 1 1 2 2 1 0 1 1 1 2 1 0 0 1 1 0 1 0 0 0 0 0 0 2 0 0 0 1 1 1 1 1 2 2 0 0 0 0 0 0 2 2 0 2 1 1 1 0 0 2 0 0 1 1 0 1 0 1 1 1 0 0 1 1 0 0 0 0 0 0 0 1 0 0 2 2 0 0 0 1 1 0 1 0 0 2 0 0 0 0 1 0 0 1 1 0 0 0 0 0 2 0 0 1 0 2 1 0 0 0 2 0 1 2 0 1 0 0 0 1 1 0 1 1 2 2 2 2 2 0 0 2 0 2 2 0 1 0 0 2 0 1 0 0 0 1 0 0 1 0 0 2 1 0 0 1 0 0 0 2 1 1 0 0 0 0 0 0 1 0 0 0 0 0 1 1 1 1 1 2 1 1 0 0 1 1 1 1 0 2 2 1 0 0 1 0 0 0 0 2 1 2 1 0 0 1 0 1 1 0 1 0 0 0 2 2 0 0 1 1 0 0 1 0 0 0 0 0 0 1 0 2 1 1 1 0 0 0 0 1 2 1 1 0 1 0 0 0 0 1 1 0 1 1 0 1 0 0 1 0 1 0 2 2 2 2 0 2 1 0 0 1 1 0 2 0 1 2 0 1 2 0 2 2 1 2 1 1 1 0 2 2 1 2 1 1 0 2 1 0 0 0 1 1 1 2 1 1 1 1 1 1 1 1 0 0 0 1 0 0 1 1 1 0 1 1 0 2 2 0 0 0 0 2 0 0 2 0 1 2 2 0 0 0 0 1 1 1 0 0 0 1 0 0 1 0 1 1 1 1 1 1 1 0 0 1 2 0 0 0 0 0 0 1 0 1 1 0 0 1 1 1 0 0 2 1 0 0 0 0 1 2 0 0 0 0 0 0 0 1 0 0 0 2 2 2 0 1 1 1 0 1 1 1 0 1 0 0 1 0 0 0 0 0 2 1 0 1 0 0 1 0 0 0 0 0 0 0 2 1 0 0 2 1 1 0 0 0 0 0 1 0 1 1 0 0 0 1 1 1 1 0 1 1 1 0 0 1 0 1 1 2 1 2 0 0 0 1 1 0 1 2 2 2 0 0 0 0 2 1 1 1 2 1 1 1 0 0 0 1 0 0 2 0 2 1 0 1 0 0 0 1 1 2 0 1 0 0 0 2 1 1 2 0 1 1 0 0 0 0 1 0 0 0 0 0 0 0 0 0 0 0 1 2 2 0 0 0 0 0 0 0 0 0 1 1 1 0 1 1 0 0 0 1 0 0 0 0 0 0 0 0 1 1 0 0 1 0 1 0 0 0 0 0 1 0 0 0 0 1 1 0 0 1 0 0 0 0 0 1 0 0 0 0 1 0 2 1 1 2 1 0 1 0 1 1 1 0 1 0 0 0 1 0 2 0 2 0 2 1 1 0 0 1 1 0 2 2 0 0 0 1 0 1 0 0 2 2 0 0 1 0 2 2 0 2 0 1 1 0 0 2 0 0 0 0 2 0 0 2 1 0 1 0 1 1 0 1 1 0 0 0 0 0 1 1 0 2 1 0 2 0 0 0 0 1 0 0 0 0 0 0 0 1 0 1 1 0 0 1 1 1 1 1 1 1 1 1 1 1 1 0 1 1 0 0 1 1 1 0 0 1 0 1 1 2 0 0 2 2 2 2 1 1 1 0 2 0 2 0 0 1 1 0 1 1 1 0 1 0 2 0 0 2 1 0 0 0 0 0 1 1 0 1 2 0 0 1 1 1 1 0 1 2 0 2 0 2 0 2 1 0 0 1 2 0 0 1 0 0 0 0 0 1 0 0 0 0 0 0 0 0 0 1 0 2 1 1 0 1 2 0 0 1 0 0 1 0 0 0 0 0 0 0 0 1 0 0 0
41 0 2 1 0 0 0 1 1 2 2 0 0 2 1 0 0 0 0 1 1 1 0 2 2 0 0 0 0 2 2 1 0 1 1 0 2 2 0 0 2 1 0 1 0 1 1 0 0 0 0 0 0 0 2 1 1 0 0 0 0 1 0 2 0 0 0 0 1 1 0 2 2 0 1 2 1 2 2 0 2 2 0 1 1 0 0 0 0 2 0 0 2 1 0 1 0 2 0 2 1 0 0 0 2 0 2 0 0 2 2 2 1 1 2 2 2 0 1 1 1 1 1 1 0 0 0 0 2 0 2 0 0 0 0 0 1 0 0 0 1 0 0 0 0 2 1 0 0 2 2 0 0 2 0 1 1 1 1 1 0 1 1 0 2 2 2 0 1 1 1 0 1 2 1 0 0 1 0 1 1 1 1 1 1 2 1 2 2 0 2 0 1 0 1 1 1 0 0 0 0 0 0 2 2 1 2 0 1 0 2 0 1 0 0 0 1 1 0 0 1 1 0 0 0 0 0 1 0 0 0 0 0 0 0 0 0 2 2 1 0 0 2 1 0 1 0 0 2 0 0 0 2 1 0 0 0 2 0 1 0 1 0 2 0 0 1 0 2 1 0 2 0 2 0 1 1 1 1 0 0 0 0 0 0 1 1 2 1 2 1 2 0 0 2 0 1 2 0 1 0 1 2 0 0 0 0 0 2 1 0 1 0 0 1 0 1 1 0 0 1 1 1 2 1 0 1 0 1 1 0 1 0 0 0 0 1 2 0 0 0 0 2 2 0 0 1 0 1 0 0 0 2 2 0 0 0 1 0 0 0 0 0 0 0 0 0 2 2 0 0 0 0 2 1 0 1 1 1 1 1 1 0 0 1 0 0 0 0 1 0 0 0 1 2 0 0 2 0 0 0 0 1 2 1 0 0 1 0 0 0 0 1 1 0 1 1 1 0 0 0 1 1 1 0 1 1 0 2 0 2 0 1 0 1 1 0 1 0 1 1 0 2 0 2 2 0 1 1 0 0 0 0 2 2 2 2 0 1 0 2 1 1 0 0 1 1 1 2 0 0 0 2 0 1 0 0 1 1 0 1 0 0 1 0 0 0 2 1 1 1 2 1 2 0 0 1 0 2 1 0 1 2 2 0 0 0 1 0 0 1 0 1 0 0 0 0 2 0 1 1 1 2 2 2 2 0 0 0 2 0 0 0 1 1 0 2 2 0 2 1 2 2 2 2 0 0 1 1 0 0 0 2 0 2 0 0 0 1 0 0 0 1 0 0 0 1 1 1 1 1 0 0 0 0 0 1 1 1 1 0 0 2 0 0 1 1 2 1 1 0 0 0 0 2 0 0 0 0 0 0 2 1 1 0 2 2 1 1 1 0 0 0 1 1 2 0 0 0 1 0 1 0 0 0 0 2 1 0 0 1 0 0 1 2 0 2 0 1 0 0 1 0 1 1 1 2 0 1 0 0 1 0 1 1 2 1 1 1 0 0 0 2 0 1 1 0 2 0 0 0 0 0 0 0 2 2 1 2 0 1 0 2 1 2 2 1 1 1 0 0 0 1 1 0 0 0 2 2 1 0 2 0 0 2 2 2 1 0 0 0 0 0 0 0 1 1 1 1 1 0 0 0 0 0 2 2 1 0 1 0 0 1 0 0 0 1 0 0 0 0 0 1 0 0 0 2 1 0 0 0 1 0 1 0 0 0 0 1 0 0 0 2 1 0 0 0 1 0 2 0 0 0 1 0 1 0 2 0 2 0 0 0 1 1 1 0 2 0 2 0 1 0 2 0 2 0 1 0 1 1 0 0 0 0 1 0 0 1 1 1 0 1 0 1 1 1 1 1 0 1 1 0 0 2 0 0 0 0 1 0 0 2 0 0 1 1 1 2 0 1 1 1 1 0 0 1 0 0 0 2 0 0 1 1 0 1 0 0 0 0 0 0 0 0 1 1 0 2 1 0 0 1 0 2 0 0 2 1 1 2 1 0 0 0 0 0 1 0 1 0 2 1 1 1 0 0 0 1 0 0 2 1 1 2 0 1 0 1 1 1 0 1 0 2 2 0 1 2 2 0 2 0 2 0 0 2 1 0 0 0 1 0 1 1 0 1 0 0 0 1 1 0 1 0 1 2 1 1 0 2 0 2 0 0 0 0 2 0 0 2 0 0 1 0 1 1 0 2 0 2 0 0 0 0 0 2 0 2 0 0 0 0 1 0 0 0 0 0 1 0 0 0 1 1 0 1 0 0 0 1 2
42 1 1 1 0 0 0 1 0 1 0 0 1 1 0 0 0 1 0 1 1 1 0 2 2 0 0 1 0 2 2 0 1 2 2 0 2 0 0 0 2 2 0 0 0 0 1 0 1 0 0 0 1 1 1 0 0 0 0 0 2 2 0 0 1 1 1 0 1 1 0 1 1 0 1 2 1 2 2 0 2 2 0 1 2 0 0 0 0 2 0 0 1 1 1 1 0 0 0 2 2 0 1 0 2 1 2 1 1 1 1 2 0 2 2 2 2 0 1 1 1 0 2 1 1 1 0 0 2 0 1 1 0 0 1 1 0 0 0 0 0 0 0 0 0 2 1 0 0 2 1 0 0 0 0 1 1 0 1 1 1 1 0 0 0 2 1 0 0 2 2 1 1 1 0 0 1 1 0 1 0 1 0 0 0 0 0 0 0 0 1 0 2 1 2 2 2 0 0 0 0 0 0 0 0 2 2 1 1 0 0 0 1 0 0 0 0 0 1 2 0 0 1 0 0 1 0 0 0 0 0 0 0 0 1 0 0 2 2 0 0 1 2 1 1 2 1 0 1 0 0 0 2 1 0 0 1 0 0 0 0 0 0 0 1 1 0 0 0 0 0 1 0 1 0 1 1 0 2 0 1 2 0 0 0 2 0 1 2 2 1 1 1 0 2 1 1 0 0 0 0 0 2 0 0 0 0 0 1 1 0 1 0 0 1 0 0 0 1 0 1 1 1 0 1 0 1 0 0 0 0 2 0 0 0 0 1 0 2 1 0 0 2 1 0 0 1 0 0 1 1 0 1 1 0 0 0 0 0 2 0 2 2 2 2 2 0 1 2 0 0 0 1 2 1 0 2 2 1 1 0 1 0 0 0 0 0 0 0 0 0 0 1 0 1 0 0 1 1 1 1 1 1 2 1 0 0 1 0 0 0 0 0 0 1 1 1 1 0 0 0 2 2 2 0 2 2 1 1 0 0 0 0 1 1 0 0 1 0 0 0 0 1 2 1 2 2 0 0 0 0 1 0 0 0 0 0 1 0 1 1 1 0 0 2 2 0 1 2 0 0 0 2 1 1 0 1 0 0 0 2 0 1 0 1 1 0 1 1 0 0 1 1 1 1 0 1 0 1 1 0 1 1 0 0 2 2 0 0 0 0 2 0 0 1 1 0 2 0 1 0 2 0 0 0 1 0 1 0 0 2 0 0 1 1 0 1 1 1 1 0 1 2 2 2 0 0 1 1 0 0 0 1 1 2 0 0 0 1 0 0 1 1 0 0 0 1 0 1 0 0 0 0 0 1 1 1 2 2 2 0 1 2 0 0 1 0 1 1 0 0 1 0 1 1 0 1 0 0 0 0 2 0 1 0 2 0 0 0 1 1 0 0 1 1 1 1 0 1 0 0 1 0 0 0 1 1 2 0 0 0 0 0 1 2 1 1 1 0 1 0 1 0 2 2 1 1 0 1 0 0 1 0 1 0 1 1 0 1 0 0 0 1 0 1 2 0 2 0 0 0 0 1 1 0 2 2 1 1 0 0 0 1 1 1 1 0 2 2 0 0 0 1 2 1 0 0 2 2 2 0 2 1 0 0 1 2 0 0 0 1 0 0 0 0 0 1 2 2 2 1 0 0 0 1 0 0 0 0 0 0 0 1 0 0 2 1 0 0 1 0 1 0 0 0 1 1 0 0 2 2 2 0 0 0 0 1 0 1 1 0 1 2 0 0 0 0 1 0 1 1 1 2 2 2 1 0 1 1 1 0 1 0 0 2 2 1 1 2 1 1 2 1 1 0 1 1 1 0 1 1 0 0 0 0 0 2 0 0 2 2 0 2 0 2 2 2 1 0 0 0 0 0 0 1 0 0 0 0 1 0 0 1 0 0 1 1 1 1 0 1 1 1 1 0 0 1 1 0 0 2 0 0 2 0 1 0 0 0 0 0 0 0 0 0 1 2 0 2 0 0 0 1 1 2 0 0 0 0 1 1 1 0 0 0 0 0 1 1 1 1 2 1 1 1 0 0 2 0 1 0 1 0 0 2 0 2 2 0 0 0 0 0 0 2 1 0 1 1 1 0 1 0 1 0 0 0 1 0 0 0 1 1 2 1 0 0 1 0 0 0 0 1 2 1 1 1 0 1 0 1 0 1 0 1 0 1 2 0 1 1 1 0 0 0 2 0 0 1 1 0 1 0 0 0 2 0 1 1 0 0 0 1 1 0 0 1 0 0 0 0 0 1 2 2 0 0 0 0 1 0 1
43 1 1 2 0 0 1 1 0 1 0 1 1 1 1 0 0 2 1 0 1 1 0 2 2 0 0 0 0 2 2 0 1 1 2 1 1 1 0 0 2 2 0 0 0 0 1 0 0 0 0 0 0 0 2 1 0 0 0 0 2 2 0 0 0 0 0 0 0 0 0 2 1 0 1 1 1 1 2 1 0 1 1 0 1 0 0 0 0 2 0 0 2 1 0 1 0 1 0 1 0 0 0 0 2 1 2 1 1 1 0 2 0 0 0 0 0 0 0 2 2 0 2 1 1 1 0 2 2 1 0 1 0 0 0 0 0 0 0 1 0 0 0 0 1 2 0 0 0 1 1 0 0 1 1 0 0 1 1 2 0 2 0 1 0 1 1 1 0 1 1 0 1 1 0 0 1 0 0 0 0 0 1 1 0 1 2 2 1 1 0 2 1 1 1 2 1 1 0 0 0 0 0 2 2 1 1 0 2 0 0 0 2 0 0 0 0 1 0 0 1 1 1 0 0 1 1 2 0 0 1 0 0 0 0 0 0 2 2 0 0 0 2 2 0 2 1 0 2 0 0 0 2 0 0 0 1 2 1 1 1 0 0 1 0 0 0 0 1 0 1 1 0 2 0 0 1 0 1 0 1 1 0 0 0 0 0 1 0 2 0 0 1 0 2 1 0 0 0 0 0 0 2 0 0 0 0 1 1 0 1 0 0 1 1 0 0 1 0 0 1 1 2 1 1 0 1 0 0 0 0 1 0 0 0 0 0 1 0 2 1 1 2 2 0 0 2 0 2 2 2 0 2 2 0 0 0 0 0 2 0 2 1 1 1 1 0 1 2 0 1 1 1 1 1 2 2 2 0 2 0 1 0 0 1 0 0 0 0 0 0 0 0 0 2 0 0 1 0 0 0 0 1 2 2 0 1 2 0 0 0 0 1 1 0 1 1 1 0 0 0 2 0 1 2 2 0 0 0 0 1 0 0 0 1 1 0 0 0 0 1 0 1 0 1 1 2 0 2 2 0 1 0 2 1 0 1 0 0 1 1 1 0 0 1 2 0 1 2 1 1 1 1 1 1 1 0 2 0 1 1 1 0 1 1 1 0 2 1 1 1 2 2 1 2 0 2 0 1 1 1 0 2 2 0 0 0 1 0 0 0 2 1 1 0 0 0 2 0 1 0 1 1 1 1 2 0 0 0 0 2 0 0 1 1 1 2 2 1 1 1 1 2 2 2 1 0 2 0 0 0 0 0 2 2 0 0 1 0 0 0 0 0 0 0 0 0 0 0 0 0 1 0 0 0 0 0 1 2 1 1 0 2 0 1 1 1 0 0 0 1 0 0 0 0 0 0 0 0 0 0 2 0 0 0 1 1 0 0 2 0 0 0 0 2 0 1 0 0 0 0 0 1 1 0 0 1 2 0 0 1 0 0 1 2 1 1 1 0 1 0 0 0 1 1 0 2 0 0 0 0 1 1 1 0 2 1 0 1 0 0 0 0 1 1 1 0 1 1 1 0 2 0 0 1 2 2 0 1 0 0 1 2 2 2 2 2 2 0 0 0 1 0 2 0 0 0 2 2 2 0 2 0 0 0 0 1 0 0 0 0 0 0 0 0 0 0 1 1 1 0 0 1 0 1 0 0 0 0 0 0 0 0 1 0 1 2 0 0 1 1 1 0 0 0 0 0 0 0 0 0 0 0 0 0 0 0 0 1 0 0 1 1 0 0 1 1 1 0 1 0 0 1 0 1 1 0 1 1 1 0 1 1 1 1 1 0 2 1 2 0 1 2 2 0 0 2 0 0 1 0 0 0 0 1 0 1 0 1 1 1 0 1 1 1 2 2 1 2 0 1 2 0 0 1 0 0 0 0 2 0 0 1 1 0 1 0 1 0 0 0 0 0 1 0 0 1 0 1 1 1 0 0 1 1 0 1 0 0 0 1 0 0 0 0 0 0 1 1 1 0 0 2 0 1 0 0 1 0 2 2 2 0 0 0 0 0 2 0 2 0 1 0 0 2 1 2 1 1 0 1 1 1 1 2 1 1 1 1 2 2 2 0 0 1 0 0 2 1 2 0 2 0 2 0 0 1 2 0 0 0 2 0 2 0 0 0 1 1 1 0 0 1 1 1 1 1 0 0 0 2 0 2 0 1 0 0 1 0 0 2 0 0 0 1 0 1 0 0 0 0 0 0 0 0 0 1 2 1 0 0 0 1 1 0 0 1 0 1 0 1 0 0 1 0 0 0 0 1 0 0 0
44 1 1 1 0 0 0 0 0 2 1 0 0 1 0 0 0 1 0 0 0 0 0 1 1 1 1 0 0 2 2 2 2 2 0 1 1 2 0 0 0 0 0 0 0 0 2 0 0 1 1 0 0 0 2 0 0 0 0 2 0 0 0 1 1 1 1 0 0 0 0 1 0 0 0 2 2 0 2 0 0 2 0 2 2 0 0 1 1 2 1 1 2 0 1 2 0 2 0 2 0 0 1 0 2 0 2 1 1 1 1 2 1 1 1 1 1 0 0 2 2 0 2 1 1 1 0 1 2 1 1 0 0 0 0 0 0 0 0 1 1 0 0 0 0 0 0 0 0 2 0 0 0 0 0 1 1 0 0 0 0 0 0 1 0 0 0 1 0 1 0 1 0 1 1 0 0 0 0 0 0 1 0 1 1 0 1 1 1 0 1 0 2 2 2 2 1 0 0 1 1 1 1 1 1 1 2 0 2 0 1 0 0 0 0 1 1 0 1 0 0 0 2 0 0 2 2 0 0 0 0 0 0 0 1 0 0 2 2 1 0 0 2 1 0 1 0 0 2 0 0 0 1 0 0 0 0 1 0 0 0 0 0 0 0 0 0 1 2 2 0 0 0 2 0 0 0 0 1 0 0 1 1 1 0 1 0 1 1 1 1 1 2 0 2 2 0 1 0 0 0 0 2 0 0 1 1 0 0 0 0 1 0 0 2 0 0 0 0 0 2 2 2 2 2 0 0 0 2 2 0 0 1 1 0 0 0 1 1 1 1 0 1 2 1 0 1 0 0 0 0 0 1 1 1 1 1 0 0 1 0 1 1 1 1 0 0 1 1 0 0 0 0 2 0 0 1 1 2 0 0 0 2 0 0 2 0 0 0 0 0 0 0 1 2 0 1 0 1 1 0 1 1 2 1 1 0 2 0 0 0 0 2 2 0 2 0 1 0 0 0 2 1 0 0 2 2 0 0 0 0 0 0 0 1 1 0 1 0 0 0 0 1 1 1 1 2 2 2 0 0 2 0 2 2 1 2 1 2 0 1 2 0 1 0 1 1 0 2 0 0 0 1 1 2 0 2 2 1 1 0 0 0 0 0 0 0 1 0 1 0 2 0 0 1 0 2 1 2 0 0 0 1 1 0 1 1 1 0 0 0 2 0 1 1 0 0 2 0 1 2 1 1 1 1 1 0 1 0 1 1 1 0 1 2 0 2 1 2 0 1 2 2 1 2 1 0 1 1 0 0 0 0 2 1 0 0 0 1 1 0 0 1 0 0 0 1 2 2 0 0 0 2 0 1 1 1 1 1 1 0 0 2 0 2 0 1 2 2 1 2 0 1 0 1 0 1 0 0 0 0 1 0 0 0 2 2 0 1 1 0 0 0 2 0 1 1 0 0 0 1 1 0 0 0 1 1 1 0 0 0 0 0 1 2 1 2 1 0 0 0 0 0 1 1 1 2 0 2 0 0 1 0 0 0 2 1 0 2 0 0 0 1 1 0 1 1 0 0 2 0 2 0 1 2 1 2 0 1 0 1 1 2 2 1 2 1 1 1 0 0 0 1 1 1 0 0 2 0 2 1 1 0 0 1 2 1 1 1 0 1 0 0 0 0 1 1 2 2 2 0 0 0 0 0 0 0 1 0 0 0 0 1 0 0 2 1 0 0 0 0 1 0 2 0 0 2 0 0 0 0 0 0 1 0 0 0 0 0 0 0 1 1 0 0 1 1 0 0 0 0 0 2 0 0 0 0 0 2 0 0 2 2 1 1 0 0 2 2 2 0 2 0 1 0 1 0 0 0 1 1 0 0 0 1 0 1 0 0 2 2 0 1 0 2 0 1 1 0 0 0 0 0 1 2 0 1 0 1 2 1 0 1 0 0 1 0 1 2 1 0 0 1 1 1 1 1 0 0 0 2 0 0 1 0 0 1 0 0 1 1 0 0 0 0 1 1 0 1 1 0 0 1 1 2 1 0 1 1 1 2 1 0 0 0 0 0 0 1 0 2 2 0 0 2 2 2 2 0 0 0 1 1 1 2 2 1 1 1 1 1 1 1 0 2 2 0 1 1 1 0 2 0 0 0 0 1 1 1 1 0 1 0 2 0 0 0 1 0 1 0 0 2 2 2 1 1 0 1 0 1 0 2 0 1 1 1 1 0 0 2 0 0 0 0 0 0 0 0 0 0 0 0 0 0 1 0 0 2 0 0 0 1 1 0 0 1 0 0 0 0 0 0 1 2 0 1 0 0 0 1 2
45 0 1 1 0 0 0 1 0 2 1 1 0 1 1 0 0 0 0 1 0 0 0 2 2 0 0 0 0 2 2 0 1 1 2 1 2 1 1 1 1 1 0 1 0 0 1 0 0 0 0 0 0 2 0 1 0 0 0 1 0 1 0 1 1 0 1 1 0 0 0 0 0 0 0 2 2 0 2 0 0 1 0 2 2 0 0 1 1 2 1 1 0 0 0 1 0 0 0 1 2 1 0 0 2 1 1 1 0 2 1 1 0 0 2 2 2 0 1 2 2 0 2 1 0 0 0 1 2 0 0 1 0 0 0 0 0 0 0 0 0 0 0 0 0 1 0 0 0 2 0 0 0 0 0 0 0 2 0 0 0 1 0 0 0 1 1 0 1 1 0 1 0 2 0 0 0 0 0 0 0 0 1 1 0 1 2 1 0 0 1 1 1 0 1 1 1 1 0 0 0 1 1 2 2 1 2 2 0 0 0 0 1 0 0 0 0 0 1 1 1 1 0 0 0 2 1 1 1 1 0 0 0 0 1 0 0 2 2 0 0 0 2 2 0 2 0 0 1 0 0 0 1 0 0 0 0 2 1 2 1 1 0 0 1 1 0 0 1 1 0 1 1 1 0 0 0 0 2 0 0 1 1 1 0 2 1 1 0 1 0 0 1 0 2 1 1 0 0 0 0 0 1 1 0 0 0 0 1 0 0 1 0 0 1 0 1 0 1 0 1 1 2 1 1 0 1 0 0 0 0 1 0 0 0 0 0 1 1 0 1 0 2 1 0 0 2 0 1 1 1 0 2 2 0 0 0 1 0 0 1 1 0 0 0 0 0 1 1 0 0 0 0 2 0 0 2 1 0 2 1 1 1 0 0 2 0 0 0 0 0 0 0 0 2 0 0 0 0 0 0 0 1 2 1 0 0 1 0 0 0 0 0 0 0 0 2 1 0 0 0 2 0 2 1 2 1 0 0 0 0 1 0 1 1 0 0 1 0 0 1 0 1 0 2 0 0 0 1 0 0 0 0 1 0 0 0 0 0 0 2 1 0 0 1 2 0 1 2 0 0 0 1 1 0 1 1 2 0 1 1 0 0 0 0 2 0 1 1 1 2 2 0 0 0 0 1 2 2 0 1 0 1 0 0 2 2 0 0 0 0 2 1 0 1 0 0 2 0 0 0 1 0 1 1 2 1 1 0 1 1 1 0 1 2 0 1 1 1 1 1 1 0 0 1 0 0 0 2 1 0 1 0 2 0 1 1 0 1 0 0 0 1 0 1 1 0 2 2 0 0 0 0 0 0 0 0 1 1 1 0 1 1 0 0 1 0 2 2 0 0 2 0 1 0 0 0 0 0 0 0 2 2 0 0 1 2 1 0 1 1 0 0 0 0 0 1 0 0 1 0 1 0 0 0 1 1 1 0 0 0 0 0 2 1 1 2 0 1 0 1 1 0 0 0 0 2 0 1 0 0 2 1 2 1 2 1 1 2 0 0 0 0 0 2 2 0 2 1 0 1 0 1 0 1 2 1 0 2 0 0 1 2 1 2 2 1 1 2 0 0 1 1 1 1 0 0 0 0 0 0 0 0 0 0 1 2 1 0 0 0 0 0 0 1 0 1 2 2 2 0 0 0 1 0 1 1 0 1 0 1 1 0 1 0 1 1 0 0 2 0 1 0 0 0 0 0 0 0 0 0 0 0 0 0 0 1 0 1 0 0 1 1 0 0 0 0 1 0 2 0 0 1 1 0 0 0 0 2 0 0 2 1 1 1 0 0 2 0 2 0 0 1 1 1 1 0 1 0 1 1 0 0 0 0 0 1 1 0 1 1 0 1 1 1 2 2 1 1 0 1 1 0 1 2 0 1 0 0 1 0 0 2 0 0 2 1 0 1 0 1 0 0 0 0 0 0 0 0 0 1 0 0 2 0 0 0 0 0 2 0 0 0 0 0 1 1 1 1 1 1 1 2 0 2 0 0 1 0 1 0 0 1 1 0 1 0 2 1 2 0 1 1 0 1 1 1 2 0 0 0 1 2 2 2 1 1 1 0 1 0 1 0 0 2 2 0 1 1 1 0 1 0 1 0 0 1 2 0 0 1 1 0 2 0 0 0 0 0 1 0 0 1 2 2 2 1 0 2 0 2 0 0 0 2 0 2 2 0 0 2 0 0 1 0 0 1 0 0 0 0 0 1 1 0 1 0 0 1 0 0 0 0 0 0 0 0 0 0 0 0 0 1 2 1 0 1 0 1 1 1 1
46 0 0 2 0 1 0 1 0 2 1 1 0 0 0 0 0 1 1 2 2 2 0 2 2 0 0 0 1 2 2 0 2 2 1 1 1 1 0 0 0 0 0 1 0 1 0 0 0 1 1 0 0 2 0 1 0 1 0 1 1 1 0 1 0 0 0 1 0 0 0 0 1 1 1 2 1 1 2 1 0 1 1 0 1 0 0 1 0 2 0 1 1 0 0 2 0 2 0 2 1 0 0 1 2 0 2 1 1 1 0 2 0 2 2 2 2 0 1 1 1 0 2 2 0 0 0 1 2 1 1 0 0 0 0 0 0 0 0 1 0 0 0 0 0 0 0 0 0 0 0 0 1 0 0 0 0 1 0 1 1 0 0 0 0 2 2 0 0 1 1 1 0 1 0 1 1 1 0 1 0 0 0 0 1 1 1 1 0 0 2 0 2 2 2 1 2 0 0 1 1 0 0 1 1 1 1 1 1 0 0 0 1 0 0 1 1 1 2 1 0 0 1 0 0 0 0 2 2 1 1 1 0 0 2 0 0 2 2 0 0 0 2 2 0 2 0 0 2 0 0 0 1 0 0 0 0 1 0 0 0 0 0 0 0 0 0 1 0 1 1 1 0 2 0 0 1 0 1 0 0 1 0 0 1 0 1 1 1 1 1 0 1 0 2 1 0 1 0 0 0 0 1 1 0 0 0 1 0 0 0 1 0 0 1 1 0 0 1 0 1 1 1 1 1 0 1 0 1 1 0 1 0 1 0 1 1 0 2 0 1 0 2 1 1 0 0 1 1 0 0 1 2 2 0 1 1 2 0 1 0 2 1 1 1 0 0 0 1 0 1 1 2 2 2 2 1 1 0 2 1 0 0 0 0 0 0 1 1 0 1 1 1 0 1 1 1 0 1 1 0 1 0 2 2 1 0 0 1 1 1 1 1 1 1 2 0 0 0 0 0 2 0 0 1 2 1 0 0 0 0 0 0 2 2 0 0 0 0 0 1 0 2 1 0 0 2 1 1 1 0 1 0 1 0 0 1 0 0 0 2 1 0 0 0 1 1 2 2 0 0 0 1 1 1 0 1 2 0 1 0 0 0 0 2 2 0 2 1 1 1 2 2 2 1 0 2 0 1 1 0 2 2 1 0 0 1 0 0 0 0 2 0 0 1 0 0 2 0 1 1 1 0 0 0 2 1 1 0 1 1 0 1 0 0 0 2 1 0 1 0 1 2 2 2 0 0 2 0 0 0 0 0 2 0 1 2 1 1 1 1 0 0 2 0 0 2 1 1 0 0 1 1 0 1 1 1 2 2 2 0 0 1 0 1 0 1 1 0 0 0 2 1 0 0 0 0 0 0 0 0 2 0 0 0 2 1 1 0 1 1 1 0 0 1 0 0 0 1 0 0 0 0 0 0 1 1 1 0 0 0 0 0 2 1 1 2 0 0 0 0 1 0 1 1 0 2 0 2 1 0 1 1 2 1 2 1 0 1 0 0 0 0 1 1 1 1 2 0 0 1 0 0 1 1 1 2 1 1 0 1 0 2 1 1 1 2 1 1 0 0 0 1 1 0 0 0 1 0 1 0 0 0 1 1 1 1 2 0 0 1 0 0 1 0 1 0 0 0 0 0 0 1 1 0 1 2 1 0 0 0 0 0 0 0 1 0 0 1 2 1 2 0 0 0 0 1 1 0 0 0 0 0 1 0 1 1 0 0 0 0 0 0 0 0 1 2 2 0 2 0 0 2 1 2 1 1 1 1 1 1 2 1 1 2 1 1 2 0 2 0 2 1 2 0 1 1 1 0 2 2 0 0 0 1 1 2 1 0 1 1 0 0 1 0 2 1 0 2 0 2 2 0 0 1 0 0 0 0 1 0 0 1 0 0 2 0 1 1 0 1 0 0 1 0 0 1 0 1 0 2 1 0 2 0 1 1 0 0 1 1 0 0 0 0 2 1 0 1 1 0 0 0 2 1 1 0 0 1 2 2 2 0 0 0 0 0 0 0 1 0 1 0 0 2 2 2 2 0 0 1 0 1 1 2 2 0 0 1 1 1 0 0 0 1 1 0 2 1 1 0 2 0 0 0 0 1 2 1 1 0 0 0 1 0 0 0 0 0 0 0 0 1 2 2 2 0 0 2 0 2 0 2 0 0 0 0 1 0 0 2 0 1 0 0 0 0 0 0 0 0 1 1 1 0 1 0 1 1 0 0 0 0 2 0 0 1 0 0 0 0 0 0 1 1 0 0 0 0 0 1 2
47 1 2 1 0 0 0 2 0 1 1 0 0 0 0 0 0 1 1 0 0 0 0 2 2 0 1 0 1 1 1 1 0 1 2 0 2 2 0 0 0 0 1 0 0 1 1 0 2 0 0 0 2 2 0 0 0 0 1 1 1 1 0 2 0 0 0 1 0 0 1 1 2 0 2 2 0 0 1 0 0 1 0 1 1 0 0 0 0 2 0 0 2 0 0 2 0 2 1 1 0 0 1 0 2 0 2 1 2 0 0 1 0 1 1 1 1 1 1 0 1 0 1 2 1 0 0 0 2 0 1 1 0 0 0 0 0 0 0 2 1 0 0 0 0 1 1 0 0 0 0 0 0 1 1 0 0 1 1 1 1 1 0 2 1 1 0 0 1 1 0 1 0 2 0 1 0 1 1 1 0 1 0 0 1 1 1 0 0 0 2 0 2 1 2 2 2 1 0 0 0 0 0 0 0 1 2 1 2 0 1 0 1 0 0 1 1 1 1 0 1 1 0 0 0 1 0 1 0 0 1 0 0 0 1 0 0 2 2 0 0 0 2 1 0 1 0 0 2 0 0 0 1 1 0 0 0 2 0 0 0 0 0 1 1 0 0 1 2 1 0 1 0 2 0 0 0 0 2 0 0 1 1 1 0 0 0 1 1 2 1 0 0 2 2 1 0 2 0 2 0 2 1 0 0 0 0 0 2 1 0 2 0 0 1 0 0 0 0 0 1 1 2 1 2 0 2 0 1 1 0 0 1 1 0 0 0 1 1 0 0 0 1 1 1 1 0 0 2 1 1 0 1 2 0 1 1 1 0 1 1 2 0 0 0 1 0 0 2 0 2 2 1 1 1 1 1 2 0 2 0 0 1 0 0 1 0 0 0 0 0 0 0 0 2 0 0 1 1 1 0 1 1 2 2 0 0 0 1 1 0 0 1 1 0 1 1 0 0 0 0 2 0 1 0 1 1 0 1 1 1 0 0 0 0 0 0 1 0 1 0 0 1 1 1 0 1 1 1 1 1 1 0 1 0 0 1 1 1 1 1 2 1 0 0 1 1 2 0 0 0 1 2 1 1 0 0 1 0 1 1 1 0 0 1 1 0 0 0 0 0 0 2 2 1 0 2 1 2 0 1 0 0 0 1 1 1 1 0 0 0 1 1 1 0 0 0 2 0 0 0 1 0 0 0 1 0 0 0 1 1 1 0 1 1 0 2 0 2 2 1 2 1 0 1 0 0 2 0 0 0 0 1 1 2 0 0 0 0 1 1 1 0 0 0 0 1 1 1 0 1 0 0 0 0 0 1 1 1 1 0 0 1 0 0 0 0 1 1 1 0 2 0 2 0 0 0 1 0 0 1 2 0 0 1 1 1 1 0 2 0 0 0 0 1 0 0 0 0 0 0 0 0 0 0 0 2 1 0 0 0 1 0 2 2 0 2 0 0 1 0 1 0 2 2 1 1 0 1 0 0 1 0 0 0 1 2 0 0 0 0 0 1 1 1 1 0 1 0 1 0 1 1 0 0 2 1 0 1 0 0 1 2 2 1 2 1 1 1 0 0 0 0 1 0 0 0 2 1 2 0 1 0 0 0 1 1 2 0 0 0 0 0 0 0 1 0 2 2 2 0 1 0 1 0 0 1 0 0 0 0 0 0 0 0 1 1 0 0 2 2 2 0 1 0 0 1 0 0 0 0 0 0 0 0 1 0 0 2 0 0 0 2 0 0 0 0 1 0 1 1 0 1 0 0 0 0 0 0 1 0 1 0 0 1 2 0 1 2 1 1 2 1 0 1 0 0 0 0 1 1 0 0 0 0 0 1 0 0 1 2 0 2 0 2 1 1 1 1 0 1 1 0 1 2 0 1 0 0 2 0 0 2 1 0 1 0 1 1 0 1 1 1 1 0 0 1 0 0 0 2 0 0 1 1 1 2 0 0 0 0 0 0 0 0 1 2 0 2 1 0 0 0 2 1 0 0 0 0 0 0 0 0 0 0 0 2 1 0 2 0 2 1 0 2 2 2 2 0 0 0 2 1 1 1 1 0 2 0 0 0 0 0 0 1 1 0 1 1 1 0 1 1 2 0 0 1 1 1 1 0 2 1 1 2 0 2 0 1 0 0 0 1 1 0 1 1 0 1 0 1 0 2 0 0 0 0 0 0 0 2 0 0 0 1 0 1 0 1 0 0 0 0 0 0 1 1 1 1 0 0 0 1 2 0 1 1 0 0 1 0 0 0 2 0 0 0 0 0 0 0 0
48 0 1 2 0 0 1 2 1 1 1 1 0 0 0 0 0 1 1 1 1 1 0 1 1 1 2 0 0 2 2 1 1 1 1 1 1 1 1 1 1 1 0 0 1 0 1 0 0 0 0 0 1 1 1 0 0 0 0 0 2 2 0 0 0 0 0 0 0 0 0 0 2 0 1 1 1 2 2 0 2 2 0 0 0 0 0 1 1 2 0 1 1 0 0 1 0 2 0 2 0 0 0 0 2 2 2 0 0 2 2 2 0 1 1 1 1 0 1 1 1 0 2 2 2 2 0 0 1 0 2 1 0 0 0 0 0 0 1 0 0 0 0 0 0 1 0 0 0 2 0 0 0 1 0 0 0 1 0 1 0 0 0 1 1 2 0 0 1 1 1 0 0 0 0 0 0 1 0 1 0 0 0 0 0 0 0 2 2 1 1 1 1 0 2 2 1 0 0 0 0 1 0 1 1 1 2 1 1 0 0 0 1 0 0 1 1 1 0 1 1 1 0 0 1 1 1 2 0 0 0 0 0 0 2 0 0 2 2 0 0 0 2 1 0 1 0 0 2 0 0 0 1 1 0 0 0 0 0 0 0 0 0 0 1 1 0 0 0 0 0 1 0 0 0 1 1 1 2 0 1 1 1 1 0 1 1 1 0 2 0 0 0 0 2 0 1 1 0 1 1 1 1 1 1 0 0 0 2 0 0 1 0 0 1 0 0 1 0 0 2 1 1 2 0 0 0 0 0 1 0 2 0 0 1 0 0 1 1 0 0 0 2 2 1 0 1 0 0 1 1 0 1 1 0 0 0 0 0 2 0 2 2 1 2 0 0 0 2 0 1 1 0 2 1 0 1 1 1 1 2 0 1 1 1 1 0 0 0 1 0 0 0 0 1 0 0 0 0 0 0 0 0 1 1 0 1 1 0 0 0 0 1 1 1 2 0 1 1 0 1 0 1 0 0 1 0 0 2 1 1 0 2 2 0 0 0 1 0 0 1 0 2 0 0 2 2 1 1 1 0 1 0 2 2 0 2 0 0 0 2 0 0 0 0 2 0 2 1 1 0 0 2 0 1 0 0 2 0 1 0 0 0 1 0 1 0 2 1 1 1 2 0 1 0 0 1 0 2 0 1 0 1 1 0 1 1 0 0 0 0 2 0 0 1 1 0 2 0 1 1 1 0 0 0 1 1 1 0 1 1 1 0 0 1 0 2 1 1 0 0 2 1 1 1 0 0 1 1 0 0 1 1 2 0 1 1 1 2 1 0 0 1 0 1 1 0 1 1 0 1 0 0 0 0 0 1 1 1 1 0 0 1 0 0 1 0 1 1 1 1 0 0 0 0 0 1 0 0 0 0 2 0 0 0 2 0 1 0 0 0 0 0 0 0 0 2 0 0 0 0 0 0 0 0 0 2 1 0 0 0 0 0 1 2 1 2 0 1 0 1 2 0 0 2 2 2 1 1 1 0 1 0 0 0 2 1 0 2 0 0 0 1 1 0 1 0 2 0 0 1 0 0 0 0 2 2 1 2 0 2 0 2 1 1 1 2 2 1 1 0 1 1 1 1 0 0 1 0 0 0 1 1 1 0 1 1 1 1 0 1 0 0 0 1 0 1 1 1 1 0 0 1 0 0 1 1 0 0 0 0 0 1 1 0 2 1 0 0 1 0 1 0 0 0 1 1 0 0 0 0 0 0 0 0 0 0 0 0 0 0 0 2 0 0 1 0 1 0 1 0 0 2 0 0 0 0 1 1 1 0 1 0 0 0 1 0 1 1 1 1 1 2 0 2 0 0 1 0 2 2 0 0 1 1 0 2 0 1 1 2 0 0 1 0 2 1 1 1 1 0 2 0 0 2 0 0 0 0 1 1 1 2 0 0 2 0 0 1 1 0 1 0 0 0 0 0 1 0 0 2 0 0 1 0 0 1 0 0 0 1 0 0 0 0 0 0 0 1 0 0 0 0 2 2 2 1 1 0 1 0 0 0 0 0 0 0 1 0 2 0 2 2 0 1 1 1 1 0 0 0 2 2 2 2 1 0 2 0 0 0 0 0 0 2 2 0 1 1 0 0 1 0 2 1 0 2 0 1 1 1 1 0 1 0 0 0 1 0 1 0 0 0 1 1 1 0 0 0 0 2 0 0 0 2 0 2 2 1 1 0 2 0 0 1 0 1 0 0 0 0 0 0 1 0 0 2 0 2 0 0 0 1 1 0 1 1 0 0 0 1 1 1 1 1 0 1 0 0 1 0 0
49 0 1 1 0 0 1 2 0 1 0 1 0 0 0 0 0 0 0 0 0 0 0 2 2 0 0 1 1 2 2 0 1 1 1 1 1 2 0 0 2 1 0 0 0 0 0 0 0 0 0 0 0 0 2 2 0 0 1 0 2 2 1 1 0 1 0 0 0 0 0 0 2 0 1 2 1 0 2 0 0 1 1 1 2 0 0 0 0 2 0 1 1 1 0 1 0 1 0 1 1 0 0 0 2 2 2 1 1 1 1 2 0 0 0 0 0 0 0 2 2 0 0 2 0 0 0 1 2 1 0 1 0 0 0 0 0 0 0 1 0 0 0 0 0 0 0 0 0 1 0 0 0 0 0 0 0 2 0 1 1 1 0 1 1 1 1 0 1 1 1 0 1 1 0 0 0 0 0 0 0 0 0 0 0 0 2 2 0 0 2 2 1 0 1 2 1 0 0 0 0 0 0 1 1 1 1 0 2 1 0 0 1 0 0 1 0 0 0 0 1 2 0 1 0 0 0 2 0 0 1 0 0 0 0 0 0 2 2 0 0 1 2 2 0 2 0 0 2 0 0 0 2 0 0 0 0 1 0 0 0 0 0 2 0 0 0 1 1 1 0 0 0 2 0 1 0 2 1 0 1 2 1 1 0 1 1 2 0 2 1 0 1 0 1 1 0 0 0 0 0 0 2 0 1 0 0 0 0 0 0 1 0 0 1 0 0 1 1 0 0 0 1 1 1 0 0 0 0 0 0 1 0 0 0 0 0 2 0 0 1 0 1 2 1 0 1 1 0 0 0 0 1 1 0 0 0 1 0 0 1 0 2 0 2 0 0 0 2 0 2 2 1 1 0 0 2 2 2 0 0 2 1 0 0 2 0 0 0 1 0 1 0 0 2 1 0 2 0 0 0 0 0 2 2 2 0 1 1 0 0 0 1 1 1 1 1 1 0 0 0 2 0 2 0 2 2 0 0 0 0 0 0 1 1 0 0 1 0 1 1 0 2 0 0 1 2 1 2 1 0 2 0 2 0 0 1 1 1 1 1 2 0 0 0 2 0 2 1 0 0 0 2 1 2 0 2 1 0 0 2 0 0 1 0 0 0 1 1 1 2 2 0 2 1 0 2 0 0 1 0 2 1 1 0 1 1 1 0 0 0 2 2 2 0 0 1 2 0 2 1 0 2 0 0 1 1 0 0 2 0 2 0 0 1 0 2 1 2 0 1 2 2 2 2 1 0 1 2 0 0 0 0 1 1 1 0 0 0 0 0 1 1 0 0 0 1 1 1 0 1 0 1 0 1 1 1 2 2 2 0 0 0 0 0 0 1 1 1 1 0 2 0 0 0 0 0 1 0 0 1 1 0 0 1 2 0 0 0 1 0 0 0 0 1 1 0 0 1 1 0 1 0 1 0 0 2 1 0 0 0 0 0 1 1 0 2 0 2 0 0 1 0 1 1 1 2 0 2 0 1 1 0 1 0 2 1 0 2 0 0 0 2 2 0 0 0 2 0 0 0 0 0 2 0 2 2 0 1 0 0 2 2 2 2 2 2 0 2 0 0 0 1 2 1 0 0 2 1 2 0 1 0 0 0 0 1 2 0 0 0 0 0 0 1 0 1 1 1 1 0 0 0 0 0 2 2 0 0 0 0 0 0 0 0 0 1 0 0 0 0 1 0 0 1 1 1 1 0 1 1 1 0 0 0 0 0 1 1 1 1 1 2 0 0 1 1 1 0 1 0 1 1 2 2 1 0 1 1 1 0 1 0 0 1 1 1 1 1 1 1 1 2 0 0 0 1 1 0 1 1 0 0 1 0 0 0 1 0 1 1 0 1 1 1 2 2 0 0 0 1 0 0 0 2 0 0 1 0 2 1 1 2 1 1 1 0 1 1 1 0 1 0 0 1 1 0 0 0 0 2 0 0 1 1 0 2 0 0 0 0 0 1 1 0 2 1 0 2 0 0 0 2 0 1 0 0 1 0 2 2 2 0 0 0 0 1 1 0 1 0 1 1 0 2 2 2 2 1 0 0 0 2 1 2 1 1 0 0 0 0 0 0 0 0 0 0 1 1 1 0 1 0 1 1 0 2 1 0 0 0 2 0 2 0 0 0 1 0 0 0 0 1 2 2 1 0 0 1 1 2 0 2 0 1 0 1 2 0 1 1 1 1 0 1 0 2 0 2 0 1 0 0 0 0 1 1 1 2 1 0 1 1 2 0 1 2 0 0 0 0 0 0 1 0 0 0 0 0 0 0 0
50 0 0 2 0 0 1 1 0 1 1 1 0 2 2 0 0 1 1 1 1 1 0 2 2 0 0 1 0 2 1 0 1 2 2 0 2 1 0 1 2 1 0 0 0 0 2 0 0 0 0 0 0 0 2 0 0 0 1 1 0 1 0 1 1 1 1 0 0 0 1 1 2 1 2 1 0 0 2 0 0 1 0 1 1 0 0 1 1 2 0 1 1 1 0 1 1 2 0 2 1 0 0 0 2 1 2 2 2 0 0 2 0 1 1 1 1 0 0 2 2 0 2 2 2 2 0 1 1 1 1 0 0 0 0 0 1 0 0 2 1 0 0 0 0 2 1 0 0 2 1 0 0 1 1 0 0 0 0 1 1 1 0 1 1 2 0 0 0 2 2 1 0 2 0 1 0 1 0 1 0 1 1 1 1 2 1 1 0 0 1 0 1 1 1 2 1 1 0 0 0 1 0 2 1 1 2 1 1 0 0 0 2 0 0 2 1 0 1 0 1 1 0 0 0 0 0 0 0 0 0 0 0 1 0 0 0 2 2 0 0 0 2 2 0 2 0 0 2 0 0 0 1 1 0 0 0 0 0 0 0 0 0 0 0 0 0 0 1 1 0 1 0 1 1 0 0 1 1 0 1 2 1 1 1 1 2 2 1 2 1 0 0 0 2 0 2 1 1 1 1 1 1 1 0 0 0 2 1 0 1 2 0 0 2 0 2 0 0 0 1 2 2 1 1 0 0 0 1 0 0 1 0 0 0 0 0 2 0 0 0 1 1 1 0 0 1 0 0 2 1 1 2 2 0 1 1 1 0 1 0 1 1 1 1 0 0 1 2 0 1 1 0 2 0 0 1 2 1 1 1 1 1 0 0 1 0 0 0 0 0 0 1 0 2 1 1 0 1 1 0 1 1 2 1 1 0 0 0 0 0 0 2 2 0 2 0 0 0 0 0 2 1 2 0 2 2 0 2 1 2 0 1 1 0 0 0 2 0 1 2 0 1 0 1 0 1 1 2 1 0 1 0 2 2 0 2 1 0 1 1 1 1 0 0 1 1 2 1 0 0 0 1 2 0 0 0 2 0 2 0 2 0 1 2 2 0 1 0 1 1 2 1 1 0 0 0 1 2 0 0 0 1 0 0 2 2 1 0 0 0 2 1 0 1 0 0 2 0 0 0 2 1 0 0 2 1 1 0 1 1 0 0 0 1 0 2 1 2 1 1 2 1 1 2 0 0 0 2 1 0 1 0 1 2 0 0 2 0 0 0 0 0 0 0 0 1 1 1 1 1 0 0 0 0 0 1 2 2 2 0 0 1 0 0 1 0 2 0 0 0 1 0 0 0 0 0 1 0 0 1 1 0 1 0 2 1 0 1 1 2 1 0 0 1 1 0 0 1 0 0 1 1 1 0 1 1 1 0 0 0 0 0 1 2 1 2 1 0 0 0 2 0 1 2 2 2 0 2 0 0 2 1 1 1 1 1 0 0 0 0 0 1 0 0 2 0 2 1 0 2 1 0 0 0 1 2 1 1 1 2 0 2 2 1 1 0 1 1 2 0 2 1 1 1 0 0 2 2 2 0 2 0 0 0 0 1 2 0 0 0 0 0 1 1 0 0 0 0 0 0 0 0 0 1 0 0 0 0 0 0 0 0 0 0 0 0 0 0 1 0 1 0 0 0 1 2 1 0 0 0 1 0 0 0 1 0 0 0 0 0 2 1 1 0 0 1 2 0 0 0 0 2 0 0 1 0 0 2 1 0 2 1 1 2 0 1 2 1 2 0 2 2 0 1 0 0 1 0 1 2 0 0 0 1 1 2 0 1 0 1 1 0 0 1 1 1 0 1 0 1 1 0 1 2 0 1 0 0 1 1 1 1 0 0 1 1 1 1 1 0 1 0 0 0 0 1 0 0 0 2 0 0 1 0 0 1 0 0 0 0 0 0 0 0 0 0 0 2 0 0 0 2 0 2 1 1 0 0 2 2 2 0 0 0 0 1 1 0 1 0 1 2 0 2 2 2 2 0 0 0 1 1 1 2 2 1 1 0 1 0 1 0 0 0 0 0 1 0 0 0 0 0 0 1 0 1 0 0 0 1 2 1 2 1 0 1 1 0 0 0 0 1 2 2 1 1 0 2 0 2 0 2 0 0 0 0 2 0 0 1 1 0 1 1 0 2 0 1 1 0 1 0 0 0 0 2 0 1 0 0 0 0 0 0 0 0 0 0 1 0 0 0 1 0 1 0 0 0 1 0 1
51 1 0 2 0 0 1 1 0 2 2 0 0 0 0 0 0 1 1 0 0 0 1 1 2 0 0 0 1 2 2 1 1 1 2 0 2 1 0 0 2 2 0 0 0 0 0 0 0 0 0 0 1 2 0 1 0 0 1 0 1 1 0 1 1 1 1 0 1 1 0 2 1 0 0 2 2 0 1 0 0 2 0 2 2 0 0 1 1 2 1 1 0 0 0 2 0 1 0 1 1 0 0 1 2 0 2 0 1 1 0 1 0 0 1 1 1 2 0 0 2 0 2 1 1 1 0 2 2 2 0 2 0 0 2 2 0 0 0 2 0 0 0 0 0 0 0 0 0 1 1 0 0 0 0 0 0 1 0 1 0 2 0 1 1 1 0 0 1 0 0 1 0 2 0 0 0 1 0 1 0 0 2 2 0 2 2 2 0 0 2 1 1 1 2 2 1 0 0 0 0 0 0 2 2 0 2 1 1 0 0 0 1 0 1 1 1 0 0 2 0 0 0 0 0 0 0 1 0 0 0 0 0 1 1 0 0 2 2 0 0 0 1 2 0 2 0 0 2 0 0 0 1 0 0 0 1 0 0 0 0 0 0 2 0 0 1 1 1 1 0 1 0 2 0 1 0 2 2 0 2 2 2 2 0 2 2 2 1 2 1 2 0 0 2 0 1 1 0 1 0 1 1 1 0 0 0 0 2 0 0 1 0 0 2 0 1 1 0 0 1 1 2 1 0 0 0 0 1 1 0 2 0 0 0 0 0 1 1 1 0 0 2 2 1 0 1 1 2 1 1 1 1 1 0 1 1 1 0 2 0 1 1 0 1 0 0 1 1 0 0 0 0 2 1 0 0 1 0 2 1 1 1 1 0 1 0 0 0 0 0 0 0 0 2 0 1 0 1 1 0 1 1 1 0 0 1 0 1 1 1 1 0 0 0 0 2 0 1 0 0 1 1 1 1 1 0 0 1 1 1 1 0 1 1 0 0 1 0 0 1 0 1 2 0 2 2 2 2 1 0 1 0 2 2 0 2 1 1 0 1 2 0 0 0 2 0 2 1 1 1 1 1 2 0 0 0 2 0 1 2 0 0 0 0 1 0 0 0 1 1 0 1 1 1 0 2 1 1 1 0 1 2 1 0 1 1 0 0 0 0 1 0 0 2 0 0 2 0 2 1 0 1 0 1 1 0 0 1 2 0 1 0 1 1 0 0 0 2 2 1 2 0 0 1 0 0 0 2 1 0 1 1 2 0 0 1 0 1 0 0 0 1 0 0 0 1 2 2 0 2 1 0 0 0 0 1 0 0 0 0 2 1 0 1 0 1 0 0 0 0 0 0 0 1 0 0 0 0 0 0 2 0 1 0 2 1 2 0 2 0 0 0 1 1 1 1 0 1 0 0 1 1 1 0 0 2 2 0 0 0 0 0 0 1 0 2 0 1 1 1 2 0 0 2 1 1 0 0 0 0 1 1 2 1 2 2 0 2 0 0 0 1 1 0 1 0 2 1 0 0 1 1 0 0 1 1 1 1 1 2 0 0 0 0 0 0 0 1 0 0 0 0 1 0 0 0 2 1 2 1 1 0 0 0 1 2 1 0 0 1 0 1 0 1 0 0 1 1 1 0 0 0 0 0 2 2 0 0 0 0 0 0 1 0 1 2 0 0 1 0 1 1 0 0 0 2 0 0 0 0 0 1 0 0 1 0 0 2 0 0 0 2 1 0 1 1 2 0 1 0 0 1 0 0 0 0 1 0 1 1 2 0 0 1 0 1 1 1 1 0 1 0 0 0 0 1 0 0 0 0 0 0 0 2 0 1 0 2 0 2 0 0 0 0 2 0 1 1 1 1 2 0 1 1 0 1 0 0 1 0 0 2 1 0 2 0 1 1 0 0 0 0 0 0 0 0 0 1 1 1 0 0 2 0 0 0 0 0 0 0 0 1 0 0 1 2 0 1 1 0 0 1 0 2 0 0 0 1 2 2 2 0 0 0 0 0 2 0 1 0 0 1 0 2 1 1 1 0 0 0 1 1 1 1 2 0 0 0 0 0 0 0 0 0 0 0 1 1 1 0 1 0 1 0 0 2 1 0 0 0 0 0 2 0 0 0 1 0 1 0 0 1 1 1 0 1 0 0 0 1 0 1 0 1 0 1 1 1 1 1 1 0 0 1 1 1 0 1 0 1 0 0 0 1 1 1 0 2 1 1 0 1 2 0 1 2 0 0 0 1 1 0 2 0 0 0 0 0 0 0 0
52 0 1 1 0 0 1 1 0 1 0 0 0 0 0 0 0 2 2 0 0 0 0 1 1 0 0 0 0 1 1 1 1 1 1 1 1 2 0 0 0 0 2 0 0 0 0 0 1 0 0 0 1 1 0 0 1 0 0 1 0 1 0 2 1 0 1 1 0 0 0 1 1 0 1 2 1 0 1 0 0 1 0 1 1 0 0 0 0 1 0 0 0 0 0 1 1 1 0 1 2 0 1 0 2 0 2 1 1 1 0 1 1 0 2 2 2 0 0 1 1 1 2 2 2 2 0 0 0 0 0 0 0 0 0 0 1 0 1 0 1 0 0 0 0 0 0 0 0 1 0 0 0 1 0 1 1 2 1 0 1 1 0 1 0 1 1 0 1 1 1 0 0 1 1 0 0 1 0 1 0 1 2 2 0 2 2 1 0 0 1 0 1 1 1 2 2 0 0 1 1 0 0 1 1 2 1 1 1 1 1 0 1 0 0 0 1 0 1 0 0 0 1 0 0 1 1 2 1 0 1 0 0 1 0 0 0 2 2 0 0 1 2 1 0 1 0 0 2 0 0 0 1 1 0 0 0 1 0 0 0 0 0 1 1 1 0 0 2 2 0 0 1 2 0 0 1 0 2 0 0 0 0 0 1 1 0 1 1 2 2 1 0 0 2 0 2 0 0 0 0 0 2 0 2 0 1 0 0 0 0 1 0 0 1 0 0 1 1 0 0 1 1 0 2 0 1 0 1 1 0 1 0 0 0 0 0 2 0 1 1 1 1 2 1 0 1 0 1 1 1 0 2 2 1 0 0 0 0 2 0 2 2 1 2 0 0 1 2 1 1 1 1 2 1 1 2 2 1 1 0 1 0 0 1 0 0 0 0 0 0 0 1 0 2 1 1 1 0 0 0 0 1 1 0 0 1 0 0 0 0 0 0 0 0 0 2 0 0 2 2 0 0 2 1 2 0 0 2 0 2 0 1 1 0 0 0 1 0 0 2 0 1 2 0 2 1 2 2 0 0 0 0 2 1 0 1 2 1 0 1 2 0 0 0 2 0 1 2 1 1 1 1 1 2 0 2 1 0 1 2 0 0 0 0 2 0 2 1 1 1 2 0 0 1 0 2 0 1 1 1 1 2 1 0 0 1 0 1 0 1 1 0 1 0 0 0 2 0 2 1 0 0 0 0 0 0 1 1 2 0 1 1 0 1 0 2 1 2 1 0 1 0 0 1 1 1 1 1 0 0 1 0 1 2 0 0 1 0 1 0 0 0 1 0 0 1 0 0 1 0 2 1 0 1 1 2 2 2 2 0 0 1 0 0 1 0 0 0 0 0 2 0 0 0 0 0 1 0 0 1 1 0 1 1 2 1 1 0 1 1 0 0 0 1 2 0 0 0 0 1 1 1 1 0 0 2 1 0 0 0 0 1 2 2 0 1 0 0 0 0 0 0 1 2 2 2 0 2 0 1 2 1 2 1 2 1 0 0 1 1 0 2 1 0 1 1 2 0 1 0 1 0 0 0 1 1 1 1 1 2 0 2 2 2 2 0 1 2 0 1 0 1 2 1 0 0 2 1 2 0 1 0 1 2 2 1 0 0 0 1 0 0 0 0 0 1 1 1 1 0 0 0 0 1 0 0 0 1 0 1 1 1 0 0 2 1 0 0 0 0 1 0 0 0 0 1 0 0 0 0 0 0 0 0 1 0 0 2 0 0 0 2 0 0 0 0 1 0 1 2 1 2 0 0 0 0 0 1 1 0 1 0 0 1 2 0 0 2 0 1 1 1 0 1 0 0 0 0 1 1 0 0 0 1 0 1 0 0 2 2 0 2 0 2 2 2 0 1 0 1 1 0 0 1 0 1 0 0 2 0 0 1 1 0 2 1 1 2 0 1 1 1 1 0 0 1 0 0 0 2 0 0 2 0 0 0 0 0 0 0 0 0 0 0 1 2 0 2 2 0 0 1 1 2 1 0 2 1 2 1 1 0 0 0 0 0 1 0 1 0 1 1 0 2 1 1 2 1 0 2 0 2 2 2 0 2 2 1 2 1 1 0 0 0 0 0 1 1 0 0 1 0 2 0 1 1 2 1 1 0 2 0 1 0 0 0 0 0 0 1 1 0 0 0 2 1 1 1 0 1 0 1 0 1 0 1 0 0 0 2 0 0 0 1 0 1 0 0 0 0 0 0 0 0 0 1 2 1 0 0 0 0 0 0 0 0 0 1 1 0 0 0 1 0 0 0 0 0 0 1 2
53 1 1 0 0 0 0 0 0 2 1 0 0 0 0 0 0 1 0 1 1 1 0 2 2 0 0 0 0 1 1 0 2 2 2 0 2 1 1 0 0 0 0 0 0 0 1 0 0 1 1 0 0 0 2 1 0 0 1 0 1 2 0 0 0 0 0 1 1 1 0 1 2 1 2 2 0 0 2 0 0 0 0 1 2 0 0 1 1 2 1 1 1 0 0 2 0 2 0 2 0 0 0 1 2 1 1 0 0 2 1 1 2 2 2 2 2 0 1 1 1 0 1 2 1 1 0 1 1 1 1 1 0 0 0 0 0 0 0 2 0 0 0 0 0 1 1 0 0 2 1 0 0 1 0 1 1 1 1 0 0 1 0 0 2 2 2 0 1 1 0 2 1 1 0 0 0 1 0 1 0 2 1 1 0 1 1 2 0 0 0 2 0 0 0 1 0 0 0 0 0 2 0 1 1 1 2 1 1 0 1 0 0 0 0 0 0 0 1 2 0 0 0 0 0 1 1 2 0 1 0 0 0 0 2 0 0 2 1 1 0 0 1 1 0 0 1 0 2 0 0 0 2 0 0 0 2 1 0 1 0 1 0 0 0 0 1 0 2 1 0 1 1 2 0 1 1 0 0 0 0 1 1 1 1 1 0 2 0 1 1 1 1 0 2 1 0 1 1 0 1 0 2 0 2 0 0 0 1 0 1 0 0 0 2 0 0 1 0 0 1 1 2 1 1 0 1 0 1 1 0 1 0 0 0 0 0 1 1 1 0 0 1 1 0 0 1 0 1 2 2 0 1 1 0 0 0 1 0 0 0 0 2 2 2 2 0 0 2 0 2 2 1 1 1 2 2 1 0 2 0 0 2 0 1 1 0 1 1 0 1 0 1 0 0 0 0 0 0 0 0 0 0 1 1 0 1 1 0 0 0 0 1 1 0 0 2 0 0 0 0 1 1 1 1 1 0 0 0 0 0 1 0 0 2 2 0 2 0 1 2 0 2 0 1 2 2 1 1 0 1 1 0 2 2 2 2 0 0 0 1 0 0 0 0 1 1 0 2 0 0 0 2 1 2 0 2 1 1 0 1 0 0 0 0 1 0 1 1 0 1 1 0 2 2 0 1 0 2 0 0 0 2 2 0 0 1 0 0 0 0 1 1 1 1 0 1 2 0 1 0 1 1 1 1 1 1 1 0 1 1 1 0 1 1 0 2 1 2 1 1 1 1 1 1 1 0 2 0 0 0 0 1 2 1 1 0 0 0 0 0 2 1 2 0 0 2 1 1 0 0 2 1 0 0 1 1 2 2 2 0 0 1 0 1 0 1 1 1 1 0 0 0 0 2 0 0 0 0 0 0 2 0 0 2 2 0 0 0 1 2 0 0 0 1 0 0 0 0 0 1 0 0 0 0 0 2 2 0 0 0 0 0 2 1 0 2 0 0 0 0 1 0 1 1 0 2 1 1 0 1 1 1 1 1 2 2 0 1 0 0 0 1 1 0 1 0 2 0 1 0 1 0 0 1 2 2 1 1 0 1 0 1 2 0 1 0 2 1 1 0 1 0 2 1 0 0 1 1 1 0 1 0 0 0 0 0 2 0 0 0 0 0 0 0 0 0 1 0 0 0 0 1 0 1 1 1 0 0 0 0 0 1 0 0 1 0 0 0 2 1 2 0 0 0 0 0 0 0 0 0 0 0 0 0 1 0 0 2 0 0 0 2 0 0 1 1 2 0 1 2 0 1 1 1 1 0 1 1 1 0 1 0 0 1 1 0 1 2 1 1 2 1 1 0 0 1 1 0 2 1 0 0 0 1 0 1 1 0 1 1 0 1 1 1 2 1 2 1 0 0 1 0 0 2 0 0 0 0 1 1 1 2 0 0 1 1 1 2 0 1 0 0 0 0 0 0 1 0 0 2 0 0 1 1 0 1 1 1 1 0 0 0 1 0 0 2 0 2 0 0 0 0 2 2 2 0 0 2 2 1 1 0 0 0 0 0 1 0 1 0 0 0 0 2 2 2 2 0 0 0 1 2 2 2 0 1 0 0 0 0 0 0 0 1 1 0 1 0 0 0 0 0 0 0 0 0 0 0 1 0 2 0 2 0 0 0 1 0 1 0 0 1 1 1 2 1 1 0 0 2 0 2 0 1 1 1 2 0 0 1 0 0 0 2 2 2 0 0 0 0 0 0 0 0 2 0 0 2 1 1 0 2 2 0 0 1 0 0 0 0 0 1 2 1 0 0 0 1 1 1 0
54 1 2 0 0 0 0 2 0 0 0 2 1 1 0 0 1 1 1 0 0 0 0 2 2 0 1 0 0 2 2 1 1 2 1 1 1 1 0 0 1 1 2 0 0 0 0 0 0 0 0 0 1 1 0 0 0 0 0 2 0 0 0 1 0 0 0 0 0 0 0 1 2 0 2 2 0 2 2 0 2 2 0 0 0 0 0 2 2 2 1 2 2 1 0 0 0 0 0 1 1 0 0 0 2 2 2 0 0 2 1 2 0 0 1 1 1 0 2 0 0 0 2 0 0 0 0 0 1 0 0 0 1 0 0 0 1 0 0 1 1 0 0 1 0 0 0 0 0 1 1 0 0 1 0 0 0 1 0 0 1 1 1 0 0 2 1 0 0 2 2 0 0 1 0 0 0 0 0 0 0 0 1 1 1 2 1 1 0 0 0 1 2 0 2 2 2 0 0 0 0 0 1 2 2 1 2 1 1 0 0 1 1 0 0 0 0 1 0 0 1 1 1 0 0 1 1 1 1 1 0 0 0 0 1 0 0 2 2 0 0 1 1 1 0 0 1 0 2 0 0 0 2 0 1 1 0 1 0 0 0 0 0 2 0 0 0 0 1 0 0 1 0 1 1 0 1 0 1 0 1 1 0 0 1 1 1 2 1 2 2 1 0 1 2 0 1 0 0 0 0 0 2 0 1 0 0 0 1 0 0 1 0 1 1 1 0 1 0 0 1 1 1 2 2 0 0 0 1 1 0 1 0 0 0 0 0 2 0 1 1 2 1 2 1 0 1 1 1 1 1 0 1 1 0 0 0 2 0 0 0 0 1 0 1 1 0 1 1 1 0 0 1 2 1 1 2 2 0 2 1 0 0 0 0 1 0 0 0 2 0 0 2 0 1 1 0 0 1 1 1 1 1 2 2 0 0 0 1 1 1 1 0 0 1 1 1 0 1 0 0 1 0 0 1 2 1 0 0 0 0 0 0 1 1 1 0 0 0 0 2 0 2 1 0 1 2 1 1 0 0 1 0 1 1 1 1 2 0 2 1 1 1 0 0 0 2 1 2 1 1 1 2 1 1 0 0 1 1 0 1 0 0 1 0 0 0 2 1 1 1 2 0 1 1 0 1 1 1 0 0 1 1 0 0 2 2 1 0 0 0 1 1 0 1 0 0 1 0 2 1 0 2 1 1 2 0 0 0 2 0 1 0 1 2 1 2 0 2 1 1 1 1 1 2 0 0 2 0 0 0 0 1 1 2 1 1 0 1 0 0 0 1 1 0 0 2 1 1 0 1 0 0 0 0 0 0 0 0 0 0 0 2 0 2 0 1 1 1 1 0 1 0 0 1 0 1 0 0 0 0 2 2 1 0 1 2 0 1 1 0 0 0 1 0 0 0 0 2 0 0 2 0 1 0 1 1 1 0 0 0 0 0 1 1 0 1 0 1 0 1 2 0 0 1 1 2 0 2 0 0 2 0 1 0 2 1 0 1 0 0 0 1 0 0 2 0 1 0 1 1 1 0 0 0 1 2 0 2 0 1 0 2 1 2 2 0 1 1 1 0 1 0 2 0 0 0 1 1 1 1 0 0 0 1 2 2 2 0 0 0 0 0 0 0 0 0 1 0 0 0 0 0 1 0 1 2 1 1 0 1 1 1 1 0 1 1 0 0 1 1 1 0 0 0 1 1 0 0 0 0 0 0 0 0 0 1 0 2 0 0 0 1 0 0 0 0 2 0 2 2 1 1 1 0 1 0 1 1 2 0 1 0 0 2 1 0 2 0 2 0 1 1 1 0 1 0 0 0 1 1 0 0 0 1 0 0 0 0 1 1 0 2 0 2 0 2 1 1 0 0 1 0 1 2 0 1 0 0 1 0 0 1 0 0 2 0 2 2 0 1 1 1 1 0 0 1 0 0 0 1 0 0 0 2 0 2 0 0 0 1 0 0 0 0 0 0 0 1 1 0 0 0 1 2 0 0 0 2 2 2 2 0 1 0 0 1 2 0 2 0 1 1 1 2 2 2 2 0 1 0 1 1 1 1 1 1 0 0 1 0 0 1 0 2 2 0 1 1 1 0 1 0 1 0 0 1 0 0 0 1 2 0 1 1 0 1 1 1 0 1 1 2 1 1 1 1 2 0 0 1 0 1 0 2 0 1 2 0 1 1 1 0 0 0 0 0 0 0 0 0 0 0 0 1 1 1 1 1 0 0 0 1 1 1 0 0 0 0 0 1 1 0 2 1 0 1 0 0 0 0 0
55 1 2 1 0 0 0 2 1 1 1 1 1 1 1 0 0 1 1 0 0 0 0 1 1 0 0 0 0 2 2 1 0 0 2 0 2 0 0 0 1 1 0 0 0 0 1 0 0 1 1 0 1 1 1 1 0 0 0 1 1 1 0 1 1 1 1 0 1 1 0 2 2 0 1 2 1 1 1 0 1 2 0 2 2 0 0 0 0 2 0 0 1 0 1 2 0 0 0 0 1 0 0 0 1 0 1 1 1 1 0 1 0 0 1 1 0 0 0 2 2 0 2 2 2 2 0 1 1 0 1 1 0 0 1 1 0 0 0 0 0 0 0 0 0 0 0 0 0 0 0 0 0 1 0 0 0 0 0 1 1 1 0 2 1 2 0 0 2 0 0 0 0 2 0 0 0 0 0 0 0 0 0 0 0 0 1 2 2 2 0 2 2 1 2 2 2 0 0 0 0 1 1 1 1 2 1 0 1 1 1 0 2 0 0 2 0 0 0 0 2 2 1 0 0 1 1 1 0 0 0 0 0 0 0 0 0 2 2 1 0 0 2 2 0 1 0 0 2 0 0 0 1 0 0 0 0 2 0 0 0 0 0 0 0 0 0 0 2 2 0 0 0 1 1 1 0 1 2 0 2 1 1 1 0 2 1 2 2 2 2 2 0 0 1 0 0 0 0 0 0 0 2 0 0 0 0 0 2 0 1 1 0 0 2 1 1 0 0 0 1 1 1 1 2 0 0 0 0 0 0 2 2 1 0 0 0 0 2 0 1 1 2 1 0 0 1 0 0 1 1 0 1 1 0 0 0 2 1 1 0 1 1 1 0 2 0 0 2 0 2 2 0 2 0 0 1 1 2 0 0 0 2 0 1 1 0 0 0 0 1 0 1 0 1 1 1 0 1 1 0 1 0 1 1 1 1 0 0 0 0 0 1 1 1 2 0 1 0 1 1 1 0 0 1 0 0 0 2 1 1 0 0 1 2 2 0 1 1 0 0 0 1 1 0 1 2 1 1 2 0 1 0 2 2 1 2 2 1 1 1 1 0 1 0 1 1 2 2 2 2 2 2 1 2 0 1 2 0 0 2 1 0 1 0 0 0 1 0 1 0 1 2 1 0 0 0 1 1 0 0 1 0 0 0 2 1 0 0 0 1 1 1 0 1 0 0 2 0 2 2 0 1 1 1 2 0 0 1 2 0 1 0 0 0 0 1 0 0 2 0 1 2 2 2 0 0 2 0 0 0 0 0 2 0 1 0 0 1 1 1 0 2 0 2 2 0 2 2 0 0 1 0 0 0 0 0 0 0 0 0 1 2 0 0 1 1 0 0 0 0 2 1 1 1 0 1 0 0 0 0 2 1 0 0 2 2 1 1 2 0 0 0 1 0 0 0 0 0 1 0 1 0 1 0 1 1 1 0 0 0 0 0 2 0 0 2 0 0 0 1 1 0 1 0 0 2 1 2 0 1 1 0 1 1 1 2 0 0 0 0 0 1 1 0 1 1 1 0 1 1 1 1 0 0 2 2 0 2 0 0 0 2 1 0 1 2 2 1 1 0 1 0 2 0 0 0 1 1 1 0 1 0 0 1 2 2 2 0 0 1 0 1 0 0 0 1 1 1 1 0 0 1 0 1 1 1 0 0 0 0 0 1 0 0 2 1 0 0 0 0 0 0 0 0 0 0 1 0 0 0 0 0 0 0 1 1 0 1 0 0 1 2 0 0 1 1 1 0 2 0 1 1 0 1 1 0 0 1 0 0 2 0 0 1 2 0 2 1 2 0 2 2 0 1 0 0 0 0 0 0 0 0 0 0 1 0 0 2 0 2 0 1 1 1 2 2 0 1 0 1 1 0 1 1 0 1 0 0 2 1 1 2 0 0 2 0 0 1 0 1 0 0 0 0 0 0 0 0 0 2 0 0 1 0 0 1 0 0 0 0 0 0 0 0 1 1 1 1 2 0 0 1 1 2 0 0 2 2 2 2 2 0 0 0 0 1 1 0 1 0 1 2 0 2 2 2 2 1 0 1 1 2 2 2 0 1 0 0 0 0 0 1 0 2 2 0 2 2 2 0 2 0 1 0 0 1 1 1 1 1 1 0 2 0 0 0 1 0 0 0 1 2 1 1 1 1 2 0 0 2 0 2 1 0 0 1 1 0 1 1 1 0 2 0 0 2 1 0 0 0 0 0 0 0 1 1 2 1 0 0 0 1 2 0 1 1 0 0 2 0 0 0 1 1 0 0 0 0 0 1 1
56 0 0 2 0 0 0 1 0 2 1 0 0 1 1 0 0 0 0 1 1 1 0 2 2 0 0 0 0 2 2 2 1 1 2 0 2 1 0 0 2 1 0 0 1 0 0 0 0 0 0 0 0 0 0 0 0 0 0 0 1 2 0 2 1 1 1 0 1 1 0 2 1 0 1 2 1 0 1 0 0 2 0 1 2 0 0 0 0 2 0 1 1 0 1 2 0 2 2 2 2 0 0 0 2 0 2 1 1 1 0 2 1 1 1 1 0 0 1 2 2 0 2 0 0 0 0 1 1 0 1 0 0 0 0 0 0 0 0 0 2 0 0 1 0 0 0 0 0 1 0 0 1 0 1 0 0 1 1 1 1 0 0 0 1 2 2 1 0 1 1 0 0 2 0 0 1 0 0 0 0 0 0 0 1 1 1 0 0 0 0 0 1 0 1 1 1 0 0 1 1 0 0 1 1 2 1 1 0 0 0 0 1 0 1 1 0 1 0 0 1 1 1 0 0 1 0 1 0 0 1 0 0 1 1 0 0 2 2 1 0 1 2 0 0 0 0 0 1 0 0 0 1 0 0 0 1 1 0 0 0 0 0 0 0 0 0 0 1 0 0 0 0 2 1 1 0 1 2 0 1 1 2 2 0 1 1 2 1 1 1 1 0 0 1 0 1 1 1 0 0 0 2 0 1 0 0 0 1 0 1 1 0 1 1 0 0 1 2 0 0 0 1 1 0 0 0 0 2 2 0 1 1 1 0 0 0 1 1 1 2 1 2 0 0 0 1 0 0 1 1 0 1 1 0 0 0 0 0 1 1 2 0 0 0 0 0 2 2 0 1 1 0 2 0 0 1 1 1 1 0 1 0 1 1 0 0 2 2 0 1 1 0 0 1 0 0 0 0 0 0 1 0 0 0 0 2 0 0 0 0 0 1 1 1 2 0 0 0 0 0 1 0 0 1 2 1 2 2 0 1 1 0 0 0 0 0 1 0 1 1 0 1 1 1 1 1 0 0 2 0 1 0 2 1 0 1 1 0 1 2 0 0 0 0 2 0 2 2 2 2 2 2 0 0 1 0 2 0 1 2 0 0 1 0 0 0 1 1 0 1 1 1 2 0 0 1 0 2 0 0 0 1 1 1 1 1 0 0 0 0 0 2 1 0 0 1 2 0 1 1 1 1 0 0 1 0 0 0 2 0 2 0 1 1 0 2 0 1 1 1 1 0 0 0 1 0 1 1 0 0 0 0 2 1 0 0 1 0 0 0 0 0 0 0 0 2 1 1 0 0 1 0 0 0 0 0 2 2 2 0 0 0 0 0 0 0 0 0 0 1 1 1 0 0 0 0 0 0 0 0 2 0 1 0 1 2 0 1 1 0 0 0 2 0 1 0 0 0 0 0 0 0 0 0 0 2 0 0 0 1 0 0 2 0 0 2 0 0 0 0 0 0 1 2 1 1 0 1 0 0 2 0 1 0 1 1 1 2 0 0 0 1 0 0 1 0 2 1 1 0 2 0 0 1 2 2 0 2 0 0 0 2 1 2 2 1 2 2 1 0 2 0 2 0 0 0 2 0 0 0 1 1 1 1 2 1 2 0 0 0 0 1 0 0 1 0 0 0 0 0 0 0 0 0 2 2 1 0 0 0 0 0 0 0 0 0 0 1 1 0 1 0 1 0 0 1 1 1 1 0 1 0 1 0 0 1 1 1 1 1 0 2 0 0 0 0 2 0 1 0 0 2 1 1 2 0 0 1 0 0 2 0 0 0 2 0 2 0 2 0 0 1 0 0 0 2 2 0 1 1 0 0 0 0 0 0 0 0 1 2 1 1 1 1 2 2 0 0 1 0 1 0 1 2 0 2 0 0 2 1 0 1 1 0 2 0 1 1 0 1 1 0 0 0 0 0 0 0 0 2 0 0 1 1 0 1 0 1 0 0 0 0 0 0 0 1 0 0 2 0 0 1 1 1 0 0 1 1 1 2 1 1 1 0 1 0 2 0 2 0 0 1 1 1 0 0 2 0 0 0 2 1 1 2 1 1 1 1 1 1 0 0 0 0 0 0 1 2 2 0 2 0 2 0 0 1 1 0 0 0 1 0 2 0 0 0 2 0 0 0 0 0 2 1 1 1 2 1 0 2 0 1 0 1 0 1 1 0 0 1 1 0 0 0 0 0 0 1 0 1 0 1 1 0 0 2 1 1 0 0 0 0 0 0 0 0 0 1 0 0 0 0 2 0 1 0 0 0 1 1 1
57 0 1 0 0 0 0 0 0 2 2 0 0 1 1 0 0 2 2 1 1 1 0 1 1 0 0 0 0 2 2 2 1 1 1 1 1 1 0 0 1 1 0 0 0 0 1 0 0 0 0 0 1 1 0 1 0 1 1 1 1 1 1 0 1 1 1 1 0 0 0 2 2 0 2 2 0 0 1 0 0 1 1 0 1 0 0 0 0 2 0 0 2 1 0 0 0 1 1 2 2 0 1 0 2 0 2 0 0 2 1 1 1 2 2 2 2 0 0 2 2 0 2 0 0 0 0 1 1 0 0 0 0 0 0 0 0 0 0 2 2 0 0 0 0 1 0 0 0 2 1 1 0 1 1 0 0 1 1 1 1 1 0 0 1 1 1 0 0 2 2 0 1 2 1 0 0 0 0 0 0 0 0 0 2 2 0 0 0 0 1 0 2 2 2 2 2 0 0 0 0 0 1 0 0 1 2 2 1 0 1 0 1 0 0 0 0 0 0 1 1 1 1 0 0 2 1 1 0 0 0 0 0 0 2 0 0 2 2 1 0 1 2 1 0 1 0 0 2 0 0 0 1 0 1 1 2 1 0 0 0 0 0 2 0 0 0 0 1 0 1 1 0 2 0 1 1 1 2 0 1 2 0 0 1 0 1 2 0 2 0 0 0 0 2 0 1 0 0 0 0 0 1 1 0 0 0 0 1 0 1 0 0 0 2 0 1 0 1 0 0 0 1 0 0 0 2 0 1 1 0 2 0 0 0 0 0 1 1 0 1 1 2 2 0 0 1 0 1 0 0 0 1 1 0 0 0 1 0 1 0 1 2 0 2 1 0 1 2 0 1 1 2 1 0 0 2 1 0 2 0 1 1 1 0 1 0 0 0 1 0 0 0 0 2 0 0 0 0 0 0 0 0 1 1 0 1 2 0 0 0 0 0 0 1 1 1 1 0 0 0 1 0 1 2 1 1 1 2 1 2 1 0 0 1 1 0 0 0 0 0 0 2 0 2 1 1 2 2 0 0 2 0 2 0 0 1 1 1 0 2 1 0 0 0 1 1 1 1 0 0 0 2 1 2 0 0 1 1 0 1 0 0 0 1 1 0 2 1 1 1 2 1 2 0 0 0 0 0 1 0 1 2 2 0 0 1 0 0 0 0 1 1 0 2 0 0 2 0 2 0 0 0 0 0 1 1 0 0 1 1 1 0 1 1 1 2 1 1 0 2 2 1 1 1 0 0 0 2 1 0 1 0 1 1 0 0 0 0 0 0 1 1 0 1 1 1 1 1 0 0 0 0 0 0 0 0 0 2 0 1 0 1 0 0 1 0 2 1 0 0 0 1 0 0 0 0 0 0 0 0 2 1 1 0 0 2 1 0 1 0 0 0 0 1 0 0 0 1 0 1 2 0 0 0 0 2 1 0 0 1 0 1 2 2 2 2 0 0 0 0 0 0 1 2 2 2 0 1 0 0 0 1 2 1 2 1 1 1 0 0 0 2 0 1 2 0 2 1 0 0 1 0 0 1 2 2 1 2 0 1 0 2 1 2 2 0 2 1 1 0 1 0 2 0 0 0 1 1 1 0 1 1 0 0 1 1 1 0 0 1 0 0 1 0 1 0 0 0 0 0 0 0 0 0 2 2 0 0 0 0 0 0 1 0 1 1 0 0 1 0 1 0 1 0 0 1 1 0 0 0 1 0 0 0 0 0 0 0 0 0 0 1 0 0 0 0 1 0 0 0 0 0 0 0 1 0 0 2 1 0 2 0 0 1 2 0 1 2 1 1 2 0 1 0 1 0 1 0 1 1 0 0 0 2 0 1 0 1 1 2 0 0 2 0 2 2 0 0 0 0 0 0 1 2 0 1 0 0 2 0 0 2 0 0 2 0 0 0 0 0 0 0 1 0 0 1 0 1 1 1 0 0 2 0 0 0 0 0 0 0 0 1 0 0 0 1 0 1 0 0 0 0 2 1 0 0 0 1 2 1 1 0 0 0 0 1 2 0 2 0 2 1 1 2 2 2 2 1 0 1 0 1 1 0 2 0 1 0 0 0 0 1 0 1 1 0 2 2 2 0 2 0 1 0 0 2 2 0 0 0 2 0 2 0 0 0 1 0 1 0 0 2 1 0 0 2 0 2 0 2 0 2 0 1 0 0 2 0 0 1 0 0 0 0 0 0 0 0 0 0 1 0 1 0 1 1 1 1 0 0 0 1 2 0 0 1 1 2 0 0 0 0 2 0 1 1 0 0 1 0 1
58 0 1 1 0 0 0 1 0 1 1 1 0 0 0 0 0 1 1 0 1 0 0 1 2 0 0 0 0 2 2 0 1 1 1 1 1 0 0 0 2 2 0 1 0 0 1 0 0 1 1 0 0 2 0 0 0 0 0 1 0 1 0 0 0 0 0 0 0 0 0 0 2 0 2 1 0 2 2 1 1 2 0 1 1 0 1 1 1 2 1 1 1 0 0 2 0 0 0 2 2 0 2 0 2 0 2 1 1 1 0 1 1 1 1 1 1 1 1 0 1 0 1 1 0 0 0 0 1 0 1 1 0 0 0 0 0 0 2 0 0 0 0 0 0 0 1 0 0 2 1 0 0 1 2 1 1 0 1 1 1 1 0 1 1 1 1 0 0 2 2 1 0 2 0 0 1 2 0 2 0 0 1 1 0 1 2 1 0 0 1 1 1 0 1 1 1 1 0 0 0 1 1 0 0 1 2 0 1 0 2 0 1 0 0 0 0 0 1 2 0 0 0 0 0 1 0 2 0 0 1 0 0 0 1 0 0 2 2 0 0 0 2 2 0 2 0 0 2 0 0 0 0 0 0 0 0 0 1 1 0 1 0 2 0 0 1 0 2 2 0 0 0 2 0 1 2 0 2 0 0 0 1 1 0 2 0 2 0 2 1 0 0 0 2 1 1 1 0 0 0 0 0 2 0 0 1 0 1 1 0 1 0 0 2 0 2 0 1 0 1 1 1 1 1 0 0 0 0 0 0 2 1 1 0 0 0 2 0 1 1 1 2 1 1 0 0 1 1 2 2 0 1 1 1 1 1 2 0 1 0 1 1 1 1 0 0 0 1 0 1 1 0 2 0 1 2 1 0 2 1 2 1 1 0 0 0 0 0 1 0 0 0 1 2 1 1 0 1 1 1 1 1 1 1 0 1 0 0 0 0 0 0 0 1 1 1 0 0 0 0 2 1 1 1 1 0 0 1 0 0 0 0 1 2 1 0 1 0 0 1 0 1 0 1 1 1 2 2 2 1 1 0 0 0 0 0 1 1 0 1 0 0 0 0 0 2 1 2 1 1 1 2 1 2 0 0 2 2 0 0 1 0 0 0 2 0 0 0 1 0 1 1 1 0 0 1 0 2 0 1 1 1 1 0 1 1 1 0 0 0 2 2 2 0 0 1 2 0 1 0 1 0 0 0 1 0 1 1 1 1 2 0 0 0 0 1 1 1 2 0 1 1 1 1 0 0 2 0 0 0 1 1 2 0 1 0 0 1 1 0 0 1 1 1 1 1 0 0 0 0 1 1 0 1 1 2 1 2 1 0 0 2 0 1 0 1 2 2 1 1 1 1 1 0 0 0 0 0 0 0 2 0 1 0 2 1 0 0 1 1 0 0 1 0 1 1 0 0 0 2 2 0 0 0 0 2 1 0 0 0 0 2 1 1 0 1 0 1 0 1 1 0 1 1 1 2 0 1 0 0 1 0 1 1 2 1 1 2 0 0 0 2 0 1 2 1 2 0 0 0 0 1 0 0 2 1 0 2 0 0 1 2 2 2 2 1 1 2 1 0 1 1 2 0 0 0 1 1 0 0 1 1 0 2 2 1 2 0 0 2 0 0 0 0 0 0 1 1 1 0 0 0 0 0 2 2 0 0 0 0 0 0 0 0 0 0 0 0 1 0 0 0 0 0 0 1 2 0 1 1 1 0 1 0 2 1 1 0 1 1 1 2 0 0 0 0 1 0 0 0 0 1 0 0 1 0 1 1 1 0 1 0 0 1 2 0 2 1 2 0 2 2 0 0 0 0 0 0 1 1 0 0 0 1 0 1 0 1 1 1 0 2 0 2 2 1 2 0 0 1 0 0 0 2 1 0 0 0 2 1 1 2 0 0 2 1 2 2 1 1 2 1 1 0 0 1 0 0 0 2 0 0 2 0 1 1 0 0 0 1 0 0 0 0 0 2 0 1 0 0 0 2 0 1 0 0 0 0 0 0 0 0 0 0 0 1 2 1 1 1 1 0 1 2 2 2 1 0 1 0 0 2 2 2 0 1 1 1 1 1 1 0 0 0 0 0 2 1 2 0 2 0 0 1 0 0 2 0 0 1 1 0 2 0 0 0 1 1 1 0 1 2 2 1 0 0 0 1 0 2 1 2 0 0 0 0 1 0 0 2 0 1 0 0 0 0 0 1 0 1 0 0 0 1 0 2 1 1 1 0 0 0 1 1 0 1 0 0 1 0 0 0 0 0 0 0 0 0 0 0 0
59 0 2 0 0 0 0 1 1 2 1 0 0 1 0 1 0 1 1 0 0 0 0 2 2 0 0 0 1 2 1 1 1 1 2 0 2 1 0 0 2 2 0 1 0 1 0 0 0 0 0 0 2 2 0 1 0 0 0 1 1 1 0 1 1 1 1 0 0 0 1 1 2 0 2 2 0 1 2 0 1 1 0 0 0 0 0 1 1 2 0 1 1 0 1 1 0 2 0 2 0 0 0 0 2 0 2 0 0 2 1 1 1 2 2 2 2 0 0 2 2 0 2 2 2 2 0 1 2 1 1 0 1 0 0 0 1 0 1 0 0 0 1 0 0 2 1 0 0 0 0 0 0 1 1 0 0 0 1 2 1 1 0 0 2 1 1 0 1 1 0 2 1 0 1 0 0 1 0 1 0 1 0 0 0 0 1 1 1 1 0 1 1 0 1 2 0 0 0 0 0 1 0 1 1 1 1 2 1 0 0 0 2 0 0 0 0 0 1 2 0 0 1 0 0 2 1 1 1 1 0 0 0 0 2 0 0 2 2 0 0 0 2 1 0 1 0 0 2 0 0 0 2 0 0 0 0 2 1 1 1 0 0 0 0 0 1 1 1 1 0 1 0 2 1 1 0 1 2 0 1 0 1 1 0 1 1 0 0 2 1 1 0 0 2 0 2 0 1 0 0 0 2 0 1 0 0 1 0 0 0 1 0 1 2 0 0 0 0 1 0 0 1 1 2 0 0 1 0 1 0 2 0 0 0 0 0 2 0 0 1 0 2 0 0 0 0 1 0 2 1 1 0 0 0 0 0 1 0 0 0 0 2 2 1 1 0 1 2 1 1 1 2 2 1 2 2 1 1 1 0 1 0 0 0 0 0 0 0 0 0 0 1 0 2 1 0 0 1 1 1 1 0 0 0 0 2 1 0 0 0 0 0 0 0 1 1 1 0 0 0 2 1 0 0 1 1 0 2 0 2 0 0 1 1 1 0 0 0 0 1 0 1 0 2 2 2 2 2 2 0 1 0 2 1 0 1 0 0 0 1 0 0 0 1 2 0 2 1 0 0 0 2 0 2 0 1 2 0 0 2 1 0 1 0 0 0 0 0 0 0 1 0 2 2 0 2 2 2 0 0 0 1 1 0 1 1 1 0 0 1 1 2 1 0 0 1 2 0 1 1 1 1 0 0 1 1 0 1 1 1 0 0 1 1 0 0 0 1 1 1 1 2 0 2 0 0 0 2 0 0 1 1 1 2 0 0 0 1 0 0 0 0 0 0 0 0 0 0 2 0 0 0 0 0 0 0 1 1 1 0 0 1 0 1 0 0 1 1 1 0 0 0 1 1 0 1 1 0 0 0 2 1 0 0 1 1 1 0 1 1 0 0 0 1 0 1 0 0 0 0 0 0 0 0 0 2 0 0 0 1 0 0 1 1 2 2 0 0 0 0 0 0 2 2 1 1 0 1 1 0 1 1 1 0 1 1 0 2 0 0 0 1 1 0 1 0 2 1 0 1 0 0 0 0 2 2 2 1 1 2 0 1 1 1 1 0 2 1 0 1 0 0 2 0 0 0 2 1 2 1 0 0 1 1 2 1 2 0 0 0 0 0 1 1 0 0 2 2 2 0 0 0 0 0 2 2 0 1 0 1 1 0 0 0 0 1 0 0 0 0 0 0 0 0 1 2 0 0 1 1 1 0 1 0 1 0 0 1 0 0 1 0 0 0 2 2 2 0 1 0 1 1 1 0 0 0 2 0 2 1 1 0 0 0 1 0 2 0 2 0 2 1 1 0 1 1 0 0 1 1 0 0 0 0 1 1 0 1 1 1 0 1 1 1 2 2 0 1 0 1 1 0 1 1 0 1 0 0 2 1 1 1 0 0 2 0 0 0 0 0 0 0 1 0 0 1 1 0 0 2 0 0 2 0 0 0 0 1 0 0 0 0 0 0 2 1 0 1 2 1 1 2 1 1 1 0 0 1 1 1 1 0 0 0 0 0 1 1 1 1 1 0 1 2 2 2 1 1 0 1 0 0 0 2 1 1 1 0 2 1 1 1 0 1 0 0 0 2 2 0 2 1 1 0 0 0 2 0 0 0 1 0 2 0 0 0 0 0 2 0 0 2 0 1 0 1 0 0 1 2 1 2 0 2 0 2 2 0 0 2 0 0 0 2 2 2 0 1 1 0 0 1 0 0 0 1 0 2 2 0 2 1 2 0 0 1 0 0 1 0 0 0 1 0 0 0 0 0 0 0 0
60 0 1 1 0 0 0 1 0 2 2 0 0 0 0 0 0 1 0 1 1 1 0 2 2 0 0 0 0 2 1 1 0 0 1 0 2 1 0 0 1 1 0 0 0 0 1 0 0 1 1 0 0 0 2 0 0 0 0 0 0 2 1 1 1 1 1 0 1 1 0 1 1 0 1 2 1 2 2 0 2 2 1 0 1 0 0 0 0 1 0 0 0 0 0 2 1 1 0 1 1 0 0 0 2 0 2 1 1 1 0 2 0 1 1 1 1 0 0 2 2 0 2 1 1 1 0 0 1 0 1 0 0 0 0 0 0 0 0 1 2 0 0 0 0 2 1 0 0 1 1 0 0 0 1 0 0 1 1 2 0 1 0 1 1 1 1 1 0 1 1 1 1 2 2 0 0 1 0 1 0 0 1 1 0 1 2 1 1 0 1 0 2 2 2 2 2 0 0 1 1 0 1 2 2 0 2 0 1 1 0 0 0 0 0 0 0 1 0 0 1 1 1 0 0 1 1 2 0 0 0 0 0 0 0 1 0 2 2 0 0 0 2 1 0 1 0 0 1 1 1 1 0 1 0 0 1 0 0 0 0 0 0 0 0 0 0 0 2 1 0 0 0 2 0 0 0 1 2 0 2 2 0 0 0 0 0 2 1 2 2 0 0 0 2 0 1 0 0 0 0 0 2 0 0 0 0 2 1 0 1 1 0 1 2 1 1 1 0 0 1 1 1 2 2 0 0 0 0 1 0 1 0 0 0 0 0 2 0 0 0 1 2 1 0 0 2 1 1 1 0 2 0 0 0 0 0 1 0 1 0 1 1 1 1 0 0 2 2 0 0 0 0 2 0 0 1 1 1 1 2 1 0 0 0 0 0 0 0 1 0 0 0 0 1 0 1 2 0 0 0 0 1 2 1 1 0 0 0 0 0 0 0 0 0 1 1 0 0 0 0 2 0 2 1 2 1 0 2 1 2 0 0 2 2 1 0 1 0 0 1 0 2 2 0 0 2 1 1 1 0 1 0 1 1 1 1 1 0 1 1 1 0 1 0 0 2 1 2 1 1 1 2 0 0 1 0 2 0 2 0 0 0 0 0 0 0 1 1 0 1 1 1 2 0 0 1 1 1 0 1 1 1 1 0 1 1 1 0 0 0 1 0 0 0 0 0 2 0 2 0 0 2 1 1 1 0 0 1 2 0 0 0 0 0 0 1 2 1 0 0 0 1 1 1 0 0 1 2 0 0 0 0 1 2 0 0 0 1 0 0 0 1 1 0 0 2 1 1 0 0 0 0 0 0 0 0 0 2 0 1 0 0 0 0 0 0 2 1 0 1 1 1 2 0 0 0 0 0 0 0 2 1 0 1 2 1 1 1 2 0 0 0 0 2 0 0 1 0 1 1 2 2 2 0 0 0 1 0 0 0 0 0 2 1 2 2 0 0 0 1 1 0 1 1 1 2 0 1 0 0 1 0 0 0 2 2 0 2 0 0 0 2 0 1 1 0 2 1 0 2 0 0 0 0 2 2 0 1 0 0 0 1 1 1 1 0 2 1 1 0 2 0 0 0 0 0 2 1 0 0 1 0 0 1 1 2 1 1 0 0 0 1 1 1 1 0 1 1 1 0 0 0 1 0 1 2 0 1 0 1 1 0 0 0 0 0 0 0 2 1 2 0 1 0 0 1 1 0 0 0 0 0 0 0 1 0 0 0 0 0 1 2 0 1 0 0 1 0 0 1 1 2 1 1 0 0 0 1 1 0 0 0 0 0 1 0 1 2 1 1 2 1 1 1 1 0 0 0 1 1 0 0 0 0 0 1 0 1 1 1 0 1 0 1 2 1 2 1 0 1 1 0 1 2 0 1 0 0 1 0 0 2 0 0 2 0 0 1 0 1 1 0 0 0 0 0 0 0 0 2 0 0 2 0 1 1 0 0 0 0 0 0 1 0 1 1 1 0 1 1 1 1 1 2 1 0 2 1 2 1 1 0 0 0 0 1 0 0 2 1 2 1 0 2 2 2 1 0 0 0 2 2 2 2 1 0 1 0 1 1 1 0 0 2 1 0 2 2 0 0 2 0 0 1 0 1 0 0 0 2 0 0 2 0 0 0 1 0 0 0 0 1 1 1 1 1 2 0 0 2 0 1 0 2 0 2 2 0 1 1 1 1 0 0 1 1 0 0 0 0 0 0 0 0 1 0 1 1 1 1 0 2 2 0 0 1 0 0 0 0 0 0 2 0 0 0 0 1 0 0 1
61 0 1 1 0 0 0 1 0 1 0 0 0 2 0 1 0 2 0 0 0 0 0 2 2 0 1 0 0 2 2 0 1 2 1 1 1 2 0 0 1 1 0 0 0 1 0 0 0 1 1 0 1 1 1 1 0 0 0 0 1 1 0 0 0 0 0 1 0 0 0 0 2 1 2 2 0 0 1 0 0 1 0 0 0 0 0 0 0 2 0 0 0 0 0 0 0 1 0 1 0 1 0 0 2 0 2 0 0 2 2 2 0 0 0 0 1 0 0 2 2 0 2 2 2 2 0 1 1 1 0 0 0 0 1 0 0 0 0 1 1 0 0 0 0 2 0 0 0 1 1 0 1 0 0 0 0 1 0 1 0 2 0 2 1 2 2 0 1 1 1 1 1 0 0 0 0 0 0 0 0 0 1 1 0 1 2 1 1 0 1 0 1 1 2 1 1 0 0 0 0 0 1 1 1 1 1 1 1 0 0 1 2 0 0 0 0 2 0 0 1 1 1 0 1 1 1 0 0 0 1 1 0 0 2 0 0 2 2 0 0 2 2 2 0 2 0 0 2 0 0 0 1 0 0 0 0 2 1 1 1 0 0 0 0 0 0 1 1 0 0 0 0 2 0 0 0 0 2 0 0 1 0 0 1 0 1 1 1 2 1 1 0 0 2 0 0 0 1 0 0 0 1 1 0 1 1 0 2 0 0 2 0 2 0 0 0 0 0 0 2 2 1 1 1 0 2 0 0 0 0 1 0 0 0 0 0 1 1 1 1 1 2 2 0 0 2 0 1 0 0 0 2 2 0 1 1 1 0 2 0 2 1 1 0 1 0 1 2 0 1 1 0 2 0 0 1 1 1 1 1 1 2 0 1 1 0 0 0 0 0 0 2 0 2 1 1 1 1 1 1 1 1 2 1 0 0 0 1 1 0 0 2 2 0 2 0 1 0 0 0 2 1 1 0 2 2 0 1 1 1 0 1 1 1 1 0 0 0 0 0 0 2 0 0 1 2 1 2 1 0 1 0 2 2 1 2 0 1 0 2 1 0 1 0 1 1 2 1 1 1 1 2 1 2 0 2 1 0 0 2 0 0 0 0 0 0 2 2 0 2 2 1 1 0 0 0 1 1 1 0 1 1 1 0 1 1 0 0 0 0 1 1 1 1 0 1 1 0 1 1 1 1 0 0 1 0 1 1 2 0 0 0 0 0 0 2 1 2 1 1 2 2 2 2 0 0 1 2 0 0 0 1 2 1 1 0 0 0 0 0 1 0 0 0 0 2 0 0 2 0 0 1 0 1 1 1 1 2 1 0 0 1 0 0 1 0 2 2 2 2 0 1 0 0 0 0 0 0 0 0 2 1 0 0 2 2 1 0 2 1 1 0 0 2 0 0 0 0 0 1 1 0 1 0 0 2 1 0 0 0 0 0 2 1 2 2 0 0 0 0 1 0 1 2 2 2 0 1 0 0 2 0 1 0 2 1 0 0 0 0 0 1 0 1 2 1 2 0 0 1 0 0 0 0 1 1 0 2 1 0 0 2 2 2 2 2 2 1 0 0 1 0 1 0 0 0 2 0 0 0 1 0 0 1 2 2 0 0 1 1 1 0 0 1 1 1 0 0 0 0 0 0 0 1 0 0 1 0 1 0 0 0 0 0 1 0 0 0 1 0 1 1 1 0 0 2 0 0 0 0 0 1 0 1 1 0 1 0 0 0 1 0 0 1 1 1 1 0 1 0 0 1 2 1 1 0 1 1 2 0 1 1 0 1 0 1 1 1 1 1 2 2 1 1 0 1 0 0 0 0 0 0 0 1 0 1 0 1 1 2 0 1 1 1 2 2 0 0 0 1 0 0 1 1 0 1 0 0 2 0 0 2 0 0 2 0 0 1 1 0 1 0 1 0 0 1 0 0 0 2 0 0 2 0 1 1 0 1 0 0 0 0 0 0 0 1 1 1 1 0 0 1 0 1 1 0 0 1 2 2 2 0 0 0 0 0 2 0 2 0 1 1 0 2 2 2 2 1 0 2 0 2 2 1 1 0 2 1 1 0 0 0 0 1 1 0 0 2 2 0 2 0 1 0 0 1 1 0 0 0 2 1 1 2 0 1 0 1 0 0 0 2 0 1 1 2 0 1 0 1 0 1 0 1 0 1 1 0 1 1 1 1 0 1 0 1 0 0 0 0 0 1 1 0 1 0 1 1 0 0 0 1 2 0 1 1 0 0 0 0 0 0 2 0 1 0 0 0 0 1 0
62 0 0 2 0 0 0 1 1 2 2 0 1 1 1 0 0 1 1 1 1 1 0 2 2 0 0 0 1 2 2 1 1 1 1 1 1 0 0 0 1 1 0 0 0 0 0 0 0 1 1 0 1 1 1 1 0 0 0 0 2 2 1 1 0 0 0 0 0 0 0 1 1 1 1 2 1 2 2 1 1 2 0 1 2 0 0 1 1 2 1 1 1 0 0 0 0 1 0 1 0 1 0 0 2 0 2 0 1 1 1 1 0 2 2 2 1 0 0 2 2 0 1 1 0 0 0 1 2 1 1 0 0 0 1 1 0 0 0 2 1 0 0 0 0 0 0 0 0 0 0 0 1 1 1 0 0 1 0 0 0 1 0 1 1 0 0 0 1 1 1 0 1 1 0 0 0 1 0 1 0 0 0 0 0 0 2 2 1 0 2 0 2 1 2 2 2 0 0 0 0 0 1 0 0 2 1 0 2 1 0 0 2 0 0 1 1 1 1 0 1 1 0 1 0 0 0 2 0 0 0 0 0 0 1 0 0 2 2 0 0 0 2 2 0 2 0 0 1 1 1 1 0 0 0 0 2 2 1 1 1 0 0 1 0 0 0 1 2 2 1 0 0 1 0 0 0 0 2 0 0 2 0 0 0 2 2 0 0 2 0 1 1 0 2 1 1 0 0 0 0 0 2 0 0 1 1 0 0 0 0 0 0 0 2 0 0 1 0 0 1 1 1 1 1 0 1 0 1 0 0 2 1 0 0 0 0 2 0 2 1 1 2 1 0 0 2 0 0 1 1 0 1 2 0 2 2 1 0 1 0 2 1 0 1 1 0 0 0 0 0 0 0 2 1 1 1 2 1 1 2 1 0 0 0 1 0 0 0 1 0 0 0 0 2 0 0 0 0 0 0 0 0 2 2 1 0 1 0 0 0 0 1 1 1 2 0 0 1 0 0 1 1 1 1 2 2 1 1 0 1 2 0 0 1 1 0 1 0 1 1 0 1 0 1 1 1 1 1 0 0 1 0 2 1 1 1 2 0 2 0 2 0 1 0 1 1 2 1 0 0 0 2 1 0 1 0 0 0 0 2 0 0 0 0 2 0 2 1 1 1 2 1 2 0 0 1 1 2 0 2 0 2 2 0 0 1 1 0 0 1 0 2 0 0 0 0 2 0 1 0 1 0 0 0 2 0 0 0 2 0 1 0 1 2 0 2 0 1 2 0 0 2 2 2 0 0 1 1 0 0 1 0 1 1 0 0 0 0 1 1 0 0 0 0 0 2 0 0 2 0 0 1 0 1 1 1 0 1 0 0 0 1 0 0 0 1 1 1 0 0 1 0 1 0 0 0 0 0 0 0 1 0 0 1 1 1 0 0 1 0 0 0 0 2 0 0 0 1 0 2 2 0 0 0 1 1 1 0 0 0 0 0 1 2 0 2 0 1 0 2 1 1 1 2 1 1 0 1 0 0 1 0 2 0 2 0 1 0 1 1 1 1 1 0 1 1 2 2 0 2 0 0 0 1 1 2 1 1 0 1 0 2 0 2 2 1 2 2 0 1 0 0 2 1 0 0 2 0 1 0 0 0 0 1 2 1 2 0 0 1 0 0 0 1 0 1 1 2 1 1 0 0 0 0 1 1 0 2 0 0 0 1 1 0 1 1 0 0 1 1 1 1 0 0 0 1 0 0 0 0 0 0 0 0 0 0 0 1 0 0 1 1 0 0 1 1 1 0 1 0 0 1 1 1 1 0 1 1 1 0 1 1 1 2 0 1 2 1 2 0 2 2 0 1 0 0 0 0 0 0 0 0 0 1 0 1 0 0 2 2 0 1 1 1 1 1 1 0 0 0 0 0 1 2 0 1 0 1 2 0 0 1 1 0 1 1 1 0 0 0 0 0 1 0 0 1 0 0 0 2 0 0 1 1 1 2 0 1 0 1 0 0 0 0 0 0 0 2 0 0 0 0 2 1 0 0 0 1 1 1 1 0 1 0 0 1 1 0 1 0 1 0 0 2 2 2 1 1 0 0 1 2 2 2 1 0 0 0 0 0 0 0 0 2 1 0 0 1 0 0 2 0 2 1 0 1 1 0 0 1 1 0 2 0 0 0 1 0 0 1 1 1 2 1 1 0 0 1 0 2 0 1 0 1 0 1 1 0 0 1 1 0 1 0 0 2 0 0 0 0 1 0 0 0 0 2 0 2 1 0 0 0 1 0 0 0 0 0 0 0 0 0 2 0 0 0 0 0 0 0 1
63 1 1 1 0 0 0 1 1 2 2 0 0 2 2 0 0 2 0 0 0 0 0 2 2 0 0 1 0 2 2 0 2 2 1 1 1 2 0 0 0 0 0 0 0 1 1 0 0 0 0 0 1 2 0 2 0 1 0 1 1 1 0 0 0 0 0 1 0 0 0 2 2 0 2 2 0 1 2 0 1 1 1 0 1 0 0 0 0 2 0 0 2 0 0 0 0 1 1 0 0 1 1 0 2 0 2 2 2 0 0 2 0 0 0 0 1 0 1 1 1 0 2 2 2 2 0 0 1 0 0 1 0 0 0 0 0 0 0 1 0 0 0 0 0 0 0 1 1 1 0 0 0 1 0 0 0 0 0 0 0 2 0 2 1 1 1 0 1 1 0 0 2 0 0 0 0 2 1 2 0 1 0 0 0 0 2 1 0 0 0 1 2 2 2 2 2 0 0 0 0 2 0 1 1 1 2 1 1 0 1 0 1 0 0 0 0 0 2 0 0 0 0 0 0 2 1 2 0 1 0 0 0 0 1 0 0 2 2 0 0 0 2 2 0 1 0 0 1 0 0 0 1 0 0 0 1 0 0 0 0 0 0 2 0 0 0 1 1 1 0 1 0 2 0 0 0 1 0 0 0 1 1 1 0 1 0 2 1 2 2 1 1 0 2 1 1 1 0 0 0 0 2 0 0 0 1 0 1 0 0 1 0 0 2 1 0 0 0 1 1 1 2 0 2 0 1 1 0 0 0 1 1 1 0 0 1 1 1 1 2 1 2 1 0 0 1 1 2 1 1 1 1 0 0 0 1 1 0 1 0 1 1 0 1 0 0 0 1 0 1 1 2 1 1 0 2 0 0 2 0 0 0 1 0 1 0 0 0 0 0 0 0 1 2 0 0 1 0 0 0 0 1 2 1 1 0 0 0 0 0 0 0 0 1 1 1 0 0 1 0 0 0 2 1 2 1 0 1 0 1 0 1 1 0 0 0 1 0 0 0 0 2 0 0 1 2 0 1 1 0 0 0 2 2 2 2 1 0 1 1 1 0 0 0 0 1 0 2 0 0 0 2 0 1 1 1 2 1 1 0 1 0 1 0 0 0 2 1 1 1 2 0 1 1 0 2 0 1 1 0 0 1 0 0 2 2 1 0 0 0 2 1 0 0 0 0 2 0 1 0 0 1 1 1 2 1 2 0 0 2 0 0 1 1 0 2 1 2 1 2 2 0 0 1 0 0 1 1 0 0 1 1 2 1 0 0 0 0 1 0 1 1 1 0 0 2 1 1 1 0 1 0 0 0 0 1 0 1 0 0 0 2 0 0 1 1 1 0 0 1 0 1 0 0 0 0 0 0 0 0 1 1 1 0 2 0 1 0 1 1 0 0 1 1 1 0 0 1 0 0 1 1 1 0 0 1 0 0 0 0 0 1 1 2 2 2 0 0 0 1 1 0 1 2 2 2 0 1 0 0 2 0 0 0 2 2 1 2 0 0 0 1 0 1 2 0 1 1 1 0 2 0 0 0 2 2 0 1 0 1 1 2 2 2 2 2 1 1 1 0 1 0 0 0 0 0 1 1 1 0 1 0 0 0 1 1 2 0 0 0 0 1 1 1 1 0 1 1 1 0 0 0 0 0 0 0 0 0 0 0 0 0 0 0 1 2 0 0 2 0 0 0 0 0 1 2 0 0 0 0 0 0 0 1 0 0 1 1 1 1 0 2 1 0 0 0 1 0 2 1 1 2 1 1 1 0 2 0 2 0 0 0 0 0 1 0 1 1 1 1 1 2 0 0 0 1 1 0 2 2 0 0 0 1 0 0 0 2 0 1 0 1 1 1 2 1 1 1 1 0 2 0 1 2 0 1 0 0 2 0 0 2 0 0 2 0 1 2 1 1 2 0 0 0 0 0 0 0 0 2 0 0 1 1 0 1 0 0 1 0 0 0 0 0 0 1 0 1 1 0 0 1 2 2 1 0 2 1 2 1 1 0 0 0 0 0 2 0 2 0 0 0 1 2 0 1 2 0 0 0 2 1 1 2 2 1 1 1 1 0 0 0 0 0 0 0 0 1 0 0 1 0 1 0 0 1 2 1 1 0 2 0 1 0 0 0 2 0 0 0 0 2 1 0 0 1 0 2 0 1 0 2 0 1 1 1 2 0 0 0 2 1 0 0 1 0 2 0 0 0 0 0 0 0 1 1 1 1 0 0 0 2 2 0 1 1 1 0 1 0 0 0 1 0 0 1 0 1 1 0 1
64 1 0 2 0 1 0 1 1 2 2 0 0 0 0 0 0 1 0 0 0 0 0 1 1 0 1 0 0 2 2 1 2 2 2 0 2 1 0 0 2 2 0 0 0 0 1 0 1 0 0 0 0 1 1 0 0 0 0 0 0 2 0 1 2 2 2 0 0 0 0 1 2 0 2 2 0 1 2 0 1 1 0 0 0 0 0 0 0 2 0 0 1 0 1 2 0 0 1 1 2 0 0 1 2 0 2 2 2 0 0 2 2 2 2 2 2 1 0 1 2 0 2 2 1 1 0 0 1 0 0 0 1 0 0 0 1 0 0 0 0 0 1 0 0 1 0 0 0 1 0 0 0 0 0 0 0 0 0 1 1 0 0 0 2 2 2 0 1 1 1 1 1 1 1 0 0 0 0 0 0 0 0 0 0 0 0 1 0 0 2 1 2 1 2 2 2 1 0 0 0 1 0 1 1 2 0 0 1 0 1 0 1 0 0 1 0 0 1 2 0 0 1 0 1 1 1 0 0 0 0 0 1 1 2 1 1 2 2 1 1 0 1 1 0 1 0 0 2 0 0 0 1 1 0 0 0 2 1 1 1 0 0 0 0 0 0 1 1 0 0 1 0 1 0 0 0 1 1 0 1 1 0 0 0 1 0 1 0 2 0 0 1 0 2 1 1 1 0 1 0 0 0 2 0 0 0 0 1 0 0 2 0 0 1 1 0 0 0 0 2 2 1 2 2 0 1 0 1 2 0 1 0 0 0 0 0 2 0 1 0 0 2 1 1 0 0 0 1 0 0 1 1 1 0 0 0 0 0 1 0 1 2 1 1 0 0 0 1 0 1 1 1 1 1 2 2 0 0 2 2 1 1 1 0 1 0 0 0 0 0 0 2 0 1 0 0 1 0 0 0 0 1 1 1 0 1 0 0 0 0 0 1 1 1 2 0 1 0 0 0 2 0 1 0 1 1 0 1 0 1 0 0 0 1 1 0 1 0 0 1 0 1 1 0 2 1 1 1 0 0 1 0 2 2 1 2 0 0 0 1 1 1 0 0 1 1 1 2 0 0 0 1 1 2 0 1 2 0 1 2 0 0 1 1 2 1 1 0 1 0 1 0 1 0 0 0 1 1 1 0 1 2 2 0 0 1 0 0 0 0 2 1 0 0 1 0 2 0 0 0 2 1 1 1 2 1 1 0 1 1 1 0 0 1 0 2 0 1 1 0 1 0 0 0 1 0 1 1 0 1 2 0 1 1 1 0 1 1 1 1 0 1 0 1 1 0 1 1 1 0 1 1 0 1 1 1 1 1 0 0 0 1 0 0 1 0 1 1 1 0 1 1 0 1 1 1 0 0 0 0 0 0 1 0 1 2 2 0 1 0 0 0 0 1 0 0 0 0 0 1 1 0 1 0 0 1 1 0 0 1 0 0 2 2 0 2 0 0 0 1 1 0 0 1 1 2 0 2 0 1 1 0 1 0 1 2 0 2 0 0 0 1 1 0 1 0 2 1 0 2 0 0 0 1 1 1 1 2 0 1 0 2 2 2 2 2 1 0 0 0 1 1 1 1 0 0 2 1 1 0 1 0 0 1 2 1 1 1 0 1 0 0 0 0 1 0 2 2 2 0 0 0 0 0 2 2 1 1 0 0 0 0 0 0 0 0 0 0 2 1 2 0 1 0 1 2 0 0 1 1 1 0 0 0 0 0 0 1 0 0 0 2 0 0 1 1 2 0 1 0 0 2 0 0 0 0 0 1 2 0 0 0 0 1 0 0 2 0 2 0 1 0 0 0 0 0 0 0 0 0 0 0 1 1 0 2 0 1 1 2 0 2 0 2 0 1 0 2 0 1 2 0 0 2 0 1 0 0 2 0 0 2 0 0 2 0 0 0 0 0 0 0 0 0 0 0 0 1 1 0 0 0 1 1 1 2 0 0 0 0 0 1 0 0 1 2 0 2 1 0 0 1 1 1 1 0 1 1 1 1 1 0 0 0 0 0 0 1 2 0 2 0 0 2 2 2 2 1 0 0 1 2 2 2 0 1 1 0 0 0 0 0 0 2 1 0 1 2 2 0 2 0 1 1 0 1 2 1 1 0 2 1 1 2 0 1 1 0 0 0 0 2 1 1 1 1 0 0 0 2 0 2 1 0 0 0 2 0 2 0 2 0 0 2 0 2 0 0 1 0 0 0 0 0 1 1 0 2 1 1 0 0 0 0 0 0 0 0 2 0 0 0 1 0 0 1 0 0 1 0 2
65 0 0 2 0 0 1 1 0 0 0 2 2 2 0 0 1 1 0 0 0 0 0 2 2 0 0 0 1 2 2 1 1 1 1 1 1 1 0 0 2 2 0 0 0 0 0 0 0 1 0 0 1 1 1 1 0 1 0 0 0 1 0 2 0 1 0 0 0 0 1 1 2 0 2 2 0 1 1 0 1 2 0 1 1 0 0 0 0 2 0 0 1 1 0 2 1 1 0 2 2 1 1 0 2 0 2 0 0 1 1 2 1 1 1 1 1 1 0 1 2 1 2 2 2 2 0 2 2 1 1 0 0 0 1 1 0 0 0 2 0 0 1 0 0 1 0 0 0 0 0 0 0 0 0 0 0 1 0 0 0 2 0 1 1 0 0 0 1 1 1 1 0 2 0 0 0 0 0 0 0 0 1 1 1 2 1 2 1 0 2 1 2 0 2 2 0 1 0 1 1 1 0 0 0 1 1 1 0 0 1 0 2 0 0 1 0 0 0 0 1 1 0 1 0 0 0 1 0 0 1 0 1 1 1 1 0 2 2 0 0 0 2 2 0 2 0 0 2 0 0 0 1 0 0 0 2 2 0 0 0 0 0 1 0 0 1 0 2 2 0 1 0 2 0 0 0 0 2 0 0 2 1 1 1 1 2 1 0 2 0 0 0 0 2 0 0 2 0 1 0 0 1 1 0 0 0 0 1 0 1 1 0 0 0 0 0 2 0 0 1 1 2 1 1 0 0 0 1 1 0 1 0 0 0 0 0 1 1 0 1 0 2 2 1 0 1 1 2 0 0 1 1 1 1 0 0 0 0 1 0 1 2 1 2 0 0 1 1 0 0 0 1 2 0 1 1 2 2 0 1 1 1 0 0 2 0 0 0 1 0 0 0 1 2 1 1 1 0 0 0 0 1 2 1 0 0 0 1 1 0 0 0 0 1 2 0 1 0 0 0 2 0 1 1 2 1 0 2 0 2 1 0 1 1 0 0 1 0 0 1 0 1 1 1 1 1 1 2 0 0 1 0 1 0 0 0 0 0 0 2 1 1 0 1 1 1 1 2 0 0 0 2 2 2 0 2 1 0 0 1 0 0 1 1 2 1 2 1 1 1 2 0 1 1 0 2 0 1 0 1 1 0 0 0 2 2 1 0 0 0 2 0 0 1 0 0 2 0 1 0 2 2 1 1 2 1 0 0 2 0 1 0 1 1 0 0 1 1 2 1 1 2 2 2 0 0 1 2 0 0 1 1 2 0 1 0 0 1 0 0 0 1 0 0 0 2 1 1 0 0 1 0 0 0 0 0 0 1 0 1 0 1 0 0 1 0 0 0 0 1 1 1 1 0 1 0 0 0 0 0 2 0 0 0 1 1 2 0 2 1 0 0 0 2 0 1 0 0 1 0 1 0 0 0 0 2 0 0 0 0 0 0 2 1 1 2 0 0 0 0 0 0 0 2 2 2 0 1 0 0 0 2 2 1 2 2 0 2 0 0 0 2 1 0 1 0 2 1 0 2 0 0 0 0 0 0 1 1 0 1 0 2 2 2 2 1 0 2 0 0 0 0 0 0 0 0 1 1 1 0 1 0 0 1 2 2 1 0 0 0 0 0 0 0 0 0 0 0 0 0 0 1 1 0 0 1 0 0 0 0 0 0 0 0 0 2 0 0 1 0 1 1 0 0 2 2 0 0 0 0 1 1 1 0 0 0 1 1 0 0 0 1 0 0 1 2 2 0 2 0 1 0 1 0 1 0 1 1 1 0 1 0 0 1 2 0 1 2 1 1 2 0 2 0 2 0 2 0 2 2 0 0 0 0 0 2 0 0 2 2 0 0 2 0 2 2 1 0 0 0 0 0 1 2 0 1 0 0 2 0 0 1 1 1 1 0 1 1 1 0 1 0 0 0 0 0 0 0 0 1 0 0 2 0 0 0 0 0 1 0 0 0 1 0 1 2 0 2 1 0 0 0 2 1 0 0 1 2 2 2 2 0 0 0 0 1 2 0 1 1 1 0 0 1 0 1 2 0 1 0 2 2 2 2 1 2 0 1 2 1 1 0 0 0 0 0 1 1 0 0 1 0 1 0 0 1 2 0 0 0 1 0 1 1 0 1 2 0 0 0 0 1 2 2 0 0 1 2 0 2 0 1 0 2 0 1 1 0 1 0 1 1 0 0 0 0 0 0 0 0 0 0 0 0 1 1 0 2 1 1 0 1 2 0 0 2 0 1 0 0 0 0 1 1 0 0 0 1 1 0 0
66 1 1 1 0 0 0 2 0 1 1 1 0 1 1 0 0 1 1 0 1 0 0 2 2 0 0 0 0 2 1 0 2 2 0 2 0 1 0 0 1 1 1 0 0 1 0 0 0 0 0 0 0 0 2 2 1 1 0 0 1 1 0 0 0 0 0 1 0 1 0 2 1 0 1 1 1 1 1 0 1 2 1 0 1 0 1 0 0 2 0 0 1 0 1 1 0 0 0 1 2 0 0 0 2 0 2 1 1 1 0 1 0 1 1 1 1 0 2 0 0 0 2 1 0 0 0 1 2 0 1 0 0 0 1 0 0 0 0 2 1 0 1 1 0 1 0 0 0 2 0 0 0 0 0 0 0 0 0 0 0 1 0 2 0 0 0 0 1 0 0 1 1 0 0 0 0 1 0 1 0 1 1 1 1 2 1 2 1 2 0 2 2 2 2 1 1 0 0 1 1 0 1 2 2 0 2 0 2 1 0 0 0 0 0 0 0 1 2 0 1 2 0 1 0 1 1 0 0 0 1 0 1 0 2 0 0 2 2 1 0 1 2 1 1 2 1 0 2 0 0 0 1 0 0 0 1 2 0 0 0 0 0 0 0 0 0 0 1 0 0 1 0 2 0 0 0 1 2 0 1 1 0 0 0 0 0 1 0 2 1 1 1 0 1 1 0 0 1 0 1 1 1 1 0 0 0 0 1 0 0 1 0 0 1 0 2 0 0 0 1 1 1 1 1 0 0 0 0 0 0 1 1 2 0 0 0 1 1 1 2 1 2 0 0 0 2 0 1 0 0 1 1 1 0 0 0 1 0 2 0 2 2 2 1 1 0 2 2 0 0 0 2 1 1 0 2 2 1 1 1 2 1 1 0 0 0 0 0 1 0 0 0 1 2 1 1 0 1 1 1 1 1 2 1 0 1 0 0 0 0 0 0 0 1 1 1 0 1 0 0 0 0 1 2 2 1 0 2 1 2 0 1 0 1 1 1 1 0 0 1 0 0 0 1 0 1 0 1 1 0 0 0 2 1 1 1 1 1 0 2 1 0 0 0 2 0 0 2 0 0 0 2 2 1 0 1 1 0 1 0 0 0 0 1 1 0 1 1 0 1 0 0 1 2 0 1 0 0 1 0 0 1 1 1 0 1 0 1 0 0 1 1 0 2 0 0 2 0 1 1 1 2 1 1 1 0 0 1 2 0 1 0 0 1 0 2 0 1 0 2 2 1 1 1 0 0 1 1 1 0 1 1 2 0 1 0 2 1 0 0 0 1 0 0 0 1 1 1 0 0 0 0 0 1 0 1 1 1 1 0 1 1 0 0 1 0 1 0 0 0 1 0 2 0 0 0 0 0 0 0 2 0 0 0 2 0 2 0 1 0 0 0 2 0 2 0 0 0 1 0 1 0 1 0 0 2 2 0 0 0 0 0 1 2 0 1 0 1 0 0 0 0 0 2 0 2 1 0 0 0 2 0 0 0 2 1 0 2 0 0 0 0 0 1 2 0 2 1 0 0 1 0 1 1 1 2 0 0 0 0 0 1 1 1 2 2 0 2 0 0 0 0 0 0 0 0 2 2 2 0 2 0 0 0 0 1 2 0 0 0 0 0 0 0 1 0 0 0 0 0 0 0 0 1 0 0 1 1 1 0 0 1 0 0 2 1 1 1 1 0 1 1 0 0 0 1 0 0 0 0 0 0 0 0 0 1 0 1 0 0 1 2 1 1 0 0 1 0 1 0 0 1 2 2 2 0 1 0 2 0 1 1 1 1 0 0 2 0 2 0 1 0 2 0 2 0 1 1 1 0 0 0 0 0 0 1 0 1 1 2 0 2 0 2 1 2 0 1 0 1 1 0 0 2 0 0 0 0 2 1 1 1 1 0 2 0 0 0 0 0 0 1 1 0 0 1 0 1 0 1 0 0 2 0 0 0 0 0 0 0 0 1 0 0 1 1 0 0 2 0 0 1 1 2 0 0 0 2 2 2 2 0 0 0 0 0 1 0 2 0 1 1 0 0 0 0 1 0 0 0 1 1 1 1 1 1 0 1 1 1 1 1 0 1 0 0 1 1 1 0 2 0 2 0 0 0 1 0 0 1 0 1 2 0 0 0 0 0 0 0 0 0 1 1 0 0 1 1 0 1 0 2 0 1 1 1 1 0 0 1 0 0 0 0 0 0 0 0 0 0 0 2 0 0 0 0 0 2 1 0 1 1 1 1 1 2 0 0 0 1 1 0 2 0 0 0 0 0 0 2 0
67 0 0 2 0 1 0 1 0 1 1 0 0 0 0 0 0 0 0 0 0 0 0 2 2 0 0 0 0 1 1 1 1 2 1 1 1 2 0 0 0 0 0 0 0 0 0 0 1 0 0 0 0 1 1 1 0 2 0 1 1 2 1 0 1 1 1 1 0 0 0 2 2 0 1 2 1 1 2 0 1 1 1 0 1 0 1 0 0 2 0 0 1 1 1 1 0 1 0 2 0 0 0 0 2 1 2 0 0 2 0 1 1 1 1 1 1 0 1 1 1 0 2 1 1 1 0 1 2 1 1 0 1 0 0 0 1 0 0 0 0 0 0 0 0 1 0 0 0 1 1 1 1 1 2 0 0 1 1 1 0 1 0 1 0 2 0 0 2 0 0 2 0 2 1 0 0 2 0 2 0 0 0 0 0 0 2 1 1 1 1 1 2 0 2 2 2 0 0 0 0 2 0 2 2 2 1 1 1 1 0 0 1 0 0 2 1 1 1 0 0 0 1 1 0 2 2 2 1 1 1 2 0 0 0 0 0 2 2 0 0 1 2 2 0 2 0 0 2 0 0 0 0 0 0 0 0 0 0 0 0 0 0 1 0 0 0 0 1 1 0 0 1 2 0 0 1 0 2 0 1 0 1 1 1 1 2 0 1 2 1 1 1 0 2 1 1 1 1 0 1 0 2 0 1 0 0 2 2 0 2 2 0 1 1 1 0 0 0 0 1 2 0 2 2 0 2 0 1 2 0 0 0 0 0 0 0 1 1 1 0 0 1 2 0 0 2 0 0 0 0 0 1 1 1 0 0 2 0 1 0 1 2 0 2 0 0 2 2 1 0 0 1 2 2 1 2 1 2 0 0 0 0 0 0 1 0 0 0 0 0 0 0 0 2 0 0 0 1 1 1 1 0 1 1 0 1 0 0 0 0 0 1 1 1 1 1 2 0 0 0 2 0 1 2 1 0 0 2 0 2 0 0 0 0 0 0 0 0 0 1 0 2 1 0 1 2 2 2 1 0 2 0 1 0 0 0 1 1 1 2 0 0 1 0 1 1 2 2 0 0 0 2 1 0 1 0 2 0 1 2 0 0 0 2 2 0 1 1 0 1 2 0 2 1 0 0 1 1 0 0 0 2 2 0 0 2 1 0 0 0 2 0 1 0 0 0 2 0 1 1 1 0 0 0 2 1 1 0 1 1 1 0 2 2 0 2 0 1 0 2 2 2 2 2 1 0 0 2 0 0 1 0 0 2 0 0 1 2 0 0 0 1 1 1 0 0 1 1 0 0 1 0 0 0 0 0 0 2 0 0 1 1 0 1 0 1 1 1 0 0 2 1 1 0 0 1 1 0 0 1 0 0 1 1 2 0 1 0 2 1 0 0 0 2 0 0 0 1 0 0 1 0 0 0 0 2 2 0 0 1 0 0 2 2 0 2 0 1 0 0 1 0 2 2 0 1 0 1 0 0 1 0 0 1 2 2 0 1 0 0 0 1 0 1 2 1 2 0 0 0 1 0 1 0 2 2 0 2 0 0 1 2 2 2 2 1 1 1 0 0 0 0 0 0 0 0 2 1 1 0 1 0 0 0 1 2 1 0 0 0 0 0 0 0 1 1 1 1 1 0 0 0 0 0 1 1 1 1 0 1 1 0 0 0 2 1 0 0 2 1 2 0 1 0 0 1 0 0 0 0 0 0 0 0 1 0 0 0 0 0 0 1 0 0 1 1 2 0 1 1 0 0 1 0 1 0 0 2 0 0 2 0 0 2 1 0 0 2 0 2 2 2 0 1 0 0 0 0 0 0 0 0 0 1 0 1 0 1 1 2 0 1 1 1 2 2 1 0 0 0 0 0 0 1 0 0 0 0 2 1 1 1 0 0 2 0 1 2 1 1 2 0 0 1 0 0 0 0 0 2 0 0 2 0 0 0 0 1 2 0 0 0 0 0 0 1 0 0 1 0 0 1 1 0 0 0 1 2 2 2 2 0 0 0 0 2 1 0 2 0 1 1 0 2 1 1 2 1 0 2 0 2 2 1 1 1 0 1 1 1 0 0 0 1 1 0 0 2 0 2 0 1 1 0 0 0 2 0 0 0 0 1 1 2 0 2 2 0 0 0 0 0 2 1 1 1 0 0 0 2 0 0 0 2 0 2 2 0 0 0 0 0 0 1 1 1 0 1 0 1 0 0 0 0 0 2 0 2 0 0 0 0 0 0 0 0 0 1 0 0 0 0 1 0 0 1 0 0 0 2 2
68 0 1 1 0 0 1 1 0 2 0 1 0 1 1 0 0 1 1 0 0 0 0 1 1 0 1 0 0 2 2 1 1 2 1 1 1 2 0 0 0 0 1 0 0 0 2 0 1 0 0 0 1 1 1 0 0 1 0 0 1 1 0 1 0 0 0 0 1 1 0 2 2 1 2 1 0 1 1 0 1 2 0 2 2 0 0 0 0 2 0 0 2 0 0 1 0 1 0 2 2 0 1 1 2 0 2 0 0 2 2 2 0 0 1 1 1 0 1 1 1 0 1 2 2 2 0 1 1 0 0 0 0 0 2 2 0 0 0 2 1 0 0 0 0 1 0 0 0 2 2 0 0 0 0 0 0 0 0 1 1 2 0 1 0 2 1 1 0 1 1 0 1 1 1 0 0 0 0 0 0 0 0 0 0 0 2 1 1 1 1 1 2 0 2 1 1 0 0 1 1 1 0 1 1 1 1 1 2 0 0 0 0 0 0 0 1 0 1 0 0 0 0 1 0 0 0 2 0 0 0 0 0 0 2 0 0 2 1 1 0 1 2 2 0 2 0 0 2 0 0 0 0 0 0 0 0 2 0 1 0 1 0 1 0 0 0 0 2 2 1 0 0 2 0 1 0 2 2 0 2 2 0 0 0 0 0 2 0 2 0 0 1 0 1 1 0 0 0 0 0 0 2 0 1 1 1 0 1 1 0 1 0 0 1 0 1 1 0 0 2 2 2 0 1 0 1 0 0 0 0 1 0 0 0 0 0 0 2 2 1 2 2 2 1 0 2 0 0 1 1 0 2 2 0 1 1 2 1 1 0 1 1 0 1 0 0 1 2 0 1 1 1 1 1 0 2 2 1 1 1 1 0 0 0 1 0 0 0 0 1 0 1 0 2 1 2 2 0 0 0 0 0 1 1 0 2 2 0 0 0 0 2 2 0 2 0 0 1 0 0 0 1 1 1 2 1 0 2 2 2 1 1 1 0 0 0 0 0 0 2 0 2 0 0 1 2 1 1 0 0 0 0 2 2 2 2 1 1 1 2 0 1 0 0 2 0 0 2 0 0 0 1 2 0 1 0 1 0 1 2 0 0 0 0 1 0 0 0 0 0 1 1 2 0 0 0 2 2 0 0 0 1 1 1 0 1 0 1 0 1 2 1 0 0 1 0 2 0 1 0 0 0 0 0 1 0 0 1 2 0 0 0 1 1 0 2 0 0 0 0 2 1 1 1 1 0 2 1 0 0 0 0 2 0 1 0 0 2 0 0 0 1 0 1 1 0 0 0 0 0 0 1 0 1 1 2 1 1 1 0 0 1 0 0 1 0 1 1 1 0 2 1 0 0 0 0 1 0 0 1 1 1 0 0 1 1 2 0 1 0 0 0 0 2 0 0 0 1 0 0 1 0 0 0 0 2 2 0 0 1 0 0 2 2 0 2 0 0 0 0 1 0 0 1 1 2 1 1 0 0 2 0 0 0 2 2 2 1 1 1 0 1 0 1 2 0 2 0 0 2 0 0 0 0 1 1 1 1 1 1 0 1 1 1 1 1 0 2 0 0 0 0 1 0 0 0 2 2 2 1 2 0 1 2 2 0 2 0 0 0 0 0 0 0 1 1 0 0 0 0 0 0 1 0 0 1 0 1 0 1 1 0 0 0 1 0 0 0 0 0 0 0 0 0 0 1 1 0 0 0 0 0 0 0 0 0 0 0 0 0 2 1 0 0 0 0 2 0 2 0 0 1 1 1 0 0 1 0 2 1 1 0 0 0 1 0 1 1 1 0 0 1 1 0 1 1 0 0 0 0 0 0 0 1 1 0 0 0 2 2 1 1 1 1 2 2 0 1 0 1 1 0 1 2 0 0 0 0 2 1 0 2 1 0 2 0 0 0 0 0 0 0 0 0 0 0 0 0 0 2 0 0 2 0 0 0 0 0 0 0 0 0 0 0 1 1 0 2 1 0 0 1 1 1 1 0 1 0 2 2 2 1 1 0 1 0 1 0 2 0 0 0 0 2 2 2 0 1 0 0 2 1 1 1 1 1 0 1 1 1 2 0 0 0 0 0 1 1 1 0 1 0 0 1 0 0 0 0 0 1 1 0 0 0 0 0 1 0 0 0 0 2 1 1 1 2 1 0 0 2 0 1 0 2 0 2 1 0 1 0 1 0 1 0 0 1 0 0 0 0 0 0 0 0 1 1 1 1 0 0 0 1 2 0 0 0 0 1 0 0 0 0 2 2 0 0 0 0 1 0 1
69 1 1 2 0 0 1 0 0 2 2 0 0 2 1 1 0 1 0 0 0 0 0 1 1 0 1 0 0 2 2 0 1 1 0 2 0 2 0 1 1 0 0 0 0 0 1 0 0 0 0 0 0 0 1 1 0 0 0 1 0 0 0 1 0 0 0 0 0 0 0 2 2 0 1 2 1 0 2 1 0 1 0 1 1 0 0 1 1 1 1 1 0 0 0 1 1 1 0 1 0 1 0 0 2 0 2 0 1 1 0 0 1 1 1 1 0 0 1 1 1 0 2 1 0 0 0 0 2 0 0 0 0 0 0 0 0 0 0 1 0 0 0 0 0 2 0 0 0 1 0 0 2 0 1 1 0 1 0 1 1 2 0 0 2 0 0 0 2 0 1 0 0 2 0 0 2 1 0 1 0 0 1 1 0 1 1 2 2 1 1 1 2 1 2 2 1 1 0 0 0 0 0 2 1 0 2 1 1 1 1 0 1 0 0 0 0 1 1 1 0 0 0 0 0 1 1 1 1 0 0 0 1 1 1 0 0 2 2 0 0 2 2 2 0 2 0 1 1 1 1 1 0 0 0 0 0 1 0 1 1 0 0 1 0 0 1 1 1 0 0 0 0 2 0 0 0 1 2 0 1 1 0 0 0 0 0 1 1 2 2 1 0 1 1 1 0 1 0 1 0 0 0 2 0 0 0 0 0 0 0 0 0 1 2 2 0 0 0 0 2 2 0 2 2 0 1 0 1 1 0 2 0 1 0 0 0 1 1 0 1 0 2 2 1 0 1 0 1 1 0 1 2 2 0 1 1 1 0 1 0 1 1 1 0 0 0 1 1 0 0 0 1 2 1 1 2 1 0 2 0 2 1 0 0 0 0 0 0 1 0 0 1 0 2 2 2 1 0 0 0 0 1 2 2 0 0 1 0 0 0 0 0 0 1 1 1 0 0 0 0 1 0 1 0 2 2 0 1 1 2 0 0 0 0 0 0 0 0 0 1 0 1 0 1 2 2 2 2 1 0 2 0 2 2 1 2 2 0 2 0 2 0 1 0 1 1 2 1 1 1 1 2 0 1 0 1 2 0 1 2 1 0 0 0 0 0 0 0 0 0 1 0 2 0 0 1 1 1 1 0 1 1 0 1 1 2 0 1 1 1 0 0 0 0 0 0 2 0 1 1 1 1 1 1 2 0 2 0 0 2 0 0 1 1 0 2 1 1 1 0 1 2 0 2 0 0 1 1 0 0 1 0 1 1 0 0 0 0 1 1 0 2 0 1 1 1 0 0 0 0 2 1 0 1 1 1 0 2 0 1 0 2 0 1 1 1 2 2 1 1 1 0 0 1 0 0 0 0 0 0 2 0 0 1 1 1 1 0 1 1 0 0 1 1 1 1 0 0 0 0 0 1 1 0 0 1 1 0 0 1 0 1 1 2 0 2 0 1 0 0 1 0 2 2 2 2 0 1 0 1 1 0 0 0 2 2 0 1 0 0 0 0 0 0 1 0 2 0 1 0 1 0 0 2 2 2 1 2 0 1 1 2 2 2 2 1 1 0 0 0 0 1 1 0 0 1 2 1 1 0 1 1 1 1 2 1 1 1 0 1 0 0 0 0 0 1 1 1 1 0 0 0 0 1 1 1 0 0 0 0 0 0 0 0 1 0 0 0 0 0 0 0 0 0 1 1 1 0 0 0 2 0 0 0 0 0 1 0 1 1 0 2 0 0 1 1 1 0 2 0 0 2 0 0 0 0 1 1 1 0 1 1 1 2 0 1 2 0 2 0 1 1 1 1 1 0 0 0 1 1 0 0 0 1 0 0 1 1 0 1 0 1 0 1 1 1 0 2 0 2 2 0 0 2 0 0 0 0 1 0 0 2 1 0 1 0 0 0 0 0 0 1 1 0 0 1 0 0 0 2 0 0 2 0 0 0 0 0 0 1 0 0 0 1 0 0 0 1 1 1 0 1 1 1 0 0 1 1 2 2 2 0 0 0 0 1 2 0 2 0 2 0 0 2 2 2 2 0 1 0 0 0 0 1 2 0 0 1 1 1 1 0 0 0 0 0 0 1 0 1 0 0 1 0 0 2 1 0 0 0 1 0 2 0 0 0 1 0 1 0 0 1 1 0 1 1 0 0 0 2 0 1 0 1 0 1 2 0 0 1 0 1 0 1 0 1 0 0 0 0 1 0 0 0 1 1 2 0 0 0 0 0 0 0 0 0 0 0 0 0 0 0 2 2 0 1 0 0 0 1 1
70 1 1 1 0 0 0 1 0 1 0 2 0 0 0 0 0 2 2 0 0 0 0 2 2 0 0 0 0 2 2 0 2 2 0 1 1 1 0 0 2 2 2 0 0 0 0 0 0 0 0 0 0 1 1 0 0 1 1 1 1 1 0 1 0 0 0 0 0 0 0 0 2 0 2 1 0 0 1 0 0 2 0 2 2 0 0 0 0 2 0 0 0 0 0 0 0 1 0 2 2 1 0 1 2 0 2 1 0 2 0 1 0 0 1 1 1 1 0 1 2 0 2 1 1 1 0 0 1 0 0 0 0 0 0 0 0 0 0 1 0 0 0 0 0 0 0 0 0 1 1 0 1 1 1 1 0 0 1 2 1 1 0 0 0 2 1 2 0 0 0 0 0 1 1 0 1 0 0 0 0 0 0 0 0 0 2 2 0 0 1 1 0 0 1 1 1 0 0 1 1 0 0 2 2 2 1 0 1 0 0 0 2 0 0 2 2 0 1 2 0 0 2 0 0 1 1 1 0 0 1 0 0 0 2 0 0 2 2 0 0 0 2 0 0 0 0 0 2 0 0 0 1 0 0 0 1 1 0 0 0 0 0 0 0 0 0 1 2 1 0 0 0 1 0 0 0 0 1 0 0 1 0 0 0 1 0 2 2 2 1 1 0 0 2 1 1 1 0 1 0 0 2 0 1 1 2 0 2 0 1 0 0 0 1 0 1 1 1 0 0 0 0 1 2 0 0 0 0 0 0 0 0 0 0 0 0 1 1 1 2 1 1 1 2 0 0 1 1 1 1 1 1 1 0 1 1 1 0 1 0 1 0 0 0 0 0 2 2 0 0 0 0 2 0 0 1 1 0 2 1 0 0 0 0 0 0 0 0 1 0 1 0 1 1 1 1 0 2 2 2 2 1 2 1 0 0 1 0 0 0 0 2 2 0 2 0 0 1 0 0 0 1 2 1 2 0 0 1 0 1 0 1 2 1 1 0 0 0 0 1 0 2 1 1 1 1 2 2 1 0 2 0 2 2 2 2 1 0 1 1 1 1 0 0 1 1 2 2 1 1 1 1 1 0 1 0 0 0 0 2 0 0 0 0 0 0 1 0 1 1 0 0 0 2 0 2 1 1 0 0 0 1 1 0 1 1 1 0 0 0 2 1 1 1 0 1 2 0 1 0 1 2 2 2 2 0 0 0 0 0 2 0 0 0 1 2 0 1 1 0 1 2 2 2 0 0 1 1 0 0 0 0 2 2 0 0 0 1 0 0 0 0 0 0 0 1 1 1 0 1 0 0 0 0 0 1 0 2 0 0 0 1 0 0 1 0 1 0 0 1 0 0 0 1 0 1 0 0 0 0 2 0 0 0 2 2 2 0 1 0 0 0 0 1 0 0 0 0 1 0 1 0 0 0 0 2 2 0 0 0 0 1 1 1 2 2 0 0 0 0 1 0 1 2 2 2 0 0 0 0 0 0 1 1 2 0 1 2 0 0 0 2 1 0 1 0 2 1 1 1 1 0 0 1 0 1 1 1 0 1 2 2 2 2 2 1 2 1 0 1 0 0 0 1 0 0 1 1 1 0 1 0 0 2 2 2 1 0 0 1 0 0 0 0 1 0 1 1 1 0 0 0 1 0 1 2 0 1 0 1 1 0 0 0 1 1 0 0 2 1 2 0 0 0 1 1 1 0 0 0 0 1 0 0 1 1 0 0 0 0 1 1 0 0 1 1 1 0 0 0 0 2 0 0 0 0 0 0 1 0 1 0 0 1 0 1 2 0 2 0 1 1 0 0 0 1 1 0 0 0 0 0 0 1 1 2 0 0 2 2 0 1 0 1 1 0 0 2 0 2 2 0 1 1 0 1 0 1 2 1 0 1 0 0 1 0 0 0 0 0 0 0 0 0 0 0 0 1 0 2 1 0 2 0 0 0 0 0 0 0 1 1 0 0 2 2 0 1 1 0 0 2 0 1 0 0 0 1 1 1 1 1 1 0 0 1 1 0 2 0 1 0 0 1 0 1 2 0 0 0 2 1 1 1 1 1 0 0 0 0 0 0 1 1 1 0 2 2 2 0 2 0 0 1 0 0 2 1 1 2 0 1 2 1 0 0 1 0 0 0 0 2 1 1 0 0 1 0 1 2 0 2 1 0 0 1 1 0 0 1 0 0 0 1 0 1 0 0 0 0 0 1 1 0 0 1 2 1 0 0 0 2 2 0 0 1 0 1 0 0 0 0 0 1 0 0 0 0 1 0 1
71 1 1 1 0 0 0 1 1 2 2 0 0 1 1 0 0 2 1 1 0 0 1 1 2 0 1 0 0 2 2 0 0 1 1 1 1 1 0 0 2 1 0 0 0 1 0 0 0 1 1 0 1 1 0 0 0 0 0 1 1 1 1 1 0 0 0 1 0 0 0 1 1 0 1 2 1 0 1 0 0 1 1 0 1 0 0 1 1 2 0 1 0 0 0 0 0 2 0 2 0 0 0 0 2 1 1 0 0 2 0 0 0 2 2 2 2 0 0 1 1 0 1 1 0 0 0 0 2 0 0 1 0 0 0 0 0 0 0 0 0 0 0 0 0 0 0 1 1 1 0 0 0 1 0 1 1 2 0 0 0 1 0 0 0 1 1 0 2 0 0 2 0 2 0 0 1 0 0 0 0 0 1 1 0 1 2 2 0 0 2 2 2 0 2 1 2 0 0 1 1 0 1 0 0 1 2 1 0 0 1 0 1 0 0 0 0 0 1 1 0 0 0 1 0 1 1 2 0 1 1 0 0 0 1 0 0 2 2 0 0 1 2 1 0 1 0 0 2 0 0 0 1 0 0 0 2 2 1 1 1 0 0 1 0 0 0 0 1 0 0 2 0 2 0 0 1 1 2 0 1 1 1 1 0 1 0 2 0 2 0 0 0 0 2 0 1 0 0 0 0 0 1 1 0 0 0 0 2 0 1 1 0 0 2 0 2 0 0 1 1 1 1 1 1 0 1 0 0 0 0 2 0 0 0 0 0 0 2 2 1 1 2 1 0 0 1 0 2 0 1 1 2 2 0 1 1 1 0 0 0 0 1 0 1 0 0 0 1 0 0 0 1 2 1 1 2 2 1 1 1 0 2 0 0 1 0 0 0 0 1 2 0 0 1 0 0 1 0 0 0 0 0 1 0 0 0 1 0 0 0 0 0 0 0 0 2 0 0 0 0 1 1 1 0 2 2 0 1 0 1 0 1 1 1 1 0 0 0 0 1 0 2 2 0 2 2 0 2 2 0 0 0 1 0 0 0 1 1 0 1 2 0 0 0 1 1 1 2 1 1 1 2 1 1 0 0 2 0 0 0 0 0 0 1 1 0 0 0 2 2 1 0 1 1 0 2 1 2 0 1 0 2 2 0 0 0 0 0 0 0 2 1 1 0 0 1 2 0 1 1 1 0 0 0 1 0 1 0 1 1 1 0 1 1 0 0 0 0 1 0 0 2 0 2 0 0 1 1 0 1 1 0 1 1 2 1 0 1 1 0 0 1 0 1 1 0 1 1 0 1 0 1 0 1 1 1 1 1 1 0 1 0 0 0 0 0 1 1 1 0 2 0 0 1 0 0 1 0 0 0 1 0 0 1 2 1 2 0 2 1 0 0 1 0 1 1 0 0 0 0 0 0 0 0 1 1 1 0 0 0 0 0 2 1 1 2 0 0 1 0 1 0 0 1 1 2 0 1 0 0 2 0 1 0 2 0 0 1 1 1 1 1 0 2 2 1 2 1 0 1 0 0 0 1 2 2 1 1 1 1 1 1 1 1 1 0 1 0 0 0 0 1 2 1 0 0 1 1 1 0 1 0 0 2 2 2 2 0 0 2 0 0 0 1 0 1 0 0 0 0 0 0 0 0 2 2 0 0 0 0 0 1 1 0 2 1 0 0 2 0 1 0 0 0 0 0 0 0 0 0 0 0 0 0 0 0 0 0 0 0 2 1 0 0 0 0 2 0 1 0 1 2 0 0 2 0 2 0 2 1 1 0 0 0 1 0 1 1 1 1 1 0 1 0 1 0 0 0 2 2 0 0 0 1 0 1 1 1 0 0 0 2 0 2 2 2 1 0 1 1 1 0 0 2 0 0 0 0 2 0 0 2 0 0 1 1 0 0 0 0 0 0 0 2 2 0 0 1 1 1 0 0 0 1 0 2 0 0 0 1 0 0 0 0 1 1 0 1 0 0 0 1 1 2 0 0 2 1 2 1 1 0 1 0 0 1 1 1 1 0 1 1 0 2 2 2 2 0 0 0 2 1 1 1 2 0 0 0 0 0 0 1 0 1 1 0 0 2 1 0 2 0 1 0 0 0 2 0 0 2 1 0 1 0 0 0 0 0 0 0 0 0 0 0 1 2 0 0 0 2 0 0 0 2 0 2 1 0 0 1 1 0 0 1 1 1 0 0 0 0 0 1 1 0 0 0 1 1 0 0 0 0 0 0 0 0 1 2 0 0 0 0 2 1 1 0 0 1 0 0 1
72 0 1 1 0 0 0 1 1 2 1 0 2 1 1 0 0 1 0 1 0 0 0 2 2 0 0 0 0 2 2 0 1 1 0 2 1 2 0 0 0 0 1 0 0 0 0 0 2 0 0 0 1 1 1 1 0 0 0 0 0 2 1 1 0 0 0 0 1 1 0 2 1 0 1 2 1 2 2 2 0 2 1 0 1 0 1 0 0 2 0 0 2 2 0 1 0 1 0 1 1 0 1 0 2 0 2 0 0 2 2 2 0 1 2 2 1 0 0 1 2 1 1 1 0 0 0 1 2 1 1 2 0 0 0 0 0 0 0 0 0 0 0 0 0 1 0 0 0 0 0 0 0 1 0 1 1 1 0 2 1 1 0 0 2 1 1 0 1 1 1 0 0 1 2 0 0 1 0 1 1 1 0 0 0 0 1 0 0 0 0 0 1 0 1 1 1 0 0 0 0 0 0 1 1 2 2 1 1 0 0 0 1 0 0 1 0 0 2 0 2 2 0 0 0 1 1 2 0 0 0 1 1 1 2 1 1 2 1 1 0 0 2 2 0 2 0 0 2 0 0 0 2 0 0 0 0 0 0 0 0 0 0 0 0 0 1 0 0 0 1 1 0 0 0 0 0 1 2 0 1 2 2 2 0 2 2 2 0 2 1 0 0 0 2 0 0 2 0 0 0 0 2 0 0 1 1 0 1 1 0 1 0 0 1 0 0 0 1 0 0 0 2 2 2 0 1 0 0 1 0 2 0 0 0 0 0 1 1 0 1 0 2 1 1 0 0 1 1 0 0 1 1 1 1 0 0 1 0 2 0 2 0 0 0 0 0 1 2 0 1 1 1 2 1 1 1 2 1 1 1 1 1 1 1 1 0 0 0 0 0 0 1 0 1 0 0 0 1 1 1 1 0 2 2 1 0 1 0 0 0 0 2 2 0 2 0 1 1 0 0 1 0 2 1 2 1 0 0 1 1 0 0 1 2 1 0 0 0 0 0 0 1 1 1 1 1 0 1 2 0 0 0 2 1 1 1 1 2 1 1 2 0 0 0 0 2 1 1 0 0 0 1 1 1 0 1 2 0 1 1 0 1 0 1 1 0 1 1 0 2 2 1 2 1 0 0 1 2 0 1 1 2 2 0 0 1 0 0 0 0 1 1 0 0 1 0 2 0 2 0 0 1 0 0 1 0 2 0 0 2 0 0 0 0 0 2 1 1 1 1 1 1 1 1 0 0 1 1 0 0 1 0 1 1 1 2 0 1 0 0 0 2 0 1 1 1 1 1 1 1 2 0 0 0 0 1 0 2 0 1 0 1 0 0 0 0 1 0 0 0 0 1 0 0 0 0 0 0 0 0 2 1 0 0 2 1 0 0 1 0 0 0 1 0 1 0 0 0 0 1 1 0 0 0 1 2 1 0 0 0 0 0 2 1 0 2 0 0 0 1 2 0 1 1 0 2 1 1 0 1 1 0 1 0 2 0 1 2 0 0 0 0 1 0 1 0 1 0 1 1 1 0 0 2 2 2 0 2 0 0 1 1 1 1 1 1 1 2 0 1 0 2 2 1 0 1 0 0 0 0 0 0 0 1 1 1 2 0 0 0 0 0 1 1 0 1 1 1 1 0 0 1 1 0 0 1 0 1 0 1 1 0 0 0 0 1 0 0 0 0 0 0 0 0 1 1 0 0 0 0 0 0 0 0 0 0 0 0 0 0 0 2 0 0 0 0 1 0 2 0 1 2 0 0 0 0 2 0 2 0 1 1 1 2 1 1 2 1 2 0 1 2 0 2 0 0 0 0 0 0 0 0 0 1 0 1 1 0 0 0 0 2 0 2 2 2 0 2 0 2 2 0 1 1 0 1 0 0 2 0 0 2 0 0 2 0 0 0 0 0 1 0 0 0 0 0 1 1 0 1 1 1 1 0 0 1 2 0 0 0 0 0 0 0 2 2 0 1 1 0 0 1 1 1 0 0 2 2 2 2 2 0 0 0 0 2 0 0 2 0 2 0 0 2 2 2 2 1 0 0 0 2 2 2 2 0 0 1 1 1 1 0 0 1 1 0 2 1 1 0 2 1 0 1 0 0 2 1 1 0 2 0 2 0 0 0 2 0 0 0 0 2 2 1 1 2 0 1 0 1 0 2 0 0 0 0 1 0 0 2 0 1 0 0 0 1 0 0 0 0 0 0 0 0 0 2 0 1 1 0 0 1 1 0 0 1 0 0 0 1 1 0 0 0 0 0 0 0 0 0 0
73 0 1 1 0 0 0 0 0 2 2 0 0 0 0 0 0 1 1 1 1 1 0 1 2 0 0 0 0 2 2 1 1 1 1 0 2 2 1 1 0 0 0 1 0 0 1 0 0 0 0 0 1 1 1 0 0 0 0 1 1 1 1 1 0 1 0 0 0 0 0 2 2 0 2 1 0 1 2 0 1 2 0 2 2 0 0 0 0 1 0 0 0 0 0 2 1 0 0 0 1 0 0 0 2 0 2 0 0 2 0 1 0 1 1 1 1 0 0 2 2 0 1 2 1 1 0 1 1 1 1 1 1 0 0 0 1 0 0 1 0 0 0 0 0 1 0 0 0 1 1 0 0 1 0 2 0 1 0 1 0 2 0 1 0 1 2 1 0 1 1 1 0 2 1 0 0 1 0 1 0 0 0 0 0 0 1 1 1 1 1 1 2 2 2 2 2 0 0 0 0 0 0 1 0 1 2 1 1 2 0 0 1 0 0 1 1 1 1 2 0 0 0 0 0 1 0 0 0 0 0 0 0 1 2 1 1 2 2 1 0 1 2 1 1 2 1 0 1 0 0 0 2 0 0 0 1 1 1 1 1 0 0 1 0 0 1 1 2 1 0 1 0 0 1 0 1 1 0 0 0 1 0 0 2 0 2 2 1 2 1 1 2 0 2 2 0 0 0 0 0 1 2 0 1 1 2 0 1 0 1 0 0 0 1 0 0 1 1 0 1 0 1 2 1 0 0 0 1 1 0 2 1 1 0 0 0 2 0 1 2 2 1 1 1 1 0 0 1 1 1 0 2 2 0 2 2 0 0 1 0 1 1 1 0 1 0 2 2 1 0 0 1 1 1 0 1 2 0 2 0 1 1 1 0 0 0 2 2 0 1 1 1 0 2 1 1 1 0 0 0 0 1 1 0 0 1 1 1 1 0 0 0 0 0 0 2 1 0 0 0 1 0 1 1 2 1 0 0 0 0 0 0 1 2 2 1 0 0 0 2 0 2 1 0 1 2 1 2 1 0 1 0 1 0 0 0 2 0 2 0 2 0 2 0 0 2 1 2 1 1 1 1 2 2 0 0 2 0 1 2 0 0 1 0 0 0 1 1 0 0 1 1 0 0 0 1 0 1 0 1 1 0 0 1 1 2 1 0 0 0 2 1 0 2 0 0 2 0 2 0 0 1 1 1 2 0 0 0 2 0 1 0 0 1 0 2 0 1 1 0 1 1 1 2 1 1 1 2 0 0 0 0 2 0 2 1 1 0 2 2 0 0 0 0 0 2 2 2 0 2 0 0 0 0 0 1 2 2 2 0 1 1 0 0 1 0 0 0 0 0 2 0 1 1 0 0 0 0 0 0 2 0 1 0 2 1 1 0 0 0 0 0 0 2 0 0 0 0 0 1 1 0 0 0 0 2 1 0 0 0 1 0 1 2 0 2 0 1 1 1 1 0 0 0 0 2 0 2 1 0 0 1 2 1 2 2 0 0 0 0 0 2 0 1 1 0 2 0 0 0 0 0 0 0 0 0 0 1 0 0 1 2 1 1 2 0 0 2 0 0 0 0 1 0 0 0 2 2 2 0 2 0 0 1 2 2 2 0 0 0 0 1 0 0 0 1 1 1 1 0 0 1 0 0 0 0 1 0 1 0 0 0 0 0 0 0 0 0 2 0 0 0 0 0 0 0 0 0 0 0 0 0 1 0 0 0 0 1 0 0 1 2 0 0 0 0 0 1 2 2 0 1 1 0 0 0 0 1 0 0 2 2 1 2 0 0 1 1 1 0 1 2 1 0 0 0 0 0 0 0 0 0 0 0 1 1 2 0 0 0 0 2 0 2 2 2 1 1 0 2 1 0 2 2 0 1 0 0 1 0 0 2 0 0 0 1 0 1 0 1 0 0 0 0 0 0 0 1 1 1 0 1 1 0 0 1 0 0 0 0 0 0 0 0 1 1 1 2 0 0 0 1 1 1 1 1 1 1 2 2 2 0 0 0 0 0 0 0 2 0 0 2 1 2 2 2 2 0 0 0 2 1 1 1 1 0 2 1 1 1 1 0 1 1 1 0 2 1 1 0 2 0 0 0 0 0 0 0 1 0 2 0 1 1 0 1 1 0 0 0 0 1 1 0 1 1 0 0 0 2 0 1 0 1 0 1 2 0 1 0 1 0 0 2 2 2 0 0 0 0 1 0 0 0 2 0 0 2 0 0 0 1 1 0 0 2 0 1 0 0 0 0 1 1 0 0 0 1 2 1 1
74 0 0 2 0 0 0 0 0 1 1 1 0 0 0 0 0 1 0 1 1 1 0 0 0 1 1 0 0 2 2 0 2 2 0 1 1 1 0 0 0 0 0 1 0 1 1 0 1 0 0 0 0 0 1 1 0 0 1 0 2 2 1 1 0 0 0 1 0 0 0 0 2 0 2 1 0 1 2 1 1 2 0 1 1 0 0 1 0 1 0 0 2 0 0 1 0 1 0 2 1 0 2 0 2 0 2 0 0 2 1 1 0 2 2 2 2 0 1 1 1 0 2 0 0 0 0 0 1 0 0 1 0 0 0 0 0 0 1 0 1 0 0 0 0 0 1 0 0 0 0 0 0 1 0 1 1 2 0 1 1 1 2 0 1 2 2 0 1 1 0 1 0 1 0 1 1 1 0 0 0 1 0 0 0 0 1 0 0 0 1 0 2 0 2 2 1 0 0 0 0 0 0 0 0 0 2 1 1 1 0 0 1 0 0 0 0 1 0 1 0 0 0 0 0 2 1 1 0 0 1 0 0 0 1 0 0 2 2 0 0 1 2 1 0 2 0 0 2 0 0 0 0 0 0 0 0 2 0 1 0 1 0 0 1 1 0 0 2 0 0 1 0 2 1 1 0 1 1 0 1 1 0 0 0 0 0 2 1 2 1 1 1 1 2 2 0 2 0 1 0 0 1 1 0 1 1 0 2 0 1 0 0 0 1 0 0 1 0 0 2 2 1 2 1 0 1 0 1 2 0 0 0 0 0 0 0 0 2 2 1 1 2 2 0 0 2 0 1 1 1 0 2 2 0 1 1 0 0 2 0 2 1 1 0 1 0 2 2 0 0 0 0 2 0 0 0 1 0 2 2 1 0 0 1 1 0 1 1 1 0 2 0 0 2 0 0 0 0 0 0 0 0 2 2 1 1 0 0 0 0 0 1 1 0 2 0 0 0 1 1 0 0 0 2 2 0 0 1 0 1 0 0 0 1 1 0 0 0 0 2 0 0 0 1 2 2 2 2 0 0 0 0 1 1 0 1 1 1 2 0 2 0 1 0 1 1 1 2 1 1 1 2 0 2 0 0 1 1 0 1 0 0 0 1 1 0 2 1 1 1 2 1 2 0 0 1 1 2 0 0 0 2 0 0 1 2 0 0 0 0 1 0 0 1 0 0 1 0 2 1 0 1 1 1 1 1 1 0 1 1 1 0 0 0 0 1 0 2 0 1 2 2 2 2 1 0 0 2 0 0 1 0 1 1 0 0 0 1 2 1 0 1 1 1 1 1 1 1 0 1 0 0 0 0 0 1 0 0 0 0 1 2 0 1 0 1 2 2 1 1 1 1 0 0 0 1 0 0 0 0 2 1 1 0 1 2 2 0 0 0 0 0 0 2 0 1 0 0 0 0 0 0 0 0 1 1 0 0 0 0 0 0 2 2 1 2 1 1 0 1 1 0 1 1 1 2 0 2 1 0 0 0 1 0 2 0 1 1 1 1 1 1 1 0 1 0 0 0 2 0 2 1 0 1 0 1 0 1 0 0 1 2 1 0 1 1 1 2 0 0 1 0 2 0 0 0 2 0 1 1 0 0 0 1 2 2 1 1 0 0 0 0 0 0 1 0 1 1 1 0 0 1 0 0 1 1 0 1 0 0 0 0 0 0 0 0 0 0 0 0 0 0 0 0 1 2 0 0 1 0 0 0 0 0 0 2 0 0 0 0 2 2 0 0 0 0 1 0 2 0 1 2 0 1 1 1 2 0 2 0 1 1 1 1 1 0 1 2 1 1 2 2 0 0 0 2 0 0 1 1 0 0 1 1 0 0 0 0 1 2 1 1 1 1 1 2 2 1 0 1 1 0 1 1 0 0 0 0 2 0 0 2 0 0 1 1 1 1 0 1 1 0 0 0 0 0 0 0 0 1 0 0 1 1 0 1 0 1 0 0 0 0 0 0 0 0 1 1 2 0 0 1 0 2 1 1 1 1 1 1 1 0 0 0 0 0 1 0 1 0 1 2 1 2 2 2 1 0 0 0 2 2 2 1 1 1 2 0 0 0 1 0 0 1 1 0 0 2 0 0 2 0 0 0 0 1 2 0 0 0 2 0 2 0 0 0 1 0 0 0 0 2 0 1 2 1 0 0 0 2 1 2 1 0 0 1 2 1 1 1 1 0 0 1 0 1 0 0 0 0 0 0 0 0 0 2 1 1 0 0 0 0 0 0 0 1 0 1 0 0 0 2 2 2 0 0 0 0 0 0 0
75 1 2 1 0 0 0 1 1 2 1 0 1 0 0 0 0 1 1 1 0 0 0 2 2 0 0 0 0 1 1 2 1 1 1 1 1 2 0 0 0 0 0 0 0 0 0 0 1 0 0 0 0 0 2 0 0 0 0 0 1 1 0 0 0 1 0 1 0 0 1 2 1 0 1 2 1 1 2 0 0 1 0 1 1 0 0 0 0 2 0 1 1 0 0 0 0 0 0 2 2 0 1 0 2 0 2 0 0 2 0 1 0 0 2 2 2 0 1 1 1 1 2 2 1 0 0 0 0 0 0 0 1 0 0 0 1 0 0 0 0 0 0 0 0 1 0 0 0 1 0 1 1 0 0 0 0 2 0 0 0 0 0 2 1 2 1 0 1 1 1 1 0 0 0 0 0 1 1 1 0 1 1 1 0 1 2 0 0 0 1 2 1 0 1 2 0 0 0 1 1 0 0 1 1 1 1 0 1 0 1 0 2 0 1 0 1 0 2 0 2 2 1 0 0 2 2 1 0 0 0 0 0 0 2 0 0 2 2 0 0 0 1 0 0 0 0 0 0 1 1 1 0 0 0 1 1 2 0 0 0 0 0 1 0 0 0 0 1 0 0 2 1 2 2 2 0 1 2 0 0 0 1 1 0 1 1 1 1 2 2 0 2 0 2 2 0 1 1 0 1 0 2 0 0 0 1 0 1 0 1 0 0 1 2 0 0 1 0 0 0 0 1 2 2 0 1 0 1 1 0 2 0 0 0 0 0 1 1 0 0 0 2 1 0 0 2 0 0 2 2 0 2 2 0 0 0 1 0 1 0 1 1 0 1 1 0 1 2 0 1 1 0 2 0 0 2 1 0 2 2 1 0 0 0 1 0 0 0 0 0 0 1 0 2 0 0 1 1 1 0 2 1 2 1 0 0 1 0 0 0 0 1 1 1 2 0 0 1 0 0 0 0 0 0 1 0 0 0 0 1 1 0 0 0 0 0 1 0 0 1 0 1 0 2 1 1 2 2 0 0 2 0 1 1 0 1 2 1 1 1 1 0 1 0 1 1 1 2 1 1 1 2 1 0 2 0 2 1 0 1 1 0 0 0 2 0 1 1 0 2 2 1 1 0 0 2 1 1 1 0 0 0 0 1 2 2 1 0 0 1 1 0 0 1 0 0 2 0 1 1 1 0 0 0 2 1 0 0 1 1 1 0 0 0 0 0 0 0 1 0 0 2 2 2 0 0 1 1 0 0 0 1 1 2 1 1 0 0 1 1 0 1 0 1 1 0 1 1 1 1 0 1 0 1 0 0 1 1 1 0 1 1 0 1 1 0 0 0 0 0 1 0 0 0 0 0 0 0 0 0 1 0 2 0 2 0 1 1 1 0 0 0 0 1 0 0 0 1 0 1 2 0 0 0 0 2 2 0 0 0 0 0 1 2 0 1 0 2 0 2 2 0 1 1 0 2 0 2 0 2 1 0 1 0 2 0 1 1 0 0 0 2 0 1 2 0 1 0 1 1 1 1 0 0 2 1 1 1 0 1 0 2 1 1 2 0 0 2 0 0 0 0 0 0 0 0 1 1 1 0 1 0 0 0 2 2 1 0 0 1 0 0 0 1 1 1 1 1 1 0 0 0 0 0 2 2 1 1 0 0 0 0 0 1 1 0 0 0 0 0 0 0 0 0 1 1 0 0 1 1 1 0 1 0 0 0 1 0 1 1 2 2 0 0 1 1 1 0 0 0 0 1 0 0 0 0 2 0 1 1 2 2 1 1 0 0 1 1 1 1 2 2 0 2 0 0 0 0 1 0 0 0 0 0 0 1 0 0 2 2 1 2 0 1 0 0 0 1 0 2 1 0 0 2 0 0 0 0 2 0 0 2 0 0 1 0 0 0 0 0 0 0 0 0 0 0 0 1 1 1 0 0 2 0 0 0 0 0 0 1 1 0 0 0 2 2 0 0 1 0 0 1 0 2 0 0 0 1 2 2 2 0 0 0 0 0 1 0 2 0 1 0 0 2 2 2 2 0 0 0 2 1 1 1 2 0 1 0 0 0 1 0 0 0 0 0 1 1 1 1 1 1 0 0 0 0 2 1 1 0 2 1 2 1 0 0 1 1 0 0 0 2 2 2 0 0 0 0 0 2 0 2 0 1 0 1 2 0 0 1 1 0 1 0 0 1 1 0 0 0 0 0 0 0 0 2 1 1 1 0 1 0 0 0 0 0 0 0 0 1 0 0 1 1 0 1 0 0 0 0 0
76 1 1 1 0 0 1 1 1 2 2 1 1 1 1 0 0 2 1 0 0 0 0 1 1 0 0 0 1 2 2 1 1 2 1 1 1 2 0 0 0 0 0 0 1 1 1 0 0 1 1 0 0 1 1 0 0 1 0 2 0 1 0 1 0 0 0 0 0 0 1 0 1 0 1 2 1 0 2 0 0 1 0 2 2 0 0 0 0 2 0 0 0 0 1 2 0 1 0 1 1 0 0 0 2 1 1 1 2 0 0 1 1 2 2 2 2 0 0 2 2 0 2 1 1 1 0 1 1 0 1 1 0 0 0 0 0 0 0 2 1 0 0 1 0 0 0 0 0 1 0 0 0 0 0 1 1 0 2 1 0 2 0 0 1 2 2 1 1 0 0 1 1 1 0 0 2 1 0 2 0 0 0 0 0 0 2 0 0 0 2 0 2 0 2 2 1 0 0 0 0 1 0 0 0 1 1 2 0 1 0 0 1 0 0 1 1 0 0 1 1 1 0 0 1 0 0 1 0 0 0 0 0 0 0 0 0 2 1 1 0 0 2 1 0 2 0 0 0 0 0 0 1 0 0 0 1 2 0 0 0 0 1 0 0 0 0 1 2 2 0 0 1 2 0 1 1 2 2 0 1 1 0 0 1 1 1 1 0 1 1 0 0 0 2 0 1 1 0 0 1 0 1 1 1 0 1 1 1 0 0 2 0 1 2 0 1 0 0 1 0 0 1 1 2 0 2 0 0 1 0 2 0 0 0 0 0 1 1 0 1 0 1 1 0 0 2 0 1 1 1 0 0 0 0 0 0 0 0 2 0 2 2 0 2 1 0 1 1 1 0 0 1 2 2 2 1 1 1 1 1 1 0 0 0 0 0 0 0 0 0 0 1 1 2 1 1 0 0 0 0 0 0 2 2 1 0 0 0 0 0 0 2 2 0 2 0 1 0 0 0 2 1 1 1 1 0 0 1 0 1 0 0 0 1 1 0 0 0 0 1 0 1 0 1 2 1 0 0 2 0 1 0 1 0 0 0 1 2 1 1 2 0 1 0 0 2 1 1 0 0 0 1 2 0 0 0 1 0 0 2 0 0 1 0 1 1 0 0 0 0 0 0 2 1 0 1 0 0 2 0 1 2 2 0 0 1 0 0 0 0 2 1 1 1 1 0 2 0 1 0 0 0 0 0 0 0 0 0 2 0 2 0 2 2 0 1 1 0 2 0 0 0 0 2 0 0 2 0 0 0 0 0 1 2 0 0 0 1 0 0 0 1 1 1 0 0 1 1 0 0 0 0 0 0 0 0 2 2 2 0 0 2 0 2 0 2 1 1 0 0 0 0 0 2 1 0 0 0 0 0 1 0 0 0 1 1 0 0 0 0 0 0 1 0 1 0 0 0 1 1 2 0 1 0 1 1 1 0 0 1 0 0 1 2 1 2 0 1 0 0 1 0 1 1 1 2 0 0 0 0 1 2 2 0 2 0 0 1 0 0 0 0 1 0 1 0 2 0 0 2 1 0 0 0 1 1 0 1 0 0 2 2 1 1 2 0 0 2 0 0 0 0 0 0 0 0 2 0 1 0 2 0 0 1 1 1 1 1 1 2 1 0 0 1 2 0 1 1 1 0 0 0 0 0 1 1 1 0 1 0 0 0 0 0 0 1 0 0 2 0 0 0 0 0 1 2 0 0 0 0 0 0 1 0 0 0 0 0 0 0 0 0 0 0 1 2 1 0 1 0 0 1 1 0 1 1 2 0 2 1 1 0 0 1 2 0 1 2 1 1 2 2 0 2 0 0 1 0 2 1 0 0 0 1 1 1 0 0 2 2 0 1 1 1 2 2 0 1 0 1 1 0 0 1 0 0 0 1 2 1 0 1 0 0 1 0 0 0 0 0 0 0 0 0 0 0 0 0 0 2 0 0 2 0 2 2 0 0 0 0 0 0 0 0 0 2 0 1 1 0 0 2 0 1 1 0 2 1 1 2 1 0 0 0 0 0 2 0 1 0 1 1 0 1 1 1 2 0 0 0 1 1 1 2 2 0 0 0 0 0 1 0 1 1 1 0 1 2 1 1 1 0 1 0 0 1 1 1 1 0 2 0 1 2 0 2 1 0 0 0 0 1 2 1 0 1 0 0 0 2 1 1 0 1 1 1 2 0 0 1 0 1 0 1 1 1 0 0 0 0 0 1 1 1 0 1 0 1 2 0 1 0 0 0 0 1 0 1 0 1 0 0 1 0 0 0 0 0 0 0 0
77 1 0 1 0 0 0 0 0 2 1 0 0 0 0 0 0 1 1 1 1 0 1 0 1 1 1 0 0 2 2 1 1 1 1 1 1 0 0 0 1 1 0 1 0 0 0 0 0 0 0 0 1 1 1 1 0 1 0 0 1 1 0 0 0 0 0 0 1 1 0 2 0 0 0 2 2 0 1 0 0 2 1 0 1 0 0 1 1 2 1 1 2 1 0 2 1 0 0 1 1 0 0 0 2 1 2 1 1 1 0 1 1 1 2 2 1 0 0 2 2 0 1 2 1 1 0 0 1 0 0 0 0 0 0 0 0 0 0 0 1 0 0 0 0 0 1 0 0 0 0 0 1 0 0 0 0 2 0 0 0 0 0 1 2 1 1 0 2 0 0 1 0 2 0 0 1 1 1 1 0 1 0 0 0 0 2 1 0 0 1 0 0 1 1 1 2 0 0 0 0 0 1 1 1 1 2 1 0 0 1 0 1 0 0 2 1 0 1 0 0 0 0 0 0 1 1 0 0 0 0 1 0 1 1 0 0 2 2 0 0 1 2 1 0 1 0 0 2 0 0 0 0 0 0 0 2 2 0 1 0 1 0 0 0 0 1 1 2 2 0 0 0 2 0 1 0 1 1 0 0 1 0 0 1 1 1 1 0 2 2 1 1 0 1 1 0 0 0 0 0 0 1 1 0 0 0 1 1 0 1 1 0 0 1 0 0 0 0 1 1 1 0 1 1 0 1 0 0 0 0 2 0 0 0 0 0 0 2 1 1 1 0 1 1 0 1 0 2 2 2 0 2 2 1 0 0 1 0 0 0 0 1 0 1 1 0 1 1 0 0 0 0 2 1 0 2 2 0 2 0 0 0 0 1 1 0 0 0 1 0 1 1 0 2 0 0 0 0 0 0 0 0 2 2 2 0 1 0 0 0 0 2 2 0 2 0 0 0 1 1 0 0 1 1 2 1 2 2 0 1 1 0 0 0 0 0 0 0 1 1 0 0 1 1 2 2 1 1 2 0 1 0 2 2 2 2 2 0 2 0 2 1 0 0 2 0 0 2 0 0 0 2 0 1 0 1 2 1 0 1 1 1 0 0 1 0 1 0 1 0 1 1 1 2 0 2 0 1 1 0 1 2 2 0 0 0 0 0 0 0 0 1 0 0 1 0 2 0 2 0 0 0 0 0 2 2 0 0 2 0 2 0 0 1 0 2 0 0 1 1 1 2 2 2 0 0 2 0 0 0 0 0 1 1 0 0 0 0 1 0 0 2 0 2 2 0 0 0 0 0 2 0 0 0 0 1 1 1 1 1 0 0 0 0 0 0 1 1 0 0 0 0 0 0 0 0 1 0 0 0 1 0 0 0 2 1 0 0 1 0 0 0 0 2 0 0 0 0 0 1 1 0 0 0 0 2 1 0 0 0 1 1 1 1 2 2 0 0 0 0 1 0 1 2 1 2 0 1 0 0 1 0 2 0 2 0 0 2 0 0 0 1 0 1 2 0 2 0 0 0 0 0 0 0 2 2 0 1 0 1 1 2 2 2 2 1 1 2 0 0 1 0 0 0 0 0 2 1 0 0 1 1 0 2 2 2 1 0 0 0 0 0 0 0 0 0 2 2 2 0 0 0 0 0 2 2 0 0 0 0 0 0 0 0 1 0 0 0 0 0 0 0 0 0 0 0 0 0 1 0 0 1 1 0 0 1 0 1 0 0 0 1 0 0 0 1 1 0 2 1 1 2 0 0 0 0 2 0 2 1 1 0 0 2 1 1 1 2 1 1 2 0 1 0 1 0 2 1 2 1 1 0 0 1 0 1 0 1 1 1 0 1 2 0 2 1 1 2 0 1 2 0 1 1 0 1 0 0 2 0 0 2 0 0 1 1 0 0 0 0 0 0 0 0 0 0 0 0 0 2 0 0 1 0 0 1 0 0 0 0 0 0 0 1 1 1 0 2 0 0 1 1 1 0 0 0 2 0 2 1 1 0 0 0 0 0 2 1 1 1 2 1 1 2 1 2 1 0 0 1 1 2 2 2 1 0 0 0 0 0 1 0 0 2 2 0 0 2 2 0 2 0 1 0 0 0 0 0 0 0 2 0 2 0 0 0 1 0 0 0 0 2 1 1 0 1 0 0 0 2 0 2 0 0 0 0 1 0 0 1 0 0 0 1 0 2 0 0 0 0 0 0 0 0 0 1 1 2 0 0 0 0 1 0 1 2 0 0 1 0 0 0 2 1 0 0 0 1 0 1 1
78 0 2 0 0 0 0 0 0 2 2 0 0 0 0 0 0 1 1 1 1 1 0 2 2 0 0 0 0 2 2 1 1 2 1 1 1 1 0 0 1 1 0 1 0 0 1 0 0 1 1 0 0 1 1 1 0 0 0 0 0 2 0 0 0 0 0 0 0 1 0 0 2 0 2 2 0 0 2 0 0 2 0 0 0 0 0 0 0 1 0 0 0 0 0 2 1 1 0 1 1 0 0 0 2 1 2 0 1 1 0 1 0 0 1 1 1 1 1 0 1 0 2 2 2 2 0 0 0 0 1 0 0 0 0 0 0 0 0 1 2 0 0 0 0 0 0 1 1 1 0 0 0 0 0 0 0 0 0 2 2 2 0 1 0 2 2 0 1 0 0 1 0 1 0 0 0 1 0 1 0 0 1 1 0 1 2 2 1 1 1 2 2 0 2 0 2 0 0 0 0 0 0 1 1 2 1 2 1 0 1 0 1 0 1 1 0 0 0 1 1 1 0 0 0 0 0 1 0 0 0 1 0 0 2 0 0 2 2 0 0 0 2 1 0 1 0 1 1 1 1 1 0 0 0 0 2 2 1 2 1 1 0 1 0 0 1 0 1 0 0 0 1 1 0 0 1 1 1 0 0 2 1 1 0 1 1 2 0 2 2 1 1 0 2 1 1 2 2 0 1 0 2 0 1 0 1 0 1 0 1 1 0 0 2 0 1 0 0 0 2 2 0 1 2 0 2 0 0 1 0 2 0 0 0 0 1 1 1 0 0 0 2 2 1 0 1 0 1 2 2 0 1 1 0 1 1 1 0 1 0 2 1 0 1 2 0 1 2 0 1 1 1 2 1 1 1 1 0 2 0 0 2 0 0 2 0 0 0 2 0 0 0 0 2 1 1 0 1 1 0 1 0 1 1 0 1 0 1 1 1 1 2 2 0 2 0 0 0 0 1 1 0 0 0 1 1 1 2 0 0 1 0 0 0 0 0 1 0 0 2 0 1 0 1 0 1 2 2 1 0 2 0 2 1 1 1 1 1 0 1 1 0 0 0 2 0 1 1 0 0 0 2 0 1 1 1 2 0 1 1 0 0 1 1 1 0 2 2 0 2 2 1 2 2 0 2 0 0 2 0 1 2 2 0 0 2 0 0 0 0 1 0 0 2 0 0 0 0 2 2 0 1 0 0 1 0 1 0 2 0 0 0 1 1 0 0 0 2 1 1 1 2 2 2 0 0 1 1 0 0 0 1 2 0 1 1 0 0 0 0 0 1 0 0 0 2 1 1 1 1 0 0 0 0 0 0 0 2 0 1 0 1 0 0 0 0 1 1 1 0 1 1 0 1 0 1 0 0 0 0 2 1 1 0 1 1 0 0 0 2 2 0 0 1 0 0 0 0 1 1 2 0 0 0 0 2 2 0 0 0 1 0 1 2 0 2 0 0 0 0 0 0 1 2 1 1 0 1 1 0 2 0 1 0 1 1 0 2 0 0 0 1 0 1 2 1 2 0 0 0 0 1 0 1 2 1 0 2 0 0 0 2 1 2 2 0 0 2 0 0 0 0 0 0 0 0 2 1 2 1 1 0 0 1 2 2 1 0 0 0 0 0 1 1 0 0 0 1 1 1 0 1 0 0 1 1 0 0 0 0 0 0 0 0 0 1 0 0 1 0 1 0 0 0 1 1 2 0 1 1 1 0 0 0 0 0 0 1 0 0 0 2 0 0 1 1 2 0 0 0 1 2 1 2 2 1 2 0 2 0 1 0 0 1 2 0 2 2 2 0 2 1 1 0 1 1 1 0 1 1 0 0 1 1 1 2 1 0 1 1 0 0 1 0 2 1 0 2 0 2 2 0 0 0 0 0 0 0 2 1 1 1 1 0 2 0 2 2 0 1 1 0 0 0 0 0 0 0 0 2 0 1 1 0 0 1 0 0 0 0 1 0 0 0 0 1 0 1 0 0 0 0 1 1 0 0 0 0 1 0 0 1 1 0 1 1 1 0 2 0 1 1 1 1 1 1 1 0 0 0 2 1 1 2 1 0 0 1 2 1 2 0 0 1 1 0 0 0 0 0 0 0 1 0 0 1 1 1 1 0 2 0 2 0 0 0 1 0 1 0 0 1 2 1 1 1 0 0 0 2 0 2 1 0 0 1 2 0 0 0 1 1 0 1 0 1 0 0 0 0 0 0 0 0 0 2 0 2 0 0 0 0 0 0 0 0 1 2 0 0 0 0 1 1 0 0 0 0 1 0 1
79 0 0 2 0 0 0 0 0 2 1 0 1 1 0 0 1 2 0 0 0 0 0 2 2 0 0 0 1 1 1 2 2 2 0 2 0 1 0 0 1 1 0 0 0 1 1 0 0 0 0 0 0 0 2 1 1 1 0 0 0 1 0 1 1 1 1 0 0 0 0 1 1 1 1 2 1 0 2 0 0 1 0 1 1 0 0 0 0 2 0 0 1 0 0 1 0 1 0 2 1 0 0 1 2 0 2 2 2 0 0 2 2 2 2 2 2 0 1 1 1 1 1 1 0 0 0 0 1 0 0 0 0 0 1 0 0 0 0 2 1 0 1 0 0 0 0 0 0 1 1 0 0 0 1 0 0 1 0 0 0 2 0 1 1 0 0 1 1 0 0 1 1 1 0 0 0 2 1 2 0 1 1 1 1 2 1 2 1 0 2 0 2 0 2 2 2 1 0 2 2 0 0 2 0 0 2 0 1 1 0 1 1 0 0 1 1 0 2 0 0 0 1 0 0 1 1 2 1 1 0 1 0 0 2 0 0 2 2 0 0 0 2 2 0 2 0 0 2 0 0 0 1 1 0 0 0 0 0 0 0 0 0 0 0 0 0 0 1 1 0 0 0 2 0 0 1 1 1 0 0 1 1 1 0 1 1 2 2 2 2 2 0 0 1 0 0 1 0 1 0 0 2 0 1 1 1 0 1 0 0 1 0 0 0 0 0 0 1 0 0 0 0 1 2 0 1 0 0 0 0 1 0 0 0 0 0 1 1 0 1 0 2 1 1 0 0 0 1 1 1 0 1 1 0 1 1 0 0 1 1 2 2 2 1 0 0 2 2 0 0 0 1 2 1 1 2 0 1 1 1 1 1 1 0 0 0 0 0 1 0 0 1 2 2 2 2 0 0 0 0 0 0 2 2 1 2 0 0 0 0 0 1 1 0 1 1 0 0 0 0 2 2 2 1 2 1 0 0 0 1 0 0 0 2 2 0 0 0 0 1 0 1 0 2 1 1 0 1 2 0 0 0 2 1 1 1 1 1 1 1 2 1 0 0 2 0 0 2 0 0 0 1 1 1 1 0 2 1 1 1 1 0 0 1 1 0 0 0 0 0 0 0 0 0 0 2 1 1 0 0 0 1 1 0 1 1 0 0 0 0 0 1 1 1 0 1 2 0 2 1 0 2 2 2 2 0 1 1 1 1 0 0 0 0 0 2 1 1 1 1 1 0 0 1 0 0 0 2 0 0 1 1 2 1 0 0 0 1 0 0 0 1 1 0 0 2 0 0 0 0 0 0 0 0 0 1 1 1 1 0 0 1 0 0 1 0 1 1 0 1 0 0 2 0 0 0 0 0 0 0 1 1 0 1 2 0 0 1 2 0 0 0 0 1 1 0 0 0 0 0 1 0 0 0 1 1 1 0 0 0 0 1 1 1 2 2 0 0 0 0 1 1 1 2 0 0 0 2 0 0 1 0 0 0 1 1 1 2 0 0 0 0 0 1 1 0 2 0 0 0 0 0 0 0 2 2 0 2 0 1 1 2 1 1 1 2 1 1 1 0 1 0 1 0 0 0 2 1 1 0 1 0 0 2 2 2 2 0 0 0 0 1 0 0 1 1 1 1 1 0 0 0 0 0 1 1 1 0 0 0 0 0 0 0 1 0 0 0 2 1 1 0 0 0 1 1 0 0 1 1 1 0 0 0 0 0 0 0 0 0 1 2 0 0 0 0 1 0 1 0 0 1 1 0 0 0 0 2 0 0 2 0 0 1 1 1 2 0 2 0 1 2 0 0 0 1 0 0 0 0 0 1 1 1 0 1 0 0 2 2 0 1 0 1 1 1 0 0 0 0 0 0 1 1 0 1 0 0 2 0 0 0 1 0 1 0 0 0 0 0 0 1 2 0 0 2 0 0 0 2 0 0 1 1 0 1 0 0 0 0 1 0 2 0 0 1 0 2 2 0 0 1 1 1 0 1 1 1 2 2 2 1 1 0 1 0 1 1 1 1 2 2 0 1 1 1 2 1 0 1 1 0 0 2 1 0 0 0 1 0 1 0 1 1 1 0 1 1 1 0 1 0 1 0 0 0 2 0 0 2 0 1 2 1 0 0 1 0 1 0 0 1 0 0 2 1 1 0 0 1 0 2 0 0 0 0 1 0 0 1 0 0 0 1 1 1 0 1 0 1 1 0 0 0 1 1 1 1 0 0 0 0 1 0 0 1 0 1 0 0 0 0 1 1 0 0 0 0 0 0 1
80 1 1 1 0 0 0 2 1 1 1 0 0 1 1 0 0 2 1 1 1 0 0 1 1 0 1 0 1 2 2 0 2 2 2 0 2 2 0 0 2 2 0 0 0 0 1 0 0 0 0 0 0 0 2 0 0 0 0 1 1 1 0 0 2 2 2 0 1 1 1 2 2 0 2 2 0 2 2 1 1 2 0 2 2 0 1 2 2 2 1 2 0 0 1 1 0 0 0 1 1 1 1 0 2 0 2 1 1 1 1 2 1 2 2 2 2 0 0 2 2 0 2 0 0 0 0 0 2 0 0 0 1 0 0 0 0 0 0 0 1 0 0 0 0 2 0 0 0 1 1 0 0 1 1 1 1 2 0 1 0 1 0 2 0 1 1 0 1 1 0 2 0 1 0 0 1 1 0 1 1 1 2 2 0 2 2 2 2 1 1 1 1 0 1 1 1 0 0 0 0 1 1 1 1 0 2 0 2 0 0 0 1 0 0 1 2 2 1 0 1 1 0 0 0 2 2 2 0 0 0 1 0 0 1 0 0 2 2 0 0 0 2 1 0 2 0 0 2 0 0 0 1 0 0 0 0 2 1 1 1 0 0 1 0 0 2 0 1 1 0 1 0 2 0 0 0 1 1 0 0 1 0 0 0 0 0 2 1 2 1 0 0 1 2 1 1 0 0 2 0 0 2 0 0 0 0 1 2 0 1 1 0 0 1 0 0 1 1 0 1 0 1 0 1 0 2 0 0 1 0 2 0 0 0 1 1 0 2 0 0 0 2 2 0 0 2 0 1 1 1 0 2 2 0 0 1 1 0 2 0 2 1 0 1 0 0 1 1 0 0 0 1 2 0 0 0 1 1 1 0 1 0 0 0 1 0 1 1 0 0 0 0 0 2 0 0 1 0 0 0 1 0 1 1 1 1 1 0 0 1 1 1 1 0 2 1 1 0 0 0 1 0 2 1 2 1 1 2 1 2 1 0 0 1 1 1 0 0 0 1 0 1 0 1 0 1 0 0 0 0 0 0 1 0 0 0 0 1 0 2 1 1 0 0 1 1 1 2 0 0 0 2 1 2 0 2 2 1 1 2 0 0 0 0 0 0 1 1 1 2 1 0 0 0 0 1 1 2 0 0 0 1 1 0 1 1 0 0 0 1 1 1 1 0 0 1 2 0 1 1 1 0 0 0 2 1 0 0 1 1 1 0 0 0 0 1 1 2 0 1 2 1 1 2 0 0 1 1 0 0 1 1 2 0 1 0 1 1 1 0 0 0 0 0 0 0 0 0 0 0 1 0 0 0 0 0 1 1 1 0 0 2 0 0 0 0 1 0 0 0 0 1 1 1 0 1 0 0 0 0 2 0 0 0 2 1 0 0 0 1 0 0 1 0 1 1 0 1 0 0 1 0 1 0 0 2 1 0 0 0 1 0 2 1 0 2 0 1 0 1 2 0 1 1 0 1 0 1 0 0 0 0 1 0 2 2 1 1 0 0 0 0 1 1 1 0 2 0 0 0 0 0 0 1 2 1 0 2 0 1 0 2 2 1 2 1 1 1 0 0 0 1 1 1 0 0 2 2 1 0 2 0 0 1 2 2 2 0 0 0 0 0 0 0 1 1 0 0 0 0 0 0 1 0 1 2 0 0 0 0 0 1 0 0 1 1 0 0 2 0 0 0 0 0 0 0 1 0 1 1 1 0 0 0 0 1 0 0 0 0 0 1 1 0 0 1 0 0 1 1 0 2 1 0 0 0 1 1 0 0 2 0 0 0 2 0 1 2 1 1 2 2 0 1 0 0 0 0 1 1 0 0 0 0 0 2 0 0 1 2 1 2 0 2 2 2 1 1 0 1 1 0 1 2 0 2 0 0 1 0 0 1 0 0 1 1 1 1 0 1 1 0 0 0 0 0 0 1 0 2 1 0 2 0 0 0 1 0 0 0 0 0 0 0 0 1 0 0 2 0 0 2 0 2 0 0 1 0 1 1 1 0 0 0 0 0 1 0 0 0 0 1 0 1 1 1 1 1 0 0 1 2 1 2 1 1 1 0 1 0 1 0 0 0 0 0 2 2 2 0 2 0 1 0 1 1 2 0 1 0 2 0 0 0 0 0 1 0 0 0 0 2 1 1 0 0 1 1 0 2 0 1 0 2 0 2 2 0 2 0 2 0 0 0 0 0 0 0 0 0 1 0 0 0 1 1 1 0 0 0 0 0 0 0 0 0 0 0 0 0 0 0 1 2 1 1 0 0 1 0 0
81 1 1 1 0 0 1 0 0 2 2 0 1 1 0 0 1 1 1 0 1 0 0 2 2 0 0 0 0 2 2 0 0 1 2 1 2 1 0 0 1 1 0 0 0 0 0 0 1 0 0 0 0 1 1 1 0 0 0 0 0 1 0 0 0 0 0 0 0 0 0 1 2 0 2 2 0 2 2 2 0 2 0 2 2 0 0 1 1 2 1 1 1 0 0 1 0 1 1 1 1 0 0 0 2 0 2 0 0 2 0 0 0 0 2 2 2 1 0 1 2 0 2 2 2 2 0 0 0 0 0 0 1 0 0 0 1 0 0 1 0 0 0 0 0 1 0 0 0 0 0 0 0 1 0 0 0 2 0 1 0 1 0 2 0 1 0 0 1 1 0 1 0 2 2 0 0 1 0 1 0 0 0 0 0 0 2 1 0 0 1 1 2 0 2 0 2 0 0 0 0 0 0 2 1 0 2 0 2 0 0 0 1 0 0 0 0 0 1 2 0 0 0 1 0 1 0 2 2 2 0 0 0 0 2 0 0 2 2 0 0 0 2 2 0 2 0 0 2 0 0 0 2 0 0 0 1 1 0 0 0 0 0 2 0 0 1 0 1 0 0 1 0 2 0 1 0 0 0 0 0 1 0 0 1 0 0 2 1 2 1 2 0 0 2 0 1 2 0 2 0 2 2 0 1 0 1 1 1 0 0 0 0 0 2 0 0 1 0 0 1 2 1 2 1 0 0 0 0 0 0 2 1 0 0 0 1 1 1 1 0 0 2 2 1 0 0 0 1 2 2 0 2 2 1 2 2 0 0 2 0 2 1 0 1 0 0 1 1 0 0 0 0 2 1 0 0 2 1 1 0 2 0 0 2 0 0 1 1 0 0 0 0 0 2 0 0 1 1 1 1 1 1 2 1 1 0 0 1 1 0 0 1 1 1 2 0 0 0 0 0 1 0 2 0 2 2 0 0 0 1 0 2 1 1 1 0 1 0 0 1 0 1 0 1 0 1 0 1 2 0 0 0 2 2 1 2 1 2 1 1 2 0 1 1 2 0 1 2 0 0 0 2 1 2 0 0 1 0 1 2 0 0 0 1 1 0 1 1 0 1 1 1 1 0 0 0 0 1 0 1 1 2 2 0 0 1 0 0 0 0 1 1 0 1 0 0 2 0 2 2 1 0 0 0 2 0 1 0 1 1 1 0 1 1 0 2 2 1 1 1 1 1 1 1 0 0 2 0 0 0 0 1 2 0 0 1 0 1 0 0 0 0 0 0 0 1 0 0 0 0 2 0 0 0 0 0 0 1 0 0 0 1 0 0 0 1 1 1 1 0 0 2 0 0 0 0 0 0 0 0 1 1 0 0 2 1 0 0 0 0 0 0 2 0 2 1 0 1 0 0 1 0 0 0 2 1 2 0 0 1 0 0 2 0 0 2 0 1 0 1 2 0 1 1 1 2 0 0 0 1 1 1 1 1 2 2 0 1 0 0 0 2 0 0 2 0 2 0 0 0 0 0 0 2 2 2 0 2 0 1 0 2 1 1 2 0 1 1 1 0 1 0 2 2 0 0 2 2 2 0 2 0 0 0 1 2 2 0 0 0 0 0 0 0 1 0 0 0 0 0 0 0 1 1 0 1 1 0 1 0 0 0 0 0 1 1 0 0 0 0 0 0 0 0 0 0 0 0 0 0 0 0 0 0 1 0 0 0 0 0 0 2 0 1 0 0 1 0 1 0 0 2 1 0 1 0 0 1 0 0 2 0 0 2 1 0 2 1 2 0 2 2 1 1 0 1 0 0 0 0 0 0 0 1 1 0 0 1 0 1 0 2 0 2 2 2 1 2 1 1 2 0 0 2 0 1 0 0 1 0 0 1 0 0 1 0 1 1 1 0 1 0 0 0 0 0 1 1 0 2 0 0 2 0 0 0 1 0 1 0 0 0 0 0 2 1 0 1 0 0 0 1 1 0 0 0 2 1 2 1 1 0 0 0 0 0 0 0 2 0 2 0 0 2 1 1 2 0 0 0 1 0 0 1 1 0 1 0 1 0 1 0 0 2 2 0 1 1 1 0 1 0 1 0 1 1 2 0 0 0 2 0 1 1 0 0 1 0 0 0 0 2 2 1 1 1 0 0 0 2 0 1 0 1 0 1 2 0 0 2 0 0 0 0 1 0 0 0 0 0 0 0 0 0 0 1 1 1 0 0 0 0 0 0 0 0 0 0 0 1 1 0 2 0 0 0 0 0 0 0 0
82 0 1 2 0 0 0 1 0 1 1 0 1 2 1 0 1 1 1 0 0 0 1 2 2 0 0 0 0 2 2 1 1 1 1 1 1 0 0 0 1 1 0 0 1 0 1 0 0 0 0 0 0 1 1 0 0 0 0 0 2 2 0 1 1 1 1 0 0 0 0 0 0 0 0 2 1 0 1 0 0 2 0 0 0 0 0 0 0 2 0 0 1 1 0 2 0 1 0 1 1 0 0 0 2 2 2 0 0 2 1 2 2 2 2 2 2 0 0 0 0 0 2 2 2 2 0 0 0 0 1 0 0 0 0 0 0 0 0 2 0 0 0 0 0 1 0 0 0 0 0 0 0 0 0 1 1 0 0 0 0 1 1 1 0 1 1 1 0 1 0 0 0 2 0 0 0 0 0 0 0 1 0 0 1 1 1 1 0 0 0 1 2 2 2 1 2 0 0 1 0 1 0 0 0 1 1 1 1 0 0 0 0 0 0 0 0 0 0 1 1 1 0 0 0 0 0 2 0 0 0 0 1 1 1 0 0 2 2 0 0 1 1 1 0 1 0 0 2 0 0 0 0 1 0 0 2 2 0 1 0 1 0 0 1 0 1 0 1 1 0 1 0 1 0 0 1 0 2 0 0 1 1 1 0 2 1 0 0 2 1 0 2 0 2 2 0 1 0 1 1 0 2 0 0 0 1 0 1 0 0 1 0 0 1 0 0 0 1 0 1 1 0 1 2 0 1 0 0 0 0 0 0 0 0 0 0 1 1 0 0 0 1 2 0 0 2 0 0 2 2 0 2 2 1 1 1 0 0 1 0 1 2 1 2 0 0 1 1 0 0 0 0 2 0 0 1 2 0 2 0 1 1 1 1 1 0 0 0 0 0 0 0 0 2 0 0 0 1 1 1 1 1 1 0 0 1 0 1 1 1 1 0 0 1 1 1 0 0 1 1 1 0 2 2 2 1 0 1 0 1 0 0 1 0 0 0 1 0 0 1 0 1 0 1 0 1 0 1 1 0 0 0 1 1 0 1 0 0 0 1 1 1 0 0 1 1 1 2 1 1 1 2 0 1 1 1 2 0 1 0 0 0 2 0 1 1 1 0 1 0 2 1 1 0 0 1 1 1 2 0 1 1 0 0 2 2 0 0 0 0 1 1 0 0 1 0 1 0 1 1 0 1 1 1 2 0 0 1 2 0 1 0 0 0 0 2 1 1 0 1 2 1 1 1 0 0 1 1 0 0 1 0 2 0 1 1 1 0 1 0 0 1 0 1 1 1 1 0 1 0 1 0 0 0 0 0 1 1 1 0 1 1 0 1 0 1 0 0 0 0 1 0 0 2 0 0 0 0 0 0 1 0 0 0 2 0 2 0 0 1 0 0 0 2 0 0 0 1 0 0 0 0 2 1 0 2 1 0 0 1 0 0 1 2 0 1 0 0 0 0 1 0 0 1 1 2 0 2 0 2 1 1 1 1 2 1 0 1 1 1 1 0 0 0 2 1 2 0 0 0 0 1 0 1 2 1 0 1 0 1 1 2 1 1 1 2 1 1 0 0 1 0 2 0 0 0 1 0 1 0 0 0 1 1 2 1 2 0 0 2 0 0 1 1 0 0 0 0 0 0 0 1 0 0 0 0 0 1 0 0 0 0 0 0 1 0 0 0 1 0 1 0 0 0 0 0 0 0 0 0 0 1 0 0 0 0 0 1 0 0 1 2 0 0 0 0 1 0 1 0 0 2 2 2 1 0 0 0 0 1 2 0 0 2 2 0 1 1 1 1 1 1 0 1 0 0 1 0 1 1 0 0 0 1 1 0 0 0 2 2 0 2 0 2 0 2 1 1 0 2 1 0 0 1 0 0 0 0 1 0 0 1 1 0 2 0 0 0 0 0 0 0 0 0 0 1 0 1 1 1 0 1 2 1 0 2 0 0 0 1 1 1 1 0 2 1 0 1 1 0 0 1 1 2 0 0 1 0 1 1 1 0 0 0 0 2 2 0 1 0 0 1 0 1 1 1 1 0 0 0 2 2 2 2 2 0 1 0 0 0 0 0 1 1 1 0 1 2 1 1 1 1 1 0 0 0 1 0 0 0 2 1 2 1 0 0 0 0 0 0 0 2 0 1 0 0 0 1 0 1 0 2 1 0 0 1 2 0 0 1 0 0 0 0 0 1 0 1 0 0 0 0 0 0 0 2 0 2 0 0 0 1 1 0 1 2 0 0 0 0 0 1 2 1 0 0 1 2 1 1 2
83 0 1 1 0 0 0 0 0 2 2 0 0 1 0 0 0 2 1 0 0 0 0 1 1 1 2 0 2 1 1 2 1 2 1 2 1 1 1 1 1 1 0 0 0 0 1 0 0 0 0 0 0 0 2 2 1 1 0 0 1 1 0 1 1 1 1 1 0 0 0 1 1 0 1 2 1 1 2 0 1 1 1 0 1 0 0 0 0 1 0 0 1 1 1 2 1 0 0 1 1 2 1 0 2 0 2 1 1 1 0 1 0 2 2 2 2 0 1 1 1 0 1 2 1 1 0 1 2 0 0 0 0 0 0 0 0 0 0 2 0 0 0 0 0 1 0 0 0 1 1 0 0 0 1 1 1 0 0 2 0 1 0 0 1 2 2 0 0 2 2 0 0 2 0 0 0 0 0 1 0 0 1 1 0 1 1 1 0 0 1 0 2 1 2 2 1 0 0 0 0 1 0 2 1 0 2 1 1 0 1 1 2 0 0 2 2 1 1 2 0 0 0 0 0 1 1 2 1 1 0 1 0 1 1 0 0 2 2 0 0 1 2 0 0 2 2 0 0 1 1 1 0 0 1 1 0 2 1 2 2 0 0 0 0 0 0 0 1 0 1 2 0 2 0 1 1 0 1 0 0 1 2 2 0 2 2 2 0 2 1 1 0 0 2 0 2 1 0 0 1 0 2 0 0 1 1 0 2 0 2 0 0 0 1 0 0 0 1 0 0 1 1 2 1 0 1 1 0 0 0 2 1 0 0 0 0 1 1 0 0 0 2 1 0 0 1 0 2 1 0 0 1 1 1 0 0 0 0 2 0 2 1 1 0 0 0 1 1 0 0 0 2 1 0 0 1 2 0 2 0 0 1 1 2 0 0 0 0 1 0 0 1 0 2 1 1 1 1 1 1 1 1 2 1 1 0 0 0 0 0 0 1 1 0 1 1 0 0 1 1 0 0 0 0 1 1 0 2 1 2 0 2 2 0 0 1 2 0 0 1 0 2 1 0 1 2 0 0 2 0 0 0 1 1 1 1 2 1 1 0 2 1 0 0 1 1 0 2 0 0 0 2 1 1 1 1 2 0 0 2 1 0 1 0 1 0 0 0 1 1 1 1 2 2 0 2 1 2 0 1 0 2 2 0 0 0 1 0 0 0 2 0 0 0 0 0 2 0 1 0 0 2 2 2 2 0 0 1 2 0 1 0 1 1 0 0 1 2 0 1 2 1 1 1 1 0 2 1 0 1 1 1 2 0 0 0 1 2 1 0 0 0 1 0 0 1 1 1 1 0 1 0 0 0 0 0 2 2 2 0 0 1 0 0 0 0 1 1 1 0 1 0 1 1 0 1 0 0 0 0 1 0 1 0 2 1 1 0 1 2 1 0 1 0 1 0 0 0 0 1 1 0 0 0 1 2 2 0 0 0 0 0 0 2 1 2 0 0 0 0 1 0 1 2 2 2 0 0 0 0 2 1 1 1 1 2 0 1 0 0 0 0 1 1 1 0 2 1 0 0 1 0 0 1 2 2 0 1 0 0 1 2 2 2 2 2 2 0 1 0 1 0 1 0 0 0 2 2 2 1 2 1 1 0 2 1 1 0 0 0 0 0 0 0 0 0 0 0 0 0 0 1 1 0 0 1 0 0 0 0 0 0 0 0 1 0 0 0 1 0 0 1 0 0 0 1 2 0 0 0 0 1 1 0 0 0 0 1 0 0 0 2 1 0 1 1 2 0 2 0 0 2 0 0 0 0 1 1 1 0 1 1 1 2 1 1 0 2 0 1 1 0 0 0 0 0 2 0 2 2 0 0 0 0 0 1 1 0 1 1 0 1 1 1 2 2 2 0 0 1 0 0 0 1 0 0 0 0 1 0 0 2 0 0 1 0 0 0 0 0 0 0 1 0 0 1 0 0 0 1 0 0 2 0 0 0 0 0 1 1 0 0 0 0 2 1 0 2 0 0 0 0 2 2 1 0 0 1 1 1 1 0 0 0 0 1 1 0 1 0 1 1 0 2 2 2 2 0 0 0 2 2 1 2 1 1 2 0 1 0 0 0 0 0 0 0 0 2 1 1 1 0 0 0 0 0 1 0 0 0 2 0 0 1 1 1 1 0 0 0 0 2 1 1 2 2 0 0 0 2 0 1 0 2 0 1 1 0 0 2 0 0 0 1 0 1 0 0 0 0 0 0 0 0 2 0 0 2 0 0 0 0 1 0 0 0 0 0 0 1 1 0 1 1 1 0 0 0 0 0 2
84 1 2 0 0 0 0 1 1 2 2 0 0 1 1 0 0 2 1 0 0 0 0 2 2 0 0 0 0 2 2 0 1 1 2 1 2 1 1 1 1 1 1 0 1 2 0 0 0 2 2 0 0 0 2 2 1 2 0 0 0 2 0 2 0 1 1 0 1 1 0 2 2 0 2 2 0 2 2 2 0 2 0 2 2 0 2 2 2 2 0 1 1 0 1 1 0 1 0 1 0 0 0 0 2 1 2 0 0 2 1 1 1 2 2 2 2 0 1 2 2 0 2 1 1 1 0 0 2 0 1 0 0 0 1 1 0 0 0 1 0 0 1 0 0 2 0 0 0 0 0 0 0 2 2 0 0 0 0 2 0 1 0 0 1 1 1 1 0 1 1 1 1 1 1 0 0 0 0 0 0 1 0 0 0 0 2 1 0 0 2 0 0 0 0 2 2 0 0 1 1 1 0 1 1 0 2 0 1 0 0 0 1 0 0 1 0 1 2 1 0 0 0 0 1 0 0 1 1 1 1 2 1 2 1 2 1 2 2 0 0 0 2 2 0 2 0 0 2 0 0 0 0 0 0 0 1 2 0 0 0 0 1 0 0 0 0 0 0 0 0 1 0 2 0 0 1 0 2 0 0 0 0 0 0 2 1 1 1 2 1 2 1 0 2 1 0 1 1 0 1 0 2 0 2 0 0 0 1 1 0 1 0 0 1 0 0 0 0 0 1 1 1 2 1 0 1 0 1 1 0 0 0 0 0 0 0 2 0 0 1 0 1 1 0 0 2 0 1 1 1 0 2 2 0 0 0 1 0 1 0 1 1 0 1 2 0 0 1 0 0 0 1 2 1 1 1 1 0 2 0 2 1 1 1 0 0 0 0 0 0 0 1 1 2 1 1 1 0 0 0 1 0 1 1 0 1 1 0 0 0 0 2 2 0 2 0 1 0 0 0 2 0 1 0 0 0 0 1 1 2 0 0 0 1 1 0 1 0 0 0 0 2 1 0 2 2 1 1 1 0 1 0 2 1 1 1 1 1 2 1 1 2 0 0 0 2 0 2 0 0 0 2 1 2 0 0 2 1 0 1 1 0 0 0 1 0 1 1 0 2 2 0 2 0 0 1 1 2 0 0 0 2 1 0 1 0 0 0 0 0 1 1 0 1 0 0 2 0 0 1 2 2 1 1 1 0 0 1 1 1 0 0 1 2 0 1 0 1 1 0 1 0 1 1 0 0 2 0 0 0 0 1 2 0 1 0 0 1 1 1 0 1 0 0 0 0 1 1 0 0 1 0 0 0 0 0 0 2 0 1 0 2 0 0 0 0 0 0 0 1 1 0 1 0 0 0 0 0 0 0 2 0 0 0 2 0 1 0 1 0 0 0 0 1 0 0 0 1 0 0 1 0 0 0 0 1 1 0 0 1 0 0 2 1 1 2 0 0 0 0 1 0 1 1 1 2 0 1 0 0 0 0 1 0 2 0 0 1 0 0 0 2 1 0 1 0 2 1 0 2 0 0 0 0 1 1 0 2 0 0 0 2 2 2 2 2 1 1 1 0 1 0 2 1 0 0 2 1 1 0 1 0 0 1 2 2 2 0 0 0 0 0 1 1 1 0 1 0 0 0 0 1 0 1 0 0 0 1 0 1 1 0 0 0 0 1 0 0 0 0 0 0 0 0 0 0 0 0 1 1 1 0 0 0 1 0 0 0 0 0 1 2 0 0 0 0 0 0 1 1 0 1 0 1 1 1 0 2 0 0 2 0 0 0 2 0 1 1 1 1 1 1 1 0 1 0 0 0 1 0 0 0 0 1 0 0 1 0 1 1 0 1 0 2 0 1 2 1 0 0 1 0 0 2 0 1 0 0 2 1 1 2 0 0 2 0 1 1 0 1 1 0 0 0 0 0 0 2 2 1 0 0 2 0 0 0 0 1 0 0 0 1 0 0 2 2 0 1 1 0 0 1 1 0 0 0 1 1 1 1 1 1 1 0 1 0 2 1 2 0 1 1 0 2 2 2 2 0 0 0 2 2 2 2 1 0 0 0 0 0 0 0 0 0 0 0 1 2 2 0 2 1 1 0 1 2 0 1 1 1 1 0 1 0 0 0 1 0 0 0 0 1 0 0 0 0 1 0 1 2 0 2 0 0 0 0 0 0 0 2 0 0 0 0 1 0 0 0 0 0 0 0 0 0 1 0 0 2 1 1 0 0 0 0 0 0 0 1 0 1 1 0 2 1 0 0 0 0 1 1 1
85 1 2 0 0 1 0 1 0 0 0 0 0 0 0 0 0 2 2 0 0 0 0 2 2 0 0 0 0 2 2 2 0 0 2 0 2 2 1 1 0 0 0 1 0 0 0 0 0 0 0 0 2 2 0 1 0 0 0 1 1 1 0 0 0 0 0 0 0 0 1 1 0 0 0 2 2 1 1 0 1 2 1 1 2 0 0 2 1 2 1 1 0 0 0 2 1 1 0 2 1 0 0 0 2 1 2 0 1 1 0 0 2 2 2 2 2 0 0 2 2 0 1 1 0 0 0 0 0 0 1 1 0 0 1 1 0 0 0 0 2 0 0 0 0 2 0 0 0 1 0 0 1 1 1 1 1 1 0 0 0 1 0 0 0 2 2 0 1 1 0 2 1 0 0 0 0 0 0 1 0 0 0 0 1 1 1 0 0 0 1 0 0 0 1 1 1 0 0 0 0 1 0 0 0 2 0 0 2 1 0 0 2 0 0 2 1 1 1 1 1 1 0 0 0 0 0 1 0 0 0 0 0 0 1 0 0 2 2 0 0 1 1 1 0 1 0 0 2 0 0 0 1 1 0 0 0 0 0 0 0 0 0 1 1 1 0 1 2 1 1 0 1 1 0 1 0 1 2 0 1 1 0 0 0 1 0 2 1 2 1 1 0 1 2 1 1 1 0 1 0 1 2 0 1 0 0 0 1 0 0 1 0 0 1 0 0 0 1 0 1 1 2 1 1 0 1 0 0 0 0 1 0 0 0 0 0 2 1 0 0 0 1 1 1 0 0 1 1 1 1 1 0 0 0 0 0 1 0 0 0 0 0 0 0 0 0 2 2 0 0 0 1 2 1 0 2 2 1 1 0 1 1 0 0 1 0 0 0 1 0 0 1 0 2 2 1 0 1 1 1 1 1 1 0 0 1 0 0 0 0 0 1 1 0 1 1 1 0 0 0 2 0 0 0 2 2 0 1 1 1 0 1 1 1 1 0 1 0 0 2 0 2 1 0 1 2 2 2 0 0 2 0 2 2 1 2 1 0 1 1 1 0 1 0 0 2 0 2 1 1 1 2 0 0 1 0 2 0 0 2 0 0 0 0 2 0 2 2 0 2 2 0 0 0 0 2 1 1 0 0 0 2 2 0 0 0 0 0 0 1 1 0 1 1 0 0 2 0 1 0 0 1 0 0 2 0 0 0 2 0 0 0 0 0 0 2 0 2 2 1 2 1 1 1 0 0 1 1 0 0 1 0 1 1 2 1 1 1 1 0 0 0 0 0 0 1 1 1 1 0 1 1 0 1 1 1 0 2 0 0 0 1 0 1 0 0 1 0 0 0 1 0 0 1 0 2 0 0 0 0 2 0 0 0 1 1 0 0 1 0 0 0 0 0 0 0 0 0 0 0 0 0 0 0 1 2 2 0 0 0 0 0 2 1 1 2 1 0 0 1 1 0 0 2 1 1 0 2 1 0 2 0 0 0 1 2 0 0 0 0 0 1 1 1 1 0 2 0 0 1 0 0 1 0 1 1 0 2 0 1 0 1 1 1 1 1 1 2 1 1 1 0 2 0 0 0 2 0 0 0 0 0 0 0 1 1 1 0 0 0 0 0 1 1 1 0 2 2 2 0 0 0 0 0 1 1 0 0 0 0 0 0 0 0 2 1 0 0 0 0 0 0 0 0 1 1 0 0 0 0 0 1 0 0 0 0 0 1 0 0 0 2 1 0 0 0 0 0 1 0 0 1 2 2 1 0 1 1 1 0 1 1 1 2 0 0 1 1 1 1 1 1 1 1 1 0 1 0 1 1 0 0 0 1 0 1 1 1 0 1 0 1 1 1 1 1 0 2 0 2 2 0 1 2 0 1 0 0 1 0 0 2 0 0 2 0 0 1 0 1 0 0 0 0 0 0 1 0 0 1 0 0 2 0 0 0 1 0 0 0 0 0 0 0 0 2 0 1 1 0 0 1 0 2 0 0 1 0 1 2 1 0 0 0 0 1 2 1 1 2 2 0 1 2 2 2 1 0 1 0 0 1 1 1 1 0 1 1 1 1 1 0 0 1 1 0 2 1 1 0 1 0 1 0 0 1 2 0 1 0 2 0 0 0 0 0 1 0 0 0 0 0 1 1 0 0 0 0 0 2 0 2 0 1 1 1 2 0 0 2 0 0 0 1 1 1 0 0 0 0 0 0 0 1 0 2 0 2 1 1 0 0 1 0 0 0 0 0 0 0 0 0 0 1 0 0 0 0 0 0 1
86 0 2 0 0 0 0 1 0 1 1 0 1 1 1 0 0 1 1 1 1 1 0 2 2 0 0 0 0 2 1 0 1 1 0 0 1 0 0 0 2 2 0 0 0 1 2 0 0 0 0 0 0 0 2 2 0 0 0 0 1 1 0 2 1 1 1 0 0 0 0 0 2 0 1 2 1 2 2 2 0 2 0 0 0 0 0 0 0 2 0 0 2 0 0 2 0 0 0 1 2 1 1 0 2 0 2 0 0 2 0 1 0 0 0 0 0 0 0 2 2 0 2 1 1 1 0 1 1 1 1 1 0 0 0 0 0 0 0 2 0 0 0 0 0 0 0 1 1 2 0 0 0 0 0 0 0 0 0 2 0 1 0 1 1 2 1 0 1 1 1 0 0 2 0 1 0 2 0 1 0 1 1 1 0 1 2 0 0 0 0 0 2 0 2 2 1 0 0 0 0 0 0 0 0 2 0 1 0 1 1 0 1 0 0 0 0 0 1 2 0 0 0 0 0 1 1 1 0 0 0 0 0 0 2 0 0 2 2 0 0 1 2 1 0 1 0 0 1 0 0 0 2 0 0 0 0 1 1 1 1 0 0 1 0 0 1 0 2 1 0 2 0 2 0 0 1 2 2 0 2 2 1 1 1 1 1 1 0 2 2 2 1 0 2 1 1 1 0 1 0 1 2 0 0 0 0 0 1 0 1 2 0 1 2 1 1 0 0 0 0 0 1 2 1 0 1 1 0 1 0 0 0 0 0 0 0 0 2 1 0 0 2 1 0 0 1 0 2 0 1 1 2 2 1 0 0 1 0 1 0 1 1 0 1 0 0 1 2 0 0 0 0 2 0 0 1 1 1 1 1 1 0 0 0 0 0 0 0 0 0 0 1 0 1 0 0 0 1 1 1 1 0 2 2 0 0 1 0 0 0 0 0 0 1 1 1 1 1 0 0 1 0 2 2 2 1 0 2 0 0 0 1 1 0 0 0 0 0 0 2 0 2 0 0 2 2 1 1 2 0 1 0 1 0 0 0 1 1 0 2 1 0 1 0 1 1 1 1 0 0 0 2 0 1 0 1 2 1 0 1 1 0 0 0 1 0 0 0 0 0 1 0 1 1 0 2 0 0 1 0 0 1 1 1 0 2 0 0 0 0 1 0 0 1 0 0 2 0 2 2 1 0 0 0 1 0 0 1 1 1 0 0 0 1 0 2 0 1 1 0 1 1 1 2 0 0 1 1 0 0 0 0 2 1 0 1 0 2 0 0 0 1 0 0 0 1 1 1 1 1 0 1 0 1 1 1 1 1 1 0 0 1 0 0 1 0 0 0 0 0 1 1 2 0 0 0 0 0 0 0 2 0 1 1 2 0 1 0 1 1 0 0 1 0 1 0 0 1 0 1 2 0 0 0 0 2 0 0 0 0 0 0 2 1 0 1 0 0 1 1 1 0 2 2 0 0 0 1 0 1 1 0 1 0 2 2 0 1 0 0 0 1 0 1 2 0 2 0 0 1 0 1 1 0 2 1 1 2 0 2 0 2 1 2 2 2 2 1 1 0 2 1 2 0 0 0 1 1 1 0 1 0 0 1 2 2 2 0 0 0 0 0 0 0 1 0 0 0 0 0 0 0 1 0 0 0 0 0 0 0 0 1 0 0 0 0 0 0 0 0 0 0 0 0 0 0 0 0 0 0 0 0 2 0 0 0 0 1 1 0 1 1 0 0 1 1 1 0 1 2 0 1 2 0 0 0 2 0 2 0 1 0 0 1 1 1 2 2 2 0 2 2 0 0 0 1 1 0 0 0 0 0 0 2 0 2 0 0 1 1 0 1 0 1 2 1 0 2 0 1 2 0 1 1 0 0 0 1 2 1 0 2 0 0 2 1 0 0 0 0 0 1 1 0 0 1 0 1 1 1 0 0 1 1 0 1 0 0 0 1 1 0 0 0 0 1 0 2 0 0 0 0 2 2 0 0 1 2 2 2 2 0 1 0 0 2 2 0 1 0 1 0 0 2 2 2 2 0 0 0 1 1 0 1 2 0 2 1 1 1 0 0 0 1 1 0 0 2 1 1 1 1 2 0 0 0 0 0 1 0 2 0 2 0 0 0 0 0 1 1 1 1 1 1 2 0 0 0 0 2 0 2 0 2 0 1 2 0 0 2 0 0 0 1 1 1 1 0 0 0 0 0 0 0 2 0 0 2 0 0 0 1 1 0 1 1 0 1 1 0 0 1 2 2 0 0 0 0 0 1 2
87 0 0 2 0 0 1 1 0 1 1 1 0 2 0 1 0 1 0 1 1 1 0 2 2 0 0 0 0 2 2 2 1 0 0 0 2 1 0 0 1 1 0 0 0 0 1 0 0 0 0 0 1 1 1 0 0 1 0 0 1 2 1 0 0 1 0 1 0 0 0 2 1 0 1 2 1 0 2 0 0 0 2 0 2 0 1 1 1 2 0 1 0 0 0 0 0 0 0 2 1 0 0 0 2 1 2 1 1 1 1 2 0 2 2 2 1 0 2 0 0 0 1 1 0 0 0 1 1 1 1 1 0 0 1 1 0 0 0 0 1 0 0 0 0 1 1 0 0 2 2 0 1 0 0 1 0 1 0 1 1 0 2 0 1 2 1 0 1 1 1 0 0 2 0 0 0 0 0 0 0 0 1 1 0 1 2 2 2 2 0 2 1 0 1 1 1 0 0 1 1 1 0 1 1 0 2 2 0 0 0 0 1 0 0 0 0 0 1 2 0 0 0 0 0 1 1 1 1 1 0 0 0 0 0 0 0 2 1 1 0 0 2 2 0 2 0 0 1 0 0 0 1 0 1 1 0 1 0 1 0 1 0 0 0 0 0 2 1 1 1 0 0 1 1 1 0 0 2 0 0 0 0 0 1 0 1 1 0 2 0 1 1 1 2 1 0 0 0 0 0 0 2 0 1 0 0 1 2 0 0 0 0 1 1 1 0 1 0 1 0 0 2 1 0 0 2 0 1 1 0 0 0 0 0 0 0 2 0 1 0 0 2 2 1 0 1 0 1 1 1 0 0 0 0 0 0 1 0 1 0 2 1 1 1 0 0 2 2 1 0 0 0 2 1 1 2 1 1 1 1 1 0 0 0 1 0 0 0 0 0 0 0 0 2 0 0 0 1 1 1 1 0 2 2 1 0 2 0 0 0 0 1 1 0 1 1 0 0 0 0 1 0 0 1 2 1 0 1 0 1 0 0 0 0 0 0 0 0 0 2 0 1 1 0 2 2 0 1 2 0 0 0 2 1 1 1 1 1 1 1 2 1 1 0 0 2 2 2 1 1 0 1 1 1 0 2 1 0 1 1 0 0 1 1 1 0 0 0 0 1 1 0 2 1 0 2 1 1 0 0 0 1 1 1 0 2 1 0 0 0 2 0 0 1 0 0 2 0 0 0 1 0 0 0 1 0 1 1 1 1 0 0 0 0 0 1 0 1 2 0 0 1 0 2 0 0 2 0 0 0 0 0 1 1 0 0 0 1 1 0 0 1 0 1 1 0 1 1 1 1 2 1 0 1 1 1 0 1 0 0 1 2 0 1 0 1 0 0 0 0 1 0 2 0 0 0 0 0 0 0 2 0 1 0 2 0 0 1 2 1 1 0 1 0 1 0 1 0 0 1 1 0 0 0 2 0 2 0 0 0 0 1 1 1 0 2 0 0 0 0 0 0 1 1 1 2 0 1 0 0 2 0 0 0 2 1 0 1 0 0 0 0 0 1 2 0 2 0 0 0 0 1 0 0 1 0 1 2 0 1 0 2 1 1 1 2 1 2 0 0 0 0 1 0 0 0 2 0 1 1 0 1 1 1 2 1 2 0 0 0 0 0 0 0 1 0 1 1 1 0 0 0 0 1 0 0 0 1 0 1 1 0 0 0 0 0 0 0 1 0 1 0 0 0 1 1 0 0 0 0 0 0 0 0 0 0 0 0 0 0 1 2 1 0 1 1 1 0 1 1 0 2 1 0 0 1 0 2 0 0 2 1 1 1 1 0 2 2 2 0 2 1 0 1 0 0 0 0 1 0 0 0 0 1 0 1 1 0 1 1 0 1 1 1 1 1 1 1 1 1 2 0 1 2 0 1 0 0 2 0 0 2 0 0 1 1 0 0 0 0 0 0 0 1 1 0 0 0 0 2 0 0 1 0 0 1 0 0 0 0 0 0 0 0 1 2 1 1 1 0 0 1 1 1 1 1 1 1 2 2 2 0 0 0 0 0 2 1 2 0 2 0 0 1 1 1 1 1 0 1 1 2 2 2 0 2 1 0 2 0 1 1 0 2 1 0 2 0 2 0 2 0 1 0 0 0 2 0 1 0 2 0 2 0 0 0 1 0 1 0 0 1 1 1 2 1 0 1 0 1 0 2 0 1 1 1 2 0 0 1 0 0 0 0 0 0 0 0 0 0 1 1 0 0 0 2 1 0 1 0 0 2 2 0 1 1 0 0 1 0 0 0 1 1 0 1 1 1 0 0 1
88 0 1 2 0 0 0 1 0 0 0 1 0 0 0 0 0 2 2 1 1 1 0 1 1 0 0 0 0 2 2 0 1 2 2 0 2 1 1 1 1 1 0 1 1 1 1 0 0 0 0 0 0 1 1 1 1 1 0 0 0 2 0 1 0 0 0 0 1 1 0 2 2 0 1 2 1 1 2 2 0 2 0 0 1 0 0 0 0 2 0 0 1 1 0 1 0 0 0 2 2 0 1 0 2 0 2 0 0 2 1 2 1 1 2 2 2 0 0 2 2 0 1 2 1 1 0 1 2 0 0 0 0 0 0 0 0 0 0 0 0 0 0 0 0 0 0 0 0 1 0 0 1 2 1 0 0 0 0 2 1 1 0 1 2 2 0 1 0 1 1 0 0 2 0 0 1 1 0 1 0 0 0 0 0 0 0 1 0 1 1 1 1 0 1 1 0 0 0 0 0 1 0 1 1 1 1 1 1 0 1 0 1 0 0 1 0 0 1 1 1 1 0 0 0 0 0 2 0 0 0 0 0 0 2 0 0 2 2 0 0 1 2 1 0 1 0 0 2 0 0 0 2 1 0 0 0 1 0 0 0 0 0 0 0 0 1 0 2 1 0 1 1 2 1 0 0 0 2 0 0 1 0 0 1 1 0 1 0 2 0 0 0 0 2 0 2 0 0 0 0 0 1 1 0 0 0 0 2 0 2 1 0 0 1 0 1 1 1 0 0 1 2 1 2 0 1 0 0 0 0 0 0 0 0 0 0 1 1 1 1 1 2 1 0 0 1 0 0 1 1 0 1 1 0 0 0 1 0 1 0 1 2 0 2 1 0 1 2 0 1 1 1 2 1 1 1 1 1 1 0 0 0 1 1 0 0 0 1 0 1 1 0 0 2 0 1 2 0 0 0 0 1 2 1 1 0 0 0 0 0 0 0 0 2 2 0 0 0 1 1 0 0 1 1 1 0 0 1 0 1 0 1 1 0 0 0 2 0 1 1 0 1 1 1 1 1 1 2 1 0 1 0 2 0 0 1 2 1 2 0 2 0 1 0 1 1 1 2 1 1 1 2 1 0 0 0 1 0 1 1 0 0 1 0 1 0 0 0 0 2 2 1 1 0 0 0 1 1 1 0 0 0 0 0 2 2 0 0 0 0 2 0 0 1 1 0 2 0 0 0 2 1 1 1 1 0 1 0 1 1 0 0 0 1 0 1 1 1 1 1 1 2 1 2 1 1 1 1 0 0 0 1 1 1 1 0 0 2 0 0 0 1 0 1 1 1 0 0 1 0 0 0 0 0 0 0 1 2 1 1 0 1 0 0 1 0 0 0 0 0 0 1 0 0 0 0 1 0 0 0 1 1 0 0 2 0 0 1 2 0 0 0 1 0 1 0 0 0 1 1 2 0 0 0 0 2 1 0 0 0 0 0 0 2 0 2 0 0 0 0 1 0 0 2 2 2 0 1 0 0 2 0 0 0 1 2 0 1 0 0 0 1 1 1 1 0 2 0 0 0 0 0 0 1 0 1 1 2 0 1 0 2 1 2 2 1 1 2 0 0 1 0 1 0 0 0 1 1 1 1 0 0 1 2 2 1 2 0 0 0 0 0 0 1 1 0 2 1 1 1 0 1 1 1 0 1 0 0 0 0 0 0 0 0 0 1 0 0 0 0 0 0 0 0 1 1 0 0 0 0 0 0 0 0 1 0 0 1 1 0 1 2 0 1 0 0 2 0 2 0 1 2 0 0 1 0 1 0 2 0 0 1 1 1 0 0 2 1 2 0 1 0 1 0 1 0 0 0 0 0 0 0 0 0 0 0 0 1 1 1 0 2 0 2 0 2 1 1 0 1 1 0 1 2 0 1 0 0 1 0 0 1 1 1 1 0 1 1 0 1 1 0 1 1 1 1 1 0 0 2 0 0 2 0 1 1 1 0 0 0 0 0 0 0 1 2 0 1 1 0 0 1 1 1 0 1 1 0 1 0 0 0 0 0 0 0 0 0 2 0 2 0 1 1 1 1 1 2 0 0 0 2 2 2 0 0 0 1 1 0 0 0 0 2 2 0 2 2 2 0 2 0 2 0 0 0 1 0 0 0 2 0 2 0 0 0 0 1 0 0 0 1 2 2 2 1 1 0 0 2 0 2 0 0 0 0 1 0 0 2 0 0 0 0 1 1 0 0 0 0 0 0 0 0 0 2 1 1 0 0 0 1 2 0 0 0 1 2 0 0 0 0 2 2 0 0 0 0 1 0 1
89 0 1 1 0 0 0 0 0 2 1 0 0 0 0 0 0 0 0 1 1 1 0 2 2 0 0 0 0 2 2 0 1 1 1 1 1 1 0 0 2 2 1 0 1 0 1 0 0 0 0 0 0 0 1 0 0 1 0 0 1 2 0 2 1 1 1 0 0 0 0 0 0 0 0 2 2 1 2 0 1 2 1 0 1 0 0 1 1 1 0 0 1 1 0 0 0 0 0 1 2 1 0 0 2 1 1 0 2 1 0 2 0 0 0 0 0 0 0 2 2 0 2 1 1 1 0 0 1 0 1 1 0 0 0 0 0 0 1 0 0 0 1 0 0 2 1 0 0 0 0 0 0 0 0 0 0 1 1 1 0 1 0 2 1 1 0 0 1 1 0 1 0 2 0 0 1 2 0 1 0 0 1 1 0 1 2 1 0 0 0 1 2 1 2 2 0 0 0 0 0 0 0 1 1 1 1 1 2 0 1 0 0 0 0 0 0 0 2 0 0 0 1 0 0 0 0 0 0 0 0 0 0 0 0 0 0 2 2 0 0 0 1 1 0 1 0 0 2 0 0 0 0 0 0 0 1 2 1 1 1 0 0 0 0 0 0 0 2 1 0 1 0 2 1 0 0 1 0 0 0 2 1 1 0 0 0 0 0 1 0 0 0 0 2 0 2 0 0 0 0 0 2 0 1 0 0 0 1 0 0 0 0 0 2 0 0 0 1 0 1 1 1 2 1 0 0 0 0 0 0 2 0 0 0 0 0 2 0 1 2 2 1 2 1 0 1 0 1 1 1 0 0 0 0 0 0 2 0 1 0 1 0 0 0 0 0 1 1 0 0 0 2 1 0 0 2 1 1 1 0 1 1 1 1 1 0 0 0 2 0 0 1 0 2 1 1 0 1 1 1 1 0 1 0 0 0 0 1 1 1 1 1 1 0 1 1 0 1 1 1 1 0 1 2 2 1 0 1 1 1 1 0 0 1 1 0 1 0 0 1 1 2 2 0 2 2 1 2 1 0 1 0 2 2 2 2 2 1 1 1 1 1 0 0 1 1 1 2 1 1 1 2 1 2 0 2 1 0 0 2 0 0 0 0 1 0 2 0 2 0 2 1 1 0 0 0 0 1 1 0 2 1 1 0 1 1 0 0 0 0 2 0 0 0 0 0 2 0 0 0 1 1 1 2 2 0 1 0 1 1 0 0 0 0 1 1 1 2 1 0 0 1 1 1 0 0 1 1 0 0 1 1 2 0 1 0 0 1 0 0 0 2 0 1 1 1 1 1 0 0 1 0 0 0 0 0 1 1 1 0 0 1 0 0 1 0 1 1 1 0 0 0 0 0 0 2 0 0 0 0 1 0 0 1 1 1 1 0 2 0 0 0 2 0 2 0 0 2 0 0 2 0 0 0 1 1 1 1 1 0 0 1 1 1 0 2 0 0 0 1 1 0 0 0 0 2 0 2 1 0 1 0 1 0 2 1 1 1 1 1 1 1 0 2 1 1 2 0 0 1 0 0 0 1 2 1 2 1 1 2 0 1 1 1 1 1 1 1 0 0 1 0 1 0 0 0 1 1 2 0 1 0 0 1 2 2 2 0 0 0 0 0 0 0 0 0 1 1 1 0 0 0 0 0 1 1 0 1 0 0 0 0 0 0 0 0 0 0 0 0 1 0 0 0 1 1 1 0 0 0 1 0 0 0 0 0 0 0 0 0 1 1 0 0 0 1 0 0 2 1 0 2 0 1 0 0 1 1 1 0 1 0 0 1 0 0 2 0 2 0 0 1 0 1 0 0 1 0 2 1 0 0 0 0 0 0 2 0 0 0 0 1 1 1 2 2 0 1 0 2 1 0 0 1 0 1 0 0 2 0 0 2 0 0 2 0 1 1 0 1 1 0 0 0 0 0 0 1 0 1 0 0 2 0 1 1 0 0 1 0 0 0 0 0 1 1 0 1 0 0 0 1 1 2 0 0 1 2 2 1 1 1 1 0 1 0 2 0 2 0 2 1 0 1 1 1 1 0 1 0 1 2 2 2 0 1 1 0 0 0 0 1 0 1 1 0 1 1 1 0 1 0 2 0 0 1 2 0 0 1 1 0 2 0 0 0 1 0 0 0 0 1 1 1 1 1 1 0 0 2 0 2 1 0 1 1 1 0 0 1 0 0 0 1 0 1 0 1 0 1 0 0 0 0 2 0 0 2 0 0 0 1 2 0 1 1 0 0 0 1 0 0 0 1 0 1 0 0 0 1 1
90 1 1 1 0 0 0 2 0 1 1 0 0 1 0 0 0 1 2 1 1 1 1 1 1 0 0 0 1 2 2 0 2 2 1 1 1 2 0 0 1 1 0 0 0 0 0 0 0 0 0 0 0 0 1 1 0 1 0 0 1 1 0 0 1 1 1 0 0 0 0 0 1 0 1 2 1 2 2 1 0 1 0 0 0 0 0 0 0 2 0 0 2 1 0 1 0 1 0 1 0 0 0 0 2 0 2 1 0 2 1 1 0 2 2 2 2 0 0 2 2 0 2 0 0 0 0 0 1 0 1 0 0 0 0 0 0 0 0 0 0 0 0 0 0 0 0 0 0 1 0 0 1 0 1 1 1 1 0 2 1 1 0 1 1 2 1 1 0 1 1 1 0 2 0 0 1 2 1 2 1 1 1 1 1 2 1 2 1 0 2 0 2 1 2 2 1 0 0 0 0 1 1 0 0 1 1 0 0 0 0 0 0 0 0 0 0 0 1 0 2 2 1 0 0 1 1 1 1 0 0 0 0 0 1 1 1 2 2 0 0 0 2 2 0 2 0 0 1 1 1 1 0 1 0 0 1 1 0 0 0 0 0 2 1 0 1 0 1 0 1 2 1 2 0 0 1 0 2 0 1 2 1 1 0 0 0 2 1 2 1 1 1 0 2 1 1 0 0 0 0 1 2 0 1 0 0 1 1 0 1 1 0 0 2 0 0 0 1 1 0 0 1 1 2 0 1 0 1 1 0 1 0 0 0 0 0 2 0 0 1 0 2 1 0 0 1 1 0 2 2 0 1 1 0 1 2 0 0 1 0 2 2 1 1 1 0 0 2 0 2 2 1 2 1 1 2 2 2 0 1 1 2 0 1 1 0 0 0 1 0 0 1 0 2 1 1 0 0 0 0 0 1 2 1 1 0 0 0 0 0 0 0 0 1 2 0 0 0 0 0 1 0 2 2 2 1 0 0 0 0 0 0 0 2 2 0 1 0 0 2 0 2 1 1 1 1 1 1 1 0 0 0 2 0 0 0 1 0 1 1 1 0 0 0 2 0 0 2 0 0 0 1 1 0 0 1 1 0 1 1 0 1 0 0 0 0 1 1 0 0 2 1 0 1 0 0 0 1 1 0 1 0 0 0 2 1 0 0 0 0 2 0 0 0 0 0 2 0 2 1 0 0 0 1 1 0 1 1 1 1 1 0 2 2 0 2 0 1 1 0 1 1 1 1 1 1 0 2 0 0 1 0 1 1 1 0 0 0 1 1 1 2 0 2 2 0 1 1 0 0 2 1 0 1 1 1 0 2 0 1 0 2 0 1 1 1 1 1 0 1 0 0 0 0 0 0 0 0 0 0 2 0 0 1 2 0 0 0 0 2 0 0 0 2 0 0 0 0 0 2 2 0 0 0 1 1 0 0 0 2 0 0 2 1 1 2 0 1 0 1 1 0 0 1 1 2 0 1 0 0 2 1 2 1 2 2 1 1 1 1 0 0 2 0 0 0 2 2 0 2 0 0 1 0 2 2 0 2 0 1 0 1 1 2 2 0 0 2 0 0 0 0 2 0 0 0 2 0 2 1 0 0 0 1 2 2 2 0 0 0 0 0 0 0 0 0 0 0 0 0 0 0 0 0 1 1 0 0 0 1 1 1 0 0 2 0 0 0 1 0 1 0 0 0 1 2 1 0 0 0 0 0 1 0 0 2 1 0 0 0 1 1 1 0 0 0 2 0 2 0 0 2 0 0 0 0 2 0 2 1 1 0 0 2 2 0 1 1 1 1 1 1 0 0 1 0 0 0 1 0 0 0 0 1 0 1 0 1 0 0 0 2 0 2 2 2 2 1 0 0 1 0 0 1 0 0 0 0 2 1 1 2 0 0 1 0 0 1 1 0 1 0 1 1 1 1 1 0 0 2 0 0 2 0 0 0 0 0 0 0 0 1 0 0 2 1 0 2 1 0 0 2 0 2 2 0 0 1 2 2 2 0 0 0 0 0 1 2 2 1 2 1 0 2 2 2 2 0 0 0 1 1 1 1 1 1 1 1 1 1 1 0 1 1 1 0 1 1 1 0 1 1 1 1 0 0 2 1 1 0 2 0 0 0 0 0 1 0 0 0 0 1 1 0 1 1 1 0 1 2 0 1 0 1 0 1 2 0 0 1 1 0 0 0 0 0 0 0 0 0 0 0 0 0 1 0 1 1 0 0 0 2 2 0 0 1 0 0 0 0 0 0 1 0 0 0 0 0 0 0 0
91 1 1 2 0 0 0 2 0 1 0 1 0 0 0 0 0 1 0 1 1 1 0 2 2 0 0 0 0 2 1 0 0 0 1 0 2 2 0 0 1 1 0 1 0 1 0 0 0 0 0 0 0 0 2 2 0 0 1 0 1 1 0 1 1 1 1 0 0 0 0 1 2 1 2 2 0 1 2 0 1 2 1 0 1 0 0 0 0 2 0 0 1 0 0 2 0 1 0 2 1 0 1 0 2 0 2 1 0 2 1 1 1 1 2 2 2 0 0 2 2 0 2 0 0 0 0 0 2 0 0 0 0 0 0 0 0 0 1 0 1 0 0 0 0 1 1 0 0 1 0 0 0 0 1 0 0 1 0 2 2 1 0 0 0 1 0 0 0 2 1 1 1 0 0 0 1 0 0 0 0 0 1 1 0 1 1 1 0 0 2 1 2 0 2 2 2 0 0 0 0 1 0 1 1 1 1 2 0 0 1 0 2 0 0 0 0 0 2 1 0 0 0 0 1 0 0 2 0 0 0 0 0 0 1 0 0 2 2 0 0 1 2 2 0 2 0 0 1 0 0 0 0 1 0 0 1 1 0 1 0 1 0 0 0 0 0 0 2 1 0 0 0 2 1 0 0 1 2 0 2 1 1 1 0 1 1 2 0 2 0 0 0 0 1 0 0 0 0 0 1 0 2 0 1 0 1 1 0 0 0 1 0 0 2 1 1 0 0 0 0 0 0 1 1 0 2 0 0 1 0 0 0 0 0 0 0 2 0 1 1 1 2 2 0 0 2 1 1 1 1 1 2 2 1 1 1 1 0 0 0 0 2 1 1 1 0 1 2 0 1 1 1 2 2 2 1 2 1 1 0 1 0 0 0 0 0 1 1 0 0 0 0 0 2 0 0 1 0 0 0 0 1 1 1 1 1 0 0 0 0 0 1 1 1 2 0 0 0 1 1 1 1 0 0 1 1 0 0 0 0 0 0 0 0 0 0 0 0 0 2 0 1 2 1 2 2 2 2 1 0 1 0 1 0 0 0 0 1 0 2 0 1 0 0 1 1 0 2 0 1 0 1 1 1 1 1 2 1 0 1 1 0 0 1 2 0 0 0 0 0 1 0 0 1 0 1 0 0 0 0 1 1 1 0 1 1 0 0 0 0 2 0 0 1 0 0 1 0 2 1 0 1 1 1 2 1 0 1 2 0 1 0 1 2 0 1 1 1 1 0 1 2 1 2 0 1 2 0 0 0 0 1 2 0 2 0 1 1 0 0 0 0 0 0 0 1 1 1 0 1 2 0 0 0 0 0 2 2 2 0 1 1 0 0 0 0 0 0 0 0 1 0 1 0 0 0 0 0 0 0 2 1 0 0 2 2 0 0 0 0 0 0 0 1 0 1 0 0 1 1 2 1 1 0 0 1 1 0 0 0 0 1 0 1 1 1 1 1 1 1 1 0 1 0 0 2 0 0 0 0 2 0 0 0 1 2 1 1 0 0 0 2 0 1 1 0 2 1 0 1 1 1 0 0 1 0 0 2 0 1 0 2 1 1 2 0 1 1 0 0 0 0 1 0 0 0 2 1 2 0 2 1 0 1 2 1 2 0 0 0 0 0 0 1 0 0 0 0 0 0 0 1 0 1 0 1 0 0 0 0 0 0 0 0 1 1 0 0 2 1 1 0 0 0 2 2 2 0 0 0 0 0 0 0 1 1 1 0 1 1 1 1 0 0 1 1 2 0 2 2 1 1 1 1 0 0 2 0 2 1 1 0 0 2 1 1 2 1 2 0 2 1 1 1 1 0 0 0 1 1 0 0 0 0 0 1 1 0 0 0 0 0 1 0 2 1 0 1 0 1 1 0 1 2 0 1 0 0 2 2 2 2 0 0 1 1 0 1 0 1 1 0 0 0 0 0 0 0 0 2 0 0 2 0 0 0 0 1 0 0 0 0 0 0 0 1 0 2 0 0 0 0 2 1 1 0 0 2 2 2 2 0 0 0 1 0 2 0 2 0 1 2 1 2 1 2 2 0 0 0 2 1 1 2 1 0 1 0 0 0 0 0 0 1 1 0 1 1 1 1 1 0 2 0 0 1 1 0 0 0 1 1 1 1 0 0 1 0 0 0 0 2 2 2 1 1 0 1 0 2 1 2 1 1 0 2 1 1 2 0 2 1 0 0 0 0 0 0 0 0 0 0 0 0 1 1 0 2 0 0 0 1 1 0 0 1 0 0 0 1 1 0 1 1 0 1 2 2 0 2 1
92 1 0 2 0 1 0 0 0 1 1 1 0 1 1 0 0 1 0 0 0 0 0 0 0 1 1 0 0 2 2 0 0 0 2 0 2 1 0 0 1 1 0 0 1 0 0 0 0 0 0 0 0 0 2 1 0 0 0 2 0 0 1 0 0 0 0 0 0 0 0 0 1 1 1 2 1 0 1 0 0 2 1 0 1 0 0 0 0 2 0 1 1 0 0 1 0 0 0 2 2 0 2 0 2 0 2 0 0 2 0 1 2 2 2 2 2 0 0 1 2 1 1 2 1 1 0 0 1 0 2 1 1 0 0 0 0 0 0 1 1 0 0 0 0 0 0 0 0 0 0 0 1 0 0 0 0 0 1 1 1 1 0 1 1 2 1 1 1 0 0 2 1 0 0 1 0 1 0 1 0 0 1 1 0 1 2 1 0 0 1 0 1 0 1 1 1 0 0 0 0 0 0 1 1 1 2 0 1 2 0 0 1 0 0 0 0 0 0 0 0 0 0 0 0 2 0 1 0 0 0 0 1 1 1 1 0 2 2 0 0 0 2 1 1 2 1 0 2 0 0 0 0 0 0 0 0 1 0 0 0 0 0 0 0 0 0 0 1 0 1 1 1 2 1 0 0 0 2 0 1 1 0 0 1 0 1 1 1 2 1 1 1 0 2 1 1 0 0 0 0 0 1 1 1 0 1 1 1 0 0 1 0 0 1 0 1 0 0 0 1 1 1 1 1 0 1 0 2 2 0 0 0 0 0 0 0 2 0 1 0 0 2 2 1 1 1 0 0 0 0 0 2 2 1 0 0 0 0 2 0 2 1 1 1 0 0 1 1 0 0 0 0 2 1 0 0 1 1 1 1 1 0 0 0 1 0 0 0 0 0 0 1 0 2 1 0 0 0 0 0 0 0 2 2 0 0 2 0 0 0 0 1 1 1 2 0 0 0 0 0 1 0 0 0 2 1 0 1 0 2 0 0 1 1 1 0 1 0 0 1 0 1 2 0 2 2 1 1 1 0 0 0 2 2 0 2 2 0 0 2 0 0 1 0 1 1 0 2 0 0 1 1 2 1 0 1 2 1 0 1 0 0 0 2 2 0 0 0 1 1 0 1 1 0 0 0 1 1 0 0 1 2 2 0 0 1 0 0 0 0 1 1 0 0 0 0 2 0 1 1 1 0 0 0 1 0 0 1 1 1 0 0 1 2 0 1 0 2 1 1 1 1 1 1 2 0 1 1 0 0 1 1 1 1 1 0 0 1 0 0 0 0 0 0 0 1 1 1 0 0 1 1 0 0 1 1 1 2 1 1 0 1 0 0 1 0 2 2 2 1 0 0 1 0 0 0 1 0 0 1 1 0 1 0 2 0 0 1 2 0 0 0 0 1 0 0 0 0 0 1 1 0 1 0 0 2 1 0 0 0 0 0 2 0 0 2 0 0 0 0 0 0 1 1 1 2 1 0 0 0 1 1 2 1 2 2 1 2 0 0 0 1 0 1 2 0 1 1 1 1 2 0 0 1 2 2 0 2 0 2 0 2 1 2 2 1 1 2 0 0 0 1 2 0 0 0 2 1 1 0 1 0 0 1 1 1 2 0 0 2 0 0 0 1 1 0 1 1 1 0 0 0 0 1 1 1 0 1 0 0 0 0 0 0 0 0 1 1 2 0 0 0 0 1 0 0 2 0 1 0 1 0 0 0 0 0 0 0 0 0 1 1 0 0 1 1 1 0 1 0 1 2 0 0 0 0 0 2 0 0 2 1 1 2 0 1 1 1 1 1 1 1 0 0 0 1 0 0 2 2 0 0 0 1 0 0 0 2 0 1 0 2 0 2 1 2 0 1 1 0 2 0 2 2 0 2 0 0 2 0 0 0 0 0 2 0 0 0 0 0 0 0 0 0 0 0 0 1 0 1 0 0 2 0 0 0 0 0 0 0 0 0 0 0 0 1 0 2 1 0 0 1 1 1 0 1 1 0 1 1 1 0 0 0 0 1 2 1 0 2 2 0 0 2 1 2 1 0 0 0 2 2 2 2 1 0 0 0 0 0 0 0 0 1 1 0 2 2 0 0 2 0 2 1 0 1 0 0 1 0 2 0 2 0 0 0 0 0 2 0 0 2 1 0 0 1 1 0 0 2 0 2 1 0 0 1 1 0 0 2 0 0 0 1 0 1 0 0 0 0 1 0 0 1 0 2 2 0 0 0 0 0 1 0 0 0 0 1 0 0 0 0 2 0 1 0 0 0 0 1 1
93 1 2 0 0 0 0 0 0 2 2 0 0 1 1 0 0 2 1 0 0 0 0 2 2 0 0 0 1 0 0 2 1 1 1 0 2 1 0 0 0 0 0 0 1 0 1 0 0 0 0 0 1 2 0 1 0 0 1 0 1 1 0 1 2 2 2 0 0 0 0 1 2 0 2 2 0 1 2 0 1 1 1 1 2 0 0 1 1 2 0 0 1 0 0 2 0 1 0 2 1 0 0 0 2 1 2 0 0 2 0 0 1 1 0 0 0 1 0 0 2 1 1 1 0 0 0 0 0 0 0 0 0 0 1 1 0 0 0 0 1 0 1 0 0 1 0 0 0 1 0 0 1 0 0 0 0 0 0 0 0 0 0 0 1 2 2 0 1 1 1 1 0 1 0 1 0 0 0 0 0 0 1 1 1 2 1 1 0 0 1 0 2 0 2 1 2 0 0 0 0 0 0 2 2 0 2 1 2 0 0 0 1 0 0 1 1 0 0 0 2 2 0 0 2 0 0 1 1 0 0 1 0 0 1 0 0 2 1 1 0 1 2 2 0 2 0 0 2 0 0 0 1 0 0 0 0 2 0 1 0 1 0 1 0 0 1 0 2 2 0 0 0 0 1 1 1 1 1 0 1 1 0 0 1 1 2 2 0 2 1 0 0 0 2 0 2 1 1 0 0 0 1 1 0 0 0 0 0 0 0 0 0 1 1 0 1 0 1 0 1 1 2 0 2 0 1 0 2 2 0 1 0 0 0 0 0 2 0 1 2 1 2 2 0 0 2 1 0 2 2 0 1 1 0 0 1 0 0 2 0 2 2 2 1 1 0 0 2 0 1 1 0 2 0 0 2 2 2 0 0 2 0 1 0 0 0 1 1 0 0 0 0 0 1 0 0 0 1 1 1 1 0 2 2 1 0 1 0 0 0 0 1 1 1 2 0 0 0 0 0 2 0 2 0 2 2 0 1 0 2 0 0 2 2 0 0 0 0 0 2 0 2 0 1 1 1 1 1 2 0 1 0 2 2 1 2 0 1 1 1 2 0 1 0 1 1 0 2 0 0 0 1 2 1 0 1 2 1 1 1 0 1 0 1 0 0 1 1 1 2 1 0 1 1 0 1 1 1 1 1 0 1 1 0 1 1 0 0 0 0 1 0 0 1 0 0 2 0 0 0 2 0 0 0 0 0 1 0 1 1 1 0 0 1 0 2 1 2 0 1 2 1 1 2 0 0 1 1 0 0 0 0 2 0 2 1 0 1 0 0 0 0 1 0 0 2 1 1 0 1 1 1 0 1 0 0 2 2 2 0 1 1 0 1 0 1 2 2 1 0 0 0 0 0 1 0 0 0 0 0 1 0 1 0 2 0 1 0 2 0 0 0 2 0 1 0 0 1 0 0 1 0 0 0 0 2 2 0 0 1 0 0 1 2 0 2 1 0 0 0 1 0 1 2 1 1 1 1 0 0 1 0 1 0 2 2 1 1 0 0 0 2 0 1 2 0 2 0 0 0 0 0 0 1 2 2 0 1 0 0 1 2 1 2 2 0 0 2 1 0 1 1 2 1 0 0 2 1 1 0 1 0 0 0 1 1 1 0 0 1 0 0 0 0 1 0 1 1 1 0 0 0 0 0 2 2 0 0 0 0 0 1 0 0 0 0 0 0 0 0 1 0 0 0 1 1 1 0 0 0 0 1 0 0 1 1 1 0 1 1 1 1 0 1 0 0 2 0 2 0 0 1 1 1 0 0 1 0 1 0 2 0 0 2 1 1 1 2 1 1 2 1 1 0 1 1 1 0 1 1 0 0 0 0 0 2 2 0 0 0 0 1 0 1 2 1 1 2 0 2 2 0 0 2 0 0 0 0 2 0 0 2 1 0 2 0 0 1 0 1 1 0 1 0 0 1 0 0 0 2 0 0 2 0 0 0 1 2 0 1 0 0 0 1 1 2 0 1 2 0 0 1 1 2 1 0 1 2 2 2 2 0 0 0 0 0 1 0 1 0 0 1 0 2 2 2 1 0 0 1 0 1 1 1 2 0 1 1 1 1 1 0 0 0 0 0 2 2 1 0 2 0 0 0 0 0 1 0 0 0 2 0 2 0 0 0 1 0 1 0 0 1 1 1 2 1 0 1 0 1 0 1 0 1 0 1 0 0 1 1 1 0 0 0 0 0 0 0 0 0 0 0 0 1 0 2 1 1 0 0 0 0 0 0 0 0 0 1 0 0 0 0 1 1 0 0 0 0 0 1 1
94 0 1 2 0 0 0 1 0 1 0 1 0 1 1 0 0 0 0 1 1 1 1 2 2 0 0 0 1 2 2 1 1 1 2 2 0 0 0 0 1 1 0 2 0 0 1 0 0 1 1 0 0 0 2 1 0 0 0 1 1 1 0 0 0 0 0 0 0 0 0 1 0 0 0 2 2 1 2 1 0 1 1 0 1 0 0 0 0 2 0 0 0 0 0 0 0 0 0 1 1 1 0 0 2 0 2 0 0 2 2 2 0 1 1 1 1 1 0 1 2 1 2 2 2 2 0 0 1 0 0 0 0 0 0 0 0 0 0 2 1 0 0 0 0 1 1 0 0 0 0 0 0 0 0 0 0 1 1 1 0 1 0 2 1 2 1 0 1 1 1 0 2 0 0 0 0 0 0 0 0 0 1 1 0 1 1 1 0 0 0 1 2 1 2 2 2 0 0 0 0 0 0 2 0 1 2 1 0 0 1 0 1 0 0 0 0 1 1 0 1 1 1 0 0 1 1 2 0 1 1 0 1 1 1 0 0 2 1 1 0 0 2 1 0 1 0 0 2 0 0 0 1 0 0 0 1 2 0 2 0 2 0 0 0 0 1 0 2 2 0 1 0 2 0 0 1 0 1 0 1 1 0 0 1 1 1 2 1 2 1 1 0 0 2 0 1 2 0 0 0 0 2 0 0 0 1 0 1 1 0 1 0 1 2 1 0 0 1 0 0 1 1 0 1 0 1 0 0 1 0 0 0 0 0 0 0 2 0 1 1 1 2 0 0 0 2 0 0 1 1 0 2 2 1 0 0 0 0 0 1 1 2 0 2 0 0 0 2 0 1 1 2 2 0 1 1 2 0 2 0 0 1 0 0 1 0 0 0 0 0 0 0 0 2 0 0 1 1 1 1 2 1 2 1 0 0 2 0 0 0 0 1 1 1 2 0 0 0 0 0 1 0 1 0 1 1 0 0 0 0 0 0 0 1 1 0 2 0 1 0 0 2 0 1 2 1 1 1 2 0 1 0 2 2 1 2 0 1 0 2 1 0 1 0 1 1 1 2 0 0 0 0 2 1 1 1 1 1 0 1 0 0 0 0 1 0 1 1 0 1 1 0 2 0 0 1 0 2 0 1 0 1 0 0 2 2 1 0 0 0 2 0 0 1 0 0 2 0 0 0 2 2 2 2 2 0 0 1 1 1 0 0 1 1 0 2 0 2 1 0 0 2 2 2 1 1 0 2 0 0 1 0 2 0 0 0 0 2 0 0 0 2 0 2 2 0 1 1 0 0 1 1 0 1 1 1 2 2 2 0 0 2 0 0 1 0 2 1 0 1 0 1 0 1 0 0 0 0 0 0 2 0 0 0 2 0 0 0 1 0 0 0 1 1 1 0 0 0 0 0 0 0 1 1 0 1 1 0 0 0 1 0 1 1 0 2 0 1 0 0 0 0 1 2 2 2 0 1 0 0 1 0 1 0 2 1 0 1 0 0 0 0 1 1 1 0 2 2 0 1 1 0 0 1 1 1 1 1 1 1 0 2 2 2 2 0 1 1 0 0 0 1 2 1 0 0 1 0 1 0 0 0 0 0 1 2 2 0 0 1 0 0 1 0 1 0 0 0 0 0 0 1 1 1 0 1 0 1 0 1 1 0 0 0 0 0 0 0 1 0 0 0 0 0 0 0 1 0 1 1 1 0 1 0 1 1 0 1 0 0 0 2 1 0 0 0 0 0 1 0 0 2 1 0 1 0 2 0 2 0 0 1 1 2 1 0 2 1 2 0 2 0 1 0 1 0 1 0 1 0 0 0 0 2 1 0 0 1 0 2 1 2 0 2 2 1 0 1 0 2 1 0 1 2 0 1 0 0 2 0 0 2 0 0 1 0 2 2 0 1 1 0 0 0 0 0 0 2 1 1 1 0 1 0 0 1 0 0 0 0 0 0 0 0 1 1 0 1 1 0 0 2 0 1 0 0 0 1 2 2 2 0 0 0 0 1 2 0 1 1 1 0 0 2 2 2 2 0 0 0 1 2 2 2 0 1 0 0 0 0 0 1 0 1 0 0 1 0 0 0 0 1 2 0 0 1 2 0 1 1 1 0 1 1 0 1 1 0 0 0 0 0 1 1 2 1 0 0 0 2 2 2 0 0 0 0 0 0 0 2 0 1 0 2 1 2 0 0 0 0 0 0 0 1 1 1 1 1 0 0 0 0 1 1 0 1 0 1 0 0 0 0 0 0 0 0 0 1 1 0 1
95 1 2 1 0 0 0 0 0 2 1 0 1 2 2 0 0 1 1 0 0 0 0 2 2 0 0 0 1 2 2 2 0 0 2 0 2 2 0 0 0 0 0 1 0 0 1 0 0 1 1 0 0 0 2 0 0 0 1 0 1 2 0 0 0 1 0 0 0 0 0 2 2 1 2 1 0 1 1 0 1 2 1 1 2 0 0 1 1 1 1 1 1 0 0 0 0 0 0 1 2 1 1 0 2 0 2 0 0 2 0 0 0 1 1 1 1 0 0 2 2 0 1 2 1 1 0 0 2 0 0 0 0 0 1 1 0 0 0 0 0 0 0 0 0 1 1 0 0 1 0 0 1 0 1 1 0 0 0 0 0 1 1 0 1 1 1 1 0 1 0 1 1 1 0 0 0 2 0 1 0 1 1 1 0 1 2 0 0 0 1 0 2 1 2 2 2 0 0 0 0 0 0 2 2 0 2 0 1 0 1 0 1 0 0 0 0 1 0 1 0 0 0 0 0 0 0 2 0 0 1 0 0 0 1 0 0 2 1 1 0 0 2 2 0 2 0 0 0 1 1 1 1 0 0 0 1 2 1 1 1 0 0 0 0 0 1 0 2 2 0 0 0 1 0 2 0 1 1 0 0 1 1 1 0 2 1 2 0 2 2 0 0 0 2 0 2 2 0 2 0 1 2 0 1 0 0 0 1 0 1 1 0 1 2 1 0 0 1 0 0 0 1 1 1 0 1 0 0 0 0 2 0 0 0 0 0 1 1 0 1 1 2 2 1 0 1 0 0 2 1 1 2 2 0 1 1 0 0 1 0 1 1 0 1 0 0 1 1 0 0 0 0 2 1 1 0 2 0 2 1 0 0 0 0 0 0 0 0 0 0 0 1 0 2 2 2 0 0 0 0 0 1 1 0 0 1 1 0 0 0 0 2 2 0 1 1 0 0 0 0 1 1 2 1 2 1 0 1 0 2 1 0 0 0 0 0 0 0 0 1 0 1 1 1 0 1 2 2 1 0 1 0 1 1 1 1 0 0 0 2 0 0 2 0 0 2 1 2 1 1 1 1 2 1 0 1 2 0 0 2 1 0 1 0 0 0 1 1 0 1 1 2 2 1 0 2 1 1 1 0 0 2 2 0 0 1 1 0 0 0 1 0 0 2 0 0 1 0 1 1 0 0 0 0 1 1 0 0 1 1 1 0 0 0 0 1 0 1 1 0 1 1 1 1 0 0 1 1 0 1 2 0 2 1 1 1 1 1 0 0 0 0 1 0 0 1 1 1 1 0 0 2 0 1 1 2 1 2 1 1 0 2 0 0 2 0 2 1 0 0 1 1 0 1 0 0 0 0 0 0 1 0 0 0 2 1 1 0 2 0 0 0 1 1 1 2 0 0 1 1 1 1 0 0 0 2 0 0 0 1 0 0 2 1 1 2 0 0 0 0 0 0 0 2 1 1 1 0 1 0 2 1 1 0 0 2 1 1 1 1 1 1 1 1 1 0 2 0 1 0 1 0 0 1 1 1 1 1 0 1 0 2 2 1 1 0 0 2 0 1 0 0 0 1 0 0 0 0 0 0 0 0 0 1 2 2 1 0 0 1 0 0 0 0 1 0 1 1 1 0 0 0 0 0 2 2 0 1 0 0 0 0 0 0 1 0 0 0 1 1 1 0 0 0 0 0 0 0 0 0 0 0 0 0 1 0 0 0 0 0 0 2 0 0 1 1 2 0 1 0 0 1 0 0 0 0 0 2 0 0 2 0 1 2 2 0 1 1 1 1 2 1 0 1 0 0 1 0 1 1 0 0 0 0 0 2 0 1 1 1 0 1 1 1 2 2 0 1 1 1 2 0 0 2 0 0 0 0 2 0 0 2 1 0 2 0 2 2 1 0 1 0 0 0 0 0 0 1 0 2 1 0 2 0 0 0 1 0 0 0 0 1 0 0 0 0 0 1 1 0 0 0 1 1 0 0 0 2 2 2 2 0 0 0 0 0 0 0 2 1 2 1 0 2 2 2 1 0 0 1 1 2 1 2 1 1 0 0 1 1 1 0 1 1 1 0 2 2 2 0 2 0 2 0 0 1 2 0 0 0 2 0 2 0 0 0 1 1 1 0 1 2 0 0 1 1 1 0 1 1 0 2 0 1 1 1 2 0 1 0 1 0 0 0 0 0 0 0 0 0 0 2 0 0 1 0 1 1 1 0 1 1 1 0 0 1 0 0 1 1 1 0 1 1 0 1 1 2 1 1 2
96 1 1 1 0 0 1 1 0 1 1 1 1 1 0 0 1 1 1 2 1 0 0 2 2 0 1 0 0 2 2 0 1 1 1 1 1 1 0 0 2 2 0 1 0 1 2 0 0 1 1 0 1 1 1 0 1 1 0 0 1 2 0 1 1 0 0 0 0 0 0 0 2 1 1 2 0 1 1 0 1 2 0 0 0 0 0 0 0 2 0 0 1 1 1 1 0 1 0 1 1 0 1 0 2 0 2 1 1 1 0 1 0 2 2 2 1 1 0 1 2 0 1 2 0 0 0 1 2 1 1 0 2 0 0 0 2 0 2 0 2 0 0 0 0 1 0 0 0 1 0 0 2 0 0 0 0 2 0 1 0 1 0 1 1 1 0 2 0 0 0 2 1 0 0 0 0 1 0 1 0 0 1 1 0 1 2 2 0 0 1 1 1 1 1 1 1 0 0 1 1 1 0 0 0 1 2 1 0 0 0 0 2 0 0 1 1 0 1 0 1 1 0 0 1 0 0 2 1 1 1 2 1 1 2 1 1 2 2 0 0 0 2 2 0 2 1 0 2 0 0 0 1 0 0 0 1 2 0 0 0 0 0 2 0 0 0 2 1 0 0 0 0 2 0 0 0 2 2 0 2 2 2 2 0 1 1 0 0 1 0 0 0 1 2 0 1 2 0 1 0 0 1 1 1 0 0 1 1 0 0 1 0 0 1 0 0 0 0 0 1 1 2 2 2 0 1 0 0 0 0 0 0 0 0 0 0 2 0 1 2 1 2 2 0 0 2 1 0 2 2 0 1 1 0 1 1 0 0 2 0 2 2 2 0 1 0 1 2 0 1 1 1 2 1 1 2 2 2 0 0 1 1 0 1 0 0 0 0 1 0 0 2 0 2 1 1 0 1 1 1 1 0 2 2 1 0 0 0 0 0 0 0 0 2 2 0 1 0 0 0 2 1 1 1 2 1 0 1 0 2 0 0 0 0 0 0 0 0 0 1 0 2 2 1 2 2 2 2 1 0 2 0 1 1 1 1 1 1 1 1 2 1 0 0 2 1 0 2 0 0 1 2 0 0 0 0 2 0 2 2 0 0 0 1 2 0 1 0 1 0 2 1 2 2 0 2 0 0 2 0 1 2 1 0 1 1 0 0 0 0 1 1 0 1 0 0 2 0 2 1 0 1 1 1 2 0 0 0 2 0 2 0 0 2 0 1 1 1 0 2 2 2 1 1 1 0 1 1 0 1 2 0 2 0 2 1 0 1 0 0 0 0 0 0 0 2 1 1 0 0 0 0 0 0 0 0 1 1 1 0 0 2 0 1 1 1 2 1 0 1 1 1 1 0 0 0 0 0 0 0 1 1 0 0 2 1 0 0 0 0 0 0 1 0 1 0 0 0 1 1 2 0 1 0 0 2 1 0 0 1 0 1 1 0 0 1 0 0 1 1 2 0 1 2 2 2 1 1 0 0 1 0 0 0 2 2 1 2 0 0 0 1 0 0 2 1 2 0 1 0 1 0 0 1 1 2 1 2 0 1 1 2 1 0 1 1 1 2 0 0 1 0 0 0 0 0 2 2 2 0 2 0 0 1 1 1 2 0 0 0 0 0 0 0 0 0 2 2 2 0 0 0 1 1 0 1 0 0 0 0 0 0 0 0 0 0 0 0 2 2 2 0 0 0 0 0 0 0 0 0 0 1 1 0 0 1 0 0 0 0 1 2 0 0 0 0 2 0 0 0 1 2 1 0 0 0 2 0 2 0 1 1 1 1 1 0 2 2 2 0 2 1 1 0 1 1 1 0 2 2 0 0 0 0 0 2 0 1 1 1 0 1 1 1 2 2 0 0 0 1 0 0 0 1 0 0 0 0 2 0 0 1 1 0 2 0 0 0 0 0 1 0 0 1 1 0 0 0 0 2 0 0 1 1 0 1 0 0 0 0 0 0 0 0 0 2 0 0 2 0 0 2 0 2 0 0 2 0 1 0 0 0 0 0 0 1 1 0 2 0 1 2 0 2 2 2 2 0 0 0 2 1 1 2 1 0 2 0 0 0 0 0 0 0 0 0 1 2 1 1 1 0 2 0 0 0 1 1 1 0 2 1 1 2 0 0 1 1 0 1 1 2 2 2 2 0 0 1 0 1 0 1 0 1 0 1 2 0 0 2 0 0 0 0 0 1 0 1 0 1 1 0 1 0 0 2 1 0 1 0 0 0 0 0 0 0 0 1 0 0 0 0 2 1 1 0 0 0 0 1 1
97 1 2 0 0 0 0 1 1 2 1 0 0 0 0 0 0 1 0 1 1 1 0 0 0 1 1 0 0 2 2 2 1 1 2 0 2 1 0 0 2 2 0 0 0 1 1 0 0 1 1 0 1 1 0 2 0 0 0 0 1 2 0 1 1 1 1 1 0 0 0 2 1 0 1 2 1 0 2 0 0 1 1 1 2 0 0 0 0 2 0 0 1 0 0 0 0 1 0 1 1 0 0 0 2 1 1 0 1 1 0 1 1 2 2 2 2 0 0 2 2 0 2 1 1 1 0 1 2 0 0 1 1 0 0 0 1 0 0 1 1 0 1 0 0 0 0 0 0 2 0 0 1 0 0 0 0 1 0 1 1 1 0 1 0 1 1 1 0 1 0 0 0 1 1 0 1 0 0 0 0 0 1 1 1 2 1 1 1 0 2 0 2 0 2 2 1 0 0 1 1 1 1 1 1 1 2 2 0 0 0 1 2 0 0 0 0 1 0 0 1 1 1 0 0 1 1 1 0 0 0 0 0 0 2 0 0 2 2 0 0 0 2 2 0 2 0 0 1 0 0 0 1 0 0 0 1 0 0 0 0 0 0 1 0 0 0 2 1 1 0 1 0 1 0 0 0 2 1 0 1 2 1 1 0 1 1 2 1 2 1 1 1 0 2 1 0 2 0 1 0 0 2 0 0 0 1 0 1 0 1 0 0 0 0 0 0 0 0 0 1 1 0 2 2 0 1 0 0 0 0 2 1 1 0 0 1 2 0 1 0 0 2 2 0 0 1 0 1 0 0 0 1 1 1 0 0 0 0 2 0 2 2 1 1 0 0 2 2 0 0 0 1 2 0 1 1 2 2 0 0 1 1 1 0 1 0 0 0 0 0 0 0 0 2 0 0 0 1 1 1 1 0 2 2 1 0 1 0 0 0 0 1 1 0 2 0 0 0 0 0 1 0 1 0 0 0 0 2 1 2 0 0 0 1 1 0 1 0 1 2 0 1 0 1 2 1 1 1 2 0 1 0 2 2 1 2 2 0 2 0 2 0 1 0 1 1 1 1 0 0 0 2 1 2 0 1 1 0 1 2 0 0 2 0 2 2 2 1 1 1 2 0 0 1 0 2 0 1 1 1 1 1 1 0 1 2 0 0 0 0 2 1 0 1 0 0 1 0 1 1 1 2 1 2 1 0 0 1 2 0 0 0 0 0 1 1 1 1 1 0 1 1 1 2 0 0 0 2 0 0 1 0 2 2 0 0 0 1 0 0 1 1 0 1 1 0 0 0 2 0 1 0 0 0 0 0 1 2 1 0 2 1 0 0 0 1 2 0 0 0 1 1 2 0 1 0 0 0 0 0 2 0 0 0 1 1 1 0 2 2 0 0 1 0 1 1 0 0 0 1 1 0 0 0 0 2 0 0 0 0 0 0 2 1 1 2 0 1 0 0 0 0 1 1 0 2 0 2 0 0 2 0 1 0 1 2 1 2 0 0 0 2 0 2 2 0 2 0 0 2 0 0 0 0 1 1 1 1 0 1 1 1 1 1 1 1 2 1 1 0 1 0 1 0 0 0 1 0 1 0 0 0 0 2 1 1 1 1 0 0 0 1 0 0 0 1 0 0 0 0 0 0 0 1 1 1 1 1 0 0 0 0 0 0 0 1 0 0 1 0 1 0 0 0 0 0 1 0 0 0 0 0 0 0 1 0 0 1 0 0 0 0 0 0 0 0 2 0 2 0 1 1 1 0 0 0 0 1 1 0 1 0 0 1 1 0 1 1 1 1 1 1 1 1 1 0 1 1 2 0 0 0 0 2 0 1 0 1 1 1 0 0 1 0 2 1 0 2 0 2 2 0 0 0 0 0 0 0 2 0 0 2 0 0 2 0 1 1 0 1 1 0 0 0 0 0 0 0 0 2 0 0 2 0 0 0 0 1 0 1 0 1 0 0 1 2 0 2 1 1 0 0 1 2 1 1 0 0 1 1 1 0 0 0 0 0 1 1 1 1 1 0 0 2 2 2 1 0 0 0 2 1 1 2 1 1 0 1 1 1 0 0 0 1 1 0 1 1 1 0 1 1 2 1 0 2 1 0 0 1 1 1 2 1 0 0 2 0 1 0 0 1 1 1 0 1 0 0 0 2 1 1 0 1 0 1 2 0 0 2 0 0 0 1 1 2 0 1 0 1 0 0 0 0 1 1 1 1 0 0 0 1 1 0 0 1 0 0 1 1 1 0 2 0 0 0 0 0 1 1 1
98 0 1 1 0 0 1 0 0 2 1 0 1 1 1 0 0 2 1 1 0 0 0 2 2 0 0 0 0 2 2 2 1 2 0 1 1 2 0 0 1 1 0 0 1 0 0 0 1 0 0 0 0 0 2 0 0 0 0 1 1 1 0 0 1 1 1 0 0 0 0 2 1 1 1 2 1 1 2 0 1 2 0 1 1 0 0 0 0 2 0 0 1 1 0 0 0 1 0 1 0 1 0 0 2 1 2 1 2 0 0 1 1 1 1 1 1 0 1 0 0 2 2 1 1 1 0 2 2 2 1 1 0 0 0 0 0 0 0 2 1 0 0 0 0 2 0 0 0 2 2 0 0 0 0 0 0 0 2 1 1 2 0 2 1 2 1 0 1 1 0 2 1 1 1 0 1 1 0 1 0 0 1 1 0 1 2 2 1 1 1 1 1 1 2 2 1 0 0 0 0 0 0 1 1 0 2 1 2 1 0 0 1 0 0 1 1 1 1 0 0 0 0 0 0 1 0 1 0 0 0 1 0 0 1 0 0 2 2 0 0 1 1 0 0 0 0 0 2 0 0 0 0 0 1 1 0 1 0 0 0 0 0 2 0 0 0 1 2 2 0 1 0 1 0 2 0 0 1 0 0 2 0 0 0 1 0 2 0 2 0 0 0 1 2 0 1 1 0 1 0 1 1 1 0 0 0 1 1 0 1 1 0 0 0 0 0 0 1 1 0 0 2 1 1 0 0 0 0 1 0 0 0 0 0 0 0 2 0 1 0 0 0 2 1 0 1 1 1 1 1 0 1 1 0 1 1 1 0 2 0 2 2 2 0 1 0 1 1 0 0 0 1 1 0 0 2 1 0 2 1 0 0 0 0 0 0 0 0 0 1 1 0 0 2 1 1 1 0 0 0 0 1 1 0 0 1 1 0 0 0 0 1 1 1 2 0 0 2 0 0 0 0 2 1 1 0 1 1 0 2 0 0 0 0 0 0 2 0 1 1 0 1 1 1 1 1 0 2 1 0 0 0 1 1 1 1 1 0 1 1 1 1 0 0 1 1 1 2 1 1 1 1 2 2 0 1 1 1 0 1 0 0 0 0 2 0 2 1 1 1 2 1 1 0 0 2 0 1 1 1 0 2 2 0 0 0 0 0 0 0 1 1 1 1 0 1 2 0 2 1 0 0 0 0 2 0 1 0 1 1 0 0 1 2 0 1 0 2 2 1 2 0 0 1 0 0 1 1 0 1 1 0 2 0 0 0 0 0 1 1 0 0 0 0 0 2 0 1 0 1 0 1 0 0 1 1 0 0 0 0 1 2 0 0 0 0 0 0 0 1 1 1 0 1 0 1 1 0 0 1 1 0 0 0 2 0 0 1 1 0 0 0 2 0 1 0 0 0 0 1 1 1 2 1 0 0 2 0 0 1 0 1 2 2 2 2 1 0 0 0 1 0 1 2 1 2 0 2 0 0 2 1 2 1 2 2 0 1 0 0 0 1 1 0 1 1 1 0 1 0 1 1 0 0 2 1 1 0 1 1 1 1 1 1 2 2 2 1 0 1 0 1 1 1 1 1 2 1 1 0 1 0 0 0 0 0 2 0 0 0 0 0 0 1 1 0 0 0 0 0 0 0 1 0 1 2 0 1 0 0 0 0 1 0 1 1 0 0 1 1 1 1 0 0 0 1 0 0 1 1 1 0 1 0 0 1 0 0 0 0 2 2 0 0 1 1 0 0 1 0 0 2 2 0 0 0 1 1 0 0 2 1 1 2 1 0 1 2 1 1 2 1 1 1 1 0 2 0 2 2 0 0 0 1 0 1 0 1 1 2 0 2 0 2 2 2 0 1 0 1 1 0 0 2 0 1 0 0 2 0 0 1 0 0 2 0 0 2 1 1 1 0 0 0 0 0 0 0 0 1 0 0 2 0 0 0 0 0 0 0 1 0 0 0 0 0 0 1 1 0 0 0 2 0 0 0 1 1 1 0 0 1 1 0 0 1 1 0 2 1 2 0 0 2 2 2 2 2 0 0 0 2 2 2 1 1 1 0 1 0 1 0 1 2 1 0 2 1 1 0 2 0 1 0 0 0 2 1 1 0 2 0 0 0 0 0 1 0 0 0 0 2 2 1 2 2 1 1 0 1 0 2 0 1 1 1 1 0 0 1 0 0 0 1 0 1 0 1 0 1 0 0 0 0 2 0 2 0 0 0 0 2 2 0 0 2 0 0 2 0 0 1 1 1 0 0 0 1 0 0 0
99 0 1 1 0 0 0 2 1 1 1 0 1 1 0 0 1 2 1 1 1 0 0 1 1 1 1 0 0 1 1 1 2 2 2 0 2 1 0 0 2 2 0 0 0 1 2 0 0 1 1 0 0 1 1 0 1 1 0 0 0 1 0 1 0 0 0 1 0 0 0 1 1 0 1 2 1 1 1 1 1 2 1 0 1 0 0 0 0 2 0 0 0 0 0 1 1 1 0 2 1 0 1 0 2 0 2 0 0 2 0 1 0 2 2 2 2 1 1 0 1 0 1 2 1 1 0 0 1 0 1 1 0 0 0 0 0 0 0 2 0 0 0 0 0 0 0 0 0 0 0 0 0 1 0 0 0 1 0 0 1 0 0 1 1 2 2 1 1 0 0 1 1 0 0 0 0 2 0 2 0 1 0 0 0 0 2 0 0 0 2 0 2 0 2 1 2 0 0 1 1 0 0 2 2 0 2 1 1 0 1 0 1 0 0 1 0 0 0 0 1 1 2 0 0 2 2 2 0 0 1 0 0 0 2 0 0 2 2 1 1 0 1 2 0 2 1 0 2 0 0 0 1 1 0 0 0 0 0 0 0 0 0 0 1 0 1 0 1 0 0 1 0 1 1 1 0 2 1 0 1 2 1 1 0 1 0 1 0 2 0 0 0 0 2 0 1 1 0 1 0 1 1 1 1 0 0 0 1 0 1 0 0 0 1 0 0 0 1 0 1 1 2 1 1 0 0 1 1 2 0 1 0 1 0 0 0 2 0 1 0 0 2 1 0 0 1 0 1 2 2 0 2 2 0 1 1 1 0 1 0 1 1 1 1 0 0 1 2 0 1 1 0 2 1 1 2 2 1 1 0 1 1 0 0 1 0 0 1 0 1 2 0 0 2 1 1 0 0 0 0 0 0 0 0 0 2 1 1 1 1 1 0 0 0 2 0 0 1 1 1 0 0 1 1 1 1 0 1 0 1 0 1 1 0 0 0 1 0 0 1 0 0 0 2 1 1 2 2 0 0 2 0 2 0 0 0 0 1 0 0 1 0 1 0 0 2 0 2 0 0 0 2 1 1 0 0 2 0 2 0 1 0 0 1 2 0 2 0 2 0 2 1 1 2 0 1 1 2 0 0 0 2 2 0 1 1 0 0 0 1 0 1 0 1 0 0 2 0 1 0 0 1 1 1 2 0 1 1 1 1 0 0 0 0 0 0 1 2 0 1 2 1 1 2 0 0 2 0 0 0 0 1 2 0 1 0 0 1 0 0 0 0 0 0 0 1 1 1 0 0 2 2 0 1 2 2 1 1 1 0 0 1 0 0 1 0 0 0 0 1 0 0 1 0 0 0 0 0 0 0 2 0 1 0 2 2 1 0 0 0 0 0 0 2 0 0 0 0 0 0 0 0 0 0 0 2 0 0 0 0 0 0 1 2 0 2 0 0 1 1 1 0 0 1 1 2 0 2 1 0 1 1 2 1 2 2 0 0 2 2 1 1 1 1 1 0 2 0 0 1 0 0 1 1 2 2 0 2 0 1 1 2 0 2 2 1 1 1 0 0 0 0 2 2 0 0 2 1 1 0 1 0 0 1 2 2 2 0 1 2 1 0 1 1 0 0 1 1 1 0 0 0 0 1 0 0 0 0 0 0 0 1 0 0 0 0 0 0 2 1 1 0 0 0 1 1 1 0 0 0 0 0 0 0 0 0 0 1 0 0 1 0 0 0 1 1 1 0 1 0 0 1 1 1 0 0 0 2 1 0 2 1 1 2 0 0 2 1 2 0 2 0 2 0 2 0 1 0 2 1 0 0 1 1 1 1 0 0 1 2 1 1 1 1 1 1 1 2 0 0 2 0 0 2 0 0 0 0 2 0 0 2 1 0 2 0 1 1 1 0 1 0 0 0 0 0 0 0 0 2 0 0 1 0 0 1 0 0 0 1 0 1 0 0 2 2 0 1 0 0 0 0 2 1 0 0 1 0 2 1 1 0 0 0 1 1 1 1 1 1 2 1 0 2 2 2 2 0 0 0 2 1 0 1 2 0 1 0 2 0 1 0 0 1 1 0 2 2 1 0 2 1 2 0 0 2 2 0 0 1 1 0 2 0 0 0 1 0 1 0 0 2 2 2 0 0 0 0 0 1 0 2 0 0 0 0 2 1 1 1 1 0 0 1 0 1 0 1 1 0 0 0 0 0 1 1 0 1 0 0 0 1 2 0 1 1 0 0 0 1 0 0 1 0 0 0 0 0 0 0 0
100 1 2 0 0 0 0 2 1 1 1 0 0 1 0 0 0 1 1 0 0 0 0 2 2 0 0 0 1 2 2 2 0 0 1 1 1 1 0 0 1 1 0 1 0 0 1 0 0 0 0 0 1 1 1 0 0 0 0 0 1 2 0 0 0 0 0 0 0 0 0 1 1 0 1 1 1 1 2 0 1 1 1 0 1 0 0 0 0 2 0 0 1 1 0 1 1 1 0 1 0 0 0 0 2 0 2 0 0 2 1 1 0 1 1 1 1 0 0 1 1 0 1 1 0 0 0 0 2 0 0 0 0 0 0 0 0 0 0 1 1 0 0 0 0 1 0 0 0 0 0 0 1 0 0 0 0 1 0 0 0 1 0 1 2 1 1 0 1 1 0 0 0 2 0 1 0 1 0 1 1 1 0 0 1 1 1 1 1 0 1 0 2 0 2 2 2 0 0 1 1 1 0 2 1 0 2 1 2 1 1 0 2 0 0 1 1 0 2 0 2 2 0 0 0 1 1 2 1 0 0 0 0 0 1 0 0 2 2 0 0 1 1 2 0 2 0 0 1 0 0 0 2 0 0 0 0 1 1 1 1 0 0 0 0 0 1 1 1 0 1 1 0 1 0 1 1 1 1 0 0 0 0 0 0 0 0 2 0 2 1 0 0 0 2 0 1 1 0 0 0 1 0 2 0 0 0 0 0 0 0 0 0 1 2 1 0 1 1 0 0 0 0 2 1 0 1 0 1 1 0 1 0 0 0 0 0 1 1 2 1 2 2 2 0 0 2 1 0 1 1 0 1 1 0 0 0 0 0 2 0 2 2 1 1 0 0 1 1 0 0 0 0 2 1 1 1 1 0 2 0 0 1 0 0 1 0 0 1 0 1 1 1 0 2 1 1 1 0 0 0 0 1 2 2 1 1 1 0 0 0 0 1 1 0 2 0 0 0 0 0 1 0 1 0 1 1 0 0 0 0 0 0 0 1 1 0 0 0 0 1 0 1 1 1 1 1 0 0 0 1 0 0 2 1 0 1 1 1 1 1 2 1 0 0 1 1 1 2 0 0 0 2 0 1 0 1 1 0 1 2 0 0 0 0 1 0 2 2 0 2 2 1 2 0 0 1 0 1 1 1 0 1 1 0 1 1 0 0 0 0 2 1 0 0 0 0 1 0 1 1 1 1 1 1 1 0 0 0 0 0 2 0 0 2 0 1 1 1 0 0 2 0 0 1 0 0 1 1 0 0 1 1 2 1 0 0 1 1 1 0 0 0 2 0 0 2 0 0 1 0 1 0 0 0 0 0 0 1 0 1 0 2 0 0 0 1 1 0 0 1 1 0 1 0 0 0 0 0 0 0 2 1 0 0 2 1 0 0 1 0 0 0 0 1 0 0 0 0 0 1 0 1 1 0 0 1 1 0 0 0 0 0 0 2 0 1 0 0 0 1 1 0 1 1 1 2 0 1 0 1 1 0 2 0 2 0 1 1 0 0 0 0 1 1 1 0 2 1 0 1 2 0 0 0 2 2 1 1 1 1 0 2 2 2 2 1 1 2 0 1 0 0 1 0 0 0 2 1 1 0 1 0 0 1 1 1 2 0 0 0 0 0 0 1 0 1 1 2 1 0 0 0 1 1 0 1 0 0 0 0 0 0 0 0 1 1 0 0 2 1 2 0 0 0 1 1 0 0 0 0 0 0 0 0 0 0 0 0 0 0 2 0 0 0 0 0 1 0 2 1 0 1 0 0 1 0 1 1 2 0 1 0 0 0 2 0 0 2 0 2 2 2 0 0 0 1 0 0 0 0 0 0 0 1 1 1 0 0 2 2 0 0 2 0 2 2 0 1 0 2 1 1 0 2 0 0 0 0 1 0 0 2 0 0 1 1 1 0 0 0 0 0 0 0 0 0 0 0 0 2 0 0 2 0 0 0 0 0 0 0 0 1 0 0 2 2 0 2 0 0 0 0 1 2 1 1 2 0 0 2 0 0 0 0 0 0 1 0 2 0 1 0 0 2 2 2 2 0 0 0 1 2 2 2 0 1 1 1 2 2 2 0 1 1 1 0 1 2 1 1 1 0 0 0 0 0 2 1 1 0 1 0 1 1 0 1 0 0 2 0 0 2 0 1 1 2 0 1 0 2 1 2 1 0 0 1 2 0 0 1 1 0 0 1 0 1 0 0 0 0 1 0 0 0 2 0 0 2 0 0 0 1 1 0 0 1 0 1 0 1 0 0 1 0 0 1 0 0 0 1 0
101 0 0 2 0 0 1 1 1 1 1 0 0 1 1 0 0 1 1 0 0 0 0 2 2 0 0 0 0 2 1 0 2 2 1 1 1 1 0 0 2 1 0 0 0 0 0 0 0 1 1 0 1 1 1 1 0 1 0 0 1 2 0 1 1 1 1 1 0 0 0 2 2 1 2 2 0 1 2 0 1 1 1 0 1 0 0 2 2 2 2 2 1 1 1 1 0 0 0 2 2 0 0 0 2 2 2 0 0 2 2 2 1 1 0 0 0 0 0 0 0 1 2 1 1 0 0 0 2 0 0 0 0 0 0 0 0 0 0 1 1 0 0 0 0 1 0 0 0 1 0 0 1 0 1 0 0 1 0 0 0 1 0 1 1 1 1 1 0 1 1 0 1 0 0 0 1 2 0 2 0 0 1 1 0 1 1 1 1 0 2 0 2 1 2 1 2 0 0 1 1 0 1 1 1 1 1 0 1 0 1 0 1 0 0 0 0 1 1 0 1 1 1 0 0 0 0 2 0 0 0 1 0 0 1 0 0 2 2 0 0 1 1 1 1 2 1 0 1 0 0 0 0 0 0 0 0 1 0 0 0 0 0 1 0 0 0 0 2 2 1 1 0 2 0 0 0 0 1 0 0 2 1 1 1 1 1 2 0 2 0 0 0 0 2 0 0 1 0 1 0 0 1 1 0 0 0 0 1 0 0 1 0 0 2 0 0 1 1 0 0 1 1 1 1 0 0 0 0 0 0 2 0 0 0 0 0 1 1 0 0 0 2 2 1 0 1 0 2 0 1 1 1 1 0 0 0 0 0 1 1 2 1 1 0 0 0 0 1 0 1 1 2 2 1 2 2 1 0 2 1 1 1 0 1 0 0 0 0 1 0 0 0 0 2 0 0 0 0 0 0 0 0 2 2 0 1 1 0 0 0 0 0 0 1 1 1 0 0 1 1 1 0 0 0 1 0 0 1 0 1 0 1 2 2 0 1 1 0 0 2 0 1 0 1 0 1 1 1 2 0 1 0 0 0 0 0 1 0 2 0 2 0 0 0 1 1 2 0 0 0 1 2 1 1 1 1 1 1 0 1 1 0 0 1 1 0 1 1 0 2 2 0 2 1 0 0 1 2 0 0 0 2 2 0 0 1 0 0 0 0 1 0 0 1 0 0 2 0 2 0 0 0 0 0 1 0 0 1 2 0 1 0 1 1 0 1 1 2 1 2 2 1 1 2 0 0 2 0 0 0 0 1 1 2 1 1 1 1 1 0 0 0 0 0 0 0 1 1 0 0 1 0 0 0 0 2 0 1 0 1 0 1 0 1 0 1 1 0 0 1 0 0 0 0 0 2 0 0 0 0 2 0 1 0 2 1 2 0 2 1 0 0 1 0 1 0 0 0 1 0 1 0 0 0 0 2 0 0 0 0 0 0 2 1 1 2 1 0 0 1 2 1 1 1 0 2 0 2 0 0 1 0 1 1 2 1 0 0 2 2 1 1 0 1 2 1 1 0 1 1 1 0 2 0 2 2 2 1 1 2 0 2 1 1 1 2 2 1 1 1 1 1 1 0 0 1 2 0 1 1 0 0 0 1 2 2 0 0 1 1 1 0 0 0 1 0 2 2 2 0 0 1 0 0 0 1 1 1 0 1 1 0 0 0 0 2 0 0 1 0 0 1 0 0 1 1 0 0 0 0 0 1 0 0 0 0 1 0 1 1 2 1 1 0 0 0 1 0 1 0 0 1 1 1 1 0 2 1 1 0 0 0 0 1 1 1 2 1 2 0 1 1 1 1 1 0 1 0 1 1 0 0 0 2 0 2 0 1 1 2 0 2 0 2 1 1 1 1 1 1 1 0 1 2 0 1 0 0 2 0 0 2 1 1 1 0 1 1 1 0 1 0 1 1 1 1 0 0 0 1 0 0 2 0 0 0 1 0 0 0 0 0 0 1 1 2 0 1 1 1 1 2 0 2 0 0 1 1 2 2 2 1 1 0 1 0 0 0 2 0 2 1 0 2 1 2 2 0 1 0 2 0 0 2 2 0 0 1 1 1 1 1 0 2 2 0 0 1 0 0 1 1 1 2 0 1 2 0 0 0 2 0 2 0 0 0 0 0 1 0 0 1 2 2 1 1 0 0 0 2 0 2 0 0 0 0 1 0 1 0 2 0 0 0 0 0 0 0 0 0 0 0 0 0 0 2 0 2 0 0 0 1 1 0 0 1 0 1 0 0 0 0 1 1 0 0 0 0 0 0 0
102 0 1 1 0 0 0 0 0 2 0 1 0 0 0 0 0 2 1 0 0 0 0 2 2 0 0 0 0 2 2 1 1 1 1 1 1 0 0 0 2 2 0 0 0 0 1 0 0 0 0 0 1 1 1 1 0 0 0 0 0 2 0 2 0 0 0 0 0 0 0 0 2 0 1 2 1 2 2 2 0 2 0 1 1 0 1 1 1 2 0 1 0 0 1 2 1 1 0 2 1 0 1 0 2 0 2 1 0 2 0 1 0 1 1 1 1 0 0 2 2 0 2 1 1 1 0 1 2 1 1 0 0 0 1 0 0 0 0 1 1 0 0 0 0 0 0 0 0 0 0 0 0 0 0 0 0 1 0 1 1 0 1 0 1 2 1 0 1 1 0 1 0 2 0 0 0 0 0 0 0 0 0 0 0 0 1 0 0 0 0 0 1 0 2 2 0 0 0 1 1 0 0 2 2 0 2 2 0 0 0 0 2 0 0 1 0 0 1 1 0 0 0 0 0 0 0 0 0 0 1 1 0 1 2 0 0 2 2 0 0 1 2 2 0 2 0 0 1 0 0 0 1 0 0 0 0 1 0 0 0 0 0 0 1 0 0 0 2 2 0 1 0 2 0 0 0 0 2 1 1 1 1 1 0 1 1 2 0 2 1 0 2 0 2 2 0 0 0 0 0 0 2 0 0 0 1 1 2 0 0 2 0 0 1 0 1 0 1 0 1 1 2 0 2 0 2 0 1 1 0 1 0 1 0 0 0 0 2 0 0 0 2 1 1 0 1 1 1 0 0 0 1 1 0 0 0 0 0 2 0 2 1 0 1 0 0 0 2 0 1 1 0 2 1 1 2 1 0 2 0 2 1 0 0 0 0 0 0 0 0 1 2 1 2 2 2 1 0 0 0 0 0 2 2 1 0 1 0 0 0 0 0 0 2 2 0 1 0 0 0 2 1 0 0 1 0 1 1 0 1 1 0 0 0 0 1 1 0 0 2 0 1 0 1 1 1 0 0 0 0 1 0 1 1 1 1 1 2 0 1 0 0 0 0 1 1 1 2 1 1 1 1 1 0 0 0 2 0 2 0 1 0 1 0 2 1 2 0 1 1 2 1 1 0 0 2 0 2 0 0 0 2 2 0 0 1 1 0 0 0 2 1 0 1 0 0 2 0 2 1 0 0 0 0 0 0 0 0 1 1 1 0 0 0 0 1 1 1 1 1 1 1 1 2 1 1 1 1 0 0 0 0 0 2 0 0 1 1 1 1 0 0 0 0 0 2 0 0 0 0 1 1 0 1 1 1 1 1 1 0 0 1 0 0 1 0 1 0 0 1 0 1 2 0 1 0 0 0 0 0 1 1 0 1 2 0 2 0 2 1 0 0 1 0 1 1 0 0 0 0 0 1 1 0 0 1 1 0 0 1 0 0 2 1 0 2 1 0 1 1 0 0 1 1 1 2 0 0 0 0 2 0 1 0 2 1 1 1 1 1 0 0 2 0 0 0 2 1 0 1 0 0 0 0 1 1 1 0 1 1 1 2 0 2 2 0 1 2 0 0 0 0 2 0 0 0 2 1 1 0 1 1 0 1 1 1 2 0 0 2 0 0 0 0 0 0 0 0 0 0 0 0 0 1 0 0 0 0 0 0 0 0 0 0 0 0 0 1 1 0 1 0 0 0 1 1 0 0 0 0 0 0 0 0 1 0 0 2 0 0 0 1 0 0 0 1 2 1 2 0 1 2 0 1 1 0 1 0 2 0 0 1 1 1 1 0 2 1 2 0 1 2 0 2 0 0 1 0 1 1 0 0 0 1 0 1 1 1 0 1 0 1 1 1 2 2 0 1 0 1 1 0 0 2 0 1 0 0 2 1 1 1 1 0 1 0 0 0 0 0 0 0 1 0 0 1 0 1 1 1 0 0 2 0 0 0 0 0 0 1 0 1 0 0 1 2 0 2 1 0 0 1 1 1 1 2 1 0 2 0 1 0 0 0 0 0 1 2 1 2 2 0 0 2 2 2 0 0 0 0 2 1 1 1 1 1 0 0 0 0 1 0 1 2 2 0 2 2 0 0 2 0 0 0 0 1 2 0 0 1 1 0 2 0 0 0 2 0 0 0 0 2 1 0 0 2 0 1 0 2 0 2 1 0 0 1 2 0 0 1 0 1 0 0 0 0 0 1 0 1 0 0 0 0 0 2 2 0 0 0 0 0 0 0 0 0 0 0 0 0 0 1 1 1 0 0 0 0 1 0 0
103 0 1 0 0 0 0 1 0 1 1 0 1 1 0 0 0 1 1 2 1 1 0 1 1 0 1 0 0 2 2 1 2 2 0 1 1 1 0 0 0 0 2 0 0 0 0 0 0 1 1 0 1 1 1 1 0 1 0 1 0 1 1 1 0 0 0 0 0 0 0 0 1 0 1 2 1 0 2 0 0 0 0 0 0 0 1 0 0 2 0 0 1 1 0 1 0 1 1 2 2 0 1 0 2 0 2 0 1 1 1 1 1 2 2 2 2 0 1 1 1 0 1 2 0 0 0 2 2 1 1 2 0 0 1 1 0 0 0 1 0 0 0 0 0 1 0 0 0 1 1 1 0 1 0 0 0 1 0 2 1 1 0 0 1 2 1 0 2 0 0 2 0 2 1 0 0 1 0 1 0 1 0 0 0 0 2 0 0 0 0 0 2 0 2 1 2 1 0 1 1 1 0 2 1 1 2 1 1 0 0 0 2 1 0 1 0 0 1 2 0 0 0 0 0 0 0 1 0 0 0 0 0 0 2 0 0 2 2 0 0 1 2 2 0 2 0 0 2 0 0 0 1 0 0 0 0 0 0 0 0 0 0 1 0 0 0 1 2 2 1 0 0 1 1 1 0 0 1 0 1 1 1 1 0 1 0 2 0 2 0 0 0 1 2 0 0 0 0 0 0 0 2 0 0 0 0 0 1 1 0 2 0 1 1 1 0 0 0 0 1 1 1 2 2 0 0 0 0 1 0 1 0 0 0 0 0 1 1 0 0 0 0 2 1 0 1 0 0 0 0 1 2 2 0 1 1 0 0 2 0 2 2 1 2 0 0 1 2 0 1 1 1 2 0 0 1 1 0 2 0 0 1 0 0 1 0 0 0 0 0 0 0 0 2 0 0 0 1 1 1 1 1 2 2 0 0 1 0 0 0 0 1 1 1 2 0 1 0 0 0 2 0 1 0 2 2 0 2 1 2 0 1 1 0 0 0 0 0 0 1 0 0 0 2 1 1 2 2 0 0 1 0 0 0 0 0 2 0 2 0 2 0 1 0 2 0 1 1 0 0 0 1 1 2 0 0 2 1 0 1 1 1 1 0 1 0 2 1 1 1 2 0 0 1 0 1 0 1 0 1 1 1 0 0 2 2 0 0 0 0 2 1 0 1 1 0 2 0 2 1 0 0 1 1 2 1 0 1 2 0 1 1 1 1 0 1 0 0 2 0 0 1 0 0 0 0 1 1 0 0 0 1 2 0 1 0 1 0 1 1 0 1 1 1 1 1 2 2 0 2 1 0 0 0 0 0 2 2 2 0 0 0 0 0 0 0 1 0 0 0 1 0 1 0 0 0 0 0 0 0 2 0 1 0 2 1 1 0 2 1 0 0 0 2 0 0 0 0 0 0 0 1 1 0 1 0 1 0 0 1 0 2 1 2 1 2 0 1 0 0 0 0 1 1 1 2 0 0 1 0 1 0 2 0 1 1 0 1 0 0 0 0 1 1 1 0 1 1 0 2 0 1 0 0 2 1 1 2 0 1 1 2 2 0 2 1 0 2 0 0 0 0 0 0 0 0 2 1 1 1 1 0 0 2 2 2 2 0 0 0 0 0 0 0 1 1 1 1 1 0 0 0 0 0 1 1 0 1 0 1 1 0 0 0 0 0 0 0 1 1 1 0 0 0 0 1 0 0 0 0 0 0 0 0 0 2 0 0 0 0 2 1 0 0 0 1 2 0 2 0 1 2 1 0 1 1 0 1 1 0 1 0 0 1 2 0 2 2 2 0 2 2 0 1 0 0 0 0 0 0 0 0 0 0 1 1 0 1 1 1 0 1 1 1 2 2 0 2 0 1 2 0 1 2 0 1 0 0 2 0 0 2 0 0 2 0 0 0 0 0 0 1 1 0 0 1 0 2 0 1 1 0 2 0 0 0 0 0 1 0 0 0 0 0 1 1 0 1 1 1 1 0 2 1 1 0 1 0 2 1 1 1 1 0 1 0 2 1 1 1 2 1 0 1 1 1 2 0 0 1 1 2 2 2 1 1 0 1 1 1 1 0 0 1 1 0 1 1 1 0 1 0 1 0 0 1 1 1 1 0 2 0 2 0 0 1 1 0 0 0 0 0 0 0 2 0 1 0 0 2 0 2 0 1 0 1 1 0 0 2 0 2 0 2 1 2 0 2 2 0 0 0 0 0 2 0 0 2 1 0 1 1 1 0 1 2 0 0 2 0 0 0 1 0 0 0 1 1 0 1 2
104 0 1 1 0 0 0 0 0 2 2 0 1 1 0 0 1 2 1 2 2 1 0 2 2 0 0 0 0 2 2 0 2 2 0 0 2 0 0 0 2 2 0 0 0 0 1 0 0 0 0 0 1 1 0 0 0 1 0 0 1 2 0 0 1 1 1 0 0 0 0 1 2 0 1 2 1 2 2 0 2 2 1 0 1 0 0 0 0 2 0 0 2 1 0 0 0 0 0 2 1 0 0 0 2 1 2 2 1 1 0 1 1 1 1 1 1 0 0 2 2 0 2 1 1 1 0 0 0 0 0 0 0 0 0 0 0 0 0 1 1 0 0 0 0 0 0 0 0 1 0 0 0 0 0 0 0 0 0 0 0 0 0 1 1 2 2 1 0 1 1 1 1 0 0 0 1 1 0 2 0 1 1 1 1 2 1 1 0 0 1 1 1 0 1 1 1 0 0 1 1 1 0 0 0 2 0 0 1 1 1 0 2 0 0 0 0 0 1 0 0 1 0 0 0 0 0 2 2 2 0 0 0 0 2 0 0 1 1 0 0 0 2 2 0 2 0 0 1 1 1 1 2 0 0 0 0 2 1 2 1 1 0 1 0 0 1 0 2 1 0 0 1 2 0 1 1 2 2 0 0 0 0 0 0 0 0 1 0 2 1 1 1 0 2 1 0 1 0 1 0 1 2 1 1 0 0 0 0 0 0 0 0 1 1 0 1 0 2 0 0 0 1 1 1 0 0 0 0 1 0 2 0 0 0 0 0 1 1 1 0 0 2 1 2 0 0 1 0 2 2 0 2 2 0 0 0 1 0 1 0 1 0 0 0 0 0 0 2 0 1 1 1 1 0 0 2 0 0 2 1 1 2 0 0 2 0 0 0 0 0 0 0 0 2 0 0 1 1 1 1 1 0 2 2 1 1 0 0 0 0 0 1 1 1 2 0 0 0 1 0 0 0 1 1 2 2 0 1 0 0 0 1 2 0 0 1 0 1 0 1 0 1 1 1 1 1 0 1 1 0 0 0 1 1 0 1 1 0 0 2 0 0 1 0 1 1 2 2 2 2 2 2 0 1 1 1 2 0 0 1 1 0 0 1 1 0 1 0 1 0 2 2 2 0 0 1 0 1 1 0 1 1 1 1 0 1 0 0 0 0 0 0 1 1 0 0 2 0 1 1 1 0 0 0 2 1 0 2 2 0 0 0 1 2 0 1 0 1 0 2 2 2 0 1 0 0 2 0 0 0 0 1 2 0 0 0 1 1 1 1 0 1 0 1 1 0 2 2 0 0 0 1 0 1 1 1 2 2 2 0 0 1 0 0 1 0 0 0 0 0 0 2 0 0 0 0 0 0 0 0 2 1 0 0 1 0 1 0 2 0 0 0 1 0 0 1 0 0 0 0 0 0 0 0 1 1 2 0 0 0 0 0 2 1 0 1 0 0 0 0 1 0 0 2 0 0 0 1 0 0 1 0 1 0 2 0 0 1 0 0 0 1 0 2 1 1 2 0 0 0 0 1 1 0 2 1 0 2 0 0 0 2 2 1 2 1 0 2 1 0 1 1 2 1 0 0 2 1 2 0 1 0 0 0 1 1 2 0 0 0 0 0 0 0 0 0 1 1 1 0 0 0 0 0 1 1 0 0 0 0 0 0 0 0 0 0 0 0 0 0 0 0 1 0 0 1 1 0 0 0 1 0 0 0 0 0 0 0 0 0 1 1 1 0 0 0 2 0 1 0 1 0 1 0 1 0 1 0 2 1 1 0 0 2 1 0 2 0 2 0 2 2 0 0 0 0 2 0 2 2 0 0 0 2 0 0 0 0 1 2 1 1 0 1 1 1 0 1 0 1 1 0 0 1 0 0 0 0 2 0 0 1 1 0 0 2 0 2 2 0 2 0 0 0 0 0 0 0 0 1 0 0 2 0 0 0 0 0 0 0 0 0 0 1 1 2 0 0 1 0 0 1 1 2 0 0 2 1 2 1 1 1 1 0 1 0 2 1 2 0 2 0 0 1 1 1 2 0 0 0 2 0 0 2 2 0 0 0 2 0 1 0 0 1 1 0 1 1 1 0 1 1 1 1 0 1 0 1 1 0 2 0 0 0 0 0 2 0 0 0 0 1 1 1 2 1 0 0 0 1 0 2 1 0 0 1 1 0 1 0 1 0 0 0 0 0 0 0 0 0 0 0 0 1 1 1 0 2 0 0 0 0 0 0 0 0 0 0 0 0 0 0 1 0 0 1 0 2 0 0 0
105 0 1 1 0 0 0 0 0 2 1 0 1 0 0 0 0 1 1 0 0 0 0 1 1 1 1 0 0 2 2 1 1 1 1 1 1 2 0 0 2 2 0 0 0 1 0 0 0 0 0 0 0 1 1 1 0 1 0 0 0 1 0 1 0 0 0 0 0 0 0 1 1 1 1 2 1 0 2 0 0 1 0 1 1 0 0 0 0 2 0 0 1 1 0 0 0 1 0 2 1 0 0 0 2 0 2 0 0 2 2 1 1 2 2 2 2 0 1 1 1 0 2 1 1 1 0 0 0 0 0 0 0 0 0 0 1 0 0 1 1 0 0 0 0 0 0 0 0 1 0 0 1 1 0 0 0 1 0 0 0 0 0 1 1 2 0 1 0 1 1 2 0 1 0 0 1 2 0 2 0 0 0 0 2 2 0 0 0 0 1 0 2 1 2 1 1 0 0 0 0 0 0 1 1 2 1 1 1 1 0 0 2 0 0 0 0 0 0 2 0 0 1 0 0 0 0 1 0 0 0 0 0 1 1 0 0 1 1 0 0 0 2 2 0 2 0 0 1 1 1 1 1 0 0 0 0 1 0 1 0 1 0 1 1 1 0 0 1 0 0 0 0 0 0 0 0 2 2 0 2 2 0 0 0 0 0 2 1 2 1 1 0 1 2 1 0 0 0 0 0 0 2 0 1 0 0 0 0 0 0 2 0 0 1 0 2 1 0 0 0 0 0 1 1 0 1 0 1 1 0 1 0 0 0 0 0 1 1 0 1 0 2 2 1 0 1 0 0 0 0 0 1 1 1 1 1 2 0 1 0 1 1 1 0 0 0 2 2 0 0 0 1 2 1 1 2 1 1 1 1 0 1 0 0 1 0 0 0 2 1 1 0 0 1 0 0 0 0 0 0 0 0 2 2 1 0 0 1 1 1 1 0 0 2 2 0 0 0 0 0 0 0 1 0 2 1 0 1 1 1 0 2 2 0 0 0 1 0 0 0 0 2 0 2 0 0 1 1 1 0 0 0 2 1 0 1 1 1 1 2 1 0 1 0 0 2 1 1 0 0 0 2 1 2 0 1 2 0 1 0 0 0 0 0 2 0 1 1 0 2 2 0 1 1 0 1 0 1 0 1 1 1 0 0 2 2 0 1 0 1 2 1 2 0 0 1 2 0 2 0 0 1 1 2 2 0 1 0 1 1 1 0 0 0 0 2 0 2 2 1 1 2 1 2 1 0 0 2 1 0 1 0 2 0 1 1 0 2 0 0 0 1 0 1 1 1 0 0 0 0 1 1 0 1 1 2 1 1 1 0 0 0 0 0 0 0 1 0 0 0 1 0 2 0 0 0 2 0 0 2 1 1 0 0 2 1 1 0 0 0 0 0 1 0 1 1 0 0 0 1 1 0 0 0 1 1 1 0 0 0 1 1 2 2 1 2 0 0 0 0 1 0 1 2 1 2 0 0 0 0 2 0 0 0 1 2 0 1 0 0 0 1 1 0 1 0 1 0 1 1 1 0 0 1 1 2 0 1 0 1 0 2 2 2 2 0 2 0 1 0 1 0 2 0 0 0 2 2 2 0 1 0 1 2 2 1 2 0 0 1 0 0 0 0 1 0 1 1 1 0 0 0 0 0 1 1 0 1 0 0 0 0 0 0 0 0 0 0 1 0 1 0 0 0 0 2 0 0 0 0 0 0 0 0 0 0 0 0 1 0 1 1 0 0 0 1 2 0 0 0 0 1 0 1 1 0 1 1 1 0 2 0 0 1 0 1 2 1 2 0 1 1 1 0 1 0 2 0 2 2 0 0 0 1 0 0 1 0 1 1 0 1 0 2 1 1 1 2 0 1 2 0 0 2 0 0 0 0 2 0 0 1 0 0 2 0 2 1 0 0 0 0 0 1 1 0 0 1 0 2 1 0 2 0 0 0 1 1 0 0 0 1 0 0 1 2 0 1 1 0 0 1 1 1 2 1 0 1 2 2 2 0 0 0 0 0 0 0 2 0 2 0 0 2 2 2 2 0 1 0 2 2 1 2 1 1 2 1 1 1 0 0 0 1 1 0 1 2 1 0 2 0 0 0 0 1 1 0 0 0 2 0 1 0 0 0 0 2 0 0 0 1 2 2 1 2 2 0 0 2 0 2 0 1 0 0 2 0 0 2 0 0 0 2 2 2 0 0 1 0 2 0 0 0 0 1 1 1 0 0 0 0 0 0 0 0 1 2 0 0 0 1 1 1 0 0 0 0 1 0 1
106 0 1 1 0 0 1 1 0 1 1 1 1 2 2 0 0 1 1 1 0 0 0 1 1 1 2 0 1 2 2 1 1 1 1 1 1 2 0 0 1 0 0 1 0 1 1 0 0 0 0 0 2 2 0 1 0 1 0 0 1 2 0 2 1 1 1 0 0 0 1 1 2 1 2 1 0 1 2 1 0 1 0 0 0 0 0 2 1 2 0 1 2 0 0 0 0 1 0 1 1 0 1 0 2 1 2 1 1 0 0 2 1 2 2 2 2 1 0 1 2 0 2 2 1 1 0 0 2 0 1 1 0 0 0 0 0 0 0 1 0 0 1 0 0 1 0 0 0 1 0 0 1 1 0 0 0 0 1 1 1 1 0 0 1 2 1 0 2 0 1 1 0 2 0 1 0 0 0 0 0 0 0 0 0 0 1 1 1 0 1 0 1 0 1 2 0 0 0 0 0 0 0 0 0 2 0 0 2 0 1 0 1 1 0 1 1 0 1 2 0 0 0 0 0 1 1 2 0 0 0 1 0 0 1 0 0 2 2 0 0 0 2 2 0 1 0 0 2 0 0 0 1 0 1 1 0 2 0 1 0 1 0 1 0 0 0 2 1 1 0 1 1 2 0 0 1 0 1 0 0 2 0 0 0 1 0 2 1 2 1 1 0 0 2 0 1 2 0 2 0 0 2 0 1 0 1 2 2 0 0 1 0 0 1 0 1 1 0 0 1 1 1 0 1 0 1 0 0 0 0 1 0 0 0 0 0 1 1 1 1 0 2 2 0 0 2 0 2 1 1 0 2 2 1 0 0 0 1 0 1 1 0 0 0 0 0 1 2 0 1 1 1 2 1 1 2 1 1 1 1 1 0 0 0 1 0 0 0 1 0 0 0 0 1 0 0 1 1 1 1 1 0 1 1 1 1 2 0 0 0 0 2 2 0 2 0 0 0 1 1 1 0 0 0 1 0 0 0 0 0 0 0 0 0 0 0 1 0 1 2 0 1 1 1 2 2 0 1 1 0 0 0 2 2 1 2 2 0 1 2 1 0 1 0 1 1 0 2 0 0 0 1 1 0 0 2 2 1 1 0 0 0 0 1 2 0 2 1 2 0 2 1 2 1 0 0 0 1 0 0 0 2 2 0 0 0 0 0 0 0 2 1 1 0 0 0 2 0 1 0 1 0 0 0 2 1 1 0 1 1 1 0 0 0 0 1 0 2 1 1 1 2 1 1 1 1 2 0 0 0 0 1 1 1 1 0 1 1 0 0 0 0 0 0 0 0 1 1 1 1 2 0 0 0 0 1 0 2 0 1 0 1 0 1 0 1 2 1 0 1 0 1 1 0 0 1 0 0 0 0 1 0 0 0 2 0 1 0 2 1 0 0 1 1 1 0 0 0 1 0 1 1 0 0 0 2 1 0 0 0 0 1 1 2 0 1 0 0 1 0 0 0 2 2 1 1 0 1 0 0 1 0 1 0 1 2 0 0 0 0 0 1 0 1 2 0 2 0 0 0 0 0 0 0 1 1 0 1 0 0 0 2 0 0 1 1 2 0 1 0 1 1 1 0 0 1 1 1 2 0 2 0 1 1 2 1 1 1 0 0 0 0 1 1 1 1 0 0 0 0 0 1 0 0 1 1 0 0 0 0 0 0 0 0 0 1 0 0 1 0 0 0 0 0 0 0 0 0 1 1 1 0 0 0 0 0 1 0 1 1 1 0 0 0 0 2 2 0 2 1 0 0 2 2 1 0 1 1 1 0 1 1 1 2 0 1 2 1 2 0 2 1 0 1 0 0 0 0 1 0 0 0 0 0 0 0 0 1 1 1 0 1 1 1 2 1 1 0 0 1 0 0 1 2 0 1 0 0 2 0 0 2 0 0 1 0 0 2 1 1 1 1 1 0 0 1 0 0 0 2 0 0 2 0 0 0 0 0 0 0 0 0 0 0 0 1 0 2 0 0 1 0 2 0 0 0 1 0 2 1 1 0 0 0 0 2 1 0 2 0 2 1 1 1 0 0 2 1 0 0 1 2 2 2 1 1 1 0 0 0 1 1 1 2 2 0 2 1 1 0 2 0 2 1 0 2 1 0 0 0 2 1 2 1 0 1 0 0 0 0 0 0 2 1 2 0 0 1 0 1 0 1 0 1 0 1 2 1 1 0 2 1 0 0 0 0 0 0 0 0 0 0 0 0 0 1 1 1 0 0 0 1 1 0 1 1 0 1 0 1 1 0 2 0 0 0 0 0 0 0 1
107 0 2 1 1 1 1 1 1 2 2 0 1 1 1 0 0 2 1 0 0 0 0 2 2 0 0 0 0 2 2 1 1 2 1 1 1 1 0 0 1 1 0 0 1 0 0 0 0 0 0 0 0 0 2 1 0 0 1 1 0 2 0 0 1 1 1 0 1 1 0 2 2 0 2 2 0 2 2 0 2 2 0 0 0 0 0 0 0 2 0 1 2 1 0 2 0 0 0 2 2 0 0 0 2 2 2 0 0 2 1 1 1 2 2 2 1 0 1 1 1 1 2 0 0 0 0 0 1 0 0 0 0 0 0 0 0 0 0 0 0 0 0 0 0 0 1 0 0 0 0 0 0 0 1 0 0 1 1 2 0 2 0 2 0 0 0 0 0 2 1 1 0 0 1 0 0 0 0 0 0 0 1 1 0 1 1 1 0 0 0 1 1 1 1 1 0 0 0 0 0 0 0 2 2 1 2 2 1 1 0 0 2 1 0 0 0 0 1 0 0 1 1 0 0 0 0 2 2 2 0 0 0 0 2 0 0 2 2 0 0 1 2 1 0 1 0 0 2 0 0 0 1 0 0 0 1 0 0 0 0 0 0 2 1 1 1 0 0 0 0 2 0 1 0 0 0 0 1 0 0 1 0 1 0 1 0 1 1 2 1 1 1 0 2 1 1 0 0 0 0 0 2 0 0 1 1 0 1 0 0 1 0 1 1 0 1 0 1 0 1 1 2 1 1 0 1 0 0 0 0 0 0 0 0 0 0 2 0 0 0 0 2 1 0 0 1 1 1 1 1 0 2 2 0 1 1 0 0 1 1 1 1 1 1 0 0 1 2 0 1 1 1 2 0 1 2 0 0 2 2 2 1 0 0 0 0 1 1 0 1 1 0 1 2 0 0 0 0 0 0 0 1 1 1 0 2 1 0 0 0 0 1 1 0 2 0 0 0 0 0 2 1 2 1 2 0 0 2 0 2 0 1 1 0 0 0 1 0 0 1 0 2 0 0 1 2 1 1 2 0 1 0 2 0 0 0 1 0 1 1 1 0 0 0 2 0 2 1 1 1 1 1 2 0 1 0 1 0 1 1 0 1 0 0 1 0 1 1 0 1 1 1 2 0 0 2 0 1 0 1 1 2 1 0 0 1 1 0 0 0 1 1 0 2 0 0 2 0 0 1 1 0 0 0 2 1 1 0 1 1 1 0 1 1 0 2 1 2 1 2 2 1 1 1 2 1 0 2 0 0 1 0 2 0 0 0 1 1 1 0 0 1 0 0 0 2 0 0 2 0 1 0 0 0 0 1 1 1 1 0 0 2 0 1 1 1 0 0 0 0 2 2 0 1 0 0 1 0 0 0 1 1 0 0 1 0 0 0 0 0 0 0 0 0 0 2 0 0 0 0 1 0 0 0 0 2 2 0 0 0 0 0 1 1 2 2 2 0 1 0 0 0 0 2 0 2 0 1 0 0 2 2 2 0 2 0 0 2 0 0 0 1 1 1 1 0 2 0 0 0 0 0 0 0 1 1 2 1 1 2 0 1 0 0 0 1 2 0 1 0 2 1 1 0 0 0 2 2 2 0 1 0 0 1 1 1 2 0 0 1 0 1 0 0 0 2 2 2 2 0 0 0 0 0 2 2 0 1 0 1 1 0 0 0 1 0 0 0 0 0 1 0 0 0 1 2 1 0 0 0 0 0 1 0 0 0 0 2 0 0 0 2 0 0 0 0 1 0 1 1 0 1 1 1 1 1 0 1 0 0 2 0 0 0 2 0 2 0 2 0 1 1 2 0 1 1 0 0 0 0 0 1 0 0 0 0 0 0 2 2 0 2 0 2 2 2 1 0 1 1 1 0 0 2 0 1 0 0 2 1 1 1 1 0 2 0 1 1 0 1 1 1 1 0 0 1 0 0 0 2 0 0 1 1 0 1 0 0 0 0 0 0 0 0 1 2 0 2 1 0 0 1 1 1 1 0 1 1 2 2 2 0 0 0 0 0 2 0 1 0 1 0 1 2 2 2 2 0 0 0 2 1 0 2 1 0 1 0 1 1 1 0 0 1 1 1 2 1 1 0 2 0 0 0 0 0 2 0 0 0 0 1 2 1 0 0 2 0 0 1 1 2 1 0 0 0 0 0 0 2 0 1 0 1 0 1 0 0 0 2 0 0 0 0 0 0 0 1 0 1 0 0 0 0 1 1 1 1 0 0 0 0 0 0 0 0 0 0 0 1 0 0 1 1 0 0 0 0 0 1 2
108 1 2 0 0 0 0 1 0 1 1 1 0 0 0 0 0 2 2 1 1 0 0 2 2 0 0 0 1 1 0 1 2 2 1 1 1 2 1 0 0 0 0 0 0 0 0 0 1 1 1 0 0 1 1 0 0 1 0 2 0 0 0 1 0 0 0 0 1 1 0 1 1 1 1 2 1 0 1 0 0 2 0 0 0 0 0 0 0 2 0 0 2 0 0 0 0 0 0 2 2 0 0 0 2 0 2 2 2 0 0 2 0 0 0 0 0 0 1 1 1 0 2 1 1 1 0 0 1 0 0 0 0 0 1 1 0 0 0 0 2 0 1 1 0 0 0 0 0 1 0 0 0 1 0 0 0 1 1 1 0 1 0 1 0 1 1 1 0 1 1 1 1 2 1 0 1 1 1 1 0 1 1 1 0 1 2 0 0 0 0 0 0 0 0 2 2 0 0 0 0 1 0 1 1 1 1 0 1 0 1 0 1 0 1 1 0 1 1 1 1 1 0 0 0 1 0 2 1 1 0 0 0 1 2 1 1 2 2 1 0 1 2 1 0 1 0 0 2 0 0 0 1 0 0 0 1 1 0 0 0 0 0 1 0 0 0 0 1 0 0 0 0 2 0 0 0 0 1 0 0 2 1 1 0 1 1 2 2 2 1 1 0 0 2 0 2 0 0 0 0 0 2 0 1 0 1 1 1 0 1 1 0 0 1 0 1 0 1 0 2 0 2 1 2 0 1 0 0 0 0 2 0 0 0 0 0 1 1 1 1 1 2 2 0 0 2 0 0 0 0 0 2 2 1 0 0 0 0 1 1 2 2 1 1 0 0 1 2 0 1 1 0 2 1 1 1 2 0 2 0 0 0 0 1 0 0 0 0 0 0 0 0 0 2 0 0 0 0 0 0 0 0 2 2 0 0 1 0 0 0 0 1 1 0 1 1 0 0 1 1 1 0 1 0 1 1 0 2 1 2 0 0 1 1 0 0 1 0 1 0 0 2 1 1 1 1 2 2 0 0 2 0 2 2 1 2 1 1 0 1 0 0 0 0 2 0 1 1 0 0 0 1 1 0 1 1 2 1 1 0 0 0 0 0 1 0 1 0 1 0 2 1 1 0 0 1 0 0 2 0 1 2 2 0 0 1 1 0 0 0 0 0 0 1 0 0 0 0 2 2 0 1 1 1 1 0 0 0 2 0 2 0 0 0 0 2 2 0 1 0 1 0 0 1 0 0 2 1 0 0 0 1 1 1 1 1 0 2 0 0 0 1 1 1 1 1 1 1 1 0 1 0 0 0 0 0 0 0 0 0 0 1 0 0 1 0 1 0 0 1 0 1 1 1 0 0 1 0 0 1 1 0 0 1 1 1 2 0 0 0 0 0 2 0 1 0 0 0 1 0 1 0 0 0 0 2 0 0 0 2 0 0 2 0 0 1 0 0 0 0 1 1 1 2 0 0 1 1 0 1 1 1 2 1 2 2 0 0 1 1 0 2 0 2 2 0 1 0 1 0 1 0 0 1 2 1 1 0 1 1 1 2 2 2 2 1 1 2 0 1 0 0 0 0 0 0 2 0 2 0 1 0 0 0 1 1 1 0 0 0 0 0 0 0 0 2 1 1 1 0 0 1 0 0 0 0 0 0 0 0 0 0 0 0 1 0 0 0 0 0 1 0 0 0 0 0 1 0 0 0 0 1 1 0 0 1 0 1 0 0 1 2 0 0 0 0 1 0 1 0 0 2 2 0 0 0 0 2 0 0 2 0 0 0 1 0 1 1 1 1 2 2 0 1 0 0 1 1 2 1 0 0 0 1 0 1 0 1 1 1 0 2 0 2 2 2 0 0 0 0 0 0 1 1 0 0 0 0 2 0 0 2 0 0 2 0 1 1 1 0 1 1 1 0 0 1 0 2 1 0 0 0 1 0 0 1 0 1 0 0 0 1 0 0 1 2 0 2 1 0 0 1 1 2 0 0 1 1 1 1 1 1 1 0 0 0 0 1 1 1 2 0 1 2 0 1 2 0 1 0 0 2 2 2 0 1 1 1 0 0 1 0 0 0 0 0 1 2 2 0 2 0 0 0 0 0 1 0 0 0 2 0 2 0 0 0 1 0 0 0 0 2 2 2 0 0 1 0 1 2 0 0 0 1 0 1 2 0 0 1 0 0 1 1 1 2 0 0 1 0 0 0 0 0 0 2 1 0 0 0 0 1 1 0 1 1 0 0 1 0 0 0 1 0 0 0 0 0 0 0 0
109 1 0 2 0 0 0 0 0 2 2 0 1 1 0 0 1 0 0 1 1 1 0 1 1 0 0 0 0 2 2 1 2 2 1 0 2 1 0 0 1 1 0 1 0 1 0 0 0 0 0 0 1 1 1 1 0 0 1 1 1 1 0 2 0 0 0 0 0 0 2 1 2 0 1 2 1 1 1 1 1 2 0 1 1 0 0 2 2 2 2 2 1 0 0 0 0 1 0 2 1 0 0 0 2 0 2 0 1 1 0 1 0 2 2 2 2 1 0 1 2 1 2 2 2 2 0 1 2 1 1 2 0 0 1 0 0 0 0 0 0 0 0 0 0 1 0 0 0 0 0 0 0 0 0 2 0 0 2 1 0 1 0 1 0 2 2 0 1 1 0 0 1 2 0 0 0 1 1 1 0 1 0 0 1 1 1 2 1 0 2 1 1 0 1 2 0 0 0 0 0 1 0 1 1 2 1 1 1 0 2 0 1 0 1 1 1 0 2 0 2 2 0 0 0 1 1 1 0 0 0 0 0 0 1 0 0 2 2 0 0 1 2 1 0 2 0 0 2 0 0 0 1 1 0 0 1 0 0 0 0 0 0 1 1 0 0 1 1 1 0 1 0 2 0 0 2 1 1 0 0 1 0 0 0 1 0 1 1 2 2 1 0 0 2 0 1 1 1 1 1 1 1 1 1 0 1 0 2 0 1 0 0 0 1 0 1 0 0 0 2 2 0 1 1 0 1 0 1 1 0 2 0 0 0 0 0 1 1 2 1 0 1 0 1 0 0 0 0 2 2 0 2 2 1 0 0 2 0 0 0 1 1 1 1 0 0 0 1 0 1 1 0 2 0 0 1 2 1 1 0 2 0 0 1 0 0 0 0 1 0 0 0 1 1 1 1 1 1 1 1 1 0 2 2 2 0 0 0 0 0 0 0 0 1 1 1 0 0 0 0 1 0 1 1 1 0 0 1 0 1 0 0 0 0 0 0 0 0 0 1 0 2 1 1 2 1 0 0 0 0 1 0 2 2 2 2 1 0 0 2 0 0 1 0 2 0 1 2 1 1 1 1 1 2 0 1 2 0 1 0 0 0 0 0 1 0 1 1 1 1 2 1 1 2 0 2 0 2 0 0 0 2 2 0 0 1 1 0 0 0 1 1 2 0 0 1 2 0 0 0 2 1 1 1 2 0 1 1 2 0 0 0 1 1 0 1 0 1 1 1 1 1 1 2 1 1 1 1 0 0 1 0 0 2 0 0 1 1 0 0 0 1 0 1 1 0 2 2 0 1 1 0 0 0 0 1 0 0 0 0 0 2 0 1 0 1 1 1 0 0 2 1 1 0 0 0 0 0 0 0 1 0 0 0 2 2 1 0 1 2 0 0 1 0 1 0 0 0 0 1 0 0 0 0 0 2 1 0 0 0 0 1 1 1 2 2 0 1 0 0 0 0 2 1 2 2 0 1 0 0 1 0 1 0 2 0 1 2 0 0 0 0 1 0 1 0 2 0 0 1 0 0 0 0 2 2 1 2 0 2 0 2 2 1 2 1 0 2 0 0 0 0 1 1 0 0 1 1 1 0 1 1 0 2 2 1 2 0 0 0 0 0 0 1 1 0 0 0 0 0 0 0 0 1 0 0 0 2 0 1 1 0 0 0 0 1 0 0 2 0 1 0 0 0 1 2 0 0 0 0 0 0 0 0 1 2 0 1 0 0 1 1 0 0 1 1 2 0 2 1 0 2 0 0 0 0 0 1 0 0 2 1 1 1 0 0 1 2 1 1 2 1 0 0 0 0 1 1 0 0 0 0 1 0 1 1 1 0 0 1 1 0 1 0 2 1 0 1 0 1 1 0 1 2 0 1 0 0 2 0 0 2 0 0 1 1 1 1 0 1 1 0 0 0 0 0 0 0 0 1 0 0 2 0 0 0 0 1 0 1 0 0 0 1 0 1 0 1 0 0 0 1 1 1 1 1 2 0 1 0 0 0 0 0 0 2 2 0 1 0 1 1 0 2 2 2 2 0 1 0 1 2 2 2 1 1 1 1 1 1 1 0 0 0 0 0 1 1 1 0 1 0 1 1 0 2 0 0 0 0 2 0 1 1 0 1 2 0 0 0 0 2 1 0 1 1 0 0 0 2 1 1 0 1 0 1 2 0 1 0 1 1 0 1 1 1 0 1 0 1 0 0 0 0 0 2 2 0 0 0 0 0 1 0 0 1 0 0 1 0 0 0 2 0 0 0 0 0 0 0 1
110 1 1 1 1 1 1 1 0 2 1 1 0 0 0 0 0 1 1 2 2 1 0 1 1 0 1 0 1 2 2 1 0 0 2 0 2 1 1 1 0 0 1 0 0 0 1 0 0 0 0 0 0 1 1 1 0 2 0 0 0 2 0 1 0 0 0 0 1 1 0 1 2 0 2 2 0 0 2 1 0 1 1 1 2 0 1 1 1 2 1 1 1 0 0 0 0 1 0 2 1 0 0 0 2 0 2 1 0 2 0 1 2 2 2 2 2 0 0 1 2 1 2 2 2 2 0 0 1 0 0 0 0 0 0 0 0 0 0 1 0 0 0 0 0 1 0 0 0 1 1 0 0 0 0 1 1 0 1 2 1 1 0 1 1 1 1 0 0 2 2 0 1 1 1 0 0 0 0 0 0 0 1 1 0 1 1 1 0 0 1 0 0 0 0 1 2 0 0 0 0 0 1 0 0 2 1 0 2 0 0 0 1 0 0 0 0 0 1 2 0 0 1 0 0 1 1 0 0 0 0 0 0 0 1 0 0 2 2 0 0 0 2 1 0 2 0 0 1 1 1 1 1 0 0 0 1 2 0 1 0 1 0 1 0 0 0 1 1 1 0 2 0 0 1 2 1 1 2 0 2 2 0 0 0 1 0 1 0 2 1 1 1 0 2 1 1 1 0 0 0 0 1 1 0 1 1 1 1 0 0 1 0 0 1 0 0 1 0 0 1 1 1 0 1 0 1 0 0 0 0 1 0 0 0 0 0 1 1 2 1 2 2 1 0 0 1 0 1 0 0 0 1 1 0 0 1 1 0 1 1 2 1 1 0 0 0 0 1 0 1 1 0 2 1 0 0 1 1 1 0 1 2 0 1 1 0 0 0 1 0 0 0 0 2 0 0 0 1 1 0 1 0 2 2 1 0 0 0 0 0 0 1 1 1 2 0 1 0 1 1 1 0 2 1 2 1 0 1 1 1 0 0 0 1 1 0 1 0 0 1 0 2 0 2 0 0 0 0 1 0 0 0 1 0 0 1 1 2 0 1 1 0 0 0 2 0 0 2 0 1 1 2 1 2 0 1 0 0 0 1 0 0 0 1 2 0 0 0 1 1 0 1 1 1 0 2 0 1 1 0 0 1 1 0 1 1 0 0 0 0 1 0 0 1 0 0 1 0 1 1 0 0 0 0 1 0 0 1 1 1 0 0 0 0 0 2 1 1 1 0 2 0 0 0 1 0 1 1 0 0 1 1 1 2 0 0 2 1 0 0 0 1 0 0 0 1 1 1 0 0 0 0 0 1 0 1 0 0 0 0 1 1 0 0 0 0 0 0 0 1 1 0 1 1 0 1 0 0 1 0 2 0 0 0 2 0 1 1 1 0 0 0 0 0 0 0 0 0 0 0 0 0 0 0 1 2 0 0 0 1 0 1 1 2 0 2 0 0 2 0 0 0 1 2 2 2 0 0 0 0 2 0 0 0 2 1 0 2 0 0 0 1 0 1 2 0 2 0 0 0 0 0 0 0 1 2 0 1 0 0 2 2 2 2 2 1 1 1 1 0 1 1 1 1 0 0 2 1 2 2 0 1 1 1 2 1 0 0 0 0 0 0 0 0 1 1 2 2 2 0 0 1 1 0 0 1 0 0 0 0 0 0 0 0 1 0 0 0 1 0 1 1 0 0 0 1 0 0 0 0 0 0 0 0 0 1 0 0 0 0 2 2 0 0 0 0 2 0 1 0 1 2 0 0 0 0 2 0 2 0 0 1 1 2 1 0 2 1 2 0 2 1 2 0 1 1 0 0 1 0 0 0 0 1 0 1 1 0 0 1 1 1 1 2 1 1 0 2 0 2 2 0 0 2 0 0 0 0 2 0 0 2 0 0 1 0 1 1 0 1 1 0 0 0 0 0 0 1 0 0 0 0 1 1 0 1 0 0 0 0 0 0 0 0 1 1 0 1 1 0 0 1 1 1 0 1 1 1 2 2 2 0 0 0 0 1 1 0 2 0 1 2 0 1 1 1 2 0 0 0 2 1 1 1 1 0 1 0 0 0 1 1 0 2 1 0 1 1 1 0 1 0 1 0 0 1 2 1 1 0 2 0 1 0 1 0 1 1 0 0 0 0 1 1 2 2 1 0 0 2 0 1 0 2 1 2 0 0 0 2 0 0 0 0 0 0 0 1 0 1 0 0 0 0 0 1 1 1 1 0 1 0 1 1 0 1 0 0 0 1 0 0 2 1 0 1 0 0 0 0 0
111 0 1 2 0 0 1 2 0 0 0 2 0 1 1 0 0 1 1 0 0 0 0 1 1 0 0 0 0 2 2 0 1 1 2 2 1 1 0 0 1 1 1 0 0 0 0 0 0 0 0 0 2 2 0 1 0 0 1 1 0 1 0 1 0 0 0 0 0 0 1 1 1 0 1 2 1 2 2 0 2 2 0 1 1 0 0 1 1 1 1 1 1 0 0 1 0 1 0 2 1 0 0 0 2 1 2 2 2 0 0 2 0 1 2 2 1 0 0 2 2 0 2 1 1 1 0 0 1 0 0 0 0 0 0 0 0 0 0 0 1 0 0 0 0 2 1 0 0 1 0 0 1 0 0 0 0 0 2 1 0 2 0 1 2 1 1 0 0 2 1 0 1 2 1 0 1 1 0 1 0 1 1 1 0 1 2 2 1 0 2 0 1 0 1 2 1 0 0 1 1 0 0 2 2 0 2 1 1 0 0 0 1 0 0 0 0 0 1 0 0 1 1 0 0 0 0 0 0 0 0 1 0 0 2 0 0 1 1 0 0 1 1 1 0 1 0 0 1 0 0 0 0 0 0 0 0 2 0 2 0 2 0 0 0 0 0 0 1 0 0 1 0 1 0 0 0 1 1 0 0 0 0 0 0 1 0 0 0 2 0 1 2 0 2 2 0 1 0 1 0 0 2 0 1 0 0 2 1 0 1 1 0 1 1 0 0 1 0 0 0 0 1 1 1 0 1 0 0 0 0 2 0 0 0 0 0 2 0 1 0 0 1 2 1 0 1 0 0 1 1 0 2 2 0 0 1 0 0 2 0 2 2 1 2 0 0 1 1 0 0 0 0 2 1 1 1 2 1 1 0 0 1 1 1 0 0 0 0 0 0 0 1 0 1 0 0 0 0 0 0 0 0 2 2 1 1 1 0 0 0 0 1 1 0 1 1 0 1 0 0 1 0 0 1 1 0 1 2 1 2 1 1 1 0 0 0 1 0 0 1 0 2 0 1 1 1 0 1 1 0 1 0 1 0 0 0 2 2 1 1 1 1 1 0 0 2 2 1 1 1 1 1 2 0 0 0 2 0 2 1 0 0 0 0 1 0 2 1 1 1 2 1 2 1 0 1 0 1 0 0 1 2 2 0 1 1 1 0 0 0 2 1 0 0 0 0 1 0 2 1 0 2 2 2 2 0 0 0 2 0 2 0 0 0 0 0 0 1 1 1 1 2 1 2 1 1 1 1 1 0 1 0 1 1 0 1 1 1 0 0 0 1 0 1 1 1 0 0 1 0 2 0 0 0 0 0 1 2 1 1 0 0 0 0 0 1 1 0 0 1 1 1 0 1 0 1 0 0 0 0 1 1 0 0 0 2 1 1 1 0 0 0 0 0 0 2 0 1 0 0 1 1 0 0 0 2 2 0 0 0 0 2 1 2 1 2 0 0 1 1 2 0 2 2 1 1 0 1 0 1 1 0 1 0 1 1 0 2 1 1 0 0 0 2 2 0 2 0 0 1 0 0 0 0 1 1 1 0 1 1 1 2 2 2 2 2 2 1 0 2 0 1 1 0 0 0 2 1 1 0 1 1 0 1 2 1 1 0 0 0 0 0 0 0 1 0 0 0 0 0 0 0 0 0 0 0 0 0 0 0 0 1 0 0 2 1 0 0 2 1 1 0 1 0 1 2 0 0 1 1 1 0 0 0 0 1 0 0 0 0 0 0 0 0 0 0 2 0 2 2 1 1 0 1 1 0 1 2 0 0 2 0 0 1 0 1 1 2 1 1 2 2 0 0 0 0 1 0 1 2 0 0 0 2 0 1 0 1 1 1 0 2 0 2 1 1 2 0 0 2 0 0 2 2 0 2 0 1 2 2 1 1 1 0 2 0 0 0 0 0 0 0 0 0 0 0 0 0 0 1 0 0 2 1 0 1 0 1 2 0 0 1 0 1 1 1 0 2 0 0 0 1 1 1 0 0 0 1 2 2 2 0 0 0 0 1 2 0 2 0 2 1 0 2 2 2 1 1 0 1 1 2 2 2 1 1 0 0 1 0 1 1 0 2 2 0 0 1 0 0 1 0 2 0 0 0 2 1 2 0 2 0 0 0 0 0 0 0 0 0 0 2 1 2 2 2 1 1 1 2 0 1 0 1 0 1 2 0 1 0 1 0 0 0 1 0 0 0 0 0 0 0 0 0 0 1 1 1 0 0 0 0 1 1 0 0 0 0 1 0 0 1 2 1 0 0 0 0 1 0 1
112 1 2 1 1 1 1 1 1 1 1 0 0 1 1 0 0 1 0 1 1 1 0 0 0 0 0 0 1 2 2 2 2 2 1 2 2 1 0 0 1 1 0 1 0 1 0 0 0 1 1 0 0 0 2 2 1 0 1 0 0 1 0 0 0 0 0 0 1 1 0 1 2 0 2 2 0 1 2 0 1 2 0 2 2 0 0 1 1 2 1 1 1 0 0 2 0 0 0 0 2 0 0 1 2 0 2 0 0 2 1 2 1 1 1 1 1 0 0 0 0 1 1 1 0 0 0 1 2 1 1 0 0 0 0 0 0 0 0 0 0 0 0 0 0 0 0 0 0 2 1 0 0 1 0 0 0 2 0 0 0 1 0 0 2 1 1 1 1 0 0 0 0 1 0 1 0 1 1 1 0 1 0 0 0 0 1 1 0 0 1 0 2 0 2 2 0 0 0 1 1 0 0 1 1 0 2 2 0 0 2 0 1 0 0 1 1 0 0 2 0 0 1 1 0 0 0 2 1 1 1 2 1 1 1 0 0 2 2 0 0 0 2 2 0 1 0 0 1 1 1 1 1 1 0 0 0 2 0 1 0 1 0 0 0 0 1 0 2 2 0 1 0 2 1 1 0 1 2 0 1 1 0 0 1 0 0 2 2 2 1 1 0 1 2 1 1 2 0 1 0 1 2 0 0 0 1 0 1 0 0 1 0 0 2 1 0 0 1 0 1 1 1 2 1 0 2 0 1 1 0 2 0 0 0 0 0 2 0 0 0 0 2 1 1 0 0 1 2 0 0 1 0 1 0 1 1 2 0 1 0 1 2 0 2 0 0 1 1 0 0 0 1 2 0 1 2 2 1 1 0 1 0 0 0 1 0 0 0 0 1 1 0 0 2 0 0 0 1 1 1 1 0 1 1 1 1 1 0 0 0 0 1 1 1 2 0 0 1 0 0 1 0 0 0 1 1 0 2 0 2 1 0 0 1 1 0 1 0 0 0 0 1 0 2 0 0 0 1 2 0 0 0 1 1 1 1 2 0 1 1 1 1 1 0 0 2 1 1 0 0 0 1 1 1 0 1 1 0 0 2 0 1 0 0 0 0 1 1 0 1 1 1 1 0 0 1 1 1 1 0 0 2 2 0 1 2 0 0 0 0 1 0 0 0 0 0 2 0 1 1 1 1 0 0 1 1 0 0 1 1 1 0 1 2 0 2 0 1 1 1 1 1 1 2 0 0 2 0 0 0 0 1 2 0 1 0 1 2 0 0 0 1 1 1 1 1 0 0 2 0 2 0 0 0 0 1 1 1 1 0 0 2 0 1 1 1 2 2 1 0 1 0 1 1 0 1 1 0 0 1 1 0 1 0 1 2 0 1 0 1 0 0 2 0 2 0 0 0 1 0 1 0 0 0 0 2 1 0 0 0 0 1 1 2 1 1 0 1 0 0 2 0 0 1 1 2 0 0 0 0 2 0 1 0 1 1 0 2 0 0 0 0 0 1 2 1 2 2 0 2 0 0 0 2 1 2 0 1 0 0 1 1 1 1 1 1 2 0 1 0 1 1 1 0 0 0 2 2 2 0 2 0 0 1 1 1 1 0 1 2 1 0 0 0 1 0 0 0 0 0 0 0 1 1 0 1 0 0 0 0 0 0 0 0 0 1 0 0 2 1 1 0 0 0 0 0 1 0 0 0 1 0 1 0 0 1 1 1 1 1 0 1 0 0 0 1 1 0 1 0 0 2 1 0 0 0 0 2 0 0 2 1 1 1 1 0 1 1 1 1 1 2 0 1 0 0 2 0 1 1 0 0 0 1 1 1 0 1 1 1 0 2 0 2 2 2 1 2 0 1 2 0 0 2 0 1 0 1 2 2 1 1 1 0 2 0 0 1 0 1 0 1 1 0 0 1 1 0 0 1 0 0 2 0 0 0 0 0 2 0 0 0 0 1 1 2 0 1 2 0 1 2 0 2 1 0 2 1 1 2 1 0 0 0 0 1 1 0 1 0 0 0 0 2 1 1 1 0 0 0 2 2 2 2 0 1 0 0 1 0 1 0 0 1 1 0 1 1 1 0 2 0 0 2 0 2 0 0 0 1 1 1 1 2 0 2 1 0 0 0 0 1 1 0 1 1 0 0 0 2 0 0 0 2 0 2 1 0 0 2 0 0 0 0 0 0 0 1 2 0 0 0 0 0 0 0 2 0 0 0 0 1 2 0 0 2 0 0 0 0 0 0 2 1 0 0 0 2 0 0 0
113 1 1 2 0 0 0 1 0 1 0 2 0 0 0 0 0 1 0 0 0 0 0 2 2 0 0 0 0 2 2 0 1 1 2 0 2 1 0 0 1 1 1 0 0 0 0 0 0 1 1 0 1 1 1 0 0 0 0 0 0 2 0 0 1 1 1 0 0 0 0 0 1 0 1 2 1 1 2 0 1 1 0 1 1 0 0 0 0 2 0 0 1 1 1 2 0 1 0 1 0 0 2 0 2 0 2 0 0 2 0 1 0 1 1 1 1 0 0 1 2 1 2 1 1 1 0 0 2 0 0 0 0 0 0 0 0 0 0 0 0 0 1 0 0 1 1 0 0 2 1 0 0 1 1 0 0 0 1 2 0 0 0 2 0 1 0 2 0 0 0 1 1 2 2 0 0 0 0 0 0 1 1 1 0 1 2 0 0 0 2 0 2 0 2 2 0 0 0 1 1 0 0 1 1 1 1 0 2 1 0 0 2 1 0 0 0 2 0 0 1 1 0 0 0 1 0 1 0 0 0 0 0 1 1 1 1 2 2 0 0 0 2 1 0 1 0 0 2 0 0 0 2 0 1 1 2 2 0 1 0 1 0 2 0 0 1 0 2 0 0 1 0 2 0 1 0 1 2 0 1 0 1 1 1 1 1 1 0 2 0 0 1 0 2 1 1 2 0 2 0 0 2 0 0 0 0 0 1 0 1 1 0 0 1 1 0 0 1 0 0 0 1 1 1 0 1 0 1 1 0 1 0 0 0 0 0 2 0 0 0 0 1 1 0 0 2 1 0 2 2 0 2 2 1 1 1 1 0 1 0 1 2 0 2 1 0 0 2 0 2 2 1 1 1 0 1 1 0 2 0 1 0 0 1 1 0 0 0 0 0 0 0 1 2 2 2 0 1 1 1 1 0 2 2 0 0 1 0 0 0 0 0 0 2 2 0 0 0 0 1 1 0 0 1 1 0 0 2 0 2 0 0 1 1 1 0 0 0 0 1 0 1 1 1 1 1 1 1 1 0 1 0 1 1 1 1 2 2 0 0 1 1 0 1 1 1 1 1 0 0 0 2 1 0 0 0 1 0 1 1 0 0 1 1 2 1 2 0 2 0 2 1 1 1 0 1 0 1 0 1 1 1 1 1 0 1 1 0 0 1 1 1 0 2 0 0 2 0 1 0 1 0 1 1 2 0 1 0 1 1 1 0 0 0 0 2 1 1 0 2 2 0 0 1 0 0 1 1 0 1 1 0 2 0 2 1 0 0 1 1 0 0 1 0 0 2 1 1 1 1 1 0 0 0 0 0 1 1 1 0 0 2 0 1 1 1 2 1 0 1 0 0 0 0 0 1 2 0 0 2 1 0 0 0 2 1 1 0 2 0 0 0 0 1 0 1 0 0 0 1 1 0 0 0 1 1 1 0 0 1 0 0 0 2 1 2 0 1 0 0 1 0 0 0 0 2 0 1 0 0 1 0 1 0 1 1 0 2 0 0 0 2 0 0 2 0 2 1 0 0 1 0 0 1 2 2 0 2 0 0 1 1 1 1 1 0 1 2 0 0 0 1 1 0 0 0 2 2 2 1 1 0 0 2 2 2 1 0 0 0 0 0 1 0 1 0 0 0 0 0 0 0 0 1 1 2 1 1 0 0 0 0 0 0 1 1 0 1 2 1 2 0 2 0 0 2 1 0 0 0 0 0 0 0 0 0 0 0 0 0 1 2 0 0 2 2 2 0 2 0 0 2 0 1 1 1 1 1 1 0 1 0 0 1 1 0 2 2 2 0 2 1 1 1 1 0 1 1 1 1 0 0 0 2 1 0 1 0 1 1 0 0 0 0 2 0 2 1 0 1 1 0 0 1 0 0 0 0 2 0 0 2 0 0 1 2 1 1 0 1 1 0 0 0 0 0 0 1 1 1 0 0 1 1 0 1 0 0 1 0 0 0 0 2 0 1 0 2 0 1 1 1 1 2 0 0 0 0 1 1 1 0 0 0 0 0 0 0 2 0 2 1 0 2 1 2 2 1 1 0 0 0 0 2 2 0 1 0 0 0 0 0 1 2 1 0 1 0 0 0 1 0 1 1 0 2 1 1 1 1 1 1 2 0 0 0 0 2 0 0 0 1 1 0 1 1 0 1 0 1 0 2 0 1 1 1 2 0 0 1 0 1 0 2 1 2 0 0 0 0 1 0 0 0 2 0 0 2 0 0 0 0 0 0 0 0 0 0 0 0 0 0 1 0 0 0 0 2 0 0 0
114 0 1 1 0 0 0 1 0 1 0 1 0 1 1 0 0 1 1 1 1 1 0 2 2 0 1 1 0 1 1 1 2 2 1 1 1 1 0 0 0 0 0 0 0 0 1 0 0 0 0 0 2 2 0 1 0 0 1 0 0 0 0 2 1 1 1 0 0 0 0 0 0 0 0 2 1 0 2 0 0 1 0 2 2 0 0 0 0 2 0 0 0 0 0 2 1 0 0 2 2 0 0 0 2 0 2 2 1 1 0 1 0 2 2 2 2 0 0 2 2 0 2 0 0 0 0 1 2 1 0 1 0 0 0 0 0 0 0 1 0 0 0 0 0 0 0 0 0 1 1 0 0 0 1 1 0 0 0 1 1 1 0 1 1 2 2 2 0 0 0 2 0 2 1 0 0 0 0 0 0 0 1 1 0 1 1 0 0 0 2 0 2 2 2 2 1 0 0 0 0 1 0 1 1 1 2 0 1 0 1 0 1 0 1 0 0 0 1 1 0 0 0 1 1 0 0 2 1 0 0 0 0 0 2 0 0 2 2 0 0 0 2 2 0 2 0 0 1 0 0 0 0 0 0 0 0 1 0 0 0 0 0 0 0 0 0 0 2 0 0 2 0 2 0 1 0 0 1 0 0 2 0 0 1 0 0 2 1 2 2 1 0 0 2 0 1 2 0 1 0 1 2 1 0 0 0 1 2 0 1 0 0 0 1 0 1 0 0 0 0 0 1 2 2 0 0 0 1 1 0 1 0 0 0 0 0 0 2 0 0 0 1 2 1 0 1 0 1 1 1 1 2 2 0 0 0 0 0 1 1 2 2 1 2 0 0 1 2 1 1 1 0 2 0 0 1 0 0 2 1 1 1 0 0 0 0 0 0 0 0 0 1 1 1 1 1 1 0 0 0 0 0 0 0 0 2 0 0 0 0 0 1 1 1 2 0 0 1 0 0 1 1 1 0 2 1 0 1 0 1 0 0 0 0 0 0 0 0 0 1 0 1 1 1 1 1 1 2 2 0 1 0 1 1 1 1 1 1 0 2 1 0 1 0 0 2 0 2 0 1 1 2 1 2 0 1 1 0 1 1 0 0 1 0 1 0 2 2 0 2 2 0 1 1 0 1 0 0 1 0 1 1 1 0 1 1 0 0 0 0 0 0 0 2 0 0 2 0 0 0 2 0 1 1 2 0 0 1 2 0 1 0 0 1 0 1 1 2 2 1 1 0 1 1 0 0 1 1 0 0 1 0 1 1 2 1 0 2 0 0 0 1 0 1 1 0 1 0 0 0 2 1 0 0 1 1 1 1 1 0 0 2 0 0 1 0 1 0 0 1 0 1 0 2 0 1 0 0 0 0 2 1 0 0 1 2 0 0 1 0 0 0 2 0 2 0 0 0 1 0 1 0 0 0 1 2 1 0 0 0 0 0 2 1 0 2 0 1 0 0 0 0 1 1 1 2 0 1 0 1 2 2 2 1 2 2 0 0 1 1 1 2 0 1 2 1 2 1 1 1 1 1 0 0 2 1 0 2 0 1 0 2 1 1 2 0 1 0 0 0 0 0 1 0 0 0 1 1 1 1 0 1 0 2 2 1 1 0 0 0 0 0 0 0 1 0 0 0 0 0 0 0 0 0 2 2 0 1 0 1 1 0 1 0 1 1 0 0 0 0 0 0 0 1 1 1 1 0 0 0 0 0 0 0 0 0 0 1 0 0 0 0 0 0 2 2 2 0 2 0 0 1 0 0 0 0 0 2 0 1 2 0 0 2 0 2 1 1 1 1 1 1 1 1 1 0 0 0 1 0 0 0 0 1 1 2 0 2 0 2 0 2 0 2 0 2 0 1 1 1 2 0 0 1 0 0 0 0 2 0 0 1 0 0 2 0 0 2 2 0 2 0 0 0 0 0 0 0 0 1 0 0 1 1 0 1 1 2 0 1 0 0 0 0 0 2 0 1 2 0 0 1 1 2 0 0 0 1 1 1 1 0 0 0 0 1 1 0 1 0 0 1 0 1 1 1 2 1 0 0 2 1 1 2 1 0 1 0 0 0 0 0 1 1 1 0 0 2 0 0 2 0 1 0 1 1 0 0 0 1 1 1 2 0 0 0 0 1 0 1 0 2 1 1 0 1 0 0 1 2 0 1 0 2 0 1 1 0 1 1 1 0 0 0 0 0 0 0 0 0 0 0 0 1 1 1 1 1 0 0 0 0 1 0 0 0 0 0 0 0 0 1 2 1 1 0 0 0 0 0 0
115 0 0 2 0 0 0 2 0 0 0 0 1 2 1 0 1 2 2 0 0 0 0 1 1 1 1 0 1 2 2 1 1 1 2 2 1 1 0 1 2 1 0 1 0 1 1 0 0 0 0 0 2 2 0 0 0 1 0 0 1 2 0 1 1 0 0 0 0 0 0 1 2 0 1 2 1 0 2 0 0 2 0 0 0 0 0 0 0 1 0 0 1 0 0 0 0 0 0 2 2 0 0 0 2 1 2 0 1 1 0 1 0 0 1 1 1 0 1 1 1 0 2 1 1 1 0 0 1 0 0 1 0 0 0 0 0 0 0 1 1 0 0 0 0 1 0 0 0 1 1 0 1 1 0 0 0 1 1 1 0 1 0 0 1 2 1 1 1 0 0 1 1 1 0 0 0 1 0 1 0 1 1 1 0 1 2 0 0 0 0 0 2 0 2 2 1 0 0 1 1 0 0 0 0 2 1 1 0 0 0 0 1 0 1 1 1 1 2 0 0 0 0 0 0 1 1 2 0 0 0 0 0 0 2 0 0 1 0 1 0 0 2 1 0 2 0 0 1 0 0 0 1 0 0 0 2 2 1 2 1 1 0 1 0 0 0 0 2 1 0 0 2 2 0 1 1 0 2 0 0 1 0 0 1 0 0 2 1 2 1 1 1 0 2 1 0 1 0 1 1 0 2 0 0 0 1 0 1 0 1 2 0 1 2 2 0 0 1 0 1 1 0 0 1 0 1 0 1 2 0 0 0 0 0 0 0 0 2 2 1 2 2 2 1 0 2 0 0 2 2 0 1 1 0 1 1 1 0 2 0 2 2 0 2 1 0 1 1 0 1 1 0 2 0 0 1 2 0 2 0 0 1 1 0 0 0 0 0 0 0 0 0 1 2 1 1 0 0 0 0 0 0 1 1 0 2 1 0 0 0 1 1 1 1 2 0 1 0 0 0 2 1 1 0 2 2 1 1 0 1 2 0 0 1 1 1 1 0 1 0 0 0 1 1 1 1 1 1 1 0 1 0 1 0 0 0 2 1 1 1 1 1 0 0 0 2 0 2 0 0 0 2 0 0 1 0 1 0 1 1 1 0 0 0 1 0 2 1 1 1 2 0 1 0 0 1 1 1 1 0 1 0 0 0 2 1 1 0 0 0 2 1 0 1 1 0 2 0 2 0 0 0 0 0 1 0 0 1 2 0 0 0 0 0 0 1 1 2 0 0 2 1 1 1 0 0 0 2 0 0 1 2 0 2 0 0 0 0 1 0 0 1 2 0 0 2 1 1 0 0 1 0 0 0 0 0 1 2 1 0 0 1 0 1 0 1 1 0 0 0 1 0 0 1 0 2 0 0 0 0 2 0 0 0 1 1 1 0 1 1 0 0 0 1 0 1 0 1 0 0 0 0 0 0 0 2 1 0 0 0 1 1 2 2 1 2 0 1 0 0 2 0 1 1 1 2 2 1 0 1 1 0 1 0 2 1 0 2 0 0 0 1 0 2 1 0 2 0 1 0 1 0 0 1 1 2 0 1 0 0 2 2 2 2 2 2 1 1 0 0 0 1 2 2 0 0 1 1 1 0 1 1 0 1 2 1 1 0 0 1 0 0 0 1 0 1 0 0 0 0 0 0 0 0 1 1 0 0 0 0 0 0 0 0 0 1 0 0 0 0 2 0 0 0 1 1 1 0 0 0 1 0 1 0 0 0 1 1 1 1 1 2 0 0 2 2 1 0 1 0 0 2 0 0 0 0 0 0 0 1 2 1 1 1 1 0 2 0 2 0 1 0 1 0 1 0 1 0 1 1 0 0 0 1 0 2 1 0 0 0 0 0 1 0 2 1 0 2 0 2 2 0 0 2 0 0 0 0 1 0 0 2 0 0 1 0 1 1 0 1 1 1 1 0 0 1 0 1 0 2 1 0 1 1 0 1 0 0 0 0 0 1 0 0 0 2 0 2 1 0 0 0 2 0 1 0 1 1 2 1 1 0 0 0 0 0 2 0 0 0 0 2 0 2 2 2 2 1 1 0 0 1 1 1 2 1 1 2 2 2 1 1 0 1 0 0 1 1 1 0 2 0 2 0 0 0 0 0 0 1 2 1 1 2 0 0 0 0 1 0 0 0 2 1 1 1 0 1 0 2 0 2 0 1 0 1 2 0 0 2 0 0 0 1 0 1 0 0 0 0 1 1 1 1 0 0 0 2 0 0 0 2 2 0 0 1 0 0 0 1 1 0 1 0 0 0 0 1 0 0 0
116 0 1 2 0 0 0 0 0 1 1 1 0 0 0 0 0 0 0 1 2 1 0 2 2 0 0 0 0 2 2 1 1 1 2 1 1 1 1 0 0 0 2 0 0 0 0 0 0 0 0 0 0 2 0 0 0 0 1 1 0 1 0 0 0 0 0 0 0 0 1 1 2 0 2 1 0 2 2 0 2 2 0 1 1 0 0 1 1 2 1 1 1 1 0 1 0 2 0 2 0 0 0 0 2 1 2 0 0 2 0 0 1 1 1 1 1 0 1 1 1 0 1 2 1 1 0 0 1 0 2 1 0 0 0 0 0 0 0 0 1 0 0 0 0 2 1 0 0 1 1 0 1 0 0 0 0 0 1 2 1 0 0 1 2 2 2 0 1 1 1 0 0 2 2 0 0 1 0 1 0 1 0 0 2 2 0 2 1 1 0 2 2 2 2 1 1 0 0 1 1 0 0 1 1 1 1 0 0 0 1 0 1 0 0 0 1 2 2 0 0 0 0 0 1 1 1 1 0 0 0 1 0 0 2 0 0 2 1 1 0 0 2 1 0 2 0 0 2 0 0 0 1 0 0 0 1 2 0 0 0 0 0 0 0 0 0 0 2 1 1 2 0 2 0 0 0 0 2 0 1 2 0 0 1 1 2 0 0 1 0 0 1 0 2 1 0 1 0 1 0 0 2 0 1 0 1 0 1 0 0 0 0 0 2 0 1 1 0 0 0 0 1 2 2 0 0 0 0 0 0 0 0 1 0 0 0 1 1 0 1 0 2 0 0 0 2 0 0 0 0 0 2 2 0 0 0 0 0 2 0 2 1 0 1 0 0 1 1 0 0 0 0 2 0 1 2 1 1 1 1 1 1 0 0 1 0 0 0 2 0 1 0 0 2 0 0 0 1 1 1 1 0 2 2 2 0 0 0 0 0 0 1 1 1 2 0 0 1 0 1 0 0 0 1 2 1 0 1 1 1 0 1 1 0 0 0 0 0 0 0 0 1 0 1 1 1 2 2 0 0 1 0 2 2 2 2 1 0 1 0 1 0 2 0 0 2 0 2 0 0 0 0 2 1 0 0 1 1 0 1 0 0 0 1 1 0 1 1 0 0 2 1 1 0 0 2 1 2 0 2 0 1 1 0 1 1 0 0 0 0 2 0 0 1 0 0 2 0 1 0 2 1 0 0 1 0 0 1 2 1 0 0 0 1 0 2 1 2 1 0 1 2 2 2 0 0 1 1 0 0 1 0 2 0 1 1 1 1 1 1 0 0 0 0 0 0 1 1 0 1 0 1 0 0 0 1 1 1 1 0 0 2 0 1 1 1 2 1 0 0 0 0 0 1 0 1 0 0 0 0 1 0 1 0 1 1 0 1 1 0 0 0 2 0 1 0 0 0 0 0 0 0 1 0 0 2 1 0 0 1 0 0 0 2 2 2 0 0 0 1 1 0 2 1 2 2 0 2 0 0 1 0 1 0 2 1 0 1 0 0 0 0 1 1 1 1 1 0 1 0 1 0 0 1 2 1 1 2 0 2 0 2 2 2 2 2 0 2 0 0 0 0 2 0 0 0 2 0 2 2 0 0 0 0 1 1 2 0 0 0 0 0 0 0 1 0 1 0 0 0 0 0 0 0 0 0 0 0 0 0 0 0 1 0 1 1 0 0 1 0 1 0 1 0 0 1 0 0 0 0 0 0 0 0 0 0 0 0 0 0 1 0 0 0 0 1 1 0 1 0 0 1 1 0 0 0 0 1 0 0 2 0 0 1 1 1 2 1 2 0 1 1 0 1 0 0 0 0 2 1 0 1 0 0 0 0 1 0 0 0 0 0 2 0 2 2 0 2 0 2 1 0 0 2 0 1 0 0 2 0 0 2 0 0 0 2 0 0 0 0 0 1 1 0 0 1 0 1 0 2 1 0 2 0 0 0 2 0 0 0 0 0 0 0 0 1 0 0 1 1 1 2 1 1 0 0 0 1 2 2 2 0 0 0 0 0 1 0 1 0 1 0 0 1 0 1 2 0 0 0 2 1 1 2 2 1 1 0 1 0 1 0 0 1 1 0 0 1 1 0 1 0 1 0 0 0 1 0 0 0 1 0 1 0 0 0 0 0 1 0 0 2 1 0 0 0 0 0 0 1 1 2 0 0 0 0 1 0 1 0 1 0 0 1 1 2 0 0 0 0 1 0 0 0 1 1 0 2 1 1 0 0 1 0 0 1 0 1 1 0 0 0 1 2 0 1 0 1 0 1 2
117 0 1 1 0 0 0 2 0 2 1 1 0 0 0 0 0 0 0 0 1 1 0 2 2 0 0 0 1 0 0 2 0 0 2 1 1 1 0 0 2 2 0 0 0 0 0 0 0 0 0 0 0 1 0 0 0 0 1 0 1 1 0 0 2 1 2 0 0 0 0 2 2 1 2 2 0 0 2 0 0 2 1 0 1 0 0 0 0 2 0 0 1 0 0 2 0 1 0 2 2 0 0 1 2 0 2 0 2 1 0 2 1 1 1 1 1 0 0 2 2 0 1 2 1 1 0 0 0 0 0 0 1 0 0 0 0 0 0 2 1 0 0 0 0 1 0 0 0 2 1 0 0 0 0 0 0 0 0 1 1 1 0 0 2 2 2 0 1 1 1 0 0 1 0 0 1 1 0 1 0 2 0 0 0 0 2 2 0 0 2 2 2 1 2 2 2 0 0 0 0 1 0 0 0 1 1 1 1 0 1 0 1 0 0 0 0 0 0 1 1 1 0 0 0 1 1 2 2 1 1 1 0 1 1 0 0 2 2 0 0 0 1 1 1 2 1 0 1 0 0 0 0 0 0 1 1 1 0 1 0 1 0 2 0 0 1 0 2 1 0 2 1 2 1 1 0 0 1 0 1 1 0 0 0 1 0 2 0 2 0 0 1 0 1 1 0 1 0 0 0 0 2 0 0 1 1 0 2 0 2 1 0 0 2 1 0 0 1 0 1 1 1 1 1 0 1 0 1 1 0 1 0 0 0 0 0 2 0 0 1 0 0 1 2 1 0 1 2 0 0 1 1 1 0 1 1 0 0 0 0 0 1 1 1 1 0 0 1 0 1 1 1 2 1 1 1 2 0 2 1 0 2 0 0 2 0 0 0 0 0 0 1 0 2 2 1 0 0 0 0 0 0 2 2 0 1 0 0 0 0 0 2 2 0 2 0 1 0 0 0 1 0 0 0 1 1 0 0 0 1 1 0 0 1 1 0 0 0 0 2 0 2 2 0 2 2 1 2 1 0 1 0 2 2 1 2 2 1 1 1 1 0 2 0 0 2 1 2 1 1 1 2 2 1 0 1 2 0 1 0 0 0 0 0 2 0 0 0 0 0 1 0 1 1 0 1 0 2 1 1 1 1 1 0 1 2 1 0 0 0 2 0 0 0 0 0 2 0 1 1 1 1 1 1 1 0 0 0 2 0 2 0 0 1 0 1 0 2 1 1 1 0 0 0 1 0 0 2 0 0 1 0 1 1 0 0 1 2 1 0 0 0 0 0 0 1 1 1 0 1 0 2 0 2 2 2 0 2 0 0 0 2 0 1 1 1 1 0 0 0 2 1 1 0 1 0 0 0 0 0 2 0 0 2 2 0 1 1 1 0 0 0 0 2 0 0 0 1 0 1 1 1 1 0 1 1 1 0 0 1 0 0 2 1 2 2 0 1 1 1 1 0 1 2 2 2 0 1 0 0 2 0 0 0 2 1 0 2 0 0 0 1 0 1 2 1 1 0 1 0 1 0 0 1 2 2 1 2 0 1 0 1 1 1 1 0 1 2 0 1 0 1 1 0 0 1 2 2 2 0 1 0 0 1 1 2 1 0 0 0 0 1 1 0 1 0 0 0 0 0 0 1 0 1 1 1 0 2 0 0 0 0 0 0 0 0 0 0 0 0 0 0 1 0 0 1 0 0 0 0 0 1 0 0 0 0 0 1 0 0 0 1 1 0 0 1 2 0 1 0 1 2 0 0 0 0 0 1 1 0 0 0 0 0 1 0 2 1 2 0 2 1 1 0 1 1 1 1 2 1 0 0 0 0 0 1 0 1 1 2 0 2 0 2 2 2 1 1 0 2 1 0 0 1 0 0 0 0 2 0 0 1 0 0 0 0 2 2 0 1 1 1 1 0 0 1 0 1 1 0 0 0 2 0 2 2 0 0 0 0 0 0 0 0 0 1 0 2 0 0 0 1 1 2 2 0 1 1 2 2 2 0 0 0 0 0 1 0 2 0 1 2 0 1 1 1 0 1 0 1 0 2 2 2 1 1 2 0 0 0 1 1 0 1 0 0 2 1 1 0 2 0 0 1 0 1 2 0 1 0 2 1 1 1 0 1 1 0 0 0 0 1 2 2 2 1 0 0 0 2 0 2 0 0 0 0 2 1 1 0 1 0 0 1 0 1 0 0 0 0 0 1 1 0 1 0 0 2 1 0 1 1 2 0 1 2 0 0 0 0 0 0 0 0 0 0 0 0 0 0 0
118 0 1 1 0 0 0 2 1 2 1 0 0 1 1 0 0 2 1 0 1 1 0 1 2 0 0 0 1 2 1 0 1 2 2 1 2 1 1 1 0 0 0 0 0 1 0 0 0 0 0 0 1 1 1 1 0 0 0 1 1 1 0 2 1 1 1 0 0 0 0 2 2 1 2 2 0 0 2 0 0 2 0 1 1 0 0 0 0 2 0 0 1 0 0 2 0 2 0 2 2 0 0 1 2 0 2 0 0 1 1 1 1 1 2 2 2 0 0 2 2 0 2 1 0 0 0 1 2 1 1 0 0 0 1 1 0 0 0 1 2 0 0 0 0 1 0 0 0 0 0 0 0 1 1 1 1 0 0 1 0 1 0 0 1 2 2 0 0 1 0 1 1 1 1 0 0 0 0 0 0 0 1 2 1 1 2 1 1 1 1 1 2 1 2 2 2 0 0 0 0 0 0 2 1 0 2 1 1 0 0 0 2 0 0 2 0 0 2 0 1 1 0 0 0 1 0 2 1 1 1 2 0 0 2 0 0 2 2 1 1 0 2 2 0 2 0 0 2 1 1 1 2 0 0 0 0 2 0 0 0 0 0 1 1 1 0 1 2 2 1 0 0 2 0 0 1 0 1 0 1 2 1 1 0 1 1 1 1 1 1 0 1 0 2 1 1 2 0 1 0 0 2 0 1 1 2 0 2 0 1 1 0 0 1 0 0 1 0 0 0 0 2 1 2 0 2 0 1 1 0 2 0 0 0 0 0 1 1 1 1 0 2 1 0 0 2 1 0 1 1 0 2 2 1 0 1 1 0 1 1 2 1 1 1 0 0 1 1 0 0 0 0 2 1 1 1 1 1 1 1 1 0 0 0 0 0 0 0 0 0 0 1 0 2 1 2 0 1 1 1 1 0 2 2 2 0 0 0 0 0 0 1 1 1 2 0 0 0 1 1 0 0 2 1 2 0 0 0 0 1 0 0 1 0 0 0 0 0 0 1 0 2 0 1 2 2 1 1 1 0 1 0 2 2 1 2 0 1 0 2 1 0 0 0 1 1 1 2 1 0 0 2 1 0 1 0 1 0 0 2 0 0 0 0 0 0 2 1 2 0 2 0 1 0 0 1 0 1 1 0 1 1 1 1 0 1 1 0 0 0 2 0 0 2 0 0 1 0 2 1 0 1 1 1 2 0 0 0 2 0 2 1 1 2 0 0 1 0 1 1 1 1 1 2 1 0 0 2 0 0 0 0 2 1 0 1 0 0 1 1 0 0 1 0 0 2 1 1 0 1 1 0 0 0 0 0 0 1 0 0 1 1 0 0 1 0 0 0 0 0 0 1 0 0 0 1 0 0 0 0 2 0 0 1 2 1 0 0 1 1 0 0 1 1 1 0 0 0 0 2 2 0 0 0 1 2 1 0 0 0 0 0 2 1 1 2 0 0 0 0 0 0 1 2 1 1 0 1 0 0 1 0 1 0 2 0 0 1 0 0 0 0 0 1 2 0 2 1 0 0 0 0 0 0 1 1 1 1 1 2 0 2 2 2 2 0 2 2 0 2 0 1 1 0 0 0 0 0 0 0 0 1 0 1 2 1 1 1 0 0 0 0 0 0 2 2 0 0 0 0 0 1 0 0 1 1 0 1 0 0 0 0 0 0 0 1 0 0 1 0 0 0 1 0 0 1 0 0 0 0 0 0 1 0 1 1 1 0 1 1 2 1 0 0 2 2 1 0 1 1 0 1 1 0 0 0 2 0 2 2 2 0 1 1 1 0 1 1 1 0 1 2 0 2 0 0 2 0 1 1 0 0 0 1 1 1 0 0 1 1 0 2 0 2 2 2 1 1 1 0 2 0 1 2 0 1 0 0 1 1 1 2 1 0 0 1 1 2 1 1 2 2 2 0 0 2 0 0 0 2 0 0 1 1 1 2 1 0 0 0 1 0 0 1 0 0 0 1 1 0 0 0 2 1 0 0 0 1 1 1 1 1 1 0 1 1 1 0 2 0 1 0 1 2 0 1 2 0 0 0 1 2 2 2 2 0 1 0 2 0 1 0 1 1 1 0 1 1 0 0 1 0 2 0 0 0 0 0 0 0 1 0 1 0 0 0 1 0 0 0 0 2 1 1 1 1 0 0 0 1 0 2 0 0 0 0 1 0 0 2 0 0 0 0 0 0 0 1 0 1 0 0 0 0 2 0 1 1 0 0 0 1 1 1 1 2 0 0 1 0 0 0 2 0 0 0 0 0 0 2 1
119 0 0 1 0 0 0 1 0 1 0 1 0 0 0 0 0 0 0 1 0 0 0 1 1 0 0 1 0 2 2 1 2 2 0 1 1 1 0 0 2 2 0 0 0 0 0 1 0 0 0 1 1 1 1 0 0 0 0 0 0 1 0 2 0 0 0 0 0 0 0 1 2 1 2 2 0 2 2 0 2 2 0 1 1 0 0 1 1 2 0 0 1 0 0 1 0 1 0 2 2 0 0 0 2 1 2 0 0 2 0 1 1 1 2 2 2 0 0 1 2 1 2 1 1 1 0 0 2 0 0 0 0 0 0 0 0 0 0 1 2 0 0 0 0 1 1 0 0 1 1 0 0 1 0 0 0 0 2 1 0 1 0 0 2 2 2 1 0 1 1 0 2 0 1 0 2 1 0 1 0 0 0 0 0 0 2 2 2 1 1 1 1 0 2 2 1 0 0 0 0 2 0 1 1 1 1 1 1 0 0 0 2 0 0 0 0 0 2 1 1 1 0 0 0 1 0 2 0 0 0 1 0 1 1 0 0 2 2 0 0 0 1 1 0 1 0 0 2 0 0 0 1 1 0 0 0 0 0 0 0 0 0 1 1 0 0 0 1 1 0 1 0 2 0 0 0 2 2 0 1 1 2 2 0 2 2 1 1 2 1 1 0 0 2 0 1 1 0 0 0 0 2 0 0 1 1 1 2 0 1 1 0 1 2 0 0 0 1 0 1 1 2 1 1 0 1 0 0 0 0 0 0 0 0 0 0 2 0 0 0 0 2 2 0 0 2 0 1 1 1 0 2 2 2 2 2 1 0 1 0 1 1 1 1 1 0 1 2 0 1 1 1 2 1 1 2 2 0 2 0 0 0 0 1 0 0 0 0 1 0 0 1 0 2 2 2 1 1 1 1 1 1 2 1 1 0 0 0 0 0 0 0 0 1 2 0 0 1 0 0 0 0 2 1 2 1 0 0 0 1 0 1 1 0 0 0 1 0 0 1 0 1 2 1 2 2 1 2 2 0 1 0 2 2 0 2 1 1 1 1 2 0 1 0 0 2 0 2 0 1 1 1 1 0 1 0 0 0 0 2 0 0 0 1 2 0 0 0 1 0 2 1 1 1 0 1 1 1 0 0 0 2 2 0 0 1 0 0 0 0 2 1 0 1 0 0 1 0 1 1 1 1 1 1 2 1 0 1 2 0 1 0 0 1 0 2 1 1 1 1 1 1 1 1 1 0 1 2 0 0 0 1 2 1 0 0 1 0 1 1 0 1 0 1 1 0 1 1 1 1 1 1 0 1 1 1 0 2 0 0 1 2 0 1 1 1 2 0 0 0 1 1 1 0 0 0 1 0 0 1 0 0 0 0 2 0 0 0 0 0 0 0 1 0 1 0 0 0 1 1 2 0 0 0 1 1 1 0 0 0 0 0 2 1 1 2 0 0 0 0 0 0 1 0 0 2 0 1 0 0 1 1 1 1 2 1 0 1 0 0 0 1 0 1 2 0 2 1 0 0 1 1 0 0 1 0 1 2 0 2 0 2 2 1 1 0 1 2 0 1 0 0 1 0 0 0 1 1 1 1 0 0 0 0 1 1 2 0 0 0 0 0 2 0 2 1 0 0 0 0 0 1 0 1 0 1 0 0 0 0 0 0 0 0 0 0 0 0 1 0 1 0 0 0 1 1 0 0 0 0 0 0 0 0 2 0 1 0 1 0 1 2 1 1 0 0 2 0 1 0 0 1 0 1 1 2 0 1 1 0 1 0 0 1 2 0 2 0 2 0 2 2 1 0 0 1 1 0 1 1 0 0 0 0 0 1 0 1 1 2 0 2 0 1 2 2 2 1 0 2 1 0 0 1 0 0 0 0 2 1 1 1 1 0 1 0 0 0 0 0 0 0 1 0 0 1 0 0 0 2 0 0 2 0 0 0 0 0 0 0 0 1 0 0 0 0 1 1 2 0 0 0 2 0 0 0 0 1 2 1 2 0 0 0 0 0 2 1 0 0 0 1 0 2 2 2 2 0 0 0 1 1 1 1 2 0 0 1 1 1 1 1 0 1 1 0 2 1 1 0 2 1 1 1 0 2 1 0 0 0 1 1 1 0 0 0 1 0 0 0 0 1 2 2 1 1 0 1 0 2 0 1 0 1 0 1 1 0 0 1 0 0 0 0 0 0 0 1 0 1 0 0 0 0 2 0 2 1 0 0 0 1 1 1 1 2 0 1 0 0 0 0 2 1 0 0 0 0 0 0 0
120 0 2 1 0 0 0 2 0 0 0 0 1 2 1 0 0 2 1 0 0 0 0 2 2 0 0 0 0 2 2 1 1 1 0 1 1 2 0 0 1 1 0 1 0 1 1 0 0 0 0 0 0 1 0 0 0 0 0 0 0 1 0 1 0 1 0 0 1 1 1 2 2 1 1 2 1 1 2 0 1 2 0 0 0 0 0 0 0 2 0 0 1 0 0 2 0 1 0 2 1 0 1 0 2 0 2 0 0 2 1 2 0 0 1 1 1 0 0 2 2 0 2 0 0 0 0 1 2 1 2 0 0 0 0 0 0 0 0 0 0 0 0 0 0 0 0 0 0 0 0 0 1 0 0 0 0 1 0 0 0 2 0 1 0 1 1 0 0 2 1 1 0 2 0 0 0 0 0 0 0 0 1 1 0 1 2 1 0 0 1 0 2 0 2 1 2 0 0 1 1 1 0 1 1 1 1 0 2 0 0 0 1 0 0 2 1 0 1 0 1 1 0 0 0 0 0 1 1 1 0 0 0 0 2 0 0 2 2 0 0 1 1 1 0 1 0 0 2 0 0 0 0 1 0 0 1 2 0 1 0 1 0 1 0 0 1 0 2 1 0 2 1 1 0 0 1 1 1 0 1 0 0 0 0 1 0 1 0 2 2 1 2 0 2 2 0 1 0 1 0 1 2 0 1 1 2 1 1 0 0 2 0 0 2 0 0 0 0 0 1 1 1 1 2 0 1 0 1 1 0 1 0 0 0 0 0 1 1 1 0 1 1 2 1 0 1 0 1 0 0 0 1 1 0 0 0 0 0 1 0 1 2 1 1 0 0 0 2 0 2 2 0 2 0 0 1 1 0 2 0 0 1 0 0 1 0 0 0 0 0 1 0 0 2 0 0 1 0 0 0 0 0 1 1 1 0 0 0 0 0 0 1 1 1 2 0 0 0 1 1 1 0 1 0 2 2 0 1 1 1 0 0 0 2 2 0 1 0 0 0 0 1 0 2 0 0 0 0 2 0 0 0 2 2 0 2 0 0 1 1 1 1 0 0 1 1 1 2 1 1 1 2 1 2 0 2 2 0 0 2 1 0 0 1 2 0 2 2 0 2 2 0 1 1 0 2 0 2 0 1 0 1 1 0 2 1 1 0 0 0 0 1 0 0 0 0 2 0 2 0 0 0 1 1 2 0 1 1 1 1 0 0 0 0 0 1 0 0 1 1 2 1 1 2 0 0 0 2 0 0 2 1 1 1 0 0 1 1 1 1 0 0 0 1 1 1 0 0 0 0 1 1 0 1 0 0 1 2 1 1 0 1 0 0 0 0 0 0 0 0 2 1 1 0 0 0 0 0 0 0 2 0 2 0 2 0 0 0 1 0 0 0 0 1 0 0 0 0 1 0 1 1 1 0 0 1 1 0 0 0 0 1 0 2 2 2 0 1 0 0 0 0 0 2 2 2 0 1 0 0 2 0 1 0 2 1 0 1 0 0 0 0 1 0 1 0 1 1 1 1 1 0 0 0 1 1 0 2 0 0 1 1 0 1 1 1 2 0 0 0 0 0 2 0 0 0 2 0 2 1 1 1 0 2 2 2 2 0 0 0 0 0 1 0 0 0 1 1 1 0 0 0 0 0 1 1 0 2 0 1 1 0 0 0 0 1 0 0 1 0 0 0 0 0 0 0 0 0 0 0 0 1 1 0 0 0 0 1 1 0 1 0 0 1 0 1 1 0 0 0 0 2 0 0 0 0 1 1 1 1 2 1 1 1 1 0 0 2 0 2 2 2 2 0 0 2 1 0 1 1 0 0 0 2 0 1 0 1 1 1 0 0 1 1 1 2 0 1 0 2 1 0 1 2 0 1 0 0 2 0 0 1 0 0 2 0 1 1 1 0 1 1 1 0 0 1 0 0 0 1 0 0 2 0 0 0 0 0 0 0 0 0 0 0 1 1 0 0 2 0 0 1 1 2 0 0 0 1 2 2 2 0 0 0 0 1 1 1 1 1 1 1 0 2 2 2 1 2 0 0 0 0 0 1 2 0 0 1 1 0 2 0 0 1 1 0 1 1 0 1 1 0 2 0 0 0 1 1 1 0 2 0 0 0 0 1 0 0 2 0 0 1 1 0 1 0 0 0 0 2 0 1 0 1 0 1 1 0 0 2 0 0 0 1 0 1 0 2 0 2 0 1 0 0 0 1 1 1 1 0 1 0 0 0 0 0 0 0 0 0 0 1 2 1 0 0 1 1 1 1 2
121 1 2 1 0 0 0 2 0 1 1 1 1 1 0 0 1 0 0 0 0 0 0 2 2 0 0 0 0 2 2 1 1 1 1 1 1 1 0 0 1 1 0 2 0 1 1 0 0 0 0 0 1 1 1 0 0 1 0 0 1 1 0 1 1 1 0 0 1 1 0 2 1 1 1 2 1 1 2 1 0 1 0 0 0 0 0 1 1 2 0 1 2 1 0 1 0 1 0 2 2 0 0 1 2 0 2 0 0 2 0 0 2 2 2 2 2 0 0 1 1 1 2 1 0 0 0 1 1 1 2 1 0 0 0 0 0 0 0 2 2 0 0 0 0 0 0 0 0 0 0 0 0 0 0 0 0 0 0 0 0 1 0 2 2 1 1 0 1 1 1 0 0 0 0 0 0 1 0 1 0 1 1 1 0 1 2 1 0 0 2 1 2 0 2 1 1 0 0 0 0 0 0 1 1 1 1 0 2 0 0 0 1 0 0 0 0 1 0 1 1 1 0 0 0 0 0 1 1 1 0 0 0 0 1 0 0 2 2 0 0 0 2 1 0 1 0 0 2 0 0 0 0 0 0 0 1 2 0 2 0 2 0 1 0 0 1 0 2 0 0 2 1 2 0 1 2 0 1 0 0 1 0 0 1 1 1 1 1 2 1 0 1 0 2 1 0 0 0 0 0 0 2 1 0 0 1 1 2 0 1 1 0 0 2 0 2 1 0 0 1 1 2 2 1 0 0 0 1 0 0 2 0 0 0 0 0 2 0 0 1 0 1 1 2 0 0 1 1 0 0 1 1 1 0 0 0 2 0 2 0 1 1 1 1 0 0 1 2 0 1 1 0 2 0 1 2 1 1 1 1 1 1 0 0 0 0 0 0 1 0 0 1 0 2 1 1 0 1 1 1 1 2 2 1 0 1 1 0 0 0 0 2 2 0 2 0 1 0 0 0 1 1 1 1 2 2 2 2 0 2 1 1 1 1 1 0 0 0 0 0 0 1 0 2 0 0 2 2 0 0 1 0 1 1 1 1 1 0 1 2 0 0 0 0 2 0 0 2 0 0 0 0 2 1 1 0 1 0 1 1 0 0 1 0 0 0 1 0 1 0 1 0 2 1 0 1 0 1 0 1 1 1 1 1 1 1 0 0 0 0 0 1 0 1 0 0 2 0 0 0 2 1 1 1 2 1 0 0 1 1 1 2 0 0 1 2 0 1 1 0 1 1 0 1 1 0 2 0 0 0 0 0 2 0 2 1 0 1 0 0 0 1 0 0 0 1 1 1 0 1 0 2 0 2 2 2 0 1 0 0 1 1 0 0 1 0 2 0 0 1 0 0 1 0 0 0 0 0 0 0 2 0 0 1 2 0 0 0 0 0 0 0 0 2 0 1 0 0 1 1 2 0 2 0 0 2 2 0 0 0 0 0 2 1 1 2 0 1 0 1 1 0 2 2 0 0 0 1 0 0 2 0 0 0 0 2 0 2 0 0 0 1 1 1 1 0 1 0 1 1 1 0 1 1 1 2 1 0 1 1 1 2 0 2 2 0 2 0 1 0 1 0 1 0 0 0 1 1 1 0 1 1 1 0 2 1 2 0 0 0 0 0 1 1 1 1 1 0 0 0 0 0 1 0 0 1 1 1 1 0 0 0 0 0 1 0 0 0 1 0 1 0 2 0 0 2 0 0 0 0 0 0 1 0 0 0 0 0 0 0 2 0 0 0 1 2 1 0 1 0 0 1 0 0 1 0 1 2 0 0 2 2 2 2 0 0 2 1 2 0 1 2 0 1 0 0 1 0 1 1 0 0 1 1 1 1 1 0 1 1 1 0 1 0 2 2 1 1 0 1 1 0 0 2 0 0 0 0 2 0 0 1 0 0 2 0 0 0 0 0 1 0 0 0 0 0 0 0 0 2 0 0 1 0 0 1 0 0 0 1 0 0 0 0 0 1 0 0 0 0 0 2 0 2 1 0 1 1 2 2 2 1 1 0 1 1 1 0 2 0 1 0 0 0 0 0 1 1 0 1 1 1 1 2 1 1 0 1 1 1 1 0 0 2 2 0 1 2 1 0 2 0 1 0 1 1 2 0 0 0 1 0 2 0 0 0 0 0 1 0 0 2 1 1 1 1 0 1 1 2 0 2 1 0 0 1 1 1 1 1 1 1 0 1 0 1 0 2 1 1 0 0 0 0 2 0 0 1 0 0 0 0 1 0 0 0 0 1 0 0 0 1 2 1 1 0 0 0 0 2 1
122 0 1 1 0 0 0 2 1 1 1 1 0 0 0 0 0 1 1 1 1 1 0 1 2 0 0 0 0 1 1 1 2 2 2 1 1 1 0 0 1 1 0 1 0 1 0 0 0 1 1 0 2 2 0 0 0 1 0 0 2 2 0 1 0 0 0 0 0 0 1 2 2 1 2 2 0 0 0 0 1 2 1 0 1 1 1 0 0 2 0 0 1 1 0 1 0 1 0 1 0 1 1 0 2 0 2 2 1 1 0 1 1 2 2 2 2 1 1 0 1 2 2 0 0 0 0 1 2 0 0 0 0 0 0 0 0 0 0 2 1 0 0 0 0 1 1 1 1 1 0 0 0 0 0 0 0 0 0 2 0 0 0 0 2 1 1 0 1 1 1 1 0 2 0 1 0 0 0 0 0 0 1 1 0 1 1 1 0 0 0 1 1 0 1 1 2 0 1 0 0 1 0 2 2 0 2 0 2 0 0 0 1 0 0 0 0 0 1 0 1 1 0 1 0 1 0 1 1 1 1 0 0 0 0 0 0 2 2 0 0 0 2 1 0 1 0 0 1 1 1 1 0 0 0 0 1 2 0 1 0 1 0 2 0 0 0 0 1 0 0 1 0 2 0 1 0 1 1 0 1 2 0 0 0 1 0 2 1 2 1 1 1 1 2 2 0 2 0 2 0 1 2 0 0 1 1 0 0 0 0 2 0 0 1 1 0 0 0 1 0 0 1 1 1 0 1 0 0 0 0 0 0 0 0 0 0 0 2 2 1 2 2 1 1 0 0 0 0 1 1 0 2 2 1 0 1 1 0 1 0 1 0 0 0 0 0 0 2 0 2 2 1 1 0 0 1 1 0 2 1 1 0 1 1 0 0 1 1 1 1 1 2 0 2 2 0 1 2 2 1 1 0 1 1 0 1 0 1 1 1 1 0 0 1 1 1 0 1 1 1 0 0 2 2 2 1 0 1 0 1 0 0 0 0 0 0 0 1 0 2 0 0 0 0 1 2 0 1 2 0 0 0 2 2 1 2 2 0 2 0 2 0 1 0 1 1 1 1 0 0 0 2 1 2 0 1 1 0 0 2 0 0 1 2 2 0 1 1 0 1 2 1 0 1 0 2 0 0 1 0 0 1 1 0 1 1 0 1 0 1 0 1 0 1 0 0 1 0 1 1 2 2 2 2 2 0 1 0 1 2 0 0 1 1 0 1 2 2 1 1 1 1 1 1 1 1 1 1 0 0 0 1 1 1 1 0 0 1 1 1 0 1 0 1 1 0 1 1 0 1 0 0 0 0 0 2 0 1 0 0 1 2 0 0 2 0 0 0 0 0 0 0 0 1 0 0 0 0 0 0 1 0 0 1 2 0 0 0 1 0 0 0 0 0 0 2 0 0 0 1 1 1 1 0 1 0 1 0 0 0 0 0 2 1 0 2 0 1 0 0 2 0 1 1 1 2 0 1 0 0 1 0 0 0 1 2 1 1 0 0 0 1 0 2 1 1 2 0 1 0 1 0 0 0 1 1 1 1 1 2 0 2 2 2 2 1 1 2 0 0 0 1 2 1 1 0 2 0 1 0 2 1 1 1 2 1 2 0 0 0 0 0 1 0 1 0 1 1 1 0 0 0 1 0 1 2 1 0 0 0 0 0 0 0 1 2 0 0 1 0 1 0 0 0 0 1 1 0 0 0 1 1 1 0 0 0 1 0 1 1 2 2 0 0 0 0 0 0 1 1 0 2 0 0 0 0 2 0 1 0 2 0 0 2 0 1 1 1 1 1 1 0 0 0 0 0 1 0 2 2 0 1 0 1 1 1 1 1 0 0 0 2 0 2 2 2 0 1 0 2 1 0 1 2 0 1 0 0 2 0 0 2 0 0 0 1 1 1 1 0 1 0 0 0 0 0 0 0 0 2 0 0 2 0 1 1 1 0 1 0 0 0 0 0 0 1 0 0 1 0 0 1 1 1 0 0 2 1 2 1 1 0 0 0 1 0 1 0 2 0 1 0 1 0 0 0 2 0 1 0 1 2 2 2 1 0 2 0 0 0 1 0 0 1 1 0 1 2 1 0 2 0 1 1 1 1 1 0 0 0 0 0 2 0 0 0 1 1 0 1 1 2 2 1 1 1 0 0 0 1 0 1 0 1 0 2 1 0 0 2 0 0 0 1 1 2 0 0 0 0 0 1 0 0 1 0 0 1 0 0 0 1 2 0 1 1 0 0 0 1 1 0 1 0 0 0 0 0 0 2 0
123 1 1 1 0 0 1 2 0 1 1 0 1 2 1 0 0 1 0 1 0 0 0 1 1 0 0 0 0 2 2 1 0 0 2 1 1 0 0 0 1 1 0 0 0 0 1 0 0 0 0 0 2 2 0 0 0 0 0 0 2 2 0 1 0 1 0 1 0 0 0 1 2 0 1 2 1 1 2 1 0 1 0 0 0 0 0 0 0 2 0 0 0 0 0 0 0 1 1 1 1 0 0 0 2 0 2 1 1 1 1 2 0 0 0 0 0 0 0 2 2 0 1 2 0 0 0 1 1 1 0 0 0 0 1 0 0 0 0 0 0 0 0 0 0 1 0 1 1 2 1 1 0 0 0 1 1 0 0 0 0 1 0 2 2 2 2 0 1 1 1 2 1 2 1 0 0 0 0 0 0 0 0 0 0 0 2 2 2 1 1 1 2 0 2 1 2 0 0 0 0 1 0 1 1 1 1 1 0 0 1 0 1 0 0 1 0 1 1 1 1 1 0 0 0 1 1 2 1 1 0 0 0 0 1 0 0 2 2 0 0 0 1 0 0 0 0 0 2 0 0 0 1 1 0 0 2 1 0 0 0 0 0 0 0 0 0 0 2 2 0 1 0 1 1 1 0 0 2 1 1 1 2 2 0 1 1 0 0 2 1 1 0 0 2 0 1 1 0 0 0 0 2 0 0 1 1 0 2 0 1 1 0 0 2 0 0 0 0 0 1 1 2 0 1 0 1 0 1 1 0 1 0 0 0 0 0 1 1 2 0 0 1 1 1 1 0 0 0 1 1 0 2 2 0 0 1 1 0 0 0 0 1 1 1 1 0 2 2 0 0 0 1 1 0 0 2 1 0 2 1 1 1 0 0 0 0 0 0 0 0 0 1 0 1 0 0 0 1 1 0 1 2 2 1 0 0 1 0 0 0 0 0 0 2 2 0 0 0 2 1 0 1 0 0 2 2 0 0 0 0 0 1 0 0 0 0 0 0 0 1 0 0 1 1 2 2 1 1 1 0 1 0 2 2 0 2 2 1 1 0 2 0 0 0 1 1 1 2 1 1 1 1 1 1 0 1 2 0 2 1 1 0 0 2 2 0 1 0 1 1 2 0 1 1 0 2 1 1 0 0 1 2 1 0 1 0 1 0 0 0 1 1 0 1 0 0 2 1 2 1 0 0 0 0 2 1 0 1 2 0 1 0 0 0 0 1 1 1 0 0 2 0 0 0 1 0 2 0 0 0 0 0 1 1 1 1 0 1 0 0 1 1 0 0 1 1 1 1 0 0 0 0 0 0 0 2 0 0 0 0 1 2 0 1 1 1 0 0 0 1 1 0 0 0 0 2 0 0 0 0 1 1 0 0 2 1 2 0 0 0 0 0 0 2 0 0 0 0 1 0 1 1 1 0 0 1 2 0 0 2 0 0 0 2 1 2 0 0 1 1 1 1 1 1 1 2 0 0 0 0 2 0 1 0 2 2 0 1 0 0 0 1 0 1 1 1 2 0 0 1 0 1 0 1 2 1 1 2 0 2 0 2 2 2 2 1 2 1 0 1 0 1 2 1 0 0 2 0 1 1 0 0 0 0 1 2 2 0 0 2 0 0 0 0 1 0 2 2 2 0 1 1 0 0 0 0 0 1 0 1 1 1 0 0 0 0 0 0 0 0 0 0 0 0 1 2 1 0 0 0 0 0 0 0 1 0 0 1 0 0 1 2 0 0 0 0 2 1 0 1 0 1 0 1 1 2 0 2 0 0 1 0 0 1 1 0 1 1 1 1 2 2 0 0 0 1 1 1 1 1 0 0 0 0 0 2 0 0 2 2 0 1 1 1 2 2 0 2 0 0 2 0 1 2 0 1 0 0 2 1 1 2 1 0 2 0 1 1 0 0 0 0 1 0 0 1 0 1 0 1 0 0 2 0 2 2 0 1 0 0 0 1 1 1 1 2 1 1 2 0 0 1 1 1 1 1 1 0 1 0 0 0 0 0 0 1 2 0 2 0 0 2 0 1 1 1 2 0 0 0 1 2 2 2 0 1 1 0 1 0 1 0 0 0 0 0 2 2 1 0 2 0 1 0 0 1 1 0 1 1 1 1 2 1 0 0 1 0 1 0 0 1 1 0 0 1 0 2 0 0 0 1 0 2 1 2 0 0 2 0 2 1 0 0 0 1 0 1 0 1 0 0 0 0 1 1 0 2 1 0 1 2 2 0 0 1 0 1 0 0 0 0 1 1 0 0 0 1 2 0 2
124 0 2 1 0 0 0 1 0 1 1 0 0 0 0 0 0 2 2 1 1 1 0 2 2 0 0 0 1 2 2 1 2 2 1 0 2 2 0 0 1 1 0 0 0 0 0 0 0 0 0 0 2 2 0 0 1 0 1 0 1 1 0 1 0 0 0 0 0 0 0 0 1 0 0 2 2 1 1 0 1 2 0 2 2 0 0 0 0 1 0 0 0 0 0 1 0 2 1 2 1 0 0 0 1 0 2 0 0 2 1 1 0 0 0 0 0 0 0 0 0 0 1 2 1 1 0 1 2 0 0 0 0 0 1 1 0 0 0 1 2 0 0 0 0 1 1 0 0 1 1 0 0 0 0 1 0 1 1 1 1 0 0 0 1 1 1 0 1 1 1 1 1 2 1 1 0 0 0 0 0 0 1 1 1 2 1 0 0 0 0 0 1 0 1 1 0 1 0 0 0 1 0 2 2 0 2 0 1 1 1 0 1 0 0 1 0 1 0 0 1 1 1 0 0 1 1 2 0 0 0 1 2 2 1 2 0 2 2 0 0 0 1 1 0 1 0 0 1 0 0 0 1 0 0 0 1 2 1 1 1 0 0 1 0 0 0 0 2 2 0 0 0 1 0 0 0 1 1 0 1 2 1 1 0 1 1 1 1 2 1 1 0 0 1 0 0 1 0 0 0 0 2 0 0 0 1 0 2 1 0 2 0 1 2 1 0 1 0 0 1 1 1 2 2 0 2 0 0 0 0 2 0 0 0 0 0 2 0 1 0 0 2 1 0 0 1 1 1 0 0 1 2 2 0 0 0 1 0 1 0 2 0 0 0 0 0 0 2 0 2 2 0 2 0 0 0 1 1 1 0 1 0 0 0 0 0 0 0 1 0 1 0 0 1 0 0 1 1 1 0 1 0 1 1 0 1 1 0 0 0 0 1 1 1 2 0 0 0 0 0 2 0 2 1 1 1 0 2 0 1 1 1 1 1 1 0 1 0 0 1 0 1 1 1 1 1 0 2 1 0 1 0 1 1 1 1 1 1 0 2 1 0 0 0 2 0 2 2 2 1 0 1 1 2 0 2 2 0 0 2 0 0 0 0 0 0 0 0 0 1 1 0 1 0 0 2 0 2 0 0 0 0 0 0 2 2 0 0 0 0 1 1 0 0 1 0 2 0 1 0 1 1 1 1 2 1 0 1 1 1 0 0 0 1 0 2 0 2 1 1 1 1 1 1 0 0 0 2 0 0 1 1 1 1 1 0 0 1 2 1 0 0 1 0 0 1 1 1 0 0 0 1 0 1 1 2 0 0 0 0 0 0 0 0 0 0 2 2 2 0 2 0 0 1 0 0 0 0 0 0 2 1 0 0 1 2 0 0 0 0 0 0 1 1 1 0 0 1 0 0 1 0 0 0 0 2 2 0 0 1 0 0 2 2 0 2 0 0 0 0 1 0 0 2 2 2 0 0 0 0 2 0 1 1 1 2 0 2 0 0 0 1 0 0 2 0 1 1 0 2 0 0 0 1 2 2 2 0 2 2 1 2 2 0 2 1 2 1 1 0 1 1 2 1 0 0 1 0 1 1 0 0 0 1 2 2 1 0 0 0 0 0 0 0 0 1 2 1 1 0 0 0 0 0 2 2 0 1 0 0 0 0 0 0 0 1 0 0 1 0 2 0 0 0 0 1 1 0 0 0 0 0 1 0 0 0 0 0 0 0 0 2 0 0 1 1 2 0 2 1 0 2 0 0 0 1 0 2 0 0 2 0 0 0 1 1 2 1 2 0 2 1 1 0 1 0 0 0 1 1 0 0 0 1 0 0 0 1 0 2 1 0 0 0 2 0 0 0 0 0 0 0 1 2 0 1 0 0 2 1 1 2 0 0 1 1 0 0 0 0 1 1 1 0 0 1 0 0 0 2 0 0 2 0 0 0 0 0 0 0 0 0 0 1 1 1 0 2 0 0 0 0 2 1 1 0 2 0 2 0 0 0 0 0 0 1 2 1 0 1 2 0 0 2 2 2 2 1 0 1 1 1 1 1 2 0 1 0 0 0 0 0 0 0 0 0 2 2 2 0 2 0 1 1 0 2 2 0 1 0 2 0 1 0 0 0 1 0 0 0 0 2 0 0 0 1 0 1 0 1 0 2 1 0 0 1 2 0 0 0 1 1 0 0 0 1 0 0 0 0 0 0 0 0 0 1 0 2 0 0 0 0 1 0 0 0 0 1 0 0 0 0 1 0 0 0 0 0 0 1 2
125 1 2 0 0 0 1 0 0 2 2 0 0 0 0 0 0 1 0 0 0 0 0 2 2 0 1 0 0 2 2 1 1 2 1 1 1 2 0 0 1 1 0 0 0 0 1 0 0 0 0 0 2 2 0 0 0 0 0 0 0 0 0 2 1 0 1 0 0 0 0 0 2 0 2 2 0 0 1 0 0 1 1 0 1 0 0 1 0 2 0 0 1 0 0 2 0 1 1 2 2 0 2 0 2 0 2 0 0 2 0 1 0 0 0 0 1 0 0 2 2 0 2 2 2 2 0 0 1 0 0 0 0 0 0 0 0 0 1 1 1 0 0 0 0 0 0 0 0 2 2 1 1 0 0 0 0 1 0 0 0 0 0 0 0 2 1 1 1 0 0 1 0 0 0 0 0 2 1 2 0 1 1 1 0 1 2 0 0 0 0 0 2 2 2 2 2 0 0 0 0 1 0 2 0 0 2 1 1 0 0 0 1 0 0 0 0 0 2 1 1 1 1 0 0 2 1 1 0 0 0 0 0 0 2 0 0 2 2 0 0 0 2 2 0 2 0 0 1 1 1 1 1 0 0 0 1 0 0 0 0 0 0 2 0 0 0 0 1 1 0 0 0 2 0 0 1 2 1 0 1 2 1 1 0 1 1 1 0 2 2 2 0 0 2 0 1 0 1 0 1 0 2 0 1 0 0 1 1 0 0 1 0 0 1 0 0 0 0 0 1 1 1 1 1 0 1 0 1 1 0 2 0 0 0 1 1 0 2 1 0 0 2 1 0 0 2 0 1 1 1 0 1 1 0 1 1 0 0 2 0 2 2 0 2 0 0 0 0 0 0 0 0 2 0 0 1 1 1 1 2 1 0 0 1 1 0 0 0 1 0 0 0 0 2 0 0 0 1 1 1 1 0 1 1 1 0 2 0 0 0 0 0 0 2 2 0 0 1 0 0 1 0 0 0 2 2 0 0 0 0 0 1 1 1 0 0 1 0 1 1 0 2 1 1 2 2 0 1 0 1 0 0 0 0 0 0 1 2 0 1 1 0 0 0 1 1 2 2 2 2 2 2 0 2 0 1 2 0 2 0 0 0 1 1 1 0 2 1 1 1 1 1 1 1 0 2 0 1 1 1 1 1 0 0 2 2 0 0 0 0 1 1 1 1 0 1 2 0 1 0 1 0 0 0 2 0 1 0 0 2 0 0 0 0 0 0 1 2 1 2 2 2 2 2 0 0 1 1 0 0 2 0 2 0 0 0 1 0 1 0 0 0 0 0 0 0 2 2 0 0 1 0 0 0 0 1 2 2 2 0 0 0 0 0 0 0 0 0 0 1 1 0 1 0 0 0 0 0 1 0 2 0 0 0 2 0 0 0 0 0 0 0 0 2 0 1 0 1 0 0 1 0 0 0 1 2 1 0 0 0 0 1 1 0 0 1 0 1 0 0 0 0 0 2 1 1 0 1 0 1 1 0 1 0 2 1 0 2 0 0 0 1 0 1 2 0 2 0 0 0 0 0 0 0 0 0 1 2 0 1 0 2 1 0 1 1 2 1 0 0 0 0 1 0 0 0 2 1 1 0 1 0 0 0 0 0 0 1 0 0 0 0 0 0 0 0 1 1 1 0 0 0 1 0 1 2 0 1 0 0 0 0 1 0 1 1 0 0 0 0 0 0 1 0 0 1 1 0 0 0 0 0 0 0 0 1 1 0 0 0 1 0 0 0 0 2 0 0 0 0 0 1 0 0 1 0 2 0 1 0 2 0 0 0 1 1 2 0 2 0 0 2 0 1 0 0 1 0 1 1 0 1 0 1 0 1 0 1 2 2 0 0 1 0 2 2 0 1 0 1 1 0 1 1 0 0 0 1 2 1 0 2 0 0 2 0 0 0 0 0 0 1 1 0 0 2 1 1 0 2 0 0 2 0 0 0 0 0 0 0 0 1 0 0 1 2 0 1 1 0 0 1 1 1 0 0 0 1 1 1 1 0 0 0 0 0 1 0 1 0 2 0 0 2 1 1 1 0 0 0 0 1 1 2 2 1 0 1 1 1 1 0 0 0 0 0 2 2 2 0 2 0 0 0 0 1 1 0 0 1 1 0 1 0 0 0 1 0 0 0 0 2 1 1 0 1 0 0 0 2 0 1 0 2 0 2 1 0 1 0 1 0 0 2 0 2 0 0 0 0 0 0 0 2 0 1 0 1 0 0 0 0 2 0 0 1 0 0 0 0 0 0 1 0 1 0 0 0 0 0 0
126 1 1 1 0 0 1 1 1 2 2 0 1 1 1 0 0 1 1 0 0 0 0 2 2 0 0 0 0 2 2 0 0 0 2 0 2 2 0 1 1 0 0 0 0 1 1 0 1 0 1 0 0 0 2 2 1 0 1 0 1 2 0 0 0 0 0 1 0 0 0 2 1 0 1 2 1 1 2 0 1 1 0 1 1 0 0 1 1 2 1 1 2 0 0 0 0 0 0 1 2 0 0 0 2 2 0 2 1 1 0 1 1 1 1 1 1 0 1 1 1 0 1 2 0 0 0 1 2 1 1 0 0 0 1 0 0 0 0 2 0 0 1 1 0 0 0 0 0 0 0 0 1 1 1 1 1 1 2 1 0 1 0 1 0 2 2 1 0 1 0 0 0 1 0 0 1 1 0 1 0 0 0 0 0 0 0 0 0 0 0 0 2 0 2 2 1 0 0 0 0 0 1 2 2 1 1 2 0 0 1 0 2 0 1 2 2 0 0 0 1 2 1 0 0 1 1 0 0 0 0 0 0 0 1 0 0 2 2 1 0 1 2 2 0 2 0 0 2 0 0 0 1 0 0 0 2 2 0 0 0 0 0 1 0 0 0 0 2 2 0 1 1 2 0 0 1 0 1 0 0 1 1 1 0 1 1 2 0 2 1 0 1 1 2 2 0 0 0 0 0 0 2 0 1 0 0 2 1 0 1 2 0 1 0 0 0 1 1 0 1 0 0 1 2 0 1 0 2 2 0 1 0 0 1 0 0 2 0 0 2 1 2 1 1 0 0 1 1 1 1 0 2 2 0 2 2 0 0 1 0 1 0 0 0 1 0 1 1 0 1 1 1 1 1 2 2 2 1 1 1 2 1 0 0 0 0 0 0 1 0 0 0 0 2 1 1 0 1 1 1 1 1 1 0 0 1 2 1 0 0 0 2 2 0 2 0 1 0 1 1 1 0 1 1 1 1 0 1 0 1 0 0 0 1 1 0 0 0 1 2 0 2 1 1 2 2 1 1 0 0 1 0 1 1 1 1 0 1 0 2 1 1 0 0 1 1 2 2 2 2 2 2 0 0 0 0 2 0 1 1 0 0 1 0 2 1 0 0 0 0 1 0 1 1 0 1 1 1 0 0 0 1 1 1 0 1 1 0 0 0 2 0 0 1 0 0 2 0 1 1 1 2 1 1 1 0 1 1 1 1 0 0 0 0 0 1 1 2 2 0 0 2 1 2 0 0 2 0 0 0 0 0 2 0 2 0 0 0 0 0 1 0 0 0 0 1 1 1 0 1 1 0 0 1 0 1 0 0 0 0 1 0 0 0 0 0 1 1 0 0 2 1 0 1 0 0 0 0 0 0 2 1 0 0 1 2 1 0 1 0 0 0 1 0 1 0 0 0 1 1 1 0 1 0 0 2 2 0 0 0 0 0 0 2 1 2 0 1 0 0 0 0 1 2 1 1 1 2 0 1 2 0 1 0 2 1 0 0 0 0 0 1 0 1 2 1 2 0 0 0 0 1 0 0 2 1 0 2 0 0 0 2 1 2 2 1 1 2 0 0 1 0 0 0 0 0 2 1 1 0 1 0 0 0 1 2 2 0 0 0 0 0 0 0 0 2 0 0 0 0 0 1 0 0 1 1 0 0 0 0 0 0 0 0 0 1 0 0 0 0 1 0 0 0 0 1 0 0 0 0 0 0 1 0 0 0 1 0 0 0 0 2 0 0 2 2 1 0 0 0 0 1 1 0 0 0 1 1 1 1 1 0 0 1 2 1 0 2 0 2 2 1 1 0 0 1 0 0 0 0 0 0 0 2 0 2 0 1 1 1 0 1 0 1 1 1 1 1 0 1 1 0 0 2 0 0 0 1 2 0 0 2 0 0 1 1 1 2 0 1 1 0 0 0 0 0 0 0 0 2 0 0 2 0 0 0 0 0 0 0 0 0 0 0 1 1 0 2 0 0 0 2 0 2 0 0 2 1 1 2 1 0 1 0 0 1 0 0 2 0 2 1 0 2 2 2 2 1 0 1 0 2 2 2 0 1 1 0 0 0 1 0 0 1 2 0 1 1 0 0 1 1 1 0 0 1 1 0 0 0 1 1 1 2 0 1 1 0 0 0 0 0 1 1 1 1 0 0 0 2 0 2 0 1 1 1 1 1 2 0 2 0 0 0 0 0 0 0 0 0 0 0 0 0 0 2 1 1 0 0 0 1 2 0 0 1 1 0 0 1 1 1 2 1 1 0 1 1 1 0 1
127 0 2 1 0 0 0 2 0 0 0 1 1 1 0 0 1 1 1 0 1 1 0 2 2 0 0 0 0 2 1 1 1 2 1 2 1 1 1 0 1 1 1 0 0 0 0 0 1 0 0 0 0 1 1 1 0 1 0 0 2 2 0 0 1 1 1 0 0 0 0 0 0 0 0 2 2 1 1 0 1 2 1 0 1 0 0 0 0 2 0 0 1 0 0 2 0 1 1 2 2 0 1 0 1 0 1 1 1 1 0 1 0 1 1 1 1 0 0 1 2 0 2 1 1 1 0 0 1 0 1 1 1 0 0 0 1 0 0 1 0 0 1 0 0 1 0 1 1 1 0 0 1 0 0 0 0 0 1 1 1 2 0 1 1 1 0 1 0 1 0 0 1 1 1 0 0 0 0 0 0 0 0 0 0 0 2 1 0 0 1 0 2 1 2 1 2 0 0 0 0 0 0 1 0 1 2 2 1 0 0 0 1 0 0 1 0 1 2 0 1 2 0 0 0 0 0 2 0 0 0 1 0 0 0 0 0 2 1 1 0 1 2 2 0 2 0 0 2 0 0 0 2 0 0 0 1 2 0 0 0 0 0 1 0 0 0 0 2 1 0 1 0 2 0 0 0 1 1 0 0 1 2 2 0 2 2 1 0 1 1 0 0 0 2 0 1 2 0 1 1 0 2 0 1 0 0 0 0 0 0 1 0 0 1 1 0 1 1 0 0 1 2 2 1 0 0 0 1 1 0 1 0 0 0 0 0 1 1 1 0 1 2 2 1 0 1 1 1 0 0 1 2 2 1 1 1 0 0 2 0 2 0 0 0 0 0 2 2 0 0 0 1 2 1 1 1 2 0 2 0 1 1 0 1 1 0 0 0 0 0 0 0 1 2 1 1 1 1 1 1 1 0 1 1 1 1 0 1 1 1 1 1 1 0 1 1 0 0 0 0 1 1 1 0 1 0 1 1 0 1 2 0 1 1 0 0 0 0 0 1 0 1 0 1 1 1 0 0 1 0 1 0 1 1 1 1 1 2 1 1 1 0 1 1 1 1 1 1 0 0 0 1 1 1 0 1 1 1 0 1 0 0 0 0 0 0 2 1 1 1 2 0 0 0 0 1 0 1 0 1 1 1 1 0 1 2 0 0 0 0 1 0 0 0 0 0 2 0 1 1 1 0 0 0 2 2 0 0 1 0 1 0 0 0 0 2 1 2 2 1 1 2 2 2 0 0 0 2 0 1 2 1 1 1 1 0 0 0 1 0 1 0 0 0 0 1 0 1 0 1 0 0 0 0 0 0 1 2 1 1 0 1 0 0 0 0 2 0 0 0 1 1 0 1 0 0 0 0 0 0 2 0 0 1 2 1 2 0 2 0 0 0 0 2 0 0 0 0 0 0 0 0 0 0 1 1 2 0 0 1 0 0 2 1 1 2 0 0 2 0 0 1 1 2 0 0 0 2 0 0 1 2 2 1 2 2 1 1 0 0 0 1 0 0 2 0 1 0 1 0 1 0 0 0 2 2 2 2 0 2 0 2 2 2 2 1 2 1 0 0 1 1 2 1 0 0 2 2 2 0 2 0 0 0 0 1 1 0 0 0 0 0 0 0 1 1 0 0 0 0 0 0 0 0 0 0 1 0 1 0 0 0 0 0 0 1 0 0 1 0 1 1 0 0 0 1 0 0 0 0 0 0 0 0 1 0 1 0 1 1 1 1 0 0 0 0 1 0 1 0 1 2 1 1 1 0 0 1 0 0 2 1 1 1 0 0 2 1 2 0 1 1 0 1 0 0 0 0 0 0 0 0 1 0 1 1 0 0 2 2 0 1 0 2 1 1 1 1 0 1 1 0 0 1 0 1 0 0 1 0 0 2 0 0 1 0 1 1 0 0 1 0 0 0 0 0 0 1 0 2 1 0 0 2 0 2 0 0 0 0 0 0 1 0 1 0 0 1 1 0 0 0 2 2 2 1 2 0 1 0 0 0 0 0 0 1 2 0 1 1 2 1 1 1 0 0 2 0 0 0 1 0 0 1 1 0 0 1 1 1 0 0 0 0 0 0 1 1 1 0 1 0 0 1 0 0 1 0 1 2 1 0 2 0 0 0 2 0 0 0 0 1 1 1 2 1 0 1 0 2 1 1 0 2 1 2 2 1 1 1 1 0 0 2 2 2 0 0 0 0 0 1 1 0 1 0 1 1 0 0 0 1 2 0 1 1 0 1 1 0 0 0 2 1 0 0 0 0 1 0 2
128 0 2 1 0 0 0 2 1 1 1 0 1 1 0 0 1 1 0 1 1 1 1 1 1 0 0 0 1 2 2 2 1 1 1 0 2 0 0 0 2 2 0 0 0 0 0 0 0 0 0 0 1 1 1 1 0 0 0 0 1 2 0 0 2 2 2 0 0 0 1 1 2 0 2 2 0 2 2 1 1 2 0 2 2 0 0 0 0 2 0 0 2 1 0 2 1 0 1 0 1 1 1 0 2 0 2 2 2 0 0 2 0 2 2 2 2 0 1 1 1 0 2 1 1 1 0 1 2 2 1 1 0 0 1 1 0 0 0 0 0 0 0 0 0 0 0 1 1 1 0 0 0 0 1 1 1 1 1 1 1 1 0 1 1 2 2 0 1 1 1 0 0 0 0 0 0 1 0 1 0 0 0 0 0 0 2 2 1 1 1 1 2 1 2 2 2 0 0 0 0 0 0 0 0 2 1 1 1 0 0 0 1 0 0 0 0 0 0 0 1 1 1 0 0 2 2 1 0 0 0 0 0 0 2 0 0 2 2 0 0 0 1 0 0 0 0 0 2 0 0 0 1 0 0 0 0 0 0 0 0 0 0 2 0 0 0 0 1 1 0 0 0 1 0 2 1 1 2 0 1 0 0 0 0 1 0 2 0 2 1 0 1 0 2 1 1 0 0 0 0 0 2 0 1 0 0 0 1 0 0 1 0 0 2 1 0 0 0 0 1 1 1 1 0 0 0 0 0 0 0 0 0 0 0 0 0 0 2 0 0 0 1 1 2 0 0 1 1 1 1 1 0 0 0 0 0 1 0 1 0 1 2 0 2 1 0 2 2 0 0 0 2 1 1 2 2 1 0 2 1 0 0 0 1 0 0 0 0 1 0 1 0 0 2 1 1 0 1 1 1 1 0 2 2 2 0 1 0 0 0 0 2 2 0 1 1 0 0 1 1 1 1 1 1 2 1 0 2 1 2 0 0 1 1 0 0 1 0 0 1 0 2 2 0 1 2 2 2 1 0 1 0 1 1 0 1 2 1 1 1 1 1 1 0 0 2 0 2 0 0 0 2 0 2 0 2 2 0 2 1 1 0 0 0 0 0 0 0 1 2 2 1 2 2 0 1 0 1 1 0 1 1 1 0 1 1 0 0 0 0 2 2 1 0 0 1 0 0 2 2 0 2 0 0 1 0 0 0 1 1 1 0 2 2 0 1 0 2 2 1 2 1 1 1 0 0 0 2 1 0 1 0 1 1 1 0 0 2 0 0 0 1 0 1 1 0 1 1 0 0 2 0 0 0 0 0 0 2 0 0 0 2 0 1 1 1 2 2 1 0 1 0 0 1 0 1 0 0 0 0 2 0 0 0 1 1 1 0 0 0 0 0 0 2 0 0 0 1 0 0 1 0 0 0 1 1 1 0 0 1 0 0 1 2 0 1 0 1 0 1 2 0 2 2 1 2 0 1 0 0 2 0 1 0 2 1 0 2 0 0 0 1 0 1 2 0 2 0 0 1 0 1 0 1 2 1 1 2 0 1 1 1 0 1 1 1 1 1 0 0 0 1 2 1 0 0 1 1 2 0 2 0 0 1 2 1 1 0 0 0 0 0 2 1 0 1 2 1 1 1 0 1 0 0 1 1 0 2 0 1 1 0 1 0 1 1 0 0 0 0 1 0 0 0 1 1 1 0 1 1 1 0 0 0 1 0 0 1 0 0 0 2 0 0 0 0 1 0 2 0 0 2 0 0 0 0 0 1 1 0 1 0 0 0 1 0 0 2 0 2 2 0 0 0 0 0 1 0 1 1 0 0 0 0 0 1 0 1 1 2 0 0 2 0 2 2 0 2 0 0 2 0 0 2 1 0 0 0 1 0 0 2 0 0 2 0 0 0 0 0 0 1 1 0 0 1 0 0 0 1 0 0 2 0 0 0 0 0 0 0 0 1 0 0 2 1 0 1 1 0 0 1 0 2 1 0 1 1 2 1 1 0 0 0 0 0 0 0 1 0 1 1 1 2 2 2 2 0 0 0 1 2 2 2 1 0 0 0 0 0 0 0 0 1 0 0 1 1 1 0 1 0 1 1 0 1 0 0 0 0 2 0 1 0 0 0 0 0 0 0 0 2 2 2 0 1 0 1 0 2 0 1 0 1 0 2 2 0 0 1 0 0 0 0 0 0 1 0 0 0 0 0 0 0 0 2 1 1 0 0 0 1 1 0 1 1 0 1 0 0 0 0 1 1 0 0 0 0 0 0 0
129 1 2 1 0 0 0 0 0 2 2 0 0 0 0 0 0 2 1 1 0 0 0 2 2 0 0 0 1 0 0 2 0 1 2 0 2 0 0 0 2 2 0 0 0 0 1 0 0 0 0 0 0 1 1 0 0 0 1 0 1 1 0 0 0 0 0 1 0 0 0 1 2 0 2 2 0 2 2 1 1 2 0 1 1 0 1 0 0 2 0 1 1 0 0 2 0 0 0 0 1 0 0 0 1 1 1 1 1 1 0 2 1 1 1 1 1 0 0 1 2 0 2 1 1 1 0 0 2 0 1 1 0 0 0 0 0 0 0 2 1 0 0 0 0 0 1 0 0 0 0 0 0 0 1 0 0 1 1 0 0 1 0 0 0 1 1 0 0 2 1 1 1 1 0 0 0 0 0 0 0 0 1 1 0 1 1 0 0 0 0 0 2 1 2 2 1 0 0 0 0 0 0 2 2 0 2 0 2 0 0 0 1 1 0 1 0 0 1 2 0 0 0 0 0 0 0 1 0 0 0 0 0 0 2 0 0 2 2 0 0 0 2 2 0 2 0 0 1 0 0 0 1 0 0 0 2 2 0 2 0 2 0 0 0 0 0 0 1 0 0 1 0 1 0 0 0 2 1 0 1 2 2 2 0 2 2 1 1 2 0 1 0 0 1 0 0 2 0 1 0 0 2 0 1 0 0 2 2 0 1 2 0 1 2 0 0 0 0 0 1 1 1 0 0 0 0 0 1 1 0 0 0 0 0 0 0 2 0 1 0 0 1 1 0 0 2 1 1 1 0 1 2 2 0 1 1 0 0 1 0 1 0 0 0 0 0 2 2 0 0 0 0 2 1 1 2 1 1 1 1 1 2 0 0 1 0 0 0 0 0 0 1 0 2 0 0 2 0 0 0 0 1 2 1 1 0 0 0 0 0 0 0 0 2 2 0 0 0 0 0 0 0 1 0 2 2 0 2 1 2 0 1 1 0 0 0 1 0 0 1 0 2 2 0 1 1 2 2 1 0 1 0 2 2 1 2 2 1 1 1 1 1 1 0 0 2 1 2 0 0 0 1 1 1 1 0 2 0 1 2 0 0 2 0 0 0 2 2 0 2 2 0 1 2 0 1 1 1 1 0 1 1 0 0 2 2 0 0 0 0 2 1 0 1 0 0 2 0 1 0 0 1 1 1 2 1 1 1 2 0 1 0 1 1 0 1 2 2 1 1 1 1 1 1 2 1 0 2 0 0 2 0 0 1 1 1 0 1 0 0 0 0 1 1 1 1 0 0 1 0 2 0 0 0 0 0 1 1 1 1 0 2 0 1 1 1 1 0 0 0 1 1 1 1 0 0 1 0 0 0 0 0 0 0 1 2 1 1 2 0 0 0 0 1 0 0 0 0 1 0 1 1 1 0 0 2 1 0 0 0 0 1 0 1 1 1 0 0 0 0 0 0 1 1 1 2 1 2 0 1 1 0 1 1 1 2 0 0 0 0 0 2 0 1 1 0 2 2 0 1 0 0 0 0 1 1 0 1 0 0 1 1 1 1 1 1 2 2 1 1 1 0 1 0 0 0 2 1 1 0 2 1 1 1 2 1 2 0 0 0 0 0 0 0 0 0 2 2 2 0 0 0 0 0 0 0 0 1 0 1 1 0 1 0 2 1 0 1 2 1 2 0 1 0 0 1 1 0 0 0 0 0 1 0 2 1 0 1 0 0 1 2 1 0 0 0 0 0 0 0 0 2 0 0 0 0 2 0 2 0 0 1 1 1 1 0 1 1 1 1 1 1 1 0 1 0 1 0 0 0 0 0 0 1 0 0 0 0 2 2 0 0 2 0 2 2 0 0 0 0 0 0 0 2 0 0 0 1 2 1 0 2 0 0 2 0 1 0 0 0 0 1 1 1 1 1 0 0 0 0 0 1 2 1 0 2 0 0 0 0 0 0 0 0 0 0 0 0 2 1 1 0 2 1 0 0 1 1 2 1 1 1 0 0 1 0 1 0 2 0 1 1 1 1 1 1 1 1 0 1 1 1 0 1 2 0 1 1 1 1 0 0 0 1 0 0 0 2 2 0 2 0 1 0 0 1 0 0 0 1 2 0 2 0 0 0 0 2 0 0 0 2 2 0 1 2 0 0 0 1 0 2 0 0 0 0 1 0 0 2 0 0 0 1 1 1 0 0 0 0 1 0 0 0 1 1 2 1 0 0 0 0 1 0 0 0 0 0 0 0 0 0 2 1 0 0 0 0 1 0 2
130 0 0 2 0 0 1 1 1 2 2 0 0 0 0 0 0 1 1 0 0 0 0 2 2 0 2 0 1 1 0 1 2 2 1 1 1 0 0 0 1 1 2 0 0 0 0 0 0 0 0 0 0 0 1 1 0 1 0 0 1 2 0 0 2 2 2 1 0 0 0 1 2 0 1 1 1 1 2 1 0 1 0 2 2 0 0 1 1 2 1 1 0 0 0 1 0 1 0 2 1 0 1 0 2 0 2 0 1 1 0 0 2 2 2 2 1 0 0 1 1 1 2 1 1 1 0 0 0 0 1 0 0 0 1 0 0 0 0 0 0 0 0 0 0 1 0 0 0 0 0 0 0 0 0 0 0 0 0 2 0 2 1 0 2 2 2 0 1 1 1 1 1 1 0 0 0 0 0 0 0 1 1 1 0 1 2 1 0 0 2 1 1 1 2 1 1 0 0 0 0 0 0 1 1 1 2 1 1 0 0 0 1 0 0 0 0 1 1 0 1 2 0 0 0 1 1 2 0 0 0 0 0 0 1 0 0 2 2 0 0 1 1 2 0 1 0 0 2 0 0 0 0 0 0 0 1 1 0 0 0 0 0 1 0 0 0 1 1 1 0 1 1 2 1 1 0 0 1 0 0 1 1 1 0 1 0 2 0 2 0 0 0 0 2 0 0 1 0 1 1 0 1 1 1 0 1 0 1 0 0 1 0 0 1 0 0 0 0 1 1 1 0 2 2 0 2 0 0 0 0 1 1 1 0 0 0 0 2 2 1 1 2 1 1 0 0 1 2 1 1 1 2 2 0 0 0 1 0 2 0 2 2 1 1 0 0 2 2 0 0 0 0 2 0 0 0 2 1 1 0 1 0 0 1 0 0 0 0 1 0 0 0 0 2 0 0 0 2 2 1 2 1 2 1 1 0 1 0 0 0 0 0 0 1 1 1 0 2 0 0 0 1 1 0 2 2 0 1 1 0 0 0 1 2 2 1 0 0 0 1 0 1 0 1 2 2 0 1 1 0 1 0 2 1 1 1 2 0 0 2 0 0 0 0 2 0 1 2 1 1 1 2 0 2 0 1 2 0 1 1 1 1 1 0 0 0 0 0 0 0 1 0 1 1 0 1 1 1 0 0 1 1 1 1 0 1 0 0 0 0 1 1 0 1 0 0 2 0 1 0 1 2 0 0 1 0 0 1 1 1 0 0 0 0 0 2 0 1 0 2 2 2 2 2 1 0 1 1 0 0 1 0 1 1 0 1 0 2 0 0 0 1 1 1 1 1 0 0 0 0 0 0 0 0 0 0 1 2 1 0 0 0 0 0 0 0 0 0 0 0 1 0 0 0 0 0 0 0 0 0 2 1 0 0 0 2 0 0 0 0 0 0 0 2 0 0 0 0 0 0 0 0 0 0 0 2 1 0 0 0 0 1 0 1 1 1 0 1 0 0 0 0 1 2 1 1 0 2 1 0 0 1 1 0 0 2 0 1 1 1 0 0 1 2 1 1 1 1 1 1 1 0 0 0 1 1 0 2 0 0 0 1 1 1 1 1 1 1 0 0 0 1 1 1 0 0 1 0 1 1 0 0 0 2 2 1 2 0 0 0 0 0 1 0 1 0 1 1 1 0 0 0 0 1 0 0 0 1 0 0 0 0 0 0 1 0 0 0 1 1 1 1 0 0 0 1 1 0 1 1 1 0 0 0 0 1 0 1 0 0 1 1 0 0 0 0 1 0 0 0 0 0 0 0 1 0 0 1 1 0 1 0 0 2 0 1 2 1 2 0 2 1 0 0 0 0 2 1 2 1 0 0 0 1 0 1 0 0 2 2 1 2 0 2 2 1 1 1 0 1 1 0 0 1 0 1 0 0 2 0 0 1 0 0 2 0 0 0 0 0 0 0 1 0 0 1 0 0 0 1 0 0 1 1 0 1 1 1 0 0 0 0 0 0 0 0 1 1 1 0 0 2 0 2 1 0 0 1 2 2 2 0 0 0 0 0 2 0 2 0 1 0 0 1 1 1 2 1 0 0 1 2 2 2 1 1 1 1 1 1 1 0 1 2 1 0 1 2 1 0 2 1 2 0 0 1 1 1 0 1 1 0 1 0 0 0 0 0 0 1 0 2 1 1 1 1 1 0 0 2 0 1 0 1 0 1 1 0 0 2 0 1 0 2 1 2 0 0 0 0 0 1 1 0 1 0 0 2 0 0 0 1 2 0 0 1 0 0 0 0 0 0 2 1 0 0 0 0 0 0 1
131 1 2 0 0 0 0 0 0 2 1 0 1 1 1 0 0 1 1 0 0 0 0 2 2 0 0 0 0 2 2 1 2 2 1 1 1 1 0 0 2 1 0 0 1 1 2 0 0 0 0 0 0 0 1 1 0 1 0 0 0 1 0 0 0 1 0 1 0 0 0 0 2 0 2 1 0 0 1 0 0 2 0 1 1 0 0 1 0 2 0 1 1 1 0 2 0 0 0 1 1 0 0 0 2 1 2 0 0 2 0 0 0 2 2 2 2 0 2 0 0 0 2 1 1 1 0 0 0 0 1 1 0 0 0 0 0 0 0 0 0 0 0 0 0 1 1 0 0 1 0 0 0 0 0 1 1 1 0 2 1 2 0 2 1 2 1 0 0 2 2 1 0 2 1 0 0 0 0 0 0 0 0 0 1 1 1 1 1 0 1 0 2 0 2 2 1 0 0 0 0 1 0 2 2 1 1 0 2 1 1 0 1 0 1 1 0 0 1 0 2 2 0 0 0 0 0 1 0 0 0 0 0 0 1 0 0 2 2 0 0 0 2 1 0 1 0 0 2 0 0 0 1 0 2 2 0 0 0 0 0 0 0 1 0 0 1 0 2 1 0 1 0 2 0 1 0 1 2 0 1 2 0 0 1 1 1 2 1 2 2 1 0 0 2 0 2 0 0 0 0 1 2 0 1 1 2 0 2 1 1 1 0 0 0 0 0 0 1 0 1 1 0 1 1 0 2 0 0 1 0 2 0 0 0 0 0 0 2 1 0 2 2 2 0 0 2 1 0 2 2 0 1 2 1 2 2 0 0 2 0 2 1 1 0 0 0 0 2 0 2 2 2 1 1 1 1 2 0 2 0 0 1 0 0 1 0 1 1 1 0 0 1 0 2 2 2 1 0 0 0 0 0 0 0 0 1 1 0 0 0 0 0 0 1 1 1 0 0 0 0 1 0 1 0 2 1 0 0 0 0 0 0 1 1 0 0 1 0 0 1 0 1 0 1 1 1 1 2 1 0 1 0 0 0 0 0 0 2 0 2 2 0 1 0 1 1 0 2 0 0 0 2 1 0 1 0 1 0 0 2 0 0 0 0 0 0 1 1 0 1 1 1 2 2 0 1 0 2 0 1 0 0 0 0 2 1 0 0 0 0 2 1 0 0 1 0 1 0 2 1 0 1 0 0 1 0 0 1 2 0 0 1 0 0 0 1 0 2 0 1 2 1 1 1 0 0 1 1 0 0 1 1 1 2 0 0 1 0 0 0 1 0 0 0 0 0 0 0 1 0 1 0 0 0 0 1 1 1 1 0 1 1 0 1 0 1 1 1 1 0 1 0 1 1 0 0 1 0 0 1 1 0 0 0 2 0 1 0 0 0 0 0 1 1 1 0 0 0 1 0 1 0 0 0 0 2 1 0 0 1 0 0 2 2 0 2 0 2 0 0 0 0 2 2 2 2 0 0 0 0 2 1 2 1 2 1 1 0 1 1 0 1 1 1 1 0 2 1 0 1 0 0 0 1 1 2 0 1 0 0 1 1 1 1 1 0 2 1 1 1 1 0 1 0 0 0 1 1 1 1 0 0 0 1 2 1 2 0 0 1 1 0 0 1 0 0 0 0 0 0 0 1 0 0 1 1 0 0 0 0 0 0 0 0 0 1 0 0 0 0 0 0 1 0 0 1 2 0 1 1 1 0 0 0 0 1 0 1 0 0 1 1 0 0 1 1 1 0 1 0 0 1 1 0 0 0 0 1 0 0 2 0 0 1 2 0 1 1 1 1 1 1 0 0 0 0 1 1 2 1 0 1 0 1 0 1 0 1 1 1 0 1 1 1 1 1 0 1 0 1 1 0 1 1 0 0 0 0 2 0 0 2 0 0 2 0 1 1 0 0 0 0 0 0 0 0 0 0 0 2 0 0 2 0 0 0 1 0 0 0 0 0 0 0 0 0 0 2 0 0 0 0 2 1 1 0 1 1 2 2 2 0 0 0 0 0 1 2 2 1 2 2 0 1 1 1 2 0 1 0 2 2 2 2 1 1 1 0 2 1 2 0 1 1 1 0 2 2 2 0 2 0 0 0 0 0 2 0 0 1 0 0 1 1 0 1 1 0 0 0 0 1 2 1 0 2 1 1 1 1 0 1 1 1 0 2 2 0 0 1 0 0 1 1 1 2 0 0 0 0 0 0 0 0 0 2 1 1 0 0 0 0 1 0 0 0 0 0 1 0 0 0 1 1 0 1 0 0 1 0 1
132 1 0 2 0 0 1 0 0 2 2 0 1 0 0 0 0 1 0 0 0 0 0 2 2 0 0 0 0 2 2 1 1 2 1 2 1 2 0 0 0 0 0 1 0 1 0 0 0 0 0 0 0 0 0 0 0 0 1 0 1 2 0 0 2 2 2 0 0 0 0 1 2 1 1 2 1 1 2 1 0 1 0 0 0 0 1 0 0 1 0 0 0 0 0 0 0 0 0 0 1 0 1 0 1 0 1 0 1 1 1 2 1 2 2 2 2 1 0 1 2 0 1 1 0 0 0 1 1 1 1 0 0 0 0 0 1 1 1 0 0 1 0 0 0 0 0 0 0 0 0 0 0 0 0 0 0 0 0 0 0 0 0 1 0 2 1 1 0 1 1 1 2 1 0 0 1 1 0 2 0 0 1 1 0 1 1 2 1 1 1 2 1 0 1 1 0 0 0 0 0 0 1 1 1 1 2 1 1 0 0 0 0 0 0 0 1 0 0 0 1 1 0 0 0 0 0 0 0 0 0 0 0 1 1 1 1 2 2 0 0 0 2 2 0 2 0 0 1 0 0 0 2 0 0 0 0 1 1 1 1 0 0 0 1 1 0 0 2 1 0 0 0 2 1 0 0 1 1 0 1 2 2 2 0 1 1 1 1 2 1 1 0 0 2 0 0 2 0 2 0 0 1 1 1 0 0 1 1 0 0 1 0 0 2 0 0 1 0 1 0 0 2 1 2 0 1 0 1 0 0 2 0 0 0 0 0 1 1 1 0 1 2 2 0 0 2 1 1 2 2 0 1 1 0 1 1 0 1 0 1 1 1 0 1 1 0 0 2 0 2 2 1 1 0 0 2 1 1 1 0 0 0 0 1 0 0 0 0 1 0 0 0 0 2 1 0 1 1 1 1 1 1 2 2 1 0 0 1 1 1 1 1 1 0 2 0 0 1 1 1 0 1 0 1 2 0 1 2 0 2 0 1 1 0 0 0 0 0 0 1 0 2 0 1 0 1 0 0 0 0 0 0 1 1 1 1 2 0 2 0 2 0 1 0 2 0 1 1 0 1 0 1 2 2 0 0 1 0 1 0 1 1 0 0 1 0 0 0 1 1 0 1 0 1 0 1 0 1 0 1 1 1 1 0 1 1 1 0 0 1 0 0 1 1 0 1 2 0 0 0 1 0 0 1 1 0 0 0 2 0 0 0 1 2 0 1 0 1 2 1 1 2 2 2 1 0 2 0 0 0 0 0 2 0 1 0 0 1 0 0 0 0 0 0 0 0 0 0 1 0 0 0 0 0 0 0 1 1 1 0 0 1 0 0 0 0 2 1 0 1 1 0 0 1 0 0 0 0 0 0 1 0 0 0 0 2 1 0 2 1 0 0 0 1 1 0 0 0 0 1 0 0 0 0 1 1 1 0 0 0 0 1 1 1 0 2 0 0 0 1 1 0 1 2 1 1 0 2 1 0 1 0 1 0 2 1 0 0 1 0 0 1 1 0 1 1 1 0 1 1 1 0 0 0 1 1 2 1 1 2 0 2 2 1 2 1 0 2 1 0 1 1 1 2 0 0 2 2 2 1 1 1 1 0 1 1 2 0 1 1 1 0 0 1 0 1 0 0 0 0 0 0 0 0 0 0 0 0 0 0 0 0 0 0 0 0 0 1 2 1 2 1 0 0 0 0 0 0 0 0 0 0 0 0 1 1 0 1 0 1 2 1 0 0 1 2 1 0 0 0 0 2 1 0 0 0 0 1 0 0 2 0 0 1 0 1 2 0 2 0 0 2 0 0 0 1 1 0 1 1 0 0 0 0 0 0 0 0 2 2 0 2 0 2 2 2 1 1 0 2 1 0 0 1 0 0 0 0 2 0 0 1 0 0 1 0 1 1 0 0 0 0 0 1 1 0 0 0 0 1 0 0 2 0 0 0 2 0 0 0 0 0 0 0 0 1 0 2 1 0 0 1 1 1 0 1 0 0 1 1 1 0 0 0 0 0 2 0 2 0 0 1 0 2 1 1 2 0 0 0 2 2 1 2 2 0 2 1 1 1 2 0 0 1 1 0 2 2 2 0 2 0 1 0 0 1 1 0 0 0 1 0 1 0 0 0 1 0 0 0 0 2 1 1 0 2 2 0 0 2 0 0 0 2 0 2 1 0 0 1 0 0 0 0 0 0 0 0 0 0 0 0 0 0 1 1 0 2 0 0 0 0 1 0 0 2 0 1 1 0 0 0 0 0 0 0 0 0 1 2 2
133 1 1 1 0 0 0 0 0 2 2 0 0 0 0 0 0 0 0 0 0 0 0 2 2 0 1 0 0 2 2 1 1 1 1 0 1 0 0 0 1 1 0 0 0 0 0 0 0 0 0 0 1 1 1 1 0 0 0 0 0 2 0 0 0 0 0 0 0 0 1 1 2 0 2 2 0 0 0 0 0 2 0 1 1 0 0 0 0 2 0 0 2 0 0 1 0 0 0 0 2 0 1 0 2 1 2 1 2 0 0 2 0 2 2 2 2 0 1 1 1 1 2 1 1 1 0 1 2 1 1 0 0 0 0 0 0 0 0 0 1 0 0 0 0 1 0 0 0 0 0 0 1 2 1 0 0 0 0 2 0 1 0 1 1 1 1 1 0 1 1 0 0 2 0 0 1 0 0 0 0 0 1 1 1 2 1 0 0 0 1 0 2 0 2 2 2 0 0 0 0 2 0 2 2 0 2 0 1 0 0 0 2 0 0 0 0 0 1 1 1 1 0 0 0 0 0 0 0 0 0 0 0 0 1 0 0 2 2 0 0 0 2 2 0 2 0 0 1 0 0 0 1 0 0 0 0 0 0 0 0 0 0 0 1 0 1 0 2 1 1 2 0 2 1 2 1 0 2 0 0 0 1 1 0 1 1 0 0 2 1 1 1 0 2 1 0 1 1 0 0 0 0 2 0 0 0 0 1 0 0 1 0 0 2 1 0 1 0 0 0 0 1 1 0 0 0 0 1 0 0 2 1 0 0 0 1 1 1 2 1 2 2 2 1 0 1 1 1 1 0 1 1 1 0 0 0 0 0 1 0 1 0 0 0 0 0 2 2 0 0 0 0 2 0 0 2 2 1 1 0 1 1 0 0 1 0 0 0 0 0 0 1 0 2 0 0 1 0 0 0 0 0 2 2 0 1 1 0 0 0 0 1 1 0 2 0 1 0 0 0 0 1 1 1 1 0 0 2 0 2 0 0 0 1 1 0 0 0 0 1 0 1 2 0 2 2 1 1 2 0 1 0 2 2 2 2 2 0 2 1 1 0 0 2 2 0 0 2 0 0 0 2 0 1 0 0 2 0 1 1 0 0 1 0 0 0 1 1 1 2 2 0 1 0 0 2 2 2 0 0 0 1 1 0 1 1 0 0 0 0 2 0 0 1 0 0 2 0 2 2 1 1 1 1 2 1 1 0 2 0 1 0 0 1 0 0 0 0 2 0 1 1 1 1 0 0 1 1 0 0 1 1 2 0 1 0 0 2 0 0 0 1 0 1 1 1 1 1 1 1 2 1 0 1 1 2 1 2 2 0 0 1 0 1 0 1 1 1 1 0 0 0 0 1 0 0 1 0 0 0 1 1 0 0 2 1 1 1 1 0 0 0 1 2 1 0 0 1 0 0 1 1 1 0 0 1 0 0 0 0 0 0 2 2 0 2 0 1 0 0 0 0 1 1 1 2 0 1 0 0 2 1 2 1 2 2 0 1 1 1 1 0 0 1 2 0 2 0 0 1 0 0 0 0 2 2 0 1 0 1 1 2 1 2 2 0 0 2 0 0 0 0 2 0 0 0 2 2 2 0 1 0 0 1 2 2 1 0 1 1 1 0 2 0 1 0 1 1 1 0 0 1 0 0 0 0 0 0 0 0 0 0 0 0 0 1 0 1 1 0 1 0 1 0 0 1 0 0 0 0 0 1 1 0 0 1 0 0 0 0 2 2 0 0 1 2 2 0 2 1 0 2 2 2 1 0 2 0 2 0 0 0 0 1 0 0 2 1 2 0 2 1 0 0 0 1 0 0 0 0 0 1 0 0 1 0 0 0 2 2 0 0 2 0 2 2 1 1 0 1 1 0 1 1 0 1 0 0 2 0 0 1 0 0 2 0 2 1 0 0 0 0 0 0 0 0 0 1 1 1 0 0 2 0 0 0 0 0 0 0 0 0 1 1 0 0 0 1 1 0 0 1 1 1 1 2 1 1 2 1 1 0 0 0 0 0 2 1 1 2 2 0 1 2 2 2 2 0 0 1 1 1 1 2 2 1 0 1 1 1 1 0 1 2 2 0 0 1 0 1 1 0 0 0 0 1 2 0 1 1 1 0 0 0 0 0 2 0 0 0 0 0 1 1 1 2 0 0 0 2 2 2 0 1 0 0 2 0 0 2 0 0 0 1 1 1 0 0 1 0 0 0 0 0 2 0 2 0 0 0 0 0 1 0 0 0 0 1 0 0 0 0 1 0 0 0 1 1 1 1 2
134 0 2 1 0 0 0 2 0 2 2 0 0 0 0 0 0 1 1 0 1 1 0 2 2 0 0 0 1 2 2 1 0 1 1 0 2 2 1 1 1 1 0 0 0 1 1 0 0 1 1 0 2 2 0 0 0 0 0 0 0 1 0 1 0 0 0 0 1 1 0 0 2 2 2 2 0 2 2 1 1 2 1 0 1 0 0 1 1 2 0 1 1 1 0 0 0 1 1 2 2 0 0 0 2 1 1 1 1 1 0 1 1 1 1 1 1 0 0 1 1 1 1 1 0 0 0 1 2 1 1 1 0 0 0 0 0 0 0 0 1 0 0 0 0 1 0 0 0 1 0 0 0 0 1 0 0 0 0 2 0 1 0 1 1 1 0 1 0 1 1 0 0 1 2 0 0 0 0 1 0 0 0 0 0 0 2 1 0 0 0 1 2 1 2 1 1 1 0 0 0 0 0 0 0 1 2 1 1 0 0 1 1 0 0 0 0 0 2 1 0 0 0 0 0 2 1 1 0 0 0 0 0 0 1 0 0 2 2 0 0 0 1 1 0 1 0 0 2 0 0 0 2 0 0 0 2 2 1 1 1 0 0 2 0 0 0 0 2 0 0 0 0 0 0 1 0 0 2 0 0 1 0 0 0 1 0 2 1 2 0 0 0 1 1 1 0 1 1 0 1 0 2 0 0 0 0 0 2 1 0 2 0 0 2 0 0 0 0 0 2 2 1 0 0 0 0 0 1 2 1 1 1 1 0 0 0 2 0 0 0 0 2 1 1 1 1 0 0 1 1 0 2 2 0 0 0 1 0 1 0 1 2 0 2 1 0 0 1 0 0 0 0 2 0 0 0 1 1 1 0 1 1 0 0 0 0 0 0 0 0 0 2 0 2 2 1 0 0 0 0 0 1 2 2 0 0 0 0 0 0 0 0 0 2 2 0 0 0 0 0 1 0 1 1 1 0 1 1 0 1 0 1 0 1 1 0 1 0 0 2 0 2 0 2 0 0 1 1 2 0 1 0 0 0 0 0 2 1 1 0 2 1 0 0 2 0 2 1 0 0 0 2 2 1 0 0 2 1 0 1 1 0 1 0 1 1 2 2 0 2 2 0 1 1 0 2 0 2 0 0 0 1 0 1 1 2 0 0 0 0 1 0 1 1 0 0 2 0 0 0 2 0 0 0 2 1 1 0 1 1 1 0 1 2 1 1 1 1 1 0 1 1 1 2 0 0 1 2 0 0 1 0 1 1 0 1 0 1 0 0 0 0 1 0 0 2 0 0 1 0 2 0 0 0 0 0 0 1 0 0 1 1 0 0 0 0 1 1 0 0 0 1 0 0 0 0 0 0 0 0 2 0 1 1 2 1 1 0 1 1 0 0 0 1 0 1 0 0 0 0 0 0 1 0 0 2 1 0 0 1 0 0 2 2 0 2 0 0 0 1 1 0 1 2 2 2 0 1 0 0 2 0 1 0 1 1 0 2 0 0 0 0 0 1 2 0 2 1 0 2 0 0 0 1 2 2 1 2 0 2 0 1 0 1 1 0 1 1 1 0 1 0 1 0 0 0 2 0 2 1 1 1 0 1 1 1 2 0 0 0 0 0 1 0 0 0 0 0 0 0 0 0 0 0 1 1 0 2 0 0 0 0 0 0 0 0 0 0 0 0 0 0 1 0 0 1 0 0 2 2 2 0 0 0 0 0 0 0 0 0 2 1 0 0 0 0 1 0 2 1 0 2 1 0 0 0 0 1 0 0 2 0 0 2 1 1 1 2 0 1 1 1 1 0 1 0 1 1 2 1 0 0 0 1 0 1 0 1 1 1 0 0 0 0 2 0 1 1 1 0 2 0 0 2 0 1 0 0 1 0 0 2 0 0 2 1 0 0 0 0 0 0 0 0 0 0 0 1 0 1 0 0 0 1 0 2 0 0 0 0 0 1 0 0 0 1 0 2 1 0 0 2 1 2 1 0 1 1 2 0 0 0 0 0 0 0 1 2 2 1 2 1 0 2 2 2 1 0 0 0 1 1 1 1 1 1 0 1 2 1 1 0 0 2 2 0 1 1 1 0 1 0 2 2 0 2 2 0 0 0 2 0 2 0 0 0 0 0 0 0 0 0 0 0 1 1 0 1 0 1 0 2 0 0 0 0 1 0 1 1 1 0 0 0 0 1 0 0 0 0 0 0 0 0 0 1 0 2 1 0 1 0 0 1 0 1 0 0 1 0 0 0 2 2 0 0 0 1 1 0 0
135 0 1 1 0 0 0 0 0 1 0 0 0 0 0 0 0 1 0 1 1 0 0 2 2 0 0 0 0 2 2 0 2 2 0 2 0 1 0 0 0 0 1 0 0 1 1 0 0 0 0 0 2 2 0 1 2 1 1 1 1 1 1 1 0 0 0 0 0 0 0 2 2 1 2 2 0 1 2 0 0 1 0 1 1 0 0 2 2 2 2 2 0 0 0 0 0 0 0 1 1 1 0 0 2 0 2 0 0 2 1 1 2 2 2 2 2 0 1 1 1 0 2 1 1 1 0 1 1 1 0 0 0 0 0 0 0 0 1 0 1 0 1 0 0 1 0 0 0 1 1 0 0 0 1 0 0 2 0 1 0 1 0 1 1 1 0 0 1 1 0 2 0 1 1 0 0 1 0 1 0 0 1 1 0 1 2 1 0 0 2 1 2 1 2 1 2 0 0 0 0 0 0 1 1 1 1 1 1 0 0 0 2 0 0 1 1 1 1 1 1 1 1 0 0 1 1 1 0 1 0 0 0 0 1 1 1 2 2 0 0 0 2 1 0 1 1 0 2 0 0 0 1 1 0 0 1 1 1 1 1 0 0 1 0 0 0 0 1 1 0 0 0 2 0 1 0 0 1 0 0 1 1 1 0 2 1 1 1 2 2 2 0 0 2 1 1 0 0 0 0 0 2 0 0 0 0 1 2 0 0 2 0 0 2 0 1 1 2 0 0 0 2 1 2 0 1 0 1 1 0 0 0 0 0 0 1 0 2 0 0 0 2 2 0 0 1 0 0 2 2 0 1 1 1 1 1 0 0 0 2 2 2 1 1 1 0 0 1 0 1 1 1 2 1 1 1 2 2 0 0 2 0 1 1 0 0 0 0 0 0 0 0 0 2 0 0 1 1 1 1 1 1 1 0 0 1 0 0 0 0 0 0 0 0 0 2 0 0 0 0 1 0 0 1 2 1 1 2 0 2 1 0 1 1 0 0 1 0 1 2 0 1 1 1 1 1 1 1 1 1 1 0 1 1 1 1 1 1 1 1 1 0 1 0 1 1 2 2 1 1 1 1 1 1 0 2 2 0 2 0 2 1 1 0 0 0 0 0 1 1 0 0 1 2 0 1 1 1 1 0 0 2 1 0 1 2 0 0 0 0 2 1 0 1 1 0 2 0 1 1 1 1 1 1 1 0 0 0 2 0 2 2 0 0 1 2 1 0 1 0 0 0 0 1 0 0 1 1 0 0 1 1 1 1 1 0 0 0 1 1 0 1 0 0 1 1 0 0 0 0 2 2 0 1 1 2 0 0 0 0 2 1 0 1 0 0 2 2 2 1 0 1 0 0 0 0 0 0 0 0 1 1 0 1 2 0 1 0 1 0 0 0 1 1 0 0 0 0 0 0 0 1 1 0 0 1 1 0 0 0 1 0 2 1 1 2 0 0 0 0 0 0 1 2 2 2 0 1 0 0 1 1 1 1 2 1 0 1 1 1 0 0 0 0 2 0 2 0 0 1 0 0 1 1 1 2 1 1 1 1 0 2 2 2 2 1 2 1 1 0 2 0 2 1 0 0 2 2 2 1 1 0 0 0 2 2 1 0 0 1 0 0 0 0 0 0 1 1 1 0 0 0 1 0 1 2 1 0 0 0 0 0 1 1 1 2 0 0 0 0 1 0 0 1 1 1 0 0 0 0 1 0 0 0 1 1 0 1 0 0 1 1 0 0 1 1 2 0 1 0 1 2 0 1 1 0 0 2 0 0 2 1 1 1 1 0 1 1 1 1 1 2 0 0 0 1 1 0 2 1 0 0 0 0 1 1 0 1 1 1 0 2 0 2 2 2 0 1 0 2 1 0 1 1 0 1 0 0 1 0 0 2 1 0 1 0 0 1 0 1 0 0 1 0 0 1 0 0 0 2 0 0 2 0 0 0 0 1 0 0 0 0 0 0 0 0 0 2 0 0 0 1 0 2 1 0 0 1 2 2 2 0 0 0 0 0 1 0 0 1 1 0 1 0 0 0 1 0 0 0 1 1 1 1 1 1 0 2 2 2 0 0 0 1 1 0 0 2 2 0 2 0 2 0 0 2 1 0 0 0 2 0 1 0 0 0 0 1 0 0 0 1 2 1 1 0 1 0 2 2 0 1 0 1 0 0 1 0 1 1 1 0 0 0 0 1 0 0 0 0 0 0 0 0 0 1 2 1 0 0 0 1 1 0 1 1 0 0 1 0 0 0 1 0 0 0 0 0 0 0 0
136 0 2 0 0 0 0 1 0 2 1 1 0 0 0 0 0 1 0 0 0 0 0 0 1 0 0 0 2 2 2 0 1 1 1 1 1 0 0 0 2 2 1 0 0 0 1 0 0 0 0 0 0 0 2 0 0 0 0 1 0 0 0 2 1 1 1 0 0 0 2 0 2 0 2 1 0 2 2 0 2 2 0 0 0 0 0 1 1 2 1 1 1 0 0 1 0 0 0 1 1 1 0 0 2 0 2 0 1 1 1 1 0 1 1 1 1 0 0 1 1 1 2 1 0 0 0 1 2 0 2 1 0 0 0 0 0 0 0 2 1 0 0 0 0 1 0 0 0 1 0 0 1 1 0 0 0 1 2 1 0 0 0 1 1 1 1 0 0 2 1 1 0 1 0 0 0 0 0 0 0 0 0 0 0 0 2 1 0 0 1 1 2 2 2 2 2 0 0 0 0 1 0 2 1 1 2 0 2 0 0 0 1 0 0 1 1 0 1 0 0 0 0 0 0 1 1 1 0 0 0 0 0 1 1 1 1 0 0 0 0 0 2 1 0 1 0 0 2 0 0 0 1 0 0 0 1 2 0 0 0 0 0 1 0 0 0 0 2 2 1 0 0 2 0 0 0 2 2 0 2 1 0 1 0 1 0 1 1 1 1 1 0 0 2 0 1 1 1 0 0 0 2 0 0 0 0 0 1 0 1 0 0 0 1 1 0 0 1 0 1 1 2 2 0 0 0 0 1 1 0 1 0 0 0 0 0 1 1 0 0 0 2 1 0 0 1 0 1 2 2 0 2 2 0 0 0 0 0 1 1 2 1 0 1 1 0 2 2 0 0 0 0 1 0 0 2 1 0 2 0 0 0 0 0 0 0 0 0 0 0 0 1 0 1 0 0 1 0 0 0 0 1 2 2 1 1 0 0 0 0 0 0 0 0 1 1 2 0 0 0 2 1 1 0 2 2 0 2 1 2 1 1 1 0 0 0 0 0 0 1 0 1 0 1 2 2 0 0 0 0 1 0 0 0 0 0 0 1 0 2 0 0 1 0 1 1 0 2 0 0 0 2 0 1 1 1 1 0 1 1 0 0 0 0 1 0 2 1 1 1 2 1 2 0 0 0 0 1 1 0 1 0 0 1 1 2 1 0 0 0 2 1 1 1 0 1 2 0 0 0 2 0 0 0 1 0 1 1 1 1 1 1 0 1 0 1 0 1 2 1 1 1 1 1 1 0 1 1 0 0 0 0 2 0 0 2 0 1 1 1 0 2 0 2 2 0 0 0 0 0 2 1 0 1 1 2 1 1 1 0 1 1 0 0 0 0 1 1 0 0 1 0 0 0 0 0 1 0 0 1 1 0 1 0 2 0 0 0 1 1 0 0 1 1 0 0 0 0 0 0 0 0 0 0 0 2 0 0 0 0 0 0 2 1 0 2 0 1 0 0 1 0 1 1 1 2 0 1 0 0 2 0 1 0 2 1 0 2 0 0 0 2 1 0 1 1 2 0 1 0 1 0 0 1 2 2 0 2 0 0 0 2 2 2 2 2 2 2 0 0 1 0 2 1 0 0 2 2 1 0 2 0 1 2 2 1 2 0 0 0 0 1 0 0 0 1 0 0 0 0 0 0 1 0 1 1 2 1 1 0 0 0 0 0 1 1 0 0 1 0 1 0 0 0 0 1 0 0 1 1 1 0 0 0 0 0 0 1 0 0 0 2 0 1 0 0 2 0 2 0 0 2 1 1 0 0 1 0 2 0 0 1 1 1 0 0 2 1 2 0 2 1 1 0 1 0 0 0 1 1 0 0 0 0 0 1 0 1 1 1 0 1 1 1 2 2 0 0 1 1 1 0 1 2 1 1 0 0 2 0 0 2 0 0 2 0 1 1 1 0 1 0 1 0 0 1 0 1 0 0 0 0 1 1 0 1 0 0 0 0 0 0 0 0 1 1 0 2 1 1 2 0 1 1 0 0 1 1 2 2 2 0 0 0 0 0 2 0 2 0 0 2 1 2 2 2 2 0 1 0 1 1 1 2 2 1 0 2 2 2 1 0 0 2 2 0 2 2 2 0 2 0 1 1 0 1 1 1 1 0 2 0 0 0 0 0 0 0 2 0 1 2 0 0 0 0 0 1 0 1 0 1 0 1 0 1 2 0 0 2 0 0 0 0 0 0 1 1 0 1 0 0 0 1 0 2 2 1 1 0 1 1 2 0 0 2 1 1 0 0 0 0 1 1 0 0 0 0 1 1 1
137 1 2 1 0 0 0 0 0 2 1 0 1 2 2 0 0 1 0 1 1 1 0 2 2 0 0 0 0 2 2 0 1 1 0 2 0 1 0 0 1 1 0 1 0 0 1 0 0 1 1 0 0 0 2 0 0 0 1 1 0 1 0 1 1 0 0 0 0 0 0 1 2 1 2 2 0 1 2 1 0 2 1 1 2 0 0 0 0 2 0 0 1 0 1 2 0 1 0 2 1 0 1 0 2 0 2 1 1 1 0 2 0 0 1 1 0 0 1 1 1 0 2 1 1 1 0 0 0 0 0 0 0 0 0 0 0 0 0 1 0 0 1 0 0 2 0 0 0 1 0 1 0 1 0 0 0 1 0 2 1 2 1 1 0 1 1 0 0 2 2 0 1 2 1 1 0 1 0 1 0 0 0 0 0 0 1 2 0 0 1 1 2 1 2 2 1 0 0 0 0 1 1 1 1 0 2 0 0 0 0 0 1 1 0 1 1 0 0 1 0 0 1 0 0 1 1 2 0 0 0 0 2 2 1 2 0 2 2 0 0 0 2 2 0 2 0 0 1 1 1 1 1 0 0 0 0 0 0 0 0 0 0 1 0 0 2 1 1 1 0 0 0 2 0 0 0 0 1 0 0 1 1 1 1 1 1 1 1 1 1 1 0 0 2 1 0 2 1 0 1 0 2 0 0 1 1 1 1 0 0 1 0 0 1 0 0 2 0 0 0 0 2 1 1 0 0 0 1 1 0 1 0 0 0 0 0 2 0 0 2 1 2 2 0 0 2 1 1 1 2 0 2 2 1 1 1 1 0 2 0 2 2 1 2 0 0 1 1 0 0 0 0 2 1 1 2 0 0 2 0 0 2 0 0 0 0 1 1 0 1 1 0 1 1 0 0 0 0 0 0 0 1 2 2 0 0 0 0 0 0 0 1 1 0 1 1 1 0 0 0 1 0 1 2 2 1 0 2 1 2 0 0 1 1 0 0 2 0 1 1 0 2 1 1 2 1 1 1 2 0 1 0 1 0 0 1 2 0 2 1 1 0 0 0 1 1 2 1 1 1 1 1 1 2 0 0 2 1 1 0 0 0 1 0 1 0 1 0 2 1 1 1 1 1 0 0 1 1 1 0 1 0 0 0 2 2 0 1 0 1 1 1 0 1 0 0 2 0 1 0 2 2 2 2 2 0 0 0 1 1 0 0 1 1 0 2 0 1 0 1 1 1 1 1 1 0 1 2 0 0 0 2 0 2 0 0 0 2 0 0 0 0 0 0 0 2 1 1 0 0 1 0 0 0 0 1 0 2 0 1 0 0 0 0 0 0 2 1 0 0 2 0 0 0 0 1 0 0 0 0 2 0 0 1 1 2 2 0 1 0 0 0 1 1 1 0 0 1 0 0 1 0 1 0 0 2 1 0 0 1 0 0 1 2 1 2 1 0 0 0 2 0 1 1 1 2 0 2 0 2 0 0 1 0 1 1 0 0 0 0 0 1 0 2 1 0 1 0 1 0 1 0 0 2 2 2 1 0 1 1 0 2 1 1 2 0 1 1 0 0 0 0 1 0 0 0 2 1 1 0 1 0 0 0 2 2 2 0 0 0 0 0 0 0 0 0 2 1 1 0 0 0 1 0 0 1 0 0 0 0 0 0 1 0 1 1 0 0 0 0 0 0 0 0 2 2 1 0 0 0 0 1 0 0 1 0 0 1 0 0 0 2 0 0 1 0 2 0 1 0 0 1 1 0 0 0 1 0 2 0 0 1 1 2 0 1 2 2 2 0 2 1 1 1 1 0 2 0 2 2 0 0 0 1 0 1 0 2 0 2 0 1 0 1 2 1 0 0 1 1 1 0 0 2 0 0 0 0 2 0 0 1 0 0 2 0 1 1 0 1 1 0 0 0 0 0 0 1 0 2 1 0 2 0 0 0 0 1 0 0 0 1 0 0 0 0 0 0 2 0 0 1 1 1 0 0 0 0 1 1 1 0 0 0 0 2 1 0 2 0 2 1 0 2 1 1 1 1 0 0 1 2 1 2 2 0 0 0 1 0 0 0 0 1 1 0 1 2 1 0 2 0 1 1 0 1 2 0 0 0 2 0 1 0 0 0 0 0 0 1 0 1 0 0 2 1 0 0 0 2 0 0 0 2 0 2 1 0 0 1 0 2 0 2 1 2 0 0 0 0 1 0 0 2 0 2 2 0 0 0 0 1 1 0 1 1 0 0 1 1 1 1 2 1 0 0 0 0 0 1 0
138 1 2 1 0 0 1 1 0 2 2 0 1 1 1 0 0 2 2 2 2 2 0 0 1 0 0 0 1 0 0 2 1 2 1 2 1 1 0 0 0 0 0 0 0 0 0 0 0 0 0 0 1 1 1 1 0 1 0 0 1 2 0 1 0 0 0 0 0 0 0 1 0 0 0 2 2 1 2 1 0 2 1 0 1 0 0 0 0 2 0 0 1 1 1 2 1 0 0 2 2 0 2 0 2 0 2 1 2 0 0 2 1 2 2 2 2 0 1 1 1 0 2 1 1 1 0 1 2 1 2 0 1 0 1 1 0 0 1 0 0 0 1 0 0 2 1 0 0 0 0 0 1 0 0 1 0 0 0 0 0 1 0 1 1 1 0 0 0 2 2 0 2 1 0 0 0 1 1 1 0 1 0 1 2 1 1 1 0 0 0 1 1 1 2 2 1 0 0 0 0 1 0 1 0 1 2 1 1 1 0 0 2 1 0 1 1 1 2 1 1 1 1 0 1 1 1 0 0 0 0 1 1 1 1 1 0 2 2 0 0 0 2 1 0 2 0 0 2 0 0 0 0 1 0 0 0 2 1 1 1 0 0 0 0 0 0 1 2 1 1 1 1 2 1 0 0 2 1 0 1 2 1 1 0 1 1 0 1 2 1 1 1 0 2 1 0 0 0 0 0 1 1 1 1 0 0 0 0 0 0 0 0 0 1 0 0 0 1 0 1 1 1 0 1 0 0 0 1 1 0 1 1 0 0 0 0 2 0 2 2 2 1 2 1 0 1 0 1 0 0 0 1 1 0 1 1 1 0 2 0 2 1 1 1 1 0 1 2 0 1 1 0 2 0 0 1 1 0 2 2 1 0 0 0 0 0 0 0 0 0 0 0 1 2 1 1 1 0 0 0 0 1 2 1 0 0 2 1 0 0 0 0 0 1 1 1 1 1 0 0 1 1 1 0 2 2 0 1 0 1 0 0 0 0 0 0 1 0 1 1 0 1 0 1 1 1 0 1 0 1 0 0 2 1 0 1 1 1 0 1 2 1 1 0 0 2 1 2 0 0 0 1 1 2 0 2 2 0 0 2 1 1 0 0 1 0 1 0 2 1 1 0 0 1 0 2 1 2 0 1 0 0 0 0 2 2 0 0 0 0 2 0 0 1 0 0 2 0 1 0 2 0 0 0 0 0 0 0 1 1 1 0 0 1 0 2 1 2 1 0 1 1 1 1 1 0 2 1 0 0 0 1 1 1 0 1 0 2 0 0 0 0 0 0 0 1 2 2 0 0 0 1 0 1 1 1 1 1 1 0 0 0 0 0 0 0 2 0 0 0 1 1 0 0 0 1 0 0 0 0 2 0 1 0 2 1 1 0 0 0 0 0 0 1 0 0 0 1 0 0 1 1 1 0 0 1 1 0 0 0 0 0 2 2 1 2 0 0 1 1 1 0 1 1 1 2 0 1 1 0 0 0 0 0 2 2 0 1 0 0 0 0 0 1 1 0 2 0 0 1 0 0 0 0 0 0 0 1 0 1 1 2 2 1 1 0 2 1 1 1 1 0 0 0 0 0 1 0 1 0 0 0 0 0 2 2 1 1 0 1 0 0 1 1 2 0 1 1 1 0 0 1 0 0 0 0 0 1 0 1 1 1 0 0 1 1 0 0 1 0 1 0 0 1 1 1 1 0 0 0 0 0 1 0 1 1 0 0 0 0 2 2 0 0 0 0 2 1 2 0 0 1 2 2 2 0 1 1 1 1 2 0 0 2 0 1 1 1 1 1 1 1 1 0 1 1 0 0 0 0 0 0 0 0 0 2 1 0 1 1 0 2 0 2 0 1 1 1 1 1 1 0 1 2 0 1 0 0 2 1 0 1 0 0 2 0 0 1 0 1 0 1 1 0 0 1 0 1 0 1 0 0 1 1 0 1 0 0 1 0 0 0 0 0 1 1 0 2 0 0 1 1 1 1 0 0 1 0 1 0 0 0 0 0 0 1 1 0 2 0 1 2 0 2 2 2 1 1 0 0 0 2 2 1 1 1 0 0 1 0 1 0 0 1 1 0 2 2 2 0 2 0 1 1 0 1 1 0 0 0 1 0 1 0 0 0 0 0 1 0 0 0 2 2 1 2 0 0 0 2 1 2 0 0 0 0 0 0 0 2 0 0 0 1 0 2 0 0 1 0 0 0 0 0 0 1 0 1 1 0 0 1 1 0 0 1 1 0 0 0 0 0 2 0 1 1 1 1 0 0 0
139 0 1 2 0 0 0 0 0 1 0 1 0 0 0 0 0 2 2 1 1 1 0 1 2 0 0 1 1 2 2 1 1 1 1 1 1 2 0 0 1 1 0 0 0 0 0 0 1 0 0 0 0 0 0 0 0 0 0 1 0 1 0 1 2 2 2 1 0 0 0 2 1 0 1 1 1 2 2 0 2 2 1 1 2 0 0 1 1 2 0 1 1 0 0 2 0 0 0 1 1 0 1 0 2 0 2 1 0 2 0 1 0 2 2 2 1 0 0 2 2 0 2 0 0 0 0 2 2 1 1 0 0 0 0 0 0 0 0 1 1 0 0 0 0 1 1 0 0 1 1 0 1 0 0 0 0 1 1 0 0 1 0 0 0 2 2 1 0 1 0 0 1 2 1 0 0 1 0 1 0 0 1 1 0 1 1 1 1 0 1 1 2 0 2 2 0 1 0 0 0 0 1 1 1 1 1 0 0 0 2 0 0 0 0 0 0 1 2 0 0 0 0 0 1 0 0 2 0 0 0 1 1 1 2 1 0 2 2 0 0 0 2 0 0 2 2 0 2 0 0 0 0 0 0 0 2 2 1 1 1 0 0 1 0 0 1 1 1 1 0 0 1 2 0 0 1 0 1 0 0 1 1 1 1 1 1 1 2 2 1 1 0 0 1 0 1 0 0 0 1 0 1 1 0 0 0 0 1 0 1 0 0 0 2 0 1 0 1 0 1 1 0 2 1 0 1 0 1 0 0 2 1 1 0 0 1 1 1 1 1 0 2 2 0 0 2 0 2 2 2 0 2 2 0 0 0 1 0 1 0 1 2 1 2 1 0 0 1 0 1 1 0 2 0 1 2 2 1 1 0 1 0 0 1 0 0 0 0 2 0 1 1 0 2 2 2 2 0 0 0 0 0 1 1 0 1 0 0 0 0 0 1 1 0 1 1 0 0 0 2 0 0 1 1 2 1 0 1 0 0 0 0 0 1 1 0 1 0 0 1 0 2 1 0 1 2 0 0 1 0 0 0 0 0 0 0 0 1 0 2 1 0 0 0 1 1 2 2 2 1 1 2 2 2 0 2 2 0 1 1 0 0 0 1 2 0 1 0 1 0 1 1 2 2 0 1 0 1 1 1 1 2 1 0 1 0 0 0 0 0 2 0 0 2 0 0 1 0 2 1 0 0 0 1 1 0 2 0 0 2 0 0 0 1 0 2 1 1 0 1 2 2 1 2 0 0 1 1 0 0 1 1 2 0 1 0 0 0 0 0 2 0 0 0 0 2 2 2 0 2 0 2 0 1 2 2 1 1 1 0 0 1 0 0 1 0 0 0 0 0 1 1 1 0 1 0 0 0 0 0 2 1 0 0 1 1 1 0 2 1 0 0 2 0 1 0 0 2 0 0 2 1 1 0 0 1 0 0 0 1 0 0 1 1 0 2 0 0 1 1 2 0 1 2 1 1 0 2 1 0 1 0 0 0 0 2 0 1 0 0 0 0 0 0 2 0 2 1 0 1 0 0 0 0 1 1 1 0 1 1 1 2 2 1 1 0 1 2 0 1 0 0 1 1 0 0 2 2 2 0 1 0 0 0 1 2 0 0 0 1 0 1 0 0 0 2 2 2 2 0 0 0 0 0 2 2 1 0 0 0 0 0 0 0 0 1 0 0 1 1 1 0 1 0 0 2 0 0 0 0 0 0 0 0 0 0 0 0 0 0 1 1 1 0 0 0 1 0 1 0 0 1 0 0 1 0 0 1 0 0 2 0 0 1 0 1 2 0 2 0 1 2 0 1 0 1 2 0 2 2 0 0 1 0 0 2 0 0 1 2 1 0 1 0 2 1 0 1 0 1 1 0 2 2 0 2 0 0 2 0 0 1 0 0 1 1 0 0 0 0 0 0 1 0 0 1 0 0 0 2 0 0 1 1 0 1 0 0 0 0 1 0 0 0 0 0 0 2 0 0 0 1 1 1 0 1 2 0 1 2 1 0 0 0 0 1 2 1 1 1 2 0 0 2 1 2 2 1 1 0 0 2 2 2 1 2 0 1 1 1 1 0 0 1 1 0 1 2 1 0 2 1 1 2 0 1 1 0 0 0 1 0 2 0 0 0 1 1 0 0 0 1 0 0 1 1 1 0 0 2 0 2 1 0 1 2 2 0 0 2 0 1 0 1 1 2 0 0 0 0 0 0 0 0 0 0 1 1 0 0 0 1 1 1 1 2 0 0 0 1 0 0 1 0 0 0 0 0 1 0 0
140 1 1 1 0 0 1 0 0 2 2 0 0 0 0 0 0 1 1 2 2 1 0 2 2 0 0 0 0 2 2 0 2 2 1 1 1 1 0 0 1 1 0 0 0 1 1 0 1 0 0 0 0 0 2 1 0 0 0 1 1 1 0 0 0 0 0 0 1 1 0 2 1 0 1 2 1 0 1 0 0 1 1 1 2 0 0 0 0 2 0 0 1 1 0 1 0 0 0 1 1 0 0 0 2 0 2 1 1 1 0 1 1 1 2 2 2 0 0 2 2 0 1 1 1 1 0 1 2 2 2 1 0 0 0 0 0 0 0 1 1 0 0 0 0 2 1 0 0 0 0 0 0 2 0 1 1 0 1 2 1 0 1 0 0 1 0 2 0 0 0 0 0 2 1 0 0 1 0 1 0 1 1 1 0 1 2 2 0 0 1 1 2 1 2 1 1 0 0 0 0 1 0 1 1 0 2 1 1 0 0 0 2 0 0 1 1 1 1 1 1 1 1 0 0 1 1 1 0 0 0 1 1 1 1 0 0 2 2 0 0 1 1 1 1 2 1 0 2 0 0 0 0 0 0 0 1 0 0 0 0 0 1 1 0 0 0 1 1 2 0 1 0 1 0 2 1 0 0 0 0 1 0 0 0 2 0 1 1 1 1 1 0 0 2 0 2 0 0 0 1 0 2 0 0 2 2 2 1 0 1 2 0 0 1 1 1 0 1 0 1 1 0 2 1 0 0 0 1 1 0 0 0 0 0 0 0 1 1 1 2 1 2 1 0 1 0 0 1 1 1 0 2 2 0 0 1 1 0 1 0 1 0 0 0 0 0 1 2 0 1 1 0 2 1 1 2 0 0 2 0 1 1 0 0 0 0 0 0 1 0 0 2 0 2 1 1 1 1 1 1 1 0 1 1 0 2 1 0 0 0 0 0 0 1 1 1 1 0 0 0 2 0 1 0 0 0 0 2 0 2 0 0 0 2 1 0 1 0 1 1 0 2 1 0 1 2 2 2 0 0 2 0 1 0 0 1 1 1 1 1 2 0 0 1 1 1 2 1 1 1 0 1 1 2 0 2 1 1 0 1 0 0 2 0 1 1 1 1 0 1 2 1 1 1 0 1 1 1 1 0 1 2 1 0 1 0 0 0 0 0 1 1 0 1 0 0 1 0 2 1 0 1 0 0 2 1 1 0 1 1 1 0 1 1 0 1 1 1 0 1 2 1 0 1 0 0 2 0 0 0 0 1 1 2 0 0 1 1 1 0 0 0 2 0 0 2 0 0 1 0 2 0 0 0 0 0 0 0 0 0 1 1 0 0 1 0 1 1 1 1 0 1 2 0 1 0 0 0 0 0 1 0 0 0 2 0 0 1 0 0 0 0 0 1 0 0 0 0 0 0 1 0 0 0 1 1 1 0 0 0 0 0 1 1 0 0 0 0 0 0 0 0 0 1 1 2 0 1 0 0 1 0 1 0 1 1 1 2 0 0 0 0 1 0 1 1 1 0 1 0 1 0 0 2 2 2 2 1 1 2 1 2 1 2 2 1 1 2 1 0 1 1 1 0 0 0 1 1 1 0 1 0 0 1 1 1 1 0 0 0 0 0 0 0 1 0 2 1 1 0 0 0 0 0 2 2 0 0 0 0 0 1 0 0 0 0 0 0 1 0 1 0 0 0 0 1 0 0 0 0 0 1 1 0 0 1 0 0 0 0 1 1 0 0 1 1 2 0 0 1 0 1 1 1 1 0 2 0 1 0 2 0 0 1 1 0 1 1 1 1 1 1 0 0 0 0 1 0 1 1 0 0 0 0 0 0 0 0 1 2 1 0 2 0 2 2 0 1 0 1 2 0 0 2 0 1 0 0 2 1 1 2 0 0 1 1 0 1 1 0 0 1 1 0 0 1 1 0 0 2 0 0 2 0 0 0 1 0 0 0 0 0 0 0 1 1 0 0 2 0 0 2 0 1 0 0 0 1 2 2 2 0 0 0 0 1 2 0 2 0 1 1 0 2 2 2 2 0 0 0 2 0 0 2 2 0 2 1 1 1 1 0 1 1 1 0 2 0 1 0 2 0 1 0 0 0 1 1 1 0 2 1 1 0 0 0 1 0 0 0 0 2 1 0 0 0 0 1 0 2 0 2 0 0 0 0 1 0 1 0 1 0 0 1 1 1 0 1 0 0 0 0 0 0 0 1 1 1 0 0 0 0 2 1 0 1 0 0 0 1 1 0 0 0 0 0 0 1 1 1 0
141 0 2 0 0 0 0 1 1 1 1 0 1 1 0 1 0 1 1 0 0 0 0 2 2 0 1 0 1 2 1 1 1 2 2 0 2 1 1 1 1 1 0 0 0 0 0 0 0 0 0 0 0 0 2 1 0 0 0 0 2 2 0 0 0 0 0 1 0 0 0 1 1 0 1 2 1 2 2 0 2 2 0 1 1 0 0 0 0 2 0 0 0 0 0 1 0 0 0 1 2 0 0 0 2 0 2 1 1 1 0 1 0 0 0 0 0 0 0 1 1 0 1 2 1 1 0 2 2 1 1 0 0 0 0 0 1 0 0 0 0 0 0 0 0 0 0 0 0 2 0 0 0 0 0 0 0 2 1 0 1 1 0 1 1 2 2 1 1 0 0 1 1 0 1 0 0 1 0 0 0 0 1 1 0 1 2 1 0 0 2 1 2 0 2 2 1 0 0 1 1 0 1 1 1 1 1 2 0 0 0 0 1 0 0 0 0 1 2 0 0 0 0 0 0 0 0 1 0 0 0 0 0 0 2 0 0 2 1 1 0 1 2 1 1 2 1 0 1 1 1 1 2 0 0 0 0 1 0 1 0 1 0 1 0 0 0 0 2 2 0 0 0 1 0 0 1 0 1 0 1 1 0 1 0 2 1 2 1 2 1 1 0 1 2 1 1 0 0 0 0 0 2 0 1 0 1 0 2 1 1 1 0 1 2 1 0 0 1 0 1 1 1 1 1 0 1 0 0 0 0 2 0 0 0 0 0 2 0 1 1 2 1 1 1 0 0 0 0 1 1 0 2 2 0 1 1 0 0 0 2 2 1 0 1 1 0 2 2 1 0 0 0 2 1 1 1 2 2 0 1 0 1 1 0 1 0 0 0 0 0 0 0 0 0 0 0 2 0 0 0 0 0 1 1 0 1 2 0 0 0 0 0 0 2 2 0 1 0 0 0 1 0 1 0 2 2 0 0 0 0 0 0 1 1 0 0 1 0 1 2 0 2 0 0 1 2 0 2 1 0 0 0 1 0 0 0 2 1 0 2 0 0 1 0 0 2 0 2 0 0 0 1 1 1 1 0 1 0 1 1 0 0 0 0 1 0 2 2 0 2 2 1 0 0 0 0 0 1 0 1 1 1 1 0 1 1 1 0 0 0 2 0 0 1 0 0 2 0 0 0 1 0 0 0 2 0 0 1 1 1 0 0 2 2 0 1 0 0 1 1 2 1 0 0 0 0 1 2 0 0 0 0 1 1 0 0 0 1 1 0 0 1 0 0 0 1 2 2 0 0 0 0 0 0 0 0 2 2 2 0 0 0 0 0 0 1 2 2 2 1 0 1 1 0 1 0 0 0 0 0 2 1 1 0 1 2 1 0 1 0 0 0 1 0 1 0 0 1 0 1 2 0 1 1 0 2 1 0 0 0 1 0 2 2 0 2 0 0 0 0 1 0 2 2 1 1 1 2 0 1 1 0 2 0 2 1 1 2 0 0 0 1 0 1 2 1 2 2 1 1 1 0 0 1 2 2 1 0 1 1 1 1 1 1 1 0 0 2 0 0 0 1 1 0 0 1 0 0 1 0 0 1 0 0 1 1 2 0 0 0 0 0 0 0 0 1 1 1 1 0 0 0 1 0 1 2 1 0 1 0 0 0 0 0 0 0 0 0 1 0 0 0 0 1 1 1 1 0 0 0 1 0 0 1 0 0 0 1 1 0 1 1 0 0 0 0 2 0 0 1 0 1 2 2 2 0 2 0 2 0 0 1 1 2 1 0 2 1 2 0 1 1 1 0 0 1 0 0 0 0 0 0 0 2 0 0 0 1 1 2 0 2 0 2 1 1 0 1 0 2 1 0 1 2 0 1 0 1 2 1 0 2 0 0 1 1 2 1 0 0 0 1 1 0 0 1 0 0 0 2 0 0 1 0 0 1 0 0 0 2 0 0 0 0 0 1 0 2 1 0 0 1 1 0 0 0 1 1 2 2 2 0 0 0 0 0 2 1 2 0 2 0 0 1 0 1 1 1 1 1 0 2 1 2 1 1 0 0 0 0 1 0 0 2 2 0 1 2 1 1 1 1 1 0 0 1 2 1 1 0 2 1 2 1 0 0 2 0 0 0 0 0 2 2 0 0 1 0 1 2 0 2 0 1 0 0 2 0 0 1 0 0 0 1 1 1 0 0 0 0 1 0 0 0 1 1 0 2 0 0 0 1 2 0 0 1 0 0 1 0 0 0 2 0 2 0 0 0 0 1 1
142 0 2 0 0 0 0 0 0 2 2 0 0 0 0 0 0 2 1 0 0 0 1 1 1 0 0 0 0 2 2 0 1 1 1 1 1 2 0 0 0 0 0 0 0 0 0 0 0 0 0 0 0 0 2 2 1 0 0 1 0 0 1 0 0 0 0 1 0 0 0 2 1 0 1 2 1 1 2 1 0 1 0 1 1 0 0 0 0 2 0 0 0 0 0 1 0 2 1 2 2 1 1 0 2 0 2 1 1 1 1 2 1 2 2 2 2 0 0 2 2 0 1 1 0 0 0 2 2 0 1 1 0 0 0 0 0 0 0 0 1 0 0 0 0 1 1 0 0 2 0 0 1 1 1 1 0 0 0 1 1 0 0 0 1 1 1 1 0 1 0 2 1 2 1 0 1 2 1 2 0 1 1 1 0 1 2 1 1 1 0 2 2 0 2 2 2 0 0 1 1 0 0 1 1 1 1 1 1 0 1 0 1 0 0 0 0 1 2 0 0 0 0 0 0 0 0 0 0 0 0 1 0 0 1 1 1 2 2 0 0 0 2 2 0 2 0 0 1 1 1 1 1 0 0 0 0 0 0 0 0 0 0 1 0 0 0 0 2 1 0 0 0 2 0 1 0 1 1 0 0 1 0 0 0 1 0 1 0 2 0 0 1 0 2 1 0 0 0 0 0 0 2 0 0 0 1 0 2 0 2 1 0 0 1 1 0 0 0 0 2 2 1 0 2 0 2 0 0 0 0 2 0 0 0 0 0 0 2 1 2 1 1 1 1 0 1 0 0 0 0 0 0 0 0 0 0 1 0 0 0 0 1 1 0 2 0 1 2 0 0 0 1 1 0 0 0 2 0 2 1 1 0 0 1 1 0 0 0 0 0 1 1 0 2 0 0 0 1 1 0 1 1 2 1 1 0 1 0 0 0 0 0 0 1 1 1 2 0 0 0 2 0 0 0 2 0 1 2 0 2 0 0 0 1 1 1 1 0 0 2 0 2 2 0 2 2 1 1 1 1 1 0 1 1 0 1 1 0 2 0 2 0 1 0 1 1 1 2 1 1 1 2 1 0 0 0 2 0 0 0 0 0 0 0 0 0 1 0 1 0 2 1 2 1 0 2 2 2 0 0 0 1 1 0 1 1 0 0 0 0 1 1 0 0 0 0 1 1 2 2 0 0 0 0 1 0 0 0 1 1 1 0 0 1 0 2 0 1 2 1 0 2 2 2 1 0 1 1 0 0 0 0 1 1 0 1 1 0 2 1 0 0 1 0 0 1 1 1 0 0 1 0 0 0 0 1 0 2 0 0 0 2 0 0 0 0 0 0 0 0 0 1 0 0 0 0 0 0 0 1 2 0 0 1 2 1 1 0 0 0 0 0 0 1 0 0 0 0 1 1 2 0 0 0 1 2 1 0 0 1 0 1 0 2 1 2 0 0 1 1 2 0 1 2 1 1 0 1 0 0 1 0 2 1 2 0 0 1 0 0 0 0 0 0 2 1 2 0 0 1 0 0 0 1 1 2 0 1 0 1 0 1 2 0 1 0 0 1 0 0 0 0 1 0 0 1 2 0 1 0 2 0 0 1 2 2 2 0 0 0 0 0 0 0 1 0 0 0 0 0 0 1 0 0 0 0 0 1 0 0 0 0 0 0 0 1 0 1 1 0 1 0 0 0 0 2 1 0 0 0 0 0 0 0 0 1 0 0 0 0 0 2 0 0 1 1 2 0 2 0 1 1 0 0 1 0 0 0 1 0 1 1 1 1 0 0 2 0 2 0 1 1 1 1 1 0 1 0 2 2 0 0 0 0 0 2 0 1 1 2 0 2 0 2 0 2 0 1 0 2 1 0 0 2 0 0 0 0 2 0 0 0 1 0 1 0 0 2 1 1 1 0 0 0 0 0 0 1 0 1 1 0 1 0 0 1 0 0 0 1 0 0 0 0 1 2 0 1 1 0 0 1 0 2 0 0 1 2 2 1 1 1 0 0 1 0 1 1 1 1 2 0 0 2 2 2 2 2 0 0 0 2 2 2 1 1 1 0 0 0 0 1 0 2 1 0 2 1 1 0 1 0 1 1 0 0 2 0 0 0 2 0 2 0 0 0 1 0 1 0 0 2 2 2 0 0 0 1 0 1 0 2 0 0 0 0 0 0 0 2 0 0 0 0 1 0 0 0 0 0 0 0 0 0 0 2 0 2 0 0 0 1 1 0 1 2 0 0 0 0 0 0 2 1 1 1 0 0 0 0 0
143 0 2 1 0 0 0 1 0 1 0 1 0 0 0 0 0 1 0 0 0 0 0 1 2 0 0 0 0 2 1 0 1 1 0 2 0 2 0 0 1 1 1 0 0 1 0 0 0 0 0 0 2 2 0 0 0 0 0 1 0 1 1 1 0 0 0 1 0 0 0 1 2 0 2 2 0 2 2 0 2 2 1 1 2 0 0 0 0 2 0 0 1 0 0 1 0 2 1 1 0 0 1 0 1 0 1 2 2 0 0 2 1 1 2 2 2 0 1 1 1 0 2 1 1 1 0 1 2 1 1 0 0 0 0 0 0 0 0 0 1 0 0 0 0 2 0 0 0 1 1 0 1 0 0 0 0 0 0 0 0 0 0 1 1 2 2 0 1 1 1 0 0 1 0 0 1 1 0 1 0 0 0 0 2 2 0 0 0 0 0 0 2 0 2 2 2 0 0 0 0 0 0 1 1 0 2 1 1 0 0 0 1 0 0 1 0 0 1 1 0 0 1 0 0 2 2 1 1 0 0 0 0 0 2 0 0 2 2 1 0 1 2 1 1 2 1 0 2 0 0 0 2 0 0 0 1 2 1 2 1 1 0 1 0 0 1 1 1 1 0 1 0 0 0 1 0 1 2 0 2 1 0 0 0 1 0 2 1 2 2 1 0 0 2 0 2 0 0 0 0 1 1 1 0 0 0 1 1 0 1 2 0 0 2 0 1 0 1 0 2 0 2 1 1 0 1 0 2 2 0 1 0 0 0 0 0 2 0 0 0 0 2 2 1 0 1 0 1 0 1 0 2 2 0 0 0 1 0 0 0 1 1 1 0 1 0 0 2 0 2 2 0 2 0 0 1 1 1 1 0 0 1 0 0 0 0 0 0 0 1 0 0 0 2 1 0 1 0 0 0 0 0 2 2 1 0 0 0 0 0 0 1 1 1 2 0 0 0 1 1 1 0 2 1 2 1 1 2 1 2 1 0 0 0 0 0 1 0 0 2 0 1 0 1 1 1 1 1 0 0 1 0 2 1 0 1 1 0 0 2 0 0 1 0 1 1 2 0 0 0 0 1 1 2 0 1 2 0 1 0 0 0 1 0 1 1 2 1 1 1 2 0 1 1 0 2 0 0 0 0 1 1 1 1 0 2 0 0 0 0 2 1 0 1 0 0 2 0 1 0 2 1 1 1 1 0 1 0 1 1 0 0 0 1 0 2 1 1 0 0 1 1 1 1 1 0 1 1 0 0 0 1 2 0 0 0 0 1 0 0 0 0 1 0 0 1 1 1 0 0 1 2 0 0 0 0 1 1 1 0 1 2 0 0 1 0 1 1 1 1 0 0 0 1 0 0 0 0 0 0 2 0 0 0 2 0 0 0 0 1 1 0 1 1 1 0 0 0 0 0 1 1 1 0 0 1 0 0 0 0 0 0 1 1 1 2 0 0 1 0 0 0 0 1 1 2 0 1 0 0 1 1 2 1 2 1 1 1 0 0 0 1 0 1 2 0 1 0 1 0 1 1 0 0 2 1 1 2 0 1 0 2 2 2 2 1 1 2 0 0 1 1 1 1 0 0 2 0 1 1 1 0 0 2 2 1 1 0 0 1 0 0 0 0 0 1 2 1 1 0 0 1 0 0 0 0 2 0 1 0 0 0 0 0 1 0 0 0 2 1 2 0 0 0 0 1 0 0 0 0 0 1 0 0 1 1 0 2 0 0 0 0 0 0 0 2 2 0 0 1 0 2 1 0 0 0 2 1 1 0 0 1 1 2 1 0 2 1 2 0 1 0 1 0 1 0 1 0 2 1 0 0 0 1 1 0 0 2 0 1 0 2 0 2 1 1 0 0 0 0 0 0 1 1 0 1 0 0 1 0 0 2 0 0 2 1 0 0 0 0 0 0 0 0 0 0 0 1 0 2 1 0 2 0 0 0 0 1 0 1 0 0 0 0 1 2 0 2 2 0 0 0 2 0 0 0 1 1 2 2 2 0 0 0 0 0 1 1 1 1 1 0 0 1 1 1 2 0 1 0 2 1 1 2 1 1 2 1 1 1 0 0 0 1 1 0 1 1 1 0 2 0 0 0 0 1 0 0 1 0 2 0 1 0 0 0 1 0 0 0 0 1 0 1 1 2 1 1 0 2 0 1 0 1 0 1 0 0 1 1 1 0 0 0 0 0 0 0 0 0 0 0 0 0 2 0 1 1 0 0 0 1 1 0 0 2 0 0 1 0 0 0 0 0 0 1 0 0 0 0 0
144 1 1 1 0 0 0 0 0 2 1 0 0 0 0 0 0 2 2 0 0 0 0 2 2 0 0 0 1 2 1 0 0 1 1 1 1 1 2 1 1 1 1 0 0 0 1 0 1 0 0 0 0 0 2 1 0 0 0 0 0 1 0 2 1 1 1 0 0 0 2 0 1 0 1 2 1 1 2 0 1 1 0 1 1 0 0 0 0 2 0 0 2 0 1 2 0 1 0 1 0 1 0 0 1 0 1 1 1 1 0 2 1 1 1 1 1 1 0 1 2 0 1 1 0 0 0 2 2 2 1 0 0 0 0 0 0 0 0 0 0 0 0 0 0 2 0 0 0 1 1 0 1 0 0 0 0 1 1 1 0 1 0 1 1 1 1 0 2 0 0 2 1 1 0 0 1 1 0 1 0 1 0 0 0 0 2 0 0 0 0 0 1 0 1 1 1 0 0 1 1 0 0 0 0 2 0 2 1 1 0 0 1 0 0 0 0 0 0 1 0 0 1 0 0 1 1 2 0 0 0 0 0 0 2 0 0 2 2 0 0 1 2 2 0 2 0 0 1 1 1 1 1 0 0 0 0 1 0 0 0 0 0 0 0 0 1 0 2 1 1 1 0 2 0 1 0 2 2 0 2 2 0 0 0 1 1 2 0 2 1 1 0 0 2 0 2 0 0 0 0 0 2 0 2 0 0 1 1 0 0 2 0 1 1 1 0 0 1 0 2 2 1 1 1 0 0 0 0 0 0 1 1 1 0 0 0 1 1 0 1 1 2 0 2 0 0 0 0 1 1 0 2 2 0 1 1 1 0 2 0 2 2 1 2 0 0 1 1 0 0 0 1 1 0 0 2 1 1 1 1 1 1 1 1 1 0 1 1 0 0 0 1 0 2 1 1 0 0 0 0 0 1 2 2 0 1 0 0 0 0 0 1 1 1 1 1 0 1 1 1 0 0 0 0 2 0 0 2 0 2 0 0 0 1 1 0 0 2 0 1 0 1 0 2 0 1 0 0 2 0 0 0 2 2 1 2 1 0 1 1 1 1 0 0 0 2 1 2 1 1 1 2 1 1 0 1 2 1 1 0 0 0 0 1 2 0 0 0 1 1 0 0 2 2 0 2 0 1 0 1 0 1 1 0 1 1 0 0 0 0 1 1 0 1 0 0 1 0 1 1 1 0 0 0 0 0 0 1 1 1 0 0 0 1 0 2 0 1 1 0 1 0 1 1 1 0 2 0 0 0 0 0 0 2 1 1 0 0 0 0 2 0 0 0 0 2 1 1 0 1 0 0 0 0 0 1 0 1 0 0 0 0 0 0 0 1 2 2 2 2 0 0 0 1 0 1 1 0 0 1 1 0 0 0 2 0 2 0 1 0 0 0 1 1 1 2 0 0 1 1 2 0 0 0 0 2 1 0 0 0 0 0 2 2 0 2 0 0 0 0 1 0 1 2 2 2 0 2 1 0 0 0 1 0 2 2 0 1 0 0 0 0 1 0 1 0 1 1 0 2 0 0 0 1 2 2 2 0 2 2 0 2 1 2 2 2 2 1 0 1 0 2 2 2 1 1 2 0 1 0 2 0 0 1 2 2 0 1 0 0 0 0 0 1 0 0 0 0 0 0 0 0 0 0 1 1 0 0 0 0 0 0 0 0 1 0 0 0 0 0 0 0 0 1 1 1 2 0 1 1 1 0 0 0 0 0 0 2 0 0 0 2 0 0 1 1 1 0 2 1 0 2 1 0 0 0 1 0 2 0 0 1 1 1 1 0 2 1 2 0 1 1 1 0 0 1 1 1 1 0 0 0 0 0 2 1 0 1 1 2 0 1 1 1 2 2 0 0 0 0 0 0 0 2 0 0 0 0 2 0 0 2 1 0 2 0 0 0 0 0 0 0 0 0 0 0 0 0 0 2 0 0 2 0 1 1 0 0 0 0 1 0 0 0 0 1 0 0 1 1 1 1 1 2 1 0 1 1 1 1 1 0 0 0 0 1 1 0 2 0 2 1 0 2 2 2 2 0 1 0 0 1 1 2 2 0 0 0 1 0 2 0 1 1 1 0 2 0 1 0 2 1 1 1 0 2 1 0 0 0 0 0 1 0 0 0 0 1 0 0 0 1 2 2 1 1 0 2 0 1 0 1 0 1 0 1 1 1 2 0 2 0 0 0 0 0 0 0 0 0 0 0 0 0 0 2 0 2 1 0 0 0 1 0 0 1 0 0 0 1 1 0 1 0 1 0 0 0 0 0 2
145 0 0 1 0 0 0 1 0 2 1 1 0 1 1 0 0 2 1 0 1 1 0 2 2 0 1 0 1 2 2 0 0 0 2 0 2 2 0 0 1 1 0 0 0 0 1 0 0 0 0 0 0 0 2 1 0 0 1 0 1 1 0 1 0 0 0 0 0 0 1 0 2 0 1 2 1 1 2 1 0 1 0 0 0 0 0 1 1 2 0 1 2 0 0 0 0 0 1 1 1 0 1 0 2 0 2 1 2 0 0 1 1 2 2 2 2 1 0 1 2 0 2 1 1 1 0 0 0 0 0 0 0 0 0 0 1 0 0 1 0 0 0 0 0 1 1 0 0 0 0 0 2 0 0 0 0 0 0 1 1 0 0 1 0 1 0 1 0 1 0 1 1 2 0 0 0 1 0 1 0 0 0 0 0 0 0 1 1 1 0 1 0 0 0 0 1 0 1 1 1 0 0 1 1 2 1 0 1 0 1 0 2 0 0 0 0 0 1 0 0 1 1 0 0 2 1 1 0 0 0 1 0 0 2 0 0 2 2 0 0 0 2 1 0 1 0 0 2 0 0 0 1 0 0 0 0 1 0 0 0 0 0 1 0 0 1 0 1 0 0 1 0 2 0 0 0 0 1 0 1 1 0 0 0 0 0 2 0 2 0 0 1 1 2 1 0 1 0 1 0 1 2 0 2 0 0 0 1 0 0 1 0 1 2 1 0 0 1 0 1 1 2 0 2 0 2 0 1 1 0 0 0 0 0 0 0 2 0 1 0 0 2 1 2 0 0 1 1 1 1 0 1 1 0 0 0 0 0 2 0 2 1 1 0 1 0 0 1 0 1 1 1 2 0 0 0 0 0 2 1 1 0 0 0 0 0 0 0 0 0 0 0 1 2 1 1 0 0 0 0 0 0 1 1 1 1 0 0 0 0 0 0 0 1 2 0 0 1 0 0 1 1 1 1 2 0 0 2 1 2 1 0 1 1 0 0 1 0 0 0 0 2 1 1 2 2 1 2 1 0 1 0 2 2 2 2 1 1 1 0 2 1 1 0 0 2 2 1 0 0 0 1 1 2 0 2 2 0 2 0 1 0 0 2 2 0 1 1 0 1 2 0 2 2 0 2 0 0 1 0 1 2 1 0 1 1 1 0 0 0 2 1 0 1 0 0 2 0 0 0 2 1 1 1 2 0 1 1 2 0 0 0 0 1 0 2 0 1 1 1 1 0 0 1 0 0 0 2 0 0 0 0 2 0 1 0 0 0 0 0 0 0 0 0 0 1 0 0 0 0 0 0 0 0 0 0 0 1 0 1 1 0 0 0 0 0 1 1 0 1 0 0 0 0 1 0 1 0 0 0 1 1 0 1 2 1 1 0 0 0 0 0 0 2 0 0 0 1 0 0 1 0 0 0 1 1 1 0 0 0 0 0 1 2 0 2 0 0 0 0 2 0 0 1 1 2 1 1 1 0 1 0 0 0 2 2 1 0 1 1 1 2 0 0 2 0 2 1 0 2 0 1 0 1 2 1 1 0 1 1 1 1 1 1 1 0 1 1 0 0 0 1 2 1 0 1 1 0 1 1 0 0 1 1 2 1 2 0 0 2 0 0 0 0 1 1 0 0 0 0 0 0 0 1 0 0 0 1 0 1 1 0 0 0 0 0 0 0 2 0 2 0 2 0 0 2 0 0 1 1 1 0 0 0 1 1 0 2 0 0 0 2 0 0 0 0 1 0 0 0 0 2 0 0 0 0 1 0 1 0 2 0 0 2 1 0 2 2 2 0 2 2 0 1 0 0 1 1 2 1 0 0 0 0 1 0 0 0 1 2 1 1 1 1 2 2 1 1 0 0 1 0 1 2 0 1 0 0 2 1 0 2 0 0 1 0 0 0 0 0 0 0 1 0 0 2 0 0 0 2 0 0 1 1 0 1 0 1 0 0 0 0 0 0 1 1 0 2 0 0 0 1 2 1 0 0 1 0 1 0 0 0 0 0 0 0 0 0 2 0 1 1 1 2 2 2 2 1 0 1 0 0 0 1 2 0 1 1 1 1 1 0 0 2 2 0 2 2 2 0 2 1 1 0 1 2 2 0 0 1 1 1 2 1 0 1 1 0 1 0 0 1 2 1 1 2 1 0 0 2 1 2 0 0 0 0 2 0 0 0 1 0 0 1 1 1 0 1 1 0 0 0 0 0 0 0 1 2 2 0 2 1 1 0 1 2 0 0 0 1 1 0 2 1 1 0 0 0 0 0 0
146 0 1 1 0 0 0 1 0 1 0 0 1 1 0 0 1 1 0 1 1 1 0 2 2 0 0 0 1 2 2 2 0 0 2 0 2 2 0 0 1 1 0 0 0 1 1 0 0 0 0 0 0 0 2 0 0 2 0 0 1 1 0 1 0 0 0 1 0 0 0 2 2 1 2 2 0 2 2 0 2 2 0 2 2 0 0 2 2 2 1 2 1 1 0 2 1 2 0 2 1 0 0 0 2 1 2 0 0 2 1 1 2 2 2 2 2 0 1 0 0 1 2 1 1 1 0 0 2 0 1 0 0 0 0 0 0 0 0 2 0 0 1 0 0 1 0 0 0 2 1 1 1 0 0 0 0 0 0 1 1 0 0 1 0 1 1 0 1 1 0 2 1 1 0 0 1 2 1 2 0 1 0 0 0 0 1 2 0 0 2 1 0 0 0 0 0 0 0 1 1 1 1 2 2 0 2 0 2 0 0 0 2 1 0 0 0 2 2 0 1 1 2 0 0 2 2 1 0 0 1 0 0 0 1 0 0 2 2 1 0 0 1 1 1 2 1 0 2 0 0 1 2 0 0 0 1 2 0 1 0 1 0 0 0 0 1 0 2 1 0 0 1 2 0 1 2 0 1 0 0 2 0 0 0 1 0 2 1 2 1 1 0 0 2 0 0 2 2 0 1 0 2 0 0 0 0 1 0 0 1 1 0 0 0 0 1 1 0 0 0 0 1 0 2 0 0 0 1 0 0 2 0 1 0 0 0 0 2 1 1 1 2 0 0 0 2 1 1 0 0 1 1 1 0 0 1 0 0 2 0 2 1 0 1 0 0 2 2 0 0 0 1 2 1 1 2 1 1 1 0 0 1 0 0 2 0 0 0 0 0 0 0 0 2 1 1 0 2 2 1 2 1 2 2 1 0 0 0 0 0 0 0 0 0 0 2 1 0 1 1 1 1 2 1 2 1 0 0 0 0 0 1 1 0 0 0 2 0 1 1 0 1 1 1 1 1 1 1 1 0 1 0 2 1 1 1 1 0 1 1 1 1 0 0 2 0 1 2 2 1 1 2 0 1 1 1 2 1 0 1 1 0 0 0 2 0 0 0 0 0 1 0 1 0 0 2 1 1 0 0 0 1 0 0 2 2 0 0 0 0 2 1 1 0 0 0 2 0 1 1 1 1 2 2 2 0 2 0 0 1 1 0 0 0 0 2 0 2 0 0 2 2 1 2 1 0 1 1 0 0 1 1 1 1 0 1 1 2 0 0 0 0 1 0 0 2 0 0 1 0 1 1 0 1 1 1 1 1 1 0 0 2 0 1 0 1 0 0 0 0 0 0 1 1 0 1 0 0 0 0 2 1 1 0 2 1 0 0 2 1 1 0 2 0 2 0 0 0 0 2 2 0 1 0 0 2 1 0 0 1 0 1 1 1 0 1 0 0 0 0 1 0 1 1 0 2 0 1 0 0 1 0 1 0 2 0 0 2 0 0 0 0 1 1 1 0 1 0 1 0 1 1 0 0 2 0 0 1 0 0 1 2 2 2 2 1 1 1 0 1 0 0 1 0 0 0 2 1 1 0 1 0 0 0 2 2 2 0 0 1 0 0 0 1 0 0 1 0 0 0 0 1 0 0 0 0 0 1 0 1 1 0 0 0 0 0 0 0 2 1 1 0 0 0 1 2 0 0 0 0 0 0 1 0 0 0 0 1 0 0 0 2 0 0 1 1 1 0 1 0 0 2 0 0 0 0 0 1 0 1 2 1 0 1 0 1 2 1 2 0 2 1 1 0 1 0 1 0 1 1 0 0 0 0 0 0 0 0 2 2 0 1 0 2 2 2 0 1 0 2 1 0 0 1 0 0 0 0 2 0 0 1 0 0 1 0 0 0 0 0 0 0 0 0 0 0 0 0 0 2 0 1 1 0 0 0 0 0 0 1 0 0 0 0 1 1 0 2 1 0 0 1 1 2 1 0 1 1 1 1 0 0 0 0 0 0 2 0 2 0 2 0 0 2 2 2 2 0 0 0 2 0 0 1 2 0 0 1 1 1 1 1 0 1 1 0 0 2 1 1 1 0 1 0 0 0 1 1 1 0 2 0 1 1 0 1 0 1 2 0 0 0 1 1 2 1 0 0 0 1 0 1 0 1 0 1 1 1 2 0 2 0 0 1 1 1 0 0 0 0 1 0 0 0 2 0 1 1 0 0 0 1 1 0 0 1 0 0 0 0 0 0 0 0 0 0 0 0 0 0 0
147 0 0 2 0 0 1 1 0 0 0 0 0 1 1 0 0 0 0 1 1 1 0 1 1 0 0 1 2 2 2 1 2 2 0 1 1 1 1 1 1 1 0 0 0 0 2 0 0 0 0 0 2 2 0 1 0 1 0 0 1 1 0 1 0 0 0 1 0 0 0 0 2 0 2 2 0 1 1 0 2 2 0 1 1 0 1 0 0 1 0 0 1 1 0 1 0 0 0 1 2 0 1 0 2 0 2 0 2 1 0 2 0 1 1 1 1 0 2 0 0 0 2 1 1 1 0 0 1 0 0 0 0 0 0 0 0 0 0 0 0 0 0 0 0 1 1 1 1 1 0 1 1 1 0 0 0 0 1 1 1 0 1 0 1 2 1 0 0 2 2 0 2 1 1 1 0 0 0 0 0 0 0 0 0 0 2 1 0 1 1 1 1 1 1 1 2 0 0 1 1 1 0 1 1 0 2 1 0 0 0 0 1 0 1 1 0 0 1 1 0 1 2 0 0 2 2 1 1 0 0 0 1 0 2 0 0 1 1 0 0 0 2 2 0 2 0 0 1 1 1 2 1 0 0 0 1 2 1 2 1 1 0 1 0 0 1 1 0 1 1 1 1 1 0 1 0 1 1 0 0 0 1 1 0 1 1 2 0 2 0 1 0 1 2 1 1 1 0 1 1 0 2 0 0 0 0 0 2 0 2 1 0 0 2 0 0 0 1 0 1 1 0 1 1 0 2 0 1 2 1 1 0 0 0 0 0 2 0 1 1 0 2 2 1 0 2 0 1 1 1 0 1 1 0 0 1 2 0 1 0 2 0 0 0 2 0 1 2 0 1 1 0 2 1 1 1 2 0 2 0 0 1 0 0 2 0 0 0 1 0 0 1 1 2 1 1 1 2 2 2 2 1 2 1 1 0 2 0 0 0 0 2 2 0 2 0 0 1 1 1 0 0 2 1 2 1 0 1 0 0 0 0 1 1 0 1 1 0 0 1 0 1 1 1 2 2 0 0 0 0 2 0 0 0 0 0 2 0 2 0 2 0 0 0 2 0 1 2 0 0 0 1 1 2 0 0 1 0 0 1 1 0 0 1 2 0 1 0 1 0 1 1 1 0 0 0 1 1 0 0 1 2 2 0 0 1 0 0 0 0 2 1 1 1 0 1 2 0 1 1 2 1 0 0 1 0 0 0 2 0 0 0 0 0 0 2 0 2 1 1 1 0 0 0 1 0 2 0 0 0 0 0 2 0 1 0 0 1 0 0 0 1 0 0 0 0 0 0 0 0 1 0 0 0 0 0 1 1 1 0 0 1 0 0 0 0 0 0 0 0 0 0 0 0 0 0 1 0 0 1 0 0 0 0 1 2 2 0 2 1 0 0 2 0 2 1 0 0 1 0 1 1 1 0 0 1 1 0 0 1 0 0 0 2 0 2 0 1 0 1 1 0 1 2 2 2 0 1 0 0 2 0 2 0 1 1 1 1 0 0 0 0 0 1 2 0 1 0 1 1 1 0 0 1 1 1 1 0 1 1 0 1 1 1 1 0 1 1 0 0 0 1 2 0 0 0 2 1 2 0 1 0 1 2 2 1 2 0 0 0 0 0 0 0 1 0 2 2 2 0 0 1 0 0 0 0 0 0 0 0 0 0 0 0 1 0 0 0 2 0 1 1 0 0 2 2 0 0 0 0 0 0 0 0 0 0 0 0 0 0 0 1 1 0 0 1 2 0 0 0 1 2 1 1 1 0 1 0 1 0 1 0 0 1 0 2 2 2 2 0 2 0 1 0 1 0 1 0 1 1 0 0 0 0 0 1 0 2 0 1 0 0 1 0 2 1 0 1 0 2 1 0 1 2 0 1 0 0 1 1 1 2 0 0 2 0 0 0 0 0 0 0 0 1 1 0 0 0 0 2 0 0 2 0 0 0 1 0 1 0 0 1 0 0 1 2 0 1 1 0 0 0 2 1 1 0 0 0 1 0 0 0 0 0 0 0 2 1 2 1 1 2 0 1 1 1 2 0 1 0 1 2 2 2 1 1 0 0 0 0 0 0 0 0 0 0 2 2 1 0 1 0 1 0 0 1 0 0 0 0 1 0 2 0 0 0 0 0 0 0 0 1 1 1 1 1 0 1 0 2 0 2 0 1 1 1 1 0 0 2 0 0 0 1 1 1 0 0 0 0 0 1 1 0 0 1 0 0 1 0 0 0 1 0 0 0 0 1 0 0 0 0 2 1 0 0 0 1 0 0 1
148 0 2 0 0 0 0 1 2 2 2 0 0 1 1 0 0 0 1 0 0 0 0 2 2 0 1 0 1 1 1 2 2 2 0 1 1 1 0 0 2 2 0 0 0 0 1 0 0 0 0 0 0 0 2 0 0 1 0 0 1 2 0 0 0 0 0 0 0 0 1 0 2 0 1 2 1 1 1 0 1 2 0 0 0 0 0 0 0 2 0 0 0 0 0 0 0 2 1 1 0 0 1 0 2 0 2 0 0 2 1 1 1 1 2 2 2 0 0 0 1 1 2 2 2 2 0 0 2 0 2 0 0 0 1 1 0 0 0 0 0 0 0 0 0 2 1 0 0 0 0 0 1 0 1 0 0 1 0 1 0 0 0 1 1 2 0 0 0 2 2 1 0 2 1 0 0 1 1 1 0 1 0 0 2 2 0 1 0 0 0 2 1 1 1 1 2 0 0 0 0 1 0 1 0 1 2 0 2 0 0 0 2 0 0 0 0 0 1 0 0 0 0 0 0 0 0 1 0 0 0 0 0 1 1 1 1 2 2 0 0 0 1 1 0 1 0 0 1 0 0 0 0 0 0 0 2 2 0 0 0 0 0 1 0 0 1 0 1 1 0 1 0 2 0 1 1 0 1 0 0 1 0 0 0 1 1 1 0 2 1 0 0 0 2 0 2 1 0 1 0 1 2 0 0 0 1 0 1 0 0 1 0 0 1 0 0 1 0 0 1 1 0 2 2 0 2 0 0 0 0 2 1 1 0 1 1 0 2 2 1 2 2 2 1 0 1 0 1 2 2 0 1 1 1 0 0 1 0 2 0 2 2 0 2 0 0 1 2 0 1 1 2 1 1 1 1 1 0 2 1 0 1 0 1 1 0 0 0 0 1 0 1 0 2 1 1 1 1 1 1 1 0 1 1 0 2 1 0 0 0 0 1 1 0 1 1 0 0 0 0 2 0 1 2 2 1 2 2 0 1 1 0 2 2 0 0 1 0 0 0 0 1 1 0 2 2 2 2 0 0 1 0 2 1 0 1 1 1 0 1 1 0 0 1 2 0 2 1 1 1 1 1 2 0 1 0 2 0 0 2 0 0 1 1 1 0 2 1 1 1 2 0 1 1 0 1 0 1 1 0 1 2 2 0 0 1 0 0 0 0 1 1 1 0 0 1 2 0 2 1 0 1 0 0 1 1 1 0 2 1 1 1 1 1 0 1 0 1 0 0 1 2 2 2 2 0 2 0 0 0 0 0 2 1 0 1 0 0 0 0 0 0 0 0 0 2 1 1 0 1 1 0 0 0 0 0 0 1 0 0 1 0 0 0 0 0 2 1 0 0 2 0 0 0 0 0 1 0 0 1 2 1 1 0 1 2 1 0 0 0 0 0 1 0 1 1 0 0 0 1 1 0 0 0 2 1 1 0 0 1 0 0 1 2 1 2 1 0 1 1 0 0 0 1 0 1 0 1 0 1 2 0 1 1 2 1 1 2 0 0 0 1 0 1 2 0 1 0 0 2 0 0 0 1 2 2 1 2 0 1 1 1 1 1 1 1 1 1 1 0 1 1 1 0 0 0 0 0 0 0 0 0 1 2 2 1 0 1 0 0 0 0 0 0 1 0 1 1 1 0 0 1 0 0 1 1 0 0 1 0 0 0 0 0 2 1 0 0 0 0 0 0 0 0 2 2 0 0 0 0 0 0 1 0 1 1 1 0 0 0 0 2 0 0 0 0 2 0 0 1 0 1 0 0 1 0 1 1 1 0 1 0 0 2 2 0 2 0 2 0 0 1 1 0 1 0 1 0 1 1 0 0 0 2 1 1 0 1 1 1 0 1 1 1 1 1 0 1 1 2 1 0 2 2 0 2 0 0 1 0 0 2 0 0 1 1 1 1 0 1 1 0 0 0 0 0 0 1 1 0 0 0 1 1 0 1 0 0 0 0 0 0 0 0 0 0 0 1 0 0 0 1 1 1 0 0 1 1 2 1 1 0 0 0 0 1 0 0 0 0 0 1 0 2 1 1 1 2 0 1 0 1 0 1 2 0 1 0 1 0 1 0 0 1 1 0 0 0 0 0 0 0 1 0 0 1 1 0 0 0 1 0 1 0 0 0 1 0 0 0 0 0 2 1 0 1 2 0 0 2 0 0 0 1 0 2 2 0 2 0 2 0 0 0 0 0 0 2 0 2 0 0 0 0 1 1 1 1 1 0 0 0 1 0 0 0 0 0 1 0 0 0 2 1 0 0 0 1 0 1 1
149 0 1 1 0 0 0 1 1 2 2 0 0 2 1 0 0 1 1 1 0 0 2 0 2 0 0 0 0 2 2 0 1 1 0 2 0 1 1 1 0 0 0 0 0 0 0 0 0 1 1 0 2 2 0 0 0 0 0 0 2 2 0 1 1 0 1 0 0 0 0 0 2 0 2 2 0 0 2 0 0 1 0 1 2 0 0 0 0 2 0 0 0 0 0 0 0 2 0 2 1 0 0 0 2 0 2 2 2 0 0 2 0 2 2 2 2 0 0 2 2 0 2 1 1 1 0 0 0 0 1 0 0 0 0 0 0 0 0 1 0 0 0 0 0 2 0 0 0 0 0 0 1 1 0 0 0 1 1 2 1 0 2 0 1 2 1 0 2 0 0 2 0 1 0 0 0 2 0 2 0 0 1 1 0 1 1 1 0 0 0 1 2 1 2 2 2 1 0 0 0 0 1 0 0 2 1 0 0 0 1 0 1 0 0 1 1 1 0 0 1 1 0 0 0 1 0 0 0 0 0 0 0 0 1 0 0 2 2 0 0 0 2 2 0 2 0 0 1 0 0 0 0 0 0 0 1 2 0 1 0 1 0 0 1 1 0 0 2 2 0 0 0 2 0 1 1 1 2 0 1 2 0 0 1 0 0 1 1 2 1 2 0 1 2 1 0 0 1 0 0 0 1 1 0 0 0 0 2 0 0 1 0 0 2 0 2 2 0 0 1 1 0 2 2 0 2 0 1 1 0 0 1 1 0 0 0 1 1 1 1 1 2 2 0 0 2 0 0 1 1 0 1 1 0 0 0 0 0 1 0 1 1 0 1 1 0 0 2 0 2 2 1 1 0 0 2 2 1 1 0 0 0 0 1 0 0 0 0 0 0 0 1 1 2 2 2 0 1 1 1 1 2 2 2 0 2 1 1 1 1 1 0 0 1 2 0 0 1 0 1 0 1 1 1 2 2 0 1 1 1 0 0 0 1 1 0 0 0 0 1 0 1 0 1 0 1 1 1 1 0 0 0 1 0 0 0 0 0 0 2 0 1 0 0 1 1 1 1 0 0 0 1 1 1 1 1 1 0 1 2 0 0 0 1 1 0 2 0 2 0 2 0 1 2 0 1 1 2 0 1 0 2 2 0 0 1 1 0 0 0 2 0 1 1 0 1 2 0 1 1 1 1 1 1 2 0 1 1 2 0 1 0 0 1 0 1 1 2 1 1 1 1 1 2 0 0 1 1 1 0 1 1 2 1 0 0 0 0 0 0 1 2 0 1 1 1 0 0 1 0 1 0 0 0 0 0 1 1 0 0 0 0 0 0 0 0 1 0 0 0 1 0 2 0 0 0 0 0 0 0 2 0 0 1 1 1 2 0 1 0 0 0 2 0 2 1 0 0 0 1 1 0 0 0 2 1 1 0 0 0 0 0 2 1 0 2 1 0 0 0 0 0 0 2 2 2 0 2 0 1 1 1 1 1 2 2 0 1 1 1 0 0 1 1 1 1 2 0 0 0 0 0 0 0 1 2 0 2 0 0 0 2 2 2 2 2 2 2 0 0 1 0 1 0 0 0 2 2 2 1 1 0 0 1 2 2 1 0 0 0 0 0 0 1 1 0 0 0 0 0 0 0 1 0 1 2 0 0 0 1 1 0 0 1 0 2 0 0 1 0 1 0 0 0 0 1 1 0 0 0 1 0 0 0 1 0 0 1 0 0 0 2 0 0 1 1 1 0 0 0 0 2 1 0 2 0 2 0 2 0 0 0 0 1 1 1 2 0 2 0 1 0 0 0 0 0 1 0 1 1 0 0 0 0 0 2 1 0 0 0 0 1 1 1 2 2 0 2 0 2 2 0 0 2 0 0 0 1 2 1 0 2 0 0 1 1 1 1 0 0 0 0 0 0 0 0 0 1 0 2 1 0 2 0 0 0 1 0 0 0 1 0 0 0 1 0 0 2 0 0 0 1 1 1 0 0 0 2 2 2 2 0 0 0 0 0 2 0 2 0 1 1 0 2 2 2 2 0 0 0 1 2 1 2 0 2 0 1 1 1 0 0 0 0 0 0 2 1 1 0 2 1 1 1 0 2 2 0 1 1 1 0 2 0 0 0 1 0 0 0 0 1 2 2 1 1 1 0 0 2 0 2 0 1 0 1 0 0 2 0 2 1 0 2 1 2 0 1 0 1 0 0 0 0 0 2 0 2 0 0 0 0 0 0 0 0 0 1 1 0 0 0 1 0 0 0 0 0 0 0 1
150 0 2 2 0 0 0 2 1 1 1 1 0 1 1 0 0 2 1 0 0 0 0 1 2 0 0 0 1 2 2 0 2 2 1 1 1 2 0 1 1 0 0 0 0 0 0 0 2 0 0 0 1 1 1 0 0 2 0 1 1 2 0 2 1 1 1 0 0 0 1 1 1 0 1 2 1 0 2 1 0 2 0 0 0 0 0 1 0 2 0 0 1 0 0 2 0 1 0 2 1 0 1 0 2 0 2 0 0 2 0 0 1 2 2 2 2 0 0 2 2 0 2 0 0 0 0 1 1 1 1 0 0 0 0 0 0 0 0 0 0 0 0 0 0 1 0 0 0 1 1 0 0 0 0 0 0 1 0 1 0 1 0 1 0 1 2 1 0 1 1 0 0 1 0 1 0 2 0 2 0 0 0 0 0 0 2 1 0 0 0 0 2 2 2 1 1 0 0 0 0 1 0 1 1 1 2 1 0 0 0 0 1 0 0 0 0 1 0 1 0 1 0 0 0 0 0 2 1 1 1 0 0 1 1 1 1 2 2 0 0 0 2 1 0 2 0 0 2 0 0 0 1 0 0 0 0 1 0 0 0 0 0 2 1 1 1 0 2 1 0 0 0 2 1 0 1 0 2 0 0 0 0 0 0 0 0 2 0 2 1 1 0 0 2 0 0 1 0 1 1 0 2 0 0 0 0 1 2 1 1 0 0 1 2 1 0 0 1 0 1 1 1 1 2 1 1 0 2 2 0 2 0 0 0 0 0 1 1 0 1 1 2 2 1 0 1 0 1 2 2 0 1 0 0 0 1 0 0 0 0 0 2 0 2 0 0 2 2 0 0 0 0 2 1 1 2 1 1 1 0 0 2 0 0 1 0 0 0 2 0 0 0 0 1 0 0 0 1 1 1 1 0 0 0 0 2 2 0 0 0 0 1 1 0 1 1 1 0 0 0 2 0 1 0 1 1 0 1 0 1 0 0 0 0 0 0 1 0 0 1 0 0 1 1 2 2 1 1 1 0 1 0 2 2 0 2 1 0 1 2 1 0 1 0 1 1 1 2 0 0 0 2 0 1 0 0 2 2 0 0 0 0 0 1 1 0 1 1 1 2 1 0 0 1 0 1 2 2 0 0 0 2 2 0 2 2 1 0 0 0 1 1 0 1 0 0 2 0 2 1 0 2 2 2 2 0 0 2 2 0 1 0 1 1 0 2 0 0 1 1 2 1 1 1 0 0 0 2 1 0 1 0 1 1 0 0 0 0 1 0 1 1 0 1 1 1 0 0 1 0 2 0 0 0 0 0 2 2 2 0 1 1 0 0 1 0 1 1 0 1 0 0 0 2 0 0 1 0 0 0 2 0 0 0 2 0 0 0 0 0 0 0 0 1 1 0 0 0 0 1 1 0 0 0 0 2 1 0 0 2 0 1 1 0 0 1 1 0 0 0 2 0 1 2 1 1 0 1 0 1 1 2 2 0 2 0 1 1 0 0 0 0 1 2 2 0 2 1 0 1 0 0 1 1 1 2 1 1 0 1 0 2 1 1 2 0 1 2 0 1 0 0 1 1 0 0 2 2 2 0 2 0 0 0 1 2 1 0 0 1 0 0 0 0 0 0 1 1 1 0 0 0 0 0 1 1 0 1 0 1 1 0 0 0 1 0 0 0 1 1 1 0 1 0 0 1 0 0 0 0 1 0 0 0 0 0 0 1 0 0 0 2 0 0 1 1 1 0 1 0 0 1 0 0 1 0 1 2 0 0 2 0 0 0 2 0 2 0 2 0 0 2 0 1 0 0 1 0 1 1 0 0 0 0 0 0 0 1 1 1 0 0 0 0 2 0 0 0 1 0 1 0 0 2 0 0 0 0 2 0 0 1 0 0 1 0 0 0 0 1 1 0 0 0 0 0 1 0 0 2 0 0 2 0 0 0 0 0 0 0 1 0 0 0 1 1 0 2 0 0 0 2 0 2 1 1 2 1 1 2 1 0 0 0 0 0 2 0 2 0 1 1 0 2 2 2 2 1 0 0 1 2 2 2 0 1 0 0 1 0 1 0 0 0 0 0 1 1 1 0 1 1 0 1 0 0 1 0 0 1 1 1 2 1 0 0 0 0 1 0 0 1 0 1 2 1 0 1 0 2 1 2 0 0 0 0 2 0 2 0 2 0 0 0 0 0 0 0 0 0 0 0 1 0 1 1 1 1 0 0 0 0 1 0 0 1 0 0 0 1 1 0 2 1 0 0 0 1 0 0 0
151 0 2 0 0 0 0 1 1 1 1 0 1 1 1 0 0 0 0 1 1 1 0 2 2 0 0 0 1 2 1 1 1 1 2 0 2 2 0 0 1 0 0 2 0 1 1 0 0 0 0 0 0 0 2 0 0 0 1 0 0 1 0 0 0 0 0 0 0 0 0 0 2 1 2 2 0 1 1 0 1 2 1 0 1 0 0 1 1 2 0 1 0 0 0 0 0 1 0 2 2 1 0 1 2 0 2 1 1 1 1 2 1 1 1 1 0 1 1 0 1 0 1 1 1 1 0 1 2 0 0 1 0 0 0 0 0 0 0 2 1 0 0 0 0 2 2 0 0 2 2 1 0 1 1 0 0 1 1 1 0 1 0 2 1 1 0 0 0 2 2 0 2 1 0 0 1 1 0 1 0 1 1 1 0 1 2 1 0 0 0 1 1 0 2 2 1 1 0 0 0 0 0 2 2 0 2 0 0 0 1 0 2 0 0 0 0 0 1 0 1 1 1 0 0 1 1 1 0 0 0 0 0 1 1 0 0 2 2 0 0 1 2 1 0 1 0 0 2 0 0 0 1 0 0 0 0 2 0 1 0 1 0 1 0 0 0 0 1 0 0 1 0 2 0 1 1 1 2 0 1 2 2 2 0 1 1 2 1 2 2 0 0 0 1 0 0 1 0 1 1 1 2 0 1 0 0 0 1 0 1 1 0 0 0 0 1 0 0 0 1 1 1 2 1 0 1 1 0 1 0 1 1 1 0 1 1 1 1 1 1 0 2 1 1 0 1 0 1 0 0 0 2 2 2 1 1 0 0 1 0 1 1 1 0 0 0 1 2 0 1 1 0 2 0 1 1 1 1 1 1 1 0 0 0 1 0 1 1 0 0 0 1 0 1 0 0 1 1 1 1 1 1 2 1 0 0 0 1 1 1 1 2 2 0 2 0 0 0 2 2 0 0 2 1 2 1 2 2 0 1 1 1 1 0 0 1 1 0 1 1 1 1 1 1 0 1 1 1 2 0 1 0 0 0 0 0 2 1 2 0 2 0 0 0 2 0 1 2 0 1 1 2 1 1 1 1 2 1 0 1 1 0 0 0 2 0 0 0 0 1 1 0 1 2 0 1 1 2 0 1 0 1 0 0 2 2 1 0 0 0 1 0 0 1 1 0 2 0 0 0 2 1 0 0 1 1 2 0 0 2 0 0 0 1 0 1 1 1 2 1 1 1 1 1 0 0 2 0 0 0 0 0 2 0 0 0 1 2 1 0 0 1 1 1 1 1 0 0 0 0 0 2 0 1 1 2 2 2 2 0 0 2 0 2 0 1 1 0 0 1 1 1 0 1 0 1 0 0 0 0 2 0 0 0 1 2 1 0 2 0 0 0 0 1 1 0 0 0 0 1 1 0 1 0 1 1 2 0 0 0 0 0 1 2 1 2 0 0 0 1 1 0 0 1 1 2 1 1 0 1 1 1 2 1 2 2 2 1 1 1 0 1 0 2 2 0 2 1 1 0 2 0 0 0 2 2 1 1 1 2 0 2 2 2 2 1 1 1 0 0 0 1 1 0 0 0 1 0 1 0 0 0 0 1 1 1 1 0 1 2 1 0 0 0 0 0 2 2 2 0 0 0 0 1 0 0 0 0 1 0 0 1 0 0 1 1 0 1 2 0 2 0 1 0 1 2 0 0 1 1 1 0 1 0 2 0 0 1 0 0 1 2 0 0 0 0 2 1 2 1 0 2 1 1 0 0 2 0 2 0 1 0 0 0 1 1 1 1 1 1 1 1 0 1 0 0 1 0 2 2 0 0 0 0 0 2 0 1 1 1 0 1 0 1 2 1 1 1 0 1 1 0 1 2 0 0 0 0 2 1 1 2 0 0 1 0 1 1 0 1 1 0 0 0 0 0 0 1 0 2 1 0 2 0 0 1 0 0 0 0 0 0 0 0 0 1 1 1 1 0 0 0 2 2 1 0 0 1 2 2 2 0 0 0 0 0 1 0 0 1 2 0 0 1 1 1 1 0 0 0 1 2 2 2 2 0 1 1 1 1 1 0 0 1 1 0 0 1 0 0 1 0 0 0 0 0 1 0 0 0 2 0 1 0 0 0 2 0 0 0 0 1 1 1 1 0 1 1 0 2 0 1 0 2 0 2 2 0 2 0 2 1 0 2 0 2 0 1 0 0 0 0 0 0 2 0 1 1 1 0 0 1 2 0 1 1 0 0 0 1 0 0 1 1 0 0 0 0 0 1 1
152 1 0 2 0 0 1 1 1 2 2 0 0 1 1 0 0 2 0 0 0 0 0 2 2 0 0 0 0 2 2 0 0 0 2 0 2 1 0 0 1 1 0 0 0 1 0 0 0 1 1 0 0 0 2 1 0 1 0 0 1 1 0 0 0 0 0 0 0 0 0 2 2 0 2 2 0 1 1 0 1 2 0 1 1 0 0 0 0 1 0 0 1 0 1 2 0 0 0 0 1 0 0 0 2 1 2 0 1 1 0 1 0 1 2 2 1 0 0 2 2 0 1 2 1 1 0 1 1 0 1 0 0 0 1 0 0 0 0 1 0 0 1 0 0 1 0 0 0 1 0 0 0 1 1 0 0 0 0 1 0 1 0 0 1 1 1 0 0 2 1 0 0 2 0 1 0 0 0 0 0 1 1 1 0 1 2 0 0 0 1 0 1 0 1 2 2 0 0 1 1 1 0 0 0 2 1 1 0 0 1 0 1 0 0 0 0 1 2 0 0 0 1 0 0 0 0 1 0 0 1 1 1 1 1 0 0 2 2 0 0 0 2 1 0 1 0 0 2 0 0 0 0 1 0 0 2 2 0 0 0 0 0 0 0 0 0 1 1 1 0 0 0 2 1 0 1 0 1 0 0 1 0 0 0 0 0 1 0 2 0 0 0 0 2 0 2 0 0 0 0 0 2 0 2 0 0 0 0 0 0 0 0 0 2 0 1 2 0 0 0 0 1 0 1 0 1 0 1 1 0 2 0 0 0 0 0 2 0 1 0 0 2 1 1 0 1 1 0 2 2 0 2 2 0 0 0 1 0 1 0 1 2 0 2 0 0 1 2 0 1 1 0 2 0 0 1 1 0 2 0 1 0 0 2 0 0 0 0 1 0 0 1 0 2 1 1 2 0 0 0 0 1 1 1 0 1 0 0 0 0 0 1 1 0 2 0 0 1 0 0 1 0 2 2 2 1 0 2 1 2 1 1 1 0 0 0 1 0 0 1 0 1 0 1 0 1 0 2 2 0 1 0 2 1 0 1 2 1 1 0 2 0 0 1 2 0 1 2 1 0 0 2 1 1 0 1 2 0 0 2 0 1 0 0 1 0 1 1 1 1 2 0 1 0 0 2 2 2 0 0 0 1 1 0 1 1 0 0 0 0 2 1 0 1 0 0 2 0 0 1 2 1 1 1 2 0 0 1 1 1 0 0 1 1 0 0 1 1 1 0 1 0 1 1 0 0 1 1 1 0 1 0 2 0 2 1 0 0 1 0 0 2 0 2 2 0 0 0 0 0 1 1 0 1 1 1 0 1 0 1 0 1 0 0 1 0 0 0 0 0 2 0 0 1 0 0 0 0 0 0 2 0 0 1 2 1 1 0 1 0 0 0 0 1 0 0 0 0 0 0 0 0 0 0 0 2 2 0 0 0 0 0 2 1 0 1 0 0 0 0 0 0 2 1 1 2 0 0 0 0 2 0 1 0 2 1 0 2 0 0 0 2 0 1 1 0 2 2 0 1 0 0 0 0 0 0 1 2 0 2 0 2 2 1 1 2 1 2 0 0 0 0 2 1 0 0 2 2 2 1 2 1 0 1 2 2 2 0 1 1 1 0 0 0 1 0 1 1 1 1 0 1 0 1 0 1 1 0 1 0 0 0 0 0 0 0 0 0 0 0 0 0 0 0 1 1 0 0 0 0 0 0 1 0 1 1 0 1 0 0 1 2 0 0 0 0 2 0 2 1 1 2 0 0 0 0 1 0 1 0 1 1 1 1 0 1 2 2 2 0 2 1 1 0 1 1 2 1 2 1 0 0 0 1 0 1 0 0 1 2 1 0 1 0 2 1 1 2 0 2 2 0 0 1 0 0 0 1 2 1 0 1 1 0 0 2 0 0 0 0 0 0 0 0 0 0 0 1 1 1 0 0 2 0 0 0 1 0 1 1 0 0 1 0 2 1 0 2 0 0 0 1 1 1 1 0 0 1 2 2 2 0 0 0 0 0 2 0 0 0 0 2 0 1 1 1 0 1 0 0 2 1 1 2 1 1 1 2 2 2 1 2 0 2 1 0 1 2 2 0 2 0 1 1 0 1 2 0 0 2 0 0 1 1 0 1 2 0 0 1 1 1 1 1 0 0 0 0 0 1 0 2 1 1 0 2 2 0 0 1 0 0 0 0 0 0 0 0 0 0 0 0 0 0 1 1 1 1 0 0 0 2 2 0 0 2 0 0 0 0 0 0 2 1 0 0 0 0 2 0 1
153 0 1 2 0 0 0 1 0 1 1 0 1 1 1 0 0 1 0 1 1 0 0 1 1 0 0 1 1 2 2 0 1 1 0 2 0 2 0 0 2 2 0 0 0 0 0 0 0 0 0 0 0 0 2 1 0 0 0 0 1 2 1 0 1 1 1 0 0 0 0 2 1 0 0 2 2 0 1 0 0 1 1 0 1 0 0 0 0 1 0 0 2 0 1 2 0 0 1 2 2 0 0 0 2 1 1 0 0 1 1 2 1 2 2 2 2 0 0 2 2 0 2 1 1 1 0 0 0 0 1 0 0 0 0 0 0 0 0 2 0 0 0 1 0 0 0 1 1 2 0 0 1 0 0 0 0 1 1 1 1 0 0 1 0 2 1 1 1 1 1 1 2 1 1 0 0 1 0 1 0 1 0 0 1 1 0 2 2 1 1 1 2 1 2 1 2 0 0 0 0 0 0 2 1 1 2 0 1 0 1 0 1 0 0 0 0 0 1 1 0 0 1 0 0 1 1 2 0 0 1 0 0 1 1 1 1 2 1 1 0 1 1 0 0 0 0 0 0 2 2 2 0 1 0 0 1 1 0 0 0 0 0 0 0 0 1 0 2 2 0 1 0 0 1 0 1 1 1 0 1 2 0 0 1 1 1 0 1 2 1 1 0 0 1 0 1 1 0 1 0 0 2 1 0 0 1 0 0 0 0 2 0 1 2 2 0 1 1 0 0 1 1 2 0 0 2 0 0 1 0 2 0 0 0 0 0 1 1 0 2 1 1 2 0 0 2 0 1 0 0 1 1 1 1 1 1 0 0 1 0 1 0 0 0 0 0 2 2 1 0 0 0 2 1 0 2 1 1 1 0 1 1 1 0 1 0 0 0 0 1 1 0 0 2 0 0 1 0 0 0 0 1 1 0 0 1 1 0 0 0 0 0 0 1 1 1 0 1 0 0 1 0 1 1 1 0 0 0 0 1 1 1 2 0 0 1 1 0 0 2 0 1 1 1 1 1 1 1 2 0 1 0 2 1 0 1 1 0 1 0 2 0 2 0 0 2 2 2 2 2 2 2 1 2 0 0 2 0 1 1 0 1 0 0 1 0 1 1 0 1 1 0 0 0 0 2 0 1 1 0 2 2 2 0 0 0 0 1 0 0 1 2 0 1 1 0 2 0 1 0 0 0 0 0 2 1 0 1 2 0 1 0 0 0 0 1 0 2 2 0 0 1 1 1 1 1 1 1 0 1 1 0 1 1 0 1 2 1 1 0 0 0 1 0 0 1 0 0 1 0 2 0 0 0 0 0 1 2 2 0 0 1 0 1 0 1 2 2 1 0 0 0 1 0 0 0 0 0 0 0 2 0 0 1 2 1 1 0 2 0 0 0 0 0 0 0 0 0 0 1 1 0 0 0 1 1 1 0 0 2 0 0 2 2 1 2 0 0 0 0 0 0 1 2 2 2 1 2 0 1 2 0 0 0 0 2 0 2 0 0 0 0 1 0 1 1 2 0 0 1 0 0 0 1 2 2 0 2 0 1 1 2 1 0 1 1 2 1 0 1 0 1 1 0 0 0 2 1 1 0 1 0 0 1 1 1 0 1 0 0 0 0 0 1 1 1 0 0 0 0 0 1 1 0 0 1 0 0 0 0 0 0 0 0 1 0 0 0 1 1 1 0 1 0 1 2 0 0 0 0 0 0 1 0 0 0 0 0 0 0 2 2 0 0 0 0 1 0 2 1 0 2 0 0 0 0 0 1 1 0 1 0 1 1 1 0 2 1 2 0 1 1 0 1 0 0 0 0 1 0 0 0 1 1 0 2 0 1 1 2 0 1 1 1 2 2 0 1 0 1 1 0 0 2 0 1 0 0 2 0 0 1 0 0 2 0 0 0 0 0 0 0 0 0 0 0 0 0 0 1 0 0 2 0 0 0 0 0 0 0 1 1 0 0 0 1 0 2 0 0 0 1 1 2 2 0 2 1 2 1 1 0 0 0 0 0 1 0 2 0 2 0 0 2 2 2 2 0 0 0 2 1 1 1 1 1 1 0 0 0 0 0 0 1 1 0 2 2 1 0 1 0 1 0 0 1 2 0 0 0 1 0 0 0 0 1 1 0 0 0 0 1 1 1 2 1 1 0 0 2 0 1 1 1 0 1 2 0 1 1 1 0 0 0 0 0 0 0 0 0 0 1 1 0 0 1 1 1 1 0 1 0 1 0 1 1 1 2 0 0 0 1 2 1 0 0 0 1 0 1 2
154 1 1 1 0 1 0 0 0 2 0 1 1 1 0 0 1 0 0 1 1 0 0 2 2 0 0 0 0 2 1 0 2 2 1 0 2 1 0 0 0 0 0 0 0 0 2 0 0 0 0 0 0 0 2 0 0 0 1 0 1 1 0 1 1 0 1 0 0 0 1 1 0 0 0 2 2 0 2 0 0 1 1 0 1 0 0 1 1 2 1 1 1 0 0 2 0 2 0 2 1 0 1 1 2 0 2 0 0 2 1 2 0 1 1 1 1 1 0 1 2 1 2 0 0 0 0 0 1 0 0 0 1 0 0 0 1 0 0 2 2 0 0 0 0 2 1 0 0 1 0 0 0 0 0 0 0 1 0 1 0 0 0 0 0 2 1 1 1 0 0 1 0 2 1 0 0 0 0 0 0 0 0 0 0 0 1 2 1 1 0 2 2 1 2 1 2 0 0 1 1 0 0 0 0 2 0 0 2 1 0 0 0 0 0 0 0 1 2 1 1 1 0 0 0 1 1 0 0 0 0 0 0 0 2 0 0 2 2 1 0 1 2 2 0 2 0 0 2 0 0 0 1 1 0 0 0 1 0 0 0 0 0 2 0 0 0 0 1 0 0 1 0 0 1 0 1 0 2 0 0 0 0 0 0 0 0 2 1 2 1 0 1 0 2 1 1 2 0 2 0 2 1 1 0 0 1 0 0 0 0 1 0 0 2 1 0 0 0 0 2 2 1 1 2 0 2 0 0 0 0 1 0 0 0 1 1 1 1 0 0 0 1 2 0 0 2 0 0 0 0 0 2 2 0 0 0 2 0 0 0 0 2 1 2 1 0 0 1 0 1 1 1 2 0 1 1 2 1 1 0 0 0 0 1 0 0 0 0 1 0 0 2 0 2 2 2 0 1 1 1 1 0 1 1 0 2 0 0 0 0 0 1 1 0 1 1 0 0 1 1 1 0 2 1 2 0 0 0 0 0 0 0 0 1 1 0 1 0 0 1 0 1 1 0 2 2 1 2 0 0 1 0 2 2 2 2 2 0 1 1 2 0 0 0 2 0 1 2 1 1 1 1 2 2 0 2 0 0 0 2 0 0 1 1 2 1 1 1 1 2 1 1 1 1 0 0 1 2 0 1 1 1 0 0 1 1 0 0 0 0 0 1 0 0 0 0 2 0 1 1 1 1 0 0 1 0 1 0 1 1 0 0 0 0 0 1 0 1 2 1 1 1 1 1 1 0 0 2 0 0 1 2 1 1 1 0 2 1 0 0 0 1 0 0 0 1 1 1 1 0 1 2 0 0 2 2 1 1 1 0 0 2 0 0 0 0 1 0 0 0 0 0 0 1 0 1 1 0 0 0 1 0 0 1 2 0 1 0 0 0 0 0 2 0 2 0 0 0 2 0 2 0 0 0 0 2 0 1 1 0 0 1 2 1 0 2 0 0 0 0 2 0 1 2 1 2 0 0 0 0 2 0 0 0 2 2 0 2 0 0 0 1 0 0 2 1 2 0 0 0 0 0 1 0 2 2 0 1 0 0 1 2 2 2 2 1 1 1 0 0 0 1 1 2 0 0 2 1 1 0 1 0 1 2 2 1 1 0 0 1 0 0 2 0 2 1 2 2 2 0 0 0 0 1 1 1 1 1 0 0 0 0 0 0 0 1 0 0 2 1 1 0 2 0 0 2 0 0 0 0 0 0 0 0 1 1 0 1 0 0 0 2 0 0 0 0 1 0 1 0 0 1 1 0 0 0 0 1 1 0 1 0 0 1 0 2 2 0 2 0 0 0 1 0 1 0 0 0 0 0 0 0 0 1 0 1 2 0 0 0 0 1 1 1 2 2 0 0 0 1 0 0 0 1 0 1 0 0 1 1 1 2 1 0 1 0 1 1 1 0 1 0 0 0 0 0 0 0 0 1 0 0 2 0 0 0 0 0 0 1 1 1 0 0 0 2 0 1 0 0 0 1 2 2 2 1 1 1 2 2 2 0 0 0 0 1 0 1 2 0 2 0 0 2 2 2 2 0 0 0 2 2 1 2 2 0 1 0 1 1 1 0 0 0 0 0 0 0 0 0 0 1 1 1 0 2 1 0 0 1 1 0 2 0 0 0 1 0 1 0 0 1 1 1 1 1 1 0 1 2 0 2 0 0 2 2 2 0 2 0 2 0 0 0 0 0 0 0 0 0 0 0 0 0 1 1 1 1 1 0 1 1 2 0 0 0 0 0 1 0 0 0 2 1 0 0 0 0 0 0 0
155 1 1 1 0 0 0 1 0 1 1 0 1 1 1 0 0 1 1 1 1 0 0 1 1 1 2 0 0 2 2 0 1 1 0 1 1 2 0 0 1 1 0 1 0 0 1 0 0 1 1 0 1 1 1 1 0 0 1 1 0 1 0 0 0 0 0 1 0 0 1 2 1 0 1 2 1 1 2 1 0 1 0 1 1 0 0 0 0 2 0 0 1 0 0 1 0 1 0 1 1 0 1 0 2 0 2 0 0 2 0 1 1 2 2 2 2 0 1 1 1 1 2 1 1 1 0 1 2 1 1 0 0 0 0 0 0 0 0 1 0 0 0 1 0 1 1 0 0 1 1 0 0 0 0 0 0 0 1 0 0 2 0 1 1 2 0 1 1 0 0 2 1 2 1 0 0 1 0 1 0 0 1 1 0 1 2 1 1 1 1 1 1 1 1 1 1 0 0 1 1 1 0 2 2 1 1 0 1 0 1 0 1 1 0 1 1 0 1 0 1 1 0 0 0 1 1 1 0 0 0 0 0 0 1 0 0 2 2 0 0 1 2 2 0 2 0 0 2 0 0 0 1 1 0 0 0 1 0 0 0 0 0 1 1 0 0 0 0 0 0 2 0 0 0 1 0 1 2 0 1 1 0 0 0 0 0 2 1 2 1 1 0 1 2 0 0 0 0 1 0 0 2 0 0 0 1 2 1 0 1 1 0 0 1 0 1 1 1 0 1 0 0 2 2 0 1 0 1 1 0 0 0 0 0 0 0 2 0 1 1 1 2 1 0 0 2 0 0 1 1 0 1 1 0 0 0 1 0 2 0 2 2 0 2 0 0 1 1 1 0 0 2 1 1 1 1 0 0 2 0 1 0 0 1 1 0 0 0 1 0 0 1 0 1 0 0 1 0 0 1 0 1 2 1 0 0 0 0 0 0 0 0 0 1 1 1 0 0 1 1 0 1 1 0 1 1 0 1 0 1 0 0 2 2 1 0 1 0 0 0 0 0 0 2 1 1 2 2 1 0 2 0 2 2 1 2 0 0 0 2 0 1 0 0 1 1 0 2 1 1 1 2 1 0 1 0 1 1 0 1 0 0 0 2 2 0 2 1 1 1 2 0 2 2 0 1 1 1 1 0 1 1 1 0 1 1 1 0 0 0 0 1 1 1 0 1 1 0 1 1 1 0 0 0 2 0 1 0 1 1 1 1 0 1 0 1 0 1 0 2 2 1 1 2 0 0 0 2 0 0 1 0 1 1 0 0 0 2 0 0 0 2 0 1 1 1 1 0 1 0 1 1 0 1 1 1 0 0 0 0 1 1 0 0 0 0 1 1 1 1 0 2 2 0 2 0 1 0 0 1 2 1 0 0 2 1 2 0 2 0 0 0 1 1 0 0 0 1 0 1 1 0 1 0 0 2 1 0 0 1 0 1 1 2 1 2 1 0 2 0 0 0 0 1 1 2 0 1 0 0 2 0 0 0 2 2 0 2 0 0 0 0 0 1 2 0 2 2 0 0 1 1 0 0 2 1 1 2 0 1 1 2 1 1 1 1 1 1 1 0 1 0 0 0 0 0 2 2 2 1 1 0 0 1 2 1 1 0 0 0 0 0 0 0 0 1 1 1 1 0 0 1 0 0 1 1 0 0 0 0 0 0 0 0 1 0 0 0 0 0 0 0 0 0 0 1 1 0 0 0 1 0 1 0 0 0 0 1 0 0 0 2 0 0 0 0 0 0 0 0 0 2 0 0 0 0 2 0 2 2 2 1 1 1 1 0 1 2 1 1 2 1 0 1 0 0 2 1 2 1 1 0 1 0 0 1 1 0 1 1 0 2 0 1 0 1 1 0 0 1 0 0 0 2 0 0 0 1 2 1 0 2 0 0 2 0 1 0 0 0 0 0 0 1 1 0 0 0 0 2 0 0 2 0 2 2 0 0 1 0 0 0 1 0 1 2 0 1 0 0 0 1 1 1 0 0 0 1 2 2 2 1 1 0 1 0 1 0 1 0 1 0 1 2 2 2 2 0 0 0 1 1 1 0 2 0 2 1 1 1 1 0 0 0 0 0 1 1 1 0 2 0 1 0 0 0 1 0 0 1 0 0 0 0 0 0 1 0 1 0 0 2 0 0 0 1 0 0 1 2 1 1 0 1 0 0 2 0 0 1 1 1 0 0 0 0 0 2 0 2 0 0 0 1 0 2 0 2 0 0 0 1 1 0 1 1 1 1 0 0 0 0 0 0 0 0 0 0 0 0 0
156 0 2 0 0 0 0 1 1 2 1 0 1 0 0 0 0 0 0 0 0 0 1 2 2 0 0 0 0 2 2 0 1 1 0 1 1 0 0 0 2 2 0 1 0 0 0 0 0 0 0 0 0 0 1 1 0 0 1 0 1 2 0 0 0 0 0 0 0 0 1 1 2 0 2 2 0 1 2 1 0 2 0 1 1 0 0 0 0 2 0 0 1 0 1 1 0 0 0 1 1 0 1 0 2 0 2 0 0 2 2 2 1 2 2 2 2 1 0 0 1 1 1 1 0 0 0 0 2 0 0 0 0 0 0 0 1 0 0 1 1 0 1 0 0 1 0 0 0 0 0 0 0 0 1 1 1 0 1 1 0 1 2 0 1 2 1 1 0 1 1 1 1 2 1 0 1 0 0 0 0 0 2 2 0 2 2 1 0 0 1 0 2 1 2 1 2 0 0 0 0 1 0 1 1 1 1 1 1 0 0 0 1 0 0 0 0 0 1 0 1 1 0 1 0 0 0 2 0 0 0 1 0 0 1 0 0 2 2 0 0 1 2 2 0 2 0 0 2 0 0 0 0 0 1 1 0 2 1 2 1 1 0 1 0 0 0 0 2 1 0 2 1 2 1 1 0 2 2 0 2 2 1 1 1 1 2 1 1 2 0 1 0 1 2 1 0 0 0 0 1 0 1 1 0 0 0 1 1 0 0 1 0 1 2 1 1 0 1 0 1 1 1 1 1 0 0 0 0 0 0 1 1 1 0 1 1 2 0 0 0 0 2 1 0 0 1 0 2 0 0 0 1 1 0 0 1 1 0 0 1 1 1 1 0 0 0 1 1 0 1 1 1 2 2 2 2 1 0 2 2 1 0 0 1 1 0 0 0 0 0 0 1 0 2 1 1 2 1 1 1 1 0 2 2 1 0 1 0 0 0 0 1 1 1 2 0 1 1 0 0 1 1 1 1 2 1 0 1 0 1 0 0 0 0 0 0 1 0 1 0 0 2 0 1 0 1 1 1 1 0 1 0 2 2 2 2 1 2 0 1 2 0 0 0 2 0 0 2 0 0 0 1 1 1 0 1 2 0 1 2 0 0 0 1 1 0 1 1 0 1 1 1 1 1 0 1 1 1 0 0 0 2 2 0 1 2 0 0 0 0 2 1 0 1 0 0 2 0 1 1 1 0 0 0 1 0 1 0 1 1 0 0 0 1 0 1 1 1 1 0 1 1 1 1 1 0 0 2 0 0 0 0 2 1 0 0 0 1 1 1 0 0 1 0 0 1 0 0 0 0 1 0 0 0 0 2 1 1 1 0 1 1 0 0 1 0 1 1 0 0 1 2 0 0 0 1 0 0 0 0 2 0 1 1 2 0 0 0 1 0 0 0 0 1 2 0 0 1 0 0 1 1 0 0 0 2 0 0 0 1 0 0 0 2 0 2 1 0 0 0 0 0 0 2 2 2 1 1 0 1 1 0 1 0 2 1 0 1 0 0 0 1 1 0 1 1 2 0 0 0 0 0 0 0 2 2 0 0 0 0 0 1 0 1 1 0 2 1 0 1 0 0 1 0 0 0 2 0 1 0 0 1 1 0 2 1 2 0 0 0 0 0 0 1 1 1 1 1 1 0 0 1 1 0 0 1 0 1 0 1 1 1 0 0 0 2 0 0 1 0 1 0 0 0 1 1 0 0 1 1 1 0 0 0 0 1 0 2 0 0 0 2 0 0 1 1 2 0 2 1 0 1 2 2 2 0 1 0 2 0 0 1 1 2 1 0 1 2 1 1 2 1 1 1 1 0 1 0 1 1 0 0 0 0 1 2 0 1 1 1 0 1 1 1 2 2 0 2 0 2 2 0 1 2 0 1 0 0 2 0 0 1 0 0 2 0 1 1 0 1 1 0 0 0 0 0 0 1 0 1 1 0 1 1 0 1 0 0 0 0 0 0 0 0 0 2 0 1 1 1 1 1 0 2 0 0 0 2 2 1 1 0 0 0 1 0 2 0 0 0 0 0 0 2 1 1 1 1 0 0 1 0 0 0 2 0 1 2 2 2 1 0 0 0 0 0 1 2 2 0 2 0 0 1 0 0 2 0 0 1 1 0 1 0 0 0 2 0 0 0 0 1 2 2 1 1 1 1 0 2 0 1 1 1 0 1 0 0 0 0 0 1 0 1 0 2 1 0 0 0 0 0 1 0 0 2 0 2 0 0 0 2 2 0 0 2 0 0 0 0 0 0 1 1 0 1 0 1 1 1 2
157 1 2 0 0 0 0 2 1 1 1 1 0 0 0 0 0 1 1 0 1 1 0 1 1 0 0 0 1 2 2 2 0 1 1 0 2 0 0 0 2 2 0 0 0 1 0 0 1 0 0 0 1 1 1 0 0 0 1 2 0 0 0 1 1 0 0 0 0 0 0 1 0 0 0 2 2 0 2 0 0 1 1 0 1 0 0 0 0 2 0 0 1 0 0 2 0 1 0 1 1 2 2 0 2 0 2 1 1 1 0 1 1 1 1 1 1 0 1 1 1 0 1 2 1 1 0 1 2 1 2 0 0 0 0 0 0 0 0 1 1 0 0 0 0 1 0 0 0 2 1 0 1 0 0 0 0 1 0 1 2 1 0 1 0 1 0 1 0 1 1 1 0 2 0 0 0 1 0 1 0 0 1 1 0 1 1 1 1 0 2 0 2 1 2 0 1 0 0 0 0 0 0 2 2 0 2 1 1 1 0 0 2 1 0 1 0 0 1 2 0 0 0 1 0 1 0 1 0 0 0 0 0 1 1 0 0 1 0 1 0 0 2 2 0 2 0 0 2 0 0 0 1 0 0 0 0 0 0 0 0 0 0 1 0 0 0 0 1 1 0 1 0 1 0 0 0 1 1 0 0 0 1 1 0 1 0 2 1 1 1 1 2 0 2 2 0 0 0 0 0 0 2 0 2 0 0 1 1 0 1 0 0 1 1 0 1 0 1 0 1 1 2 2 1 0 0 0 1 1 0 1 0 0 0 0 0 1 1 1 1 1 2 2 0 0 1 0 0 1 1 0 2 2 0 0 0 1 0 1 1 2 1 0 1 0 0 2 2 0 0 0 1 2 1 0 1 1 1 1 1 0 0 1 1 0 0 0 0 1 0 0 1 1 2 1 1 2 0 0 0 0 1 2 1 0 0 1 0 0 0 0 0 0 0 0 2 0 0 0 0 1 0 1 2 2 0 0 1 1 1 0 0 0 0 0 0 1 0 0 1 0 2 1 1 2 2 0 1 2 0 0 0 2 1 0 1 1 2 0 1 2 0 1 0 1 1 1 2 2 1 1 1 1 2 0 1 2 0 2 1 1 0 0 0 1 0 1 0 1 0 1 0 0 0 0 1 0 1 0 0 1 2 2 0 0 0 0 0 0 1 0 1 0 1 0 0 2 0 0 0 2 0 1 1 2 0 0 0 2 0 2 0 0 1 0 1 2 1 1 1 1 2 2 2 0 0 2 0 0 0 0 1 2 0 1 0 0 2 0 0 0 0 0 0 0 2 0 0 0 0 1 0 0 0 0 1 1 1 1 0 0 1 0 1 0 0 1 1 0 1 1 0 0 0 0 1 0 0 0 0 2 1 1 0 0 2 0 0 0 1 0 0 2 0 2 0 0 0 0 0 0 0 1 0 0 2 1 0 0 0 0 1 1 2 1 2 1 0 0 0 1 0 1 1 1 2 0 2 0 2 1 1 1 1 2 1 1 1 0 0 0 2 0 1 2 1 2 1 0 1 1 0 0 1 0 1 1 2 0 1 0 2 2 2 2 2 2 2 1 0 2 0 1 0 0 0 2 1 2 0 1 0 0 2 2 2 2 0 0 0 0 0 0 0 0 1 1 1 1 0 0 2 0 1 0 1 0 1 0 0 0 0 0 0 1 0 0 1 1 0 1 0 1 0 0 1 1 0 0 0 0 0 0 0 0 1 1 0 0 0 1 2 0 0 1 1 2 0 1 0 0 1 1 0 0 0 2 0 1 1 2 1 1 1 1 0 1 1 1 1 1 2 0 1 0 1 0 0 0 0 0 0 0 0 0 0 0 0 1 2 1 1 1 1 2 2 0 2 0 1 2 0 0 1 0 0 0 0 2 2 2 2 0 0 2 0 1 1 1 0 1 0 0 0 0 0 0 1 0 1 0 0 2 0 0 0 0 1 0 0 0 1 0 0 2 2 0 1 0 0 0 0 2 0 0 0 1 1 2 2 2 0 0 0 0 0 1 0 2 0 1 1 1 1 1 1 2 0 0 0 0 2 2 2 1 0 2 1 1 1 2 0 0 1 2 0 0 1 0 0 2 0 1 0 0 1 2 0 0 2 1 0 2 0 0 0 2 0 0 0 0 0 1 1 2 2 2 1 0 2 0 2 0 1 0 1 0 0 0 2 0 0 0 0 0 0 0 0 0 0 1 0 0 0 0 2 1 1 1 0 1 1 2 1 1 2 0 0 1 0 0 1 2 1 0 0 0 0 0 1 1
158 1 0 2 0 0 0 2 0 1 1 0 1 1 1 0 0 2 2 0 0 0 0 1 1 0 1 0 0 1 1 0 0 0 2 0 2 1 1 1 1 1 0 1 1 1 1 0 0 1 1 0 1 1 1 1 0 0 0 0 1 1 0 1 1 1 1 0 1 1 0 2 2 1 2 2 0 1 2 0 0 1 0 1 1 0 0 0 0 2 0 0 0 0 0 2 0 0 0 2 2 0 0 0 2 2 2 0 0 2 1 1 1 2 2 2 2 0 0 2 2 0 2 1 1 0 0 0 1 0 1 1 0 0 0 0 0 0 0 0 1 0 0 0 0 1 0 0 0 0 0 0 0 1 1 0 0 0 2 1 1 1 1 0 2 1 1 1 1 0 0 0 0 2 0 0 0 1 0 1 0 0 0 1 1 0 2 1 0 0 0 1 1 0 1 2 1 0 0 0 0 0 0 2 2 1 1 0 2 0 0 1 1 0 0 0 0 0 0 1 1 1 1 0 0 0 0 1 1 1 0 1 1 1 0 0 0 2 2 0 0 0 2 1 1 2 1 0 2 0 0 0 1 0 1 1 0 1 0 0 0 0 0 2 0 0 1 0 1 1 0 2 0 1 0 0 1 1 2 0 1 1 1 1 1 1 2 1 0 2 0 0 0 1 2 0 0 1 0 1 0 0 2 0 0 0 0 0 0 0 0 0 0 2 2 0 0 0 1 0 0 0 1 1 1 0 0 0 1 2 0 2 0 0 0 0 0 1 1 0 1 0 1 2 0 1 1 1 0 1 1 0 1 1 0 0 0 0 0 2 0 2 1 0 1 0 0 1 1 0 0 0 0 2 1 1 1 1 0 2 1 1 0 0 0 0 0 0 0 1 0 0 0 0 2 0 0 1 0 0 0 0 0 2 2 0 0 0 0 0 0 0 0 0 1 1 1 0 2 0 0 0 1 1 1 2 1 0 1 0 1 0 0 2 2 0 0 0 0 0 1 0 1 2 0 2 2 2 2 1 0 1 0 2 2 2 2 1 0 1 1 1 1 1 0 1 1 0 2 1 1 1 2 1 1 0 1 2 0 1 1 0 0 0 0 1 0 0 0 0 1 1 1 1 1 0 1 1 1 0 0 1 1 1 0 2 1 0 0 0 0 2 1 0 1 0 0 2 0 1 1 1 2 1 1 1 0 1 0 0 2 0 0 1 2 0 2 1 0 1 0 0 1 1 1 0 0 0 2 1 0 1 1 1 2 0 0 1 1 1 1 0 0 2 0 0 2 2 2 0 0 2 0 0 0 0 0 0 0 0 0 1 0 0 0 0 0 0 0 0 1 1 0 0 0 0 1 1 0 0 0 2 0 0 0 1 1 1 0 1 1 1 0 0 2 0 0 0 0 0 2 2 0 0 0 0 2 1 0 0 0 0 0 2 1 1 2 2 1 1 0 0 0 0 2 0 2 0 0 0 0 2 0 0 0 2 1 1 2 0 0 0 2 0 1 2 0 2 1 0 2 0 1 0 1 1 1 2 2 0 2 0 1 1 1 1 1 1 2 0 0 0 0 0 0 0 0 2 2 1 0 2 0 0 1 2 2 1 0 0 0 0 1 0 1 0 0 0 0 0 0 0 0 1 0 1 1 0 1 0 1 1 0 0 0 0 1 0 0 1 0 2 1 0 0 0 1 0 0 0 0 0 0 0 0 1 0 0 0 0 0 1 2 0 0 2 2 2 0 2 0 0 2 0 1 1 1 1 1 1 0 1 1 0 1 0 1 2 0 2 0 1 0 1 0 1 0 2 0 1 1 0 0 0 1 0 1 0 0 1 1 0 0 1 1 1 2 0 0 1 1 1 0 2 2 0 1 0 0 2 0 0 2 0 0 2 0 1 0 0 0 0 0 1 1 0 1 0 0 0 2 0 0 2 0 0 0 0 0 1 0 0 0 0 0 1 1 0 2 0 0 0 1 1 1 0 0 1 0 1 0 0 0 0 0 0 1 1 0 1 0 1 0 1 2 2 2 2 0 0 0 2 1 1 2 1 0 1 2 2 2 1 1 0 1 1 0 1 2 1 1 1 0 1 2 0 1 2 0 1 0 2 0 2 0 0 0 1 0 0 0 0 1 1 1 1 1 0 0 0 2 1 2 0 0 0 0 1 0 1 1 1 1 0 1 0 1 0 1 0 1 0 0 0 0 2 0 2 0 0 0 0 0 1 0 0 0 0 0 0 0 0 1 1 1 0 0 0 0 0 0 0
159 1 1 2 0 0 0 0 0 2 1 0 1 2 2 0 0 1 1 0 0 0 0 2 2 0 0 0 0 2 2 1 1 1 1 1 1 2 0 0 1 1 0 0 0 0 2 0 0 0 0 0 0 0 1 0 0 1 0 0 1 1 1 0 1 2 2 0 0 0 0 2 2 1 1 2 1 1 2 0 1 1 0 1 1 0 0 1 0 2 0 1 1 0 0 2 0 0 0 1 1 1 1 0 2 0 2 1 1 1 0 1 0 0 1 1 1 0 0 2 2 0 2 0 0 0 0 1 2 0 1 0 0 0 0 0 0 0 0 0 1 0 0 0 0 1 0 0 0 1 0 0 1 0 1 0 0 1 0 1 0 2 0 2 1 1 1 0 0 2 1 1 0 1 0 0 0 1 0 1 0 1 2 2 0 2 2 2 0 0 1 2 2 1 2 2 2 1 0 0 0 1 0 0 0 1 1 1 0 0 0 0 1 0 0 1 0 0 1 0 2 2 0 0 0 2 2 0 0 0 0 0 0 0 0 0 0 2 2 1 0 0 2 1 0 2 0 0 1 0 0 0 1 1 0 0 0 1 0 1 0 1 0 0 0 0 1 0 2 0 0 0 0 2 0 0 0 2 2 0 2 2 0 0 1 1 1 1 1 2 1 1 0 0 2 0 0 1 0 1 0 0 2 0 1 0 0 0 1 0 0 2 0 0 1 0 1 0 1 0 1 1 1 2 1 0 0 0 0 1 0 2 1 1 0 0 0 0 2 0 1 0 1 1 0 0 1 0 0 0 0 1 1 1 1 0 0 0 0 0 0 0 2 0 2 0 0 2 2 0 0 0 0 1 1 1 1 1 0 2 2 0 2 0 0 0 0 0 0 0 0 0 0 0 2 1 1 1 2 2 2 2 2 2 1 0 0 1 0 0 0 0 0 0 2 2 0 1 0 0 1 1 1 1 0 1 0 0 2 0 1 1 1 0 1 1 0 2 0 0 2 0 1 2 0 1 2 1 1 1 0 1 0 2 2 0 2 1 0 1 0 2 0 1 0 1 1 1 1 0 0 0 2 1 2 0 2 2 1 0 1 1 0 1 1 2 1 1 1 0 1 1 1 1 1 0 2 1 2 0 1 0 1 1 0 1 1 2 0 0 0 2 2 1 0 0 0 2 0 1 1 2 0 0 0 1 1 0 0 2 0 2 0 0 1 0 2 1 1 1 1 1 0 0 2 0 0 2 1 0 0 0 1 1 2 1 1 1 0 1 1 0 0 0 0 0 0 1 1 1 0 1 0 0 0 0 0 2 2 2 0 1 1 0 0 0 1 0 0 0 0 1 1 0 1 0 0 1 0 0 1 1 0 1 0 2 1 1 0 1 0 0 0 0 2 0 0 0 0 0 0 0 0 0 0 1 1 1 0 0 0 0 0 2 1 1 2 0 0 0 1 1 0 1 1 1 2 0 2 0 0 1 0 1 0 2 1 0 2 1 1 0 1 0 1 2 1 1 1 1 1 2 0 0 1 2 2 1 2 0 1 1 2 1 1 1 2 1 1 0 0 0 1 2 0 0 0 2 1 2 1 1 0 0 0 1 1 1 0 0 1 0 1 1 0 1 0 2 2 2 0 0 0 0 0 1 1 0 0 0 0 0 0 0 0 0 1 0 0 1 0 0 1 0 0 0 2 0 0 0 0 0 0 0 0 0 1 0 0 0 0 0 2 1 0 0 0 1 0 1 0 0 2 1 1 2 0 0 1 0 0 2 0 0 0 2 0 1 1 1 1 2 2 0 0 0 1 1 1 2 1 1 0 0 1 1 2 0 0 2 2 0 2 0 1 2 2 0 1 0 2 1 0 1 2 0 1 0 0 2 0 0 2 0 0 0 1 1 2 1 0 1 0 0 0 0 0 0 1 0 1 0 0 2 0 0 0 1 0 1 0 0 0 0 0 0 1 1 1 2 0 0 2 0 2 2 1 0 2 2 2 2 2 2 0 1 0 2 0 1 0 1 2 1 2 2 2 2 0 0 0 1 1 1 1 2 0 2 0 1 0 1 1 0 1 1 0 0 1 0 0 1 0 1 1 0 2 1 1 1 0 2 1 1 1 0 1 1 0 1 0 0 2 2 2 0 2 0 0 0 2 0 1 0 1 1 1 1 1 1 1 1 0 0 1 0 1 0 0 0 0 0 0 0 0 1 1 0 2 1 1 0 0 2 0 0 1 1 0 2 0 0 0 2 1 0 0 0 0 0 1 1
160 1 1 2 0 0 0 1 0 1 1 0 1 1 0 0 0 1 0 0 0 0 0 1 1 0 0 0 1 2 1 1 1 2 2 1 2 2 0 0 1 1 0 0 0 1 1 0 0 1 1 0 0 1 1 0 1 0 1 1 0 1 0 0 0 0 0 0 0 0 1 2 1 0 1 2 1 0 2 0 0 0 0 0 0 0 0 0 0 1 0 0 1 1 1 2 1 1 0 2 1 0 0 0 2 0 1 1 1 1 0 2 1 2 2 2 1 1 0 1 2 0 2 0 0 0 0 0 1 0 1 0 0 0 0 0 0 0 0 0 0 0 1 0 0 0 0 0 0 0 0 0 0 0 0 0 0 1 1 1 0 1 0 1 1 2 0 1 1 0 0 2 0 2 0 1 0 0 0 0 0 0 0 0 0 0 1 2 0 0 1 0 2 0 2 1 1 0 0 0 0 1 0 0 0 1 2 2 0 1 0 0 1 0 0 1 2 0 2 0 0 0 0 0 0 2 0 2 0 0 0 0 2 2 2 2 1 2 2 0 0 1 0 0 0 0 0 0 2 0 0 0 0 0 0 0 1 0 1 1 1 0 0 1 0 0 0 0 2 2 0 0 0 2 0 0 0 1 2 0 1 2 0 0 1 1 1 1 0 2 0 0 0 0 2 0 0 1 1 1 0 0 2 0 1 0 0 0 0 0 0 0 0 0 1 0 1 0 0 0 2 1 1 1 2 0 0 0 1 1 0 1 0 0 0 0 0 1 1 0 1 1 2 1 1 0 1 0 0 1 1 0 2 2 0 0 0 1 0 1 0 1 2 1 2 0 0 1 2 0 1 1 1 1 0 1 2 1 1 1 2 1 0 0 1 0 0 0 0 1 0 0 0 0 2 0 1 1 1 1 1 1 1 1 0 0 1 0 0 0 0 0 1 1 0 2 0 0 0 0 0 2 0 2 1 2 1 0 0 0 0 0 0 1 1 1 0 1 0 0 1 0 1 1 0 1 2 1 1 0 0 1 0 1 1 0 1 1 1 0 2 1 1 0 0 2 0 0 2 0 0 0 1 2 1 0 2 1 0 0 1 1 0 1 0 2 1 1 0 1 0 1 1 2 1 0 1 0 0 0 0 1 1 1 0 1 1 0 1 0 0 2 0 1 0 0 0 2 0 0 0 2 1 1 1 2 0 0 0 1 1 1 0 0 1 0 2 0 1 0 1 1 2 2 2 1 0 0 2 0 0 1 1 1 2 0 0 0 1 0 0 0 0 0 1 1 1 1 1 1 1 1 0 0 0 0 0 1 1 1 0 0 2 0 1 0 1 1 1 0 0 0 1 0 0 0 0 1 0 0 1 1 1 0 0 2 1 1 0 2 0 0 0 1 0 1 0 0 0 0 1 1 0 1 0 0 2 1 0 0 0 0 1 2 1 0 2 0 1 0 0 0 0 0 1 1 2 1 1 0 1 1 0 1 0 2 1 0 1 0 0 0 0 0 1 2 0 2 0 0 1 0 1 0 0 2 1 1 2 0 1 0 1 1 1 1 0 1 1 0 0 1 1 1 0 0 0 2 2 2 0 2 1 0 0 2 2 2 1 0 0 0 0 0 0 2 2 1 1 1 0 0 0 1 0 1 2 0 0 0 0 0 1 0 0 0 0 0 0 0 0 0 0 0 0 0 1 0 0 0 0 0 0 0 0 1 0 0 0 1 0 1 0 0 0 1 2 1 0 1 0 1 2 0 0 1 0 1 0 2 0 1 0 0 1 1 0 2 2 2 0 2 2 0 1 0 1 1 0 1 1 0 1 0 1 0 0 0 1 1 2 0 0 1 0 2 1 1 0 0 1 0 0 1 2 0 1 0 0 2 1 1 0 1 0 2 0 0 2 0 2 0 0 1 0 0 1 0 1 1 1 0 0 1 1 0 1 0 0 0 0 0 0 0 0 0 2 0 2 1 0 0 1 1 1 0 1 0 2 2 2 2 1 1 0 0 0 2 1 1 1 1 1 1 1 1 1 2 0 0 0 1 0 0 2 1 0 1 0 1 1 1 0 0 1 1 0 2 2 2 0 2 1 2 1 0 0 2 2 2 0 2 1 1 0 0 0 1 0 1 0 0 0 1 0 0 1 0 1 0 2 0 2 0 0 1 1 2 0 0 2 0 0 0 0 0 0 0 2 0 2 0 0 0 0 1 0 1 2 1 0 1 1 1 0 1 2 0 0 0 1 1 0 1 2 0 1 0 0 0 1 1
161 0 1 1 0 0 0 2 0 1 1 0 0 0 0 0 0 0 0 2 1 1 0 2 2 0 0 0 0 2 2 0 2 2 0 1 1 2 0 0 1 1 0 0 0 1 1 0 1 0 0 0 0 0 2 0 0 0 1 0 2 2 0 2 0 0 0 0 0 0 0 1 2 0 1 2 1 2 2 0 2 2 0 1 1 0 0 1 0 1 0 0 1 0 0 1 0 1 0 1 0 0 1 0 2 0 2 0 0 2 0 0 0 0 1 1 0 0 1 1 1 0 1 1 0 0 0 2 2 1 1 2 1 0 0 0 1 0 0 2 0 0 0 0 0 1 0 0 0 1 0 1 0 1 1 0 0 1 0 2 0 1 0 0 1 2 1 1 0 1 1 0 0 2 1 0 0 2 0 1 0 1 0 0 1 1 1 0 0 0 1 0 2 1 2 2 1 1 0 0 0 0 0 0 0 1 2 1 0 1 1 0 0 0 0 0 0 1 0 0 1 1 0 0 0 1 0 0 0 0 0 0 0 0 1 0 0 2 2 1 0 0 2 2 0 2 0 0 2 0 0 0 1 1 0 0 0 2 1 2 1 1 0 1 0 0 0 1 2 1 0 0 0 1 0 1 0 2 2 0 2 2 0 0 0 1 0 2 1 2 2 1 0 0 1 0 1 1 0 0 0 0 2 0 1 0 0 0 2 1 0 1 0 0 1 0 1 2 0 0 1 1 1 1 0 0 0 0 1 1 0 1 0 0 0 1 0 1 1 1 1 1 2 2 0 0 2 0 1 2 2 0 2 2 1 1 1 1 0 2 0 2 2 1 2 1 0 2 2 0 0 0 0 2 0 0 1 0 0 2 2 0 1 1 0 0 0 0 0 0 0 1 1 0 1 1 0 0 1 1 1 1 0 2 2 1 0 1 0 0 0 0 0 0 0 2 0 0 1 0 0 1 0 2 0 2 1 0 0 0 0 0 1 1 1 1 0 1 1 0 2 0 2 0 2 1 1 1 1 1 0 1 0 1 0 0 0 0 1 0 2 1 1 0 0 2 0 1 2 0 0 0 1 1 0 1 0 2 0 0 1 0 0 0 0 1 0 1 1 0 1 1 0 1 0 0 2 0 1 1 0 1 0 0 1 1 2 0 1 0 2 0 1 0 1 1 0 2 0 0 0 1 1 0 1 1 1 1 0 1 0 2 0 1 1 0 1 0 1 1 0 1 1 1 2 0 0 0 2 0 0 1 0 1 1 1 1 0 1 2 1 0 0 0 0 0 1 1 1 0 0 1 1 0 1 1 1 1 1 1 0 1 1 0 0 1 0 1 1 1 0 0 0 0 0 0 0 0 0 0 0 2 0 0 1 2 0 2 0 2 2 1 0 0 2 0 0 0 0 0 2 2 1 1 0 0 1 0 0 0 0 0 0 2 1 0 2 0 1 0 0 0 0 1 2 2 2 0 2 0 1 1 0 1 1 2 1 1 2 0 0 0 1 0 2 1 0 1 0 1 1 1 0 0 0 2 2 2 1 1 2 0 1 1 0 1 0 2 0 0 0 0 0 1 0 0 0 1 0 0 0 0 1 1 1 2 1 1 0 0 1 0 0 0 0 1 0 1 1 1 0 0 1 0 0 0 0 0 0 0 0 0 0 0 0 0 0 0 0 1 0 1 0 0 0 0 0 1 0 1 0 0 0 1 0 1 1 0 2 0 0 0 2 0 0 1 1 2 0 2 0 1 2 1 0 0 0 0 2 0 0 2 0 0 1 0 0 2 2 2 0 2 2 0 1 0 0 1 0 1 1 0 0 0 1 0 0 0 1 1 1 0 1 0 2 2 2 0 2 0 1 2 0 1 2 0 1 0 0 2 1 1 1 1 0 2 0 0 1 1 0 1 0 0 0 0 0 0 0 0 2 0 0 1 1 0 1 0 0 1 0 0 0 0 0 1 1 0 1 1 1 1 2 1 1 0 0 0 1 2 2 2 0 1 0 0 1 2 0 2 0 1 1 0 2 2 2 2 0 0 1 1 2 2 2 1 0 1 0 0 0 0 0 1 1 1 0 1 1 0 0 1 0 1 1 0 0 1 0 0 0 2 1 2 1 0 0 2 0 0 1 1 2 1 0 0 0 0 1 0 1 0 1 0 1 0 1 2 0 0 1 0 0 1 2 0 1 0 1 0 1 0 0 0 0 0 2 1 1 0 0 0 0 1 0 1 1 0 1 1 0 0 0 2 1 0 0 0 0 0 1 1
162 1 1 1 0 0 1 2 1 1 1 0 0 2 2 0 0 2 1 0 1 1 0 1 1 1 1 0 0 2 2 1 1 1 2 1 2 1 1 1 1 1 0 0 0 0 1 0 1 1 1 0 1 1 1 0 1 1 0 0 1 1 0 0 0 0 0 0 1 1 1 2 2 0 2 1 0 1 2 0 1 2 0 1 1 0 0 0 0 1 0 0 2 1 0 0 0 1 0 1 1 0 1 0 2 0 2 0 0 2 1 2 2 2 2 2 2 0 0 1 0 2 1 2 1 1 0 0 2 0 0 2 0 0 0 0 0 0 0 2 1 0 0 0 0 2 1 0 0 1 0 0 0 0 0 0 0 1 1 0 1 1 0 1 1 2 1 0 0 1 1 0 1 0 0 0 1 1 0 1 0 1 0 0 0 0 2 1 0 0 0 1 2 0 2 2 1 1 0 0 0 0 0 2 1 1 2 1 1 0 0 0 2 0 0 1 1 1 0 1 1 1 0 1 0 0 0 1 0 0 0 0 0 0 2 0 0 2 2 0 0 0 2 2 0 2 0 0 1 0 0 0 2 0 0 0 1 1 0 0 0 0 0 1 1 0 0 0 1 0 0 0 1 1 0 0 1 2 2 0 2 2 0 0 1 1 2 1 1 1 0 0 0 0 2 1 1 2 0 1 0 0 2 1 1 0 0 0 0 0 0 0 0 0 2 0 0 0 0 0 2 2 1 0 2 0 0 0 2 2 0 0 0 0 0 0 0 2 0 0 2 1 1 1 0 1 2 0 1 2 2 0 2 2 1 1 1 1 0 0 1 1 0 0 0 0 0 2 2 0 0 0 0 2 1 0 0 2 0 2 0 1 0 0 1 0 0 1 1 0 0 1 1 0 1 0 0 0 0 0 0 0 1 2 2 0 0 1 1 1 1 1 0 0 1 2 0 0 0 0 0 2 1 2 1 2 1 0 0 0 0 0 0 0 0 0 0 0 0 0 1 0 2 0 1 2 2 1 2 1 0 1 0 2 1 1 1 2 1 2 2 0 0 0 0 2 0 0 2 0 1 0 2 1 2 0 0 2 0 2 1 0 0 0 0 2 0 2 2 1 2 2 0 1 0 0 1 1 2 0 1 0 2 1 0 0 1 0 0 0 0 2 2 1 0 0 1 2 0 0 0 2 1 1 1 1 0 0 0 2 0 2 0 0 0 0 1 2 2 1 1 1 1 2 2 0 0 2 0 0 0 0 1 2 0 1 1 0 1 1 0 0 1 0 0 0 0 1 1 1 1 0 2 0 2 1 1 0 0 0 0 1 0 0 0 0 0 1 0 0 0 0 0 0 2 0 2 1 0 0 0 1 1 1 0 2 2 1 0 2 0 0 0 2 0 2 0 0 0 1 1 2 0 1 1 1 0 1 0 0 0 0 0 0 2 1 1 0 1 0 0 1 0 1 1 1 2 0 1 0 0 1 0 1 0 2 1 1 1 0 0 0 0 1 0 1 0 2 0 0 2 1 1 0 0 1 1 0 1 0 1 0 0 0 0 1 1 1 2 0 1 0 1 2 0 0 0 1 1 2 0 1 0 0 2 2 2 1 0 0 1 0 0 1 0 0 1 1 1 1 0 0 0 0 0 1 1 0 1 0 0 0 0 0 0 0 0 0 1 2 0 2 0 0 0 0 2 0 0 0 0 0 0 0 0 0 0 1 0 0 0 1 2 0 0 0 0 1 0 0 0 0 1 1 1 1 0 0 1 0 0 2 0 0 0 0 1 1 1 1 1 1 0 0 0 0 0 1 1 1 0 0 0 0 1 0 0 0 1 1 1 0 1 0 2 1 1 0 0 0 1 0 0 1 2 0 1 0 0 2 0 0 2 1 0 0 1 1 1 0 1 1 0 0 0 0 0 0 1 0 1 0 0 1 0 0 1 0 0 0 0 0 1 1 0 2 1 0 2 0 0 0 2 0 2 0 0 1 0 2 2 2 0 0 0 0 1 0 0 2 1 2 0 0 1 0 1 1 1 0 0 1 1 1 2 1 1 1 0 1 0 1 1 0 1 1 1 1 2 1 1 1 0 1 0 1 1 2 0 0 1 1 2 2 2 0 1 0 0 1 0 0 1 2 1 0 1 1 0 2 2 0 2 1 0 0 0 2 1 0 0 1 1 0 2 1 2 0 1 1 0 0 0 0 0 0 1 0 2 0 0 0 0 1 0 0 0 0 1 1 0 0 0 2 1 0 1 0 0 0 1 1
163 1 2 1 0 0 0 2 0 0 0 1 0 0 0 0 0 1 1 0 0 0 0 2 2 0 0 0 0 2 2 0 0 0 2 1 1 1 0 0 0 0 0 0 0 0 1 0 0 0 0 0 1 1 0 0 1 0 0 0 2 2 0 0 0 1 0 0 0 0 0 0 2 0 1 1 1 0 2 0 0 0 1 0 1 0 0 0 0 1 0 0 1 1 1 2 1 0 0 2 2 0 0 0 2 0 2 1 1 1 1 2 1 1 1 1 1 0 1 1 1 0 2 1 2 2 0 1 2 1 2 0 0 0 0 0 1 0 0 0 1 0 0 0 0 1 1 0 0 1 1 0 0 0 0 1 1 1 0 1 0 1 0 1 0 2 1 1 1 0 0 2 1 1 0 0 1 1 1 1 0 1 1 1 1 2 1 0 0 0 0 0 1 0 2 2 1 0 0 0 0 1 0 2 2 0 2 0 1 0 1 0 2 0 0 0 0 2 1 0 1 1 0 0 0 1 0 1 0 0 0 0 0 1 0 1 1 1 1 0 0 0 2 1 0 1 0 0 2 0 0 0 0 0 1 1 0 2 1 2 1 1 1 0 0 0 0 0 2 1 0 1 0 2 1 1 0 1 2 0 2 1 1 1 0 2 1 0 1 2 1 2 1 0 2 1 1 0 1 0 1 0 2 0 2 0 0 0 1 0 0 2 0 1 1 1 1 0 0 0 1 1 1 1 2 0 1 0 1 1 0 0 0 0 0 0 0 1 1 1 2 1 1 2 1 0 1 0 0 1 1 0 1 1 0 0 0 1 0 0 0 0 0 0 0 0 0 2 2 0 0 0 1 2 0 0 0 0 0 2 0 0 0 0 1 0 0 0 0 0 0 0 2 0 2 2 0 0 0 0 0 0 0 1 1 0 2 1 0 0 0 0 1 1 1 2 0 1 0 0 0 2 0 2 0 2 1 0 1 1 1 0 0 0 1 1 0 1 0 0 0 0 0 0 1 2 1 1 1 1 0 1 0 1 0 0 0 2 1 2 0 2 0 1 0 0 2 1 1 0 0 0 0 2 1 0 0 2 0 1 0 0 0 1 1 2 1 0 0 0 0 0 1 1 1 0 1 1 2 1 1 1 2 1 0 1 0 0 0 0 0 2 1 0 1 0 0 2 0 1 0 0 0 0 0 1 1 0 0 1 1 0 0 0 0 0 2 2 2 0 1 1 2 1 2 0 0 0 2 0 0 1 1 2 0 1 0 0 1 1 1 0 0 0 0 0 1 2 2 0 0 1 1 0 1 1 1 0 0 0 0 2 0 0 0 0 0 2 2 2 2 0 0 1 1 0 1 2 0 0 0 0 0 0 1 1 1 0 0 1 0 0 0 1 0 1 0 0 1 1 0 2 1 1 0 0 1 0 0 0 0 0 2 0 2 1 2 0 0 0 0 1 0 2 2 1 2 0 0 0 0 2 0 0 0 1 2 0 2 0 0 0 1 0 1 2 1 1 0 1 0 1 0 0 0 1 2 1 1 0 1 0 2 2 2 2 1 1 1 1 0 1 1 1 0 0 0 1 0 1 1 0 0 0 2 2 2 1 0 0 0 0 0 2 0 2 1 0 0 0 0 0 1 0 1 0 1 0 0 0 0 0 0 0 0 0 0 0 0 1 0 1 0 0 0 0 0 0 0 0 0 0 0 0 1 0 0 0 0 0 0 2 1 1 0 0 0 0 0 0 0 0 0 1 0 1 0 0 1 1 0 2 0 0 2 1 1 1 1 1 1 1 2 1 0 0 0 1 0 1 1 0 0 0 1 0 1 0 0 1 1 0 1 1 1 2 2 0 1 0 0 1 0 1 2 0 1 0 0 1 1 1 2 0 0 1 0 1 1 0 1 1 0 1 0 0 1 0 0 0 2 0 0 2 0 1 1 0 0 0 0 0 0 0 0 1 2 0 1 1 0 0 1 1 2 0 0 0 1 2 1 1 1 1 0 1 0 2 1 1 1 2 1 0 2 2 2 2 0 1 0 2 2 2 2 1 1 1 1 2 2 2 0 0 1 1 0 1 1 1 0 2 0 1 0 0 0 1 1 1 0 2 0 1 0 0 0 1 0 1 0 0 1 1 1 1 0 1 1 0 2 0 0 0 2 0 2 2 0 0 1 1 0 0 1 1 1 1 0 0 0 0 0 0 0 0 2 1 1 0 0 0 1 2 0 0 0 0 1 0 0 0 0 2 0 1 0 0 0 0 1 0
164 0 0 2 0 0 0 0 0 2 1 1 1 1 1 0 0 1 0 1 1 1 0 2 2 0 0 1 1 2 2 0 2 2 0 1 1 1 1 0 0 0 0 0 0 0 0 0 0 1 1 0 0 1 1 1 0 0 1 2 0 0 0 0 0 0 0 0 0 0 0 0 0 0 0 2 2 1 2 1 0 1 1 1 2 0 0 1 1 2 1 1 1 0 0 0 0 0 0 0 1 0 1 1 2 0 2 1 1 1 0 2 0 0 2 2 1 0 1 1 1 1 2 2 2 2 0 0 0 0 1 0 0 0 0 0 0 0 0 1 2 0 0 0 0 0 0 0 0 0 0 0 1 1 1 0 0 0 0 2 1 0 0 1 0 1 1 0 1 1 0 2 0 2 0 0 0 0 0 0 0 0 1 1 0 1 2 0 0 0 2 0 1 1 1 1 1 0 0 1 1 0 0 2 1 1 2 0 1 0 1 0 1 1 0 1 0 0 0 1 0 0 0 0 2 0 0 2 1 1 0 0 0 0 2 0 0 2 2 0 0 0 2 2 0 2 0 0 1 0 0 0 2 0 0 0 1 1 0 0 0 0 0 1 0 0 0 0 1 0 0 1 0 1 0 0 1 0 2 0 0 0 1 1 0 2 0 0 0 1 1 0 1 1 2 1 0 0 0 0 0 0 2 0 0 0 0 0 1 0 1 0 0 1 1 0 1 0 2 0 0 0 1 1 1 0 1 0 1 1 0 2 0 0 0 0 0 2 0 1 0 1 2 1 0 0 2 1 2 1 1 1 2 2 0 0 0 2 0 1 0 1 1 1 0 0 0 2 2 0 0 0 1 2 1 1 2 1 0 2 0 0 0 0 0 0 0 0 0 0 0 0 0 0 2 0 1 1 1 1 1 1 0 2 2 1 1 0 0 0 0 0 1 1 1 2 0 0 0 2 2 0 0 1 1 2 2 0 1 0 0 0 0 1 1 0 0 0 0 0 1 0 2 0 1 1 1 2 2 1 0 2 0 2 1 1 1 0 1 0 2 0 1 0 0 1 1 1 2 1 1 1 2 0 2 0 1 2 0 1 1 0 0 1 0 0 0 0 0 0 1 1 0 1 1 0 1 0 1 1 1 1 2 2 0 0 1 0 1 0 1 0 1 1 1 0 1 2 0 0 0 2 0 0 1 1 0 1 0 1 1 0 0 1 2 0 1 0 1 1 1 1 2 2 2 0 0 2 0 0 0 0 0 1 1 0 0 0 2 0 0 0 2 0 2 2 0 1 1 0 0 1 2 0 0 2 2 1 1 1 0 0 1 0 0 1 0 1 1 0 0 0 2 0 1 0 0 0 0 0 0 2 1 1 0 2 1 1 0 0 1 1 0 0 2 0 0 0 1 0 1 2 0 0 0 1 2 2 0 0 0 0 0 0 1 0 2 0 0 0 0 0 0 1 2 2 2 0 2 0 1 1 0 2 0 2 1 1 1 0 0 0 0 1 1 1 1 2 1 0 1 2 0 0 1 2 1 2 0 2 2 0 2 2 2 2 2 2 0 2 0 2 0 2 0 0 0 2 1 1 0 1 1 0 1 1 1 1 0 0 0 0 0 0 2 2 1 2 2 2 0 1 0 0 0 0 0 0 0 0 0 0 0 0 0 0 1 0 0 1 0 1 0 0 0 1 1 1 0 1 1 1 0 1 0 0 0 0 1 0 0 0 2 0 0 1 1 0 0 0 0 0 0 2 2 1 0 0 1 2 0 0 1 1 2 1 1 1 2 1 1 2 2 0 2 0 0 1 1 1 1 0 0 0 1 1 0 0 1 1 2 1 2 0 2 2 2 1 1 0 0 1 0 1 1 0 1 0 0 1 0 0 2 0 0 2 0 0 2 1 1 1 0 0 0 0 0 0 0 0 2 0 0 2 0 1 1 0 0 0 0 0 0 0 0 0 0 0 1 1 0 0 1 1 1 0 0 2 0 2 1 1 0 0 0 0 0 1 0 1 0 1 0 0 2 2 2 2 1 0 1 1 1 1 2 2 1 0 0 0 0 1 0 0 1 1 0 0 1 0 0 1 0 1 0 0 1 1 0 1 0 2 1 1 1 0 1 1 1 0 0 0 0 1 1 1 0 0 0 0 1 0 2 1 0 0 0 1 1 2 0 2 0 0 1 1 1 0 1 0 1 0 0 0 0 0 1 1 1 0 0 0 0 1 0 0 1 0 1 0 0 0 0 2 0 1 0 0 1 1 0 0
165 1 1 2 0 0 0 1 0 2 0 0 0 0 0 0 0 0 0 1 1 1 0 1 1 1 1 0 0 2 2 1 2 2 2 0 2 2 0 0 1 1 0 1 0 0 1 0 0 0 0 0 0 0 2 1 1 0 1 0 2 2 1 0 0 0 0 0 0 0 0 0 2 0 2 1 0 0 2 0 0 1 0 1 1 0 0 1 1 2 0 1 1 1 1 2 0 0 0 1 2 0 0 0 2 1 2 1 1 1 0 1 0 1 1 1 1 0 1 1 1 0 2 1 1 1 0 0 1 0 0 1 0 0 0 0 0 0 2 0 2 0 1 0 0 2 1 0 0 1 0 1 1 0 0 0 0 0 0 1 0 0 0 0 1 2 2 0 0 1 1 1 0 0 0 0 0 0 0 0 0 0 0 0 0 0 1 2 0 0 2 1 2 0 2 2 2 0 0 0 0 1 0 0 0 2 2 1 1 0 0 0 1 0 0 0 0 0 1 0 1 1 1 0 0 2 2 2 1 1 1 2 0 0 1 0 0 2 2 0 0 0 2 1 0 1 0 0 1 0 0 0 1 1 0 0 2 1 0 0 0 0 0 1 0 0 0 0 2 1 1 1 0 1 0 0 0 0 2 0 0 0 0 1 0 1 0 2 0 2 2 0 0 0 2 0 0 2 0 1 1 0 2 0 0 0 1 0 2 1 0 2 0 0 1 1 0 0 1 0 1 1 1 1 1 0 1 0 0 0 0 1 0 0 0 0 0 2 0 0 0 0 1 1 0 0 1 0 1 1 2 0 2 2 0 2 2 0 0 1 0 1 2 2 1 0 0 1 1 0 0 0 0 2 1 0 2 1 1 1 1 1 0 0 0 1 0 1 1 0 0 0 0 0 2 1 1 1 0 0 0 0 1 2 1 0 0 1 0 0 0 0 2 2 0 2 0 1 1 0 0 1 0 1 0 2 2 0 2 0 0 0 1 1 0 0 0 2 0 0 0 0 2 0 0 2 2 1 2 0 0 1 0 1 2 1 1 2 1 1 1 2 1 0 0 1 2 2 1 0 0 0 1 1 1 0 1 1 0 0 2 1 0 0 1 1 0 0 0 0 0 1 0 1 1 0 2 1 1 0 0 0 2 2 0 0 2 0 0 0 0 2 0 0 2 0 0 2 0 1 1 1 2 2 2 2 0 0 0 1 1 1 0 1 2 0 2 0 1 2 0 0 1 1 1 0 0 0 2 0 0 1 0 2 2 0 0 0 1 1 1 0 1 0 1 1 0 1 1 0 0 1 0 0 0 0 0 1 1 1 0 1 1 0 0 0 0 1 1 0 0 1 1 1 0 1 0 0 0 0 0 2 0 1 0 2 1 0 0 1 0 0 0 0 0 0 2 0 0 0 1 1 0 0 0 1 1 2 0 0 1 0 0 2 1 1 2 1 0 0 0 0 0 2 1 1 2 0 0 0 0 2 1 1 1 2 1 0 1 0 0 0 1 2 0 0 0 2 1 0 1 0 0 0 0 2 2 0 1 0 0 2 1 1 1 0 0 2 1 1 0 2 0 1 0 0 0 1 0 1 0 0 0 0 1 2 2 2 0 0 1 0 1 0 1 0 0 1 1 1 0 0 0 0 1 0 0 0 1 0 1 1 0 0 0 0 0 0 0 0 0 0 0 0 0 0 0 0 0 0 0 0 0 0 0 1 0 0 1 0 0 0 2 0 1 0 0 1 0 1 0 0 2 0 1 1 1 0 1 0 1 2 0 0 0 1 0 2 2 2 0 2 2 0 2 0 0 0 0 1 1 0 0 0 0 0 0 0 2 0 1 0 1 1 0 1 1 0 1 0 2 1 0 1 2 0 1 0 0 2 0 0 2 0 0 2 0 1 1 0 1 1 0 1 0 0 1 0 0 0 1 0 0 2 0 1 1 1 0 0 0 0 1 0 0 2 2 0 1 1 0 0 1 1 0 0 0 1 1 2 2 2 0 0 0 0 1 1 0 2 0 2 0 1 2 2 2 1 0 0 1 1 1 1 2 1 1 0 0 1 0 1 1 0 2 2 1 1 2 2 0 2 0 0 1 0 1 0 0 0 2 0 0 1 1 0 1 2 0 0 0 0 1 1 1 2 1 1 0 0 1 0 2 0 0 1 1 1 0 0 1 0 0 1 0 0 1 0 1 1 0 0 0 0 1 2 0 0 1 0 0 0 0 0 0 0 0 0 1 0 0 0 0 2 2 0 0 0 0 0 0 2
166 1 2 0 0 0 0 2 0 1 0 0 0 0 0 0 0 0 0 0 0 0 0 2 2 0 0 0 0 2 2 0 0 2 1 0 2 2 0 0 0 0 2 0 0 1 0 0 0 0 0 0 1 1 1 1 0 0 1 1 1 1 0 1 1 1 0 0 0 0 0 0 1 0 0 2 2 2 2 2 0 2 0 2 2 0 0 0 0 2 0 0 1 0 0 1 0 2 0 2 0 0 2 0 2 0 2 0 1 1 1 2 0 2 2 2 1 0 1 1 1 0 0 2 0 0 0 0 1 0 1 0 0 0 0 0 0 0 1 1 1 0 0 0 0 1 0 0 0 1 1 0 0 0 0 0 0 0 1 1 1 0 1 0 2 2 2 1 1 0 0 1 2 2 2 0 0 0 0 0 0 0 0 0 0 0 1 0 0 0 0 0 1 1 1 0 2 0 0 0 0 0 1 1 1 0 2 1 2 0 1 0 1 0 0 0 0 0 1 0 1 1 0 0 0 0 0 2 0 0 0 0 0 0 2 0 0 2 2 0 0 0 2 2 0 2 0 0 1 1 1 1 1 0 0 0 0 1 0 1 0 1 0 2 1 0 1 0 2 1 0 2 0 2 0 0 0 2 2 0 2 2 1 1 0 1 0 1 2 2 1 1 1 0 2 1 0 1 0 0 0 0 2 0 0 0 0 1 1 0 0 1 0 0 2 0 0 1 0 0 0 0 1 1 2 0 1 0 0 1 0 2 0 0 0 0 0 1 1 0 2 1 1 1 0 0 2 0 1 2 2 0 2 2 1 1 1 0 0 2 0 2 1 1 0 0 0 0 0 0 0 0 1 2 0 0 1 1 1 1 1 1 1 0 0 1 0 1 1 1 0 0 0 0 2 0 0 0 1 1 1 1 1 1 1 0 1 0 1 1 0 1 0 0 1 1 1 1 0 0 0 1 0 1 0 1 1 0 2 1 2 1 0 0 0 0 0 1 0 0 1 0 2 0 1 0 1 2 2 1 0 1 0 2 1 1 1 2 0 1 1 1 0 1 0 1 1 0 2 0 0 0 2 0 2 0 2 2 1 1 2 0 0 1 1 2 1 2 2 0 2 2 2 2 1 0 2 0 1 0 0 1 1 1 0 1 1 0 1 0 0 2 0 0 0 0 0 2 0 1 1 0 0 0 0 0 0 0 0 1 1 0 0 0 0 0 2 1 1 0 1 2 2 1 1 1 0 2 0 0 0 0 1 2 2 0 0 1 0 1 0 1 0 0 0 0 0 2 2 0 1 0 0 0 0 0 0 0 2 0 1 0 2 0 0 0 0 1 1 0 0 1 0 0 0 0 0 0 0 0 0 2 0 0 1 2 0 1 0 2 1 1 0 1 1 1 0 0 1 0 0 1 0 1 0 0 1 1 0 0 1 0 0 2 0 1 2 0 0 1 0 0 0 1 2 1 1 0 1 0 0 1 0 1 0 1 1 0 0 0 0 0 2 0 0 2 0 2 1 0 2 0 0 0 1 2 2 0 2 0 1 1 1 1 1 1 0 1 1 0 0 0 0 0 0 0 0 2 1 1 0 1 1 1 1 2 1 1 1 0 1 0 0 0 0 0 1 2 2 2 0 0 0 0 1 0 0 0 1 0 1 1 1 0 0 1 1 0 0 1 0 1 0 0 0 1 1 0 0 0 0 0 0 1 0 0 0 0 0 0 0 1 1 0 0 2 1 0 0 0 0 0 1 0 1 1 1 1 1 1 0 1 1 0 2 0 2 2 1 2 0 1 1 1 1 1 1 1 0 1 1 0 0 0 0 0 2 1 0 0 0 0 1 1 1 2 2 0 1 0 1 1 0 0 1 0 0 0 0 1 0 0 2 1 1 1 0 1 1 0 1 1 1 1 0 0 1 0 1 0 1 0 0 2 0 0 0 0 0 1 0 0 1 0 0 1 2 0 2 1 1 0 1 1 2 0 0 1 1 1 1 1 1 0 0 1 0 2 1 1 1 2 1 0 2 2 2 2 1 1 0 0 1 1 2 2 0 1 0 0 0 0 1 0 2 2 0 2 2 2 0 2 0 1 1 0 1 2 1 1 0 2 0 1 0 0 0 0 0 0 0 0 2 1 1 1 1 0 1 0 1 0 1 0 2 0 2 2 0 1 1 1 1 0 1 1 2 0 0 0 0 1 0 0 0 1 1 0 2 1 0 1 0 1 0 0 0 0 1 0 0 0 0 2 0 0 0 0 0 0 0 0
167 1 1 2 0 0 0 1 0 1 1 0 0 0 0 0 0 1 1 1 1 1 0 2 2 0 0 0 0 1 1 0 1 1 2 0 2 1 0 0 0 0 0 0 0 1 1 0 1 1 1 0 0 0 2 1 0 0 0 0 1 2 0 0 1 1 1 1 0 0 0 2 2 0 2 2 0 2 2 0 2 2 1 0 1 0 0 1 1 2 0 1 1 0 0 1 0 1 0 2 1 0 0 0 2 1 2 1 2 0 0 2 1 0 2 2 2 0 1 1 1 0 2 1 0 0 0 0 1 0 1 1 0 0 0 0 0 0 1 0 0 0 0 0 0 0 0 0 0 1 1 0 0 0 0 0 0 0 1 2 0 0 0 0 2 2 2 0 2 0 0 0 1 1 1 0 0 1 1 1 0 1 1 1 1 2 1 2 1 1 0 2 1 1 1 1 2 0 0 1 1 0 1 2 2 1 2 1 1 0 0 0 0 0 0 0 0 0 1 0 1 1 0 0 0 0 0 2 0 0 0 1 0 0 0 0 0 2 2 0 0 1 2 1 0 1 1 0 2 0 0 0 1 0 1 1 1 1 0 1 0 1 0 0 0 0 1 1 1 0 0 0 1 2 0 0 0 0 0 0 0 2 0 0 1 0 0 2 0 2 0 0 1 0 2 1 0 1 0 1 0 1 1 1 0 0 0 0 1 0 0 1 0 0 2 1 1 0 0 0 1 1 1 2 1 0 1 0 0 0 0 1 0 0 0 0 0 2 0 0 0 0 2 2 0 0 1 0 0 1 1 0 1 1 0 1 1 1 0 0 1 1 1 0 1 2 0 1 1 0 0 0 0 2 0 0 1 1 1 1 1 0 2 0 0 0 0 0 0 1 0 0 0 0 2 0 1 0 0 0 0 0 0 2 2 1 1 2 0 0 0 0 0 0 2 2 0 0 0 0 0 2 0 2 1 2 2 0 2 0 2 0 0 0 1 0 0 1 0 0 1 0 0 1 1 2 2 1 1 0 0 2 0 1 1 1 1 0 0 0 2 1 1 1 0 1 1 0 2 0 0 0 2 0 1 0 1 1 0 0 2 0 0 0 1 1 0 1 1 0 1 1 1 1 1 0 1 0 0 1 0 0 1 0 0 2 2 1 0 0 0 2 1 0 0 0 0 2 0 0 0 2 0 0 0 2 1 1 0 2 0 2 0 0 0 0 2 0 2 1 1 1 1 1 1 1 0 2 0 0 0 0 0 2 1 0 0 0 1 0 0 0 1 1 1 1 1 1 1 0 1 0 0 0 0 0 0 1 2 1 1 0 1 0 0 0 0 1 1 1 0 1 1 1 0 0 2 0 0 0 0 2 1 1 0 2 1 0 0 1 1 0 0 0 2 0 0 0 0 0 1 1 1 1 0 1 0 1 0 0 0 0 0 2 0 0 1 0 0 1 0 0 0 1 2 2 2 0 0 0 0 1 0 1 0 2 0 0 2 0 0 0 1 1 1 1 0 2 1 0 2 0 0 1 1 1 2 0 2 0 1 1 2 2 2 2 2 1 2 0 0 1 1 2 1 0 0 2 1 2 0 1 0 1 1 2 1 2 1 0 0 0 0 0 1 0 0 0 0 0 0 0 1 0 0 0 0 0 0 0 0 0 0 0 0 0 0 0 0 1 0 1 0 1 0 0 1 1 0 0 0 0 0 0 0 0 0 0 1 0 0 0 1 0 0 0 1 0 0 0 0 0 1 0 0 0 0 0 1 0 0 2 1 1 1 1 0 1 1 1 1 2 2 0 2 0 0 1 0 0 0 0 0 0 0 1 1 0 1 1 1 0 2 0 1 0 0 0 2 0 1 2 0 0 1 0 0 0 0 2 0 0 2 0 0 1 0 1 2 0 1 0 1 1 0 0 1 1 1 0 2 1 0 1 1 1 2 0 0 1 1 0 0 0 0 0 0 1 1 1 1 1 2 0 2 0 0 0 2 2 2 2 1 1 0 0 0 1 0 2 0 1 0 1 2 0 1 2 0 0 0 2 2 2 1 2 0 0 1 1 1 1 0 0 1 1 0 1 1 1 0 1 0 1 0 0 0 2 0 0 0 2 0 2 0 0 0 1 0 0 1 1 1 1 0 0 0 0 1 0 1 0 2 0 0 0 0 1 0 0 1 1 0 0 0 0 0 0 0 0 0 1 0 0 0 0 1 0 2 0 0 0 1 2 1 0 2 0 0 0 0 0 0 1 1 0 0 0 0 0 1 0
168 1 2 1 0 0 0 2 1 1 1 1 0 0 0 0 1 2 1 2 1 1 0 1 1 1 1 0 0 2 2 1 0 2 0 2 1 2 0 0 1 1 0 1 0 0 1 0 0 0 0 0 1 1 1 1 0 0 1 0 1 2 0 0 1 2 1 1 0 0 0 0 2 0 2 2 0 1 1 0 1 2 0 1 1 0 0 0 0 2 0 1 1 0 0 1 0 1 1 1 0 0 0 1 2 0 2 2 2 0 0 2 1 2 2 2 2 0 1 0 0 1 2 1 0 0 0 1 2 1 1 0 0 0 1 1 1 0 0 0 1 0 0 0 0 1 0 0 0 1 1 0 0 1 0 1 1 1 0 0 0 0 0 1 1 2 2 0 1 1 0 0 0 1 0 0 1 1 1 1 0 1 1 1 1 2 1 0 0 0 2 0 2 2 2 1 1 0 0 0 0 1 0 1 1 1 2 0 2 0 0 0 2 1 0 0 0 0 2 1 0 0 0 0 0 1 1 1 0 0 0 0 0 0 1 0 0 2 1 1 0 0 2 1 0 2 0 0 1 1 1 1 2 0 0 0 1 2 0 0 0 0 0 2 0 0 0 1 2 1 0 1 0 0 0 1 0 1 2 0 1 1 1 1 0 2 1 1 2 2 1 1 0 0 2 0 1 0 0 0 0 1 2 0 2 1 1 1 1 0 1 0 0 0 1 0 0 0 1 0 1 1 1 1 1 0 1 0 0 0 0 0 0 0 0 0 0 0 2 1 0 0 1 1 0 0 1 1 0 2 2 0 1 2 0 1 1 1 0 0 0 0 1 0 1 0 0 1 1 0 0 0 0 1 0 0 2 0 0 2 1 1 2 0 1 1 0 0 0 0 0 0 0 0 2 1 1 1 2 2 1 1 0 2 2 1 1 0 0 0 0 0 0 0 1 1 1 0 1 0 0 1 0 1 2 2 0 0 1 0 1 0 1 2 0 0 0 1 0 0 1 0 0 1 1 1 1 1 1 1 0 1 0 2 2 0 2 0 0 0 1 1 0 0 0 2 0 2 2 2 2 2 1 2 1 0 2 2 0 2 0 0 0 1 0 1 0 2 1 1 1 2 2 1 1 0 1 0 2 1 1 1 2 2 0 1 1 0 0 0 0 0 1 1 0 0 1 2 0 1 1 1 0 0 0 0 0 0 1 1 1 0 0 0 0 0 2 0 0 1 1 1 1 1 1 2 1 0 2 1 0 1 1 2 0 1 0 0 2 0 0 0 0 0 0 0 1 0 0 0 0 1 1 0 1 1 1 1 2 1 1 0 0 0 0 0 0 1 0 0 0 1 0 1 1 0 0 0 0 0 0 2 1 0 0 2 2 0 0 1 0 0 0 1 1 1 0 0 1 0 1 2 1 1 0 1 1 0 0 0 1 0 0 1 1 0 2 0 1 0 0 1 0 1 1 1 2 0 0 0 0 2 0 0 0 2 2 0 2 0 0 0 2 0 0 2 1 2 0 0 0 0 0 0 0 2 2 1 1 1 1 0 2 1 0 1 1 1 2 0 0 1 0 1 0 1 1 1 1 1 0 1 0 0 1 0 1 1 1 0 0 0 1 0 0 0 1 2 1 1 0 0 0 0 1 0 0 0 0 0 0 0 0 0 0 0 0 0 0 0 0 0 0 0 0 0 0 0 0 0 0 0 0 0 0 0 0 1 0 1 0 1 2 0 0 2 2 1 0 2 1 0 0 0 0 1 0 0 1 0 1 2 0 0 0 2 0 2 2 2 0 2 1 1 0 1 1 0 0 1 1 0 0 0 2 1 1 1 0 1 1 0 0 1 0 2 1 0 2 1 2 2 0 0 2 0 0 0 0 2 1 1 2 0 0 1 0 1 1 0 1 1 0 0 0 0 0 0 0 0 2 0 0 2 0 0 1 0 0 1 0 0 0 1 1 0 0 0 2 0 0 0 2 0 1 0 0 2 0 2 1 1 1 1 0 0 1 0 0 2 0 1 1 0 2 2 2 2 0 0 0 2 2 2 2 2 0 0 0 0 0 1 0 1 1 1 0 2 1 1 0 2 1 1 0 0 1 2 0 0 0 0 0 1 0 0 0 0 1 1 0 0 0 2 1 1 1 0 0 0 1 1 2 0 0 0 0 2 0 0 1 0 1 0 0 0 1 0 1 0 0 0 0 0 0 0 2 1 1 0 0 0 1 1 0 1 1 0 1 0 0 0 0 2 0 0 0 0 0 0 1 2
169 1 1 1 0 0 0 2 0 1 0 2 0 0 0 0 0 2 0 1 1 1 0 2 2 0 0 0 0 2 2 0 1 1 1 1 1 1 0 0 0 0 1 0 0 1 1 0 1 0 0 0 1 1 1 1 0 1 0 0 0 2 0 1 0 0 0 0 0 0 0 0 1 0 1 2 1 1 1 0 1 2 0 0 0 0 0 0 0 2 0 0 0 0 1 2 1 1 0 2 1 0 1 0 2 0 2 1 0 2 0 0 0 2 2 2 2 0 2 0 0 0 2 2 1 0 0 1 1 0 1 1 0 0 0 0 0 0 0 2 0 0 1 0 0 1 1 0 0 0 0 0 1 0 0 0 0 0 0 1 0 1 0 0 0 2 1 0 1 1 1 1 0 2 0 0 0 0 0 0 0 0 0 0 0 0 2 0 0 0 0 0 2 1 2 2 1 0 0 0 0 0 0 2 2 1 1 2 1 1 0 0 1 0 0 1 1 0 1 0 1 1 0 0 0 0 0 2 1 1 0 0 0 0 2 0 0 2 2 2 0 0 2 1 0 1 0 0 1 1 1 1 0 0 0 0 2 1 1 1 1 0 0 0 1 1 0 1 1 1 0 0 0 2 0 1 1 0 1 0 0 1 0 0 0 2 0 0 0 2 0 1 0 1 1 1 0 0 0 0 1 0 2 0 1 0 0 1 1 0 0 1 0 0 0 0 0 0 1 0 1 1 2 2 1 0 0 1 0 1 0 2 0 1 0 0 0 1 1 0 1 0 2 2 0 1 0 0 1 0 0 0 1 1 0 0 0 1 0 2 0 2 2 2 2 1 0 0 1 0 1 1 1 2 0 0 2 1 1 1 0 1 1 0 0 1 0 0 0 0 0 0 1 0 2 1 1 0 2 2 1 2 0 2 2 0 0 1 0 0 0 0 0 0 2 2 0 0 1 0 0 1 0 1 2 2 1 2 2 0 2 0 0 1 1 0 0 0 0 0 2 0 2 0 2 2 0 0 0 2 0 1 0 1 1 1 1 0 0 0 2 1 0 0 0 2 0 0 2 0 0 0 1 1 2 0 1 2 0 1 0 0 0 1 1 1 0 2 2 1 2 2 1 1 0 0 2 0 1 1 0 1 1 1 0 1 2 2 0 0 1 1 1 1 0 0 1 1 0 1 1 1 0 0 0 1 0 0 0 1 1 1 0 0 1 0 1 1 2 0 1 2 1 1 1 1 0 0 2 0 0 0 1 1 2 0 0 1 1 1 1 0 1 0 1 1 0 0 0 0 0 1 1 0 1 1 1 0 2 0 1 0 1 0 0 0 0 1 1 0 0 0 0 0 1 0 1 0 0 0 0 2 0 0 0 1 1 2 0 1 1 1 0 0 1 0 0 0 0 1 0 1 0 0 0 0 2 1 0 0 0 0 0 1 2 0 1 0 0 0 0 0 0 1 2 2 2 1 2 0 1 1 0 1 0 1 1 0 1 0 0 0 0 1 1 0 0 1 1 1 0 2 1 0 0 2 1 1 1 0 1 1 2 2 2 2 2 1 2 0 0 0 1 2 1 0 0 2 2 1 0 2 0 1 1 1 0 1 1 0 1 0 1 0 0 0 1 2 1 1 0 0 1 0 0 0 0 0 0 0 0 0 0 1 0 1 1 1 1 1 0 1 0 0 1 0 0 1 1 1 0 1 0 0 0 0 0 0 1 0 1 2 2 0 0 0 0 2 0 2 0 0 0 1 1 1 0 1 1 1 1 2 0 0 1 1 0 1 1 1 1 1 2 0 1 0 0 0 0 0 0 0 0 0 0 0 2 1 0 1 1 0 1 1 1 2 2 0 2 0 2 2 0 1 2 1 1 0 0 2 0 0 2 0 0 1 1 0 1 1 0 1 0 0 0 0 0 0 0 0 2 0 0 2 0 0 0 0 0 0 0 0 0 0 1 0 2 0 1 1 0 0 0 1 2 1 1 0 0 1 1 1 0 0 0 0 0 1 0 2 0 2 0 0 1 1 1 2 0 0 0 2 2 2 2 0 2 0 0 1 0 2 1 0 2 2 0 1 1 1 0 2 0 1 0 0 1 1 0 0 0 2 0 2 0 0 0 1 0 1 0 0 2 1 0 1 2 0 0 0 2 1 1 1 1 0 1 1 0 1 1 1 0 0 0 0 0 0 0 0 0 0 0 0 0 1 1 2 1 1 0 0 1 1 0 0 1 0 1 0 0 0 1 2 1 0 0 0 1 0 0 0
170 1 2 1 0 0 0 1 0 1 0 1 0 0 0 0 0 2 1 1 0 0 1 1 1 0 0 0 0 2 2 2 1 1 1 1 1 1 1 1 0 0 0 0 0 0 0 0 0 0 0 0 0 0 2 0 0 0 0 0 2 2 0 2 1 1 1 0 0 0 0 2 2 1 1 2 1 1 1 1 1 2 0 1 1 0 0 0 0 2 0 0 1 1 0 1 0 0 0 1 2 1 0 0 2 1 2 0 1 1 1 2 2 2 2 2 1 1 0 0 1 2 2 1 0 0 0 1 2 0 0 0 0 0 0 0 0 0 1 0 1 0 0 0 0 2 1 0 0 0 0 0 0 0 1 0 0 1 1 1 0 1 0 2 1 1 0 1 0 1 1 1 1 2 1 0 0 1 0 1 0 0 0 0 0 0 2 2 1 1 0 2 1 1 2 1 1 0 0 0 0 0 0 2 1 0 2 1 2 0 1 0 1 0 0 0 0 0 1 0 1 1 0 0 0 1 0 2 0 0 0 0 0 0 1 0 0 2 2 0 0 1 2 1 0 1 0 0 1 1 1 1 0 0 0 0 1 2 0 0 0 0 0 0 0 0 1 0 2 1 0 0 0 2 1 0 1 1 1 0 1 2 0 0 1 1 0 1 0 2 0 1 0 0 1 0 1 1 1 0 1 1 2 0 1 0 0 0 1 0 1 0 0 1 1 0 0 0 2 0 0 0 1 0 1 0 1 0 1 1 0 1 0 0 0 0 0 0 2 1 0 0 2 1 1 0 1 1 1 1 1 1 2 2 0 0 0 0 0 1 0 1 1 0 1 0 0 0 2 0 2 2 1 1 1 0 1 1 1 1 0 0 1 0 1 0 0 0 0 1 0 0 0 0 2 0 0 0 1 1 1 1 1 2 1 0 0 2 0 0 0 0 0 0 2 2 0 1 0 0 0 2 1 2 0 1 0 1 2 0 2 0 0 1 1 0 0 2 0 0 2 0 1 0 2 1 1 2 2 0 0 2 0 2 2 1 2 1 1 1 1 2 0 1 0 1 1 0 2 0 0 0 2 1 1 0 1 2 0 1 2 0 0 0 1 1 0 0 0 0 1 1 0 1 0 0 2 0 1 0 1 1 2 2 0 2 2 1 0 0 0 1 1 0 1 0 0 2 0 1 0 0 1 2 2 2 0 0 0 2 0 2 0 0 1 0 1 0 1 0 2 2 0 0 1 0 0 1 1 0 0 1 1 2 0 1 1 0 2 0 0 0 0 0 0 0 1 0 0 0 0 2 1 0 1 1 1 1 1 1 1 0 0 0 0 0 0 1 1 0 1 1 0 1 0 0 0 0 0 0 0 2 1 0 0 2 2 1 0 1 1 0 0 1 0 1 0 0 1 0 1 1 1 1 0 0 1 1 0 0 0 0 0 1 2 0 1 0 0 0 0 0 0 0 0 0 2 0 1 0 1 2 0 0 0 2 1 0 1 0 0 0 1 0 1 2 0 2 1 0 1 0 0 0 1 2 2 1 1 1 1 1 2 2 2 2 2 1 1 1 0 1 0 0 0 0 0 2 1 2 0 1 0 0 1 2 2 1 0 0 0 0 0 0 0 0 0 2 2 2 0 0 0 1 0 1 2 0 0 0 0 0 0 0 0 0 0 0 0 2 1 2 1 0 0 0 1 2 0 0 0 1 0 0 0 1 0 0 0 0 0 1 2 0 0 0 0 2 0 1 0 0 1 1 0 1 0 1 1 2 0 0 0 0 2 2 0 1 2 1 1 2 1 1 0 1 0 1 0 1 1 0 0 0 1 0 1 1 1 0 0 0 2 0 2 1 1 0 1 0 2 1 0 0 2 0 0 0 0 2 0 0 1 0 0 1 1 0 1 1 0 1 1 1 0 0 1 0 0 0 1 0 0 2 0 0 1 1 2 0 1 0 0 0 0 0 1 0 1 1 0 0 1 1 1 0 0 0 0 2 2 2 0 0 0 0 0 1 0 2 0 1 0 0 1 1 1 2 0 0 0 1 1 1 2 0 1 1 0 2 0 1 1 0 1 1 0 1 1 1 0 1 0 1 0 1 1 0 0 0 1 1 1 2 1 0 0 2 0 0 0 0 2 0 1 2 2 1 0 0 2 0 2 0 0 0 0 1 1 1 1 1 0 0 1 0 1 1 0 0 0 0 0 0 0 0 2 0 2 0 0 0 0 0 0 0 0 0 0 1 1 1 0 1 1 0 0 0 0 0 0 1
171 0 2 0 0 0 0 1 0 0 0 1 0 0 0 0 0 1 1 0 0 0 0 2 2 0 0 0 0 2 2 0 1 1 1 1 1 2 1 1 1 0 0 0 0 0 1 0 1 0 0 0 0 1 1 1 0 0 0 1 0 0 1 1 1 1 1 0 0 0 1 0 2 0 2 2 0 0 2 0 0 2 0 1 1 0 0 0 0 2 0 0 2 1 0 2 0 2 0 2 2 0 1 0 2 1 2 0 0 2 0 0 0 2 2 2 2 0 0 2 2 0 2 2 2 2 0 2 2 2 2 0 1 0 0 0 0 0 0 0 0 0 0 0 0 0 0 0 0 0 0 0 0 0 0 1 1 1 2 0 0 1 0 0 1 2 2 1 1 0 0 1 0 2 0 0 0 0 0 1 0 0 0 0 2 2 0 1 0 0 1 1 2 2 2 1 1 1 0 0 0 0 0 1 1 0 2 0 1 0 2 0 1 0 0 1 1 0 0 1 1 1 1 0 0 1 1 1 0 0 0 1 0 0 1 0 0 2 2 0 0 1 1 1 0 1 0 0 1 0 0 1 1 1 0 0 0 1 1 1 1 0 0 0 1 0 1 0 2 2 1 1 0 1 1 1 0 1 2 0 1 1 2 2 0 2 2 2 1 2 2 1 0 0 2 0 2 1 0 0 0 0 2 0 1 0 0 0 2 0 2 1 0 1 2 1 0 0 1 0 1 1 0 2 2 0 1 0 1 1 0 1 0 0 0 0 1 0 2 1 1 1 1 2 1 0 1 0 1 0 0 0 1 1 0 0 0 0 0 2 0 2 2 0 2 0 0 0 1 0 1 1 2 2 0 1 1 1 0 2 0 0 0 1 1 0 0 0 1 0 1 1 1 0 2 1 1 1 1 1 1 1 1 2 2 2 0 1 1 0 0 0 0 0 0 1 1 0 0 0 0 2 1 1 1 2 2 2 2 1 1 0 0 0 2 1 0 0 0 0 2 0 2 1 0 1 1 2 2 0 0 2 0 1 0 0 0 1 0 0 2 0 0 0 0 2 0 1 2 0 0 0 2 2 1 0 0 2 0 2 2 1 0 0 0 1 0 0 0 2 2 1 0 0 1 0 2 0 1 1 0 2 1 0 0 2 2 0 2 0 1 1 0 0 1 0 0 2 0 1 0 1 0 0 0 1 0 1 0 1 1 1 0 0 0 0 0 2 2 0 1 2 0 1 1 0 0 1 1 0 0 0 1 2 0 1 0 0 2 0 0 0 1 0 1 1 0 2 2 0 1 1 1 0 1 1 1 0 1 0 1 0 2 0 0 2 0 1 0 0 0 0 0 1 1 0 1 1 0 0 1 1 0 0 1 2 1 1 0 0 0 0 0 0 0 0 1 0 1 0 0 1 0 1 0 0 2 0 0 0 1 0 0 1 1 1 1 0 0 0 2 2 0 2 1 1 2 0 2 1 0 1 1 2 1 2 2 0 2 0 0 0 0 1 0 1 0 2 0 0 1 0 0 0 0 1 1 1 1 1 2 0 2 2 2 2 2 0 2 0 0 0 0 1 1 0 0 2 1 1 0 1 0 0 1 2 2 2 1 0 0 0 0 1 0 1 0 0 0 0 0 0 0 0 0 2 2 0 0 0 0 0 0 0 0 1 0 0 0 0 0 0 0 0 0 0 0 0 0 0 0 0 0 0 0 0 0 1 1 1 1 1 0 0 0 1 1 1 0 2 1 0 1 1 0 0 0 1 0 1 0 1 0 0 0 1 0 2 1 2 0 2 2 0 2 0 0 1 0 1 1 0 0 0 0 0 1 0 0 2 2 0 1 0 1 2 1 1 0 0 0 0 0 0 1 0 0 0 0 2 1 1 1 0 0 1 1 1 1 0 1 1 0 0 0 0 1 0 0 0 1 0 0 2 0 1 1 0 0 0 0 1 0 1 0 1 1 0 1 1 0 0 2 0 2 1 1 2 0 1 1 0 1 1 0 1 0 1 0 0 1 1 1 0 1 1 1 2 0 0 0 2 2 1 2 1 1 0 1 1 1 1 1 0 2 2 0 2 2 2 0 2 0 0 1 0 1 1 0 0 1 0 0 1 0 0 0 0 0 1 0 0 1 2 1 0 1 0 1 0 2 0 2 1 0 1 2 1 0 1 1 1 1 0 1 0 1 0 1 0 0 0 0 0 0 1 1 1 1 0 0 0 1 1 0 0 1 0 0 1 0 0 1 1 1 0 0 0 0 0 0 0
172 1 1 1 1 1 2 1 1 2 1 0 1 0 0 0 0 1 0 0 0 0 0 1 1 1 0 0 0 2 2 2 0 2 0 1 2 1 0 0 2 2 0 1 0 1 0 0 0 0 0 0 0 0 2 2 0 0 0 0 0 1 0 2 0 0 0 0 0 0 0 2 2 0 1 2 1 2 2 0 2 2 0 1 1 0 0 1 1 2 1 1 0 0 0 1 0 2 0 2 0 0 2 0 2 0 2 0 0 2 1 2 1 1 1 1 1 0 1 1 1 0 2 0 0 0 0 1 1 1 2 1 1 0 0 0 1 0 0 1 0 0 0 0 0 1 0 1 1 2 1 1 0 1 1 1 1 1 1 1 0 1 0 0 0 2 1 1 1 0 0 2 0 2 0 0 0 2 0 2 0 0 2 2 0 2 2 1 1 0 2 0 2 1 2 2 2 0 0 0 0 0 1 2 2 0 2 0 2 1 1 0 1 0 0 1 0 0 1 1 0 1 0 0 0 0 0 2 1 1 1 2 0 1 1 0 0 2 2 0 0 0 2 1 0 1 0 0 2 0 0 0 1 1 0 0 2 2 0 1 0 1 0 0 0 0 0 1 1 1 0 1 0 2 0 1 1 1 1 0 0 1 1 1 0 2 1 2 1 2 2 0 1 1 2 1 0 1 0 1 0 0 2 0 2 1 1 0 1 0 0 0 0 1 1 1 0 0 1 0 1 1 2 0 2 0 2 0 0 0 0 1 0 0 0 0 0 1 1 2 1 0 2 2 0 0 2 0 1 0 0 1 2 2 0 1 1 0 0 1 0 1 0 0 0 1 0 0 2 0 2 2 2 1 0 0 1 1 0 2 1 0 0 0 1 1 0 0 0 2 0 0 1 1 2 1 1 0 1 1 1 1 0 0 0 0 2 0 0 0 0 0 1 1 1 2 0 0 2 0 0 0 0 1 0 1 1 0 1 1 2 0 1 1 0 0 0 2 0 2 0 0 2 1 1 0 1 0 0 0 0 0 0 1 1 1 1 0 0 0 2 1 0 0 0 1 1 1 2 0 0 0 1 2 2 0 2 1 0 0 1 1 0 0 0 1 0 1 1 1 2 1 1 0 2 0 1 0 1 1 0 1 2 2 0 0 0 0 0 0 0 2 0 0 0 0 0 2 0 2 0 0 0 0 0 2 0 0 0 1 1 1 0 1 1 1 2 0 1 2 0 0 2 2 2 1 0 1 1 0 0 0 1 1 2 0 0 0 1 1 1 0 1 0 0 0 2 0 0 0 0 0 1 0 1 1 1 2 2 2 0 0 1 0 0 1 0 1 1 0 1 1 1 0 2 0 0 0 0 0 0 2 0 0 2 2 0 2 0 0 0 0 0 0 1 0 0 0 0 0 1 1 0 0 0 1 1 1 1 1 0 0 0 1 2 1 2 1 1 0 1 1 0 0 1 1 2 0 1 0 0 2 1 2 1 2 2 1 2 0 0 0 1 1 0 1 0 2 1 0 1 0 0 0 1 1 2 1 1 1 2 0 1 1 1 1 1 1 1 1 0 1 1 1 1 1 1 2 2 2 0 2 0 0 0 1 1 1 1 0 0 0 0 1 1 1 0 1 1 1 0 0 1 0 0 0 0 0 0 0 0 0 0 0 0 0 0 0 0 0 0 0 0 0 0 0 1 0 0 0 0 0 0 0 1 0 0 0 0 0 0 0 2 0 0 0 0 1 0 2 0 0 1 0 0 0 1 1 0 1 0 1 0 1 2 0 0 2 0 2 0 1 1 0 0 0 1 1 1 1 1 0 0 0 0 0 2 0 1 1 2 0 2 0 2 2 2 1 2 0 1 2 0 0 2 0 0 0 0 2 2 2 2 0 0 2 0 0 1 1 0 1 1 1 0 0 1 0 0 0 2 0 0 0 2 0 2 0 0 0 0 0 0 0 0 1 1 0 1 1 0 0 2 1 2 1 0 1 1 2 2 2 0 0 0 0 1 2 0 2 0 2 1 0 1 0 0 2 0 1 0 2 1 1 2 0 2 1 0 0 0 1 0 0 1 1 0 0 2 1 1 1 1 2 0 0 1 1 0 0 0 2 1 1 0 0 0 1 0 1 0 0 1 1 1 1 1 1 1 0 1 0 0 0 1 0 2 1 0 1 1 1 0 0 1 1 1 0 0 0 0 1 0 0 1 1 1 0 2 0 0 0 2 2 0 0 2 1 1 0 0 0 0 1 1 0 0 0 1 1 1 2
173 0 2 1 0 0 0 2 0 1 1 1 1 0 0 0 0 1 1 1 1 0 0 2 2 0 1 0 0 2 2 0 1 1 2 0 2 1 1 0 0 0 0 0 1 0 1 0 0 0 0 0 0 0 2 0 0 0 0 0 2 2 0 0 0 0 0 0 1 1 0 2 2 0 2 1 0 1 2 0 1 1 0 1 1 0 0 0 0 2 0 0 1 0 0 2 2 0 0 2 2 0 0 0 2 1 2 1 1 1 1 2 1 1 1 1 1 0 0 2 2 0 2 1 1 1 0 0 1 0 0 0 0 0 0 0 0 0 0 0 1 0 0 0 0 0 0 0 0 0 0 0 1 1 1 1 0 1 1 1 0 1 0 0 1 1 0 0 2 0 0 0 2 1 0 0 0 1 0 1 0 0 1 1 0 1 2 2 2 1 1 1 1 0 1 0 1 1 0 1 1 0 0 1 1 1 1 2 1 1 0 0 1 0 0 1 0 0 1 1 1 1 0 1 0 0 0 2 1 0 1 1 0 0 0 0 0 2 1 1 0 0 2 1 0 1 0 0 2 0 0 0 1 0 0 0 0 1 0 0 0 0 0 1 0 0 1 0 2 2 0 1 0 1 0 1 0 1 2 0 1 2 0 0 1 0 0 0 0 1 0 1 0 0 2 0 1 1 0 1 0 0 2 0 0 0 0 1 1 0 0 2 0 0 1 0 0 0 1 0 0 0 2 2 1 0 0 0 0 0 0 0 0 0 0 0 0 0 2 1 2 1 2 1 1 0 1 1 0 2 1 1 2 2 0 0 0 0 0 1 0 1 1 0 1 0 0 1 2 0 1 1 0 2 1 1 1 0 0 2 0 0 1 0 0 0 0 0 0 1 0 0 0 0 1 0 1 0 0 0 0 0 1 2 2 1 1 1 0 0 0 0 0 0 1 2 0 0 0 0 1 1 0 1 1 2 1 1 2 0 1 1 1 2 1 1 0 1 0 0 0 0 2 2 0 2 2 2 2 1 0 2 0 2 0 0 0 2 1 1 1 1 0 0 0 2 0 1 1 0 0 0 1 1 0 1 0 2 0 1 2 0 0 0 0 1 0 1 1 1 1 2 1 1 2 0 2 0 1 1 0 1 2 2 0 0 1 1 0 0 0 2 1 0 1 1 0 2 0 1 0 2 1 0 0 0 0 0 1 2 0 1 0 0 1 0 1 0 1 1 0 1 1 1 2 0 0 0 2 1 0 1 0 1 1 0 0 1 1 0 0 0 1 0 1 1 0 0 0 0 0 1 0 0 0 0 0 0 1 0 1 1 1 0 0 0 1 0 0 0 0 2 1 1 0 0 2 1 0 0 1 1 0 1 0 2 0 0 0 1 0 0 0 2 0 1 0 0 1 0 1 2 0 0 0 0 2 2 0 0 0 0 0 1 1 0 1 0 1 0 0 0 0 2 2 1 1 1 1 1 0 1 0 0 0 2 2 0 1 0 0 0 0 1 1 1 0 2 1 0 0 0 0 0 2 2 2 0 1 0 0 1 0 0 0 0 0 0 2 0 0 0 2 2 1 0 1 1 0 0 0 0 1 1 1 2 1 2 0 0 1 0 1 0 0 1 0 1 1 1 0 0 1 0 0 0 0 0 2 0 1 1 0 0 0 1 1 0 1 2 0 2 0 0 0 0 1 0 0 0 0 0 0 0 1 0 2 0 0 0 0 2 1 1 0 1 1 0 0 0 0 0 1 0 0 2 0 0 2 0 0 2 0 0 2 1 1 2 0 2 0 1 2 1 0 0 1 1 0 2 1 0 1 0 1 1 1 0 0 2 2 0 2 0 2 2 2 1 1 1 1 1 0 1 1 0 1 0 0 2 1 1 2 0 0 1 1 2 2 1 0 1 1 1 0 0 1 0 2 1 1 1 0 1 0 0 1 1 1 0 1 0 0 1 0 0 0 0 2 0 0 0 2 0 2 2 1 0 2 2 2 2 0 0 0 0 1 1 0 2 0 1 0 0 1 1 1 2 0 0 0 2 2 2 2 0 2 1 0 0 0 0 0 1 2 1 0 2 2 2 0 2 0 1 0 0 0 1 1 1 1 1 0 0 0 0 0 1 0 1 0 0 1 1 1 1 1 0 0 0 1 0 2 1 0 0 1 1 1 1 1 1 0 0 0 1 1 0 0 0 0 0 0 0 0 1 1 2 0 1 0 0 1 1 0 0 1 0 1 0 0 0 0 2 0 1 0 0 0 0 0 0
174 0 2 1 0 0 0 1 0 1 0 0 1 2 1 0 1 2 2 0 0 0 0 2 2 0 0 0 0 1 1 1 1 1 2 2 1 1 2 1 1 1 0 1 0 1 2 0 0 1 1 0 1 1 1 0 0 1 0 1 0 0 0 1 1 1 1 1 0 0 0 1 1 0 1 2 1 2 2 0 2 2 0 1 2 0 0 0 0 1 0 0 2 0 0 0 0 2 0 2 0 0 1 0 2 1 2 1 1 1 1 2 1 2 2 2 2 0 0 2 2 0 1 2 1 1 0 1 2 0 0 1 1 0 0 0 1 0 0 0 1 0 0 0 0 1 0 0 0 1 0 0 0 0 0 1 1 1 0 1 1 2 0 1 0 1 0 0 0 2 1 0 0 1 1 0 0 1 0 1 0 1 0 0 0 0 2 1 0 0 2 0 2 0 2 1 2 0 0 0 0 0 1 1 1 2 1 0 1 0 2 0 1 0 0 0 0 0 0 1 1 1 0 0 0 1 1 1 0 0 0 0 0 0 1 0 0 2 1 1 0 0 1 1 0 1 0 0 1 1 1 1 1 0 0 0 1 2 0 1 0 1 0 1 0 0 0 0 0 0 0 1 0 0 0 1 1 1 1 0 1 2 1 1 0 1 0 2 1 2 1 1 1 1 2 2 0 0 0 0 1 0 2 0 1 0 1 0 1 1 0 1 0 0 2 0 0 0 1 0 2 0 1 1 1 0 1 0 0 0 0 1 0 0 0 0 0 0 2 0 0 0 2 1 0 0 1 0 0 1 1 0 1 1 0 0 0 0 0 1 0 1 1 0 1 0 0 1 1 0 0 0 2 2 1 1 2 2 0 2 0 0 1 0 1 1 0 0 0 1 0 0 1 0 2 0 0 0 0 0 0 0 0 1 1 0 1 1 0 0 0 0 1 1 1 1 1 0 0 1 1 1 0 1 0 1 1 0 0 0 0 0 0 0 0 0 0 1 0 0 1 0 1 0 1 0 1 0 2 0 0 0 0 2 2 1 2 1 0 1 0 1 1 0 0 1 1 0 2 0 0 1 2 1 1 1 0 2 1 1 0 1 0 0 1 1 0 2 1 1 1 2 0 2 1 0 1 1 1 1 1 0 2 1 0 1 1 1 0 0 0 2 1 0 0 0 0 2 0 1 1 1 2 2 2 2 0 1 0 1 1 0 0 0 1 0 2 1 1 0 2 2 2 1 2 0 0 1 1 0 0 0 1 2 0 1 0 0 0 0 0 1 0 0 0 0 2 0 0 1 0 0 0 0 0 0 1 0 1 0 1 0 1 0 0 1 0 0 0 0 0 1 0 0 0 0 1 0 0 0 0 1 0 1 0 2 1 1 0 0 0 0 0 0 2 0 0 0 0 0 0 0 1 1 0 0 1 2 0 0 1 0 0 1 2 1 2 0 1 0 2 2 0 1 1 0 1 0 1 0 0 2 1 2 1 2 1 1 1 0 0 0 1 1 0 1 0 1 0 1 1 1 1 0 0 2 0 0 1 0 0 0 1 0 1 1 0 2 1 0 0 0 1 1 0 0 0 2 1 1 0 1 0 1 1 2 1 2 0 0 0 0 0 0 0 0 2 0 0 0 0 0 0 0 0 1 1 0 1 0 0 0 0 0 0 0 0 0 0 2 0 0 0 0 0 0 0 0 0 0 0 0 0 0 0 0 0 0 2 0 0 0 2 0 0 0 0 2 0 2 1 1 1 1 1 1 1 0 2 0 0 2 0 0 1 1 1 1 2 1 1 2 1 2 0 1 1 1 0 0 0 0 0 1 1 1 0 0 0 1 1 0 2 0 1 0 1 0 1 0 0 1 0 0 2 0 0 0 0 2 0 0 1 0 0 1 0 0 0 0 0 0 1 1 0 0 1 0 0 0 2 0 0 1 0 0 1 0 0 1 0 0 0 0 0 0 1 0 1 1 0 0 2 0 2 1 0 0 1 2 2 2 0 0 0 0 0 1 0 1 0 1 1 1 2 1 2 2 0 0 0 2 1 1 1 2 0 0 1 1 1 2 1 1 2 1 0 0 2 2 0 2 1 2 0 0 2 1 1 1 0 2 1 2 1 0 0 0 0 0 1 1 1 0 1 1 2 0 1 0 2 1 2 0 1 0 1 2 0 0 2 0 0 0 0 0 0 0 0 0 0 0 0 0 1 1 1 0 1 0 0 0 1 1 0 0 1 0 0 0 1 0 0 2 0 0 0 0 0 0 0 0
175 1 1 1 0 0 0 0 0 2 2 0 1 1 0 0 0 2 1 0 1 1 0 2 2 0 0 0 1 2 2 1 2 2 2 0 2 1 0 0 1 1 0 1 0 1 0 0 0 0 1 0 1 1 1 0 0 1 0 0 1 2 0 0 0 0 0 1 0 0 0 2 2 1 2 2 0 0 1 0 0 2 0 0 0 0 0 0 0 2 0 0 0 0 0 1 1 0 0 1 1 0 0 0 2 0 2 1 1 1 0 1 0 0 0 0 0 1 0 1 2 0 2 1 1 1 0 0 2 0 1 1 0 0 0 0 0 0 0 1 0 0 0 0 0 0 0 0 0 0 0 0 1 1 1 1 0 1 0 1 1 0 0 1 2 1 1 0 0 2 2 0 1 1 0 0 1 1 0 1 0 0 1 1 0 1 2 2 0 0 1 1 1 1 1 1 1 0 0 0 0 0 1 1 1 2 1 1 1 2 0 0 1 0 0 1 0 0 2 1 0 0 0 1 0 0 0 1 0 0 0 0 0 0 2 0 0 2 2 0 0 0 1 1 0 1 0 0 1 0 0 0 2 1 0 1 1 1 0 0 0 0 0 0 0 0 0 0 1 0 0 1 0 2 0 0 0 2 2 0 1 1 1 1 0 2 1 1 0 1 1 0 1 0 2 1 1 0 0 0 1 0 1 1 1 0 1 1 1 1 0 1 0 0 2 0 1 0 1 0 1 1 0 1 2 0 1 0 1 1 0 1 0 0 0 0 0 2 0 1 1 1 2 1 0 0 1 0 2 2 2 0 2 2 1 0 0 0 0 2 0 2 2 0 1 2 0 1 2 0 1 1 1 2 2 1 2 2 0 2 0 1 2 0 0 1 0 0 0 1 1 2 1 0 2 1 1 1 0 0 0 0 0 2 2 0 0 2 0 0 0 0 0 0 1 1 1 1 0 0 0 1 0 2 1 2 0 0 1 1 1 1 0 1 1 0 0 0 0 0 1 0 1 1 1 1 1 1 1 1 0 1 0 1 1 1 0 1 1 1 0 2 0 1 0 0 2 1 2 1 0 0 2 0 0 1 0 2 0 1 1 0 1 0 0 1 0 1 0 2 1 1 2 1 2 0 2 2 2 0 0 0 2 2 0 0 1 1 0 0 0 2 0 0 1 0 0 2 0 2 0 0 0 0 1 2 1 1 1 1 1 0 0 0 0 0 1 0 0 2 0 1 2 1 2 0 0 1 1 0 0 0 0 2 0 0 0 1 1 1 1 0 0 0 0 0 1 1 1 0 1 1 1 0 1 0 0 0 1 0 0 1 1 0 0 0 1 1 1 1 0 1 0 2 0 1 0 0 0 0 0 2 1 0 0 0 2 1 1 1 0 0 0 0 1 0 0 0 0 0 1 0 1 1 0 0 1 1 0 0 1 0 2 1 1 0 1 0 0 0 1 1 0 1 1 1 2 0 1 0 0 2 0 2 0 2 1 0 1 0 0 0 0 1 1 1 1 2 0 1 0 1 0 0 0 2 2 1 0 1 1 1 2 1 2 2 0 1 1 1 0 1 0 2 1 0 0 2 1 2 0 1 0 0 1 2 2 1 0 0 0 0 1 0 1 1 1 0 0 0 0 0 1 0 0 0 0 0 1 0 0 0 0 1 0 1 1 0 0 1 0 1 0 0 0 1 2 0 0 0 0 0 0 0 0 1 0 0 1 0 0 0 1 0 0 2 2 1 0 1 0 0 2 0 1 1 0 2 0 2 1 2 0 0 2 1 0 2 1 2 0 2 0 1 0 1 0 2 0 2 2 0 0 0 1 0 1 0 1 1 1 0 2 0 2 2 2 1 0 0 0 0 0 1 2 0 1 0 0 1 1 1 2 0 0 1 0 1 2 0 2 1 0 0 0 0 0 0 2 1 0 0 0 2 0 0 0 0 0 0 0 0 0 0 0 0 2 0 1 1 0 0 1 1 1 1 2 1 1 2 2 2 0 0 0 0 0 1 0 1 0 2 2 0 1 1 1 2 0 0 0 1 1 1 2 1 0 1 0 1 0 1 0 0 1 0 0 0 1 1 0 1 0 1 0 0 1 1 0 0 0 2 1 2 1 0 0 1 0 1 1 1 0 1 1 0 0 1 1 0 2 0 2 0 0 0 0 2 0 1 0 1 0 0 0 0 0 0 0 0 0 0 0 0 2 0 1 2 0 0 0 0 0 2 0 0 1 0 1 0 0 0 0 1 0 0 0 1 1 0 0 0
176 0 2 0 0 0 0 1 1 2 1 0 0 0 0 0 0 0 1 1 0 0 0 2 2 0 0 0 0 2 2 0 1 1 0 2 0 0 0 0 1 1 0 0 0 0 1 0 0 0 0 0 1 1 1 1 0 0 1 0 1 2 0 0 0 0 0 0 0 0 0 1 2 0 1 2 1 2 2 1 1 2 1 1 2 0 0 0 0 1 0 0 2 1 0 2 2 1 1 0 0 1 0 1 2 0 2 0 0 2 1 2 1 1 2 2 1 0 0 1 1 1 1 2 1 1 0 0 1 0 0 0 0 0 0 0 0 0 0 0 1 0 1 0 0 0 0 0 0 0 0 1 0 0 1 0 0 0 0 2 1 0 1 1 2 2 2 0 2 0 0 1 1 0 0 1 0 1 1 1 0 1 1 1 0 1 2 0 0 0 0 0 2 1 2 1 1 0 0 0 0 1 0 1 1 0 2 1 0 0 2 0 1 1 0 0 0 1 1 1 0 0 0 0 0 1 1 1 0 0 0 1 0 0 2 0 0 2 2 0 0 0 2 2 0 1 0 0 2 0 0 0 1 1 0 0 0 0 0 0 0 0 0 1 0 0 0 0 2 2 0 0 0 2 0 1 0 1 1 0 2 1 0 0 0 0 0 2 1 2 1 1 0 1 1 1 0 1 0 1 0 0 2 0 2 0 0 0 0 0 0 0 0 0 2 0 1 1 1 0 0 0 1 0 1 0 1 0 1 1 0 1 0 0 0 0 0 1 1 0 0 0 1 2 0 0 2 0 1 1 1 0 2 2 0 0 0 1 0 2 0 1 2 0 2 0 0 1 1 0 0 0 0 2 0 0 2 0 0 2 1 1 1 0 0 2 0 0 0 0 0 0 0 0 2 0 0 0 1 1 1 1 0 1 1 0 1 0 0 0 0 0 0 0 1 2 0 1 0 0 0 2 0 1 1 2 1 0 1 0 1 0 1 2 1 1 0 1 0 1 1 0 1 1 1 1 1 0 1 1 0 1 0 1 0 0 1 0 1 0 2 1 0 1 0 1 1 0 2 0 1 1 2 0 1 0 1 1 0 0 2 0 0 1 1 1 0 0 0 0 1 2 0 1 0 0 1 0 2 0 1 0 2 2 0 0 0 0 0 0 0 0 1 1 1 0 1 2 0 1 1 1 0 0 0 2 0 0 0 2 0 0 0 2 2 0 1 1 1 1 1 1 1 0 1 0 0 2 1 0 0 0 0 1 1 2 1 1 1 0 0 0 0 1 1 1 1 1 1 0 1 2 1 1 2 2 2 0 2 0 1 0 1 0 0 1 0 2 2 1 0 1 1 1 0 1 0 0 0 0 0 2 0 0 0 2 1 0 0 1 0 0 0 0 1 1 0 0 0 0 0 0 0 0 0 1 1 1 0 0 0 0 0 2 2 1 2 0 1 0 1 2 0 1 2 1 2 0 1 0 1 2 0 0 0 0 2 0 2 0 0 0 0 1 1 1 0 2 1 0 2 1 0 0 1 1 1 0 2 0 1 1 2 1 1 2 1 0 1 0 0 0 1 2 1 0 0 1 1 1 0 1 0 0 0 1 2 2 0 0 0 0 0 1 0 0 0 1 1 1 0 0 0 0 1 0 0 0 0 0 0 0 0 0 0 0 2 0 0 1 0 0 0 0 0 0 1 0 0 0 0 0 0 0 0 0 0 0 1 0 0 0 2 1 0 1 1 2 0 2 0 1 2 0 1 1 0 2 0 2 1 1 0 1 2 1 1 1 2 1 1 2 1 1 0 1 0 2 0 1 1 0 0 0 1 0 1 0 0 2 2 1 1 0 2 1 1 1 2 0 2 2 0 1 2 0 1 0 0 2 0 0 1 0 0 2 0 0 0 0 0 0 0 0 1 1 0 1 0 0 2 0 0 2 0 1 1 1 0 1 0 0 0 0 0 1 1 1 1 1 0 0 0 2 1 0 0 1 1 1 1 1 0 0 0 0 0 2 1 0 2 2 0 0 1 1 1 2 0 0 0 2 2 2 2 2 0 2 0 0 0 1 1 1 2 1 0 1 2 2 0 2 0 1 0 0 1 1 0 0 0 2 1 1 0 0 0 2 0 0 0 0 1 0 0 2 1 0 0 0 2 1 2 0 1 0 0 2 0 0 0 2 0 0 0 0 0 0 0 0 0 0 0 0 0 1 1 0 1 0 0 0 1 1 0 0 1 0 0 1 1 1 0 2 1 1 0 0 0 0 1 2
177 1 2 0 0 0 0 1 0 1 0 0 0 0 0 0 0 2 0 1 1 1 0 1 1 0 1 0 1 1 2 2 2 2 0 1 1 1 0 1 2 1 0 0 0 0 0 0 0 0 0 0 1 1 1 1 0 0 0 1 0 1 0 2 1 1 1 0 0 0 0 2 1 0 0 2 2 1 2 0 1 1 0 0 0 0 0 0 0 1 0 0 1 1 1 2 0 0 0 0 1 0 1 1 2 0 2 0 0 2 1 2 2 1 2 2 1 0 1 1 1 0 2 0 0 0 0 1 2 1 1 0 0 0 0 0 0 0 0 0 0 0 0 0 0 2 0 0 0 1 0 0 0 0 0 0 0 1 0 1 0 0 0 0 1 2 2 1 1 0 0 0 0 0 0 0 0 1 1 1 0 1 1 1 0 1 2 0 0 0 2 0 1 0 1 0 1 0 0 0 0 1 0 1 0 1 2 0 2 0 0 0 2 1 0 0 0 0 1 1 1 1 0 0 0 1 0 0 0 0 0 0 0 0 0 0 0 2 2 0 0 1 2 2 0 2 0 0 2 0 0 0 1 0 0 0 1 2 0 0 0 0 0 2 0 0 1 0 1 1 0 1 0 1 0 0 0 1 2 0 1 1 0 0 1 0 0 2 0 2 1 0 2 0 2 2 0 0 0 0 0 0 2 0 2 0 0 0 0 0 0 1 0 2 2 0 0 0 1 0 0 0 2 2 0 0 1 0 1 1 0 1 0 0 0 0 0 2 0 1 2 0 2 1 2 0 0 1 1 0 0 1 1 1 0 0 0 1 0 0 0 0 2 1 1 0 0 0 1 0 1 1 1 2 0 0 2 1 1 1 1 1 1 0 0 0 0 1 1 1 0 1 1 0 2 1 1 1 0 0 0 0 1 2 2 0 0 0 0 0 0 0 0 0 1 1 1 0 0 0 0 2 0 1 0 1 1 2 2 0 2 1 1 1 1 1 0 1 0 0 1 0 1 0 2 0 0 0 0 2 0 0 0 2 2 1 2 1 2 0 1 1 1 0 0 1 1 0 2 0 0 0 2 0 1 0 2 2 0 2 0 0 0 1 1 2 1 2 1 1 1 2 0 1 0 0 2 0 2 0 1 0 1 1 0 1 1 0 0 0 0 1 1 0 1 0 0 2 0 1 2 1 0 0 1 1 0 2 0 0 2 0 0 0 0 0 2 0 0 0 0 2 2 0 1 0 0 1 1 0 0 1 0 2 1 1 0 0 2 0 0 0 0 0 0 0 0 1 1 0 1 1 1 0 0 1 1 0 0 0 0 1 0 0 0 0 0 0 0 0 0 1 0 1 0 0 0 0 0 0 0 2 0 1 0 2 0 0 0 1 0 0 0 1 0 1 1 0 0 0 2 2 0 0 0 0 2 0 0 0 1 1 0 2 2 0 2 0 1 0 1 2 0 0 1 1 2 0 1 0 0 1 0 0 0 1 2 0 1 0 0 0 2 0 0 2 1 2 1 0 2 0 0 0 0 1 1 1 2 0 1 1 2 2 2 2 1 1 1 1 0 1 0 0 0 0 0 0 0 0 0 0 0 0 0 1 2 0 0 0 0 0 0 0 0 1 0 1 2 1 0 0 1 0 1 0 1 1 0 0 0 0 0 0 0 0 1 0 0 0 0 0 1 0 0 1 2 0 0 0 0 1 0 0 0 0 0 0 0 0 0 2 1 0 0 2 2 0 0 2 2 0 2 0 0 0 0 2 0 2 1 1 0 0 0 1 0 2 1 2 0 2 0 2 0 2 0 0 0 0 0 0 0 0 1 0 1 0 1 1 1 0 1 0 1 2 1 0 0 0 0 0 0 1 2 0 1 0 0 2 0 0 2 0 0 1 1 0 0 0 0 0 0 0 0 0 0 0 0 0 2 0 0 1 1 0 1 0 0 1 0 0 0 1 0 2 1 0 1 1 0 0 1 1 2 1 0 0 0 1 1 1 0 0 0 0 1 2 1 0 1 1 1 1 1 0 0 1 0 1 0 1 1 1 2 1 0 2 1 2 2 1 1 0 2 2 0 1 2 2 0 2 1 1 1 0 0 1 1 0 1 1 0 1 0 0 0 0 0 0 1 1 1 1 1 1 1 0 1 0 1 0 2 0 2 0 1 1 0 0 2 0 0 0 1 1 1 0 0 0 0 0 0 0 1 0 2 0 2 0 0 0 0 2 0 0 1 0 1 0 0 0 0 1 1 0 0 0 0 0 0 0
178 0 1 2 0 0 0 0 0 2 2 0 0 1 0 0 0 1 1 0 0 0 0 1 1 1 1 0 1 2 1 0 2 2 1 1 1 2 0 0 2 1 0 0 0 0 1 0 1 0 0 0 0 0 1 0 0 0 0 0 0 1 0 2 0 0 0 0 0 0 1 1 2 0 2 2 0 2 2 0 2 2 0 1 1 0 0 0 0 2 0 0 1 0 0 2 0 2 0 2 1 0 1 0 2 0 2 0 1 1 0 0 1 2 2 2 2 0 0 2 2 0 2 1 2 2 0 1 1 1 2 1 0 0 1 1 0 0 0 0 1 0 0 0 0 0 1 0 0 0 0 0 1 1 1 1 0 0 0 2 2 0 0 0 0 2 2 1 1 0 0 0 1 1 0 0 1 0 0 0 0 0 2 2 0 2 2 2 1 2 0 2 1 1 2 2 1 0 0 1 1 1 0 2 2 1 2 0 2 1 0 0 2 0 1 0 1 1 0 0 1 1 1 0 0 1 0 1 0 0 1 0 0 0 1 0 0 2 2 0 0 0 2 0 0 0 0 0 2 0 0 0 0 0 0 0 1 2 0 2 1 1 0 2 0 0 0 1 1 0 1 1 0 2 0 0 0 1 2 0 1 1 1 1 1 1 2 2 0 2 1 1 0 1 2 1 1 0 0 1 0 1 2 0 0 0 0 1 2 0 1 0 0 1 1 0 1 1 1 0 0 1 1 1 2 0 0 1 1 2 0 1 1 0 0 0 0 2 0 0 0 0 2 2 0 0 2 0 1 1 1 0 1 2 0 2 2 0 0 1 0 1 1 0 1 0 0 2 2 0 1 1 1 2 2 2 1 1 1 1 0 0 1 0 0 0 0 0 0 0 1 1 0 0 2 1 1 0 1 1 1 1 1 2 1 0 0 0 1 1 1 1 0 0 2 2 0 0 1 0 0 1 0 1 0 1 1 0 2 0 2 0 0 0 1 1 1 2 0 1 1 0 2 1 0 2 2 0 1 0 1 0 0 2 2 1 2 1 1 0 2 2 0 0 0 2 0 1 1 0 0 0 2 0 1 0 1 1 0 0 2 0 0 1 1 1 0 1 1 1 1 0 1 2 1 0 1 0 0 1 0 2 1 1 1 0 2 0 1 0 0 2 1 0 1 0 0 2 0 1 0 2 1 1 1 2 0 0 0 1 1 1 0 0 0 0 2 1 1 2 0 0 2 1 2 1 0 2 0 0 0 0 1 1 1 0 1 1 2 0 0 0 0 0 0 0 0 1 0 0 0 2 0 0 0 0 1 1 1 1 0 0 1 0 1 0 1 1 0 0 0 1 1 1 1 0 0 0 0 0 0 2 0 0 0 2 0 1 0 1 1 0 0 0 1 0 1 0 1 0 0 1 0 2 1 0 2 1 0 0 0 0 0 2 0 1 2 0 1 0 0 0 0 1 2 2 2 0 1 0 1 1 0 0 0 2 1 1 0 1 1 0 0 2 0 0 0 2 1 0 1 0 0 0 1 1 2 0 1 0 0 2 2 2 2 2 2 1 2 0 0 0 0 1 0 0 0 2 2 2 1 2 0 0 0 0 1 2 0 0 1 0 0 0 0 0 0 1 1 1 1 0 0 1 0 1 2 1 0 1 0 0 0 0 0 0 1 0 0 2 0 1 0 0 0 0 0 1 0 0 0 1 0 1 0 1 0 0 0 0 0 1 0 0 1 1 1 2 0 2 1 0 2 0 0 0 0 0 2 0 0 2 1 0 2 1 1 2 0 2 0 1 0 1 0 1 0 1 1 1 0 0 0 0 1 0 1 0 0 1 2 1 1 0 2 1 2 0 1 0 1 1 0 0 2 0 0 0 0 2 0 0 1 1 0 1 0 0 0 0 0 0 0 0 0 0 0 0 2 0 1 1 0 2 0 0 1 1 0 0 0 0 0 0 0 0 1 0 2 0 0 0 1 1 2 2 0 0 2 2 1 1 1 1 0 1 0 1 0 2 0 1 1 1 2 1 1 2 0 1 0 1 2 2 1 2 0 1 1 1 0 0 0 0 1 2 0 2 2 2 0 2 1 2 1 1 1 2 0 0 0 1 0 1 0 0 0 0 1 2 0 0 1 1 1 2 2 1 1 0 2 0 2 0 0 0 0 0 0 0 2 0 0 1 0 0 1 0 1 0 1 0 0 0 0 1 0 0 1 1 0 0 0 2 1 0 2 0 0 0 1 1 1 1 1 0 0 0 0 0 0 0
179 1 0 2 0 0 1 1 0 1 1 0 2 2 2 0 0 1 1 1 1 1 1 1 2 0 1 0 0 2 2 0 0 1 2 1 2 1 0 0 2 2 0 1 0 1 2 0 0 0 0 0 0 0 2 0 0 0 0 1 0 0 0 0 1 1 1 0 0 0 0 1 1 0 1 2 1 1 2 0 1 2 1 0 1 0 0 0 0 2 0 0 0 0 0 0 0 1 0 1 2 0 0 0 2 1 1 1 0 2 0 1 1 1 1 1 0 0 1 0 0 1 2 2 2 2 0 0 1 0 2 1 0 0 2 2 0 0 0 1 1 0 0 0 0 2 0 0 0 0 0 0 0 0 0 0 0 1 2 1 0 1 0 0 0 2 1 0 1 0 0 1 0 2 1 0 0 1 1 1 0 1 0 0 0 0 2 1 1 0 2 0 1 1 1 2 2 0 0 1 1 0 0 1 1 1 1 2 0 0 0 1 1 0 1 0 0 0 1 2 0 0 0 0 1 0 0 1 0 0 0 0 0 0 1 0 0 2 2 0 0 0 2 2 0 2 0 0 1 0 0 0 0 0 1 1 0 2 1 1 1 0 0 0 0 0 1 0 2 1 1 0 1 1 0 0 1 1 2 0 1 2 0 0 0 0 0 1 1 2 1 1 0 0 2 0 1 1 1 0 1 0 2 0 2 0 0 0 1 0 1 0 0 0 1 0 0 0 0 0 1 1 0 1 2 0 1 0 1 1 0 0 0 0 0 0 0 0 2 1 0 0 2 1 1 0 0 0 1 1 1 0 2 2 1 1 1 1 0 2 0 2 2 2 1 0 0 1 2 0 1 1 0 2 2 0 2 2 2 0 0 2 0 0 1 0 0 0 0 1 0 0 1 0 2 1 1 0 1 1 1 1 2 2 2 0 2 0 0 0 0 0 0 0 1 1 1 0 0 1 1 0 0 0 0 0 0 0 1 0 1 0 0 0 0 0 0 2 0 0 1 0 2 0 0 2 2 0 1 0 0 0 0 2 2 2 2 2 0 2 0 2 1 0 0 1 1 0 2 0 0 0 2 0 1 0 0 2 0 1 1 0 1 0 0 1 0 0 0 0 0 0 0 0 0 0 1 1 2 0 1 0 0 0 1 1 2 1 0 0 0 2 0 0 1 0 0 1 0 2 2 0 0 0 0 2 0 0 0 1 1 1 1 0 0 1 2 0 2 2 0 0 2 1 2 0 0 2 0 0 0 0 2 2 2 0 0 0 1 1 1 0 1 1 0 0 2 2 2 0 2 0 1 0 0 1 1 2 2 2 0 1 1 0 1 0 1 1 1 1 0 0 0 1 1 0 1 0 0 0 0 1 1 1 0 2 1 0 0 1 0 0 0 0 1 1 0 0 2 0 0 2 1 1 0 0 1 2 0 0 0 0 0 2 1 1 2 0 0 1 0 0 0 1 1 1 2 0 2 1 0 1 0 1 0 2 1 0 0 1 1 0 1 0 2 1 0 2 0 0 0 0 1 0 0 2 1 1 1 1 1 0 2 1 2 2 0 0 2 0 0 0 0 0 0 0 0 1 0 0 0 0 0 0 1 0 1 2 0 0 1 0 0 0 0 1 0 0 0 0 0 0 0 0 0 2 2 0 1 0 1 1 0 0 0 0 1 0 0 0 0 0 0 0 0 0 0 0 0 0 0 0 0 0 0 1 0 0 0 0 0 0 2 0 0 2 1 0 0 0 0 0 2 0 0 0 0 1 1 1 0 1 2 1 2 0 1 2 0 2 0 1 2 0 0 0 1 2 1 2 1 0 0 1 0 0 1 0 0 1 2 1 1 1 1 2 2 1 1 0 1 1 0 1 2 0 1 0 1 2 1 0 2 0 0 1 1 0 0 0 0 0 0 0 0 0 0 1 1 0 2 0 0 2 1 0 1 1 0 1 0 0 0 0 0 1 2 0 2 0 0 0 2 0 2 1 0 1 1 2 2 2 0 0 0 0 1 1 0 2 0 2 0 1 2 1 2 1 1 0 0 1 1 1 2 2 0 1 0 1 0 1 0 0 1 2 0 1 2 1 1 1 0 2 1 0 1 2 0 0 0 2 1 2 1 0 1 2 0 0 0 0 2 0 0 1 1 2 0 0 1 0 1 0 1 0 1 2 0 0 1 1 0 0 0 0 0 0 1 0 1 0 0 0 0 0 2 1 2 2 1 1 0 1 1 0 1 0 0 0 0 0 0 1 1 0 0 0 0 1 2 2
180 1 1 1 0 0 0 0 0 1 1 1 0 1 1 0 0 1 0 0 0 0 0 1 1 0 0 0 0 2 2 0 2 2 0 1 1 2 0 0 1 1 0 0 0 0 1 0 1 0 0 0 0 1 1 1 0 0 1 0 0 0 0 0 0 0 0 0 0 0 0 1 2 0 1 2 0 1 2 0 1 1 0 1 1 0 0 0 0 2 0 0 2 1 1 2 0 1 0 1 0 0 1 0 2 0 2 1 2 0 0 1 0 1 1 1 1 1 0 1 2 0 2 1 1 1 0 0 2 0 0 0 1 0 0 0 1 0 0 0 0 0 0 0 0 1 1 0 0 2 1 1 1 0 1 0 0 0 1 1 1 2 0 0 0 1 0 0 1 1 1 1 1 2 1 0 1 0 0 0 0 1 1 1 1 2 1 0 0 0 0 0 1 1 1 0 0 0 0 2 2 0 0 2 2 0 2 0 2 0 0 0 1 0 0 0 0 1 1 0 1 1 1 0 1 1 1 0 0 0 0 0 1 1 2 1 0 2 2 0 0 1 2 2 0 2 0 0 1 0 0 0 2 0 0 0 1 2 0 0 0 0 0 0 0 0 0 0 2 2 0 0 1 1 0 0 1 0 2 0 1 1 0 0 1 0 0 1 1 1 0 0 2 0 2 2 0 0 0 0 0 0 2 0 1 0 1 0 0 0 0 1 0 0 1 0 1 0 0 0 0 0 2 2 2 0 2 0 0 0 0 2 0 0 0 0 0 2 0 1 1 1 2 1 0 0 2 0 2 0 0 0 2 2 0 0 1 0 0 1 0 1 2 0 2 0 0 0 2 0 2 2 0 2 0 0 0 1 1 1 0 1 1 1 0 0 0 0 0 0 0 0 1 0 2 1 1 0 2 2 2 2 1 2 1 1 0 1 0 0 0 0 0 0 2 2 0 1 0 0 0 2 1 1 1 2 1 0 0 0 0 0 0 0 0 0 0 0 0 0 1 0 1 1 1 1 1 2 2 1 0 2 0 1 0 0 0 0 1 0 2 2 0 0 0 1 1 0 2 0 0 0 1 1 0 0 0 2 1 1 1 0 0 1 0 0 0 0 0 2 2 1 0 1 0 0 1 1 1 0 0 0 2 2 0 0 0 1 0 0 0 1 2 0 1 0 0 2 0 1 0 1 1 0 0 2 0 1 0 0 2 0 0 2 2 0 1 0 0 1 0 1 0 0 1 0 0 1 2 0 0 0 0 2 1 1 1 1 1 0 0 0 2 0 2 2 0 0 0 0 0 0 1 0 1 1 1 0 1 0 0 0 0 0 0 0 0 2 0 0 0 0 0 0 1 0 0 0 0 0 0 2 1 0 0 0 2 0 0 2 1 1 0 0 1 0 1 0 0 0 1 2 1 1 0 0 1 2 0 0 0 0 0 2 2 1 2 0 1 0 0 0 0 0 1 1 2 0 2 0 0 2 0 0 0 2 2 1 1 0 0 0 0 1 0 1 0 2 0 0 1 0 1 0 0 2 2 0 2 0 1 1 0 0 0 0 0 1 2 0 1 0 0 1 0 0 0 0 0 0 0 0 0 0 0 0 0 1 1 0 0 0 0 1 1 1 1 0 0 0 0 0 1 0 0 1 1 0 1 0 1 1 0 0 0 1 1 0 0 2 0 1 0 1 0 0 2 0 0 0 0 0 0 0 0 2 0 1 1 1 1 0 2 0 0 0 0 0 0 0 0 0 1 0 0 1 1 0 2 0 0 2 0 0 1 2 0 2 0 2 0 1 1 1 0 1 0 1 0 2 2 0 0 0 1 0 1 0 0 2 2 0 0 2 0 2 2 2 1 0 0 1 0 0 2 0 0 0 0 2 1 1 1 0 0 1 0 1 1 0 1 1 1 1 0 0 1 1 1 0 1 0 0 1 1 0 1 0 0 0 0 0 1 0 0 1 2 0 2 0 0 0 0 2 1 1 0 2 0 1 0 0 1 1 0 0 0 1 0 2 1 2 0 0 2 1 1 2 0 0 0 1 1 1 0 2 0 1 0 1 0 1 1 1 2 1 0 1 0 0 0 0 0 1 0 0 1 0 0 0 0 2 0 2 0 0 1 0 0 1 0 0 2 2 2 0 0 0 1 0 2 0 1 0 1 0 1 2 0 0 2 0 0 0 1 1 1 0 0 0 0 1 0 0 0 0 2 1 1 0 0 0 1 1 0 0 1 0 0 0 0 0 0 1 0 1 0 0 1 0 0 0
181 0 2 1 0 0 1 1 0 0 0 0 0 1 1 0 0 2 1 0 1 1 0 2 2 0 0 0 0 2 2 1 0 1 2 0 2 1 0 0 0 0 1 0 0 1 0 0 0 1 1 0 1 1 1 1 0 0 1 0 1 1 0 0 1 2 1 0 0 0 2 0 1 0 1 2 1 1 1 1 1 2 1 1 2 0 0 0 0 2 0 0 0 0 0 2 1 0 0 2 2 0 0 0 2 0 2 0 0 2 2 2 0 2 2 2 2 0 0 1 0 2 2 0 0 0 0 0 1 0 0 0 0 0 0 0 0 0 0 0 1 0 0 0 0 1 1 0 0 1 0 1 0 0 0 1 1 0 0 1 1 1 0 2 1 1 0 0 2 0 0 2 0 2 0 0 1 1 0 1 0 0 0 0 1 1 1 1 1 0 2 0 2 0 2 2 1 0 0 1 1 0 1 1 1 1 2 2 1 0 0 0 1 0 0 1 2 0 1 0 0 1 1 1 0 1 1 1 0 0 0 1 0 0 1 0 0 2 2 0 0 0 2 2 0 2 0 0 1 0 0 0 0 0 0 0 2 2 0 2 1 1 0 2 1 0 0 0 2 2 0 0 0 1 0 1 1 0 2 0 0 0 0 0 0 0 0 1 0 1 0 1 0 0 1 0 1 1 0 1 0 0 1 1 0 1 1 0 0 0 0 2 0 1 1 0 1 1 0 0 2 1 0 2 2 0 2 0 1 1 0 2 0 0 0 0 0 1 1 1 1 1 2 2 1 0 1 1 0 2 2 0 2 2 0 0 0 0 0 2 0 2 1 0 1 0 0 0 0 0 0 0 1 1 1 1 2 0 1 1 1 1 1 0 0 0 0 0 0 0 0 0 1 0 1 0 0 1 0 0 0 0 1 1 1 0 2 0 1 0 0 0 2 1 1 2 0 0 2 0 1 0 0 0 0 1 1 0 2 1 2 0 0 0 0 0 0 0 0 0 1 0 2 0 0 2 2 1 1 1 0 1 0 2 1 1 1 1 1 0 2 1 1 0 0 1 1 2 2 2 1 1 2 1 1 0 0 1 0 1 1 0 0 1 0 1 0 1 1 1 0 2 1 2 2 0 2 2 2 0 0 0 1 1 1 0 1 0 1 0 0 2 0 0 1 0 0 2 0 2 1 0 0 1 1 1 0 1 0 1 1 0 0 0 1 0 2 1 2 0 1 1 1 1 2 1 1 1 1 1 0 1 1 1 2 0 0 0 1 0 0 0 0 0 0 0 2 0 0 0 0 1 2 0 2 2 2 1 2 1 1 0 1 0 1 0 0 2 2 2 1 0 0 2 0 0 0 0 0 0 0 2 0 0 1 2 1 0 0 1 0 0 0 1 0 0 0 0 0 0 0 0 1 1 0 0 1 2 0 0 0 0 1 1 2 0 1 0 0 0 1 1 0 0 1 1 2 1 2 0 0 1 0 1 0 2 1 0 2 0 0 0 2 0 0 2 0 1 0 0 1 0 0 0 1 2 2 1 1 1 1 0 2 1 2 2 1 0 1 0 0 0 2 2 2 0 0 2 1 1 0 1 2 0 1 2 1 2 0 0 0 0 0 0 0 0 1 1 1 1 0 0 0 1 0 1 2 0 1 0 1 1 1 0 0 2 0 0 0 1 1 1 0 0 0 1 2 0 0 0 0 0 0 0 0 0 0 0 0 0 0 1 2 0 0 1 1 0 0 0 0 0 2 1 0 0 0 0 1 1 0 1 0 0 0 1 0 2 2 2 0 2 1 0 0 0 1 0 0 1 0 0 0 0 0 0 2 0 2 0 0 0 1 0 2 2 2 0 2 0 2 2 0 0 1 0 0 0 0 1 0 0 2 0 0 2 0 0 0 0 0 0 0 0 0 0 0 0 1 1 0 0 0 2 0 0 0 1 1 0 1 0 0 0 0 1 2 0 2 1 0 0 1 1 1 0 0 0 1 2 2 2 0 0 0 0 0 0 0 0 0 0 0 0 1 1 1 2 1 0 0 0 2 2 2 1 1 0 0 0 0 1 0 0 0 0 0 1 2 2 0 2 0 2 0 0 1 2 0 0 1 1 0 2 0 0 0 1 0 1 1 1 1 2 1 1 1 2 0 1 1 0 2 0 0 1 1 2 1 0 0 1 0 0 1 0 2 0 1 1 0 0 1 0 0 1 0 0 2 0 0 0 1 2 0 0 1 0 0 1 0 0 0 1 0 0 0 1 1 1 1 2
182 1 2 1 0 0 0 0 0 1 1 1 0 0 0 0 0 2 1 1 0 0 0 1 2 0 0 1 1 2 2 1 1 1 1 0 2 1 0 0 0 0 0 0 0 0 2 0 0 0 0 0 2 2 0 0 0 0 0 1 0 2 0 1 0 0 0 0 0 0 0 0 1 1 1 2 1 2 2 0 2 2 0 1 1 0 0 0 0 2 0 0 0 0 0 2 0 1 0 2 1 0 2 0 2 0 2 0 0 2 2 2 0 0 1 1 1 0 0 2 2 0 2 1 0 0 0 0 1 0 0 1 0 0 0 0 0 0 0 0 1 0 0 0 0 1 1 0 0 1 0 1 1 0 0 0 0 0 1 1 0 1 0 1 0 1 1 1 1 0 0 0 1 1 0 0 1 0 0 0 0 0 0 0 0 0 1 2 1 1 0 2 2 1 2 1 1 0 0 1 1 0 0 1 1 2 1 0 2 0 0 0 0 0 0 0 0 0 0 1 0 0 0 0 0 1 0 2 0 0 0 0 1 1 0 0 0 2 2 0 0 1 2 2 0 2 0 0 2 0 0 0 1 1 0 0 0 0 0 0 0 0 0 1 0 0 0 0 0 0 0 1 0 1 0 0 0 0 2 0 0 0 1 1 0 1 0 0 1 2 1 2 1 0 2 1 1 0 0 0 0 0 2 0 0 0 0 0 0 0 0 0 0 1 1 1 0 1 0 0 0 0 1 1 2 1 1 0 0 0 0 0 1 0 0 0 0 1 1 0 0 0 1 2 1 0 0 0 2 1 1 0 1 1 0 0 0 1 0 1 0 1 1 0 1 0 0 0 2 0 1 1 0 2 1 1 1 1 0 2 0 1 0 0 0 1 0 0 0 1 0 0 1 0 2 1 1 0 1 1 1 1 0 2 2 0 1 1 0 0 0 0 0 0 1 2 0 0 0 0 0 2 1 0 0 1 0 0 1 0 0 0 0 1 1 0 0 0 1 0 1 0 0 2 1 2 2 1 1 1 0 1 0 1 0 0 1 2 2 0 0 1 1 1 0 0 2 1 2 0 0 0 2 0 2 0 1 2 0 0 2 1 0 0 1 1 0 2 2 0 2 2 0 0 1 0 2 0 1 0 1 1 0 0 0 2 1 0 0 0 0 1 1 1 1 0 1 2 0 1 1 1 1 1 2 2 0 0 0 2 0 2 0 0 0 0 2 1 0 1 0 1 2 2 2 0 0 1 1 0 0 1 2 0 2 0 0 0 1 0 0 1 1 0 0 0 1 0 0 0 0 0 0 0 0 0 0 0 0 0 0 1 0 0 0 0 0 1 1 1 0 2 0 1 0 0 0 0 0 0 0 2 0 0 0 2 1 1 0 1 1 0 0 0 1 1 0 0 0 0 0 0 0 0 0 0 2 1 0 0 0 0 0 2 1 0 2 0 1 0 1 2 0 1 1 0 1 0 1 0 0 1 1 2 1 2 1 0 2 0 0 0 1 0 1 2 0 2 1 0 1 0 0 0 0 2 2 0 2 0 0 0 1 0 1 1 0 2 0 1 0 1 0 2 0 0 0 2 1 1 0 1 0 0 0 2 2 1 0 0 2 1 0 0 0 1 0 1 1 1 0 0 0 1 0 1 2 0 0 0 0 0 0 0 0 2 0 0 0 2 1 1 0 0 0 0 1 0 0 0 0 0 0 0 0 0 0 1 0 0 0 0 1 1 0 1 1 1 0 0 0 0 1 1 0 0 0 1 0 1 1 2 0 0 2 1 0 0 2 0 2 2 2 0 1 0 1 1 0 1 1 0 0 0 0 0 0 0 1 2 2 0 0 1 0 2 1 0 1 0 2 2 0 0 2 0 1 0 0 2 1 1 2 0 0 1 1 0 0 0 0 0 0 0 0 0 1 0 0 0 2 0 0 2 0 1 1 0 0 0 0 0 0 0 0 0 0 0 1 0 0 0 0 2 2 0 0 1 0 1 2 1 2 2 0 0 0 2 2 1 1 2 1 1 2 1 2 2 0 1 0 2 1 0 1 1 0 0 1 0 0 1 1 0 1 1 0 2 1 1 0 2 1 1 2 0 0 1 0 0 0 2 0 2 0 0 0 0 0 0 0 0 2 2 2 1 0 0 1 0 2 0 2 0 0 1 1 1 0 0 1 0 0 0 1 1 1 0 0 0 0 0 0 0 0 0 2 0 1 1 0 0 1 1 0 0 1 0 0 0 0 0 0 0 0 0 1 0 0 0 0 0
183 1 2 1 0 0 1 1 0 0 0 2 1 1 0 0 1 1 1 0 0 0 0 2 2 0 0 0 0 1 1 1 1 1 2 0 2 2 0 0 0 0 0 0 0 0 0 0 0 1 1 0 0 0 2 0 0 0 1 1 0 1 0 2 0 0 1 0 0 0 1 1 2 0 2 2 0 2 2 1 1 2 0 2 2 0 0 0 0 1 0 0 1 0 1 2 0 2 0 2 0 0 1 0 2 0 2 1 1 1 1 2 0 0 1 1 1 0 0 2 2 0 2 2 0 0 0 1 2 0 1 1 0 0 0 0 0 0 0 1 2 0 0 0 0 1 0 0 0 2 2 0 0 0 0 0 0 1 1 1 0 0 1 0 1 2 1 0 1 1 0 0 1 2 0 0 0 1 0 1 0 0 1 1 0 1 1 1 0 0 2 0 2 1 2 1 2 0 0 0 0 1 0 1 1 0 2 1 1 0 0 0 2 1 0 1 1 0 0 0 1 1 1 1 0 1 1 2 1 0 1 1 0 0 2 0 0 2 2 0 0 1 1 1 0 1 0 0 2 0 0 0 1 0 0 0 0 2 0 0 0 0 0 1 0 0 1 0 2 0 0 1 1 2 0 1 0 1 2 0 1 1 2 2 0 2 2 2 2 2 2 2 1 1 2 1 0 1 0 0 0 0 1 1 1 0 1 0 2 0 0 1 0 1 1 0 0 0 0 0 0 0 2 2 2 0 2 0 2 2 0 0 1 0 0 0 1 1 1 2 0 0 2 2 0 0 2 1 0 0 0 0 1 1 0 1 1 0 0 2 0 2 2 1 2 0 0 2 2 0 0 0 0 2 0 0 0 2 2 0 1 1 1 1 0 0 0 0 0 2 0 0 1 0 2 0 0 2 0 0 0 0 1 1 0 0 1 2 0 0 0 0 1 1 1 2 0 1 0 0 0 1 1 1 1 2 1 1 1 0 1 1 0 0 0 0 0 1 0 0 1 0 2 1 0 0 2 1 1 1 0 1 0 2 1 1 1 1 0 1 1 1 0 0 0 1 1 0 2 0 0 0 2 0 2 0 0 2 0 1 1 0 0 0 1 2 0 2 0 2 0 2 1 1 1 0 1 1 1 0 0 1 1 0 0 2 2 1 0 0 0 1 1 0 1 1 0 2 0 2 1 0 1 1 1 1 0 1 0 1 2 0 0 0 1 0 2 1 1 1 2 2 1 1 2 0 0 1 1 0 0 1 1 2 1 0 0 0 1 1 1 0 0 0 0 0 0 1 1 1 1 1 0 0 0 0 0 0 2 0 0 0 0 0 0 0 0 0 0 0 0 2 1 0 2 0 1 0 0 0 0 2 0 1 1 2 0 2 0 1 0 0 0 2 0 1 0 0 0 0 1 0 0 2 0 0 2 0 0 0 0 0 0 2 2 0 2 0 1 0 0 1 0 1 2 2 2 0 1 0 0 1 1 1 1 2 1 0 1 1 1 1 1 1 1 1 0 2 0 0 1 0 0 0 0 1 1 0 2 0 1 0 2 2 2 2 2 0 2 0 0 1 0 2 1 0 0 2 1 1 0 2 0 1 1 1 1 2 0 0 0 0 0 0 0 1 0 1 0 0 0 0 0 0 0 1 1 0 0 0 0 0 1 0 0 1 0 0 0 0 0 0 1 0 0 0 2 0 0 0 0 0 0 1 0 1 0 1 0 1 1 2 2 0 0 0 0 2 0 1 1 1 2 1 1 2 0 0 2 0 0 1 0 0 1 1 1 2 1 2 0 2 1 1 0 1 1 0 0 0 0 0 0 0 1 0 0 1 1 0 0 0 2 0 2 1 1 0 1 0 2 1 0 1 2 0 1 0 1 2 1 0 2 1 0 0 1 1 1 1 0 1 0 0 1 1 1 0 0 0 1 0 0 1 1 0 1 0 0 0 0 0 0 0 0 1 1 0 2 2 0 0 1 1 0 0 0 1 1 1 1 1 1 1 0 1 1 0 0 0 0 0 2 0 1 1 1 2 0 0 1 1 1 1 2 1 1 0 0 0 0 1 1 0 1 1 0 2 2 1 0 2 0 0 1 0 1 1 1 1 0 2 1 2 1 0 0 1 1 1 1 0 2 1 1 1 2 0 0 0 1 0 1 0 1 1 1 2 0 0 2 0 0 0 1 1 1 1 0 0 0 0 0 0 0 0 1 0 2 0 0 0 1 2 0 2 2 0 0 1 1 1 0 0 1 0 0 1 1 1 1 2
184 0 2 1 0 0 1 2 0 2 1 1 0 1 1 0 0 1 1 1 1 1 0 2 2 0 1 0 0 2 2 1 1 1 2 1 1 2 1 1 0 0 0 0 0 0 1 0 0 0 0 0 0 0 2 2 0 0 0 2 0 1 0 2 0 0 0 0 0 0 0 1 2 0 2 2 0 2 2 0 2 2 0 1 1 0 1 0 0 1 0 0 1 1 1 2 0 0 0 1 2 0 0 1 1 0 1 2 1 1 0 1 2 2 2 2 1 0 0 2 2 0 1 2 1 1 0 0 0 0 2 1 0 1 1 0 1 0 0 0 0 0 0 0 0 1 1 0 0 0 0 0 0 0 1 0 0 2 0 1 1 1 0 1 1 0 0 0 1 1 1 1 2 1 0 0 1 2 1 1 0 2 1 1 1 2 1 2 2 1 1 1 1 0 1 1 0 0 0 1 1 0 1 1 1 2 1 2 1 0 1 0 1 0 0 0 0 1 1 0 1 1 0 0 0 2 1 2 2 2 0 0 0 0 1 0 0 2 2 0 0 0 2 1 0 1 0 0 2 0 0 0 2 0 0 0 0 1 0 0 0 0 0 0 1 0 1 0 1 1 0 1 0 2 0 0 1 2 1 0 1 2 0 0 0 1 0 2 1 1 0 1 0 0 2 0 0 0 0 0 0 0 2 0 1 0 0 0 0 0 0 1 0 0 1 0 0 0 0 1 1 1 2 1 2 0 1 1 0 0 0 2 0 0 0 0 0 1 1 1 0 1 1 2 1 0 1 0 0 2 2 0 1 1 0 0 0 0 0 2 0 2 2 0 2 0 0 1 2 0 1 1 1 2 2 2 1 0 0 2 2 1 1 0 0 0 0 0 0 0 0 0 1 0 1 0 0 0 0 0 1 1 2 2 1 0 0 2 0 0 0 0 0 0 1 2 0 0 0 0 0 1 1 0 0 1 0 0 2 1 2 0 0 1 2 1 0 0 0 0 1 0 2 0 0 1 2 1 1 0 0 1 0 1 1 1 1 2 1 1 0 2 0 2 0 0 2 1 2 0 0 0 2 0 1 1 1 2 0 2 1 0 0 1 2 2 0 2 1 1 1 2 0 1 0 0 1 1 1 0 0 0 1 0 0 2 2 0 0 0 0 1 1 1 1 0 1 2 0 1 0 1 1 1 1 2 0 1 1 1 1 0 0 0 1 0 2 1 2 2 1 1 2 2 2 0 0 1 1 0 0 0 0 1 1 0 0 0 1 1 1 0 1 0 0 0 2 1 1 0 0 0 0 0 0 0 0 1 2 1 1 0 2 0 2 0 1 2 1 0 1 1 1 0 0 0 1 0 0 0 0 2 0 1 1 2 1 0 0 1 0 0 0 0 2 0 0 0 1 0 1 1 1 1 0 0 1 1 0 0 0 0 0 2 2 0 2 0 0 0 1 1 0 1 2 2 2 0 1 1 0 0 1 2 1 2 1 0 2 0 0 0 2 0 0 2 0 2 1 0 0 1 0 0 0 1 1 1 1 1 2 0 1 0 1 1 0 0 2 0 0 0 0 1 0 0 0 1 0 1 1 0 0 0 1 2 2 2 0 0 1 0 0 0 0 1 1 1 1 1 0 0 1 0 1 0 1 0 0 0 0 0 0 0 0 0 1 0 0 1 1 1 1 0 0 0 2 0 0 0 0 1 0 1 0 0 0 0 0 0 0 0 1 0 0 1 1 0 0 1 0 1 1 1 1 1 0 1 1 0 0 2 0 0 2 1 0 2 0 2 0 1 0 2 0 2 0 1 0 1 1 0 0 0 2 0 0 1 1 0 1 0 0 2 0 2 2 1 1 0 0 1 0 0 1 0 1 0 0 2 1 1 2 0 0 1 2 1 1 0 0 0 0 0 0 0 0 0 0 0 2 0 0 0 1 0 2 0 0 0 0 0 0 0 1 0 0 0 1 2 0 1 1 1 2 0 0 1 0 2 1 1 0 0 0 0 2 2 0 1 0 1 0 0 2 1 2 1 0 0 0 0 2 2 2 0 2 1 0 0 0 0 0 0 1 1 0 0 2 1 0 2 1 1 1 0 0 1 1 1 0 2 0 1 1 0 0 1 0 1 0 0 2 1 1 1 1 0 0 0 2 0 2 0 1 0 0 2 0 0 1 1 1 0 0 0 0 0 1 0 1 0 0 0 0 2 0 1 1 1 0 1 2 2 0 0 2 0 1 0 1 1 0 0 0 0 0 0 1 1 0 0
185 0 0 2 0 0 0 1 0 0 0 0 0 1 1 0 0 1 0 0 0 0 0 2 2 0 0 0 1 1 1 1 2 2 0 1 1 1 0 0 1 1 0 0 0 0 0 0 0 0 0 0 1 1 1 1 0 0 0 0 2 2 0 1 0 0 0 0 0 0 0 1 1 0 1 2 1 0 0 0 0 2 0 0 1 0 0 0 0 1 0 0 2 0 1 1 0 0 0 1 1 0 1 0 2 0 2 1 1 1 1 2 0 1 1 1 1 0 1 1 1 0 2 1 1 1 0 0 0 0 2 1 0 0 0 0 0 0 0 2 0 0 0 0 0 0 0 0 0 1 1 0 0 1 0 1 0 1 0 1 0 0 0 2 2 2 2 0 1 1 1 1 1 1 1 0 0 1 0 1 0 0 0 0 0 0 1 1 0 0 2 0 1 0 1 1 1 0 0 0 0 1 0 0 0 2 2 0 1 0 1 0 1 0 0 1 1 0 0 0 1 1 0 1 0 0 0 1 0 0 0 0 1 1 1 1 0 2 2 0 0 0 1 1 0 1 0 0 1 1 1 1 1 0 0 0 2 1 0 0 0 0 0 1 0 0 0 1 2 1 1 1 0 2 0 1 0 2 1 0 1 2 0 0 0 1 0 2 0 2 1 1 1 0 2 1 0 0 0 0 0 0 1 1 0 0 0 0 1 0 0 0 0 0 0 0 0 0 1 0 1 1 0 0 2 0 1 0 0 1 0 1 0 0 0 0 0 1 1 0 1 0 0 2 1 0 1 0 1 1 1 1 1 1 0 0 0 0 0 0 1 1 2 2 0 1 0 1 1 0 0 0 1 2 1 1 2 2 0 2 0 1 0 0 0 0 0 0 0 0 0 0 0 0 2 0 0 1 0 0 0 0 1 2 2 1 1 2 0 0 0 0 1 1 0 1 1 0 0 0 2 0 0 2 1 2 1 0 1 0 1 0 1 0 0 0 0 1 0 0 1 0 1 1 0 1 2 1 1 0 0 0 0 2 2 1 2 0 0 0 2 0 0 1 0 0 2 1 1 0 0 0 2 1 0 1 0 1 0 0 2 0 0 1 1 2 1 0 0 0 1 1 1 1 1 0 1 1 1 1 0 1 1 1 0 1 1 0 0 0 0 1 0 1 0 0 0 2 0 1 0 1 0 0 0 1 0 0 0 2 0 1 1 0 0 0 1 0 0 1 0 0 2 2 2 2 0 0 2 0 0 1 0 1 1 0 0 0 2 1 0 0 0 0 0 0 1 2 2 0 0 0 0 0 0 0 0 0 0 0 0 0 1 0 0 0 0 0 0 0 0 2 0 0 1 0 1 1 0 0 1 0 0 0 0 1 1 2 0 0 0 0 0 2 0 2 0 0 0 0 1 1 1 1 0 0 1 1 0 0 0 0 0 1 2 0 2 0 0 0 0 1 0 1 1 1 2 0 1 0 0 2 0 2 0 2 0 1 1 0 0 0 0 1 1 1 0 2 1 0 1 0 0 0 0 1 1 1 2 0 1 0 2 1 2 2 2 0 2 0 1 0 0 2 0 0 0 2 1 2 0 1 1 0 0 1 1 2 0 0 0 0 0 0 0 0 0 1 1 1 0 0 0 1 0 1 2 0 1 0 1 1 0 0 0 0 0 0 0 2 1 2 0 0 0 1 1 0 0 0 0 0 0 0 0 1 0 0 0 0 0 0 2 0 0 0 0 1 0 1 0 1 2 0 1 1 0 0 1 1 0 2 0 0 1 2 0 2 1 2 0 2 1 1 0 1 1 0 0 1 1 0 0 0 0 1 1 1 0 0 1 1 1 1 1 2 2 0 2 0 1 2 0 1 1 0 0 0 0 2 0 0 1 0 0 1 1 2 2 1 0 1 0 0 1 1 0 0 1 0 2 0 0 2 0 0 0 1 0 0 0 0 0 1 0 1 1 0 0 1 0 0 1 1 0 0 0 2 1 2 1 1 0 0 0 0 2 1 0 1 0 0 1 0 2 2 2 2 0 0 0 1 1 1 2 2 1 1 0 0 0 0 0 0 0 0 0 0 0 0 0 0 0 1 0 0 1 1 0 0 0 2 1 1 0 0 0 0 1 0 0 0 0 1 0 0 1 2 0 0 1 0 2 0 1 1 1 0 0 2 0 2 0 2 0 0 2 0 1 1 0 0 1 1 1 0 0 2 0 0 0 0 0 0 1 0 1 0 0 1 0 0 0 1 0 0 0 0 1 1 0 1
186 1 1 1 0 0 1 2 1 2 2 1 1 2 1 0 1 2 1 0 1 1 0 2 2 0 0 1 1 2 2 1 1 1 0 2 0 1 0 0 1 1 0 0 0 0 1 0 0 0 1 0 1 2 0 0 0 1 0 0 0 1 0 2 0 0 1 0 0 0 1 1 1 1 1 2 1 1 1 1 0 2 1 0 1 0 0 1 1 2 1 1 1 1 0 2 0 0 0 1 1 0 0 1 2 1 1 2 1 1 0 1 1 1 1 1 1 0 0 2 2 0 1 1 0 0 0 0 2 0 1 0 0 0 0 0 0 0 0 1 0 0 1 0 0 2 1 0 0 1 0 0 0 0 0 0 0 0 0 0 0 1 0 1 2 2 2 1 1 0 0 1 1 1 0 0 1 1 0 1 0 0 1 1 0 1 1 2 0 0 0 2 2 2 2 1 1 0 0 0 0 1 1 0 0 1 2 0 2 1 0 0 1 0 0 0 0 0 1 0 2 2 1 0 0 1 1 0 0 0 0 0 0 1 2 1 1 2 2 0 0 0 2 1 0 1 1 0 2 0 0 0 1 0 0 0 1 2 0 0 0 0 0 2 0 0 1 0 2 0 0 0 0 2 0 0 2 1 2 0 1 1 0 0 0 1 0 2 0 2 1 0 0 0 1 0 1 1 0 0 0 1 2 0 1 0 0 0 1 0 0 1 0 0 2 1 0 0 0 0 1 1 1 1 1 0 1 0 1 1 0 1 0 0 0 0 0 1 1 0 1 0 2 2 0 0 2 1 1 0 0 1 0 0 0 0 0 1 0 1 0 1 1 1 0 0 0 1 2 0 1 1 1 2 0 1 2 1 0 2 1 1 0 0 1 0 0 0 0 0 0 0 0 0 2 0 0 1 1 1 1 1 0 2 2 1 1 0 0 0 0 0 2 2 0 2 0 1 0 0 0 2 0 0 0 2 0 0 2 0 1 1 0 0 1 1 0 0 0 0 2 0 1 1 1 1 1 0 1 2 0 0 0 2 1 0 1 2 0 2 0 2 1 0 0 1 1 1 1 0 0 0 2 0 1 1 1 1 1 0 1 0 0 1 1 1 0 2 2 0 2 2 0 1 1 0 2 1 2 0 1 0 1 1 1 0 2 1 0 0 0 1 1 0 1 0 0 2 0 0 0 2 1 1 1 2 1 1 0 0 2 0 0 0 1 0 2 1 1 0 0 2 1 1 1 0 0 1 1 0 0 2 1 1 1 1 0 1 0 1 1 0 0 2 0 0 2 0 0 0 0 2 2 0 1 2 2 1 2 1 0 0 2 0 1 1 1 1 0 0 0 0 0 0 1 0 0 1 0 0 0 1 0 0 0 2 0 1 0 0 1 1 0 0 1 0 1 0 1 0 0 1 0 0 0 1 1 0 0 0 1 0 0 1 2 0 2 0 1 0 0 1 0 0 1 1 2 0 1 0 1 1 1 1 1 1 1 0 0 0 0 0 2 0 0 2 0 1 0 1 1 1 0 0 0 1 1 1 2 0 2 0 2 1 1 2 0 1 2 0 0 1 0 1 0 0 0 0 0 0 0 0 0 0 1 2 2 1 0 0 0 0 0 1 2 1 0 1 1 1 0 0 1 0 1 0 1 0 0 0 0 0 0 1 0 1 1 0 1 2 0 2 0 0 0 0 0 0 0 1 1 1 0 0 0 0 0 0 0 0 0 1 2 0 0 1 1 1 0 1 0 0 2 0 0 0 0 1 1 1 0 1 0 0 2 1 1 2 1 2 0 1 2 0 0 0 1 1 0 1 1 0 0 0 0 0 0 2 0 0 0 0 2 0 1 0 0 0 1 1 1 2 0 0 2 0 0 0 0 2 0 0 2 0 0 2 0 0 1 0 1 0 0 0 1 1 0 0 0 0 2 0 0 2 0 1 1 0 0 1 0 0 0 0 0 1 2 0 2 1 1 0 0 2 1 0 0 1 0 1 0 0 0 0 0 0 0 2 0 2 0 0 1 0 2 2 2 2 0 1 0 1 0 0 1 1 0 0 0 1 0 0 0 0 1 1 0 2 2 2 0 2 0 0 1 0 1 1 0 0 1 1 1 2 0 0 0 1 0 0 0 0 1 2 0 1 1 0 0 0 2 0 1 1 1 0 2 1 0 0 2 0 0 0 1 1 1 0 1 2 0 0 0 0 0 2 0 2 0 0 0 0 0 1 0 0 0 0 0 0 0 0 0 1 0 0 0 0 0 0 1 1
187 1 2 1 0 0 0 1 0 1 0 0 1 2 1 0 1 1 1 1 0 0 0 2 2 0 0 0 1 2 2 1 0 0 2 1 1 2 0 1 1 0 0 0 1 0 0 0 0 0 0 0 0 1 1 1 0 0 0 0 0 0 0 2 1 1 1 0 0 0 0 1 1 0 1 2 1 0 1 0 0 2 0 1 1 0 1 1 1 2 1 1 2 1 0 1 0 1 0 1 2 0 0 0 2 1 2 0 0 2 0 1 1 2 2 2 2 0 1 1 1 0 2 1 1 1 0 0 1 0 0 0 1 0 0 0 0 0 0 1 0 0 0 0 0 1 1 0 0 0 0 0 0 0 1 1 1 1 1 1 0 1 0 1 0 0 0 0 2 0 0 2 0 1 0 0 1 1 0 1 0 0 0 0 0 0 2 2 2 1 1 1 1 0 1 2 1 0 0 0 0 1 0 2 2 0 2 1 1 0 0 1 1 1 0 0 0 0 1 0 1 1 0 0 1 1 1 1 0 0 0 2 1 2 1 1 0 2 2 0 0 0 2 2 0 2 0 0 2 0 0 0 1 0 0 0 0 2 0 1 0 1 0 0 0 0 1 0 1 0 0 1 0 2 0 1 0 0 1 0 0 1 1 1 0 2 1 2 0 2 0 0 0 0 2 0 1 1 0 0 0 0 2 0 0 0 0 0 0 0 0 0 0 0 1 0 2 0 1 0 1 1 2 1 1 0 0 0 1 1 0 1 1 1 0 0 0 0 2 0 0 0 2 1 0 0 1 0 2 1 0 0 2 2 1 0 0 0 0 2 0 2 1 0 1 0 0 1 2 0 1 1 1 2 1 1 2 1 0 2 1 0 0 0 0 2 0 0 0 1 0 0 0 1 2 1 1 0 1 1 1 1 0 2 2 2 0 0 0 1 1 1 0 0 0 0 2 1 0 0 0 2 1 1 1 2 2 0 1 1 1 1 1 1 0 0 0 1 0 0 1 0 1 0 0 1 2 2 2 2 0 2 0 2 1 0 1 2 1 1 0 2 0 0 1 2 0 1 2 0 0 0 2 0 1 1 1 0 0 0 2 0 1 0 0 1 0 0 0 1 1 1 1 2 1 0 2 0 0 0 0 1 1 1 0 1 1 0 2 0 1 1 1 0 0 1 0 2 0 0 0 1 0 0 0 1 0 0 1 2 0 1 0 1 2 0 1 0 2 0 0 2 1 1 1 0 0 1 1 1 0 1 0 1 1 0 1 1 2 1 0 0 0 0 1 1 1 0 0 0 0 0 1 0 1 1 1 2 2 2 0 2 1 0 0 1 0 0 0 0 1 1 0 2 0 0 0 0 0 0 0 2 0 0 0 1 2 0 0 1 0 0 0 2 0 2 0 0 1 0 0 1 0 0 0 1 1 0 0 0 0 0 0 2 1 0 2 0 0 0 1 1 0 1 1 0 1 1 0 1 0 2 0 1 0 2 1 1 1 0 0 0 1 1 0 1 1 2 1 0 1 1 1 0 0 2 2 0 2 0 2 0 2 1 1 1 2 1 2 0 0 0 0 1 1 0 0 2 0 1 1 0 0 0 1 2 2 1 0 0 0 0 1 0 1 0 0 1 1 1 0 0 1 0 1 0 0 0 0 0 0 0 0 0 0 1 0 0 0 1 0 1 0 0 0 1 1 1 0 0 0 0 0 1 0 0 1 0 1 0 0 1 2 0 0 1 1 2 0 1 1 1 2 0 0 1 0 2 0 2 1 1 0 0 2 2 0 0 2 0 2 2 1 0 0 0 1 1 1 0 0 0 0 0 0 0 1 0 0 2 2 0 2 0 2 2 2 1 1 0 1 1 0 1 1 1 0 0 0 2 0 0 1 0 0 2 1 0 2 1 1 2 0 0 0 0 1 0 0 0 2 0 0 1 1 0 1 0 0 2 0 1 0 0 1 0 2 0 2 0 0 0 2 0 1 0 0 2 0 1 1 0 0 0 0 0 0 1 0 2 0 0 0 1 1 1 1 2 0 1 0 0 2 2 2 1 0 2 0 1 0 1 1 0 1 0 0 2 2 1 0 2 0 1 0 0 1 2 0 0 0 2 0 1 2 0 2 1 0 0 1 1 1 2 2 1 1 1 0 1 2 0 1 0 1 0 1 2 0 0 2 0 0 0 0 1 0 0 1 0 1 0 0 0 0 1 1 1 1 0 0 0 1 1 0 0 1 0 0 0 0 0 0 2 1 0 1 0 1 0 0 0
188 0 1 0 0 0 0 0 0 1 1 1 2 1 1 0 0 2 1 1 1 0 0 1 1 0 0 0 0 2 2 1 1 1 2 1 1 2 0 0 0 0 0 1 0 1 0 0 2 0 0 0 1 1 1 2 1 0 0 0 1 2 0 0 0 0 0 0 0 0 0 1 1 1 1 2 1 1 2 0 1 1 0 1 1 0 0 0 0 1 0 0 1 0 0 1 0 2 0 2 0 0 0 0 2 0 1 2 1 1 0 1 0 1 1 1 2 0 1 1 1 0 1 2 1 1 0 2 2 0 0 0 0 0 1 1 0 0 1 0 1 0 0 0 0 2 1 0 0 1 0 0 0 0 0 0 0 1 1 0 0 1 0 1 1 2 1 0 0 2 1 1 0 2 1 0 0 1 0 1 0 0 0 0 2 2 0 0 0 0 1 0 1 0 1 1 1 0 0 0 0 1 1 0 0 1 2 1 1 0 0 0 2 1 0 0 0 0 1 2 0 0 0 0 0 0 0 2 1 0 0 0 0 0 2 0 0 2 2 0 0 0 2 1 0 1 0 0 2 0 0 0 0 0 1 1 0 2 1 1 1 0 0 0 0 0 0 0 2 1 0 0 1 2 0 1 0 0 1 0 1 1 0 0 0 1 0 1 0 2 1 1 0 0 1 0 0 1 0 0 0 0 2 0 0 0 1 0 0 0 0 1 0 0 1 0 0 0 0 1 0 0 0 1 1 0 1 0 0 0 0 1 0 0 0 0 0 1 1 1 1 1 1 1 2 0 0 0 0 0 0 1 1 1 0 0 0 2 0 0 1 1 2 2 2 2 0 1 1 0 0 0 1 2 1 1 1 1 1 1 1 1 0 0 1 0 0 0 0 1 0 0 0 0 1 0 0 0 1 1 0 1 1 2 1 0 0 0 0 0 0 0 0 0 2 2 0 0 1 0 0 1 0 2 1 1 1 2 2 0 2 1 0 0 0 0 0 0 0 0 0 0 1 1 1 2 2 1 2 1 0 1 0 2 2 1 2 0 1 0 2 0 0 1 0 1 1 1 2 0 0 0 2 0 1 0 1 1 0 1 1 1 0 0 1 1 0 0 0 0 0 1 0 0 0 0 1 0 1 1 1 0 1 1 0 1 1 1 0 0 1 1 0 1 0 1 1 1 0 2 2 0 0 0 0 0 0 0 1 1 1 0 0 0 1 0 1 1 1 1 0 1 1 1 2 2 1 2 0 0 0 0 0 0 2 0 0 1 0 2 1 0 0 0 0 0 2 0 0 0 0 0 0 0 0 0 0 0 1 0 0 0 0 0 0 0 0 0 0 0 0 0 1 1 0 1 0 0 0 0 0 0 1 0 1 2 1 1 1 1 0 0 0 0 2 0 1 0 0 0 0 0 1 1 0 0 1 1 0 0 0 0 0 2 2 0 2 0 2 0 1 1 0 1 1 1 2 0 0 0 0 1 0 0 0 1 2 0 2 0 0 0 0 1 1 1 0 1 0 1 1 1 1 0 1 2 1 0 1 0 0 1 1 1 1 1 0 1 1 1 0 1 1 1 1 0 0 1 1 1 0 1 0 0 1 2 2 2 0 0 0 0 0 0 0 0 0 2 1 1 1 0 0 0 0 0 0 0 0 0 0 0 0 0 0 0 0 0 0 1 0 1 0 1 1 0 1 1 0 0 0 0 0 0 0 2 0 0 0 1 0 0 2 0 0 1 1 0 1 2 2 0 1 0 0 1 1 0 1 1 0 1 1 1 2 1 1 1 1 1 1 2 1 1 0 1 1 1 0 1 0 0 0 0 2 1 1 1 0 1 1 0 1 0 2 1 1 1 2 0 1 2 0 0 1 0 0 0 0 2 0 0 1 0 0 1 0 0 0 0 0 0 1 1 0 0 1 0 1 0 1 0 0 2 0 1 1 1 0 0 0 0 1 0 1 1 1 0 2 1 0 0 1 1 2 1 1 1 1 2 1 1 0 0 0 0 0 2 0 2 0 0 0 0 1 0 1 2 0 0 0 1 1 1 1 2 1 0 2 2 2 0 2 0 2 1 0 2 1 2 0 2 0 1 0 0 1 2 0 0 0 2 0 1 1 0 0 0 1 0 0 0 2 1 1 1 2 0 0 0 2 1 1 0 1 0 1 1 0 1 1 1 0 0 0 0 0 0 0 0 0 0 0 0 0 1 0 1 1 0 0 0 0 1 0 0 1 0 0 0 0 0 1 2 1 0 0 0 0 0 2 2
189 0 2 1 0 0 0 0 0 2 1 0 0 1 1 0 0 1 1 0 0 0 0 1 2 0 0 0 1 1 1 1 2 2 2 0 2 0 0 0 2 2 1 0 0 0 0 0 0 0 0 0 0 0 2 0 0 1 0 0 0 1 0 1 0 0 0 1 0 0 0 2 2 0 1 2 1 1 2 0 1 1 0 0 0 0 0 0 0 2 0 0 0 0 1 2 1 1 0 1 1 0 0 0 2 0 2 2 2 0 0 2 0 1 2 2 1 0 0 1 1 1 2 2 2 2 0 1 1 0 0 0 0 0 0 0 0 0 0 2 1 0 0 0 0 0 0 0 0 0 0 0 0 1 0 0 0 0 1 2 1 1 0 2 0 0 0 2 0 0 0 0 0 1 0 0 0 1 0 1 0 1 2 2 0 2 2 1 0 0 1 1 1 0 1 1 0 0 0 0 0 1 1 0 0 2 1 1 1 0 0 0 1 1 0 0 0 0 1 1 1 1 1 0 0 1 0 0 0 0 0 0 0 0 1 1 1 2 2 0 0 0 1 2 0 2 1 0 2 0 0 0 1 0 0 0 0 2 1 2 1 1 0 0 0 0 0 0 2 2 0 1 1 1 0 0 0 1 2 0 0 0 0 0 0 1 1 1 1 2 1 2 0 1 2 0 1 2 0 2 0 1 2 0 2 0 1 0 2 1 0 2 0 0 1 0 1 1 0 1 0 0 2 1 2 0 2 0 0 0 0 1 0 0 0 0 0 1 1 0 2 1 2 2 1 1 0 0 0 1 1 0 1 1 0 0 1 1 0 2 0 2 1 1 1 0 0 1 1 0 0 0 0 2 0 1 2 1 0 2 1 1 0 0 1 1 0 0 0 0 0 0 0 0 2 0 0 0 0 0 0 0 0 2 2 2 0 1 0 0 0 0 1 1 1 2 0 0 0 0 0 2 1 1 1 2 1 0 2 0 2 0 1 1 1 0 0 2 0 0 1 0 0 2 0 2 2 0 0 1 0 1 0 2 1 1 1 0 1 0 2 2 1 0 0 1 1 1 2 1 2 2 1 1 2 0 2 1 0 0 2 1 0 0 1 1 0 0 0 0 1 1 1 2 0 0 1 1 1 1 1 1 2 2 0 0 1 1 0 0 0 2 0 0 1 1 0 2 0 2 1 0 0 0 0 2 1 0 1 2 0 0 0 1 1 0 1 0 0 1 0 1 2 0 2 0 0 0 2 0 0 2 0 2 0 1 1 0 2 0 0 0 1 0 1 1 0 0 0 0 0 0 0 0 0 0 0 2 2 2 0 0 1 1 0 1 0 1 1 1 0 0 1 0 1 0 0 0 0 0 0 2 0 0 0 1 1 1 1 1 1 1 0 0 2 0 0 0 0 0 1 1 1 1 0 0 2 2 0 0 0 0 1 2 1 0 2 0 0 1 1 1 0 1 1 1 2 0 1 0 0 2 1 1 1 1 1 1 2 0 0 0 0 0 0 2 2 2 0 1 0 1 0 0 0 1 1 1 1 0 1 0 2 2 2 2 2 1 2 0 0 0 1 1 1 0 0 2 1 2 0 1 0 0 1 2 1 1 0 0 1 0 0 0 0 1 0 1 1 1 0 0 1 0 0 0 0 0 1 0 1 1 0 0 0 1 0 0 0 1 0 1 1 0 0 0 1 0 0 0 0 0 0 1 0 1 1 0 0 0 0 1 2 0 0 0 0 1 0 0 0 0 2 1 1 1 0 1 0 2 0 0 1 1 1 0 0 1 1 1 1 1 0 0 0 0 1 1 0 2 1 0 0 0 1 0 0 0 0 2 2 0 1 0 2 1 1 1 1 1 1 2 0 1 2 0 1 0 0 2 1 1 2 1 0 1 0 0 0 0 0 0 0 0 1 1 0 1 1 0 2 1 0 1 1 0 2 0 0 1 0 0 1 0 0 2 2 0 2 1 0 0 0 2 0 0 0 0 1 1 1 1 0 0 0 0 0 2 0 1 1 2 1 0 2 2 2 2 0 0 0 1 2 2 2 1 1 0 1 1 1 1 0 1 1 1 0 1 1 1 0 1 0 1 1 0 2 1 0 0 0 2 0 2 0 0 0 0 0 2 0 0 2 0 0 0 0 0 0 0 2 0 2 0 0 0 0 2 0 1 0 1 0 0 1 1 1 0 0 0 0 0 0 0 0 1 1 1 1 0 0 0 1 1 0 0 1 0 0 0 0 0 1 2 1 0 0 0 0 0 0 0
190 0 1 1 0 0 1 0 0 2 2 0 0 1 1 0 0 1 1 0 0 0 0 2 2 0 0 0 0 2 2 0 2 2 1 1 2 0 0 0 2 2 0 0 1 0 0 0 0 0 0 0 0 1 1 1 0 0 1 0 0 1 1 1 0 0 0 0 0 0 1 1 2 0 1 2 1 1 2 0 1 1 1 0 1 0 1 0 0 2 0 0 2 0 0 1 0 2 1 1 0 0 1 0 2 1 2 0 1 1 0 1 0 1 1 1 0 0 0 2 2 0 2 0 0 0 0 0 0 0 2 0 0 0 0 0 0 0 0 1 1 0 0 1 0 0 0 0 0 0 0 0 0 1 0 1 1 0 0 2 0 0 0 2 0 0 0 0 0 2 1 1 0 1 0 0 0 0 0 0 0 0 1 1 0 1 2 2 1 1 0 2 2 2 2 1 1 1 0 0 0 0 0 2 2 1 2 1 2 0 0 0 1 0 0 1 0 1 1 0 1 1 1 0 0 1 1 1 0 0 0 0 0 0 1 0 0 2 2 0 0 0 2 2 0 2 0 0 1 0 0 0 1 0 1 1 0 2 1 2 1 1 0 0 1 1 0 0 2 1 0 0 0 2 0 1 0 0 2 0 1 1 2 2 0 2 2 1 0 2 0 0 1 0 1 1 0 0 1 0 0 0 2 0 0 0 1 0 1 0 0 1 0 0 0 0 0 0 0 0 2 2 0 1 1 0 1 0 2 2 0 1 0 0 0 0 0 2 0 2 1 1 2 2 1 0 1 1 1 0 0 1 2 2 0 0 0 2 0 0 0 0 2 0 2 1 0 1 2 1 1 1 1 1 0 0 1 0 1 1 1 1 1 0 0 1 0 0 0 1 0 0 0 0 2 0 0 0 1 1 1 1 0 1 1 1 0 0 0 0 0 0 0 0 1 1 1 0 1 0 1 0 0 1 1 2 1 0 0 0 0 0 0 1 0 0 0 1 1 1 1 0 0 0 2 1 2 1 2 1 0 0 0 2 1 0 1 2 1 1 0 2 0 0 1 2 0 1 2 1 1 1 2 1 2 0 1 2 0 1 2 0 0 0 1 1 0 2 1 1 1 2 0 1 1 0 0 0 2 0 0 1 1 1 1 0 1 0 1 0 1 1 1 0 0 0 0 1 0 2 1 0 0 0 0 2 0 0 0 1 1 1 0 0 1 0 1 0 2 2 1 2 2 2 1 0 0 0 2 0 1 2 0 0 2 0 0 0 1 1 0 0 1 0 1 1 0 1 1 0 1 1 1 0 0 1 1 0 2 0 0 0 0 0 0 0 0 1 0 0 0 2 0 2 0 0 0 0 0 0 0 2 0 1 0 2 1 0 0 0 0 0 0 1 1 1 1 0 0 1 0 1 0 0 0 0 2 2 0 0 0 0 0 2 1 2 2 0 0 0 0 0 0 0 1 1 2 1 1 0 0 1 0 0 0 2 0 0 1 1 1 1 1 0 0 2 1 1 1 1 1 2 0 0 0 2 2 0 1 0 0 1 2 2 2 2 2 2 2 0 0 1 1 2 0 1 1 2 2 1 0 2 0 0 2 2 2 2 0 0 1 0 0 0 0 1 1 0 0 0 0 0 0 0 0 0 0 0 0 0 0 0 0 0 0 0 0 0 0 0 0 0 0 1 0 0 1 1 0 0 0 0 0 0 0 1 0 0 1 1 0 1 1 0 0 1 2 1 0 2 0 1 1 1 1 1 0 2 0 2 2 2 0 0 0 1 0 2 0 2 0 2 2 0 1 0 0 1 1 1 0 0 0 0 0 0 2 0 2 0 2 0 1 0 1 2 1 2 2 0 0 2 0 0 0 0 0 0 0 2 0 0 1 0 0 1 0 1 1 0 1 1 0 0 1 1 0 0 0 0 1 0 0 2 0 0 0 1 1 0 0 0 0 0 2 0 1 1 1 2 0 0 1 1 2 0 0 1 1 2 2 2 0 0 0 0 0 2 1 0 1 1 0 1 1 1 1 2 1 0 0 0 1 1 2 0 1 2 0 0 0 0 0 0 2 0 0 0 1 0 1 0 0 1 0 1 1 2 0 0 0 2 1 2 0 0 0 1 1 1 0 0 0 1 1 1 1 1 0 1 2 0 1 0 1 0 1 2 0 0 0 1 1 0 1 0 1 0 0 0 0 0 0 0 0 0 2 1 1 0 0 0 2 2 0 0 1 0 0 0 0 0 0 2 1 0 0 0 0 0 1 1
191 1 1 1 0 0 0 1 0 1 1 1 0 1 0 0 0 1 1 0 0 0 0 2 2 0 0 0 0 2 2 1 2 2 1 1 1 2 0 0 1 1 0 0 1 1 2 0 0 0 0 0 0 1 0 0 0 1 0 1 0 0 0 1 0 1 0 0 0 0 1 0 2 0 2 2 0 1 2 0 1 1 0 1 1 0 1 0 0 2 0 0 0 0 0 2 0 0 0 1 1 1 1 0 2 0 2 2 1 1 0 1 1 1 1 1 1 0 0 2 2 0 2 0 0 0 0 0 2 0 0 0 0 0 0 0 0 0 0 0 1 0 1 0 0 1 0 0 0 1 1 0 2 0 0 0 0 0 0 2 1 1 1 0 1 2 1 1 0 1 1 1 0 1 0 0 1 1 0 1 0 1 0 0 0 0 1 2 1 1 1 2 2 0 2 0 2 0 0 0 0 0 0 1 1 1 2 1 1 1 0 0 1 0 0 0 0 0 2 0 2 2 0 0 0 0 0 1 0 0 0 0 0 0 2 0 0 2 1 1 0 0 2 2 0 2 0 0 2 0 0 0 1 0 0 0 2 1 0 0 0 0 0 1 0 0 0 0 2 2 0 1 0 1 1 0 1 0 1 0 0 1 0 0 0 1 0 1 1 1 1 1 0 1 2 1 0 2 2 0 1 0 2 0 0 0 0 1 1 0 0 1 0 1 2 0 0 0 1 0 0 0 2 1 1 0 0 0 1 1 0 2 0 0 0 0 0 0 2 0 0 0 2 1 1 0 0 0 1 1 1 1 1 1 0 0 0 1 0 1 0 1 1 1 0 0 0 1 2 0 1 1 1 2 0 0 0 2 1 1 0 0 1 0 1 0 0 0 0 1 1 1 1 0 1 1 1 1 1 1 1 1 0 2 2 0 0 1 0 0 0 0 1 1 0 2 0 0 0 0 0 1 1 2 1 2 0 0 0 0 0 0 0 0 0 0 0 2 0 1 1 0 1 1 0 1 2 0 0 1 1 0 0 2 1 0 1 2 1 1 1 1 1 0 0 0 2 1 2 1 1 1 1 2 1 0 0 1 0 0 2 1 0 0 0 0 0 0 0 0 1 1 0 0 1 0 2 1 2 1 0 0 0 0 1 1 1 0 0 0 0 0 1 1 1 0 1 2 0 1 0 0 1 0 0 1 0 1 0 0 2 0 1 0 1 0 2 0 0 1 1 1 2 1 2 0 1 2 0 0 0 0 1 1 2 0 0 0 0 1 0 0 1 0 1 1 1 0 0 2 0 1 0 0 0 0 0 1 1 1 0 0 1 0 0 0 1 0 0 0 0 1 0 0 1 0 0 0 0 0 0 2 0 0 0 1 1 1 0 2 0 0 0 2 0 1 0 0 0 1 0 1 0 0 0 1 1 1 0 0 1 0 0 2 2 0 2 0 0 0 0 1 0 1 1 0 2 0 1 0 0 1 0 1 0 2 2 1 1 0 0 0 0 1 1 1 0 2 0 0 0 0 0 0 2 1 2 0 1 0 1 0 2 1 1 1 1 2 0 2 0 1 2 2 1 0 0 2 0 1 1 1 0 0 0 1 1 2 0 0 0 0 1 0 0 0 1 0 0 0 0 0 0 0 0 0 0 0 0 0 0 0 0 0 0 1 0 0 0 2 0 1 0 1 0 0 1 0 0 0 0 0 0 0 0 0 0 0 0 0 0 0 2 0 0 1 1 2 0 2 0 0 0 0 0 1 0 2 0 2 1 1 1 1 1 1 0 2 0 2 0 1 2 1 1 0 1 2 0 2 2 0 0 0 2 0 2 0 0 2 2 0 1 1 1 2 2 0 1 1 2 1 0 0 2 0 0 0 0 2 1 1 1 0 0 1 0 0 0 0 0 0 0 0 0 0 0 0 1 1 0 0 0 2 0 0 0 0 0 0 0 0 0 0 0 1 1 1 1 1 0 0 1 0 2 1 1 0 1 1 1 1 0 0 0 0 0 2 0 1 0 1 1 0 2 2 2 2 0 1 1 0 2 2 2 0 1 0 1 1 1 0 0 0 1 0 0 0 2 1 1 1 0 0 1 0 0 0 0 0 1 1 0 2 0 0 0 1 0 0 1 1 2 2 2 1 0 1 1 1 1 0 1 0 1 0 1 1 1 0 2 0 0 0 1 1 1 0 0 0 0 0 0 0 1 2 0 0 2 0 0 0 0 0 0 0 0 0 0 0 1 1 0 1 1 0 1 0 0 0 0 0
192 0 0 2 0 0 0 1 1 2 2 0 0 0 0 0 0 1 0 1 1 1 0 1 1 1 1 0 1 2 2 0 0 1 2 0 2 1 0 0 1 1 0 0 0 0 1 0 0 0 0 0 1 1 1 1 0 0 0 0 0 2 0 0 0 0 0 0 1 1 0 1 2 1 1 2 1 0 0 0 0 2 0 1 1 0 0 0 0 1 0 0 1 0 0 1 0 1 1 1 1 0 1 0 2 0 2 0 1 1 1 2 1 0 2 2 2 0 0 2 2 0 1 2 1 1 0 1 2 1 1 0 0 0 0 0 0 0 0 1 0 0 0 0 0 2 1 0 0 0 0 1 0 1 0 1 1 1 0 1 0 0 0 0 1 2 2 1 0 1 1 1 0 0 0 0 0 0 0 1 0 0 0 0 0 0 2 1 0 0 2 0 1 0 1 1 2 0 0 1 1 0 0 1 1 1 1 0 1 0 1 0 1 1 0 1 0 0 0 0 2 2 1 0 0 1 1 1 0 0 0 0 0 0 1 0 0 2 2 0 0 0 2 2 0 2 0 0 2 0 0 0 1 0 0 0 0 2 0 1 0 1 0 0 0 0 0 0 0 0 0 1 1 2 0 0 2 2 2 0 2 1 0 0 0 1 0 0 0 2 0 1 0 2 2 1 0 0 0 1 0 0 1 1 0 0 1 0 1 0 1 0 0 0 1 0 0 0 0 0 1 1 1 0 0 0 2 1 0 2 0 2 1 0 0 0 0 1 1 0 0 0 2 2 0 0 2 0 0 1 1 0 2 2 1 0 0 0 0 0 0 0 1 0 1 0 0 1 2 0 1 1 0 2 0 0 0 1 0 2 0 1 1 0 0 0 0 1 1 0 0 0 0 0 1 1 1 1 0 0 0 0 1 1 0 0 1 0 0 0 0 0 0 0 0 0 2 0 0 0 0 0 0 0 1 2 1 0 1 0 1 0 0 0 1 1 0 2 0 1 1 0 1 1 1 0 1 0 0 0 0 1 0 2 2 0 2 1 0 1 1 1 0 0 0 2 0 1 1 0 1 0 2 1 1 0 1 1 0 1 1 0 0 0 0 2 0 1 1 0 2 2 0 2 1 0 0 1 1 1 0 1 2 2 0 0 0 0 0 0 0 2 0 0 1 0 0 2 0 1 0 2 2 1 1 1 0 1 0 1 1 0 0 1 1 0 2 0 1 1 1 1 1 1 1 2 1 1 1 1 0 1 1 1 1 1 0 1 2 0 0 0 0 0 0 0 2 0 0 0 0 1 1 0 0 0 1 1 2 1 1 0 0 0 0 0 0 1 1 0 0 2 0 1 0 0 0 0 0 0 0 2 0 0 1 2 1 0 0 1 0 0 0 0 0 0 0 0 2 0 0 2 0 1 0 1 1 1 0 0 0 0 0 1 1 0 2 0 0 0 0 0 0 1 1 1 2 0 0 0 0 1 0 1 0 1 1 0 1 0 0 0 0 1 2 1 1 2 0 0 0 0 0 0 0 1 1 1 2 0 1 0 2 1 1 2 0 2 1 1 1 1 1 1 0 0 0 2 1 2 0 1 0 1 2 2 0 2 0 0 0 0 0 0 1 1 1 1 1 1 0 0 0 0 1 0 0 0 0 0 0 0 1 0 0 1 1 0 0 2 1 2 0 1 0 0 2 0 0 0 0 0 0 0 0 0 0 0 0 0 0 0 0 0 0 1 2 0 0 2 2 0 2 0 0 0 0 1 1 0 0 2 1 1 2 1 0 1 2 1 1 2 1 1 0 1 1 1 0 1 1 0 0 0 0 1 1 0 1 1 2 0 2 0 2 2 2 1 2 0 1 2 0 0 1 0 0 0 0 1 0 0 2 0 0 2 0 1 1 1 0 1 0 0 0 0 0 0 0 0 2 0 0 1 1 0 1 0 0 0 1 0 0 0 0 1 1 0 1 0 0 0 0 2 1 1 0 2 0 1 0 0 0 0 0 0 0 2 2 1 1 2 1 1 1 1 1 2 0 0 0 2 2 2 2 0 1 1 0 2 0 0 0 0 1 1 0 1 2 1 1 1 1 1 0 0 2 2 0 0 1 1 0 2 0 0 0 1 0 1 0 0 1 2 2 1 0 0 0 0 2 1 2 0 0 0 0 2 0 0 1 0 1 0 1 1 2 0 0 0 0 0 0 0 0 1 1 1 1 0 0 0 1 2 0 0 0 0 0 1 0 0 1 2 1 1 0 0 0 0 1 0
193 1 1 2 0 0 1 1 0 1 1 2 0 1 1 0 0 1 0 0 0 0 1 1 1 0 0 0 0 2 2 1 2 2 0 2 0 2 0 0 0 0 0 2 0 1 1 0 0 0 0 0 0 0 2 0 0 0 1 0 1 2 1 0 0 0 0 0 1 1 0 2 1 0 0 2 1 0 2 0 0 2 1 0 1 0 0 0 0 2 0 0 2 2 0 1 0 2 0 2 0 0 0 0 2 0 2 1 1 1 1 2 0 0 1 1 0 0 1 1 1 1 2 1 1 1 0 1 2 0 0 1 0 0 0 0 0 0 0 0 0 0 0 0 0 1 0 0 0 1 0 0 0 0 0 0 0 1 0 1 0 0 0 0 1 2 1 0 1 1 1 0 0 1 0 0 0 0 0 0 0 0 1 1 0 1 2 2 1 0 2 1 1 1 2 2 1 1 0 0 0 0 0 2 2 0 2 1 0 0 1 0 2 0 0 2 1 0 1 0 0 1 0 0 0 0 0 2 0 0 0 0 1 1 1 1 0 2 0 2 0 0 2 2 0 2 0 0 1 0 0 0 0 0 0 0 1 2 0 0 0 0 0 0 0 0 1 1 1 1 0 1 1 2 0 0 1 0 1 0 0 2 0 0 0 1 1 1 1 2 1 0 2 0 2 2 0 1 0 1 0 0 2 0 0 0 1 0 2 1 0 2 0 1 1 0 0 0 0 0 1 1 1 0 2 0 1 0 1 1 0 1 1 0 0 0 0 2 0 0 0 0 1 1 1 0 0 0 1 0 0 0 2 2 1 0 0 1 0 2 0 2 1 1 0 0 0 0 1 0 1 1 0 2 0 1 1 2 1 1 0 0 0 0 0 0 0 0 0 0 0 0 0 0 2 0 0 0 1 1 1 1 1 1 0 0 1 0 1 1 1 1 1 1 1 2 0 0 0 0 0 1 0 0 0 0 0 0 0 0 0 0 1 1 1 1 0 1 0 0 0 0 1 0 1 1 1 1 1 2 0 1 0 0 0 0 0 2 1 1 0 2 1 1 0 0 2 1 2 1 1 1 2 1 1 1 0 1 0 0 2 0 0 0 1 2 0 1 1 0 0 0 0 1 1 0 2 0 1 1 1 0 2 2 0 0 0 0 1 0 1 0 1 0 1 0 0 2 0 0 0 2 1 0 0 2 2 1 0 1 1 0 0 0 0 0 1 0 0 0 0 1 2 2 2 1 0 0 2 1 0 1 0 2 0 0 0 0 1 0 0 0 1 0 0 0 2 0 0 1 0 0 1 0 1 1 1 0 1 0 0 1 1 0 1 0 0 1 1 0 0 2 0 0 2 0 0 0 0 0 0 2 1 0 0 2 1 0 0 0 1 0 0 1 0 1 1 0 1 0 1 2 0 1 0 1 1 1 0 0 0 0 0 1 1 0 1 0 1 0 0 0 0 1 1 1 2 0 1 0 0 1 1 1 1 2 1 0 1 0 0 0 0 2 0 0 0 0 0 2 0 2 0 2 0 2 2 0 2 0 0 1 2 1 1 2 0 1 1 1 1 1 0 1 0 0 0 1 1 1 0 1 0 0 1 1 2 0 0 0 0 0 0 0 0 0 0 2 2 2 0 0 1 1 1 0 1 0 1 0 1 1 1 0 0 0 0 0 1 2 0 2 0 0 0 0 1 0 0 0 0 0 0 0 0 0 0 1 0 1 1 2 2 1 0 0 0 1 0 1 0 0 1 0 0 0 1 0 2 0 0 2 0 0 2 2 1 2 1 2 0 1 1 1 1 1 0 2 1 2 1 1 0 0 0 0 2 1 1 0 1 0 1 1 1 2 2 0 1 0 1 1 0 0 0 0 0 0 0 2 0 0 2 0 0 1 0 1 1 1 0 1 1 1 0 0 1 0 0 0 1 0 0 2 0 0 0 0 0 0 0 0 0 0 0 1 2 0 1 0 0 0 1 1 0 0 0 2 2 2 2 2 0 0 0 0 0 1 0 2 0 2 1 0 1 1 1 2 0 0 2 0 2 2 2 1 0 1 1 1 1 1 1 0 1 0 0 0 2 0 1 1 2 1 0 0 1 2 0 0 0 2 0 1 0 0 0 1 1 1 0 0 1 2 2 1 1 0 0 0 2 0 0 0 1 0 2 2 1 0 2 0 0 0 0 0 0 0 0 0 0 1 0 0 0 0 2 1 1 0 0 0 2 2 0 1 1 0 0 0 0 0 0 0 0 0 1 0 0 0 1 1
194 0 1 1 0 0 0 1 0 1 1 0 0 0 0 0 0 2 0 0 0 0 0 1 2 0 0 0 0 2 2 0 2 2 2 0 2 1 0 0 1 1 0 0 0 0 0 0 0 1 1 0 0 0 1 0 0 0 0 1 0 1 0 2 1 1 0 0 1 1 0 1 1 1 1 2 1 0 2 0 0 0 0 1 1 0 0 0 0 2 0 0 2 1 0 2 2 1 0 1 0 1 1 0 2 0 2 1 1 1 0 2 1 2 2 2 2 0 0 2 2 0 1 2 1 1 0 1 1 1 0 0 0 0 0 0 0 0 0 0 0 0 0 0 0 2 1 0 0 0 0 0 0 0 0 0 0 1 0 1 0 2 0 1 0 1 0 0 1 1 1 0 1 0 0 1 0 0 0 0 0 0 1 1 0 1 2 1 1 0 2 0 0 0 1 1 1 0 0 0 0 1 0 0 0 1 2 2 0 0 0 0 2 0 0 1 1 0 1 2 0 0 0 0 1 0 0 2 2 1 1 1 1 1 0 1 0 2 2 0 0 0 2 1 0 1 0 0 1 1 1 1 1 0 0 0 0 1 0 0 0 0 0 0 0 0 0 1 2 1 1 0 0 1 0 0 1 1 1 0 0 1 0 0 0 1 1 1 0 2 2 2 1 0 2 1 1 1 0 1 0 0 2 0 0 0 1 0 1 0 0 1 0 0 0 1 0 0 0 1 1 1 0 2 1 0 1 0 1 1 0 2 0 0 0 0 0 2 0 0 0 0 2 1 0 0 2 0 1 0 1 0 2 2 0 0 0 2 0 1 0 1 1 1 0 0 0 0 1 0 0 0 1 2 1 1 2 1 0 2 0 0 0 0 1 1 0 1 1 0 0 0 1 0 1 1 1 0 2 2 1 2 1 2 2 0 0 0 0 1 1 1 0 0 2 2 0 1 0 1 1 1 0 2 0 2 2 0 0 0 0 0 0 0 1 1 0 0 0 0 1 0 2 1 1 1 1 2 2 0 0 1 0 2 1 0 2 1 1 0 2 0 1 0 0 1 1 1 2 1 1 1 2 0 2 0 2 2 0 2 0 1 0 0 0 1 0 2 2 0 2 2 1 2 0 0 0 1 2 0 0 0 1 0 1 1 1 0 0 0 0 1 1 0 1 0 0 2 0 1 1 1 0 0 0 2 2 0 0 1 1 1 0 0 0 0 2 1 1 0 0 2 2 2 2 1 0 2 0 0 0 0 0 1 1 1 0 0 0 0 0 2 0 0 0 0 1 1 1 0 0 1 1 0 1 1 1 0 1 0 0 0 0 0 0 1 0 2 2 0 0 0 0 2 0 0 0 0 0 0 0 2 1 0 0 0 2 2 0 0 0 0 0 0 1 1 0 0 1 1 0 1 0 0 0 1 1 1 0 0 0 0 0 2 2 1 2 0 1 0 0 2 0 1 1 1 2 1 1 0 0 2 1 1 1 2 2 0 2 0 0 0 1 1 1 1 0 2 1 0 1 0 0 1 1 1 2 0 2 0 0 0 2 1 2 2 0 0 2 0 0 1 1 1 0 0 0 2 1 1 0 2 0 0 1 1 2 2 0 0 0 0 1 0 1 0 0 0 0 0 0 0 0 1 0 0 1 0 0 0 0 0 0 0 0 0 0 0 0 2 0 0 0 1 0 0 1 1 0 1 1 1 0 0 0 1 0 0 1 0 0 2 2 0 0 0 0 1 0 2 1 0 2 1 1 1 0 0 2 0 0 2 0 0 1 2 1 1 2 1 1 2 0 1 0 1 0 2 2 2 0 2 0 0 1 0 2 0 1 1 2 0 0 1 0 2 1 1 1 1 1 2 0 1 2 0 1 0 0 2 1 1 2 0 0 2 0 0 1 0 1 1 1 1 0 0 1 1 0 0 2 0 0 2 0 0 0 0 0 0 0 0 0 1 0 1 2 0 2 1 0 0 0 2 1 0 0 2 1 2 1 1 0 0 0 0 0 1 0 1 0 1 1 0 2 2 2 2 0 0 0 1 0 0 2 0 0 1 1 2 2 2 0 0 1 1 0 1 1 1 1 1 0 1 1 0 0 1 0 0 0 2 1 2 1 0 0 1 0 1 0 0 2 0 0 0 1 1 0 1 2 0 2 1 0 0 0 2 0 0 1 0 0 0 0 0 0 0 0 0 0 1 0 0 1 0 1 1 2 0 0 0 0 0 0 0 0 0 0 0 0 0 0 2 0 0 0 0 1 2 1 1
195 1 0 2 0 0 1 0 0 2 2 0 0 2 2 0 0 1 0 0 0 0 0 2 2 0 1 0 2 0 0 2 1 1 1 1 1 2 0 0 0 0 0 2 0 1 0 0 0 0 0 0 0 0 2 0 0 0 0 1 1 1 0 1 1 0 1 1 1 1 0 1 2 0 1 2 0 1 2 1 0 1 0 1 2 0 0 0 0 2 0 0 1 0 0 1 0 0 0 1 1 0 1 0 2 0 2 1 1 1 0 1 1 1 1 1 1 0 1 1 1 0 2 0 0 0 0 0 2 0 0 1 0 0 0 0 0 0 0 2 1 0 0 0 0 1 1 0 0 0 0 0 0 0 1 0 0 1 0 0 1 0 2 0 1 2 2 0 0 2 2 0 0 2 1 0 0 0 0 0 0 0 1 1 0 1 2 1 1 0 1 1 1 0 1 0 1 0 0 0 0 0 0 1 1 2 1 1 1 0 1 1 2 1 0 2 2 1 0 0 2 2 1 0 0 1 0 1 0 0 0 0 0 1 1 0 0 2 2 0 0 0 2 2 0 2 0 0 2 0 0 0 0 0 0 0 1 2 0 0 0 0 0 2 0 0 1 0 1 1 0 0 1 2 0 1 1 1 1 0 1 1 1 1 0 1 1 1 1 1 1 1 1 1 2 1 0 1 0 0 0 0 1 1 0 0 0 0 1 0 0 1 0 0 1 0 0 0 0 0 1 2 0 0 2 0 2 0 1 1 0 1 0 0 0 1 1 2 0 2 1 1 1 1 0 1 2 0 2 0 0 0 2 2 0 1 1 0 0 2 0 2 2 0 2 0 0 2 2 1 0 0 0 2 0 0 1 2 1 1 0 1 0 0 0 0 0 0 0 0 0 0 0 0 2 0 0 1 0 0 0 0 0 1 1 0 1 0 0 0 0 0 2 2 0 2 0 1 0 0 0 1 1 1 1 2 1 0 0 0 0 0 1 2 1 1 0 1 0 1 0 0 2 2 0 2 2 0 1 1 0 0 0 2 2 0 2 1 1 0 2 2 1 0 0 1 1 1 2 2 1 1 2 1 0 0 0 1 0 1 1 0 0 2 0 0 0 1 1 0 1 0 1 2 0 0 1 0 2 0 1 0 1 1 0 1 1 0 0 0 1 1 2 0 1 0 0 2 0 2 1 1 0 0 0 1 1 0 0 1 1 0 0 1 1 0 0 0 2 1 1 1 0 0 1 0 0 1 1 0 0 1 1 2 0 1 0 0 0 0 0 1 1 1 0 0 2 0 0 2 0 2 1 0 1 1 1 0 2 0 2 1 0 0 0 0 0 0 0 0 1 1 0 0 0 0 0 0 0 0 0 2 0 0 0 1 1 0 0 1 0 0 0 1 1 0 0 0 0 0 2 1 1 0 0 1 1 1 0 0 0 0 0 1 2 0 2 0 1 0 1 2 0 0 1 1 2 0 1 1 1 1 0 1 0 2 2 0 2 0 0 0 1 0 1 2 0 2 0 0 1 0 1 0 1 2 1 0 2 0 0 0 2 1 2 2 2 1 2 0 0 1 1 1 0 0 0 2 1 2 1 1 1 0 2 2 1 1 1 0 0 0 0 0 1 0 0 2 2 2 0 0 0 0 0 1 1 0 1 0 0 0 0 0 0 0 1 0 1 2 1 2 1 0 0 0 1 0 0 0 0 0 0 0 0 1 1 0 0 1 0 0 2 0 0 1 1 2 0 2 1 1 1 0 0 1 0 0 2 0 0 2 0 0 0 1 0 1 2 0 1 1 0 0 0 0 0 0 0 0 0 0 0 0 0 0 0 1 1 0 1 0 1 1 1 2 2 0 1 1 1 2 0 1 2 0 1 0 0 1 0 0 2 0 0 1 1 0 1 0 1 0 0 0 0 0 0 0 2 0 1 1 0 1 1 0 1 0 0 0 0 0 0 0 0 2 1 0 1 1 0 0 2 0 2 0 0 1 1 2 2 2 0 1 0 0 1 1 0 2 0 1 0 0 1 0 1 2 0 0 2 0 2 2 2 0 1 0 0 1 0 2 0 0 0 0 0 0 1 0 0 1 0 2 0 0 0 2 0 0 0 1 0 1 0 0 0 0 0 0 0 0 0 0 0 1 1 1 1 0 2 0 2 1 0 0 1 2 0 0 0 0 1 0 0 0 1 0 1 0 1 1 0 0 0 0 2 0 1 1 0 0 1 1 0 1 1 0 0 0 0 0 0 2 0 0 0 0 0 1 0 1
196 0 1 2 0 0 0 2 0 0 0 1 0 0 0 0 0 0 0 1 1 1 0 2 2 0 0 0 0 2 2 1 2 2 0 1 1 2 0 0 2 1 1 0 0 1 0 0 0 1 1 0 1 1 1 0 0 1 1 0 0 0 0 2 1 1 1 0 0 0 0 0 1 0 1 1 1 1 1 1 0 2 0 1 1 0 0 1 0 2 0 1 2 1 0 2 1 1 1 2 2 0 0 0 2 0 2 2 1 1 0 1 1 1 1 1 1 0 0 2 2 0 2 0 0 0 0 0 1 0 1 0 0 0 0 0 0 0 0 0 0 0 0 0 0 2 0 0 0 2 0 0 0 0 0 1 1 2 2 0 1 0 0 0 0 2 1 0 0 2 2 1 1 0 0 0 0 1 1 1 0 1 1 1 0 1 2 1 1 1 0 1 2 0 2 2 1 0 0 0 0 0 0 2 2 0 2 1 1 0 0 0 1 0 0 0 0 0 1 1 1 1 0 0 0 1 1 1 0 0 0 0 0 0 1 0 0 2 2 0 0 0 2 1 0 1 0 0 2 0 0 0 1 1 0 0 1 2 2 2 2 0 0 0 1 0 0 1 2 1 1 1 0 2 0 0 0 1 1 0 1 1 1 1 0 1 1 2 0 2 2 1 0 0 2 0 1 1 0 2 0 2 2 0 1 0 2 1 2 0 1 1 0 0 1 1 0 1 0 0 0 0 0 1 2 0 1 0 1 1 0 2 0 0 0 0 0 2 0 1 2 1 1 1 0 0 1 0 1 0 0 1 2 2 0 1 1 1 0 1 0 1 2 2 2 0 1 1 2 0 0 0 0 2 0 1 2 0 0 2 0 0 2 1 0 0 0 0 0 1 0 0 0 1 2 1 1 1 1 1 1 1 1 2 2 0 0 1 0 0 0 0 1 1 0 1 1 0 0 0 0 2 1 0 0 2 2 0 2 0 2 0 0 1 2 1 0 0 0 0 2 0 2 1 1 1 1 1 2 2 0 1 0 2 0 0 0 2 0 2 0 2 0 0 0 2 0 1 2 0 0 0 1 1 2 0 1 2 1 0 0 0 0 0 0 0 0 1 1 1 2 2 0 1 1 0 2 0 1 0 1 1 1 1 0 1 1 0 1 0 1 1 1 1 0 0 1 2 0 1 0 0 0 0 0 2 1 1 0 1 1 0 1 0 0 1 2 1 1 2 0 0 1 1 1 1 0 1 2 0 0 0 0 1 1 1 1 0 1 0 0 0 1 0 1 1 1 2 2 0 1 1 0 0 0 0 1 1 1 1 0 0 0 0 0 0 0 1 1 0 0 2 1 0 0 0 1 0 0 0 0 2 0 1 0 2 2 0 0 0 0 0 0 1 0 1 1 0 0 0 1 1 1 1 0 0 2 2 0 0 0 0 0 0 2 1 1 0 0 0 0 1 0 2 2 1 1 0 1 0 0 2 0 0 0 1 2 0 1 0 0 0 0 1 1 1 0 2 1 0 1 0 0 1 2 1 2 0 2 0 1 0 1 1 0 1 0 1 1 0 0 0 0 0 1 0 0 2 0 0 0 1 0 0 1 2 2 2 0 0 0 0 0 0 0 1 0 1 1 1 0 0 0 0 0 1 1 0 0 0 0 0 0 0 0 1 0 0 0 0 0 0 0 0 0 1 1 0 0 0 0 0 1 0 0 2 0 1 0 1 1 1 1 0 0 0 0 2 0 2 0 1 2 0 0 0 0 0 2 0 0 2 0 0 0 1 0 1 1 1 1 1 1 0 0 0 1 1 0 0 0 0 0 0 0 0 1 1 0 0 1 1 1 0 2 1 1 0 2 0 2 2 0 1 2 0 1 0 0 2 1 1 2 0 0 1 0 1 1 0 1 1 0 0 0 0 0 0 1 1 1 0 0 2 0 0 0 1 0 2 0 0 0 1 0 1 2 0 2 0 0 0 0 2 2 1 0 1 0 2 2 2 0 0 0 0 1 1 0 2 0 0 0 0 1 1 1 2 1 0 0 0 2 2 1 1 1 1 1 1 0 0 0 0 1 2 0 1 1 0 0 1 0 1 0 0 0 0 0 0 0 2 0 1 1 0 1 2 0 0 0 0 2 1 0 0 2 0 2 0 1 0 2 1 1 0 1 2 0 0 1 0 0 0 0 2 0 0 0 0 0 0 0 0 1 0 2 2 0 0 0 0 0 0 0 0 0 0 0 2 0 0 0 1 1 0 0 0 0 0 0 0
197 0 2 0 0 1 0 0 0 2 1 1 0 1 0 0 0 1 1 1 1 1 0 2 2 0 0 1 0 2 2 0 1 1 1 1 1 2 0 0 1 1 1 0 0 0 0 0 0 1 1 0 0 1 1 0 0 0 0 0 2 2 0 1 0 0 0 1 0 0 0 2 2 1 2 2 0 0 1 0 0 2 0 1 1 0 1 1 1 2 1 1 1 0 0 1 0 1 0 1 1 0 1 0 2 0 2 0 0 2 2 1 0 2 2 2 1 0 1 1 1 0 2 1 1 1 0 1 2 0 0 1 0 0 0 0 0 0 0 1 0 0 1 0 0 0 0 0 0 1 0 1 0 0 1 0 0 0 0 0 0 1 0 1 0 2 1 0 1 1 0 2 1 1 1 0 0 2 1 2 1 1 1 1 1 2 1 1 0 1 1 1 2 1 2 2 0 0 0 0 0 1 0 1 1 1 2 1 0 0 0 1 1 0 0 0 0 1 0 0 1 1 1 0 0 0 0 1 0 0 0 1 0 1 1 1 1 2 2 0 0 1 1 1 0 1 0 0 2 0 0 0 1 0 0 0 1 2 0 1 0 1 0 0 1 1 0 0 2 2 0 0 2 2 0 0 0 1 2 0 1 1 1 1 0 1 1 1 0 2 0 0 1 0 2 1 1 1 0 1 0 0 0 2 0 0 0 0 1 0 1 1 0 0 1 1 0 2 0 0 1 1 1 2 0 0 1 0 1 1 0 1 0 0 0 0 0 1 1 0 1 0 2 1 0 0 2 0 0 0 1 1 2 2 0 0 0 0 0 1 0 1 0 0 0 0 0 0 2 0 2 2 2 2 1 2 2 1 0 2 0 1 0 0 1 1 0 0 0 1 0 0 0 0 2 0 1 1 1 1 1 1 0 2 2 1 1 0 1 0 0 0 1 1 1 2 0 1 0 0 0 2 0 0 0 1 1 0 1 1 1 0 1 1 1 1 0 1 0 1 1 1 1 0 1 2 1 1 1 1 0 1 0 1 1 1 1 1 2 0 1 2 0 0 0 2 0 1 2 0 0 0 2 0 1 0 1 2 1 1 0 0 0 0 0 1 0 1 1 0 2 2 2 0 1 0 1 0 1 1 0 0 2 2 0 0 0 1 0 0 0 2 2 1 0 0 1 2 0 2 2 0 1 0 0 1 0 0 0 1 1 1 0 0 0 0 1 0 0 0 1 2 2 1 1 0 0 0 2 0 0 1 1 2 1 0 0 1 1 0 0 1 2 0 2 2 0 0 0 1 0 1 0 0 0 0 0 1 1 1 0 0 2 0 0 1 1 1 1 0 0 2 0 0 0 0 0 0 0 0 0 2 0 1 0 2 0 2 0 1 0 0 0 0 2 0 0 0 0 0 1 1 0 0 0 1 2 1 0 0 0 1 2 2 1 1 2 1 0 1 1 0 0 2 2 1 2 0 1 0 0 1 1 2 1 2 1 0 2 0 0 0 1 0 2 2 0 2 0 0 1 0 0 0 1 2 2 0 1 0 0 1 2 2 2 2 1 2 2 0 1 0 0 0 0 0 0 2 2 2 1 1 0 0 2 2 1 2 0 0 1 0 0 1 0 1 0 2 2 2 0 0 0 1 0 1 2 0 1 0 1 1 0 0 0 0 0 0 0 0 0 0 0 0 0 1 1 1 0 0 0 1 0 0 0 1 0 1 0 0 0 1 1 1 0 0 1 1 0 1 0 0 2 1 0 0 0 1 1 1 0 1 1 1 1 1 1 2 2 2 0 2 1 1 1 1 0 0 0 0 0 0 0 0 1 0 2 0 1 0 1 1 0 1 0 2 2 1 1 0 1 1 0 1 2 0 1 0 0 2 1 1 1 1 0 1 1 1 1 0 1 1 1 1 0 0 1 0 0 0 1 0 0 2 0 1 1 0 0 1 0 0 0 0 1 0 1 0 1 2 1 0 1 1 1 1 0 0 0 2 2 2 0 0 0 0 0 1 0 1 0 2 0 1 1 1 2 2 0 0 0 2 2 2 2 0 0 0 0 1 0 0 0 0 0 0 0 1 1 1 0 1 1 1 0 0 1 2 0 0 1 1 0 1 0 0 0 0 0 0 0 0 0 1 0 0 0 0 0 0 2 1 1 0 1 0 1 2 0 0 1 0 0 0 1 1 1 0 0 0 0 0 0 0 0 1 1 1 2 2 0 2 1 2 0 0 1 0 0 0 0 0 0 1 0 0 1 0 1 1 0 0
198 1 2 0 0 1 0 2 1 1 1 0 0 1 1 0 0 1 0 1 0 0 0 2 2 0 0 0 0 2 2 0 2 1 1 0 2 0 0 0 1 1 0 1 0 1 1 0 0 0 0 0 0 0 1 0 0 0 0 0 2 2 0 0 0 0 0 0 0 0 0 1 2 0 2 2 0 2 2 1 1 2 1 0 1 0 0 0 0 2 0 0 0 0 0 0 0 0 0 2 2 0 0 0 2 1 1 1 1 1 1 2 0 0 0 0 0 1 0 0 1 1 1 2 0 0 0 2 2 0 0 0 0 0 0 0 0 0 0 0 0 0 0 0 0 2 1 0 0 1 0 0 0 0 1 0 0 2 0 0 0 1 0 1 0 1 1 0 1 1 1 1 0 2 1 0 0 1 0 1 0 0 1 1 0 1 1 1 0 0 0 1 1 0 1 2 2 0 0 1 1 1 0 1 1 1 1 1 1 0 1 0 2 0 0 1 1 0 0 0 1 1 0 0 0 0 0 1 1 0 0 0 1 0 1 0 0 2 2 0 0 1 2 2 0 2 0 0 2 0 0 0 1 0 0 0 0 1 0 0 0 0 0 0 0 0 0 0 1 0 0 2 0 1 0 0 1 0 2 0 0 0 0 0 1 1 1 2 0 1 0 0 0 0 2 0 1 2 0 0 0 0 2 0 1 1 1 0 2 1 0 1 0 1 2 1 0 1 0 1 0 0 1 2 1 0 1 0 0 1 0 0 0 0 0 0 1 0 2 1 0 0 2 2 0 0 2 0 1 2 2 0 0 0 0 0 0 2 0 1 0 1 1 1 1 0 0 1 2 0 1 1 0 1 0 0 1 2 1 1 0 2 2 0 0 1 0 1 1 0 0 0 0 1 1 1 1 1 0 0 0 0 2 2 0 0 0 0 1 1 1 1 2 2 0 2 0 1 1 0 0 1 0 2 1 2 1 0 0 0 0 1 0 0 0 0 0 1 0 0 1 0 0 0 1 2 1 1 2 2 0 1 0 2 2 1 2 2 0 1 0 2 0 0 0 2 0 1 2 1 1 1 1 2 1 0 1 1 1 0 1 0 0 0 0 1 0 1 0 1 0 1 0 1 1 0 1 0 1 0 0 1 0 0 1 1 2 0 1 1 1 0 1 1 1 0 1 2 0 2 1 0 1 0 0 0 0 0 0 1 1 0 0 1 1 0 1 1 2 1 1 1 1 1 1 0 0 1 1 0 0 1 1 2 0 0 0 0 2 0 0 0 1 0 1 1 0 1 1 1 0 1 0 0 0 0 0 1 2 1 0 2 1 0 0 1 0 1 0 0 1 1 0 2 0 0 0 0 0 0 0 2 1 1 0 0 2 2 0 1 0 0 0 0 2 0 0 0 0 1 0 1 0 0 0 1 1 0 0 0 0 0 1 2 1 1 2 0 2 0 1 2 0 1 1 1 2 0 1 0 0 2 0 1 1 1 2 1 2 0 0 0 2 1 0 1 0 2 1 0 2 0 0 0 0 2 2 0 1 0 0 1 2 2 0 2 0 1 2 0 0 1 1 1 0 0 0 2 0 2 1 0 0 0 1 1 1 2 0 0 1 0 0 0 0 0 1 0 0 0 0 0 1 0 0 0 0 1 0 0 0 0 0 0 0 0 0 0 1 2 0 2 0 0 0 1 1 0 0 0 0 1 0 0 0 0 1 0 0 0 0 1 1 0 0 2 2 2 0 2 1 0 1 1 0 1 1 1 0 2 0 0 0 0 2 2 0 2 1 2 0 1 0 2 0 2 0 0 0 0 0 0 0 0 1 0 1 0 1 1 1 0 0 0 0 2 0 1 1 0 1 1 0 1 2 0 1 0 0 2 0 0 1 0 0 1 1 1 1 0 0 0 0 0 0 0 0 0 1 0 1 0 0 2 0 0 0 0 0 0 0 0 0 0 0 1 2 0 2 0 0 0 0 2 1 1 0 1 0 1 0 0 1 0 0 1 0 2 0 2 0 1 1 0 2 2 2 2 0 0 0 1 1 1 2 1 0 0 0 2 0 1 0 0 2 2 0 2 2 2 0 2 0 0 0 0 0 2 0 1 1 1 0 2 0 0 0 1 0 0 0 0 1 1 0 1 1 0 0 0 2 2 0 0 2 0 2 2 0 0 1 0 0 0 0 0 0 0 0 0 0 0 0 0 1 2 0 1 0 0 0 0 1 1 0 0 1 0 0 0 1 1 0 0 0 0 0 0 0 0 0 0
199 0 1 1 0 0 1 1 0 1 1 1 0 0 0 0 0 1 1 0 0 0 0 1 1 1 1 0 0 2 2 0 1 0 0 0 2 1 0 0 1 1 0 1 0 1 0 0 2 0 0 0 2 2 0 0 0 0 1 0 0 0 1 0 0 0 0 0 0 0 0 0 1 0 1 1 1 0 1 0 0 1 1 0 1 0 0 1 1 2 1 1 1 0 0 1 0 2 1 1 0 0 0 1 2 0 2 1 1 1 0 1 1 1 1 1 1 0 1 1 1 0 2 0 0 0 0 0 1 0 1 1 0 0 0 0 0 0 0 0 1 0 0 0 0 2 0 0 0 1 0 0 0 0 1 1 1 2 1 2 1 0 0 0 0 2 1 1 0 1 1 1 0 2 0 1 0 1 0 1 0 0 1 1 0 1 2 2 1 0 1 1 1 0 2 2 1 0 0 0 0 0 0 2 2 0 2 1 1 0 0 0 1 1 0 0 0 0 1 1 1 1 0 0 0 1 1 1 0 0 0 0 0 0 1 0 0 2 1 1 0 0 2 2 0 2 0 0 0 1 1 1 1 0 1 1 0 2 0 0 0 0 0 1 0 0 0 1 2 1 0 0 0 0 0 1 0 0 1 0 0 1 0 0 0 2 1 1 1 2 1 1 0 0 2 0 1 0 0 0 0 0 2 0 2 0 1 0 0 0 0 1 0 0 1 0 0 1 0 0 2 2 1 2 0 0 1 0 0 0 0 1 0 0 0 0 0 2 0 0 0 0 2 2 0 0 2 0 0 1 1 0 0 1 0 1 1 0 0 1 0 1 1 0 1 0 0 1 2 0 1 1 1 2 1 1 0 1 1 1 1 0 1 1 1 1 0 0 0 0 0 0 1 0 2 0 0 0 1 1 1 1 1 2 1 1 0 2 0 0 0 0 1 1 0 1 1 0 1 0 0 1 0 1 1 1 0 0 0 0 1 0 0 1 0 0 0 2 0 0 1 0 1 1 1 1 2 1 1 2 0 1 0 2 2 1 2 1 2 0 1 2 0 0 0 2 0 1 2 0 0 0 2 0 2 0 0 1 0 1 2 0 0 0 2 2 0 2 1 1 1 2 1 0 1 0 0 1 1 1 0 1 1 1 0 1 1 0 0 0 0 1 1 0 0 1 0 2 0 1 1 1 1 1 1 2 0 0 0 1 1 1 0 2 2 0 1 1 0 0 0 1 2 0 1 0 0 1 1 0 0 0 0 1 1 1 2 2 1 1 1 0 1 2 0 0 2 0 0 1 0 0 0 0 0 0 2 2 2 2 0 0 1 0 0 0 0 1 1 1 0 2 1 0 0 0 0 0 0 0 0 2 1 0 0 2 1 0 1 2 0 0 0 0 0 0 0 0 0 0 1 1 0 0 0 0 2 1 0 0 0 0 1 2 2 1 2 0 0 0 0 1 0 0 2 2 2 0 1 1 0 1 0 0 0 2 2 0 1 0 0 0 0 1 1 1 0 2 2 0 1 1 0 0 0 2 2 1 2 0 2 0 1 1 1 1 0 2 1 0 2 0 1 2 0 1 1 2 1 2 0 1 0 1 1 2 0 2 0 0 1 1 0 0 0 1 0 1 1 1 1 0 0 0 0 1 1 0 0 0 0 0 0 1 0 1 1 0 0 0 0 0 0 0 0 1 1 1 0 1 0 0 0 0 0 0 1 0 2 0 0 0 1 0 0 0 1 1 0 1 2 1 0 1 0 1 0 0 1 1 0 1 1 1 1 2 0 2 1 2 0 2 1 1 0 1 0 1 0 1 1 0 0 0 2 0 0 0 1 1 1 0 2 0 1 0 1 0 1 0 0 1 0 1 2 0 1 0 0 2 1 1 2 0 0 2 0 0 0 0 0 0 0 0 1 1 0 0 0 0 2 0 0 2 0 0 1 0 1 1 0 0 0 0 0 0 1 0 1 0 0 0 2 0 2 0 0 2 1 1 2 1 0 0 0 0 0 2 0 2 0 2 1 0 2 2 2 2 0 0 0 2 1 1 1 1 1 0 0 0 0 1 0 0 1 1 0 2 2 2 0 2 0 1 1 1 1 2 1 1 0 1 1 1 1 0 0 1 0 1 0 0 1 2 1 0 0 0 0 0 1 0 2 0 1 0 0 2 0 0 1 0 1 0 1 1 1 0 1 0 1 0 0 0 0 2 0 1 1 1 1 0 0 1 1 0 2 0 0 0 1 1 0 2 1 0 0 1 1 1 1 2
[truncated: 1,606,808 more chars]
