# Supplementary material for: KNN-MDR: a learning approach for improving interactions mapping performances in genome wide association studies
Source: BMC Bioinformatics. 2017 Mar 21;18:184. doi: 10.1186/s12859-017-1599-7 (PMC5361736; doi:10.1186/s12859-017-1599-7)
Supplement: Supplementary file 3 — The data set(s) supporting the results of Table 2. (ZIP 28603 kb) [file 12859_2017_1599_MOESM3_ESM.zip › 3/SINAN/S24/mkallsimul.dat]

1 0 1 1 0 0 1 1 0 0 0 1 0 0 0 0 0 0 0 1 1 1 1 0 2 0 1 0 0 1 2 0 2 2 0 0 1 2 0 1 1 0 0 0 2 1 1 0 1 1 1 0 0 0 2 0 0 0 1 1 1 1 0 2 1 1 2 2 1 0 0 1 2 2 2 2 2 2 2 0 2 2 2 2 2 0 0 0 1 2 0 0 1 2 0 2 1 2 0 2 1 0 0 0 1 0 1 1 1 0 0 1 0 0 0 0 0 0 1 0 2 0 2 0 0 0 0 0 0 1 1 0 0 0 0 0 0 0 0 2 1 0 0 0 0 0 0 0 0 1 0 2 0 0 0 0 0 0 1 1 1 0 0 1 0 2 0 0 0 0 0 1 0 1 1 0 2 1 0 1 1 2 2 2 2 2 2 1 0 0 2 2 1 0 2 1 1 0 0 0 0 0 0 1 1 1 1 0 1 0 0 1 2 0 0 1 1 0 0 0 2 2 0 0 0 1 1 1 1 1 1 1 0 0 0 0 0 1 0 0 0 1 1 0 1 0 0 0 0 1 1 0 1 0 0 0 1 0 0 0 0 0 1 1 0 0 1 1 1 0 0 1 0 0 0 1 0 2 2 0 2 2 0 0 0 0 0 0 0 1 0 0 0 1 0 0 2 1 0 0 0 0 1 0 1 0 1 1 2 2 0 2 2 1 1 0 2 1 0 0 0 1 1 0 1 0 1 0 1 0 1 1 1 0 0 0 0 0 1 2 0 1 1 2 1 1 1 1 1 1 0 0 0 0 0 0 0 1 0 1 1 0 2 0 2 0 0 0 1 1 1 1 0 0 1 0 1 1 0 0 1 0 1 1 0 0 0 0 0 0 0 0 0 1 2 0 2 2 0 0 0 0 0 2 0 1 0 0 1 0 1 0 1 0 1 2 1 0 0 0 1 1 0 0 1 1 1 0 1 0 1 0 0 0 1 0 0 1 0 0 2 1 2 0 0 0 2 0 2 0 0 0 0 2 0 0 0 0 0 0 0 0 0 0 0 1 0 2 0 0 0 0 1 1 1 1 0 1 0 1 2 2 1 0 1 1 0 1 2 1 1 0 1 2 1 0 2 1 1 1 1 2 1 1 1 0 1 0 0 2 0 0 0 0 1 0 0 0 0 2 2 0 2 0 1 2 0 0 1 1 1 1 0 0 1 0 2 0 1 2 0 0 0 1 1 0 0 1 1 0 1 1 1 0 2 1 0 0 1 1 1 0 0 2 0 2 2 1 1 0 0 0 0 0 0 0 0 0 1 1 1 0 0 0 1 0 0 1 0 0 0 0 1 0 0 0 0 1 0 0 0 2 1 0 0 1 1 0 0 1 0 0 0 2 0 0 0 1 0 0 0 0 1 1 1 0 1 1 0 0 1 0 0 0 0 0 2 0 1 1 1 0 0 0 2 1 1 1 1 0 0 2 1 0 0 1 0 0 1 0 0 0 1 0 1 1 1 2 1 0 1 0 1 0 0 2 0 2 2 0 2 0 0 2 2 2 1 0 1 0 2 0 0 0 1 0 0 0 1 2 1 0 0 0 1 1 1 2 2 0 1 0 0 1 1 1 0 0 0 0 0 0 2 0 0 1 1 1 1 1 2 1 0 1 1 0 1 0 1 1 0 1 1 0 0 1 1 0 0 0 0 0 0 0 0 0 0 0 0 0 0 0 2 1 0 0 0 0 2 0 1 0 0 0 0 1 0 0 1 1 0 1 1 1 1 1 0 2 1 1 0 1 1 1 1 0 1 0 0 0 0 0 0 1 0 0 1 0 0 0 0 0 1 1 1 0 2 2 1 0 2 1 0 0 0 1 0 0 0 2 0 2 2 0 0 1 0 0 1 0 0 0 1 1 0 1 1 1 0 0 2 1 1 1 1 0 1 1 0 0 0 0 1 1 2 1 0 0 1 0 0 0 1 1 1 0 0 1 1 1 2 2 2 1 1 1 0 0 0 0 2 1 0 2 2 0 2 1 0 0 0 1 1 0 2 2 0 1 0 2 0 2 2 0 2 2 1 0 1 0 1 0 0 1 0 0 1 2 0 1 0 2 0 2 0 0 0 0 1 0 0 0 2 2 1 0 0 1 0 1 0 1 2 0 0 0 0 1 0 1 1 1 0 0 1 2 2 0 0 0 1 0 0 1 1 1 2 0 0 0 0 0 0 0 0 0 0 1 0 2 2 0 0 0 1 0 1 0 0 0 2 2
2 0 1 2 0 0 0 2 0 0 0 1 0 0 0 0 0 0 0 0 1 1 0 0 2 0 1 0 0 0 2 0 1 1 1 1 2 0 0 0 0 0 0 0 2 0 0 0 0 2 1 0 0 0 2 0 0 0 1 0 0 2 0 1 1 0 2 0 1 0 0 0 2 2 2 2 2 1 1 1 1 2 2 1 1 0 0 0 2 2 0 0 1 0 1 1 0 0 0 0 1 0 2 0 2 0 2 1 1 0 0 1 1 1 2 2 2 0 1 0 0 0 2 0 0 0 0 1 1 2 0 1 0 0 1 0 1 0 1 0 2 0 0 0 0 0 0 0 0 1 0 1 0 0 0 0 0 0 1 0 1 0 0 1 0 1 0 0 0 0 0 0 1 2 1 1 1 2 2 1 0 2 1 1 2 2 1 0 0 0 2 2 0 0 1 0 1 1 0 0 0 1 0 1 1 0 2 0 0 0 1 2 1 0 0 0 0 0 0 0 0 0 0 0 0 2 1 1 1 1 0 0 0 0 0 0 0 0 2 1 0 1 1 0 0 0 0 0 0 0 0 1 0 0 1 1 1 1 0 0 0 0 1 1 0 0 0 0 2 2 0 1 1 1 1 0 0 2 2 0 1 1 1 1 0 1 1 1 0 2 1 0 0 2 1 1 1 2 0 2 2 0 1 1 1 0 1 0 1 1 1 2 2 1 0 0 1 0 0 0 1 1 1 1 2 0 0 0 2 0 1 1 0 0 0 1 0 2 0 0 0 1 1 2 2 2 0 0 1 1 0 0 1 2 0 2 2 1 0 1 1 0 0 0 0 0 0 2 2 0 0 0 0 1 0 0 1 1 1 0 0 1 0 1 0 1 0 0 0 0 0 0 0 1 1 1 2 1 0 0 0 0 0 2 1 0 0 0 0 2 0 0 0 0 0 1 1 0 0 0 0 0 0 0 1 1 0 0 0 0 0 0 0 1 0 0 1 1 0 1 2 1 2 0 1 1 1 1 2 0 0 0 0 2 1 1 1 1 1 1 1 0 0 0 0 0 0 1 0 1 1 1 2 2 0 0 1 2 0 2 1 0 0 0 2 0 0 1 1 1 1 1 1 1 0 0 0 2 2 2 0 2 1 1 1 0 1 0 1 1 0 1 0 0 0 2 0 2 0 1 1 1 1 0 1 1 1 1 0 2 1 1 0 0 0 1 2 0 0 1 0 0 0 0 0 0 1 1 1 0 0 0 0 0 2 0 1 0 1 1 1 0 0 2 0 0 2 1 1 0 0 1 1 0 0 0 1 1 2 1 2 0 0 0 0 0 0 0 1 1 0 2 2 0 0 0 0 0 0 0 0 1 1 0 0 1 0 1 0 1 0 0 0 1 1 0 0 1 0 0 1 0 0 1 1 0 2 1 0 0 0 0 0 0 0 1 2 0 2 0 1 2 0 1 2 2 2 0 2 0 0 2 1 2 0 2 0 1 1 1 1 0 0 1 1 1 0 0 1 0 1 1 2 0 0 1 2 0 2 0 0 1 0 1 2 2 1 2 0 0 2 2 0 0 0 0 0 0 1 1 0 0 0 0 1 1 1 2 2 0 2 1 1 1 0 2 0 1 1 0 0 0 0 0 2 2 0 1 1 1 0 0 1 0 1 1 1 1 0 1 1 0 0 0 0 1 1 1 1 1 0 1 0 0 0 0 0 0 2 1 0 0 2 1 0 0 0 1 1 0 0 0 1 1 1 0 1 0 1 1 0 0 0 0 0 1 0 2 2 2 0 0 0 1 1 1 0 1 0 0 2 0 0 0 0 1 1 0 0 0 0 0 0 2 0 0 2 1 1 0 2 2 0 0 0 0 0 0 0 2 0 2 2 2 0 1 1 0 0 0 0 0 0 0 1 0 0 0 0 0 1 0 1 1 1 0 1 1 0 0 0 0 0 0 0 0 1 0 2 1 0 0 0 0 2 0 0 2 2 0 0 0 2 0 1 1 0 0 0 0 2 1 0 2 1 0 1 2 0 0 0 2 0 0 2 1 1 1 0 1 0 1 1 0 1 0 2 0 2 0 2 0 0 1 1 0 1 0 1 1 0 2 1 1 2 0 0 1 1 0 0 0 0 1 0 0 0 0 0 1 1 0 2 2 1 0 2 2 1 1 1 1 0 1 2 0 0 0 1 0 0 0 0 0 0 2 2 0 1 0 0 2 0 0 0 0 0 0 0 0 0 0 1 0 0 0 0 1 2 0 0 0
3 0 2 0 0 0 0 1 0 1 1 1 1 0 0 0 0 1 1 1 1 1 0 0 2 0 0 0 0 0 2 0 1 1 0 0 1 1 0 2 2 0 0 0 2 0 2 0 2 1 0 0 0 0 2 1 0 0 1 1 0 0 1 1 0 0 1 2 2 0 0 2 2 2 0 2 1 2 2 0 1 2 2 2 2 0 0 0 2 2 0 1 2 1 0 1 0 0 0 0 0 1 1 0 2 0 2 2 0 0 0 1 2 2 2 2 2 0 0 0 2 0 2 1 1 1 0 2 0 2 1 1 0 0 1 0 0 0 0 2 1 0 0 0 0 0 1 0 0 1 0 0 0 1 0 0 1 0 0 0 1 0 2 2 0 1 0 1 1 2 1 0 0 1 1 1 2 0 0 0 0 1 2 2 2 2 2 1 0 0 0 1 2 0 2 0 0 0 0 0 0 1 0 1 1 0 2 0 0 0 2 2 0 0 0 0 0 1 1 0 1 1 0 0 0 0 0 0 0 0 0 0 0 1 1 0 1 2 0 1 0 0 0 0 0 0 0 1 1 1 0 0 0 1 0 0 0 1 0 0 0 0 2 2 0 0 1 0 1 0 0 1 1 1 0 0 1 2 2 0 0 1 1 0 0 1 0 1 0 2 1 1 0 2 1 1 1 2 0 1 1 0 1 0 1 0 0 0 2 2 0 2 2 1 1 0 2 2 0 0 0 0 1 0 2 0 0 0 1 0 2 1 1 1 1 0 1 1 1 1 0 1 1 1 0 0 1 0 2 1 0 0 0 0 0 0 0 1 0 2 2 0 0 0 0 1 0 0 0 2 2 2 1 1 2 1 2 2 0 0 0 2 0 1 1 1 0 0 0 0 1 1 1 0 1 1 1 0 1 1 0 1 0 2 1 1 0 0 0 2 0 0 0 0 0 0 0 0 0 0 1 1 0 0 1 1 2 1 1 0 0 0 0 2 1 1 0 2 0 1 2 1 2 0 2 2 0 1 2 0 0 0 0 2 2 1 2 1 0 0 1 0 0 0 0 1 1 2 0 0 1 1 0 2 1 1 0 2 0 2 1 2 2 1 1 1 0 0 2 1 1 0 0 1 0 0 0 1 1 2 0 2 1 1 2 0 2 1 0 1 0 1 0 1 0 2 1 2 0 1 1 1 1 0 0 1 1 0 1 1 1 0 0 0 1 0 1 1 1 0 1 1 0 1 1 0 0 1 1 1 0 1 0 0 2 2 0 0 0 1 0 0 1 1 0 0 1 1 1 1 1 1 0 0 0 0 1 0 2 0 2 0 0 0 1 0 0 0 0 0 0 0 0 0 0 1 1 1 0 0 1 1 0 0 1 2 1 1 0 2 0 0 0 0 0 0 0 0 0 0 0 0 1 1 1 1 1 0 0 0 2 0 0 0 0 1 2 1 2 0 2 0 0 1 1 0 1 1 1 0 0 1 1 1 1 2 0 1 1 0 0 0 0 0 1 2 1 2 1 0 1 1 0 0 0 1 1 1 1 0 1 0 0 2 2 1 1 1 0 0 2 1 0 1 0 0 0 0 1 1 1 1 0 1 0 2 1 1 1 1 0 0 0 0 2 1 0 0 0 0 0 0 0 1 0 2 1 1 1 1 1 1 1 0 2 2 2 1 0 1 0 1 0 1 0 0 2 1 0 0 1 1 0 0 0 0 0 0 2 1 0 0 2 2 0 1 1 0 1 1 1 0 0 1 1 0 1 1 0 2 0 1 0 0 0 2 0 2 2 2 0 0 0 1 1 1 0 1 0 0 1 0 0 0 0 1 1 0 0 1 2 1 2 0 2 0 2 2 0 0 1 0 0 2 0 2 2 0 0 2 0 2 2 2 0 1 1 1 2 1 0 0 1 1 0 1 1 1 0 0 2 0 0 2 0 0 0 0 0 0 0 1 0 0 0 1 0 0 2 1 0 0 0 0 2 0 0 1 2 1 1 2 2 0 0 0 1 0 0 1 1 2 0 2 2 0 2 2 0 1 0 1 1 0 2 1 0 1 1 1 1 1 0 0 2 0 2 1 2 2 0 2 0 0 1 0 0 1 0 0 0 1 1 2 0 0 0 0 2 1 0 0 0 1 0 0 1 1 0 1 1 0 1 0 0 0 1 1 0 0 1 0 0 1 2 0 1 0 0 0 0 0 0 1 0 1 1 0 2 0 0 0 1 1 0 0 0 0 0 0 0 0 0 0 0 0 0 0 1 0 0 0
4 0 2 0 0 0 0 1 0 1 1 1 0 0 0 0 0 1 1 1 1 2 0 1 1 0 0 0 0 0 2 1 0 1 1 2 2 1 0 1 1 0 0 0 2 1 1 0 1 1 0 0 1 2 0 1 0 0 1 0 0 1 0 0 0 0 2 0 1 1 1 1 2 2 2 2 2 0 0 1 0 2 2 1 1 0 0 0 2 2 1 0 1 1 0 2 1 2 1 1 0 0 1 0 2 0 2 0 2 0 0 2 0 1 0 0 1 0 1 0 1 0 2 0 0 0 0 1 1 2 0 0 0 0 1 0 1 0 0 0 1 0 1 0 0 0 1 0 0 1 0 1 0 0 1 1 1 0 0 1 0 2 0 1 0 1 1 0 2 2 0 2 1 1 0 1 1 1 0 1 0 2 1 1 1 1 1 1 0 0 0 1 2 1 2 0 2 0 0 0 0 1 1 1 1 1 2 0 2 0 0 1 0 0 0 1 1 1 0 0 0 0 1 0 1 0 1 0 0 0 0 0 1 0 0 0 2 1 0 2 0 0 2 0 2 0 0 0 0 0 0 0 0 0 0 0 1 0 0 0 0 0 0 2 1 0 1 1 1 0 1 1 1 1 0 0 0 2 2 0 2 2 1 0 0 0 0 1 0 2 1 0 0 2 1 0 2 0 0 0 1 1 1 0 1 1 2 0 1 1 1 1 1 1 1 0 1 0 0 1 1 0 1 1 0 0 1 0 1 1 1 0 1 0 0 0 0 1 1 1 0 1 2 2 1 1 1 0 1 1 0 0 1 1 0 0 0 0 0 2 2 0 1 0 1 1 0 1 2 0 0 0 0 0 1 0 1 1 0 0 1 0 0 1 0 1 0 0 0 1 1 1 0 0 1 1 0 0 1 1 0 1 0 2 0 1 1 1 0 2 0 0 1 0 1 1 0 0 0 0 1 1 0 1 0 1 0 0 0 0 0 0 0 2 0 0 0 1 0 0 1 0 2 0 1 1 1 0 2 0 0 0 0 2 1 0 1 1 1 1 1 0 0 0 0 0 0 2 0 0 1 0 2 0 2 0 2 1 0 0 2 1 1 0 1 0 0 0 1 0 1 1 1 2 1 0 0 2 2 2 0 2 2 0 2 0 2 1 0 1 0 0 0 1 0 1 1 2 0 2 2 0 0 0 0 1 1 0 1 1 1 0 0 0 0 0 0 0 1 0 0 0 0 2 0 0 0 1 1 0 1 1 0 0 2 2 0 1 0 1 0 0 0 0 0 0 0 1 1 1 0 2 1 0 1 1 1 2 2 2 2 0 1 0 0 1 0 0 0 0 0 1 0 0 0 0 0 0 0 0 0 2 0 1 1 2 0 0 0 1 0 0 0 1 0 0 0 0 0 0 2 0 1 1 1 1 1 0 0 0 0 0 0 0 0 1 1 1 2 0 0 1 0 1 2 2 2 1 2 0 1 1 1 1 0 1 0 1 1 0 0 0 0 0 1 2 1 2 0 1 0 0 0 0 0 0 1 1 1 0 1 1 0 1 1 0 1 0 0 0 2 1 0 0 0 0 0 0 1 1 0 0 0 1 2 2 1 0 1 0 1 1 1 1 1 0 0 1 1 0 0 0 1 0 2 2 0 1 1 1 1 1 1 0 1 1 1 1 1 2 0 2 0 0 0 1 1 1 0 0 0 0 0 0 0 0 1 0 2 0 1 1 2 1 1 1 1 1 1 2 0 1 0 0 0 1 1 2 0 1 0 0 0 0 0 1 1 0 0 2 0 2 2 2 2 0 0 0 0 1 1 0 0 0 1 1 1 0 0 1 1 0 2 0 2 0 1 1 1 1 1 2 0 1 0 0 0 0 0 2 0 2 2 1 0 1 1 1 2 1 0 0 0 0 0 0 0 0 0 0 2 0 1 2 0 0 0 0 0 0 1 0 0 1 1 0 0 0 2 1 1 0 0 2 0 0 0 1 1 1 2 2 2 0 1 1 0 0 0 2 1 1 0 2 2 0 2 1 0 0 0 1 2 1 2 1 1 2 1 1 1 1 0 0 1 1 2 0 1 1 0 1 0 1 0 1 2 1 1 2 0 2 0 1 0 0 0 0 1 1 0 0 2 1 0 0 1 0 0 1 1 0 1 0 0 0 1 1 0 0 2 0 0 1 1 0 0 0 0 0 1 0 0 0 0 1 1 0 0 0 0 1 1 1 1 1 2 1 0 0 0 0 0 0 1 0 0 0 0 0 1 1
5 0 0 2 0 1 0 1 0 1 1 1 0 2 1 0 0 0 0 1 0 1 0 0 2 0 1 0 1 0 1 2 0 1 1 0 2 1 0 1 1 1 0 0 0 0 1 0 1 1 0 0 0 0 2 1 0 0 2 0 1 1 0 1 0 1 1 1 1 0 0 1 1 1 1 1 1 2 2 0 2 2 1 0 1 0 0 0 1 1 0 0 0 0 0 1 1 0 0 1 0 1 0 0 2 2 2 1 1 0 0 1 1 2 2 2 2 0 2 0 0 0 2 0 0 0 0 2 0 2 0 2 0 0 0 0 0 0 0 1 1 0 1 0 0 0 1 0 0 1 0 0 0 0 0 0 0 1 1 0 0 0 0 1 1 2 0 1 1 2 1 1 1 2 1 1 2 0 0 0 0 0 0 0 1 0 0 1 0 0 0 1 2 2 2 0 1 0 0 0 0 2 0 1 0 1 2 0 0 1 1 0 1 1 0 0 0 0 0 0 1 1 1 0 0 1 1 0 0 0 0 0 0 0 0 0 0 2 0 1 0 0 1 0 2 0 0 0 0 0 0 1 0 0 0 0 1 1 1 1 0 1 0 0 1 1 0 0 2 0 0 1 0 0 1 1 0 2 1 0 1 0 2 1 0 0 1 2 0 2 2 0 2 2 2 0 1 1 0 1 1 0 1 1 1 0 0 1 0 1 0 1 1 2 2 0 1 0 0 1 0 1 1 1 1 0 0 0 0 1 2 2 0 0 0 0 0 2 0 0 0 0 1 1 0 0 1 0 1 1 0 0 0 1 0 1 1 2 0 0 0 0 1 1 0 1 0 0 0 2 2 2 0 0 1 1 2 2 0 0 0 1 1 1 0 0 0 1 1 0 0 0 0 0 1 1 0 1 1 1 0 1 0 2 1 0 0 2 0 2 0 0 2 0 1 2 0 0 0 0 1 1 0 0 0 0 0 1 2 0 1 0 0 2 1 1 0 1 0 0 1 1 2 0 0 0 2 1 2 0 0 0 0 2 1 1 1 1 1 1 1 0 1 0 0 1 1 2 0 0 1 1 1 1 0 0 0 2 0 0 2 1 1 1 2 1 0 0 1 0 2 1 1 1 1 0 2 0 0 2 0 2 1 1 1 0 1 2 0 0 0 1 0 1 0 1 1 2 0 1 1 1 2 0 1 2 0 0 0 2 0 0 0 0 0 0 2 0 0 1 1 1 0 1 1 0 0 2 2 0 0 1 0 0 2 1 1 1 0 0 0 1 0 2 1 0 1 2 2 0 0 1 0 0 0 0 0 0 0 2 1 1 0 0 1 0 1 0 1 1 0 2 1 0 0 0 0 0 0 0 0 2 2 0 0 1 1 0 0 1 0 0 0 1 0 0 0 2 0 0 0 0 0 0 0 0 2 1 0 0 1 1 0 0 0 1 2 1 2 0 2 1 0 2 2 1 1 0 1 0 0 2 1 0 0 1 0 0 1 0 0 0 2 0 1 2 1 2 1 0 1 1 0 1 1 1 2 0 2 0 0 1 0 1 1 1 0 0 0 0 0 0 1 0 0 0 0 0 2 1 0 1 0 0 1 2 2 2 2 0 1 1 0 1 0 1 0 0 0 0 0 0 1 0 1 2 0 1 1 1 1 0 0 0 0 0 1 1 1 2 0 2 0 0 0 1 1 1 0 0 0 0 0 0 0 0 1 1 2 0 1 1 2 1 1 0 0 0 1 2 0 0 1 2 1 1 1 1 1 1 0 1 1 1 1 1 0 1 1 2 0 1 0 1 1 1 0 1 0 0 1 0 1 0 2 0 1 0 1 1 2 0 1 0 2 1 1 2 0 0 1 0 0 1 0 1 1 0 1 2 2 0 2 0 0 1 0 0 0 0 0 0 0 0 0 0 0 2 0 1 1 0 1 2 0 0 1 0 0 0 0 1 0 0 0 1 1 0 2 0 0 0 1 1 1 0 0 0 0 0 2 2 2 0 0 0 0 0 0 0 2 0 1 1 1 0 1 2 0 0 0 1 1 0 1 2 0 2 0 0 0 0 1 0 2 2 0 1 1 1 0 1 0 0 0 0 1 2 1 0 1 1 0 2 0 0 0 1 2 0 0 0 2 1 1 0 0 0 0 1 1 1 1 0 1 1 2 1 1 1 1 1 0 0 2 2 2 0 0 0 0 0 0 0 0 2 2 0 1 0 0 1 0 0 0 0 0 1 0 0 0 1 0 0 1 0 1 1 2 0 2 1
6 0 1 1 0 0 0 0 0 2 2 0 0 1 1 0 0 1 0 1 0 1 0 1 1 0 0 0 2 1 2 1 1 1 1 0 0 2 2 0 0 0 0 0 2 0 0 0 2 0 0 0 0 0 2 1 1 0 0 0 0 2 0 1 0 0 0 1 1 0 0 1 2 2 1 2 2 1 1 0 1 1 2 1 1 0 0 0 1 2 0 0 0 0 1 2 1 1 1 2 0 1 1 0 1 1 1 0 2 1 0 1 0 0 0 1 0 1 1 0 1 0 2 1 1 1 0 1 1 2 1 0 0 0 0 0 0 0 0 0 0 0 0 0 0 0 0 0 0 2 0 1 0 1 1 0 1 1 0 0 0 1 0 2 1 1 1 0 1 1 0 1 2 0 0 1 2 1 0 1 0 1 1 1 1 1 1 2 1 0 2 2 1 0 2 0 0 1 0 0 2 0 0 2 2 0 2 0 1 2 0 1 2 0 0 0 0 0 1 0 1 1 1 0 0 1 1 0 0 0 1 1 0 0 0 0 0 2 0 1 0 1 1 0 2 1 1 0 0 0 0 0 0 1 0 0 0 1 0 0 1 1 0 0 0 0 0 0 2 2 0 1 1 1 0 0 1 2 1 0 0 0 2 0 0 0 0 0 0 1 1 1 1 1 1 0 2 1 0 0 0 0 0 2 0 0 0 0 0 0 0 1 1 1 1 0 1 0 0 0 1 1 1 0 0 0 0 0 1 0 1 1 0 0 1 0 1 1 0 2 1 1 0 1 0 0 2 1 2 2 0 0 0 1 1 0 0 2 0 1 1 0 1 1 0 2 0 0 2 0 0 0 1 1 1 1 1 2 2 0 0 1 0 0 1 1 0 0 0 0 0 1 1 0 1 1 2 1 1 1 0 2 0 2 1 1 0 1 0 1 0 1 0 1 1 1 0 0 0 0 0 1 0 1 2 2 2 0 1 0 0 0 0 1 1 1 1 1 0 0 2 1 1 1 1 2 1 0 1 0 0 0 0 2 2 2 2 1 1 1 1 0 0 1 0 1 1 2 0 1 1 2 0 2 2 2 0 1 0 0 2 2 2 0 0 0 0 2 2 0 0 0 0 0 0 0 1 1 1 2 0 2 2 0 2 0 2 1 1 0 1 0 0 0 0 0 0 2 0 1 1 1 2 1 0 2 0 0 1 1 1 0 0 0 0 0 1 1 0 0 1 1 0 0 0 0 0 1 1 0 0 1 0 0 2 2 0 1 2 1 0 0 1 1 0 1 1 0 0 1 0 0 0 0 0 0 1 0 2 0 2 0 1 0 0 0 0 1 0 0 0 0 2 0 0 0 1 1 0 0 1 1 0 0 0 2 0 2 0 0 0 0 0 1 1 1 1 0 0 0 1 0 0 0 0 0 2 2 0 0 2 0 0 0 0 0 1 0 2 0 0 1 1 2 2 1 1 0 1 0 0 1 1 0 1 2 0 0 2 0 0 0 0 1 0 1 1 0 2 0 0 2 0 1 1 1 2 0 2 0 1 0 0 1 2 2 0 0 0 0 2 1 0 0 1 0 0 1 0 1 1 1 0 0 1 2 2 2 2 0 0 0 0 1 1 2 0 1 1 0 0 0 0 0 1 1 0 1 1 1 2 0 1 0 0 0 1 0 1 1 0 1 0 0 0 1 1 0 0 0 0 0 0 0 0 0 1 0 2 0 0 0 2 1 1 1 0 0 2 1 1 0 2 2 1 2 0 1 1 1 0 1 1 1 2 0 0 2 2 2 2 0 1 2 2 1 0 1 0 0 1 0 0 0 0 2 1 1 0 1 1 0 2 0 2 0 2 2 1 0 0 1 0 1 0 1 1 0 0 2 0 2 1 1 1 2 0 1 1 1 1 0 0 0 0 0 0 1 0 0 1 0 1 2 0 1 1 0 1 0 0 0 0 0 0 0 1 0 2 1 0 0 0 1 1 2 1 1 1 1 2 2 2 0 1 1 0 1 0 0 2 2 0 2 2 0 2 2 0 1 0 1 1 1 2 0 1 1 0 0 0 1 0 0 1 1 1 1 1 1 0 1 0 1 1 0 0 1 0 0 0 1 1 1 1 0 1 2 2 0 1 1 1 0 0 1 0 1 0 1 1 0 2 1 1 0 2 0 0 0 2 0 0 0 1 1 1 0 0 0 0 0 0 0 2 0 2 0 0 0 0 1 1 1 0 0 0 0 2 0 0 0 0 0 1 0 0 0 1 0 1 0
7 0 1 2 0 0 0 2 1 0 1 1 1 1 1 0 0 2 2 2 0 2 0 0 2 0 0 1 1 1 2 0 1 2 1 0 2 1 0 2 2 0 0 0 1 0 0 0 2 1 0 0 1 1 0 0 0 0 0 1 0 1 1 0 0 1 1 1 2 0 0 1 1 1 1 1 1 1 1 0 1 2 0 0 2 0 0 1 1 2 0 1 1 2 0 2 1 1 0 1 1 1 1 0 1 0 2 2 0 0 2 2 0 0 0 1 0 0 1 0 2 1 2 2 2 2 0 1 0 1 1 1 0 0 1 0 0 0 1 2 2 0 0 0 0 0 0 0 0 1 0 1 0 0 0 0 0 2 0 1 1 0 0 2 0 1 0 0 0 1 0 0 0 1 1 0 1 0 0 0 0 0 0 0 1 0 1 1 0 0 0 1 2 0 2 0 1 0 0 0 0 0 0 1 1 1 2 0 1 1 0 1 1 0 0 1 1 0 2 2 0 0 0 0 0 1 1 0 1 0 0 0 0 0 0 0 0 1 1 1 0 1 2 0 1 0 1 0 0 0 0 0 0 0 0 0 0 1 1 1 0 1 0 0 0 0 0 1 2 2 0 0 0 0 0 0 0 1 1 0 0 1 2 0 0 0 0 2 0 2 1 1 0 1 1 0 1 1 1 0 0 0 0 2 0 0 1 0 0 1 0 2 0 0 0 0 2 0 0 0 1 1 1 1 0 0 0 0 2 1 1 1 1 0 0 0 0 2 0 0 0 1 0 2 1 1 1 1 1 0 1 1 0 0 0 0 0 1 0 0 0 0 1 1 1 1 0 0 2 0 0 0 0 0 0 0 0 2 0 0 0 0 0 1 0 2 0 1 1 0 0 0 1 0 1 1 2 1 1 1 0 1 0 2 1 0 0 2 0 2 0 0 1 0 1 2 1 1 0 1 0 1 1 1 1 0 0 0 2 1 1 0 2 0 2 0 0 1 0 0 1 2 1 1 1 2 1 0 1 0 0 0 0 2 1 1 1 1 1 1 1 0 0 1 1 2 2 2 0 0 1 1 1 2 1 0 1 2 0 1 0 2 2 0 0 0 0 1 2 0 0 0 1 0 1 0 2 1 1 2 0 2 1 1 1 0 1 0 1 0 0 1 0 0 0 1 0 2 0 1 1 1 2 1 0 2 0 2 0 2 0 1 0 2 2 0 1 1 0 2 0 0 0 2 2 1 0 2 2 0 0 0 1 0 1 1 0 1 1 1 0 0 0 0 0 0 0 1 1 1 1 2 1 0 1 1 2 0 0 2 0 0 0 0 0 0 0 0 0 0 0 0 0 0 1 0 0 0 0 0 0 2 0 0 0 2 1 1 0 2 2 0 0 2 0 2 2 0 0 0 0 0 0 0 0 1 1 2 0 0 0 1 0 0 0 1 2 2 1 1 0 0 1 2 2 1 1 1 1 0 1 2 1 1 0 2 0 0 1 1 1 0 2 0 1 2 0 2 1 0 1 1 0 0 1 2 2 0 1 0 0 1 1 2 1 2 1 1 0 0 1 0 1 0 1 0 0 0 1 1 0 0 0 0 1 2 2 2 2 0 1 1 0 1 0 0 0 1 1 1 0 0 1 0 2 2 0 1 1 1 2 1 0 0 0 0 0 0 1 1 0 1 0 0 0 0 1 1 0 0 0 0 0 0 0 1 0 0 2 0 0 0 2 2 2 0 0 2 0 2 0 0 0 1 1 0 1 0 1 1 0 0 0 0 1 0 2 2 1 2 1 1 2 2 0 0 0 0 1 1 1 0 1 1 1 1 2 0 0 1 1 0 0 2 0 0 2 1 1 0 1 1 0 0 0 0 0 0 0 2 1 1 2 0 0 2 0 0 0 0 0 0 0 0 0 0 0 1 0 1 0 0 0 2 0 0 0 0 0 0 0 0 0 0 0 1 0 0 2 0 1 0 0 2 2 0 0 2 2 1 1 1 2 0 0 0 0 1 2 0 1 1 0 1 1 0 1 2 0 0 0 0 2 0 1 1 0 2 1 1 0 1 2 0 2 2 1 1 1 0 0 1 0 2 1 0 0 1 0 1 1 1 0 2 0 0 0 0 1 1 0 0 2 1 1 0 0 0 0 0 2 0 2 2 1 0 2 0 0 0 1 0 0 1 2 0 0 0 0 0 1 0 0 0 0 1 1 1 1 0 0 1 0 0 0 1 1 0 0 2 2 0 0 0 1 0 1 0 0 0 2 0
8 0 1 1 0 0 0 2 1 0 1 1 0 0 0 0 0 2 1 1 0 2 0 0 2 0 1 0 0 1 2 0 0 0 1 1 2 2 0 1 1 0 0 0 2 1 1 1 0 1 0 0 1 1 1 0 0 0 0 1 1 1 0 1 0 0 1 0 1 0 0 0 2 2 2 2 2 1 1 0 1 2 2 1 1 0 0 0 2 2 0 0 1 1 0 1 1 1 1 0 0 1 2 0 2 0 2 1 1 1 0 0 1 2 2 2 2 0 1 0 1 0 1 2 1 1 0 1 0 1 0 0 0 0 0 0 0 0 0 0 0 0 1 0 0 1 0 0 0 0 0 0 0 0 0 0 1 1 1 0 1 0 1 1 1 0 0 1 0 2 1 1 1 1 1 1 0 0 0 0 0 1 1 1 2 1 2 0 0 0 1 1 1 1 1 0 2 0 0 0 1 1 0 0 0 2 0 0 0 1 0 1 1 0 0 1 0 0 1 0 2 2 0 0 0 0 0 0 0 0 0 0 0 0 0 0 0 2 0 1 0 0 2 0 1 0 0 0 0 0 0 0 0 0 0 0 0 2 1 1 0 1 1 1 0 0 0 0 2 0 0 1 1 1 1 1 0 1 1 0 1 2 2 1 0 0 0 0 0 2 2 2 0 2 1 1 1 0 0 0 0 0 1 1 1 0 0 1 0 0 0 1 2 1 1 0 2 0 1 0 1 2 1 1 1 0 0 1 1 1 2 2 1 0 0 0 0 2 1 2 0 2 1 1 0 1 1 0 1 0 1 1 0 1 0 1 1 1 0 1 1 0 1 0 1 0 0 0 0 2 2 2 1 1 2 2 2 0 0 0 0 0 0 1 0 0 0 0 0 0 0 0 0 0 2 0 0 2 0 0 0 0 0 2 1 0 0 1 0 2 0 0 0 0 0 1 1 0 0 0 1 0 1 1 0 1 0 0 1 1 0 0 0 2 2 2 0 1 1 0 2 0 1 0 2 2 0 0 1 0 0 0 0 2 2 2 2 1 1 1 1 0 0 0 0 1 1 1 0 1 0 0 2 0 0 0 0 2 0 0 2 2 1 1 1 0 1 0 1 0 1 1 0 2 0 0 0 1 1 2 0 2 0 2 0 0 1 0 0 0 0 1 1 0 1 0 0 1 0 1 1 1 2 2 0 2 0 1 1 1 1 1 0 0 0 0 1 1 1 0 1 1 0 1 1 0 0 2 2 0 0 0 1 0 2 1 0 1 2 1 1 0 2 2 0 1 1 1 1 0 0 0 2 0 2 2 2 2 2 2 2 0 1 0 0 1 0 0 0 0 0 1 0 0 0 0 0 1 0 0 1 1 0 0 0 2 1 0 0 0 1 0 0 1 1 1 1 1 0 0 1 0 1 0 1 2 2 2 0 0 0 0 0 0 0 1 2 1 1 1 1 2 0 2 2 1 1 1 1 0 1 2 1 0 1 2 0 1 2 0 0 0 2 1 0 1 1 2 1 0 0 1 2 0 0 2 1 1 1 1 2 1 1 2 1 1 1 0 0 0 0 0 0 0 0 0 0 0 0 2 1 0 0 1 0 1 1 2 2 0 1 0 1 1 1 0 0 2 1 0 1 0 1 0 1 2 0 1 1 1 1 1 0 0 0 0 0 1 1 2 1 1 0 0 1 0 0 1 0 1 1 1 1 0 0 0 0 0 0 0 0 0 2 0 0 0 1 0 2 1 2 0 0 2 2 0 1 1 1 1 0 1 0 0 0 0 2 2 2 2 1 0 0 1 1 1 0 0 0 0 0 0 1 0 1 1 2 0 0 1 1 0 2 0 2 0 1 1 1 0 1 1 0 0 0 0 0 0 0 2 1 1 2 0 0 1 0 0 2 1 1 0 0 0 1 0 0 1 0 0 2 1 0 2 0 0 0 0 0 0 1 0 0 0 0 0 1 0 2 0 0 0 0 1 1 1 1 2 2 1 1 1 2 0 0 0 1 0 0 0 2 2 0 2 2 0 2 2 0 0 0 1 1 0 2 2 1 1 1 1 1 1 1 0 1 1 1 2 2 2 0 2 0 0 1 0 1 1 1 1 0 2 0 1 0 0 0 1 1 0 0 0 2 1 0 0 0 1 0 0 2 0 1 2 1 0 2 0 0 0 2 0 1 0 0 2 2 0 0 0 0 0 0 0 1 1 2 0 0 0 0 0 0 0 0 0 0 1 0 1 1 0 0 1 1 0 0 0 1 0 0 0
9 0 1 1 0 0 0 0 0 2 2 0 0 1 0 0 0 2 2 1 1 1 0 0 2 0 0 0 0 0 2 1 0 1 2 2 2 1 0 0 0 0 0 0 2 0 2 0 1 1 0 0 1 1 1 1 0 0 2 0 1 1 0 2 0 1 1 0 0 0 0 0 2 2 2 2 2 0 0 0 0 1 2 2 2 0 0 1 1 2 0 0 1 2 0 0 0 1 0 1 1 1 0 0 2 1 2 0 2 0 0 2 1 2 1 1 2 0 2 0 1 0 2 1 1 1 0 0 0 0 0 0 1 0 0 0 1 0 0 0 1 0 1 0 0 0 0 0 0 0 0 0 0 0 0 0 1 0 0 1 0 1 0 2 1 1 1 0 0 0 0 0 0 2 1 0 1 1 0 1 1 2 0 0 2 2 0 1 0 0 2 2 2 0 2 0 1 0 0 0 0 1 1 1 1 1 2 0 1 0 1 2 2 0 0 2 0 0 1 0 1 1 1 0 0 2 2 1 1 1 1 1 1 1 0 0 0 1 0 0 0 1 2 0 2 0 0 0 0 0 0 0 1 1 0 0 1 1 0 0 0 0 0 0 0 0 0 0 1 1 1 1 1 1 0 0 0 1 1 0 0 2 1 0 1 0 0 1 0 2 1 0 0 2 2 0 1 0 0 0 1 0 1 0 1 1 1 1 1 1 0 2 1 1 1 0 1 0 0 0 0 1 2 2 2 0 0 0 0 1 2 2 0 0 0 0 0 1 1 1 0 0 0 2 1 1 1 0 0 0 0 0 1 2 1 0 0 2 0 0 0 0 2 2 2 2 0 1 1 1 1 1 1 0 0 0 0 2 2 0 0 2 0 0 1 1 0 0 0 0 0 0 0 1 2 0 1 0 0 0 0 0 0 2 0 1 0 2 0 1 0 0 0 0 0 1 1 0 0 0 0 1 1 1 0 1 0 0 0 0 0 0 0 2 1 1 0 2 0 1 2 0 1 0 2 2 0 0 2 0 0 0 0 2 0 0 0 2 1 1 2 0 1 0 1 1 1 1 0 1 0 0 2 0 1 1 0 2 0 0 2 1 1 0 1 0 0 1 2 0 0 0 2 1 0 0 0 2 2 2 0 2 1 1 1 0 2 0 2 0 0 0 0 0 1 0 0 2 0 1 1 2 2 2 0 2 0 0 0 2 0 0 0 2 0 0 1 1 1 1 2 0 0 2 1 0 0 0 0 1 0 1 1 0 2 1 0 1 1 1 0 0 0 1 0 0 1 1 1 0 0 0 0 0 0 0 0 0 1 1 1 1 0 0 1 0 1 0 0 0 1 0 1 0 0 0 0 0 0 0 0 2 1 0 1 2 1 0 1 1 0 0 0 0 1 1 1 1 0 0 1 0 0 0 0 0 1 2 0 0 1 0 0 0 0 1 2 1 1 1 0 0 0 1 2 1 1 2 1 0 1 1 0 0 1 2 0 0 2 1 0 0 2 0 1 2 1 2 0 1 1 0 1 1 1 2 2 0 2 0 0 1 0 2 2 2 1 1 0 0 1 0 1 0 0 0 0 0 0 1 0 0 0 0 1 1 2 2 2 1 0 0 0 1 0 0 0 1 1 0 0 0 1 0 2 2 0 1 1 0 1 0 0 0 0 0 1 1 0 1 1 1 0 0 0 0 0 0 0 0 0 0 0 0 0 0 0 0 2 0 0 0 2 0 0 0 0 1 0 2 0 1 1 0 0 1 2 0 1 1 0 1 0 0 1 1 0 2 1 2 0 2 2 2 1 0 0 1 0 1 1 0 1 0 1 1 0 0 1 0 1 0 2 0 2 0 2 2 1 0 1 1 0 0 0 1 1 0 0 1 0 1 2 0 0 1 1 0 0 0 0 0 0 1 0 0 1 1 0 0 2 0 0 2 0 0 0 0 0 0 1 0 1 0 1 1 1 0 2 0 0 0 0 1 1 0 0 2 2 1 1 1 2 0 0 0 0 0 1 0 1 1 1 1 2 0 2 2 0 0 0 1 1 0 2 2 0 1 1 1 1 1 0 0 2 0 2 1 2 1 1 1 0 1 1 0 0 1 0 0 1 1 1 1 2 0 1 0 0 0 0 0 2 2 1 0 1 1 0 0 2 0 1 0 0 0 1 1 0 0 1 0 0 0 1 0 0 0 0 0 1 0 0 0 0 1 1 1 1 1 0 1 0 0 0 0 0 1 0 0 0 1 0 0 1 0 0 0 0 0 2 2
10 0 1 1 0 0 0 1 0 1 1 1 0 0 0 0 1 1 0 1 1 1 0 0 2 0 0 0 0 2 2 0 0 1 1 1 2 1 0 1 1 1 0 0 1 1 1 0 2 1 0 0 0 0 1 0 0 1 1 1 1 1 0 1 0 0 1 1 1 1 1 1 2 2 2 2 2 1 1 0 1 2 2 0 0 1 2 0 2 2 0 0 0 2 0 1 0 2 0 2 1 0 1 0 2 1 2 2 0 0 0 0 0 1 0 0 1 0 0 0 2 0 2 1 1 1 0 1 0 1 2 0 0 0 1 1 0 0 0 0 1 0 0 0 0 0 0 0 0 0 1 0 0 0 1 0 0 0 1 0 1 1 0 1 0 2 0 2 0 2 2 0 1 0 1 1 1 1 0 1 0 1 0 0 1 0 0 2 1 0 1 1 1 0 1 0 1 0 1 0 1 1 0 0 0 2 2 0 1 0 1 0 2 0 1 0 1 0 0 0 0 0 0 0 0 2 0 0 0 0 0 0 0 0 0 0 0 2 0 2 0 1 1 1 2 0 0 0 0 0 0 0 0 1 0 0 1 1 0 0 0 0 1 1 0 0 0 0 1 0 1 0 1 0 0 0 1 2 2 0 2 1 2 2 0 0 2 1 1 2 1 2 0 2 1 0 0 1 0 0 0 0 1 0 1 0 1 0 2 2 0 2 1 2 2 0 2 0 1 0 0 2 1 0 2 0 0 0 0 1 1 0 0 0 0 0 0 1 1 1 0 0 0 1 0 0 1 1 2 1 1 1 0 1 1 0 0 2 0 0 0 0 2 1 2 1 0 1 2 0 0 0 0 0 1 1 1 2 1 1 0 0 0 1 0 0 0 0 0 0 0 0 0 1 2 0 1 0 1 1 0 1 0 2 0 1 0 0 0 2 0 0 2 0 2 2 0 0 0 0 0 2 0 2 0 0 1 0 2 0 2 1 0 0 1 1 0 1 0 1 1 0 2 0 1 1 1 1 1 0 0 0 0 2 1 0 1 1 0 1 1 0 0 0 1 1 1 2 0 0 1 1 2 0 1 1 0 2 0 1 0 2 1 1 2 1 0 0 1 0 2 1 0 1 0 0 1 0 0 2 0 2 1 1 1 0 2 1 0 1 0 1 1 0 1 0 0 1 0 2 2 0 1 0 1 1 1 0 1 1 1 0 0 1 1 0 2 1 0 0 2 1 0 1 1 0 0 1 1 0 0 1 1 0 2 1 0 0 1 0 0 0 0 2 0 0 2 0 0 1 1 1 0 0 0 0 0 1 1 2 2 0 0 0 0 0 0 1 1 1 0 1 2 0 0 0 0 0 0 0 0 2 2 1 0 1 1 0 0 1 1 0 0 0 1 0 0 2 1 0 0 0 0 0 0 1 2 1 0 0 0 0 1 0 0 0 2 0 2 0 1 1 0 0 1 1 2 1 2 0 0 1 2 2 0 2 0 0 2 0 0 0 1 0 0 2 2 2 0 1 1 0 1 0 0 2 2 0 1 0 0 1 2 1 2 0 2 0 0 0 1 0 1 0 1 0 0 0 2 1 0 1 0 0 0 2 2 1 1 0 1 0 0 1 0 0 0 0 0 0 0 0 0 0 0 2 0 1 1 1 2 1 0 0 0 0 1 1 0 1 0 1 0 0 0 0 0 1 0 0 0 0 0 1 0 0 0 1 1 0 1 1 2 1 0 1 2 1 1 1 0 0 2 0 0 0 1 1 1 1 0 1 0 0 0 2 0 2 2 2 1 0 2 2 2 0 0 1 0 0 0 0 1 0 2 0 1 0 0 0 2 2 2 0 2 0 2 1 1 0 2 1 0 1 0 1 1 0 1 2 1 2 2 2 0 2 0 0 1 1 0 0 0 0 1 0 0 0 0 0 2 0 0 2 0 0 0 0 0 0 0 0 0 0 0 0 0 0 1 0 0 0 0 1 2 1 0 2 0 0 0 0 1 0 0 0 1 0 1 0 1 1 1 2 2 0 2 1 0 0 0 0 1 1 2 0 1 1 0 0 0 0 0 0 1 1 2 1 2 1 0 2 0 0 0 0 1 2 1 1 0 2 0 1 0 0 0 1 1 0 0 0 1 2 0 0 1 0 0 0 0 0 1 1 1 0 2 0 0 1 1 1 0 0 1 0 0 0 0 0 0 0 0 0 0 0 0 0 1 0 0 1 1 1 0 1 1 1 0 1 0 1 0 0 1 0 1 0 0 0 0 0
11 0 0 1 0 0 0 1 0 1 1 1 1 1 0 0 0 1 0 1 1 1 1 0 2 0 0 0 1 2 2 1 0 0 0 0 2 1 1 0 0 0 2 2 2 1 1 1 0 2 0 0 1 2 0 1 0 0 0 1 0 1 0 0 0 0 1 0 1 1 0 0 2 2 2 2 2 1 1 0 1 1 2 1 1 0 0 0 2 2 0 0 0 0 1 2 1 2 0 2 1 0 0 0 1 1 1 0 2 0 0 2 1 2 1 1 2 0 1 0 2 1 2 1 1 1 0 0 0 0 0 0 1 0 0 0 0 1 0 2 1 0 0 0 0 0 0 0 0 0 0 0 1 0 0 0 0 0 1 0 0 2 0 2 2 2 0 2 0 1 0 1 0 0 2 2 0 0 0 0 0 0 1 1 1 1 1 2 1 0 2 2 2 1 2 0 2 0 1 0 0 1 0 2 1 1 2 0 1 0 1 0 1 0 0 2 1 0 1 1 1 1 0 0 0 0 0 0 0 0 0 0 1 2 1 1 0 2 0 1 0 0 1 0 2 1 1 1 1 1 0 0 0 0 0 0 0 0 0 0 0 0 1 1 0 0 1 0 2 1 0 1 1 1 0 0 0 1 1 0 1 2 2 1 1 0 0 1 0 2 0 1 0 2 1 0 1 2 0 1 2 1 0 0 0 0 1 0 1 1 0 1 2 2 2 1 1 0 0 1 1 0 1 1 1 0 0 0 0 0 1 0 2 1 0 0 0 2 0 1 0 1 2 2 0 0 2 0 1 1 0 0 0 2 1 1 1 0 1 0 1 1 0 0 0 0 0 1 2 0 0 0 0 0 1 0 0 1 0 0 0 0 0 1 0 1 0 0 0 0 0 0 1 0 2 0 1 1 0 0 0 0 0 2 1 1 0 0 0 1 1 0 2 0 2 2 0 1 0 1 0 1 0 1 1 1 1 1 2 0 1 1 1 1 1 0 0 0 0 0 0 1 1 1 1 2 1 0 1 1 0 0 0 2 2 2 2 2 0 2 0 0 0 1 0 1 1 1 0 1 0 0 2 2 1 1 0 1 0 1 1 2 1 0 2 0 0 2 2 1 0 0 0 2 1 0 1 1 1 1 1 1 2 0 2 0 2 0 0 1 0 2 0 0 1 1 0 2 0 1 2 0 1 0 0 1 1 1 0 2 0 1 0 0 0 0 2 1 0 1 1 1 0 1 1 0 0 2 2 0 0 0 0 0 2 0 2 0 1 1 0 0 1 2 0 1 2 2 2 0 0 2 0 0 0 0 1 2 2 2 2 0 0 0 0 0 0 0 0 0 0 0 2 0 0 0 0 1 0 0 1 1 0 0 0 2 1 1 0 0 0 0 0 1 0 0 0 1 0 1 0 1 0 0 0 2 2 2 0 0 0 0 1 0 0 0 2 0 2 0 2 0 0 1 1 1 2 1 1 0 0 2 1 0 0 2 0 0 1 0 0 0 0 0 1 2 1 1 1 0 0 1 1 0 0 1 0 1 1 0 1 0 0 2 2 0 2 1 0 0 1 0 1 1 0 0 0 1 0 1 1 0 0 0 0 1 1 0 1 2 0 0 0 0 0 1 0 1 1 1 0 1 0 0 1 2 0 0 0 0 0 0 0 1 1 0 1 1 0 1 1 1 0 0 0 0 1 1 0 1 1 1 0 0 0 0 0 1 2 1 0 0 2 0 0 0 1 0 0 2 0 0 1 1 1 0 2 0 2 2 0 1 0 0 1 1 0 1 1 2 0 1 1 2 2 1 0 0 1 0 0 0 1 0 1 1 1 0 0 2 2 0 1 0 1 0 1 1 1 1 1 2 0 0 0 0 0 0 0 2 1 1 1 1 0 2 0 1 1 0 0 0 0 0 0 0 1 0 0 0 1 0 1 2 0 0 1 1 0 0 0 0 0 0 0 1 0 1 2 0 0 0 0 1 1 1 0 2 1 0 0 0 1 1 1 1 0 1 0 1 1 2 0 1 2 0 2 2 0 0 0 0 2 0 2 1 1 2 1 1 1 1 0 0 2 2 0 1 1 1 0 1 0 2 0 0 0 0 1 1 0 2 0 1 0 0 0 1 1 0 0 0 2 0 0 0 0 0 0 0 1 0 2 1 0 1 2 0 0 1 0 1 0 0 0 1 1 0 0 0 1 0 0 0 0 0 0 2 2 0 0 2 0 2 0 0 1 1 0 1 1 0 1 2 1 0 0 0 2 0 1 1
12 0 1 2 0 0 0 1 0 1 1 1 1 1 1 0 0 0 0 0 1 0 0 1 1 0 0 0 0 1 2 0 0 1 0 0 2 1 0 0 0 0 1 1 2 0 0 0 2 0 0 0 0 1 1 0 0 1 1 0 1 2 0 2 0 0 1 1 2 1 1 2 2 2 1 2 2 2 2 0 1 2 1 0 1 0 0 0 1 1 0 0 1 1 0 2 0 1 0 1 1 0 0 0 2 0 2 0 2 1 0 1 1 2 2 2 2 0 1 0 0 0 2 1 1 1 0 0 1 1 0 0 0 0 0 0 0 0 0 0 0 0 0 0 0 0 0 0 0 0 0 0 0 0 0 0 0 0 1 0 0 1 0 2 1 2 1 1 1 2 1 1 1 2 1 0 2 1 1 1 0 1 1 1 2 1 1 1 0 0 0 1 2 2 1 1 2 0 0 0 0 0 0 1 1 2 1 0 1 1 0 0 1 0 0 0 0 0 2 1 0 0 0 0 0 2 1 0 0 0 0 0 0 0 0 0 0 2 0 0 0 0 2 0 2 0 0 0 0 0 0 0 0 0 0 0 0 2 0 0 1 1 0 1 0 0 0 0 1 1 0 2 1 1 1 1 0 2 1 0 0 1 1 1 0 0 1 1 0 2 2 0 1 2 1 0 2 0 0 0 1 1 1 0 1 0 2 1 1 1 0 1 1 1 1 0 2 0 0 0 2 0 0 0 2 0 1 0 0 1 2 2 0 0 0 0 0 0 2 1 0 2 2 2 1 1 1 0 1 0 0 0 0 0 0 0 0 1 0 0 0 0 1 0 1 1 0 1 1 1 1 1 1 1 1 1 2 1 1 0 1 1 0 1 0 1 0 1 0 1 1 1 0 0 2 0 1 0 1 1 0 1 0 1 1 0 1 1 0 1 1 0 0 0 0 2 1 0 0 0 0 1 1 0 0 0 0 2 2 0 0 1 1 1 1 0 1 2 0 0 2 0 1 0 1 1 1 0 0 0 0 2 0 2 0 0 0 2 0 1 1 0 1 0 1 1 1 1 0 1 0 0 2 0 1 0 1 1 0 1 1 0 2 1 2 1 0 0 2 1 0 0 0 1 1 0 1 0 0 2 0 2 2 1 2 1 2 1 0 1 0 0 1 1 0 1 1 2 0 1 1 1 1 1 0 1 0 0 1 1 1 1 0 0 0 0 1 0 1 1 0 0 0 1 0 0 0 0 0 0 1 1 2 0 1 1 0 0 1 0 0 0 0 2 1 1 1 0 0 1 0 1 0 0 0 0 0 0 1 1 2 1 1 0 0 1 0 0 0 0 0 1 0 0 1 0 1 1 0 0 1 1 1 2 0 2 1 1 0 1 1 0 0 1 0 1 1 0 0 0 0 0 0 0 0 1 2 1 0 0 0 1 0 0 0 0 2 0 2 0 1 1 0 0 1 1 2 0 1 0 0 2 0 1 0 2 0 0 1 0 0 0 1 0 0 2 1 1 1 0 0 1 0 0 0 2 2 0 1 0 1 1 0 0 0 1 1 0 0 1 0 1 0 0 0 0 0 0 0 1 0 0 0 0 1 0 1 2 2 0 1 1 0 2 0 1 1 2 0 0 2 0 2 0 1 1 0 1 1 1 1 1 0 0 0 0 1 0 1 1 0 1 0 0 0 0 0 0 0 0 1 1 0 0 0 1 1 0 2 0 0 0 2 1 1 0 0 2 0 2 0 0 0 0 0 0 1 0 1 1 0 2 2 1 0 1 1 2 2 2 0 0 2 2 2 0 0 0 0 0 0 0 1 0 1 2 1 0 0 1 2 1 1 0 1 0 1 2 1 0 2 1 0 1 0 0 0 0 0 2 0 2 2 2 0 2 0 1 2 0 1 0 0 1 0 1 1 0 0 0 2 0 1 2 0 0 1 0 0 0 0 0 0 0 0 0 2 0 2 1 0 0 0 1 2 1 0 2 2 2 2 2 2 0 0 0 0 1 0 0 2 2 0 2 2 0 2 1 0 0 1 0 2 0 1 1 0 1 0 0 0 0 0 0 2 2 0 1 0 0 0 0 0 0 0 0 0 1 0 0 0 1 0 1 1 0 0 1 1 0 0 0 0 1 0 0 1 0 0 0 1 2 2 1 1 0 2 0 0 0 1 0 0 1 1 1 1 0 2 0 0 0 1 0 0 1 1 1 1 0 0 2 0 0 0 0 0 0 1 0 0 0 0 0 1 0 0 0 1 0 1 1
13 0 1 2 0 0 1 2 0 0 0 0 1 1 1 0 0 1 1 1 1 2 0 0 2 0 1 0 1 1 1 1 1 2 1 0 2 1 0 0 0 0 0 0 2 0 0 0 1 1 0 0 0 1 0 0 0 0 0 0 1 2 0 1 0 0 1 0 1 0 0 0 2 2 2 2 1 1 1 0 1 1 1 0 1 0 1 0 2 2 0 0 2 1 0 1 0 0 0 1 0 1 2 0 2 0 2 1 1 0 0 2 0 1 0 0 1 0 1 0 1 0 1 1 0 0 0 0 2 2 0 0 0 0 0 0 0 0 0 0 1 0 0 0 0 0 0 0 0 2 0 2 0 0 0 0 0 0 2 0 0 1 0 1 1 1 1 0 1 1 1 1 0 2 1 1 1 0 0 0 0 0 1 1 1 1 1 0 0 0 1 2 1 0 1 0 0 0 1 0 0 1 0 1 1 0 2 0 1 0 0 0 1 0 0 0 0 1 1 0 1 1 1 0 0 2 2 1 0 0 0 0 0 1 1 0 1 2 0 2 0 0 2 1 1 0 0 0 0 0 0 0 1 0 1 1 1 1 0 0 0 0 0 0 0 0 1 0 2 1 1 1 0 0 0 0 0 2 2 0 1 2 0 0 0 0 0 0 0 2 2 1 0 1 0 1 1 0 0 0 2 0 0 0 0 0 0 1 1 1 0 1 1 1 2 0 1 0 0 0 1 1 1 1 1 0 0 0 1 0 1 0 0 0 0 1 0 2 0 1 0 0 0 1 1 1 0 0 1 0 0 0 0 2 1 1 1 1 0 2 2 0 1 1 1 0 0 1 2 0 0 0 0 0 1 0 0 1 0 0 0 1 0 0 0 0 0 0 0 0 0 0 1 0 2 0 1 0 0 0 0 0 0 2 2 0 0 0 0 2 0 0 1 0 1 1 0 0 0 0 0 1 1 1 0 0 0 1 1 0 0 0 0 1 1 0 0 0 0 0 1 1 1 1 1 2 1 1 1 0 0 0 0 2 2 2 2 0 1 0 0 0 0 0 0 0 0 1 0 1 0 0 2 0 1 1 0 2 0 0 2 1 0 0 2 1 0 0 1 0 1 1 1 1 1 0 1 1 1 2 0 2 1 1 1 0 1 0 1 1 0 1 0 0 0 0 0 2 0 1 1 1 2 0 0 1 0 2 0 2 0 1 0 0 0 0 2 1 0 1 2 1 0 1 1 0 0 1 1 0 0 1 0 0 1 1 0 0 2 1 0 0 0 1 0 0 1 1 1 1 1 1 1 0 1 1 1 2 2 2 2 1 0 0 0 0 0 0 1 1 0 1 0 0 0 0 1 1 0 0 2 1 2 0 0 1 1 0 0 1 0 0 0 0 2 0 0 0 0 0 2 0 0 0 0 0 2 2 0 0 2 0 1 1 0 1 2 0 2 0 1 0 1 1 1 0 1 1 1 0 0 1 0 0 1 1 0 1 2 0 0 0 1 1 1 1 0 2 1 0 0 0 1 0 0 2 1 1 2 0 1 0 0 2 2 1 2 1 0 0 2 1 0 0 0 0 0 0 0 1 0 0 0 0 0 0 1 2 2 0 1 1 0 1 0 1 0 0 0 0 0 0 0 0 1 2 0 1 1 1 2 1 1 0 1 1 2 0 1 1 0 1 0 0 0 0 1 0 0 0 0 0 0 0 0 0 1 0 2 0 0 0 2 2 1 1 1 0 1 1 1 0 1 1 1 1 1 1 0 0 0 0 1 1 1 1 0 1 1 1 0 1 0 2 2 2 0 0 0 0 0 0 1 1 1 1 2 0 0 1 1 0 1 1 1 0 2 2 1 0 2 1 0 1 0 1 1 1 0 2 1 1 1 1 1 1 0 0 0 0 0 0 0 0 0 0 0 1 0 1 1 0 0 2 0 0 0 0 1 1 0 0 0 1 0 0 1 0 0 2 0 0 0 2 1 0 0 0 0 0 2 2 2 0 0 0 0 1 0 0 2 2 1 1 2 0 2 2 0 0 0 2 1 0 1 2 1 1 1 2 1 2 1 0 1 1 1 1 2 1 0 2 0 1 0 0 1 1 0 0 1 1 1 2 1 0 1 0 1 1 1 1 2 0 0 0 0 0 0 0 2 0 2 1 0 0 1 1 1 2 0 2 0 0 0 2 2 0 0 0 1 0 0 2 0 1 1 1 1 0 0 2 1 1 0 1 1 0 0 1 0 0 0 0 1 0 1 0 0 0 2 1
14 0 1 2 0 0 0 1 0 1 1 1 1 2 1 1 0 0 0 0 0 1 0 1 1 1 1 0 0 0 2 0 0 2 0 0 2 1 0 0 0 0 1 1 2 0 0 0 2 0 0 0 1 1 1 0 0 0 2 0 1 1 0 1 0 1 0 1 2 0 0 0 2 2 0 2 1 1 1 0 1 2 2 0 0 0 0 1 1 1 0 0 1 0 1 1 0 0 0 2 0 0 2 0 2 0 2 2 0 0 1 1 0 0 0 1 0 0 1 0 2 1 1 2 0 0 0 0 1 1 0 1 0 0 0 0 0 0 0 0 0 0 0 0 0 0 0 0 0 0 1 0 1 0 1 0 0 0 1 1 0 2 1 2 0 2 0 0 0 1 0 1 0 2 2 2 2 1 1 1 0 1 0 0 0 0 0 0 0 0 0 0 1 0 1 0 1 0 2 0 0 2 0 1 1 2 1 0 2 0 0 1 0 0 0 1 1 1 2 1 1 1 0 1 0 0 1 0 0 0 0 0 0 0 0 0 1 0 0 0 0 1 2 0 2 0 0 0 0 0 0 0 0 1 0 0 1 1 0 0 0 0 0 2 0 0 0 0 1 0 0 1 0 0 0 0 0 2 2 0 1 2 1 1 0 1 1 1 0 2 1 1 0 2 1 0 1 0 0 0 1 0 1 0 1 0 0 0 0 0 0 0 2 1 1 0 2 0 0 2 0 0 0 0 2 0 0 0 0 1 2 1 1 0 0 0 0 1 2 2 0 2 1 1 0 0 1 0 2 0 1 1 0 2 1 1 1 2 0 1 1 0 2 0 2 0 0 1 1 1 1 1 1 1 0 0 0 2 0 0 0 0 1 2 0 0 0 0 0 0 0 0 0 0 2 0 0 0 1 1 0 2 0 1 0 1 1 2 0 2 0 0 2 0 2 2 0 1 0 1 0 1 0 0 1 1 1 1 2 1 0 1 1 1 2 1 0 0 0 0 0 1 2 1 1 2 1 0 2 0 0 1 0 2 1 1 1 1 1 0 0 0 0 0 0 1 0 1 0 1 0 0 1 1 0 0 0 2 0 2 1 2 2 1 1 1 0 2 2 0 0 0 0 0 2 0 2 1 1 2 0 2 0 2 0 0 0 0 0 0 0 1 0 0 0 0 0 2 0 1 1 0 1 0 0 1 1 2 0 2 0 2 0 0 0 1 2 0 1 1 1 1 0 1 1 1 0 1 1 0 0 0 0 0 2 1 0 0 1 1 0 0 0 2 2 0 0 1 1 0 1 1 0 0 0 0 1 2 2 2 2 1 2 0 0 2 0 0 0 0 0 1 0 0 0 0 0 1 0 0 1 1 1 0 1 2 0 1 1 1 1 1 0 0 1 0 0 0 0 0 0 0 0 0 0 0 0 0 0 0 1 0 0 0 0 0 2 0 2 0 0 0 0 0 1 1 2 1 1 0 0 1 0 0 1 2 0 0 2 1 1 0 0 1 0 1 2 2 1 1 0 1 1 0 0 1 0 1 2 0 1 1 0 1 2 2 0 1 0 0 2 1 0 0 0 0 0 0 0 1 0 1 0 0 1 2 2 2 2 0 1 0 1 1 0 0 0 2 2 0 0 0 0 0 0 1 0 0 0 0 0 0 0 1 2 0 2 0 2 2 0 2 0 0 0 0 1 0 0 1 1 1 0 0 0 1 1 0 1 0 0 0 2 1 0 0 0 0 2 1 0 0 1 0 0 0 1 2 0 0 0 1 1 1 1 1 0 2 1 2 0 1 0 2 2 2 0 0 1 0 0 0 1 1 1 0 1 0 0 0 1 1 2 0 2 0 2 2 1 0 1 1 0 0 0 1 0 0 0 2 0 2 1 0 0 1 0 1 1 0 0 0 0 0 0 0 0 1 0 1 1 0 0 2 0 0 0 0 0 0 2 0 0 0 0 2 0 0 2 1 1 0 2 1 1 0 0 1 2 1 1 1 2 0 0 0 2 0 0 0 1 2 2 0 1 0 1 2 0 0 0 2 1 0 2 2 0 1 0 0 0 1 1 0 1 1 0 1 2 0 0 2 1 2 1 0 0 0 0 0 0 2 0 2 0 0 0 0 2 2 0 0 1 1 0 0 0 1 0 1 1 0 1 0 1 0 1 1 0 0 1 1 0 0 2 0 0 0 0 0 0 0 0 0 0 1 1 1 1 0 0 1 0 0 0 0 0 1 1 1 1 0 1 0 1 0 0 1 2 0 0 0
15 0 2 1 0 0 0 1 0 0 0 1 1 1 1 0 0 1 0 1 1 2 0 0 2 0 0 0 0 1 2 0 1 0 1 1 2 1 0 1 1 0 0 0 1 0 1 0 2 0 0 0 1 1 1 1 0 0 2 0 0 1 0 2 0 0 1 0 0 0 0 0 2 2 1 2 1 2 2 0 2 2 2 1 1 0 0 0 2 2 0 0 0 2 0 1 0 1 0 2 1 0 1 0 2 1 2 1 1 1 1 2 1 1 1 1 1 0 0 0 2 0 1 2 1 1 0 0 0 0 2 0 0 0 0 0 0 0 0 2 2 0 0 0 0 0 0 0 0 1 0 0 0 0 0 1 2 1 0 0 1 0 0 1 0 2 0 1 0 1 0 0 0 0 2 2 0 0 0 0 0 0 1 1 1 1 1 0 0 0 2 2 2 0 2 0 2 1 0 0 1 0 0 0 0 0 2 0 1 0 0 1 2 0 1 1 0 0 1 1 1 1 0 0 0 0 0 0 0 0 0 0 0 0 0 0 0 1 0 0 0 0 2 1 1 0 0 0 0 0 0 1 0 0 1 1 1 0 0 0 0 0 1 1 0 0 0 0 2 1 0 1 0 0 0 0 1 1 1 0 0 0 2 1 0 0 1 0 0 2 1 1 2 2 2 0 2 2 0 2 2 1 2 0 2 0 1 0 1 2 1 2 1 2 0 0 2 1 1 1 0 1 2 0 2 1 1 0 1 1 1 1 1 0 0 0 0 2 0 0 0 1 2 2 1 1 1 1 2 2 0 0 0 2 2 0 1 1 0 2 2 0 2 1 1 0 0 1 2 0 0 0 1 1 1 1 1 1 1 1 1 1 0 1 0 0 0 0 0 0 0 0 0 1 1 1 1 1 0 0 0 0 0 1 0 1 1 1 0 1 0 0 0 0 0 1 1 1 0 1 0 2 0 0 2 2 2 0 1 0 1 0 0 1 0 0 0 1 0 0 2 0 1 0 1 1 1 0 1 0 0 0 0 2 0 0 0 1 0 1 1 0 0 0 1 1 1 2 0 0 2 2 2 0 0 0 0 2 0 2 0 1 1 0 1 0 0 1 2 0 0 0 1 2 0 0 0 2 2 1 1 2 2 0 2 0 2 0 1 1 0 0 0 0 0 2 0 2 0 0 0 2 2 0 1 1 1 0 0 2 0 0 0 0 0 0 2 1 0 0 1 1 0 2 2 1 0 1 1 0 0 0 0 0 1 0 1 1 0 1 0 0 1 2 1 1 1 1 1 0 0 0 1 0 1 1 1 1 1 2 2 0 1 0 0 1 0 0 1 1 1 0 1 0 0 0 0 1 0 0 1 1 1 0 0 2 1 2 0 1 1 0 0 0 2 0 0 0 0 0 0 0 0 0 0 2 2 0 0 0 2 0 0 0 0 0 2 1 2 0 2 1 0 1 1 1 2 1 1 0 0 2 0 1 1 2 0 0 1 1 0 0 1 0 0 2 2 2 0 2 0 0 0 0 0 1 1 0 1 0 1 0 0 1 1 1 1 0 0 1 1 1 0 0 0 0 0 0 1 2 1 0 0 0 0 1 1 1 2 0 0 0 1 1 0 0 0 1 0 0 1 0 1 0 2 1 0 0 0 0 2 0 1 0 1 1 2 1 0 1 1 1 1 0 0 1 2 0 0 0 0 0 0 1 1 0 0 1 1 1 0 0 2 1 0 0 0 0 1 2 1 0 0 1 1 1 2 2 1 1 0 1 0 0 1 1 1 1 1 2 1 1 1 2 2 1 0 0 1 0 0 0 0 0 0 1 1 0 1 1 2 0 2 0 2 0 2 2 1 0 2 1 0 1 0 1 1 0 0 2 1 1 2 2 0 2 0 0 0 0 0 0 0 0 0 0 0 1 0 1 1 0 0 2 0 0 0 1 0 0 0 0 1 0 1 1 0 0 1 1 0 0 0 1 1 0 0 2 2 0 1 1 1 0 0 0 1 2 1 0 2 1 0 2 2 0 2 2 0 0 0 2 2 1 1 2 0 1 1 2 1 1 0 1 1 1 1 2 2 1 0 2 0 2 0 0 1 0 1 1 0 2 0 0 1 0 1 0 2 2 0 0 1 0 0 0 0 1 0 2 0 0 2 1 1 0 2 1 1 1 1 1 0 0 2 0 0 1 1 1 0 0 0 0 0 0 1 0 1 0 0 1 1 1 0 0 0 0 0 0 0 0 0 0 1 0 0 1 2 0 2 1
16 0 2 0 0 0 0 2 1 0 1 1 1 1 1 0 0 1 1 1 1 0 0 0 2 0 0 0 0 0 2 1 0 1 1 0 0 2 2 0 0 0 0 0 1 0 1 0 2 2 0 0 1 1 1 1 0 0 1 2 0 0 0 1 0 0 1 0 0 0 0 0 2 2 1 2 2 2 2 0 1 2 1 1 2 0 0 0 2 2 0 0 1 2 0 1 0 1 0 2 1 0 0 0 2 0 2 1 1 0 0 1 0 2 2 2 2 0 1 0 2 0 1 1 0 0 0 0 0 0 2 0 0 0 2 0 0 0 0 2 1 0 0 0 0 0 0 0 0 0 0 1 1 0 0 1 1 0 1 0 1 2 0 1 1 1 0 0 2 2 0 2 1 1 1 1 2 1 0 1 1 1 1 2 1 1 1 2 1 1 1 2 1 1 1 1 2 0 0 1 0 0 0 1 1 0 2 0 1 0 1 1 1 0 1 0 0 0 2 2 0 0 0 0 0 0 0 0 0 0 0 0 1 1 1 0 1 2 0 2 0 0 1 1 2 0 1 0 0 0 0 0 0 0 0 0 1 2 0 0 1 1 1 1 0 0 0 2 2 2 0 0 0 0 0 1 1 0 0 0 0 2 2 0 0 1 0 1 0 2 0 0 1 2 2 0 2 1 0 0 0 0 2 0 2 0 1 0 1 0 0 0 2 1 1 0 2 0 1 1 0 1 0 0 2 0 1 0 0 1 1 0 0 0 0 0 0 0 1 2 1 1 1 2 0 0 2 0 2 1 1 1 0 1 0 1 1 1 0 2 2 0 2 0 2 0 0 2 2 0 0 0 0 0 1 1 1 2 1 0 0 0 0 1 1 0 0 0 0 0 0 0 0 1 1 1 1 0 1 1 0 1 0 2 0 0 0 0 1 1 1 1 2 0 2 2 0 0 0 0 0 1 0 0 2 2 1 0 1 0 1 1 0 1 1 1 1 2 0 0 2 1 1 1 0 1 2 0 1 0 0 1 0 2 2 2 2 2 1 1 0 0 0 1 0 1 1 1 0 1 0 0 2 0 1 1 0 0 0 0 2 1 0 0 2 0 0 2 2 1 0 0 1 1 0 0 1 1 1 2 0 2 2 0 2 0 1 0 2 1 0 0 0 0 0 1 0 2 0 2 2 0 2 1 1 2 1 1 1 1 0 2 0 0 1 0 0 1 1 1 1 1 0 1 1 0 0 0 0 0 1 1 0 0 2 1 1 1 2 0 2 0 0 1 1 0 0 0 0 0 0 0 0 0 0 0 1 0 1 1 1 0 0 0 0 0 0 1 0 0 0 1 2 0 0 0 0 0 0 0 0 1 0 0 1 2 0 0 0 1 0 0 0 0 2 0 0 0 0 0 1 0 0 0 0 1 1 2 0 0 0 0 0 0 0 1 2 2 2 0 2 0 0 2 1 1 2 2 0 0 0 2 1 1 0 1 0 1 1 0 0 0 0 0 1 2 1 2 0 0 1 0 0 0 0 2 1 1 1 1 2 0 0 0 1 1 0 0 0 0 2 1 0 0 0 0 0 0 1 2 0 2 0 0 0 0 0 1 2 1 1 0 0 2 0 0 0 1 1 0 0 0 0 0 1 2 0 1 1 1 0 0 1 0 1 1 1 2 0 2 2 0 0 0 0 1 1 2 0 0 0 0 0 0 0 0 1 0 1 0 0 0 2 2 1 0 0 0 2 2 0 0 1 1 1 1 1 1 1 1 0 1 0 0 0 2 0 1 1 2 0 1 1 2 1 1 0 0 0 0 0 0 0 0 0 1 1 0 0 1 2 1 1 0 1 0 1 1 1 0 0 1 0 0 0 1 0 0 0 2 2 0 2 2 0 2 0 1 2 0 1 0 0 0 1 0 0 1 1 0 1 0 1 2 0 0 1 1 0 0 0 0 0 0 0 0 1 0 1 1 0 0 0 1 1 0 0 1 2 1 1 1 2 0 0 0 1 0 0 0 1 1 1 0 0 0 0 2 0 0 0 2 2 0 2 1 1 1 0 1 0 1 0 0 1 1 1 1 2 2 0 2 0 0 1 0 1 1 0 0 1 1 0 1 0 0 0 1 2 1 0 0 2 1 0 0 0 0 0 0 1 0 0 1 1 0 2 0 0 0 0 0 0 0 0 2 2 0 0 0 1 0 0 0 2 0 2 0 1 0 0 1 0 0 0 0 0 0 0 0 0 0 0 1 0 0 0 0 0 0 1 1
17 0 1 2 0 0 0 1 1 1 2 0 1 1 1 0 0 2 1 2 0 2 0 1 1 0 1 0 0 0 2 0 0 2 0 0 2 0 0 1 1 0 1 0 0 0 0 0 2 0 0 0 1 1 0 0 0 0 0 0 0 0 0 1 0 0 0 1 1 0 0 0 2 2 1 2 2 2 2 0 2 2 2 1 1 0 0 0 2 2 1 0 0 1 0 1 0 0 0 1 0 0 0 0 2 0 2 0 2 0 0 2 1 2 1 1 2 1 1 0 1 0 2 1 1 1 0 0 0 0 1 0 0 0 1 1 0 0 0 0 0 0 0 0 0 0 0 0 0 2 0 2 0 0 1 0 0 1 2 0 1 2 1 2 1 1 0 0 1 2 1 1 1 2 1 0 2 1 0 1 1 1 2 2 2 2 2 1 0 0 1 2 1 0 1 0 1 0 0 0 0 1 0 1 1 0 2 0 2 1 0 1 0 0 0 0 0 0 0 0 0 0 1 0 0 1 1 0 0 0 0 0 0 1 1 0 1 2 0 1 0 0 1 0 2 1 1 0 0 0 0 0 0 0 1 1 1 0 0 0 0 0 0 0 0 0 0 0 2 2 0 1 0 0 0 0 0 2 2 0 1 2 2 1 0 0 1 1 0 2 1 2 2 2 2 0 1 0 0 0 0 0 1 0 1 0 0 0 1 1 0 1 1 0 0 0 2 0 1 0 0 2 1 0 0 0 0 0 0 0 1 1 0 0 0 0 0 2 0 0 0 0 1 1 1 1 1 1 2 1 1 1 1 1 0 0 0 1 0 2 2 0 0 0 0 0 0 1 2 0 0 0 0 0 1 1 2 2 2 0 1 1 0 1 0 0 0 0 0 0 0 0 1 0 1 1 1 1 1 1 0 1 0 2 0 2 0 0 0 2 0 0 0 0 0 2 0 1 0 1 0 1 0 2 0 0 1 0 0 0 1 0 0 2 1 1 0 1 0 0 1 1 2 1 0 1 2 0 2 1 0 2 0 2 1 1 1 2 1 1 1 0 0 0 0 0 0 1 0 1 0 0 2 0 1 1 0 0 0 0 2 2 0 0 2 0 0 1 2 0 1 0 1 0 1 0 2 1 1 2 0 2 1 1 1 0 1 0 0 2 0 0 0 1 0 2 1 2 0 0 0 2 1 0 0 0 2 0 1 2 1 0 1 0 0 0 1 1 0 1 1 1 0 1 0 0 0 0 0 1 0 1 0 0 1 1 0 0 1 0 1 1 0 2 0 1 2 0 0 2 1 0 0 0 0 0 1 2 2 2 2 0 0 0 0 0 0 0 1 1 0 0 2 0 0 0 0 1 0 0 1 1 2 0 0 0 2 0 1 1 2 1 0 0 1 0 0 0 0 0 1 0 0 1 1 0 1 1 0 0 2 0 0 0 0 0 1 1 2 0 2 1 1 2 1 1 2 0 0 0 0 0 1 0 0 1 0 1 2 0 0 0 1 1 1 1 1 1 0 1 1 0 1 0 1 2 1 0 2 0 0 1 0 2 2 2 1 1 0 1 1 1 0 1 0 0 0 1 0 1 1 0 0 0 0 1 2 2 2 0 1 1 0 1 0 1 0 2 1 0 1 0 0 0 2 2 0 0 0 0 1 0 0 1 1 0 1 0 0 0 0 0 0 0 0 1 1 0 0 0 0 0 0 0 0 2 0 0 1 0 0 0 2 0 0 1 1 0 2 1 0 2 0 0 1 0 2 0 1 1 1 2 1 0 0 1 1 1 0 2 0 2 2 2 2 0 0 1 0 0 1 0 1 0 1 1 2 0 0 1 2 1 1 1 0 0 1 1 1 0 1 1 0 2 0 2 2 0 0 2 0 2 2 1 0 2 0 1 2 0 1 1 1 1 0 1 1 0 0 0 2 0 0 2 0 0 0 0 1 1 0 0 0 0 0 1 1 0 1 1 0 0 0 2 1 1 0 1 2 0 0 0 1 0 0 0 1 0 1 0 1 1 0 2 2 0 2 1 0 0 0 1 2 1 2 1 1 1 0 2 0 1 0 0 0 1 2 0 1 1 0 1 0 1 0 0 0 1 0 0 2 0 0 1 0 0 0 1 1 0 0 0 1 2 1 0 1 0 0 0 1 0 2 1 0 0 1 0 0 0 1 0 0 1 1 1 1 0 0 0 0 1 1 1 0 1 2 2 2 0 0 2 1 1 1 1 2 0 1 0 0 0 0 0 0 0 0 0 0 0 1 1
18 0 2 0 0 0 0 1 1 1 2 0 1 1 1 0 0 1 0 1 2 1 0 1 1 1 1 0 1 1 2 2 1 1 0 1 2 1 0 1 1 1 0 0 2 0 2 0 2 0 0 0 0 0 1 1 0 0 1 0 0 2 0 1 0 0 1 0 1 1 0 0 2 2 1 2 2 1 1 0 0 1 1 1 2 0 0 2 2 2 1 2 0 1 0 1 0 1 1 1 1 0 0 0 1 0 1 0 2 0 0 2 1 1 1 1 1 1 1 0 0 0 2 1 1 1 0 0 0 0 1 1 0 0 0 0 0 0 0 2 0 0 0 0 0 0 0 0 0 0 1 0 0 0 0 0 0 1 0 0 0 1 0 2 1 0 0 1 0 1 0 2 1 1 1 1 2 1 1 1 0 1 1 1 2 1 2 2 0 2 0 2 1 1 2 1 1 1 0 0 0 0 1 1 1 2 1 0 1 1 1 2 1 0 0 1 1 1 2 0 1 1 1 0 0 1 1 0 0 0 0 0 0 0 0 0 0 2 0 2 0 0 2 1 2 0 0 0 0 0 0 1 0 1 0 1 1 1 1 1 0 1 0 1 0 0 1 2 0 0 0 2 1 1 1 0 1 1 1 0 0 1 2 2 0 0 1 1 1 2 0 1 2 2 2 0 2 1 0 0 1 0 0 2 0 0 0 0 2 2 0 2 2 2 2 0 1 1 1 0 0 1 0 0 2 0 0 0 0 1 2 2 0 0 0 0 0 2 1 0 0 0 1 2 0 0 2 0 2 1 0 0 0 1 1 0 0 1 0 1 1 0 1 1 1 0 0 0 1 1 1 1 1 1 1 1 1 2 1 0 0 0 0 0 1 0 0 0 0 0 0 0 1 0 2 0 1 0 0 0 0 0 0 2 1 0 0 0 0 2 0 0 1 0 1 2 1 1 0 1 0 1 0 1 1 1 1 0 0 0 0 0 0 1 0 0 0 0 0 0 1 1 1 0 2 2 0 1 2 0 0 0 0 2 1 1 1 1 1 0 0 0 0 1 0 1 1 1 0 1 0 0 1 1 1 0 1 1 0 0 2 1 2 0 0 0 0 0 1 1 1 1 1 1 1 0 1 1 1 2 0 2 1 1 1 1 2 1 0 1 0 0 0 1 0 2 0 2 0 1 1 1 2 1 0 2 0 1 1 1 1 1 0 1 0 0 1 0 0 1 0 0 0 1 1 0 0 1 1 0 1 1 0 0 2 0 0 0 2 0 0 0 0 1 1 0 0 0 0 1 2 2 0 0 0 0 0 1 2 1 2 0 0 0 1 0 1 0 0 0 0 2 2 0 0 0 1 0 0 0 0 2 0 0 0 2 0 0 1 1 2 1 0 0 2 0 0 2 0 1 1 0 0 1 1 1 2 0 0 0 2 0 0 0 0 0 2 1 2 0 2 0 0 0 1 1 2 1 1 0 0 0 0 0 1 2 0 0 2 1 1 0 0 0 1 2 1 1 1 1 0 1 0 0 0 2 1 1 1 0 1 0 0 1 0 0 2 1 0 0 2 1 1 0 1 0 0 0 2 2 1 1 0 0 1 2 2 2 2 0 1 1 0 2 0 1 0 1 1 0 0 0 0 0 2 2 0 1 1 1 2 1 2 0 2 1 2 0 0 0 0 0 1 0 0 0 0 0 0 1 1 1 0 0 0 0 0 0 0 0 0 0 2 0 0 0 0 0 1 2 1 0 0 0 0 0 1 0 1 1 1 1 0 0 0 2 0 2 2 2 2 0 1 1 0 0 0 0 0 1 0 0 1 0 1 1 1 1 0 1 1 0 1 1 1 0 1 2 1 0 1 1 0 1 0 1 0 0 0 2 2 0 2 1 0 2 0 1 1 0 1 1 0 1 0 0 1 0 0 0 1 0 1 2 0 0 1 0 0 0 1 0 0 1 1 1 2 0 2 0 0 0 0 1 1 2 1 1 2 2 2 2 1 0 0 0 0 0 1 0 1 1 2 0 1 1 1 2 0 0 0 2 2 1 2 0 2 1 0 0 0 0 0 0 0 0 1 1 2 1 0 2 0 2 0 0 2 1 0 0 1 1 0 1 0 0 0 2 2 0 1 1 2 2 1 0 1 1 0 2 0 0 1 1 1 0 1 1 0 0 1 1 0 1 1 1 1 0 0 0 0 0 0 0 1 1 1 0 1 0 0 0 0 0 0 0 0 2 0 0 0 0 0 0 1 0 0 2 1 0 0 0
19 0 2 1 0 0 0 1 0 1 1 0 1 1 1 0 0 1 1 1 1 1 1 1 1 0 0 0 0 0 1 1 1 1 1 1 1 1 0 1 1 0 0 0 1 0 0 0 0 2 0 0 2 2 0 1 0 1 0 0 2 2 0 1 1 1 1 0 2 1 0 0 2 2 2 2 2 1 1 1 0 1 1 0 1 0 1 1 2 2 1 1 1 2 1 2 0 0 0 1 0 0 2 0 2 0 2 1 1 0 0 1 1 1 1 1 1 0 1 0 1 0 2 1 1 1 0 1 0 1 2 1 1 0 0 0 1 0 0 1 0 0 1 0 0 0 1 0 0 2 0 2 0 0 1 0 0 0 1 0 0 1 1 2 2 2 0 0 2 2 0 2 1 0 1 1 0 1 0 0 0 1 0 0 1 0 1 2 0 1 1 2 2 1 2 0 2 0 1 0 0 1 1 0 0 1 2 0 1 1 0 0 0 0 0 1 1 0 1 1 0 0 0 0 0 1 1 0 0 0 1 1 0 0 0 0 0 2 0 1 0 0 2 0 0 0 0 0 0 0 0 0 1 0 0 0 0 2 0 0 0 0 0 1 0 0 0 2 0 0 0 2 0 1 0 0 0 1 1 0 0 2 1 0 0 2 0 2 2 2 0 1 1 2 1 0 0 1 0 0 0 0 1 1 1 0 0 0 2 2 0 2 1 1 1 0 2 0 0 0 1 1 1 1 2 0 0 0 0 1 1 1 0 0 0 0 0 1 0 2 1 1 1 2 0 0 2 0 2 1 0 0 0 0 0 0 0 0 0 2 2 0 1 1 0 1 0 1 2 0 0 0 1 1 1 1 1 2 0 0 0 0 0 0 1 2 0 0 0 0 0 0 0 0 1 2 1 2 1 1 0 1 0 2 0 2 0 1 0 1 1 0 2 0 2 2 0 0 0 0 0 1 1 1 0 1 0 0 1 0 0 0 1 1 1 0 0 1 0 1 2 1 1 0 2 2 1 0 1 0 0 0 0 2 1 1 1 2 1 1 1 0 0 1 1 2 2 2 0 0 0 0 2 0 2 0 2 1 0 1 2 2 1 1 2 1 0 0 0 0 2 2 1 1 1 0 1 2 2 1 1 1 1 1 1 0 1 0 2 0 1 0 0 0 1 1 0 2 0 1 1 1 0 0 0 0 2 0 1 2 0 1 0 0 1 0 1 1 1 1 1 1 0 2 2 0 0 1 1 0 1 1 0 0 2 2 0 0 1 1 1 0 1 2 1 1 1 1 1 0 0 1 0 0 0 0 0 1 1 2 1 0 0 0 0 0 1 0 0 0 0 0 1 1 1 0 1 0 0 0 1 2 0 0 1 2 0 1 0 1 0 0 0 1 1 0 1 0 0 0 1 0 0 0 0 1 1 0 0 0 2 0 0 0 0 2 2 1 0 2 0 0 0 1 1 0 1 0 2 0 0 2 1 1 0 1 0 1 1 0 0 0 0 0 1 2 1 2 0 1 1 0 2 0 0 2 2 1 2 0 1 0 1 1 2 1 2 0 0 2 0 2 0 1 1 0 0 0 0 0 0 0 0 0 2 2 2 2 2 0 1 1 0 1 0 1 0 1 1 0 0 0 0 1 0 2 1 1 1 1 1 1 0 1 1 0 0 0 1 1 0 1 1 0 0 0 1 0 0 0 0 0 0 0 0 1 0 1 1 0 1 1 2 1 1 0 0 0 2 2 1 0 0 0 0 1 2 1 1 2 0 1 0 0 0 2 0 2 1 2 1 1 2 2 1 0 0 1 0 0 1 0 0 0 0 2 2 0 0 2 2 0 0 1 1 1 2 2 1 1 2 1 0 1 0 1 1 0 0 1 0 1 1 1 0 1 0 0 0 0 0 0 1 1 0 1 1 1 0 0 1 0 1 1 1 0 1 0 1 1 0 0 1 1 2 1 1 0 2 1 1 0 0 0 2 0 0 0 1 2 2 2 1 0 0 0 0 0 1 0 2 0 0 1 1 0 1 2 0 1 1 0 2 0 1 1 1 2 0 0 0 0 1 0 1 1 1 0 0 0 0 0 0 0 0 0 0 1 1 1 0 2 0 2 0 0 0 2 2 0 0 0 1 1 1 1 0 0 0 0 1 0 0 2 2 0 2 0 0 1 1 1 0 0 2 2 2 0 0 0 0 0 0 0 0 0 0 2 1 0 0 1 1 2 0 2 2 1 0 0 0 0 1 1 1 0 1 1 2 0 0 0
20 0 1 1 0 0 0 2 1 0 1 0 0 0 0 0 0 1 0 2 0 2 0 1 1 0 0 0 0 0 1 1 1 2 0 1 2 2 0 1 1 0 0 0 2 0 1 0 2 1 0 0 0 1 1 0 1 0 2 0 1 1 0 2 1 1 2 0 0 0 0 0 2 2 2 2 2 0 0 1 0 2 2 2 2 0 1 0 1 2 0 0 1 1 0 2 0 0 0 2 0 0 1 0 2 1 2 1 1 0 1 2 0 0 0 1 1 0 2 0 0 0 2 1 0 1 0 2 0 2 1 0 1 0 0 0 0 0 0 2 0 0 0 0 0 0 0 0 0 1 0 0 0 0 0 0 0 1 0 1 0 1 0 2 2 1 1 1 1 2 1 1 1 2 2 0 2 2 1 2 0 2 0 0 1 0 0 2 0 1 1 2 1 0 1 0 1 1 0 0 0 1 0 2 1 1 2 1 0 0 0 0 1 0 0 0 0 0 0 0 1 1 0 0 0 2 2 0 0 0 0 0 0 0 0 0 0 2 0 2 0 0 1 0 2 0 0 1 1 1 0 0 0 0 0 0 0 1 0 0 0 0 0 1 1 1 0 0 1 1 1 0 0 0 1 1 0 1 1 0 0 2 1 1 0 1 0 1 0 2 0 0 1 2 1 0 2 1 0 0 0 0 2 0 2 0 0 0 0 0 0 0 2 1 1 0 2 0 1 1 0 1 2 0 1 0 0 0 0 1 2 2 2 0 0 0 0 1 0 1 1 1 1 0 2 2 0 0 2 2 0 0 1 1 0 1 1 0 0 1 1 0 0 0 0 0 0 2 2 0 0 0 0 0 0 0 1 0 0 0 1 1 0 1 0 1 0 0 0 1 1 1 2 1 2 0 2 1 0 0 0 0 0 2 0 1 0 1 0 2 0 0 1 0 1 2 1 0 0 0 0 0 1 0 1 1 1 0 1 0 0 0 0 2 1 1 0 1 0 1 2 0 1 0 1 1 1 0 1 0 0 0 0 2 1 1 1 2 0 2 1 1 1 0 1 1 1 2 1 0 1 1 2 0 2 0 2 2 0 1 2 0 1 0 2 0 0 1 2 1 1 0 0 2 0 0 0 0 0 2 0 2 2 0 2 0 1 1 0 1 0 0 0 1 0 1 1 2 0 1 1 1 2 0 1 2 0 1 1 1 0 1 0 1 1 0 0 0 0 2 0 0 0 1 1 2 1 2 2 0 0 0 1 0 1 1 0 0 1 1 0 0 0 1 0 0 1 1 1 1 1 1 0 0 0 0 1 1 1 2 1 0 1 0 0 1 0 0 1 1 0 0 1 0 0 0 0 0 0 0 0 2 0 0 1 2 1 0 0 0 0 0 0 2 0 2 2 0 0 0 2 0 1 1 1 0 1 0 0 0 1 0 0 0 0 1 2 0 2 0 1 1 0 1 1 1 2 1 1 0 1 1 1 1 0 2 0 1 1 0 0 0 1 0 0 2 1 2 1 0 1 1 0 0 0 1 1 0 1 0 1 0 1 1 0 1 0 1 0 2 0 2 0 0 1 0 0 0 1 2 1 0 0 0 0 2 2 1 1 0 0 0 0 1 0 0 0 0 0 0 0 0 1 0 1 1 0 1 1 1 2 1 0 0 0 0 1 2 0 2 2 0 0 0 0 0 0 0 0 0 0 0 0 0 0 1 0 0 0 0 0 0 2 2 1 0 0 0 2 1 0 0 0 1 1 1 1 0 2 2 0 2 0 0 0 1 1 2 2 2 1 0 1 2 2 1 0 1 0 0 1 0 0 0 0 2 0 0 1 0 2 1 0 0 1 1 1 1 0 1 0 1 0 0 0 0 0 0 0 2 0 2 1 0 0 2 0 0 1 0 1 0 0 0 0 0 1 0 0 0 2 0 0 2 0 0 0 0 1 1 0 0 0 0 0 0 0 0 1 1 0 0 0 2 0 0 0 2 2 1 1 1 2 0 0 0 0 1 0 0 1 2 0 2 2 1 2 2 0 1 0 1 1 0 1 2 1 0 1 1 0 1 0 1 2 1 2 1 2 1 1 1 0 1 0 0 0 1 0 0 1 1 0 2 0 0 0 0 1 0 0 0 0 2 1 0 0 0 0 0 1 0 2 1 0 0 1 0 0 0 1 0 1 0 1 1 2 0 0 0 0 0 0 0 0 0 1 0 0 0 0 0 0 0 0 0 0 2 0 1 1 1 0 1 1 0 1 0 0 0 1 1
21 0 1 1 1 1 1 0 0 0 0 1 0 0 0 0 0 2 1 0 2 1 0 0 2 0 0 1 0 1 2 0 2 2 0 0 1 2 1 1 0 1 0 0 1 1 1 0 1 1 0 1 1 2 0 2 0 0 0 0 0 2 1 0 0 2 1 1 1 0 0 1 2 2 2 2 2 1 1 0 1 1 2 1 1 0 0 0 2 2 0 0 1 2 1 2 0 1 0 1 0 0 1 0 2 1 2 0 1 0 0 1 2 2 2 2 2 0 2 0 0 0 1 2 1 1 0 0 1 1 0 0 0 0 2 0 0 0 0 2 1 0 0 0 0 0 0 0 0 1 0 1 0 0 0 0 0 1 0 0 0 1 0 2 2 1 1 1 0 2 1 1 1 1 2 2 1 1 0 1 1 1 0 0 1 1 0 2 0 0 0 2 1 1 2 0 1 0 1 0 0 0 0 2 2 0 2 1 1 1 1 1 1 0 1 2 0 0 2 0 1 1 0 0 0 0 0 0 0 0 0 0 1 1 1 0 1 2 0 1 0 0 1 0 2 1 1 0 1 1 1 1 0 0 0 0 0 2 0 0 1 1 0 1 0 0 0 0 2 1 0 1 2 2 0 0 0 1 1 0 0 0 2 1 0 0 1 1 0 2 2 1 2 2 2 0 2 1 1 1 1 0 1 1 1 0 0 0 1 1 0 1 2 1 1 0 2 0 0 0 0 2 2 0 1 0 1 0 1 1 2 2 0 0 0 0 0 1 1 0 1 2 1 2 0 0 2 1 1 0 1 1 0 1 0 1 1 0 0 0 1 1 1 0 1 0 0 0 1 1 1 1 0 0 0 0 1 1 0 0 1 0 0 0 1 1 0 1 1 0 0 0 0 0 1 1 1 1 1 1 0 1 0 1 0 0 2 1 0 2 0 0 2 0 2 2 0 0 0 0 0 0 0 1 1 1 2 0 1 0 1 0 0 1 1 1 0 0 1 0 1 0 1 2 0 2 2 0 2 0 0 0 0 2 1 1 1 0 1 0 0 0 1 1 0 1 1 2 0 0 1 1 0 2 1 0 1 2 0 2 1 1 0 0 1 1 0 0 1 0 1 1 1 1 0 0 2 0 0 2 0 2 2 0 2 1 2 0 0 1 0 1 0 0 0 0 0 2 0 0 1 2 2 0 1 2 0 1 0 2 0 1 0 0 0 1 2 1 0 1 0 0 0 1 1 2 1 1 1 0 0 0 1 0 0 0 0 2 0 1 0 1 0 0 0 0 0 0 0 0 0 0 0 0 0 0 0 0 2 0 2 0 0 0 0 0 0 0 0 0 1 1 0 1 1 0 2 1 0 0 1 1 0 0 0 2 0 2 0 1 0 0 0 0 1 0 0 0 0 0 1 0 0 0 0 2 2 1 0 0 2 0 0 0 0 0 1 1 2 0 0 0 0 0 1 1 2 0 1 0 0 2 0 0 1 2 0 0 1 0 0 0 1 1 0 1 0 2 0 0 1 0 0 1 0 2 2 1 2 0 1 0 0 2 1 1 2 1 0 0 1 1 0 2 1 0 0 0 1 1 1 0 0 1 2 2 1 1 1 0 0 0 0 2 0 0 0 0 0 0 0 0 0 0 1 1 0 0 0 0 1 0 0 0 0 0 1 0 0 0 0 0 0 0 0 0 1 2 0 0 1 1 1 0 0 0 0 0 0 0 0 0 2 0 0 0 1 1 1 1 0 0 0 0 0 2 0 1 2 2 0 2 1 0 0 0 2 2 1 2 1 1 1 1 1 0 1 1 0 0 0 0 1 0 1 1 2 0 0 1 1 0 1 1 0 0 1 1 1 0 1 1 0 0 0 0 0 0 0 2 0 2 1 1 0 0 0 1 2 1 1 1 1 1 0 1 1 1 0 0 2 1 1 1 0 0 1 1 0 0 0 0 0 0 0 0 0 0 1 1 0 0 0 2 0 0 0 1 2 1 1 1 2 0 0 0 1 0 0 0 2 0 1 2 2 0 2 2 0 0 0 1 0 0 1 1 0 2 1 1 0 2 0 0 2 2 0 2 1 1 0 2 0 2 1 0 2 0 0 0 0 2 0 1 0 0 0 1 1 0 0 0 1 2 0 1 1 2 0 2 0 0 2 1 1 0 1 0 0 0 2 0 0 1 1 1 1 1 0 0 2 0 0 0 0 0 0 1 1 1 1 1 0 0 1 0 1 0 0 0 0 0 0 0 0 0 0 0 1 0 0 0
22 0 0 1 0 0 0 2 0 0 0 0 0 2 1 0 1 2 1 2 0 2 0 0 2 0 0 0 0 0 2 1 1 2 0 0 0 1 0 1 0 1 0 0 1 0 0 0 2 0 0 0 1 1 1 0 0 0 1 0 0 2 1 1 0 0 1 1 1 0 0 1 2 2 2 2 2 1 1 0 1 1 2 1 1 0 0 1 2 2 0 1 1 2 0 2 0 0 0 1 0 0 0 0 2 1 2 1 1 0 1 2 1 2 1 1 2 0 1 0 1 0 1 2 0 0 0 1 1 2 0 0 1 0 0 0 1 0 0 1 1 0 0 0 0 0 0 0 0 2 0 2 0 0 0 2 1 0 0 0 1 0 1 2 1 1 0 1 0 0 0 1 1 0 0 1 2 0 0 0 0 0 0 0 2 1 1 0 0 0 0 1 2 2 2 0 2 0 1 0 0 1 0 1 1 1 1 0 2 1 0 2 1 0 0 1 1 0 1 0 2 2 0 0 0 1 0 0 0 0 0 0 1 1 1 0 1 2 0 2 0 0 2 0 1 0 0 0 0 0 0 0 0 1 0 0 0 2 0 0 0 0 0 0 0 0 2 0 2 1 1 0 1 1 1 1 1 0 0 0 0 2 2 1 0 0 0 1 0 2 0 0 1 2 1 0 2 1 0 1 1 0 0 0 0 1 1 1 1 1 0 1 1 1 1 0 1 0 0 1 0 1 1 0 1 0 1 0 1 1 1 0 0 0 0 0 0 1 2 1 0 0 1 2 1 1 1 0 1 1 0 0 0 0 0 0 0 0 0 1 2 1 2 0 1 2 0 2 1 1 1 1 0 0 0 0 1 0 0 0 0 1 0 1 0 1 0 1 1 0 0 0 0 0 2 0 0 0 1 1 0 1 0 2 0 0 0 0 1 1 1 1 0 0 1 1 0 0 0 0 0 0 0 0 1 1 1 0 2 1 1 0 0 0 0 0 0 1 0 0 1 1 1 0 2 2 1 0 0 0 1 0 0 2 0 0 0 0 0 1 1 0 0 1 0 1 1 2 0 0 0 0 2 1 0 0 0 2 0 1 2 1 1 1 2 1 0 1 1 0 1 1 0 0 1 0 1 1 2 1 1 2 2 1 1 1 1 0 1 0 1 0 0 0 0 1 0 2 0 2 2 0 2 1 0 2 0 2 0 2 0 1 0 1 1 0 2 1 1 2 1 0 0 1 1 1 0 1 1 1 0 1 1 0 1 0 0 2 1 0 1 0 1 1 0 1 1 2 2 0 1 1 1 0 0 1 1 1 1 2 1 0 1 0 1 1 1 0 0 0 0 1 2 0 0 0 0 0 0 0 0 1 0 0 0 2 0 2 0 2 0 0 0 1 1 0 0 1 1 0 0 0 1 1 1 0 2 1 0 0 1 0 1 0 0 1 2 0 2 0 1 0 0 1 2 2 2 1 0 0 0 1 2 0 0 1 0 0 1 0 0 0 0 1 0 1 2 2 0 2 0 0 2 0 0 2 1 1 1 1 1 1 2 2 0 2 0 1 0 0 1 0 1 0 0 0 0 0 1 2 1 0 0 0 1 2 1 2 2 0 1 1 0 1 2 2 1 0 0 0 0 0 0 0 1 2 0 2 2 1 1 0 0 0 0 0 0 1 0 1 0 1 0 1 0 0 2 0 0 1 1 1 0 0 0 0 2 1 1 0 1 0 2 1 1 0 0 1 0 2 0 0 0 0 0 0 2 1 1 1 0 1 0 1 1 0 0 1 1 2 0 1 2 2 0 0 0 1 0 0 1 0 1 0 1 1 0 0 0 2 2 0 0 1 0 0 1 2 1 0 1 1 0 0 0 0 0 0 0 2 0 2 2 1 1 1 1 0 2 0 1 0 0 0 0 0 0 0 0 0 2 0 1 2 0 0 1 1 0 0 2 0 0 1 1 1 1 0 1 2 0 0 0 2 0 0 0 1 1 0 0 0 1 0 0 0 1 0 1 1 0 0 0 2 2 0 2 1 0 0 0 0 2 0 2 1 1 1 1 1 1 1 1 0 1 1 1 1 1 1 0 1 0 2 0 0 0 0 0 0 0 0 1 1 2 0 1 1 2 1 0 0 1 2 0 1 0 0 0 0 2 0 1 1 1 0 1 1 0 0 1 1 0 1 2 0 0 1 0 0 0 0 0 0 0 0 0 1 1 0 0 1 0 0 0 0 0 0 0 0 0 1 0 1 0 0 0 1 2 0 1 0
23 0 0 2 0 0 1 1 0 0 0 1 0 2 1 0 0 2 1 2 0 2 0 0 2 0 0 0 0 1 2 0 0 1 1 0 2 1 0 0 0 0 0 0 1 0 0 1 0 2 0 0 2 2 0 0 1 0 2 0 0 0 0 1 1 1 1 1 0 0 0 0 2 2 2 2 2 1 1 1 0 2 2 0 0 0 1 0 1 2 1 0 2 1 0 2 0 2 0 2 0 0 1 0 1 0 1 1 1 0 0 1 1 1 1 1 1 0 1 0 1 0 1 1 0 0 0 0 0 0 1 0 0 0 0 0 0 0 0 1 0 0 2 0 0 0 1 0 0 1 0 0 0 0 0 0 0 1 1 1 1 0 0 2 2 2 0 0 1 2 0 1 0 2 0 1 1 0 0 0 0 0 0 0 0 0 0 2 0 0 2 2 2 2 2 2 2 0 1 0 1 1 0 0 0 2 0 0 1 0 1 2 2 0 0 0 0 0 2 2 0 0 0 0 0 1 0 0 1 1 0 0 0 1 1 1 0 2 0 2 0 0 2 1 2 0 0 0 0 0 0 0 1 0 0 0 2 2 0 0 0 0 2 2 0 0 1 0 2 2 0 0 0 0 0 0 0 2 1 0 0 1 1 0 0 1 1 2 0 2 1 1 1 2 2 0 1 1 0 1 0 0 0 1 0 0 0 0 1 1 1 2 0 1 1 0 2 0 0 0 2 0 1 0 1 0 0 0 0 0 1 0 0 0 0 0 0 1 1 1 0 1 0 2 0 0 2 0 1 0 0 0 0 0 0 0 0 1 0 1 1 0 1 1 0 0 0 1 2 0 0 0 1 0 0 0 0 2 0 0 0 0 1 2 1 1 0 0 0 0 0 0 0 0 2 0 0 1 0 0 0 0 0 2 1 1 0 1 0 1 0 0 1 0 1 1 0 0 1 0 0 1 0 2 0 0 1 0 0 0 0 0 0 2 0 0 1 2 0 2 0 1 1 0 2 2 0 0 2 0 0 1 0 2 0 0 0 1 0 1 1 0 0 0 1 1 1 2 0 0 1 1 2 0 1 1 0 2 0 1 2 0 2 1 1 1 0 0 1 0 1 1 1 1 0 0 1 1 1 2 0 2 1 1 1 0 1 0 2 0 0 0 0 1 1 1 0 2 0 1 1 0 2 0 0 1 1 1 1 1 1 1 0 0 0 0 2 1 0 2 1 1 0 0 0 0 0 2 2 0 0 0 0 0 2 2 0 1 1 1 1 0 1 2 0 2 1 1 1 0 0 1 1 0 0 0 1 1 1 2 1 0 0 0 1 0 0 0 0 0 0 1 1 0 1 0 0 0 0 0 0 2 0 0 0 2 1 1 0 1 1 0 0 0 0 0 1 1 0 0 2 0 0 0 0 0 1 2 0 0 0 0 0 0 0 1 2 0 1 1 1 0 0 1 1 1 2 0 1 0 0 2 0 1 0 2 0 1 1 0 0 0 1 2 0 0 2 2 0 0 1 0 1 1 1 2 1 1 1 1 1 1 1 2 2 1 2 1 0 0 2 0 1 1 1 0 0 1 1 1 0 1 0 0 1 1 1 1 1 0 1 1 1 1 1 1 1 1 1 0 0 0 1 0 1 2 0 1 0 0 0 0 0 0 0 0 2 1 1 2 1 1 0 0 0 0 1 1 0 0 1 1 1 0 0 1 0 0 1 0 0 0 2 2 1 1 1 0 1 2 0 1 0 0 0 1 1 0 2 2 0 1 1 1 1 1 0 2 2 1 1 0 1 1 0 0 0 0 0 1 1 0 0 0 0 2 2 0 0 0 1 1 1 1 1 0 2 2 1 0 2 1 0 0 0 1 0 0 0 1 1 0 1 1 0 1 0 1 1 0 1 1 1 1 0 1 1 0 0 0 2 0 1 2 0 1 1 2 0 0 0 0 0 0 0 1 1 0 1 2 1 0 0 0 2 1 1 1 1 0 1 1 2 0 0 0 1 0 0 0 1 1 0 1 2 0 2 2 0 0 0 2 1 0 2 1 1 1 1 1 0 1 0 0 0 0 1 2 2 1 0 2 0 0 0 0 1 1 0 0 0 2 0 0 0 0 0 1 1 0 0 0 0 2 1 0 0 0 0 0 1 0 2 1 0 1 2 0 0 1 1 1 0 0 1 0 0 0 0 0 0 1 1 0 0 1 2 1 2 0 0 2 1 1 1 0 1 1 0 1 1 0 0 1 0 0 0 0 1 0 1 1
24 0 1 1 0 0 0 2 1 0 1 1 0 1 0 0 0 1 1 1 1 1 0 0 2 0 0 0 1 1 0 0 0 1 0 0 1 2 1 1 1 0 1 1 2 1 1 0 2 1 0 0 1 1 1 1 0 0 1 0 0 2 0 0 0 1 2 1 2 0 0 1 1 1 1 1 1 1 1 0 1 2 1 0 1 0 0 0 1 1 1 0 2 0 0 0 0 0 0 0 0 0 0 0 2 1 2 0 2 0 0 2 0 2 2 2 2 0 2 0 0 0 2 1 1 1 0 0 2 2 0 0 0 0 1 1 0 1 0 0 1 0 1 0 0 0 0 0 0 0 0 0 1 0 1 0 0 0 0 0 1 2 0 2 0 1 0 0 1 2 0 1 0 1 1 0 1 0 0 0 0 0 1 1 2 2 1 0 0 0 0 1 0 0 0 0 2 1 0 0 1 1 1 1 1 1 2 0 2 0 0 0 2 0 0 2 1 1 1 0 1 1 0 0 0 1 1 1 1 1 1 1 0 0 0 0 0 2 0 2 0 0 2 1 2 0 0 1 1 1 1 1 0 1 0 0 1 1 0 0 1 1 0 2 1 0 1 1 0 0 0 2 0 0 0 0 1 2 2 0 1 2 1 0 0 0 0 0 0 2 1 1 2 2 2 0 2 1 0 1 1 1 2 0 2 0 0 1 2 1 0 1 2 1 1 0 2 0 2 0 0 2 2 0 0 0 0 0 0 1 1 1 0 0 0 0 0 2 0 0 0 1 0 2 1 1 0 0 1 1 0 0 0 2 2 0 0 0 0 1 0 0 0 0 0 1 0 1 1 1 1 1 1 1 1 0 2 2 0 1 1 1 0 1 0 1 0 0 0 0 0 1 1 0 2 0 2 0 0 0 0 0 0 2 0 0 2 0 0 1 1 0 0 0 0 2 2 1 0 1 0 1 0 1 0 1 0 0 0 0 0 0 0 2 1 1 0 0 0 0 2 0 2 1 0 1 1 0 2 0 0 1 0 2 2 2 2 0 2 0 0 0 1 1 0 1 1 0 0 2 0 0 2 1 2 0 2 1 0 1 1 2 1 0 1 0 0 1 1 0 1 1 2 2 0 0 1 1 1 1 1 1 0 2 0 0 0 0 1 2 0 0 0 1 0 1 0 2 0 1 1 1 2 0 0 1 1 0 1 1 0 1 0 0 1 0 2 0 0 1 1 1 0 2 2 0 0 2 2 0 0 0 1 0 1 1 0 0 1 1 1 0 0 1 0 1 1 1 1 1 1 2 0 0 0 0 1 1 2 1 2 2 0 0 0 0 0 1 1 1 1 1 1 0 0 0 0 0 0 0 0 2 1 0 0 2 0 0 0 1 1 0 0 1 0 0 1 1 1 0 0 0 1 1 1 0 1 1 0 0 0 0 1 1 1 0 0 0 1 1 0 0 0 1 2 2 2 0 2 0 0 2 0 0 1 2 0 1 2 0 0 0 0 0 1 2 1 2 0 1 1 0 1 0 0 2 2 0 2 0 0 0 0 0 1 0 1 0 1 0 1 0 0 0 2 1 1 0 2 2 1 0 0 0 0 1 2 2 2 0 1 1 1 1 1 0 0 0 0 0 0 0 1 0 0 0 0 1 0 0 1 0 0 0 1 1 1 1 0 1 1 0 0 1 0 0 1 0 0 0 0 0 0 0 0 0 0 2 2 2 0 0 2 2 0 1 1 0 2 2 1 0 0 0 0 0 0 1 1 1 0 1 1 1 0 2 0 2 1 2 1 1 1 1 1 0 0 0 0 1 1 0 1 0 1 1 1 0 0 1 2 1 1 0 1 0 1 1 1 0 2 2 0 2 0 2 2 0 0 2 0 2 1 2 1 2 0 0 1 0 1 0 0 0 0 0 0 0 0 0 1 0 1 1 1 0 1 0 1 1 0 0 0 0 0 0 0 0 0 2 0 0 0 0 2 1 0 1 1 0 1 1 1 0 1 0 0 0 1 0 0 2 1 1 1 0 1 2 0 1 0 1 1 0 2 1 1 0 0 1 1 1 0 0 1 1 2 1 2 2 0 2 1 1 0 0 0 1 0 0 0 2 0 2 0 0 0 1 1 1 0 0 1 1 1 1 0 0 1 0 0 1 2 1 1 0 1 1 0 0 1 0 0 1 1 1 1 0 0 1 0 0 0 0 0 0 0 1 1 0 0 1 1 2 0 0 0 0 0 0 0 0 0 1 0 0 0 0 0 0 2 1
25 0 1 1 0 0 1 0 0 0 0 0 0 0 0 0 1 2 2 2 0 2 0 0 2 0 0 0 0 1 2 1 1 1 1 1 1 1 0 1 1 0 2 2 2 0 1 0 0 2 1 0 1 1 1 1 0 0 2 1 2 2 0 0 0 0 1 0 1 0 0 0 2 2 2 2 2 0 0 1 0 2 2 2 2 0 0 0 0 2 0 0 1 1 0 2 0 0 0 0 0 0 0 0 2 2 2 1 1 0 1 2 1 2 2 2 2 0 0 0 2 0 2 1 1 1 0 0 0 0 1 1 0 0 0 0 0 0 0 0 0 0 0 0 0 0 0 0 0 1 0 1 0 1 1 0 0 1 0 0 1 1 1 2 1 2 0 1 1 2 1 1 0 2 1 1 1 0 0 0 0 0 1 1 2 2 1 1 0 0 2 2 1 0 1 0 1 0 0 0 0 1 0 0 0 2 1 1 1 0 0 0 0 0 0 0 0 0 2 1 0 0 0 0 1 0 1 0 0 0 0 0 0 0 0 0 0 2 0 1 0 1 2 0 0 0 0 0 1 1 1 0 0 0 0 0 0 2 1 1 1 2 0 1 0 0 1 1 1 0 1 1 1 1 0 0 1 2 2 0 2 2 1 0 0 1 0 0 0 2 2 2 1 2 2 0 1 0 0 1 2 1 0 0 0 0 1 1 2 1 0 1 1 2 2 0 1 0 1 1 0 1 2 1 1 0 1 0 2 0 2 2 0 0 0 0 0 2 0 1 1 1 2 1 1 1 0 1 2 1 1 0 0 1 0 2 2 1 0 2 1 0 1 1 1 0 0 1 2 0 0 0 1 1 1 1 2 1 1 0 1 1 0 1 0 1 0 0 0 1 1 1 0 0 1 1 1 1 1 1 0 1 0 2 1 0 0 1 0 2 0 0 0 0 0 1 1 0 0 0 0 2 1 1 1 1 1 0 0 0 0 0 0 1 0 0 1 1 0 0 1 1 2 0 0 0 2 1 2 0 0 1 0 2 2 2 2 2 1 1 2 1 0 1 0 0 0 2 0 1 0 0 2 0 2 1 1 2 1 0 1 1 0 0 2 0 0 1 1 0 1 1 0 1 0 0 1 2 2 1 1 1 2 0 1 1 1 0 0 1 0 0 0 1 0 1 1 2 0 2 2 0 1 0 0 1 1 0 1 1 1 0 0 0 0 1 2 1 0 1 1 1 0 1 1 1 0 2 2 0 0 0 1 0 2 2 0 1 0 0 1 0 1 2 0 1 2 1 1 0 1 1 1 0 1 1 1 0 0 2 1 0 0 0 0 0 0 0 0 0 1 0 0 1 1 0 1 0 0 0 0 2 0 1 0 2 0 0 0 0 1 0 0 1 0 1 0 0 0 0 0 0 1 1 1 1 1 1 0 0 1 0 1 1 0 1 2 0 2 0 1 1 0 0 1 1 2 0 2 1 0 1 0 0 2 2 0 0 1 0 0 0 0 2 0 0 1 2 1 0 0 1 0 0 0 2 1 0 2 0 0 1 1 1 0 1 0 0 2 0 2 0 0 2 0 0 0 0 0 1 1 0 0 0 0 0 0 1 1 1 0 0 0 1 1 0 0 1 1 0 0 0 1 0 2 1 0 1 1 0 1 0 0 0 1 1 1 1 1 2 1 0 0 0 0 0 1 0 0 0 0 0 0 1 1 0 0 0 1 1 0 0 2 1 0 0 0 1 1 1 0 0 0 1 0 2 1 1 0 0 1 0 0 0 0 2 0 2 2 2 1 0 0 1 1 1 0 1 0 0 1 0 1 0 1 1 2 0 2 0 2 0 2 0 2 0 2 1 2 0 2 2 0 1 0 1 1 0 0 2 1 1 1 1 0 1 0 1 1 0 1 1 0 0 0 0 0 1 0 0 1 1 2 2 0 0 0 0 1 1 0 0 0 1 1 0 1 0 1 1 0 0 1 1 2 0 0 1 2 2 2 2 2 0 0 0 0 1 1 0 1 1 1 1 1 1 0 2 0 0 0 2 1 0 2 1 1 1 1 0 0 0 1 0 1 1 1 1 1 1 0 1 0 1 0 0 1 0 1 1 0 2 1 2 1 0 0 1 1 0 1 1 0 1 0 1 0 0 0 1 1 0 2 2 2 0 2 0 0 0 2 0 0 1 1 1 1 0 0 0 0 1 0 0 0 0 1 0 1 0 0 1 1 1 0 1 1 1 1 1 1 0 0 1 2 0 0 0 1 0 2 2
26 0 2 0 0 0 0 0 0 2 2 0 1 1 1 0 0 1 0 1 0 2 0 1 1 0 1 1 1 1 2 0 0 2 0 0 2 1 0 0 0 0 1 0 1 0 0 0 2 0 0 0 0 0 2 1 0 0 1 0 2 2 0 0 0 0 1 0 0 0 0 1 1 1 2 1 1 0 0 2 0 2 2 2 2 1 1 2 2 2 0 1 1 1 2 2 0 1 1 2 0 0 1 0 2 0 2 1 1 1 1 2 1 2 1 1 2 0 0 0 1 0 2 0 0 0 0 0 1 1 0 0 1 0 0 0 1 0 0 1 0 0 0 0 0 0 0 0 0 2 0 0 0 1 0 0 0 2 0 0 1 1 0 2 0 1 0 0 0 0 0 0 0 2 1 0 2 1 1 1 0 1 0 0 0 0 0 2 1 0 2 2 2 2 2 1 2 0 0 0 0 0 1 0 0 2 1 0 1 0 2 2 1 0 0 0 0 1 0 0 0 0 0 0 0 1 0 0 0 0 0 0 0 0 0 0 0 1 1 1 0 0 2 1 2 0 0 0 0 0 0 1 0 1 0 0 1 0 0 0 0 1 0 0 0 0 1 0 2 1 0 0 0 0 0 0 0 1 1 0 0 1 2 1 0 0 0 2 0 2 2 0 1 2 2 0 2 1 0 1 0 0 0 1 0 0 0 0 1 1 0 2 2 1 1 0 1 1 0 0 0 1 2 0 2 0 0 1 0 2 0 0 0 0 0 0 0 2 0 0 0 1 1 2 1 1 1 0 2 0 0 0 0 2 1 1 1 0 0 0 1 1 1 1 0 0 0 0 1 1 1 1 1 1 0 0 1 1 0 0 0 2 0 1 1 0 0 0 0 0 0 0 2 1 2 0 2 1 0 0 0 0 0 1 0 0 1 0 0 1 1 0 0 1 1 1 0 1 0 1 0 2 0 0 0 0 0 0 0 0 0 0 0 2 2 1 1 2 0 0 1 1 2 0 1 1 1 0 2 0 0 1 0 2 0 0 1 1 2 0 1 0 0 1 0 1 1 1 0 1 1 1 2 1 2 2 0 2 0 2 1 2 1 0 2 1 0 2 2 1 0 0 0 2 0 0 1 1 1 2 0 2 2 0 2 0 2 1 1 0 0 0 0 0 0 1 0 2 0 1 1 1 2 1 1 2 0 1 0 2 0 1 0 0 0 1 2 0 0 1 0 0 0 1 1 1 0 2 2 0 0 0 0 0 2 1 1 1 2 1 1 0 1 1 1 0 0 0 0 2 1 1 1 0 1 1 1 1 1 2 1 1 0 0 1 0 0 0 1 1 0 2 1 0 0 0 1 0 0 0 0 2 1 0 0 1 0 0 0 1 1 1 0 1 1 0 0 0 0 0 1 0 0 0 0 2 2 1 0 0 1 0 0 0 0 0 2 1 2 0 1 1 0 2 2 1 1 1 1 0 0 1 1 1 0 1 0 1 0 0 0 0 1 2 0 0 2 2 0 0 1 0 0 0 1 2 2 0 0 0 0 1 1 1 1 2 0 0 1 1 1 1 0 0 0 0 0 0 1 1 0 0 0 0 0 2 2 1 2 1 1 1 0 1 0 0 0 1 1 0 0 0 0 0 0 1 0 0 0 0 1 0 1 0 2 2 2 0 2 2 0 2 0 0 0 0 1 2 0 0 1 1 0 0 0 0 1 1 1 0 1 0 2 2 2 0 0 0 0 2 0 1 1 0 0 0 1 1 0 1 0 1 0 0 0 0 1 1 0 2 0 2 1 2 1 1 0 0 0 1 1 0 1 0 1 2 1 0 0 1 2 1 2 0 1 0 1 2 0 0 1 1 0 1 0 1 1 0 0 2 0 2 1 0 1 1 0 0 0 0 0 0 0 0 1 0 0 1 0 1 1 0 1 2 0 0 1 0 0 0 0 0 1 0 1 1 0 0 1 1 0 0 0 1 2 1 0 0 2 2 2 2 2 0 0 0 1 0 0 0 2 2 1 1 1 0 1 1 1 1 1 0 1 0 2 2 1 1 1 2 0 1 1 0 2 1 1 0 1 0 0 1 0 0 0 0 0 2 0 0 0 1 1 2 1 0 0 2 2 1 0 0 1 0 1 1 0 0 0 0 1 0 2 1 1 0 1 0 0 0 1 1 1 1 2 0 0 0 0 0 0 0 1 0 0 0 1 0 0 0 0 0 0 0 0 0 0 0 0 0 0 0 0 0 0 0 1 0 0 0 2 1
27 0 2 1 0 0 0 1 1 1 2 0 0 2 2 0 0 1 1 1 0 2 0 1 1 1 0 0 0 0 2 0 2 1 0 1 2 2 0 2 2 0 0 0 2 0 1 0 2 0 0 0 1 1 1 1 0 0 1 1 1 1 0 2 0 0 1 0 1 1 0 0 2 2 1 2 1 1 1 0 1 1 2 0 0 0 0 1 2 2 1 1 1 2 0 2 0 1 0 2 1 0 1 0 2 2 2 0 2 1 0 1 0 1 0 0 1 0 1 0 2 1 2 1 0 1 0 1 0 1 1 0 0 0 0 0 0 0 0 0 1 0 0 0 0 0 0 0 0 0 0 0 0 1 0 1 1 1 0 1 0 1 2 2 1 2 1 0 1 1 1 1 0 2 1 1 1 2 0 1 0 2 0 0 2 1 1 1 0 0 1 2 1 0 1 0 1 0 0 0 0 0 1 2 2 0 2 0 0 0 0 1 1 0 0 0 0 0 1 1 0 0 1 0 0 0 0 0 0 0 0 0 0 0 0 0 0 2 0 0 0 1 2 0 1 0 0 0 1 1 1 0 0 0 0 0 1 2 0 0 0 0 1 1 0 0 0 0 1 0 2 0 0 0 0 0 0 2 2 0 2 2 2 1 0 0 1 0 0 2 2 2 1 2 1 1 1 1 0 0 0 0 2 0 2 0 0 0 1 1 0 1 1 1 1 0 2 0 1 0 0 2 1 0 1 0 0 0 0 1 2 1 1 0 0 0 0 1 1 2 0 0 2 1 0 0 1 2 2 1 1 1 1 2 0 2 2 1 0 2 2 0 2 1 2 1 0 0 1 1 1 1 0 0 1 0 2 1 0 0 2 1 0 0 0 1 0 1 1 1 0 0 0 0 2 0 0 1 0 0 0 0 0 2 0 1 0 0 0 2 0 0 0 0 0 1 1 0 0 0 0 1 1 1 0 0 0 0 0 0 0 1 0 2 1 1 0 1 0 0 1 2 1 1 0 1 2 1 2 0 0 0 0 2 1 1 1 1 1 1 1 0 0 1 0 1 1 2 0 0 0 0 1 2 1 1 0 2 1 0 1 2 0 0 2 0 0 2 2 0 0 0 1 2 1 0 0 2 2 2 0 2 2 0 1 0 1 0 2 1 0 0 0 0 1 0 0 2 0 0 1 2 2 0 1 1 1 0 0 2 0 0 0 0 1 0 1 1 0 1 0 0 0 0 0 1 1 1 1 0 0 0 0 0 0 0 0 0 0 0 0 0 0 2 1 0 1 1 1 0 1 1 0 0 0 0 1 2 2 2 2 1 0 0 1 0 1 0 0 0 0 1 1 0 2 0 0 0 0 0 0 2 0 0 0 2 1 1 0 0 0 0 0 0 2 0 0 2 0 1 1 0 0 1 1 0 1 1 0 0 1 0 0 0 0 1 2 0 2 0 0 1 0 1 1 1 2 0 1 0 0 2 1 1 0 2 0 0 2 1 1 1 0 0 1 2 0 1 1 0 0 1 1 0 0 2 1 1 1 0 1 0 0 1 1 1 1 0 0 1 1 1 1 1 1 0 0 0 0 1 0 0 0 0 2 2 1 2 2 0 1 1 0 1 0 0 0 2 0 0 2 0 1 0 0 1 0 1 1 1 2 1 1 1 2 1 2 1 1 2 1 1 0 0 0 2 2 1 0 0 0 0 0 0 0 0 1 0 1 0 0 0 2 1 0 1 1 1 1 2 0 0 0 0 0 1 2 0 1 1 0 1 1 1 1 1 0 2 2 2 2 0 1 2 1 1 0 0 0 0 0 0 0 0 0 0 1 0 0 0 0 0 2 0 1 0 0 1 0 0 1 1 0 1 0 1 0 0 0 2 0 2 1 2 0 1 0 1 1 0 1 0 0 0 0 0 1 1 0 1 1 0 0 2 0 0 1 0 0 0 0 1 0 0 0 2 0 0 1 2 0 0 1 1 2 1 0 0 1 1 2 2 0 0 0 0 0 1 0 1 1 2 0 2 2 0 2 2 0 0 0 2 0 0 1 1 0 2 1 0 0 0 0 1 2 1 2 0 1 1 0 1 0 0 0 0 1 0 1 2 0 2 0 1 1 0 0 1 1 0 0 0 0 2 1 2 0 0 0 0 1 1 2 0 0 0 0 1 0 0 1 1 0 0 1 0 0 0 1 0 1 0 0 0 0 1 1 0 1 0 0 1 0 0 0 0 0 1 0 1 1 1 0 0 0 0 1 1 2 0 1 0
28 0 1 1 0 0 0 1 0 0 0 2 0 1 1 0 0 0 0 1 1 2 1 0 2 0 0 0 1 1 1 1 2 2 0 0 1 1 0 1 1 0 1 0 0 0 0 0 2 1 0 0 1 1 1 0 0 0 0 1 0 1 0 0 0 0 0 0 1 1 1 1 1 1 2 1 1 1 1 0 1 2 2 1 1 0 0 0 2 2 0 0 1 1 0 1 0 2 1 1 1 0 1 0 2 1 2 0 1 0 0 1 1 1 1 1 1 1 1 0 1 0 1 2 1 1 0 1 1 2 1 0 0 0 1 0 0 0 1 0 0 0 0 0 0 0 1 0 0 1 0 1 0 0 0 0 1 0 1 2 0 1 0 2 1 2 0 0 2 2 0 2 1 0 0 1 1 1 0 1 0 1 0 0 1 0 0 0 0 0 0 0 1 1 1 1 1 1 0 0 0 0 1 1 1 0 2 0 0 0 0 1 1 0 0 2 1 0 0 0 2 2 0 0 0 0 1 0 0 0 0 0 0 1 1 0 1 2 0 1 0 0 2 1 2 0 0 0 1 1 1 0 0 0 0 0 0 1 0 0 0 0 1 1 0 0 0 0 2 1 1 1 1 1 0 0 1 2 2 0 1 2 2 1 0 1 1 0 0 1 0 0 2 2 2 0 2 0 0 0 0 0 1 0 1 0 0 0 2 2 0 2 2 1 1 0 1 0 0 0 2 0 2 2 2 0 0 0 1 2 2 2 0 0 1 0 1 2 0 0 0 2 1 1 2 2 0 1 2 1 1 1 0 1 1 0 0 0 0 1 1 0 1 0 1 0 0 0 1 1 1 1 0 0 1 0 1 2 0 1 1 0 0 0 0 0 0 0 0 0 1 1 1 0 1 2 2 2 0 0 0 0 0 1 0 1 0 0 0 2 0 0 1 0 1 1 0 1 0 1 0 1 1 1 1 1 1 1 1 0 0 1 0 1 1 1 0 1 0 0 0 2 2 0 0 0 0 1 1 0 0 0 0 2 1 1 1 2 1 0 2 0 0 1 0 1 1 2 0 0 1 1 1 2 2 2 0 2 1 0 1 2 1 1 2 1 0 2 2 1 0 0 0 1 0 0 2 1 1 2 0 2 2 0 2 0 1 0 1 0 0 1 0 1 1 1 1 2 0 0 1 2 2 0 1 2 0 1 0 2 0 2 0 0 1 0 2 1 0 2 2 2 0 1 1 0 0 1 1 0 0 0 0 0 2 1 1 0 0 1 0 0 1 0 0 0 0 0 0 0 0 1 0 0 0 0 0 0 0 2 1 0 0 0 1 0 1 0 0 0 0 2 1 1 1 0 1 0 0 0 0 2 0 1 0 2 0 0 0 0 0 0 0 1 1 0 0 1 0 0 2 0 0 0 0 1 1 1 0 0 1 0 0 0 0 0 2 2 2 0 2 1 1 2 2 1 1 1 1 0 0 2 1 0 0 2 0 1 2 0 0 0 1 0 1 2 1 2 2 0 0 1 1 0 0 1 1 1 1 0 1 0 0 1 2 1 1 1 0 1 0 1 0 0 1 0 0 1 0 1 1 1 0 0 0 1 2 2 2 0 2 1 0 0 0 2 0 0 0 0 0 0 0 0 2 2 0 0 0 0 1 0 0 0 0 0 1 1 0 1 1 0 0 0 0 0 1 1 0 0 1 1 0 0 0 1 0 0 2 1 0 0 2 0 0 1 1 0 2 1 1 0 0 1 1 2 1 1 1 1 0 1 0 0 0 1 1 2 2 2 0 0 0 1 1 1 1 1 0 0 0 0 0 0 1 1 1 0 0 2 2 0 1 0 2 1 0 2 2 0 2 2 0 1 0 2 1 0 0 1 0 1 2 1 0 2 0 0 0 0 0 0 0 1 1 1 1 0 0 0 2 0 0 2 0 0 0 0 0 0 0 0 0 0 0 1 0 0 2 1 1 0 0 0 2 2 1 0 2 1 1 1 2 0 0 0 0 0 0 0 1 1 0 2 2 0 2 2 0 0 0 1 2 1 2 2 0 2 0 0 1 2 0 0 1 1 0 1 2 2 0 2 0 2 0 0 1 0 1 1 0 2 0 1 0 0 0 1 2 1 0 0 1 1 0 0 0 0 0 0 2 0 2 0 0 1 1 0 0 2 0 2 0 0 1 1 1 0 0 0 1 0 0 0 0 2 2 1 1 0 0 1 0 0 0 0 0 2 0 0 0 0 0 0 0 0 0 1 1 0 2 2
29 0 0 1 0 0 0 0 0 2 2 0 1 1 0 0 0 2 0 2 0 2 1 0 2 0 0 1 1 1 2 1 1 1 0 0 2 1 0 1 1 1 0 0 1 1 0 2 0 2 0 0 0 0 2 1 0 0 2 0 0 2 0 1 0 0 0 1 1 0 0 0 2 2 2 2 2 0 0 1 0 1 2 1 1 0 0 0 1 2 0 0 1 2 0 1 0 1 0 2 1 0 1 0 2 1 2 0 2 0 0 2 0 2 0 0 2 0 0 0 1 0 2 1 1 1 0 0 0 0 2 0 0 0 1 1 1 0 0 2 1 0 1 0 0 1 0 0 0 0 0 0 0 0 0 0 1 1 0 0 0 0 0 2 0 2 0 1 1 2 1 0 0 2 0 0 1 0 0 0 0 0 0 0 2 2 0 1 1 0 2 2 1 1 1 0 2 0 0 0 1 1 0 1 1 1 2 0 2 0 0 0 2 0 0 1 1 1 2 0 2 2 0 0 0 0 0 1 1 1 0 0 1 2 2 1 1 2 0 1 0 0 2 1 2 0 0 0 1 1 0 2 0 0 0 0 1 1 1 0 0 0 0 1 0 0 0 0 0 0 0 1 1 1 2 2 0 1 0 0 0 0 0 0 0 1 0 0 0 2 2 2 1 2 1 0 2 1 0 0 1 0 2 0 1 1 1 1 1 1 0 1 2 1 1 0 2 1 0 0 1 0 1 0 2 0 1 0 0 1 2 2 1 1 0 1 0 0 2 0 0 0 2 2 0 0 1 1 1 0 1 1 0 0 0 0 0 1 0 2 2 0 0 0 0 2 0 1 2 0 0 0 0 0 0 0 2 2 0 1 1 1 0 0 0 0 0 0 0 1 1 1 0 0 2 0 0 1 1 1 0 1 0 2 0 1 0 0 0 0 0 0 1 0 1 2 0 0 0 0 0 0 0 2 1 1 1 0 1 0 1 0 0 1 1 1 0 1 0 1 1 1 1 1 0 0 2 0 1 0 0 1 0 1 2 0 2 0 1 1 1 0 0 1 0 1 1 2 0 0 2 2 0 2 2 2 0 1 0 0 2 1 0 0 2 0 0 1 1 1 1 0 1 2 0 0 0 1 1 1 1 1 1 1 1 1 1 0 0 0 0 1 0 1 0 2 0 2 0 1 1 1 2 2 0 2 0 0 1 2 1 0 0 0 1 0 1 0 1 1 0 0 0 2 0 0 0 1 1 0 0 0 0 0 0 0 0 0 1 1 1 0 2 2 0 1 2 2 2 0 0 2 1 0 1 1 1 0 1 1 1 1 1 0 0 1 0 0 1 1 0 2 1 0 1 0 1 1 0 0 2 1 0 1 0 2 1 0 0 0 2 2 0 0 0 0 0 2 0 0 1 0 0 0 1 0 0 1 0 0 1 0 0 0 0 1 2 0 1 1 1 0 0 1 1 1 2 1 1 0 1 1 0 1 0 2 0 0 2 0 0 0 1 0 0 2 2 2 0 1 1 0 0 0 0 1 2 1 2 0 1 1 0 2 2 1 1 1 0 0 1 1 0 0 0 0 0 0 0 1 0 0 0 0 0 1 1 2 2 1 0 0 0 2 0 2 0 1 1 0 0 0 0 0 2 2 0 1 0 0 2 0 2 0 2 1 2 0 0 0 0 2 0 0 0 1 1 1 0 1 0 1 1 0 0 0 0 1 1 1 0 0 2 1 0 1 1 0 2 2 0 0 1 1 1 1 1 2 0 1 1 0 0 0 0 2 0 1 1 2 1 1 1 1 1 0 0 1 0 1 1 0 1 0 1 2 1 1 0 0 1 1 0 1 1 1 2 2 0 0 1 0 0 1 0 1 1 0 0 2 1 1 2 1 0 1 0 1 1 0 1 1 0 0 1 0 0 1 1 0 1 0 1 2 0 0 1 0 0 0 0 0 0 0 0 0 0 0 2 0 0 0 1 1 1 0 0 0 2 2 1 2 2 0 0 0 1 0 0 1 2 1 1 1 0 0 0 2 0 0 0 2 2 0 2 0 1 2 0 2 0 1 1 0 1 2 2 2 2 2 0 2 0 1 1 0 2 1 0 0 1 1 1 2 1 0 0 0 2 2 0 0 0 0 0 0 0 0 0 1 1 1 1 2 2 0 2 0 0 0 2 0 0 1 2 0 0 0 1 0 0 0 0 0 0 1 1 1 1 0 0 1 1 2 0 0 0 0 0 0 0 0 1 0 2 0 0 0 1 0 1 0
30 0 1 1 0 0 0 2 0 0 0 0 0 0 0 0 0 2 0 2 1 2 0 2 0 0 1 0 1 1 2 1 1 1 0 0 1 1 1 0 0 0 1 0 0 0 0 0 1 1 1 0 0 1 1 1 0 0 0 0 1 2 1 0 0 1 1 0 1 0 0 1 2 2 2 2 2 1 1 0 1 1 1 0 1 0 0 1 2 2 1 0 1 1 0 1 1 0 0 1 0 0 0 0 2 2 2 2 0 0 1 2 1 2 0 1 1 0 0 0 2 0 1 2 1 1 0 1 1 1 1 0 1 0 0 0 1 1 0 0 1 0 0 0 0 1 0 0 0 2 0 2 0 0 0 0 0 1 1 0 0 1 0 1 1 2 1 0 0 2 0 0 1 2 2 1 1 1 1 1 0 1 0 0 1 0 0 0 0 0 1 2 0 0 0 1 2 0 0 0 0 1 0 2 2 0 2 1 1 0 0 1 1 0 0 0 0 0 1 1 0 0 1 0 0 1 1 1 1 1 0 0 0 0 0 0 0 2 0 1 0 0 1 0 0 0 0 0 1 1 1 1 0 0 0 0 0 1 0 0 0 0 0 1 0 0 1 0 2 2 0 1 2 2 0 0 0 1 1 0 0 1 0 0 0 1 0 1 0 2 2 1 1 2 2 0 1 0 0 0 0 0 1 0 1 0 0 1 1 1 1 2 1 2 2 0 1 0 0 1 1 0 2 1 2 0 1 0 2 1 1 0 0 0 0 0 0 0 2 1 0 0 1 1 0 1 1 2 2 2 0 0 1 2 0 2 2 0 0 1 1 0 2 2 0 1 0 2 1 1 1 1 0 0 1 0 0 1 1 0 0 0 0 1 0 1 0 0 0 0 0 0 0 0 2 0 0 1 0 0 0 0 0 2 0 2 0 2 0 2 0 0 0 0 0 0 0 0 0 0 0 1 0 0 0 0 0 0 0 0 1 0 2 0 2 0 0 2 0 0 1 1 2 0 1 1 1 0 1 0 0 0 0 2 0 0 0 1 0 1 1 0 0 1 0 2 2 1 0 1 0 0 2 0 0 0 0 2 1 0 1 1 1 0 1 0 0 0 0 0 2 2 0 1 1 0 1 1 1 2 0 2 1 1 1 0 2 0 0 2 1 0 1 0 1 0 0 2 0 2 2 0 1 0 1 1 1 0 1 1 1 0 0 0 0 0 1 2 1 0 0 0 0 1 1 0 0 1 1 0 0 0 1 0 1 0 0 1 0 0 0 2 2 2 0 2 1 0 0 0 1 1 1 0 0 1 1 2 2 2 2 0 1 0 1 1 1 1 0 0 0 0 1 0 0 0 1 0 0 0 0 1 0 1 0 2 2 1 0 0 0 0 0 2 0 1 1 2 0 1 0 1 0 0 0 0 1 0 0 0 1 0 0 0 0 0 1 0 2 0 1 0 0 0 2 0 0 1 1 0 0 1 0 2 0 2 0 0 2 0 0 0 1 1 1 1 1 1 0 1 1 0 1 0 0 1 2 1 2 0 1 1 0 1 1 1 1 1 0 0 1 0 0 1 0 0 0 0 0 0 0 0 0 0 1 1 1 2 2 0 0 0 1 1 0 1 0 1 1 0 0 0 1 0 1 1 0 1 0 0 2 0 1 1 2 1 2 1 0 1 1 0 0 1 0 0 1 1 0 0 1 1 1 0 0 0 0 0 2 0 0 0 2 1 1 0 0 0 0 2 1 0 1 1 1 0 1 1 1 1 1 1 0 0 0 1 0 1 0 2 0 2 1 1 1 0 0 1 0 0 1 0 0 0 0 2 0 1 1 0 1 0 0 1 0 0 2 2 1 0 2 1 0 0 0 0 0 0 0 1 0 1 2 1 0 2 0 1 1 0 0 0 1 1 0 1 1 2 1 1 0 0 1 2 0 0 1 1 0 0 0 0 1 0 1 0 1 0 2 0 0 0 1 2 1 0 0 1 2 2 2 2 2 0 0 0 0 0 0 0 1 1 1 1 2 0 2 2 0 0 0 1 0 0 1 2 0 2 0 1 0 0 0 0 0 0 2 0 0 0 0 0 0 1 0 0 2 1 0 0 0 1 0 1 0 0 0 1 1 0 0 0 2 1 0 0 1 0 0 0 2 0 2 1 0 1 1 0 0 2 0 2 1 1 2 0 0 0 0 0 1 0 0 0 0 1 1 1 1 0 0 1 1 1 0 1 1 0 0 1 0 0 0 1 1 0 0 0 0 0 2 1
31 0 2 0 0 0 0 1 1 1 2 0 1 1 1 0 0 0 0 2 0 2 0 1 1 0 1 0 1 1 0 0 0 1 0 0 2 0 0 0 0 0 1 1 1 1 2 1 1 1 0 0 0 1 1 0 1 1 2 1 1 1 1 1 0 1 1 1 2 0 0 1 1 1 2 1 1 2 2 0 0 2 2 1 1 0 0 1 2 2 0 1 1 0 1 1 0 2 1 2 0 0 2 0 2 0 2 1 0 0 1 1 0 1 0 0 1 0 0 0 2 0 1 2 1 1 0 0 1 1 0 1 0 0 1 1 0 0 0 0 1 0 0 1 0 0 0 0 0 1 0 1 0 0 0 0 0 0 0 1 0 1 0 1 0 0 0 0 1 2 0 1 2 2 2 1 2 1 0 1 0 2 0 0 1 0 0 1 0 1 1 2 2 1 2 1 2 0 1 0 1 1 0 2 2 2 2 0 1 0 1 1 1 0 0 0 0 1 2 1 1 1 0 0 0 0 1 0 0 0 1 1 0 1 1 0 1 2 0 1 0 1 2 0 1 0 0 0 0 0 0 0 0 0 0 0 1 2 1 1 1 2 0 0 0 0 0 0 2 2 0 1 0 0 0 0 1 2 2 0 1 2 2 0 2 0 2 0 0 2 1 0 0 2 1 0 2 0 0 0 2 0 1 0 1 0 2 1 0 0 0 1 2 1 1 0 2 1 0 1 0 0 2 0 1 0 0 1 1 2 2 1 1 1 0 0 0 2 0 1 2 2 1 1 1 1 1 0 1 0 0 0 1 1 0 0 1 0 0 0 2 2 0 0 0 1 0 1 1 1 1 1 0 0 1 1 1 1 1 0 0 0 0 1 1 1 0 0 0 0 0 0 2 1 2 0 2 1 1 1 0 1 0 2 1 1 0 2 0 2 0 0 0 1 1 2 0 1 0 1 0 1 1 1 1 0 0 0 0 0 0 0 0 2 1 1 1 0 1 0 1 1 2 0 1 1 1 0 1 1 0 0 0 1 2 1 2 1 0 0 0 0 0 0 0 1 0 2 0 1 0 0 2 0 2 0 2 2 0 1 1 0 2 0 0 0 0 1 1 1 1 1 1 1 1 0 1 1 1 2 0 2 1 1 1 0 1 1 0 2 0 0 0 0 0 1 0 1 0 2 2 0 2 0 1 2 0 2 0 2 0 2 0 0 0 1 2 1 0 0 1 0 0 1 0 0 0 1 1 0 0 0 1 0 2 0 1 0 1 0 1 0 1 1 0 1 1 1 1 0 1 1 1 0 1 0 1 1 2 1 2 0 0 0 0 0 0 0 0 0 0 0 1 0 0 0 1 0 0 0 0 2 2 0 0 1 1 2 0 0 0 0 0 1 1 1 1 0 0 0 0 0 0 0 0 0 2 1 0 0 1 0 0 0 0 0 2 1 2 0 2 1 0 2 1 1 2 0 1 0 0 2 0 2 0 2 1 0 1 0 0 0 0 1 1 1 0 2 0 1 1 0 1 0 0 2 2 0 1 0 0 2 0 1 2 1 1 0 1 0 2 0 0 0 0 0 0 0 0 1 0 0 0 0 2 2 2 2 2 0 0 0 0 2 0 0 0 1 1 0 0 0 1 0 1 2 0 0 0 0 1 0 0 0 1 1 1 1 0 1 1 1 0 0 0 2 2 0 0 0 0 0 0 0 0 0 1 0 0 0 0 0 2 0 0 0 0 1 1 1 0 0 1 1 1 0 2 0 1 1 0 1 1 1 1 0 0 2 1 2 1 1 0 1 1 1 0 1 0 0 1 0 1 0 1 0 1 0 0 1 1 0 1 0 2 0 2 2 2 0 2 2 0 1 0 1 2 0 0 2 2 0 2 1 0 1 0 1 1 0 1 0 0 1 0 0 1 0 0 0 2 0 0 2 0 0 0 0 1 1 1 0 0 0 0 2 2 0 2 0 0 0 0 1 1 0 0 0 1 1 2 2 1 0 0 0 0 0 1 0 1 1 0 1 2 1 1 2 0 0 0 1 0 0 1 2 0 1 0 0 0 0 0 0 2 1 1 0 1 1 0 1 0 1 0 0 1 0 0 0 0 2 0 0 0 0 0 1 1 1 1 1 1 0 1 1 0 0 0 0 0 0 1 1 2 0 1 1 1 1 1 1 1 0 2 0 0 0 0 1 1 0 0 0 0 1 1 2 2 0 0 1 0 1 0 0 0 0 0 0 0 0 0 0 1 0 0 0 0 0 1 1
32 0 0 2 0 0 1 1 1 1 2 0 0 0 0 0 0 1 1 1 1 1 2 0 2 0 0 0 2 2 1 0 1 1 0 0 2 0 0 0 0 0 1 0 1 0 0 0 2 1 0 0 0 1 1 1 0 0 1 0 1 2 0 1 0 0 2 0 0 0 0 0 2 2 1 2 2 1 1 0 1 2 2 2 2 1 1 0 2 2 0 0 0 2 1 1 0 0 0 0 0 0 0 0 2 1 2 0 2 0 0 2 0 2 1 1 2 0 0 0 2 0 1 1 0 0 0 1 0 1 1 0 0 0 1 0 1 0 0 2 0 0 0 0 0 0 0 0 0 1 0 0 0 0 0 0 1 1 2 1 1 0 1 2 1 0 0 0 1 1 0 2 0 1 1 0 1 2 2 2 0 2 1 2 1 1 1 1 0 0 0 1 1 1 1 0 0 0 1 0 1 1 0 2 2 0 2 0 1 0 2 2 2 1 0 0 0 0 2 1 0 0 0 0 0 0 0 0 0 0 1 1 1 1 0 0 0 2 0 2 0 0 2 1 2 0 0 0 0 0 0 1 0 0 0 0 1 2 0 0 1 1 0 0 0 0 0 0 1 1 0 0 1 1 1 1 0 2 2 0 1 1 2 1 1 0 2 0 0 2 2 2 0 2 0 0 2 2 0 1 1 0 0 0 0 0 0 0 0 0 0 1 1 1 1 0 0 0 1 0 1 2 1 0 1 0 1 0 1 2 2 1 0 0 0 0 0 2 0 1 0 2 0 2 0 0 1 0 2 2 0 0 0 0 0 0 1 1 0 0 0 0 2 1 2 0 0 0 1 1 1 1 0 0 1 0 0 2 1 0 1 1 0 1 0 1 0 1 0 1 1 1 0 0 2 0 0 0 0 0 0 0 0 2 0 0 2 0 1 1 1 1 0 0 0 1 1 0 1 0 0 1 1 0 0 0 0 0 0 0 0 1 0 1 0 0 1 0 0 0 2 0 1 0 2 2 2 0 1 0 0 0 0 1 1 0 1 1 0 1 1 0 0 0 0 0 0 2 0 0 0 0 1 1 2 1 1 0 0 0 2 2 1 0 1 1 0 1 1 0 1 1 2 0 1 0 1 2 2 1 1 1 2 0 2 0 1 0 2 0 0 1 0 0 0 2 0 2 0 1 1 1 1 0 0 0 2 0 1 1 1 0 0 0 0 0 2 1 0 1 0 0 0 1 1 1 0 1 1 0 0 0 0 0 2 0 1 1 0 1 0 0 1 2 1 0 1 0 1 0 0 0 0 0 0 0 0 1 2 1 2 0 1 0 0 1 0 0 0 0 0 1 0 1 1 0 1 1 0 0 1 1 0 0 0 2 0 2 0 1 0 0 0 1 0 1 1 0 0 0 2 0 1 1 1 1 2 1 0 0 0 0 0 0 0 0 2 1 2 0 0 1 0 0 0 0 2 0 0 0 1 1 2 1 0 2 0 0 2 0 0 0 2 0 1 2 2 2 0 0 2 0 1 0 1 2 1 2 1 1 2 0 0 1 2 2 0 1 1 0 2 1 0 1 0 0 0 0 1 1 0 0 0 0 1 2 2 1 1 0 2 1 0 1 1 1 1 1 1 0 0 0 1 0 1 1 0 0 0 0 1 0 0 0 0 0 1 1 0 1 1 0 0 1 0 1 2 0 0 0 0 0 0 0 0 0 0 0 2 0 0 1 2 1 0 1 1 1 0 2 0 0 0 0 0 0 2 1 1 1 0 1 0 0 0 2 0 2 1 2 1 1 1 1 1 0 0 0 1 0 0 0 0 0 1 1 1 0 0 0 1 1 0 1 0 0 1 1 1 0 1 1 0 0 1 1 0 0 0 2 0 2 1 2 0 1 0 0 0 0 0 0 1 1 0 1 1 0 0 0 1 0 0 2 0 0 0 0 0 0 0 0 0 0 0 1 1 0 2 0 0 0 0 0 2 1 0 0 1 1 2 2 1 0 0 0 0 0 1 0 1 1 1 1 1 0 1 1 0 0 0 1 1 0 2 0 2 2 1 1 0 2 1 0 1 1 1 1 1 0 0 1 0 1 1 0 0 1 0 0 1 1 0 1 1 0 0 0 2 2 0 0 2 2 1 0 0 0 0 1 1 0 2 1 1 0 1 0 0 0 1 1 0 1 1 1 1 0 0 0 1 0 0 0 0 1 1 2 2 0 0 2 0 0 0 0 0 1 0 1 1 0 0 0 1 0 0 2 1 0 2 1
33 0 1 1 0 1 0 1 1 1 2 0 1 2 0 1 0 0 0 2 0 2 0 1 1 0 0 1 1 1 2 0 0 0 0 1 2 1 0 1 1 0 2 2 2 1 1 0 2 0 0 0 2 2 0 0 1 1 0 0 1 1 0 2 0 0 1 1 1 0 0 0 2 2 1 2 2 0 0 2 0 2 1 0 1 0 0 0 1 2 0 0 2 2 0 2 1 2 0 2 1 0 1 0 2 1 2 0 2 0 0 2 1 2 1 1 2 0 0 0 2 0 2 1 1 1 0 0 0 0 1 1 0 0 0 0 0 0 2 0 0 0 1 0 0 0 0 0 0 2 0 2 0 0 0 0 1 1 0 1 1 1 0 2 1 2 1 1 0 2 1 1 0 1 1 0 2 2 2 2 0 2 0 0 0 0 0 0 0 0 1 2 2 0 2 0 2 1 1 0 0 0 1 1 1 1 1 0 2 0 1 0 2 0 0 0 0 0 1 0 1 1 0 1 0 0 1 0 0 0 0 0 0 0 0 0 0 2 0 2 0 0 1 0 1 0 0 0 0 0 0 0 0 0 1 1 1 1 0 0 0 0 2 2 0 0 1 2 2 2 0 0 1 1 0 0 0 0 0 0 0 1 2 1 0 0 1 1 0 2 1 1 2 2 2 0 2 2 0 0 0 0 0 0 0 0 0 2 1 1 0 1 1 2 2 1 2 0 0 0 1 1 0 0 1 0 0 0 1 1 1 0 1 0 0 0 0 2 0 1 0 1 0 1 0 0 2 1 2 1 1 1 0 1 1 0 0 1 0 2 2 0 1 1 0 2 1 0 0 2 2 2 1 1 1 1 1 1 1 0 2 1 0 0 1 0 0 0 0 0 0 0 0 0 1 1 1 1 0 0 0 0 0 1 0 0 2 1 0 2 0 0 2 0 2 2 0 0 0 0 0 0 0 0 2 2 1 0 1 1 0 0 0 2 0 0 0 1 0 1 2 0 0 0 2 2 2 0 1 0 0 0 0 2 2 1 2 2 0 2 2 0 1 1 1 2 2 2 1 0 1 1 2 1 1 0 1 2 1 1 1 1 0 0 2 1 0 1 2 2 0 0 1 1 0 0 0 0 0 2 0 2 1 1 1 0 1 0 1 0 0 0 0 0 1 0 0 2 0 2 2 0 2 0 1 1 1 1 0 2 0 1 0 1 0 0 1 0 2 2 0 0 0 0 0 0 0 1 1 0 0 0 0 0 2 2 0 0 1 0 1 0 0 2 0 2 2 0 0 0 1 1 0 0 0 0 0 0 1 1 2 1 0 0 0 0 0 0 0 0 1 1 0 0 0 0 0 0 0 0 0 2 1 1 0 0 2 1 1 1 0 0 0 2 0 2 2 0 0 0 1 0 1 1 1 0 1 2 0 0 2 0 0 0 0 1 1 1 2 0 1 1 0 1 2 1 2 0 1 1 0 1 1 2 0 2 0 0 2 1 1 0 1 1 1 1 0 2 0 1 1 0 0 0 0 0 0 1 1 1 1 0 0 2 2 2 1 2 0 0 2 0 0 0 0 0 0 0 1 1 0 0 0 0 1 1 2 2 2 0 1 0 0 2 0 0 0 1 1 0 0 0 0 0 1 1 1 0 0 1 1 1 0 0 0 0 1 1 0 1 1 0 0 0 0 1 1 1 0 0 0 0 0 0 0 0 0 0 0 0 0 0 2 1 0 1 1 1 1 2 1 0 0 0 0 0 0 0 2 2 0 2 0 0 0 2 0 1 1 2 1 1 2 2 1 0 1 1 0 0 1 0 0 0 0 1 1 0 0 1 1 0 2 0 2 0 2 1 1 0 0 1 0 0 0 0 0 0 0 1 1 0 1 0 0 1 0 0 0 0 0 0 0 0 1 0 0 1 0 0 2 2 1 1 2 0 1 0 0 0 0 0 0 0 0 0 2 0 1 1 0 0 1 1 1 1 0 1 1 0 1 1 1 0 0 0 1 0 0 0 1 2 0 1 2 0 2 2 0 0 0 1 1 0 2 1 0 1 1 1 0 0 1 0 1 2 1 2 2 2 0 2 0 0 0 0 1 1 0 0 0 2 1 1 2 0 2 1 1 0 0 0 2 1 0 1 0 1 0 1 0 1 2 0 1 0 0 0 0 1 0 1 0 1 1 0 0 0 1 0 1 0 0 0 0 1 1 1 2 0 0 1 2 2 0 0 1 0 0 0 0 0 0 0 1 0 0 0 0 0 2 2
34 0 2 1 0 0 0 0 0 2 2 0 1 1 1 0 0 1 1 1 0 2 0 0 2 0 0 0 0 0 1 0 0 1 0 0 2 1 0 1 1 0 1 0 0 1 1 1 0 2 0 0 0 2 0 0 0 0 1 1 1 1 0 1 0 0 1 0 2 0 0 1 2 2 1 2 2 2 2 0 1 2 1 1 2 0 0 0 2 2 0 0 1 1 0 1 0 2 1 1 1 0 1 0 2 2 2 1 1 1 1 1 1 1 1 1 1 2 2 0 0 0 2 1 1 1 0 0 0 0 1 0 0 0 0 0 0 1 0 0 1 0 0 0 0 0 0 0 0 0 0 0 0 1 0 0 1 2 1 0 0 0 0 2 1 2 0 0 1 1 0 1 0 2 2 0 1 0 0 0 0 0 0 0 0 0 0 2 0 1 0 2 1 1 2 0 1 0 1 1 0 0 0 0 0 1 2 0 1 0 0 0 2 0 0 1 1 1 2 0 1 2 0 0 1 0 1 0 0 0 0 0 0 0 0 0 0 1 0 1 0 0 1 0 2 1 1 0 0 0 0 0 0 0 0 0 0 2 2 2 0 2 0 1 0 0 0 0 0 0 0 2 1 1 0 0 0 2 2 0 1 1 2 0 0 1 1 1 0 2 0 0 0 1 0 0 1 1 0 0 1 0 1 0 1 0 0 1 1 1 0 1 2 1 2 0 2 0 1 1 0 1 0 0 2 0 0 0 1 0 0 0 0 0 0 0 0 1 1 0 1 2 0 1 0 0 1 0 2 0 0 0 0 0 0 0 0 0 0 1 2 1 1 1 0 0 0 0 1 1 1 1 0 0 1 1 2 1 0 1 1 1 0 0 0 1 0 0 0 0 0 0 1 1 2 0 2 1 0 0 0 0 0 2 0 1 0 1 1 2 0 0 1 0 1 2 1 0 0 0 0 0 1 2 0 0 0 0 0 0 1 0 1 1 2 1 0 1 0 1 0 2 1 0 2 2 1 1 2 0 0 1 0 2 0 0 0 0 2 0 0 0 2 1 0 1 1 1 0 1 0 0 2 0 2 2 0 2 0 1 1 2 1 1 2 1 0 0 2 2 0 0 1 0 1 0 1 1 1 1 1 1 2 0 2 0 2 1 1 0 0 1 0 0 1 0 0 2 0 1 1 1 2 0 1 2 0 0 1 1 0 1 0 1 2 0 1 0 0 1 0 0 0 1 0 1 0 2 2 0 0 0 0 0 2 2 0 0 1 1 0 0 0 1 0 0 1 0 1 0 0 0 1 0 1 1 1 1 2 1 2 0 0 0 1 0 1 0 1 1 0 1 0 0 0 0 0 1 0 0 1 1 0 0 0 2 1 2 0 0 0 0 0 1 1 0 0 1 1 0 1 0 1 1 1 0 1 1 1 1 0 0 0 0 0 0 2 1 2 0 0 1 0 2 1 2 2 0 1 1 0 0 1 1 0 2 0 1 2 0 0 0 1 1 1 1 1 2 0 1 0 0 0 1 1 2 2 1 1 1 1 2 0 1 1 0 1 0 0 0 1 1 1 0 2 0 0 0 1 1 0 1 0 0 2 2 1 1 1 1 1 1 0 1 1 0 0 2 2 1 0 1 0 0 2 0 0 1 1 1 2 1 1 0 1 1 0 1 0 1 1 0 0 1 0 0 1 0 0 0 0 0 0 0 0 1 0 0 2 1 0 0 2 1 0 1 1 1 1 2 0 0 2 1 1 0 1 0 1 1 0 1 0 0 1 0 1 1 1 2 0 1 1 2 1 0 1 1 0 1 2 0 1 0 1 1 1 1 0 1 1 0 1 0 2 1 1 0 1 0 1 1 0 0 0 1 0 0 0 2 0 2 2 0 0 0 0 0 0 0 0 0 1 1 0 1 1 1 0 0 1 0 0 2 0 0 0 0 0 0 0 0 0 0 0 0 0 0 2 2 0 0 0 1 2 0 0 0 1 1 1 1 2 0 0 0 0 0 0 0 1 1 1 0 2 0 1 2 0 0 0 2 2 1 2 1 1 1 0 0 0 0 1 0 1 0 2 1 2 1 0 2 0 0 0 0 0 2 0 0 0 2 0 1 0 0 0 1 1 0 1 1 2 0 0 0 0 1 0 1 1 0 1 0 0 0 1 0 0 0 1 1 1 0 2 0 0 0 0 0 2 0 0 0 0 0 0 2 2 0 0 2 2 2 0 1 1 0 0 0 0 0 0 1 1 1 0 2 1 0 2 1
35 0 0 2 0 0 2 2 0 0 0 0 0 0 0 0 0 1 1 1 1 1 0 1 1 0 0 0 0 0 2 1 0 0 0 0 2 1 1 0 0 0 0 0 1 0 1 0 0 2 0 0 0 1 1 1 1 0 1 1 0 1 0 0 0 0 1 2 1 0 0 1 2 2 2 2 2 1 1 0 1 2 2 1 1 0 0 0 2 2 0 0 2 2 0 1 0 0 0 1 0 1 2 0 2 0 2 1 0 0 0 0 0 2 0 0 2 0 1 0 1 0 2 2 2 2 0 1 1 2 1 0 0 0 1 0 1 0 0 0 1 0 0 0 0 1 0 0 0 1 0 1 0 0 0 0 0 2 0 0 2 1 0 1 1 2 0 0 0 0 0 0 1 1 1 1 2 1 0 1 1 1 1 1 1 1 1 0 0 0 2 2 2 2 2 0 2 1 0 0 1 0 1 1 1 0 2 1 1 0 2 1 2 0 0 0 2 1 2 1 0 0 0 0 0 1 1 1 1 1 0 0 0 0 0 0 0 1 0 1 0 0 2 0 1 0 1 0 0 0 0 0 0 0 2 1 0 1 0 0 0 0 2 1 1 0 1 0 1 0 0 1 0 1 0 0 1 2 2 0 0 0 2 1 0 0 0 0 0 1 0 0 1 2 1 1 1 0 1 0 1 0 2 0 2 0 1 1 1 1 1 2 2 1 0 0 2 1 1 0 0 1 2 0 1 0 0 0 0 1 2 2 1 0 0 0 0 0 2 1 0 0 2 2 0 0 2 0 2 1 1 1 0 2 2 0 0 1 0 1 1 0 2 1 2 1 0 0 0 2 2 2 0 0 0 0 1 2 0 0 1 0 0 0 1 1 0 0 0 0 0 0 0 1 1 1 1 0 1 1 0 1 1 1 0 0 1 1 0 2 0 0 0 0 0 1 0 0 0 0 0 1 0 0 1 2 2 0 0 0 0 1 0 2 0 0 0 0 1 0 1 1 1 1 1 2 1 0 1 0 0 0 0 2 0 0 0 0 1 1 1 0 0 0 0 0 0 2 0 0 1 1 2 0 1 0 1 1 0 0 1 1 2 2 1 2 0 2 2 0 0 0 1 0 0 0 1 1 1 2 0 2 2 0 1 0 1 0 1 1 0 0 0 1 0 2 1 2 0 1 1 1 2 1 0 2 0 0 1 1 1 0 0 0 0 1 1 0 0 2 1 0 0 0 0 0 0 1 1 0 0 0 0 0 1 1 0 1 1 1 0 0 1 2 0 1 2 1 1 0 0 1 0 0 0 0 0 0 1 1 2 0 0 0 0 0 0 0 0 0 0 1 0 0 0 0 0 1 0 0 1 1 0 0 1 2 0 1 0 2 0 0 0 0 1 0 0 1 0 0 0 0 0 0 0 0 1 2 0 0 0 1 0 0 0 0 2 1 2 0 0 1 0 1 1 1 2 0 1 0 0 2 1 2 0 2 0 0 2 0 0 0 1 1 0 1 2 2 0 1 1 0 1 0 0 1 1 0 1 0 0 1 0 2 2 2 1 1 0 0 0 0 0 0 0 0 0 0 1 1 0 0 0 0 0 2 2 2 2 0 1 1 0 2 0 0 0 0 0 0 0 0 1 0 1 1 0 0 0 0 1 0 0 0 2 2 1 0 1 1 0 1 0 0 0 1 1 0 0 0 0 0 0 1 0 0 1 0 2 0 0 0 2 0 0 0 1 0 2 2 1 0 0 1 1 0 2 2 0 0 0 0 0 0 0 2 0 2 1 2 1 1 1 1 0 0 0 0 0 1 1 0 0 0 0 0 1 0 0 1 1 0 1 1 1 0 1 2 1 1 1 2 0 1 0 2 1 0 1 2 1 2 2 2 0 2 0 1 0 0 0 0 0 0 0 0 0 0 0 0 2 0 0 1 0 0 1 0 1 1 1 0 0 0 0 0 2 0 1 1 0 0 0 0 2 1 1 1 2 1 1 1 2 0 0 0 0 0 0 1 1 2 0 2 2 0 2 1 1 1 1 0 1 1 1 2 0 2 0 1 1 1 0 0 1 1 1 1 1 1 0 1 0 0 1 0 1 0 0 0 0 2 0 1 0 0 0 2 2 0 0 0 2 2 1 0 1 1 1 0 0 0 1 0 1 0 1 0 0 0 1 0 0 0 1 1 1 0 0 0 1 0 0 1 0 1 2 1 1 0 0 1 1 1 0 0 0 0 0 0 0 0 0 0 1 0 0 0 0 0 2 0
36 0 1 1 0 0 0 1 0 0 0 0 0 0 0 0 0 2 0 2 1 2 0 1 1 1 1 0 0 0 2 0 0 1 0 0 1 1 0 0 0 1 1 0 1 0 0 0 2 0 0 0 0 0 0 0 0 0 2 0 1 2 0 2 1 1 1 1 1 0 0 0 2 2 2 2 2 2 2 0 2 2 2 2 2 0 0 1 2 2 0 1 1 1 0 2 0 0 0 1 0 1 1 0 2 1 2 2 0 0 1 2 1 1 1 1 2 0 1 0 2 1 2 1 1 1 0 0 1 1 0 0 1 0 0 0 1 0 0 2 0 0 1 0 0 0 1 0 0 0 0 0 1 0 1 0 0 0 0 1 0 1 1 2 0 1 0 0 0 2 0 0 1 0 1 1 1 0 0 0 0 0 0 0 0 0 0 1 0 0 0 1 2 2 2 2 2 1 0 0 0 1 1 1 1 1 2 0 2 0 0 1 2 0 0 1 1 1 1 0 1 2 0 0 0 0 0 0 1 0 0 0 0 0 0 0 0 2 0 1 0 0 1 0 2 0 0 0 0 0 0 0 1 1 0 0 0 1 1 2 0 1 0 2 0 0 0 0 1 0 0 0 1 1 0 0 0 1 1 0 1 2 2 2 0 0 0 2 0 2 1 1 2 2 2 0 2 1 0 1 2 0 1 1 1 0 1 0 2 2 0 1 2 1 1 0 2 0 0 2 0 0 2 1 2 0 0 0 1 0 1 0 1 0 0 0 0 0 1 1 0 1 1 1 0 0 1 0 2 1 1 1 1 2 1 0 0 1 0 1 0 0 1 0 1 1 0 0 1 1 1 1 1 1 0 0 2 2 0 1 1 0 0 0 1 0 0 0 0 0 0 0 1 0 2 0 1 0 2 2 0 2 1 1 0 0 1 0 0 2 0 0 1 0 0 1 1 0 0 0 0 1 1 0 1 1 0 1 2 0 1 0 0 2 1 0 1 2 0 1 2 0 1 0 0 0 2 0 2 0 0 1 0 2 2 1 2 2 1 2 2 0 0 0 0 1 0 2 0 0 1 0 1 1 1 1 0 2 1 1 0 2 0 0 2 1 0 2 2 1 1 1 2 1 1 0 1 1 1 2 0 2 2 0 2 0 2 0 1 1 0 0 0 0 1 0 0 2 0 1 2 1 2 0 1 2 0 1 0 2 0 2 1 0 0 0 2 0 1 1 1 1 0 1 1 0 0 2 2 0 0 0 0 0 1 1 0 0 1 1 0 0 1 1 0 1 1 0 0 0 2 2 0 0 0 0 0 0 2 0 2 1 0 0 1 0 0 0 0 0 1 1 1 0 1 0 0 1 0 0 1 1 1 2 0 2 1 0 0 0 2 2 0 1 1 1 1 1 0 0 1 0 1 1 1 1 2 1 0 0 1 0 1 0 0 1 2 0 2 0 2 0 0 0 1 1 2 0 1 0 0 2 0 0 2 2 0 2 1 0 0 0 1 1 0 1 2 2 1 0 1 1 0 0 0 2 2 1 1 0 1 1 1 2 1 1 0 0 0 1 1 1 0 1 0 0 0 0 1 1 0 0 0 0 1 2 2 2 2 0 1 0 0 1 0 1 0 1 1 0 0 0 1 0 0 1 0 0 0 0 0 0 1 0 1 1 1 0 0 0 0 1 0 0 0 1 1 1 0 1 2 2 0 0 0 1 0 0 1 0 0 0 2 1 0 1 1 0 2 2 1 0 0 0 0 0 2 0 1 1 1 1 0 0 0 1 1 2 2 2 2 0 1 2 1 1 0 1 0 1 1 0 1 1 1 1 2 1 0 0 0 0 2 0 2 0 2 2 1 0 1 1 1 0 0 0 0 0 0 1 1 0 1 1 1 2 0 0 1 0 0 0 0 1 0 1 1 0 0 0 2 0 1 1 0 0 1 0 0 0 0 0 0 0 0 1 0 0 1 1 0 0 1 0 2 1 0 2 2 2 2 2 1 0 0 0 0 1 0 0 2 2 1 2 2 0 2 1 0 1 0 1 2 0 2 0 2 0 0 2 0 1 1 0 1 1 1 1 1 1 0 1 0 1 1 0 1 0 0 0 0 2 2 2 2 0 1 1 1 0 0 0 1 2 1 0 1 0 0 0 2 0 2 0 0 0 0 1 0 1 1 1 0 1 1 1 1 0 2 0 0 0 0 0 1 0 0 0 2 0 0 1 1 2 0 1 1 1 0 1 1 1 1 0 2 0 0 0 0 0 2 2
37 0 2 1 0 0 0 1 0 1 1 1 0 0 0 0 0 2 1 1 0 1 1 1 1 0 0 0 1 1 2 0 1 1 0 0 1 2 0 1 1 0 0 0 2 1 0 1 1 1 0 0 1 1 1 0 0 0 1 0 0 2 0 2 0 0 0 1 1 0 0 0 2 2 1 2 2 1 1 0 1 1 2 0 0 0 0 2 2 2 2 1 1 2 0 0 0 2 0 2 1 0 1 0 2 0 2 1 1 1 1 2 0 0 0 0 0 0 1 0 1 0 2 2 1 1 0 1 1 1 1 0 0 0 1 0 0 0 0 1 1 0 0 0 0 0 0 0 0 1 0 1 0 0 0 1 1 2 1 0 1 0 0 2 1 1 0 0 0 2 0 0 1 1 1 1 2 0 0 0 0 0 1 1 1 1 1 1 0 0 1 2 1 1 1 0 1 0 0 0 0 0 0 1 1 1 1 0 0 0 1 1 2 0 0 0 0 0 1 1 1 1 0 0 0 2 1 0 1 0 0 0 0 0 0 0 0 2 0 2 0 0 2 0 1 0 0 0 0 0 0 0 0 0 1 1 1 1 0 0 0 0 0 1 0 0 0 0 2 1 0 0 0 0 0 0 1 1 1 0 0 0 2 2 0 0 0 1 0 1 1 0 2 2 2 0 1 2 0 1 0 0 0 1 0 0 0 1 1 1 0 1 1 2 2 1 2 0 0 1 0 1 2 0 1 0 0 0 0 0 2 1 0 0 0 0 0 1 1 0 0 0 0 2 1 1 0 0 1 0 0 0 0 2 2 0 0 1 0 1 1 0 1 1 1 1 0 0 2 0 0 0 1 1 2 2 1 2 1 0 0 1 0 2 0 0 0 0 0 1 1 1 0 0 1 1 1 1 0 0 0 0 0 2 0 0 0 0 0 2 0 0 0 1 1 2 1 0 0 0 1 0 1 1 1 1 0 0 0 0 0 0 0 2 0 0 0 0 0 1 2 0 2 1 1 1 2 0 1 0 0 0 0 2 1 0 1 1 1 1 1 0 1 2 0 2 2 1 0 1 0 0 1 1 0 0 0 2 1 0 1 1 1 1 2 1 0 1 2 0 0 0 0 1 0 0 2 1 1 2 0 2 1 1 1 0 2 0 2 1 0 0 0 0 0 1 0 2 0 1 1 1 1 0 0 1 1 1 0 2 0 1 0 0 1 1 2 1 0 1 0 0 0 1 1 0 0 0 0 0 1 1 0 0 0 0 0 0 1 1 1 0 1 2 0 0 1 1 1 1 0 0 0 0 0 0 0 0 2 0 2 0 0 0 0 0 0 0 0 0 0 2 0 1 1 0 1 1 0 0 2 1 0 0 0 2 1 0 0 1 1 0 0 0 2 0 0 0 0 0 0 0 0 0 0 0 0 0 0 0 0 0 0 0 0 0 1 0 2 0 1 0 1 1 1 0 1 1 1 0 0 1 1 0 0 1 0 1 2 0 0 0 1 0 2 2 1 1 1 0 1 1 1 0 0 1 0 1 2 0 1 1 1 1 1 2 0 1 0 0 2 0 0 0 0 0 0 1 0 0 0 0 0 0 0 0 0 2 2 0 1 1 0 1 1 0 0 1 1 0 0 0 0 0 0 2 0 2 1 1 2 0 0 0 1 1 0 0 2 2 0 2 0 0 0 1 1 0 0 1 1 1 0 0 0 1 1 0 1 0 0 1 2 0 0 0 0 0 2 2 0 0 0 0 0 1 1 0 1 1 0 1 0 0 0 2 0 2 1 2 1 1 1 2 2 1 0 0 0 0 0 0 1 0 1 1 1 0 0 1 1 0 0 1 0 0 1 2 2 0 2 2 0 0 0 0 0 0 0 1 1 0 1 1 0 1 0 1 1 0 1 0 0 1 1 1 1 0 0 0 2 0 1 2 0 0 1 0 0 0 0 0 0 0 0 1 0 0 1 2 1 0 0 1 1 0 0 1 2 0 0 1 1 0 1 1 0 2 0 0 2 1 1 0 2 0 2 2 0 0 0 0 2 0 2 1 1 1 0 1 0 1 0 1 1 1 2 1 2 2 0 2 0 1 0 0 1 1 0 1 1 1 0 1 0 0 0 2 2 0 0 0 1 1 0 0 0 0 0 0 2 0 1 0 0 0 1 1 0 0 1 0 1 0 1 1 2 0 0 0 0 0 0 0 1 0 0 1 1 1 0 1 1 1 0 1 1 1 1 0 0 1 0 0 0 0 1 0 1 0 1 1
38 0 2 1 0 0 0 2 1 0 1 1 1 2 1 0 1 1 0 2 0 2 0 0 2 0 1 0 0 0 2 1 1 2 0 0 1 1 0 0 0 0 0 0 0 0 0 0 0 2 2 0 0 0 2 0 0 2 0 1 0 0 0 2 0 1 2 0 0 0 0 0 2 2 0 2 2 1 1 0 0 2 2 1 1 1 0 0 1 2 0 0 1 1 0 1 0 2 0 2 2 0 0 0 2 1 2 0 2 1 0 1 0 0 0 0 0 0 2 0 0 0 2 1 1 1 0 0 1 1 0 0 0 0 0 0 0 0 0 1 1 0 1 0 0 1 0 0 0 0 0 0 0 0 0 0 0 2 0 0 1 1 0 2 1 1 0 0 1 1 0 1 0 1 1 0 2 2 0 2 0 2 0 0 1 1 0 0 0 0 2 2 2 1 2 0 1 0 0 0 0 0 1 1 1 0 2 1 1 0 0 1 1 0 1 0 0 0 2 2 0 0 1 0 0 1 1 1 0 0 1 1 0 0 0 0 0 1 1 1 0 1 2 1 2 0 0 0 0 0 0 1 1 0 0 0 1 1 0 0 0 0 1 1 0 0 0 0 1 0 0 0 2 2 0 0 1 2 2 0 2 2 2 1 0 0 1 0 0 2 2 1 2 2 2 0 2 0 0 0 0 0 1 0 1 0 0 0 2 2 0 2 1 1 1 0 1 1 0 1 1 0 2 1 2 0 0 0 1 1 1 1 1 0 0 0 0 1 1 2 1 1 0 1 0 0 1 1 2 1 1 0 1 2 0 1 1 1 0 2 2 0 1 1 1 0 0 1 2 0 0 0 0 0 1 1 2 1 0 1 1 1 0 0 0 1 0 0 0 0 0 0 1 0 2 0 0 0 2 2 1 2 0 2 1 1 1 0 1 1 0 0 1 0 1 1 0 0 0 0 0 2 1 0 1 1 1 2 2 0 0 1 0 2 0 0 1 1 0 0 2 0 1 1 1 2 1 0 2 0 0 0 0 2 1 1 1 1 1 1 1 0 0 1 0 1 1 2 0 0 0 0 1 2 1 1 0 2 0 2 1 2 1 0 1 0 0 0 1 1 1 1 1 1 1 0 1 2 2 0 2 1 1 1 1 0 2 0 0 2 0 0 0 0 0 2 0 2 0 1 1 1 2 1 1 2 0 0 0 2 0 2 0 0 0 0 1 0 0 2 1 0 0 1 1 0 0 1 1 0 1 1 0 0 2 2 0 1 0 1 0 0 1 2 1 1 1 1 0 0 0 1 0 0 0 0 0 2 2 2 2 1 1 0 0 1 0 1 0 0 0 0 1 0 1 0 0 1 0 0 1 2 0 0 1 2 1 1 0 1 1 0 0 0 2 0 0 0 0 0 0 0 0 0 0 0 0 0 0 0 0 0 0 0 0 1 2 1 2 0 1 1 0 1 1 1 2 1 1 1 0 1 1 0 0 1 0 0 2 0 0 0 0 0 0 2 1 2 1 1 0 1 0 0 1 2 2 0 1 0 0 0 0 0 2 2 0 1 0 1 1 1 0 1 0 0 0 0 1 1 0 0 0 0 1 2 2 2 2 0 0 0 0 0 0 1 0 1 1 0 0 0 1 0 2 1 0 0 0 0 1 0 1 0 2 1 1 0 0 0 0 0 0 0 0 0 1 1 0 1 0 0 0 0 0 0 1 1 2 1 0 0 2 2 1 1 1 1 0 2 0 0 1 1 1 1 0 0 1 1 0 2 0 0 1 1 0 2 1 2 1 1 0 1 1 1 0 0 0 1 1 0 2 0 2 0 1 0 0 0 1 1 2 0 2 0 2 2 1 0 1 1 0 1 0 1 1 0 0 2 1 1 1 0 0 2 0 0 0 0 0 0 0 0 1 0 0 0 0 0 2 0 1 1 1 0 1 1 1 1 1 0 0 0 0 0 0 0 1 1 0 0 0 1 1 0 0 2 2 1 1 1 2 0 0 0 0 0 1 1 1 1 1 0 2 1 2 1 0 0 0 1 1 0 1 1 1 0 0 0 0 1 0 0 0 0 2 1 1 1 0 1 0 1 0 0 1 0 0 0 0 2 0 2 0 0 0 1 1 0 0 1 1 2 0 0 0 0 0 0 1 0 1 0 1 1 2 0 0 1 0 1 1 0 1 1 2 0 0 0 0 1 0 0 0 1 1 0 2 0 0 1 1 1 0 0 0 1 0 0 0 0 0 0 0 0 0 0 2 0 0 0
39 0 2 0 0 0 0 1 0 2 2 0 0 1 0 0 0 0 0 0 1 1 0 0 2 0 0 0 0 0 2 1 1 1 0 0 2 2 0 1 0 1 2 2 2 1 1 0 2 1 0 0 1 1 0 0 0 0 1 0 0 2 0 0 0 0 1 0 0 0 0 0 2 2 2 2 2 2 2 0 1 2 2 1 2 0 0 0 0 2 0 0 0 2 0 0 0 0 0 2 0 0 0 0 2 0 2 1 1 0 1 2 1 2 1 1 2 0 1 0 1 0 2 2 2 2 0 1 0 1 1 0 0 0 1 1 0 0 0 0 0 0 0 0 0 0 0 0 0 0 0 0 0 0 0 1 0 0 1 0 1 1 0 2 1 2 0 0 1 1 0 1 2 1 2 2 0 1 0 1 0 1 1 1 2 2 1 0 0 0 2 2 2 1 2 0 1 0 0 0 0 0 0 2 2 0 2 0 1 0 0 1 1 0 0 1 1 0 2 0 2 2 0 0 0 0 1 0 0 0 1 1 2 2 2 2 0 1 1 1 0 0 2 1 2 0 0 0 0 0 0 0 1 0 0 0 1 1 0 0 0 0 0 1 0 0 0 0 0 0 1 1 0 0 0 0 1 0 0 0 0 1 2 0 1 0 0 0 0 1 0 0 1 2 2 0 2 0 0 1 1 0 0 0 0 1 1 0 2 2 0 1 2 1 2 0 2 0 0 1 1 0 2 2 2 0 0 0 0 1 1 0 0 0 0 0 0 1 1 1 0 0 1 1 1 1 0 0 2 2 0 0 0 0 0 0 0 0 0 2 1 0 2 1 1 1 0 1 1 1 1 1 0 0 0 0 2 2 0 0 0 1 0 0 0 1 0 0 0 0 0 0 0 0 2 0 1 0 0 0 0 0 0 2 0 1 0 2 1 2 0 0 0 0 0 1 1 1 0 1 1 1 0 0 1 2 2 0 1 1 0 0 0 0 0 0 0 1 0 0 1 1 1 1 1 2 2 0 0 0 0 0 0 1 2 1 2 1 1 1 1 0 0 0 0 1 0 2 0 0 1 1 2 0 0 0 0 2 0 1 1 1 0 0 2 1 0 2 2 2 0 0 0 1 0 0 1 1 1 2 0 2 2 1 2 1 2 0 0 2 0 0 0 0 1 1 0 2 0 1 1 1 2 0 0 2 0 1 0 2 0 1 0 1 1 0 2 1 0 1 1 1 0 2 0 0 0 1 1 0 0 0 0 0 2 1 1 1 1 0 1 0 1 2 0 0 2 2 2 0 1 1 0 0 0 0 0 1 1 2 1 0 0 0 0 0 1 0 1 1 0 2 1 0 0 0 1 1 0 0 1 0 1 0 1 2 0 1 0 0 1 0 0 1 1 0 0 0 0 0 1 0 0 0 0 2 2 1 0 0 0 0 1 0 0 0 2 1 2 0 0 0 0 0 2 2 2 1 1 0 0 0 2 1 0 2 0 0 1 0 0 0 1 1 1 0 1 2 0 1 1 0 0 0 0 2 2 1 1 1 2 0 0 1 2 2 0 0 0 0 1 0 0 0 0 0 0 0 1 1 0 0 0 0 2 2 2 0 1 0 1 0 0 0 0 1 0 1 1 0 0 0 1 0 2 1 0 1 0 0 1 0 0 0 1 1 1 2 0 2 1 2 0 0 0 2 2 1 0 1 2 2 0 0 0 2 0 0 2 0 0 0 1 0 0 0 0 1 1 1 0 0 0 0 0 1 0 2 0 0 1 0 0 0 0 1 1 1 0 2 0 2 1 1 0 0 0 0 0 1 1 0 1 0 1 1 1 0 0 1 2 1 1 0 1 0 1 2 2 0 2 2 0 0 0 1 0 0 0 2 1 1 2 0 0 1 1 0 0 0 0 0 0 0 0 0 0 1 0 0 2 1 1 1 0 0 1 0 0 0 0 0 1 0 1 2 0 0 1 1 0 0 0 2 2 1 0 1 2 1 1 1 2 0 0 0 1 1 0 0 2 0 1 1 2 1 2 0 0 0 0 2 1 0 1 1 0 1 0 0 0 0 0 0 0 0 2 1 1 1 1 1 0 0 0 0 0 1 0 0 0 1 0 1 0 0 0 1 2 1 1 1 2 0 0 0 0 0 0 1 1 0 2 1 1 0 2 0 0 0 1 0 1 1 1 0 0 0 1 0 1 0 0 0 0 1 1 1 1 1 0 1 0 1 0 0 0 1 0 0 0 1 2 0 2 0 0 0 1 0 1 0
40 0 0 2 0 0 0 0 0 0 0 1 0 0 0 0 0 1 1 1 1 2 0 0 2 0 0 1 1 1 2 0 1 1 1 1 2 1 0 1 1 1 1 0 0 0 1 0 2 0 0 0 0 1 0 0 0 0 1 1 0 0 0 2 0 0 1 0 2 1 1 1 2 2 2 2 2 1 1 0 1 2 2 1 1 0 1 1 2 2 1 1 2 1 0 1 0 2 0 2 2 0 2 0 2 0 2 1 1 1 0 1 0 1 0 1 1 1 1 0 1 0 1 1 0 0 0 1 0 1 2 0 0 0 0 0 0 1 0 1 1 0 1 0 0 1 0 0 0 2 0 0 0 0 0 0 0 1 1 0 1 1 1 1 0 1 0 0 1 1 0 1 0 2 1 1 1 0 0 0 0 0 1 1 1 1 1 2 1 1 1 2 2 2 2 2 2 1 0 0 0 1 0 1 1 1 2 1 1 0 1 0 1 0 1 1 0 0 2 2 0 0 1 1 0 1 2 0 0 0 0 0 0 0 0 0 0 2 0 1 0 0 2 0 1 0 0 1 0 0 0 1 0 1 0 0 0 1 0 0 0 0 1 2 1 0 0 0 1 1 0 0 1 1 0 0 1 2 1 0 0 1 2 1 1 0 2 1 0 2 1 0 2 2 2 0 0 0 0 0 1 0 0 1 0 0 0 0 0 0 1 1 1 2 2 0 2 0 0 1 0 1 0 0 2 0 0 0 1 1 2 1 0 0 0 0 0 1 1 1 0 1 0 1 2 2 1 1 1 0 1 1 1 2 1 0 0 1 0 0 1 1 2 1 2 0 0 1 2 0 0 0 1 1 1 2 2 1 0 0 0 1 0 1 0 0 0 1 1 0 0 0 1 0 2 1 1 2 1 1 0 1 0 1 1 0 1 0 1 1 1 1 1 0 1 1 0 1 0 1 0 1 0 0 1 1 2 1 2 0 1 1 0 2 0 0 1 0 0 0 2 0 1 1 1 2 1 1 2 0 0 0 0 2 2 0 2 1 1 1 1 0 1 0 1 1 1 2 0 0 1 1 2 1 0 0 0 1 0 1 1 2 2 2 2 2 0 2 2 1 0 0 1 1 1 0 2 1 1 2 0 2 0 2 0 0 2 0 1 0 1 0 0 0 0 1 0 0 0 2 2 0 1 1 0 1 1 1 0 2 0 1 0 0 0 0 1 1 1 0 1 0 0 2 0 0 0 0 0 0 1 1 1 0 1 1 0 1 1 1 0 0 0 1 1 0 0 1 1 0 0 0 0 0 0 0 2 0 2 0 2 0 0 0 1 0 1 0 0 0 0 2 0 0 2 0 1 0 0 0 0 2 1 0 0 1 1 0 0 0 0 0 0 0 1 0 0 0 0 0 0 0 0 0 0 0 1 2 0 0 2 0 0 0 0 1 2 1 2 0 0 1 1 1 1 0 1 1 2 1 0 1 0 1 1 2 0 0 2 2 2 1 0 1 1 1 0 2 0 0 2 0 0 1 1 1 2 0 2 0 1 0 0 2 2 1 2 1 0 1 1 2 0 0 1 0 0 0 0 2 0 0 0 0 2 2 2 0 1 2 0 0 0 2 0 0 0 2 2 0 0 0 1 0 1 1 0 0 0 0 0 0 0 1 1 0 2 0 2 2 0 2 0 0 0 0 0 1 0 1 1 1 0 0 0 2 0 0 1 0 0 1 2 1 1 0 0 0 0 2 0 1 0 0 0 1 0 0 2 2 0 1 0 0 0 1 1 2 2 2 0 0 2 2 2 0 0 0 1 0 1 0 1 1 1 1 2 0 1 1 2 0 0 1 0 0 1 1 0 0 1 1 0 1 0 1 1 0 0 2 1 1 1 0 1 2 0 2 1 0 0 0 0 0 1 0 0 1 1 0 1 0 0 2 0 0 0 0 0 0 0 0 0 1 1 1 0 0 0 1 0 0 0 1 1 0 0 1 1 1 2 2 2 0 0 0 1 0 0 0 2 1 1 1 2 1 2 0 0 0 2 0 1 1 2 2 0 2 0 1 0 1 0 0 0 0 2 1 2 1 0 2 0 2 0 1 1 1 1 1 0 1 0 0 0 0 0 1 1 0 0 0 1 2 0 0 0 0 0 0 2 0 2 1 0 1 1 0 0 0 2 0 0 1 1 1 1 0 1 1 0 0 0 0 1 1 2 1 1 0 0 2 1 1 0 0 0 0 2 0 0 0 0 0 1 0 0 0 0 0 1 1
41 0 1 2 0 0 0 0 0 1 1 1 0 1 0 0 0 1 0 2 0 2 0 1 1 1 1 0 0 1 2 0 0 1 0 0 2 2 0 2 2 1 0 0 0 1 0 0 2 0 0 0 1 2 0 0 0 0 1 0 1 1 0 0 0 0 0 1 2 0 0 0 2 2 1 2 2 2 2 0 1 2 1 0 1 0 0 2 2 2 1 2 1 2 0 0 0 0 0 1 0 0 0 0 1 0 1 1 0 0 0 0 1 1 1 1 1 0 0 0 2 0 1 2 1 1 0 0 2 2 1 0 0 0 0 0 0 1 0 2 2 0 0 0 0 0 1 0 0 1 0 1 0 0 0 0 0 0 0 0 1 0 0 2 0 2 0 1 0 2 1 0 1 1 2 1 2 2 1 2 0 1 0 0 1 0 1 0 0 0 1 2 2 0 2 0 2 0 0 0 1 1 0 1 1 1 1 0 2 0 0 1 2 0 0 0 0 0 2 1 0 0 2 0 0 2 2 1 1 1 0 0 0 0 0 0 0 1 0 1 0 0 2 0 2 0 0 0 0 0 0 0 0 0 0 0 0 0 0 0 0 0 0 2 0 0 1 0 1 1 0 1 1 2 0 0 0 2 2 0 1 1 2 1 0 0 1 1 0 2 2 0 0 2 1 1 1 2 0 1 1 0 1 0 1 0 1 0 1 1 0 1 2 1 1 0 2 0 1 1 0 1 2 2 2 0 0 0 1 2 2 1 0 0 0 0 0 1 1 1 0 0 2 2 1 1 1 1 2 0 1 1 0 1 0 1 2 0 0 1 1 0 1 1 1 0 0 0 0 2 2 2 1 1 1 1 1 2 2 0 0 0 0 2 0 1 0 1 1 1 0 0 2 1 1 1 1 1 1 1 0 1 0 2 0 0 0 0 0 2 1 0 0 1 1 2 1 0 0 0 1 0 1 1 0 0 0 0 1 0 2 0 0 0 1 0 0 1 0 1 2 0 1 1 0 1 2 1 2 0 0 1 0 2 1 1 1 1 0 1 1 0 0 1 0 1 1 1 0 1 1 0 2 1 2 2 0 0 0 0 2 2 1 0 1 0 0 1 1 1 1 1 1 2 2 0 2 1 1 2 0 2 2 0 2 0 2 0 1 1 0 0 0 1 0 1 0 2 0 1 1 1 2 1 1 1 1 1 0 2 1 1 0 1 1 0 0 1 1 0 0 0 0 1 0 0 0 1 1 0 1 1 1 1 2 1 0 0 2 1 1 0 2 2 0 1 1 1 1 0 0 0 0 0 0 0 1 2 2 2 2 0 0 0 0 0 0 0 0 0 1 1 0 0 2 0 1 0 0 0 1 2 1 0 0 0 2 1 0 1 0 0 0 1 1 1 1 0 0 0 2 0 0 1 1 0 2 0 0 0 1 0 1 0 0 1 2 1 2 0 1 1 1 2 2 1 1 0 0 0 0 0 0 1 1 2 0 0 2 1 1 1 1 1 0 1 0 2 0 0 1 0 0 0 0 0 1 0 2 0 1 0 0 2 2 1 1 2 0 0 1 0 0 1 0 0 1 0 1 2 0 1 0 1 0 2 1 2 2 0 1 1 0 1 0 0 0 1 1 0 0 0 0 0 1 2 0 1 1 1 0 0 0 0 0 0 1 0 0 0 0 0 0 0 0 1 1 0 0 0 0 0 0 0 0 1 0 1 2 1 0 0 2 1 1 0 0 0 2 1 1 0 2 1 1 1 1 2 0 0 1 0 1 1 0 1 0 2 2 2 0 0 2 2 2 0 0 0 1 0 0 0 1 0 1 1 1 0 0 2 2 0 0 2 0 0 2 2 0 0 2 1 0 0 0 0 0 0 0 2 0 2 2 2 0 1 1 0 0 0 0 0 0 0 1 0 0 0 0 0 2 0 0 2 0 0 0 0 1 1 0 0 0 0 0 2 0 0 0 2 0 0 0 2 1 1 0 0 1 2 2 2 1 0 0 0 0 1 0 0 1 2 0 1 1 0 1 2 0 0 1 1 1 0 1 1 0 1 1 1 1 1 1 0 1 1 1 1 2 1 0 2 0 1 0 0 1 2 1 0 1 1 0 2 0 0 0 2 2 0 0 0 1 1 1 1 0 0 0 0 1 1 2 1 0 0 1 1 1 2 0 2 0 1 1 0 0 0 0 0 0 0 1 0 0 2 2 0 1 0 0 1 1 1 0 0 0 1 0 1 0 0 0 1 2 0 0 0 0 0 1 1
42 0 1 2 0 0 0 1 1 0 1 0 1 1 1 0 0 0 0 1 0 1 0 0 2 0 1 0 0 0 1 0 1 1 2 0 1 1 0 1 1 0 1 1 2 1 1 0 1 0 0 1 0 0 2 0 0 0 1 1 1 1 1 1 0 0 0 0 1 0 0 0 2 2 1 2 2 2 2 0 1 2 2 1 1 0 0 2 2 2 2 1 2 1 0 2 0 0 0 0 0 0 0 0 2 0 2 1 1 0 1 2 0 2 0 0 2 0 0 0 2 0 2 0 0 0 0 2 0 2 0 0 0 0 1 0 1 0 0 1 1 0 0 0 0 0 0 1 1 1 0 0 0 1 0 0 1 1 0 0 0 2 1 2 0 2 0 1 1 2 1 1 0 1 1 0 1 0 0 0 0 0 1 1 1 1 1 1 0 0 2 2 2 0 2 0 2 0 1 0 1 1 1 1 1 0 2 0 2 0 1 1 1 0 0 2 0 1 1 0 1 1 0 1 1 0 2 0 0 0 0 0 0 0 0 0 0 2 0 1 0 0 2 0 1 0 0 0 0 0 0 0 0 0 0 0 0 2 1 1 1 2 0 0 0 0 1 0 2 1 0 2 1 1 0 0 1 2 2 0 1 2 2 2 0 0 2 2 0 2 2 0 1 2 1 0 2 2 1 0 0 0 1 1 1 0 1 1 2 2 0 2 1 1 1 0 2 1 1 0 0 1 1 1 2 0 1 0 0 0 2 2 1 0 0 0 0 1 1 0 0 0 2 0 1 1 1 0 2 1 1 1 0 2 1 1 1 1 0 2 2 0 0 0 0 0 0 1 1 1 1 1 0 0 0 0 1 1 0 0 0 0 0 0 1 0 0 0 0 0 0 0 1 1 1 1 1 0 0 0 0 0 0 2 0 1 0 2 0 2 0 0 2 0 2 2 0 1 0 1 0 1 1 1 1 1 1 0 0 0 0 0 0 1 1 0 1 1 0 0 1 1 2 0 2 2 0 0 0 2 0 0 0 2 0 0 0 1 0 0 0 0 0 0 0 0 0 2 0 0 1 1 0 2 2 0 2 2 0 1 2 1 0 0 2 1 0 0 2 1 1 0 1 1 2 0 2 2 2 1 1 1 1 1 1 0 2 0 1 1 1 0 1 0 0 0 0 2 0 1 1 1 2 1 0 2 0 1 1 1 1 1 0 0 0 0 1 0 1 2 1 1 1 1 0 0 0 1 1 0 0 0 1 0 1 0 0 1 0 0 1 0 0 0 0 0 0 1 1 0 0 0 1 0 0 0 0 2 2 2 2 0 1 0 0 0 0 0 2 2 1 0 0 0 0 0 1 0 0 0 0 1 0 0 0 2 2 0 0 1 0 0 0 2 0 1 1 0 0 0 1 0 0 0 0 0 2 1 0 0 2 0 0 0 0 0 1 0 1 1 0 0 0 1 2 2 2 2 2 0 2 0 0 1 1 2 0 0 2 0 0 0 0 0 1 2 0 2 0 0 0 0 1 0 1 2 2 1 1 1 1 0 1 1 1 2 0 0 1 0 2 1 0 1 0 0 0 0 1 1 0 1 0 0 1 1 1 1 2 0 0 0 0 1 1 0 0 0 0 0 0 0 0 0 1 2 0 0 0 0 1 0 0 0 1 1 0 0 0 0 0 0 0 0 0 1 1 0 0 0 0 0 0 0 0 1 0 1 1 0 1 0 2 0 0 0 1 0 2 1 1 0 1 1 1 0 1 1 0 0 0 0 0 0 0 1 1 0 0 2 0 2 1 1 1 0 1 0 0 0 0 0 1 0 2 1 2 0 0 0 0 0 0 2 0 0 2 1 0 0 0 0 0 0 0 1 1 0 0 2 1 1 1 1 0 0 0 2 2 0 1 0 0 0 0 0 0 1 0 0 1 0 1 1 1 0 1 1 0 0 0 0 0 0 0 1 0 0 2 1 1 0 0 2 1 1 0 1 2 1 2 2 2 0 1 1 0 0 0 1 1 2 1 0 2 1 2 2 0 0 0 1 0 0 2 1 1 1 0 0 0 0 0 1 0 0 1 2 2 1 0 2 0 0 1 0 0 1 0 0 0 1 1 2 1 0 0 1 2 1 0 0 2 1 0 0 0 1 0 0 1 1 1 2 2 0 2 1 0 0 1 0 0 0 0 2 2 0 0 0 1 0 0 0 0 0 0 2 2 1 0 1 1 1 0 0 0 1 0 1 1 0 0 1 1 1 0 0 1 0 0 0
43 0 1 2 0 0 0 2 0 1 1 1 0 1 1 0 0 2 0 1 0 2 1 0 2 0 0 0 1 1 0 0 1 2 1 0 2 0 0 1 0 1 0 0 2 0 2 0 2 0 0 0 1 1 1 0 0 0 0 1 1 1 0 1 0 0 0 0 0 0 0 0 2 2 2 2 2 0 0 1 0 2 0 0 2 0 0 1 2 2 2 1 2 0 0 0 0 0 0 2 0 0 0 0 1 1 1 1 1 1 0 1 1 1 1 1 1 0 1 0 2 0 2 1 1 1 0 0 1 1 1 1 0 0 0 0 0 0 0 2 1 0 0 0 0 0 2 0 0 1 1 1 0 0 0 0 0 1 0 1 2 2 0 1 0 2 0 1 0 1 1 1 1 1 1 2 1 1 1 1 0 1 0 1 1 0 1 2 1 1 1 2 2 1 2 0 0 0 0 0 0 0 0 1 1 2 1 1 1 0 1 2 1 0 0 0 0 1 0 0 0 0 1 0 0 1 1 1 1 1 0 0 1 2 1 1 0 1 1 2 0 0 2 0 1 0 0 0 0 0 0 0 1 0 0 0 1 1 0 1 1 1 0 0 0 0 0 0 2 2 0 1 2 2 0 0 1 2 2 0 0 1 1 0 0 1 0 1 0 2 0 0 2 2 2 0 2 2 0 1 1 0 1 0 1 0 0 0 2 2 0 2 1 0 0 0 2 1 0 0 0 1 1 1 0 0 0 0 0 1 2 2 1 0 0 0 0 1 1 1 0 1 2 2 1 1 1 0 1 0 0 0 0 2 1 1 1 1 0 0 0 0 2 1 1 0 0 1 1 1 1 1 0 0 1 1 2 2 0 0 1 0 0 1 0 0 0 0 0 0 0 0 2 0 2 0 1 0 0 0 0 0 0 2 0 2 0 0 1 1 0 0 0 0 0 2 1 0 0 0 0 0 0 0 0 0 0 1 2 0 0 1 0 2 1 1 1 0 0 0 2 2 2 0 1 1 1 0 2 0 0 0 0 2 0 0 0 1 1 1 0 0 1 1 1 2 2 2 0 0 0 0 2 0 1 1 0 2 0 2 2 1 1 1 2 1 0 2 2 1 0 0 1 1 0 0 2 1 1 2 0 2 1 1 1 0 1 0 0 2 1 0 0 0 0 1 0 2 0 2 2 0 2 0 1 2 0 1 1 1 1 1 0 0 0 0 0 0 1 2 0 0 0 1 1 0 0 2 2 0 0 0 0 0 1 0 1 1 1 1 0 0 0 2 0 0 2 0 0 0 1 1 0 0 0 0 1 1 2 1 2 0 0 0 0 0 0 0 0 0 0 1 0 0 0 0 0 0 0 0 0 2 1 1 0 1 2 0 0 1 1 1 0 0 1 0 0 0 0 0 0 0 0 0 0 2 2 1 0 0 1 0 0 0 0 1 2 0 2 0 1 0 1 1 2 2 2 0 1 0 0 0 1 1 0 1 0 1 1 0 0 0 1 0 0 1 0 2 0 0 1 0 0 0 0 2 2 0 2 0 0 0 1 2 1 2 1 1 1 0 1 0 0 0 0 0 0 0 1 1 1 1 0 0 1 1 1 1 2 0 0 0 0 1 1 1 0 1 1 1 0 1 0 0 2 1 0 0 0 0 2 0 0 1 1 0 1 0 1 0 0 1 0 0 0 0 0 0 0 0 0 0 0 0 0 1 0 0 2 0 0 1 2 1 0 0 0 0 2 2 1 0 1 1 1 1 2 2 0 0 0 0 0 0 0 2 0 2 1 2 1 1 2 2 2 0 0 1 0 0 0 0 1 0 1 1 2 0 1 1 2 0 2 0 2 0 2 1 1 0 1 1 0 1 0 1 1 0 1 2 1 2 2 0 0 1 1 1 1 0 1 1 1 1 0 1 1 1 0 1 1 0 1 1 1 0 1 0 0 0 0 0 0 0 0 1 1 0 1 0 0 0 1 1 1 0 0 2 1 1 0 0 0 0 0 0 0 1 0 0 2 2 2 0 0 0 0 1 0 0 0 0 0 0 2 1 0 1 0 1 0 1 0 0 0 0 2 2 2 2 0 2 0 2 0 1 1 0 0 0 0 2 0 2 0 0 0 2 2 0 0 0 0 0 0 1 0 1 1 0 2 0 1 1 1 0 1 0 1 0 2 0 0 1 2 0 0 0 2 1 1 0 1 0 0 2 2 0 1 0 0 1 0 1 0 0 0 1 0 1 1 0 1 0 1 0 0 1 1 0 1 1
44 0 1 1 0 0 0 0 0 2 2 0 0 0 0 0 0 0 0 1 0 1 0 0 2 0 0 0 2 2 2 2 2 1 1 1 2 2 0 1 0 1 0 0 1 0 1 0 2 0 0 0 2 2 0 0 0 0 0 0 1 2 0 2 0 1 1 0 1 0 0 0 2 2 2 2 2 0 0 0 0 0 2 1 1 0 0 0 0 2 0 0 2 0 0 0 0 0 0 1 0 1 1 0 2 1 2 1 1 0 0 1 2 2 2 2 2 1 2 0 0 0 1 1 0 0 0 1 0 0 1 0 0 0 0 0 0 0 0 1 2 0 0 0 0 0 0 0 0 1 0 1 0 0 0 0 2 2 0 0 1 0 0 2 0 1 0 0 1 2 0 1 2 0 1 1 1 1 1 1 0 2 1 1 2 1 1 2 0 0 1 2 2 0 1 1 1 0 0 0 0 0 0 0 0 2 0 0 2 0 0 0 1 0 0 1 1 1 1 1 0 0 0 0 0 1 1 0 0 0 0 0 1 1 1 0 1 1 1 1 0 1 2 0 1 0 0 0 1 1 1 0 0 0 0 0 0 2 1 1 0 1 0 0 0 0 0 0 2 0 0 1 0 0 0 0 0 2 2 0 0 2 2 1 0 0 1 1 0 2 1 1 1 1 1 0 1 2 0 2 1 0 1 1 0 0 0 1 0 0 0 1 2 1 1 1 2 1 0 0 0 1 2 2 2 0 0 0 0 0 1 0 0 0 0 0 0 1 1 1 1 1 2 1 1 1 0 1 2 1 1 1 1 1 0 0 0 0 0 1 2 1 1 0 1 1 0 0 1 1 1 1 0 0 0 0 0 0 0 0 2 1 0 2 0 1 0 1 1 0 0 0 0 1 2 0 2 0 1 1 0 1 0 1 0 1 1 0 0 2 0 0 0 0 0 2 2 0 0 0 0 0 0 0 1 1 1 0 0 0 0 0 0 0 0 0 1 2 0 1 2 0 2 1 1 2 1 1 1 1 0 0 0 2 2 2 2 2 0 1 1 0 0 0 0 0 0 2 0 0 0 0 1 2 0 0 0 1 0 0 2 1 0 0 2 0 0 1 1 1 1 1 1 0 1 0 1 1 1 2 0 2 1 1 1 0 1 1 0 1 0 0 0 0 1 0 0 2 0 1 1 1 2 1 0 2 0 0 0 2 1 0 0 1 1 1 2 0 0 1 0 0 0 1 0 1 0 0 0 0 1 1 0 0 2 0 0 1 1 1 0 0 1 2 0 1 2 1 1 0 0 0 0 0 0 0 0 1 1 2 2 0 0 0 1 0 1 0 0 0 0 1 0 0 0 0 0 0 0 0 0 2 1 0 0 1 2 0 0 0 0 0 0 0 2 0 0 1 0 0 1 0 0 2 2 0 2 1 0 0 1 0 0 0 0 1 2 0 2 0 1 0 0 0 1 0 1 1 1 0 0 2 1 2 0 2 0 1 1 0 0 0 0 0 1 2 1 2 0 1 1 0 1 0 0 2 0 1 1 0 0 2 0 2 2 1 2 1 0 0 1 1 0 2 1 0 0 1 1 1 1 1 0 0 0 2 2 1 1 1 0 0 0 1 1 0 0 0 0 0 0 0 1 1 1 1 1 0 0 0 0 0 0 0 0 0 1 1 1 2 1 1 0 0 0 1 2 0 0 0 0 0 0 1 1 0 1 1 1 0 1 0 2 0 0 0 1 1 1 2 0 0 0 0 1 0 2 0 1 1 0 1 1 1 2 0 0 1 1 2 0 1 1 2 2 1 0 1 0 0 1 0 0 1 0 0 2 0 0 1 1 0 1 1 1 0 2 2 2 0 2 2 0 1 1 2 1 0 0 2 0 2 0 1 0 1 1 1 1 0 1 0 0 0 0 0 0 1 0 1 1 0 2 1 1 0 2 0 0 0 0 0 0 0 0 1 0 0 1 0 0 0 0 1 2 1 0 0 0 0 1 2 1 0 0 0 0 0 0 0 1 2 0 1 2 0 2 2 0 0 0 1 1 0 0 2 0 1 0 0 0 1 0 0 0 0 2 1 1 1 0 1 1 1 0 0 0 1 0 1 0 2 0 1 0 0 0 0 1 1 0 0 0 0 0 0 1 1 1 0 1 0 2 1 0 1 2 0 0 1 0 1 1 0 1 2 2 0 2 1 0 0 0 0 0 2 2 0 1 0 0 2 0 0 0 0 0 2 0 1 1 0 0 1 1 0 0 1 1 0 1 2
45 0 2 0 0 0 0 2 0 0 0 0 0 0 0 0 0 1 0 1 0 1 0 1 1 1 1 0 0 1 2 0 1 2 0 1 1 1 0 1 1 0 1 0 1 0 0 0 2 0 0 0 1 1 0 0 0 0 0 0 2 2 0 0 0 0 2 1 1 0 0 0 2 2 2 2 1 2 2 0 2 2 1 1 1 0 0 0 1 1 0 0 1 1 0 1 0 0 0 2 0 0 2 0 2 0 2 1 1 1 1 2 1 1 0 0 0 0 0 0 2 0 2 1 1 1 0 0 0 0 2 0 0 0 1 1 0 1 0 1 0 0 1 0 0 0 1 0 0 1 0 1 0 0 0 2 1 0 0 0 0 1 0 2 2 2 0 1 0 1 1 0 0 1 2 0 1 0 0 0 0 0 0 0 1 0 0 2 0 1 0 2 2 0 2 0 1 0 0 0 0 1 0 2 1 0 2 1 1 0 0 0 1 0 0 1 0 0 2 1 0 0 1 0 0 1 1 2 1 1 0 0 0 0 0 0 0 2 0 1 0 0 2 0 1 0 0 0 0 0 0 0 0 0 1 1 1 0 0 0 0 0 0 0 1 1 0 1 1 1 0 1 1 1 1 0 0 1 1 0 0 1 1 0 0 0 0 1 0 2 1 1 2 2 2 0 0 0 0 0 0 0 1 0 1 0 0 0 1 1 0 1 2 0 0 0 2 1 0 1 0 1 2 1 1 0 0 0 0 0 0 0 0 0 0 0 0 0 2 1 0 1 0 2 0 0 2 1 1 1 0 0 0 1 0 1 1 2 0 0 0 0 2 2 1 0 0 2 1 1 1 1 1 1 1 0 2 0 0 0 0 1 0 0 1 0 0 1 1 0 0 0 0 1 1 1 2 1 0 0 0 0 0 2 1 0 0 0 0 1 1 0 1 0 1 2 1 1 0 1 0 1 1 1 0 1 0 0 1 1 0 1 0 2 0 0 1 0 1 0 1 1 1 1 1 2 1 0 1 0 0 0 0 2 2 0 2 1 1 1 0 0 1 0 0 1 1 0 0 1 1 0 1 2 2 2 0 0 0 0 1 2 1 1 2 2 0 1 1 0 1 1 1 1 2 0 2 0 0 2 0 2 1 1 1 0 2 0 1 0 1 1 0 0 1 0 0 2 0 1 1 0 1 0 0 1 1 2 0 2 0 2 0 0 1 0 2 1 0 2 0 0 0 1 1 2 1 1 1 1 0 1 1 0 1 0 0 0 2 0 2 0 1 1 1 0 0 2 2 0 1 1 1 0 1 1 1 0 1 1 1 0 0 0 0 0 1 0 1 1 0 0 1 0 1 0 0 1 0 0 0 1 1 0 0 2 0 1 0 0 0 0 0 1 0 1 1 0 0 0 2 0 0 0 0 0 1 2 0 0 0 0 1 0 0 0 2 0 2 0 0 0 0 1 2 2 2 0 1 0 1 1 1 2 0 2 0 0 1 0 0 0 2 0 1 1 0 2 0 0 0 0 2 0 0 1 1 1 1 1 1 1 0 1 1 1 0 1 0 1 1 2 0 1 0 0 0 0 0 1 0 1 0 0 1 1 1 1 1 0 1 1 1 1 1 0 0 1 1 0 0 0 1 0 1 1 0 1 1 1 1 1 2 0 2 1 2 0 1 1 0 0 1 0 0 1 2 1 0 0 0 0 0 0 0 0 1 1 2 1 0 0 2 1 0 1 1 2 0 2 0 0 1 0 0 0 1 2 0 0 0 0 0 0 0 1 1 2 2 2 0 0 0 2 2 2 0 2 0 0 2 0 1 0 1 1 1 1 0 1 1 0 1 1 1 0 2 1 1 0 2 2 0 0 0 0 0 0 0 2 1 1 1 0 0 0 0 1 1 1 0 1 0 0 0 0 0 1 0 1 1 0 0 2 0 0 0 1 0 0 0 0 0 0 1 0 1 0 1 0 0 0 0 0 2 2 1 1 1 1 1 1 1 0 0 0 0 0 0 0 1 2 0 2 2 0 2 2 0 1 0 2 2 0 2 0 1 1 0 0 0 0 1 1 1 1 2 2 2 2 0 2 1 2 0 1 2 1 0 0 1 1 0 1 0 0 0 1 1 0 0 0 1 1 0 1 0 0 0 0 1 0 1 2 0 0 2 1 1 1 1 1 0 0 1 1 1 0 0 0 1 0 1 0 0 0 0 2 2 0 0 2 0 0 0 0 0 1 0 0 0 1 0 1 1 0 0 1 2 0 2 2
46 0 1 1 0 0 0 1 1 1 2 1 1 1 1 0 0 1 0 2 0 2 0 2 0 0 0 0 1 1 2 2 0 1 0 0 2 1 1 0 0 0 0 0 2 0 0 1 0 1 0 0 1 1 1 1 0 0 1 0 1 2 0 0 0 0 0 1 2 1 1 2 2 2 1 2 2 1 1 0 0 2 2 1 1 0 0 0 2 2 0 0 2 1 1 1 0 0 0 0 0 0 0 0 2 1 2 1 0 0 1 1 1 2 1 1 2 1 1 0 1 0 2 2 2 2 0 1 0 1 1 0 1 0 0 0 0 0 0 0 0 0 1 0 0 0 0 0 0 1 0 1 0 0 0 0 0 1 0 0 1 1 0 2 2 2 0 0 1 2 1 1 0 2 1 1 1 2 0 2 1 1 1 1 1 1 1 0 0 0 0 1 1 0 1 1 1 1 0 0 0 0 0 1 1 1 1 0 1 0 1 1 2 1 0 0 0 0 2 2 0 0 0 0 0 2 2 0 0 1 0 0 1 1 1 0 1 1 1 1 0 1 2 1 2 0 0 0 0 1 1 0 0 1 0 0 0 2 1 1 0 1 0 1 0 0 1 0 2 0 0 1 1 1 0 0 1 1 1 0 0 1 2 2 0 0 2 1 0 2 1 0 1 2 2 0 1 1 0 0 0 0 1 0 1 0 1 0 1 1 0 1 1 1 1 0 2 0 0 0 0 2 2 1 2 0 0 0 1 2 2 1 0 0 0 0 0 2 0 0 0 0 1 1 1 1 0 1 2 1 1 1 0 0 0 0 0 0 0 1 1 0 1 1 1 2 0 1 1 1 1 1 1 1 0 0 2 1 2 0 0 0 0 0 0 1 0 1 1 0 0 0 1 0 1 1 1 1 0 0 0 0 0 2 0 1 0 1 0 1 0 0 0 0 0 0 0 1 0 1 0 0 1 2 0 0 0 0 2 1 1 0 0 2 2 2 0 0 0 0 0 2 1 0 2 2 1 1 2 1 0 0 0 2 1 0 1 0 0 0 0 0 1 1 0 1 1 2 0 0 0 1 2 0 1 0 1 1 0 1 2 1 0 0 2 0 0 0 2 1 1 0 1 1 0 0 2 0 0 2 0 2 1 1 1 2 2 0 1 0 1 1 0 0 0 1 0 1 0 1 1 1 2 0 1 2 0 1 1 1 1 0 0 0 0 0 1 2 1 1 1 1 1 1 1 0 0 1 1 0 0 0 1 0 1 0 1 2 0 0 0 1 1 2 1 1 1 0 0 1 0 0 0 0 0 0 0 0 1 1 1 0 0 0 0 0 0 0 0 0 0 1 0 0 0 0 0 0 0 0 1 2 1 0 1 1 1 1 0 1 2 0 0 0 0 0 0 1 1 0 0 0 1 1 1 0 0 1 0 0 0 1 0 0 0 0 2 1 1 1 1 1 0 1 1 1 2 0 1 1 0 1 1 1 0 2 1 1 1 0 0 0 0 1 1 1 0 2 0 1 1 0 0 0 0 2 2 0 0 0 0 1 0 1 1 1 0 1 0 0 0 0 0 1 0 0 0 0 0 0 0 0 1 0 1 2 2 1 2 1 1 1 0 2 0 0 0 2 2 0 0 0 0 0 1 1 0 1 1 1 1 0 1 0 1 0 1 1 0 1 1 1 0 1 0 1 2 1 0 0 0 0 0 0 0 0 0 0 1 1 0 0 2 1 1 0 0 2 0 2 0 0 1 1 1 1 1 2 0 0 1 0 0 0 0 2 0 2 1 2 0 1 0 1 1 1 0 0 1 1 1 0 0 0 0 2 0 0 0 1 1 0 1 1 1 0 2 2 0 0 1 0 0 0 0 1 1 0 1 2 0 2 2 1 1 2 0 0 1 0 1 0 0 1 0 1 1 2 0 0 1 1 1 1 1 0 1 0 1 1 0 0 1 0 0 0 1 0 1 1 0 0 0 2 1 1 0 2 1 0 0 0 2 0 0 0 1 0 0 1 1 1 1 1 2 0 2 1 0 0 0 1 2 0 2 1 1 0 0 2 0 1 0 0 1 0 1 1 2 1 0 2 0 0 0 0 1 0 0 0 0 2 0 2 0 0 0 1 2 1 0 0 1 1 0 0 0 1 0 0 2 0 2 0 0 0 1 2 0 0 2 0 0 0 1 0 0 0 1 0 0 0 0 1 0 1 1 2 2 0 0 2 1 2 0 0 0 0 1 0 0 0 0 0 0 0 1 0 0 0 2 1
47 0 1 1 0 0 0 1 1 0 1 0 0 0 0 0 0 2 0 1 0 2 0 0 2 0 0 0 0 0 2 1 1 2 1 0 2 2 1 0 1 0 0 0 2 0 0 1 0 2 0 0 1 1 1 1 1 0 2 1 1 1 0 1 0 0 1 0 0 0 0 1 2 2 1 2 2 2 2 0 2 2 1 1 2 0 0 0 1 1 0 0 2 2 0 2 0 1 0 1 1 0 1 1 2 0 2 1 1 1 0 0 0 2 2 2 2 0 0 0 2 0 2 1 1 1 0 0 0 0 0 0 1 0 0 0 1 0 0 1 0 0 0 0 0 0 0 0 0 0 0 0 0 2 0 0 0 1 0 0 1 0 0 1 0 1 0 0 0 1 1 1 0 1 1 1 2 1 0 1 1 1 0 0 0 0 0 2 1 1 1 2 2 0 2 0 2 0 0 0 1 1 0 2 2 2 1 0 0 0 1 1 1 0 1 1 1 0 1 0 1 2 0 0 0 0 0 0 0 0 1 1 0 0 0 0 0 2 0 1 0 0 2 0 2 1 1 0 0 0 0 0 0 0 1 1 2 2 0 0 0 0 0 1 0 0 0 0 1 0 0 2 0 0 1 0 1 1 1 0 0 0 2 1 1 0 0 1 0 2 2 0 1 1 1 0 1 1 0 1 1 1 1 1 0 0 0 0 2 2 0 2 1 2 2 0 2 1 0 0 0 0 0 0 1 0 0 0 1 1 1 1 1 1 0 0 0 0 2 1 0 0 0 2 1 1 0 0 1 1 0 0 0 2 2 0 1 1 0 2 1 0 2 0 2 0 0 1 1 1 1 1 0 0 0 0 2 0 0 0 2 0 0 0 0 0 0 0 1 1 1 1 1 0 2 0 1 1 1 1 0 1 0 2 1 1 0 0 0 2 0 1 1 0 1 1 0 0 0 0 0 1 1 0 1 1 1 1 1 0 0 0 0 2 0 0 1 1 0 1 2 1 1 1 0 2 1 0 0 0 0 0 0 1 1 0 1 1 1 1 1 0 1 1 1 2 2 2 0 0 1 1 1 2 1 0 1 2 0 0 2 1 2 1 1 1 0 0 2 2 0 0 1 2 1 0 1 2 2 2 0 2 2 1 1 0 1 0 1 1 1 0 0 0 0 0 0 2 0 1 2 1 1 0 0 2 1 1 0 2 0 1 0 0 0 1 1 2 1 1 0 0 0 1 1 0 0 2 2 0 0 0 1 0 2 1 0 1 1 1 0 0 1 2 0 1 2 0 0 0 0 0 1 0 0 1 1 0 1 1 1 0 0 0 0 0 0 0 0 0 1 0 0 0 0 0 1 0 0 1 0 2 2 0 0 1 1 2 0 1 0 0 0 0 2 0 0 1 0 0 0 0 0 0 0 1 2 2 0 0 0 0 0 0 0 0 0 1 2 0 0 1 0 1 2 1 2 1 1 0 1 1 1 1 0 1 0 0 0 0 0 0 0 1 1 1 0 2 0 2 0 0 0 0 0 0 0 1 1 0 1 0 1 0 1 0 1 0 1 2 1 1 0 1 0 0 0 0 0 1 0 0 0 0 1 1 0 1 2 1 1 0 0 1 0 0 0 1 1 0 0 0 1 0 1 1 0 1 1 0 0 0 0 0 1 0 2 0 1 1 0 1 0 0 0 0 0 0 0 1 2 2 0 0 0 0 0 0 1 0 0 0 2 0 0 0 0 1 1 2 0 0 2 1 1 0 1 1 1 1 0 1 0 0 0 2 0 1 1 2 0 1 2 2 1 0 1 1 0 0 1 0 0 1 0 2 2 1 0 1 1 0 1 0 2 1 1 2 0 0 1 0 0 0 0 0 0 0 0 2 0 2 1 2 1 2 0 1 2 1 1 1 1 1 0 1 1 1 0 1 1 0 2 1 1 0 2 0 1 0 1 0 0 0 1 0 1 0 2 0 0 0 0 1 1 1 0 2 2 1 1 1 2 0 0 0 0 0 1 0 2 0 0 1 2 1 1 1 0 0 0 1 0 0 2 2 0 2 0 0 0 0 1 0 1 1 0 1 1 0 0 1 0 0 0 0 1 1 0 0 0 2 0 1 0 0 1 1 1 0 0 0 1 1 0 0 0 1 1 1 0 0 2 2 1 0 2 1 0 1 1 1 0 0 1 1 1 0 1 0 0 0 0 0 0 1 1 0 0 0 0 0 1 1 0 1 1 0 0 0 0 0 1 2 1 0 0 0 2 0 1 1
48 0 1 1 0 0 1 1 0 0 0 1 0 0 0 0 0 2 2 1 1 2 1 0 2 0 0 0 0 1 2 0 0 1 1 0 1 0 0 0 0 0 0 0 1 1 1 0 0 2 0 0 0 0 2 0 0 0 2 0 1 2 0 0 0 0 1 1 2 1 1 2 2 2 2 2 2 1 1 1 0 2 2 0 0 0 0 0 2 2 0 0 0 0 0 1 1 1 0 2 0 0 0 0 2 2 2 2 0 0 1 1 2 2 2 2 2 1 1 0 1 0 2 0 0 0 0 0 1 2 0 0 0 0 0 0 1 1 0 1 1 0 0 0 0 0 0 0 0 0 0 0 0 0 0 0 1 1 1 0 1 0 0 2 0 1 0 1 0 1 0 0 1 1 2 1 1 0 0 0 0 0 2 2 2 2 2 2 0 1 0 2 2 0 2 0 2 0 0 0 1 0 0 1 1 1 1 0 0 0 0 0 0 0 0 0 0 0 2 1 1 1 0 0 1 1 2 0 0 0 0 0 0 0 0 0 1 1 1 0 0 2 2 0 1 0 0 0 1 1 1 1 0 0 0 0 1 2 1 1 0 1 1 1 0 0 0 2 2 2 0 0 1 2 0 0 1 2 2 0 0 1 2 2 0 0 1 1 0 2 1 1 1 1 1 0 2 0 0 0 1 1 2 0 2 0 1 0 0 0 1 1 1 2 2 0 1 0 1 1 0 1 0 0 2 0 0 0 1 1 2 1 1 1 0 0 0 0 2 1 0 0 2 2 0 0 1 0 1 0 1 0 0 1 0 1 1 1 1 0 0 0 2 2 2 2 0 2 2 0 0 0 1 1 1 1 1 2 1 0 0 2 0 2 0 1 0 0 0 0 0 0 1 0 1 2 2 0 0 0 0 0 0 1 1 0 1 1 0 2 0 0 1 0 1 1 0 0 0 0 0 1 0 1 1 1 1 2 2 0 0 1 0 2 1 1 1 2 0 1 1 2 2 0 1 1 2 0 0 0 0 0 0 2 1 1 1 1 0 1 2 0 0 1 1 2 2 2 0 0 0 0 2 2 2 0 2 2 0 0 1 1 2 1 0 0 1 1 1 0 2 2 1 2 1 0 1 2 2 0 2 1 1 1 2 0 2 1 0 1 0 0 0 0 0 1 0 2 0 0 0 1 2 0 0 1 1 0 2 0 2 0 0 0 1 0 1 0 0 0 2 2 0 1 1 0 0 1 1 0 0 0 0 0 2 1 0 0 2 0 2 0 0 2 1 0 1 0 0 0 1 1 0 0 0 0 0 0 1 1 1 0 1 0 1 1 1 0 0 0 0 1 0 0 0 0 0 1 0 0 2 0 1 1 0 1 2 0 1 1 1 0 0 0 0 0 0 0 0 0 1 0 0 0 0 2 2 0 0 0 1 0 0 0 0 0 2 0 2 0 2 0 0 1 1 1 2 1 2 1 0 1 0 0 1 2 0 1 2 0 0 0 1 0 0 2 1 2 1 1 0 1 0 0 2 2 2 0 2 0 0 0 0 2 2 2 1 2 0 1 1 2 0 1 0 0 0 0 1 2 0 1 0 0 0 1 1 1 2 0 0 0 0 1 1 0 0 1 1 0 0 0 1 0 1 2 0 2 1 1 2 0 0 0 0 0 0 0 0 0 0 1 0 0 0 1 1 0 0 0 0 0 0 0 0 1 1 0 2 0 0 0 2 1 0 1 2 1 1 2 0 0 1 0 0 0 1 2 0 0 0 0 0 0 0 2 0 1 0 2 0 2 0 1 1 1 0 0 0 2 2 0 1 0 1 1 1 0 0 2 2 0 0 1 0 0 1 1 0 0 0 0 0 1 0 2 2 0 0 2 1 1 2 1 0 1 0 1 1 0 1 0 0 0 1 0 0 0 0 0 2 0 0 2 0 0 0 0 0 0 0 0 0 0 1 0 1 0 2 0 0 0 0 1 2 0 0 0 1 0 1 1 2 0 0 0 1 0 0 1 2 2 1 1 2 0 2 1 0 0 0 1 2 0 2 0 2 1 0 0 0 0 0 0 1 1 1 2 2 1 0 1 0 0 1 0 1 1 0 0 1 0 0 1 0 0 0 0 0 0 1 1 2 1 0 1 0 1 0 0 2 0 2 2 1 0 2 0 0 0 1 0 0 0 2 0 0 0 0 0 1 0 1 0 0 2 2 1 1 0 0 1 0 1 0 0 0 0 0 0 0 0 0 0 1 0 1 1 1 0 2 2
49 0 1 2 0 0 0 0 0 2 2 0 1 1 1 0 0 1 1 2 0 2 0 0 2 0 0 1 1 1 2 0 1 1 0 0 2 1 0 1 1 0 0 0 2 2 0 0 2 0 0 0 0 0 1 0 0 0 0 0 1 1 0 1 0 0 1 0 1 0 0 0 2 2 0 2 2 1 1 0 1 2 2 0 0 0 0 0 0 2 0 0 1 2 0 1 0 2 0 2 1 0 1 0 2 0 2 1 1 0 1 2 1 2 1 0 1 1 1 0 0 0 2 2 2 2 0 1 0 1 1 0 0 0 1 0 0 0 0 1 1 0 0 0 0 0 0 0 0 1 0 1 0 0 0 0 0 1 0 0 0 1 0 1 2 1 1 0 1 1 0 1 0 1 1 0 2 2 1 2 0 1 1 1 2 1 1 1 0 0 2 2 1 1 2 1 1 0 1 0 0 0 0 1 1 2 2 1 0 0 0 1 2 0 0 2 0 1 1 0 1 1 0 0 0 2 1 0 0 0 0 0 0 0 0 0 0 2 0 2 0 0 2 0 1 0 0 0 1 1 1 0 0 1 0 0 1 2 1 1 0 1 1 1 0 0 0 0 1 1 1 0 2 2 0 0 1 0 0 0 0 1 2 2 0 0 1 2 0 2 2 0 1 2 1 1 2 0 0 0 0 0 0 1 0 0 0 0 0 0 0 0 2 2 2 0 2 0 0 1 1 0 2 1 2 0 0 0 1 1 2 2 0 0 0 0 0 2 0 1 0 2 0 2 2 2 0 0 2 2 0 0 0 2 1 1 1 0 0 1 2 1 1 0 1 0 0 1 2 0 0 0 1 1 1 1 2 2 1 0 0 1 0 0 0 0 0 1 1 0 0 0 0 0 2 0 1 0 1 1 0 1 0 2 0 1 0 1 0 1 0 0 0 0 0 0 0 1 0 1 1 0 0 2 0 0 0 2 2 0 0 1 0 0 0 0 0 1 0 0 1 1 2 0 1 1 1 1 1 0 0 0 0 2 1 1 1 2 0 2 2 0 1 1 1 2 2 2 0 0 0 0 2 0 2 0 2 2 1 1 2 1 0 0 2 1 0 1 2 0 1 0 1 2 0 0 1 2 2 2 0 2 2 0 2 0 2 0 0 1 0 2 0 1 0 2 1 2 0 2 2 0 1 0 1 1 1 1 1 2 0 1 0 0 0 1 2 0 1 1 1 1 0 1 0 0 0 0 0 0 2 2 0 0 1 1 0 0 1 0 0 1 0 2 0 2 2 0 0 0 0 0 0 0 0 0 0 0 1 1 1 0 0 0 0 0 0 0 1 1 0 2 1 0 0 0 0 0 0 0 1 2 0 0 1 2 0 1 0 2 2 0 0 2 0 0 0 0 0 0 0 1 0 1 0 2 2 0 0 0 1 0 0 0 0 1 2 1 2 0 2 1 0 1 2 2 2 0 1 0 0 1 0 0 1 2 0 0 2 0 0 0 1 0 0 2 1 2 1 1 0 1 0 0 0 1 1 1 1 0 1 0 0 1 0 0 2 0 0 1 0 1 0 0 2 1 1 0 1 1 0 0 0 0 0 0 2 2 2 1 0 0 0 1 1 0 0 0 0 0 0 0 0 0 1 1 0 1 0 0 1 0 0 0 0 0 1 0 0 0 0 0 1 0 0 0 0 1 0 1 2 2 0 0 0 0 0 0 1 0 0 0 2 1 0 1 1 1 0 2 0 0 1 0 0 0 1 0 1 1 0 1 0 0 0 2 0 2 1 2 0 1 2 2 2 0 1 0 0 0 0 0 0 0 0 1 1 1 0 0 1 1 1 0 1 1 1 1 2 0 1 2 0 0 0 0 0 0 0 2 0 2 2 1 0 1 0 0 1 1 0 0 0 0 0 0 0 2 0 0 1 0 1 1 1 0 1 0 1 1 0 0 0 0 0 0 0 0 2 0 0 0 0 1 2 1 0 0 2 2 2 2 2 0 0 0 0 0 0 1 2 1 2 0 0 0 0 2 0 0 0 1 2 0 2 0 1 1 0 0 0 0 1 0 1 0 2 0 2 0 1 1 0 0 0 0 1 2 0 0 0 1 0 0 0 0 0 0 1 1 0 0 1 1 1 0 0 0 0 0 1 1 1 0 0 0 1 1 0 1 1 1 0 2 2 0 0 0 0 0 0 0 0 1 0 0 0 0 0 1 0 0 1 2 0 0 0 0 0 1 1 0 1 0 1 0 0 0 1 0 0 0
50 0 2 1 0 0 0 1 1 1 2 1 0 1 0 0 0 1 0 1 1 2 0 2 0 0 0 0 0 0 1 0 1 1 2 0 2 1 0 0 0 0 1 1 2 1 0 0 1 1 1 0 1 1 1 1 0 0 1 0 0 1 0 1 0 1 0 1 0 0 0 0 2 2 2 2 2 1 1 0 1 1 1 1 2 0 0 0 1 1 0 0 2 0 0 1 0 1 1 1 0 1 1 0 2 1 2 1 1 0 0 1 0 1 0 0 1 0 2 0 0 0 2 1 1 1 0 0 0 0 2 0 0 0 1 0 1 0 2 0 2 0 0 0 0 0 0 0 0 1 0 0 0 0 2 1 1 1 0 0 0 1 0 2 1 1 1 0 0 1 0 0 1 2 1 2 1 1 1 1 0 1 2 2 2 2 2 2 0 1 1 2 1 1 1 1 1 0 1 0 0 0 0 1 1 1 2 1 1 0 0 1 1 0 0 0 0 0 1 1 0 0 0 0 0 0 0 1 1 1 1 1 0 0 0 0 0 1 1 1 0 1 2 0 1 0 0 1 0 1 1 1 0 0 0 0 0 1 0 0 0 0 1 0 0 0 1 0 1 0 2 0 2 2 0 0 1 1 1 0 0 0 2 1 1 0 1 2 0 2 1 0 1 2 1 0 2 1 1 0 1 1 1 0 1 0 1 1 1 1 1 2 1 1 1 0 1 0 1 1 0 1 2 2 2 0 0 1 0 0 2 0 0 0 1 0 1 1 1 1 0 1 1 2 1 1 1 0 1 1 0 0 0 0 0 0 0 0 0 1 1 0 0 0 0 0 0 0 0 2 2 2 0 0 0 0 2 1 0 0 0 0 0 0 0 0 0 1 1 0 0 0 0 0 1 1 0 1 0 0 0 0 0 1 0 0 1 0 0 2 0 0 1 0 1 2 0 0 0 0 0 2 1 1 0 0 0 0 0 0 0 0 0 1 0 0 1 0 0 0 2 2 1 1 2 2 1 0 1 0 0 0 0 1 2 1 2 0 0 0 0 0 1 1 0 1 1 2 0 0 1 1 1 1 1 0 1 2 0 1 1 1 1 0 1 1 0 0 2 0 0 0 1 2 1 0 1 2 2 2 0 2 2 0 2 1 2 0 1 1 0 0 1 0 0 1 0 2 0 1 1 0 2 0 1 2 0 0 1 2 0 1 0 1 0 1 1 0 1 1 0 0 0 2 2 2 0 0 0 0 1 1 0 0 0 0 0 0 0 0 0 0 1 1 0 1 1 1 1 0 0 0 1 0 1 1 1 1 1 2 1 0 1 0 0 1 0 0 0 0 0 0 0 1 1 0 1 0 0 0 0 2 0 0 0 2 2 2 0 2 0 0 0 1 0 1 0 1 0 0 1 0 0 0 0 1 2 1 0 0 1 1 1 1 1 0 2 0 2 0 0 1 0 1 2 2 2 1 1 0 0 0 1 0 1 1 0 0 2 0 0 0 2 0 0 2 1 0 1 0 1 1 1 0 0 1 2 0 2 0 0 0 0 1 1 1 2 2 0 1 0 1 0 0 2 0 0 0 2 2 0 2 0 0 0 0 0 2 2 0 1 1 0 2 0 1 0 1 1 0 0 0 0 0 0 2 0 1 0 0 2 0 1 0 1 1 1 1 0 1 1 0 0 1 0 0 1 1 0 0 1 1 0 0 0 0 1 0 2 0 0 0 2 1 0 0 1 1 0 2 0 1 0 0 0 1 0 1 0 0 0 0 0 0 0 1 1 2 1 2 1 1 0 1 1 1 0 0 1 0 0 0 0 0 0 2 1 0 0 1 1 0 1 1 1 0 2 2 1 0 1 1 0 2 0 2 2 0 1 2 1 2 0 1 0 2 0 0 0 0 0 0 0 1 0 0 1 0 0 0 2 0 0 2 0 0 0 0 0 0 1 0 0 0 0 1 0 0 1 1 0 0 1 1 1 0 0 2 2 0 0 0 1 0 0 0 0 0 0 0 2 1 0 2 2 0 2 2 0 0 0 1 2 0 2 1 1 0 1 1 0 0 1 0 1 0 2 1 2 1 0 2 0 1 0 0 1 1 0 0 0 1 0 1 1 0 1 1 1 0 0 0 1 2 0 0 0 2 1 1 0 0 1 0 0 0 1 1 1 2 0 2 0 1 1 1 1 0 0 0 0 0 0 0 0 0 1 0 1 0 0 1 1 1 0 0 0 0 0 0 0 0 0 0 0 1 0 0 1 0 0 0
51 0 1 1 0 0 1 1 0 0 0 0 0 0 0 0 0 2 0 1 0 2 0 0 2 0 0 0 2 2 1 0 0 0 0 1 2 1 1 0 0 0 0 0 2 0 1 0 2 0 0 0 1 1 1 0 0 0 2 0 1 2 0 1 0 1 1 1 1 0 0 0 2 2 1 2 2 2 2 0 2 2 2 0 0 1 0 0 2 2 0 0 0 2 1 1 0 1 0 2 0 1 0 1 2 1 2 2 0 0 0 0 0 1 1 1 1 0 0 0 2 0 2 2 2 2 0 0 1 1 0 1 0 0 0 0 0 1 0 2 2 0 0 0 0 0 1 0 0 1 1 1 1 0 0 0 1 1 0 0 0 1 1 2 1 2 0 0 0 1 0 1 1 1 0 1 2 0 0 0 0 0 1 1 1 1 1 0 0 0 1 1 0 0 0 0 1 0 1 0 1 1 1 1 1 1 2 0 1 0 0 2 2 0 0 0 0 1 2 1 0 0 0 0 0 1 0 0 0 0 1 1 0 0 0 0 0 2 0 2 0 0 1 0 1 0 0 0 1 1 1 1 0 0 1 1 1 1 1 1 0 1 0 2 0 0 0 0 2 1 1 1 1 1 0 1 0 1 1 0 0 1 1 0 1 0 1 1 1 2 1 1 1 2 1 0 2 0 0 1 0 0 0 1 0 0 0 1 1 1 0 1 1 2 0 0 2 0 0 0 0 2 0 0 1 0 1 0 1 1 2 2 2 2 0 0 0 2 0 0 0 0 2 2 0 0 2 0 1 1 1 0 0 0 0 0 0 0 0 2 1 0 0 0 0 1 0 1 1 1 1 1 2 2 0 0 2 1 1 0 2 1 0 1 1 1 0 0 0 0 1 1 2 0 2 0 2 1 1 1 0 1 0 1 0 0 1 1 0 2 0 0 1 0 1 1 0 0 0 0 0 2 1 1 0 1 0 1 2 1 0 1 0 1 1 1 1 1 0 0 2 0 0 1 1 2 2 0 2 1 0 0 0 2 1 1 1 0 0 0 0 0 0 0 1 1 1 1 0 1 0 0 2 1 0 0 0 1 0 1 1 0 2 0 1 0 0 0 2 0 0 0 0 0 0 0 1 1 1 1 1 2 0 1 0 0 1 0 1 1 0 0 0 1 1 1 1 2 0 1 1 1 0 0 0 1 1 0 0 2 0 0 0 0 1 0 1 1 1 1 0 0 0 1 1 0 0 1 1 0 0 0 0 0 1 1 0 1 1 0 1 1 0 2 0 0 2 1 1 1 0 2 0 0 0 0 0 0 2 0 2 0 1 0 0 1 0 0 0 0 0 2 1 0 1 0 0 1 0 0 1 0 1 0 0 2 1 0 0 0 0 0 0 0 0 1 0 1 1 0 1 0 0 0 0 1 1 2 0 0 0 0 0 0 0 0 2 0 2 0 2 1 1 1 1 1 2 0 1 0 1 1 0 1 0 2 0 1 0 0 0 0 1 0 0 2 1 2 0 1 1 0 0 0 0 0 1 2 1 1 2 1 0 1 2 2 0 0 1 0 2 0 0 1 0 0 0 0 2 1 0 1 0 0 1 2 2 2 2 0 1 0 0 0 0 0 0 0 0 0 0 0 0 0 1 1 0 1 1 1 2 1 0 1 2 1 1 1 1 2 1 1 0 0 0 1 1 0 0 0 0 0 0 0 0 0 1 0 1 0 0 1 2 1 1 0 0 2 0 2 0 0 0 0 0 1 1 2 0 1 1 0 0 0 0 1 1 1 0 2 0 2 0 1 1 1 0 1 0 0 1 0 1 0 1 1 1 0 0 1 1 0 1 0 1 0 1 2 2 0 2 1 0 0 0 0 0 0 0 2 0 2 1 1 0 2 0 0 0 0 0 0 0 0 1 0 0 1 1 0 1 0 0 2 0 0 0 1 0 0 1 0 0 1 1 1 1 0 1 0 0 0 1 1 2 0 0 1 1 0 0 0 1 1 1 1 0 2 1 0 2 1 0 2 2 1 2 1 1 0 2 0 2 0 2 1 1 2 1 1 1 1 0 0 1 0 1 0 1 0 1 0 0 1 2 0 2 1 0 0 0 2 0 1 0 0 0 1 1 0 0 0 1 1 1 1 0 1 0 1 1 0 1 0 1 0 1 1 0 0 2 0 0 1 2 0 0 0 0 0 0 0 0 0 0 0 1 2 1 0 0 2 1 2 0 2 2 0 0 0 0 0 0 0 0 0 0 1 1 0 1 2
52 0 0 2 0 0 0 1 1 0 1 0 0 2 1 0 0 2 2 1 1 2 0 0 2 0 0 0 1 1 2 1 1 1 2 0 2 1 0 1 1 0 0 0 1 0 1 1 1 1 0 0 0 1 1 0 0 0 0 1 0 1 0 1 1 1 1 0 0 0 0 0 2 2 2 2 2 1 1 0 1 1 1 0 1 0 0 1 2 2 1 1 0 1 1 1 0 2 0 2 1 0 1 1 2 0 2 1 0 0 0 0 0 1 0 0 1 0 0 0 0 0 2 1 0 0 0 0 1 1 1 1 0 0 1 0 1 1 0 2 1 0 0 0 0 0 0 0 0 0 0 0 0 0 0 0 0 1 0 0 0 2 0 2 0 1 0 2 0 1 1 0 2 1 2 1 2 1 0 1 0 1 2 2 2 2 2 2 0 0 1 1 2 1 2 1 2 0 0 0 0 0 1 1 1 0 2 0 0 0 1 1 1 1 0 0 0 0 2 1 1 1 0 0 0 1 1 0 0 0 1 1 0 0 0 0 0 1 0 1 0 0 2 2 2 0 0 1 1 1 1 0 0 0 0 0 1 1 0 0 0 0 0 2 0 0 0 0 0 0 1 1 1 1 0 0 0 1 1 0 1 1 2 1 0 0 1 0 1 2 0 2 1 2 1 0 2 0 0 0 1 0 1 0 1 0 0 0 1 2 0 2 2 0 0 0 2 0 0 2 0 1 1 0 0 0 0 0 1 0 1 1 0 0 0 0 0 1 1 0 0 0 1 1 1 1 0 0 1 0 0 0 0 2 2 0 0 2 0 1 0 0 0 0 0 1 0 0 0 2 2 2 0 0 0 0 0 1 0 0 1 0 0 0 0 0 0 0 0 0 0 0 0 0 1 1 0 0 0 0 0 0 0 1 1 0 1 2 0 2 0 0 1 1 2 2 0 0 0 0 1 0 1 2 0 0 0 0 2 0 1 0 0 2 0 0 1 1 0 0 2 0 2 1 0 0 2 0 1 0 0 0 0 2 1 1 1 1 1 2 1 0 0 0 0 0 0 1 0 1 0 0 2 2 2 0 2 1 1 0 1 2 2 1 0 0 1 1 1 0 1 1 1 2 1 0 0 1 1 2 0 2 1 1 1 0 2 0 1 0 0 0 0 0 1 1 0 1 0 1 1 1 2 1 0 2 0 0 0 2 0 0 0 0 0 1 2 2 0 2 1 1 0 2 1 1 0 1 1 0 0 0 1 0 1 1 0 1 0 1 0 0 1 1 0 1 1 1 1 0 1 1 1 0 1 1 1 2 2 2 2 0 0 0 0 0 1 1 0 0 0 0 2 0 0 0 1 1 0 0 1 1 1 0 1 2 0 2 0 2 1 1 0 0 1 0 0 1 0 0 0 0 1 1 1 0 1 1 0 0 1 0 0 0 0 0 2 1 2 0 2 1 0 1 1 1 2 0 0 0 1 1 2 0 0 2 0 0 2 1 1 1 2 0 1 2 0 1 0 1 1 0 0 0 0 1 2 2 1 1 2 1 0 1 2 2 0 1 0 0 2 0 0 0 0 0 0 0 2 2 1 1 0 1 0 1 1 2 2 0 0 0 0 2 0 0 0 2 2 0 0 0 1 0 1 1 0 0 0 0 1 0 0 0 1 1 0 1 0 1 1 1 1 0 0 0 1 0 0 2 2 2 0 0 0 0 1 0 2 1 0 1 2 0 0 0 0 0 2 2 0 0 1 0 0 1 1 1 1 1 0 1 0 0 0 0 2 1 1 1 0 1 2 2 2 0 0 1 1 0 1 0 1 0 1 0 1 1 0 1 1 0 1 0 1 0 1 1 2 0 1 2 0 1 0 1 1 0 0 2 1 1 1 1 0 1 0 0 1 1 0 0 0 0 0 0 1 1 0 0 1 0 1 2 0 0 1 1 2 2 0 0 0 1 1 0 0 0 2 1 0 0 0 2 0 0 0 1 2 1 1 1 2 0 1 1 0 1 0 0 2 2 0 2 1 0 1 0 0 0 1 1 0 0 0 2 0 1 1 1 0 0 0 0 0 0 2 1 1 1 0 1 0 1 0 0 0 2 0 0 1 1 0 2 0 0 0 2 2 0 0 0 1 1 0 0 0 1 1 0 0 0 2 1 0 1 1 1 1 1 0 1 0 0 2 0 0 0 0 0 2 0 0 2 0 1 1 0 0 0 0 0 0 0 0 0 0 1 0 1 1 0 0 0 0 0 1 0 0 0 2 1
53 0 2 0 0 0 0 1 0 2 2 0 0 0 0 0 0 1 1 1 1 1 0 0 2 0 0 0 0 1 2 0 1 2 0 0 1 2 2 0 0 0 0 0 2 0 0 0 1 1 1 0 0 0 2 0 0 0 0 2 0 1 0 1 0 0 1 2 1 1 1 2 1 1 1 1 1 1 1 0 1 2 1 0 1 0 0 0 2 2 0 0 1 1 0 1 0 0 0 0 0 0 0 1 2 0 2 2 0 0 0 0 2 2 2 2 2 0 1 0 1 0 2 2 2 2 0 0 0 0 1 0 0 0 0 0 0 0 0 1 0 0 0 0 0 0 0 0 0 0 0 0 0 0 0 0 0 1 0 0 1 0 0 1 2 2 0 0 0 0 0 0 2 0 2 2 0 0 0 0 0 0 1 1 2 1 2 1 0 0 2 2 2 1 2 0 1 0 0 0 0 0 0 2 2 2 2 1 0 0 0 1 2 0 0 1 1 0 2 2 0 0 0 1 0 1 2 1 1 1 1 1 0 1 1 1 0 2 0 2 0 0 1 0 2 0 0 0 0 0 0 0 0 0 0 0 0 0 0 0 1 1 0 2 1 0 1 0 2 2 0 1 0 0 1 1 0 2 1 0 1 0 0 0 0 1 0 2 0 1 1 1 0 0 0 0 2 0 0 0 1 0 1 1 1 0 1 0 1 1 0 1 1 1 1 0 2 1 0 0 1 0 1 1 1 0 0 0 2 1 1 1 0 0 0 0 0 2 0 1 0 2 1 1 1 1 1 0 1 0 1 1 0 1 1 0 0 0 0 2 2 0 2 1 2 0 0 1 1 1 1 1 1 1 1 1 1 2 1 0 2 1 0 1 0 0 0 1 1 1 1 1 1 0 2 0 2 0 1 1 0 1 0 2 1 1 0 0 0 2 0 0 0 0 0 1 1 1 0 1 0 1 0 0 1 1 1 1 2 0 1 1 0 1 0 0 1 1 0 1 2 1 1 1 1 2 2 0 2 0 0 0 0 1 1 0 1 0 1 0 1 0 0 0 0 0 0 2 0 0 2 2 2 0 0 0 0 1 0 1 1 2 0 0 1 0 0 0 2 1 0 0 0 1 0 0 0 1 1 2 0 2 1 1 1 0 1 0 1 1 0 0 0 0 0 1 0 2 0 1 2 1 0 0 0 0 1 0 2 1 1 0 0 0 0 0 2 1 0 1 0 0 0 1 1 1 0 1 1 0 1 1 1 0 2 1 0 0 2 0 2 0 1 2 1 1 1 2 2 0 0 0 2 0 2 1 2 2 2 2 2 0 0 0 0 0 0 0 0 0 0 2 1 0 1 0 0 0 0 0 1 1 2 0 0 1 2 1 1 1 0 0 0 0 2 0 0 1 0 1 1 1 0 0 0 2 2 1 0 0 1 0 1 0 0 0 2 0 2 0 1 1 2 2 2 0 0 1 2 0 0 2 1 1 0 1 0 0 2 0 0 0 0 1 0 1 1 2 1 1 0 0 1 0 0 1 0 1 0 1 1 1 0 2 2 2 1 1 1 0 2 1 0 0 1 0 0 0 1 2 0 2 0 1 1 2 1 1 1 0 0 0 0 0 1 0 0 2 2 0 0 0 1 1 1 2 1 1 1 1 2 1 0 0 0 0 1 2 0 2 1 0 0 0 0 0 0 0 0 0 0 0 0 0 0 1 0 0 2 2 0 0 2 2 2 0 0 0 1 2 0 0 1 1 2 0 2 2 0 0 0 0 0 0 0 1 1 2 2 2 1 0 2 2 2 0 0 1 0 0 2 0 0 1 0 0 2 0 0 1 2 1 0 0 1 1 1 2 1 0 1 1 0 1 0 2 1 0 0 2 0 2 2 2 0 1 0 2 2 0 2 2 1 1 1 1 1 2 0 1 1 1 1 1 1 0 1 1 1 1 0 0 0 0 0 0 0 0 0 1 0 0 2 2 2 0 0 0 2 2 2 2 2 0 0 0 1 1 0 0 2 2 1 1 2 0 2 2 0 0 0 1 1 0 0 2 0 2 0 2 0 1 0 0 1 1 2 0 1 1 0 1 0 1 1 0 2 1 0 0 0 2 1 2 1 0 0 1 1 0 1 1 2 1 0 0 0 0 0 0 1 1 2 1 1 0 1 1 0 0 1 0 1 0 1 1 1 0 1 1 0 0 0 0 0 0 0 1 1 0 0 1 0 0 0 0 0 2 0 0 0 0 0 0 1 0 0 0 0 0 1 1
54 0 2 1 0 0 0 0 0 2 2 0 0 0 0 0 0 1 1 1 1 1 0 0 2 0 1 0 0 0 1 0 0 1 0 0 2 1 0 0 0 0 2 2 2 1 1 0 2 0 0 0 0 1 1 1 1 0 1 1 0 0 0 0 0 0 2 0 1 0 0 0 1 1 2 1 2 1 1 1 1 2 2 1 1 0 0 0 1 2 0 0 0 1 0 2 0 1 0 1 1 1 0 0 1 0 1 1 1 1 0 1 0 0 0 1 0 0 2 0 1 1 1 2 1 1 0 0 1 1 0 1 0 0 1 0 1 0 0 0 1 0 1 0 0 1 0 0 0 1 0 0 0 0 0 0 0 1 1 0 1 1 0 2 2 2 0 1 1 2 0 2 0 1 1 1 2 0 0 0 0 0 1 1 1 1 1 1 0 0 1 1 1 1 1 0 0 0 0 0 0 0 0 2 2 1 1 0 1 0 0 1 2 0 0 1 1 0 2 0 2 2 0 0 0 2 2 0 0 0 0 0 0 1 1 0 1 1 1 1 0 1 1 0 0 0 0 1 1 1 1 0 0 0 0 0 0 0 0 0 0 0 1 1 0 0 0 0 2 1 1 0 0 0 0 0 1 2 2 0 1 1 2 0 1 0 1 2 0 2 2 0 1 1 1 0 1 2 0 2 2 0 0 0 0 1 1 1 2 2 0 2 2 2 2 0 2 1 1 0 0 1 1 0 2 0 0 0 2 2 2 1 1 0 0 0 0 0 2 1 0 1 1 2 1 1 1 1 2 0 1 0 0 1 1 0 0 2 0 0 0 0 1 0 1 0 0 1 1 1 1 1 1 1 0 1 1 2 0 0 0 1 1 1 0 0 0 0 0 0 0 0 2 0 2 0 1 0 2 2 0 2 0 2 0 2 0 0 0 2 0 0 2 0 2 2 0 0 0 0 0 1 0 1 1 1 1 1 2 0 2 0 0 1 0 0 1 2 0 2 0 1 2 1 0 1 1 0 1 0 1 0 0 2 1 1 1 1 1 0 1 0 0 0 1 1 1 2 0 0 0 0 1 2 1 0 1 2 0 1 2 1 0 0 2 1 0 1 1 1 1 1 0 0 0 0 1 2 2 2 0 2 0 2 0 1 2 0 1 1 0 1 0 0 1 0 0 2 0 2 2 0 2 0 1 2 0 1 1 1 1 1 0 0 1 0 2 2 1 0 0 0 0 0 0 0 0 0 0 0 0 0 0 0 1 0 1 0 1 0 1 0 1 2 0 0 1 1 1 1 1 1 0 0 0 0 0 0 0 2 1 0 0 0 0 0 0 0 1 1 0 0 0 0 0 0 0 0 0 0 1 2 0 1 1 2 1 1 0 1 0 0 0 1 0 0 0 1 0 0 1 0 0 0 0 2 2 1 0 0 1 1 0 0 0 0 2 0 1 1 1 1 0 1 2 2 2 1 1 0 0 2 0 1 1 2 0 1 2 0 0 0 2 0 0 2 1 2 1 0 1 0 1 0 0 1 0 1 1 0 1 1 0 1 2 1 1 0 1 0 2 0 0 0 0 0 1 0 1 1 0 0 0 0 1 1 1 2 2 1 0 0 0 1 0 2 0 0 0 0 0 0 0 0 2 0 0 0 0 0 1 0 0 0 0 0 2 1 1 2 1 1 0 0 0 1 1 0 0 0 0 0 0 0 0 0 1 0 1 0 0 1 2 2 1 1 1 0 2 1 1 0 0 1 1 1 2 1 1 1 0 1 0 0 0 2 0 2 2 2 0 0 2 2 1 0 1 1 1 0 1 0 0 0 0 2 1 0 0 1 1 0 0 1 0 0 2 1 2 0 1 2 0 0 0 2 1 0 0 2 0 2 2 0 0 2 0 1 1 0 1 0 0 1 0 1 2 0 0 0 2 0 1 2 0 0 1 0 0 0 0 1 0 0 0 0 1 0 1 1 0 0 0 0 2 1 1 1 2 2 2 2 2 0 0 0 1 1 0 0 1 2 1 1 2 0 2 2 0 0 0 0 2 1 2 0 1 2 0 0 0 0 1 0 2 2 1 1 2 1 0 2 0 1 1 0 0 1 0 0 0 0 1 1 2 0 2 0 1 1 0 0 0 0 0 1 0 0 0 0 0 2 0 2 2 0 2 1 0 1 1 1 0 0 1 1 1 0 1 0 0 0 0 0 1 0 0 2 2 0 0 2 0 1 1 0 0 0 0 0 0 0 0 0 1 1 0 1 2 0 2 1
55 0 0 2 0 0 1 1 0 1 1 1 1 0 0 0 0 1 0 1 1 1 0 0 2 0 0 0 1 2 2 1 0 1 1 0 2 0 0 1 1 0 1 0 1 0 0 0 2 0 0 0 1 1 0 1 0 0 1 1 0 1 0 0 0 0 1 1 2 1 0 1 2 2 1 2 2 0 0 1 0 1 2 0 0 0 0 0 1 1 0 0 1 2 1 2 0 0 0 1 0 0 0 1 2 0 2 1 1 0 1 2 0 0 0 0 0 0 1 0 1 0 2 2 2 2 0 0 1 1 1 0 0 0 0 0 0 0 0 0 2 0 0 0 0 0 0 0 0 2 0 2 1 0 0 0 0 1 2 1 1 1 0 1 0 1 0 1 1 2 1 1 0 0 2 1 1 0 0 0 0 0 0 0 1 0 0 0 0 0 0 0 1 1 1 0 2 0 1 0 1 1 0 1 1 1 2 1 0 0 1 2 1 0 1 0 0 1 1 0 1 1 0 0 0 0 0 0 0 0 0 0 0 0 0 0 0 2 0 1 0 0 2 0 1 1 1 0 0 0 0 0 0 0 0 0 0 2 1 1 0 1 0 0 0 0 0 1 2 2 0 1 0 0 0 0 0 2 2 0 2 1 2 1 1 0 1 1 0 2 0 1 0 2 1 0 2 1 1 0 2 0 1 0 1 0 1 1 1 1 0 2 2 2 2 0 2 1 0 1 1 0 0 0 2 0 1 0 1 1 2 0 0 0 0 0 0 2 0 0 0 1 2 2 1 1 2 0 2 1 0 0 0 1 0 1 2 0 0 2 2 0 1 2 0 0 0 1 2 0 0 0 1 1 1 0 2 1 1 0 0 1 0 2 0 0 0 0 0 1 0 0 0 0 1 1 1 2 0 0 0 0 0 2 0 1 0 1 1 2 0 0 0 0 0 2 1 0 1 0 1 1 0 1 2 2 2 1 2 0 1 0 1 1 1 0 0 0 0 0 2 1 1 0 2 2 0 1 2 0 0 0 0 2 1 1 1 1 0 0 0 0 1 1 1 2 2 2 0 0 0 0 1 2 0 0 0 1 0 0 2 2 1 1 2 1 0 1 2 1 0 0 2 2 0 0 0 2 2 2 0 2 2 0 2 0 1 0 1 1 0 0 0 0 0 2 0 2 0 0 0 1 2 1 1 1 1 0 0 2 0 0 0 0 0 1 0 0 0 1 0 0 0 1 0 0 0 2 2 0 0 0 1 0 2 2 0 1 1 0 1 0 1 1 0 1 1 1 1 1 1 1 1 0 0 0 0 1 2 1 2 0 1 0 0 1 0 1 0 0 1 1 2 0 0 0 0 0 0 0 0 2 0 1 0 2 0 0 0 0 1 0 0 1 0 0 0 0 0 0 2 0 0 0 0 1 2 1 0 0 1 0 0 0 0 0 1 1 2 0 1 2 1 1 2 1 1 1 1 1 0 2 0 1 0 2 1 0 1 0 0 0 1 2 0 0 2 0 1 0 1 1 1 0 0 1 0 1 2 0 1 0 0 0 2 2 0 0 0 0 2 2 0 1 0 0 0 0 0 1 0 0 0 1 1 2 1 2 2 0 2 1 0 1 0 0 0 0 0 0 0 0 1 0 0 0 1 0 0 1 1 1 0 0 1 1 0 0 1 1 0 1 1 0 0 0 0 0 0 0 1 1 0 0 0 0 0 0 1 0 0 0 2 1 0 0 0 2 0 2 0 0 1 0 0 0 1 1 1 1 0 0 0 0 0 2 0 2 1 2 1 1 1 1 1 0 0 1 0 0 2 0 0 0 0 1 0 0 0 0 1 1 1 0 1 1 1 2 1 0 1 1 0 0 0 1 0 0 0 2 1 1 1 1 0 2 0 0 0 0 0 0 0 0 0 0 0 0 0 0 2 0 1 2 0 1 1 0 1 1 0 0 0 0 0 1 0 0 1 1 0 0 0 1 2 0 0 0 1 1 2 2 2 0 0 0 1 1 0 0 2 2 0 2 2 0 2 2 0 0 0 2 0 0 2 1 1 1 0 1 0 1 0 1 1 1 2 1 1 1 0 1 1 1 0 0 1 1 0 0 0 2 0 1 1 0 0 0 0 0 0 0 1 2 0 1 0 0 0 0 1 1 2 1 0 1 2 0 0 0 2 0 0 1 1 1 1 0 0 0 1 0 0 0 1 0 1 1 1 0 0 2 0 0 1 0 0 2 0 0 0 0 0 1 0 0 0 0 0 0 2 2
56 0 1 2 0 0 0 0 0 1 1 0 1 1 1 0 0 1 1 0 1 1 0 0 2 0 0 0 0 0 2 0 1 2 0 1 1 0 0 0 0 0 0 1 2 1 1 0 2 2 0 0 0 1 1 0 0 0 1 0 1 2 0 1 0 0 1 1 2 0 0 0 2 2 1 2 2 1 1 0 2 2 2 1 1 0 0 1 2 2 0 0 0 1 0 1 0 2 2 1 0 0 0 0 2 1 2 2 0 0 1 1 0 1 0 0 0 0 1 0 1 0 2 1 1 1 0 2 0 2 1 0 1 0 0 0 1 1 0 1 0 0 0 0 0 0 0 0 0 1 0 1 0 1 0 0 1 0 0 1 0 0 0 2 1 2 1 0 0 1 0 0 0 2 2 1 1 0 0 0 0 0 0 0 1 0 1 1 0 0 0 1 1 0 1 0 0 0 0 0 0 0 0 0 0 1 1 0 2 0 0 0 1 0 0 1 0 0 1 1 1 1 1 0 0 0 0 0 0 1 0 0 1 2 2 1 1 2 0 1 0 1 2 1 2 0 0 1 0 0 0 1 0 0 1 1 0 2 1 1 0 1 0 1 0 0 0 1 2 0 1 1 1 1 1 1 0 1 1 0 0 0 2 1 0 1 1 1 0 1 1 1 0 2 2 0 2 2 0 0 0 0 1 0 1 0 1 0 1 1 0 1 1 1 1 0 2 1 1 0 0 1 1 1 1 0 0 0 0 1 1 1 2 2 0 0 0 1 1 0 1 1 1 2 1 1 1 0 2 0 0 0 0 0 0 0 0 2 0 0 0 0 2 2 2 1 1 0 0 2 2 2 0 0 1 1 2 1 0 1 0 0 0 0 0 1 0 1 0 1 1 1 1 0 2 0 2 1 0 0 0 0 0 2 1 0 1 1 0 1 1 0 0 0 0 0 0 0 0 0 0 0 1 2 1 1 1 0 0 0 0 0 0 2 1 1 1 1 0 0 1 1 1 2 1 2 2 0 0 0 0 0 0 2 0 0 0 0 1 0 1 0 0 0 0 0 0 2 0 0 0 0 1 1 2 2 0 2 0 1 2 1 0 0 2 0 0 1 2 1 0 0 1 1 1 0 2 1 1 2 0 2 1 1 1 0 2 0 1 1 0 0 0 1 0 1 1 2 1 2 2 0 2 0 0 2 0 0 0 2 1 0 0 0 0 0 2 0 0 1 1 1 0 2 1 0 0 1 1 1 0 1 1 0 2 2 0 1 0 1 0 0 0 2 1 1 1 1 1 1 0 2 0 0 0 0 1 1 2 1 2 1 0 0 1 0 1 1 0 0 0 2 1 0 1 0 1 0 0 0 0 2 1 0 0 2 1 0 0 0 1 1 0 1 0 1 1 1 0 1 0 1 1 1 1 1 1 1 0 0 0 1 0 0 0 0 2 2 2 0 1 0 0 2 2 2 2 2 0 0 0 2 0 2 0 2 0 1 1 0 0 0 0 1 1 1 0 1 1 0 1 2 1 1 1 2 2 0 1 0 0 2 1 2 1 2 1 0 1 0 2 0 0 0 1 0 0 0 0 1 0 1 0 0 1 2 2 2 2 0 1 0 1 1 1 0 0 0 0 0 0 0 1 0 2 0 0 1 1 1 1 0 1 0 1 1 0 1 0 1 1 0 0 0 0 0 1 0 0 0 0 0 0 0 0 0 1 0 0 0 0 0 2 1 0 1 1 1 1 2 0 0 0 0 0 1 1 1 0 0 0 0 0 0 0 2 1 2 0 2 0 2 2 2 1 0 0 0 1 0 1 0 0 1 0 2 2 0 0 2 2 0 0 2 0 0 2 1 1 0 2 2 0 0 0 1 0 0 0 2 0 2 2 2 0 2 0 0 0 0 0 0 0 0 0 0 1 1 0 0 2 0 0 2 0 0 0 0 0 0 0 0 0 0 0 1 1 0 0 2 0 0 1 0 2 1 0 0 1 2 2 2 1 0 1 1 0 0 0 0 1 2 1 1 1 0 1 1 1 0 1 0 1 1 2 2 0 1 0 0 0 0 0 0 0 0 2 2 2 1 0 2 0 1 1 0 0 1 0 0 0 1 0 2 0 0 0 1 1 0 1 1 0 2 0 0 1 0 0 1 0 1 2 0 0 2 2 0 0 0 0 1 0 0 0 2 2 0 0 0 1 0 0 0 0 0 0 1 1 0 0 2 1 1 0 0 1 0 0 0 0 0 1 0 1 0 0 0 1 0 1 1
57 0 1 1 0 1 0 1 0 0 0 0 0 0 0 0 0 1 0 1 0 1 0 0 2 0 0 0 0 1 2 0 2 2 0 0 0 1 0 1 1 0 1 0 0 1 1 0 2 0 0 0 0 2 0 0 0 0 2 0 0 1 0 0 0 0 1 0 2 0 0 1 1 1 1 1 1 2 2 0 2 2 2 2 2 0 0 1 2 2 0 1 0 2 0 2 0 1 0 2 2 0 1 0 2 1 2 0 2 0 0 2 1 2 1 1 2 0 2 0 1 1 1 2 1 1 0 1 0 1 1 1 0 0 1 1 0 0 0 0 0 0 1 1 1 0 0 1 1 1 0 0 1 1 2 0 0 1 0 0 0 2 1 1 0 1 0 1 0 2 0 1 1 0 1 1 2 0 0 0 0 0 1 1 2 1 1 1 0 0 1 1 2 2 2 1 1 0 0 0 0 0 0 2 2 0 2 0 2 0 1 1 1 0 0 0 0 0 2 2 0 0 1 0 0 1 1 0 0 0 1 1 1 0 0 0 0 2 0 1 0 0 2 1 1 0 0 0 1 1 1 0 1 0 0 0 1 1 1 2 0 1 1 2 0 0 0 0 1 1 1 0 2 2 0 0 2 1 1 0 0 2 1 1 0 0 0 0 0 1 0 0 1 2 2 0 1 0 0 2 2 0 1 0 1 0 1 0 0 1 0 1 2 2 2 0 2 0 0 1 1 0 1 0 1 0 0 1 1 1 1 1 1 0 0 0 0 0 2 0 1 1 2 2 0 0 2 2 2 1 1 1 0 1 1 0 0 0 0 1 1 0 1 1 0 0 0 1 2 0 0 0 0 0 0 0 1 2 1 1 0 1 0 1 1 2 0 0 0 0 0 0 0 0 1 1 1 1 1 1 0 1 0 1 0 0 0 1 0 1 1 0 1 0 1 2 1 0 0 0 1 1 1 2 0 0 0 1 1 0 0 2 0 0 0 0 0 1 0 0 0 2 2 1 0 0 2 0 2 0 0 0 0 1 2 1 2 1 2 0 1 0 0 0 0 0 0 1 0 1 0 0 2 1 0 0 0 1 0 1 1 2 1 1 2 1 0 0 2 0 0 0 1 1 1 0 1 1 1 2 0 2 2 0 2 1 2 0 1 0 0 0 0 0 1 1 0 1 0 1 1 1 1 0 0 2 0 0 0 2 0 1 0 0 2 0 2 0 1 1 1 1 0 0 0 1 1 2 2 0 0 0 1 0 1 1 0 1 0 1 0 0 1 2 0 1 2 0 0 0 0 0 0 0 0 0 0 2 2 2 2 1 1 0 1 1 1 0 0 0 0 2 2 0 1 0 1 0 0 0 0 2 1 1 0 2 1 0 1 2 1 1 0 1 0 1 2 0 0 0 1 0 0 0 0 0 2 1 0 0 1 1 0 0 0 2 2 0 1 1 1 0 1 2 2 1 1 2 0 0 1 2 1 1 0 1 0 0 2 0 0 0 0 0 1 2 1 1 1 0 1 1 1 0 0 2 2 0 1 0 1 1 0 2 2 1 1 0 0 0 2 0 1 0 0 0 0 0 1 1 1 0 0 0 1 1 0 1 1 0 0 0 1 1 0 2 0 1 1 0 0 0 0 1 1 2 0 1 0 0 1 0 1 0 1 1 1 0 0 0 0 0 1 1 0 0 2 0 0 0 0 0 1 0 0 0 0 0 2 0 0 0 1 0 0 0 1 1 1 1 0 0 0 1 0 2 1 0 1 1 1 1 1 0 1 0 1 1 0 2 0 2 2 2 0 0 0 1 0 0 1 0 0 0 0 1 1 0 1 1 2 0 1 0 1 0 1 2 1 0 0 1 0 1 0 2 2 0 0 2 0 2 2 1 1 1 0 1 1 0 1 1 0 0 0 0 0 0 0 0 2 0 0 2 0 0 0 0 1 1 0 0 0 0 0 0 1 0 1 0 0 0 0 0 2 1 1 1 2 2 2 2 2 0 0 0 0 0 1 0 1 1 0 2 1 0 1 1 0 0 2 0 2 0 1 1 1 1 1 2 0 1 0 0 1 0 1 1 1 0 0 1 0 0 0 0 0 0 0 0 1 1 0 2 0 0 0 0 0 0 1 0 0 0 0 0 0 0 0 0 1 1 0 2 2 0 2 0 0 0 0 1 0 1 2 0 0 0 1 1 0 0 0 0 0 1 1 0 1 0 0 1 1 1 0 1 1 0 0 1 0 0 0 0 0 1 0 0 0 0 2 1
58 0 1 1 0 0 0 2 0 1 1 1 1 2 1 0 0 1 1 0 2 1 0 1 1 1 1 0 0 0 1 1 1 1 0 0 2 2 0 2 2 0 1 0 0 0 0 0 1 1 1 0 1 1 1 1 0 0 2 0 1 2 1 0 0 0 2 1 2 1 1 2 2 2 1 2 2 0 0 1 0 2 2 1 1 0 0 0 1 2 0 0 1 2 0 1 0 2 0 2 2 0 0 0 2 0 2 1 1 0 0 1 1 1 2 2 2 0 2 0 1 1 2 2 2 2 0 2 0 2 0 0 0 0 0 0 0 1 0 0 2 0 0 0 0 0 0 0 0 1 0 1 0 0 0 0 0 1 1 0 1 0 0 1 1 2 0 0 2 2 0 1 0 2 0 1 1 0 0 0 0 0 1 1 2 1 2 1 0 0 1 1 0 0 0 0 1 0 0 0 0 1 1 1 1 1 2 0 0 0 0 1 2 0 0 1 0 0 2 2 0 0 2 0 0 2 2 0 0 0 0 0 0 1 0 0 0 1 0 2 0 0 1 0 2 0 0 0 0 0 0 1 0 0 0 0 0 2 0 0 0 0 0 1 0 0 0 0 2 1 1 0 1 1 0 0 1 1 1 0 0 0 2 0 0 1 0 0 0 1 0 0 2 2 2 0 2 0 0 0 0 0 0 0 0 2 2 1 2 2 0 2 0 1 1 0 2 0 1 0 0 2 2 0 2 1 1 0 0 1 1 1 0 0 0 0 0 1 1 1 0 0 0 1 0 0 2 0 2 1 1 1 0 2 2 0 0 1 0 1 1 0 2 0 2 1 0 1 2 0 0 0 1 1 0 0 2 2 1 0 0 0 0 0 1 0 0 0 0 1 0 0 0 0 1 1 0 1 2 2 0 2 0 2 1 1 0 2 0 2 0 0 0 0 0 0 0 0 0 0 1 0 0 0 2 2 1 0 1 1 0 2 2 0 2 0 0 0 0 0 2 0 2 0 1 1 2 0 2 0 0 1 0 2 0 0 0 2 1 1 1 0 0 1 0 1 1 2 0 0 0 0 2 0 1 0 1 2 0 0 2 1 0 0 2 0 0 0 1 1 1 1 1 1 0 0 0 1 1 1 1 2 2 0 2 0 1 0 1 1 0 0 1 2 0 2 2 2 0 1 1 1 1 0 0 2 1 0 0 2 0 0 0 0 1 0 2 0 0 1 0 0 0 1 0 1 0 1 1 0 0 0 0 0 0 0 0 1 0 1 0 0 0 2 1 1 1 1 1 0 1 2 1 0 1 1 1 0 1 1 2 0 0 0 0 0 1 0 0 0 0 1 1 0 1 0 1 0 0 0 0 0 0 0 1 2 1 2 0 2 2 1 0 1 0 1 1 0 0 0 0 0 0 0 0 1 1 1 0 0 2 0 1 1 0 0 2 0 1 1 1 0 1 1 2 1 1 0 2 0 0 2 1 1 0 2 0 0 2 0 0 0 1 1 1 1 1 2 0 1 1 0 2 0 0 2 2 0 2 0 1 0 0 1 1 0 1 1 0 2 0 2 0 0 0 0 0 1 1 2 1 0 0 0 0 1 1 1 1 0 2 2 0 2 0 0 0 1 1 0 0 0 0 1 1 2 1 2 2 2 2 2 0 0 1 1 1 1 0 1 0 1 0 0 0 0 1 0 0 0 0 0 0 0 0 1 0 0 0 0 0 0 2 2 1 1 1 0 2 0 1 0 1 1 1 0 1 1 0 1 0 1 1 1 1 1 0 1 0 2 0 2 2 2 1 0 1 0 0 0 0 0 1 0 1 0 1 0 0 2 2 0 2 0 2 0 2 1 0 1 0 1 0 1 0 0 0 0 0 2 0 2 1 1 0 2 0 1 1 0 0 0 0 0 0 0 0 1 0 0 1 0 1 2 0 0 0 0 0 0 0 0 0 0 0 0 1 0 0 1 0 0 0 0 2 0 0 0 2 2 2 2 2 0 0 0 0 0 1 0 1 1 1 1 1 0 1 2 0 0 0 2 1 0 1 1 0 2 1 1 1 1 0 0 0 0 2 0 1 0 0 1 0 0 0 0 1 0 1 1 0 2 0 2 0 0 0 0 0 0 0 0 1 1 1 1 0 1 0 1 1 0 2 1 0 0 1 0 0 0 2 0 0 0 0 0 0 0 0 0 1 0 0 0 0 0 0 0 0 1 1 0 0 1 0 0 0 0 0 0 0 0 0 0 0 0 1 0 0 0 1 0
59 0 2 0 0 0 0 2 0 0 0 2 0 1 0 1 0 2 2 1 1 2 0 0 2 0 0 0 0 0 1 1 0 0 1 1 2 1 0 0 0 0 0 1 2 1 0 0 2 1 0 0 1 1 1 0 0 0 1 0 1 2 0 0 0 1 2 0 1 1 1 1 2 2 1 2 2 1 1 0 1 2 2 1 1 1 0 1 2 2 2 1 1 1 0 2 0 1 1 1 0 0 2 0 2 1 2 1 1 0 0 1 1 1 2 2 2 0 2 0 2 1 2 2 1 0 0 1 0 1 1 0 0 0 0 0 0 0 0 2 1 0 2 0 0 0 1 0 0 1 0 1 0 0 0 0 0 0 0 0 1 1 0 1 0 1 0 0 2 2 0 2 0 2 1 0 1 2 1 2 0 2 0 0 1 0 0 1 0 1 0 2 2 0 1 1 1 0 0 0 1 0 0 2 2 0 2 0 1 0 1 0 2 0 0 1 1 0 1 1 1 1 0 1 0 0 1 0 0 1 0 0 0 0 0 0 0 2 0 1 0 1 1 0 2 0 0 0 0 0 0 1 0 0 0 0 1 1 1 0 0 0 0 0 1 0 1 0 2 0 0 1 1 1 1 0 0 2 2 0 1 1 2 1 1 0 1 1 0 1 1 1 0 1 0 0 1 0 0 1 1 0 2 0 2 0 1 0 1 1 0 0 1 2 2 0 1 1 1 0 0 1 0 0 2 0 0 0 1 0 2 0 0 0 0 0 0 2 0 0 0 1 1 1 0 0 1 0 2 1 0 0 0 0 0 0 0 1 0 1 1 0 1 0 1 1 0 1 1 1 1 1 0 0 0 0 0 1 1 0 1 1 0 1 0 1 0 0 0 0 0 0 0 1 2 0 1 1 1 1 0 1 0 1 0 0 1 0 1 2 0 0 0 1 1 2 1 0 0 0 0 0 0 1 0 0 0 0 1 0 0 0 0 1 1 1 1 0 0 0 1 1 1 1 0 1 2 0 1 0 0 0 0 2 0 0 0 1 1 2 2 0 1 0 1 2 1 1 0 1 0 0 2 1 2 1 1 2 0 2 0 2 1 0 1 0 0 2 2 2 0 0 1 1 0 0 2 2 2 1 1 2 2 1 1 1 1 0 2 1 0 0 0 0 1 0 0 2 0 1 1 1 2 0 0 1 1 0 1 1 1 1 0 0 0 0 2 1 1 0 2 2 0 1 1 0 0 1 1 0 1 1 0 0 2 0 0 0 2 0 2 0 1 2 1 1 1 0 0 2 2 1 0 0 0 0 0 2 2 2 2 0 0 0 0 0 0 0 0 0 0 2 2 0 0 0 0 0 0 0 0 2 1 1 0 2 1 1 0 0 1 0 1 1 1 0 1 2 0 1 0 1 1 1 1 0 1 1 0 0 1 0 0 0 0 1 2 1 2 0 1 0 0 0 2 2 2 2 0 0 0 2 2 0 0 2 0 0 1 0 0 0 1 0 0 2 0 1 1 1 0 1 0 0 0 2 2 0 2 0 1 1 1 2 1 1 1 0 0 1 1 1 0 0 0 0 0 0 1 2 0 0 0 0 0 1 2 2 2 0 1 1 0 0 1 0 0 0 0 0 0 0 1 0 2 0 0 0 0 0 0 0 0 0 1 1 1 0 1 1 0 1 0 1 0 0 2 0 0 1 1 1 0 0 0 0 2 0 2 0 0 0 2 0 1 0 1 2 0 2 0 0 1 0 0 0 1 1 0 0 0 0 1 1 1 1 0 2 2 2 0 0 1 1 1 0 0 1 0 1 2 0 1 0 1 2 1 1 1 0 1 0 1 0 1 0 1 2 1 0 2 2 0 2 0 2 2 0 0 2 0 2 2 0 0 1 0 1 0 0 0 0 0 0 0 0 0 1 0 1 1 0 0 2 0 0 0 0 0 0 0 0 0 0 0 2 0 0 2 0 0 0 0 1 1 2 1 1 2 2 2 2 0 0 0 0 0 0 1 1 0 1 0 2 0 0 0 2 0 0 1 0 2 1 2 1 0 1 0 1 0 1 0 0 0 0 2 0 2 0 0 2 0 0 0 0 1 2 0 1 0 2 1 1 2 0 1 0 1 1 0 0 2 1 0 1 0 0 0 0 1 1 2 0 1 1 1 1 0 0 1 0 0 0 0 1 1 1 0 0 2 0 0 0 0 0 1 0 0 0 0 0 1 1 0 0 0 1 0 0 0 0 0 0 1 0 0 0 1 0 1 1
60 0 2 1 0 0 0 1 0 1 1 1 0 2 0 0 1 0 0 2 1 2 0 0 2 0 0 1 0 0 2 1 1 1 0 0 2 1 0 1 1 1 0 0 2 0 0 0 1 1 1 0 0 1 1 0 0 0 1 0 0 1 0 1 0 0 1 1 2 0 0 1 2 2 2 2 2 1 1 1 1 1 2 1 1 0 0 0 0 2 0 0 1 2 1 2 1 1 0 2 1 0 1 0 2 1 2 2 0 2 0 0 1 1 1 1 1 0 1 0 2 1 2 1 1 1 0 1 1 2 0 1 0 0 0 0 0 0 0 0 1 0 0 0 0 0 0 0 0 1 0 0 0 0 0 0 0 1 1 0 1 1 0 2 1 1 1 0 0 1 0 0 0 1 1 1 1 1 0 1 1 1 0 0 0 0 0 2 0 0 1 2 2 1 2 0 2 1 0 0 0 1 0 0 0 2 0 0 1 0 0 1 1 0 0 0 0 0 1 0 1 1 0 0 0 2 1 1 0 0 0 0 0 0 0 0 0 1 1 1 0 1 1 0 2 1 1 0 0 0 0 1 0 0 0 0 0 2 1 1 0 1 0 0 0 0 0 1 1 1 1 1 0 0 0 0 0 1 1 0 1 2 2 1 0 0 1 0 1 2 0 2 2 2 2 0 1 0 2 0 0 0 0 0 0 0 0 0 2 2 0 2 0 1 1 0 2 0 1 1 0 1 1 1 2 0 0 0 1 0 0 0 1 0 0 0 0 1 1 2 0 0 0 2 1 1 1 0 1 0 0 0 0 1 1 0 0 1 0 0 1 1 2 0 2 1 0 2 2 0 0 0 1 1 1 2 2 0 0 1 1 2 0 2 0 1 0 1 1 1 1 1 1 0 2 0 0 0 0 0 0 0 0 2 0 1 0 0 0 1 1 0 2 0 2 2 0 0 0 0 0 1 0 0 1 2 2 0 1 1 1 0 0 0 0 0 0 0 0 0 2 0 0 2 0 2 2 0 1 0 0 1 0 2 0 0 0 1 1 1 2 0 0 0 0 0 0 2 0 0 1 1 1 2 1 0 1 1 0 1 1 2 0 0 2 0 0 1 1 0 1 1 0 1 2 0 2 1 1 2 0 2 1 1 1 0 1 0 1 1 0 0 0 0 0 0 0 2 0 1 1 1 2 0 0 2 0 0 0 2 0 0 0 0 0 1 1 1 1 0 1 1 0 2 0 0 0 0 0 0 1 1 0 0 1 1 0 1 1 0 1 0 0 1 0 0 1 1 1 0 1 1 1 0 1 1 1 1 1 2 2 1 0 0 1 0 0 0 0 0 0 0 0 1 1 0 0 0 0 0 1 2 1 0 0 2 2 0 0 0 0 0 0 1 1 1 1 0 0 0 1 0 1 0 1 2 2 0 0 0 0 0 0 0 0 1 2 1 0 2 0 0 2 2 2 0 0 1 0 0 0 2 1 1 0 2 0 0 1 0 0 0 0 1 1 2 0 2 0 1 0 0 0 1 1 1 2 1 1 1 2 0 1 2 1 2 1 0 1 1 1 1 0 1 0 0 0 1 0 1 1 0 0 0 2 2 2 1 1 0 1 1 0 1 1 0 0 1 1 0 0 0 1 0 1 1 0 2 2 1 0 0 0 0 0 0 1 2 0 2 2 0 0 0 0 1 1 0 0 0 0 0 1 0 0 0 0 0 2 0 0 0 2 1 1 0 0 0 1 1 0 0 1 0 0 0 0 0 2 2 0 2 0 0 1 1 0 1 1 2 1 1 1 2 2 1 1 1 0 1 2 0 0 1 0 2 1 0 0 2 2 0 0 1 0 0 2 2 2 0 2 2 0 0 0 0 0 0 0 1 0 1 2 2 0 1 0 0 1 1 0 1 0 0 0 0 0 0 0 0 2 0 1 1 0 0 1 0 1 1 1 0 0 0 0 1 0 0 1 0 0 0 0 1 1 2 0 1 2 1 1 1 2 0 1 1 1 0 0 0 2 1 0 1 2 1 1 2 0 0 0 1 2 0 2 1 1 0 1 1 0 0 0 1 1 1 2 0 1 0 1 0 0 0 0 0 1 0 0 0 0 2 0 2 0 0 0 0 2 2 0 0 2 1 0 1 0 0 0 1 0 1 1 2 1 0 2 0 0 1 1 1 0 0 2 1 1 0 0 0 0 0 0 0 1 0 1 2 2 0 0 2 1 1 0 0 0 1 1 0 0 1 0 0 0 0 0 0 0 0 1 0
61 0 1 1 1 1 1 2 1 0 1 1 1 1 0 0 0 1 0 1 0 2 0 0 2 0 0 0 1 1 2 1 1 1 0 0 2 0 0 1 1 0 0 0 1 0 0 1 1 1 0 0 1 2 0 1 0 0 1 0 0 2 1 0 0 1 0 0 0 0 0 1 2 2 1 2 2 1 1 0 0 2 0 0 2 0 0 0 2 2 0 0 0 2 0 1 1 1 1 1 0 0 2 0 2 0 2 1 1 1 0 2 1 2 2 2 2 0 1 0 1 0 2 1 1 1 0 1 1 2 0 0 1 0 0 0 1 0 0 1 1 0 1 0 0 0 1 0 0 1 0 1 0 0 1 1 1 2 1 0 1 1 0 1 1 1 0 0 0 1 0 0 0 2 1 0 1 0 0 0 0 0 0 0 1 0 2 1 0 0 2 2 2 2 2 0 2 0 0 0 0 0 0 2 2 1 2 0 0 0 1 1 2 0 0 2 0 0 1 0 1 1 2 0 0 2 2 0 1 0 0 0 0 0 0 0 0 1 1 1 0 1 1 1 2 0 0 0 0 0 0 1 0 1 0 0 1 0 0 0 0 0 0 2 0 0 1 1 1 0 1 1 2 2 0 0 1 1 1 0 0 1 1 0 2 0 1 1 0 1 1 0 1 1 1 0 1 0 0 0 0 0 1 0 1 1 2 0 1 1 0 1 2 2 2 1 1 0 0 1 1 0 1 0 0 0 0 1 0 2 1 0 0 0 0 1 0 1 1 1 0 0 2 2 1 1 1 1 2 1 1 1 0 1 0 1 1 1 0 2 2 0 1 1 0 0 0 2 2 0 0 0 0 0 1 1 1 1 1 0 1 1 0 1 0 0 0 0 0 0 0 1 0 1 2 0 2 1 1 1 0 1 0 0 0 0 2 0 0 1 1 0 0 0 0 1 0 0 0 0 0 1 1 0 2 1 0 0 0 0 0 0 0 2 1 1 1 0 0 0 1 1 1 1 0 0 2 0 1 0 0 1 0 2 1 1 1 1 1 1 1 0 1 1 1 2 2 1 0 1 1 1 2 1 0 0 0 1 0 1 0 2 1 0 1 0 0 1 2 1 0 0 0 1 0 0 0 0 0 2 0 2 2 1 1 1 1 1 0 1 0 0 0 0 0 1 0 2 0 1 1 1 2 0 1 2 0 0 0 2 0 0 0 1 1 0 1 0 0 1 0 0 0 0 0 1 1 2 2 0 0 0 0 0 2 0 1 2 1 0 1 0 0 1 0 0 1 2 2 0 1 1 1 0 1 1 1 1 2 1 2 0 0 0 0 0 0 1 0 0 0 1 2 0 0 0 0 1 0 0 1 1 2 0 0 1 1 1 1 2 1 1 0 1 1 1 1 1 0 0 1 0 1 1 1 0 1 0 0 0 1 0 0 0 0 2 2 1 2 0 2 0 2 2 2 0 0 1 1 0 0 1 0 1 0 2 0 0 1 1 1 0 1 0 1 2 1 2 0 0 2 0 0 0 0 2 1 1 1 1 1 0 0 1 1 1 0 1 1 0 1 0 0 0 0 0 0 0 2 2 0 2 0 1 1 1 1 1 1 0 1 1 0 1 0 0 0 1 1 0 0 0 1 0 1 1 0 1 0 0 1 0 0 0 0 0 0 0 1 1 0 1 0 0 0 1 1 2 0 0 1 1 0 0 0 1 0 0 1 0 0 0 2 1 0 2 2 0 2 1 1 0 2 0 0 0 1 0 0 0 0 1 0 0 0 2 1 2 2 2 2 0 1 1 1 0 1 0 0 0 0 0 0 0 1 1 1 0 0 0 0 0 2 0 2 0 2 1 0 0 1 1 0 0 0 1 0 0 0 2 1 1 2 0 0 1 0 0 0 0 0 0 0 1 0 0 1 1 0 1 1 0 1 2 0 0 0 0 0 0 1 0 0 1 1 1 0 0 1 0 0 0 0 1 2 0 0 1 2 1 2 2 1 0 0 0 0 0 0 0 1 1 1 1 2 0 2 2 0 1 0 1 0 0 1 2 0 2 1 1 0 2 1 0 1 1 1 1 1 1 0 1 0 0 1 0 1 0 0 0 0 0 0 1 0 0 0 0 1 0 0 0 1 2 0 0 1 2 0 0 1 0 2 0 1 0 0 0 0 0 1 0 0 0 1 1 1 0 0 0 0 0 0 0 0 1 1 0 1 0 0 1 1 1 0 1 1 1 0 0 0 1 0 1 1 0 0 0 1 0 1 1
62 0 0 2 0 0 1 1 0 1 1 2 0 1 0 0 1 1 0 0 1 1 0 0 2 0 0 0 2 2 0 0 0 0 2 2 2 0 0 0 0 0 0 0 1 0 0 0 2 0 0 0 0 2 0 1 0 0 1 2 0 0 0 1 0 1 1 0 2 1 1 2 2 2 2 2 2 2 2 0 2 2 1 0 1 0 0 0 1 2 0 0 0 2 1 1 0 2 1 2 0 0 0 0 2 0 2 0 1 0 0 1 1 1 1 1 1 0 0 0 1 0 2 0 0 0 0 1 0 1 2 0 0 0 0 0 0 0 0 1 0 0 0 0 0 0 1 0 0 1 0 1 0 0 1 2 0 2 2 0 0 1 0 2 1 2 0 0 1 2 0 0 0 2 2 1 2 1 1 1 0 1 2 2 2 2 2 0 0 0 1 1 2 1 2 0 1 1 0 0 0 0 0 0 0 1 2 1 0 1 1 1 2 0 0 0 1 1 1 0 1 1 0 0 0 1 1 0 0 0 0 0 0 0 0 0 0 1 0 0 0 1 2 1 2 0 0 0 0 0 0 0 0 1 0 0 1 1 0 0 0 0 0 2 0 0 0 1 2 2 0 1 2 2 0 0 0 0 0 0 0 1 2 1 1 0 1 0 0 2 1 1 1 2 2 0 1 1 1 0 0 0 0 0 0 0 0 0 1 2 0 2 1 0 0 0 2 0 1 0 0 2 1 1 1 0 0 0 1 1 1 0 0 0 0 0 0 1 1 2 0 2 1 2 0 0 2 0 1 0 0 0 0 2 1 1 2 1 0 2 2 0 0 0 0 0 0 2 2 0 0 0 0 0 1 1 2 1 0 1 0 2 0 0 1 2 0 0 0 0 0 0 0 0 2 0 1 0 0 0 0 0 0 2 0 1 1 2 0 2 0 0 1 0 1 1 0 0 1 0 0 1 1 2 0 1 0 0 0 0 0 0 0 2 1 1 0 1 0 0 1 0 2 2 0 2 1 0 1 0 0 0 0 1 2 0 2 1 0 1 1 0 0 1 0 1 1 1 0 1 0 0 2 1 2 2 0 0 0 0 2 1 0 0 2 0 0 1 1 1 1 1 1 1 1 0 1 1 1 1 1 1 1 1 1 2 2 0 1 0 1 0 0 1 1 1 0 2 0 2 2 0 2 0 1 1 1 0 0 2 0 0 0 0 0 1 2 0 1 0 0 0 0 2 2 1 0 1 1 0 1 1 0 0 0 0 0 1 1 1 0 0 0 1 1 0 0 0 0 0 0 0 1 0 1 1 2 1 1 2 2 0 0 0 0 0 0 0 2 2 1 0 0 0 0 1 1 0 0 0 0 2 1 0 1 2 1 1 0 1 0 0 0 0 2 0 0 1 1 0 0 0 0 0 0 1 2 0 0 0 0 0 1 0 0 0 2 1 2 0 1 0 0 1 1 1 2 2 0 0 0 1 1 0 1 1 0 0 0 0 0 0 1 1 0 1 1 2 1 1 1 0 0 0 1 2 2 0 1 0 1 0 0 2 2 2 0 1 0 1 1 1 1 0 0 0 0 0 1 0 0 1 0 0 0 1 1 2 2 0 2 1 0 1 0 0 0 0 0 0 0 0 0 1 1 1 1 0 0 0 0 0 0 0 1 1 2 1 0 1 1 0 0 0 0 1 1 1 0 0 1 1 0 0 1 1 0 0 1 0 0 0 2 1 0 1 1 0 0 2 1 0 0 0 0 1 1 2 0 1 1 1 1 1 1 1 0 2 2 2 1 0 2 2 2 0 0 2 0 0 2 0 2 0 2 0 1 0 0 0 1 1 0 1 0 0 2 2 2 0 2 2 0 1 0 1 0 0 0 2 0 2 0 1 0 1 0 1 1 0 1 1 0 0 0 0 0 0 0 0 2 0 1 2 0 0 1 0 0 0 1 0 0 0 0 0 0 1 1 1 0 0 0 0 2 1 1 2 2 1 0 0 2 0 0 0 0 1 0 0 2 0 0 1 1 0 1 2 0 0 0 2 1 0 2 1 1 2 0 1 0 2 1 0 2 1 1 2 2 2 0 2 0 2 0 0 1 0 0 0 0 1 0 2 0 0 0 0 0 0 0 0 0 0 0 0 0 0 0 0 1 0 2 0 1 0 0 1 0 0 2 0 0 1 1 1 1 0 0 0 0 0 0 1 0 0 0 2 2 0 0 2 0 0 0 0 0 1 0 1 1 0 0 0 0 0 0 0 1 0 1 0
63 0 1 1 0 0 1 1 0 0 0 2 0 0 0 0 0 2 1 2 0 2 0 0 2 0 0 0 0 0 2 0 1 0 0 0 2 1 0 0 0 1 2 2 2 1 1 0 1 1 0 0 0 0 1 1 0 0 0 0 1 2 0 0 0 0 1 2 1 0 0 1 1 2 1 2 2 1 1 0 1 1 1 0 1 0 0 0 0 2 0 0 2 1 0 1 0 0 0 1 0 1 0 0 2 0 2 1 1 0 0 1 1 2 1 1 2 0 0 0 2 0 1 1 0 0 0 1 1 2 0 1 1 0 0 0 2 0 0 2 1 0 0 0 0 0 0 0 0 0 0 1 1 0 0 1 1 1 0 1 0 0 1 2 1 2 0 0 1 1 0 1 1 1 1 1 2 1 0 1 0 1 0 0 1 0 1 2 2 0 2 2 1 1 1 0 1 0 0 0 1 0 0 0 1 2 1 0 2 0 0 0 2 1 0 0 0 1 0 1 0 0 1 0 0 0 0 1 1 1 0 0 0 0 0 0 0 1 0 2 0 0 2 0 2 0 0 0 0 0 0 0 0 0 0 0 0 2 1 1 0 1 0 2 0 0 0 0 2 2 0 0 1 1 0 0 0 1 1 0 0 0 0 0 0 0 0 1 0 2 0 0 2 2 2 0 2 0 0 0 0 0 0 1 0 0 0 0 1 1 0 1 1 2 2 0 1 0 1 0 1 1 0 0 2 0 0 0 1 1 2 1 0 0 0 1 0 0 1 2 1 1 0 2 0 0 2 0 1 0 1 1 0 1 0 1 1 1 0 2 2 0 1 0 1 0 0 0 1 1 1 1 0 0 0 0 1 2 1 0 1 1 0 1 0 1 0 0 0 0 0 0 0 1 1 1 1 0 0 0 0 0 0 1 1 0 1 0 0 2 0 0 0 0 0 1 0 0 0 0 1 1 0 0 1 2 2 0 2 2 0 0 0 1 0 0 2 0 0 0 2 0 2 1 0 1 2 1 2 1 0 0 0 2 1 1 1 2 0 1 1 0 0 1 1 2 2 2 0 0 0 0 2 1 2 1 1 2 0 1 1 2 2 0 1 0 0 1 1 0 1 1 1 2 0 0 0 1 1 1 1 2 2 1 1 1 1 1 1 1 1 0 0 0 1 1 0 2 0 1 1 1 2 0 1 2 0 1 0 2 0 2 0 0 1 0 2 1 0 1 1 1 0 2 1 0 0 1 1 0 1 1 1 0 1 1 0 0 1 0 1 0 0 2 1 0 1 1 1 0 0 1 0 0 0 0 0 2 2 2 2 0 1 0 0 1 0 0 0 0 0 0 1 0 2 0 1 0 0 0 0 2 0 1 0 2 2 1 0 1 0 0 0 1 1 1 1 2 1 1 0 1 0 0 0 1 1 0 1 1 0 0 0 0 0 0 2 1 2 0 2 1 0 0 2 2 2 1 2 0 0 1 1 1 0 2 0 0 2 2 2 0 0 1 1 1 1 2 0 0 1 0 1 0 0 1 1 2 1 1 2 0 0 2 2 2 1 1 0 0 2 1 0 1 0 0 0 0 2 2 1 0 0 0 0 1 1 2 2 0 1 0 0 2 1 1 0 1 1 0 0 0 0 0 1 2 0 0 0 0 1 0 0 0 0 0 2 1 1 2 0 2 0 0 0 1 1 1 0 0 0 0 0 0 0 0 0 0 2 2 0 0 2 1 1 0 1 0 2 1 1 1 1 0 0 0 1 0 1 1 1 1 1 1 1 1 0 1 0 2 0 2 1 2 2 1 0 0 1 1 1 0 0 0 0 0 0 0 0 2 2 0 0 0 2 2 1 1 2 0 1 2 0 1 1 2 1 0 0 2 0 2 1 1 0 0 0 0 0 0 0 0 0 0 0 0 0 0 0 0 1 0 1 2 0 1 1 0 1 1 0 0 1 0 1 1 1 0 2 0 0 0 0 1 1 1 0 1 2 1 0 1 2 0 0 0 0 1 0 0 1 2 1 1 2 0 2 2 0 1 1 0 2 0 2 1 1 2 0 1 0 2 2 0 2 2 0 1 2 1 0 2 0 1 1 0 0 1 1 1 0 1 0 2 0 0 0 0 2 2 0 0 2 1 1 1 0 0 0 1 1 0 1 1 0 1 1 0 0 0 1 1 0 1 2 0 1 0 0 0 2 0 0 0 0 0 1 1 1 0 0 1 1 1 0 0 0 1 0 1 1 0 0 0 1 0 0 0 2 1 0 0
64 0 2 0 0 0 0 2 1 0 1 0 1 1 1 0 0 1 0 1 1 1 0 0 2 0 0 0 0 1 2 0 0 1 0 0 2 1 0 0 0 0 1 0 1 0 0 0 2 1 0 0 1 1 1 0 0 0 1 0 1 1 0 1 2 1 2 1 2 1 1 2 2 2 1 2 2 0 0 0 0 2 1 1 1 0 0 0 1 2 0 0 1 2 0 1 0 1 0 1 1 0 1 0 2 0 2 1 0 0 0 0 2 2 2 2 2 0 1 0 0 0 2 0 0 0 0 0 1 1 1 1 0 0 0 0 0 0 0 0 1 0 0 1 0 0 0 0 0 0 1 0 0 0 1 1 0 1 0 0 1 0 0 2 0 1 0 0 0 0 0 1 1 0 1 1 0 0 0 0 0 0 1 1 1 1 1 1 1 0 1 2 1 1 1 0 2 0 1 0 1 1 0 0 0 2 0 0 2 1 0 1 1 0 0 1 1 0 1 0 2 2 0 0 0 1 1 0 0 0 0 0 1 1 0 0 0 2 0 2 0 0 2 1 1 0 0 0 0 0 0 1 0 1 0 0 1 2 1 0 1 1 1 1 0 0 1 1 2 1 0 2 0 0 0 0 0 2 2 0 1 1 1 0 0 0 1 0 0 2 1 0 0 2 1 0 1 1 1 0 0 0 2 0 2 0 1 0 1 1 0 1 1 2 2 0 2 1 0 0 0 0 2 2 2 0 1 0 0 0 0 0 0 0 0 0 0 1 1 0 0 1 1 1 0 0 1 0 1 1 0 0 0 0 0 0 0 2 0 0 1 1 1 0 1 1 0 0 0 2 2 2 2 1 1 2 2 2 1 0 0 2 0 0 1 1 0 0 0 0 0 0 1 1 2 0 1 0 0 0 0 0 0 2 1 0 0 1 0 2 0 0 0 0 0 2 1 1 0 1 0 1 0 0 1 1 1 0 1 1 0 2 0 2 1 1 1 0 0 0 0 1 1 0 2 2 0 2 2 0 0 0 0 2 1 1 1 0 1 0 0 0 0 0 0 0 0 2 0 0 0 0 2 0 0 0 0 1 0 0 1 2 1 0 1 0 0 2 2 1 0 0 1 2 1 0 0 2 2 2 0 2 2 0 2 0 2 0 2 0 1 0 1 0 1 0 0 2 0 2 2 0 0 0 0 0 2 2 0 2 0 2 0 1 2 0 1 0 0 1 0 0 0 2 2 0 0 1 1 0 0 0 1 1 2 1 0 1 1 1 0 0 0 0 0 1 1 0 0 0 1 1 1 0 1 0 0 1 1 2 2 0 0 0 0 0 0 1 0 0 1 1 0 0 0 0 0 1 0 0 1 2 1 0 0 1 1 1 0 2 0 0 0 0 1 0 0 2 1 1 0 0 1 1 1 0 1 2 0 0 1 0 0 0 1 0 1 1 2 0 1 2 1 1 2 2 2 1 2 0 1 2 1 0 0 1 0 1 1 0 0 0 2 0 2 1 0 2 0 1 1 0 0 1 0 2 2 0 2 0 0 1 1 2 1 2 1 0 0 1 1 1 0 0 0 0 0 0 1 1 0 1 0 1 1 1 0 1 1 1 1 0 1 1 1 0 0 1 1 0 0 0 0 0 1 2 0 1 1 1 1 1 0 0 0 0 1 0 1 1 0 1 0 0 0 0 0 1 0 0 1 1 0 0 0 0 1 0 0 0 0 0 2 2 0 2 2 0 0 2 0 1 0 1 1 1 0 0 2 2 0 2 1 1 1 0 1 2 0 2 0 2 0 0 0 0 1 0 0 1 1 0 0 0 1 1 1 0 0 1 1 0 1 0 1 0 1 1 1 0 2 2 0 1 0 1 1 0 0 2 1 1 2 1 0 2 0 2 2 0 0 1 0 1 0 1 1 0 0 0 2 0 0 2 0 0 0 0 0 0 0 0 0 0 0 0 0 1 1 2 0 0 0 1 1 0 1 1 2 2 2 2 2 0 0 0 2 0 0 0 2 2 1 1 2 1 1 1 0 0 0 1 2 0 2 1 1 0 1 1 0 1 0 0 1 1 1 1 2 1 0 2 0 1 0 0 1 2 0 0 0 2 1 2 1 0 1 1 2 2 0 0 1 2 2 0 0 0 0 1 0 1 2 0 1 0 0 0 0 0 0 0 0 0 2 0 0 0 0 0 1 0 0 1 0 0 0 2 2 0 0 1 2 1 0 0 0 0 0 1 0 0 0 0 0 0 0 0 1 0 2 2
65 0 1 1 0 0 0 1 0 0 0 1 0 1 0 0 1 0 0 1 1 1 0 0 2 0 0 0 1 1 1 0 0 1 0 0 1 1 0 0 0 0 0 0 1 1 0 0 1 1 1 0 0 0 2 0 0 0 0 1 0 1 0 1 1 1 2 1 1 0 0 1 2 2 2 2 2 2 2 0 2 2 2 1 1 0 0 1 2 2 0 0 1 1 0 0 0 1 0 1 1 0 1 0 2 1 2 2 0 0 1 2 1 2 1 1 2 0 1 0 2 1 2 0 0 0 0 2 0 2 0 1 0 0 1 2 0 0 1 2 2 0 0 1 0 0 0 0 0 1 0 1 0 0 0 0 1 0 1 0 0 0 0 2 0 2 0 0 2 2 0 2 1 1 2 2 1 0 0 0 0 1 1 1 2 2 1 2 0 1 1 2 1 1 1 0 2 0 1 0 0 1 0 1 1 0 2 0 1 1 0 1 1 0 0 0 0 0 2 2 0 0 0 0 0 0 0 0 0 0 0 0 0 0 0 0 0 2 0 1 0 0 2 0 1 0 0 0 0 0 0 0 0 2 0 0 0 1 0 0 1 1 0 1 0 0 1 0 1 2 0 1 0 0 0 0 1 2 2 0 1 1 2 1 1 0 0 1 0 2 0 0 2 2 2 0 2 0 0 0 1 0 1 0 1 0 1 1 1 1 0 1 1 1 1 0 1 0 1 1 0 1 0 0 2 0 1 0 2 2 2 2 1 1 1 0 1 1 1 1 0 0 1 2 0 0 2 1 1 0 1 1 0 2 1 0 0 1 0 2 2 0 0 0 0 0 0 1 1 1 1 1 1 1 1 1 0 1 1 0 0 0 0 0 1 1 0 0 0 0 0 0 1 0 2 0 1 1 0 0 0 0 0 2 0 0 0 0 1 2 0 0 1 0 1 1 0 0 0 0 1 1 0 1 0 0 0 0 1 0 1 0 0 2 1 1 1 2 0 0 2 0 1 1 1 2 1 0 1 0 0 0 0 2 2 0 2 1 1 1 2 1 0 1 0 1 1 1 0 0 0 0 2 0 1 0 1 2 0 1 1 1 2 0 1 0 0 1 1 0 1 1 0 1 1 0 1 2 2 0 2 0 1 1 1 0 1 0 2 1 1 0 0 0 1 0 0 2 0 1 1 1 2 2 0 2 0 1 0 2 0 2 0 1 0 0 1 0 0 1 1 0 0 1 0 1 0 1 1 0 0 0 0 0 1 1 0 0 2 0 2 0 1 1 0 1 0 1 1 1 1 0 0 0 0 0 1 1 1 2 2 0 0 0 0 1 0 1 0 0 0 0 2 0 1 0 0 0 0 0 0 2 0 0 0 2 2 0 1 1 2 1 0 0 2 0 0 1 0 0 0 0 0 0 0 0 1 0 0 0 2 0 0 0 0 0 2 0 1 1 1 0 0 0 2 2 2 1 1 0 0 1 2 0 0 1 0 0 0 0 0 0 2 0 0 2 2 2 0 0 1 2 0 0 0 2 2 1 1 0 0 2 0 0 1 1 0 0 0 1 1 1 0 1 0 1 1 1 0 2 1 1 0 0 1 2 2 1 2 1 1 1 0 1 0 0 0 0 0 0 0 0 1 0 2 0 1 1 1 0 0 0 1 0 2 2 1 0 1 1 0 1 0 0 1 1 1 1 0 1 2 2 0 0 0 0 0 0 1 0 0 0 2 0 0 0 1 1 1 2 0 0 1 2 2 2 1 2 0 1 0 0 1 2 1 1 0 2 1 2 1 1 1 2 1 1 0 0 1 0 1 0 1 0 1 0 1 0 0 0 2 2 2 0 2 0 2 2 1 0 0 1 0 1 1 2 1 0 0 1 1 0 2 1 0 1 0 1 1 0 0 0 0 0 0 0 0 0 0 0 2 0 0 2 0 0 0 0 0 0 1 0 0 0 0 1 1 0 1 0 0 0 0 2 0 0 0 1 2 2 2 2 0 0 1 0 0 0 0 0 1 1 1 1 1 0 1 1 0 0 0 2 1 0 1 2 0 1 0 0 0 0 1 0 1 0 2 1 2 1 0 2 0 1 1 0 1 0 1 2 0 2 1 2 1 0 0 1 1 0 0 0 1 2 0 0 0 0 0 0 2 0 1 2 0 0 2 1 1 1 0 1 0 1 1 1 1 0 0 0 0 1 0 0 0 1 1 1 2 0 0 2 1 1 0 1 1 0 1 0 0 0 0 0 0 0 1 0 0 0 0 0
66 0 2 1 0 0 0 0 0 2 2 0 1 1 1 0 0 2 1 1 0 2 0 1 1 1 2 0 1 1 1 1 0 1 1 1 2 2 2 0 0 0 1 1 2 0 0 1 1 1 0 0 1 1 1 1 0 1 1 0 1 2 0 0 0 1 1 1 2 1 0 1 1 1 1 1 1 1 1 0 0 1 2 0 0 1 2 0 2 2 0 0 1 0 1 1 0 0 0 0 0 0 0 0 1 0 1 0 0 0 1 1 0 0 0 2 1 0 2 0 1 1 2 0 0 0 0 0 1 1 0 0 0 0 1 0 0 0 0 1 0 0 0 0 0 0 0 0 0 2 0 1 1 0 1 1 1 1 0 1 1 1 2 2 1 2 0 0 1 1 0 2 1 2 1 2 1 0 0 0 0 1 0 0 0 0 0 2 0 2 0 2 2 0 2 0 1 0 0 0 0 1 0 1 1 0 2 0 2 0 0 1 1 0 0 0 1 0 2 1 0 0 0 0 0 0 0 1 1 0 1 1 0 1 1 0 1 2 0 2 0 0 1 1 2 0 0 0 1 1 1 0 0 0 0 0 0 2 1 0 1 1 0 0 0 0 1 0 1 0 0 1 1 1 0 0 0 1 1 0 0 1 2 0 2 0 1 0 0 2 1 1 1 2 1 0 1 0 0 0 0 0 1 1 1 0 0 0 1 0 0 1 1 2 2 0 1 0 1 0 0 2 1 0 1 0 1 1 0 2 0 0 0 0 0 0 0 2 0 1 0 1 1 1 0 0 2 0 2 1 1 1 1 1 0 1 1 0 0 1 1 0 0 0 0 2 0 1 1 1 1 1 2 2 1 2 2 1 1 0 0 1 0 2 0 0 0 0 0 0 0 0 0 1 1 1 2 1 0 0 0 0 0 2 1 1 0 0 1 2 0 1 1 0 1 2 1 1 0 1 0 1 0 2 0 1 1 0 2 2 0 0 1 1 1 0 1 0 0 0 2 1 2 1 1 2 2 1 2 1 0 0 0 2 2 1 2 2 0 2 2 0 0 1 0 1 1 2 0 0 2 1 2 2 1 0 1 0 0 0 1 2 0 0 2 1 0 2 2 1 0 0 0 1 0 0 1 2 2 1 1 1 1 1 1 0 1 1 1 0 0 0 0 1 1 1 0 2 0 1 1 1 0 0 0 1 1 1 0 2 0 1 0 1 1 0 1 1 0 2 0 0 0 1 1 0 0 2 2 0 0 0 0 0 1 1 0 1 0 1 0 0 1 2 1 1 1 2 2 0 0 1 0 0 0 0 0 0 2 0 2 0 0 0 0 0 0 0 0 0 0 1 1 1 1 0 2 0 0 0 0 2 2 1 0 2 0 1 1 1 0 0 0 1 0 0 1 1 0 1 1 1 0 0 0 2 2 2 0 0 1 0 0 0 0 0 2 1 2 0 2 0 0 0 2 1 1 2 2 0 2 0 2 0 0 1 0 0 1 0 0 0 2 0 0 2 1 2 0 0 2 0 0 1 0 2 2 0 2 0 2 0 0 1 1 1 0 1 0 1 1 1 0 1 0 0 0 0 0 1 1 0 0 0 1 2 1 1 1 1 0 0 0 1 0 0 0 0 0 0 0 0 2 0 1 0 0 1 0 0 2 0 0 0 2 2 1 0 0 0 0 0 0 0 0 1 1 0 0 0 1 1 0 0 0 0 1 0 0 0 0 0 2 2 0 1 1 0 1 2 2 1 0 1 1 0 1 1 0 1 0 1 0 0 0 2 0 1 1 2 0 1 1 2 1 1 0 0 0 0 0 0 0 0 0 1 1 0 1 0 1 0 1 1 1 0 1 2 2 0 2 2 0 1 1 2 1 0 0 1 0 1 1 0 0 1 0 0 0 0 0 0 0 0 0 0 0 1 0 0 1 0 1 2 0 0 1 0 1 1 0 0 0 0 0 0 1 0 1 1 0 0 0 1 1 1 0 1 2 1 1 1 1 0 0 0 0 2 1 0 2 1 1 2 1 0 1 2 0 0 0 1 1 0 2 1 1 1 1 1 1 1 0 0 1 0 2 1 1 0 0 1 0 1 0 0 1 0 0 0 0 2 1 1 0 0 0 0 1 1 0 0 1 2 0 0 0 1 0 0 2 0 1 1 1 0 1 1 0 1 1 1 0 0 2 0 0 0 0 0 1 0 0 0 0 2 2 1 2 0 0 2 0 0 0 0 0 0 0 0 0 1 0 0 0 0 0 0 0 0 1 1
67 0 1 1 0 0 1 1 1 1 2 0 0 1 0 0 1 2 2 0 2 2 0 1 1 0 0 0 1 1 2 0 0 0 0 0 2 2 0 2 2 0 1 1 2 1 1 0 1 1 1 0 0 0 2 0 0 1 1 0 1 2 1 1 0 0 0 1 2 1 0 1 2 2 1 2 2 1 1 0 0 2 2 1 1 0 0 0 2 2 0 0 0 1 0 1 0 1 0 1 1 0 0 1 2 0 2 0 2 0 0 2 0 2 0 0 2 0 0 0 2 0 2 1 2 2 0 1 1 2 0 0 0 0 1 0 0 1 0 0 0 0 0 0 0 0 1 0 0 0 0 0 0 0 0 0 0 1 0 0 0 2 1 2 0 1 0 0 0 2 0 1 1 1 1 1 2 1 0 1 0 1 1 1 2 2 1 2 0 1 1 2 0 0 1 0 1 0 0 0 0 1 1 0 0 2 1 0 1 0 1 1 2 0 0 0 0 0 1 1 1 1 1 0 0 1 1 1 1 1 1 1 0 0 0 0 0 2 0 2 0 0 1 0 1 0 0 1 1 1 0 0 0 1 0 0 0 1 0 0 0 0 0 0 0 0 0 0 1 1 1 0 0 0 0 0 0 2 2 0 1 1 1 0 0 2 0 1 0 1 0 0 1 2 2 0 2 0 0 0 0 0 1 0 1 0 2 0 0 0 1 1 2 2 2 0 0 0 0 1 0 1 2 1 0 0 0 0 1 0 1 0 1 1 0 0 0 2 0 0 0 0 2 2 1 1 1 1 1 1 0 0 0 2 2 0 0 1 0 1 1 0 2 0 2 0 0 1 1 1 1 1 0 0 1 1 1 1 0 0 0 0 0 1 0 0 0 1 1 0 0 0 0 1 0 2 0 2 0 0 0 0 0 1 1 0 1 0 0 1 0 0 2 0 2 2 0 0 0 0 0 1 1 1 0 0 0 0 2 1 1 0 0 0 0 0 0 2 0 0 1 1 2 1 0 0 2 0 0 0 0 0 0 2 2 2 2 1 1 1 1 0 0 0 0 0 0 2 0 0 0 0 2 1 1 1 0 2 0 2 0 1 1 0 1 1 0 1 2 1 0 0 0 2 0 0 0 1 1 1 1 2 0 2 0 0 0 0 0 1 0 1 0 0 2 0 0 1 0 1 1 1 1 0 1 1 1 1 1 2 0 0 0 1 0 1 2 0 0 0 2 2 0 2 1 0 0 1 1 0 0 0 0 1 2 0 0 1 0 0 0 0 1 1 0 1 1 0 0 2 1 1 1 0 1 1 1 1 1 2 2 1 0 0 1 0 1 0 0 0 0 1 1 0 0 0 0 1 0 0 1 1 0 0 2 2 0 1 0 0 1 0 0 1 1 0 0 1 0 0 0 0 0 0 0 1 2 1 0 0 0 0 1 1 1 0 2 1 2 0 0 1 1 1 1 1 2 1 2 1 0 1 1 0 0 2 0 0 1 0 0 0 0 0 1 2 1 2 0 1 0 0 0 0 0 2 2 0 1 0 0 1 0 1 1 1 0 0 0 2 0 2 0 0 0 0 1 0 1 2 1 0 0 0 2 2 2 1 1 0 0 0 0 1 2 2 1 1 1 0 0 0 0 0 2 2 0 0 0 0 2 0 0 0 0 0 1 0 2 2 0 2 0 0 0 0 0 0 1 0 0 1 0 0 0 0 2 0 1 0 0 0 2 1 0 0 0 0 1 2 0 0 1 1 1 1 2 0 2 2 0 1 1 1 1 0 0 2 0 2 0 2 2 2 2 0 0 1 0 0 0 0 1 0 1 1 2 0 1 0 1 0 1 0 1 0 1 2 0 0 1 0 0 0 0 0 0 0 0 1 0 1 2 1 0 2 0 0 0 0 0 0 0 0 0 0 1 0 0 0 2 0 2 1 1 0 2 0 0 0 1 0 1 0 1 2 0 0 1 2 1 0 0 0 2 2 0 1 1 1 1 1 2 0 0 0 0 0 0 1 2 2 0 2 2 1 2 2 0 0 0 1 1 1 2 0 1 2 1 1 1 2 0 0 1 0 2 1 1 1 0 1 0 0 0 0 1 1 0 0 0 2 0 0 0 0 0 0 1 1 0 0 1 1 0 1 1 1 0 1 0 0 2 0 1 1 1 0 0 0 1 0 1 0 1 1 2 0 0 0 0 0 0 0 0 2 2 1 1 0 0 1 0 0 0 0 0 1 0 0 0 1 0 0 0 0 0 0 1 0 1 1
68 0 1 1 0 0 0 2 0 0 0 0 0 1 0 0 1 1 0 1 0 1 1 0 2 0 0 0 0 1 2 0 0 0 0 0 2 2 0 1 0 1 2 2 2 1 1 0 1 1 1 0 0 1 1 1 0 0 1 1 1 1 0 0 0 1 1 1 2 0 0 1 2 2 0 2 2 1 1 0 0 2 1 1 2 0 0 0 2 2 0 1 2 1 0 1 0 2 0 2 1 0 0 0 2 1 2 0 2 1 0 1 1 2 1 1 1 0 2 0 0 0 2 1 2 1 1 1 0 1 1 0 0 0 0 0 1 0 0 1 1 0 0 1 0 0 0 0 0 0 0 0 0 0 0 0 1 1 0 0 1 0 0 2 0 1 0 0 0 1 0 0 0 1 1 0 1 1 0 1 0 1 1 1 1 1 1 1 0 0 0 1 2 0 2 0 2 0 0 0 0 1 0 2 2 0 2 0 1 0 0 1 2 0 0 1 1 0 2 1 1 1 0 0 0 1 1 1 1 1 1 1 0 0 0 0 0 1 0 1 0 0 2 0 2 1 1 0 0 0 0 0 1 0 0 0 1 1 0 0 0 0 0 2 1 0 1 0 2 1 1 1 1 1 0 0 0 2 1 0 0 1 2 1 0 1 1 2 0 2 1 0 1 2 1 0 2 1 0 0 1 0 0 1 0 0 0 0 1 1 0 1 1 0 0 0 1 0 0 1 1 0 1 0 2 0 0 0 0 1 2 0 0 0 0 0 0 1 1 0 0 0 2 2 0 0 2 0 2 2 0 0 0 2 1 1 1 0 0 2 2 0 1 0 1 0 0 0 2 0 0 0 2 2 2 2 1 1 0 0 0 1 0 0 0 0 0 0 0 1 1 1 1 0 1 1 0 0 1 1 0 1 0 1 0 0 2 1 0 0 0 1 0 0 0 2 2 1 0 1 0 1 0 1 1 1 1 0 2 1 1 0 0 1 0 0 0 0 0 1 2 0 1 0 1 1 2 0 1 1 0 0 0 2 2 1 2 1 2 0 1 0 0 0 0 0 0 1 0 1 1 1 2 0 2 1 1 1 0 0 2 2 1 0 1 0 0 1 1 1 1 1 2 2 1 0 2 0 0 2 0 2 2 0 2 1 2 0 0 1 0 1 0 0 1 1 1 2 0 1 2 1 2 1 0 2 0 0 1 1 1 1 0 0 1 0 1 0 1 1 1 1 0 1 1 0 0 2 2 0 0 0 1 0 2 1 0 0 1 1 1 0 0 0 0 0 0 1 1 0 0 1 1 0 1 1 2 0 0 2 1 0 0 0 1 0 1 0 0 0 0 1 0 0 0 0 0 0 0 0 0 2 1 0 0 2 1 1 0 1 0 0 0 0 2 0 0 2 0 1 0 1 1 1 1 0 1 1 0 0 0 0 1 0 0 1 2 0 1 1 1 0 0 1 1 1 2 0 1 0 0 1 1 0 0 2 0 1 1 0 0 0 1 0 0 1 0 1 1 0 1 1 0 0 0 1 1 1 1 1 1 0 0 0 0 0 0 0 0 0 1 0 0 1 0 0 0 0 1 2 0 1 0 0 0 2 2 2 2 1 1 1 0 2 0 0 0 1 1 0 0 0 0 0 1 1 1 0 0 0 0 0 0 0 1 0 2 0 1 1 0 1 0 1 0 1 2 0 0 1 1 1 0 0 0 0 1 0 2 0 1 1 2 1 0 1 1 1 1 2 0 0 1 1 1 0 0 1 0 0 0 0 0 0 0 0 1 2 1 2 1 1 2 2 2 0 0 0 0 0 0 0 0 0 0 2 2 0 0 2 2 0 0 1 0 0 2 1 2 0 0 2 0 2 0 2 2 0 0 2 0 2 1 1 1 2 0 0 1 1 0 0 0 0 1 0 0 0 0 0 2 0 2 2 0 2 2 0 0 0 1 0 0 0 0 1 1 0 1 0 0 0 0 0 2 1 0 0 2 2 2 2 1 0 0 0 0 0 2 0 0 0 0 2 2 0 2 0 0 0 0 2 1 0 2 1 1 1 0 0 0 0 0 0 1 0 1 0 2 2 0 2 0 1 1 0 0 0 0 0 0 1 0 1 1 0 0 2 2 0 0 0 2 2 0 1 0 0 0 0 2 0 1 0 0 0 1 1 1 0 0 1 0 0 1 1 1 0 1 1 0 0 0 1 0 2 2 0 0 0 0 1 0 1 0 0 0 0 1 0 0 0 1 0 1 0 0 0 2 0 1 1
69 0 1 1 0 0 0 1 0 1 1 1 0 0 0 0 0 0 1 0 1 2 0 1 1 1 1 0 0 1 2 0 0 1 0 0 2 1 0 0 0 0 0 0 2 1 1 0 2 1 0 0 1 1 1 0 0 0 1 0 0 1 0 0 0 1 0 1 2 0 0 1 1 1 1 1 1 0 0 1 0 2 2 2 2 0 0 0 2 2 0 0 2 2 1 2 0 2 0 2 0 0 2 0 2 0 2 2 0 0 2 2 0 1 1 1 1 0 2 0 1 0 2 1 1 1 0 2 0 2 1 0 0 0 0 0 0 0 0 1 0 0 1 0 0 0 0 0 0 0 0 0 0 0 0 0 0 2 0 0 0 0 1 1 0 1 0 0 0 0 0 0 0 2 1 0 2 1 1 1 0 0 1 1 1 1 1 1 0 0 2 2 1 0 2 0 2 0 0 0 1 0 0 1 1 0 2 0 1 0 1 1 1 0 0 0 0 0 1 0 1 2 2 0 0 2 2 0 0 0 0 0 0 0 0 0 0 2 0 2 0 0 2 0 1 0 0 0 0 0 0 1 0 0 0 0 2 2 2 1 0 1 0 1 0 0 0 0 0 0 1 1 2 2 0 0 0 1 1 0 0 2 2 0 1 1 0 0 0 2 1 0 2 2 2 0 2 0 0 0 0 0 2 0 2 0 2 0 0 1 0 1 2 2 2 0 2 0 0 0 0 1 1 0 1 0 0 0 1 0 1 0 2 1 0 0 0 2 0 2 1 1 0 2 2 2 0 0 2 2 1 1 0 2 2 0 0 0 0 1 1 0 0 0 0 0 0 2 2 0 0 0 1 0 0 0 2 1 0 0 0 1 0 0 1 0 0 0 0 0 0 0 1 0 2 0 1 0 0 0 0 0 0 1 0 1 1 0 0 2 0 0 2 0 2 2 0 1 0 1 0 1 0 0 1 2 1 0 1 0 0 0 0 1 1 1 1 0 0 0 1 1 2 1 0 0 2 1 2 0 0 0 0 2 2 2 2 1 0 1 1 0 1 1 0 1 1 1 0 1 1 0 1 1 1 0 1 2 0 1 0 1 1 0 1 0 0 0 1 0 1 1 0 1 0 0 1 1 1 2 0 2 2 0 2 0 2 1 0 1 0 0 0 1 1 1 1 1 0 1 1 1 2 0 1 2 0 0 1 1 1 1 0 0 0 0 2 1 1 0 1 0 0 1 1 0 0 0 0 0 1 1 0 0 1 0 1 0 2 0 2 0 0 2 0 2 2 1 1 0 1 1 1 0 1 1 0 1 1 1 1 0 0 0 0 0 0 0 0 0 0 1 1 0 1 0 0 0 0 0 0 2 0 0 0 2 1 0 0 0 1 0 0 0 1 0 1 1 1 0 1 0 0 1 0 2 2 1 0 0 1 0 0 0 0 1 2 0 2 0 1 2 1 2 2 2 2 2 1 0 1 0 1 1 0 2 0 0 0 0 0 0 1 0 0 2 1 2 0 2 0 0 0 0 0 1 1 1 2 0 2 0 1 1 0 1 0 1 0 0 1 1 0 0 0 1 1 0 1 1 1 0 0 0 1 2 2 2 2 0 1 0 0 2 1 0 0 0 0 0 0 0 0 0 2 2 0 2 2 2 1 1 1 0 1 1 2 0 1 1 0 1 0 0 0 0 1 1 0 0 0 0 0 0 0 1 1 0 2 0 0 0 2 0 0 1 1 1 1 2 0 1 0 0 0 0 2 0 1 1 0 1 0 0 0 1 1 1 1 2 1 1 0 1 1 1 0 1 0 1 2 0 0 0 0 1 1 0 0 0 0 0 2 0 2 0 2 1 0 0 0 0 0 1 0 1 1 0 0 2 0 2 2 1 0 0 0 1 1 1 0 0 0 0 0 0 0 0 0 0 2 0 0 2 0 0 0 0 0 0 1 0 1 0 1 1 0 0 2 2 0 0 0 0 2 0 0 1 2 1 1 2 1 0 0 0 1 1 0 1 1 2 0 1 1 0 1 2 0 0 0 2 2 0 2 1 2 1 1 1 1 0 0 0 1 1 1 1 1 0 0 1 0 0 0 0 0 0 0 0 1 1 0 1 0 0 0 1 1 0 0 0 2 1 0 1 0 0 0 1 1 0 1 1 1 1 2 0 0 0 1 0 1 0 1 1 2 0 0 0 0 0 0 0 1 1 1 1 2 0 0 2 0 1 1 0 0 2 0 0 0 1 0 1 0 0 0 0 0 0 0 0
70 0 1 0 0 0 0 2 0 1 1 0 0 2 1 0 0 2 1 2 0 2 0 0 2 0 0 0 1 1 2 2 0 2 0 0 2 1 1 0 0 0 1 1 2 0 0 1 1 1 0 0 0 1 1 1 0 0 1 0 0 2 0 1 1 1 2 0 1 1 1 1 2 2 0 2 2 1 1 1 1 2 2 0 0 0 0 0 0 1 0 0 2 2 1 1 0 2 1 1 0 0 0 0 2 0 2 0 1 0 0 1 0 0 0 0 0 0 1 0 2 1 2 2 2 2 0 0 0 0 1 1 1 0 0 0 0 1 0 1 1 0 0 0 0 0 0 0 0 1 0 1 1 1 0 0 1 1 1 0 1 1 1 2 2 2 0 0 1 0 0 2 1 1 1 2 2 0 0 0 0 1 1 1 2 1 2 1 0 0 1 1 1 0 1 0 1 0 0 0 0 1 0 1 1 1 1 0 1 0 2 1 2 0 0 0 2 1 0 1 0 0 0 0 0 0 0 1 1 1 0 0 1 0 0 0 0 2 0 2 0 0 1 0 2 0 0 0 0 0 0 0 1 0 0 0 2 1 1 1 0 1 0 0 0 0 0 0 2 1 0 0 2 2 0 0 1 2 2 0 1 2 1 1 0 0 1 2 0 2 0 0 0 1 1 0 1 1 1 0 0 0 0 0 0 0 0 0 2 2 0 2 0 1 1 0 2 1 0 1 0 0 1 0 0 0 0 0 0 1 1 0 0 0 1 0 1 0 2 1 2 1 1 2 0 1 0 0 2 0 1 1 0 2 1 1 1 1 0 2 2 0 1 0 1 0 0 0 0 2 2 2 0 0 0 0 1 2 0 0 0 2 0 1 0 0 0 0 0 0 0 0 1 1 2 0 1 0 1 1 0 1 0 2 0 0 1 0 0 1 1 0 1 0 1 2 1 0 0 0 0 2 0 0 1 1 2 0 1 1 0 0 0 2 0 0 1 1 0 0 1 1 0 0 1 1 1 0 1 0 0 1 0 2 0 0 0 2 0 2 1 1 0 0 0 0 0 2 0 0 0 0 1 1 0 0 0 0 0 0 2 1 2 1 1 1 0 2 2 0 0 0 0 1 0 0 1 1 1 2 0 1 2 0 2 2 2 0 1 1 0 1 0 0 1 1 0 2 0 0 0 2 1 1 0 1 1 2 0 2 0 1 0 0 1 1 1 1 0 0 0 0 0 0 0 0 0 1 1 0 1 1 0 0 2 1 1 1 0 1 0 0 0 1 0 0 1 0 0 0 0 0 0 0 0 0 0 0 1 1 1 0 0 0 0 0 0 0 1 1 0 1 1 0 0 0 0 0 0 0 0 2 2 0 0 0 2 2 0 2 0 0 0 0 1 0 0 2 2 0 0 0 0 1 0 1 0 2 0 0 1 0 0 0 0 0 2 1 2 0 1 0 1 1 1 1 2 2 1 0 0 2 1 2 0 2 1 1 1 0 0 0 2 0 1 2 0 2 0 0 2 0 0 0 0 2 2 0 1 0 1 1 1 2 1 2 1 1 1 0 1 0 0 0 0 0 0 0 1 1 0 0 0 0 1 2 1 0 1 1 1 1 0 0 2 1 0 0 0 0 0 0 0 0 1 2 0 1 1 1 0 0 0 0 1 1 1 2 0 2 1 0 0 0 0 0 1 0 0 0 0 0 1 0 0 0 0 1 2 1 0 1 2 1 1 0 0 0 2 1 1 1 0 0 0 1 1 1 0 0 0 1 1 1 1 1 0 2 2 2 1 0 0 0 0 0 0 1 0 0 1 0 0 0 0 1 0 0 0 1 2 0 1 0 1 0 1 2 2 0 0 2 0 0 0 0 0 0 0 2 0 2 2 0 0 0 1 0 1 1 0 1 0 0 0 0 1 0 0 0 1 0 0 2 0 0 0 0 0 0 0 0 1 0 1 1 0 0 1 1 0 0 0 2 1 0 0 1 2 1 1 1 1 0 0 0 1 1 0 0 2 2 1 2 2 0 2 2 0 0 0 2 1 1 1 2 0 1 1 1 0 0 2 0 1 1 1 1 1 0 0 1 0 1 0 0 1 1 0 0 0 2 0 1 1 0 1 0 2 2 0 0 1 1 0 0 0 0 0 0 1 0 2 0 0 0 0 1 0 0 1 0 0 2 2 0 0 1 0 0 1 0 0 0 1 0 0 0 0 1 1 0 1 1 0 0 0 0 0 0 0 0 0 1 1 0 0 0 2 0 2 1
71 0 1 1 0 0 0 2 0 0 0 0 0 0 0 0 0 2 1 1 0 2 0 0 2 0 1 0 0 1 2 0 0 2 0 0 1 0 0 0 0 0 1 1 1 0 0 0 2 1 0 0 0 0 2 2 0 0 0 0 0 1 0 1 1 1 1 0 2 1 1 1 2 2 1 2 2 2 2 0 0 2 2 1 2 0 0 1 2 2 0 1 0 1 0 0 0 2 2 1 0 1 1 0 2 0 2 0 2 0 0 2 1 2 2 2 2 0 1 0 1 0 1 1 0 0 0 1 0 1 2 0 0 0 0 0 0 1 0 1 0 0 0 0 0 0 0 0 0 1 1 1 0 0 0 0 1 1 0 2 0 0 0 2 0 2 0 1 0 1 0 0 0 0 1 1 2 0 0 0 0 0 0 0 2 0 1 1 0 0 2 2 2 0 2 0 1 0 0 0 0 0 0 1 1 1 1 2 0 0 1 1 0 0 0 1 1 0 2 2 0 0 0 0 0 0 0 0 0 0 0 0 0 0 0 0 0 2 0 1 0 0 2 0 2 0 0 0 0 0 0 0 0 0 0 0 2 2 1 1 1 2 1 1 0 0 0 2 2 2 0 0 1 1 0 0 1 1 1 0 0 0 1 1 0 1 0 2 0 2 1 1 2 2 2 0 1 1 0 1 1 0 1 0 1 0 2 0 2 2 0 2 0 1 1 0 2 0 0 0 1 1 2 1 1 0 1 0 0 0 2 1 0 0 0 0 0 2 0 0 0 0 2 2 1 1 1 0 0 0 0 0 0 1 1 0 0 1 0 1 1 0 1 1 0 0 0 2 2 0 0 0 2 2 2 1 2 2 1 0 1 2 0 1 0 1 0 0 1 1 1 1 1 0 2 0 1 1 1 1 0 1 0 2 0 0 2 0 0 1 0 0 2 0 2 2 0 1 0 1 0 1 0 2 0 0 0 2 2 0 0 1 0 1 0 0 0 2 0 0 1 2 1 0 2 2 1 0 1 0 0 0 0 2 2 2 2 1 1 1 1 0 0 0 0 0 0 1 0 1 0 0 1 2 1 0 1 2 0 1 0 2 1 1 1 0 1 1 2 2 0 0 1 0 0 0 0 2 2 1 1 1 2 0 2 0 2 0 0 2 0 1 0 0 1 0 0 2 0 1 1 2 1 0 0 1 0 1 1 1 1 1 1 1 0 1 0 1 1 0 0 0 0 1 1 1 0 2 2 0 0 0 0 0 1 0 0 1 0 0 0 0 0 1 0 0 1 1 1 0 0 0 1 0 1 0 0 1 1 2 2 0 0 0 0 0 0 0 0 0 0 1 0 0 0 0 0 1 0 0 1 1 0 1 0 2 2 0 0 0 0 0 0 0 2 0 0 2 0 1 0 1 1 1 1 1 1 0 0 0 1 1 1 1 0 0 2 0 2 0 2 1 0 1 1 1 2 2 0 0 0 2 1 1 0 2 0 1 2 1 0 0 0 0 1 2 1 1 2 0 0 2 1 0 0 2 1 1 2 0 1 0 0 1 2 1 2 1 0 1 1 1 0 0 1 0 0 0 0 1 0 0 0 0 0 1 1 2 1 1 0 0 0 2 0 1 0 1 1 0 0 0 1 0 1 1 1 1 0 0 2 0 0 0 1 1 1 0 1 1 0 1 0 0 0 0 0 0 0 0 0 0 0 0 0 1 1 0 1 0 0 0 2 0 0 0 1 1 0 2 0 0 2 0 0 1 0 0 1 1 0 2 0 1 1 0 1 1 1 2 0 1 2 2 2 0 0 1 0 1 2 0 0 0 0 1 0 0 0 2 2 0 2 0 2 0 2 1 0 1 0 1 0 0 0 1 1 0 0 2 0 2 2 2 0 1 0 0 0 0 0 0 1 1 0 1 1 1 0 0 2 1 0 2 0 1 1 0 0 0 0 0 0 0 0 1 0 0 1 1 0 0 0 2 2 2 0 2 2 2 2 2 1 0 0 0 1 0 0 0 1 1 0 1 1 0 1 0 1 0 1 0 2 0 2 1 1 2 0 1 0 2 0 0 1 1 2 1 2 1 0 2 1 1 1 1 1 1 0 1 0 2 0 1 1 0 1 2 2 0 0 0 2 1 0 0 0 0 0 1 1 0 1 1 0 0 1 0 0 1 1 1 0 1 2 0 0 0 0 0 0 0 0 0 0 0 0 0 0 0 0 1 1 2 0 2 2 1 0 1 1 0 1 1 1 0 1 1 1 0 2 2
72 0 2 1 0 0 0 1 1 1 2 0 1 1 1 0 0 1 0 1 1 1 0 0 2 0 0 0 2 1 2 1 0 0 1 2 2 1 0 1 1 0 1 1 2 0 2 0 2 0 0 0 0 0 2 2 0 0 0 1 0 0 1 1 0 0 1 1 2 0 0 1 2 2 1 2 2 0 0 0 0 1 2 1 1 0 0 2 2 2 1 1 1 0 1 1 0 0 0 0 0 0 1 1 2 0 2 1 0 0 1 1 2 2 2 2 2 0 0 0 1 0 2 2 2 2 0 0 0 0 1 0 0 0 1 0 1 0 0 0 2 0 0 0 0 1 1 0 0 0 0 1 0 0 0 0 0 0 0 1 0 1 0 2 0 1 0 1 0 2 0 1 1 1 0 2 2 1 1 1 0 1 1 1 2 2 1 2 0 0 1 2 1 0 1 0 1 0 0 0 0 0 0 2 2 0 2 0 1 0 0 2 2 0 0 1 0 0 1 1 0 0 0 0 0 1 1 0 0 0 0 0 0 1 1 1 0 2 0 1 0 0 2 0 2 0 1 0 0 0 0 0 0 0 0 0 2 1 1 1 0 1 1 2 0 0 0 0 2 1 1 0 1 1 0 0 0 2 2 0 1 1 2 0 1 1 1 1 0 2 2 1 2 2 2 0 2 1 0 1 1 1 0 0 0 1 1 0 1 1 0 1 1 2 1 0 2 1 0 0 1 0 2 0 1 0 0 0 0 1 2 0 0 0 0 0 1 0 2 0 0 0 1 2 0 0 2 0 2 0 0 0 1 2 0 1 1 1 0 0 0 0 1 0 1 1 0 1 1 1 1 1 0 0 1 0 1 1 1 0 0 0 1 1 1 1 0 1 0 1 1 1 1 0 1 1 2 0 0 0 0 0 0 1 0 1 1 1 0 1 0 0 1 0 1 2 1 0 0 0 2 0 0 1 2 2 1 0 0 0 0 1 0 1 0 0 1 0 0 0 2 0 2 0 2 2 1 0 2 0 0 0 0 2 1 0 1 2 1 1 1 0 0 0 0 1 0 1 0 1 1 0 2 0 2 2 0 2 1 1 0 0 0 0 2 0 0 1 2 1 1 0 0 1 0 0 2 0 0 2 0 2 1 1 1 0 1 1 0 1 0 1 1 0 0 0 0 2 0 2 2 0 2 0 1 2 0 1 0 2 0 1 0 0 0 1 1 2 0 1 1 1 0 0 1 1 0 0 0 0 1 1 1 0 2 1 0 0 2 2 0 0 0 1 0 0 1 0 0 0 0 1 1 0 1 0 0 1 1 2 1 1 0 0 0 0 0 0 1 1 0 1 1 0 0 0 0 0 0 0 0 2 0 1 0 2 0 0 0 2 1 1 0 2 1 2 1 1 0 0 1 0 0 0 0 1 2 0 0 0 1 0 0 0 0 1 2 0 2 0 1 0 1 2 2 1 1 1 0 0 1 0 2 0 0 2 0 0 2 1 1 0 1 0 2 1 0 1 1 0 0 1 0 0 0 2 1 1 1 1 2 0 0 1 1 0 0 0 0 0 2 0 0 1 0 0 0 0 2 1 0 1 0 0 1 2 1 2 2 0 1 1 0 2 0 0 0 2 2 0 0 0 0 0 2 2 0 0 0 0 0 0 1 0 1 1 1 1 1 2 1 1 0 0 0 0 0 1 1 0 0 1 0 0 0 1 1 0 2 1 0 0 2 1 0 1 2 0 2 1 0 1 0 0 0 0 1 1 1 1 1 1 1 1 1 1 0 2 2 2 0 0 2 2 2 0 0 0 0 0 0 1 1 0 1 1 2 0 0 1 1 0 1 1 1 0 2 2 1 0 1 1 0 1 0 1 1 0 0 2 0 2 2 0 0 1 0 1 1 0 1 1 1 1 0 1 1 0 0 0 1 0 1 2 0 1 1 0 0 0 0 1 1 0 1 1 1 0 1 0 0 0 1 1 2 1 0 1 2 2 2 2 2 0 0 0 1 0 1 0 1 1 0 1 1 1 1 2 0 0 0 1 1 0 2 0 1 2 0 0 0 1 0 1 2 1 2 2 2 1 0 2 0 0 1 0 0 0 0 0 1 1 0 1 1 0 1 1 1 0 0 0 0 1 0 1 0 0 0 0 2 0 2 1 0 0 1 1 0 0 1 0 0 0 1 1 1 0 1 2 0 0 0 0 0 0 0 1 1 0 0 1 0 1 0 0 0 0 0 0 0 0 0 0 0 0 0 0 1 0 2 2
73 0 1 2 0 0 0 2 1 0 1 0 0 1 1 0 0 1 1 1 1 1 0 0 2 0 0 0 1 1 2 0 1 1 1 1 1 1 0 0 0 0 0 0 1 0 0 0 0 2 1 0 1 1 1 1 0 0 1 2 0 0 0 2 0 0 2 1 1 0 0 1 2 2 1 2 2 1 1 1 1 2 1 0 1 0 0 0 1 1 0 0 2 2 1 2 0 1 1 2 0 1 1 0 2 1 2 0 2 0 0 2 1 2 0 0 1 0 1 0 1 0 0 2 0 0 0 0 0 0 2 0 0 0 0 0 0 1 0 2 1 0 1 0 0 0 1 0 0 0 0 1 0 0 1 1 0 1 0 0 1 0 0 2 1 1 0 0 1 1 0 0 0 1 1 1 2 0 0 0 0 0 1 1 2 2 1 2 0 0 1 1 2 0 2 0 2 0 0 0 0 0 0 1 1 2 1 0 1 0 0 0 1 0 0 1 0 0 1 0 1 1 0 0 0 2 1 0 0 0 0 0 0 0 0 0 0 1 0 1 0 1 1 1 2 0 0 1 1 1 1 1 0 0 0 0 0 1 1 1 0 1 1 1 0 0 0 0 1 1 0 1 1 1 0 0 0 1 1 0 0 0 2 1 0 0 0 0 0 2 1 0 2 2 2 0 2 1 0 0 0 0 0 1 0 0 0 0 1 1 0 1 1 1 1 0 2 0 1 0 0 2 1 0 2 0 0 0 1 0 1 0 1 0 0 0 0 1 1 0 0 1 1 1 1 2 0 0 2 1 0 0 0 2 1 1 1 0 0 1 2 1 1 1 1 0 0 0 2 0 0 0 1 1 1 1 1 2 1 0 0 1 0 1 0 1 0 0 0 0 0 0 1 0 2 0 1 1 1 1 0 1 0 2 0 1 0 1 0 2 0 0 1 0 1 2 0 0 0 0 1 1 0 0 2 1 1 0 1 0 2 0 0 0 0 0 1 1 0 1 0 2 1 1 1 2 1 1 1 0 0 0 0 1 1 0 1 1 2 0 1 0 0 1 1 2 2 2 0 0 1 1 1 1 1 0 1 1 0 1 0 2 1 0 1 0 0 1 2 2 0 0 1 1 1 0 1 1 1 2 0 2 1 1 1 0 1 1 0 1 0 0 0 0 1 0 0 2 0 2 2 0 2 2 0 2 0 0 0 2 0 0 0 2 0 0 2 0 0 0 0 0 0 2 1 0 1 1 1 0 0 0 0 0 1 0 0 0 0 1 0 0 2 2 0 2 2 0 0 0 1 2 0 0 0 0 1 1 2 1 2 0 0 0 0 0 0 0 0 0 0 1 0 0 0 1 1 1 0 0 1 0 0 0 0 2 1 1 0 1 1 1 0 0 1 0 0 0 0 0 1 0 0 0 0 1 2 2 0 0 1 0 0 0 0 0 2 0 2 0 2 0 1 2 1 1 2 2 1 0 0 1 2 1 0 2 0 0 0 0 0 0 0 0 1 2 1 1 2 0 0 2 0 0 0 0 0 0 2 0 1 1 2 2 0 2 0 1 0 0 2 0 0 0 0 0 0 0 0 1 0 0 0 1 2 2 1 2 2 0 0 0 0 2 0 0 0 0 0 0 0 0 0 0 2 2 0 1 1 1 1 1 0 0 0 0 1 1 0 1 0 1 0 0 0 0 0 0 0 0 1 1 0 0 0 1 1 0 2 0 0 0 2 1 1 0 0 1 1 1 1 0 1 0 0 0 1 1 1 1 0 1 0 0 1 0 1 2 2 2 1 0 1 1 0 0 0 0 0 0 0 0 1 0 1 1 1 1 0 0 0 0 0 0 0 0 0 2 2 0 2 2 0 0 0 0 0 0 0 2 1 1 2 1 0 1 1 1 0 0 0 0 1 1 0 1 1 1 0 0 1 0 1 2 0 0 0 0 0 0 1 0 0 0 0 1 1 0 2 1 0 0 0 1 1 0 0 2 1 0 0 0 0 0 0 0 0 2 0 0 2 2 1 2 2 0 2 2 0 0 0 2 1 0 2 1 1 1 1 0 0 1 1 0 1 2 0 1 0 0 0 0 0 1 0 0 2 1 0 0 0 0 0 1 1 0 1 0 1 1 0 0 2 2 1 0 2 0 1 0 1 0 1 2 0 0 2 2 0 0 2 0 0 0 1 0 0 0 1 0 1 0 0 1 0 2 2 0 0 0 0 0 0 1 0 0 0 0 1 0 0 0 0 0 1 0 0 0 0 0 2 0
74 0 1 2 0 0 0 1 1 1 2 0 2 2 2 0 0 1 1 1 0 2 0 0 2 0 0 0 0 0 2 0 0 0 0 0 2 0 0 0 0 0 0 0 1 1 0 0 2 1 0 0 0 1 1 0 0 0 1 1 1 1 0 0 0 0 1 0 1 1 0 0 2 2 2 2 2 1 1 1 1 2 1 0 1 0 1 0 2 2 0 0 2 2 1 2 0 2 0 2 2 0 1 0 2 1 2 1 1 1 1 2 0 1 0 0 1 1 1 0 0 0 1 1 0 0 0 0 0 1 1 0 0 0 1 0 1 0 0 0 1 0 0 0 0 0 0 0 0 1 0 1 0 0 0 1 1 0 1 0 0 1 0 2 1 2 0 0 1 1 0 1 1 2 2 1 2 0 0 0 0 0 1 1 1 1 1 1 1 0 1 1 2 0 2 0 1 0 0 0 1 0 1 1 1 1 2 0 1 0 0 0 2 0 0 1 0 1 2 1 0 0 0 0 0 0 0 0 0 0 0 0 1 1 0 0 0 2 0 1 0 0 2 1 2 0 0 1 1 1 0 0 1 1 0 0 0 1 0 0 0 0 0 1 1 1 0 0 0 0 1 1 1 1 0 0 0 1 1 0 0 0 2 1 1 0 2 1 1 2 1 1 0 1 1 0 1 2 0 1 2 1 1 0 1 0 0 0 1 2 0 2 2 1 1 0 2 0 1 0 1 1 1 1 1 0 0 0 1 0 2 2 0 0 0 0 0 1 1 1 0 0 1 1 1 1 1 0 2 1 0 0 0 2 1 1 1 1 0 2 2 0 2 1 1 0 0 0 2 0 0 0 0 0 0 0 1 2 2 0 0 0 0 0 0 1 0 0 0 0 0 0 1 0 1 1 2 0 1 1 0 1 0 2 1 0 0 1 0 0 2 0 1 0 1 2 1 0 0 0 0 1 0 1 1 1 1 0 1 0 1 0 0 0 0 0 0 1 0 0 2 1 1 0 1 1 1 0 1 0 0 0 0 2 1 1 0 1 0 1 0 0 0 0 0 1 0 1 0 0 0 0 2 0 1 0 1 1 0 1 0 2 2 1 1 1 0 1 2 2 0 0 1 2 1 0 0 1 1 1 1 2 1 1 1 0 1 1 0 1 0 0 0 0 1 1 0 2 0 2 2 0 2 2 0 2 0 2 0 2 0 1 0 0 0 1 2 0 1 1 1 0 0 0 0 1 0 1 1 0 1 1 0 0 2 2 0 0 2 0 2 0 0 2 0 0 2 2 2 0 0 0 0 0 0 0 0 1 1 2 2 0 0 0 1 0 0 0 0 0 0 1 1 0 2 0 0 0 0 0 0 1 2 0 0 1 1 1 0 0 1 1 0 1 0 1 1 1 1 0 2 0 0 1 1 0 1 2 0 0 2 0 0 0 0 1 2 0 2 0 2 1 0 0 0 0 2 0 1 1 0 1 1 1 0 2 0 1 0 0 0 0 1 0 0 2 2 1 1 0 1 1 0 0 0 1 1 1 0 1 1 0 0 2 2 1 1 0 0 1 1 2 1 1 1 0 0 0 1 1 0 0 0 0 2 2 2 0 1 1 1 1 0 1 0 1 0 1 0 0 1 0 0 0 2 2 0 0 0 0 1 0 0 0 0 0 0 0 1 1 0 1 0 2 0 0 2 2 0 0 1 1 0 0 0 2 0 0 1 0 0 0 2 2 1 1 1 1 1 2 1 0 0 0 0 0 2 2 0 0 1 0 0 0 0 2 0 2 1 2 0 1 1 2 2 1 1 2 0 0 2 0 1 0 1 1 1 0 0 0 0 0 1 1 1 0 2 2 1 0 1 1 0 0 0 0 0 0 1 2 1 2 1 0 0 1 0 0 1 0 1 1 1 1 0 1 1 0 0 0 0 0 0 2 0 0 0 0 1 1 0 0 0 0 0 0 2 0 2 0 0 0 0 1 2 1 0 0 2 2 1 2 2 0 0 0 1 0 1 1 0 1 1 1 2 0 2 2 0 0 0 2 1 0 2 2 1 2 1 1 1 1 1 0 1 1 1 1 1 1 0 1 0 2 0 0 0 1 1 1 0 2 1 2 1 0 0 2 2 0 0 0 2 2 1 0 1 1 0 0 2 0 2 0 1 0 1 1 0 0 1 0 0 0 2 0 0 0 2 1 1 0 1 0 0 1 1 1 2 0 0 1 0 2 0 0 0 1 0 1 1 0 0 0 1 0 0 0 0 0 2 1
75 0 1 1 1 1 1 0 0 1 1 0 0 1 1 0 0 1 0 1 0 1 0 0 2 0 0 0 0 1 2 0 0 0 0 0 2 0 0 1 1 0 0 0 0 0 0 0 2 0 0 0 0 0 2 1 0 0 2 0 0 2 0 1 0 0 1 1 1 0 0 1 2 2 0 2 2 2 2 0 0 1 2 0 0 0 0 1 2 2 1 1 1 0 0 2 0 0 0 1 0 0 0 0 2 0 2 0 2 0 0 2 0 2 0 0 2 0 2 0 1 1 2 1 1 1 0 2 0 2 1 1 0 0 0 0 0 0 0 0 2 0 0 0 0 0 0 0 0 0 0 0 0 0 0 0 0 0 0 0 1 2 0 2 2 1 0 1 0 1 1 1 1 1 1 1 2 1 1 1 0 2 2 2 2 2 2 0 0 0 1 2 1 0 1 0 0 0 0 0 1 0 1 0 0 1 2 0 1 0 2 2 1 0 1 0 0 0 1 1 0 1 0 0 0 2 0 1 0 0 1 1 0 0 1 0 0 2 0 1 0 0 2 0 2 0 0 1 1 1 1 0 0 1 0 0 0 1 0 1 0 0 1 1 1 1 0 0 1 1 0 1 1 1 1 1 0 2 2 0 2 2 1 0 0 1 0 2 0 2 1 1 0 1 1 0 1 0 0 0 0 0 0 0 0 0 0 1 1 2 0 2 1 0 0 0 2 1 0 0 2 2 2 2 2 0 1 0 1 0 1 0 1 0 0 0 0 1 1 1 1 1 2 1 1 2 0 0 2 1 0 0 0 2 1 1 1 2 0 1 1 0 1 1 1 1 0 1 2 0 0 0 0 0 1 1 1 0 1 0 1 1 0 0 2 1 0 0 0 0 0 0 0 0 2 0 0 1 1 1 0 1 0 2 1 0 0 0 0 1 1 0 0 0 1 1 0 0 0 0 0 1 1 1 0 1 0 1 2 1 0 1 0 0 1 0 0 2 0 0 2 1 1 1 1 2 1 0 1 0 1 0 0 1 2 1 2 0 0 0 1 0 0 0 0 0 0 2 0 0 1 1 2 1 1 0 1 1 1 0 1 1 0 0 2 1 0 2 2 1 0 0 1 1 2 0 1 0 0 2 0 2 1 1 1 0 2 1 0 0 0 1 0 0 0 0 0 1 0 1 1 1 2 1 1 2 0 0 0 2 0 0 1 0 1 0 1 1 1 0 1 0 0 1 0 0 0 1 1 0 1 1 0 0 2 1 0 0 2 0 2 0 0 1 0 0 1 0 0 0 2 2 0 0 0 0 0 1 1 2 1 0 0 0 1 0 1 0 2 2 1 0 0 0 0 0 0 0 0 0 0 1 0 0 1 2 0 2 0 1 0 0 0 2 1 2 1 2 0 1 0 1 0 0 0 2 2 1 0 0 2 0 1 0 0 0 2 0 2 0 1 0 0 1 2 2 2 1 1 0 0 2 1 0 1 1 0 1 2 0 0 0 2 0 2 2 0 2 0 0 1 0 1 0 0 2 2 0 2 0 0 0 0 1 1 1 1 1 0 0 1 0 0 1 0 0 0 1 0 2 1 1 0 0 1 1 1 2 2 0 1 1 0 0 0 1 0 1 1 0 0 0 1 0 1 2 0 0 0 0 1 0 0 0 0 0 0 1 1 2 1 1 0 1 0 1 2 1 0 0 1 1 0 0 0 1 1 0 1 0 0 0 2 1 0 0 0 0 1 2 0 1 0 2 2 0 1 0 2 2 0 2 0 1 0 2 0 1 1 2 0 1 1 2 2 1 0 0 0 1 1 0 0 0 1 1 1 0 1 1 2 0 2 0 2 0 2 2 1 1 0 2 0 0 0 0 0 0 0 2 1 1 2 0 0 0 0 0 1 0 1 1 1 1 0 1 1 0 0 0 2 0 0 2 0 0 0 0 2 2 0 0 0 0 0 1 0 0 1 0 0 0 0 1 2 0 0 1 1 1 2 2 2 0 0 0 0 0 0 1 0 2 0 2 2 1 2 2 0 0 0 2 1 0 2 2 1 1 1 2 1 2 1 0 1 2 2 1 1 1 0 1 0 1 2 0 2 2 1 1 0 2 1 2 1 0 0 0 1 1 1 1 2 1 0 1 0 1 0 1 1 0 2 0 0 0 0 0 0 0 2 0 0 0 2 1 1 0 1 0 0 0 0 0 0 2 2 2 2 0 0 2 0 0 1 0 1 0 0 0 0 0 0 1 1 0 0 0 1 0 1 0
76 0 1 1 0 0 0 2 0 0 0 0 0 2 0 1 1 0 0 1 1 2 0 0 2 0 1 0 0 0 1 0 0 0 0 0 2 1 0 0 0 0 1 1 1 1 0 0 1 1 1 0 1 1 1 0 0 1 2 0 0 1 1 0 0 0 0 0 2 1 1 1 2 2 1 2 2 2 2 0 0 2 1 0 1 0 0 0 0 2 0 0 1 2 1 2 0 2 0 2 2 0 2 0 2 0 2 0 1 0 0 1 0 0 0 0 0 0 1 0 1 0 2 0 0 0 0 0 2 2 0 0 1 0 0 0 0 0 0 1 2 0 0 0 0 0 0 0 0 0 0 0 0 0 0 1 0 2 1 0 0 0 0 2 1 0 0 0 1 1 0 1 1 1 2 2 1 1 1 1 0 0 2 2 2 2 2 2 0 0 1 1 2 0 2 0 1 0 0 0 0 0 0 0 0 2 0 1 1 0 1 1 0 0 0 0 0 0 2 0 2 2 1 0 0 1 1 0 0 0 0 0 0 0 0 0 0 2 0 2 0 0 2 1 2 1 1 0 0 0 0 0 0 0 0 0 1 2 0 0 0 0 0 2 0 0 0 0 1 0 0 2 0 0 0 0 0 2 2 0 2 1 2 1 0 0 1 0 0 1 0 0 0 1 0 1 1 1 0 0 0 0 1 1 1 0 0 0 0 0 0 0 2 2 2 0 2 1 1 1 0 1 1 0 1 0 0 0 1 0 1 0 0 0 0 0 0 1 1 0 0 0 0 2 1 1 0 0 1 0 1 0 2 2 0 1 1 1 0 2 2 0 2 0 1 2 0 0 2 0 0 0 0 0 0 1 1 2 0 0 0 0 0 1 0 2 0 0 0 0 0 0 1 0 2 0 2 0 2 2 0 2 0 1 0 0 1 2 0 1 0 0 0 0 0 0 0 0 0 0 0 1 1 1 1 1 1 1 1 0 0 0 0 1 0 0 0 2 0 1 1 2 2 1 0 0 2 0 1 0 0 0 0 2 1 0 1 1 2 0 1 0 0 2 0 2 2 2 0 0 2 2 1 2 2 2 0 1 0 1 1 2 1 0 2 0 0 1 2 2 0 0 0 1 1 0 1 1 1 1 1 2 1 1 1 1 1 0 1 0 0 2 1 0 0 1 0 2 0 1 2 1 0 0 0 0 2 1 1 1 1 1 0 1 0 0 2 0 0 0 2 2 0 1 0 0 0 0 0 1 0 1 0 1 2 0 0 1 2 1 1 0 0 2 1 0 1 1 1 0 0 0 1 0 0 0 0 2 2 2 2 0 0 0 0 0 0 0 1 1 0 1 1 0 1 1 1 1 0 0 1 1 1 0 0 2 1 0 0 0 2 0 0 1 1 0 0 1 0 1 1 1 0 0 0 0 1 1 0 0 1 1 0 0 0 0 2 1 1 1 1 0 1 1 2 1 1 1 1 0 0 2 1 0 0 1 0 0 1 0 0 0 1 1 0 1 1 1 0 0 2 0 0 0 1 1 1 0 2 0 0 1 0 1 2 1 1 1 1 0 1 0 0 1 0 0 0 0 1 2 0 0 0 0 0 2 2 0 1 2 0 0 0 1 0 0 0 1 1 0 0 0 0 0 1 1 0 1 1 1 2 0 0 1 2 1 1 2 0 2 2 0 0 1 0 0 2 0 0 0 0 0 0 0 0 0 0 0 1 0 0 0 2 1 0 0 1 0 2 0 2 0 0 1 1 1 0 2 0 0 1 0 0 0 0 1 1 2 2 2 1 0 2 2 1 0 1 0 0 0 0 0 0 0 0 2 2 0 0 1 1 0 1 0 2 1 1 2 1 1 1 2 0 1 0 1 1 0 0 2 0 2 2 1 0 1 0 1 0 0 0 0 1 1 1 1 1 1 0 1 1 0 1 2 0 0 0 1 0 0 0 0 0 0 0 1 1 0 1 1 0 0 0 1 1 0 0 1 2 0 0 1 1 0 0 0 1 1 0 0 2 2 1 1 1 0 1 2 0 0 0 2 1 0 2 2 1 2 1 1 1 1 1 0 2 1 0 1 2 2 0 2 0 1 0 0 0 1 0 0 2 0 0 2 0 0 0 1 1 0 0 0 1 1 0 1 0 1 1 1 0 0 2 1 0 0 2 0 0 1 0 1 0 0 0 2 2 0 1 1 0 0 0 0 0 0 0 0 1 0 0 0 1 1 0 0 0 0 0 0 0 0 0 1 0 1 0 0 1 1 0 0
77 0 1 1 0 0 0 1 0 1 1 1 0 0 0 0 0 2 0 0 1 2 0 0 2 0 1 0 0 1 2 1 0 1 1 0 2 2 0 1 0 1 0 0 2 1 0 1 1 1 0 0 2 2 0 1 0 0 0 0 0 1 0 0 0 0 2 2 1 1 0 1 2 2 2 2 2 1 1 0 0 1 2 1 1 0 0 1 1 2 1 1 1 0 0 2 0 2 2 1 0 0 1 0 2 0 2 1 0 0 0 0 1 2 1 1 2 0 0 0 2 0 2 1 1 1 0 1 0 2 2 1 0 0 1 0 2 0 0 0 1 0 0 0 0 0 0 1 1 2 0 0 0 0 0 1 0 1 0 0 0 1 1 1 1 1 1 0 0 1 0 0 0 2 1 0 2 1 1 1 0 1 0 0 2 0 1 1 0 0 0 1 1 0 1 1 0 0 0 0 0 1 0 1 1 0 2 0 0 0 2 2 0 0 0 0 0 0 2 2 0 0 0 0 0 2 1 0 0 0 0 0 0 1 1 1 0 1 0 1 0 0 1 0 1 0 0 1 1 1 0 0 0 1 0 0 1 2 0 0 1 1 0 0 1 1 0 0 1 0 0 2 1 1 0 0 0 2 2 0 1 0 0 0 0 1 0 0 0 2 2 2 0 2 1 0 1 1 0 1 0 0 0 1 0 0 0 0 1 2 0 2 2 2 2 0 1 2 0 0 0 0 0 0 1 0 0 0 0 1 1 0 0 0 0 0 0 1 1 0 0 0 2 2 0 0 2 1 2 1 1 1 0 1 0 1 1 0 0 0 1 0 2 0 2 0 0 2 2 0 0 0 2 2 0 0 1 1 0 0 1 0 0 2 1 1 0 2 2 0 0 0 2 0 2 0 2 2 0 0 0 0 0 2 0 1 1 1 0 1 0 0 0 0 0 2 1 1 0 0 0 0 1 1 1 1 1 0 1 0 1 0 2 0 2 0 0 1 0 0 1 0 2 1 0 1 1 0 2 0 0 1 0 2 1 0 1 2 1 1 1 0 2 0 1 1 1 2 0 0 0 0 1 1 1 0 1 1 0 1 0 2 0 0 2 0 0 0 1 1 1 1 2 0 1 0 0 1 1 1 1 1 0 2 0 0 2 0 1 1 0 0 0 0 0 1 0 2 0 2 2 0 0 0 0 0 2 2 0 2 0 2 0 0 1 0 1 0 2 1 0 0 1 1 1 0 0 0 0 0 0 0 0 0 2 2 0 0 1 2 0 0 0 0 0 0 0 1 1 1 0 1 1 0 1 1 2 0 1 1 1 1 0 0 0 0 0 0 1 1 0 2 1 0 0 0 0 0 0 1 0 2 0 0 0 2 1 0 0 1 0 0 0 2 0 1 1 1 1 0 0 0 0 0 0 1 1 2 0 0 1 0 0 0 0 2 2 1 2 0 2 0 0 0 1 1 2 1 1 0 0 1 2 1 0 2 0 0 1 0 0 0 2 0 1 1 0 2 0 1 1 0 0 0 1 1 1 1 1 0 0 0 0 0 0 0 0 0 1 0 2 0 1 0 1 0 0 1 1 1 0 1 0 0 0 1 2 1 1 1 1 0 0 2 0 1 0 0 0 0 0 0 1 0 1 1 0 0 0 0 1 0 0 0 0 0 2 0 1 1 0 1 0 0 0 1 1 0 0 0 0 0 1 0 0 0 0 0 2 0 0 0 2 1 0 1 2 0 1 2 0 0 0 1 1 2 1 0 2 2 0 2 0 0 0 2 0 2 2 2 1 0 2 2 1 0 0 0 1 1 1 0 0 1 0 1 0 0 0 0 1 1 1 1 1 0 2 2 2 0 1 2 0 0 0 2 1 0 0 2 0 2 2 0 0 1 0 1 1 0 0 0 0 0 1 1 1 0 0 0 2 0 1 1 0 0 2 0 0 0 1 0 0 1 1 1 1 0 2 1 1 0 0 1 2 1 0 0 1 1 2 2 2 1 1 1 0 0 0 1 2 2 0 2 2 0 2 1 0 0 0 2 0 0 2 1 0 1 1 1 1 1 0 1 2 2 1 0 2 1 0 2 0 0 2 0 0 1 1 1 0 2 0 1 1 0 0 2 2 0 0 0 1 0 0 1 0 0 0 1 1 0 2 1 1 0 1 2 0 0 2 0 1 1 2 0 0 0 0 0 1 0 0 0 0 0 0 2 2 1 0 2 0 0 1 0 1 0 0 0 0 0 0 0 0 0 1 0 0 0 1 1
78 0 2 1 0 0 0 2 1 0 1 1 1 1 1 0 0 2 1 1 0 2 0 0 2 0 0 0 0 0 2 0 1 1 2 0 1 1 0 2 2 0 0 0 2 1 1 0 2 0 0 0 0 0 1 1 0 0 0 0 0 1 0 1 0 0 1 1 2 1 0 1 2 2 0 2 2 0 0 0 0 0 1 1 2 0 0 0 2 2 0 1 2 2 0 1 0 1 0 1 1 0 1 1 2 0 2 1 0 0 1 1 0 1 0 0 1 0 0 0 2 0 2 0 0 0 0 1 0 1 1 0 0 0 1 0 1 1 0 0 1 0 0 0 0 0 0 0 0 0 0 0 1 1 1 1 0 2 0 1 2 2 0 2 1 2 1 1 0 1 0 1 0 2 0 1 1 0 0 0 0 0 0 0 2 1 1 2 1 0 2 2 2 0 2 0 1 1 0 0 2 0 0 2 1 1 2 0 2 1 0 1 2 0 0 0 0 0 0 1 0 0 0 0 0 1 0 0 1 1 0 0 1 1 1 1 0 1 0 0 0 1 1 1 2 0 0 0 0 0 0 0 0 0 0 0 1 1 0 0 0 0 0 1 0 0 0 0 1 1 0 1 0 0 0 0 0 1 0 0 0 0 2 1 0 1 1 2 0 2 1 1 0 1 1 0 2 1 0 1 1 1 0 0 0 0 0 0 2 2 0 1 2 2 2 0 1 0 1 0 1 1 1 0 0 0 0 0 1 1 2 2 1 0 0 0 0 2 0 0 0 2 1 2 1 1 1 0 0 0 0 0 1 2 0 1 1 0 0 1 2 1 2 1 1 0 0 1 1 1 1 1 0 0 0 1 1 1 1 0 1 1 0 0 0 0 0 0 0 1 0 0 0 0 2 0 0 1 0 0 0 0 0 1 1 0 1 2 0 2 0 0 1 0 1 2 1 1 0 1 0 1 0 1 1 1 1 0 0 0 0 0 0 2 2 0 0 0 0 0 2 0 2 0 0 0 2 0 2 0 0 0 0 2 0 0 0 0 0 0 0 0 0 0 0 0 0 2 0 0 1 0 2 0 0 0 0 2 0 0 0 1 1 1 2 1 0 1 2 1 0 0 1 1 0 0 0 2 2 0 2 2 1 1 1 0 2 0 2 0 1 1 1 0 1 0 0 2 0 0 1 2 1 0 0 2 1 2 0 2 0 2 0 0 0 1 1 0 0 1 0 0 0 1 1 1 0 2 2 0 0 0 0 0 2 1 1 2 0 0 0 2 1 1 0 1 1 0 0 0 0 0 1 0 1 1 1 0 0 2 1 1 0 0 1 0 1 0 0 0 0 1 1 0 1 0 0 0 0 0 0 2 0 1 0 2 0 1 0 0 1 0 0 1 1 0 0 0 0 0 2 0 1 1 1 0 1 1 0 0 1 0 0 0 0 0 2 1 2 0 1 0 0 0 2 2 2 0 2 1 0 0 0 0 1 2 0 1 1 0 0 0 1 0 0 2 0 2 0 0 1 0 0 1 1 1 2 1 1 1 1 0 1 1 1 1 1 0 0 0 2 0 0 1 0 0 0 0 1 1 0 0 0 0 0 0 0 1 1 1 0 0 0 2 0 0 0 1 1 0 0 0 2 0 1 0 0 0 0 0 1 0 0 0 0 0 1 0 0 0 0 0 0 0 0 0 0 1 0 0 0 0 0 0 0 1 0 0 0 0 0 0 2 1 0 0 1 2 0 2 0 0 0 0 0 0 0 1 2 2 0 1 0 0 1 1 0 1 0 2 0 2 1 2 2 1 0 0 0 0 0 0 1 0 1 1 1 0 0 1 2 1 2 0 2 0 1 2 1 1 0 2 0 1 0 1 0 0 1 2 0 2 1 1 0 1 0 0 0 0 0 0 1 1 0 1 1 0 0 0 2 0 1 1 1 0 1 2 0 0 0 0 0 1 1 1 0 0 2 1 1 1 0 2 2 2 0 0 2 2 2 2 2 0 0 0 0 0 0 1 1 2 0 2 2 0 2 2 0 0 1 0 2 0 2 1 2 2 0 2 0 1 1 0 1 1 1 1 2 1 0 2 0 1 1 0 1 1 0 0 0 1 0 0 0 0 0 0 2 2 0 0 1 0 0 0 0 1 0 0 1 0 1 0 0 0 1 1 0 0 2 0 0 0 0 0 0 1 0 0 1 0 0 0 0 1 1 2 2 0 0 2 0 0 0 0 0 1 0 1 0 0 0 0 1 1 0 0 2 0 2 2
79 0 1 1 0 0 0 1 0 0 0 1 1 2 0 1 0 2 1 1 1 1 0 0 2 0 0 1 0 0 2 1 0 0 0 0 2 0 0 0 0 0 1 0 0 0 1 0 1 1 1 0 0 1 1 0 0 0 1 0 0 0 0 1 1 1 1 1 1 0 0 1 2 2 2 2 2 1 1 1 1 2 2 1 1 0 0 0 1 2 0 0 1 1 1 1 0 2 0 2 2 0 2 0 2 0 2 1 1 0 1 2 0 1 0 0 1 0 0 0 2 0 2 1 1 1 0 0 0 0 0 0 0 0 0 0 0 1 0 2 1 0 0 0 0 0 0 0 0 1 0 1 0 2 1 0 1 0 1 0 0 0 0 2 2 1 0 0 2 2 0 2 1 0 0 1 2 0 0 0 0 1 1 1 1 1 1 0 0 0 1 1 1 1 1 0 1 0 0 0 1 0 0 2 2 1 1 0 0 0 1 1 0 0 0 0 0 0 1 1 1 1 0 0 0 0 0 0 1 0 0 0 0 0 0 0 0 2 0 2 0 0 2 0 2 0 0 0 0 1 1 0 1 0 0 0 1 2 0 0 2 2 0 1 0 0 0 0 2 2 0 0 0 0 0 0 0 1 1 0 0 1 2 2 0 0 1 0 0 1 0 0 1 2 2 0 2 0 0 0 1 0 0 0 0 0 0 1 0 0 1 1 2 1 1 0 2 0 0 0 2 0 1 0 1 0 0 0 1 0 1 0 0 0 0 0 0 2 1 0 0 0 1 1 1 1 0 0 1 2 0 0 1 2 0 2 2 2 0 1 1 0 1 1 1 1 0 1 2 0 0 0 1 0 1 1 1 1 0 1 2 0 0 0 0 0 0 0 0 0 1 1 0 1 0 2 0 2 1 1 0 1 0 2 0 0 2 0 1 2 0 1 1 0 2 2 0 0 0 0 0 0 0 0 0 1 0 1 2 0 1 0 0 2 2 1 1 1 0 0 2 1 1 1 1 2 1 0 2 0 0 1 0 2 1 1 1 1 0 1 1 0 1 2 0 2 2 1 0 0 0 0 1 2 1 1 0 1 0 0 1 2 2 0 0 0 0 2 2 1 0 0 0 1 0 0 0 2 2 2 0 2 2 0 2 0 2 1 0 1 0 0 0 0 0 2 0 2 0 1 1 1 2 2 0 2 0 1 1 1 1 1 0 0 1 0 1 1 0 1 1 1 0 2 2 0 0 0 0 0 1 1 0 1 2 0 0 1 0 1 1 0 0 0 0 0 0 1 1 0 0 0 0 0 0 0 0 0 0 2 1 1 1 0 0 1 0 0 0 0 0 1 1 1 2 0 1 0 0 0 0 2 0 1 0 2 1 1 0 0 0 0 0 0 2 0 0 0 0 0 0 0 0 0 0 1 2 1 0 0 1 0 0 0 0 0 2 1 2 0 1 0 1 1 1 1 2 1 1 0 0 2 2 0 0 2 0 0 1 0 0 0 1 2 0 0 2 1 0 0 2 0 0 1 0 2 2 0 2 0 0 0 1 1 0 1 1 1 0 0 2 0 0 0 0 0 0 1 2 2 0 0 0 0 0 1 2 1 1 0 0 0 0 2 0 0 0 0 0 0 0 0 0 1 1 2 1 1 0 0 2 0 1 0 1 1 1 1 1 2 0 2 0 1 0 0 1 0 0 1 1 1 0 0 0 0 0 1 2 1 1 1 2 1 1 0 0 0 1 1 0 0 1 0 0 1 1 1 1 1 0 1 1 1 1 1 0 1 1 2 1 1 1 2 2 1 0 0 1 0 1 0 0 0 0 1 0 0 0 2 2 0 1 1 1 0 1 2 1 0 1 1 0 0 0 1 1 0 0 2 1 2 2 0 0 0 1 0 1 0 1 1 0 0 0 0 0 0 0 0 2 0 0 2 0 0 0 0 0 0 0 0 0 0 1 0 1 0 1 1 1 0 0 2 0 0 0 1 2 2 2 2 2 0 1 1 0 0 0 1 2 2 0 1 1 0 1 1 0 0 0 1 2 0 2 0 2 1 0 0 0 0 0 0 1 1 1 2 2 2 0 2 0 0 0 0 1 1 0 0 1 1 0 2 0 0 0 1 2 1 0 0 2 1 0 1 0 0 0 1 1 0 2 0 1 0 0 0 0 1 1 1 1 0 1 1 1 0 0 0 1 0 0 0 0 0 0 1 1 0 0 2 1 1 0 1 1 0 1 0 0 0 0 0 1 0 0 0 2 1 2 0
80 0 2 0 0 0 0 2 1 0 1 1 1 0 0 0 0 2 2 0 2 0 0 1 1 1 1 0 0 1 2 0 0 0 0 0 2 0 0 0 1 0 0 0 2 2 0 0 0 2 1 0 0 0 2 0 0 0 0 0 1 2 0 1 2 1 2 1 2 0 0 1 2 2 2 2 2 2 2 0 2 2 2 1 1 0 0 0 1 1 0 0 1 1 0 2 0 0 0 2 0 0 0 0 2 1 2 2 0 0 0 2 1 2 2 2 2 0 2 0 0 0 2 2 2 2 0 0 2 2 1 0 0 0 1 1 0 1 0 0 1 0 1 0 0 0 0 0 0 2 0 0 0 0 0 0 0 1 0 0 1 0 0 2 0 2 1 1 0 2 1 0 0 1 1 0 1 1 0 1 0 2 1 1 1 1 1 1 0 1 0 1 2 1 2 0 1 0 0 0 0 0 0 1 1 1 1 1 1 0 1 0 1 0 0 0 0 0 2 1 1 1 1 0 0 0 0 2 2 2 0 0 0 0 0 0 0 2 0 1 0 0 2 0 2 0 0 0 0 1 1 0 0 1 0 0 0 2 1 1 0 1 0 0 1 1 0 0 2 0 0 2 0 0 0 0 0 1 1 0 0 0 0 0 0 0 0 1 0 2 1 1 0 2 0 1 0 0 1 0 2 0 0 0 0 0 0 0 1 2 0 2 2 2 2 0 2 1 1 0 0 1 2 2 1 0 0 0 1 1 2 2 1 0 0 0 0 1 1 0 1 1 0 1 0 0 2 0 2 1 0 0 0 2 1 1 1 1 0 1 1 0 1 0 1 0 0 1 1 1 0 0 1 1 0 0 1 0 1 0 1 0 0 0 0 1 0 1 1 1 0 0 1 0 2 0 2 1 0 0 0 0 0 2 1 1 0 0 0 2 0 0 1 0 1 1 0 0 0 0 0 2 1 0 1 2 0 0 0 0 0 0 0 2 1 1 1 0 0 1 2 0 2 0 1 1 1 0 1 0 1 1 0 2 1 1 1 0 0 0 0 0 0 0 1 1 1 2 0 0 0 0 0 2 1 1 0 2 0 2 0 1 1 1 1 1 0 1 2 1 0 0 0 0 0 0 1 2 2 2 0 1 1 1 1 0 2 1 0 0 0 1 0 0 1 0 0 2 0 0 1 2 2 0 1 2 0 0 1 1 1 0 0 1 0 2 1 0 1 2 1 0 0 1 1 0 0 2 2 0 0 0 1 0 2 1 1 0 1 0 1 0 1 2 0 2 2 1 1 1 1 1 0 0 0 0 1 1 1 2 2 1 0 0 1 0 1 0 1 1 0 0 0 0 1 0 0 1 0 0 1 0 0 0 0 2 0 1 0 1 1 0 0 1 0 2 1 0 0 1 1 1 1 1 1 0 1 2 0 0 1 0 0 0 0 1 2 0 2 0 2 0 1 2 2 1 1 0 0 0 0 0 1 1 0 2 0 1 2 0 0 0 1 0 2 1 0 1 1 0 1 1 0 0 0 0 1 1 1 1 1 0 1 2 1 2 1 0 0 0 2 0 1 0 1 0 0 0 1 1 1 1 0 0 1 2 2 1 1 0 1 1 0 1 0 1 1 1 1 0 0 0 0 0 2 2 0 0 0 0 1 0 0 1 2 0 2 2 0 2 1 2 0 0 0 0 1 1 1 1 0 1 0 1 1 0 0 1 1 1 0 0 2 1 0 1 2 1 1 2 1 0 0 0 0 0 1 2 0 0 1 0 1 0 0 0 2 2 0 2 0 2 1 2 1 1 0 0 1 0 1 0 1 0 1 0 0 0 0 2 2 0 2 0 2 0 2 2 2 0 2 2 0 1 0 1 1 0 0 2 1 1 2 1 0 0 0 0 1 1 0 0 0 0 1 1 0 0 0 0 2 0 1 2 0 0 0 0 1 1 1 0 0 0 0 2 1 0 2 1 0 0 0 1 1 0 0 1 2 1 1 1 2 0 1 1 0 0 0 1 2 2 0 2 2 0 2 2 0 0 0 1 1 0 2 2 0 1 1 1 0 1 0 0 1 0 1 0 2 1 1 1 0 1 0 0 1 0 0 0 0 0 1 2 1 0 1 0 1 1 0 0 1 2 1 0 0 0 0 0 2 0 2 0 0 0 0 0 0 0 1 0 1 0 0 1 1 0 0 0 0 0 0 2 0 1 1 1 2 0 0 1 0 0 0 0 0 0 1 0 0 0 0 0 1 1 0 0 1 0 0 0
81 0 2 2 0 0 0 2 0 1 1 0 1 2 2 0 0 1 0 1 0 1 0 0 2 0 0 0 0 0 1 0 2 1 0 0 1 1 0 1 1 0 0 0 1 0 0 0 2 0 0 0 0 0 2 0 0 0 1 1 1 1 0 1 0 0 1 0 1 0 0 0 2 2 1 2 2 2 2 0 0 2 2 1 1 0 0 1 1 1 0 0 1 1 0 1 0 1 0 1 1 0 0 0 2 1 2 1 1 0 0 1 1 1 1 1 1 0 2 0 0 0 2 1 1 1 0 0 1 1 0 0 0 0 2 2 0 0 0 1 0 0 1 1 1 0 0 1 1 2 0 0 0 0 0 0 1 2 0 0 1 1 1 1 0 1 0 1 0 2 1 0 1 0 1 1 0 2 2 2 0 2 1 1 2 1 2 2 0 1 0 2 0 0 0 1 2 0 0 0 0 0 0 1 1 1 2 1 0 1 0 1 1 0 0 0 0 1 0 0 0 0 2 0 0 2 2 2 1 1 0 0 0 1 1 0 1 2 0 2 0 1 2 0 2 0 1 0 0 0 0 0 0 0 0 0 1 1 1 0 0 0 0 1 0 0 1 0 2 1 1 0 0 0 0 0 0 1 1 0 0 0 2 0 1 0 1 1 1 2 1 1 1 2 2 0 2 1 1 0 1 0 0 0 0 1 1 0 1 1 1 2 2 0 0 0 2 1 0 1 0 0 0 0 2 0 1 0 1 2 2 1 0 0 0 0 0 2 0 0 0 0 1 1 1 1 0 1 1 1 0 0 1 2 1 1 1 1 0 1 1 0 2 1 2 0 0 1 1 1 1 1 1 1 1 0 1 2 1 0 1 0 0 1 0 0 0 0 0 0 0 0 0 0 2 0 0 0 0 0 0 0 0 2 1 0 0 0 0 1 1 0 1 0 1 1 0 1 0 1 0 1 1 1 1 1 1 0 1 0 1 0 2 0 2 0 0 1 0 0 2 0 2 0 0 1 2 0 0 0 1 0 0 1 2 1 2 2 1 1 2 1 0 0 0 1 1 2 0 0 1 1 1 1 1 1 0 1 0 0 1 1 0 0 2 1 0 2 2 0 0 0 2 1 2 0 2 2 2 1 1 1 2 0 2 1 2 0 0 2 1 0 0 0 0 1 0 2 0 1 1 1 1 0 0 1 0 1 0 2 0 1 0 1 0 0 2 0 1 0 0 0 0 1 1 1 1 2 2 0 0 0 1 0 2 2 0 2 0 0 0 1 0 2 1 0 1 0 0 0 0 0 0 0 0 0 1 0 2 0 2 0 0 0 0 0 0 0 0 0 0 1 0 0 0 0 0 0 0 0 0 2 1 0 0 1 1 1 0 2 0 0 0 2 0 0 0 2 1 0 0 0 0 0 0 0 2 1 0 0 1 0 1 0 0 1 2 1 2 0 2 2 1 1 1 1 2 1 1 0 0 1 0 0 1 1 0 1 2 0 0 0 0 1 0 1 2 2 0 1 1 0 1 0 1 2 2 1 0 1 1 0 0 1 2 0 2 1 0 0 2 0 1 0 1 0 0 0 1 2 0 0 0 0 0 1 2 2 2 0 2 1 0 2 0 0 0 1 1 0 0 0 1 0 1 0 0 0 0 0 0 0 1 0 1 1 1 1 0 1 1 1 0 0 0 1 1 1 0 0 0 0 0 0 0 0 1 0 2 1 0 0 2 2 1 1 1 1 1 2 0 0 2 0 0 0 1 1 1 1 0 1 0 0 0 2 0 1 0 2 0 2 1 2 2 1 0 1 0 0 1 0 1 0 2 1 2 1 0 1 1 0 1 1 1 0 1 2 1 1 1 2 0 0 0 1 1 0 1 2 2 1 2 1 0 1 1 1 1 0 1 1 0 0 0 0 1 1 0 0 2 1 1 1 1 0 1 1 0 0 1 0 0 0 0 1 0 0 2 1 1 0 0 2 0 0 0 1 0 0 0 0 1 1 1 1 0 1 0 0 1 1 0 1 2 0 2 2 0 0 0 1 1 0 2 1 1 2 0 0 0 0 1 0 1 2 0 1 2 1 1 1 0 1 0 0 1 1 0 0 1 1 0 1 1 0 1 0 2 2 0 0 1 0 0 0 0 0 0 0 2 0 0 2 2 0 2 1 0 0 2 0 0 1 2 0 1 0 1 1 0 0 0 1 0 0 0 0 0 0 0 0 0 0 0 0 0 0 0 0 0 0 0 1 1 0 0 0 1 0 0 0
82 0 2 0 0 0 0 0 0 1 1 1 0 0 0 0 0 2 1 2 0 2 0 0 2 0 1 0 1 1 2 1 1 1 0 0 1 2 0 1 1 0 0 0 2 0 1 0 1 1 0 0 2 2 0 2 1 1 1 0 1 2 0 2 0 0 1 1 2 1 0 1 2 2 0 2 2 1 1 0 0 1 2 1 1 0 0 0 2 2 0 0 1 1 1 1 0 0 0 1 0 0 1 0 2 0 2 2 0 0 1 1 1 1 1 1 1 1 2 0 0 0 2 1 1 1 0 0 1 1 0 0 0 0 0 0 0 0 0 1 0 0 0 0 0 0 1 0 0 1 0 1 0 1 0 0 1 1 0 1 0 0 1 2 2 1 0 1 0 2 0 1 0 2 2 1 2 1 1 1 0 1 1 2 1 1 1 1 0 0 0 1 2 1 2 0 1 0 0 0 0 1 0 1 1 1 2 0 1 1 0 1 2 1 0 0 0 1 1 0 1 1 0 0 0 0 0 1 0 0 1 1 0 0 0 0 0 2 0 1 0 0 2 0 2 0 0 1 1 1 0 2 0 0 0 0 0 2 0 0 0 0 0 2 0 0 0 0 0 0 0 2 1 1 0 0 1 2 2 0 0 1 2 2 0 0 1 1 0 1 1 0 1 1 1 0 1 0 0 2 2 0 0 1 0 0 0 0 2 0 0 0 1 2 2 0 1 0 0 1 0 0 1 0 2 0 0 0 2 1 2 1 1 0 0 0 0 0 2 2 1 1 2 2 1 1 1 0 1 0 0 0 0 2 1 0 0 0 0 2 2 0 1 1 0 0 0 1 1 1 1 1 0 0 0 0 1 2 1 0 1 0 0 0 0 0 0 0 0 0 0 0 1 0 2 0 0 1 1 1 0 1 0 2 1 0 0 0 0 1 2 0 1 0 1 1 0 0 0 0 0 2 1 0 1 1 1 2 2 0 0 2 0 0 0 0 0 0 0 0 1 0 2 1 1 2 1 0 0 0 0 1 0 2 0 0 0 2 1 1 2 0 1 0 1 1 1 2 0 0 0 0 1 1 1 1 1 2 0 2 2 2 2 1 0 0 1 2 2 1 0 0 0 1 0 0 2 1 1 2 0 2 1 1 1 1 2 0 1 1 1 0 0 0 1 1 0 1 0 1 1 1 2 1 0 2 0 0 1 1 1 0 0 2 2 0 1 0 0 1 1 1 0 2 0 2 2 0 0 1 0 1 0 0 2 2 0 1 0 0 0 0 1 2 0 1 2 0 0 2 1 2 1 0 2 2 2 1 1 2 2 1 1 0 0 1 0 0 1 1 0 2 0 0 0 0 0 0 0 0 0 2 0 1 0 2 0 1 0 2 0 0 0 1 1 0 0 1 1 0 1 0 0 0 0 1 2 1 0 0 1 0 0 0 0 1 2 1 2 0 0 0 1 1 1 1 2 1 2 0 1 1 1 1 0 2 0 0 1 0 0 0 1 0 2 1 0 2 1 1 0 1 1 0 1 2 2 1 2 0 1 0 0 2 2 1 2 1 1 0 2 0 1 0 1 0 0 0 0 1 0 0 0 0 0 1 2 1 1 0 0 0 0 1 0 0 0 0 0 0 0 0 0 0 1 2 0 0 0 0 0 0 0 0 2 2 1 0 1 0 1 0 1 0 0 0 2 0 0 1 1 1 0 0 0 0 0 0 2 1 0 1 1 1 0 1 1 0 1 2 0 0 1 0 0 1 0 1 1 1 1 1 1 1 1 1 0 1 1 2 0 1 1 2 2 1 0 0 0 0 0 0 2 0 2 1 0 0 1 0 1 0 0 1 0 0 1 2 1 0 2 1 0 0 0 1 0 0 0 2 0 2 1 1 0 2 0 0 1 0 0 0 0 0 0 0 0 2 1 0 1 0 1 1 1 0 1 0 0 0 0 0 1 0 1 1 0 0 1 1 0 0 2 2 1 0 0 1 2 2 2 2 2 0 1 1 0 0 0 0 2 1 1 2 2 0 2 2 0 0 0 1 2 0 2 0 1 0 1 2 1 1 0 0 1 1 2 1 2 1 0 2 0 1 1 0 1 0 0 0 0 2 0 1 0 0 0 0 0 0 0 0 2 1 0 1 0 1 0 1 1 0 1 0 0 0 1 1 0 0 1 1 0 1 2 0 0 0 0 0 0 0 0 0 0 1 1 2 2 0 0 2 2 2 0 0 0 0 1 0 0 0 0 1 0 0 0 0 0 0 0 0
83 0 1 1 0 0 1 1 0 1 1 1 0 1 0 0 1 2 1 1 0 2 1 0 2 0 0 0 2 2 1 0 0 1 1 0 1 1 0 1 1 0 0 0 2 0 0 0 0 1 2 0 1 1 0 1 1 0 0 0 0 1 0 1 0 0 2 2 0 0 0 0 1 1 2 1 1 1 1 0 0 1 2 1 1 0 0 2 2 2 0 1 2 1 0 2 0 0 0 2 0 0 0 0 2 0 2 1 1 0 0 2 1 2 2 2 2 0 0 0 2 0 2 0 0 0 0 0 2 2 1 0 0 0 1 0 1 0 0 1 2 0 0 0 0 0 0 0 0 1 0 1 0 0 0 0 0 1 0 0 0 2 0 1 0 2 0 1 0 2 0 1 1 2 2 1 2 2 2 2 0 2 1 1 1 1 1 1 0 0 1 1 1 1 1 0 0 0 0 0 0 0 0 0 0 1 2 1 1 0 2 2 1 0 0 1 1 1 1 0 1 1 0 0 0 0 1 0 0 0 0 0 1 1 1 0 1 2 0 1 0 0 2 0 1 0 0 0 0 0 0 0 0 0 1 1 0 2 0 0 0 0 0 0 1 0 0 0 1 1 0 0 0 0 0 0 1 1 1 0 1 0 2 1 1 0 2 1 0 1 1 0 1 2 1 0 2 1 0 0 1 1 0 0 0 0 0 0 1 1 0 1 1 1 1 0 2 0 0 0 0 0 1 1 1 0 0 1 0 2 0 0 1 0 0 0 0 2 0 0 0 2 1 1 0 0 2 0 2 0 0 0 0 2 1 1 1 2 0 1 1 0 2 1 2 2 0 1 2 0 0 0 0 0 1 1 1 1 1 0 0 2 0 1 1 0 0 0 0 0 0 0 0 0 2 0 0 2 1 1 0 1 0 2 2 0 0 0 0 1 1 0 0 0 0 0 0 0 0 0 0 1 1 1 0 1 0 0 2 0 2 0 0 0 0 0 0 0 0 0 2 1 1 0 2 2 0 0 2 0 0 0 0 2 2 2 2 1 0 0 0 0 1 0 1 1 1 2 0 0 0 0 2 0 1 1 0 1 1 0 1 2 2 1 1 1 0 1 1 1 0 0 0 1 1 0 2 0 0 2 0 2 1 1 1 1 2 0 2 1 0 0 0 1 0 1 1 1 0 2 2 0 2 0 0 1 1 0 1 1 1 0 0 0 1 0 1 0 0 0 1 1 0 2 1 1 1 1 1 0 1 1 1 0 2 2 0 1 1 1 0 0 0 2 0 0 2 1 1 0 0 0 1 0 1 1 1 2 2 2 2 0 1 0 0 1 0 0 0 0 0 0 0 0 1 0 1 0 0 0 1 2 0 0 1 2 1 1 0 1 1 0 0 0 1 0 0 1 1 0 1 0 0 0 0 1 2 1 0 0 0 0 0 0 0 1 2 0 2 0 2 0 0 1 2 2 2 2 1 0 0 1 0 1 0 2 0 0 2 0 0 0 1 1 1 0 1 1 1 1 0 1 0 0 0 2 2 0 1 0 1 0 0 2 2 2 1 0 0 1 1 1 0 1 1 0 0 0 0 0 0 0 0 1 2 2 1 1 1 0 1 1 1 1 0 1 0 2 2 0 0 0 0 0 2 2 0 1 1 1 1 1 0 0 1 1 0 0 1 1 0 1 0 0 0 0 0 0 0 0 0 0 0 0 0 0 0 0 1 0 0 0 2 1 1 0 0 1 1 2 0 0 0 0 0 0 2 1 0 0 1 1 0 0 0 2 0 2 2 1 0 0 1 1 1 0 0 1 0 0 1 0 1 0 1 0 1 0 0 0 0 0 1 1 0 0 1 2 1 0 0 1 0 0 0 1 1 0 1 2 1 2 1 1 1 2 0 0 0 0 0 0 0 0 0 0 0 1 0 0 1 0 2 1 1 1 2 0 0 0 0 0 0 0 0 0 1 0 1 1 0 0 0 1 1 0 0 2 2 0 1 1 1 0 0 0 0 1 0 0 2 2 0 2 1 0 1 1 0 0 0 0 1 1 1 2 0 2 0 2 0 1 0 1 1 1 1 1 2 2 0 2 1 1 1 0 0 1 1 2 0 2 1 1 0 0 0 1 1 0 0 0 2 1 0 0 0 1 1 0 0 0 2 0 0 0 0 1 1 1 1 1 0 0 0 2 2 0 1 0 1 0 1 0 1 0 1 1 1 0 0 1 1 1 0 0 0 1 0 1 1 0 0 1 1 0 1 1 2 0 1 0
84 0 0 1 0 0 0 1 1 1 2 0 1 1 1 0 0 1 2 2 0 2 0 0 2 0 0 0 1 1 2 0 1 1 1 2 2 2 0 2 2 0 0 0 2 2 0 1 1 1 0 0 1 1 1 0 0 0 0 1 0 1 0 2 0 0 1 1 2 0 0 1 2 2 1 2 1 1 1 0 1 2 2 1 1 0 0 0 2 2 0 0 1 2 0 1 0 1 0 0 0 0 1 0 2 0 2 1 1 1 0 0 1 1 1 1 1 0 2 0 0 0 2 1 1 1 0 0 1 1 0 0 0 0 1 0 1 0 1 0 1 0 0 0 0 0 0 0 0 1 0 1 0 0 0 0 0 1 0 0 0 1 0 2 1 1 1 0 2 2 0 2 0 2 2 0 1 1 1 1 0 2 1 1 2 2 1 0 0 0 1 1 2 2 1 1 2 0 0 0 0 1 0 0 0 2 0 1 0 0 2 1 2 1 0 0 0 1 2 0 2 2 0 0 0 2 1 1 0 0 1 1 0 0 0 0 0 2 0 1 0 0 1 0 0 0 0 0 0 0 0 1 0 0 0 0 2 2 0 0 0 0 0 1 0 0 0 1 2 2 0 0 1 1 1 1 0 2 2 0 2 2 1 0 0 1 0 2 0 2 1 0 0 1 2 0 1 1 0 1 1 1 1 0 1 0 0 1 2 2 0 2 1 1 1 0 1 0 0 0 2 0 0 1 1 0 0 0 0 0 2 1 0 0 0 0 0 0 2 2 1 2 0 1 1 1 1 1 2 2 0 0 0 2 1 0 0 1 0 2 2 0 1 0 1 0 0 2 2 0 0 0 1 1 1 0 1 2 1 0 0 1 0 0 0 0 0 0 0 0 0 0 0 0 2 0 0 2 1 1 0 1 0 1 0 1 1 1 0 1 1 0 0 1 1 2 1 0 0 0 0 0 1 1 0 0 0 0 1 0 1 0 0 2 0 0 1 0 0 0 0 1 1 1 1 2 2 1 2 0 0 0 0 2 1 1 1 0 1 0 0 0 0 0 0 0 0 2 0 0 1 1 2 1 2 1 1 2 0 1 2 1 2 1 0 0 0 0 2 0 0 0 1 2 1 0 1 0 0 2 0 2 2 0 2 1 2 1 0 1 0 0 0 0 1 1 0 2 0 1 1 0 2 0 1 2 0 1 0 2 0 1 0 0 1 0 0 0 1 1 1 1 0 0 0 0 0 1 1 0 1 1 1 0 2 1 0 1 1 1 1 0 0 1 0 0 1 2 2 0 1 1 0 0 0 0 1 0 0 2 1 0 0 0 0 0 0 0 0 0 0 0 0 0 0 0 0 0 0 0 0 1 0 1 0 2 0 1 0 0 0 0 0 0 1 0 0 0 0 0 0 1 0 0 0 0 2 1 0 0 1 0 0 0 0 1 2 0 2 0 1 1 1 1 2 1 1 2 1 0 0 1 1 2 0 2 0 0 1 0 0 0 2 1 0 1 0 1 1 0 0 1 2 0 0 2 1 1 1 1 2 0 0 0 2 2 0 0 0 0 2 2 1 0 1 0 0 1 2 2 0 0 0 0 2 2 1 2 2 0 1 0 0 1 0 1 0 1 1 0 0 0 0 1 0 2 1 1 1 1 1 0 1 0 2 2 1 0 1 1 0 1 0 0 0 1 1 0 0 0 0 1 0 0 0 0 2 1 2 1 1 1 2 2 2 0 0 1 1 2 0 1 0 1 1 0 2 2 0 0 0 0 0 0 1 1 0 2 2 2 1 0 0 0 0 0 0 1 0 0 1 0 0 0 0 0 2 0 0 1 2 1 2 0 2 0 2 2 1 1 1 2 0 1 0 1 0 0 0 2 1 1 1 2 1 2 0 0 0 0 0 0 0 0 0 0 0 1 0 0 2 0 0 2 0 0 0 0 1 1 0 0 1 0 1 1 0 0 2 1 1 0 0 0 2 1 1 0 1 1 2 2 2 0 1 1 0 0 2 0 0 0 1 1 1 0 1 1 0 0 0 1 2 0 1 2 0 2 1 1 1 1 1 0 2 2 0 2 2 1 0 1 0 0 1 0 1 1 1 1 0 2 0 2 0 0 0 1 2 2 0 0 1 1 1 1 0 0 0 1 0 0 1 1 1 0 1 0 0 0 2 0 0 2 2 0 0 0 0 0 0 0 0 0 0 0 0 0 0 1 0 0 2 2 0 0 1 0 1 0 0 0 1 0 2 0 0 0 1 0 0 0
85 0 0 1 0 0 0 0 0 2 2 0 1 2 2 0 0 2 0 1 0 2 1 0 2 0 0 1 1 1 2 1 0 0 2 1 1 2 1 1 1 0 0 0 2 1 0 0 2 0 0 0 1 1 1 1 0 0 1 0 0 2 0 1 0 0 2 1 2 0 0 0 2 2 2 2 2 1 1 0 1 1 2 1 1 1 1 1 2 2 1 1 1 2 0 2 0 0 0 1 0 1 2 0 2 0 2 1 1 1 0 0 0 2 0 0 2 0 2 0 0 0 2 1 1 1 0 1 1 2 1 1 1 0 0 0 0 0 0 1 1 0 0 0 0 0 0 0 0 1 0 1 0 0 0 0 0 2 1 0 0 1 1 2 1 2 0 0 2 2 0 2 1 1 0 1 2 2 0 2 1 1 0 0 1 0 0 0 0 0 1 1 1 0 1 0 2 0 0 1 0 0 1 2 2 0 2 0 1 0 0 1 1 0 0 2 1 0 1 1 0 0 0 0 0 0 0 0 0 0 0 0 0 0 0 0 0 1 0 1 0 0 2 0 2 0 0 0 0 0 0 0 0 0 2 2 2 2 2 1 0 1 1 2 0 0 1 0 1 0 2 0 1 0 0 0 1 2 2 0 1 1 1 0 0 0 0 0 0 2 0 1 0 1 0 0 1 2 0 1 2 1 1 0 1 0 1 0 2 2 0 2 1 2 1 0 1 0 0 1 1 0 1 1 1 0 0 0 0 1 1 1 0 0 0 0 0 2 0 0 0 1 0 2 0 0 1 1 1 0 1 1 0 0 0 0 0 0 0 1 1 0 2 0 2 1 0 1 2 0 0 0 0 0 0 0 0 2 1 0 0 1 0 0 0 0 0 0 0 0 0 0 0 0 2 0 0 1 0 0 0 0 0 2 1 0 0 2 0 1 0 0 1 0 1 2 1 0 0 0 0 1 0 1 0 1 0 0 0 0 0 0 0 2 1 1 0 1 0 0 0 1 1 0 2 2 0 0 1 1 0 0 0 1 2 1 2 1 1 1 0 0 0 0 0 1 0 2 0 0 0 0 2 1 1 0 1 2 1 0 1 2 1 0 1 0 0 1 2 1 0 0 1 1 1 0 1 1 1 2 0 2 2 0 2 0 2 0 0 2 0 1 0 0 1 0 0 2 0 0 1 2 1 0 0 1 1 0 0 2 0 0 0 0 1 0 2 1 0 0 2 1 0 1 1 1 0 2 2 0 1 1 0 0 1 0 1 1 1 1 0 0 1 2 1 0 1 2 2 0 0 0 0 0 0 0 0 0 2 0 2 0 0 0 1 0 1 0 1 1 0 2 1 0 0 0 0 0 0 0 0 2 2 1 0 2 0 0 0 0 0 0 0 0 1 0 0 1 0 0 1 0 1 1 1 1 1 1 0 0 2 0 1 1 1 0 2 0 2 0 1 0 0 1 1 1 2 1 2 0 1 1 0 1 0 2 0 0 1 0 0 0 1 0 0 2 2 2 0 1 1 0 0 1 1 2 2 0 2 0 1 0 1 1 0 1 0 1 0 2 0 2 0 0 0 0 1 0 0 1 1 0 0 0 1 1 0 2 2 0 0 0 0 0 1 0 0 0 0 0 0 0 1 0 2 0 1 2 2 2 2 1 1 0 0 0 1 0 1 1 0 2 0 0 0 1 1 1 0 2 1 1 0 0 0 0 0 0 1 0 0 0 2 1 0 1 1 0 2 2 0 0 1 2 2 1 0 2 0 0 1 0 1 1 0 1 0 2 2 2 2 0 0 2 2 2 0 0 0 0 0 0 0 0 0 1 1 0 2 0 2 0 1 1 1 0 1 1 1 0 1 1 0 0 0 0 0 0 0 2 0 2 2 2 0 2 0 0 2 0 1 0 0 0 0 0 0 0 0 0 2 0 1 2 0 0 0 0 0 0 1 0 0 0 0 0 0 0 2 0 0 0 0 1 1 0 0 1 2 2 2 2 2 0 0 0 1 0 0 1 2 2 0 2 2 0 2 1 0 0 0 0 0 0 2 1 1 1 0 1 0 1 0 0 0 0 2 1 1 1 0 1 0 0 0 0 2 1 1 1 0 2 0 2 0 0 0 0 2 2 0 0 2 1 1 0 0 1 0 1 0 0 2 1 1 0 1 1 0 1 1 1 1 0 1 1 1 0 0 0 1 0 0 0 0 1 1 0 0 0 0 1 1 1 0 1 1 1 0 2 2 0 0 1 2 0 0 0 1 0 2 2
86 0 0 2 0 1 0 1 0 1 1 1 0 0 0 0 0 0 0 1 1 2 0 0 2 0 0 0 0 1 2 0 2 1 0 0 2 0 0 0 0 0 0 0 2 0 0 1 1 1 0 0 1 1 1 0 0 0 1 1 0 0 0 1 0 0 1 1 2 1 0 1 2 2 1 2 2 1 1 0 1 2 1 0 1 0 0 1 1 1 1 1 1 1 0 2 0 1 0 1 0 2 1 0 2 0 2 1 1 0 0 2 1 2 2 2 2 1 1 0 1 0 2 1 1 1 0 0 1 1 0 1 1 0 0 0 1 1 1 0 1 1 0 0 0 0 0 0 0 0 1 0 0 1 0 0 0 1 0 0 0 2 0 2 2 1 1 1 0 1 1 0 1 1 0 1 1 1 0 1 0 1 0 0 1 1 0 1 1 0 1 1 1 1 1 1 1 0 0 0 0 0 0 0 0 2 0 0 2 0 0 0 2 0 0 0 0 1 1 0 1 1 1 0 0 1 1 0 0 0 1 1 0 0 0 0 0 2 0 1 0 0 1 0 1 0 0 1 1 1 0 1 0 0 0 0 0 2 0 0 2 2 1 0 0 0 0 1 1 1 0 2 2 2 0 0 1 2 2 0 0 0 2 1 0 0 0 1 2 2 0 2 2 2 2 0 2 0 0 0 1 0 0 0 0 0 0 0 1 1 0 1 2 2 2 0 1 1 1 0 0 1 1 1 1 0 0 0 0 1 1 1 1 0 0 0 0 0 2 0 0 1 2 1 1 1 1 0 0 0 0 0 0 2 2 0 0 2 0 1 1 0 1 0 1 1 0 1 1 1 1 1 0 0 0 0 2 1 1 0 1 1 0 1 0 2 0 0 0 2 2 2 1 0 1 2 2 0 0 0 0 0 1 2 0 1 1 0 0 0 1 0 0 0 0 1 1 0 0 0 0 0 1 1 0 0 0 0 0 0 0 0 0 2 0 0 1 0 0 1 2 0 1 1 1 2 1 0 2 0 0 0 0 2 0 0 0 1 1 0 0 0 1 0 0 0 0 2 0 0 1 1 2 0 0 0 0 1 0 0 2 1 1 0 2 0 0 2 2 2 0 0 1 2 0 0 0 1 1 2 0 2 2 0 2 0 2 1 0 0 0 1 0 0 0 2 0 2 0 2 2 0 2 0 1 2 0 1 1 2 0 1 0 0 1 0 1 2 1 0 1 1 0 1 1 1 0 0 0 0 1 1 0 0 0 0 0 0 1 0 1 0 0 1 1 0 0 0 0 0 0 0 0 0 0 0 0 2 2 2 2 0 1 0 0 1 0 1 0 0 0 1 1 0 2 0 1 0 0 0 1 2 0 0 1 2 0 2 0 1 0 0 0 1 0 0 1 0 0 0 0 0 0 0 0 2 2 1 0 0 1 1 1 1 1 0 1 0 2 0 1 2 0 0 1 1 2 1 1 0 1 1 0 0 1 2 0 0 1 0 0 0 1 0 0 2 1 2 0 0 1 0 1 0 0 1 1 2 1 1 2 0 0 2 2 1 2 1 0 0 1 0 0 1 0 0 0 0 1 1 0 0 0 0 0 1 2 2 2 0 0 0 0 2 0 0 0 1 1 0 0 0 0 0 2 2 0 2 2 1 1 1 0 0 0 0 1 0 1 1 0 1 0 0 0 0 2 1 0 1 1 1 0 0 0 1 1 0 1 0 0 0 2 1 0 2 2 2 0 2 0 0 1 0 0 1 1 1 1 2 0 1 1 1 1 1 0 2 2 2 1 0 1 2 2 1 0 1 0 0 1 0 0 0 0 1 1 0 1 0 1 0 1 1 1 0 2 1 1 0 1 1 0 1 0 1 1 0 0 1 0 1 2 0 0 1 0 1 1 0 1 0 0 0 0 0 0 0 0 0 2 0 0 2 0 0 1 0 0 0 0 0 0 0 1 0 2 0 2 2 0 0 1 0 1 0 0 1 2 2 2 2 1 0 1 0 0 0 0 0 2 1 0 1 2 0 2 2 0 0 0 0 2 0 2 0 1 2 0 1 0 2 0 0 1 1 1 1 2 1 1 1 0 1 1 0 1 1 0 0 0 1 0 1 1 0 0 1 1 0 0 0 1 2 2 0 0 0 0 0 2 0 1 1 1 0 1 0 0 0 1 0 0 1 2 0 0 0 0 0 1 0 0 1 0 1 1 1 1 0 0 1 1 1 0 1 1 0 2 0 0 0 0 0 0 0 0 1 1 0 2 0
87 0 1 2 0 0 1 2 1 0 1 0 0 1 0 0 0 2 2 1 1 1 0 1 1 1 1 0 0 2 2 0 0 0 0 0 2 1 0 0 0 0 0 0 2 1 1 1 1 1 0 0 0 1 1 0 1 0 1 1 0 0 0 2 0 0 1 0 1 0 0 0 2 2 1 2 2 1 1 1 1 2 1 0 1 0 0 0 0 2 0 0 2 2 0 1 0 2 2 2 0 0 1 0 1 0 1 0 1 0 0 1 0 1 0 1 1 0 0 0 1 0 1 1 1 1 0 0 0 0 1 1 0 0 0 0 0 0 0 0 0 0 0 0 0 0 0 0 0 1 0 2 0 0 0 0 1 1 1 0 1 1 2 1 0 2 0 1 1 2 1 0 0 1 1 0 2 0 0 0 0 1 2 2 2 2 2 1 0 1 0 2 1 1 1 0 1 0 0 0 0 1 0 2 1 1 2 2 0 0 1 1 1 0 0 0 0 0 2 2 0 0 1 0 0 2 2 1 1 1 0 0 0 0 0 0 0 1 1 2 0 0 1 0 0 0 0 0 0 0 0 0 0 1 0 0 2 2 1 1 1 2 0 1 0 0 1 0 1 1 1 1 1 1 1 1 1 2 1 0 1 0 2 1 0 0 0 2 0 2 1 1 1 2 2 0 2 1 0 1 2 0 0 0 0 0 0 0 2 2 0 2 2 2 2 0 2 1 1 0 0 2 2 1 0 0 0 0 1 0 2 1 1 1 0 0 0 1 1 1 0 1 0 1 2 2 0 0 2 1 0 0 0 1 0 1 1 1 0 0 1 1 0 0 0 0 0 0 2 0 0 0 0 0 0 0 2 2 1 0 0 1 0 0 0 0 0 0 0 0 0 1 0 0 2 1 1 0 1 1 0 1 0 2 1 1 0 0 1 2 0 0 2 0 2 2 0 0 0 0 0 0 1 1 1 1 1 2 2 0 0 2 0 2 0 0 0 0 1 0 2 0 0 0 2 2 2 1 2 0 0 1 0 2 2 2 2 1 1 1 1 0 2 0 2 2 2 2 0 0 0 0 2 0 1 0 1 2 0 1 1 1 0 0 2 0 0 0 2 0 0 0 1 1 0 0 0 1 1 2 0 2 2 1 1 1 1 0 1 1 1 0 0 0 0 0 0 2 1 2 2 0 2 2 0 2 0 0 2 1 1 0 0 0 0 0 2 0 0 0 1 1 0 1 1 0 0 2 2 0 0 0 1 0 2 2 0 2 0 0 0 1 0 0 0 0 0 0 0 1 1 2 0 0 0 0 0 1 2 1 2 0 0 0 1 0 1 0 0 0 0 1 2 0 0 0 1 0 0 0 1 2 1 0 1 2 1 2 0 1 0 0 0 0 2 0 0 1 1 0 1 0 0 0 0 1 2 2 0 0 1 0 0 0 0 1 1 1 2 0 2 0 1 1 1 1 2 2 2 0 0 1 2 1 0 1 0 0 1 0 0 0 2 1 2 1 1 1 0 0 2 0 0 1 0 1 1 0 1 0 0 1 0 2 2 1 1 0 2 0 2 0 1 0 0 0 0 0 2 2 1 0 0 0 1 2 2 2 2 1 1 0 0 2 1 0 0 1 1 1 0 1 1 1 0 1 1 0 0 0 1 0 0 0 1 1 2 0 0 0 0 0 0 0 0 0 0 1 0 1 2 2 0 0 0 0 0 0 2 1 0 0 2 1 1 1 1 1 1 2 0 0 0 1 1 0 2 1 0 0 1 0 0 0 1 1 0 2 2 1 0 0 1 2 2 1 0 0 0 1 0 0 2 0 2 0 2 0 0 2 2 0 1 1 1 0 2 1 0 0 1 0 0 0 0 0 0 0 0 2 1 1 1 1 0 2 0 0 0 0 0 0 0 0 1 0 0 2 1 1 0 0 1 2 0 0 1 1 0 0 0 1 0 1 1 1 0 1 1 1 0 0 0 0 2 1 0 2 1 0 0 0 2 0 0 0 2 0 0 0 2 1 0 1 1 1 1 2 0 0 0 2 2 1 1 2 0 1 0 0 0 1 1 0 2 2 1 2 2 1 0 2 0 0 0 0 1 2 0 0 1 1 0 1 0 0 0 1 1 0 0 0 2 1 0 1 0 0 1 1 0 0 2 0 0 0 0 0 0 0 0 1 0 1 2 0 0 0 0 0 2 0 0 1 0 1 2 0 2 0 0 2 1 1 0 1 1 1 0 0 0 1 0 0 0 0 0 1 2 0 1 1
88 0 0 1 0 0 0 0 0 0 0 1 0 0 0 0 1 2 1 1 0 2 0 0 2 0 0 0 0 1 2 0 1 1 0 0 1 2 0 1 1 0 0 0 2 1 0 0 2 0 0 0 1 1 1 1 0 0 2 1 0 0 0 1 0 0 0 2 1 0 0 1 2 2 2 2 1 2 2 0 2 2 2 0 0 0 0 0 1 2 0 0 1 2 0 1 0 0 0 0 0 1 1 0 2 1 2 2 0 0 2 2 0 2 0 0 2 0 0 0 0 0 2 2 2 2 0 0 1 1 1 0 0 0 1 0 1 0 0 0 0 0 0 0 0 0 0 0 0 0 0 1 2 0 1 0 0 0 0 0 1 0 0 2 1 2 1 2 0 2 2 0 1 2 2 0 2 1 0 1 1 1 0 0 1 0 0 1 0 0 1 1 2 1 2 0 0 1 0 0 1 0 0 0 0 1 1 1 0 1 0 1 1 0 0 0 0 1 0 0 0 0 2 0 0 2 2 0 0 0 0 0 0 0 0 0 0 2 0 0 0 0 2 1 2 0 0 0 0 0 0 0 1 0 0 0 1 0 0 0 0 0 1 1 0 0 0 1 0 1 0 1 0 0 0 0 1 1 0 0 1 1 0 0 0 1 0 1 0 2 1 0 2 2 2 0 2 1 0 1 1 0 0 1 0 0 0 0 1 2 0 2 0 1 1 0 2 0 0 1 0 1 0 0 2 0 1 0 2 0 2 2 2 1 0 0 0 2 0 2 1 1 0 2 0 0 2 2 2 1 1 1 0 1 0 1 1 1 0 2 2 0 1 0 1 1 0 2 2 0 0 0 2 1 1 2 2 1 0 0 0 0 0 1 0 0 0 0 0 0 0 0 1 2 2 0 2 0 1 1 0 1 0 2 1 0 0 0 1 1 1 1 0 0 0 2 1 0 0 0 0 2 0 1 1 1 1 0 0 0 0 1 0 2 0 0 1 0 0 0 2 0 1 0 1 1 1 1 2 0 0 0 0 2 0 0 0 1 2 1 1 0 0 1 0 1 2 2 0 0 0 0 2 0 2 1 1 2 0 0 2 1 0 0 2 0 0 1 2 1 0 0 1 2 1 0 2 1 1 2 0 2 0 2 0 0 1 1 0 1 0 0 0 0 0 0 0 2 0 0 0 2 2 0 2 2 0 1 0 2 0 0 0 0 0 0 2 1 1 1 0 0 0 1 1 1 1 2 2 0 0 0 1 1 1 0 0 0 1 0 0 0 0 0 0 0 0 1 1 0 0 0 1 0 1 1 1 1 2 2 2 0 0 0 0 0 0 1 0 0 0 0 0 0 0 0 0 0 0 0 0 1 1 1 0 2 1 0 0 0 0 0 0 0 1 1 1 1 0 0 0 0 0 0 0 0 2 1 0 0 1 0 0 0 0 1 2 0 2 0 2 1 0 1 1 1 2 2 0 0 0 2 2 1 0 2 0 0 1 0 0 0 0 2 0 0 0 2 0 1 0 0 0 0 0 2 1 0 1 0 0 1 0 2 1 1 2 2 0 0 2 1 0 1 1 0 0 0 2 2 1 0 0 0 2 2 2 2 2 0 2 2 0 1 1 0 0 1 1 0 0 0 0 0 1 1 0 1 1 1 0 0 1 0 0 0 0 0 2 2 0 2 0 0 0 0 1 0 0 1 1 1 0 0 0 0 1 1 1 1 0 0 2 0 0 1 1 1 0 2 0 0 0 0 0 1 0 0 2 2 0 1 0 0 0 2 0 0 1 2 0 2 1 2 1 1 0 2 0 0 2 0 0 1 0 2 2 0 1 1 2 0 1 1 1 0 2 2 1 0 2 1 0 1 0 2 1 0 0 2 1 1 2 0 0 2 0 2 2 0 1 0 0 0 0 0 0 1 0 0 2 1 1 1 0 0 1 0 0 0 1 0 0 1 1 0 0 0 1 1 1 0 0 0 2 0 1 1 1 1 2 2 2 0 0 0 0 0 0 0 2 2 0 2 1 0 1 0 0 0 1 1 1 0 2 1 0 1 0 1 0 0 0 0 1 1 2 2 2 2 0 2 0 1 0 0 0 0 0 0 1 1 0 2 0 0 0 0 2 2 0 0 1 2 1 0 0 0 0 0 2 0 0 2 1 0 2 0 0 0 1 0 1 0 1 1 1 0 0 0 0 0 1 0 0 2 2 0 0 0 0 0 2 2 0 0 0 0 0 0 0 0 0 0 1 1 1 0 1 0 2 0
89 0 1 1 0 0 0 0 0 2 2 0 0 0 0 0 0 0 0 0 1 0 0 0 2 0 0 0 0 0 1 1 0 1 1 1 2 2 0 1 1 0 1 0 0 0 1 0 2 1 0 0 0 0 2 0 0 0 0 1 0 1 0 2 1 1 1 1 2 0 0 1 2 2 1 2 2 1 1 0 1 2 2 0 0 1 0 0 2 2 0 0 0 1 0 1 1 0 0 2 0 0 1 0 2 1 2 1 1 0 1 2 1 2 1 1 2 0 1 0 1 0 2 2 2 2 0 1 1 2 0 1 1 0 0 0 1 0 0 1 1 0 0 0 0 1 1 0 0 1 0 1 0 0 0 0 0 2 1 0 0 1 0 2 1 2 0 0 1 2 0 0 1 2 1 1 1 0 0 0 0 1 0 0 0 0 0 0 0 0 0 0 2 2 2 0 2 0 0 0 0 1 1 1 1 0 2 0 0 0 1 1 2 0 0 0 0 0 1 1 0 0 0 0 0 0 1 0 0 0 0 0 0 1 1 0 1 2 0 1 0 0 2 0 2 0 1 0 0 0 0 0 1 1 0 0 0 1 0 0 0 0 0 1 0 0 0 0 2 1 0 0 0 0 0 1 1 2 2 0 1 2 2 0 1 0 1 1 0 2 0 0 0 1 1 0 2 0 0 0 1 0 1 0 1 1 1 0 0 0 1 1 2 1 1 0 2 0 0 1 1 0 1 1 1 0 0 0 1 0 2 2 1 1 0 0 0 1 1 1 0 1 1 2 0 1 0 1 2 2 0 0 1 2 1 0 0 1 0 1 1 0 1 1 1 0 0 2 2 0 0 0 1 1 0 0 1 1 0 0 0 0 0 1 0 0 0 0 0 0 0 0 1 0 2 0 1 1 1 1 0 1 0 2 0 1 0 0 1 2 0 0 1 0 1 2 1 0 0 0 0 0 1 2 0 0 0 1 2 0 1 0 0 2 2 2 0 0 0 0 1 1 2 2 0 2 2 0 2 0 0 1 0 2 1 1 1 0 0 0 1 0 0 0 0 0 0 2 0 0 0 0 1 2 2 0 2 1 0 0 1 0 1 0 2 0 0 2 2 1 0 0 1 1 1 0 2 2 2 1 1 1 1 1 1 0 2 0 2 1 0 0 1 0 1 0 0 1 0 2 2 0 2 0 1 1 1 1 1 1 0 1 0 1 0 1 2 1 1 1 1 1 1 1 1 0 1 2 2 0 0 0 0 0 2 2 0 1 0 1 0 0 0 2 0 0 2 2 2 0 0 0 1 0 1 1 1 0 2 0 2 0 0 1 0 1 0 0 0 0 0 0 1 0 0 0 0 0 0 0 0 2 1 0 0 1 1 0 0 0 1 0 0 1 1 0 0 1 0 0 1 0 1 1 1 1 1 1 0 0 1 0 1 0 0 0 2 1 2 0 0 0 0 0 1 1 2 1 1 0 1 1 1 1 0 2 0 0 2 0 0 0 1 1 0 1 2 2 0 1 1 0 0 0 2 2 2 0 1 0 0 1 0 1 2 2 0 0 0 0 2 1 0 1 0 0 0 1 1 1 0 1 0 0 1 2 2 1 1 0 2 1 0 2 1 0 0 2 0 0 2 0 0 0 2 2 0 0 0 0 1 0 0 0 0 0 1 1 1 2 1 2 1 0 0 1 1 0 0 0 0 0 0 0 0 1 0 0 1 0 0 0 2 1 0 2 1 0 2 1 0 0 1 1 1 0 0 0 2 2 0 2 1 1 1 0 1 1 1 2 0 1 1 1 0 0 0 0 0 0 0 0 0 0 0 2 1 0 0 1 1 0 1 1 1 0 2 2 0 0 1 0 0 1 0 1 1 0 0 2 0 2 2 0 0 1 0 0 0 0 0 0 0 0 0 0 0 0 0 0 2 0 0 2 0 0 0 1 0 0 0 0 0 0 0 2 0 0 2 0 0 0 0 1 2 1 0 2 2 0 0 0 2 0 1 1 0 0 0 0 2 1 0 1 2 0 2 2 0 0 0 1 2 0 2 1 1 1 1 2 1 2 0 0 1 1 1 1 2 1 0 2 0 0 0 0 0 1 0 0 1 1 1 2 1 0 0 1 1 0 0 0 2 2 0 0 0 0 0 0 2 0 1 2 1 0 1 0 0 0 1 0 0 0 1 1 1 0 0 1 0 0 0 0 0 1 1 0 1 0 0 0 2 2 0 0 0 1 0 1 0 0 0 1 1 0 0 0 1 0 0 0
90 0 2 1 0 0 0 2 0 0 0 0 1 2 2 0 0 0 0 2 1 2 0 0 2 0 0 0 1 0 1 2 0 0 0 0 2 0 0 0 0 0 2 2 2 1 1 0 2 0 0 0 0 1 0 0 0 0 0 1 1 1 0 2 0 0 0 0 2 1 1 1 2 2 1 2 2 2 2 0 2 2 2 1 1 0 0 1 1 2 0 0 1 2 1 2 0 1 0 1 1 0 1 0 2 1 2 2 0 0 1 2 0 1 0 1 1 0 2 0 1 0 1 1 0 0 0 0 0 0 0 0 0 0 0 0 0 0 0 1 0 0 0 0 0 0 0 0 0 2 0 2 0 0 0 0 0 1 0 1 2 0 0 2 1 2 0 1 1 2 1 0 1 1 1 0 2 0 0 0 0 1 0 0 0 0 0 1 0 1 0 1 2 1 2 0 2 0 1 1 0 1 0 1 1 0 2 0 0 0 0 2 0 0 0 2 1 0 0 0 1 1 0 0 0 1 1 0 0 0 0 0 0 1 1 1 0 1 1 1 0 1 2 0 2 0 0 0 0 0 0 1 0 1 0 0 0 1 0 0 1 1 0 1 0 0 0 0 2 1 0 1 1 1 0 0 1 1 1 0 0 1 1 0 0 0 0 1 0 2 2 0 0 2 0 1 0 1 0 0 1 1 0 1 0 0 0 0 0 0 0 1 1 2 2 0 2 0 1 0 0 2 1 2 0 0 0 0 1 1 2 1 0 0 0 0 0 1 1 1 1 1 1 2 1 1 1 0 1 1 0 0 0 1 0 1 1 1 0 2 2 0 1 0 1 0 0 1 2 0 0 0 1 1 0 0 0 1 0 0 0 0 0 0 1 1 0 1 1 0 0 0 1 0 2 0 1 1 0 0 0 0 0 2 1 0 1 1 0 1 0 0 1 0 2 2 0 0 0 0 1 1 0 1 1 1 1 0 1 0 1 0 0 1 0 0 0 0 0 0 2 0 2 1 0 1 2 0 2 0 0 1 0 1 1 0 1 0 0 0 0 0 1 0 1 1 1 2 0 0 1 1 1 2 1 0 1 1 0 0 2 0 0 0 2 0 0 0 0 0 2 2 0 2 1 0 2 1 1 2 0 2 1 1 1 0 2 1 1 0 0 0 0 0 0 0 0 2 0 1 1 1 2 0 1 2 0 0 1 1 1 1 0 0 0 0 1 0 0 0 1 0 0 0 0 0 0 0 0 0 1 2 1 0 2 1 0 0 2 0 2 0 0 2 1 1 1 1 1 1 0 1 1 1 1 1 2 0 0 2 1 1 1 0 0 1 0 0 1 1 1 0 1 1 1 0 1 0 1 0 1 1 2 0 0 0 2 1 0 1 0 0 0 2 0 1 1 1 1 0 0 0 1 0 1 1 1 0 0 0 1 0 0 0 0 1 2 0 1 1 1 0 0 0 2 1 1 2 0 0 1 2 2 1 0 1 0 0 2 1 1 1 2 0 1 2 2 2 0 0 1 2 0 0 0 1 1 1 1 0 1 0 1 2 1 1 0 1 0 1 1 1 0 0 0 0 0 0 0 1 0 0 0 0 1 2 2 2 2 0 1 0 0 2 0 1 0 1 1 0 0 0 0 0 0 2 0 1 1 1 2 0 0 1 1 0 2 0 1 1 0 2 0 0 0 1 1 1 0 0 0 0 0 0 0 0 0 0 1 1 0 0 2 1 0 0 0 1 1 2 0 0 1 1 1 1 2 1 1 1 0 1 1 0 0 0 2 2 1 2 1 1 2 2 2 0 1 0 0 0 0 0 1 0 1 0 1 0 0 2 2 0 1 1 1 0 2 1 1 0 1 1 0 1 0 1 1 0 0 2 0 2 1 2 0 2 0 1 0 0 0 0 0 0 0 0 0 0 0 0 2 0 1 2 0 0 1 1 0 0 1 0 0 0 0 1 1 0 2 1 0 0 1 0 2 1 0 1 1 1 2 2 2 0 0 0 0 0 0 0 2 1 1 2 2 0 2 1 0 0 0 1 2 0 2 1 0 2 0 1 0 1 0 0 1 0 1 1 1 0 1 0 0 1 1 0 0 0 1 1 0 2 0 1 0 0 0 2 2 0 1 1 1 1 2 0 0 0 0 0 2 0 1 1 2 0 1 1 0 1 1 1 0 0 1 1 1 1 0 0 1 0 0 0 0 1 1 0 0 0 0 1 0 0 0 0 0 0 0 0 0 0 1 0 2 0 0 0 2 1 0 0
91 0 2 0 0 0 0 1 1 0 1 0 0 0 0 0 0 1 0 1 0 1 0 0 2 0 0 0 1 1 2 0 0 1 0 0 2 1 0 2 2 0 0 0 2 0 0 0 2 1 0 0 1 1 1 1 0 0 1 0 1 1 0 0 0 0 0 0 2 0 0 0 2 2 1 2 1 1 1 0 0 1 2 0 0 0 0 0 2 2 0 0 1 1 0 1 0 1 1 1 0 0 0 0 2 1 2 1 1 0 0 2 0 1 0 0 0 0 1 0 1 0 1 0 0 0 0 0 0 0 2 0 0 0 0 0 0 0 0 0 0 0 0 0 0 0 1 1 1 2 0 1 0 0 0 0 0 1 1 1 1 0 1 1 1 0 0 0 1 1 0 0 0 2 0 0 2 0 0 0 0 1 1 1 2 1 2 1 0 1 1 2 2 1 2 1 2 0 0 0 0 1 0 1 1 2 1 0 1 0 2 2 1 0 0 1 0 0 0 1 0 0 0 0 0 0 0 1 1 0 0 0 0 1 1 0 1 2 0 2 0 0 2 1 1 0 0 0 0 0 0 0 0 0 1 1 1 1 1 1 0 1 0 0 1 0 0 0 1 1 1 0 1 0 0 0 0 2 2 0 2 2 1 1 0 0 1 2 0 2 0 0 0 2 2 0 0 0 0 0 1 1 1 1 1 0 0 0 1 1 0 2 1 2 2 0 1 1 0 0 0 1 1 0 2 0 0 0 2 1 1 0 0 0 0 0 0 1 0 2 1 1 0 2 0 0 2 0 2 2 0 0 0 2 0 1 1 2 0 1 1 0 0 0 0 0 0 0 1 1 1 1 1 1 1 1 0 1 1 0 1 0 0 1 1 1 0 0 0 0 0 0 0 0 1 1 0 0 2 2 0 2 0 1 0 1 1 0 1 2 0 1 0 0 0 1 1 1 0 0 0 0 1 1 0 1 0 0 2 1 1 0 0 2 1 1 1 1 0 0 2 0 1 1 0 1 2 0 1 0 1 0 0 2 0 0 0 0 0 0 1 0 2 0 2 2 2 1 0 1 0 0 2 2 2 0 2 2 0 1 1 1 0 0 2 1 0 2 2 0 0 0 1 1 1 0 2 2 2 0 2 1 1 1 1 0 1 0 1 0 0 1 0 1 0 1 1 2 0 1 1 1 1 0 0 1 1 0 1 1 1 0 0 2 2 0 1 2 1 1 1 1 0 0 0 0 0 0 0 1 0 1 0 0 2 2 0 0 1 1 0 0 1 1 0 1 1 1 1 1 1 1 1 0 0 1 1 0 1 1 1 1 0 0 0 0 1 0 1 1 0 2 0 0 1 0 0 0 0 0 1 2 2 0 0 1 1 1 1 2 0 0 0 2 0 0 0 0 0 0 0 0 1 1 1 0 2 1 0 0 1 0 1 0 0 0 1 1 2 0 2 0 2 2 2 0 0 2 1 0 1 1 2 0 0 0 0 0 2 0 0 0 1 1 1 1 1 2 1 1 1 0 0 0 0 1 2 1 1 1 1 0 0 2 1 1 2 0 1 0 1 0 0 0 0 0 0 0 1 2 0 0 0 0 2 2 1 2 2 1 0 0 0 2 0 0 0 1 1 0 0 0 1 1 1 1 1 0 0 0 1 0 0 0 1 1 1 0 0 0 0 1 0 0 0 0 1 0 0 1 0 0 0 0 0 0 0 0 2 1 0 1 2 1 1 0 1 1 1 2 1 0 0 0 0 1 1 0 0 0 0 0 2 1 1 1 1 2 1 2 0 1 0 1 1 1 0 1 0 0 1 0 0 0 0 2 2 0 0 2 2 0 1 0 1 0 1 2 2 0 2 2 0 0 0 0 0 0 0 2 1 1 2 1 0 1 0 1 1 0 1 0 0 0 0 0 0 1 0 0 2 1 1 2 0 0 0 1 0 0 0 0 0 1 1 1 1 0 2 1 0 0 0 0 2 2 0 1 2 1 1 1 2 0 0 0 0 1 2 0 1 1 0 1 0 0 0 2 0 0 0 2 1 0 1 1 1 1 0 0 0 0 0 0 0 0 2 1 2 1 1 1 0 0 0 0 1 2 0 0 0 2 0 2 0 0 0 1 2 1 1 1 1 0 0 1 0 0 0 0 1 1 2 1 1 0 1 0 0 0 1 0 0 1 2 0 0 0 1 1 0 0 1 0 0 1 1 1 2 0 0 2 1 1 0 1 1 1 0 1 1 0 0 0 0 0 0 0 0 0 2 2
92 0 2 1 0 0 0 1 0 1 1 1 1 1 1 0 0 1 0 1 1 1 0 0 2 0 1 0 0 0 2 1 1 1 1 0 0 0 0 0 1 0 0 0 1 0 0 0 1 1 1 0 0 1 1 1 0 0 1 2 0 0 0 2 0 0 1 0 1 0 0 0 2 2 0 2 1 2 2 0 2 2 2 2 2 1 1 0 1 1 0 0 1 2 1 2 0 1 0 2 1 0 1 0 2 1 2 2 0 0 2 2 1 2 2 2 2 0 2 0 1 0 2 0 0 0 0 1 0 1 1 0 0 0 0 0 0 1 0 2 1 0 0 0 0 0 0 0 0 1 0 1 0 0 0 1 1 1 1 1 1 0 0 2 0 1 0 0 0 0 0 1 1 2 1 1 2 0 1 0 0 0 0 0 0 0 0 0 0 0 2 2 1 1 2 0 1 0 0 0 0 0 0 2 2 0 2 0 1 1 0 1 1 0 0 0 0 0 2 1 1 1 0 0 0 1 1 0 1 0 0 0 0 1 1 0 0 2 0 1 0 0 2 0 1 0 0 0 0 0 0 0 0 1 0 0 0 1 0 0 0 0 0 0 0 0 1 0 1 0 1 0 1 1 1 1 0 2 1 0 0 1 0 0 0 1 0 1 0 2 1 1 1 1 1 0 2 1 1 1 1 0 1 1 1 0 0 0 0 0 0 1 1 1 1 0 1 0 0 1 1 0 1 0 1 0 0 0 2 1 0 0 1 0 0 0 0 1 1 1 0 0 1 2 0 0 2 0 1 1 0 0 1 1 0 1 1 1 0 2 2 0 1 0 1 0 0 0 2 0 0 0 1 1 1 0 2 1 0 0 0 0 0 0 0 0 0 0 0 1 0 0 0 0 1 1 2 0 1 1 0 1 0 2 0 0 2 0 0 1 1 0 1 0 1 1 0 1 0 1 0 2 0 0 0 1 0 1 2 1 0 1 1 1 1 0 0 1 0 0 1 1 1 0 2 2 2 0 2 0 0 0 0 2 1 0 1 1 1 0 0 0 0 0 0 0 0 1 0 1 1 0 1 1 2 0 2 1 1 0 0 2 1 0 2 0 0 0 1 0 1 1 1 2 0 0 1 2 2 2 0 2 2 0 2 2 2 0 1 1 0 0 0 1 0 1 1 1 0 1 1 1 1 0 0 1 1 1 1 1 1 1 0 0 1 0 2 0 0 1 0 0 0 2 1 1 0 0 0 0 1 1 1 0 2 1 0 0 1 2 0 0 0 2 0 0 2 0 0 1 1 1 0 1 1 0 1 1 2 1 2 0 0 0 1 0 1 0 0 0 0 2 0 0 1 0 0 0 0 0 0 2 0 0 0 2 0 1 1 2 1 1 0 0 2 0 0 1 0 0 0 0 0 0 0 1 1 2 0 0 0 0 0 0 0 0 2 0 1 1 1 0 0 1 2 1 1 0 1 0 1 1 1 0 1 1 0 1 2 0 0 0 0 0 1 2 0 1 2 1 0 1 1 1 1 2 1 0 2 0 0 0 0 2 2 2 2 0 0 0 2 0 0 0 0 0 0 1 2 2 0 1 0 0 0 1 1 2 2 0 1 0 0 1 0 0 0 2 2 0 0 0 0 1 0 2 1 0 0 1 1 1 0 1 1 0 1 0 1 1 0 1 0 0 0 1 1 0 0 0 0 0 0 0 0 0 1 0 1 0 0 0 2 2 1 1 1 0 1 2 2 1 0 1 1 2 1 1 0 0 0 1 0 0 0 1 1 2 2 2 0 0 0 1 1 1 0 1 0 0 1 0 0 0 0 1 0 0 1 1 2 0 1 1 2 1 1 2 2 0 2 1 0 0 0 0 0 0 0 2 1 1 1 1 0 2 0 1 1 0 1 1 0 1 0 0 1 0 0 0 1 0 0 2 0 0 0 0 1 1 0 0 0 0 0 1 0 0 0 2 0 0 1 1 2 0 0 1 2 0 0 0 0 0 0 0 0 1 0 0 1 2 0 1 2 1 1 1 1 0 1 1 1 0 1 1 0 1 0 0 0 0 0 0 1 0 1 0 2 0 1 1 0 1 0 0 1 1 0 1 0 2 0 2 0 0 0 1 2 1 0 0 2 2 1 0 0 0 0 0 2 0 1 0 0 0 1 1 1 1 1 1 0 0 1 1 1 0 0 0 1 0 0 1 0 1 1 0 0 0 0 1 0 0 0 0 0 0 1 0 0 0 0 0 0 0 1 0 1 0 0 0
93 0 2 1 0 0 0 0 0 1 1 0 0 0 0 0 0 1 1 1 0 2 0 2 0 1 1 0 0 1 2 0 0 1 0 0 1 1 0 0 0 0 0 0 2 0 2 0 1 0 0 1 2 2 0 0 0 0 0 0 1 1 0 2 1 1 1 1 0 0 0 1 2 2 1 2 2 1 1 0 1 1 1 2 2 0 0 0 0 2 0 0 0 0 0 1 0 1 0 1 1 0 0 0 2 0 2 1 1 0 0 1 1 1 1 2 1 0 1 0 1 0 2 1 1 1 0 0 0 0 1 1 1 0 0 0 0 0 0 0 1 0 0 0 0 1 1 0 0 1 0 1 0 0 0 0 0 1 1 0 0 1 0 2 1 2 1 0 2 2 0 2 1 2 1 1 1 0 0 0 0 1 1 1 2 1 2 0 0 0 1 1 2 1 2 1 2 0 0 0 0 0 0 0 0 1 1 0 1 0 1 0 1 0 1 2 0 2 0 0 1 1 1 0 0 2 1 0 0 0 0 0 0 1 1 1 0 1 0 1 0 1 1 1 2 0 0 0 1 1 1 1 0 0 0 1 1 1 0 0 1 1 0 1 0 0 2 1 2 2 0 0 2 2 0 0 1 1 1 0 0 1 0 0 0 1 0 1 0 2 1 0 1 2 2 0 0 1 0 1 1 0 0 1 0 0 0 0 1 2 0 2 2 1 1 0 2 1 0 1 0 1 0 0 2 0 0 0 1 0 2 1 2 0 0 0 0 1 1 1 1 1 2 2 1 1 1 0 0 0 0 0 1 2 1 1 1 0 0 1 2 1 1 1 0 0 0 0 2 0 0 0 0 0 0 0 2 1 0 0 1 1 0 1 0 0 1 1 1 1 0 0 0 1 2 0 1 1 0 0 0 0 0 2 0 1 0 0 0 2 0 0 1 0 1 2 1 0 1 0 0 1 2 0 0 0 0 0 2 1 1 0 0 0 0 0 0 1 0 1 2 2 2 0 1 1 1 1 2 0 0 0 0 2 2 2 2 2 0 2 2 2 0 1 0 2 2 2 0 0 0 0 2 0 1 0 0 1 0 0 2 1 0 0 2 0 0 0 2 1 0 0 0 2 1 0 2 2 2 2 0 1 1 1 1 0 2 0 0 2 0 0 0 0 0 1 0 2 0 1 1 1 2 1 1 2 1 1 1 2 0 1 0 0 0 0 2 1 1 1 0 0 0 1 1 0 0 1 1 0 0 1 0 0 1 0 0 0 0 1 0 0 0 1 0 0 1 0 0 1 1 0 0 0 0 0 0 0 1 1 1 0 0 0 1 0 1 1 0 0 0 0 1 0 0 0 0 0 0 0 0 2 0 0 0 2 2 1 0 2 1 1 0 1 1 0 0 1 0 0 2 0 0 0 0 0 1 2 0 0 0 1 0 0 0 1 2 2 2 0 1 1 1 1 2 1 1 2 0 0 0 2 2 0 0 1 0 0 2 0 0 0 2 0 2 2 1 2 0 2 0 0 1 0 1 2 2 2 2 0 2 0 0 1 1 1 1 0 0 1 1 1 0 1 0 0 0 0 1 2 1 1 0 1 1 2 1 1 2 0 0 0 0 1 1 0 0 2 2 0 0 0 0 0 1 1 0 1 1 1 2 1 0 0 0 0 0 1 1 2 1 2 0 1 0 0 1 1 0 0 1 1 0 0 0 0 0 1 2 1 1 1 2 1 0 1 2 0 2 1 0 1 0 0 0 0 1 1 1 1 0 1 0 0 0 1 0 2 2 2 1 0 2 2 1 0 0 1 0 0 1 0 0 0 0 2 2 1 0 1 1 0 0 0 0 0 0 1 1 0 1 1 0 1 0 2 1 0 0 2 1 1 1 1 0 2 0 0 1 1 0 1 0 1 0 1 1 2 0 0 1 0 0 2 0 0 0 1 0 0 0 0 0 0 0 1 0 0 1 0 0 0 0 1 1 0 0 1 1 1 1 1 2 0 0 0 1 0 1 0 1 1 0 2 2 0 2 2 0 0 1 1 1 0 2 2 0 0 0 1 0 1 0 0 1 1 2 1 1 1 0 1 0 1 0 0 1 0 1 0 1 1 0 1 0 1 0 1 1 0 0 0 2 1 0 0 0 1 0 0 2 0 1 0 0 0 1 0 0 0 1 0 0 0 2 1 1 0 1 1 0 0 1 0 1 0 1 0 0 0 0 0 0 0 0 0 0 0 0 0 0 0 0 0 0 0 1 0 0 0 2 1
94 0 1 2 0 0 0 1 0 0 0 1 0 1 1 0 0 1 1 2 1 2 0 0 2 0 0 0 1 2 1 0 0 0 0 0 2 1 0 1 0 1 0 0 2 0 1 0 2 0 0 0 0 0 0 0 0 0 1 1 1 1 0 2 0 0 0 0 0 0 0 0 1 1 2 1 1 2 2 0 1 2 2 0 0 0 0 0 2 2 0 0 1 1 0 2 0 0 0 1 0 0 0 0 2 1 2 1 1 1 1 2 1 2 0 1 1 0 1 0 1 0 2 0 0 0 0 2 0 2 0 1 0 0 0 0 0 0 0 1 1 0 0 0 0 0 0 0 0 0 1 0 0 0 0 0 0 2 1 0 1 0 0 2 1 0 0 1 1 2 1 0 1 2 1 2 1 1 2 2 0 1 0 0 1 0 0 1 0 0 1 2 2 2 2 1 1 0 0 0 0 0 0 2 1 0 2 0 1 0 0 0 2 0 0 1 1 1 0 1 0 0 0 0 0 0 0 1 1 1 1 1 0 1 1 0 1 2 0 2 0 0 1 1 2 0 0 1 1 1 0 0 0 0 0 0 0 2 2 2 0 2 0 1 1 1 0 1 1 0 0 1 2 2 0 0 0 2 2 0 1 2 2 1 0 1 1 0 1 1 0 1 0 1 0 0 2 1 0 1 1 0 1 0 1 1 2 1 1 1 0 1 2 0 0 0 2 1 0 0 1 0 1 0 2 0 0 0 1 1 1 1 0 0 0 0 0 2 0 2 0 1 2 2 1 1 1 1 2 0 0 0 0 1 0 2 2 0 0 0 1 0 1 1 0 2 1 1 1 1 1 1 1 1 0 0 2 1 1 0 0 1 0 1 0 2 0 0 0 0 0 0 1 1 2 0 1 0 2 2 0 2 0 2 0 0 2 1 0 2 0 0 0 0 0 1 1 1 0 0 0 0 0 0 0 0 0 0 1 1 0 0 0 2 0 0 1 1 0 0 0 2 2 1 0 1 2 0 2 0 0 0 0 2 0 0 0 0 0 0 0 0 1 0 1 1 1 2 0 0 0 0 2 0 1 1 0 2 1 1 0 2 1 0 2 0 0 0 1 1 1 1 1 0 1 0 2 2 2 1 1 1 0 2 0 0 0 0 0 0 0 2 0 0 1 1 0 2 0 1 1 0 1 1 0 1 1 0 0 2 0 0 0 1 0 1 1 0 1 2 1 1 0 0 0 0 0 0 0 0 0 0 0 0 1 0 0 0 2 1 0 0 2 2 1 1 1 1 1 0 1 2 0 0 0 0 1 0 2 0 2 0 1 0 0 1 0 1 0 0 0 0 0 0 0 1 1 0 1 0 1 1 1 0 0 2 2 0 1 1 0 0 0 1 0 0 0 0 0 0 0 0 1 1 1 1 1 2 0 0 1 0 0 0 0 2 2 2 2 0 2 1 0 1 1 1 2 1 1 0 0 1 0 0 1 2 0 0 1 0 0 0 0 1 0 1 1 2 1 1 0 1 0 0 0 2 2 0 2 0 1 0 1 2 1 1 0 1 0 0 2 0 0 0 0 0 0 1 2 2 0 0 0 1 1 2 0 1 2 0 2 1 0 2 0 1 0 1 1 0 0 0 0 0 0 1 0 2 2 1 0 0 1 0 1 0 2 1 1 2 0 2 0 0 0 1 1 0 0 1 0 1 0 0 0 0 0 0 2 1 0 1 2 1 0 0 1 1 0 2 1 1 0 1 1 1 2 0 1 1 0 1 0 0 0 1 1 2 1 2 1 1 0 1 1 1 0 1 0 0 1 0 1 0 1 2 1 0 0 1 2 1 0 2 0 0 2 2 2 0 1 2 0 0 0 0 0 0 1 2 0 2 1 1 0 1 0 0 1 1 0 1 0 0 0 0 0 0 0 0 2 0 0 2 0 0 0 0 0 0 0 0 0 0 0 0 1 0 1 1 0 0 0 0 2 1 0 1 2 2 2 2 2 0 0 0 1 0 0 0 2 1 0 1 2 0 2 2 0 1 0 2 1 0 2 2 1 0 0 1 1 1 1 0 2 1 0 2 2 1 0 1 0 1 1 0 0 0 0 0 0 0 1 1 0 0 0 0 1 1 0 0 1 1 0 0 0 0 0 1 1 0 2 0 0 0 0 1 0 0 2 0 0 0 1 2 2 0 1 0 0 0 1 0 0 2 2 2 2 1 0 1 0 0 0 0 0 1 0 1 1 0 0 0 1 0 1 0 0 0 1 0
95 0 2 0 0 0 0 0 0 1 1 0 0 1 0 0 1 1 1 1 1 2 0 0 2 0 0 0 1 2 2 1 0 0 0 0 2 2 1 1 1 0 1 1 2 0 2 0 2 0 0 0 1 1 1 1 0 0 2 0 0 0 0 1 0 0 0 1 2 1 0 1 1 1 2 1 1 1 1 0 0 2 2 1 1 0 0 1 1 1 0 1 1 1 0 1 0 1 0 1 1 0 0 0 2 0 2 2 0 0 1 1 1 2 1 1 2 0 0 0 2 0 2 1 1 1 0 1 1 2 0 0 0 0 0 0 0 1 1 0 1 0 0 0 0 0 0 0 0 1 0 1 0 0 0 0 0 0 1 0 1 1 0 2 0 2 0 0 1 1 0 1 1 2 2 1 2 1 1 0 0 2 1 1 1 1 1 1 0 0 1 1 2 0 2 0 1 0 0 1 0 0 0 2 2 0 2 0 1 0 0 1 1 1 0 0 0 0 1 0 1 2 1 0 0 2 1 0 0 0 1 1 0 0 0 0 0 2 0 2 0 0 2 0 1 0 0 0 0 0 0 0 0 0 0 0 2 2 0 0 2 2 0 2 0 0 0 1 2 1 0 1 0 0 0 0 1 1 0 0 0 0 0 0 0 0 0 1 2 2 0 1 1 2 2 0 1 0 0 0 2 0 1 0 1 0 0 0 2 1 0 1 0 1 1 0 2 0 0 0 1 1 1 1 2 0 0 0 0 0 1 0 1 1 0 0 0 0 1 0 0 0 0 2 1 1 1 0 2 0 1 1 0 2 2 0 0 1 0 2 1 0 2 1 2 0 0 2 2 0 0 0 0 0 1 1 2 2 0 0 0 1 0 0 1 0 0 1 1 0 0 0 1 0 1 1 1 1 0 0 0 0 0 2 1 0 0 1 0 1 1 0 0 0 0 2 2 1 0 1 1 0 1 1 0 0 1 0 0 0 0 0 1 0 2 0 0 0 0 0 2 2 2 1 1 1 1 0 0 0 0 0 0 1 1 0 1 2 1 2 0 0 0 2 0 2 2 1 0 1 0 0 0 2 2 2 0 2 2 0 0 2 1 1 2 1 0 0 0 0 2 2 0 1 1 0 2 2 2 2 0 2 2 1 1 1 2 0 0 0 0 2 0 2 0 2 1 2 0 2 1 0 0 0 0 0 1 0 0 2 0 0 0 0 0 0 1 1 0 2 1 1 0 1 1 0 0 1 1 0 0 1 1 0 1 0 0 2 1 0 1 0 1 1 1 0 0 2 2 0 1 1 1 0 1 1 2 0 1 1 1 0 0 0 0 1 0 1 0 0 0 0 0 0 0 0 0 1 0 0 1 1 0 0 0 2 1 1 1 1 0 0 0 1 0 0 0 1 1 0 0 0 1 1 1 0 1 1 0 0 1 0 0 0 0 0 1 1 2 0 1 0 0 2 1 2 2 1 1 0 0 1 0 1 0 2 0 0 1 0 0 0 1 0 1 1 1 1 2 1 0 1 0 1 0 2 2 0 0 0 0 1 0 2 2 2 2 1 0 0 1 0 1 0 0 0 0 0 1 1 0 1 0 0 0 0 0 2 2 0 1 0 0 1 0 0 0 1 1 0 0 0 0 1 0 2 1 0 0 0 0 0 0 0 0 0 1 1 0 1 1 0 0 1 0 0 1 0 0 0 0 0 0 1 1 0 1 0 2 0 0 0 2 1 0 1 2 1 0 2 1 0 0 1 1 0 2 2 0 0 0 1 1 1 0 1 1 1 1 2 0 1 2 2 1 0 0 1 0 1 2 0 1 0 1 0 2 0 0 1 2 1 1 0 2 1 2 2 0 0 1 0 0 1 0 1 1 0 1 2 1 2 2 1 1 2 0 0 0 0 0 0 0 0 0 0 0 1 0 0 2 0 0 2 0 0 0 0 0 0 0 0 0 1 1 1 1 0 0 0 0 0 0 1 1 0 0 2 2 1 1 1 2 0 0 0 0 0 0 0 2 2 0 1 2 1 1 2 0 0 0 1 1 0 1 1 1 1 0 0 0 0 0 1 1 0 2 2 2 2 0 2 0 1 0 0 0 1 0 1 0 1 1 1 1 0 0 1 1 0 1 1 2 2 1 1 0 0 0 1 1 0 1 1 1 0 1 1 0 0 2 0 2 0 1 1 2 0 0 0 1 0 0 0 0 0 0 1 1 0 0 1 1 1 1 1 2 0 1 0 0 0 2 1 2 0 1 0 0 0 1 1
96 0 2 2 0 0 0 2 1 0 1 0 0 1 0 0 0 1 0 1 1 1 0 0 2 0 1 0 0 0 1 0 0 0 0 0 2 1 0 0 0 0 1 1 1 1 2 0 1 1 0 1 0 0 2 1 0 0 1 0 0 1 0 0 0 0 1 0 1 0 0 0 1 1 2 1 2 0 0 1 0 2 1 1 2 0 0 0 2 2 0 0 0 0 1 2 1 1 0 0 0 0 2 0 2 0 2 0 1 1 0 1 0 1 0 0 1 0 0 0 2 0 1 2 2 2 0 0 0 0 1 0 1 0 0 0 1 1 0 1 2 0 0 0 0 0 0 0 0 1 0 0 0 0 0 1 1 1 0 0 1 1 0 2 0 1 0 0 0 0 0 1 0 1 1 0 1 0 0 0 0 1 0 0 2 2 0 1 1 0 1 1 2 0 2 0 1 0 0 1 1 0 0 2 2 0 2 1 0 0 0 1 1 0 0 0 0 0 1 0 0 0 1 0 0 1 1 0 0 0 1 1 0 0 0 0 0 1 0 1 0 0 2 0 2 0 0 0 1 1 1 1 0 0 0 0 1 0 0 0 0 0 2 1 1 0 1 1 2 0 0 1 1 2 0 0 2 2 2 0 0 0 1 0 0 1 0 2 0 2 0 0 2 2 2 0 1 0 0 0 0 0 1 1 1 0 0 1 2 2 0 2 0 2 2 0 2 0 0 1 1 0 1 0 0 0 0 0 1 0 2 1 0 0 0 0 0 1 1 0 0 1 1 2 0 1 0 0 2 0 1 1 0 0 0 0 0 0 0 2 2 0 1 0 1 0 0 1 1 1 1 1 0 0 0 0 2 1 0 0 1 1 0 1 0 1 0 2 2 1 1 1 1 0 2 0 1 1 0 0 0 0 0 2 0 1 1 1 0 1 1 0 0 1 1 2 1 0 0 0 0 1 0 1 0 1 0 0 2 2 0 0 1 1 2 2 0 1 1 0 2 0 2 1 1 2 1 0 1 0 0 1 0 2 0 0 1 0 1 0 0 0 0 1 1 2 2 2 0 0 1 1 0 2 0 0 0 1 0 0 2 1 0 0 2 0 0 1 2 1 1 0 0 1 1 0 2 1 1 2 0 2 1 0 2 0 2 0 1 1 1 0 1 0 0 0 0 2 0 2 2 0 1 0 0 1 1 0 1 1 1 1 0 1 2 0 1 0 1 2 1 0 0 1 1 0 0 2 2 0 0 0 0 0 1 1 0 0 2 1 0 0 2 2 0 1 2 0 0 1 0 0 2 0 1 2 2 0 2 0 2 0 0 0 0 0 0 0 0 0 0 1 1 0 1 1 2 0 0 0 0 1 0 0 0 2 0 0 0 0 0 0 0 2 1 2 1 0 0 0 2 0 1 2 1 1 0 2 0 0 2 0 0 0 0 0 0 1 2 0 2 0 0 1 1 1 2 1 1 0 0 2 0 0 1 2 0 0 1 0 0 0 1 0 1 2 1 2 1 0 0 0 1 0 1 2 2 0 1 0 0 0 0 2 2 2 2 1 0 0 2 0 0 1 0 0 0 1 1 1 0 0 0 0 0 1 1 1 1 1 0 0 0 1 1 1 0 2 2 0 0 0 0 1 1 2 1 0 0 0 0 0 0 0 1 1 1 1 0 1 1 0 0 0 0 0 0 2 0 0 1 1 0 1 0 0 0 0 2 1 0 0 2 1 1 0 0 1 1 2 1 0 0 1 1 0 2 1 1 1 1 1 0 0 1 1 0 2 1 2 0 1 0 1 1 1 0 1 1 0 1 0 0 1 0 1 1 0 0 1 2 1 1 0 1 0 1 1 1 0 2 1 0 1 0 1 1 0 0 2 0 2 2 1 0 1 1 1 0 0 0 0 0 0 0 0 0 1 0 0 1 0 2 2 0 0 0 0 0 0 0 0 0 0 0 1 1 0 1 1 1 0 0 2 0 0 0 0 1 1 2 2 1 0 0 0 0 0 1 0 1 1 1 0 0 0 0 2 0 0 0 1 1 0 2 0 2 2 0 1 0 1 1 0 1 1 1 1 2 1 0 2 0 0 0 0 0 1 0 0 0 2 1 2 1 0 0 0 1 1 0 0 1 1 0 0 0 0 0 0 2 0 1 1 0 1 1 0 0 0 1 0 1 0 1 1 1 0 0 0 1 0 1 0 1 0 0 2 2 0 0 2 0 0 0 0 0 0 1 0 0 0 0 0 0 0 0 0 0 0 2 2
97 0 1 1 0 0 0 2 0 0 0 2 1 2 1 0 1 1 1 0 1 1 0 0 2 0 0 0 0 0 2 1 1 1 0 0 2 1 0 0 0 0 0 0 2 2 0 0 2 0 0 0 1 2 0 0 0 0 1 0 0 1 0 1 1 1 1 2 1 0 0 1 2 2 2 2 2 2 2 0 2 2 2 1 1 0 1 0 1 1 1 0 1 1 0 1 0 2 0 2 2 0 1 0 2 0 2 1 1 0 1 2 0 0 0 0 0 0 0 0 2 0 1 2 1 1 0 0 1 1 0 0 0 0 0 0 0 1 1 1 2 0 0 0 0 0 0 0 0 0 1 0 0 0 0 0 1 1 0 1 2 0 0 2 1 1 1 0 0 0 0 0 1 1 0 1 2 1 1 1 0 2 1 1 1 1 1 0 0 0 2 2 2 1 2 0 1 0 1 1 0 1 0 0 0 1 2 0 1 0 1 0 1 0 0 1 1 0 2 2 0 0 1 0 0 1 1 0 1 0 0 0 0 0 0 0 0 2 0 1 0 0 2 1 2 0 0 0 0 0 0 1 0 1 0 0 1 2 0 0 0 0 0 1 1 0 0 1 2 2 0 0 1 1 1 1 0 1 1 0 0 1 1 1 0 0 0 1 0 2 1 1 0 2 1 0 2 1 0 1 1 0 2 0 2 0 1 0 1 1 0 2 1 1 1 0 2 0 0 1 1 0 2 1 1 0 0 0 0 1 2 1 0 0 0 0 0 1 1 0 0 0 1 2 1 1 2 1 2 1 2 2 0 2 1 1 1 0 0 2 2 0 1 2 0 0 0 1 1 1 0 0 2 2 0 0 2 2 2 0 0 0 0 1 0 0 0 0 0 0 0 0 0 0 2 0 1 1 0 0 0 0 0 1 0 0 1 1 0 2 0 0 1 0 1 2 0 0 0 0 0 0 1 0 1 1 1 0 2 0 1 0 0 2 1 1 0 1 0 0 2 1 0 0 2 2 2 0 1 0 1 0 0 1 1 0 1 1 0 0 0 0 0 0 0 1 0 2 0 0 1 2 1 1 1 1 1 1 1 0 1 2 2 0 0 0 0 1 2 0 1 0 1 2 0 0 2 0 0 2 0 2 2 0 2 0 2 1 0 1 0 0 0 0 0 0 0 2 0 2 2 0 2 0 1 1 1 0 1 1 1 1 0 0 0 0 2 0 1 2 1 1 0 1 0 0 0 1 1 0 1 1 0 0 2 1 1 0 1 0 0 0 0 1 1 0 0 0 0 0 1 1 2 0 1 2 2 0 1 1 1 0 0 0 0 0 0 0 1 1 0 1 0 0 0 0 0 0 0 0 1 2 0 0 1 2 0 0 1 2 1 1 0 2 0 1 1 1 1 0 0 0 0 0 0 0 1 1 0 0 0 0 0 0 0 1 2 0 2 0 2 0 1 2 2 1 2 1 2 0 1 1 0 1 0 2 0 1 1 0 0 0 1 1 1 1 1 2 0 2 0 0 0 0 0 2 2 0 2 0 1 0 0 1 2 2 1 1 0 0 1 0 1 0 1 0 0 0 1 1 0 1 0 0 1 2 1 1 1 0 0 0 0 2 0 0 0 0 0 0 0 0 2 0 1 2 0 0 0 0 2 0 0 0 1 1 1 0 1 1 0 1 0 0 0 0 0 0 0 1 1 1 0 0 0 1 1 1 2 0 1 1 2 1 0 0 0 0 1 2 1 1 0 0 0 1 1 2 0 0 1 0 1 1 1 1 0 2 2 2 2 0 0 1 1 1 0 0 0 0 0 0 1 0 2 1 2 0 1 1 2 0 2 0 2 0 2 2 1 0 2 1 0 0 0 0 0 0 1 2 1 2 2 0 0 1 0 1 1 1 0 1 1 1 0 1 1 1 0 0 1 0 2 1 1 0 1 0 0 0 0 0 0 0 0 0 1 0 0 1 0 0 1 1 2 1 0 0 0 0 1 2 2 0 0 0 0 2 0 0 2 2 0 2 2 0 2 2 1 0 1 1 2 1 2 1 0 2 0 0 0 0 2 0 2 1 1 2 2 2 0 2 0 0 1 0 1 1 0 0 0 2 0 1 0 0 0 1 1 0 1 1 1 2 2 1 0 1 0 0 2 0 1 2 0 0 2 1 0 0 1 0 1 0 1 1 1 0 0 0 1 0 0 0 0 1 1 0 0 1 1 0 0 1 0 0 0 0 0 0 0 0 1 0 1 0 0 1 2 0 1 1
98 0 2 1 0 0 0 0 0 2 2 0 0 0 0 0 0 1 0 2 1 2 0 1 1 0 0 0 0 1 2 0 0 0 2 2 2 0 0 0 0 0 0 0 1 0 0 1 0 2 1 0 1 1 0 0 0 0 2 0 0 2 1 1 0 0 1 0 1 0 0 1 1 1 1 1 1 1 1 0 1 2 1 0 1 0 0 0 2 2 0 0 1 2 0 1 0 2 0 2 2 0 0 0 2 0 2 1 1 0 0 1 0 1 1 1 1 0 1 0 1 0 2 0 0 0 0 0 1 1 0 0 0 0 0 0 0 0 0 1 1 0 0 0 0 0 0 0 0 1 0 1 0 2 0 0 0 2 0 0 2 1 0 2 0 2 0 0 2 2 0 1 0 1 2 0 2 0 0 0 0 0 1 1 1 1 1 2 0 1 0 2 1 1 2 0 1 0 0 0 0 0 0 1 1 1 2 0 1 0 0 1 1 0 0 1 1 0 1 0 1 1 0 1 0 1 2 0 0 0 1 1 0 0 0 0 0 1 0 0 0 0 1 0 1 0 0 1 1 1 0 1 0 0 1 1 0 1 0 0 0 0 0 0 0 0 1 0 1 0 1 0 1 1 0 0 0 2 2 0 0 0 2 2 0 0 1 1 1 2 0 1 1 2 2 0 2 1 0 0 0 0 1 0 1 0 0 1 2 2 0 2 2 1 0 0 1 0 1 0 1 1 2 1 0 0 0 0 0 1 2 1 1 1 0 0 0 0 2 1 1 1 1 2 1 1 1 1 2 0 1 1 0 1 1 0 0 0 0 2 2 0 0 0 0 2 0 1 2 0 0 0 2 2 1 2 2 2 0 0 0 0 0 1 1 0 0 0 0 1 1 1 0 1 2 0 1 0 0 0 0 0 0 2 0 1 0 0 0 2 0 0 0 1 1 2 1 1 0 1 0 1 0 0 1 1 1 0 0 0 0 0 0 0 0 0 1 1 0 0 0 2 2 0 0 0 2 0 1 0 0 0 0 2 2 2 2 0 0 1 1 0 0 1 0 1 1 2 0 0 1 1 2 0 2 1 1 2 0 1 2 1 1 1 2 1 0 1 1 1 1 1 1 1 0 0 1 1 1 2 0 2 2 0 1 1 1 0 0 2 0 0 0 0 0 1 0 2 0 0 0 1 2 0 1 2 0 1 0 2 0 1 1 0 0 0 2 1 1 2 1 1 0 2 0 0 0 1 1 1 0 1 2 0 2 1 1 1 2 0 1 0 0 1 1 0 0 0 0 1 0 2 0 1 1 0 1 1 1 2 2 0 1 0 0 1 0 0 0 0 0 2 1 1 1 0 1 1 0 0 1 1 0 0 1 2 1 1 0 1 0 0 0 2 0 2 2 0 0 0 0 0 0 0 0 1 2 1 0 0 1 0 1 1 1 0 1 1 2 0 2 0 1 2 2 1 1 1 1 0 0 0 0 2 0 2 0 0 1 0 0 0 1 1 0 1 1 2 0 2 0 0 1 0 0 2 1 0 2 0 0 0 0 2 2 2 2 0 1 0 2 0 0 1 2 0 0 0 1 1 1 0 0 0 2 2 2 2 2 1 0 0 0 2 0 0 0 0 0 0 0 0 0 0 0 2 0 1 1 1 1 0 0 0 0 0 2 0 0 0 0 1 0 0 0 0 0 1 0 0 0 0 0 0 0 0 0 0 2 1 0 0 2 1 0 1 1 2 0 2 0 0 1 0 0 1 0 0 0 0 0 1 0 0 0 2 0 2 2 2 0 0 1 1 0 0 0 0 0 1 1 0 1 0 1 0 0 0 0 1 1 0 1 0 1 0 1 1 1 0 1 1 0 0 0 2 0 0 0 2 1 1 2 1 0 2 0 0 0 0 0 0 1 1 0 1 1 0 0 0 0 0 1 2 0 1 1 0 0 0 0 0 0 0 0 1 1 0 2 2 0 0 0 1 2 1 0 1 2 0 0 0 2 0 0 0 0 0 0 0 2 1 1 1 1 0 1 1 0 0 0 1 2 0 2 1 0 1 0 0 0 0 0 0 2 0 2 2 2 2 0 2 0 0 2 1 2 0 1 1 0 2 2 2 2 0 0 0 1 0 0 0 1 1 1 1 0 0 0 0 1 0 1 1 2 0 1 1 0 0 2 0 0 1 1 1 1 0 1 0 0 0 0 0 0 1 1 2 2 0 0 2 1 1 0 0 0 0 0 0 0 0 0 0 1 0 0 0 0 0 1 1
99 0 2 1 0 0 0 1 2 0 2 0 0 0 0 0 0 1 1 2 0 2 1 0 2 0 1 0 1 1 2 1 2 2 0 1 2 1 0 0 0 0 1 1 2 1 0 0 1 0 0 0 2 2 0 0 0 1 0 0 1 2 0 0 0 0 2 1 1 1 1 1 2 2 2 2 2 1 1 0 0 1 2 1 1 0 0 0 1 2 0 0 1 1 0 0 0 1 0 2 1 0 0 0 1 0 1 2 0 0 0 1 0 1 0 0 1 0 1 0 1 1 2 2 2 2 0 1 1 1 1 0 0 0 0 0 0 1 0 1 2 0 0 0 0 0 0 0 0 1 0 1 0 0 0 0 2 1 1 0 1 0 2 2 1 2 0 1 0 1 1 0 2 1 2 2 1 1 0 1 0 1 1 1 1 1 1 2 1 1 1 2 2 0 2 0 2 0 0 0 1 0 1 1 1 1 2 1 0 1 0 1 1 0 0 1 0 0 1 1 1 1 0 0 0 0 1 1 1 0 0 0 0 0 0 0 0 2 0 1 0 0 2 0 1 0 0 0 0 0 0 0 0 0 0 0 0 1 1 2 0 1 0 1 1 1 0 0 0 0 0 1 0 0 0 0 0 2 2 0 2 2 2 0 1 0 0 2 0 2 0 0 1 1 1 0 2 1 0 1 0 0 1 0 1 0 1 1 1 1 0 1 2 1 1 0 1 1 0 0 0 1 2 2 2 0 1 0 1 2 2 0 0 0 1 0 1 0 2 0 0 0 2 1 1 1 1 0 2 1 0 0 0 2 1 1 1 0 0 0 1 1 2 1 1 1 0 0 2 0 0 0 0 0 1 0 0 1 1 0 0 1 0 0 1 0 0 0 0 0 0 0 2 0 1 1 2 0 1 1 0 1 0 2 0 2 0 0 1 2 0 0 1 0 1 2 1 0 0 0 0 1 0 0 0 1 1 0 0 0 0 0 0 2 1 1 1 2 0 0 2 1 1 1 0 1 2 2 2 0 0 0 0 1 1 0 1 1 1 0 1 0 0 0 0 1 1 2 0 0 0 0 2 0 1 1 0 1 0 0 2 1 1 1 1 0 1 2 2 1 0 0 0 0 0 0 1 1 1 1 1 2 2 0 2 0 1 1 0 1 0 0 0 1 0 1 0 2 0 1 1 2 2 0 1 2 0 0 1 1 0 1 1 0 0 0 2 0 0 1 0 0 0 1 1 2 0 0 0 0 0 0 1 0 1 1 0 0 2 1 0 0 0 1 1 0 0 2 2 0 0 0 1 0 2 2 2 0 0 2 1 2 0 0 0 0 0 0 0 0 0 1 1 0 0 0 0 0 0 0 0 2 1 0 0 1 1 1 0 2 0 0 0 0 1 0 0 2 0 1 0 1 0 2 2 0 2 0 0 0 1 0 1 0 0 0 1 1 1 1 0 0 0 1 2 2 2 1 1 0 0 1 0 1 0 1 0 0 1 1 1 0 1 0 0 2 1 2 1 1 0 0 0 0 0 2 2 1 2 0 2 0 0 2 2 2 1 0 0 0 1 0 0 0 0 0 0 0 1 1 1 0 0 0 1 2 1 2 1 1 1 0 0 2 0 0 0 0 0 0 0 0 1 0 1 2 0 1 0 0 0 0 1 0 1 1 0 1 1 2 1 1 0 0 0 0 1 1 0 0 1 1 0 0 0 1 1 1 1 1 0 0 2 0 0 0 0 0 2 0 1 0 0 0 0 1 2 0 1 2 0 1 1 1 1 1 0 1 1 2 0 1 1 1 1 0 0 1 0 1 1 0 0 0 0 0 1 0 0 0 0 0 0 1 0 0 1 2 1 0 1 1 0 1 0 1 1 0 0 2 1 1 2 1 0 1 1 1 0 0 0 0 0 0 0 0 0 1 1 0 1 0 1 2 0 0 1 0 1 1 0 0 0 0 0 1 0 0 2 1 0 0 0 1 1 1 0 1 1 1 1 1 0 0 0 0 0 0 1 0 1 0 1 1 1 0 1 1 0 0 0 0 2 1 2 1 0 1 0 1 0 1 0 0 1 0 1 1 2 1 0 2 1 2 1 0 2 0 1 1 1 1 0 2 0 0 1 0 0 0 0 0 1 2 0 1 0 0 0 0 1 1 2 0 0 0 0 0 0 0 1 1 0 0 0 0 0 0 0 0 1 0 0 0 0 0 0 1 1 0 0 1 1 1 0 1 1 0 0 0 0 0 0 0 0 1 0 0 0 0 2 2
100 0 1 2 0 0 0 2 0 0 0 2 0 0 0 0 0 2 1 2 1 2 0 1 1 1 2 0 0 0 2 0 1 0 0 0 2 1 0 0 0 1 0 0 0 0 0 0 1 1 1 0 1 1 1 1 0 0 0 0 1 2 0 2 1 1 1 0 1 0 0 0 2 2 2 2 2 1 1 0 1 1 1 0 1 0 0 0 1 1 0 0 1 2 0 2 0 0 0 1 0 0 0 0 2 2 2 0 1 0 0 1 0 1 0 0 1 0 2 0 0 0 2 2 2 2 0 1 0 1 1 1 0 0 2 2 0 0 0 2 0 0 1 0 0 1 0 0 0 1 0 1 0 0 0 0 1 1 0 1 0 1 0 1 0 0 0 0 0 0 0 0 0 1 1 0 1 0 0 0 0 0 2 2 2 2 2 1 0 0 1 1 1 1 1 0 1 0 1 0 1 1 0 1 1 1 1 0 1 0 1 1 1 0 0 1 0 0 1 0 2 2 0 0 0 0 0 0 0 0 0 0 0 0 0 0 0 2 0 1 0 0 2 0 1 0 0 0 1 1 1 0 0 0 2 2 2 1 0 0 0 0 0 2 1 1 1 0 2 1 1 0 2 2 1 1 0 1 1 0 0 1 2 1 0 0 0 1 0 2 0 0 1 2 1 1 2 1 0 0 1 0 2 0 2 0 1 0 0 0 0 0 1 2 1 0 1 0 1 1 0 1 1 0 2 0 1 0 2 1 2 1 0 0 0 0 0 2 0 0 0 2 1 2 1 1 1 0 1 1 0 0 0 1 0 1 1 1 0 2 2 0 0 0 0 2 0 1 1 1 1 1 1 1 1 0 1 2 1 0 0 0 0 1 0 1 0 0 0 1 1 1 1 0 2 0 1 0 0 0 0 0 0 2 0 1 0 0 0 2 0 0 0 0 0 1 1 0 1 0 0 1 0 0 2 2 1 0 2 0 1 1 0 0 0 0 0 2 0 0 2 1 1 0 2 2 0 0 1 0 0 0 0 2 1 1 1 1 0 0 1 0 1 0 1 2 1 1 0 1 0 0 2 0 1 0 1 2 0 2 0 2 1 0 1 0 0 2 2 1 0 0 1 2 0 0 0 1 1 2 0 2 1 1 1 0 1 1 0 1 0 0 0 1 1 1 0 2 0 2 2 0 1 0 0 1 1 1 1 1 1 1 0 0 2 1 2 1 0 1 1 1 0 0 0 0 0 0 0 0 0 0 1 0 2 1 0 1 2 0 1 0 1 0 0 0 0 2 2 0 0 2 2 0 1 2 2 1 1 2 2 1 0 0 1 0 1 0 0 0 0 1 0 0 0 0 0 0 0 0 0 2 0 0 2 2 0 1 0 1 0 0 0 1 0 1 1 0 0 0 0 0 0 0 0 1 2 1 0 0 1 0 0 0 0 1 2 0 2 0 0 1 1 1 1 0 1 1 1 0 0 1 2 1 0 2 0 0 1 0 0 0 0 1 0 1 0 2 1 1 0 1 0 1 1 2 2 0 1 0 1 1 0 2 2 1 1 0 0 0 2 1 0 0 0 0 1 0 2 2 1 0 0 0 1 1 1 2 2 0 1 0 0 1 0 0 0 0 0 0 0 0 1 0 0 1 0 2 2 2 2 1 0 0 0 0 1 1 0 1 1 1 0 0 0 1 1 1 0 0 1 1 0 0 0 0 0 0 1 1 0 0 2 1 1 0 1 1 1 2 1 0 0 1 1 0 1 1 1 1 0 1 1 1 1 1 0 1 1 1 0 1 0 1 1 1 0 0 0 0 0 0 1 0 1 1 0 0 0 1 2 1 1 0 1 0 0 2 2 1 2 2 0 0 0 0 0 0 1 2 2 1 1 1 0 2 0 0 0 0 0 0 0 0 0 0 0 0 0 0 2 0 2 1 1 0 2 0 1 1 0 0 0 0 0 2 0 0 2 1 0 0 0 0 2 1 0 1 2 1 1 1 2 0 0 0 0 0 1 0 2 1 1 1 1 0 1 2 0 0 0 1 2 1 2 1 0 0 0 1 0 1 0 0 0 0 2 1 0 0 0 0 1 1 0 0 2 1 1 2 0 2 0 1 1 0 1 1 2 1 0 0 1 2 0 0 1 0 0 0 2 0 0 2 2 0 2 1 1 1 1 1 1 1 2 0 0 0 0 0 1 0 0 0 0 2 2 0 1 0 0 1 0 0 0 0 0 1 0 1 0 0 0 1 1 0 0 1 2 0 2 1
101 0 2 1 0 0 0 2 0 0 0 1 0 1 1 0 0 0 0 2 1 2 0 1 1 0 0 1 1 1 2 0 1 1 0 0 1 0 0 0 0 0 1 0 1 2 1 0 2 0 0 0 1 1 1 1 0 0 1 0 1 1 2 0 0 0 1 1 0 1 0 0 2 2 1 2 2 1 1 0 0 2 2 1 1 0 0 0 2 2 0 0 2 1 0 1 0 1 0 2 0 0 0 0 2 2 1 0 2 2 0 2 0 1 0 0 1 0 2 0 1 1 2 0 0 0 0 1 0 2 1 0 1 0 0 0 1 0 0 0 1 0 0 0 0 0 1 0 0 2 0 2 0 0 0 0 2 1 0 1 0 1 0 2 1 2 1 0 0 0 0 0 1 2 1 0 2 1 0 1 1 1 1 1 1 1 1 1 0 0 1 1 2 1 2 0 2 0 1 1 0 1 1 0 0 1 1 0 0 0 1 2 2 0 0 1 1 0 1 0 1 1 0 0 0 0 0 0 0 0 0 0 1 1 1 1 1 2 0 2 0 0 1 0 2 0 0 0 0 0 0 2 0 0 0 0 1 2 0 0 2 2 0 0 0 0 0 0 0 0 1 1 2 2 0 0 1 2 2 0 1 2 0 0 0 1 0 2 0 2 0 0 1 2 1 0 2 1 0 1 1 1 0 2 0 0 0 0 0 1 0 2 2 1 1 0 1 0 0 2 0 1 0 0 2 0 0 0 1 2 2 0 0 0 1 0 1 1 1 0 0 1 1 2 0 0 2 1 1 1 0 0 0 1 0 1 1 1 0 0 0 0 0 0 0 1 0 1 1 1 1 1 1 1 1 0 1 1 1 0 1 1 1 1 1 1 0 1 1 0 0 0 0 1 2 0 1 0 0 0 0 0 0 2 0 0 0 1 0 1 1 0 1 0 1 2 1 1 0 0 0 2 2 2 0 0 0 0 2 1 1 0 0 1 1 1 0 1 0 0 2 0 1 0 1 1 1 1 2 0 0 0 0 1 2 0 2 1 2 1 1 0 0 0 1 2 1 2 0 0 1 1 1 1 1 1 0 1 0 1 0 2 1 0 1 0 0 1 1 0 1 1 1 1 0 0 1 0 0 2 0 2 2 0 0 0 0 0 0 2 0 0 0 0 0 2 0 2 0 2 2 1 2 0 1 2 0 0 1 1 1 0 0 0 1 0 1 0 0 1 0 0 0 2 1 0 1 1 1 0 0 0 0 0 1 1 0 0 2 0 0 0 1 1 0 1 1 0 0 2 1 1 1 0 1 1 2 2 2 2 2 0 1 0 0 1 0 1 0 0 0 1 0 0 1 0 0 0 0 0 1 1 1 1 0 1 1 0 0 0 1 0 0 1 0 1 1 0 1 0 1 0 0 1 1 0 2 1 0 0 1 0 0 0 0 1 1 1 2 0 0 0 0 0 2 2 2 2 1 0 1 1 2 0 0 0 0 1 1 0 0 0 2 0 1 2 0 1 2 0 0 2 0 0 1 2 2 0 2 0 0 1 0 2 2 2 1 0 0 0 1 0 0 0 1 0 0 0 1 2 0 1 0 0 0 0 0 2 2 0 1 0 0 0 0 1 0 2 2 0 0 0 0 1 0 1 2 0 0 0 1 0 1 0 1 1 1 1 0 1 1 0 0 0 0 0 1 1 1 0 0 1 0 0 0 0 0 0 1 1 0 0 2 1 0 1 1 1 0 2 0 0 1 1 1 0 1 2 0 1 0 0 0 0 0 1 2 0 0 2 0 2 0 1 1 1 0 1 0 0 1 0 0 0 0 1 1 1 0 0 1 1 1 1 1 0 2 2 1 0 1 1 0 1 0 1 1 0 0 2 1 2 1 1 0 2 0 1 1 0 1 1 0 0 1 0 0 1 0 1 1 0 2 1 1 0 1 0 0 0 0 0 0 0 0 0 0 0 2 0 0 0 0 0 1 1 0 1 1 1 2 2 2 0 2 1 0 1 0 0 2 2 0 1 1 1 1 1 0 0 0 2 1 0 0 2 0 1 1 2 0 1 1 0 2 2 0 0 2 0 0 2 0 1 0 0 1 0 0 0 0 2 0 1 1 0 1 0 1 1 0 0 0 0 0 0 0 0 0 0 1 0 2 1 1 0 1 0 0 0 1 0 0 0 0 2 2 0 0 0 0 0 0 0 0 1 1 2 2 0 0 2 0 1 0 0 0 0 0 0 0 0 1 0 2 0 0 2 1 0 2 1
102 0 1 1 0 0 1 2 1 0 1 0 0 0 0 0 0 1 1 0 0 0 0 0 2 0 0 1 0 0 1 0 0 0 0 0 1 1 0 1 1 0 2 2 2 1 1 0 0 1 1 0 2 2 0 1 0 0 1 0 2 2 0 1 0 0 2 0 1 0 0 1 2 2 1 2 2 1 1 0 1 2 2 0 0 0 0 0 2 2 0 0 1 2 0 2 0 1 0 2 1 0 1 0 2 0 2 1 1 0 1 2 0 1 1 1 1 0 2 0 1 0 2 1 1 1 0 2 0 2 0 1 0 0 0 0 0 0 0 2 1 0 0 0 0 0 0 0 0 0 0 0 0 0 0 0 0 1 1 0 0 1 0 1 2 2 0 0 0 1 0 0 0 2 2 2 0 1 1 1 0 1 2 2 2 2 2 2 2 0 2 2 1 1 1 0 1 0 0 1 0 0 0 0 0 2 0 0 0 0 1 2 1 0 0 0 0 1 2 1 1 1 1 0 0 1 1 0 0 0 0 0 0 0 0 0 1 1 0 1 0 0 1 0 2 0 0 0 0 0 0 1 0 0 0 0 0 2 1 1 1 2 0 2 0 0 0 1 1 0 1 1 1 1 1 1 0 2 2 0 1 2 1 1 0 0 0 1 1 2 0 1 1 1 1 0 2 1 0 1 1 0 1 0 1 0 1 0 1 1 1 2 1 0 0 0 2 0 1 1 0 1 0 0 2 0 0 0 0 1 1 0 0 0 0 0 0 1 1 0 0 1 1 2 0 1 1 0 1 1 0 0 0 2 1 1 1 1 0 0 1 1 2 2 0 0 0 1 1 1 1 1 0 0 1 1 1 2 2 0 0 0 0 0 0 0 0 0 0 0 0 0 0 1 1 1 2 0 2 2 0 2 0 2 1 1 0 1 0 2 0 0 1 0 1 2 1 0 0 0 0 0 0 0 0 1 1 2 2 1 0 0 0 2 1 0 0 0 0 0 1 1 1 0 1 1 1 1 1 1 0 0 0 2 1 1 1 2 0 1 2 0 1 0 1 1 1 2 0 0 1 1 1 1 1 0 1 0 0 0 0 2 2 0 0 0 0 1 2 0 0 0 0 1 1 0 0 1 1 1 1 1 2 0 2 1 2 1 1 1 1 0 0 1 1 1 1 1 0 1 1 1 2 0 1 2 0 1 0 2 0 1 0 0 0 0 2 1 0 2 0 0 0 2 1 1 1 1 1 0 0 0 1 0 1 0 1 0 1 1 0 0 0 1 0 0 1 1 0 1 1 1 2 0 1 2 2 1 2 1 2 0 0 0 0 0 0 1 0 0 0 0 1 0 0 0 0 0 0 1 0 2 1 0 0 2 1 2 0 1 0 0 0 1 1 0 0 1 0 1 1 0 0 0 0 1 1 1 0 0 2 0 0 0 0 0 2 0 1 1 0 0 0 1 1 1 2 1 2 0 2 1 1 1 0 1 0 0 0 0 0 0 1 0 1 2 0 2 0 2 0 0 0 0 1 1 1 2 1 1 2 1 0 2 2 1 2 0 0 0 2 0 0 0 0 0 0 0 0 1 2 0 0 1 1 2 1 2 2 0 1 0 0 2 0 0 0 1 1 0 0 0 2 1 0 1 1 1 0 0 1 0 0 1 1 0 0 1 1 2 0 2 0 0 0 1 1 1 0 0 0 0 0 0 0 0 0 0 2 2 0 0 2 2 0 1 1 1 1 2 0 1 0 0 0 0 1 1 1 1 0 1 0 0 1 1 0 1 1 2 0 1 1 1 1 0 1 0 0 0 1 0 1 0 1 0 2 0 1 1 2 0 1 1 0 0 1 1 1 0 2 2 0 1 1 2 1 0 0 2 1 1 2 2 0 1 0 0 0 0 1 0 1 1 0 1 2 1 1 0 1 0 2 0 1 0 2 0 1 1 0 0 0 0 0 1 0 0 1 1 0 0 1 2 1 1 0 0 0 0 0 0 2 0 0 0 0 0 0 1 1 2 2 1 2 0 2 2 0 1 0 1 2 0 2 1 0 1 1 1 1 1 0 0 1 1 2 1 1 1 0 1 0 0 0 0 0 0 1 1 1 1 0 2 0 0 0 0 1 1 0 0 2 1 0 0 0 0 0 0 2 0 1 1 1 0 2 0 0 0 0 0 0 0 2 1 1 0 1 0 1 0 1 0 0 2 2 1 1 0 0 2 0 0 0 0 0 0 0 0 0 0 0 0 1 0 0 0 1 0 0 1
103 0 1 1 0 0 1 1 1 1 2 0 0 1 0 0 1 1 0 1 0 1 0 0 2 0 0 0 0 0 1 0 2 1 0 0 1 1 1 0 0 0 0 0 2 0 0 0 0 2 0 0 0 0 2 1 1 0 1 1 1 1 0 1 0 1 1 2 1 1 0 1 2 2 1 2 2 0 0 0 0 1 0 0 2 0 0 0 2 2 0 1 1 2 1 2 0 1 0 2 1 0 0 0 1 0 1 1 1 0 0 2 0 1 0 1 1 0 0 0 2 0 2 0 0 0 0 1 0 1 0 0 0 0 1 1 0 0 0 0 1 0 0 0 0 0 0 0 0 2 0 2 0 0 1 0 0 2 0 0 0 1 0 2 1 2 1 1 0 1 0 0 1 1 0 1 1 1 1 1 0 2 2 2 2 2 2 1 1 0 1 1 2 1 2 0 1 0 0 0 1 0 0 2 2 0 2 0 1 0 0 1 1 0 0 0 0 0 1 0 1 1 1 0 0 1 1 0 0 0 1 1 0 0 0 0 0 2 0 2 0 0 2 0 2 1 1 0 0 0 0 0 0 0 0 0 0 2 0 0 0 0 0 1 0 0 1 0 2 1 0 0 0 0 0 0 0 2 1 0 1 2 2 0 2 0 0 0 0 2 2 1 1 2 1 0 2 2 0 1 1 0 1 1 1 0 0 0 1 1 0 2 2 1 1 0 2 0 0 0 1 0 0 0 2 0 0 0 1 1 1 1 2 1 0 0 0 2 0 1 0 1 1 2 1 1 1 1 1 0 1 1 0 1 0 1 1 1 0 2 2 0 0 0 0 0 0 1 2 0 0 0 0 0 1 0 0 1 1 1 0 0 0 1 1 0 0 0 0 0 0 0 2 0 2 0 1 1 0 0 0 0 0 2 0 2 0 0 0 1 1 0 0 0 0 1 1 1 0 1 0 1 1 1 1 1 1 2 2 0 0 1 0 1 1 1 1 1 0 1 1 0 1 0 0 0 2 0 0 1 0 0 0 2 1 0 1 2 0 2 1 0 0 0 0 1 0 2 0 0 0 0 2 1 1 0 1 2 0 1 1 1 1 0 1 0 0 2 2 2 0 0 1 1 0 0 0 2 2 2 0 2 2 1 1 1 1 1 1 0 0 1 0 1 1 1 1 1 0 2 2 0 1 0 1 1 1 1 0 2 0 1 1 0 1 1 1 0 0 0 1 1 0 1 0 0 0 0 0 0 0 0 1 1 2 0 0 1 0 1 0 0 0 1 1 0 0 0 0 0 1 1 0 0 0 0 0 0 1 1 2 1 0 0 1 0 1 0 0 0 0 1 0 0 1 0 1 0 0 0 0 2 0 2 0 2 1 1 0 1 1 1 0 0 2 0 0 2 0 2 0 2 0 1 1 1 1 1 0 0 0 0 0 0 0 1 2 0 2 0 2 1 0 0 2 2 2 1 1 0 1 1 0 1 0 2 0 0 0 0 0 0 2 0 0 2 2 2 1 0 0 1 0 0 0 2 1 0 0 0 0 1 0 1 2 1 1 1 1 0 2 1 1 0 0 0 0 1 1 1 0 0 0 1 0 1 1 1 1 0 2 2 0 1 0 1 0 1 0 0 1 0 1 0 1 2 0 0 0 0 2 0 0 0 1 0 2 1 0 1 0 1 1 0 0 1 1 0 0 1 1 1 0 0 0 0 2 0 1 0 0 0 2 2 0 0 0 1 1 2 1 0 1 0 0 0 1 2 0 0 2 0 1 1 2 0 0 2 2 2 2 0 2 2 2 0 0 1 0 0 1 0 1 0 1 0 1 0 0 1 1 0 2 0 2 0 1 2 2 0 2 2 0 0 0 1 1 0 0 2 0 2 1 1 0 2 0 2 2 0 2 1 1 1 1 1 1 0 0 0 2 0 1 2 0 0 0 0 0 0 0 0 0 0 0 0 1 0 1 2 1 0 0 0 2 0 1 0 2 2 1 2 1 0 1 0 0 2 0 0 2 2 0 2 2 0 2 2 0 1 1 0 2 0 1 1 0 2 1 2 0 2 0 0 1 1 0 1 1 1 0 1 0 2 1 0 2 1 0 0 0 2 0 2 0 0 1 1 1 0 1 1 2 0 0 1 0 1 0 0 2 0 2 1 0 0 1 1 0 0 1 0 1 0 1 1 1 0 0 0 0 0 0 1 0 1 2 0 1 0 0 2 0 0 0 0 0 0 0 0 0 0 0 0 0 1 0 0 2 0 2 2
104 0 1 2 0 0 1 2 0 1 1 0 2 2 1 1 0 1 1 2 0 2 1 1 1 1 1 0 0 1 2 0 0 0 1 0 2 1 1 0 0 0 1 1 1 1 2 0 1 0 1 0 1 1 1 1 0 0 1 1 1 1 0 1 0 0 2 0 1 0 0 0 1 1 2 1 1 1 1 1 1 2 1 0 1 0 0 1 1 1 0 1 2 2 1 2 0 0 0 1 0 1 1 0 2 1 2 2 0 0 1 1 0 0 0 0 0 0 0 0 2 0 2 0 0 0 0 1 0 1 1 1 1 0 1 0 1 0 0 2 0 0 0 0 0 1 0 0 0 0 0 0 0 1 1 1 0 1 0 1 0 0 0 2 0 2 0 0 1 1 0 0 1 0 1 1 1 0 0 0 0 1 0 0 2 2 0 0 0 0 2 2 2 1 2 1 2 0 1 0 0 2 0 1 1 1 2 0 0 0 1 1 1 0 0 1 0 1 2 1 0 1 1 0 0 2 2 1 0 0 0 0 0 0 0 0 0 2 0 2 0 0 1 0 2 0 0 0 0 0 0 0 0 0 0 0 1 1 0 0 0 0 1 1 0 0 0 0 1 0 2 0 0 0 0 0 1 2 2 0 1 2 2 1 1 0 0 1 0 2 2 1 1 1 1 0 2 1 0 0 1 0 0 1 0 1 1 1 1 1 0 1 2 2 2 0 2 1 1 0 0 2 1 1 0 0 1 0 1 0 0 0 1 1 1 0 1 1 1 0 0 1 2 1 1 1 1 1 2 2 0 0 0 2 1 1 1 2 0 1 1 0 0 0 0 0 0 2 2 0 0 0 2 2 1 1 1 1 0 0 0 0 0 1 0 0 0 1 1 0 0 0 0 0 2 0 0 0 1 1 0 1 0 2 0 1 0 1 0 1 0 0 1 0 1 2 0 0 0 0 1 1 1 2 1 1 0 0 2 1 1 0 0 1 1 1 0 1 0 0 2 0 1 0 1 1 1 0 1 0 0 0 0 2 2 1 1 1 1 1 1 0 1 1 1 1 1 2 0 0 1 0 2 0 2 1 1 0 0 0 2 2 1 0 1 0 0 1 2 0 0 0 0 1 0 0 1 1 1 2 0 2 1 1 1 0 1 0 1 1 0 0 0 0 0 1 0 2 0 0 0 2 1 0 0 0 0 1 2 0 2 0 0 0 1 0 2 0 1 1 0 0 0 1 1 0 0 1 1 0 1 2 0 0 2 0 0 1 0 1 0 0 0 2 0 0 2 0 0 0 0 0 0 0 0 0 0 1 1 2 2 1 0 0 1 0 1 0 1 1 0 1 0 0 1 0 0 0 0 0 0 1 1 0 1 2 1 1 0 1 1 0 0 2 0 0 0 0 0 0 1 0 0 0 0 2 2 1 0 0 1 0 0 0 0 1 2 1 2 0 1 0 1 1 1 0 1 2 0 0 0 2 2 2 0 2 0 1 2 1 1 0 2 1 0 1 1 2 1 1 0 1 1 0 0 1 1 0 0 0 0 0 1 1 0 1 1 1 0 0 2 1 0 1 0 0 0 1 0 2 1 1 0 0 2 2 1 2 2 1 0 1 0 1 0 1 1 1 1 0 0 0 2 0 1 0 0 1 0 0 2 0 1 0 1 1 1 2 0 2 1 2 0 0 0 0 0 0 0 0 0 0 0 0 0 0 0 0 1 0 0 0 2 1 0 1 2 0 2 1 0 1 0 0 0 1 0 1 1 1 0 1 0 0 0 1 0 1 1 2 0 1 1 1 0 0 0 0 0 1 1 0 0 0 0 1 0 0 0 2 2 0 2 0 2 0 2 1 1 0 0 1 0 0 0 1 0 0 0 1 0 1 1 1 0 2 0 0 1 1 0 0 1 1 0 1 1 1 0 0 2 2 2 2 0 0 2 0 0 0 0 0 0 0 0 1 0 0 1 0 0 0 0 1 1 0 0 1 2 2 2 2 2 0 0 0 0 0 0 0 2 1 0 2 2 0 2 1 0 0 0 0 1 0 2 0 1 0 0 2 0 1 1 0 1 1 1 2 2 2 0 2 0 1 0 0 2 1 1 1 0 2 0 1 0 0 0 1 1 0 0 0 2 1 0 0 1 0 0 0 2 0 2 0 0 0 0 0 0 1 0 1 0 1 1 1 1 0 1 0 0 0 0 1 0 0 0 1 2 0 0 2 0 0 0 0 0 1 1 1 1 0 0 1 0 0 0 0 1 0 2 2
105 0 1 1 0 0 0 1 0 2 2 0 0 0 0 0 0 2 1 1 0 2 0 0 2 0 0 0 0 1 2 0 0 2 1 0 1 1 0 1 1 0 0 0 2 0 0 0 2 0 0 0 0 1 1 1 0 0 2 0 1 1 0 0 0 0 1 1 1 0 0 1 2 2 2 2 2 0 0 1 0 2 2 0 1 1 1 0 2 2 0 1 2 0 0 1 0 1 0 2 0 0 0 0 2 0 2 1 1 0 0 1 0 1 1 2 1 0 1 0 2 0 2 1 1 1 0 0 1 1 0 0 0 0 0 0 0 0 2 0 0 0 0 1 0 0 0 0 0 1 0 1 0 1 1 1 0 0 0 0 0 1 2 2 1 2 0 2 0 2 1 2 0 2 1 2 2 0 0 0 0 0 0 0 0 0 0 1 0 1 0 1 1 0 1 0 1 0 0 1 0 0 0 0 0 1 2 0 2 1 0 1 2 1 0 0 0 0 1 0 0 1 0 0 1 0 2 0 0 0 1 1 0 1 1 1 0 2 0 1 0 0 1 0 2 0 0 0 1 1 1 0 0 0 1 1 1 2 1 1 0 1 0 2 1 0 1 1 1 0 1 1 1 1 0 0 0 2 2 0 0 1 1 0 0 1 0 1 0 2 1 0 0 2 2 0 2 0 0 0 0 0 0 0 0 0 0 1 1 1 0 2 1 1 1 0 2 1 0 0 0 1 2 1 1 0 0 0 0 1 2 1 1 0 0 0 0 1 2 2 0 2 1 1 0 0 2 0 2 1 0 0 0 0 0 0 0 2 0 1 1 0 2 2 2 1 0 1 2 0 0 0 0 0 1 1 1 1 0 0 0 1 0 1 1 1 0 0 0 0 0 0 1 0 2 0 1 1 1 1 0 1 0 2 0 0 0 0 0 1 0 0 0 1 1 1 0 1 0 1 0 1 0 0 0 0 1 0 1 0 1 0 0 1 1 1 1 1 0 0 0 2 1 0 1 1 1 0 1 0 0 0 0 1 2 0 2 2 1 2 0 0 0 0 0 0 0 2 0 1 0 0 1 2 0 0 0 1 0 1 1 2 1 0 2 0 0 1 1 0 2 2 1 2 0 0 0 1 1 2 0 2 1 1 1 0 1 0 1 1 0 0 0 0 0 2 0 2 0 0 0 1 2 1 0 2 0 0 0 2 0 0 0 0 1 0 1 1 1 0 2 2 0 1 1 0 0 2 2 0 0 0 0 0 2 0 1 1 1 1 0 0 0 0 0 1 1 1 1 0 1 1 2 0 1 2 2 1 1 2 1 1 1 0 0 1 0 0 0 0 0 2 0 1 1 0 1 0 0 0 0 1 0 0 0 2 2 1 0 1 0 0 0 1 0 2 2 1 0 1 1 1 0 0 0 0 1 1 0 0 1 0 0 0 0 2 2 1 2 0 1 0 0 0 2 2 2 0 1 0 0 1 0 1 1 2 0 1 1 0 0 0 1 0 0 2 1 1 1 1 0 1 1 0 0 2 1 0 1 0 1 0 1 1 1 1 0 1 0 0 1 0 0 1 0 0 0 1 1 1 1 0 0 0 2 2 2 1 2 1 0 0 0 0 1 0 0 1 1 0 0 0 1 0 2 1 0 2 1 1 2 0 0 0 0 0 2 1 0 1 0 1 0 0 0 1 1 1 0 0 1 1 0 0 0 0 1 0 2 0 0 0 2 0 0 0 0 0 2 1 1 0 1 0 0 1 2 1 0 0 1 0 1 1 2 0 0 2 2 2 0 0 2 2 1 0 0 1 1 0 1 0 0 0 0 0 2 0 0 2 2 0 1 0 2 1 2 2 0 0 0 0 0 1 0 1 0 0 0 1 1 0 2 0 0 1 1 1 1 1 0 0 0 0 0 0 1 1 0 0 2 0 0 2 0 0 0 0 0 0 0 0 0 0 0 1 1 0 2 1 1 0 0 2 2 1 0 1 2 1 1 1 2 0 0 0 0 0 1 0 2 1 1 1 1 0 1 0 1 0 1 0 2 0 2 0 1 1 0 0 0 1 1 0 1 0 2 1 1 0 0 1 0 1 0 0 0 1 0 0 1 1 0 2 0 0 0 1 2 1 1 1 2 0 0 1 0 0 0 0 2 0 2 1 0 1 2 0 0 0 1 0 0 0 1 0 0 0 0 0 1 0 0 1 0 0 0 1 1 0 0 2 1 1 0 0 0 1 0 1 1 0 0 0 0 1 0 1 1 0 2 2
106 0 0 2 0 0 0 1 1 0 1 0 0 0 0 0 0 1 1 1 2 1 0 1 1 0 0 0 1 2 2 0 0 1 0 0 1 0 0 0 0 0 0 0 2 0 1 0 2 0 0 0 0 0 2 1 0 0 1 0 2 2 0 0 0 0 0 0 0 0 0 0 2 2 2 2 2 2 2 0 2 2 1 0 1 0 0 0 0 2 0 0 0 2 1 2 0 0 0 0 0 1 1 0 2 0 2 2 0 0 1 2 0 0 0 0 0 0 1 0 1 1 2 1 1 1 0 0 1 1 1 0 0 0 1 0 0 0 0 0 0 0 0 0 0 0 0 0 0 2 0 2 1 0 1 0 0 1 1 0 0 1 0 2 0 1 0 0 2 2 0 2 1 0 1 1 2 2 0 2 0 2 0 0 1 1 0 0 0 0 0 0 1 1 1 0 2 0 0 0 1 0 0 2 2 0 2 0 1 0 1 1 1 0 1 0 0 0 1 1 0 0 0 0 0 0 0 1 0 0 0 0 0 1 1 1 0 0 1 0 0 1 2 0 0 0 0 0 0 1 1 1 0 1 0 0 1 2 0 0 1 1 1 1 0 0 1 0 2 1 1 1 2 2 1 1 0 2 1 0 0 1 1 1 0 1 0 0 0 2 2 1 1 2 2 0 0 2 0 1 1 0 0 1 0 0 0 0 1 1 0 1 1 1 1 0 2 1 0 0 0 1 2 1 1 0 0 0 1 1 2 1 1 0 0 1 0 1 1 1 1 1 0 2 1 1 1 0 1 1 0 0 0 0 0 0 0 0 0 2 2 0 1 0 1 0 0 1 1 1 1 1 1 1 1 1 1 2 2 0 1 0 0 0 1 2 0 1 1 1 0 0 1 0 2 0 1 1 0 0 0 0 0 2 1 0 0 1 0 1 0 0 0 0 0 2 1 1 0 1 0 1 0 2 0 0 0 2 2 0 0 1 0 2 0 0 1 0 0 0 1 1 1 0 1 1 1 0 0 0 1 1 0 1 1 0 1 1 1 1 1 0 0 1 1 2 2 2 0 0 1 1 1 2 0 0 0 2 1 1 0 2 1 0 1 0 0 1 2 0 0 0 2 2 0 0 1 2 2 2 0 2 1 1 1 0 2 1 1 0 0 0 0 0 0 1 0 2 1 2 2 0 2 2 0 2 0 0 0 2 0 0 0 0 0 0 2 1 1 1 0 0 0 1 0 0 0 2 2 0 0 0 1 0 2 1 0 0 1 0 1 0 0 1 0 1 1 0 0 0 0 1 0 0 0 0 0 0 1 1 1 1 0 0 0 0 0 0 0 0 0 1 1 0 2 0 1 0 0 0 0 2 1 0 0 1 2 1 0 2 1 1 0 0 1 0 0 1 1 0 1 0 0 0 0 1 2 1 0 0 0 0 1 0 0 0 1 0 1 1 1 0 0 0 0 0 2 1 1 0 0 1 1 0 1 1 0 0 2 1 1 0 1 0 0 2 1 2 0 1 1 0 1 0 0 2 1 0 2 0 2 0 0 1 1 0 1 0 0 0 2 0 0 1 0 0 0 0 2 2 0 1 0 0 1 1 1 0 1 1 1 1 0 1 1 0 0 2 2 1 0 1 2 0 1 1 0 2 2 1 0 0 0 0 1 1 0 0 1 0 1 0 1 0 0 0 1 0 0 1 1 1 0 0 0 1 0 2 2 0 2 1 2 1 1 0 0 0 2 0 1 0 0 2 2 0 1 2 0 0 0 0 1 1 1 1 0 2 2 2 0 0 2 2 1 0 0 1 0 0 1 0 0 0 0 1 1 0 1 1 2 0 1 1 1 0 2 2 2 0 2 2 0 0 0 0 0 0 0 1 0 2 2 1 1 1 0 0 0 0 0 0 0 0 1 0 0 0 0 0 1 0 1 2 0 0 1 0 0 0 0 0 0 0 0 0 0 0 2 1 1 0 0 1 1 0 0 2 2 0 1 1 2 0 0 0 0 0 0 0 2 2 0 1 2 0 2 1 0 0 0 1 2 0 2 0 1 2 2 2 2 1 0 0 0 0 2 1 2 1 0 2 1 1 0 0 1 1 1 1 0 2 1 1 1 0 1 1 1 0 0 0 1 2 1 1 0 1 0 0 2 0 2 0 0 0 0 0 0 0 1 0 0 0 2 0 0 0 0 0 0 0 0 0 0 0 1 0 2 0 0 1 0 1 0 0 0 0 0 0 0 0 0 0 0 1 0 0 0 0 1 1
107 0 1 2 0 0 0 0 0 1 1 1 1 2 2 0 0 1 0 1 1 2 0 0 2 0 2 0 1 1 2 1 0 1 0 0 2 1 0 2 2 1 0 0 2 0 0 0 1 1 0 0 2 2 0 1 2 0 1 0 1 2 0 0 0 0 2 1 2 1 1 2 2 2 1 2 2 1 1 0 1 2 2 0 0 0 0 1 2 2 1 1 1 1 0 1 0 0 0 1 0 2 1 0 2 0 2 1 1 1 0 0 1 1 2 2 2 0 0 0 2 0 2 1 0 0 0 1 0 1 1 1 1 0 0 0 1 1 0 0 1 0 0 0 0 0 0 0 0 1 0 1 0 0 1 0 1 1 0 1 1 0 0 1 2 1 1 1 0 1 1 0 0 2 1 0 2 0 0 0 0 0 1 1 1 1 1 1 1 0 1 2 2 1 2 0 1 1 0 0 2 0 0 1 1 1 2 0 1 0 2 1 2 1 0 0 0 0 2 2 0 0 0 0 0 1 1 0 0 0 0 0 0 0 0 0 0 0 0 0 0 1 2 0 2 1 1 0 0 1 1 0 1 0 0 0 1 2 0 0 0 0 0 2 0 0 0 0 1 1 0 0 1 1 1 1 1 1 1 0 0 1 2 1 0 0 0 0 0 1 1 1 1 2 2 0 2 1 1 0 1 0 2 0 2 0 0 0 1 2 0 2 2 1 1 0 2 0 0 1 1 0 1 0 1 0 1 0 0 1 2 2 1 0 0 0 0 1 2 2 0 2 1 1 0 0 1 0 1 1 0 0 1 1 0 0 0 0 0 1 2 1 1 1 1 0 0 0 2 0 0 0 1 1 2 2 2 1 1 1 1 0 0 1 0 0 0 1 1 1 1 1 0 1 2 0 2 0 1 1 0 1 0 2 1 0 0 1 0 2 0 0 0 0 1 2 1 1 0 0 0 0 0 1 2 2 1 0 2 1 1 0 0 2 0 0 0 0 0 1 2 0 1 0 1 1 2 0 1 0 0 0 0 2 1 1 1 1 1 0 1 0 0 0 0 1 1 2 0 0 0 0 2 0 1 1 0 2 0 1 1 1 0 0 2 0 0 1 2 1 0 0 0 1 0 0 1 2 2 2 0 2 0 2 0 0 2 1 0 1 0 0 0 1 0 2 1 2 1 2 2 0 2 0 1 2 0 1 0 2 1 1 0 1 0 1 0 1 1 1 0 0 0 0 0 0 0 1 1 0 2 2 0 0 1 0 0 0 0 1 0 0 0 0 0 0 0 1 1 0 0 1 0 0 0 0 0 0 1 1 1 0 0 0 0 0 0 0 0 0 0 1 1 0 1 0 2 0 0 0 0 2 0 0 1 2 0 0 1 1 0 0 0 0 1 0 0 1 0 0 1 0 0 0 0 0 1 2 0 0 1 0 0 0 0 0 2 2 2 0 2 1 1 1 2 1 2 1 1 0 0 1 2 1 0 2 0 0 0 0 0 0 1 1 1 1 1 2 1 0 0 0 1 0 0 2 1 1 1 1 2 0 0 1 1 1 0 0 1 0 2 0 0 0 0 0 0 0 0 2 1 0 0 0 1 2 2 2 2 0 1 1 0 1 1 0 0 0 0 0 0 0 0 1 1 1 0 1 1 1 2 0 0 0 0 0 2 1 1 2 1 2 1 0 0 0 1 1 1 1 0 1 0 0 0 1 1 1 2 0 1 1 1 1 0 1 1 1 1 2 0 1 2 1 1 0 1 1 1 1 0 0 0 0 0 0 2 2 2 2 1 0 2 2 2 0 0 0 0 0 0 0 0 0 0 2 2 0 0 1 1 0 2 0 2 0 2 2 2 0 2 2 0 1 0 1 1 0 0 1 0 1 2 1 0 2 0 0 1 0 0 0 0 0 0 0 1 0 0 0 1 0 0 2 0 0 0 1 0 0 1 0 0 0 0 2 1 0 2 0 0 0 0 1 2 0 0 2 2 2 2 2 2 0 0 0 0 0 0 0 1 2 0 2 2 1 1 2 0 1 0 2 2 1 2 2 0 2 0 1 0 1 0 0 1 0 1 1 0 0 0 0 0 1 1 0 0 2 0 1 0 2 1 2 1 0 0 1 2 1 0 0 2 2 1 1 0 0 0 0 0 0 1 2 2 0 2 1 0 0 1 1 0 1 1 1 1 0 0 0 1 0 1 0 0 2 2 0 1 0 0 1 0 0 0 0 0 1 0 0 0 1 0 0 0 1 0 1 2 0 0 0
108 0 2 0 0 0 0 2 1 0 1 1 0 0 0 0 0 1 1 1 2 1 0 1 1 1 1 0 2 2 2 2 1 1 1 1 1 1 0 0 0 0 0 0 1 0 0 0 2 0 0 0 1 1 1 1 0 0 1 0 0 1 0 0 0 0 2 1 2 1 1 2 2 2 0 2 2 0 0 0 0 2 2 0 0 0 0 1 1 2 0 1 1 1 1 1 0 2 0 2 2 0 1 0 2 0 1 2 0 0 0 1 0 1 0 0 1 0 2 0 1 1 2 2 2 2 0 1 0 2 0 1 0 0 0 0 0 0 1 0 1 0 0 0 0 0 0 0 0 0 0 0 0 1 1 0 1 1 1 0 0 1 0 2 1 2 1 1 0 1 0 0 0 1 1 1 1 1 0 1 0 2 1 1 2 1 1 2 0 1 1 2 1 0 1 0 1 0 1 0 1 1 0 2 1 1 2 0 1 0 0 2 0 0 0 0 0 1 0 0 0 0 0 0 0 1 0 0 0 0 0 0 1 1 1 0 1 2 0 1 0 1 2 0 1 0 1 0 0 0 0 0 0 0 0 0 2 2 1 1 0 1 0 0 0 0 1 0 2 1 0 2 1 1 1 1 0 1 1 0 1 2 2 1 0 0 2 1 1 2 1 1 1 1 1 0 2 0 0 0 1 0 1 0 1 0 1 0 2 2 0 1 1 1 1 0 2 1 1 1 0 1 0 0 2 0 0 0 2 0 2 1 0 0 0 0 0 2 0 0 0 0 1 2 0 0 2 1 2 1 0 0 0 2 2 0 0 0 0 0 1 1 2 1 2 1 0 1 2 0 0 0 0 0 0 0 1 1 1 0 0 0 0 0 0 0 0 1 1 0 0 0 0 0 2 0 0 1 1 1 0 1 0 1 0 1 1 0 0 2 0 0 1 1 2 2 0 1 0 1 0 2 2 0 2 2 1 0 1 1 0 0 0 0 0 0 0 1 0 0 1 1 2 1 0 0 2 1 2 0 0 0 0 2 1 1 1 0 0 0 1 0 0 1 0 1 1 2 0 0 0 0 1 1 1 1 0 2 1 1 1 2 1 0 1 0 0 1 2 0 0 0 1 1 1 0 2 1 1 2 0 2 2 0 2 1 2 0 0 2 0 0 0 1 0 1 1 2 1 2 2 0 2 0 1 2 0 1 0 2 0 1 0 0 1 0 1 1 1 2 0 0 0 1 1 0 0 2 2 0 0 0 0 0 1 1 0 0 1 1 1 0 1 1 0 1 1 0 0 1 1 1 0 0 0 0 1 0 2 0 2 0 1 0 1 1 1 0 1 1 0 1 2 0 1 0 0 0 0 0 0 2 0 0 1 2 1 1 0 0 0 0 0 0 1 0 0 1 1 0 0 0 2 2 2 0 0 0 0 0 0 0 0 0 0 0 2 0 2 0 0 1 0 1 2 2 2 1 2 0 0 1 1 1 1 2 0 1 2 0 0 0 0 1 0 1 1 2 0 2 0 0 0 0 0 2 2 0 1 0 1 0 1 0 2 1 1 1 0 0 1 1 0 0 1 0 0 0 1 1 0 0 0 0 0 1 1 1 1 1 0 0 0 0 1 0 0 2 2 0 0 0 0 1 0 2 1 0 0 0 0 0 0 1 2 1 0 0 1 1 0 1 0 0 0 1 1 0 0 1 1 1 0 0 0 0 0 0 2 0 0 0 2 1 1 0 0 0 1 2 0 0 0 0 0 1 1 1 1 1 0 1 0 0 0 2 0 1 0 2 0 2 0 2 2 2 0 0 0 1 1 0 0 0 0 0 1 1 0 1 1 0 1 1 1 0 2 1 2 0 1 2 0 0 1 1 0 0 0 1 1 0 1 1 0 2 0 0 2 0 1 0 0 0 0 0 1 0 0 0 1 0 1 1 1 0 1 1 0 0 0 0 0 0 0 0 1 0 2 0 0 0 0 1 2 2 0 1 1 1 1 1 1 0 0 0 0 0 1 0 1 1 0 2 2 1 2 2 0 0 0 1 1 1 2 2 0 2 0 1 0 2 0 0 1 1 1 1 1 0 0 1 0 2 0 1 2 1 0 0 1 1 0 2 0 0 0 2 2 0 0 0 1 0 0 0 0 0 0 1 0 0 2 1 0 0 0 0 0 0 1 0 0 2 2 0 0 0 0 0 2 0 0 0 1 0 0 0 0 0 0 0 0 0 0 0 0 0 0 0 0 1 0 1 1 0 0 0 2 0 2 1
109 0 0 2 0 0 1 2 1 0 1 0 1 1 1 0 0 1 1 2 0 2 0 1 1 0 0 0 1 2 2 0 0 0 0 0 2 1 0 1 1 0 1 1 2 2 0 0 1 1 0 0 2 2 0 1 2 0 1 1 1 1 0 2 1 1 1 1 0 0 0 0 2 2 0 2 2 1 1 0 0 1 1 1 2 0 0 0 2 2 0 0 0 0 0 1 1 1 0 0 0 0 1 1 2 0 2 0 2 0 0 2 0 2 0 0 2 0 0 0 2 0 1 1 0 0 0 0 2 2 0 1 0 0 0 0 0 0 0 0 0 0 0 0 0 0 0 0 0 1 0 1 0 0 0 0 0 1 0 0 0 1 1 2 0 2 0 0 1 2 0 0 2 1 1 2 1 1 1 1 0 2 1 1 1 1 1 0 0 0 1 2 1 0 1 0 1 0 0 0 0 0 0 2 2 0 2 1 1 0 0 2 1 0 0 0 0 0 1 0 0 0 0 0 0 1 1 0 0 0 1 1 0 0 0 0 0 2 0 2 0 0 2 0 2 0 0 1 1 1 0 0 2 1 0 0 0 0 0 0 0 0 1 1 0 0 0 0 1 0 0 0 0 0 0 1 0 1 1 0 0 1 2 2 0 0 1 1 0 2 0 0 2 2 2 0 2 1 1 0 1 0 1 0 1 0 1 2 1 1 0 1 1 2 2 0 1 0 0 0 1 0 2 1 1 0 0 0 0 0 0 0 0 0 0 0 0 1 1 0 0 1 2 2 0 0 2 0 1 2 0 0 0 2 2 0 1 2 0 0 0 0 2 0 2 1 0 1 1 1 1 1 0 0 0 0 2 1 1 0 0 1 0 1 0 1 0 1 1 0 0 0 2 0 2 0 2 1 0 0 0 0 0 1 0 1 1 0 1 2 0 0 0 0 0 2 2 0 0 0 1 1 0 0 0 1 1 0 0 0 0 0 0 1 0 0 2 0 0 0 0 2 0 1 1 2 1 0 1 0 0 0 0 2 1 1 1 1 2 0 0 0 1 1 1 2 2 2 0 1 0 0 1 1 2 0 2 1 1 0 1 2 2 0 0 0 0 1 1 1 1 1 1 1 0 0 0 2 2 2 0 2 1 1 1 0 2 0 1 0 0 1 0 0 1 0 0 2 0 2 2 0 1 1 0 1 1 0 0 2 0 0 0 1 1 1 2 1 0 0 2 1 0 2 2 0 0 2 2 0 0 0 0 0 2 1 0 1 1 1 0 0 1 2 1 1 1 0 0 0 0 1 1 0 1 1 1 1 1 2 2 0 0 0 0 0 0 0 0 0 0 2 0 0 0 0 0 0 0 0 0 2 0 0 0 2 0 1 0 2 2 2 0 2 0 1 1 0 0 0 1 0 0 0 0 1 2 1 0 0 2 0 1 0 0 0 2 1 2 0 0 1 0 2 2 2 2 1 0 0 0 1 1 1 0 2 1 0 0 0 0 0 1 1 0 1 0 2 0 0 1 0 0 0 0 1 1 1 1 1 1 1 0 1 1 1 1 0 1 0 2 2 0 0 1 0 0 0 0 1 1 0 0 0 0 1 2 1 2 0 0 0 0 1 0 0 0 0 0 0 0 0 1 0 1 0 1 1 1 1 2 1 0 0 1 1 0 1 0 1 1 1 1 0 0 0 1 0 0 0 0 0 0 0 0 0 0 0 2 1 0 0 2 2 2 0 0 1 1 2 1 0 1 0 0 0 1 2 0 0 1 1 1 1 1 2 0 2 2 2 1 0 2 2 2 0 0 1 0 1 2 0 1 0 1 1 0 0 0 1 2 0 0 2 0 0 2 2 2 0 2 2 0 2 0 2 2 0 1 2 1 2 1 1 0 0 0 1 1 0 1 0 0 0 0 0 0 0 0 0 2 0 1 2 0 1 1 1 0 0 0 0 0 0 0 2 2 1 1 1 0 0 0 0 2 1 1 0 1 1 1 1 1 0 1 0 1 0 0 0 2 1 0 2 2 0 2 2 0 0 0 1 1 0 1 2 0 1 0 0 0 0 1 0 2 2 1 1 2 1 0 2 0 1 1 1 1 1 0 0 0 2 0 0 0 0 0 0 0 0 0 0 2 0 0 0 0 1 0 0 2 0 1 0 0 0 2 1 1 1 1 1 0 1 1 0 0 0 1 1 0 0 1 0 0 0 1 1 2 0 0 2 1 1 0 0 0 0 0 1 0 0 1 2 1 0 0 0 0 0 1 0
110 0 0 2 0 0 0 1 1 1 2 0 0 0 0 0 0 2 1 2 0 2 0 1 1 1 1 0 0 0 2 0 2 1 0 0 2 1 0 0 0 0 0 0 2 0 1 0 1 1 1 0 1 2 0 2 0 0 1 1 0 1 0 1 0 0 1 1 0 1 1 1 2 2 1 2 2 1 1 0 1 1 2 0 0 0 0 0 1 1 0 0 1 1 0 1 1 1 1 2 0 1 1 1 2 0 2 1 1 0 1 2 0 1 0 0 1 1 2 0 0 0 2 1 0 0 0 0 1 1 1 1 0 0 0 0 0 0 0 1 1 0 1 0 0 0 0 0 0 2 0 2 0 0 1 0 0 2 0 0 1 1 0 1 0 2 0 1 0 2 0 1 0 2 2 1 2 1 0 1 0 2 1 1 1 1 1 1 0 0 1 2 2 1 2 0 0 0 0 0 0 0 0 1 1 1 1 0 1 0 1 1 2 0 0 1 1 1 2 0 1 1 0 0 0 0 0 0 0 0 0 0 0 0 0 0 0 1 0 2 0 0 2 0 2 1 1 0 0 1 1 0 1 0 0 0 1 1 0 0 0 0 0 0 0 0 1 1 2 1 0 0 2 2 0 0 1 1 1 0 0 2 2 0 0 1 0 0 0 2 1 1 1 1 1 0 2 1 0 0 1 0 1 1 1 0 0 0 2 2 0 2 2 1 1 0 2 0 0 0 0 2 1 1 1 0 0 0 0 0 1 0 0 0 0 0 0 1 1 2 0 0 1 1 1 1 1 1 2 1 1 1 1 2 1 0 0 1 0 2 1 0 1 1 0 0 0 1 1 1 1 1 0 0 0 0 1 1 0 0 1 1 0 0 0 0 0 1 1 0 0 0 0 1 2 0 1 1 1 1 0 1 0 2 1 0 0 0 0 2 0 0 0 0 0 1 1 0 0 0 0 0 0 0 1 2 2 0 0 0 0 0 0 0 0 0 0 1 0 0 2 0 1 0 2 2 1 0 2 0 0 1 0 2 1 0 1 1 0 0 1 0 1 1 1 2 2 1 0 1 0 0 2 0 2 2 0 2 0 2 0 1 1 0 2 0 0 1 2 1 0 0 0 1 1 0 1 1 1 2 0 2 1 1 2 0 2 0 1 1 0 0 0 0 0 1 0 2 0 1 1 0 2 0 1 2 0 0 0 2 0 1 0 1 0 0 0 1 1 1 1 1 1 0 0 0 0 1 1 1 0 1 0 0 2 1 0 1 1 1 1 0 0 1 1 0 0 2 2 0 1 1 1 0 0 0 0 2 2 2 2 0 0 0 0 0 0 1 0 0 1 1 0 0 0 0 0 1 0 0 1 1 0 1 0 2 1 1 0 2 1 0 0 1 1 0 1 0 0 0 1 0 0 0 0 0 1 0 0 0 2 0 1 0 0 0 1 0 2 0 2 0 0 1 1 1 2 1 2 0 1 1 1 0 1 2 0 1 1 0 0 0 1 2 0 0 2 2 0 0 1 2 1 0 0 1 1 1 0 1 1 1 0 1 1 1 1 0 0 1 0 1 0 2 0 0 0 1 1 1 0 0 0 0 1 2 1 2 2 0 2 1 0 2 0 1 1 1 1 1 0 0 0 0 2 2 0 0 0 0 1 0 0 0 1 0 0 0 2 2 0 2 0 0 0 0 1 1 0 0 0 0 0 0 0 1 1 0 2 1 0 0 2 0 0 1 0 1 1 1 0 0 0 1 1 1 0 0 1 1 0 1 0 0 0 2 0 1 1 2 1 1 2 2 1 0 1 1 0 0 1 1 1 0 1 2 1 0 0 1 1 0 1 0 1 0 1 2 1 0 2 1 0 0 0 1 1 0 0 2 2 0 1 1 1 1 0 2 1 0 0 0 0 0 0 0 0 0 0 0 2 0 0 2 0 0 1 0 0 0 0 0 0 0 0 0 1 0 1 0 0 0 0 0 2 0 1 2 2 2 2 2 2 0 0 0 0 1 1 0 0 2 0 1 2 0 2 1 0 0 0 1 2 1 2 2 0 2 0 1 1 1 0 0 1 1 2 2 2 1 0 1 2 2 0 0 0 1 0 0 1 1 0 1 0 0 0 1 1 0 0 0 0 1 0 1 1 0 0 1 1 0 2 1 1 0 1 0 0 0 2 0 0 0 0 0 0 0 1 1 1 0 1 0 0 1 1 1 1 0 0 2 1 1 0 1 0 0 1 0 0 0 0 0 0 0 0 0 0 0 0 0
111 0 1 1 0 0 0 1 1 0 1 0 0 0 0 0 0 0 0 0 1 0 0 0 2 0 0 0 1 2 2 1 1 1 2 1 1 1 0 1 0 1 0 0 2 2 0 1 0 2 0 0 2 2 0 1 2 0 1 0 0 1 0 0 0 0 0 0 1 0 0 1 2 2 1 2 2 1 1 1 1 2 2 0 0 0 0 1 1 1 0 0 0 1 1 1 0 1 0 2 0 0 2 0 2 0 2 2 1 0 0 1 1 2 1 1 2 0 1 0 1 0 2 2 1 1 0 0 0 0 2 0 0 0 1 0 1 0 0 0 2 0 1 0 0 0 0 0 0 2 0 2 0 0 0 0 0 0 0 0 0 0 1 2 1 2 0 0 0 0 0 0 0 2 0 0 2 1 0 1 1 1 1 1 1 1 1 1 1 0 2 2 2 1 2 0 0 0 0 0 0 1 0 1 1 1 1 0 1 0 0 2 0 0 0 0 1 1 0 0 0 0 1 0 1 1 2 0 0 0 0 0 1 2 1 0 1 1 0 1 0 0 2 0 2 0 0 0 0 0 0 1 0 0 1 1 2 2 1 0 0 0 0 1 0 0 0 1 2 2 0 0 2 2 0 0 1 2 2 0 1 1 2 1 0 1 1 2 0 2 1 0 0 1 0 1 1 0 1 0 1 1 0 0 0 1 1 1 1 1 0 1 1 0 0 0 1 0 0 0 1 1 2 1 2 0 0 0 1 1 1 1 1 0 0 0 0 2 0 1 0 0 0 2 1 1 1 0 2 1 1 1 0 2 1 0 1 0 0 0 0 1 1 0 1 1 0 2 2 0 0 0 0 0 0 0 0 1 1 0 0 1 0 0 1 0 0 0 0 0 0 0 1 0 1 1 0 1 1 1 0 1 0 1 0 1 0 1 0 2 0 0 2 0 2 2 0 1 0 1 0 2 2 2 0 0 0 0 0 0 0 0 0 1 1 1 1 1 0 1 1 1 2 0 1 1 1 0 1 0 0 0 1 2 1 1 1 0 1 1 1 0 0 0 0 0 0 1 0 2 0 0 2 2 0 0 1 2 0 2 1 0 1 0 1 0 0 1 2 1 0 0 0 1 1 0 1 2 2 0 2 1 1 1 1 2 2 0 0 1 0 0 0 0 1 1 0 2 0 0 0 2 2 2 0 2 0 1 1 1 1 1 0 0 1 0 1 0 0 1 0 0 0 2 1 0 1 2 2 0 0 0 0 0 2 0 1 1 1 1 0 0 1 2 0 2 1 2 2 0 0 0 2 0 2 1 2 1 2 1 2 0 0 0 0 0 0 1 0 0 1 1 0 0 2 0 1 0 0 0 1 2 1 1 0 1 2 1 0 2 1 1 0 1 1 1 1 1 0 1 1 0 0 0 0 2 2 2 0 0 2 0 1 0 0 0 2 0 1 1 1 0 1 2 2 1 1 2 1 0 0 1 1 0 1 2 0 0 1 0 0 0 2 0 0 2 0 2 0 1 1 1 1 0 0 2 1 0 2 0 1 0 0 2 2 2 1 1 0 1 1 2 0 0 0 0 0 1 1 1 0 0 0 0 0 2 2 2 2 0 0 0 0 1 0 0 0 2 2 0 0 0 1 0 1 2 0 1 1 1 2 1 0 0 0 0 2 0 0 0 0 0 0 1 0 0 1 0 0 0 0 0 0 0 0 0 0 0 1 0 0 0 2 2 1 1 1 0 2 1 0 0 1 1 1 1 1 0 1 1 0 2 1 1 1 1 0 2 1 2 0 1 0 1 1 1 1 0 0 0 0 0 1 0 1 1 0 0 1 0 1 0 1 1 1 0 2 2 1 0 1 1 0 1 0 1 1 0 0 2 0 2 2 1 0 2 0 0 1 0 0 0 1 1 0 1 1 0 0 0 1 0 0 2 0 0 0 0 0 0 0 0 0 0 0 0 1 0 0 2 0 0 0 1 2 0 0 1 2 1 1 1 1 0 0 0 1 0 0 0 2 2 1 1 1 0 1 2 0 0 0 1 1 1 2 1 0 1 1 1 0 0 1 0 2 2 0 2 2 2 0 2 0 0 0 0 0 2 1 1 0 2 0 1 0 0 1 0 0 0 0 0 2 2 2 1 0 0 0 0 1 1 1 1 1 0 2 1 0 1 1 1 0 0 0 2 2 0 0 0 2 0 0 1 0 2 2 1 1 0 0 1 0 0 0 0 0 0 0 1 0 0 0 0 0 1 0 1 1 0 1 0
112 0 1 2 0 0 0 1 0 1 1 1 0 1 0 0 1 0 0 0 1 0 0 1 1 0 0 0 0 0 2 1 1 1 0 0 2 1 0 1 1 0 0 0 1 0 1 0 2 0 0 0 2 2 0 0 0 0 2 0 1 1 0 1 1 1 1 1 2 0 0 1 2 2 2 2 1 1 1 0 0 1 1 1 2 0 0 0 1 1 0 0 1 1 1 2 0 2 0 2 0 0 2 0 2 0 2 0 2 0 0 2 1 1 1 1 1 2 2 0 0 0 2 1 1 1 0 0 1 1 0 0 0 0 0 0 0 0 0 0 1 0 0 0 0 0 0 0 0 0 0 0 0 0 0 0 1 0 0 0 0 1 0 2 0 1 0 0 1 2 0 0 1 1 1 2 1 1 1 1 0 1 1 1 2 1 2 1 1 0 1 2 2 2 2 0 1 1 0 0 0 0 0 2 1 0 2 0 1 1 1 2 2 0 0 1 1 0 2 1 0 0 0 0 0 1 1 0 0 0 0 0 1 1 1 1 1 2 0 1 0 1 1 0 2 0 1 0 1 1 1 0 0 0 0 0 1 1 0 0 1 1 0 0 1 1 0 0 2 1 0 2 2 1 1 0 1 1 1 0 1 2 1 1 0 0 0 2 0 2 0 0 1 2 1 0 2 2 0 2 2 2 2 0 1 0 1 1 1 1 1 2 0 0 0 0 2 0 0 1 1 0 1 0 1 0 0 0 1 0 1 0 0 0 0 0 0 1 1 1 0 0 1 2 0 0 2 0 1 0 0 0 0 0 0 0 0 0 0 1 1 0 1 1 0 1 0 2 2 0 0 0 0 0 0 0 2 1 1 0 0 2 0 1 1 1 0 0 0 0 0 0 0 0 2 0 0 0 1 1 0 1 0 2 2 0 0 0 0 1 1 0 1 0 1 1 0 0 0 0 0 0 1 0 1 1 1 0 0 0 0 0 1 0 1 0 0 0 0 0 1 1 1 0 1 1 1 1 2 0 0 0 0 2 2 2 2 1 1 1 1 0 0 0 0 0 0 2 0 0 0 0 2 0 2 1 1 2 0 1 0 1 1 1 1 0 1 0 1 1 1 1 2 2 0 0 1 2 2 1 1 2 0 1 0 0 1 0 2 0 0 0 0 0 1 1 0 2 0 1 1 1 1 0 0 1 1 0 1 1 0 1 0 0 1 0 0 0 0 2 1 0 0 1 0 0 0 2 2 0 0 0 0 0 2 1 1 1 0 0 0 0 0 2 0 0 2 1 1 0 0 0 1 0 1 1 1 1 2 1 2 0 0 0 0 0 0 0 1 1 0 0 2 0 1 0 1 0 0 0 0 2 2 0 0 0 2 0 0 1 0 0 0 2 0 2 2 1 1 0 0 0 0 1 1 0 1 1 0 0 1 0 0 0 0 0 2 1 2 0 1 0 0 1 1 1 2 1 1 0 0 1 1 0 1 2 0 0 2 0 0 0 1 1 2 2 1 2 0 1 1 0 0 0 0 1 2 0 1 0 1 0 0 1 1 0 1 2 0 0 2 1 0 0 0 0 0 0 1 1 1 0 0 0 2 2 2 1 2 1 0 0 0 1 0 1 0 1 1 0 0 0 2 0 2 1 0 0 0 0 0 0 0 0 0 0 2 1 1 2 0 2 0 1 0 0 1 1 0 0 1 1 0 0 0 0 1 0 1 0 0 1 2 2 0 2 2 0 2 2 1 1 0 0 0 1 0 1 1 1 0 1 1 1 1 1 0 2 1 1 0 1 1 2 1 1 0 0 0 0 0 0 1 0 1 1 0 0 0 0 1 1 1 0 1 1 1 1 2 0 1 2 0 0 0 1 0 0 0 2 1 1 2 1 0 1 1 1 1 0 1 0 0 0 0 0 1 0 0 0 2 0 0 2 0 0 0 0 0 0 0 0 0 0 0 0 0 0 1 2 1 0 0 2 2 1 0 1 2 1 1 1 2 0 0 0 1 0 1 0 1 1 1 0 0 0 0 1 0 0 1 0 0 0 2 2 0 1 0 2 0 2 1 0 1 1 1 1 2 1 1 1 0 1 0 0 0 0 0 0 0 0 1 1 1 0 1 1 2 1 1 1 1 1 1 1 1 0 0 0 1 0 1 1 1 0 2 0 0 0 1 0 0 0 1 1 1 0 0 0 2 0 0 0 0 0 0 0 0 0 0 0 0 1 0 0 0 1 0 1 0 0 0 1 0 0 0 0 0 0 1 1
113 0 1 1 0 0 0 1 0 1 1 0 0 1 1 0 0 0 0 1 0 1 0 1 1 1 1 0 0 2 2 0 0 2 1 0 2 0 0 1 1 0 1 0 1 2 1 0 1 1 1 0 1 1 0 0 1 0 2 0 1 1 0 2 1 1 1 2 1 1 1 2 2 2 1 2 2 0 0 0 0 1 1 1 1 0 0 0 2 2 0 0 1 1 0 1 0 1 0 1 1 0 2 0 2 0 2 1 1 0 0 1 1 2 0 0 1 0 0 0 2 0 2 2 2 2 0 1 0 0 2 0 0 0 1 1 0 0 1 0 1 0 1 0 0 0 0 0 0 0 0 0 0 0 0 0 0 0 0 0 0 2 0 2 0 1 0 1 1 2 1 0 0 2 2 1 2 1 0 1 0 1 1 1 2 1 1 0 0 0 0 0 2 0 2 1 1 0 0 0 1 1 0 1 1 1 2 0 1 0 0 0 1 0 0 0 0 1 0 1 0 0 0 0 0 0 1 0 0 0 0 0 0 0 0 0 0 1 1 1 0 1 2 0 1 0 0 0 1 1 1 0 0 0 1 1 1 1 0 0 0 0 0 0 0 0 1 1 1 1 0 0 0 0 0 0 1 2 1 0 1 0 2 0 0 1 0 1 0 2 1 1 1 2 1 0 2 0 0 0 2 0 1 1 1 0 0 0 0 0 1 1 1 1 1 0 2 0 0 0 2 0 1 0 2 0 0 1 0 0 2 0 0 0 0 1 0 2 0 0 0 0 1 2 1 1 1 0 2 1 0 0 0 2 1 1 1 2 0 1 1 0 1 1 1 0 0 1 1 1 1 1 0 1 0 0 1 2 1 0 0 0 0 2 0 0 0 0 0 0 0 0 0 0 2 0 0 0 2 2 0 2 0 2 1 0 1 0 0 2 0 0 0 0 0 0 0 1 0 0 0 0 0 1 1 1 0 1 2 1 0 0 0 0 1 1 0 0 0 0 1 0 0 0 1 1 2 1 1 1 0 0 0 2 1 0 1 0 1 0 0 0 0 1 0 1 1 2 0 0 1 1 1 2 1 0 1 1 0 0 2 1 1 0 1 0 0 1 2 2 0 0 0 1 1 0 1 1 1 2 0 2 1 1 2 0 1 1 0 1 0 0 0 0 0 2 0 2 0 0 1 2 2 1 1 2 0 0 1 1 1 0 0 1 1 0 1 0 2 0 1 1 0 1 1 2 1 1 1 0 1 1 0 0 1 1 0 1 1 1 1 0 0 1 1 0 0 1 1 0 1 2 0 0 0 0 0 1 1 2 1 0 0 0 1 0 0 0 0 0 0 1 1 0 0 1 1 0 0 0 0 1 1 1 0 2 0 0 0 1 0 0 0 0 2 0 0 1 1 0 0 0 0 0 0 1 2 1 0 0 1 0 0 0 0 0 2 0 2 0 1 1 1 1 1 0 2 2 0 0 0 2 1 1 0 1 0 0 2 1 1 0 2 0 1 1 1 2 0 1 1 0 2 0 0 2 2 0 2 0 1 0 0 2 2 1 1 1 0 2 0 2 1 0 0 0 0 0 1 1 0 1 0 0 2 2 2 2 2 0 1 1 0 1 0 1 0 0 0 0 0 0 0 1 0 2 1 1 0 0 1 0 0 0 1 1 1 1 0 1 0 1 0 0 0 0 1 0 0 0 0 0 0 0 0 0 2 0 2 2 0 0 2 1 0 1 1 0 2 1 1 0 1 0 0 1 2 1 1 1 1 1 0 1 1 0 1 2 2 2 0 0 2 2 1 0 1 0 0 1 0 0 0 0 0 1 2 0 1 0 1 0 2 0 2 0 2 1 1 0 1 1 0 0 0 1 0 0 0 2 0 2 2 0 0 2 1 1 1 0 0 0 2 2 0 2 2 0 0 0 2 0 1 2 0 0 1 2 0 0 0 0 0 0 0 1 0 0 1 2 1 0 2 2 1 0 0 0 2 2 2 2 0 0 0 0 0 2 0 0 1 2 0 2 2 0 2 2 0 1 0 1 1 0 1 1 1 0 1 1 0 1 1 0 1 0 2 1 2 2 0 2 2 2 0 0 0 0 0 0 0 2 1 2 1 0 0 1 2 1 0 0 2 1 0 0 0 0 0 0 2 0 2 0 0 1 1 0 0 1 0 1 1 0 1 1 1 0 0 0 0 0 0 0 0 0 0 1 1 0 0 1 1 1 0 0 0 1 0 0 0 0 0 1 0 0 0 0 1 0 2 2
114 0 1 1 0 0 0 1 1 1 2 0 1 1 1 0 0 1 0 1 0 1 0 0 2 0 0 0 0 1 2 0 0 0 2 1 1 1 1 0 0 0 0 0 1 0 0 0 2 2 0 0 0 1 1 1 0 0 1 1 1 1 1 0 0 1 0 1 2 0 0 1 1 1 2 1 1 0 0 1 0 1 2 0 0 1 1 1 2 2 1 1 0 2 0 2 0 0 0 2 0 0 1 0 2 1 2 2 0 2 0 0 1 1 1 1 1 0 1 0 1 0 1 2 1 0 0 0 0 0 1 0 0 0 0 0 0 1 0 1 1 0 0 0 0 0 0 0 0 2 0 0 0 0 0 0 1 0 0 0 1 2 0 2 0 1 0 1 0 1 0 1 1 1 1 1 0 1 1 1 0 1 2 2 2 2 2 2 0 0 1 2 1 1 1 1 2 0 0 0 0 1 0 1 1 1 2 0 1 0 1 0 1 0 0 0 0 0 1 2 0 0 0 0 0 0 0 0 0 0 1 1 0 0 0 0 0 1 0 1 0 0 2 0 2 0 0 0 0 0 0 1 0 1 0 0 1 2 1 1 0 1 0 0 0 0 0 0 2 1 0 2 1 1 0 0 0 0 0 0 0 2 1 0 1 1 0 1 0 2 1 0 1 1 1 0 2 1 0 1 2 0 1 1 1 0 0 0 1 1 0 1 1 1 0 0 2 1 0 0 0 0 1 1 2 0 0 0 1 0 1 1 0 0 0 0 0 1 1 0 0 1 1 2 1 1 1 0 1 1 0 0 1 2 1 0 0 0 0 2 1 0 2 1 2 0 0 1 1 1 1 1 0 0 1 0 1 2 0 0 0 0 0 1 1 1 0 0 0 0 0 0 0 0 2 0 1 0 2 2 0 2 0 2 0 1 1 1 0 2 0 0 0 0 0 2 1 0 1 0 0 1 0 1 0 1 1 1 2 0 1 0 0 1 0 0 2 2 0 1 1 0 2 0 0 0 2 0 1 0 1 0 0 1 1 0 1 1 1 1 1 0 1 0 1 1 1 2 0 0 2 1 1 1 0 0 0 2 0 0 2 2 1 1 2 1 0 0 2 0 0 0 1 2 0 0 2 2 2 2 0 2 1 1 1 0 2 0 1 1 0 0 1 1 0 1 1 2 0 1 1 1 1 0 1 1 1 1 0 2 0 1 0 0 1 0 0 0 1 1 0 0 0 1 0 0 0 1 1 0 0 1 1 1 1 0 0 1 1 1 0 0 1 2 0 2 1 2 2 0 0 0 1 0 1 1 1 0 2 0 2 0 0 0 0 0 0 0 0 0 0 1 0 0 0 0 0 0 0 0 1 1 0 0 0 2 1 1 0 0 0 0 0 2 0 1 1 0 0 1 0 1 0 0 0 1 2 1 0 0 1 0 1 0 0 0 2 1 2 0 1 0 1 1 2 2 2 1 0 0 0 1 1 2 0 2 0 0 2 0 0 0 1 0 0 2 1 2 0 1 1 0 1 0 0 1 1 1 2 0 2 0 1 2 2 1 2 2 0 1 0 1 0 1 0 0 0 0 1 1 0 0 0 0 0 1 1 2 1 1 0 0 0 2 0 0 0 2 2 0 0 0 2 0 2 1 0 0 0 0 2 0 0 1 1 0 1 1 1 2 1 0 0 1 0 0 2 0 0 1 1 1 0 0 0 1 1 0 2 0 0 0 1 1 0 0 0 2 0 2 0 0 0 0 0 2 1 0 1 1 0 1 0 0 0 1 2 1 1 2 0 1 1 2 1 1 0 2 0 0 2 0 0 0 0 2 1 0 0 0 0 0 2 0 2 0 2 2 0 0 1 0 0 0 0 1 1 0 0 2 2 0 1 0 0 2 0 0 0 0 0 0 0 0 0 0 0 1 0 0 2 1 1 2 0 0 1 0 1 1 0 0 0 0 0 0 1 0 0 2 0 0 0 1 2 0 0 2 2 1 1 1 2 0 1 1 0 0 1 0 1 1 0 2 2 0 2 2 0 0 0 2 2 1 2 1 0 1 1 0 0 0 1 0 1 1 0 0 2 2 0 2 0 0 0 0 0 1 1 1 0 2 1 2 0 0 0 1 1 0 0 0 1 1 0 0 0 0 0 0 2 0 2 1 1 0 1 0 0 0 0 1 0 0 1 1 2 0 1 1 1 0 0 0 0 1 1 1 1 1 0 1 0 0 0 0 0 1 0 1 1 0 0 0 0 0 0 1 1 0 1 1
115 0 2 0 0 0 0 1 0 0 0 0 1 1 1 0 0 1 1 1 0 1 0 0 2 0 0 0 0 1 2 0 2 2 1 1 2 1 1 0 0 0 1 0 1 0 1 0 2 0 0 0 1 1 1 1 0 0 0 0 0 1 0 1 0 1 1 0 1 0 0 1 2 2 2 2 1 1 1 1 1 2 2 0 0 0 0 0 2 2 0 0 2 2 0 1 0 0 0 0 0 0 0 0 2 0 2 2 0 0 0 0 1 2 1 1 2 0 1 0 1 0 2 0 0 1 0 0 0 0 0 0 0 0 0 0 0 0 0 2 1 0 1 0 0 0 0 0 0 1 0 1 0 0 0 0 0 1 1 0 1 0 1 2 0 0 0 1 1 2 0 1 0 1 2 0 2 0 0 0 0 0 1 1 2 2 1 1 0 0 2 2 1 1 2 1 1 0 1 0 0 1 0 0 0 1 2 0 0 0 1 2 1 0 0 0 0 1 2 1 0 1 1 0 0 1 2 0 0 0 0 0 0 0 0 0 0 2 0 2 0 0 2 0 2 1 1 0 0 0 0 0 0 0 0 0 1 2 1 1 1 2 0 2 0 0 1 0 2 2 0 1 2 2 0 0 1 1 1 0 0 0 2 1 0 0 1 1 0 2 1 0 2 2 2 0 1 1 0 1 2 1 1 0 1 0 0 0 1 2 0 2 2 1 0 0 2 0 0 1 1 0 1 0 1 0 0 0 0 0 2 1 0 0 0 0 0 1 1 0 0 1 1 2 0 0 2 1 2 1 0 0 0 2 2 0 0 0 0 2 2 0 1 0 1 1 0 1 1 1 1 1 0 0 0 0 1 1 1 0 0 0 0 0 1 1 0 0 1 1 1 1 1 1 2 0 2 2 0 0 0 0 0 2 0 2 0 1 0 2 0 0 0 0 0 2 1 0 0 0 0 2 0 0 0 1 0 0 1 0 1 0 0 1 1 0 0 2 0 1 1 2 0 1 1 2 2 0 1 0 0 0 0 2 0 0 0 2 0 0 0 0 0 0 0 0 0 2 0 0 0 1 2 1 2 1 1 2 0 1 1 1 0 0 2 0 0 0 0 0 2 2 2 2 0 0 1 2 2 1 1 2 1 1 1 0 1 0 2 1 0 0 0 1 0 2 1 2 1 2 2 0 2 2 0 2 0 0 1 1 0 1 0 0 0 1 2 1 1 1 1 1 0 1 1 1 0 1 1 0 0 0 1 0 1 0 0 0 2 1 0 0 0 2 2 0 0 0 0 2 1 0 0 0 1 1 1 0 1 1 1 1 0 0 0 0 0 1 0 0 0 1 0 2 1 0 1 1 0 0 2 1 0 1 0 2 2 2 0 2 0 0 0 0 2 0 0 1 1 0 0 0 1 2 1 1 0 2 0 0 0 0 1 0 0 0 1 1 2 0 1 1 0 1 1 1 2 1 2 0 0 0 1 1 0 2 0 0 2 0 0 0 1 0 0 2 1 2 0 0 2 0 0 0 0 2 2 0 1 0 0 2 0 2 2 2 2 1 0 2 0 2 1 0 0 0 0 0 1 1 0 1 0 0 0 1 1 2 2 1 0 0 0 1 1 1 0 1 2 0 0 0 1 0 1 1 0 1 1 1 2 0 0 0 1 1 1 0 1 1 0 1 0 0 0 0 0 0 0 0 0 0 0 0 0 0 1 0 2 0 0 0 2 1 1 0 0 2 0 2 0 0 1 0 0 0 1 0 1 1 0 2 0 0 1 0 2 2 2 2 0 0 1 1 1 0 0 1 0 0 1 0 1 1 1 0 1 0 0 2 2 0 0 2 0 0 2 2 2 0 2 2 0 1 0 1 0 0 0 2 0 2 1 1 0 0 0 0 0 0 0 0 1 1 0 1 1 0 0 0 2 0 1 2 0 1 1 0 0 0 0 0 2 0 2 2 0 0 2 1 1 0 0 2 1 1 0 1 2 2 2 2 2 0 0 0 0 1 0 0 1 2 1 1 2 0 2 2 0 0 0 1 1 0 2 0 1 2 0 1 0 1 0 0 0 0 2 0 2 0 1 1 0 2 0 0 1 0 1 2 0 2 0 1 1 0 2 0 0 0 0 0 0 1 1 0 1 0 0 0 1 1 1 0 0 0 1 0 0 1 0 1 1 0 1 0 0 0 0 0 1 0 0 0 0 0 0 1 1 0 0 1 1 1 0 0 0 0 1 0 0 0 0 0 1 0 0 1 2 0 2 1
116 0 1 1 0 0 0 1 1 1 2 0 0 1 0 0 0 1 1 1 0 2 0 0 2 0 0 0 1 1 2 0 1 1 0 0 2 2 1 1 1 0 1 1 1 1 1 0 0 1 1 0 1 1 0 0 0 0 0 1 0 1 0 2 0 0 1 2 1 0 0 1 2 2 1 2 2 2 2 0 1 2 2 0 0 0 0 0 1 2 1 0 1 1 0 0 0 2 0 2 2 0 0 1 1 0 1 0 2 0 0 2 0 1 0 0 1 0 1 0 1 0 2 1 1 1 0 1 1 2 1 0 1 0 1 0 1 0 0 1 0 0 0 0 0 0 0 0 0 0 0 0 2 0 1 0 0 0 0 0 1 2 0 1 2 1 1 0 0 0 0 1 0 2 1 0 2 0 0 0 0 0 1 1 1 1 1 1 0 0 1 2 1 1 1 0 1 0 0 0 0 1 1 1 1 0 2 0 1 0 0 0 1 0 1 1 0 1 1 0 1 1 0 0 0 0 0 1 1 1 0 0 0 0 0 0 0 2 0 1 0 0 2 0 2 0 0 0 0 0 0 0 0 0 0 0 1 1 0 0 0 0 0 0 0 0 0 0 1 0 1 0 0 0 0 0 0 2 2 0 1 2 2 2 0 0 2 1 0 2 0 0 2 2 2 0 2 0 0 0 1 0 1 0 1 0 0 1 2 2 0 2 1 2 2 0 1 1 1 0 0 1 1 1 2 0 1 0 2 1 2 2 0 0 1 0 1 2 0 2 2 1 1 1 0 0 2 0 2 1 0 0 0 0 0 0 0 1 0 1 2 1 0 0 0 0 0 1 2 0 0 0 1 1 1 1 0 2 1 0 0 1 0 1 1 0 0 0 0 0 0 0 0 1 2 0 1 1 1 1 0 1 0 1 0 1 1 1 0 2 0 0 0 1 1 2 1 0 0 0 0 0 0 0 1 1 2 0 2 0 2 0 0 2 1 1 0 1 0 0 2 0 2 1 1 2 1 1 1 0 0 0 0 1 2 1 2 1 1 1 1 0 0 1 1 2 2 1 0 0 0 0 2 0 1 0 0 1 1 0 1 2 1 0 1 0 0 1 2 0 1 0 0 2 0 0 1 1 1 2 0 2 0 2 0 0 0 0 1 0 0 1 0 1 0 1 1 1 0 2 2 0 2 0 0 2 0 1 1 2 0 0 0 1 0 1 1 0 1 1 1 1 0 0 0 1 1 1 1 0 1 1 0 1 2 1 0 1 0 1 0 0 2 2 0 2 1 1 1 1 0 2 0 0 0 0 2 1 1 2 2 0 0 0 0 0 0 1 0 0 0 0 1 0 0 0 0 1 0 0 2 1 0 1 0 2 1 1 0 0 0 0 0 1 2 0 0 0 0 1 0 1 0 0 0 1 2 2 0 0 1 0 0 0 0 1 2 0 2 0 1 0 1 2 2 1 1 1 2 1 0 1 1 1 0 1 0 1 1 0 0 0 1 0 0 2 1 2 0 1 1 0 1 0 1 2 1 1 1 0 1 2 0 2 2 2 2 0 0 0 1 0 0 0 1 1 1 0 2 2 0 1 0 0 1 2 2 2 2 0 1 0 0 1 0 0 0 0 0 0 0 0 0 0 1 2 0 1 0 0 1 0 0 0 0 0 2 1 0 1 1 0 0 0 0 0 1 1 0 0 0 0 0 0 0 1 0 0 2 1 0 1 2 1 0 2 2 0 2 2 0 0 1 1 1 1 2 0 1 1 0 2 0 0 0 1 1 1 1 2 0 1 0 1 1 1 0 0 0 1 0 0 0 0 0 0 2 0 0 1 1 0 1 0 1 0 1 1 1 1 1 2 0 1 0 1 1 0 0 2 0 2 2 0 0 1 0 0 2 0 2 0 0 0 0 0 1 1 1 0 1 0 2 2 0 1 2 0 0 0 0 0 0 0 1 0 0 0 0 2 0 0 0 0 2 1 1 0 1 1 1 1 2 0 0 0 0 1 1 0 2 1 0 2 2 1 2 0 0 1 0 1 2 0 2 0 2 2 0 2 0 1 0 0 1 1 1 1 1 0 0 1 0 1 0 0 1 1 0 0 0 1 1 1 2 0 1 1 2 1 0 0 2 2 0 0 0 1 0 0 2 0 0 2 2 0 2 1 0 0 1 1 0 1 2 1 1 0 0 0 0 0 0 0 0 2 2 0 0 1 0 1 1 1 0 0 0 0 0 0 0 0 0 0 0 0 1 0 1 0 0 0
117 0 1 2 0 0 0 1 0 0 0 0 0 1 0 0 0 2 1 1 0 2 0 0 2 0 0 0 1 1 2 0 0 0 0 0 2 2 0 1 1 0 0 0 1 0 1 0 2 0 0 0 0 0 2 0 0 0 1 0 1 1 0 0 0 1 2 2 1 0 0 1 1 1 1 1 1 0 0 1 0 2 2 1 1 0 1 1 2 2 0 1 1 0 1 1 0 1 0 2 0 0 1 0 2 1 2 2 0 0 2 1 1 1 1 1 1 0 2 0 0 0 1 2 1 0 0 0 1 1 0 0 0 0 0 0 0 0 0 1 1 0 0 0 0 1 0 0 0 1 0 0 0 1 0 0 2 1 0 1 2 2 0 1 0 0 0 1 1 2 1 1 0 2 1 1 1 1 1 1 0 2 0 0 0 0 0 2 1 0 2 2 1 1 1 0 1 0 0 0 0 0 0 2 2 1 2 1 1 0 1 1 1 0 0 1 2 0 1 0 0 0 0 0 0 0 0 0 0 0 0 0 1 0 0 0 0 2 0 2 0 0 1 0 2 0 0 1 1 1 0 0 1 0 0 0 0 2 1 1 1 2 0 0 0 0 0 0 1 1 0 1 2 2 1 1 0 2 1 0 1 0 2 1 1 0 1 0 0 1 0 0 2 2 2 0 1 1 1 0 0 0 2 0 2 0 1 1 1 1 1 2 2 2 1 0 2 0 0 0 0 0 1 0 1 0 0 0 0 0 1 1 1 0 0 0 0 2 0 1 0 1 0 0 0 0 2 0 1 0 0 0 2 2 1 1 1 2 0 1 1 0 1 1 0 0 0 0 1 1 1 1 2 2 0 0 1 0 0 0 1 1 0 1 0 1 0 0 0 0 0 0 1 0 2 0 2 1 1 1 0 2 0 2 0 2 0 0 0 2 0 0 0 0 0 0 0 0 0 0 0 2 1 1 0 0 0 1 1 0 0 1 0 1 0 0 0 2 0 1 2 0 1 0 2 2 0 0 1 0 0 0 0 2 1 0 1 1 0 0 0 0 1 0 1 1 1 2 0 0 1 1 2 0 2 1 1 1 0 0 2 1 0 0 2 0 0 0 1 1 1 1 1 1 1 0 1 1 1 2 0 2 2 0 2 1 2 0 2 0 0 0 0 0 0 1 0 2 0 1 1 1 1 0 0 1 1 1 0 2 0 1 0 1 0 1 2 0 0 0 1 1 0 0 0 0 0 0 0 0 2 2 0 0 2 2 0 0 2 0 0 0 0 2 1 0 1 1 1 0 0 1 0 0 0 0 0 0 1 1 1 0 1 0 0 1 0 0 0 0 0 1 0 0 0 0 1 0 0 0 1 2 1 0 0 1 1 1 0 0 1 0 0 1 0 0 0 1 1 0 0 0 0 0 0 1 1 1 0 0 0 0 0 0 0 0 1 1 2 0 2 0 1 1 1 0 1 0 1 0 0 2 1 0 0 2 0 1 2 0 0 0 1 0 0 2 1 1 1 0 1 1 0 0 0 1 1 1 2 0 2 0 0 2 2 2 1 1 0 0 2 0 1 0 0 0 0 0 1 1 0 0 0 0 1 2 1 0 1 1 1 1 0 1 0 1 0 0 0 0 0 0 0 0 1 2 0 1 1 1 0 0 0 0 0 0 0 0 2 2 0 2 1 0 0 1 1 1 0 0 0 0 0 0 0 1 1 0 0 0 0 0 1 0 0 0 1 0 1 1 1 0 0 0 0 1 1 2 0 0 1 0 0 0 0 2 1 2 1 2 1 1 0 0 0 0 0 1 0 0 1 0 1 0 1 0 1 0 0 0 1 1 1 1 1 0 2 1 1 0 1 1 0 0 0 1 0 0 1 2 2 0 2 1 0 2 0 0 1 1 0 0 0 1 0 1 1 1 1 0 1 0 1 2 0 0 1 0 0 0 0 0 0 0 0 1 1 0 1 1 0 0 1 0 1 0 0 0 1 1 2 2 2 0 0 0 0 0 0 1 2 2 1 2 2 0 2 2 0 0 1 0 2 0 2 1 1 2 1 1 0 0 1 0 1 2 2 2 2 2 0 2 0 1 0 1 1 1 0 0 1 1 1 2 0 0 0 1 2 1 0 0 0 0 0 0 0 0 1 1 1 0 1 0 0 0 1 0 0 1 0 1 1 0 1 1 2 1 0 0 1 0 1 0 0 0 0 0 1 0 0 0 0 1 0 0 0 0 1 0 0 0 0 1 0 0 1 0 1 0 0 0
118 0 1 1 0 0 0 1 0 0 0 0 0 0 0 0 0 2 1 1 0 2 0 0 2 0 0 0 0 0 2 0 0 1 0 0 2 1 0 1 1 0 1 0 0 1 1 0 2 1 0 0 1 1 1 1 0 0 1 0 1 1 0 0 0 0 0 1 1 1 1 1 1 1 2 1 1 2 2 0 1 2 2 1 2 0 0 0 2 2 0 0 1 2 0 1 0 1 0 1 0 1 1 0 2 1 2 0 2 0 0 2 0 2 0 0 2 0 0 0 2 0 2 2 2 2 0 0 1 1 0 0 0 0 0 0 0 0 0 1 0 0 0 0 0 0 1 1 1 1 0 0 0 1 0 1 1 2 1 0 1 1 0 2 1 1 0 1 0 1 0 1 0 2 0 0 2 0 0 0 0 0 0 1 0 0 0 2 0 2 0 2 1 0 1 0 1 0 0 0 0 1 0 2 2 0 2 0 0 0 1 1 2 1 0 0 0 0 1 0 1 1 0 0 0 0 1 1 1 1 1 1 0 0 0 0 0 2 0 2 0 0 2 0 0 0 0 0 0 0 0 1 0 0 0 0 0 2 0 0 0 0 0 1 1 1 0 0 2 2 0 1 1 2 0 0 0 2 2 0 0 1 2 1 1 0 2 2 0 2 0 0 2 2 2 0 2 0 0 0 0 0 2 0 2 1 1 0 2 2 0 1 2 1 1 0 2 0 0 0 0 2 1 0 2 0 1 1 0 2 1 0 1 0 0 0 0 1 1 0 0 0 1 1 2 2 0 0 1 0 1 1 0 2 2 0 0 0 0 2 2 0 1 1 1 1 0 2 2 0 0 0 1 1 2 1 2 1 1 0 1 1 0 2 0 1 0 1 1 0 0 0 0 0 1 1 1 2 0 0 0 0 0 2 1 1 0 0 0 1 0 0 1 0 1 1 0 1 0 1 0 2 0 0 2 2 1 0 0 0 0 0 0 2 2 2 0 2 0 1 2 1 1 0 1 1 1 0 1 0 0 1 0 1 2 0 2 1 0 1 1 0 1 0 1 1 1 1 0 1 0 0 2 0 2 1 1 1 0 0 1 1 0 0 2 1 0 0 1 1 1 1 1 1 0 0 2 0 0 2 0 2 2 0 2 1 2 0 0 2 0 1 0 0 0 1 0 1 0 2 2 0 2 1 1 2 0 1 1 2 1 1 0 0 0 1 2 0 0 0 1 1 0 1 1 0 0 0 0 0 1 1 1 0 2 2 0 0 1 1 1 0 1 2 0 1 2 1 1 0 0 0 0 0 0 0 0 0 2 0 2 0 0 0 1 1 1 0 0 0 0 1 1 1 1 0 1 0 0 0 0 2 0 1 0 2 2 0 0 1 0 0 0 0 2 0 0 1 1 0 1 0 0 0 0 0 2 1 0 0 0 0 0 0 0 1 2 0 1 1 1 1 0 0 2 2 2 0 1 0 0 2 1 0 0 1 0 0 0 0 0 0 2 1 2 1 1 2 0 1 1 0 1 0 0 2 2 1 2 0 1 0 0 0 0 0 1 1 1 0 1 0 1 0 0 0 0 1 0 1 1 1 0 0 0 1 1 0 1 0 0 0 0 2 0 0 0 1 1 0 0 0 0 1 1 1 0 0 0 0 0 0 0 1 0 0 1 0 1 1 0 1 0 0 0 0 0 0 0 0 0 0 0 0 0 0 0 1 2 0 1 1 2 2 1 1 1 0 2 2 0 0 0 0 0 0 0 0 0 0 0 0 0 0 0 1 0 2 0 2 0 2 1 2 2 1 0 0 0 1 1 0 1 0 1 1 0 0 0 1 2 1 0 1 0 0 1 2 2 2 1 2 0 1 1 2 1 0 1 2 1 2 2 0 0 1 0 0 0 0 0 0 0 1 0 1 1 1 0 0 2 0 1 2 0 0 1 0 1 1 0 0 0 1 1 0 1 1 1 1 1 0 0 1 1 2 1 0 1 1 2 2 0 0 0 0 0 0 0 1 2 1 0 1 1 0 2 2 0 0 0 1 0 0 2 2 0 0 0 0 0 1 1 0 1 1 1 0 2 0 2 0 0 1 0 0 1 1 0 0 1 0 1 1 2 0 2 1 1 0 0 0 1 2 0 0 1 1 1 1 0 0 1 1 0 0 1 1 0 0 2 0 1 0 0 2 2 0 1 0 0 0 0 1 0 0 2 0 0 1 1 0 1 1 0 0 1 0 0 1 0 0 1 0 1 0 0 1 2 0 2 1
119 0 0 2 0 0 1 2 1 0 1 0 0 1 0 0 1 1 1 2 0 2 0 1 1 0 1 0 1 1 2 2 1 2 0 1 1 1 0 0 0 0 0 0 1 0 0 0 0 2 0 0 1 1 1 1 0 0 1 1 1 1 0 1 1 1 2 0 1 0 0 0 2 2 2 2 2 2 2 0 2 2 2 0 0 0 0 0 2 2 0 0 2 2 0 2 0 1 0 1 0 0 0 0 2 0 2 0 2 0 0 2 1 2 1 1 2 0 2 0 0 0 2 1 1 1 0 1 0 2 2 1 0 0 0 0 0 0 0 0 1 0 1 0 0 0 0 0 0 0 0 1 0 0 0 0 0 0 0 1 0 1 0 2 0 2 0 0 1 2 0 1 0 1 2 0 2 2 0 2 0 2 1 2 1 1 1 0 0 0 1 2 2 0 2 0 2 0 1 0 0 1 0 0 0 1 1 1 1 0 1 1 1 0 1 2 0 0 2 2 0 0 0 1 0 0 1 0 0 0 0 0 0 0 0 0 0 2 0 1 0 1 2 0 2 1 1 0 0 0 0 0 0 1 0 0 0 2 0 0 0 0 0 1 0 0 2 0 2 1 0 2 1 1 0 0 0 2 2 0 1 1 1 1 0 0 0 0 0 1 0 0 1 2 2 0 2 0 0 0 0 0 1 0 1 0 0 0 0 0 0 0 1 2 2 0 1 0 0 0 1 1 1 0 0 0 0 0 1 0 1 0 1 0 0 0 0 2 0 0 0 1 2 1 1 1 2 0 2 2 0 0 0 2 1 1 1 1 0 2 2 0 0 0 0 1 0 1 2 0 0 0 1 1 0 0 0 0 0 1 1 2 1 1 1 1 0 1 1 0 0 0 0 1 1 1 2 1 1 1 0 1 0 2 1 0 0 0 1 1 0 1 1 0 1 2 1 0 0 0 1 1 0 2 0 1 1 0 0 0 0 0 0 2 0 0 1 2 0 0 2 0 1 0 1 1 1 0 2 0 0 0 0 2 1 1 1 0 1 0 0 0 1 0 1 1 1 2 0 0 2 2 2 0 1 0 1 1 0 1 1 2 1 0 1 0 0 2 2 1 0 0 1 1 0 0 2 1 1 2 0 2 2 1 1 1 1 0 2 0 0 0 0 0 0 0 0 2 0 1 1 1 1 0 0 2 1 0 1 1 1 0 0 2 0 0 1 1 0 0 1 1 0 2 1 0 0 1 1 0 1 1 0 0 0 0 0 1 0 1 0 0 1 2 0 2 1 1 1 0 0 0 1 0 1 1 1 1 1 2 1 0 0 0 1 0 0 0 0 0 0 0 0 0 1 0 1 0 0 0 0 2 2 0 0 0 2 0 0 0 1 1 0 1 0 0 0 1 0 1 1 1 0 1 1 0 2 2 0 0 0 1 0 0 0 1 1 0 2 0 2 1 0 1 2 2 2 0 0 0 0 1 0 1 0 2 0 1 2 0 0 0 1 0 0 2 2 2 0 0 2 0 1 0 0 1 0 1 2 0 1 0 0 0 2 2 0 2 0 0 2 2 0 0 0 0 0 0 1 1 0 0 0 0 2 2 2 1 1 1 1 1 0 2 0 0 0 0 0 0 0 0 0 0 1 1 1 1 1 1 1 1 0 0 2 2 0 0 1 1 0 1 0 1 0 0 2 1 0 0 1 1 0 0 0 1 0 1 1 0 1 0 2 1 1 1 1 0 2 2 1 1 1 1 1 0 1 1 2 2 0 1 1 1 1 1 0 2 2 2 0 0 1 1 1 0 0 1 1 0 1 0 0 0 0 2 2 0 1 1 2 0 1 0 2 0 2 1 1 0 1 1 0 1 0 1 0 0 0 2 0 2 2 0 0 0 2 2 2 0 2 2 1 1 0 1 1 1 0 0 1 0 1 1 0 0 1 0 0 0 0 0 1 0 1 1 1 0 0 2 0 0 0 0 2 1 0 0 1 1 1 1 2 0 1 1 0 2 0 0 2 2 1 0 2 2 1 2 0 0 0 2 1 1 1 2 0 1 1 1 1 1 1 0 1 1 1 1 1 1 0 1 0 0 0 0 1 1 0 0 0 2 0 1 0 0 0 0 2 1 0 0 2 1 0 0 1 2 1 1 0 0 2 1 0 1 2 1 0 1 1 1 0 0 1 0 0 0 0 0 1 0 1 0 1 0 0 1 2 0 0 1 1 1 0 1 1 0 0 0 0 0 1 0 1 0 0 0 1 0 0 0
120 0 1 1 0 0 0 1 0 1 1 0 1 1 1 0 0 2 1 0 1 1 0 0 2 0 0 0 1 2 2 1 1 2 0 0 0 1 1 0 0 0 2 1 2 1 0 0 1 1 1 0 0 0 2 1 0 0 0 1 0 1 0 1 0 0 1 2 1 0 0 2 2 2 2 2 1 2 2 0 1 2 2 2 2 0 0 0 2 2 0 0 1 1 0 0 0 1 0 2 0 0 1 0 2 1 2 0 2 0 0 2 1 1 1 2 1 0 0 0 2 0 2 0 0 0 0 2 0 2 2 0 0 0 0 0 0 0 0 2 2 0 1 0 0 1 0 0 0 0 0 0 0 1 0 0 1 0 1 0 0 0 0 2 0 2 0 0 1 1 0 1 1 0 0 1 1 0 0 0 0 0 0 0 1 1 0 2 1 0 2 2 1 1 1 0 1 0 0 0 1 1 0 1 1 0 2 0 0 1 1 0 1 0 0 0 0 0 1 1 0 0 1 0 0 2 2 0 0 0 1 1 0 0 0 0 0 1 0 0 0 1 2 0 2 0 0 0 0 0 0 0 0 0 0 0 0 1 0 0 1 1 0 0 0 0 0 1 2 2 0 0 1 0 0 0 0 1 2 0 0 1 2 2 0 0 2 0 0 2 1 1 0 2 2 0 0 1 0 1 2 1 0 0 0 2 2 0 0 0 0 0 1 1 1 0 1 0 1 0 0 2 0 1 2 0 0 1 1 1 2 1 1 1 1 0 1 1 1 0 0 1 1 1 1 1 1 0 2 2 0 0 1 1 0 1 1 0 0 0 1 1 2 0 2 0 0 1 2 0 0 0 1 1 1 1 2 1 0 0 0 2 1 1 1 1 0 0 0 0 0 0 0 1 1 1 2 1 1 1 0 0 0 1 0 0 2 0 0 1 1 0 0 0 0 0 0 1 0 1 0 1 0 0 1 2 1 0 1 1 0 0 2 0 1 0 0 1 0 0 1 1 2 0 1 1 1 0 2 0 0 0 0 1 1 0 1 2 0 2 2 0 0 0 0 0 0 1 0 1 0 0 2 0 2 1 1 1 0 0 2 1 1 1 2 1 0 2 2 1 0 0 0 2 0 0 0 1 1 2 0 2 1 1 1 0 1 1 1 0 0 0 0 0 1 1 0 2 0 1 1 1 2 1 0 2 0 0 1 1 1 1 0 1 0 1 2 1 2 2 0 0 0 0 1 1 0 1 1 0 0 0 2 0 1 1 0 1 1 0 1 0 1 1 0 1 1 2 2 0 0 0 0 0 0 0 0 2 2 2 2 0 0 0 0 1 0 0 2 2 0 0 2 0 0 0 1 0 0 0 0 2 0 1 0 2 0 1 0 0 0 0 0 0 0 0 0 2 1 1 0 1 0 0 0 0 0 0 0 0 1 0 0 0 0 1 2 1 2 0 0 0 0 2 1 1 2 0 1 0 0 1 0 1 0 2 0 0 2 1 1 0 0 1 1 1 1 2 0 2 0 0 1 1 2 2 2 2 0 2 2 1 0 1 1 1 1 1 0 0 1 0 0 0 1 0 0 0 1 1 0 1 0 0 1 1 2 1 2 0 1 1 0 1 0 0 0 0 0 0 0 0 0 0 0 2 0 1 1 0 1 0 0 0 0 0 1 1 0 2 0 2 0 0 0 1 2 1 0 0 0 0 0 0 0 0 0 0 2 0 0 0 2 2 2 0 0 0 2 2 1 1 0 1 1 1 1 1 0 0 0 0 1 0 0 0 1 1 0 2 0 2 2 2 1 0 1 1 0 1 2 0 0 0 0 2 0 0 0 2 2 0 1 1 1 0 2 1 2 0 1 2 0 0 0 0 0 0 0 2 1 1 2 0 0 0 2 1 1 0 1 1 1 1 0 1 1 1 1 0 2 0 0 2 0 0 0 0 1 0 0 0 1 0 1 0 1 0 1 2 1 0 0 0 2 2 1 1 1 1 2 2 2 0 1 1 0 0 0 0 1 2 0 2 2 1 1 2 0 0 0 2 2 1 2 1 0 1 0 0 0 0 0 1 1 1 2 2 2 2 0 2 0 1 0 0 1 0 1 1 0 2 0 2 0 0 0 1 1 0 0 0 2 1 0 1 0 0 1 0 1 0 2 0 0 0 1 0 0 0 0 0 0 0 2 0 0 0 0 0 1 0 0 0 0 0 0 0 0 0 0 1 1 1 0 0 0 0 0 0 0 0 0 1 1 0 1 1 2 0 2 1
121 0 1 2 0 0 0 1 0 1 1 1 0 0 0 0 0 1 0 1 0 1 0 1 1 0 0 0 0 0 1 0 1 1 0 0 2 1 0 0 0 0 0 0 2 1 0 0 1 0 0 0 0 1 1 0 1 0 0 0 2 2 0 0 0 0 1 1 1 0 0 0 2 2 1 2 1 2 2 0 2 2 1 0 1 0 0 0 2 2 0 0 0 1 0 2 1 1 1 1 0 1 1 0 2 0 2 2 0 0 0 1 0 1 1 1 1 0 0 0 2 0 2 0 0 0 0 2 0 2 1 0 0 0 0 0 0 0 0 2 1 0 0 0 0 0 0 0 0 1 0 1 0 1 0 0 1 2 1 1 0 2 0 1 1 2 0 1 1 2 0 2 0 2 0 0 2 1 1 1 0 1 2 2 2 2 2 1 1 0 1 2 2 2 2 0 2 0 0 0 0 0 0 1 1 2 1 0 2 0 0 0 2 0 0 0 0 0 1 1 0 0 1 0 0 2 2 0 1 0 0 0 0 0 0 0 0 2 0 1 0 0 2 0 1 1 1 1 0 0 0 1 0 0 0 0 0 2 1 1 0 1 1 1 0 0 0 0 2 2 0 1 0 0 0 0 0 1 1 0 1 2 1 0 1 0 0 0 0 2 1 1 1 1 1 0 2 1 1 1 1 0 1 0 1 0 1 0 0 0 0 0 1 1 1 0 2 1 0 0 1 1 2 1 2 0 0 1 0 0 2 0 0 0 0 0 0 1 1 0 0 1 0 1 0 0 2 0 0 0 0 0 1 2 1 0 0 1 0 2 1 0 0 0 0 0 0 1 1 1 1 1 0 0 1 1 2 2 0 0 0 1 0 2 0 0 0 0 0 0 0 0 0 1 2 0 1 1 0 0 0 0 0 2 0 1 0 0 0 1 1 0 0 0 0 2 2 1 0 1 0 1 0 1 1 1 1 0 2 0 2 0 0 1 0 0 1 1 0 1 2 1 2 0 0 0 0 0 1 0 0 1 0 2 1 1 1 1 1 1 0 0 0 1 0 1 1 2 0 0 1 0 2 0 2 0 2 2 0 1 1 0 2 2 0 0 2 2 2 1 0 0 0 1 0 0 2 1 1 1 1 1 2 0 2 1 2 0 2 0 0 0 0 0 0 1 0 1 0 2 2 0 2 0 1 2 0 2 0 2 0 2 0 0 0 0 1 0 0 0 1 1 0 0 0 0 0 1 1 0 1 1 0 0 1 0 1 1 1 0 1 0 0 1 0 0 1 0 0 1 0 2 0 0 0 0 1 1 2 1 2 0 0 0 1 0 0 0 0 0 1 1 1 0 1 0 1 0 0 0 0 2 1 1 0 2 1 0 0 2 0 0 0 0 2 0 0 1 0 0 1 0 0 1 0 1 0 1 0 0 0 1 0 0 0 1 2 0 1 1 0 0 0 0 1 1 2 1 0 0 0 1 0 1 0 1 0 1 0 0 0 0 0 0 1 2 1 2 0 1 1 0 1 0 0 1 0 1 1 1 1 1 1 1 1 1 0 0 1 0 2 0 0 2 0 0 0 0 1 1 1 0 0 0 1 2 2 1 2 1 1 0 0 2 0 0 0 2 1 0 1 0 0 0 2 1 1 1 1 1 2 1 1 0 1 1 1 1 0 1 1 0 0 0 0 1 1 1 0 0 0 0 0 0 0 1 0 1 2 1 1 0 2 1 1 1 0 0 2 2 0 0 0 0 0 0 1 0 1 1 0 1 0 1 0 1 0 2 1 2 1 1 2 2 2 0 0 1 0 1 2 0 1 0 1 0 1 0 0 1 1 0 1 0 2 0 2 2 1 0 1 1 0 0 0 0 0 0 1 2 1 2 2 0 0 2 1 2 2 0 1 1 0 1 0 1 1 1 0 1 1 0 1 1 0 0 1 0 0 0 0 0 0 0 0 0 0 0 1 0 0 0 0 0 2 2 1 2 2 1 1 1 2 0 0 0 0 0 0 0 2 1 0 2 1 0 1 2 0 0 0 1 1 0 1 2 0 1 0 1 0 0 1 0 2 2 1 1 2 1 1 1 0 2 0 0 0 1 0 1 1 1 1 2 1 0 0 0 2 2 0 0 0 1 0 0 1 0 0 1 1 1 0 0 0 0 2 2 0 0 2 0 0 0 2 0 1 0 0 0 1 0 0 0 0 0 0 0 0 0 0 1 1 1 0 1 1 1 0 0 0 1 0 0 1 1 0 0 0 0 2 1
122 0 2 0 0 0 1 1 0 1 1 0 1 2 1 0 0 0 0 1 1 1 0 0 2 0 0 0 1 1 2 0 1 1 0 0 2 1 0 0 0 0 1 0 1 0 0 0 1 1 1 0 0 1 0 0 0 0 1 0 1 2 0 1 0 0 2 1 1 0 0 0 2 2 1 2 2 1 1 1 1 1 1 0 1 0 0 1 2 2 2 0 1 2 0 1 0 2 1 2 0 0 1 1 2 0 2 0 1 1 0 1 2 2 2 2 2 0 1 0 1 0 2 1 1 1 0 0 1 1 0 0 0 0 0 0 0 0 0 0 0 0 1 0 0 0 0 0 0 0 0 0 0 0 0 0 0 1 0 0 1 0 0 2 1 1 1 1 0 1 1 0 1 1 1 1 2 2 1 2 0 2 0 0 0 0 0 2 0 0 2 2 2 0 2 0 1 1 0 0 0 1 0 0 0 2 0 0 1 0 1 1 2 0 0 2 2 0 2 1 0 0 1 0 0 1 1 0 1 0 0 0 0 0 0 0 0 1 0 2 0 0 1 0 2 0 0 0 0 0 0 0 0 0 0 0 0 0 0 0 0 0 0 0 0 0 0 1 1 1 1 0 0 0 0 0 1 2 1 0 0 1 1 1 0 0 0 1 0 2 1 1 1 2 2 0 2 1 0 0 1 1 0 0 0 0 0 0 0 0 0 1 1 2 2 0 1 0 0 0 1 1 1 1 1 0 0 0 1 2 2 1 0 0 0 0 0 1 1 1 0 1 2 1 2 2 0 0 0 0 0 0 1 2 1 0 0 0 0 0 0 0 2 1 1 1 0 2 2 0 0 0 1 1 1 0 2 1 0 0 1 1 0 0 1 1 0 0 0 0 0 0 1 0 2 0 1 0 1 1 0 1 0 2 0 1 1 1 0 1 1 0 1 1 1 0 0 0 0 0 0 1 0 0 1 2 1 0 2 2 0 0 0 2 1 1 0 0 0 0 1 1 1 1 1 2 1 1 1 0 0 0 0 1 1 0 1 1 0 0 1 0 0 0 0 1 0 2 0 0 1 0 2 0 2 1 1 2 0 0 2 1 1 0 1 0 0 0 2 1 0 0 1 1 0 0 1 0 0 2 0 2 0 2 0 0 2 0 1 2 1 0 0 0 1 1 0 2 0 1 1 1 1 0 0 0 2 1 0 2 0 1 0 1 2 1 1 0 0 0 1 1 0 1 1 0 0 0 0 0 1 1 1 1 1 0 0 1 1 1 0 0 0 1 1 0 0 1 1 1 0 0 0 0 0 0 1 0 2 1 2 0 0 0 0 0 0 1 0 0 1 0 1 0 1 0 0 0 0 0 0 2 1 1 0 1 2 2 0 0 0 0 0 0 0 0 0 0 0 0 0 0 0 0 0 0 1 2 0 0 2 0 0 0 0 1 2 1 2 0 0 1 0 1 2 2 2 1 1 0 0 1 1 0 0 1 0 0 1 0 0 0 0 1 0 1 1 2 0 0 1 0 1 0 0 2 1 0 1 0 0 2 0 1 2 2 1 2 0 1 1 2 0 0 0 0 0 0 1 1 0 1 0 0 1 1 1 1 1 0 1 0 0 0 0 2 0 2 2 0 0 0 0 0 1 2 0 1 1 0 1 0 0 0 0 0 0 1 0 1 1 0 1 1 0 0 2 0 0 0 0 0 0 0 0 1 1 0 1 0 0 0 2 2 2 0 0 1 0 2 0 0 1 1 1 0 0 0 2 2 0 1 2 2 1 1 1 1 1 2 0 1 1 2 2 1 1 0 0 0 0 0 1 0 1 0 1 1 0 1 1 0 1 1 1 0 2 1 0 0 1 1 0 1 0 1 1 0 0 2 0 2 1 1 1 2 0 1 1 0 0 0 1 2 0 2 2 0 0 0 2 0 1 1 1 0 1 0 1 0 0 0 0 0 0 0 0 0 0 2 0 0 0 2 0 0 0 0 1 2 2 2 0 0 0 0 0 0 0 1 1 1 1 1 2 1 2 1 0 0 0 2 2 1 2 2 0 1 1 1 1 1 0 0 0 0 1 0 1 1 0 1 0 0 0 0 0 0 0 0 0 0 0 2 0 0 0 1 1 0 0 0 2 2 1 0 1 1 0 0 2 0 0 2 2 0 2 0 0 0 2 0 0 0 0 1 1 0 0 0 1 0 1 0 1 0 0 0 0 0 0 0 1 1 0 0 0 2 0 1 1 1 0 1 1 0 1 0 2 0 1 0
123 0 1 1 0 0 0 0 0 1 1 2 1 1 1 0 0 0 0 1 1 2 0 1 2 0 0 0 1 2 2 1 1 0 0 0 2 1 1 0 0 0 0 0 2 2 0 1 0 2 1 0 0 0 2 1 0 0 1 0 0 1 0 2 0 0 1 0 2 1 1 1 2 2 2 2 1 0 0 1 0 2 1 0 1 0 0 0 2 2 0 0 0 2 0 0 0 1 0 2 1 0 2 0 2 0 2 1 1 0 1 2 1 1 1 1 1 0 1 0 1 0 2 0 0 0 0 1 0 1 1 1 1 0 0 0 0 1 1 1 2 0 0 0 0 0 0 0 0 0 0 0 1 0 1 0 0 1 1 1 1 1 2 2 1 2 0 1 0 1 1 1 0 1 2 0 1 1 0 1 0 1 1 1 2 1 1 1 0 0 0 2 1 1 2 1 1 0 0 0 0 1 1 1 1 1 1 0 1 1 0 1 2 1 0 0 0 1 2 1 0 0 0 0 0 2 1 1 0 0 0 0 0 0 0 0 1 0 0 0 0 1 2 1 2 0 0 1 1 1 0 0 0 0 0 0 1 2 2 2 0 2 1 1 0 0 0 0 1 0 0 2 2 2 0 0 0 1 1 0 1 2 1 1 0 1 0 0 1 1 0 1 1 1 1 0 1 0 0 1 1 0 1 0 1 0 0 0 0 0 1 1 2 1 1 0 1 1 0 2 1 0 1 0 1 0 0 0 0 0 2 2 0 0 0 0 0 1 1 1 0 1 1 0 0 0 1 0 1 1 0 0 0 1 1 0 1 0 0 2 2 0 0 0 0 0 0 1 2 0 0 0 0 0 1 1 1 1 1 0 1 1 0 0 1 0 0 1 1 0 0 0 2 0 2 0 2 1 0 0 0 0 0 2 1 0 1 0 0 2 0 0 2 0 2 2 0 1 0 1 0 2 0 2 1 1 1 1 2 1 0 1 0 0 0 0 0 2 0 1 1 2 2 2 0 2 2 0 2 0 1 0 0 1 2 1 2 1 0 1 1 0 1 0 1 1 1 2 0 0 1 1 1 1 0 0 0 2 0 1 2 0 1 1 1 0 1 0 1 0 2 1 1 0 0 0 0 1 1 2 0 2 1 1 1 0 2 0 1 1 0 0 0 1 0 2 1 2 0 2 2 1 0 0 0 0 2 1 1 1 1 1 0 2 0 0 1 1 2 1 1 1 0 0 0 1 0 1 1 0 0 0 1 1 1 0 0 0 1 1 0 0 0 1 0 0 1 0 0 0 1 1 1 0 0 1 1 1 2 1 2 0 0 0 0 0 0 1 0 0 0 0 0 0 2 0 1 0 0 0 0 1 1 0 0 1 1 1 0 1 0 0 0 1 0 1 0 1 0 0 2 0 0 0 0 1 2 1 0 0 2 0 0 0 0 1 2 2 1 1 1 0 1 1 1 0 2 0 2 0 0 2 1 1 0 1 0 0 1 0 0 0 2 1 0 1 1 1 1 0 1 1 1 1 2 2 2 0 1 0 0 1 0 1 1 1 2 1 0 1 1 1 0 0 0 0 0 1 2 2 0 0 0 0 1 1 1 2 2 0 0 0 0 2 0 1 0 1 1 0 0 0 1 1 0 1 1 1 0 0 1 0 0 0 0 0 1 0 0 0 0 1 0 0 0 0 0 0 0 0 0 0 0 0 0 0 0 0 1 0 0 0 2 1 0 2 1 1 1 2 2 0 0 1 1 0 2 1 0 0 1 0 0 0 0 0 2 2 1 2 1 1 0 1 1 1 0 1 0 0 1 0 0 0 0 1 1 1 0 1 1 0 1 1 1 0 2 1 1 0 0 1 0 2 0 1 1 0 0 2 2 0 1 0 0 1 0 1 2 1 1 2 1 1 0 1 1 2 0 1 1 1 1 1 1 0 1 0 0 0 1 0 0 0 0 0 1 0 2 0 0 0 0 1 1 0 0 0 1 2 2 2 2 0 0 0 0 0 0 1 2 1 0 2 2 0 2 1 0 0 0 0 1 0 1 2 0 1 0 0 0 0 2 0 2 2 0 0 1 0 0 2 0 2 0 1 1 1 1 2 0 2 1 2 1 0 1 0 2 2 0 0 2 1 0 0 0 0 0 0 2 0 2 0 0 0 0 1 1 1 1 1 0 0 1 1 1 0 0 0 2 0 0 0 1 0 1 1 2 0 0 2 1 2 0 1 1 1 0 2 1 0 0 0 0 1 0 0 1 0 1 1
124 0 0 2 0 0 2 1 0 1 1 1 0 0 0 0 0 1 1 0 0 0 0 0 2 0 0 0 0 1 2 0 0 2 0 0 2 2 1 1 1 0 1 1 1 1 2 0 1 1 0 0 0 0 2 1 0 0 1 0 1 1 0 1 0 0 2 1 2 0 0 1 1 1 1 1 1 1 1 0 1 2 2 1 1 0 0 0 1 2 0 0 1 2 0 1 0 2 0 2 1 0 1 0 2 1 2 1 1 1 0 0 1 2 1 1 2 0 1 0 1 0 2 1 1 1 0 0 0 0 0 0 0 0 1 0 0 0 0 2 0 0 0 0 0 0 0 0 0 0 0 0 0 0 1 0 0 1 0 0 1 0 1 1 0 1 0 1 0 2 0 1 0 2 1 1 2 1 0 1 1 1 0 0 2 1 1 2 1 1 1 2 1 1 1 1 2 0 0 0 0 0 0 0 0 1 1 0 1 0 0 1 1 0 0 0 0 1 1 0 1 1 0 0 0 1 1 0 0 1 0 0 1 1 0 0 0 1 1 1 0 0 1 0 2 0 0 1 0 0 0 1 0 0 0 0 1 1 0 0 0 0 0 0 0 0 0 0 2 1 0 2 1 1 0 0 0 2 1 0 1 1 2 0 1 0 1 2 0 2 2 0 0 1 0 0 1 1 0 0 1 0 2 0 2 0 1 1 1 1 0 1 1 1 2 0 1 1 1 0 0 2 1 1 1 0 0 0 0 0 2 1 0 0 0 0 0 0 2 1 1 1 1 2 0 0 2 0 2 2 0 0 0 2 1 1 1 1 0 0 1 0 2 1 2 1 0 2 2 0 0 0 0 0 0 0 2 0 0 0 1 1 0 1 1 1 0 1 1 0 0 0 2 0 2 0 2 0 0 0 0 0 0 2 0 1 0 1 1 2 0 1 1 0 1 2 1 0 0 0 0 2 1 1 1 0 0 0 0 0 0 1 1 1 1 0 0 2 0 0 1 0 1 0 2 2 1 0 2 0 0 1 0 2 0 0 1 1 1 0 1 0 0 1 0 0 0 1 0 2 0 0 1 2 0 0 0 1 0 1 1 1 2 2 1 1 1 2 2 1 0 0 0 1 1 0 1 1 1 1 1 1 1 1 1 0 1 2 0 0 0 0 0 1 0 1 1 2 0 1 1 1 1 0 0 2 1 0 0 2 0 0 0 0 0 1 1 1 0 0 0 0 0 1 0 0 0 0 0 1 0 1 0 0 2 1 0 0 1 0 0 0 0 2 1 1 1 0 0 0 1 1 0 0 0 0 0 1 2 1 2 1 0 0 0 0 0 0 1 1 0 1 0 0 0 1 1 1 0 0 1 1 0 1 0 2 1 1 0 0 0 0 0 0 2 0 0 1 1 0 1 0 0 0 0 1 1 1 0 0 1 0 0 0 0 1 2 0 1 1 1 0 0 2 1 1 2 2 1 1 1 1 1 0 0 1 0 0 2 1 0 0 0 1 1 1 1 2 1 0 1 1 1 0 0 2 2 1 2 0 1 0 1 1 0 1 0 0 0 0 1 0 0 1 1 0 0 0 2 2 1 0 0 0 2 2 2 1 2 1 0 0 0 1 0 0 0 2 2 1 0 1 0 0 0 2 0 1 1 0 0 0 0 1 0 0 1 1 0 1 1 0 0 0 0 0 0 0 0 1 0 1 0 0 0 0 0 0 2 0 0 0 2 2 0 1 1 0 2 1 0 0 0 1 1 0 1 0 2 2 0 2 0 0 1 1 0 1 1 2 0 1 1 1 1 0 0 0 1 0 1 0 0 0 0 1 2 0 1 1 2 0 0 0 1 1 1 2 0 0 0 0 0 1 0 2 1 0 0 2 0 2 2 1 0 1 1 1 2 0 1 0 0 0 0 0 0 0 0 0 2 0 1 2 0 0 0 0 0 0 0 0 1 0 1 2 0 0 1 1 0 0 0 0 2 0 0 0 2 1 1 1 2 0 1 1 0 0 0 0 1 1 0 1 2 0 2 2 0 0 0 2 1 0 2 2 0 0 0 2 1 1 0 0 0 0 2 1 1 1 0 1 0 0 1 0 1 0 1 0 1 1 1 1 1 0 1 1 1 0 0 0 2 0 0 1 0 1 1 0 0 0 0 2 2 0 2 1 0 0 1 0 0 1 2 0 0 0 0 0 0 1 1 0 0 2 2 1 1 0 0 1 0 0 1 0 1 0 0 0 0 0 0 0 1 0 1 0 0 0 1 0
125 0 2 0 0 0 0 1 0 0 0 0 0 0 0 0 0 1 1 1 1 1 0 0 2 0 1 0 2 2 2 1 0 1 2 1 2 2 1 1 1 0 0 0 2 0 0 0 0 2 2 0 0 0 1 0 0 1 1 0 1 2 1 0 0 0 0 0 1 0 0 1 1 1 1 1 1 1 1 0 1 2 2 2 2 0 0 0 2 2 0 0 1 0 0 2 0 0 0 2 0 0 1 0 2 1 2 2 0 0 1 2 2 2 1 1 2 0 1 0 2 1 2 0 0 0 0 0 1 1 0 0 0 0 0 0 0 0 1 0 0 0 0 0 0 0 0 0 0 0 0 0 0 0 0 0 0 1 0 0 1 1 0 2 0 1 0 2 0 2 1 0 0 2 1 1 2 2 0 2 1 1 0 0 0 0 0 0 0 0 0 1 1 0 1 0 1 0 0 0 0 1 0 2 2 0 2 0 1 0 0 2 0 0 0 0 0 1 1 0 1 1 1 0 0 1 2 0 0 0 0 0 0 0 0 0 0 2 0 1 0 1 2 1 2 0 0 0 0 0 0 1 0 1 0 0 0 0 0 0 0 0 1 1 0 0 1 0 2 2 0 0 1 1 0 0 0 0 0 0 0 1 2 1 0 1 1 1 0 2 1 0 2 2 2 0 2 0 0 0 0 0 1 0 1 0 0 0 1 1 0 1 2 2 2 0 1 1 0 1 0 0 0 0 2 0 0 1 0 2 1 1 2 1 1 0 1 1 1 1 1 2 1 2 0 0 2 0 2 1 1 1 1 2 0 2 2 1 0 1 1 0 1 1 0 0 0 1 2 0 0 0 0 0 0 0 1 1 0 0 0 2 0 0 0 1 0 1 1 0 0 0 1 0 2 0 1 1 0 0 0 0 0 2 1 1 0 1 0 2 0 0 0 0 0 0 0 0 1 0 0 1 0 0 1 2 1 0 1 0 1 0 1 1 1 0 1 0 0 0 1 1 1 1 1 2 1 0 1 0 0 0 0 2 0 0 0 1 0 1 1 0 2 0 2 2 2 2 0 0 1 1 2 0 1 1 0 2 0 0 2 1 0 1 2 1 0 2 2 1 0 0 1 1 0 0 1 0 0 2 0 2 1 1 1 0 1 1 0 1 0 1 0 2 0 2 1 2 0 2 2 0 2 1 0 2 0 1 0 2 0 1 0 2 2 0 1 0 2 1 0 0 0 2 2 0 0 1 1 0 1 1 1 0 1 1 0 1 1 0 1 0 0 2 1 1 1 2 2 0 0 1 0 0 0 0 0 0 1 1 2 0 0 0 0 0 0 0 0 0 0 1 0 0 0 0 1 0 0 0 0 2 1 0 0 2 1 1 0 2 0 0 0 1 1 1 2 1 0 1 0 1 0 1 1 0 1 2 0 0 1 0 0 0 0 0 2 1 2 0 2 1 0 2 2 1 1 1 2 0 0 0 1 0 0 1 0 0 1 0 0 0 1 1 1 0 1 2 1 1 0 0 0 0 2 2 2 1 2 0 1 0 0 1 1 1 1 0 0 2 0 2 0 1 1 0 0 0 1 2 1 0 0 0 0 0 0 0 1 0 1 1 0 0 0 0 0 0 0 0 0 0 1 0 1 1 0 0 0 0 1 0 0 0 1 1 1 0 0 0 0 0 1 0 0 0 1 1 0 0 1 1 0 0 0 2 0 0 1 0 0 1 2 1 0 1 1 0 2 2 1 1 1 1 1 0 1 2 0 0 0 0 0 0 0 1 1 2 2 2 1 0 1 1 0 0 0 0 0 0 1 0 0 0 0 1 1 0 0 2 2 0 1 2 0 0 1 1 2 0 1 2 0 0 0 1 1 0 0 2 2 1 2 0 0 1 0 1 1 0 0 0 1 1 0 1 1 0 0 0 1 0 0 2 0 0 0 0 0 0 0 1 0 0 0 1 2 0 2 0 0 0 0 1 1 1 1 2 1 1 1 1 2 0 0 0 1 0 0 0 2 0 0 2 1 0 1 2 0 0 0 1 2 0 2 2 1 2 1 1 0 0 1 0 1 1 1 0 2 1 1 1 0 1 0 0 2 1 1 1 0 1 0 2 0 0 0 1 1 0 0 0 2 1 0 0 0 0 0 1 1 1 2 1 0 0 1 0 0 0 1 1 0 0 1 0 0 0 0 0 1 0 0 0 2 0 1 2 2 0 0 2 1 1 0 1 0 1 0 0 0 0 0 0 0 0 0 1 2 0 0 0
126 0 1 1 0 0 0 1 0 0 0 1 2 2 1 1 0 0 0 2 0 2 0 2 0 0 0 1 2 2 2 1 1 1 0 0 2 1 1 0 0 0 0 0 2 1 1 0 1 0 0 0 0 0 2 1 0 0 1 0 0 2 0 2 1 1 1 1 1 0 0 1 2 2 2 2 2 0 0 0 0 0 2 1 1 0 0 0 1 2 1 0 1 1 1 2 0 1 0 2 1 0 1 0 1 0 1 1 1 0 0 1 0 2 2 2 2 0 2 0 0 0 2 0 0 0 0 0 0 0 1 0 0 0 1 0 1 0 0 1 2 0 0 0 0 0 2 0 0 1 0 0 0 0 0 0 0 2 0 0 1 0 0 1 0 2 0 0 0 0 0 0 1 2 1 1 1 0 0 0 0 0 1 1 1 1 1 2 0 1 1 2 2 0 1 0 0 1 0 0 1 0 0 1 1 1 1 0 1 0 0 1 0 0 0 1 1 1 0 1 0 0 0 0 1 0 2 1 0 0 1 1 0 0 0 0 0 1 0 0 1 1 2 0 2 1 1 0 0 0 0 1 0 0 0 0 0 2 0 0 1 1 0 0 0 0 0 0 0 0 2 0 1 1 0 0 0 1 0 0 0 0 2 0 0 0 2 1 0 1 0 1 2 2 2 0 2 0 0 0 2 1 2 0 2 0 0 0 1 2 1 2 2 1 1 0 2 2 0 0 0 0 1 0 0 0 0 0 0 1 1 0 0 0 0 0 0 1 1 1 0 1 2 2 0 0 2 1 2 1 0 0 1 2 1 0 0 0 0 0 0 0 1 1 1 0 0 1 2 0 0 0 0 0 1 1 1 2 1 0 0 1 1 1 1 1 0 1 0 1 1 1 2 0 2 0 0 0 1 1 0 1 0 1 0 0 1 2 0 2 0 0 0 0 0 0 0 0 0 0 0 0 0 1 1 1 1 0 1 1 0 0 0 1 1 1 0 1 0 0 1 0 0 0 1 1 1 0 0 0 0 1 0 2 0 0 0 1 0 2 2 0 0 1 0 1 1 2 0 0 1 1 2 2 2 0 2 2 0 0 1 1 2 1 1 1 0 1 2 1 1 0 0 0 0 0 1 0 0 2 0 2 1 1 1 0 2 1 0 1 0 0 0 0 0 2 0 2 0 1 1 1 1 1 0 1 0 1 0 2 0 1 0 1 1 0 2 0 2 1 0 0 0 2 2 0 0 1 1 0 0 0 1 1 2 1 0 0 0 1 0 0 2 2 0 1 1 1 1 0 1 1 0 0 0 0 0 0 0 2 1 1 0 0 1 0 1 0 0 0 0 1 2 0 2 0 1 0 0 0 0 1 0 0 1 2 1 1 0 0 0 0 0 1 1 0 1 2 1 1 1 1 0 0 0 1 1 0 1 1 0 0 0 0 0 1 2 0 2 0 0 0 0 2 2 1 1 0 2 0 0 2 0 2 0 2 0 0 2 0 0 0 1 1 0 1 0 2 0 1 1 0 0 0 0 2 2 0 1 0 0 1 0 1 1 0 2 1 0 1 1 1 0 1 0 0 0 0 0 0 0 0 0 0 0 0 1 2 1 2 0 0 0 1 1 0 0 1 0 0 0 0 1 0 2 0 0 0 0 0 0 0 1 0 1 0 2 0 0 0 0 0 0 0 0 0 0 1 0 0 1 1 0 0 0 1 0 0 1 1 0 0 2 1 1 0 1 2 0 2 0 0 2 1 1 0 1 0 2 2 0 2 0 0 0 1 1 1 1 2 0 1 1 2 1 1 0 0 0 0 1 0 0 0 0 1 1 1 0 1 1 0 2 0 2 0 1 2 2 0 2 2 0 1 0 1 1 0 0 2 0 2 1 0 0 1 0 0 2 2 0 0 0 0 1 0 0 0 0 0 2 0 1 2 0 0 0 1 0 0 0 1 0 0 0 0 0 0 0 2 0 0 0 0 2 0 0 0 2 1 1 1 1 0 0 0 0 0 0 0 1 2 1 2 2 0 2 2 0 0 0 1 2 0 2 0 2 1 1 1 0 0 0 1 1 1 2 2 2 1 0 1 1 1 0 0 0 0 0 0 0 2 0 1 1 0 1 1 1 0 0 0 2 0 0 0 0 0 0 0 2 0 2 1 0 1 2 0 0 0 1 0 0 0 2 1 1 0 0 0 0 1 0 1 0 1 2 2 2 0 0 2 1 1 0 0 1 1 0 1 1 1 0 1 1 0 0 0 1 0 0 0
127 0 0 2 0 0 1 1 0 1 1 1 0 1 0 0 0 1 0 1 1 2 0 0 2 0 0 0 0 0 2 1 0 0 2 1 1 1 0 1 1 0 1 1 2 1 2 0 1 1 1 0 1 2 0 0 0 0 1 0 2 2 0 2 0 0 0 0 1 0 0 1 2 2 2 2 2 0 0 1 0 2 2 1 1 0 0 0 1 2 0 0 1 1 1 1 0 0 0 0 0 0 2 0 2 0 2 1 1 0 0 1 2 2 2 2 2 2 2 0 0 0 2 2 2 2 0 1 0 1 2 0 0 0 0 0 0 0 1 0 2 0 0 0 0 0 0 0 0 1 0 1 1 1 0 1 0 0 0 0 0 1 0 1 0 0 0 0 0 1 0 0 0 1 2 1 1 1 1 1 0 1 2 2 2 2 2 1 0 0 2 2 2 2 2 2 2 0 1 1 0 1 0 1 1 1 1 1 1 0 1 1 1 0 0 0 0 1 2 1 0 0 0 0 2 0 2 2 2 2 0 0 0 1 1 0 1 0 1 0 0 1 2 1 2 0 0 1 1 1 1 1 0 1 0 0 0 1 0 0 0 0 0 0 0 0 1 0 2 1 0 0 1 1 0 0 1 2 2 0 2 0 2 1 0 0 1 2 0 2 1 1 1 1 1 0 2 0 0 0 1 0 1 0 1 0 1 0 0 0 0 0 1 1 1 0 2 0 0 0 1 1 0 0 2 0 0 0 2 1 1 1 0 0 1 0 1 2 0 2 1 1 1 2 0 0 1 0 2 1 0 0 0 2 2 0 0 0 0 1 0 0 1 0 1 0 0 2 2 0 0 0 1 0 1 1 1 2 1 1 0 1 0 1 0 1 0 0 0 0 0 0 0 0 2 0 0 1 0 0 0 0 0 1 0 0 1 1 0 2 0 0 1 1 2 2 0 0 0 0 0 1 1 0 2 1 2 0 0 0 0 0 0 0 0 0 1 0 0 0 1 0 1 1 1 2 1 0 1 1 0 0 0 2 1 1 1 2 1 1 2 0 1 0 1 1 1 2 0 0 1 1 2 1 1 1 0 0 0 0 0 2 1 0 1 0 0 1 1 0 1 1 1 0 1 0 2 0 0 2 0 2 2 0 2 0 2 1 0 0 0 1 0 0 1 0 0 2 0 1 1 1 2 0 1 2 0 0 1 2 0 0 0 0 0 0 1 0 0 2 1 1 0 1 1 0 0 1 1 1 0 1 0 0 1 0 0 1 2 0 1 0 0 2 1 1 1 0 0 0 1 1 2 0 0 2 2 0 0 2 1 1 0 0 0 0 1 1 0 0 0 0 1 0 0 0 0 0 0 0 0 1 0 0 0 2 2 0 0 1 0 0 0 0 1 0 0 0 0 0 1 0 0 0 0 1 1 1 0 0 2 0 0 0 0 0 0 1 2 0 2 0 0 1 1 1 2 2 1 0 0 2 0 0 1 2 0 0 1 0 0 0 1 1 1 1 1 2 0 0 2 0 1 0 1 2 1 1 2 0 1 0 0 1 2 1 1 1 0 0 2 0 0 0 0 0 0 0 0 2 2 0 0 0 1 2 2 2 2 0 2 1 0 2 0 1 0 2 2 0 0 0 0 1 0 2 1 1 1 1 1 1 1 0 1 1 1 0 0 0 0 0 0 1 0 0 1 0 0 1 1 1 0 0 0 0 1 1 2 0 1 1 2 1 0 1 1 0 2 1 0 0 0 1 1 2 1 2 0 0 1 0 0 0 0 2 0 1 1 1 0 1 1 1 0 0 0 0 0 0 1 0 0 0 0 1 2 0 1 0 1 0 1 1 1 0 2 1 1 1 1 2 0 0 0 0 0 0 0 2 0 2 2 1 0 1 0 1 2 1 0 0 0 0 0 0 0 1 0 0 1 0 0 2 0 0 0 0 0 0 0 0 0 0 0 0 0 0 1 0 0 0 0 0 2 0 0 0 1 1 2 2 2 0 0 0 0 1 0 0 2 1 1 0 2 2 1 1 1 1 1 0 2 1 2 1 1 1 1 2 0 1 1 0 1 1 1 2 2 1 0 2 0 1 0 0 1 0 0 1 1 1 0 1 0 0 0 1 1 0 0 0 2 2 2 0 0 0 0 1 1 0 1 1 0 0 1 1 0 0 1 0 0 1 1 1 1 0 0 0 0 0 0 0 1 0 1 0 1 0 0 1 2 2 0 0 0 0 1 0 0 0 0 0 1 0 0 0 0 0 1 0
128 0 0 2 0 0 1 1 0 1 1 0 0 0 0 0 0 0 0 0 1 0 0 0 2 0 0 1 2 2 2 1 0 0 0 1 2 1 0 1 1 0 1 1 2 0 2 0 2 0 0 0 1 1 1 1 0 1 1 0 1 1 0 2 0 0 1 1 2 1 0 1 2 2 1 2 2 2 2 0 2 2 2 1 1 0 0 1 2 2 2 1 2 2 0 2 0 1 1 1 0 0 0 0 2 1 2 2 0 0 1 1 1 2 1 1 2 0 0 0 2 0 2 1 2 2 0 0 1 1 0 0 0 0 0 0 0 0 0 1 1 0 0 0 0 0 0 0 0 1 0 1 0 0 0 1 0 0 1 1 0 2 0 1 0 1 0 1 0 1 1 0 1 1 0 1 1 1 0 1 0 1 1 1 1 1 1 1 0 0 0 1 1 0 2 0 2 0 1 0 0 1 0 0 0 1 2 0 2 0 0 1 2 0 0 1 0 1 2 1 0 0 0 0 0 0 0 0 0 0 0 0 0 0 0 0 0 2 0 0 0 0 2 1 1 0 0 0 0 0 0 1 0 0 0 0 0 0 0 0 0 0 1 1 0 0 0 1 1 0 1 1 2 2 1 1 0 1 2 0 0 1 2 1 0 1 1 1 0 2 2 1 1 2 1 1 2 2 0 2 2 1 0 2 0 0 0 0 2 2 0 2 1 1 1 0 1 1 0 0 1 1 1 1 2 0 0 0 1 2 1 1 0 0 0 0 0 1 1 0 0 1 0 2 1 1 1 0 0 0 0 0 1 2 1 0 0 2 0 1 1 0 2 1 1 1 0 2 2 0 0 0 1 1 0 0 2 2 1 1 0 1 0 0 0 0 0 0 0 0 0 0 1 0 2 0 0 0 1 1 0 1 0 1 0 1 1 1 0 2 0 0 1 0 1 1 0 0 0 0 0 0 0 1 1 1 1 1 1 0 0 0 0 1 0 0 0 1 0 0 2 0 0 0 2 2 2 0 2 1 0 1 0 2 1 1 1 2 0 1 1 0 0 1 0 1 1 2 0 0 1 1 2 1 0 0 0 2 0 2 0 0 1 0 1 0 0 1 1 0 2 2 1 1 1 0 1 2 2 2 0 2 1 1 1 0 1 0 2 0 0 0 0 1 1 1 1 2 0 2 2 0 2 0 0 1 1 1 1 1 1 0 0 0 1 0 1 0 0 1 1 1 0 2 1 0 0 1 1 0 0 1 1 0 2 1 0 1 1 1 0 0 0 1 1 0 0 0 0 0 1 1 1 0 1 1 2 1 1 2 1 0 0 0 0 1 0 0 0 0 0 2 1 0 1 1 2 0 0 0 0 2 1 0 0 2 1 1 0 1 0 0 0 1 1 1 1 0 0 0 1 0 0 1 1 0 1 2 0 0 2 0 0 0 0 0 2 1 1 1 1 0 0 0 2 1 1 1 0 0 0 1 1 1 0 2 0 0 2 1 1 1 0 0 1 2 1 0 2 0 0 2 0 0 0 0 1 1 2 0 1 0 1 2 2 1 2 0 2 0 2 0 0 1 2 0 0 0 1 1 1 0 0 0 0 1 1 2 2 0 1 0 0 0 1 0 0 0 0 0 0 0 0 1 1 2 1 0 0 0 0 0 1 0 1 1 1 0 1 1 0 1 0 0 0 1 1 0 0 0 0 0 1 0 0 0 0 0 2 0 0 0 2 2 0 1 1 2 0 2 0 0 1 0 0 1 0 1 0 0 0 0 0 0 0 0 2 2 2 2 0 0 0 0 0 0 0 0 1 0 0 0 0 0 0 0 1 0 1 0 1 0 1 0 2 1 1 1 0 0 1 1 0 0 0 1 1 0 1 2 1 2 1 1 1 1 0 0 0 0 0 0 0 0 0 0 0 2 0 1 1 0 2 1 1 1 2 0 1 1 0 0 0 0 0 2 1 0 2 1 0 0 0 1 1 0 0 1 1 0 0 0 1 0 1 0 0 0 0 0 2 1 0 1 1 0 2 2 0 1 0 1 0 0 1 2 0 1 1 2 0 1 0 1 2 1 1 1 2 1 1 1 0 0 0 0 1 2 0 0 0 2 0 2 0 0 0 1 1 1 1 1 2 1 0 0 0 0 0 0 1 1 2 1 0 1 2 1 1 1 0 1 0 0 0 2 2 0 0 0 2 0 1 0 0 2 2 1 1 0 0 1 0 0 0 0 0 1 0 1 0 0 0 0 1 0 0 0 0 0 0 0
129 0 1 2 0 0 0 2 1 0 1 0 0 0 0 0 0 0 0 0 2 0 0 0 2 0 0 0 0 1 2 0 0 2 1 0 2 2 0 2 2 0 1 1 1 1 0 0 0 2 0 0 0 0 1 1 0 1 0 0 1 2 0 2 0 0 1 1 2 0 0 1 2 2 1 2 2 0 0 2 0 2 1 0 1 0 0 0 2 2 0 0 0 2 0 1 1 2 0 2 1 0 1 0 2 1 2 0 2 0 0 2 0 0 0 0 0 0 1 0 1 0 2 0 0 0 0 2 0 2 1 0 0 0 0 0 0 0 0 0 0 0 0 0 0 0 0 1 1 2 0 1 0 0 0 0 1 0 0 1 0 1 1 1 0 1 0 1 1 2 1 2 0 2 2 0 2 1 1 1 0 1 0 0 0 0 0 1 0 0 2 2 2 1 2 0 1 0 0 0 0 1 0 2 2 2 1 0 1 0 0 2 0 0 0 2 1 0 2 2 0 0 1 0 0 1 1 0 0 0 1 1 0 0 0 0 0 2 0 2 0 0 2 1 2 0 0 0 0 0 0 0 0 0 0 0 2 2 0 0 0 0 0 1 1 1 1 0 2 1 0 0 2 2 0 0 2 2 1 0 1 0 2 1 0 0 0 2 0 2 2 0 1 2 2 0 2 2 0 0 0 0 1 0 1 0 0 0 0 0 0 1 2 2 2 0 1 0 0 0 1 1 1 1 1 0 0 0 2 1 1 0 0 0 0 0 0 0 2 1 0 2 1 2 1 1 1 1 2 1 1 1 0 1 1 0 0 0 0 1 2 1 2 0 2 0 0 1 1 1 1 1 1 1 1 2 2 1 1 0 0 0 0 0 1 1 0 0 0 0 0 0 1 0 2 0 1 1 1 1 0 1 0 1 1 0 1 1 0 2 0 0 0 0 1 2 0 0 0 0 1 1 0 2 0 0 0 0 2 2 0 0 1 1 2 1 0 2 0 1 2 0 1 0 2 2 0 0 2 0 0 1 0 2 1 0 1 1 1 1 2 0 0 1 0 1 1 1 0 1 1 0 2 1 0 0 0 2 1 0 1 0 1 0 1 0 0 2 2 1 0 0 0 1 0 0 0 2 2 2 0 2 1 1 1 0 1 0 1 2 1 0 0 0 1 0 0 2 0 2 2 0 2 2 0 2 0 0 1 1 1 0 0 0 1 0 2 0 0 2 0 0 0 2 0 0 0 2 2 0 0 0 1 0 1 0 0 0 2 0 1 0 0 1 0 0 1 1 1 1 1 1 0 0 1 1 1 1 2 1 2 0 1 0 1 1 1 0 0 0 0 1 0 0 0 0 1 1 0 0 1 1 1 1 0 1 2 1 1 2 0 0 1 1 1 0 1 2 0 0 0 0 0 0 0 1 2 2 0 0 1 0 1 0 0 1 2 2 2 0 2 0 2 2 2 1 2 2 0 0 0 2 1 0 0 1 0 0 0 0 0 0 1 0 1 2 2 1 1 0 1 1 0 0 2 2 2 0 2 0 0 1 0 2 2 2 2 0 0 1 1 1 1 0 1 0 1 0 0 1 0 0 0 1 1 2 1 2 2 0 1 1 0 1 0 0 0 2 1 0 1 0 0 0 0 2 0 2 2 2 2 2 0 0 1 1 1 0 0 0 0 0 1 1 0 0 2 1 0 0 0 0 0 0 0 1 0 0 1 1 0 0 2 1 0 0 0 2 0 2 0 0 1 1 1 1 1 1 1 1 0 1 1 1 1 1 0 1 1 2 0 1 0 1 1 1 0 1 0 0 1 0 1 0 1 1 0 0 0 2 2 0 1 0 1 1 1 2 0 0 1 0 0 1 0 1 1 0 0 2 0 2 1 1 0 0 0 1 1 0 1 1 1 1 0 1 1 0 0 0 2 0 1 1 1 0 1 0 0 0 0 0 0 1 1 0 0 0 0 1 1 0 0 2 1 0 0 0 0 0 0 0 0 0 0 0 0 1 0 0 1 2 0 2 1 0 1 2 0 0 0 1 2 0 2 1 0 1 1 2 1 1 1 0 1 0 2 1 2 1 0 2 0 1 1 0 2 2 0 1 0 2 0 0 0 0 0 1 1 0 0 0 2 1 1 0 1 0 1 1 1 0 0 1 1 0 2 1 1 0 0 1 0 1 1 1 1 0 0 0 0 0 0 0 0 0 0 1 1 0 0 2 1 1 0 0 0 1 0 1 0 1 0 0 0 0 0 0 0 0 2 2
130 0 0 2 0 0 0 0 0 2 2 0 0 0 0 0 0 1 1 1 1 1 0 0 2 0 2 0 0 0 2 0 1 1 0 0 2 1 0 0 0 0 0 0 2 0 0 0 1 1 0 0 0 1 1 0 0 0 1 1 0 0 0 0 0 0 1 1 1 0 0 1 2 2 1 2 2 2 2 0 0 2 2 1 1 0 0 0 1 2 0 0 2 1 0 1 0 2 0 2 0 0 1 0 2 1 2 1 1 1 0 1 0 1 1 1 1 0 2 0 2 1 1 1 0 0 0 0 0 1 1 0 0 0 0 0 0 0 0 2 0 0 1 0 0 1 0 0 0 1 0 0 0 0 0 0 1 2 0 1 0 1 0 2 1 1 1 1 1 2 0 1 1 1 1 0 1 0 0 1 0 0 0 0 1 1 0 1 0 0 1 1 1 0 1 0 1 0 0 0 2 0 0 1 1 0 2 0 1 0 0 1 0 0 0 0 0 1 2 1 1 1 0 1 0 0 1 0 0 0 0 0 1 1 1 1 0 1 0 0 0 0 1 0 0 0 0 0 0 0 0 0 1 0 1 1 1 2 1 0 1 1 0 0 0 0 0 0 0 0 0 1 1 1 0 0 0 1 1 0 0 0 2 1 0 0 1 1 0 2 1 1 1 1 1 0 2 0 0 0 2 0 1 0 1 0 0 0 1 1 0 2 2 1 1 0 2 1 1 0 0 1 0 0 2 0 0 0 0 2 1 1 0 0 0 0 0 1 2 0 0 0 2 2 1 1 1 0 2 0 0 0 0 2 1 1 1 0 0 2 2 0 2 2 2 1 0 1 1 1 1 1 1 1 0 0 2 1 1 0 0 1 0 1 0 0 0 0 0 0 0 0 2 0 2 0 2 1 0 0 0 0 0 1 1 0 1 1 0 2 0 0 0 0 0 0 0 0 0 0 0 0 0 0 0 1 0 0 2 1 1 0 0 1 0 0 0 1 0 0 1 1 2 2 0 1 2 0 1 0 0 0 0 2 2 1 2 2 1 1 1 0 0 0 0 1 1 2 0 0 2 2 2 1 1 0 1 1 0 0 1 2 1 0 1 0 0 1 2 1 0 0 1 0 1 0 2 2 2 2 0 2 1 1 1 0 1 0 1 1 1 0 0 0 0 0 0 2 0 1 1 1 1 0 1 1 1 0 1 1 1 0 0 1 1 0 2 0 0 2 0 0 0 2 1 0 0 1 1 0 0 1 0 0 2 1 0 1 1 0 0 0 1 2 1 1 1 0 0 1 2 2 0 0 0 0 1 0 2 0 2 0 0 0 0 1 0 0 1 1 0 0 1 0 0 0 0 0 0 0 0 2 1 0 0 1 2 1 0 2 0 0 0 2 0 0 0 0 0 0 1 0 0 1 1 0 1 2 0 0 1 0 0 0 0 1 2 0 2 0 0 0 0 2 1 1 2 1 2 0 0 2 1 1 1 2 0 0 2 1 1 0 1 0 0 2 1 2 0 1 1 0 2 0 0 2 0 0 2 0 0 0 0 2 2 2 1 1 0 0 2 1 0 1 0 0 0 0 1 2 0 1 0 0 0 0 0 2 2 0 1 0 0 2 0 1 0 0 0 0 0 0 1 0 0 0 0 0 0 0 0 0 0 0 0 0 1 0 0 0 0 0 0 0 0 0 1 1 0 0 0 0 0 0 0 0 0 0 1 0 0 0 2 2 0 0 0 0 1 2 0 0 1 0 0 1 2 1 1 1 0 0 0 0 0 0 2 2 2 2 1 0 2 2 2 0 0 0 0 1 0 0 1 1 1 0 1 0 1 1 2 0 1 0 2 1 1 2 2 0 2 2 0 0 0 1 1 0 0 2 1 1 2 1 1 1 0 1 1 1 0 1 1 1 0 1 1 2 0 0 1 0 2 1 1 0 1 0 0 0 0 0 0 0 0 1 1 0 1 0 0 0 0 1 1 0 0 1 2 1 1 1 1 0 0 0 0 2 0 0 2 2 1 2 1 0 1 2 0 0 0 1 2 0 2 2 1 1 1 2 1 1 2 0 1 1 1 2 2 2 0 2 0 0 0 0 0 0 1 1 0 2 0 2 0 0 1 0 0 0 0 0 2 0 0 0 1 0 0 1 0 0 1 0 0 0 1 0 0 0 2 0 1 1 2 0 0 0 0 0 2 0 0 0 0 0 0 0 0 0 0 0 2 2 0 0 0 0 0 0 0 0 0 0 1 0 0 0 0 0 0 0
131 0 1 1 0 0 1 1 0 0 0 0 0 1 0 0 0 2 1 2 0 2 0 0 2 0 0 1 1 1 2 0 1 2 0 0 0 2 0 2 2 0 0 0 1 0 0 0 1 1 0 0 2 2 0 0 0 0 1 1 0 1 1 0 0 1 0 0 1 0 0 0 2 2 2 2 2 0 0 0 0 0 2 1 1 0 0 0 2 2 0 0 2 2 0 0 0 0 0 1 0 1 1 0 2 0 2 2 0 0 1 1 0 1 0 0 1 0 2 0 1 1 2 2 2 2 0 2 0 2 1 0 0 0 1 0 1 0 0 2 1 0 0 0 0 0 0 0 0 2 0 2 0 0 0 0 0 2 1 0 1 2 1 2 1 1 0 0 1 1 0 1 1 0 1 1 1 1 0 1 1 2 1 1 2 1 2 1 0 0 2 2 2 2 2 0 1 0 0 0 1 1 0 1 1 1 2 0 1 0 1 1 1 0 0 1 1 0 1 1 0 0 0 0 0 1 0 0 0 0 0 0 1 1 0 0 0 2 0 2 0 0 2 0 1 0 0 0 0 0 0 0 0 1 0 0 0 2 0 0 0 0 0 1 0 0 1 1 1 1 1 0 1 1 0 0 1 2 2 0 1 2 1 1 0 0 1 1 0 1 1 1 0 2 2 0 2 0 0 0 0 0 0 0 0 1 1 0 2 2 0 2 2 1 1 0 2 1 0 0 1 0 0 0 2 0 0 0 1 1 1 1 1 0 0 1 0 0 2 0 0 0 2 1 1 1 1 0 2 0 0 0 0 2 0 2 2 0 0 1 1 0 1 0 1 0 0 2 2 0 0 0 1 1 0 0 2 0 0 0 1 1 0 0 0 0 0 0 0 0 1 1 0 1 1 1 2 0 1 1 0 1 0 2 1 0 0 0 0 0 2 0 2 0 2 2 0 0 0 0 0 1 1 0 1 1 1 0 0 0 0 0 1 0 1 0 0 0 0 0 2 1 2 1 1 2 1 0 0 0 1 0 0 2 0 0 0 1 2 0 0 0 0 1 0 1 1 1 0 1 0 0 2 1 0 0 0 1 1 0 1 2 1 0 2 0 0 2 2 0 0 0 0 2 0 0 0 0 0 2 0 2 1 1 1 0 2 1 1 0 0 0 0 0 0 0 0 2 0 0 0 2 2 1 1 2 0 0 1 2 0 0 0 0 0 1 2 1 1 2 1 1 0 1 1 1 0 0 0 0 1 1 1 0 2 2 0 1 0 1 0 0 1 1 0 1 1 1 1 0 1 2 1 0 0 0 1 2 2 2 2 0 0 0 0 0 1 0 1 1 0 1 0 0 1 0 0 1 0 0 1 1 1 0 0 0 2 2 0 2 0 0 0 0 1 0 0 0 0 0 0 0 1 1 1 0 1 1 0 0 2 0 0 0 0 1 2 1 2 0 1 0 2 2 2 0 0 1 1 0 1 2 0 1 0 2 0 0 0 0 0 0 1 0 1 1 1 1 1 0 1 1 1 0 1 2 1 1 1 1 1 1 0 1 2 2 1 0 0 0 2 0 0 0 0 0 1 0 0 2 0 2 0 0 1 1 0 1 1 0 1 1 0 0 0 0 0 1 1 0 0 0 1 0 2 1 0 1 1 1 1 0 0 1 2 0 2 0 1 0 0 1 0 1 0 0 1 0 0 0 0 0 0 0 0 0 0 0 2 2 0 0 2 1 1 0 0 1 1 2 0 0 1 1 1 0 2 0 2 2 0 2 0 0 0 2 1 2 1 2 1 1 1 2 2 1 0 1 0 0 1 0 1 1 1 0 1 0 1 0 1 0 1 1 1 0 2 2 2 0 2 2 0 1 0 1 1 0 0 2 2 0 1 0 0 1 0 1 1 0 1 1 1 1 0 1 1 1 0 0 2 0 0 2 0 0 0 0 1 1 0 0 0 1 1 0 0 0 0 2 0 0 0 1 1 1 1 2 2 2 2 2 2 0 0 0 0 0 0 1 2 2 1 0 2 2 2 2 0 0 0 1 1 0 2 1 0 1 1 1 1 1 0 0 2 2 1 2 2 1 0 2 0 0 0 0 1 2 1 0 1 1 0 1 1 0 1 1 1 0 1 1 2 2 1 2 0 0 0 0 1 0 1 2 1 0 2 1 1 1 1 1 1 0 1 0 0 0 1 0 0 0 0 0 0 2 2 1 2 0 0 1 0 0 0 0 0 0 0 0 0 0 0 0 0 2 0 0 1 0 1 1
132 0 0 2 0 0 1 2 0 0 0 0 1 1 1 0 0 1 0 1 1 2 0 0 2 0 0 1 0 0 2 1 1 1 1 0 2 1 0 0 0 0 0 0 1 1 0 0 1 1 0 0 1 1 1 0 0 0 1 1 0 0 0 1 0 2 1 1 2 0 0 1 2 2 2 2 2 1 1 0 1 1 2 1 1 0 0 1 1 2 0 1 1 2 1 1 0 2 0 2 2 0 1 0 2 1 2 1 1 1 0 1 2 2 2 2 2 0 1 0 1 0 1 2 0 0 0 0 1 1 0 0 0 0 1 1 0 1 0 2 0 0 0 0 0 0 1 0 0 0 0 0 0 0 0 0 0 0 0 0 0 2 1 2 1 0 0 1 0 2 1 1 0 1 1 0 2 1 1 1 0 1 1 2 1 1 1 1 0 0 0 1 1 0 1 0 1 0 0 0 0 1 0 2 2 1 1 1 1 0 2 2 0 0 0 0 0 2 0 0 1 1 0 0 0 0 0 0 0 0 1 1 1 1 1 1 0 2 0 1 0 1 2 1 1 0 0 0 0 0 0 1 0 1 1 0 0 1 0 0 0 0 0 2 0 0 1 0 2 1 0 1 1 0 0 0 0 1 1 0 0 0 1 1 0 0 1 0 0 2 1 2 1 2 2 0 2 1 0 1 2 1 2 0 2 0 1 0 2 1 0 1 2 1 1 0 1 0 1 1 0 1 0 0 2 0 0 0 1 1 1 1 0 0 0 0 0 0 2 0 1 1 2 0 1 2 0 0 2 1 0 0 0 2 1 1 1 2 0 1 1 0 1 1 0 0 0 1 2 0 0 0 0 0 0 0 0 2 1 0 1 2 0 1 0 1 0 0 0 0 0 0 1 0 1 1 0 0 0 0 0 0 0 2 0 1 0 0 1 2 0 0 1 0 1 1 0 0 0 0 0 1 0 0 1 1 0 0 2 1 1 1 0 2 1 1 1 1 0 0 2 0 0 0 2 2 1 0 0 0 1 0 0 2 0 0 0 2 1 2 2 0 1 0 1 1 1 2 0 0 0 0 2 0 1 0 1 1 0 0 2 0 1 1 1 0 1 1 1 1 1 1 1 1 0 0 1 1 1 2 0 2 1 1 1 0 1 0 1 0 0 1 0 0 0 1 0 1 0 2 2 0 2 0 1 2 0 1 0 2 0 1 0 0 1 0 1 0 1 1 0 0 0 0 0 1 0 1 1 0 1 1 1 0 2 1 0 1 1 1 1 0 0 2 0 1 2 1 1 0 1 1 0 0 0 0 0 1 2 1 2 0 2 0 0 2 0 0 0 0 0 1 0 0 0 0 2 0 0 0 0 1 0 2 0 2 1 1 0 2 0 0 0 1 1 1 1 0 0 0 1 0 0 0 0 1 2 2 0 0 0 1 1 0 0 1 2 0 1 1 1 0 0 1 2 2 2 1 1 0 1 1 0 1 0 2 1 0 0 0 0 0 0 1 1 1 2 2 0 1 1 0 1 0 1 1 1 0 1 0 1 0 1 2 1 2 0 1 0 2 0 2 1 0 0 0 0 0 1 0 0 1 0 0 0 2 2 1 1 0 1 1 0 1 0 0 0 0 0 0 0 0 1 0 1 1 0 1 1 1 0 0 0 1 1 0 1 1 1 2 1 2 0 1 0 0 1 0 0 0 0 0 0 0 0 1 0 2 2 2 0 0 2 1 1 0 0 2 0 2 0 0 0 0 0 1 1 1 1 1 1 1 1 0 2 0 1 2 2 2 0 0 1 2 2 1 0 0 0 0 0 0 0 0 0 2 2 0 1 1 2 0 2 0 1 0 1 2 0 0 0 0 0 1 0 2 2 0 0 2 0 2 1 1 0 0 0 0 1 0 1 0 1 1 1 1 1 1 0 1 1 0 1 1 0 0 2 1 0 0 0 0 1 0 1 1 0 0 2 0 0 0 1 1 0 0 0 0 1 1 1 1 2 0 0 0 1 0 1 0 1 1 1 1 1 0 1 2 0 0 0 1 1 0 1 1 1 0 0 1 0 1 0 1 2 1 1 2 2 2 0 2 0 2 0 0 1 2 0 1 0 2 1 2 1 0 0 1 1 0 0 0 2 2 1 0 0 1 0 1 1 0 1 2 0 0 2 1 1 2 0 2 0 0 2 0 0 0 0 0 1 0 0 0 1 0 1 0 1 0 0 1 1 1 0 0 0 1 0 1 1 0 1 0 2 0 1 0 0 0 1 1
133 0 2 0 0 0 0 2 0 0 0 2 0 2 0 0 1 2 0 2 1 2 0 1 1 1 1 0 0 0 2 1 1 1 1 1 2 1 0 0 0 0 0 0 2 0 0 0 1 1 0 0 0 0 2 2 0 1 1 0 1 2 1 1 0 0 0 0 0 0 0 0 2 2 1 2 1 0 0 1 0 2 1 0 1 0 0 1 1 2 1 1 1 1 0 1 0 0 0 1 0 1 2 0 2 0 2 2 0 0 1 2 0 1 0 1 1 0 0 0 2 0 2 1 2 1 1 0 2 2 0 1 0 0 1 0 1 0 0 0 0 0 0 0 0 0 0 0 0 0 0 0 1 0 0 0 1 0 0 1 0 1 0 2 0 1 0 0 0 0 0 0 0 1 0 1 1 0 0 0 0 0 1 1 2 2 1 2 2 0 2 2 2 1 2 1 2 0 1 0 0 1 0 1 1 1 2 0 1 0 1 1 1 0 0 1 1 1 1 1 0 0 1 1 0 1 2 0 1 0 0 0 0 0 0 0 0 2 0 2 0 0 2 0 1 0 0 0 0 0 0 0 0 1 0 0 1 0 0 0 0 1 0 1 0 0 0 0 2 1 0 0 0 0 0 0 0 2 2 0 1 1 1 1 0 0 1 0 0 2 1 0 1 1 1 0 2 0 0 0 0 0 0 1 0 0 0 0 0 0 1 1 1 1 1 0 1 1 0 0 1 0 1 0 2 0 1 0 0 1 2 2 0 0 1 0 1 1 1 0 0 1 0 1 2 2 0 0 2 1 0 0 0 1 0 1 1 1 0 1 1 0 1 0 1 0 0 1 2 0 0 0 0 0 1 1 1 1 1 0 0 0 0 2 0 1 0 0 0 1 0 0 0 0 2 0 0 0 0 0 0 0 0 2 0 1 0 0 0 0 2 0 0 0 0 1 0 0 0 0 0 1 0 0 0 1 0 0 1 0 1 0 0 1 1 1 0 0 0 0 2 0 2 0 1 1 1 0 1 0 0 0 0 2 0 0 0 1 1 1 1 0 1 0 1 1 1 1 0 1 1 0 2 1 1 0 1 2 0 2 0 2 1 0 1 0 0 1 2 1 0 0 0 0 1 0 2 2 2 2 0 2 2 0 2 0 2 0 0 1 0 1 0 1 0 1 0 2 0 2 2 0 2 0 0 2 0 1 0 2 0 1 0 0 0 1 2 1 1 1 1 1 0 1 1 2 1 2 2 0 0 0 1 1 2 0 0 0 1 0 1 1 2 2 0 1 2 1 1 1 0 0 0 0 0 0 0 2 2 2 2 1 1 0 0 1 0 0 0 0 0 0 0 0 0 1 1 0 0 0 0 2 1 0 0 2 0 2 0 0 0 0 0 1 1 0 0 2 1 1 0 0 0 1 1 0 2 1 0 0 0 2 0 0 0 1 2 2 1 1 1 0 1 1 2 2 2 0 1 0 0 1 1 1 0 2 0 0 2 0 0 0 2 0 1 1 0 2 0 0 1 0 0 0 1 2 2 0 1 0 1 0 0 1 1 1 2 0 0 1 1 1 0 0 0 0 0 0 0 0 0 0 0 1 0 2 1 1 2 1 1 1 0 2 0 1 0 2 2 0 0 0 1 0 2 0 0 2 1 1 2 0 0 0 0 0 0 1 1 2 0 2 0 1 0 0 1 1 0 0 1 1 0 0 0 0 0 0 1 0 0 1 2 1 0 0 0 1 1 2 0 1 0 0 0 0 1 1 0 0 0 0 0 0 1 1 0 1 1 1 0 1 1 2 1 1 0 1 0 1 2 0 0 0 0 2 2 0 0 0 1 1 1 0 1 0 1 2 1 1 1 1 0 1 0 1 1 0 0 2 0 2 2 2 0 2 0 2 1 0 0 0 0 0 0 0 0 0 0 0 1 0 0 2 0 0 0 0 1 1 1 0 0 0 0 0 0 0 1 0 0 0 0 0 2 2 1 2 2 1 1 1 1 1 1 1 0 0 2 0 1 0 0 2 2 0 2 2 0 1 0 0 0 0 0 2 0 1 0 1 0 0 1 0 2 1 0 0 1 0 0 1 0 2 1 0 0 2 0 0 0 1 0 1 0 0 0 0 1 1 1 1 2 2 2 0 0 1 0 1 1 0 2 2 2 0 2 1 1 1 0 1 1 0 1 0 0 0 0 0 0 0 0 0 0 1 1 1 1 1 0 1 1 2 0 0 0 0 0 0 0 0 1 0 1 0 0 1 2 0 1 0
134 0 1 1 0 0 0 1 1 1 2 0 2 2 2 0 0 0 0 1 2 1 0 1 1 1 1 0 0 0 2 0 2 1 0 1 2 0 0 1 0 1 0 0 2 1 1 1 1 1 0 0 0 0 1 0 0 0 0 1 1 1 0 1 1 1 1 0 0 0 0 1 2 2 2 2 2 1 1 0 0 1 2 0 0 0 0 0 2 2 0 0 2 2 0 2 0 0 0 2 0 0 0 0 2 0 2 2 0 0 0 0 0 0 0 0 0 0 1 0 1 0 2 2 1 1 0 1 0 1 2 0 0 0 1 1 0 1 0 0 1 0 0 0 0 0 1 0 0 0 0 1 1 0 1 1 1 0 0 0 1 0 0 2 1 2 0 2 0 2 2 0 0 1 1 1 2 1 0 1 0 1 1 1 2 2 1 1 0 0 1 2 1 1 1 0 1 0 0 0 1 1 0 2 2 0 2 0 1 0 0 0 1 0 0 0 0 1 2 1 1 1 0 1 0 1 2 0 0 0 0 0 0 0 0 0 0 1 0 1 0 0 1 0 0 0 0 0 0 0 0 1 0 1 0 0 0 2 1 1 0 1 0 2 0 0 0 0 1 1 1 0 1 1 0 0 0 1 1 0 0 2 2 1 0 1 1 1 0 2 2 0 1 2 1 1 1 0 0 0 1 0 0 1 0 0 0 1 2 2 0 2 2 2 2 0 2 0 1 0 0 1 2 1 2 0 1 0 1 1 1 1 0 0 0 0 0 2 0 0 1 2 2 0 0 0 1 0 1 1 0 0 0 2 1 1 1 1 1 0 2 1 2 2 0 0 0 0 0 2 2 2 1 1 2 2 1 2 0 0 0 1 1 1 1 1 0 1 1 0 0 0 0 0 1 1 1 0 2 2 0 2 0 1 0 0 2 1 0 1 0 0 1 0 1 2 1 0 0 0 0 1 0 0 1 0 1 0 1 0 2 0 1 1 2 1 0 1 0 0 1 1 1 0 1 1 1 2 2 0 0 0 0 2 0 0 0 0 1 0 0 0 0 0 1 1 1 2 0 0 0 0 1 1 2 0 2 2 0 0 2 2 1 0 2 0 0 2 2 0 0 0 0 1 0 0 1 2 2 2 0 2 1 1 1 0 2 0 2 0 0 0 1 1 0 1 0 2 0 0 0 2 2 1 0 2 0 1 0 2 0 2 0 0 0 1 2 0 0 2 1 0 0 1 1 0 0 0 0 0 1 1 0 0 2 0 0 1 1 1 0 0 0 1 0 0 1 0 0 1 0 0 0 0 0 0 0 0 2 0 2 1 0 0 0 0 0 0 0 0 1 1 1 0 1 0 0 0 0 0 0 1 0 2 0 2 1 1 0 1 1 1 0 0 0 0 1 0 0 0 1 0 0 0 0 1 2 1 0 0 2 0 0 0 0 0 2 2 2 0 1 1 0 0 2 1 1 1 1 0 0 1 1 1 0 2 0 0 0 0 0 0 1 1 1 1 1 2 0 0 0 1 1 0 0 2 2 1 2 0 1 0 0 0 0 1 1 0 0 2 1 1 0 0 0 0 0 1 1 1 0 0 0 1 1 2 1 2 2 0 1 0 0 2 0 0 0 1 1 0 0 0 0 0 1 2 0 0 0 0 0 0 0 0 0 0 0 1 1 2 1 2 1 0 0 0 1 0 0 0 1 1 1 0 0 0 0 0 2 1 0 0 2 1 0 0 0 0 0 2 1 0 0 0 0 2 1 1 1 1 1 1 0 0 0 0 1 1 0 2 0 2 1 2 2 1 0 1 0 1 2 0 2 0 2 1 0 0 0 1 1 0 0 1 0 0 1 1 2 0 1 2 0 0 0 1 0 0 0 1 1 0 1 1 0 1 0 1 2 1 1 1 2 2 0 2 2 0 0 0 2 0 2 2 1 0 2 0 0 0 0 0 0 1 1 1 0 0 1 1 0 0 0 2 1 1 0 0 2 2 2 2 2 0 0 0 1 0 0 0 1 1 1 0 0 0 0 2 0 1 1 0 1 0 2 1 0 1 0 1 1 1 0 0 0 0 2 0 1 0 0 1 1 1 1 0 0 1 0 1 0 1 0 1 0 0 0 1 1 0 1 1 0 2 0 0 1 0 0 0 2 0 2 0 0 0 0 0 0 0 1 0 0 0 2 0 0 0 0 0 0 0 0 0 0 0 1 0 0 1 0 1 0 0 0 0 0 1 0 0 0 0 1 0 2 1 1 0 2 0 0 0
135 0 1 1 0 0 1 2 0 0 0 1 0 1 0 0 0 1 1 1 1 1 0 0 2 0 0 0 0 1 1 0 2 2 1 1 2 2 0 0 0 0 0 0 2 1 0 0 2 1 0 0 1 1 1 1 0 0 2 1 0 0 0 1 0 0 2 0 1 0 0 0 2 2 1 2 2 1 1 0 1 2 2 1 1 0 0 1 2 2 1 0 1 2 1 1 0 1 1 1 1 0 1 0 2 1 2 2 0 0 1 1 1 2 1 2 2 0 1 0 1 0 1 2 1 1 0 2 0 2 1 2 1 0 0 0 0 0 0 1 2 0 1 0 0 0 1 0 0 0 0 0 1 0 1 0 1 1 0 1 0 1 0 2 2 2 0 0 2 2 0 2 0 1 2 0 1 0 0 0 0 0 1 1 1 1 1 1 0 0 0 1 1 1 1 1 1 0 1 0 0 1 0 0 0 1 2 1 0 0 0 1 1 0 0 0 0 0 0 0 1 1 1 0 0 1 0 0 0 0 1 1 0 0 0 0 1 1 0 1 0 0 1 0 2 0 0 0 0 0 0 0 0 0 0 0 0 2 1 1 0 1 0 1 0 0 0 0 2 1 0 2 0 0 1 0 1 2 2 0 2 2 2 1 0 1 0 2 0 2 2 0 1 2 2 1 2 0 1 0 1 0 1 1 1 0 0 2 2 2 0 2 1 1 1 0 2 0 0 0 1 1 2 1 1 0 1 0 1 1 0 0 0 0 0 0 0 2 0 0 0 2 2 0 0 0 1 0 2 1 0 0 0 2 1 1 1 2 0 1 1 0 1 0 1 0 0 1 1 1 1 1 1 1 1 0 1 2 1 1 1 0 0 0 1 1 0 0 0 0 1 1 1 0 1 1 0 0 1 1 0 1 1 1 0 0 1 0 0 2 0 0 0 0 0 0 0 0 0 0 1 0 0 0 1 2 0 0 1 1 0 1 0 0 1 0 0 1 0 0 1 1 1 2 0 2 2 0 0 0 0 0 0 2 0 0 0 1 2 0 1 0 1 1 1 2 2 2 0 0 0 0 1 2 1 0 1 2 0 1 0 1 1 0 1 0 0 1 1 1 1 1 0 2 1 0 2 1 1 1 1 1 2 0 2 0 2 0 1 0 0 1 0 0 0 0 0 2 0 1 1 1 2 1 0 1 1 0 1 1 0 1 0 0 0 1 2 1 1 0 1 0 0 2 2 0 0 0 0 1 0 1 1 0 2 1 0 0 1 1 1 0 1 0 0 0 0 1 1 1 0 0 0 0 0 0 0 1 1 2 1 1 1 0 0 1 1 0 1 1 1 0 1 0 2 0 0 1 0 0 1 1 0 1 0 2 0 1 0 2 1 0 0 1 0 2 2 2 2 1 0 1 0 1 1 1 2 2 0 0 0 1 0 0 0 1 1 1 2 0 1 0 1 1 2 1 2 1 1 0 0 0 0 2 0 2 0 0 2 0 0 0 1 0 1 2 0 1 1 0 1 1 0 0 0 1 1 1 1 0 1 0 0 1 2 2 0 0 1 0 1 0 0 0 0 0 0 0 0 0 0 0 0 0 1 2 2 1 1 1 0 0 1 1 0 0 0 2 2 0 0 0 0 0 0 1 0 0 0 0 0 0 1 0 0 0 0 0 1 1 1 1 0 1 0 0 1 0 0 0 0 1 0 1 1 0 0 0 1 0 0 0 2 1 1 1 1 1 1 2 0 1 0 0 0 0 2 0 1 1 0 1 0 0 0 2 0 1 1 2 0 1 1 1 0 0 0 1 0 0 1 0 1 0 1 1 1 1 0 1 1 0 1 1 1 0 1 2 1 0 1 1 0 0 0 0 0 0 0 2 0 2 2 1 0 2 0 0 0 0 0 0 0 0 0 0 0 1 0 0 1 0 1 1 1 0 1 0 0 0 0 0 0 0 0 1 0 0 1 0 0 0 0 2 2 2 0 1 2 0 0 0 2 0 0 0 1 0 0 1 1 1 0 2 2 0 2 0 0 0 0 2 2 0 2 1 2 1 1 1 1 0 0 0 1 0 1 1 1 1 0 1 0 0 0 0 0 1 0 1 0 2 0 2 0 0 0 1 2 1 0 0 1 0 0 1 0 0 0 0 1 0 2 1 0 0 1 0 0 0 2 0 0 1 1 1 1 0 0 0 0 0 0 0 0 0 0 2 2 0 0 2 2 2 0 0 0 1 0 0 0 0 0 0 1 0 0 0 1 0 0 0
136 0 0 2 0 0 1 1 1 1 2 0 1 2 1 0 0 2 0 2 1 2 0 0 2 0 1 0 0 0 2 0 1 0 1 1 2 1 0 0 0 0 0 0 2 0 1 0 2 0 0 0 2 2 0 1 0 0 1 0 0 1 0 2 0 0 2 1 1 0 0 1 2 2 2 2 2 1 1 0 1 2 2 1 1 0 0 0 1 2 0 0 1 1 0 2 1 0 0 2 0 0 1 1 2 0 2 1 1 1 0 0 0 2 0 0 1 0 1 0 1 0 2 1 1 1 0 1 1 2 1 0 0 0 0 0 0 0 0 2 0 0 0 0 0 0 0 0 0 1 0 1 0 0 1 1 1 0 0 0 0 0 1 2 0 2 0 0 1 1 1 1 0 2 2 0 2 0 0 0 0 0 1 1 2 2 1 0 0 0 1 2 2 2 2 1 2 0 0 0 0 0 0 1 1 0 2 0 1 0 1 1 1 0 1 2 0 0 2 2 0 0 0 0 0 2 1 0 0 0 0 0 0 0 0 0 0 2 0 2 0 0 2 0 1 0 0 0 1 1 1 0 0 1 0 0 0 2 1 1 0 1 0 0 1 1 0 0 1 1 0 0 1 1 0 0 1 2 1 0 1 0 1 2 0 0 1 0 0 2 1 1 2 2 2 0 2 2 0 1 1 0 0 1 0 0 0 0 1 2 0 2 2 2 2 0 2 0 1 1 0 1 1 1 1 0 0 0 1 2 2 1 1 0 0 0 0 0 2 0 0 0 0 2 0 0 2 1 1 1 0 0 0 2 2 0 0 1 0 1 1 0 2 0 2 0 0 1 2 0 0 0 1 1 2 1 2 1 0 0 0 1 0 1 0 1 0 0 0 1 1 1 0 0 2 0 1 1 1 1 0 2 0 1 0 0 1 1 0 2 0 0 1 0 1 2 1 1 0 0 0 0 0 0 1 1 2 0 2 0 2 0 1 1 2 1 0 2 0 1 1 2 2 1 0 1 2 1 2 0 0 0 0 2 0 0 0 1 0 1 1 0 1 1 1 2 2 2 0 0 1 1 2 0 1 0 1 1 0 0 2 1 1 1 2 1 0 0 1 0 1 0 0 2 0 0 0 1 1 2 0 2 2 0 2 0 2 1 1 1 1 0 0 1 0 2 1 2 0 2 2 0 2 0 0 2 0 1 0 2 0 1 0 0 0 1 2 1 1 0 2 2 0 0 0 1 0 2 2 0 0 1 1 0 1 0 1 0 2 1 1 0 0 2 1 0 1 1 1 0 0 0 1 0 1 0 1 2 2 2 2 0 0 0 2 0 1 0 0 0 1 0 0 0 1 0 0 0 0 2 0 2 1 1 0 2 1 0 1 1 2 1 0 0 2 1 0 1 1 0 0 0 1 1 1 0 0 2 0 0 2 0 1 1 0 0 2 1 1 1 1 2 1 1 1 1 2 1 1 0 1 1 0 1 0 1 0 0 1 0 0 0 1 1 1 1 1 2 1 0 0 1 0 0 0 0 1 0 1 0 0 1 0 2 2 1 2 0 1 1 1 1 0 0 0 0 1 0 2 2 0 0 0 0 0 0 0 1 1 1 1 0 0 1 1 1 0 1 1 0 0 0 0 1 0 2 1 0 0 0 1 0 0 0 1 1 0 0 0 0 0 0 0 0 0 1 1 1 0 1 1 1 1 0 0 1 0 0 1 0 0 0 2 2 0 1 1 1 1 2 1 0 0 0 0 1 1 1 0 0 0 0 1 1 1 1 0 2 1 2 1 1 2 2 2 0 0 0 1 0 0 0 0 0 0 1 1 1 0 0 0 0 2 0 2 0 2 1 0 0 1 1 0 0 0 1 1 0 0 2 0 2 1 0 0 1 0 2 2 0 2 1 0 1 1 1 1 0 0 0 2 0 0 2 0 0 0 0 1 1 0 0 0 0 0 1 0 0 2 1 0 0 0 1 1 0 0 1 2 0 0 1 1 0 0 0 1 1 0 0 2 2 0 2 2 0 2 2 0 0 0 1 2 0 2 0 2 2 1 1 0 1 0 0 2 1 1 2 2 2 0 2 0 0 0 0 0 2 0 0 1 1 0 2 0 0 0 0 1 1 0 0 1 0 0 1 0 0 0 0 1 0 1 1 1 1 2 0 0 1 1 1 0 1 1 0 0 0 0 0 2 0 0 1 1 1 2 2 2 0 0 2 0 0 1 0 1 1 1 0 0 0 0 0 1 1 0 0 1 0 0 0
137 0 2 0 0 0 0 1 0 1 1 1 1 1 1 0 0 1 0 2 0 2 0 0 2 0 0 0 1 1 2 1 0 1 1 0 1 2 0 1 0 1 0 0 2 0 1 0 2 1 0 0 0 1 1 1 0 0 1 0 0 2 0 1 1 1 2 0 1 0 0 0 2 2 1 2 2 2 2 0 1 2 2 0 0 0 1 0 2 2 0 0 0 2 0 1 1 1 0 2 0 0 0 1 2 1 2 1 0 0 1 1 0 1 0 0 1 1 1 0 1 0 1 1 0 0 0 1 0 0 1 0 0 0 0 0 0 0 0 0 0 0 0 0 0 0 0 0 0 2 0 0 0 0 0 0 0 0 1 0 1 1 0 2 0 1 0 0 1 1 1 1 0 1 1 0 1 0 0 0 0 0 1 1 2 1 1 2 0 0 2 2 1 1 1 1 2 0 1 1 0 1 0 2 2 0 2 0 2 0 1 1 1 0 0 2 0 1 2 1 0 0 0 1 0 1 2 0 0 1 0 0 0 0 0 0 0 1 1 1 0 1 2 0 0 0 0 1 1 1 1 1 0 0 0 0 0 2 0 0 0 0 0 0 0 0 0 0 1 0 1 1 1 1 0 0 0 2 2 0 1 1 1 0 0 0 0 2 0 2 0 0 0 2 0 1 2 0 0 0 0 0 1 1 1 0 0 0 0 1 0 1 1 1 1 0 1 0 0 1 1 0 1 0 1 0 0 0 0 0 2 2 0 0 0 0 0 1 1 1 0 1 0 2 0 0 2 0 1 0 0 0 0 2 1 1 1 0 0 2 2 0 2 1 2 0 0 1 2 0 0 0 0 0 1 0 1 1 1 0 1 0 0 0 1 0 0 0 0 1 1 1 1 0 1 2 2 0 2 2 0 2 0 2 0 1 0 2 0 2 1 0 0 1 1 2 1 0 1 0 0 1 1 2 0 0 0 0 1 1 0 0 0 1 1 1 0 0 0 0 1 1 2 1 0 1 2 0 0 0 0 0 0 2 1 0 1 2 1 2 2 0 0 0 0 1 0 2 0 0 0 0 2 0 1 1 0 2 0 2 0 0 2 0 1 0 0 1 1 1 1 1 2 1 0 0 0 2 2 1 1 1 1 1 1 1 1 0 0 1 0 0 0 0 0 2 0 2 0 1 1 1 1 0 1 1 1 1 0 2 0 1 0 1 0 0 2 1 0 1 1 1 0 2 1 0 0 2 2 0 0 1 0 0 0 0 0 1 1 0 1 1 0 2 1 0 1 1 1 0 1 2 0 1 1 0 1 0 1 2 2 0 1 0 1 1 1 0 0 0 1 0 0 0 0 0 0 0 0 0 0 2 2 0 1 1 0 1 0 1 1 0 0 2 0 2 2 1 0 0 0 0 0 0 0 1 2 0 0 0 0 0 0 0 0 1 2 0 1 1 1 1 1 2 2 1 1 1 2 0 0 1 1 2 0 2 0 0 1 0 0 0 1 1 1 1 2 2 1 1 0 1 0 1 1 1 2 0 2 0 0 1 1 2 1 2 1 0 1 1 1 2 0 0 1 0 0 0 1 2 1 0 0 0 1 2 1 2 2 0 0 0 0 0 0 0 0 1 1 0 0 0 0 0 1 2 0 2 1 1 1 0 1 0 1 1 2 0 1 1 0 1 0 1 0 0 2 1 0 0 0 0 0 0 0 0 1 0 2 1 0 0 2 0 0 1 1 0 0 2 0 0 1 1 1 1 1 1 0 0 1 0 0 0 1 0 1 1 1 2 1 1 1 1 1 0 0 1 0 0 1 0 1 0 1 0 1 0 1 1 2 0 1 0 1 1 1 1 2 0 2 2 0 0 1 1 0 0 0 1 0 2 2 0 0 1 0 0 1 1 0 0 0 0 0 0 0 1 0 0 2 0 1 1 1 0 1 1 0 0 0 0 0 0 0 2 0 1 1 1 0 0 0 1 2 0 0 1 2 0 0 0 2 0 1 1 0 0 0 0 1 2 1 0 2 0 2 1 1 0 1 0 1 0 2 1 1 0 0 1 1 1 1 0 1 0 2 1 1 1 0 1 0 1 0 1 1 2 0 1 0 2 0 1 0 0 0 1 1 0 1 1 2 1 0 0 0 1 0 1 0 0 2 0 0 0 0 0 0 0 0 1 1 0 1 0 0 0 0 0 1 0 1 0 0 0 0 2 2 1 0 2 1 1 0 1 1 1 0 0 0 1 0 0 1 0 1 0 1 0 0 0
138 0 2 0 0 0 0 0 0 2 2 0 0 0 0 0 0 1 0 2 0 2 0 0 2 0 0 0 0 0 1 0 2 1 0 0 2 1 0 0 0 0 0 0 2 1 1 0 1 1 0 0 0 0 2 1 0 0 1 1 0 1 0 0 0 0 2 1 2 1 1 2 2 2 1 2 2 1 1 0 0 1 2 0 1 1 1 1 2 2 0 0 2 1 0 1 0 2 0 2 1 0 1 0 2 1 2 2 0 0 1 2 1 1 2 2 2 0 1 0 0 0 2 2 1 1 0 1 0 1 0 0 1 0 0 0 1 0 0 0 0 0 1 0 0 0 0 0 0 0 0 1 0 0 1 1 1 1 0 0 1 0 1 2 1 1 0 1 1 2 1 0 2 0 2 1 1 0 0 0 0 1 1 1 2 1 1 2 1 0 2 2 1 0 1 0 1 1 0 0 0 0 0 1 1 1 1 0 2 0 1 2 0 0 0 0 1 1 2 0 1 1 0 0 0 0 0 1 0 0 1 1 0 0 0 0 1 2 0 2 0 0 2 0 2 0 0 0 0 0 0 0 0 0 0 0 2 1 1 1 0 1 0 0 1 1 0 0 2 2 0 1 0 0 0 0 0 2 2 0 0 1 2 1 1 0 0 1 0 2 0 0 0 2 2 0 1 0 0 0 0 0 1 0 1 0 0 0 1 1 0 1 2 0 0 0 2 0 0 0 2 0 2 1 2 0 0 0 0 2 2 2 0 0 0 0 0 0 2 2 1 2 0 2 0 0 2 0 1 0 0 0 0 1 1 0 0 2 0 0 0 0 1 1 1 0 0 1 1 1 1 1 2 2 0 0 2 0 0 0 1 1 0 2 1 1 0 0 0 0 1 1 2 0 2 0 0 0 1 1 0 1 0 2 0 1 0 1 0 1 1 0 0 0 0 1 0 1 0 1 0 1 0 0 1 1 1 0 1 0 1 0 0 2 1 1 1 0 2 0 2 1 2 1 1 2 1 0 0 0 0 0 0 2 1 1 1 1 2 0 1 0 1 0 1 1 1 2 0 0 1 1 1 2 1 0 1 2 0 1 1 1 2 1 2 1 0 0 1 0 1 1 0 2 1 0 1 1 1 1 1 2 0 2 0 0 2 0 1 1 1 0 1 1 0 1 0 1 0 1 1 1 2 0 0 1 0 1 1 1 1 0 0 0 0 1 2 1 0 1 1 1 0 1 0 0 0 2 2 0 0 0 1 0 2 1 1 0 1 0 1 0 0 1 0 0 1 2 2 0 0 1 2 0 1 2 2 0 1 1 2 0 0 0 0 0 0 0 0 0 0 1 0 0 0 0 0 0 0 0 0 2 1 0 0 1 1 0 0 0 2 0 0 0 2 0 0 1 0 0 0 0 0 1 1 0 2 0 0 0 0 0 0 0 0 0 2 1 2 0 1 1 0 1 1 1 2 1 1 0 0 1 1 0 0 2 0 1 1 0 0 0 1 1 0 1 0 0 2 0 0 2 0 0 0 1 1 0 2 0 0 0 1 1 1 2 0 0 0 1 0 1 0 0 0 0 0 1 1 2 0 0 0 0 1 1 1 1 2 0 1 0 0 2 0 1 0 0 0 0 0 0 0 0 1 2 0 1 0 0 2 0 0 0 0 0 2 1 0 1 1 0 0 0 0 0 1 1 0 0 0 0 0 0 0 1 0 0 2 1 0 0 2 1 0 0 0 1 1 2 1 0 2 0 0 0 1 1 1 1 0 1 1 1 1 1 0 2 2 2 2 0 0 1 1 1 0 1 0 0 1 0 1 0 1 2 1 0 1 0 1 0 0 1 1 1 2 2 0 1 0 1 0 2 0 2 2 0 0 2 1 1 2 0 0 2 0 2 2 0 2 2 0 0 0 0 0 0 0 0 1 0 1 2 0 0 0 0 0 0 0 0 0 0 0 2 2 1 1 1 0 0 1 2 1 0 0 1 2 1 1 1 2 0 0 0 0 0 1 0 2 0 2 1 2 0 2 2 0 0 0 1 2 0 2 1 1 2 1 1 1 1 0 0 1 1 2 1 2 2 0 2 1 1 2 0 1 1 0 0 0 2 0 1 0 0 0 1 2 1 0 0 1 1 0 0 0 0 0 1 1 0 2 0 0 0 0 1 0 0 1 0 0 0 1 0 0 0 1 0 0 0 0 0 0 0 0 1 1 0 0 1 0 1 0 1 2 0 1 0 0 0 0 0 0 0 0 0 0 0 2 2
139 0 2 0 0 0 0 1 0 0 0 0 0 1 0 0 0 1 0 2 0 2 0 0 2 0 0 1 1 1 1 0 1 0 0 0 1 1 0 0 0 0 0 0 2 0 0 0 2 0 0 0 0 0 2 2 0 0 2 0 1 1 0 0 0 0 2 1 1 0 0 1 2 2 2 2 2 1 1 0 1 2 0 0 2 0 0 0 2 2 0 0 0 1 0 1 0 1 0 2 1 0 1 0 2 1 2 0 2 0 0 2 0 1 0 1 2 0 1 0 2 0 1 1 0 0 0 0 1 1 0 0 0 0 0 0 0 0 0 1 2 0 0 0 0 0 0 0 0 0 0 0 0 0 0 0 1 1 1 0 0 0 0 2 2 2 0 0 1 1 0 1 1 1 0 1 1 0 0 0 0 1 0 0 1 1 0 2 1 0 2 2 2 1 2 0 0 0 0 0 0 0 0 0 0 2 0 1 1 0 1 2 2 1 0 0 0 0 0 0 0 0 0 0 0 0 1 0 0 0 1 1 0 0 0 0 1 1 1 1 0 1 2 0 2 1 1 1 1 1 0 0 0 0 0 0 0 1 1 1 0 1 0 0 1 0 1 1 0 0 0 2 1 1 0 0 0 2 2 0 2 1 2 1 1 0 1 1 0 2 1 1 0 2 0 1 1 2 0 2 2 0 1 0 1 1 1 0 0 1 0 1 2 1 1 0 2 1 0 0 1 0 0 0 2 0 0 0 2 1 2 2 0 0 0 1 0 0 2 0 0 1 1 2 1 1 1 0 0 0 0 0 0 1 0 1 1 0 0 2 2 0 1 1 0 0 0 0 1 1 1 1 0 0 1 1 0 2 0 0 0 2 0 1 1 0 0 0 0 1 1 1 0 0 2 0 1 1 0 0 0 0 0 1 0 0 1 1 0 1 1 0 0 0 0 0 0 0 0 0 0 1 0 1 1 1 1 0 1 1 0 0 1 1 0 0 0 0 0 0 0 2 2 1 1 1 2 0 1 0 0 1 0 2 2 1 2 2 0 2 2 0 0 1 0 1 1 2 0 0 1 1 1 1 2 0 2 2 0 1 1 1 1 0 2 0 0 1 2 0 0 0 1 2 1 0 2 1 1 1 1 2 2 0 2 0 2 1 0 1 0 0 0 0 0 1 0 2 0 1 1 1 2 1 1 2 0 0 2 0 2 0 0 0 1 0 1 0 1 1 0 0 1 0 0 0 0 1 1 0 1 2 1 1 1 0 0 0 1 1 1 0 0 1 1 0 0 0 0 0 0 1 1 0 1 1 1 1 1 2 2 0 0 0 1 1 0 1 0 0 0 0 1 0 0 0 1 0 0 0 0 1 1 1 0 1 1 1 1 1 0 0 0 0 0 0 0 1 1 0 0 0 0 0 0 1 2 2 0 0 0 0 1 0 0 1 2 0 2 0 0 1 0 0 0 0 2 1 2 0 1 2 1 0 1 1 0 1 2 1 1 0 1 0 1 2 0 2 0 0 1 0 1 0 0 2 2 1 0 1 1 1 0 1 1 1 1 0 0 0 2 0 0 0 0 0 0 0 1 1 0 0 0 0 0 1 1 0 1 0 1 0 0 1 0 0 0 0 0 0 0 0 0 0 1 2 0 1 1 1 2 1 0 0 0 0 1 1 0 1 1 0 0 0 0 0 0 1 0 0 0 0 0 0 0 0 1 1 2 1 0 1 2 0 0 1 1 1 1 2 0 1 1 1 1 0 2 1 1 1 0 1 0 0 0 1 1 2 1 2 0 1 0 1 1 1 0 0 0 0 0 0 1 1 1 0 1 0 2 0 2 0 0 1 0 0 1 1 1 0 1 1 0 1 0 1 1 0 0 2 0 2 1 0 0 1 0 0 1 1 0 0 0 1 0 1 1 0 0 0 2 0 1 2 0 0 1 0 1 1 0 0 0 0 0 1 1 0 2 1 0 0 0 0 2 1 0 1 2 1 2 2 2 0 0 0 0 0 1 0 1 1 0 1 1 0 1 2 0 0 0 1 2 1 2 2 0 1 0 1 0 1 0 0 2 0 1 2 2 2 0 2 1 1 0 0 1 0 1 1 0 2 0 1 0 0 0 2 2 0 0 0 2 0 0 0 1 0 0 0 0 2 2 1 1 0 1 1 0 0 2 0 0 0 0 0 0 0 0 0 2 0 0 0 0 1 1 0 0 0 0 0 0 0 0 0 0 1 0 1 1 0 0 0 0 0 1 1 2 0 2 1
140 0 0 2 0 1 0 2 0 1 1 0 0 2 0 1 1 0 0 0 1 0 0 0 2 0 0 0 1 1 2 1 0 1 0 0 2 2 1 1 1 1 0 0 1 0 0 1 0 2 0 0 0 0 2 0 1 0 2 0 0 1 0 0 0 1 0 1 1 0 0 1 2 2 1 2 1 1 1 1 1 2 2 0 0 1 1 0 1 1 0 0 1 1 0 1 0 1 0 1 0 0 1 0 2 0 2 2 0 0 0 0 2 2 2 2 2 0 0 0 2 0 2 1 1 1 0 1 0 1 1 0 0 0 0 0 0 0 0 2 2 0 1 0 0 0 0 0 0 1 0 0 0 0 0 1 1 1 0 0 0 0 0 1 2 2 1 0 0 1 0 0 0 2 1 1 1 0 0 0 0 0 1 1 1 1 1 1 0 1 1 2 2 0 2 0 1 0 0 0 0 0 0 0 0 1 1 0 0 0 0 0 1 0 0 1 0 1 1 0 0 0 1 0 0 2 2 1 1 0 1 1 2 2 2 2 0 2 0 2 0 0 2 0 2 0 0 0 1 1 1 0 0 0 0 1 1 2 0 0 2 2 0 1 0 0 1 0 0 0 2 0 1 0 0 0 1 0 0 0 0 1 1 0 1 1 1 1 0 2 1 1 1 1 1 0 2 2 1 1 1 0 1 0 1 0 0 0 1 1 0 1 2 0 0 0 2 1 0 1 0 0 1 0 2 0 0 0 0 1 2 0 1 0 0 1 0 2 0 2 2 2 1 2 0 0 2 0 2 1 0 0 0 2 1 1 1 0 0 1 2 1 1 1 0 0 0 0 0 2 2 2 0 0 1 1 2 2 2 0 1 1 0 1 0 0 0 0 0 0 1 1 0 0 2 0 0 0 0 0 0 0 0 2 0 1 0 0 0 1 2 0 0 0 0 1 1 1 0 1 0 1 1 1 0 0 0 0 1 0 1 0 0 0 0 0 0 0 0 0 1 1 2 1 1 2 1 0 2 0 0 0 0 2 0 0 0 1 1 0 1 0 2 0 2 2 2 2 0 0 1 1 1 2 1 1 0 2 1 0 1 1 0 0 2 0 0 2 2 1 0 0 1 1 2 0 2 2 2 2 0 1 1 1 1 0 1 1 0 0 0 0 0 0 0 2 0 2 0 1 1 2 2 1 1 2 0 0 1 1 1 0 0 0 1 0 2 0 0 1 1 1 0 1 1 0 0 1 1 0 1 1 0 0 2 2 0 1 1 0 1 0 0 1 0 0 1 0 0 0 0 0 1 0 0 0 0 0 0 2 1 1 1 0 0 1 0 1 0 0 1 0 2 0 0 0 0 0 0 0 0 2 1 0 0 1 2 0 0 0 1 1 0 0 2 0 0 2 0 1 0 1 0 0 0 1 1 2 0 0 0 0 0 0 0 1 2 1 2 0 1 1 0 0 1 1 2 2 2 0 0 1 0 1 0 2 0 1 2 1 1 1 0 1 0 1 1 2 0 0 1 1 1 0 0 1 1 1 2 0 1 0 0 2 2 1 2 0 1 2 1 1 1 0 0 0 0 0 0 1 0 0 0 0 0 1 2 2 2 0 1 1 0 1 0 0 0 0 0 0 0 0 0 0 1 2 0 2 1 1 1 0 0 0 1 1 1 1 0 1 0 1 0 0 0 0 2 0 0 0 0 0 0 0 0 1 1 0 2 1 0 0 2 1 1 0 0 1 1 2 1 0 0 0 0 1 0 0 0 0 0 0 1 1 0 1 0 1 0 2 0 2 0 1 1 1 0 0 0 0 0 0 0 0 0 1 0 0 1 0 1 0 0 1 0 0 1 1 1 0 1 1 0 1 0 2 1 0 1 2 1 2 1 1 1 2 0 2 1 0 0 0 1 1 0 1 1 0 0 0 1 0 1 2 0 0 1 1 0 0 0 0 0 0 0 2 0 1 1 1 0 0 0 1 2 0 0 1 1 1 2 2 1 0 1 0 0 0 1 0 1 0 0 1 1 0 1 2 0 0 0 2 1 0 1 2 0 1 0 0 0 0 1 0 1 1 0 1 2 1 0 2 0 1 1 0 2 1 0 0 1 1 0 1 0 0 0 0 1 1 1 1 1 1 1 1 1 0 0 0 1 1 2 2 0 0 2 2 0 0 2 0 2 0 1 1 2 0 0 0 1 0 0 0 0 1 2 1 1 0 0 1 1 1 0 1 1 0 0 0 0 0 1 0 2 0 0 1 1 0 2 2
141 0 2 0 0 0 0 2 1 0 1 0 0 2 0 0 1 2 1 1 0 1 0 0 2 0 0 1 0 0 2 1 1 1 2 0 2 1 0 2 2 0 0 0 2 0 1 0 2 0 0 0 0 1 1 0 0 0 1 1 1 1 0 0 0 2 2 1 1 0 0 0 2 2 1 2 2 2 2 0 2 2 2 1 1 0 0 0 2 2 0 0 2 1 0 0 0 2 0 2 1 0 0 0 2 0 2 2 0 0 1 1 0 2 0 0 2 0 1 0 1 0 1 2 1 1 0 1 1 2 1 0 1 0 0 0 1 0 0 2 0 0 1 0 0 0 0 0 0 1 0 1 0 0 0 0 0 0 1 0 0 1 0 2 0 1 0 1 1 2 1 0 1 2 1 0 2 1 1 1 0 1 0 0 1 0 0 2 1 0 1 2 2 2 2 0 1 1 0 0 1 1 0 1 1 2 1 0 2 0 1 2 0 0 0 1 1 0 1 1 0 0 0 0 0 1 1 0 0 0 0 0 0 0 0 0 1 2 0 1 0 1 2 0 2 0 0 2 2 1 0 1 1 0 0 0 2 1 0 0 0 0 1 2 0 0 1 0 2 1 0 0 0 0 0 0 0 2 2 0 2 1 2 1 1 0 2 1 0 2 1 0 2 2 2 0 2 1 0 0 0 0 1 0 1 1 1 0 1 2 0 2 2 1 1 0 2 0 1 0 0 2 1 0 2 0 0 2 0 2 2 1 0 0 0 0 0 2 0 0 0 0 0 2 0 0 1 1 2 2 0 0 0 1 1 0 0 1 0 0 0 0 2 2 0 1 0 0 1 1 1 1 0 0 0 0 2 2 1 0 1 1 0 0 1 1 0 0 0 0 0 0 0 0 2 0 0 1 1 1 0 1 0 2 0 0 0 0 0 1 1 0 0 0 0 0 0 0 0 0 0 0 1 1 0 0 0 1 2 0 0 0 0 1 0 0 2 0 0 0 2 1 1 1 1 2 2 0 1 0 0 1 0 2 1 1 1 1 1 1 1 0 0 0 0 0 0 2 0 0 1 1 2 0 2 1 1 2 0 0 2 1 2 1 2 1 0 1 2 0 0 0 0 1 1 0 2 1 1 1 1 1 1 1 1 0 2 0 0 2 0 0 1 0 0 1 0 2 0 0 1 2 2 0 2 2 0 2 0 2 0 1 0 1 0 0 2 1 2 1 1 1 0 1 1 1 1 2 2 0 0 0 0 0 2 0 0 0 2 0 1 0 0 1 1 0 0 1 1 1 0 0 1 0 1 0 0 0 0 2 1 1 1 0 0 1 0 0 0 0 0 0 0 0 0 0 0 0 0 0 0 2 0 1 0 2 1 0 0 0 1 0 0 0 2 0 0 1 0 1 0 1 0 0 0 1 0 1 0 0 1 0 0 0 0 2 2 0 1 1 1 1 1 1 1 0 1 1 1 0 0 2 1 1 0 1 0 1 1 0 0 0 0 0 1 2 1 2 1 1 0 0 1 0 1 2 2 0 2 0 0 0 0 2 2 1 1 0 0 1 1 1 0 0 1 0 0 1 0 1 1 0 0 1 2 2 1 2 2 0 1 1 0 1 0 1 0 2 2 0 0 0 1 0 2 2 0 1 1 1 1 0 0 0 0 0 1 0 0 0 0 0 0 0 0 1 1 0 0 0 0 0 0 0 0 1 1 0 2 0 0 0 2 2 0 1 1 2 0 2 0 0 2 1 1 1 1 0 1 1 1 2 1 1 1 1 0 2 2 2 0 0 1 1 0 0 0 0 0 0 0 0 0 0 0 0 2 0 1 0 1 0 1 1 1 0 2 1 0 1 0 1 0 2 0 2 2 0 0 2 1 1 2 0 0 2 0 0 0 0 0 0 2 2 0 2 2 1 0 1 1 0 1 1 0 0 1 0 0 0 1 0 1 0 1 2 0 0 1 1 0 0 0 2 0 0 0 0 2 2 2 2 2 0 0 0 0 0 1 1 1 1 0 1 1 0 1 2 0 1 0 1 2 1 1 2 0 1 0 1 0 1 1 0 1 1 0 2 2 1 0 2 0 2 0 0 1 1 0 0 0 2 0 1 0 0 0 1 2 1 0 0 2 1 0 0 0 0 0 0 1 0 2 0 0 0 0 1 0 1 1 1 0 1 2 0 0 0 0 0 1 0 0 0 0 0 1 1 1 0 0 1 0 1 0 0 0 0 1 0 0 0 0 1 1 0 1 0 1 0 2 1
142 0 1 2 0 0 0 0 0 2 2 0 1 2 2 0 0 2 0 2 0 2 0 0 2 0 1 0 1 1 1 1 0 1 0 0 2 1 0 1 1 0 0 0 2 1 0 0 1 2 1 0 0 0 2 0 0 0 0 1 1 1 0 2 0 1 1 1 1 0 0 1 2 2 1 2 2 1 1 0 1 1 2 1 1 0 0 0 2 2 0 0 1 2 1 1 0 2 0 2 1 0 0 0 2 0 2 2 0 0 1 1 1 2 1 1 2 0 1 0 1 0 2 0 0 0 0 1 0 1 1 0 0 0 0 0 0 0 0 2 1 0 0 0 0 0 0 0 0 0 0 0 0 2 1 0 0 0 1 0 2 1 1 2 1 2 1 0 1 1 0 2 1 0 0 1 2 0 0 0 0 0 1 2 1 1 2 0 0 0 2 2 2 1 2 0 1 0 0 0 2 0 0 0 0 2 0 0 1 0 1 1 1 0 0 1 1 1 1 0 1 1 0 0 0 0 1 0 0 0 1 1 0 0 0 0 0 2 0 2 0 0 2 0 1 0 1 0 0 0 0 0 0 0 0 0 2 1 1 1 0 1 0 1 0 0 0 0 2 1 1 0 2 2 0 0 0 2 2 0 0 0 2 1 0 1 1 1 0 1 0 0 0 2 1 0 2 0 0 0 1 0 1 0 1 1 1 0 0 2 0 2 1 2 1 0 1 0 2 0 0 2 2 1 0 0 0 0 0 0 2 2 1 0 0 0 0 1 1 0 0 1 1 2 1 1 1 0 1 1 0 0 0 1 0 1 1 0 0 0 0 1 1 1 1 0 0 0 1 1 1 1 0 0 1 0 0 0 1 0 1 0 0 2 1 1 0 0 0 0 0 0 0 0 2 0 1 1 1 1 0 1 0 1 0 0 1 0 0 1 1 0 1 0 2 2 0 0 0 0 0 2 1 1 0 0 0 0 0 0 0 0 2 0 1 0 0 1 0 0 2 0 0 0 2 2 2 1 1 0 0 0 0 1 2 1 2 1 0 1 1 0 0 0 0 0 0 2 0 0 0 0 1 1 0 0 0 1 0 0 2 1 0 0 1 0 0 0 0 0 2 2 1 2 1 0 1 2 2 1 1 2 2 1 1 1 1 0 0 2 0 0 0 1 1 1 0 2 0 1 1 1 2 0 1 1 0 0 1 1 1 0 0 0 0 1 1 0 2 1 0 0 0 2 2 1 0 1 1 0 0 0 0 0 2 1 0 1 0 2 0 0 0 1 0 0 1 0 0 1 1 0 1 0 1 1 0 0 1 1 1 0 0 0 1 0 1 1 0 0 0 0 0 0 0 0 2 1 0 0 2 1 1 0 1 2 1 1 0 1 0 0 0 0 0 0 1 0 0 0 0 0 0 1 1 1 2 2 0 0 1 0 0 0 0 0 1 1 2 0 1 0 0 2 2 1 1 0 0 0 0 1 0 1 1 2 0 1 2 0 0 0 0 1 1 1 2 2 0 1 1 0 0 0 0 2 2 0 1 0 1 1 0 2 2 1 2 1 0 0 1 1 0 0 0 0 0 0 0 1 0 0 0 0 2 2 1 1 1 1 0 0 0 1 0 0 0 1 1 0 0 0 1 1 0 1 1 1 1 1 0 0 0 0 0 0 1 0 1 1 0 1 1 0 0 1 1 0 0 1 1 1 0 0 0 1 0 0 1 1 0 0 2 1 1 0 0 0 1 2 0 1 0 0 0 0 2 1 1 1 0 1 0 0 0 2 0 1 0 2 0 2 1 2 1 1 0 0 0 1 1 0 0 0 0 2 1 0 1 1 2 0 0 2 0 0 2 1 2 0 1 2 0 1 0 1 1 0 0 1 0 2 2 1 0 1 0 1 1 1 0 1 1 1 0 1 1 0 0 0 2 0 0 2 0 0 0 0 0 0 0 1 0 0 0 1 0 0 1 1 1 0 1 1 1 1 0 1 2 2 2 2 2 0 0 0 0 0 1 0 0 1 0 2 2 0 2 2 0 1 1 0 1 0 1 1 1 2 2 1 1 2 0 0 0 0 2 1 1 1 0 1 1 1 2 0 1 0 0 0 0 2 0 2 0 0 0 1 1 0 0 1 0 1 0 1 0 1 1 0 1 0 1 1 0 1 1 1 0 0 2 0 1 0 1 1 1 0 0 0 0 0 0 0 0 0 0 0 1 0 0 1 0 1 0 0 0 2 0 2 2 0 0 0 1 1 0 0 1 0 0 0
143 0 2 1 0 0 0 1 0 2 2 0 1 1 1 0 0 0 0 1 0 2 1 0 2 0 0 0 1 1 2 1 2 1 0 1 2 2 0 1 1 0 1 1 1 1 0 1 1 1 0 0 0 0 2 0 0 0 2 0 1 2 1 1 0 0 1 1 2 1 1 2 2 2 2 2 2 1 1 0 0 1 2 1 1 0 0 1 2 2 1 1 0 2 0 1 1 1 0 1 1 0 1 0 2 0 2 0 2 0 0 2 0 2 0 0 2 0 0 0 2 0 2 1 1 1 0 1 1 2 0 0 0 0 0 0 1 1 0 1 1 0 0 0 0 0 0 0 0 1 0 1 0 0 0 0 1 2 0 0 1 1 0 2 0 1 0 0 1 1 0 2 1 1 1 1 0 1 1 1 0 2 0 0 0 0 0 1 1 0 2 2 2 1 2 0 2 0 0 0 1 0 1 1 1 1 1 1 0 0 1 2 1 0 0 0 0 0 0 0 1 1 0 0 1 0 2 0 0 0 0 0 0 0 0 0 0 2 0 2 0 0 1 0 0 0 0 0 1 1 1 1 0 1 0 0 0 0 0 0 0 0 0 0 0 0 0 0 2 0 0 1 1 1 0 0 0 2 1 0 0 0 1 1 0 0 1 0 1 2 1 2 0 2 1 0 2 1 0 1 1 0 0 0 0 0 1 0 0 0 0 0 1 2 2 0 2 0 0 1 1 0 1 0 0 0 0 0 0 1 2 1 0 0 0 0 0 0 1 1 0 0 1 0 0 0 1 0 1 0 0 0 0 1 1 0 0 1 0 1 1 0 0 0 0 1 0 1 2 0 0 0 2 2 1 1 1 2 2 0 0 0 0 0 0 0 0 0 0 0 0 0 1 0 1 1 2 2 1 1 0 1 0 2 1 1 0 0 0 2 0 0 0 0 0 1 1 0 0 0 0 0 0 1 1 1 1 0 0 0 0 1 0 2 2 2 0 1 0 0 1 1 2 0 1 1 1 0 1 0 1 0 0 2 0 0 0 0 1 0 1 0 0 1 0 1 1 2 0 0 0 0 2 1 2 1 1 2 0 1 1 2 2 0 1 0 0 1 2 1 0 0 1 2 0 0 2 1 1 1 1 2 1 1 1 0 2 0 1 0 1 1 0 1 0 2 2 1 0 2 2 0 2 2 0 2 0 1 0 2 0 1 1 1 0 1 0 1 0 0 0 0 0 0 0 1 1 0 0 0 1 1 0 0 2 1 0 1 1 1 0 0 0 0 0 0 0 0 0 0 0 1 0 0 0 0 0 0 1 1 2 1 0 0 1 0 1 2 0 0 0 1 1 0 0 0 0 0 0 0 0 2 2 1 0 2 0 1 0 2 0 0 0 0 2 0 0 1 0 1 0 1 0 0 0 2 2 1 0 0 2 0 1 1 0 0 2 0 2 0 1 1 1 2 2 1 1 0 1 0 0 2 2 0 0 1 0 0 1 0 0 0 0 1 1 1 2 2 0 1 1 0 1 1 0 2 2 0 1 0 0 1 0 1 1 1 2 2 0 0 1 0 0 0 2 0 0 0 0 1 0 0 0 0 0 1 2 0 1 1 0 0 1 1 0 0 0 0 0 0 0 0 1 1 1 1 1 1 1 1 2 1 0 0 0 0 1 1 1 2 0 2 0 0 0 0 1 1 0 1 1 1 1 1 1 1 0 0 2 0 0 0 2 1 0 1 1 1 0 2 0 0 1 1 1 1 1 0 2 2 0 2 0 0 0 1 1 1 1 2 0 1 1 1 1 0 0 0 1 0 0 1 1 1 1 1 2 0 0 2 2 0 0 2 0 0 2 1 0 0 0 0 0 1 0 1 1 0 0 2 0 2 2 0 0 2 1 1 1 0 1 1 0 0 0 0 0 0 0 0 1 0 0 2 0 0 0 0 0 0 1 0 0 0 0 1 0 0 2 1 0 0 0 1 0 0 0 1 1 1 2 2 1 0 0 0 1 0 1 0 2 0 1 1 1 0 0 2 0 0 0 1 1 0 2 1 0 2 1 0 0 0 1 0 1 2 2 2 2 2 0 2 0 1 1 0 1 0 1 1 0 2 0 1 0 0 0 1 1 0 0 0 2 1 0 0 0 0 0 1 0 0 1 0 0 0 1 0 0 0 1 0 0 1 2 0 0 0 0 0 0 0 0 2 0 1 1 1 1 0 0 1 2 2 0 0 0 0 0 0 0 0 0 0 0 1 0 0 1 0 2 2
144 0 0 1 0 0 0 2 1 0 1 0 0 1 0 0 1 1 1 0 2 1 0 0 2 0 1 0 0 1 2 0 1 1 1 0 1 1 0 1 0 1 0 0 2 2 0 0 1 2 1 0 1 1 1 1 0 0 1 0 0 2 0 1 1 0 1 0 2 1 1 1 2 2 1 2 2 1 1 1 0 2 2 2 2 0 0 0 1 2 0 0 1 1 0 1 0 0 0 1 0 1 1 0 2 1 2 1 1 0 1 2 2 2 1 1 1 0 2 0 0 0 1 0 0 0 0 0 0 0 1 0 0 0 0 0 0 1 0 0 1 0 0 0 0 0 0 0 0 1 0 0 0 1 1 0 1 0 0 1 1 1 0 2 1 2 1 1 1 2 1 2 0 0 2 1 1 2 0 2 0 2 0 1 1 0 1 0 0 0 0 1 0 0 0 0 1 1 0 0 0 0 1 1 1 0 2 0 2 1 1 2 1 0 0 2 0 1 1 0 1 1 0 0 1 1 2 0 0 0 0 0 0 0 0 0 0 2 0 1 0 1 2 0 2 0 0 0 0 0 0 0 1 0 0 0 2 2 0 0 0 0 0 2 0 0 0 0 2 2 0 0 0 0 0 1 1 1 1 0 1 2 1 0 0 1 1 2 0 2 1 1 0 2 0 1 1 1 0 1 2 0 0 1 0 0 0 1 1 2 0 2 2 2 1 0 2 0 0 1 0 1 1 1 2 0 0 0 0 1 1 1 0 0 0 0 1 1 1 0 0 2 2 2 1 2 0 0 2 0 0 0 0 1 1 0 1 1 0 2 1 0 1 1 1 1 0 2 2 0 0 0 0 0 0 0 1 2 1 1 1 2 0 0 1 2 0 0 0 0 0 0 1 1 2 0 1 2 1 1 0 1 0 1 0 0 0 0 1 1 0 0 0 0 0 1 0 0 0 0 0 0 1 1 1 1 1 0 1 0 1 0 0 1 0 0 0 1 0 0 2 0 0 1 1 2 1 2 2 0 0 0 0 1 2 1 2 1 1 1 1 0 1 1 1 2 2 2 0 0 1 2 2 1 2 0 2 1 0 0 2 2 1 1 2 1 0 0 1 1 1 1 1 1 0 0 0 2 2 1 1 1 2 0 2 0 2 0 0 2 0 0 0 1 0 1 0 2 0 1 1 1 2 0 0 2 0 1 0 2 0 1 0 0 1 0 2 1 0 1 2 1 0 1 1 0 0 1 1 0 0 0 1 0 2 1 0 0 1 0 0 1 1 2 1 1 1 1 1 0 0 1 0 1 1 0 1 1 1 2 1 0 0 0 0 0 0 0 0 0 1 1 0 1 1 0 2 0 0 0 0 1 0 1 0 2 0 0 0 1 0 0 0 1 1 0 0 0 0 0 1 0 0 1 1 0 2 1 0 0 2 0 0 0 0 1 2 0 2 0 1 0 0 1 2 2 2 0 1 0 0 2 1 0 1 2 0 1 2 0 0 0 1 1 1 1 1 2 0 0 2 0 1 0 0 1 0 0 1 0 0 2 0 0 2 2 0 1 1 0 2 1 0 0 0 0 0 0 0 0 0 0 0 0 0 1 2 1 2 0 1 1 0 2 0 1 0 0 0 0 0 0 2 0 2 1 0 1 1 1 2 1 1 0 2 2 2 0 2 2 0 2 1 0 0 1 1 1 0 0 0 0 0 0 0 1 1 0 1 0 0 0 2 0 0 0 0 0 1 2 0 0 0 1 1 1 2 1 0 1 0 1 0 0 0 1 1 2 1 2 1 1 1 2 1 1 0 0 0 1 1 0 0 0 0 1 1 0 1 1 2 0 1 0 1 0 1 1 2 1 2 2 0 1 0 2 2 0 0 2 0 2 2 1 0 1 1 0 0 0 0 0 0 0 0 0 0 1 0 0 1 0 1 1 1 0 1 0 1 1 0 0 0 0 0 1 0 0 1 0 0 0 1 0 2 0 0 0 0 0 1 1 2 0 1 1 0 0 1 0 1 1 0 1 1 0 1 2 0 0 1 1 1 0 2 1 1 0 0 1 0 1 0 0 2 0 2 0 1 0 1 0 0 1 1 0 1 0 0 0 0 1 0 1 0 0 0 1 2 1 0 0 2 1 0 1 0 0 0 1 1 0 2 0 0 1 1 0 0 0 1 0 1 0 1 1 2 0 0 0 1 0 0 0 0 2 2 2 2 0 0 2 1 1 0 0 0 0 0 0 0 0 1 0 1 0 0 0 1 0 1 1
145 0 1 1 0 0 0 0 0 0 0 1 0 0 0 0 0 0 0 0 1 2 0 0 2 0 0 0 1 2 1 0 0 0 0 0 2 1 0 2 2 0 0 0 1 1 1 1 0 2 0 0 0 0 2 0 0 0 1 0 1 2 0 0 0 0 1 1 1 0 0 1 2 2 1 2 2 1 1 0 1 2 2 1 1 0 0 0 1 2 0 0 1 1 1 1 0 0 0 1 0 0 1 0 2 0 2 1 0 0 0 0 1 1 1 1 1 1 1 0 1 0 2 2 2 2 0 1 0 1 2 0 0 0 1 1 1 0 0 1 0 0 0 0 0 0 0 0 0 1 0 1 0 0 0 1 1 0 1 1 0 2 0 2 0 2 1 0 0 2 0 1 1 2 2 1 2 1 1 1 0 0 1 1 1 1 1 0 0 0 1 2 2 0 2 0 1 0 0 0 0 1 0 1 1 2 2 0 2 0 0 1 1 0 0 0 0 0 1 1 0 0 0 0 0 1 1 1 1 1 0 0 0 1 1 1 0 1 0 1 0 1 2 0 1 0 0 1 0 0 0 1 0 1 0 0 0 2 1 1 0 1 0 1 0 0 0 0 2 0 0 1 0 0 1 1 0 1 1 0 1 2 2 1 0 1 0 1 0 2 1 0 1 2 1 0 2 0 0 0 0 0 0 0 0 0 0 0 2 2 0 2 0 1 1 0 2 0 1 0 0 2 2 1 1 0 0 0 1 1 1 2 2 1 1 0 1 1 1 0 0 1 0 2 0 0 1 0 1 1 0 0 0 1 0 1 1 0 0 2 2 0 2 0 2 0 0 2 2 0 0 0 2 1 1 0 2 2 0 0 0 1 0 1 0 0 0 0 0 0 0 0 0 0 2 0 0 0 1 1 0 1 0 1 0 0 1 1 0 2 0 0 0 0 0 1 0 0 0 0 1 0 2 1 0 0 0 0 2 2 0 0 0 1 1 1 0 0 1 0 2 0 2 0 0 0 2 0 1 0 0 1 0 1 2 1 2 1 0 1 1 0 0 0 0 0 0 0 0 2 0 0 1 1 1 0 1 2 1 0 1 1 0 0 2 0 0 2 2 0 0 0 0 1 0 0 1 1 1 1 1 1 2 0 2 1 2 0 2 0 0 0 1 1 0 1 1 1 0 1 1 1 2 2 0 2 0 0 1 1 1 0 0 1 2 0 1 0 2 1 0 0 0 1 0 0 0 2 2 0 0 0 0 0 2 1 1 1 2 0 1 0 1 2 0 2 2 0 0 1 1 1 1 0 1 1 1 1 2 1 2 0 0 0 0 0 0 0 0 0 0 2 0 0 0 1 1 0 0 0 0 2 1 0 0 2 1 1 0 0 0 0 0 1 1 1 1 0 0 0 0 0 0 0 0 1 1 2 0 0 1 0 0 0 0 1 1 0 0 2 1 0 0 0 1 1 2 1 1 0 0 2 1 0 1 1 0 0 2 0 0 0 1 0 1 2 1 0 2 0 0 2 1 1 2 2 2 0 1 0 1 0 0 0 2 2 0 1 0 0 2 1 0 1 0 0 0 0 1 1 0 1 0 0 0 1 2 2 2 0 0 0 0 1 1 1 1 1 1 0 0 0 1 0 1 1 0 0 0 0 2 0 1 0 1 1 1 0 1 1 0 1 0 0 0 0 0 1 0 1 1 1 0 0 0 1 2 0 2 1 0 1 2 1 0 2 2 2 0 2 0 0 0 0 0 1 1 0 1 1 0 1 1 1 0 0 1 1 1 2 1 1 0 1 1 1 0 0 0 1 1 0 1 0 1 1 2 1 0 1 1 0 1 0 1 0 1 1 0 0 0 0 0 1 0 1 1 0 0 2 1 1 1 1 0 0 0 0 0 0 0 0 1 1 0 1 1 2 1 0 1 0 2 1 1 0 2 0 0 0 0 0 1 0 1 1 0 0 2 1 1 0 0 1 2 0 0 1 2 0 0 1 2 0 0 0 1 0 0 0 2 0 2 0 1 0 1 2 0 0 0 2 2 0 2 1 1 0 0 1 0 1 0 0 0 0 2 2 2 1 0 1 0 2 0 0 2 0 0 0 1 1 0 2 0 0 0 0 1 0 0 0 1 2 1 1 1 0 0 0 1 1 1 0 1 0 1 1 0 0 1 0 0 0 2 0 0 0 0 0 1 0 0 0 2 0 2 1 2 0 0 2 0 0 0 1 1 2 0 0 0 1 0 1 0 0 0 0 0 0 1 1
146 0 0 2 0 1 0 2 0 0 0 2 0 0 0 0 0 1 1 0 1 1 1 0 2 0 0 0 1 2 2 1 1 1 0 0 2 2 1 1 1 0 0 0 2 1 1 0 0 1 1 0 0 0 2 1 0 0 1 0 0 2 0 2 0 1 2 0 1 0 0 0 2 2 0 2 2 1 1 0 0 2 1 1 2 0 0 1 2 2 1 1 1 1 1 2 0 2 0 2 2 0 0 0 2 0 2 1 1 0 0 1 0 1 1 1 1 0 1 0 1 0 1 1 1 1 0 0 0 0 0 0 0 0 0 0 0 0 0 1 1 0 0 0 0 1 2 1 1 1 0 0 0 0 0 2 1 0 2 1 0 2 0 2 1 0 0 0 0 0 0 1 0 0 2 1 1 1 1 1 0 0 0 0 2 1 1 1 0 1 1 2 2 2 2 1 1 0 0 1 1 0 0 1 1 0 2 0 0 0 1 1 1 0 0 0 0 1 2 1 1 1 0 0 0 1 1 0 0 0 0 0 0 1 1 1 0 1 0 1 0 0 2 1 2 0 0 0 0 0 0 1 1 0 0 0 0 2 0 0 0 0 0 0 0 0 0 0 1 2 0 1 1 1 0 0 0 1 1 0 0 0 2 2 0 0 2 0 0 2 1 0 1 2 1 1 1 2 0 1 1 0 0 0 0 1 1 1 2 2 0 2 1 1 1 0 2 0 0 0 1 1 1 1 1 0 0 0 2 0 1 1 1 0 0 0 0 2 0 1 0 2 1 2 1 1 1 0 2 1 1 1 0 2 2 0 0 1 0 1 1 0 2 0 2 0 0 2 2 0 0 0 1 1 0 0 2 2 0 0 1 0 0 0 0 0 0 0 0 0 0 0 0 0 2 1 1 2 1 1 1 1 0 1 0 0 1 0 0 1 0 0 2 0 2 2 0 1 0 1 1 1 1 1 1 1 2 0 2 2 0 0 0 1 0 0 2 0 1 0 1 0 1 0 1 1 1 0 1 0 0 0 0 1 1 0 1 2 1 1 1 0 0 0 0 0 0 1 0 0 0 0 2 0 1 0 1 2 0 2 2 2 1 0 1 1 0 2 2 1 0 0 1 0 1 0 2 2 1 1 2 1 1 1 1 0 2 1 0 1 0 1 0 0 0 1 0 2 0 0 1 2 2 1 0 2 0 1 0 2 0 1 0 0 0 0 2 1 0 1 1 0 0 2 1 1 0 2 2 0 1 1 0 0 0 0 0 0 1 1 1 0 0 2 2 0 0 2 2 0 0 0 1 0 0 1 1 1 1 2 1 0 0 0 0 0 0 0 0 0 0 1 0 0 2 0 1 0 0 0 2 2 0 0 1 2 0 1 0 2 1 0 0 0 1 0 0 0 0 1 1 0 0 0 0 0 2 1 0 0 0 0 0 0 0 0 2 0 2 0 1 1 0 1 1 1 2 1 1 1 0 2 0 0 1 1 0 1 2 0 0 0 0 0 1 2 1 2 0 0 2 0 0 0 0 1 1 0 1 0 0 2 0 1 2 1 1 0 0 1 0 1 0 1 1 0 0 0 1 2 0 0 0 0 1 2 2 0 2 1 0 0 0 2 0 0 0 2 2 0 0 0 1 0 2 1 0 0 0 0 1 0 1 0 0 1 1 1 0 1 1 1 0 0 0 2 2 0 0 0 0 0 0 0 0 0 0 0 1 0 0 0 2 1 0 0 1 0 2 1 0 1 1 0 0 1 1 1 0 0 0 0 1 1 1 0 1 1 1 2 0 1 1 1 0 0 0 0 0 0 0 0 1 0 1 1 1 1 0 1 1 0 0 1 1 1 2 2 2 0 2 2 0 1 0 1 1 0 0 2 0 2 1 2 0 1 0 1 1 1 0 0 0 0 0 0 0 1 0 0 2 1 0 2 1 0 1 2 0 0 1 0 2 0 2 2 0 0 0 2 0 0 0 0 2 2 1 1 1 2 2 2 1 0 0 0 0 1 0 0 2 1 0 1 1 0 0 2 0 0 0 1 0 0 2 0 2 0 0 1 1 1 1 0 1 1 1 1 2 0 0 2 1 1 0 0 0 0 0 0 0 1 0 1 0 0 0 0 0 0 0 0 2 2 1 1 0 0 0 0 1 0 1 1 0 0 1 2 0 0 2 0 1 1 1 1 1 0 1 1 0 0 0 1 0 0 1 1 1 0 0 1 0 0 0 0 0 0 1 0 0 0 0 1 2 0 0 2 1 0 0 0
147 0 2 2 0 0 1 1 0 1 1 0 0 1 1 0 0 1 0 1 0 1 0 0 2 0 0 0 0 1 2 0 1 2 0 0 2 2 0 2 1 1 1 0 1 0 0 1 1 1 0 0 2 2 0 1 0 1 0 0 1 2 0 1 0 1 0 0 1 0 0 0 1 1 1 1 1 0 0 1 0 2 1 1 2 0 0 0 1 2 0 0 1 1 1 2 0 1 0 2 1 0 1 0 2 1 2 1 1 0 1 2 0 2 0 0 2 0 2 0 1 0 2 1 1 1 0 1 1 2 0 0 0 0 0 0 0 0 1 0 0 0 1 0 0 1 0 0 0 0 0 0 0 0 1 0 0 2 0 1 2 2 0 0 0 1 0 0 1 1 0 1 0 1 2 0 2 0 0 0 0 0 0 0 1 0 1 0 0 0 0 0 0 0 0 0 1 0 0 0 0 0 0 2 2 2 2 0 1 0 2 2 1 0 0 0 0 2 1 0 1 1 2 0 0 1 1 0 0 0 0 0 0 0 0 0 0 1 0 1 0 1 2 1 2 0 0 0 0 0 0 0 1 1 0 0 1 1 0 0 0 0 0 0 0 0 1 0 2 1 0 2 2 2 0 0 0 1 1 0 1 2 2 1 0 0 1 2 0 2 1 1 1 1 1 0 1 2 2 0 0 0 0 1 0 0 0 0 2 2 0 2 2 1 1 0 2 0 0 0 1 1 0 0 2 0 0 0 0 1 2 1 0 0 1 0 1 1 0 1 1 1 1 2 0 0 2 0 2 0 0 0 1 1 0 0 0 0 0 0 1 1 2 1 2 0 0 1 2 0 0 0 2 2 1 1 1 1 1 0 1 1 0 1 0 1 0 0 0 1 0 0 1 0 2 0 0 2 1 1 0 1 0 2 1 1 0 0 0 1 0 0 0 0 0 1 1 0 0 0 0 1 0 1 0 0 0 0 2 1 0 1 1 0 1 0 0 1 1 1 2 1 1 1 0 1 2 0 1 0 1 0 0 1 1 0 1 0 1 0 1 0 0 0 0 1 0 2 0 0 2 2 2 0 2 1 1 2 1 1 0 2 2 0 0 0 0 2 2 1 0 0 1 0 2 0 2 2 2 2 0 2 1 1 1 0 1 1 1 0 0 1 0 0 0 1 0 2 0 1 1 1 2 0 0 2 0 2 0 2 0 1 0 0 0 0 2 1 0 2 1 1 0 0 0 0 0 2 2 0 0 0 0 0 1 1 0 0 1 0 1 0 0 2 0 0 2 0 0 2 2 2 0 0 0 0 1 1 2 1 2 0 0 0 0 0 1 0 0 0 0 1 1 0 0 0 0 0 0 0 0 2 2 0 0 0 2 2 0 2 1 0 0 1 1 1 1 0 0 0 1 0 0 1 1 0 2 1 0 0 0 0 0 0 0 2 2 0 2 0 2 0 0 1 1 1 2 1 2 1 0 1 1 0 1 1 0 1 2 0 0 0 1 0 1 2 0 1 1 0 1 1 0 0 0 1 1 2 2 0 2 0 0 1 1 1 1 0 0 0 2 0 0 0 1 0 0 0 0 1 1 0 0 0 0 0 0 2 2 0 0 0 0 1 2 2 1 1 1 0 0 0 0 0 0 1 0 0 0 0 0 0 0 0 0 0 0 0 1 1 0 1 0 1 0 0 1 0 0 0 0 0 0 0 0 2 0 0 1 1 0 0 2 1 0 1 2 0 1 1 1 0 0 0 0 1 1 0 1 1 1 1 1 1 0 2 0 2 1 2 1 1 1 2 2 1 1 2 0 0 2 0 0 0 0 1 1 1 0 0 0 0 0 2 0 0 2 2 1 0 1 1 0 1 0 1 2 0 0 2 0 2 2 1 0 2 0 0 0 0 0 0 0 1 0 0 1 1 0 0 1 0 1 2 0 0 1 0 0 0 0 0 0 0 0 1 0 0 1 2 1 0 0 1 2 0 0 1 1 1 2 2 2 1 2 2 0 0 0 0 0 2 2 1 1 0 1 2 0 0 0 1 2 0 1 2 0 1 1 1 1 1 0 0 2 1 0 1 2 1 0 2 0 1 0 0 2 0 1 1 0 2 1 2 1 0 1 1 1 0 0 0 0 1 0 0 1 1 0 0 2 0 2 0 0 1 1 0 0 0 1 0 0 0 1 1 2 0 0 0 2 0 0 0 1 0 0 1 2 0 0 2 0 2 0 0 0 1 0 1 0 0 1 0 1 0 0 0 1 0 2 2
148 0 0 1 0 0 0 1 0 0 0 1 0 1 1 0 0 1 1 1 1 2 0 0 2 0 0 0 0 1 2 0 0 2 1 0 2 1 0 1 1 0 2 2 2 1 1 0 2 2 0 0 0 0 1 0 0 0 2 1 1 1 0 1 1 2 2 1 2 0 0 1 2 2 0 2 2 0 0 0 0 1 2 0 0 0 0 2 2 2 0 1 2 1 0 1 0 0 0 1 0 1 0 0 2 0 2 0 1 0 0 1 0 1 0 0 0 1 1 0 1 0 2 2 1 1 0 0 0 0 0 0 0 0 0 0 0 1 0 1 0 0 0 0 0 1 1 0 0 1 0 1 0 1 0 0 1 0 0 0 0 1 0 1 1 2 0 0 0 0 0 0 0 2 2 1 2 1 1 1 0 2 0 0 1 1 0 0 0 0 0 0 1 0 1 0 1 0 0 0 0 1 0 2 2 1 1 0 2 1 1 1 2 1 0 0 0 0 1 1 1 1 0 0 0 0 1 0 0 0 1 1 0 0 0 0 0 2 0 2 0 0 2 1 1 0 0 0 0 0 0 1 0 0 2 2 2 0 0 0 0 1 0 2 0 0 1 0 2 2 0 2 1 1 0 1 0 2 2 0 2 2 2 0 1 0 1 2 0 2 2 2 0 2 0 2 1 1 0 1 2 1 1 0 1 0 2 2 2 2 0 2 2 1 1 0 2 1 0 1 0 0 2 2 2 0 0 0 0 0 1 0 0 0 0 0 0 2 0 1 0 1 1 2 0 0 2 0 1 1 0 0 0 2 1 1 1 1 0 2 2 0 2 0 2 0 0 1 1 1 1 1 1 0 1 1 1 1 0 0 1 0 0 1 0 1 0 0 0 0 0 0 1 0 2 0 1 0 2 2 0 2 0 2 1 0 0 0 0 2 0 0 1 0 1 2 1 0 0 0 0 1 0 1 1 2 1 0 1 0 2 0 1 1 1 0 0 1 0 1 1 0 2 0 1 1 1 0 1 0 1 0 0 1 2 1 2 0 1 0 0 0 0 1 0 0 0 1 0 2 0 0 1 1 2 0 2 2 1 1 0 1 0 0 2 0 0 1 2 1 0 0 0 0 0 0 1 2 2 2 0 2 1 1 1 0 1 0 1 0 0 0 0 0 0 1 0 1 0 2 2 0 1 0 0 1 1 2 0 2 0 1 0 1 0 2 1 1 0 1 0 0 0 1 1 0 0 1 1 0 1 1 1 0 1 1 0 1 0 2 0 0 1 1 0 1 1 0 0 0 0 0 0 0 0 0 0 1 1 2 1 0 1 0 0 1 1 0 1 1 0 2 2 0 0 0 0 0 0 0 0 2 1 0 0 2 1 1 0 2 1 0 0 1 1 1 1 1 1 0 0 0 1 1 1 0 1 2 0 0 0 0 0 0 0 0 1 0 0 2 1 0 0 1 1 1 2 2 2 0 0 1 0 1 0 2 0 0 2 0 0 0 1 1 1 1 0 2 1 1 0 1 0 1 1 1 2 0 2 0 1 0 0 1 1 1 1 0 0 1 0 1 0 0 0 0 0 1 1 1 0 1 0 0 1 2 1 1 2 0 0 0 0 1 1 0 0 0 0 0 0 0 2 0 2 0 0 0 0 0 2 0 0 0 0 0 1 1 1 2 1 1 0 1 0 0 1 0 0 0 0 0 0 0 0 1 0 0 2 1 0 1 2 2 1 0 0 0 2 2 0 0 0 1 1 0 1 1 1 1 1 2 0 0 1 1 0 1 0 2 0 2 0 1 1 1 0 0 0 0 0 0 1 0 1 1 0 0 1 0 1 0 1 0 1 0 1 2 1 0 0 1 0 1 0 1 1 0 0 1 1 0 2 0 0 1 0 1 1 0 1 0 0 0 0 0 0 2 1 0 1 0 1 2 0 0 1 0 0 0 0 0 0 0 0 0 1 0 2 0 0 0 1 0 1 0 0 1 1 0 0 0 2 0 1 1 0 1 0 0 1 2 0 1 1 0 1 2 0 0 0 0 1 0 2 1 0 2 0 2 0 1 0 0 1 0 1 1 2 1 0 1 0 0 2 1 2 1 0 0 1 1 0 1 0 0 0 0 1 1 0 0 0 1 0 1 0 1 0 1 1 0 1 0 0 0 1 0 0 0 2 0 0 0 1 0 0 1 1 0 1 0 0 0 0 1 1 1 1 0 0 1 0 1 1 0 1 0 1 0 0 0 0 1 1 0 0 1 2 0 2 1
149 0 1 1 0 0 0 1 0 0 0 0 0 0 0 0 0 1 0 1 1 1 0 0 2 0 0 0 0 1 2 0 0 2 1 0 2 1 1 0 0 0 0 0 2 0 0 0 1 1 1 0 0 1 1 1 0 0 1 1 0 0 0 2 0 1 1 1 1 0 0 1 2 2 1 2 1 0 0 0 0 0 1 1 2 0 0 0 2 2 0 0 1 2 1 2 0 2 0 2 1 0 2 0 2 0 2 1 1 0 1 2 2 2 2 2 2 0 2 0 2 1 2 1 1 1 0 1 1 2 0 1 0 0 0 0 0 1 0 2 1 0 0 0 0 0 0 1 1 1 0 0 0 1 1 0 1 1 0 0 1 1 1 2 2 2 0 0 0 1 1 0 0 1 1 0 2 0 0 0 0 0 0 0 0 0 0 1 0 0 1 2 1 0 1 0 1 0 1 0 0 1 1 1 1 1 2 1 1 1 1 1 1 0 0 1 0 0 2 1 1 1 0 0 0 1 1 0 0 1 0 0 0 0 0 0 0 2 0 1 0 1 2 0 2 0 0 0 0 0 0 0 1 0 0 0 0 2 1 1 0 1 0 0 0 0 0 0 2 0 0 1 1 1 0 0 0 2 2 0 1 2 0 0 0 2 0 0 0 2 1 1 1 2 1 0 0 1 0 1 1 1 0 1 0 0 0 1 1 1 0 1 2 1 1 0 2 0 0 0 0 2 1 0 1 0 0 0 1 0 2 2 0 0 0 0 0 1 1 2 1 1 1 1 0 0 1 0 2 1 1 1 1 2 1 0 0 1 0 0 1 1 2 0 2 1 0 0 1 1 1 1 1 1 1 1 0 0 1 0 1 0 0 1 1 1 0 0 0 0 0 0 1 0 2 0 1 0 1 1 0 1 0 2 1 1 0 1 0 2 0 0 0 0 0 1 1 1 0 1 1 1 1 0 0 0 0 1 2 0 1 0 1 0 1 0 1 1 0 1 2 0 1 1 1 2 2 1 2 0 0 0 0 2 0 0 0 0 1 0 0 0 1 1 1 2 2 2 0 0 0 0 2 0 2 1 1 2 0 1 1 1 1 1 2 1 0 0 1 1 1 1 1 1 0 0 0 0 0 2 0 2 2 0 2 1 2 0 1 1 0 0 0 0 0 0 0 2 0 1 2 1 2 0 2 2 0 0 1 2 1 0 0 0 0 0 2 2 1 0 1 1 0 2 1 0 1 0 0 0 1 1 1 0 2 1 1 0 1 1 0 0 1 1 0 1 1 2 2 0 1 1 0 0 0 0 0 1 2 1 2 0 0 0 1 0 1 1 0 0 0 0 2 0 0 0 0 0 0 1 0 1 1 0 0 0 2 1 0 1 0 0 0 2 0 1 1 1 0 1 0 1 0 0 0 1 2 0 0 0 1 0 0 0 0 0 2 0 2 0 2 0 0 1 1 1 2 1 1 0 0 2 0 1 0 2 0 0 2 0 0 0 1 0 1 1 1 1 1 0 1 1 1 0 0 2 1 1 0 1 1 2 0 1 1 1 0 1 1 0 2 0 0 0 1 1 1 1 0 1 1 0 0 0 1 2 2 1 1 0 1 1 0 2 0 2 0 1 1 1 0 1 1 1 1 2 1 2 2 2 2 1 0 0 0 0 1 1 0 1 1 0 0 0 0 0 0 1 0 0 0 0 0 0 0 0 0 0 1 0 0 0 2 1 1 0 0 1 1 1 0 0 1 0 0 1 1 1 0 1 0 1 0 0 0 1 0 2 2 2 0 0 1 1 1 0 0 0 0 2 2 0 1 0 1 2 0 0 0 2 2 0 0 1 1 1 1 2 1 0 1 1 0 0 0 1 0 0 0 2 0 2 2 2 0 2 0 0 1 1 0 0 0 0 0 0 1 0 0 0 2 0 1 2 0 0 1 0 0 0 1 0 0 0 0 0 1 0 0 2 2 1 0 0 2 1 1 2 2 1 0 0 2 0 0 0 1 2 0 0 2 2 1 2 2 0 2 2 0 0 0 1 2 1 2 2 0 2 1 1 1 1 0 0 0 0 1 1 1 0 0 1 0 2 1 0 0 0 0 0 1 1 1 2 1 0 0 2 2 0 0 0 0 1 0 0 1 0 1 0 1 0 1 2 2 0 2 0 0 1 0 1 0 1 2 0 0 0 1 0 0 1 0 0 0 0 1 0 0 0 0 1 1 1 0 0 0 1 1 0 0 0 0 0 1 0 0 1 2 0 2 2
150 0 1 1 0 0 0 1 1 1 2 0 1 2 1 0 0 1 1 0 2 1 0 1 1 1 1 0 2 2 1 1 2 1 0 1 2 0 0 1 1 0 1 1 1 1 0 0 2 0 0 0 0 0 2 0 0 0 2 0 1 2 0 1 0 0 1 1 1 0 0 0 2 2 1 2 2 0 0 1 0 1 1 1 2 0 0 1 2 2 2 0 2 2 0 1 0 0 0 1 0 0 1 0 2 0 2 2 0 0 1 1 2 2 1 1 1 0 0 0 2 0 0 2 0 0 0 0 0 0 1 0 1 0 0 0 0 0 0 1 0 0 0 0 0 0 1 0 0 0 0 1 0 1 0 0 1 0 0 1 0 0 0 2 1 2 1 1 0 1 1 1 0 2 1 0 2 1 0 1 1 1 1 1 2 2 2 0 0 0 0 0 2 0 2 0 1 0 0 0 0 0 0 1 1 1 2 0 2 0 0 1 0 1 0 1 1 0 0 0 1 1 0 0 0 2 1 0 0 0 0 0 0 0 0 0 0 1 0 1 0 1 2 1 1 0 0 0 0 0 0 0 0 0 0 0 1 1 1 1 0 1 0 1 1 0 0 0 1 1 0 0 1 1 1 1 0 1 2 0 0 1 2 2 0 0 2 2 0 2 1 0 2 2 2 0 2 1 0 0 0 0 1 0 1 0 2 0 0 0 0 1 1 2 2 0 2 0 1 1 0 1 2 0 2 0 0 0 0 1 2 1 0 0 0 0 0 1 1 1 0 0 1 2 0 0 1 1 1 1 1 0 0 1 1 0 1 1 0 2 1 0 1 1 1 1 0 1 2 0 0 0 0 0 0 0 1 1 1 0 0 0 0 0 0 0 0 0 0 1 1 1 0 0 1 1 0 0 1 1 0 1 0 2 1 0 0 0 0 2 0 0 0 0 0 0 0 0 0 0 0 2 0 1 0 1 0 0 0 0 1 0 2 0 2 1 0 2 0 1 1 2 2 0 1 1 1 0 2 2 0 0 0 2 1 1 1 1 0 1 0 0 2 0 2 2 2 1 0 1 0 0 2 1 0 0 0 1 0 1 1 1 1 0 1 0 0 1 2 1 0 0 2 0 1 0 0 1 1 2 0 2 2 0 2 0 2 0 0 1 0 1 0 0 1 1 0 2 0 2 2 0 0 0 0 0 1 0 2 0 2 0 0 0 2 0 1 1 1 1 2 1 0 0 0 0 1 0 0 0 1 1 0 0 2 0 1 1 0 1 0 0 0 2 1 1 1 0 0 1 0 1 0 0 0 0 0 1 2 1 2 0 0 0 1 0 1 0 1 1 0 0 1 0 1 0 0 0 0 0 0 1 0 0 0 2 0 1 0 0 0 0 0 2 0 1 1 2 0 1 0 1 0 0 1 0 0 2 0 0 1 0 0 0 0 1 2 1 2 0 0 0 2 2 2 0 0 0 1 1 0 1 0 0 1 2 0 0 0 0 0 0 0 1 1 1 2 2 0 0 2 0 1 1 0 2 2 0 0 0 0 1 0 0 2 2 0 0 1 0 1 0 0 1 0 0 0 0 1 1 0 0 0 1 1 2 1 2 2 0 1 1 0 2 0 0 0 1 1 1 0 1 0 0 1 1 0 0 0 0 0 0 0 0 0 0 0 1 1 2 1 1 1 0 0 0 0 0 0 0 1 1 0 0 0 0 1 0 1 0 0 0 2 1 0 0 0 0 1 2 0 0 0 0 0 0 0 1 1 1 1 1 0 0 0 1 1 2 1 2 1 1 1 2 1 1 0 1 0 1 1 0 2 0 2 1 0 0 0 1 2 1 2 0 2 0 2 1 2 0 2 2 0 0 0 0 0 0 0 2 0 2 2 0 0 1 1 1 1 0 1 0 1 1 0 1 1 1 0 0 2 0 0 2 0 0 0 0 0 0 0 0 0 1 1 2 0 0 2 1 0 0 1 0 2 1 0 2 2 0 1 1 2 0 0 0 0 0 0 0 2 1 0 1 2 0 2 1 1 0 1 0 1 0 2 0 1 2 1 2 0 2 0 0 0 0 2 0 1 0 0 1 1 1 1 0 0 1 0 0 0 2 0 1 0 0 0 1 1 0 0 0 0 2 1 2 0 0 0 1 1 0 2 1 0 1 2 1 0 0 1 1 0 0 1 0 0 0 0 0 1 0 1 0 0 0 0 1 1 0 0 1 0 0 0 0 0 1 1 1 1 0 1 0 1 0 0 0 2 0 0 0
151 0 0 2 0 0 0 1 0 1 1 0 0 1 0 0 1 1 0 2 0 2 0 1 1 1 1 0 0 0 1 0 0 0 0 0 2 1 1 0 0 0 1 0 0 1 1 0 2 2 0 0 0 0 2 0 0 0 2 0 0 1 0 1 1 1 2 1 1 0 0 0 2 2 0 2 2 1 1 0 1 1 2 1 1 0 0 0 2 2 0 0 1 2 0 0 0 1 0 2 0 0 0 0 2 0 2 1 1 0 0 2 1 2 2 2 2 0 2 0 2 1 2 1 1 1 0 1 0 1 1 1 0 0 1 0 0 0 1 0 1 0 0 0 0 0 1 1 1 2 0 1 0 0 0 1 0 1 0 2 0 1 1 2 0 1 0 0 0 2 0 1 2 2 2 1 2 1 0 1 0 1 0 0 2 0 1 2 2 0 2 2 0 0 0 1 1 0 1 0 1 0 0 1 1 1 1 1 1 1 0 0 1 1 0 1 1 0 1 1 0 0 0 0 0 0 1 0 0 0 0 0 0 0 0 0 1 2 0 2 0 0 2 2 2 0 0 0 0 0 0 0 0 0 0 0 1 0 0 0 0 0 0 0 0 0 0 0 1 0 0 2 0 0 0 0 1 2 2 0 2 2 2 1 0 0 1 1 0 2 1 0 1 1 1 0 2 0 0 0 1 0 0 2 0 0 0 0 2 2 0 2 2 2 2 1 1 0 1 0 0 2 1 1 0 0 1 0 0 1 2 0 0 0 0 0 0 2 0 1 0 1 1 1 1 1 1 1 2 0 1 1 1 2 1 0 0 0 0 1 2 1 1 0 1 2 0 2 2 0 0 0 1 1 1 0 2 1 0 0 0 1 0 1 0 0 0 0 0 0 0 0 1 0 2 0 1 1 0 0 0 0 0 2 0 1 0 1 0 2 0 0 0 0 0 1 1 0 0 0 0 1 1 1 0 0 0 1 1 0 0 1 0 0 0 0 0 1 0 0 2 1 1 1 0 1 2 0 1 0 0 0 0 2 1 1 1 1 0 0 0 0 1 1 1 2 2 1 0 1 0 0 1 2 2 2 0 2 0 2 1 1 0 0 2 1 0 2 2 0 0 0 2 1 2 0 2 1 1 2 0 2 2 0 2 0 2 0 2 0 1 1 0 0 0 0 0 1 0 2 2 0 2 0 1 2 0 0 0 2 0 2 0 1 0 1 1 0 1 1 0 0 0 1 1 0 0 1 1 0 0 0 0 1 2 0 0 0 0 0 0 0 0 1 1 0 0 1 1 0 0 0 0 0 0 0 0 1 1 2 1 1 0 0 0 1 0 0 0 0 0 2 1 0 0 0 0 1 0 0 1 1 2 0 0 2 1 2 0 1 1 1 0 0 2 0 0 2 0 1 1 1 0 0 0 1 1 2 0 0 1 0 1 0 0 1 2 2 2 0 2 1 1 1 1 0 1 0 1 1 0 2 0 2 0 2 0 0 1 1 1 0 1 0 1 2 0 2 0 0 2 0 0 0 0 1 1 2 2 0 2 0 0 1 1 1 0 0 0 0 1 1 0 1 1 0 0 0 0 1 1 0 0 0 2 2 1 1 2 0 0 0 0 1 0 1 0 1 2 0 0 0 1 0 1 2 0 0 0 0 1 0 0 1 2 0 2 1 0 1 0 1 1 0 0 1 2 0 0 0 0 0 0 0 0 0 0 0 2 0 0 1 2 2 2 0 0 1 0 2 0 0 0 0 0 2 0 1 1 1 1 1 1 1 0 1 0 2 1 2 1 1 1 2 2 1 0 1 0 0 1 0 0 0 0 2 2 0 0 1 1 0 1 1 0 0 1 2 2 0 2 2 0 1 0 1 1 0 0 2 1 1 1 1 0 2 0 1 0 0 0 0 0 0 1 0 0 1 0 1 1 0 1 2 0 1 1 0 0 0 0 0 1 0 1 0 1 0 1 0 0 0 0 1 0 0 0 1 2 2 2 2 1 0 0 0 0 0 0 0 1 2 0 2 1 0 1 1 0 0 1 0 2 1 2 2 0 2 1 1 0 1 1 0 2 2 0 0 2 0 0 2 2 2 0 0 1 0 1 1 0 2 0 0 2 0 1 2 2 0 0 0 2 2 0 0 0 1 0 2 0 0 2 0 0 0 0 0 0 1 1 1 1 0 1 2 2 0 1 0 0 0 1 0 0 1 2 0 0 0 0 0 0 0 0 0 0 1 0 0 0 1 0 0 0 0 0 0 0 0 0 0
152 0 2 0 0 0 0 1 0 0 0 0 0 1 0 0 1 1 0 1 1 2 1 0 2 0 0 0 1 1 1 1 1 1 2 1 1 0 0 0 0 0 0 0 2 0 0 0 2 0 0 0 1 1 1 1 0 0 1 0 2 2 0 2 0 1 1 0 1 0 0 1 2 2 1 2 2 2 2 0 2 2 2 0 0 0 0 1 1 1 0 0 2 1 1 2 0 1 0 2 1 0 2 0 2 1 2 1 0 0 1 1 1 1 1 1 2 1 1 0 1 0 1 2 1 1 0 1 0 1 0 0 0 0 1 0 1 0 0 0 2 0 1 0 0 0 1 0 0 0 0 1 0 0 0 1 0 2 0 1 0 1 0 2 1 1 1 1 0 2 0 1 2 1 2 1 1 1 1 1 0 2 0 0 1 0 1 0 0 0 0 0 1 0 1 0 2 0 0 0 0 1 0 1 1 1 2 0 1 0 0 0 2 0 0 0 0 0 1 0 2 2 0 0 0 1 1 0 0 0 0 0 1 1 1 0 1 1 1 1 0 1 2 0 1 0 0 0 0 0 0 0 0 1 0 0 2 1 0 0 0 0 0 2 0 0 0 0 2 1 0 0 1 1 0 0 0 1 1 0 1 1 2 1 0 1 0 2 0 2 1 1 1 2 1 0 2 1 0 1 0 0 1 0 1 1 2 0 1 0 0 0 1 2 2 0 0 1 1 1 0 1 1 1 2 0 1 1 1 0 1 1 0 0 0 0 0 0 2 1 0 0 0 2 1 1 1 0 1 1 0 0 0 2 2 0 0 0 0 2 2 0 1 1 0 0 0 1 2 0 0 0 0 0 1 1 2 1 0 0 1 0 0 1 0 1 0 0 0 1 0 0 1 0 2 0 2 1 2 2 0 2 0 1 0 0 2 0 0 1 1 0 1 0 1 1 0 1 0 0 0 1 1 1 0 0 0 1 1 0 0 1 0 1 0 0 1 0 0 0 1 1 2 1 0 1 2 0 1 1 0 0 0 2 1 1 1 2 1 1 1 0 0 1 0 1 1 2 0 1 0 0 2 0 1 0 1 2 0 2 2 2 2 1 1 1 0 0 2 1 1 0 0 1 0 0 1 1 1 2 0 2 2 0 2 0 2 0 1 0 0 1 0 0 0 1 0 2 0 0 1 2 0 0 0 0 2 1 1 1 1 0 0 1 0 1 1 2 1 0 0 0 0 0 0 1 1 1 1 1 0 1 0 0 1 1 0 0 1 0 1 0 2 2 0 2 2 1 1 1 0 2 1 0 1 1 1 2 2 2 2 0 0 0 1 0 0 0 0 0 0 1 1 0 1 0 1 1 0 0 1 1 2 0 0 1 1 2 0 2 1 0 0 0 1 0 0 1 1 0 0 0 0 0 0 0 1 0 0 0 1 0 0 0 0 0 2 1 2 0 1 0 1 2 2 1 1 0 0 0 0 0 1 1 0 1 0 0 2 1 1 0 0 2 0 0 1 2 0 1 1 0 0 0 0 2 2 1 2 0 1 0 1 2 1 2 1 1 0 0 2 1 0 1 0 0 1 0 1 2 0 1 0 1 1 2 0 2 2 0 0 0 0 1 1 0 0 1 1 0 0 0 0 1 0 2 1 1 1 1 1 1 1 0 1 1 0 1 0 1 1 0 0 0 0 0 1 1 0 1 0 1 0 0 0 0 2 0 0 0 0 0 2 1 1 0 0 0 2 1 0 0 0 0 0 1 0 2 0 0 1 0 0 0 0 1 1 2 1 2 0 1 2 2 2 0 0 1 0 1 2 0 0 1 0 0 2 0 0 1 1 0 1 0 2 1 1 2 2 0 1 2 0 2 0 1 1 0 0 2 0 2 2 0 0 1 1 1 1 0 0 0 0 0 0 0 0 0 0 0 2 0 2 1 1 0 2 0 1 1 1 0 0 0 0 1 1 0 0 2 0 0 0 1 2 1 0 0 2 2 2 2 2 0 0 0 0 0 1 0 1 1 0 2 2 0 2 2 0 0 0 2 1 0 2 2 0 1 0 2 0 2 1 0 1 1 1 2 2 2 0 2 1 2 1 0 1 0 1 1 0 2 0 2 0 0 0 1 1 0 0 0 1 1 0 1 0 0 0 0 1 0 1 2 0 0 2 1 0 0 1 0 0 0 1 0 0 0 0 0 1 0 0 0 0 0 0 1 1 0 0 1 1 1 0 1 1 0 0 0 0 0 0 0 1 0 1 0 2 0 2 2
153 0 0 2 0 0 0 2 1 0 1 0 0 1 1 0 0 1 1 2 0 2 0 0 2 0 0 0 0 1 2 0 0 1 0 0 2 1 0 0 0 0 0 0 2 0 0 0 0 1 1 0 0 0 2 1 0 0 1 0 0 2 0 1 0 0 0 0 1 0 0 0 2 2 1 2 2 1 1 0 1 2 1 1 2 1 1 1 1 2 0 1 2 2 0 1 0 1 0 1 1 0 2 0 2 0 2 2 0 0 0 1 1 2 1 1 2 0 2 0 1 1 2 1 1 1 0 2 0 2 0 2 0 0 0 0 0 1 0 1 1 0 0 0 0 0 0 0 0 0 1 0 0 0 0 0 1 2 0 0 2 1 0 2 1 2 0 1 1 2 0 1 1 1 1 0 1 1 1 1 0 2 1 1 1 1 1 2 1 1 1 2 2 1 2 0 1 0 1 0 1 1 1 0 0 1 2 0 1 0 2 2 2 0 0 0 0 1 1 0 1 2 1 0 0 0 0 0 0 0 0 0 0 1 1 1 0 2 0 1 0 0 2 0 2 0 0 0 0 0 0 0 0 1 1 1 1 0 0 0 1 1 0 1 1 1 0 0 1 1 0 0 0 0 0 0 0 1 1 0 0 0 1 0 0 2 0 1 0 2 0 0 2 2 2 0 2 1 1 0 2 0 1 0 1 0 0 0 0 0 0 0 2 1 1 0 1 0 1 0 0 2 1 1 1 0 0 0 0 1 1 1 0 0 0 0 0 1 1 0 1 1 0 2 0 0 2 1 2 1 0 0 0 2 1 1 1 0 0 0 0 1 0 0 0 2 0 0 0 2 2 2 0 0 0 0 1 2 2 0 1 1 0 1 0 0 0 0 0 0 0 0 1 0 1 1 1 1 1 1 0 1 0 2 1 0 0 1 0 1 0 1 1 0 1 2 0 1 0 1 0 1 1 2 0 0 0 1 2 0 2 0 0 2 0 0 1 1 0 0 1 1 1 2 0 2 2 1 1 1 0 0 0 2 1 1 1 0 1 0 0 0 0 0 0 0 0 2 0 0 0 0 2 1 1 1 0 1 0 0 1 2 1 0 1 0 0 1 2 2 0 0 1 0 1 0 1 0 0 2 0 2 2 0 1 0 1 1 0 1 0 0 0 1 0 1 0 1 0 1 1 0 2 0 0 2 0 1 1 2 0 0 0 0 0 0 1 0 1 0 1 1 0 0 0 1 1 2 2 0 0 0 1 0 2 1 0 1 0 1 0 0 1 1 0 1 1 0 0 2 1 1 1 0 0 0 1 0 0 2 2 1 1 0 0 1 0 0 1 1 0 0 1 0 0 1 1 1 0 0 1 1 0 0 0 2 1 1 0 1 0 0 0 1 0 0 1 2 0 0 1 0 0 0 0 2 2 1 0 0 1 0 1 1 1 0 2 1 2 0 0 1 0 0 1 1 2 1 1 0 0 2 0 1 1 2 0 0 2 0 0 0 1 0 0 2 1 1 1 1 0 1 0 0 0 1 2 1 0 1 1 2 0 1 1 1 2 1 0 0 1 0 0 0 0 0 0 0 1 1 0 0 0 0 1 2 1 1 1 0 2 0 0 1 1 0 0 1 1 0 0 0 1 0 2 1 0 1 1 1 0 0 1 0 0 0 1 0 0 0 0 0 0 0 0 1 1 0 0 0 0 0 0 0 0 0 0 0 1 0 0 0 2 0 0 0 1 0 1 2 1 0 0 1 1 2 0 0 2 2 0 2 1 0 0 1 1 1 1 1 0 1 2 2 2 0 0 0 1 0 1 0 1 0 1 0 2 0 0 1 1 0 1 1 1 0 2 1 1 0 0 1 0 0 0 1 1 0 1 2 2 1 1 0 0 2 0 1 2 1 0 0 0 0 1 0 0 1 0 0 1 1 0 2 0 0 0 0 0 0 0 0 0 0 0 0 1 0 2 0 0 0 0 1 1 0 0 0 1 1 1 1 1 0 0 0 1 1 0 0 2 2 0 1 2 1 1 1 0 0 1 1 0 0 1 2 0 1 1 1 0 1 0 0 0 0 2 1 1 1 1 1 0 1 0 0 0 2 0 0 0 2 0 1 1 0 1 1 1 0 0 0 2 2 2 0 0 2 0 2 0 0 2 1 0 1 2 0 0 0 2 0 1 0 1 1 1 0 0 0 1 0 1 0 0 0 1 2 2 0 0 2 1 1 0 1 1 0 0 1 0 0 0 0 1 0 0 1 1 0 2 2
154 0 2 0 0 0 0 1 0 1 1 1 1 1 1 0 0 0 0 2 0 1 0 1 1 1 1 0 0 0 2 0 1 0 1 0 1 1 0 1 1 0 1 1 1 0 1 0 1 1 0 0 0 0 2 0 0 0 1 0 0 1 0 1 1 1 2 1 2 0 0 2 2 2 2 2 1 1 1 0 1 1 2 0 0 0 0 1 1 1 1 1 0 1 0 2 1 1 0 2 1 0 1 0 2 0 2 1 1 0 0 2 1 2 1 1 2 0 0 0 2 0 2 2 2 2 0 1 0 1 2 0 0 0 0 0 0 0 0 0 1 0 1 0 0 0 0 0 0 0 0 0 0 1 0 0 0 0 0 1 0 1 0 2 0 1 0 0 1 2 0 1 0 1 1 0 2 2 0 2 0 2 0 0 1 1 0 1 0 0 0 1 0 0 0 0 0 0 1 1 0 0 0 2 2 2 1 1 0 0 1 0 2 0 1 0 1 1 1 0 1 2 1 0 0 1 1 1 0 0 1 1 0 0 0 0 0 2 0 0 0 1 2 0 2 1 1 0 0 0 0 1 1 0 0 0 2 2 0 0 0 0 1 2 0 0 1 0 2 1 1 0 2 2 0 0 0 2 2 0 0 2 2 0 1 0 1 0 1 2 0 1 1 2 2 0 2 2 0 2 2 2 1 0 1 0 1 0 2 2 0 2 2 1 1 0 2 0 0 0 1 1 2 0 1 0 0 0 0 1 2 0 0 0 0 0 0 2 0 1 0 0 0 2 1 1 1 0 2 0 1 1 0 1 0 1 2 2 0 1 1 0 2 0 2 0 0 0 1 1 1 1 0 0 1 0 0 1 0 0 0 1 0 1 0 0 0 0 0 1 0 0 0 0 2 0 1 0 1 1 0 1 0 2 1 1 0 1 0 2 0 0 1 0 1 1 0 1 0 1 0 1 0 0 1 2 1 0 0 0 0 0 0 1 1 1 1 0 2 0 2 1 2 0 1 1 1 0 0 1 0 0 0 2 2 2 2 2 1 1 2 0 0 0 0 0 0 2 0 0 2 2 2 0 0 0 0 2 0 0 2 1 1 0 1 0 0 1 2 1 0 0 1 1 2 0 1 1 1 2 0 2 2 1 1 1 1 0 1 0 0 2 0 0 1 0 0 2 1 2 2 0 2 1 1 2 0 1 1 1 1 1 0 1 1 0 1 0 0 2 0 0 0 0 0 0 0 1 1 0 0 0 2 0 2 1 1 1 1 1 1 0 1 1 0 1 1 1 1 1 1 2 1 0 0 1 1 0 2 0 2 0 0 0 0 0 0 1 0 0 0 1 0 0 1 0 1 1 0 0 1 2 1 0 0 2 1 0 0 0 2 0 0 1 0 0 1 1 0 0 0 0 0 0 0 1 1 1 0 0 0 0 0 0 0 0 1 0 2 0 2 1 0 0 2 1 1 1 1 0 1 1 1 1 0 2 0 1 2 0 0 0 2 1 1 1 2 1 1 0 1 1 0 0 1 2 2 1 2 0 1 0 0 2 2 1 1 0 0 1 0 1 1 0 0 0 0 0 2 1 0 1 0 0 0 2 2 0 1 2 0 0 0 2 1 0 0 1 1 0 0 0 1 1 0 1 1 1 0 0 1 0 0 0 0 0 2 1 0 1 1 1 0 0 0 0 1 1 0 0 0 0 0 0 0 1 0 0 1 0 0 0 2 0 0 1 2 0 2 0 2 0 1 1 1 1 0 0 2 2 0 2 0 0 2 1 0 2 0 2 0 2 1 2 2 1 0 0 0 0 0 0 0 0 0 2 1 1 0 0 0 0 1 1 1 0 1 0 1 0 1 2 0 0 0 0 0 0 0 2 0 2 2 1 0 1 1 0 1 1 0 0 1 1 0 1 1 0 0 0 2 0 0 2 0 0 0 0 0 0 0 0 0 1 1 0 0 0 2 0 0 0 0 0 2 2 1 2 2 2 2 2 1 0 1 0 0 0 0 0 2 1 1 0 2 2 1 2 0 0 0 0 1 1 2 2 0 1 0 1 0 1 1 1 2 1 1 1 2 1 0 2 0 1 0 0 2 1 0 0 0 2 0 1 0 0 0 1 1 0 0 0 1 0 0 0 0 0 0 0 2 0 1 2 2 0 2 1 0 0 2 0 0 1 1 1 1 1 0 0 2 0 0 1 0 1 1 0 1 0 0 2 1 1 0 1 1 0 0 0 0 0 0 0 0 0 0 0 1 0 1 0
155 0 2 0 0 0 0 1 0 1 1 1 0 0 0 0 0 1 0 1 1 2 0 0 2 0 0 0 0 0 2 1 0 0 0 0 2 1 0 0 0 0 1 1 2 0 0 0 0 2 2 0 0 0 2 0 0 0 0 0 0 0 0 2 0 0 0 0 1 1 1 1 2 2 1 2 2 1 1 0 1 1 2 0 0 0 0 0 1 1 0 0 1 2 0 1 0 0 0 0 0 1 0 0 2 2 2 1 1 0 0 1 1 1 1 1 1 0 2 0 0 0 1 1 0 0 0 0 0 0 0 0 0 0 1 1 1 0 0 0 0 0 0 1 0 0 0 0 0 0 1 0 0 0 0 0 1 2 0 0 1 1 0 2 1 2 0 0 1 1 0 1 1 0 1 1 2 0 0 0 0 0 1 1 1 1 1 1 1 0 2 2 1 0 2 0 1 0 1 0 1 1 0 2 2 1 2 1 0 1 1 0 1 0 0 0 0 1 1 0 1 1 0 0 1 0 2 1 1 1 0 0 0 0 0 0 1 2 0 2 0 0 2 0 1 0 0 0 0 0 0 1 0 1 1 1 1 1 1 1 0 1 0 1 0 0 1 1 1 1 0 1 0 0 0 0 1 2 2 0 1 2 1 0 1 1 0 0 0 2 0 0 1 2 2 0 2 2 1 1 1 0 1 1 1 0 0 0 1 1 0 1 2 1 1 0 2 0 0 0 1 1 1 0 2 0 0 0 0 2 1 1 1 0 0 0 0 1 1 0 0 1 2 2 1 1 1 0 1 0 0 0 1 2 1 1 1 1 0 2 2 0 0 0 0 0 0 2 1 1 1 1 1 1 1 1 2 2 0 0 1 0 0 0 1 0 0 0 0 0 0 0 2 1 1 1 1 0 1 1 0 1 0 2 0 1 0 0 0 2 0 0 0 0 0 1 0 0 0 0 0 1 0 1 1 2 1 0 1 0 1 0 0 1 1 0 0 0 0 0 1 1 1 1 2 2 2 0 0 0 0 0 0 1 2 1 2 0 1 0 2 0 1 1 1 2 2 1 0 0 0 0 2 1 2 1 1 2 0 0 2 1 1 1 2 1 0 1 2 1 0 0 2 1 0 0 0 2 2 1 1 1 2 0 1 1 1 0 1 1 0 1 0 0 0 1 0 2 0 2 2 0 2 0 1 2 0 1 0 2 0 1 0 0 1 0 2 1 0 0 0 0 0 1 0 0 0 2 2 0 0 0 1 0 2 2 0 0 1 1 0 0 1 0 0 0 0 0 0 1 1 1 0 0 0 0 0 0 1 1 1 0 0 0 1 0 1 0 0 0 0 2 0 0 0 0 2 1 0 0 1 1 0 0 0 2 2 1 0 1 0 0 0 0 2 0 0 2 0 1 0 1 1 1 1 1 1 0 0 0 1 0 0 0 0 1 2 0 1 1 0 0 0 0 0 0 2 0 1 0 0 1 1 1 0 2 0 0 2 1 1 1 1 1 1 0 0 2 0 0 2 1 2 0 0 2 2 1 1 0 1 1 0 0 2 2 0 1 0 1 1 1 0 1 0 0 0 0 2 2 1 1 0 0 1 2 2 2 2 0 1 1 1 1 1 0 0 1 1 0 0 0 0 0 2 1 0 1 1 1 2 1 1 0 2 2 1 0 1 1 1 1 0 0 0 1 2 1 0 0 0 0 0 0 0 1 0 0 1 0 0 0 2 1 0 2 2 1 0 2 0 0 1 0 0 0 1 2 0 0 1 0 0 0 0 2 0 2 2 2 0 0 1 2 2 1 0 0 0 1 0 0 0 0 0 2 1 1 0 1 1 0 2 0 2 0 2 2 1 0 1 1 0 1 0 1 1 0 0 2 1 2 2 2 0 2 0 0 1 0 0 0 0 0 0 0 0 1 0 0 2 0 0 2 0 0 0 0 0 0 0 0 0 0 0 0 0 0 2 0 0 0 0 0 2 1 0 2 2 2 2 2 2 0 0 0 1 0 0 0 1 1 0 2 2 0 2 2 0 0 0 1 0 0 2 1 1 1 0 1 0 1 0 0 2 0 2 1 1 1 0 1 0 1 0 0 1 1 1 1 0 1 0 0 0 0 0 1 1 0 0 0 2 1 0 0 1 0 0 1 1 0 2 1 0 0 1 0 0 0 2 0 0 0 0 2 2 0 2 1 0 0 0 0 0 1 1 1 1 0 0 0 1 1 0 1 1 0 0 0 0 0 0 0 1 0 0 0 0 0 0 0
156 0 1 1 0 0 0 0 0 1 1 0 0 0 0 0 0 1 0 1 2 1 0 0 2 0 0 1 1 1 1 0 0 1 0 0 1 1 0 0 0 0 0 0 2 0 0 0 2 0 0 0 1 1 0 0 0 0 1 1 2 1 1 1 0 0 1 1 1 0 0 1 2 2 1 2 2 2 2 0 2 2 2 1 1 0 1 1 2 2 0 1 2 1 0 1 0 1 0 2 0 1 2 0 2 0 2 2 0 0 2 2 1 2 1 1 2 0 1 0 1 0 2 1 1 1 0 0 1 1 0 0 0 0 0 0 0 0 0 0 1 0 0 0 0 0 0 1 1 1 0 0 0 1 1 1 0 0 0 0 0 0 0 2 1 2 1 1 0 2 1 1 0 1 2 1 1 1 0 1 1 1 0 0 0 0 0 2 0 0 2 2 2 1 2 0 1 0 0 0 0 0 0 0 0 1 2 0 2 1 1 2 1 0 0 1 1 1 1 0 0 0 1 0 0 0 0 0 0 0 1 1 0 0 0 0 0 2 0 2 0 0 1 1 2 0 1 1 0 0 0 1 0 0 0 0 1 2 1 0 0 0 0 0 0 0 0 1 1 1 0 1 0 0 0 0 0 1 1 0 0 1 2 0 0 0 0 0 0 1 1 0 1 2 2 0 1 1 1 0 2 0 0 1 0 0 0 0 1 1 0 1 1 1 1 0 2 0 0 0 1 1 0 0 2 0 0 0 0 1 1 0 0 0 0 1 0 1 1 1 0 1 2 1 2 2 0 1 1 1 0 0 0 2 2 0 0 1 0 2 1 0 1 0 1 0 0 1 1 1 1 1 0 0 0 0 1 1 1 0 0 1 0 0 0 0 0 0 0 0 0 0 1 0 2 0 1 0 1 1 0 1 0 2 0 1 0 1 0 0 2 0 1 1 1 1 0 0 0 0 0 0 0 2 0 1 1 0 1 0 1 0 0 0 0 0 0 2 0 0 2 1 0 1 1 2 1 0 1 0 0 0 0 1 1 0 1 2 1 1 1 0 0 0 0 0 0 2 0 0 1 1 2 1 1 0 1 2 1 1 1 1 1 0 1 0 0 1 1 0 1 1 1 2 1 0 0 0 0 2 0 2 1 1 1 1 1 1 0 1 0 0 1 0 0 2 0 2 0 1 1 1 2 1 1 2 1 1 0 2 0 1 1 0 0 1 1 0 1 2 0 0 0 1 1 1 1 2 2 0 0 0 0 0 1 0 0 0 1 1 0 0 0 0 0 0 0 0 0 1 0 1 0 0 0 0 0 0 2 0 2 0 0 0 1 0 1 0 1 1 1 1 0 0 0 0 0 0 0 0 1 1 0 0 0 2 1 0 0 0 2 0 0 1 1 1 1 0 0 0 1 0 1 0 1 2 2 2 0 0 1 0 1 0 0 0 2 0 1 1 2 0 0 2 1 1 2 0 2 0 0 2 0 0 1 2 0 0 2 0 0 0 1 0 0 2 0 1 1 0 0 1 0 0 2 2 2 1 2 0 1 0 0 2 2 2 1 1 0 0 1 0 0 1 0 0 1 0 1 1 0 0 0 0 0 1 2 1 2 0 1 1 0 0 1 0 0 2 2 0 0 0 1 0 2 1 0 0 0 0 0 0 1 0 2 2 0 0 1 1 0 1 0 0 0 0 0 2 0 0 0 0 0 0 1 1 0 0 2 1 0 1 2 1 0 0 0 0 2 1 0 0 0 1 1 1 1 0 1 1 0 0 1 0 0 1 1 1 1 1 0 1 0 1 1 1 0 1 0 0 1 0 0 0 0 1 1 0 0 2 2 0 1 1 1 0 2 2 1 1 2 1 0 1 0 0 0 0 0 2 0 2 2 1 1 1 0 1 1 0 0 0 0 0 1 0 0 1 0 0 1 0 2 2 0 0 2 0 0 0 0 1 1 0 1 1 2 0 2 0 0 0 1 1 1 0 0 2 2 0 0 1 1 1 1 1 0 0 1 0 1 1 0 2 1 0 0 2 0 0 0 2 0 0 2 0 0 1 0 2 1 2 0 1 1 1 2 2 2 1 0 2 0 0 0 0 1 1 0 1 1 1 0 1 0 0 0 1 1 0 0 0 1 2 1 1 0 0 0 0 1 1 2 1 0 0 1 0 0 2 0 2 0 1 1 1 1 0 0 0 0 0 0 0 0 0 1 1 1 0 0 1 1 2 0 1 1 1 0 1 0 0 0 0 0 0 0 1 1 0 2 2
157 0 1 1 0 0 0 0 0 2 2 0 0 0 0 0 0 1 1 2 0 2 0 0 2 0 1 0 0 0 2 1 2 2 0 0 1 2 1 0 0 0 1 1 2 0 0 0 1 1 0 0 1 1 1 1 0 0 1 0 1 2 0 2 0 0 1 0 0 0 0 0 2 2 2 2 1 0 0 1 0 2 2 1 1 0 0 0 1 2 0 0 0 2 0 2 1 1 0 1 1 1 0 0 2 0 2 1 1 1 1 2 1 2 0 1 1 0 0 0 2 0 1 2 1 1 0 1 0 1 1 2 0 0 0 0 0 0 0 1 2 0 1 0 0 0 0 0 0 1 0 1 0 1 0 0 0 2 1 0 0 1 0 2 1 2 0 1 1 2 0 2 1 0 1 1 2 0 0 0 0 0 1 1 1 1 1 1 0 0 1 2 2 1 2 0 0 0 0 0 0 0 0 2 2 0 2 1 1 0 1 1 1 0 0 0 0 1 1 0 1 2 1 0 0 0 0 0 1 0 0 0 0 1 0 0 0 2 0 1 0 0 0 0 1 0 0 0 0 0 0 1 0 0 0 0 0 1 0 1 0 0 1 1 0 0 0 0 1 0 2 0 0 0 0 0 1 0 0 0 0 1 2 1 0 1 1 0 0 2 1 1 0 2 2 0 1 1 1 0 0 0 0 1 0 0 0 0 2 2 0 1 1 1 1 0 1 0 0 1 0 1 1 1 2 0 0 0 1 1 2 2 1 1 0 0 0 2 0 2 0 1 0 2 0 0 1 0 2 1 1 1 0 1 0 1 1 0 0 1 1 0 1 1 1 1 0 2 2 0 0 0 0 0 1 1 2 2 1 0 1 0 0 0 1 1 0 1 1 0 0 0 0 0 2 0 0 1 1 1 0 1 0 2 0 1 0 0 0 1 1 0 1 0 1 1 0 1 0 0 0 0 0 0 2 2 2 2 2 0 0 2 0 2 0 0 1 1 0 1 2 1 0 1 1 2 2 1 1 1 0 0 0 1 2 0 2 1 0 1 1 0 0 1 0 0 0 2 0 0 0 0 0 2 0 0 0 0 0 0 2 1 2 0 0 0 0 1 2 1 0 0 1 2 0 0 1 1 1 2 0 2 2 0 2 1 2 0 1 1 0 0 0 0 1 0 0 1 0 2 2 0 2 1 0 2 0 1 0 2 0 1 0 0 0 1 2 0 0 0 1 1 0 1 1 0 0 2 2 0 0 0 1 1 2 1 0 1 0 0 0 0 0 2 2 0 0 2 2 0 1 1 0 0 0 0 1 1 1 2 1 0 0 0 0 0 1 1 0 0 0 1 0 0 2 0 1 0 0 0 0 2 1 0 0 1 0 2 0 2 2 1 0 0 1 0 1 1 0 1 1 1 1 1 1 1 1 1 0 0 1 0 1 1 0 0 2 1 2 0 1 2 0 1 2 2 2 1 1 0 0 1 2 0 0 1 0 0 1 0 0 0 2 0 1 2 1 1 1 0 1 1 0 1 1 1 2 1 2 0 2 0 0 2 2 2 1 1 0 1 1 1 0 0 2 0 0 1 1 2 1 0 0 0 1 2 1 2 2 1 1 0 0 1 0 0 0 0 1 0 0 0 1 0 2 1 0 1 1 1 0 0 1 0 0 0 0 0 2 2 0 2 0 0 0 0 0 0 0 0 0 0 0 0 0 1 0 0 1 0 0 0 2 1 1 0 0 0 2 2 0 0 0 1 1 1 2 2 0 0 0 0 0 0 0 1 1 1 1 1 0 1 2 2 1 0 1 0 0 0 0 1 0 0 0 1 0 0 2 0 2 0 1 0 2 1 1 2 0 0 1 0 0 1 0 1 1 0 0 2 0 2 2 2 0 2 0 0 1 1 0 0 0 0 0 0 0 2 0 1 1 0 1 1 0 0 1 1 1 1 0 0 0 0 0 0 0 0 1 1 0 0 0 2 1 1 0 1 2 2 2 2 2 0 0 0 0 0 1 0 0 2 2 0 0 0 0 2 0 1 1 0 1 0 1 1 1 1 0 1 0 1 0 0 0 0 2 2 2 2 0 2 1 1 0 0 1 1 0 0 0 2 0 0 0 0 0 2 2 0 0 0 2 2 2 0 0 0 0 1 0 1 2 1 1 0 1 0 0 0 2 0 1 0 1 1 1 0 0 0 0 1 0 0 2 1 2 1 1 0 0 2 0 1 0 0 0 0 0 0 0 0 1 0 2 0 0 0 1 0 1 0
158 0 2 0 0 0 0 1 0 1 1 1 1 2 2 0 0 1 1 1 1 1 0 1 1 0 0 0 0 1 2 1 1 2 0 0 1 1 0 0 0 0 0 0 2 0 2 0 1 1 0 0 1 1 1 1 0 0 1 1 0 1 0 0 0 1 2 1 2 1 1 2 2 2 0 2 2 1 1 0 1 2 2 2 2 0 0 1 2 2 1 1 1 1 0 0 0 0 0 1 0 0 1 0 2 0 2 0 2 0 0 2 0 2 0 0 2 0 2 0 0 0 2 1 1 1 0 0 0 0 1 0 0 0 1 1 0 0 0 2 0 0 0 0 0 0 0 0 0 1 0 1 0 0 0 0 0 0 0 1 0 0 0 2 2 2 1 0 2 2 0 1 1 1 1 1 0 1 0 1 1 1 0 0 1 1 0 1 0 0 1 1 2 1 2 1 1 0 0 0 0 1 0 2 2 1 2 0 0 0 1 2 1 0 0 0 0 1 0 1 0 0 1 0 0 1 1 0 0 0 1 1 1 1 0 0 0 1 1 1 0 1 2 0 2 1 1 0 0 0 0 1 0 1 0 0 0 2 1 1 0 1 0 1 0 0 1 0 0 0 1 1 1 1 0 0 1 2 2 0 1 2 2 1 0 1 1 1 0 2 2 1 1 2 2 0 2 1 0 0 1 0 0 0 0 0 0 0 0 0 1 1 2 2 2 1 1 0 0 1 0 1 1 0 2 0 1 0 1 1 2 0 0 0 0 1 0 2 0 1 2 2 0 2 0 0 2 0 2 1 1 1 1 1 0 0 0 0 0 2 2 0 1 1 0 0 0 1 2 0 1 1 1 1 1 1 2 1 0 0 0 0 0 1 0 1 0 0 0 0 0 0 0 0 2 0 0 2 0 0 0 0 0 2 0 1 0 1 0 1 0 0 0 0 0 0 0 0 0 0 0 1 0 1 0 0 0 1 2 1 0 1 1 0 1 1 0 1 0 0 0 2 0 0 2 2 1 0 1 0 1 0 0 2 2 2 2 1 1 0 1 1 0 0 0 0 0 1 0 1 0 0 0 2 1 0 0 1 1 0 1 2 2 1 1 1 0 1 2 0 0 0 1 1 0 0 0 2 2 0 2 1 1 1 1 0 2 0 0 1 0 0 1 1 0 1 0 2 0 0 0 2 0 0 0 0 1 2 0 2 0 1 0 1 0 1 1 0 2 0 1 1 0 2 0 0 0 2 2 0 0 0 0 0 2 1 0 0 1 0 1 1 1 2 0 1 1 0 0 0 0 0 1 0 1 1 1 1 2 1 2 0 0 0 0 0 0 1 0 0 0 0 0 0 0 0 0 1 0 0 1 1 1 0 0 2 1 0 0 0 1 0 0 0 0 0 1 1 1 0 1 0 0 0 0 1 2 1 0 0 0 0 1 0 0 1 2 0 1 1 1 1 1 1 0 0 2 1 1 0 0 1 1 1 0 2 0 1 2 0 0 0 0 1 0 1 1 1 2 0 0 2 1 0 0 2 2 1 2 0 0 0 1 2 2 1 2 0 0 1 1 1 0 0 0 0 1 0 2 1 0 1 0 0 0 1 1 2 2 0 1 1 0 2 0 0 0 1 1 0 0 0 1 0 1 1 0 0 0 0 1 0 1 0 2 1 1 0 1 1 0 1 0 0 0 1 2 0 0 0 0 0 1 0 0 1 0 1 1 0 1 1 1 0 0 0 0 0 2 1 0 0 1 0 0 1 0 0 1 2 0 1 0 0 0 1 1 1 1 1 0 1 1 2 1 1 0 0 0 0 0 1 1 0 1 0 1 0 0 1 2 1 1 1 1 0 1 2 2 0 2 2 0 1 0 1 1 0 0 2 1 1 1 1 0 2 0 0 0 0 0 0 1 1 0 1 1 0 0 0 2 0 0 2 1 0 1 0 0 0 1 1 0 0 0 2 0 0 1 1 0 0 0 2 1 1 0 0 2 2 2 2 1 0 1 1 0 0 1 0 0 1 0 1 2 0 2 2 0 0 0 2 2 0 2 0 1 2 0 1 0 0 1 0 1 1 1 1 1 0 1 0 0 1 1 0 1 0 1 1 0 2 0 0 0 0 0 0 2 2 0 1 0 1 0 1 0 0 0 0 1 0 2 0 0 0 0 0 0 1 0 1 0 0 1 1 1 0 1 1 1 0 0 0 1 0 1 0 1 0 0 2 1 1 1 1 2 0 0 0 0 0 0 0 1 0 1 0 1 0 1 1
159 0 0 2 0 0 1 1 0 1 1 0 0 0 0 0 1 0 0 2 1 2 0 0 2 0 0 1 1 1 2 0 1 1 0 0 2 2 0 2 1 1 0 0 2 1 1 1 0 2 0 0 0 0 2 1 0 1 1 0 1 1 0 2 1 1 1 1 1 0 0 1 2 2 0 2 1 2 2 0 2 2 2 1 1 0 0 0 2 2 0 0 1 1 0 1 0 1 1 1 0 1 1 0 2 1 2 1 1 0 1 2 0 1 0 0 1 1 2 0 0 0 1 2 1 1 0 0 0 0 1 1 0 0 0 0 0 1 0 1 0 0 0 0 0 0 0 0 0 2 0 2 0 0 0 0 1 0 0 0 1 0 0 2 0 1 0 1 0 2 1 1 1 1 1 1 2 0 0 0 0 0 1 1 2 2 1 0 0 0 2 2 1 0 1 0 2 0 0 0 1 0 0 2 2 0 2 0 1 0 1 1 1 0 0 1 1 1 2 1 0 0 0 1 0 0 1 0 0 0 0 0 0 0 0 0 0 2 0 1 0 0 2 0 2 0 0 0 0 0 0 0 0 0 1 1 1 2 0 0 2 2 2 2 0 0 1 0 1 1 0 1 1 1 1 1 0 1 0 0 0 1 2 1 0 0 1 2 0 1 1 1 0 2 0 1 1 0 0 0 0 0 1 0 1 1 2 0 1 1 0 1 2 1 1 0 2 0 0 0 0 2 0 0 1 0 1 0 1 1 2 1 0 0 0 0 0 1 1 1 1 1 0 1 2 2 0 1 2 1 1 1 0 2 2 0 0 1 0 2 1 0 1 0 1 1 0 2 2 0 0 0 1 1 1 1 1 2 1 0 0 1 0 1 0 0 0 0 0 1 0 0 2 1 2 0 2 1 0 0 0 0 0 2 1 0 0 1 0 1 0 0 1 0 1 2 0 0 0 0 0 0 1 1 0 0 0 0 0 0 0 0 0 0 0 0 0 1 0 0 2 0 0 0 2 2 1 0 2 1 0 0 0 2 1 1 1 1 0 1 2 0 0 0 0 0 0 1 0 1 1 0 2 2 1 0 1 2 0 2 0 1 2 1 2 1 0 2 2 2 0 0 1 2 0 0 1 0 0 2 0 2 0 1 0 0 1 0 0 1 0 0 0 0 1 1 0 2 0 0 0 2 0 0 0 0 2 1 1 1 0 2 0 0 0 1 0 0 0 0 1 1 0 1 1 0 0 0 0 0 1 1 0 0 1 1 0 1 0 1 0 0 0 1 0 0 1 1 1 1 0 1 1 0 1 1 1 0 1 1 1 0 0 0 0 0 0 0 0 0 0 0 1 0 0 0 0 0 0 0 1 2 0 0 0 2 1 0 0 0 1 1 0 2 0 1 1 1 0 0 1 0 0 0 0 0 1 0 0 0 1 0 1 0 0 1 2 2 2 0 2 1 0 0 0 0 2 1 2 1 0 1 0 1 0 2 0 1 1 0 0 0 1 1 0 1 2 2 0 1 0 1 1 0 0 2 1 1 0 1 1 0 0 1 2 2 1 1 0 1 1 2 0 1 1 0 0 0 0 0 0 0 0 0 1 2 1 0 2 1 0 0 0 2 0 1 0 1 1 0 0 0 1 1 1 2 1 1 1 1 1 1 0 1 1 0 1 1 0 1 0 1 0 0 0 0 1 2 0 1 1 1 0 0 0 1 1 0 1 0 0 0 2 1 1 1 1 0 2 1 1 0 0 0 0 2 1 1 1 2 0 1 0 0 0 2 1 2 1 2 1 1 0 0 0 0 0 0 0 2 2 0 0 0 0 1 1 0 0 1 2 1 1 1 1 0 2 2 1 0 1 1 0 1 0 1 1 0 0 1 0 1 2 0 0 0 1 1 0 0 0 0 1 1 0 1 1 0 0 0 2 0 0 2 0 0 0 0 0 0 2 0 0 0 0 1 0 0 1 2 1 0 0 1 1 0 0 0 0 0 0 0 1 0 0 0 0 1 0 0 2 2 0 1 2 1 2 2 0 0 0 1 1 1 2 0 1 2 0 1 0 1 2 0 2 2 1 2 2 1 0 2 0 0 1 0 1 0 0 0 0 1 0 1 0 0 0 1 1 1 1 1 0 1 0 1 1 1 0 2 0 0 1 0 1 1 2 2 0 0 2 0 0 0 1 1 1 0 0 0 1 0 0 0 0 0 1 2 2 0 0 2 1 1 0 0 0 0 0 0 0 0 0 0 1 0 0 0 1 0 0 0
160 0 1 1 0 0 0 1 1 1 2 0 0 0 0 0 0 0 0 0 1 1 0 0 2 0 0 1 0 1 2 0 1 1 0 0 1 0 0 0 0 0 0 0 1 0 1 0 0 2 2 0 0 0 2 1 1 0 1 0 1 2 0 2 0 0 2 1 1 0 0 1 2 2 1 2 1 0 0 1 0 2 1 0 1 0 0 0 2 2 0 0 1 1 0 1 0 2 0 2 2 0 1 0 2 0 2 1 1 0 1 2 1 2 1 1 2 0 1 0 2 0 1 2 1 1 0 0 1 1 1 1 0 0 0 0 0 0 0 2 0 0 0 0 0 0 0 2 2 2 0 0 1 1 0 1 1 1 0 0 1 1 0 2 0 1 0 1 1 2 1 1 0 1 1 1 2 0 0 0 0 1 0 0 1 0 2 1 0 0 2 2 2 1 2 0 1 0 0 0 0 0 0 1 1 1 2 1 1 1 1 1 1 0 0 1 1 1 2 1 1 1 0 1 0 1 2 0 0 0 0 0 0 0 0 0 1 2 0 1 0 0 2 0 1 0 0 0 0 0 0 1 0 0 0 0 0 1 1 1 0 1 0 0 0 0 0 1 1 0 0 1 1 1 1 0 0 2 2 0 1 1 1 1 0 0 0 0 0 2 1 1 1 2 2 0 2 0 0 0 0 0 2 0 2 0 1 0 0 0 1 1 1 2 2 1 2 0 1 0 0 2 2 1 1 0 0 0 0 0 1 1 1 0 0 0 0 1 1 2 0 0 1 2 0 0 2 1 2 1 1 1 0 2 2 0 0 1 0 0 0 0 1 1 0 0 0 0 1 1 1 1 0 0 0 0 1 1 1 1 1 0 0 1 0 0 0 0 0 0 0 0 1 0 1 1 1 1 0 0 0 0 0 1 1 0 1 0 0 2 0 0 0 0 0 0 0 0 0 0 1 0 0 1 1 1 1 1 1 0 0 1 0 1 1 1 0 0 0 0 1 0 1 0 1 1 1 1 2 0 0 0 0 2 2 1 2 1 1 1 0 0 0 0 0 0 0 2 0 0 0 0 1 1 0 0 0 2 0 2 1 2 1 0 1 0 0 1 2 0 2 0 1 0 0 0 1 2 2 2 0 2 0 2 0 0 1 1 1 0 0 1 0 0 1 0 0 2 0 1 1 1 1 0 0 1 1 0 2 0 2 0 0 0 0 0 1 1 0 2 1 1 1 0 0 0 0 0 0 0 0 0 1 0 2 2 0 1 2 0 2 0 0 1 0 0 1 1 1 0 1 2 0 0 0 0 0 0 1 1 1 0 1 0 0 1 0 0 0 0 0 1 1 0 1 0 0 0 0 0 0 2 0 0 1 2 1 1 0 1 1 0 0 1 1 1 1 0 0 0 1 0 0 0 0 1 2 1 0 0 0 1 0 0 0 1 2 0 2 0 2 0 0 0 1 1 2 1 2 0 1 2 1 0 0 2 0 0 2 0 0 0 2 0 0 2 1 2 0 0 2 0 0 0 0 1 1 1 2 0 1 1 1 1 1 2 0 1 0 0 0 0 0 0 0 0 0 0 0 0 0 0 0 0 1 2 2 2 2 0 1 1 0 1 1 0 0 1 1 1 0 1 0 1 0 2 1 0 0 0 0 0 0 0 0 0 1 0 0 0 0 0 0 0 1 0 0 1 0 0 0 0 0 0 0 0 1 0 2 1 0 0 2 1 0 2 1 0 2 1 0 0 2 0 0 1 0 2 0 0 1 0 1 1 1 1 0 1 1 2 0 1 0 1 1 1 0 1 0 0 1 1 2 0 2 0 1 1 0 0 0 0 1 0 1 0 1 2 2 0 2 2 0 0 0 0 0 0 0 2 0 2 2 1 0 0 0 1 1 0 1 1 0 1 0 0 1 0 0 0 2 0 0 2 0 0 0 0 1 1 0 0 0 0 0 1 1 0 2 1 1 0 0 0 2 2 0 1 2 2 2 2 2 0 0 0 1 1 0 0 2 1 0 2 2 0 2 2 0 0 0 1 0 0 1 2 0 1 0 0 0 0 0 0 0 0 2 0 1 0 0 1 1 1 0 0 2 0 1 0 0 0 1 2 1 0 0 1 1 0 1 1 0 0 0 0 0 0 0 0 1 1 1 0 0 0 1 0 0 1 1 1 0 1 1 1 1 0 1 0 0 0 1 0 0 0 0 0 1 0 0 1 0 1 1 0 0 1 0 1 1 0 1 0 1 0 0 0 1 0 2 2
161 0 0 2 0 0 1 1 0 1 1 0 1 1 2 0 0 2 1 0 1 1 0 0 2 0 0 0 1 1 1 1 1 1 0 0 1 0 0 0 1 0 1 1 2 1 2 0 1 1 0 0 0 0 2 2 0 0 0 0 0 1 0 2 1 1 2 2 1 0 0 1 2 2 1 2 2 2 2 0 2 2 2 1 1 0 0 1 1 1 1 0 2 2 0 1 0 1 0 2 0 0 0 0 2 2 2 2 0 0 0 1 1 1 1 1 1 0 2 0 1 0 2 1 1 1 0 1 0 2 0 1 0 0 0 0 0 0 0 0 0 0 0 0 0 0 0 0 0 1 0 1 0 0 0 0 0 1 0 2 0 0 0 2 0 0 0 1 1 2 0 1 0 2 2 1 2 0 0 0 0 1 1 1 2 2 2 1 1 0 2 2 2 0 2 0 1 0 0 0 0 0 0 1 1 1 1 0 2 0 0 1 2 1 0 0 0 1 1 0 1 1 0 0 0 0 0 0 1 0 0 0 0 0 0 0 0 2 0 1 0 0 2 0 2 0 0 0 1 1 1 0 0 1 0 0 1 1 0 0 0 0 1 2 0 0 0 0 2 2 0 1 2 2 0 0 0 1 1 0 1 2 2 2 0 0 0 1 0 2 0 1 0 1 0 1 1 2 0 1 1 0 1 1 1 0 0 0 0 0 0 0 2 1 1 0 2 0 0 1 0 1 1 0 2 0 0 0 0 0 2 2 0 0 0 0 0 2 0 0 0 2 0 2 1 1 0 0 2 1 0 0 0 0 0 0 0 1 0 1 2 1 0 0 0 0 0 1 2 0 0 0 1 1 1 1 1 1 0 0 0 2 1 1 0 1 0 0 0 0 0 0 1 0 1 1 0 2 0 0 0 0 0 2 1 0 0 0 1 2 0 1 0 0 0 1 1 0 0 0 0 2 0 0 1 1 1 0 1 0 1 0 0 1 1 1 0 0 0 0 0 1 2 1 0 0 2 0 0 0 0 0 0 2 0 0 0 2 1 1 0 0 1 0 1 1 1 2 0 0 0 0 1 1 2 2 0 2 0 0 2 1 0 0 2 1 0 2 2 0 0 0 1 0 0 0 1 2 2 1 1 1 2 0 2 0 2 1 1 0 0 0 1 0 0 0 0 2 0 1 1 1 2 1 1 2 0 2 0 2 0 2 1 1 1 0 1 1 0 2 0 0 0 1 1 0 0 2 2 0 0 0 0 0 1 1 0 0 0 1 0 0 1 2 0 2 2 1 1 1 0 0 0 0 0 0 0 1 2 1 2 0 0 0 0 0 0 0 0 0 0 2 1 0 1 1 1 1 0 0 1 1 0 0 0 2 1 1 0 1 0 0 0 0 1 0 0 1 1 0 1 0 0 0 0 1 2 1 0 0 2 0 0 0 0 1 2 1 2 0 2 0 1 1 1 0 1 2 1 0 0 1 2 0 0 1 0 1 1 0 0 0 2 0 0 2 2 2 1 0 0 0 0 0 1 1 2 0 1 0 1 1 0 1 2 2 0 1 0 1 1 2 0 0 0 0 0 1 2 2 0 1 0 0 0 1 1 1 2 0 0 0 0 0 1 0 0 0 1 0 0 0 1 0 1 1 1 0 0 0 2 0 0 0 0 0 1 1 1 2 0 2 1 0 0 0 1 2 0 0 1 1 0 0 0 1 0 0 1 0 0 0 2 1 1 0 1 0 1 1 2 0 0 0 0 0 0 1 0 1 0 0 0 0 0 2 0 1 0 2 0 2 0 1 1 1 0 1 0 0 2 0 0 0 0 0 1 0 0 1 1 0 0 0 0 0 0 2 1 0 1 1 0 1 0 1 1 0 0 1 1 0 1 0 0 1 0 0 1 0 1 1 0 0 0 0 1 1 0 0 2 0 2 2 0 1 1 1 0 0 0 0 2 0 2 2 0 0 1 1 0 0 0 0 2 1 0 2 2 1 1 1 2 0 0 0 0 0 0 1 2 2 1 1 1 0 1 1 0 0 0 1 2 0 2 1 1 1 0 2 0 2 0 0 1 0 1 2 1 1 0 1 0 0 0 0 1 2 0 0 1 2 2 2 2 0 0 0 1 1 0 0 2 2 1 0 2 0 1 0 1 0 0 0 0 0 2 1 0 0 2 0 1 0 1 1 1 0 0 0 1 0 0 0 1 0 1 1 1 1 0 0 1 1 0 0 0 1 1 0 0 0 0 0 0 1 0 1 2 0 2 2
162 0 2 1 0 0 0 2 0 2 2 0 0 0 0 0 0 1 1 0 0 1 0 1 1 1 2 0 2 2 2 2 0 0 0 0 1 1 0 0 0 0 0 0 2 0 0 0 0 0 0 0 1 1 0 1 0 1 0 2 0 0 0 1 0 0 0 2 1 0 0 1 2 2 2 2 2 2 2 0 2 2 2 2 2 1 1 1 1 2 0 1 1 1 0 1 0 0 0 1 0 0 2 0 2 0 2 1 1 0 0 1 1 1 1 1 1 0 2 0 2 1 1 2 1 1 0 0 1 1 0 0 1 0 0 0 1 0 0 0 1 0 1 1 0 0 1 1 1 1 0 0 0 0 1 0 0 1 0 0 0 0 0 2 1 2 1 1 0 1 0 1 1 1 1 1 0 1 0 2 1 1 1 1 1 1 1 1 1 0 2 2 1 0 1 0 0 0 0 0 0 1 1 1 1 2 1 0 2 0 0 1 1 0 1 1 1 0 2 1 1 1 0 0 0 1 1 0 0 0 0 0 0 1 1 0 1 1 0 1 0 0 2 1 2 0 0 1 1 1 0 0 0 0 0 0 0 1 0 0 0 0 0 0 1 1 0 0 2 1 0 2 0 0 0 0 0 1 1 0 0 1 2 1 0 0 1 1 0 2 1 1 1 2 1 1 1 1 0 0 0 0 1 0 1 0 0 1 1 1 0 1 2 1 1 0 2 0 0 0 2 0 1 0 0 0 0 0 0 0 2 0 0 0 0 0 0 1 2 1 1 1 0 2 0 0 1 0 1 1 0 0 0 2 1 1 1 0 0 1 1 0 2 2 1 0 0 0 1 1 1 1 0 0 0 0 1 1 1 0 0 1 0 0 0 1 0 0 0 0 0 0 2 1 1 1 1 1 0 0 0 0 0 2 0 1 0 1 1 1 0 0 0 0 0 2 2 1 0 1 0 1 1 0 0 0 0 0 2 0 1 1 0 0 0 0 0 2 0 1 2 1 2 1 1 1 1 0 2 0 0 1 0 2 1 1 1 2 1 1 1 0 0 0 0 1 0 1 0 1 0 0 2 0 1 0 1 2 0 2 0 1 1 0 1 0 0 0 1 1 1 1 0 2 0 0 1 1 1 2 0 2 1 1 1 1 2 0 2 0 0 0 1 0 1 0 0 2 0 2 2 0 0 0 0 1 1 1 1 1 1 1 0 0 1 0 2 1 0 0 1 1 0 1 1 1 0 2 2 0 0 0 1 0 1 1 0 2 1 0 1 0 0 0 0 0 0 0 0 1 0 1 1 0 1 0 0 1 1 2 2 0 0 0 2 0 1 0 1 1 0 0 0 0 0 0 0 0 0 0 0 2 0 1 0 2 0 0 1 2 1 1 0 0 2 0 0 0 0 0 0 1 0 1 1 0 2 2 0 0 0 0 1 0 0 1 1 0 2 0 2 0 0 0 1 1 2 1 1 0 0 2 0 1 0 2 0 0 2 1 1 1 1 2 0 0 2 2 1 0 1 0 0 0 1 1 2 1 1 1 1 0 1 2 1 1 1 0 1 1 1 2 0 1 0 0 0 0 1 0 0 1 0 0 1 2 2 1 1 0 2 2 0 1 1 0 0 1 1 0 0 0 0 0 1 2 0 1 1 1 0 0 0 0 0 0 1 1 1 2 0 2 0 0 0 1 1 1 0 0 1 1 0 0 0 0 0 0 2 0 0 0 2 1 1 0 0 2 0 2 0 0 0 0 0 0 1 0 0 0 1 0 0 0 1 1 1 2 1 2 1 1 2 2 1 0 0 1 0 1 2 0 0 0 0 1 2 0 0 1 2 1 1 0 2 1 1 2 2 0 2 2 0 0 1 1 0 0 0 2 1 1 2 0 0 2 0 0 2 1 1 0 0 0 0 0 0 1 0 1 1 0 0 2 0 0 0 1 0 1 0 1 0 0 0 2 0 0 1 1 0 0 1 1 2 1 0 0 1 2 2 2 2 0 0 0 0 0 0 0 2 1 1 2 2 0 2 0 0 0 0 2 2 0 2 0 1 2 0 0 0 0 0 1 1 0 2 2 2 2 0 2 0 0 1 0 1 1 0 0 0 1 0 2 0 0 0 2 2 0 0 0 2 2 1 0 0 0 0 1 0 0 1 0 0 0 2 1 0 0 2 0 0 1 2 0 0 0 0 0 0 0 0 0 1 0 1 1 1 0 0 2 0 0 0 0 0 1 0 1 1 0 1 0 0 0 1 0 0 0 0 0
163 0 1 2 0 0 1 1 0 0 0 1 0 0 0 0 0 1 1 2 1 2 0 0 2 0 0 0 0 0 1 0 2 1 0 0 2 0 0 0 0 0 0 0 2 0 1 0 2 2 0 0 1 2 0 1 0 1 2 0 1 2 0 0 0 2 0 0 0 0 0 0 2 2 1 2 2 0 0 0 0 0 2 0 0 0 0 0 2 2 0 0 0 1 1 1 0 0 0 2 0 0 2 0 2 0 2 1 1 0 1 2 0 0 0 0 0 0 2 0 1 1 2 1 1 1 0 0 0 0 1 0 0 0 0 0 0 0 1 0 2 0 0 0 0 0 0 0 0 0 0 1 0 1 0 1 1 1 0 1 0 0 0 2 1 2 1 0 1 1 1 1 1 2 1 2 1 0 0 0 0 0 1 1 2 1 2 0 0 0 1 1 1 0 2 1 1 0 0 0 0 2 0 0 0 2 2 0 1 0 0 0 2 0 0 1 1 1 2 0 1 1 0 0 0 0 0 0 0 0 1 1 1 1 0 0 0 1 0 1 0 0 1 1 2 0 1 0 0 0 0 0 0 0 1 1 1 2 1 0 0 0 1 1 0 0 0 0 1 1 0 0 1 1 1 1 0 2 1 0 1 1 1 0 0 2 0 0 1 2 1 2 1 2 2 0 2 1 0 1 2 0 2 0 2 0 0 0 0 0 1 1 2 1 1 0 2 0 1 0 1 1 2 0 2 0 1 0 2 0 1 1 1 1 0 0 0 2 0 0 0 0 1 1 0 0 1 0 2 0 0 0 1 1 0 0 0 1 0 2 2 0 2 0 2 1 0 2 2 0 0 0 1 1 1 0 2 0 0 0 2 2 0 1 0 1 0 1 1 1 1 1 1 0 2 0 1 1 1 1 0 1 0 1 0 0 1 0 0 1 0 0 0 0 0 2 2 0 0 0 0 1 0 0 1 1 1 0 2 0 2 1 0 2 0 0 2 0 0 0 2 1 2 0 0 0 2 0 0 2 0 0 0 2 0 0 0 1 0 1 1 0 0 2 0 2 2 0 0 2 0 0 1 1 1 0 1 2 1 0 1 2 0 0 2 0 0 1 2 0 0 0 1 1 0 0 2 2 2 2 0 2 1 1 1 0 1 0 1 0 0 1 0 0 1 1 0 2 0 1 1 1 2 0 1 2 0 1 1 1 1 1 0 0 0 0 2 0 1 1 1 1 0 1 0 0 0 0 0 0 1 1 0 0 2 1 0 1 0 1 0 1 0 0 0 0 0 0 0 0 0 1 0 0 0 0 1 1 1 2 2 0 1 0 0 2 1 0 0 0 0 2 0 1 1 0 1 0 0 0 0 2 0 0 1 2 1 1 0 1 2 0 0 1 1 1 1 2 2 1 0 1 0 1 1 1 2 2 0 0 0 0 0 0 0 0 1 0 2 0 2 0 0 0 0 0 2 2 1 0 0 2 0 2 0 2 1 0 2 2 2 1 1 0 2 1 0 2 0 0 1 1 1 1 1 2 1 2 0 2 2 0 0 1 2 2 1 0 0 1 1 1 0 1 1 0 0 0 1 2 1 0 0 1 0 2 1 2 2 0 0 0 0 1 0 0 0 2 2 0 0 0 1 0 1 1 0 0 0 0 0 0 0 0 1 1 0 0 0 0 0 0 0 1 1 0 1 1 0 1 1 1 0 0 0 0 1 0 2 1 0 1 2 0 0 1 1 0 2 1 0 0 0 1 1 0 1 1 1 1 0 1 0 0 0 2 0 2 2 2 1 0 1 2 2 1 1 1 0 1 2 0 1 0 1 1 1 1 0 1 1 0 0 0 0 0 0 1 2 0 2 2 0 0 0 0 0 0 0 2 0 2 1 1 0 2 0 0 0 0 0 0 0 0 0 0 0 1 1 0 1 0 1 2 0 0 0 0 0 0 0 0 0 0 0 0 0 0 2 1 1 0 1 2 1 0 0 0 2 2 2 2 2 0 1 1 0 0 0 0 2 1 0 2 2 0 2 2 0 1 0 1 2 0 2 1 1 1 0 1 0 2 1 0 1 1 1 2 2 2 0 2 0 2 1 0 2 1 0 0 1 1 0 1 1 0 0 1 2 2 0 0 2 1 1 0 1 0 0 1 0 1 1 2 2 0 2 0 0 0 1 1 0 1 1 1 1 0 1 1 0 0 0 0 0 1 1 0 1 0 0 0 2 1 0 0 0 1 0 0 0 0 1 0 2 0 1 1 1 0 1 1
164 0 0 2 0 0 0 1 1 0 1 0 0 0 0 0 0 1 0 1 0 1 0 1 1 1 2 0 0 2 2 0 0 1 1 0 2 0 0 0 0 0 0 0 1 1 0 1 0 1 1 0 1 2 1 0 1 0 1 1 1 1 0 0 0 0 2 0 0 0 0 1 2 2 1 2 1 2 2 0 2 2 2 0 0 1 0 2 2 2 2 1 1 1 0 1 0 1 1 1 1 0 0 0 2 2 2 2 0 0 1 1 0 1 0 1 1 0 1 0 1 0 1 2 1 1 0 0 0 0 1 1 0 0 0 0 0 0 0 2 1 0 0 0 0 0 1 0 0 1 0 1 0 0 0 0 0 0 0 0 1 0 0 1 0 2 0 0 1 2 0 1 0 1 1 2 1 0 0 0 0 2 0 0 1 0 0 0 0 0 2 2 2 1 2 1 2 0 1 0 1 1 0 0 1 2 1 0 1 0 1 1 2 1 0 0 0 0 1 1 0 0 0 0 1 0 1 0 0 0 0 0 0 0 0 0 0 2 0 1 0 1 2 0 0 0 0 0 0 0 0 0 1 0 0 0 1 2 1 1 0 1 0 0 0 0 1 1 1 0 1 2 1 1 0 0 1 2 2 0 0 1 2 0 0 0 1 2 0 2 0 1 2 2 2 0 2 1 0 0 1 1 1 0 1 1 1 0 0 0 1 1 2 1 1 0 2 0 0 0 2 0 1 0 2 0 0 1 1 2 2 1 0 0 0 0 0 0 2 1 0 0 0 0 0 0 2 0 1 0 0 0 0 2 1 1 1 2 0 1 1 0 1 1 1 2 0 1 1 1 0 0 1 1 0 1 2 1 1 0 0 0 0 1 1 1 0 1 1 0 0 0 2 1 2 0 2 2 1 1 1 1 0 2 0 1 1 0 0 0 2 0 2 0 2 2 0 0 0 0 0 0 0 0 1 1 2 2 2 0 0 2 0 2 1 1 1 2 0 1 1 1 1 1 1 2 2 0 1 0 0 1 0 2 1 1 1 2 0 2 1 0 0 1 0 1 1 2 0 0 1 1 1 2 1 1 0 2 0 2 0 1 1 1 1 0 1 1 1 0 1 1 1 1 1 0 1 1 1 1 1 2 2 1 1 1 1 0 0 2 0 0 0 2 0 2 1 2 0 2 2 0 1 1 0 1 1 2 0 2 0 2 0 0 1 1 2 1 0 1 0 0 0 2 1 0 0 0 0 0 2 2 0 0 2 1 0 1 1 0 1 0 0 2 0 2 2 0 0 0 0 0 0 0 0 0 0 1 1 2 2 0 1 0 0 1 0 0 0 0 0 1 0 0 0 0 0 0 0 0 0 1 0 0 1 2 0 1 0 1 1 1 0 1 0 0 1 1 1 0 1 0 1 1 1 0 2 2 0 0 1 0 0 0 0 0 2 1 1 1 1 0 1 1 2 1 2 1 0 0 0 1 1 1 0 2 0 0 1 0 0 0 1 0 1 1 1 1 1 1 0 1 0 0 0 0 1 1 2 0 2 0 0 1 2 1 1 1 0 1 1 1 1 0 1 0 0 0 1 2 0 0 0 1 0 2 1 2 2 2 0 0 0 2 0 1 0 0 0 0 0 0 2 0 1 0 0 0 0 0 1 0 0 1 1 0 0 0 2 2 0 2 0 1 0 0 1 1 0 0 0 0 0 0 0 0 1 0 0 0 0 0 2 2 0 2 2 1 1 2 0 1 0 1 1 1 1 1 1 1 0 1 0 0 0 1 0 2 2 2 1 0 1 2 2 1 1 0 0 0 0 0 1 1 1 1 2 0 0 0 0 0 1 1 2 1 1 2 2 0 1 2 0 1 0 1 1 0 0 2 0 2 1 1 1 1 0 1 1 0 1 1 0 0 0 0 0 0 0 0 2 0 1 1 1 0 1 0 0 0 0 0 0 0 0 0 0 0 1 2 0 0 0 1 1 1 1 2 1 1 1 1 2 0 0 0 0 0 1 0 1 1 0 2 1 0 1 2 0 0 0 1 2 0 2 0 1 1 0 1 0 1 0 0 0 0 1 1 2 1 0 2 0 1 0 0 2 1 0 0 1 1 0 1 0 0 0 0 2 2 0 0 2 2 0 1 0 0 0 1 1 0 2 0 0 0 0 0 0 2 0 2 0 2 2 0 0 0 0 0 2 0 0 1 0 1 1 0 1 0 0 1 0 0 0 0 0 0 1 0 0 0 0 0 1 0 1 0 1 0 2 1
165 0 1 1 0 0 0 0 0 2 2 0 0 1 1 0 0 1 0 2 1 2 0 0 2 0 0 0 0 0 2 0 0 1 0 0 2 2 0 2 1 1 1 1 2 1 0 0 2 0 0 0 1 1 0 1 0 0 2 0 2 2 0 0 0 0 1 2 1 0 0 2 2 2 2 2 2 0 0 0 0 2 2 1 1 0 0 1 2 2 0 1 1 1 1 1 0 2 0 2 1 0 2 0 2 0 2 1 1 0 1 2 0 1 1 2 1 0 1 1 1 0 2 2 1 0 0 0 0 0 1 0 0 0 1 1 1 0 0 2 1 0 0 0 0 1 1 0 0 1 0 0 1 0 0 0 1 0 1 0 2 1 0 2 1 1 0 2 0 2 2 0 1 2 1 0 2 0 0 0 0 0 0 0 1 0 1 0 0 0 1 1 1 0 1 0 2 0 0 0 1 1 0 1 1 1 1 0 1 1 0 1 2 0 0 0 0 2 2 0 2 2 0 0 0 2 1 0 0 0 0 0 0 0 0 0 1 2 0 2 0 0 2 1 2 0 0 0 0 0 0 0 0 0 0 0 1 2 1 1 0 1 2 2 0 0 1 0 2 2 0 0 2 2 0 0 0 2 2 0 1 2 2 1 1 0 1 1 2 2 0 2 0 2 1 0 2 2 0 1 1 0 1 0 1 0 0 0 1 0 0 1 2 1 1 0 2 0 1 1 0 1 1 1 1 0 0 0 1 0 1 1 0 0 0 0 0 1 2 0 0 0 1 0 0 0 1 0 1 1 0 0 1 2 1 0 0 0 0 1 1 0 0 0 0 0 0 1 2 0 0 0 0 0 0 1 2 1 1 0 0 0 0 1 0 1 0 0 0 0 0 0 0 0 2 0 1 2 0 0 0 0 0 1 0 1 1 0 0 2 0 0 1 0 1 2 1 0 1 0 0 1 1 1 0 1 0 0 1 0 1 0 0 2 1 1 0 1 0 0 1 1 2 0 0 0 2 0 2 0 0 0 0 2 1 1 1 0 1 0 1 0 0 0 0 1 0 1 0 1 1 0 1 2 0 0 0 0 0 0 1 1 0 0 2 0 0 2 2 1 1 1 2 0 1 0 0 2 2 2 0 2 2 0 1 0 1 0 1 1 0 0 0 0 0 0 0 2 0 2 2 0 2 0 2 2 0 0 2 1 1 1 0 1 0 0 2 0 0 1 1 1 0 0 0 0 0 1 1 0 0 0 0 0 1 1 0 0 0 1 0 0 1 2 0 1 2 1 1 1 0 0 0 0 0 0 1 1 1 2 1 0 1 0 0 1 0 0 0 0 0 1 1 0 1 0 0 0 0 0 0 1 0 0 0 2 2 1 0 0 1 0 0 2 0 0 0 0 0 0 1 0 1 2 2 0 1 1 0 0 1 0 0 0 0 0 2 0 2 0 1 0 0 1 2 2 2 1 0 0 0 1 1 0 0 2 0 0 1 1 1 0 1 0 2 1 1 2 1 1 1 0 0 0 1 2 2 0 1 0 1 1 0 1 1 1 0 0 1 1 1 1 0 0 0 0 0 0 1 1 0 0 0 0 1 0 0 1 1 0 1 1 0 1 0 1 0 2 1 0 1 0 1 0 1 1 1 1 1 1 2 1 0 0 1 1 1 1 0 1 0 1 0 0 0 0 0 0 0 0 0 0 0 0 0 1 1 0 1 0 0 0 2 0 0 0 0 0 2 1 1 0 2 1 1 0 1 0 2 2 0 1 1 1 2 0 0 1 1 2 1 1 1 2 2 1 0 0 0 0 0 0 2 0 2 0 1 0 0 2 2 0 2 0 2 0 2 1 2 0 0 2 0 1 0 1 1 0 0 1 1 0 2 0 1 2 0 0 2 0 1 0 0 0 1 0 0 1 0 0 2 0 0 2 0 0 0 0 0 0 1 0 0 0 0 1 0 0 1 1 0 0 0 0 2 0 0 2 2 1 1 1 2 0 0 0 1 0 0 0 1 1 0 1 1 1 0 2 0 0 0 2 2 0 2 1 0 1 0 1 0 0 0 0 0 0 2 1 2 1 1 1 0 2 0 0 1 2 0 0 1 1 0 2 0 0 0 0 2 2 0 0 1 1 0 0 0 1 0 0 2 0 2 0 0 1 2 0 0 1 1 1 0 0 0 2 2 0 0 0 2 0 0 0 0 0 0 1 1 0 0 1 1 0 0 0 0 1 1 0 0 0 0 0 1 0 0 0 0 0 2 2
166 0 1 2 0 0 0 2 0 1 1 1 0 0 0 0 0 1 1 0 0 0 0 0 2 0 0 0 0 0 1 0 0 0 0 1 2 1 0 0 0 0 1 1 1 1 0 0 2 2 0 0 1 1 1 0 0 0 1 0 0 2 0 2 1 1 1 0 2 1 0 0 2 2 2 2 2 1 1 0 1 2 2 1 1 0 1 0 1 2 0 0 2 1 0 1 0 0 0 1 0 0 1 0 2 1 2 1 1 0 0 1 1 2 1 1 2 0 2 0 0 0 1 2 1 1 0 1 0 2 0 1 0 0 1 0 1 0 0 1 1 0 0 0 0 0 0 0 0 1 0 1 0 1 0 1 0 2 0 0 1 1 0 0 0 2 0 0 1 1 0 1 0 2 2 0 2 1 1 1 0 1 1 1 1 1 1 1 0 0 0 1 2 1 2 0 1 0 0 0 1 0 0 0 0 2 2 1 1 0 1 0 2 0 0 1 1 0 1 2 0 0 0 0 1 0 2 0 0 0 1 1 0 0 0 0 0 2 0 1 0 1 2 1 2 0 0 1 1 1 0 0 0 0 0 0 0 1 0 0 0 0 0 2 0 0 0 0 1 0 1 0 0 0 0 0 1 2 1 0 1 1 1 1 0 1 1 2 0 2 0 0 2 2 2 0 2 0 0 0 0 0 1 0 1 0 0 1 2 2 0 2 1 1 1 0 1 1 0 0 0 0 2 0 1 0 0 0 1 1 2 1 0 0 0 0 0 1 1 0 0 0 0 2 0 0 1 0 2 2 0 0 0 2 2 0 0 0 0 1 1 0 2 0 2 1 0 1 2 0 0 0 0 0 1 1 0 0 0 0 1 1 0 1 0 0 0 0 0 0 0 0 0 0 2 0 1 1 0 0 0 0 0 2 1 0 0 0 0 2 0 0 1 0 1 1 0 1 0 1 0 1 0 0 1 1 2 0 1 0 0 0 1 1 1 0 1 0 0 0 2 0 2 0 1 1 1 0 2 0 0 0 0 2 0 0 0 2 1 1 1 0 0 0 0 0 0 1 0 1 0 0 1 1 2 1 1 2 1 1 1 1 1 0 2 0 0 0 2 2 0 0 0 2 1 0 1 2 2 1 1 1 2 0 2 0 2 0 1 1 1 0 0 1 0 1 0 2 0 0 1 1 2 0 0 2 0 0 0 2 0 1 0 1 1 0 1 1 1 1 1 0 0 1 0 0 0 2 2 0 0 0 0 0 2 1 1 0 0 1 0 0 1 1 0 1 1 0 0 1 1 1 1 0 1 0 1 1 2 1 2 1 0 0 1 0 1 0 2 2 0 2 1 1 2 0 1 1 0 0 1 1 1 0 1 2 0 0 0 0 0 0 0 1 0 1 1 0 0 0 0 0 0 0 1 0 1 1 0 0 0 0 0 0 0 1 2 0 2 0 1 0 0 1 1 1 2 1 1 0 0 1 1 0 0 2 0 0 0 0 0 0 2 1 1 1 1 2 0 1 1 0 1 0 0 2 2 0 2 0 0 0 0 1 1 1 0 0 0 2 1 1 0 0 0 0 0 0 1 2 0 1 0 0 0 2 2 2 2 0 1 0 0 2 0 1 0 1 1 0 0 0 1 0 2 1 0 0 0 0 0 0 0 1 1 0 1 1 0 1 1 1 0 1 0 0 1 0 0 1 1 1 0 0 0 0 2 0 1 0 0 0 2 0 0 0 0 1 0 2 0 0 0 2 2 0 1 1 1 1 0 1 0 0 0 1 0 2 2 2 2 0 0 0 0 0 0 0 0 0 0 0 2 0 2 1 0 0 0 2 2 0 0 1 1 1 2 2 2 0 1 2 0 1 1 2 1 0 0 2 1 1 1 2 1 2 0 1 1 0 1 0 0 0 0 0 0 2 0 0 1 1 1 1 0 0 1 0 0 0 0 0 0 0 0 1 1 0 1 2 1 0 0 1 2 2 1 1 1 1 1 1 2 0 0 0 0 1 1 0 1 2 0 2 2 0 2 2 0 0 0 1 1 0 1 1 0 1 0 0 0 0 1 0 1 1 1 2 1 1 0 1 0 0 0 0 1 0 0 0 0 2 0 1 0 0 0 1 2 0 0 0 1 2 0 0 1 1 0 0 2 0 2 0 1 0 0 1 0 0 1 0 0 0 1 1 2 0 0 0 1 0 0 0 0 1 1 0 0 0 0 0 0 0 1 0 1 1 0 2 1 0 0 1 0 0 0 0 1 0 2 2
167 0 0 2 0 0 1 1 0 2 2 0 0 1 0 0 1 1 0 1 1 2 0 0 2 0 0 1 0 0 2 1 0 0 1 1 2 2 1 1 1 0 0 0 0 0 0 0 0 2 1 0 2 2 0 0 0 0 2 0 1 2 1 0 0 0 2 0 1 1 0 0 2 2 1 2 2 2 2 0 2 2 2 1 1 1 0 0 0 2 0 0 2 0 0 2 0 2 0 2 2 0 1 1 2 0 2 1 1 0 0 2 0 2 0 0 1 0 0 0 2 0 2 1 1 1 0 1 1 1 1 0 0 0 1 1 0 1 0 1 1 0 0 0 0 1 0 0 0 1 0 1 0 0 0 0 0 1 0 0 0 2 0 2 1 1 1 1 0 2 0 1 1 2 1 1 1 2 2 2 0 2 1 1 2 1 1 2 0 1 0 2 0 0 1 0 1 0 1 1 0 1 0 1 1 2 0 1 0 0 1 1 0 1 0 1 0 0 2 1 1 1 0 1 0 0 1 0 0 0 0 0 0 0 0 0 0 1 0 1 0 0 0 0 1 0 1 0 0 0 0 0 1 0 0 0 2 0 0 1 0 0 0 1 0 0 0 1 1 1 0 1 2 2 1 1 0 2 2 0 2 2 2 0 1 1 0 0 0 2 2 2 0 2 0 1 1 0 0 0 1 0 2 0 2 0 0 1 1 1 1 2 1 1 1 0 1 0 0 0 2 0 1 0 2 0 0 0 0 2 1 1 1 0 0 0 0 2 0 1 0 0 2 1 1 1 0 2 2 1 1 0 2 2 1 1 1 1 0 2 1 0 2 1 2 0 0 0 2 0 0 0 1 1 1 1 1 0 0 0 2 0 0 1 0 0 1 0 0 0 0 0 1 0 1 1 0 2 1 1 0 1 0 2 1 0 0 0 0 0 2 0 0 1 1 1 0 1 0 1 0 1 1 2 0 0 0 1 1 0 0 0 1 1 1 0 1 1 0 0 2 0 2 1 1 1 1 0 1 0 0 1 0 1 2 1 2 0 1 1 1 0 0 1 0 1 1 1 0 1 0 0 1 1 0 0 0 2 0 2 1 2 2 1 1 1 0 0 2 0 0 0 1 1 0 0 0 1 1 1 1 1 2 0 2 1 2 0 0 2 0 0 1 0 1 0 0 2 0 0 0 1 2 1 0 2 0 2 0 2 0 2 0 1 0 1 1 0 2 2 0 0 0 2 0 2 2 1 1 0 1 1 0 0 2 2 0 0 1 1 0 0 1 2 0 0 2 1 1 0 1 1 1 0 1 1 1 2 2 2 2 0 0 0 1 0 1 1 0 0 0 1 0 0 0 1 1 0 0 0 0 1 1 0 0 1 2 1 0 2 0 0 0 1 0 0 0 0 0 0 2 0 1 1 1 0 1 1 0 0 2 0 1 0 0 0 2 0 2 0 1 1 0 2 1 1 2 2 1 0 1 1 1 2 0 2 1 0 2 0 0 0 1 1 1 1 1 2 0 1 0 0 0 0 0 1 1 1 2 0 1 1 1 1 0 1 1 0 0 0 2 0 1 0 0 0 0 1 1 1 0 1 0 0 0 2 2 2 2 0 0 0 0 0 1 1 1 1 1 0 0 0 0 0 0 2 0 2 2 2 1 1 1 1 1 0 2 0 0 0 0 0 0 0 0 0 0 0 0 0 0 0 0 0 0 1 1 0 2 1 0 1 2 2 1 0 0 0 2 1 0 0 2 0 0 0 2 0 0 0 1 1 1 0 0 0 1 1 1 2 1 1 1 1 0 0 0 0 0 1 1 0 1 0 1 1 0 0 0 1 2 1 0 2 0 0 2 1 0 0 1 1 0 0 0 2 1 0 0 1 1 0 2 0 0 1 0 1 2 1 1 1 0 0 0 0 1 0 0 0 2 0 1 0 1 0 2 0 0 0 2 0 1 0 1 1 2 0 2 0 0 0 0 0 2 2 1 1 1 1 1 1 1 0 0 0 1 1 0 0 2 0 0 2 2 0 2 2 0 0 0 2 1 0 2 2 0 2 1 1 1 1 1 0 1 1 1 2 2 0 1 1 1 2 0 0 1 2 0 0 0 1 0 1 0 0 0 0 2 1 0 0 1 0 0 0 0 2 0 1 0 0 2 1 1 1 2 0 0 0 1 1 0 0 1 0 0 0 1 0 1 0 0 1 0 1 1 2 2 1 0 1 0 0 1 0 1 0 1 0 0 0 0 0 1 1 0 0 1 0 2 0
168 0 1 1 0 1 0 0 0 2 2 0 0 0 0 0 0 0 0 1 1 2 0 1 1 0 0 0 0 1 2 0 0 1 0 0 1 2 0 2 2 0 0 0 1 0 0 0 2 1 0 0 0 1 0 0 0 0 0 1 0 2 2 0 0 0 1 1 1 0 0 1 2 2 2 2 2 1 1 0 0 1 2 1 1 0 0 0 1 1 0 0 0 1 0 2 1 2 0 2 2 0 1 0 2 0 2 2 0 0 0 0 1 2 1 1 2 0 1 0 1 0 2 1 1 1 0 1 0 1 1 0 0 0 1 1 1 0 0 0 1 0 0 0 0 1 1 0 0 0 0 0 0 0 1 0 0 0 1 0 2 1 0 0 0 0 0 1 0 1 1 0 0 1 1 1 1 1 1 1 0 1 0 0 2 1 1 1 1 0 2 2 1 1 1 0 1 1 0 0 2 0 0 0 0 1 2 0 1 2 0 1 2 0 0 1 0 0 1 0 2 2 0 0 1 0 2 0 0 0 0 0 0 1 1 0 1 2 0 2 0 0 1 0 2 1 1 0 1 1 1 1 0 0 0 0 0 1 0 0 1 1 0 1 0 0 0 1 2 2 0 1 0 0 0 0 0 2 1 0 1 0 1 1 0 1 1 1 0 2 1 1 2 2 2 0 1 2 0 2 2 1 2 0 2 0 1 1 1 1 1 1 0 2 2 0 2 0 1 0 1 1 2 1 1 0 0 0 2 0 2 2 1 0 0 0 0 2 0 0 0 1 1 2 0 0 2 0 2 2 0 0 0 1 1 0 0 0 0 1 2 1 0 0 0 0 0 2 2 0 0 0 1 0 0 1 2 1 0 0 0 2 0 0 0 0 0 0 0 0 0 0 2 0 2 0 0 1 1 1 0 1 0 2 1 0 0 1 0 0 0 1 1 0 1 2 0 0 0 0 0 1 2 0 1 1 2 0 1 0 1 0 1 0 2 0 0 2 0 0 1 1 1 0 1 1 1 0 0 0 1 0 0 2 0 0 0 0 0 0 0 0 1 1 1 2 2 2 0 0 1 1 1 1 1 1 0 1 1 0 1 2 1 0 2 1 0 0 0 0 2 2 2 2 0 0 0 2 2 1 1 1 2 0 2 0 2 0 1 1 0 0 0 0 0 1 0 1 0 1 1 1 2 1 0 2 0 0 1 1 1 0 0 1 0 0 2 1 0 0 1 1 0 2 2 2 0 0 0 0 1 1 0 0 2 1 0 0 1 2 0 0 0 0 0 0 0 1 1 0 1 1 1 0 1 1 1 1 2 1 2 0 0 0 0 0 1 0 0 0 0 1 1 0 0 0 0 0 0 0 0 2 1 1 0 2 0 1 0 1 0 0 0 2 0 1 1 0 0 0 0 0 0 0 0 1 2 0 0 0 2 0 0 0 0 0 2 2 2 0 1 0 1 2 2 2 2 0 0 0 0 0 1 1 0 2 0 1 1 0 0 0 0 0 1 2 1 2 1 0 1 1 1 0 0 1 0 0 1 0 1 1 1 1 1 2 0 0 1 0 2 0 0 1 0 0 0 0 0 0 0 0 0 0 0 1 1 2 2 0 1 1 0 1 1 2 0 1 1 0 0 0 0 0 1 1 0 1 1 1 1 1 1 0 1 1 1 0 1 1 0 1 0 1 0 0 1 1 0 0 0 0 1 0 0 0 0 0 1 1 0 0 2 2 2 0 0 1 0 2 0 1 0 0 0 0 0 1 1 1 0 1 2 2 1 1 0 2 2 2 0 0 2 2 1 0 0 1 0 0 1 0 2 0 2 0 1 1 0 1 1 0 0 2 0 0 2 1 0 0 0 0 0 1 0 1 1 0 0 2 1 1 2 0 0 1 1 1 2 1 0 0 0 0 0 0 0 2 0 1 0 0 1 1 1 0 1 0 1 1 0 0 0 0 0 2 0 0 1 2 0 0 0 1 2 1 0 0 1 1 2 2 2 0 0 0 1 1 0 1 1 2 0 2 2 0 2 2 0 0 1 1 2 0 1 1 0 2 1 1 1 2 1 0 1 2 1 0 1 0 0 1 0 1 0 0 1 1 0 0 0 1 0 1 1 0 1 0 1 1 0 0 2 1 0 0 0 0 0 1 1 0 1 0 0 0 2 0 0 0 2 0 0 2 2 0 0 0 0 0 1 0 0 0 0 1 1 0 0 0 0 0 1 1 0 0 0 1 0 1 1 1 0 1 1 0 0 0 1 0 2 2
169 0 0 2 0 0 1 1 0 1 1 1 0 0 0 0 0 2 1 2 1 2 0 0 2 0 0 0 2 2 2 1 1 1 0 0 2 1 0 1 1 0 0 0 2 1 0 1 0 2 0 0 2 2 0 0 0 0 0 0 0 2 0 2 0 1 2 0 2 1 0 0 1 1 2 1 1 2 2 0 0 2 2 1 1 0 0 1 2 2 1 1 0 2 0 0 0 1 0 1 1 0 1 0 2 1 2 0 1 0 0 1 1 2 1 1 2 0 0 0 2 0 2 2 2 2 0 2 0 2 0 1 0 0 0 0 0 0 1 0 1 0 0 0 0 0 0 0 0 0 0 0 0 0 0 0 0 0 0 1 0 1 0 2 1 1 0 1 0 1 0 1 0 2 2 0 1 1 1 1 0 1 1 1 1 1 1 1 1 0 1 2 1 1 1 1 1 0 0 1 1 0 0 1 1 1 1 0 1 1 0 1 2 0 0 0 0 0 1 0 1 1 0 0 0 2 1 0 0 0 0 0 0 2 2 1 2 2 0 1 0 1 2 1 2 0 0 0 1 1 1 0 1 1 0 0 0 1 0 0 0 0 0 1 0 0 1 0 2 1 1 0 2 2 0 0 1 1 1 0 1 1 1 0 1 0 0 1 0 1 1 1 0 2 2 0 1 0 0 0 2 0 0 0 0 0 0 1 1 2 0 2 2 2 2 0 1 1 1 0 0 2 2 2 2 0 1 0 0 2 1 1 0 0 0 0 0 1 1 0 0 1 0 2 0 0 2 0 1 0 1 1 0 1 1 0 0 0 0 0 1 1 1 1 0 1 0 1 1 1 1 1 0 0 1 0 1 2 1 0 0 1 0 2 0 1 0 1 1 1 1 1 0 1 2 0 1 1 0 0 0 0 0 2 0 1 0 0 0 1 1 0 0 1 1 2 1 0 0 0 0 1 0 0 1 2 0 0 2 0 1 0 0 1 1 1 0 0 0 0 2 1 2 0 1 1 1 0 2 0 0 0 0 2 1 1 1 2 1 1 1 0 1 0 1 1 1 2 0 0 1 1 2 0 1 1 0 2 0 2 1 1 2 1 0 0 1 1 2 1 0 0 1 2 1 0 1 1 1 1 1 2 2 0 2 0 2 0 1 1 1 0 0 1 0 2 1 2 0 0 1 2 2 0 0 1 1 2 0 2 0 2 0 0 0 1 1 0 0 2 1 1 0 1 0 0 0 1 1 0 0 0 0 0 2 0 0 1 2 0 2 0 0 1 0 0 1 0 0 0 0 0 1 0 1 1 1 0 0 2 1 1 0 0 2 0 1 0 0 0 0 0 1 0 0 0 0 1 0 0 1 1 1 0 0 2 1 0 0 0 1 0 0 1 1 0 0 1 0 0 0 0 0 0 0 0 2 1 0 0 1 0 0 0 0 1 2 0 1 1 1 0 0 1 1 1 2 2 1 0 0 1 0 1 0 2 0 0 1 0 0 0 2 0 1 2 0 1 1 0 1 1 1 0 0 2 1 2 2 0 2 0 0 1 1 1 0 0 0 0 2 1 1 0 0 0 0 0 0 0 0 0 0 0 2 1 1 2 2 0 2 0 0 1 1 0 0 1 1 0 0 0 1 0 2 0 0 0 0 0 1 0 0 1 1 0 1 2 0 2 0 2 0 1 0 0 1 1 0 0 1 1 0 0 0 0 0 1 2 0 1 1 2 1 0 0 1 2 0 2 0 0 1 2 2 0 1 0 1 1 0 2 0 0 0 2 1 1 0 2 0 2 2 2 0 0 0 1 0 0 1 0 0 0 0 1 2 0 0 1 2 1 0 1 0 0 1 2 1 0 0 1 0 0 0 0 0 0 1 2 1 2 1 1 0 1 0 0 1 1 0 1 0 0 0 0 1 1 0 0 2 1 0 2 0 0 0 0 0 0 0 0 0 0 0 0 1 0 2 0 0 0 0 2 0 0 0 0 1 1 1 1 2 0 0 0 0 0 1 0 1 1 1 2 1 0 1 2 0 1 1 0 2 2 2 2 0 2 1 1 0 1 0 1 1 1 1 1 1 1 0 1 0 1 1 0 0 1 1 1 0 2 0 1 0 0 0 0 0 0 1 1 0 1 0 0 0 1 1 0 1 0 1 1 1 0 2 1 1 0 2 0 0 0 0 1 1 0 0 0 0 0 0 0 0 1 1 2 2 1 0 2 1 1 0 0 0 1 1 1 1 0 1 0 0 0 0 0 1 0 2 1
170 0 0 2 0 0 1 2 0 0 0 0 1 2 2 0 0 1 1 1 1 1 0 0 2 0 0 0 2 2 1 1 1 1 1 1 2 0 0 0 0 0 1 1 2 1 1 0 0 2 0 0 0 0 2 0 0 0 1 0 0 2 0 2 0 0 1 0 2 0 0 0 2 2 2 2 2 1 1 0 0 1 2 0 1 1 1 1 2 2 0 1 1 1 0 1 0 0 0 0 0 0 2 0 2 0 2 1 1 0 1 2 1 2 0 0 0 0 2 0 0 0 2 1 1 1 0 0 0 0 2 1 0 0 0 0 0 2 0 1 2 0 0 0 0 0 0 0 0 0 0 0 0 0 0 0 0 1 0 0 1 1 0 2 0 1 0 0 2 2 0 2 1 2 1 0 2 1 1 1 0 0 0 1 1 1 1 2 0 1 0 2 2 1 2 0 1 0 0 0 0 0 1 1 1 1 1 0 1 0 0 1 2 0 0 0 0 0 1 0 2 2 1 0 0 0 0 1 1 0 1 1 1 1 1 0 1 1 0 1 0 0 2 0 2 0 0 1 0 0 0 1 0 0 0 0 0 2 1 1 0 1 1 2 0 0 0 1 2 2 0 0 0 0 0 0 0 2 2 0 0 1 2 0 2 0 2 1 0 2 1 1 2 2 2 0 2 0 0 0 0 0 1 0 1 0 0 0 0 0 1 1 1 1 0 0 2 0 1 0 1 1 2 1 2 0 1 0 0 1 2 2 2 1 1 0 1 2 0 0 0 0 1 1 0 0 1 0 2 2 0 0 0 2 1 1 1 0 0 1 1 1 1 0 1 1 0 1 2 0 0 0 1 1 0 1 2 2 0 0 0 1 1 1 1 1 0 0 0 0 0 1 2 0 2 0 2 1 0 0 0 0 0 2 0 0 2 1 1 2 0 1 2 0 2 2 0 0 0 0 0 2 1 1 1 1 1 0 1 0 1 0 0 2 1 1 0 1 0 0 1 1 1 2 0 2 2 0 2 1 0 2 0 2 0 0 0 2 1 2 2 0 1 0 0 1 0 2 0 0 2 2 1 1 1 0 1 1 0 1 1 2 2 0 1 0 0 1 2 1 1 0 0 0 0 0 1 1 1 2 0 2 1 1 1 0 2 0 0 2 0 0 0 2 0 2 1 2 0 1 1 1 2 1 0 2 0 0 0 2 0 0 0 0 1 0 1 0 0 1 1 1 0 1 0 0 0 1 1 0 0 0 0 0 1 0 0 1 1 1 1 0 0 0 0 0 0 0 0 0 0 1 0 0 0 0 0 0 1 1 1 0 0 0 1 0 1 0 1 1 0 0 1 0 0 0 0 0 0 0 0 2 1 0 0 2 1 0 0 0 0 0 0 1 0 1 2 1 0 1 1 1 0 0 0 1 2 1 0 0 2 0 0 0 0 0 2 1 2 0 1 0 0 0 1 1 2 1 1 0 1 2 1 0 1 1 0 0 1 0 0 0 1 0 1 2 1 2 1 1 0 1 0 0 0 1 1 0 2 0 2 0 0 2 2 2 1 0 1 0 1 0 0 1 0 0 0 0 1 1 0 1 0 0 2 2 1 2 2 0 0 0 0 0 0 1 0 0 0 0 0 0 0 1 1 2 1 2 1 0 1 0 0 0 0 0 0 0 0 0 0 1 0 0 0 0 0 0 0 0 0 1 0 0 0 0 0 0 2 1 0 1 1 0 0 1 0 1 0 2 0 0 0 1 1 0 1 1 0 0 0 0 0 0 0 2 1 2 1 2 1 1 1 1 1 0 0 0 0 1 1 1 2 0 2 0 1 0 0 1 2 1 1 0 1 0 1 2 1 1 1 2 0 0 0 0 0 0 0 1 1 0 2 0 0 2 0 1 1 0 1 1 0 0 2 0 0 1 0 0 2 0 2 1 1 1 2 0 0 0 0 0 0 0 0 0 0 0 2 0 0 0 0 2 1 0 0 0 2 2 2 2 2 0 0 0 1 0 0 1 1 1 1 0 0 0 0 2 0 0 0 1 2 0 2 1 0 1 0 1 0 0 0 0 1 0 1 1 2 1 0 2 1 1 0 0 1 0 0 0 0 1 1 2 1 0 0 1 1 0 0 0 2 1 0 1 0 1 0 1 1 0 2 1 0 0 1 0 0 1 0 1 0 1 1 1 1 0 0 0 0 0 0 0 0 0 1 0 0 0 0 0 0 0 0 0 0 2 0 1 1 1 0 1 1 0 0 0 1 0 0 0
171 0 1 2 0 0 0 1 1 1 2 0 0 1 0 0 1 1 1 0 1 0 0 0 2 0 0 0 0 0 2 0 0 0 1 2 2 1 0 2 2 1 0 0 2 0 0 0 2 0 0 0 0 0 2 1 0 0 1 0 0 1 0 2 0 0 2 0 2 1 1 1 2 2 2 2 1 2 2 0 2 2 1 0 1 0 0 1 2 2 1 1 1 1 0 2 0 1 0 2 1 0 1 0 2 1 2 1 1 0 1 2 0 0 0 0 0 0 0 0 2 0 1 1 0 0 0 0 1 1 1 1 0 0 0 0 0 0 0 2 0 0 0 0 0 0 1 0 0 2 0 2 0 1 1 1 2 1 0 0 1 1 0 2 0 1 0 1 1 2 0 1 1 1 2 0 2 0 0 0 0 0 1 1 2 2 1 2 1 0 2 2 2 1 2 1 1 0 0 0 1 0 0 2 1 1 2 0 0 0 0 1 0 0 0 0 0 0 1 0 1 1 1 0 0 1 1 0 0 0 0 0 0 2 2 2 0 2 0 1 0 0 2 0 0 0 0 1 1 1 0 0 0 0 0 0 0 1 0 0 0 0 1 0 0 0 2 0 1 1 0 1 1 1 0 0 0 2 2 0 1 2 2 1 0 0 0 2 0 2 0 0 2 2 2 0 1 1 0 0 1 1 0 0 0 0 0 2 2 2 0 2 0 1 1 0 2 0 0 1 0 1 1 0 0 0 0 0 2 1 2 1 0 0 0 0 0 1 1 0 0 1 1 2 1 1 1 0 0 0 0 0 0 1 1 0 0 0 0 0 0 0 2 1 2 1 0 1 2 0 0 0 2 2 1 1 1 1 1 0 1 1 0 0 0 0 0 0 0 0 0 0 0 0 1 1 1 1 1 1 0 2 0 2 0 1 0 0 0 2 0 0 1 0 1 2 1 0 0 0 0 0 0 0 0 1 1 0 1 1 0 0 0 2 2 2 0 1 0 0 0 2 0 2 0 2 2 0 1 0 0 1 0 2 1 0 1 1 2 1 1 0 1 0 1 1 1 2 0 0 1 0 0 2 2 2 0 2 0 2 0 1 0 0 2 1 0 2 2 0 0 0 1 1 0 0 0 1 1 1 1 1 1 1 1 0 1 1 1 0 0 0 0 1 0 2 1 2 0 1 1 1 2 0 1 1 1 0 0 2 0 0 0 2 2 0 1 1 0 0 0 0 0 1 1 0 0 0 0 1 0 1 0 0 1 0 1 0 1 1 1 0 0 0 0 0 0 0 0 1 1 2 0 0 0 0 0 1 2 1 2 0 0 0 0 0 0 0 2 2 1 0 0 1 1 0 1 0 1 0 1 1 2 0 0 1 1 0 0 0 1 0 0 0 1 0 0 1 0 1 1 1 1 0 1 2 2 2 0 0 1 0 0 0 1 0 1 1 2 0 2 0 1 2 2 1 1 1 2 0 1 1 2 1 0 2 0 0 1 0 0 0 1 1 1 1 1 2 1 0 1 1 0 0 0 0 0 1 2 0 2 0 0 0 2 2 0 1 0 0 1 0 0 1 0 0 0 1 2 2 0 0 0 1 1 2 1 2 2 0 0 0 0 2 0 0 0 2 2 0 0 0 0 0 1 1 0 0 0 0 0 0 1 0 1 1 1 0 0 0 0 1 0 1 0 0 1 0 0 1 0 1 0 0 0 0 1 0 2 0 0 0 2 1 0 1 2 2 0 2 0 0 0 0 0 1 1 0 2 2 0 2 0 0 0 2 0 2 1 2 1 1 0 2 2 2 0 0 0 0 0 0 1 0 1 1 1 1 0 1 1 0 1 1 0 0 1 2 0 1 0 1 0 0 0 0 0 0 0 2 1 1 2 1 0 1 1 2 2 0 2 2 2 2 0 2 2 0 0 0 2 0 2 1 1 1 2 0 0 0 0 0 0 0 0 2 1 0 1 2 1 0 0 0 2 1 1 1 2 2 2 2 2 0 0 0 1 0 1 0 0 1 1 1 2 0 2 1 0 0 0 1 2 0 2 1 1 1 0 2 1 1 2 1 2 1 2 1 2 1 0 2 0 0 0 0 2 0 1 1 0 1 0 2 0 0 0 1 1 0 1 1 2 2 2 0 0 0 1 1 0 1 2 1 1 0 2 1 0 0 1 0 0 0 0 2 2 0 0 0 0 0 0 0 0 0 1 0 0 1 1 0 1 2 0 1 1 1 0 0 0 1 0 0 1 1 1 0 0 0 2 2
172 0 1 1 0 0 0 2 1 0 1 0 0 0 0 0 0 1 1 1 1 1 0 0 2 0 0 0 1 1 2 1 0 1 0 0 2 2 1 0 0 0 1 0 1 0 0 0 2 1 0 0 0 0 1 0 0 0 1 0 1 1 0 0 0 0 1 1 2 0 0 1 1 1 1 1 1 2 2 0 2 2 1 0 1 0 0 0 2 2 0 0 2 1 0 2 0 1 0 2 0 0 0 0 2 0 2 0 1 0 0 1 1 2 1 1 2 0 2 0 0 0 1 2 1 1 0 0 1 1 0 0 0 0 1 1 1 0 0 1 2 0 0 0 0 1 1 0 0 0 0 0 2 0 1 0 0 2 0 0 0 1 1 1 0 1 0 0 2 2 0 2 2 0 1 1 1 1 0 1 1 1 0 0 0 0 0 0 0 0 1 1 2 2 2 0 2 0 0 0 1 0 0 2 2 0 2 1 1 0 1 1 1 0 0 0 0 0 1 1 0 0 1 0 0 0 0 0 0 0 1 1 0 0 0 0 0 1 0 1 0 0 2 1 2 0 0 1 0 0 0 1 0 0 1 1 1 1 0 0 0 0 0 0 0 0 0 0 1 1 0 1 2 2 0 0 1 2 2 1 1 2 1 0 0 1 0 0 0 2 2 1 1 2 2 0 2 0 0 0 1 0 0 0 0 0 0 0 1 1 0 1 2 2 2 0 2 1 0 0 0 1 1 1 2 0 0 0 1 1 0 0 2 1 0 0 0 2 0 0 0 1 1 2 1 1 1 1 1 0 1 1 0 2 2 0 0 0 0 1 1 0 2 0 2 2 0 1 1 1 1 1 1 1 1 1 1 2 1 0 0 0 0 1 0 1 0 0 0 0 0 0 2 0 2 0 2 1 0 0 0 0 0 2 0 0 0 0 1 1 1 1 0 0 0 2 1 0 0 0 0 2 0 1 1 1 1 1 2 0 2 0 0 2 1 1 1 1 0 1 0 2 2 0 0 0 0 0 1 0 0 1 0 2 0 0 0 0 1 1 1 0 1 0 1 1 1 1 0 1 0 0 2 1 0 0 0 1 0 0 1 2 0 0 2 0 0 1 2 1 0 0 1 2 0 0 1 1 1 2 0 2 2 0 2 0 2 0 1 1 1 0 0 1 0 2 1 2 0 2 2 0 2 0 1 2 0 1 0 2 0 1 0 2 0 0 2 0 1 2 1 0 0 0 0 0 0 1 1 0 1 1 0 0 1 0 1 1 1 0 0 0 0 1 1 0 0 0 0 1 0 0 0 0 0 0 0 1 2 1 2 0 0 0 0 0 0 0 0 0 0 1 1 0 1 0 0 0 0 0 0 1 2 0 0 0 2 2 0 0 0 0 0 0 2 0 0 0 0 0 1 0 0 1 1 0 2 1 0 0 1 1 1 0 0 1 2 2 2 0 1 0 0 0 1 1 2 1 1 0 1 1 2 0 0 0 0 0 1 0 0 0 1 1 0 1 1 2 0 1 0 0 1 0 0 2 1 1 1 1 1 1 1 1 1 2 0 0 1 0 1 0 0 0 0 1 1 0 2 2 0 0 1 0 0 1 1 2 2 0 0 0 0 2 0 1 0 1 0 0 1 0 1 0 1 1 0 1 0 0 1 0 0 0 1 1 1 1 0 1 0 1 1 0 0 0 2 1 0 0 0 0 0 0 0 0 0 0 2 1 0 0 2 1 0 0 0 0 1 2 2 1 0 0 0 0 1 0 1 1 1 1 0 0 0 1 1 2 1 2 1 1 1 1 0 0 0 0 0 0 0 1 1 0 1 0 1 1 0 1 1 0 2 0 2 0 2 1 2 0 1 2 0 0 0 0 0 0 0 2 1 1 2 0 0 1 1 0 1 1 0 0 0 0 0 0 0 2 0 2 1 0 1 2 0 0 1 1 0 0 0 0 0 0 0 1 1 0 1 0 0 0 1 2 1 0 0 0 2 1 1 1 2 0 0 0 0 1 1 0 0 2 0 2 2 0 2 2 0 0 0 1 2 0 1 1 1 1 1 0 0 0 0 0 1 1 2 1 2 1 0 2 0 1 0 0 2 0 1 1 0 2 0 0 0 0 0 0 1 1 0 0 2 1 0 0 0 2 0 2 0 0 2 0 0 0 0 1 0 0 1 0 0 0 0 0 0 0 0 0 1 0 1 0 0 0 0 2 2 0 0 2 1 1 0 1 1 0 1 1 0 0 1 0 0 0 1 0 2 0 0 0
173 0 1 1 0 0 0 2 0 0 0 1 0 1 0 0 0 1 1 1 0 1 0 0 2 0 0 0 0 1 2 1 1 0 1 1 2 2 0 2 2 1 0 0 1 0 0 0 1 1 0 0 0 0 0 0 0 0 1 1 0 1 0 1 1 1 2 0 1 0 0 0 2 2 1 2 2 1 1 0 1 2 1 0 1 0 0 1 2 2 0 1 2 1 0 1 0 1 0 1 1 0 0 0 2 1 2 2 0 0 2 2 1 2 0 0 0 2 2 0 0 0 2 2 2 2 0 0 1 1 0 0 0 0 0 0 0 0 0 0 1 0 0 0 0 0 0 0 0 1 0 1 0 1 1 1 0 1 0 1 2 2 0 2 1 2 0 0 1 1 0 1 0 1 1 0 1 0 0 0 0 1 1 1 2 2 1 2 0 0 1 2 1 0 1 1 1 0 0 0 0 0 0 2 2 0 2 0 1 0 1 1 1 0 0 0 0 0 1 1 0 0 0 0 0 2 2 0 0 0 0 0 0 0 0 0 0 2 0 1 0 0 2 1 1 0 0 0 0 0 0 0 0 0 0 0 1 0 0 0 0 0 0 0 0 0 0 2 2 2 0 0 2 1 1 0 1 1 2 0 0 1 2 1 0 1 1 1 0 2 0 1 1 1 1 0 2 1 1 0 1 0 1 0 1 0 0 0 2 2 0 2 1 2 2 0 1 1 0 1 0 0 1 0 2 0 1 1 0 1 0 0 0 0 0 0 0 1 1 1 0 1 0 2 1 1 1 0 2 0 0 0 1 1 0 1 1 0 0 2 2 0 1 0 1 1 0 2 2 0 0 0 0 0 0 1 2 0 0 0 0 1 0 1 0 1 0 1 1 0 0 0 1 0 2 1 1 2 1 1 0 1 0 1 0 0 1 0 0 1 1 0 0 0 0 0 0 1 0 1 0 1 0 2 0 0 0 1 2 0 1 0 0 0 0 0 1 0 0 0 1 1 2 1 1 2 2 0 1 0 1 0 0 2 1 1 1 1 0 0 0 0 0 0 1 1 1 2 0 0 0 0 2 0 2 0 2 1 1 0 1 2 0 0 2 1 0 0 1 0 1 1 0 1 0 0 1 2 2 2 0 2 2 0 2 1 2 0 0 2 1 0 0 1 0 1 1 2 0 1 1 1 2 0 1 2 0 1 0 2 0 1 0 0 0 2 2 1 0 0 2 1 0 1 1 0 0 0 0 0 1 1 1 0 2 1 0 1 2 0 0 0 1 1 0 1 1 1 1 1 0 0 2 0 0 2 2 1 1 2 2 0 1 0 0 1 0 0 1 1 0 2 1 0 0 0 0 0 0 0 0 2 0 0 1 2 1 1 0 0 0 0 0 0 1 0 0 1 0 0 0 0 2 2 2 0 0 2 0 0 2 0 0 0 0 2 2 1 2 0 1 1 0 0 1 1 2 1 2 0 1 1 1 1 0 2 1 1 2 0 0 0 1 1 1 1 1 1 1 0 1 1 1 0 0 2 1 0 1 0 1 1 0 1 1 0 1 0 1 0 2 1 0 1 1 0 0 1 0 1 1 0 0 0 0 1 2 1 1 0 0 0 0 1 0 0 0 1 1 0 0 0 0 0 1 2 0 0 0 0 0 0 1 0 1 1 1 0 0 0 0 0 0 0 0 1 1 1 1 0 0 1 0 0 0 1 0 0 2 1 0 0 2 1 0 1 1 0 1 2 1 0 1 0 0 0 1 2 1 1 0 1 1 0 0 0 1 2 2 2 0 0 2 2 2 0 0 1 0 0 1 0 0 0 0 0 1 0 0 1 1 0 1 1 1 0 1 2 0 1 0 1 0 1 0 1 1 0 0 1 0 1 1 1 1 1 0 1 1 0 1 1 0 0 0 0 0 1 0 0 1 0 0 2 0 0 0 0 1 1 0 0 0 0 0 0 1 0 0 1 0 0 0 1 2 1 0 2 2 1 1 1 2 0 0 0 0 1 2 0 1 1 0 1 2 0 2 1 0 0 0 1 2 0 1 1 1 1 0 2 1 2 1 0 1 0 2 0 1 1 0 1 0 1 0 0 1 1 1 2 0 2 1 2 1 0 0 1 1 0 0 0 2 0 0 0 1 0 0 0 1 1 1 1 1 0 1 1 1 1 1 1 0 0 0 2 2 0 0 0 0 0 0 0 0 0 1 1 1 0 0 1 1 1 0 0 0 0 1 0 0 0 0 0 0 1 0 0 1 0 0 0
174 0 1 2 0 0 0 2 0 0 0 2 0 1 0 0 0 0 0 2 0 2 0 1 1 0 1 0 1 1 1 1 1 1 0 0 1 2 0 1 0 1 2 2 2 0 1 0 1 1 0 0 1 1 1 0 0 0 1 1 1 1 0 0 0 0 1 2 1 1 0 1 2 2 2 2 2 0 0 2 0 2 2 2 2 1 1 0 1 1 1 0 2 1 0 2 0 1 0 2 1 0 1 0 2 1 2 2 0 0 1 2 1 2 1 1 2 0 0 0 2 0 2 0 0 0 0 0 1 1 1 1 0 0 1 1 0 1 0 2 1 0 0 0 0 0 0 0 0 0 1 0 1 0 0 0 0 1 0 0 0 1 1 2 1 2 0 0 1 1 0 1 1 1 1 1 2 2 0 2 0 2 1 2 1 1 1 1 0 0 2 2 2 1 2 0 0 0 0 0 1 0 1 1 1 1 2 0 1 0 1 1 1 0 0 0 0 0 1 0 1 1 2 0 0 2 2 0 0 0 1 1 1 1 0 0 0 2 0 2 0 0 2 0 2 1 1 0 0 0 0 1 0 1 0 0 1 2 0 0 0 0 0 1 0 0 1 0 1 0 1 0 1 1 0 0 0 1 1 0 1 1 1 0 0 0 0 1 0 2 1 1 2 2 2 0 2 1 0 0 0 0 1 0 1 0 0 0 1 1 0 1 1 1 1 0 2 0 0 1 0 0 2 0 2 0 0 0 1 1 2 0 1 0 0 0 0 2 0 1 0 1 2 2 0 0 2 0 2 2 0 0 0 1 1 1 1 0 0 2 2 0 2 2 1 1 0 1 1 1 1 1 0 0 1 1 1 2 0 1 1 1 0 1 1 2 0 0 0 0 0 0 1 0 2 0 1 0 2 2 0 2 0 2 1 0 0 1 1 1 0 0 1 0 1 2 0 1 0 0 0 1 0 1 1 1 1 0 1 0 1 0 2 0 2 0 0 1 0 0 2 1 2 1 0 1 2 1 1 0 0 1 0 1 1 0 1 0 1 0 0 0 0 2 0 2 2 2 0 0 1 0 2 0 1 0 1 2 0 0 2 1 2 1 1 1 0 1 1 0 1 1 1 2 1 0 0 1 1 2 0 2 2 0 2 0 2 1 1 0 0 0 0 0 0 1 0 2 0 0 0 2 2 0 1 2 0 1 1 2 0 0 0 0 1 0 1 0 1 1 1 1 0 0 0 1 0 1 1 0 0 0 0 0 1 0 0 0 2 0 2 0 0 2 0 1 2 2 2 0 0 0 2 0 2 2 2 2 2 2 2 1 1 0 0 1 0 0 0 0 0 1 0 0 0 0 0 1 0 0 1 0 2 0 0 0 2 0 0 0 1 0 0 0 1 0 0 0 0 0 1 0 0 0 0 0 1 1 0 0 0 0 0 0 0 1 2 1 0 2 0 0 0 1 1 1 2 1 1 0 1 1 1 1 0 2 1 0 1 0 0 0 0 1 1 1 0 1 0 2 0 0 0 0 0 1 1 2 0 2 2 0 1 1 2 1 1 0 0 1 1 1 1 0 0 0 0 0 1 1 0 1 0 1 1 2 0 1 1 0 2 1 0 2 0 0 0 1 1 0 0 0 1 0 1 1 0 0 0 0 1 0 0 0 0 0 1 1 0 1 1 0 0 0 0 0 1 0 0 2 2 2 0 0 0 0 0 0 1 0 0 0 1 1 0 1 1 1 0 2 0 1 0 0 0 1 2 1 0 0 0 0 0 0 0 2 0 2 0 2 0 2 1 2 2 1 0 1 0 0 1 0 1 0 1 0 0 1 1 0 1 0 1 1 1 0 2 1 1 0 1 1 0 0 1 2 1 0 0 2 0 2 2 2 0 2 0 1 2 1 0 0 0 0 0 0 0 0 0 0 2 0 1 2 0 1 1 0 0 0 0 0 0 0 0 1 1 0 1 1 0 0 0 1 1 1 0 0 2 2 2 2 1 0 0 0 1 1 0 0 2 1 0 1 1 0 1 2 0 0 0 1 1 0 1 1 1 1 0 1 0 1 1 1 1 1 2 1 2 2 0 2 0 1 1 0 1 0 0 0 1 1 0 1 0 0 0 0 0 0 0 0 2 1 0 1 0 1 0 0 1 0 2 1 0 0 2 1 0 0 1 0 0 0 0 1 1 0 0 0 1 0 0 1 0 1 2 0 0 0 0 1 0 0 0 0 0 1 0 0 0 1 0 1 0 0 0 0 1 0 2 1
175 0 2 1 0 0 0 1 0 1 1 1 0 0 0 0 0 0 0 2 0 2 1 0 2 0 0 0 2 2 0 0 2 2 0 0 0 2 1 1 1 1 1 1 1 1 0 0 0 2 1 0 0 0 2 1 0 0 1 2 0 0 1 0 0 1 1 1 0 1 0 0 1 1 2 1 0 1 1 1 1 2 2 1 1 1 1 2 2 2 1 1 0 2 0 0 0 0 0 0 0 0 0 0 2 0 2 1 1 0 0 1 0 1 0 0 0 0 0 0 0 0 1 2 1 1 0 1 1 1 1 0 0 0 0 0 0 0 2 0 1 0 0 1 0 0 0 0 0 1 0 0 0 0 1 0 0 2 0 0 0 0 0 2 0 2 0 0 0 0 0 0 1 0 0 1 2 0 0 0 0 1 0 0 0 0 0 2 1 0 2 2 0 0 1 0 1 0 0 1 1 0 0 2 2 0 2 0 0 0 1 1 1 0 0 0 0 1 1 0 1 1 1 0 1 1 2 0 0 0 0 0 0 0 0 0 0 2 0 1 0 0 2 0 1 1 1 0 0 0 0 0 0 0 0 0 1 2 0 0 0 0 0 0 0 0 0 1 1 0 0 1 0 0 0 0 1 1 1 0 1 1 2 1 0 0 0 0 0 1 0 0 1 2 1 0 2 1 0 1 1 1 1 0 1 0 1 0 1 1 0 1 1 1 1 0 1 0 0 1 0 1 1 0 2 0 1 0 1 0 0 0 0 0 0 0 0 2 0 0 0 0 1 2 1 1 1 0 2 1 0 0 1 1 0 1 1 0 0 1 1 0 2 1 1 0 0 1 2 0 0 0 1 0 1 1 2 1 1 0 0 1 0 1 0 0 0 0 0 0 0 0 1 0 2 0 2 0 0 0 0 0 0 2 0 0 1 1 0 2 0 0 0 0 0 1 1 0 0 0 0 1 0 1 1 1 1 0 0 0 0 0 0 1 1 1 0 1 0 1 2 1 2 1 0 1 2 0 1 0 1 0 0 2 2 2 2 0 1 0 0 0 0 1 0 0 0 2 0 0 1 1 2 0 1 0 1 2 0 1 2 1 1 1 2 2 0 1 2 0 0 0 2 0 1 0 1 0 0 2 0 2 2 1 1 1 1 0 1 1 0 1 0 0 0 1 0 2 0 1 1 1 1 0 0 1 1 0 1 1 1 0 0 0 0 0 2 1 2 1 1 0 0 1 0 0 0 0 0 0 2 2 0 0 0 0 0 1 1 1 0 0 0 1 0 0 1 0 0 0 0 1 1 0 1 1 1 1 1 2 2 1 0 0 0 0 0 0 0 0 0 1 1 0 0 0 0 0 0 0 1 2 1 1 0 1 1 2 0 2 1 1 0 1 0 1 1 1 0 0 0 0 0 0 0 0 2 2 0 0 0 0 0 0 0 2 2 0 2 0 1 0 1 2 2 1 2 1 1 0 1 1 0 1 1 2 0 1 1 0 0 0 1 1 1 1 1 1 1 1 0 1 2 0 0 2 2 1 2 0 1 0 0 0 0 1 1 1 0 0 2 1 0 1 0 0 1 0 0 2 1 0 0 0 0 2 2 1 2 0 0 1 0 0 0 0 0 2 2 0 0 0 1 0 0 2 0 1 1 1 1 0 0 1 0 0 1 0 2 2 0 2 0 1 0 0 1 1 0 1 2 2 0 0 0 1 1 2 2 0 2 2 2 1 0 1 1 1 1 2 0 0 0 0 0 0 1 2 0 0 0 1 0 0 0 2 0 1 1 2 1 1 1 2 2 1 0 0 1 1 1 0 0 0 0 1 2 0 1 1 2 0 1 0 1 0 1 2 1 0 0 1 0 1 0 0 0 0 0 2 1 1 2 0 0 0 0 0 0 0 0 0 0 0 0 0 0 1 1 0 1 0 1 1 1 0 1 0 1 1 0 0 0 1 1 1 1 0 1 1 0 0 0 1 2 0 0 1 2 2 2 1 2 0 0 0 1 0 1 0 1 1 0 1 1 0 1 2 0 0 0 1 1 0 2 0 1 1 1 2 1 2 1 0 1 1 1 2 2 1 0 2 0 0 0 0 0 1 1 1 0 2 0 2 0 0 0 2 2 0 0 0 1 2 1 1 0 0 0 0 1 0 2 0 0 2 2 0 0 2 0 2 0 0 1 1 1 1 0 0 1 0 0 0 0 0 1 0 0 0 0 0 1 1 1 0 0 1 1 0 0 1 0 0 0 0 0 0 1 0 1 1
176 0 1 2 0 0 0 2 0 0 0 1 0 1 1 0 0 1 1 1 1 2 0 0 2 0 0 0 0 0 2 1 1 1 2 0 2 2 0 1 1 0 0 0 2 2 0 1 0 2 1 0 0 1 1 0 1 1 0 0 1 2 0 2 1 1 2 0 2 0 0 1 2 2 2 2 2 1 1 0 0 2 2 0 0 0 0 1 1 1 0 1 1 1 0 1 0 1 0 1 0 0 0 0 2 1 2 1 1 0 0 2 0 2 0 0 2 0 0 0 2 0 2 1 1 1 0 2 0 2 1 1 0 0 0 0 0 0 2 0 1 0 0 0 0 0 0 0 0 2 0 2 0 2 1 0 1 1 0 0 0 1 0 2 0 2 0 0 1 1 0 1 1 1 1 0 2 0 0 0 0 1 0 0 0 0 0 0 0 0 1 1 2 0 2 0 2 0 0 0 1 0 0 0 0 1 1 0 1 0 0 0 2 0 0 0 0 1 2 1 1 1 1 0 0 2 2 0 0 0 0 0 1 1 1 1 0 2 0 0 0 1 2 0 1 0 0 1 0 0 0 1 0 0 0 0 0 2 0 0 1 1 1 1 0 0 0 1 1 0 0 1 0 0 0 0 1 1 1 0 1 2 2 2 0 0 2 2 0 2 1 1 2 2 2 0 1 1 0 0 1 0 0 1 0 1 1 0 1 1 0 2 2 1 1 0 2 0 1 1 0 1 1 0 1 0 0 0 1 0 2 1 0 0 0 0 0 1 1 1 1 1 1 1 0 0 2 0 1 0 0 0 0 1 1 0 1 1 0 1 1 0 0 0 0 0 0 1 2 0 0 0 0 0 0 0 1 1 0 0 0 0 1 2 0 0 0 0 0 0 0 0 1 0 2 0 0 0 0 0 0 0 0 2 0 2 0 0 0 1 0 0 0 0 0 0 0 1 0 0 0 0 0 0 1 2 1 0 1 1 0 1 1 1 2 1 0 1 0 0 0 2 1 1 1 2 1 1 1 0 0 0 0 2 0 0 0 0 1 0 2 0 0 0 1 1 1 1 0 1 0 0 2 2 2 0 2 2 0 0 0 1 2 1 0 0 1 0 1 0 1 1 0 1 1 0 1 2 1 1 2 1 2 1 1 1 1 0 1 0 0 0 0 0 1 1 0 2 0 2 2 0 2 1 1 1 1 0 0 2 0 0 0 0 1 0 1 1 0 0 0 0 0 1 1 0 0 1 1 0 0 0 0 0 2 1 0 0 1 1 0 0 1 2 0 1 2 0 0 0 1 1 0 0 0 0 0 0 1 1 2 1 0 0 1 0 1 0 0 0 0 0 0 0 0 0 0 0 0 0 0 2 2 0 0 1 1 1 0 0 1 0 0 0 1 0 0 0 0 0 1 0 1 1 1 0 1 2 0 0 0 1 0 0 0 1 1 1 2 0 0 0 0 0 1 1 2 1 2 0 0 1 0 1 1 2 0 1 2 0 0 0 1 1 0 1 1 1 1 0 1 1 0 0 1 2 2 1 2 0 0 0 0 0 0 0 0 2 0 0 2 1 0 0 0 0 0 0 1 2 1 1 0 0 1 2 1 1 2 1 0 0 1 0 0 1 0 1 1 0 0 0 1 0 2 2 0 0 0 0 1 0 0 0 0 0 1 1 1 2 1 1 0 0 1 0 0 1 0 0 0 0 1 1 1 1 0 0 1 0 0 0 1 0 0 0 1 0 0 2 1 0 1 0 0 0 0 2 0 0 0 0 1 1 1 1 0 2 2 2 0 0 0 0 0 0 0 0 0 2 2 0 1 0 1 1 0 0 0 1 1 0 1 1 1 0 1 2 1 1 1 1 0 1 0 1 1 0 0 1 1 0 2 1 0 1 1 1 1 0 0 0 0 0 0 0 0 2 1 0 0 0 0 2 0 0 0 0 1 1 0 0 0 1 1 0 1 0 1 1 0 0 1 0 2 0 0 2 1 0 0 0 1 0 0 0 0 1 1 0 0 2 1 1 2 0 2 2 0 0 0 1 0 0 0 2 0 1 1 2 1 2 0 0 1 0 1 1 1 0 0 1 0 1 0 0 1 0 0 0 0 1 0 2 0 0 0 0 1 1 1 1 2 2 1 2 0 0 0 0 2 0 2 0 0 2 2 0 0 0 1 0 1 0 1 0 1 0 2 1 0 0 0 0 0 0 0 1 1 0 0 1 1 1 0 0 0 0 1 0 0 0 1 0 2 0 0 0 0 0 1 0
177 0 1 2 0 0 1 1 0 1 1 1 0 0 0 0 0 1 0 2 1 2 0 0 2 0 0 0 1 1 2 1 0 1 1 0 2 1 0 1 1 0 0 0 2 0 1 0 2 0 0 0 0 0 2 2 1 0 0 0 0 1 0 2 0 0 1 1 1 0 0 1 2 2 1 2 2 1 1 0 0 2 1 1 2 0 0 0 2 2 1 1 2 2 0 0 0 1 0 1 1 1 1 0 2 1 2 2 0 0 0 1 2 2 2 2 2 0 1 0 1 0 1 1 0 0 0 0 1 1 1 0 0 0 1 1 0 0 1 0 0 0 0 0 0 0 1 0 0 2 0 2 0 0 0 0 0 1 0 0 0 1 0 2 1 1 0 0 0 1 0 1 0 1 2 0 2 1 1 1 0 1 2 2 2 2 2 0 0 0 1 2 2 1 2 0 1 0 2 0 0 2 0 1 1 1 1 0 1 1 0 1 1 0 0 0 0 1 1 1 0 0 0 0 0 1 1 0 0 0 0 0 0 1 1 0 1 1 1 1 0 1 2 0 2 0 1 0 0 0 0 0 0 0 0 0 0 2 1 1 0 1 0 0 1 1 0 0 1 1 0 0 2 2 0 0 1 1 1 0 0 2 1 1 0 0 1 1 0 2 2 1 2 2 2 0 1 2 0 2 1 0 0 1 0 0 0 0 2 2 0 2 2 1 1 0 2 1 0 0 1 0 0 0 2 0 0 0 0 0 1 0 1 0 0 0 0 1 1 0 0 0 0 1 0 0 2 0 0 0 0 0 0 2 2 0 1 0 0 2 2 0 2 2 0 1 0 1 1 1 1 1 0 0 1 1 2 0 0 0 2 0 0 1 1 0 0 0 0 0 0 0 1 0 2 0 0 1 0 0 0 0 0 2 1 0 0 0 0 1 1 0 0 1 1 2 0 1 0 1 0 1 0 1 1 1 1 0 0 0 0 0 1 0 1 0 0 0 0 0 0 2 1 1 1 2 1 0 2 0 0 0 0 2 1 1 1 1 0 2 2 0 1 0 1 2 1 2 0 0 1 1 1 2 0 1 0 2 1 0 1 1 0 0 2 1 0 2 2 0 0 0 0 1 1 0 2 1 1 1 1 1 2 0 2 0 2 0 1 1 1 0 0 0 1 0 0 1 0 1 1 0 2 0 0 2 0 1 0 2 0 2 0 0 0 0 1 2 1 0 0 0 0 1 0 1 1 0 0 0 0 0 0 0 2 1 1 1 1 0 0 0 0 1 1 0 0 0 0 0 1 1 1 0 1 1 1 1 1 2 2 0 1 0 0 1 0 0 1 1 0 1 1 0 0 0 0 1 0 0 2 1 1 0 0 1 1 1 0 2 0 0 0 1 1 1 1 1 0 1 1 1 0 0 0 1 2 2 0 0 1 0 0 0 0 0 2 0 2 0 0 1 0 0 1 1 2 2 1 1 1 1 0 1 1 2 0 1 1 1 1 1 2 0 2 1 0 1 1 0 1 1 0 0 0 2 2 0 2 0 2 0 0 2 2 1 1 1 0 0 1 0 1 0 1 0 1 0 0 0 0 0 0 0 1 1 1 2 2 0 1 0 0 1 1 1 0 2 2 0 0 0 0 0 2 1 0 0 0 0 1 0 0 1 1 0 1 0 0 0 0 0 0 1 0 0 2 0 0 0 0 0 0 0 0 0 1 0 1 0 0 0 1 0 0 1 1 0 2 0 1 0 1 1 1 1 0 1 0 0 0 0 0 0 0 1 1 2 2 2 1 0 0 1 1 1 0 0 0 0 0 0 2 0 2 1 2 0 0 0 0 0 1 0 0 0 0 2 1 0 1 1 0 0 0 0 0 0 0 2 1 1 2 1 0 1 1 1 1 0 1 1 0 0 0 0 0 0 0 0 2 0 2 1 1 0 2 0 1 1 0 0 0 0 0 0 1 0 2 0 0 0 0 0 1 1 0 0 1 1 1 1 2 0 1 1 1 1 1 0 1 1 0 2 1 0 1 2 0 0 0 2 2 0 2 2 0 2 1 1 1 1 0 0 0 0 2 0 2 2 0 2 0 1 1 0 0 1 0 1 0 2 1 2 1 0 0 1 1 0 0 0 1 2 0 1 0 0 0 1 0 1 2 2 1 0 2 1 1 1 1 1 0 0 2 0 0 0 1 1 1 0 0 0 0 0 0 0 1 0 0 2 1 1 0 0 0 1 0 1 1 0 0 0 0 0 0 1 1 0 2 2
178 0 1 1 0 0 1 1 1 0 1 0 1 1 1 0 0 2 2 1 1 2 0 1 1 0 1 0 1 2 2 0 2 2 0 1 2 1 1 0 0 0 0 0 1 0 1 0 2 0 0 0 0 0 2 1 0 0 1 0 0 2 0 2 1 1 2 1 2 0 0 2 2 2 1 2 2 2 2 0 2 2 2 0 0 0 0 0 2 2 0 0 1 1 0 1 0 1 0 1 0 0 0 0 2 0 2 1 1 1 0 2 1 2 1 1 2 0 1 0 2 1 2 2 2 2 0 0 0 1 1 0 1 0 1 1 0 0 0 1 0 0 0 0 0 0 0 1 1 2 0 1 0 0 1 1 0 1 0 0 0 1 2 2 1 2 1 0 2 2 0 1 1 1 2 1 1 1 0 2 1 1 1 1 1 1 1 2 0 1 0 2 2 1 2 1 1 0 0 0 0 1 1 1 1 1 2 0 2 0 1 0 0 0 0 0 0 0 1 0 1 1 1 0 0 1 1 0 0 0 0 0 0 0 0 0 1 1 0 1 0 0 2 0 1 0 0 0 0 0 0 0 0 0 1 1 1 2 1 1 0 1 0 2 0 0 0 0 1 1 0 0 0 0 1 0 0 2 2 0 1 1 1 0 0 0 0 1 0 2 1 1 1 2 2 0 2 1 0 0 0 0 2 0 2 0 1 0 1 1 0 1 1 2 2 0 1 0 0 1 0 1 2 1 1 0 1 0 0 1 2 0 1 0 0 0 0 1 0 1 1 2 1 1 0 0 1 0 1 1 1 1 0 2 2 0 0 0 0 1 0 0 1 1 1 0 0 1 1 1 1 1 0 0 2 0 2 1 1 0 1 2 0 0 0 0 0 0 0 0 0 0 2 0 2 0 2 2 0 0 0 0 0 2 0 1 1 0 0 2 0 0 1 0 1 2 0 0 0 0 0 1 1 1 1 0 0 0 1 1 0 2 1 1 1 0 0 0 0 0 1 1 1 1 1 2 1 1 1 0 0 0 0 1 1 0 1 1 1 1 0 0 1 0 0 0 0 1 0 1 0 0 1 1 1 0 1 1 0 0 2 1 2 1 1 1 0 2 2 1 0 0 1 0 0 0 1 0 0 2 0 2 1 1 1 0 2 0 2 0 0 0 0 0 1 1 0 2 0 1 1 1 2 0 1 1 1 0 1 1 1 0 0 0 1 0 1 1 0 1 1 1 0 1 1 1 1 0 0 1 0 1 0 0 2 1 0 1 0 1 0 0 1 1 0 1 1 1 1 0 1 1 0 0 0 0 0 0 0 2 1 1 1 0 1 1 1 1 0 0 0 1 1 1 1 0 0 0 0 0 0 1 2 2 0 2 0 1 0 2 0 0 0 0 1 0 0 1 1 0 1 0 0 0 0 1 1 0 0 0 2 0 0 0 0 0 2 2 2 0 2 0 0 0 1 1 2 0 1 0 0 1 0 2 0 2 1 1 1 0 0 0 1 0 0 2 2 1 1 1 0 1 0 0 0 1 1 1 1 1 1 0 0 2 2 1 2 0 0 0 1 0 0 0 0 0 0 1 0 1 1 0 0 0 1 1 1 2 2 0 2 1 0 2 0 0 0 0 0 0 0 0 0 0 1 2 0 0 0 0 0 0 0 0 0 0 0 1 0 1 1 1 0 0 0 0 0 0 0 0 0 0 1 0 0 1 0 0 2 0 0 0 2 2 1 1 1 1 0 2 1 1 0 0 0 2 2 0 2 2 0 2 2 1 0 1 1 2 0 2 0 2 0 1 1 1 0 0 0 1 1 0 0 0 0 1 1 0 2 0 2 0 1 0 2 1 1 1 0 0 1 1 0 0 0 1 0 0 0 2 1 1 1 2 1 2 0 0 0 0 0 0 0 0 0 0 0 0 0 0 2 0 1 1 1 0 1 0 0 0 0 0 0 1 1 1 1 0 1 1 0 0 0 1 1 1 1 2 1 0 0 0 0 0 0 0 0 2 0 0 2 1 1 0 2 2 1 1 0 1 0 1 0 0 2 1 0 1 2 2 1 0 0 0 1 1 2 1 2 1 0 2 0 1 1 1 1 1 0 1 0 2 0 1 0 0 0 0 1 1 0 0 2 2 2 0 1 0 0 0 1 0 2 1 0 0 0 0 0 0 0 1 0 0 1 1 1 0 1 0 1 0 0 0 1 2 2 1 1 0 0 2 1 1 1 0 1 1 0 1 1 0 0 0 0 0 1 0 1 0 1 2
179 0 1 1 0 0 1 1 0 1 1 0 0 1 0 0 1 2 0 1 0 2 0 0 2 0 0 0 1 0 1 2 1 2 0 0 1 1 0 0 0 0 1 1 1 0 0 0 0 2 0 0 2 2 0 1 0 0 0 1 1 1 1 1 0 0 1 1 1 0 0 0 2 2 1 2 2 1 1 1 0 2 2 1 1 1 1 1 2 2 1 1 0 1 0 2 0 1 0 1 1 0 2 0 2 0 2 2 0 0 1 2 1 2 1 1 2 1 1 0 1 0 1 2 0 0 0 1 0 1 1 0 0 0 0 0 0 1 0 2 2 0 0 0 0 0 0 0 0 1 1 0 0 0 0 0 0 2 0 0 0 1 0 1 1 2 0 0 0 2 0 1 1 2 1 1 1 2 0 2 0 2 1 1 2 1 1 0 0 0 2 2 1 0 1 0 1 0 1 0 0 0 0 1 1 1 1 0 0 0 2 2 2 0 0 0 0 1 2 1 0 0 0 1 0 0 1 0 0 0 0 0 0 0 0 0 1 2 0 1 0 1 2 0 2 0 0 0 0 0 0 1 0 0 0 0 0 2 0 0 0 0 0 1 1 1 1 0 2 1 1 1 1 1 0 1 0 1 1 0 1 1 2 1 0 1 1 1 0 2 2 0 1 2 2 0 1 2 0 2 2 1 0 2 0 0 1 1 1 1 1 2 2 2 2 0 2 0 1 0 0 2 1 0 1 0 0 0 0 2 2 1 1 1 0 0 0 2 0 1 0 0 1 2 0 0 2 0 1 1 0 0 0 0 0 0 0 1 0 1 1 0 1 1 1 1 0 2 2 0 0 0 0 0 0 0 1 1 0 0 0 0 0 0 1 0 0 0 0 0 0 0 2 0 2 0 2 1 0 0 0 0 0 1 0 0 1 0 1 2 0 0 0 0 0 1 1 1 0 1 0 1 1 1 1 1 1 0 0 0 0 0 0 2 0 0 1 1 0 0 1 0 2 1 0 1 2 0 1 0 0 0 0 2 1 1 1 1 1 1 1 0 1 0 1 1 1 1 0 1 1 1 2 1 1 1 0 1 1 0 1 2 0 0 2 0 0 1 2 1 0 0 0 1 2 0 2 1 1 2 0 2 0 2 0 0 0 0 1 0 0 1 0 0 0 2 0 2 0 1 1 0 2 1 1 2 0 1 1 2 0 1 0 0 0 1 1 1 1 1 1 1 0 1 1 0 0 2 2 0 0 0 1 0 1 1 0 1 1 0 0 0 0 0 0 1 1 0 0 1 0 2 1 0 1 1 1 1 2 1 2 0 0 0 0 0 0 0 0 0 0 1 1 0 0 0 0 0 0 0 0 2 2 2 0 2 0 1 0 2 2 0 0 0 1 0 0 0 0 0 0 0 0 0 0 0 1 1 0 0 1 0 0 0 0 0 2 0 2 0 2 0 0 2 2 2 2 1 1 0 0 1 1 0 0 2 0 0 2 0 0 0 2 1 0 1 1 1 0 2 0 0 0 0 0 1 1 0 0 0 0 1 0 2 2 1 1 0 0 1 1 1 0 0 0 0 0 0 2 1 0 1 0 1 1 2 1 2 2 1 0 0 0 2 0 0 0 1 1 0 0 0 0 0 2 2 0 1 0 0 1 0 0 0 1 1 1 0 0 0 0 0 1 1 0 0 2 1 0 0 0 0 0 0 0 1 0 0 0 0 0 0 2 0 0 0 1 0 2 1 1 0 0 0 0 1 1 1 2 2 0 1 0 0 0 2 0 1 1 2 1 1 1 2 2 1 0 0 0 2 2 0 1 0 1 0 0 0 0 0 0 0 1 1 2 1 1 2 1 0 1 1 0 2 0 2 2 0 0 2 0 2 2 0 0 1 0 0 1 1 0 1 0 0 0 0 0 0 0 0 2 0 2 2 0 0 2 0 0 0 0 1 0 0 0 1 0 0 1 1 0 0 0 2 0 0 0 1 1 0 1 1 2 0 0 0 1 0 1 0 1 2 1 0 2 0 1 2 0 0 1 0 2 0 1 2 0 2 0 2 0 1 1 0 1 1 1 0 1 0 0 2 0 0 0 0 1 1 0 0 1 1 0 2 0 0 0 1 2 1 0 0 2 1 0 0 0 0 0 0 2 0 1 0 0 0 1 1 1 1 0 1 0 0 2 1 1 0 0 0 1 1 0 0 0 0 0 1 1 1 0 2 1 2 0 1 1 0 0 0 0 0 0 1 0 0 0 0 1 0 0 0
180 0 2 0 0 0 0 2 0 0 0 1 1 2 1 0 0 0 0 1 0 2 0 0 2 0 1 0 0 1 2 0 1 1 0 0 2 1 0 1 0 1 1 1 1 1 1 0 2 0 0 0 0 0 2 2 0 0 0 0 1 1 0 2 0 0 1 0 1 0 0 0 2 2 0 2 1 2 2 0 1 2 2 1 1 0 0 0 1 1 0 0 1 1 0 2 0 1 0 1 1 0 2 0 2 0 2 2 0 0 1 1 0 1 0 0 0 1 1 0 1 0 1 1 0 0 0 0 1 1 0 1 0 0 1 1 0 0 0 2 0 0 0 0 0 1 0 0 0 1 0 1 0 0 0 0 0 1 0 0 0 1 2 2 0 1 0 0 1 1 0 0 1 2 1 0 2 0 0 0 0 0 0 0 2 2 0 1 0 0 2 2 1 1 2 0 1 0 0 0 0 1 0 2 2 0 2 0 1 0 0 1 1 1 0 0 0 1 2 0 1 1 1 0 0 1 2 0 0 0 1 1 0 1 0 0 0 2 0 2 0 0 2 0 1 0 0 0 0 1 1 1 1 0 1 1 1 1 1 1 0 1 0 0 0 0 1 1 1 1 0 2 1 1 0 0 1 2 2 0 0 1 0 0 0 1 0 1 0 2 2 1 2 2 2 0 2 0 1 0 0 0 2 0 2 0 0 0 1 1 0 1 1 2 2 0 2 0 0 0 0 2 2 2 2 0 0 0 1 0 0 0 1 0 0 0 0 0 2 2 1 2 2 0 0 0 1 0 2 1 1 0 0 2 2 0 0 1 0 2 2 0 1 1 1 1 0 1 1 1 1 1 1 1 1 1 2 2 0 0 0 0 0 1 1 1 0 0 0 0 0 0 0 0 2 0 1 2 1 1 0 1 0 2 0 1 0 0 0 2 0 0 1 1 2 2 1 0 0 0 0 1 1 1 1 1 1 0 0 0 0 0 0 0 0 0 0 1 0 0 2 0 2 0 1 1 1 0 1 1 0 0 0 2 0 0 0 1 1 0 0 0 0 0 1 1 1 1 0 1 0 0 1 1 1 0 1 1 0 1 2 0 1 0 1 0 0 2 2 1 0 0 0 0 2 0 2 1 1 2 0 2 2 0 2 0 2 0 1 0 0 1 0 0 0 2 0 1 0 2 2 0 2 1 0 2 0 0 1 1 1 0 0 0 0 0 1 1 0 2 0 0 0 1 1 0 0 1 1 0 1 1 1 0 2 1 0 1 1 1 1 0 0 2 0 0 2 2 2 0 0 0 1 0 1 1 2 2 2 2 2 0 0 0 1 0 1 0 0 0 0 0 0 1 1 0 1 0 0 0 0 2 1 1 0 0 2 1 0 1 0 0 0 1 0 1 1 0 0 0 1 0 0 0 0 1 2 1 0 0 0 1 0 0 0 1 2 0 2 0 1 0 0 0 1 1 2 1 2 0 0 2 1 1 0 2 0 0 1 0 0 0 1 0 0 2 1 1 2 0 0 2 0 1 1 2 2 0 1 0 1 1 1 1 0 1 0 0 0 1 1 1 0 0 2 1 1 1 2 2 0 1 0 0 2 2 2 2 2 0 0 0 0 2 0 0 0 0 0 0 0 0 0 1 1 1 1 1 0 0 1 0 0 0 1 1 1 0 1 1 0 1 1 0 0 0 1 0 0 0 0 0 0 0 0 0 0 2 2 0 2 1 2 0 0 0 0 2 0 2 0 0 0 1 1 2 1 2 0 0 0 1 0 0 0 1 0 1 1 2 0 1 1 2 1 1 0 0 0 1 1 0 1 0 1 2 0 0 0 0 0 0 1 0 1 0 1 1 1 1 0 2 0 1 0 1 1 0 0 2 0 2 1 0 0 1 0 1 1 1 0 0 0 0 0 0 0 1 0 0 2 0 0 2 0 0 0 0 0 0 0 0 0 1 1 0 0 0 1 1 0 0 0 1 1 0 0 1 2 2 2 2 2 0 0 0 0 0 1 0 1 1 1 0 0 0 0 2 0 1 0 2 1 0 1 1 1 2 0 0 0 0 1 0 1 0 2 0 2 1 1 1 0 1 0 1 2 0 1 1 1 1 0 2 0 0 0 1 1 0 0 0 2 1 0 0 0 0 0 0 1 1 1 0 1 0 1 1 0 0 2 0 0 1 1 1 1 0 0 0 0 0 0 0 1 0 1 1 2 0 0 2 0 0 1 0 1 2 0 1 1 0 0 0 0 1 0 0 1 0 2 2
181 0 1 1 0 0 1 0 0 2 2 0 0 2 0 0 1 2 0 2 0 2 0 0 2 0 0 0 1 0 1 1 1 1 0 0 1 2 0 1 1 0 1 0 1 0 1 0 2 0 0 0 1 1 1 1 0 0 2 0 0 2 0 2 0 1 2 0 1 0 0 0 2 1 1 2 1 1 1 0 1 2 2 0 1 0 0 0 1 1 0 0 0 0 0 1 1 0 0 0 0 0 0 0 2 0 2 0 2 0 0 2 1 2 1 1 2 1 1 0 0 0 2 0 0 0 0 0 1 1 0 0 1 0 0 0 0 1 0 1 2 0 0 0 0 1 1 0 0 0 1 0 0 1 1 1 2 0 0 0 1 0 0 2 2 1 0 0 2 2 0 2 0 1 1 1 2 0 0 0 0 0 1 1 1 1 1 1 1 0 2 2 2 0 2 0 1 0 0 0 0 2 0 0 0 2 1 0 0 0 2 2 0 0 0 0 0 0 0 0 0 0 0 0 0 1 1 0 0 0 0 0 0 0 0 0 0 2 0 1 0 0 1 0 2 0 0 0 0 0 0 0 0 0 0 0 2 1 0 0 0 0 0 1 0 0 1 0 2 1 1 0 0 0 0 0 1 1 1 0 0 1 2 1 0 1 0 1 0 1 1 1 0 2 1 0 0 0 0 0 0 0 0 0 0 0 1 0 1 1 0 1 2 1 1 0 2 0 0 1 1 0 2 2 2 0 0 0 0 0 0 0 1 1 0 0 0 0 2 1 1 1 2 2 0 0 1 2 2 1 1 1 0 1 1 0 0 1 0 1 1 0 1 1 1 1 0 1 1 1 1 1 1 1 1 1 0 1 1 0 0 0 0 0 1 1 0 0 0 0 0 0 1 0 2 0 2 2 0 0 0 0 0 1 1 0 1 2 0 2 0 0 2 0 2 2 0 1 0 1 0 2 1 1 1 1 1 0 0 0 0 0 0 2 1 1 0 1 0 0 1 1 2 0 0 0 2 0 1 1 0 0 0 1 1 0 1 2 1 1 1 0 0 0 0 0 0 1 0 1 0 0 2 2 0 0 0 1 0 1 2 2 1 0 2 0 0 2 2 2 0 0 0 1 1 0 1 2 2 0 2 1 2 0 2 1 2 0 0 2 0 0 0 0 0 0 0 1 0 2 2 0 1 0 0 1 0 2 0 2 0 2 0 0 1 0 1 1 1 1 0 0 0 0 0 0 0 1 1 0 0 0 0 0 1 0 0 1 0 1 0 0 0 1 0 0 1 1 1 1 1 1 0 0 0 0 0 2 2 2 2 0 0 0 0 0 0 1 0 0 1 1 2 0 1 0 1 0 0 0 0 2 1 0 1 2 0 1 0 0 0 0 0 0 2 0 0 1 1 0 1 0 0 1 1 0 2 0 0 0 2 0 0 0 0 0 1 0 2 0 2 0 0 0 1 1 2 0 0 0 0 0 0 2 0 2 0 0 2 0 0 0 1 0 1 2 0 0 2 0 0 2 0 0 0 2 2 0 1 0 0 1 0 1 1 1 0 0 1 0 2 0 0 0 0 1 1 0 2 2 0 0 0 0 2 2 1 2 2 0 2 1 0 1 0 0 0 1 1 0 0 0 2 1 0 1 1 1 1 1 1 1 1 0 1 1 2 0 1 1 0 1 1 0 0 0 1 0 0 0 0 0 0 0 0 1 2 0 1 0 0 0 2 1 0 2 2 0 1 1 1 0 1 1 1 0 1 2 0 0 1 0 0 0 0 2 0 2 1 2 1 1 1 2 2 1 1 0 0 1 1 0 0 0 0 2 2 0 0 1 2 1 2 0 2 0 2 2 1 0 1 1 0 1 0 1 1 0 1 2 1 2 1 1 0 1 0 2 2 0 1 0 1 1 0 1 1 0 0 0 0 0 0 2 0 0 0 0 0 0 1 0 0 0 0 0 1 0 2 1 0 0 0 1 1 0 0 0 1 1 2 2 1 0 0 0 0 0 0 0 1 1 0 2 1 0 1 2 0 0 1 0 2 0 2 0 2 1 0 1 0 1 0 0 0 0 2 1 2 1 0 2 1 1 0 0 1 1 1 1 1 1 0 2 0 0 0 1 1 0 0 0 1 0 0 1 0 0 0 0 1 1 0 2 2 0 2 0 0 0 1 0 0 0 1 1 1 0 0 0 1 0 1 1 0 0 0 1 1 0 0 1 0 0 0 0 0 1 1 0 0 1 2 0 1 0 0 0 1 0 0 1
182 0 0 2 0 0 0 1 1 1 2 0 0 0 0 0 0 1 0 2 0 2 0 0 2 0 0 0 2 2 2 2 1 1 0 1 1 1 0 1 1 0 0 0 1 0 0 0 2 0 0 0 1 1 1 2 1 1 0 0 0 0 0 1 1 1 2 0 1 0 0 0 2 2 1 2 2 0 0 0 0 1 2 1 1 0 0 0 0 2 0 0 1 2 0 1 0 2 0 2 2 0 0 0 2 2 2 1 1 0 0 1 1 2 0 0 0 0 0 0 2 0 1 2 1 1 0 1 0 1 0 0 0 0 1 0 1 0 0 1 0 0 0 0 0 0 1 0 0 1 0 1 1 0 0 0 1 1 1 0 1 1 1 2 0 2 0 0 2 2 1 1 0 1 2 1 1 1 1 1 0 0 0 0 0 0 0 1 0 0 0 2 1 0 1 0 0 1 0 0 0 0 0 1 1 1 1 0 1 0 2 1 1 0 0 0 0 0 0 0 1 1 1 0 1 1 2 0 0 0 0 0 0 1 1 0 1 1 1 1 0 1 2 0 1 0 0 0 0 0 0 1 1 0 0 0 1 0 0 0 0 0 1 1 0 0 0 1 1 0 1 2 0 0 0 0 0 1 1 0 0 1 2 0 0 1 0 1 0 2 2 0 0 2 0 2 1 0 0 0 0 0 0 1 0 0 0 0 0 0 0 0 1 1 1 0 2 0 0 1 0 1 1 1 2 0 1 0 2 2 2 1 0 0 0 0 0 1 2 2 0 2 2 2 0 0 2 1 2 1 1 0 1 2 1 0 0 0 0 1 1 0 1 1 0 1 0 1 2 0 0 0 0 0 1 0 1 2 0 0 0 0 0 0 0 0 0 0 0 0 0 0 0 0 1 1 1 0 2 2 0 2 0 2 0 0 1 1 0 1 1 0 1 1 1 0 0 0 0 0 0 1 1 1 0 0 0 2 2 1 0 0 0 2 1 1 0 1 0 0 1 1 2 0 2 2 0 0 2 0 0 1 0 2 0 0 1 0 1 0 1 0 1 0 0 1 0 2 0 0 2 2 1 1 1 0 1 1 0 1 2 2 2 2 1 1 1 2 2 1 0 0 0 0 0 0 1 1 1 2 0 1 2 0 2 0 2 0 2 1 0 0 0 1 0 1 0 2 0 2 2 0 2 1 1 2 0 1 0 2 0 0 0 0 0 0 2 1 0 0 2 2 1 1 1 0 0 2 2 0 0 0 0 0 2 2 0 1 0 1 0 1 2 2 0 1 2 1 1 0 0 0 0 0 0 0 1 1 1 2 2 0 1 0 0 1 0 0 0 0 0 1 0 0 0 0 0 0 0 0 1 2 2 0 0 1 1 2 0 2 1 0 0 1 0 2 1 0 0 0 0 0 0 0 0 0 1 0 0 0 0 0 0 0 0 0 2 0 1 1 0 0 0 0 1 1 2 1 2 0 0 1 0 0 0 2 0 0 2 1 1 0 1 0 0 2 1 2 0 1 1 0 0 0 0 1 1 1 2 0 1 0 0 2 1 1 2 1 0 1 1 1 1 1 1 0 0 0 1 2 0 2 0 0 0 2 2 2 2 0 1 1 0 2 0 0 0 1 1 0 0 0 1 0 1 1 0 0 0 0 0 0 0 0 1 0 2 1 0 1 1 1 0 1 0 0 1 0 0 0 1 1 0 0 0 0 0 0 0 0 0 0 2 2 0 2 2 1 1 2 0 0 0 1 1 1 0 2 0 0 1 0 0 0 0 1 1 1 0 2 0 2 0 0 0 0 0 1 0 0 1 0 1 0 1 0 1 0 0 1 1 0 2 0 2 0 2 0 1 0 0 1 0 0 0 1 1 0 0 1 0 1 2 1 0 1 0 1 1 0 0 0 0 0 0 0 1 1 1 0 2 0 1 1 1 0 1 0 0 0 0 0 0 0 0 0 1 0 1 1 0 0 0 1 2 0 0 0 2 2 2 2 1 0 0 0 0 0 0 0 0 0 0 2 0 0 0 2 0 1 0 1 2 0 2 1 1 2 1 1 1 1 1 0 1 1 1 0 1 0 1 0 0 0 1 0 1 1 0 0 0 2 0 1 0 0 0 0 1 1 0 0 2 2 1 0 0 0 0 0 1 0 2 0 1 0 0 1 1 1 1 1 0 0 1 1 2 0 1 1 0 0 0 0 1 0 0 1 1 0 0 1 0 1 0 0 0 1 1 0 0 1 0 0 0 0 0 0 1 0 0 1
183 0 1 1 0 0 0 0 0 2 2 0 0 0 0 0 0 0 0 1 0 0 0 1 1 0 0 0 1 1 2 1 0 0 0 0 2 0 0 0 0 0 0 0 1 0 0 0 2 0 0 0 1 1 0 1 0 0 1 0 1 2 0 1 0 0 0 0 1 1 0 0 2 2 0 2 2 2 2 0 1 2 1 0 1 0 1 2 2 2 1 2 1 2 1 2 0 1 0 1 1 1 2 0 2 0 2 1 1 1 0 1 1 2 1 1 2 1 1 0 0 0 2 0 0 0 0 1 1 2 1 0 1 0 0 0 1 0 0 0 1 0 0 0 0 0 0 0 0 2 0 2 0 0 0 0 1 2 1 1 0 2 1 2 1 2 0 0 1 1 0 2 0 2 1 1 1 0 0 0 0 0 0 0 1 0 1 2 0 2 0 2 1 1 1 1 2 0 0 1 0 1 1 2 2 0 2 0 0 0 1 2 1 0 0 1 0 0 0 0 2 2 1 0 0 1 0 0 0 0 0 0 1 1 0 0 0 1 1 1 0 1 1 0 2 0 0 0 0 0 0 0 0 0 0 0 0 2 0 0 0 0 0 0 0 0 0 0 2 1 0 0 1 1 1 0 0 1 1 0 1 2 1 1 0 1 1 0 0 2 2 1 1 1 1 0 2 1 0 1 1 0 1 0 1 0 0 1 1 1 0 2 1 1 1 0 2 1 0 0 0 1 1 0 1 0 0 0 1 0 0 0 1 1 0 0 0 2 0 0 0 0 1 1 0 1 1 1 2 2 0 0 0 2 1 1 1 1 0 2 2 0 1 1 0 0 0 1 2 0 0 0 0 0 0 0 1 1 1 0 1 0 0 1 0 0 0 1 1 0 0 0 1 0 2 0 1 0 1 1 0 1 0 0 0 0 2 1 0 2 0 0 1 0 1 2 0 1 0 1 0 1 0 0 1 1 1 0 0 0 0 0 0 0 1 1 0 0 0 0 0 1 1 0 2 2 1 0 1 0 1 0 0 2 2 0 2 0 0 0 0 0 0 0 0 0 0 1 0 1 0 0 0 2 1 1 0 2 1 1 1 1 2 1 1 1 0 1 2 1 1 0 1 2 0 0 0 0 0 2 0 2 2 0 2 0 2 0 1 0 0 1 0 0 2 0 0 1 0 1 1 1 2 1 1 2 0 1 0 2 0 0 0 0 0 0 2 0 2 1 0 0 0 1 1 0 0 1 1 0 0 0 2 0 2 1 1 1 0 1 0 0 2 2 0 2 2 0 0 0 0 0 1 0 1 1 1 0 2 0 2 1 1 0 1 1 1 0 0 0 0 1 2 0 1 0 1 0 0 0 1 1 0 0 1 2 1 1 1 2 0 0 0 1 0 1 1 1 0 0 2 0 1 1 1 0 1 1 0 0 1 0 1 0 0 0 2 1 2 0 2 0 1 1 2 1 1 1 1 0 0 2 0 0 1 2 0 0 0 0 0 0 1 1 1 1 1 0 1 0 1 1 0 0 1 2 2 2 1 1 2 0 0 1 1 1 0 0 0 0 2 0 0 1 1 0 0 0 2 2 0 0 0 0 1 2 1 1 2 0 1 2 0 1 0 0 0 1 1 0 0 0 0 1 0 2 1 1 1 1 2 1 0 0 0 0 0 0 0 0 0 0 1 0 0 0 2 0 0 0 0 0 0 0 0 0 0 0 2 1 0 1 2 1 0 2 2 1 1 2 1 0 0 0 0 1 0 0 2 2 1 2 0 0 0 1 0 1 1 2 0 1 1 1 0 0 0 1 0 1 2 0 0 0 0 1 2 0 0 2 2 0 0 1 1 1 2 2 1 0 2 1 0 0 0 2 0 0 0 2 0 2 2 1 0 2 0 1 1 0 1 0 1 1 0 1 1 1 0 1 1 0 2 2 0 2 2 0 1 1 0 0 1 1 2 2 0 0 1 1 0 0 2 2 2 0 0 0 0 0 2 2 1 0 0 0 1 1 0 0 2 0 2 1 1 0 1 2 0 0 0 2 2 0 2 2 0 0 1 1 0 0 1 0 1 0 2 0 2 0 1 1 0 1 0 0 1 0 0 0 0 1 0 2 0 0 0 1 1 0 0 0 1 2 1 0 0 0 0 1 1 0 0 1 1 0 2 2 0 0 2 0 0 0 2 1 1 0 0 1 1 0 0 1 0 0 2 0 2 0 0 0 0 0 0 0 0 0 0 0 0 0 1 0 2 0 0 0 0 0 2 1
184 0 2 1 0 0 0 1 0 0 0 1 1 1 1 0 0 1 1 1 0 1 0 0 2 0 1 0 0 0 2 1 0 2 1 0 2 0 0 0 0 0 0 0 2 0 1 0 0 2 0 0 0 0 1 1 0 0 2 0 0 1 0 2 0 0 1 1 1 0 0 0 2 2 2 2 2 1 1 1 1 2 2 1 1 0 0 0 2 2 0 0 1 1 1 1 0 0 0 1 1 0 1 0 2 1 2 2 0 1 0 1 2 2 2 2 2 0 1 0 1 1 2 2 1 1 0 0 0 0 2 1 0 0 0 0 0 0 0 0 0 0 0 0 0 0 0 0 0 2 0 2 0 1 1 0 1 1 1 0 1 0 0 2 0 0 0 0 0 1 0 1 0 2 1 1 1 0 0 0 0 1 0 0 1 0 0 0 0 0 0 0 2 0 2 0 1 0 0 0 2 0 1 1 1 2 1 0 0 1 1 0 0 0 0 0 0 0 1 0 1 1 0 0 1 0 1 0 0 0 0 0 0 0 0 0 0 2 0 1 0 1 2 0 2 1 1 0 0 0 0 0 0 0 0 0 0 2 1 0 1 1 0 1 0 0 0 2 2 2 0 1 0 0 0 0 0 1 1 0 0 0 2 1 0 1 0 0 0 2 2 1 2 2 2 0 2 1 1 0 2 0 0 1 0 0 0 0 1 1 0 2 0 0 0 0 2 0 0 1 0 1 1 1 2 0 1 0 1 0 1 0 1 0 0 0 0 2 0 1 0 1 2 1 2 2 0 1 1 2 1 1 0 1 1 0 1 1 0 2 2 0 2 0 2 0 0 1 1 1 1 1 0 0 1 1 2 1 1 0 2 0 0 1 0 1 0 1 1 0 0 0 1 0 2 0 1 1 1 1 0 1 0 2 1 0 1 1 0 2 0 0 0 1 1 2 0 0 0 0 1 1 1 1 0 1 1 0 2 1 1 0 1 0 0 0 0 0 0 0 2 0 1 2 1 2 2 0 2 0 0 1 0 2 2 1 1 2 0 2 2 0 1 1 1 2 2 1 0 0 0 0 1 2 2 2 0 0 0 0 1 2 0 0 2 0 0 1 2 1 1 0 0 1 1 0 2 0 0 2 0 2 2 1 1 1 1 0 1 1 0 0 1 0 0 1 0 2 0 2 2 0 2 0 0 2 0 1 0 2 0 1 0 0 1 0 1 0 0 0 1 1 0 2 0 2 2 0 0 0 2 2 0 0 2 1 0 2 0 1 0 1 1 2 1 1 1 0 0 0 1 1 0 0 0 0 1 1 1 2 2 0 0 0 0 0 0 1 0 0 1 1 0 1 1 0 1 1 0 0 2 1 0 0 0 2 2 1 0 2 0 0 0 0 1 0 0 0 0 0 0 0 1 2 1 1 0 1 0 0 2 0 1 0 0 1 2 0 1 1 1 0 1 1 2 1 1 0 1 0 0 1 1 0 1 1 0 0 1 0 0 0 0 2 0 0 1 1 1 0 0 1 0 0 1 2 2 1 1 0 1 1 1 2 1 1 1 1 0 1 0 1 1 1 0 0 0 0 0 1 1 0 0 0 2 2 2 2 2 1 0 0 0 1 1 1 0 1 1 0 0 0 0 0 2 2 0 0 0 0 1 0 0 1 1 0 1 1 0 1 1 1 0 0 0 0 0 0 0 0 0 0 1 0 0 1 0 0 1 0 0 0 2 1 1 0 0 0 1 2 2 1 1 1 1 0 0 2 0 0 1 0 0 0 0 2 0 2 2 2 2 0 1 2 2 1 0 1 0 1 2 0 0 0 0 2 2 0 0 1 1 0 1 1 1 0 2 2 1 0 2 1 0 0 1 1 0 0 0 2 0 2 2 0 0 0 2 2 2 0 1 1 0 0 0 0 0 0 0 0 1 0 0 2 0 0 0 0 0 0 0 0 0 0 0 1 0 0 1 2 0 0 0 2 1 0 0 2 1 0 0 0 2 0 0 0 0 0 1 0 1 1 0 1 2 0 2 1 0 0 0 0 1 0 1 2 0 1 1 1 0 1 1 1 2 1 1 0 2 2 0 2 1 1 0 0 1 1 0 0 1 1 0 1 0 0 0 1 1 0 0 0 0 2 1 0 1 2 1 1 0 0 1 2 2 0 2 1 1 1 0 2 0 1 1 1 1 0 2 0 1 0 0 1 1 1 1 1 1 0 0 1 1 1 1 1 2 0 0 0 0 0 0 1 0 0 0 0 0 0 2 0
185 0 1 1 0 0 0 1 0 1 1 0 0 1 0 0 1 1 1 1 1 2 0 1 1 1 1 0 2 2 0 0 2 1 0 0 2 0 1 0 0 0 0 0 0 0 0 0 2 0 0 0 1 2 0 0 0 0 1 1 0 1 0 1 1 2 2 1 2 0 0 1 2 2 2 2 2 1 1 1 0 2 1 1 2 0 0 1 1 2 0 1 1 1 0 1 0 0 0 1 0 0 1 0 2 0 2 1 1 0 0 1 1 1 2 2 2 0 1 0 1 0 2 2 2 2 0 2 0 2 0 1 1 0 0 0 0 0 1 0 0 0 0 0 0 0 0 0 0 0 0 0 0 0 0 0 1 1 0 2 0 1 0 2 1 2 0 0 0 1 0 1 2 1 2 2 1 2 1 2 0 2 0 0 0 0 0 1 0 0 0 2 0 1 1 1 1 0 0 0 0 1 1 1 1 2 1 1 0 1 1 0 1 0 0 0 0 0 2 1 0 0 1 0 0 0 1 1 0 0 0 0 0 0 0 0 0 2 0 0 0 0 2 1 2 1 1 0 0 0 0 0 0 0 0 0 0 1 1 0 0 0 0 1 0 0 0 1 2 2 0 1 1 1 1 0 1 1 1 0 0 0 2 2 0 0 0 2 0 2 1 0 2 2 2 0 2 0 0 2 2 0 2 0 2 1 1 2 2 2 0 2 2 2 2 1 1 0 1 0 1 1 1 0 0 0 0 0 0 1 1 1 0 0 0 0 0 2 0 0 1 2 1 1 0 0 1 0 1 0 0 0 0 1 1 0 0 1 0 2 2 0 1 0 1 0 0 0 0 2 2 2 1 1 0 0 2 0 0 1 1 1 0 0 0 0 0 1 1 0 0 0 1 0 1 1 1 0 0 0 0 0 0 2 0 1 0 2 0 1 1 0 2 0 2 2 0 0 0 0 1 0 0 0 1 2 1 0 1 0 1 0 0 2 2 2 0 0 0 0 2 1 2 1 1 2 1 1 1 0 0 0 0 2 0 0 0 1 2 0 1 0 1 0 1 1 1 1 0 1 0 0 2 0 2 2 0 1 0 1 2 2 0 0 2 0 0 1 2 1 0 0 0 1 1 0 0 0 0 2 0 2 2 1 1 1 1 0 2 1 0 0 0 0 0 0 0 1 0 2 2 0 0 0 0 0 1 0 1 2 0 1 0 2 2 0 1 0 1 1 0 0 0 2 1 0 0 0 0 0 1 1 1 0 1 0 1 0 1 1 0 0 1 2 0 0 1 1 1 0 0 1 0 0 0 0 0 1 1 2 1 1 0 0 1 0 1 0 1 1 1 0 0 0 0 0 0 1 0 0 2 0 0 1 0 2 1 0 1 2 1 1 0 0 2 0 0 1 0 1 0 1 0 0 0 1 2 1 0 0 1 0 0 0 0 1 1 1 2 0 1 1 0 1 2 1 1 1 2 0 0 0 2 0 0 1 0 1 2 0 0 0 2 0 0 2 1 2 0 0 2 0 0 0 0 1 1 2 0 2 2 0 1 2 1 1 0 1 1 0 1 0 0 0 1 0 0 1 1 1 0 1 0 0 1 1 1 2 2 0 1 1 0 1 0 0 0 0 0 0 0 0 1 0 1 1 0 1 0 0 2 0 1 0 0 0 0 1 0 1 1 0 0 0 0 1 1 0 0 1 1 1 1 0 0 0 0 0 1 0 0 0 2 2 2 0 0 0 2 1 0 0 2 0 0 0 1 1 1 1 1 1 0 0 0 2 0 2 2 2 2 0 2 2 2 0 0 1 0 0 1 0 1 0 1 1 1 0 0 1 1 0 1 1 1 0 2 2 1 1 0 2 0 1 0 1 1 0 0 2 0 2 2 2 0 1 0 2 1 0 0 0 0 1 0 0 1 0 0 0 2 0 0 2 0 0 0 0 0 0 0 0 0 0 0 0 1 0 2 1 0 0 0 0 2 0 0 0 1 1 2 2 1 0 0 0 1 1 0 1 1 2 0 2 1 0 1 2 0 0 0 1 2 0 2 2 0 1 0 1 0 1 0 0 0 0 2 1 1 0 0 1 1 2 1 0 0 1 1 1 0 2 0 2 0 0 0 1 2 1 1 1 1 2 1 0 0 1 0 1 1 0 2 1 1 0 1 1 0 0 2 0 0 1 1 1 1 0 0 0 1 0 0 0 0 1 1 1 1 0 0 1 0 0 0 0 0 0 0 0 0 0 0 1 0 0 0 1 2 0 1 0
186 0 0 2 0 0 0 1 0 0 0 0 0 0 0 0 0 2 2 2 0 2 2 0 2 0 0 0 0 0 2 2 0 1 0 0 2 1 1 0 0 0 1 1 1 1 0 0 1 1 1 0 1 1 1 1 0 0 1 0 0 1 0 2 0 1 1 0 1 0 0 0 2 2 0 2 2 2 2 0 2 2 2 1 1 1 0 1 2 2 2 1 0 2 0 0 0 1 0 2 0 0 2 0 2 0 2 1 1 0 0 1 1 1 1 1 1 0 0 0 0 0 2 1 1 1 0 1 1 2 0 1 0 0 1 0 0 0 0 0 1 0 0 0 0 1 0 0 0 1 0 0 1 0 0 0 0 0 0 0 0 2 0 2 0 1 0 0 0 1 0 1 0 2 2 0 2 2 2 2 0 2 0 0 1 1 0 1 0 0 1 1 1 0 1 0 0 0 0 0 0 1 0 1 1 0 2 1 1 0 0 2 2 0 0 0 0 0 1 1 0 0 0 0 1 0 1 0 0 0 0 0 0 0 0 0 0 2 0 2 0 0 2 0 1 0 0 0 1 1 1 0 0 1 1 1 0 2 0 0 0 0 2 1 1 0 1 0 2 1 0 1 0 0 0 0 0 2 2 0 1 2 2 0 1 0 1 2 0 2 1 1 2 2 2 0 2 1 0 1 1 1 0 0 0 0 0 0 1 1 0 1 1 1 1 0 2 0 1 0 1 2 0 1 2 0 0 0 2 1 1 1 0 0 0 0 0 1 1 2 0 0 2 2 1 1 1 1 2 1 0 0 0 2 1 0 1 0 0 2 2 0 1 0 1 1 0 1 1 1 1 1 1 1 1 1 2 1 0 1 1 0 0 1 0 0 0 1 1 1 0 0 0 0 1 1 0 0 2 2 0 2 0 2 0 2 0 1 0 0 0 1 0 0 0 0 0 0 0 0 1 0 1 0 0 2 0 0 2 1 1 0 1 0 1 0 0 0 0 0 2 0 1 0 1 1 1 0 1 0 0 0 0 2 1 1 1 1 1 1 1 0 0 0 0 0 0 1 0 1 1 0 2 0 0 0 0 1 0 1 1 2 0 0 2 0 0 1 2 2 0 0 0 1 1 0 0 2 2 2 0 2 1 1 1 0 2 0 1 1 0 0 0 1 1 1 0 2 0 1 1 1 1 0 0 2 0 2 0 2 0 2 0 1 1 1 2 2 1 1 0 0 0 0 0 0 0 1 1 0 0 0 0 0 2 1 0 1 1 1 0 0 0 1 0 0 1 1 1 0 0 0 0 0 0 0 2 2 2 2 2 0 0 1 0 1 0 0 0 0 0 1 0 0 0 0 0 0 0 0 0 2 1 1 0 1 2 0 0 0 0 0 0 1 0 1 1 2 0 0 2 0 1 1 1 1 1 1 0 0 1 0 1 0 0 0 2 0 1 1 1 0 0 2 2 1 1 1 2 0 1 1 1 1 0 2 0 1 0 0 0 0 1 1 0 1 0 2 0 1 0 0 0 0 1 2 2 1 2 0 2 0 0 1 1 1 1 0 1 0 2 0 1 1 1 0 0 0 0 2 1 1 0 0 0 0 0 2 2 0 0 0 0 1 0 0 0 1 1 0 0 0 0 0 1 2 0 2 1 1 1 0 0 0 0 0 2 0 0 0 0 0 0 0 0 1 1 1 0 0 0 0 0 0 0 1 0 1 2 1 0 0 2 1 0 0 0 1 1 2 1 1 1 0 0 0 0 1 1 1 0 1 0 0 1 1 0 2 2 2 0 1 2 2 2 0 0 0 0 1 1 0 0 0 0 1 2 1 0 1 1 0 1 0 1 0 1 2 1 1 1 2 0 0 1 1 0 0 0 1 0 1 1 0 0 2 0 1 1 1 0 1 0 0 1 0 0 0 0 0 2 0 1 2 0 0 0 0 0 0 0 0 0 0 0 1 0 0 0 2 2 1 0 1 2 2 1 0 2 2 2 2 2 0 0 0 0 0 0 1 0 0 0 1 1 0 1 2 0 0 0 1 2 1 2 1 1 2 1 0 0 0 0 0 0 0 1 1 2 2 0 2 0 0 0 0 1 0 0 0 0 2 0 2 0 0 0 2 2 0 0 0 2 1 0 0 0 1 0 0 2 0 2 0 1 1 1 1 0 0 1 0 0 0 2 0 0 0 0 0 1 0 0 1 0 1 1 2 2 0 0 2 0 0 0 0 0 0 2 0 0 0 0 0 1 0 0 2 1 0 0 0
187 0 1 1 0 0 0 0 0 1 1 0 0 1 0 0 0 1 1 1 0 2 0 1 1 1 1 0 0 1 2 1 0 0 1 1 1 2 1 0 0 0 0 0 1 0 0 0 2 1 0 0 0 1 1 1 0 0 1 1 1 1 0 1 0 0 0 1 1 0 0 0 2 2 1 2 2 1 1 1 0 2 2 2 2 0 0 0 2 2 0 0 1 1 0 0 0 2 0 2 1 0 1 0 2 1 2 2 0 0 0 1 1 2 2 2 2 0 2 0 2 1 1 1 0 0 0 0 1 1 0 0 0 0 1 1 0 0 0 2 1 0 0 0 0 0 1 0 0 0 1 0 0 0 0 0 0 2 1 0 0 1 0 2 1 1 0 0 1 1 0 1 0 1 1 0 2 0 0 0 0 0 1 1 2 1 2 1 1 0 1 2 0 1 1 1 2 0 0 0 1 0 0 1 1 2 1 0 2 1 0 1 1 0 0 0 0 1 1 0 1 1 0 1 0 0 1 1 0 0 0 0 0 1 1 0 1 2 0 1 0 0 2 0 1 0 0 0 1 1 1 1 1 0 0 0 1 1 0 0 1 1 0 2 0 0 0 0 2 2 0 1 1 1 0 0 0 1 1 0 0 0 2 1 1 0 0 2 0 2 0 0 2 2 2 0 1 0 0 0 1 0 2 0 1 0 0 1 1 1 0 1 1 1 1 0 2 0 1 0 0 2 1 0 1 0 1 0 1 1 2 1 1 1 0 0 0 2 0 1 1 1 1 1 0 0 2 0 2 1 1 1 1 2 1 0 0 2 0 1 1 0 0 0 0 1 0 1 1 1 1 1 1 1 0 0 1 2 1 0 0 1 0 0 0 0 0 1 1 1 1 1 0 1 1 1 1 1 0 0 0 0 0 2 0 0 1 1 0 2 0 0 1 0 1 2 1 1 0 0 0 0 1 0 0 0 1 1 2 0 1 0 0 1 1 1 0 2 0 1 2 0 1 0 2 2 2 0 1 0 0 0 0 0 2 0 2 0 1 0 0 0 0 1 0 1 1 2 0 0 0 0 1 1 0 0 0 2 0 1 2 0 2 1 1 1 0 0 1 0 1 0 0 0 0 0 1 0 0 2 0 2 2 0 2 0 2 0 2 1 0 0 0 0 0 2 0 2 0 1 1 1 2 0 2 2 0 1 0 2 0 1 0 0 2 1 1 1 1 1 1 1 0 1 0 1 0 1 1 0 1 1 0 0 1 0 1 0 2 1 1 0 1 2 1 1 1 0 0 0 0 0 1 0 0 1 1 1 2 1 2 0 0 0 0 0 0 0 0 0 0 0 1 0 1 0 0 0 0 2 0 2 1 0 1 1 1 1 1 2 0 0 0 0 1 0 0 1 1 0 0 0 2 2 2 0 0 0 0 0 1 0 1 0 0 0 1 1 2 0 2 0 0 1 1 1 2 2 0 0 0 1 2 2 0 2 0 0 2 0 0 0 2 0 1 2 0 2 0 0 2 0 0 1 1 2 2 1 0 1 1 1 0 1 2 1 0 0 1 0 2 0 0 1 0 0 0 1 2 2 0 0 0 0 1 2 2 1 2 0 1 0 0 1 1 1 0 2 2 0 0 0 1 0 2 2 0 2 2 2 1 1 0 0 0 0 0 0 0 0 0 0 0 0 0 0 1 0 0 0 0 0 0 0 0 0 1 1 2 1 1 1 2 1 0 1 1 1 1 0 0 0 0 1 1 1 1 0 2 2 0 1 0 0 0 1 1 1 1 2 0 1 2 2 2 0 0 1 0 0 1 0 0 0 0 2 1 0 0 1 1 0 0 0 0 0 0 2 1 0 0 1 0 2 0 2 2 0 0 2 0 2 2 1 0 0 1 0 2 2 0 0 0 0 0 0 0 0 0 0 2 0 1 1 1 0 1 0 0 0 0 0 1 0 1 2 0 0 1 0 0 0 0 0 2 0 1 1 2 2 2 2 2 0 0 0 0 0 0 1 2 2 0 2 2 0 2 2 0 0 0 1 2 0 2 0 2 1 0 0 0 0 1 0 1 1 0 2 2 1 0 2 0 2 1 0 1 1 0 1 0 2 0 1 0 0 0 1 1 0 0 0 1 1 0 1 0 0 0 1 1 0 2 1 1 0 1 0 0 0 2 0 0 0 2 1 1 0 0 0 1 0 0 0 0 0 1 1 1 0 0 2 0 0 0 1 1 0 0 0 0 0 0 1 2 0 0 1 1 0 0 0
188 0 1 1 0 0 0 0 0 2 2 0 0 0 0 0 0 2 0 2 0 2 0 0 2 0 0 0 2 2 0 0 0 0 0 0 1 1 0 0 0 0 0 0 1 0 0 0 1 1 0 0 1 1 1 1 0 0 1 1 1 1 1 1 0 0 1 1 0 0 0 0 2 2 0 2 1 1 1 0 1 2 2 2 2 0 0 0 2 2 0 0 1 1 0 2 0 2 0 2 2 0 1 1 2 0 2 2 0 0 1 1 0 2 1 1 2 0 1 0 1 0 1 2 0 0 0 0 1 1 1 0 0 0 1 0 0 0 0 0 0 0 0 0 0 0 1 0 0 0 1 0 1 0 1 0 0 1 0 0 0 1 0 2 0 2 0 0 2 2 0 2 1 2 1 1 1 0 0 0 0 0 1 1 1 1 1 2 0 1 0 2 2 0 2 0 1 0 0 0 0 0 0 2 2 1 2 0 1 0 1 1 2 0 0 1 1 1 1 0 0 0 0 0 0 1 1 0 1 1 1 1 0 1 1 0 1 2 0 2 0 0 2 0 2 1 1 0 0 0 0 1 0 0 0 0 0 2 0 0 0 0 0 0 0 0 1 1 0 1 0 1 2 2 0 0 0 2 2 0 2 2 1 0 1 1 1 2 0 2 0 0 0 2 0 1 1 0 0 0 0 0 0 0 0 0 0 0 0 2 0 2 2 2 2 0 1 0 1 0 0 1 1 0 2 0 1 1 0 1 2 1 1 1 0 0 0 2 0 0 0 1 0 2 1 1 1 2 2 2 0 0 1 2 0 2 2 1 0 2 2 0 2 1 1 1 0 0 1 1 1 1 2 2 1 2 2 2 1 0 1 1 0 0 0 0 0 0 0 0 0 0 0 0 2 0 0 1 0 0 0 0 0 2 0 1 1 1 1 1 0 0 1 0 1 1 0 1 0 1 0 2 0 1 1 2 1 0 0 0 0 0 0 0 0 0 1 0 0 0 2 0 1 0 2 2 1 1 2 0 0 0 0 1 2 1 2 1 2 0 1 0 1 0 1 1 1 1 0 1 1 0 2 0 0 0 0 1 0 1 1 2 2 2 0 0 2 0 1 0 1 1 2 2 1 0 2 0 0 2 0 2 2 0 2 1 2 0 1 1 0 0 0 0 1 1 0 2 0 1 1 0 2 1 1 2 0 0 1 1 1 0 0 1 1 1 2 1 1 0 2 2 0 0 0 0 0 1 1 1 0 1 0 0 2 0 1 0 2 2 0 0 0 2 2 0 0 1 1 1 1 1 1 0 1 1 2 2 2 2 2 0 2 0 0 2 0 0 0 0 0 1 1 0 0 0 0 0 0 0 1 2 0 0 1 2 1 2 0 2 0 0 0 0 1 1 1 2 2 1 0 1 1 1 1 1 1 1 0 0 1 0 1 0 0 1 2 0 1 1 1 0 1 1 1 1 2 2 1 0 1 1 1 0 0 1 0 0 0 0 0 0 2 0 1 2 1 2 1 0 0 2 0 0 0 1 1 1 2 0 1 1 0 0 0 0 1 1 0 0 1 1 0 0 1 0 0 0 1 2 0 0 0 0 1 2 1 2 2 1 1 0 0 1 0 1 0 1 1 0 0 0 1 0 0 0 1 0 0 0 0 0 0 0 1 1 0 1 1 2 1 2 0 0 0 1 1 0 0 0 0 0 0 0 0 1 1 0 1 0 0 0 2 2 1 1 1 0 2 1 0 0 0 1 1 0 1 1 0 0 0 0 0 0 0 1 0 2 2 2 0 0 2 2 2 0 0 0 0 1 0 0 1 0 1 0 0 0 1 0 1 0 0 2 0 0 2 2 2 0 0 2 0 1 1 2 1 0 0 2 0 2 2 1 0 1 0 1 2 1 1 1 0 0 0 0 0 1 0 0 2 1 2 2 0 1 1 1 1 1 0 0 0 0 0 0 0 0 2 1 1 0 0 0 2 1 1 0 0 0 0 0 2 0 0 0 0 0 0 0 1 1 0 1 1 0 1 2 0 0 0 1 2 1 2 0 1 1 1 1 1 1 0 1 2 1 2 1 1 1 0 1 0 0 0 0 1 2 0 0 1 1 0 1 0 0 0 2 2 0 1 1 1 2 1 1 1 2 0 0 1 0 1 0 0 0 1 1 0 0 1 0 0 1 1 1 1 0 0 1 0 0 1 0 0 2 2 1 1 0 0 1 0 0 0 0 0 0 0 0 0 0 0 0 0 1 0 1 2 0 1 1
189 0 0 2 0 0 2 1 1 0 1 0 2 2 1 1 0 1 1 1 0 2 0 1 1 0 0 0 0 0 2 1 0 0 0 0 2 1 0 1 1 0 1 1 1 0 0 0 2 1 0 0 0 1 1 1 0 0 0 1 0 2 0 1 0 0 0 0 2 2 1 1 1 1 2 1 1 0 0 0 0 0 0 0 2 0 0 0 1 2 0 0 1 1 0 1 0 0 0 2 0 0 0 0 2 2 2 2 0 0 1 1 0 0 0 1 0 1 1 0 1 0 1 0 0 0 0 2 0 2 0 1 1 0 0 0 1 0 0 1 0 0 1 0 0 0 0 0 0 0 0 0 0 0 0 0 0 0 1 0 0 1 0 2 0 1 0 0 1 1 0 1 1 0 1 1 1 0 0 1 0 1 1 1 1 1 1 0 0 0 0 0 1 1 1 0 2 0 0 0 0 0 0 2 2 0 2 0 2 0 0 0 1 0 0 1 1 0 2 2 0 0 0 0 0 1 1 0 0 0 1 1 0 1 1 0 1 0 2 1 0 1 2 0 0 0 0 1 1 1 1 0 0 0 0 0 1 2 0 0 0 0 0 1 1 1 0 0 2 1 0 0 1 1 0 0 0 1 0 0 0 1 2 0 0 0 0 1 0 2 2 0 2 2 2 0 2 0 0 0 1 0 1 1 1 0 0 0 2 2 0 2 2 1 0 0 2 0 1 0 1 2 1 1 1 0 0 0 0 1 2 1 1 1 1 0 1 1 1 1 0 1 1 2 0 0 1 0 0 0 0 0 0 2 1 1 1 1 0 1 1 0 0 0 0 1 0 1 2 0 0 0 0 0 0 0 1 1 0 0 1 1 0 0 0 1 0 1 1 1 1 1 0 0 1 1 0 1 1 1 0 1 1 2 1 0 0 1 0 2 0 0 1 0 1 2 1 0 0 0 0 0 0 0 1 2 1 0 0 0 0 0 0 0 0 0 1 1 0 0 2 1 1 1 1 2 1 0 1 0 1 0 0 1 2 1 2 1 2 0 1 0 0 0 0 0 0 2 0 0 1 1 1 2 2 2 0 2 0 2 1 1 0 0 2 1 0 0 0 0 2 2 0 2 0 0 0 1 1 2 0 2 1 1 1 2 2 1 1 0 0 0 0 0 0 1 0 2 0 2 2 0 1 0 0 1 1 1 1 1 1 1 0 1 1 0 2 0 0 2 1 1 0 1 1 0 0 2 2 0 0 0 0 0 1 0 1 0 0 0 0 0 0 2 1 0 1 1 1 0 0 1 1 0 0 1 1 1 1 2 2 0 0 0 1 0 0 1 0 0 0 0 0 1 1 0 1 2 0 0 2 0 0 0 1 2 0 1 0 1 1 1 0 1 0 0 0 0 0 0 0 0 0 1 1 0 2 2 0 0 1 0 0 0 0 2 2 1 2 0 0 0 0 1 1 1 2 1 1 0 0 2 2 0 0 1 0 1 2 0 0 0 1 0 1 2 2 1 0 1 0 0 2 0 0 2 2 1 2 0 1 1 1 2 1 1 1 0 0 0 1 0 0 2 1 0 0 0 0 1 1 0 0 0 0 2 2 2 2 0 1 1 0 2 0 0 0 1 1 0 0 0 1 1 0 2 1 1 1 1 1 0 0 1 2 0 2 0 0 0 0 1 0 1 0 1 2 0 0 0 0 0 0 0 0 0 1 0 2 0 0 0 2 2 1 1 1 0 1 1 1 0 0 0 0 0 1 0 1 1 1 1 1 0 0 0 2 2 0 2 0 2 1 2 2 1 1 0 0 0 0 0 0 1 0 2 1 0 0 1 1 0 0 1 0 0 1 2 1 1 1 2 0 1 0 1 1 0 0 2 0 2 1 0 0 2 0 1 1 1 0 1 0 0 0 0 0 0 0 0 2 0 1 1 1 0 1 0 0 0 0 1 1 0 1 1 0 0 1 1 0 0 0 2 2 1 0 2 2 2 2 2 1 0 0 0 0 0 0 0 1 2 1 0 2 2 1 2 0 0 0 1 0 0 2 1 0 1 0 0 0 0 1 0 1 1 1 0 2 0 0 2 0 1 0 0 0 1 1 1 0 2 0 2 0 0 0 0 1 1 0 0 1 1 0 0 0 0 0 1 0 0 0 1 1 0 2 0 0 0 2 0 0 0 0 2 2 0 0 0 1 0 0 1 0 0 0 0 1 0 0 1 1 2 0 0 0 1 0 0 0 1 0 0 0 0 0 0 1 0 2 2
190 0 1 2 0 0 0 1 1 1 2 0 0 0 0 0 0 1 1 1 1 2 0 0 2 0 0 0 0 1 2 0 1 0 0 0 2 1 0 0 0 0 0 0 2 0 0 1 0 2 1 0 0 1 0 0 0 0 0 0 1 2 0 1 0 1 1 1 1 0 0 1 2 2 2 2 2 1 1 1 1 2 1 1 1 0 0 1 2 2 1 1 2 1 0 1 0 0 0 1 0 0 2 0 2 0 2 1 1 0 1 2 0 1 0 0 0 0 1 0 1 0 1 1 0 0 0 0 0 0 1 1 0 0 0 0 0 0 0 0 0 0 0 0 0 0 0 0 0 2 0 2 0 1 0 0 2 0 0 0 1 1 0 2 0 2 0 0 1 1 0 1 1 0 2 0 2 1 0 1 1 1 1 1 2 2 1 0 0 0 1 1 2 2 2 1 1 0 0 0 0 1 0 1 1 1 1 0 2 1 0 2 1 0 0 0 0 0 2 2 0 0 2 0 0 2 2 0 0 1 0 0 0 0 0 0 0 2 0 1 0 0 2 0 2 0 0 1 0 0 0 1 0 1 0 0 1 1 0 0 0 0 1 2 1 0 0 1 1 1 0 1 0 0 0 0 0 1 1 0 0 0 1 1 0 0 1 1 0 2 1 1 2 2 2 0 2 2 0 2 1 1 1 0 1 0 2 0 1 0 0 0 1 2 2 0 1 0 0 1 0 0 0 0 2 0 1 0 1 1 2 0 0 0 0 0 0 0 2 0 0 0 1 2 0 0 1 0 0 0 1 1 0 2 1 1 1 0 0 1 1 0 2 2 2 2 0 0 1 1 1 1 1 1 1 0 2 1 0 0 0 0 0 1 0 0 0 0 0 0 0 0 0 0 1 1 0 0 0 0 0 0 0 2 1 0 0 1 1 2 0 1 0 0 0 0 0 1 0 0 0 0 1 1 1 1 1 0 0 0 1 0 0 2 0 0 1 1 0 0 1 1 1 2 0 2 2 0 1 0 0 0 0 2 1 1 1 2 0 2 1 0 0 0 1 2 2 1 0 1 0 0 1 1 1 0 1 2 0 1 1 1 0 0 2 1 0 1 1 0 1 1 0 0 1 0 2 1 1 1 1 2 2 0 2 1 2 1 0 1 0 0 0 0 1 0 0 2 0 1 1 1 1 0 1 1 1 1 0 2 0 1 0 1 1 0 0 0 1 1 1 1 0 2 0 1 0 2 2 0 0 1 0 0 2 1 1 0 0 1 0 0 1 2 0 1 2 1 1 1 0 0 0 0 0 0 0 1 1 2 2 0 0 0 0 0 0 1 0 0 0 1 1 0 0 0 1 0 0 0 0 1 1 0 0 2 1 2 0 1 1 0 0 2 0 0 0 2 0 2 0 2 0 0 0 1 2 0 0 0 0 0 0 0 0 0 1 0 2 0 2 0 1 1 2 0 0 1 0 0 0 2 0 1 1 2 0 0 1 0 0 0 0 0 1 2 0 2 0 0 2 0 0 0 0 2 2 1 2 0 1 0 0 1 2 1 1 0 1 0 2 0 1 0 0 0 0 0 1 1 0 0 0 0 1 2 2 0 1 1 0 0 0 1 1 0 0 1 1 0 0 0 1 0 1 1 0 2 1 1 1 0 0 0 1 1 1 1 0 1 1 0 1 0 0 0 2 1 0 0 0 0 0 0 0 0 0 0 2 1 0 0 2 0 0 0 0 0 2 1 0 2 0 1 0 1 1 1 1 1 1 1 1 1 0 1 0 2 2 2 1 0 1 2 2 1 0 0 0 1 1 0 0 0 0 2 1 0 0 1 1 0 1 0 1 0 1 2 1 0 2 1 0 0 0 0 0 0 0 2 0 2 2 0 0 1 0 1 1 0 1 1 0 0 1 1 0 0 0 0 2 0 0 2 0 0 0 0 0 0 0 1 0 0 0 0 1 0 0 2 2 1 0 1 2 1 0 2 1 0 0 0 1 0 1 0 0 1 0 0 2 1 0 2 2 0 2 2 0 0 1 0 2 1 2 1 1 2 1 1 1 2 0 0 0 1 2 2 2 1 0 2 0 1 1 0 0 1 0 1 0 2 0 2 0 0 0 0 1 1 0 0 1 2 1 0 0 0 1 0 0 1 2 2 1 0 2 0 0 0 1 0 0 0 1 1 1 0 0 0 2 0 1 0 0 1 0 0 0 0 0 0 1 1 0 0 0 0 1 0 0 0 0 0 0 0 0 0 1 0 2 2
191 0 2 0 0 0 0 2 1 0 1 1 0 0 0 0 0 0 0 1 0 2 0 0 2 0 0 0 0 0 2 1 1 2 0 0 1 2 0 1 1 0 0 0 2 1 1 0 1 1 0 0 1 1 1 1 0 0 1 1 1 1 0 1 2 1 2 1 1 0 0 1 2 2 2 2 2 2 2 0 2 1 2 0 0 0 0 0 1 2 0 0 1 1 0 1 0 2 2 2 0 0 0 0 1 0 1 1 1 0 0 1 1 2 1 1 2 0 0 0 2 0 2 2 2 2 0 1 0 1 0 0 0 0 1 0 1 0 0 0 0 0 0 1 0 0 0 0 0 0 0 0 1 1 0 0 1 1 0 1 0 1 0 2 2 2 1 1 0 2 2 0 1 1 1 0 2 0 0 0 0 0 1 1 2 1 1 2 1 1 1 2 1 0 1 0 1 0 0 0 1 1 0 1 1 1 1 0 1 0 0 1 1 0 0 1 0 1 2 0 1 1 1 0 0 1 1 0 0 0 0 0 0 0 0 0 0 1 0 1 0 1 2 0 1 0 0 0 1 1 1 0 0 0 0 0 1 2 1 1 0 1 0 0 0 0 0 0 2 0 1 0 1 1 0 0 1 1 1 0 0 2 1 1 0 0 1 1 0 2 2 1 1 2 2 0 2 2 0 2 1 0 0 1 0 0 0 1 1 1 0 1 1 1 1 0 2 0 1 1 0 1 2 1 2 0 0 0 0 0 2 1 2 2 0 0 0 0 2 0 0 0 0 2 1 1 1 0 0 0 0 0 0 0 0 0 0 0 0 0 1 1 1 0 1 1 0 1 2 0 0 0 0 0 0 0 0 1 1 0 2 1 0 0 0 2 0 1 1 1 1 1 1 1 1 1 2 0 0 0 0 0 0 1 0 0 1 1 0 1 0 0 2 0 2 2 0 1 0 0 0 0 0 1 1 1 1 0 1 1 0 0 0 2 0 0 0 1 1 0 2 0 1 1 0 1 2 0 2 0 0 0 0 2 0 0 0 1 1 0 1 0 0 1 0 1 1 2 0 0 0 0 1 1 1 1 0 2 0 0 2 2 0 0 2 1 0 1 2 0 0 0 1 1 0 0 1 2 2 2 0 2 1 1 1 0 1 0 2 0 0 0 0 0 0 1 0 2 0 0 0 1 2 0 0 1 1 2 0 2 0 2 0 2 0 0 1 0 1 1 1 1 1 0 0 0 0 1 1 1 0 1 0 0 1 1 0 0 1 1 0 0 0 2 1 0 1 1 1 1 0 0 1 0 0 1 1 1 2 1 2 0 0 0 0 0 0 0 1 1 0 2 2 0 1 0 1 0 0 0 1 2 0 1 0 2 0 1 1 1 0 0 0 1 0 0 0 0 0 1 1 1 0 0 0 0 2 2 0 0 1 0 1 0 0 0 2 0 1 1 1 1 0 0 1 1 2 0 1 0 0 2 1 0 0 2 0 0 2 1 1 0 1 1 2 2 1 2 0 0 2 0 1 0 0 2 2 2 0 2 2 0 0 2 2 1 2 1 1 0 2 0 0 0 2 0 0 1 1 1 0 0 0 0 1 2 2 2 2 0 1 1 0 2 0 2 0 0 0 0 0 0 0 0 2 2 0 1 1 1 1 1 0 0 1 1 0 0 2 2 0 2 1 0 0 0 0 0 0 0 0 0 0 0 0 1 0 0 2 0 0 1 2 1 0 0 0 0 2 2 1 1 1 0 0 1 2 1 0 0 0 1 1 1 1 0 0 1 0 2 0 2 2 2 1 0 0 0 1 0 0 0 0 0 0 0 0 0 0 1 1 0 1 1 2 1 1 2 1 0 1 1 0 1 0 1 1 0 0 2 0 2 2 2 1 2 0 1 1 0 0 0 1 1 0 1 1 0 0 0 2 0 1 1 1 0 1 0 0 0 0 0 1 0 1 2 0 0 2 1 1 0 0 1 1 1 1 2 2 2 2 2 2 0 1 1 0 0 1 0 0 1 0 1 2 0 2 0 0 0 0 2 2 0 2 2 0 2 2 1 1 2 0 0 0 0 2 1 2 2 0 2 0 0 0 0 1 1 0 0 1 1 1 2 1 0 1 2 2 0 1 1 2 2 1 2 0 0 0 1 1 0 2 1 1 1 2 1 0 0 2 0 1 1 1 1 1 0 0 0 0 0 0 0 0 0 0 1 1 0 0 1 1 1 1 0 1 1 0 1 0 0 0 1 0 0 0 1 1 0 1 1
192 0 2 0 0 0 0 0 0 1 1 2 0 1 1 0 0 0 0 2 1 2 0 1 1 1 2 0 0 1 2 1 1 0 1 1 2 1 0 0 0 0 0 0 2 0 2 0 2 2 0 0 2 2 0 0 0 0 1 1 0 0 0 1 0 0 0 1 2 0 0 1 2 2 1 2 2 0 0 2 0 2 2 2 2 0 0 1 2 2 1 1 1 1 0 1 0 0 0 1 0 1 0 0 2 1 2 2 0 0 0 0 1 2 1 1 2 0 1 1 1 0 2 0 0 0 0 1 0 1 1 0 0 0 0 0 0 0 0 0 1 0 0 0 0 1 0 0 0 0 0 1 0 0 1 1 1 2 0 0 1 0 0 2 0 1 0 0 0 1 0 0 0 2 1 0 1 0 0 0 0 1 2 2 2 2 2 1 0 0 2 2 0 0 0 0 0 0 0 0 0 0 0 2 2 0 2 1 0 0 2 1 1 0 0 0 0 0 1 0 1 1 0 0 0 0 0 1 1 1 1 1 0 0 0 0 0 2 0 2 0 0 1 0 2 1 1 1 1 1 1 0 0 1 0 0 0 1 0 0 0 0 0 0 0 0 0 0 2 1 1 1 1 1 0 0 1 2 2 0 1 1 1 1 0 1 0 0 0 1 0 0 0 2 2 0 1 0 0 0 0 0 0 1 0 0 0 0 0 0 1 1 2 1 1 0 2 0 0 1 0 1 1 0 1 0 1 0 1 0 2 2 0 0 0 0 0 2 0 1 0 2 0 2 0 0 2 1 1 0 1 1 1 1 0 0 1 2 0 0 1 1 0 0 0 0 0 0 2 0 0 0 1 1 2 1 2 1 0 0 0 1 0 1 0 0 0 1 1 1 1 1 1 0 2 0 1 0 1 1 0 1 0 2 0 0 0 0 0 1 0 0 0 0 0 1 1 0 1 0 1 1 0 1 0 0 0 0 1 1 0 2 1 0 1 0 0 2 0 1 2 1 2 0 1 1 1 1 1 0 0 0 0 2 2 2 2 0 1 0 2 0 0 0 0 0 0 2 0 0 1 1 1 1 2 0 2 2 1 1 0 0 0 0 2 1 0 0 1 0 1 1 0 1 1 0 0 2 2 1 1 2 1 1 1 0 1 1 0 0 0 0 1 0 0 0 0 2 0 1 1 1 0 0 0 0 1 0 1 1 1 0 0 0 0 0 2 1 1 1 0 0 1 1 1 0 0 1 1 0 0 0 1 1 2 1 0 0 2 0 2 0 0 1 1 0 0 1 1 0 0 0 1 0 1 0 0 1 1 2 1 0 1 0 0 1 0 0 0 0 1 1 1 0 0 0 0 0 0 0 1 2 1 0 1 1 2 1 0 1 1 1 0 0 0 0 0 2 2 0 0 0 0 0 0 1 2 1 0 0 1 0 0 0 0 0 1 0 1 1 0 1 1 1 2 1 1 2 1 0 1 1 0 0 0 2 0 0 1 0 0 0 1 1 0 1 0 2 0 1 1 0 1 0 0 2 2 2 1 1 2 0 0 1 1 1 0 0 0 0 2 0 0 2 0 0 0 0 1 1 0 0 0 1 0 2 1 1 1 0 1 1 0 1 0 0 0 1 1 0 0 0 1 1 0 2 1 0 0 0 1 0 0 0 1 1 2 2 0 2 1 2 0 0 1 0 0 1 0 0 0 0 0 0 0 1 0 0 2 0 0 0 2 1 1 0 0 0 2 2 1 1 0 1 1 1 1 2 0 0 0 0 0 0 0 2 0 2 1 2 1 1 0 1 1 1 0 0 0 2 2 0 1 0 1 2 0 1 0 1 1 0 2 0 2 0 2 1 0 0 0 0 0 0 0 1 0 0 0 1 0 1 1 1 0 1 0 0 1 1 0 1 0 0 0 0 0 0 0 0 2 0 2 2 0 1 2 0 1 1 0 0 0 0 1 0 1 0 2 0 0 0 1 1 2 1 0 1 2 2 2 2 2 0 0 0 0 1 0 0 2 1 1 0 2 0 2 2 0 1 0 2 1 0 2 1 0 1 1 1 0 0 2 0 2 2 0 2 2 1 0 2 0 0 0 0 1 1 0 0 1 1 0 2 0 0 0 0 0 0 0 0 0 1 0 0 0 0 0 0 0 2 2 0 0 0 1 0 0 0 1 0 0 0 1 1 1 0 0 0 1 0 0 1 0 1 1 0 0 0 0 0 0 1 0 0 0 1 0 1 1 0 0 0 0 1 0 0 0 0 1 0
193 0 1 2 0 0 0 1 0 1 1 1 1 2 2 0 0 2 0 2 0 2 0 0 2 0 0 0 0 1 2 0 2 2 0 1 2 0 0 0 0 0 0 0 1 0 1 0 1 0 1 0 1 1 1 0 0 0 0 0 0 1 0 1 1 1 2 0 2 1 1 1 1 1 2 1 2 1 1 1 0 2 2 1 1 0 1 0 1 2 1 0 1 0 0 0 0 2 0 2 1 0 0 0 2 0 2 2 0 0 1 1 0 2 0 0 2 0 2 0 0 0 2 1 1 1 0 2 0 2 0 0 0 0 0 0 0 0 0 0 1 0 0 0 0 0 1 0 0 0 0 1 0 0 1 0 0 1 0 0 0 0 0 2 0 0 0 0 0 1 1 0 2 1 0 1 2 1 0 0 0 1 0 0 0 0 0 2 1 0 2 2 2 0 2 0 2 0 0 0 1 0 0 2 2 0 2 1 1 0 1 1 1 0 0 1 1 1 1 0 1 1 0 1 1 0 2 0 0 0 0 0 0 0 0 0 0 2 0 2 0 0 2 1 1 0 0 0 0 0 0 0 0 0 0 0 0 2 1 1 0 1 0 0 0 0 0 0 2 2 0 1 1 1 0 0 0 1 1 0 0 1 1 1 0 1 1 2 0 2 2 2 2 2 2 0 1 1 0 1 2 1 1 0 1 0 0 0 1 1 0 1 2 2 2 0 2 1 1 0 0 1 2 0 2 0 0 0 1 0 2 1 0 0 0 0 0 1 1 1 0 1 1 0 0 0 1 0 2 1 0 0 0 1 1 0 0 0 0 2 2 0 0 0 0 0 0 1 2 0 0 0 0 0 1 1 2 1 1 0 0 2 0 2 0 0 0 0 0 0 0 0 0 0 1 1 0 1 0 0 0 0 0 1 0 1 1 0 0 2 0 0 0 0 0 1 1 0 0 0 0 0 1 0 0 2 0 0 2 0 1 0 0 1 0 0 2 0 0 0 0 2 0 0 2 2 1 0 0 0 0 1 0 2 0 0 0 2 2 1 2 0 0 1 1 2 2 2 0 0 0 0 0 2 1 0 0 1 0 0 1 2 2 2 1 1 1 2 2 1 0 0 1 1 1 0 1 1 1 2 0 2 1 1 1 0 1 0 1 0 0 1 1 1 0 1 0 2 0 2 2 0 2 1 1 2 0 1 1 2 0 0 0 1 1 0 1 1 1 2 1 1 0 1 0 1 0 2 2 0 0 0 1 1 2 0 0 1 0 0 1 0 1 1 0 1 1 1 1 1 0 2 0 0 0 0 0 0 2 0 2 0 0 0 1 0 1 0 0 0 0 0 2 0 0 0 1 0 0 0 0 2 1 0 0 2 1 2 0 2 1 0 0 0 2 0 0 0 0 0 1 0 0 0 0 0 1 2 0 0 1 0 0 0 0 1 2 0 2 0 2 1 0 2 1 1 2 2 0 0 0 2 1 1 0 1 0 1 1 0 0 0 1 0 0 2 1 1 0 2 0 0 1 0 0 2 2 1 2 0 1 0 0 2 2 1 1 0 0 1 1 1 0 1 0 0 0 0 1 2 0 0 0 1 0 2 1 2 2 0 0 0 0 2 0 0 0 1 2 0 0 0 0 1 1 2 1 1 1 1 1 1 1 0 2 2 0 0 0 0 0 0 0 1 0 0 1 1 0 0 1 1 0 0 0 1 0 1 2 1 1 0 2 2 2 1 1 1 1 2 0 1 1 1 1 0 1 2 0 0 2 0 2 1 0 1 1 2 2 2 1 1 1 1 0 0 0 1 0 1 2 0 1 0 1 0 0 0 1 1 2 0 2 0 2 0 1 1 1 0 2 1 0 0 0 0 0 0 1 2 1 2 2 2 0 2 0 1 2 0 1 1 0 0 0 0 0 0 0 0 1 0 0 2 0 0 0 0 0 0 2 0 0 0 0 1 1 0 1 1 0 0 0 1 1 0 0 1 1 0 1 1 0 0 1 0 0 1 0 0 2 1 1 2 2 0 2 1 0 0 0 2 2 0 1 1 1 2 1 1 1 1 0 0 1 0 1 1 2 1 0 2 0 0 0 0 1 2 0 0 0 2 0 2 0 0 0 0 0 0 0 0 1 1 1 1 0 1 0 2 0 0 2 1 1 0 1 1 0 0 1 0 1 1 1 1 1 0 1 0 0 0 0 0 0 1 1 1 2 0 0 2 0 0 0 0 0 1 1 0 0 1 0 2 1 0 0 0 0 0 2 2
194 0 0 2 0 0 0 1 0 1 1 0 0 1 0 0 0 1 0 2 0 2 0 1 1 1 1 1 0 0 1 0 2 2 0 0 0 1 0 1 1 0 0 0 2 0 0 0 1 1 0 0 0 2 0 0 0 0 1 0 0 2 0 0 0 0 1 1 1 0 0 0 1 1 1 1 1 1 1 1 1 2 2 1 1 0 0 2 2 2 2 1 2 1 1 2 0 0 0 0 0 0 1 1 2 0 2 2 0 0 2 2 0 1 0 0 1 0 0 0 2 0 2 0 0 0 0 0 1 1 0 0 0 0 0 0 0 0 0 1 1 0 0 0 0 0 0 0 0 1 0 1 0 0 0 0 0 2 0 0 1 1 2 2 1 2 0 0 0 0 0 0 0 2 0 0 2 0 0 0 0 0 2 2 2 2 2 2 1 0 1 1 2 0 2 0 1 1 0 0 1 0 0 0 0 1 1 0 0 0 1 2 2 1 0 0 0 1 2 0 1 2 0 0 1 0 2 0 1 1 1 1 0 1 1 1 0 2 0 1 0 0 2 1 2 0 0 0 0 1 1 0 0 0 0 0 1 1 1 1 0 1 1 2 0 0 0 0 2 1 1 0 1 1 1 2 0 1 1 0 0 1 2 1 0 0 1 0 0 2 1 1 1 2 2 0 1 1 1 0 1 0 1 1 1 0 1 0 1 2 0 2 1 2 2 0 2 0 0 1 0 0 1 1 2 0 0 0 1 0 2 1 1 0 0 0 0 0 2 2 1 1 1 1 1 1 1 0 0 0 1 1 0 1 0 1 1 0 0 1 1 0 2 0 2 1 0 0 2 0 0 0 1 1 1 1 1 2 1 1 0 1 0 0 0 0 0 0 0 0 0 0 1 1 2 0 1 0 2 2 0 2 0 2 0 0 1 1 0 1 0 0 0 0 0 1 1 0 0 0 0 0 0 0 1 1 1 0 1 0 0 0 0 0 0 0 1 0 0 0 2 1 2 0 1 1 1 0 2 0 0 0 0 1 1 0 1 0 1 0 2 0 0 1 0 1 1 2 0 0 1 1 2 1 0 0 0 0 0 0 1 2 1 0 1 1 0 1 2 1 0 0 0 1 0 0 1 1 1 1 1 2 2 0 2 0 2 0 1 0 0 1 0 0 1 0 0 1 0 2 2 0 2 2 0 2 0 0 1 1 0 2 0 1 1 0 2 0 0 0 1 1 1 0 0 0 0 1 1 1 0 1 1 0 1 1 0 1 1 0 1 1 1 2 0 2 2 1 1 0 1 1 1 0 0 1 1 0 2 1 2 0 1 0 0 1 0 0 0 0 0 2 0 0 0 0 0 0 0 0 0 2 0 0 0 2 2 0 1 0 0 0 0 2 0 0 0 0 0 0 1 0 0 0 0 1 2 2 0 0 2 0 1 0 0 0 1 1 2 0 1 1 0 0 1 1 2 1 1 1 0 2 1 1 0 2 0 0 2 1 1 1 2 0 1 2 1 2 0 1 1 0 1 0 0 2 1 1 1 0 1 1 2 1 2 0 2 0 0 0 1 0 1 0 0 0 0 1 1 2 1 1 0 0 1 1 0 1 1 1 0 0 0 1 0 0 0 2 1 0 1 0 0 0 2 2 0 0 0 0 0 0 0 0 0 0 0 1 0 1 1 0 0 0 0 0 0 0 0 0 0 0 0 0 0 1 0 0 0 0 0 0 2 2 0 0 0 0 2 1 0 0 1 0 0 1 1 1 1 1 0 1 1 1 1 1 1 2 2 2 0 0 1 2 1 1 0 1 1 0 1 0 2 0 2 0 1 1 0 0 0 0 0 2 0 0 2 1 1 1 1 2 0 1 0 1 1 0 0 2 0 2 2 1 0 0 1 0 1 0 1 1 0 0 1 0 0 2 0 0 1 1 1 1 1 0 1 0 0 0 0 1 0 0 0 2 0 0 1 0 0 0 0 0 2 1 1 0 0 0 2 2 1 0 1 0 0 0 1 0 0 2 0 1 2 0 2 2 0 1 0 1 1 0 1 2 0 2 1 1 0 1 0 1 1 1 2 2 2 1 0 2 0 0 0 0 2 2 0 0 1 1 0 2 0 0 0 1 1 0 1 1 1 2 2 0 0 1 0 1 1 0 2 1 1 0 1 2 1 1 1 1 1 0 1 1 2 0 0 0 0 0 0 0 0 1 1 0 1 0 0 0 2 1 0 0 0 0 0 0 0 0 0 1 0 0 0 0 1 1 1 0
195 0 0 2 0 0 2 0 0 0 0 1 1 1 0 0 0 0 0 0 1 1 0 1 1 0 0 0 0 0 2 0 0 1 1 0 2 1 1 0 0 0 0 0 1 0 0 0 1 1 0 1 0 0 2 1 0 0 1 0 2 2 0 1 1 2 2 1 0 1 0 0 2 2 0 2 2 2 2 0 2 2 2 1 1 0 0 2 2 2 2 1 1 2 1 2 0 2 0 2 2 0 0 0 1 0 1 2 0 0 1 1 0 2 0 0 2 0 1 0 0 0 2 1 1 1 0 0 0 0 1 1 0 0 1 1 1 0 0 0 1 0 1 0 0 0 0 0 0 1 0 0 0 0 0 2 1 1 0 0 1 1 2 1 0 2 0 0 1 1 0 1 0 2 2 1 2 0 0 0 0 0 2 2 2 2 2 1 0 0 0 1 1 0 1 0 0 0 0 1 0 0 0 2 1 0 2 1 1 0 1 1 0 1 0 0 0 0 1 1 1 1 0 0 0 1 2 0 0 0 0 0 0 0 0 0 0 2 0 2 0 0 2 1 1 0 0 0 0 0 0 0 0 0 1 1 2 0 0 0 0 0 0 1 0 0 0 1 2 2 0 1 0 0 0 0 0 1 1 0 1 1 1 2 0 0 1 2 0 2 2 0 2 2 2 0 0 1 0 0 0 0 1 0 1 0 0 1 1 1 0 1 2 1 2 0 2 1 0 0 2 2 1 0 2 0 0 1 0 2 1 1 1 0 0 0 0 1 1 0 1 1 1 2 0 0 2 0 2 2 0 0 0 2 2 0 0 0 0 1 1 0 0 0 0 0 0 2 2 0 0 0 1 1 1 1 2 1 1 0 1 0 0 0 1 1 0 1 1 0 0 0 1 0 2 0 1 2 1 1 0 1 0 2 1 0 0 2 0 2 0 0 0 0 1 0 0 0 0 0 2 0 1 0 1 1 1 0 2 1 0 1 1 1 1 0 0 1 1 0 2 0 2 0 1 1 1 0 1 0 0 0 0 2 0 0 0 2 0 2 2 0 1 1 1 2 2 1 0 1 0 0 2 1 2 1 1 0 0 0 2 2 2 0 0 0 0 1 2 0 0 0 1 1 1 0 1 1 1 2 0 2 1 1 1 0 1 0 0 2 0 0 0 1 0 1 1 2 0 1 1 0 2 1 0 2 0 1 1 1 1 1 0 0 0 1 2 1 1 0 0 0 0 1 1 0 0 0 0 1 0 1 0 0 2 1 0 0 2 0 0 0 0 1 0 0 1 1 1 1 0 0 0 0 0 0 0 1 1 2 2 1 1 0 0 1 0 0 0 0 0 1 0 0 0 0 0 1 0 0 2 1 0 0 0 2 2 2 0 2 1 0 0 0 2 0 0 1 1 0 0 0 1 2 2 0 1 2 0 0 0 1 0 0 0 2 2 0 1 1 1 1 0 0 2 2 2 1 0 0 0 2 1 0 0 2 0 1 2 0 0 0 0 1 1 1 0 2 1 1 0 1 0 1 1 1 2 1 1 1 1 0 0 1 1 1 2 1 1 0 2 1 0 0 1 0 0 0 1 0 0 1 0 0 0 2 2 2 2 1 1 0 0 2 0 0 0 2 2 0 0 0 0 0 1 2 0 1 0 0 0 0 1 0 0 0 1 0 1 1 0 1 0 0 0 0 0 0 0 0 0 0 0 0 0 0 2 0 1 1 0 0 2 0 0 0 0 0 2 1 1 1 1 0 0 0 0 2 0 0 0 0 0 0 0 2 0 2 1 2 0 1 2 2 1 0 0 0 0 1 1 0 1 0 1 0 0 0 0 2 2 0 2 0 2 0 2 2 1 0 1 1 0 0 0 1 1 0 0 1 0 1 2 0 0 2 1 1 1 0 1 1 0 1 0 1 1 0 0 0 2 0 1 1 1 0 1 0 0 0 0 0 0 0 0 0 1 0 1 0 0 0 0 2 1 0 0 2 2 1 1 1 2 0 1 1 0 0 0 0 1 2 1 1 2 0 2 2 0 0 0 1 1 0 2 0 2 2 1 1 1 1 0 0 0 0 2 1 1 0 0 1 0 1 0 0 2 1 0 0 1 1 0 1 1 0 1 1 1 0 0 0 2 1 0 0 0 1 0 1 0 1 2 1 0 0 2 1 1 1 0 1 0 1 1 1 1 0 0 0 1 0 1 0 1 0 1 2 2 0 0 2 0 1 0 0 0 1 0 1 1 0 1 0 1 0 0 0 2 0 1 1
196 0 1 1 1 1 1 1 0 1 1 1 0 1 0 0 1 2 0 2 0 2 0 1 2 0 0 0 0 0 1 0 2 1 0 0 2 2 0 2 1 1 0 0 0 0 1 0 1 1 0 0 0 1 0 0 0 0 1 0 1 1 0 2 1 1 2 1 2 1 1 2 2 2 1 2 2 1 1 1 0 2 2 1 1 0 0 0 2 2 0 0 1 2 0 2 0 1 0 2 1 0 1 0 2 1 2 0 2 0 0 2 1 2 1 1 2 0 1 0 2 1 2 2 2 2 0 1 0 1 1 0 1 0 0 0 0 0 0 1 0 0 0 0 0 0 1 0 0 1 0 1 0 0 0 1 1 2 0 0 1 0 0 2 2 0 0 1 0 1 0 1 2 0 2 1 1 1 1 1 0 1 0 0 1 0 1 1 0 0 0 1 1 1 2 1 1 0 1 0 1 1 0 1 1 1 2 0 0 0 0 1 0 0 0 1 0 1 2 1 1 1 0 0 0 0 0 0 0 0 0 0 0 0 0 0 0 2 0 1 0 0 2 0 2 1 1 0 0 1 1 0 0 0 0 0 0 2 1 1 0 1 2 2 0 0 1 0 1 1 0 1 1 1 0 0 0 2 2 0 0 1 1 0 1 0 1 0 0 1 0 0 1 2 1 0 2 1 0 1 1 0 1 0 1 0 0 1 2 1 0 1 1 2 2 0 1 0 0 0 2 0 1 1 2 0 0 1 0 1 2 1 1 0 0 0 0 0 2 0 0 0 2 1 1 1 0 0 2 0 0 0 0 1 0 1 1 1 0 0 0 0 1 0 1 1 0 1 1 1 1 1 1 1 1 1 0 0 0 0 0 1 1 1 1 1 0 0 0 0 0 0 1 0 2 0 0 0 0 0 0 0 0 1 1 0 1 0 0 1 1 0 1 0 1 2 0 2 0 2 0 2 0 1 0 0 0 0 1 0 1 0 0 2 1 1 1 1 0 0 1 1 1 1 0 1 2 0 2 0 0 0 0 1 1 0 1 1 2 0 1 0 1 1 0 1 1 2 0 0 1 1 2 0 2 1 1 2 2 0 0 2 1 0 1 1 0 0 2 2 0 0 1 0 1 0 1 2 2 2 0 2 2 1 1 1 2 0 2 0 0 0 0 0 0 1 0 1 0 1 1 1 0 0 0 0 1 0 0 2 0 0 0 2 1 0 2 1 0 1 1 1 1 1 1 0 0 0 0 0 0 0 0 0 2 2 0 1 0 1 0 0 0 2 1 0 1 0 0 1 0 1 0 0 0 0 0 2 2 2 2 0 1 0 1 1 1 0 0 0 0 0 0 0 1 0 0 0 0 0 0 2 1 1 0 2 0 1 0 0 0 0 0 1 1 0 0 1 0 1 0 1 0 0 0 2 2 1 0 0 0 0 0 0 0 1 2 1 2 0 2 0 1 2 2 1 1 2 0 0 0 2 1 1 0 2 0 0 2 0 0 0 1 0 1 2 2 1 2 0 0 2 0 0 0 2 2 1 2 0 1 1 1 2 1 2 0 0 0 1 1 2 0 0 0 0 1 0 2 2 1 1 0 0 1 2 2 2 2 0 0 0 0 1 0 0 0 2 2 0 0 0 0 0 2 2 0 1 1 0 1 0 0 0 0 0 1 1 1 2 1 2 1 0 0 0 1 0 0 0 0 0 0 0 0 0 0 0 1 0 0 0 2 1 0 1 1 0 2 2 0 1 0 1 1 0 2 0 2 2 0 1 0 0 0 2 0 1 0 2 0 2 0 1 1 1 0 1 0 0 1 0 0 0 0 2 2 1 0 1 1 0 1 1 1 0 2 1 1 0 1 1 0 2 0 2 2 0 0 1 0 1 2 1 0 2 0 1 1 0 0 0 0 0 0 0 1 2 1 1 1 0 1 2 0 1 1 0 0 0 0 0 1 0 1 2 0 0 2 1 0 0 1 1 2 1 0 1 2 1 1 1 1 0 1 0 1 0 0 0 1 1 1 1 2 0 2 1 0 0 0 1 2 0 1 1 1 1 0 1 0 1 0 1 0 0 1 2 2 1 0 2 0 0 0 0 0 1 0 0 2 1 1 1 2 0 2 1 2 0 0 0 1 1 0 0 1 1 0 2 0 0 2 1 1 0 1 0 0 0 1 0 2 1 2 1 1 0 0 0 2 0 0 0 0 2 2 0 1 0 0 0 0 1 0 0 0 0 0 0 0 0 0 0 0 1 1 1 1 0 2 2
197 0 0 2 0 0 0 1 0 1 1 1 1 1 1 0 0 2 0 2 0 2 0 0 2 0 0 1 1 1 2 0 0 2 0 0 1 1 0 1 1 0 0 0 2 0 1 1 0 1 1 0 0 2 0 0 0 0 2 0 1 1 0 1 0 0 0 0 0 0 0 0 2 2 1 2 2 2 2 0 2 2 2 2 2 1 1 0 1 2 0 0 0 1 1 1 0 1 0 1 1 1 1 1 2 0 2 2 0 1 0 1 0 2 0 0 2 0 1 0 0 0 1 2 1 1 0 1 1 2 1 0 0 0 1 0 0 0 0 2 0 0 0 0 0 0 0 1 1 2 0 1 0 0 0 0 1 2 0 0 0 1 0 2 2 2 0 0 1 1 0 1 0 2 2 2 2 0 0 0 0 0 0 0 0 0 0 1 1 0 2 2 2 0 2 0 1 0 0 0 0 0 1 2 2 0 2 0 2 1 0 1 2 0 0 0 0 0 2 1 1 1 1 0 0 1 1 0 0 0 0 0 0 1 1 0 1 2 0 2 0 0 2 0 2 1 1 1 1 1 0 0 0 0 0 0 0 1 0 0 0 0 0 1 0 0 1 0 2 1 1 0 0 0 0 0 0 1 1 0 0 1 1 0 1 0 2 0 0 2 1 1 0 2 2 0 2 0 0 0 2 0 2 0 2 0 1 0 1 2 1 2 2 1 1 0 1 1 0 1 0 0 1 1 2 0 0 0 1 1 2 2 1 0 0 0 0 2 1 0 0 1 2 1 0 0 1 1 2 1 1 1 0 2 0 2 2 0 0 1 1 0 0 0 0 1 0 1 2 0 0 0 1 1 1 1 1 1 0 0 1 0 0 0 0 0 0 0 0 1 1 1 0 0 2 0 0 1 0 0 0 0 0 2 0 1 0 0 0 2 0 0 1 0 1 2 0 0 0 0 0 1 0 1 1 1 1 0 0 0 0 0 2 0 2 0 0 0 0 0 0 0 1 1 1 2 1 0 1 1 0 0 0 1 2 1 2 2 0 0 0 0 0 1 0 1 1 2 0 0 0 0 1 2 0 0 0 1 0 0 2 1 1 0 1 0 0 2 2 1 0 0 0 1 1 0 1 1 1 2 0 2 1 0 2 0 2 1 2 0 1 0 0 1 0 2 1 2 0 1 1 2 2 0 1 2 0 1 0 2 0 1 0 0 1 0 1 0 0 1 0 0 0 0 0 1 0 2 2 0 0 0 0 0 2 2 0 1 1 1 1 0 0 2 1 0 1 0 0 1 1 2 0 0 0 0 0 1 2 1 2 0 1 0 0 1 0 0 0 0 0 1 1 0 0 0 0 0 0 0 1 2 0 1 0 2 1 1 0 0 1 0 0 0 2 0 0 2 1 0 0 0 0 0 0 1 1 2 0 0 1 0 1 0 0 1 2 0 2 0 1 0 1 2 2 1 1 1 2 0 0 2 0 1 0 2 0 0 0 0 0 0 0 0 1 2 1 2 1 1 0 0 0 0 0 0 1 0 1 0 0 2 1 1 2 0 2 2 0 1 1 2 0 1 0 0 0 0 0 1 1 0 0 0 0 1 1 2 2 0 1 1 0 2 0 0 0 0 0 0 0 0 0 1 0 1 2 0 0 0 1 0 0 0 1 1 1 0 1 1 0 1 0 0 0 0 1 0 0 0 0 0 0 0 0 0 1 0 1 0 0 0 1 1 0 1 1 0 2 1 0 0 1 0 0 2 2 2 0 0 0 1 0 0 1 1 0 2 2 2 1 0 1 1 1 0 1 1 0 0 1 0 1 0 1 1 0 0 1 1 2 0 1 1 1 0 2 1 1 0 0 1 0 1 0 2 1 0 0 2 1 1 2 1 0 1 1 1 1 0 0 0 1 1 0 1 1 1 0 0 2 0 1 2 0 0 0 0 1 1 0 1 0 0 0 0 1 0 2 1 0 0 0 2 1 0 0 0 2 2 2 2 1 0 1 1 0 0 0 0 1 1 0 2 1 0 1 2 0 0 0 2 1 0 1 1 1 0 0 1 0 1 0 0 0 0 2 1 2 1 0 2 0 1 0 0 1 1 0 0 0 0 0 0 0 0 0 0 0 0 1 0 2 1 0 0 0 1 0 0 1 0 2 1 1 0 1 1 0 0 0 2 0 0 1 1 1 0 0 0 0 0 0 0 0 1 1 0 1 0 0 0 0 1 0 0 0 1 0 0 0 0 1 1 1 0 1 1 1 0 0 0
198 0 2 1 0 0 0 1 0 1 1 1 0 1 0 0 0 1 0 2 1 2 0 0 2 0 0 0 1 1 1 1 0 0 0 0 2 0 0 0 0 0 0 0 2 0 0 0 1 2 1 0 0 2 0 1 0 0 2 0 0 2 1 1 0 0 1 0 0 0 0 1 2 2 2 2 2 2 2 0 2 2 1 0 1 0 1 1 1 2 0 1 1 2 1 2 1 1 0 2 0 0 2 0 2 0 2 2 0 0 1 1 1 2 1 2 2 0 1 0 2 0 1 1 0 0 0 1 0 1 1 0 1 0 0 0 1 0 0 2 2 0 0 0 0 0 0 0 0 0 0 0 1 0 1 0 0 0 0 1 0 0 0 2 0 2 0 1 1 2 1 0 0 2 2 1 1 1 0 1 0 1 0 0 2 1 1 1 1 0 2 2 2 1 2 0 1 0 0 0 0 1 0 1 1 0 2 0 1 0 0 2 1 0 0 0 0 1 2 1 1 1 0 0 0 0 0 0 0 0 0 0 0 0 0 0 0 1 0 1 0 0 0 0 0 0 0 0 0 0 0 0 0 0 0 0 2 2 0 0 1 1 0 1 0 0 0 1 2 1 0 1 1 1 1 1 0 2 2 0 0 1 1 0 1 0 0 0 0 2 1 1 2 2 2 0 1 1 1 0 1 0 0 1 0 0 0 0 1 1 1 2 1 1 1 0 2 0 1 0 1 1 2 1 2 0 0 0 0 1 2 1 1 0 0 0 0 1 1 1 0 1 0 2 0 0 2 0 2 0 1 1 0 2 1 0 0 0 0 1 1 0 2 0 2 0 0 0 1 1 1 1 0 0 0 0 2 1 0 0 2 1 0 1 1 1 0 1 1 1 1 1 0 0 2 0 0 1 0 0 0 0 0 1 0 1 1 1 0 2 0 0 0 0 0 1 1 0 0 0 0 1 0 1 0 1 0 1 1 0 0 2 0 1 1 0 1 0 0 0 1 0 1 1 0 1 2 1 2 1 0 0 0 2 1 1 1 1 0 1 1 0 1 0 1 1 1 1 0 1 0 0 2 0 1 1 0 2 0 0 2 1 0 0 2 0 0 1 2 0 1 0 1 0 0 0 0 1 1 2 0 2 2 0 2 0 2 0 0 2 0 0 1 1 0 1 0 2 0 0 0 2 1 0 0 1 1 0 1 1 1 0 0 2 1 1 1 1 1 0 1 0 0 0 0 1 0 1 1 0 0 0 0 0 2 2 0 0 1 1 1 0 1 2 0 2 2 2 2 0 1 1 1 0 1 0 0 0 0 2 1 2 0 0 0 0 0 0 2 2 1 0 0 0 0 0 0 0 0 0 0 2 0 0 0 2 0 0 0 1 0 0 0 1 1 1 1 0 1 0 1 0 0 0 0 1 1 2 0 0 1 0 1 0 0 1 2 0 2 0 1 0 0 1 2 2 2 2 0 0 0 1 0 0 1 2 0 0 1 0 0 0 2 0 1 2 0 1 1 0 1 2 0 0 0 1 1 0 2 0 1 1 0 2 2 2 2 2 0 0 2 1 1 1 1 0 0 1 1 1 0 1 0 0 0 1 1 2 1 1 0 0 0 1 1 0 0 1 1 0 0 0 0 0 2 2 0 1 1 1 2 1 1 0 1 1 1 1 1 2 1 1 0 0 0 1 2 1 0 0 0 0 1 0 0 0 1 0 0 0 0 0 1 1 0 1 1 0 2 1 1 0 0 0 0 1 1 0 2 2 0 1 0 0 1 0 1 0 0 2 0 2 0 1 1 1 0 1 1 0 1 0 1 0 1 1 2 0 0 1 1 0 2 0 2 0 2 2 2 0 0 2 0 1 0 1 1 0 0 2 1 1 0 1 0 2 0 1 1 0 1 1 0 0 0 0 0 1 0 1 1 0 1 2 0 0 0 1 0 0 0 1 2 0 2 2 0 0 0 2 1 0 0 2 1 1 0 2 1 0 0 0 2 0 0 0 0 1 0 0 2 2 1 1 2 0 2 0 0 0 1 0 2 1 2 2 0 2 0 0 0 1 1 0 1 1 1 1 2 2 0 2 0 1 0 0 1 1 0 0 0 2 1 2 1 0 0 0 0 0 1 1 1 0 0 0 0 0 0 0 1 1 2 0 1 0 0 1 0 0 2 0 0 1 2 0 0 0 0 0 1 0 0 0 0 0 0 0 0 0 0 0 0 0 0 0 0 1 0 1 0 0 0 1 2 0 0 0 2 0 2 2
199 0 2 1 0 0 0 2 0 1 1 0 0 0 0 0 0 1 0 1 1 1 0 0 2 0 0 0 1 1 1 1 0 1 0 0 2 0 0 0 0 0 1 1 1 1 1 0 0 2 0 0 0 0 2 1 0 0 0 0 1 1 0 2 0 0 1 2 2 0 0 2 2 2 2 2 2 1 1 1 0 2 1 1 1 0 0 0 1 1 0 0 1 1 0 1 0 2 1 1 0 0 1 0 1 0 2 1 1 1 0 1 0 2 0 0 2 0 0 0 2 0 2 1 0 0 0 0 0 0 0 0 0 0 0 0 0 0 0 0 2 0 0 0 0 0 0 0 0 0 0 1 0 0 0 0 0 2 1 0 1 1 2 2 0 1 0 1 1 2 0 1 0 2 0 0 1 1 0 2 0 1 1 1 2 2 1 1 0 0 2 2 2 0 2 0 1 0 0 0 0 0 0 2 2 0 2 1 0 1 0 1 0 0 0 0 0 0 0 0 0 0 0 0 1 0 1 0 0 0 0 0 1 1 0 0 0 1 0 1 0 0 2 0 2 0 0 0 0 0 0 0 0 1 1 0 0 1 0 0 0 0 0 1 1 1 0 0 1 1 0 0 0 0 0 0 0 2 2 0 2 2 0 0 0 0 0 2 0 2 1 0 1 2 1 0 2 1 1 0 1 0 1 0 1 0 1 1 2 2 0 2 2 2 2 1 2 0 1 0 1 1 2 1 2 0 0 0 2 1 0 0 2 1 1 0 1 1 1 0 0 0 1 2 0 0 2 1 2 1 0 0 1 2 1 0 0 1 0 1 1 0 2 2 1 0 0 1 1 1 0 0 0 0 0 0 2 1 0 0 1 2 0 0 1 1 0 2 2 0 0 0 0 0 1 1 0 0 0 0 0 0 0 2 0 2 0 1 0 1 0 0 0 0 0 2 2 0 0 0 0 2 0 0 1 2 1 1 2 0 1 1 0 2 2 2 0 1 0 0 2 0 1 0 2 2 1 2 2 0 0 0 0 1 1 0 1 1 0 1 1 0 1 0 1 1 1 2 0 0 1 1 1 1 1 0 1 2 0 0 2 1 1 0 1 1 0 1 1 1 0 0 1 1 2 0 2 2 2 1 1 1 1 1 1 0 2 0 1 1 0 0 0 0 2 0 0 2 0 2 2 0 1 0 0 1 1 0 0 2 0 0 0 0 1 1 1 1 1 0 1 0 0 1 1 0 0 0 0 1 0 1 1 1 2 1 0 1 1 0 1 0 1 2 0 2 2 1 1 1 1 1 0 0 0 0 0 1 1 1 1 0 0 0 1 0 1 0 0 0 0 1 1 0 1 0 0 0 0 0 1 2 0 1 0 2 2 2 0 2 0 0 0 0 2 0 0 1 1 0 0 0 0 0 0 2 2 1 0 0 0 1 1 1 1 0 2 0 2 0 0 1 0 1 2 2 2 1 0 0 0 2 0 1 0 2 0 0 0 0 0 0 1 2 0 0 2 2 0 1 0 0 0 0 0 1 1 0 2 0 2 0 0 2 2 1 2 1 1 0 2 0 0 0 0 0 0 0 1 2 0 0 0 0 0 1 1 2 2 0 0 0 0 1 0 1 0 1 1 0 0 0 0 1 0 2 1 2 2 2 2 2 0 0 0 0 0 0 1 0 0 1 0 1 0 0 1 0 0 0 0 0 1 1 1 1 0 0 2 2 0 0 2 1 0 0 0 1 1 1 0 0 1 0 0 0 1 1 1 2 0 1 0 0 0 1 1 1 1 2 1 1 2 2 2 0 0 0 0 0 0 0 1 0 1 1 1 1 0 1 1 0 0 0 1 1 1 2 1 0 2 1 1 0 0 0 0 0 0 2 0 2 1 1 0 2 0 1 1 0 0 0 0 1 0 1 1 1 0 0 2 0 1 1 0 0 1 0 0 0 0 0 0 0 0 0 1 0 1 1 0 0 0 2 1 0 0 1 2 2 2 2 2 0 0 0 0 0 1 0 1 1 1 1 1 0 1 2 0 0 0 2 1 0 2 2 0 1 0 0 0 1 0 0 0 0 2 1 2 2 0 2 1 1 0 0 1 0 1 1 0 2 0 0 0 0 0 1 2 1 0 0 2 1 0 0 0 0 0 0 1 0 2 1 1 1 2 0 0 0 1 0 0 1 2 0 0 0 1 0 0 0 0 0 0 0 0 0 1 0 0 2 0 0 1 0 1 0 0 1 0 0 0 2 1 0 0 0 1 0 1 1
[truncated: 1,606,808 more chars]
