# Supplementary material for: KNN-MDR: a learning approach for improving interactions mapping performances in genome wide association studies
Source: BMC Bioinformatics. 2017 Mar 21;18:184. doi: 10.1186/s12859-017-1599-7 (PMC5361736; doi:10.1186/s12859-017-1599-7)
Supplement: Supplementary file 3 — The data set(s) supporting the results of Table 2. (ZIP 28603 kb) [file 12859_2017_1599_MOESM3_ESM.zip › 3/SINAN/S25/mkallsimul.dat]

1 1 2 0 0 0 0 0 0 2 1 0 0 1 0 0 1 0 1 1 1 1 1 0 0 0 0 2 2 1 2 1 2 1 0 0 1 1 0 1 1 0 1 1 0 0 1 0 0 0 1 1 0 1 1 1 0 1 2 1 1 0 2 1 1 1 1 0 1 1 0 1 2 0 0 2 1 1 1 0 2 0 1 1 1 0 0 1 1 2 0 0 1 0 0 0 0 1 0 0 1 1 0 1 2 0 2 1 1 0 1 2 1 1 1 1 1 1 1 1 1 1 1 1 0 1 0 0 1 1 0 0 1 0 0 0 0 0 0 0 0 0 0 0 0 1 0 0 0 1 0 0 0 0 1 0 0 0 0 2 0 0 0 1 1 0 0 2 0 2 0 0 2 2 2 2 2 0 0 0 0 1 1 2 2 2 1 2 1 0 0 0 1 1 1 0 1 2 0 0 0 0 0 1 2 0 0 0 1 1 1 2 1 0 2 0 0 0 2 0 2 1 0 2 0 0 1 0 0 0 1 1 1 1 1 0 1 2 0 0 0 0 1 0 2 2 1 0 2 0 0 0 0 0 1 1 0 0 0 0 0 1 0 1 2 0 0 0 2 2 0 1 1 1 1 2 0 2 2 0 2 2 2 2 1 1 1 0 0 2 2 2 1 2 2 1 0 0 0 1 0 0 0 0 0 1 1 2 1 0 0 0 0 1 2 1 2 0 0 0 1 2 2 1 1 0 1 0 0 0 0 1 0 0 0 0 0 1 0 0 1 0 1 0 0 0 1 0 1 0 1 0 0 1 0 1 0 0 0 2 0 0 1 0 1 1 0 2 1 1 1 1 0 2 0 0 1 1 1 1 1 1 0 1 0 1 1 0 0 0 1 2 0 0 1 1 1 2 0 0 0 0 0 2 1 1 1 1 0 0 0 0 1 0 0 0 0 0 0 0 1 1 0 2 0 1 0 0 0 0 1 0 0 1 1 0 0 1 0 1 1 0 2 2 1 2 2 0 2 1 0 0 1 1 1 1 1 2 1 2 0 0 0 0 0 1 1 2 0 1 2 2 0 0 1 0 1 1 2 0 1 1 0 0 2 1 0 1 2 1 0 2 0 1 2 0 1 2 2 2 0 0 1 1 1 1 2 1 1 0 0 1 1 0 1 0 0 2 0 2 2 2 0 0 0 1 1 0 1 1 1 0 0 0 0 0 1 1 1 1 1 1 0 1 0 0 0 1 1 1 0 0 0 0 1 1 0 1 0 0 1 0 0 2 1 1 1 2 2 0 1 0 0 0 0 0 1 0 0 0 2 0 0 0 0 0 1 0 0 0 1 0 0 0 0 0 0 0 0 0 0 2 0 0 1 1 1 0 0 1 1 0 0 2 0 1 0 0 0 0 0 0 0 0 0 0 2 1 0 0 0 1 0 1 2 1 2 0 1 1 2 1 0 1 1 1 2 1 0 0 0 1 1 0 1 1 2 1 1 0 0 0 1 1 1 1 0 1 1 1 1 1 1 0 1 0 0 1 2 2 1 1 0 2 2 2 1 1 0 0 1 1 0 2 1 0 0 0 1 2 0 1 0 1 1 1 1 1 2 0 0 0 0 1 0 0 0 1 1 0 0 0 0 2 1 2 0 0 0 0 0 0 0 1 2 0 2 0 0 1 1 1 1 0 1 1 0 0 0 0 0 0 1 0 0 0 0 0 1 0 0 0 2 0 0 0 2 0 2 1 1 0 1 1 1 0 0 0 1 1 0 1 0 0 0 1 0 2 1 2 0 2 2 0 2 0 1 1 0 1 0 1 0 0 2 2 1 0 0 2 2 0 1 1 1 2 2 1 2 0 2 2 0 2 0 1 0 0 0 2 1 0 0 1 1 2 0 1 2 0 2 2 1 0 1 0 1 0 0 0 0 0 0 0 0 0 0 0 0 0 0 0 0 0 0 1 0 0 2 0 0 1 1 1 0 1 0 2 1 1 2 0 2 0 0 0 0 0 1 0 1 2 0 1 2 0 0 0 0 0 0 1 1 0 1 1 0 0 0 1 0 0 0 0 1 1 1 1 1 0 1 0 2 1 0 0 1 1 0 0 2 0 0 1 1 0 0 0 0 0 0 1 1 2 1 1 0 0 1 1 1 0 0 1 1 0 2 1 0 0 2 0 0 0 0 0 1 0 0 0 0 0 0 0 1 0 0 2 0 0 0 0 0 1 0 1 1 0 0 0 0 0 0 1 0 0 1 0 1 1 0 1
2 1 0 0 1 1 1 1 0 1 1 0 1 2 0 0 0 0 1 2 1 2 0 1 0 0 1 2 2 0 1 0 0 0 0 0 2 1 0 0 1 0 1 1 0 1 0 0 1 0 0 0 0 0 2 0 0 0 2 0 1 0 1 0 0 1 0 0 0 0 0 0 2 0 0 2 2 1 1 0 2 0 1 1 2 0 0 1 0 2 0 1 0 0 2 0 2 1 0 1 1 0 0 0 2 0 2 1 1 0 0 1 0 1 2 2 0 0 0 2 2 0 1 1 1 0 0 1 2 1 0 1 0 0 0 0 0 0 0 2 2 0 0 0 0 2 0 0 0 0 0 0 0 1 1 0 1 2 0 1 0 0 0 0 0 1 1 0 1 0 1 0 0 2 2 0 2 1 1 1 0 0 0 2 2 2 0 1 0 0 0 1 0 0 1 0 0 2 0 1 0 1 0 1 1 1 1 1 0 0 0 1 1 0 2 0 0 0 1 1 1 0 1 1 2 1 0 0 0 0 0 0 0 0 1 0 0 2 1 1 1 0 1 0 1 1 0 0 2 1 1 1 0 0 0 2 1 0 0 0 0 1 0 0 0 0 0 0 2 1 0 1 1 2 0 2 1 0 1 0 0 1 1 1 1 1 1 1 0 2 1 0 2 2 2 2 0 1 1 1 0 0 1 1 0 0 0 2 0 0 0 1 0 0 0 0 2 2 1 1 1 1 1 1 1 0 0 1 1 1 0 2 0 0 0 0 0 2 0 1 2 1 0 0 1 0 2 0 0 1 1 0 0 2 0 0 1 0 0 0 0 0 1 0 1 0 0 1 2 0 2 0 1 1 0 0 2 1 0 2 2 1 1 1 0 0 0 0 0 0 0 0 0 0 2 0 0 1 0 0 0 0 1 1 0 0 1 1 0 2 0 0 1 0 0 0 0 0 0 1 0 1 0 1 1 2 2 1 0 1 1 0 0 2 1 1 0 1 0 0 2 0 2 1 1 2 1 0 2 1 0 1 2 2 2 2 2 2 1 2 2 2 0 0 0 1 1 1 0 0 0 1 0 0 1 1 0 2 2 0 0 0 2 1 1 1 0 1 2 0 1 1 0 1 0 0 0 1 1 2 0 1 2 2 2 0 1 1 0 0 0 0 0 1 0 0 0 0 0 2 0 2 1 1 1 2 0 0 1 1 0 1 0 0 0 0 1 1 1 1 0 0 0 1 1 1 0 1 1 2 1 1 0 0 2 2 0 0 0 1 0 0 0 2 1 1 1 2 2 0 1 0 1 0 0 1 1 2 0 2 2 0 0 0 0 0 0 0 1 2 0 0 1 0 0 1 0 0 0 0 0 1 0 0 0 1 1 0 0 1 0 0 0 1 0 0 0 0 1 0 0 0 0 0 0 1 1 0 0 0 0 0 0 1 2 0 2 0 0 2 0 0 0 0 1 1 2 1 0 0 1 1 1 1 2 0 1 1 1 0 0 0 0 0 1 2 0 2 0 1 0 0 1 0 0 0 1 1 0 0 1 1 0 1 1 0 0 0 0 2 2 0 0 0 2 0 0 0 1 1 0 1 0 2 1 0 1 1 1 0 0 0 0 1 0 0 0 0 1 0 0 0 1 2 1 1 1 0 0 0 1 0 1 2 1 1 0 0 0 1 1 1 0 0 0 1 0 1 0 1 1 1 1 0 0 0 1 0 2 0 0 0 2 1 0 1 2 1 1 1 1 0 0 1 1 0 0 0 2 0 1 1 1 1 2 0 0 2 1 2 0 2 2 0 1 0 0 0 0 2 0 2 1 0 1 1 0 0 1 2 2 0 0 0 1 1 1 2 2 0 1 2 0 0 1 1 0 0 1 2 0 0 2 2 0 2 0 0 2 1 1 2 1 0 1 0 1 0 0 1 1 0 0 0 0 0 0 1 2 0 1 0 0 0 0 0 1 0 1 0 0 0 2 0 0 1 0 1 1 2 1 1 1 1 1 1 1 2 0 0 2 1 0 1 2 2 2 0 0 1 0 1 2 0 0 1 0 1 0 1 1 0 0 0 0 0 2 0 1 0 0 0 2 1 1 0 1 0 1 0 1 1 0 2 0 0 0 1 0 0 1 0 2 1 0 1 0 0 0 1 0 1 2 0 0 0 0 1 0 1 1 1 0 0 0 0 0 0 0 1 0 1 0 0 0 1 1 1 0 0 0 0 1 1 1 2 2 0 0 1 0 0 1 2 1 0 0 0 1 0 0 1
3 0 1 0 0 0 0 0 0 2 2 0 0 0 0 0 0 0 1 1 0 2 1 0 0 0 0 1 1 2 2 1 2 1 0 0 1 2 1 0 1 0 0 0 0 0 1 0 0 0 0 0 0 2 0 1 0 1 1 0 1 1 1 1 1 0 2 0 1 0 2 2 2 0 2 2 0 1 1 0 0 0 2 0 1 0 1 0 0 2 0 1 1 1 0 0 0 1 0 1 1 0 1 0 2 0 2 0 0 0 0 1 0 1 1 1 1 0 1 1 1 0 2 2 1 1 0 0 2 0 2 0 0 0 1 1 0 0 0 0 1 0 0 0 0 1 0 0 1 1 0 0 0 0 0 0 0 0 2 1 0 0 1 0 0 2 0 0 0 1 1 1 1 1 1 1 0 0 0 1 0 1 1 2 2 1 2 1 1 0 0 0 1 1 2 0 1 2 0 0 0 0 0 1 2 1 1 0 1 1 0 1 1 0 1 0 0 0 1 0 2 1 0 1 1 0 0 0 0 0 0 1 0 0 2 0 0 2 0 1 1 1 2 1 1 1 0 0 1 0 0 0 1 0 0 1 2 2 1 0 0 0 0 0 0 0 0 0 1 1 1 1 1 1 1 0 0 1 0 0 0 1 1 2 2 2 1 1 0 2 2 1 1 2 2 1 0 0 0 2 0 0 0 0 0 1 1 1 0 0 0 1 0 0 2 0 0 0 0 1 0 1 2 0 1 0 1 0 1 1 0 2 0 0 0 0 0 1 0 0 1 0 2 0 0 0 1 0 1 2 2 0 0 2 0 0 1 0 0 1 0 0 0 0 0 0 0 2 2 0 2 0 0 2 1 0 1 1 1 1 1 1 1 1 0 0 0 0 0 1 0 1 1 2 2 0 2 1 0 0 0 0 0 2 2 1 0 1 0 2 0 0 0 0 1 0 0 0 0 1 0 1 0 0 0 2 1 0 1 1 2 2 0 2 0 0 1 2 0 0 1 0 1 1 1 2 2 0 0 2 0 1 0 0 0 0 0 2 1 0 0 1 1 1 1 1 1 2 0 0 0 1 2 2 2 2 0 2 2 0 2 0 0 0 2 0 0 0 2 1 0 2 0 0 1 0 2 1 0 1 1 0 1 1 1 1 2 0 0 0 0 2 1 0 0 1 1 0 1 2 1 2 1 1 0 2 0 0 0 2 0 0 1 1 1 0 1 1 2 1 1 1 0 2 2 1 0 1 1 1 0 1 1 0 2 0 1 2 1 1 0 1 0 2 0 0 2 1 1 0 1 1 0 0 0 0 1 1 0 1 1 0 1 0 0 0 1 0 0 1 1 0 0 0 0 0 0 1 1 0 1 0 0 0 1 2 1 0 0 2 0 0 0 0 0 0 1 0 0 0 0 0 0 0 0 2 2 2 0 0 0 1 1 1 2 0 2 0 1 1 1 1 0 1 1 1 2 1 0 0 0 0 0 1 2 0 1 2 2 0 0 0 2 2 0 0 2 2 0 0 0 0 0 0 0 1 1 1 1 1 1 0 2 2 0 2 0 0 1 1 2 1 2 0 0 0 0 0 0 1 0 0 0 0 2 0 1 2 2 0 0 0 0 0 0 0 0 2 0 1 0 0 0 2 2 2 0 1 0 0 1 0 0 2 0 0 1 0 0 0 0 0 0 0 0 0 0 0 0 1 1 1 1 0 0 1 0 0 2 0 0 0 2 1 0 1 2 0 2 2 0 1 1 0 0 1 1 0 1 0 1 0 0 0 1 1 0 2 1 2 0 2 2 1 1 0 1 1 0 2 0 2 0 0 1 1 1 1 0 2 1 0 2 2 0 2 2 2 1 0 1 1 0 0 0 0 0 0 0 2 0 1 0 1 0 2 0 0 0 0 0 0 2 0 2 1 0 1 1 0 0 1 1 0 0 0 1 1 0 0 0 0 1 0 0 2 0 0 1 0 1 1 0 2 0 1 0 1 0 2 2 0 2 0 0 0 0 0 0 0 2 1 1 0 0 0 0 0 0 0 0 1 2 1 1 1 0 1 0 1 0 0 0 0 1 0 2 0 1 1 0 1 1 1 1 0 1 1 0 1 2 1 0 1 0 0 0 0 0 0 0 0 2 1 0 1 0 0 0 0 2 0 0 0 1 0 1 1 0 0 1 1 0 1 1 1 2 0 0 1 0 0 0 0 1 0 1 1 1 0 0 0 0 2 0 1 1 0 1 0 1 1 0 2 1 0 0 0 0 0 0 1
4 1 2 0 0 0 0 2 0 0 0 0 0 1 0 0 0 1 1 1 0 2 0 0 0 0 2 1 1 1 2 0 0 1 0 0 2 1 0 0 1 0 0 1 1 1 1 0 0 1 1 1 0 0 1 2 0 0 0 0 1 1 2 2 0 0 2 0 2 0 0 1 2 0 2 2 0 0 2 1 0 0 2 0 0 0 0 1 1 2 1 2 1 0 2 0 2 1 0 1 1 0 0 0 2 1 2 0 0 1 0 1 0 1 1 1 1 0 0 2 2 0 1 1 0 0 0 0 1 1 1 0 0 0 1 0 1 0 0 2 2 0 0 0 2 2 0 0 0 0 0 1 1 0 0 0 1 1 0 2 1 1 1 0 1 2 0 1 0 1 0 1 0 2 2 1 2 1 0 0 0 1 0 1 1 0 0 1 0 0 1 0 0 1 1 1 1 1 0 2 0 2 1 1 2 1 0 0 1 0 2 2 1 0 1 1 0 0 0 2 0 0 1 2 0 0 1 0 0 0 0 0 0 0 1 0 0 2 1 1 1 0 2 0 2 2 1 0 1 0 0 0 0 0 0 2 2 1 1 1 1 1 0 1 1 0 0 0 2 2 0 1 0 0 0 1 0 2 1 0 1 2 1 2 1 1 0 2 0 2 0 1 0 1 2 0 1 2 0 1 0 0 0 0 0 0 0 1 2 0 0 1 0 0 1 0 1 1 0 0 0 0 1 2 0 0 1 0 1 0 0 2 0 0 0 0 0 2 1 1 1 1 2 0 0 0 2 0 1 1 1 0 1 2 1 0 2 0 0 1 0 0 1 0 1 0 0 2 1 1 1 1 1 1 2 0 1 2 1 1 0 1 0 0 0 1 1 0 0 0 0 2 0 0 2 0 0 1 1 1 0 1 0 2 2 2 0 1 0 1 0 0 1 0 1 0 0 1 0 1 0 2 1 1 0 1 1 0 0 0 0 1 1 1 1 0 0 0 0 0 2 0 1 1 1 2 1 0 2 2 0 0 1 1 0 0 0 2 0 2 2 2 0 0 1 1 1 2 0 1 1 1 1 1 1 1 0 2 0 1 1 0 1 0 2 1 0 1 2 0 1 2 0 2 0 0 2 2 1 1 1 0 1 1 1 1 2 1 0 0 0 2 0 2 0 0 0 0 0 1 0 2 1 1 0 2 0 0 0 2 0 0 2 1 0 0 1 0 1 1 0 0 0 0 0 1 0 1 1 1 1 1 1 0 1 1 0 1 0 0 1 0 0 2 0 0 2 0 0 2 0 1 0 0 0 0 1 0 0 0 1 0 0 0 0 0 1 0 0 0 0 0 1 0 0 0 0 1 0 0 0 2 0 0 0 2 2 0 0 0 1 0 2 2 2 2 1 0 0 0 0 0 0 1 0 0 1 2 0 0 2 2 1 2 2 0 1 0 1 2 1 1 0 1 1 1 2 0 0 0 0 2 1 0 1 0 2 1 0 1 1 0 1 0 1 2 1 2 0 1 0 0 1 0 0 0 1 2 2 2 2 0 0 1 1 0 2 0 1 2 2 0 1 1 1 0 0 0 0 1 0 0 0 1 2 0 1 1 2 0 2 2 0 1 0 0 0 0 0 1 0 1 1 2 1 1 1 0 2 0 2 2 0 2 1 1 1 0 0 0 0 0 1 0 1 0 0 1 0 0 0 0 2 0 0 1 0 0 1 0 0 0 2 0 0 0 2 1 1 2 0 1 1 1 1 0 0 0 2 0 0 0 1 1 1 1 0 1 0 2 1 0 2 1 1 0 1 0 0 0 1 1 0 0 1 2 1 0 1 2 2 0 1 1 0 1 2 2 1 0 1 1 0 0 0 0 0 0 1 2 1 0 0 1 0 2 0 0 0 0 0 0 1 0 1 1 0 0 0 1 1 0 1 0 1 0 1 0 0 0 1 0 0 0 0 0 0 0 2 0 0 0 0 2 0 2 0 2 2 2 2 0 2 0 0 0 0 0 0 0 1 1 1 2 2 2 2 0 0 1 0 1 1 0 1 1 0 0 0 1 0 0 0 0 1 1 1 0 1 0 0 0 2 0 1 0 0 1 1 0 2 0 1 2 0 0 0 0 0 1 1 0 2 1 0 0 0 0 1 0 1 0 1 1 0 0 1 0 0 1 1 0 0 0 0 0 1 0 0 0 0 0 1 1 0 2 2 0 2 0 0 0 0 0 0 0 0 0 0 1 0 0 0 2 0 0 0 0 0 0 0 1
5 1 1 0 1 1 1 1 0 2 0 0 0 0 0 0 0 0 0 2 1 2 0 1 0 0 0 2 2 0 2 1 0 0 0 0 2 2 0 0 1 0 0 0 0 0 0 0 0 0 0 0 1 0 0 0 0 0 0 2 0 2 1 1 0 0 1 0 2 1 0 2 2 0 1 2 1 1 2 1 1 0 0 2 2 0 0 0 0 2 0 0 1 1 1 1 1 1 1 0 0 1 0 0 1 1 1 0 0 0 0 1 2 2 2 2 2 0 0 2 2 0 1 1 0 1 0 0 2 2 0 0 0 0 0 0 0 0 0 0 0 0 0 0 0 0 0 0 1 1 0 0 0 0 0 1 1 0 0 2 0 1 0 1 1 2 0 1 1 2 0 1 1 0 1 1 2 1 0 0 0 2 1 2 1 1 1 2 1 1 1 2 0 1 2 0 1 1 0 0 0 1 0 1 2 2 2 0 1 0 2 2 1 0 1 1 2 1 2 0 2 0 1 2 0 0 1 1 1 1 1 1 0 0 1 0 2 2 0 0 0 0 2 0 1 1 0 0 2 0 0 0 0 0 0 0 0 1 1 0 0 0 0 0 1 0 2 1 2 2 0 0 1 0 0 0 0 0 2 0 0 0 1 1 2 0 0 1 0 1 0 0 1 2 2 1 1 0 0 0 0 0 0 0 0 0 0 2 1 0 0 1 0 0 1 0 2 0 1 0 1 1 1 0 2 0 1 1 1 1 0 2 0 0 0 0 0 1 0 0 0 0 1 0 0 1 1 0 0 2 2 0 0 2 0 0 1 0 0 1 0 0 1 0 1 0 0 2 1 1 1 1 2 1 0 0 2 1 1 1 1 0 0 0 1 1 0 0 0 0 1 2 2 0 2 0 2 1 0 0 0 0 0 1 0 0 1 0 1 1 0 0 0 0 2 0 1 0 0 0 0 0 0 0 0 1 1 0 0 1 1 1 0 2 2 2 0 2 0 0 1 0 1 0 0 1 1 0 1 0 0 0 0 1 1 0 1 0 0 0 0 1 2 2 2 2 2 1 0 0 0 1 1 1 2 1 1 2 2 0 1 1 2 0 1 2 0 0 1 0 1 1 1 0 2 1 2 1 1 2 0 1 1 1 1 1 2 2 0 0 0 1 0 0 1 0 1 0 0 0 1 2 2 2 0 2 0 1 0 2 0 2 0 0 1 0 0 1 1 1 1 1 0 2 1 1 1 1 1 2 0 0 0 0 2 0 1 2 0 0 1 0 0 2 0 0 2 1 1 1 1 1 0 0 0 0 0 1 0 1 2 0 0 0 0 0 0 1 0 1 1 0 0 0 0 0 0 0 0 0 0 2 1 0 0 2 1 0 0 0 0 0 1 1 1 1 0 0 0 0 0 0 0 1 0 0 0 1 0 0 1 2 0 1 1 0 2 0 0 2 0 1 0 1 1 1 2 2 0 0 0 1 0 1 2 0 2 2 1 0 0 0 0 0 2 2 1 2 0 0 0 0 0 0 2 0 0 1 1 1 1 1 0 1 1 0 1 0 2 2 2 0 0 0 1 0 0 0 0 0 0 0 0 1 2 0 1 2 2 0 1 1 0 1 0 1 0 0 1 0 0 0 0 2 1 2 0 0 1 0 0 0 0 2 1 1 1 0 1 1 0 0 0 0 0 1 0 0 0 0 0 0 0 0 0 0 0 0 2 0 0 0 2 2 0 0 2 0 2 0 2 0 2 0 0 0 0 0 2 0 1 0 0 0 0 2 0 2 2 2 0 2 2 0 1 0 0 0 0 0 0 1 0 0 2 2 0 0 0 2 2 0 1 1 0 1 1 2 1 0 1 1 0 0 0 1 0 0 0 2 0 0 1 1 0 2 0 0 1 0 0 0 2 0 2 0 1 0 0 1 1 0 0 0 0 0 0 1 0 2 0 0 1 0 0 0 1 0 2 1 1 0 1 1 0 2 1 1 1 2 2 0 1 0 0 0 1 0 0 0 1 2 1 1 2 1 2 0 0 0 1 1 1 1 2 2 0 0 0 2 1 0 1 0 1 0 1 0 1 0 0 0 2 1 2 0 1 2 2 0 0 0 0 1 1 0 0 1 0 1 0 0 0 0 0 1 0 0 0 0 2 0 1 0 1 0 1 0 0 0 1 1 0 0 0 1 2 0 0 0 0 0 1 1 0 1 1 1 1 0 0 0 0 0 0 0 0 0 0 0 0 0 0 1 0 0 1 0 0 0 1 0
6 0 1 1 1 0 0 1 1 2 1 0 1 0 0 0 0 0 2 0 1 2 0 0 0 0 0 0 1 2 1 1 0 1 1 1 1 2 0 0 1 0 0 2 0 1 1 0 0 0 0 1 0 0 0 1 0 0 0 0 1 1 2 2 0 2 0 0 0 0 0 1 2 0 2 2 0 2 2 0 2 0 2 0 1 0 1 0 0 2 0 1 2 2 0 0 0 0 0 0 2 0 1 0 2 0 2 0 1 1 0 1 1 2 2 2 1 0 0 1 2 0 1 1 1 0 0 0 2 2 0 1 0 0 0 0 0 0 0 1 2 0 1 0 2 2 1 0 1 0 0 0 0 1 1 1 0 1 0 1 0 0 0 2 0 2 0 0 0 0 2 0 1 1 1 1 2 0 1 1 0 2 0 2 2 2 0 2 1 0 0 1 0 0 2 0 2 0 0 1 0 1 1 1 2 0 0 0 1 0 0 0 2 0 1 1 2 1 2 0 2 1 0 2 0 0 0 0 0 0 0 0 1 1 0 0 1 2 0 1 1 0 2 1 2 2 0 0 2 0 0 0 0 0 0 1 0 0 0 0 0 0 0 0 0 0 2 0 1 0 0 1 0 0 0 1 1 1 2 0 1 2 2 2 1 1 1 1 0 2 0 1 0 2 2 1 0 1 0 2 0 0 0 0 0 0 0 2 1 0 0 0 0 0 1 0 2 0 1 1 1 1 0 0 1 0 1 0 1 1 0 0 0 1 0 0 0 1 0 1 1 1 2 0 0 0 2 1 2 0 0 0 1 1 0 1 0 0 0 2 0 0 2 0 2 0 0 1 2 0 2 0 1 1 1 0 2 2 1 1 1 2 0 0 1 1 1 0 0 1 0 1 1 1 2 0 1 1 1 1 0 1 0 2 2 1 0 1 0 2 0 0 2 0 0 0 0 1 0 0 1 1 1 2 1 2 0 1 0 0 1 1 0 2 1 1 0 2 0 0 1 0 2 1 1 2 1 1 2 2 0 0 1 2 2 1 2 1 1 0 1 2 1 1 1 1 1 1 0 0 0 1 1 1 2 1 1 1 2 1 2 0 1 0 1 1 0 1 1 0 0 1 0 2 0 1 1 0 0 2 0 0 0 0 0 2 1 1 0 0 0 2 1 0 0 0 0 0 0 1 0 2 1 0 1 2 0 1 0 2 0 1 0 0 0 0 1 0 0 1 0 0 0 0 0 1 1 0 2 2 1 1 1 1 1 0 0 0 1 0 1 0 0 2 1 1 1 0 0 1 0 0 1 0 0 1 2 0 0 0 2 0 0 0 1 0 0 0 0 0 0 0 0 0 0 0 0 0 0 0 0 1 0 1 0 2 2 0 0 1 0 0 0 1 0 0 0 0 0 0 0 0 0 1 0 0 1 2 0 0 0 1 0 1 1 0 2 1 0 1 1 2 0 1 0 1 1 2 0 0 0 1 0 0 0 1 2 1 1 0 0 0 0 1 1 1 1 2 0 0 0 0 1 0 1 0 1 0 2 2 0 0 1 1 2 1 1 1 0 0 1 2 1 1 1 0 0 1 1 1 0 1 0 0 1 0 1 1 1 0 0 0 0 0 0 1 0 2 1 0 0 0 1 1 1 2 0 0 0 0 1 0 0 2 0 0 1 0 1 1 0 0 1 0 1 0 0 0 0 0 0 0 0 0 0 0 2 0 2 0 0 0 2 1 0 0 2 0 0 2 0 0 1 0 0 0 0 0 0 2 0 1 0 0 1 1 0 2 1 2 0 1 2 0 2 0 0 0 0 1 1 1 0 0 1 0 2 0 0 2 2 1 1 1 0 2 1 2 0 1 0 1 0 1 0 1 0 0 0 2 0 2 1 1 0 1 0 0 1 0 1 1 1 0 1 0 0 0 1 0 0 0 1 0 0 0 1 0 0 0 0 0 0 0 0 1 0 0 2 1 0 0 0 2 0 1 0 0 1 2 2 0 2 0 0 0 0 0 0 0 1 1 0 2 2 2 2 0 0 1 0 2 1 1 2 2 0 1 0 1 1 0 1 0 2 1 0 2 2 1 1 1 1 0 1 0 2 0 1 1 1 0 0 1 1 0 0 1 0 0 0 0 2 1 0 2 0 1 0 0 2 0 1 0 1 0 1 0 0 0 1 1 0 0 1 1 1 0 1 2 0 1 0 0 0 0 0 0 2 0 0 0 1 1 0 0 2 0 0 0 0 0 1 2 1 0 0 0 0 0 1 1
7 0 2 0 0 0 0 2 1 1 1 0 2 2 0 0 0 0 0 2 1 2 0 0 0 0 0 0 0 1 2 1 0 2 0 0 2 1 0 0 1 0 1 1 0 1 1 0 1 0 0 1 0 1 1 0 0 0 0 1 1 1 0 0 0 0 1 1 2 1 0 1 2 0 0 2 2 1 2 1 1 0 2 1 1 0 0 0 0 2 0 0 0 0 1 0 1 2 1 1 0 0 1 0 2 0 2 0 0 0 1 2 0 0 0 0 0 0 0 0 1 0 1 1 0 1 0 0 2 2 0 0 1 0 0 0 1 0 0 1 1 0 0 0 0 1 0 0 0 0 0 0 0 1 1 0 2 1 0 1 0 0 1 1 1 2 1 0 1 2 0 1 1 1 0 2 2 0 0 0 0 1 1 1 1 1 1 0 0 0 0 0 0 0 1 0 1 1 0 0 0 0 0 0 2 2 2 0 0 0 1 1 0 0 2 0 0 0 2 0 2 0 0 2 0 0 1 0 0 0 1 0 0 0 0 0 1 2 1 1 1 0 1 0 0 0 0 0 2 0 0 0 0 0 0 2 0 1 1 1 1 1 0 1 0 1 0 0 1 1 1 0 1 1 0 0 0 2 2 0 2 1 2 2 2 1 1 0 0 2 2 1 1 1 2 1 0 0 1 2 1 0 0 0 0 0 0 2 2 0 0 2 0 0 1 0 2 0 0 0 0 0 2 2 2 0 1 0 1 1 0 2 0 0 0 0 0 1 0 1 1 0 2 0 0 0 2 1 1 0 0 1 0 0 0 2 0 0 0 2 0 0 2 0 2 0 0 2 1 1 1 1 1 2 0 1 2 2 0 2 1 0 0 0 1 2 1 0 0 0 0 1 1 0 2 0 0 0 0 0 0 0 0 2 1 0 1 1 0 1 0 0 1 0 0 1 0 1 0 0 1 1 1 0 0 2 2 0 2 1 1 1 0 2 2 2 0 2 0 0 1 0 1 0 0 2 2 1 1 1 0 0 1 2 1 1 1 0 0 0 1 1 0 0 0 1 1 2 0 0 0 0 2 2 2 0 2 2 0 0 0 0 1 0 1 1 0 1 1 0 1 0 0 1 1 0 1 1 1 2 0 0 2 2 1 1 1 0 0 0 0 2 2 0 0 1 1 0 0 2 0 2 0 0 0 2 0 1 0 1 1 1 2 1 1 1 2 1 2 1 1 1 0 1 1 1 1 2 0 2 0 0 0 0 2 2 0 0 0 0 1 0 0 2 2 2 0 0 0 0 0 0 0 0 0 1 2 0 0 0 2 0 1 0 0 0 0 0 0 2 1 0 1 0 0 1 1 0 0 0 0 2 1 0 0 2 2 0 0 0 1 0 0 1 0 0 0 0 0 0 0 0 0 0 0 2 2 1 0 0 0 1 0 1 2 0 2 0 2 2 2 2 0 0 2 0 1 0 1 1 0 2 1 1 1 1 1 2 1 1 0 1 0 1 0 1 2 2 0 0 0 0 0 0 1 0 0 0 0 1 0 0 0 1 1 1 0 0 1 1 1 1 0 1 2 0 0 0 2 2 0 2 0 1 1 0 0 2 2 0 0 0 0 1 0 0 0 1 1 0 0 0 1 2 2 0 0 0 0 0 1 0 1 1 2 2 1 0 0 0 0 0 0 2 2 0 1 1 0 0 0 0 0 0 0 1 0 0 2 0 0 0 2 1 0 0 2 1 0 2 0 0 1 0 0 1 0 0 1 1 1 1 0 0 0 2 0 2 1 2 0 1 0 1 1 1 0 0 0 1 0 1 0 0 1 1 2 0 0 2 2 1 0 0 1 1 1 1 1 0 1 1 0 1 0 1 0 0 0 2 1 0 1 1 0 1 0 0 0 0 0 0 0 0 0 0 0 0 0 0 0 0 2 0 1 0 2 0 0 0 0 1 0 0 1 1 1 0 1 0 0 0 1 0 0 0 0 0 1 2 1 0 2 1 1 1 0 0 0 0 2 1 0 2 0 0 0 0 0 0 1 0 1 0 1 1 1 1 0 2 0 0 0 1 1 1 1 0 1 0 0 0 2 1 1 0 1 2 0 1 2 0 0 1 0 0 0 0 0 1 0 0 2 0 0 1 0 1 0 0 1 0 1 0 1 0 1 2 0 2 2 0 0 0 1 2 1 0 0 1 0 1 0 0 0 1 1 1 0 0 0 0 1 1 1 2 2 0 1 1 1 1 0 2 0 1 0 1 2 0 0 0
8 1 0 0 1 1 1 0 0 2 1 0 1 0 0 0 0 0 0 1 0 2 1 0 0 0 0 2 2 1 2 0 0 2 0 0 0 2 0 0 1 0 0 0 0 0 0 0 1 0 0 2 0 1 1 0 0 0 0 0 0 0 0 0 0 0 1 0 2 1 0 0 2 0 2 2 0 1 2 1 0 0 2 1 1 0 0 0 0 2 0 1 2 1 0 0 0 0 0 0 1 1 2 0 2 0 2 0 0 1 0 1 0 0 0 0 0 0 2 0 0 0 2 2 0 2 0 0 2 1 0 0 0 0 1 0 0 0 0 0 1 0 1 0 0 0 0 0 0 1 0 1 0 1 1 0 2 1 1 0 0 0 0 1 1 1 0 0 0 2 0 0 1 2 2 2 1 2 1 0 0 0 0 2 2 2 0 1 0 0 0 1 1 1 2 1 1 2 0 0 0 0 0 2 2 0 1 0 0 0 0 0 2 0 1 2 2 0 2 0 2 0 0 1 1 1 0 0 0 0 0 1 1 1 1 1 0 2 0 0 0 0 2 1 2 2 0 0 2 0 0 0 1 1 0 0 1 1 1 1 1 1 0 0 1 0 1 0 0 0 1 0 2 2 0 0 1 0 1 0 0 1 0 2 2 1 1 2 0 2 2 2 1 1 2 1 1 1 0 2 0 0 1 1 1 0 1 1 2 0 0 1 0 1 2 0 0 0 0 0 0 0 1 1 1 0 1 1 1 1 0 1 0 0 0 0 0 2 1 1 1 1 2 0 0 1 1 0 1 2 1 0 0 1 0 1 1 1 0 2 0 0 1 1 1 2 0 2 2 0 2 0 1 2 0 1 2 1 1 1 1 2 0 0 1 1 1 0 0 1 0 0 0 0 2 0 1 1 0 0 0 0 0 1 1 0 0 0 0 1 0 0 0 0 2 0 0 1 0 0 0 1 0 1 2 2 0 1 0 0 1 0 1 1 1 0 0 0 0 2 1 0 1 0 0 0 2 0 0 1 0 0 1 2 2 1 2 2 1 1 1 2 1 1 1 1 1 1 0 0 0 1 1 1 1 1 0 1 2 1 0 0 2 0 1 0 0 1 1 0 0 1 0 2 1 0 0 1 1 2 0 1 1 0 1 2 1 1 0 0 0 1 0 0 0 0 0 0 0 2 2 0 0 0 0 1 1 1 0 2 0 1 1 0 0 0 1 0 1 1 1 1 0 0 0 1 1 1 1 1 0 1 0 0 1 0 1 2 1 0 0 1 0 0 0 0 0 2 2 0 1 0 1 0 1 0 2 1 0 1 1 0 0 0 0 0 0 0 1 0 1 0 1 1 1 0 0 0 0 0 0 1 1 0 0 1 1 0 1 0 0 0 0 0 0 0 0 0 0 0 0 0 0 1 0 0 1 1 0 0 0 2 0 1 1 2 2 0 0 2 2 1 0 2 1 1 2 0 1 1 0 2 1 1 2 0 1 2 1 1 1 0 0 1 1 1 2 2 0 1 1 0 2 0 0 0 1 0 1 1 0 2 0 0 2 2 0 0 1 2 2 0 0 1 1 0 0 1 1 2 1 1 0 1 2 0 1 1 1 0 1 1 0 0 0 0 0 1 1 0 0 0 0 2 2 0 0 0 1 0 1 1 0 2 0 0 0 0 0 1 0 0 0 0 0 1 0 0 0 0 0 0 1 0 0 1 1 0 0 0 0 0 1 1 0 1 1 2 0 2 0 0 0 0 0 0 0 0 1 0 0 0 2 1 2 0 0 2 0 2 0 0 1 1 1 1 0 1 0 2 0 2 0 0 0 1 0 1 0 2 1 0 2 2 0 2 2 2 1 1 0 2 0 1 0 1 0 0 0 1 0 0 0 1 0 2 0 0 1 1 0 1 1 0 1 0 1 1 1 0 0 0 2 0 1 0 2 0 0 1 0 1 0 0 0 1 1 0 1 0 0 0 1 1 0 0 0 1 1 2 2 0 1 0 0 0 0 0 0 0 1 1 0 1 2 1 1 0 0 0 0 2 1 0 2 2 1 0 0 1 0 0 1 0 1 0 1 1 2 0 1 0 2 1 2 0 0 0 1 1 0 0 0 2 0 0 0 1 0 1 0 0 1 1 0 1 0 0 1 0 1 0 1 0 1 0 1 0 0 1 0 1 1 1 0 0 0 0 0 1 0 0 0 0 2 1 2 2 1 0 0 0 2 2 0 0 2 0 0 0 0 0 0 2 0 1 0 1 1 0 1 0
9 1 0 0 0 0 0 2 0 1 1 0 1 1 0 0 0 0 0 1 1 2 0 0 0 0 0 2 2 0 2 1 1 1 0 0 1 2 0 0 1 1 1 1 0 0 0 0 0 0 0 1 0 0 0 0 0 0 2 1 0 1 0 0 0 0 1 1 1 0 1 1 2 0 0 2 2 1 1 0 1 0 2 0 1 0 0 0 0 2 0 0 1 1 1 0 1 1 0 0 1 0 0 1 2 1 2 0 0 0 0 1 1 2 2 2 2 1 0 1 2 1 1 1 0 1 0 0 2 0 1 0 0 0 0 0 0 0 0 0 0 0 0 0 0 0 0 1 1 1 0 0 0 0 0 1 2 0 0 2 2 2 0 1 1 2 0 1 2 0 0 2 0 2 0 0 1 0 1 1 0 2 0 2 1 0 1 1 0 0 0 1 1 1 2 0 2 1 0 0 0 0 0 1 2 2 2 0 0 1 0 1 2 0 2 2 2 1 2 0 2 0 1 2 0 0 0 0 1 0 0 0 0 0 0 0 1 2 1 1 0 0 2 0 1 1 0 0 1 1 1 2 0 0 2 2 0 0 0 0 0 1 0 0 1 1 0 0 1 0 0 1 0 0 1 1 0 1 1 0 2 1 0 2 2 1 0 1 1 2 1 2 0 2 2 0 1 1 0 1 1 1 1 1 1 0 1 2 0 0 0 1 0 0 2 0 2 1 1 0 2 2 0 0 2 0 2 0 0 0 0 1 0 0 0 0 1 2 1 1 0 1 2 1 0 1 1 0 0 2 2 0 0 1 0 1 1 0 0 2 0 0 1 0 1 0 0 1 2 0 2 0 0 2 0 1 2 1 1 1 2 2 0 1 0 1 1 0 0 0 0 2 0 0 1 1 1 0 1 1 0 1 0 2 1 0 1 1 0 2 0 0 0 0 2 0 2 0 0 0 1 1 1 1 2 2 1 1 0 0 1 0 0 0 1 1 1 0 0 1 1 0 1 0 0 1 1 0 2 0 0 1 0 1 0 0 0 1 0 1 1 1 0 0 0 2 2 1 0 1 1 2 0 0 0 0 0 1 2 0 2 0 2 1 2 0 0 1 2 1 1 2 1 2 1 1 1 1 1 2 0 1 2 1 2 1 2 1 0 0 0 1 1 1 0 0 0 0 0 0 0 2 0 0 0 0 2 0 2 2 0 0 1 0 0 0 0 1 1 0 0 0 0 0 0 0 0 0 2 2 0 1 0 0 2 2 0 0 1 0 0 0 0 2 0 0 2 0 0 0 0 1 1 0 0 0 2 1 0 1 2 0 0 0 0 0 1 0 2 2 0 0 0 0 0 1 0 0 0 0 0 2 0 0 0 2 2 0 1 1 1 0 0 2 0 1 1 0 0 0 0 0 0 0 0 0 0 1 0 0 0 1 0 1 2 0 2 0 1 2 1 2 2 2 0 0 0 1 0 0 0 0 0 1 1 0 1 1 0 1 1 0 0 1 0 1 0 1 1 0 0 1 0 0 0 1 1 2 1 1 2 0 1 1 2 1 1 0 0 2 2 0 0 0 0 0 0 0 0 0 0 0 0 0 1 0 2 1 1 1 0 0 0 0 0 1 0 2 1 0 0 0 1 2 1 1 1 0 0 0 0 0 1 0 2 0 0 0 1 1 0 0 0 1 1 0 0 1 0 0 0 0 1 0 0 0 0 1 1 0 0 0 1 1 0 0 1 1 1 2 0 0 2 0 0 1 0 0 1 1 0 1 0 0 0 2 0 2 0 2 0 0 0 1 1 1 0 1 0 2 0 2 0 0 1 0 0 0 0 2 2 0 0 0 2 2 2 0 1 0 1 1 0 1 0 0 0 0 0 2 0 2 1 1 0 2 0 1 1 1 0 1 0 0 0 0 0 0 0 0 0 0 0 0 0 0 0 0 0 0 0 0 0 0 0 1 0 0 2 1 1 0 1 1 0 1 0 1 0 1 1 0 1 0 0 0 1 1 0 0 1 2 0 2 0 0 0 0 0 0 0 2 1 0 1 1 1 0 0 1 1 0 0 1 1 1 2 2 1 1 0 1 1 0 1 0 1 1 0 0 2 1 0 1 1 0 0 0 0 0 0 0 1 2 1 1 1 0 0 1 1 1 1 1 0 0 1 1 0 2 1 0 1 0 0 1 0 1 1 2 1 0 0 0 1 0 0 1 2 2 1 1 0 0 0 0 1 0 2 0 2 1 0 1 0 0 0 0 1 0 0 0
10 1 2 0 0 0 0 2 0 1 0 0 1 2 0 0 0 0 0 2 0 2 0 1 1 1 1 1 2 0 1 1 2 2 0 0 0 0 0 0 0 0 0 0 0 0 1 1 0 0 0 2 0 1 0 1 0 0 1 1 0 1 2 2 0 1 1 0 0 0 0 1 2 1 1 2 1 2 2 0 1 0 1 1 2 0 0 0 0 2 0 0 1 0 0 0 0 0 0 0 1 0 2 0 2 0 2 0 1 1 0 2 0 1 1 1 0 0 1 1 1 0 2 2 0 2 0 2 2 2 0 2 0 0 1 1 1 0 0 2 1 0 0 0 1 1 0 0 0 0 0 0 0 0 0 0 0 1 1 1 0 0 0 2 0 1 0 0 0 0 1 0 0 1 2 0 2 2 0 1 0 0 0 2 2 1 1 2 0 0 1 1 1 0 2 0 1 2 0 0 0 0 0 2 2 1 1 0 1 0 0 1 0 0 1 1 1 0 1 1 1 1 0 2 0 0 0 0 1 1 0 0 0 0 0 0 1 2 0 0 0 1 2 1 1 1 0 0 1 1 1 1 0 0 0 1 1 0 0 0 0 1 0 1 1 0 0 0 0 0 1 0 1 1 0 0 0 0 2 0 0 0 0 2 0 0 0 0 0 1 0 0 0 2 2 1 0 0 0 1 0 0 0 0 0 1 1 1 0 0 0 0 0 0 2 0 1 0 1 0 2 2 0 0 2 0 0 0 0 1 0 2 0 0 0 0 0 1 0 0 1 0 2 0 0 0 1 1 1 0 1 1 0 2 0 0 0 0 0 2 0 0 1 0 1 1 0 2 2 0 1 1 1 2 0 0 2 1 0 2 0 0 0 1 1 1 1 0 0 1 0 2 0 0 2 0 0 0 0 0 0 1 0 1 1 1 0 0 0 1 0 0 1 0 1 0 1 0 0 0 1 0 0 2 1 2 0 0 2 0 1 1 0 1 1 1 0 1 0 0 1 0 1 0 0 2 0 0 1 2 0 0 1 1 1 1 1 1 1 0 1 2 1 1 2 2 2 1 0 0 0 1 2 2 0 0 0 2 2 1 1 0 1 1 2 0 0 1 2 0 2 2 0 1 1 0 2 0 0 2 0 0 2 2 2 0 2 1 0 0 0 2 2 2 0 0 0 0 0 2 0 2 0 0 1 2 0 0 0 1 1 0 1 0 1 0 1 0 1 1 1 1 0 1 1 0 0 0 2 2 0 1 0 0 2 0 0 0 0 1 0 0 1 2 0 0 1 1 1 0 0 2 1 0 0 1 2 1 0 1 2 0 1 0 0 0 0 1 0 1 0 1 0 0 0 0 1 1 1 1 0 2 1 0 1 1 1 0 0 0 0 0 1 1 1 1 1 0 1 0 0 0 0 0 0 0 2 0 0 0 0 1 1 2 2 1 2 0 0 1 1 0 0 0 2 1 1 0 0 1 0 1 1 1 2 0 2 2 2 0 0 0 1 1 0 1 1 2 0 1 0 0 1 0 0 0 2 0 0 0 0 1 0 1 2 2 1 1 0 1 1 1 0 0 0 0 1 1 2 2 0 2 0 1 2 0 1 1 1 0 0 0 0 0 0 2 1 0 0 0 0 0 1 2 1 0 0 0 0 0 1 0 1 1 1 0 1 0 0 2 1 1 0 0 0 0 0 0 0 0 0 0 0 0 0 0 1 0 1 0 0 0 2 1 0 1 2 0 1 2 0 0 0 0 0 0 0 0 0 2 0 2 1 1 0 1 1 2 0 2 0 1 0 1 1 1 0 1 0 1 0 2 0 0 1 0 1 0 0 0 0 0 0 0 1 1 2 1 0 1 0 1 0 2 0 2 0 0 1 2 0 0 0 1 0 2 0 1 1 1 0 1 1 0 1 0 1 0 0 0 0 0 0 0 0 0 0 1 0 0 0 0 0 0 0 1 0 0 1 0 1 0 2 1 0 1 0 0 1 2 2 0 0 0 0 0 2 0 0 0 2 0 0 2 2 1 2 0 0 2 0 0 2 0 1 1 1 2 0 1 1 0 1 0 1 1 1 0 2 0 0 0 2 1 2 1 1 2 1 0 2 0 0 1 0 1 0 1 0 0 0 0 0 1 0 0 1 0 1 1 1 1 1 0 1 0 1 0 0 1 0 1 2 1 0 1 1 0 0 0 0 0 0 0 0 0 0 0 2 0 0 0 0 1 0 0 1 0 0 1 0 0 0 2 0 0 0 1 1 0 0 0
11 0 1 1 1 0 0 2 1 1 1 0 1 2 0 0 0 0 1 1 0 1 0 0 0 0 0 2 2 0 2 1 0 1 0 0 2 2 0 0 1 0 0 0 0 0 2 0 0 1 1 1 1 0 0 1 0 0 1 0 2 0 2 1 0 0 1 0 0 0 0 1 1 0 1 1 0 2 2 0 1 0 2 0 1 0 1 1 1 2 1 1 1 0 1 0 1 1 0 1 2 0 0 0 2 0 2 0 0 0 0 1 1 2 2 2 1 0 2 0 0 0 0 0 0 0 0 0 1 1 1 0 1 0 1 0 1 0 0 2 2 0 0 0 0 0 0 0 1 1 0 1 0 1 1 0 1 1 1 1 1 1 0 2 0 0 0 1 1 0 0 0 0 1 1 0 1 1 0 1 0 0 0 2 2 0 1 0 0 0 0 0 1 1 2 0 1 2 0 0 0 0 1 1 2 0 1 0 0 1 1 1 1 1 2 0 0 1 0 1 1 0 1 1 1 0 1 0 0 0 0 0 0 0 1 0 0 2 0 0 0 0 1 0 0 0 0 0 2 0 0 0 0 1 0 1 1 0 1 1 1 2 0 0 0 0 0 0 1 1 0 1 1 1 0 0 0 1 1 0 1 1 0 2 2 2 1 0 0 2 2 2 0 2 2 1 1 1 1 1 0 1 2 2 1 1 1 2 0 0 1 2 0 0 1 1 2 1 0 0 1 1 1 0 1 0 0 0 0 0 0 2 0 0 0 0 0 0 0 0 1 1 2 0 0 1 1 0 2 1 1 0 1 1 0 1 0 0 0 1 0 0 0 0 0 0 0 1 1 1 1 1 0 2 0 0 1 1 1 1 2 1 0 0 0 0 0 0 0 0 0 0 0 0 2 1 0 0 1 1 0 1 0 1 0 0 1 1 1 2 1 1 0 0 0 0 0 0 0 0 0 0 0 1 1 2 1 1 0 0 0 0 1 1 2 1 0 0 0 0 1 0 1 1 1 2 1 0 1 1 0 0 0 1 0 0 0 2 2 1 1 2 1 1 1 1 1 2 0 1 1 2 2 2 1 0 1 2 0 1 1 0 1 0 1 2 0 1 2 0 2 1 0 1 0 0 1 1 1 1 1 1 1 0 2 1 1 1 0 0 1 0 1 0 0 0 0 0 0 1 0 2 0 0 1 1 1 0 2 2 0 1 0 0 0 0 2 0 1 1 0 0 0 0 1 0 0 0 2 2 0 1 0 0 2 1 0 2 1 1 0 1 1 2 1 1 1 0 0 0 0 2 0 0 0 0 1 0 0 0 1 0 0 0 1 1 2 0 0 1 0 0 0 0 0 0 0 0 0 0 0 2 0 0 0 0 0 0 0 2 1 0 0 0 0 0 0 0 0 1 1 1 0 0 0 0 1 0 0 0 0 1 1 2 1 0 2 0 1 2 1 0 0 2 0 1 1 1 0 0 1 1 1 1 2 0 1 2 2 0 0 0 2 0 0 2 1 2 0 1 1 1 0 0 0 0 0 1 1 1 1 1 0 2 2 2 1 0 1 2 2 0 0 1 1 0 0 0 0 1 0 2 0 0 1 0 2 1 1 0 0 0 0 0 0 0 0 2 1 0 0 0 0 2 0 2 1 0 1 0 1 1 0 2 0 0 0 0 0 1 0 0 0 0 0 1 0 0 0 0 0 0 1 0 0 0 1 0 0 0 0 0 2 2 0 1 2 1 0 2 0 0 0 0 0 0 0 0 1 0 1 0 0 0 0 2 0 2 1 2 0 1 2 0 0 0 0 0 0 0 0 0 0 0 2 1 0 0 1 2 2 0 1 1 1 2 2 2 2 0 2 2 0 1 0 1 0 0 0 2 1 1 1 1 0 2 0 0 0 0 0 0 0 0 0 0 0 1 1 0 0 0 1 0 0 1 1 1 0 1 0 0 0 0 0 0 1 0 1 1 1 0 2 0 0 1 0 2 1 2 1 1 2 0 0 0 0 0 0 0 1 1 0 1 2 1 1 0 0 0 1 1 1 0 1 1 0 2 1 1 1 0 0 0 1 1 2 1 2 0 0 0 2 1 0 0 2 1 0 0 2 0 0 1 1 0 0 1 1 0 0 0 1 2 1 1 0 0 0 0 1 1 0 0 2 0 2 0 0 2 0 1 1 1 0 1 1 0 0 0 0 0 0 0 0 1 1 2 0 0 0 0 0 0 0 0 0 0 0 0 0 0 0 0 0 0 1 0 2 0 0 1
12 0 1 0 0 0 0 1 0 1 0 1 0 1 0 0 0 0 1 1 1 2 0 0 0 0 2 1 1 1 2 0 0 2 0 0 1 1 0 1 1 0 0 0 0 0 0 0 0 0 0 0 1 1 0 0 0 1 0 0 1 1 1 1 0 1 0 0 2 0 0 1 2 0 0 2 1 1 2 0 1 0 0 2 2 0 0 0 0 2 0 0 1 0 0 1 0 1 0 1 1 0 0 1 2 0 2 1 0 0 1 1 0 1 1 1 0 0 0 2 2 0 2 2 1 1 0 0 2 2 0 2 0 0 1 0 0 0 0 0 2 0 0 0 1 2 0 0 1 1 0 0 0 0 0 0 1 2 0 1 0 0 0 1 1 1 0 1 0 0 1 1 0 1 1 1 0 1 0 1 0 0 2 2 2 2 2 1 0 0 0 0 0 1 1 0 0 1 0 1 0 1 0 1 2 1 1 1 1 0 2 1 1 0 1 1 1 0 1 0 2 1 0 2 1 0 0 1 1 1 0 0 1 1 0 0 1 2 0 0 0 1 2 1 1 2 0 0 2 0 0 0 0 1 0 0 0 0 0 0 0 0 0 0 0 0 0 1 2 2 0 0 1 1 0 1 0 2 2 0 2 2 0 2 2 1 0 1 0 2 0 1 1 2 2 1 0 1 1 2 1 0 2 2 2 0 0 2 1 0 0 1 0 0 1 0 2 2 1 0 2 2 2 1 2 0 1 0 1 1 0 1 0 0 0 0 0 0 0 1 0 2 2 1 0 0 1 0 1 1 1 0 0 1 0 1 0 0 0 0 1 1 2 0 2 0 0 2 2 0 2 0 1 2 1 0 2 2 0 2 1 0 0 1 0 0 0 0 0 0 0 0 1 0 2 0 2 0 0 0 0 0 0 0 0 0 0 1 1 1 1 1 1 0 1 1 1 1 0 0 0 1 1 1 1 2 2 0 0 0 0 0 1 1 1 0 0 2 0 0 1 0 1 0 0 2 0 0 2 1 0 0 1 2 2 2 2 1 1 0 1 2 0 0 0 0 0 2 0 0 0 0 2 2 0 0 0 2 1 0 0 0 1 1 1 1 0 1 2 1 2 1 0 1 0 0 1 2 2 2 0 2 0 0 0 1 2 1 1 0 0 2 0 1 0 1 1 1 0 1 1 2 0 0 1 2 0 0 1 1 0 1 1 0 0 0 1 1 1 0 0 0 0 2 2 0 0 2 0 2 0 0 1 0 2 1 0 1 0 1 0 0 1 1 0 0 1 1 1 1 1 0 0 0 0 1 1 0 0 0 1 0 0 0 0 0 1 0 0 0 0 1 1 0 0 0 0 1 1 1 0 2 1 0 0 1 0 0 1 1 1 0 0 0 0 0 1 0 0 0 0 0 0 0 0 0 1 1 0 0 0 1 0 2 0 0 2 0 0 2 0 1 0 0 2 0 2 0 1 0 0 2 1 0 1 0 2 1 0 1 0 0 2 0 0 2 2 2 1 0 0 1 0 0 0 0 0 1 1 1 0 0 0 0 0 0 0 0 0 1 1 1 1 0 1 0 0 0 1 1 0 1 0 0 1 0 1 2 2 0 1 1 0 1 0 1 0 1 0 0 0 0 1 2 1 1 1 0 0 0 0 0 0 2 1 0 0 0 0 1 0 0 0 0 0 0 0 0 0 0 0 0 2 1 0 0 0 0 1 1 0 1 2 1 0 0 2 1 1 2 0 1 1 1 1 0 0 0 1 1 0 1 1 1 0 1 0 1 0 2 1 0 1 1 1 1 0 1 0 1 0 2 0 0 1 0 1 1 0 2 1 0 1 1 0 2 1 1 1 0 2 2 0 0 1 1 0 0 0 2 0 0 0 0 0 0 1 1 2 1 1 1 1 0 1 0 0 0 0 0 0 0 1 0 0 0 1 0 0 0 0 0 0 0 0 1 0 0 2 0 0 0 2 0 0 0 0 1 1 1 1 0 2 0 0 0 0 0 1 0 0 1 0 2 1 1 1 0 0 0 0 2 1 0 1 2 0 1 0 0 0 0 1 0 1 1 1 1 2 1 1 1 2 1 0 1 2 2 1 0 0 0 1 1 0 0 0 1 1 0 0 0 2 1 0 1 0 0 0 1 1 0 1 0 1 0 1 1 0 2 1 0 0 0 1 2 1 0 1 1 0 0 0 0 0 0 1 2 1 1 0 0 0 0 0 0 0 0 0 1 0 0 0 0 0 0 0 0 0 0 2 0
13 1 0 1 0 0 0 2 0 0 0 0 0 1 0 0 0 1 2 0 1 1 0 0 0 0 1 1 1 1 2 0 2 1 0 0 1 1 0 0 1 0 0 0 0 0 0 0 0 0 0 2 0 1 0 1 0 0 2 0 1 0 1 1 0 0 1 0 1 0 0 1 2 0 2 2 0 1 2 0 0 0 2 0 0 0 0 0 0 2 0 0 2 1 0 0 0 0 0 0 1 0 0 0 2 1 2 1 2 0 0 2 1 1 1 1 1 0 0 2 2 0 1 1 0 1 0 1 2 2 0 0 1 0 1 0 1 0 0 0 1 0 0 0 0 1 0 0 0 1 0 0 1 0 0 1 0 2 0 1 0 0 0 0 0 2 1 1 0 2 0 1 0 1 2 0 2 1 0 1 0 2 0 2 1 0 1 2 0 0 0 2 0 0 1 0 1 2 0 1 0 1 0 1 2 1 1 0 1 0 1 1 1 0 1 0 0 0 2 0 2 0 1 2 0 0 1 0 0 0 0 0 0 0 2 0 0 2 0 0 0 0 2 0 2 2 0 0 2 0 0 0 0 1 0 0 0 1 0 0 0 0 0 0 1 0 0 0 2 2 0 1 0 0 0 0 0 1 1 0 2 1 1 2 1 1 1 1 0 2 2 1 0 2 2 0 2 0 0 1 0 0 0 0 0 0 0 2 1 0 0 0 0 0 0 1 2 0 0 1 0 0 1 1 1 0 2 0 0 0 0 1 0 0 0 0 0 2 1 1 1 1 2 0 0 1 1 0 1 1 1 0 1 2 1 0 0 0 0 1 1 1 1 0 1 1 0 2 1 1 1 1 0 2 0 0 0 1 1 1 1 2 0 1 1 1 0 0 0 0 0 0 1 0 2 0 0 2 0 0 0 0 0 2 1 0 1 1 0 2 0 0 0 0 0 0 0 0 0 2 0 2 0 0 1 1 0 0 0 0 0 0 0 2 2 1 0 0 0 2 1 0 2 0 0 1 1 0 1 2 0 0 1 2 2 1 2 0 0 0 0 0 0 0 0 2 2 2 0 1 2 2 0 0 2 0 2 1 2 1 2 0 0 0 2 1 0 1 1 0 0 2 0 1 1 0 1 0 0 2 0 2 2 2 2 0 2 2 0 0 0 1 0 0 1 1 1 2 0 2 2 2 0 0 0 0 2 1 0 1 0 2 2 0 0 0 2 0 1 1 2 0 0 0 0 0 0 1 1 1 0 0 0 0 1 1 0 1 0 0 1 0 1 1 0 0 1 1 1 0 0 1 1 0 0 1 2 2 0 2 2 0 1 0 0 0 2 0 0 0 1 0 0 0 0 0 0 1 1 0 1 0 0 1 0 2 1 0 0 1 0 0 0 0 0 0 0 0 0 0 0 0 0 0 0 2 2 0 0 0 1 0 0 1 1 1 2 0 0 1 0 1 2 2 0 0 0 0 1 0 0 2 1 0 2 0 2 1 1 0 0 0 0 0 0 2 1 2 0 0 0 0 0 1 1 0 0 0 0 0 1 0 0 2 2 0 1 2 0 0 1 2 0 0 1 0 1 0 0 2 0 1 0 2 2 0 0 2 2 0 0 0 0 0 0 0 0 2 1 0 0 0 0 2 1 1 0 1 0 1 2 0 1 2 1 1 0 0 0 0 0 0 0 0 0 2 0 0 0 0 0 0 1 0 0 0 0 0 2 1 0 1 1 0 0 0 2 1 1 2 0 0 1 0 0 0 0 0 0 2 0 1 0 0 0 2 0 1 0 2 1 1 2 0 2 0 0 1 0 0 0 1 0 0 2 1 1 0 0 2 2 0 0 0 1 0 0 2 2 0 2 2 0 1 0 2 0 0 0 2 1 0 0 0 0 1 0 0 0 0 0 0 0 0 0 0 0 0 0 1 1 0 0 0 0 0 0 1 1 0 0 0 0 0 0 1 0 0 2 0 0 0 0 2 0 0 0 0 1 2 2 0 2 1 1 1 0 2 0 0 2 1 0 1 1 1 1 0 0 0 0 2 2 2 2 2 0 1 0 0 0 0 0 0 0 1 2 1 2 0 0 0 1 0 2 0 1 0 1 0 2 1 1 2 0 0 0 1 0 1 0 0 2 2 1 1 0 0 1 0 1 0 1 1 0 0 1 1 0 1 2 0 1 1 0 0 0 0 0 1 0 0 0 0 0 0 0 0 1 0 0 0 1 1 0 0 1 0 1 0 1 0 0 2 1 0 0 0 0 0 0 0
14 0 2 0 0 0 0 0 0 2 1 1 0 0 0 0 0 0 1 1 1 2 0 1 0 0 1 2 2 0 2 2 0 1 0 0 2 2 0 0 1 0 0 1 0 1 1 0 0 0 0 1 1 1 0 0 0 0 1 1 1 0 1 1 0 0 0 0 1 0 2 2 2 0 0 2 2 2 2 0 2 0 1 1 1 0 0 0 0 1 0 0 1 0 0 0 0 0 0 0 1 0 2 0 2 0 2 0 0 1 1 1 0 1 1 1 0 0 2 0 0 0 2 2 1 1 0 0 0 0 1 0 2 0 0 0 2 0 1 1 1 0 0 0 0 0 0 0 0 0 1 0 1 0 0 0 1 1 1 0 1 1 1 0 1 2 0 1 0 0 0 1 1 2 2 0 2 1 0 0 0 0 1 1 1 1 1 1 1 1 1 1 0 1 1 0 0 2 0 1 0 1 0 2 2 1 2 0 1 0 2 2 1 0 1 0 0 0 1 0 2 2 0 2 0 0 1 1 1 1 0 1 0 0 1 0 0 2 0 0 0 0 2 0 1 1 0 0 2 0 0 0 0 0 0 1 0 0 0 0 0 1 0 0 1 0 0 0 1 1 0 0 0 0 0 0 0 1 1 0 0 0 0 1 2 0 1 1 0 2 2 1 0 2 2 0 1 0 1 2 0 0 0 0 0 0 1 2 0 0 0 2 0 0 2 0 2 0 1 0 1 1 2 1 1 0 1 0 0 0 0 2 0 0 0 0 0 1 0 0 0 0 2 0 0 1 0 0 1 0 0 0 0 1 0 1 2 0 0 1 1 1 1 0 1 1 0 2 2 0 2 0 1 2 0 1 2 1 1 1 1 1 0 1 1 1 1 0 0 1 0 0 1 0 2 0 0 0 1 0 0 1 0 1 1 1 0 2 0 1 0 0 0 0 1 0 1 2 0 0 0 1 0 0 0 1 1 0 0 1 2 1 0 1 0 0 0 1 0 0 1 0 0 0 0 1 2 0 1 0 0 0 1 1 1 1 1 1 0 1 0 0 1 1 1 1 1 2 0 0 0 1 1 1 2 1 1 2 2 1 0 0 1 0 1 1 0 0 1 0 1 0 0 2 0 1 0 2 0 0 2 0 0 0 1 1 1 2 0 0 0 1 0 1 0 0 1 0 0 1 0 2 0 0 0 1 1 2 0 2 0 2 2 1 0 2 1 1 1 1 1 1 0 0 0 0 0 1 1 2 0 1 0 0 1 0 0 1 1 1 0 1 0 2 0 0 2 0 0 0 0 0 2 0 0 1 2 1 0 1 2 0 0 0 0 0 2 0 1 1 0 0 0 0 1 0 0 1 1 0 1 0 0 1 0 2 0 0 0 2 1 0 0 1 0 1 0 0 0 0 0 0 0 0 0 1 2 1 0 0 0 1 0 0 2 1 2 0 0 1 0 0 0 0 0 2 2 0 0 0 1 1 1 0 1 0 1 2 2 1 1 0 0 0 2 0 0 2 0 1 1 0 0 0 2 0 0 0 1 1 1 0 0 1 2 1 2 0 0 1 0 1 0 1 2 0 0 1 2 2 1 0 0 2 2 1 1 1 1 0 1 1 0 0 0 1 0 0 1 0 0 0 1 2 2 2 0 0 1 0 1 1 0 1 1 1 1 0 1 2 1 1 0 0 0 0 0 1 0 0 0 0 0 0 0 2 0 0 1 0 0 0 1 1 0 1 2 0 1 1 1 0 0 0 0 1 0 0 0 2 0 2 1 1 2 0 0 2 0 2 0 1 0 0 0 0 0 0 0 2 0 1 0 0 2 2 2 0 0 2 2 0 0 0 0 2 0 2 2 0 2 2 0 2 0 1 0 0 0 2 0 0 1 1 0 1 0 0 0 0 0 0 1 0 1 0 1 0 0 0 0 0 1 0 1 0 1 0 0 1 0 0 1 0 0 1 1 0 2 0 0 0 1 1 0 0 0 1 2 2 2 0 2 0 0 0 0 0 0 0 2 2 0 1 1 1 1 0 0 1 0 2 1 0 1 1 1 1 0 0 1 0 0 0 1 1 1 1 2 0 0 0 2 1 1 0 0 0 1 0 2 1 1 2 0 0 0 0 0 0 0 0 1 1 1 1 1 0 0 1 1 0 0 0 1 0 2 0 0 0 1 1 0 1 0 0 0 0 0 1 0 0 0 0 0 0 0 2 0 0 0 0 0 0 0 0 0 0 0 0 0 0 0 0 0 0 0 0 1 0 0 0
15 1 2 0 0 0 0 0 0 2 1 0 0 1 0 0 1 0 0 2 1 2 0 0 0 0 1 2 2 0 2 0 2 2 0 0 1 1 0 0 1 0 0 0 0 2 0 0 0 1 1 2 0 1 1 0 0 0 1 0 0 2 1 0 0 0 1 1 2 0 0 2 2 0 1 2 1 0 1 0 0 0 2 0 0 0 0 1 1 2 0 1 1 0 0 0 0 2 0 2 0 0 0 1 2 1 1 0 1 1 0 1 0 0 0 0 1 0 0 2 2 0 1 1 0 1 0 1 1 1 0 1 0 0 1 0 0 0 0 0 0 0 0 0 0 0 0 0 0 0 0 0 0 1 0 1 1 0 0 1 0 0 0 1 0 1 0 0 0 2 0 0 2 0 2 1 1 0 1 1 0 1 1 2 2 1 2 2 2 2 2 2 1 1 1 1 2 2 0 0 0 0 1 2 2 1 1 0 0 0 0 1 2 0 1 0 0 1 1 1 1 0 1 1 2 0 0 1 0 0 0 0 0 0 2 0 0 2 0 0 0 0 2 1 1 1 0 0 2 0 0 0 0 0 0 1 1 1 0 1 0 0 0 0 0 0 1 1 0 1 0 1 0 0 0 1 0 0 2 0 0 1 0 2 2 1 0 1 0 1 0 0 1 2 2 2 0 1 0 0 0 1 1 1 1 1 1 2 1 0 0 0 0 0 1 0 1 0 0 1 1 1 1 0 2 0 1 0 1 0 0 0 1 0 0 0 0 1 1 1 1 1 2 0 0 1 1 0 0 1 0 2 0 0 0 2 0 0 0 0 0 0 0 1 0 0 0 2 1 1 1 1 0 2 0 1 1 0 0 2 2 1 0 0 1 1 0 0 0 1 0 0 1 0 2 0 1 0 1 1 0 1 0 1 1 0 0 1 0 1 0 0 1 0 0 0 0 0 0 0 0 0 0 0 0 0 0 1 1 0 0 1 1 1 2 1 0 2 0 0 0 0 2 1 1 2 2 0 1 1 0 0 1 2 2 1 2 1 0 2 1 2 0 0 0 0 0 1 0 0 0 1 2 2 0 0 0 2 1 1 1 0 0 0 2 0 0 0 1 0 0 0 0 1 1 0 2 2 0 0 2 0 0 0 0 2 0 1 1 0 1 0 1 1 0 0 0 1 0 1 1 2 0 0 1 2 0 0 1 2 0 1 2 1 0 1 0 0 1 2 0 0 0 0 0 0 0 1 1 1 1 1 0 0 2 1 1 1 0 1 0 0 1 1 0 0 1 0 0 0 0 1 1 0 0 1 1 0 0 0 2 0 0 0 0 0 0 0 1 1 1 0 1 0 0 0 0 0 0 0 0 1 0 0 1 2 1 0 1 0 0 0 0 1 0 1 0 0 0 0 0 0 0 0 0 1 2 1 0 0 0 1 0 0 2 0 2 0 1 1 2 2 1 1 0 1 1 1 0 1 0 2 0 1 2 0 2 1 0 1 0 1 1 1 1 1 2 2 1 1 1 1 0 0 2 0 0 0 0 1 0 0 0 1 1 1 1 1 0 1 2 0 0 0 0 0 1 1 1 2 0 1 0 2 2 1 1 1 1 1 1 0 0 1 0 0 0 1 2 0 0 0 0 2 1 2 0 1 1 0 2 0 0 2 1 1 1 0 0 1 1 1 0 0 1 1 0 0 0 0 0 0 0 0 0 0 0 0 1 0 0 0 0 2 0 2 2 0 2 1 0 0 0 0 0 1 0 0 0 2 0 2 0 0 1 0 1 1 0 2 1 1 0 1 1 1 0 1 0 1 0 0 0 0 1 2 0 0 0 2 2 0 1 1 0 2 1 2 1 0 1 1 0 0 0 0 0 0 1 2 0 0 0 0 0 2 0 0 0 0 0 0 0 0 0 0 0 0 0 0 0 0 1 0 2 0 1 0 2 0 0 0 0 0 0 1 0 0 0 0 0 0 1 0 0 1 0 1 2 2 2 0 2 0 0 0 0 1 0 0 1 1 1 1 0 0 0 0 0 0 0 1 1 0 1 1 1 1 0 1 1 0 0 0 1 1 2 1 1 0 1 0 1 1 1 0 0 1 1 0 1 0 0 2 0 0 0 1 0 0 0 1 1 0 0 0 0 0 2 1 1 0 0 0 2 0 2 1 0 1 1 0 0 0 1 1 0 1 1 1 1 0 1 1 0 1 2 2 0 0 0 0 1 1 1 2 2 0 0 1 0 0 0 1 0 0 0 0 2 0 0 0
16 1 1 0 1 0 0 0 0 2 0 0 1 1 0 0 0 0 0 1 1 2 1 1 1 1 0 1 1 1 2 0 0 1 0 0 2 2 0 0 1 0 0 2 0 1 0 0 0 0 0 1 1 1 1 1 0 1 1 1 1 0 1 1 1 0 1 0 2 1 0 2 1 0 0 1 1 1 1 0 1 0 2 0 2 0 0 0 0 1 0 0 0 0 0 0 0 1 0 1 1 0 0 0 2 1 2 0 0 0 0 2 1 2 2 2 1 0 0 2 2 0 1 1 0 0 0 0 1 1 1 0 0 0 1 0 0 0 0 0 1 0 0 0 0 0 0 0 0 1 0 0 0 0 0 0 0 1 0 2 1 2 0 0 0 1 0 0 1 1 1 1 0 1 1 0 1 0 0 0 0 0 0 1 1 0 0 1 1 1 1 1 1 1 1 1 2 1 0 1 0 1 0 0 1 1 1 0 0 0 0 0 2 1 0 0 0 0 0 0 2 2 1 1 1 0 1 0 0 0 0 0 1 1 1 0 0 2 0 0 0 1 1 0 0 0 0 0 1 0 0 0 0 0 1 1 1 1 2 2 1 2 0 0 1 0 0 1 2 2 0 0 1 1 0 0 0 1 2 0 1 2 0 1 1 0 0 0 0 2 2 2 1 2 2 1 0 2 0 1 0 0 2 2 2 0 1 2 1 0 0 1 0 0 2 1 2 0 1 0 1 1 1 1 1 0 1 1 0 1 0 1 0 0 0 0 0 1 0 0 1 0 2 0 0 1 1 0 0 1 1 0 1 1 1 1 1 0 0 2 0 0 2 0 2 0 0 2 2 0 2 0 1 2 0 1 2 1 0 2 0 0 0 1 0 1 1 0 0 0 0 1 0 0 1 1 0 0 1 1 0 1 0 2 2 0 0 1 0 1 0 0 0 1 1 0 1 0 0 1 0 1 1 1 0 1 1 1 0 0 1 0 0 1 0 0 0 0 0 0 2 0 2 1 1 1 2 0 1 2 0 0 1 1 1 1 1 0 0 0 0 0 0 0 0 0 0 2 0 0 0 0 1 1 0 0 0 1 2 0 0 0 1 0 1 1 0 0 1 0 0 0 0 1 1 1 2 0 0 2 0 1 1 1 1 1 1 1 0 0 0 2 0 1 0 1 1 1 0 1 1 2 0 0 0 1 1 2 0 2 0 2 1 0 0 0 0 0 1 1 1 1 0 1 0 2 1 1 1 2 1 1 0 0 2 2 0 1 1 0 0 0 1 2 0 0 2 0 0 2 0 1 0 0 0 1 2 1 0 1 1 0 0 0 0 1 1 0 0 1 0 1 0 0 1 0 0 0 0 0 0 2 0 1 0 2 1 0 0 2 1 0 0 0 0 0 0 0 0 0 0 0 0 2 0 0 0 2 0 0 0 2 1 2 2 1 2 0 0 1 1 1 1 1 1 0 2 1 0 0 0 2 0 2 2 0 0 2 2 0 0 0 1 0 0 2 1 2 0 1 1 1 0 0 0 1 1 0 1 1 1 1 0 1 2 2 0 1 0 0 2 1 0 1 1 0 0 0 0 1 1 0 0 0 1 0 2 1 2 0 0 0 0 0 0 1 1 1 0 0 0 0 0 2 1 1 1 0 0 0 0 0 0 2 0 0 0 0 1 2 1 1 0 0 1 1 0 0 0 0 0 0 1 0 0 0 0 0 1 0 0 0 1 2 0 1 2 1 1 2 0 0 1 0 0 0 0 1 1 1 1 1 0 0 0 2 0 1 1 2 1 1 2 0 2 0 2 1 0 0 1 0 0 0 0 0 1 0 1 2 2 1 0 0 2 2 2 1 1 0 1 1 0 1 0 1 0 0 1 2 0 0 0 0 0 1 0 0 1 0 1 1 1 0 1 0 1 0 0 0 0 0 2 0 1 1 2 0 0 0 0 0 0 0 0 1 1 0 2 0 0 1 1 1 0 1 0 2 1 2 2 0 2 0 0 0 0 0 1 0 0 1 0 1 2 2 2 0 1 2 0 0 2 0 0 0 1 0 0 1 0 0 0 1 1 1 2 0 1 0 0 0 1 0 2 0 0 2 1 0 0 0 0 2 0 0 0 1 0 0 1 0 2 1 0 0 0 0 0 1 0 1 0 0 2 0 2 0 0 0 1 1 0 0 1 1 1 0 0 1 0 1 0 0 1 2 2 1 1 0 0 0 2 2 0 0 2 1 0 0 1 1 0 1 0 0 1 0 1 0 0 0
17 1 0 0 0 0 0 2 0 1 0 1 0 1 0 0 0 0 0 2 1 2 0 1 0 0 0 1 2 0 2 1 2 2 0 1 2 1 0 0 0 0 0 0 0 1 1 0 0 2 2 2 0 1 0 1 0 0 2 0 0 1 2 1 1 0 2 0 1 0 2 0 2 0 1 2 1 0 1 1 0 0 2 0 2 0 1 2 2 2 1 2 2 0 0 0 0 1 0 1 1 0 1 0 2 1 2 1 1 0 0 2 0 2 2 2 2 0 0 2 2 0 1 1 0 1 0 0 2 1 0 0 0 0 0 0 0 0 0 0 1 0 0 1 1 1 1 0 0 0 0 0 0 1 2 0 1 1 0 1 1 0 0 2 1 1 0 1 0 0 1 1 0 2 1 1 1 1 0 0 0 2 0 0 0 0 0 1 0 0 0 0 0 1 2 0 0 1 0 0 0 0 0 2 2 0 1 0 0 0 0 1 2 0 2 1 1 1 2 0 2 1 1 2 0 0 2 1 1 1 0 0 1 1 2 0 0 2 0 0 0 0 2 0 2 2 1 0 1 0 0 0 0 1 0 2 1 0 0 0 0 0 1 0 0 0 0 0 2 1 1 0 1 1 1 1 0 0 2 0 0 0 1 1 2 1 1 0 0 1 1 2 1 2 2 1 1 1 0 1 0 0 1 1 1 0 1 1 2 0 0 0 0 1 1 0 2 0 0 0 0 2 1 0 0 0 1 0 0 1 0 2 1 2 0 0 0 2 1 2 2 1 1 0 1 1 1 0 1 2 2 0 0 1 0 1 0 0 0 1 0 0 2 0 2 0 0 2 2 0 2 0 0 2 0 0 1 2 0 2 1 0 0 0 1 0 0 0 0 0 0 1 0 0 2 1 0 1 1 1 0 1 0 2 2 0 0 1 0 1 0 1 1 0 1 0 1 1 0 0 0 1 2 1 1 2 1 1 0 1 0 0 0 0 1 1 0 1 0 0 1 0 2 0 0 0 2 0 1 0 0 1 0 1 2 0 1 1 0 1 1 1 1 1 1 1 1 2 0 0 0 0 0 0 0 0 0 2 2 1 2 0 1 0 1 1 0 0 0 0 0 0 0 0 0 0 1 0 1 2 0 1 1 1 1 1 2 2 0 0 0 2 0 1 1 0 0 0 0 1 0 2 0 0 1 2 0 1 0 2 0 1 1 1 1 0 2 1 0 0 0 0 1 1 1 0 0 2 0 0 0 0 0 1 2 0 1 1 0 1 0 0 0 0 0 0 0 0 0 1 0 0 2 0 2 0 2 1 0 1 1 0 1 0 1 1 2 0 2 2 0 0 0 0 2 0 0 2 2 0 0 0 0 1 0 2 1 0 1 1 1 0 0 0 0 0 1 0 0 0 0 0 0 0 0 0 1 1 0 0 0 1 0 0 1 1 1 0 1 2 1 0 1 2 0 1 1 1 0 0 0 2 0 1 1 1 1 2 1 0 0 0 1 1 0 1 1 2 0 0 0 0 1 0 1 0 0 0 1 1 0 2 0 0 1 1 0 0 0 1 1 1 0 0 0 0 0 0 1 1 1 1 0 0 1 0 1 2 2 0 0 0 1 0 0 2 0 2 1 0 0 0 1 2 0 1 0 0 0 0 1 0 1 2 1 0 1 0 1 0 0 0 0 1 1 1 1 0 0 0 0 0 0 0 0 0 0 0 1 1 1 0 0 1 0 1 1 1 1 2 0 1 0 1 1 1 1 0 2 0 0 0 1 1 0 0 2 1 0 2 1 0 0 0 0 0 0 1 0 2 0 2 0 0 1 2 0 0 1 2 2 0 1 1 0 1 1 1 0 1 0 1 0 0 1 1 0 0 0 1 0 0 0 1 0 2 0 0 2 0 1 1 0 0 0 0 0 1 0 0 0 0 1 0 1 0 1 0 2 0 0 0 0 0 0 0 1 0 2 0 0 0 0 2 0 0 1 0 2 2 2 0 2 0 0 0 0 1 0 0 1 1 0 2 2 2 2 0 0 1 0 2 1 0 2 2 0 1 0 0 0 0 0 0 1 0 2 1 1 1 0 1 2 2 0 0 2 0 0 0 2 1 0 1 1 0 1 1 1 0 0 1 2 1 0 1 0 0 0 0 2 0 1 1 0 0 1 1 1 1 0 1 0 0 1 1 2 0 0 0 0 0 0 0 0 0 0 1 1 0 0 0 2 2 0 0 1 0 0 0 0 0 0 0 0 0 0 0 1 0 0 1
18 1 0 0 0 0 0 2 0 1 0 1 0 1 0 0 0 0 1 1 1 2 0 0 0 0 0 0 2 1 2 1 2 1 0 0 2 2 0 0 1 0 0 1 0 1 0 0 0 1 1 1 0 1 1 1 0 0 0 1 0 0 1 1 0 1 0 0 2 0 1 1 2 0 0 2 2 1 2 1 1 0 2 0 1 0 0 1 1 2 0 1 1 1 0 0 0 0 0 0 0 1 0 0 2 0 2 0 0 1 0 1 0 2 2 2 0 0 2 0 0 0 2 2 0 0 0 1 2 1 2 0 1 0 0 0 1 0 0 0 1 0 0 0 0 0 0 1 1 1 0 2 0 0 0 0 0 0 0 1 0 0 0 1 1 1 1 1 0 1 0 1 0 2 2 1 2 2 1 0 0 0 0 2 0 0 0 2 1 0 0 1 0 0 2 0 0 1 0 1 0 1 0 1 2 2 1 0 1 0 0 1 1 0 1 0 0 2 2 0 2 1 0 1 1 0 0 0 0 0 0 0 0 0 0 0 0 2 0 0 0 1 2 0 1 1 1 0 2 0 0 0 1 1 0 0 0 0 1 1 1 1 0 0 1 1 0 1 1 1 1 0 0 0 0 2 0 0 2 0 0 1 0 1 0 0 0 0 0 2 2 2 0 2 1 0 1 1 0 1 0 0 1 1 1 0 0 2 2 0 0 1 0 0 2 1 2 0 0 0 1 2 2 1 2 0 0 0 0 0 0 2 0 0 0 0 0 2 0 0 1 0 2 1 0 1 1 1 1 1 2 0 0 1 0 1 2 0 0 0 0 0 1 0 1 0 0 2 2 0 2 0 0 2 0 0 1 2 1 1 2 0 0 0 1 1 1 0 0 0 1 2 2 0 2 0 2 0 1 1 0 1 0 2 2 0 0 1 0 0 0 0 1 0 0 1 0 1 0 0 0 1 1 1 0 2 1 1 0 1 0 0 1 1 1 0 1 0 0 0 1 0 2 2 1 2 1 0 1 0 1 1 1 1 1 1 1 1 1 0 0 1 0 0 0 2 2 1 0 1 1 1 2 2 0 0 0 1 2 1 0 0 2 1 1 1 0 2 2 0 1 2 0 2 0 0 1 1 1 1 1 0 2 2 2 0 1 1 0 0 0 1 1 0 1 0 0 0 0 1 1 1 1 1 0 2 0 0 0 1 1 0 2 2 0 0 0 1 0 1 2 1 0 0 0 1 0 1 2 2 1 1 1 1 2 1 0 1 2 0 0 2 0 2 2 2 0 0 0 2 0 1 0 0 0 0 1 1 0 1 2 0 0 0 0 0 1 1 0 1 0 1 0 0 0 1 0 0 0 0 0 1 0 0 1 2 1 0 0 2 0 0 1 2 1 1 0 0 1 0 0 0 0 0 0 1 1 1 0 0 1 0 1 2 2 0 2 0 0 0 0 0 1 2 0 1 1 0 0 1 0 1 0 1 2 0 1 0 0 0 0 0 2 0 1 2 0 2 0 2 2 0 1 1 1 0 0 0 0 0 2 0 1 1 0 1 0 1 0 1 1 1 0 1 2 0 0 0 1 2 1 1 0 0 0 0 1 1 1 0 1 1 0 0 0 1 0 2 1 0 0 0 0 2 1 2 0 0 0 0 0 0 0 2 2 2 1 0 0 1 1 1 0 1 1 0 0 1 0 1 1 1 0 0 0 0 0 0 2 0 0 0 2 1 0 0 2 1 0 2 0 0 0 0 0 1 0 0 2 0 1 0 0 0 1 1 0 1 0 2 1 0 2 0 1 0 0 1 0 1 0 1 0 0 2 1 1 1 0 2 1 0 1 1 1 2 2 1 1 0 1 1 0 0 0 2 0 0 1 2 1 0 0 0 0 2 0 0 0 0 0 1 0 0 0 0 0 0 0 1 1 0 0 0 0 0 0 1 0 0 0 0 1 0 0 0 1 0 1 0 0 0 2 0 0 1 0 1 1 2 1 1 2 1 1 1 0 0 0 0 0 2 0 2 2 1 2 0 0 0 1 1 2 0 0 0 1 0 0 1 0 0 0 0 1 1 1 0 2 0 0 0 2 1 1 0 1 2 0 0 2 2 0 1 0 0 1 0 0 2 0 0 1 2 1 1 1 1 0 2 0 0 2 0 0 0 1 1 0 2 0 2 0 0 1 2 1 0 1 1 0 0 0 1 0 1 1 0 2 0 0 0 1 1 0 0 1 0 0 1 0 0 0 0 0 0 0 0 1 0 1 0
19 0 2 0 0 0 0 1 0 1 0 0 1 1 0 0 0 0 0 2 0 2 0 1 1 1 1 1 1 1 2 0 1 1 1 1 2 2 0 0 2 0 0 0 0 0 1 0 0 0 0 0 0 0 0 1 0 1 0 2 0 1 2 0 0 0 2 0 1 0 1 1 1 0 0 1 1 2 2 0 2 0 0 2 2 0 0 0 0 2 0 1 0 0 1 0 1 1 1 0 1 1 1 0 2 0 2 2 1 0 0 1 0 2 2 2 0 1 1 1 1 1 2 2 0 2 0 1 2 1 0 0 1 0 1 1 0 0 0 1 1 0 0 0 0 1 0 0 0 1 0 0 0 0 0 1 0 1 1 0 0 0 1 0 1 2 0 1 1 1 0 1 0 1 0 1 1 1 0 1 0 2 1 2 1 1 1 0 0 0 0 0 0 0 2 0 1 1 0 1 0 1 0 1 2 1 1 1 1 0 1 1 1 0 2 0 0 0 1 1 1 1 1 2 0 0 2 1 1 0 0 0 0 0 1 0 0 2 0 0 0 1 2 0 1 1 1 0 1 0 0 0 0 0 0 2 0 2 2 2 2 2 0 1 1 1 1 1 1 1 0 0 1 0 0 0 0 2 2 0 1 2 1 2 2 2 1 0 0 2 1 0 1 2 2 1 0 1 1 1 1 1 1 1 1 0 0 2 1 0 0 0 0 1 1 1 2 0 0 1 1 1 2 1 1 0 0 0 1 1 0 2 0 0 0 0 0 1 1 1 0 1 1 0 0 0 1 0 1 1 1 0 0 2 0 0 1 1 0 2 0 0 2 0 2 1 0 2 1 1 2 0 0 2 0 1 1 1 1 1 0 1 0 1 0 0 1 1 1 0 0 0 1 0 2 0 0 0 1 1 0 1 0 1 1 0 0 1 0 2 0 0 1 0 1 1 1 1 0 1 1 0 0 1 0 0 0 1 0 0 0 0 0 0 0 0 1 0 0 0 2 0 2 0 0 1 1 2 2 1 0 0 1 2 2 2 2 1 0 0 1 1 2 2 2 2 2 2 0 0 0 0 0 0 1 0 1 2 2 0 2 1 1 0 1 1 0 0 2 0 1 2 0 2 0 1 1 1 1 2 0 1 0 0 0 2 1 1 0 0 0 2 1 1 0 0 0 1 1 2 2 2 0 0 0 0 2 0 0 2 0 1 0 0 0 1 1 0 0 1 0 0 0 0 0 1 0 1 1 1 1 1 0 0 2 2 0 1 0 1 0 0 0 2 1 1 1 1 1 1 1 2 2 0 1 1 2 1 0 1 2 0 0 0 0 0 0 0 0 1 0 0 0 0 0 0 0 0 0 0 0 2 0 0 0 1 1 0 0 0 0 0 1 2 2 2 0 0 0 0 0 0 0 0 0 2 2 2 0 0 0 0 1 0 2 0 2 0 1 2 1 0 0 0 2 0 2 1 1 0 1 1 2 0 1 0 2 1 1 0 0 0 1 1 1 1 1 1 1 0 0 1 1 0 0 0 1 0 1 1 0 1 0 1 1 1 0 0 1 2 2 0 0 0 1 0 0 0 1 1 0 1 0 0 0 0 1 2 1 1 0 0 0 1 0 0 0 2 1 0 0 0 0 1 1 2 0 0 0 0 1 0 1 2 2 2 1 0 1 1 0 0 0 0 0 2 0 1 0 0 0 0 0 0 0 1 1 0 2 1 0 1 1 0 0 0 1 0 2 1 0 0 2 1 1 0 0 0 0 2 0 2 0 0 0 1 0 1 1 2 1 1 0 0 0 0 0 1 0 1 0 2 0 0 1 1 1 0 1 2 2 0 1 1 1 2 2 1 1 0 1 1 0 1 0 0 0 0 0 1 0 0 0 1 1 2 0 0 1 1 0 1 0 0 0 0 0 0 0 0 0 0 0 0 0 0 0 0 0 0 1 0 1 0 1 1 1 0 1 0 0 0 2 0 0 2 1 1 1 1 1 0 1 0 0 0 1 0 0 0 1 1 0 2 2 2 2 0 0 1 0 1 2 1 1 1 1 0 1 1 0 0 0 0 0 0 2 0 1 0 1 0 2 1 0 1 2 1 2 0 2 1 0 0 2 0 0 0 0 1 0 0 1 1 0 2 0 0 1 0 1 0 1 0 1 0 1 0 0 2 0 1 1 0 2 2 2 0 0 0 0 0 0 0 1 1 1 0 1 1 0 0 1 2 0 0 1 0 0 0 0 0 0 0 0 0 0 0 0 0 0 2
20 1 0 0 0 0 0 0 0 2 1 0 1 1 0 0 0 0 1 1 1 2 0 0 0 0 1 1 0 1 2 1 1 1 0 0 1 2 0 0 1 0 0 0 0 1 2 0 0 0 0 1 1 0 1 1 0 0 0 0 1 0 2 0 0 1 1 0 1 0 0 1 2 1 2 2 0 0 1 1 0 0 1 1 2 0 0 1 1 2 0 2 1 0 0 0 0 0 0 0 1 0 0 0 2 1 2 0 0 0 0 1 2 2 2 2 2 0 0 2 2 0 1 1 1 0 0 1 1 1 1 1 0 0 1 0 0 0 0 1 0 0 0 0 0 0 0 0 0 2 0 0 0 0 0 0 0 1 0 2 2 2 0 1 1 2 0 2 1 2 0 2 1 1 1 0 2 1 0 0 0 2 0 1 0 0 0 2 1 0 0 1 1 1 2 0 1 2 0 0 0 0 1 2 2 1 1 0 0 1 0 2 1 0 1 0 0 0 2 0 2 1 0 2 0 0 0 0 0 0 0 1 0 0 2 0 0 2 0 0 0 0 2 1 2 1 1 0 1 1 1 1 0 1 0 1 0 2 2 1 2 1 0 0 1 0 0 0 2 2 0 0 1 1 0 0 0 0 2 0 0 0 0 2 2 1 0 0 0 2 2 2 0 2 2 1 1 1 0 1 0 0 1 1 1 0 0 2 1 0 0 0 0 1 1 1 2 0 0 0 1 1 0 0 1 0 1 0 0 0 0 0 0 0 0 0 0 0 0 0 0 0 1 0 0 1 1 1 2 0 0 1 1 1 1 1 0 0 0 0 0 0 0 0 0 1 0 1 2 0 2 0 1 2 0 1 0 1 0 2 1 0 0 1 0 1 0 0 0 0 0 0 0 0 2 0 0 1 1 2 0 1 0 2 2 1 0 0 0 2 0 0 0 0 1 0 1 1 0 0 0 2 0 1 0 1 1 1 0 1 2 1 1 0 1 1 0 0 0 0 2 0 0 0 0 2 1 0 0 2 0 1 1 2 2 1 2 1 0 1 1 1 0 0 0 0 0 0 0 0 0 2 0 0 1 0 1 0 2 0 0 0 0 0 2 1 0 0 2 0 2 1 0 2 1 1 1 1 1 2 0 1 1 0 2 2 2 1 1 0 0 2 1 0 0 0 0 0 0 2 0 2 0 0 1 2 0 0 1 2 0 0 1 0 1 0 1 1 2 1 1 1 0 1 1 0 0 2 0 0 0 0 1 0 1 1 0 0 0 1 1 0 0 2 1 1 1 1 1 0 1 1 1 0 1 1 2 1 0 1 1 0 1 0 1 1 2 0 0 1 0 0 1 0 0 0 1 2 2 2 0 2 0 0 0 2 0 1 0 2 0 0 0 1 0 1 0 0 0 0 0 0 0 0 0 1 1 2 0 0 1 1 1 0 1 0 2 0 1 0 2 1 0 1 1 1 2 1 0 0 0 1 2 0 2 0 2 2 1 1 0 0 0 0 1 2 0 1 1 1 1 1 0 0 1 1 1 1 1 1 2 0 0 1 2 1 1 1 1 1 1 0 2 0 0 0 0 0 1 1 1 0 0 1 0 0 1 1 2 2 0 0 0 2 0 0 0 1 0 0 0 0 0 2 1 2 0 0 0 0 0 0 0 2 0 0 0 0 1 1 0 0 0 0 0 1 0 1 0 0 0 0 1 0 0 0 2 0 0 0 0 0 1 1 0 1 2 0 1 1 1 0 0 1 1 0 0 0 1 0 0 0 1 1 1 1 0 2 0 2 0 1 1 0 1 0 0 1 0 2 0 2 0 0 1 1 2 0 0 2 2 0 0 0 1 1 2 2 1 0 1 1 0 0 0 0 0 0 0 2 0 0 0 0 0 1 1 0 0 0 0 0 1 0 1 0 1 0 0 0 0 0 1 0 0 0 1 0 1 0 0 0 0 0 0 1 0 1 1 0 0 0 2 0 0 1 0 1 0 1 0 1 2 0 0 0 0 0 0 0 1 1 0 2 2 2 2 0 0 0 1 1 1 0 1 2 0 2 0 1 0 0 0 0 0 0 2 1 2 1 0 1 1 1 1 0 0 0 0 0 2 0 0 2 0 0 0 1 0 0 0 0 1 2 0 1 0 1 1 1 0 0 0 0 2 0 2 0 0 0 2 0 0 1 0 1 1 1 2 2 1 0 0 0 0 0 0 2 0 0 0 0 1 1 0 0 2 0 0 1 0 0 0 1 0 0 0 1 2 0 0 0
21 1 1 0 0 1 1 1 0 1 1 0 0 0 0 0 0 1 1 1 0 2 0 0 0 0 1 2 2 0 2 0 1 1 0 0 1 2 0 0 1 0 0 2 0 1 1 0 0 0 0 0 0 1 0 1 0 0 1 1 1 0 2 2 0 1 1 0 0 0 0 2 2 0 2 2 0 1 2 1 1 0 2 0 0 0 1 1 1 2 1 1 1 1 1 0 1 1 0 1 0 1 0 1 2 1 1 1 1 0 0 2 0 2 2 2 0 0 2 0 0 0 2 2 0 1 0 0 1 0 2 0 1 0 1 0 1 0 0 2 0 0 2 0 0 1 0 1 1 1 0 0 0 1 0 0 0 0 0 1 1 0 1 0 2 2 0 1 1 1 0 1 1 2 2 1 2 0 1 1 0 2 0 2 0 0 0 1 1 1 1 2 0 0 2 0 0 2 0 1 0 1 0 1 2 0 0 0 1 0 0 0 2 0 2 1 0 0 2 0 2 1 0 1 2 1 0 1 0 0 0 1 0 0 1 0 0 2 0 0 0 1 2 0 1 1 0 0 2 0 0 0 0 0 0 1 0 0 0 0 0 0 0 0 1 0 0 1 0 0 1 1 1 1 0 0 0 2 2 0 2 2 0 1 0 0 0 0 0 2 2 1 0 1 1 0 0 1 0 1 0 0 0 0 0 0 1 2 1 0 1 2 0 1 2 0 1 0 0 0 1 1 1 1 1 0 1 0 1 0 0 2 0 0 0 0 0 1 0 1 1 1 2 0 0 1 1 0 1 0 1 0 0 1 0 1 1 0 0 2 0 0 1 0 1 0 0 2 2 0 2 0 0 2 0 1 1 1 0 2 2 2 0 1 0 0 0 0 0 0 0 0 1 0 2 0 0 0 1 1 0 1 0 1 1 0 0 0 0 2 0 0 0 0 2 0 1 0 0 0 0 0 0 2 0 1 0 1 0 0 1 1 2 0 2 1 0 1 1 1 1 0 1 0 0 1 2 1 1 2 0 0 2 2 2 2 2 0 0 0 0 0 1 1 1 1 1 2 0 0 0 0 0 0 0 0 0 1 2 0 1 0 1 1 2 0 0 0 1 0 1 1 0 2 0 0 1 1 1 2 0 1 2 2 2 0 2 1 0 0 0 1 2 1 0 1 1 0 0 0 0 2 2 2 0 2 0 0 0 1 1 0 0 0 0 0 0 0 1 1 1 1 0 0 0 0 0 1 1 1 1 1 0 0 2 2 0 0 0 0 0 0 0 2 1 1 1 1 1 0 0 0 1 0 0 0 1 1 0 1 2 0 0 0 0 0 1 1 0 1 0 0 1 0 1 0 0 1 1 0 0 1 1 1 0 1 1 0 0 1 0 0 0 0 0 0 0 0 0 0 0 0 0 1 0 0 1 1 0 0 1 1 0 1 2 1 2 0 0 1 1 0 0 1 1 1 2 1 0 0 0 2 2 0 1 0 2 2 2 0 0 0 1 0 1 2 0 2 0 0 0 0 0 0 1 0 1 0 0 1 0 0 1 2 0 1 0 0 0 1 1 1 0 1 1 0 0 1 1 1 0 1 0 1 1 0 0 2 2 0 0 0 0 0 0 0 0 1 1 1 0 0 0 2 1 1 0 1 1 0 2 0 0 2 0 0 0 0 0 1 1 1 0 0 0 1 0 0 0 0 0 0 0 0 0 0 0 0 1 0 0 0 1 1 0 0 1 1 1 2 0 0 0 0 0 1 0 1 1 1 0 0 0 0 0 1 1 2 0 2 0 0 0 2 2 2 0 0 0 0 1 1 0 0 1 0 0 1 0 1 0 0 1 1 1 2 2 1 2 0 1 2 0 0 0 0 0 0 0 2 0 1 0 0 0 2 0 0 1 1 0 1 0 0 0 0 0 0 0 1 1 0 1 0 0 0 0 0 0 0 0 0 2 0 0 1 1 0 1 0 0 0 0 2 0 0 0 0 0 2 2 0 2 0 0 0 0 0 1 1 0 2 2 1 1 1 1 0 0 1 0 0 1 0 1 1 0 1 0 0 0 0 0 0 0 0 2 2 1 1 0 1 2 2 1 0 1 1 1 0 1 0 0 0 2 0 0 1 0 0 0 0 2 1 0 0 0 0 0 0 2 0 2 0 0 0 0 1 0 1 2 0 0 0 0 0 0 0 0 1 0 0 0 0 2 1 2 1 1 0 0 0 0 0 0 0 0 0 0 1 0 0 0 2 1 0 0 1 1 0 0 0
22 0 2 0 1 0 0 0 0 2 1 0 1 1 0 0 0 0 1 1 2 1 0 0 0 0 2 0 2 1 2 1 2 2 0 1 2 1 0 0 2 1 0 0 0 0 0 0 0 0 0 0 0 0 1 0 0 0 0 1 1 1 2 2 1 0 2 0 2 0 0 1 2 0 2 2 0 1 2 0 1 0 2 0 0 0 0 1 1 1 0 1 1 0 2 0 2 2 0 2 1 0 0 0 2 1 2 1 1 0 0 2 1 2 2 2 1 0 0 2 2 1 0 0 0 0 0 0 1 0 1 0 0 0 0 0 0 0 0 0 1 0 0 0 1 0 1 2 2 2 0 1 0 1 1 1 1 1 2 1 0 0 0 1 2 2 0 2 0 2 0 1 0 2 1 0 2 0 1 1 0 2 1 2 1 1 1 2 1 0 0 0 0 0 2 0 1 1 0 0 0 0 0 1 2 1 1 1 0 0 1 2 1 0 1 1 1 2 2 1 1 1 0 2 0 0 1 0 1 0 0 0 0 0 2 0 0 2 1 1 1 0 1 1 2 2 0 0 2 0 0 0 0 0 0 0 0 2 1 1 1 1 0 1 1 1 0 0 0 0 1 1 1 1 1 0 0 0 1 0 0 1 0 1 1 1 2 2 0 2 1 1 1 2 2 2 0 1 0 1 0 0 0 0 0 1 1 2 1 0 0 1 0 1 2 0 0 0 1 1 1 1 1 1 1 0 1 0 2 0 0 1 0 0 0 0 0 1 0 0 1 0 2 0 1 0 2 0 0 1 1 0 1 1 1 1 0 0 0 1 0 0 1 0 1 0 0 1 2 0 2 0 2 2 0 1 1 1 0 2 1 0 0 2 0 0 2 0 0 0 0 0 2 0 2 0 2 0 0 0 0 0 0 2 1 0 1 0 0 2 0 0 0 0 0 0 0 0 0 0 1 1 1 1 2 2 0 0 2 0 2 1 1 1 1 0 0 1 0 0 2 0 2 0 0 1 1 0 0 1 1 0 2 2 2 2 2 1 0 1 1 1 1 0 0 1 1 2 0 0 0 0 2 2 2 0 2 1 0 1 1 0 1 0 1 1 0 1 2 0 1 2 0 2 1 1 1 0 0 2 0 0 1 1 1 1 1 1 0 0 0 0 0 1 0 0 0 0 0 1 1 1 0 0 1 2 0 0 0 2 0 0 1 1 0 0 1 2 1 1 0 0 0 1 1 0 0 1 1 1 0 0 0 0 1 0 0 1 1 1 0 0 0 1 1 1 0 0 0 1 0 0 0 0 0 0 1 1 0 1 2 0 1 0 1 0 0 0 0 1 0 0 1 0 0 0 0 0 0 0 0 2 0 1 1 2 0 0 0 1 0 0 0 1 0 0 0 0 1 1 1 1 0 1 0 0 0 1 0 0 0 0 1 2 2 1 2 0 1 1 2 0 1 2 1 1 1 1 0 0 0 2 0 0 0 1 1 1 1 0 0 0 1 0 2 1 0 2 1 0 0 1 0 1 1 0 0 0 1 1 0 1 0 1 2 2 0 0 1 2 1 0 0 1 1 0 0 0 1 1 0 1 0 1 2 0 1 2 2 0 0 0 0 1 0 1 0 1 1 0 1 0 1 2 1 1 0 0 0 0 1 0 1 2 2 2 0 0 0 1 0 0 1 1 1 0 0 0 0 0 0 0 0 0 0 0 0 0 2 0 0 0 2 2 0 0 2 2 0 2 0 0 0 1 1 0 0 0 1 1 1 1 0 0 0 1 0 2 1 2 0 2 2 0 1 0 0 1 0 1 0 2 0 0 2 1 1 0 0 2 2 2 1 1 0 1 1 2 2 1 1 2 0 1 0 2 0 0 0 1 0 0 1 1 0 1 0 0 0 0 0 0 1 1 2 0 2 0 0 1 0 0 1 0 0 0 1 0 0 0 0 0 1 0 0 1 0 1 1 0 0 0 1 1 0 1 1 0 2 2 2 0 2 0 0 0 0 1 0 0 1 0 1 0 2 2 2 0 0 0 0 1 2 0 1 1 1 1 0 2 0 0 0 1 1 1 2 1 1 1 0 1 2 2 1 0 1 1 0 1 2 0 1 2 0 0 0 0 0 1 0 0 2 1 0 0 0 1 0 0 2 0 1 0 1 0 1 0 0 0 2 0 0 1 1 1 1 0 0 1 0 0 0 0 0 0 1 0 2 0 0 0 1 1 0 0 1 0 0 1 0 0 0 1 0 1 0 0 0 0 1 1
23 0 2 0 0 0 0 1 1 2 2 0 1 1 0 0 0 0 1 2 0 2 0 1 1 1 1 2 2 0 2 1 0 1 1 0 1 2 0 0 2 0 2 2 0 0 0 0 0 0 0 0 0 0 0 1 0 2 0 1 0 0 2 2 1 0 2 1 2 0 0 0 2 1 2 2 0 1 2 0 1 0 2 0 0 0 0 0 0 2 0 0 2 0 0 1 0 1 0 1 1 0 0 0 2 0 2 0 0 0 0 2 0 1 2 2 0 0 1 0 1 0 2 2 0 1 0 0 2 2 1 0 0 0 0 0 0 0 0 0 0 0 0 0 0 1 0 0 1 2 0 0 0 1 1 1 1 0 0 1 1 1 0 0 0 2 1 1 1 1 1 1 0 1 1 2 1 0 0 0 0 1 1 2 1 1 1 1 1 1 1 1 0 0 2 0 1 2 0 0 0 0 0 0 2 1 1 0 0 0 0 0 0 0 1 0 1 1 1 1 1 2 0 2 0 0 0 0 0 0 1 0 0 0 0 0 0 2 1 1 1 0 2 1 2 2 0 0 2 0 0 0 0 0 0 2 1 0 0 0 0 0 0 0 2 0 0 0 1 0 0 1 1 1 0 0 0 0 2 0 0 0 1 2 2 2 1 1 0 2 2 0 0 2 2 0 2 1 1 2 0 0 0 0 0 0 1 2 1 0 1 0 0 0 0 0 1 1 0 1 0 0 0 0 2 0 0 0 1 1 0 2 0 0 0 0 0 0 0 0 1 1 2 0 0 0 2 0 0 0 0 0 0 0 0 2 0 0 0 0 1 1 2 0 2 0 0 2 1 1 1 1 1 2 0 1 1 1 0 2 2 1 0 0 0 0 1 0 0 1 0 0 0 0 2 1 0 0 1 0 0 1 0 1 1 0 0 1 0 1 0 0 1 0 1 1 1 0 0 0 1 1 1 0 1 1 1 1 0 0 1 0 0 1 0 0 0 1 0 1 1 0 1 0 0 1 1 0 1 2 0 0 1 2 2 1 2 2 0 2 2 2 0 0 1 2 1 1 0 1 1 2 1 1 2 2 0 2 1 1 1 0 2 2 1 1 1 2 2 0 1 2 0 2 0 1 1 1 1 2 0 0 1 1 1 1 1 2 0 0 0 2 0 0 2 0 0 0 0 0 0 2 1 1 0 2 0 1 1 2 1 1 0 0 0 0 1 0 1 1 0 0 0 0 0 0 0 1 1 1 0 1 1 0 2 2 0 0 0 0 1 0 1 2 0 0 2 2 2 0 1 1 0 0 0 0 1 1 0 1 2 0 2 0 0 0 2 0 0 0 0 0 0 0 0 0 0 0 0 0 0 2 0 0 0 0 0 0 0 2 1 0 0 1 0 0 1 0 0 0 0 0 0 1 0 0 0 2 0 0 0 1 0 1 2 1 2 1 0 1 1 0 0 0 2 1 2 1 0 1 0 2 1 2 2 0 0 1 1 0 0 0 1 1 1 1 2 2 0 2 1 0 1 0 0 0 0 1 0 0 1 0 1 2 1 2 0 1 0 1 1 0 1 0 1 0 0 0 1 1 0 1 0 0 1 0 1 2 2 0 0 0 0 0 0 0 0 1 1 0 0 0 1 2 2 1 0 1 1 1 1 0 0 2 0 0 0 0 1 1 0 0 0 0 0 0 0 1 0 0 0 0 0 0 0 0 1 0 2 0 0 0 0 1 0 1 1 0 0 2 0 0 1 1 1 0 0 0 0 1 0 1 0 0 0 1 1 1 0 1 0 1 1 1 1 0 1 0 0 1 0 2 0 0 1 1 0 0 0 1 1 0 1 1 1 2 2 1 1 1 1 2 0 1 0 1 0 0 0 2 0 1 0 1 1 1 0 0 1 0 0 0 1 0 1 0 1 0 0 0 0 0 2 0 1 0 2 0 0 0 0 0 0 0 0 0 1 1 1 0 0 0 2 0 0 1 0 0 1 2 1 0 1 0 0 0 1 0 0 0 1 2 0 2 1 1 1 0 0 0 0 2 1 0 1 1 0 1 0 2 1 0 0 0 2 2 1 0 1 1 0 1 2 1 1 0 0 1 0 0 2 0 0 0 1 0 0 1 0 1 1 1 2 2 1 0 1 1 1 2 0 0 1 0 1 1 2 1 0 1 1 1 0 0 1 1 1 0 0 0 0 0 0 0 0 1 1 2 0 0 0 0 0 1 0 0 1 0 0 1 0 0 0 1 0 0 1 1 2 0 0 0
24 0 0 0 0 0 0 0 0 1 0 0 0 1 0 0 0 1 2 1 0 2 0 0 0 0 2 2 2 0 2 0 2 2 0 1 2 2 1 0 1 0 0 0 0 0 0 0 1 0 0 0 2 0 1 0 0 0 1 2 0 0 2 2 0 0 2 0 1 1 0 0 2 0 1 2 1 2 2 0 0 0 2 0 2 0 0 0 0 2 0 1 1 0 2 0 2 2 2 0 2 0 0 0 2 0 2 0 0 0 0 2 1 2 2 2 1 0 0 2 2 0 1 1 0 1 0 1 2 2 0 0 0 0 1 0 0 0 0 0 1 0 0 0 1 1 0 0 1 1 0 0 0 0 1 0 1 0 1 0 0 0 1 0 1 0 0 0 0 0 2 0 2 1 2 2 1 0 1 1 0 0 0 2 1 0 1 2 0 0 0 2 0 1 1 0 0 2 0 1 0 1 0 2 2 0 0 0 0 0 0 0 1 0 0 2 2 1 1 1 1 1 1 2 0 0 2 0 0 0 0 0 0 0 1 0 2 2 1 1 0 0 1 0 2 1 1 0 2 0 0 0 0 0 0 2 1 0 0 0 0 0 0 0 0 0 0 0 2 1 0 2 0 0 1 1 0 1 2 0 1 1 2 2 2 2 2 1 0 2 1 1 0 1 2 1 0 1 0 0 0 0 1 1 1 0 1 1 1 1 1 2 0 0 1 0 2 0 1 1 1 1 1 0 0 0 2 1 0 1 0 1 0 0 0 0 0 2 0 1 2 2 2 0 0 2 0 0 0 2 2 0 0 2 0 0 1 0 0 1 0 0 1 1 1 0 0 2 2 0 2 0 0 2 0 1 2 2 1 1 2 0 0 2 0 1 1 0 0 0 1 1 1 0 2 0 1 1 0 0 0 0 0 1 0 0 1 0 0 1 0 0 1 0 1 0 1 1 0 0 0 1 1 0 1 1 1 1 0 0 1 0 0 2 0 0 1 1 0 0 2 0 2 0 0 1 1 1 1 1 0 0 2 2 2 2 2 2 1 1 2 1 1 1 1 1 1 2 0 1 1 1 1 1 1 0 1 1 2 0 1 0 1 0 1 2 0 1 1 0 0 1 0 2 1 1 1 1 1 2 0 1 1 0 1 2 2 1 0 0 0 1 0 1 1 0 0 0 0 1 1 1 1 1 1 2 0 1 0 2 0 2 0 0 0 0 0 1 2 1 2 1 0 0 0 0 0 1 2 2 1 1 0 0 1 0 1 1 0 1 0 0 1 2 0 0 2 0 0 1 0 0 1 0 0 2 2 0 0 0 2 0 0 0 0 1 1 0 0 0 0 0 0 0 0 0 0 1 1 1 0 2 0 1 0 2 2 0 0 2 1 0 0 1 0 1 1 0 0 0 0 0 0 2 0 0 0 2 0 0 0 2 1 2 1 0 2 0 0 1 1 1 1 1 0 1 1 1 1 0 0 1 1 1 2 0 1 2 2 0 0 0 0 0 0 2 2 1 1 0 0 1 0 1 1 0 1 0 1 1 1 1 0 1 1 1 0 0 0 0 1 1 1 0 0 0 0 0 1 2 1 1 0 2 2 0 0 1 1 0 1 1 1 1 0 1 0 1 0 0 0 0 0 2 0 2 1 1 1 0 1 0 1 2 1 0 0 0 1 2 1 1 1 0 1 0 0 1 0 0 0 0 1 0 0 1 0 0 0 0 0 0 1 1 1 1 2 0 2 2 0 0 0 0 0 0 0 0 1 0 0 0 1 1 1 1 0 2 0 2 0 1 1 1 1 1 0 1 0 1 0 2 0 0 0 0 1 0 0 2 2 0 0 0 0 0 0 2 1 0 0 1 0 1 0 1 0 0 0 1 0 1 0 0 0 1 0 1 2 1 1 1 1 0 1 0 1 0 1 0 0 0 1 0 1 0 1 0 0 0 0 0 0 0 0 1 0 0 2 0 0 0 1 1 0 2 0 1 1 2 2 0 1 1 1 0 1 0 1 0 0 1 0 1 1 1 1 0 0 2 0 0 0 0 2 2 0 1 0 0 0 0 0 0 2 2 1 0 2 0 0 0 2 0 2 0 0 1 1 0 2 1 1 2 0 0 0 1 0 1 0 0 2 2 1 1 0 0 0 0 2 0 0 0 2 0 2 0 0 1 1 1 0 0 2 2 2 0 1 1 0 0 0 0 0 0 0 0 2 0 0 0 2 2 0 0 1 0 0 0 0 0 0 0 0 0 0 2 1 0 0 0
25 1 1 0 0 1 1 1 0 1 0 1 0 1 0 0 0 0 2 0 0 1 0 1 0 0 1 1 2 1 2 0 1 0 0 0 2 2 1 0 1 0 1 1 0 1 0 0 0 1 1 1 1 0 0 0 0 0 0 1 1 1 2 2 0 0 1 0 2 0 1 1 2 0 2 2 0 1 2 1 0 0 1 1 1 0 0 0 0 2 0 0 0 0 1 0 1 1 0 1 1 0 1 0 2 1 2 1 2 1 0 1 0 1 1 1 0 0 0 2 2 0 1 1 0 1 0 1 2 1 1 1 0 0 0 0 0 0 0 0 0 0 0 0 2 1 0 0 0 0 0 0 0 1 1 0 2 2 1 1 0 2 0 1 1 1 0 0 1 2 0 1 1 2 1 0 2 1 0 0 0 0 0 2 2 0 2 1 0 0 0 1 1 2 2 1 2 2 0 1 0 1 0 1 2 1 2 0 0 0 0 0 0 0 1 0 0 1 1 2 0 1 0 2 0 0 1 0 1 0 0 0 0 1 2 1 1 2 0 1 1 0 2 0 2 2 0 0 2 0 0 0 0 1 0 0 0 0 0 0 0 1 0 0 0 0 1 0 0 0 1 1 0 0 1 1 0 1 1 0 1 1 0 1 0 0 0 2 0 2 1 1 1 2 2 1 0 1 0 1 0 1 2 2 2 0 0 2 2 0 1 1 0 0 2 0 0 0 0 0 1 1 2 1 1 0 1 0 1 0 0 1 0 0 0 0 0 2 1 2 2 2 2 0 0 1 0 0 0 0 0 0 0 2 0 0 1 0 0 0 0 0 2 0 2 0 0 2 2 0 2 0 1 2 0 0 2 2 1 1 1 2 0 1 0 1 1 0 0 2 1 0 1 2 2 0 2 2 1 1 0 1 0 2 2 2 0 1 1 1 0 0 0 1 1 0 1 0 0 1 0 1 0 2 1 2 2 0 0 0 0 0 0 1 0 0 1 0 0 0 2 0 1 1 1 2 1 0 2 2 0 0 2 2 2 2 2 0 0 0 1 1 0 1 0 2 2 1 0 0 0 1 0 0 2 1 1 2 2 2 1 1 1 0 1 2 0 2 2 0 2 2 0 1 1 0 2 2 2 2 0 0 1 1 1 0 1 1 0 0 0 2 0 1 1 0 0 0 0 1 0 2 0 0 1 1 1 0 1 1 1 0 1 0 1 1 1 0 0 1 1 0 0 0 0 0 0 1 1 1 0 0 1 0 2 1 0 0 0 0 0 0 0 1 1 1 0 1 1 0 0 0 0 0 0 0 1 1 0 1 2 0 0 0 0 0 1 1 0 1 0 0 0 0 0 0 0 0 0 0 0 0 0 1 0 2 0 0 1 0 0 0 0 1 0 1 0 0 0 0 0 0 0 1 0 0 1 1 0 0 0 1 0 1 2 1 2 1 1 1 1 0 0 1 0 1 1 0 0 0 1 1 0 2 2 0 0 0 0 0 0 0 1 1 0 1 1 1 0 1 2 0 0 0 0 1 2 2 1 1 2 1 1 2 1 1 1 0 1 2 1 1 0 0 0 0 0 0 1 1 0 1 0 1 1 1 1 2 2 0 0 0 0 1 0 0 0 2 0 1 0 1 0 1 0 2 1 1 1 1 2 0 0 2 1 0 0 0 1 2 1 1 0 0 0 1 0 1 0 1 1 1 2 0 0 1 0 0 2 0 0 0 1 0 0 1 1 1 1 1 1 1 0 0 0 0 0 0 2 0 0 1 0 0 0 1 1 1 0 2 1 0 1 1 1 0 1 0 0 0 0 0 0 0 1 0 2 1 1 2 1 0 1 1 1 2 2 2 2 1 2 2 0 0 0 1 0 0 0 2 2 0 0 1 0 2 0 2 2 1 1 1 0 0 0 0 0 1 0 1 0 0 1 0 0 0 0 0 0 0 0 0 0 0 0 0 0 0 2 0 0 0 1 1 0 1 0 1 2 2 2 0 2 0 0 0 0 1 0 0 1 2 0 2 2 2 2 0 0 0 1 1 0 0 2 1 1 0 0 1 0 0 0 0 1 1 1 0 2 0 0 0 2 1 0 0 0 1 0 1 2 0 1 2 0 0 1 1 0 0 0 0 0 1 0 1 0 0 2 0 1 0 1 0 1 0 1 1 1 0 1 1 0 0 1 2 1 1 1 1 1 0 1 0 0 0 1 0 0 1 0 0 0 1 0 0 0 0 0 0 0 0 0 1 0 0 0 0 0 0 0 2
26 0 1 0 0 0 0 2 1 1 1 0 0 0 0 0 0 0 0 2 0 2 0 0 0 0 0 2 2 1 2 1 1 2 0 0 1 1 0 1 1 0 0 0 1 0 1 0 0 0 0 0 0 1 1 0 0 1 1 1 1 1 1 0 0 0 2 0 0 0 1 0 2 0 1 2 1 0 2 2 0 0 2 0 1 0 0 1 1 2 1 2 2 0 0 0 0 2 0 0 2 0 0 0 2 0 2 0 1 1 0 2 1 1 1 1 0 0 1 1 1 0 1 1 0 1 0 0 1 1 1 0 0 0 1 0 0 0 0 0 1 0 0 0 0 0 0 0 1 2 0 0 0 0 1 1 0 0 1 1 0 0 0 1 0 1 0 0 1 0 0 2 2 1 2 1 2 0 1 1 0 2 0 2 2 2 0 2 0 1 1 2 0 1 2 0 0 2 0 0 0 0 0 2 2 2 1 0 1 0 1 2 2 0 2 0 0 0 0 2 0 0 1 2 0 0 1 0 0 0 0 0 0 0 0 0 0 2 0 0 0 2 1 0 2 2 0 0 1 0 0 0 1 0 0 1 1 0 0 0 0 0 0 0 0 0 1 1 1 1 0 0 0 0 0 0 0 0 2 0 1 1 0 2 1 1 0 0 1 1 0 2 1 2 2 1 1 0 0 2 0 0 1 1 1 0 0 2 1 0 0 0 0 0 2 0 2 1 0 0 0 0 2 0 2 1 1 0 0 0 0 1 0 0 0 0 0 0 0 0 1 1 1 0 0 0 1 0 0 2 2 0 0 2 0 0 0 0 0 0 1 1 2 0 2 1 0 2 0 2 0 2 1 2 1 1 1 1 1 1 1 0 0 0 1 1 1 0 0 0 0 1 0 1 2 0 1 1 1 0 0 1 0 2 2 1 0 0 0 1 0 0 1 0 0 0 0 0 0 1 0 1 0 2 1 2 1 0 1 0 2 1 1 1 1 0 1 1 0 0 1 0 2 0 0 1 1 0 2 0 0 0 0 1 0 0 0 2 1 1 1 1 0 0 0 0 0 2 0 1 1 1 0 0 2 0 2 2 1 2 1 1 0 0 2 1 0 2 2 0 1 2 0 1 1 1 0 2 2 2 0 0 1 1 1 2 0 2 0 0 0 2 1 1 0 0 0 0 1 2 1 2 1 0 0 1 1 0 0 1 1 1 2 1 1 1 1 0 1 2 0 0 0 1 1 0 0 2 0 0 0 0 1 1 2 1 0 0 0 1 0 0 0 1 1 1 0 1 1 0 0 2 0 0 0 0 0 2 0 2 2 0 0 0 0 0 0 0 1 2 0 0 1 0 0 0 0 0 0 0 0 1 1 0 0 2 1 0 0 1 0 0 0 0 0 0 1 0 0 0 0 0 0 0 0 1 1 1 0 0 0 1 0 0 2 1 2 1 0 0 1 0 1 1 1 2 2 2 0 0 0 2 0 0 0 1 2 1 1 0 0 0 1 1 1 1 0 1 1 0 0 1 1 0 0 0 1 0 0 0 1 0 0 2 1 2 1 0 1 1 1 1 0 1 1 0 0 0 1 1 0 2 0 1 1 1 1 2 2 0 1 1 0 0 0 0 0 2 1 0 0 0 1 1 1 1 0 2 1 1 2 0 1 2 1 1 1 0 2 2 0 0 1 0 1 0 0 0 0 0 0 0 1 0 0 0 1 0 2 0 0 1 1 1 0 0 1 1 1 2 0 0 0 0 0 0 0 0 2 0 0 0 0 0 0 2 0 1 0 2 1 0 0 0 0 0 0 0 0 0 0 1 0 0 1 0 1 2 0 2 0 0 0 0 1 2 1 1 1 0 2 2 0 1 0 1 0 0 1 2 0 1 1 2 1 2 0 0 1 1 0 1 1 0 1 1 0 0 0 0 0 0 1 0 0 0 1 0 1 1 0 0 1 1 0 1 0 0 2 0 0 1 0 2 0 0 1 0 0 0 0 0 1 0 0 0 1 0 0 0 2 0 0 2 2 2 2 0 0 0 0 2 1 0 1 2 0 0 0 1 1 0 0 0 1 0 2 1 1 0 1 0 2 2 1 0 0 1 0 0 2 0 1 2 0 0 0 1 0 1 0 1 2 2 1 0 2 0 0 0 2 0 1 0 1 0 1 0 0 0 2 0 1 0 2 2 2 0 0 1 0 1 0 1 0 1 2 1 0 0 0 0 1 1 0 1 0 0 0 0 0 0 1 1 0 0 0 0 1 0 0 0
27 1 0 1 1 0 0 0 0 2 2 0 1 1 0 0 0 0 1 1 1 1 0 0 0 0 1 2 2 0 2 1 0 1 1 1 1 1 1 0 1 0 0 0 0 0 0 0 0 0 0 0 0 1 0 0 0 1 1 1 1 0 1 1 0 1 0 0 1 0 0 1 2 0 2 2 0 1 2 1 1 0 2 0 2 0 0 0 0 2 0 1 2 0 1 0 1 2 0 2 0 0 2 0 2 0 2 0 1 1 0 2 0 2 2 2 0 0 1 1 1 0 1 1 0 1 0 2 2 2 1 1 0 0 1 0 1 0 0 2 0 0 0 0 0 0 1 0 1 1 0 0 0 0 1 1 0 2 0 0 0 0 0 0 1 2 1 0 1 1 0 2 1 1 1 1 2 0 0 0 0 0 0 1 0 0 0 1 0 0 1 0 0 0 1 1 0 1 0 0 0 0 0 1 2 1 1 0 1 0 2 2 1 0 1 1 1 1 1 2 0 0 1 2 0 0 1 0 0 0 0 0 0 0 2 0 0 2 0 0 0 0 2 0 2 2 0 0 1 0 0 0 0 0 1 2 1 0 0 0 0 1 0 0 0 0 0 0 1 1 0 1 1 1 1 0 0 0 2 0 0 0 0 2 2 1 0 1 2 2 0 1 1 2 2 2 0 2 0 2 0 2 0 0 0 1 1 2 0 0 0 0 0 1 1 1 2 0 0 1 1 1 0 0 2 0 2 0 0 0 0 2 0 0 0 0 0 0 0 0 0 0 1 0 0 1 1 0 0 0 0 1 1 1 1 1 1 0 0 0 0 0 1 0 1 0 0 2 2 0 2 0 1 2 1 1 2 2 0 2 2 0 0 0 0 0 1 0 0 2 0 1 1 0 2 0 0 0 1 0 0 2 1 2 2 0 0 1 0 2 0 0 1 0 0 0 0 1 0 0 0 1 0 1 0 2 2 1 0 0 0 1 1 1 1 0 0 0 0 1 1 0 1 0 0 1 1 0 0 2 0 0 1 2 2 1 2 2 1 1 2 2 1 0 0 1 0 2 0 0 0 0 1 1 1 0 1 1 2 1 0 0 0 0 2 0 0 0 1 1 1 0 1 1 0 0 2 2 2 1 1 0 1 1 1 1 2 1 0 0 0 2 0 1 0 0 0 0 0 2 1 1 0 0 0 1 1 1 0 2 0 1 0 0 0 0 2 0 1 0 2 2 0 0 1 1 1 2 0 0 0 0 0 0 2 1 1 1 0 1 0 0 1 2 0 0 1 2 2 0 1 0 1 0 0 0 0 2 0 2 2 0 0 0 1 0 0 0 0 1 0 0 0 0 0 0 0 1 1 0 0 2 0 0 0 2 2 0 0 1 2 0 0 1 0 1 0 0 0 0 0 0 0 0 0 1 1 1 0 0 1 1 0 2 1 0 2 1 0 1 0 0 0 1 0 1 2 0 0 0 0 0 1 1 2 0 1 1 1 0 0 0 0 2 0 0 1 2 0 1 1 0 1 0 0 0 0 0 1 1 1 1 0 2 2 2 1 1 0 0 1 0 0 1 1 0 0 0 0 0 0 1 0 0 2 0 2 0 2 1 0 0 0 0 0 0 0 2 0 0 0 0 1 2 2 1 0 0 0 0 1 0 0 2 1 1 1 0 0 1 1 1 0 0 0 0 0 1 0 0 0 0 2 0 0 1 0 0 2 0 0 0 2 1 0 1 2 0 2 2 0 0 1 2 2 0 0 0 0 2 0 2 0 0 1 1 0 2 0 2 0 0 2 0 1 0 0 1 0 1 0 2 0 0 1 1 1 1 0 2 1 0 0 0 2 2 2 2 0 0 0 0 0 0 0 1 0 0 0 2 0 1 0 0 0 1 0 0 0 0 0 0 1 0 1 0 1 0 0 0 0 0 2 0 1 0 2 0 0 0 1 0 0 0 1 0 1 1 1 0 0 0 2 0 0 0 0 1 1 1 2 0 2 1 0 0 0 0 2 0 0 2 1 2 2 2 2 0 0 0 0 0 2 0 0 0 1 0 0 1 0 0 0 0 0 0 2 0 2 0 0 0 2 1 1 0 1 1 0 0 2 1 1 2 0 0 0 1 0 0 0 0 2 1 0 1 0 1 0 1 0 1 2 0 0 0 0 0 0 1 1 1 0 2 0 0 2 0 0 0 0 0 0 0 0 0 1 0 2 1 1 0 1 1 0 0 1 0 0 1 0 0 0 2 1 0 0 0 1 0 1 1
28 1 1 0 0 1 1 1 0 2 1 0 0 2 1 1 1 0 0 1 1 1 0 1 0 0 0 1 2 1 1 2 0 0 0 0 2 2 0 0 1 0 0 1 0 1 0 0 0 0 0 0 1 1 1 0 0 1 1 0 1 1 0 0 0 0 2 1 1 0 0 2 1 0 1 2 1 1 2 1 1 0 2 0 2 0 0 0 0 2 0 1 1 1 0 1 0 0 0 0 2 0 1 0 2 1 2 0 0 2 0 0 0 2 2 2 2 1 1 1 1 1 2 1 0 1 0 1 1 1 0 0 0 0 1 0 0 0 0 0 1 0 0 0 1 2 0 0 1 1 0 0 0 1 1 1 1 1 0 0 0 0 0 2 0 1 0 0 1 1 1 2 0 1 1 0 2 0 0 0 0 1 1 1 1 1 1 1 0 0 0 1 0 0 1 0 2 2 0 0 0 0 1 1 2 2 1 0 2 0 0 1 1 0 0 0 1 1 2 0 2 1 0 1 1 0 1 0 0 0 0 0 0 0 1 0 0 2 0 0 0 0 1 0 2 2 0 0 2 0 0 0 0 1 0 1 1 1 2 2 1 2 0 0 1 0 0 1 2 2 0 0 1 0 0 0 0 1 2 0 1 2 0 1 2 0 0 0 0 2 1 2 0 2 2 0 1 0 0 1 0 0 0 0 0 0 1 0 2 0 0 1 0 1 1 1 2 0 0 1 1 1 0 0 2 0 1 0 0 0 0 2 0 0 0 0 0 2 0 0 0 0 2 0 0 2 0 0 1 1 1 0 1 1 1 1 0 0 0 2 0 0 1 0 1 0 0 2 1 1 1 1 0 2 0 0 1 1 2 0 0 0 0 0 1 0 0 0 0 0 0 0 1 0 2 0 0 0 0 0 0 0 0 1 1 1 0 0 0 1 1 1 1 0 1 0 1 0 0 1 0 1 0 0 0 2 1 0 0 0 0 0 1 0 1 0 0 1 0 0 2 0 2 0 0 1 2 0 0 1 0 0 0 1 0 0 0 2 2 0 1 2 1 1 0 0 0 1 0 0 0 1 0 0 1 0 1 2 2 0 1 0 1 1 2 0 0 1 2 1 2 1 1 0 1 0 1 2 0 0 2 0 1 1 1 1 2 1 0 0 0 1 1 1 1 0 0 0 1 2 1 2 0 0 1 1 1 0 1 1 1 0 0 0 0 0 1 1 2 1 0 0 0 0 1 1 0 1 1 2 1 1 1 0 2 1 0 1 0 1 0 0 0 0 0 0 0 1 1 0 1 0 0 0 0 0 1 1 0 1 1 0 0 0 0 0 1 0 0 0 0 1 1 0 0 0 0 0 0 0 0 2 1 0 0 2 1 0 0 0 0 0 0 0 0 0 1 0 0 0 0 0 0 0 0 0 1 1 0 0 0 1 0 1 2 1 2 0 1 1 2 0 0 1 1 1 2 1 0 1 0 1 2 1 2 0 1 2 0 1 1 0 0 1 1 0 1 2 0 1 1 0 0 0 0 0 1 0 1 1 1 1 0 2 2 1 1 1 0 0 1 1 0 1 2 0 0 0 2 2 0 2 0 1 1 0 1 2 2 0 1 1 0 0 0 0 0 1 0 0 1 0 1 1 0 1 0 0 0 0 0 0 1 0 2 0 0 0 1 1 0 0 0 0 0 0 0 1 0 0 0 0 1 0 0 0 0 0 1 0 0 0 1 0 0 1 1 0 1 1 1 0 0 0 0 0 0 0 0 1 0 2 0 0 0 1 1 1 0 1 0 1 1 1 1 1 0 2 0 2 0 2 0 0 1 0 0 0 1 2 2 1 0 0 2 2 2 2 1 0 1 1 0 0 0 0 0 0 0 2 1 1 0 0 0 1 0 1 1 0 1 0 0 0 0 0 0 0 0 0 0 0 0 0 0 0 0 0 0 1 0 0 0 0 1 0 1 0 1 0 0 0 0 2 0 0 0 0 1 2 2 0 1 0 0 0 1 0 1 0 1 2 1 1 2 1 2 0 0 0 1 1 2 0 0 0 2 1 0 0 0 0 0 0 1 1 0 0 1 0 0 0 2 1 2 1 2 1 0 1 2 0 1 2 0 0 1 1 0 0 0 1 1 2 0 0 1 1 1 1 1 0 2 0 0 0 0 0 0 1 1 0 0 0 1 2 0 0 1 1 0 0 1 1 1 0 1 2 1 0 0 0 0 1 0 0 1 0 0 1 0 0 0 1 0 0 0 2 1 0 0 0
29 0 0 0 0 0 1 1 0 1 1 1 0 0 0 0 1 0 1 1 1 2 0 0 0 0 0 0 1 2 1 1 0 2 1 0 1 1 0 0 1 0 1 1 0 1 1 0 0 1 1 2 1 0 0 1 0 0 1 0 1 1 1 1 0 0 1 1 1 0 0 2 1 0 1 2 1 0 2 1 0 0 2 1 1 0 0 0 0 2 0 1 1 0 0 0 0 1 0 1 1 0 0 0 2 0 2 0 1 1 0 2 2 2 2 2 2 0 1 1 1 0 0 0 0 0 0 0 1 1 0 0 0 0 0 0 1 0 0 2 1 0 0 0 1 2 0 1 1 1 0 0 0 2 2 0 2 1 0 1 0 0 0 0 0 1 0 1 0 0 1 1 0 2 1 0 1 2 0 1 0 0 1 2 1 1 1 0 0 0 0 0 0 0 2 0 1 2 0 0 0 0 0 2 2 2 1 0 1 0 0 0 0 0 1 2 2 0 1 1 1 1 0 1 1 0 0 0 0 0 0 0 0 0 1 0 0 2 0 1 0 1 2 0 2 2 1 0 2 0 0 0 0 0 0 0 0 0 0 0 0 0 0 0 0 0 0 1 1 2 0 1 0 0 0 0 1 0 1 0 0 2 0 1 2 1 0 1 0 2 0 0 2 2 2 2 0 0 0 1 0 0 0 0 0 0 0 0 1 0 0 0 0 0 2 0 2 0 0 0 1 1 1 1 1 0 0 0 1 1 0 1 0 0 0 0 0 2 0 0 0 0 2 0 0 1 1 0 1 1 1 0 0 2 0 0 1 0 0 0 1 1 2 0 2 0 0 2 2 0 2 0 1 2 1 1 1 2 1 1 2 1 0 0 1 1 0 0 0 0 0 1 0 0 2 1 0 0 1 1 0 1 0 2 1 0 1 1 1 2 1 1 0 0 2 0 1 0 1 0 1 1 0 2 1 1 0 0 0 0 1 0 0 2 0 0 1 1 0 1 2 0 2 2 2 2 2 0 1 2 0 0 0 1 2 0 1 1 0 0 1 1 1 1 1 1 1 1 0 0 0 1 1 1 1 1 0 0 2 0 0 0 1 1 2 1 0 1 1 0 0 1 0 1 0 0 0 1 1 1 1 0 1 1 1 1 2 2 0 0 0 2 1 0 1 0 0 1 0 1 1 2 0 0 1 2 0 1 0 1 1 1 0 0 1 0 1 0 1 2 0 0 0 0 0 0 0 2 0 0 1 1 0 0 1 0 0 1 0 1 1 0 0 2 1 1 1 0 0 0 0 1 1 0 0 1 2 0 0 0 2 0 0 0 0 0 1 0 1 2 0 0 1 0 0 0 2 1 1 0 0 2 0 0 0 2 1 0 0 1 1 0 0 1 0 1 0 0 1 0 1 1 0 0 0 1 2 1 0 0 0 1 1 0 2 0 2 1 0 2 0 0 1 1 1 2 2 1 0 0 0 2 1 1 2 0 1 2 2 0 0 0 1 0 1 2 2 2 0 2 1 0 0 1 0 0 0 0 0 0 2 0 0 2 2 2 2 0 1 2 1 0 0 0 0 0 0 0 0 1 1 0 0 1 1 1 1 2 2 0 0 0 0 0 0 0 0 2 0 0 0 0 1 1 0 2 0 0 0 0 1 0 0 2 0 0 1 0 0 1 1 1 1 0 1 0 0 0 0 0 0 0 1 0 0 1 0 0 2 0 0 0 2 1 0 1 2 2 0 2 0 0 1 2 2 0 0 0 2 0 0 1 0 0 0 1 0 1 0 2 1 0 1 0 0 0 0 0 0 2 0 0 0 0 2 1 1 0 0 0 0 0 1 1 0 1 2 2 1 0 2 1 0 1 0 0 0 0 0 2 0 1 1 1 0 1 0 0 1 0 1 1 0 0 0 0 0 0 0 0 0 0 2 0 1 0 1 0 0 0 0 1 0 0 0 1 1 1 2 0 1 1 1 0 0 1 0 1 1 2 2 0 2 0 0 0 0 0 0 0 2 1 0 1 2 1 1 0 0 0 1 1 1 1 2 2 0 0 1 1 0 0 0 0 0 0 2 1 2 1 0 1 1 1 2 0 2 2 0 0 2 0 1 2 0 0 1 2 0 0 0 0 2 2 1 1 0 0 0 2 0 0 1 0 1 0 1 0 0 0 2 0 1 0 1 1 1 0 0 0 0 0 1 1 0 0 0 0 2 2 1 1 0 0 1 1 2 0 0 0 0 0 0 1 0 1 0 0 0 0 0 0
30 0 1 0 0 0 0 1 1 2 2 0 0 1 0 0 0 0 0 2 0 2 0 1 1 1 1 1 1 0 1 2 2 1 0 0 2 1 1 0 1 0 0 0 1 0 1 0 0 1 1 1 1 1 0 0 0 0 2 0 1 0 1 1 0 1 1 0 1 0 0 2 2 0 2 2 0 2 2 0 1 0 2 0 1 0 0 1 1 2 0 1 0 0 1 0 1 1 0 1 1 0 0 0 1 2 1 0 1 1 0 2 0 2 2 2 0 0 1 1 1 0 0 0 0 0 0 0 2 2 0 0 0 0 0 0 0 0 0 0 1 0 0 0 0 0 1 0 2 2 0 0 1 0 0 0 0 0 1 2 1 1 0 1 2 0 0 2 0 1 0 0 2 0 2 1 1 1 0 0 0 0 1 2 2 2 1 0 0 0 0 1 1 2 2 1 1 2 0 1 0 1 0 1 2 1 1 1 2 1 0 1 1 0 1 0 0 0 0 1 1 0 1 2 0 0 0 0 1 1 2 1 0 0 1 0 0 2 0 0 0 1 1 0 2 2 0 0 2 0 0 0 0 0 2 2 0 1 1 1 1 1 1 0 0 0 0 0 0 0 2 0 0 0 0 2 1 2 2 0 2 0 0 1 1 1 0 0 0 1 1 1 1 2 2 1 1 0 0 0 0 0 1 1 1 0 0 2 1 0 0 1 0 0 2 0 0 1 1 1 1 1 1 1 0 0 0 0 1 0 0 2 1 2 0 0 0 1 0 0 1 1 1 0 0 0 2 0 0 2 2 0 0 1 0 1 1 1 0 1 0 1 0 0 0 1 0 2 1 1 1 1 0 2 1 0 1 2 0 2 1 0 0 0 0 1 1 0 0 0 0 0 1 0 2 0 1 0 1 1 0 1 0 2 2 1 0 2 0 2 0 0 1 0 1 1 1 0 0 0 1 0 0 1 0 2 0 1 0 0 1 1 0 1 1 0 0 1 0 0 2 0 1 0 0 1 1 0 1 0 1 0 1 1 1 1 1 2 1 1 2 2 1 0 0 1 1 2 0 0 0 0 1 1 1 0 1 1 1 1 1 0 0 0 2 1 0 1 1 0 1 1 0 1 1 0 0 0 0 2 0 2 2 2 2 0 2 1 0 0 0 0 1 1 0 0 1 1 0 1 1 2 0 0 0 2 0 0 1 1 1 0 1 0 0 0 1 1 1 1 0 0 1 0 0 0 0 1 1 1 0 0 1 0 2 1 0 0 1 0 1 1 0 2 2 2 0 1 1 0 1 1 0 0 0 0 2 1 0 1 1 0 1 0 1 0 0 0 1 1 0 0 1 0 0 0 0 0 0 0 0 2 0 1 0 1 0 1 1 1 0 0 0 0 0 0 0 0 1 0 0 0 0 0 0 0 0 2 0 0 0 1 0 0 1 1 1 0 0 1 2 2 0 1 0 1 2 1 0 1 0 1 1 0 1 1 2 2 1 1 0 0 0 1 0 1 1 1 1 0 0 1 1 0 1 0 0 1 1 1 1 0 0 0 0 0 1 0 1 1 2 1 0 0 0 0 0 0 1 1 0 1 0 2 2 0 1 2 2 0 0 0 0 0 0 2 0 0 1 0 0 0 0 2 1 1 1 0 1 0 0 0 0 2 1 1 1 0 1 1 0 0 1 0 1 0 0 0 0 0 0 0 0 0 0 0 0 0 2 0 0 0 1 1 0 0 2 0 2 2 0 0 0 0 1 1 0 0 1 0 1 1 0 0 0 1 0 1 0 2 1 0 2 0 1 0 0 1 0 2 0 2 0 0 2 1 0 1 0 2 1 0 0 0 2 2 2 2 1 0 2 2 0 0 0 0 0 0 0 2 0 1 1 1 0 0 0 0 0 0 0 0 1 0 1 0 1 1 0 0 0 0 1 0 1 0 1 0 0 0 0 0 0 0 0 1 0 0 2 0 0 0 2 0 0 0 0 2 0 1 0 1 2 0 0 0 0 0 0 0 2 2 0 1 2 2 2 0 0 1 0 0 2 0 1 1 1 1 0 2 2 0 0 0 2 2 1 1 1 1 0 1 1 1 2 0 2 1 0 0 2 0 1 1 0 0 1 1 0 1 0 0 1 0 0 0 0 0 0 0 2 0 2 0 1 1 1 2 0 2 2 0 0 1 1 0 0 1 1 2 1 1 0 0 0 0 1 1 1 0 0 0 2 2 0 1 1 0 0 0 0 0 0 2 0 0 0 0 1 0 0 2
31 0 2 0 0 0 0 2 0 0 0 2 1 1 0 0 0 0 0 2 0 2 0 0 0 0 1 1 1 1 2 0 1 2 1 0 0 1 0 0 2 0 0 1 0 1 0 0 1 0 0 1 0 1 0 1 0 0 1 0 0 0 1 1 0 0 2 0 1 0 0 0 2 0 1 2 1 1 2 1 0 0 2 0 1 0 0 1 1 2 0 0 1 0 1 0 1 1 0 1 0 0 0 0 2 1 1 1 0 0 1 1 0 2 2 2 0 0 0 0 1 0 1 1 0 1 0 0 2 2 0 0 0 0 0 0 0 0 0 1 0 0 1 0 0 1 1 0 0 1 0 0 0 0 0 0 0 0 0 1 1 2 0 1 1 2 1 1 0 0 0 1 0 1 1 0 1 0 0 0 1 2 0 2 0 0 0 2 1 0 0 0 0 0 2 0 0 1 0 1 0 1 0 0 2 0 0 0 1 0 1 1 2 0 2 0 1 0 1 1 1 1 0 2 0 0 1 0 0 0 1 1 1 1 1 1 0 2 0 0 0 1 2 0 2 2 0 0 2 0 0 0 0 0 0 1 0 1 2 2 2 2 0 0 0 0 0 0 0 0 1 0 2 2 0 0 0 0 2 0 0 0 0 2 2 1 1 1 2 2 0 1 0 2 2 0 0 2 0 2 0 1 1 1 0 0 0 2 1 0 1 0 0 1 0 0 2 0 1 1 1 1 1 0 2 0 0 0 1 0 0 2 0 0 0 0 0 1 0 0 0 0 2 0 0 0 2 0 0 1 1 0 0 1 0 1 0 0 0 2 0 0 1 0 1 1 1 2 2 0 2 0 1 2 1 1 1 2 0 2 1 0 0 1 1 2 1 0 0 2 0 1 1 0 2 0 0 0 2 2 0 2 0 2 2 1 0 1 1 1 1 1 0 0 1 0 0 0 0 0 1 0 0 2 2 2 1 1 0 1 1 0 0 2 2 1 1 2 0 1 2 0 2 1 0 2 1 0 0 0 0 1 0 2 1 0 1 2 0 2 2 1 0 0 0 0 0 1 0 1 1 2 0 0 0 0 0 0 2 0 0 0 1 0 1 1 0 2 2 0 0 2 0 2 0 2 0 1 0 1 1 1 2 1 2 1 2 0 1 0 2 0 1 0 0 1 1 0 0 1 1 2 0 0 1 1 1 1 1 2 0 1 2 1 0 1 1 1 2 0 1 1 0 1 1 1 1 2 0 0 0 0 0 0 2 0 0 2 1 0 0 1 0 2 0 0 2 0 0 1 0 2 1 0 0 0 0 1 0 1 2 0 0 0 1 0 0 0 1 2 0 0 0 0 0 0 0 0 0 0 0 2 0 0 1 2 0 0 0 2 0 0 1 1 1 1 0 0 0 0 0 0 0 0 0 1 1 1 0 0 0 1 0 2 1 1 2 0 0 0 1 0 0 1 0 1 2 2 0 0 1 0 1 1 2 0 1 2 1 1 0 0 1 0 0 2 1 2 1 0 0 1 1 0 0 0 1 0 1 1 0 1 0 1 2 1 0 0 0 2 0 0 0 0 0 0 0 1 0 2 1 1 0 0 1 0 1 2 2 1 0 0 0 1 0 1 0 2 0 0 0 0 0 1 1 2 0 0 0 0 1 0 0 2 1 1 1 0 0 1 1 1 0 0 0 1 0 1 0 0 0 0 0 0 0 0 2 0 2 0 0 0 0 1 0 1 2 0 0 2 0 1 1 2 2 0 0 0 1 0 1 1 1 1 1 1 0 2 1 2 0 1 1 0 0 0 0 1 0 1 0 2 1 0 1 1 0 0 0 1 1 0 1 1 1 2 2 2 1 0 2 2 0 1 0 1 0 0 0 2 0 0 1 1 0 1 0 0 1 0 1 1 0 0 0 0 0 0 1 0 0 0 0 0 0 0 0 0 0 0 0 0 0 0 0 0 1 0 2 0 0 0 2 1 0 1 0 1 1 2 2 0 2 0 0 0 0 1 0 0 1 2 0 1 1 1 1 0 0 0 0 1 1 0 2 2 0 1 0 1 0 0 0 0 0 0 1 1 2 1 0 1 2 1 0 0 1 2 1 0 1 0 2 2 0 0 0 2 0 0 0 1 1 0 0 0 0 0 1 1 1 0 2 0 0 0 1 0 0 0 2 0 0 0 0 1 2 0 0 0 0 0 1 1 0 0 0 0 1 0 0 0 0 0 0 0 1 0 0 1 0 0 1 2 0 0 0 1 0 0 0 0
32 1 0 0 0 0 0 2 1 1 1 0 0 1 0 0 0 0 2 0 1 0 0 0 0 0 0 2 2 0 2 0 1 1 0 0 1 1 0 0 0 0 0 1 0 1 0 0 0 0 0 0 1 0 1 0 1 0 0 1 0 2 2 1 0 1 1 0 1 0 1 2 2 0 1 2 1 1 2 0 0 0 2 1 1 0 0 1 1 2 1 1 2 0 0 0 0 1 0 1 2 1 0 0 2 0 2 0 1 1 0 1 0 2 2 2 0 0 1 1 1 0 1 0 0 0 0 1 2 2 1 0 0 0 1 0 0 0 0 1 1 0 0 0 1 0 0 0 0 0 0 0 2 0 0 0 1 2 0 0 0 0 0 0 1 2 1 2 1 2 0 2 0 1 1 1 1 2 0 1 0 0 0 1 1 1 0 1 0 0 0 1 0 0 0 0 0 1 0 0 0 0 0 2 2 0 0 0 0 1 0 1 1 1 1 0 0 0 2 0 2 0 1 1 1 0 1 2 1 1 1 1 0 0 1 0 0 2 0 0 0 0 2 0 1 1 0 0 2 0 0 0 0 0 0 1 0 1 0 0 0 0 0 0 1 0 0 0 1 1 0 2 1 1 0 1 0 0 2 0 0 1 1 1 1 1 1 0 1 2 0 1 0 1 2 0 0 0 0 2 1 0 2 2 2 0 1 2 2 0 0 2 0 0 1 0 1 2 0 1 0 0 1 0 2 1 1 0 0 0 0 2 0 0 0 0 0 2 0 0 0 0 2 2 0 0 2 0 0 1 1 0 0 1 0 1 0 0 0 2 0 0 1 0 1 0 0 2 2 0 2 0 0 2 0 0 0 1 1 1 2 1 0 1 0 0 0 0 0 1 0 1 0 0 1 2 0 0 1 1 0 1 0 2 1 0 1 1 0 1 0 1 2 0 0 1 0 1 0 0 1 0 0 2 1 2 0 0 1 1 2 2 0 1 1 1 0 1 0 0 2 0 2 0 0 2 0 0 0 0 1 0 1 1 1 1 1 0 0 0 0 0 0 0 0 0 0 0 0 2 0 0 0 0 1 0 1 2 2 1 0 0 2 1 1 1 0 1 2 1 0 2 0 2 0 0 1 1 0 1 1 1 2 1 2 1 1 2 0 0 0 0 2 0 0 0 0 0 0 1 0 2 0 0 0 1 1 1 0 1 1 1 0 0 0 0 1 1 1 2 1 1 0 0 0 0 0 1 1 2 1 1 0 0 0 0 0 0 0 1 1 0 0 2 0 0 2 1 1 0 1 1 1 0 1 1 1 1 0 1 2 0 1 0 0 1 2 1 0 1 0 0 0 0 0 0 2 0 0 0 0 2 1 2 0 2 1 0 0 2 1 0 1 2 1 0 0 0 0 0 0 0 0 0 0 1 1 1 0 0 0 0 0 1 2 1 2 0 1 2 1 0 0 0 2 0 2 1 0 1 0 1 1 1 2 0 2 2 2 0 0 0 0 1 1 1 1 2 0 1 1 0 2 0 0 0 2 0 1 1 1 0 1 2 1 2 1 1 0 1 2 0 1 0 1 0 0 0 1 2 0 1 0 0 1 0 1 1 2 0 1 1 0 0 0 1 0 1 2 0 0 0 0 2 2 2 0 2 0 1 2 0 1 2 2 2 0 0 1 2 0 0 0 1 1 1 1 1 0 2 2 2 0 1 1 0 0 0 2 0 0 0 2 1 0 1 2 1 1 1 1 0 0 0 0 0 0 0 0 1 1 1 0 0 0 1 0 2 0 2 0 1 0 1 1 1 0 1 0 1 0 1 0 0 1 0 1 0 0 1 1 1 1 1 0 2 1 2 1 0 1 1 0 0 0 0 0 0 1 2 0 1 1 2 1 2 0 0 0 0 0 0 0 0 0 0 0 0 0 0 0 0 1 0 0 0 1 0 0 1 0 0 0 0 0 0 0 0 2 0 0 0 1 1 0 1 0 1 0 2 1 1 2 0 0 0 0 0 0 0 2 0 1 1 2 2 2 0 0 0 0 1 2 0 0 1 0 1 0 1 0 0 0 1 2 2 1 1 2 1 0 1 0 1 1 0 1 1 0 0 2 0 1 2 0 0 0 1 1 1 0 1 1 2 0 1 0 0 0 0 1 1 0 0 2 0 2 0 0 2 0 0 1 0 2 1 1 0 0 1 0 1 0 0 1 0 2 2 0 0 0 0 1 1 1 2 2 0 0 0 0 0 0 1 1 0 0 0 0 0 0 1
33 0 2 0 0 0 0 0 0 2 2 0 0 1 0 0 1 0 1 1 2 1 0 0 0 0 1 2 2 0 2 1 1 0 0 0 2 1 1 0 1 0 0 0 0 1 0 0 0 0 0 0 1 1 0 0 0 0 1 2 0 1 2 2 1 0 2 0 2 0 0 0 2 0 1 2 1 1 2 1 1 0 2 0 0 0 0 0 0 2 0 1 0 0 0 0 0 1 0 1 0 0 0 0 1 2 1 0 0 0 0 1 2 2 2 2 2 0 0 2 2 0 0 0 0 0 0 1 2 1 1 0 0 0 1 1 0 0 0 0 1 0 0 0 1 1 0 0 0 0 0 0 1 0 1 0 0 0 0 2 0 0 0 0 0 1 0 1 1 1 0 1 0 2 0 0 2 1 0 0 0 1 0 0 0 0 0 0 0 0 0 0 1 2 2 1 1 2 0 1 0 1 1 1 2 2 1 0 1 0 1 1 1 0 1 1 1 1 1 1 1 2 0 2 0 0 0 1 2 1 1 1 0 0 1 0 1 2 0 0 0 0 1 1 2 2 0 0 0 0 0 0 0 0 1 2 1 0 0 0 0 0 0 0 2 1 1 0 2 1 0 2 0 0 0 0 0 0 1 0 0 1 0 2 2 1 0 1 1 2 1 2 1 2 1 1 0 1 0 1 0 0 2 2 2 0 0 2 1 0 1 1 0 0 1 1 2 1 1 1 1 1 2 1 1 0 1 0 0 0 0 0 0 1 0 0 0 2 0 0 0 0 1 0 0 0 1 1 1 0 0 1 0 2 0 0 1 0 0 1 0 0 0 0 0 0 0 2 1 1 1 1 1 2 0 1 2 0 0 2 2 1 0 1 0 1 2 1 1 0 0 2 0 0 2 0 0 0 0 0 0 0 0 2 1 0 1 0 0 2 0 0 1 0 1 0 1 0 1 0 0 1 0 0 0 2 1 2 0 0 2 1 0 2 1 1 0 1 0 0 2 0 1 1 1 2 2 0 2 0 0 0 0 1 1 0 0 1 0 2 2 2 1 1 2 2 2 2 0 0 0 1 2 2 1 1 0 1 2 0 1 1 0 0 2 1 0 2 2 0 0 2 0 0 1 0 1 2 1 1 1 0 2 2 2 0 2 0 0 0 0 2 1 1 0 0 1 1 0 1 1 2 0 0 0 1 1 0 0 1 1 0 1 0 1 0 0 0 2 0 1 1 0 2 2 0 0 1 1 2 1 1 0 1 2 1 0 1 0 0 1 0 1 2 0 0 2 0 0 1 0 2 1 0 0 1 1 1 0 1 1 0 0 0 0 0 0 0 0 0 0 1 0 0 0 1 0 1 1 0 0 1 0 0 0 1 1 0 0 2 1 0 0 0 0 0 2 0 0 0 0 0 0 0 0 0 1 0 0 0 0 1 1 1 2 1 1 0 1 2 2 1 0 2 0 1 2 0 1 0 0 2 1 1 1 0 1 2 2 0 0 0 0 1 0 1 2 1 1 0 0 1 1 0 0 0 2 0 1 1 0 1 0 2 2 2 1 0 0 1 0 1 0 1 1 0 0 0 1 1 0 1 0 1 1 0 1 1 1 1 1 0 0 1 0 1 0 2 2 0 0 0 0 2 0 2 0 0 0 0 1 0 0 2 1 1 1 0 1 2 1 1 0 1 1 0 1 0 0 0 0 0 1 0 0 1 1 0 0 0 0 0 1 1 0 0 1 0 1 2 0 0 0 1 1 0 0 0 1 1 0 1 0 0 0 2 0 2 0 2 0 0 1 1 1 1 1 1 0 1 0 1 0 0 1 0 1 0 0 1 1 0 1 1 1 2 2 2 1 0 0 1 0 1 0 1 0 0 0 2 0 0 1 2 0 2 0 1 1 1 0 1 0 0 0 0 0 0 0 0 0 0 2 0 1 0 1 0 0 0 0 1 2 0 0 2 0 0 0 0 1 1 0 2 0 0 0 0 0 0 0 0 2 1 0 0 0 0 1 0 0 0 0 2 2 2 2 0 0 1 0 1 2 1 1 1 1 1 0 0 0 0 0 0 1 1 1 1 1 1 0 1 2 2 0 0 1 0 0 0 1 1 0 1 0 0 0 2 0 0 0 0 0 1 0 0 0 0 2 0 0 0 0 0 2 0 2 0 0 1 1 0 0 0 1 1 1 0 0 2 0 1 0 0 0 1 1 0 2 0 0 0 0 0 1 1 1 0 0 0 0 0 0 2 0 0 0 0 0 0 0 0
34 1 1 0 1 1 1 0 0 2 2 0 0 1 0 0 0 0 1 1 1 2 0 0 0 0 2 1 2 0 1 2 0 0 0 0 2 1 0 0 1 0 0 2 0 0 1 0 0 0 0 0 0 0 1 0 0 0 1 1 0 1 0 0 0 0 1 1 2 0 0 1 2 0 2 2 0 1 2 0 1 0 1 1 2 0 0 1 0 1 0 0 2 0 0 0 0 1 0 0 2 0 0 0 2 1 2 0 0 0 0 0 0 2 2 2 0 0 0 2 2 0 0 0 0 1 0 0 2 0 1 0 0 0 0 0 0 0 0 0 0 0 1 0 0 1 0 0 1 0 1 0 0 0 2 0 0 0 0 2 1 1 0 0 0 1 0 2 0 1 1 0 1 2 1 2 1 0 1 1 0 2 1 2 2 2 1 1 0 0 0 0 0 1 2 0 0 1 0 0 0 0 0 1 2 1 1 0 2 1 0 0 2 0 2 0 0 0 0 1 1 0 1 2 0 0 1 0 0 0 0 1 0 0 2 0 0 2 0 0 0 1 2 1 1 2 0 0 0 1 1 1 0 0 1 2 1 1 1 1 1 1 0 0 1 0 1 0 1 0 1 0 1 0 0 0 0 0 1 0 1 1 0 2 0 0 0 1 0 2 1 1 0 2 2 0 0 1 0 1 0 0 1 1 1 0 0 2 1 0 0 1 0 0 2 0 2 1 1 0 1 1 1 1 2 0 0 0 0 0 0 1 0 1 0 1 1 2 1 0 2 1 2 2 0 1 1 0 1 1 1 1 1 1 0 1 0 0 0 0 0 0 2 0 2 1 0 2 1 1 1 1 1 2 0 0 1 2 2 0 2 2 0 0 1 1 1 1 1 1 0 1 0 1 1 1 0 1 1 2 0 1 0 2 1 0 1 1 0 2 0 0 0 0 2 0 1 0 0 0 0 1 0 0 0 0 0 0 0 0 1 0 1 0 1 1 0 0 0 2 1 0 1 1 1 1 2 2 2 2 0 0 1 2 1 0 1 1 0 1 1 1 2 2 2 2 2 2 0 1 1 1 2 2 2 0 2 1 2 1 1 0 2 0 0 2 0 1 2 1 0 2 0 1 1 0 2 1 0 1 1 0 0 0 1 1 2 2 0 0 0 2 0 1 0 1 2 0 0 1 1 2 1 1 1 2 0 0 1 2 0 0 0 0 1 0 1 0 0 1 1 0 0 0 1 1 0 2 0 0 0 0 0 0 2 0 1 0 0 1 0 0 1 0 0 0 0 1 1 1 0 1 0 0 0 0 1 1 0 1 1 0 0 0 0 0 1 0 0 0 0 0 0 0 1 2 0 0 0 0 0 1 0 0 0 1 2 0 0 2 1 0 0 0 0 0 1 0 0 0 0 0 0 1 0 0 1 2 0 0 1 0 1 2 2 1 2 0 0 0 1 1 0 2 0 1 1 1 0 0 0 1 1 0 2 0 2 1 1 0 0 0 0 1 1 1 0 2 1 0 0 0 0 0 0 0 1 1 0 0 0 0 0 2 2 2 0 1 0 1 2 1 1 0 1 0 0 0 2 2 1 1 0 0 0 0 1 2 2 0 1 1 0 0 0 0 0 2 0 0 0 0 0 2 1 2 1 1 0 1 2 0 0 2 0 0 0 0 0 1 1 1 0 0 0 1 0 0 1 1 0 1 0 0 0 0 1 0 2 0 0 0 2 1 0 1 2 1 1 2 0 1 1 0 0 0 0 0 2 0 0 0 0 0 2 0 0 2 0 2 0 1 1 0 1 0 1 0 0 2 0 1 0 0 0 0 1 1 0 2 1 0 0 0 1 2 1 2 2 0 1 2 0 1 0 1 0 0 0 2 0 1 0 0 0 2 0 0 1 0 1 1 1 0 1 1 0 0 1 0 0 0 1 0 1 0 1 0 0 1 0 0 0 0 0 0 0 1 1 0 0 0 1 1 0 0 0 1 1 1 1 0 2 0 0 0 0 0 0 0 1 0 1 1 2 1 2 0 0 0 0 1 2 1 2 2 0 0 0 0 0 0 1 0 1 1 1 1 2 0 1 0 1 1 1 0 1 0 0 1 2 1 1 1 0 0 0 2 0 0 0 1 1 1 0 1 0 0 1 1 1 0 0 0 2 1 2 0 1 0 1 1 0 0 0 0 0 1 1 2 1 0 0 0 0 0 0 0 2 0 0 0 1 1 0 0 1 1 0 1 0 0 0 2 0 0 0 0 0 0 0 0
35 0 1 0 0 1 1 1 1 2 1 0 0 0 0 0 1 0 0 1 0 2 0 1 0 0 0 2 2 0 1 0 2 2 0 0 0 1 0 0 1 0 0 0 2 0 2 0 0 0 0 0 0 0 0 0 0 0 1 0 2 0 0 0 0 0 0 0 1 0 0 0 2 0 2 2 0 2 2 0 0 0 1 0 1 0 0 1 1 2 0 1 2 1 0 0 0 0 0 0 2 0 0 0 2 1 2 0 0 0 0 0 0 1 1 1 0 0 0 1 2 0 2 2 0 2 0 1 1 1 1 0 0 0 0 0 0 0 0 1 1 0 0 0 0 0 1 0 1 1 0 1 0 0 0 0 1 2 0 1 0 0 0 1 1 1 0 0 1 1 1 0 1 1 2 1 1 1 0 1 0 1 0 1 1 1 0 2 1 0 0 1 0 0 1 0 0 1 0 0 0 0 0 1 2 1 2 1 0 0 1 0 1 0 0 1 1 0 2 0 2 1 1 2 0 0 1 0 1 1 0 0 0 0 1 0 0 2 0 0 0 0 2 0 2 2 0 0 2 0 0 0 1 0 0 1 0 1 1 1 1 1 0 0 0 0 0 0 1 1 1 0 0 0 1 1 0 2 2 0 1 1 0 1 2 1 1 2 0 2 1 1 0 1 2 0 1 0 0 1 0 0 0 0 0 0 1 2 0 0 0 2 0 0 2 0 2 2 2 0 2 2 2 1 1 0 2 0 0 0 0 2 0 0 0 0 0 0 0 0 0 0 2 0 0 1 1 1 1 0 0 1 0 2 0 0 0 0 0 1 0 0 1 0 1 0 0 1 2 0 2 0 1 1 1 0 1 1 1 1 0 0 0 1 0 0 0 1 1 0 1 2 1 0 2 0 1 0 1 1 0 1 0 2 0 0 2 0 1 1 0 0 1 0 0 0 0 1 0 0 0 1 1 1 1 1 0 2 0 0 1 1 0 2 0 0 1 1 0 1 1 0 1 1 1 2 1 0 1 1 0 0 1 2 1 1 1 1 1 0 0 1 0 1 1 1 1 1 0 0 0 1 1 1 0 0 0 1 2 1 0 0 0 0 2 0 0 2 2 0 2 2 0 0 1 0 2 2 2 2 0 0 1 0 2 1 1 1 0 0 0 2 0 2 0 0 0 1 0 1 1 2 1 1 1 2 0 2 0 2 0 2 1 1 0 0 1 1 0 0 0 0 0 0 1 1 0 2 0 1 0 0 0 0 2 2 0 1 0 0 1 0 0 0 0 0 0 1 1 0 0 2 1 0 1 0 2 1 0 1 2 0 0 0 0 0 0 1 0 2 0 0 0 0 0 1 0 0 0 0 0 1 0 0 0 2 1 0 1 1 1 0 0 0 0 0 0 0 0 0 0 0 0 1 0 0 0 0 0 0 1 1 0 2 1 0 2 0 1 2 1 2 0 0 1 1 2 1 1 0 0 1 1 1 1 0 1 2 2 0 0 0 0 0 0 2 1 2 0 0 0 0 1 0 0 0 1 1 1 1 1 0 1 0 2 1 1 0 0 1 1 1 0 1 0 0 0 0 1 1 0 1 0 0 1 0 1 2 2 0 0 0 0 0 0 0 0 0 0 0 0 0 1 2 2 2 0 0 0 0 0 0 0 2 0 0 1 0 0 1 1 1 0 0 0 1 0 0 0 0 0 0 1 0 0 0 0 0 0 0 0 0 2 1 0 0 2 1 0 2 0 1 0 1 1 0 0 0 2 0 1 0 1 1 0 0 1 1 0 2 1 1 2 0 2 0 2 0 0 1 0 2 0 0 2 2 2 0 0 2 2 0 0 0 1 2 1 1 0 0 0 0 0 1 1 2 0 0 0 2 0 1 1 1 0 2 0 0 1 0 1 1 1 0 1 1 0 0 1 0 0 1 1 0 1 0 1 0 0 0 0 0 0 0 1 0 1 0 1 0 0 0 1 1 0 1 0 0 0 1 0 1 2 0 0 0 0 1 1 0 2 1 1 2 2 2 2 0 0 0 0 1 1 0 1 1 1 1 0 0 0 0 0 0 1 1 1 1 2 0 0 0 2 1 1 0 0 2 1 0 2 1 1 1 0 0 0 1 0 0 0 0 2 2 1 1 0 0 0 0 2 0 1 0 1 0 1 1 0 2 1 0 0 0 1 1 0 0 0 0 0 0 0 0 0 2 2 1 1 0 0 0 0 0 0 0 0 0 0 0 0 0 0 1 0 0 0 0 0 0 0 1
36 0 0 0 0 1 1 1 0 2 1 0 1 2 0 0 0 0 1 1 2 1 0 0 0 0 0 1 2 0 2 0 0 0 0 1 2 1 1 0 1 0 1 1 1 1 0 0 1 0 0 1 0 0 0 0 0 0 1 0 2 0 2 2 0 1 1 0 1 0 0 2 2 0 1 2 1 2 2 0 2 0 2 1 1 0 1 0 0 2 0 2 1 0 0 0 0 1 0 1 1 0 1 0 2 0 2 1 0 0 1 1 0 2 2 2 0 0 1 1 1 0 1 1 0 1 0 0 2 0 0 0 0 0 0 0 0 0 1 1 1 0 1 0 0 0 0 0 0 1 0 1 1 0 0 0 1 0 0 1 1 1 0 2 1 1 0 2 1 1 1 1 2 1 1 0 1 1 0 1 0 0 0 2 2 2 0 2 1 1 1 2 0 1 2 0 1 1 0 0 0 0 0 2 2 0 0 0 0 0 0 0 0 0 2 2 1 1 2 0 2 1 1 2 0 0 2 0 0 0 0 0 0 0 1 0 0 2 0 0 0 1 2 0 2 2 0 0 2 0 0 0 0 0 1 2 0 0 0 0 0 1 0 2 2 0 0 0 1 0 2 0 0 0 0 0 0 1 0 0 0 1 1 1 1 1 0 1 1 2 1 2 1 1 2 1 0 1 1 1 1 0 0 0 0 1 1 2 0 0 0 2 0 0 2 0 1 0 0 0 2 2 2 1 1 0 1 0 2 2 0 0 1 0 0 0 0 2 0 0 0 0 2 0 0 1 0 0 0 1 1 0 0 1 0 1 0 1 1 1 0 0 1 0 1 1 0 1 2 0 2 0 1 2 0 1 1 2 2 0 1 1 0 1 0 0 0 1 1 1 1 1 0 0 2 0 0 1 1 1 0 1 1 1 0 0 1 0 1 2 0 0 0 0 2 0 1 0 0 0 1 1 1 1 1 1 0 0 0 0 0 0 0 2 1 1 1 1 0 1 2 0 1 2 1 2 1 2 2 2 0 0 0 2 1 0 1 1 0 1 1 2 1 1 1 2 2 2 0 0 0 0 2 2 1 0 1 1 1 1 1 0 0 0 2 0 0 2 2 0 2 2 0 1 1 1 1 1 1 2 0 1 1 1 1 1 1 2 0 0 0 1 1 2 0 0 0 2 0 2 2 2 0 1 0 2 0 1 1 2 0 0 2 2 2 0 1 0 2 1 0 0 0 1 1 0 0 0 2 2 1 1 0 0 1 1 0 0 0 1 0 0 0 2 1 1 1 1 1 1 0 0 0 0 0 0 1 2 0 2 2 0 0 0 0 0 0 0 1 1 0 0 0 0 1 1 0 0 0 0 0 1 0 0 0 1 1 0 0 1 1 0 0 2 1 2 0 0 1 0 0 0 0 1 0 0 1 1 0 0 1 1 0 0 2 0 2 0 1 1 2 2 1 1 1 0 2 1 0 0 1 0 2 0 1 0 2 0 0 0 0 0 2 0 1 2 2 2 0 1 1 0 1 0 0 0 0 0 0 1 0 0 1 0 1 1 1 1 0 1 1 1 0 0 1 0 0 0 2 2 1 1 0 0 0 0 1 1 1 0 1 1 0 1 0 0 0 2 1 0 0 0 0 2 1 1 0 0 1 0 0 0 0 2 1 1 0 0 1 1 0 0 0 0 0 1 0 0 0 1 0 0 0 0 0 0 0 0 2 1 1 1 1 0 0 1 1 0 2 1 1 0 1 0 0 0 0 0 0 1 0 0 1 1 0 2 0 2 0 2 0 0 1 1 2 1 1 0 1 1 0 0 0 0 1 1 2 0 0 2 2 0 0 0 1 1 1 2 0 1 1 2 0 0 1 1 0 0 0 1 0 1 1 2 0 2 0 0 0 0 1 1 2 0 2 1 1 0 1 0 0 1 1 0 1 0 1 1 1 0 1 0 2 0 0 2 0 0 2 1 1 0 2 0 0 0 0 1 0 2 2 0 2 1 1 1 0 1 0 0 1 2 0 1 1 1 1 0 0 1 0 0 2 0 0 1 1 0 0 2 0 0 0 0 0 0 1 0 1 0 0 0 1 1 1 0 1 0 0 0 2 0 0 1 0 0 0 1 1 1 0 0 2 1 0 1 0 0 2 0 1 1 1 0 1 1 2 0 0 1 1 0 0 0 0 0 0 1 1 2 1 0 0 0 0 2 2 2 1 1 0 1 1 2 0 1 1 0 1 0 1 1 1 2 0 0 0 0 0 0 0 1
37 0 2 0 0 0 0 1 0 2 1 0 2 2 1 1 1 0 2 0 1 2 0 0 0 0 1 1 2 1 1 2 0 1 1 1 1 2 0 0 0 0 0 1 0 1 2 0 0 0 0 0 0 1 0 0 0 0 0 2 0 2 2 1 0 1 1 0 2 0 0 2 2 1 2 2 0 1 2 0 0 0 1 1 1 0 0 0 0 2 0 0 1 0 0 0 0 2 0 2 0 0 0 1 2 0 2 0 0 0 0 0 1 2 2 2 1 1 0 1 1 1 1 1 0 1 0 0 1 1 1 0 0 0 0 0 0 0 0 2 2 0 0 0 2 2 1 0 0 1 0 0 0 1 0 1 1 0 0 0 0 0 0 1 1 1 0 0 1 0 0 2 1 1 1 1 2 0 0 0 0 0 1 2 2 2 1 1 0 0 0 1 1 1 2 0 1 2 0 1 0 1 0 1 2 1 1 0 1 0 1 1 1 0 1 0 0 1 2 0 2 1 0 2 0 0 0 0 0 0 0 0 0 0 2 0 0 2 0 0 0 0 1 0 1 1 0 0 1 0 0 1 0 0 0 2 1 1 0 0 0 1 0 0 0 0 0 0 0 0 1 1 1 1 0 0 0 0 2 0 0 2 0 1 2 1 0 1 0 1 1 1 0 2 2 0 1 0 1 1 0 0 0 0 0 0 0 2 1 0 0 0 0 0 2 1 2 1 1 1 1 1 1 0 0 0 0 0 0 0 0 2 0 0 0 0 0 2 0 0 0 0 2 0 0 1 0 0 1 2 2 0 0 0 0 2 0 0 0 1 1 1 0 0 0 2 0 1 2 0 2 0 1 1 1 0 2 1 2 0 0 0 0 1 0 1 2 0 0 0 0 0 0 0 2 0 1 1 0 0 0 0 0 2 2 2 0 0 0 2 0 0 2 0 0 0 0 0 0 0 0 0 0 1 1 1 0 1 0 0 1 0 0 0 0 0 0 0 0 0 1 0 2 1 1 0 2 1 2 1 0 0 2 2 1 1 1 1 0 1 1 1 1 1 1 2 2 2 0 1 1 1 0 0 1 0 1 1 0 1 0 0 0 0 2 1 0 1 2 1 1 1 0 1 2 0 2 1 1 2 0 0 1 1 1 1 2 1 0 0 0 1 0 1 0 0 1 0 0 2 0 2 0 0 0 0 1 2 0 2 0 1 1 0 1 1 1 1 1 0 2 1 0 1 1 0 0 2 0 0 0 0 1 0 2 0 1 0 1 0 0 1 1 0 0 0 0 1 1 1 1 0 0 0 0 0 1 0 0 0 2 0 0 0 0 0 0 1 0 2 0 1 1 0 0 0 1 0 1 0 0 1 0 1 0 2 0 0 0 0 0 0 1 1 1 1 0 0 0 0 0 0 0 0 0 0 0 1 0 0 0 1 0 1 2 1 2 1 0 2 0 0 1 1 1 2 2 1 0 1 0 0 0 1 2 0 1 2 2 0 0 0 0 0 0 2 2 2 1 0 1 0 0 0 0 1 1 0 0 1 0 1 0 1 1 1 2 0 0 1 1 1 0 0 0 0 0 0 0 1 0 1 0 0 1 0 1 2 2 0 1 1 0 0 0 0 0 1 0 0 0 0 0 1 2 2 0 1 0 1 1 0 1 2 1 0 0 0 0 0 0 0 0 1 1 1 0 0 0 0 0 0 0 0 0 0 2 0 0 0 0 0 2 0 0 0 2 0 0 2 0 0 0 0 0 1 1 0 2 0 0 0 0 0 1 1 0 2 0 2 0 0 2 0 1 0 1 0 0 0 1 0 0 0 2 0 1 0 0 1 1 0 2 2 0 2 2 2 2 0 2 2 0 1 0 1 0 0 0 1 0 0 1 1 0 2 0 0 0 0 0 1 2 0 2 0 1 0 2 0 0 0 1 0 0 0 1 0 0 1 0 0 0 0 0 1 2 0 1 0 1 0 2 1 0 0 0 0 2 2 2 0 2 0 0 0 0 0 0 0 1 1 1 1 2 2 2 0 0 2 0 0 1 0 1 1 1 1 0 1 0 0 1 0 2 1 0 2 1 1 0 1 2 1 2 0 1 1 0 0 2 1 0 1 1 0 1 1 0 0 0 0 2 1 1 0 1 0 0 1 0 0 0 0 1 0 1 1 0 0 1 1 0 0 1 1 0 1 1 1 1 0 0 0 0 0 0 0 1 0 0 0 1 1 0 0 1 0 0 1 0 0 0 2 0 0 1 0 2 1 0 0
38 1 1 0 0 0 0 1 0 1 1 1 0 0 0 0 0 0 1 2 1 2 0 1 0 0 0 2 2 1 2 0 1 1 0 0 1 1 0 0 1 0 0 0 0 0 2 0 0 0 0 0 0 0 1 0 0 1 2 1 1 0 2 2 1 1 1 1 1 0 0 1 2 1 1 2 1 1 2 0 0 0 2 0 1 0 0 2 2 2 1 1 2 0 0 0 0 1 0 0 1 2 2 0 2 0 2 2 2 0 0 2 0 1 1 1 1 0 1 1 1 0 2 2 0 2 0 1 2 2 1 1 0 0 0 0 0 0 0 1 0 0 0 0 0 1 0 0 0 2 0 0 0 1 0 0 0 0 1 0 0 0 0 1 0 1 0 1 0 0 0 1 0 2 1 1 1 1 0 0 0 2 1 2 1 1 1 2 1 0 0 0 0 2 1 1 1 2 0 0 0 0 0 1 1 1 1 0 1 0 0 1 1 0 0 2 1 2 2 0 2 1 1 1 1 1 1 0 0 0 0 0 0 0 2 0 0 1 0 0 0 1 2 0 2 2 0 0 1 1 1 1 0 0 1 2 1 0 0 0 0 0 0 0 1 0 0 0 2 1 0 0 0 0 1 1 0 0 1 0 0 1 0 0 0 0 1 0 0 2 1 1 1 2 2 1 0 1 1 2 0 0 1 1 1 0 2 1 1 0 0 1 0 0 2 0 2 0 1 0 2 2 2 2 2 0 1 0 1 1 0 0 0 0 0 1 2 2 0 0 0 0 2 0 0 1 1 0 1 2 2 0 0 2 0 0 0 0 0 2 0 0 0 0 0 1 0 1 1 1 1 1 0 2 0 1 0 1 0 2 2 0 0 0 1 0 0 0 0 1 0 0 2 0 2 0 1 0 1 1 0 1 0 2 2 2 0 1 1 1 1 1 0 0 1 0 1 1 0 1 0 2 0 1 0 1 1 1 0 1 1 2 0 1 1 0 0 0 0 1 1 0 1 1 1 2 1 0 1 1 0 0 1 2 1 0 1 2 1 1 0 0 1 1 0 0 0 2 0 1 1 1 0 0 0 0 0 1 2 1 0 0 2 2 1 0 0 0 1 0 1 1 0 0 0 0 1 1 0 1 1 1 2 1 2 1 2 1 0 0 0 1 2 1 0 0 0 0 0 2 1 2 1 1 0 2 0 0 1 1 1 0 0 0 1 0 1 0 0 1 0 0 0 0 0 1 0 1 2 1 0 1 0 0 1 0 0 0 0 0 1 0 0 2 1 1 1 0 0 1 0 2 0 0 0 0 1 1 0 1 2 0 0 0 1 0 0 0 0 1 0 0 0 0 1 0 0 0 0 0 0 1 0 0 0 1 2 0 1 1 0 0 0 0 0 0 0 0 1 0 0 0 0 0 0 1 2 2 0 0 1 1 1 2 1 0 2 0 0 2 0 1 0 1 1 1 2 1 0 0 1 1 1 1 2 0 1 1 0 0 0 0 0 1 0 1 0 2 0 0 0 0 1 0 0 0 0 0 1 2 0 1 0 2 2 1 2 0 0 0 0 2 1 1 1 0 0 0 1 1 0 1 0 2 2 0 0 1 1 1 1 1 0 1 0 0 0 1 2 0 0 0 0 2 1 2 0 0 2 0 0 0 0 2 0 0 0 0 0 0 0 0 1 0 1 0 0 1 0 1 1 1 0 0 0 1 0 0 2 0 0 0 2 2 0 0 2 1 1 2 0 0 0 1 1 0 0 0 1 0 0 0 0 0 0 1 1 1 0 1 0 1 2 0 2 0 0 1 0 1 0 1 0 0 1 0 2 0 0 2 2 1 1 1 1 2 2 2 1 0 1 1 0 0 0 1 0 0 0 2 0 1 0 1 0 2 0 0 2 0 1 1 1 0 1 0 0 0 0 1 1 0 0 0 0 0 0 0 0 0 0 0 0 0 1 0 1 0 1 0 0 0 1 2 0 2 1 1 1 2 2 0 0 0 0 0 2 1 1 0 2 1 0 2 2 2 2 0 0 0 1 0 2 0 1 2 0 1 0 1 0 0 0 0 0 0 2 1 1 1 0 1 1 0 1 0 1 2 0 1 2 0 0 1 0 0 0 1 1 1 0 1 2 1 0 1 0 2 0 1 0 0 1 0 1 0 2 1 1 1 0 2 0 0 2 1 2 0 0 1 0 0 0 1 0 1 1 1 1 0 0 0 1 1 1 1 2 0 0 1 0 0 1 2 0 0 0 0 1 0 0 0
39 1 1 0 0 0 0 1 0 1 1 1 0 0 0 0 0 1 1 1 1 1 0 0 0 0 1 0 2 1 1 1 0 1 1 0 1 1 1 0 1 0 0 0 1 0 1 0 0 0 0 0 1 1 0 0 0 0 2 0 2 0 0 0 0 1 0 0 0 0 0 2 2 0 1 2 1 0 1 1 0 0 2 0 1 0 0 1 1 2 1 1 1 0 0 0 0 1 0 0 0 0 0 1 2 1 1 0 1 1 0 1 1 1 0 0 0 0 1 1 1 0 1 1 0 1 0 0 2 1 1 0 0 0 1 0 0 0 0 2 0 0 0 0 1 2 0 0 0 1 0 0 0 0 0 1 1 0 0 0 0 0 0 1 2 1 0 0 1 0 0 2 1 1 0 1 1 0 0 0 0 1 0 1 1 0 0 0 0 0 0 0 1 1 2 1 1 1 0 0 0 1 1 1 2 1 1 0 0 0 1 0 2 1 1 1 1 0 2 0 2 0 0 1 1 0 0 0 0 0 0 0 0 0 2 0 1 2 0 0 0 0 2 1 2 2 0 0 2 0 0 0 1 0 0 1 1 0 0 0 0 0 0 0 0 0 0 0 2 0 0 1 0 0 0 0 0 1 1 0 1 1 0 0 2 0 0 2 0 2 1 0 0 2 2 0 1 2 0 1 0 0 2 2 2 0 1 2 1 0 0 0 0 0 0 0 1 0 0 0 1 1 0 0 2 0 1 0 0 1 0 2 0 0 0 0 0 2 0 0 0 0 2 1 0 1 1 0 1 0 0 0 0 2 0 0 1 0 0 1 0 0 2 0 2 0 0 2 1 1 1 1 0 2 0 0 1 2 1 1 1 2 0 2 0 0 0 0 0 0 1 1 2 0 2 0 0 1 0 0 0 0 0 2 2 0 0 1 1 2 0 0 1 0 1 1 1 0 0 0 0 1 1 1 0 1 1 1 0 0 1 0 0 2 2 1 1 1 0 1 1 0 1 0 0 1 1 0 0 0 0 0 2 2 2 2 2 0 0 0 0 0 1 1 1 1 1 2 0 2 2 2 1 1 0 0 0 1 2 0 1 0 2 1 0 2 1 1 2 2 0 2 0 2 0 2 0 1 1 2 0 1 2 1 2 1 2 1 0 0 0 1 1 1 0 0 0 0 0 2 0 2 0 0 0 1 1 1 1 2 0 1 0 0 0 0 0 1 1 0 0 0 0 2 1 1 0 2 0 0 1 1 0 0 2 1 1 0 0 1 1 0 1 2 0 0 2 1 1 0 0 0 0 0 0 0 1 1 1 1 2 0 1 0 0 0 1 0 0 1 0 1 1 0 0 0 1 0 0 0 0 2 0 0 0 2 0 0 0 2 0 0 0 1 0 0 1 0 0 0 0 0 0 1 0 0 0 2 0 0 1 1 2 2 2 0 2 0 0 1 0 0 0 0 2 0 2 1 1 0 1 2 0 1 1 1 2 1 0 1 2 0 2 1 0 1 2 2 0 1 0 0 0 0 0 0 0 0 1 1 0 0 0 1 1 0 2 1 0 0 0 1 0 0 0 0 0 0 1 1 1 0 0 1 1 0 1 1 1 1 0 0 0 0 0 0 0 1 0 0 0 0 1 2 2 1 0 0 0 0 2 0 1 2 1 0 0 0 1 1 0 0 0 0 0 0 0 0 0 1 1 1 0 0 0 2 0 0 0 0 0 0 1 1 0 0 1 0 2 2 0 1 1 2 2 0 0 1 1 1 1 1 0 0 0 0 2 2 0 2 0 2 1 1 1 1 0 0 0 1 0 1 0 0 2 2 2 0 0 2 2 0 0 0 2 2 2 2 1 0 2 2 0 1 0 2 0 0 0 1 0 0 2 2 0 2 0 0 1 0 1 1 0 0 0 0 0 0 1 0 0 1 1 0 1 0 1 0 0 0 0 0 0 0 0 2 1 0 1 0 0 0 0 2 0 1 0 1 1 2 2 0 0 1 0 0 0 1 1 0 1 1 1 1 1 1 1 0 0 2 0 0 2 0 2 2 1 0 1 2 2 0 0 0 1 1 1 1 2 0 1 0 2 1 0 0 1 1 0 0 2 1 0 2 0 0 0 1 0 1 0 0 2 2 1 1 0 0 1 1 1 0 2 0 1 1 1 1 0 1 1 1 0 0 1 1 1 1 1 1 1 0 0 0 0 1 1 0 2 0 0 0 1 1 0 0 1 0 1 0 1 1 0 1 0 1 0 0 1 0 0 1
40 1 1 1 1 0 0 1 1 2 2 1 0 1 0 0 1 0 1 2 1 2 0 0 0 0 1 2 2 0 2 1 0 0 0 0 1 1 0 0 2 1 0 2 0 1 1 0 0 2 2 2 1 0 1 0 0 0 1 0 0 0 0 0 0 0 0 1 2 0 0 2 2 0 2 2 0 1 1 0 1 0 2 0 2 0 0 0 0 1 0 1 0 0 1 0 1 0 0 0 1 0 1 0 2 1 2 0 1 1 0 2 0 2 2 2 0 0 2 0 0 0 0 0 0 0 0 0 1 0 2 1 0 0 0 0 0 0 0 0 2 0 0 0 0 0 0 0 1 1 0 0 1 0 0 1 1 1 0 1 0 0 0 2 2 2 0 0 0 1 1 0 0 2 1 1 1 0 0 0 0 0 0 2 1 0 0 0 0 0 0 0 1 1 2 0 2 2 0 0 0 0 0 1 2 2 2 0 1 0 1 2 0 0 2 1 1 1 1 1 1 0 1 1 1 1 1 1 1 1 1 1 0 0 0 0 0 2 0 0 0 1 2 0 2 2 0 0 2 0 0 0 0 0 0 2 0 1 0 0 0 0 0 0 1 0 0 0 1 1 1 0 2 2 0 0 1 1 2 0 1 0 1 1 2 1 0 2 0 2 0 0 0 1 2 1 0 0 0 0 0 0 1 1 1 0 1 2 1 0 0 1 0 1 2 1 2 0 0 1 0 0 0 0 0 0 2 0 1 0 0 2 0 0 0 1 1 2 0 0 0 0 1 0 0 1 1 0 0 0 0 0 0 1 0 1 1 0 0 2 0 0 1 0 1 0 0 2 1 1 1 1 1 1 0 0 2 1 0 2 2 1 0 2 0 0 0 0 0 0 0 1 1 0 1 1 0 0 0 0 0 0 0 2 2 0 0 0 0 1 0 0 2 0 0 1 0 0 0 0 0 0 2 1 1 2 1 1 0 0 1 0 1 1 2 1 0 1 0 0 1 0 2 1 1 2 1 0 0 1 0 0 1 2 2 1 2 2 2 1 1 1 0 0 0 0 0 0 0 0 0 2 1 1 2 0 2 0 2 0 0 0 2 1 1 1 0 2 2 0 2 2 0 0 0 0 2 0 0 2 0 1 0 0 2 0 2 0 0 0 0 2 1 0 2 0 0 0 0 0 1 2 0 0 1 2 0 1 1 2 0 1 0 0 0 1 0 1 1 1 1 1 0 1 1 1 0 1 1 1 1 1 0 0 1 1 0 0 0 0 2 0 0 2 0 0 2 1 1 0 0 2 0 0 0 0 1 1 0 1 2 0 0 0 0 0 0 0 0 1 1 0 1 0 0 0 0 0 0 0 0 2 2 1 0 1 0 0 0 0 1 0 0 0 0 0 2 0 0 1 1 1 0 0 0 0 1 1 0 0 0 2 0 0 1 1 1 0 0 2 2 2 0 2 0 1 1 1 0 0 0 1 0 1 1 0 1 1 0 0 0 0 1 1 0 1 1 2 0 0 0 2 1 0 0 0 0 0 0 0 1 0 1 1 1 2 0 0 0 1 1 1 1 0 0 0 0 0 1 1 0 1 0 0 1 0 1 1 1 1 1 0 0 0 0 0 0 1 0 1 0 1 0 2 2 0 0 0 0 0 0 0 0 2 0 0 2 0 0 0 0 0 0 0 1 0 0 1 1 0 0 1 0 0 0 0 1 0 1 0 0 0 0 0 0 0 0 0 2 1 1 0 0 0 0 0 0 0 2 0 0 0 0 0 2 0 0 0 0 2 2 0 0 1 1 1 0 0 0 0 0 1 0 0 1 2 2 0 1 1 1 0 0 1 1 1 1 2 1 0 1 1 0 1 0 1 0 0 0 1 0 0 0 0 0 1 0 0 0 0 0 0 1 0 1 0 0 1 0 1 0 0 1 0 0 0 1 0 0 0 1 1 0 0 0 0 2 0 2 0 0 0 0 2 0 0 0 1 1 2 2 0 2 0 1 1 0 1 0 0 2 2 1 0 2 0 1 0 0 0 0 2 2 0 1 1 0 1 0 1 0 0 1 0 1 1 2 1 1 0 0 0 1 1 2 0 1 2 0 1 2 0 0 2 0 0 0 1 1 1 0 0 0 1 0 2 0 1 0 1 1 0 0 0 1 0 2 0 0 0 0 2 0 1 1 1 2 1 1 1 0 0 0 0 0 0 0 1 1 0 0 0 0 1 0 0 1 0 0 1 0 0 0 1 1 0 0 0 2 0 0 0
41 0 2 0 1 0 0 1 1 2 2 0 1 2 1 1 1 0 1 1 0 1 0 0 0 0 0 2 2 1 2 1 0 0 0 0 2 0 1 0 0 0 0 0 0 0 1 0 0 0 0 0 0 0 1 1 0 0 2 1 0 0 0 0 1 0 2 0 1 0 0 0 2 0 1 2 1 1 2 1 1 0 2 0 1 0 0 1 1 2 0 1 0 0 2 0 2 2 1 1 0 0 0 0 2 1 1 0 1 1 0 1 1 1 1 1 1 0 0 2 2 0 2 2 1 0 0 0 1 1 0 0 0 0 0 0 0 0 0 1 0 0 2 0 0 0 0 0 2 1 1 0 0 0 0 0 0 0 0 1 1 0 0 1 1 2 0 2 0 2 0 1 0 1 1 0 2 0 0 0 0 0 1 2 2 2 1 2 0 0 0 1 1 1 2 0 2 0 0 0 0 0 0 2 2 2 0 0 1 0 1 1 1 0 2 0 0 1 2 0 2 0 1 2 0 0 2 0 0 0 0 1 0 0 1 0 0 2 0 0 0 0 2 2 2 2 0 0 2 0 0 0 0 0 0 2 1 0 0 0 0 1 0 0 2 0 0 0 0 0 2 0 0 0 0 0 0 0 1 0 1 0 0 2 2 1 1 2 0 2 2 0 0 2 2 1 0 1 0 1 0 1 2 2 2 0 2 1 1 0 0 0 0 0 0 0 2 0 0 0 1 1 1 1 0 0 0 0 1 1 0 1 0 0 0 1 1 1 0 0 0 0 2 0 0 0 1 0 2 2 2 0 1 1 1 1 0 1 1 1 0 0 0 1 0 0 0 0 2 0 2 0 2 1 1 0 2 0 0 2 1 1 0 0 0 0 0 0 0 1 0 0 0 0 2 0 1 0 1 1 0 1 0 2 2 0 1 0 0 2 0 0 1 0 1 1 1 0 0 1 0 1 1 1 1 2 1 0 2 0 0 2 0 1 1 1 0 1 0 1 1 1 1 0 0 1 1 0 0 1 0 0 1 2 2 1 2 1 1 0 0 1 0 0 0 0 0 2 0 1 2 2 1 1 2 0 2 2 2 2 2 2 1 0 1 2 0 1 2 0 2 2 0 0 1 0 1 1 1 2 0 1 1 1 1 1 2 1 0 0 1 1 1 0 1 0 0 0 0 1 1 1 0 0 0 0 2 0 0 2 0 0 2 1 0 0 0 0 1 1 0 0 0 0 0 0 0 0 2 2 1 1 0 0 1 1 0 1 0 1 1 0 1 1 0 0 1 0 0 0 0 2 0 0 0 1 2 0 0 0 2 0 0 0 0 0 0 0 0 0 0 0 1 0 0 1 0 2 2 0 0 0 1 1 1 2 0 1 1 1 0 0 0 0 0 0 1 0 0 0 0 0 0 1 0 0 0 2 0 0 0 2 0 1 2 0 2 0 1 2 1 1 1 1 1 1 1 1 1 0 0 2 2 0 1 0 2 2 2 0 0 0 1 0 2 1 0 2 0 0 0 1 1 1 1 0 1 1 0 0 1 0 0 0 1 1 0 1 0 1 1 0 0 1 0 0 0 1 1 1 1 0 0 1 1 0 0 2 1 2 0 0 0 0 0 0 0 1 0 0 0 0 1 2 1 2 0 0 0 0 1 0 0 2 0 0 0 0 0 1 1 1 1 1 2 0 1 0 0 0 0 0 2 0 0 0 0 0 2 0 0 0 1 2 0 1 2 1 1 1 1 0 0 0 0 0 0 0 0 1 1 1 1 1 1 0 1 2 0 2 0 0 1 1 2 1 1 0 0 0 1 1 0 0 1 0 2 0 0 1 1 0 1 1 1 2 2 2 1 0 1 1 0 1 0 0 0 0 0 2 2 0 0 0 0 1 0 0 0 0 0 1 0 0 0 0 0 0 1 0 1 0 1 1 0 0 0 0 0 1 1 0 0 0 0 1 1 0 1 0 0 0 2 0 0 1 0 0 2 2 2 0 1 1 1 1 0 0 1 1 0 0 1 2 2 2 2 0 0 0 0 1 2 1 1 1 1 1 0 1 1 0 0 0 2 2 1 2 2 0 0 0 2 1 0 0 0 2 0 0 2 1 1 1 0 0 1 0 0 0 0 0 1 2 0 1 0 1 0 0 0 1 1 0 1 1 1 0 0 1 1 0 1 0 1 0 1 0 0 0 0 0 0 0 0 1 1 1 1 0 0 0 0 0 2 2 2 0 0 1 0 0 1 2 0 0 0 0 1 0 0 2
42 0 1 0 1 0 0 1 0 1 1 1 1 2 0 0 0 0 0 1 0 2 0 1 0 0 1 2 2 1 2 2 0 0 0 1 2 1 1 0 1 0 0 0 1 0 1 0 0 0 0 0 1 0 1 0 1 0 1 1 0 1 2 1 0 0 1 1 2 0 0 1 2 0 1 2 1 1 1 0 0 0 2 0 1 0 0 0 0 2 0 0 2 0 0 1 0 1 0 1 1 0 0 0 2 1 2 0 0 0 0 2 0 0 1 1 0 0 0 1 2 0 0 0 0 0 0 0 2 1 1 1 0 0 1 0 0 0 0 0 1 0 0 0 0 1 0 0 0 1 0 0 0 0 0 1 1 1 0 1 0 0 0 2 2 2 0 0 0 1 0 1 0 2 1 0 1 0 0 0 0 2 2 2 2 2 2 2 1 1 1 2 0 0 1 0 0 1 0 1 0 1 0 1 2 1 1 2 1 0 1 1 0 0 1 1 1 0 0 2 0 0 1 2 0 0 1 1 1 0 1 0 1 1 1 1 2 2 0 0 0 1 2 0 1 1 0 0 1 0 0 0 0 0 0 2 1 0 0 0 0 0 0 0 0 0 0 2 2 2 0 1 1 1 1 1 0 0 1 0 0 1 1 1 2 0 0 2 0 2 1 1 1 2 2 1 1 1 0 1 0 0 1 1 1 0 1 2 2 0 0 0 0 0 1 0 2 0 0 0 0 0 1 0 1 0 0 1 1 2 0 1 1 0 0 0 0 0 0 0 1 1 1 0 0 1 1 0 0 1 1 0 0 1 0 1 0 0 0 2 0 0 2 0 2 0 0 2 1 1 1 1 2 0 1 0 2 0 1 1 1 1 0 0 1 0 1 0 0 0 0 0 1 0 2 0 0 2 1 1 0 1 0 2 2 0 0 1 0 2 0 0 1 0 1 1 0 1 0 1 0 2 1 1 0 2 1 0 0 1 1 1 0 0 0 0 1 1 0 1 1 0 2 1 1 1 2 1 1 2 0 0 1 2 2 1 2 1 1 1 1 1 2 1 1 1 1 1 0 1 0 2 2 2 2 2 0 2 2 2 1 0 2 2 1 1 1 2 2 0 0 1 1 1 2 0 2 0 0 2 0 1 1 1 1 1 1 0 1 0 2 0 1 1 0 0 0 0 0 1 0 2 0 0 1 1 1 1 0 2 0 1 0 0 1 0 1 2 2 1 1 1 0 1 1 0 0 0 2 2 1 1 1 1 2 1 0 1 0 0 1 0 0 2 0 0 2 1 1 0 1 1 2 0 1 0 1 1 0 1 2 1 0 0 0 0 0 0 1 1 0 0 0 0 0 1 0 1 0 0 0 2 0 0 0 1 1 0 1 0 0 0 0 1 1 1 0 0 0 0 0 0 0 1 0 1 2 1 0 0 1 0 0 0 2 0 2 0 0 0 1 0 1 1 1 0 2 2 0 0 0 1 0 1 1 1 1 2 1 0 0 0 1 0 1 2 1 2 0 0 0 0 0 1 1 0 1 1 1 1 1 1 0 2 2 2 1 0 1 1 2 1 0 1 1 0 0 1 1 2 0 1 0 1 2 0 1 2 2 1 0 0 0 1 0 0 0 2 0 0 0 0 0 2 1 2 1 0 0 0 1 0 0 2 0 0 0 0 0 0 0 0 0 0 0 0 0 1 0 0 0 1 0 0 0 0 0 0 1 0 0 0 0 1 1 1 2 1 0 2 0 0 0 1 1 0 0 1 1 1 0 2 1 1 1 1 0 2 0 2 0 0 0 1 1 1 0 0 0 0 0 2 0 0 1 1 0 0 0 2 2 1 0 0 1 2 1 1 1 0 1 1 0 1 0 1 0 0 1 2 0 0 0 0 0 1 0 0 1 0 0 0 1 0 1 1 0 0 1 0 0 0 0 0 0 0 0 1 0 0 0 0 1 0 0 2 0 0 2 0 1 1 0 2 0 0 0 2 0 2 1 1 2 0 0 0 0 1 0 0 2 2 1 1 2 2 2 0 0 1 0 0 2 0 2 2 1 1 0 0 0 0 0 1 1 1 2 0 2 0 0 0 1 1 0 1 1 1 0 1 2 0 0 2 0 0 0 0 0 1 0 0 1 2 0 1 0 1 1 1 0 0 2 0 0 0 0 0 0 0 2 0 0 0 1 1 1 0 0 1 0 1 0 0 1 0 1 0 2 0 0 0 0 2 0 1 2 0 1 1 0 0 1 2 0 0 0 0 0 0 1 1
43 0 1 0 1 0 0 1 0 2 0 0 0 0 0 0 1 0 2 1 0 2 0 0 0 0 2 2 2 1 2 0 0 1 0 0 2 1 0 1 1 0 0 0 1 0 1 0 0 2 2 2 1 1 1 0 0 0 0 2 0 2 2 1 0 1 1 0 2 0 1 1 2 0 1 2 1 2 2 0 1 0 2 0 0 0 0 1 1 2 1 2 1 0 2 0 2 2 0 2 1 0 0 0 2 1 2 0 1 1 0 2 1 2 2 2 2 0 0 2 2 0 0 0 0 0 0 0 1 0 0 0 0 0 0 0 0 0 0 1 1 0 0 0 1 0 0 0 0 1 0 0 0 0 1 0 0 0 0 2 0 2 0 0 2 2 0 1 0 1 1 0 0 2 1 0 1 0 1 1 0 2 1 2 2 1 2 2 1 0 0 0 0 1 2 1 1 0 0 0 0 0 1 2 2 1 1 0 0 0 1 1 0 1 0 1 1 0 2 0 2 0 0 1 1 0 0 0 0 0 1 0 0 0 0 0 0 2 1 1 1 0 1 0 1 1 0 0 1 0 0 1 0 1 0 1 1 0 0 0 0 2 0 0 0 0 0 1 2 2 0 1 0 0 0 0 0 1 1 0 0 1 2 2 2 2 2 1 0 2 2 1 0 2 2 0 1 1 0 1 0 0 1 1 0 1 1 1 1 0 1 1 0 0 1 0 2 0 0 1 1 1 2 1 1 0 1 0 1 1 0 1 0 0 0 0 0 1 0 1 1 1 2 0 0 1 1 0 1 1 2 0 0 1 0 1 1 0 0 2 0 0 0 0 0 2 0 1 1 1 1 1 1 1 1 0 2 1 1 1 1 1 0 1 0 1 1 0 0 0 0 0 1 1 2 0 1 0 0 0 0 0 0 2 2 1 1 1 0 1 0 0 1 1 0 0 0 0 0 0 0 0 0 1 1 1 0 1 0 0 1 0 0 2 0 0 1 1 0 0 1 0 2 1 0 1 2 1 1 2 0 0 0 1 0 0 0 1 1 0 0 0 1 1 2 2 2 2 0 1 1 1 1 1 2 2 0 2 2 0 1 1 2 1 0 2 0 1 2 0 1 1 0 1 1 0 2 2 1 1 1 0 1 1 2 0 2 2 0 0 0 1 0 2 0 0 0 2 0 2 1 2 1 1 0 2 0 0 1 1 1 0 0 0 0 0 0 1 0 1 0 0 0 0 0 0 0 0 2 2 0 1 1 1 2 1 0 1 1 0 1 1 0 2 0 0 2 0 0 0 0 0 0 0 0 0 1 1 0 1 2 0 0 0 1 1 2 0 0 1 0 0 0 0 0 1 0 1 1 0 1 1 1 0 0 2 1 0 0 2 0 0 1 1 1 1 0 0 0 0 0 0 0 0 0 1 1 1 0 0 1 0 1 1 2 0 2 0 0 1 1 0 0 1 1 1 2 0 0 0 1 1 1 1 2 0 1 2 2 0 0 0 0 2 0 0 0 2 1 0 0 1 0 0 1 0 0 1 0 0 1 0 0 1 1 0 2 0 0 0 1 1 0 0 0 0 0 0 2 2 0 2 0 1 2 0 0 1 2 1 0 0 0 0 0 0 0 2 2 0 0 0 1 1 1 1 0 0 1 0 0 0 0 2 1 1 1 0 1 1 0 0 0 0 1 0 0 0 0 0 0 0 0 0 0 1 1 0 1 0 0 0 0 1 0 1 1 0 2 2 0 0 1 0 0 0 0 0 2 0 0 0 0 0 0 0 2 2 0 2 0 0 2 0 2 0 1 1 0 0 1 0 0 0 2 1 0 0 0 2 2 1 0 0 1 1 1 1 1 0 0 1 0 1 0 1 0 0 0 2 0 0 1 2 0 2 0 1 1 0 1 0 0 0 0 0 0 0 1 0 0 1 1 1 0 0 0 1 0 0 0 0 0 0 0 0 0 0 1 0 0 0 1 1 0 1 0 0 1 2 2 0 2 1 1 1 0 1 0 0 2 2 0 1 2 2 2 0 1 1 1 0 0 0 2 2 0 0 0 0 0 0 0 0 1 1 1 0 1 0 0 0 2 1 2 0 1 1 0 0 2 0 0 2 0 0 0 1 1 0 0 0 0 0 0 1 1 0 1 0 1 0 0 0 2 0 2 0 0 1 1 0 1 0 2 2 1 0 0 1 0 0 0 0 1 1 1 2 1 0 0 0 1 1 0 1 0 0 0 0 0 0 0 2 1 0 0 0 0 0 0 0
44 0 0 0 0 0 0 0 0 2 2 0 1 1 0 0 0 0 2 0 1 1 0 0 0 0 2 2 2 0 2 1 1 1 0 0 1 1 0 0 2 1 0 0 0 0 0 0 0 0 0 0 1 1 0 1 0 0 0 1 1 1 1 1 0 0 1 0 0 0 0 0 2 1 1 2 1 1 2 0 1 0 2 0 1 0 0 0 0 2 0 0 1 1 0 0 0 2 2 0 2 0 1 0 2 0 2 1 1 0 0 2 1 2 2 2 2 0 0 1 2 0 2 2 0 1 0 0 1 1 0 0 0 0 0 0 0 0 0 1 1 0 0 0 2 2 1 1 1 1 0 0 0 1 0 1 1 1 1 2 0 1 0 0 1 1 0 1 0 1 0 1 1 0 1 1 2 0 0 0 0 1 1 2 1 1 1 1 0 0 0 1 0 0 1 0 1 1 0 0 0 1 0 2 2 1 1 0 0 0 0 0 1 0 1 1 1 0 1 1 1 1 1 1 1 0 1 0 0 0 0 1 1 0 2 0 0 2 0 0 0 1 2 0 2 2 0 0 2 0 0 0 0 0 0 1 0 0 1 1 1 2 0 0 0 0 0 0 1 1 0 0 1 1 0 1 0 1 1 0 1 1 1 1 2 2 1 0 0 1 0 0 1 2 2 1 1 2 0 1 0 0 1 1 1 0 0 2 0 0 0 1 0 0 2 0 2 0 0 1 1 1 0 0 0 0 2 0 2 1 0 0 0 0 0 0 0 0 0 1 1 1 2 2 0 1 1 0 0 0 0 0 0 2 0 0 1 0 0 0 0 0 0 0 0 1 0 2 1 1 1 1 1 2 0 2 2 2 0 2 1 0 0 2 0 0 0 1 1 0 0 0 1 0 2 0 1 1 0 0 0 0 0 2 2 1 0 1 1 1 1 1 0 0 2 0 2 0 0 0 0 1 0 2 1 1 0 0 0 0 0 0 1 0 1 0 0 0 0 0 0 0 1 0 0 1 1 1 2 1 0 0 2 2 2 2 2 0 0 0 0 0 0 0 1 1 1 1 0 0 0 0 1 1 1 0 1 2 1 1 0 0 1 1 1 2 1 0 2 1 1 2 0 1 1 1 1 2 1 1 1 1 2 2 2 0 2 0 0 0 0 2 1 0 0 1 1 0 0 2 0 2 0 0 0 1 1 1 0 2 0 1 0 0 0 0 0 0 2 1 0 0 0 1 1 0 0 1 1 2 0 0 1 1 2 1 0 2 0 0 1 0 0 1 0 0 1 1 1 1 0 1 1 0 0 1 1 1 0 1 2 0 0 0 0 0 0 1 0 1 1 0 0 0 0 0 0 0 0 0 0 1 1 0 1 1 1 0 0 0 0 0 0 1 0 1 0 0 0 0 0 0 0 2 1 0 1 1 0 0 0 2 2 2 2 1 2 0 0 1 1 1 0 1 1 2 2 1 0 0 0 2 1 1 2 0 2 2 2 0 0 0 1 1 1 1 1 1 2 0 0 2 0 1 0 0 0 1 0 1 1 0 0 0 1 0 1 1 0 1 0 1 2 0 0 0 0 0 0 1 0 0 0 1 1 0 0 2 2 1 0 0 0 0 0 0 0 2 1 0 0 0 0 2 1 2 0 0 0 0 1 0 1 1 1 0 1 0 1 2 0 0 0 1 1 0 1 0 0 0 0 0 1 1 1 0 0 0 1 0 0 0 2 2 0 0 2 0 2 2 0 0 1 2 2 0 0 0 2 0 0 0 0 0 0 2 0 1 1 2 1 1 2 0 2 0 1 0 0 1 1 1 0 0 2 2 1 0 0 0 0 0 0 0 1 2 2 0 1 0 0 1 0 0 0 0 0 0 0 2 1 0 1 1 0 0 0 0 1 1 0 1 0 1 1 0 1 0 1 0 0 0 0 0 0 0 0 0 0 0 1 0 0 0 0 1 2 0 2 0 1 1 0 1 0 1 1 0 2 2 1 0 0 0 0 0 2 0 0 0 1 2 0 1 1 1 1 0 0 0 0 1 1 0 2 2 1 1 0 0 0 0 0 0 1 1 1 0 1 0 0 0 2 1 0 0 0 1 0 0 2 0 1 2 0 0 0 1 0 0 0 0 2 2 0 1 1 0 0 1 1 0 1 0 1 1 1 0 0 1 1 0 0 0 1 2 1 0 0 0 0 0 0 0 1 1 2 2 0 0 0 0 0 0 0 0 0 0 0 0 0 0 1 2 0 0 1 1 2 0 0 0
45 0 0 0 0 0 0 2 0 1 1 0 1 1 0 0 0 0 1 1 0 2 0 0 0 0 1 1 2 1 2 0 0 0 0 1 2 1 0 0 1 0 0 0 1 1 1 0 0 0 1 1 0 0 0 1 0 0 1 0 2 0 1 1 1 0 2 1 1 0 0 1 1 0 1 1 0 2 2 0 0 0 1 1 1 0 0 0 0 1 0 0 1 0 0 0 0 1 0 1 2 1 2 0 2 0 2 0 0 0 1 2 0 2 1 0 0 0 0 2 2 0 2 2 1 1 0 0 2 2 0 0 0 0 1 0 0 0 0 1 0 0 2 0 0 0 0 0 0 0 0 0 0 0 1 0 1 1 0 2 1 1 0 0 1 2 1 0 0 0 1 0 0 2 1 0 2 0 0 0 0 0 0 2 1 0 1 1 0 0 0 1 1 1 2 0 1 2 0 1 0 1 0 0 1 1 1 0 0 0 0 1 1 1 2 1 1 1 0 2 0 0 0 2 0 0 0 0 0 0 1 1 0 0 2 0 0 2 0 0 0 1 2 1 1 1 0 0 2 0 0 0 0 1 0 0 1 0 0 0 0 0 0 0 1 0 0 1 1 0 0 1 0 0 0 2 0 2 1 0 1 2 0 1 1 1 0 0 0 2 1 1 1 2 2 1 0 1 0 1 0 0 0 0 0 0 0 2 1 0 0 1 0 0 1 0 1 1 0 2 0 0 2 0 2 0 1 0 1 1 0 1 1 0 0 0 0 2 0 0 0 0 1 0 0 0 1 0 1 0 0 0 0 2 0 0 0 0 0 2 0 0 2 0 2 0 0 2 0 2 0 2 1 2 0 1 2 1 1 1 1 0 0 0 1 0 0 0 0 0 0 1 0 0 1 1 0 0 1 1 0 1 0 2 1 0 1 2 0 2 0 0 0 0 1 0 1 0 0 0 0 0 1 2 1 2 1 1 0 0 1 1 0 2 0 0 0 0 0 0 1 0 2 1 1 1 2 0 2 1 0 1 1 1 1 1 1 2 2 0 1 2 0 0 0 1 1 2 0 1 1 1 1 1 1 0 1 1 2 0 0 0 2 0 0 2 0 1 1 0 0 1 1 0 1 1 1 2 1 0 2 0 0 0 0 2 0 0 0 0 0 1 1 1 0 1 0 1 0 1 1 2 0 0 0 0 1 1 0 2 0 1 1 0 1 1 2 0 1 2 0 0 0 0 1 0 0 2 0 1 0 0 0 1 2 0 0 1 0 1 1 0 1 1 1 0 0 1 1 0 1 0 1 0 0 2 2 1 0 1 2 0 0 0 1 0 0 0 0 0 1 0 1 0 0 0 0 0 0 0 0 1 1 0 0 2 2 0 0 1 2 0 0 0 0 0 1 0 0 0 0 0 0 1 0 0 0 2 0 0 0 0 0 1 1 0 1 0 0 1 1 0 0 1 1 1 2 1 0 0 0 2 1 0 1 1 2 2 2 0 0 0 1 1 0 1 0 1 2 0 0 2 1 0 0 1 2 0 1 1 0 1 1 1 1 2 0 1 0 1 1 0 0 0 0 0 0 0 0 1 0 1 0 1 2 0 1 1 2 1 0 0 0 0 0 1 1 1 0 0 0 0 1 1 1 1 0 1 2 0 2 1 1 1 2 2 0 0 1 2 1 1 0 1 1 0 0 0 0 1 1 1 1 0 0 1 0 0 1 1 1 1 1 1 0 0 1 1 1 2 0 0 1 1 1 0 0 0 1 0 0 0 0 0 0 1 0 0 0 2 2 0 2 0 1 0 0 1 0 1 0 1 0 0 2 2 2 0 1 2 2 0 1 1 0 1 1 1 1 0 2 2 0 0 0 0 0 0 0 2 0 0 1 2 1 2 0 0 1 0 1 1 0 0 0 0 0 0 0 1 1 0 2 1 0 0 1 0 0 1 1 0 0 0 0 0 1 0 1 0 0 0 1 1 0 2 1 1 1 2 1 1 1 0 0 0 1 0 0 0 1 1 0 1 2 2 2 0 0 0 0 1 1 0 2 2 0 1 0 0 0 0 0 0 0 0 2 0 2 0 0 0 2 2 0 0 2 1 1 1 1 0 0 0 0 0 0 0 0 0 0 0 1 1 0 1 0 0 1 0 1 0 1 0 1 1 1 1 0 2 1 0 0 1 0 1 1 0 0 0 0 0 0 0 0 1 1 1 1 1 0 1 0 1 0 0 1 0 0 0 0 0 0 2 0 1 0 1 2 0 0 0
46 0 1 0 0 0 0 0 0 2 1 0 0 1 0 0 0 0 1 0 1 0 0 0 0 0 2 2 2 0 2 1 1 1 1 1 1 1 0 0 2 1 0 0 0 0 1 0 0 0 0 1 1 1 0 1 0 0 1 1 0 0 0 0 0 0 2 0 1 0 1 2 2 0 1 2 1 1 2 1 0 0 2 0 0 0 0 1 1 2 1 1 1 0 0 0 0 2 0 2 0 0 0 0 2 2 2 0 1 1 0 1 0 1 1 1 1 0 1 1 1 0 0 0 0 0 0 1 2 1 2 0 0 0 1 1 0 0 0 0 0 0 0 1 1 1 1 0 1 1 0 0 1 0 0 0 0 2 1 0 1 1 0 0 0 1 0 0 2 0 0 2 0 0 2 1 1 0 0 0 0 0 0 2 0 0 0 1 1 0 0 0 0 1 2 0 2 1 0 0 0 0 0 1 2 2 1 0 0 0 1 1 1 0 1 1 1 1 1 1 1 1 1 2 0 0 1 0 0 0 0 0 0 0 2 0 0 2 0 0 0 0 2 0 1 1 0 0 1 0 0 0 0 0 1 2 0 2 2 2 2 2 0 0 1 0 1 0 1 2 0 1 2 2 0 0 0 2 2 0 2 2 0 1 2 1 0 2 0 2 1 1 0 2 2 0 0 0 0 0 0 0 1 1 1 0 0 2 2 0 0 1 0 0 1 0 2 0 1 0 1 1 1 0 2 0 2 0 1 1 0 1 0 0 0 0 0 1 0 1 0 1 2 0 0 0 1 1 2 1 1 1 0 2 0 0 1 0 0 2 0 0 0 0 0 1 0 2 0 2 0 2 1 1 0 0 2 2 1 1 1 2 2 1 2 2 0 1 1 0 1 1 0 0 0 2 0 1 0 0 0 0 0 2 2 1 0 1 0 2 0 0 0 1 1 0 1 0 0 0 1 0 0 1 1 2 1 2 0 2 1 0 0 1 1 0 0 1 0 0 1 0 1 1 1 2 1 1 2 0 0 0 1 2 2 1 2 1 1 0 0 1 0 1 0 1 1 0 0 2 0 0 1 1 2 0 2 2 2 1 2 0 2 1 0 2 1 2 2 0 2 2 0 2 0 0 2 1 0 1 1 1 1 1 1 1 2 1 0 0 0 1 1 0 1 0 0 1 0 2 1 2 0 0 0 1 1 2 0 2 0 1 1 0 1 0 1 1 1 0 1 0 0 0 0 0 0 0 2 2 1 1 1 0 1 0 0 0 0 0 0 0 1 1 0 0 1 1 1 1 0 0 0 0 0 0 1 0 0 0 2 0 0 0 0 0 1 0 0 0 1 0 1 0 0 1 0 1 1 0 1 1 0 0 0 1 2 0 0 0 1 0 1 1 1 1 0 0 0 1 0 1 0 0 0 1 1 1 0 0 0 1 0 1 2 0 2 0 0 2 1 2 0 0 2 1 2 1 1 0 0 2 0 2 2 0 0 2 0 1 1 0 1 0 1 2 1 1 1 1 1 1 1 0 0 0 1 0 0 0 2 0 0 2 2 2 2 0 1 2 2 0 1 0 0 0 0 0 1 1 0 1 0 0 1 0 1 1 1 0 0 0 0 0 0 0 0 0 1 0 0 0 1 2 1 1 0 1 0 1 1 0 0 2 0 1 2 0 1 0 0 0 1 0 1 0 0 1 0 0 0 0 1 0 0 1 0 0 1 0 0 0 2 1 0 0 2 1 1 2 0 0 1 1 1 0 0 0 0 1 1 1 1 1 1 1 0 2 1 2 0 2 1 1 1 1 0 1 0 1 0 1 0 0 1 1 1 0 1 2 2 0 1 1 1 2 2 2 1 0 1 2 0 2 0 2 0 0 0 2 0 1 0 1 1 2 0 0 1 0 1 1 0 0 0 0 1 0 0 0 0 0 1 0 1 0 1 1 0 1 0 0 0 0 0 1 0 0 1 0 0 0 1 1 0 0 0 1 0 2 2 0 2 0 0 0 0 0 1 0 1 2 0 2 2 2 2 0 0 0 1 0 2 2 2 2 0 0 0 1 0 0 0 0 2 0 2 0 1 1 0 1 2 1 1 0 2 1 0 1 2 0 1 1 1 0 1 1 0 0 0 0 1 1 1 0 1 1 0 0 0 0 1 0 1 0 1 0 0 1 1 0 0 0 0 0 1 0 0 1 0 0 1 1 1 0 1 0 2 0 0 0 1 2 0 0 2 0 1 1 1 0 0 0 0 0 0 0 1 0 0 0
47 1 1 0 0 1 1 0 0 2 2 0 0 2 0 0 1 0 1 1 0 2 1 0 0 0 1 2 2 0 2 0 2 1 0 0 2 1 0 0 1 0 0 0 0 0 1 0 1 0 0 0 1 1 1 1 0 0 2 1 1 1 2 0 0 2 1 1 1 0 0 1 2 1 1 2 1 1 1 0 0 0 1 1 1 0 0 1 1 1 0 1 0 0 0 1 0 1 0 1 1 0 1 0 2 0 2 1 0 0 0 1 0 2 1 1 0 0 0 2 2 0 1 1 0 1 0 0 1 1 0 0 0 0 0 0 0 0 0 1 2 0 0 0 0 0 0 0 0 0 0 0 0 0 1 1 1 1 2 1 0 0 0 1 0 0 0 1 0 2 0 0 1 0 1 0 2 0 2 2 0 2 1 2 2 2 1 1 0 0 0 1 1 1 2 1 2 1 0 1 0 1 0 1 1 1 1 1 2 1 0 0 0 0 1 1 1 0 1 1 1 0 0 2 0 0 1 1 1 1 0 0 0 0 1 0 0 2 0 0 0 0 2 1 1 1 0 0 2 0 0 0 0 0 1 2 0 0 0 0 0 0 0 0 1 0 0 0 2 1 0 2 1 1 0 0 0 0 2 0 0 1 1 1 1 1 0 2 1 2 0 1 0 2 1 0 1 1 0 0 1 0 1 1 1 0 0 1 1 0 0 1 0 0 2 0 2 1 0 1 0 0 1 1 1 0 0 0 1 1 0 1 1 1 0 0 1 0 0 0 1 1 2 0 1 1 1 0 0 2 2 0 1 2 1 0 1 0 0 1 0 0 2 0 2 1 0 1 2 0 2 0 0 2 0 0 1 1 1 1 2 0 0 1 0 1 1 1 1 0 0 0 1 0 2 1 0 2 1 1 0 1 0 2 2 1 0 1 1 1 0 0 0 0 1 0 1 0 0 0 0 0 0 0 0 2 1 1 0 0 1 0 0 2 1 0 1 1 0 0 1 0 1 0 0 1 1 0 0 1 0 0 1 2 2 1 2 2 1 1 0 0 0 0 0 1 1 2 0 1 1 1 1 1 0 0 0 2 1 1 0 0 1 0 1 1 0 1 2 1 0 2 1 1 0 1 0 1 0 1 1 1 1 1 1 1 2 1 0 0 0 2 1 1 1 0 0 0 0 2 2 1 1 1 0 2 0 0 1 1 0 2 2 2 1 0 1 0 0 1 0 0 0 1 1 1 0 2 0 0 0 0 0 0 1 0 1 0 0 0 1 0 0 2 2 2 0 0 0 0 0 1 0 0 0 0 1 2 0 2 2 0 1 0 0 1 2 1 1 2 1 0 0 1 1 0 1 0 0 0 0 2 0 0 1 2 0 0 0 2 0 0 0 0 1 1 0 0 0 0 0 0 0 0 0 1 2 1 0 0 0 2 2 2 2 0 2 0 0 1 1 1 1 1 1 2 2 2 0 0 0 2 1 2 2 0 0 2 1 1 1 0 1 0 2 1 1 1 1 1 0 1 0 0 0 0 0 1 0 0 2 0 0 1 2 2 1 1 0 1 2 1 0 1 1 0 0 1 1 1 1 0 0 0 0 0 1 1 1 0 1 1 0 0 0 0 0 2 1 0 0 0 0 2 2 2 0 0 1 0 0 0 1 2 2 1 0 0 0 0 0 0 0 0 0 1 0 0 0 0 0 1 2 0 0 0 1 0 2 1 0 1 2 0 1 0 2 0 2 2 0 0 1 1 1 0 0 0 1 1 0 1 1 1 0 1 0 1 1 1 0 1 1 1 1 0 1 1 0 1 0 2 0 0 1 1 1 0 0 0 0 0 2 2 0 2 2 1 1 1 1 2 0 1 0 1 0 0 0 2 1 0 1 1 0 0 0 1 1 0 1 1 1 0 1 0 1 0 2 0 0 1 1 0 1 0 1 0 0 0 0 0 0 0 0 0 1 0 2 0 0 0 1 1 0 0 0 1 1 2 2 0 2 0 0 0 0 0 1 0 1 2 0 2 2 2 2 0 0 0 1 0 2 0 1 1 1 1 0 1 0 0 1 0 1 1 1 0 2 0 0 0 2 0 1 0 1 1 1 0 1 0 0 2 0 0 0 1 0 0 0 0 2 1 1 2 1 1 1 0 1 1 1 0 1 0 1 1 0 1 1 1 0 0 0 0 0 0 0 0 0 0 1 1 0 1 1 0 2 0 0 0 2 2 0 0 1 0 1 0 1 0 0 1 0 0 1 0 0 0 0 0
48 1 0 0 0 1 1 1 0 2 0 0 0 0 0 0 0 0 0 2 0 2 0 0 0 0 2 2 2 0 2 0 2 1 0 1 2 2 0 0 2 0 1 1 0 1 0 0 1 0 0 1 0 0 1 0 0 0 1 1 1 0 0 0 0 0 1 0 1 0 0 1 2 0 1 2 1 1 2 0 1 0 2 0 1 0 1 1 1 2 1 1 0 0 1 1 1 1 0 1 1 0 1 0 2 0 2 0 0 0 0 1 0 2 1 1 0 0 2 0 0 0 1 1 0 1 0 0 0 0 1 0 0 0 0 0 0 0 0 1 0 0 0 0 0 0 0 0 0 1 0 0 0 0 1 0 1 1 0 2 1 2 0 1 0 1 0 2 0 2 0 0 1 1 2 1 1 0 1 1 0 1 0 2 2 2 0 1 0 0 1 1 2 2 2 0 0 2 0 1 0 1 1 0 1 1 1 0 0 0 0 0 1 0 0 0 1 2 1 1 1 0 1 1 1 0 1 1 0 0 0 1 0 0 2 0 0 2 0 0 0 0 2 0 1 1 0 0 1 1 1 1 0 0 0 1 1 0 0 0 0 0 0 0 1 0 1 0 0 0 0 1 1 1 0 1 0 2 2 0 1 2 0 1 1 0 1 1 0 2 0 1 1 2 2 1 1 0 0 1 0 0 1 1 1 0 0 2 1 0 0 1 0 0 1 0 2 1 1 0 2 2 1 1 2 0 1 0 1 1 0 2 0 0 0 0 0 1 1 1 0 1 2 0 0 0 2 1 2 1 0 1 0 1 0 1 1 0 0 0 0 0 2 0 2 0 0 2 2 0 2 0 0 2 0 0 2 1 0 2 1 0 0 1 1 0 0 0 0 0 0 0 1 0 2 1 1 1 0 0 0 0 0 1 0 0 1 2 0 2 0 0 0 0 2 0 2 0 0 0 0 1 0 1 0 2 1 1 0 1 0 1 0 1 1 1 0 1 0 0 0 0 1 0 0 1 1 0 1 2 0 0 1 2 1 0 1 2 0 2 2 2 0 0 0 1 1 2 0 0 0 1 1 1 2 2 0 2 2 0 2 0 2 2 1 0 0 0 0 0 0 0 0 2 2 1 2 1 1 2 0 1 0 0 0 2 0 2 0 0 0 1 0 0 0 1 1 0 0 0 0 2 2 2 0 2 0 0 0 1 1 0 2 1 0 1 2 1 2 0 0 0 0 2 2 0 0 1 1 1 1 1 0 0 2 1 0 0 2 0 0 0 0 0 0 0 0 0 0 0 0 1 1 0 1 0 1 0 1 0 2 0 0 0 0 0 1 0 2 2 0 0 0 0 0 0 1 1 1 0 1 0 1 0 0 0 0 1 0 1 1 0 0 1 0 1 0 0 1 1 1 1 0 1 0 0 1 2 0 0 1 1 0 2 2 0 2 0 0 1 1 1 0 0 1 0 0 0 0 0 1 1 1 0 2 0 2 2 2 0 0 0 2 0 0 2 2 1 1 1 1 1 2 0 0 0 1 0 1 1 1 1 0 1 2 0 2 0 0 1 1 1 0 0 0 0 0 0 2 2 0 1 0 1 1 0 0 1 1 0 1 1 0 0 0 0 0 2 0 0 0 0 0 2 1 2 0 0 1 0 1 0 1 2 1 0 0 0 0 1 0 0 1 0 1 0 0 0 0 0 0 0 0 0 0 0 1 0 1 0 0 0 1 2 0 1 2 0 0 2 0 0 0 1 1 0 0 0 1 1 0 0 0 0 0 1 1 1 1 2 1 1 1 1 2 1 0 1 0 1 0 2 0 0 1 1 1 0 0 1 1 1 1 1 1 2 2 2 2 0 2 2 0 2 0 2 0 0 0 2 0 0 1 1 0 2 0 0 0 0 0 0 1 0 1 0 0 0 0 0 0 0 1 1 0 0 1 0 0 0 0 0 0 0 1 1 1 0 2 1 1 1 0 2 0 0 0 1 1 2 2 0 1 1 0 0 1 0 1 0 1 1 1 0 2 0 1 0 1 2 0 0 1 1 2 2 0 1 0 2 0 0 0 0 1 1 1 0 1 0 0 0 1 0 0 0 1 0 0 0 2 0 0 0 1 0 0 1 0 0 0 0 1 1 1 2 0 1 0 0 1 0 2 0 0 0 0 1 0 1 1 0 0 0 0 1 1 0 0 1 0 1 0 0 0 1 1 0 2 1 0 1 0 0 0 0 0 0 0 0 0 0 0 1 0 0 0 0 1 0 0 0
49 1 0 1 0 0 0 0 0 2 2 0 0 1 0 0 0 0 0 2 0 2 0 0 0 0 1 2 2 0 2 2 0 0 0 0 2 2 0 0 1 0 0 0 0 0 0 0 0 0 0 0 0 2 0 1 0 0 2 0 1 0 2 2 1 1 1 1 1 0 0 2 1 0 0 1 1 2 2 0 2 0 2 0 2 0 0 1 1 2 0 0 1 0 1 0 1 2 0 2 1 0 0 0 2 1 1 1 1 0 0 2 0 0 0 0 1 1 1 1 1 1 1 1 0 1 0 1 2 2 1 0 0 0 0 0 0 0 1 0 1 0 0 0 1 1 1 0 0 0 0 0 0 0 0 1 1 1 1 1 0 0 0 0 0 2 0 1 0 1 0 1 1 2 2 1 2 0 0 0 0 0 1 2 1 1 1 1 0 0 0 1 0 1 1 1 0 1 0 0 0 0 1 1 2 0 1 0 0 1 0 1 1 0 1 1 1 0 1 0 2 0 0 2 0 0 0 0 0 0 0 0 0 1 1 0 1 2 0 0 0 0 1 0 2 2 0 0 2 0 0 0 0 0 0 0 0 1 1 0 0 1 0 0 1 0 1 0 1 1 1 1 2 1 1 1 0 1 2 0 1 1 0 1 1 0 0 2 0 2 0 0 1 2 2 1 0 2 2 2 1 0 2 2 2 0 1 2 1 0 0 0 0 0 1 1 2 1 1 0 1 1 1 1 1 0 1 0 0 1 0 1 0 0 0 0 0 0 0 0 0 0 2 0 1 0 2 0 1 0 0 0 1 2 1 0 0 0 0 1 1 1 2 0 2 0 0 2 1 1 1 1 1 2 1 0 0 1 1 1 1 0 0 0 0 0 0 0 0 1 0 0 1 0 2 0 0 0 1 1 0 1 0 1 1 0 0 0 0 1 0 0 1 0 0 1 0 0 0 0 0 0 0 1 1 1 1 1 0 0 1 0 0 1 0 0 1 0 0 1 0 0 1 0 0 2 1 1 2 2 0 0 1 2 2 1 2 2 1 1 1 2 0 0 0 0 0 2 0 0 0 0 2 2 2 2 0 1 2 0 0 0 1 1 2 1 0 0 1 0 0 0 0 2 1 1 1 1 1 2 0 1 1 1 1 1 2 0 0 0 0 2 1 0 0 1 1 1 0 1 1 2 1 1 1 2 0 0 1 2 0 0 1 0 0 0 0 0 0 1 1 1 0 0 0 0 0 1 1 1 0 0 1 0 2 1 0 0 0 1 1 0 2 2 1 1 1 0 0 2 0 1 2 0 1 0 1 1 0 1 2 0 1 0 1 1 2 0 0 1 0 0 1 0 0 0 1 0 0 0 0 2 0 0 1 2 1 0 0 1 0 0 0 2 0 1 1 0 0 0 0 0 0 1 0 0 0 1 0 0 0 1 0 2 1 2 2 0 0 2 2 1 1 1 0 1 2 1 0 0 0 1 0 2 2 0 0 2 1 0 0 0 0 1 0 1 0 2 0 1 1 0 1 0 1 0 1 0 1 1 1 0 0 1 1 1 2 0 1 2 2 0 1 1 0 0 0 1 0 2 1 1 0 2 2 1 1 1 1 0 0 0 1 0 0 0 0 1 2 0 0 0 0 2 2 2 0 1 1 0 1 0 0 2 0 0 0 0 1 1 0 0 1 0 1 0 0 0 0 0 0 0 0 0 0 0 1 0 2 0 0 0 1 1 1 0 2 0 1 2 0 0 0 0 0 0 0 1 1 1 0 0 1 1 1 0 0 2 1 2 0 1 1 1 2 1 0 0 0 1 0 0 1 1 0 0 1 0 0 1 1 0 0 0 1 2 1 2 1 0 1 1 0 0 1 1 0 0 1 2 0 1 2 2 0 1 0 2 1 0 1 0 1 0 1 0 0 0 0 0 0 0 0 0 0 0 0 0 0 0 1 1 0 0 1 1 0 1 1 0 1 1 1 2 0 0 0 0 0 2 1 0 2 1 1 1 0 1 0 0 2 0 0 1 1 1 1 0 0 2 0 0 1 0 2 1 0 1 0 1 0 0 1 0 2 0 1 1 1 1 0 1 1 1 2 0 1 2 0 0 2 0 0 2 0 0 0 0 0 2 0 0 2 1 0 1 0 0 1 0 1 0 0 0 2 0 2 1 0 1 1 1 0 0 0 0 0 0 1 1 0 0 0 0 0 2 2 0 1 0 0 0 1 1 0 0 1 1 0 0 0 0 0 2 0 1 0 0 1 1 0 0
50 1 1 1 0 0 0 1 0 1 0 1 0 0 0 0 0 0 0 2 0 2 0 0 0 0 1 2 2 0 2 1 1 1 1 0 2 2 0 0 2 0 0 0 0 0 0 0 0 1 1 1 0 0 0 2 0 0 2 0 1 0 0 0 0 0 2 1 1 0 0 1 2 1 1 2 1 2 2 0 1 0 2 0 1 0 1 1 1 2 1 2 2 0 0 0 0 1 0 1 1 0 0 0 2 1 2 0 0 2 0 0 0 2 1 1 0 0 1 1 1 0 0 0 0 0 0 0 2 1 1 1 0 0 1 0 1 0 0 0 1 0 1 0 0 0 1 0 0 1 0 0 0 1 1 0 1 0 1 2 2 2 0 0 1 1 0 0 0 0 1 0 2 1 2 2 1 0 0 0 0 1 0 2 2 1 1 2 2 1 1 1 1 1 2 0 2 2 0 1 0 2 0 2 2 0 0 1 1 0 0 2 0 0 2 0 0 0 1 1 1 1 0 2 0 0 1 0 0 0 1 1 1 1 1 0 0 2 0 0 0 1 2 0 2 2 0 0 1 1 1 1 0 0 1 2 0 0 0 0 0 0 0 0 0 0 0 0 2 1 0 0 1 1 0 0 0 2 1 0 1 1 0 1 0 0 0 2 0 2 1 2 1 2 2 2 0 1 0 2 0 1 0 0 0 0 0 2 0 0 0 2 0 0 2 0 2 0 0 1 0 1 1 1 1 0 0 1 0 1 0 2 0 0 0 0 0 2 0 0 0 0 2 0 1 0 2 0 1 2 2 0 0 0 0 2 0 0 0 0 1 1 1 0 1 0 0 2 1 1 1 1 0 2 0 0 2 2 0 2 2 0 0 0 1 1 0 0 0 1 0 1 0 0 2 1 0 2 0 1 0 0 0 2 2 1 0 0 0 1 0 0 0 0 2 0 1 2 0 0 0 2 0 1 0 2 2 1 0 0 0 1 0 2 0 0 1 1 0 0 2 0 1 0 0 1 1 0 0 0 0 0 1 1 1 1 1 1 0 1 1 1 0 0 0 0 0 1 0 1 2 2 0 0 2 1 1 2 0 1 1 0 2 2 1 1 1 1 2 0 1 1 0 2 0 0 1 1 1 2 0 0 1 1 2 0 2 1 0 0 0 2 1 1 0 0 1 0 0 1 1 1 1 1 0 2 0 2 0 2 0 2 2 2 1 0 1 1 1 2 0 0 0 1 0 0 0 1 1 1 0 0 0 0 2 0 1 1 0 0 0 0 1 1 0 0 0 0 0 0 0 2 1 0 0 0 1 1 0 1 2 0 0 0 0 0 0 0 0 2 0 0 0 1 1 0 1 0 0 0 0 2 0 1 0 2 0 0 0 1 0 0 0 0 0 0 0 0 0 1 1 1 0 1 0 1 1 2 0 0 1 1 1 2 1 0 2 0 1 1 1 2 0 1 0 2 2 0 0 1 0 1 1 1 2 0 1 0 0 0 0 0 2 0 0 2 1 1 1 0 0 1 0 0 1 1 1 0 1 1 0 1 0 0 0 0 0 0 0 1 1 1 1 1 1 0 0 0 0 1 0 2 0 1 1 0 0 1 1 1 1 1 0 1 0 0 0 1 0 0 0 0 1 1 0 2 0 0 0 0 1 0 0 1 1 1 1 0 0 0 0 0 0 0 1 0 0 1 0 0 0 0 0 0 0 0 1 0 1 1 1 0 0 1 1 1 2 1 1 2 0 1 0 1 1 0 0 0 2 0 1 0 0 0 0 2 0 2 1 2 0 1 1 1 2 1 1 0 0 2 0 2 0 0 2 2 2 0 0 0 0 0 0 0 1 1 0 2 1 0 1 1 0 0 0 0 0 0 0 2 0 1 0 0 0 2 0 1 1 0 1 1 1 0 1 0 1 0 1 0 0 0 2 0 1 0 2 0 1 0 0 0 0 0 0 1 0 0 1 0 0 0 0 2 0 1 0 1 1 2 2 0 2 0 1 1 0 0 0 1 0 1 0 1 1 1 1 0 0 0 0 1 1 0 2 2 0 1 0 0 0 0 0 0 1 1 1 2 2 0 2 0 2 1 0 0 0 1 0 1 2 0 0 1 0 0 0 0 1 1 0 1 2 1 0 0 1 0 0 1 1 0 2 0 0 0 1 0 0 0 2 0 0 1 0 0 0 0 0 0 0 0 0 1 0 1 2 1 1 0 0 0 1 1 0 1 1 0 1 0 1 1 0 1 0 0 0 1 1 0 1 1
51 1 1 0 0 0 0 1 0 1 1 1 0 0 0 0 0 0 0 2 1 2 0 0 0 0 0 1 2 1 0 1 1 1 0 0 2 1 0 0 2 0 0 0 1 1 2 0 0 0 0 0 0 0 1 0 0 0 0 0 2 0 2 2 0 1 1 0 1 0 0 1 2 0 0 2 2 0 1 0 0 0 2 0 2 0 0 0 0 2 0 1 1 0 0 0 0 1 0 0 2 0 0 1 2 1 1 0 0 0 0 1 1 2 2 2 1 0 1 2 2 0 1 1 0 1 0 0 1 0 1 1 0 0 1 0 1 0 0 1 0 0 0 0 0 1 1 0 0 1 0 0 1 0 1 0 0 0 0 1 1 1 1 0 2 1 0 1 1 1 0 1 1 2 1 0 2 0 0 0 1 1 0 0 0 0 0 1 0 0 0 2 0 0 1 0 1 2 0 1 0 1 1 0 0 1 1 0 2 0 0 1 0 0 1 0 0 0 1 0 2 0 0 1 1 1 0 0 0 0 0 0 0 0 1 0 2 2 0 0 0 0 2 1 2 2 0 0 2 0 0 0 0 0 0 1 0 1 0 0 0 0 0 0 1 0 0 0 0 0 1 1 1 1 1 0 0 0 2 0 0 0 0 1 2 0 0 1 0 2 2 1 1 1 2 1 0 1 0 1 0 1 0 0 0 0 0 1 1 0 0 1 0 0 1 0 1 1 0 1 0 0 1 1 2 0 1 0 1 0 0 2 0 1 0 0 0 1 0 1 1 1 1 0 1 1 1 0 1 2 2 0 1 2 1 0 0 0 0 1 0 0 2 0 2 1 0 1 1 1 1 1 0 2 0 0 0 2 1 1 0 1 0 0 0 0 0 0 0 0 0 0 1 0 2 1 0 0 1 1 0 1 0 1 1 0 0 0 0 2 0 0 0 0 0 0 0 0 0 1 1 1 0 1 0 1 1 2 0 0 2 0 2 0 2 0 0 2 0 0 1 0 0 0 0 1 2 1 2 0 0 0 2 2 0 0 0 1 0 1 0 0 1 1 1 1 1 1 0 0 0 1 0 0 2 2 0 2 1 1 0 0 0 0 2 2 0 1 2 0 1 2 0 1 0 0 2 1 1 2 0 1 2 0 2 1 2 1 0 0 0 0 0 1 0 0 0 0 0 2 0 2 0 0 1 1 1 1 0 1 0 1 1 0 0 0 1 1 2 1 1 1 0 0 0 0 0 0 2 2 1 1 0 0 1 0 1 0 1 0 1 1 1 2 0 0 2 0 0 1 0 1 0 0 0 0 1 0 0 0 1 0 0 0 0 0 0 0 0 1 0 0 0 0 0 1 0 0 0 0 0 2 0 0 0 2 1 0 0 2 1 0 1 2 1 1 0 0 0 0 0 0 0 0 0 2 2 1 0 0 0 1 1 1 2 1 1 0 0 1 1 0 0 1 0 1 2 2 0 0 0 2 0 2 2 0 0 2 2 0 0 0 2 0 1 1 0 2 1 0 0 1 1 0 0 1 2 1 0 0 2 0 0 1 2 0 2 0 0 1 0 1 0 1 1 0 0 0 0 0 0 0 0 1 0 0 1 2 2 0 0 0 0 0 0 0 0 0 1 0 0 0 1 2 1 1 0 0 1 0 1 1 0 2 1 1 0 0 0 2 2 2 0 0 0 1 0 1 0 0 0 0 0 0 0 2 0 0 2 1 0 0 2 1 0 0 2 1 1 2 0 0 1 0 0 0 0 0 2 0 0 0 0 0 0 2 0 1 1 2 1 1 1 1 2 1 1 0 0 1 0 1 0 1 1 2 2 1 0 2 1 0 0 0 2 2 2 2 1 0 0 1 0 1 0 1 0 0 0 1 0 0 1 1 0 0 0 0 0 0 0 0 1 0 1 0 1 0 1 0 0 1 1 0 0 0 0 0 0 0 0 0 0 0 0 2 0 0 1 0 1 1 1 1 0 1 1 1 1 2 2 0 2 0 0 0 0 0 0 1 1 1 1 1 0 0 0 1 0 0 1 1 1 1 2 2 0 1 0 1 0 0 0 1 2 1 2 1 1 2 0 2 2 2 2 0 0 0 1 0 2 0 0 2 0 0 0 2 0 1 0 0 1 1 1 2 0 1 0 0 1 0 1 0 1 0 1 1 0 1 1 1 0 0 0 1 1 1 1 1 1 0 0 0 0 1 1 0 2 0 0 0 0 1 1 1 1 1 0 0 0 0 0 2 0 1 0 0 1 0 0 1
52 0 2 0 0 0 0 2 0 1 0 1 0 0 0 0 0 0 1 1 1 2 0 0 0 0 0 1 0 2 2 0 0 1 2 1 2 2 0 0 2 0 1 1 0 1 0 0 1 0 1 1 1 0 0 0 0 0 1 1 0 2 1 1 0 1 1 0 2 0 0 1 2 0 2 2 0 2 2 0 0 0 2 0 2 0 0 1 1 1 0 1 1 0 1 0 1 0 0 0 2 0 0 0 1 2 1 1 0 0 0 1 2 2 2 2 1 0 1 1 1 0 2 1 0 0 0 1 2 1 1 0 0 0 0 0 0 0 0 2 1 0 1 0 2 2 1 0 1 1 0 0 0 1 0 0 0 1 0 0 0 0 0 2 0 2 0 1 0 1 0 1 0 1 1 2 1 0 1 1 0 2 1 2 1 1 1 1 1 1 1 1 0 0 1 1 0 2 0 0 0 0 0 2 2 0 1 0 2 1 0 1 2 0 2 0 0 0 1 1 1 0 0 1 1 0 0 0 0 0 0 0 0 0 1 0 1 2 0 0 0 0 2 0 1 1 0 0 2 0 0 0 0 0 0 1 1 1 1 1 1 1 0 0 0 0 0 0 1 1 0 1 2 2 0 1 1 1 1 0 1 1 0 2 2 1 0 0 0 1 1 0 0 1 2 0 0 0 0 2 0 0 0 0 0 0 0 2 0 0 0 1 0 0 1 0 2 0 0 1 0 0 1 0 2 0 1 0 1 1 0 1 0 0 0 0 0 1 0 0 0 0 2 0 1 1 0 0 0 2 2 0 1 2 1 0 0 0 0 1 0 0 2 0 2 1 0 2 1 1 1 1 0 2 0 0 1 2 1 1 1 0 0 0 1 0 0 0 0 0 0 1 0 0 2 1 0 0 1 0 0 1 0 2 2 2 0 0 0 2 0 0 1 0 0 0 0 1 0 1 0 2 0 2 1 2 1 2 0 0 2 0 0 2 2 1 0 1 1 2 2 0 1 0 0 2 0 0 1 2 0 0 1 1 0 0 0 1 0 1 1 1 1 0 1 1 1 2 0 1 1 1 0 0 1 0 1 1 2 1 1 0 2 1 1 1 0 2 2 0 2 2 1 1 1 1 1 1 0 1 1 1 2 1 2 0 2 1 0 0 0 1 1 1 0 0 1 0 0 2 0 2 0 0 1 2 0 1 0 2 0 2 0 0 1 0 0 0 2 1 1 1 0 0 0 0 0 1 1 2 0 1 1 0 1 0 1 0 1 1 0 0 0 2 1 1 0 0 0 0 0 1 0 0 0 2 2 0 0 1 2 0 1 0 0 0 2 1 0 1 0 0 1 0 1 0 0 1 0 0 0 2 0 1 0 2 2 0 0 1 0 0 0 0 0 0 0 0 0 0 0 0 0 1 0 0 1 1 0 0 0 0 0 2 1 1 2 0 2 2 2 0 1 2 0 1 1 1 0 0 0 2 0 0 1 0 1 2 2 0 0 0 0 1 0 1 2 2 1 1 1 0 0 0 0 0 0 2 1 1 2 0 0 1 1 1 0 1 0 0 1 1 0 0 2 0 0 0 1 2 0 2 0 0 0 0 1 2 2 0 1 1 0 0 0 0 0 1 0 0 0 0 0 2 2 0 0 0 0 0 1 0 1 1 2 1 0 0 1 2 0 0 0 0 0 1 0 0 0 0 0 0 1 0 0 2 0 0 0 0 0 0 2 1 0 1 2 1 1 2 0 0 1 2 2 0 0 0 2 0 1 0 1 1 1 1 0 2 0 2 0 0 0 1 1 1 0 1 0 1 0 1 0 0 1 1 0 0 0 1 1 1 1 1 1 2 2 1 1 0 1 1 0 1 0 1 0 0 0 2 0 1 1 2 0 2 0 0 0 0 0 0 1 1 1 0 1 1 0 1 0 0 0 0 0 0 0 0 0 0 0 1 1 0 0 0 1 0 2 0 0 0 0 2 0 0 1 1 1 1 1 0 0 0 0 0 2 1 0 0 2 2 0 1 2 2 2 0 0 0 0 0 2 0 0 0 2 0 0 0 0 0 0 0 1 2 1 1 2 0 1 0 2 1 1 0 0 2 0 0 2 1 0 1 0 0 1 1 0 0 0 0 1 2 0 1 0 0 0 1 1 1 1 0 2 0 2 0 0 1 1 0 1 0 1 1 1 1 0 1 0 0 0 0 0 1 1 1 2 2 1 1 1 2 0 1 1 0 1 0 1 1 0 2 0 0 0 1 1 0 1 1
53 1 2 0 0 1 1 1 0 1 0 0 0 0 0 0 0 0 0 2 0 2 0 0 0 0 1 1 1 0 1 2 1 1 0 0 1 2 0 0 1 0 0 1 0 0 0 0 1 0 0 2 0 0 0 1 0 0 1 1 1 0 2 1 1 1 1 0 2 0 0 0 2 1 1 2 1 0 1 0 0 0 2 0 2 0 0 0 0 2 0 0 1 0 0 0 0 2 0 1 1 0 0 0 2 0 1 0 0 0 0 1 0 1 1 1 0 0 1 2 2 0 2 2 0 2 0 1 2 2 0 0 0 0 1 0 0 0 0 0 0 0 0 0 0 0 0 0 0 0 0 0 0 1 0 1 1 0 1 0 0 0 0 1 0 0 0 0 1 1 1 2 1 0 1 1 0 0 1 1 0 2 0 2 2 0 1 2 2 2 2 2 1 1 2 0 1 1 0 0 0 0 0 2 2 0 1 1 1 0 2 2 2 0 0 1 1 1 0 1 1 1 1 2 0 0 2 0 0 1 1 0 0 0 1 0 1 2 0 0 0 0 1 0 2 2 0 0 1 0 0 0 0 0 1 1 0 0 0 0 0 1 0 1 2 0 0 0 2 2 0 0 1 1 0 0 0 1 1 0 1 2 1 2 2 2 1 0 0 1 0 0 0 1 2 0 2 0 0 0 0 1 1 1 1 1 2 2 1 0 0 1 0 1 2 0 0 1 1 0 2 1 1 0 0 0 1 0 1 1 0 0 0 0 0 0 0 1 1 0 1 1 2 0 0 0 2 0 1 1 1 0 1 1 1 1 0 0 0 1 0 0 1 0 1 0 0 2 2 0 2 0 1 2 0 1 1 2 1 1 2 1 0 1 0 1 1 0 0 0 0 1 2 0 2 1 1 0 0 0 0 0 0 1 0 0 1 1 0 1 0 0 0 0 2 0 2 1 0 0 1 1 0 2 1 1 1 0 0 0 0 0 0 1 0 0 0 1 0 0 1 0 2 1 1 2 1 1 2 1 0 0 1 2 2 1 2 1 1 2 2 2 0 0 0 0 0 2 0 2 2 2 2 2 2 0 2 0 2 0 0 0 0 0 2 1 0 1 1 0 0 1 0 2 1 0 1 1 1 2 0 1 0 0 1 1 2 1 0 0 0 1 0 2 0 0 0 0 0 1 0 1 1 0 1 1 1 0 1 1 0 1 2 1 1 0 1 1 2 2 0 0 0 1 1 0 0 1 1 2 0 1 0 0 2 0 0 1 2 0 0 2 0 1 0 0 1 0 0 1 0 0 0 0 0 0 0 0 0 0 1 0 0 0 0 0 0 1 0 1 0 0 1 0 0 1 1 0 0 0 0 2 0 1 0 2 1 0 0 2 0 0 0 0 0 0 1 0 0 0 0 0 0 0 0 1 2 1 0 0 0 1 0 0 2 1 2 0 0 2 0 0 1 1 1 1 2 0 1 1 0 2 1 1 1 1 1 2 2 0 0 0 2 0 0 2 0 1 1 0 0 1 0 0 0 1 2 0 1 1 1 0 0 1 1 1 0 1 0 0 0 0 0 1 1 0 0 0 1 1 0 1 0 1 1 0 1 0 1 1 1 1 0 0 1 1 0 0 2 0 0 0 0 2 2 0 0 0 0 0 1 0 0 2 0 0 1 0 0 0 0 0 0 1 1 1 1 2 0 1 1 1 0 0 0 0 0 0 2 1 0 1 2 2 0 0 2 1 1 2 0 0 0 1 1 0 0 0 0 1 1 2 0 0 0 1 0 1 0 2 1 1 0 1 1 1 0 0 0 2 0 1 0 0 2 2 1 1 0 1 0 0 1 1 0 1 2 1 1 0 0 1 0 0 0 0 0 0 0 2 1 0 1 1 1 1 0 0 2 1 0 1 1 1 1 0 1 0 0 0 0 0 2 0 2 0 2 0 0 1 0 0 0 0 0 1 0 0 1 0 0 0 2 0 0 0 0 0 1 2 2 0 2 0 0 0 0 0 1 0 2 1 0 2 2 2 2 0 0 1 0 1 1 0 1 1 0 0 0 0 0 0 0 0 1 1 1 1 1 1 0 1 2 2 1 0 1 1 0 0 2 0 0 1 0 0 0 1 0 1 0 0 2 2 0 1 0 0 1 1 1 1 1 0 1 0 1 0 0 0 2 0 0 0 0 0 1 0 0 1 0 1 0 0 0 2 2 0 2 0 0 0 0 1 0 0 1 1 0 0 0 0 0 1 1 0 0 0 0 0 1 0
54 1 2 1 1 0 0 1 0 1 0 0 0 0 0 0 0 0 2 0 1 1 0 0 0 0 2 0 1 1 2 0 1 1 0 0 1 2 0 0 1 0 1 1 0 1 0 0 1 0 0 1 0 0 1 1 0 0 1 1 1 0 2 2 0 1 1 0 1 1 0 0 2 0 1 2 1 0 2 0 0 0 1 1 2 0 0 0 0 2 0 0 0 0 2 0 1 2 0 2 0 0 0 0 2 0 2 2 2 0 0 2 0 1 2 2 0 0 0 1 2 0 0 0 0 0 0 0 1 0 1 1 0 0 1 1 1 0 0 0 0 0 1 0 1 2 1 0 0 1 0 0 0 0 0 0 0 1 0 2 2 0 1 1 0 2 0 1 1 2 0 1 1 1 0 1 2 1 0 0 0 2 1 2 2 2 1 1 0 0 0 1 1 1 1 1 1 1 0 0 0 1 0 1 2 1 1 0 0 0 0 1 0 0 1 0 0 0 2 0 2 0 0 1 1 1 1 0 0 0 1 0 1 1 1 1 2 2 2 2 0 0 0 0 0 0 0 0 2 0 0 0 0 0 0 1 1 1 1 0 0 1 0 0 2 0 1 0 2 2 0 1 0 0 0 0 0 0 1 0 1 0 1 1 2 1 1 2 0 2 0 0 0 1 2 0 2 0 0 0 0 1 1 1 1 0 0 2 0 0 0 1 0 0 2 0 0 1 1 1 1 1 2 1 2 0 1 0 1 1 0 2 0 0 0 0 0 2 0 2 2 1 2 0 1 0 2 1 1 1 1 1 0 2 0 0 1 0 0 1 1 1 1 0 1 0 0 1 2 0 2 0 0 2 1 1 2 1 0 2 2 0 0 0 0 0 0 0 0 0 0 1 0 0 1 1 0 0 1 1 0 1 0 2 2 1 0 0 0 1 0 0 1 0 1 1 1 1 0 0 0 1 0 0 2 2 1 0 0 2 2 2 0 2 0 0 1 0 0 1 0 0 2 0 0 0 2 0 1 0 0 1 0 0 0 0 0 2 1 2 2 2 0 0 0 0 0 2 0 1 1 1 1 1 2 2 0 2 1 2 0 0 2 0 1 1 0 1 2 0 2 2 0 1 1 0 2 1 1 2 0 1 0 0 1 1 1 1 0 0 0 2 1 0 0 1 1 1 0 1 0 2 0 0 1 2 0 0 0 2 0 2 0 0 2 0 0 0 0 0 0 0 0 0 0 0 0 0 2 2 1 1 1 0 2 2 0 0 0 0 1 0 0 2 1 1 1 1 1 0 1 1 0 0 0 0 1 1 1 1 2 0 1 0 0 0 1 0 1 1 0 0 1 0 0 0 1 2 2 0 1 0 1 1 0 2 1 0 0 1 0 0 0 0 0 0 0 0 0 0 0 0 0 1 0 0 0 1 0 0 0 2 0 1 2 0 2 0 1 1 2 1 1 1 1 0 2 0 0 1 0 1 1 1 2 0 1 2 2 0 0 0 1 1 0 1 0 2 0 0 0 1 1 0 1 0 0 1 1 1 2 1 0 2 2 1 1 0 1 2 2 0 0 0 1 0 0 0 1 2 1 0 0 1 1 1 1 1 2 1 0 0 0 0 1 1 1 1 0 0 0 0 0 2 2 2 0 0 1 0 1 1 0 2 1 1 1 0 0 1 0 0 1 0 1 0 0 0 0 1 1 1 1 0 0 0 0 0 2 1 0 1 1 0 0 0 1 1 1 1 1 0 0 0 0 0 0 0 0 1 0 1 0 0 0 2 0 2 1 2 0 1 2 0 1 0 1 0 0 0 1 0 0 0 1 2 0 0 0 2 2 1 0 0 0 0 1 1 1 0 2 2 0 1 0 1 0 0 1 2 0 1 0 1 1 1 0 0 2 0 2 2 1 0 1 0 1 0 0 0 0 0 1 0 0 0 1 0 0 0 0 0 0 0 0 1 0 0 1 0 0 0 2 0 0 1 0 1 1 2 1 0 1 1 1 1 0 0 0 0 2 1 0 2 2 2 2 0 0 0 1 1 2 0 0 0 1 1 0 1 0 0 0 0 1 1 0 0 2 0 0 0 2 1 2 0 0 0 0 1 2 0 0 0 1 0 0 1 0 1 0 1 2 2 1 0 1 1 0 0 1 0 1 0 1 1 1 0 0 0 1 1 1 0 1 0 1 0 0 1 0 1 1 1 1 0 0 0 2 0 0 0 1 2 0 0 2 0 0 1 0 0 1 2 0 0 0 0 1 0 0 0
55 0 0 0 0 0 0 1 0 1 0 1 0 0 0 0 1 0 1 0 1 2 0 0 0 0 0 1 2 1 1 1 1 1 1 0 2 0 0 1 0 0 0 1 0 1 0 0 0 0 0 0 0 2 0 2 0 0 0 0 2 0 0 0 0 0 1 0 0 0 0 2 2 0 2 2 0 2 2 0 2 0 2 2 0 0 0 0 0 2 0 1 2 1 1 0 1 1 0 1 0 0 0 0 2 1 1 0 0 0 0 2 1 1 1 1 1 0 0 1 1 0 1 1 0 1 0 2 2 2 1 1 0 0 0 0 0 0 1 0 2 0 0 0 1 1 0 0 0 0 0 0 0 0 0 0 0 0 0 1 1 2 0 1 2 0 0 2 0 0 1 0 0 1 1 0 2 0 0 0 0 1 2 2 2 2 2 0 0 0 0 0 1 2 2 0 1 1 0 0 0 0 0 2 2 2 1 0 0 0 1 0 1 0 1 1 0 0 1 0 2 1 1 2 0 0 1 0 0 0 0 1 0 0 1 0 0 2 0 0 0 0 2 0 2 2 0 0 2 0 0 0 0 0 0 1 1 1 1 0 0 0 0 0 0 0 0 1 1 0 0 1 0 0 0 0 0 1 1 0 1 1 0 1 1 0 0 1 0 1 0 1 0 2 1 0 0 0 0 1 0 0 1 1 1 0 1 1 2 0 0 1 0 0 2 0 2 0 0 1 1 1 0 0 2 0 1 0 0 1 0 0 0 0 0 0 0 2 0 0 0 0 2 0 1 0 1 0 1 0 0 0 1 2 1 0 2 0 0 2 0 0 2 0 2 1 0 1 1 1 1 1 1 1 1 1 2 2 2 0 1 0 0 0 2 2 0 1 1 0 0 0 1 0 1 1 0 2 1 1 0 1 0 1 1 0 0 1 0 2 0 0 0 0 1 0 1 1 0 0 0 2 0 1 0 0 0 1 0 1 2 2 0 1 0 0 1 2 0 0 2 0 1 2 2 2 2 1 1 2 0 0 2 2 2 2 2 2 1 1 1 2 0 0 0 0 0 1 0 1 1 2 0 0 1 1 0 2 2 1 2 1 1 0 2 1 0 1 1 0 1 1 0 2 0 0 1 1 1 2 0 1 0 0 0 2 1 2 0 0 0 2 0 1 0 1 1 1 0 1 1 2 0 0 0 2 0 1 0 1 1 1 2 2 1 1 0 1 0 1 1 1 0 1 1 0 0 1 2 2 1 1 0 0 2 0 1 1 0 0 1 0 0 2 1 1 1 0 0 2 0 1 1 0 0 1 2 2 0 2 2 0 0 0 0 0 0 0 0 0 0 1 0 0 0 1 0 0 0 0 0 2 2 1 0 1 0 0 0 0 0 0 0 0 0 0 0 0 1 0 0 0 0 0 0 1 2 1 0 0 0 2 1 0 2 0 2 0 0 2 0 1 1 2 0 2 2 2 0 0 0 2 1 1 2 0 1 2 1 1 0 0 1 0 1 2 1 2 1 1 1 0 0 0 0 0 2 1 1 1 1 0 0 1 1 1 0 1 0 1 1 1 2 0 0 0 0 0 1 2 0 1 0 1 1 1 1 0 1 2 0 0 0 1 0 0 0 1 1 0 1 0 1 1 1 1 0 0 2 0 2 2 0 2 1 0 2 0 1 2 1 1 0 0 0 1 0 1 0 0 0 0 0 0 0 0 0 0 1 0 0 0 1 1 0 2 2 0 1 2 0 0 0 0 0 0 0 0 1 1 0 1 0 0 0 0 2 2 1 2 0 2 1 1 2 1 1 0 0 2 0 2 0 0 2 0 1 0 0 2 2 0 1 1 1 2 2 2 1 0 0 1 0 1 0 1 0 0 0 2 1 0 0 0 0 2 0 0 1 0 1 1 1 0 1 0 1 0 1 0 0 0 0 0 0 0 0 0 0 0 1 0 0 0 1 1 1 0 2 0 0 0 1 1 0 0 0 1 0 2 2 0 2 0 0 0 0 0 0 1 1 2 2 1 2 2 2 0 0 0 1 0 2 0 1 1 1 1 0 2 1 0 0 0 0 0 2 0 1 0 0 0 2 2 1 0 0 0 1 1 2 0 0 1 0 0 0 1 0 0 0 1 1 2 0 0 1 1 0 0 2 0 0 0 1 0 1 2 1 1 1 1 0 1 1 1 1 0 0 0 0 0 0 0 1 0 0 1 1 0 0 0 1 1 0 0 1 0 0 2 0 0 0 1 0 0 0 0 2 0 0 1
56 0 1 0 0 0 0 1 0 1 1 1 0 1 0 0 0 1 1 1 1 1 0 0 0 0 2 1 0 1 2 1 0 0 1 1 2 0 1 1 0 0 0 0 1 1 1 0 0 1 1 1 0 0 1 1 1 0 0 0 1 0 1 1 1 0 2 0 2 1 0 2 2 0 1 2 1 0 1 1 0 0 1 0 1 0 0 0 0 2 0 1 0 0 0 1 0 0 0 1 2 1 1 0 2 0 2 1 1 0 0 2 1 2 2 2 0 0 1 1 1 0 0 0 0 0 0 0 1 1 0 0 0 0 2 1 0 0 0 2 0 0 0 0 2 1 0 0 0 0 0 0 0 0 0 0 0 2 0 0 0 0 0 2 1 1 0 2 0 1 0 0 0 1 2 2 1 1 0 0 0 2 0 1 0 0 0 0 0 0 0 2 0 1 2 0 0 1 0 0 0 1 0 2 2 0 1 0 1 0 0 0 1 0 1 1 1 0 2 0 2 0 0 1 1 0 0 0 1 0 0 0 1 1 1 0 1 2 0 0 0 1 2 1 1 1 0 0 2 0 0 0 0 0 1 2 0 0 0 0 0 0 0 0 0 0 0 0 2 1 0 0 0 0 0 0 0 1 2 0 1 0 0 1 1 0 0 0 0 2 2 2 1 2 2 1 0 0 0 1 0 0 1 1 1 0 0 2 2 0 1 1 0 0 1 0 1 0 1 1 1 1 2 1 2 0 0 0 0 0 0 1 1 0 0 0 0 2 0 0 0 0 2 0 1 0 1 0 0 2 2 0 0 1 0 1 1 0 0 1 1 1 0 0 0 1 0 2 2 0 2 0 2 2 0 1 2 1 0 2 2 2 0 0 0 0 0 0 0 0 0 1 2 0 2 0 2 1 0 0 0 0 0 2 1 0 1 2 0 1 0 0 0 0 0 0 0 0 0 1 0 1 0 1 2 2 1 0 0 0 0 0 0 1 0 0 1 0 0 0 0 0 2 0 0 1 1 0 1 1 0 0 1 1 1 1 1 2 2 0 1 2 1 1 1 1 1 2 0 0 0 0 0 0 1 0 1 2 2 0 1 0 1 0 1 2 0 0 1 0 1 1 1 2 1 1 2 2 1 1 1 0 1 0 1 2 1 1 0 0 0 1 0 0 2 0 0 0 0 2 1 1 0 0 1 2 0 0 1 2 0 0 1 0 1 0 0 2 2 0 1 1 0 0 0 0 0 0 2 2 0 0 1 0 2 1 0 2 1 0 0 1 0 1 0 0 1 1 1 1 1 0 1 0 0 1 1 1 1 1 2 0 0 0 1 1 2 0 1 1 0 0 1 0 0 0 0 0 0 0 0 1 1 0 0 2 1 0 0 0 0 0 1 0 0 0 2 0 0 0 0 0 0 0 0 2 2 0 1 1 0 0 0 2 0 0 2 0 0 1 1 1 0 2 0 1 1 1 0 0 0 1 1 0 1 0 2 1 1 0 0 0 2 1 0 1 1 2 2 0 0 1 0 0 0 0 0 1 1 1 2 0 1 2 1 1 1 0 0 2 1 0 0 0 0 0 0 0 0 1 1 1 0 1 1 0 1 2 2 0 0 0 0 0 0 2 0 0 1 0 0 0 1 2 1 1 0 0 1 0 1 0 0 0 1 0 0 0 0 1 1 1 0 0 0 1 0 0 0 1 1 1 1 0 0 1 1 0 1 1 0 1 1 0 0 1 2 0 1 2 0 1 1 1 1 0 0 0 0 1 0 0 0 0 1 1 0 2 1 2 0 1 1 1 2 1 1 1 0 1 0 2 0 0 2 2 2 1 0 1 0 0 2 2 0 2 2 2 1 0 1 1 0 1 0 1 0 0 0 2 1 0 0 2 1 1 1 0 1 0 0 0 2 0 2 2 0 0 1 0 0 0 2 0 1 0 1 1 1 1 0 0 0 0 0 2 0 0 0 0 1 1 0 2 0 1 0 2 0 2 2 0 2 0 0 0 0 2 0 0 2 1 1 1 2 2 2 0 0 0 0 0 2 1 1 1 1 0 0 1 0 0 1 0 1 0 1 0 2 0 0 0 2 1 1 0 0 0 0 1 2 0 0 2 0 0 0 1 1 0 0 0 1 0 0 0 0 0 0 0 2 0 1 0 1 0 1 0 0 2 0 1 0 0 1 1 1 0 0 1 0 0 0 0 1 0 1 1 1 0 0 0 0 0 0 0 0 0 0 1 0 0 0 2 2 0 0 0 1 0 1 1
57 1 1 2 0 0 0 1 0 1 1 1 0 2 0 0 1 0 1 2 1 2 0 1 1 1 1 0 1 2 1 1 0 0 1 0 1 2 0 0 1 1 1 1 0 1 0 0 0 0 0 0 1 1 0 0 0 0 1 1 0 1 1 0 0 0 0 0 1 1 0 1 2 0 1 2 1 0 1 1 0 0 1 1 1 0 0 1 1 2 1 1 0 0 0 0 0 0 0 0 1 0 1 0 2 0 2 1 0 0 0 1 1 2 2 2 2 1 1 1 1 1 1 1 0 0 0 1 2 1 1 0 0 0 1 1 0 0 1 0 0 0 0 1 0 0 0 0 0 0 0 0 1 1 0 0 0 1 0 1 0 1 0 1 1 1 1 1 0 1 0 0 1 2 1 0 2 0 0 0 0 0 0 2 1 0 1 2 1 1 1 2 0 0 1 0 2 2 0 1 0 1 0 1 2 1 1 0 1 0 1 2 0 0 0 0 1 2 1 1 1 0 1 2 0 0 1 0 0 0 0 0 0 0 1 0 0 2 0 0 0 1 1 0 0 0 0 0 2 0 0 0 0 0 0 0 0 0 0 0 0 2 0 0 1 0 1 0 1 0 1 0 0 0 0 0 0 2 2 0 2 2 1 1 2 0 0 1 0 1 1 1 2 2 2 2 0 0 0 1 0 0 0 0 0 0 1 1 2 0 0 0 0 0 1 1 1 0 0 1 0 0 2 1 2 0 2 1 0 2 0 2 0 0 0 0 0 1 0 0 0 0 1 0 0 1 1 0 2 2 2 0 0 1 0 1 0 0 0 0 0 0 2 0 2 1 0 1 1 1 1 1 0 2 0 1 1 2 0 2 2 0 0 0 0 1 1 0 0 0 0 1 0 0 1 1 0 0 0 0 0 0 0 2 1 0 1 0 0 2 0 0 0 0 2 0 1 1 1 0 1 2 0 1 2 1 0 0 1 1 1 0 0 0 1 1 1 0 0 0 1 0 1 2 1 2 2 1 1 2 0 0 0 1 0 0 0 2 1 1 2 2 1 1 1 1 1 2 0 1 1 1 0 0 0 0 0 2 2 0 1 0 1 0 1 1 0 0 2 2 2 0 1 0 1 0 1 1 1 2 0 0 1 1 1 0 1 1 0 0 0 1 0 1 0 0 0 1 0 2 1 2 0 1 1 2 0 2 0 2 0 1 1 1 0 0 0 1 1 0 1 2 0 1 1 0 0 2 0 0 0 0 0 0 2 2 0 1 1 0 1 1 0 2 1 1 1 2 2 0 0 1 0 0 0 0 0 1 0 1 2 0 0 0 1 1 1 0 0 0 0 0 2 0 0 1 0 0 0 0 0 1 0 0 0 2 2 0 0 1 0 0 1 1 1 1 0 0 0 0 0 0 0 1 0 0 1 0 0 0 1 2 0 0 1 1 2 0 0 2 0 0 1 2 0 1 2 1 0 0 0 1 1 1 2 0 1 2 2 0 0 0 1 0 2 1 0 2 0 2 2 0 0 0 0 0 1 0 1 1 0 2 0 1 1 0 1 0 1 2 2 0 0 1 1 0 0 0 1 1 0 1 0 0 0 0 1 2 2 1 0 1 0 0 0 0 0 0 0 0 1 0 0 1 1 2 0 0 0 0 0 0 1 2 1 1 1 0 0 0 0 0 0 0 0 0 0 0 0 1 1 1 0 0 0 0 1 0 0 0 0 0 2 1 0 0 2 0 2 1 0 0 1 0 0 0 0 0 2 0 0 0 0 0 0 2 0 1 0 2 1 0 1 1 2 1 0 1 0 1 0 1 0 0 1 1 1 0 0 2 2 0 0 0 1 1 2 1 2 0 2 2 0 1 0 2 0 0 1 2 0 0 1 1 0 1 0 1 1 0 1 1 1 0 1 0 1 0 0 1 0 0 2 0 0 0 0 0 0 1 0 0 0 0 0 0 0 0 1 0 0 0 1 2 0 0 0 0 1 2 2 0 2 0 0 0 0 0 1 0 1 1 0 2 2 2 2 0 0 0 1 1 2 0 1 1 1 0 1 1 1 0 0 1 1 1 1 0 0 0 0 0 2 1 1 0 0 2 0 0 2 1 0 2 0 0 0 1 0 1 0 0 1 0 0 2 0 0 2 0 1 1 2 0 0 0 0 0 0 1 0 1 0 1 0 0 0 0 0 0 0 0 0 0 0 2 2 1 1 0 0 0 0 1 0 0 1 0 0 1 0 0 0 1 0 1 0 0 0 0 1 1
58 0 1 0 0 0 1 2 1 1 1 1 0 1 0 0 0 0 2 0 1 1 0 0 0 0 0 2 2 0 2 1 1 1 1 1 1 1 0 0 0 0 0 1 0 1 0 0 0 0 0 0 1 1 1 0 0 0 1 0 1 1 1 0 0 0 1 0 1 1 0 1 1 0 0 1 1 0 2 1 0 0 2 1 1 0 0 1 0 1 0 0 1 0 0 0 0 2 1 1 2 1 0 0 2 1 2 0 0 0 0 2 0 2 2 2 0 0 0 0 0 0 1 1 0 1 0 2 2 2 1 1 0 0 1 1 0 0 0 1 1 0 0 0 1 1 1 1 2 2 0 1 0 0 1 0 2 1 1 1 0 0 0 0 2 2 0 1 0 1 0 1 1 1 2 2 1 0 0 1 0 1 1 2 1 1 1 0 0 0 0 0 0 0 2 0 1 2 0 0 0 0 0 1 2 1 1 1 1 0 1 1 2 0 1 0 0 1 1 0 2 1 0 2 0 0 1 0 0 0 0 0 0 0 0 0 0 2 0 0 0 0 2 0 1 1 1 0 1 0 0 0 0 0 0 1 1 0 0 0 1 1 0 0 1 0 1 0 0 0 1 0 0 1 0 0 0 0 1 0 0 1 2 2 2 2 2 2 0 2 1 0 1 2 2 1 0 1 0 1 0 0 1 1 1 1 2 1 1 0 1 1 0 0 1 0 1 0 0 0 1 1 1 0 0 0 0 0 0 1 0 0 1 1 0 0 0 1 0 0 1 0 2 0 1 1 1 1 1 0 0 0 1 2 1 0 1 0 0 2 0 0 1 0 1 0 0 2 1 1 1 1 0 2 0 0 2 2 1 1 1 1 0 0 1 1 0 0 0 0 1 2 0 1 2 0 2 1 0 0 0 0 0 2 2 0 0 0 0 2 0 0 1 0 1 0 0 0 0 0 0 0 0 2 1 2 1 0 0 0 0 0 2 0 2 1 0 0 0 1 0 0 2 0 0 0 2 0 0 1 0 0 1 1 1 1 1 2 1 2 2 2 0 1 0 2 2 2 0 2 2 2 0 0 1 0 1 1 1 1 1 0 1 0 2 0 0 1 2 0 2 2 1 1 1 0 1 0 0 2 0 2 1 1 1 1 1 1 0 0 0 1 0 1 1 0 0 1 0 1 1 2 1 0 0 1 1 1 0 0 2 0 2 1 0 1 0 0 2 1 0 0 0 1 0 1 1 0 2 2 0 1 0 0 2 2 0 1 1 1 1 0 0 1 1 1 0 2 2 0 1 0 0 0 0 0 1 2 0 2 2 0 1 0 0 0 1 0 0 1 0 0 0 0 0 0 0 0 0 0 0 2 0 0 1 1 0 0 0 1 0 0 0 0 1 1 0 0 0 0 0 0 0 0 0 0 1 1 0 0 0 1 0 0 1 1 2 1 0 2 0 0 1 1 0 1 2 1 0 0 0 2 1 0 1 0 2 2 1 1 0 1 1 0 0 2 2 1 1 0 0 1 1 0 0 1 1 1 1 1 1 0 0 2 2 2 1 1 0 0 0 2 0 0 1 0 0 1 0 1 0 1 0 1 1 0 0 0 0 1 1 1 0 0 1 1 0 2 1 0 0 0 1 1 1 1 0 0 0 0 1 0 0 1 1 1 1 0 2 2 0 0 0 0 0 0 0 0 0 0 0 0 0 0 0 0 2 0 2 0 0 0 2 0 0 0 2 1 1 2 0 0 0 0 0 0 0 0 1 1 0 1 2 1 2 0 0 1 1 2 1 1 1 0 0 0 0 1 0 1 0 1 0 0 0 1 0 0 1 2 2 0 0 0 1 2 2 2 1 0 1 1 0 1 1 2 0 0 0 2 0 1 0 1 1 1 0 0 1 0 1 1 1 0 1 1 0 0 0 0 0 0 0 0 0 0 0 0 0 0 0 0 0 0 0 0 0 0 2 0 0 0 2 0 0 1 1 1 0 2 1 1 2 1 1 1 0 0 0 0 2 0 0 2 2 1 1 0 0 1 1 0 1 1 2 2 0 1 0 1 1 1 0 0 0 0 2 1 1 0 1 0 2 1 2 0 1 1 0 0 2 0 0 2 0 0 0 0 0 1 0 0 1 0 0 1 0 2 0 0 2 0 0 1 1 0 2 1 0 1 0 1 1 1 0 0 0 0 1 1 0 0 0 0 2 0 1 1 1 0 0 0 0 0 1 1 1 0 0 0 0 0 0 2 0 1 0 0 1 0 0 1
59 1 2 1 0 1 1 0 0 2 2 0 1 1 0 0 0 0 1 0 1 0 0 0 0 0 0 1 0 1 2 1 1 1 0 0 1 0 0 1 0 0 1 1 0 1 1 0 0 0 0 0 2 0 1 0 0 0 0 2 0 2 1 1 0 0 1 0 0 0 0 0 2 0 0 2 2 1 1 0 1 0 1 1 1 0 0 1 1 2 1 1 2 0 0 0 0 1 0 1 1 0 1 0 2 0 2 1 1 0 1 2 0 1 1 1 0 0 0 2 2 0 0 0 0 0 0 0 1 1 0 0 1 0 0 0 1 0 0 1 1 0 1 0 2 2 1 0 0 1 0 0 0 2 0 1 2 1 0 1 0 0 1 1 0 2 0 2 0 1 0 1 2 1 2 1 0 0 0 1 0 1 0 2 1 0 1 2 0 0 0 1 0 0 1 1 2 2 0 0 0 0 0 1 2 2 2 0 1 0 2 1 0 0 1 0 1 1 2 0 2 2 0 1 1 0 0 0 0 0 1 0 0 0 0 0 0 2 0 1 1 0 1 0 2 2 1 0 2 0 0 0 0 0 0 1 1 0 0 0 0 0 0 0 1 0 0 0 0 0 1 1 0 0 0 0 0 1 1 0 1 2 1 1 2 0 0 2 1 2 0 1 0 1 2 0 0 1 0 0 0 0 0 0 0 0 0 1 2 0 0 0 0 0 1 0 2 0 0 1 0 0 1 1 2 0 1 0 0 0 0 2 0 0 0 0 0 1 0 0 0 0 2 0 1 1 0 0 0 1 1 0 1 1 1 1 0 0 0 1 0 0 1 0 1 1 0 2 0 2 0 2 0 2 1 1 2 1 1 1 0 0 0 1 1 2 1 0 0 1 0 2 1 0 2 0 1 0 1 1 0 1 0 2 2 0 0 1 0 1 0 0 2 0 0 1 0 0 0 0 0 0 0 2 2 2 0 1 0 0 1 1 1 1 2 2 0 2 0 0 1 0 1 1 1 2 1 2 2 1 0 0 1 2 2 1 2 1 1 0 0 1 0 0 1 1 1 1 0 0 0 1 1 1 1 0 1 2 2 0 1 0 1 1 1 2 1 1 1 0 0 1 0 0 0 0 2 1 0 1 1 1 2 1 2 1 2 1 0 0 1 1 0 0 1 0 1 0 0 1 0 2 0 0 0 0 2 1 0 2 0 0 1 0 0 0 0 1 1 1 0 0 0 1 1 2 1 1 1 1 0 0 0 0 2 0 1 0 0 1 0 0 0 2 2 2 0 0 0 0 0 1 1 0 1 0 1 1 0 1 1 0 1 0 0 0 1 0 0 1 0 0 0 0 0 0 0 0 0 0 0 1 0 0 0 2 2 0 0 1 0 0 0 2 0 2 0 0 0 0 0 0 0 1 0 0 0 1 0 0 0 0 1 1 2 1 2 0 1 2 1 1 1 1 1 0 2 1 1 0 0 1 0 1 1 1 1 2 2 0 0 0 0 1 0 1 0 1 1 0 0 1 0 0 0 1 2 0 0 2 0 1 0 1 1 0 2 1 0 0 1 2 0 0 1 0 0 0 0 1 0 0 0 1 1 0 0 1 2 0 0 0 0 1 1 1 0 1 1 0 1 0 0 2 1 1 0 0 0 0 0 0 0 2 0 1 2 0 0 0 0 0 0 0 0 0 0 1 0 0 0 0 0 0 0 1 1 0 2 0 0 0 2 1 0 1 2 0 0 2 0 1 1 1 1 0 0 1 0 2 0 1 0 0 0 1 1 2 0 2 0 0 2 0 1 0 0 1 0 1 0 1 0 0 2 2 0 0 0 2 1 0 1 1 1 2 2 2 0 0 0 0 0 1 0 2 0 0 0 2 0 0 1 1 0 2 0 1 1 1 0 1 1 1 1 0 1 0 0 0 0 0 1 1 0 0 1 0 1 0 0 0 0 0 0 1 0 0 2 0 0 0 1 1 0 0 0 0 1 2 1 0 2 0 0 0 0 0 0 0 2 0 1 0 2 0 1 0 0 0 0 2 1 0 1 1 0 0 0 1 0 0 0 0 1 1 1 1 2 0 1 0 1 1 1 0 1 1 0 0 2 0 0 2 0 0 0 0 1 0 0 0 0 0 0 1 0 1 0 0 1 0 2 0 0 0 0 0 0 1 1 1 0 0 1 1 1 1 1 2 1 0 0 0 2 0 2 0 2 0 0 0 1 1 0 0 1 0 0 0 0 0 0 2 0 0 0 0 0 0 1 0
60 0 0 0 0 0 0 2 0 1 1 1 1 1 0 0 0 0 1 1 1 2 0 0 0 0 1 1 1 2 2 1 0 1 1 0 1 1 0 0 2 0 0 1 0 0 0 0 0 0 0 1 0 1 0 1 0 0 2 1 1 0 1 1 1 0 2 0 1 0 0 1 1 0 0 1 1 2 2 0 1 0 2 1 1 0 0 0 0 1 0 0 1 0 1 0 1 0 0 0 2 0 0 0 1 1 1 0 0 0 0 1 1 1 0 0 0 0 1 1 1 0 1 1 0 1 0 0 1 1 1 0 1 0 0 0 0 0 1 1 2 0 0 0 0 2 0 0 1 1 0 0 2 0 0 0 0 0 0 0 0 0 1 1 0 2 0 1 0 2 0 0 1 0 1 0 2 1 0 0 0 1 1 2 2 1 1 2 1 0 0 1 0 1 2 0 1 1 0 0 0 1 0 1 2 1 1 0 0 0 2 2 0 0 1 0 0 0 2 0 2 2 0 2 0 0 1 0 0 0 0 0 0 0 1 0 0 2 1 1 0 0 1 0 2 2 0 0 2 0 0 0 1 1 0 0 0 0 0 0 0 0 0 0 0 0 0 0 0 0 0 2 1 1 2 2 1 0 1 0 0 2 0 1 2 0 0 2 0 2 2 0 1 2 2 1 1 0 0 2 0 0 1 1 1 0 0 1 0 0 0 1 0 0 1 0 1 0 1 0 1 1 0 0 2 0 0 0 2 2 0 0 1 0 0 0 0 2 0 2 2 2 2 0 1 0 2 1 1 1 1 1 0 2 0 0 0 0 0 1 0 0 2 0 2 0 0 2 2 0 2 0 0 2 1 0 1 1 1 1 0 0 0 1 1 1 0 0 0 0 1 1 0 0 2 0 0 1 1 1 0 1 0 2 1 0 1 1 0 1 0 0 1 1 1 0 0 1 0 1 0 2 0 0 0 0 0 1 1 0 1 2 0 2 0 0 1 1 0 0 1 0 1 1 1 2 1 0 0 0 0 0 2 2 2 2 2 1 0 1 2 2 2 2 2 2 2 2 0 1 1 1 1 1 1 1 0 1 1 1 1 0 2 1 0 2 1 0 1 1 0 1 1 1 1 1 1 0 0 2 0 1 2 2 1 1 1 1 0 0 0 2 1 0 1 0 0 1 0 1 1 2 0 0 1 2 0 2 0 2 0 1 2 1 0 2 1 0 1 2 0 0 0 1 1 0 0 0 2 2 1 1 1 0 2 2 0 0 0 1 0 0 1 1 0 0 1 0 0 1 0 1 0 0 0 0 0 1 0 1 1 0 1 0 0 0 1 0 0 1 0 0 1 0 0 1 0 1 1 0 1 0 0 0 0 1 1 0 0 1 0 0 0 0 0 0 0 0 0 0 0 0 0 1 1 1 1 1 0 0 0 1 0 0 1 1 1 0 0 2 1 2 0 0 2 1 2 1 1 0 0 1 2 0 1 0 2 2 1 1 0 0 1 0 0 2 1 1 1 1 1 1 1 0 0 0 1 1 0 0 2 0 0 0 1 1 0 1 0 1 2 0 0 0 0 0 0 0 0 0 0 0 0 1 2 0 1 2 2 0 0 0 0 0 0 0 0 2 2 0 0 0 1 2 1 1 1 1 0 1 1 0 1 2 0 0 1 0 1 1 1 1 0 1 1 0 0 1 0 0 0 1 0 1 1 0 0 0 2 1 0 1 1 0 0 0 1 1 0 2 0 0 1 0 0 0 0 0 2 0 1 0 1 1 1 0 1 1 1 2 1 1 0 1 1 1 0 2 0 2 0 2 0 0 1 1 1 0 0 1 1 0 1 1 0 2 1 2 2 0 2 2 0 1 0 1 0 0 0 1 0 0 0 0 0 1 0 0 1 1 0 1 0 0 0 0 0 0 1 0 0 0 0 0 0 0 0 1 0 0 0 0 0 0 0 0 2 0 0 0 0 0 0 2 0 0 0 0 2 2 2 0 1 1 0 0 1 0 0 0 1 1 0 2 2 2 2 0 0 0 0 1 1 0 1 1 0 1 0 1 0 0 1 0 1 1 1 1 1 1 0 1 2 2 1 0 1 1 0 0 2 0 0 1 1 0 0 1 0 0 0 0 2 0 0 2 0 1 1 0 2 0 1 0 1 0 1 1 0 2 1 0 0 1 0 0 0 0 0 1 0 0 0 0 0 1 1 2 0 0 0 0 0 1 0 0 2 0 0 2 0 0 0 1 0 0 0 1 2 0 0 0
61 0 1 0 1 0 0 1 0 2 0 0 1 1 0 0 0 0 0 2 0 2 0 0 0 0 2 2 2 1 2 1 0 1 0 0 2 2 0 0 2 0 1 1 0 0 0 0 0 0 0 0 1 1 1 0 0 0 2 1 0 1 2 1 1 1 1 0 1 0 1 1 2 0 1 2 1 1 2 1 1 0 2 0 1 0 0 0 0 1 0 0 1 0 0 0 0 2 2 0 1 0 0 0 2 2 2 0 0 0 0 1 1 2 1 1 0 0 0 2 2 0 1 1 0 0 0 0 1 1 0 0 1 0 0 0 0 0 1 1 2 0 0 0 0 0 0 0 0 0 0 1 0 0 0 0 0 0 0 1 1 1 0 0 1 1 1 2 0 2 0 0 1 1 0 1 1 0 1 1 0 1 0 2 0 0 0 0 0 0 0 0 0 1 2 0 1 1 0 1 0 1 0 2 2 2 1 0 1 0 2 2 1 0 1 0 0 0 2 0 2 0 0 2 0 0 1 0 0 1 1 0 1 1 1 0 0 2 0 0 0 0 1 0 1 1 0 0 1 0 0 0 0 1 0 1 1 0 0 0 0 0 0 0 1 0 1 0 2 0 0 1 1 1 1 1 0 2 2 0 2 0 1 2 2 2 0 1 0 2 2 0 1 2 2 1 0 0 0 0 0 0 0 0 0 0 0 2 1 0 0 0 0 0 1 0 1 0 0 0 1 1 2 1 1 0 0 0 0 0 0 1 0 0 0 0 0 1 0 1 0 1 2 0 0 1 1 0 1 0 0 0 0 2 0 0 1 0 0 2 0 0 1 0 1 0 0 2 2 0 2 0 0 2 0 0 1 1 1 1 0 1 0 1 0 1 1 0 0 0 0 0 1 0 2 0 0 0 0 0 0 0 0 1 1 0 0 0 0 1 0 0 2 0 0 2 0 0 0 2 0 2 0 1 2 2 0 1 0 0 1 0 0 2 0 0 1 0 0 1 0 0 1 0 0 2 2 1 1 1 0 0 1 2 1 1 1 1 1 0 1 2 1 1 1 1 1 1 0 1 0 1 1 1 1 0 1 2 1 1 0 0 1 0 1 2 0 1 2 0 1 2 1 1 0 0 0 1 1 2 0 1 1 1 1 1 2 1 0 0 0 2 1 0 1 0 0 0 0 1 0 2 0 0 1 2 0 0 0 0 2 0 0 0 1 0 1 0 2 1 1 1 0 0 0 0 0 1 1 1 0 1 1 0 2 1 0 0 1 1 0 0 1 2 0 0 2 2 2 0 2 0 2 0 0 1 2 2 0 2 2 0 0 0 1 1 1 0 1 1 0 0 1 0 1 0 0 0 0 0 0 2 0 0 0 2 2 0 0 1 1 0 0 1 0 0 0 0 0 0 0 0 0 0 0 0 2 2 0 0 0 1 0 2 1 0 2 0 0 2 0 2 0 2 0 2 2 1 0 0 0 2 1 0 0 1 2 1 1 0 0 0 2 0 1 2 0 2 0 0 0 0 0 0 0 0 1 1 2 2 1 1 0 1 2 2 1 1 0 1 2 0 1 0 1 0 1 1 1 2 0 2 0 1 1 0 1 2 2 0 0 0 0 0 0 1 0 2 1 0 0 0 1 2 1 1 0 0 0 0 0 0 2 2 2 1 0 0 1 1 0 0 0 0 1 1 0 1 0 0 0 0 1 0 0 0 1 0 1 0 0 0 2 0 0 1 2 0 0 2 0 0 0 0 0 0 0 0 0 0 0 0 0 0 1 1 0 2 0 2 0 0 1 1 2 1 0 0 0 2 0 1 0 0 2 1 1 0 0 2 1 0 2 2 0 2 2 2 1 0 0 1 0 1 0 2 0 0 0 2 0 0 0 1 0 2 0 0 0 0 0 0 1 1 1 0 1 0 0 1 0 0 1 0 0 0 0 0 0 1 0 0 0 0 0 0 0 0 1 0 0 1 2 0 0 0 0 0 1 2 2 0 0 1 0 0 0 1 0 0 2 0 0 1 1 1 1 0 0 0 0 1 1 0 2 1 0 0 0 1 0 0 1 0 1 1 1 0 2 0 0 0 2 1 1 0 2 1 0 1 2 0 0 0 0 1 1 1 0 0 0 0 1 1 0 1 1 2 0 0 2 0 2 0 0 0 0 1 0 1 1 1 1 1 0 0 0 0 0 0 0 0 0 0 0 1 1 0 2 2 1 1 2 2 0 0 1 0 0 1 0 0 1 2 0 0 0 0 2 0 1 0
62 0 1 0 0 0 0 2 0 1 1 0 0 0 0 0 1 0 2 0 0 1 0 1 1 1 1 2 2 0 2 0 0 2 0 0 2 0 0 0 1 1 0 0 0 0 0 0 1 0 0 1 0 0 0 0 0 0 1 1 1 0 2 2 0 1 1 0 2 0 1 0 2 0 2 2 0 1 2 0 1 0 2 0 1 0 0 0 0 2 0 0 1 0 0 0 0 1 0 1 1 0 1 0 2 0 2 0 0 0 0 1 0 2 2 2 0 0 0 2 2 0 1 1 0 1 0 1 1 1 1 1 0 0 0 0 0 0 0 0 1 0 0 0 1 0 0 0 1 1 0 0 0 0 0 0 0 0 1 1 1 0 0 2 0 0 0 2 0 2 0 0 0 2 2 1 1 0 0 0 0 1 1 2 2 1 1 0 0 0 0 0 1 1 1 1 1 1 0 0 0 0 0 0 2 1 1 1 1 2 0 1 0 0 1 0 1 1 0 2 0 0 0 2 0 0 0 1 0 0 0 0 0 1 2 0 1 2 0 0 0 1 2 0 2 2 1 0 1 1 1 1 2 0 0 1 0 0 0 0 0 0 0 0 2 0 0 1 1 1 0 1 1 0 0 0 0 1 1 0 0 1 0 1 2 0 1 0 0 1 0 0 0 1 2 0 1 1 1 2 1 0 0 0 0 1 1 1 1 1 1 2 0 1 1 0 2 0 1 1 1 0 1 1 0 0 0 0 0 0 0 0 0 0 0 0 0 1 0 0 0 0 2 0 0 2 0 0 0 0 0 0 0 2 0 0 0 0 0 1 1 1 0 1 0 0 0 2 2 0 2 0 0 2 0 0 1 2 1 1 2 0 0 1 0 0 2 0 0 1 0 1 0 0 2 0 0 1 0 0 0 0 0 2 2 0 0 0 0 1 0 0 0 0 1 0 1 1 0 1 0 2 0 1 0 2 2 1 0 0 1 1 0 1 1 1 1 0 0 0 2 0 2 0 0 1 1 0 1 2 0 0 1 2 2 1 2 2 0 2 2 2 0 0 0 0 0 2 0 0 0 0 2 2 1 1 0 2 2 0 1 0 0 0 2 1 0 1 1 0 0 0 0 0 0 0 1 1 0 1 1 1 2 1 2 1 2 0 1 0 0 1 1 1 0 0 1 1 0 2 1 2 0 0 1 1 1 0 0 2 0 0 0 0 0 0 0 1 2 0 1 1 0 1 1 0 0 1 1 1 0 0 1 0 2 1 0 0 0 1 0 0 1 2 0 0 2 2 2 0 1 1 1 0 1 0 2 1 0 1 2 0 0 0 0 0 0 0 0 1 0 0 0 0 1 0 0 0 0 0 0 1 0 0 0 2 1 0 0 1 0 0 0 0 1 1 0 0 0 0 0 0 0 0 0 1 1 0 1 1 0 0 1 1 2 0 2 0 0 1 0 0 0 1 1 1 2 1 1 0 0 1 2 1 2 0 1 1 1 0 0 0 0 0 0 2 2 2 1 1 1 1 0 0 0 0 0 1 0 1 1 0 0 1 2 0 2 0 1 2 1 1 1 0 1 0 0 0 0 1 0 1 0 0 1 0 1 2 2 0 0 0 0 0 0 2 0 0 0 0 0 0 0 2 2 1 0 0 0 0 0 0 0 0 1 0 0 0 1 2 0 0 0 0 0 0 0 0 0 0 0 0 0 0 0 0 0 0 2 0 0 0 2 2 0 0 2 0 1 2 0 0 1 2 2 0 0 0 1 1 0 1 0 0 0 1 1 1 1 2 1 1 1 0 1 0 1 2 0 2 0 2 0 0 2 1 2 0 0 2 2 1 1 1 0 1 2 2 2 0 2 2 0 2 0 2 0 0 0 2 0 1 0 0 0 1 1 1 1 0 1 0 0 0 0 0 0 0 1 0 0 0 0 0 0 0 0 0 0 0 0 0 0 0 0 1 0 0 1 1 1 0 1 2 0 0 0 0 1 2 2 0 2 1 0 0 0 1 0 0 2 2 0 1 1 1 1 0 0 0 1 1 1 1 2 2 0 1 0 1 1 0 0 0 0 1 1 1 2 0 1 0 2 1 1 0 1 2 0 1 2 0 0 1 0 0 1 2 0 0 0 0 2 2 0 0 0 1 1 1 1 0 2 0 0 0 0 1 0 2 1 0 0 0 1 1 2 0 1 1 0 0 0 0 0 1 1 1 1 0 0 0 2 2 0 0 1 0 0 1 0 0 0 2 0 1 0 0 0 0 1 0
63 0 0 0 2 1 1 1 0 1 0 1 0 0 0 0 0 0 2 1 1 2 0 0 0 0 0 2 2 0 1 1 0 0 0 0 2 1 1 0 1 0 1 2 0 0 1 0 0 1 1 2 0 0 1 1 0 0 1 2 0 0 1 0 0 0 2 0 1 0 0 0 2 0 1 2 1 1 1 0 1 0 2 1 1 0 1 1 1 2 1 2 2 2 1 0 1 2 0 0 1 0 0 0 2 0 2 0 0 0 0 1 2 2 2 2 2 1 0 1 2 1 0 0 0 0 0 1 1 1 0 1 0 0 0 0 0 0 1 0 1 0 0 0 1 0 0 0 1 1 0 0 0 1 1 1 1 0 0 1 0 1 0 0 0 1 0 1 0 1 1 0 0 1 1 2 1 0 0 0 0 1 0 2 2 1 1 2 1 0 0 1 1 1 1 1 1 1 0 0 0 1 0 2 2 0 0 0 1 1 1 1 0 0 1 0 0 0 1 0 2 1 0 0 1 1 1 0 0 0 1 0 0 0 2 0 1 2 0 1 1 0 2 1 1 1 0 0 2 0 0 0 0 0 2 2 0 1 1 1 1 1 0 0 1 0 0 0 1 1 0 1 0 0 2 1 0 0 1 0 0 1 0 1 1 0 0 1 1 2 0 1 1 2 2 1 1 1 0 2 0 0 0 0 0 0 0 2 1 0 1 2 0 0 1 0 2 0 0 1 0 0 0 0 2 0 1 0 1 1 0 1 0 0 0 0 0 1 0 1 1 1 2 1 0 0 2 0 1 2 2 0 0 1 0 1 0 0 0 1 0 0 1 0 1 1 0 2 1 1 1 1 1 2 0 1 2 2 1 1 1 0 0 0 1 0 0 0 0 1 0 0 0 0 2 0 0 1 0 0 0 0 0 1 0 0 1 2 0 2 0 0 2 1 0 0 0 1 0 0 0 1 0 1 1 1 0 1 0 0 1 1 0 0 1 0 0 0 0 0 0 0 1 1 0 2 2 0 2 1 0 0 0 2 1 0 1 2 1 1 1 1 1 1 1 2 2 0 0 1 1 1 2 2 1 1 0 2 2 0 0 0 0 0 1 1 0 0 1 1 0 1 1 0 1 0 2 1 0 1 1 1 1 1 1 1 1 1 0 0 0 1 0 1 1 1 0 0 0 1 0 2 1 1 0 2 0 1 0 2 0 1 2 0 0 1 1 0 1 2 1 0 0 2 2 0 0 0 2 2 0 1 2 1 2 0 0 1 0 1 0 0 2 2 0 0 2 1 1 0 0 1 0 0 0 0 1 2 0 2 2 0 2 0 0 0 2 1 0 1 0 0 0 0 0 0 0 0 0 0 0 2 0 0 0 2 2 0 1 0 0 0 0 1 0 1 1 0 0 1 0 0 0 0 0 2 2 1 0 0 0 0 1 2 1 1 2 0 0 1 0 0 0 0 2 0 2 1 0 0 0 1 2 0 1 0 2 2 2 0 0 0 1 1 0 1 0 2 0 1 1 0 1 0 0 1 2 1 0 0 1 0 1 1 0 1 1 1 0 1 1 0 1 0 1 0 0 0 1 1 0 2 0 1 1 0 1 1 2 0 1 1 0 0 0 1 0 2 1 0 0 0 0 1 2 1 0 0 1 0 0 0 0 2 0 0 1 0 0 1 1 1 0 0 0 1 0 1 0 2 1 1 1 0 0 0 0 0 2 0 0 0 2 1 0 1 2 0 2 2 0 0 1 0 0 0 0 0 1 1 0 1 0 0 0 1 0 0 0 2 2 0 0 0 0 0 0 0 0 0 0 0 0 0 0 1 0 0 0 1 1 1 1 1 0 1 1 1 0 0 0 0 0 1 0 1 0 0 0 2 0 1 1 1 0 1 1 0 0 0 0 0 1 0 1 0 1 0 0 0 0 0 1 0 0 1 1 0 0 0 0 0 0 1 0 0 0 0 2 0 0 0 1 1 0 1 0 1 0 2 1 0 2 0 0 0 0 1 1 0 1 1 1 2 2 2 2 0 0 0 1 1 1 0 1 1 0 0 0 1 0 0 0 0 1 1 0 1 2 1 0 1 2 2 1 0 1 0 0 0 2 0 0 2 0 0 0 0 0 0 0 0 2 2 0 1 1 1 0 0 1 0 0 0 2 0 2 1 0 1 1 1 0 1 0 0 0 0 1 1 0 0 0 0 0 0 0 1 1 0 0 0 0 0 0 0 0 0 0 0 0 0 1 2 0 0 0 0 2 0 0 1
64 0 1 0 1 0 0 2 1 1 1 1 0 1 0 0 0 0 2 1 1 2 0 0 0 0 0 2 2 0 2 1 0 0 2 2 2 1 1 0 0 0 0 0 0 0 0 0 1 0 0 2 0 0 1 2 0 0 2 0 2 0 2 1 0 0 1 1 1 0 0 2 2 0 1 2 1 0 1 1 0 0 2 0 2 0 0 0 0 2 0 0 1 0 1 0 1 1 0 1 0 1 0 0 2 2 2 1 1 0 0 2 1 2 2 2 0 1 0 2 2 1 1 1 0 0 0 0 2 2 0 0 0 0 0 0 0 0 0 1 1 0 0 0 1 0 0 0 0 0 0 0 0 0 0 0 0 1 0 1 0 0 0 0 1 1 0 2 0 1 0 1 2 1 2 1 0 1 0 0 0 0 0 1 1 1 0 0 0 0 0 0 0 0 1 0 0 1 0 0 0 0 0 2 2 0 0 0 0 0 0 0 1 0 2 2 1 1 1 1 1 1 2 2 0 0 2 0 0 0 0 0 0 0 0 0 0 2 1 1 0 0 1 1 2 2 0 0 2 0 0 0 0 0 0 1 1 1 0 1 0 1 0 0 2 0 0 0 1 0 0 2 0 0 0 0 0 1 2 0 2 2 1 1 2 1 0 2 0 2 0 0 0 2 1 0 1 1 1 0 0 0 1 1 1 1 1 2 2 1 0 1 0 0 1 0 2 1 0 1 0 0 0 0 0 0 0 0 0 0 0 1 0 0 0 0 0 2 1 2 2 1 2 0 0 0 2 0 2 0 1 1 0 1 0 1 0 1 0 1 0 1 1 1 1 0 0 2 2 0 2 0 1 2 0 2 1 2 1 1 0 2 0 1 1 1 1 0 0 2 0 1 0 0 1 1 0 1 1 1 0 1 0 2 1 0 1 1 0 1 0 0 0 0 2 0 2 0 0 0 0 1 1 1 1 1 0 0 0 0 0 0 1 1 1 1 0 1 0 1 0 0 2 1 1 2 2 0 1 0 0 0 1 2 2 1 2 1 1 1 1 2 0 0 0 1 0 1 0 1 1 2 0 0 2 1 1 1 2 1 0 0 1 0 2 0 0 2 2 0 2 2 0 1 2 0 2 2 1 1 1 0 1 1 1 1 1 0 1 0 0 1 0 2 0 0 0 0 1 2 1 2 1 1 1 2 1 1 1 2 0 1 1 0 0 1 1 1 1 1 0 0 0 0 1 1 0 1 1 1 0 1 0 0 2 2 0 1 0 0 1 0 1 1 1 0 0 1 1 1 1 1 0 0 0 0 0 0 0 0 2 0 1 0 0 0 1 0 0 1 0 0 0 0 2 0 0 0 0 0 0 2 0 0 0 1 2 0 0 1 1 0 1 1 1 1 1 0 0 0 0 0 0 0 0 1 1 0 0 0 1 1 1 2 1 0 2 0 0 0 1 1 0 1 1 1 2 1 1 0 0 1 0 1 1 0 1 1 1 0 0 0 2 0 0 2 1 1 1 1 1 1 0 0 1 1 1 2 1 1 2 1 1 1 2 1 2 0 1 2 2 0 0 0 0 0 0 0 0 1 0 2 0 1 0 0 0 2 1 0 0 0 0 0 0 0 0 1 1 0 0 0 1 2 2 0 0 0 0 0 0 0 1 1 2 2 1 0 0 1 1 1 0 1 1 0 0 1 0 0 0 1 0 1 1 0 1 0 2 0 0 0 0 1 0 1 2 0 2 1 1 0 1 2 2 0 0 0 2 0 0 0 1 1 0 2 0 2 2 2 0 2 1 0 1 0 0 1 0 1 0 2 0 0 1 1 2 0 1 2 2 1 1 1 1 2 2 2 1 0 1 1 0 0 0 1 0 0 0 1 0 0 1 1 0 1 0 0 0 0 0 0 2 0 2 0 1 0 1 0 0 0 0 0 0 0 0 0 1 0 0 0 0 0 2 0 0 0 1 0 0 0 1 1 0 1 0 2 1 2 1 1 2 0 0 0 0 0 1 0 0 1 0 1 1 0 0 0 0 0 0 2 2 0 1 1 1 0 0 1 1 0 0 0 0 0 1 0 1 0 0 0 1 1 2 0 2 1 1 0 2 0 1 2 0 0 0 0 0 2 0 0 2 1 1 2 0 0 1 0 1 0 2 0 0 0 1 0 0 0 2 0 0 1 0 0 0 0 0 2 0 1 0 0 0 0 0 0 1 0 0 0 0 0 0 0 0 0 1 0 1 1 0 1 1 0 0 1 1 0 0 1
65 1 0 0 1 1 1 2 0 2 1 0 1 1 0 0 0 0 1 1 1 1 0 1 0 0 2 1 1 1 2 0 1 2 0 0 1 1 1 0 0 0 1 1 1 1 1 0 0 0 0 0 1 1 1 0 0 0 0 1 1 1 1 1 1 1 1 0 2 1 0 1 2 0 1 2 1 0 2 0 0 0 1 1 2 0 0 0 0 2 0 0 1 0 1 0 1 0 0 0 2 0 1 0 2 0 2 0 0 0 0 2 0 1 2 2 1 0 0 1 2 0 1 1 0 0 0 1 1 1 1 0 0 0 1 0 0 0 0 2 1 0 0 0 1 2 0 0 0 1 0 0 0 1 0 0 0 0 0 1 0 1 0 2 0 1 0 2 0 2 0 0 0 2 1 0 2 0 1 1 0 1 1 2 1 1 1 1 1 1 1 1 1 1 1 0 0 2 0 0 0 0 0 0 1 1 1 0 0 2 0 1 0 0 1 2 2 0 1 1 1 1 1 2 0 0 1 0 0 0 0 0 0 0 2 0 0 1 0 0 0 0 2 0 2 2 1 0 2 0 0 0 0 0 0 2 1 0 0 0 0 0 0 0 0 0 0 0 1 0 0 2 2 2 0 1 0 1 2 0 1 2 0 1 2 0 0 1 0 1 0 0 0 2 2 0 2 1 1 1 1 0 0 0 0 0 0 1 1 0 1 2 0 1 1 0 1 0 0 1 1 1 0 0 2 0 1 2 0 2 0 1 0 0 0 0 0 2 1 1 0 1 2 0 1 0 2 0 1 1 1 0 1 2 1 0 0 0 0 2 0 0 2 0 2 0 0 2 0 2 0 2 1 2 0 1 2 0 0 2 0 1 0 1 1 1 1 0 0 0 0 1 1 1 2 0 1 0 0 0 0 0 0 2 1 0 1 0 0 2 0 0 0 0 2 0 1 0 0 0 0 0 1 0 1 1 0 1 0 0 1 0 0 1 0 0 1 1 0 1 1 0 2 0 0 0 2 0 1 1 0 0 0 2 1 0 1 2 0 1 1 1 2 1 2 2 2 1 0 0 0 1 1 1 1 1 0 2 1 1 1 0 2 1 2 1 0 0 1 0 1 1 0 2 2 0 2 2 1 1 1 0 2 0 2 1 2 1 0 0 0 1 0 0 1 0 0 0 0 1 0 2 0 0 1 1 1 0 1 2 0 0 2 1 0 1 0 0 0 1 0 0 0 0 1 0 0 1 1 1 1 1 0 0 1 0 0 1 1 1 0 1 0 2 0 0 2 0 0 1 0 0 0 0 0 0 1 0 0 0 1 0 0 0 0 0 2 1 1 2 1 0 1 0 1 0 0 1 1 0 1 0 1 0 0 1 1 0 0 0 1 0 0 0 0 0 0 0 0 0 0 0 0 0 0 1 2 1 0 0 0 1 0 1 2 1 2 0 1 1 1 2 1 1 1 0 2 1 0 0 0 1 0 1 2 0 2 1 0 0 0 0 1 0 2 2 0 2 0 0 0 0 1 0 1 0 0 1 2 2 1 1 0 1 1 1 1 1 1 1 1 0 0 0 0 0 0 0 1 1 0 1 0 2 2 0 0 2 2 1 1 0 0 2 0 1 0 2 1 0 1 0 0 2 1 1 0 0 0 0 1 1 1 1 2 2 1 0 0 1 1 1 0 0 0 1 0 1 0 1 1 1 0 0 0 0 0 0 2 0 0 1 1 0 0 0 1 0 2 1 1 0 0 0 0 1 0 0 1 0 1 0 0 0 0 2 0 1 0 2 1 0 1 0 0 0 0 0 0 2 0 2 0 0 1 1 0 0 1 2 2 0 0 0 2 2 2 1 1 0 1 1 0 1 1 2 0 0 0 2 1 0 0 0 0 1 0 0 1 0 1 1 1 1 1 0 1 1 0 0 0 0 0 0 0 0 0 0 1 1 0 1 0 0 0 1 0 0 0 0 0 0 1 1 0 1 1 2 1 2 1 1 2 1 1 1 0 0 0 0 1 2 0 2 2 1 2 0 0 0 0 2 1 0 2 2 0 1 0 1 1 0 0 0 1 1 1 1 1 1 0 1 2 2 2 0 0 2 0 0 2 0 0 2 0 0 0 0 0 1 1 0 2 1 0 0 1 1 1 1 0 1 1 0 1 0 1 0 0 1 0 0 0 0 0 1 0 1 1 1 1 0 0 0 1 0 1 2 1 1 0 1 1 1 0 0 1 0 2 1 1 1 0 1 0 1 0 0 0 0 1 0
66 0 0 0 0 0 0 1 0 1 0 1 0 0 0 0 0 0 0 2 0 2 0 0 0 0 1 2 2 0 2 1 0 1 1 1 2 2 0 0 1 0 0 0 0 0 0 0 0 1 1 1 1 0 0 1 0 0 1 0 2 0 1 1 0 1 0 0 1 0 0 2 1 0 1 1 0 2 2 0 1 0 2 0 0 0 0 0 0 2 0 0 1 0 0 0 0 2 0 2 1 0 0 1 2 0 2 1 1 0 0 1 0 1 1 1 0 1 1 1 1 1 0 0 0 0 0 0 2 2 0 0 0 0 0 0 0 0 0 1 1 0 0 0 0 2 0 1 1 1 0 2 0 0 0 0 0 1 0 1 0 0 1 1 1 1 0 1 0 1 0 0 2 0 2 2 0 1 0 0 0 0 0 2 1 0 0 2 2 1 1 1 1 1 2 0 1 2 0 2 0 2 0 1 2 1 1 0 1 0 1 1 1 0 0 1 1 1 1 1 1 1 0 1 1 1 0 0 0 0 0 0 0 0 2 0 1 2 0 0 0 0 2 0 2 2 1 0 2 0 0 0 0 0 0 0 0 0 1 1 1 1 0 0 0 0 1 0 2 1 0 1 2 2 0 0 0 0 1 0 0 0 0 1 2 2 1 0 0 1 1 1 0 2 2 0 0 1 1 1 1 1 1 1 1 0 1 2 1 0 0 0 0 0 1 0 1 1 1 1 0 1 0 0 1 0 1 0 0 1 0 0 0 0 0 0 0 1 0 1 1 1 2 0 0 1 1 0 1 1 1 0 0 2 0 0 1 1 0 1 0 0 1 1 1 0 0 2 1 1 1 1 1 2 0 1 2 2 0 2 2 0 0 0 0 0 0 1 1 0 0 1 1 0 2 0 1 0 0 0 0 0 0 2 2 0 1 1 0 1 0 0 0 0 2 0 2 0 0 1 0 1 0 2 1 2 1 0 0 0 0 0 0 2 0 0 1 1 1 1 0 0 2 0 0 2 0 1 2 0 0 0 1 2 2 1 2 1 0 0 1 1 0 0 0 1 1 2 0 0 1 0 1 1 1 0 1 2 2 1 0 0 1 0 1 1 0 2 2 0 1 2 1 0 1 0 2 1 1 2 0 1 0 0 1 0 2 2 0 0 0 2 1 1 0 0 1 1 0 2 1 2 1 0 1 2 0 0 1 1 0 2 1 0 1 0 0 2 2 0 1 1 0 0 0 1 1 1 1 2 0 1 0 0 1 0 1 0 0 1 0 0 1 1 0 0 1 0 0 0 0 1 1 0 0 1 2 0 0 0 2 0 0 0 0 0 0 0 0 0 0 0 0 0 0 0 1 1 1 0 1 1 0 0 0 2 0 0 0 0 0 0 0 0 0 1 1 0 1 1 0 0 0 0 0 0 1 2 0 0 0 1 0 1 1 1 2 0 0 0 0 0 0 0 1 1 2 1 0 0 0 2 1 1 1 0 1 2 2 0 0 0 1 1 1 1 1 2 0 1 1 0 1 0 1 0 1 1 1 1 1 0 0 2 2 1 2 0 0 1 2 1 1 0 1 0 0 0 1 2 0 2 0 0 1 0 0 2 2 0 0 0 0 1 0 1 0 2 1 0 0 0 0 2 2 2 1 0 1 0 2 1 0 2 0 0 0 0 0 0 0 0 0 0 0 1 0 1 0 1 1 1 1 0 0 0 0 0 1 1 1 1 2 2 0 0 2 0 2 1 1 0 0 0 0 1 0 0 0 0 0 0 1 1 1 0 0 1 0 1 0 1 2 0 1 0 0 0 0 0 1 1 0 0 2 1 1 1 0 1 0 0 1 1 1 2 2 2 2 1 2 2 0 0 1 1 0 0 0 2 0 1 0 0 0 1 0 0 2 0 1 1 2 0 2 1 1 0 0 1 0 0 0 0 0 0 0 0 1 1 0 0 1 0 0 2 0 0 2 0 0 0 1 1 0 0 0 1 0 1 1 0 2 1 0 0 0 0 1 1 1 2 1 1 2 2 2 0 0 1 0 1 1 0 1 2 0 0 0 0 0 0 0 0 0 0 2 1 1 1 0 1 1 0 1 0 1 2 2 0 1 0 1 2 0 0 0 2 0 0 0 0 0 1 0 0 1 0 0 0 2 0 1 0 1 0 1 1 0 1 2 0 1 0 0 0 0 0 0 0 0 0 0 0 1 0 1 1 1 0 0 0 0 0 0 0 1 0 0 1 0 0 0 1 1 0 0 0 1 0 0 1
67 0 2 0 0 0 0 1 0 0 0 2 1 1 0 0 0 1 2 1 0 1 0 1 1 1 2 1 2 1 0 2 0 1 2 0 1 2 0 0 2 0 0 0 0 0 0 0 0 1 1 1 0 1 0 1 0 0 0 1 1 1 2 1 0 0 2 0 1 0 0 1 1 0 1 1 0 1 1 0 1 0 2 0 1 0 1 1 1 2 0 1 1 0 0 0 0 0 0 0 2 0 0 0 2 1 2 1 1 0 0 2 1 2 2 2 1 0 0 0 2 0 2 2 0 2 0 2 2 2 0 2 0 0 0 0 0 0 0 0 1 0 0 0 0 2 0 0 1 2 0 0 0 0 0 0 1 0 0 0 0 0 0 2 1 2 0 1 0 0 2 0 1 2 1 1 1 0 1 1 0 2 1 2 2 1 2 1 0 0 0 1 0 1 2 0 0 2 0 1 0 1 0 2 2 1 2 0 1 1 0 0 1 0 2 1 1 0 1 1 1 0 1 2 0 0 1 0 0 0 0 0 1 1 1 0 1 2 0 0 0 0 1 0 2 2 0 0 1 0 0 0 0 0 0 0 1 0 0 0 0 1 0 0 0 0 0 1 2 1 0 2 0 0 0 0 0 1 2 0 1 0 1 2 1 2 0 1 0 2 1 2 0 1 2 0 0 0 0 1 0 0 1 1 1 0 0 1 2 0 0 2 0 2 0 0 2 1 1 0 1 1 2 0 2 0 1 0 2 0 0 1 0 0 0 0 0 1 0 0 1 1 0 0 1 0 2 0 0 0 0 0 0 2 0 0 1 0 0 2 0 0 0 0 0 0 0 2 0 2 0 2 0 2 0 1 1 0 1 1 1 1 0 1 0 1 1 1 1 1 0 0 1 0 2 0 0 2 0 0 0 0 0 2 2 1 0 0 0 1 0 0 0 0 2 0 1 0 0 0 0 2 0 0 1 2 2 1 0 0 1 1 0 1 0 0 0 0 0 0 2 0 1 1 1 2 1 1 2 1 0 0 0 2 1 0 1 1 1 1 1 0 0 0 1 1 1 1 0 0 0 1 0 0 2 0 2 1 2 0 1 1 2 1 1 1 0 0 1 1 0 1 0 0 0 0 1 2 2 2 0 0 0 0 0 2 1 1 1 0 1 1 0 1 0 0 0 0 0 0 1 2 0 0 1 2 0 0 0 1 1 0 2 2 2 0 0 0 1 1 1 1 0 1 1 0 0 2 0 0 0 0 0 0 2 1 0 1 0 0 0 0 1 2 0 0 1 2 2 0 1 1 0 0 0 1 1 0 0 0 2 0 0 0 0 0 0 0 0 1 0 0 0 0 0 0 0 1 2 0 0 0 0 0 0 1 2 0 0 1 2 0 0 1 0 0 0 0 0 0 0 0 0 0 0 0 0 1 0 0 0 0 0 0 1 1 1 0 0 2 0 1 0 1 1 0 2 0 0 0 0 2 0 0 1 0 2 1 1 0 0 0 2 2 0 0 2 2 0 1 1 0 0 1 1 0 0 1 0 0 1 1 0 2 2 2 1 1 1 1 1 0 0 1 1 0 0 1 1 2 2 0 0 1 1 0 0 1 0 1 0 0 0 0 0 1 0 1 0 0 0 0 1 2 1 1 1 0 0 0 1 0 0 2 1 1 0 0 1 1 0 0 0 0 0 1 0 1 0 0 0 1 0 0 0 0 0 0 0 0 0 0 1 2 0 1 2 0 2 2 0 0 0 1 1 0 0 0 1 0 1 0 0 0 0 0 1 2 0 2 0 0 1 1 2 1 1 0 0 1 0 2 0 0 2 1 2 1 0 2 1 0 1 1 1 2 2 2 2 0 2 2 0 2 0 1 0 0 0 1 0 0 1 2 0 2 0 0 0 0 0 0 1 0 1 0 1 0 0 0 0 0 0 0 0 0 0 1 0 0 2 0 0 0 1 0 0 0 1 0 0 0 1 1 0 0 0 1 1 2 2 0 1 0 0 0 0 0 0 0 1 1 1 1 1 1 1 0 1 2 0 0 1 1 2 2 0 2 0 1 0 0 0 0 1 1 1 1 1 0 1 0 1 1 2 0 2 1 1 1 1 0 0 2 0 0 0 0 0 2 0 0 2 1 0 0 1 0 2 1 1 0 1 0 1 0 2 0 0 0 2 0 0 0 1 1 0 0 0 0 0 0 0 0 0 2 2 1 1 0 0 0 0 0 2 2 2 0 1 1 0 0 0 1 0 1 0 0 0 0 0 0
68 0 2 0 1 0 0 1 0 1 1 1 1 2 1 1 1 0 1 1 1 1 0 0 0 0 0 0 0 1 2 1 1 0 2 1 1 1 0 0 1 0 0 1 1 1 1 0 0 0 0 0 0 0 1 2 0 0 0 0 0 1 1 2 0 0 1 0 1 0 0 1 2 0 2 2 0 2 2 0 1 0 2 0 1 0 0 1 1 2 1 2 0 0 0 0 0 1 0 1 1 0 0 0 2 0 2 1 1 1 0 1 0 1 1 1 0 0 1 0 1 0 2 2 0 1 0 0 2 1 1 1 0 0 1 1 0 0 0 1 0 0 1 0 1 1 0 1 1 2 0 0 0 1 1 0 1 1 1 1 0 0 0 1 0 2 0 2 0 1 0 0 0 2 2 1 2 1 0 0 0 1 1 2 2 1 1 1 1 0 0 0 0 0 2 0 1 2 0 1 0 1 1 0 2 1 0 1 1 1 1 1 1 0 1 0 0 1 1 0 2 1 1 2 0 0 1 0 0 0 0 0 0 0 1 1 0 2 0 0 0 0 2 1 2 2 0 0 2 0 1 0 0 0 0 2 2 0 0 0 0 0 0 0 1 0 1 0 1 0 0 0 1 1 1 1 0 1 2 0 1 1 2 2 2 1 1 2 0 2 1 1 0 2 2 0 1 0 1 2 1 0 0 0 0 0 0 1 1 0 1 0 0 1 2 0 1 0 0 0 2 2 2 0 2 0 1 0 1 1 0 1 0 0 0 0 0 0 0 1 1 1 1 0 0 0 2 0 2 0 0 0 1 1 1 1 1 0 0 0 0 0 1 0 1 0 0 2 1 1 1 1 1 2 0 1 2 0 0 2 1 2 0 1 0 0 0 0 0 1 0 1 0 1 2 1 0 1 0 0 0 0 0 2 1 1 1 0 0 2 0 0 0 0 1 0 1 1 0 0 0 1 1 1 0 1 0 2 0 2 2 0 0 0 0 0 1 0 0 1 1 0 2 0 0 1 1 0 0 0 0 0 1 1 1 1 1 2 0 1 0 1 0 0 0 1 1 1 0 0 0 1 1 1 2 1 1 1 0 0 0 0 1 0 1 2 0 2 2 0 1 2 0 1 0 0 1 0 0 2 0 0 2 2 2 0 2 0 0 0 0 1 2 0 0 0 1 0 0 1 0 2 0 0 0 1 0 2 0 2 0 2 1 1 0 1 1 1 1 1 0 0 0 0 1 0 0 1 1 1 1 1 0 0 2 2 0 1 0 0 1 0 0 0 0 0 0 1 1 0 1 1 1 0 0 0 0 1 0 1 1 0 0 0 1 0 0 0 0 0 1 1 0 0 1 0 0 0 0 0 0 2 0 0 0 2 1 0 0 1 0 0 0 0 0 0 0 0 0 1 0 0 0 1 0 0 1 0 0 0 0 1 0 1 2 0 2 0 1 2 1 1 1 1 0 2 2 1 0 0 0 2 2 1 2 0 1 2 1 0 0 0 2 0 1 2 0 2 1 1 1 1 2 0 0 0 0 1 0 0 1 1 0 2 2 1 1 0 0 1 1 1 0 1 0 0 0 0 0 1 0 0 0 2 2 0 0 1 2 0 0 0 0 0 0 0 0 1 1 0 1 0 0 2 1 1 1 0 1 0 2 1 0 2 0 0 1 0 0 0 0 0 0 0 0 1 0 1 0 0 0 0 1 0 0 0 0 0 1 0 0 0 0 1 0 1 1 0 2 2 0 0 0 1 1 0 0 0 1 0 1 0 0 0 0 1 1 2 0 2 0 2 1 0 0 0 0 0 0 1 0 2 0 0 2 0 0 0 1 2 2 0 1 1 0 2 1 2 2 0 2 2 0 0 0 0 0 0 1 2 0 0 1 1 0 0 0 0 1 0 1 1 1 0 1 0 0 1 0 1 0 0 0 0 0 1 1 0 0 0 0 0 0 0 0 0 1 0 1 0 0 0 1 1 0 0 0 0 1 2 2 0 1 0 0 0 1 0 0 0 0 1 0 2 2 2 2 0 0 2 0 0 1 0 1 2 0 1 0 1 0 0 0 0 1 1 1 0 2 0 0 0 2 2 1 0 1 1 0 1 2 0 0 1 0 0 1 0 0 1 0 1 1 2 1 2 0 0 0 0 2 0 1 0 1 1 2 1 0 1 2 0 0 0 1 1 0 0 0 1 0 1 0 0 0 1 1 1 1 0 0 0 1 1 0 0 1 0 0 0 0 0 0 0 0 0 0 1 2 0 1 1
69 0 1 0 1 1 1 0 0 1 1 1 0 0 0 0 0 0 1 1 1 2 0 0 0 0 2 0 1 1 2 0 1 2 0 1 1 1 0 0 2 0 0 1 0 1 0 0 2 0 0 2 0 1 1 0 0 0 2 0 1 2 2 2 0 0 2 0 1 0 0 1 2 0 1 2 1 2 2 0 1 0 2 0 2 0 0 0 0 2 0 0 1 1 1 0 1 2 0 2 2 0 1 0 2 0 2 1 1 0 0 1 1 2 2 2 2 0 1 0 1 0 2 2 0 1 0 1 1 1 0 0 0 0 1 0 0 0 0 0 2 0 0 0 0 0 0 0 1 1 0 0 1 0 0 1 1 1 0 0 0 0 0 1 1 1 0 0 1 0 0 2 0 2 1 1 1 0 0 0 1 1 1 1 1 1 1 1 0 0 0 1 0 0 1 0 0 2 0 2 0 2 0 2 2 1 1 0 1 0 0 2 1 0 0 1 1 1 0 2 0 1 1 1 1 1 1 0 0 0 0 0 1 1 0 0 1 2 0 0 0 0 2 1 2 2 0 0 2 0 0 0 0 0 0 2 2 0 0 0 0 1 0 0 0 0 0 0 1 1 0 0 1 1 1 1 0 2 2 0 1 1 1 2 2 1 0 1 1 2 1 2 1 2 2 1 1 0 0 1 0 0 1 1 1 0 0 1 0 0 0 0 0 1 2 1 2 0 1 0 1 1 1 0 1 0 1 0 0 1 0 1 0 0 0 0 0 2 1 0 0 0 2 1 0 0 2 0 1 0 0 0 0 0 0 2 0 0 0 2 0 0 1 0 1 1 0 1 2 0 2 0 1 2 0 1 2 2 0 2 2 2 0 0 0 0 1 0 0 0 0 0 0 0 2 0 1 2 0 0 0 0 0 2 2 2 0 1 0 2 0 0 1 0 1 1 1 1 0 0 0 2 0 2 0 1 1 0 0 0 0 0 0 1 0 0 2 1 0 0 1 0 1 0 0 0 2 0 1 0 0 1 1 2 1 1 1 2 2 0 1 2 1 1 1 1 1 2 0 0 0 0 2 2 2 2 0 2 2 1 1 1 0 0 2 2 0 0 1 0 0 1 0 1 1 1 1 2 2 2 0 0 1 1 1 0 2 2 0 0 0 2 2 0 0 1 1 0 0 1 1 2 0 0 0 1 1 2 0 2 0 2 1 0 0 2 1 1 1 0 0 0 0 0 1 0 0 1 1 1 0 0 1 0 1 1 0 2 0 0 1 0 0 2 0 0 2 0 0 1 0 1 0 0 0 0 1 0 0 0 2 0 1 0 0 0 1 0 0 1 0 0 1 0 0 1 0 0 1 0 0 1 0 0 2 2 0 0 0 2 0 0 0 0 0 0 0 0 0 0 0 0 0 0 0 0 2 1 0 0 0 1 0 2 2 1 2 0 0 0 1 0 0 1 0 2 2 2 0 0 0 2 1 0 1 0 1 2 1 0 0 0 1 0 2 2 0 1 2 0 0 2 0 0 0 0 0 0 1 2 0 2 0 1 1 1 1 0 0 2 2 0 0 1 1 0 0 0 1 2 0 1 0 1 1 0 0 2 2 1 0 0 0 1 0 0 0 2 0 0 0 0 0 2 1 2 0 0 2 0 2 2 1 2 1 1 0 0 1 1 0 0 1 0 1 1 0 0 0 0 0 0 0 0 0 1 0 0 2 0 0 0 1 1 0 0 1 0 2 1 1 0 0 0 0 0 0 0 1 1 0 1 1 1 1 1 0 2 0 2 0 0 1 0 1 0 1 1 0 1 0 1 0 0 1 1 1 0 0 2 2 0 0 0 1 1 1 1 1 0 1 1 0 1 0 1 0 0 0 1 0 0 1 1 0 1 0 1 2 0 1 0 1 0 1 1 0 0 0 1 1 0 2 0 1 1 2 1 0 1 0 1 1 0 0 2 0 0 1 0 0 0 1 1 0 0 0 1 0 2 1 1 2 0 0 0 0 0 1 0 1 2 0 1 2 2 2 0 0 1 1 0 1 0 1 2 0 1 1 1 1 0 0 0 1 1 1 0 2 0 0 0 2 1 0 0 2 2 1 0 1 0 2 2 0 0 1 1 0 0 0 1 1 1 0 0 1 2 0 2 0 0 1 0 1 0 1 1 0 1 2 0 0 0 0 2 0 0 0 1 0 0 0 0 1 0 1 1 1 0 0 0 1 1 0 1 1 0 0 0 0 0 1 2 0 0 0 0 0 0 1 0
70 1 2 1 0 1 1 1 1 2 2 0 1 1 0 0 0 0 0 2 1 2 0 1 0 0 0 1 2 0 2 0 0 2 0 0 1 1 0 0 1 0 0 0 1 1 1 0 2 0 0 0 0 1 0 1 0 2 0 1 0 0 1 1 0 1 0 0 1 0 0 1 2 0 2 2 0 1 1 0 1 0 2 0 2 0 0 0 0 1 0 0 1 1 0 0 0 2 1 0 2 0 0 0 2 1 2 1 1 0 0 2 0 1 2 2 0 0 0 1 2 0 1 1 1 0 0 2 2 2 0 1 0 0 0 0 0 0 1 1 1 0 0 0 2 2 1 0 1 1 1 0 0 0 0 0 0 0 0 1 1 1 0 0 0 1 0 2 0 2 0 0 1 2 2 1 2 0 0 1 0 1 0 1 1 0 0 0 0 0 0 0 1 1 2 1 1 2 1 1 0 1 0 2 2 2 1 0 0 1 1 0 1 0 1 0 0 2 1 1 1 1 0 1 1 0 1 1 1 0 1 0 2 1 0 0 1 2 0 0 0 1 2 0 0 0 0 0 2 0 0 0 0 0 0 1 0 0 0 0 0 0 0 0 0 0 0 0 0 0 1 1 0 0 1 1 0 0 1 0 0 1 0 2 1 2 0 1 0 1 1 0 0 2 2 1 0 1 0 1 0 0 1 1 1 0 0 1 1 0 0 2 0 0 1 0 2 1 2 0 2 2 1 1 0 0 0 0 1 1 1 1 0 0 0 0 0 1 0 0 1 0 2 0 0 2 0 0 1 1 1 1 0 2 0 0 1 1 0 2 0 0 0 0 0 0 0 1 2 0 2 0 1 2 0 2 1 1 0 2 1 1 0 1 0 1 1 0 0 0 0 1 0 0 2 0 0 2 0 0 0 0 0 2 2 0 0 0 0 1 0 0 0 0 2 0 2 0 0 0 0 1 1 1 0 2 1 1 0 0 1 1 1 1 2 1 0 0 0 1 1 0 2 1 1 1 1 1 1 0 0 0 1 2 2 1 2 2 2 1 2 1 1 1 1 2 2 1 0 0 0 1 1 1 0 0 0 2 1 0 0 0 0 0 1 2 0 1 1 0 1 1 1 0 1 0 1 1 1 2 0 1 2 1 2 0 2 2 0 0 0 1 0 1 0 1 1 0 0 1 0 2 1 0 0 1 1 0 0 2 0 0 1 1 0 1 1 1 0 2 0 0 0 0 0 2 1 2 0 0 0 0 0 0 2 1 0 0 0 0 0 0 0 1 1 1 0 1 1 0 1 1 0 0 0 0 2 1 0 1 1 0 1 0 0 0 2 0 0 0 1 1 0 0 1 0 0 0 0 0 0 2 1 0 0 2 2 0 0 2 2 0 0 1 0 0 0 0 0 1 1 1 0 1 0 1 2 1 0 0 0 1 1 1 2 0 2 0 0 1 1 1 0 2 0 2 2 2 0 0 0 2 1 0 1 0 2 1 0 1 1 0 0 0 1 1 1 1 1 1 1 1 1 0 0 1 1 0 0 0 1 0 0 1 1 1 1 0 0 2 2 0 1 0 2 0 1 0 0 2 1 0 0 0 1 0 1 2 2 0 0 0 0 0 0 1 0 0 1 0 0 0 1 1 1 1 0 0 1 0 1 1 0 2 0 0 1 0 1 1 0 0 0 0 0 0 0 0 0 0 0 0 1 0 0 0 0 0 2 1 0 1 2 1 1 0 2 1 1 2 0 1 0 1 1 0 0 0 1 1 0 1 1 1 0 1 1 2 0 2 0 0 1 0 0 0 0 0 0 1 0 1 0 0 1 1 1 0 0 1 1 0 1 1 1 2 2 1 0 0 1 1 0 1 0 1 0 0 0 2 0 1 0 0 0 1 0 0 2 0 1 1 2 0 2 1 1 0 0 0 0 0 2 0 1 0 1 0 1 0 1 0 0 0 0 2 2 0 1 0 0 0 1 1 0 0 0 0 1 1 1 0 1 0 0 0 1 2 0 0 2 2 1 0 0 0 0 0 0 0 0 1 2 1 2 2 0 1 0 0 0 0 0 0 1 2 1 0 0 0 0 0 2 1 0 0 1 2 0 1 2 0 0 1 0 0 0 1 0 0 0 0 2 0 0 0 1 0 1 1 0 1 1 0 1 0 1 1 1 1 0 1 0 0 1 1 2 0 0 0 0 0 0 0 0 0 0 2 0 0 0 0 1 1 0 0 1 0 2 1 1 1 1 2 0 0 0 0 0 0 0 1
71 1 2 0 0 0 0 0 0 1 1 1 1 1 0 0 0 0 1 1 2 1 0 0 0 0 0 1 2 1 1 1 1 1 1 1 1 2 1 1 2 1 0 1 0 1 0 0 0 0 0 0 1 0 0 0 0 0 1 0 0 1 1 0 0 0 0 0 2 0 0 2 1 0 0 1 1 2 2 0 2 0 2 0 1 0 0 1 1 2 1 2 0 0 1 0 1 1 1 0 2 0 1 0 2 0 2 2 2 0 0 2 0 1 1 1 0 0 0 2 2 0 1 1 0 0 0 1 2 2 0 1 0 0 1 0 1 0 0 1 1 0 0 0 1 0 0 0 0 1 0 0 0 0 0 0 0 0 0 1 0 0 0 1 1 1 0 2 0 1 1 0 1 1 1 1 0 0 1 1 0 0 0 2 2 2 0 1 1 0 0 0 1 1 2 0 0 2 0 1 0 1 0 0 2 2 1 1 1 0 1 1 1 2 1 1 1 2 2 0 2 1 1 2 0 0 1 1 0 0 0 0 1 1 0 0 1 2 1 1 0 0 1 0 1 1 0 0 2 0 0 0 0 0 0 1 0 1 1 1 1 1 1 1 1 0 0 0 2 2 0 1 0 1 0 0 0 1 2 0 1 1 0 1 0 0 0 0 1 2 1 2 1 2 2 1 1 1 1 1 1 1 0 0 0 0 0 1 1 0 1 0 0 0 2 0 2 0 0 0 0 0 1 1 1 0 1 0 1 0 0 2 0 0 0 0 0 1 0 0 0 1 2 1 0 1 1 0 1 0 0 0 1 2 1 0 0 0 0 2 0 0 1 0 1 1 0 2 2 0 2 0 0 2 0 0 1 2 2 0 2 1 0 0 0 0 0 0 0 1 0 0 0 0 1 1 0 1 0 0 0 0 0 2 1 1 1 0 0 2 0 0 1 0 0 1 0 0 0 0 0 0 0 2 0 2 2 1 0 0 1 0 1 0 1 1 1 1 0 1 0 0 2 2 2 2 2 1 2 2 0 0 1 2 1 1 1 2 1 2 1 1 0 0 0 2 1 2 0 0 0 0 0 0 1 0 1 2 1 2 1 1 1 0 2 0 0 0 2 2 2 0 0 1 0 2 0 2 2 2 0 0 1 1 1 1 1 0 0 0 0 1 1 0 1 1 1 0 0 2 0 2 1 0 1 2 0 0 0 1 1 0 1 0 1 0 1 1 2 0 0 0 0 1 1 0 0 2 0 0 0 0 1 0 2 0 1 1 1 1 0 1 1 2 0 0 2 0 0 1 0 1 0 0 0 0 1 1 0 1 2 0 0 1 0 0 1 1 1 2 0 1 1 0 0 0 1 0 0 0 0 2 0 1 0 2 2 0 0 2 1 0 1 1 1 1 1 0 0 0 0 0 0 1 0 1 1 2 0 0 1 0 0 1 2 1 2 0 2 2 2 2 1 1 1 0 1 0 0 0 0 2 1 1 1 0 1 2 2 0 0 0 1 0 0 2 0 1 1 0 0 1 0 0 0 1 1 0 0 0 1 0 0 2 2 1 2 1 1 1 2 0 1 0 1 0 1 1 2 2 0 2 0 1 2 0 1 2 2 0 0 0 0 1 0 0 0 1 1 0 1 0 0 2 2 0 0 0 0 0 0 0 0 2 0 0 0 0 0 1 1 1 0 0 0 0 0 1 0 0 0 1 0 0 0 1 0 0 1 0 0 0 1 1 0 0 2 0 2 0 2 0 0 1 1 0 0 0 2 0 1 0 0 0 0 2 0 2 1 2 0 1 1 1 1 1 1 1 0 1 0 1 0 0 2 1 1 0 0 2 2 0 0 1 1 2 2 1 1 0 1 1 0 0 0 0 0 0 1 2 0 0 1 0 0 1 0 0 2 1 1 2 1 0 1 0 0 0 0 1 0 0 0 0 0 0 0 0 0 1 0 0 0 0 0 0 0 0 2 0 0 0 1 1 0 1 0 0 1 2 2 0 2 0 2 2 0 1 0 0 1 2 0 1 1 1 1 0 0 1 0 0 2 0 1 1 1 0 0 1 0 0 1 0 1 0 1 0 2 0 0 0 2 2 1 0 0 1 0 0 2 0 0 1 0 0 0 2 0 0 0 0 1 1 0 2 0 1 0 0 2 0 0 0 2 0 2 1 0 2 1 1 1 1 0 1 1 0 0 0 0 0 1 1 0 0 0 2 0 0 0 0 1 1 0 1 2 0 0 0 0 0 0 2 0 1 0 0 0 0 0 1
72 1 1 0 1 0 0 1 0 2 2 0 1 2 0 0 1 0 1 1 1 2 0 1 0 0 0 2 1 1 2 0 1 1 0 1 2 1 0 0 2 0 0 0 0 0 0 0 0 0 0 0 1 1 0 1 2 0 1 1 1 1 1 1 0 0 2 0 2 0 0 0 2 0 2 2 0 2 2 0 1 0 2 0 1 0 0 1 1 2 1 2 1 1 1 0 1 1 0 0 1 2 1 0 2 0 2 2 2 0 0 2 1 2 2 2 1 0 1 1 1 0 2 2 0 2 0 1 2 1 1 0 0 0 1 1 0 0 0 1 2 0 0 1 0 0 0 0 0 0 0 0 0 1 0 0 0 0 1 1 0 0 1 0 2 1 0 0 1 0 0 2 0 2 1 0 1 0 0 0 0 0 2 2 2 2 2 2 2 1 1 1 1 1 2 0 1 1 0 0 0 1 0 1 2 1 1 1 1 0 1 1 0 0 1 2 2 1 2 1 1 0 0 2 0 0 0 0 0 0 0 0 0 0 2 0 0 2 0 0 0 0 2 2 2 2 0 0 1 1 1 1 0 1 0 0 0 1 1 1 1 1 0 0 1 0 1 0 0 0 1 1 1 1 2 2 0 1 2 0 1 1 1 2 1 2 0 1 0 1 0 0 0 2 2 0 1 1 0 2 0 0 0 0 0 0 0 0 2 1 0 2 0 0 1 1 2 2 1 0 1 1 1 1 1 0 0 0 1 0 0 2 0 0 0 0 0 2 0 0 1 0 1 0 0 0 1 0 0 2 1 1 1 2 1 0 1 0 0 1 0 0 1 0 1 0 0 2 2 0 2 0 1 1 2 0 1 0 1 1 1 1 0 0 0 0 0 0 0 1 0 0 1 0 2 0 0 0 0 0 0 0 0 2 1 1 1 1 0 2 0 0 1 0 0 0 0 0 0 0 0 1 0 1 1 2 1 0 0 0 0 0 1 1 1 0 0 1 0 0 1 0 1 0 0 2 0 0 1 0 0 1 0 2 1 0 1 1 1 1 0 0 1 1 2 2 2 2 0 1 2 2 2 2 1 0 1 1 2 1 1 1 1 0 1 2 0 0 1 1 0 1 0 2 1 0 2 2 1 1 1 0 2 2 2 0 2 1 0 0 0 1 0 0 0 0 0 2 0 2 1 2 1 1 0 2 0 1 0 1 1 1 0 0 0 0 1 1 2 0 0 0 0 1 1 0 0 1 1 1 1 1 1 0 2 1 1 1 0 1 0 0 0 2 1 1 1 0 0 1 0 2 1 0 0 1 2 1 0 1 2 0 0 0 1 1 1 1 0 1 1 1 0 0 0 1 0 0 0 0 0 1 2 0 0 1 1 0 0 2 0 0 0 0 0 0 1 0 1 0 0 0 0 0 0 0 2 2 0 0 0 1 0 2 1 1 2 0 0 2 0 1 0 0 1 1 1 1 0 0 0 2 1 0 2 0 2 2 2 0 0 0 1 0 0 2 2 2 0 0 0 0 1 0 0 1 2 1 1 1 1 0 0 2 2 2 1 1 0 1 2 0 0 0 0 0 0 0 0 1 0 1 0 1 1 0 0 1 1 1 0 0 0 0 0 0 0 0 1 0 0 0 1 2 1 1 1 0 1 0 1 1 0 1 1 1 1 0 1 2 1 1 1 0 1 0 0 0 0 0 0 0 2 0 0 1 0 0 1 0 0 0 1 1 0 0 1 1 1 2 0 0 1 0 0 0 0 0 2 0 0 0 0 0 1 1 0 1 0 2 1 0 1 1 2 1 1 0 0 0 0 0 0 0 1 1 1 1 0 1 0 0 1 1 1 2 2 1 0 0 0 0 0 1 0 1 0 0 0 1 0 0 0 1 0 2 0 0 1 0 1 1 0 0 0 0 0 1 1 0 0 1 1 0 1 0 1 0 0 0 0 0 0 0 0 1 1 0 2 0 0 0 1 1 0 0 1 1 1 2 2 0 1 0 0 0 0 0 0 0 2 1 0 1 2 2 2 0 0 1 0 1 2 0 1 1 0 1 0 1 1 0 1 0 1 0 1 1 2 1 0 1 2 1 0 0 0 0 0 0 2 0 0 1 0 0 1 1 0 0 0 0 2 2 1 2 0 0 0 1 1 0 2 0 1 1 1 0 0 1 0 1 0 0 0 0 0 0 0 1 0 1 0 0 0 1 1 1 1 0 0 0 1 1 0 0 0 0 0 0 0 0 0 2 0 0 0 0 1 0 1 1
73 0 1 1 0 0 0 2 0 0 0 1 2 2 1 1 1 0 0 2 0 2 0 0 0 0 1 1 2 0 1 1 2 2 1 1 2 2 0 0 2 0 0 0 0 0 0 0 0 0 0 0 0 1 0 1 0 0 2 0 2 0 0 0 0 0 1 0 1 0 0 0 2 0 0 2 2 1 2 0 1 0 1 1 1 0 0 0 0 2 0 1 2 1 1 1 1 1 0 1 1 0 0 0 2 1 2 0 1 1 0 1 1 1 1 1 0 0 2 0 0 0 0 0 0 0 0 0 1 0 1 1 0 0 0 0 0 0 0 1 0 0 0 0 0 2 0 0 1 2 0 0 1 1 0 0 0 0 1 2 0 0 0 1 2 0 0 0 1 1 1 2 0 1 1 2 1 0 1 1 0 2 1 2 2 1 2 1 1 0 0 0 0 0 1 0 0 1 0 0 0 0 0 0 2 2 1 0 1 0 0 2 1 1 1 0 0 0 1 0 2 1 0 2 0 0 0 1 0 0 0 1 0 0 0 0 0 2 0 0 0 0 2 0 1 1 0 0 2 0 0 0 0 0 0 2 1 0 0 0 0 0 0 1 1 0 0 0 1 1 1 1 2 2 0 0 0 1 2 0 1 1 0 2 2 1 0 1 0 2 0 0 0 1 2 0 0 1 0 1 0 1 0 0 0 0 0 2 0 0 0 1 0 1 2 1 1 0 0 1 1 1 1 1 1 0 1 0 1 1 0 2 0 0 0 0 1 2 0 0 0 0 2 0 0 1 1 0 0 1 1 0 0 2 0 0 1 0 0 1 0 0 2 0 2 1 0 2 1 1 1 1 0 2 0 0 1 2 0 2 2 1 0 0 1 0 0 0 0 0 0 0 0 0 2 1 0 1 0 0 0 0 0 1 0 0 1 0 0 1 0 0 0 0 1 0 0 0 0 2 0 2 0 1 2 1 0 1 0 1 2 1 0 0 0 0 0 0 0 1 1 0 2 0 0 2 0 0 1 0 1 1 1 2 1 1 1 1 1 0 0 0 2 2 2 2 2 1 0 0 0 1 0 0 2 2 0 2 1 1 1 0 1 0 1 2 0 2 2 0 2 2 0 1 1 0 0 1 0 1 1 1 2 1 2 1 2 1 0 0 0 1 1 1 1 0 0 1 0 1 1 2 1 1 0 2 0 1 0 1 0 1 0 0 0 0 1 1 2 1 1 1 0 0 0 0 0 0 2 2 1 1 0 0 0 0 0 2 1 0 0 1 0 1 1 1 0 2 2 0 0 1 1 0 0 0 2 1 0 1 1 0 0 0 0 0 0 0 0 0 0 0 0 0 0 0 0 0 0 0 0 2 1 0 1 2 1 0 1 0 0 0 1 1 1 1 0 0 0 0 0 0 0 0 0 2 2 1 0 0 0 1 0 2 2 1 2 0 0 1 1 0 1 1 1 0 1 1 0 0 0 1 1 1 2 0 1 2 2 0 0 0 1 0 2 1 0 2 0 0 0 0 0 0 0 2 2 1 1 1 1 0 1 2 1 2 0 0 0 1 2 0 1 0 0 1 1 1 0 1 1 0 0 0 1 0 2 2 2 0 0 0 0 0 0 1 0 1 0 0 0 0 1 1 1 2 0 0 1 0 1 1 0 2 0 0 0 0 1 1 0 0 0 1 1 1 1 0 0 0 0 0 0 0 0 0 0 0 1 0 0 0 1 2 0 1 2 0 1 2 0 0 2 0 0 0 0 0 0 2 0 1 0 0 0 2 0 1 0 2 1 0 1 2 2 1 1 0 1 1 0 0 0 0 2 1 2 1 0 2 1 0 1 1 0 2 1 1 2 0 0 2 0 1 0 2 0 0 0 2 0 0 0 1 0 2 0 0 1 0 1 1 0 0 1 0 1 0 0 0 0 0 0 0 0 0 0 0 0 0 0 0 0 0 0 1 0 0 0 0 0 0 1 1 0 0 0 1 1 2 2 0 1 1 1 1 1 1 0 0 1 2 0 1 2 1 1 0 0 0 0 2 1 0 2 1 0 0 1 2 1 0 0 0 1 1 1 1 1 1 0 1 1 1 1 0 1 0 0 1 2 0 1 1 0 0 0 1 0 0 0 0 2 1 0 0 2 0 0 1 0 0 2 0 0 0 0 0 0 1 1 1 0 0 0 1 2 0 0 0 0 0 0 0 0 0 0 1 0 0 0 0 1 0 0 1 0 0 1 0 1 0 0 1 0 0 1 0 1 0 0 1
74 1 2 0 0 0 0 1 0 2 2 0 0 1 0 0 1 0 1 1 0 2 0 1 1 1 1 1 1 1 2 0 0 0 0 1 2 1 1 0 1 0 0 0 0 1 0 0 0 0 0 0 1 0 0 0 0 0 1 1 0 1 2 1 1 0 2 0 1 0 0 1 2 0 1 2 1 0 2 0 0 0 1 1 1 0 0 0 0 2 0 0 0 0 1 0 1 1 0 1 0 0 0 0 2 1 2 1 1 0 0 1 1 2 2 2 0 0 0 2 2 0 0 0 0 0 0 0 1 1 0 0 1 0 0 0 0 0 0 1 0 0 1 0 1 1 0 0 2 2 0 0 0 0 0 0 1 0 0 2 1 1 0 1 1 2 0 1 1 1 0 1 1 1 2 2 1 0 0 0 1 1 1 2 1 1 1 1 0 0 0 1 1 1 1 1 2 2 0 1 0 1 1 1 2 0 0 0 1 0 0 2 1 0 2 0 0 0 1 1 1 0 1 2 0 0 0 0 0 0 0 0 0 0 1 0 0 2 0 0 0 1 1 1 2 2 0 0 2 0 0 0 1 1 1 1 0 0 0 0 0 0 0 0 1 0 0 0 0 0 0 2 1 1 0 0 0 0 2 0 1 0 1 2 2 2 1 0 0 2 1 1 1 2 2 1 0 1 0 2 0 0 2 2 2 0 1 2 0 0 1 0 0 1 1 0 2 0 1 0 1 1 1 1 0 0 0 0 1 0 0 0 0 0 0 0 0 0 0 0 1 0 1 0 0 2 0 0 1 1 1 0 1 2 1 0 1 0 0 1 0 0 1 0 1 1 0 2 0 2 0 2 0 2 0 0 1 2 0 2 2 2 0 0 0 1 2 0 0 1 0 0 0 0 2 0 1 0 1 1 0 1 0 1 1 1 0 2 0 2 0 0 1 0 1 0 0 0 0 1 0 1 1 0 0 2 2 0 0 0 0 0 0 2 2 2 0 0 1 1 1 0 2 0 0 1 2 0 1 1 0 1 2 2 2 2 2 2 1 1 0 1 1 1 0 0 0 1 0 0 0 1 0 0 0 0 0 2 1 1 1 0 0 0 2 0 0 0 2 2 2 0 1 1 1 1 1 1 1 2 0 1 1 1 1 1 1 1 0 0 0 0 0 1 0 0 0 0 0 1 0 2 0 0 1 1 1 0 1 2 0 0 1 0 1 1 1 0 2 2 1 0 0 0 0 0 0 2 0 0 0 0 1 0 2 2 0 1 0 1 0 0 1 1 0 0 1 1 1 0 1 1 2 0 1 1 2 0 0 0 2 0 0 0 0 0 0 0 0 0 0 0 0 0 0 0 0 0 0 0 0 1 0 1 0 2 2 0 0 1 2 0 2 2 1 1 0 0 0 0 0 0 0 0 0 1 2 1 0 0 0 2 1 2 1 0 2 1 0 1 1 1 0 0 2 0 2 0 0 0 0 0 2 0 2 0 1 2 2 0 0 0 1 0 2 1 0 2 0 0 0 0 0 0 1 0 1 2 2 2 2 1 0 2 2 2 1 0 0 2 1 1 0 1 1 0 0 0 1 1 1 0 0 1 0 0 1 0 2 1 0 0 0 0 0 1 1 2 0 0 0 0 0 2 1 1 1 0 0 0 0 0 0 2 0 1 1 0 0 1 1 1 0 1 1 0 0 0 0 0 0 0 0 0 0 0 0 0 1 0 0 0 2 2 0 0 2 0 1 2 0 0 0 0 0 0 0 0 1 1 0 1 0 0 1 1 1 2 1 2 0 1 0 0 0 0 0 2 0 2 0 2 0 0 1 1 1 0 1 2 2 0 1 1 0 2 1 2 0 0 0 0 0 0 0 1 0 0 0 2 0 0 0 1 0 2 0 0 1 0 1 1 1 1 1 0 1 1 1 0 0 0 1 0 1 0 1 0 0 0 1 0 0 0 0 0 0 0 1 0 0 0 1 0 0 0 0 1 1 2 1 1 2 0 0 0 0 0 0 0 1 1 0 2 2 2 2 1 0 0 0 2 2 1 0 0 2 0 0 0 0 0 0 0 0 0 1 0 1 1 0 1 2 2 1 0 1 1 0 1 2 0 0 0 0 1 1 2 0 0 0 0 0 1 0 1 0 1 0 0 2 0 0 2 0 0 2 0 0 1 1 1 0 0 1 0 0 0 0 1 0 0 0 0 0 0 0 0 2 0 0 0 1 1 1 1 1 0 0 0 1 1 0 1 0 0 0 0 1 1 0 0
75 1 1 0 0 1 1 0 0 2 1 0 0 1 0 0 0 0 1 1 1 2 0 0 0 0 1 2 2 0 1 0 0 1 0 0 1 2 0 0 2 0 1 1 1 1 0 0 0 1 1 1 1 0 1 0 0 0 0 0 0 1 1 0 0 0 1 0 0 0 0 0 2 1 2 2 0 1 1 0 2 0 2 0 0 0 0 1 0 2 0 2 0 0 0 0 0 2 0 2 1 0 0 0 2 1 2 1 2 0 0 2 1 1 1 1 0 0 0 0 2 0 2 2 0 1 0 1 2 1 1 0 0 0 1 1 0 0 0 1 2 0 0 0 1 0 0 0 0 0 0 0 0 0 0 0 1 1 0 0 0 0 0 0 1 1 1 1 0 2 0 0 1 0 1 1 2 0 0 0 0 1 0 2 1 0 1 1 1 1 1 2 0 1 2 0 1 1 0 0 0 0 0 2 2 1 1 0 1 0 1 2 1 0 2 0 0 1 0 2 0 0 0 2 0 0 1 0 0 0 0 0 0 0 2 0 0 2 0 0 0 0 2 0 1 1 0 0 2 0 0 0 0 0 0 1 0 0 0 0 0 0 0 0 1 1 1 1 0 0 0 2 0 0 0 1 0 1 2 0 1 1 1 2 2 2 0 2 0 2 2 0 0 1 2 1 0 1 0 1 0 0 1 1 1 1 1 2 0 0 0 1 0 1 1 1 2 0 0 1 0 0 1 1 2 0 1 0 1 1 0 1 1 1 0 0 0 2 0 0 0 0 2 0 1 0 2 1 1 1 1 1 0 2 0 0 0 0 0 1 0 0 1 0 1 0 0 1 1 1 1 1 1 2 0 1 1 2 0 2 1 0 0 0 0 1 1 1 1 0 0 1 0 0 1 1 1 1 1 1 0 2 0 1 1 0 0 1 0 1 0 0 1 0 1 1 1 0 0 0 0 0 0 2 1 2 1 1 0 0 2 0 0 1 1 0 1 1 0 0 1 0 1 1 1 2 1 1 2 1 0 0 1 1 1 1 1 2 2 2 1 1 0 0 0 0 0 1 0 0 1 1 2 2 1 1 0 2 1 2 1 1 0 0 2 2 0 1 2 0 2 2 0 0 2 0 2 0 0 2 0 1 0 0 0 1 1 1 1 0 0 2 2 1 0 0 0 1 0 1 1 2 1 1 0 1 1 2 0 2 0 2 2 0 1 0 2 1 0 0 1 1 0 0 1 0 0 1 1 1 0 0 1 0 2 0 1 0 0 0 0 0 1 2 0 0 2 0 0 1 0 1 1 0 0 1 1 0 0 0 2 0 0 0 0 0 1 0 0 1 0 0 2 0 1 0 0 1 1 0 1 1 0 0 0 1 1 0 0 2 0 0 0 0 1 2 0 0 1 1 0 1 0 1 0 1 1 1 0 0 1 1 0 1 1 1 2 0 1 2 1 0 1 1 1 0 1 2 0 0 1 0 0 1 1 1 1 2 1 1 1 0 1 1 0 1 1 2 0 1 1 0 0 0 0 0 1 1 0 0 1 1 0 1 2 0 2 0 1 2 2 1 0 0 1 0 0 0 2 2 0 1 0 1 2 0 1 2 2 0 0 0 0 1 0 0 0 1 2 0 0 0 1 2 1 2 0 0 0 0 1 0 0 2 0 0 1 0 1 1 0 0 1 0 1 0 0 1 0 1 1 1 0 0 0 0 0 0 0 0 0 0 2 0 1 1 2 2 0 2 0 0 0 0 0 1 1 0 0 2 0 2 0 0 1 1 0 1 0 2 1 0 1 0 2 1 0 0 0 2 0 0 0 0 2 1 1 0 0 1 1 0 0 0 1 1 2 2 1 0 1 1 0 1 0 1 0 0 0 2 0 1 1 0 1 2 0 1 2 2 0 1 2 1 2 0 2 0 0 1 0 0 1 0 0 0 1 0 0 1 1 0 0 0 0 1 1 0 1 0 0 0 1 1 0 0 0 0 0 1 2 1 2 0 0 0 0 1 0 0 2 1 0 2 2 2 2 0 0 0 0 2 2 1 0 0 2 1 0 1 0 0 0 0 0 0 2 1 1 1 0 1 2 2 1 0 1 1 0 1 2 0 0 1 0 0 0 0 0 1 0 0 2 2 1 1 0 0 0 0 1 1 0 0 2 0 2 1 0 0 1 1 1 0 1 0 1 0 0 0 0 0 0 0 0 0 1 1 0 0 0 0 1 1 0 0 1 0 0 0 0 0 0 1 0 0 1 1 2 0 0 0
76 0 1 0 0 1 1 0 0 2 2 0 1 2 0 0 1 0 1 0 1 2 0 0 0 0 1 1 2 1 2 0 0 1 0 0 1 1 0 1 0 0 1 2 0 0 1 0 0 0 0 0 1 0 0 1 0 0 0 1 0 1 1 0 0 0 1 1 1 0 0 2 2 0 2 2 0 2 2 0 0 0 1 1 2 0 0 0 0 2 0 1 0 0 0 0 0 0 0 0 2 0 1 0 2 0 2 0 0 1 0 1 1 2 2 2 1 0 1 1 1 0 1 1 0 1 0 1 2 2 0 0 1 0 0 0 1 0 0 1 2 0 0 0 2 2 1 0 0 0 0 0 0 0 0 0 0 1 0 1 0 0 0 1 1 2 1 1 2 0 0 2 0 2 1 0 2 1 1 1 0 1 0 2 1 0 1 1 0 0 0 1 0 0 0 0 1 2 0 0 0 0 0 1 2 2 1 0 0 0 0 1 2 0 2 0 0 0 0 1 1 0 1 2 0 0 1 0 0 0 1 0 0 0 1 0 0 2 0 0 0 1 2 0 1 1 1 0 2 0 0 0 0 1 0 1 2 0 0 0 0 1 0 1 0 0 1 0 1 1 0 2 1 1 0 1 0 2 2 0 2 1 0 0 0 0 1 0 0 1 1 1 1 2 1 1 0 2 0 1 0 0 2 2 2 0 0 1 1 0 0 1 0 0 2 0 2 1 1 0 1 1 2 1 2 0 1 0 1 1 0 1 0 0 0 0 0 1 0 1 1 1 1 0 0 2 0 1 1 1 1 1 0 0 0 2 0 0 0 2 0 0 0 1 0 0 0 0 2 0 2 0 0 2 0 0 1 2 1 1 1 1 0 1 1 1 0 0 0 1 0 0 1 0 2 0 1 1 0 0 0 0 0 2 2 0 1 0 0 2 0 0 1 0 0 0 0 0 0 0 0 0 0 2 1 2 2 0 1 0 1 2 0 2 1 1 0 1 1 2 2 0 2 1 1 2 2 0 0 0 0 0 1 2 2 0 2 2 0 2 2 1 0 0 0 1 1 2 0 0 0 0 1 1 1 1 0 2 2 2 1 0 0 0 2 0 0 2 2 0 1 2 0 2 0 0 1 0 0 2 0 0 0 0 0 2 0 0 0 0 0 1 1 1 0 0 0 0 0 1 2 1 1 0 1 2 0 0 1 1 1 0 1 1 1 0 0 0 1 1 1 1 0 0 0 1 1 2 1 1 0 0 1 1 2 1 0 0 0 1 0 0 1 2 0 0 2 1 1 0 0 1 1 0 0 1 1 0 0 0 1 0 0 0 1 1 2 0 0 1 0 0 0 0 0 0 0 0 0 0 0 2 0 0 1 2 0 0 1 1 0 0 1 1 1 1 0 0 0 0 0 0 0 1 0 0 0 0 0 0 0 2 0 1 1 0 1 1 0 1 1 0 0 1 1 1 2 0 1 1 0 1 0 2 2 0 0 1 0 0 0 0 1 0 1 2 0 2 0 0 0 0 1 0 0 0 1 2 1 1 2 1 0 1 1 1 2 0 0 1 1 1 0 1 0 0 0 0 0 2 2 0 0 0 2 0 2 1 1 1 0 0 0 0 1 1 0 1 1 0 0 0 1 2 2 1 0 0 1 0 1 1 1 2 2 2 1 0 1 1 0 0 0 0 0 1 0 1 0 0 0 0 1 0 0 0 0 0 1 0 0 0 1 0 0 0 1 0 2 2 0 1 0 0 0 1 1 0 1 1 1 1 1 1 1 1 0 1 0 2 1 0 1 0 1 0 0 0 0 2 0 2 0 1 1 1 1 0 1 1 1 0 1 1 1 1 1 0 0 0 1 1 0 0 0 0 0 0 0 2 0 1 1 1 0 1 0 0 2 0 1 1 1 0 1 1 0 0 1 0 0 0 1 0 1 0 1 0 0 0 1 1 1 0 0 0 1 0 1 0 0 0 2 0 0 1 0 1 2 2 2 0 1 0 0 0 1 2 0 0 2 2 1 1 2 2 2 0 0 1 1 0 0 0 0 0 2 2 0 1 0 0 0 0 1 1 0 1 2 0 0 0 1 0 0 0 1 1 0 0 2 0 0 1 0 0 0 0 1 0 0 0 1 1 1 2 0 0 0 1 0 1 2 0 0 0 0 0 0 1 1 0 0 0 0 0 1 0 0 1 0 0 0 1 0 1 2 0 2 2 0 2 0 0 0 0 0 0 0 1 0 0 0 2 1 0 0 0 1 0 2 0
77 1 1 0 0 0 0 1 0 2 2 0 0 0 0 0 0 0 1 1 1 1 0 0 0 0 2 0 2 1 2 1 1 1 2 0 1 2 0 0 1 0 0 0 0 0 2 0 0 1 1 1 1 0 0 0 0 1 0 0 1 0 2 1 2 0 2 1 2 0 0 2 2 0 2 2 0 0 0 0 0 0 2 0 0 0 0 0 0 1 0 0 2 2 1 0 1 0 0 0 2 0 2 0 2 0 2 1 2 1 0 1 0 1 2 2 0 0 1 1 1 0 1 1 0 1 0 1 2 1 1 2 1 0 0 0 1 0 0 1 1 0 0 1 0 0 0 1 1 1 0 0 0 0 0 0 0 0 0 2 1 0 0 1 1 1 0 1 1 2 0 1 1 0 1 1 1 0 0 0 0 2 0 2 2 2 0 1 0 0 0 0 0 0 0 0 2 2 0 0 0 0 0 1 2 1 1 1 1 0 1 1 1 1 0 1 1 1 1 0 2 1 0 1 1 1 1 0 0 0 0 0 0 0 1 0 1 2 0 0 0 0 0 0 0 0 0 0 2 0 0 0 0 0 0 2 0 0 0 0 0 0 0 0 0 0 0 2 2 2 0 0 2 2 0 0 1 1 0 0 0 1 2 2 2 2 2 0 1 2 1 2 0 2 2 0 1 2 0 2 0 0 0 0 0 0 0 2 1 0 1 2 0 1 2 1 1 1 1 0 1 1 1 0 1 0 1 0 1 1 0 1 0 1 0 0 0 0 0 0 0 0 2 0 0 1 1 0 0 0 0 0 0 2 0 0 1 0 0 0 0 0 2 0 2 0 0 0 2 0 2 0 1 2 0 0 2 1 1 1 0 0 0 0 1 1 1 0 0 1 0 2 0 0 2 0 0 1 1 1 0 1 0 2 1 0 1 0 0 1 0 0 1 0 1 0 1 0 0 0 1 0 2 2 1 2 1 1 0 1 1 1 0 1 0 0 1 2 0 0 0 0 2 0 0 0 2 0 1 1 0 1 0 0 0 0 0 2 1 0 0 1 1 1 1 2 2 1 0 0 0 1 1 1 1 0 1 1 2 0 1 0 1 0 1 2 0 1 2 0 2 2 0 1 0 0 1 0 0 2 0 2 2 2 2 0 2 1 0 0 0 1 1 1 0 0 0 0 0 1 1 2 0 0 0 1 1 0 0 2 0 0 1 1 0 1 0 1 1 1 1 0 0 0 0 0 0 1 2 1 1 1 0 0 2 0 1 0 1 1 0 0 0 0 0 0 0 1 1 0 1 1 2 0 0 2 2 1 0 1 2 0 0 0 2 2 2 0 0 1 0 0 1 1 1 1 1 0 0 0 0 2 1 1 0 2 1 0 0 1 0 0 1 1 1 1 1 0 1 1 1 1 0 0 0 1 2 2 0 0 0 2 0 2 1 0 2 0 1 2 1 1 1 2 0 2 2 2 0 0 1 0 1 1 1 0 0 2 1 0 0 0 1 0 2 1 0 2 0 1 1 0 1 1 0 0 1 0 0 0 0 1 0 2 2 2 2 0 0 2 2 0 0 0 1 0 0 0 1 1 0 1 0 2 2 1 1 2 2 0 0 0 0 0 0 0 0 1 0 0 0 0 0 2 2 1 0 0 1 0 0 0 1 1 1 1 1 1 0 2 1 1 0 1 1 0 1 0 0 0 0 0 0 0 0 0 1 0 1 0 0 0 1 1 0 0 2 0 2 2 0 1 0 0 0 0 0 0 1 0 0 0 1 1 1 1 0 2 0 2 0 1 2 0 0 0 0 2 0 2 0 2 0 0 2 2 1 0 0 2 2 1 0 0 1 1 1 2 1 0 0 1 0 1 0 1 0 0 0 1 0 0 0 0 0 2 0 0 0 0 0 0 1 0 1 1 0 0 0 0 0 0 1 0 0 0 1 0 0 0 0 0 0 0 0 0 0 0 1 0 2 2 0 2 0 0 0 1 0 1 1 0 2 0 0 0 0 0 0 0 2 1 2 0 2 1 2 0 0 0 0 1 2 0 1 1 2 0 1 2 1 0 0 1 1 1 2 0 2 0 0 0 1 1 0 0 1 0 0 0 2 0 0 1 1 0 0 1 0 1 0 1 1 2 2 2 0 0 1 0 1 0 0 0 2 0 2 0 0 1 0 1 0 0 0 1 0 0 0 1 0 1 0 1 0 0 0 1 1 1 0 0 1 1 0 0 0 0 0 0 0 0 0 0 0 0 1 1 1 0 0 0
78 1 1 0 0 0 0 1 0 1 1 2 1 1 0 0 0 0 0 2 1 2 0 1 0 0 1 2 2 0 1 2 1 1 0 0 1 1 0 0 0 0 0 0 0 0 0 0 0 0 0 0 0 0 2 0 0 0 0 0 1 0 1 1 0 0 1 0 1 0 1 1 2 0 1 2 1 1 2 1 1 0 2 0 1 0 0 1 1 2 0 1 1 0 1 0 1 1 0 1 1 0 0 0 1 1 1 0 0 1 0 1 0 2 2 2 0 0 1 1 1 0 2 1 0 0 0 1 2 2 0 0 1 0 1 1 0 0 1 0 0 0 0 0 1 1 0 0 1 1 0 0 0 0 0 1 1 1 0 1 0 0 0 0 0 1 0 2 0 0 0 1 0 1 1 2 1 0 1 1 0 2 2 2 2 2 2 1 0 0 0 1 0 0 1 1 0 2 0 0 0 0 0 1 2 1 1 0 1 0 0 0 1 0 1 0 0 0 2 0 2 0 0 2 0 0 0 1 1 1 1 0 0 0 2 0 0 2 1 1 1 0 2 0 2 2 0 0 1 0 0 0 0 0 0 2 1 0 0 0 0 1 0 0 1 0 0 0 2 2 0 1 1 1 1 1 0 1 1 0 0 1 0 2 1 1 1 2 0 2 0 0 0 2 2 0 1 1 0 0 0 0 1 1 1 0 0 2 2 0 0 1 0 0 1 1 2 1 0 1 0 0 0 0 1 0 1 0 1 1 0 2 0 0 0 0 0 1 0 1 1 1 2 1 0 0 1 1 1 0 0 1 1 2 1 0 0 0 0 2 0 0 2 0 2 0 0 1 2 0 2 0 2 2 0 1 2 1 0 2 1 1 0 1 0 1 1 0 0 0 1 2 0 0 2 0 0 0 0 0 0 0 0 1 0 0 1 0 0 1 0 0 1 1 1 0 0 0 0 2 0 1 1 2 1 2 1 0 2 0 1 1 1 0 1 0 0 1 0 1 1 0 1 2 2 2 2 0 1 0 0 1 0 2 0 0 0 0 0 0 0 1 0 0 1 1 1 2 0 0 1 1 1 1 0 0 0 1 2 1 1 1 2 0 1 2 0 2 2 0 2 2 0 0 2 0 2 1 1 1 1 0 2 1 2 1 2 0 0 0 0 1 2 0 0 0 0 0 0 1 0 2 2 2 0 2 0 0 1 1 0 1 1 1 0 0 1 1 1 1 0 0 0 0 0 1 0 1 1 1 0 1 0 0 2 0 0 0 1 1 0 1 0 2 1 1 1 1 1 1 0 2 1 0 0 1 2 1 0 1 2 0 0 0 1 1 2 0 1 1 0 0 1 0 0 0 0 0 0 0 0 1 0 0 0 2 1 0 0 0 1 0 0 1 0 0 0 0 1 0 0 0 0 1 0 0 0 0 0 0 0 1 0 1 2 0 2 0 0 1 1 0 0 0 2 1 2 1 0 0 0 1 1 0 1 0 1 2 1 1 0 1 1 1 0 1 0 2 1 0 0 1 0 0 1 0 0 0 0 2 0 1 0 2 2 1 2 0 1 1 1 1 1 0 2 0 1 0 0 2 1 0 0 1 1 0 0 1 1 0 0 0 0 0 0 0 0 1 1 0 0 0 0 2 1 2 0 0 1 0 2 1 0 2 0 0 0 0 2 2 0 0 0 1 1 0 0 0 0 1 1 1 0 0 0 1 1 0 1 0 0 0 2 2 0 0 2 0 1 2 0 0 1 0 0 0 0 0 1 1 1 0 0 0 0 2 0 1 0 2 1 1 2 0 2 0 1 0 1 2 0 1 0 0 2 2 1 0 0 2 2 0 0 0 0 0 1 0 2 0 0 2 0 1 0 1 0 0 1 2 0 0 1 2 1 1 0 1 1 0 1 1 0 0 0 0 0 0 0 1 1 0 1 0 0 0 1 0 0 0 0 0 1 0 0 1 0 0 2 0 0 0 1 1 0 1 0 0 2 2 2 0 1 0 0 0 1 0 0 1 2 1 0 1 2 2 2 0 0 2 0 0 0 0 1 2 0 1 0 0 0 0 0 0 1 1 1 0 1 1 0 1 2 1 2 0 1 0 1 1 1 0 0 2 0 0 0 1 0 0 0 0 2 0 0 0 0 0 1 0 2 0 1 1 0 0 2 1 1 1 0 2 0 1 0 0 0 1 2 2 1 0 0 0 0 1 1 1 1 0 0 0 0 1 1 1 2 0 0 0 0 0 0 1 0 0 0 0 1 0 0 0
79 0 1 0 1 0 0 1 0 2 0 0 0 0 0 0 0 0 2 0 1 2 0 2 1 1 1 1 0 2 2 0 0 0 0 0 2 1 0 1 1 0 0 1 0 0 1 0 0 0 0 0 0 0 1 2 0 1 2 1 1 0 2 1 0 1 0 0 1 0 1 1 2 0 2 2 0 0 1 1 0 0 2 0 1 0 0 1 1 2 0 1 2 0 1 0 1 1 0 0 2 0 0 0 2 0 2 0 0 0 0 1 1 2 2 2 2 0 1 1 1 0 2 2 0 2 0 1 2 2 1 0 0 0 1 0 0 0 2 0 0 0 0 0 1 0 1 0 0 1 0 1 1 0 0 0 0 1 1 0 0 0 0 1 2 0 0 1 1 0 0 2 1 2 2 1 2 0 0 0 0 2 0 2 1 1 0 1 0 0 0 1 0 1 1 0 0 2 0 0 0 0 1 1 2 0 0 0 0 0 1 1 2 0 1 0 0 0 2 0 2 0 1 2 0 0 1 0 0 0 1 0 0 0 2 0 0 2 0 0 0 1 2 0 2 2 0 0 1 0 0 1 0 0 0 2 1 0 0 0 0 0 0 0 0 0 0 0 1 0 0 0 2 2 0 0 0 0 1 0 0 1 1 1 2 0 0 1 0 2 1 1 1 2 2 1 0 1 0 1 0 1 1 1 1 0 0 1 2 0 0 0 0 0 2 1 2 0 0 1 0 1 1 0 1 0 1 1 0 1 0 0 1 1 0 0 0 2 0 1 2 1 1 0 0 0 2 0 1 1 1 0 0 2 0 0 1 0 0 0 0 0 2 0 2 2 0 2 2 0 2 0 0 2 0 0 1 1 1 1 1 0 1 1 1 1 0 0 0 0 1 1 1 0 2 0 1 1 1 1 0 1 0 2 2 1 0 0 1 2 0 0 0 0 2 0 2 0 0 0 1 0 0 2 1 1 0 1 0 1 2 2 0 2 1 1 0 2 0 0 1 0 1 0 0 2 0 0 2 1 0 0 1 2 1 1 1 2 1 2 2 2 1 1 1 1 1 1 0 0 0 1 0 0 1 1 0 2 0 1 1 0 0 0 2 0 0 1 2 0 1 2 0 2 2 0 2 1 0 1 1 1 1 1 1 1 1 2 0 0 0 2 1 1 1 0 0 0 0 1 0 2 0 0 1 2 0 1 0 2 0 1 0 0 2 1 1 1 0 0 2 2 0 0 0 0 0 1 1 1 1 1 1 0 1 0 1 1 1 1 0 0 1 2 0 0 1 1 1 0 1 1 1 0 0 1 1 0 0 0 1 0 0 0 0 1 1 0 0 0 0 0 1 0 0 0 1 0 0 0 0 1 0 0 0 0 0 0 0 0 1 0 1 2 2 2 0 0 0 0 0 0 0 0 0 0 1 1 0 0 1 1 1 1 1 0 2 1 1 1 1 1 0 1 0 1 2 1 0 0 0 2 1 1 2 0 1 2 1 1 1 0 2 0 0 2 1 1 1 0 0 1 0 0 0 1 1 2 1 1 2 0 0 2 2 2 1 0 0 1 1 1 0 0 0 0 0 1 0 2 1 1 0 0 1 0 1 2 2 0 0 0 0 0 0 0 0 2 0 1 0 0 0 1 1 2 0 1 0 1 1 0 0 2 0 0 1 0 0 1 1 1 1 1 1 0 0 0 0 1 1 1 1 0 0 0 2 0 2 1 0 0 1 1 0 1 2 0 2 2 0 1 0 0 0 1 0 0 2 0 2 0 0 0 1 1 0 2 1 2 0 1 0 1 1 1 0 1 0 1 0 2 0 0 2 1 1 0 0 2 2 0 0 0 1 2 2 1 0 0 1 1 0 1 0 1 0 0 1 2 0 0 0 1 0 2 0 0 1 0 1 1 1 0 1 0 0 0 0 0 0 0 1 1 0 0 1 0 1 0 0 0 1 0 0 2 0 0 2 0 1 1 1 1 0 0 0 1 0 2 1 0 2 0 0 0 0 0 0 0 0 1 0 2 2 2 2 0 0 0 0 1 1 0 1 1 0 0 0 0 0 0 0 0 1 1 2 0 1 0 0 0 1 0 2 1 2 0 0 1 1 0 0 0 1 0 2 1 0 0 0 0 2 1 1 2 0 1 0 0 1 0 2 0 0 0 0 1 1 0 1 1 0 0 1 2 1 0 0 0 0 0 0 0 0 2 2 0 2 0 0 0 2 2 0 0 1 0 0 0 0 0 0 1 0 0 0 0 2 0 0 0
80 0 1 0 0 1 1 1 1 2 2 0 0 0 0 0 1 0 2 0 1 1 0 0 0 0 1 2 2 2 2 1 1 1 0 0 1 1 0 0 0 0 0 1 0 1 0 0 0 0 0 0 0 1 0 0 0 1 0 0 2 0 2 2 0 0 2 0 0 0 0 0 2 0 0 2 2 2 2 0 0 0 2 0 1 0 0 0 0 2 0 1 1 0 1 0 1 1 0 0 1 2 0 0 2 0 2 1 1 0 0 2 1 2 2 2 1 0 1 1 1 0 1 1 0 1 0 1 2 2 0 0 0 0 1 0 0 0 0 1 1 0 0 0 0 1 1 0 1 1 0 0 0 0 0 1 0 2 0 0 0 0 0 0 1 1 0 2 0 1 1 0 1 1 0 2 2 1 0 0 0 0 0 2 0 0 0 0 0 0 0 0 0 1 2 0 1 1 0 0 0 0 0 2 2 2 1 0 0 0 0 0 1 0 1 0 0 0 2 0 2 2 0 2 0 0 1 0 0 0 0 0 0 0 2 0 0 2 0 0 0 0 1 0 1 1 0 0 0 0 0 0 0 0 0 2 1 0 0 0 0 0 0 0 2 0 0 0 2 0 0 1 1 1 0 0 0 2 1 0 1 2 1 1 2 1 0 0 1 1 0 1 1 2 2 1 1 1 1 2 0 0 2 2 2 0 1 1 1 0 0 1 0 0 0 1 2 1 0 0 0 0 2 1 1 0 1 0 1 1 0 1 0 0 0 0 0 2 0 0 0 0 2 0 0 1 1 0 1 1 1 1 1 2 1 0 1 1 0 1 0 0 2 0 2 0 0 1 2 0 2 0 0 2 1 1 0 1 1 1 1 1 0 0 0 0 0 0 0 0 0 1 0 0 2 1 0 0 1 0 1 1 0 2 2 0 0 0 0 2 0 0 0 0 0 0 0 1 0 0 1 2 2 2 1 2 1 1 1 0 1 2 0 1 0 0 0 1 0 0 2 0 1 1 1 2 1 0 2 1 0 0 1 1 1 0 1 1 0 1 1 1 1 1 1 1 1 1 0 0 0 1 1 1 2 2 0 2 2 1 1 1 2 1 1 1 0 2 2 0 1 2 0 2 1 0 2 2 1 1 1 1 2 2 2 0 2 0 0 0 0 1 0 2 0 0 0 0 0 2 0 2 0 0 1 1 1 1 0 2 0 1 1 0 0 1 0 1 1 1 0 0 0 1 0 2 1 2 0 0 0 0 0 0 2 1 1 1 1 0 0 0 2 2 1 1 1 1 1 0 0 1 0 0 0 0 1 0 0 0 1 0 0 0 0 0 0 0 0 2 1 0 1 0 0 0 0 0 0 0 0 2 0 0 0 1 0 0 0 2 0 0 0 0 0 0 0 0 0 0 0 0 0 2 0 0 0 1 0 0 0 1 0 2 1 1 2 1 0 0 1 0 2 2 0 0 1 2 0 0 2 0 1 2 2 0 1 1 1 0 0 0 2 0 0 2 1 2 0 2 2 0 1 0 0 0 0 1 1 1 2 0 0 1 1 1 0 0 1 2 2 0 0 1 2 0 0 0 1 1 0 1 0 1 1 0 0 1 1 0 0 0 0 0 0 0 0 1 1 0 0 0 0 2 1 2 0 0 1 0 1 1 1 2 2 1 0 0 0 1 1 1 0 0 0 0 0 0 0 0 0 0 0 0 0 0 1 0 0 0 0 0 2 0 0 0 2 1 1 1 1 0 0 0 0 2 1 0 2 0 1 0 1 1 1 1 0 2 0 2 0 2 1 0 0 0 0 0 0 1 0 2 0 0 2 1 1 1 0 2 1 0 1 1 0 2 1 2 2 0 1 2 0 0 0 0 0 0 0 2 0 0 1 1 0 2 0 0 1 0 0 0 2 0 2 0 2 0 1 0 0 0 1 0 1 0 1 1 1 0 0 0 0 0 0 1 1 0 1 0 0 0 1 1 0 0 0 0 1 2 2 0 2 0 1 1 0 0 1 1 0 2 0 2 2 2 2 0 0 1 0 2 1 0 1 2 0 1 0 0 0 0 0 0 0 0 2 0 1 0 0 0 0 0 0 0 0 1 0 1 2 0 0 1 0 0 0 1 0 0 0 0 2 2 1 0 1 0 0 0 1 1 0 0 1 0 2 1 0 1 2 0 0 0 0 0 1 0 0 1 0 0 0 0 0 1 2 1 1 0 0 0 1 1 1 1 0 0 0 1 0 0 0 1 0 0 0 0 0 0 0 0
81 1 1 0 1 0 0 0 0 2 2 0 0 1 0 0 1 0 1 1 0 1 0 0 0 0 2 0 1 1 2 0 0 0 1 1 1 2 0 0 2 0 0 0 0 0 1 0 0 0 0 2 1 1 0 1 0 1 1 0 1 1 0 0 0 0 1 0 0 0 1 0 1 0 1 1 0 2 2 0 2 0 1 1 1 0 1 0 0 2 0 0 1 0 1 0 1 2 0 2 0 0 0 0 2 1 2 0 0 0 1 2 0 1 1 1 0 0 0 2 2 0 1 1 1 0 0 1 2 2 1 0 0 0 1 1 0 0 0 0 1 0 0 0 0 0 0 0 1 0 1 0 1 0 0 1 1 1 1 0 0 0 0 0 0 1 0 2 0 1 0 0 1 1 1 1 0 0 1 2 0 2 2 2 2 2 2 2 0 0 1 1 0 0 1 0 1 1 0 1 0 1 0 1 2 0 0 0 0 0 0 1 0 0 1 1 1 1 2 0 2 1 0 2 0 0 0 0 0 0 0 1 0 0 1 0 0 2 1 1 1 0 1 0 2 2 0 0 2 0 0 0 1 1 0 0 0 0 0 1 0 0 0 0 1 0 1 1 1 1 1 1 2 2 0 0 0 0 1 0 0 1 1 2 2 2 1 2 0 2 0 0 0 2 2 0 2 0 0 0 0 0 0 0 0 0 0 0 2 0 0 0 0 1 1 0 2 1 1 1 1 1 2 1 1 0 1 0 1 1 1 1 0 0 0 1 1 0 0 2 1 1 2 0 1 1 1 0 1 1 1 1 0 2 0 0 0 1 1 1 0 0 1 0 1 0 0 1 2 0 2 0 2 1 0 1 1 1 0 2 1 1 0 0 0 1 2 0 0 0 0 0 0 0 2 0 0 1 0 0 0 0 0 2 1 0 1 2 0 1 0 0 0 0 0 0 0 0 0 0 1 0 1 1 0 2 1 1 0 0 1 0 0 2 0 0 0 2 0 0 0 0 2 0 0 1 1 0 2 0 0 0 1 1 1 0 1 1 0 1 1 1 1 0 0 0 0 0 0 0 0 2 1 1 0 0 0 2 2 0 1 1 2 0 0 2 0 1 2 0 1 0 1 0 1 0 1 1 1 2 0 2 2 1 2 1 2 2 0 0 0 1 1 0 1 0 0 1 0 2 1 2 0 0 0 1 1 0 0 2 1 0 2 1 0 1 0 0 2 1 0 0 0 0 0 1 0 1 1 1 1 1 0 0 2 0 0 1 0 1 0 0 0 1 1 1 0 1 1 1 1 0 1 0 0 1 1 0 0 0 1 0 0 0 0 0 1 0 0 0 0 0 0 0 1 0 0 2 2 0 1 0 0 1 0 2 2 0 0 0 0 0 0 0 0 0 0 0 0 0 0 0 0 0 0 1 1 2 0 0 1 1 0 0 2 1 1 0 0 2 0 0 0 0 1 0 0 2 0 0 0 1 0 0 1 1 2 2 2 0 0 0 0 1 1 1 1 0 2 0 0 2 0 0 0 0 0 2 2 2 2 1 0 2 2 2 1 0 1 2 2 0 0 2 2 0 0 0 1 0 0 1 0 0 1 0 0 1 1 0 1 1 0 1 0 0 0 2 1 0 0 0 1 2 2 1 0 0 1 0 1 0 1 2 1 1 0 0 1 1 0 0 0 1 1 0 1 1 0 1 1 1 2 1 0 0 0 0 2 0 0 0 2 1 0 0 2 1 1 2 0 0 0 0 0 1 1 0 1 0 1 0 1 1 1 1 0 1 1 2 1 1 1 1 2 1 1 1 0 0 0 1 0 1 1 1 1 0 0 1 1 0 1 1 0 2 1 2 1 0 1 1 0 1 0 1 0 0 0 2 0 0 1 1 1 1 0 0 1 0 0 0 0 0 0 0 0 0 0 0 0 0 1 1 0 0 1 2 0 0 0 0 0 0 0 0 1 0 2 0 0 0 2 0 0 1 0 1 1 1 1 1 2 0 0 0 0 0 0 0 2 1 1 1 2 2 2 0 0 1 1 0 2 0 0 1 0 2 0 1 1 0 0 0 0 0 2 1 1 1 0 1 1 1 2 0 2 1 0 1 2 0 0 2 0 0 0 1 1 0 0 0 2 1 0 1 0 1 0 0 1 0 0 0 1 1 1 0 0 1 1 0 2 1 0 1 1 0 0 0 0 0 0 0 0 2 2 2 0 0 0 0 0 1 0 1 1 0 0 0 0 0 0 1 0 0 0 0 0 0 0 0
82 1 2 0 1 0 0 1 0 1 1 1 0 1 1 1 1 0 1 0 0 0 0 2 1 1 0 1 2 1 2 2 1 1 0 0 2 1 1 0 1 0 0 0 1 0 1 0 0 0 0 0 0 0 2 2 0 0 1 1 1 1 1 1 0 1 1 1 1 0 1 1 2 0 1 2 1 0 2 0 0 0 2 0 2 0 0 0 0 1 0 0 1 0 2 0 2 2 0 2 0 0 1 0 2 1 2 1 1 0 0 2 1 1 1 1 1 0 1 1 1 0 1 1 0 1 0 0 0 0 2 0 0 0 0 0 0 0 0 0 1 0 0 0 0 1 0 0 0 1 0 0 0 1 1 1 1 2 1 2 1 1 0 1 0 0 0 1 0 1 0 1 0 2 1 1 1 0 1 1 0 2 0 2 1 0 1 1 1 1 1 1 0 0 2 0 0 1 0 0 0 0 0 2 2 0 0 1 0 0 1 1 2 0 1 1 0 0 2 1 2 1 1 2 0 0 0 0 0 0 0 0 0 0 0 0 0 2 1 1 1 0 1 0 2 2 1 0 2 0 0 0 1 0 0 2 1 0 0 0 0 0 0 0 1 0 1 0 1 0 0 1 1 1 0 1 0 1 1 0 1 1 0 1 1 0 0 2 0 2 1 0 2 2 2 2 0 0 0 1 0 0 1 1 1 0 0 2 0 0 0 0 0 0 1 0 2 1 1 0 1 1 0 0 2 0 1 0 0 0 0 2 0 0 0 0 0 0 0 0 0 0 2 0 0 0 2 0 0 2 2 0 0 1 0 1 1 0 0 1 0 0 1 0 1 0 0 0 2 0 2 0 1 2 0 0 2 1 0 2 1 2 0 0 0 0 0 0 0 0 1 2 0 0 1 1 1 1 1 2 0 1 0 2 1 1 1 1 0 1 0 0 2 0 0 1 0 0 0 0 0 0 0 1 1 2 0 0 0 0 0 1 0 2 1 1 0 1 0 0 1 0 1 2 2 2 2 0 1 1 1 0 1 1 1 1 1 1 1 0 0 1 1 0 1 1 1 2 0 2 2 2 1 1 1 0 1 2 2 1 2 0 2 0 0 2 0 1 1 0 1 1 0 1 0 2 0 1 1 2 0 1 2 2 2 0 1 2 0 0 0 0 1 0 1 0 0 0 0 2 2 1 1 0 0 0 2 0 0 1 1 0 0 0 1 0 2 1 2 0 1 1 0 0 0 0 0 2 1 0 0 0 1 0 2 1 1 0 0 0 1 0 0 1 0 0 1 1 1 0 1 0 2 0 0 1 2 0 0 0 0 0 1 0 0 0 2 0 0 0 0 0 0 0 0 0 0 0 0 0 0 2 1 1 0 1 1 0 0 0 0 0 0 0 0 0 0 0 0 0 0 0 0 1 0 0 0 1 0 0 0 1 0 2 1 0 2 0 0 2 0 1 0 1 1 1 2 1 0 0 0 2 1 1 1 0 0 1 0 0 0 0 1 2 0 0 1 1 1 1 1 1 2 0 0 0 0 1 1 1 1 0 0 1 2 2 1 0 1 2 1 0 1 1 0 0 0 0 1 2 0 1 0 0 1 0 2 2 2 1 0 1 0 0 0 0 0 0 0 0 0 0 0 1 1 2 0 0 0 0 0 0 0 2 2 2 1 0 2 2 0 0 1 0 1 0 0 0 0 0 0 0 0 1 1 0 1 0 2 1 1 1 2 2 0 0 2 0 2 2 0 0 0 0 0 0 0 0 2 0 0 0 1 1 1 0 1 1 0 2 1 0 0 0 0 0 0 0 0 2 0 2 0 0 1 0 1 0 1 2 2 0 1 1 1 2 2 2 1 1 1 2 0 0 0 0 0 0 1 2 0 0 0 0 0 1 0 1 2 1 1 2 0 0 0 0 0 0 0 0 0 0 1 0 0 0 1 0 0 0 1 0 0 0 0 2 0 0 2 0 0 0 1 1 0 1 1 1 0 1 1 0 2 0 0 0 0 1 0 0 2 1 1 1 2 2 2 0 0 0 0 1 2 0 1 1 1 0 0 1 0 0 0 1 1 0 2 1 1 1 0 1 2 1 0 0 1 1 0 0 2 0 0 1 0 0 0 2 0 0 0 0 2 1 1 2 0 1 1 0 1 0 1 0 1 0 1 0 1 0 1 1 0 2 0 0 2 0 0 0 0 0 0 0 1 0 1 1 1 1 1 0 0 0 0 0 0 0 1 1 1 1 0 2 0 1 0 0 0 0 0 0
83 0 1 0 1 0 0 1 0 2 2 0 0 0 0 0 0 0 2 1 1 2 0 0 0 0 1 1 1 1 2 0 2 2 1 1 2 2 0 0 1 0 0 1 0 1 1 0 0 0 0 1 0 0 1 1 0 0 0 0 1 1 2 1 1 1 1 0 2 0 0 1 2 0 1 2 1 0 1 1 0 0 2 1 0 0 0 0 0 2 0 1 2 1 1 0 1 2 1 1 1 0 0 0 2 0 2 1 1 1 0 1 0 1 1 1 1 0 0 2 2 0 2 2 1 1 0 1 2 2 0 1 0 0 0 0 0 0 1 0 1 0 0 0 0 0 0 0 0 0 0 0 0 0 1 1 0 0 1 1 1 1 0 1 2 0 0 2 0 1 0 0 0 1 2 1 1 0 1 1 0 0 1 1 1 1 1 1 1 1 1 2 0 0 0 0 1 2 0 0 0 1 0 1 2 1 2 0 2 1 0 0 1 1 1 0 0 1 1 1 1 1 0 2 0 0 0 0 0 0 0 0 0 0 0 0 0 2 1 1 1 0 2 0 1 1 0 0 2 0 0 0 0 1 0 1 1 0 0 0 0 0 0 1 1 0 0 0 2 2 0 1 1 2 0 0 0 0 2 0 0 0 0 1 2 0 1 2 0 2 1 1 0 2 2 0 2 0 2 2 2 0 1 1 1 0 0 1 1 0 0 1 0 0 0 0 2 0 0 1 0 0 1 1 2 0 1 0 0 0 0 1 1 1 0 0 0 2 0 0 0 0 2 0 0 1 1 0 1 1 1 0 0 1 0 1 1 0 0 2 0 0 1 0 1 1 0 0 2 0 2 0 0 2 1 1 0 2 1 2 0 1 0 2 1 2 1 0 0 1 0 0 1 0 1 1 1 0 0 0 0 0 0 2 1 1 1 0 0 1 0 0 0 0 2 0 1 0 0 1 0 1 1 0 0 2 2 0 0 0 1 0 0 2 0 0 1 0 0 0 2 0 2 2 2 2 2 0 1 0 0 0 1 2 2 1 2 2 0 1 1 1 2 1 1 2 2 1 0 0 0 1 1 1 1 1 0 2 1 1 0 0 1 0 2 2 0 0 2 0 2 1 1 1 1 0 2 1 1 2 0 1 2 0 2 1 2 2 0 0 0 2 0 1 0 1 2 0 0 0 0 2 1 0 1 1 1 0 0 2 1 0 1 0 0 0 0 2 0 0 1 1 0 0 0 0 0 1 1 1 0 0 1 0 1 0 0 2 1 1 0 1 0 1 0 0 1 1 1 0 0 0 0 0 0 0 0 0 0 0 2 0 0 0 1 1 2 0 0 0 0 1 0 1 1 0 1 1 1 0 1 1 1 0 0 1 0 0 1 0 0 0 0 0 0 0 0 0 0 0 0 0 0 0 0 0 1 2 0 0 1 1 0 1 1 1 2 0 1 1 1 2 0 2 0 1 2 1 1 0 1 2 1 1 2 0 2 1 1 0 0 0 2 0 1 1 0 2 1 1 1 0 0 0 1 1 1 1 1 1 2 0 1 0 1 0 1 0 0 1 2 0 1 0 0 0 0 0 0 1 0 0 0 0 0 0 0 0 1 0 0 0 0 0 0 0 0 1 1 0 0 0 0 2 0 0 1 0 1 0 1 0 0 2 0 0 1 0 1 2 0 0 0 1 1 1 1 0 0 0 0 0 1 0 0 0 1 0 2 1 1 1 1 2 0 1 2 1 1 2 0 0 0 1 1 0 0 0 1 1 0 1 0 0 0 1 1 2 1 2 0 2 1 0 1 0 2 1 0 1 0 1 0 0 0 0 1 0 0 2 2 1 1 1 1 2 2 2 0 0 1 1 0 1 0 1 0 0 1 2 0 0 2 2 0 2 0 0 0 0 0 0 1 0 1 0 1 0 1 0 0 0 0 0 0 0 0 0 1 1 0 1 0 0 0 0 1 0 2 1 1 0 1 1 0 0 0 0 1 2 2 0 2 0 0 0 0 0 0 1 1 1 1 1 1 0 0 0 0 0 1 1 0 0 1 1 0 2 0 1 1 0 0 0 1 2 0 1 1 1 0 1 1 1 1 0 0 1 1 0 1 0 0 2 0 0 0 1 0 0 0 0 2 0 0 1 0 0 0 1 1 1 0 1 1 0 2 1 0 2 1 1 0 1 0 0 0 0 0 0 0 0 0 0 0 1 1 1 1 0 0 0 2 2 0 1 2 0 0 0 0 0 0 2 0 1 0 1 2 0 0 0
84 0 1 0 0 1 1 0 0 2 1 0 1 1 0 0 0 0 0 2 1 2 0 0 0 0 2 1 1 2 2 0 2 2 0 0 2 1 0 0 2 0 0 0 0 0 2 0 0 0 0 1 1 0 0 0 0 0 1 0 1 0 1 0 0 0 2 0 1 0 0 1 1 0 0 1 1 2 2 0 2 0 2 0 2 0 0 0 0 2 0 1 1 1 0 0 0 2 1 0 2 0 1 0 2 0 2 2 2 0 0 2 1 1 2 2 2 0 1 2 2 0 0 0 0 0 0 1 1 1 1 1 0 0 0 0 0 0 0 2 2 0 0 0 0 0 1 0 1 1 0 0 0 0 1 0 1 1 0 1 0 0 0 0 1 2 0 1 1 0 0 0 0 2 1 0 2 0 0 1 0 1 2 2 2 2 2 0 0 0 0 0 1 1 1 0 1 1 0 2 0 2 0 2 2 1 0 0 1 0 0 0 1 1 1 0 0 0 2 0 2 0 0 2 0 0 0 0 0 0 0 0 1 1 2 0 0 2 0 0 0 0 2 0 2 2 0 0 2 0 0 0 0 0 1 2 0 1 1 0 0 0 0 0 1 0 0 0 1 1 1 0 1 0 0 0 0 1 1 0 0 1 1 1 1 1 0 2 0 2 0 0 0 2 2 1 1 0 0 2 0 0 1 1 1 0 0 2 2 0 0 2 0 0 1 1 2 1 0 0 1 1 0 0 1 0 1 0 1 1 0 1 1 1 0 1 1 0 0 0 0 0 2 0 0 0 2 0 0 0 0 0 0 2 0 0 1 0 0 2 0 0 1 0 1 1 0 2 1 1 1 1 1 1 1 0 2 2 1 1 2 1 0 0 1 1 1 1 1 0 0 0 1 0 2 0 1 1 1 0 0 1 0 2 2 1 0 0 1 2 0 0 1 0 1 1 1 0 0 0 0 0 0 1 1 2 0 1 1 1 0 2 0 2 2 2 0 2 0 0 0 0 1 0 0 2 0 0 1 0 0 0 0 0 0 0 0 2 0 2 1 2 0 0 0 2 0 1 0 0 0 1 0 0 1 0 1 1 2 0 1 1 0 0 2 1 0 1 2 1 0 2 0 2 0 1 1 1 0 1 1 1 1 1 1 0 2 0 0 0 0 1 0 1 1 0 0 1 0 2 1 2 0 0 0 2 0 1 0 1 1 1 0 0 0 0 2 0 0 0 1 1 0 0 0 0 0 1 1 2 0 1 1 0 2 0 1 1 0 1 1 0 1 2 0 0 2 0 0 1 0 1 0 0 0 0 2 1 0 1 1 0 0 0 0 1 1 0 0 2 0 0 0 0 2 1 0 0 0 0 0 2 0 0 0 2 1 0 0 1 0 0 0 0 0 0 1 0 0 0 0 0 0 0 0 2 2 1 0 0 0 0 0 0 1 1 1 2 1 1 1 0 0 1 0 2 2 1 0 0 1 2 0 2 2 0 0 2 2 0 0 0 2 0 1 2 2 2 0 0 0 0 1 0 0 0 1 0 1 1 1 1 0 0 0 1 1 1 0 0 1 1 0 2 1 0 0 0 1 1 0 1 0 1 1 0 1 2 1 1 0 0 0 0 0 2 0 0 0 0 0 0 0 1 1 2 0 0 1 0 2 1 0 1 1 0 1 0 1 1 0 0 0 0 0 0 0 0 0 0 0 0 1 0 1 1 0 0 2 2 2 1 1 1 0 1 1 0 2 2 0 0 1 0 0 1 1 0 1 1 0 1 0 0 0 2 0 2 0 2 0 1 0 1 1 1 0 1 0 2 0 1 0 0 2 1 1 0 0 0 0 0 0 0 1 2 1 2 2 0 2 2 0 1 0 1 0 0 0 1 0 1 1 1 0 0 0 0 2 0 1 1 0 0 0 0 0 0 0 0 0 0 1 0 1 0 1 0 0 0 0 0 1 0 0 1 1 0 1 0 0 0 2 1 0 1 0 0 1 2 2 0 1 1 0 0 1 1 0 0 2 1 1 1 2 1 1 0 0 0 1 1 0 0 2 2 0 1 1 1 1 0 0 0 1 1 2 2 2 0 1 0 1 1 1 0 1 0 0 2 2 0 0 2 0 0 0 1 0 1 0 0 2 2 0 1 0 0 1 0 1 0 1 0 2 1 2 1 0 1 1 1 0 2 0 1 1 0 0 1 0 0 0 0 2 0 2 0 2 0 0 0 2 2 0 0 2 1 1 1 0 0 0 1 0 0 0 1 1 0 0 0
85 0 0 0 0 2 2 1 0 1 0 1 0 0 0 0 0 0 0 2 0 2 0 1 0 0 0 1 1 2 2 1 0 0 0 1 2 1 0 0 1 0 0 1 0 1 0 0 0 0 0 0 2 0 0 0 0 0 0 1 1 0 0 0 0 0 2 1 2 0 0 0 2 0 1 2 1 0 0 0 0 0 1 1 1 0 1 0 0 1 0 0 1 1 0 1 0 1 0 1 1 0 0 0 2 0 2 0 0 1 0 1 1 2 2 2 1 0 0 2 2 0 2 2 0 2 0 0 1 1 1 0 0 0 0 0 0 0 0 1 0 0 0 0 1 2 1 0 0 1 0 0 0 1 1 0 0 1 1 0 0 0 0 1 1 1 0 0 1 1 1 0 0 0 1 1 2 1 0 0 0 0 0 1 1 0 0 0 0 0 0 0 2 2 2 1 1 2 0 1 0 1 0 0 2 0 0 0 1 0 0 2 1 0 2 0 0 0 0 1 1 0 1 1 1 0 1 0 0 0 0 0 0 0 2 0 0 2 0 0 0 0 1 0 0 0 0 0 2 0 0 0 0 0 0 1 0 1 0 0 0 0 0 0 0 0 0 1 1 0 0 1 2 2 0 0 1 0 2 0 1 2 0 1 2 0 1 1 0 2 1 1 1 2 2 1 0 0 0 0 0 0 0 0 0 0 0 2 0 0 1 2 0 0 2 0 1 0 1 0 2 2 1 0 1 0 0 0 2 2 0 0 1 1 0 0 1 0 1 2 2 1 2 0 0 1 1 0 1 0 1 0 1 1 1 1 0 0 0 1 0 0 2 0 2 0 0 2 1 1 1 1 1 2 0 0 2 1 0 2 2 0 0 0 0 0 1 0 0 1 0 0 0 1 2 0 1 1 0 0 0 0 0 2 1 0 1 1 0 1 0 0 0 0 1 0 1 0 0 0 1 0 0 2 0 2 1 0 0 1 1 0 1 0 1 1 0 0 0 1 1 0 0 0 0 2 1 1 2 2 0 0 0 2 0 0 0 2 0 2 2 2 0 0 0 0 0 1 0 0 0 1 1 1 0 0 0 2 2 0 1 1 1 0 1 1 0 0 1 0 1 1 0 2 0 0 0 2 2 2 0 0 1 0 2 2 2 2 0 0 0 2 1 0 0 0 0 1 0 1 1 2 1 1 0 2 0 0 0 1 1 0 1 1 1 0 0 2 0 2 1 1 0 0 1 1 0 2 0 0 0 0 0 0 1 0 1 1 0 1 1 0 0 2 0 0 2 0 0 0 0 1 1 0 0 2 2 0 0 0 2 0 0 0 0 0 1 0 0 1 1 0 0 1 1 1 1 1 1 0 1 1 0 0 1 2 1 0 0 2 1 0 1 0 0 0 1 0 0 0 0 0 0 0 0 1 1 2 0 0 0 0 0 0 2 1 2 0 0 0 1 0 0 2 0 1 1 0 0 1 0 1 0 0 0 0 2 2 2 0 0 0 0 0 0 2 2 2 1 1 0 1 0 0 1 1 1 1 1 1 1 0 1 1 0 1 1 1 0 0 0 1 2 0 0 1 1 1 0 2 1 1 0 2 1 0 1 2 2 0 1 1 1 0 0 0 0 0 0 1 0 1 1 2 1 0 0 0 0 0 1 0 1 2 1 1 0 0 1 1 0 0 0 1 1 0 0 0 0 1 1 1 1 0 0 1 0 0 1 0 0 0 2 1 0 0 2 1 1 2 0 0 0 0 0 1 0 0 1 1 0 2 1 1 1 1 0 1 1 2 1 1 1 0 1 0 0 1 0 2 0 1 0 0 2 1 1 0 2 2 2 0 1 1 1 2 2 2 2 0 2 2 0 1 0 1 0 0 0 1 1 0 0 0 0 1 0 1 1 0 1 1 0 0 0 0 0 0 0 0 0 0 0 0 0 0 0 0 0 0 0 0 1 0 1 0 1 0 1 0 0 1 0 2 0 1 0 1 1 2 2 0 2 0 0 0 1 0 1 0 1 1 1 0 2 0 1 0 0 0 1 0 2 1 1 1 1 0 1 1 1 0 0 0 1 1 1 1 2 1 0 1 1 1 2 0 1 2 1 0 2 1 0 2 0 0 0 2 0 0 0 0 2 1 1 2 0 0 0 1 1 0 1 0 2 0 2 0 0 1 1 0 0 1 1 1 2 0 0 0 0 0 0 0 1 0 0 0 2 0 0 0 0 1 1 1 0 0 0 1 0 0 0 2 0 0 0 1 0 0 0 0
86 1 1 0 1 0 0 1 0 1 0 0 0 0 0 0 0 1 1 1 1 1 0 1 1 1 0 2 2 1 1 2 0 0 0 0 1 2 0 0 2 0 0 0 0 0 1 0 1 0 0 1 0 1 0 0 0 0 0 1 0 1 1 1 0 1 1 0 2 0 0 1 2 1 1 2 1 2 2 0 2 0 2 0 0 0 0 0 0 2 0 1 1 0 1 0 1 1 0 1 1 0 2 0 2 0 2 0 0 0 0 2 1 1 1 1 1 1 0 2 2 1 2 2 0 2 0 1 2 1 1 0 0 0 0 0 0 0 0 1 0 0 0 0 0 1 0 0 0 0 0 0 0 1 0 0 0 1 0 0 0 0 0 0 0 1 0 1 0 2 0 1 0 1 2 1 1 0 1 1 0 2 0 2 2 0 1 2 1 0 0 2 0 1 2 1 1 2 0 0 0 0 0 1 2 1 1 0 0 0 0 1 1 0 1 1 1 0 1 1 1 1 0 2 0 0 0 0 0 0 1 0 1 1 0 0 1 2 0 0 0 0 2 0 1 1 1 0 1 0 0 0 0 0 0 1 0 0 0 0 0 1 1 1 1 0 0 0 2 2 0 1 0 0 2 1 0 2 2 0 2 2 0 1 1 1 0 0 0 2 0 0 1 2 2 2 0 1 0 2 0 0 0 0 0 1 1 1 1 0 0 1 0 0 1 0 1 0 0 1 0 0 0 1 1 0 1 0 1 1 0 2 1 1 0 1 1 1 0 0 0 0 2 0 0 1 0 0 1 1 1 0 0 1 0 1 1 0 0 1 0 0 1 0 1 1 0 1 2 0 2 0 1 2 0 0 2 1 0 2 0 0 2 1 2 2 0 0 0 0 0 1 0 0 2 0 1 0 0 0 0 0 0 0 0 0 0 1 0 1 0 0 1 0 1 1 1 0 0 0 0 0 0 1 0 2 1 1 0 0 1 0 1 0 0 0 0 0 0 0 2 0 2 2 2 2 2 0 0 1 0 0 1 1 1 1 1 2 2 1 2 1 1 1 1 1 1 2 0 0 0 0 1 1 1 0 1 2 1 1 2 0 2 0 1 2 0 1 2 0 1 1 1 1 1 1 1 0 1 2 0 1 0 0 0 2 2 1 0 0 0 2 0 1 0 0 0 0 0 2 0 2 1 0 1 1 1 0 1 1 1 0 2 1 0 1 0 1 1 1 0 0 0 0 0 1 0 0 2 2 2 2 1 0 1 1 0 0 0 1 1 0 1 2 0 0 1 0 0 0 0 0 1 0 0 1 1 1 0 1 1 0 0 0 0 0 0 0 1 0 1 0 0 0 0 0 2 0 0 0 0 1 0 0 0 1 0 0 0 2 0 0 0 0 0 0 1 0 0 0 0 0 0 0 0 1 1 1 0 0 1 1 1 2 2 0 1 0 0 1 1 1 0 0 1 2 2 2 0 1 1 1 1 1 2 0 1 1 0 0 0 0 0 0 1 2 0 2 0 0 0 0 1 0 0 0 2 0 0 0 1 1 0 2 2 1 2 1 0 1 1 1 1 0 0 0 0 0 0 0 0 0 0 0 1 0 2 1 2 0 0 0 0 0 0 0 0 2 0 0 0 0 0 2 1 1 0 1 0 0 2 0 0 2 0 0 0 0 0 1 0 0 0 0 1 1 0 0 0 0 0 0 1 0 0 1 1 0 1 0 0 0 1 1 0 0 2 1 1 2 0 0 1 0 0 1 1 0 0 1 1 1 1 1 0 0 2 2 2 2 0 2 1 1 1 0 1 1 1 1 0 0 0 0 2 2 2 0 1 2 2 1 0 0 1 2 1 2 2 0 2 2 0 1 0 1 0 0 0 2 1 1 1 2 0 2 0 0 0 0 0 0 1 1 1 0 0 0 0 0 0 0 0 0 0 0 0 0 0 0 0 0 0 0 0 0 0 1 1 0 0 0 1 1 0 0 0 1 2 2 2 0 1 0 0 0 1 0 0 0 1 1 0 1 1 1 1 0 0 0 0 2 1 0 2 2 0 1 0 1 0 0 0 0 0 0 1 0 0 0 0 0 2 1 1 0 1 2 0 2 1 0 0 2 0 0 0 1 1 0 0 0 2 2 0 0 0 1 1 0 1 2 0 0 2 0 2 0 0 0 2 0 0 0 0 1 0 0 0 2 0 2 0 1 0 1 2 0 2 0 0 0 0 0 0 0 0 0 0 0 0 0 1 2 0 0 0 0 1 0 0 1
87 1 1 0 1 0 0 1 0 1 1 0 2 1 0 0 0 0 1 1 1 2 0 0 0 0 1 0 1 1 2 0 0 0 1 1 1 2 0 0 1 0 0 0 0 1 0 0 1 0 0 2 0 0 1 2 0 0 1 1 1 0 0 0 0 0 2 1 1 0 0 1 2 0 2 2 0 2 2 0 2 0 2 1 0 0 0 0 0 2 0 1 1 1 1 0 1 1 0 1 1 0 0 0 1 2 1 2 1 0 0 1 0 1 1 1 0 0 2 0 0 0 1 1 0 0 0 0 0 0 1 1 0 0 1 1 0 0 0 0 0 0 0 0 1 1 1 0 0 0 0 0 0 0 0 0 1 2 1 2 2 2 0 2 1 2 1 1 0 1 0 2 0 1 1 0 2 0 1 1 0 1 1 2 1 1 1 1 0 0 0 1 0 1 2 0 0 2 0 1 0 1 0 2 2 0 0 0 1 0 1 1 2 0 1 2 2 0 2 0 2 0 0 2 0 0 1 0 0 0 0 0 0 0 1 0 0 2 1 1 1 0 2 0 1 1 1 0 2 0 0 0 0 0 0 1 0 0 1 1 1 1 0 0 1 0 0 0 2 1 0 1 1 1 0 0 0 0 2 0 0 1 0 1 2 1 1 2 0 2 1 0 0 1 2 1 0 2 0 2 0 1 1 1 1 0 0 2 1 1 0 2 0 1 2 0 2 0 0 1 2 0 1 1 0 0 0 0 0 0 0 1 0 0 0 0 0 0 1 2 2 1 1 0 0 1 0 1 2 1 0 1 0 2 0 0 1 0 0 2 0 0 1 1 1 0 0 2 0 2 0 2 0 2 0 0 2 1 0 2 0 0 1 1 0 0 0 0 0 1 0 0 1 1 2 0 1 2 0 0 0 0 0 2 2 1 0 0 1 1 0 0 1 1 1 0 0 1 0 1 0 2 1 1 0 1 0 1 0 1 2 0 1 0 1 0 0 1 0 1 1 0 2 1 1 2 1 1 1 0 0 0 1 1 1 1 1 2 1 1 1 2 0 0 0 0 0 2 0 0 0 0 0 0 1 0 1 1 2 0 0 0 0 0 2 1 0 1 1 0 0 1 0 1 1 1 0 0 0 2 0 2 2 2 1 1 1 1 0 0 0 1 1 2 0 0 0 0 0 0 0 2 0 0 1 2 0 0 0 1 1 0 0 0 0 1 1 1 1 1 0 0 0 0 1 0 0 0 2 2 1 1 0 0 1 0 0 1 0 2 0 0 0 2 1 1 1 2 2 0 0 1 1 0 0 1 1 1 0 1 2 0 0 0 1 1 2 0 1 2 0 0 1 0 0 0 0 0 0 0 0 2 0 0 1 2 1 0 0 0 1 0 0 1 0 0 1 0 0 0 0 0 0 0 0 1 1 2 0 0 0 0 0 2 2 0 2 0 0 1 1 1 1 2 0 1 1 1 0 0 1 0 1 0 2 0 2 1 0 1 0 1 1 1 1 1 1 2 0 1 1 0 0 0 2 0 0 1 0 0 1 0 1 1 1 2 0 1 0 1 2 0 0 1 2 0 0 0 1 1 0 2 0 1 1 0 1 2 2 0 1 1 0 0 0 2 0 1 0 0 0 0 0 2 1 2 0 1 0 1 1 0 1 1 2 2 1 0 0 1 0 0 1 0 1 0 0 0 0 0 0 0 0 0 0 0 2 0 1 0 0 0 2 2 0 0 2 1 0 2 0 0 0 1 1 0 0 0 0 1 0 1 0 0 0 2 0 2 1 2 0 2 1 0 2 1 1 0 0 1 0 2 0 0 1 1 0 0 0 2 2 0 2 2 0 2 2 0 2 0 2 2 0 0 0 1 0 0 0 2 1 0 1 1 0 1 0 0 1 1 0 1 0 0 0 0 0 0 0 1 1 0 1 0 1 0 1 0 0 0 0 0 1 0 0 0 1 0 1 0 0 0 2 0 0 2 1 0 2 2 2 0 2 0 0 0 0 0 0 0 2 0 1 1 2 1 2 0 1 2 0 0 0 0 1 1 0 1 0 2 1 0 0 0 0 0 2 0 1 1 0 1 0 1 1 0 1 1 0 1 2 0 0 2 0 0 0 1 0 0 0 1 2 1 0 0 0 0 0 0 2 0 0 0 1 0 2 0 0 1 1 0 0 0 1 1 1 0 0 0 0 0 0 0 0 1 1 2 0 0 0 0 1 1 0 0 1 0 0 2 0 0 0 2 1 0 0 0 1 0 0 0
88 0 1 0 0 0 0 0 0 1 1 1 0 0 0 0 0 0 1 1 1 2 0 1 0 0 2 1 1 1 1 1 1 0 1 2 2 1 0 0 2 0 0 0 0 0 0 0 0 0 0 1 1 0 1 0 1 0 0 1 0 1 0 0 0 0 0 1 1 0 0 1 2 0 2 2 0 0 2 2 0 0 2 0 1 0 0 0 0 2 0 0 1 0 0 0 0 1 0 1 1 0 1 0 2 0 2 0 1 0 0 2 1 2 2 2 1 0 0 2 2 0 2 2 0 2 0 1 2 2 0 1 0 0 1 0 0 0 0 0 1 0 0 0 2 1 0 0 0 1 0 0 0 2 2 0 2 0 0 0 0 0 1 1 0 1 0 0 1 2 0 1 2 2 2 2 2 1 1 1 0 1 1 2 2 1 1 1 0 0 0 1 0 0 2 0 0 2 0 0 0 0 0 1 2 1 2 1 1 0 1 1 1 1 2 0 0 2 2 1 1 0 0 2 0 0 1 0 0 0 0 0 2 1 0 0 1 2 1 1 1 0 1 1 2 2 0 0 1 0 0 0 1 1 0 2 1 0 0 0 0 0 0 0 0 0 1 1 0 0 0 2 0 0 0 1 0 1 2 0 1 1 0 1 1 0 1 2 0 2 0 0 0 2 2 0 1 0 0 1 1 0 1 1 1 0 1 1 0 0 0 1 0 0 2 0 1 0 0 1 1 1 1 1 1 0 0 0 0 0 0 1 0 0 0 0 0 1 0 1 2 1 2 0 0 0 1 0 0 2 2 0 1 1 1 1 1 0 0 1 0 0 0 0 0 1 0 2 2 0 2 0 1 2 1 1 2 1 1 1 0 0 0 1 0 0 0 0 0 0 0 1 1 0 2 1 1 1 0 0 0 0 0 1 1 1 0 1 0 2 0 0 0 0 2 0 2 0 0 0 1 0 1 1 2 1 0 0 0 1 1 1 0 2 1 1 1 0 0 0 1 0 1 0 0 1 1 0 2 1 0 0 0 1 1 0 1 0 0 0 0 0 0 0 0 0 0 2 0 0 1 1 2 2 0 0 1 2 1 2 1 1 2 1 1 1 0 1 1 0 0 1 0 2 2 1 1 1 1 1 1 0 2 1 2 0 2 0 0 0 0 2 1 1 1 0 0 0 0 1 0 2 1 1 0 2 0 1 0 1 1 1 1 0 0 0 1 0 1 2 1 0 0 0 1 1 0 1 1 1 1 1 0 0 1 1 0 0 0 0 1 0 1 2 1 1 1 2 2 0 2 0 1 0 0 1 2 0 0 0 2 0 0 0 2 0 0 0 0 0 0 0 1 0 0 0 1 0 0 0 0 2 0 1 1 2 0 0 0 2 1 0 0 0 0 0 0 0 0 0 0 0 0 0 0 0 0 1 0 0 1 0 2 2 2 0 2 0 0 1 1 0 1 1 1 0 2 1 0 0 0 1 1 1 2 0 1 2 1 1 1 0 2 0 1 2 2 1 1 0 0 1 0 0 1 0 0 0 1 1 1 1 0 1 1 1 0 1 0 1 1 0 1 0 0 0 0 0 0 1 0 2 0 1 1 1 1 2 2 0 1 1 0 0 0 0 0 2 1 0 0 0 1 2 1 1 0 1 0 1 2 0 1 2 1 0 0 0 1 2 0 0 0 2 2 0 0 2 0 0 0 0 0 0 0 0 1 0 2 1 0 1 2 1 0 1 2 0 1 2 0 0 0 1 1 0 0 0 2 0 0 1 1 1 1 1 1 1 0 1 0 1 2 0 2 0 1 0 0 1 0 2 0 0 2 1 1 0 1 2 2 0 1 2 0 2 1 1 1 0 0 1 0 0 0 0 0 0 0 1 1 0 1 2 0 2 0 0 1 0 1 1 2 0 2 1 1 0 1 0 0 0 1 0 0 1 1 0 1 0 0 0 0 0 0 1 1 0 1 0 1 1 2 0 0 2 0 1 1 2 1 1 2 0 0 0 0 0 0 0 1 1 1 1 1 1 1 0 0 0 0 2 0 0 2 1 1 0 0 1 0 0 0 0 1 0 2 0 0 0 0 0 2 1 0 0 1 0 0 0 2 1 1 1 0 0 1 2 0 1 0 0 0 0 0 2 0 1 0 1 1 0 2 0 0 0 0 0 0 1 1 0 1 0 1 1 1 0 1 2 0 1 0 0 0 2 2 0 2 0 0 0 1 1 0 1 2 0 0 0 0 0 0 1 1 0 0 0 1 0 1 1
89 1 1 0 1 0 0 1 0 1 1 0 2 2 0 0 0 0 0 2 0 2 0 0 0 0 2 1 2 0 2 0 0 2 0 0 2 0 1 1 0 0 0 0 0 1 0 0 0 0 0 0 0 0 1 0 0 0 1 0 0 0 1 0 0 0 2 0 0 0 0 1 2 0 0 2 1 2 2 0 2 0 2 0 1 0 0 1 1 2 0 1 0 0 1 0 1 0 0 0 2 0 1 0 2 0 2 2 1 0 0 1 0 2 2 2 0 0 1 0 1 0 0 0 0 0 0 0 1 1 1 1 0 0 0 0 0 0 0 2 1 0 0 0 0 2 0 0 0 1 0 0 1 0 0 1 1 1 1 1 0 0 0 1 0 1 0 0 0 2 0 1 1 2 1 2 1 0 0 0 0 0 0 2 1 0 1 2 1 0 0 0 0 1 1 0 0 2 0 0 0 1 0 2 2 0 0 1 1 0 0 0 1 1 1 0 0 2 2 0 2 2 1 2 0 0 1 0 0 0 1 0 0 0 0 0 0 2 0 2 2 0 2 0 2 2 1 0 1 1 1 1 0 0 1 1 0 1 1 0 0 0 0 0 1 0 0 0 1 1 0 1 1 1 0 0 0 1 1 0 0 1 0 1 2 0 0 0 0 1 1 1 0 2 1 0 0 0 0 0 0 0 2 2 2 1 1 0 2 0 0 2 0 1 1 0 2 0 0 1 0 0 0 0 1 0 1 0 1 1 0 1 0 0 0 0 0 2 0 0 1 0 2 0 0 0 2 0 1 0 0 0 0 2 0 0 0 1 0 2 0 0 2 0 2 1 0 1 2 0 2 0 0 2 0 0 0 2 1 1 1 2 0 2 0 0 0 0 0 1 0 0 0 0 2 1 1 0 0 0 0 0 0 2 2 0 0 2 0 1 0 0 0 0 2 0 2 0 0 0 1 0 0 0 1 2 0 0 1 0 0 2 0 2 1 1 0 1 0 1 1 0 2 0 0 1 2 0 0 1 1 0 1 2 2 1 2 1 1 0 0 1 0 0 0 0 0 2 0 2 2 2 1 1 1 1 0 1 2 1 1 1 1 0 2 2 0 0 1 1 1 0 0 2 0 0 2 1 1 2 0 0 1 1 1 1 2 0 0 0 0 1 1 1 0 0 1 0 0 1 0 2 2 2 0 2 0 1 1 2 0 1 2 0 1 0 1 2 1 1 0 0 0 1 1 0 0 1 1 2 1 1 0 0 2 1 0 0 0 1 0 0 2 2 0 0 2 0 0 0 0 1 1 0 0 1 1 0 1 0 2 0 0 0 0 0 0 0 0 1 0 0 1 0 1 0 1 1 1 0 1 1 1 0 0 0 0 1 0 2 1 0 0 0 0 0 0 0 0 1 1 1 0 1 0 1 1 2 0 0 0 2 0 2 1 0 2 0 0 1 1 1 0 1 0 1 1 1 1 0 0 2 2 1 1 0 1 1 1 0 0 0 0 1 0 1 2 2 0 0 0 1 0 0 0 2 2 1 0 0 0 1 0 2 2 1 1 0 0 2 2 0 0 1 0 0 0 0 1 1 1 0 0 1 1 0 0 1 2 1 0 0 0 0 0 1 0 1 1 0 0 0 2 2 2 1 0 0 0 0 0 0 1 2 1 2 1 0 0 1 1 1 0 0 0 1 0 2 0 1 1 1 1 0 0 0 0 0 1 0 0 0 0 1 0 1 2 2 0 2 0 0 0 0 0 0 0 0 1 0 0 0 1 1 0 0 2 2 1 2 0 1 0 1 1 1 0 1 0 2 0 2 0 0 0 2 2 1 0 1 0 0 0 0 1 2 1 2 2 0 2 2 0 1 0 2 0 0 0 2 0 0 0 1 1 2 0 0 1 0 0 0 0 0 0 0 0 0 0 0 1 0 0 0 0 0 0 1 0 1 0 0 0 0 0 0 0 0 1 0 0 0 2 0 0 0 0 1 1 2 1 0 2 0 0 0 0 0 1 0 1 2 0 1 0 0 0 0 0 0 0 2 1 0 1 2 0 0 0 1 1 0 0 0 0 0 1 0 2 0 0 0 1 1 2 0 2 1 1 0 1 1 1 2 0 0 0 1 0 1 0 1 2 2 1 1 0 0 0 0 1 1 2 0 0 0 0 1 0 1 1 1 0 1 1 1 0 0 0 0 0 0 0 0 0 1 1 0 2 0 0 0 0 0 1 1 0 0 0 0 0 0 0 1 0 0 0 1 2 0 0 0
90 1 1 0 1 0 0 1 0 2 1 0 1 1 0 0 1 0 2 0 2 1 0 0 0 0 2 0 1 2 2 1 0 0 0 0 2 1 0 0 1 0 0 0 0 0 0 0 0 0 0 1 1 1 0 0 0 0 2 1 0 0 2 2 0 0 2 0 0 0 0 2 2 1 2 2 0 0 2 2 0 0 1 1 2 0 0 0 0 2 0 1 1 0 1 0 1 0 0 0 2 0 1 0 2 0 2 1 1 0 0 2 0 1 1 1 0 0 0 2 2 0 1 1 1 0 0 2 2 2 0 2 0 0 0 0 0 0 0 1 1 0 1 1 2 2 0 0 1 1 0 0 0 0 0 1 0 1 0 1 0 0 0 1 1 2 1 0 1 0 1 0 1 1 1 0 1 0 0 0 0 1 1 1 1 1 1 1 1 0 0 0 1 1 2 0 1 2 0 1 0 1 1 1 2 2 1 0 0 0 0 1 2 1 0 0 0 0 2 0 2 0 1 2 0 0 1 0 0 0 1 0 0 1 1 1 0 2 2 2 2 0 1 0 2 1 1 0 2 0 0 0 0 0 0 1 1 0 0 0 0 0 0 0 1 0 0 0 1 1 0 1 2 1 0 1 0 0 1 0 0 1 2 2 2 2 2 0 0 2 1 1 0 1 2 0 1 1 0 2 0 0 1 1 1 0 1 2 1 0 0 0 0 1 1 1 2 0 0 1 1 1 0 0 1 0 1 0 2 1 0 2 0 0 0 0 0 1 0 0 1 1 1 0 0 1 1 0 0 1 1 0 0 1 0 1 2 0 0 2 0 0 2 0 2 0 0 2 2 0 2 0 2 0 1 0 2 2 1 1 1 1 0 1 0 1 1 0 0 0 0 0 0 0 2 0 0 0 0 0 0 0 0 2 1 0 1 0 0 1 0 0 1 0 1 0 1 0 0 1 0 1 0 1 1 1 0 0 2 1 1 1 0 0 0 0 0 0 0 0 2 0 1 1 0 1 2 0 1 2 0 0 1 2 2 1 2 1 0 0 0 1 1 0 0 1 1 2 0 1 1 2 2 2 1 1 0 1 2 1 1 1 2 1 0 2 1 1 1 0 1 0 0 1 1 1 1 2 1 1 1 0 2 1 2 0 2 0 0 0 0 0 2 0 0 0 0 0 0 2 0 2 0 1 0 2 0 0 1 2 0 0 0 0 0 0 0 1 1 2 1 1 0 1 1 0 0 1 1 2 0 0 0 0 1 1 0 1 0 1 0 0 0 2 0 0 2 0 0 2 0 1 0 0 0 0 2 0 0 0 1 0 1 0 0 0 1 1 0 2 0 1 0 0 0 0 0 0 0 0 0 1 1 0 0 1 1 0 0 1 0 0 0 1 0 1 0 0 0 1 1 1 0 1 0 1 2 1 0 0 0 1 0 0 2 1 2 0 0 2 0 1 0 2 0 1 1 1 1 0 0 1 1 2 2 0 0 1 1 0 0 0 1 0 1 2 0 2 1 0 0 0 0 0 1 0 0 1 1 2 1 0 0 1 1 1 1 1 1 1 1 0 0 0 0 0 0 0 1 2 0 2 0 0 0 0 0 2 2 0 2 2 0 0 0 0 0 0 1 0 0 0 0 2 2 1 0 0 0 0 0 0 0 2 0 0 0 0 0 1 1 1 1 1 1 0 0 0 0 0 0 0 0 0 0 0 0 1 2 0 0 0 2 2 0 1 2 1 1 2 0 0 0 1 1 1 1 0 0 0 0 1 0 0 0 2 0 2 0 2 0 1 0 0 0 0 0 0 1 1 0 0 0 0 1 0 0 1 0 2 1 0 1 1 1 2 2 1 2 0 2 2 0 1 0 1 0 0 1 1 0 0 0 0 0 1 0 0 1 0 1 1 2 0 2 0 2 0 0 0 0 0 1 0 0 0 1 0 0 1 0 0 0 0 1 0 1 0 0 0 0 0 0 2 0 1 0 2 1 2 1 1 1 0 0 0 1 2 0 0 2 2 1 1 1 1 1 0 0 1 1 0 1 0 0 1 0 0 2 2 2 0 0 0 1 1 2 0 0 0 0 0 1 0 2 0 1 0 0 1 2 0 1 1 0 0 2 1 0 1 0 0 1 1 1 0 1 1 1 1 0 0 0 0 1 0 2 0 0 0 2 0 0 0 0 1 1 1 1 1 1 0 0 0 1 0 1 1 1 0 0 0 2 1 0 1 1 0 0 0 0 0 0 1 0 0 0 0 0 0 1 1
91 0 0 0 0 2 2 2 0 0 0 0 0 1 0 0 0 0 2 0 1 1 0 1 1 1 1 2 2 0 2 1 0 2 0 0 2 2 0 0 2 0 0 0 0 0 2 0 0 1 1 1 0 0 1 2 0 0 0 1 0 1 0 0 0 0 1 0 1 0 1 1 2 0 2 2 0 1 2 1 0 0 2 0 1 0 0 0 0 1 0 0 1 0 1 0 1 0 0 0 2 0 0 0 2 1 2 0 0 0 0 2 1 2 2 2 1 0 1 1 1 0 1 1 1 0 0 1 1 1 0 0 0 0 0 0 0 0 0 1 1 0 0 0 1 1 0 0 1 1 0 0 0 0 0 0 1 0 0 1 1 1 0 1 0 1 0 1 0 2 0 1 2 1 2 2 1 0 1 1 0 2 2 2 2 2 2 1 0 0 0 1 0 0 2 0 0 2 0 0 0 0 0 0 2 2 2 0 0 0 1 1 1 0 0 0 1 1 1 1 1 0 1 2 0 0 0 1 0 0 0 1 0 1 1 0 1 2 0 1 1 0 1 1 1 1 0 0 1 1 1 1 0 0 0 2 2 0 0 0 0 0 0 0 1 0 1 0 1 0 2 0 0 0 0 1 0 1 1 1 1 2 0 1 1 0 0 1 0 1 0 0 1 2 2 1 1 1 1 2 0 0 1 1 0 0 0 2 1 0 1 1 0 1 2 1 1 1 0 1 0 0 2 1 0 0 0 0 0 1 0 0 0 0 0 1 1 1 0 1 2 1 2 0 0 0 2 1 1 0 1 1 0 1 0 1 1 0 0 1 0 0 2 0 2 1 0 1 2 0 2 0 0 2 0 0 2 2 1 1 1 0 1 1 1 1 0 1 1 1 0 1 1 0 2 0 1 1 1 0 0 2 0 2 2 1 0 1 0 1 0 0 1 0 0 0 0 0 0 0 0 0 0 2 2 2 0 1 0 1 1 0 0 2 0 0 1 1 0 0 1 0 1 1 0 1 2 0 2 1 0 1 2 2 2 2 2 0 0 0 0 0 0 0 0 1 1 2 0 1 1 1 0 0 1 0 1 1 2 1 1 0 1 1 2 0 0 0 1 0 1 1 0 2 0 1 1 1 1 1 1 1 2 2 1 1 1 0 0 0 0 2 1 1 1 0 0 0 0 1 0 2 1 1 1 2 0 2 0 2 0 2 0 0 1 0 1 0 2 0 0 0 0 0 1 0 0 2 0 1 0 0 0 0 2 1 0 0 0 1 0 0 0 1 0 0 1 0 0 0 0 1 0 0 0 0 0 1 0 1 1 0 0 0 0 1 1 0 0 1 1 0 0 1 1 0 1 0 0 0 0 2 1 2 0 2 1 0 0 0 1 0 0 0 0 1 0 0 1 1 1 1 0 0 0 0 2 1 0 0 1 1 0 0 1 1 1 0 0 2 0 1 0 0 2 1 2 1 0 1 0 2 1 1 1 0 1 2 2 0 0 0 2 0 1 2 0 1 1 0 0 2 0 0 0 1 1 1 1 1 1 0 0 1 2 2 1 1 0 1 2 0 0 0 0 0 1 0 0 1 0 1 0 0 1 0 2 1 1 0 2 2 0 0 0 1 0 2 1 0 0 0 1 2 0 0 1 0 1 0 2 1 0 2 1 1 1 0 0 0 0 0 1 0 2 0 0 1 0 0 0 0 1 0 0 0 0 0 2 1 0 1 0 1 1 1 2 0 2 1 1 0 2 0 0 1 0 0 1 1 0 1 0 0 0 2 0 0 0 2 2 0 1 1 2 1 1 0 0 0 1 1 0 0 0 1 2 0 1 2 2 0 2 2 0 2 2 2 2 0 2 2 0 1 0 1 0 0 0 2 1 0 0 1 1 1 1 0 0 0 0 0 1 0 1 0 1 0 0 1 0 0 1 0 0 0 0 0 0 0 0 0 1 0 0 1 0 1 1 0 0 0 1 1 0 0 1 1 1 2 2 0 0 0 0 0 2 2 0 0 2 2 0 1 2 2 2 0 0 0 0 2 2 0 1 1 1 0 0 0 0 0 0 1 1 1 2 1 2 0 0 0 2 1 0 0 1 0 1 0 1 0 1 2 0 0 1 0 0 1 0 0 2 1 1 2 0 0 0 0 1 1 1 0 1 0 1 2 0 1 2 0 0 0 1 2 0 0 0 1 0 0 0 0 0 0 0 0 2 2 0 2 0 0 0 0 1 0 1 1 1 1 0 1 0 0 0 0 0 0 0 0
92 0 1 0 0 1 1 1 1 2 2 0 0 0 0 0 0 1 1 1 1 1 0 1 1 1 1 2 2 0 1 0 1 2 0 0 1 1 0 0 1 0 0 1 0 1 2 0 1 1 1 1 0 0 0 1 0 0 1 0 2 0 2 0 0 1 1 1 2 0 0 1 2 0 1 2 1 2 2 0 2 0 2 0 2 0 1 1 1 2 0 1 0 0 1 0 1 0 0 0 1 0 2 0 2 0 2 0 0 0 0 2 1 2 1 1 0 1 1 1 1 1 1 1 0 1 0 0 1 0 1 1 1 0 0 0 1 0 0 1 1 0 0 0 0 1 1 1 1 1 0 0 0 1 1 0 1 1 0 0 0 0 0 0 1 1 1 0 0 1 1 0 0 1 2 2 1 0 0 0 0 1 0 2 2 1 1 0 0 0 0 0 0 0 2 0 1 2 0 1 0 1 0 2 2 1 1 1 1 0 0 1 2 0 2 1 0 0 0 0 2 2 0 2 0 0 1 1 0 0 0 1 0 0 1 1 0 2 0 0 0 0 1 1 2 2 1 0 2 0 0 0 0 0 0 2 2 0 0 0 0 1 0 0 1 0 0 0 2 1 0 0 1 1 0 0 1 1 2 0 0 1 1 2 2 2 1 2 0 2 1 0 0 1 2 0 1 1 0 1 0 1 0 0 0 0 0 1 1 0 0 1 0 1 2 0 2 0 0 1 0 0 1 0 2 0 2 0 0 1 0 2 0 0 0 0 0 0 0 0 0 0 2 0 0 1 1 0 0 1 0 2 1 2 1 0 0 1 1 0 1 1 0 0 0 0 0 2 1 1 1 1 0 2 0 1 2 1 0 2 1 0 0 1 0 1 2 0 0 0 0 0 0 0 2 1 0 2 0 0 0 0 0 1 0 0 1 1 0 2 0 0 0 0 2 0 1 0 0 0 0 0 0 1 2 2 1 0 1 0 0 2 0 2 0 0 1 1 0 1 1 0 1 1 1 1 2 0 1 1 0 0 1 1 1 1 1 2 0 2 2 2 0 0 0 1 1 2 0 0 0 0 0 0 1 0 1 2 2 0 1 0 1 0 2 2 0 1 2 1 1 1 1 0 1 0 1 0 0 2 0 0 1 1 1 1 2 0 0 0 0 2 2 2 0 0 0 0 0 2 1 1 0 0 1 2 0 2 0 2 0 2 0 0 1 0 0 0 1 1 1 1 0 0 0 2 1 0 2 2 2 2 1 1 2 1 0 1 1 0 0 1 1 1 0 0 1 0 0 0 0 0 0 0 0 0 1 2 0 2 2 0 0 0 0 0 1 0 0 0 1 0 2 0 0 0 0 0 0 0 0 2 0 1 0 2 1 0 0 1 0 0 0 0 0 0 1 1 0 1 1 1 0 0 0 0 1 1 0 0 1 1 1 1 2 1 2 0 0 1 1 1 0 1 0 1 1 2 0 0 1 2 1 1 1 0 1 2 2 0 0 0 2 0 2 2 1 1 1 0 0 1 0 0 0 1 1 1 2 2 1 1 0 2 2 2 1 2 0 0 0 0 0 0 0 0 0 0 0 0 0 0 0 1 1 0 0 2 2 0 0 0 0 1 0 0 0 2 0 1 0 1 0 2 1 1 0 0 0 0 0 0 0 2 0 0 0 0 1 1 0 0 0 1 0 0 0 0 0 0 0 0 2 0 0 0 0 0 2 0 0 0 2 2 0 1 2 0 1 2 0 0 0 0 0 0 0 0 1 0 0 1 0 0 0 0 1 2 0 2 0 2 2 1 1 0 1 0 0 1 0 2 0 0 2 2 1 0 0 2 2 0 1 1 1 2 2 2 1 0 2 2 0 0 0 1 0 0 0 2 1 0 0 0 0 2 0 1 1 0 0 0 0 0 0 0 0 1 1 0 0 0 0 0 0 0 0 0 0 0 1 0 0 0 0 1 0 0 1 0 0 0 1 1 0 0 0 2 0 2 1 1 2 0 0 0 0 0 0 1 1 2 1 0 0 0 0 0 0 0 0 2 1 0 1 1 1 2 0 0 0 0 0 0 0 0 2 0 0 0 0 0 2 2 2 0 0 0 1 1 1 0 0 2 0 0 0 1 0 0 0 0 1 2 1 1 0 0 1 1 0 1 2 0 1 0 1 0 0 0 1 1 1 0 2 1 1 0 0 0 0 0 0 0 0 0 1 1 1 0 0 0 1 2 0 1 2 0 0 0 0 0 0 1 0 1 1 0 2 1 0 0
93 0 1 0 0 1 1 0 0 2 2 0 1 1 0 0 0 0 0 2 0 2 0 0 0 0 2 0 1 2 1 1 0 1 0 0 1 1 0 0 1 1 0 0 0 0 0 0 0 1 1 1 0 1 0 0 0 0 1 1 1 0 1 1 1 0 2 0 2 0 1 0 2 0 2 2 0 0 2 1 0 0 1 1 1 0 0 0 0 2 0 1 0 0 0 0 0 0 0 0 2 0 0 0 2 1 1 0 0 0 0 1 2 2 2 2 2 0 0 0 1 0 1 1 0 2 0 1 2 2 0 0 1 0 0 0 0 0 0 0 0 0 0 1 0 0 0 0 0 2 0 0 0 1 1 0 1 0 0 0 0 0 1 0 1 1 1 0 1 2 0 0 1 1 0 1 1 1 0 0 0 0 0 1 1 1 0 2 0 0 0 2 0 1 2 0 1 2 0 0 0 0 0 1 2 1 1 1 2 0 0 1 1 0 1 0 0 0 0 0 2 2 1 2 0 0 1 1 0 0 0 1 0 0 2 0 0 2 0 0 0 0 1 0 0 0 0 0 2 0 0 0 0 0 0 1 0 0 0 0 0 0 0 1 1 0 0 1 1 1 0 1 1 1 1 1 0 0 1 0 0 1 1 2 2 2 1 0 0 2 2 2 1 2 2 1 0 1 0 0 0 0 0 0 0 0 0 2 1 0 1 0 0 0 2 0 1 1 0 0 2 1 0 0 1 0 1 0 1 0 0 0 0 0 0 0 0 1 0 0 0 0 1 0 0 1 1 0 1 0 0 0 0 1 0 1 0 0 0 1 0 0 2 0 2 0 0 1 2 0 2 0 0 2 2 0 1 0 1 1 0 0 0 0 0 0 0 0 0 0 0 1 0 0 2 1 0 2 0 0 0 0 0 1 1 0 0 0 0 1 0 0 1 0 1 0 1 1 0 0 1 1 0 1 2 2 1 0 0 0 0 1 0 2 0 0 1 0 0 1 1 0 1 1 0 2 1 0 1 2 0 0 1 2 2 1 2 1 0 0 0 0 2 2 2 2 2 1 0 0 0 1 1 1 0 0 0 2 2 0 0 0 1 0 1 2 0 0 2 1 1 1 0 1 0 0 1 2 1 1 1 0 1 0 2 2 2 1 0 0 1 1 0 1 1 0 0 1 0 1 1 2 1 0 0 1 1 2 0 2 0 1 1 1 0 0 1 0 1 0 2 2 0 0 1 0 0 1 1 1 0 0 0 1 2 0 0 0 1 0 1 0 1 1 1 1 0 0 0 0 0 1 0 0 0 0 1 2 0 2 2 0 0 0 0 0 0 0 1 2 1 1 0 0 0 0 0 0 0 0 0 2 0 0 0 1 0 0 0 1 0 0 0 0 0 1 0 0 0 0 0 0 0 0 0 1 1 1 0 0 0 1 0 2 1 1 2 0 0 1 2 1 1 1 1 0 0 1 1 0 1 1 2 1 1 0 1 1 1 0 0 0 0 1 0 1 2 2 1 1 1 1 1 0 0 0 1 1 1 1 1 1 0 1 2 1 2 1 1 1 1 0 0 1 0 0 0 0 1 1 0 2 0 0 1 0 0 1 2 2 0 0 0 1 0 0 0 1 1 0 0 0 1 2 1 1 0 0 0 0 0 0 0 2 1 1 1 0 0 1 0 0 0 0 0 1 0 0 0 0 0 0 0 0 0 0 0 0 2 0 0 0 0 1 0 1 2 1 1 2 0 0 1 0 0 1 1 0 0 1 0 1 0 0 0 1 1 2 1 2 0 2 1 1 2 1 0 1 0 1 0 2 0 0 2 1 1 0 0 1 1 0 0 0 2 2 2 1 2 0 1 2 0 1 0 2 0 0 0 2 0 0 0 0 0 1 0 1 1 1 1 2 1 0 1 0 0 0 2 0 0 1 0 0 0 0 0 1 0 1 0 0 0 0 0 1 0 0 2 0 0 0 1 1 0 0 0 2 1 2 2 0 1 1 1 0 1 0 1 1 1 2 0 2 2 2 2 0 0 0 0 0 2 0 1 1 1 0 0 0 0 0 0 0 0 0 2 1 2 0 1 0 2 1 1 0 1 2 0 0 2 1 0 2 0 0 0 1 1 0 0 0 1 1 0 0 0 1 1 0 2 0 1 0 1 0 1 0 0 0 2 0 0 0 0 0 0 0 0 1 0 0 0 0 0 0 0 1 1 1 1 0 0 0 0 0 0 0 0 0 0 0 0 2 0 0 0 0 1 0 0 0
94 1 1 0 1 0 0 2 0 1 1 0 0 0 0 0 0 0 0 2 0 2 0 1 1 1 0 2 1 1 2 1 0 1 1 0 0 1 0 1 1 0 0 1 0 0 0 0 0 1 1 1 0 1 1 0 0 0 2 2 0 2 2 2 0 2 0 0 1 1 0 0 2 0 2 2 0 0 2 2 0 0 1 1 2 0 0 0 0 2 0 2 1 0 1 0 1 1 0 1 1 0 0 0 1 1 2 1 1 0 1 2 0 0 1 1 1 0 1 2 2 0 1 1 1 0 0 2 2 2 1 2 0 0 0 0 0 0 0 0 0 0 1 0 0 1 0 0 0 1 0 0 0 0 1 1 0 0 0 1 1 1 0 1 2 2 0 2 1 1 0 1 0 1 1 0 2 2 0 0 0 0 1 2 1 1 1 2 1 1 1 1 0 0 1 0 0 2 0 1 0 1 0 1 2 1 1 0 1 0 0 0 1 0 0 0 1 2 1 0 2 1 0 2 0 0 1 1 1 1 1 1 0 0 2 0 0 2 0 0 0 1 1 0 2 2 0 0 2 0 0 0 1 0 0 0 1 0 0 0 0 1 0 0 0 0 1 0 2 1 0 0 2 2 0 0 0 0 2 0 0 0 2 2 2 1 1 2 0 2 1 1 2 2 2 2 0 0 1 2 1 0 0 0 0 0 0 2 1 0 0 0 0 0 2 0 2 1 0 0 2 1 0 0 2 0 1 0 1 0 0 2 0 0 0 0 0 0 0 0 0 0 1 0 1 1 1 1 1 1 1 0 0 0 0 2 0 0 0 0 1 1 0 0 0 1 0 1 1 1 1 1 2 1 0 1 1 1 0 2 0 0 0 1 1 0 0 2 2 0 1 1 1 0 2 0 0 0 0 0 0 0 0 2 2 2 0 0 0 1 0 0 1 1 1 0 0 0 0 1 0 1 1 1 2 1 0 0 0 1 2 1 0 2 0 0 1 0 0 0 1 0 0 0 0 2 1 0 1 0 0 0 1 2 1 1 1 2 1 1 0 0 0 0 1 2 2 2 0 0 0 1 0 0 0 0 0 2 2 1 2 0 2 1 1 1 0 1 2 0 2 2 1 1 1 0 0 1 1 2 0 1 1 1 2 0 2 1 0 0 0 2 1 1 0 1 1 1 0 1 1 2 0 0 0 2 0 0 0 1 1 0 1 0 0 1 2 0 1 1 1 1 0 0 0 2 1 0 2 2 0 1 1 0 2 0 1 0 0 0 2 0 0 2 0 0 2 0 0 1 0 0 1 0 1 0 2 2 0 2 2 0 0 0 1 0 0 1 0 1 0 0 1 0 0 1 0 0 0 0 0 2 1 1 0 1 1 0 0 2 1 0 0 0 0 1 0 0 0 0 0 0 0 1 0 1 1 1 0 0 0 2 0 1 2 0 1 0 0 1 1 1 0 1 0 1 2 1 1 0 0 1 0 0 0 1 2 2 2 0 0 0 1 0 0 1 0 1 1 1 1 1 0 0 2 0 0 2 2 2 2 0 0 1 1 1 1 1 1 1 2 1 0 2 2 0 0 0 1 2 1 1 0 1 2 0 1 2 2 0 1 1 0 0 0 0 0 1 1 0 0 0 1 2 2 1 0 0 0 0 1 0 0 2 1 1 1 0 1 1 0 0 0 0 0 0 0 0 0 0 0 0 1 0 0 1 1 0 2 1 1 1 0 1 0 1 2 1 0 2 0 1 0 0 0 0 0 0 0 2 0 1 2 2 1 0 1 2 0 2 0 1 1 1 2 1 1 0 0 1 0 1 0 0 1 0 2 0 1 2 2 0 0 0 1 1 1 1 0 0 1 1 0 1 0 1 0 0 0 2 0 0 2 1 0 1 0 0 1 1 0 1 1 0 1 0 1 0 0 0 0 0 0 0 0 0 1 0 0 0 0 0 1 0 0 1 1 0 1 0 0 0 1 1 0 0 0 0 1 2 2 0 2 0 0 0 0 0 0 0 2 0 1 2 2 2 2 0 0 0 0 2 1 0 2 2 0 0 0 1 0 0 0 0 1 1 1 1 2 1 0 1 2 1 0 0 1 1 1 0 2 0 1 2 0 0 0 0 2 0 1 0 2 1 1 1 1 2 0 1 0 0 2 0 1 0 1 1 1 1 1 1 0 1 1 1 1 0 0 0 0 0 0 0 0 0 0 0 2 0 0 0 0 0 0 0 0 0 0 0 0 0 0 0 0 0 0 0 1 0 0 1
95 1 1 1 1 0 0 2 0 1 0 0 1 1 0 0 0 0 1 1 1 1 0 0 0 0 1 1 1 2 2 1 0 0 2 2 2 2 0 0 1 0 0 1 0 1 1 0 0 0 0 1 0 0 0 1 1 0 1 0 1 1 2 2 0 0 2 1 2 0 1 1 1 0 0 1 1 2 2 0 1 0 1 1 2 0 0 0 0 2 0 0 1 0 1 0 1 1 0 0 1 0 0 0 2 0 2 0 1 1 0 2 0 0 0 0 0 1 0 2 2 1 1 1 0 1 0 0 1 1 1 1 1 0 0 0 0 0 0 0 0 0 0 0 2 0 0 0 0 0 1 0 1 1 0 0 0 1 1 1 1 1 0 1 1 0 0 0 1 1 0 2 1 1 1 1 0 0 0 0 0 0 1 2 2 1 2 1 0 0 0 0 0 0 1 0 1 2 0 1 0 1 0 2 2 0 0 0 1 0 0 1 2 0 2 1 1 0 2 1 1 0 1 2 0 0 2 0 0 0 1 0 1 1 1 1 0 2 0 0 0 0 2 0 2 2 0 0 2 0 0 0 0 0 0 2 0 0 0 0 0 1 0 0 0 0 0 0 1 0 0 1 1 1 1 0 0 0 2 0 0 1 0 1 2 0 1 1 2 2 0 2 1 2 2 1 0 0 0 0 0 0 1 1 1 0 0 0 2 0 0 2 0 0 2 0 2 0 1 1 1 1 1 0 1 0 1 0 1 0 0 0 0 0 0 0 0 0 0 0 0 0 2 0 1 0 1 0 0 1 1 0 1 1 0 1 0 0 0 0 0 0 2 0 2 0 0 0 2 0 2 0 1 2 1 0 2 2 0 2 0 0 0 0 0 1 1 0 0 0 0 1 1 0 2 0 2 1 0 0 0 0 0 0 0 0 1 1 0 2 0 0 1 0 0 1 0 0 0 0 0 0 0 0 0 1 1 1 0 1 2 0 0 0 0 0 0 0 2 2 1 0 1 0 0 2 1 0 2 1 0 0 0 1 1 1 1 1 0 1 1 1 2 2 2 2 2 2 0 0 0 0 1 1 1 0 1 2 2 2 1 1 1 0 1 2 0 1 1 0 1 1 0 2 2 1 1 1 1 2 0 1 1 1 1 1 2 2 0 0 0 2 2 2 0 0 0 0 0 1 0 2 0 1 0 2 0 0 1 2 1 0 1 0 0 0 1 1 0 0 1 1 0 0 0 0 0 1 1 1 1 1 0 0 2 2 0 0 0 0 1 0 0 2 0 0 2 0 0 0 0 1 1 0 1 0 1 1 0 1 2 0 0 1 0 0 1 0 0 1 1 0 0 0 1 0 0 1 1 1 0 2 1 0 0 0 0 0 0 1 1 0 0 1 0 0 2 0 0 0 0 0 0 0 0 0 1 1 0 0 1 1 0 2 1 1 2 0 0 1 1 0 0 1 1 1 2 2 0 0 1 2 1 1 1 0 1 2 2 0 0 0 1 0 1 2 0 2 0 2 2 0 1 0 0 0 1 1 0 0 1 0 1 1 0 1 1 1 0 1 1 0 1 0 1 0 0 0 1 1 0 1 0 1 0 0 1 2 2 1 0 0 0 1 0 1 1 2 0 1 0 0 2 2 0 1 1 1 0 1 2 0 0 2 1 1 1 0 1 1 0 0 1 0 1 1 0 0 0 0 0 0 1 1 0 0 1 0 2 0 0 0 2 1 0 0 2 1 1 2 0 0 1 0 0 1 0 0 1 1 0 1 0 0 1 1 0 1 0 2 1 0 2 0 1 0 0 0 0 0 1 1 0 0 2 1 0 1 0 2 1 0 1 1 0 2 1 2 1 1 0 2 0 1 0 1 0 0 0 2 0 0 1 1 0 1 0 0 1 1 0 1 1 0 1 0 1 0 0 0 0 0 0 0 0 0 0 0 1 0 0 0 1 0 0 1 0 0 2 1 0 0 2 0 0 1 0 1 1 2 1 0 2 0 0 0 0 2 0 0 2 1 1 1 1 1 1 0 0 0 1 0 2 1 2 2 0 2 0 1 0 0 0 0 0 0 1 0 1 0 0 0 2 2 1 0 1 0 0 1 2 0 0 1 1 0 0 2 0 0 0 0 2 2 2 2 0 0 1 0 1 1 2 0 0 0 0 0 0 2 0 2 0 1 1 1 0 0 0 0 0 0 0 0 0 0 0 1 1 0 0 0 1 1 0 1 1 0 1 0 1 0 0 2 0 1 0 0 1 0 0 2
96 1 2 0 0 0 0 2 0 0 0 1 0 2 0 0 1 0 0 2 1 2 1 0 0 0 0 2 2 0 2 1 2 2 0 1 2 0 1 0 0 0 0 0 0 0 0 0 0 0 0 0 1 1 0 0 0 0 1 1 1 0 2 1 0 1 0 0 1 0 0 1 2 0 1 2 1 0 1 0 0 0 2 0 2 0 0 0 0 2 0 1 1 0 0 0 0 2 0 2 0 0 1 0 2 0 2 0 0 0 1 2 0 2 2 2 0 0 0 2 2 0 2 2 0 2 0 0 2 1 0 1 0 0 0 0 0 0 0 0 0 0 1 0 1 1 0 0 0 1 0 0 0 1 0 0 0 1 0 0 0 0 0 1 1 1 0 2 0 1 0 1 0 1 1 0 2 0 1 1 0 2 0 2 2 1 1 0 0 0 0 0 0 0 2 0 1 1 0 0 0 0 0 1 2 2 1 1 1 1 0 0 1 0 2 0 0 1 1 1 1 1 0 1 1 0 0 1 0 0 0 1 0 0 2 0 2 2 0 0 0 0 2 0 0 0 0 0 2 0 0 0 0 1 0 1 2 0 0 0 0 0 0 0 1 0 0 0 2 1 1 0 1 1 0 0 0 2 2 0 1 2 1 2 1 2 0 0 0 1 1 2 0 2 2 0 2 1 1 0 0 0 1 1 1 0 0 2 1 1 0 2 0 0 1 0 1 0 0 0 1 1 1 1 2 0 2 0 1 1 0 1 0 1 0 0 0 1 0 0 0 0 2 0 0 1 1 0 0 2 2 0 0 0 0 1 0 0 0 2 0 0 1 0 1 0 0 2 2 0 2 0 0 2 0 1 1 1 1 1 1 0 0 0 0 1 0 0 0 0 0 1 0 0 1 2 0 0 1 1 0 1 1 1 0 0 1 1 0 0 0 0 0 1 0 0 0 0 0 0 0 0 1 0 0 2 2 0 0 0 1 0 2 0 1 0 0 2 0 0 1 0 2 0 0 0 2 0 1 0 0 0 0 2 1 0 1 1 0 0 0 0 1 1 1 1 1 1 0 1 1 1 2 2 0 0 0 2 0 1 1 0 1 0 1 2 0 1 2 0 2 1 1 1 0 1 2 2 1 1 1 0 1 1 1 1 1 2 0 0 0 2 1 1 0 0 0 1 0 1 1 2 1 1 0 2 0 1 0 1 1 1 1 0 0 0 0 0 2 1 0 0 0 0 1 2 1 2 0 0 0 0 0 0 2 2 0 1 1 1 0 1 2 1 0 0 1 0 0 0 0 2 0 0 0 0 1 1 0 1 2 0 0 0 0 1 1 0 1 2 0 0 0 0 0 2 0 0 0 0 0 1 0 0 0 1 1 1 1 1 0 0 0 2 0 2 0 0 1 1 1 1 0 0 0 1 1 2 0 0 2 1 1 1 2 0 2 0 2 2 2 1 0 0 2 0 1 2 0 0 2 0 1 2 2 0 0 2 2 0 0 0 1 0 0 2 1 2 1 0 0 2 0 0 0 1 1 0 0 1 0 1 0 2 2 1 2 1 0 0 1 2 0 0 1 0 0 0 1 1 0 2 0 1 1 0 1 2 2 1 0 0 0 1 0 1 0 2 0 1 0 0 1 2 1 1 0 0 0 0 0 0 0 2 0 0 1 0 0 0 0 0 0 0 0 1 0 0 0 1 0 0 1 0 0 0 0 0 0 0 0 0 1 0 1 0 2 0 2 1 1 0 1 0 0 2 2 0 0 1 0 1 0 0 0 0 1 2 0 2 0 0 2 0 2 0 1 0 0 1 0 2 0 0 1 0 1 1 1 2 1 0 1 1 0 1 2 2 1 0 1 1 0 1 0 1 0 0 0 2 0 0 1 0 0 2 0 0 2 1 0 1 0 0 0 0 0 0 0 0 0 0 1 0 0 0 1 0 0 0 1 0 0 0 0 1 0 0 2 0 0 0 1 0 0 1 0 2 2 2 2 0 2 0 0 0 0 1 0 0 2 2 0 2 1 1 1 0 0 1 0 2 2 0 1 1 0 1 0 1 0 0 0 0 1 0 2 2 2 1 0 1 2 1 1 0 2 1 0 0 2 0 1 2 0 0 1 0 0 0 0 0 2 1 1 2 0 0 1 0 1 1 1 0 1 0 1 0 0 0 1 1 0 0 1 1 1 0 0 2 0 1 0 0 1 0 0 0 2 0 0 0 0 1 0 0 0 0 0 1 0 0 0 2 0 0 0 0 0 0 0 1
97 0 1 1 0 1 2 0 0 2 1 0 0 0 0 0 0 0 0 2 1 1 0 1 0 0 0 1 1 1 2 1 0 0 1 0 2 1 1 0 0 0 0 1 0 0 1 0 0 1 1 1 0 1 0 0 0 0 0 1 0 1 2 1 0 1 0 0 0 0 0 0 2 0 1 2 1 1 2 0 0 0 2 0 1 0 1 1 1 2 1 2 1 0 0 1 0 1 0 1 0 0 0 0 2 1 1 1 1 0 0 2 0 2 2 2 0 0 0 2 2 0 0 0 0 0 0 1 1 1 1 0 0 0 0 0 0 0 0 0 0 0 0 0 1 1 0 0 0 0 0 0 0 1 0 0 0 0 0 0 0 0 0 2 1 2 0 2 0 1 0 0 1 1 1 2 1 0 0 0 1 1 1 1 1 1 1 0 0 0 0 0 1 1 2 0 2 1 0 1 0 1 0 2 2 0 0 1 2 0 0 1 1 0 2 1 1 0 2 0 2 0 0 2 0 0 1 0 0 0 0 0 0 0 2 0 0 2 0 0 0 0 2 0 2 2 0 0 2 0 0 0 0 0 0 2 0 0 0 0 0 0 0 0 1 0 0 0 2 2 0 1 1 1 0 1 0 0 1 0 0 1 1 2 1 1 1 1 0 2 2 1 0 2 2 0 1 1 0 1 0 0 2 2 2 0 1 2 2 0 0 1 0 1 1 1 2 1 0 0 1 1 0 0 2 0 2 0 0 0 0 1 0 0 0 0 0 1 0 0 0 0 2 0 1 0 2 1 2 0 0 0 1 1 1 1 0 0 0 1 0 0 1 0 1 0 0 1 2 0 2 0 0 2 0 0 1 1 0 2 2 1 0 2 0 0 2 0 0 0 0 0 0 0 2 1 0 1 1 2 0 1 0 2 1 0 1 2 0 2 0 0 0 0 1 0 0 0 0 2 0 1 0 0 0 1 1 1 0 0 0 0 0 2 0 0 0 0 0 1 1 0 2 1 1 1 2 1 1 1 0 1 2 2 2 2 2 2 1 1 2 2 2 2 2 2 2 2 0 1 1 1 2 2 2 2 0 2 1 1 0 0 2 1 2 0 0 2 2 0 1 2 0 2 2 0 2 1 1 1 1 1 2 2 2 0 2 1 0 0 0 1 2 0 1 0 0 0 0 1 0 2 0 0 0 2 0 0 1 2 0 0 2 1 0 1 2 1 1 0 2 2 0 1 1 0 0 1 1 1 0 0 1 0 1 0 0 0 0 0 1 0 1 1 0 0 1 0 0 1 0 1 1 0 0 1 1 1 0 1 2 0 0 0 0 0 0 0 0 0 0 0 1 0 0 0 0 0 0 0 0 1 0 0 1 2 1 0 1 0 0 0 0 1 0 0 0 0 1 1 0 1 0 1 0 1 1 0 0 0 0 1 0 2 2 1 2 1 2 2 2 1 0 2 0 1 2 1 0 0 0 2 1 0 1 0 2 2 2 0 0 0 0 1 0 1 2 2 1 1 1 1 0 1 0 0 0 2 1 1 2 1 0 1 1 1 0 0 1 1 1 1 1 0 0 0 0 0 1 1 0 1 0 1 1 0 1 2 2 0 0 0 0 0 0 0 0 2 0 0 0 0 0 2 0 2 1 0 0 0 0 0 0 1 1 1 2 0 1 1 0 0 0 1 1 0 0 0 0 0 0 0 0 0 0 2 0 0 2 1 1 1 1 0 0 0 1 0 1 2 0 1 1 2 1 0 0 0 0 2 0 2 1 1 1 0 1 2 1 2 0 1 0 1 1 1 0 1 0 2 0 2 0 0 2 2 1 0 0 1 1 0 0 0 2 2 2 2 2 0 1 2 0 1 0 1 0 0 0 2 0 0 1 2 1 1 0 0 1 0 1 1 2 0 2 1 1 0 0 1 1 0 2 0 1 0 2 0 1 2 0 0 0 0 1 1 0 0 1 0 1 1 0 2 0 1 0 0 0 1 0 1 2 0 0 0 0 0 0 1 0 0 1 0 2 1 2 0 0 0 0 1 2 1 1 1 1 0 0 1 0 0 0 0 0 0 2 1 2 0 0 0 1 0 1 0 2 1 0 1 2 0 0 1 1 0 1 0 0 0 0 0 1 2 0 0 0 1 1 2 0 0 0 0 1 0 1 0 0 1 1 1 1 0 1 1 1 0 0 1 0 0 0 0 0 1 2 0 2 0 0 0 1 1 0 1 1 0 0 0 0 0 1 2 1 0 0 1 1 0 0 0
98 0 1 0 1 0 0 1 1 2 2 0 1 2 0 0 0 0 0 2 0 2 0 1 1 1 0 2 2 0 2 1 0 1 0 0 1 2 1 1 2 1 0 0 0 0 1 0 0 0 0 0 0 2 0 1 0 0 1 1 1 1 2 2 1 1 1 1 2 0 0 2 2 0 1 2 1 1 2 0 0 1 2 0 0 0 2 2 2 2 1 1 1 0 2 0 2 1 0 0 1 1 0 0 2 1 2 1 1 0 0 2 0 2 1 1 0 0 1 0 1 0 1 1 0 1 0 0 0 0 1 1 1 0 0 0 1 1 1 0 1 1 0 0 1 1 0 0 0 1 0 0 0 0 0 0 0 2 0 0 0 0 0 1 1 1 0 0 1 1 0 2 1 1 0 1 1 1 1 1 0 1 2 2 2 2 2 1 1 0 0 0 0 0 1 0 0 2 0 0 0 0 0 1 2 2 2 1 0 0 0 1 1 0 2 0 0 0 0 2 0 0 0 2 0 0 1 1 1 1 0 0 0 0 1 0 0 2 0 0 0 0 2 2 2 2 0 0 1 1 1 1 1 0 0 2 2 1 0 0 0 0 0 0 0 0 0 1 1 1 0 0 2 2 0 0 0 1 2 0 1 1 0 1 2 2 2 1 0 2 1 1 0 2 2 0 2 0 1 2 0 0 0 0 0 0 0 1 1 0 1 1 0 1 2 1 2 0 0 1 1 1 2 2 2 0 1 0 0 1 0 2 0 0 0 0 0 2 0 1 2 1 2 0 0 0 1 1 2 1 0 1 1 2 1 0 0 0 0 0 0 0 2 0 2 1 0 1 2 0 2 0 1 2 1 0 0 1 1 1 1 1 0 0 1 1 1 0 0 1 0 1 0 0 2 1 0 0 2 1 0 2 0 2 2 1 0 1 0 1 0 0 0 0 1 0 1 1 0 0 0 1 1 0 2 2 1 1 0 0 1 0 0 1 0 0 1 1 0 0 1 0 0 0 0 2 2 0 1 2 0 0 0 1 1 0 1 2 2 1 2 1 0 0 1 1 1 1 0 0 0 1 0 0 0 0 0 2 1 1 1 0 0 0 2 1 0 1 2 0 2 2 1 1 1 0 1 1 0 1 1 1 0 0 1 0 2 1 0 0 1 1 0 1 0 1 1 0 0 2 0 2 1 0 0 0 0 1 1 2 0 1 0 0 1 0 1 0 2 2 1 0 0 0 1 0 0 1 1 1 1 1 1 0 2 1 0 1 0 0 0 0 0 2 1 1 1 2 2 0 0 0 1 0 0 1 1 1 0 1 2 0 0 0 1 0 0 0 0 0 0 0 0 0 0 0 0 0 0 0 0 2 1 1 1 2 0 0 1 0 1 0 0 0 0 1 0 0 0 0 0 0 0 0 0 1 1 0 0 0 0 1 0 2 1 2 2 0 1 1 2 2 0 0 1 1 2 2 0 0 0 2 1 0 0 1 2 1 1 0 0 0 0 0 0 2 1 2 0 1 1 1 0 0 0 0 0 0 0 1 0 0 0 2 2 1 2 1 0 1 2 1 0 0 1 0 0 1 0 1 1 0 0 0 1 0 0 2 2 0 0 0 0 0 0 1 0 1 1 0 0 0 1 1 1 2 0 0 0 0 0 0 0 2 1 1 1 0 1 1 0 0 0 0 0 1 0 1 0 0 0 0 0 0 0 0 0 0 2 1 1 1 2 2 0 0 2 1 1 1 1 0 1 0 0 1 0 0 0 0 0 1 1 1 0 1 1 1 1 2 1 1 1 0 0 0 0 1 0 1 0 1 0 1 1 1 1 0 0 2 2 1 0 0 1 1 1 2 1 0 1 1 0 1 0 1 0 0 0 2 0 1 1 1 0 1 1 0 1 0 1 1 1 0 1 0 0 0 0 0 0 0 1 0 0 1 1 0 0 0 0 0 0 0 0 1 1 0 1 0 0 0 1 0 0 0 0 2 0 1 0 2 1 0 0 0 1 0 1 0 0 1 0 2 2 1 2 0 0 1 0 2 2 1 1 1 0 0 1 2 1 0 0 0 1 2 1 0 2 0 0 0 1 1 1 0 1 0 0 0 2 0 0 2 0 0 0 2 0 0 0 0 0 2 1 1 1 1 0 0 1 0 0 0 1 1 1 1 0 1 2 0 0 0 0 0 0 0 1 2 0 1 0 0 1 1 1 1 1 0 0 0 0 0 0 0 0 0 0 1 0 0 0 1 0 0 0 0 2 0 2 0
99 0 0 0 0 0 0 1 0 2 2 0 0 0 0 0 0 0 0 2 1 2 0 0 0 0 0 1 2 1 1 1 0 0 0 0 2 1 0 0 0 0 0 1 0 1 1 0 0 0 0 0 0 0 0 1 0 0 1 1 1 0 2 0 0 1 1 0 1 1 0 1 2 0 1 2 1 2 2 0 0 0 2 0 1 0 0 1 1 2 0 0 1 0 2 0 2 2 0 2 0 0 0 0 2 0 2 0 0 0 0 2 1 1 1 1 1 0 0 0 1 0 1 1 0 1 0 0 1 1 1 0 0 0 0 0 0 0 0 2 0 0 0 0 2 2 1 0 1 1 0 0 0 1 1 0 0 1 0 1 0 0 0 2 0 2 0 1 0 2 0 1 0 1 0 1 1 1 0 1 0 1 2 2 2 2 2 1 1 0 0 0 1 1 1 0 0 1 0 1 0 1 0 2 2 0 0 0 0 0 0 0 1 0 1 0 0 0 1 0 2 1 0 2 0 0 1 1 0 0 0 1 0 0 2 0 2 2 0 0 0 0 1 0 2 2 0 0 2 0 0 0 0 0 1 2 1 0 0 0 0 0 0 0 1 0 0 1 1 1 0 2 1 1 0 0 0 1 2 0 1 0 1 2 2 1 1 2 0 2 1 1 0 2 2 0 1 1 0 1 0 0 0 0 0 0 0 2 1 0 0 1 0 0 0 0 2 0 0 1 0 0 0 0 2 0 0 0 0 0 0 1 1 0 0 0 0 2 0 0 0 0 2 0 0 1 1 0 0 2 2 0 0 2 0 0 1 0 0 2 0 0 1 0 1 0 0 1 2 0 2 0 2 2 0 2 1 2 0 2 2 1 0 1 0 0 0 0 0 1 0 0 2 0 2 0 0 0 0 0 0 0 0 2 2 1 0 1 0 2 0 0 2 0 0 1 0 0 0 0 0 0 1 2 1 2 1 0 0 0 0 1 0 2 2 2 0 1 1 1 1 0 1 0 0 1 2 0 1 1 0 1 1 2 1 1 1 2 0 2 1 2 1 1 1 1 1 1 0 0 0 1 0 0 1 1 0 2 2 2 2 0 1 0 1 2 0 2 2 0 1 2 0 1 2 0 2 1 1 2 0 1 1 0 1 1 2 1 0 0 0 2 1 1 0 1 1 0 0 1 1 2 1 1 0 1 1 2 0 2 0 0 1 0 0 0 0 0 0 2 0 0 0 0 0 0 0 1 1 2 0 0 0 0 0 0 0 1 0 1 0 0 1 2 1 1 1 1 1 1 1 0 1 0 1 0 1 1 0 1 2 0 0 0 1 1 1 0 1 1 0 0 1 0 0 0 1 0 0 0 0 2 0 0 1 2 0 0 0 2 1 0 1 2 1 1 0 0 0 1 0 1 0 0 0 2 2 1 0 0 1 2 0 2 1 1 2 0 0 2 0 1 1 2 0 1 1 0 0 0 0 1 1 1 2 0 1 1 1 0 0 0 1 0 1 2 1 1 1 0 0 1 0 0 0 0 0 0 0 0 1 0 0 0 0 0 0 2 0 1 1 0 1 0 0 0 0 0 1 1 1 1 0 0 2 0 1 2 2 0 1 1 0 2 0 1 0 0 0 0 0 0 1 2 2 0 0 0 1 0 1 1 1 2 1 1 0 0 1 2 1 1 0 2 2 0 1 1 0 0 0 0 1 0 0 0 1 0 2 1 1 1 1 1 0 2 2 0 2 1 1 0 0 0 0 1 1 0 1 1 1 1 0 0 0 1 1 1 0 2 1 0 0 1 1 1 0 1 0 0 0 0 0 0 1 1 2 0 1 1 1 0 1 1 1 2 2 2 2 0 2 2 0 0 0 1 0 0 0 1 0 1 1 1 0 1 0 0 2 0 1 1 0 1 1 0 1 0 1 0 0 0 1 0 0 0 1 0 0 0 1 0 0 0 0 1 1 1 1 0 0 0 1 1 0 0 0 0 0 1 0 1 1 1 1 1 1 0 0 0 1 1 2 1 2 2 2 0 0 0 0 1 2 1 1 2 0 1 0 0 0 0 0 0 1 2 0 1 0 1 0 1 1 0 0 0 1 0 0 0 1 0 0 0 1 0 0 0 0 2 0 0 1 0 0 1 0 1 0 0 0 0 2 0 0 0 0 1 1 1 0 1 0 1 0 1 1 0 0 0 0 0 0 0 0 1 1 2 0 0 0 0 0 0 0 0 0 0 0 0 0 0 0 1 0 0 0 0 2 1 0 0
100 0 2 1 1 0 0 1 1 2 1 0 1 1 1 1 1 0 2 0 1 1 0 0 0 0 2 1 1 0 1 0 1 2 0 0 1 1 0 0 2 0 1 1 0 0 0 0 0 1 1 1 1 0 1 0 0 0 0 1 1 1 2 0 0 1 0 0 1 0 1 1 2 0 2 2 0 1 1 0 0 0 2 0 0 0 1 0 0 2 0 0 2 0 0 0 0 0 0 0 2 0 1 0 2 1 2 0 0 1 0 1 0 2 2 2 0 0 2 0 0 0 1 1 0 1 0 1 1 1 2 1 0 0 0 0 0 0 0 0 1 0 1 0 0 0 0 0 0 0 0 0 0 0 0 0 0 0 1 1 1 1 1 0 2 1 0 1 1 2 0 1 2 1 1 2 1 0 0 0 0 1 0 2 1 0 1 2 0 0 0 2 0 1 2 0 0 2 0 1 0 1 1 1 2 1 1 0 1 0 1 2 0 0 1 1 1 1 1 1 1 0 1 2 0 0 1 1 0 0 0 1 0 1 2 0 1 2 0 0 0 1 1 1 2 2 0 0 1 0 0 0 0 1 1 2 1 1 1 1 1 1 0 0 1 0 0 0 2 2 0 1 1 1 0 0 1 2 2 0 2 1 2 2 2 2 1 1 0 2 2 1 0 1 2 0 1 0 0 1 0 0 0 0 0 0 0 1 1 0 0 1 0 0 2 1 2 0 0 1 1 1 2 2 2 0 1 0 1 1 0 0 0 0 0 0 0 1 0 0 0 0 2 0 0 1 2 0 2 2 2 0 0 2 0 0 0 0 0 1 0 0 0 1 0 0 0 2 2 0 2 0 1 1 1 0 2 2 1 1 2 1 0 1 0 1 1 1 1 0 1 1 1 1 2 0 1 1 0 0 0 0 0 2 2 1 0 0 0 0 0 0 2 0 0 1 0 0 0 0 0 0 0 1 0 2 0 0 0 1 2 1 0 1 1 1 0 2 0 0 1 0 1 0 0 2 0 0 2 0 0 1 1 2 2 1 2 2 0 1 2 1 1 1 1 1 1 1 0 1 1 2 1 1 0 0 0 2 2 0 2 1 1 0 1 2 0 1 1 0 1 1 1 1 2 0 2 1 1 1 1 0 2 2 2 0 2 1 0 0 0 2 1 0 1 0 0 1 0 2 1 2 2 2 0 2 0 1 1 2 0 1 1 1 1 0 1 1 2 0 2 1 0 1 1 0 0 1 1 2 0 1 1 0 2 1 1 0 1 0 1 1 1 1 0 0 1 2 2 0 1 1 0 0 0 0 1 1 0 1 2 0 0 0 1 1 2 0 0 2 0 0 1 0 0 0 0 1 1 0 1 0 0 0 0 1 1 0 0 0 0 0 2 2 2 2 1 0 0 0 0 0 0 0 0 0 0 0 0 0 1 0 0 2 1 1 2 0 0 0 2 0 0 1 0 1 1 0 0 0 0 0 0 0 0 1 2 1 0 1 0 0 1 0 0 2 1 2 0 1 1 1 0 0 0 0 1 1 0 0 1 0 0 2 2 2 0 0 0 2 0 0 0 0 0 0 0 1 0 1 1 0 0 1 2 0 0 2 2 1 0 0 0 1 0 0 0 1 0 0 0 0 1 2 2 1 0 0 0 0 0 0 0 2 0 0 0 0 1 2 1 1 0 0 0 1 0 2 0 1 1 1 0 0 0 0 1 0 2 0 0 0 2 2 0 1 2 0 2 1 1 0 1 0 0 0 0 0 1 1 0 0 0 0 0 1 0 2 1 2 0 2 1 0 0 0 0 0 0 1 0 2 0 0 2 1 1 0 1 2 2 0 0 0 1 1 2 1 0 0 0 0 0 0 0 1 0 0 1 2 0 0 0 0 0 1 0 2 1 0 1 0 1 0 1 0 0 0 1 0 0 1 0 0 0 0 0 0 0 0 1 0 1 0 0 1 1 0 2 0 0 0 1 1 0 1 0 1 1 1 1 1 1 0 0 0 1 1 0 0 2 1 0 1 2 2 2 0 0 0 1 0 1 0 1 1 1 1 0 1 0 0 0 0 2 2 1 0 2 0 0 0 2 1 1 0 1 1 2 0 1 1 0 2 0 0 0 1 0 0 0 0 2 0 0 2 0 1 1 1 1 0 2 0 0 0 0 1 0 1 2 0 1 0 1 2 1 0 0 1 0 0 0 0 1 1 2 0 2 0 0 0 0 1 1 1 0 0 0 0 0 0 0 1 0 0 0 0 2 0 0 1
101 0 1 1 0 0 1 2 0 1 0 0 1 1 0 0 0 0 0 2 1 2 0 0 0 0 0 2 2 1 2 1 0 0 0 1 2 0 1 1 0 0 0 0 0 0 0 0 0 1 1 2 2 0 1 0 0 1 2 1 0 1 1 1 0 0 1 0 2 0 0 1 2 0 1 2 1 2 2 0 2 0 2 0 1 0 0 1 1 2 1 1 0 0 0 1 0 0 0 1 2 1 1 0 2 0 2 1 1 0 0 1 1 1 1 1 1 0 0 2 2 0 1 1 0 0 0 0 1 1 1 0 0 0 1 0 0 0 0 1 0 0 0 1 1 1 1 0 0 2 0 0 0 0 1 0 0 0 2 1 1 1 0 0 1 1 1 2 0 2 0 0 0 2 2 0 2 0 2 2 0 2 0 0 0 0 0 1 0 0 0 1 0 0 2 0 0 2 0 1 0 1 0 1 1 1 1 0 2 0 0 1 1 0 0 1 1 1 1 1 1 1 0 2 0 0 0 1 0 0 0 0 0 0 1 0 0 2 0 0 0 0 2 1 2 2 0 0 2 0 0 0 0 0 0 1 0 0 0 0 0 0 0 0 1 0 0 0 2 1 1 0 0 0 1 1 0 0 1 0 0 1 0 2 1 0 0 2 0 2 1 1 1 1 2 1 0 1 0 1 0 0 0 0 0 0 0 2 2 0 0 1 0 0 1 0 2 1 0 0 1 1 1 0 1 0 2 0 0 1 0 2 1 1 0 0 0 0 0 1 1 1 2 0 0 0 1 0 0 1 1 0 0 2 0 0 1 0 0 0 1 1 0 0 0 0 0 1 2 0 2 0 1 2 0 0 1 1 1 1 0 1 0 1 0 0 0 0 0 0 0 0 0 1 2 0 0 1 0 0 0 0 0 1 1 0 0 1 0 1 0 0 1 1 0 0 0 0 0 0 0 0 0 1 1 2 2 1 0 2 1 2 0 1 1 1 0 1 0 0 1 0 2 0 0 1 1 0 2 1 0 0 1 2 1 1 1 2 0 1 1 1 0 0 0 0 0 2 0 2 1 1 0 0 2 0 2 1 2 0 0 0 1 1 1 2 1 2 2 0 1 2 1 1 1 1 1 1 1 2 0 2 2 1 2 0 2 1 1 0 1 1 0 1 0 0 0 0 0 1 0 2 0 0 0 0 2 0 1 2 0 0 2 1 0 1 0 0 2 2 1 1 0 1 1 0 0 0 2 2 1 1 0 0 2 1 0 1 0 0 1 0 0 2 2 2 0 1 1 0 0 2 1 0 0 1 2 0 1 0 1 0 0 0 1 1 1 0 1 1 0 0 1 0 0 0 0 1 1 0 1 0 0 1 0 2 2 1 0 2 0 0 0 0 0 0 0 0 0 0 0 0 0 1 0 0 0 1 1 1 0 0 0 2 2 0 2 0 0 1 1 0 1 1 1 1 1 2 0 0 0 1 2 0 2 0 2 2 2 0 0 0 2 0 0 2 1 2 0 1 0 0 1 0 0 0 0 0 0 2 0 1 0 2 2 1 1 0 1 1 2 1 0 0 0 0 0 0 0 0 0 0 0 1 2 0 1 2 2 0 1 1 0 0 0 0 0 1 1 0 0 0 1 2 1 1 0 0 0 0 0 0 0 2 0 0 0 0 2 2 0 0 0 1 1 0 1 1 0 0 0 0 0 0 0 1 0 0 2 0 0 0 2 1 0 1 2 0 2 2 0 0 0 0 0 0 0 0 2 0 0 0 0 0 0 2 0 1 0 2 1 0 2 0 2 0 2 0 0 2 0 1 0 0 2 0 1 0 1 2 2 0 1 1 1 2 2 1 2 0 1 2 0 1 0 1 0 0 1 2 0 0 1 1 0 2 0 0 1 0 1 1 1 0 1 0 1 0 0 2 0 0 2 1 1 0 2 0 0 0 0 0 0 1 0 0 0 0 0 0 0 0 2 0 0 1 1 1 1 2 1 1 2 0 0 0 0 1 1 0 1 1 0 1 2 2 2 0 0 0 1 1 1 0 1 1 0 0 0 0 0 0 0 1 0 1 2 2 0 2 0 2 2 2 0 0 1 0 0 1 2 0 0 1 0 0 0 1 1 0 0 0 2 2 1 0 1 0 0 0 2 0 1 0 1 1 1 1 1 1 0 2 0 0 2 2 2 0 0 1 0 1 0 0 0 2 2 0 2 1 0 1 1 1 0 0 1 1 1 1 0 0 0 1 0 0 0 0 1 0 0 0
102 1 2 0 0 0 0 2 1 2 2 0 0 0 0 0 0 0 0 1 0 1 0 0 0 0 2 1 2 2 2 2 0 1 0 0 1 1 0 0 1 0 0 0 0 0 1 0 0 0 0 0 1 0 0 1 0 0 0 2 0 2 1 0 0 0 2 0 1 0 0 1 2 0 1 2 1 1 2 0 1 0 1 1 2 0 1 0 0 2 0 0 1 0 1 0 1 2 1 1 0 0 0 0 2 0 1 0 0 0 0 2 1 2 2 2 2 1 1 1 1 1 2 2 0 0 0 1 2 2 0 1 0 0 0 0 0 0 0 1 0 0 0 0 2 2 1 0 1 0 0 0 0 1 0 0 1 1 0 1 2 1 0 1 1 2 1 0 2 1 0 2 0 1 1 1 2 0 0 0 0 1 1 2 2 2 1 1 1 1 1 1 1 1 2 0 1 1 0 1 0 1 0 1 2 2 2 1 1 0 2 2 0 0 1 0 0 1 1 1 1 1 0 1 1 1 0 0 0 0 0 0 0 0 2 0 0 2 0 0 0 0 1 0 1 1 0 0 2 0 0 0 0 0 0 1 0 0 0 0 0 0 0 0 1 0 0 1 1 1 0 1 1 1 1 0 0 0 1 0 0 1 1 1 1 1 1 1 0 2 0 0 0 1 2 0 1 0 0 1 0 0 0 0 0 1 1 2 1 0 1 1 0 2 2 2 2 0 0 0 0 1 1 1 1 0 1 0 0 0 0 1 0 0 0 0 0 1 0 0 0 0 2 0 0 0 2 1 1 1 1 1 0 1 0 1 2 0 0 0 0 0 1 0 1 1 0 2 1 1 1 1 1 2 0 0 1 1 0 2 1 1 0 0 0 1 2 0 0 1 0 0 0 0 2 0 0 1 0 0 0 0 0 1 1 0 0 1 0 0 0 0 1 1 1 0 0 0 0 0 0 1 0 2 2 2 0 1 0 0 1 0 1 1 1 1 1 0 0 0 0 0 1 1 0 1 2 0 1 1 0 1 0 1 1 0 1 2 1 1 1 1 0 0 0 1 1 2 0 1 1 1 0 0 1 0 1 2 2 2 1 1 1 1 2 0 0 1 2 1 0 2 0 1 2 2 0 2 2 2 0 2 1 1 1 1 2 1 0 0 1 1 1 0 0 0 0 0 0 1 0 2 2 0 0 1 0 0 0 1 1 0 2 0 0 0 2 2 1 1 1 1 0 1 1 0 0 1 1 2 1 1 0 0 1 0 1 0 0 0 2 0 0 2 0 0 2 1 1 0 1 0 0 0 0 0 2 0 0 0 2 0 0 0 0 0 0 0 0 1 0 0 0 0 1 2 0 1 1 0 0 1 0 0 0 2 1 0 0 1 1 0 1 1 1 1 0 0 0 0 0 0 0 1 0 1 2 2 0 0 1 0 2 2 2 1 2 0 1 1 1 2 0 1 1 0 1 1 0 0 1 2 0 0 0 1 2 2 2 0 0 0 0 0 2 2 1 2 1 1 1 1 0 0 0 1 1 0 1 1 1 1 1 0 1 1 1 1 0 0 1 2 1 0 0 0 0 0 0 0 0 0 0 0 1 0 0 1 2 1 0 0 0 1 0 0 0 0 1 0 0 0 1 1 0 1 0 0 1 0 1 0 1 2 1 1 0 0 0 1 0 0 0 0 0 0 0 0 0 0 0 0 0 0 0 0 0 0 2 0 0 0 1 1 0 1 1 0 2 2 0 0 1 1 1 0 0 0 0 1 0 2 0 0 1 0 1 1 1 2 1 1 0 2 2 2 0 1 0 0 0 1 0 1 1 0 2 0 0 1 1 0 0 0 1 1 2 1 1 1 0 2 0 0 0 0 0 0 0 1 0 0 0 0 0 0 2 0 0 0 0 0 1 0 1 0 0 0 0 0 0 0 0 0 0 0 0 0 0 0 0 0 0 0 0 0 1 0 2 0 0 0 1 0 1 1 1 1 1 2 2 0 1 0 0 0 1 1 1 0 1 2 0 1 2 2 2 0 0 1 0 1 1 0 1 1 0 0 0 0 0 0 0 0 0 0 2 0 1 0 0 0 1 1 1 0 1 0 1 1 1 0 0 1 0 0 1 1 0 1 0 0 2 2 1 0 1 0 1 1 1 0 0 0 1 0 1 1 0 0 2 0 0 0 0 0 1 0 0 0 0 0 0 1 0 1 1 1 1 0 0 0 1 1 1 2 2 0 0 0 0 0 0 0 0 0 0 1 1 0 0 0
103 1 1 0 0 1 1 0 0 2 2 0 0 0 0 0 0 0 0 2 0 2 0 1 0 0 1 1 0 2 2 0 0 1 1 0 2 2 0 0 1 1 1 1 0 0 0 0 1 0 0 2 0 1 0 1 0 0 1 2 0 0 1 0 0 0 2 0 0 0 0 2 1 0 1 1 0 1 2 0 1 0 2 0 1 0 0 1 1 2 0 1 2 0 1 0 1 2 0 2 0 0 1 0 2 1 2 0 0 0 1 2 0 2 2 2 2 0 2 0 0 0 1 1 0 1 0 0 2 2 0 0 0 0 1 0 0 0 0 1 1 0 0 0 1 0 0 0 0 0 0 0 0 0 0 1 1 2 0 1 0 0 1 0 1 2 0 2 0 0 0 0 2 0 2 1 1 0 1 1 0 2 1 1 1 1 1 1 0 0 0 1 2 2 2 1 1 2 0 1 0 1 0 2 2 0 0 0 1 0 1 1 0 0 2 0 0 0 2 0 2 1 0 2 0 0 0 1 1 1 1 0 0 1 1 0 1 1 0 0 0 0 2 1 2 2 0 0 1 0 0 0 0 0 0 0 0 1 1 1 1 1 0 1 1 0 1 1 1 0 0 1 1 1 1 1 0 1 2 0 1 2 0 1 2 1 0 2 0 2 1 1 0 1 2 0 1 0 0 1 0 0 0 0 0 1 1 2 1 0 0 1 0 1 2 0 1 0 0 2 0 0 1 1 0 0 1 0 0 1 0 2 0 0 1 0 0 1 0 0 0 0 2 0 0 1 1 1 1 0 0 1 0 0 0 2 0 0 0 1 0 0 1 0 1 2 0 2 2 0 2 0 0 2 0 0 0 2 1 1 2 1 0 1 0 0 0 0 0 1 0 1 0 0 2 0 0 0 1 1 0 1 0 2 1 1 1 1 0 2 0 0 1 0 0 0 0 1 0 0 0 1 1 1 1 2 1 0 0 1 1 2 0 2 1 1 1 0 0 0 1 0 2 0 0 1 1 1 2 1 0 1 0 1 0 0 0 2 1 0 0 2 2 2 2 2 2 2 0 1 1 1 1 1 1 1 0 2 2 0 1 0 1 0 2 1 0 0 1 0 0 1 0 1 1 1 2 2 2 2 0 0 1 1 1 0 1 0 0 0 0 1 0 2 0 0 0 0 0 1 0 2 1 1 1 2 1 0 0 2 0 0 1 0 0 1 0 0 1 1 1 1 0 0 0 0 0 0 2 2 1 1 1 0 1 1 0 0 0 1 0 0 0 1 0 0 1 0 0 0 0 2 1 0 0 1 1 1 0 1 2 0 1 0 1 1 2 0 1 1 0 0 1 1 1 0 0 1 1 0 1 1 1 2 0 2 1 0 0 2 1 0 0 0 0 0 0 0 0 0 0 0 0 0 0 0 0 1 0 0 1 1 1 2 1 0 2 0 0 0 0 0 0 2 0 1 1 0 0 0 0 2 1 1 1 0 1 2 2 0 0 0 1 0 2 1 0 1 2 0 0 2 1 0 0 0 0 2 1 1 2 0 2 2 0 2 0 1 0 1 2 0 0 0 0 0 0 0 1 2 0 1 0 1 1 0 1 2 2 0 0 0 0 0 0 0 0 0 0 1 0 1 1 2 2 1 0 0 1 0 0 0 1 1 2 2 0 0 0 1 1 1 0 0 0 0 0 0 0 0 0 0 0 0 0 0 0 0 2 0 0 0 1 1 0 0 1 0 1 2 0 0 1 1 1 0 0 0 1 1 0 1 0 0 1 0 1 1 0 1 0 1 0 1 1 1 0 0 0 0 0 0 0 0 2 2 1 0 1 2 2 0 1 1 1 2 2 2 1 0 1 1 0 1 0 1 0 0 0 2 1 0 1 1 0 1 0 1 1 0 1 0 1 1 1 0 1 0 0 1 1 0 1 0 0 0 0 0 0 0 1 0 1 0 0 1 1 0 2 0 0 0 0 2 0 0 0 1 0 1 2 0 2 0 0 0 0 0 1 0 1 2 0 2 2 2 2 0 0 0 0 1 2 0 1 1 1 1 0 0 0 0 0 0 0 0 2 0 0 0 0 0 2 1 1 0 2 2 1 0 2 1 0 1 1 0 0 1 0 0 0 0 2 2 0 0 0 1 0 0 2 0 2 0 0 0 0 0 0 0 1 1 0 1 0 0 0 1 0 0 0 0 0 0 0 1 1 0 2 0 0 0 1 1 0 0 1 0 1 0 1 1 0 2 1 0 0 0 2 0 0 0
104 1 1 0 0 1 1 2 0 1 1 1 0 0 0 0 0 0 2 0 0 1 0 1 1 1 0 2 2 1 1 0 0 2 0 0 1 2 0 0 1 0 0 0 0 0 0 0 0 0 0 1 0 1 0 1 0 0 2 2 0 2 2 1 0 0 1 0 0 0 0 2 2 1 1 2 1 2 2 0 1 0 2 0 1 0 0 1 1 2 1 1 2 0 0 1 0 2 0 2 0 0 0 1 2 0 2 1 1 0 0 1 1 2 2 2 1 0 2 0 0 0 0 0 0 0 0 2 2 2 0 0 0 0 0 0 0 0 0 1 0 0 1 1 0 0 0 0 0 1 0 0 0 0 0 2 1 1 0 1 0 0 0 0 1 1 0 0 1 2 0 1 1 0 1 1 2 0 0 0 0 1 2 2 2 2 2 2 1 0 0 0 1 1 1 0 1 1 0 2 0 2 1 1 2 2 1 0 0 0 2 2 1 0 2 0 0 2 0 2 0 0 1 2 0 0 1 0 0 0 0 0 1 0 2 0 0 2 0 0 0 0 2 0 1 1 0 0 2 0 0 0 0 0 0 1 0 1 0 0 0 0 0 0 1 0 1 0 2 2 0 1 0 0 0 0 0 2 1 0 1 2 1 1 2 1 0 0 0 2 2 1 2 2 2 2 0 1 1 2 0 0 0 0 0 0 0 2 0 0 0 2 0 0 2 2 2 1 1 0 1 2 1 1 0 0 0 0 0 1 0 0 0 0 0 0 0 0 0 0 1 1 0 0 0 1 1 0 0 2 1 1 0 2 0 0 1 0 0 2 0 0 1 0 1 0 0 2 2 0 2 0 0 2 0 1 2 1 1 1 0 0 0 1 0 1 1 0 0 1 0 0 0 0 2 0 1 1 1 1 0 1 0 1 1 0 0 0 1 2 0 0 0 0 0 0 0 2 0 0 0 1 0 2 1 1 1 1 1 0 1 2 0 2 0 0 1 1 0 0 1 0 1 1 0 2 1 1 2 0 0 1 1 2 2 1 2 2 2 1 1 2 0 0 0 0 0 2 0 0 0 1 1 1 1 0 1 2 2 1 1 0 1 0 2 2 0 1 2 0 2 2 0 1 0 0 1 2 0 0 2 0 1 1 1 0 2 1 0 0 0 1 0 1 0 0 0 0 0 1 1 1 0 0 0 2 0 1 0 1 1 1 0 0 0 1 1 1 1 0 1 0 0 0 0 0 0 1 1 2 1 2 0 0 2 1 0 2 2 0 0 2 1 1 0 0 1 2 2 0 2 0 2 0 1 1 2 0 0 0 2 0 0 0 0 0 1 0 0 1 0 0 1 0 0 1 0 0 0 0 0 1 0 0 1 2 1 0 0 1 0 0 0 0 0 0 1 0 0 0 0 0 0 0 0 2 2 1 0 0 0 2 0 2 1 1 1 0 0 1 1 1 1 1 1 0 1 1 0 1 0 1 0 2 2 0 1 2 2 0 0 0 1 1 0 1 0 2 0 0 0 0 0 0 0 0 0 1 0 0 1 0 0 1 1 0 1 0 1 2 2 0 1 1 0 1 0 0 2 2 0 1 0 1 2 0 1 2 2 0 1 1 0 0 0 1 0 0 1 0 0 0 0 2 2 2 0 0 1 0 2 1 0 1 2 1 1 0 1 1 0 0 0 0 0 0 0 2 0 0 0 0 1 0 0 0 1 0 0 0 0 0 2 1 0 1 2 0 2 2 0 0 0 0 0 0 0 0 2 0 2 0 2 2 2 0 0 1 0 2 1 0 1 1 1 0 1 1 0 2 0 2 0 0 0 0 1 0 0 2 2 1 0 0 1 1 1 2 2 0 2 2 0 1 0 1 0 0 0 2 0 0 0 0 0 1 0 0 1 1 0 1 0 0 0 0 0 1 0 0 0 0 1 0 1 0 1 0 0 1 0 0 0 0 0 2 0 0 2 0 0 0 1 1 0 0 0 1 0 2 1 0 2 0 0 0 0 0 0 0 1 1 0 0 2 2 2 0 0 0 0 1 0 0 2 2 0 1 0 2 1 0 0 0 1 1 2 1 2 0 0 0 2 1 0 0 1 0 0 0 2 0 0 2 0 0 0 1 0 0 0 0 2 1 0 2 0 0 0 1 0 0 1 0 1 1 1 0 0 1 0 1 0 0 1 1 1 0 1 1 0 0 0 0 0 0 0 1 1 1 0 1 1 1 0 0 1 0 1 0 1 0 0 2 0 0 0 1 1 0 1 0
105 0 0 0 0 0 0 2 1 1 1 0 1 1 1 1 1 0 1 1 1 1 0 1 1 1 1 1 1 0 1 1 2 2 0 0 1 2 0 0 2 0 1 1 1 2 0 0 0 0 0 0 0 0 1 2 0 0 0 0 2 0 1 0 0 0 2 0 0 0 0 1 2 0 2 2 0 1 2 0 0 0 2 1 1 0 0 0 0 2 0 0 1 0 1 0 1 2 0 2 2 0 0 0 2 1 1 1 1 0 0 1 2 2 2 2 2 0 1 1 1 0 2 2 0 0 0 0 2 2 0 2 1 0 0 0 0 0 0 1 2 0 0 0 0 0 1 0 0 1 0 0 0 0 0 0 1 1 0 0 0 0 0 1 1 1 0 1 0 0 0 1 0 1 1 0 1 1 0 1 0 1 1 2 2 2 1 2 0 1 1 2 0 0 1 0 0 1 0 0 0 1 0 2 2 0 0 0 0 0 0 0 1 0 2 0 0 2 1 2 0 0 0 1 1 0 0 1 0 0 0 1 0 0 1 0 0 2 0 0 0 1 1 0 2 1 1 0 2 0 0 0 0 0 1 1 0 1 1 0 0 0 0 0 0 0 1 1 1 0 0 1 0 0 0 0 0 1 1 0 0 1 0 2 2 1 1 1 0 2 1 2 1 2 2 1 0 0 0 1 1 0 1 1 1 0 0 1 1 0 1 1 0 0 2 0 1 1 0 1 1 1 1 1 1 0 0 0 0 2 0 0 1 1 0 0 0 2 0 0 1 0 2 0 0 1 1 0 1 2 2 0 0 1 0 1 1 0 0 1 0 0 2 0 2 0 0 1 2 0 2 0 0 2 0 0 0 1 0 2 1 1 0 0 1 1 0 0 0 0 1 1 1 0 2 0 2 1 1 1 0 1 0 1 1 0 0 0 0 1 0 0 1 0 0 0 0 0 0 0 0 0 0 1 1 2 2 0 0 1 1 1 1 0 1 0 0 1 0 1 1 0 2 1 1 1 2 0 0 1 0 0 1 2 2 1 2 2 1 1 0 1 1 1 1 1 1 2 0 1 1 1 0 0 1 0 1 2 2 1 1 0 2 0 0 2 0 1 2 1 1 2 0 1 1 1 1 2 1 1 1 1 1 1 1 1 1 1 0 0 0 1 1 0 1 0 0 1 0 1 1 2 2 2 0 2 0 1 0 2 0 1 0 0 1 1 1 0 0 1 0 0 0 0 0 0 0 2 0 0 0 0 0 0 0 0 0 2 1 1 0 1 0 2 1 1 1 1 1 1 0 0 2 0 0 2 2 0 0 0 1 0 1 0 0 0 1 1 0 2 0 1 1 0 0 1 0 1 1 0 1 1 1 0 1 2 0 0 0 2 1 0 0 0 0 0 0 0 0 0 0 0 0 0 0 0 1 1 0 0 0 1 0 0 2 0 2 0 1 1 1 1 1 1 1 0 1 1 0 0 1 2 1 1 1 0 1 2 1 1 1 0 1 0 1 2 0 2 0 1 1 0 0 0 1 1 1 1 0 0 1 0 1 1 1 2 0 0 0 1 1 1 1 0 0 0 0 0 1 1 0 1 0 1 1 0 0 1 1 1 0 0 0 0 1 1 1 1 0 0 0 0 1 1 1 1 0 1 1 0 1 0 0 2 1 1 0 0 0 0 0 0 1 1 2 0 1 0 0 0 0 0 0 0 0 1 0 0 1 0 0 0 1 1 0 0 2 0 2 2 0 0 0 1 1 0 0 0 0 2 0 2 0 0 0 1 2 1 0 2 1 1 1 0 1 0 1 1 1 2 0 1 0 0 1 1 1 0 1 1 1 0 2 2 0 2 2 2 1 0 1 1 0 1 0 1 0 0 0 1 1 0 1 0 0 1 1 2 2 1 1 1 1 0 1 1 0 0 1 0 0 0 0 0 0 0 0 0 0 0 0 0 0 0 0 1 0 0 2 1 1 0 2 0 0 2 0 0 1 2 1 0 2 1 1 1 0 0 0 0 2 0 0 1 1 1 1 0 0 1 0 0 2 1 2 2 0 0 1 2 1 0 0 0 2 2 1 0 2 0 0 0 2 2 1 0 1 1 0 1 2 1 0 1 0 0 0 0 2 0 0 0 0 1 0 0 1 2 0 1 0 0 0 0 1 0 2 1 0 1 2 0 0 0 0 1 2 1 0 0 0 0 0 0 0 1 1 1 1 0 0 0 1 1 0 0 1 0 0 1 0 0 0 2 0 0 0 0 0 0 0 2
106 0 1 0 0 0 0 1 1 2 1 0 1 0 0 0 0 0 1 1 1 1 0 1 0 0 2 0 1 0 1 1 0 1 1 0 2 1 0 0 1 0 2 2 0 0 1 0 0 0 0 0 2 1 0 1 0 0 0 1 1 1 1 1 0 1 1 1 2 0 0 0 2 0 0 2 2 1 2 0 0 0 2 2 0 0 0 0 0 2 0 1 0 0 2 0 1 1 0 1 1 0 0 0 2 0 2 2 2 0 0 2 0 2 2 2 0 0 0 2 2 0 1 1 0 1 0 1 2 1 1 0 0 0 1 0 0 0 0 1 0 0 0 0 1 1 0 0 0 0 0 0 1 0 0 0 0 1 0 1 0 0 0 1 1 1 0 1 0 2 0 1 1 2 1 0 2 1 0 0 0 0 0 1 1 0 1 0 0 0 0 0 1 1 2 1 0 2 0 0 0 0 0 0 2 2 2 1 1 1 0 0 0 0 2 0 0 0 1 0 2 1 1 2 0 0 1 0 0 0 0 0 0 0 2 0 0 2 0 0 0 0 2 0 2 2 0 0 1 0 0 0 0 0 1 1 0 0 0 0 0 0 0 0 0 0 0 0 0 0 0 1 1 1 0 0 0 2 2 0 2 2 1 1 2 1 0 1 0 2 2 1 0 1 2 1 1 2 1 1 1 0 1 1 1 0 0 1 2 0 0 1 0 0 2 0 2 0 0 0 1 1 0 0 2 0 1 0 1 1 0 1 0 0 0 0 0 1 0 0 0 0 2 0 0 0 1 0 0 2 2 0 0 2 0 0 1 0 0 0 1 1 2 0 2 1 0 2 2 0 2 0 0 2 0 0 2 1 2 0 0 0 0 0 0 1 1 0 0 1 0 0 1 1 2 0 0 1 1 1 0 2 0 2 2 0 0 1 0 1 0 1 0 0 1 0 1 1 0 0 0 1 1 1 1 1 0 1 0 1 0 0 1 1 1 0 0 1 0 0 1 0 2 2 2 2 2 0 0 1 1 0 1 1 0 0 0 2 1 1 0 0 1 1 0 1 1 1 0 0 0 1 1 1 1 0 1 2 1 1 1 0 0 0 2 2 0 2 2 0 1 2 0 2 1 0 2 1 1 2 0 1 1 1 1 0 1 2 0 0 0 2 0 0 2 0 0 0 0 1 0 2 0 0 1 2 0 1 0 2 0 1 0 0 1 0 1 0 0 0 0 0 0 1 1 0 0 0 2 2 0 1 0 0 1 1 0 0 1 0 1 0 0 1 1 1 0 1 1 0 0 1 2 0 0 1 1 0 0 0 2 0 0 0 0 0 0 1 0 2 0 1 1 0 0 2 0 0 0 0 0 2 1 1 1 2 0 0 1 1 1 0 0 0 0 0 1 0 0 0 0 0 0 0 0 1 1 1 0 0 0 1 1 1 2 1 2 0 1 1 1 2 0 0 2 0 2 0 0 0 0 0 2 0 1 0 2 2 2 0 0 0 1 0 1 2 1 2 0 1 1 0 0 0 0 1 1 0 1 1 0 1 0 2 2 2 1 2 0 0 1 2 1 1 0 0 0 0 1 1 0 1 0 1 2 1 1 2 2 0 1 1 0 0 0 0 0 2 1 0 0 0 2 2 2 2 0 0 2 0 0 0 0 2 0 0 0 0 1 2 1 1 0 0 0 0 0 1 0 1 1 1 1 1 0 0 1 0 2 0 0 0 2 2 0 1 2 0 2 1 1 0 1 0 0 0 0 0 1 1 0 1 0 0 0 2 0 1 0 2 1 1 0 1 1 1 0 0 0 2 0 2 0 0 1 1 1 0 0 1 1 0 0 0 1 2 2 1 1 1 0 2 0 1 0 1 0 0 0 2 0 0 1 1 0 0 0 0 0 0 0 0 1 0 1 0 1 0 1 0 0 1 1 0 0 1 1 0 1 0 0 0 0 0 0 0 1 0 0 0 0 0 2 0 0 0 0 2 1 2 1 1 2 0 0 0 0 2 0 0 2 2 0 2 2 2 2 0 0 0 0 2 1 0 1 1 1 0 0 1 0 0 1 0 1 0 1 1 2 0 1 0 2 2 1 0 1 1 1 1 1 0 0 1 0 0 0 0 0 1 0 0 0 1 0 1 0 1 0 0 1 0 0 0 2 0 2 1 1 0 1 1 0 1 1 0 1 0 0 0 0 0 0 0 0 1 1 2 0 0 0 0 1 1 0 0 1 0 0 1 0 0 1 2 0 0 0 0 0 0 0 1
107 0 1 0 2 0 0 0 0 2 1 0 1 2 0 0 0 0 1 1 1 1 0 2 0 0 1 2 2 0 2 1 1 0 0 0 1 2 0 0 2 0 0 0 0 0 1 0 1 0 0 1 0 1 0 0 0 0 1 2 0 1 0 1 0 1 0 0 1 1 0 0 2 0 2 2 0 0 1 1 0 0 2 0 2 0 0 0 0 2 0 0 0 0 0 0 0 0 0 0 2 0 1 0 2 0 2 2 2 0 0 2 0 2 2 2 0 0 1 1 1 0 0 0 0 0 0 1 1 1 0 0 0 0 1 0 0 0 0 0 1 0 1 0 1 1 1 0 0 2 0 1 0 0 0 0 0 1 1 0 0 0 0 1 1 1 0 1 1 1 0 1 0 1 1 0 2 1 0 0 0 2 1 2 1 1 1 1 1 0 0 0 2 2 2 2 2 2 0 0 0 0 1 0 1 1 1 0 1 1 0 0 2 0 2 0 0 2 0 2 0 0 1 1 1 0 1 0 0 0 0 0 0 0 2 1 0 2 0 0 0 0 2 0 2 2 0 0 1 1 1 1 0 0 0 2 2 0 0 0 0 1 0 1 0 0 1 0 2 2 0 0 1 2 0 2 1 0 1 0 0 2 0 1 1 1 1 2 0 2 0 0 0 2 2 0 1 1 0 2 0 0 0 0 0 0 0 1 1 0 0 2 0 0 0 0 2 0 0 1 0 0 0 0 1 0 1 0 1 1 0 1 0 0 0 0 0 1 0 1 1 1 2 0 0 0 1 0 0 0 0 0 0 1 0 1 0 0 0 2 0 0 1 1 1 0 0 2 1 1 1 1 1 2 0 1 2 2 1 1 2 0 0 0 0 0 0 0 0 1 0 1 1 1 2 0 1 1 1 0 0 1 0 1 1 0 0 1 0 0 0 0 1 0 1 0 1 1 0 0 0 2 0 1 0 2 1 1 0 0 1 0 1 0 1 0 0 1 0 0 1 1 0 2 0 2 2 0 2 1 0 1 1 2 2 1 2 1 1 0 1 1 0 2 0 2 2 2 0 0 0 0 0 0 2 1 1 1 2 0 2 0 1 0 1 1 0 1 2 0 1 2 0 1 1 0 1 0 0 2 0 1 1 0 1 2 2 1 0 0 0 1 1 0 0 1 1 1 0 1 1 2 1 1 0 1 1 0 1 1 1 0 1 1 0 1 0 2 2 0 2 2 0 0 0 0 0 0 2 2 1 1 1 0 2 0 1 1 0 0 0 0 0 1 1 1 0 2 2 0 0 2 0 0 0 0 2 0 0 0 0 0 0 0 1 0 0 0 0 0 1 0 0 0 0 0 0 1 1 0 0 2 0 0 0 1 1 0 0 1 1 0 0 0 0 0 0 0 1 0 0 0 0 0 0 2 2 2 0 0 0 0 1 1 2 0 1 0 0 2 1 1 0 1 0 2 2 0 0 1 0 1 2 0 1 0 2 2 2 0 0 0 0 0 1 2 2 2 0 0 0 0 1 0 0 0 0 1 0 0 1 0 0 0 0 0 1 0 0 1 0 1 0 1 1 0 0 0 0 0 0 1 0 1 0 0 1 1 1 0 0 0 0 0 0 0 0 0 1 0 0 0 0 2 0 1 0 1 0 0 2 0 1 1 1 0 1 0 0 1 1 1 0 1 1 0 0 0 0 0 0 0 1 1 1 0 0 0 1 0 0 0 1 2 0 2 2 2 0 2 0 0 0 1 1 0 0 0 1 1 0 1 0 0 0 2 0 2 1 2 0 2 2 0 2 0 2 1 0 2 0 1 0 0 2 2 2 0 1 2 2 0 0 0 1 1 2 2 1 0 1 1 0 1 1 2 0 0 0 2 0 0 0 1 0 0 1 0 1 0 1 1 0 0 0 0 0 0 1 0 0 0 1 0 1 0 1 0 0 1 0 0 0 0 0 1 1 0 1 0 0 0 0 2 0 0 1 2 1 2 2 0 1 0 0 0 1 1 0 0 1 0 1 1 2 2 2 0 0 1 0 1 2 0 0 0 1 0 0 1 1 0 0 0 2 1 1 1 1 1 0 1 2 1 1 0 0 1 0 0 2 0 0 1 1 0 0 0 0 0 0 0 1 1 0 1 0 0 0 0 2 0 2 0 0 0 0 1 0 2 1 0 0 1 0 0 0 1 0 0 0 0 0 0 0 1 2 0 2 1 0 1 1 1 0 0 1 0 1 0 1 0 0 2 0 1 0 1 2 0 0 0
108 0 0 0 1 0 0 2 0 1 0 1 0 0 0 0 0 1 1 2 1 2 0 0 0 0 0 0 1 2 1 1 1 1 0 1 1 1 0 0 1 0 1 2 0 1 0 0 0 1 1 1 0 0 0 2 1 1 1 1 1 0 1 1 0 1 1 0 1 0 2 2 2 1 1 2 1 1 2 0 1 0 1 1 1 0 0 1 1 2 1 2 2 0 0 0 0 1 0 1 1 0 0 0 2 0 1 2 2 0 0 2 1 2 2 2 1 0 0 2 2 0 1 1 0 1 0 0 2 1 0 0 0 0 1 0 0 0 0 1 1 0 0 0 0 1 0 0 1 1 0 0 0 0 0 1 0 1 0 2 2 0 2 0 1 2 0 1 1 0 1 1 0 1 1 0 2 1 0 0 0 1 0 1 0 0 0 0 0 0 0 1 1 1 1 0 1 1 0 1 0 1 0 0 2 2 2 0 1 0 1 2 1 0 2 0 0 1 2 0 2 1 0 1 1 0 0 0 0 0 0 0 0 0 1 0 0 2 0 0 0 1 0 0 1 2 1 0 2 0 0 0 0 0 0 1 0 1 0 0 0 1 0 0 0 0 0 1 1 0 0 1 2 1 1 0 1 0 1 0 0 2 0 2 2 1 0 1 0 2 0 0 2 2 2 2 0 0 1 2 1 1 0 0 0 0 0 2 2 0 0 1 0 0 1 0 2 0 1 0 1 1 0 0 1 0 1 0 0 0 0 2 0 0 0 0 1 0 0 0 0 0 1 0 0 1 2 0 2 0 0 1 1 1 1 1 1 0 0 1 0 0 0 1 0 0 0 2 1 1 1 1 0 2 0 0 1 0 1 1 1 1 0 0 0 1 1 0 0 0 0 1 1 0 2 0 0 1 0 0 0 0 0 2 1 0 1 1 0 0 0 0 0 0 1 0 0 0 0 1 1 1 0 1 2 2 0 1 0 0 1 1 0 2 1 1 0 2 0 0 2 0 1 0 0 1 1 0 1 2 0 0 2 2 2 2 2 2 2 0 1 2 0 0 0 1 1 2 0 1 1 1 2 2 1 0 1 2 2 0 1 0 1 0 1 2 0 0 1 1 0 1 0 2 1 0 1 1 1 2 0 0 1 0 1 2 1 2 0 0 0 2 1 1 0 0 1 0 0 0 0 2 0 0 0 1 0 2 0 2 0 2 2 1 1 0 1 1 1 0 2 1 0 0 0 0 0 0 2 2 0 0 0 0 2 1 0 1 0 1 0 0 2 2 0 1 1 1 1 0 1 1 0 0 0 0 1 1 0 1 1 0 1 0 1 1 2 0 0 1 0 0 0 0 0 2 0 0 0 0 1 1 1 1 0 1 0 0 1 1 1 0 1 1 1 1 0 0 0 0 0 0 1 1 1 2 2 2 0 0 0 1 0 1 1 0 2 0 0 2 1 1 0 1 1 1 2 1 0 0 0 1 1 1 2 0 1 2 2 0 0 0 1 1 0 1 0 1 0 1 1 0 1 1 1 0 1 0 0 0 0 0 0 1 1 1 0 1 0 0 1 2 1 0 0 0 0 0 2 2 0 1 0 1 1 0 0 2 2 0 0 0 0 0 0 1 0 1 1 0 0 0 0 2 0 2 0 1 0 1 1 0 0 2 0 0 0 0 1 2 1 1 0 1 0 1 0 0 0 1 0 0 1 0 0 1 0 0 2 1 1 1 2 1 0 0 2 1 1 2 0 0 0 0 0 0 0 0 2 0 0 0 1 1 1 0 1 2 2 2 0 2 1 0 0 0 0 0 0 0 1 0 0 0 2 2 1 1 1 2 1 0 1 1 1 2 1 2 1 0 1 1 0 1 0 1 0 0 0 2 0 1 0 1 0 2 0 1 2 0 2 2 1 0 1 0 1 0 0 0 0 0 1 0 0 0 0 0 0 0 1 1 0 0 1 0 0 0 1 0 0 0 0 2 0 0 1 0 1 2 1 0 2 0 0 0 0 0 0 2 1 1 1 0 2 0 1 0 0 1 0 2 1 0 0 0 2 1 0 0 0 0 0 0 0 0 2 0 2 0 0 0 2 1 1 0 1 0 0 1 2 0 0 2 0 0 0 0 0 1 0 0 1 1 1 2 0 2 1 0 1 0 1 0 1 1 1 1 0 2 1 1 1 0 0 0 1 0 0 1 0 1 0 0 1 2 2 1 1 0 0 0 0 0 0 0 0 0 0 0 0 0 0 1 1 0 0 0 0 0 0 0
109 0 0 0 0 0 0 2 0 0 0 1 0 0 0 0 0 0 1 1 1 2 0 0 0 0 1 1 2 1 1 1 1 1 2 0 1 1 0 0 2 1 1 1 0 0 0 0 1 0 0 0 0 0 2 0 0 1 0 2 0 0 1 1 0 1 1 0 1 0 1 1 2 0 1 2 1 1 2 0 0 0 1 1 2 0 0 1 1 2 1 1 2 0 1 0 1 1 0 1 0 0 1 0 1 1 1 0 0 0 0 0 0 1 1 1 0 1 0 2 2 1 2 2 1 1 0 1 2 2 0 1 0 0 1 1 1 0 0 1 2 0 1 0 0 0 0 1 2 2 0 1 0 1 0 2 0 0 1 1 0 0 1 0 1 2 0 1 1 1 0 1 0 2 1 0 2 1 0 0 1 1 1 2 1 1 1 1 0 0 0 1 2 2 2 1 1 2 0 0 0 0 0 1 2 2 1 1 0 1 0 1 2 0 2 1 1 1 2 0 2 1 0 2 0 0 0 0 0 0 0 0 0 0 1 0 0 2 0 0 0 0 1 1 2 2 0 0 2 1 1 1 0 0 1 1 1 0 0 0 0 0 0 0 0 0 0 0 1 1 1 1 2 2 0 1 1 1 1 0 1 2 0 2 2 2 1 1 0 2 1 1 0 1 2 0 0 1 0 1 0 0 1 1 1 0 1 2 1 0 0 1 0 1 2 1 1 1 0 0 1 1 1 0 1 0 0 0 0 0 0 1 0 0 0 0 0 0 0 1 1 1 1 0 0 1 1 0 1 0 0 0 0 0 0 2 0 0 0 0 2 2 0 1 0 0 0 2 2 0 2 0 0 2 0 1 0 1 1 1 1 0 0 1 0 1 1 2 2 0 0 1 1 0 2 0 1 1 0 0 0 0 0 2 0 0 2 0 0 2 0 0 1 0 0 0 0 0 0 0 0 0 0 2 2 2 1 1 0 1 1 1 0 1 0 0 1 0 0 1 0 0 2 0 0 0 2 0 1 1 0 1 1 2 1 1 1 1 0 1 1 1 0 0 0 1 1 1 0 0 0 2 1 1 0 0 0 2 2 0 1 1 0 0 2 1 0 0 2 1 0 2 0 2 0 0 0 2 2 2 0 0 1 0 1 1 2 1 0 0 0 1 1 1 0 0 0 0 0 1 0 2 0 0 0 2 0 1 1 2 0 1 0 0 1 0 1 0 2 1 1 1 0 1 0 0 0 2 1 1 0 1 0 0 2 1 1 0 0 0 2 0 0 2 0 0 2 1 1 1 0 0 2 1 0 2 2 2 0 2 2 0 0 0 0 0 0 0 0 1 0 0 1 0 1 1 1 1 1 0 1 1 1 0 0 2 0 0 0 1 0 0 0 1 0 1 0 0 0 0 0 0 0 0 0 2 2 1 0 0 0 1 0 0 2 0 2 0 0 1 1 0 0 1 0 1 1 2 0 0 0 2 1 1 1 0 1 2 1 0 0 0 1 1 0 1 1 2 0 1 1 0 0 0 0 2 2 1 1 1 1 0 0 2 2 0 2 1 0 0 2 1 1 0 1 0 0 0 2 2 0 2 0 0 2 0 2 1 2 0 2 2 0 1 0 2 0 0 2 0 0 0 0 2 1 2 0 0 0 0 0 0 1 2 1 1 0 0 1 1 0 0 0 0 0 0 0 1 0 0 0 0 0 0 0 0 1 0 1 1 0 0 1 0 0 0 2 0 1 2 0 0 0 0 0 0 0 0 1 0 1 0 0 0 0 2 0 2 0 2 0 0 0 0 0 0 1 1 0 1 0 1 0 0 2 2 2 0 0 1 1 0 0 0 2 2 2 2 2 0 2 2 0 0 0 2 0 0 0 2 1 0 0 1 1 1 0 0 2 0 1 1 0 0 0 0 0 0 0 0 0 0 0 0 0 0 0 0 0 0 0 0 0 0 0 1 1 0 2 0 0 0 2 0 0 0 0 2 1 2 2 0 1 0 0 0 1 0 0 0 1 1 0 2 2 2 2 0 0 0 0 2 1 1 2 2 0 0 1 1 1 0 0 0 1 1 1 0 1 0 0 0 2 1 0 0 0 0 1 1 2 0 0 2 0 0 0 0 0 0 0 0 2 2 1 0 1 0 0 1 1 1 2 0 0 0 0 0 0 1 1 0 1 1 0 0 0 0 0 1 0 0 1 1 1 0 0 0 2 0 0 0 1 1 1 2 2 0 0 0 0 0 0 2 1 0 0 0 0 0 1 1
110 0 1 0 0 0 0 2 0 2 2 0 0 0 0 0 0 0 0 2 0 2 0 1 0 0 1 1 1 0 1 0 1 1 2 0 1 1 0 1 1 0 0 0 0 0 0 0 0 0 0 0 0 0 1 1 0 0 1 2 0 1 2 2 0 0 2 1 1 0 1 1 2 0 0 2 2 1 1 0 1 0 2 0 0 0 1 1 1 2 0 2 1 0 0 0 0 1 0 1 1 0 0 0 2 1 1 0 0 1 0 1 0 1 1 1 0 1 0 1 1 1 2 2 0 2 0 1 2 1 2 0 0 0 1 1 0 0 0 2 1 0 0 0 0 0 1 0 0 2 0 0 0 1 1 0 0 0 1 0 0 0 0 0 1 2 0 0 0 1 2 0 1 2 1 1 1 2 0 1 0 0 0 2 0 0 0 0 0 0 0 0 0 1 1 1 1 0 0 0 0 0 0 1 2 1 0 0 0 1 1 2 1 0 1 1 1 1 2 0 2 1 2 2 0 0 1 0 0 1 1 0 0 0 2 0 0 2 0 0 0 1 2 0 1 1 0 0 1 1 1 1 0 0 0 1 1 1 1 1 1 1 0 0 0 0 0 0 1 1 0 1 1 1 1 0 0 1 2 0 1 1 0 2 2 1 0 1 0 2 2 1 0 1 2 0 1 0 0 1 0 0 0 0 0 0 1 1 1 0 0 2 0 2 0 0 1 0 0 0 1 1 0 0 2 0 2 0 1 0 0 1 0 0 0 0 0 2 0 0 0 0 2 0 0 0 2 0 0 0 0 0 0 2 0 0 1 0 0 0 0 0 2 0 2 0 0 2 1 1 1 1 0 2 0 0 2 2 1 1 2 0 0 1 0 1 2 0 0 0 1 2 1 0 1 2 0 1 0 0 0 0 0 1 1 0 0 0 0 1 0 0 2 0 0 1 0 0 0 0 0 0 0 2 1 2 1 0 0 1 1 1 0 1 1 0 1 0 0 1 1 0 2 1 1 1 2 0 1 2 0 0 0 1 0 0 0 2 2 0 1 2 1 1 0 0 0 1 0 1 0 0 2 2 1 1 0 2 2 2 1 0 0 0 2 0 0 1 2 0 2 2 0 1 0 0 1 1 1 2 0 1 1 1 1 1 1 0 0 0 1 0 2 0 0 0 0 1 0 1 1 2 1 0 0 0 0 1 0 2 0 1 2 1 2 0 1 0 0 0 1 1 0 1 1 0 0 1 1 2 2 2 1 0 2 2 0 2 1 0 0 1 1 2 1 1 1 1 1 0 0 2 1 0 1 0 2 1 0 1 1 0 0 0 1 0 0 1 0 1 0 0 1 0 1 0 0 1 1 0 0 1 0 1 0 2 2 0 1 1 1 0 0 0 0 0 0 0 0 0 0 0 0 0 0 1 1 0 0 0 0 0 0 1 2 0 2 1 0 0 1 0 0 1 1 1 2 2 0 0 0 2 0 1 1 1 1 1 0 1 0 1 1 0 0 2 1 2 1 1 1 0 0 0 0 0 0 1 0 0 1 1 0 2 2 2 1 0 0 2 0 0 1 0 0 0 0 0 1 2 1 1 0 2 2 1 1 0 1 1 1 1 0 1 0 0 0 0 0 0 0 0 0 2 1 2 1 0 1 0 1 1 1 2 2 2 1 0 1 1 0 0 0 1 1 0 0 1 0 1 1 1 0 0 0 1 0 0 2 0 0 0 2 1 0 0 2 1 1 2 0 1 0 1 1 0 0 0 2 0 1 0 1 1 1 1 0 2 0 2 0 0 2 0 1 0 0 1 0 1 0 1 0 0 2 2 2 0 0 1 1 0 1 1 1 2 2 0 2 0 0 2 0 1 0 1 0 0 1 2 0 0 0 1 0 2 0 0 0 0 0 0 1 0 1 0 1 0 1 0 0 1 0 0 0 0 0 0 0 0 0 0 1 0 0 2 0 0 2 0 0 0 0 2 0 1 0 1 0 1 0 1 0 0 0 0 2 0 0 1 2 2 0 1 2 1 1 0 0 0 0 2 1 0 2 2 0 2 0 1 1 0 1 0 1 0 1 0 2 0 0 0 0 0 2 0 0 1 1 0 1 0 1 2 0 0 0 0 0 0 1 0 2 2 0 1 0 0 0 0 1 1 0 0 2 0 2 0 0 0 2 0 0 1 0 0 0 0 0 0 0 0 0 0 0 0 0 0 2 0 0 0 0 0 0 0 0 0 0 0 0 0 0 1 0 0 0 0 1 0 0 0
111 1 2 1 0 0 0 1 0 2 2 0 0 0 0 0 0 0 1 1 1 2 0 1 1 1 2 2 1 1 2 1 0 1 2 1 2 1 0 1 1 0 1 1 0 1 1 0 0 0 0 0 0 1 0 0 0 0 1 0 1 0 0 0 1 0 2 1 2 0 0 2 2 0 2 2 0 1 1 0 1 0 2 0 1 0 0 0 0 2 0 1 1 1 0 0 0 1 1 0 1 0 0 0 2 1 2 2 2 0 0 2 1 2 2 2 1 0 0 0 2 0 2 2 0 0 0 0 0 0 1 0 0 0 0 0 0 0 0 1 0 0 0 0 2 2 0 0 1 0 0 0 0 1 0 0 1 1 0 1 0 0 0 0 1 1 0 0 1 1 0 1 0 0 1 0 1 0 0 0 0 0 1 1 1 1 1 2 1 0 0 0 1 1 2 0 1 1 0 0 0 0 0 1 2 1 1 0 1 1 0 2 1 0 2 0 0 1 1 0 2 1 1 1 1 0 0 0 0 1 1 0 1 1 1 1 0 2 0 0 0 0 1 0 1 1 0 0 1 0 0 1 0 0 0 1 0 1 0 0 0 0 0 0 0 0 0 0 0 0 1 1 1 1 0 0 0 0 0 0 0 1 0 2 2 2 0 2 0 2 1 1 0 1 1 0 0 1 0 2 0 0 1 1 1 0 0 2 2 1 0 2 0 1 2 0 1 0 1 0 1 1 1 1 0 0 0 0 1 1 0 1 0 0 0 0 0 1 0 1 2 1 2 2 0 1 1 0 1 0 0 0 0 2 0 0 1 0 0 1 1 1 2 0 2 0 0 1 2 0 2 0 1 2 1 0 2 2 0 2 1 1 0 0 1 2 0 0 0 1 0 2 1 0 2 0 0 0 1 0 0 1 0 2 2 0 0 1 1 1 0 0 0 0 2 0 2 1 0 0 0 1 0 2 1 1 0 1 0 1 1 1 1 1 1 0 0 0 0 1 1 0 2 0 0 1 1 0 0 0 0 1 1 2 2 1 2 2 2 1 1 2 0 0 0 1 1 1 0 0 0 1 2 2 0 0 0 1 0 1 0 0 2 0 1 1 0 0 1 0 0 1 0 1 2 0 1 0 0 2 0 2 1 1 2 0 2 2 0 0 0 2 2 0 0 0 0 0 0 2 1 1 1 1 0 2 0 2 0 2 0 1 1 0 0 0 0 1 0 2 0 0 0 1 1 0 0 2 0 2 0 0 0 0 2 2 0 0 1 0 0 1 1 2 1 1 1 0 0 2 0 1 0 0 0 0 1 1 0 1 2 0 0 0 0 0 0 0 0 1 0 0 0 0 0 2 0 1 1 0 1 0 0 0 2 2 0 0 0 1 2 0 0 0 0 0 1 0 0 0 0 0 0 1 0 0 0 1 0 0 1 1 0 1 2 0 2 0 0 2 0 1 0 0 1 0 2 1 0 0 0 1 1 1 1 0 1 2 2 0 0 0 0 1 2 2 1 1 2 0 0 2 0 0 0 0 1 1 2 2 1 0 0 1 1 0 2 0 0 1 0 1 1 0 0 0 0 1 1 2 0 1 0 0 1 0 1 2 2 0 1 1 0 0 0 0 0 0 0 0 0 0 1 2 2 2 0 0 0 0 0 0 0 2 0 0 1 0 0 0 0 0 1 0 1 0 0 1 0 0 0 0 1 0 0 2 0 0 2 1 1 1 1 2 0 1 2 2 0 2 0 0 2 1 1 0 0 0 0 1 0 0 1 1 1 2 0 2 1 2 0 1 1 0 1 0 0 0 0 0 0 1 0 0 2 2 1 0 0 2 2 1 0 0 0 0 1 1 2 1 0 2 0 0 0 0 0 0 0 2 1 1 1 1 0 2 0 0 1 0 1 1 0 0 0 0 0 0 0 0 0 0 1 0 1 0 1 0 1 0 0 0 0 0 0 0 1 0 1 0 0 0 1 1 0 0 0 0 0 1 0 1 2 0 0 0 0 0 1 1 1 2 0 2 2 2 2 0 0 0 0 2 2 2 2 2 0 0 0 1 0 0 0 0 1 1 0 1 1 1 0 1 2 2 1 0 2 1 0 0 2 0 0 1 0 0 1 2 0 0 0 0 1 2 0 1 0 0 0 0 1 1 1 0 2 0 2 0 0 1 0 2 1 0 0 0 0 0 0 1 0 0 0 0 2 1 2 0 2 0 0 0 2 1 0 1 1 0 2 0 2 1 0 1 0 0 0 1 1 0 0 0
112 1 1 0 0 0 0 1 0 1 1 1 0 1 0 0 1 0 0 1 1 1 0 1 1 1 1 2 2 1 1 0 1 1 0 0 1 1 1 0 0 0 0 1 0 1 1 0 0 0 0 0 0 0 1 0 0 0 0 2 1 0 1 1 0 0 0 0 0 0 0 1 2 0 0 2 2 1 1 0 1 0 2 0 1 0 0 0 0 2 0 1 0 0 0 0 0 2 0 2 1 0 0 0 2 1 1 0 0 0 0 2 0 2 2 2 0 0 0 2 2 0 2 2 0 2 0 0 2 0 0 0 0 0 1 0 1 0 0 2 2 0 0 0 0 1 0 0 1 1 0 0 0 0 0 0 0 1 0 0 0 0 0 1 1 2 1 0 0 0 1 2 0 2 2 1 2 0 0 0 0 1 0 1 1 1 0 2 2 1 1 1 0 1 1 0 0 1 0 0 0 0 0 2 2 0 1 0 1 0 0 1 0 0 2 0 0 2 1 1 1 1 1 2 0 0 0 0 0 0 0 0 0 0 2 0 0 2 0 0 0 1 2 0 1 1 0 0 2 0 0 0 1 0 0 0 1 1 0 0 0 0 0 0 0 1 0 0 2 1 0 0 0 0 1 1 0 1 1 0 1 2 1 2 1 1 1 1 1 1 0 1 1 2 2 1 1 0 0 2 0 0 0 0 0 1 1 2 2 0 1 1 0 1 2 1 2 2 0 1 0 0 1 1 1 0 1 0 1 1 0 1 1 0 0 0 0 2 1 1 1 1 1 1 1 1 1 1 1 1 1 1 2 2 2 0 1 0 0 1 1 1 1 1 1 0 0 2 2 0 2 0 1 2 0 1 1 2 2 0 1 1 0 1 0 1 1 0 0 0 0 0 0 0 2 0 0 1 1 1 0 1 0 1 1 1 0 1 0 2 0 0 0 1 1 0 1 0 1 0 0 1 1 1 1 2 2 1 1 0 0 1 0 2 0 0 1 1 0 0 2 0 2 0 0 1 2 0 0 2 0 1 1 1 1 1 1 2 0 2 2 2 0 1 0 1 1 2 0 1 1 1 1 1 1 0 1 2 2 0 2 1 2 2 0 2 2 1 2 0 1 1 0 1 0 0 1 1 1 2 0 0 0 0 0 2 0 2 0 0 0 1 1 0 0 0 0 1 0 1 1 2 1 1 0 2 0 1 1 2 0 1 2 1 0 1 0 0 1 1 0 0 0 0 0 1 1 1 1 2 1 1 0 0 2 1 0 1 0 1 0 0 0 2 1 1 1 0 0 1 0 1 2 0 0 2 2 2 0 2 2 0 0 0 1 0 0 2 0 2 0 0 0 0 0 0 0 0 0 0 0 2 1 0 0 1 0 0 0 2 0 0 0 1 0 1 1 0 0 0 0 0 0 0 0 2 2 1 0 0 0 0 0 1 2 0 2 0 0 1 1 0 0 0 2 1 2 1 0 0 0 2 2 2 2 0 0 2 1 0 0 0 0 1 1 1 1 2 1 0 0 1 1 0 0 0 2 0 1 1 0 1 0 0 1 0 1 0 1 2 2 0 0 0 0 0 0 0 0 1 1 1 0 1 1 0 0 1 1 0 0 1 0 1 0 0 0 1 0 0 0 0 0 2 1 2 0 0 1 0 1 1 0 2 1 1 1 0 0 0 0 0 0 1 1 0 1 1 0 0 0 0 1 0 0 0 0 0 2 0 0 0 2 0 0 0 2 0 2 2 0 0 0 1 0 0 0 0 2 0 1 0 0 0 0 1 1 1 1 2 1 1 2 0 2 0 0 0 0 1 0 2 0 0 1 1 0 0 0 2 2 1 1 1 1 2 2 1 1 0 1 1 0 0 1 1 0 0 0 2 0 0 1 2 0 2 0 0 2 1 0 1 0 0 0 0 0 0 0 0 0 0 1 0 1 0 2 0 0 0 1 0 0 0 0 1 0 0 2 0 0 0 0 2 0 2 0 0 0 1 1 0 2 1 1 1 0 0 1 0 1 2 1 1 1 1 1 0 0 0 1 1 1 1 2 1 0 2 0 1 1 0 1 0 1 1 1 2 1 2 0 2 2 1 1 0 0 0 1 0 2 0 0 1 0 0 0 2 0 1 0 0 2 2 2 0 0 0 1 0 1 1 1 1 0 0 2 0 0 0 2 0 0 0 0 1 2 0 0 0 0 0 0 0 0 0 0 0 2 0 0 0 1 1 0 0 1 0 1 0 1 1 0 2 0 1 0 0 2 0 0 0
113 0 0 0 0 0 0 2 0 1 0 0 0 0 0 0 0 0 1 1 0 1 0 1 1 1 1 1 2 1 1 1 1 1 0 0 1 0 0 0 1 1 0 0 2 0 1 0 0 0 0 0 1 0 0 1 0 0 2 0 1 0 2 2 1 1 1 0 1 0 0 1 2 0 2 2 0 2 2 0 2 0 1 1 1 0 0 1 1 2 1 1 0 0 0 0 0 0 0 1 1 0 2 0 2 0 2 0 0 0 0 2 1 1 1 1 1 0 0 2 2 0 0 0 0 0 0 1 2 2 0 0 0 0 1 0 0 0 0 1 1 0 0 0 0 1 0 0 1 0 1 0 0 1 0 0 1 0 1 2 1 1 1 0 1 2 0 1 0 1 0 1 0 2 2 1 2 0 0 0 0 0 0 2 0 0 0 1 1 1 1 1 0 0 0 1 1 2 1 0 0 0 0 2 2 0 0 0 2 0 1 1 1 0 2 1 1 0 2 0 2 1 1 1 0 0 1 0 0 0 0 0 0 0 2 0 0 2 0 0 0 1 1 0 2 2 1 0 2 0 0 0 0 2 0 0 1 0 0 0 0 0 0 0 0 0 0 0 1 2 0 1 1 1 1 0 0 0 1 0 0 1 0 1 1 0 0 1 0 2 1 1 1 2 2 1 0 1 0 1 1 0 1 1 1 0 1 2 2 0 0 1 0 0 2 1 1 0 0 0 1 1 0 0 2 0 2 0 1 1 0 1 0 0 0 0 0 2 0 0 0 0 2 0 1 1 1 1 2 1 0 1 2 2 2 0 2 0 0 2 0 0 1 0 1 1 0 2 1 0 1 1 1 2 0 2 1 2 2 0 1 0 0 0 0 1 0 1 1 1 0 0 1 0 2 0 2 0 1 1 0 1 0 2 2 1 1 1 0 2 0 0 0 0 1 0 0 0 0 0 0 0 0 1 0 2 1 1 0 0 0 1 0 2 1 1 0 1 0 0 0 0 2 1 1 2 1 0 1 0 0 1 1 1 1 1 1 1 0 0 0 0 1 1 1 1 1 2 0 0 1 1 2 2 0 0 0 2 1 1 0 0 0 0 2 2 0 1 1 0 0 1 0 2 0 1 1 2 2 2 0 1 1 0 2 1 2 1 0 0 0 2 1 0 0 1 1 1 0 1 0 2 2 1 0 1 1 0 0 1 1 0 1 1 0 1 0 0 0 1 0 0 0 0 1 0 0 2 1 0 0 0 0 0 1 1 0 1 1 0 0 1 1 2 0 0 2 0 0 1 0 2 1 0 1 0 1 0 0 0 2 0 1 0 0 0 0 0 1 1 1 0 1 0 0 0 0 1 1 0 0 2 0 0 0 2 2 0 1 0 0 0 0 0 1 1 0 0 0 0 0 0 0 0 0 0 1 0 0 0 0 2 1 1 1 0 2 1 1 1 1 1 0 0 2 0 1 2 0 0 1 1 1 0 1 0 2 1 1 0 0 0 1 0 1 2 1 2 1 0 0 1 1 0 0 0 0 0 0 0 0 0 0 1 1 0 1 0 0 2 1 1 1 0 1 0 1 1 0 2 1 1 0 1 2 1 2 1 2 0 1 0 0 1 0 0 0 2 2 0 0 0 0 2 1 2 0 0 0 0 1 0 1 1 1 0 1 0 1 1 0 0 0 0 0 0 0 1 0 1 1 1 0 0 0 1 0 0 2 0 0 0 1 2 0 1 2 1 1 2 0 0 0 0 0 0 0 0 0 2 0 2 0 0 1 0 1 1 0 2 1 1 2 0 0 0 0 0 0 0 0 2 0 0 0 1 0 1 0 2 1 0 0 0 1 1 1 2 1 0 1 2 0 1 0 1 0 0 0 2 1 0 1 1 0 2 0 0 1 0 0 0 2 0 2 2 0 0 0 0 0 0 2 0 2 0 2 1 0 0 0 0 0 0 0 0 1 0 0 0 0 0 2 0 0 1 1 0 0 2 2 0 0 0 0 0 1 0 2 0 1 2 0 1 2 1 1 0 1 1 0 1 0 0 2 1 0 1 0 0 0 0 0 0 0 0 2 1 2 0 0 0 2 1 2 0 1 0 0 0 2 0 0 1 0 0 0 1 0 1 0 0 1 2 0 0 1 1 1 1 0 1 2 0 1 0 1 0 0 1 1 0 0 0 0 1 2 0 0 1 0 0 0 0 0 2 2 0 2 0 0 0 1 1 0 0 1 0 0 1 0 0 0 1 1 0 0 0 0 0 0 1
114 1 1 0 0 0 1 1 0 1 0 0 1 1 0 0 0 0 1 1 0 2 0 0 0 0 1 1 1 0 1 1 0 1 2 0 1 1 0 0 0 0 0 0 0 1 0 0 0 0 0 0 1 0 0 1 0 0 0 0 1 0 0 0 0 0 1 0 0 0 0 1 2 0 1 2 1 2 2 0 2 0 2 0 1 0 1 2 2 2 1 2 2 0 0 0 0 2 1 0 1 0 0 0 2 0 2 1 1 0 1 2 0 2 2 2 2 0 0 2 2 0 1 1 0 1 0 1 2 1 1 0 0 0 0 0 0 0 0 1 1 0 0 0 1 1 1 0 1 0 0 0 0 1 0 0 0 0 0 1 1 1 0 1 1 0 0 1 1 0 0 0 0 2 2 1 1 0 1 1 0 1 0 2 1 0 1 2 1 1 1 1 0 0 2 0 1 2 0 1 0 1 0 1 2 1 1 1 1 1 1 1 1 0 2 0 0 0 2 0 2 0 0 2 0 0 0 0 0 0 0 0 1 1 1 0 1 2 0 0 0 1 2 0 1 0 1 0 1 0 0 0 0 0 0 2 1 0 0 0 0 0 0 0 0 0 0 1 1 0 1 1 1 1 0 1 0 1 1 0 1 1 0 1 1 0 2 2 0 2 1 0 0 1 2 1 1 2 0 1 0 1 0 0 0 0 1 1 2 0 0 1 0 2 2 0 1 0 0 1 0 0 2 2 2 0 1 0 0 1 0 2 1 1 0 0 0 1 1 1 0 1 0 0 0 2 0 0 0 1 1 0 0 1 0 1 0 1 0 2 0 0 1 0 1 0 0 0 2 0 2 0 1 1 1 0 2 2 1 1 2 1 0 1 1 0 1 0 0 0 0 1 0 0 2 0 0 1 0 0 0 0 0 2 2 1 0 0 0 1 0 0 1 0 1 0 1 0 0 0 0 0 1 0 1 1 0 0 1 1 1 0 0 0 0 0 1 1 0 0 1 0 1 0 0 1 2 0 0 1 0 0 1 2 1 0 1 2 2 0 2 1 0 0 0 0 0 1 0 0 0 1 1 1 1 1 0 0 2 0 1 1 1 0 1 2 0 1 2 0 2 2 0 1 1 0 1 1 1 2 0 1 1 1 2 0 2 1 1 0 1 2 2 0 0 0 0 2 0 2 2 2 2 2 0 2 0 0 1 2 0 1 0 0 2 0 0 0 2 1 1 1 0 0 0 1 0 1 1 1 1 1 0 1 2 1 0 0 0 1 0 0 0 1 0 0 1 0 0 2 0 2 1 0 1 0 1 1 0 1 2 0 0 0 0 0 0 1 0 2 1 0 0 0 0 0 1 1 1 0 0 2 0 1 0 2 1 0 0 0 0 0 0 1 0 1 0 0 0 0 0 0 0 0 0 1 1 0 0 0 0 1 0 2 1 1 2 0 0 0 1 1 1 2 0 0 0 2 0 0 0 2 0 1 1 1 1 0 0 0 0 0 1 0 2 2 0 2 0 2 2 0 1 0 1 0 1 0 1 1 0 1 0 0 0 0 1 1 0 0 1 1 0 0 0 0 0 0 1 2 0 1 0 1 1 1 1 2 2 0 0 0 0 1 0 1 0 2 0 1 0 1 0 2 2 2 0 0 0 0 1 0 0 2 0 1 1 0 1 1 0 0 0 1 1 0 0 0 0 0 0 0 0 0 0 0 2 0 2 1 0 1 2 2 0 0 2 1 1 1 1 0 0 0 0 0 0 0 1 1 1 1 1 1 1 1 0 0 0 2 2 0 2 0 1 0 0 0 0 1 0 2 0 1 0 0 1 1 0 2 1 0 1 1 0 2 1 2 1 0 1 1 0 0 0 1 0 0 0 2 0 1 2 1 0 0 0 0 1 0 0 0 1 0 1 0 1 0 1 0 0 1 0 0 0 0 0 0 0 0 0 0 0 0 0 0 2 0 1 0 0 0 0 2 0 1 0 1 0 1 0 1 2 1 1 1 0 0 0 0 2 1 1 1 2 2 2 0 0 1 0 2 2 0 2 2 0 2 1 1 0 0 1 0 2 1 0 1 1 1 0 1 2 1 2 0 2 2 0 1 2 0 2 2 0 0 1 0 2 0 1 0 1 1 0 2 1 0 0 1 1 1 0 0 2 0 2 1 1 0 0 2 1 0 0 0 0 0 0 0 0 0 0 0 0 2 2 0 1 0 0 0 0 0 1 1 2 1 0 1 0 0 1 2 1 0 0 0 1 0 0 0
115 1 1 0 1 0 0 2 0 1 1 1 0 0 0 0 0 0 0 2 0 2 0 0 0 0 0 2 2 0 2 0 1 1 0 0 1 1 0 0 1 0 0 0 1 0 0 0 0 1 1 1 0 0 2 0 0 0 1 0 2 0 2 2 0 1 1 0 2 1 0 1 2 1 2 2 0 2 2 0 2 0 2 0 1 0 0 2 2 2 1 1 0 0 0 0 0 1 0 1 2 1 0 0 2 0 2 0 1 1 0 2 1 1 1 1 1 0 1 1 1 0 1 1 0 1 0 1 1 1 0 0 0 0 0 0 0 0 0 0 0 0 0 0 0 1 0 0 0 1 0 0 0 2 1 0 0 1 0 1 0 0 0 0 1 1 0 1 0 0 1 0 1 1 0 1 2 1 0 0 0 1 0 2 2 1 1 1 0 0 0 1 0 0 2 0 1 2 0 0 0 1 1 1 1 1 1 0 2 0 0 1 1 0 0 0 0 1 1 1 1 2 0 1 1 0 0 0 0 0 1 0 0 0 1 1 0 2 0 0 0 0 2 1 2 2 0 0 1 1 1 1 0 0 0 1 0 0 0 0 0 0 0 0 1 1 0 1 1 1 1 0 0 0 0 0 0 2 2 0 2 1 0 1 1 0 1 0 0 2 1 1 1 2 2 1 0 0 0 1 0 0 0 0 0 0 0 2 2 0 0 1 0 1 0 0 1 1 1 0 1 1 1 0 1 0 0 0 1 0 0 1 0 0 1 0 0 2 0 0 0 0 1 0 0 1 1 0 2 0 1 1 0 2 0 0 1 0 0 2 0 0 1 1 1 0 0 2 1 1 1 1 2 1 2 0 2 2 0 2 2 0 0 1 1 1 1 0 0 1 0 0 0 0 2 0 1 0 0 0 0 0 0 2 1 0 1 0 0 1 0 0 0 0 1 0 1 1 0 0 0 1 0 1 1 2 0 0 0 0 0 0 0 2 1 1 0 2 0 0 1 0 1 0 0 1 1 0 1 2 0 0 1 2 1 0 1 2 1 0 1 2 2 2 2 2 2 2 0 0 0 0 1 1 1 0 1 2 1 1 2 0 2 1 0 2 1 2 2 0 1 2 1 0 1 0 1 0 0 2 0 1 1 0 2 2 2 2 0 0 0 1 0 2 0 0 0 0 0 0 1 2 2 2 0 2 0 0 1 1 1 0 2 1 2 0 1 2 1 0 0 0 0 2 2 0 0 1 2 2 0 0 0 0 2 1 1 0 0 1 1 0 1 1 0 0 1 2 2 0 1 2 2 0 0 2 2 1 0 1 2 0 1 0 0 1 2 0 0 0 0 0 0 0 0 1 0 0 1 0 0 1 1 0 0 2 1 0 0 1 0 0 1 1 1 1 0 0 0 0 0 0 0 1 0 0 1 0 0 0 1 1 0 2 1 1 2 0 0 2 1 0 1 1 0 1 1 0 0 0 0 2 1 0 1 0 2 2 1 1 0 1 0 2 0 0 1 2 0 0 0 1 0 1 1 0 1 1 0 0 1 0 0 2 2 2 1 1 0 1 1 1 0 1 0 0 0 0 1 1 0 1 0 0 0 0 1 2 2 0 1 1 0 0 0 1 0 1 1 0 1 0 0 2 2 2 0 0 0 0 1 0 1 2 1 1 1 0 1 1 0 0 0 1 1 0 0 0 0 0 0 0 1 0 0 1 0 0 1 0 0 0 1 2 0 1 2 0 2 2 0 0 0 0 0 0 0 0 1 0 0 0 1 1 1 1 0 2 0 2 0 0 2 0 1 0 0 0 0 1 0 2 0 0 2 1 1 2 0 2 0 0 1 1 1 2 2 2 2 0 2 2 0 1 0 1 0 0 0 2 1 0 1 2 0 1 0 0 1 0 1 1 0 0 0 0 0 0 0 0 0 0 0 0 0 0 0 0 0 1 0 1 0 0 0 0 0 1 2 0 1 1 2 0 0 1 0 0 1 2 1 0 2 0 0 0 0 0 1 0 2 1 1 1 2 2 2 0 0 0 0 2 1 0 1 1 1 0 0 0 0 0 0 0 1 1 1 1 0 1 0 1 2 1 0 0 1 1 0 1 2 0 0 1 0 0 0 1 0 0 0 1 1 1 0 2 0 0 0 0 2 0 0 0 1 0 1 1 0 2 1 0 1 1 0 1 1 0 0 0 0 0 0 0 1 0 1 1 1 0 0 0 0 0 0 0 0 0 0 0 1 1 0 2 0 0 0 0 1 1 1 0
116 1 0 0 0 0 0 1 0 1 1 1 0 0 0 0 0 0 1 1 0 1 0 0 0 0 2 2 2 2 2 1 2 1 0 0 1 2 0 0 2 1 0 0 1 0 0 0 0 0 0 1 0 0 0 0 0 1 0 2 0 1 2 2 0 1 1 1 1 0 0 1 2 0 2 2 0 2 2 0 2 0 2 1 0 0 0 1 1 2 1 2 1 0 0 0 0 1 0 1 0 0 1 0 2 1 2 0 1 1 0 2 0 2 2 2 0 0 0 1 2 0 2 2 0 2 0 0 2 0 1 0 1 0 0 0 1 0 1 0 1 0 0 0 0 1 0 0 0 0 0 0 0 0 0 0 0 0 1 0 0 0 0 2 0 1 0 1 1 1 0 1 1 1 0 1 2 1 0 0 0 2 1 2 1 1 1 2 0 0 0 2 0 0 1 0 0 2 0 1 0 1 0 0 2 1 1 1 1 0 1 1 1 0 1 1 1 0 1 1 1 0 0 1 1 0 0 0 0 0 1 0 1 0 1 0 0 2 1 1 1 0 1 0 2 2 1 0 2 0 0 0 0 0 0 0 0 0 0 0 0 0 0 0 1 1 1 1 1 1 1 0 0 0 0 0 0 1 1 0 1 2 0 2 1 1 0 2 2 2 0 1 1 2 2 1 0 1 1 2 1 0 2 2 1 0 0 2 0 0 0 2 0 1 2 1 2 0 0 2 0 0 2 0 1 0 1 0 0 0 0 1 0 0 0 0 0 2 1 1 0 1 1 1 0 2 0 0 1 1 1 0 0 1 0 1 1 0 0 0 1 1 2 0 2 0 0 2 2 0 2 0 1 2 0 1 0 0 0 2 2 1 0 1 0 0 0 0 0 2 0 2 1 0 2 0 2 1 1 0 0 2 0 1 1 0 0 2 0 2 0 0 1 0 1 0 0 0 0 0 0 0 1 1 1 2 1 1 0 0 1 0 0 0 1 0 0 0 0 0 2 0 2 1 1 1 2 2 2 1 0 0 2 2 2 2 2 2 1 2 1 1 1 1 1 1 1 2 0 1 1 1 1 1 1 0 1 1 2 1 1 1 2 1 0 2 1 1 2 0 1 2 1 1 1 0 2 1 1 1 1 0 2 2 1 1 1 1 0 0 0 2 1 1 0 1 0 1 0 1 1 2 0 0 1 2 0 1 1 2 0 1 2 0 0 1 1 0 2 2 1 1 0 2 2 0 0 2 0 0 0 0 1 0 2 2 0 0 0 0 1 0 1 2 0 0 2 0 0 0 0 2 0 0 0 0 1 1 0 1 1 0 0 0 1 1 1 0 2 2 1 0 0 0 0 0 0 1 1 0 0 1 0 2 0 2 1 0 0 2 1 0 1 1 1 2 0 0 0 0 0 0 0 1 0 0 0 1 0 0 0 2 1 1 2 1 2 0 0 1 1 0 0 0 2 0 2 2 0 0 0 2 0 1 2 0 1 1 0 0 0 0 0 2 0 0 1 2 0 0 0 1 1 0 0 0 0 0 1 1 1 1 1 1 2 1 1 0 1 1 2 1 0 0 2 0 0 0 1 2 0 1 0 1 2 0 1 0 1 1 1 1 1 0 0 1 1 2 0 1 0 1 1 1 1 1 0 0 1 0 1 0 0 2 1 1 1 0 0 0 0 0 0 1 1 0 0 1 0 0 0 0 2 0 0 0 0 0 2 0 0 0 1 1 0 0 2 0 1 1 0 0 1 1 1 0 0 0 1 1 0 2 0 0 0 0 2 2 1 2 0 2 1 0 1 0 0 0 0 1 0 1 0 0 1 1 1 0 1 1 1 0 0 0 1 2 1 2 2 0 1 1 0 1 0 1 0 0 0 2 1 0 0 0 0 1 0 0 1 0 0 0 1 0 1 0 0 0 0 1 1 0 0 0 0 0 0 0 0 1 0 0 1 0 0 1 0 0 1 0 0 0 1 1 0 0 0 1 0 2 2 0 2 0 0 0 0 0 0 1 2 1 0 2 2 2 2 0 0 2 0 0 1 0 2 2 0 1 0 1 0 0 0 0 1 0 2 1 1 1 0 1 2 2 1 0 1 1 1 0 2 0 1 1 0 0 2 1 0 1 0 0 1 1 0 1 0 0 0 0 0 2 0 0 1 1 1 0 0 0 2 0 0 0 1 1 1 0 0 1 0 0 0 0 0 0 0 0 2 1 0 1 0 0 0 0 0 0 0 0 0 0 0 2 0 0 0 0 2 0 0 0
117 1 2 0 0 0 0 1 0 1 0 1 1 2 0 0 0 1 2 1 1 1 0 1 1 1 1 1 2 0 2 0 2 1 0 0 2 1 1 1 0 0 0 1 0 2 2 0 0 0 0 1 1 1 0 1 0 0 0 2 0 2 2 2 0 2 0 0 0 0 0 2 2 1 2 2 0 0 2 1 0 0 1 1 1 0 0 1 1 2 1 2 1 0 0 0 0 2 0 2 2 0 0 0 2 1 2 0 1 1 0 1 0 1 1 1 0 0 1 1 1 0 2 2 0 2 0 1 1 1 1 0 0 0 0 0 0 0 0 1 0 0 0 0 0 1 0 0 0 1 0 0 0 0 1 1 1 0 1 1 1 1 0 1 0 1 0 1 0 0 1 1 1 1 2 2 0 1 1 1 0 2 0 2 2 2 0 1 0 0 0 1 0 0 2 0 0 2 1 0 0 0 0 0 2 2 2 0 0 1 1 0 1 0 2 0 1 0 1 1 1 0 0 2 0 0 0 0 0 0 0 0 0 0 1 0 0 2 0 0 0 0 2 1 1 1 0 0 1 1 1 1 0 0 0 2 1 0 0 0 0 0 0 0 1 0 0 0 1 0 2 0 2 2 0 0 1 0 1 0 0 0 1 2 2 1 2 0 0 1 1 1 0 1 2 0 0 1 1 2 1 1 0 0 0 0 0 2 1 0 0 1 0 0 1 1 2 0 0 0 0 0 1 0 0 0 0 0 2 2 0 1 0 0 0 0 0 1 0 1 2 2 2 0 1 0 2 0 1 0 0 0 1 1 1 1 0 0 0 1 0 0 0 0 0 0 0 2 1 1 1 1 0 2 0 0 1 1 0 2 0 0 0 1 1 1 1 0 0 0 0 1 0 0 2 2 0 0 0 0 0 0 0 1 0 0 1 1 1 1 0 0 1 0 1 0 1 0 1 0 1 1 0 1 0 0 0 0 0 0 0 1 0 2 1 1 0 1 0 0 2 0 1 0 0 1 1 0 1 1 0 1 1 1 1 1 1 2 0 2 1 1 0 0 0 0 0 2 0 0 0 0 1 1 2 0 2 2 1 1 2 0 0 0 2 1 0 1 2 0 2 2 0 1 1 1 0 0 0 2 0 1 1 1 1 1 1 1 0 0 0 1 1 0 0 1 1 0 0 1 1 1 0 0 1 2 0 1 1 2 0 1 1 0 1 0 1 1 2 1 1 1 0 0 0 0 0 2 0 0 0 0 1 0 2 0 1 1 0 1 0 0 1 1 0 0 1 1 1 1 1 1 1 0 0 1 2 1 0 0 1 0 0 0 0 0 0 1 0 1 0 0 0 0 0 2 0 2 2 0 2 0 1 0 0 1 1 0 0 0 2 0 0 0 0 0 1 0 0 0 0 0 0 0 0 2 2 1 0 0 1 0 0 0 2 1 2 0 0 2 1 1 1 1 0 1 2 1 1 0 0 1 1 1 2 0 1 1 1 0 0 0 0 1 1 0 0 2 1 0 0 1 0 2 2 0 0 1 2 2 1 1 2 1 1 1 1 0 0 1 2 0 0 1 1 0 0 0 1 2 1 1 0 1 1 1 1 1 2 1 0 0 0 0 0 0 0 1 1 0 0 0 1 2 1 1 0 0 1 0 1 1 0 2 1 0 0 0 1 2 1 1 0 0 1 0 0 0 0 1 1 1 1 0 0 1 1 0 2 0 0 0 2 1 0 1 2 1 1 1 1 0 1 2 1 0 0 1 0 1 1 0 2 2 2 0 0 2 1 2 0 1 2 0 1 0 0 0 0 1 0 2 0 0 1 1 1 0 0 1 1 0 0 0 1 1 1 1 1 0 1 1 0 0 1 1 0 0 0 2 1 0 1 1 0 1 0 1 2 1 1 2 2 0 2 0 1 0 1 0 0 1 1 0 0 0 1 0 0 1 0 0 0 1 0 1 1 0 2 1 1 0 1 1 0 1 0 0 1 2 1 0 2 0 0 0 0 0 0 0 2 1 0 2 2 1 2 0 0 0 1 1 1 0 2 1 0 1 0 1 0 0 0 0 1 0 2 0 0 0 0 0 1 1 0 0 0 1 1 0 2 2 0 2 0 0 0 1 0 1 0 0 1 1 0 1 1 0 0 1 1 0 1 0 1 0 1 1 0 2 1 0 0 0 1 1 0 1 1 2 1 1 0 0 0 0 0 1 1 1 0 1 2 2 0 0 1 0 0 0 0 0 0 2 0 1 0 0 2 0 0 1
118 1 1 0 1 0 0 1 0 2 0 0 1 2 0 0 0 0 1 1 1 1 0 1 0 0 2 0 1 2 2 1 1 1 1 2 2 1 0 0 1 0 1 1 0 1 1 0 0 1 1 1 0 1 0 1 0 0 1 1 1 0 2 2 0 1 1 1 2 0 0 2 2 0 2 2 0 2 2 0 1 0 2 0 2 0 0 1 1 2 0 1 0 0 0 0 0 0 0 0 2 0 1 0 2 0 2 1 1 0 0 1 0 0 0 0 0 0 0 2 2 0 2 2 0 2 0 1 2 2 1 0 0 0 0 0 0 0 0 1 1 0 0 0 1 2 0 0 1 1 0 0 0 0 0 0 0 1 0 2 2 0 0 1 2 1 0 1 0 0 1 2 1 2 2 1 2 1 0 0 0 0 0 0 0 0 0 1 0 0 0 1 0 1 2 0 0 2 0 1 0 1 0 2 2 1 2 0 1 0 0 1 2 0 2 0 0 1 0 2 0 0 0 1 1 1 1 0 0 0 0 0 0 0 1 0 0 2 0 0 0 0 2 1 2 2 0 0 2 0 0 0 0 0 0 2 1 1 1 1 1 1 0 0 0 0 0 1 1 0 0 1 1 1 0 0 0 1 0 0 0 1 0 1 1 0 0 0 1 1 0 2 1 2 2 2 0 1 0 1 0 0 1 1 1 0 0 2 0 0 0 1 0 0 2 0 1 1 1 1 1 1 1 0 0 0 0 0 1 0 0 1 0 0 0 0 0 1 0 0 1 1 2 0 0 1 1 0 0 2 2 0 2 2 2 0 1 0 0 1 1 1 1 1 1 0 0 1 1 1 1 1 2 2 0 1 1 2 0 2 1 0 0 0 0 0 0 0 0 2 0 1 1 0 2 1 1 2 1 1 0 1 0 2 1 0 1 0 0 2 0 0 1 0 0 0 0 0 0 0 0 0 0 2 1 1 0 1 0 0 1 0 0 2 0 0 0 1 0 0 1 0 1 0 0 2 1 1 2 2 0 0 0 2 1 0 1 1 1 0 0 1 1 1 1 1 1 1 0 0 0 1 1 1 0 0 0 2 2 0 2 1 1 1 2 0 0 0 1 0 0 1 0 1 1 0 2 2 1 1 1 0 1 0 1 2 1 0 1 0 1 1 0 1 0 0 0 1 0 1 1 2 0 0 0 1 1 0 0 2 0 0 2 0 0 0 2 2 0 0 1 1 0 0 0 0 0 0 2 2 1 1 0 0 1 0 1 0 1 0 0 0 0 1 1 1 0 2 2 0 1 1 0 0 0 0 1 0 0 0 1 0 0 0 0 0 0 0 0 0 0 0 1 0 1 0 0 1 1 0 1 1 0 0 0 1 1 0 0 2 1 0 0 2 0 2 0 0 1 1 1 1 0 0 0 1 1 1 0 0 0 2 1 1 2 0 1 0 0 2 0 0 1 1 2 1 2 0 1 0 0 2 0 1 2 0 1 1 1 0 0 0 2 0 1 1 1 2 0 1 0 0 2 0 0 0 1 0 0 1 0 0 0 0 1 0 1 0 0 2 0 1 0 0 0 0 1 0 1 2 0 1 0 1 1 0 0 1 1 1 1 0 0 1 0 1 0 0 1 0 0 0 0 1 0 2 1 0 0 0 0 0 0 1 2 0 2 0 1 1 0 0 0 1 1 0 0 1 0 0 0 1 1 0 0 0 0 0 2 1 0 1 2 2 0 1 2 2 0 2 0 0 0 0 0 0 0 0 1 0 1 0 0 0 0 2 0 2 0 2 0 0 2 0 2 0 0 1 0 1 0 1 0 0 2 2 2 0 1 2 2 0 0 0 1 1 1 2 0 0 0 0 0 1 0 2 0 0 0 2 0 1 1 1 1 1 0 0 0 0 0 0 0 0 0 0 0 0 0 0 0 0 1 0 0 0 1 0 1 0 0 0 1 0 0 1 0 0 1 0 0 0 1 1 0 0 0 1 0 2 2 0 2 0 0 0 0 0 0 0 2 0 1 1 1 1 1 0 0 0 1 1 0 0 2 1 0 1 0 0 0 0 0 0 0 0 2 1 2 1 0 1 2 2 1 0 1 1 1 1 2 0 0 1 0 0 0 1 0 1 0 0 1 2 0 1 0 1 1 1 0 1 1 0 1 0 1 1 0 1 0 1 0 0 1 1 2 0 0 0 0 0 0 0 1 0 0 0 2 0 0 0 1 1 0 0 0 0 0 0 0 0 0 2 0 0 1 1 2 0 0 0
119 1 0 0 0 1 1 1 1 2 1 0 1 2 0 0 1 0 0 2 0 2 0 0 0 0 1 1 1 1 2 0 1 2 0 0 1 2 0 0 2 1 2 2 0 1 0 0 1 1 1 0 1 1 0 0 0 0 0 1 0 1 1 0 0 1 0 0 1 0 0 1 1 0 1 1 0 0 0 0 0 0 1 1 2 0 0 1 1 1 1 1 1 1 0 0 0 2 0 2 1 0 1 0 2 0 2 1 1 0 0 1 2 2 2 2 1 0 1 1 1 0 1 1 0 1 0 0 2 0 0 0 1 0 0 0 0 0 0 0 2 0 1 0 0 1 0 0 0 0 0 0 0 0 1 0 1 0 0 2 1 1 0 1 1 1 1 1 1 1 0 2 1 1 2 2 0 0 0 0 0 2 0 2 2 0 1 0 0 0 0 0 1 2 2 1 0 1 0 1 0 1 0 1 2 2 2 0 2 0 1 1 1 1 0 0 0 2 1 1 1 0 0 1 1 1 0 0 0 0 0 0 0 0 0 0 0 2 0 0 0 0 2 1 1 1 0 0 2 0 0 0 1 1 0 0 1 0 0 0 0 0 0 0 0 0 0 1 1 1 0 2 1 1 1 1 0 0 1 0 1 2 1 1 2 1 0 1 0 2 2 1 2 2 2 2 0 1 0 1 0 0 0 0 0 1 1 1 2 0 0 0 0 1 1 1 2 0 0 1 1 1 1 1 0 0 0 0 1 0 0 0 0 0 0 0 0 1 1 1 0 1 2 0 0 2 0 0 2 2 2 0 2 2 1 0 1 0 0 1 1 1 1 0 1 0 0 2 1 1 1 1 2 1 1 1 1 1 1 1 2 0 0 0 0 0 0 0 0 1 0 0 1 0 2 0 1 0 0 0 0 0 0 2 2 1 0 1 0 1 0 0 0 0 0 0 0 1 0 0 1 1 1 1 1 2 1 1 0 0 1 0 0 2 1 1 0 0 0 0 0 0 1 1 1 2 1 0 1 0 0 1 0 1 1 0 0 1 0 1 1 1 0 0 0 1 1 1 0 1 2 2 1 1 2 2 0 2 2 1 0 0 1 0 1 1 0 1 2 1 1 2 1 2 1 1 2 1 1 2 0 0 1 0 1 2 1 1 0 0 0 1 1 0 0 0 0 1 0 2 0 2 1 1 0 2 0 0 0 1 1 0 0 0 0 0 1 0 1 1 0 0 0 0 1 0 0 2 0 0 0 0 1 0 2 1 0 2 1 1 0 1 0 1 1 1 0 1 1 0 0 2 0 0 0 0 0 1 0 1 2 0 0 0 0 0 0 0 0 0 0 0 0 1 2 0 0 0 0 0 0 2 1 0 0 1 1 0 0 0 0 0 0 2 0 2 0 0 0 0 0 0 0 0 0 2 2 1 0 0 0 0 0 0 2 2 2 0 0 2 0 0 0 0 2 0 2 1 0 0 1 1 2 0 2 0 2 2 0 1 1 0 2 0 0 2 1 1 1 0 0 1 0 0 0 1 1 2 1 1 2 0 1 2 1 2 0 1 0 0 1 0 1 0 1 0 1 1 0 1 1 0 0 0 1 0 0 1 2 0 0 0 0 0 0 0 0 1 0 0 0 0 1 2 1 0 1 0 0 0 2 0 0 1 1 1 0 0 1 1 0 0 0 0 0 1 0 0 0 1 1 1 1 0 0 1 2 0 2 1 0 1 1 0 0 0 1 1 1 2 0 0 0 2 2 0 0 0 0 1 1 1 1 1 0 1 1 2 0 2 0 2 2 0 1 0 0 0 0 1 0 2 0 0 1 2 0 0 0 1 1 1 2 2 0 2 2 2 2 0 2 2 0 0 0 1 0 0 0 2 1 0 1 1 0 1 0 0 0 0 0 0 1 0 1 0 0 0 1 1 1 0 1 0 1 0 1 0 0 0 0 0 0 0 0 1 1 0 2 1 1 0 0 2 0 0 0 1 0 2 1 1 2 0 0 0 0 1 0 0 2 2 1 1 2 2 2 0 0 0 0 2 2 0 0 1 1 0 0 1 0 0 0 0 0 0 1 1 1 1 0 1 2 1 1 0 0 1 0 0 1 0 0 1 1 0 0 2 0 0 0 0 1 1 0 2 1 0 0 0 2 0 2 0 0 0 2 1 0 1 1 1 0 0 0 0 1 0 0 1 0 1 0 0 0 0 1 1 1 0 0 0 0 0 0 0 0 0 1 1 0 0 1 2 0 0 0 1 2 0 1 1
120 0 0 0 0 0 0 1 2 2 2 0 0 1 0 0 0 0 0 1 0 1 0 1 0 0 1 1 1 2 2 1 0 1 0 0 2 0 1 1 0 0 0 1 0 0 0 0 0 0 0 0 0 1 0 1 0 0 0 1 0 1 1 0 0 0 1 0 0 0 0 1 2 0 2 2 0 1 2 1 1 0 2 0 1 0 0 1 1 2 1 2 0 0 1 0 1 1 0 1 0 1 2 0 2 0 2 1 1 0 0 2 0 1 2 2 0 0 1 0 1 0 1 1 0 1 0 0 2 2 0 0 0 0 0 0 0 0 0 0 0 0 0 0 1 0 1 0 2 2 0 0 0 0 0 0 0 1 1 1 1 1 0 1 0 1 0 0 1 1 0 2 0 2 2 1 2 1 0 0 0 0 0 2 1 0 1 1 0 0 0 0 0 0 0 0 1 2 0 1 0 1 0 1 2 1 1 0 1 0 0 2 1 0 1 1 1 0 0 0 2 2 1 2 0 0 2 0 0 0 0 0 0 0 2 0 0 2 1 1 0 0 1 0 2 2 0 0 2 0 0 0 0 0 0 1 0 0 0 0 0 0 0 0 1 0 0 1 1 1 0 1 0 1 0 0 0 2 1 0 1 2 1 2 2 1 0 1 0 2 1 0 0 2 2 1 1 0 0 0 0 0 1 1 1 0 0 2 1 0 0 1 0 0 1 1 2 1 1 1 1 1 2 1 1 0 1 0 2 1 0 1 0 0 0 0 0 1 0 1 1 1 2 1 0 2 0 0 0 1 1 0 0 2 0 0 2 0 0 1 0 0 2 0 2 2 0 2 1 1 1 1 1 2 0 0 1 1 0 2 2 1 0 0 1 1 0 0 0 0 0 0 1 0 2 0 0 0 1 1 0 1 0 1 1 1 1 1 0 0 0 0 1 0 1 1 1 1 0 1 0 2 1 1 1 1 0 1 0 1 1 0 0 1 1 1 1 1 0 0 2 0 1 0 0 1 1 0 1 2 0 0 1 1 1 1 1 2 1 1 2 1 0 0 0 1 1 1 0 0 0 1 1 1 1 0 1 2 2 0 1 0 2 1 0 2 0 1 2 0 2 2 0 2 1 1 0 1 1 2 0 1 1 1 1 1 2 0 0 0 1 1 0 1 0 0 0 1 0 1 1 2 1 1 1 2 0 1 0 2 0 1 0 0 0 0 1 0 1 1 0 0 0 1 1 0 0 0 2 2 0 0 0 0 2 0 1 0 0 1 0 0 0 2 0 0 2 0 0 0 0 0 0 0 0 0 1 0 0 0 1 0 0 0 0 1 1 0 0 0 0 0 1 0 0 1 0 0 0 0 0 2 1 0 0 2 2 0 0 0 0 0 0 0 1 1 0 0 1 1 1 1 0 1 0 1 1 1 0 0 1 2 0 1 2 0 2 0 1 2 2 1 0 0 1 1 2 1 0 1 0 1 0 1 2 0 1 2 2 0 0 0 1 0 1 2 0 2 0 2 2 0 0 0 0 1 1 0 0 0 1 0 0 0 0 0 0 1 0 0 1 1 0 0 2 0 0 0 2 2 0 2 0 1 1 0 0 2 2 1 1 0 1 0 0 0 0 1 0 0 0 0 0 1 0 2 1 0 0 0 0 0 1 2 1 1 0 0 0 0 0 0 0 0 0 0 0 1 0 1 1 1 0 0 0 0 1 0 2 0 0 0 1 2 0 2 2 0 2 1 0 0 0 0 0 0 0 0 1 1 1 2 0 0 1 1 1 2 0 2 0 1 0 1 1 1 0 2 0 2 0 2 0 0 0 1 2 0 0 1 1 0 1 1 0 2 2 2 2 0 2 2 0 1 1 2 0 0 0 2 0 1 1 1 1 2 0 1 1 1 0 1 0 0 0 0 0 0 1 0 0 0 0 0 0 0 0 1 0 1 0 0 1 0 0 0 1 0 1 0 0 0 1 1 0 0 1 0 0 1 2 0 1 0 0 0 1 0 0 0 1 1 0 2 2 2 2 0 0 0 0 1 0 0 2 2 0 1 0 0 0 0 0 0 1 1 1 0 1 0 0 0 0 1 0 0 1 2 0 1 2 0 0 1 1 0 0 2 0 0 0 0 2 1 1 2 0 0 1 1 1 0 0 0 2 0 2 0 0 0 2 0 1 1 0 0 1 0 0 0 0 0 0 0 0 1 1 0 2 1 0 1 1 1 0 1 0 0 1 0 1 1 0 2 1 0 0 0 1 0 1 1
121 1 2 1 1 0 0 2 0 2 1 0 1 2 0 0 0 0 1 1 1 2 0 1 0 0 2 2 2 0 2 1 0 0 0 0 2 0 0 0 0 0 0 0 2 0 1 0 1 0 0 0 0 0 0 2 1 0 0 1 1 0 0 0 0 0 1 0 0 0 1 0 2 1 2 2 0 1 2 0 0 0 2 0 1 0 0 0 0 2 0 0 1 0 2 0 2 2 0 2 1 0 0 0 2 0 2 0 0 0 1 2 0 2 1 1 0 0 2 0 0 0 2 1 0 1 0 0 1 1 1 0 0 0 1 0 0 0 0 1 1 0 0 0 0 0 0 0 0 1 0 1 0 2 1 0 1 0 0 0 0 0 1 1 0 1 0 1 1 1 0 1 0 1 1 2 1 1 0 1 0 1 0 1 1 0 1 2 2 2 2 2 0 0 2 0 1 2 0 0 0 0 0 1 2 1 1 2 1 0 1 1 1 0 2 0 0 1 1 1 1 2 1 2 0 0 2 1 1 1 1 0 0 0 2 0 0 2 0 0 0 0 2 0 2 2 0 0 1 0 0 0 0 0 1 2 0 1 1 1 1 1 0 0 0 0 0 0 1 1 0 0 0 0 0 0 0 0 1 0 1 2 0 1 1 0 0 1 0 1 0 0 0 1 2 0 0 0 0 1 0 0 1 1 1 0 0 2 2 0 0 1 0 0 1 0 2 0 0 1 1 1 2 1 1 0 0 0 1 1 0 0 0 0 0 0 0 2 0 2 1 1 2 0 0 0 1 0 2 2 2 0 1 1 1 1 1 0 0 1 0 0 1 0 1 0 0 1 2 0 2 0 1 1 1 0 1 2 0 2 1 1 0 1 0 1 1 0 0 0 0 0 0 0 2 0 1 1 1 1 0 1 0 1 1 1 1 1 0 2 0 0 0 0 2 0 2 0 0 0 0 0 0 2 1 2 1 0 1 0 1 1 0 1 0 0 0 1 0 0 1 0 1 0 0 2 2 0 2 1 0 0 0 2 1 0 1 2 1 0 1 0 0 0 0 0 0 2 0 0 0 0 2 2 1 1 0 2 2 0 1 0 2 1 1 1 0 0 1 1 0 1 1 1 1 0 1 1 1 2 0 1 2 2 2 0 2 1 0 0 0 0 1 1 0 0 0 0 0 1 0 2 2 2 0 2 0 2 0 2 0 2 2 0 1 0 1 1 1 0 0 0 0 1 1 1 0 0 2 2 0 1 1 0 1 1 0 0 0 0 1 0 0 2 1 1 1 1 1 0 0 1 1 0 1 0 1 1 0 1 2 0 0 0 1 1 2 0 0 0 1 0 0 0 0 2 0 1 1 0 0 0 0 0 2 2 0 0 0 1 1 0 0 0 0 0 1 0 1 1 1 1 0 0 0 0 1 1 0 0 0 1 0 1 2 1 2 0 0 2 0 0 0 0 0 2 2 2 0 0 0 2 2 1 2 0 1 1 1 0 0 0 2 0 0 2 1 2 0 1 1 0 1 0 0 0 1 1 0 0 1 1 0 1 1 1 1 1 1 1 2 0 1 1 0 0 0 0 1 1 1 1 0 1 1 0 0 2 2 0 0 0 0 0 0 0 0 1 0 0 0 0 1 2 2 1 0 0 1 0 1 1 0 2 1 0 0 0 0 1 0 0 0 0 0 0 0 1 0 0 0 0 0 0 0 0 2 0 1 0 0 0 2 1 0 0 2 0 1 2 0 0 0 0 0 0 0 0 1 1 0 1 2 2 1 0 1 2 1 2 0 2 1 0 1 0 0 2 0 2 0 2 0 0 1 1 2 0 1 1 1 0 1 1 1 2 2 2 0 0 0 0 0 2 0 2 0 0 0 2 1 1 0 0 0 1 0 0 0 0 0 0 0 0 0 0 0 0 0 1 0 0 1 0 0 1 1 1 2 0 1 0 1 0 0 0 1 0 1 0 1 1 1 1 0 1 0 1 1 2 2 0 2 1 1 1 0 0 0 0 2 0 1 1 1 1 1 0 0 0 0 1 1 0 1 1 1 1 0 1 1 0 0 0 0 0 2 1 2 0 0 0 2 1 1 0 1 2 1 0 2 0 0 2 0 0 0 1 0 0 0 0 2 2 1 0 1 0 1 0 0 1 0 0 2 0 2 0 0 1 1 0 1 0 0 1 1 0 0 1 0 0 0 0 1 0 1 0 2 0 0 0 2 2 0 1 1 0 0 0 0 0 0 2 2 0 0 0 0 0 0 1
122 1 1 0 1 0 0 2 0 1 1 1 0 2 0 0 0 0 2 0 0 0 0 0 0 0 2 2 2 1 2 1 2 1 0 0 1 1 0 0 2 0 0 0 0 0 0 0 0 1 1 1 1 1 0 1 0 0 2 0 0 1 1 0 0 0 2 0 1 0 0 0 2 0 2 2 0 2 2 0 1 0 0 2 2 0 0 2 2 2 1 2 1 1 0 0 0 2 1 1 1 0 2 0 2 0 2 1 1 0 0 1 2 2 2 2 2 0 1 1 1 0 2 2 1 1 0 1 1 1 0 0 0 0 0 0 0 0 0 0 1 0 0 0 0 0 0 0 0 0 0 0 0 0 0 0 0 0 0 1 0 0 0 1 1 2 0 0 0 0 1 0 0 2 1 2 2 0 1 1 0 2 0 1 0 0 0 1 0 0 0 1 0 0 2 0 0 2 0 1 0 1 0 1 2 1 1 0 1 0 0 1 2 0 1 1 1 1 2 0 2 0 0 2 0 0 0 1 0 0 0 1 0 0 2 0 0 2 0 0 0 1 1 1 2 2 0 0 2 0 0 0 0 0 1 2 0 1 1 1 1 1 0 0 2 1 1 1 2 2 0 0 0 0 1 1 0 0 2 0 0 0 0 1 2 0 0 1 0 1 0 0 0 2 1 0 0 0 0 0 0 0 2 2 2 0 1 1 1 0 1 2 0 0 2 1 1 1 1 1 0 1 0 0 1 0 1 0 1 1 0 1 1 0 0 0 0 2 1 1 1 1 2 0 0 1 1 0 2 2 2 0 0 2 0 0 1 0 0 2 0 0 0 1 0 0 0 2 1 1 1 1 1 1 0 0 0 1 1 1 1 1 0 0 0 1 1 0 0 1 0 0 0 0 2 0 1 0 1 1 0 1 0 1 0 0 1 1 1 1 0 0 0 1 1 0 1 1 0 0 0 1 0 0 1 1 1 1 0 0 1 0 1 1 2 1 0 2 0 1 1 0 2 1 1 2 1 0 1 0 0 0 0 0 0 0 0 2 0 1 1 2 0 0 0 1 1 2 0 0 0 0 1 1 1 1 0 1 2 1 2 1 1 0 1 2 0 0 2 2 2 0 0 2 1 0 0 2 2 2 0 0 2 2 2 0 1 1 0 0 0 2 0 0 1 0 0 0 0 2 1 1 0 0 1 1 1 0 1 2 0 0 2 1 0 0 1 0 1 1 1 1 0 0 0 0 0 0 2 2 0 1 0 0 1 0 1 2 0 0 0 0 0 1 0 0 1 0 0 0 0 1 2 1 0 2 2 1 0 1 2 0 0 0 0 0 2 0 1 2 0 0 1 0 0 1 0 0 0 0 0 1 0 0 0 2 1 0 0 0 0 0 0 1 0 1 0 0 0 0 0 0 0 0 0 1 1 1 0 0 0 1 0 2 1 1 2 0 1 1 1 1 0 2 0 1 1 0 0 0 0 2 1 0 1 1 2 1 1 0 0 0 0 1 2 1 1 2 1 1 1 1 1 1 1 0 1 1 0 0 1 1 0 1 2 2 0 0 0 1 1 1 1 0 1 0 0 1 1 2 0 2 0 1 1 0 0 1 1 0 0 0 0 1 0 0 0 0 1 0 0 0 1 2 0 1 1 0 2 0 0 0 0 1 2 1 1 0 1 1 0 0 0 0 0 1 0 0 0 0 0 0 1 0 0 0 1 0 1 0 0 0 0 1 0 1 2 0 2 2 0 0 1 1 1 0 0 0 0 1 0 0 0 0 0 1 1 2 0 2 0 1 1 1 1 1 0 1 0 1 0 2 0 0 2 0 2 0 0 2 2 0 0 0 0 0 1 1 1 0 1 2 0 0 0 1 0 0 0 2 0 2 1 1 0 1 1 0 0 0 0 0 0 0 0 0 0 0 1 0 0 0 1 0 0 0 1 0 1 0 0 0 0 0 0 1 0 0 1 0 2 2 0 2 0 0 0 1 1 2 2 0 2 0 0 0 0 1 0 0 2 0 1 1 1 1 1 0 0 0 0 1 2 1 1 1 1 0 0 1 0 0 0 1 2 1 2 0 1 0 0 0 2 2 0 0 1 0 0 0 2 0 1 1 0 0 1 2 0 0 0 0 2 2 0 1 0 0 0 0 1 1 2 0 0 0 0 0 0 0 2 0 1 0 0 0 1 0 0 0 0 0 0 0 0 1 2 0 2 0 0 0 1 0 0 1 0 0 0 0 0 0 0 2 0 1 0 1 2 0 1 1
123 1 1 0 1 0 0 2 1 1 1 1 0 1 0 0 0 0 0 1 0 2 0 0 0 0 1 2 2 1 2 2 1 2 0 0 1 0 1 1 0 0 1 1 0 1 0 0 0 0 0 0 1 0 0 0 0 0 1 1 1 1 1 1 0 0 0 0 2 0 0 1 2 1 2 2 0 0 1 0 0 0 1 1 2 0 0 1 1 2 1 1 1 0 1 0 1 1 0 1 0 0 0 0 2 1 1 1 2 1 0 1 0 1 1 1 0 0 1 1 1 0 0 0 0 0 0 1 2 2 0 0 0 0 0 0 0 0 0 1 1 0 0 0 1 0 1 0 0 0 1 0 0 2 2 0 1 0 0 1 0 0 0 1 1 2 1 1 1 1 0 1 1 0 1 1 0 1 0 0 0 1 0 2 2 2 0 2 2 1 1 1 0 0 2 0 1 2 0 1 0 1 0 1 2 1 1 0 2 0 1 1 0 0 2 1 1 2 2 0 2 2 1 1 1 1 1 0 0 0 0 0 0 0 2 0 1 2 0 0 0 0 2 1 1 1 0 0 1 0 0 0 1 0 0 1 2 1 1 1 1 2 0 0 0 0 0 0 2 0 0 1 1 1 1 1 0 1 2 0 1 1 1 2 1 1 1 0 1 2 1 2 0 2 2 1 0 1 1 2 1 0 2 2 2 0 2 2 1 0 1 1 0 0 2 0 2 0 0 1 0 0 1 1 1 0 0 0 0 0 0 1 0 0 0 1 1 2 1 2 1 1 2 0 0 1 1 0 2 1 1 0 0 2 0 0 1 0 0 2 0 0 2 0 2 0 0 2 2 0 2 0 0 2 0 0 1 1 0 2 0 1 0 1 0 1 1 1 1 1 1 2 0 0 2 1 0 1 1 1 0 1 0 1 0 0 2 1 0 2 0 0 0 0 2 0 2 0 0 0 0 1 0 0 0 2 1 1 0 1 0 1 0 1 0 0 0 1 0 1 0 0 1 0 0 1 1 0 2 1 0 0 2 2 2 2 2 1 0 1 1 1 1 0 1 1 1 1 0 1 1 2 1 1 2 1 1 1 0 0 0 0 1 0 1 1 0 1 2 1 1 1 0 2 1 1 1 2 2 1 1 0 1 1 1 1 2 2 0 0 0 0 0 1 0 0 0 0 0 1 0 2 0 0 0 0 2 0 1 1 1 0 0 0 1 0 1 1 2 0 1 0 0 1 0 0 0 1 1 1 1 1 0 0 2 1 0 1 0 0 1 0 1 1 0 0 0 1 1 0 0 0 1 0 0 2 2 1 0 1 1 0 0 0 0 0 0 0 1 2 1 1 0 0 0 0 0 1 1 0 0 1 0 0 0 2 1 0 0 2 0 1 0 0 0 0 0 0 0 0 0 0 0 0 0 0 0 0 0 0 0 2 1 2 1 1 2 0 0 1 2 2 1 2 0 1 1 1 0 0 0 1 2 1 2 0 2 2 2 0 0 0 1 1 0 1 0 2 0 1 1 0 1 0 0 0 0 1 0 0 1 1 0 2 2 1 2 0 1 2 2 0 1 0 1 0 0 0 0 1 2 0 0 1 0 0 1 1 1 1 1 1 0 0 0 1 0 1 0 0 0 0 0 2 1 2 0 0 0 0 1 0 0 2 0 0 0 0 0 1 1 1 1 0 2 0 0 1 0 1 1 1 0 0 0 0 0 0 2 1 0 1 2 1 0 0 2 0 2 2 0 1 0 1 1 0 0 0 1 1 0 1 1 1 2 0 1 1 0 1 0 0 2 0 0 0 0 1 1 2 0 1 0 0 1 1 1 0 1 2 2 0 1 1 1 2 2 2 1 0 1 1 0 0 0 1 0 0 0 2 0 0 1 1 0 1 0 0 2 0 1 1 0 0 0 0 0 0 0 0 0 0 0 0 0 0 0 0 0 0 0 0 0 0 0 1 1 0 2 0 0 0 2 0 0 0 0 1 0 1 0 1 2 1 1 1 0 0 0 1 2 2 1 0 2 0 1 0 0 0 0 2 2 2 2 2 0 0 0 0 0 0 0 0 1 2 1 0 1 0 0 0 2 1 1 0 0 0 0 0 1 0 0 2 0 0 0 0 0 1 0 0 0 0 0 2 0 0 1 0 1 0 0 1 1 0 2 1 0 0 2 0 0 0 0 1 1 1 0 0 0 0 1 1 0 0 0 0 2 0 0 0 1 2 0 1 2 0 0 0 0 0 0 1 0 0 0 0 0 0 0 1
124 0 2 0 0 0 0 2 0 1 1 1 0 0 0 0 0 0 1 2 1 2 0 1 0 0 1 1 1 1 2 0 1 1 1 1 2 1 0 0 2 0 0 1 0 0 0 0 0 0 0 0 1 0 0 0 0 0 1 1 1 0 1 0 0 1 0 0 1 0 0 1 2 0 1 2 1 0 1 1 0 0 2 0 1 0 1 0 0 2 0 2 1 0 0 0 0 0 0 0 1 1 0 0 2 0 2 1 1 0 0 1 1 2 2 2 1 0 0 1 2 0 0 0 0 0 0 0 0 0 0 0 1 0 0 0 1 0 0 1 2 0 0 0 0 0 0 0 0 1 0 0 0 0 1 0 1 1 0 1 1 0 0 2 0 1 0 1 0 2 0 0 1 1 1 0 1 0 1 1 0 2 1 2 2 1 1 0 0 0 0 2 1 1 2 1 1 2 0 0 0 0 0 2 2 1 1 1 1 0 1 0 1 0 1 0 0 0 2 0 2 1 0 2 0 0 0 0 0 0 1 0 0 0 2 0 0 2 0 0 0 0 2 0 1 1 0 0 1 0 0 0 0 0 0 0 0 0 0 0 0 2 0 0 1 0 1 0 2 1 0 0 2 2 0 0 0 0 1 0 0 1 1 1 2 1 1 1 1 2 1 1 0 2 2 0 2 1 0 2 0 2 1 1 1 0 1 1 1 0 0 0 0 0 1 0 1 0 0 0 0 0 1 0 2 0 1 0 1 1 1 1 0 0 0 0 0 0 0 0 0 0 2 0 1 0 2 0 0 2 2 0 0 1 0 1 1 0 0 1 0 0 1 0 1 2 0 2 1 1 1 1 0 2 0 0 1 2 1 1 1 2 0 0 1 1 1 0 0 0 0 0 0 0 1 1 1 1 0 0 0 0 0 2 1 0 1 0 0 2 0 0 1 0 1 0 1 0 0 0 1 0 0 0 1 1 1 1 0 0 2 0 0 2 0 0 1 1 0 0 1 0 1 0 0 1 1 0 1 0 1 0 1 2 1 1 1 2 0 0 0 0 0 1 0 1 1 1 0 1 1 2 1 1 1 0 1 1 2 1 2 0 1 0 2 1 0 0 1 0 0 1 0 1 2 2 0 1 1 1 1 0 1 1 1 1 1 1 0 0 0 1 2 0 0 0 1 0 0 2 1 1 2 2 0 2 0 1 1 2 0 1 1 1 1 0 1 0 2 2 1 0 0 0 0 0 0 2 0 0 0 0 1 0 2 2 0 0 0 1 0 0 0 1 1 1 0 1 1 0 1 0 0 0 0 0 2 1 0 1 1 0 0 0 0 0 0 0 0 1 0 0 1 1 1 0 1 0 0 0 0 2 1 0 0 2 1 0 1 0 2 0 0 1 1 1 0 0 0 0 0 0 0 1 0 1 1 1 0 0 1 1 0 2 1 1 2 0 0 1 1 1 0 0 2 1 2 0 0 0 0 2 1 1 2 0 1 1 1 0 0 0 1 1 1 0 0 2 0 0 0 0 1 0 0 0 0 0 1 1 0 2 0 2 2 1 1 0 0 2 0 0 0 1 1 0 0 1 1 2 1 1 0 1 1 0 0 1 1 0 1 0 0 0 1 1 0 1 2 0 0 0 1 2 0 0 1 0 0 0 1 0 0 2 0 0 0 0 0 2 2 2 0 1 1 0 0 0 0 0 0 0 0 0 0 0 0 0 1 0 0 0 1 1 0 0 1 0 1 1 1 0 0 0 0 0 0 0 1 1 0 1 0 0 0 0 2 2 1 2 0 1 2 0 2 0 1 0 0 0 1 1 1 0 1 1 0 1 1 2 1 0 1 1 0 2 1 2 1 0 1 1 0 2 0 2 0 0 0 2 0 0 1 2 1 2 0 1 1 0 1 0 1 0 1 0 1 0 1 0 0 0 1 0 1 0 1 0 0 0 0 0 0 0 0 1 0 0 1 0 0 0 0 1 0 0 0 0 2 2 2 0 2 1 0 0 0 1 1 0 1 2 0 1 2 2 2 0 0 0 1 1 2 0 1 1 1 0 1 1 1 0 0 1 1 1 1 1 2 1 0 1 1 0 1 0 0 0 0 0 2 1 0 0 1 0 0 1 0 1 0 0 0 0 0 2 0 0 0 1 0 1 2 0 0 0 0 0 0 0 1 1 0 1 1 0 2 0 0 0 0 0 0 0 0 0 0 1 1 0 0 0 0 0 0 0 0 0 0 2 0 0 0 1 0 0 0 1 1 0 0 1
125 1 1 0 0 0 0 1 0 1 1 1 0 0 0 0 0 0 0 2 0 2 0 1 0 0 2 2 2 0 2 0 1 1 2 0 2 1 0 0 1 0 0 1 0 1 1 0 0 0 0 0 1 1 0 1 1 0 1 0 1 1 2 0 0 0 2 0 0 0 0 1 1 0 1 1 0 0 1 1 0 0 1 1 2 0 0 1 1 2 1 1 2 0 1 0 0 2 0 2 2 0 2 0 2 0 2 0 0 0 1 2 1 2 2 2 1 1 0 1 2 1 2 2 1 0 0 0 2 2 0 0 0 0 1 0 0 0 0 0 1 0 1 1 0 0 0 0 0 1 0 1 0 1 0 0 1 1 0 2 1 1 0 1 1 1 0 0 0 0 1 1 0 2 2 0 2 0 0 0 0 1 1 2 1 1 1 0 0 0 0 0 1 1 1 0 0 2 0 0 0 0 0 2 2 1 1 0 1 1 0 2 2 0 2 1 1 0 2 0 2 0 0 1 1 1 0 0 0 0 0 0 0 0 2 1 1 2 0 0 0 0 2 1 1 1 0 0 2 0 0 0 0 0 0 2 2 0 0 0 0 0 0 1 1 0 0 0 2 2 0 1 1 1 0 0 1 0 2 0 0 1 1 1 1 1 1 2 0 2 1 1 0 2 2 0 1 0 2 2 2 0 0 0 0 0 0 1 1 0 0 1 0 0 1 0 2 1 0 0 1 1 1 1 1 0 0 2 0 2 0 1 0 0 0 0 0 2 1 1 0 1 2 0 0 1 1 0 0 0 0 0 0 1 0 1 0 0 0 2 0 0 0 0 0 0 0 2 1 1 1 1 0 2 0 0 0 2 1 1 1 1 0 0 0 0 1 0 0 0 0 0 1 0 2 2 0 0 0 0 0 0 0 2 2 2 0 0 0 1 0 0 1 0 0 1 0 1 0 0 0 1 0 1 0 2 1 1 0 0 0 1 0 2 1 1 1 0 0 1 1 0 0 0 0 2 2 0 1 2 0 0 0 2 1 0 1 2 2 0 1 2 0 0 1 1 1 1 0 0 1 1 2 2 1 0 0 1 0 1 1 0 1 1 1 2 1 0 1 1 1 0 0 1 0 1 0 2 2 2 0 0 2 2 2 0 2 0 1 1 1 1 2 2 0 0 0 1 0 1 1 2 2 2 0 2 0 0 0 2 0 0 1 0 0 0 1 1 1 0 0 0 0 0 1 1 0 0 2 2 1 1 1 0 2 1 1 1 1 1 0 0 1 2 0 0 2 2 2 0 0 0 0 0 0 0 1 1 0 1 2 0 0 0 0 0 0 0 2 1 2 0 1 0 0 0 0 2 2 0 1 0 1 0 0 2 1 0 0 2 1 0 0 1 0 1 1 0 1 0 0 0 0 0 0 1 2 1 0 0 0 1 1 2 2 0 2 0 0 2 0 0 0 1 1 1 2 2 0 1 1 1 0 2 2 0 0 2 1 0 0 0 0 1 0 1 1 1 1 0 0 1 0 0 1 0 0 1 1 1 1 0 0 0 1 1 0 1 0 0 0 0 0 0 0 0 0 0 1 1 0 1 0 0 1 0 2 1 1 0 0 0 0 0 0 0 0 2 1 0 1 0 1 2 1 2 1 1 0 1 2 0 0 2 1 1 1 0 0 1 0 0 0 0 0 1 0 0 0 0 0 0 1 0 0 0 0 0 2 0 0 0 1 1 0 0 1 0 2 1 1 0 0 0 0 1 0 1 0 2 0 1 0 0 0 2 1 2 2 2 0 2 1 1 2 1 0 0 0 0 0 1 0 1 1 1 0 0 0 1 1 1 0 0 0 0 1 1 1 1 1 2 0 1 0 1 0 0 0 2 0 1 0 1 1 1 0 0 0 0 1 1 0 0 0 0 0 1 0 0 0 0 0 0 0 0 0 0 0 0 0 1 0 0 0 0 2 0 1 0 1 0 0 2 0 1 0 2 0 1 0 2 2 0 0 0 0 0 0 0 1 1 0 1 2 1 1 0 0 0 0 2 2 0 2 2 0 0 0 1 1 0 0 1 1 1 2 2 1 2 0 2 1 1 2 0 1 1 1 0 1 0 0 2 0 0 0 1 2 0 0 1 1 1 0 2 1 2 0 1 0 0 1 0 1 1 1 1 0 2 1 0 1 1 0 1 1 1 2 2 1 0 1 0 0 0 0 1 1 0 0 0 1 0 0 1 0 0 0 0 0 0 0 2 0 1 0 0 1 0 0 2
126 0 2 0 0 0 0 2 1 1 1 1 0 0 0 0 0 1 1 1 0 2 0 0 0 0 1 1 1 1 1 1 1 2 0 0 1 1 0 0 1 0 0 0 0 0 0 0 0 0 0 1 1 1 1 0 0 0 0 1 0 1 1 0 0 1 1 0 1 0 0 1 1 0 0 1 1 1 2 1 0 0 2 0 2 0 0 0 0 2 0 1 2 1 1 0 1 0 0 0 2 0 0 0 2 0 2 1 2 1 0 1 2 2 2 2 2 0 1 1 1 0 2 2 1 1 0 0 2 1 1 0 0 0 1 0 0 0 0 2 1 0 0 0 0 1 0 1 1 1 0 0 0 0 0 1 1 1 0 0 0 0 0 1 1 1 0 2 1 2 0 2 1 0 0 1 2 1 0 0 0 0 0 1 1 0 1 2 1 1 2 1 2 2 2 1 1 2 0 1 0 1 0 1 2 1 1 1 1 0 1 0 2 0 1 1 1 1 1 1 1 0 0 1 2 1 0 1 1 0 1 0 0 0 1 0 0 2 0 0 0 1 2 0 2 2 0 0 1 0 0 0 0 0 0 0 0 0 0 0 0 0 0 0 2 0 0 0 0 0 1 0 1 1 0 1 0 1 2 0 1 2 1 2 2 0 0 1 0 2 1 1 0 2 2 0 2 0 0 2 0 0 1 1 1 0 1 2 2 0 0 1 0 0 2 0 2 2 2 0 2 2 2 0 2 0 2 0 1 0 0 2 0 0 0 1 1 0 0 0 0 0 1 0 1 0 2 0 1 1 1 0 0 2 0 0 1 0 0 0 0 0 2 0 2 1 0 1 2 0 2 0 1 2 1 0 0 2 1 1 1 1 0 0 0 0 0 0 0 0 1 2 1 0 2 0 1 1 0 0 0 0 0 1 1 1 0 2 0 1 0 0 1 0 1 1 1 0 0 1 0 1 0 1 0 2 0 0 1 1 2 1 0 0 0 0 0 0 0 0 1 0 1 0 0 2 1 0 0 2 0 0 1 1 1 1 1 2 2 0 0 2 1 1 1 1 1 2 0 0 0 1 1 1 0 0 0 2 2 0 2 0 1 1 2 0 0 0 1 0 1 1 1 1 1 2 0 2 1 1 1 0 2 1 2 1 2 1 0 0 0 2 0 1 1 1 0 1 0 1 1 2 0 0 1 2 0 0 0 0 2 0 2 0 0 1 1 2 1 1 1 1 0 0 0 0 1 2 0 0 0 0 0 1 2 0 0 1 0 1 1 0 1 1 0 0 0 1 1 0 0 0 0 0 0 0 1 1 0 1 2 0 1 0 1 1 2 1 0 1 0 1 1 0 0 0 1 0 0 0 0 2 0 0 0 0 0 0 0 2 1 0 0 1 0 0 1 0 0 0 0 0 0 0 0 0 1 1 0 0 0 0 0 1 1 1 2 0 0 2 0 1 1 1 2 1 2 0 0 0 0 2 2 1 1 0 1 2 2 0 0 0 1 0 0 2 1 2 0 0 0 0 2 0 0 0 0 1 1 1 1 0 0 1 2 2 0 0 1 2 2 0 0 1 1 0 0 0 0 1 0 0 0 1 1 0 0 2 2 0 2 2 0 0 0 1 0 1 0 0 0 0 1 2 2 1 0 0 2 0 1 1 0 2 0 0 0 0 0 0 0 0 0 0 0 0 0 0 0 1 1 1 0 0 0 1 1 0 2 0 0 0 2 0 0 1 2 0 2 1 1 0 0 0 0 1 0 0 2 0 1 0 2 2 1 1 1 1 0 2 1 1 1 0 1 0 0 0 0 1 0 2 0 0 1 0 2 0 0 2 1 0 1 1 0 1 1 2 1 0 0 1 0 0 0 1 0 0 0 2 0 0 1 0 0 2 1 0 1 1 0 0 1 0 1 0 0 0 0 1 1 0 0 0 0 0 0 0 1 0 0 0 0 0 0 1 0 0 1 0 1 0 0 1 0 1 1 0 2 2 2 0 2 0 0 0 0 1 0 0 2 2 1 1 1 1 1 0 0 0 0 1 1 0 1 1 1 0 1 1 1 0 0 0 1 0 2 1 1 1 0 1 1 0 1 0 2 1 0 0 2 0 1 1 0 0 1 0 0 0 0 0 1 1 0 0 1 0 0 0 2 0 0 1 1 0 2 0 0 0 2 0 0 0 0 0 1 0 0 0 0 0 0 0 0 2 2 0 1 0 0 0 1 1 0 0 2 0 0 1 0 0 0 1 1 0 0 0 1 1 0 0
127 0 0 0 0 0 0 2 0 1 1 1 0 1 0 0 0 0 1 2 1 2 0 0 0 0 2 1 1 0 1 0 0 0 0 0 1 1 1 0 1 0 0 0 0 0 0 0 0 0 0 0 0 0 1 2 0 0 1 1 1 1 2 2 0 0 1 0 0 0 0 2 2 1 1 2 1 1 2 1 0 0 1 1 2 0 0 0 0 2 0 0 1 1 2 0 2 1 0 1 1 0 0 1 2 1 2 0 0 0 0 2 0 1 1 1 0 0 1 0 1 0 2 2 0 2 0 1 1 1 0 0 0 0 1 1 0 0 0 1 1 0 0 0 0 0 1 0 0 0 0 0 0 1 0 0 0 1 0 1 0 0 0 0 1 1 0 2 0 2 0 0 2 2 2 1 2 0 1 1 0 2 0 2 0 0 0 2 1 2 2 2 0 0 2 0 1 2 0 0 0 0 1 1 2 2 2 1 2 0 0 1 1 0 1 0 0 1 2 0 2 1 1 2 0 0 2 0 1 0 0 0 0 0 2 0 0 2 0 0 0 0 2 0 2 2 0 0 0 2 2 2 0 0 1 1 0 0 0 0 0 0 0 0 0 0 0 0 1 1 1 0 0 0 0 0 0 1 1 0 1 2 0 2 2 2 1 0 0 1 1 1 0 2 2 0 0 1 0 2 0 0 0 0 0 0 0 2 2 0 0 2 0 0 1 1 2 1 0 1 1 0 2 1 2 0 1 0 0 0 0 2 0 0 0 0 0 2 0 0 1 0 2 1 0 0 1 0 0 2 2 0 1 2 1 0 1 0 0 1 0 0 1 0 1 1 0 1 2 0 2 0 1 1 1 0 2 1 1 1 1 1 0 1 0 1 1 0 0 0 1 2 2 0 2 1 1 1 1 0 0 1 0 2 1 0 1 1 0 0 0 0 1 0 1 0 1 1 0 0 1 1 0 0 0 1 1 1 0 0 1 0 1 1 2 2 0 0 0 1 2 0 1 1 1 2 1 0 1 1 0 0 0 2 1 0 1 1 1 0 0 1 0 2 0 2 2 2 0 1 1 1 1 1 1 0 1 2 2 2 1 0 0 0 2 2 0 0 1 0 1 1 1 1 1 1 1 2 1 1 1 0 1 1 1 1 1 1 0 0 0 2 0 2 0 0 0 0 1 1 1 2 0 0 2 2 0 0 1 2 0 0 2 1 1 1 0 1 1 0 2 2 0 1 1 0 0 1 1 1 0 1 0 0 2 1 0 0 0 2 0 0 0 0 0 0 0 0 0 2 0 1 0 0 0 0 0 1 0 1 1 0 0 0 1 1 1 0 1 2 0 0 2 0 0 0 0 1 1 1 0 2 0 0 1 2 1 0 0 0 0 0 0 2 0 2 0 0 1 1 1 1 0 1 0 0 0 1 0 0 0 2 1 1 2 0 1 0 0 0 1 0 0 0 2 1 2 1 0 0 0 0 1 0 1 0 2 2 1 0 0 0 1 0 0 2 1 1 1 0 0 2 1 0 1 1 1 0 2 2 0 1 0 1 2 0 2 0 0 1 1 0 0 0 1 0 0 0 2 1 0 2 0 1 2 0 1 2 2 1 0 0 1 0 0 2 0 1 0 0 0 0 0 2 2 2 0 0 1 0 1 0 0 2 0 0 1 0 1 2 1 1 0 1 0 0 0 0 0 0 0 0 1 0 0 0 0 0 0 0 0 0 1 2 0 2 2 0 2 2 0 0 1 0 0 0 0 0 0 1 1 1 0 1 1 0 1 2 0 2 0 0 1 1 1 1 0 0 0 0 0 0 0 0 1 1 0 0 0 1 1 1 0 0 1 1 1 2 1 0 1 1 0 1 0 1 0 0 0 2 1 1 0 1 0 2 0 1 2 1 1 2 1 1 1 0 1 0 0 1 0 0 0 0 0 0 0 0 0 1 0 0 0 0 1 1 0 0 0 0 1 1 0 2 0 1 0 1 0 2 0 0 2 0 0 0 0 0 0 0 2 2 0 1 1 1 1 0 0 0 0 2 1 0 1 2 0 0 1 1 1 0 0 1 1 1 1 0 1 0 0 0 2 2 2 0 0 0 0 1 2 0 1 2 0 0 0 1 0 0 0 0 0 1 0 1 0 1 1 0 1 0 0 0 2 1 2 0 0 0 2 0 0 0 0 0 1 1 1 1 1 0 0 0 0 0 0 1 0 0 0 0 1 1 1 2 2 0 0 0 0 0 0 1 0 0 0 1 2 0 0 0
128 0 0 0 0 0 0 1 0 1 1 1 0 0 0 0 0 0 1 1 1 1 0 0 0 0 1 2 2 1 2 2 1 2 0 0 2 2 0 0 0 0 0 0 0 0 0 0 0 0 0 0 0 1 0 0 0 0 1 2 0 0 2 2 1 1 1 0 2 0 1 2 2 0 0 2 2 1 2 0 1 0 2 0 1 0 0 0 0 2 0 0 2 1 1 0 1 2 0 1 1 0 1 0 2 0 2 1 0 0 1 1 0 2 2 2 2 0 2 0 0 0 1 1 0 1 0 0 2 1 0 0 1 0 0 0 0 0 0 1 2 0 1 1 0 0 0 0 2 2 0 0 0 0 1 0 1 2 2 0 1 1 0 1 1 2 0 1 0 0 1 0 2 1 2 1 1 0 2 2 0 2 1 2 1 1 1 2 2 1 1 1 1 1 2 1 2 2 0 2 0 0 0 2 2 1 0 0 1 0 1 1 1 1 0 0 0 0 1 1 1 1 1 2 0 0 2 0 0 0 0 1 0 0 1 1 0 2 0 0 0 0 2 0 2 2 0 0 1 1 1 1 1 0 0 2 1 0 0 0 0 0 0 0 0 0 0 0 0 0 0 1 2 2 1 1 0 1 0 0 0 1 2 2 2 1 1 1 0 1 0 0 0 2 2 1 0 1 0 1 0 1 1 1 1 0 0 2 0 0 0 1 0 0 1 0 2 0 1 1 1 2 0 0 1 0 1 0 1 1 0 1 1 1 0 0 0 1 0 0 0 0 2 1 0 2 0 0 2 0 0 1 1 2 1 0 1 0 0 1 1 1 2 0 2 0 0 2 1 1 1 1 1 2 0 1 2 1 0 2 1 0 0 1 0 0 0 0 0 0 0 0 0 0 2 0 0 0 1 1 0 1 0 2 1 1 1 1 1 1 0 0 0 0 0 0 0 0 0 1 0 1 0 0 1 1 0 0 0 0 0 0 0 2 0 0 2 2 0 1 1 0 1 0 0 2 0 0 2 0 0 1 0 2 0 0 0 2 0 1 1 1 1 1 1 1 1 1 0 1 1 2 1 1 2 1 1 1 1 1 0 0 1 0 1 2 0 1 2 0 2 2 0 2 1 0 0 2 2 2 0 0 2 2 2 0 2 1 1 0 1 1 1 0 1 0 0 0 0 0 0 2 0 0 0 0 1 1 1 2 0 1 2 1 0 0 1 1 1 1 1 0 0 0 0 1 0 2 0 0 0 0 0 0 2 1 1 1 2 0 0 1 0 1 1 1 0 1 1 0 1 0 1 0 0 1 1 0 0 0 1 0 1 0 0 0 1 1 0 1 0 0 1 0 2 0 0 1 0 0 0 2 0 0 0 2 1 0 0 2 1 0 0 0 0 0 0 0 0 0 0 0 0 1 0 1 1 1 0 0 0 2 0 2 1 1 2 0 0 0 0 0 0 1 1 2 2 2 0 0 1 1 2 1 1 0 1 1 1 0 0 0 0 1 1 1 0 2 0 0 0 2 0 0 0 0 0 0 1 1 1 0 1 2 0 1 1 1 0 1 2 1 0 0 0 0 0 1 1 1 0 1 0 0 1 0 0 2 2 0 0 0 0 0 1 1 0 0 0 0 1 0 0 2 0 1 0 0 0 0 1 0 0 2 0 0 1 0 0 0 0 0 0 0 0 2 0 0 0 0 0 0 1 0 0 0 2 0 0 0 0 0 2 1 0 0 2 0 2 1 0 0 0 0 0 0 0 0 2 0 0 0 0 0 1 0 1 2 0 2 0 0 1 0 1 0 0 0 0 1 0 1 0 0 2 2 1 1 0 2 1 0 1 1 1 2 1 1 1 1 0 2 0 1 0 1 0 0 0 2 0 0 0 1 1 1 0 0 2 0 2 2 1 0 1 0 1 1 0 0 1 0 1 0 1 0 1 0 0 0 0 0 0 0 0 1 0 0 1 0 0 0 1 0 0 1 0 0 0 1 1 0 2 0 0 0 0 2 0 0 2 2 1 1 2 2 2 0 0 1 0 0 2 0 0 0 1 0 1 2 1 0 0 0 0 0 2 2 2 0 2 0 1 1 0 0 1 1 1 2 2 0 1 2 0 0 0 1 0 0 0 0 1 2 1 2 0 0 1 0 1 0 1 1 0 0 1 0 0 0 2 0 0 0 1 2 1 1 1 1 1 0 0 0 0 2 2 1 0 0 0 0 0 0 0 0 0 0 0 1 0 0 1 1 0 0 0 1 1 0 1 1
129 0 0 0 0 0 0 1 0 1 1 1 0 0 0 0 0 0 1 1 1 1 1 0 0 0 2 1 1 1 2 0 0 0 0 0 2 2 0 0 1 0 1 2 0 1 0 0 0 0 0 1 0 1 0 0 0 0 0 1 1 1 1 2 0 0 1 1 2 0 0 0 2 0 2 2 0 2 2 0 2 0 2 0 2 0 0 1 1 2 1 1 0 0 1 0 1 2 0 1 2 0 0 0 2 0 2 1 0 0 0 1 0 1 1 1 1 0 1 1 1 0 1 1 1 0 0 1 2 2 1 0 0 0 0 0 0 0 0 1 1 0 0 0 1 1 0 1 1 1 0 0 0 1 1 0 0 0 0 0 0 0 0 1 1 2 1 1 1 2 0 0 0 2 1 1 1 0 1 1 0 1 0 2 2 0 1 2 0 0 1 1 0 0 1 0 0 2 0 1 0 1 0 1 1 0 1 1 1 0 0 2 1 0 1 1 1 1 2 0 2 1 0 1 1 1 0 1 1 1 1 1 0 1 1 0 0 2 0 0 0 0 1 0 1 1 0 0 1 0 0 1 0 0 0 2 0 0 0 0 0 1 0 1 1 0 0 1 2 1 0 2 1 1 0 0 0 0 1 0 1 1 0 1 1 1 1 0 0 2 2 2 0 1 2 0 0 1 0 0 0 0 1 1 1 0 0 2 1 0 0 0 0 0 1 0 1 0 0 0 1 1 2 2 2 0 1 0 1 0 0 2 0 0 0 0 0 1 0 1 2 1 1 0 0 0 2 0 1 0 0 0 0 1 0 1 1 0 0 1 1 1 0 0 0 0 0 2 0 2 0 2 1 2 1 0 0 1 0 2 1 1 0 0 1 1 1 0 0 1 0 1 0 1 2 0 2 1 0 0 0 0 0 2 2 0 0 0 1 2 1 1 2 0 0 1 0 0 0 1 1 2 0 2 1 2 1 1 0 1 0 0 0 2 0 0 1 1 1 1 1 0 2 0 0 1 1 0 2 0 0 0 0 2 1 0 1 1 1 0 1 2 0 0 0 1 1 2 0 2 2 2 1 1 1 0 1 0 2 0 0 0 2 0 0 2 0 0 2 1 1 2 1 0 1 0 1 1 1 2 0 1 2 1 2 1 2 0 0 0 0 2 0 0 0 0 1 0 0 1 0 2 0 0 0 0 2 2 0 2 0 2 1 1 1 0 2 1 1 0 1 1 0 2 2 0 0 0 2 2 1 2 1 0 1 1 0 1 0 0 0 0 2 2 0 0 1 1 1 0 1 2 1 0 0 0 0 1 0 1 2 0 1 0 0 0 2 0 0 1 0 0 0 0 2 0 0 0 0 0 0 2 0 1 0 2 2 0 0 1 1 0 0 0 0 0 1 0 0 0 0 0 0 0 0 1 2 2 0 0 0 0 1 2 2 1 2 0 1 1 1 2 0 1 0 2 2 2 0 0 0 2 1 0 0 0 2 1 1 0 0 0 1 1 0 1 0 2 0 2 1 0 0 0 0 1 2 1 2 2 1 1 0 1 2 0 2 1 1 1 2 0 0 1 0 0 0 0 0 0 0 1 0 1 2 0 0 2 2 0 1 1 0 0 0 1 0 2 1 0 0 0 0 2 1 2 1 0 1 0 1 1 0 0 2 1 1 1 0 2 1 1 0 0 0 0 0 0 0 1 1 1 1 1 1 0 0 0 1 0 0 0 1 1 0 0 2 0 1 2 0 0 1 1 1 0 0 0 0 2 0 2 1 1 2 0 0 1 0 2 1 0 1 1 2 1 0 1 0 2 0 1 0 0 0 0 1 0 0 1 1 0 0 0 2 2 2 2 1 1 1 2 0 0 0 2 0 0 0 2 1 0 1 2 0 2 0 0 0 0 0 0 1 0 2 0 1 0 0 0 0 0 1 0 1 0 1 0 0 1 0 0 0 0 0 1 1 0 1 0 0 0 1 1 0 0 0 0 1 2 1 0 1 0 0 0 1 0 1 0 0 1 0 1 2 2 2 0 0 0 0 2 1 1 2 2 0 2 0 0 0 0 0 0 1 1 0 1 1 0 0 0 1 1 0 0 1 1 1 0 2 1 0 1 1 0 0 1 0 0 0 0 0 0 0 1 1 0 0 0 2 0 0 1 1 0 2 0 0 1 0 1 0 0 0 0 0 1 1 1 1 0 0 0 0 2 2 0 2 2 1 1 0 0 0 0 0 0 0 1 0 0 0 1 0 0 0 0 1 0 1 1
130 1 2 0 1 0 0 2 1 1 1 0 1 2 0 0 1 0 0 2 0 2 1 0 0 0 0 1 1 1 2 1 0 1 1 1 2 2 0 0 1 0 1 2 0 0 1 0 0 0 0 1 1 0 0 0 0 0 1 0 2 0 2 2 0 1 1 0 2 0 0 1 1 0 1 1 0 2 2 0 2 0 1 2 1 0 0 0 0 2 0 0 1 0 1 0 1 1 0 1 1 0 0 1 2 1 1 0 0 1 0 1 0 0 0 0 0 0 1 1 1 0 2 2 1 1 0 1 2 2 0 0 0 0 0 0 0 0 0 1 1 0 0 0 1 2 0 0 0 0 1 0 0 1 1 0 0 1 0 0 0 0 0 1 0 0 0 2 1 2 0 2 1 1 1 1 2 0 0 0 0 0 1 2 2 1 2 1 0 0 0 0 1 1 2 1 1 1 0 0 0 0 1 2 2 0 0 0 0 0 1 1 0 0 1 0 1 1 2 2 0 0 0 1 1 0 1 1 0 0 0 0 0 0 1 0 0 2 0 0 0 0 2 0 1 1 0 0 2 0 0 0 1 0 0 1 1 0 0 0 0 0 0 0 0 0 1 0 0 0 1 0 1 1 0 0 0 1 1 0 1 2 0 2 2 1 0 0 0 2 1 1 0 1 2 1 1 0 1 2 1 0 1 1 1 0 1 2 2 0 0 1 0 0 2 0 1 1 0 2 0 1 0 0 1 0 2 0 1 0 0 0 1 2 0 0 0 1 0 0 0 0 2 0 0 0 2 1 1 0 0 0 0 1 0 1 1 0 0 0 0 0 2 0 2 1 0 2 1 1 1 1 1 1 1 1 2 2 2 0 1 1 0 0 0 0 0 0 0 1 0 0 0 0 1 1 1 0 1 1 0 1 0 2 2 1 0 0 0 1 0 0 1 0 1 0 1 1 0 0 0 2 1 1 0 2 1 1 0 0 1 0 0 0 0 0 0 1 0 0 1 0 2 0 0 1 1 0 1 0 0 0 1 1 2 1 2 1 0 1 1 1 0 0 0 0 0 1 0 0 0 1 0 0 0 0 0 2 2 2 2 0 1 0 1 2 0 1 1 0 1 0 0 2 2 1 1 2 1 1 1 0 1 0 1 2 1 1 0 0 0 1 0 1 1 0 0 0 0 1 1 1 1 0 1 2 0 0 1 1 1 1 1 1 0 0 1 1 2 1 1 1 0 1 0 0 0 0 2 2 0 1 1 1 2 0 0 0 0 0 2 0 1 2 0 0 2 2 2 0 0 1 1 0 0 1 2 1 0 1 2 0 1 0 1 1 2 0 1 1 0 0 0 0 0 1 0 0 0 0 0 2 1 0 0 1 1 0 0 1 1 0 1 1 1 1 0 0 0 0 0 0 0 0 0 0 0 1 0 0 0 2 0 1 1 1 2 0 0 0 2 0 0 1 0 1 1 0 1 0 0 2 1 1 1 0 1 2 1 0 0 0 1 0 0 2 1 2 1 0 0 2 1 0 1 0 0 0 0 0 1 0 0 2 2 2 2 2 0 0 1 0 1 0 0 0 1 0 1 1 0 1 0 1 1 0 2 2 2 0 0 0 0 0 0 0 0 1 0 0 0 0 1 2 1 1 1 0 0 0 0 0 0 2 0 0 1 0 1 1 0 0 0 0 0 0 0 1 0 0 0 1 0 0 0 0 0 0 2 0 0 0 2 1 0 1 2 0 2 2 0 0 1 0 0 0 0 0 2 0 1 0 1 1 0 1 1 2 0 2 0 0 2 0 2 0 1 0 0 1 0 2 0 1 1 1 0 0 0 2 2 2 1 1 1 2 2 0 1 0 0 1 0 0 0 0 0 0 0 2 0 0 1 0 1 2 0 1 2 1 1 2 1 1 1 0 1 1 0 0 0 0 1 0 0 0 0 0 0 0 0 1 0 0 0 0 1 0 1 0 0 0 0 1 0 0 0 0 2 2 2 0 2 1 1 1 0 1 0 0 1 1 0 2 2 2 2 0 0 1 0 0 0 0 2 2 0 1 0 2 1 0 1 0 1 1 2 1 2 0 0 0 2 0 1 0 1 0 1 1 1 1 0 2 0 0 0 1 0 0 0 0 0 0 0 1 0 1 0 0 2 0 1 0 1 0 1 0 0 1 1 0 0 1 0 0 1 0 0 1 0 1 0 0 0 1 1 1 1 1 0 1 0 0 1 1 1 0 0 1 0 0 0 2 0 0 0 0 1 0 0 1
131 1 0 0 0 1 1 1 1 2 1 0 0 2 0 0 1 0 1 2 0 2 0 0 0 0 0 2 2 0 2 0 0 1 1 0 2 1 0 0 1 0 0 0 0 0 2 0 0 0 0 1 1 0 0 0 0 1 0 0 1 0 1 1 0 0 1 0 1 0 0 2 2 0 0 2 2 1 2 0 1 0 2 0 0 0 1 0 0 1 0 0 0 0 1 0 1 2 0 2 0 0 0 0 2 1 2 1 2 0 0 2 1 2 2 2 1 0 0 1 1 0 1 1 0 1 0 0 2 1 1 0 0 0 0 0 0 0 0 1 0 0 1 0 0 0 0 0 2 2 0 0 1 0 0 1 1 0 1 2 1 1 1 0 2 0 0 1 1 1 0 2 0 2 1 1 1 0 0 0 0 0 0 1 1 0 0 1 1 0 0 0 1 1 2 1 2 2 0 1 0 1 0 1 2 1 1 1 0 1 1 1 0 0 1 0 0 1 1 2 0 0 0 2 0 0 0 1 2 1 1 1 0 0 1 0 0 2 1 1 0 0 1 0 1 1 0 0 2 0 0 0 1 1 0 2 0 1 1 1 1 1 0 0 2 0 0 1 1 0 1 1 2 2 0 1 1 1 2 0 1 0 0 1 1 1 1 1 0 1 1 0 0 2 2 0 0 1 1 1 0 0 0 0 0 0 0 1 1 0 1 1 0 2 0 0 2 2 0 0 0 0 1 0 2 1 1 0 1 1 0 1 0 0 0 0 0 2 0 0 1 0 2 0 0 0 1 0 0 2 2 0 1 2 1 0 2 0 0 2 0 0 1 0 1 1 0 2 2 0 2 0 1 2 0 1 2 1 2 0 0 0 0 1 0 1 1 1 1 0 0 0 0 0 2 0 0 1 0 0 0 0 0 2 2 1 0 1 0 1 0 0 1 0 0 0 0 0 0 0 0 0 0 2 0 2 2 1 0 1 2 1 2 0 2 0 0 0 2 2 1 0 0 0 0 0 2 0 2 1 0 1 1 1 1 1 1 0 0 0 1 1 1 1 1 1 1 0 0 1 1 1 1 1 0 0 0 2 2 0 2 1 1 1 2 1 0 1 2 0 2 2 0 0 0 0 1 1 1 2 0 1 0 0 0 2 1 0 0 0 0 1 0 1 0 0 0 0 0 1 0 2 0 0 1 2 0 1 0 2 0 1 0 0 0 0 1 0 1 2 0 0 0 0 0 0 0 0 2 2 0 0 0 0 2 2 0 1 0 0 0 0 2 2 0 0 2 1 1 0 0 2 0 0 0 0 1 0 0 0 2 0 0 0 0 0 0 0 2 2 1 0 0 0 0 0 0 0 0 0 0 2 0 0 0 2 2 0 0 2 0 0 0 0 0 0 0 0 0 0 0 0 0 1 0 0 0 2 0 0 0 1 0 0 1 1 1 1 0 2 0 1 0 1 1 1 2 0 0 0 0 2 2 1 1 0 0 2 1 0 0 0 1 0 1 2 0 2 0 1 0 0 0 0 1 0 0 2 1 1 2 1 0 0 2 2 0 0 0 0 2 0 1 0 0 0 1 0 1 1 0 1 0 1 2 0 1 2 2 1 0 0 0 0 0 0 0 0 1 0 0 0 0 2 1 2 1 0 2 0 0 0 1 2 1 1 0 0 1 0 0 0 0 1 1 0 1 1 0 1 1 1 1 1 1 0 0 0 2 0 0 0 2 2 0 1 2 0 1 2 0 0 1 0 0 0 0 1 1 1 1 1 0 0 0 2 0 2 1 2 0 1 2 1 2 0 1 0 0 0 0 2 0 0 2 2 0 0 0 2 2 1 1 1 0 1 1 2 1 0 1 1 0 0 1 1 0 0 0 2 0 1 1 1 0 1 0 0 0 0 0 0 1 0 1 1 0 0 0 1 1 0 1 0 0 1 1 0 0 0 0 0 1 0 1 0 1 0 2 0 1 1 1 1 0 1 1 2 1 1 2 0 2 0 0 0 0 0 2 0 1 2 0 2 2 2 2 0 0 0 0 2 2 0 1 1 1 0 0 1 1 0 0 0 2 2 1 1 1 1 0 1 1 1 1 0 1 1 0 1 2 0 0 1 1 0 0 1 0 0 0 0 1 1 0 2 1 1 1 1 1 0 1 0 1 1 2 0 0 0 1 1 0 0 1 1 1 0 0 1 0 1 0 0 0 0 2 0 1 0 0 0 0 0 0 0 0 0 0 0 0 0 0 1 0 1 0 1 1 0 1 1
132 0 1 0 0 0 0 2 0 1 1 1 1 1 0 0 0 0 1 1 0 1 0 0 0 0 1 2 2 0 2 1 0 1 0 0 2 1 0 0 1 0 0 0 0 0 1 0 0 1 1 0 0 0 0 0 0 1 0 2 0 1 1 0 1 0 2 1 1 0 0 1 2 0 1 2 1 0 1 1 0 0 2 0 1 0 1 1 1 2 0 1 2 1 0 0 0 1 0 1 1 0 2 0 2 0 2 1 2 1 0 1 0 1 1 1 0 0 0 1 1 0 2 2 1 0 0 1 1 1 0 0 0 0 0 0 0 0 0 1 0 0 0 0 2 2 0 0 1 1 0 1 0 0 0 0 0 0 0 1 1 1 0 0 1 2 1 1 1 1 0 1 0 2 1 0 1 0 1 1 0 1 0 1 1 0 0 2 0 1 1 1 0 0 1 0 1 1 0 1 0 1 1 0 2 1 1 0 0 1 0 1 1 0 2 0 0 0 2 0 2 0 0 1 1 1 0 0 0 0 0 1 0 0 2 0 0 2 0 0 0 0 1 0 2 2 0 0 2 0 0 0 1 0 0 2 1 0 0 0 0 0 0 0 2 0 0 0 1 0 0 1 0 0 0 0 0 2 2 0 0 0 1 1 1 1 1 1 0 1 0 0 0 2 2 1 1 0 0 0 0 1 2 2 2 0 0 2 2 0 0 2 0 0 2 0 1 0 0 1 0 0 2 1 1 0 0 1 0 0 0 2 0 0 0 0 0 2 1 0 1 2 2 0 1 0 2 1 1 0 0 1 0 1 0 1 1 0 0 2 0 0 0 0 0 0 0 0 2 0 2 0 1 1 1 0 2 1 1 1 1 1 0 1 1 1 1 0 0 1 0 0 2 1 2 0 1 1 0 0 0 0 1 1 0 0 1 1 1 1 0 0 1 0 1 0 1 0 0 0 0 0 0 0 0 2 0 0 1 0 0 1 0 1 0 0 1 0 0 1 0 0 1 1 1 2 1 0 0 1 0 1 0 1 0 0 1 2 0 2 2 1 0 0 0 0 0 2 0 0 0 0 1 1 1 0 1 2 1 1 2 0 0 0 2 1 0 2 2 0 1 2 0 2 2 0 2 1 1 2 0 1 1 1 1 1 2 2 0 0 0 1 1 0 0 1 1 0 0 2 2 0 0 0 1 2 0 1 1 1 1 1 0 0 0 0 1 0 1 1 0 0 0 2 2 0 0 1 1 1 0 0 0 0 2 0 0 0 0 1 0 0 0 1 0 0 1 2 2 0 0 2 0 0 0 0 1 0 0 0 2 0 1 0 0 0 1 0 0 2 0 0 0 0 0 0 0 1 1 0 0 1 0 0 0 1 1 0 0 1 0 0 0 0 0 0 0 0 1 0 0 0 0 0 0 2 2 1 0 0 1 1 0 1 1 1 2 0 0 1 0 1 0 0 1 1 2 0 0 0 0 2 1 1 2 0 1 1 1 0 0 0 2 1 0 1 1 1 1 0 0 1 0 0 0 2 2 0 0 0 0 0 0 0 1 1 0 1 1 1 1 0 0 0 0 0 0 0 0 0 0 0 0 1 1 0 0 2 2 0 2 2 0 1 1 1 0 2 1 0 0 0 1 2 1 0 1 1 0 1 2 0 0 2 0 0 1 0 1 1 0 0 0 0 0 0 0 1 1 0 0 1 1 0 0 0 1 0 1 0 0 0 1 1 0 1 1 1 1 1 1 0 0 0 0 0 0 0 1 1 0 1 0 0 0 1 0 2 0 2 0 1 0 1 1 1 0 0 0 0 0 2 0 0 0 1 1 0 0 2 2 1 1 1 1 2 2 2 2 0 2 2 0 0 0 1 0 0 1 2 0 0 1 1 0 1 0 0 1 0 0 0 1 0 1 0 1 0 0 0 0 0 0 0 0 0 0 0 0 0 1 0 0 0 0 0 0 0 1 0 0 0 2 0 0 0 0 1 1 2 2 0 2 0 0 0 0 0 1 0 2 1 1 0 0 0 0 0 0 0 0 2 1 0 1 1 1 1 0 1 0 0 0 0 2 0 2 1 1 1 0 0 2 1 1 0 2 1 0 1 2 1 0 2 0 0 0 1 0 0 0 0 2 1 2 2 0 0 0 0 1 1 0 0 2 0 2 0 0 0 0 2 0 0 1 1 2 0 0 0 0 0 0 0 0 1 1 1 0 0 0 0 1 1 0 0 1 0 0 2 0 0 0 2 0 0 0 0 1 0 1 0
133 1 1 0 0 1 1 2 0 0 0 1 1 1 0 0 0 0 0 2 0 2 0 0 0 0 1 1 2 0 2 0 0 1 1 0 1 1 0 1 1 1 0 0 0 0 0 0 0 0 0 0 1 0 0 0 0 0 1 0 2 0 2 2 1 1 1 0 2 1 0 2 2 1 1 2 0 2 2 0 2 0 2 0 2 0 0 0 0 2 0 0 1 0 1 0 1 1 0 1 0 1 0 1 2 0 2 0 0 1 0 0 0 0 0 0 0 0 1 1 1 0 2 2 0 0 0 0 2 0 2 0 0 0 0 0 0 0 0 0 1 0 0 0 0 1 0 0 0 0 0 1 1 1 0 0 0 1 1 0 0 0 0 0 1 1 0 1 0 0 1 0 1 2 2 1 2 1 0 0 0 1 1 2 2 1 2 1 0 0 0 1 0 1 2 0 1 1 0 0 0 0 0 1 2 1 1 0 1 0 2 1 0 0 1 0 1 0 2 0 2 0 0 1 1 0 0 1 1 1 1 0 0 0 2 0 0 2 0 0 0 0 2 0 2 2 0 0 2 0 0 0 0 0 0 2 1 0 0 0 0 0 0 1 0 0 1 0 1 0 2 0 0 1 0 1 0 1 1 0 1 2 1 2 2 2 1 0 0 1 1 1 0 2 2 0 2 1 0 1 0 0 1 1 1 0 0 1 2 0 0 0 0 0 2 0 0 0 1 0 1 1 0 0 2 0 0 0 1 1 0 2 0 0 0 0 0 1 0 1 2 1 2 0 0 1 1 0 2 1 1 0 0 2 0 0 1 0 0 1 0 0 1 0 1 0 0 2 1 1 1 1 1 1 1 0 1 1 1 1 0 1 0 0 0 0 0 0 0 1 0 0 2 0 2 0 1 0 1 1 0 1 0 2 2 0 0 2 0 2 0 0 2 0 0 0 0 0 0 0 0 0 0 0 1 1 0 0 0 1 2 1 0 0 0 0 0 1 0 0 1 0 2 0 0 0 2 2 2 1 0 0 1 2 2 1 2 2 2 0 1 2 0 0 0 1 0 2 0 1 1 1 2 2 2 2 0 1 2 0 2 0 0 0 2 2 0 2 2 0 1 2 1 0 1 1 1 1 1 2 0 1 2 2 2 0 2 1 1 0 1 1 0 1 1 0 0 0 0 2 0 2 0 0 0 1 1 0 0 1 1 0 1 1 1 0 0 2 1 1 1 1 0 1 1 0 0 1 1 2 1 1 0 0 2 0 1 2 0 0 1 0 1 1 0 0 1 0 0 1 0 1 0 0 0 0 1 2 0 2 2 0 1 0 1 1 2 0 1 1 0 0 0 1 1 1 1 0 0 0 0 2 1 1 0 2 0 0 0 2 0 0 0 0 0 0 0 0 1 1 1 1 0 1 0 0 0 1 0 0 1 0 1 2 1 0 2 0 0 0 0 0 1 1 1 0 2 2 0 0 0 2 1 1 2 0 1 1 0 0 0 0 0 0 1 2 1 2 0 0 0 0 0 0 0 0 2 0 0 0 0 0 0 0 0 0 0 0 1 1 1 1 0 1 2 0 0 0 1 2 0 1 0 0 1 0 1 2 2 0 1 1 0 0 0 1 0 1 1 0 0 0 0 2 2 1 0 0 1 0 1 1 1 2 2 2 0 0 0 1 1 1 0 1 1 0 0 1 0 1 1 1 2 0 0 1 0 0 0 0 0 0 1 1 0 0 1 0 2 1 0 0 1 0 0 0 0 0 2 0 0 1 1 1 1 1 0 2 0 2 0 0 1 0 1 0 0 0 1 1 0 0 0 1 1 1 1 0 0 0 0 0 0 0 0 0 1 2 1 0 1 1 0 1 0 1 0 0 0 2 0 1 1 1 1 2 0 0 1 0 1 1 1 0 1 0 1 0 0 0 0 0 2 1 1 0 2 1 0 1 0 0 0 0 0 0 2 0 0 0 0 0 0 2 0 0 0 1 1 2 2 0 2 0 0 0 0 0 0 1 1 1 1 1 1 1 1 1 0 0 1 1 2 0 0 1 1 2 0 1 0 0 0 1 1 1 1 0 1 0 0 0 2 1 0 0 1 0 0 1 2 1 0 2 0 0 0 1 0 0 0 0 2 1 0 0 2 0 2 0 2 0 1 0 1 0 1 0 0 0 2 0 1 0 0 1 1 1 1 1 1 0 1 1 0 1 1 0 2 0 0 0 1 1 0 0 0 0 0 0 0 0 0 2 0 1 0 0 1 0 0 0
134 1 1 0 0 0 0 1 0 2 0 0 0 1 0 0 0 0 2 0 1 1 0 0 0 0 1 2 2 0 2 1 1 0 0 0 2 1 0 0 1 0 1 1 0 1 0 0 0 0 0 0 0 0 1 1 0 0 0 0 0 1 1 1 0 0 1 0 1 0 0 1 2 1 2 2 0 0 1 1 0 0 2 0 0 0 0 1 1 2 0 1 1 1 0 0 0 0 0 0 2 0 1 0 2 0 2 0 0 0 0 0 0 1 1 1 1 0 1 1 1 0 1 1 0 0 0 0 1 1 0 0 0 0 1 1 0 0 0 2 0 0 1 0 0 0 0 0 0 1 0 0 0 0 0 0 0 0 1 1 1 1 0 1 2 1 0 1 0 2 0 1 1 1 1 1 2 0 0 1 0 1 1 2 1 1 1 2 0 0 0 2 1 1 2 0 1 0 0 0 0 0 0 1 2 0 0 0 1 0 1 2 1 0 0 1 1 0 0 0 2 2 0 1 1 1 0 0 0 0 0 1 0 0 2 0 0 2 1 1 1 0 2 0 2 2 1 0 2 0 0 0 0 0 1 1 0 0 0 0 0 0 0 2 2 0 0 1 2 1 0 1 1 1 1 0 0 2 2 0 2 2 1 2 1 1 1 2 0 2 1 2 0 2 2 0 2 1 0 0 1 0 1 1 1 0 0 0 1 0 0 0 0 1 1 0 2 0 0 0 1 2 1 1 1 0 0 0 1 0 0 2 0 0 0 0 0 0 0 1 1 1 2 2 0 0 2 0 0 2 2 0 0 1 0 1 1 0 0 2 0 0 1 1 1 0 0 1 2 0 2 0 0 2 0 1 1 1 0 2 0 1 0 0 0 0 0 0 0 0 0 1 1 0 2 0 1 2 1 0 0 1 0 1 1 0 0 0 0 2 0 0 0 0 2 0 0 1 0 0 0 1 1 1 1 1 0 1 0 0 1 0 0 2 1 1 1 0 0 1 1 0 1 2 2 2 2 0 1 1 0 0 1 2 1 1 1 1 0 2 2 2 2 1 2 2 2 1 0 1 1 2 1 1 1 1 0 2 1 1 0 0 1 0 1 1 0 2 2 0 1 2 1 0 2 1 2 2 1 1 1 0 2 2 2 0 2 1 0 0 0 0 1 0 0 0 0 1 0 2 1 2 2 2 0 2 0 0 0 2 0 1 1 0 1 0 0 1 1 2 1 1 0 1 1 0 0 0 2 2 0 0 0 0 2 1 0 0 0 0 1 0 1 1 0 0 1 1 1 1 0 1 0 0 0 0 2 0 0 0 2 0 0 0 0 0 2 0 0 1 0 1 1 0 0 1 1 0 0 0 0 1 0 0 0 2 1 0 0 0 1 0 0 0 0 0 0 0 0 1 0 0 0 1 0 0 0 0 0 0 1 0 1 2 1 0 2 0 0 1 1 1 1 1 1 0 2 1 0 0 0 2 1 0 0 1 2 2 1 1 0 1 2 0 2 1 0 2 1 1 0 1 0 0 0 0 1 0 0 1 0 0 0 1 2 1 1 1 0 0 1 1 0 0 0 1 1 1 2 2 0 1 0 0 1 0 2 1 1 1 0 0 0 0 0 1 0 2 1 0 0 0 0 2 0 2 1 0 2 0 0 0 0 2 0 0 2 0 0 0 0 0 0 0 0 1 0 0 0 0 0 0 1 0 0 0 0 1 2 0 0 0 1 1 0 1 1 1 0 2 0 0 1 2 2 0 0 0 1 1 1 1 0 0 0 2 0 2 0 2 0 0 0 0 0 0 0 2 0 2 0 2 0 1 1 2 1 0 0 0 0 0 1 1 1 2 2 2 2 0 2 2 0 1 0 0 0 0 1 2 0 1 1 1 0 1 1 0 1 0 1 1 0 0 0 0 0 0 1 0 0 0 2 1 1 0 2 0 0 0 0 0 0 0 0 0 2 0 1 0 0 0 0 2 0 2 0 0 1 2 2 0 2 1 1 1 0 0 0 0 1 1 1 1 2 2 2 0 0 1 0 2 1 0 1 1 1 1 0 1 0 0 0 1 1 1 2 1 2 1 0 1 2 2 0 0 0 2 1 0 0 0 1 2 0 0 0 0 1 0 0 0 2 2 2 2 0 0 1 1 1 0 0 0 2 0 2 0 0 2 0 0 0 1 0 1 1 0 0 1 0 1 0 0 1 1 1 1 1 0 0 0 0 0 1 1 1 0 0 0 0 0 0 2 0 1 0 0 0 0 1 0
135 0 2 0 0 0 0 1 0 1 1 2 0 0 0 0 1 1 1 1 1 2 0 0 0 0 2 1 2 0 2 0 0 0 0 0 2 2 0 0 2 0 0 0 0 0 1 0 0 0 0 0 0 0 0 2 1 0 2 1 1 1 1 1 0 0 2 1 1 0 0 0 2 0 2 2 0 1 2 1 0 0 2 1 0 0 0 1 1 2 0 1 0 0 2 0 1 0 0 0 2 0 0 0 2 2 2 2 2 0 0 2 0 0 0 0 0 0 0 1 1 0 1 1 0 1 0 0 2 1 0 0 1 0 0 0 1 0 0 2 1 0 0 0 1 1 0 0 0 0 0 0 1 0 0 0 0 0 0 0 0 0 0 0 1 1 0 1 1 0 1 1 0 2 0 1 1 0 0 1 0 1 0 0 0 0 0 2 1 1 1 2 0 0 1 1 0 2 0 1 0 1 0 1 2 1 1 0 0 0 0 0 2 0 2 1 0 0 2 0 2 2 0 1 1 0 1 0 0 0 0 0 0 0 0 0 0 2 0 0 0 0 2 0 2 2 0 0 1 0 0 0 0 0 0 2 1 1 2 2 1 2 0 0 1 0 1 0 2 2 0 1 1 1 1 1 0 0 2 0 0 2 0 2 2 1 0 2 0 2 1 2 0 2 2 0 1 0 1 1 0 0 1 1 0 0 0 2 1 0 0 1 0 0 1 0 2 1 1 0 1 1 0 0 1 0 1 0 0 0 0 0 0 0 0 0 0 2 0 0 1 0 2 0 0 1 1 0 0 0 0 0 1 2 1 0 2 0 0 2 0 0 1 0 1 0 0 1 2 0 2 0 1 2 0 1 1 1 1 1 1 1 0 0 0 1 1 1 1 0 0 0 0 0 1 1 1 0 0 0 0 0 0 1 1 0 0 0 0 2 1 1 0 0 2 0 1 0 0 0 0 0 0 2 1 2 2 1 1 1 2 1 0 1 1 1 0 0 0 0 2 0 0 1 1 2 2 0 1 2 0 0 0 1 1 0 1 2 1 2 1 1 2 2 2 2 2 2 0 0 0 1 0 0 2 2 0 2 1 0 0 0 2 1 0 2 0 1 1 0 0 1 0 2 0 1 1 1 1 2 0 1 2 2 2 0 2 0 1 1 1 0 2 1 0 0 0 0 0 0 0 2 0 1 0 1 1 1 0 2 1 1 1 1 1 0 0 0 1 0 0 0 0 2 2 0 0 2 0 0 0 0 1 0 2 1 0 0 0 1 0 0 2 2 0 1 1 1 1 1 0 2 1 0 1 0 1 1 0 1 2 0 1 0 0 0 2 0 1 1 0 0 1 0 0 2 0 0 0 0 0 2 0 1 0 2 2 0 0 1 0 0 0 0 0 0 2 0 0 0 0 0 0 0 0 2 2 1 0 0 1 0 1 1 2 0 1 0 2 2 2 0 0 1 1 1 2 0 0 0 0 2 2 1 2 0 1 1 0 0 0 0 1 1 1 0 0 2 0 2 1 0 0 0 2 0 0 2 2 2 2 1 1 2 2 1 2 0 1 2 1 0 1 0 1 0 0 0 1 1 1 1 0 1 1 0 0 2 2 0 0 0 0 0 0 1 0 0 0 0 0 0 0 2 0 1 0 1 0 0 2 0 0 2 0 0 2 0 0 0 0 0 0 0 0 0 0 1 0 2 2 2 0 0 0 0 0 0 1 0 0 0 2 1 0 2 2 1 1 2 0 0 0 1 1 0 0 0 0 2 0 1 0 0 0 2 0 2 0 2 0 1 1 0 1 0 2 0 0 1 0 2 0 0 1 1 2 0 1 2 2 0 0 0 1 1 1 1 2 0 1 2 0 1 1 2 0 0 0 2 1 1 1 1 0 1 1 1 1 0 1 1 1 0 1 0 1 0 0 0 0 0 1 1 0 0 0 0 0 0 1 0 0 0 0 0 0 0 1 0 0 0 1 1 0 0 0 0 1 1 1 0 0 0 0 0 2 0 0 0 2 1 2 1 2 2 2 0 0 1 0 1 2 0 1 1 1 1 0 0 0 0 0 0 0 1 2 1 2 0 0 0 2 2 1 0 1 0 1 0 2 2 0 1 1 0 0 0 0 0 0 0 2 1 0 1 0 0 1 1 0 0 2 0 0 0 0 0 0 0 1 1 0 0 2 2 0 0 0 0 0 0 0 0 0 1 1 0 2 0 0 0 2 2 0 1 1 0 0 0 0 0 0 1 0 0 0 0 1 0 0 1
136 1 0 0 0 0 0 1 1 2 1 0 1 2 0 0 0 0 2 0 1 0 0 0 0 0 0 1 2 0 2 0 0 0 2 2 2 0 1 0 0 0 0 2 0 1 0 0 0 0 0 0 0 0 0 1 0 0 1 1 0 0 2 2 0 1 1 0 0 0 0 0 2 0 1 2 1 1 2 1 0 0 2 0 1 0 1 0 0 2 0 1 1 1 0 0 0 2 1 0 1 0 1 0 2 1 2 0 0 0 0 2 1 1 2 2 1 0 0 1 2 0 0 0 0 0 0 2 2 2 0 2 0 0 0 0 0 0 0 0 0 0 0 0 0 2 0 1 1 2 0 0 1 0 0 0 0 0 2 1 1 1 0 0 1 1 0 1 0 1 1 0 0 2 1 0 2 0 0 0 0 0 1 2 2 2 1 2 1 1 1 1 0 2 2 0 0 2 0 1 0 1 0 1 2 0 0 1 0 0 2 1 2 1 2 2 2 1 0 1 1 0 0 1 1 0 0 0 1 0 0 0 0 0 2 0 0 2 0 0 0 1 2 0 1 1 0 0 2 0 0 0 0 0 0 1 0 0 0 0 0 0 0 0 1 0 0 0 0 0 0 1 0 1 0 0 0 0 1 0 0 1 0 2 1 1 0 1 0 2 1 2 1 2 2 1 1 1 0 2 1 0 1 1 0 0 0 2 1 1 0 1 0 1 1 0 1 0 0 1 1 1 0 0 0 0 0 0 1 0 0 0 0 0 0 0 0 0 0 0 0 0 2 0 0 2 0 0 2 2 2 0 0 1 0 1 1 0 0 1 0 0 2 0 2 2 0 2 1 0 1 1 1 1 1 1 2 1 1 1 1 0 0 2 0 0 0 0 0 0 0 1 0 0 2 0 0 1 0 0 0 0 0 2 1 0 1 1 0 1 0 0 2 0 0 1 0 1 0 0 0 1 0 0 0 0 0 0 0 0 0 0 0 2 0 0 1 2 0 0 1 0 1 0 0 1 2 0 0 0 0 1 1 1 1 1 1 1 1 0 0 1 0 0 0 1 1 2 0 1 1 1 0 0 0 0 0 1 2 0 1 0 2 2 1 1 1 1 1 0 1 0 0 1 1 1 1 0 0 2 0 2 0 0 0 2 1 0 1 0 0 1 1 1 0 0 1 0 0 2 0 2 1 0 1 2 0 2 0 2 0 0 0 0 1 0 1 0 2 2 1 0 0 0 0 0 0 1 1 2 1 1 1 0 2 1 0 0 0 1 0 0 0 1 0 0 1 1 1 0 1 0 0 0 0 0 1 1 0 1 1 0 0 0 0 0 1 0 2 2 1 0 0 0 0 2 0 0 0 0 0 2 0 0 0 1 1 0 1 1 1 0 0 1 0 1 0 0 0 0 0 0 0 1 0 0 1 0 0 0 0 1 1 2 2 0 2 0 0 2 0 1 0 0 1 1 2 1 0 0 1 2 1 2 2 0 0 2 2 0 0 0 0 1 1 1 1 1 1 0 0 1 1 0 1 0 0 0 1 1 1 0 0 1 1 1 1 1 0 1 1 0 0 0 1 0 0 0 2 2 1 1 0 0 1 0 0 2 2 0 0 0 0 0 0 1 0 1 1 0 0 0 1 2 1 0 0 0 0 0 0 0 0 2 0 0 0 0 0 0 0 0 1 0 1 0 0 1 0 1 1 1 0 0 0 1 0 0 2 0 0 0 2 1 0 0 2 0 2 2 0 0 1 1 1 0 0 0 0 0 1 0 1 1 1 0 1 0 0 1 1 0 0 0 0 0 0 0 0 0 0 1 0 0 1 1 1 1 0 2 1 0 2 2 0 2 2 1 1 1 1 2 0 0 0 0 0 0 0 2 0 0 1 1 0 1 1 0 1 0 1 1 1 0 1 0 1 0 1 0 0 1 0 0 0 0 0 0 1 0 0 0 0 0 1 1 0 0 1 0 0 0 1 2 0 1 0 2 0 2 1 1 2 0 0 0 0 0 0 0 1 1 1 2 1 1 1 0 0 0 1 1 2 1 0 0 2 1 0 1 1 0 0 0 0 0 2 1 2 1 0 1 2 1 0 0 1 1 0 0 2 0 0 2 0 0 0 0 0 1 0 0 1 1 0 2 1 0 1 0 1 0 1 0 0 0 2 0 0 0 1 0 1 0 2 1 0 0 0 1 0 0 0 0 0 0 0 0 2 0 0 0 1 1 0 0 1 0 1 0 1 0 0 1 0 0 0 0 1 0 2 0
137 0 0 0 0 0 0 1 0 1 1 0 1 1 0 0 0 0 1 1 1 2 0 0 0 0 1 1 1 2 2 1 1 2 0 0 0 1 1 0 1 0 1 1 0 1 1 0 0 0 0 1 0 1 0 1 0 1 2 1 1 1 2 2 1 0 2 0 2 1 0 0 2 0 0 2 2 1 1 0 1 0 2 0 1 0 0 1 1 2 0 2 0 0 0 0 0 1 0 1 0 0 1 0 2 0 2 0 0 1 1 1 0 2 2 2 0 0 1 0 1 0 1 1 0 1 0 1 1 1 0 0 0 0 0 0 0 0 0 1 2 0 0 0 1 2 0 0 0 0 0 0 0 0 0 0 1 1 1 1 1 1 0 1 2 1 1 1 0 1 1 1 2 1 1 2 2 1 1 1 0 2 1 2 1 1 1 1 0 0 0 1 2 2 2 2 2 1 0 0 0 0 0 2 2 0 0 0 0 1 1 1 2 1 1 1 1 2 0 2 0 0 0 2 0 0 0 0 0 0 0 1 1 1 1 2 0 2 0 0 0 0 2 1 2 2 0 0 2 0 0 0 0 0 0 0 0 0 0 0 0 1 0 0 0 0 0 0 1 1 1 1 1 1 0 0 0 2 2 0 1 1 1 2 2 2 0 2 0 2 2 1 0 2 2 1 0 2 0 1 0 0 2 2 2 0 0 2 2 0 0 1 0 0 1 0 2 0 0 0 0 0 0 0 1 0 0 0 1 0 0 2 0 0 0 0 1 1 0 0 0 1 1 0 0 1 1 1 1 0 0 0 0 1 0 1 0 0 0 1 1 1 2 0 2 0 0 2 1 1 1 1 2 1 0 0 2 0 0 2 1 2 0 0 0 1 1 0 0 1 0 1 1 0 1 1 1 2 1 1 0 1 0 2 1 0 1 1 1 2 0 0 0 1 1 0 1 0 0 2 0 2 0 1 1 2 2 0 0 1 1 1 0 2 0 0 0 0 0 0 1 0 2 2 1 2 1 0 2 0 0 1 1 1 1 1 1 0 0 0 0 0 1 1 1 1 1 2 0 1 1 1 1 1 0 0 0 1 1 0 1 1 1 0 1 1 0 2 2 0 2 2 0 2 0 1 0 2 1 1 1 0 1 1 1 1 2 0 0 0 0 2 0 1 0 0 1 1 0 1 1 2 1 0 1 1 1 0 1 2 0 0 1 0 1 0 1 0 1 1 1 1 0 1 1 0 0 1 1 1 0 0 0 0 2 1 0 0 0 1 0 0 1 2 0 0 2 2 2 0 1 2 1 0 0 0 2 0 0 0 1 0 1 0 1 1 1 0 0 0 0 0 1 1 1 0 1 1 1 0 1 1 0 0 1 1 0 0 0 1 1 0 0 0 0 1 0 0 1 0 0 0 0 0 0 1 1 1 0 0 0 2 1 2 1 0 2 0 0 2 1 1 0 0 2 2 2 1 0 0 0 2 1 1 1 1 1 2 2 1 0 0 1 0 1 2 1 2 0 1 1 0 1 0 0 0 0 0 0 0 0 1 0 1 1 1 0 0 0 1 2 2 0 1 2 0 0 0 2 2 1 1 0 1 2 0 1 0 1 1 0 0 0 0 0 0 0 1 0 0 0 0 0 2 2 2 0 0 0 0 1 0 0 2 0 0 0 0 0 1 1 1 0 1 1 0 1 0 0 0 0 0 0 0 0 1 1 0 2 0 0 0 2 0 0 1 2 0 2 1 1 0 1 1 1 0 0 0 2 0 1 0 0 0 0 1 0 2 2 2 0 2 1 1 2 1 1 0 0 1 0 2 0 0 2 1 1 0 0 0 0 0 0 0 1 1 1 2 0 0 0 0 0 2 0 2 0 0 0 1 0 1 1 1 1 1 0 0 1 0 1 1 1 0 1 0 1 0 0 0 0 0 0 0 0 0 0 0 0 0 0 0 0 0 0 1 0 0 2 0 0 0 2 1 0 1 0 0 1 2 2 0 2 1 1 1 0 0 1 1 0 0 0 1 2 2 2 0 0 2 0 0 2 0 1 1 1 1 0 0 0 0 0 0 1 0 1 0 2 0 0 0 1 1 2 0 1 1 0 0 2 0 0 2 0 0 0 1 0 1 0 0 0 1 0 0 1 1 0 0 0 1 2 0 0 0 0 1 0 1 1 1 0 0 1 1 1 0 0 1 0 1 1 1 1 0 0 1 1 1 1 0 0 0 0 0 0 0 1 0 1 1 0 1 0 0 1 0 1 0 1 1
138 0 2 0 0 1 1 1 0 2 1 0 0 0 0 0 0 0 2 0 0 0 0 0 0 0 1 1 1 0 1 0 0 0 0 0 2 0 0 0 0 0 1 1 0 1 0 0 0 1 1 2 2 1 0 1 0 0 0 1 0 2 1 0 0 0 2 1 2 0 0 2 2 1 1 2 1 1 2 1 1 0 2 0 2 0 0 0 0 2 0 1 1 0 1 0 0 1 0 1 1 0 0 0 2 0 2 0 1 1 0 2 2 2 2 2 2 0 1 1 1 0 1 1 0 1 0 2 2 2 2 0 0 0 0 0 0 0 0 2 0 0 1 0 1 2 0 1 1 1 0 0 1 0 0 1 0 0 0 1 1 1 0 0 0 2 0 1 1 1 0 1 0 2 2 0 2 1 0 0 0 2 0 2 1 1 0 2 1 0 0 0 0 0 2 0 0 1 0 0 0 0 0 1 2 1 1 0 0 0 0 1 1 0 2 0 0 1 2 0 2 0 0 2 0 0 1 0 0 0 0 0 1 1 1 0 1 2 0 0 0 0 2 1 2 2 0 0 1 0 0 0 0 0 1 2 1 0 0 0 0 0 0 0 0 0 0 1 1 1 1 0 0 0 0 0 1 1 2 0 1 2 1 1 2 1 1 0 0 1 0 0 0 2 2 1 1 0 0 1 0 0 1 1 1 1 1 0 1 0 0 1 0 0 2 1 2 1 0 0 1 1 2 1 1 0 0 0 0 0 0 0 0 0 0 0 0 2 0 2 2 2 2 1 0 0 1 1 2 1 1 1 0 1 0 1 1 0 0 2 0 0 2 0 2 0 0 1 2 0 2 0 1 2 0 1 2 2 1 1 2 1 0 1 1 1 0 1 1 0 1 1 2 0 2 0 2 0 1 1 0 1 0 2 2 0 0 0 0 2 0 0 1 0 0 1 0 0 0 0 0 1 0 0 0 0 0 1 0 0 1 0 0 2 1 1 0 1 0 0 2 0 1 0 0 1 1 0 2 0 0 2 0 2 1 0 1 2 2 2 1 1 1 0 0 0 0 1 0 0 0 2 1 1 1 0 1 1 2 1 1 0 0 0 2 0 0 2 2 0 0 2 0 2 1 0 2 0 0 2 0 1 2 2 2 0 2 1 0 0 0 2 1 1 0 0 0 0 0 1 0 2 0 0 2 2 0 1 0 2 0 1 1 0 0 0 0 1 0 1 0 0 0 0 0 1 0 2 0 1 0 1 0 0 2 0 0 0 1 0 0 1 0 1 1 1 0 1 1 0 0 1 0 0 0 1 2 2 0 2 2 0 0 0 0 0 0 1 1 2 0 0 0 1 1 1 1 0 0 0 0 0 1 0 0 1 1 0 0 0 2 0 0 0 0 0 0 0 0 0 0 0 0 0 0 1 1 1 0 0 0 1 0 1 2 0 2 0 0 1 0 1 0 2 0 1 1 1 0 0 1 2 1 0 1 0 1 2 2 0 0 0 1 1 1 1 0 2 0 1 1 0 0 0 0 0 0 1 1 1 1 1 0 0 2 2 0 0 0 2 2 0 1 0 0 0 0 1 2 2 0 2 0 2 2 0 0 1 2 1 0 0 0 0 0 1 0 1 1 0 0 0 0 2 0 1 0 0 1 0 2 1 0 2 1 1 0 0 0 0 0 0 1 0 2 0 0 1 0 0 0 0 1 0 0 1 0 0 2 0 0 1 0 0 0 0 0 2 0 2 0 0 0 1 1 0 0 0 2 0 1 0 0 1 1 0 1 2 0 2 0 1 0 1 1 1 0 0 0 1 0 2 0 0 2 0 1 0 0 2 2 1 1 1 1 2 2 2 0 0 0 0 0 0 1 1 0 0 1 2 0 1 1 1 0 1 0 0 0 0 0 0 0 0 0 0 0 0 0 0 0 0 1 0 0 0 1 0 0 0 1 0 0 0 1 0 1 0 2 0 0 0 0 2 0 1 0 1 1 2 2 0 2 0 0 0 0 0 0 0 2 0 2 1 1 1 1 0 0 1 0 2 2 0 0 1 1 1 0 2 2 0 0 0 1 1 1 1 2 1 0 1 2 1 1 0 1 1 0 0 1 0 0 1 1 0 0 1 0 0 0 0 2 0 0 1 1 0 0 1 1 0 1 1 0 0 2 0 0 2 0 2 0 0 1 1 1 1 1 1 0 0 0 0 1 1 2 1 1 1 0 1 1 1 0 0 1 0 1 0 1 1 1 1 0 0 0 0 1 0 1 0
139 1 1 1 1 0 0 2 1 1 1 0 0 1 0 0 0 0 0 2 0 2 0 0 0 0 1 1 1 1 2 0 0 0 1 0 1 1 0 0 0 0 0 1 0 2 2 0 0 0 0 0 1 1 1 0 0 0 0 1 1 0 1 1 0 0 1 1 2 0 0 2 1 0 1 1 0 1 2 1 0 0 2 0 0 0 0 0 0 2 0 1 1 1 0 0 0 2 0 2 0 0 0 1 2 0 2 0 1 1 0 0 0 0 1 1 0 0 1 1 1 0 2 2 0 2 0 1 2 2 1 0 0 0 1 0 1 0 0 2 1 0 0 0 1 2 0 0 0 0 0 0 0 0 0 0 0 1 0 0 0 0 0 1 1 2 1 1 2 0 0 2 1 1 1 1 2 1 0 0 0 1 0 2 1 1 1 0 0 0 0 0 1 1 2 0 1 2 0 0 0 0 0 1 2 2 1 1 0 0 1 0 0 0 1 0 0 0 2 0 2 0 0 1 1 1 1 1 1 1 0 0 0 0 2 0 0 2 0 1 0 1 1 0 2 2 0 0 1 0 0 0 0 0 0 2 1 0 0 0 0 0 0 0 0 0 0 0 1 1 1 1 0 0 0 0 0 0 2 0 1 1 0 2 2 2 1 0 0 1 1 1 0 2 2 0 1 1 0 2 0 0 0 0 0 0 0 2 1 0 0 0 0 1 1 0 2 0 0 0 0 0 0 0 2 0 1 0 1 1 0 1 1 1 0 0 0 2 0 1 1 1 1 0 0 1 1 0 0 0 0 0 0 2 0 0 0 1 0 1 0 0 1 0 1 1 0 2 1 1 1 1 1 2 0 1 0 2 1 1 1 1 0 1 0 0 0 0 0 1 0 1 0 1 2 0 1 1 0 0 0 0 0 2 2 1 0 0 0 2 0 0 0 0 1 0 1 0 0 0 1 0 1 1 1 2 0 0 2 0 1 1 0 2 1 1 1 1 0 0 1 0 1 0 0 1 1 0 1 1 1 1 1 2 2 1 2 2 1 0 1 2 0 0 0 0 0 2 0 1 1 1 0 0 0 0 0 1 2 0 1 0 0 0 2 0 0 1 2 0 2 1 0 1 0 0 2 2 2 2 0 0 2 2 2 0 2 1 2 0 1 1 0 1 1 0 0 2 0 2 2 2 0 0 2 2 0 1 0 1 1 0 1 1 1 0 0 1 2 0 0 0 0 2 2 0 0 0 2 2 0 0 0 0 2 0 0 0 0 1 0 0 2 2 0 0 2 1 1 0 0 1 1 0 1 0 1 1 0 1 2 0 1 0 0 0 1 0 0 0 0 0 1 0 0 0 0 1 1 0 1 0 0 0 0 2 1 0 0 2 0 0 0 0 0 0 0 0 0 1 1 1 0 1 0 0 1 2 0 0 0 1 0 0 2 1 2 0 0 1 1 1 0 1 1 1 2 0 0 0 0 2 0 2 2 0 1 2 1 0 0 0 1 0 2 2 0 2 0 0 0 0 0 0 0 1 1 2 2 2 2 1 0 2 2 2 0 1 0 1 1 0 0 0 0 0 0 0 1 1 0 1 0 1 2 0 0 1 1 0 0 0 0 0 0 1 0 0 1 0 0 0 0 2 2 2 0 1 0 1 1 0 0 2 0 0 0 0 0 0 0 0 0 0 0 1 0 0 0 0 0 0 0 0 0 1 0 0 1 0 0 0 2 1 0 1 2 0 1 2 0 1 1 0 0 0 0 0 0 2 0 1 0 0 0 2 0 2 0 2 0 1 1 0 1 0 1 1 0 1 0 2 0 0 1 1 1 0 0 2 1 0 1 1 1 2 2 2 1 0 1 1 0 0 0 0 0 0 0 2 0 0 0 0 1 1 0 0 0 0 0 0 1 0 1 0 1 0 2 0 0 0 0 0 0 0 0 0 0 0 0 0 0 0 0 1 0 0 2 0 0 0 2 0 0 2 1 0 1 0 0 0 1 0 0 0 1 0 0 0 1 1 0 1 2 0 0 0 0 2 0 0 1 1 2 2 0 0 0 2 2 0 0 0 1 1 1 1 1 0 1 0 2 1 0 0 2 1 0 1 2 1 0 0 0 0 0 2 0 0 0 0 0 1 0 0 1 1 0 1 1 0 1 1 0 0 1 0 0 1 1 0 0 0 2 2 2 0 0 2 0 0 0 0 2 0 1 1 1 0 0 0 1 1 0 1 1 0 0 0 0 0 0 2 0 0 0 1 1 0 1 1
140 0 1 0 0 1 1 0 0 2 0 0 2 2 0 0 0 0 0 2 0 2 0 0 0 0 0 2 2 0 2 1 0 0 0 1 2 1 0 0 0 0 1 1 0 1 1 0 0 0 0 1 0 0 0 1 0 1 0 1 0 1 2 1 0 1 0 0 2 0 0 1 2 2 2 2 0 1 2 0 0 0 2 0 0 0 0 0 0 2 0 0 0 0 0 0 0 1 0 1 1 0 0 0 2 0 2 0 1 1 0 1 1 2 1 1 1 0 0 1 1 0 1 1 0 1 0 0 1 1 1 0 0 0 1 0 0 0 0 0 1 0 0 0 1 2 0 0 1 1 0 0 0 0 0 0 0 0 0 0 0 0 0 1 1 2 0 1 0 0 1 1 0 2 2 1 2 0 0 0 0 0 1 1 1 1 1 2 2 1 1 1 1 1 1 1 1 1 0 1 0 1 0 1 2 0 0 0 1 0 0 0 0 0 2 1 1 0 1 1 1 0 0 1 1 1 0 0 0 0 1 1 2 1 1 1 0 2 0 1 1 0 2 0 1 1 0 0 1 1 1 1 0 0 0 0 0 0 0 0 0 0 0 0 1 0 0 0 1 0 0 1 1 1 0 0 1 1 1 0 0 1 0 2 2 1 0 1 1 2 1 1 0 2 2 0 2 1 0 0 1 0 1 1 1 0 1 1 2 1 0 0 0 2 2 2 2 0 1 0 1 1 1 1 2 0 1 0 1 1 0 2 0 0 0 0 0 1 0 0 0 0 2 0 0 0 1 0 0 1 1 0 0 0 0 2 0 0 0 0 0 0 1 0 1 0 0 2 2 0 2 0 1 1 0 0 0 1 1 1 0 0 0 2 0 1 1 0 0 2 1 0 1 0 0 2 0 0 0 0 0 0 0 2 2 0 0 1 1 2 0 0 2 0 0 1 0 1 0 0 0 1 0 2 1 2 1 0 0 1 2 1 0 1 0 0 0 0 0 1 1 0 1 2 1 2 2 0 1 0 0 0 1 2 1 1 1 2 0 2 2 2 0 0 0 0 0 1 0 0 1 1 0 0 2 1 1 2 2 0 1 1 1 0 1 1 0 1 2 1 0 2 0 2 2 1 1 1 1 2 0 0 1 1 2 0 2 0 0 0 0 1 0 2 0 0 0 0 0 0 0 2 0 0 0 2 0 2 0 2 0 2 0 0 0 0 0 1 2 0 1 0 0 0 0 0 0 2 0 0 0 0 0 0 1 1 0 0 0 0 1 0 0 2 0 0 2 2 2 0 1 2 0 0 0 0 0 1 0 1 2 0 0 0 2 1 1 0 0 0 0 0 0 0 0 0 0 0 0 0 0 1 0 1 0 2 0 0 0 0 0 0 1 1 1 1 1 0 0 0 0 0 0 0 0 2 2 0 0 0 0 1 0 1 1 1 1 0 0 1 1 1 1 1 1 0 1 1 0 1 0 1 1 1 2 0 1 1 1 0 0 0 1 1 0 1 1 1 1 0 0 1 0 0 0 1 1 1 1 1 1 1 1 2 1 2 1 0 0 1 2 0 1 0 0 0 0 0 0 1 0 0 0 0 0 0 0 2 1 0 0 0 0 0 0 1 0 2 1 0 0 0 1 2 1 2 0 0 2 0 0 0 0 2 0 0 0 0 1 2 1 1 1 1 1 0 0 1 0 0 0 0 1 0 0 2 0 0 2 1 0 1 2 2 0 0 2 0 2 1 1 0 1 0 0 0 0 1 1 1 1 0 0 0 0 2 0 2 0 2 0 2 1 0 0 0 0 0 0 1 0 2 0 1 1 0 2 0 0 2 2 0 1 1 1 2 2 1 0 0 0 0 0 0 0 2 0 0 0 2 1 0 0 1 0 1 0 1 2 1 0 1 0 0 0 0 0 0 1 0 1 0 2 0 1 0 2 0 1 0 1 0 0 0 0 0 0 0 1 0 0 0 1 1 0 1 0 0 2 2 2 0 1 1 1 1 1 1 0 1 1 2 1 0 1 0 0 0 0 0 0 2 2 0 1 1 1 0 0 1 0 0 0 1 1 0 2 1 1 1 0 1 1 1 0 0 0 2 0 0 2 0 0 1 0 0 0 1 1 1 0 0 1 2 1 1 0 0 0 0 2 0 2 0 0 0 0 0 0 0 2 0 0 1 0 0 1 0 1 1 0 0 0 0 0 1 1 0 2 1 0 0 0 1 0 1 0 0 0 0 0 0 0 1 0 0 0 0 0 0 0 0
141 0 0 0 0 1 1 2 0 0 0 1 0 1 0 0 0 0 0 2 0 2 0 0 0 0 0 1 2 0 2 0 0 0 0 0 0 2 0 0 1 0 0 0 0 0 1 0 1 0 0 0 0 1 1 1 0 0 2 1 0 0 2 1 0 1 0 0 1 1 0 1 2 0 0 2 2 2 2 0 2 0 2 0 2 0 0 1 1 2 0 1 2 1 1 0 1 2 1 1 0 0 0 0 2 0 2 1 1 0 0 1 0 1 1 1 1 0 0 2 2 0 1 1 0 0 0 0 1 1 1 1 0 0 1 1 0 0 0 0 2 0 0 0 0 0 0 0 2 2 0 0 0 0 1 0 0 0 0 0 0 0 0 2 0 1 0 0 1 0 0 1 1 1 1 1 2 0 1 1 0 1 1 2 1 1 1 1 0 0 0 1 1 2 2 1 2 2 0 1 0 1 0 1 2 0 0 0 2 0 0 2 1 0 1 1 1 1 1 0 2 1 1 2 0 0 1 0 0 1 1 0 0 0 1 0 0 2 0 0 0 0 2 1 2 2 0 0 0 2 2 2 1 0 0 1 1 1 0 0 0 0 0 0 1 0 0 0 1 1 0 1 0 0 0 0 0 1 2 0 1 1 0 1 1 1 0 1 0 1 0 1 1 2 2 1 0 0 0 1 0 0 1 1 1 0 0 2 0 0 1 0 0 0 2 1 2 1 1 0 2 1 1 0 2 0 2 0 1 1 0 1 0 0 0 0 0 2 0 0 1 0 2 0 1 1 1 0 2 1 1 0 0 2 0 0 0 0 0 0 1 1 1 0 1 1 0 2 1 1 1 1 0 2 0 1 0 1 1 1 2 1 0 2 0 1 1 0 0 0 1 2 1 0 1 2 0 1 1 2 0 1 1 1 0 0 1 0 0 1 0 0 0 0 0 0 0 1 0 0 0 1 1 1 1 2 2 0 0 0 0 0 0 1 0 0 2 0 0 0 2 0 1 1 1 2 2 1 1 1 0 1 1 2 2 1 2 2 1 0 1 0 0 0 0 0 0 1 0 0 0 1 2 2 1 1 0 2 0 1 1 0 1 1 2 0 0 0 0 0 0 0 1 1 2 0 2 1 1 2 0 1 1 0 1 2 2 1 0 0 0 1 1 1 0 0 0 0 0 0 0 2 2 0 0 2 0 1 0 2 0 1 1 0 1 1 2 1 1 1 0 0 1 1 1 0 0 0 2 2 1 1 1 0 1 1 0 1 0 2 0 0 1 2 0 0 2 1 1 0 0 1 1 0 0 1 2 0 0 0 2 0 0 1 0 0 1 0 0 0 0 0 0 0 2 1 0 0 0 0 0 1 0 0 0 2 0 0 0 0 1 0 0 0 0 0 0 0 1 0 0 0 0 1 0 0 0 2 0 0 0 2 0 0 1 1 1 0 0 1 1 0 0 1 1 1 2 2 0 0 1 1 2 0 1 0 2 1 1 0 0 0 2 1 1 2 1 1 1 1 1 1 0 0 0 1 1 0 0 0 2 0 0 1 1 1 2 0 0 1 1 0 0 0 0 0 0 1 1 2 1 1 0 1 2 0 1 1 1 1 1 1 0 0 0 1 0 1 0 0 0 0 0 2 1 1 1 0 0 0 0 0 0 2 2 2 1 0 1 2 1 1 0 0 0 1 0 1 0 0 0 1 1 0 0 1 0 0 2 1 1 1 2 2 0 1 2 1 0 2 0 0 0 0 0 0 0 0 1 1 0 1 0 0 0 2 0 2 0 2 0 1 1 0 0 0 0 0 0 1 0 2 0 0 2 2 1 0 0 1 1 0 0 0 1 1 1 2 2 0 2 2 0 0 0 2 0 0 0 1 0 0 0 0 0 0 0 0 0 0 0 0 0 0 0 0 0 0 0 1 0 0 0 0 0 0 0 1 0 1 0 0 0 0 0 0 0 0 2 0 0 0 0 2 0 0 0 1 1 2 2 0 1 1 1 1 0 0 0 0 1 2 2 0 2 1 2 0 0 0 1 0 2 0 1 1 1 0 0 1 0 0 0 0 1 1 1 0 2 0 0 0 2 1 0 0 0 0 0 1 2 0 0 2 0 0 0 1 1 0 0 0 1 2 0 0 1 1 1 1 0 0 1 0 1 1 1 0 0 0 2 0 0 0 1 1 2 0 1 2 0 0 1 1 0 1 1 2 0 0 0 0 1 2 0 1 1 1 0 0 1 1 0 2 1 0 0 0 0 0 1 1
142 1 1 0 1 0 0 1 2 2 2 0 0 1 0 0 0 0 2 0 0 0 0 0 0 0 2 1 1 0 1 1 1 2 0 0 0 1 0 0 1 0 0 0 0 0 2 0 0 0 0 2 0 0 0 1 0 1 1 0 1 1 2 2 0 1 1 0 0 0 0 1 2 2 2 2 0 0 2 1 0 0 2 0 1 0 0 0 0 2 0 0 0 0 1 0 1 2 1 1 0 0 0 0 1 1 2 0 0 0 0 2 1 1 1 1 1 0 0 0 2 0 2 2 0 2 0 2 2 2 0 1 0 0 0 0 0 0 0 0 1 0 0 0 0 0 1 0 0 0 0 0 0 0 0 1 0 0 1 1 1 1 0 1 2 1 0 1 0 2 0 0 0 1 2 2 1 1 0 1 0 1 1 2 2 1 1 1 0 0 0 2 1 0 2 0 1 2 0 1 0 1 1 2 2 0 0 0 0 0 1 1 0 0 1 2 2 1 1 2 0 0 0 1 1 0 0 0 0 0 0 0 1 1 2 0 0 2 0 0 0 0 1 0 1 1 0 0 1 0 0 0 2 0 0 1 0 0 0 0 0 0 0 0 2 0 1 1 2 2 0 0 1 1 0 0 0 0 2 0 0 2 0 2 0 0 0 2 0 2 1 0 0 2 2 0 1 0 0 0 0 0 0 0 0 0 0 1 1 0 0 1 0 0 1 0 1 0 1 0 1 1 1 1 2 0 2 0 1 1 0 1 0 0 1 0 0 2 0 0 0 0 2 0 0 1 1 0 0 0 0 1 0 2 0 0 0 0 0 1 0 0 1 0 1 0 0 1 1 1 1 1 1 2 0 1 2 2 1 1 1 1 1 1 0 0 0 0 0 0 0 0 2 0 2 0 0 1 1 1 0 1 0 2 2 1 0 1 0 1 0 0 2 0 0 0 0 0 0 1 0 1 0 1 1 1 0 0 0 0 0 0 0 1 0 0 0 0 0 0 1 0 2 1 1 1 2 0 1 1 0 1 1 2 2 1 2 2 1 0 1 2 1 1 1 1 1 2 0 1 1 1 0 0 0 0 0 2 1 1 1 0 2 0 0 2 0 1 2 0 1 0 0 1 1 0 0 2 1 2 0 0 1 0 1 2 1 1 0 0 0 2 0 1 1 0 0 0 0 1 1 1 1 1 0 2 0 2 0 2 0 2 2 1 1 0 1 1 2 0 1 1 0 1 1 0 0 1 1 1 0 0 1 1 2 1 0 0 0 1 1 0 0 1 1 1 0 1 1 0 0 1 0 0 0 0 0 1 0 1 1 0 0 0 1 0 0 1 1 2 0 1 0 0 0 0 0 0 0 0 0 1 1 0 0 1 1 0 0 2 0 0 0 0 0 1 0 0 0 0 0 0 0 0 0 0 1 1 0 0 1 0 1 2 2 0 2 2 1 1 1 0 0 0 1 1 2 1 1 0 0 2 0 1 1 0 1 1 1 0 0 0 2 0 0 2 1 2 0 1 1 0 2 0 0 0 0 0 1 1 1 0 0 2 2 1 2 1 0 0 1 1 0 1 1 0 0 1 0 1 1 0 0 1 2 0 0 2 2 0 0 0 0 0 0 1 0 0 1 0 0 0 1 2 0 2 0 0 1 0 2 1 0 2 0 0 1 0 1 2 1 1 0 1 0 2 0 1 0 0 0 0 0 0 0 1 0 0 2 0 0 0 2 2 0 2 2 1 1 1 1 0 1 0 0 0 0 0 1 1 0 1 0 0 1 1 0 1 0 2 1 0 1 0 0 0 0 1 0 1 0 1 0 0 1 0 1 0 0 2 2 1 1 1 1 2 2 2 1 0 1 1 0 2 0 2 0 0 0 1 0 0 1 1 0 2 0 0 1 0 0 0 0 0 0 0 0 0 0 0 1 0 1 0 1 0 1 0 0 1 0 1 0 0 0 1 1 1 1 0 0 0 2 1 0 1 0 1 1 2 2 0 2 0 0 0 0 1 0 0 2 1 2 1 1 1 1 0 0 2 0 0 1 0 2 2 0 1 0 1 0 0 1 0 1 0 1 0 2 0 0 0 1 1 0 0 1 2 0 0 2 0 0 1 1 0 0 2 0 1 0 0 0 1 0 2 0 0 0 0 1 1 1 0 1 1 1 1 1 0 0 2 0 1 1 1 2 1 1 2 1 1 0 0 0 1 1 1 1 0 0 0 0 1 0 0 1 0 0 1 0 0 1 2 0 0 0 1 2 0 0 0
143 1 2 0 1 0 0 2 0 0 0 1 0 0 0 0 1 0 0 1 0 2 0 1 1 1 1 2 2 1 2 0 0 1 0 0 1 1 0 0 1 0 0 0 0 0 0 0 0 0 0 0 1 1 0 2 1 0 2 0 1 0 2 0 0 0 2 1 1 0 0 1 2 0 1 2 1 1 2 0 0 0 2 1 1 0 0 0 0 2 0 2 1 0 1 0 1 1 0 1 1 0 0 0 2 2 2 0 0 0 0 1 1 2 2 2 0 0 2 0 0 0 2 2 0 1 0 0 1 1 1 0 0 0 0 0 0 0 0 0 0 0 0 0 1 1 0 0 1 2 0 0 0 0 0 0 0 1 1 1 0 1 0 1 1 1 0 1 1 1 1 1 1 2 1 0 2 1 0 1 0 1 0 2 1 0 1 1 0 0 0 1 0 0 1 0 1 1 0 0 0 0 0 0 2 2 2 1 1 0 2 2 1 1 2 0 0 1 2 0 2 1 0 1 1 0 1 0 0 0 0 0 0 0 2 0 0 2 0 0 0 1 2 0 1 1 0 0 2 0 0 0 0 0 0 1 0 0 0 0 0 1 0 0 1 0 1 1 1 2 1 0 2 2 0 0 0 0 2 0 0 0 1 2 2 1 1 0 0 1 0 1 1 2 2 1 0 0 0 0 0 0 2 2 2 0 1 0 1 0 1 1 0 0 1 1 1 0 1 1 1 1 0 0 0 0 0 0 0 0 0 2 0 0 0 0 0 0 0 1 1 1 1 0 0 0 2 0 0 2 2 0 1 2 1 0 0 0 0 1 0 0 2 0 2 0 0 2 1 1 1 1 1 2 1 0 2 1 0 2 2 2 0 1 0 0 1 0 0 1 0 1 0 0 1 1 1 1 0 0 0 0 0 2 2 0 0 1 0 2 0 0 0 0 2 0 0 0 0 0 0 0 1 2 0 1 0 0 0 0 1 0 0 2 0 0 0 0 0 0 2 0 0 0 0 2 1 0 2 0 0 0 0 1 1 0 0 2 0 2 1 1 0 0 0 1 1 2 0 0 1 1 2 2 1 1 0 2 2 0 1 1 2 2 1 1 1 0 1 0 1 1 0 1 0 0 1 2 2 2 0 0 1 1 1 1 1 0 0 0 0 2 1 1 0 0 1 0 0 1 0 2 0 0 1 2 0 0 0 2 0 2 0 0 2 1 1 0 2 0 1 1 0 0 1 1 0 2 0 0 0 0 0 0 1 0 1 0 0 1 0 0 0 2 1 1 1 0 0 0 0 0 0 0 0 0 1 2 0 2 2 0 2 0 0 0 2 0 0 0 0 0 0 0 0 0 0 0 0 0 0 2 1 0 0 2 0 0 0 1 0 0 0 1 0 1 2 0 0 0 0 0 0 0 0 0 1 1 0 0 0 1 0 0 2 0 2 0 1 2 1 1 1 1 0 1 1 2 0 0 0 2 1 0 1 0 2 2 0 2 2 0 1 1 0 1 1 1 0 2 1 0 0 0 0 1 2 2 1 1 2 0 0 2 2 0 2 0 0 2 0 0 0 0 0 0 0 0 2 2 1 2 0 0 1 0 1 2 2 0 1 1 0 0 0 1 0 2 1 0 0 0 0 2 0 1 2 0 1 0 0 0 1 2 0 0 1 0 0 0 0 0 0 0 0 1 0 0 0 0 0 0 0 0 0 1 1 0 1 0 0 0 0 1 0 1 1 1 1 1 1 1 0 1 1 0 0 0 0 0 1 1 0 0 0 1 1 2 0 2 0 2 1 1 2 1 1 0 1 1 0 1 0 0 2 1 2 0 0 0 0 0 0 0 0 2 0 1 1 1 1 2 0 0 1 2 0 0 0 2 1 0 0 1 1 2 0 1 2 1 1 1 0 0 0 0 0 0 0 1 1 0 0 0 0 0 0 1 1 0 1 0 0 0 1 0 0 0 1 0 0 0 2 0 0 1 0 0 0 2 2 0 0 0 0 0 2 0 0 1 2 1 0 2 1 1 1 0 0 1 0 2 2 0 0 1 1 1 0 1 0 0 0 1 1 1 2 1 1 0 0 0 2 0 0 0 0 1 1 0 1 0 1 1 0 0 0 1 0 0 0 0 2 2 1 0 1 2 0 2 0 0 2 0 0 0 0 0 0 1 0 1 0 1 0 0 0 1 0 1 0 0 0 0 0 0 0 0 2 1 0 1 0 0 0 0 0 0 2 1 1 1 0 0 0 0 1 1 1 0 0 1
144 0 1 0 1 0 0 1 1 2 1 0 0 0 0 0 0 0 1 1 1 1 0 0 0 0 1 1 1 0 1 0 0 0 1 1 1 2 0 0 1 0 0 2 0 0 1 0 0 0 0 0 1 0 0 0 0 0 2 1 1 0 2 2 0 1 1 0 1 0 1 1 2 0 0 2 2 0 1 0 0 0 2 0 1 0 0 0 0 2 0 1 1 0 0 0 0 2 0 2 0 0 1 0 2 0 2 1 1 0 0 2 0 2 2 2 2 0 1 1 1 0 1 1 0 1 0 1 2 2 0 1 0 0 0 0 0 0 0 0 1 0 0 0 0 0 0 0 1 1 0 1 0 0 1 0 1 2 0 0 0 0 0 2 1 1 0 0 1 1 0 1 1 1 2 2 0 0 0 0 0 2 1 1 1 1 1 0 0 0 0 0 0 0 2 0 1 2 0 1 0 1 1 1 2 0 1 0 1 0 0 1 1 0 0 2 1 0 2 0 2 0 1 2 0 0 0 0 0 0 0 0 0 0 2 0 0 2 0 0 0 0 2 0 2 2 0 0 1 0 0 0 2 0 0 2 1 0 0 0 0 1 0 0 0 0 0 1 1 2 0 1 0 0 0 0 0 0 1 0 1 0 0 2 1 1 1 0 0 1 0 0 0 2 2 0 2 2 0 2 0 2 0 0 0 0 0 2 1 0 0 1 0 0 1 0 2 0 0 0 1 1 1 0 1 0 0 0 0 0 0 1 1 0 0 0 0 2 1 1 0 1 2 0 0 1 1 0 2 1 1 0 0 0 0 2 0 0 0 1 0 0 1 1 1 0 0 2 1 1 1 1 0 2 1 0 1 1 1 1 0 1 0 1 0 1 0 0 0 0 0 0 0 0 2 1 1 0 0 0 0 0 0 2 1 0 1 1 0 2 0 0 1 1 0 0 0 0 0 0 0 0 0 1 0 2 1 0 0 0 1 0 0 2 1 0 1 1 1 1 2 0 1 1 1 2 1 0 2 1 0 1 1 1 1 1 1 2 1 1 1 1 2 2 2 2 2 2 0 1 1 2 1 1 2 2 0 2 1 1 1 1 2 0 0 2 0 0 1 0 0 1 0 2 2 1 0 2 1 1 1 0 2 0 2 2 2 2 0 0 0 2 0 0 2 0 0 2 0 2 2 2 1 0 1 2 0 1 0 2 0 1 2 1 2 0 1 1 0 1 0 0 0 1 1 0 0 2 0 0 0 0 1 0 2 1 0 2 0 1 0 0 0 1 1 1 0 1 1 1 1 2 1 0 1 0 2 1 0 1 2 0 0 0 1 1 1 0 1 2 0 0 2 0 0 1 0 1 1 0 1 0 0 1 0 2 1 1 0 1 0 0 0 0 0 0 0 0 0 1 1 1 0 0 0 2 2 1 0 0 0 0 0 2 1 0 2 0 0 0 1 0 1 2 0 2 2 2 0 0 0 2 1 1 2 0 1 1 1 0 0 0 0 1 1 1 1 2 0 0 0 0 1 0 0 0 0 0 1 1 1 1 0 2 2 2 1 1 0 0 1 2 0 1 0 0 0 0 1 2 1 1 0 0 1 0 1 2 2 0 2 2 0 0 0 0 0 1 1 0 0 0 0 2 1 2 0 0 1 0 1 1 0 1 0 0 0 0 1 1 0 0 1 0 1 0 0 0 0 0 0 0 1 0 0 2 0 0 2 1 0 1 0 0 0 0 0 1 0 2 0 1 0 1 1 0 0 0 2 0 1 0 0 0 2 0 0 2 0 2 0 1 0 1 1 1 0 2 0 2 0 2 0 0 2 2 2 0 0 2 1 0 0 0 0 2 0 2 2 0 0 2 0 1 1 2 0 0 0 2 0 0 1 1 1 1 0 0 0 0 1 1 1 0 1 1 0 0 0 0 0 0 0 0 0 0 0 1 2 0 1 0 0 0 0 0 0 0 1 0 1 1 1 1 0 0 0 1 1 2 2 0 2 1 0 0 0 1 0 0 2 1 1 0 2 2 2 0 0 0 0 2 2 0 1 1 0 2 0 0 0 0 0 0 0 0 1 0 2 0 0 0 1 0 1 0 1 0 0 1 2 1 0 2 0 0 0 0 1 1 0 0 2 2 1 0 0 0 1 0 1 0 0 0 1 0 2 0 0 1 1 0 1 0 1 0 1 0 1 2 0 1 0 0 1 2 2 1 0 1 0 0 0 0 0 0 0 1 0 1 0 0 0 2 0 0 0 1 1 0 0 1
145 0 0 0 0 2 2 0 0 2 1 1 1 1 0 0 0 0 0 1 0 1 1 0 0 0 1 2 2 1 2 0 2 2 0 0 1 0 1 0 1 0 0 0 0 0 1 0 0 0 0 0 2 0 0 0 0 0 0 1 1 1 1 1 0 2 0 0 1 0 0 0 1 0 0 1 1 1 2 1 0 0 2 0 1 0 0 1 1 2 1 1 1 0 0 0 0 2 0 2 0 0 1 0 2 1 2 0 1 1 0 2 2 0 2 2 1 0 0 2 2 0 1 1 0 1 0 0 1 0 2 0 0 0 0 0 0 0 0 0 0 0 2 0 0 0 1 0 0 2 0 0 0 0 1 0 1 1 1 2 0 1 0 0 2 1 1 1 2 0 0 2 1 2 1 0 2 0 0 0 0 2 0 0 0 0 0 2 0 0 1 1 0 0 0 0 0 2 0 0 0 0 0 1 2 1 1 0 1 0 0 0 0 0 1 0 0 1 2 0 2 1 1 1 1 0 1 0 0 0 1 1 0 0 1 0 1 2 1 1 1 0 2 1 2 2 0 0 1 0 0 0 0 0 0 1 0 1 0 0 0 0 0 0 1 0 1 1 2 1 0 0 2 2 0 2 1 1 2 0 2 2 1 1 1 1 0 2 0 2 1 1 1 1 2 1 1 0 0 1 0 0 0 0 0 1 1 1 0 0 0 1 0 0 1 0 2 2 0 0 2 0 1 1 0 0 0 0 0 0 0 0 1 1 0 0 0 1 0 1 2 1 1 0 0 0 2 0 1 1 1 1 1 2 1 0 2 0 0 0 0 0 1 0 1 1 0 2 1 1 1 1 0 2 0 0 1 1 1 1 1 0 0 0 0 1 1 0 0 0 0 0 1 0 2 1 0 1 1 0 0 1 0 2 1 0 1 0 0 1 0 0 0 0 2 0 1 1 0 0 0 1 0 2 2 2 1 1 0 0 0 0 0 0 1 1 0 0 0 0 1 0 2 0 0 1 1 0 1 2 0 0 1 2 2 1 2 2 2 1 1 2 0 0 1 1 1 2 0 1 2 2 1 1 1 1 0 2 2 1 0 0 1 1 1 2 1 1 2 0 2 2 0 0 1 1 2 0 0 2 0 2 0 0 1 1 2 1 1 0 1 0 2 0 0 0 1 0 0 2 0 2 1 1 0 2 0 1 1 2 1 1 1 1 0 1 0 1 1 2 0 0 0 1 1 0 0 1 1 1 1 1 0 0 2 2 0 0 0 0 0 0 0 1 1 1 0 1 1 0 1 1 1 0 0 1 2 1 0 1 2 0 0 0 1 0 0 0 0 1 0 0 0 0 0 1 0 0 0 0 0 0 0 0 0 2 1 0 1 1 0 0 0 2 0 1 0 0 0 0 0 0 0 0 0 1 2 1 0 0 0 2 0 2 2 1 2 0 0 2 0 2 0 0 1 1 2 1 0 0 0 0 0 0 0 1 1 2 2 0 0 0 0 0 1 2 1 1 1 0 0 1 0 1 1 0 0 0 1 2 0 1 0 1 1 1 1 1 1 1 2 0 1 1 1 0 0 0 1 1 0 1 0 0 0 0 1 0 1 0 0 0 0 1 0 0 0 2 1 0 1 0 1 2 2 0 0 0 1 0 2 1 0 2 0 0 2 0 0 1 1 1 0 1 1 0 0 1 0 0 0 0 0 0 0 0 0 0 2 0 0 0 2 1 0 1 2 0 1 2 0 0 2 1 1 0 0 0 0 1 0 1 0 0 0 2 0 2 0 2 0 1 2 1 1 0 1 1 0 1 0 2 0 0 1 1 2 0 0 2 2 0 1 1 1 2 2 2 1 0 1 1 0 2 0 2 0 0 0 2 2 0 1 1 1 1 0 0 2 0 2 2 1 0 1 0 0 0 1 0 0 0 2 0 1 0 2 0 1 0 0 0 0 1 0 0 0 0 2 0 0 0 0 2 0 0 0 2 2 2 2 0 1 0 0 0 1 1 0 0 2 1 0 1 2 2 2 0 0 1 0 1 1 0 1 1 0 0 1 2 1 0 0 1 2 1 1 1 1 1 0 0 2 0 2 0 0 1 0 0 1 0 1 2 0 0 1 1 0 0 0 0 2 2 0 1 0 0 0 0 2 0 0 0 1 0 2 1 0 1 2 0 0 1 0 0 0 1 2 2 1 0 0 0 0 2 2 2 0 0 0 0 0 0 0 0 0 0 0 1 0 0 0 0 0 0 0 0 0 0 1 0
146 1 1 0 0 0 0 1 1 2 2 0 0 1 0 0 0 0 1 0 0 0 0 0 0 0 2 1 1 0 1 0 1 2 0 0 1 1 0 0 1 0 1 1 0 0 0 0 1 0 0 0 1 0 0 1 0 0 1 0 0 1 1 1 0 0 1 1 2 0 0 0 2 0 1 2 1 1 2 1 1 0 1 0 1 0 0 0 0 2 0 0 1 0 0 0 0 1 0 1 1 0 0 0 2 0 2 0 0 2 0 0 0 1 1 1 0 0 0 2 2 0 1 1 0 0 0 0 2 1 0 0 1 0 0 0 1 0 0 1 1 0 0 0 2 2 0 0 1 1 0 0 0 0 0 0 1 1 2 1 0 0 0 0 1 2 1 0 2 0 0 2 1 2 1 1 1 0 1 2 0 2 0 2 2 1 1 0 0 0 0 0 1 1 1 1 0 1 0 0 0 0 0 0 2 2 2 0 1 0 2 2 1 1 0 0 0 2 1 1 1 1 0 2 0 0 1 1 1 1 1 0 0 0 1 0 2 2 0 0 0 1 2 1 2 2 0 0 2 0 0 0 0 0 0 0 0 0 0 0 0 0 0 1 1 0 1 0 1 1 0 1 1 2 0 1 1 1 1 0 1 1 0 1 2 1 0 1 0 2 1 2 0 2 2 0 0 1 0 1 0 1 0 0 0 0 0 0 2 1 0 2 0 0 2 0 2 0 0 2 0 0 1 1 1 0 1 0 0 0 0 2 0 0 0 0 0 1 0 0 1 0 2 0 1 0 2 0 0 2 2 0 0 1 0 1 0 0 0 1 0 0 0 1 0 0 0 1 2 0 2 0 0 2 0 0 1 2 0 2 1 1 0 0 1 0 0 0 0 1 0 0 1 0 1 1 1 1 0 0 0 0 0 2 2 1 0 1 1 1 0 1 0 0 0 0 0 0 0 0 0 2 1 1 1 2 1 0 0 1 2 1 0 1 1 1 0 2 0 0 0 0 0 2 1 2 2 0 1 0 0 0 1 1 1 1 1 2 1 1 1 1 0 0 1 1 1 1 0 0 0 1 1 1 2 2 0 2 0 0 0 0 1 1 1 1 0 1 2 1 0 2 0 2 2 1 2 2 2 2 0 0 2 2 2 0 2 1 1 0 1 1 1 2 0 0 0 0 0 2 1 1 0 0 0 1 1 2 0 2 0 2 2 1 1 0 0 0 1 1 2 0 0 0 0 1 0 2 1 0 0 0 1 0 0 0 0 1 0 1 0 0 0 0 0 0 0 1 1 0 0 1 1 0 0 1 2 0 0 0 2 0 0 0 1 1 1 1 0 1 0 0 0 0 0 0 0 0 0 0 0 2 0 0 1 1 1 0 0 0 0 0 0 0 0 0 0 0 1 0 0 0 0 1 0 0 1 1 0 0 1 1 0 2 1 2 2 0 0 0 0 0 0 1 1 0 2 1 0 1 0 2 1 1 1 1 1 2 2 0 0 0 1 1 0 1 0 2 1 1 1 1 0 0 0 1 1 1 1 1 1 1 0 2 2 1 1 1 0 1 1 0 0 0 1 0 0 1 1 1 0 1 0 1 2 0 0 1 1 0 0 0 0 1 0 1 0 1 1 0 0 0 0 2 2 2 0 0 0 0 1 0 1 1 1 1 1 0 0 1 0 0 1 0 1 0 0 0 0 0 0 0 1 0 0 0 1 0 2 0 0 0 2 2 0 1 2 0 2 1 0 0 0 2 2 0 0 0 1 1 0 0 1 1 1 1 0 2 0 2 0 1 1 1 2 1 1 1 0 1 0 2 0 0 1 1 1 1 0 2 1 0 1 1 1 2 2 2 0 0 0 0 0 0 0 1 0 0 0 2 0 0 0 0 0 2 0 0 2 0 1 1 0 0 0 0 0 0 0 0 0 0 1 0 0 0 0 0 0 1 1 0 0 0 1 0 1 0 2 0 0 0 0 2 0 1 0 1 2 2 2 0 1 0 0 0 1 0 0 1 2 1 1 1 2 2 2 0 0 1 0 1 2 0 0 1 0 0 0 0 0 0 0 0 0 0 2 1 1 1 0 1 2 0 1 0 1 0 0 0 2 1 0 1 0 0 0 0 2 0 0 0 2 1 1 0 0 0 1 0 1 1 0 0 2 0 2 0 0 0 2 0 0 0 0 0 1 0 1 1 0 0 0 0 1 1 1 2 0 0 0 0 1 1 0 1 1 0 0 0 0 0 0 2 0 1 0 1 2 0 0 1
147 1 1 0 0 1 1 1 1 2 2 0 0 0 0 0 0 0 2 0 2 1 0 0 0 0 0 2 2 0 2 1 0 0 0 1 2 1 0 0 2 1 0 0 0 0 2 0 0 2 2 2 0 0 0 1 0 0 2 1 1 1 1 0 0 0 2 0 1 0 0 0 2 2 2 2 0 1 2 1 1 0 2 0 1 0 0 0 0 2 0 0 1 1 1 0 1 1 0 0 2 0 1 0 2 0 2 0 0 0 0 1 1 1 1 1 1 0 1 1 1 0 1 1 0 1 0 0 1 1 0 0 0 0 0 0 0 0 0 1 2 0 1 0 0 1 0 0 1 2 0 0 0 1 1 1 0 1 0 1 0 0 0 0 0 2 0 0 0 0 2 0 2 1 2 1 2 0 0 0 0 1 0 1 0 0 0 0 0 0 0 0 0 0 2 0 2 2 0 0 0 0 0 2 2 1 1 1 1 0 0 2 1 0 1 0 0 1 1 1 1 2 1 2 0 0 2 0 1 0 1 0 0 1 1 2 0 2 0 1 1 1 2 0 1 1 0 0 1 1 1 1 0 1 0 1 2 0 0 0 0 0 1 1 1 0 0 0 1 1 0 1 0 0 0 0 1 0 2 0 0 1 0 1 1 1 2 2 0 2 0 0 0 2 2 1 0 1 1 1 0 0 1 1 1 0 1 1 0 0 0 0 0 0 1 1 2 0 0 2 0 1 1 1 1 0 1 0 0 0 0 1 0 0 0 1 1 1 1 2 1 1 0 0 0 2 0 0 1 1 1 0 0 2 0 0 0 0 0 0 1 1 0 0 0 0 0 1 2 0 2 0 0 2 0 0 1 1 1 1 2 1 0 0 1 0 0 0 0 0 0 0 0 0 1 1 0 0 0 0 0 0 0 2 2 1 0 2 0 1 0 0 1 0 1 0 0 1 0 0 0 0 0 1 1 2 1 0 0 0 0 0 1 1 1 0 1 1 0 0 1 0 2 1 1 2 1 1 2 2 0 0 1 2 1 0 1 1 1 0 0 0 0 0 1 1 1 1 0 0 0 1 2 2 1 0 1 1 2 0 1 1 1 0 1 2 0 0 1 0 0 1 0 0 0 0 1 0 0 2 0 1 1 1 1 1 2 2 0 0 0 2 1 1 0 0 0 1 0 1 1 2 0 0 0 2 0 1 1 2 0 1 2 1 2 0 1 0 0 2 0 0 0 0 0 0 0 1 2 2 1 1 0 0 2 1 1 0 0 0 1 0 1 2 0 0 2 1 1 1 1 2 0 0 0 0 0 1 0 1 2 0 0 0 0 0 0 0 0 0 0 0 0 0 0 1 0 0 0 0 0 1 0 0 0 2 1 1 0 2 0 0 1 0 0 0 1 0 0 0 0 0 0 0 0 0 1 1 0 0 0 0 0 1 1 0 1 0 1 2 1 1 2 2 0 0 1 1 0 1 0 2 0 0 1 1 2 2 2 0 0 0 0 1 1 1 1 2 0 0 0 2 0 0 0 0 0 0 1 1 0 1 0 2 1 1 2 0 1 2 2 0 0 0 0 0 0 0 1 1 0 1 0 1 1 1 1 2 2 1 1 1 0 1 0 1 0 1 0 0 0 0 1 2 1 1 0 0 1 0 1 1 0 2 1 0 1 0 0 0 0 0 0 0 0 0 0 2 0 0 0 0 0 0 0 0 0 0 1 0 0 0 0 1 1 1 2 0 2 1 1 2 0 0 0 0 0 0 1 1 0 1 0 0 0 1 0 1 0 2 1 0 0 0 0 0 0 0 0 0 1 1 0 0 1 1 1 1 1 2 1 0 2 2 0 2 2 2 1 1 1 2 0 1 0 1 0 0 0 2 0 1 1 1 0 1 0 0 0 0 0 0 0 0 0 0 0 0 1 0 0 1 1 0 0 1 1 0 0 0 0 1 0 0 0 2 0 0 1 0 0 0 0 2 0 1 0 0 1 2 2 0 0 1 0 0 1 1 0 0 1 2 1 1 2 2 2 0 0 0 0 1 1 0 2 2 1 2 0 1 1 0 1 0 1 1 1 0 1 0 0 0 2 2 2 0 2 1 1 0 1 1 0 2 0 0 0 0 0 0 0 0 1 2 0 0 0 0 0 0 1 1 2 0 1 0 1 0 0 1 1 1 0 2 0 1 1 1 2 2 1 0 0 0 1 0 1 2 0 0 0 0 0 0 0 1 1 0 0 0 0 0 1 2 0 0 0 0 1 0 0 0
148 1 1 1 0 0 1 0 0 2 2 0 0 0 0 0 0 0 1 1 1 2 0 0 0 0 1 0 2 1 1 1 2 1 1 1 2 1 0 0 1 0 0 1 0 1 0 0 0 0 0 1 1 0 0 0 0 0 1 1 0 0 0 0 0 1 0 0 1 0 0 1 2 1 1 2 1 2 2 0 0 0 2 0 1 0 0 0 0 2 0 0 0 0 0 0 0 1 0 0 0 0 0 0 2 1 2 1 1 0 0 1 0 0 0 0 0 0 1 1 1 0 2 2 0 2 0 0 2 2 0 2 0 0 0 0 0 0 0 1 0 0 0 0 0 0 0 0 0 1 0 1 0 0 0 0 0 0 0 1 0 0 0 0 1 2 1 0 1 2 0 0 0 2 1 1 1 0 2 2 0 2 1 1 1 1 1 1 0 0 0 1 1 1 1 1 1 2 0 1 0 1 0 0 2 1 1 0 0 0 1 1 1 0 2 0 0 0 2 0 2 0 0 2 0 0 0 0 1 1 0 0 1 1 0 0 0 2 0 0 0 0 1 0 2 2 0 0 2 0 0 0 1 0 0 2 1 1 1 1 1 1 0 0 0 0 0 0 1 1 0 2 0 0 0 0 0 0 2 0 0 2 1 1 1 1 0 0 0 1 1 1 0 2 2 0 1 0 0 0 0 0 0 0 0 1 1 2 1 0 1 2 0 0 1 0 2 0 0 1 0 0 1 0 1 0 2 0 0 0 0 2 0 0 0 0 0 1 1 1 1 1 2 0 0 1 1 1 1 1 1 1 1 1 1 1 0 0 0 0 0 0 1 0 1 0 0 2 1 1 1 1 1 2 0 0 2 1 1 1 2 1 0 0 0 0 0 0 0 0 0 1 0 0 2 0 0 2 1 1 0 1 0 2 2 1 0 0 0 0 0 0 0 0 1 0 1 0 1 0 1 1 0 2 0 1 0 0 0 1 2 1 0 2 1 1 0 2 0 1 1 0 2 0 0 2 1 0 1 0 0 0 1 1 1 1 1 0 0 0 0 0 1 1 1 2 2 2 0 0 1 1 0 0 1 0 1 1 2 1 0 0 2 1 2 1 0 1 2 0 2 1 0 1 0 1 0 1 1 2 0 2 0 0 0 2 2 1 2 0 1 1 2 0 0 0 0 0 0 1 0 2 0 0 0 1 1 1 0 1 1 1 2 1 0 0 1 0 0 1 0 0 0 1 0 0 0 1 1 1 1 1 0 0 2 0 0 1 0 1 1 0 1 1 0 1 0 0 0 0 0 2 0 0 0 0 2 0 0 0 2 0 0 0 0 1 2 1 0 2 1 0 0 0 1 1 0 0 0 0 0 1 0 0 0 1 1 0 1 0 1 0 0 0 0 0 0 0 0 0 0 0 0 0 0 1 1 2 0 0 2 1 0 1 2 0 2 2 1 1 1 0 0 0 2 0 2 0 1 0 0 2 1 2 2 0 0 2 1 0 0 0 1 0 1 2 0 1 1 0 0 1 1 0 0 0 1 0 2 2 0 1 0 2 2 1 2 1 1 1 1 0 1 0 1 0 0 1 2 2 0 2 0 1 1 0 1 2 2 0 1 1 0 0 0 0 0 2 1 0 0 0 1 2 1 1 0 0 0 0 0 0 0 2 0 0 1 0 1 1 0 0 1 0 1 0 0 0 0 0 0 0 1 0 0 0 1 0 1 0 0 0 1 1 0 0 1 0 2 2 0 0 0 1 1 0 0 0 1 1 0 1 0 0 1 1 0 2 2 2 0 2 2 0 2 0 0 0 0 1 0 2 0 0 2 2 1 0 0 1 1 1 1 1 1 2 2 2 1 0 1 1 0 0 0 0 0 0 0 1 0 0 2 2 0 2 0 0 0 0 0 0 1 0 1 1 0 0 0 0 0 0 0 0 0 0 0 0 0 0 0 0 1 0 0 1 0 0 2 0 0 0 2 0 0 0 0 2 1 1 2 0 2 0 0 0 0 0 0 1 1 1 0 2 2 2 2 0 0 0 0 2 1 0 2 2 0 0 0 1 1 0 0 0 2 1 1 1 2 1 0 1 1 1 1 0 0 1 0 1 2 0 0 1 0 0 0 0 1 0 0 0 2 0 0 1 0 0 2 1 1 0 1 0 0 0 2 1 1 1 0 2 0 2 0 0 0 0 0 2 0 2 0 0 0 1 1 1 1 0 0 0 1 1 0 1 1 1 0 0 1 1 0 2 1 0 0 0 0 0 0 0
149 1 1 0 0 0 0 2 0 0 0 1 0 0 0 0 0 0 0 2 1 2 0 1 1 1 1 2 2 0 2 1 1 1 0 1 1 1 0 0 0 0 0 1 0 1 0 0 0 0 0 1 0 0 1 0 0 0 2 1 1 0 1 0 0 2 0 1 1 0 0 2 2 0 2 2 0 1 1 0 1 0 2 0 1 0 0 0 0 2 0 0 0 0 1 0 1 0 0 0 2 0 2 0 2 0 2 0 0 0 0 2 0 2 2 2 0 0 1 1 1 0 2 2 0 1 0 0 0 0 1 0 0 0 0 0 0 0 0 1 2 0 0 0 0 0 0 0 1 2 0 0 0 1 0 0 1 0 0 2 1 2 0 0 2 2 0 0 1 0 1 0 1 2 2 2 1 0 0 0 0 0 1 2 1 1 1 0 0 0 0 0 0 1 1 0 2 1 0 0 0 1 0 1 2 1 1 0 1 1 0 1 1 0 1 0 0 0 0 0 2 2 0 2 0 0 1 2 1 1 0 0 0 0 2 0 1 1 0 0 0 0 2 0 1 1 0 0 2 0 0 0 0 0 0 1 0 0 0 0 0 0 0 0 1 0 1 0 1 0 1 0 1 1 0 1 0 1 2 0 1 1 1 2 1 1 0 1 0 2 1 1 0 2 2 0 2 0 0 0 0 0 0 0 0 0 0 2 1 0 0 1 0 0 2 0 1 0 1 0 2 2 2 2 1 0 0 0 0 0 0 0 0 0 1 0 0 0 0 0 1 1 2 0 0 1 1 0 0 0 0 1 1 2 1 0 1 0 0 2 0 0 2 0 2 1 0 2 2 0 2 0 0 2 0 0 0 2 0 2 0 0 0 0 0 0 0 1 1 0 1 1 0 0 2 1 0 0 1 1 0 1 0 1 0 0 1 0 0 2 0 0 0 0 2 0 2 0 0 0 0 1 1 1 1 2 1 1 0 1 2 2 0 0 0 0 0 0 0 0 2 0 1 0 0 1 1 0 0 2 0 0 1 1 1 1 1 1 1 0 0 1 0 0 0 1 1 1 0 0 0 1 2 2 2 2 0 2 2 0 1 0 0 0 2 1 0 2 2 0 1 2 0 1 2 2 0 2 2 2 0 1 1 1 1 0 2 0 0 0 0 2 1 0 0 0 0 1 0 1 1 2 2 2 0 2 0 0 0 1 1 0 0 0 0 0 1 1 1 1 0 0 0 1 1 0 0 0 2 2 1 1 1 0 2 1 0 0 0 1 1 0 1 1 0 0 1 1 0 0 0 2 0 0 0 0 1 0 0 0 2 0 0 0 1 1 2 0 1 2 0 0 0 0 0 1 0 0 0 0 0 2 1 2 0 2 1 0 0 1 1 0 0 1 0 1 1 0 1 2 2 2 0 0 0 0 1 1 0 0 2 1 0 2 1 0 2 0 1 1 2 2 0 1 1 1 2 0 0 0 0 2 0 1 1 0 1 2 2 1 0 0 0 1 1 1 1 2 1 0 0 1 0 0 0 0 0 1 1 1 1 0 1 2 1 1 1 0 2 2 2 0 1 0 0 0 0 0 0 0 0 0 0 0 1 0 2 2 2 0 1 1 0 0 0 0 0 2 1 0 0 0 1 2 2 2 0 0 0 0 1 0 1 1 2 2 0 0 0 0 0 0 0 1 1 0 1 0 0 0 0 0 0 0 0 0 1 0 1 0 0 0 1 0 0 0 1 1 1 2 0 1 1 0 0 0 0 2 0 2 0 1 0 0 0 0 1 2 0 2 0 0 1 1 2 1 1 0 0 0 1 1 2 0 0 1 1 0 0 2 2 0 0 0 0 0 1 1 2 0 0 2 0 1 0 1 0 0 0 2 0 1 0 0 0 1 0 0 0 0 0 0 1 0 1 0 0 1 0 1 0 0 1 0 0 0 0 0 1 0 1 0 0 0 0 1 1 0 2 0 0 0 0 2 0 0 1 1 1 2 2 0 2 0 0 0 0 0 1 0 2 1 0 0 2 2 2 0 0 0 0 1 1 0 1 1 0 0 0 2 1 0 0 0 0 0 2 0 2 0 0 0 2 1 1 1 1 0 0 0 2 1 0 1 0 0 0 1 0 1 0 0 2 1 0 1 0 0 2 1 1 0 1 0 1 0 1 1 0 1 1 1 0 1 0 1 0 0 0 0 0 0 0 0 0 0 0 0 2 0 0 0 0 0 0 0 0 0 0 1 0 0 0 1 0 1 0 0 1 1 0 1
150 0 2 0 0 0 0 0 0 2 2 0 0 1 0 0 0 0 1 1 0 2 0 1 1 1 1 2 1 1 2 1 0 2 0 0 1 1 0 0 0 0 1 1 0 0 1 0 1 0 0 2 0 1 1 0 0 0 0 1 1 1 1 0 0 0 0 1 1 1 0 2 2 0 1 2 1 2 2 0 0 0 2 0 1 0 1 1 1 2 1 2 1 0 0 0 0 0 0 0 2 0 0 0 2 1 2 0 0 0 0 0 1 2 2 2 1 0 1 1 1 0 1 1 0 2 0 0 2 0 2 0 0 0 0 0 0 0 0 0 1 0 0 0 1 1 1 0 0 1 0 0 1 0 0 0 1 0 1 2 0 0 0 1 1 2 0 1 1 2 0 1 0 1 1 0 1 0 0 0 0 0 0 1 1 0 0 1 0 0 0 1 0 0 1 1 0 2 0 0 0 0 0 1 2 0 1 1 1 0 0 1 1 0 1 0 0 1 2 0 2 1 1 2 0 0 1 0 0 0 0 0 0 0 1 0 0 2 0 0 0 0 1 0 0 0 0 0 1 1 1 1 0 0 0 0 0 1 1 0 0 0 0 0 0 0 0 0 1 1 1 1 0 0 0 1 0 0 2 0 0 2 1 1 1 1 0 1 0 2 1 2 0 2 1 0 1 2 0 1 0 0 0 0 0 0 0 2 0 1 0 1 0 0 0 0 2 1 1 1 1 1 2 2 2 0 0 0 0 0 0 2 0 0 0 0 0 1 0 1 1 1 1 0 0 0 1 0 0 0 0 0 0 0 0 2 0 0 0 1 0 0 2 0 2 1 0 2 2 0 2 0 0 2 0 0 2 1 1 1 1 0 0 2 0 0 1 0 0 0 0 0 0 0 2 0 0 0 1 1 0 1 0 2 2 0 0 1 0 1 0 0 0 0 1 1 0 1 0 0 0 1 1 0 1 1 0 0 2 0 1 1 0 2 0 0 1 1 0 1 0 0 1 2 2 2 2 0 0 2 0 0 2 2 2 2 2 2 0 2 2 2 1 0 0 1 0 2 0 0 0 0 0 0 2 1 1 2 2 0 0 0 1 0 1 2 0 0 1 0 0 1 1 0 1 0 1 1 1 2 0 0 1 1 1 1 2 2 0 0 0 1 1 1 0 0 0 1 0 1 1 2 2 2 0 2 0 0 1 1 0 2 1 0 1 0 1 0 1 1 0 0 0 1 1 0 0 1 1 1 0 0 2 0 1 0 0 1 1 0 0 1 1 2 0 0 2 2 2 0 1 1 0 0 0 0 2 0 0 0 2 0 1 0 1 1 2 0 2 2 1 0 1 0 0 0 0 0 0 0 0 0 1 0 0 0 0 0 0 0 1 0 0 1 1 1 0 0 0 0 0 0 0 0 0 1 1 1 0 0 0 1 0 1 1 2 2 0 0 2 0 1 0 0 1 1 2 0 0 0 0 2 1 1 2 0 1 2 2 0 0 0 2 1 1 2 1 2 0 0 0 0 0 0 0 2 2 1 0 0 1 0 0 2 2 2 2 0 1 1 2 1 1 0 1 0 0 0 2 2 0 2 0 0 1 0 2 1 2 0 0 1 0 0 0 1 0 1 0 0 0 0 0 1 0 2 1 0 0 0 1 0 0 2 1 1 1 0 0 2 2 2 0 0 0 1 0 1 0 1 1 1 1 0 0 1 0 1 2 1 1 0 1 1 0 0 1 0 2 1 1 0 0 0 0 1 0 0 1 0 0 0 0 0 0 1 0 1 0 2 1 0 1 1 2 1 1 0 0 0 0 0 0 1 1 1 1 2 0 2 0 0 1 1 0 1 2 2 2 0 2 2 0 0 0 0 0 0 0 2 0 0 2 2 0 2 0 0 2 0 1 1 0 0 0 0 0 0 0 1 0 0 1 0 1 0 1 0 0 0 1 0 0 0 0 1 1 0 1 0 0 0 1 1 0 0 0 0 2 2 2 0 2 0 0 0 0 0 1 0 1 2 1 1 1 1 1 0 0 0 0 1 0 0 2 1 1 0 0 1 0 0 0 1 1 0 2 0 1 0 0 0 2 1 1 0 2 2 0 1 2 0 0 1 0 0 0 1 0 2 0 0 1 1 0 0 0 0 0 0 0 2 2 0 0 0 0 0 0 2 1 0 0 1 0 0 1 0 0 1 0 1 0 0 0 1 1 0 1 1 0 0 1 1 0 1 1 0 1 0 1 0 0 1 1 0 0 0 2 0 1 0
151 1 0 0 0 2 2 2 1 1 1 0 1 1 0 0 0 0 2 0 1 0 0 2 0 0 0 0 1 1 2 0 1 2 0 0 1 1 0 0 0 0 0 1 0 1 0 0 0 1 1 1 0 0 0 1 0 0 1 1 0 2 2 0 0 1 0 0 1 0 0 1 1 0 0 1 1 0 1 0 0 0 1 1 1 0 1 1 1 2 0 1 1 0 1 0 1 0 0 0 2 0 0 1 2 1 1 0 2 1 0 2 2 2 2 2 2 0 0 2 2 0 1 1 0 1 1 1 1 1 0 0 0 0 0 0 0 1 1 0 1 1 0 0 2 2 2 0 1 2 0 1 0 0 0 2 1 0 1 1 1 1 0 1 0 1 0 2 0 0 1 0 0 1 1 0 1 0 1 1 0 2 0 0 0 0 0 0 0 0 0 0 0 0 1 0 0 2 0 0 0 0 0 1 2 1 1 0 1 0 0 1 2 1 1 0 0 0 1 0 2 1 0 1 1 1 1 1 1 1 1 0 0 0 1 0 1 2 0 0 0 0 2 1 2 2 0 0 2 0 0 0 0 1 0 0 1 1 0 0 0 0 0 0 1 0 1 0 1 1 0 1 0 0 0 0 0 2 2 0 1 2 1 2 2 1 0 2 2 2 0 1 1 2 2 1 0 1 0 0 0 0 0 0 0 0 0 2 0 0 1 1 0 0 1 0 2 1 1 0 2 1 1 0 1 0 1 0 2 0 0 1 0 0 0 0 0 0 0 0 0 0 1 0 0 2 0 0 0 1 1 0 1 2 1 0 2 0 0 2 0 0 1 0 1 0 0 2 1 1 1 1 1 2 0 2 2 1 1 1 0 0 0 1 0 0 0 1 1 0 0 0 1 0 1 1 1 1 0 0 0 0 0 2 1 0 1 0 0 1 0 0 1 0 0 0 0 1 0 0 0 1 1 0 2 2 1 0 0 1 1 1 0 2 0 0 0 2 0 0 2 0 1 0 0 1 1 0 2 1 0 1 0 2 1 0 1 1 0 1 1 1 1 1 1 2 2 0 0 0 0 2 2 2 1 1 0 2 2 0 2 1 1 1 2 0 0 2 2 0 0 2 0 2 0 0 1 1 1 2 0 0 1 1 1 1 2 0 0 0 0 1 1 0 1 0 0 0 0 1 0 2 0 0 0 1 0 2 0 2 0 1 0 0 0 0 0 0 1 1 2 0 0 1 1 1 0 2 0 0 0 0 0 0 1 1 0 1 1 1 1 0 0 2 0 0 2 0 0 1 0 1 2 0 0 2 2 1 0 1 1 0 0 0 1 1 1 1 0 1 0 1 1 1 1 0 1 0 1 0 0 1 0 1 0 2 1 0 0 0 0 0 0 2 1 2 0 0 1 1 0 1 0 2 1 0 1 1 0 0 0 1 1 1 2 0 1 0 1 2 1 1 0 0 2 0 2 1 1 0 0 1 2 1 2 0 2 2 2 0 0 0 0 0 1 2 2 2 1 0 0 1 0 2 2 0 0 0 0 0 0 0 0 0 0 0 0 0 0 1 1 0 0 0 0 0 0 0 1 2 0 1 0 1 2 0 1 2 2 0 0 0 0 0 0 1 0 2 0 0 0 0 1 2 1 1 0 1 1 0 1 0 0 2 2 2 1 1 0 2 1 1 1 0 1 0 0 1 0 1 1 1 0 0 0 0 0 0 2 0 0 0 1 1 0 0 2 1 1 2 0 0 0 0 0 0 0 0 2 0 1 0 0 0 0 0 1 2 0 2 0 0 0 1 1 1 0 0 1 2 0 1 0 0 1 1 1 0 0 2 2 0 1 1 1 1 1 1 2 0 1 2 0 1 0 1 0 0 0 2 0 0 1 1 1 1 0 0 0 0 0 0 1 0 1 0 0 0 1 0 0 0 1 0 2 0 1 0 0 0 0 0 0 0 0 0 1 1 1 0 0 0 1 1 0 1 0 0 2 2 2 0 2 0 0 0 1 0 0 1 1 1 0 1 2 2 2 0 0 0 0 1 2 0 1 1 1 1 0 2 0 0 0 0 2 2 1 1 0 1 0 1 1 1 2 0 2 1 1 0 1 0 0 1 0 0 1 2 0 0 0 1 2 1 0 0 1 2 0 2 0 0 2 0 1 0 1 0 0 0 0 0 0 0 1 1 1 0 0 0 0 0 0 0 0 0 0 2 1 0 0 0 0 1 0 1 0 0 1 0 1 1 0 2 0 1 0 0 0 0 0 2
152 0 1 0 0 0 0 2 0 0 0 1 0 1 1 0 0 0 1 1 0 2 0 0 0 0 0 0 2 1 1 1 0 1 0 0 2 1 0 0 1 0 0 0 1 0 1 0 0 1 1 1 0 0 0 1 0 0 1 2 0 1 1 1 0 0 0 0 0 0 0 2 2 0 1 2 1 1 2 0 1 0 1 1 2 0 0 2 2 2 1 1 0 0 0 0 0 1 0 1 1 0 0 0 2 1 2 0 0 0 0 0 0 2 2 2 0 0 0 1 2 0 2 2 1 1 0 0 2 0 1 0 0 0 0 0 0 0 0 1 1 0 0 0 0 0 0 0 0 0 0 0 0 0 0 0 0 1 1 0 0 0 0 0 1 1 0 1 1 1 0 1 0 1 0 1 1 1 0 0 0 0 1 2 1 1 1 1 1 1 1 2 0 0 1 0 0 1 0 0 0 1 0 1 1 1 1 0 0 0 0 1 2 0 2 1 0 0 0 2 0 0 0 1 1 0 0 2 1 1 1 1 0 0 1 0 0 2 0 0 0 0 2 1 2 2 0 0 1 0 0 0 0 0 0 1 0 0 0 0 0 1 0 0 1 0 0 0 1 0 0 0 0 0 0 1 0 1 1 0 1 2 0 2 2 1 0 1 0 2 1 1 0 2 2 1 1 1 1 1 0 0 1 1 1 0 0 1 1 0 0 1 0 1 0 0 2 2 0 0 2 0 2 2 2 0 0 0 1 0 0 0 0 0 0 0 0 1 0 1 2 1 2 0 0 0 2 0 0 2 2 0 0 2 0 0 0 0 0 0 1 1 2 0 2 1 0 1 2 0 2 0 0 2 0 0 1 0 0 2 2 2 0 0 1 1 1 0 0 0 0 0 0 1 2 0 1 0 1 1 0 1 0 2 2 1 0 1 0 1 0 0 0 0 0 0 0 0 0 1 0 1 0 1 1 2 1 1 0 0 2 0 0 1 1 0 0 0 0 0 2 0 0 0 0 2 1 1 2 0 0 0 1 1 1 1 1 1 0 0 0 0 1 1 1 2 1 2 0 1 1 1 0 0 2 0 2 2 2 1 1 0 0 0 2 0 0 0 1 1 0 1 0 1 0 0 1 1 1 2 0 0 2 2 1 1 1 0 0 0 0 1 0 1 1 0 0 0 0 0 0 2 0 0 1 2 0 2 0 2 0 2 2 1 0 0 1 0 1 1 0 0 0 0 0 0 0 1 1 2 0 1 0 0 1 0 1 0 0 0 0 0 2 2 0 0 2 0 0 1 0 2 0 0 0 0 1 1 0 1 1 0 1 0 0 0 1 0 0 0 0 0 1 0 0 0 0 0 0 0 0 2 0 0 1 1 0 0 0 2 0 0 0 0 0 0 0 0 0 0 0 0 0 0 0 0 0 1 0 0 0 2 0 2 1 1 2 0 1 1 2 1 0 0 0 2 2 1 0 0 0 0 0 0 0 1 2 2 2 0 0 0 0 0 0 2 1 2 1 0 0 1 1 0 0 1 1 0 1 1 0 1 0 0 0 1 1 0 0 0 2 0 0 1 1 0 0 0 0 1 1 0 0 1 1 0 1 2 2 0 0 0 0 1 0 1 0 0 0 0 1 0 0 1 2 2 0 0 1 0 1 1 0 2 0 0 1 0 0 1 1 1 0 1 1 0 0 1 0 0 0 0 0 0 0 0 0 0 1 0 0 0 2 1 0 1 2 0 2 1 1 2 0 0 0 0 0 0 1 1 0 1 0 0 0 1 1 2 1 2 0 1 2 0 2 0 1 1 0 1 0 2 0 0 1 1 0 0 0 2 2 1 1 2 0 2 1 1 1 0 2 2 0 0 1 1 0 0 0 2 0 1 1 0 0 1 0 1 1 0 1 1 2 0 2 0 2 0 0 0 0 0 1 0 0 0 1 0 0 0 1 0 0 0 0 2 2 0 1 0 2 2 1 1 0 0 0 1 1 2 2 0 0 0 0 0 2 0 0 0 2 1 2 0 1 0 1 0 0 0 0 2 0 0 2 2 0 0 0 1 1 0 0 1 1 1 1 1 2 1 0 1 1 1 1 0 1 1 1 0 1 0 0 0 1 0 1 1 0 0 0 0 2 1 1 2 0 0 1 1 0 0 0 0 2 0 2 2 0 2 2 0 0 0 1 1 1 0 0 1 0 0 0 0 0 1 1 0 1 0 0 0 1 1 0 0 1 0 0 1 0 0 0 2 0 0 0 0 1 0 0 0
153 0 1 0 0 0 1 0 0 2 2 0 0 1 0 0 0 0 1 1 1 2 0 0 0 0 0 2 2 0 2 1 0 1 0 0 1 1 0 0 1 0 1 1 0 0 1 0 0 1 1 1 1 0 0 0 0 0 0 1 0 0 2 2 0 1 1 0 0 0 0 1 1 0 0 1 1 2 2 0 2 0 2 0 1 0 0 0 0 2 0 0 1 1 1 0 1 0 0 0 2 0 0 1 2 0 2 1 1 1 0 1 0 0 1 1 1 0 0 2 2 0 1 1 0 1 0 0 1 1 0 0 0 0 1 0 0 0 0 0 1 0 0 0 0 1 0 0 1 1 0 0 0 0 0 0 0 2 0 0 0 0 0 1 0 1 0 0 0 0 1 2 0 1 1 0 1 1 0 0 0 0 1 1 1 1 1 1 0 0 0 1 2 2 2 0 0 2 0 0 0 0 0 0 2 2 2 0 1 0 1 2 1 0 1 1 0 1 2 0 2 1 0 2 0 0 1 0 0 0 0 0 1 1 0 1 0 2 1 1 1 0 2 0 2 2 1 0 2 0 0 0 1 0 0 2 2 1 1 1 1 2 0 1 1 1 0 2 0 0 0 2 1 0 0 0 0 1 1 0 0 1 0 1 2 0 0 2 0 2 1 1 0 2 2 1 0 0 2 2 2 0 1 1 1 0 0 2 0 0 0 1 0 0 0 0 2 0 0 0 2 2 2 0 2 0 2 0 0 1 0 0 0 1 0 0 0 1 1 1 1 1 1 0 0 1 1 0 0 0 0 1 1 2 1 0 0 0 0 2 0 0 0 0 0 0 0 2 2 0 1 0 1 2 0 2 2 2 0 2 1 0 0 0 1 1 1 0 0 0 0 1 1 0 2 0 1 0 1 1 0 1 0 2 2 1 0 1 1 1 1 1 0 0 1 0 1 1 1 0 0 1 0 0 0 2 1 1 0 1 1 1 0 1 0 0 0 0 0 0 2 0 0 2 0 2 2 0 1 0 1 1 0 2 0 0 0 2 2 1 1 2 1 0 0 1 0 2 0 0 0 0 1 1 1 0 1 2 2 0 2 1 1 1 2 0 0 0 2 0 2 1 0 1 2 1 1 2 2 2 0 0 2 1 2 1 2 1 0 0 0 2 1 1 1 0 0 1 0 1 1 2 0 0 0 2 1 0 1 2 0 0 1 1 0 2 2 1 1 1 0 0 0 0 0 1 0 2 0 0 0 0 0 0 2 2 0 0 0 0 0 0 1 2 0 0 2 0 0 1 0 0 0 0 0 0 0 0 0 1 2 0 0 0 1 1 2 0 1 2 0 0 1 0 0 0 1 1 1 0 1 0 0 0 0 2 2 1 0 2 0 0 0 0 0 0 1 0 0 0 0 0 0 1 0 0 0 2 0 0 0 2 1 2 1 0 2 0 0 0 2 0 1 1 1 0 1 2 0 0 0 2 2 2 2 0 0 2 0 1 1 0 2 0 1 1 1 1 1 0 0 1 0 1 1 0 0 1 2 2 1 1 0 2 2 1 2 0 0 2 2 0 0 0 1 0 0 1 1 1 0 1 0 1 0 0 0 2 2 0 0 0 0 0 0 0 0 2 0 0 2 0 1 2 1 1 1 0 0 0 1 0 0 2 1 1 0 0 0 0 0 0 0 0 0 1 0 1 0 1 1 1 0 0 0 0 1 0 1 0 0 0 2 1 0 0 2 1 0 2 0 0 0 0 0 0 0 0 1 1 0 1 0 0 0 1 0 2 1 2 0 2 2 1 1 0 1 0 0 1 0 2 0 0 2 1 0 0 1 1 1 0 0 0 1 1 1 1 0 0 0 0 0 1 0 1 0 0 0 2 0 0 1 1 0 0 0 0 0 0 0 0 0 0 0 0 0 0 0 0 0 0 1 0 0 1 1 0 0 0 0 0 0 0 0 1 0 0 1 0 0 0 1 1 0 0 0 1 1 1 2 0 1 1 0 0 1 1 1 0 1 2 0 2 2 2 2 0 0 1 1 0 2 0 1 1 0 1 1 1 1 0 0 1 0 0 1 1 2 1 0 1 2 1 0 0 1 0 0 0 2 0 0 2 0 0 0 1 0 1 1 1 2 1 1 2 0 0 0 0 1 1 1 0 1 1 2 0 0 0 0 2 0 1 1 1 1 2 1 0 0 0 0 0 0 1 1 1 2 2 0 2 0 0 0 0 0 0 0 1 0 0 0 2 1 0 0 0 0 0 0 0
154 1 1 0 0 1 1 1 0 1 1 1 0 1 0 0 1 0 1 1 1 1 0 0 0 0 1 1 2 1 1 2 1 1 0 0 2 1 0 1 1 0 0 1 0 1 0 0 0 0 0 0 1 1 1 0 0 0 1 1 0 1 2 2 0 1 1 1 1 0 0 0 2 0 1 2 0 1 2 1 1 0 2 0 1 0 0 1 1 2 1 1 1 1 1 1 1 2 0 1 2 0 0 0 2 1 2 1 1 0 0 1 0 2 2 2 0 0 0 2 2 0 1 1 0 1 0 1 1 1 0 0 0 0 0 0 0 0 0 1 0 0 0 0 2 1 0 0 0 2 0 0 0 0 0 0 0 1 1 1 0 0 0 0 0 1 0 1 0 0 1 1 1 2 2 2 1 1 0 0 0 0 0 2 1 0 1 0 0 0 0 0 1 0 2 0 1 2 0 0 0 0 0 1 2 1 1 0 1 1 0 0 1 0 2 0 0 0 1 1 1 0 1 1 0 0 0 0 0 0 0 1 0 1 1 0 1 2 0 0 0 1 2 2 2 2 0 0 2 0 0 0 0 0 0 0 0 0 1 1 1 1 0 0 1 0 2 0 2 2 0 0 0 0 0 2 0 0 1 0 0 1 1 1 2 1 0 2 0 2 2 0 0 2 1 1 0 0 0 2 0 0 1 1 1 1 1 2 0 0 0 1 0 0 1 0 2 0 0 1 0 1 2 0 2 0 1 0 1 0 0 2 0 0 0 0 0 0 0 0 0 0 2 0 0 1 1 0 0 2 2 0 0 2 0 0 1 0 0 0 0 0 2 0 2 0 0 2 1 1 1 1 0 2 1 1 2 2 1 1 2 1 0 0 0 0 0 0 0 1 0 0 1 0 2 0 1 0 0 0 0 0 0 2 2 1 0 0 1 1 0 0 1 0 1 0 1 0 0 0 0 0 0 0 1 1 0 0 0 1 1 2 1 0 2 0 0 1 0 0 1 0 1 1 1 2 1 0 2 0 0 0 0 2 1 0 1 2 0 2 2 1 0 0 0 1 1 1 0 0 0 1 2 2 2 0 2 0 2 0 0 0 1 1 2 0 0 0 1 0 1 1 0 1 0 0 2 2 1 1 1 0 1 1 1 1 2 0 0 0 0 2 1 0 1 0 0 1 0 1 1 2 2 2 0 2 0 0 0 1 1 0 1 0 1 0 0 1 1 2 1 1 0 0 0 1 1 0 2 2 2 2 1 0 2 1 0 2 0 0 1 0 0 2 1 1 0 1 1 0 1 0 1 0 0 0 0 0 0 0 2 0 0 1 0 0 1 1 0 2 0 1 1 0 0 0 0 0 0 0 0 2 0 0 0 2 1 0 0 0 2 0 0 0 0 0 0 0 0 0 0 0 0 1 0 1 1 2 0 0 0 1 0 2 1 1 2 0 0 0 1 0 0 0 1 2 2 0 1 0 0 1 0 2 2 0 0 1 1 0 0 0 2 1 0 1 1 2 0 0 0 0 0 0 0 0 0 1 1 1 1 1 1 2 1 2 1 0 0 2 0 0 1 1 0 0 0 0 2 2 0 1 0 1 1 0 1 2 2 0 0 0 0 0 0 1 0 0 1 0 0 0 0 2 2 2 0 0 0 0 1 0 0 2 0 0 0 0 0 0 0 0 0 1 1 0 1 1 0 1 1 1 1 0 0 0 2 0 2 1 1 1 1 2 0 1 2 1 0 2 0 0 0 1 2 2 1 1 1 1 0 2 0 0 0 0 2 2 0 2 0 1 1 1 2 1 0 1 0 1 0 2 0 0 2 0 0 0 0 1 1 0 1 1 0 1 2 1 2 1 0 2 0 1 0 1 0 0 0 1 1 0 0 0 0 1 0 1 1 0 1 0 1 0 1 0 1 1 0 0 0 0 0 0 0 0 0 0 0 0 0 0 0 0 0 0 0 0 1 0 0 0 1 1 0 0 0 1 0 2 1 1 2 0 0 0 1 0 1 0 1 1 0 2 1 0 1 0 0 0 0 0 1 0 2 2 0 1 0 1 1 1 0 1 1 1 2 1 2 0 1 0 2 2 0 0 1 1 0 0 2 0 0 2 0 0 0 1 0 1 0 0 1 2 1 0 1 0 1 0 1 0 2 0 0 0 0 0 0 1 1 0 0 0 2 2 2 0 0 1 0 0 0 0 1 0 1 1 1 0 0 0 0 0 0 0 0 0 1 0 1 0 0 1 0 0 0 0 0 0 0 0
155 1 2 0 0 0 0 1 0 2 2 0 1 2 0 0 0 0 0 2 0 2 0 0 0 0 0 0 0 1 2 1 0 0 1 1 1 1 0 0 1 0 0 0 0 0 0 0 0 0 0 0 1 1 0 1 0 1 0 1 0 1 0 0 0 1 1 0 1 0 1 2 2 0 1 2 1 1 1 0 1 0 1 1 2 0 0 0 0 2 0 0 1 0 1 0 1 2 1 1 1 0 0 0 2 2 2 1 1 0 0 1 0 1 1 1 0 0 1 1 1 0 1 1 1 0 0 0 1 1 1 0 0 0 1 1 0 0 0 0 2 0 0 0 2 1 0 0 0 1 0 0 0 1 0 0 0 0 0 0 0 0 0 0 1 0 0 1 0 0 0 1 2 2 2 2 1 1 0 0 0 0 1 1 1 1 1 2 0 0 0 2 0 1 2 0 1 1 0 0 0 1 0 0 2 2 2 0 1 0 0 1 1 0 1 0 0 0 0 0 2 2 1 2 0 0 2 1 0 0 0 1 0 0 1 0 1 2 0 0 0 0 2 1 1 1 0 0 2 0 0 0 1 0 0 1 1 0 0 0 0 0 0 0 0 0 0 2 2 2 0 0 0 0 0 0 0 2 2 0 1 1 1 2 2 2 1 1 0 1 0 0 0 2 2 0 1 0 0 0 0 0 0 0 0 0 0 1 2 0 0 0 0 0 0 0 2 1 1 0 1 1 2 1 1 0 1 0 2 2 1 1 0 0 0 0 0 2 0 0 0 0 2 0 0 2 0 0 1 0 0 0 1 2 1 0 0 0 0 0 0 0 1 1 1 0 0 1 2 0 2 0 1 2 1 0 2 2 0 2 0 1 0 0 1 0 0 0 0 0 1 2 0 0 0 2 0 1 1 1 0 1 0 2 2 0 0 1 1 1 1 1 2 0 1 2 0 1 0 1 0 2 0 0 1 2 2 0 1 0 2 1 0 2 2 2 0 1 0 0 0 0 2 1 1 2 1 0 2 1 0 0 0 1 1 0 1 2 1 0 1 0 1 1 1 2 2 1 0 0 0 0 0 0 1 1 0 1 1 0 0 0 2 1 1 1 0 2 2 0 1 2 0 1 0 0 2 1 1 2 0 1 1 1 1 1 2 0 0 0 0 2 1 0 1 0 0 1 0 2 1 2 0 1 1 2 0 1 0 1 1 1 1 0 0 1 1 2 0 2 1 1 0 0 0 1 0 0 2 2 1 1 0 0 1 1 0 0 0 1 1 0 0 0 0 0 0 1 1 0 1 1 0 0 0 0 1 0 0 0 2 0 0 0 0 0 0 0 0 0 0 0 0 0 0 0 1 1 2 0 0 0 0 0 0 1 1 0 1 0 1 0 0 1 1 2 0 0 0 0 0 0 0 1 0 1 1 1 0 0 0 1 0 1 2 0 1 0 0 2 0 1 0 1 0 2 2 1 1 1 0 1 0 1 1 0 2 2 1 0 0 0 1 0 1 2 0 2 0 2 1 0 1 0 0 0 0 2 2 2 2 1 0 0 2 2 0 1 0 0 2 1 1 0 1 0 0 0 1 2 0 2 0 0 1 0 1 2 2 0 0 0 0 0 0 0 0 1 2 0 0 0 1 2 2 1 0 0 0 0 2 0 0 2 0 0 2 0 0 1 1 1 0 1 0 1 0 0 0 0 0 0 2 0 0 1 0 0 1 0 0 0 2 1 0 0 2 2 0 2 0 1 1 0 0 0 0 0 0 2 0 2 0 0 0 2 0 1 1 2 1 1 1 1 2 1 1 0 0 0 0 2 0 0 1 1 0 0 0 1 1 0 0 0 2 2 2 1 2 0 1 2 0 1 0 1 0 0 0 2 1 1 1 1 0 1 1 0 1 0 1 1 1 1 1 0 1 0 0 0 0 0 1 0 1 0 1 0 0 0 1 0 0 0 0 0 1 0 0 0 0 0 1 0 0 0 0 1 0 1 1 0 2 1 1 1 0 1 0 0 1 1 0 1 2 1 2 0 0 0 0 2 2 0 1 1 1 1 0 0 1 0 1 1 2 2 1 1 2 1 0 1 2 2 0 0 1 1 0 0 2 0 1 1 1 0 0 0 0 1 0 0 2 1 1 2 0 0 0 0 2 0 0 0 1 0 2 1 0 2 1 0 0 0 1 2 1 1 0 0 0 0 0 0 0 0 1 1 1 0 0 0 1 1 0 0 2 0 0 2 0 0 0 1 0 0 0 0 1 0 0 0
156 1 2 0 0 0 0 0 0 2 1 0 1 1 0 0 0 0 0 1 1 1 0 1 0 0 1 2 2 0 2 1 1 1 0 0 2 1 0 0 1 0 0 0 0 0 2 0 0 0 0 0 0 0 1 0 0 0 1 2 0 0 2 1 0 1 0 0 2 0 1 2 2 1 1 2 1 2 2 0 0 0 2 0 1 0 0 1 1 2 1 2 0 0 0 0 0 0 0 0 1 0 1 0 2 0 2 1 1 0 0 1 1 2 2 2 0 0 1 1 1 0 1 1 0 1 0 0 1 1 0 0 0 0 0 0 0 0 0 1 1 0 0 0 0 1 0 0 0 0 0 0 0 0 1 0 1 0 0 2 1 0 0 2 1 1 0 1 0 1 1 1 1 2 2 1 1 1 0 0 0 0 1 2 1 1 1 1 0 0 0 1 0 0 2 1 2 2 0 1 0 1 0 1 1 0 1 0 2 0 0 2 1 0 1 0 0 0 1 1 1 0 0 2 0 0 0 0 0 1 1 0 0 0 2 0 1 2 0 1 1 0 1 0 2 2 2 0 2 0 0 0 0 0 0 1 1 0 0 0 0 0 0 0 0 0 1 0 2 1 0 0 1 1 1 1 0 0 2 0 0 1 2 2 2 1 1 2 0 2 0 0 1 2 1 1 0 0 0 1 0 0 0 0 0 0 0 1 1 0 1 0 0 0 2 1 2 0 0 1 1 1 0 0 2 0 1 0 2 2 0 0 0 0 0 0 0 1 0 0 0 0 2 0 0 0 2 1 1 1 1 1 0 1 0 1 1 0 0 0 1 1 1 0 1 0 0 1 2 0 2 0 1 2 0 1 2 1 1 1 2 1 0 2 0 1 1 0 0 1 0 0 0 1 2 0 1 0 1 1 0 1 1 1 0 0 1 1 1 1 1 1 0 0 2 0 1 1 0 0 0 1 0 2 0 1 1 2 0 0 2 0 0 2 1 1 0 0 0 0 2 0 0 2 0 2 2 0 2 0 0 1 1 2 1 1 1 1 1 0 1 2 1 1 1 2 2 2 0 0 0 0 1 1 1 0 1 2 2 1 2 0 0 0 2 1 0 1 2 0 1 1 0 1 0 0 2 1 1 2 0 1 0 0 0 1 1 2 0 0 0 1 1 1 1 0 1 0 0 0 0 2 1 1 1 1 1 0 0 1 1 1 1 1 2 1 1 1 1 1 0 0 0 2 2 1 0 0 2 2 0 0 1 0 2 1 0 0 0 0 1 0 1 1 0 0 1 1 1 1 1 0 0 0 0 1 1 0 0 0 1 0 0 0 1 0 1 1 0 2 1 0 0 0 0 1 0 0 0 0 0 1 0 0 0 2 2 0 0 1 0 0 0 1 0 0 0 0 0 0 0 0 0 0 0 2 2 0 0 0 0 2 0 2 0 0 2 0 1 1 2 1 1 1 1 0 2 2 0 0 0 2 0 2 2 0 0 2 2 0 0 0 0 1 0 1 2 2 1 0 0 1 1 0 0 0 1 0 0 0 0 0 0 2 1 1 2 0 0 1 1 1 0 0 0 0 0 0 0 1 0 0 0 1 1 0 0 1 1 0 0 0 0 0 0 0 0 0 0 0 1 0 0 2 0 2 1 0 0 0 1 0 1 2 1 1 0 0 1 2 2 2 1 1 2 0 1 0 0 1 1 1 0 0 0 0 0 0 2 0 0 0 2 1 1 0 2 1 1 1 0 0 0 0 0 1 1 0 1 1 1 1 0 0 0 1 0 2 2 2 0 2 2 0 2 0 1 1 0 1 0 2 0 0 1 0 0 1 0 2 1 0 1 1 1 2 2 1 0 0 0 0 0 1 0 1 0 0 0 1 1 0 0 1 1 1 0 0 1 0 1 1 0 0 0 0 0 1 0 0 0 0 0 0 0 0 0 1 0 0 0 0 0 0 0 2 0 0 0 0 0 0 1 0 1 1 1 0 0 2 2 0 2 2 2 1 0 1 0 0 1 0 0 0 2 2 2 0 0 1 0 1 0 0 1 2 0 1 0 1 0 0 0 0 0 0 2 1 2 0 0 0 2 1 0 0 0 1 1 0 1 0 0 1 0 0 0 2 0 0 0 1 2 2 1 0 2 0 0 0 2 0 0 0 2 0 2 1 0 1 1 0 0 0 1 1 0 1 1 1 1 0 0 0 0 2 2 0 2 0 0 0 1 1 0 0 0 0 0 0 0 0 0 2 0 0 0 0 0 0 0 0
157 1 1 0 0 1 1 1 1 2 2 0 1 1 0 0 0 0 1 1 1 1 0 0 0 0 1 1 2 2 2 0 2 1 0 1 2 2 0 0 1 0 1 1 1 2 0 0 0 1 1 1 0 0 0 0 0 1 0 2 0 1 2 2 0 1 1 1 2 0 0 1 2 0 0 2 2 1 1 0 1 0 1 1 1 0 0 0 0 2 0 1 0 0 1 0 1 2 0 2 0 0 2 0 2 0 2 0 1 1 0 1 0 2 2 2 0 0 1 1 1 0 1 1 0 1 0 1 1 1 2 0 0 0 1 0 0 0 0 0 0 0 0 0 1 1 0 0 0 0 0 0 0 1 1 0 1 0 0 0 0 0 0 1 1 2 0 0 1 2 0 1 1 1 0 1 2 1 0 1 0 0 0 2 1 0 1 1 0 0 0 0 0 0 1 0 0 1 0 1 0 1 0 1 2 0 0 1 0 0 1 2 1 0 0 0 0 0 1 1 1 1 2 2 0 0 2 0 0 0 1 1 0 0 1 0 0 2 0 0 0 0 2 0 2 2 0 0 2 0 0 0 0 1 0 1 0 0 0 0 0 0 0 0 0 1 1 1 1 1 0 1 1 1 0 0 0 0 1 0 1 1 1 1 2 2 0 1 1 2 1 2 2 2 2 2 0 1 0 1 0 1 2 2 2 0 1 2 1 0 0 0 0 1 0 1 2 0 0 0 2 2 1 1 1 0 1 0 1 1 0 2 0 0 0 0 0 2 0 0 1 0 2 0 0 2 1 0 2 1 1 0 0 2 0 0 0 0 0 2 0 0 1 0 1 0 0 2 2 0 2 0 0 2 0 1 1 2 1 1 1 0 0 1 0 1 1 0 0 1 0 0 0 0 2 0 0 1 0 0 0 0 0 0 0 0 0 1 0 2 0 0 1 0 0 0 0 0 1 0 1 1 0 1 1 2 0 1 0 1 1 1 1 1 1 0 0 0 0 0 2 0 2 1 1 2 1 0 1 1 0 1 1 1 1 1 1 2 1 1 2 2 0 0 0 2 2 1 0 0 0 1 0 0 1 1 0 2 2 2 1 1 0 0 2 1 0 1 2 1 1 2 1 0 1 0 2 0 0 2 0 2 1 1 2 0 2 1 0 0 0 1 0 1 0 0 0 1 0 1 0 2 0 1 1 2 0 0 0 1 1 0 1 1 0 1 0 0 2 0 0 0 1 1 1 0 0 1 1 1 0 0 0 0 1 0 1 0 0 0 1 0 1 2 0 0 1 1 1 0 1 1 0 0 0 0 0 1 0 1 2 0 1 0 1 1 2 1 1 2 0 1 1 0 0 0 0 1 1 0 1 1 1 0 1 2 1 0 0 1 0 0 0 0 0 0 2 0 0 0 0 0 0 0 0 1 1 1 0 0 0 1 0 2 2 1 2 0 1 2 1 1 0 1 0 1 1 1 0 0 0 1 1 1 2 0 1 1 1 0 0 0 2 0 2 1 0 2 0 1 0 0 1 0 0 0 0 0 1 1 1 1 0 2 2 2 0 1 0 0 0 0 0 1 1 0 0 0 1 2 0 1 0 2 2 0 0 1 2 0 0 0 0 0 0 1 0 0 0 0 0 0 1 2 1 1 0 0 0 0 1 0 0 2 0 0 1 0 0 1 1 1 0 0 0 1 0 1 0 0 0 0 1 0 0 0 0 0 2 0 0 0 2 1 0 1 2 1 1 2 0 1 1 0 0 0 0 0 1 0 0 0 0 0 0 2 0 1 1 2 1 1 2 0 1 0 1 1 0 1 1 2 0 0 1 1 1 1 1 2 1 0 1 1 1 2 2 2 0 0 1 1 0 1 0 1 0 0 0 2 0 1 0 1 0 1 0 0 1 1 0 1 0 0 0 0 0 0 0 0 0 0 1 0 0 1 1 0 0 0 0 0 0 0 1 0 1 0 2 0 0 0 1 1 0 1 0 0 2 2 2 0 2 1 1 1 0 0 0 1 2 1 1 2 2 2 2 0 0 0 1 1 2 1 0 0 2 1 1 1 1 0 0 0 1 1 1 0 1 1 0 1 2 1 0 0 1 0 0 0 2 0 0 1 1 0 0 1 0 1 1 0 0 0 0 2 0 0 1 0 1 0 0 0 2 0 2 1 1 0 1 1 0 1 1 1 2 0 0 1 0 1 0 0 0 1 1 1 1 0 0 0 0 0 0 0 0 0 0 0 0 0 0 1 1 0 0 1 2 0 1 0
158 0 1 0 0 0 0 2 1 1 1 0 0 0 0 0 0 0 0 2 0 2 0 0 0 0 1 2 2 1 2 1 2 2 0 0 0 2 0 0 2 0 0 1 0 1 0 0 0 0 0 0 0 1 1 1 0 0 1 0 1 1 2 1 1 1 1 0 0 0 0 0 2 0 1 2 1 0 1 0 0 0 0 2 2 0 0 0 0 2 0 0 0 0 1 0 1 1 0 1 2 1 1 0 2 1 2 2 1 0 0 1 1 2 2 2 2 0 0 2 2 0 2 2 1 1 0 1 1 1 0 0 0 0 0 0 0 0 0 0 0 0 1 0 1 1 1 0 0 0 0 0 0 1 0 0 0 0 0 1 0 0 0 0 2 1 0 1 1 1 0 1 1 1 1 1 2 0 0 0 0 0 0 2 2 1 1 2 1 1 1 2 0 0 1 0 0 2 0 1 0 1 0 1 2 0 0 1 1 0 1 1 1 0 1 1 2 1 1 0 2 2 1 1 2 0 0 2 1 1 0 0 0 0 1 0 0 2 0 0 0 1 1 1 2 2 0 0 1 1 1 1 0 0 0 2 1 0 1 1 1 2 0 0 1 0 0 0 2 1 0 2 1 1 0 0 0 1 2 0 1 1 1 2 1 1 0 0 0 1 0 1 0 1 2 1 1 0 0 2 1 0 0 0 0 1 1 1 2 0 0 1 0 0 1 0 2 0 0 1 1 1 1 1 2 0 1 0 0 0 0 1 0 0 0 0 0 1 0 1 1 1 2 0 0 0 2 0 2 1 1 0 0 0 0 2 0 0 0 0 1 1 2 0 2 1 0 2 1 1 1 1 1 2 0 0 2 1 1 1 0 0 0 1 0 1 1 0 0 0 0 1 1 0 2 0 1 1 1 1 0 2 0 2 1 0 0 1 1 1 1 1 1 0 1 0 1 0 0 0 0 0 0 0 0 2 1 0 0 0 0 0 0 0 0 0 0 0 0 0 2 0 1 1 1 2 1 0 1 1 0 0 2 2 2 2 2 2 1 0 2 2 1 0 0 2 2 2 0 1 1 1 0 0 1 0 1 1 2 0 2 1 0 0 2 0 0 1 2 0 2 1 0 1 1 0 1 1 1 2 0 0 1 0 1 2 2 1 0 0 0 1 1 0 1 0 0 0 0 1 0 2 1 1 0 2 0 0 0 1 1 1 0 0 0 1 1 0 0 0 2 2 1 1 1 0 1 0 2 2 0 1 0 0 1 0 1 0 0 1 0 0 0 1 0 0 1 1 1 0 1 0 1 0 1 0 1 1 0 1 1 0 1 0 0 0 1 0 0 1 0 1 1 0 0 0 0 0 0 0 0 1 0 0 1 1 1 0 0 2 0 0 1 2 2 2 0 0 0 0 0 0 0 0 0 0 0 1 0 0 0 2 1 2 2 0 2 0 0 1 1 0 1 2 0 1 2 1 0 0 0 0 0 2 2 0 0 1 1 0 0 0 1 0 1 2 0 2 0 1 1 0 0 1 1 0 1 1 0 0 2 0 0 2 2 2 1 0 1 2 1 0 1 1 0 1 1 0 2 1 0 2 0 1 1 1 1 1 1 0 0 0 0 0 0 1 0 1 1 0 0 0 0 2 0 2 1 0 0 0 1 0 0 2 1 0 0 0 0 1 1 1 0 0 0 1 0 2 0 0 0 0 1 0 0 0 0 0 2 0 0 0 2 0 1 0 2 0 2 1 0 0 1 1 1 1 0 0 0 1 0 0 0 0 0 1 1 0 0 2 2 0 1 0 0 0 0 0 0 0 0 1 0 0 1 0 0 0 0 1 1 1 0 0 0 1 1 2 1 0 1 1 0 2 0 2 0 0 0 1 0 0 1 1 1 2 0 0 0 0 0 0 0 0 0 0 0 0 1 0 0 0 2 0 0 0 0 0 0 0 1 0 1 0 0 1 0 0 2 0 0 0 0 2 0 0 0 0 1 2 2 0 2 0 0 0 0 0 1 0 1 1 0 1 2 2 2 0 0 1 0 1 2 0 1 1 1 2 0 0 0 0 0 0 0 0 2 0 1 1 0 1 0 0 2 0 0 1 0 1 2 0 0 0 1 0 0 2 0 0 0 0 0 1 0 0 0 1 1 1 0 1 1 0 1 0 2 1 0 2 1 0 0 0 1 1 0 0 2 2 0 0 1 1 0 0 1 1 1 0 0 0 0 1 0 1 0 0 0 1 0 0 1 2 1 0 0 1 1 0 0 0
159 0 1 0 0 0 0 0 0 1 0 0 0 0 0 0 0 0 1 1 1 2 0 1 0 0 2 0 1 1 2 0 0 0 0 0 1 2 0 0 1 1 1 2 0 1 0 0 0 0 0 2 0 1 1 0 0 0 0 1 1 1 1 0 0 0 2 0 2 0 0 1 2 0 1 2 1 2 2 0 2 0 1 1 1 0 1 0 0 1 0 0 2 1 2 0 1 1 0 0 2 0 1 0 2 0 2 1 0 0 1 1 1 1 1 1 1 0 1 1 1 0 1 1 1 0 0 1 1 1 2 0 0 0 0 0 0 0 0 1 0 0 0 0 0 1 0 0 0 1 0 0 0 0 0 0 0 0 0 1 1 1 1 0 1 2 0 1 0 1 0 0 1 1 1 1 2 0 0 0 1 1 0 1 0 0 0 1 0 0 0 2 1 1 2 1 2 2 0 1 0 1 0 1 2 1 1 0 0 0 1 1 1 0 1 0 0 1 1 1 1 1 0 2 0 0 1 2 1 1 0 0 0 0 2 1 0 2 0 0 0 1 2 0 0 0 0 0 2 0 0 0 0 0 1 2 2 1 0 0 0 0 0 0 1 0 0 0 1 1 0 1 1 1 2 2 1 2 2 0 1 2 0 1 2 0 1 1 0 2 1 2 1 2 1 1 0 1 0 2 0 1 2 2 2 0 0 1 1 0 0 1 0 0 2 0 2 0 0 1 0 0 1 0 0 0 0 0 1 1 0 1 0 0 0 0 0 2 0 0 0 0 2 1 0 1 1 0 1 0 0 0 1 1 0 1 1 0 0 0 0 0 2 0 2 1 0 2 1 1 1 1 1 1 1 2 2 2 2 0 1 1 0 0 0 0 1 0 0 1 0 0 1 0 2 1 1 1 0 0 0 0 0 2 2 1 0 2 0 2 0 0 0 0 2 0 1 1 0 0 0 1 1 2 1 2 0 0 0 0 0 0 0 0 0 0 0 1 0 0 1 0 1 1 0 2 1 1 2 1 0 0 1 1 1 1 1 2 0 1 2 1 0 0 0 0 0 1 0 0 0 0 1 1 0 0 0 2 2 0 2 1 0 0 2 1 0 0 1 0 1 1 0 0 0 0 1 0 1 2 0 1 2 2 2 1 1 1 0 0 0 1 1 0 1 0 0 0 0 0 0 2 0 0 0 2 0 0 0 1 1 0 1 0 0 1 0 0 2 0 1 1 0 0 1 0 0 0 2 2 1 1 1 0 2 1 0 1 0 1 1 0 0 2 0 0 2 1 1 0 1 2 1 0 1 0 2 1 0 1 2 0 0 0 1 1 2 0 0 0 0 0 1 0 0 1 0 0 0 0 0 0 0 0 0 0 0 1 0 2 0 0 0 2 1 2 0 0 0 0 0 0 0 1 0 0 1 0 0 0 0 1 0 1 1 0 2 0 2 2 2 2 1 1 1 1 2 0 1 0 0 1 0 1 1 0 1 0 0 0 0 0 1 0 1 2 0 1 1 1 1 1 1 0 0 0 2 1 0 0 2 0 2 1 1 1 1 0 2 2 2 0 0 0 1 0 0 0 1 1 1 0 0 1 1 0 1 2 2 0 1 1 0 1 0 0 0 1 2 0 0 0 0 2 1 1 1 0 0 0 0 0 0 2 0 0 0 0 0 0 0 0 0 1 1 0 1 0 0 1 1 1 1 0 0 0 0 0 1 0 0 0 1 1 0 0 2 1 1 2 0 0 0 1 1 0 0 0 1 1 0 1 1 1 1 0 1 2 0 2 0 1 0 0 0 0 1 0 0 2 0 1 0 0 1 2 2 0 1 1 1 0 0 1 1 1 1 2 1 2 0 2 0 1 0 1 0 0 0 2 0 0 1 0 0 2 0 0 1 0 0 0 1 0 1 1 0 0 1 0 0 0 0 0 0 0 0 2 0 0 0 0 0 0 0 1 0 0 2 0 0 1 0 2 0 0 0 1 0 2 2 0 1 0 0 0 1 0 0 0 2 1 0 1 2 2 2 0 0 0 0 1 2 0 1 1 1 0 0 1 1 0 1 0 1 1 1 0 2 0 0 0 1 1 1 0 1 0 1 0 2 2 0 0 1 0 1 1 0 0 0 0 1 1 0 2 0 0 0 0 1 1 1 0 1 0 1 0 0 0 2 0 1 0 2 1 1 0 0 1 0 1 0 0 0 2 2 0 2 0 0 0 0 2 0 1 2 1 0 2 0 0 0 1 0 0 0 0 0 0 0 2
160 0 2 0 0 0 0 2 0 1 1 1 0 1 0 0 0 0 2 0 1 2 0 0 0 0 0 2 2 0 2 0 0 0 1 1 2 2 1 1 2 1 1 1 0 1 0 0 0 0 0 0 1 0 0 1 0 0 1 0 0 1 1 0 0 0 1 0 2 1 0 1 2 0 1 2 1 1 2 0 0 0 2 0 1 0 0 1 1 2 1 1 2 0 2 0 2 0 0 1 1 0 1 0 2 1 2 0 0 0 0 2 1 2 2 2 1 0 1 1 1 0 2 2 0 2 0 2 2 2 0 1 0 0 1 1 1 0 0 2 0 0 0 0 0 1 0 0 0 1 0 0 1 0 1 1 0 1 1 0 0 0 0 0 1 0 0 1 0 0 1 0 0 1 1 1 0 0 1 1 0 1 0 1 1 0 1 0 0 0 0 0 0 1 2 0 0 1 0 0 0 1 0 0 1 1 1 1 1 1 1 1 2 0 1 0 1 0 0 2 0 0 1 2 0 0 1 1 1 1 0 0 0 0 2 1 0 2 1 1 0 0 2 0 0 0 0 0 1 0 0 0 0 0 0 2 2 1 1 1 1 1 0 0 0 0 0 0 1 1 1 0 0 1 0 0 0 1 1 0 1 1 0 1 1 1 0 2 0 2 0 0 1 2 2 2 0 0 0 1 1 0 2 2 2 0 0 2 0 0 0 0 0 0 2 0 2 0 0 2 0 0 0 0 0 0 0 0 0 0 0 2 1 1 0 0 0 1 0 0 0 0 2 0 0 0 1 0 1 0 0 0 0 2 0 0 0 0 0 1 0 0 1 0 1 1 0 2 1 1 1 1 1 1 1 0 2 2 1 1 0 1 0 0 1 1 1 0 0 0 0 1 0 0 1 1 0 1 1 0 0 1 0 2 2 1 0 1 0 2 0 0 0 0 2 0 1 1 0 0 0 1 2 0 2 2 0 1 0 0 2 0 0 2 1 1 0 2 0 1 1 0 1 0 0 1 1 0 1 0 0 0 0 0 0 0 0 2 2 0 0 0 0 0 0 0 0 1 0 0 0 1 2 2 1 1 0 2 2 2 1 0 1 0 1 1 0 1 1 0 1 1 1 1 0 0 0 1 1 2 0 0 2 1 2 1 2 1 0 0 0 2 1 1 0 0 0 0 0 0 0 2 0 0 1 2 0 0 1 2 0 0 0 0 1 0 0 0 1 1 0 0 0 0 0 1 1 0 2 2 0 1 0 0 2 1 0 0 0 1 1 0 0 2 1 1 1 0 0 0 0 0 0 0 0 0 1 1 0 1 1 0 0 0 2 1 2 0 0 0 0 0 0 0 0 0 0 0 0 0 0 2 1 0 0 2 2 0 0 2 1 0 0 1 1 2 0 0 0 0 0 0 0 1 0 0 1 1 0 0 0 2 0 1 2 1 2 0 0 1 1 0 0 0 1 1 2 2 0 0 0 2 1 1 1 0 1 1 1 0 0 0 0 0 1 1 1 1 1 1 1 1 0 0 0 0 0 1 2 2 1 1 0 1 2 1 1 0 0 2 2 0 0 1 1 0 0 0 0 0 0 0 0 1 2 0 1 2 1 1 0 0 0 0 0 1 0 1 0 0 0 0 0 1 0 2 0 0 0 0 1 0 0 2 0 0 0 0 0 0 0 0 0 0 0 0 0 0 0 0 0 0 0 0 0 0 0 0 1 0 0 0 1 0 0 0 1 0 2 1 1 0 0 0 0 0 0 0 0 2 0 2 0 0 0 2 1 2 0 2 0 1 1 1 2 1 0 1 0 1 0 2 0 0 1 1 2 0 0 0 0 0 1 1 1 2 2 0 1 0 0 1 0 2 0 2 0 0 0 2 1 0 0 0 0 0 1 0 1 0 1 1 0 0 0 0 0 0 0 0 0 0 1 0 1 0 1 0 0 0 2 0 0 0 0 1 1 1 2 0 0 0 1 1 0 0 0 0 1 2 2 0 2 0 0 0 0 1 0 0 2 0 1 2 2 2 2 0 0 0 1 0 1 0 2 2 0 0 0 0 0 0 1 0 2 2 0 0 1 0 0 0 2 1 1 0 2 2 1 0 0 0 0 2 0 0 0 1 0 0 0 0 1 2 1 2 0 2 0 1 0 0 1 1 0 0 1 1 0 2 1 0 1 0 0 1 1 0 0 1 0 0 0 0 0 1 1 1 1 0 0 0 1 1 0 0 0 1 0 0 0 0 0 0 0 0 0 0 0 0 0 1
161 1 1 0 0 0 0 1 1 2 2 0 1 2 0 0 0 0 0 2 0 2 0 1 1 1 1 1 1 1 2 0 0 0 0 0 2 1 0 0 0 0 0 0 0 0 0 0 0 0 0 1 0 0 2 1 0 1 0 0 2 0 0 0 0 0 2 0 1 0 0 1 2 1 2 2 0 1 2 0 0 0 2 0 0 0 1 0 0 2 0 1 0 0 1 0 1 0 0 1 2 1 0 0 2 1 1 1 1 0 0 2 1 2 2 2 1 0 1 1 1 0 2 2 1 1 0 1 2 2 1 1 0 0 0 0 0 0 0 0 0 0 0 0 1 2 0 0 1 0 1 0 0 1 2 1 0 1 1 1 1 1 1 0 1 2 0 1 0 2 0 0 1 2 1 2 1 0 0 0 0 2 0 0 0 0 0 0 0 0 0 0 0 0 0 0 1 1 0 0 1 0 0 1 2 1 1 0 1 0 1 2 2 0 2 1 0 0 1 1 1 1 0 2 1 0 0 0 0 0 0 1 0 0 2 0 0 2 0 0 0 1 2 0 1 1 0 0 2 0 0 0 0 0 1 2 1 2 2 2 2 2 0 0 0 0 0 1 1 2 1 0 1 1 0 1 0 2 1 0 1 1 0 2 2 1 0 1 1 1 0 1 0 2 2 0 0 0 2 2 2 0 1 1 1 0 2 2 1 0 0 0 0 0 1 0 1 0 1 1 1 1 0 1 1 0 1 0 0 0 0 2 0 0 0 0 0 1 0 1 2 1 1 0 0 0 2 0 0 1 1 0 0 2 0 0 2 0 0 0 0 0 2 0 2 2 0 1 2 0 2 0 0 2 0 0 1 1 0 2 2 0 0 2 0 0 0 1 1 1 0 1 0 0 2 0 0 1 1 2 0 1 0 2 2 0 0 2 0 1 0 0 1 0 0 1 0 2 0 0 0 2 0 0 0 1 1 0 1 0 0 1 1 0 0 0 0 0 0 0 1 0 1 0 0 1 1 0 2 1 0 1 1 2 2 0 2 1 0 0 0 0 0 0 0 0 0 2 0 0 0 0 2 2 2 0 2 1 2 0 0 0 2 1 1 1 0 2 2 0 1 2 0 1 1 0 0 1 0 1 1 1 2 2 2 0 1 2 0 0 0 2 1 1 0 0 0 1 0 2 1 2 0 0 1 2 0 0 1 2 0 0 0 0 0 0 1 1 1 0 1 2 1 0 0 0 0 1 2 1 0 1 1 0 2 1 0 1 0 1 0 0 0 0 0 0 0 0 0 1 0 1 0 0 0 0 1 0 0 0 2 0 0 0 0 1 1 0 0 1 1 0 0 0 0 0 0 0 0 0 0 2 0 0 0 2 1 0 0 1 1 0 0 0 0 0 1 0 0 0 0 0 0 1 0 0 0 0 0 0 0 0 0 1 2 1 1 0 0 2 1 1 1 1 0 1 1 2 0 0 0 2 0 2 2 0 0 1 1 0 0 0 1 0 1 2 0 1 0 1 2 0 1 0 0 0 2 1 0 0 2 0 0 2 2 0 2 0 0 2 1 0 1 0 0 0 0 0 0 2 2 0 0 0 0 0 0 2 2 0 0 0 0 0 0 0 1 0 1 0 0 0 0 2 2 1 1 0 0 0 0 0 0 0 1 0 0 0 0 1 0 0 0 0 0 0 0 0 0 0 0 0 1 0 0 1 0 0 1 0 0 0 2 1 0 1 2 0 0 2 0 0 1 1 1 0 0 0 0 2 0 2 0 0 1 1 0 1 1 2 1 1 1 0 1 0 2 0 0 1 0 1 0 0 2 1 1 1 0 2 1 1 1 0 2 2 2 1 0 0 0 0 0 0 0 1 0 0 0 2 0 1 2 2 0 2 0 0 1 1 0 1 0 0 0 0 0 0 0 0 0 0 1 0 0 0 0 0 0 0 0 0 0 0 0 1 1 0 1 0 0 0 1 1 0 0 1 0 1 2 2 0 1 1 1 1 1 1 0 0 2 2 0 2 2 2 2 0 0 0 0 2 2 0 0 0 1 0 0 2 2 0 0 1 1 1 2 0 0 0 0 0 1 1 1 0 1 1 0 1 2 0 2 2 0 0 1 1 0 1 0 0 1 1 0 1 1 0 1 1 1 1 0 0 1 0 2 1 1 1 2 0 0 0 0 1 1 0 0 1 0 0 0 0 0 1 1 1 1 1 0 0 0 0 0 0 0 0 0 0 0 0 0 1 0 1 0 0 2 1 0 0
162 0 1 0 1 1 1 1 0 1 1 0 0 0 0 0 0 0 0 2 1 2 0 0 0 0 2 2 2 0 1 0 1 1 1 1 1 1 0 0 1 0 0 0 1 0 0 0 0 0 0 1 0 1 0 1 0 0 2 2 0 1 2 2 0 1 1 0 0 0 0 0 2 0 2 2 1 1 2 1 1 0 1 1 2 0 0 1 1 2 0 1 0 0 0 0 0 2 0 2 2 0 1 0 2 0 2 1 2 1 0 2 0 2 2 2 0 0 1 1 1 0 0 0 0 0 0 0 0 0 1 0 1 0 0 0 1 0 0 0 1 0 1 0 1 2 1 0 0 2 0 0 0 1 1 1 1 0 0 1 0 1 0 1 0 2 0 0 0 1 0 1 0 1 1 0 2 0 0 1 0 1 1 2 1 1 1 0 0 0 0 2 0 0 1 0 1 2 0 1 0 1 0 2 2 0 0 0 2 0 1 1 0 0 2 0 0 0 1 0 2 1 0 1 1 1 0 0 0 0 0 1 0 0 2 0 0 2 0 0 0 0 2 0 1 1 0 0 1 1 1 1 0 0 0 1 1 1 1 1 1 1 0 0 2 0 0 0 2 1 0 2 2 2 0 0 0 0 2 0 0 2 1 2 2 2 2 1 0 1 0 0 0 2 2 0 2 2 0 1 0 0 1 1 1 0 0 2 1 0 0 1 0 0 1 1 1 0 0 0 0 1 0 0 2 0 1 0 2 1 0 0 0 0 0 0 0 2 1 0 0 0 2 0 0 0 1 0 1 2 1 0 0 2 0 0 0 0 0 1 0 0 2 0 2 1 0 2 2 0 2 0 1 2 0 1 1 1 1 1 0 1 0 1 1 1 0 0 0 0 0 1 0 0 1 1 0 0 1 1 0 1 0 2 1 0 1 0 0 1 0 0 0 0 2 0 2 0 0 0 0 0 0 0 2 1 1 0 2 0 1 2 0 2 1 1 1 1 0 0 0 0 2 0 0 1 2 0 0 0 0 0 0 1 0 0 0 1 1 0 0 0 0 0 0 1 1 2 0 0 1 1 1 1 2 2 0 1 2 0 1 1 1 1 1 1 0 1 2 0 2 2 1 1 1 1 1 1 1 2 0 0 1 1 2 0 2 1 0 0 1 0 1 0 0 1 1 0 0 1 1 2 0 0 0 1 1 1 0 2 0 1 2 1 0 1 0 1 2 0 1 0 0 0 0 1 0 0 2 2 1 1 0 0 1 0 0 1 0 0 1 0 0 1 1 1 0 0 0 0 0 2 1 0 0 1 2 0 0 0 1 0 0 0 1 1 1 2 0 2 0 0 0 0 1 0 0 0 0 0 0 2 0 0 0 2 1 0 1 1 1 0 1 1 1 1 0 0 0 0 0 0 0 0 0 1 1 1 0 0 1 1 0 1 2 1 2 0 0 2 1 1 0 2 0 1 1 0 1 0 0 2 0 0 1 1 2 2 2 0 0 0 1 1 0 1 0 1 0 1 2 0 1 0 0 1 1 0 1 1 1 1 0 2 2 0 2 1 0 0 1 2 0 1 2 0 0 0 1 1 0 1 0 1 1 1 2 1 1 0 0 0 0 0 0 0 0 1 1 0 0 0 2 2 1 0 0 1 1 0 1 0 0 2 0 0 2 0 1 2 0 0 0 0 0 1 0 0 0 0 0 0 1 0 0 0 0 0 1 0 0 0 2 1 0 2 2 0 2 2 0 0 2 0 0 1 0 0 2 0 1 0 0 1 0 1 1 1 1 1 0 1 1 1 1 1 0 1 0 2 0 1 0 0 2 1 0 0 1 2 2 0 1 1 1 2 2 2 0 0 0 0 0 0 0 1 0 0 0 1 0 0 0 0 0 1 0 0 1 0 0 0 2 0 2 0 2 0 1 0 0 1 0 0 0 0 0 0 0 1 0 0 1 0 0 1 0 0 1 0 0 0 0 2 0 1 0 0 2 2 2 0 2 0 0 0 0 0 0 0 1 1 0 1 2 2 2 0 0 1 0 1 0 0 2 2 0 1 0 1 0 0 1 0 2 1 0 0 2 0 0 0 2 2 1 0 2 0 0 1 2 0 0 1 0 0 1 1 0 1 1 0 2 1 0 0 1 0 0 0 2 0 1 0 1 0 1 1 0 1 2 0 0 1 0 0 0 1 1 1 0 0 0 0 0 1 2 1 1 1 0 0 1 1 0 0 1 0 1 0 1 1 0 2 0 0 0 0 0 0 0 2
163 0 1 0 1 0 0 1 1 2 2 0 0 0 0 0 0 0 2 0 1 0 1 0 0 0 1 1 1 2 2 1 1 2 1 0 1 1 0 0 2 0 0 0 0 0 0 0 0 0 0 0 0 1 0 1 0 0 0 0 0 0 2 1 1 0 2 0 0 0 0 2 2 0 2 2 0 1 2 1 1 0 2 0 1 0 0 1 1 2 0 1 0 0 0 0 0 0 0 1 2 1 0 0 1 1 1 1 1 0 0 2 2 2 2 2 2 0 0 0 2 0 1 1 0 1 0 1 2 1 1 0 0 0 2 2 0 0 0 0 1 0 0 0 0 1 1 0 0 0 0 0 0 1 1 0 2 1 0 2 1 1 0 2 0 1 0 0 0 2 0 1 1 2 1 0 2 0 1 2 0 2 0 2 2 2 0 1 0 0 0 1 0 0 2 1 1 2 0 1 0 1 0 2 2 0 0 0 1 0 0 2 1 0 1 0 0 0 2 1 1 0 1 2 0 0 1 1 1 1 0 1 0 0 2 0 0 2 0 1 1 0 2 0 1 1 0 0 2 0 0 0 0 0 0 1 0 0 0 0 0 1 0 0 2 0 1 0 1 0 0 0 1 1 0 0 0 2 2 0 2 2 1 2 2 2 1 2 0 2 1 1 1 2 2 1 1 0 0 0 0 0 1 1 1 1 1 2 2 0 0 2 0 0 1 0 2 1 0 2 0 1 1 0 2 0 1 0 1 1 0 1 1 1 0 0 0 2 0 0 0 0 2 0 0 0 2 1 2 1 1 1 0 1 0 1 0 0 0 1 0 0 1 0 1 0 0 1 2 0 2 0 1 1 1 0 1 0 0 2 1 1 0 0 0 0 0 0 0 0 0 1 0 0 2 0 1 0 0 0 0 0 1 2 2 1 0 0 0 1 0 0 1 0 1 0 0 0 0 0 0 1 0 0 0 1 1 2 1 0 1 1 1 0 0 0 0 0 0 0 2 0 1 1 1 1 2 0 2 1 0 1 1 2 2 1 2 2 0 2 0 1 0 0 0 0 0 2 0 1 1 2 0 0 2 2 0 1 2 1 0 0 0 0 2 1 0 1 2 0 1 0 0 2 2 0 2 1 1 2 0 2 2 1 2 0 2 2 0 0 0 2 1 1 0 0 0 0 0 2 0 2 0 0 0 1 1 1 0 2 0 2 2 2 1 1 0 0 1 1 0 0 0 2 1 1 1 0 2 2 1 1 0 0 2 2 0 0 1 1 1 0 2 2 0 1 1 1 1 0 0 2 0 0 0 0 2 1 0 1 2 0 1 0 1 1 2 0 0 0 0 0 0 0 0 1 0 1 1 0 1 1 0 0 0 2 1 0 0 0 2 0 1 1 1 1 0 0 0 0 0 0 0 0 0 1 2 2 0 0 0 1 1 1 2 0 2 0 0 1 2 1 0 0 1 1 2 1 0 0 1 1 0 0 1 0 2 1 1 0 0 0 2 0 0 2 1 1 1 0 0 1 0 0 0 1 1 1 0 0 2 0 0 2 2 2 1 0 1 2 1 0 0 0 0 0 0 0 0 2 2 0 0 0 0 0 0 1 0 1 0 0 0 0 0 0 0 1 1 1 0 1 2 2 2 0 0 0 0 0 1 0 1 1 2 2 0 0 1 2 1 1 1 0 1 1 0 0 0 0 0 0 1 0 0 0 0 0 1 0 0 0 2 0 0 0 2 1 0 2 0 0 0 1 1 0 0 0 1 1 1 1 0 0 1 1 0 2 0 2 0 1 2 0 0 0 0 1 0 1 0 2 0 0 2 2 1 0 0 2 2 0 1 1 1 2 2 2 2 2 0 2 0 1 0 1 0 0 0 2 0 1 0 0 0 1 0 0 1 0 1 1 1 0 1 0 1 0 0 1 0 0 0 0 0 0 0 0 0 0 0 1 0 0 0 2 1 0 2 1 1 0 1 1 0 2 0 2 1 2 1 1 1 0 0 0 1 1 0 0 2 2 0 1 2 2 2 0 0 0 0 2 1 0 2 2 0 1 0 2 0 0 0 0 0 0 2 1 1 1 0 1 1 1 1 0 1 1 2 0 0 0 0 2 0 0 0 1 0 1 0 0 1 1 0 0 1 1 0 1 0 0 1 0 1 0 1 0 0 2 0 1 0 0 1 2 1 1 1 2 1 0 0 0 0 0 1 1 1 0 0 0 2 1 0 1 1 0 0 0 0 0 0 1 0 1 0 1 2 0 1 1
164 0 2 0 0 0 0 2 0 0 0 2 0 0 0 0 0 0 1 2 1 2 1 0 0 0 1 2 2 0 2 1 1 1 0 0 2 1 0 0 0 0 0 0 0 0 0 0 0 0 0 0 1 1 1 0 0 0 0 2 0 2 0 0 0 1 1 0 2 0 0 2 2 0 1 2 1 1 2 1 1 0 2 0 1 0 0 0 0 1 0 0 1 1 1 0 1 2 0 2 1 0 0 0 2 1 2 0 0 0 0 0 1 2 2 2 1 0 1 1 1 0 1 1 0 1 0 2 2 2 1 1 0 0 0 0 0 0 0 2 2 0 0 0 1 1 0 0 0 0 0 0 0 0 0 0 0 2 0 1 0 0 0 1 0 1 0 1 0 2 0 0 0 1 1 0 1 0 1 1 0 2 0 2 1 0 1 2 1 0 0 1 1 1 1 0 0 2 0 0 0 0 0 1 2 1 1 0 1 0 0 1 1 0 2 1 1 0 1 1 1 1 1 2 0 0 1 1 1 0 0 0 0 0 1 0 1 2 1 1 1 1 2 0 1 1 0 0 2 0 0 0 1 0 0 1 1 0 0 0 0 0 0 1 2 0 0 0 1 1 1 0 1 1 0 1 0 1 2 0 0 0 0 1 1 1 0 1 0 2 2 1 0 2 2 1 1 0 0 0 0 0 1 1 1 0 1 1 2 0 0 2 0 1 2 1 1 1 0 0 0 0 0 0 2 0 2 1 1 1 0 2 0 0 0 0 0 1 0 1 2 1 1 0 0 1 1 0 1 0 0 0 0 2 0 0 1 0 0 2 0 0 2 0 2 0 0 1 1 1 1 1 1 1 0 1 1 1 0 2 2 0 0 0 0 0 0 0 0 0 0 1 0 0 2 0 0 0 1 0 0 1 0 1 0 0 1 1 0 2 0 0 1 0 1 1 1 1 0 1 0 2 1 1 0 1 1 1 1 1 2 1 0 2 0 0 0 1 1 1 0 0 2 1 1 1 2 0 2 2 0 0 2 2 2 2 2 1 0 1 0 0 1 1 2 2 2 2 0 0 1 1 2 2 1 0 1 1 2 0 1 0 1 0 1 1 0 0 0 0 0 0 0 2 0 1 1 1 0 1 1 1 1 0 1 2 1 2 0 0 0 2 0 1 0 0 0 0 0 1 0 2 1 0 1 2 0 0 0 2 0 0 0 0 0 0 2 0 0 0 0 0 0 0 0 0 0 1 1 1 1 1 0 0 1 0 0 0 1 1 0 0 1 2 0 0 1 2 2 0 1 1 0 0 0 1 1 1 0 1 2 0 1 0 1 1 2 0 0 2 1 0 1 0 0 0 1 0 0 0 0 1 0 0 0 2 0 0 1 1 0 0 0 1 0 0 0 0 0 0 0 0 0 2 1 1 1 1 0 0 0 0 1 2 2 1 2 0 0 2 1 1 0 0 2 1 1 1 0 1 0 2 1 0 1 1 2 2 2 0 0 0 1 0 1 2 1 1 2 1 1 1 0 0 0 1 1 1 1 1 2 0 1 2 1 1 1 0 1 2 2 0 2 0 0 1 1 0 1 2 0 1 0 0 1 0 1 2 2 1 1 1 0 0 0 0 0 0 1 0 0 0 0 1 0 2 1 0 1 0 1 1 0 2 0 1 2 0 0 0 0 0 0 1 1 1 1 0 0 0 0 0 0 0 0 1 0 0 2 0 0 0 2 1 0 0 2 0 2 1 0 0 0 1 1 0 0 0 0 1 1 1 0 0 0 2 0 2 0 2 0 1 2 0 1 0 0 1 0 1 0 1 0 0 2 1 1 0 0 2 2 0 1 1 0 1 2 2 0 0 0 0 0 1 0 1 0 0 0 2 1 1 1 1 0 1 0 0 2 0 1 1 0 0 0 0 0 0 0 1 1 0 0 0 0 0 0 0 0 0 0 1 0 0 0 0 1 0 1 0 0 0 2 0 0 1 1 0 1 1 1 0 1 0 0 0 1 0 0 0 2 1 1 1 2 1 2 0 1 2 0 0 1 0 1 1 0 0 0 0 0 0 0 0 0 0 2 1 2 1 0 1 1 1 1 0 1 0 0 1 2 0 1 1 0 0 1 1 0 0 0 0 1 1 1 1 0 1 0 0 1 0 2 0 0 0 0 0 0 0 2 0 0 1 0 0 0 0 0 1 0 0 0 0 0 0 1 1 1 0 0 0 0 0 0 0 0 0 1 1 1 1 0 1 0 0 0 1 1 0 0 0
165 0 1 1 1 1 1 2 0 0 0 1 1 0 0 0 0 0 1 1 1 2 0 1 1 1 2 1 0 2 2 0 0 0 1 0 1 1 0 1 1 0 0 0 0 1 0 0 0 0 0 0 0 0 1 0 0 0 2 0 0 1 0 0 0 0 1 1 1 0 1 1 2 0 1 2 1 1 2 1 1 0 2 0 1 0 0 1 1 2 1 1 0 0 1 0 1 1 0 0 2 0 0 0 1 2 1 0 1 1 0 1 1 2 2 2 1 0 1 1 1 0 2 2 0 1 0 1 1 1 0 0 0 0 0 0 0 0 0 1 2 0 0 0 0 1 0 0 0 1 0 0 0 2 0 1 0 0 1 2 1 1 0 1 0 1 0 1 1 1 1 1 1 0 0 1 2 0 2 2 0 2 1 2 2 2 1 2 0 0 0 2 1 0 2 0 1 1 0 0 0 0 0 1 2 1 1 0 1 0 2 2 1 0 2 1 1 0 1 0 2 2 0 2 0 0 0 0 0 0 1 0 0 0 0 0 0 2 0 0 0 0 2 0 2 2 0 0 2 0 0 0 0 0 1 1 0 0 0 0 0 0 0 1 0 0 1 1 1 0 1 2 1 0 0 0 0 2 2 0 2 2 0 2 2 1 0 1 1 2 0 1 0 2 2 0 2 0 0 0 0 1 1 1 1 0 0 2 0 1 0 1 0 0 2 0 2 1 0 2 0 1 2 2 1 0 0 0 1 1 0 1 0 0 0 0 0 2 1 0 0 0 1 0 0 1 1 0 1 1 1 1 1 1 1 1 0 0 0 1 0 0 1 1 1 0 0 1 2 0 2 0 0 2 0 1 2 2 1 1 1 2 0 1 0 0 1 0 0 1 0 0 0 0 2 1 0 1 0 0 0 0 1 1 0 0 1 0 0 2 0 0 1 1 0 0 0 0 0 0 0 0 1 1 0 2 1 1 0 1 2 1 0 2 2 1 1 0 0 0 1 0 1 0 0 2 0 0 2 0 1 0 0 1 0 0 0 2 0 2 1 2 1 1 1 1 1 1 0 0 0 1 1 1 0 0 0 2 2 0 2 0 0 0 2 0 0 0 2 1 1 1 0 2 0 0 0 2 2 2 0 1 2 2 2 0 2 1 1 0 1 1 0 2 0 0 0 0 0 1 0 2 1 0 1 2 0 0 1 1 1 1 1 1 0 0 1 0 1 2 0 0 0 1 1 0 0 1 1 1 0 1 0 0 2 1 0 1 0 1 1 0 0 1 1 1 0 1 1 1 0 1 0 0 0 0 1 0 0 0 2 0 1 0 0 0 1 1 0 1 0 0 1 0 0 0 0 0 0 0 0 2 0 0 2 2 0 0 1 1 1 0 0 0 0 0 1 0 0 0 0 0 0 0 0 1 1 2 0 0 1 1 0 2 1 1 2 0 1 2 1 2 1 2 0 1 1 0 0 0 0 1 0 0 0 1 2 2 2 0 0 0 1 0 1 2 1 2 0 2 2 0 0 0 1 1 1 0 1 1 1 1 0 1 1 1 2 0 0 1 1 1 2 0 0 1 1 0 0 2 0 1 0 0 2 0 2 0 2 1 0 0 1 0 0 0 0 0 0 0 0 0 1 2 2 1 0 0 1 0 1 1 0 2 1 1 1 0 1 2 1 1 0 0 0 0 0 0 0 1 1 1 0 0 0 0 0 0 2 0 0 0 2 2 0 1 2 0 1 1 0 0 0 0 0 0 0 0 1 1 0 1 0 0 0 2 0 2 1 2 0 1 2 0 1 0 0 1 0 1 0 1 0 0 1 0 1 0 0 2 2 1 1 1 1 2 2 1 0 0 1 1 0 0 0 2 0 0 0 1 0 0 1 2 0 2 0 1 1 1 0 1 1 0 1 0 1 1 0 0 0 0 0 0 0 0 0 1 1 0 1 0 0 1 0 1 1 0 1 0 0 0 2 0 0 0 0 0 0 1 1 0 1 0 0 0 1 0 0 1 1 1 1 1 2 2 2 0 0 0 0 2 0 0 2 1 0 1 0 1 0 0 0 1 1 1 1 1 2 1 0 1 2 1 1 0 1 1 1 0 1 0 2 2 0 0 1 1 0 0 0 0 2 2 1 1 0 1 0 0 1 1 0 0 2 0 2 1 0 1 0 1 1 0 0 1 0 2 2 2 2 0 0 0 0 0 0 0 2 1 0 1 2 2 0 1 2 0 0 0 0 0 0 2 0 0 0 0 2 0 1 0
166 1 0 0 1 0 0 2 0 1 1 1 1 2 0 0 1 0 0 2 0 2 0 1 0 0 0 0 1 2 2 1 1 1 0 0 1 2 0 0 2 0 0 0 0 1 1 0 0 0 0 1 0 0 1 0 0 0 1 1 1 0 1 0 0 0 2 0 1 0 0 1 2 0 0 2 2 0 2 0 0 0 1 1 1 0 0 0 0 2 0 1 2 2 1 0 1 1 0 1 1 0 2 0 2 0 2 0 0 0 0 2 0 0 0 0 0 1 1 1 1 1 0 0 0 0 0 0 1 1 1 0 1 0 0 0 1 0 0 0 0 0 0 0 0 0 0 1 1 1 0 0 0 1 0 1 0 0 1 1 1 1 0 0 2 2 1 0 0 1 2 0 0 0 0 0 1 0 0 0 1 1 1 2 2 1 1 1 1 0 0 0 1 1 1 0 1 2 0 1 0 1 1 1 2 2 2 0 1 0 2 1 2 0 2 1 0 0 0 2 0 0 0 1 1 0 0 0 0 0 1 0 0 0 1 0 0 2 2 2 0 0 2 0 1 1 0 0 1 0 0 0 0 2 0 1 0 0 0 0 0 0 0 0 1 1 1 0 2 2 0 0 0 1 0 0 0 1 1 0 0 1 0 2 2 1 0 2 0 2 1 1 0 2 1 1 0 0 0 2 0 0 2 2 2 0 1 2 1 0 1 0 0 0 1 0 2 1 1 0 2 2 0 1 0 0 0 0 0 0 0 2 0 0 0 0 0 1 0 1 2 1 2 0 0 1 1 1 1 0 0 1 0 2 0 0 1 0 0 0 1 1 2 0 2 2 0 2 2 0 2 0 0 2 0 0 2 2 2 0 0 1 0 1 0 0 1 0 0 0 0 0 0 0 2 0 1 0 0 0 0 0 0 2 2 0 0 0 0 2 0 0 2 0 0 1 0 0 0 0 0 0 0 2 1 1 1 0 1 0 1 1 0 2 1 0 1 0 0 1 1 0 1 0 0 1 1 1 1 0 0 1 1 2 2 1 2 2 2 0 1 2 1 1 1 1 1 2 0 1 1 1 1 1 2 1 1 2 1 2 2 1 2 1 2 0 0 0 1 0 1 1 1 0 1 0 2 2 2 2 0 0 1 1 1 1 1 2 0 0 0 1 0 2 0 0 1 1 0 1 1 2 0 1 0 2 0 1 1 2 0 1 2 0 0 0 2 1 2 0 1 1 0 0 0 0 0 0 2 2 0 0 0 0 2 1 0 0 0 1 0 0 0 0 0 0 0 2 2 0 0 1 0 0 0 0 1 1 0 1 2 1 1 0 0 0 2 0 2 2 1 0 0 0 0 0 1 0 0 0 0 2 1 1 1 2 0 0 0 0 0 0 0 0 0 0 0 0 0 0 0 0 0 0 0 1 1 2 0 0 0 2 0 2 2 0 2 0 0 2 0 1 0 1 0 2 2 2 0 0 1 2 1 1 2 0 1 2 1 0 0 0 2 2 0 0 2 2 0 1 1 0 1 1 1 0 0 1 1 1 1 0 0 0 0 0 1 0 0 1 2 2 0 0 0 0 0 1 1 1 1 1 0 1 2 0 0 2 2 0 0 0 0 0 0 0 0 0 0 0 1 0 1 2 1 1 0 0 0 0 2 0 0 2 0 1 1 0 0 1 1 1 0 0 1 0 0 0 0 0 0 0 0 0 0 0 0 0 1 0 0 0 1 1 0 1 2 1 1 2 0 0 0 0 0 0 0 0 1 1 0 0 0 0 1 1 0 1 0 2 1 1 0 1 1 1 0 1 0 1 0 2 0 0 2 0 2 0 0 2 2 1 0 0 1 2 1 1 2 0 2 2 0 0 0 2 0 0 0 1 0 0 0 1 1 1 0 0 1 0 1 1 2 0 2 0 2 0 1 0 0 1 2 1 0 1 2 0 0 0 0 0 0 0 0 1 1 0 2 0 0 0 0 2 0 0 0 1 1 2 2 0 2 0 0 0 0 0 1 0 2 1 1 1 2 1 1 0 1 1 0 1 1 0 2 2 0 0 0 1 1 0 0 1 1 1 2 1 2 0 0 0 2 1 1 0 1 1 0 1 2 0 0 2 0 0 0 1 0 1 0 0 1 1 0 1 0 1 1 1 1 0 1 0 1 0 1 1 0 1 2 0 0 0 0 0 1 0 0 0 0 0 0 0 0 1 1 1 1 0 0 0 2 2 0 1 1 0 0 1 0 0 0 2 0 0 0 0 1 0 0 0
167 1 1 0 0 0 0 1 0 0 0 1 0 0 0 0 0 1 1 2 0 1 0 0 0 0 1 2 2 0 1 0 1 1 1 1 1 1 0 0 1 0 0 0 0 0 0 0 0 1 1 1 0 0 1 0 0 0 1 1 1 0 2 1 0 1 1 0 0 1 0 1 2 0 1 2 1 0 2 1 0 0 2 0 2 0 1 0 0 2 0 0 0 0 0 0 0 1 0 0 2 0 1 0 2 0 2 1 0 0 0 0 0 2 2 2 0 0 0 1 1 0 1 1 1 0 0 1 1 1 1 0 0 0 0 0 0 0 0 1 0 0 0 0 0 0 0 0 1 2 0 0 0 1 0 0 0 1 0 2 1 2 0 1 1 1 0 0 1 1 0 2 0 2 1 0 1 1 0 0 0 0 0 2 1 0 1 1 0 0 0 1 2 2 2 1 1 2 0 0 0 0 0 0 2 2 2 0 1 0 0 2 1 0 2 1 1 1 2 0 2 1 0 2 0 0 0 0 0 0 0 0 0 0 2 0 0 2 0 0 0 0 2 0 2 2 0 0 2 0 0 0 0 2 0 0 1 1 2 2 1 2 0 0 1 0 0 2 2 2 0 1 1 1 0 0 0 1 2 0 1 2 0 1 0 0 0 0 0 1 1 1 2 2 2 2 0 2 0 1 1 0 1 1 1 0 0 2 1 0 0 1 0 0 1 0 2 0 0 1 0 0 2 1 1 0 1 0 1 1 0 1 0 0 0 0 0 0 0 1 1 0 2 0 0 0 1 0 1 0 0 0 0 1 0 1 1 0 0 2 0 0 1 0 1 1 0 2 2 0 2 0 1 2 0 1 1 1 0 2 0 1 1 1 1 1 0 0 0 0 0 1 0 0 2 0 0 1 0 0 0 0 0 2 2 0 0 0 0 1 0 0 1 0 1 0 1 0 1 0 1 1 1 0 0 2 2 1 0 0 1 1 0 1 0 0 0 1 0 0 1 0 2 2 1 2 1 0 1 1 0 0 0 1 0 0 0 2 1 0 1 2 0 0 0 0 0 2 0 0 0 0 2 2 0 0 0 2 2 0 1 1 2 1 1 1 0 2 2 0 2 2 1 1 1 0 1 0 0 2 0 0 1 0 2 1 1 1 0 0 0 2 0 1 0 0 0 0 0 1 0 2 2 1 0 1 1 0 1 1 1 1 1 1 0 0 1 1 2 2 0 0 0 1 0 0 0 1 1 1 0 0 0 0 2 1 0 0 0 1 0 0 0 1 0 0 1 1 1 0 1 1 0 0 0 0 0 1 0 1 2 0 0 0 1 1 2 0 0 0 0 0 0 0 0 0 0 0 0 0 0 2 0 1 0 1 0 0 0 1 0 0 1 2 2 2 0 0 0 0 0 0 0 1 0 1 1 1 0 0 0 0 0 1 1 0 2 0 0 1 2 0 0 1 1 1 2 1 0 0 1 2 1 0 0 0 2 1 1 0 0 0 2 0 2 1 0 2 0 1 1 0 0 0 0 1 1 1 0 0 0 0 1 1 1 0 2 1 0 0 0 2 1 0 1 0 1 0 1 1 0 1 0 1 1 1 1 2 2 1 0 0 0 1 0 1 0 1 1 0 0 0 0 2 1 2 0 0 1 0 1 1 0 2 0 0 0 0 0 0 0 0 1 0 1 0 0 0 0 0 0 0 1 0 0 1 0 0 2 2 2 1 2 1 0 1 2 0 1 1 0 1 0 0 0 0 0 0 0 1 0 2 0 1 0 1 1 2 1 2 0 1 1 1 2 1 0 0 1 2 0 0 0 0 2 2 1 0 0 2 2 1 1 1 0 1 1 1 1 0 1 1 0 1 0 1 0 0 0 2 0 1 2 2 0 2 0 1 1 0 1 1 1 0 1 0 1 0 1 0 0 0 0 0 0 0 0 1 1 1 0 0 0 0 0 0 1 0 1 0 0 0 1 1 0 1 0 0 2 2 2 0 1 0 0 0 1 0 1 0 2 1 0 1 2 1 1 0 0 0 0 2 1 1 1 1 1 1 0 0 0 0 0 0 0 1 2 0 1 0 0 0 2 0 1 0 1 0 1 0 2 0 0 2 0 0 0 1 0 1 1 1 0 0 1 1 0 1 1 0 1 1 0 0 2 1 2 0 0 0 2 0 0 0 2 2 2 0 0 0 0 0 0 0 1 1 2 0 2 0 0 0 1 1 0 0 1 0 0 1 0 0 0 1 0 0 0 0 1 0 0 0
168 1 2 0 0 0 0 2 0 0 0 1 0 1 0 0 0 1 2 1 0 1 0 0 0 0 2 2 0 1 1 1 1 1 0 0 2 2 0 0 2 0 0 0 0 0 0 0 2 0 0 2 0 0 0 1 0 0 0 2 0 2 1 0 0 0 1 0 2 0 0 1 2 0 1 2 1 1 2 1 0 0 2 0 1 0 0 0 0 2 0 0 1 1 2 0 2 0 0 1 1 2 1 1 2 0 2 1 1 0 0 2 1 1 1 1 1 0 2 0 0 0 1 1 0 0 0 1 1 1 0 0 0 0 0 0 0 0 0 1 1 0 0 0 1 1 0 0 0 1 0 0 0 0 0 0 0 1 1 0 0 0 0 1 0 0 0 1 0 1 1 0 2 2 2 1 2 0 0 0 0 0 0 2 2 0 0 0 0 0 0 0 0 0 2 0 1 1 0 0 0 0 0 2 2 1 1 0 1 0 2 1 1 0 2 0 0 1 2 0 2 1 0 1 1 0 0 0 0 0 0 0 0 0 2 0 0 2 0 1 1 0 2 0 1 1 0 0 2 0 0 0 0 0 1 2 0 1 1 1 1 1 0 0 1 0 0 0 1 1 0 0 0 0 1 1 0 0 2 0 0 0 0 2 2 2 0 0 0 2 1 0 0 2 2 0 1 2 2 2 1 0 1 1 1 0 1 2 1 0 0 1 0 0 0 1 2 1 1 0 2 2 0 0 2 0 1 0 0 0 0 1 0 0 0 0 0 1 0 0 0 0 1 0 0 0 1 0 1 2 2 0 0 2 0 0 1 0 0 1 0 0 2 0 2 1 0 2 1 1 1 1 0 2 0 0 2 0 1 1 1 1 0 0 0 0 0 1 1 0 0 0 0 0 2 0 0 1 1 1 0 2 0 1 1 0 0 1 0 2 0 0 0 0 2 0 2 0 0 0 0 0 0 1 0 2 1 1 0 0 0 0 0 2 1 1 0 0 0 1 2 0 1 0 0 1 1 0 2 1 0 1 1 1 0 0 0 2 0 2 1 1 0 1 0 1 1 2 0 1 1 1 2 2 0 0 0 2 2 1 1 0 0 0 1 2 0 1 2 0 2 1 0 1 1 0 1 1 1 2 0 1 1 1 1 1 1 1 0 0 0 2 0 2 0 0 0 0 0 1 0 2 0 0 0 2 0 1 1 2 0 1 2 0 0 1 1 1 0 1 1 1 0 1 1 0 0 1 1 1 1 1 0 0 2 1 1 0 0 2 0 0 1 1 0 0 0 0 0 0 0 2 1 0 1 0 2 0 0 0 2 0 0 0 0 1 2 0 0 1 0 0 0 0 1 0 0 1 1 0 1 1 0 2 0 2 1 0 0 0 2 0 0 0 0 0 1 0 0 0 0 0 0 0 0 1 1 0 0 0 0 2 0 2 2 1 2 0 0 2 0 1 0 0 1 1 1 2 0 0 0 1 0 1 1 1 1 2 2 0 0 0 0 1 1 1 0 1 1 1 1 1 1 0 1 0 1 1 0 1 1 0 1 1 0 1 1 1 0 1 1 0 0 1 1 0 0 0 0 2 0 1 0 1 1 0 0 1 2 1 0 0 0 0 0 0 0 1 1 0 0 0 0 2 2 2 0 0 0 0 0 0 0 2 2 1 2 0 1 1 0 0 0 0 0 0 0 0 0 0 0 0 1 0 0 0 1 0 2 0 0 0 0 0 0 0 1 0 2 2 0 0 0 1 1 0 0 0 1 0 0 1 0 0 0 2 0 2 0 2 0 1 1 1 1 1 0 0 0 0 0 1 0 0 1 1 1 0 0 2 2 0 0 0 2 2 2 2 1 2 0 2 0 1 0 1 0 0 0 2 0 0 1 1 0 1 1 1 1 1 0 1 0 0 0 0 0 0 0 0 0 0 2 0 1 0 1 0 1 0 0 0 0 0 0 0 2 0 2 0 0 0 1 1 0 0 0 0 1 1 1 0 2 0 0 0 0 0 1 0 1 2 0 2 2 2 2 0 0 0 0 1 2 0 1 1 0 1 1 1 1 0 0 0 1 1 2 1 2 1 0 1 2 1 1 0 1 0 0 2 2 0 0 0 1 0 0 1 0 0 0 0 1 1 0 2 0 2 0 1 0 0 1 1 0 0 1 0 0 1 0 1 0 0 1 2 1 1 1 1 1 0 0 0 0 1 2 1 1 0 0 0 1 1 0 0 1 0 0 0 0 0 1 2 0 0 0 0 1 0 1 1
169 1 1 0 1 0 0 2 0 1 1 0 0 1 0 0 0 0 0 1 0 2 0 0 0 0 0 2 0 1 1 1 1 1 0 0 1 1 0 0 1 1 1 1 0 0 1 0 0 2 2 2 0 0 0 1 0 0 1 1 1 1 1 1 1 0 1 0 2 1 1 2 2 0 1 2 1 0 1 1 0 0 1 1 1 0 0 0 0 2 0 1 1 0 2 0 2 1 0 1 1 0 1 0 2 0 2 1 1 0 0 2 1 2 2 2 1 1 0 2 2 1 1 1 0 1 0 1 2 2 2 1 0 0 0 0 0 0 0 2 1 0 2 0 1 1 1 0 0 0 0 0 2 0 0 0 0 1 0 1 0 0 1 1 0 1 0 1 1 0 0 0 1 2 1 0 2 0 2 2 0 2 0 1 1 0 0 1 0 0 0 0 1 2 2 1 0 0 0 0 0 0 1 1 2 2 1 0 1 0 0 1 2 0 2 1 1 2 1 1 1 0 0 1 1 1 1 1 1 1 0 1 1 1 1 0 0 2 0 0 0 1 0 0 1 1 0 0 1 1 1 1 1 0 0 1 2 0 0 0 0 0 0 0 1 0 1 0 2 2 0 0 0 0 0 0 0 2 1 0 1 1 0 1 0 1 0 1 1 2 1 1 1 1 2 1 0 0 0 0 0 0 2 2 2 0 0 1 2 0 0 1 0 0 1 0 2 0 0 2 0 0 0 0 2 0 1 0 0 1 0 2 0 0 0 0 0 1 0 1 1 1 2 0 0 1 1 1 2 1 1 1 0 2 0 0 0 0 0 1 1 1 2 0 2 1 0 1 2 0 2 0 2 1 0 0 2 1 1 1 0 0 0 0 1 1 1 1 1 0 0 2 1 0 2 0 0 1 1 1 0 1 0 2 2 0 0 1 0 1 0 0 1 0 0 0 0 0 0 0 0 1 0 0 1 2 2 1 0 0 0 0 0 2 1 1 1 2 0 0 1 0 2 0 0 2 0 0 0 1 0 0 0 1 0 0 0 1 1 0 1 2 0 0 0 1 1 2 0 1 2 2 0 0 1 1 0 2 1 0 1 0 0 0 2 1 0 1 2 0 1 1 1 1 0 0 1 1 0 1 1 1 1 1 1 1 2 2 0 0 0 0 1 1 0 0 0 2 0 2 2 2 1 0 0 1 1 2 0 2 0 2 0 0 1 0 1 1 2 2 0 0 0 1 1 1 0 1 1 1 1 1 0 0 1 0 1 1 0 2 0 0 1 2 0 0 2 2 2 0 1 0 2 0 1 0 1 0 0 0 1 0 2 0 0 0 2 0 0 1 0 0 0 0 0 0 0 1 1 0 1 0 1 0 0 2 2 0 0 1 0 0 1 1 1 1 1 0 0 0 0 0 0 1 0 1 2 1 0 0 0 2 1 2 1 0 2 0 0 1 1 1 1 1 1 0 1 1 0 0 0 1 0 1 2 0 1 1 1 0 0 0 1 0 1 2 2 2 0 0 0 0 1 0 0 0 2 0 1 1 0 0 0 2 2 2 1 0 0 1 1 1 2 0 0 0 0 0 1 1 0 1 0 0 2 0 1 1 2 1 0 0 0 0 0 1 0 2 1 0 0 0 1 2 2 1 0 1 1 1 1 0 0 2 1 1 1 0 1 2 1 1 0 0 0 0 0 0 0 0 0 0 0 0 0 1 0 0 1 1 0 1 0 1 0 1 1 0 2 1 1 0 0 1 1 0 0 0 1 1 0 1 0 0 0 0 2 1 1 2 1 1 1 1 2 1 0 1 0 2 0 2 0 0 2 2 1 1 0 2 1 0 0 0 0 2 0 2 2 0 2 2 0 0 0 0 0 0 0 1 0 0 0 1 0 2 0 0 1 1 0 1 0 0 0 0 0 0 0 1 0 0 0 0 0 0 0 0 1 1 0 0 0 0 0 1 1 0 2 0 0 0 0 1 0 1 1 0 1 1 2 0 1 1 0 0 1 0 0 0 2 1 0 2 2 2 2 0 0 1 0 0 2 0 1 1 1 0 0 1 1 0 1 0 2 2 0 0 1 0 0 0 2 0 1 0 0 0 0 0 2 1 0 2 0 0 0 1 0 1 0 1 2 1 0 1 0 0 1 0 2 0 1 0 1 0 1 1 0 2 1 1 0 1 1 1 0 0 0 0 0 0 0 0 1 0 1 2 0 0 0 0 0 1 1 1 1 0 0 0 0 0 0 1 0 0 0 0 1 1 0 0
170 0 0 0 0 0 0 0 0 2 1 0 1 1 0 0 0 0 1 1 1 1 0 0 0 0 0 1 1 2 2 0 0 1 1 1 2 1 0 0 1 0 0 0 2 0 1 0 0 1 1 1 0 0 0 1 0 0 0 0 0 1 0 0 0 0 2 0 2 0 0 1 2 1 2 2 0 1 1 0 1 0 2 0 0 0 1 0 0 2 0 1 1 0 0 0 0 1 0 1 0 0 1 1 2 0 2 1 1 0 0 1 0 1 1 1 0 0 1 1 1 0 2 2 0 2 0 0 2 0 0 0 1 0 0 0 1 0 0 1 1 0 0 0 1 2 1 0 0 1 0 0 0 0 0 0 0 2 0 0 0 0 0 1 1 2 1 0 0 0 1 0 1 2 2 1 2 0 1 1 0 1 0 2 1 0 1 0 0 0 0 0 0 0 2 0 2 1 0 0 0 0 1 1 2 1 1 0 1 0 1 2 1 0 2 0 0 1 1 0 2 1 0 1 1 1 0 1 0 0 0 0 0 0 2 0 0 2 1 1 1 0 2 1 2 2 0 0 2 0 0 0 0 0 0 1 1 1 1 0 0 0 0 1 1 0 0 0 2 2 0 0 1 1 0 1 0 0 1 0 0 1 0 1 2 1 0 0 0 2 1 1 0 2 2 1 1 0 1 2 0 0 1 1 1 0 0 2 2 0 0 1 0 0 2 0 1 0 1 1 1 1 1 2 0 0 1 1 0 1 0 1 0 0 1 0 0 1 0 1 1 1 2 0 0 1 1 0 1 0 0 0 0 2 0 0 1 0 0 2 0 0 1 0 1 0 0 2 1 1 1 1 1 2 0 1 2 1 0 2 0 1 0 0 0 0 0 0 0 0 0 0 0 1 2 0 0 1 2 2 0 2 0 2 1 0 1 0 0 1 0 0 0 0 2 0 1 1 0 0 1 1 0 2 2 2 1 1 0 1 0 1 0 1 1 1 0 1 0 0 2 0 0 1 1 2 2 0 0 1 1 0 1 2 2 1 2 2 1 0 1 1 1 1 1 1 1 2 0 1 2 2 1 1 0 0 0 1 2 1 0 0 2 1 0 2 1 0 1 1 1 0 0 1 0 0 2 2 2 2 0 0 1 0 1 2 1 1 0 0 0 2 1 0 1 0 0 0 0 0 0 2 2 2 0 2 0 0 0 1 1 0 0 0 1 0 1 0 2 1 0 0 0 0 0 0 0 1 1 1 0 0 0 0 2 0 1 1 1 0 0 0 0 2 1 1 1 0 0 0 0 1 0 0 0 0 1 1 0 1 1 0 0 0 2 1 1 0 0 1 0 1 1 0 0 0 0 0 0 0 0 0 0 1 0 2 0 0 0 2 1 0 0 0 0 0 1 0 0 0 0 0 0 0 0 2 2 1 0 0 0 2 0 0 1 1 2 0 1 2 1 0 0 1 1 2 2 1 0 0 0 0 1 0 2 0 2 2 2 1 0 0 0 1 0 1 0 2 1 1 1 0 1 0 1 0 1 2 1 1 2 1 0 1 1 1 1 1 0 0 1 1 0 0 0 0 0 1 1 1 0 1 0 2 2 1 1 2 2 0 1 1 0 0 0 1 0 1 1 0 0 0 0 1 1 2 0 0 1 0 1 1 0 2 0 0 1 0 1 1 0 0 0 0 1 0 0 0 0 0 0 1 1 0 0 0 1 0 2 0 0 0 1 0 0 0 1 2 0 2 0 0 1 2 2 0 0 0 1 0 0 0 1 1 1 1 0 2 1 2 0 2 1 1 2 1 1 0 1 1 0 0 0 0 2 1 1 0 0 2 1 0 1 1 1 2 2 2 1 0 1 1 0 1 0 2 0 0 0 2 0 1 0 1 2 1 0 2 1 0 1 0 2 0 2 0 2 0 1 0 0 0 1 0 1 0 1 0 0 0 0 0 0 0 0 1 0 0 2 0 0 0 0 2 0 0 0 2 1 2 1 1 2 0 0 0 0 0 0 0 1 1 0 1 1 1 1 0 0 0 0 2 0 0 2 2 0 0 0 2 1 0 0 0 1 2 2 1 1 1 0 1 2 1 2 0 1 2 2 0 0 0 0 2 0 0 0 0 0 2 0 0 1 2 0 1 0 1 0 0 1 0 2 0 0 0 0 0 0 0 1 1 0 0 0 0 0 1 1 2 1 1 0 0 0 1 1 0 2 0 0 0 0 0 0 0 0 0 1 0 1 0 0 1 1 0 0 1 2 0 0 0
171 0 2 0 0 0 0 0 0 1 1 1 0 1 0 0 0 0 1 1 1 2 0 0 0 0 1 2 1 1 2 0 0 0 0 1 2 1 0 0 2 0 0 0 1 0 1 0 0 0 0 0 0 0 0 0 0 0 2 0 1 0 1 0 0 2 0 0 2 0 0 1 2 1 2 2 0 1 2 1 1 0 2 0 2 0 0 1 1 2 1 2 1 0 1 0 1 2 2 0 1 1 0 0 2 1 2 1 1 0 0 2 1 2 2 2 1 0 1 1 1 0 1 1 1 0 0 1 2 2 0 0 0 0 1 1 1 0 0 2 0 0 0 0 0 2 0 0 2 2 0 0 0 1 1 0 2 0 0 1 1 1 0 0 0 1 0 2 0 2 0 1 0 2 2 1 2 0 0 0 0 0 1 2 1 1 1 2 0 0 0 1 0 0 1 0 1 1 0 1 0 1 0 0 2 2 2 0 0 0 1 0 1 1 0 0 0 1 0 1 1 1 0 1 1 0 1 0 1 0 0 0 0 0 2 0 1 2 0 0 0 0 2 1 1 1 0 0 1 0 0 0 0 0 0 2 0 1 0 0 0 0 0 0 1 0 0 0 2 2 0 1 0 0 0 0 0 0 2 0 0 1 1 1 2 2 1 2 0 2 1 1 0 2 2 0 1 0 1 2 1 0 0 0 0 1 1 1 1 0 0 1 0 0 1 0 2 1 0 0 1 1 0 0 1 0 1 0 0 0 0 0 0 0 0 0 0 1 0 0 0 0 2 0 0 1 1 0 0 1 1 0 0 0 0 2 0 0 0 1 0 0 2 0 2 1 0 1 2 0 2 0 0 2 0 1 2 2 1 1 1 0 0 1 0 1 1 0 0 0 0 1 1 0 2 0 2 2 1 1 0 1 0 2 2 0 0 1 0 2 0 0 1 0 0 0 0 0 0 0 0 1 0 2 1 2 0 1 0 0 1 0 0 2 1 0 0 1 0 0 1 0 1 0 0 1 1 0 1 1 0 0 2 2 2 2 2 2 1 1 1 2 1 0 0 1 0 2 0 0 0 0 0 0 1 0 1 1 2 0 2 1 0 0 2 1 0 2 2 0 2 2 0 1 1 1 1 1 1 2 0 0 2 1 2 1 2 0 0 0 0 2 1 0 1 0 0 1 0 1 2 2 0 0 0 2 0 0 0 2 0 0 1 1 1 0 0 1 1 1 0 0 0 1 1 0 0 1 1 2 1 1 2 1 2 0 0 0 0 1 0 0 0 0 0 0 0 0 0 0 0 0 0 0 0 0 0 1 0 2 2 0 0 0 1 0 0 2 0 2 0 0 1 0 0 0 0 2 2 0 2 0 0 0 1 1 0 0 0 2 0 0 0 0 0 1 0 0 0 0 0 0 0 0 0 0 1 2 0 0 0 1 0 1 2 0 1 1 0 2 0 1 0 0 1 2 2 1 0 0 0 1 0 2 2 0 0 2 1 0 0 0 1 0 1 2 0 2 0 2 2 0 1 0 0 0 1 0 1 1 0 2 0 1 2 1 1 2 0 0 2 2 1 0 1 0 1 0 0 1 0 0 0 1 2 0 1 2 2 0 0 0 0 0 0 1 0 1 0 0 0 0 0 2 1 2 1 0 0 0 1 0 0 2 0 1 0 0 1 1 0 0 0 0 0 0 0 0 0 0 0 0 0 0 0 2 1 0 1 0 0 0 1 0 0 1 2 1 1 1 0 1 1 0 0 0 0 0 1 1 0 1 0 0 1 1 0 2 1 2 0 1 2 0 1 0 0 1 0 1 0 2 0 0 1 0 1 0 0 2 2 0 1 1 0 1 1 2 1 1 1 2 0 0 0 1 0 0 0 2 1 1 0 1 0 2 0 0 2 0 1 1 0 0 0 0 0 0 0 0 0 0 1 1 0 0 0 0 0 1 1 0 1 0 0 1 0 0 0 0 0 0 2 1 0 0 0 1 0 2 1 1 0 0 0 0 2 0 0 0 2 1 2 1 1 1 1 0 0 0 0 2 0 0 2 2 0 0 0 1 0 0 0 0 1 0 2 1 2 0 0 0 1 0 1 0 2 2 0 0 2 0 0 1 1 0 0 0 2 0 0 0 2 0 0 1 0 0 1 1 1 0 1 0 1 0 1 1 0 1 1 0 0 1 1 1 1 0 0 1 0 0 0 0 1 1 1 1 2 2 0 2 2 2 0 0 1 0 0 0 0 0 0 1 0 0 2 0 1 0 0 0
172 1 0 0 0 1 1 2 1 1 1 0 0 0 0 0 0 0 0 2 1 2 0 1 0 0 1 1 1 1 2 1 1 0 2 1 1 2 0 0 1 0 0 0 0 0 0 0 0 1 1 2 1 0 0 0 0 1 0 0 0 2 1 1 0 1 1 0 1 0 0 1 1 0 1 1 0 1 2 0 0 0 2 0 1 0 1 0 0 2 0 0 2 1 1 0 1 2 0 2 0 0 1 0 2 0 2 0 1 0 0 1 1 2 2 2 2 0 1 0 0 0 2 2 0 0 0 0 2 0 1 0 0 0 1 0 0 0 0 1 2 0 1 0 1 1 0 0 0 1 0 0 0 0 0 0 1 1 0 1 1 1 1 0 1 2 0 2 0 0 0 1 2 1 1 1 1 0 2 2 0 1 1 2 1 1 1 2 1 1 1 2 1 1 1 0 1 2 0 1 0 1 1 2 2 0 0 0 1 1 0 0 1 0 2 0 0 1 2 0 2 1 1 1 1 1 1 1 1 1 0 0 0 0 2 0 1 2 0 0 0 0 2 0 2 2 0 0 2 0 0 0 0 0 0 2 1 0 0 0 0 0 0 0 0 0 1 0 0 0 1 1 0 0 0 1 0 1 2 0 1 0 1 1 2 0 0 1 0 2 1 0 0 2 2 0 1 0 0 2 0 0 0 0 0 0 0 2 2 1 0 1 0 0 1 0 2 0 0 1 1 1 1 0 2 0 1 0 0 0 0 2 0 0 0 0 0 1 0 1 2 1 1 0 0 1 1 1 2 0 0 0 0 2 0 0 2 0 0 1 0 0 1 0 1 0 0 2 2 0 2 0 0 2 0 1 1 1 0 2 2 2 0 1 0 1 1 0 0 0 0 0 1 0 2 0 1 1 0 0 0 0 0 2 2 1 1 0 0 1 1 1 1 0 0 0 0 0 0 0 0 0 1 1 0 2 1 2 0 0 2 0 0 1 1 1 1 1 0 1 1 0 2 2 2 2 2 0 2 0 0 1 2 2 2 2 2 2 1 0 0 1 1 1 0 1 1 2 0 0 0 0 1 1 2 0 2 1 1 1 0 0 2 0 0 2 0 2 2 0 1 1 0 1 0 0 0 2 1 1 1 0 2 2 1 1 1 1 0 0 0 2 1 0 1 0 0 0 0 1 1 1 0 0 1 2 0 0 1 1 0 1 1 0 1 1 1 1 0 1 1 0 0 1 0 1 1 1 1 1 0 0 1 0 2 1 0 1 0 0 0 0 0 1 0 0 1 0 0 0 0 1 1 0 1 0 1 2 0 2 2 0 1 0 0 0 0 0 0 0 0 0 0 0 0 1 0 0 0 0 0 2 1 0 0 2 2 0 0 1 0 0 0 0 0 1 0 0 0 0 0 0 0 0 0 0 1 1 0 0 0 1 0 1 1 0 1 0 0 1 1 0 1 1 1 0 1 0 0 0 1 1 1 1 2 0 1 2 1 1 1 0 1 1 0 1 2 1 0 1 1 0 0 1 1 0 0 0 1 1 0 1 0 1 2 2 0 0 0 2 2 0 0 0 1 0 0 0 1 2 0 1 0 0 1 0 1 2 1 0 2 2 1 0 1 1 0 1 1 0 0 0 1 2 1 1 1 0 1 0 2 1 0 2 1 0 1 0 1 1 0 0 0 0 0 1 0 0 0 0 0 0 1 0 0 1 0 0 2 0 0 0 1 1 0 0 2 1 1 2 0 0 0 1 1 0 0 0 2 0 1 0 0 0 0 0 2 2 0 2 0 0 1 0 2 1 1 1 0 2 0 1 0 0 0 0 1 0 1 1 1 0 2 2 0 2 2 1 2 0 1 2 0 1 0 1 0 0 0 1 0 0 1 1 0 2 0 0 1 0 1 1 1 1 1 0 1 1 1 0 0 0 2 0 1 0 2 0 0 0 1 0 0 0 0 1 1 0 1 0 1 0 2 0 0 1 0 0 0 0 0 0 1 0 0 0 1 0 0 0 2 0 1 1 2 2 2 0 0 1 0 2 2 0 1 0 2 1 0 0 1 0 0 1 1 1 2 1 2 1 0 1 2 2 2 0 0 2 1 0 2 0 0 2 0 0 1 1 0 0 0 0 2 2 2 1 0 0 0 0 2 0 1 0 1 0 1 1 0 1 2 0 0 0 1 1 2 0 0 0 0 0 0 0 1 0 1 1 1 0 0 0 0 0 0 0 0 0 0 0 0 0 0 1 1 0 0 0 0 0 2 0
173 0 0 0 0 1 1 1 0 2 1 0 0 2 0 0 0 0 0 2 1 2 0 0 0 0 1 1 2 0 2 0 2 1 0 0 2 1 0 0 2 1 0 0 0 0 1 0 0 0 0 0 1 0 1 0 0 0 1 1 1 0 1 0 0 1 0 0 1 0 0 2 2 1 2 2 0 2 2 0 1 0 2 0 2 0 0 1 1 2 1 1 1 0 1 0 1 0 0 0 2 0 0 0 2 1 2 1 2 1 0 1 1 2 2 2 1 1 0 1 1 1 2 2 1 1 0 0 1 1 0 0 0 0 0 0 0 0 0 2 2 0 0 0 1 0 0 0 0 1 0 0 0 0 0 0 0 1 0 1 0 1 0 1 1 1 0 0 1 1 1 0 0 1 1 0 1 1 0 0 1 1 1 2 2 1 2 2 1 1 1 1 0 0 0 0 1 1 0 0 0 0 0 2 2 0 0 0 1 0 0 2 1 1 0 0 0 1 2 0 2 0 1 2 0 0 2 1 0 0 0 1 0 0 2 0 0 2 1 1 0 0 2 0 0 0 0 0 0 0 0 0 0 0 0 0 0 0 0 0 0 1 0 0 0 0 0 0 2 0 0 2 1 1 0 0 0 0 1 0 0 1 1 2 2 1 1 2 0 2 1 1 0 1 2 0 0 2 1 2 0 0 2 2 2 0 1 1 0 0 0 1 0 0 2 1 1 0 1 0 2 2 0 0 2 0 1 0 1 1 0 0 0 1 0 0 0 2 1 1 0 1 2 0 0 0 1 0 2 0 0 0 0 2 0 0 2 0 0 1 0 0 2 0 2 1 0 2 1 1 1 1 1 2 0 2 2 2 1 1 1 1 0 0 0 0 0 0 0 2 0 1 0 0 2 1 0 1 1 0 0 1 0 2 2 1 0 1 0 2 0 0 1 0 0 0 0 0 0 0 1 0 0 2 1 2 1 0 0 0 0 0 0 2 1 1 1 1 0 0 1 0 1 0 0 2 1 0 1 0 0 0 1 2 1 1 1 2 1 1 1 1 0 0 0 1 1 1 0 1 1 2 1 1 1 0 1 2 1 1 0 0 2 1 1 1 0 1 2 0 2 1 0 1 0 0 1 1 1 2 0 0 0 0 0 2 0 0 0 0 0 1 1 1 0 0 0 0 0 1 1 1 2 2 0 2 0 0 1 1 0 1 2 2 0 0 1 1 0 2 1 1 0 0 0 1 0 2 0 0 1 1 0 0 2 0 0 0 0 0 0 0 0 1 0 0 1 2 2 0 1 1 1 0 0 1 2 0 0 0 1 0 0 0 0 1 2 0 0 0 0 0 1 1 1 0 1 0 0 0 0 1 0 0 1 2 0 0 0 1 0 0 0 0 0 0 0 0 0 0 0 0 0 1 0 0 0 1 0 0 1 1 0 2 2 0 2 0 0 2 0 0 0 1 1 1 2 2 0 0 0 2 1 1 2 0 1 2 2 0 0 0 2 0 0 2 0 2 0 0 0 0 1 0 0 0 1 0 1 1 1 1 0 2 2 1 1 0 0 1 2 0 1 0 0 0 0 0 1 1 1 1 0 1 1 1 1 2 2 1 1 1 0 0 0 1 0 2 0 1 0 0 0 2 0 2 1 0 0 0 0 0 1 2 0 0 1 0 0 0 0 0 1 1 2 0 0 0 0 0 0 0 0 0 0 1 1 0 0 0 0 0 1 0 0 0 1 0 1 2 0 0 1 1 1 0 0 0 2 0 0 0 1 1 1 1 0 2 1 2 0 1 0 1 1 1 0 1 0 1 0 1 0 0 0 0 1 0 0 2 2 0 0 0 1 2 1 2 2 0 1 2 0 0 0 0 0 0 0 2 1 0 1 1 0 1 1 0 2 0 2 2 1 1 1 0 1 0 1 1 0 0 2 1 1 0 2 0 0 0 0 0 0 0 0 0 1 0 1 0 0 0 2 0 0 0 1 0 0 1 0 1 1 0 0 0 1 0 1 0 2 2 1 1 2 2 2 0 0 0 1 1 2 1 2 2 0 1 0 1 1 0 0 0 2 2 1 1 2 2 0 2 2 1 1 0 1 1 0 1 2 0 0 1 1 0 0 2 0 0 0 0 1 1 0 1 0 2 0 1 0 0 1 0 1 0 1 0 0 1 0 1 0 0 1 1 0 1 1 1 1 0 0 0 0 1 1 1 0 0 0 0 0 0 0 0 0 0 0 0 0 0 0 1 0 0 0 0 2 0 0 0
174 0 1 0 0 1 1 1 0 0 0 2 0 0 0 0 1 0 1 1 1 2 0 0 0 0 2 1 2 0 2 0 0 1 0 0 1 2 0 0 2 0 0 1 0 0 0 0 0 0 0 1 0 2 0 1 0 0 2 0 1 0 2 2 0 0 2 0 2 1 0 1 2 0 2 2 0 1 1 0 1 0 2 0 0 0 0 2 2 2 0 1 2 1 1 0 1 2 0 2 0 0 0 0 2 1 1 0 0 0 0 1 1 2 2 2 1 0 0 2 2 0 2 2 1 1 0 0 1 1 0 0 0 0 1 0 0 0 0 0 1 0 1 0 0 0 0 0 1 2 0 0 0 0 0 0 0 1 0 1 1 1 1 1 0 2 0 2 0 1 1 0 0 2 1 0 2 1 0 0 0 1 0 2 1 1 0 1 1 0 0 0 0 1 2 0 0 1 0 0 0 1 0 1 2 1 1 0 0 0 0 1 1 0 1 0 0 0 0 1 1 0 1 1 0 0 1 0 0 0 1 0 0 0 1 0 0 2 0 0 0 0 2 1 1 1 0 0 1 0 0 0 0 0 0 1 1 0 0 0 0 0 0 1 1 0 0 0 1 0 0 0 2 2 1 1 0 0 1 0 1 2 0 2 1 0 1 1 1 1 0 1 1 2 1 1 0 0 0 0 0 0 0 0 0 0 0 2 2 0 0 0 0 0 0 0 2 1 1 0 2 2 2 2 2 0 0 0 0 0 0 1 0 0 0 0 0 1 0 1 2 1 2 0 1 1 1 0 1 2 2 0 1 2 1 0 1 0 0 0 1 1 1 0 1 1 1 1 2 0 2 0 0 2 0 1 2 1 0 2 1 1 1 1 1 1 0 0 0 1 0 0 1 0 2 0 0 1 0 0 0 0 0 2 2 0 0 1 0 2 0 0 0 1 0 0 0 1 0 0 0 1 0 1 2 2 0 1 0 0 1 0 0 0 1 1 0 1 0 1 0 0 2 0 0 1 1 0 1 0 0 0 0 1 1 0 1 2 1 1 2 2 0 0 0 1 1 2 0 0 0 0 0 0 1 1 0 0 2 0 0 0 1 1 2 0 0 1 1 0 0 1 0 0 1 1 2 2 1 1 1 0 2 1 2 1 1 2 0 0 0 1 1 0 0 0 0 1 0 1 1 2 2 1 0 2 0 0 0 0 2 0 1 1 1 0 1 1 2 1 1 0 0 1 1 0 0 1 1 2 1 1 0 0 0 0 0 1 1 1 0 0 2 2 0 1 1 0 0 1 0 2 0 0 0 1 1 1 0 1 2 0 0 0 1 0 0 0 0 0 0 0 0 0 0 1 0 0 0 0 0 2 0 2 0 2 0 0 1 0 0 0 0 1 0 1 0 0 0 0 0 0 0 1 0 0 1 2 0 0 1 1 1 1 1 0 2 0 1 1 1 0 0 1 0 2 2 2 0 0 0 1 1 2 2 0 1 1 1 0 0 0 1 0 0 2 1 2 1 0 0 1 0 0 0 0 1 2 0 0 2 0 0 0 1 1 0 0 0 2 2 0 1 0 0 0 0 0 0 1 1 1 0 1 1 0 0 1 1 0 1 1 0 0 0 0 0 0 0 0 0 0 0 2 2 2 0 0 0 0 1 0 1 2 1 1 0 0 0 0 0 0 0 0 0 0 0 1 0 0 0 0 0 0 0 0 1 0 1 1 0 1 2 2 0 2 2 0 2 1 1 0 0 0 0 0 0 0 0 1 0 2 0 0 0 0 1 1 1 2 1 1 2 2 2 0 2 0 0 0 0 1 0 0 0 1 0 0 1 2 2 0 0 0 1 1 1 1 0 0 1 1 0 1 0 1 0 0 0 2 0 0 1 1 0 2 0 0 0 0 0 0 2 0 2 0 1 0 1 0 0 0 1 0 0 0 1 0 0 0 1 0 0 0 1 0 1 0 2 0 0 0 1 1 0 1 0 0 1 2 1 0 1 0 0 0 1 1 0 0 2 2 1 1 2 1 2 0 0 0 0 1 1 0 0 0 1 1 1 2 2 0 0 0 0 0 2 0 2 0 0 0 2 2 2 0 0 1 0 2 2 0 0 2 0 0 0 2 0 0 0 0 2 1 0 0 0 1 1 0 2 0 2 0 0 0 0 1 0 1 1 1 0 0 0 0 0 1 1 1 1 0 0 0 2 0 1 0 1 0 0 0 0 1 0 0 1 0 0 0 0 0 0 0 0 0 0 0 2 0 0 0
175 0 1 1 1 0 0 2 0 1 0 0 1 1 0 0 0 0 0 2 0 2 1 0 0 0 0 0 1 2 1 1 0 0 0 1 2 1 0 0 1 1 2 2 0 0 0 0 0 0 0 0 1 1 0 2 1 0 1 1 1 0 1 1 0 0 1 0 1 0 0 1 2 0 2 2 0 0 0 0 0 0 1 1 1 0 0 0 0 2 0 1 1 0 0 1 0 0 0 1 1 0 1 0 1 1 1 1 1 0 0 1 0 1 2 2 0 0 0 2 2 1 1 1 0 1 0 2 2 2 1 0 0 0 0 0 0 0 0 1 0 0 2 0 1 2 0 0 0 0 0 0 0 0 0 0 0 0 1 2 1 1 1 1 0 1 0 0 0 0 2 0 1 2 1 1 1 0 0 0 0 1 0 2 1 1 0 2 1 0 0 2 1 0 2 0 1 1 0 0 0 0 0 1 2 1 1 1 0 0 0 0 2 0 1 0 0 1 0 2 0 0 0 2 0 0 1 0 0 0 0 0 0 0 1 0 0 2 0 0 0 0 2 1 1 1 0 0 1 0 0 0 0 0 0 0 1 0 1 1 1 2 0 0 1 0 0 1 2 2 0 0 0 1 0 0 0 1 1 0 0 2 1 1 2 2 1 0 0 2 1 1 0 2 2 1 0 0 0 1 0 0 0 0 0 0 1 2 1 0 0 1 0 2 0 0 2 1 0 0 0 0 1 1 2 0 0 1 0 2 0 1 0 0 0 1 0 2 0 1 1 1 2 0 1 1 1 0 2 0 0 0 0 2 0 0 1 0 0 1 0 0 1 0 1 0 0 1 2 0 2 0 1 2 0 1 2 0 0 2 2 1 0 2 1 1 1 1 1 0 0 0 1 0 2 0 1 0 1 1 0 1 0 2 2 1 1 0 0 0 0 0 1 0 1 0 1 0 0 0 0 2 0 2 1 1 0 1 0 0 0 0 2 0 2 0 0 2 0 0 1 0 2 0 0 0 2 0 0 0 0 0 2 2 2 2 2 2 0 2 1 2 0 0 1 1 1 2 0 1 1 1 1 1 2 0 2 2 2 0 2 1 1 0 1 1 0 1 2 1 2 1 1 2 2 1 2 2 2 2 0 0 2 2 2 0 2 1 0 0 0 1 0 2 0 0 1 0 0 2 0 2 0 0 0 1 1 0 0 1 1 0 2 1 0 0 1 2 0 2 1 1 0 0 0 1 0 0 2 2 0 1 0 0 2 1 1 0 0 0 1 0 0 1 0 0 1 1 1 0 1 1 1 0 0 0 2 1 0 1 2 0 0 0 1 0 0 1 0 2 0 0 0 0 0 0 0 0 0 0 0 1 0 0 0 1 1 0 0 2 1 0 0 0 0 0 1 0 1 0 0 0 0 0 0 1 1 2 0 0 1 1 0 1 1 1 2 0 0 2 0 1 1 1 1 1 2 1 0 1 0 1 0 2 2 0 0 1 1 0 0 0 1 1 1 1 0 2 0 1 0 0 1 0 0 1 1 1 1 1 1 0 0 1 1 0 1 1 0 1 1 0 0 0 1 0 0 0 0 1 0 2 0 1 2 0 0 1 1 1 0 0 1 0 0 0 0 1 1 0 0 0 0 2 1 1 1 0 0 0 0 0 0 2 1 1 1 0 0 0 0 0 0 0 0 0 0 0 0 0 0 0 1 0 0 1 2 0 2 0 0 0 2 1 1 0 2 0 2 1 0 0 0 0 0 0 0 0 2 0 0 0 0 0 1 1 0 2 0 2 0 0 1 1 2 1 1 1 0 1 0 1 0 0 2 1 1 0 1 2 2 0 1 1 0 2 1 1 1 1 1 2 0 1 0 1 0 0 0 1 0 1 1 0 0 2 0 0 0 0 0 0 1 1 1 0 1 0 0 0 0 0 2 0 0 1 2 0 0 0 1 0 0 0 0 1 0 0 1 0 0 0 1 1 0 0 0 2 0 1 0 2 2 0 0 0 0 1 1 0 2 2 1 1 2 2 2 0 0 0 0 1 1 0 2 2 1 1 1 2 1 0 1 1 2 2 1 0 1 0 0 0 1 1 2 0 0 1 1 1 1 0 0 0 1 0 0 1 0 0 0 0 1 2 1 2 0 1 1 0 1 1 1 1 0 0 2 1 0 1 2 0 0 2 0 1 1 0 0 0 0 0 0 0 0 1 1 0 2 0 0 0 1 1 0 2 1 0 0 0 0 0 0 1 0 0 0 1 2 0 1 0
176 0 1 0 0 0 0 1 1 2 2 0 1 2 0 0 0 0 2 0 1 2 0 0 0 0 0 1 0 1 2 1 1 1 0 0 1 1 0 1 1 0 0 0 1 0 1 0 0 1 1 1 0 0 0 1 0 0 2 1 0 1 2 2 0 1 0 1 1 1 0 2 2 0 0 2 2 2 2 0 2 0 2 0 2 0 0 1 1 2 0 0 1 0 0 0 0 0 0 1 1 0 0 1 2 0 2 0 0 0 1 2 0 1 1 1 1 0 1 1 1 0 1 1 0 1 0 0 2 1 0 0 0 0 1 0 0 0 0 2 1 0 0 0 0 2 0 0 0 1 0 0 0 0 0 2 1 2 0 0 0 0 0 2 0 2 0 1 1 0 0 2 0 2 0 1 1 0 0 0 1 1 0 1 1 0 1 1 1 0 0 0 0 1 2 0 0 1 0 0 0 0 1 1 2 1 0 1 1 1 1 1 1 0 1 1 1 0 2 0 2 0 0 2 0 0 0 0 0 1 1 0 0 0 2 0 0 2 0 0 0 1 2 0 2 2 0 0 1 1 1 1 0 0 0 2 1 0 0 0 0 0 0 1 0 0 1 0 1 0 1 0 1 1 0 1 0 1 1 0 0 1 1 2 1 1 1 1 0 1 0 1 1 2 2 1 0 1 0 2 0 0 1 1 1 0 0 2 0 0 0 2 0 0 2 0 2 0 0 1 0 1 2 1 1 0 0 0 1 1 0 0 0 0 0 0 0 1 0 0 1 1 1 0 0 1 0 0 1 2 2 0 0 0 0 2 0 0 0 0 0 0 1 0 1 0 0 2 1 1 1 1 0 2 0 0 1 2 1 1 2 0 0 0 1 1 0 0 0 1 0 1 1 0 2 0 1 0 1 1 0 1 0 2 2 0 0 1 0 1 0 0 0 0 1 0 1 0 0 1 0 1 0 2 0 2 2 0 0 0 0 0 0 1 0 0 1 0 0 0 2 0 1 0 0 1 1 0 2 1 0 1 0 1 1 1 1 1 1 0 0 1 1 0 0 1 1 1 0 1 1 2 1 1 1 1 0 2 1 1 1 0 1 0 2 0 0 0 1 0 0 1 0 1 2 0 1 1 1 2 0 0 1 1 1 0 2 2 1 0 0 2 0 2 0 0 0 0 0 1 0 2 1 0 1 1 1 1 1 2 0 1 1 0 1 1 1 0 1 1 0 0 1 1 1 0 1 1 2 2 1 1 0 0 1 0 1 0 0 0 2 0 0 0 0 0 0 1 1 0 0 2 0 0 0 0 2 1 0 2 2 0 1 0 1 1 2 0 0 0 0 0 0 0 0 1 0 0 0 0 0 2 1 0 0 1 1 0 0 2 0 0 0 0 0 0 0 0 0 0 0 0 0 2 0 0 0 1 0 0 0 2 0 1 2 1 2 0 0 1 2 1 0 1 1 1 2 1 0 0 1 1 0 1 1 1 1 1 1 0 0 0 2 1 0 1 1 2 1 1 0 1 0 0 0 0 0 0 0 0 1 0 0 1 1 1 1 0 0 2 0 1 0 1 1 0 0 1 0 1 1 0 0 1 2 0 1 1 1 1 0 0 0 0 1 1 1 2 0 0 0 0 1 1 0 1 0 0 0 0 1 0 0 2 0 0 0 0 0 0 0 0 1 0 1 1 0 1 0 0 0 1 1 0 0 0 0 0 0 0 0 0 1 2 0 1 2 1 0 2 0 0 0 1 1 0 0 0 1 1 0 1 0 0 0 2 0 1 0 1 1 0 0 1 1 1 0 0 0 1 0 0 0 0 1 1 0 1 1 2 1 0 1 1 0 1 2 2 2 0 2 2 0 0 0 2 0 0 1 2 0 0 0 0 1 0 0 0 1 1 0 1 1 0 1 0 0 1 0 1 0 0 0 0 0 0 0 0 0 0 0 0 0 0 1 1 0 0 0 0 0 0 1 0 0 0 0 0 0 1 0 1 2 0 0 0 0 1 0 0 1 1 0 2 1 1 1 1 0 0 0 0 0 0 2 2 0 2 1 1 1 0 0 0 1 1 1 1 1 1 0 1 2 0 1 0 0 1 1 0 1 0 0 1 1 0 0 1 0 1 0 0 2 2 1 0 2 0 0 0 2 0 2 0 0 0 0 0 0 1 1 0 0 1 1 1 1 0 0 0 0 0 0 0 1 0 1 1 1 0 0 0 2 2 0 1 1 0 0 0 0 0 0 1 1 0 0 0 0 0 1 0
177 0 1 0 1 0 0 2 1 1 1 1 1 2 1 1 1 0 0 2 0 2 0 1 0 0 1 0 2 1 2 1 2 1 0 0 1 2 0 0 0 0 1 2 0 0 1 0 0 0 0 1 0 1 0 1 0 0 1 2 0 0 1 0 1 0 2 1 1 0 0 0 2 0 1 2 1 1 2 0 0 0 2 0 1 0 0 1 0 2 0 1 1 0 1 0 1 1 0 0 2 0 1 0 2 0 2 0 0 0 0 1 1 2 2 2 1 0 0 1 0 0 1 1 0 0 0 0 1 0 1 1 0 0 1 0 0 0 0 1 2 0 1 1 0 0 0 0 0 1 0 0 1 1 0 1 1 1 1 1 1 1 0 0 0 1 0 1 1 0 0 2 0 2 1 1 1 0 1 1 0 1 1 2 1 1 1 1 0 0 1 0 2 2 2 1 1 2 0 0 0 0 0 1 2 1 1 0 0 0 0 1 2 0 2 1 1 0 1 0 2 1 1 2 0 0 0 0 0 0 0 0 0 0 2 2 0 2 0 0 0 1 2 0 2 2 0 0 2 0 0 0 1 0 0 1 1 0 0 0 0 0 0 0 1 0 0 0 1 1 1 0 0 0 0 0 0 1 1 0 1 2 1 2 2 1 2 1 0 2 1 1 0 2 2 1 0 0 0 2 0 0 0 0 0 0 0 2 0 0 1 2 0 1 2 1 2 1 0 0 1 1 1 0 2 0 0 0 0 0 0 1 0 0 0 0 0 2 0 0 0 0 2 0 0 0 1 0 0 1 1 0 1 2 1 0 0 0 0 0 0 0 2 0 2 1 0 2 0 2 0 2 1 1 1 2 2 1 1 1 1 1 0 0 0 2 2 0 0 0 0 1 0 0 2 1 0 0 0 0 0 0 0 2 2 0 0 0 0 0 0 0 0 0 2 0 2 1 0 0 0 2 1 2 1 2 0 1 0 1 1 2 0 1 0 0 1 1 0 0 2 0 1 1 0 2 1 0 2 0 0 1 1 2 2 1 2 1 1 1 1 2 0 1 1 2 2 0 0 0 0 2 1 1 1 0 1 2 1 1 2 0 0 1 2 1 0 1 2 0 2 2 0 2 1 2 0 2 2 1 1 0 1 1 1 1 2 1 0 0 0 0 1 0 2 0 0 0 0 2 0 2 0 0 0 1 1 0 0 1 1 0 1 0 1 1 1 0 2 0 1 1 0 1 1 1 1 2 0 0 0 0 1 0 1 1 0 0 0 1 0 0 1 1 0 0 1 1 1 0 0 0 0 0 0 0 2 1 0 1 2 0 0 0 0 1 1 1 1 1 1 0 1 0 0 0 1 0 0 0 0 2 0 0 1 2 0 0 0 2 0 0 0 0 0 0 0 0 0 0 0 0 0 0 0 1 1 1 0 0 1 2 0 1 1 0 0 0 0 1 1 1 1 1 2 1 2 1 1 0 2 1 1 0 1 0 1 2 1 1 0 1 2 1 0 1 1 2 0 0 0 0 1 0 1 0 0 0 0 0 1 1 1 2 0 1 1 1 1 1 2 0 0 0 0 0 0 0 1 2 1 1 0 0 0 0 1 1 1 0 0 0 0 0 0 1 0 2 0 0 0 0 1 2 0 1 0 0 0 0 0 0 0 2 0 0 0 0 0 0 0 0 1 0 1 0 0 0 0 1 1 1 0 0 0 0 0 0 2 0 0 0 2 0 0 0 2 0 2 1 1 0 0 0 0 0 0 0 1 0 0 1 1 1 1 1 0 2 0 2 0 1 0 1 1 1 0 0 0 0 0 2 0 0 2 1 1 0 0 2 2 0 2 2 0 2 2 2 1 0 1 1 0 0 1 1 0 0 0 1 0 1 0 1 1 2 0 0 1 1 0 1 0 0 0 0 0 0 0 1 1 0 0 0 0 0 0 0 0 0 1 0 0 0 1 0 1 0 1 0 0 0 2 0 0 1 0 0 1 2 2 0 2 0 0 0 0 0 0 1 2 2 0 2 2 2 2 0 0 2 0 0 2 0 1 1 1 0 0 0 0 0 0 0 1 1 2 2 2 0 1 0 2 1 0 0 1 1 0 1 2 1 1 2 0 0 0 1 1 1 0 1 2 2 0 1 0 1 0 0 1 0 1 0 1 0 1 0 0 1 1 0 0 2 0 0 1 2 1 1 1 0 0 0 0 0 0 0 2 0 0 0 0 0 0 0 0 0 0 0 0 0 0 1 0 0 0 0 1 0 1 1
178 0 0 0 0 0 0 2 1 1 1 1 0 0 0 0 0 0 1 1 1 1 1 0 0 0 1 2 2 1 2 1 0 0 0 0 1 1 0 0 2 0 1 1 0 0 0 0 0 0 0 1 0 0 1 0 0 0 1 1 0 1 1 0 0 0 0 0 0 0 0 2 2 0 1 2 1 0 2 1 0 0 2 0 1 0 0 0 0 1 0 0 0 0 1 0 1 0 0 1 1 1 1 0 2 0 2 0 0 0 0 1 0 0 0 0 0 0 2 0 0 0 0 0 0 1 0 0 1 0 2 0 0 0 0 0 0 0 0 1 1 0 1 0 1 1 1 0 1 2 0 0 0 0 1 1 1 0 1 0 0 0 0 1 1 1 1 1 0 1 1 0 1 2 1 0 2 0 0 0 0 0 0 2 1 1 0 2 1 1 1 2 0 0 2 0 1 2 0 1 0 1 0 1 2 1 1 1 1 0 1 1 1 0 1 0 0 2 1 0 2 1 1 2 0 0 1 0 0 0 0 0 0 0 1 0 0 2 0 2 2 0 2 0 2 2 1 0 2 0 0 0 0 0 0 2 1 0 0 0 0 0 0 0 0 0 0 0 2 0 0 2 1 1 0 0 0 1 1 0 1 1 0 2 1 2 0 1 0 1 0 0 0 1 2 0 1 1 1 2 1 0 1 1 1 0 0 1 2 0 0 2 0 1 1 0 1 0 0 1 1 1 2 1 2 0 2 0 2 2 1 1 0 0 0 0 0 2 0 2 1 1 2 0 1 0 2 1 2 1 0 1 0 2 0 0 0 0 0 0 0 0 1 0 1 1 0 0 2 0 2 0 1 2 0 1 2 1 0 2 2 1 0 1 0 0 0 0 0 0 0 1 0 0 2 0 1 1 1 0 0 1 0 1 0 0 1 1 0 1 0 0 2 0 0 2 0 1 0 1 0 2 1 2 0 1 1 0 0 0 0 1 0 2 1 1 0 2 0 0 1 0 1 1 1 2 1 0 1 1 0 0 0 1 0 0 0 2 0 2 2 2 0 0 0 0 0 1 0 1 0 1 2 2 0 1 0 2 0 0 0 0 0 0 2 1 0 2 2 0 1 2 0 2 0 1 1 2 1 2 0 0 1 1 1 1 2 1 0 0 0 2 1 0 0 0 1 1 0 1 1 2 0 0 1 2 0 0 1 2 0 0 1 0 0 1 0 1 1 2 1 1 0 0 0 0 0 0 2 2 0 0 0 0 1 1 0 2 0 1 0 0 0 2 0 0 2 2 2 0 1 0 0 0 0 0 0 1 0 1 2 0 0 0 0 0 2 0 0 0 0 0 0 0 0 0 1 0 0 0 0 2 0 0 0 1 2 0 0 2 0 0 0 0 0 0 1 0 0 0 0 0 0 0 0 2 2 1 0 0 0 2 0 2 1 0 2 0 1 2 1 1 1 1 1 1 2 1 1 0 0 2 1 1 2 0 1 1 0 1 0 1 0 1 1 0 1 2 0 1 0 0 1 0 1 1 1 0 1 1 0 0 0 2 2 1 1 1 0 1 2 1 0 0 0 0 0 0 1 2 1 1 0 0 0 0 0 1 1 1 1 1 0 0 0 0 0 1 0 0 0 0 0 1 0 2 1 0 1 0 1 1 0 1 1 1 0 0 1 2 0 0 0 0 1 0 0 0 0 0 0 0 0 0 0 0 0 0 1 1 1 0 1 0 0 0 1 2 0 2 0 0 0 1 1 0 0 0 1 1 0 0 2 2 1 1 1 1 0 2 1 0 2 0 1 0 1 0 0 1 0 2 0 0 2 0 0 0 1 2 2 0 1 1 1 1 1 1 0 0 1 1 0 0 0 1 0 0 1 2 0 0 1 1 0 1 1 0 0 0 0 0 0 0 0 0 0 0 1 0 0 0 0 0 0 0 0 0 0 0 1 0 0 0 0 1 1 0 2 0 0 0 2 1 0 0 0 1 0 2 2 0 1 0 0 0 1 0 1 0 0 1 0 2 1 1 1 0 0 1 0 1 1 0 2 2 1 0 0 2 0 0 1 0 2 2 0 1 1 1 0 0 2 1 1 0 0 0 1 0 2 0 0 0 2 0 0 0 0 0 0 0 1 2 2 2 0 1 1 1 1 0 2 0 0 0 0 0 0 0 1 1 0 1 0 1 0 0 0 1 0 0 0 0 0 1 1 1 0 1 0 0 1 1 0 1 1 0 0 0 0 0 1 2 1 0 0 0 1 1 0 1
179 0 1 0 0 1 1 1 1 2 2 0 0 0 0 0 0 0 0 1 1 2 0 0 0 0 1 1 2 1 0 2 1 0 0 0 1 1 0 0 0 0 1 1 1 1 0 0 0 0 0 0 0 1 0 0 0 0 0 1 0 1 2 2 0 1 1 0 2 0 0 0 2 1 1 2 1 1 2 1 0 0 1 1 1 0 0 1 1 2 0 1 2 1 0 0 0 1 0 1 0 1 0 0 2 2 2 1 0 1 0 1 1 2 2 2 1 0 0 2 2 0 1 1 0 1 0 0 1 1 0 1 0 0 0 0 0 0 0 0 2 0 0 0 0 1 0 0 1 1 0 0 1 0 0 1 1 1 0 1 0 1 0 1 0 2 0 1 0 1 0 0 1 0 0 1 1 1 1 1 0 1 0 2 2 2 0 0 0 0 0 0 0 0 2 0 1 2 0 1 0 1 0 1 2 0 0 0 2 1 0 1 2 0 1 1 1 1 1 0 2 1 0 1 2 1 0 0 0 0 0 0 0 0 1 0 0 2 1 1 1 0 2 1 1 1 0 0 1 0 0 0 0 0 0 2 1 0 1 1 1 1 0 0 0 0 0 0 0 0 0 1 1 1 0 0 0 1 2 0 1 1 0 1 1 0 0 2 0 2 2 0 0 1 2 0 1 1 1 2 1 0 1 1 1 1 1 2 2 0 0 1 0 0 2 0 2 0 0 0 0 0 1 1 1 0 1 1 1 2 0 1 0 0 0 1 1 1 0 0 1 1 0 0 0 2 0 0 2 0 0 0 0 2 0 0 1 0 0 2 0 0 2 0 2 0 0 1 2 0 2 0 1 2 0 0 1 2 1 2 0 1 0 0 1 0 0 0 0 1 0 0 1 0 2 0 1 0 1 0 0 2 0 1 0 0 1 1 0 1 0 0 2 0 0 1 0 0 0 0 1 0 1 2 1 2 0 0 1 0 1 1 0 1 0 0 1 1 0 1 2 0 1 0 0 1 1 0 2 0 0 0 0 0 0 0 0 2 2 0 0 2 0 0 0 1 1 2 0 0 0 0 2 2 1 1 0 0 2 0 0 0 1 0 1 1 0 1 2 0 2 2 1 1 2 0 2 1 1 2 0 1 0 0 1 1 2 2 0 0 0 2 1 0 1 0 0 0 0 1 1 2 0 0 2 2 0 0 0 1 1 1 1 1 1 0 0 1 1 1 2 2 0 1 1 0 0 1 1 1 1 1 2 0 1 1 0 1 0 1 0 0 2 2 0 0 2 0 0 0 0 0 1 0 1 0 2 0 0 0 1 0 0 0 0 1 1 0 0 1 0 0 0 1 2 0 0 0 0 0 0 2 0 1 0 2 1 0 1 1 1 0 0 0 0 0 1 0 1 0 0 0 0 0 0 1 1 1 0 0 0 1 0 0 1 1 1 1 0 1 1 0 1 1 0 2 2 1 0 0 0 2 1 1 1 1 1 2 1 0 0 0 2 1 1 1 0 1 0 1 2 0 1 0 0 0 0 0 1 2 0 2 0 1 2 1 1 1 0 1 1 0 1 0 1 1 1 0 0 0 0 0 0 0 0 0 1 1 1 0 0 0 0 0 0 0 0 1 1 0 0 0 1 1 0 1 0 0 0 0 1 0 0 2 0 0 1 0 2 2 0 0 0 0 0 0 0 0 0 0 0 0 0 0 0 0 1 0 2 1 0 1 2 2 0 0 2 1 1 2 0 0 1 0 0 0 0 0 1 1 0 0 0 0 0 2 0 1 0 2 1 0 2 0 2 0 0 1 0 1 0 1 0 0 2 0 1 0 0 2 1 0 0 0 1 1 1 1 1 0 2 2 0 0 0 0 0 0 1 2 0 0 0 0 0 0 1 1 1 1 0 1 1 0 1 0 0 0 0 1 0 0 0 0 0 0 0 0 0 0 0 0 0 0 0 0 1 0 2 0 0 0 0 2 0 0 0 2 1 1 1 0 2 0 0 0 0 0 0 0 1 0 2 0 2 1 2 0 0 1 0 1 0 0 2 1 1 1 0 1 0 0 0 0 1 1 1 0 0 1 0 1 2 1 0 0 0 2 0 0 2 0 0 1 0 0 0 1 0 0 0 1 2 0 0 2 0 0 0 0 2 0 1 0 1 0 1 2 0 2 2 0 0 1 0 1 1 0 0 0 0 0 0 0 0 0 0 1 1 0 0 0 0 1 0 1 1 0 2 1 1 1 0 2 0 0 0 0 0 0 1 0
180 0 0 0 1 1 1 2 0 0 0 2 0 0 0 0 0 0 1 1 0 1 0 0 0 0 1 1 2 0 2 0 1 2 0 0 1 2 0 0 2 0 0 0 0 0 0 0 0 0 0 1 0 1 0 1 0 0 1 1 1 0 1 1 1 0 1 0 1 0 1 1 2 0 0 2 2 0 2 1 0 0 1 1 1 0 0 0 0 2 0 1 1 0 0 0 0 1 0 1 1 0 1 0 2 1 2 2 2 0 0 2 0 2 1 1 0 0 1 1 1 0 2 2 2 0 0 0 1 1 1 1 0 0 1 0 0 0 0 2 0 0 0 0 1 2 0 1 1 1 0 2 1 0 1 0 0 0 0 0 0 0 0 1 0 1 0 0 1 1 0 1 1 1 1 1 2 0 0 0 1 1 0 2 1 1 0 1 0 0 1 0 0 0 2 0 1 2 0 1 0 1 0 2 2 0 1 1 0 0 1 0 1 0 2 0 0 0 2 0 2 0 1 2 0 0 0 0 0 0 0 1 0 0 1 0 0 2 0 0 0 0 1 0 1 1 0 0 0 1 1 1 1 0 0 0 1 0 0 0 0 0 0 0 1 0 0 1 1 1 0 1 2 2 0 0 0 0 1 0 1 2 0 0 0 0 0 0 0 1 0 0 1 1 2 1 0 0 1 1 0 0 0 0 0 0 0 2 1 0 1 0 0 0 1 0 2 1 1 0 1 1 2 0 1 0 1 0 1 1 0 0 0 0 0 0 0 1 0 0 1 0 1 0 1 1 1 0 0 0 0 0 0 2 0 0 0 0 0 2 0 0 1 0 1 0 0 1 2 0 2 0 0 2 1 0 1 1 0 2 1 1 0 0 1 1 0 0 0 0 1 2 0 0 2 0 0 0 0 0 0 0 0 2 2 0 0 0 0 0 0 0 2 0 0 0 0 0 0 0 0 0 0 1 2 1 1 1 0 0 1 1 0 0 0 0 0 1 0 0 1 0 2 1 1 1 1 0 0 1 0 0 1 2 2 1 2 2 0 0 0 1 1 1 1 1 1 1 0 0 0 0 2 2 1 0 1 2 2 0 2 1 2 1 1 1 0 2 2 0 1 2 0 2 2 0 2 1 1 1 1 0 0 0 1 0 2 1 0 0 0 1 1 1 0 0 0 0 0 1 1 1 0 0 0 0 2 0 0 2 1 0 0 0 0 1 0 1 1 0 2 2 1 1 1 0 0 1 1 1 0 0 1 0 1 0 1 1 0 1 0 0 0 2 1 1 1 0 1 0 0 0 1 0 1 0 2 0 0 0 1 0 1 0 0 0 1 0 0 0 0 0 0 0 0 1 1 0 0 0 0 2 0 1 0 2 0 1 0 2 0 0 0 0 0 0 0 0 0 0 0 0 0 0 0 0 0 1 0 0 0 0 0 1 1 2 2 0 2 2 2 1 0 1 1 1 2 1 0 0 0 2 0 2 2 0 0 2 2 0 0 0 1 0 1 2 1 2 0 0 0 0 0 0 0 0 0 0 1 1 0 1 0 1 1 1 2 0 0 1 2 0 1 0 0 0 0 1 0 2 1 1 0 2 2 1 1 2 2 1 0 0 0 0 0 0 0 1 0 0 0 0 0 1 0 2 0 0 2 0 2 2 0 2 0 0 2 0 1 1 0 0 0 0 0 0 0 0 0 0 0 0 2 0 0 0 0 0 2 0 0 0 1 0 0 1 2 0 2 2 0 0 1 0 0 0 0 0 1 1 0 1 0 0 0 2 0 2 0 2 0 0 2 0 1 0 0 2 0 2 0 2 0 0 1 1 1 0 1 2 2 0 0 0 0 2 0 1 0 0 0 0 0 1 0 1 0 0 0 2 1 0 0 1 0 2 0 0 0 0 0 0 0 0 0 0 0 0 0 1 0 0 2 1 0 1 2 0 0 0 0 0 0 0 0 0 1 0 1 0 1 1 1 0 0 0 0 2 0 1 0 2 2 0 0 0 0 0 1 0 1 2 2 0 0 0 0 0 0 0 1 1 0 0 1 0 0 0 0 0 1 0 1 0 1 0 1 1 2 1 0 1 2 1 2 0 1 0 0 0 2 1 0 1 0 0 0 2 0 0 0 0 1 1 0 1 1 0 1 0 2 0 0 2 0 0 2 0 0 1 1 0 0 0 1 1 0 0 0 1 0 0 0 1 0 1 1 0 1 0 0 0 0 1 0 0 1 0 0 1 0 0 0 2 1 0 0 0 0 0 1 1
181 0 1 0 1 0 0 2 0 0 0 1 2 1 0 0 0 0 2 0 1 1 0 1 1 1 1 0 1 2 1 1 0 1 0 0 1 1 0 0 1 0 0 0 0 0 1 0 1 0 0 1 0 0 1 0 0 0 0 0 1 1 2 2 1 1 1 1 1 0 0 0 2 0 2 2 0 1 2 0 0 0 1 1 1 0 0 0 0 1 0 0 1 0 1 0 1 2 0 2 1 0 0 0 2 1 2 0 1 1 0 1 0 1 1 1 0 0 1 2 2 0 0 0 0 0 0 1 2 1 1 0 0 0 0 0 0 0 0 1 2 0 0 0 1 0 1 0 2 2 0 0 0 0 2 1 0 0 0 1 1 2 0 1 2 2 0 1 1 1 0 1 1 1 1 1 2 0 0 0 0 0 1 2 2 2 1 2 0 0 0 1 0 0 1 0 0 1 0 0 0 0 0 1 2 1 1 1 1 1 1 1 0 0 1 2 2 0 1 0 2 2 1 1 1 1 0 1 1 1 1 0 0 1 2 0 1 2 1 1 0 0 2 0 2 2 0 0 2 0 0 0 0 0 0 2 0 0 1 1 1 1 0 1 1 0 0 0 1 0 0 1 1 1 1 1 0 0 2 0 1 1 1 2 1 1 1 1 0 2 1 1 0 1 1 0 0 0 1 2 0 0 0 0 0 0 0 0 2 0 0 1 0 0 2 0 2 0 0 0 0 0 1 1 1 0 0 0 2 1 0 1 0 0 0 0 0 0 0 0 1 1 2 0 0 1 1 0 1 1 1 0 0 2 0 0 1 0 0 2 0 0 0 0 0 2 0 2 1 1 1 1 1 2 0 1 2 2 1 1 1 0 0 1 0 1 1 0 0 0 0 0 1 0 2 0 1 1 0 0 0 0 0 2 1 0 1 2 0 1 0 0 0 0 1 0 0 0 0 0 1 1 1 1 2 1 0 1 0 0 1 0 0 1 0 0 1 1 0 0 1 0 2 0 0 0 2 1 2 1 0 0 1 2 2 1 2 2 2 1 1 2 0 0 0 0 0 2 0 0 0 0 2 2 0 0 0 2 2 0 2 1 1 0 1 1 0 1 2 0 2 2 0 1 2 1 1 1 1 2 0 0 1 1 1 1 1 0 1 1 1 1 0 1 0 1 1 0 0 1 0 2 1 0 0 2 0 1 0 2 0 2 2 1 2 0 1 1 1 0 1 0 0 0 0 0 0 2 0 2 0 0 1 1 1 0 0 0 0 1 0 0 1 2 1 1 1 0 0 1 0 0 0 0 0 1 1 0 0 0 1 0 2 0 0 0 1 0 1 1 1 0 1 0 0 1 0 0 0 0 0 2 0 0 1 2 1 0 0 2 2 0 1 0 0 0 1 0 0 0 0 0 0 1 0 0 0 1 0 0 0 1 0 1 1 0 2 0 0 1 2 0 0 1 1 2 2 1 0 0 0 2 1 2 2 0 0 2 2 0 0 0 1 1 1 1 0 2 1 0 0 1 2 0 0 0 0 1 1 1 1 1 0 1 1 0 1 0 0 1 1 1 0 0 1 0 0 0 2 2 0 2 0 2 2 1 1 2 2 1 0 0 0 0 0 2 0 1 0 0 0 0 1 1 1 1 0 0 1 0 1 1 0 2 0 0 1 0 1 1 0 0 0 0 0 0 0 1 0 0 0 0 0 0 0 1 1 0 1 0 0 0 0 0 0 0 2 1 0 2 0 0 0 0 0 0 0 0 1 1 0 1 0 0 0 1 1 2 0 2 0 1 1 0 0 0 0 1 0 2 0 2 0 0 0 1 1 0 0 1 1 0 0 0 2 2 2 1 1 1 0 1 0 0 0 2 0 0 0 2 0 0 0 0 0 1 0 0 1 1 0 0 0 0 0 0 0 0 1 0 0 0 0 0 0 0 0 0 1 0 0 0 0 0 0 0 0 1 1 0 0 0 2 0 0 2 0 1 0 2 1 0 2 0 0 0 0 0 1 0 1 1 0 1 2 2 2 0 0 1 1 0 2 0 1 1 1 0 1 1 1 0 0 0 0 0 2 1 2 0 1 0 2 1 1 0 2 0 1 1 2 1 0 0 1 0 0 0 1 1 0 0 2 0 0 1 0 0 0 0 2 0 0 0 2 0 2 1 1 1 0 1 0 0 1 1 0 1 1 1 1 0 1 1 0 0 0 1 1 0 0 0 0 0 0 0 0 0 0 0 0 0 0 1 1 0 1 1 1 0 0 1
182 1 2 1 1 0 0 1 0 1 0 0 2 2 0 0 0 0 1 0 0 0 0 0 0 0 0 1 1 2 2 1 0 1 1 1 1 1 0 0 1 0 1 1 0 0 0 0 0 0 0 0 1 0 0 0 0 1 0 2 0 1 1 1 0 0 1 0 1 0 0 1 2 0 1 2 1 0 1 1 0 0 2 0 2 0 0 0 0 2 0 0 1 0 1 0 1 0 0 0 1 1 0 0 2 0 2 0 1 1 0 1 2 2 2 2 2 0 1 1 1 0 2 2 0 1 0 1 2 2 0 1 0 0 1 0 0 0 0 1 2 0 0 1 0 0 0 0 1 2 0 0 0 0 0 0 0 0 0 2 2 2 0 0 1 1 1 0 1 1 0 2 1 2 1 0 2 0 0 0 0 1 0 2 1 1 0 1 1 0 0 0 0 1 2 0 0 2 0 1 0 1 0 1 2 2 1 0 0 0 1 1 1 0 2 1 1 1 2 1 1 0 1 1 0 0 1 0 1 0 0 0 0 0 1 0 0 2 0 0 0 0 2 0 2 2 0 0 2 0 0 0 0 0 0 0 0 0 0 0 0 0 0 1 1 0 0 0 2 2 0 1 1 1 1 1 0 1 2 0 1 2 0 2 0 0 0 1 0 1 1 1 0 2 2 0 0 0 0 1 0 0 1 1 1 0 0 2 0 1 0 1 0 0 2 0 2 0 0 2 0 0 0 0 0 0 0 0 1 1 0 2 0 0 0 0 0 1 1 1 1 1 2 0 0 0 1 0 2 1 1 0 0 1 0 1 0 0 0 0 0 0 2 0 2 0 0 2 1 1 1 1 2 1 1 1 1 0 1 1 0 2 0 0 0 1 1 1 1 0 0 2 0 1 2 0 0 0 1 1 0 1 0 2 2 1 0 0 0 2 0 0 1 1 0 0 0 0 0 0 2 1 0 2 1 2 1 1 0 0 1 0 1 0 2 0 0 1 1 1 1 0 1 0 0 1 1 0 0 1 0 0 1 1 0 0 0 2 1 0 0 0 0 0 1 1 1 0 0 0 0 2 2 2 1 1 0 0 2 0 0 0 2 0 0 2 0 1 2 0 2 2 0 1 0 1 1 1 1 2 0 1 0 0 1 1 2 1 0 0 0 1 0 1 0 1 1 2 0 2 2 2 0 0 0 1 1 0 0 0 2 0 2 0 1 0 1 0 1 2 1 1 0 1 1 0 0 0 2 2 0 1 0 0 2 2 0 1 0 0 0 0 0 1 0 0 1 0 0 0 0 0 2 1 0 2 2 1 0 1 2 0 0 0 1 1 2 0 0 1 0 0 0 0 0 1 0 0 0 0 0 2 0 0 0 2 0 0 0 1 1 0 0 0 0 0 0 0 0 0 0 0 0 1 0 0 0 1 0 0 0 1 0 0 2 2 2 0 0 2 0 1 0 1 1 1 2 0 0 0 0 1 1 1 2 0 1 2 2 0 0 0 1 1 1 1 2 2 0 0 0 0 0 1 0 0 0 0 0 1 1 1 0 1 1 0 0 1 0 1 2 0 0 1 2 0 0 0 1 1 0 1 0 1 1 0 0 0 2 1 0 0 0 0 1 2 0 0 0 0 0 0 1 2 2 1 0 1 0 1 1 0 0 0 1 0 0 0 0 1 1 1 0 0 0 2 0 1 1 0 0 1 0 0 0 0 1 0 0 0 0 0 2 1 0 0 2 0 1 1 0 0 1 0 0 1 0 0 0 0 1 0 0 0 0 1 1 1 0 2 1 0 1 1 2 1 0 0 0 1 0 1 0 0 2 2 2 0 0 0 0 0 1 1 1 2 2 2 1 0 0 1 0 0 0 1 0 0 0 2 1 0 0 0 0 1 0 0 1 0 1 1 0 0 0 0 0 0 0 0 0 0 2 1 0 0 2 0 1 0 0 0 0 0 0 0 1 0 2 0 0 0 1 1 0 0 0 0 2 2 2 0 1 0 0 0 1 0 1 1 0 0 1 1 1 1 1 0 0 0 1 1 1 0 1 1 0 1 0 0 0 0 0 0 1 1 2 1 2 0 0 0 1 2 1 0 0 1 0 0 2 1 0 1 0 0 0 2 0 0 0 0 2 2 1 0 0 0 0 0 2 0 1 0 0 0 2 2 0 2 2 0 0 0 1 2 0 0 0 2 0 1 0 0 0 2 2 0 2 0 0 0 1 1 0 0 1 0 0 0 0 0 0 2 1 0 0 0 0 0 2 0
183 0 0 0 0 1 1 2 1 1 1 0 0 0 0 0 0 0 1 1 1 2 0 1 0 0 2 2 2 0 2 0 0 1 0 0 2 1 1 0 1 0 0 0 0 0 0 0 0 0 0 1 0 0 1 0 0 0 0 2 0 2 1 0 0 1 1 0 1 0 1 1 2 0 0 2 2 2 2 0 1 0 2 0 2 0 0 0 0 2 0 1 0 0 0 0 0 0 0 0 1 0 1 0 2 0 2 0 0 0 0 1 1 2 2 2 1 0 0 2 2 0 1 1 1 0 0 1 1 1 1 0 0 0 0 0 0 0 0 0 1 0 0 0 0 1 0 0 0 0 0 0 0 0 0 0 0 1 1 0 0 0 0 2 1 1 0 0 1 1 0 1 0 2 2 0 1 0 0 1 0 2 1 2 2 2 1 1 1 0 0 0 0 0 2 0 0 2 0 2 0 2 0 1 2 1 1 0 1 0 0 1 1 0 1 1 1 1 2 0 2 1 1 2 0 0 1 0 0 0 0 0 0 0 1 0 0 2 0 0 0 0 0 0 1 1 1 0 2 0 0 0 0 0 0 1 0 0 0 0 0 0 0 0 0 0 1 0 0 0 1 1 0 0 0 0 1 1 2 0 1 1 1 2 1 1 1 1 0 2 1 1 0 2 2 0 1 1 0 1 0 0 1 1 1 0 2 2 0 0 1 0 0 0 2 0 2 1 0 1 0 0 0 1 2 0 1 0 1 0 0 1 1 1 0 1 1 1 0 0 0 0 1 0 0 1 0 0 1 2 2 0 0 1 0 0 1 0 0 2 0 0 1 0 1 0 0 1 2 0 2 0 1 1 0 0 0 1 1 1 1 0 0 0 1 1 1 0 0 0 0 0 1 0 1 1 0 0 2 2 0 2 0 1 0 0 1 0 0 1 0 0 1 0 1 0 1 0 0 1 0 1 0 2 1 1 0 2 0 2 2 0 0 2 0 0 1 1 0 0 1 0 1 1 1 2 1 0 1 0 0 0 1 1 1 1 1 2 1 1 2 2 0 0 0 0 0 2 0 0 0 1 2 2 0 0 1 2 2 2 1 0 0 0 2 2 0 0 0 0 0 0 1 2 1 1 2 1 1 2 0 1 1 1 1 1 2 0 0 0 0 2 0 0 1 0 0 0 0 1 1 2 1 0 2 2 0 0 0 1 1 0 2 1 0 0 1 0 1 2 0 0 0 0 0 0 0 1 2 2 0 0 0 0 2 0 2 0 1 1 0 0 0 2 0 0 2 0 0 0 0 1 2 0 0 2 2 1 0 1 2 0 1 0 0 0 1 0 0 0 0 0 0 1 1 0 1 0 0 0 0 1 0 0 0 1 0 0 0 1 1 0 0 1 0 1 0 0 0 0 0 0 0 0 0 1 1 1 0 0 0 0 0 1 1 0 2 0 0 1 1 0 1 1 0 1 1 1 1 0 1 2 1 1 2 0 1 1 0 0 0 0 1 0 2 2 1 1 0 1 1 0 0 0 1 1 1 1 1 1 1 1 1 1 1 2 0 0 0 2 1 0 1 0 0 0 0 0 1 2 1 0 0 0 0 0 0 1 1 0 0 0 0 1 0 2 0 1 0 0 0 0 1 2 1 0 0 0 1 0 0 0 1 2 1 1 1 0 0 1 1 1 0 0 0 0 0 0 0 0 0 0 1 0 0 1 1 0 1 0 0 0 2 1 0 1 2 0 1 2 0 0 0 0 0 1 0 0 1 0 1 0 2 2 1 1 1 0 0 2 2 0 1 1 2 1 1 1 0 1 0 2 0 0 2 0 0 0 0 2 2 1 1 1 1 2 2 2 1 0 1 1 0 1 0 1 0 0 0 2 0 1 1 2 0 1 0 0 0 0 0 0 1 1 1 0 1 1 0 0 0 0 2 0 0 0 0 1 0 0 0 0 1 0 0 2 0 0 2 1 1 0 0 2 0 1 0 0 1 2 2 0 0 1 0 0 1 0 0 1 1 1 2 1 2 2 2 0 0 0 0 1 2 0 0 0 1 2 1 1 0 0 0 0 1 0 2 0 1 0 0 0 1 1 1 0 0 0 1 0 2 0 0 1 0 0 1 1 0 0 0 0 0 0 0 2 0 0 0 1 1 1 1 0 1 0 1 0 0 1 1 0 1 0 2 1 0 1 1 1 1 0 0 0 1 1 2 0 2 0 0 0 1 1 0 0 1 0 0 1 0 0 0 0 0 0 0 0 1 0 0 1
184 0 0 1 0 0 0 0 0 1 0 0 1 2 0 0 1 0 0 1 0 1 0 0 0 0 0 2 2 0 2 0 0 2 0 0 2 1 0 0 1 0 0 1 0 1 0 0 0 1 1 1 1 1 1 0 0 1 0 0 0 2 2 2 0 1 1 1 1 0 0 1 2 0 1 2 1 1 2 0 1 0 2 0 1 0 0 0 0 2 0 1 1 1 0 1 0 1 0 1 1 0 1 1 2 0 2 2 2 0 0 2 0 0 0 0 0 0 2 0 0 0 1 1 0 1 0 0 0 0 1 0 0 0 1 1 1 0 0 2 2 0 0 0 0 0 0 0 0 1 0 0 0 0 0 0 0 2 1 0 0 0 1 0 0 0 0 1 0 1 0 1 1 2 1 0 2 1 1 1 0 1 1 2 2 2 1 2 1 0 0 2 0 0 1 0 0 1 0 1 0 1 0 1 2 1 1 0 0 1 0 1 2 0 0 0 0 1 2 0 2 1 0 2 0 0 0 0 0 0 0 0 0 0 2 0 0 2 0 0 0 1 1 0 1 1 0 0 2 0 0 0 0 0 0 1 1 0 0 0 0 0 0 0 1 0 1 0 1 1 1 0 0 0 0 0 0 1 1 0 1 2 0 2 1 1 0 1 0 2 1 1 0 2 2 0 1 0 0 2 0 0 1 1 1 0 0 2 0 0 1 0 0 1 1 0 1 0 2 0 2 2 0 0 2 0 2 0 1 0 0 2 0 0 0 0 0 1 0 0 0 0 2 1 1 1 2 0 1 1 1 0 0 1 0 1 1 0 0 1 0 0 0 1 0 0 0 2 2 0 2 0 0 2 0 0 1 2 1 1 2 2 0 1 1 0 0 2 2 0 0 1 1 0 2 0 1 1 0 0 0 0 0 1 1 0 0 1 0 1 0 0 2 0 0 1 0 1 1 0 1 2 0 0 0 1 1 0 0 0 0 0 0 1 1 1 1 2 0 0 1 0 2 0 0 0 2 0 1 0 0 0 0 1 0 0 0 0 0 0 0 0 0 0 0 0 0 1 0 1 1 2 1 1 1 1 0 2 2 1 0 0 0 0 2 1 0 1 1 0 1 0 0 0 0 0 2 2 1 1 1 0 1 1 1 1 2 1 0 0 1 0 0 1 1 0 0 0 0 0 0 2 1 1 1 2 0 1 0 2 0 1 0 0 2 1 1 1 1 1 1 1 0 0 0 1 0 0 2 2 1 1 0 0 2 2 0 2 0 0 0 0 1 2 0 0 2 1 1 0 0 2 0 0 0 0 2 0 0 0 2 0 0 0 0 0 0 0 0 0 0 0 0 0 1 0 1 0 0 0 0 2 1 0 0 2 1 0 0 1 0 0 1 1 1 1 0 0 0 0 0 0 0 0 0 0 0 2 0 0 0 1 0 1 2 0 2 0 0 2 0 0 0 0 2 0 1 1 1 0 0 1 1 0 1 0 1 2 1 1 0 1 2 1 0 1 1 2 0 0 0 0 0 0 0 1 1 2 2 2 2 0 0 1 2 1 1 2 0 0 0 1 1 0 0 0 0 0 0 1 0 2 0 2 2 1 1 1 1 1 0 0 0 0 1 2 0 2 0 1 0 0 0 1 0 2 1 1 0 0 2 0 0 2 0 0 2 0 0 1 1 1 0 0 0 1 0 0 0 0 0 0 0 0 0 1 1 0 2 0 0 0 2 1 0 2 2 0 2 1 1 0 0 0 0 1 1 0 2 0 0 0 1 1 2 0 1 2 1 2 0 2 2 0 2 0 0 0 0 0 0 1 0 0 2 1 1 0 0 1 1 0 1 1 1 2 2 2 2 0 2 2 0 1 0 2 0 0 0 2 2 0 1 2 0 2 0 0 1 0 1 1 2 0 2 1 1 0 0 0 0 0 2 1 1 0 1 1 0 0 0 0 0 0 0 0 1 0 2 0 0 0 1 1 0 0 0 0 0 1 1 0 1 0 0 0 1 0 0 1 1 1 0 1 1 1 1 0 0 0 1 1 2 1 2 2 0 0 0 0 0 0 0 1 1 1 2 1 1 1 0 1 2 2 2 0 0 1 0 1 2 1 1 2 0 0 0 1 1 0 0 0 2 1 0 1 0 0 0 1 0 0 1 0 1 0 1 1 0 2 1 0 0 1 0 0 0 0 0 1 0 1 0 0 0 1 1 0 1 0 0 0 0 1 0 0 1 0 0 0 0 0 1 1 0 0 0 0 0 0 0 1
185 1 1 0 0 0 0 0 0 2 1 0 0 1 0 0 1 0 2 0 1 1 0 0 0 0 1 2 2 0 1 1 0 0 0 0 1 1 0 0 2 1 0 1 0 0 0 0 0 0 0 0 2 0 0 1 0 0 1 0 0 1 2 2 0 1 1 1 2 1 0 1 2 0 2 2 0 1 2 0 0 0 1 1 2 0 0 1 1 1 0 1 1 0 0 0 0 1 1 0 0 0 0 0 2 1 2 0 0 0 1 2 1 1 1 1 1 0 1 1 1 0 2 2 0 2 0 0 2 1 0 1 0 0 0 0 0 0 0 0 0 0 0 0 0 2 0 0 1 1 0 1 0 0 0 0 1 0 0 1 1 1 0 0 1 0 0 1 0 1 0 0 0 2 1 0 2 0 0 0 0 0 0 1 0 0 0 0 0 0 0 0 0 0 1 0 2 2 0 0 0 0 0 1 2 1 1 1 1 0 1 1 2 0 2 1 1 2 2 1 1 1 0 1 1 1 0 2 1 1 0 0 0 0 0 0 0 2 0 1 1 0 2 0 2 1 0 0 2 0 0 0 0 0 0 1 0 0 0 0 0 0 0 0 0 0 1 0 1 1 0 1 1 1 0 0 0 0 2 0 0 0 1 1 2 1 1 0 0 1 1 1 0 2 2 0 1 1 0 2 0 0 1 1 1 0 1 2 1 0 0 1 0 1 2 2 2 0 0 0 0 0 2 1 2 0 2 0 0 0 0 1 0 0 0 0 0 2 1 1 0 2 2 0 0 1 0 0 1 0 0 0 1 2 1 0 1 0 0 0 0 0 0 0 0 0 0 2 2 0 2 0 0 2 0 1 1 1 1 1 1 0 0 1 1 1 0 0 0 1 0 0 0 0 2 1 1 0 1 1 0 1 0 2 2 1 0 1 1 2 0 0 1 0 1 0 0 0 0 1 0 1 1 0 1 1 1 1 1 1 0 2 0 1 0 0 1 0 0 0 2 0 1 0 0 2 0 0 0 2 0 0 0 1 0 0 0 2 0 2 2 1 1 0 0 1 1 2 0 0 0 0 1 1 2 2 0 2 1 2 0 0 1 1 2 0 0 1 2 0 1 1 0 2 1 0 1 1 1 2 0 1 1 0 1 2 2 1 0 0 0 1 0 1 1 0 0 0 0 1 1 2 1 0 1 2 0 0 0 1 1 0 2 0 1 1 0 1 1 1 0 0 1 0 0 0 0 1 1 1 0 0 0 0 2 2 0 1 0 2 0 0 1 1 1 0 0 1 1 0 1 0 1 0 0 1 1 2 0 2 2 0 0 0 1 0 0 0 0 0 1 1 0 0 0 0 1 1 1 0 1 0 0 1 0 2 0 0 0 0 0 0 0 0 1 1 0 0 0 0 0 0 0 1 0 1 1 2 0 0 1 1 0 1 2 1 2 0 0 2 0 1 0 0 2 1 2 0 1 1 0 2 1 1 1 0 1 2 2 0 0 0 0 2 0 0 0 2 0 1 1 0 1 0 0 1 1 0 1 1 1 1 0 1 2 2 0 0 0 2 0 1 0 1 1 0 1 0 1 2 0 1 0 1 1 1 1 2 2 0 0 0 0 0 2 2 1 2 0 1 0 0 0 2 1 2 0 0 1 0 1 0 1 1 2 1 0 0 0 0 0 0 0 0 1 1 0 0 0 0 0 0 0 0 0 0 0 0 2 0 0 1 2 1 0 1 2 0 2 1 1 0 0 0 0 0 0 0 1 1 0 1 0 0 0 1 1 2 0 2 0 0 2 0 0 0 0 0 1 1 0 1 0 0 0 0 1 0 0 1 1 0 1 1 1 1 1 2 1 0 1 1 0 0 0 0 0 0 0 2 0 0 1 1 0 2 0 1 2 0 1 1 2 0 2 1 1 0 0 0 0 0 0 0 0 0 0 0 0 0 1 0 0 0 0 0 1 0 1 0 0 1 0 2 0 1 0 1 0 2 1 1 2 0 0 0 0 0 0 1 2 1 0 2 1 1 1 0 0 0 0 2 1 0 1 1 1 1 0 1 1 0 1 0 1 1 1 0 2 0 0 0 2 0 1 0 1 1 0 0 2 0 0 1 0 0 0 2 0 0 0 0 1 1 0 2 0 0 0 0 2 0 1 0 1 0 1 0 0 1 1 0 0 1 0 0 0 0 0 0 0 0 0 0 0 1 1 1 0 1 0 0 1 1 0 0 0 0 0 0 0 0 0 0 0 0 0 1 1 0 0 0
186 1 0 0 1 0 0 1 0 1 0 1 1 2 0 0 0 0 0 2 1 2 0 0 0 0 2 2 2 0 1 1 2 2 0 0 1 1 0 0 1 0 0 0 0 0 1 0 0 0 0 1 0 0 1 0 0 0 1 0 2 0 0 0 0 0 1 0 2 0 0 2 2 0 0 2 1 1 2 1 1 0 2 0 2 0 0 1 1 2 1 2 1 0 0 0 0 0 0 0 2 0 1 0 2 0 2 1 1 0 1 2 1 2 2 2 1 0 2 0 0 0 1 1 0 1 0 1 2 2 1 0 0 0 1 1 0 0 0 0 2 0 0 0 0 1 0 0 1 1 0 0 0 1 1 0 1 2 0 1 0 0 1 0 1 2 0 1 0 1 0 1 0 2 0 0 2 1 0 0 0 0 1 2 1 1 1 2 1 2 2 2 0 1 2 0 0 2 1 0 0 0 0 1 2 2 1 0 0 0 0 0 0 0 1 0 0 1 2 0 2 0 0 2 0 0 0 1 1 1 1 0 0 0 2 0 0 2 1 1 1 0 2 0 2 2 0 0 2 0 0 0 1 0 0 0 1 0 0 0 0 2 0 0 1 0 0 0 1 1 0 0 1 1 1 0 0 2 1 0 1 1 1 2 2 2 1 0 0 2 2 2 2 2 2 2 0 2 0 1 0 0 1 1 1 0 2 2 0 0 0 1 0 2 0 0 1 0 1 0 1 1 0 1 0 0 0 1 0 2 0 1 1 1 1 0 1 0 0 0 1 1 2 0 0 1 1 1 1 1 1 1 0 2 0 0 0 0 0 2 0 0 1 0 1 1 0 2 2 0 2 0 1 1 1 0 1 2 0 2 1 0 0 1 0 1 1 0 0 0 0 0 0 0 2 1 0 1 1 1 0 1 0 1 1 0 0 0 0 2 0 0 1 0 0 0 0 1 0 0 0 1 0 1 0 2 1 1 0 0 1 0 1 1 1 0 1 0 0 0 1 0 0 0 0 0 2 0 0 2 0 0 1 2 2 1 2 2 0 2 1 1 1 1 0 0 0 2 0 0 0 0 1 1 0 0 0 2 1 2 1 1 1 0 1 2 0 1 2 1 1 1 0 2 1 0 1 2 2 2 0 0 2 2 2 0 2 2 0 0 0 2 1 0 1 0 0 2 0 2 2 2 1 0 2 2 0 2 0 2 0 2 0 0 1 1 1 2 2 1 1 1 0 0 1 1 0 2 0 0 0 0 0 0 2 0 0 1 0 0 0 0 2 2 0 0 2 1 1 1 1 1 0 0 0 0 2 2 0 2 2 0 0 0 0 0 0 0 0 1 0 0 1 0 0 0 0 0 0 0 0 2 0 0 0 2 1 0 0 0 0 0 1 1 1 1 0 0 0 0 0 0 0 0 0 0 1 1 0 0 0 1 0 1 1 0 2 0 0 2 1 0 0 0 2 0 2 1 0 0 1 1 2 1 1 0 1 1 1 0 0 0 0 1 1 1 0 2 0 1 1 0 1 0 0 0 1 0 1 1 0 2 0 1 1 0 1 1 0 0 1 1 0 0 0 0 1 0 1 1 1 0 0 0 1 0 1 1 1 0 0 0 0 1 1 1 0 0 0 0 0 0 0 2 1 1 0 0 0 0 1 0 1 1 2 1 0 0 0 0 0 0 1 1 2 0 1 1 0 1 1 1 0 0 0 1 0 0 2 0 0 0 0 0 0 0 0 0 2 1 1 0 0 2 2 0 0 0 0 1 0 1 2 2 1 1 1 2 0 2 0 1 1 0 0 0 0 2 0 2 0 2 0 0 0 2 2 0 0 1 1 1 1 1 0 2 2 2 2 0 2 2 0 0 0 0 0 0 0 2 2 0 1 2 1 2 0 0 0 0 0 0 1 0 1 0 0 0 0 1 0 0 0 0 0 0 0 0 0 0 0 0 0 0 0 1 1 0 1 0 0 0 1 1 0 0 0 0 1 2 2 0 2 0 0 0 0 0 0 1 1 1 0 2 2 2 2 0 0 0 0 1 2 0 1 2 0 0 0 1 0 0 1 0 1 1 1 0 1 0 0 0 2 2 0 0 2 2 2 0 0 0 1 1 0 0 1 0 0 1 0 0 0 1 1 1 0 1 1 2 0 0 1 0 1 0 1 0 0 0 0 2 0 1 0 0 0 0 0 0 0 0 0 0 0 0 1 1 0 0 0 0 1 1 0 1 1 0 0 0 0 0 0 1 0 0 0 0 2 0 0 0
187 1 0 0 0 0 0 1 0 2 1 0 1 1 0 0 0 0 1 1 0 0 0 0 0 0 1 2 2 1 2 1 1 0 1 1 2 1 0 0 0 0 0 0 1 0 1 0 0 1 1 1 0 0 1 0 0 0 0 1 1 0 1 1 0 1 0 1 2 0 0 0 1 1 1 1 0 0 1 1 0 0 2 0 1 0 0 0 0 2 0 1 2 2 1 0 1 1 0 0 2 0 1 0 2 0 2 2 2 0 0 2 0 1 2 2 1 0 1 1 1 0 2 2 0 1 0 1 1 1 1 0 0 0 0 0 0 0 0 2 1 0 0 0 1 0 0 0 1 1 0 0 0 0 0 0 1 0 1 2 2 2 0 2 1 2 1 1 1 1 0 1 2 1 2 1 0 0 0 0 0 1 0 2 1 0 1 1 0 0 0 1 1 1 2 1 1 2 0 1 0 1 0 0 2 2 2 1 1 0 0 1 1 1 1 1 0 2 1 1 1 1 0 0 0 0 0 0 0 0 1 0 0 1 1 0 1 2 0 0 0 0 1 0 2 2 0 0 0 1 1 1 1 0 1 1 0 0 0 0 0 0 0 0 1 0 1 1 1 1 1 0 0 0 0 0 0 1 1 0 1 1 1 1 2 1 0 1 0 2 2 1 0 2 2 0 0 1 0 2 0 0 1 1 1 0 0 2 1 0 0 1 0 0 1 0 2 0 0 0 0 2 1 0 1 0 0 0 1 0 0 2 0 0 0 0 0 0 0 0 1 1 1 0 0 0 1 0 0 1 1 0 0 2 0 0 1 0 0 2 0 0 0 1 0 0 0 1 2 0 2 0 0 2 0 1 2 1 0 2 1 2 0 0 1 1 1 0 0 2 0 1 1 0 2 1 0 0 0 0 0 0 0 2 2 0 0 0 0 1 0 0 2 0 0 0 0 2 0 0 0 2 0 0 1 2 2 0 0 1 1 0 1 0 1 0 0 1 0 0 0 0 1 1 1 2 1 1 2 1 0 1 1 2 2 1 2 2 1 0 0 1 0 0 0 0 0 1 0 0 0 1 2 2 2 2 0 1 1 1 1 0 2 1 0 2 1 0 0 0 0 0 1 1 1 0 2 2 1 1 1 0 1 1 1 1 1 1 1 0 1 0 1 0 0 0 0 0 0 1 0 2 1 1 0 2 0 0 0 2 1 0 1 1 0 0 1 0 2 0 1 1 1 1 1 0 0 0 2 2 0 1 0 1 2 0 0 1 0 0 1 0 0 0 0 0 0 0 0 0 0 0 1 0 0 1 1 1 0 1 1 0 0 0 1 0 0 0 0 2 0 0 0 0 0 0 0 0 0 0 0 1 1 2 0 2 1 0 0 2 0 0 0 0 0 0 0 0 0 0 0 0 0 1 0 0 1 2 0 0 0 2 0 2 1 1 2 0 0 2 0 2 0 0 1 2 2 1 0 0 1 1 1 1 1 1 1 1 1 0 0 0 2 0 0 2 2 1 1 1 1 1 0 0 0 2 2 0 0 0 1 0 0 2 2 2 1 1 0 1 1 1 0 1 2 0 0 1 1 1 0 1 0 0 0 0 0 1 1 1 1 1 0 0 0 1 0 1 1 0 0 0 0 1 0 2 1 0 1 0 0 0 0 2 0 0 0 0 1 1 0 0 0 0 0 0 0 0 0 0 0 0 1 0 0 1 0 0 2 0 0 0 2 1 0 1 2 0 2 1 0 0 1 1 1 0 0 0 1 1 1 1 1 1 1 0 0 2 1 2 0 1 1 1 1 0 1 2 0 2 0 2 0 0 2 0 1 0 0 1 1 0 0 0 1 1 1 2 1 0 1 1 0 2 0 2 0 0 0 2 1 0 0 1 0 1 0 0 0 0 0 0 0 0 0 0 0 1 0 0 0 0 0 0 0 0 0 0 0 1 0 0 1 0 0 2 0 0 2 0 0 0 0 2 0 0 0 0 0 0 0 0 2 0 0 0 0 0 0 0 2 0 0 0 2 2 2 0 0 0 0 2 2 1 1 1 0 0 0 0 0 0 0 0 1 1 1 1 2 0 1 0 2 2 1 0 1 0 0 1 2 0 1 1 0 0 0 0 0 1 0 0 2 2 1 1 0 1 1 0 2 0 0 0 2 0 2 0 0 0 2 0 1 0 0 1 0 0 0 0 0 0 0 0 0 1 1 1 1 0 0 0 0 1 0 0 1 0 0 0 0 0 0 1 1 0 0 0 1 0 1 1
188 0 1 0 1 0 0 1 0 1 1 1 1 0 0 0 0 0 2 0 2 1 1 0 0 0 1 2 2 2 2 1 1 1 1 0 2 2 0 0 2 0 0 0 0 1 0 0 0 0 0 0 2 0 0 1 0 0 1 2 0 0 1 0 0 0 1 0 0 0 0 2 2 0 1 2 0 0 2 1 0 0 1 1 1 0 0 0 0 2 0 0 1 0 1 0 1 1 0 1 1 0 0 0 2 0 2 0 0 0 0 1 1 2 2 2 2 0 0 2 2 0 2 2 0 2 0 1 2 1 1 0 0 0 1 1 0 0 1 0 1 0 0 0 0 2 0 0 0 0 0 0 0 0 0 0 1 1 1 0 0 0 1 1 0 1 0 1 0 1 0 1 0 1 1 0 1 0 1 1 0 1 1 2 2 1 2 0 0 0 0 1 0 0 1 0 1 1 0 0 0 0 0 2 2 0 1 0 0 0 0 0 1 0 2 0 0 0 1 1 1 0 0 1 1 0 0 0 0 0 1 0 1 1 0 0 1 2 0 1 1 0 2 0 1 1 0 0 1 0 0 0 1 0 0 0 1 0 0 0 0 0 0 0 1 1 0 0 0 0 1 1 1 1 1 1 0 1 1 0 0 1 0 1 1 0 0 1 0 2 1 2 0 1 2 1 1 1 0 2 0 0 1 1 1 0 0 1 1 0 1 2 0 0 2 0 2 0 1 1 1 1 1 1 1 0 1 0 0 0 0 2 0 0 0 0 0 1 0 0 0 0 1 0 0 1 1 0 1 2 2 0 0 2 0 0 1 0 0 1 0 0 1 0 1 0 0 2 2 0 2 0 1 2 0 1 1 1 1 1 1 1 0 0 1 0 0 1 1 0 0 0 0 1 2 0 1 0 1 1 0 1 0 0 0 0 0 1 0 2 0 0 2 0 0 1 0 1 0 0 0 1 0 2 0 1 1 1 1 0 2 0 0 1 1 1 0 2 0 0 0 0 1 1 1 2 1 0 1 0 0 0 0 1 2 0 1 1 1 0 1 2 0 1 1 1 1 2 0 1 1 2 2 2 1 1 0 0 1 0 0 0 0 0 2 1 0 0 2 1 1 2 2 0 2 1 0 2 1 1 1 1 1 1 1 1 2 0 0 0 0 1 0 1 1 0 0 0 0 1 0 2 1 0 1 2 0 0 0 0 2 0 2 1 2 0 1 1 2 0 1 1 0 0 0 0 0 1 1 1 0 1 0 0 2 2 0 0 0 2 0 0 1 0 0 0 0 1 1 0 0 2 1 0 1 1 1 1 0 1 1 0 0 0 1 0 0 0 0 0 0 0 2 0 0 0 0 0 0 0 0 1 1 0 0 0 0 0 0 2 1 0 0 0 0 1 0 0 1 1 0 1 0 0 0 2 2 2 0 0 1 1 0 1 2 0 2 0 1 2 1 1 0 0 1 1 2 1 1 1 0 1 1 0 1 0 2 2 1 0 0 0 1 1 0 1 0 1 1 0 0 1 1 0 1 0 1 2 1 1 2 0 2 1 2 0 2 0 0 1 2 0 1 0 0 0 0 0 0 0 0 0 0 1 1 0 0 1 1 0 1 1 1 0 0 0 0 1 1 0 0 0 0 2 1 1 1 0 0 0 1 0 0 2 1 1 1 0 0 1 1 1 0 0 0 1 0 1 0 0 0 0 1 0 0 0 0 0 1 0 0 0 1 1 0 0 1 0 1 2 0 0 0 0 0 0 0 0 1 0 1 0 1 1 1 1 0 2 1 2 0 2 1 0 0 0 0 0 0 1 0 2 0 0 1 0 0 0 0 2 1 0 2 2 0 2 2 1 1 0 1 1 0 0 0 1 0 0 0 1 0 1 0 0 0 0 1 0 1 0 1 1 0 0 0 0 0 0 1 0 0 1 1 0 0 0 0 0 0 0 0 1 0 0 1 0 0 0 0 0 1 1 2 0 0 0 0 2 1 2 2 0 2 0 0 0 1 1 0 0 2 0 0 1 1 1 1 0 0 1 0 2 2 1 1 1 0 1 0 1 1 0 0 0 1 2 2 2 2 0 2 0 2 1 1 0 2 1 0 0 2 0 0 2 0 0 0 1 0 1 0 0 2 2 1 0 1 1 0 1 0 1 2 0 0 0 0 1 1 0 0 2 0 0 1 1 1 0 0 1 0 0 0 0 0 1 1 2 0 0 0 0 0 0 0 0 0 0 1 0 1 1 0 2 0 0 0 0 0 0 2 0
189 1 2 0 0 0 0 1 1 2 2 0 0 0 0 0 0 0 1 1 0 2 0 1 0 0 0 1 1 0 1 2 2 1 0 1 2 2 1 0 0 0 0 0 0 0 0 0 0 0 0 0 1 0 2 1 0 0 2 0 1 0 2 1 1 1 1 0 0 1 0 1 1 1 1 1 0 2 2 0 1 0 2 0 0 0 0 0 0 2 0 0 0 0 0 0 0 2 0 1 1 0 1 0 2 0 2 0 0 0 0 1 0 1 2 2 1 0 0 2 2 0 1 1 0 1 0 1 2 2 1 0 0 0 0 0 0 0 0 2 0 0 0 0 2 2 1 0 0 0 0 0 1 1 0 1 1 1 0 1 0 0 0 1 1 1 0 1 0 0 1 0 0 1 0 0 2 0 0 2 0 2 0 2 1 0 1 2 0 0 0 2 1 1 2 1 1 2 0 0 0 0 0 1 2 1 1 0 1 0 0 0 1 0 1 0 0 0 0 1 1 1 0 1 1 0 1 0 0 0 0 0 0 0 2 0 0 2 1 1 1 0 1 1 2 2 0 0 2 0 0 0 0 0 2 2 0 0 0 0 0 0 0 0 0 0 0 0 1 1 1 0 0 0 1 2 0 1 2 0 1 2 0 0 0 0 1 2 1 2 0 1 1 2 2 1 0 0 0 1 0 0 2 2 2 0 1 1 1 0 1 1 0 1 2 0 1 0 0 1 1 1 0 0 1 0 1 0 0 0 0 1 0 1 0 0 0 0 0 0 1 1 2 0 1 1 1 0 0 0 0 0 0 1 0 1 1 0 0 0 0 0 2 0 2 0 0 2 0 2 0 2 0 2 1 1 1 1 1 1 0 1 0 0 0 1 2 1 1 0 0 0 0 0 2 1 0 1 1 1 0 2 0 2 2 0 0 0 0 1 0 0 1 0 0 0 0 0 1 0 1 1 0 2 0 2 1 0 0 0 0 0 0 1 0 0 0 1 0 0 1 0 2 1 1 1 2 0 1 0 1 1 0 0 0 0 0 2 0 2 1 1 1 1 1 1 1 1 0 1 0 2 1 1 1 0 1 2 2 0 1 0 1 1 2 0 0 2 2 0 1 2 2 0 2 1 0 2 2 2 0 0 1 1 1 1 1 0 0 0 0 2 1 0 0 0 0 0 0 1 1 2 2 2 0 2 0 1 1 2 0 1 1 0 1 0 1 0 1 1 0 0 0 1 1 0 0 1 1 1 1 1 0 0 1 0 0 0 1 0 1 0 1 2 0 0 2 0 0 2 0 1 2 0 2 0 2 0 0 0 2 0 0 0 1 0 0 0 0 1 0 0 1 0 0 0 0 1 1 0 1 0 1 0 1 1 1 0 0 1 0 0 0 0 0 0 0 0 0 0 0 0 0 0 0 0 2 1 0 0 0 1 1 1 2 0 2 0 2 2 2 1 0 1 0 2 2 0 0 0 0 0 1 2 2 0 0 2 2 0 0 0 0 1 1 1 1 1 1 0 0 1 0 0 1 0 0 1 0 0 1 1 1 2 0 1 1 1 1 1 2 1 1 0 0 0 0 0 1 2 1 1 0 0 2 0 1 1 2 0 1 1 0 0 0 1 0 2 0 0 0 0 1 2 1 1 0 0 1 0 2 1 1 1 2 2 1 0 1 1 0 0 0 0 0 1 0 0 0 0 0 0 0 0 0 0 1 0 1 0 0 0 2 2 0 0 2 0 2 0 1 0 0 1 1 0 0 0 1 1 0 2 0 1 0 1 1 1 1 2 1 1 2 0 1 0 0 0 0 0 1 1 0 0 0 1 2 1 0 1 0 0 1 1 1 1 1 2 1 0 1 1 0 0 0 1 0 0 0 2 1 0 2 2 0 1 0 1 2 1 0 1 1 0 1 0 1 0 1 0 0 1 2 0 1 0 2 0 0 0 0 0 1 0 0 1 1 0 2 0 0 0 1 1 0 0 0 0 2 2 2 0 2 1 1 1 0 0 0 0 1 0 0 2 2 2 2 0 0 1 0 1 2 0 2 2 0 2 0 0 0 0 0 1 1 1 2 0 2 0 0 0 2 1 1 0 0 2 1 0 2 1 0 2 0 0 0 1 0 1 0 0 2 0 0 0 0 0 0 0 1 1 0 0 2 0 2 1 0 2 1 0 0 1 0 1 1 0 0 0 0 0 0 0 0 1 2 1 1 0 0 0 0 0 0 0 0 0 0 1 0 0 0 1 0 0 0 0 0 0 1 0
190 1 1 0 0 1 1 2 0 1 1 0 1 2 0 0 0 0 1 1 0 1 1 0 0 0 2 1 1 1 2 0 1 0 0 0 2 1 1 1 0 0 0 0 0 0 0 0 0 1 1 1 0 0 0 0 0 0 1 1 1 1 2 1 1 1 1 0 1 0 0 0 2 0 2 2 0 1 1 0 0 0 2 0 1 0 1 1 1 2 0 1 2 1 1 1 1 2 0 2 0 0 0 0 2 0 2 1 1 1 0 1 1 1 2 2 0 0 1 1 1 0 2 2 0 2 0 1 1 1 1 1 0 0 2 1 0 0 0 1 1 0 0 0 0 0 1 0 0 0 0 0 0 0 0 0 0 0 1 1 1 1 0 1 2 2 0 0 1 1 1 0 1 1 1 1 2 1 0 0 0 0 2 2 2 2 2 1 0 0 0 0 1 1 2 0 1 2 0 1 0 1 0 1 2 0 0 1 1 0 0 0 1 0 1 0 0 0 1 1 1 1 0 0 2 1 0 0 0 0 0 0 0 0 1 1 0 2 0 0 0 0 0 0 0 0 0 0 1 1 1 1 0 0 0 1 0 0 0 0 0 0 0 0 0 0 0 1 1 0 1 1 0 0 0 0 0 0 0 0 0 1 0 2 2 1 0 0 0 2 1 0 0 2 2 0 1 1 1 0 0 0 2 2 2 1 1 2 1 1 0 1 0 0 2 1 1 0 1 0 1 1 2 0 2 0 2 0 1 1 0 1 0 0 0 0 0 1 0 0 0 0 1 0 1 0 2 0 1 0 0 0 1 2 1 0 0 0 0 1 0 0 1 0 1 0 0 2 2 0 2 0 0 2 0 1 2 2 0 2 1 0 0 0 0 1 1 0 0 0 0 1 0 0 2 0 1 0 0 0 0 0 0 2 2 1 0 0 0 2 0 0 1 0 1 0 1 0 0 1 0 1 0 1 0 0 0 1 0 0 1 1 1 0 2 0 0 1 0 0 2 0 1 0 0 0 2 0 2 1 0 0 0 2 0 0 0 2 1 1 1 2 0 0 0 0 0 2 0 0 0 1 1 1 2 2 0 1 2 0 1 0 0 0 2 0 0 1 1 0 1 1 0 1 1 0 1 0 0 2 0 1 1 1 1 1 1 1 0 0 0 1 1 1 0 1 1 0 0 2 1 1 2 1 1 2 0 1 1 2 1 1 2 0 1 0 1 2 1 0 0 0 0 1 1 1 1 1 1 1 0 1 0 0 2 2 0 1 0 1 1 0 0 0 0 0 0 1 1 1 1 0 1 0 0 1 1 1 0 1 2 0 0 0 1 0 0 0 0 0 0 0 1 1 1 0 1 0 0 0 0 1 0 0 0 2 2 0 0 2 1 0 0 0 0 1 0 0 0 0 0 0 0 1 0 0 0 1 0 0 0 1 0 2 1 0 2 0 1 2 1 1 0 0 2 1 1 1 0 0 0 2 2 1 2 0 2 2 0 1 1 0 0 1 1 1 1 1 1 0 0 1 0 0 0 0 0 1 0 1 1 0 0 2 2 1 2 0 0 2 2 1 2 0 0 1 1 0 1 2 1 1 0 1 1 1 1 2 2 0 1 1 0 0 0 0 0 1 1 0 0 0 2 2 1 0 0 0 0 0 1 0 1 1 2 2 1 0 0 0 0 0 1 0 1 0 0 0 1 1 1 2 1 0 0 0 1 0 1 0 0 0 1 1 0 1 2 0 2 0 1 0 1 1 1 0 0 0 0 1 1 1 0 0 0 1 0 2 0 2 0 1 0 0 0 0 0 1 0 2 0 1 0 0 1 1 2 1 0 1 0 0 1 1 0 2 2 2 1 0 1 1 0 0 0 1 0 0 0 2 0 0 0 0 1 1 0 0 1 0 0 0 1 1 2 0 2 0 0 1 0 0 1 0 1 0 1 0 0 0 0 1 0 0 0 1 0 0 1 0 1 0 2 0 0 2 0 0 2 2 2 0 2 0 0 0 0 0 1 0 0 2 0 2 2 2 2 0 1 1 0 0 1 1 2 2 0 1 0 2 0 0 0 1 1 1 2 0 0 0 0 0 2 2 1 0 0 1 0 0 1 0 0 1 1 0 0 0 0 2 0 0 2 2 0 0 0 0 1 0 1 1 0 0 2 1 2 1 0 1 2 0 0 0 0 2 0 0 0 1 0 1 0 0 1 0 1 0 2 0 0 0 0 1 0 0 1 0 1 0 1 1 0 2 0 1 0 1 1 0 1 0
191 1 2 0 1 0 0 1 0 1 1 1 0 1 0 0 0 1 1 1 1 1 0 0 0 0 1 2 2 0 2 0 1 1 0 0 2 1 1 0 1 0 0 0 1 0 1 0 0 1 1 1 1 0 0 0 0 0 2 1 0 2 2 1 1 1 1 1 1 0 0 2 2 0 2 2 0 1 1 0 1 0 2 0 1 0 1 0 0 1 0 0 1 0 0 0 0 1 0 1 0 1 0 0 1 1 1 1 1 0 0 1 0 1 1 1 0 0 0 2 2 0 2 2 0 1 0 1 2 2 2 1 1 0 0 0 0 0 0 0 1 0 0 0 1 2 0 0 0 0 0 0 0 1 0 1 1 0 1 0 0 0 1 0 1 1 1 1 1 1 0 1 0 1 1 1 2 0 1 1 0 1 1 1 1 1 1 2 1 0 0 1 1 1 2 0 1 1 0 0 0 1 0 1 2 1 1 0 0 1 0 1 1 0 1 1 0 0 1 0 2 1 0 2 0 0 1 0 0 0 0 0 0 0 0 0 0 2 1 1 1 0 2 0 2 2 0 0 1 0 0 0 0 1 0 0 0 0 0 0 0 0 0 0 1 0 0 1 1 2 0 1 0 0 2 1 0 1 1 0 0 1 2 2 2 2 2 0 0 2 1 2 0 2 2 1 1 0 0 1 0 0 1 1 1 0 1 1 1 0 0 1 0 1 2 1 1 0 0 1 1 1 0 0 2 0 0 0 0 0 0 2 0 0 0 0 0 1 0 0 1 0 2 0 1 1 0 0 0 1 1 0 0 2 0 0 0 0 0 1 0 0 2 0 2 0 0 1 2 0 2 0 0 2 1 0 1 1 1 1 2 1 0 2 0 0 1 0 0 0 0 0 0 0 1 1 0 0 2 2 0 2 0 2 2 0 0 1 0 1 0 0 1 0 1 1 1 0 0 0 0 0 0 0 1 2 0 1 0 0 1 0 0 2 1 1 0 0 1 2 1 0 1 1 1 2 1 0 1 1 0 0 1 1 1 1 1 1 1 0 0 0 0 1 1 1 1 1 0 0 0 1 0 0 2 2 0 2 1 1 0 0 1 0 1 2 0 1 1 0 0 1 1 0 0 0 1 1 1 2 0 0 2 2 2 0 2 0 0 0 0 1 1 0 0 1 1 0 0 2 1 1 0 0 1 1 1 0 1 1 1 0 2 1 1 0 1 1 2 0 0 0 0 2 2 0 0 1 1 1 0 0 1 0 1 0 0 1 1 0 0 0 0 2 0 0 2 0 0 0 0 1 1 0 1 1 1 0 0 0 1 0 0 0 0 0 0 1 0 2 1 0 1 0 1 0 0 0 0 0 0 2 0 1 0 2 2 0 0 2 1 0 0 0 0 0 0 0 0 0 0 0 0 0 0 0 1 1 0 0 0 2 0 1 1 1 2 1 0 0 1 0 1 2 0 1 1 1 0 1 0 1 1 2 2 0 0 2 2 0 0 0 0 0 0 2 2 2 0 0 0 0 0 0 0 0 0 1 0 0 1 1 2 2 0 2 0 0 0 2 0 0 0 1 1 0 0 0 2 2 0 2 0 0 0 0 0 2 2 0 0 0 0 0 0 1 1 1 1 1 0 0 0 2 2 2 0 0 0 0 1 0 1 2 2 1 0 0 0 0 0 0 0 1 1 1 0 1 0 0 0 0 2 0 0 0 0 0 2 1 1 1 2 1 0 0 2 1 0 2 0 0 1 1 1 1 0 0 0 1 0 2 0 0 0 2 0 2 0 2 0 1 1 1 2 1 1 1 0 0 0 0 0 0 2 0 1 1 0 2 1 0 0 0 2 2 1 2 2 0 2 2 0 1 0 2 0 0 0 2 0 0 1 1 0 2 0 1 2 1 1 2 2 0 2 0 2 0 0 0 0 0 1 1 0 0 1 0 0 1 0 0 0 0 0 1 1 1 2 0 1 1 0 1 0 0 0 0 0 2 2 0 2 0 0 0 0 0 1 0 1 2 0 2 1 1 1 0 0 0 0 2 2 0 1 1 1 0 0 1 0 0 0 0 1 1 1 0 1 0 0 0 1 0 2 0 1 1 0 0 2 0 0 0 0 0 1 1 0 1 0 0 2 1 0 0 0 1 0 1 2 0 0 0 1 0 2 2 0 2 2 0 0 1 1 1 1 0 0 0 0 0 0 0 0 1 1 0 2 0 0 0 0 1 0 0 1 0 0 1 0 0 0 2 0 1 0 0 1 0 0 1
192 0 1 0 0 0 0 2 1 1 1 0 0 0 0 0 1 0 0 2 1 2 1 0 0 0 0 2 2 0 1 0 1 2 0 0 1 1 1 0 1 0 1 2 0 0 1 0 0 0 0 1 0 1 0 1 0 0 1 0 0 0 0 0 0 1 1 0 1 0 1 1 2 1 2 2 0 0 1 1 0 0 2 0 1 0 0 0 0 1 0 1 1 0 0 0 0 1 0 1 1 0 0 0 2 0 2 0 0 0 0 1 0 0 0 0 0 0 0 2 2 0 0 0 0 0 0 2 2 2 0 2 0 0 1 1 0 0 0 0 0 0 0 0 0 1 0 0 1 2 0 0 0 1 2 1 0 1 0 1 1 1 0 0 0 1 0 1 0 2 0 1 1 1 1 1 2 0 0 0 0 1 0 2 1 0 1 1 1 1 1 1 0 0 2 0 1 2 0 0 0 0 0 1 2 1 1 0 1 1 0 2 1 0 1 1 1 0 1 1 1 1 1 2 0 0 1 0 1 0 0 0 1 1 1 0 1 2 0 0 0 1 2 2 2 2 0 0 2 0 0 0 0 0 2 2 0 0 0 0 0 1 0 0 0 0 0 0 1 1 1 0 1 1 0 0 0 0 2 0 1 1 0 1 2 0 0 0 0 1 1 1 0 1 1 0 0 1 1 2 0 0 1 1 1 0 1 2 2 0 0 2 0 0 1 0 2 2 1 0 1 1 1 0 1 0 0 0 0 1 0 2 0 0 0 0 0 2 1 1 0 1 2 1 0 1 1 0 1 1 1 0 0 1 0 1 1 0 0 1 0 0 1 0 1 1 0 2 1 1 1 1 2 1 2 0 2 2 1 1 1 1 0 0 0 1 1 0 0 0 0 0 0 0 2 0 0 1 1 0 0 1 0 2 1 0 1 1 0 2 0 0 2 0 0 2 0 0 0 1 0 1 0 0 0 2 0 2 0 0 2 1 0 2 0 0 1 1 0 0 2 0 0 2 0 2 2 0 1 1 0 0 1 2 1 0 1 2 0 2 1 1 2 0 0 0 0 1 0 0 0 1 1 1 2 0 2 1 2 1 0 0 2 2 1 0 0 0 0 0 0 0 1 1 1 0 1 2 2 2 0 0 2 2 1 1 1 1 0 0 0 2 1 1 0 1 1 0 0 2 1 1 1 1 0 1 0 1 1 2 0 1 1 1 0 0 1 0 2 1 0 0 0 1 1 0 0 0 2 2 2 2 2 1 2 0 0 0 0 1 0 0 0 1 0 0 1 1 1 0 0 2 0 0 0 0 1 1 0 1 2 0 1 0 0 0 0 0 0 0 0 0 1 0 2 0 1 0 0 0 0 2 1 0 0 2 1 0 0 0 0 0 0 0 0 1 1 0 0 0 0 0 0 0 0 2 2 1 0 0 0 1 1 1 2 0 2 0 0 1 1 1 0 1 0 2 2 2 0 0 0 2 0 1 1 1 1 2 1 1 0 1 0 0 0 2 2 2 1 0 0 1 0 1 0 0 0 0 1 1 1 1 0 1 1 0 2 2 0 1 1 0 0 1 0 0 0 0 0 1 1 1 0 0 0 0 0 1 2 1 0 0 0 0 0 1 0 1 1 0 0 0 0 2 2 2 0 0 0 0 0 0 0 2 0 0 0 0 0 1 1 1 1 1 2 0 0 0 0 0 0 0 0 0 0 2 0 0 1 0 0 0 0 0 0 0 0 1 1 2 0 0 0 0 0 0 0 0 0 1 0 1 0 0 0 2 0 1 1 2 1 1 2 0 2 0 2 1 0 1 0 1 0 0 1 0 2 0 0 1 1 1 1 1 1 2 2 2 1 0 1 1 0 1 0 1 0 0 0 2 0 1 1 1 0 0 0 0 0 0 0 0 0 0 0 0 0 0 1 0 0 1 1 1 0 0 0 0 0 0 0 0 0 0 0 0 0 0 1 0 0 0 0 2 0 0 0 0 1 2 1 0 2 0 0 0 0 0 0 0 1 1 2 1 1 1 1 0 0 0 0 2 0 0 2 2 0 1 0 0 0 0 0 0 0 0 2 1 2 1 0 1 1 0 1 1 2 1 2 0 1 1 1 2 0 0 0 1 0 1 0 0 2 1 1 2 0 0 0 0 1 1 1 0 1 0 1 1 0 0 2 0 0 0 0 0 0 1 1 1 1 0 0 0 0 0 2 1 1 0 0 0 1 1 0 1 2 0 1 0 1 1 0 1 0 0 0 0 1 0 0 1
193 0 2 0 0 0 0 1 0 1 1 0 0 1 0 0 0 1 0 2 1 2 0 1 0 0 1 2 2 1 1 2 0 0 2 1 1 1 0 0 0 0 1 1 0 0 2 0 2 0 0 1 1 0 0 1 0 0 1 0 1 0 0 0 0 0 2 0 1 0 0 1 2 1 2 2 0 2 2 0 1 0 1 1 2 0 0 0 0 2 0 0 1 0 0 0 0 1 0 1 1 0 0 0 2 1 2 0 0 0 1 2 0 1 1 1 0 0 1 1 1 0 0 0 0 0 0 0 2 2 0 0 0 0 1 0 1 0 0 1 1 0 0 0 2 1 0 0 0 0 0 0 1 0 0 0 0 0 0 1 0 0 0 0 1 2 1 0 2 1 0 2 0 2 1 0 2 1 0 0 0 0 0 2 2 1 1 2 1 0 0 1 1 1 2 0 0 1 0 0 0 0 0 0 2 1 1 0 0 0 0 0 2 0 2 0 0 1 1 1 1 1 1 2 0 0 2 1 1 1 0 0 1 1 1 1 0 2 1 1 0 0 2 0 1 1 0 0 2 0 0 0 0 0 0 1 0 0 0 0 0 0 0 0 0 1 1 0 0 0 0 1 1 1 0 0 1 1 1 0 1 1 2 2 2 2 2 1 0 2 1 1 0 2 2 0 1 0 0 1 0 0 0 0 0 1 1 2 1 0 0 0 0 1 1 1 2 0 0 0 1 1 2 0 2 0 2 0 1 2 0 1 0 0 0 0 0 0 0 0 0 0 2 0 0 0 2 1 1 1 1 0 1 2 1 0 2 0 0 2 0 0 2 0 2 0 0 2 1 1 1 1 1 2 0 1 2 2 0 2 1 0 0 0 0 0 0 0 0 0 1 1 0 0 1 2 0 0 0 0 0 0 0 2 2 1 0 1 0 2 0 0 0 0 0 0 0 0 0 0 0 1 1 1 2 1 0 0 1 0 1 1 0 1 1 1 0 1 0 1 1 0 1 0 0 1 1 0 2 0 0 0 0 1 1 0 1 1 0 0 1 1 0 0 0 1 0 1 0 1 1 2 0 0 1 1 0 0 2 0 0 0 0 0 2 1 0 0 2 0 2 1 0 2 1 0 1 1 1 2 0 1 1 1 1 1 1 2 0 0 0 0 0 2 0 0 1 2 0 2 2 2 0 0 0 0 2 1 0 2 0 2 2 1 0 0 1 1 1 0 1 1 1 0 0 0 0 1 1 1 0 0 1 0 0 0 0 1 1 1 0 0 0 1 1 1 0 1 1 0 1 0 1 0 1 0 1 0 0 0 1 0 0 0 1 1 1 0 0 0 0 0 0 0 2 2 0 0 0 0 0 1 0 0 1 2 1 0 0 2 1 0 0 1 0 1 1 0 0 0 0 0 0 1 0 1 1 2 0 0 0 1 0 2 1 0 2 0 1 2 1 1 0 1 1 1 2 1 0 0 1 1 2 1 1 0 0 1 1 0 0 0 1 0 1 2 1 2 1 1 1 1 1 0 0 0 2 1 0 0 1 1 0 1 1 1 0 1 0 1 1 1 0 0 0 0 0 0 1 1 0 1 0 1 1 0 0 2 2 0 1 1 0 0 0 1 0 0 0 0 1 0 2 2 1 0 0 0 2 0 1 0 0 2 1 0 0 0 0 1 0 0 0 0 0 1 0 1 0 0 0 0 0 0 0 0 1 0 1 1 1 0 2 1 0 0 2 1 0 2 0 1 0 1 1 0 0 0 0 2 0 1 0 0 0 1 1 2 0 2 0 1 1 0 0 0 0 0 0 1 0 2 0 0 0 0 1 1 0 1 0 0 1 1 0 1 1 2 1 0 1 2 0 1 0 1 0 0 0 1 0 0 1 1 0 1 0 0 1 0 0 0 2 0 2 0 2 0 0 1 0 0 2 1 0 1 2 1 0 0 0 0 0 0 0 1 1 0 1 0 1 1 2 0 0 1 1 1 1 2 1 1 0 0 0 0 2 0 0 1 1 1 0 2 2 2 2 0 0 0 0 1 1 0 1 1 1 0 0 2 0 0 0 0 0 0 2 0 2 0 0 0 2 1 1 0 2 1 0 0 2 0 0 2 0 0 0 0 0 1 0 0 1 0 0 1 1 1 1 0 2 0 0 2 0 0 2 0 0 1 1 0 0 0 1 1 1 0 0 0 0 0 0 0 0 0 0 0 2 0 0 0 1 2 0 0 2 0 0 1 0 0 0 1 0 0 2 1 1 0 2 0
194 0 0 0 0 1 1 1 0 1 1 1 0 0 0 0 0 0 0 1 0 1 0 0 0 0 2 2 2 0 2 1 0 1 1 1 2 1 0 0 2 0 0 0 0 0 1 0 0 1 1 2 1 0 0 0 0 0 1 0 1 0 0 0 0 1 0 0 1 0 0 1 2 0 0 2 2 1 2 1 1 0 2 0 1 0 0 0 0 2 0 0 1 0 0 0 0 0 0 0 2 0 0 0 2 1 1 0 1 1 0 1 1 2 1 1 0 0 1 2 2 0 1 1 0 1 0 0 2 1 0 0 0 0 0 0 0 0 0 0 1 0 0 0 2 1 0 0 0 1 0 1 0 0 1 0 1 0 1 1 1 1 0 0 0 1 0 0 1 1 0 2 0 2 0 0 2 2 0 1 0 0 1 2 2 2 1 0 0 0 0 0 0 0 2 0 2 2 0 1 0 1 0 1 2 1 2 1 1 0 1 1 1 0 2 0 0 1 2 0 2 1 0 2 0 0 1 0 1 1 2 1 0 0 0 0 0 2 1 1 0 0 2 0 1 1 0 0 2 0 0 0 0 0 1 2 1 0 0 0 0 0 0 1 1 0 0 0 1 0 0 1 1 1 0 0 1 0 1 0 1 1 0 2 1 1 0 2 2 2 0 1 1 2 1 1 0 2 0 2 0 1 0 0 0 0 0 2 2 1 0 1 0 1 1 1 2 0 0 0 0 0 0 0 1 0 1 0 0 0 0 1 0 0 0 0 0 1 0 1 1 0 2 0 0 0 2 0 1 0 0 0 0 2 0 0 0 0 0 0 0 0 2 0 2 1 0 2 2 0 2 0 0 2 0 0 1 2 0 2 1 0 2 1 2 2 0 0 0 0 0 0 1 0 2 0 1 0 0 0 0 0 0 2 2 0 0 0 0 1 0 0 0 0 1 1 0 1 0 0 0 1 0 1 1 2 1 0 0 1 1 1 0 1 1 1 1 0 0 0 2 0 1 1 1 2 1 1 2 1 0 0 2 2 2 1 2 1 0 1 1 1 1 1 1 2 2 2 0 0 0 0 1 1 0 0 0 2 1 2 0 0 0 0 2 1 0 2 2 0 0 2 1 2 1 1 1 1 1 2 0 1 2 0 2 1 2 1 0 0 0 1 1 0 0 0 0 1 0 2 1 2 1 1 0 1 1 0 0 2 1 0 1 1 0 1 0 0 2 0 1 1 0 1 1 0 0 2 0 0 0 0 0 0 1 0 1 2 0 0 1 0 2 2 0 0 2 1 1 0 1 1 1 0 0 0 0 1 0 1 2 0 0 0 0 0 1 0 0 1 0 0 0 0 0 1 0 1 1 0 0 2 0 0 0 1 1 0 0 0 0 0 1 1 1 1 0 0 0 0 0 0 0 0 0 2 2 2 0 0 0 0 0 1 2 1 2 0 2 2 2 0 0 0 2 0 2 1 0 0 1 1 0 2 2 0 0 1 1 0 0 0 0 0 0 1 1 2 0 2 2 0 0 0 0 0 0 0 1 1 0 2 0 1 2 2 0 1 0 1 1 1 1 0 0 0 0 0 2 2 0 1 0 1 2 0 1 1 1 0 0 0 0 0 0 1 0 0 1 0 0 0 1 2 0 2 0 0 1 0 0 0 0 2 0 0 1 0 0 2 2 2 1 0 1 0 0 1 0 0 0 0 0 0 0 0 0 0 1 0 0 0 1 0 0 0 1 1 1 1 1 0 0 1 1 0 0 0 2 0 0 1 1 1 1 1 1 1 1 2 1 1 1 2 2 1 1 2 0 2 0 2 1 0 1 1 1 0 1 1 1 0 1 1 1 2 2 2 2 0 2 2 0 0 1 1 0 0 0 1 0 0 0 0 0 0 0 0 1 0 1 1 0 0 0 0 0 1 0 1 0 0 1 0 1 0 1 0 1 0 0 0 1 0 0 2 0 0 1 0 0 0 1 1 0 1 0 1 1 2 2 0 2 0 0 0 0 0 1 0 0 2 0 2 1 1 1 0 1 1 1 0 2 0 2 2 0 0 1 1 1 0 0 0 1 1 1 0 1 0 0 0 0 0 2 0 0 1 1 0 2 2 0 1 0 0 0 1 0 1 0 0 2 2 0 1 0 0 0 0 2 0 0 1 1 0 2 1 0 0 1 1 1 0 1 2 1 0 0 1 0 1 0 0 0 0 2 0 2 0 0 0 0 1 0 1 1 0 0 1 0 0 0 2 0 0 0 0 1 0 1 1
195 0 0 1 0 0 0 1 0 1 0 1 0 0 0 0 0 0 0 2 0 2 1 1 0 0 1 1 1 1 2 1 1 0 0 0 2 1 1 1 2 2 0 1 0 1 1 0 0 0 0 0 0 0 0 1 0 1 1 1 1 0 2 2 0 1 0 0 2 0 0 2 2 0 1 2 1 1 2 0 0 0 2 0 1 0 0 0 0 2 0 0 0 0 1 0 1 1 0 1 0 1 0 0 2 2 2 1 0 0 1 1 0 1 2 2 1 0 0 1 2 0 2 2 1 0 0 0 1 1 0 0 0 0 1 0 1 0 0 1 1 0 1 0 1 1 0 0 0 0 0 0 1 0 0 0 0 1 0 2 1 1 1 0 1 2 0 0 1 0 0 2 1 1 1 1 2 0 0 0 0 0 0 2 2 0 1 1 1 0 0 0 0 2 2 0 0 1 0 0 0 0 1 2 2 1 1 0 0 1 0 1 2 0 0 0 0 0 1 1 1 1 1 2 0 0 2 0 0 0 0 1 1 1 1 0 1 1 0 0 0 0 2 0 0 0 0 0 1 1 1 1 0 0 0 1 1 1 1 0 0 0 0 0 0 0 0 0 2 1 0 0 0 0 0 0 0 2 2 0 2 2 1 2 2 2 1 0 0 1 1 1 1 2 2 2 0 0 1 0 0 0 0 0 0 0 0 2 0 0 0 0 0 0 1 0 1 1 0 1 0 0 2 1 1 0 0 0 2 1 0 0 0 0 0 1 1 1 0 1 2 1 1 0 0 0 1 0 1 1 1 0 0 2 0 0 1 0 0 0 1 1 1 0 1 1 0 2 2 0 2 0 0 2 0 0 1 2 0 2 1 1 0 0 0 0 0 0 0 0 0 0 2 0 2 0 0 2 0 0 0 0 0 2 1 1 1 1 1 2 0 0 1 0 0 0 0 2 0 0 0 2 0 1 2 2 1 0 2 0 1 2 0 1 0 0 0 0 0 0 2 0 1 1 1 2 2 1 2 1 0 0 1 2 1 1 1 2 2 0 1 2 0 0 0 1 1 2 0 2 2 2 1 1 1 0 1 2 2 0 2 1 1 1 2 0 0 1 2 0 2 2 0 1 0 0 0 2 1 1 1 0 0 0 1 1 1 1 1 0 1 1 0 1 1 0 0 0 0 2 0 2 1 0 0 1 1 0 0 0 2 0 2 1 0 1 0 0 1 0 2 2 0 2 2 0 0 1 1 1 1 1 2 0 2 1 1 0 0 1 1 0 0 0 0 0 0 1 1 0 0 1 0 0 0 1 1 1 0 1 1 0 0 0 0 0 0 1 0 2 0 1 0 0 0 0 0 0 0 0 0 1 0 1 0 2 1 0 0 2 0 0 0 0 0 0 0 0 1 1 0 0 0 1 0 0 0 2 0 0 1 1 0 1 1 0 2 0 0 1 0 0 0 1 0 1 2 0 0 1 0 1 1 1 2 0 1 1 1 0 0 0 2 0 2 1 0 2 0 0 0 0 1 0 0 1 1 0 1 1 0 1 1 0 2 1 1 0 0 2 2 0 0 0 1 0 0 0 1 2 0 1 0 1 0 0 1 2 2 1 0 0 0 0 0 0 0 0 0 0 1 0 0 2 1 1 0 0 1 0 1 1 1 2 1 1 1 0 1 2 0 0 0 0 0 0 0 1 0 1 1 1 0 0 0 0 0 0 2 0 0 0 2 2 0 0 2 0 0 2 0 0 2 2 1 0 0 0 0 2 0 2 1 1 1 0 1 1 0 2 1 1 2 0 1 0 0 0 0 1 0 1 0 0 2 2 2 0 0 2 2 0 1 1 0 1 2 1 2 0 1 2 0 0 0 0 0 0 1 2 0 0 1 2 1 2 0 1 2 0 1 0 1 0 1 0 1 0 0 0 0 0 0 0 0 0 0 0 1 0 0 0 0 0 0 0 1 0 1 0 0 0 1 0 0 1 0 0 1 2 1 0 2 0 0 0 0 0 0 1 1 1 2 1 1 1 1 0 0 0 0 2 1 1 1 1 1 2 0 1 0 0 0 1 2 1 1 1 2 1 0 1 2 1 2 0 1 1 0 0 2 1 0 2 0 0 0 1 0 0 0 0 2 1 0 0 1 1 1 0 2 0 2 0 0 0 0 0 0 0 0 2 1 0 0 1 1 0 0 0 0 0 0 0 0 0 1 1 1 0 0 0 0 0 0 1 1 0 0 0 0 0 0 0 0 0 0 0 0 0 0 1
196 0 2 1 0 0 0 1 1 2 1 0 0 0 0 0 0 0 0 2 0 2 1 1 1 1 0 1 2 1 1 2 0 1 0 0 1 0 0 0 1 0 0 0 0 0 0 0 0 0 0 0 0 0 0 2 0 1 0 0 2 0 2 1 0 1 1 0 2 1 0 2 2 0 0 2 2 2 2 0 1 0 2 0 1 0 0 0 0 1 0 0 1 1 1 1 1 2 0 2 1 0 0 0 1 1 1 0 0 0 0 1 0 1 1 1 0 1 1 1 1 0 0 0 0 0 0 0 1 1 1 0 0 0 0 0 0 0 0 0 0 0 0 0 1 1 2 0 0 1 0 1 0 0 0 0 0 1 0 2 1 0 1 0 1 2 0 1 1 0 0 0 1 2 2 2 1 0 0 0 0 1 0 2 1 0 0 2 1 2 2 2 0 0 2 0 1 0 0 0 0 0 0 1 2 1 1 0 0 0 0 1 2 0 1 1 2 0 2 0 2 1 0 2 0 0 0 0 0 0 1 0 0 0 1 0 0 2 1 1 0 0 2 0 1 1 0 0 2 0 0 0 0 0 0 0 0 0 0 0 0 1 0 0 1 0 1 1 1 2 0 1 0 0 0 0 0 1 0 0 0 1 0 1 1 1 1 0 0 2 0 0 0 2 2 1 1 0 0 1 0 0 1 1 1 0 2 2 1 0 0 1 0 0 2 0 0 0 0 0 0 0 1 1 1 0 1 0 1 0 0 2 0 0 1 0 0 1 1 1 1 1 2 0 0 1 1 0 1 1 1 1 0 1 0 1 1 0 0 2 0 0 2 0 2 1 0 1 2 0 2 0 1 2 0 0 2 2 0 2 1 0 0 1 0 1 1 0 0 0 0 0 0 0 2 0 0 1 0 0 0 0 0 2 0 0 2 1 1 2 1 1 1 0 1 0 1 0 1 0 0 1 0 1 1 2 0 2 0 2 2 0 1 0 1 0 0 0 0 1 2 0 2 0 0 1 1 0 1 1 1 0 0 1 0 0 0 1 1 1 0 1 1 1 1 1 1 1 0 0 0 1 0 0 2 1 1 1 2 0 0 0 1 1 2 0 0 2 2 0 2 2 0 2 2 0 2 1 1 2 0 0 1 1 1 1 1 0 0 0 0 2 1 2 0 0 0 0 0 0 0 2 0 0 1 2 0 1 0 2 0 1 0 0 0 0 1 1 2 2 0 0 0 1 1 0 0 0 2 2 0 1 0 0 2 0 0 0 0 1 1 0 1 2 0 0 2 0 1 0 1 0 1 0 0 0 0 0 0 0 2 0 0 0 1 2 2 0 1 1 0 0 0 0 0 0 0 0 0 0 0 2 1 1 0 1 0 0 1 0 2 0 0 0 0 1 0 0 0 0 0 0 0 0 0 0 1 1 0 0 0 0 1 0 1 0 2 0 0 2 0 1 0 2 0 1 1 1 0 0 0 2 1 1 2 0 1 1 1 0 0 0 0 0 1 2 1 2 0 0 0 1 0 0 0 0 0 0 0 1 0 0 1 1 1 2 0 1 1 1 2 0 1 0 1 0 0 0 0 1 0 0 0 1 1 0 1 2 2 0 0 0 0 0 1 2 0 1 0 1 0 1 1 1 1 2 0 0 0 0 1 0 1 2 1 1 0 0 0 0 0 0 0 0 0 0 0 0 0 0 0 0 1 0 0 0 0 0 1 0 0 0 2 1 0 0 2 1 0 2 0 0 0 0 0 0 0 0 1 0 1 1 1 1 1 1 0 2 0 2 0 1 2 0 1 0 0 0 0 2 0 0 0 0 2 1 1 1 0 2 1 1 2 2 0 2 2 2 0 1 1 2 0 0 0 1 0 0 1 2 0 0 2 2 0 2 0 0 2 0 1 1 0 0 0 0 0 0 1 0 0 1 0 0 0 0 0 0 0 0 0 0 0 0 0 1 0 0 2 0 0 0 1 0 0 0 0 1 2 2 2 0 2 0 0 0 0 2 0 0 2 2 0 2 1 0 1 1 0 0 0 0 1 1 2 2 0 2 0 0 0 0 0 0 2 2 1 1 1 1 0 1 2 2 1 0 1 2 0 0 2 1 0 0 1 0 1 0 0 0 0 0 2 2 0 1 0 1 1 0 2 0 1 0 1 0 1 0 0 1 0 1 0 0 0 1 2 0 0 2 0 1 0 0 0 1 1 1 1 0 0 0 1 1 0 0 1 0 1 0 1 0 0 2 0 0 0 0 1 0 1 0
197 0 2 0 0 0 0 2 0 0 0 1 1 1 0 0 0 0 0 2 0 2 0 1 0 0 2 2 2 1 2 2 2 1 1 1 2 2 0 0 1 0 0 1 0 1 1 0 0 0 0 0 0 1 1 0 0 0 0 1 0 0 2 2 0 1 1 1 1 0 0 1 2 0 1 2 1 1 2 0 0 1 2 0 1 0 1 1 1 2 0 0 0 0 0 1 0 0 0 0 2 0 1 0 2 1 2 0 0 0 0 1 2 2 2 2 2 0 1 0 0 0 1 1 0 1 0 0 0 0 1 0 0 0 0 0 0 0 2 0 0 0 0 0 1 1 0 0 1 2 0 0 1 0 0 0 0 1 0 1 0 0 0 2 0 0 0 0 1 0 1 0 1 1 2 0 2 0 1 1 0 1 0 0 0 0 0 1 1 0 0 0 0 0 2 0 0 2 0 0 0 0 0 1 2 1 1 0 1 0 0 2 1 0 1 1 1 1 2 0 2 1 0 2 0 0 1 0 1 1 0 0 0 0 2 0 0 2 0 0 0 0 1 1 2 1 1 0 2 0 0 0 1 0 0 2 2 1 1 0 0 1 0 0 1 0 2 1 1 0 0 1 2 2 0 0 1 1 2 0 1 2 1 2 1 1 1 1 0 2 1 2 1 2 2 1 0 0 1 0 0 0 0 0 0 0 0 1 1 0 0 1 0 1 2 1 2 2 0 0 0 0 1 0 2 0 0 0 0 1 0 1 1 0 0 0 1 2 0 0 0 0 2 0 0 0 1 0 1 1 1 0 0 2 0 0 0 0 0 0 1 1 2 0 2 0 0 2 2 0 2 0 0 2 0 0 1 1 0 2 1 0 0 0 1 1 0 0 0 1 0 2 1 1 2 0 2 0 1 1 0 1 0 2 1 0 1 1 0 0 0 0 1 0 1 0 0 0 0 0 0 0 1 1 0 1 1 0 2 0 1 1 2 0 2 1 0 0 0 1 2 0 1 2 1 2 1 0 0 2 0 1 2 2 2 2 2 2 2 0 0 2 1 2 1 2 1 2 0 0 1 1 0 0 1 1 0 2 2 0 1 1 1 0 1 1 0 0 1 0 0 0 0 1 1 0 0 2 1 1 1 0 0 0 0 1 2 0 0 0 0 2 2 0 0 0 0 1 0 1 0 2 1 0 1 1 1 0 0 1 1 0 0 0 0 0 1 0 1 0 2 2 0 0 1 0 0 2 0 1 0 0 1 1 1 0 0 1 1 1 0 1 1 1 0 0 1 1 1 1 0 1 1 0 1 1 1 1 0 1 1 0 0 0 1 1 1 0 0 1 0 0 1 0 0 0 0 0 0 0 0 2 0 0 0 2 1 0 1 1 0 0 0 0 0 0 0 0 0 0 0 0 0 0 0 1 2 1 0 0 0 2 0 1 2 1 2 0 0 1 2 1 0 0 1 2 2 1 0 0 0 1 1 1 1 0 1 2 2 0 0 0 0 0 0 2 1 2 1 1 0 1 0 0 1 1 1 0 1 2 0 1 0 1 1 1 0 0 0 2 1 0 1 1 1 0 0 0 0 1 0 0 0 1 1 0 0 2 2 0 0 0 0 0 0 0 0 1 0 0 0 0 1 1 1 1 0 0 1 0 1 1 0 2 0 0 0 0 2 2 0 0 0 0 0 1 0 1 0 1 1 1 0 0 0 1 1 0 2 0 0 0 2 1 0 0 2 0 2 2 0 1 0 1 1 0 0 0 2 0 0 0 0 0 0 2 0 2 1 2 0 2 0 1 1 1 0 0 0 1 0 2 0 0 1 1 2 1 0 1 0 0 1 1 1 2 1 1 1 0 2 2 0 1 0 1 0 0 1 2 0 1 1 1 0 1 1 1 1 0 1 1 1 0 1 1 0 0 0 1 0 0 0 0 0 0 0 0 0 0 0 0 0 0 0 0 1 1 1 0 0 0 1 1 0 0 0 0 1 2 2 0 1 0 0 0 1 0 1 0 1 1 1 1 2 2 2 0 0 0 0 2 1 0 1 1 1 1 0 1 1 0 0 0 1 0 2 0 1 0 0 0 2 2 0 0 2 1 2 0 0 0 1 2 0 0 0 0 1 1 0 1 2 2 1 0 2 1 0 1 0 1 1 0 1 0 1 1 0 1 2 0 0 0 1 2 1 0 0 1 0 0 0 0 0 1 1 1 1 0 0 0 1 1 0 1 0 0 0 1 0 0 0 1 0 0 0 1 1 0 0 2
198 0 2 0 0 0 0 2 0 1 0 0 1 1 0 0 0 0 1 1 0 1 0 0 0 0 1 1 1 2 2 1 1 1 2 1 1 1 1 0 1 0 0 0 0 0 1 0 0 0 0 1 0 0 0 2 1 0 2 0 2 0 2 2 0 1 0 1 1 0 0 1 2 0 0 2 2 0 1 1 0 0 1 1 2 0 0 0 0 2 0 0 1 0 0 0 0 0 0 0 1 0 0 0 2 0 2 0 0 0 0 1 0 2 2 2 2 0 0 2 2 1 2 2 0 1 0 0 1 1 0 0 0 0 1 1 0 0 0 1 0 0 0 0 1 2 0 0 0 0 0 0 1 0 0 0 0 1 1 0 0 0 0 1 1 1 1 0 1 0 0 2 0 1 1 0 1 1 0 0 0 1 1 2 2 2 2 0 0 0 0 0 0 0 1 0 1 1 0 0 0 0 0 1 2 2 1 0 1 0 1 1 1 0 0 2 1 1 2 0 2 1 0 2 1 0 0 1 1 1 0 0 0 0 2 0 0 2 0 0 0 0 1 0 0 0 0 0 2 0 0 0 0 0 1 2 0 0 0 0 0 0 0 0 1 0 0 1 1 1 0 1 0 0 0 1 0 2 2 0 2 0 0 2 1 1 0 2 0 2 2 0 0 2 1 0 0 0 0 1 0 0 0 0 0 0 1 2 0 0 0 0 0 1 1 1 2 0 0 2 0 0 1 1 1 0 2 0 0 0 0 2 0 0 0 0 1 1 0 1 1 2 2 1 0 2 0 0 1 1 1 0 0 1 0 1 0 0 0 2 0 0 2 0 2 1 0 2 2 0 2 0 1 2 0 0 1 2 0 2 0 0 0 0 0 0 0 1 1 0 0 1 0 0 1 2 0 2 0 0 0 0 0 2 1 0 0 0 0 2 0 0 2 0 0 1 0 0 0 0 0 0 0 0 0 2 1 0 1 0 1 1 0 2 0 0 1 1 0 0 2 0 1 1 1 2 1 0 2 1 0 1 1 2 1 0 1 2 0 1 2 1 1 1 1 1 1 0 0 0 0 2 1 1 0 0 0 2 2 1 0 0 0 0 2 1 0 0 2 1 0 2 1 1 1 0 1 1 1 2 0 0 1 1 2 0 2 1 0 0 0 1 1 2 0 0 0 0 0 1 0 2 2 2 0 2 0 0 0 1 1 0 1 0 0 1 1 0 2 1 1 0 0 1 1 0 0 1 1 1 0 0 1 0 2 0 1 1 0 1 1 0 1 2 0 0 2 1 1 0 0 0 0 0 0 0 1 2 0 2 2 0 1 0 1 1 2 0 0 1 0 0 0 0 0 0 0 0 0 0 0 1 0 0 0 2 1 0 0 1 1 0 0 0 0 0 0 0 1 0 0 0 0 0 0 0 2 1 0 0 1 1 0 1 1 0 1 0 0 0 1 1 0 1 0 1 2 1 0 0 0 1 0 0 0 1 2 2 1 1 0 0 0 2 0 0 1 1 1 0 0 1 0 1 1 0 0 1 1 1 0 2 0 2 2 2 2 0 0 1 2 1 1 1 0 0 1 0 0 2 1 0 0 1 1 0 0 2 2 0 1 1 1 0 0 1 0 2 1 0 0 0 1 2 2 1 0 0 1 0 2 0 0 2 1 1 1 0 1 1 0 0 0 1 1 0 1 0 0 1 0 0 0 1 1 0 1 0 2 0 0 0 1 2 0 2 2 0 2 1 1 0 1 1 1 0 0 1 0 1 1 0 1 1 0 0 1 2 2 2 0 2 1 1 2 1 0 0 0 2 0 2 0 1 1 1 0 0 0 1 1 1 0 0 1 1 2 2 2 0 0 2 0 0 0 1 0 0 0 2 0 1 0 0 0 1 0 0 0 0 0 0 0 0 0 0 1 0 1 0 0 0 1 1 0 0 1 0 0 1 1 0 0 0 1 0 1 0 1 0 0 0 2 0 0 2 1 0 0 1 1 0 1 0 0 0 0 0 1 0 0 0 0 2 0 0 0 0 0 0 0 2 2 0 1 1 0 2 0 1 1 0 0 0 2 2 0 2 2 0 2 0 2 1 1 0 0 1 0 0 2 1 0 1 0 0 0 1 0 0 0 0 2 2 1 0 1 1 1 1 0 0 1 1 0 0 2 0 0 1 0 1 0 1 1 1 1 1 1 2 1 1 0 0 0 0 0 0 2 0 0 0 1 1 0 0 1 0 0 1 0 0 0 1 1 0 0 0 1 0 0 0
199 0 1 0 1 0 0 0 0 2 2 0 0 0 0 0 0 0 0 2 1 2 0 0 0 0 0 1 2 1 1 1 0 0 1 1 2 1 1 1 2 1 0 0 0 1 0 0 0 0 0 0 1 0 1 0 1 0 0 1 1 1 2 2 0 1 1 1 2 0 0 2 2 1 1 2 1 1 1 0 1 0 2 0 0 0 0 0 0 2 0 0 2 1 1 0 0 0 0 0 1 0 0 0 2 0 2 0 0 0 1 2 0 2 2 2 0 0 0 2 2 0 0 0 0 0 0 1 1 1 1 0 0 0 0 0 0 0 1 0 1 0 1 0 1 2 0 0 1 0 0 0 0 0 1 0 1 0 0 0 0 0 0 0 0 2 1 0 1 0 0 2 2 1 2 2 0 0 0 0 0 1 0 2 1 0 1 2 1 1 1 2 0 1 2 0 0 1 0 1 0 1 0 2 2 0 0 0 1 0 0 2 2 0 0 0 0 2 2 0 2 2 1 2 0 0 1 0 0 0 1 0 0 1 2 0 1 2 1 1 1 0 2 0 2 2 0 0 1 0 0 0 1 0 0 1 0 0 1 1 1 2 0 0 0 0 0 0 1 0 0 0 0 0 0 1 1 0 2 0 0 0 0 1 1 1 0 1 1 2 0 1 0 2 2 0 1 1 1 2 0 0 1 1 1 0 1 2 2 0 0 1 0 0 2 1 2 0 0 1 0 0 2 2 2 0 0 0 1 1 0 1 0 0 0 0 0 2 0 1 1 1 2 0 1 1 1 0 2 0 0 0 0 1 0 1 0 1 0 1 0 1 0 0 0 0 0 2 1 1 1 1 1 2 0 2 1 1 1 1 1 1 0 0 0 1 1 1 1 1 1 1 0 0 1 1 1 1 1 1 0 1 0 2 2 1 0 1 0 2 0 0 0 0 0 0 0 0 0 0 0 1 1 1 1 1 0 0 0 0 0 1 0 2 1 1 1 0 0 0 1 0 1 1 1 1 2 0 1 2 0 0 2 2 2 2 2 2 0 2 1 1 0 0 0 0 0 2 0 0 0 0 1 1 2 0 2 2 1 2 1 0 2 0 0 2 0 1 1 0 1 1 1 0 2 0 2 1 1 2 0 0 1 1 1 1 2 0 1 0 0 1 1 0 0 0 0 0 0 2 0 2 0 0 2 2 0 1 0 2 0 2 1 1 0 0 1 1 0 1 0 0 0 0 0 0 0 2 0 0 0 0 1 0 2 0 1 1 0 2 0 0 0 1 1 1 0 1 1 0 1 1 0 0 0 0 0 1 0 2 2 0 1 0 0 0 1 1 0 2 0 1 0 0 2 0 2 0 0 0 0 2 0 0 0 1 1 0 0 2 0 0 0 1 0 1 0 0 0 0 0 0 0 1 0 0 1 0 0 0 0 1 0 1 2 0 2 1 1 1 1 1 0 0 1 1 2 0 0 0 0 1 2 1 2 0 1 2 2 0 0 0 0 1 1 1 0 1 1 1 1 1 0 0 0 0 0 1 0 0 1 0 0 1 1 1 2 0 0 1 2 0 0 0 0 0 0 0 0 1 0 0 0 1 1 0 1 1 2 0 2 2 0 0 0 1 0 1 0 0 0 0 2 2 2 0 0 0 0 0 0 0 0 2 0 0 0 0 0 1 1 1 0 0 0 2 0 1 0 0 0 0 1 0 0 0 1 0 1 0 0 0 2 0 0 0 2 0 2 2 0 0 1 0 0 0 0 0 2 0 1 0 0 0 0 2 0 1 0 2 1 0 1 1 1 1 0 2 0 2 0 2 0 0 2 1 0 2 0 2 0 0 1 1 1 2 2 1 2 0 2 2 0 0 0 0 0 0 1 2 0 1 1 1 0 1 0 1 2 2 0 2 1 0 1 0 0 0 0 1 1 0 1 1 0 0 1 0 0 0 1 0 1 0 0 0 1 0 1 0 0 0 1 1 0 0 0 0 1 2 2 0 2 0 2 2 0 0 0 0 1 1 0 1 2 1 1 0 0 0 1 1 2 0 2 2 0 1 0 0 0 0 0 0 0 0 2 0 1 0 0 0 1 0 0 0 1 0 1 1 2 0 0 1 1 0 0 1 0 1 0 0 2 1 0 1 0 0 0 0 2 0 0 1 1 0 2 0 0 0 1 0 0 1 0 0 0 0 0 1 0 0 0 0 0 1 1 0 2 1 1 0 0 0 0 0 0 0 2 1 1 1 0 1 0 0 0 0 0 0 0 1
[truncated: 1,606,808 more chars]
