# Supplementary material for: KNN-MDR: a learning approach for improving interactions mapping performances in genome wide association studies
Source: BMC Bioinformatics. 2017 Mar 21;18:184. doi: 10.1186/s12859-017-1599-7 (PMC5361736; doi:10.1186/s12859-017-1599-7)
Supplement: Supplementary file 3 — The data set(s) supporting the results of Table 2. (ZIP 28603 kb) [file 12859_2017_1599_MOESM3_ESM.zip › 3/SINAN/S26/mkallsimul.dat]

1 0 0 0 0 0 2 2 0 2 0 0 0 1 0 0 0 1 0 1 0 0 1 1 1 1 1 1 2 0 1 0 1 2 1 1 1 0 0 0 1 1 0 0 1 0 0 0 1 1 0 0 0 0 2 2 0 0 0 0 2 0 0 1 0 1 1 1 0 0 0 2 2 0 0 2 1 0 2 1 0 1 2 0 0 0 1 1 2 2 2 1 2 1 0 1 0 2 0 2 2 0 1 1 0 0 2 1 1 1 0 1 0 1 1 1 0 0 0 1 1 1 1 1 0 1 0 0 1 0 0 0 0 0 0 0 0 0 0 0 1 0 1 0 1 0 1 0 0 0 0 1 0 0 1 0 0 0 1 0 0 1 1 2 1 2 2 0 1 1 1 0 1 1 0 0 2 0 0 1 1 1 1 1 1 1 1 1 1 2 0 2 2 0 2 2 0 0 0 0 0 0 0 1 2 0 1 0 0 0 1 1 1 0 0 0 0 1 1 1 1 0 1 1 0 0 1 0 0 0 0 0 0 0 1 0 2 2 0 0 0 2 0 0 0 0 0 0 0 0 0 0 0 0 0 0 1 0 0 0 0 0 0 1 1 0 1 0 2 2 0 1 0 0 0 0 0 1 1 0 0 1 1 2 0 0 0 0 1 2 0 2 1 0 2 1 0 0 0 0 0 0 0 0 0 0 0 0 0 1 0 1 0 1 1 0 1 0 0 0 0 2 1 2 0 0 0 2 2 2 0 2 1 0 0 0 0 1 1 0 1 1 1 2 0 1 1 0 0 1 1 0 1 1 1 1 0 1 0 2 2 2 2 0 2 1 0 1 2 0 2 2 0 0 0 0 1 2 0 0 0 1 1 0 0 1 1 1 1 0 0 0 0 0 2 0 0 0 2 2 0 2 0 1 1 1 1 1 0 0 0 0 1 0 1 2 0 0 0 0 0 1 0 1 0 0 0 0 2 2 1 1 0 1 1 1 0 0 0 1 2 0 0 1 1 2 1 0 1 2 0 1 1 1 0 0 0 2 2 2 1 0 0 0 0 2 0 1 1 0 0 0 0 2 0 1 0 1 1 0 0 1 0 0 0 0 0 1 1 1 0 2 0 2 0 0 1 1 1 0 1 1 2 2 2 0 2 0 0 0 0 0 0 1 1 1 0 2 0 2 2 0 2 0 0 2 1 0 0 2 0 2 0 1 1 0 2 1 1 1 1 0 1 0 1 2 0 1 1 0 1 0 0 2 2 0 0 0 0 0 2 0 1 1 0 0 1 1 1 0 0 1 2 0 0 0 2 0 0 0 1 0 0 0 0 0 0 0 1 1 1 0 1 1 0 0 0 1 0 0 1 1 1 1 0 1 0 0 0 0 0 0 0 0 0 0 0 0 0 0 0 0 0 0 0 0 2 1 0 0 0 2 0 0 0 0 2 1 2 0 2 2 0 1 1 0 1 0 2 0 0 1 0 2 1 2 0 0 1 1 0 1 0 0 1 1 1 0 1 0 1 1 0 0 2 0 2 0 2 1 1 0 2 1 1 2 0 0 1 1 0 1 1 0 0 0 1 1 0 0 0 0 0 1 2 1 1 2 0 0 1 0 0 0 0 0 1 0 0 0 0 0 1 2 0 1 1 0 2 1 1 1 0 1 0 2 1 1 0 1 0 1 0 0 0 1 2 1 0 0 0 0 0 0 0 1 0 0 2 2 0 0 2 0 0 0 1 1 1 2 0 0 2 0 0 0 0 0 1 1 0 1 0 1 1 1 1 2 1 1 1 1 2 2 2 0 1 1 0 2 0 0 0 0 0 2 2 0 0 2 2 0 0 0 1 1 1 2 2 2 2 2 0 2 2 0 0 1 1 2 1 1 0 2 1 0 0 1 1 1 0 0 1 1 1 1 1 0 0 0 1 0 2 2 0 2 2 0 0 0 1 0 0 0 0 0 0 0 1 1 1 0 1 0 2 0 0 1 1 1 1 0 1 0 0 1 0 0 0 1 1 2 1 0 2 0 2 2 1 0 1 1 1 0 2 1 0 2 0 0 0 1 0 0 1 1 1 2 2 1 1 1 0 0 1 1 1 0 0 0 2 1 0 2 0 0 0 1 1 0 0 2 2 2 2 2 0 1 1 1 2 0 2 0 0 0 0 1 0 0 2 0 0 0 1 1 0 0 0 0 0 0 1 0 0 1 0 0 1 0 0 2 0 2 0 1 1 0 0 0 0 0 0 0 0 0 0 1 1 0 2 0
2 0 1 1 1 0 1 1 2 0 0 1 1 2 0 1 1 1 0 1 1 0 0 0 2 0 0 1 2 1 1 1 1 1 1 1 1 1 1 0 0 0 0 1 2 1 2 0 0 1 0 0 1 1 1 1 1 0 1 1 1 0 0 1 2 0 1 0 0 0 0 1 2 1 1 2 2 0 1 0 1 2 2 1 1 0 0 0 1 1 0 0 2 0 2 2 2 0 0 0 0 0 1 0 0 0 2 0 2 0 0 1 0 0 2 2 2 0 0 2 2 0 2 0 0 2 0 0 0 0 0 0 0 0 1 1 0 0 1 1 0 0 0 0 0 0 0 0 0 0 0 0 0 2 1 0 1 0 0 0 0 1 0 2 1 2 2 0 1 1 0 1 1 1 0 0 2 1 0 0 0 1 0 0 1 0 2 1 0 0 0 1 1 0 1 1 1 0 0 0 0 0 0 2 2 0 2 0 1 0 1 0 1 0 0 0 0 0 1 1 1 0 0 2 0 0 0 1 0 1 0 0 0 0 2 0 0 2 0 0 0 2 2 0 0 2 0 0 0 0 0 1 2 1 0 0 2 1 0 0 1 0 0 2 1 0 0 1 2 2 0 1 1 2 1 1 0 2 2 1 1 1 1 2 0 1 1 1 0 2 0 1 0 1 1 0 0 0 0 1 0 0 1 1 1 1 1 0 0 1 1 2 0 1 1 0 1 1 1 1 0 0 0 2 2 0 0 1 1 1 0 2 2 0 0 0 0 0 2 1 1 1 1 1 0 0 1 1 1 2 1 0 2 2 1 0 1 1 0 0 0 0 2 2 1 0 0 1 2 0 2 2 0 0 0 0 2 1 0 0 0 1 1 0 0 0 0 0 0 1 0 1 0 0 2 0 0 0 0 0 0 0 1 2 2 1 0 2 0 0 1 0 0 0 1 1 1 0 0 0 0 0 0 2 2 2 1 0 0 0 0 0 1 1 1 0 1 0 0 0 2 0 0 0 1 2 1 0 0 1 0 0 1 2 1 1 0 1 1 1 0 0 1 1 0 1 1 1 1 1 1 1 2 1 1 0 1 1 0 1 1 2 0 0 0 0 0 0 0 1 1 2 0 2 1 0 1 2 2 0 0 0 1 1 1 1 1 2 1 0 0 0 0 0 1 0 0 2 0 1 1 1 1 0 1 1 0 0 0 2 0 1 0 2 2 0 1 0 2 1 1 1 1 1 1 2 0 1 1 0 1 0 0 2 2 1 0 1 0 0 1 0 0 1 0 0 1 2 1 1 1 1 0 0 0 0 0 2 2 2 2 0 2 0 1 0 2 0 1 0 0 0 0 1 0 0 0 0 0 0 0 2 0 2 2 2 0 0 1 0 0 0 0 1 0 0 0 0 1 0 0 0 0 1 0 0 2 1 0 0 0 2 0 0 0 1 2 1 2 0 2 1 0 1 2 1 0 0 2 0 0 1 1 1 2 2 0 0 1 0 0 0 0 0 1 0 2 0 0 2 0 0 1 0 0 0 2 1 0 2 0 1 2 1 0 1 2 0 1 2 0 1 0 0 1 0 2 1 1 2 0 1 0 2 2 2 0 2 0 1 2 1 1 1 0 1 0 1 0 1 0 1 1 2 0 1 2 0 1 0 0 0 0 1 0 1 1 2 0 2 0 1 0 0 0 1 1 0 0 0 0 0 1 1 1 0 0 0 1 1 0 0 2 1 0 1 0 2 1 2 0 1 0 1 1 1 0 0 1 1 0 1 0 1 1 1 0 1 0 2 0 2 2 2 2 0 0 0 0 2 0 0 0 0 0 2 0 0 0 2 1 0 1 1 1 2 0 2 2 1 1 2 0 2 2 0 1 2 0 2 0 2 1 0 0 0 0 0 1 0 0 0 0 1 1 0 1 0 0 0 1 0 0 2 0 0 0 0 0 0 0 0 0 0 1 0 0 0 1 1 0 0 1 0 1 0 0 0 0 0 0 0 1 0 0 1 0 0 0 2 1 2 0 0 2 0 2 2 0 0 0 1 0 1 2 2 0 2 0 1 0 2 0 0 1 1 1 2 2 1 1 1 0 1 0 0 1 1 0 0 2 2 0 0 0 0 0 1 1 0 0 0 2 2 2 1 0 0 0 1 2 1 0 0 2 0 2 2 0 0 1 0 0 0 1 0 1 0 0 0 0 0 0 0 0 1 1 0 0 0 0 2 0 1 0 1 0 0 0 0 0 0 1 0 0 0 0 1 1 0 0 0
3 0 0 0 0 0 1 1 2 1 0 1 0 2 0 2 0 1 0 0 1 1 1 0 2 0 0 2 2 2 2 0 0 0 1 2 2 1 0 0 0 0 0 1 1 1 0 0 2 0 0 0 1 1 1 2 0 0 0 2 0 1 0 0 0 0 1 0 0 0 2 2 2 1 2 2 2 0 2 0 0 2 2 2 2 0 0 0 2 2 0 0 1 0 1 1 1 2 0 2 2 0 0 0 1 1 2 1 1 0 0 2 0 1 1 0 0 0 1 1 2 1 2 1 1 1 1 1 1 0 0 0 0 0 0 0 0 1 0 0 1 0 0 0 0 0 0 0 0 0 0 1 0 1 1 0 1 0 0 0 1 0 0 2 2 2 2 1 1 2 1 1 1 1 2 0 2 0 0 0 0 0 0 0 0 0 0 1 0 0 0 1 1 0 1 2 2 1 0 0 0 0 0 2 2 0 2 0 0 0 1 0 2 0 0 1 1 0 1 1 2 1 0 1 0 0 0 0 0 0 0 0 1 1 1 2 0 2 0 2 0 0 2 0 0 1 0 0 0 0 0 2 0 0 0 0 0 1 0 0 0 0 0 2 1 0 0 0 2 2 0 2 1 2 1 1 0 2 2 1 1 0 2 2 0 2 2 1 0 1 1 0 1 0 2 1 0 1 0 1 0 1 2 2 2 0 1 0 0 1 0 1 0 2 2 0 0 0 0 0 1 1 1 0 2 0 0 1 1 1 0 2 0 1 0 0 0 2 0 1 1 1 1 1 0 2 0 0 1 2 1 1 2 2 2 0 0 0 0 1 1 1 2 2 0 1 0 1 2 0 2 2 0 0 0 0 1 2 1 0 1 1 1 0 1 0 0 0 0 0 0 1 1 0 2 1 1 0 1 1 0 0 1 2 1 0 0 2 0 0 0 0 0 1 0 0 2 0 0 0 0 0 0 2 1 1 1 1 0 1 1 1 0 1 0 1 1 0 0 0 0 2 0 1 1 1 1 1 1 1 0 0 2 2 2 2 0 0 0 1 0 0 0 1 0 1 1 2 2 1 1 1 1 2 1 0 0 1 1 0 1 2 0 0 0 0 0 1 0 1 0 1 0 1 0 0 2 0 1 0 0 0 0 0 0 2 2 0 0 0 0 0 0 0 1 0 0 2 0 1 1 2 0 0 0 1 0 1 0 1 1 0 0 1 1 1 2 0 1 1 2 2 1 1 2 1 0 0 2 0 0 0 0 0 2 0 1 0 0 0 0 0 0 2 0 0 2 1 0 1 0 0 0 0 0 0 0 1 1 1 2 0 1 0 1 0 1 0 1 1 0 0 0 1 1 0 0 0 0 0 0 2 1 0 0 0 2 0 0 1 0 0 0 0 0 0 0 0 0 0 0 0 0 0 0 0 1 0 0 0 0 1 0 0 0 0 2 0 2 0 2 0 0 0 1 0 0 0 1 0 0 1 1 1 1 2 0 0 1 0 0 0 1 1 0 1 1 1 1 1 0 0 0 0 0 0 2 1 0 2 0 0 2 1 0 1 2 0 1 2 0 0 0 0 0 0 2 0 0 0 0 0 0 0 1 2 1 1 1 0 0 0 0 0 0 0 0 0 0 0 0 0 0 1 0 0 0 0 0 0 0 1 0 0 0 0 1 2 0 2 0 2 0 0 0 1 1 0 1 1 1 1 0 0 0 1 0 0 2 0 1 1 2 0 1 0 1 2 0 2 0 0 0 1 0 1 1 0 0 2 0 1 1 1 1 1 1 2 0 2 0 2 2 0 0 0 0 1 0 1 0 0 0 0 0 1 2 0 0 2 2 1 1 0 0 1 0 1 2 2 2 2 0 2 2 0 1 1 1 2 1 1 2 0 0 2 1 0 1 0 0 1 1 0 1 0 1 1 0 0 2 0 1 2 0 0 1 0 0 1 0 0 0 0 0 0 0 0 0 1 0 0 0 2 2 2 0 1 1 1 1 1 0 0 0 1 0 1 0 2 2 1 1 1 2 0 1 2 0 1 0 2 0 0 2 1 1 1 0 1 0 1 0 0 1 1 1 1 2 0 1 0 0 0 0 2 0 0 0 0 1 1 0 1 1 0 1 1 1 0 0 2 1 1 1 0 1 0 0 0 2 1 1 0 1 0 1 1 0 0 2 0 0 0 1 1 1 0 1 1 0 0 0 0 0 1 1 0 1 0 0 1 0 1 0 0 0 1 0 1 0 0 0 0 0 1 0 0 1 0 1 1
4 0 1 0 0 0 0 2 2 1 0 0 0 0 0 0 0 1 0 1 0 0 0 1 1 1 1 2 2 1 2 1 1 1 0 2 1 1 0 0 2 1 0 0 1 0 1 0 2 0 0 0 1 0 1 1 0 1 1 0 2 0 0 1 0 1 1 0 0 0 1 2 2 0 2 2 1 0 1 0 1 2 2 1 1 0 0 0 2 2 0 0 1 0 0 1 0 2 1 1 1 0 2 2 0 0 2 0 2 0 0 2 0 1 1 0 0 0 2 0 1 0 1 1 0 1 0 1 1 1 0 0 0 0 0 0 0 0 0 0 1 0 0 0 1 0 0 0 1 1 1 1 0 0 0 0 0 1 1 0 1 1 1 2 1 2 1 0 1 1 1 1 0 2 0 0 2 1 0 1 1 2 1 1 2 1 2 1 0 1 0 2 2 0 2 2 2 0 0 0 0 0 0 1 2 0 2 0 0 0 0 1 0 0 0 0 0 1 2 1 2 1 0 1 0 0 0 2 0 2 0 0 0 0 0 0 0 2 0 1 0 1 2 0 0 1 0 0 0 0 0 0 0 0 0 0 0 1 1 1 0 1 0 1 1 0 0 0 1 1 1 1 2 2 0 0 1 2 2 0 0 1 2 1 1 1 2 2 1 2 0 0 0 0 2 1 0 0 0 0 1 0 1 1 1 1 0 0 0 0 0 1 0 1 1 0 1 1 1 1 0 1 2 0 1 0 0 1 0 0 0 1 0 1 0 0 0 1 1 1 2 1 2 2 0 0 2 1 1 0 0 0 2 2 1 0 1 2 0 0 0 0 1 0 1 1 0 2 1 1 1 1 0 0 0 0 1 1 1 0 1 0 1 0 0 0 0 0 0 0 0 0 0 1 2 1 1 0 1 0 0 1 0 2 2 0 0 0 0 0 0 0 0 1 0 1 1 0 0 0 0 1 1 1 1 1 0 1 0 0 2 0 0 0 2 1 1 1 0 1 1 1 0 0 1 1 1 2 2 2 0 0 1 1 1 1 0 1 1 0 0 0 1 1 0 1 1 2 2 0 0 0 2 0 1 0 1 1 0 0 0 1 0 0 1 0 1 0 2 1 0 2 0 2 2 0 2 2 2 0 1 0 2 0 2 2 2 1 1 0 0 1 1 1 1 2 1 1 0 1 1 1 1 0 0 1 0 1 0 0 1 0 0 2 1 0 2 0 0 1 0 0 0 0 0 1 0 0 2 0 0 0 0 2 2 0 0 1 0 0 1 0 0 1 1 1 0 1 0 1 0 1 0 0 0 0 0 0 1 1 2 0 1 0 2 0 0 1 0 0 1 1 1 0 1 0 1 0 0 0 0 2 1 0 0 0 2 1 0 1 0 0 0 0 0 0 0 0 0 0 0 0 0 1 0 0 0 2 0 0 0 2 0 0 0 1 2 0 2 0 2 1 0 0 1 0 0 0 1 0 1 1 1 1 1 2 0 0 1 0 0 0 2 2 0 1 1 2 0 0 1 1 0 0 2 0 2 0 1 1 0 1 2 1 2 2 0 0 1 2 0 0 0 0 0 0 1 1 1 1 0 1 0 0 1 1 1 1 0 0 1 0 0 0 0 0 0 0 0 0 0 0 1 2 1 0 0 0 0 0 0 1 0 1 0 1 1 1 0 1 0 0 0 0 0 0 1 1 0 0 0 0 0 0 0 1 0 0 2 1 0 0 2 0 2 0 0 2 1 2 0 1 2 1 1 0 0 1 1 1 1 1 1 0 2 1 0 2 0 1 1 2 2 1 0 1 0 1 0 1 0 0 0 1 0 1 1 0 0 1 1 0 1 1 1 2 0 2 2 2 2 2 0 2 2 0 1 2 0 2 1 1 2 0 0 1 1 0 0 1 0 0 0 0 0 0 0 1 1 0 0 0 0 2 0 0 0 0 0 0 0 0 0 0 0 0 1 0 1 0 1 0 0 1 2 1 0 0 1 1 0 0 0 0 0 0 1 1 0 2 2 2 1 1 2 1 2 2 0 0 0 1 1 0 2 2 0 1 0 0 0 1 0 1 2 2 1 0 1 0 0 0 0 0 0 0 1 1 1 0 1 1 0 2 0 0 0 0 1 0 0 0 2 0 1 1 0 1 0 0 2 0 0 0 2 0 2 2 1 0 0 0 1 0 2 1 1 0 1 2 0 0 0 1 1 1 0 1 1 0 1 2 0 1 0 1 1 0 0 0 0 0 0 0 0 1 1 1 1 0 1 0
5 0 1 0 0 0 2 2 1 2 0 0 0 2 0 2 0 1 1 2 0 0 1 1 1 0 1 1 2 1 2 1 0 0 2 0 1 2 1 0 0 0 1 0 2 0 2 0 2 1 0 0 2 2 0 1 1 1 1 1 0 2 2 0 0 0 1 0 0 0 0 1 2 0 2 2 2 1 1 0 1 2 2 1 1 0 0 1 1 2 1 1 1 0 1 1 1 0 0 0 0 0 0 0 1 0 2 2 0 2 1 2 0 1 1 0 0 0 2 0 0 1 1 1 1 0 1 2 2 2 0 0 1 0 0 0 0 0 0 0 0 0 0 1 1 0 1 0 1 0 0 1 0 0 0 1 0 1 0 0 1 1 0 2 0 1 1 2 0 2 0 0 1 1 1 0 2 1 0 0 1 2 0 0 1 0 1 1 1 2 0 2 1 0 1 0 0 0 0 0 0 0 0 1 2 0 2 0 1 0 0 2 1 0 1 0 0 0 1 1 1 0 1 2 0 0 1 0 0 0 0 0 0 0 2 0 0 1 1 1 1 0 1 0 0 1 0 0 0 0 0 0 1 0 0 0 0 1 0 0 0 0 0 0 0 0 1 0 2 1 0 0 0 1 2 2 0 1 1 1 1 1 1 2 0 1 1 0 1 2 0 2 0 1 0 1 0 0 1 0 0 0 2 2 2 0 2 1 0 1 0 2 0 2 2 0 0 1 1 1 0 1 1 1 1 0 0 2 0 0 0 1 0 2 0 0 0 1 1 1 1 1 2 1 1 1 0 0 1 1 0 1 1 1 0 1 1 1 0 0 1 1 2 2 1 1 1 2 2 0 2 2 1 1 2 0 1 1 1 0 1 2 0 0 0 0 0 0 0 0 1 1 0 0 2 0 0 0 0 0 0 0 0 1 1 0 1 0 1 0 0 0 0 0 1 1 1 1 0 1 1 1 0 1 0 1 0 2 0 1 2 1 0 2 0 0 1 0 0 0 2 0 0 0 1 1 2 0 0 0 1 1 0 2 0 0 0 2 2 2 2 0 0 0 0 0 2 1 1 0 0 0 2 0 1 1 0 2 0 0 1 2 0 0 1 1 1 0 2 0 0 2 0 1 1 0 2 0 0 0 0 0 1 0 0 2 1 1 2 0 1 1 0 1 0 2 0 2 0 1 0 2 1 0 1 1 0 1 0 1 1 1 1 0 0 0 1 0 0 0 0 0 1 2 2 2 0 2 0 0 1 0 0 0 2 0 2 0 0 0 0 0 1 1 0 0 1 2 2 0 1 2 1 0 0 0 1 0 2 0 2 0 1 0 1 0 0 0 2 1 0 0 0 0 2 0 0 1 0 0 1 1 1 1 1 2 0 0 0 0 0 0 0 1 1 0 1 0 0 0 0 0 0 0 0 0 2 1 0 0 0 0 0 0 0 1 2 1 1 1 0 0 0 0 1 0 1 0 1 0 1 1 2 0 2 2 0 0 2 0 0 0 1 2 0 2 1 1 0 2 0 0 0 0 2 0 2 0 2 0 0 0 2 1 1 2 0 0 1 2 0 0 1 0 0 0 2 2 1 1 0 1 0 1 1 2 0 2 0 0 0 0 1 0 0 0 0 0 0 0 0 0 1 1 1 1 1 0 1 0 0 0 0 0 0 0 0 1 0 1 0 1 0 0 0 0 0 0 0 0 0 0 0 0 0 2 0 0 2 1 0 0 2 1 0 1 0 1 2 1 1 1 1 1 1 1 0 0 2 0 0 0 2 0 2 1 0 1 1 2 0 1 2 1 1 0 0 1 0 1 0 0 0 0 0 2 0 0 0 2 1 0 1 1 1 2 1 2 2 2 1 2 0 2 2 0 0 1 1 2 1 1 1 0 0 0 0 1 1 0 1 0 1 0 1 0 0 1 1 1 1 0 0 2 0 0 0 0 0 0 0 0 1 0 0 0 1 0 2 1 0 0 1 0 2 0 1 1 1 1 2 0 1 0 0 1 0 0 0 1 1 2 0 0 2 0 2 2 0 0 0 2 1 0 2 1 1 2 1 1 1 2 0 0 0 0 2 1 2 0 1 0 0 1 0 2 2 1 1 0 1 1 0 1 0 0 0 1 1 0 0 0 1 0 0 2 0 1 0 0 2 0 1 0 1 0 1 1 1 0 0 0 0 0 1 0 0 0 0 0 1 0 0 0 0 1 1 0 0 0 0 2 0 0 0 0 0 1 0 2 1 0 0 0 0 0 1 0 0 0 2 1
6 0 1 0 0 0 1 2 2 0 0 0 0 0 0 0 0 2 2 1 1 1 1 0 2 0 0 1 2 2 2 2 0 0 2 0 2 2 0 0 1 0 0 0 0 0 0 0 2 0 0 0 0 0 2 2 0 0 1 0 0 1 0 1 0 1 1 0 0 0 0 1 2 0 1 2 2 0 2 0 0 0 2 1 1 0 0 0 1 1 0 0 0 0 0 2 0 0 0 0 0 0 1 1 0 0 2 2 2 2 0 0 0 1 2 1 0 0 1 2 2 0 1 2 0 1 0 0 1 0 0 0 0 0 1 1 0 0 0 0 1 0 0 0 0 0 0 0 0 0 0 2 0 0 0 0 1 1 0 0 0 1 0 1 2 2 0 1 1 2 0 0 1 1 0 0 2 1 1 1 0 1 1 1 2 1 2 1 0 0 0 0 2 0 2 2 1 0 0 0 0 0 0 2 2 1 2 1 2 1 1 0 0 1 0 0 0 1 1 1 1 0 0 1 0 0 1 2 0 1 0 0 0 0 1 0 0 1 0 1 0 0 1 0 0 1 0 0 0 0 0 1 1 0 1 0 0 0 0 0 0 0 0 0 0 0 0 1 2 0 1 1 1 1 0 0 0 1 1 1 1 1 1 1 0 1 1 2 1 2 0 2 0 0 2 0 2 0 0 0 0 0 1 1 1 0 2 1 1 1 1 1 0 0 0 0 0 0 1 1 0 1 1 0 1 0 0 1 0 1 0 0 0 1 0 0 0 2 0 0 0 0 2 1 1 1 2 0 2 0 0 0 1 2 0 0 2 1 0 0 0 0 1 0 1 0 1 1 1 1 1 1 1 1 0 2 1 1 1 0 1 1 2 0 0 2 1 0 0 0 0 0 1 0 2 1 1 0 1 1 0 1 0 2 2 1 0 0 0 0 0 0 0 0 0 0 2 1 0 1 1 1 0 2 0 1 1 1 0 1 1 1 1 1 1 2 0 1 0 0 1 0 0 0 0 2 2 0 0 0 0 0 0 1 1 0 1 1 1 0 0 0 1 0 0 1 1 2 2 2 2 2 2 1 1 1 1 1 0 1 1 1 0 0 1 0 1 0 2 0 0 2 0 2 2 0 2 1 1 1 1 1 0 0 0 2 0 2 1 0 0 1 0 1 0 2 1 2 0 0 0 2 2 0 0 1 0 0 1 1 0 0 0 0 0 0 2 0 1 1 0 0 1 1 1 2 0 0 2 0 0 0 0 1 1 1 1 1 0 0 1 0 0 2 0 0 2 1 1 0 0 1 0 0 0 0 0 0 2 0 2 0 1 0 1 0 0 0 1 0 0 0 1 0 2 0 1 0 0 0 1 2 1 2 2 2 0 0 0 1 0 0 0 0 0 0 0 0 0 0 0 0 0 0 0 1 1 1 0 0 0 2 1 0 0 1 2 1 2 0 2 0 0 0 1 0 1 1 1 0 2 2 0 2 2 2 0 1 1 0 0 0 1 2 0 1 1 1 0 2 0 0 0 0 0 0 2 0 2 0 0 0 2 2 1 1 1 1 0 1 0 1 0 1 0 0 1 1 1 1 0 1 0 1 1 2 1 2 0 0 1 0 0 0 0 0 0 0 0 0 0 0 0 2 1 0 1 0 2 1 0 0 0 0 0 0 0 1 1 2 0 2 1 1 0 0 1 0 1 1 1 1 0 0 0 1 0 0 1 1 0 0 2 0 1 0 0 2 2 2 0 0 0 2 0 0 0 0 0 1 0 1 0 1 1 2 1 1 0 1 0 1 2 2 2 0 1 2 0 2 0 0 0 0 2 1 0 0 0 2 1 0 0 0 0 2 2 1 2 1 0 2 0 2 2 0 1 1 1 2 0 2 1 0 0 0 0 0 1 0 0 0 1 1 1 1 1 0 0 0 1 0 1 2 0 1 1 0 0 0 1 0 0 0 0 2 1 1 1 1 0 0 0 1 1 1 0 1 2 2 2 0 0 0 0 0 0 0 1 1 1 1 0 0 2 0 2 2 1 0 1 1 0 0 2 0 2 2 1 1 1 2 0 1 2 1 2 1 2 1 0 1 0 0 0 1 0 1 0 0 2 2 0 1 0 0 0 2 2 1 1 2 2 0 2 0 0 0 0 0 1 0 1 0 2 0 1 0 0 0 2 0 0 0 0 1 1 0 0 0 0 0 0 1 1 0 2 0 0 0 0 1 0 1 0 0 0 1 0 2 2 0 0 0 0 0 0 2 2 0 0 0
7 0 1 1 0 0 2 1 1 1 0 1 1 1 0 0 0 1 1 2 0 0 0 1 1 1 1 1 2 2 1 1 0 1 2 1 1 2 0 0 0 0 0 0 2 0 0 1 0 1 2 1 1 1 1 2 0 1 1 1 1 0 0 1 0 1 1 0 1 1 0 2 2 0 0 2 2 0 1 0 1 2 2 2 2 0 0 1 1 1 0 1 1 0 1 2 1 0 0 1 1 1 2 2 0 0 2 2 0 2 0 2 0 0 2 2 1 0 0 1 1 1 1 2 0 1 0 0 0 0 0 0 0 0 0 0 0 0 1 0 1 0 2 0 0 0 0 0 0 0 1 1 0 0 0 0 0 1 0 0 2 1 0 2 0 1 1 1 0 1 1 0 0 2 1 0 2 1 0 0 0 1 1 1 1 1 1 2 1 2 0 2 2 0 2 2 1 0 0 0 1 0 0 2 2 0 2 1 2 1 1 0 1 0 0 0 0 0 2 1 2 0 0 2 0 0 0 1 0 2 0 0 0 0 2 0 0 1 1 1 0 0 2 0 1 2 2 0 0 0 0 1 2 1 0 0 2 0 0 0 0 0 0 1 1 0 1 0 2 0 0 1 1 2 0 0 0 2 2 0 0 1 1 2 0 2 2 1 0 2 0 1 0 1 0 1 0 0 0 0 0 0 0 0 0 0 0 0 0 1 0 2 0 2 2 0 0 0 0 0 0 2 1 0 2 0 1 0 1 1 0 0 1 2 0 1 0 2 0 2 1 1 2 2 1 1 1 0 0 2 2 0 2 2 2 0 0 0 0 1 1 2 1 0 1 1 0 1 2 0 2 2 1 0 0 2 2 1 0 0 1 0 1 0 0 1 1 1 1 1 2 2 1 0 2 1 1 0 1 1 0 1 0 2 2 1 0 0 0 0 0 0 0 1 0 0 2 0 0 0 1 2 0 2 1 1 1 0 0 0 1 0 0 0 1 1 0 1 0 0 1 1 0 1 2 2 0 0 0 0 0 2 1 1 1 0 0 1 1 1 1 0 0 0 0 2 0 0 1 1 1 0 2 2 0 0 0 2 0 2 1 2 0 0 0 0 0 0 2 0 0 2 0 1 0 0 1 0 1 0 0 0 1 1 1 1 1 2 2 0 0 0 0 0 0 1 0 1 0 1 1 2 2 1 1 2 0 1 0 1 1 0 0 2 2 0 2 0 2 2 0 0 1 1 2 0 0 1 1 0 1 0 0 2 1 1 0 0 1 0 0 1 2 2 0 0 2 2 0 2 0 0 2 0 0 0 2 0 0 0 1 0 0 0 0 0 0 2 0 0 0 0 1 1 0 0 0 0 0 0 1 2 1 1 1 1 0 1 0 2 2 0 0 1 0 0 0 0 0 0 0 0 0 1 0 0 1 1 0 0 0 2 0 0 0 1 2 2 2 0 1 0 0 1 1 0 1 0 2 0 0 1 1 1 2 2 0 0 0 0 0 0 0 1 1 1 1 1 0 1 0 1 1 0 0 1 1 0 2 0 2 0 2 0 0 2 1 0 0 2 0 0 0 1 0 0 1 2 2 1 0 2 0 1 1 2 2 1 1 0 2 0 0 0 1 1 1 2 1 2 0 1 1 2 0 2 2 0 0 0 0 2 0 0 0 1 0 1 1 2 1 2 1 1 0 1 2 1 1 1 1 1 0 0 0 2 0 0 1 0 0 0 2 0 0 1 0 2 2 1 0 1 0 0 0 0 0 0 1 1 0 1 0 1 1 2 0 2 0 1 1 2 2 2 1 1 0 1 0 2 0 0 1 0 0 0 0 0 1 2 1 0 1 1 2 1 1 2 2 2 2 2 0 1 1 0 0 1 1 2 1 1 2 0 0 0 0 0 0 0 0 0 1 0 1 0 0 1 1 0 1 0 1 2 0 1 1 0 0 0 0 0 0 0 0 0 1 0 1 1 0 0 1 0 1 1 0 2 0 0 0 2 1 0 0 1 0 0 1 0 0 1 1 1 2 0 2 2 1 0 0 2 0 1 2 0 1 0 0 1 0 1 1 0 2 2 0 2 2 2 0 2 0 1 0 0 0 2 0 1 1 1 0 1 0 0 0 1 1 0 0 1 0 0 0 1 0 0 0 0 1 0 2 0 0 0 0 1 0 1 2 0 1 0 0 0 0 0 0 0 0 0 0 0 0 0 1 0 0 0 0 2 0 1 0 1 1 1 0 0 0 1 0 0 0 0 1 1 1 0 0 0
8 0 0 0 0 0 1 1 2 1 0 1 0 0 0 0 0 1 1 0 1 1 1 0 2 0 0 1 1 1 2 0 1 1 1 0 2 1 0 0 1 0 0 0 0 0 1 0 2 0 0 0 2 1 0 1 1 0 1 1 1 1 0 2 0 1 1 1 0 0 0 1 1 0 2 1 1 0 1 0 0 1 0 0 2 0 0 1 2 2 0 0 0 0 0 0 0 1 0 1 1 0 1 1 1 1 2 0 1 1 0 1 0 0 0 0 0 0 0 1 1 1 0 2 0 1 0 0 2 0 0 0 0 0 0 0 0 0 0 0 0 0 0 0 0 0 0 0 1 1 0 1 0 1 1 0 1 1 0 0 0 1 1 2 1 2 1 0 1 1 0 1 1 1 0 0 2 0 0 0 0 0 1 1 1 1 1 0 0 2 0 2 2 0 2 2 1 0 0 0 2 0 0 1 2 0 1 0 0 1 0 1 2 0 0 1 1 0 0 0 0 0 1 1 0 0 1 1 0 1 1 1 1 1 0 1 0 2 0 1 0 1 2 0 0 1 0 0 1 1 1 0 1 0 0 0 0 1 0 0 0 0 0 2 1 0 1 0 1 1 0 0 1 1 0 0 1 0 0 0 0 0 2 1 2 0 2 1 1 2 0 1 1 0 1 1 0 0 0 0 0 0 1 1 1 0 1 1 0 1 0 1 0 1 1 0 0 1 0 0 0 1 2 1 0 0 0 1 1 1 0 0 0 1 0 0 0 1 1 0 1 0 1 1 0 2 0 0 0 2 2 0 1 1 0 1 1 0 1 0 1 1 0 0 0 0 0 2 1 1 1 1 1 1 1 0 2 2 0 1 0 1 1 0 0 2 1 0 0 0 0 0 0 0 1 0 0 1 0 0 0 0 0 2 2 0 0 0 1 0 0 0 1 0 2 2 0 0 0 0 0 1 0 1 0 0 0 0 0 1 1 1 0 1 1 0 1 0 0 0 1 1 0 0 0 0 0 1 1 1 0 0 1 1 1 1 0 2 2 2 1 0 0 0 0 1 1 2 2 1 1 1 1 1 1 1 1 1 0 1 1 0 0 0 0 2 0 0 0 0 1 0 0 2 2 0 1 0 1 1 1 1 1 0 1 2 1 1 1 0 1 1 0 0 2 0 0 2 0 1 1 1 2 2 0 2 0 1 0 1 1 1 0 1 2 1 1 0 1 1 1 1 1 0 1 1 0 2 0 0 0 0 0 2 1 2 0 0 0 0 1 0 1 2 1 1 1 1 0 1 0 1 0 0 0 0 0 0 0 0 1 0 1 0 0 1 1 0 0 0 0 0 0 0 1 0 0 0 0 0 1 1 0 1 1 2 1 0 0 1 0 0 0 0 0 0 0 0 0 0 0 0 0 2 0 0 0 1 0 0 2 1 1 0 0 0 2 0 2 0 1 0 1 1 2 0 0 0 1 0 0 1 1 2 1 2 0 1 1 1 0 1 1 2 0 2 0 2 0 0 2 0 0 0 0 1 1 0 1 1 0 2 2 0 0 2 2 1 1 1 0 1 0 0 0 0 1 2 2 2 0 2 0 1 2 1 0 2 0 0 0 0 0 0 0 0 0 0 0 0 0 0 2 2 0 1 1 0 1 1 1 1 0 0 0 1 1 1 0 1 0 0 1 1 0 0 1 1 1 1 1 1 0 0 0 1 0 0 1 0 0 0 2 0 0 1 0 1 2 1 1 1 1 1 0 0 0 0 1 1 1 1 0 0 0 2 0 2 0 2 0 2 2 2 2 0 1 1 0 1 0 0 0 0 0 1 1 0 1 2 2 0 1 1 1 1 0 2 2 2 1 2 0 2 2 0 1 1 1 2 1 1 2 0 0 0 0 0 1 0 0 0 2 1 2 1 1 0 0 0 1 0 2 2 0 1 1 0 0 0 0 1 0 0 0 1 1 0 1 1 1 0 1 1 2 1 0 1 0 0 1 1 1 0 0 1 0 0 0 2 2 0 0 0 2 0 2 1 1 0 0 1 0 1 2 2 0 1 0 1 0 2 1 0 1 1 1 2 2 0 1 0 0 1 1 1 0 1 1 0 1 1 0 2 0 0 0 1 1 0 0 0 2 0 2 1 0 1 0 1 2 1 1 0 1 0 1 1 0 1 1 1 1 0 2 1 1 0 0 0 1 0 0 0 0 0 0 0 1 0 0 1 0 0 0 0 0 1 0 0 0 1 0 1 1 0 0 1 2 0 2 1
9 0 0 1 0 1 2 2 1 1 0 0 1 1 0 0 1 1 1 0 2 2 0 0 2 0 0 1 2 1 1 1 1 1 0 1 1 1 0 0 1 0 0 0 1 0 1 0 1 1 0 0 0 0 2 1 1 1 0 1 0 1 0 2 0 1 1 0 0 0 0 0 2 1 2 2 2 0 2 0 1 1 1 1 2 0 0 1 1 1 1 1 1 1 1 1 1 0 0 1 1 1 1 1 0 0 2 1 1 1 0 2 0 2 2 0 0 1 2 1 1 1 0 2 0 1 0 0 2 0 0 0 0 0 0 0 0 0 0 0 1 0 1 0 0 0 0 0 1 1 1 2 0 0 0 0 0 0 1 0 0 1 0 1 0 2 2 1 1 2 0 1 0 2 0 0 2 1 0 0 0 0 0 0 2 1 1 0 0 2 0 2 2 0 2 2 1 0 0 0 0 0 0 1 2 0 1 0 1 0 0 1 1 0 1 1 0 0 2 1 2 1 0 0 0 1 1 1 0 2 0 0 0 1 2 1 1 1 0 2 0 0 1 0 0 1 0 0 0 0 0 1 1 0 0 0 1 0 0 0 0 0 0 1 0 0 0 1 1 0 0 1 1 2 0 0 0 1 1 0 0 0 1 2 0 0 0 1 2 2 0 2 0 0 1 0 1 1 0 0 0 0 1 1 1 0 1 1 0 1 0 1 0 1 1 0 1 1 0 0 1 0 0 0 2 0 0 2 1 1 0 1 0 2 0 1 0 0 2 0 0 1 2 2 0 0 2 0 0 0 0 0 1 1 0 1 2 1 0 2 2 2 0 0 0 2 0 2 2 0 2 1 0 0 0 0 1 1 0 0 0 0 1 1 0 0 0 1 1 1 1 1 1 0 1 1 1 0 1 0 0 1 0 0 0 0 2 2 0 0 1 0 0 0 1 1 1 1 0 1 1 1 0 2 2 2 1 2 0 0 1 1 0 0 2 1 0 1 0 0 0 2 0 1 0 0 2 1 2 1 0 1 2 2 2 2 0 1 0 2 2 0 0 0 1 1 1 2 2 0 0 0 1 1 0 0 0 2 1 0 0 2 0 2 0 2 0 0 0 1 1 1 0 1 1 1 1 0 0 1 2 2 1 0 1 2 1 1 0 0 0 0 1 0 2 0 0 1 0 1 1 1 1 0 1 1 0 0 1 1 0 1 0 0 0 1 2 0 2 2 1 0 1 1 1 1 0 1 1 0 1 0 0 2 0 2 0 0 0 1 1 0 0 2 1 1 1 2 2 0 0 1 1 0 0 0 1 1 2 1 2 0 2 0 2 1 1 0 2 2 1 0 0 1 1 0 1 1 0 1 0 1 1 1 2 2 1 2 0 2 1 0 0 1 0 1 0 0 0 0 0 0 0 1 0 0 0 1 0 0 0 1 0 0 0 1 2 0 1 1 0 0 0 2 2 0 1 0 1 0 0 1 1 0 1 2 0 1 0 1 1 0 1 1 1 1 1 1 0 1 1 0 1 0 0 1 0 0 1 1 0 0 2 1 1 2 1 0 0 2 0 0 0 0 0 0 1 2 2 2 0 2 0 1 1 2 1 1 1 0 0 0 0 1 0 0 0 1 0 0 0 0 1 2 1 1 2 0 1 1 1 1 0 1 0 1 1 1 0 1 0 0 0 0 0 1 1 0 0 0 0 0 0 0 0 1 1 0 1 1 0 0 2 0 1 0 0 2 1 2 0 0 1 0 0 0 0 0 0 1 0 1 0 0 1 2 0 2 1 1 1 1 2 2 0 2 0 2 0 2 0 0 0 0 0 0 1 0 2 2 2 0 0 0 0 2 2 1 2 2 1 1 0 2 2 0 1 2 1 2 1 1 1 0 0 0 0 1 2 1 0 0 0 0 0 0 0 1 1 0 2 1 1 2 0 0 1 1 1 1 0 0 0 0 0 0 2 0 1 2 0 0 0 0 0 0 0 1 0 0 0 1 0 0 0 0 2 0 1 0 0 1 0 0 2 0 2 0 0 0 0 2 0 1 1 2 0 2 1 2 1 1 1 0 2 1 1 1 2 1 0 1 0 1 0 2 1 1 0 0 2 2 0 1 1 0 1 0 0 0 0 0 2 2 1 1 0 0 0 0 2 0 2 0 1 1 1 2 0 2 2 0 0 0 0 0 1 0 1 0 0 1 0 1 1 0 1 0 1 0 0 1 0 1 0 0 0 0 0 2 2 0 0 1 1 0 0 0 0 0 1 0
10 0 0 0 0 1 2 1 0 2 0 0 0 1 0 1 0 1 0 1 0 0 1 1 1 0 1 2 2 1 1 2 2 2 0 2 1 1 0 0 0 0 0 0 2 0 0 0 1 1 0 0 0 1 0 2 0 0 0 1 0 1 0 0 1 0 2 1 0 0 0 1 2 1 1 2 2 0 1 0 0 2 1 1 1 0 0 1 2 2 1 1 1 1 0 0 0 0 1 0 0 0 1 1 1 1 2 1 1 1 0 2 1 1 1 1 1 0 1 2 2 0 2 0 1 0 1 1 2 1 0 0 0 0 0 0 0 1 0 0 0 0 0 0 0 0 0 0 0 0 0 1 0 0 0 0 0 1 2 1 1 1 0 2 1 1 1 0 1 2 0 0 0 2 2 0 2 0 0 0 0 0 1 1 2 1 2 1 0 1 0 2 1 1 1 2 0 0 0 0 1 0 0 1 2 0 1 0 2 1 0 0 0 0 0 1 1 0 2 0 2 2 1 2 0 0 1 2 0 1 0 0 1 1 1 0 0 2 0 1 0 1 2 0 0 1 0 0 0 0 0 0 0 0 0 0 1 1 0 0 0 0 1 0 0 0 0 0 2 1 1 1 0 1 0 0 0 2 2 1 1 0 1 1 1 0 1 1 0 2 0 0 1 0 2 1 1 0 1 0 1 0 2 2 1 1 0 0 0 2 0 1 0 2 2 1 0 1 1 1 0 0 1 1 0 0 0 0 2 2 0 2 0 0 0 0 0 0 2 0 1 1 2 2 1 0 1 1 1 1 1 0 2 2 1 0 0 0 0 1 1 1 1 1 0 1 0 1 1 1 1 1 0 0 0 0 0 1 0 0 0 2 2 0 0 0 1 0 0 0 0 0 0 0 2 0 0 1 1 1 0 1 0 1 1 1 1 1 0 0 0 0 0 2 0 2 0 0 0 0 0 0 0 2 1 2 2 1 0 0 1 0 0 0 2 0 1 0 0 0 0 1 1 0 1 2 1 0 0 2 0 1 0 2 1 0 1 2 2 2 1 1 0 0 0 1 1 2 2 0 1 0 2 0 2 0 0 1 0 1 1 2 0 0 1 0 1 0 1 1 0 2 0 1 0 0 1 0 0 2 2 1 1 0 1 2 2 2 1 0 0 0 0 0 1 0 0 2 0 1 0 2 0 0 0 0 0 0 0 2 0 2 0 2 2 0 1 0 2 2 0 0 1 0 1 1 0 0 2 0 0 0 0 1 2 0 1 0 1 0 1 1 0 1 1 1 0 2 1 1 0 1 0 0 0 0 0 1 1 1 2 0 2 0 2 1 2 0 1 0 0 0 1 0 0 0 1 0 0 0 0 2 0 2 2 2 1 0 1 0 1 0 0 0 0 1 1 0 0 0 0 0 0 0 0 0 1 2 0 0 1 1 1 1 1 0 1 2 2 0 1 1 0 1 2 0 1 0 2 0 0 1 1 1 1 1 0 0 0 0 0 0 0 0 1 0 1 1 0 1 1 0 0 1 1 0 2 1 0 2 1 1 2 0 0 1 2 0 0 1 0 0 0 0 0 0 1 2 1 1 0 1 0 0 0 2 1 2 0 0 1 0 0 1 0 0 0 0 0 0 0 0 0 2 0 1 1 1 0 0 0 2 0 0 0 0 1 1 0 1 0 1 0 0 0 1 1 0 0 0 0 0 0 0 0 1 1 0 2 1 0 0 2 0 0 0 0 2 0 2 0 1 1 2 0 0 0 0 0 2 0 2 2 0 1 1 0 2 1 1 1 1 2 2 2 0 1 0 0 1 0 0 0 0 1 1 2 0 1 2 2 0 2 1 2 1 0 2 2 2 1 2 0 2 2 0 1 1 1 2 1 1 2 0 0 1 0 1 1 0 0 0 2 0 2 0 0 1 1 0 2 1 0 2 0 0 0 0 1 2 0 0 0 0 2 0 1 0 2 0 2 0 1 0 1 1 0 0 2 2 2 0 0 0 0 0 0 0 0 2 2 2 1 0 2 0 2 2 0 0 0 2 1 0 2 1 0 1 1 1 1 0 2 0 2 1 0 2 2 1 0 1 1 1 1 1 0 0 0 0 2 2 0 2 0 0 0 1 2 2 0 0 2 2 2 1 1 0 0 0 2 1 2 0 0 0 1 0 0 0 2 0 1 1 0 1 2 1 0 0 1 0 0 0 0 0 0 0 0 0 0 2 0 1 0 0 0 1 0 1 1 0 0 1 0 0 0 0 0 0 2 1
11 0 0 1 0 0 1 2 2 2 0 0 0 1 0 1 0 1 1 1 0 0 0 0 2 0 0 2 2 0 2 1 1 2 0 2 0 1 0 0 0 0 0 0 1 0 0 0 1 0 0 0 0 1 0 1 1 1 1 1 0 0 0 0 0 0 0 0 0 0 0 1 2 0 0 2 2 0 2 1 0 2 2 0 0 0 0 0 1 1 0 0 1 0 0 1 0 1 0 0 0 0 1 1 0 0 2 1 1 1 0 2 0 1 1 0 0 0 2 0 2 1 1 1 1 0 1 0 0 0 0 0 0 0 0 0 0 0 0 0 0 0 1 0 1 0 1 0 0 1 1 1 0 2 1 0 1 2 1 0 0 1 0 2 1 1 1 0 0 0 2 2 0 2 0 1 1 0 0 1 2 2 0 0 0 0 1 2 2 2 0 2 1 1 0 1 1 0 0 0 0 0 1 2 2 0 2 0 0 0 1 1 1 0 0 0 0 1 1 0 1 1 1 1 0 0 1 1 0 0 0 0 0 0 2 0 0 0 1 0 1 0 2 0 0 2 0 1 1 0 0 0 2 0 0 0 0 0 0 0 0 0 0 1 1 0 0 0 2 0 0 1 0 2 1 1 0 1 2 0 0 1 2 2 0 1 1 1 1 2 0 1 0 0 1 1 1 0 0 0 0 0 0 0 0 1 0 1 0 1 0 1 0 1 1 0 0 0 1 1 1 0 2 2 0 0 0 1 1 1 0 1 1 1 0 0 0 2 0 0 0 0 1 1 0 1 1 0 1 1 0 0 1 1 1 1 1 1 0 1 1 1 2 1 1 0 0 2 1 1 1 1 0 0 1 0 2 1 1 1 0 1 2 0 1 1 1 1 1 0 0 0 1 0 2 2 2 1 0 0 0 0 1 1 0 0 1 0 0 0 0 0 0 1 0 1 1 0 0 0 0 1 0 1 1 1 1 2 0 1 1 1 0 1 0 1 0 1 0 0 1 0 0 0 0 0 2 0 0 1 0 0 2 2 2 2 0 1 1 1 0 0 2 2 0 0 2 1 1 0 0 0 1 2 0 0 0 0 0 0 0 2 0 0 1 0 1 1 0 1 1 2 0 0 0 0 2 1 2 0 0 0 1 0 1 1 1 1 2 0 0 0 0 0 2 0 0 2 0 1 1 1 2 0 1 2 0 1 0 1 1 0 0 0 0 1 1 0 1 1 1 1 1 1 1 1 1 2 0 0 1 0 0 2 2 0 0 1 0 1 0 0 1 1 0 0 1 2 1 1 1 1 1 0 0 0 1 2 2 2 2 0 1 0 1 0 1 0 1 0 0 0 1 0 1 0 0 0 0 0 0 2 0 2 1 2 0 0 0 0 0 0 0 0 0 0 0 0 1 1 0 0 0 0 0 0 2 2 0 0 0 2 0 0 0 1 2 0 1 1 1 1 0 1 1 0 1 0 0 0 0 1 1 1 2 0 0 1 1 0 0 0 1 0 1 0 1 0 0 1 1 0 1 0 0 1 0 0 2 0 0 1 2 0 0 2 0 1 0 1 0 1 0 0 0 0 2 2 2 2 0 2 0 0 0 2 1 2 0 0 1 0 0 0 0 1 1 0 0 0 0 0 0 1 1 0 1 0 1 1 1 1 1 0 0 2 1 0 1 1 1 1 0 0 0 0 0 2 2 1 1 1 1 0 0 2 1 0 1 1 0 0 2 1 0 0 1 0 1 1 1 0 1 2 2 2 0 1 0 2 0 1 0 2 2 2 2 2 0 1 1 2 2 2 2 0 1 1 0 1 0 0 0 1 0 1 1 0 0 2 2 0 1 1 1 2 0 0 2 2 1 2 0 2 2 0 2 1 0 2 1 2 2 0 0 1 0 0 0 0 0 0 0 0 0 0 0 1 0 0 1 0 0 2 0 0 0 0 1 1 1 0 0 0 0 1 2 0 1 0 1 0 2 0 2 0 0 0 1 1 1 0 0 0 0 0 0 0 1 1 1 1 1 0 2 0 2 1 0 0 1 0 0 1 2 1 1 1 0 0 0 1 0 0 1 1 1 0 1 0 0 0 0 2 0 0 2 1 0 0 2 2 0 0 0 0 0 2 2 0 0 1 1 0 0 2 0 0 0 0 1 0 1 0 1 0 1 2 0 2 0 1 0 0 1 1 1 0 0 0 2 0 0 0 0 0 2 1 2 0 1 1 0 0 0 0 0 1 1 0 0 0 1 1 1 0 0 1 1 0 1 0
12 0 0 0 0 0 1 2 1 2 0 0 0 1 0 1 0 0 0 1 1 1 0 1 1 1 1 1 1 0 1 1 0 0 1 0 2 2 0 0 1 1 1 0 2 1 0 0 1 1 0 0 0 0 2 1 0 0 2 1 1 0 0 0 1 0 2 1 0 0 1 1 2 0 0 2 1 0 2 1 0 1 1 0 1 0 0 1 2 2 0 1 2 0 0 1 0 1 0 1 0 0 1 1 1 1 2 2 0 2 0 0 1 1 1 1 1 0 1 0 1 2 2 0 2 0 2 0 2 0 0 0 0 0 1 1 0 2 0 0 1 0 0 0 1 0 1 1 1 0 1 1 0 0 0 0 0 0 1 1 2 2 0 1 2 2 0 1 0 2 0 0 0 2 0 0 2 0 0 1 1 1 2 2 2 2 2 1 0 1 0 2 1 0 1 2 0 0 0 0 0 2 1 1 2 0 1 0 1 0 0 0 2 0 0 0 0 0 1 1 1 0 1 2 0 0 1 2 1 1 1 1 1 1 1 0 1 2 0 2 0 0 2 0 0 1 0 0 0 0 0 1 1 1 0 0 2 1 2 2 0 2 0 1 1 0 0 0 1 0 0 2 1 1 0 0 0 2 2 0 0 1 1 1 0 1 1 2 0 2 0 0 0 0 2 1 1 0 0 0 0 0 0 0 0 1 1 0 0 0 0 0 0 2 2 0 0 1 0 0 0 1 1 1 1 0 0 2 0 1 0 1 2 0 0 0 0 2 0 0 0 0 2 2 0 0 2 0 0 2 0 1 2 2 0 0 1 2 0 1 1 1 2 1 2 1 0 2 1 1 1 1 0 0 1 1 2 2 2 0 0 1 0 0 0 0 1 0 0 0 0 1 0 0 1 0 0 1 1 0 0 2 1 2 1 0 0 0 0 0 0 0 0 0 1 1 1 0 0 0 0 0 0 2 1 1 2 0 0 0 0 0 0 2 0 0 1 1 0 0 0 2 0 0 1 1 1 0 0 0 0 1 1 2 1 1 0 1 1 0 1 0 1 1 0 1 1 2 2 0 0 0 2 0 1 0 1 2 2 0 0 2 1 0 0 0 0 0 0 1 1 2 0 2 1 1 1 2 2 0 0 0 1 1 1 1 2 0 0 0 0 0 0 0 2 0 0 2 0 1 1 1 2 1 0 1 0 1 0 1 1 1 0 0 0 0 1 0 1 1 0 0 1 0 2 0 0 1 0 1 0 1 0 2 1 1 0 0 0 1 0 0 1 2 1 1 1 1 0 1 0 1 0 0 0 0 0 1 1 1 2 0 1 0 0 0 1 0 2 1 0 0 0 2 0 0 0 0 0 0 0 2 0 0 2 2 1 0 0 1 0 0 0 1 0 0 0 0 0 0 0 0 0 0 0 0 1 1 0 0 0 2 0 0 0 1 2 0 1 1 1 0 0 1 1 0 0 0 1 0 0 1 0 2 0 2 0 1 1 0 0 0 1 2 0 1 1 1 1 1 1 1 0 1 1 0 2 0 2 1 0 1 2 1 0 0 2 0 1 2 0 0 0 0 0 0 1 2 1 1 0 1 0 1 1 2 0 1 1 0 1 0 0 1 0 2 0 1 1 1 0 0 0 1 0 0 0 0 2 1 0 0 0 0 0 0 1 1 1 2 1 2 0 0 0 0 1 1 0 0 0 0 0 0 0 0 0 0 2 1 0 0 2 0 1 0 1 2 1 2 0 0 1 0 0 0 0 0 1 0 0 1 0 1 1 2 1 1 0 2 0 2 2 0 0 0 0 0 1 1 0 0 0 0 0 2 0 0 0 2 1 1 1 0 0 1 1 2 2 1 0 1 0 2 2 0 1 2 1 2 0 2 1 0 0 0 0 0 0 0 0 0 1 1 1 1 1 0 0 0 2 0 0 2 0 0 0 0 1 1 0 0 1 0 0 0 0 0 1 1 0 0 1 0 2 0 0 1 2 2 2 0 1 0 0 2 0 0 1 1 1 1 0 1 1 0 1 2 0 1 0 1 0 0 0 2 0 1 0 1 0 0 0 1 1 1 1 0 1 0 0 0 0 0 0 1 0 1 0 0 2 2 0 2 0 0 0 2 2 0 0 1 2 2 1 1 0 1 0 1 2 0 0 0 2 0 2 1 1 0 0 0 1 0 0 0 0 0 0 0 2 0 0 0 0 1 0 0 2 0 0 0 0 0 0 1 1 0 1 0 0 0 0 1 0 1 0 0 0 0 0 0
13 0 0 0 0 0 1 0 2 1 0 0 0 1 0 1 0 0 0 0 2 0 2 1 1 1 1 0 2 1 1 1 0 1 0 1 1 1 1 1 1 1 0 0 2 0 1 0 1 1 1 0 0 0 2 1 0 0 1 0 1 1 0 1 1 0 2 0 0 0 0 1 2 1 1 2 2 0 2 0 1 2 1 0 1 0 0 0 1 2 0 0 2 0 1 2 1 1 0 0 1 0 1 1 1 1 2 1 1 1 0 2 0 2 2 1 1 0 1 1 1 0 0 2 0 1 0 1 2 1 0 0 0 0 1 1 0 0 0 0 0 0 0 0 2 0 0 0 0 0 0 0 0 0 0 0 0 0 1 0 1 1 1 2 1 0 0 2 0 2 0 0 1 1 0 0 2 0 0 0 0 0 0 0 2 0 2 2 2 1 1 2 2 0 2 2 2 0 0 1 0 1 1 1 2 0 1 0 0 0 0 0 2 0 0 1 1 0 1 1 1 1 0 2 0 1 0 2 0 2 0 0 0 0 2 0 1 1 0 2 0 0 2 0 0 1 0 0 0 0 0 0 0 0 0 1 2 0 0 0 2 0 0 1 1 0 1 0 1 0 0 0 1 2 0 0 1 1 1 0 1 2 2 2 0 2 2 2 1 2 0 0 0 0 2 0 1 1 0 1 1 0 1 1 1 0 2 0 0 1 0 2 0 1 2 0 1 0 0 0 0 2 2 1 1 0 0 0 1 2 0 2 0 1 0 0 0 1 1 0 1 0 1 1 0 2 0 1 0 1 0 1 1 1 0 1 1 0 0 0 0 0 2 0 2 1 0 1 2 0 2 2 0 0 0 0 2 1 0 0 0 2 0 0 1 0 0 1 1 0 0 0 0 1 2 2 2 1 1 1 0 1 1 2 1 0 0 1 0 0 0 0 0 0 1 1 1 0 0 0 0 1 1 1 2 2 2 1 0 0 2 0 0 0 1 0 0 2 0 0 0 2 0 0 1 2 2 1 1 1 0 0 1 2 2 1 1 1 1 0 0 0 1 1 0 0 2 2 2 0 1 1 2 2 1 0 1 2 0 2 1 2 0 1 0 1 0 0 0 1 1 1 0 1 0 0 1 2 2 0 0 0 1 1 1 1 1 1 2 0 1 1 0 1 1 1 0 2 0 1 1 1 2 0 1 2 0 0 1 1 0 0 0 0 0 1 2 0 1 1 1 0 1 1 2 1 0 2 0 0 0 0 0 2 2 0 0 0 0 1 0 0 1 2 0 0 2 1 1 0 0 1 1 0 0 0 1 0 0 0 1 0 1 0 1 1 1 0 1 0 0 0 0 2 0 0 0 0 0 0 0 2 0 2 2 2 1 1 0 2 1 0 0 1 0 0 0 0 0 0 0 0 0 0 0 1 1 0 0 0 0 1 0 0 0 0 0 1 2 0 1 1 0 1 2 1 0 0 0 0 1 2 1 1 1 1 0 0 1 0 0 0 1 1 1 1 0 1 0 2 0 0 1 0 0 1 1 0 2 1 0 1 2 2 1 1 1 1 1 1 0 1 0 1 0 0 1 2 1 2 1 1 0 0 0 2 0 1 0 0 1 0 0 1 0 0 0 1 1 1 0 0 0 2 0 0 1 0 0 0 0 0 1 0 0 2 1 0 0 0 0 0 0 0 0 0 1 2 2 1 1 1 0 0 0 1 0 0 2 0 0 1 2 0 0 0 0 2 1 2 0 1 0 1 0 0 0 0 1 1 1 0 0 1 1 2 1 1 0 1 1 2 2 1 1 0 0 0 0 0 0 0 0 0 1 1 1 0 0 1 1 0 2 1 1 1 0 2 2 2 1 1 0 2 2 1 1 1 2 2 2 0 2 0 0 0 0 0 0 0 0 0 0 0 0 0 0 1 1 0 2 1 0 2 0 0 0 0 1 0 0 0 1 0 0 1 2 0 2 1 0 0 2 0 2 0 0 2 0 0 0 2 0 0 0 0 1 1 0 2 2 2 0 0 2 0 2 2 0 0 0 2 0 0 2 1 1 1 0 0 0 0 0 0 1 1 1 0 2 1 0 1 0 1 0 1 0 1 0 0 2 2 0 2 0 0 0 1 2 1 0 2 1 0 1 1 0 1 0 1 2 1 0 0 1 0 2 2 1 0 0 0 0 0 0 0 0 0 1 0 0 0 0 0 0 2 0 0 0 0 0 2 0 0 0 0 0 2 0 0 0 0 1 0 0 0 0 0 0 0 0 0
14 0 0 0 0 0 1 2 1 1 0 0 1 1 0 0 1 1 0 2 1 1 0 0 2 0 0 2 2 0 1 0 1 1 1 0 2 0 0 0 1 0 1 0 1 0 0 0 2 0 0 0 0 0 2 0 2 1 1 2 0 0 0 1 0 2 0 0 0 0 0 2 1 0 2 1 1 0 0 0 1 2 2 0 0 0 0 0 2 2 0 0 0 0 0 1 0 2 0 1 0 0 1 0 2 2 2 2 0 2 0 1 0 0 0 0 0 0 2 0 0 1 2 0 2 0 2 1 1 0 0 0 0 0 0 0 0 0 0 0 0 0 0 0 2 0 0 0 2 2 0 0 0 0 0 0 1 0 1 1 1 1 0 2 1 2 2 0 0 0 2 1 0 2 1 0 2 0 0 0 1 2 0 0 1 0 1 2 0 0 1 1 1 0 1 2 0 0 0 0 0 0 0 1 2 0 1 0 1 0 0 1 1 0 0 0 0 1 2 0 2 1 1 1 0 0 1 1 1 0 1 1 0 0 0 0 0 1 0 1 1 0 2 0 0 1 0 0 0 0 0 1 1 0 0 0 1 0 0 0 0 0 0 1 1 0 0 0 2 1 0 1 1 2 0 0 1 1 1 0 0 1 1 1 0 1 1 0 0 1 1 0 0 0 2 0 2 0 0 0 0 0 1 1 1 0 1 0 0 0 0 1 0 2 2 0 0 1 0 0 1 0 1 2 1 0 0 2 2 2 0 2 0 2 0 0 0 1 1 0 1 1 2 2 0 1 1 0 1 1 0 0 0 0 0 2 0 0 0 1 2 2 1 1 0 0 2 2 0 2 0 0 1 1 1 0 2 0 0 0 2 0 0 1 0 0 0 0 0 0 1 1 0 0 1 1 1 2 0 0 0 0 1 1 0 0 1 0 0 0 1 0 0 0 1 1 1 0 0 0 0 1 0 0 1 1 0 0 0 0 0 1 1 1 1 0 0 1 0 0 2 0 0 0 0 2 2 0 0 1 0 1 1 1 1 1 0 1 0 2 0 0 0 1 0 0 2 2 2 0 0 0 1 1 0 1 0 2 0 2 2 0 0 1 1 1 1 1 1 0 1 1 0 0 0 1 0 0 2 1 1 1 2 2 2 0 1 1 1 0 1 1 0 0 0 2 1 2 0 1 1 1 2 0 1 2 0 1 0 1 1 1 0 0 0 1 2 0 1 1 0 0 2 0 0 2 0 2 0 0 1 0 0 2 2 0 1 1 0 1 0 0 0 2 1 1 1 2 0 2 0 1 0 0 0 0 1 2 2 2 2 0 0 0 0 0 0 0 1 0 0 0 1 0 1 0 1 0 0 0 1 0 0 2 2 2 0 0 0 1 0 0 0 0 0 0 0 0 1 0 0 0 0 1 0 1 0 2 0 0 0 2 0 0 0 0 2 0 2 0 1 2 0 1 2 0 2 0 0 0 1 1 2 0 2 2 0 1 1 0 0 0 2 1 1 1 0 1 1 0 0 2 1 0 0 0 0 0 1 1 1 0 2 0 0 1 1 2 0 0 0 2 0 1 0 1 2 1 1 1 0 1 0 1 2 1 1 1 0 0 1 0 0 1 0 1 0 0 0 0 0 0 1 2 0 1 1 0 0 0 0 2 0 0 0 0 1 1 1 2 1 2 0 0 0 1 1 0 0 0 0 0 0 0 0 0 2 0 1 0 0 0 2 0 0 0 1 1 1 2 0 0 1 0 0 0 0 0 1 1 1 1 1 1 2 2 0 2 0 2 0 2 2 2 2 0 2 1 0 1 0 0 0 0 1 1 0 0 0 2 1 0 2 1 2 1 0 1 1 1 1 1 0 2 2 0 1 2 0 2 0 2 1 1 0 2 0 0 0 0 0 0 0 0 0 0 0 1 1 0 2 1 0 2 0 0 0 0 0 0 0 0 0 0 0 1 1 0 1 1 0 0 1 2 2 1 0 0 1 2 2 0 0 0 0 0 1 0 0 0 0 2 0 0 2 1 2 2 1 0 1 1 0 0 2 1 1 2 0 1 0 1 0 0 1 2 0 0 2 1 0 1 0 1 0 1 0 0 1 1 1 2 0 1 0 0 0 0 1 1 0 1 1 1 1 0 1 0 0 0 2 1 2 0 0 0 0 2 0 1 1 0 1 0 1 1 2 0 0 0 0 0 0 0 0 0 2 0 2 0 0 0 0 2 0 0 0 0 0 0 0 0 0 1 0 0 0 0 0 0 0 0
15 0 2 0 0 0 1 1 2 1 0 1 0 0 0 0 0 1 1 1 0 1 0 0 2 0 0 2 2 0 1 0 0 0 1 2 2 1 0 0 0 0 1 0 2 1 1 0 0 2 2 0 0 0 0 2 0 0 2 0 1 0 1 0 0 1 0 0 0 0 0 0 2 0 2 2 2 0 2 0 0 1 2 0 0 0 0 0 1 2 0 0 1 0 2 2 2 0 0 0 0 1 1 1 1 1 2 2 0 2 0 1 1 1 1 0 0 0 2 0 0 1 1 1 1 1 1 0 2 0 0 0 0 0 0 0 0 0 0 0 1 0 0 0 0 1 0 0 0 0 0 1 0 1 0 1 1 1 0 1 2 2 0 2 0 1 2 0 0 1 1 0 0 2 0 0 1 1 0 0 0 1 1 1 1 1 1 1 0 0 0 1 2 0 2 2 2 0 0 0 0 1 0 1 2 0 1 0 0 0 1 1 2 0 0 2 1 0 1 0 1 1 1 2 0 0 1 0 0 1 1 1 0 0 2 0 0 2 0 1 0 1 2 1 0 2 0 0 0 0 0 0 0 1 1 0 1 2 1 1 0 1 0 0 1 0 1 0 2 0 1 0 1 2 0 0 1 2 2 0 0 1 2 1 1 1 2 1 1 1 1 1 0 1 1 1 1 0 0 0 1 0 1 1 1 0 2 0 0 1 0 2 0 1 1 0 1 0 2 2 0 0 1 2 0 0 0 1 1 1 0 1 1 2 0 0 0 0 2 0 0 0 2 1 0 0 1 1 0 1 0 0 2 2 1 0 1 0 0 1 1 1 1 0 1 1 0 2 2 0 2 2 0 0 0 0 1 0 0 0 2 1 1 0 1 1 1 0 0 1 1 2 1 0 0 0 0 1 1 1 0 2 1 2 1 0 1 0 0 0 0 0 0 0 1 1 1 0 0 0 0 0 0 0 1 1 1 1 0 0 2 0 0 0 2 0 0 2 0 1 2 0 0 1 1 1 1 0 0 0 0 1 1 2 2 0 2 1 1 1 1 0 0 0 0 0 2 2 2 0 0 0 2 0 1 1 1 2 1 1 1 1 0 0 1 0 1 0 1 1 0 2 0 2 0 0 1 0 0 0 1 1 1 1 1 1 2 1 1 0 0 1 0 0 1 1 0 2 0 1 1 1 2 0 0 2 0 1 0 0 1 0 0 1 1 1 2 0 2 2 0 0 1 0 0 2 0 0 2 0 0 0 0 2 2 0 0 0 0 0 0 0 0 2 1 1 1 0 0 0 0 2 0 0 0 0 1 2 2 2 2 0 1 0 0 0 0 1 0 0 0 0 1 1 0 0 1 0 0 0 0 2 0 2 2 2 0 1 0 2 0 0 0 2 0 1 0 0 0 0 0 0 0 0 0 0 1 1 0 0 0 2 1 0 0 1 2 2 2 0 1 1 0 1 1 0 1 0 1 0 0 1 0 2 0 2 0 0 1 0 0 0 1 0 1 0 2 0 2 0 0 1 0 0 1 0 2 1 1 1 0 0 1 1 1 1 0 0 0 1 0 2 0 1 0 1 2 1 0 0 0 0 0 2 1 2 1 1 0 0 0 0 0 0 0 0 1 2 2 2 0 0 1 1 2 0 0 0 0 1 0 1 0 0 0 0 0 0 1 1 0 1 0 0 0 0 2 1 0 0 0 0 0 0 0 0 0 0 2 2 0 0 1 0 0 1 1 2 0 2 0 0 0 1 1 0 0 0 0 0 0 0 1 0 1 1 0 2 1 2 0 1 2 2 2 0 0 0 0 1 0 0 0 0 1 1 1 0 0 2 2 0 0 0 0 2 0 2 2 2 2 2 0 1 0 0 0 1 0 2 1 2 1 0 0 0 0 0 0 0 0 0 2 1 2 1 1 1 1 0 2 0 2 1 1 0 2 0 0 0 0 0 0 0 0 1 1 0 0 1 0 0 2 0 2 0 0 0 2 2 2 0 0 0 0 1 0 0 0 2 2 1 0 0 2 1 1 2 0 1 0 1 1 0 2 1 1 1 0 0 0 0 1 0 2 2 0 2 2 2 0 2 0 1 0 1 1 2 0 1 2 2 0 2 0 0 0 0 1 0 0 1 1 1 1 1 1 1 1 0 1 0 0 0 2 0 2 2 1 0 1 0 1 1 0 0 1 0 0 0 0 0 1 0 0 0 1 0 2 0 0 0 0 1 0 0 0 1 0 1 1 0 1 1 0 0 0 0 0 0 2 1
16 0 1 0 0 0 2 1 2 1 0 1 0 2 0 2 0 1 0 2 0 0 1 1 2 0 0 2 2 1 2 1 0 0 2 0 2 2 1 1 0 1 0 0 2 1 0 0 1 1 1 0 2 0 0 2 0 1 2 0 2 0 0 0 1 0 2 0 1 1 0 2 2 0 0 2 2 0 1 0 1 2 2 1 1 0 0 2 2 2 1 2 0 0 1 1 1 1 0 1 1 0 1 0 2 1 1 1 1 1 0 2 0 0 0 1 0 0 0 1 1 1 1 1 1 0 1 0 0 0 0 1 1 0 0 0 1 0 0 0 1 0 0 0 0 0 0 0 1 1 0 0 0 1 1 0 1 0 0 1 1 1 0 1 1 1 0 0 1 1 1 1 0 2 1 0 1 0 0 1 1 2 1 1 1 1 1 1 1 1 0 2 2 0 2 0 0 0 0 0 0 0 0 1 1 0 2 0 1 1 0 0 1 1 0 2 2 1 1 0 1 1 0 2 1 0 0 1 0 1 0 0 0 0 1 0 0 2 0 2 0 0 2 0 0 2 0 0 0 0 0 0 0 0 0 0 1 0 0 0 0 0 0 0 1 0 0 0 1 0 0 2 2 2 1 0 1 2 2 2 2 0 2 2 0 2 2 1 1 2 0 2 1 0 1 1 0 1 0 1 0 0 1 1 1 0 2 0 0 0 0 1 0 1 1 0 0 1 0 0 0 1 2 1 1 0 1 1 2 2 0 1 0 2 1 1 1 1 1 1 2 1 1 2 0 1 1 0 2 2 0 0 1 1 0 1 1 1 0 1 0 0 2 2 2 1 0 2 2 0 2 2 0 0 0 0 1 1 1 0 1 0 2 0 0 0 0 0 0 0 0 0 0 2 2 1 1 0 0 0 0 0 2 2 1 1 0 1 0 0 1 0 0 1 1 2 0 0 0 0 0 0 1 1 0 2 0 0 0 0 0 0 0 2 0 0 1 2 0 2 2 0 0 2 1 1 1 0 0 0 0 1 0 2 1 0 1 2 2 0 0 0 1 1 0 1 1 2 2 0 0 0 2 1 0 0 0 1 0 1 0 2 0 0 1 0 1 1 0 1 1 2 1 1 1 0 1 0 0 1 1 1 2 1 2 0 2 0 1 0 1 0 0 1 0 2 0 2 0 0 0 2 2 1 0 2 1 0 1 2 0 0 0 2 2 0 1 0 1 1 0 0 1 1 2 1 0 0 2 0 0 1 0 2 0 2 0 1 0 2 0 0 1 2 0 0 2 1 1 0 1 1 1 0 0 0 1 2 2 2 2 0 1 0 1 0 1 1 0 0 0 0 0 0 0 1 0 1 0 0 2 1 0 0 1 1 2 2 0 2 1 0 0 0 0 0 0 0 1 1 1 1 0 1 0 0 1 1 1 1 0 0 0 0 0 2 2 0 2 0 1 0 0 1 2 0 2 0 1 1 0 1 0 1 2 2 0 1 1 0 0 0 2 2 0 2 1 1 1 0 0 2 0 1 1 0 2 1 1 1 0 0 2 0 0 2 0 1 0 1 0 1 0 0 0 0 0 1 0 1 0 0 0 0 0 2 0 2 0 0 0 0 0 0 0 1 1 0 0 0 0 0 1 2 0 0 1 1 0 0 0 2 1 1 0 2 1 0 1 1 0 1 0 0 0 0 1 0 0 0 0 0 0 0 0 0 0 0 2 1 0 1 2 0 0 1 2 1 1 2 0 0 1 0 0 1 0 0 1 1 0 1 1 1 2 2 1 2 0 1 1 2 2 1 1 0 0 2 0 2 0 0 0 0 1 1 0 0 1 2 2 0 1 1 1 2 1 2 2 1 1 2 0 2 2 0 0 2 1 2 0 2 2 0 0 1 1 1 1 1 1 0 1 0 1 0 0 0 0 0 2 0 1 2 0 0 0 0 0 0 0 1 0 0 0 1 1 0 1 1 0 0 1 0 1 0 1 1 0 1 2 0 0 0 0 1 1 1 0 2 2 0 1 0 2 0 2 2 0 0 0 1 1 0 2 2 0 1 1 2 1 1 0 0 2 0 2 1 1 0 1 0 0 1 1 1 1 2 0 1 1 1 0 0 0 0 0 1 1 0 0 0 2 0 2 0 0 0 0 0 2 0 2 0 0 0 0 2 0 2 2 0 0 1 1 0 2 0 0 0 2 0 0 0 0 1 1 1 1 0 1 2 0 0 0 0 0 0 2 0 0 0 0 2 1 0 0 1 1 0 2 0
17 0 2 0 0 0 0 2 2 1 0 1 0 0 0 0 0 2 0 1 0 0 0 0 2 0 2 2 2 0 2 1 1 1 1 1 1 1 0 0 1 1 0 0 2 0 0 0 0 2 1 0 1 0 1 0 2 1 1 1 0 2 0 1 0 0 2 0 1 1 0 2 2 1 1 2 1 0 1 0 0 1 2 0 0 0 0 1 2 2 0 1 2 1 1 2 1 1 0 1 1 0 0 0 0 0 2 1 0 2 1 1 0 1 1 1 0 0 1 1 1 1 2 0 1 0 1 1 2 0 0 0 0 0 0 0 0 1 2 1 0 0 0 0 2 0 0 0 1 1 1 1 0 2 1 0 0 0 1 0 2 1 2 1 0 2 0 2 0 1 0 1 0 2 0 0 2 0 0 1 1 1 0 0 1 0 2 1 0 0 0 1 2 0 2 2 2 0 0 0 0 1 0 1 2 0 1 1 1 0 0 2 0 0 0 0 1 1 2 0 2 1 0 2 1 0 1 1 0 1 0 0 1 1 0 0 1 2 0 2 0 0 2 0 0 2 0 0 0 0 0 0 2 0 0 0 0 0 0 0 0 0 0 1 1 0 0 1 1 1 0 0 0 0 1 0 1 1 1 0 0 1 1 1 0 1 2 2 2 2 0 1 2 0 1 2 0 2 0 2 0 1 1 1 1 1 2 0 1 2 0 2 0 2 1 0 1 0 1 1 0 1 0 1 2 0 0 2 0 0 0 2 0 2 0 0 0 1 1 2 2 1 2 0 0 1 1 0 0 2 0 2 1 1 0 1 1 2 0 1 1 1 1 1 1 0 0 1 1 1 1 1 2 2 2 0 1 2 2 0 0 2 0 0 0 0 0 1 1 1 0 0 0 0 1 0 0 0 1 1 0 1 0 2 2 0 1 1 1 1 0 1 0 0 1 1 1 0 0 0 1 2 1 1 1 1 2 1 0 0 0 0 1 1 1 1 0 0 0 0 2 0 1 1 1 2 2 0 1 2 0 1 1 2 1 1 0 2 2 2 1 0 1 1 0 1 1 2 2 0 0 0 2 0 0 1 0 0 0 0 0 2 0 0 1 0 1 0 1 0 1 1 1 2 1 0 2 1 1 0 0 0 2 1 2 1 2 1 2 0 1 0 1 1 1 1 0 2 0 2 2 0 2 0 1 1 0 0 1 2 0 0 0 0 0 0 1 0 1 1 0 0 2 1 2 2 0 1 1 0 1 0 0 1 2 0 1 0 0 0 1 0 0 2 0 0 2 1 1 0 0 0 0 0 0 0 0 0 2 0 2 0 0 0 0 0 0 0 1 0 0 0 0 0 0 0 0 0 0 0 0 2 0 1 2 2 0 0 0 1 0 0 1 1 1 1 1 0 1 0 0 0 0 2 1 0 1 2 0 0 1 1 0 0 0 0 2 2 2 0 1 1 0 2 2 0 2 0 1 0 0 1 1 1 1 2 0 0 2 0 0 0 1 0 1 0 1 0 1 0 1 0 1 0 0 0 2 0 1 1 0 1 2 0 1 2 0 0 0 2 1 0 0 0 0 0 1 1 1 2 0 1 0 1 1 1 1 1 0 0 0 0 0 1 0 1 0 2 2 2 0 0 0 2 0 2 2 0 0 1 0 1 0 0 0 0 0 2 0 2 0 1 0 0 0 0 2 0 0 0 0 0 0 0 0 1 0 0 1 1 0 0 2 0 0 0 2 0 1 1 1 0 0 1 1 1 0 0 1 0 1 0 1 0 2 2 1 1 1 2 0 1 2 1 1 0 0 1 0 1 0 0 0 1 0 0 2 0 1 2 1 0 0 0 0 2 1 2 1 1 1 1 0 2 2 0 1 0 1 1 1 0 2 0 0 0 0 0 1 0 0 1 0 0 0 0 0 1 0 0 1 0 0 2 0 0 0 1 0 0 0 0 0 0 1 1 2 0 2 0 0 0 2 0 2 0 0 0 0 0 1 0 0 0 0 1 0 0 0 2 2 1 1 0 0 0 0 1 1 0 0 1 0 0 2 1 2 1 0 0 0 1 0 0 1 1 1 1 2 2 0 2 0 0 0 1 0 2 2 0 0 0 0 1 1 0 0 2 2 0 0 2 1 0 0 2 0 0 0 0 1 0 1 0 2 0 2 1 0 0 2 0 0 1 1 0 0 0 0 0 0 0 0 0 0 1 1 0 0 0 0 2 0 1 0 1 1 0 1 0 0 0 0 1 1 1 0 1 1 0 1 0
18 0 0 0 0 1 1 1 2 1 0 1 0 2 0 1 0 2 0 2 0 0 1 1 1 1 1 0 2 1 2 1 0 0 2 0 2 1 0 0 1 0 0 0 2 0 0 0 2 0 0 0 1 1 0 0 2 0 0 1 0 1 0 1 0 0 1 0 0 0 0 0 1 0 1 1 1 0 2 0 0 1 2 1 1 0 0 2 2 2 2 2 1 0 1 1 0 0 0 0 0 0 1 1 1 1 1 2 0 2 0 1 0 1 1 0 0 0 0 2 2 0 0 2 0 1 0 0 0 0 0 0 0 0 1 0 0 0 0 0 0 0 1 0 0 0 0 0 1 1 1 1 0 0 0 0 1 1 1 0 1 0 0 2 0 1 1 1 1 2 0 1 1 1 0 0 2 1 0 1 0 1 0 0 1 0 2 0 0 0 0 0 2 2 1 0 0 0 0 0 0 1 0 1 2 0 2 0 2 1 0 0 1 0 0 0 1 0 1 1 2 1 0 2 0 0 0 1 0 1 0 0 0 0 1 0 0 1 1 1 1 0 2 1 0 2 0 0 0 0 0 0 1 0 0 0 1 0 0 0 0 0 0 1 1 0 0 0 2 0 0 1 1 1 1 0 0 1 1 0 0 1 2 2 0 0 2 2 2 2 0 2 0 1 0 1 0 1 0 1 0 0 0 0 0 0 0 0 0 1 0 1 0 2 2 1 0 0 0 0 0 1 0 0 2 0 1 2 0 0 0 2 2 1 0 0 0 1 1 1 1 0 2 1 0 1 0 0 2 2 0 0 2 2 2 0 0 1 0 0 1 1 1 1 0 0 1 2 2 0 2 2 0 0 0 0 1 2 0 0 0 0 0 0 0 0 1 0 0 1 0 0 0 0 2 0 0 0 1 1 0 1 1 2 1 0 0 1 0 0 0 0 0 0 2 2 0 0 0 0 0 0 0 1 1 1 0 2 1 1 1 1 0 1 1 0 0 2 0 1 2 0 1 1 0 2 2 0 0 0 1 1 1 2 2 1 1 2 1 1 1 0 1 1 1 2 0 1 1 0 0 0 1 1 0 0 0 2 0 2 0 1 0 1 0 1 0 1 1 0 0 2 1 2 0 0 1 2 2 0 2 0 1 1 1 1 2 1 1 0 0 0 0 0 2 0 0 2 0 0 0 1 1 0 0 1 0 0 0 1 0 1 0 0 0 0 1 1 2 1 2 2 1 1 2 0 0 1 1 0 0 0 0 2 1 1 0 2 0 1 0 0 0 2 0 0 2 2 1 1 1 0 0 0 0 0 0 0 1 0 1 0 0 0 0 1 1 0 2 1 0 0 1 0 0 0 1 0 0 0 0 1 0 1 1 1 1 1 0 2 0 0 0 0 0 1 1 0 0 0 0 0 0 0 0 1 1 2 0 0 0 0 1 0 0 0 1 0 2 0 1 1 0 1 1 0 0 0 1 0 1 2 0 2 1 2 0 1 2 0 0 0 2 0 2 0 0 1 1 0 0 2 1 0 0 0 2 0 2 0 0 0 2 1 0 0 2 1 1 1 0 0 0 0 0 0 1 2 1 2 1 1 0 2 2 1 0 2 0 0 1 0 0 1 0 0 0 0 0 0 0 0 2 2 0 2 2 0 0 0 0 1 1 0 0 1 1 1 1 2 0 0 1 1 0 0 1 1 1 1 0 1 0 0 0 1 0 0 2 1 0 0 2 0 1 0 1 0 0 2 0 0 1 0 0 0 0 0 0 2 0 1 1 0 1 2 0 2 1 1 1 1 2 2 2 0 1 1 1 2 0 0 0 0 0 1 2 0 0 1 0 0 2 1 2 1 0 2 2 2 1 2 0 2 2 0 1 1 1 2 1 1 2 0 0 0 0 0 0 0 0 0 2 1 2 1 1 1 1 1 1 0 1 2 0 1 1 0 0 0 0 0 0 0 0 1 1 0 2 0 0 0 1 0 1 2 0 1 1 1 1 1 0 0 0 1 0 0 0 2 2 2 0 0 0 0 0 2 0 0 0 2 0 0 2 0 2 1 0 0 0 1 0 0 1 1 1 0 0 0 0 0 0 0 0 0 0 0 0 1 2 2 0 2 0 0 0 1 1 1 0 1 2 1 1 1 0 0 0 1 2 1 2 0 0 0 0 2 0 2 0 1 0 0 0 0 1 0 0 0 1 0 0 0 0 1 1 0 1 0 0 1 0 0 0 0 0 0 1 0 0 0 0 0 0 0 0 1 1 0 1 0
19 0 2 0 0 0 0 2 0 2 0 0 1 1 0 0 1 1 1 1 1 1 0 0 2 0 0 1 2 0 2 1 0 2 1 0 2 1 1 0 0 0 0 0 2 1 0 0 1 1 1 0 2 1 0 1 1 0 2 0 1 0 0 1 0 0 1 1 1 1 0 1 2 0 2 2 2 0 2 0 2 2 1 1 2 0 0 0 1 2 0 0 2 1 0 0 0 2 0 1 0 0 1 1 1 1 1 2 0 2 1 2 0 1 1 0 0 0 1 1 2 1 1 1 0 0 0 0 2 0 0 0 0 0 0 0 0 0 0 0 0 0 0 0 1 0 1 0 0 0 0 0 0 1 2 0 0 0 2 0 0 1 0 2 0 1 0 0 1 1 1 0 0 2 1 0 1 0 0 2 2 2 0 0 0 0 2 1 0 1 0 2 2 0 2 2 0 0 0 0 1 0 0 2 2 0 2 0 0 1 1 2 0 0 0 0 0 0 2 0 2 2 1 1 0 1 0 0 0 0 1 1 0 0 2 0 0 2 0 2 0 0 2 1 0 1 0 0 0 0 0 0 0 0 1 1 2 0 0 0 1 0 0 0 0 0 0 0 2 1 0 0 2 2 0 0 1 2 2 1 1 0 1 2 0 1 1 0 0 2 0 0 0 1 0 1 0 0 0 0 0 0 0 0 0 0 0 0 1 2 1 2 0 2 2 0 0 0 0 0 0 2 1 1 1 0 0 1 0 0 0 2 0 1 0 0 0 2 0 0 0 0 1 2 0 1 1 1 1 1 0 0 1 1 0 1 1 1 0 1 1 1 1 1 0 0 1 1 2 0 2 2 1 1 1 0 0 2 1 0 0 1 2 0 0 1 2 1 1 0 0 0 1 0 2 1 0 1 0 0 0 0 0 2 2 0 0 0 0 0 0 0 1 0 1 2 0 0 0 0 0 1 0 1 0 0 0 0 2 1 2 1 0 2 0 0 1 0 0 0 2 0 0 1 1 2 1 0 0 1 0 1 1 2 1 1 0 2 1 2 2 0 1 1 0 0 2 1 1 0 0 0 2 1 0 0 0 2 0 0 2 1 0 0 0 1 0 1 1 1 0 2 1 2 0 1 1 0 1 0 1 1 2 2 2 0 2 1 1 0 1 0 0 0 0 2 0 2 0 1 1 1 2 0 1 2 0 0 0 2 0 2 0 0 0 0 1 0 0 0 1 1 1 0 1 2 0 1 1 0 0 0 0 2 2 0 0 0 1 0 0 0 0 1 0 0 1 1 1 0 0 0 2 0 0 0 2 0 0 0 1 0 1 0 1 0 1 0 1 0 0 0 0 1 0 0 0 0 0 0 0 2 0 1 2 2 1 0 1 0 1 0 0 0 1 1 0 0 1 1 0 0 0 0 0 0 1 2 0 0 1 0 1 0 0 0 2 1 2 0 1 1 0 0 2 0 1 0 1 0 2 2 2 0 2 2 0 2 1 0 0 0 1 1 1 1 1 2 1 0 0 2 0 1 1 0 2 0 2 0 0 0 2 1 0 1 2 2 0 0 0 1 0 0 0 0 0 1 1 2 0 1 0 1 2 1 1 2 0 0 0 0 0 0 0 1 0 1 1 1 0 0 0 1 0 1 1 0 0 0 0 1 0 1 0 1 1 2 0 2 0 1 0 0 0 1 1 0 0 1 1 1 0 0 0 0 0 0 0 0 0 0 2 0 0 0 0 1 1 2 0 0 0 2 0 0 0 0 0 1 0 1 1 0 2 1 0 2 0 2 0 2 2 2 2 0 0 1 0 1 0 0 0 0 0 2 1 0 0 2 1 0 1 1 1 2 0 0 1 1 1 1 0 2 2 0 0 1 1 2 0 2 2 0 0 1 1 0 1 0 0 1 0 0 0 0 0 1 1 1 1 0 1 2 0 1 1 0 0 0 1 0 0 0 0 2 1 0 2 1 0 1 1 0 1 1 0 2 0 0 0 2 0 0 0 0 2 0 0 2 2 1 0 0 2 1 1 2 0 0 0 1 0 0 2 1 1 1 0 1 0 0 0 0 1 1 1 1 2 1 0 1 0 1 1 0 2 1 0 1 2 2 1 1 2 0 1 0 1 2 1 1 2 0 0 0 0 0 0 0 2 0 2 1 1 0 2 2 0 1 1 0 0 1 1 0 2 0 0 0 0 0 0 1 1 1 0 0 1 0 0 1 0 0 0 1 1 1 0 1 1 0 1 0 0 0 0 0 0 0 1 0
20 0 2 0 0 0 0 1 1 1 1 1 0 0 0 0 0 1 1 1 1 0 0 1 1 0 0 2 2 0 2 1 0 1 2 0 2 2 1 1 0 1 2 0 2 0 0 0 1 1 0 0 1 1 1 2 0 0 0 1 1 0 0 1 1 1 1 0 0 0 1 1 2 1 2 2 2 0 2 0 1 1 1 0 1 0 0 1 1 2 1 1 1 0 0 1 0 0 0 0 0 0 1 1 1 0 1 0 1 1 0 1 1 1 1 1 0 0 2 1 1 0 0 2 0 1 0 1 2 0 0 0 0 0 0 0 0 0 0 0 0 0 0 0 0 0 0 0 0 0 0 0 1 0 0 0 1 0 1 0 0 2 1 2 0 0 0 0 0 0 2 2 0 2 0 0 2 1 0 1 1 2 1 1 2 2 1 1 1 1 1 2 1 1 0 2 1 0 0 0 1 0 0 2 2 0 2 0 1 0 2 2 0 0 0 0 0 0 1 1 1 0 1 2 0 0 1 2 0 2 0 0 0 0 1 0 0 2 0 2 0 0 2 0 0 1 0 0 0 0 0 1 1 0 0 0 1 0 0 0 0 0 0 0 0 0 0 0 1 1 0 0 1 2 0 0 0 2 2 1 1 0 2 1 1 1 2 0 0 2 0 1 2 0 2 2 0 0 0 0 0 0 1 1 1 0 1 0 0 2 0 2 0 2 2 0 0 0 1 1 0 0 1 0 2 0 1 2 1 1 0 1 0 2 0 0 0 2 0 0 0 0 1 1 0 0 1 0 0 1 0 1 2 2 0 0 1 0 0 1 1 1 0 0 0 0 0 1 1 1 1 1 0 0 0 0 1 1 0 0 1 2 0 0 1 1 1 0 0 0 0 1 0 0 2 0 0 0 1 2 0 1 0 2 2 0 0 0 0 0 1 0 1 0 1 2 0 0 1 0 2 1 2 1 0 2 1 1 0 2 2 2 1 1 0 0 0 2 0 1 1 1 0 0 0 2 2 1 0 1 0 2 2 2 2 1 0 2 2 2 2 2 0 0 0 1 1 2 2 2 1 1 1 1 1 0 1 1 0 1 0 2 0 0 1 0 1 0 1 1 0 1 0 2 0 2 0 0 0 0 1 1 1 0 0 1 1 2 0 0 0 1 0 0 1 0 0 2 0 1 2 1 2 2 0 2 0 0 0 1 0 1 0 1 1 0 0 0 1 1 0 0 2 2 2 2 0 1 1 0 0 0 0 2 1 1 0 1 0 2 0 0 1 2 0 0 1 2 2 0 1 1 0 0 0 0 0 2 2 2 2 0 2 0 2 0 2 0 1 0 0 0 2 0 0 0 0 0 0 0 0 1 0 1 1 2 1 1 0 2 0 0 0 0 0 0 0 0 0 1 0 0 0 0 0 0 2 2 0 0 0 1 1 0 0 0 2 0 1 1 0 0 0 1 1 0 1 0 1 0 0 2 1 1 2 0 0 1 2 0 0 0 1 1 0 1 2 0 0 1 1 0 0 0 1 1 1 0 1 1 1 2 2 0 0 2 1 1 0 1 1 1 0 0 0 1 2 2 0 1 0 0 0 1 1 1 1 1 0 0 0 0 0 1 0 1 0 2 2 2 0 0 1 1 1 1 1 0 0 0 0 1 0 0 0 0 1 0 1 1 1 1 0 0 0 0 0 0 1 1 0 1 0 0 0 0 0 0 2 0 0 1 2 0 0 0 1 1 1 2 0 0 0 1 1 0 0 0 1 1 0 1 0 0 1 2 0 2 0 2 0 2 2 2 2 0 0 0 0 1 0 0 0 0 0 2 2 0 1 2 2 0 0 0 0 2 1 2 2 2 2 2 0 1 1 0 0 2 0 2 1 2 2 2 2 0 0 1 1 0 1 0 1 0 1 0 0 0 0 0 1 0 1 2 0 1 1 2 0 0 0 0 0 0 0 0 1 1 1 1 0 0 0 0 1 0 0 0 0 1 2 0 0 0 0 0 0 0 1 1 1 1 0 1 2 0 2 2 0 0 0 1 2 0 2 1 0 0 0 2 1 1 0 0 0 0 1 0 2 0 0 0 0 0 0 1 0 0 1 0 1 1 0 2 0 0 0 1 1 1 0 0 1 0 0 0 1 0 0 0 2 0 1 1 1 0 1 2 0 1 1 1 0 1 0 0 0 0 0 0 0 0 0 0 0 1 1 0 2 0 0 0 0 1 0 1 1 0 0 0 0 0 0 1 1 0 0 0 0 0 0 0
21 0 1 0 0 0 1 2 2 1 0 0 0 0 0 0 0 1 1 0 2 2 0 1 1 1 1 2 2 0 2 1 2 2 0 2 0 2 0 0 1 0 0 2 2 1 1 0 0 2 0 0 2 0 0 1 1 1 2 0 2 0 1 0 0 0 0 0 0 0 0 0 2 0 0 2 2 0 1 1 0 2 2 1 1 0 1 1 2 2 1 1 1 0 2 2 2 2 1 1 1 0 0 0 1 0 1 1 1 1 0 2 1 2 2 0 0 0 1 1 1 0 2 0 2 0 2 1 1 0 1 1 1 0 0 0 1 0 0 0 0 0 1 0 1 0 0 0 2 2 0 0 0 1 0 0 1 1 0 0 2 2 0 2 1 2 2 1 0 2 0 0 1 1 1 0 2 1 0 1 1 2 1 1 2 1 2 1 1 2 0 2 1 1 0 2 0 0 0 0 1 0 0 2 2 0 2 0 1 0 0 2 1 0 0 0 0 1 2 1 2 1 0 1 0 1 0 2 1 1 0 0 1 1 0 1 0 2 0 1 0 1 2 0 0 2 0 0 0 0 0 2 1 0 0 0 1 0 0 0 0 0 0 1 1 0 1 0 0 0 0 1 2 2 0 1 0 2 2 0 0 0 2 2 1 1 2 1 1 2 0 0 0 1 1 0 0 0 0 0 0 0 2 2 2 0 2 1 0 0 0 1 0 1 1 0 0 0 1 0 0 2 0 1 2 0 0 1 1 1 0 0 0 2 0 1 0 2 0 0 0 0 1 1 0 0 2 1 0 1 0 0 1 2 1 0 0 2 0 1 1 1 2 0 2 0 0 2 2 0 2 2 1 1 1 0 1 1 0 0 1 1 2 0 0 1 1 0 0 0 1 2 1 0 2 0 1 0 0 0 0 0 2 2 2 2 2 1 0 0 0 0 0 2 0 2 0 0 0 0 0 1 0 2 2 2 1 0 0 0 1 0 0 0 1 0 0 0 0 0 1 0 0 1 1 1 1 0 0 1 1 0 0 2 1 0 1 2 2 2 2 0 1 0 1 2 0 1 1 1 1 1 2 0 1 1 1 1 0 1 0 2 0 1 0 1 0 0 2 1 0 2 0 2 0 0 1 1 1 1 1 0 1 1 1 1 2 1 1 0 1 0 0 0 0 0 0 2 0 1 1 1 2 1 0 2 0 1 1 1 1 0 0 0 0 0 2 1 1 0 0 0 0 0 0 1 0 0 2 0 0 0 0 0 2 0 2 0 0 0 0 0 0 1 1 1 0 1 1 0 0 0 1 0 0 0 1 1 1 1 2 0 1 0 1 0 0 0 1 0 1 0 0 0 0 0 0 1 0 0 1 1 1 1 1 1 2 1 0 2 1 0 0 1 0 0 0 0 0 0 0 0 0 1 0 0 1 2 0 0 1 1 0 0 0 0 0 0 2 0 2 0 0 1 2 0 2 0 1 0 0 2 1 1 0 1 0 1 1 0 0 0 2 2 0 2 1 1 0 0 2 0 2 0 0 0 0 1 1 2 0 0 2 1 0 1 1 1 1 1 1 0 0 0 2 2 2 2 2 2 0 2 0 1 0 2 1 2 0 0 0 0 0 0 0 0 0 1 1 1 0 0 0 2 1 0 0 0 0 0 0 0 0 0 0 0 1 0 1 1 0 1 1 1 0 0 1 0 0 0 0 0 0 0 0 1 2 0 1 0 0 1 2 0 2 0 0 2 1 1 0 0 0 1 1 1 0 0 2 0 0 0 0 0 0 1 0 2 0 1 1 2 2 2 2 0 0 1 0 0 1 0 0 0 1 1 1 1 0 1 1 0 0 0 1 1 1 1 0 0 0 0 0 2 2 0 1 1 1 2 1 1 1 1 1 1 0 0 0 0 0 0 0 0 0 0 0 0 0 0 2 0 1 1 1 0 1 0 0 0 0 0 0 0 0 0 0 0 2 0 2 0 2 1 1 0 0 1 1 1 1 1 0 0 0 0 0 1 0 2 2 2 0 0 2 0 2 1 1 0 0 1 0 0 2 1 1 1 0 0 0 0 0 0 0 0 2 1 2 1 0 1 0 0 0 1 1 1 0 0 2 2 1 2 1 0 0 0 0 1 0 1 1 1 1 1 1 1 0 2 2 0 2 0 0 0 0 2 0 2 1 1 0 1 1 0 1 0 0 0 0 0 0 0 0 0 2 0 1 0 0 1 0 0 0 0 0 0 0 0 0 0 0 1 0 0 0 1 0 0 2 1
22 0 1 1 1 0 1 2 1 2 0 0 0 1 0 0 0 0 0 1 1 1 0 0 2 0 0 2 2 0 2 0 1 1 2 0 2 2 0 0 1 0 0 1 2 0 0 0 2 0 0 0 0 1 0 2 0 0 1 2 0 0 0 2 1 0 1 1 0 0 0 2 2 0 1 2 2 0 2 0 1 1 2 1 1 0 0 2 2 2 2 1 1 1 1 1 1 0 0 0 0 0 1 1 0 0 2 1 1 1 0 2 1 2 2 0 0 0 1 2 2 0 1 1 1 0 1 0 1 0 0 1 0 0 0 0 0 1 0 0 1 0 0 0 1 0 0 0 1 1 1 1 0 1 0 0 0 0 0 0 1 0 0 2 1 2 1 2 0 2 0 1 0 2 0 0 1 0 0 1 1 2 0 0 1 0 1 1 1 2 0 2 2 1 2 1 0 0 0 0 0 1 0 2 2 0 2 0 2 0 0 1 1 0 0 1 1 0 1 0 2 1 0 2 0 0 1 1 0 0 0 0 1 1 1 1 0 1 1 1 1 0 2 0 1 2 1 1 1 0 0 0 1 0 1 1 1 1 1 1 0 1 0 0 0 0 0 0 2 2 0 1 1 2 0 0 0 1 1 1 1 1 1 2 0 1 1 2 1 2 0 1 1 0 2 1 1 1 0 0 0 0 1 1 1 0 0 1 0 1 0 2 0 2 2 0 1 1 1 1 0 0 1 1 2 0 1 1 0 0 0 0 0 2 0 0 0 0 2 0 0 0 2 2 0 1 1 0 1 1 0 1 2 2 1 0 1 0 0 1 1 1 1 0 1 1 0 2 1 1 1 1 1 1 1 0 2 1 1 0 0 0 1 0 0 2 2 1 1 0 0 1 1 0 2 1 1 0 1 1 0 1 1 2 1 0 0 0 0 0 0 0 0 1 1 2 0 0 0 0 0 1 0 2 1 1 1 0 0 1 1 1 0 2 0 0 1 2 0 1 0 2 0 1 0 2 2 0 1 2 0 1 1 2 1 1 0 2 2 2 1 1 0 0 0 2 0 2 2 2 2 2 1 1 2 0 2 2 0 1 0 1 0 1 1 1 1 0 0 1 1 1 0 1 0 0 2 2 2 0 1 1 1 1 2 1 1 1 2 0 0 0 0 0 2 0 0 2 0 1 1 0 1 0 1 1 0 1 0 1 0 1 0 0 0 1 1 0 2 2 1 1 1 1 2 1 0 0 2 0 0 0 0 1 2 0 1 2 1 1 0 1 0 2 1 1 1 1 1 0 1 0 1 0 0 0 1 1 1 1 1 0 2 0 2 0 2 1 0 0 1 1 0 1 0 0 0 1 0 0 1 1 0 1 1 2 0 2 0 2 1 0 1 1 1 1 1 0 0 0 0 0 0 0 0 0 2 2 0 0 0 1 1 1 1 0 1 0 2 0 2 0 0 0 2 0 1 0 0 0 1 2 1 1 2 0 0 0 1 0 0 0 2 1 1 1 0 0 1 0 1 0 0 0 0 1 1 0 2 2 1 1 1 0 0 1 0 1 0 1 0 1 0 0 1 0 1 2 1 2 0 1 0 1 1 1 1 2 0 0 0 0 0 0 0 0 0 2 1 2 0 1 0 2 0 0 0 1 1 1 0 1 0 0 0 2 1 0 1 1 1 1 0 0 0 1 1 0 0 0 0 0 0 0 0 0 0 0 1 0 0 0 2 0 1 0 0 2 1 2 0 1 0 0 0 0 0 0 1 0 0 0 0 1 1 2 2 1 1 2 0 1 2 2 1 1 1 1 0 2 0 0 0 0 0 1 2 0 0 2 2 0 1 1 1 2 1 2 1 1 1 1 0 2 2 0 1 2 1 2 0 2 1 1 0 1 0 1 1 0 1 0 0 0 0 0 0 1 1 0 1 0 1 1 0 0 2 0 0 0 0 0 0 0 1 0 1 1 2 1 1 0 1 0 1 0 0 0 1 2 1 0 0 0 0 0 1 1 1 0 0 2 0 0 2 0 2 2 1 0 0 0 0 0 2 1 1 2 1 1 1 1 0 1 2 1 2 1 2 1 0 1 0 2 1 1 2 1 0 0 1 1 0 2 0 0 0 1 1 0 0 1 0 0 0 1 1 0 0 0 2 0 1 0 2 0 1 2 1 1 0 0 0 0 1 1 1 0 1 1 0 0 0 0 0 1 1 0 0 0 0 2 0 0 0 0 0 0 1 0 0 0 0 1 1 0 1 0 0 0 0 0
23 0 1 0 0 0 1 1 0 2 0 0 1 2 0 1 0 0 0 1 1 1 1 1 1 1 1 2 2 0 2 1 1 1 1 2 1 1 0 0 0 0 0 0 2 0 0 0 1 1 1 0 1 0 1 1 0 0 0 1 0 0 0 0 1 1 0 0 0 0 0 0 2 0 1 2 2 0 2 1 0 2 2 2 2 0 1 2 2 2 2 2 2 1 1 1 1 2 0 0 0 0 2 2 0 0 2 1 1 1 0 1 0 0 0 0 0 1 2 1 1 0 2 1 1 1 1 0 0 0 1 1 0 0 1 1 0 0 0 0 2 0 0 0 1 0 1 0 0 0 0 0 0 0 0 0 1 1 1 0 0 1 0 1 0 1 0 1 0 2 0 0 0 2 2 0 2 0 0 0 0 1 0 0 0 0 2 2 0 1 1 2 0 0 0 1 2 0 0 0 0 0 1 0 2 0 2 0 1 0 0 0 2 0 0 0 0 2 1 1 1 0 1 2 0 0 1 1 1 0 0 0 0 0 1 1 0 0 0 0 0 0 1 1 0 1 0 0 0 0 0 1 1 0 0 0 0 0 0 0 0 0 0 0 0 0 0 0 1 1 0 1 2 2 0 0 0 2 2 2 2 0 1 2 0 1 1 0 0 2 0 1 0 0 1 0 1 1 0 1 1 0 1 1 1 0 0 0 1 1 0 2 0 0 1 0 1 0 0 0 0 2 2 1 2 0 1 0 1 1 0 1 1 1 0 0 0 1 1 0 0 0 1 1 1 0 2 1 0 0 0 0 2 2 0 0 1 0 0 1 1 1 2 2 2 2 0 2 1 1 1 1 0 0 0 0 1 1 1 0 2 0 1 0 0 1 1 0 0 0 0 0 2 0 2 2 0 0 1 1 0 1 1 1 1 1 2 1 0 0 1 0 0 1 0 1 1 0 0 0 0 2 1 1 0 1 0 1 0 1 0 0 0 0 0 0 0 2 0 0 0 1 0 2 1 1 1 0 0 1 0 1 1 1 1 0 1 2 2 2 0 0 0 0 0 1 1 1 1 0 0 0 2 0 1 1 0 1 0 1 0 2 0 0 1 0 1 0 2 0 0 2 0 1 1 1 2 1 1 1 1 1 2 1 1 1 1 1 0 0 0 0 0 1 1 1 0 2 0 2 2 0 2 0 1 2 1 0 1 1 0 1 0 1 2 1 2 0 1 1 2 2 1 1 1 1 0 1 0 1 0 1 0 2 1 1 0 2 0 1 0 0 0 1 0 0 1 2 2 0 0 1 1 0 1 0 1 2 2 2 2 0 1 0 1 0 0 1 1 1 1 1 0 0 0 0 1 1 0 0 1 1 1 1 2 2 1 2 0 2 1 0 0 0 0 0 0 0 0 0 0 0 0 0 0 0 1 1 0 0 1 0 0 0 0 1 2 1 2 0 0 2 0 1 2 0 2 0 2 0 0 2 1 0 2 2 0 1 1 0 0 0 1 2 0 2 2 2 0 0 1 1 0 0 1 1 1 0 1 1 1 2 1 0 0 1 0 0 0 1 0 1 0 1 0 0 1 2 1 2 0 1 0 1 2 1 1 1 1 0 0 0 0 1 0 1 1 2 1 2 0 0 0 2 0 0 1 0 1 0 0 0 0 1 0 1 1 0 1 1 1 1 0 0 0 0 0 0 0 0 0 0 0 0 0 1 1 0 1 0 0 0 2 0 1 0 1 2 2 2 0 1 0 0 0 0 0 0 0 1 0 0 1 1 2 1 1 2 2 2 0 0 2 2 2 0 0 1 0 1 0 0 0 0 1 1 1 0 0 2 2 1 2 2 2 2 0 2 2 1 1 2 0 1 0 0 0 1 1 2 1 1 1 1 0 0 0 0 1 0 0 1 0 0 0 0 0 2 1 1 1 0 1 1 1 0 1 1 0 0 0 0 0 0 0 0 1 0 0 2 1 0 2 0 2 1 0 1 0 1 2 0 0 0 0 1 1 0 1 0 0 0 0 0 2 0 2 2 1 0 0 0 0 1 2 2 0 1 0 0 0 2 0 0 2 2 1 1 2 1 0 1 0 1 0 1 1 1 1 1 1 1 0 2 0 0 0 1 1 0 0 2 1 0 0 1 0 0 0 1 1 0 2 0 1 0 0 1 0 1 1 1 1 0 0 0 0 0 0 0 0 0 0 1 1 1 1 0 2 1 1 0 0 2 0 1 1 1 0 1 1 0 0 1 1 0 0 0 0 0 2 0
24 0 1 0 0 0 0 2 2 1 0 1 0 0 0 0 0 1 1 1 1 1 0 0 2 0 1 2 2 0 2 1 1 1 1 0 2 2 0 0 1 0 0 1 2 1 1 0 1 1 1 0 1 1 1 1 1 0 1 1 0 1 0 1 1 1 1 0 0 0 0 0 2 0 2 2 1 0 1 0 1 2 2 1 1 0 0 0 1 2 0 0 1 1 0 1 0 1 0 1 2 0 1 1 1 1 2 1 1 1 0 1 0 0 1 1 0 0 2 0 2 2 1 1 1 1 1 0 1 0 0 0 1 0 0 0 1 0 0 0 0 0 0 0 0 0 0 0 1 1 1 1 0 2 2 0 1 0 0 1 1 0 0 2 1 2 1 0 0 0 2 2 0 2 0 0 2 0 0 0 0 0 1 1 1 1 2 1 1 1 1 2 2 1 1 2 0 0 0 0 2 0 0 1 2 0 1 1 0 0 1 0 2 0 0 0 0 1 2 1 2 0 0 2 0 0 0 1 1 0 1 1 0 0 2 0 0 1 0 0 2 0 2 1 0 1 0 1 1 1 1 1 1 0 0 0 1 0 0 0 1 0 0 0 0 0 0 0 1 0 0 0 0 1 0 0 0 2 2 0 0 1 1 2 0 0 0 1 0 2 0 0 0 0 1 0 0 2 0 2 0 2 2 2 2 1 0 0 0 1 0 2 0 2 2 0 1 1 1 1 0 0 2 2 1 0 0 1 1 1 0 1 0 1 0 0 0 1 1 0 0 0 2 1 0 1 0 0 1 0 0 0 1 1 0 1 1 2 0 1 1 1 2 1 1 0 0 2 2 0 2 2 0 0 1 0 2 1 0 0 1 0 1 0 0 0 0 0 0 0 1 2 0 0 2 0 0 0 1 1 0 1 1 1 0 0 1 0 0 0 0 0 0 0 1 1 1 1 0 0 0 1 0 2 0 0 0 1 0 1 1 1 0 0 1 0 0 0 0 0 2 0 0 1 2 2 1 0 0 2 0 1 1 2 2 1 1 2 2 1 0 0 0 0 0 1 1 1 1 0 0 0 1 2 1 0 0 1 0 0 0 1 0 0 0 1 0 1 1 0 0 2 0 1 0 1 1 1 1 1 1 1 1 1 1 1 1 1 1 0 0 0 0 0 1 1 0 2 0 1 1 1 2 2 0 2 0 1 0 1 1 0 0 0 1 0 1 0 2 2 1 1 1 1 1 2 0 0 2 0 0 0 0 2 2 0 0 1 0 1 0 0 1 1 0 0 0 2 1 1 1 1 0 1 1 0 2 2 2 2 2 0 1 0 1 0 0 1 0 1 1 1 1 0 0 0 0 0 0 0 0 2 0 2 2 2 0 1 0 0 0 0 1 1 1 1 1 0 0 0 0 0 0 0 0 0 2 1 0 0 0 1 0 0 0 1 2 2 2 0 1 0 0 1 2 0 2 0 1 0 0 1 1 1 1 1 0 0 1 0 0 0 1 2 0 2 1 1 0 2 0 0 0 1 1 0 2 0 1 1 1 2 2 0 0 1 2 1 1 1 0 1 0 0 0 0 1 1 1 1 0 2 0 2 2 2 0 2 0 0 0 0 0 0 0 1 0 0 0 0 0 0 1 2 1 1 2 0 1 1 0 1 0 1 0 1 1 1 1 2 2 2 1 1 0 0 2 1 1 1 1 1 0 0 0 0 0 0 1 0 0 0 2 1 0 0 0 1 1 2 0 0 0 1 0 0 0 0 2 0 1 1 1 0 2 1 1 1 0 2 0 2 2 2 2 0 0 1 0 1 1 0 0 0 1 0 1 0 0 2 1 0 1 1 1 2 1 1 1 0 0 0 0 2 2 0 0 0 1 2 1 2 1 0 0 0 0 0 1 0 1 0 0 0 0 0 0 0 0 0 1 0 1 2 0 1 1 0 1 1 0 0 0 0 0 2 1 0 2 0 1 0 1 0 1 1 0 2 1 1 1 1 0 0 0 0 1 0 2 0 0 0 0 0 1 0 1 1 0 0 1 0 0 1 2 1 1 1 0 1 0 1 0 0 0 1 1 0 2 0 0 0 0 0 1 1 0 1 0 0 2 1 0 2 0 0 0 1 2 1 0 0 2 0 1 2 0 0 0 1 1 0 2 0 0 0 0 2 0 1 2 0 0 0 2 0 2 0 0 0 0 0 0 0 0 1 1 0 1 0 0 1 0 0 0 0 0 1 0 2 1 0 0 0 0 0 1 0 1 0 1 0
25 0 0 0 0 1 1 0 2 0 0 1 1 1 0 0 1 0 0 1 0 0 0 0 2 0 0 2 2 0 2 1 0 1 1 0 2 2 0 0 0 0 0 0 2 0 0 0 1 1 0 0 1 0 1 1 0 1 1 0 2 0 0 2 0 1 1 0 0 0 0 1 2 0 1 2 2 0 2 1 0 1 2 1 1 0 1 1 1 1 0 0 1 0 0 2 0 0 0 0 0 0 1 1 1 1 2 1 1 1 0 2 1 2 2 1 1 0 2 0 1 2 2 0 1 0 1 0 1 0 0 0 0 0 0 0 0 0 0 0 1 0 1 0 0 1 0 0 1 1 0 0 0 0 0 0 0 1 0 1 2 0 0 2 0 2 2 1 0 2 0 0 1 1 1 0 2 0 0 0 0 1 1 1 1 1 1 1 0 0 1 2 2 0 2 2 0 0 0 0 0 0 0 1 2 0 2 1 0 0 0 1 1 0 0 0 0 0 1 1 1 0 1 2 0 0 0 2 1 1 0 0 0 0 1 0 0 2 0 1 0 0 2 0 0 1 0 0 0 0 0 2 1 0 0 0 0 0 0 0 0 0 0 1 0 0 0 0 1 1 0 0 0 2 1 1 0 2 2 2 2 0 1 1 0 0 1 2 1 2 0 1 0 0 2 0 1 1 0 1 0 0 1 1 0 2 0 0 0 1 0 2 0 2 2 0 0 0 2 2 0 0 1 0 2 0 0 2 0 0 0 2 1 1 0 0 0 2 0 0 0 0 1 2 0 1 1 1 1 1 1 0 2 2 2 0 0 0 0 1 2 2 2 2 0 0 0 2 1 1 1 1 1 1 2 0 1 1 0 1 1 1 2 0 0 1 1 0 0 1 0 1 0 0 2 0 0 0 1 1 0 1 0 2 2 1 1 1 1 1 1 1 1 0 1 1 1 0 0 0 0 0 0 1 1 1 0 0 0 0 0 0 0 1 1 0 1 0 0 0 2 0 0 0 1 1 1 1 1 0 0 1 0 1 2 1 1 1 1 1 1 1 0 0 1 1 1 2 2 0 0 0 2 1 1 1 1 2 0 1 0 1 0 1 1 1 1 1 0 0 1 1 1 2 1 0 2 0 1 0 0 0 1 1 1 0 2 0 1 0 0 0 0 0 0 2 1 1 0 1 1 1 2 1 1 2 0 1 0 1 1 0 0 1 0 1 1 0 2 2 0 0 1 0 1 1 1 1 1 0 1 0 0 1 2 0 1 0 0 0 0 0 1 1 0 0 1 2 2 0 0 2 0 0 0 0 0 0 1 0 1 0 2 0 2 0 0 0 2 1 0 0 0 0 1 0 0 2 0 0 1 0 0 2 2 2 1 0 1 0 0 0 0 0 0 0 1 0 0 0 0 0 0 0 0 2 0 2 0 0 0 0 0 0 0 0 2 1 2 0 0 1 0 1 1 0 1 0 1 0 1 2 1 1 0 2 0 0 0 0 0 0 1 1 1 1 1 0 1 0 1 1 1 0 1 0 2 0 2 1 1 0 2 1 1 1 1 1 0 1 0 1 0 1 0 0 1 2 1 1 0 1 0 0 2 0 2 1 0 0 1 0 0 0 0 1 0 0 0 0 0 0 1 2 0 1 1 0 0 0 0 1 0 0 0 1 0 1 0 1 0 0 1 1 0 1 2 1 0 0 0 0 0 0 0 0 1 0 2 0 0 0 2 1 0 1 1 2 2 2 0 0 2 1 0 0 0 0 2 0 1 0 1 0 1 1 1 2 1 2 0 1 2 1 1 0 0 1 0 0 0 0 0 0 1 1 2 1 1 1 1 0 1 1 1 2 0 2 2 1 1 1 0 2 1 0 1 1 0 2 1 2 2 0 0 0 0 0 0 0 0 0 0 0 0 0 0 1 1 0 2 1 0 2 0 0 0 2 0 0 1 0 0 0 0 0 0 0 1 1 0 0 1 0 2 0 1 1 1 1 1 1 1 0 0 1 0 2 0 2 2 1 0 1 1 0 2 2 0 0 0 2 0 0 2 2 0 1 0 1 0 1 0 0 2 1 1 2 2 0 2 0 0 0 0 1 1 0 1 0 2 2 0 1 0 0 0 1 1 0 0 1 2 0 1 1 0 1 0 1 2 0 2 0 1 0 1 1 0 1 1 0 0 1 1 0 1 0 0 0 1 0 0 0 0 2 0 0 2 1 1 0 0 1 0 1 1 1 0 1 0 0 0 1 0 0 0 0 0 0 1 1
26 0 0 0 0 2 2 2 1 1 0 1 1 1 0 0 1 2 0 2 0 0 0 0 2 0 0 1 2 1 1 2 0 1 1 1 1 1 0 0 0 0 0 1 1 1 0 0 0 1 0 0 0 1 1 1 0 0 0 0 0 0 1 0 0 1 1 0 0 0 0 1 2 0 1 2 2 0 1 1 0 2 2 1 1 0 0 0 1 2 0 1 1 0 1 1 1 2 0 2 1 0 1 0 0 0 2 1 1 1 0 2 1 2 2 1 1 0 2 0 1 2 1 1 1 1 1 0 0 0 0 0 0 0 0 0 0 0 0 0 0 0 1 0 1 0 0 0 1 1 0 0 0 1 1 0 1 1 0 1 2 0 0 2 1 0 0 1 0 2 0 0 1 1 1 0 1 0 0 2 2 2 1 1 2 1 2 2 1 0 1 2 2 0 2 2 1 0 0 0 0 1 0 2 2 2 2 0 0 0 1 1 1 0 0 0 0 2 2 0 2 1 0 2 0 0 0 1 0 1 1 1 0 0 1 0 0 0 1 1 1 0 2 0 0 2 0 0 0 0 0 1 1 0 0 0 0 0 0 0 0 1 0 1 1 0 0 0 2 0 0 1 0 2 0 0 0 2 2 1 1 0 2 1 0 2 2 0 0 2 0 0 1 0 2 1 1 0 0 0 0 0 0 0 0 0 1 0 1 1 1 2 0 2 2 1 0 1 0 0 1 0 0 1 2 0 0 2 0 0 0 1 1 2 1 1 1 2 0 0 0 0 2 1 0 0 1 1 0 1 0 1 1 1 0 1 1 1 0 2 2 2 2 0 2 0 1 1 2 0 2 2 2 2 0 0 1 2 0 0 0 1 0 0 0 0 1 1 1 0 0 1 0 0 2 0 0 0 1 0 0 0 2 2 1 1 1 0 0 0 1 0 0 1 1 2 0 0 0 0 0 0 1 1 1 1 0 1 0 0 1 0 1 0 0 0 0 1 0 0 2 0 0 0 0 1 2 1 1 2 0 1 1 1 0 0 0 2 2 1 1 0 1 1 0 1 1 2 2 1 1 1 1 1 0 0 0 2 1 0 0 2 0 0 0 0 0 1 1 1 1 2 0 1 0 0 1 1 1 0 1 0 1 0 0 1 2 1 1 0 1 0 0 0 0 2 0 2 0 0 0 2 2 0 1 1 0 1 0 1 1 1 0 1 1 1 2 0 2 2 1 1 1 1 1 1 0 2 0 0 1 0 0 1 2 0 1 0 0 0 1 0 1 1 0 0 1 1 1 0 0 1 0 0 0 0 0 0 1 0 1 0 1 0 0 0 1 0 0 0 0 0 0 0 1 0 0 0 0 0 0 2 1 0 0 1 2 0 0 1 0 0 0 0 0 1 1 0 0 0 0 0 0 0 0 1 1 1 0 0 1 1 0 0 0 0 2 0 2 0 2 0 0 1 2 0 1 0 1 0 1 2 0 2 1 2 0 1 1 0 0 0 1 1 0 0 0 1 1 0 0 2 2 0 0 0 2 0 2 0 0 0 1 0 0 0 1 0 1 1 0 1 0 0 0 0 2 1 0 0 0 1 0 0 2 0 2 2 0 0 2 0 0 1 0 0 0 2 2 2 1 0 1 2 0 0 0 0 1 1 1 2 0 0 0 0 0 0 1 1 1 1 0 0 0 0 1 1 0 0 0 0 0 0 0 1 1 0 2 1 1 1 2 1 0 0 0 2 2 1 0 0 0 0 0 0 0 0 1 0 0 0 2 0 2 0 0 2 0 0 2 2 1 2 2 0 0 1 0 2 0 0 0 0 0 2 1 0 0 2 1 0 2 2 2 2 0 2 2 2 2 2 0 2 1 0 0 2 0 2 0 2 2 0 0 1 0 0 2 0 2 2 1 1 1 1 1 1 1 0 1 0 1 1 0 0 1 0 0 0 0 0 0 0 0 0 2 0 1 2 0 0 0 0 1 0 0 0 0 1 2 0 0 0 0 0 0 1 0 2 2 2 1 1 2 2 2 2 0 0 0 2 1 0 1 2 0 2 0 1 0 0 0 0 1 1 2 0 1 1 0 1 0 1 0 1 1 0 0 0 1 1 0 1 0 0 0 2 2 1 1 2 2 0 0 1 0 1 0 2 2 0 2 0 1 1 2 1 0 1 0 0 0 0 1 0 1 1 1 1 0 0 1 0 0 0 2 0 2 1 1 0 1 0 0 1 1 0 0 0 0 0 0 0 0 0 0 0 0 0 1 1
27 0 0 0 0 1 1 2 2 1 0 0 1 1 0 1 0 2 1 2 0 0 0 2 0 0 1 1 2 1 1 2 0 1 1 0 2 2 0 0 1 0 0 0 0 1 0 0 0 2 1 0 1 1 1 1 0 1 0 1 0 1 0 0 0 0 1 0 0 0 0 0 2 0 1 2 2 1 1 0 0 2 1 0 1 0 0 0 1 1 0 0 1 0 1 1 1 1 0 1 1 0 1 1 0 0 2 2 0 2 0 0 0 0 1 1 1 0 2 0 0 1 1 1 1 0 1 0 1 0 1 1 0 0 1 1 0 1 0 0 1 0 0 0 1 0 1 0 0 0 0 0 2 0 0 0 1 2 2 0 0 1 0 2 1 0 0 0 0 0 2 1 2 0 1 0 0 0 0 0 0 0 1 1 1 1 2 1 1 2 0 2 1 1 0 1 1 1 0 0 1 0 0 1 2 0 1 1 2 1 0 1 0 0 0 1 1 0 2 1 2 1 0 1 0 0 0 1 0 2 0 0 0 0 1 0 0 1 0 1 0 0 2 0 0 2 0 0 0 0 0 1 0 0 0 0 1 0 0 0 0 0 0 0 0 1 0 0 0 0 0 1 2 2 1 0 0 2 2 2 2 0 0 2 0 0 0 1 1 2 0 1 1 0 2 1 1 0 0 0 0 0 1 1 1 1 0 0 0 0 0 2 0 1 1 0 1 0 1 1 0 1 1 2 2 0 0 2 0 0 0 1 1 1 0 0 0 1 1 1 1 1 2 1 0 0 2 0 1 1 0 0 2 2 1 0 1 0 0 1 2 2 2 1 2 2 0 2 0 2 0 0 1 1 2 1 1 0 0 0 2 0 1 0 0 1 1 0 0 0 0 1 0 0 2 0 0 0 0 0 0 0 0 1 1 1 1 0 0 0 0 0 0 1 1 2 0 0 0 0 0 0 1 0 0 0 0 1 0 0 1 0 0 0 0 0 1 1 0 0 1 1 0 0 0 1 2 1 1 2 0 0 1 1 1 0 0 2 2 2 2 0 1 1 0 1 1 1 1 0 0 0 2 2 1 0 1 1 0 0 1 1 0 1 0 0 0 0 0 0 1 1 1 1 0 1 0 0 0 1 2 1 2 2 2 0 2 2 0 0 0 0 0 0 1 1 1 2 0 0 1 2 2 0 1 2 1 1 0 2 0 0 0 0 1 1 2 0 2 2 1 1 1 1 2 0 0 1 1 0 0 0 0 2 2 0 0 0 0 1 0 0 2 2 0 0 2 1 1 0 1 1 0 0 0 0 0 1 1 1 2 0 2 0 2 1 1 2 0 0 0 0 0 0 0 0 0 0 0 0 0 1 0 2 2 2 0 1 0 1 0 0 0 0 0 0 1 0 0 0 0 0 0 1 1 0 1 2 0 0 0 1 1 0 0 1 2 1 2 0 1 1 0 0 2 0 1 0 1 0 0 0 1 1 2 2 0 1 1 0 0 0 0 0 0 0 1 0 0 1 1 0 0 0 0 1 1 0 2 0 1 0 2 0 0 1 1 0 0 2 0 0 0 1 1 1 2 2 0 2 0 1 0 0 1 1 1 2 0 0 0 0 1 0 0 1 0 1 1 1 1 0 0 2 0 0 0 1 1 1 0 1 0 0 0 0 1 2 0 2 0 0 0 0 0 0 1 0 0 0 0 0 0 0 0 0 0 0 1 0 0 0 2 0 0 0 0 0 0 2 0 0 0 0 0 0 0 0 2 0 0 0 1 1 2 1 1 1 1 2 0 1 2 1 0 1 0 1 0 2 0 0 0 0 0 0 0 0 0 1 1 0 1 1 1 2 0 2 2 2 2 2 0 2 2 0 2 2 0 1 0 2 2 0 0 0 0 0 0 0 0 0 2 1 2 1 1 1 1 1 1 0 0 2 0 0 0 1 0 0 0 0 0 0 0 2 1 0 1 1 0 0 0 0 1 0 0 0 2 1 1 0 0 0 0 1 1 1 0 2 2 0 0 0 2 0 2 2 0 0 0 2 1 0 2 1 1 0 0 0 0 0 0 0 0 0 2 0 0 0 0 0 0 0 0 0 0 0 0 0 1 1 0 2 0 0 0 1 1 0 0 1 2 0 2 1 0 1 0 0 1 0 2 1 1 0 2 2 0 2 2 0 0 1 1 0 1 0 1 0 0 0 0 0 0 1 1 0 1 0 0 1 0 1 0 0 0 1 0 0 0 1 0 1 1 0 0 0 0 0 1 1
28 0 1 0 0 0 0 2 2 1 0 0 0 0 0 0 0 1 1 1 1 1 0 0 2 0 0 2 2 0 2 0 2 1 0 1 1 2 0 0 2 1 0 0 2 0 1 0 0 2 1 0 0 0 1 1 1 0 2 0 0 0 0 2 1 1 1 0 1 1 0 1 2 1 1 2 2 0 2 1 0 1 1 0 1 0 0 0 2 2 0 0 0 0 1 1 1 1 0 0 0 0 0 0 1 1 2 2 1 2 0 1 0 1 1 0 0 0 0 2 2 0 2 0 1 0 1 1 1 0 0 0 1 0 0 0 1 1 0 0 0 0 0 0 0 1 0 0 0 0 0 0 0 1 0 1 1 1 0 0 1 1 0 2 1 2 2 0 0 0 1 1 0 2 0 0 2 0 0 1 1 1 1 2 1 1 2 1 0 2 0 2 0 0 0 1 1 0 0 0 1 0 0 1 2 1 2 1 1 1 0 1 0 0 0 2 1 0 1 0 1 1 1 1 0 1 1 1 0 1 0 0 0 0 1 1 0 2 0 2 0 0 2 0 0 1 1 1 1 0 0 0 1 0 0 0 0 0 0 0 0 0 0 2 1 0 1 1 1 1 0 0 1 2 0 0 0 2 2 0 0 1 1 1 0 1 1 2 0 2 0 0 1 0 2 1 0 1 0 1 0 1 1 1 1 0 0 0 0 1 0 1 0 1 1 0 0 1 0 0 2 2 0 1 2 0 0 0 1 0 0 1 0 2 1 1 1 1 1 1 1 1 1 2 0 0 2 0 0 1 0 1 2 2 1 0 0 1 0 2 2 2 2 2 2 0 0 2 2 0 2 2 0 0 1 0 2 1 0 0 0 1 0 0 0 1 0 0 0 0 0 1 0 0 2 1 1 1 0 0 0 2 1 2 1 0 0 2 0 0 1 0 0 0 1 1 1 0 1 0 2 1 0 2 0 0 0 1 0 1 1 0 0 1 0 1 0 1 0 0 2 0 0 0 0 2 1 0 0 0 0 2 0 1 0 0 0 2 2 2 2 0 0 0 0 1 1 2 2 1 1 1 1 1 1 1 1 2 0 1 1 1 0 0 0 0 0 1 1 1 0 2 0 2 1 0 1 0 0 2 2 1 1 1 1 1 1 1 1 0 1 0 0 0 0 1 0 2 0 0 0 2 1 1 0 1 0 1 0 1 1 0 0 1 1 0 1 0 1 2 1 1 0 0 2 1 0 1 0 1 0 1 1 2 2 0 0 2 2 0 0 2 0 1 1 1 0 0 0 0 0 0 1 0 0 0 1 1 1 1 1 0 2 0 1 1 2 0 1 1 0 0 2 0 0 0 1 2 0 2 0 2 0 2 2 2 0 2 0 2 1 1 0 1 0 0 0 0 0 0 0 0 0 0 0 1 0 1 0 0 0 1 0 0 0 0 1 0 1 1 1 0 0 0 1 0 1 0 1 0 1 0 0 0 1 2 0 1 0 1 1 0 1 0 1 0 1 2 1 1 0 1 0 1 1 0 2 0 1 1 2 1 2 1 1 2 1 0 1 2 0 0 1 1 0 0 2 2 2 2 0 2 0 1 2 1 0 2 0 0 0 0 0 1 0 0 1 1 1 1 0 0 1 2 1 1 2 1 1 1 1 1 1 0 0 1 1 0 2 2 1 2 0 0 0 0 1 1 0 0 0 0 0 0 0 0 0 0 1 1 0 0 2 0 0 1 0 0 0 2 0 0 1 0 0 1 0 0 0 2 0 2 0 1 1 2 1 2 0 2 0 2 1 2 2 0 1 1 1 2 0 0 0 0 0 1 0 2 0 0 0 0 1 1 1 2 0 2 2 2 1 1 0 1 1 0 1 1 1 2 1 1 2 0 0 0 0 0 1 0 1 0 0 0 0 0 0 1 0 0 1 0 0 2 0 0 0 1 0 0 0 0 0 0 1 0 1 0 2 1 0 0 0 0 1 0 0 0 0 1 1 0 0 0 0 0 1 0 1 1 1 1 0 1 2 0 1 1 0 0 0 2 0 0 2 1 0 2 1 1 1 1 0 1 1 1 2 2 2 0 2 0 1 1 1 0 0 0 0 0 2 0 0 2 0 0 0 1 1 0 1 0 1 1 2 2 0 1 0 0 2 0 2 0 0 0 0 1 0 1 2 0 0 0 0 1 1 0 1 0 0 0 0 0 0 0 2 0 0 0 0 2 0 1 0 1 1 0 0 0 0 1 0 0 0 0 1 1 1 0 1 0
29 0 2 0 0 0 0 2 1 1 0 0 1 0 0 1 0 0 0 1 1 1 0 0 2 0 0 2 2 0 2 0 1 1 1 1 1 1 1 0 1 0 0 0 2 0 0 0 1 0 0 0 0 1 1 2 0 0 1 2 0 0 0 1 0 1 1 0 0 0 1 0 1 0 1 2 2 0 2 0 1 1 1 0 1 0 0 0 2 2 0 0 1 0 0 1 0 2 1 0 0 0 2 1 0 0 2 1 1 1 0 2 0 0 1 2 1 0 0 2 2 0 2 0 2 0 2 0 2 0 1 1 0 0 1 1 0 0 0 0 0 0 0 0 1 0 0 0 0 0 0 0 0 0 0 0 0 0 1 0 1 1 0 1 0 2 2 0 0 0 1 1 0 2 0 0 1 1 0 0 0 0 0 1 0 0 1 2 1 0 1 2 1 1 0 2 0 0 0 0 0 2 0 1 2 0 1 0 2 1 0 1 2 0 0 0 0 1 1 1 2 1 0 1 0 0 0 2 0 2 0 0 0 1 1 0 1 1 1 1 1 0 2 0 0 0 0 0 0 0 0 0 1 0 0 0 0 1 0 0 0 0 0 1 1 0 1 2 2 1 0 1 2 2 1 0 1 2 2 1 1 1 1 1 0 0 1 2 0 2 0 0 1 0 2 1 1 0 2 0 2 0 2 2 2 0 0 0 0 2 0 2 0 1 0 0 0 1 1 1 0 1 1 2 0 0 0 0 1 0 0 0 1 1 0 0 0 2 0 0 0 1 2 1 0 1 1 0 2 0 0 0 1 1 0 1 1 1 0 1 0 0 2 0 2 0 2 1 2 0 2 2 1 1 1 0 2 1 0 1 1 1 1 0 0 0 0 0 0 0 0 0 0 1 2 0 0 1 0 0 0 0 1 2 2 1 1 0 0 0 0 0 0 1 1 2 0 0 0 0 0 0 0 2 1 1 1 1 0 1 0 0 0 1 1 0 0 2 0 0 1 1 0 2 1 1 1 1 1 2 0 0 0 0 0 0 0 1 1 1 0 0 0 2 0 0 2 2 2 0 0 0 2 1 1 0 1 2 0 0 2 1 0 1 0 1 0 0 0 1 1 1 0 2 1 0 1 0 0 2 2 1 1 1 1 1 1 2 1 0 0 1 0 0 1 1 1 1 1 2 2 0 1 1 0 1 0 0 0 2 0 2 0 1 0 0 1 0 1 1 0 0 1 1 1 2 0 1 1 0 0 0 0 0 2 1 1 1 0 0 1 0 0 2 2 2 0 2 1 1 0 0 0 0 1 0 1 1 2 1 2 0 1 0 1 0 0 1 1 1 1 1 1 0 1 0 0 0 0 0 0 1 0 1 1 1 0 1 0 1 1 0 2 2 1 1 1 0 0 0 0 0 0 2 0 0 0 0 0 0 0 2 0 0 0 0 2 0 1 1 1 0 0 1 1 0 1 0 1 0 0 1 0 2 2 2 0 0 1 1 0 0 2 0 1 0 0 2 0 1 1 0 0 0 0 1 1 0 2 0 0 0 2 0 0 2 0 1 0 1 0 1 0 1 1 2 2 2 1 0 0 1 0 0 1 1 1 2 0 0 1 0 0 0 0 0 0 0 0 0 0 0 1 2 0 1 1 0 1 1 0 0 0 0 0 0 1 0 1 1 1 1 1 1 0 0 2 0 0 0 0 0 0 0 0 2 2 0 2 0 0 0 2 0 0 0 1 0 0 2 0 0 2 1 0 0 0 0 1 1 0 1 2 0 2 1 0 2 0 1 1 2 1 1 1 0 0 1 0 1 0 0 0 0 2 1 1 0 0 2 2 1 2 1 1 1 0 2 2 2 2 2 0 2 2 0 1 1 0 2 1 2 1 1 1 0 0 2 1 0 1 0 2 1 2 1 2 0 0 0 2 0 1 2 0 0 1 0 1 1 0 0 0 0 0 2 1 0 1 1 0 0 0 2 2 2 0 0 2 2 2 0 0 0 0 0 0 1 0 2 2 0 0 0 2 0 2 2 1 0 1 1 0 1 2 2 0 1 1 2 1 1 0 0 0 0 2 1 2 1 0 1 0 1 0 1 1 1 1 0 1 1 0 2 0 0 0 1 2 1 0 0 2 1 1 1 0 0 0 0 2 0 0 0 2 0 2 2 0 2 1 0 0 0 2 1 2 0 0 0 1 0 0 0 0 1 1 0 0 0 0 2 0 1 0 1 1 1 0 0 0 1 0 1 0 0 0 0 0 0 2 1
30 0 2 0 0 0 0 1 2 1 0 1 0 0 0 0 1 2 1 2 0 0 0 1 1 0 0 2 2 0 2 0 0 1 0 1 1 1 0 0 2 0 0 1 1 1 2 0 1 0 1 0 0 0 1 1 1 0 1 0 0 1 0 2 0 0 2 0 0 0 1 1 2 0 1 2 1 0 2 1 0 2 2 0 1 0 1 2 2 2 0 1 1 0 1 1 1 0 0 0 0 0 1 1 1 1 1 1 0 2 1 1 0 2 2 0 0 0 1 2 2 0 1 1 1 0 1 0 2 0 0 0 0 0 1 1 0 1 0 0 0 0 2 0 0 0 0 0 0 0 0 0 1 0 0 0 0 0 1 0 0 1 0 1 1 2 0 1 0 1 1 1 1 1 1 0 2 0 0 0 0 1 0 0 1 0 2 0 0 2 0 2 0 0 0 1 2 0 0 0 0 2 0 2 2 0 2 1 1 0 2 2 2 0 0 0 0 2 2 0 2 2 0 2 0 0 0 1 0 1 0 0 0 0 1 0 0 1 1 1 0 0 2 0 0 2 1 0 0 0 0 0 1 0 0 0 0 0 0 0 0 0 0 2 1 0 0 0 2 0 0 1 0 2 0 0 0 2 2 2 2 0 2 2 0 1 1 2 1 2 0 1 0 1 1 1 1 0 0 0 0 0 1 1 1 0 0 0 0 0 0 0 0 2 2 0 0 0 2 2 0 1 2 0 2 0 0 2 2 2 0 1 1 1 0 0 0 2 0 0 0 0 2 2 0 0 1 2 0 0 0 0 1 1 1 1 0 1 0 0 1 1 1 1 0 0 1 1 1 1 1 1 1 1 1 0 1 1 1 1 0 2 1 1 0 1 1 0 0 1 0 1 0 0 2 0 0 1 0 0 0 0 0 2 2 0 0 1 0 0 0 0 0 0 2 2 0 0 0 0 0 0 1 1 1 2 1 1 1 1 1 2 0 1 0 0 0 0 0 0 1 1 1 1 1 2 2 0 0 0 0 0 1 2 2 1 1 2 2 2 2 2 0 0 0 2 0 2 2 0 0 0 2 1 0 1 0 2 0 2 1 2 0 0 1 0 1 1 0 0 1 1 1 0 0 0 1 1 2 0 1 0 1 0 1 2 1 2 0 0 0 1 0 0 1 0 0 2 0 2 2 0 1 1 0 1 0 1 0 2 0 1 0 2 1 0 2 0 0 1 1 0 2 2 2 0 1 2 0 0 2 0 0 2 2 0 0 2 0 1 0 0 0 2 0 0 2 2 2 0 0 1 0 0 1 0 1 1 1 1 1 0 1 0 0 0 0 0 1 0 0 0 0 1 0 0 0 1 0 1 0 2 2 1 1 1 2 1 0 2 0 0 0 0 0 0 0 0 0 1 1 1 0 1 0 0 0 1 0 0 0 1 1 0 0 1 2 1 2 0 0 2 0 2 2 0 1 0 2 0 0 1 0 1 1 1 0 1 1 0 0 0 1 0 1 0 1 2 0 1 0 1 1 0 0 0 2 0 1 1 0 2 2 0 1 2 1 0 0 1 0 1 0 0 1 0 1 2 2 2 0 1 0 0 1 1 2 2 0 0 0 0 0 0 0 0 0 2 2 2 0 0 0 2 1 0 1 0 2 1 1 1 0 0 0 1 0 1 0 1 0 0 0 0 0 0 2 1 0 0 0 0 0 0 0 1 1 0 2 1 0 0 2 0 0 0 2 1 1 2 0 0 0 0 0 1 0 0 1 1 1 1 1 1 2 1 1 0 0 2 0 2 2 2 0 2 0 0 0 1 0 0 0 0 1 1 1 0 0 2 1 0 2 1 2 1 0 2 2 1 1 2 0 2 2 0 0 1 0 2 1 2 0 1 0 0 1 0 1 0 1 1 1 0 1 0 0 1 1 0 2 1 0 2 0 0 0 0 0 0 1 0 0 0 0 1 2 0 1 1 0 0 1 0 1 2 0 0 1 1 2 0 0 0 0 1 0 2 1 2 2 1 0 1 1 0 1 1 1 0 0 1 0 0 1 2 0 1 0 1 0 2 0 0 0 0 2 2 2 0 2 0 0 1 2 0 2 1 1 0 2 2 0 2 0 0 0 0 1 1 0 1 1 1 1 1 0 0 0 0 1 1 2 0 1 0 1 2 0 1 1 1 0 0 1 1 1 1 0 0 2 0 0 1 1 1 1 0 0 0 0 2 1 0 0 0 0 0 0 0 0 0 1 0 0 0 0 0 0 0 2 0
31 0 1 0 0 0 1 0 1 1 1 1 1 1 0 1 0 1 1 2 0 0 0 0 2 0 0 2 2 1 2 1 2 2 2 0 2 1 0 0 1 0 0 0 1 0 1 0 1 1 0 0 1 0 1 0 2 0 1 1 1 1 0 0 0 0 0 0 0 0 0 1 2 1 1 2 2 1 2 0 2 2 2 2 2 0 0 1 2 2 0 1 1 0 1 2 1 1 0 1 1 0 0 0 2 2 0 1 1 1 0 2 0 2 2 0 0 1 2 1 1 0 1 1 1 1 1 1 2 0 0 0 0 0 0 0 0 1 0 0 2 0 0 0 1 0 1 1 2 1 0 0 0 0 0 0 0 1 0 0 1 1 0 2 0 1 1 0 1 1 1 0 0 2 0 0 2 0 0 0 0 0 1 1 1 1 2 1 0 1 0 2 2 1 2 1 0 0 0 0 0 0 0 1 2 1 2 0 0 0 0 1 2 0 0 1 1 2 0 0 1 0 0 2 0 0 0 1 0 1 1 1 1 1 1 0 0 2 0 2 0 0 1 0 1 2 1 0 0 0 0 1 0 0 2 1 1 1 1 1 1 1 0 1 1 0 1 0 2 1 1 0 1 2 0 0 0 2 1 0 0 1 2 2 1 1 2 2 0 2 0 0 0 0 2 0 1 0 0 0 1 0 0 0 0 0 0 1 0 1 0 1 0 1 1 0 0 0 0 0 1 2 1 1 0 0 0 2 2 2 0 2 1 2 0 0 0 0 2 0 1 1 1 2 0 0 2 1 1 1 1 0 2 2 2 0 0 0 0 1 1 2 2 1 2 0 1 1 2 0 2 2 0 0 1 1 1 1 0 0 0 1 2 0 0 1 1 1 1 0 0 0 1 0 2 2 1 0 1 1 0 1 0 1 1 0 0 1 0 0 1 0 0 1 0 1 1 0 0 0 0 1 0 2 0 0 0 0 0 0 0 0 0 2 0 0 0 0 0 0 1 1 0 1 0 2 1 0 0 1 0 2 2 2 2 2 0 2 1 2 1 0 0 0 0 2 0 2 2 0 1 0 1 1 1 0 1 2 1 1 0 2 0 1 0 1 0 0 1 0 1 1 0 2 1 0 2 0 0 0 1 1 2 1 2 0 2 1 1 0 0 0 0 0 1 0 0 2 0 1 1 1 2 2 0 2 0 1 0 1 1 0 0 0 0 0 1 0 1 1 1 1 0 0 0 2 0 1 1 0 0 0 1 2 2 0 0 0 0 0 1 0 0 0 0 0 0 1 0 1 0 0 0 0 0 0 0 0 0 0 2 0 1 0 1 0 0 0 0 0 0 0 1 1 0 1 0 0 0 0 0 1 1 0 0 0 2 1 0 1 0 0 0 1 0 0 0 0 0 0 0 0 0 0 1 1 1 2 0 0 0 1 0 0 0 0 2 1 2 0 1 0 0 2 1 0 1 0 1 1 0 1 0 2 1 2 0 0 2 0 0 0 2 2 0 2 2 2 0 0 1 1 2 0 0 0 1 1 1 1 0 0 1 1 1 1 0 0 0 2 0 0 0 1 0 0 2 2 1 1 0 1 0 1 1 1 1 0 0 0 1 0 0 0 1 1 0 1 1 1 0 0 2 2 0 1 1 0 0 0 0 2 1 0 0 0 0 0 1 1 0 1 0 0 0 0 1 0 0 0 0 0 0 0 0 1 1 0 2 1 0 0 2 0 0 0 2 2 1 2 0 0 1 0 0 0 0 0 1 1 1 1 1 0 0 2 1 2 1 1 1 1 2 1 1 0 0 2 0 1 0 0 0 0 0 2 2 0 0 2 2 1 2 2 2 2 0 2 2 1 2 1 0 2 2 0 1 1 1 2 1 1 2 0 0 0 0 0 0 0 0 0 1 0 1 0 0 0 0 0 2 0 1 2 0 0 1 0 0 0 0 0 0 0 0 1 1 0 1 1 1 0 0 1 1 1 0 1 0 1 2 0 0 0 0 0 0 0 0 2 2 2 0 1 1 0 1 1 0 0 0 1 1 0 1 1 0 1 0 1 0 0 0 0 1 1 2 1 2 1 0 1 0 1 1 2 2 1 0 0 1 1 0 1 1 0 0 2 2 0 0 1 2 2 1 0 1 0 0 0 1 0 2 0 0 0 0 1 1 0 1 0 0 0 1 0 2 0 0 0 1 0 0 0 0 0 1 0 2 1 1 0 0 1 0 1 0 0 1 0 0 0 1 2 1 0 0 0 0 0 1 1
32 0 1 1 1 0 1 2 2 2 0 0 1 1 1 0 0 0 0 2 0 0 0 0 2 0 0 1 1 0 1 0 1 1 1 1 1 2 0 0 1 0 0 0 0 0 0 0 2 0 0 0 0 0 0 2 0 0 1 2 0 1 0 2 1 0 1 0 0 0 0 0 2 0 0 2 2 0 2 2 0 2 2 2 2 0 1 1 2 2 0 1 1 0 0 1 0 1 1 0 1 0 1 1 0 0 2 0 2 0 0 2 0 0 0 0 0 0 1 1 1 0 0 2 0 2 0 0 1 0 0 1 0 0 0 0 0 1 0 0 0 0 0 0 0 0 0 0 0 0 0 1 0 0 0 1 1 2 0 0 1 0 1 2 1 1 1 1 0 0 2 0 1 1 0 0 2 0 0 0 0 0 0 1 1 1 1 2 0 0 0 2 1 1 1 2 0 0 0 0 0 2 0 2 2 0 2 0 1 0 0 1 0 0 0 1 1 1 0 0 1 0 0 1 0 1 0 0 0 0 0 0 0 0 2 0 0 2 0 1 0 0 2 1 0 2 0 0 0 0 0 1 1 0 1 1 0 0 0 0 0 0 0 0 0 0 0 0 1 0 0 1 2 2 1 1 0 2 2 2 2 0 2 0 2 0 2 1 0 1 1 0 0 0 1 0 0 2 0 1 0 0 0 0 0 1 0 1 1 1 1 1 0 2 2 0 1 0 1 1 0 2 2 0 1 0 0 1 1 1 0 1 1 0 0 0 0 1 1 1 2 1 2 2 1 1 0 1 2 2 1 0 2 2 1 0 1 1 0 2 2 2 2 2 1 0 0 2 0 2 0 0 1 1 1 1 1 1 0 0 0 1 0 0 1 1 1 0 0 0 1 2 1 0 2 1 1 1 0 0 0 0 1 2 2 1 1 0 0 0 0 0 0 2 0 2 0 0 0 0 0 1 1 2 2 2 2 1 0 0 1 0 0 1 1 0 2 1 0 0 1 1 0 1 0 2 1 0 0 0 0 1 1 2 1 0 0 2 2 1 2 1 1 2 0 1 1 2 2 0 0 0 2 0 1 0 1 1 0 1 1 1 0 0 1 0 1 1 0 0 2 1 0 0 0 1 1 0 0 0 2 1 1 1 1 0 2 1 1 0 0 0 0 0 0 0 0 1 0 1 1 1 2 0 0 2 0 0 0 2 0 2 0 1 1 0 0 0 0 1 1 0 1 1 2 1 0 2 0 0 1 0 0 2 2 1 0 0 1 1 0 0 1 1 0 0 0 2 1 1 0 1 1 0 1 0 2 0 0 0 0 0 1 0 0 1 1 1 1 0 0 0 1 0 0 0 0 1 0 0 2 0 0 2 1 2 1 1 0 1 0 0 0 0 0 0 0 0 1 0 0 0 0 1 0 0 1 1 0 0 0 2 0 0 0 0 2 0 1 1 1 0 0 1 1 0 1 0 1 0 1 0 1 1 1 1 0 1 1 0 0 0 1 1 0 1 2 1 0 1 1 0 0 1 1 0 2 0 1 1 1 0 1 1 0 0 1 0 1 2 0 0 0 0 0 0 2 2 2 2 0 2 0 1 2 1 1 1 0 0 1 0 0 0 1 2 0 2 2 2 0 0 0 2 0 0 0 0 2 2 0 0 0 0 0 0 0 0 0 0 0 0 1 1 0 0 1 0 0 0 0 0 0 0 0 0 0 0 2 0 0 1 2 0 1 1 0 1 2 1 1 0 1 2 0 0 0 0 1 1 0 2 1 1 2 2 1 1 1 2 0 1 2 1 1 0 0 1 0 1 0 0 0 0 2 1 0 1 0 1 1 0 0 0 0 2 0 1 2 2 0 2 0 2 2 0 1 1 1 2 0 2 1 0 0 0 0 0 0 0 0 0 1 0 1 0 0 1 1 0 1 0 1 2 0 0 0 1 0 0 2 0 0 0 0 1 2 0 1 1 0 0 0 0 0 0 0 0 0 0 2 0 0 0 0 0 0 0 2 0 0 0 0 0 2 0 2 2 0 0 0 1 0 0 2 1 1 2 1 2 1 2 0 0 1 1 2 0 1 1 0 1 0 0 0 1 1 1 0 1 2 2 0 2 0 0 1 0 0 1 0 1 2 0 0 1 0 1 0 0 2 0 1 0 1 0 1 2 0 1 0 1 0 2 0 0 1 0 1 0 0 0 0 1 1 1 1 0 1 0 0 1 0 0 0 0 0 0 1 0 0 0 0 1 1 0 0 0 0 0 0 0
33 0 2 0 0 0 1 1 1 1 0 1 1 1 0 1 0 1 1 2 1 0 0 0 2 0 0 2 2 0 2 2 1 0 2 0 2 1 0 0 0 0 0 1 2 1 0 0 1 1 0 0 0 0 2 1 0 0 0 0 1 0 0 2 1 1 0 1 0 0 1 1 2 1 1 2 2 0 2 0 2 2 2 0 0 0 0 0 2 2 0 0 1 0 1 1 1 1 0 0 0 0 1 1 1 1 2 2 1 2 0 1 2 2 2 1 1 1 1 1 1 1 0 2 0 2 0 1 1 1 0 0 0 0 0 0 0 0 1 0 2 0 0 0 0 0 0 0 1 0 0 1 1 0 0 0 0 0 0 0 2 1 0 2 2 2 2 0 1 1 1 1 0 2 1 0 2 0 0 1 1 1 0 0 2 2 0 1 0 0 0 0 0 0 0 1 2 0 0 0 1 0 1 2 2 0 2 0 0 1 0 1 1 0 1 0 1 1 1 1 2 1 1 2 0 0 1 1 1 0 1 1 0 0 1 0 1 2 0 2 0 0 2 0 0 2 0 0 1 1 1 0 1 0 0 0 0 1 0 0 1 0 0 0 0 0 0 0 2 0 0 1 2 2 1 1 0 2 2 0 0 1 2 1 0 1 1 2 1 2 0 1 2 0 2 2 0 0 0 1 0 0 0 0 0 1 0 0 0 0 0 0 0 1 1 0 0 0 1 1 1 0 1 2 2 0 0 2 0 0 0 2 0 2 0 0 0 1 1 1 0 1 2 2 0 1 1 0 2 0 0 0 2 2 1 0 1 1 0 2 2 2 2 1 2 2 0 1 1 1 1 1 0 0 1 0 0 1 1 0 0 1 0 1 1 0 0 0 0 1 1 2 0 0 1 0 0 0 1 1 0 1 2 2 1 1 1 1 0 0 0 0 0 1 1 1 1 1 0 0 0 0 0 2 1 1 1 1 1 0 1 2 0 2 2 0 0 2 0 0 2 0 0 1 0 0 2 0 1 1 0 1 1 2 2 1 1 2 1 1 1 0 0 1 0 1 1 2 2 1 2 2 1 1 1 0 1 1 0 1 1 1 0 0 0 0 0 1 0 1 1 2 0 1 0 0 0 1 1 0 1 1 2 1 2 0 2 0 0 0 0 0 0 0 1 1 0 2 0 2 2 0 2 1 0 2 1 0 0 1 0 1 0 1 1 2 2 0 2 2 1 0 1 1 1 1 0 2 0 0 2 0 0 2 0 2 0 0 0 1 0 0 2 1 0 0 1 1 0 1 0 0 1 0 0 0 1 2 2 2 2 0 2 0 2 1 1 0 0 0 0 0 1 0 0 0 1 0 0 0 0 2 1 2 2 2 0 0 0 0 1 0 1 1 1 1 1 0 1 2 2 2 0 1 0 0 1 0 0 0 0 1 1 0 0 0 2 0 2 0 2 0 0 1 1 0 0 0 1 0 2 2 1 1 1 1 0 1 1 0 0 0 1 0 1 0 1 1 1 1 1 1 0 0 0 0 2 0 2 0 0 0 2 1 0 1 2 1 0 1 0 1 0 0 0 0 1 1 1 1 0 1 0 1 1 2 0 1 0 0 0 0 0 0 0 1 0 0 0 0 0 0 0 1 1 0 0 0 0 0 0 1 0 0 0 0 0 0 0 0 0 0 1 1 0 0 1 0 0 0 0 0 0 0 0 1 0 0 0 0 0 0 2 1 0 1 0 1 1 2 0 0 1 1 0 2 0 0 2 0 0 0 1 0 1 2 0 2 1 2 0 1 2 1 1 0 2 1 0 1 0 0 0 0 2 1 0 0 0 2 2 0 2 2 2 2 0 2 2 1 1 1 0 2 2 0 2 1 0 1 0 1 2 0 0 0 0 0 0 0 0 0 0 0 0 0 0 0 0 0 1 0 0 2 0 0 0 0 0 0 1 0 1 0 0 2 2 0 1 1 1 0 0 0 0 0 0 1 2 1 1 0 0 0 0 0 0 0 0 1 1 2 0 0 2 0 2 2 0 0 0 2 0 0 2 0 2 2 0 0 0 0 1 0 2 1 0 0 2 0 0 0 0 1 0 1 0 0 1 0 2 2 0 2 0 0 0 1 1 0 0 1 2 1 1 1 0 0 0 0 2 1 2 0 0 0 0 1 0 0 1 0 0 0 0 0 0 0 2 2 0 0 0 0 0 1 1 0 1 0 0 1 0 2 0 0 0 0 0 0 0 0 0 0 0 0 0 0 0 0 1 1
34 0 1 0 0 0 1 1 1 1 1 2 0 2 0 2 0 1 0 2 1 1 1 1 1 1 1 2 2 2 2 0 1 1 0 1 1 2 0 0 0 0 1 0 2 0 2 0 2 0 0 0 0 0 2 1 0 0 1 2 0 1 0 2 1 0 2 0 0 0 0 2 1 0 1 1 1 0 1 0 0 2 1 0 1 0 0 0 2 2 0 0 1 0 0 2 0 2 0 2 2 0 1 1 0 0 2 2 0 2 0 2 2 2 2 2 1 0 0 0 0 0 1 1 1 1 1 0 1 0 1 1 0 0 0 0 0 1 0 0 2 0 1 0 1 0 1 0 0 0 0 1 0 1 0 0 0 1 0 0 2 0 0 2 1 1 1 0 1 1 1 0 1 1 1 0 2 0 0 0 0 1 2 2 2 2 2 1 0 1 0 1 0 1 0 1 1 0 0 0 0 0 0 1 2 0 2 0 1 2 0 1 0 1 0 1 1 1 0 0 0 0 1 2 0 0 1 2 0 2 0 0 1 1 1 0 0 2 0 2 0 0 2 1 0 2 0 0 0 0 0 0 1 0 0 0 0 0 0 0 0 0 0 0 0 0 0 0 1 1 1 0 2 2 0 0 1 1 1 1 1 0 2 2 0 2 2 2 0 2 0 1 1 0 2 1 1 1 0 1 1 0 0 0 0 0 1 0 0 1 0 2 0 1 1 0 0 1 1 1 0 1 1 2 1 0 1 1 1 1 0 1 0 2 0 0 0 1 1 1 0 1 0 1 0 2 0 1 1 0 0 0 1 2 1 0 1 1 0 0 0 0 0 0 0 2 0 1 2 0 2 2 1 1 1 0 2 2 2 0 0 1 0 1 0 0 0 0 0 0 0 0 1 0 2 1 1 2 0 0 0 1 1 2 2 0 0 1 0 0 1 0 1 0 1 2 0 1 0 1 1 1 1 0 1 1 1 1 0 0 1 0 1 1 1 1 0 1 0 0 0 1 0 0 0 0 2 0 0 1 0 2 1 2 1 1 0 2 1 2 1 0 0 0 0 1 1 2 2 1 1 1 2 0 1 0 0 1 0 1 0 2 0 0 0 1 0 0 1 1 1 1 0 2 1 1 1 0 1 1 1 0 2 1 2 1 2 2 2 0 0 0 0 0 0 2 1 0 0 2 2 0 2 1 1 2 0 0 0 2 0 2 0 0 0 0 1 0 2 2 1 1 2 1 2 0 1 1 1 0 0 0 0 2 1 1 1 0 0 1 0 0 0 2 0 0 2 2 2 0 1 1 1 0 1 0 2 1 1 1 1 0 1 0 0 0 1 0 1 0 0 0 1 0 2 0 1 0 0 0 0 2 0 2 2 2 1 1 0 1 2 0 0 1 0 1 1 0 0 0 0 0 0 0 0 0 2 1 0 0 0 0 0 0 0 0 2 0 2 0 1 0 1 1 2 0 1 0 1 0 1 2 0 0 2 2 0 1 1 0 0 0 0 2 0 2 2 1 0 0 1 1 0 1 1 0 2 0 1 1 1 1 2 1 0 1 1 1 1 1 0 1 0 1 1 1 2 2 0 2 1 1 0 1 1 2 1 2 0 0 1 0 0 0 0 1 1 2 2 2 0 0 0 2 0 0 0 0 1 1 0 0 1 0 0 0 0 1 1 2 1 2 0 0 0 1 1 0 0 0 0 0 0 0 0 2 0 0 2 1 0 0 2 0 0 0 1 1 1 2 0 0 0 1 2 1 1 0 0 2 0 1 1 0 1 2 0 2 1 1 1 1 1 0 0 0 0 0 0 1 0 0 0 0 0 0 1 0 1 2 2 0 1 1 1 2 0 1 1 1 0 1 0 2 2 0 2 1 0 2 0 2 2 0 0 0 0 0 1 0 0 1 1 1 1 1 1 1 1 1 1 0 1 1 1 0 1 1 1 1 0 0 0 0 0 0 2 0 0 1 0 0 0 1 1 0 0 2 0 0 1 1 0 0 0 0 0 0 1 1 1 1 1 0 2 0 2 2 1 0 0 1 1 1 2 2 0 1 0 1 0 1 0 0 1 1 0 1 1 1 0 1 0 1 0 1 2 1 0 1 2 2 0 2 0 0 0 1 2 2 0 1 1 1 1 1 1 1 1 0 1 0 1 0 2 0 1 2 1 1 0 1 0 1 1 0 1 0 0 0 0 0 0 0 0 2 0 0 2 0 0 0 0 1 0 2 2 1 0 1 1 0 0 0 0 0 0 0 0 0 1 1
35 0 0 0 0 0 2 1 2 1 0 1 0 0 0 0 0 0 0 1 0 0 0 0 2 0 0 1 2 1 1 1 1 2 2 0 2 1 1 0 0 0 0 0 1 1 0 0 2 0 0 0 0 0 2 1 1 0 2 1 0 1 1 0 0 0 0 0 1 1 0 1 2 0 1 2 1 0 2 0 1 2 2 1 1 0 0 0 2 2 0 0 0 0 0 1 0 1 0 0 0 2 1 1 1 0 1 2 0 2 1 2 1 2 2 1 1 0 2 0 1 2 1 1 0 1 0 1 1 1 0 0 0 0 0 0 0 0 0 0 1 0 2 0 1 0 1 0 0 0 0 0 0 0 0 0 1 0 0 1 1 0 0 1 2 1 1 1 0 1 1 0 0 2 0 0 2 0 0 0 0 0 0 0 2 2 0 1 0 1 0 2 1 1 0 2 1 1 0 0 0 0 0 2 2 0 1 0 1 0 1 1 2 0 0 0 0 0 0 0 1 1 1 1 0 0 1 0 0 0 0 0 1 1 0 1 0 1 0 1 1 0 1 1 0 1 0 0 0 0 0 1 1 1 0 0 0 0 1 1 0 1 0 0 1 0 1 1 1 1 0 2 1 2 1 1 0 1 1 0 0 1 0 1 0 1 1 1 1 2 0 0 0 0 2 0 1 0 0 1 0 0 0 0 0 0 0 1 0 1 0 1 0 1 1 0 1 1 0 0 0 1 1 1 1 0 0 0 1 1 0 0 0 2 0 0 0 0 2 1 1 1 1 2 0 0 2 2 1 1 1 0 1 1 0 1 1 0 0 2 2 2 1 1 1 0 0 2 0 2 0 1 1 0 0 0 2 1 1 0 0 0 0 0 0 0 0 2 2 0 0 1 1 0 2 0 0 0 1 1 0 2 2 2 0 0 0 1 0 0 0 0 0 0 2 2 0 0 0 0 0 2 1 1 1 2 1 1 0 1 1 1 0 2 0 0 1 2 0 0 2 0 0 0 1 2 2 0 0 1 1 1 0 2 1 0 1 0 0 0 1 0 0 0 0 2 0 2 2 0 0 0 2 2 2 0 1 1 0 1 1 0 0 1 0 1 0 0 1 0 1 1 0 2 2 0 2 0 1 0 0 0 2 2 2 0 2 1 1 0 1 0 0 1 1 1 0 2 0 2 2 0 2 2 0 2 0 1 0 1 1 1 0 0 1 1 2 0 1 1 0 0 1 1 2 1 0 1 1 0 0 0 0 2 2 0 0 1 0 1 1 0 1 2 0 0 2 1 0 1 0 0 0 0 0 0 0 1 1 1 1 0 1 0 1 1 1 1 1 1 0 0 1 0 2 0 0 0 0 0 0 2 0 2 2 2 1 1 0 2 0 0 0 1 0 0 1 0 0 0 0 0 0 0 0 0 2 1 0 0 0 0 1 0 0 0 2 0 1 1 1 0 0 2 2 0 2 0 1 0 1 1 1 1 0 1 0 1 1 1 0 0 0 0 1 0 2 1 0 2 0 0 1 0 1 0 2 0 1 1 0 1 2 1 1 1 0 1 0 0 0 2 1 0 0 0 1 2 1 1 0 1 0 1 1 2 1 0 1 0 0 0 0 0 0 1 0 1 1 1 0 0 0 2 0 0 0 0 2 2 1 1 1 0 0 0 0 0 0 0 0 0 1 1 0 0 1 0 0 0 0 0 0 0 0 2 0 0 2 2 0 0 2 0 0 0 0 1 1 2 0 0 2 0 0 2 0 0 0 1 0 0 1 0 1 1 0 2 0 2 0 2 2 2 2 0 1 1 0 2 0 0 0 1 1 1 2 0 0 2 2 0 0 0 0 2 0 0 2 1 0 1 0 2 2 0 2 2 2 2 1 1 0 2 1 0 0 0 1 0 1 1 1 0 1 0 0 0 0 0 1 0 2 2 0 1 2 0 1 1 0 1 0 0 1 0 0 0 2 0 1 0 2 0 2 1 0 0 0 1 2 0 0 0 0 1 1 0 1 1 1 1 1 0 2 0 2 1 2 0 0 0 0 1 1 2 0 2 0 1 0 0 0 0 1 1 1 1 2 0 0 0 0 0 0 0 1 1 0 0 2 2 0 2 0 0 0 1 1 0 0 1 1 1 1 1 0 1 0 1 1 0 2 0 0 0 0 2 0 1 1 1 0 0 0 0 1 0 0 0 0 0 0 1 1 0 1 1 2 0 2 2 0 2 0 0 0 0 1 0 0 0 1 0 0 1 0 1 1 0 0 0
36 0 1 0 0 0 1 2 2 1 0 0 0 1 0 1 0 0 0 1 2 1 0 0 2 0 1 1 0 2 2 0 0 1 0 0 2 1 0 1 0 0 0 0 2 0 0 0 1 1 0 0 0 1 1 2 0 0 1 0 0 1 0 0 0 0 0 0 0 0 0 1 2 1 2 2 2 0 2 0 1 2 2 0 1 0 0 1 2 2 0 1 0 0 0 2 0 1 0 1 0 1 0 0 1 1 1 1 1 1 0 2 0 2 2 0 0 0 1 1 2 0 1 1 1 1 1 1 1 0 0 0 0 0 0 0 0 0 0 0 1 0 0 0 1 0 0 0 0 0 0 0 0 0 0 0 0 1 0 1 2 2 0 1 2 2 2 0 1 2 0 0 0 2 0 0 2 0 0 1 1 1 0 0 1 0 2 1 0 0 0 1 1 0 1 2 0 0 0 0 1 0 0 1 2 0 1 0 0 0 0 0 1 1 0 1 1 0 1 0 1 1 0 0 0 1 1 1 0 1 0 0 0 0 2 1 0 1 0 1 1 0 2 0 0 2 0 0 0 0 0 0 0 0 0 0 2 0 0 0 1 0 0 2 1 0 1 0 2 1 0 2 1 2 0 0 1 2 2 0 0 1 1 1 1 0 1 1 0 2 0 0 1 0 1 1 0 2 0 1 0 0 1 1 1 1 0 1 0 1 0 2 0 1 1 0 1 0 1 1 0 1 1 2 2 0 1 1 0 2 0 0 0 2 0 0 0 1 1 0 1 1 1 1 0 0 2 0 0 1 0 0 0 0 0 2 0 0 0 1 1 1 1 0 1 0 1 2 1 1 1 1 0 0 0 0 1 1 0 0 1 0 2 0 0 2 1 0 0 0 0 0 0 0 2 1 1 0 1 1 0 1 0 2 2 0 0 0 0 0 1 0 0 2 0 2 0 0 0 0 0 0 1 1 1 1 1 2 0 1 1 1 0 1 1 0 0 2 0 1 0 2 2 2 0 2 2 0 0 0 1 1 1 1 1 1 0 2 2 2 1 0 0 0 0 2 0 1 1 0 0 0 2 1 0 0 0 2 1 0 1 2 0 0 1 0 1 0 1 1 0 2 1 1 2 0 1 2 2 0 0 0 1 1 1 1 2 1 1 0 0 1 0 0 2 0 0 2 0 1 1 1 2 0 1 2 0 1 0 1 1 1 0 0 0 1 1 0 0 0 1 1 1 1 1 1 0 1 1 0 0 0 0 1 2 0 1 0 0 0 1 0 0 0 0 0 0 2 2 0 2 1 0 0 0 0 0 1 2 1 2 0 1 0 1 0 1 1 0 0 0 0 1 0 1 0 1 1 0 0 1 0 1 1 1 1 1 1 0 1 0 0 1 1 1 1 1 0 0 1 1 1 0 0 0 1 0 1 0 0 1 0 0 0 0 1 2 0 2 0 1 0 0 1 2 0 2 1 2 0 0 2 0 2 1 2 0 0 1 0 0 0 1 1 0 1 2 1 0 0 2 0 0 0 1 0 2 0 2 1 0 0 2 0 0 2 1 1 0 1 1 0 0 1 0 0 0 2 1 1 1 0 0 0 1 1 2 2 0 0 0 0 0 2 0 0 0 2 2 2 1 0 1 2 0 1 1 0 1 0 0 0 0 0 0 1 0 0 1 1 0 1 1 1 0 0 1 1 1 1 1 1 0 0 0 1 0 0 1 0 0 0 2 0 1 0 1 1 2 1 1 0 1 2 2 1 0 0 0 1 0 1 0 0 0 2 1 1 0 1 1 2 2 1 1 0 0 1 0 1 0 0 0 0 1 0 1 0 1 2 1 0 2 2 2 2 0 2 2 2 1 2 0 2 2 0 1 2 0 2 0 2 2 0 0 1 1 1 2 0 1 1 0 0 0 0 0 1 1 0 2 2 1 1 1 0 1 0 0 0 0 0 0 0 1 0 0 0 0 1 0 0 1 1 1 1 0 2 0 2 2 0 0 1 0 2 0 0 1 1 1 1 2 0 0 0 0 2 1 0 0 1 0 1 2 2 0 1 0 0 0 1 0 0 2 1 1 1 2 1 0 1 1 2 1 1 0 2 1 0 2 1 0 1 1 0 0 1 2 1 0 0 2 1 2 1 0 0 0 0 2 0 0 0 2 0 2 2 0 1 2 0 0 1 0 0 2 0 0 0 0 0 0 0 0 1 1 0 2 0 1 1 0 0 0 0 0 0 2 0 0 0 1 2 1 0 0 1 1 0 2 1
37 0 1 0 0 1 1 2 2 2 0 0 1 2 0 0 1 1 1 2 0 0 0 0 2 0 0 1 1 1 2 0 0 1 1 1 2 2 0 0 0 0 0 0 2 0 2 0 1 1 0 0 1 1 0 2 0 0 0 1 1 1 0 1 1 0 2 0 0 0 0 2 2 0 1 2 2 0 2 0 0 0 2 1 1 0 0 1 2 2 0 1 1 0 0 1 0 2 1 1 1 0 1 0 0 0 2 2 0 2 0 1 1 2 2 2 2 0 0 2 2 0 2 0 1 0 1 1 2 1 0 0 1 0 1 0 0 0 0 0 0 0 1 0 0 0 0 0 1 1 0 1 0 0 0 0 1 0 0 1 2 1 1 1 0 1 1 0 1 1 1 1 1 1 1 0 2 0 0 2 2 2 2 2 2 2 2 0 0 1 0 1 1 0 1 2 0 0 0 0 2 0 0 2 2 0 2 1 0 0 0 0 1 0 0 2 2 0 0 0 0 0 0 1 0 0 0 1 0 1 1 1 1 1 1 0 0 2 0 2 0 0 2 1 0 2 0 1 1 0 0 0 0 0 1 1 1 0 0 0 0 0 0 0 1 0 0 0 2 2 0 1 1 1 1 0 0 2 1 0 0 0 2 2 1 1 2 2 0 2 0 0 0 0 2 0 0 0 0 0 1 0 1 1 1 0 1 0 0 1 0 1 0 1 1 0 1 1 0 0 0 1 2 1 2 0 0 2 1 2 0 2 1 0 0 0 0 1 1 0 0 0 2 2 0 1 0 1 1 1 1 0 2 2 2 0 1 1 0 1 1 1 2 2 1 1 1 2 1 1 1 1 0 0 2 0 1 1 1 0 1 0 0 1 0 1 1 0 0 0 0 0 1 0 2 1 1 0 0 0 0 0 0 2 2 1 1 0 0 0 0 0 0 0 2 2 0 1 0 1 1 1 0 2 2 2 1 1 0 0 1 1 0 2 0 1 0 0 0 0 1 1 0 1 2 2 1 1 1 2 0 0 1 2 2 0 1 1 0 1 1 0 0 0 0 2 0 2 2 2 2 2 1 1 1 1 1 2 1 0 1 2 0 0 0 0 0 1 1 0 0 2 0 2 0 0 1 0 0 0 2 2 1 0 1 2 1 1 1 0 0 0 0 0 0 1 0 2 0 2 2 0 2 1 0 2 1 0 1 2 0 0 0 0 0 0 2 0 1 1 2 1 1 0 1 1 0 1 1 0 0 0 1 1 2 0 1 1 0 0 0 0 0 1 1 1 0 2 1 1 0 0 2 0 0 0 2 1 1 1 2 0 2 0 2 0 2 0 2 1 0 0 1 0 0 0 0 1 0 0 0 2 0 1 1 1 1 0 0 1 1 0 1 1 1 0 0 0 2 2 1 1 0 1 0 0 1 2 0 0 1 1 0 0 0 0 1 1 2 0 1 0 0 2 2 0 2 0 1 0 0 1 0 1 1 2 0 1 2 0 0 0 2 0 1 0 2 1 1 0 0 2 0 0 0 0 2 1 1 1 1 0 2 0 0 2 0 1 0 0 1 1 0 0 0 0 0 2 1 1 0 1 0 2 2 2 0 1 0 0 0 0 0 0 0 2 1 1 1 1 0 0 0 2 0 0 0 0 1 0 0 0 0 0 0 0 0 0 1 1 0 1 0 0 0 0 1 0 0 0 0 0 0 0 0 1 0 0 1 0 0 0 2 1 0 0 0 0 0 2 0 0 0 2 1 0 1 0 0 1 0 0 0 1 1 2 1 2 0 2 0 2 2 0 0 0 0 1 1 2 0 0 0 0 2 1 1 0 0 2 2 0 2 2 2 2 0 2 2 2 1 1 0 2 2 0 1 0 2 2 2 0 1 1 0 2 0 0 1 0 1 1 0 0 0 0 0 0 0 0 2 0 2 0 1 0 2 0 1 1 0 0 0 0 0 1 2 0 1 1 0 0 2 0 2 0 0 0 1 1 2 0 0 0 0 0 0 0 0 1 1 2 0 0 2 0 2 1 1 0 0 1 0 0 0 2 0 2 1 1 1 1 0 0 0 0 2 1 2 1 0 1 0 0 0 1 1 1 1 0 1 1 1 1 2 0 0 1 1 0 0 2 1 1 2 2 0 0 0 0 2 1 2 0 2 0 2 1 1 0 0 0 0 0 0 0 0 0 1 1 0 0 1 0 0 1 0 0 2 0 0 0 0 0 0 1 0 1 0 0 0 0 0 1 1 0 0 0 0 0 1 0
38 0 0 0 0 1 2 2 2 1 0 0 1 2 0 1 1 1 0 1 2 1 0 0 2 0 0 2 2 0 1 1 1 1 1 2 1 1 1 0 0 0 0 1 1 1 0 0 1 1 0 0 0 0 0 1 0 0 1 1 0 2 0 1 0 0 2 0 1 1 0 1 2 0 1 2 2 0 1 1 0 2 2 2 2 0 1 0 2 2 1 1 0 0 1 2 0 1 0 1 1 0 0 0 2 2 2 0 2 0 0 2 1 1 1 1 1 0 2 1 1 0 2 0 1 0 1 1 2 1 0 0 1 0 1 0 0 1 0 0 2 0 1 0 1 0 0 0 0 0 0 0 0 1 1 0 1 2 1 0 1 1 0 2 0 1 0 1 0 1 1 1 0 2 1 0 2 1 0 1 0 0 1 1 2 2 1 2 1 1 1 2 2 2 2 0 0 0 0 0 0 1 1 0 1 0 2 0 0 0 0 1 1 0 0 0 1 1 1 0 1 1 0 2 0 0 0 0 0 0 1 1 0 0 1 0 0 2 0 1 0 1 1 0 0 1 0 0 0 0 0 0 1 0 0 0 1 0 0 0 1 0 1 0 0 0 0 0 1 0 0 2 1 2 0 0 0 2 2 0 0 1 2 2 0 2 2 0 1 2 0 2 0 1 1 1 1 1 1 0 1 0 0 0 0 0 0 0 0 1 0 1 0 2 2 0 1 0 1 1 0 1 1 1 1 0 1 1 1 2 0 2 0 2 0 0 0 1 1 1 2 1 2 2 0 0 1 0 2 1 0 1 2 2 2 0 0 0 0 2 2 2 1 1 0 0 1 1 1 1 1 1 0 0 0 0 0 2 0 0 0 1 1 1 1 0 1 0 0 0 0 1 1 0 1 0 0 0 1 1 0 1 0 2 2 1 0 2 0 0 0 0 0 1 0 1 1 1 0 1 1 2 0 0 1 1 1 1 0 1 1 0 0 2 0 1 1 0 0 0 0 2 1 1 0 2 2 0 0 0 1 0 1 1 1 1 0 2 1 2 1 0 0 0 1 1 1 2 2 1 1 1 2 0 0 0 0 2 1 0 1 2 0 0 1 0 1 0 0 1 1 1 1 2 0 1 1 2 2 0 0 0 1 1 1 1 1 0 0 0 0 0 0 0 1 0 1 1 0 1 1 1 2 0 0 1 1 0 0 2 0 2 0 1 1 0 1 0 0 0 1 1 2 1 2 2 0 1 1 0 0 0 1 1 2 0 1 1 0 1 0 0 0 2 0 0 2 2 2 0 1 0 0 0 0 0 0 0 0 0 1 0 2 0 1 0 1 0 2 1 2 1 2 0 0 0 0 0 0 0 0 2 0 1 1 1 1 0 0 0 1 0 0 0 0 1 1 0 0 0 0 0 0 0 0 0 2 1 0 0 0 2 0 0 0 0 2 1 2 0 1 1 0 1 2 0 0 0 2 0 1 1 1 1 1 1 0 0 2 0 0 0 1 0 2 0 1 2 0 0 1 1 1 0 0 1 0 2 0 2 0 0 1 0 0 1 1 0 0 1 0 1 0 1 0 1 1 2 1 2 0 1 0 1 1 2 1 2 0 0 0 0 0 0 0 0 0 1 0 1 0 1 1 2 0 2 2 0 1 1 1 1 0 0 0 0 1 1 0 1 0 1 1 1 0 0 1 0 0 0 0 0 0 0 0 1 0 0 2 0 1 1 2 0 1 1 1 2 2 2 0 0 0 1 1 1 0 0 0 2 1 2 0 1 1 2 2 2 0 0 2 2 2 2 1 0 0 1 0 1 0 0 0 0 0 1 1 0 0 2 1 0 2 1 2 1 1 2 2 2 1 1 0 2 1 0 0 1 1 2 1 1 1 0 0 0 0 0 1 0 0 1 2 2 2 2 2 0 0 0 1 0 1 1 1 0 1 0 0 0 0 1 0 0 0 0 0 0 2 0 1 0 1 0 1 0 0 1 1 1 1 1 0 0 0 0 0 0 0 2 2 1 1 1 2 0 1 1 0 0 0 2 1 0 2 1 0 2 1 1 1 1 0 0 1 1 1 1 2 0 1 0 0 1 0 1 0 1 0 0 2 2 0 2 0 0 0 1 1 1 0 1 2 0 1 0 0 0 0 1 2 0 2 0 1 1 1 2 0 1 2 0 0 1 0 0 0 0 0 0 1 0 1 0 0 0 0 0 1 0 0 1 0 1 0 1 1 0 0 1 0 0 1 0 0 0 0 0 0 0 0 0
39 0 1 0 0 0 2 2 2 1 0 0 0 0 0 0 0 0 0 1 0 0 0 0 2 0 0 1 0 2 2 0 0 1 1 0 2 1 0 0 0 0 0 0 2 0 1 0 2 0 0 0 1 0 0 1 1 1 1 1 1 0 0 0 0 0 2 1 0 0 0 0 2 1 1 2 2 0 2 0 0 0 1 1 2 0 0 0 1 2 0 0 1 0 2 2 2 2 1 1 1 0 1 1 0 0 2 1 1 1 0 1 0 2 2 0 0 0 1 1 1 1 2 0 2 0 2 0 1 0 0 0 1 0 0 0 1 0 0 0 1 0 0 0 2 0 0 0 1 1 1 2 0 1 1 0 1 1 1 0 1 0 1 2 1 1 1 0 1 1 1 0 1 1 0 0 0 1 1 0 0 1 1 1 2 1 2 0 0 1 0 1 2 1 1 1 1 0 0 0 1 1 1 0 1 0 2 1 1 0 1 1 0 0 0 0 0 1 1 0 1 1 1 2 0 0 1 1 0 1 1 1 0 1 2 0 1 0 0 0 1 0 2 0 0 1 1 0 0 0 0 0 1 0 0 0 0 2 1 0 0 0 0 0 0 0 0 0 2 0 0 1 0 1 0 0 0 2 1 0 0 1 0 2 0 1 1 2 1 2 0 0 0 1 1 1 1 0 0 2 0 0 0 0 0 0 1 0 1 1 1 1 0 0 0 0 0 0 0 0 1 1 2 1 1 0 0 2 1 1 0 2 0 2 0 0 0 1 1 0 0 0 2 2 0 1 1 1 0 1 0 1 2 2 1 0 1 1 0 1 1 1 1 1 1 0 0 1 2 0 2 2 0 0 0 0 1 1 0 0 0 2 0 1 0 1 1 0 0 0 0 1 0 0 2 0 1 0 1 1 0 1 0 1 1 0 1 2 0 0 1 0 0 1 0 1 1 0 0 0 0 1 0 1 0 1 0 0 0 1 2 1 1 0 2 1 0 0 0 0 1 1 0 0 0 0 2 1 0 1 0 2 2 2 2 2 0 1 1 0 0 0 0 0 0 2 0 1 1 0 0 0 2 0 0 0 0 1 0 1 0 1 0 0 2 0 2 0 1 1 1 1 0 1 1 1 1 0 0 0 1 1 1 0 1 2 1 1 1 0 0 0 0 2 0 2 1 1 0 2 2 1 2 1 1 1 0 0 1 2 1 1 0 1 1 1 2 1 2 2 1 0 1 1 2 1 0 1 1 0 0 0 0 2 1 2 0 0 0 0 2 0 0 0 0 0 0 2 2 0 1 1 0 0 1 0 1 0 1 0 1 0 1 0 1 1 1 0 2 1 0 0 1 1 0 0 0 0 0 0 0 2 0 2 2 2 0 1 0 1 0 0 1 2 2 2 2 0 0 0 0 0 0 1 0 0 1 1 0 0 0 1 0 0 0 2 2 0 1 1 1 0 0 0 1 0 1 0 0 0 1 2 1 0 1 1 0 0 1 1 0 1 2 2 0 1 1 2 1 1 0 1 1 0 0 0 2 0 1 1 2 1 1 0 0 0 1 2 0 0 0 0 0 2 1 0 2 2 1 2 1 1 0 1 0 1 1 1 1 0 1 0 0 0 0 1 0 2 2 1 0 0 0 1 1 0 1 0 0 0 0 1 0 0 0 0 0 1 0 1 0 1 0 0 0 1 1 2 0 1 1 1 0 0 0 1 2 0 2 0 0 1 2 0 1 0 1 2 1 2 0 0 1 0 0 2 0 0 1 0 1 0 0 0 1 2 0 1 0 1 1 2 2 2 1 1 0 0 0 0 1 0 0 0 0 2 2 0 0 2 2 0 0 0 0 2 0 1 2 1 0 0 0 2 2 0 1 1 1 2 0 2 2 0 0 0 0 0 0 0 0 0 1 1 1 1 1 2 2 1 0 0 0 2 0 0 0 0 0 0 1 0 0 0 0 0 0 0 1 1 1 0 0 0 1 0 0 0 1 1 1 0 0 0 0 1 0 0 0 2 2 2 2 0 1 0 1 1 1 0 0 0 1 0 2 2 0 1 0 1 0 1 0 0 2 2 0 1 2 0 0 0 1 2 1 1 2 2 0 0 2 0 0 2 0 0 0 2 2 0 0 0 0 0 0 1 0 1 1 1 2 0 2 0 2 0 1 0 0 0 2 0 0 0 2 0 0 0 2 1 0 0 0 0 0 1 1 0 2 1 1 0 0 1 0 0 0 0 0 0 0 0 1 0 0 0 0 0 0 0 2 2
40 0 1 0 0 0 1 2 2 2 0 0 1 1 0 0 1 1 1 2 0 0 1 0 2 0 0 2 2 0 2 0 1 1 2 0 2 2 0 0 1 0 0 0 2 1 1 0 2 0 0 0 1 0 1 1 0 0 1 1 1 0 0 0 0 0 1 0 0 0 0 0 1 0 1 1 1 0 1 0 1 2 2 1 1 0 0 0 2 2 0 0 0 0 1 1 1 1 0 1 1 0 0 0 2 2 2 2 1 2 1 1 0 1 1 1 0 1 2 1 2 1 0 2 0 1 0 1 2 0 0 0 1 0 0 0 1 1 0 0 1 0 0 0 1 0 0 0 0 0 0 1 0 0 0 0 1 1 0 0 1 0 2 2 0 1 0 0 1 1 1 1 0 2 1 0 2 1 0 0 0 0 1 1 1 1 2 1 1 2 0 2 2 1 1 0 1 0 0 0 0 0 0 2 2 1 2 1 0 0 1 1 1 0 0 1 1 2 0 0 0 0 0 2 0 0 0 0 0 0 0 0 0 0 1 1 0 2 0 1 0 0 2 0 0 2 0 0 0 0 0 0 2 0 0 0 0 1 1 0 0 0 0 0 0 1 0 0 2 2 0 1 1 1 1 0 0 1 1 1 1 0 2 2 0 2 2 0 0 1 1 1 0 0 2 0 1 0 0 0 1 0 1 1 1 1 0 0 1 2 1 1 0 2 2 0 0 1 0 0 1 0 0 2 1 0 0 0 0 0 0 1 0 2 0 0 0 2 0 0 1 0 2 1 0 1 1 0 0 2 0 1 2 2 2 0 0 0 0 2 2 2 0 0 0 0 0 2 2 0 1 2 1 1 1 0 1 1 0 0 2 0 1 0 1 1 1 0 0 1 0 0 0 0 2 0 0 1 0 0 0 0 1 1 0 0 1 0 0 0 0 0 0 1 0 1 1 1 0 1 1 1 2 2 1 1 1 0 2 2 1 1 0 1 1 0 0 2 0 1 2 0 2 2 1 2 2 1 1 1 0 1 0 1 1 0 1 2 2 2 1 0 1 1 0 1 1 2 2 1 1 1 1 1 0 0 0 0 0 0 1 1 0 0 0 1 0 0 0 1 1 1 0 2 0 0 1 0 0 0 0 0 0 1 0 2 1 2 2 0 0 0 0 1 0 2 0 2 0 1 1 1 2 0 1 1 0 0 2 2 0 0 0 1 1 1 1 0 0 0 1 1 2 1 2 2 0 0 2 0 0 0 0 1 1 1 1 0 0 0 1 0 0 2 1 1 1 1 1 0 0 0 0 0 0 0 0 1 1 1 1 0 1 0 1 0 0 2 0 0 0 0 0 0 0 0 1 0 0 0 0 2 1 2 2 2 2 1 0 1 1 0 0 1 1 0 1 0 0 0 0 0 0 0 0 1 1 0 0 0 0 1 0 0 0 1 2 0 1 1 0 2 0 1 1 0 1 0 0 0 2 1 0 0 2 2 0 1 1 0 0 0 1 2 0 1 1 1 0 1 1 0 1 0 0 1 0 0 1 1 0 0 1 1 0 0 1 1 1 1 1 0 0 0 0 0 1 2 1 2 0 1 0 1 1 2 1 1 0 0 0 0 0 0 0 1 1 0 0 0 0 0 1 2 1 1 1 0 1 1 1 1 0 0 0 1 1 1 0 1 0 1 0 0 0 1 1 1 0 1 1 1 0 0 0 2 0 0 2 1 0 0 2 0 1 0 1 2 0 2 0 1 0 0 1 1 0 0 0 2 0 1 1 0 2 1 1 2 0 1 1 2 2 2 1 0 1 1 0 1 0 0 1 1 1 0 1 0 0 1 1 1 1 2 2 1 0 1 1 1 0 1 0 2 1 0 0 2 2 2 1 1 2 0 0 1 1 1 2 0 1 0 0 0 0 0 0 1 1 0 1 0 1 1 1 0 1 0 1 0 1 0 0 0 0 0 1 1 2 1 1 0 1 1 1 2 0 0 0 0 1 0 1 0 0 1 0 2 0 2 2 2 0 0 2 0 2 2 0 0 0 1 0 0 2 1 1 0 0 0 0 1 0 0 2 1 1 0 2 0 0 0 0 1 0 1 2 1 0 0 1 1 1 1 1 0 1 0 0 0 0 1 2 0 0 0 0 1 0 1 2 0 2 0 0 0 0 2 0 2 1 1 0 1 1 0 1 0 1 2 0 0 0 0 0 1 1 0 2 0 0 0 0 1 0 2 2 0 0 1 1 0 1 0 0 0 0 0 0 0 0 0
41 0 1 0 0 0 1 2 1 1 0 0 1 1 0 0 1 1 1 0 1 1 0 0 2 0 0 2 2 0 1 1 1 1 1 1 1 1 1 0 0 0 0 1 2 1 1 0 2 1 0 0 0 1 1 1 1 1 1 1 1 0 0 2 0 1 1 1 0 0 0 2 1 0 1 1 1 0 2 0 0 2 1 1 2 0 0 0 1 1 0 0 2 2 1 1 1 0 0 0 0 0 1 1 0 0 2 2 0 2 1 2 1 1 1 1 1 0 0 0 1 1 2 0 2 0 2 0 1 0 0 0 0 0 0 0 0 1 0 0 0 0 0 0 1 0 0 0 1 1 1 2 0 0 0 1 0 1 1 0 1 0 0 2 0 1 1 0 1 1 1 0 0 2 0 1 1 1 0 0 0 0 0 0 1 0 1 2 0 0 0 2 1 0 1 2 0 0 0 0 1 0 0 2 2 0 2 1 1 0 2 2 1 0 0 0 0 0 2 0 2 2 1 2 0 0 2 2 1 0 1 1 0 0 0 0 0 1 0 1 0 0 2 0 0 1 0 0 0 0 0 0 1 1 1 1 1 0 0 0 0 0 0 2 2 0 0 0 2 1 1 0 1 2 0 0 0 1 0 0 0 0 0 1 0 0 0 1 1 2 0 2 0 0 2 0 0 0 0 0 0 0 0 0 0 1 1 0 0 1 0 1 0 1 1 0 0 0 0 0 2 0 2 1 1 0 1 0 0 0 0 2 0 1 0 0 0 0 2 0 0 0 2 0 0 0 2 0 1 2 0 0 1 1 0 1 1 1 0 2 1 1 2 0 1 0 0 2 1 1 1 1 0 0 0 0 1 1 1 0 0 1 1 0 0 1 1 0 0 1 1 1 2 0 2 0 0 1 1 1 0 2 0 1 1 0 1 0 1 0 0 0 0 1 0 1 1 0 0 0 0 1 0 2 1 1 1 1 0 0 1 0 0 2 0 1 1 2 0 0 1 0 0 0 1 2 2 1 1 1 0 1 2 2 2 2 0 0 0 0 0 0 0 0 0 0 2 2 2 1 1 1 2 1 1 0 1 1 0 1 0 2 0 1 0 2 0 2 0 0 1 2 0 1 0 0 1 0 0 1 1 1 2 2 2 0 2 1 1 0 0 0 0 1 0 1 0 2 0 0 0 1 2 2 0 2 0 1 1 1 1 0 0 0 0 0 2 0 1 2 0 0 1 1 1 1 0 1 1 0 0 0 1 0 2 0 2 0 0 0 2 0 0 2 0 0 2 1 1 0 1 0 1 0 0 0 1 1 2 1 2 0 1 0 0 0 1 0 0 0 1 0 0 0 0 0 1 1 0 0 0 2 1 1 1 2 2 1 1 1 1 0 0 0 0 0 0 0 0 0 0 0 0 1 0 0 0 1 0 0 1 0 0 0 0 1 1 1 2 0 1 1 0 1 1 0 1 0 2 0 0 2 0 1 1 2 0 0 0 0 0 0 1 2 0 2 1 0 0 1 1 0 1 0 0 0 2 0 1 1 0 2 1 0 0 1 0 0 0 1 0 1 0 0 1 1 2 1 1 1 1 0 0 1 2 1 1 1 0 1 1 1 0 0 0 0 1 1 1 1 1 0 1 2 1 0 0 0 0 0 0 1 0 0 0 0 1 1 0 1 0 1 1 1 0 0 2 0 0 0 0 0 1 0 0 1 0 0 2 2 0 0 2 0 0 1 1 1 1 2 0 0 0 1 1 1 0 0 1 0 1 0 0 1 1 2 1 1 1 2 0 1 2 2 2 0 0 2 0 1 0 0 0 0 0 0 2 0 0 2 2 0 2 1 2 0 1 2 2 2 1 2 0 2 2 0 0 2 0 2 0 2 2 0 0 0 0 0 1 0 1 1 1 0 1 0 0 0 0 0 2 0 0 2 0 0 0 1 0 1 0 1 0 0 0 0 1 0 2 0 1 0 1 0 2 0 0 0 1 1 2 0 1 0 0 1 0 0 1 1 1 2 0 0 2 0 2 1 1 0 0 1 1 1 1 2 0 1 2 2 2 1 0 0 0 0 2 0 1 0 0 0 0 0 1 1 1 1 0 0 1 1 2 2 2 0 1 1 1 0 0 0 2 2 2 1 0 0 0 0 1 0 2 1 0 0 1 2 0 2 1 0 0 0 0 0 1 0 2 2 0 0 0 1 1 1 0 0 0 0 0 2 0 2 0 1 0 1 0 0 0 1 2 0 0 0 0 1 1 0 1 1
42 0 2 1 0 0 1 1 2 0 0 1 0 0 0 0 0 0 0 0 1 1 1 0 2 0 0 1 2 0 1 0 1 0 1 0 2 1 0 0 0 0 2 0 2 0 2 0 0 2 0 0 0 0 2 1 0 0 0 1 0 1 0 2 1 0 1 0 0 0 0 0 2 0 1 2 2 0 1 0 1 2 2 2 2 0 0 1 1 2 0 0 2 0 0 2 0 0 0 0 0 0 2 2 0 0 2 1 1 1 0 1 1 1 1 1 1 1 2 1 1 1 0 2 0 2 0 0 1 0 1 1 0 0 0 0 0 0 0 0 1 0 0 0 1 0 0 0 0 0 1 1 0 2 0 0 0 2 0 0 2 0 0 2 2 1 1 0 1 2 0 0 0 2 1 0 2 1 0 0 0 1 0 0 1 0 2 2 1 1 0 2 2 1 1 2 0 0 0 0 0 0 0 2 2 0 2 1 1 0 1 0 0 0 0 0 0 1 0 0 1 1 0 1 0 1 0 0 0 0 0 0 0 0 1 0 0 2 0 2 0 0 2 0 0 2 0 0 0 0 0 0 2 0 0 0 0 1 2 2 0 2 0 1 1 0 0 0 1 0 1 1 2 2 1 1 0 1 0 0 0 1 1 1 1 0 1 2 0 2 0 0 0 0 2 0 2 1 0 0 0 0 0 0 0 1 0 1 1 1 1 2 0 0 0 0 1 0 1 1 0 1 0 1 1 0 0 2 0 0 0 0 0 0 0 0 0 1 1 0 1 1 1 2 0 1 1 0 2 2 0 0 1 1 0 1 1 1 0 1 1 1 0 0 0 0 1 2 1 1 1 1 1 1 1 0 0 2 0 0 0 2 0 0 0 1 1 0 0 0 0 0 0 0 2 0 0 0 0 0 0 0 0 1 1 0 1 0 1 1 0 0 0 0 2 2 0 0 0 0 0 0 0 1 0 0 0 0 1 1 2 1 0 2 0 0 1 1 0 0 2 0 1 1 1 1 1 1 1 0 0 2 1 2 2 0 1 2 1 2 2 1 0 0 0 2 0 1 1 0 0 0 2 0 0 0 0 2 0 2 1 2 1 0 0 0 0 1 0 1 0 2 1 1 1 1 2 1 1 0 1 1 1 0 1 1 1 1 1 0 0 1 0 0 0 0 0 2 0 0 0 2 2 1 0 2 1 1 0 1 1 0 0 0 1 0 1 0 1 1 2 2 1 1 1 0 1 0 2 0 0 1 0 1 2 0 1 0 1 0 0 0 1 2 0 0 2 1 1 0 1 0 1 0 1 0 1 1 1 1 2 0 1 0 2 0 2 0 0 0 0 0 1 1 0 1 0 1 0 0 1 1 1 0 0 1 2 2 0 1 0 0 2 2 1 1 1 0 0 0 0 0 0 1 0 0 1 1 0 0 0 1 0 0 0 0 2 0 2 0 0 0 0 0 2 0 2 0 2 1 0 1 0 0 1 2 0 0 2 0 0 0 0 1 0 0 0 1 0 1 1 0 0 0 0 1 1 0 1 1 1 0 1 0 0 1 0 1 0 1 1 0 0 1 0 0 1 2 1 2 1 1 0 2 2 2 1 2 0 1 2 1 0 0 0 0 0 1 1 1 0 0 0 2 0 1 2 0 1 1 1 1 0 0 0 1 0 0 0 0 0 0 0 0 0 0 1 1 0 0 0 0 0 0 0 0 2 0 2 0 0 0 1 0 0 0 1 2 1 2 0 0 1 0 0 0 0 0 1 1 1 1 0 0 0 2 0 1 0 2 0 2 2 2 1 1 0 0 0 0 0 0 0 1 0 0 2 0 1 2 2 1 1 1 1 2 1 1 0 0 0 0 0 2 1 0 1 2 1 2 0 2 1 1 0 2 0 0 1 0 1 0 1 1 1 1 1 0 0 0 2 0 0 2 0 0 0 1 0 0 0 0 0 0 1 0 2 0 1 0 1 0 1 0 1 2 0 1 1 1 1 1 1 0 0 2 0 0 1 1 0 1 0 1 1 0 1 2 0 1 0 1 0 1 2 2 0 2 0 1 0 0 0 0 1 1 2 1 1 1 0 1 0 1 0 1 1 2 1 0 2 1 0 2 0 0 0 1 1 0 0 2 1 2 2 1 0 0 0 0 2 1 1 0 2 0 2 1 0 1 1 0 0 1 1 1 2 0 1 1 0 0 0 0 0 1 1 0 2 1 1 0 0 1 0 0 0 0 2 0 0 0 1 0 0 0 0 0 0 0 1 0
43 0 1 0 0 1 2 0 2 0 1 1 1 1 0 0 1 0 0 1 0 0 1 1 1 1 1 2 2 1 2 2 0 0 2 0 2 1 0 0 0 1 0 0 2 0 0 0 1 1 1 0 2 0 0 2 0 1 1 0 1 1 0 2 0 2 0 0 1 1 0 1 2 0 2 2 2 1 1 0 1 2 2 0 0 0 0 0 0 1 0 0 1 1 0 0 0 2 1 1 0 0 0 0 0 0 2 1 1 1 0 2 0 1 2 1 0 0 0 2 2 0 1 1 0 0 0 1 2 1 0 0 1 0 0 0 0 0 0 0 0 0 0 0 1 0 1 0 0 0 1 2 0 1 0 0 0 1 1 0 0 1 0 2 1 1 1 2 0 2 0 0 1 1 0 0 1 0 0 0 0 0 1 1 1 1 2 0 0 0 0 0 1 0 1 2 0 1 0 0 0 0 0 0 1 0 1 0 1 0 1 2 0 1 0 0 0 0 2 2 2 0 0 1 0 1 1 2 0 2 0 0 0 0 1 0 0 1 0 2 0 0 2 0 0 1 1 0 1 1 1 1 1 0 0 0 1 1 1 2 0 1 0 0 0 0 0 0 2 1 0 2 0 1 1 0 0 1 1 1 1 0 0 1 0 0 0 2 1 2 0 0 0 0 2 0 0 0 0 0 0 0 0 0 0 1 1 1 0 1 0 2 0 2 2 0 0 0 1 1 0 1 1 2 1 0 1 0 1 1 0 0 0 2 0 0 0 2 0 0 1 0 1 1 0 0 1 1 1 2 1 1 0 0 0 2 0 0 0 1 1 1 2 0 2 0 1 2 2 0 2 2 0 0 0 0 1 1 1 0 1 1 1 1 1 1 1 0 0 1 0 0 1 0 2 0 0 0 1 0 1 0 1 2 2 1 0 1 0 0 0 0 0 1 1 2 0 0 0 0 0 2 0 1 2 1 0 1 0 1 2 0 0 1 1 1 0 0 0 0 0 1 0 0 0 1 2 0 0 1 0 1 1 1 1 0 0 2 2 2 2 0 1 0 0 1 1 2 2 2 2 2 2 0 1 1 1 2 0 1 1 0 1 1 0 1 0 1 0 2 0 1 0 0 0 0 1 0 1 0 0 0 2 1 2 1 2 1 1 0 0 0 0 0 2 0 0 1 0 1 1 1 1 0 0 1 1 2 0 0 2 0 0 0 1 1 2 0 2 2 0 0 2 2 2 1 1 0 2 0 0 0 0 2 2 0 0 0 0 0 0 0 0 2 1 1 1 0 0 0 0 0 1 0 0 0 0 2 2 2 2 0 1 0 0 0 1 0 1 1 0 0 1 1 1 0 0 1 0 0 1 1 0 2 2 2 0 1 0 1 1 0 0 1 0 0 0 0 0 0 0 0 0 1 0 0 1 1 0 0 0 1 1 1 1 0 1 1 2 0 2 0 0 1 1 0 1 0 1 1 0 1 0 2 2 2 0 0 1 0 0 0 1 1 0 1 1 0 1 0 1 1 1 0 0 0 0 0 2 0 0 0 2 0 0 2 0 0 0 1 0 0 0 0 0 0 0 2 2 2 0 2 0 2 2 2 0 2 0 1 1 1 0 0 0 0 1 1 1 1 0 0 1 2 0 0 1 0 1 1 1 1 1 0 0 0 0 1 1 2 1 1 0 0 0 1 1 0 0 0 0 0 0 0 0 0 2 0 2 2 0 0 2 0 1 0 0 1 0 2 0 0 0 1 1 1 0 0 2 0 0 0 0 1 1 2 1 2 1 1 1 1 2 2 2 0 0 1 0 2 0 0 0 0 0 1 0 0 0 2 1 0 1 1 1 2 0 1 2 0 0 0 0 2 2 0 0 2 1 2 1 1 2 0 0 0 0 0 0 1 0 0 1 1 1 1 1 1 0 0 1 0 0 2 0 0 0 0 0 0 0 0 1 0 1 1 2 0 1 1 0 0 1 1 2 1 0 0 1 0 1 0 0 0 0 1 0 1 0 1 1 0 0 0 1 0 1 2 0 1 0 0 0 0 1 1 1 2 1 1 1 1 0 0 1 1 1 2 2 0 2 0 0 1 0 1 1 2 0 0 2 2 1 1 1 0 0 2 2 0 0 1 2 0 1 1 0 1 1 0 2 0 2 1 0 0 1 2 0 1 1 1 0 0 1 0 1 0 1 1 0 0 0 1 1 1 1 0 1 0 0 1 0 1 0 0 0 0 0 0 0 0 0 0 0 0 1 0 0 0 1 0
44 0 1 0 0 0 1 1 1 2 0 0 0 1 0 1 0 0 0 0 1 1 1 1 1 1 1 1 1 1 2 0 1 2 0 1 1 1 0 0 1 0 1 0 2 1 1 0 1 2 0 0 1 1 1 2 0 1 2 0 1 0 0 0 1 0 2 0 0 0 1 2 2 0 1 2 2 0 1 0 0 1 2 0 0 0 0 1 2 2 0 1 1 1 0 1 0 1 0 1 1 0 1 1 0 0 2 2 0 2 0 2 0 2 2 1 1 0 1 2 2 0 0 2 0 2 0 0 2 0 1 1 0 0 0 0 0 0 0 0 1 0 0 0 1 0 1 0 1 1 0 0 0 0 0 0 0 1 0 0 1 1 0 2 1 1 0 1 0 1 1 1 1 1 0 0 1 0 0 0 1 1 0 0 1 0 2 0 0 1 0 1 0 0 0 0 0 0 0 0 1 0 0 2 2 0 1 0 2 0 1 1 2 0 0 1 1 1 1 0 2 2 0 1 1 0 0 2 0 2 0 0 0 1 0 0 1 1 1 1 1 0 2 0 0 2 0 0 0 0 0 0 1 0 1 1 1 0 0 0 1 0 0 0 0 0 0 0 1 2 0 1 0 2 0 0 0 2 2 0 0 1 2 2 0 2 1 2 1 2 0 1 0 0 2 0 1 0 0 0 0 0 0 0 0 0 0 0 0 0 0 0 0 2 2 1 0 1 1 1 0 0 1 1 2 1 1 1 0 0 0 2 0 1 0 0 0 2 0 2 2 2 1 2 0 1 1 0 1 2 0 1 1 2 0 0 2 0 0 0 1 1 2 2 1 1 1 1 2 0 2 2 2 2 1 0 2 1 1 0 1 1 1 0 0 1 1 0 0 0 0 1 1 0 1 1 0 0 1 1 0 1 1 2 2 1 0 0 0 0 0 0 0 1 1 2 0 0 0 0 0 1 0 2 0 0 0 1 0 0 2 0 0 0 1 0 1 1 0 0 0 1 1 2 1 2 2 0 0 1 1 0 1 1 1 1 0 2 2 2 0 0 0 0 0 1 1 2 2 0 0 0 1 1 1 0 0 2 0 2 1 1 0 0 0 0 0 1 0 0 2 1 0 2 1 1 1 0 0 1 2 2 2 1 2 0 2 1 0 0 0 0 0 1 0 2 0 2 0 0 0 1 2 0 0 2 2 0 1 2 0 1 0 0 0 0 2 0 2 2 1 1 1 1 1 0 0 1 1 0 0 0 0 2 1 1 0 0 0 1 0 0 0 0 0 0 0 2 2 0 1 1 0 0 0 0 0 1 2 2 2 0 1 0 0 0 1 0 0 0 0 0 1 0 0 0 1 0 0 0 0 2 0 1 1 2 1 1 0 2 0 0 0 0 0 0 0 0 0 0 0 0 0 0 0 0 2 2 0 0 0 1 0 0 0 1 2 2 2 0 1 1 0 1 1 0 0 2 1 0 1 1 0 2 2 2 0 0 1 0 0 0 2 1 0 0 0 1 1 0 0 2 0 0 1 0 2 0 1 1 0 1 2 1 1 2 1 0 1 1 0 2 0 0 0 0 2 2 1 1 1 0 0 2 2 1 0 2 0 0 0 0 0 0 0 0 2 1 1 1 0 0 0 1 1 0 0 1 0 0 0 0 0 0 0 0 0 0 1 1 1 1 0 0 0 0 1 0 0 0 0 0 0 0 0 2 1 0 1 0 0 1 2 0 0 1 2 1 2 1 1 0 2 0 0 0 0 0 0 2 0 2 0 0 0 2 0 2 0 0 2 2 2 1 1 0 1 0 0 1 0 0 0 0 1 0 1 0 0 2 2 0 1 1 2 1 0 2 2 2 1 1 0 2 2 0 2 1 2 2 0 2 2 0 0 0 0 2 2 0 2 0 0 0 1 0 1 0 0 0 2 0 1 2 0 0 1 0 1 1 0 0 0 0 1 0 1 0 2 0 0 0 1 1 1 2 0 0 1 2 1 0 1 0 0 2 0 0 0 1 1 2 0 1 1 0 1 2 0 1 0 1 1 0 2 1 0 2 0 1 0 1 0 0 1 0 2 0 1 0 1 0 0 1 0 1 0 2 1 1 2 2 0 1 0 0 1 2 2 0 0 1 1 1 1 1 1 1 0 1 2 1 1 0 1 0 1 2 0 2 0 0 0 0 0 0 0 0 0 0 1 0 0 0 0 1 1 0 2 0 0 0 0 1 0 1 1 1 0 0 0 0 1 0 0 0 0 1 1 0 0 0
45 0 2 0 0 0 0 1 2 1 0 0 0 0 0 0 1 1 0 2 0 0 0 0 2 0 0 1 1 2 2 1 0 1 0 0 2 1 0 0 0 0 0 1 2 1 0 0 2 0 0 0 1 0 0 1 0 0 0 2 0 2 0 2 1 0 2 0 0 0 0 1 2 1 1 2 2 0 2 0 2 2 1 1 2 0 0 0 2 2 0 0 0 0 0 2 0 1 0 1 1 0 0 0 2 1 1 2 1 2 0 0 0 2 2 0 0 0 1 1 2 0 1 1 1 0 1 1 2 1 0 0 0 0 0 0 0 0 0 0 2 0 1 0 0 0 0 0 0 0 0 0 0 0 0 1 0 0 1 1 1 1 0 2 1 2 1 1 0 1 1 0 0 2 2 0 2 1 0 0 0 0 1 1 2 2 1 2 1 0 1 2 2 1 2 1 1 0 0 0 0 1 0 2 2 1 2 0 1 0 1 0 1 0 1 1 1 1 0 0 0 1 0 1 0 1 1 2 0 2 0 0 1 1 0 1 0 2 0 1 0 1 2 1 0 1 0 0 0 0 0 0 1 0 0 0 1 0 0 0 1 0 0 1 1 0 0 0 2 0 0 2 0 1 0 0 0 1 1 0 0 1 2 2 0 1 2 1 1 2 0 0 0 1 0 1 0 1 0 1 0 0 1 1 1 2 1 1 0 0 0 1 0 2 2 1 0 0 0 0 1 1 2 1 2 0 0 2 0 0 0 2 2 1 0 0 0 0 2 1 2 1 2 1 1 1 0 0 1 1 0 0 1 1 1 1 0 0 0 2 2 2 1 1 0 1 0 2 1 1 1 1 0 0 0 0 0 2 1 0 0 1 0 1 0 0 0 2 2 0 0 1 0 0 2 1 1 1 0 0 0 1 0 1 1 0 1 1 0 0 1 0 0 0 1 1 1 0 0 0 0 1 0 2 1 1 0 1 1 0 2 0 0 2 0 1 1 1 0 1 0 2 0 0 1 1 1 1 1 1 0 1 1 2 2 1 1 0 0 1 1 0 2 1 0 1 1 2 2 1 1 1 2 2 2 0 2 2 2 0 0 2 1 0 0 0 0 0 1 0 1 0 1 1 0 0 0 0 0 1 1 1 1 1 1 1 2 0 0 0 0 0 0 0 0 2 1 2 0 1 0 2 2 2 0 2 0 0 2 2 0 0 0 0 0 0 1 0 1 1 2 2 0 0 0 2 0 2 0 0 1 0 0 1 2 0 1 0 0 0 1 0 0 1 1 1 0 1 0 1 0 0 1 0 1 0 1 1 2 1 2 0 2 0 2 1 2 0 2 2 2 0 1 0 0 0 0 1 0 1 0 2 0 1 0 2 0 0 1 1 0 0 0 0 0 0 0 0 0 0 0 0 0 1 1 1 1 0 0 0 0 0 0 0 0 2 2 0 2 0 2 1 0 1 2 0 2 0 1 0 0 2 0 2 2 2 0 0 2 0 0 0 1 1 0 1 2 1 0 0 1 1 0 0 0 1 1 0 1 1 0 0 2 1 1 2 1 0 1 2 0 0 0 0 0 1 2 1 1 2 0 1 0 1 0 2 0 2 0 0 0 0 0 0 1 2 1 0 0 0 0 0 0 1 1 0 1 0 1 0 0 1 0 0 0 0 1 1 0 1 0 0 0 0 0 0 0 1 0 0 0 0 0 0 0 0 0 0 0 0 0 0 2 1 0 0 1 2 2 2 0 0 1 2 1 1 0 0 1 1 0 1 1 0 0 2 1 2 1 2 0 1 1 1 1 0 0 1 0 1 0 0 0 0 0 2 0 0 0 2 1 0 1 1 1 2 1 2 1 1 1 1 0 2 2 0 1 1 1 2 1 1 1 1 1 1 0 0 2 0 1 1 1 1 1 0 1 1 1 0 2 1 1 1 2 0 1 1 0 0 0 0 0 0 0 0 1 0 0 2 0 0 1 0 1 0 0 2 0 0 1 1 0 0 0 1 0 0 0 2 2 2 1 0 2 0 2 0 1 0 2 0 0 1 2 2 0 2 1 1 1 0 0 0 0 0 2 2 2 1 0 1 0 2 0 2 0 1 0 0 1 1 1 2 1 0 0 1 2 0 1 1 2 1 2 0 0 2 1 1 2 0 1 0 2 0 1 1 0 1 1 1 1 0 1 1 2 0 1 0 1 0 0 0 0 2 0 0 2 0 0 0 0 0 0 0 0 1 0 1 0 0 0 0 0 0 0 0 0 0 0 0
46 0 1 0 0 0 2 2 1 2 0 0 1 1 0 0 1 0 0 0 1 1 1 0 2 0 0 1 2 1 0 1 0 1 2 0 2 1 0 0 0 0 0 1 2 1 2 0 2 0 0 0 0 1 0 1 1 0 1 0 0 1 0 0 1 0 2 0 0 0 0 1 1 0 2 1 1 0 2 1 0 2 2 0 0 0 0 0 2 2 0 1 0 0 1 2 1 1 0 1 1 0 2 2 0 0 2 2 0 2 0 1 1 2 2 1 1 0 1 1 1 0 0 2 0 0 0 0 1 0 0 0 0 0 1 1 1 0 0 0 0 0 0 0 0 0 0 1 1 0 0 0 0 0 0 1 0 1 1 0 1 0 1 2 1 1 1 0 1 1 1 0 0 2 0 0 2 0 0 2 2 2 0 0 0 0 2 1 1 0 1 1 2 2 1 0 0 1 0 0 0 1 0 1 2 0 2 0 0 0 1 1 0 1 0 0 0 1 2 1 2 0 0 0 0 1 0 0 0 0 1 1 2 1 1 1 0 2 0 0 0 2 1 0 0 1 0 0 0 0 0 0 0 0 0 0 0 1 1 0 1 0 0 1 1 0 0 0 2 2 0 1 0 0 0 0 0 0 0 0 0 1 0 1 0 0 0 2 0 2 0 0 2 0 2 2 0 1 0 1 1 0 0 0 0 1 0 1 1 2 1 2 0 2 2 0 0 0 1 1 0 1 2 1 2 0 0 0 0 0 0 1 2 2 1 1 1 1 1 0 1 1 1 2 2 1 1 0 2 0 0 0 2 2 1 0 1 1 0 1 1 1 1 1 0 1 0 2 2 0 2 2 0 0 2 0 1 2 1 0 0 1 0 0 1 0 0 1 1 0 0 0 0 0 2 0 0 1 1 1 0 1 0 1 1 0 1 0 0 0 0 0 0 0 0 0 2 0 0 0 0 0 0 1 1 1 1 1 0 0 1 0 0 2 0 1 0 0 0 0 2 0 0 0 0 1 2 1 1 2 0 1 0 0 0 0 0 2 1 1 1 0 0 0 0 1 1 2 2 1 1 1 2 0 1 1 1 2 0 2 1 2 0 0 0 0 0 1 0 1 1 0 0 2 0 0 0 0 0 1 1 1 2 1 2 1 2 1 1 0 0 0 0 0 0 1 0 2 0 1 1 0 1 0 0 2 0 0 1 2 0 0 0 0 0 0 1 0 2 2 1 0 2 1 1 2 0 2 0 0 2 0 1 1 1 1 1 1 0 0 0 0 0 1 1 1 0 1 0 1 0 0 0 0 1 0 1 0 2 0 2 0 2 0 2 1 1 1 1 0 0 0 0 0 1 0 0 0 0 0 1 2 0 2 2 2 1 0 1 0 0 0 0 0 0 0 0 0 0 0 0 0 0 1 0 0 1 0 0 0 0 2 0 0 0 1 2 0 2 0 2 0 0 1 1 0 1 0 1 1 1 0 1 1 2 2 0 1 2 0 0 0 2 1 0 1 1 2 0 1 0 1 0 0 0 0 2 0 2 1 1 1 2 2 1 1 1 0 1 2 0 0 0 0 1 1 2 1 0 1 0 0 0 0 0 2 0 2 0 0 2 0 0 1 0 0 0 0 0 0 0 0 0 2 0 0 0 0 2 1 1 1 0 0 0 0 1 1 0 1 0 1 1 1 0 0 2 0 0 0 0 0 0 0 0 1 1 0 1 0 1 0 2 0 0 0 2 0 0 2 0 0 0 0 0 1 0 0 1 0 0 0 2 0 2 1 0 2 0 0 2 2 2 1 0 0 0 0 0 1 0 0 0 0 0 1 2 0 0 2 2 0 2 1 2 1 0 1 2 2 2 2 0 2 2 0 2 2 0 2 0 2 2 0 0 0 0 0 1 0 0 0 0 0 0 0 0 0 0 0 0 0 1 1 1 0 1 1 0 0 0 0 0 0 0 0 0 0 1 1 1 0 0 0 1 0 0 1 1 1 2 0 0 0 0 1 0 0 1 1 1 1 1 0 1 0 1 1 0 1 1 0 0 0 2 1 1 2 0 2 0 1 0 1 0 0 1 0 0 0 0 0 0 1 0 2 0 1 0 1 2 1 0 1 1 0 1 1 1 0 1 0 2 0 1 1 0 0 0 0 2 0 1 0 1 0 1 2 1 1 0 1 0 1 0 0 0 0 0 0 1 0 0 1 1 0 0 0 1 0 0 1 0 1 0 1 1 0 0 0 0 0 0 0 0 1 0 1 1 0 1 0
47 0 2 0 0 0 0 2 2 1 0 0 0 0 0 0 0 2 0 2 0 0 0 1 1 1 1 2 2 0 2 1 0 1 1 1 1 2 0 0 2 0 0 0 2 0 0 0 1 1 0 0 0 0 2 1 1 1 0 0 0 1 0 1 1 0 1 1 0 0 0 1 1 0 2 1 1 0 1 0 1 2 1 0 1 0 0 0 2 2 0 0 2 2 0 1 0 0 0 0 0 0 0 0 1 0 1 0 2 0 0 2 1 1 1 1 1 0 2 0 0 0 2 0 2 0 2 0 1 0 0 0 0 0 0 0 0 0 1 0 1 0 0 0 0 0 0 0 0 0 0 0 0 1 0 0 1 0 1 0 0 1 0 2 1 2 1 1 1 2 1 1 0 2 0 0 2 0 0 0 0 1 1 1 1 1 1 0 0 2 0 2 2 1 2 1 1 1 0 0 1 0 0 2 2 0 2 0 2 1 1 0 1 0 0 0 0 0 2 1 2 1 0 1 1 0 0 0 0 0 0 0 0 0 2 0 0 2 0 1 0 0 2 0 0 2 0 0 0 0 0 1 1 0 0 0 1 0 0 0 0 0 0 2 1 0 1 0 2 1 1 0 1 2 0 0 0 0 0 0 0 2 1 1 0 1 1 2 0 2 0 0 1 0 1 1 0 1 0 1 0 0 2 2 2 0 0 0 0 0 0 1 0 0 0 0 0 0 1 1 1 0 0 1 2 0 0 0 1 1 0 1 1 0 0 0 0 2 0 1 1 1 1 2 0 1 1 1 1 2 1 1 1 2 0 0 2 0 0 2 2 2 0 0 0 0 1 2 2 0 1 2 0 0 1 0 1 2 1 0 0 2 0 0 0 1 1 1 1 0 0 0 1 0 2 0 1 1 0 0 0 0 0 2 2 0 0 0 0 0 0 0 1 0 1 2 0 0 0 0 0 0 0 2 0 1 0 1 0 0 1 0 0 1 1 0 0 2 0 1 0 2 0 1 2 2 1 0 0 0 0 1 0 2 1 0 1 2 1 2 0 0 0 0 0 2 0 2 1 1 1 2 1 1 0 0 0 1 1 0 0 2 0 1 1 1 1 0 2 0 0 2 0 2 1 0 1 0 0 0 0 0 1 0 2 2 2 1 1 0 0 0 0 1 0 2 0 2 0 2 2 0 2 0 1 1 0 0 1 1 0 0 0 0 1 0 2 0 0 0 1 1 1 2 2 2 0 2 0 0 1 0 0 1 2 0 1 0 0 0 0 0 1 1 0 0 1 1 1 0 1 0 0 0 0 0 0 0 1 0 1 0 1 1 1 0 1 1 0 0 1 1 0 0 1 0 0 0 0 0 0 2 0 2 1 2 2 2 0 2 1 0 0 0 0 0 0 0 0 0 0 0 0 0 0 0 2 1 0 0 0 2 0 0 0 1 2 1 0 2 0 0 0 0 2 0 1 1 2 0 1 1 2 0 1 1 0 0 1 1 1 0 0 1 0 1 0 1 0 0 2 0 0 0 1 0 2 0 1 2 0 0 2 2 1 1 1 0 0 2 0 0 0 0 1 1 1 2 2 2 0 2 0 1 1 2 1 2 0 0 0 0 0 0 0 1 0 0 0 0 0 0 0 2 0 0 1 1 0 0 0 2 0 0 0 0 0 0 0 0 0 0 0 0 0 0 1 0 1 1 1 1 0 0 0 1 2 0 2 0 0 1 2 1 1 0 0 1 2 1 1 0 0 0 0 0 1 0 2 0 1 0 0 0 0 1 0 2 0 2 0 2 2 1 1 0 0 1 0 2 0 0 0 0 1 1 0 1 0 1 1 1 0 0 0 2 1 2 2 2 2 2 1 2 2 0 0 1 1 2 1 1 2 0 0 0 0 0 0 1 0 0 1 1 1 1 1 1 0 0 2 0 0 2 0 0 0 0 1 0 0 1 0 0 0 2 1 0 2 0 0 0 0 1 2 1 0 1 1 1 2 0 0 0 0 0 1 0 1 1 1 0 0 1 2 0 1 2 0 0 0 1 0 0 1 1 1 1 0 0 0 0 0 0 1 0 2 0 2 0 0 0 0 2 0 1 1 2 0 1 2 2 0 1 0 0 0 1 1 0 0 0 1 1 1 1 0 0 0 0 1 0 1 0 2 0 1 1 0 0 2 0 0 0 0 1 2 0 0 0 2 0 0 0 0 1 1 0 1 0 0 1 0 1 0 0 0 1 0 0 0 1 1 0 0 0 0 0 0 0 1 0
48 0 2 0 0 0 1 2 1 1 0 0 0 0 0 0 0 1 1 1 0 0 1 0 2 0 0 1 2 0 1 2 1 1 2 0 2 0 0 0 2 1 0 0 2 0 0 0 1 1 0 0 1 1 0 0 2 1 1 1 0 0 0 1 0 1 0 1 0 0 0 2 2 0 2 2 2 0 2 0 0 1 2 1 1 0 0 0 1 1 0 0 1 0 1 2 1 0 0 0 0 0 2 2 0 0 2 0 1 1 0 1 0 0 0 0 0 0 1 1 2 0 2 0 1 0 1 0 1 0 0 1 0 0 0 0 0 0 0 0 1 0 0 0 1 0 0 0 0 0 0 1 1 0 0 0 0 2 0 0 2 1 0 1 0 1 1 0 0 1 1 0 0 2 0 0 2 0 0 2 2 2 0 0 1 0 1 2 1 1 0 2 2 0 2 2 1 0 0 1 0 1 0 1 2 0 1 0 0 0 0 0 0 1 0 0 0 1 2 1 2 1 0 2 0 0 0 1 0 0 1 1 2 2 1 0 1 1 0 0 0 1 2 0 0 1 1 0 0 0 0 1 1 0 0 0 0 0 1 1 0 1 0 1 1 0 0 0 2 1 0 0 2 2 0 0 0 1 1 1 0 0 1 1 0 1 1 2 0 2 0 0 1 1 1 2 0 0 0 0 0 0 0 0 0 1 0 1 0 0 0 1 0 1 1 0 1 0 1 1 0 1 2 2 2 0 0 0 2 2 0 2 0 2 0 0 0 2 0 1 2 1 2 1 1 1 1 1 2 2 1 0 1 1 0 1 0 1 0 2 2 2 2 0 2 0 1 2 2 0 2 2 0 0 0 1 1 1 0 0 0 0 0 1 0 0 0 0 0 1 0 0 0 0 2 0 0 1 0 0 0 0 2 2 0 0 0 2 0 0 1 0 0 1 1 2 0 0 0 0 0 2 0 1 1 1 0 1 0 1 2 2 1 1 0 0 0 0 0 0 1 1 0 0 0 1 2 1 1 1 0 0 1 1 1 1 0 2 1 1 1 0 0 0 0 2 0 1 1 0 0 0 1 1 0 1 0 1 0 1 0 2 0 0 1 1 1 0 1 0 1 1 0 2 1 0 2 0 0 0 1 1 2 2 2 0 2 0 0 0 0 1 0 1 0 2 0 1 0 2 2 0 2 1 1 2 0 0 0 2 0 1 0 0 0 0 1 0 1 1 1 1 2 1 2 2 0 0 2 0 1 0 0 2 1 1 0 0 1 0 0 0 0 2 0 0 2 0 0 0 0 1 0 0 1 0 1 0 1 0 1 0 1 0 1 0 0 0 0 0 0 0 0 1 0 0 0 0 0 0 0 2 0 2 1 2 1 2 0 2 1 0 0 1 0 0 0 0 0 0 0 0 0 0 0 1 0 0 0 0 0 2 0 0 0 0 2 0 2 0 1 1 0 1 1 0 1 1 0 1 1 2 2 0 2 2 0 0 1 1 0 1 2 0 2 0 0 1 1 1 0 1 1 0 0 1 0 0 2 0 0 0 2 0 0 1 1 0 0 1 0 1 0 1 0 0 2 2 0 2 2 0 0 1 1 2 0 2 0 0 0 0 0 0 0 0 1 1 1 1 0 0 2 2 0 2 2 0 1 1 1 1 0 1 0 1 1 0 0 0 0 0 1 1 0 0 2 0 0 0 0 1 0 0 0 2 0 0 2 0 0 0 1 1 0 0 0 2 2 2 0 1 0 0 0 0 0 0 2 0 1 0 1 1 2 2 1 1 1 2 0 1 2 2 2 0 0 1 0 2 0 0 1 0 1 1 0 0 0 2 1 0 1 1 1 2 0 2 0 0 0 0 0 1 1 0 0 0 1 2 2 1 2 0 0 0 0 0 1 0 0 1 0 0 0 0 0 1 1 0 1 0 1 1 1 0 1 0 0 1 0 0 0 0 0 0 1 0 1 1 0 0 1 0 1 0 0 1 1 2 2 0 0 0 0 2 0 0 0 2 2 1 0 0 2 0 2 2 0 0 1 1 1 0 1 2 0 2 1 1 1 1 0 0 0 0 2 0 2 0 0 0 0 1 0 2 1 0 0 0 2 2 0 2 0 0 0 0 0 0 1 2 1 0 0 1 0 0 0 0 2 0 2 0 1 0 1 1 0 1 2 0 0 0 1 1 0 0 0 0 0 1 0 0 0 1 0 0 1 0 0 1 0 0 0 1 2 1 0 1 0 1 1 0 0 0 0 0 1 0 1 0
49 0 2 1 0 0 1 2 1 2 0 0 1 1 0 0 1 2 2 1 1 1 0 0 2 0 0 1 1 1 2 0 1 1 0 0 2 1 0 0 2 0 0 1 1 1 1 0 1 1 0 0 1 1 0 2 0 1 2 0 0 1 0 2 0 0 2 0 0 0 0 1 2 0 1 2 2 1 1 0 0 2 2 0 0 0 0 0 2 2 0 0 1 0 0 1 0 2 0 2 2 0 2 2 0 0 2 0 2 0 0 2 0 2 2 0 0 0 0 0 0 1 2 0 0 1 0 2 2 2 0 0 0 0 0 0 0 0 0 0 0 0 1 1 1 0 1 0 0 0 0 0 0 0 0 0 1 1 1 0 1 0 0 2 1 1 1 1 1 2 0 0 0 2 0 0 2 0 0 0 1 1 2 2 2 2 2 1 1 2 0 2 2 2 0 2 0 0 0 0 0 0 0 2 2 0 1 0 0 0 1 2 1 0 0 0 0 1 1 0 1 2 0 2 0 0 0 0 0 0 0 0 0 0 2 0 0 2 0 1 0 1 2 0 0 2 1 1 1 0 0 2 0 0 1 1 2 1 0 0 0 0 0 2 1 0 0 1 2 1 1 1 0 2 0 0 0 2 2 2 2 0 0 0 0 0 0 1 0 1 1 0 0 0 0 0 0 0 0 2 0 0 1 1 1 0 0 1 0 1 0 1 0 1 1 0 0 0 1 1 0 1 0 1 1 0 1 2 0 1 0 0 0 2 0 0 0 2 0 0 1 0 2 0 0 0 2 0 1 0 0 0 2 2 1 0 1 2 0 0 0 0 1 0 1 0 1 2 0 2 0 0 0 0 0 0 2 2 0 0 1 0 0 1 1 0 0 0 0 0 0 0 0 1 2 0 0 0 0 0 0 0 1 1 1 0 1 1 1 1 0 0 1 0 1 2 0 0 0 0 0 1 1 1 1 2 1 0 0 0 0 0 0 2 0 0 1 1 0 1 0 0 0 1 2 2 1 0 0 0 0 1 0 2 1 0 1 2 1 2 1 0 0 0 0 2 0 2 2 1 1 1 2 1 0 2 0 2 1 1 1 1 0 0 0 0 0 1 1 0 1 2 0 1 1 1 1 0 0 1 2 1 0 0 0 2 1 1 1 0 0 0 0 0 2 0 1 2 0 1 1 1 2 0 1 2 1 2 0 0 2 0 0 1 1 0 0 0 2 2 0 0 2 2 2 0 2 1 1 0 1 0 0 0 2 0 2 0 0 0 1 0 1 2 1 1 1 2 1 1 0 1 0 0 1 0 1 1 1 1 2 0 0 0 1 0 1 0 1 1 0 0 1 2 0 1 0 0 0 0 0 1 0 1 1 1 2 1 0 2 1 0 0 1 0 0 0 0 0 0 1 1 0 0 0 1 1 1 0 0 0 1 0 0 0 0 2 1 2 0 0 0 0 1 2 0 2 0 1 0 1 1 0 1 2 1 0 0 2 0 0 0 1 0 1 0 1 1 0 2 0 0 0 0 0 0 2 0 2 1 0 0 2 1 0 1 1 1 0 1 0 1 1 0 0 0 0 0 0 0 0 0 0 0 1 2 0 1 1 0 0 0 0 0 0 0 0 2 2 2 0 0 1 2 0 0 1 0 2 2 2 2 0 0 0 0 0 0 1 1 0 1 0 0 0 1 1 0 0 0 0 0 0 0 0 0 0 0 2 1 0 0 2 0 2 0 0 2 2 2 0 1 0 0 0 0 0 0 2 0 0 0 0 1 1 2 1 0 0 2 0 2 2 2 2 0 1 1 0 2 0 0 0 0 2 0 1 0 1 2 2 0 0 0 0 2 1 0 2 2 0 2 0 1 1 0 0 0 2 2 1 1 1 0 0 0 0 0 1 0 1 1 0 0 0 0 0 0 0 0 2 0 0 2 0 0 0 0 0 0 0 0 1 0 0 1 1 0 2 0 2 0 2 1 1 0 0 1 0 0 0 1 0 0 0 0 0 1 0 2 2 1 0 0 2 0 2 1 0 0 0 2 1 0 2 1 1 0 1 1 1 1 1 0 1 1 1 1 2 0 1 0 1 1 0 2 0 2 0 1 2 2 0 1 0 0 0 1 2 1 1 0 2 1 1 2 0 0 0 0 1 0 1 0 1 0 1 1 0 1 1 0 1 0 0 0 0 0 0 0 0 0 0 0 0 2 0 0 0 1 0 2 0 1 0 1 1 0 0 0 0 0 2 1 0 0 1 1 1 0 1 1
50 0 1 0 0 0 1 1 1 0 1 1 0 1 1 0 0 1 1 1 1 0 1 1 1 1 1 0 2 1 2 1 1 0 2 0 2 1 0 0 1 0 0 0 1 0 1 0 2 1 0 0 2 0 0 2 0 1 1 2 0 0 0 2 0 2 0 0 0 0 2 0 1 0 1 1 1 0 2 1 1 2 2 1 1 0 0 1 2 2 0 1 1 0 0 1 0 0 0 1 0 1 1 1 1 0 1 1 1 1 0 1 0 2 2 0 0 1 2 1 1 0 1 1 1 1 1 0 0 0 0 0 0 0 0 0 0 0 0 0 2 0 1 0 0 0 0 0 0 0 1 2 0 0 0 0 1 1 0 0 0 0 0 2 1 0 0 2 0 1 1 0 0 2 0 0 2 0 0 1 1 1 1 1 2 2 1 2 0 0 0 2 1 0 1 1 0 0 0 0 0 1 1 1 2 0 2 0 1 0 0 2 2 0 0 0 0 0 1 1 1 0 0 1 0 0 0 0 0 0 0 0 1 1 0 1 0 2 0 1 0 1 1 0 0 1 0 0 0 0 0 0 2 0 0 0 0 0 0 0 1 0 0 1 1 0 0 0 1 1 0 0 1 1 1 1 0 2 1 1 1 0 2 1 1 1 2 1 1 2 0 1 0 0 2 0 2 1 0 1 0 0 1 1 1 0 1 1 0 1 0 1 0 1 0 0 0 0 0 0 0 1 1 0 0 0 0 1 0 0 0 1 0 2 0 1 0 1 1 0 0 0 1 2 0 1 1 0 0 1 0 0 2 2 1 0 1 0 0 1 1 1 2 1 1 1 0 2 2 0 2 2 1 1 1 0 2 2 0 0 1 0 0 0 0 0 0 0 0 2 0 1 0 0 2 0 0 0 0 0 0 0 1 2 1 0 0 0 0 0 0 1 0 2 0 2 0 0 0 0 0 1 0 0 0 0 0 0 0 0 0 1 0 2 0 2 0 1 0 0 2 0 0 2 0 0 2 1 1 0 0 1 1 1 0 0 0 2 1 2 1 0 0 0 0 2 0 1 1 0 0 0 1 2 0 0 0 2 0 1 1 1 0 1 0 2 0 0 2 0 0 2 0 1 1 1 1 0 0 0 1 1 1 0 2 2 2 1 1 0 0 0 1 0 1 1 0 2 1 2 2 0 2 1 1 2 0 0 0 2 0 2 0 0 1 1 2 0 2 2 1 1 1 1 2 1 1 1 0 1 0 1 0 0 2 0 2 1 0 0 0 0 1 1 0 0 1 1 0 1 0 0 0 0 0 0 0 1 1 1 1 0 1 0 0 1 1 1 1 1 0 0 1 1 0 0 0 0 0 0 0 0 0 1 1 2 0 0 0 0 1 0 1 2 1 1 1 0 0 0 0 0 0 1 0 0 0 1 0 0 1 1 1 0 0 0 2 2 2 0 1 0 1 1 1 0 1 0 1 0 2 1 1 0 1 2 0 1 2 0 0 0 1 2 0 1 1 1 1 1 0 1 0 0 0 0 2 0 2 0 0 0 1 1 0 0 2 1 0 1 0 1 0 0 1 1 2 2 1 1 0 1 0 0 1 1 1 2 0 0 0 0 0 0 0 1 1 2 2 2 0 0 0 2 0 0 0 0 0 0 0 2 0 1 0 1 1 0 2 2 1 2 0 0 0 0 0 0 0 0 0 0 0 0 0 1 0 0 1 0 0 0 2 0 0 0 1 2 2 2 0 0 0 0 0 0 0 0 1 0 1 0 1 0 1 2 0 1 0 2 0 2 2 2 2 0 0 1 0 1 0 0 0 0 1 0 0 0 0 2 2 1 1 0 1 1 1 2 2 1 1 2 0 2 2 0 1 2 1 2 1 1 2 0 0 0 0 0 0 0 0 0 1 0 1 0 0 0 0 0 2 0 1 2 0 0 0 0 0 0 1 0 0 0 0 0 1 1 1 1 0 0 0 1 1 1 0 1 0 0 1 1 1 1 0 2 0 0 0 2 2 1 0 0 2 1 2 2 0 0 0 0 1 0 1 2 0 1 0 2 1 1 0 0 0 0 2 2 2 1 1 1 0 0 0 0 1 1 0 0 2 1 0 1 0 0 0 1 1 0 0 0 1 0 0 1 0 0 0 0 2 1 2 0 1 0 0 2 0 0 1 0 0 0 1 1 0 1 1 1 0 0 0 0 0 2 0 0 2 0 0 0 0 1 0 1 0 0 0 0 0 0 0 1 0 0 0 1 1 0 2 0
51 0 0 0 0 0 1 1 2 1 1 1 0 1 0 0 0 1 0 1 0 0 0 1 1 1 2 1 2 2 2 2 0 1 1 0 2 1 1 0 0 0 0 0 0 0 0 0 1 0 1 0 1 1 0 0 1 0 1 1 0 1 0 1 0 0 2 0 0 0 0 2 2 0 0 2 2 0 2 1 0 1 1 1 2 0 0 1 2 2 0 1 1 1 0 1 0 1 0 0 0 0 2 2 0 0 2 2 0 2 0 1 0 0 1 1 1 1 1 2 2 0 0 2 0 1 0 0 1 0 0 0 0 0 0 0 0 1 0 0 1 0 0 0 1 1 0 0 1 1 0 0 0 0 0 0 0 0 0 0 0 0 0 2 2 2 2 0 1 2 0 0 0 2 0 1 1 2 0 1 0 1 1 1 2 2 1 1 0 1 0 2 1 0 1 2 2 0 0 0 0 1 0 0 2 0 1 0 1 0 1 2 1 0 0 0 0 2 1 0 1 1 1 1 1 0 0 1 0 1 0 0 1 1 1 0 0 2 0 1 0 1 2 0 0 2 0 1 1 0 0 0 2 1 0 0 0 0 0 0 0 0 0 0 0 0 0 0 1 0 1 1 2 2 0 0 1 2 2 0 0 1 2 2 0 2 2 1 1 1 1 0 1 1 1 2 0 1 0 1 0 0 0 0 0 1 0 0 0 1 0 2 0 2 2 0 0 0 2 2 0 0 0 1 2 0 0 0 2 2 0 1 0 2 0 0 0 1 1 0 0 0 1 2 0 1 1 0 1 0 1 0 2 2 2 0 1 1 0 0 0 1 1 1 0 0 1 2 2 0 2 2 0 0 0 1 1 1 1 0 1 1 0 1 1 0 0 0 0 0 2 2 0 0 1 0 0 0 0 0 0 0 0 2 2 0 0 1 0 0 1 0 0 0 1 1 1 0 0 0 0 0 1 1 1 1 1 1 0 1 1 1 1 1 1 1 0 2 0 0 1 1 0 0 0 1 2 0 0 2 0 1 1 2 1 1 0 2 2 2 1 0 0 0 0 2 0 1 2 0 0 0 1 1 0 0 0 2 1 1 2 1 0 1 0 0 0 0 1 1 1 1 1 1 1 0 1 0 2 1 1 1 2 1 2 1 2 1 0 0 0 0 0 1 1 1 0 1 1 1 1 1 2 0 1 2 1 0 1 2 0 1 0 2 1 0 2 0 1 1 0 0 2 2 2 1 0 1 1 0 0 0 0 2 1 1 0 0 0 1 0 0 0 1 1 1 0 1 1 0 0 1 0 0 0 0 0 2 2 2 2 0 1 0 0 0 1 0 1 0 0 0 2 0 1 0 0 0 0 0 0 1 0 0 0 1 1 2 0 2 1 0 0 0 0 0 0 0 0 0 0 0 0 1 0 0 1 0 0 0 1 2 1 1 1 0 1 1 2 0 1 2 0 1 2 0 1 0 1 0 0 1 1 1 2 2 0 0 0 1 0 1 1 1 1 1 0 2 0 1 0 1 1 0 0 1 0 0 2 0 0 1 2 0 0 2 0 1 0 0 2 0 0 0 0 0 2 1 1 1 1 0 0 1 1 2 1 1 0 0 0 0 0 1 0 1 0 1 1 1 0 0 0 2 0 0 0 1 0 0 0 1 0 0 0 0 1 1 0 1 0 0 0 0 0 0 0 0 0 0 0 0 0 0 0 1 1 0 2 0 0 0 2 0 0 0 1 1 1 2 0 0 0 0 0 0 0 0 1 1 1 1 1 1 2 2 1 1 1 2 0 1 1 0 0 0 0 0 1 2 0 0 0 0 0 2 1 1 0 1 1 0 0 0 0 2 0 1 1 0 0 1 0 2 2 0 0 1 1 2 1 1 1 0 0 1 0 0 1 0 1 1 1 1 1 0 1 0 0 0 1 0 1 1 0 0 1 0 0 0 0 0 1 0 0 1 2 0 0 1 0 0 1 0 0 1 0 1 1 1 2 0 0 0 0 2 0 0 0 1 1 2 1 0 2 1 1 1 0 0 0 2 0 1 2 1 1 2 1 1 1 1 0 0 1 1 2 1 2 1 0 1 0 1 0 1 1 1 1 0 1 1 0 2 0 0 0 1 1 0 1 0 0 1 1 2 0 1 1 0 2 0 0 0 2 0 2 2 0 2 0 0 0 0 1 1 1 0 1 0 1 0 0 0 0 0 1 0 1 0 0 1 0 0 0 0 0 1 0 1 1 0 1 0 0 1 0 0 0 0 0 0
52 0 1 0 0 1 2 2 0 2 0 0 0 0 0 0 0 1 1 1 0 0 0 0 2 0 1 1 1 1 2 0 1 1 2 1 2 2 0 0 0 0 0 0 2 1 1 0 1 1 0 0 1 0 1 1 0 0 1 2 0 0 0 2 0 1 1 0 0 0 0 1 2 0 1 2 2 0 2 1 1 2 2 1 1 0 0 0 1 2 0 0 2 0 0 0 0 1 0 1 1 1 0 0 0 0 2 2 1 2 0 1 0 1 1 0 0 0 1 1 1 0 0 2 0 1 0 2 2 1 0 0 0 0 0 0 0 1 0 0 2 0 0 0 2 0 0 0 0 0 0 0 0 0 1 0 0 0 0 1 1 0 0 2 1 1 0 0 0 0 2 1 1 1 1 0 2 0 0 1 1 1 0 0 1 1 0 0 0 1 0 1 1 0 1 2 0 0 0 0 0 2 0 1 2 0 2 0 0 1 0 1 1 0 0 0 0 0 0 0 2 2 0 2 0 0 1 2 0 2 0 0 1 1 1 0 0 1 1 1 1 0 1 0 0 2 0 1 0 1 1 1 1 2 0 0 0 0 0 0 0 0 0 0 0 0 0 1 1 1 0 1 1 1 1 0 0 2 1 1 1 0 2 1 1 0 1 2 0 1 1 0 1 0 1 1 0 2 1 1 0 0 2 2 2 1 0 0 0 1 0 2 0 0 0 0 0 0 0 0 0 2 1 2 2 0 1 1 1 1 0 1 0 2 0 0 0 1 1 0 0 0 2 2 0 2 0 1 1 1 0 1 2 2 2 0 0 1 0 0 0 0 0 0 0 0 0 1 2 0 2 2 0 0 1 1 1 1 0 0 1 1 1 0 0 1 1 0 0 1 0 0 0 0 2 1 1 1 1 1 0 2 1 2 1 0 0 1 0 0 0 0 0 1 1 2 0 0 0 0 0 1 0 2 1 1 1 0 0 1 1 2 1 0 1 0 0 1 0 0 1 0 0 0 2 2 0 0 0 1 0 0 1 2 2 1 1 2 1 2 2 1 2 1 0 1 2 2 2 1 1 1 2 0 1 1 1 1 0 0 2 0 0 0 0 2 0 0 0 2 0 2 1 2 0 1 1 0 0 1 1 1 1 1 1 0 2 0 0 0 0 0 0 0 2 0 0 2 0 2 2 0 2 0 1 2 0 1 0 1 1 0 0 0 1 1 2 0 1 1 0 0 1 0 1 2 0 0 2 0 0 0 0 2 2 1 0 0 0 0 1 0 1 1 1 1 0 2 2 0 0 2 0 0 0 0 0 2 2 2 2 0 1 0 1 1 1 1 1 0 0 0 0 2 0 0 0 0 0 0 0 2 0 2 1 2 1 1 1 1 1 0 0 1 0 1 1 0 0 0 0 0 0 1 0 0 1 1 0 0 0 1 1 0 0 0 2 1 1 1 0 0 0 0 1 0 1 0 1 0 0 2 1 0 2 2 0 1 2 0 0 0 0 2 0 2 2 0 1 1 0 1 0 0 1 0 2 0 2 1 0 1 2 0 0 2 2 1 0 1 0 1 0 1 1 1 2 2 1 2 0 1 0 2 2 2 0 1 0 0 1 0 0 0 0 0 1 1 1 1 0 0 0 2 0 0 0 0 0 0 0 1 0 0 0 0 0 1 0 1 0 1 0 0 0 0 0 1 0 0 0 0 0 0 0 0 0 0 1 0 0 0 2 0 1 0 1 1 2 1 1 0 1 1 1 1 0 0 1 1 0 1 1 0 0 2 0 2 1 1 1 1 2 1 1 0 0 2 0 2 0 0 0 0 1 1 1 1 0 1 1 0 0 0 0 2 1 2 2 1 0 2 0 2 2 0 1 2 0 2 0 2 2 0 0 1 0 0 1 0 0 1 1 0 1 0 1 0 0 0 2 0 1 1 0 0 1 0 0 1 0 0 0 0 0 2 1 0 1 1 1 0 1 0 2 0 0 0 1 1 1 0 1 0 0 1 0 2 0 2 2 2 0 0 2 0 2 1 0 0 1 0 0 1 2 2 0 0 0 1 0 1 0 0 2 2 1 0 2 0 0 0 0 1 1 0 1 1 1 0 1 1 0 1 1 0 1 2 2 0 0 2 2 2 2 1 0 1 0 1 2 0 2 1 1 0 2 2 0 2 1 1 1 0 1 1 1 0 0 0 0 1 0 0 0 0 0 0 1 0 0 1 0 2 0 0 0 0 0 0 0 0 1 0 0 0 0 0 0 0 0 0
53 0 0 0 0 2 2 2 0 2 0 0 1 1 0 1 0 0 0 0 1 1 0 0 2 0 0 1 1 1 2 0 0 0 2 0 2 2 0 0 1 1 0 0 2 0 0 0 1 1 1 0 0 0 2 2 0 0 1 1 1 1 0 0 0 0 2 1 0 0 1 1 2 0 1 2 2 0 1 0 0 2 1 1 2 0 0 0 1 1 0 0 0 0 0 1 0 0 0 0 0 0 0 0 1 0 1 0 2 0 0 1 1 2 2 1 1 0 1 1 1 0 1 1 1 0 1 1 2 1 1 1 0 0 0 0 0 0 0 0 1 0 1 0 0 0 0 0 0 0 0 2 0 0 1 0 1 1 0 0 0 0 0 2 1 2 1 0 0 0 1 0 2 0 0 0 1 1 1 0 0 2 0 0 1 1 1 1 1 0 1 2 1 1 0 1 2 1 0 0 0 0 0 1 1 0 2 0 0 1 0 1 2 0 0 0 0 0 1 0 1 1 0 2 0 0 2 1 0 1 0 0 1 1 1 0 0 1 0 1 0 0 2 0 0 2 1 0 0 0 0 0 1 0 0 0 0 1 0 0 0 0 0 0 0 0 0 1 2 1 0 0 1 2 1 1 0 1 1 0 0 0 2 1 1 1 2 2 2 2 0 1 0 0 2 0 2 0 0 0 0 0 0 0 0 0 0 1 0 1 0 1 0 2 2 1 0 2 0 0 0 0 0 1 2 0 1 1 0 0 0 2 0 0 0 1 0 2 0 0 0 0 1 0 0 1 0 0 1 2 0 1 1 1 0 1 1 0 0 2 2 2 0 0 0 0 1 2 2 0 2 2 0 0 0 0 2 1 1 0 2 0 0 1 1 0 0 0 0 0 0 1 0 0 2 1 1 1 0 0 0 0 0 1 1 0 1 1 0 0 0 0 0 1 0 1 1 0 1 0 1 2 0 1 2 1 2 0 0 0 0 1 0 2 0 0 1 1 0 0 0 2 0 0 0 2 1 0 0 0 0 2 0 0 0 0 0 2 2 2 0 0 0 0 0 2 0 2 2 2 1 0 2 0 1 1 0 1 0 1 1 2 0 0 2 0 2 0 0 2 0 2 1 2 1 0 1 0 0 1 2 2 2 2 2 0 2 0 0 0 0 1 0 0 2 0 0 1 0 1 1 1 2 2 0 2 0 0 1 1 0 0 0 1 1 0 0 0 1 1 1 1 2 2 2 1 0 0 2 0 0 0 0 2 1 1 0 0 0 1 0 0 0 1 0 0 1 1 0 1 0 1 0 0 1 0 1 0 1 0 1 0 1 0 1 0 1 0 1 0 0 0 1 0 1 0 0 0 0 0 0 1 1 0 1 2 0 1 0 1 1 0 0 0 1 1 0 0 0 0 0 0 0 0 0 0 2 2 0 0 0 1 0 0 0 1 2 0 2 0 1 0 0 1 1 0 1 2 1 0 1 1 0 1 1 2 0 0 0 1 1 0 1 1 1 2 0 1 1 0 1 1 0 0 0 0 2 1 1 1 0 0 2 1 0 1 1 1 1 1 0 0 0 0 0 0 1 2 0 1 0 1 0 0 0 2 0 2 0 0 1 0 0 0 0 1 0 1 1 1 0 0 1 2 0 2 2 0 0 0 0 0 0 0 0 0 1 1 1 2 1 1 0 0 0 1 2 0 0 0 0 0 1 0 0 1 0 0 1 0 0 0 2 0 0 1 1 1 2 2 0 0 1 1 1 2 0 0 0 0 1 1 0 0 1 2 0 2 1 1 1 1 1 2 2 0 0 1 0 2 0 0 1 0 0 0 0 1 0 1 1 1 1 1 1 2 0 2 1 1 0 1 0 2 2 0 0 2 2 2 1 1 1 0 0 0 0 0 0 0 0 0 1 0 1 0 1 1 1 0 2 1 1 2 0 0 0 2 0 0 0 0 0 0 0 0 1 0 2 0 2 0 1 0 1 0 0 1 0 0 1 1 0 0 0 1 1 0 0 1 1 2 1 0 2 0 2 2 0 1 0 0 0 0 2 1 2 2 1 2 1 1 0 0 0 0 2 0 2 1 0 1 1 1 1 1 0 0 1 0 2 2 1 2 1 0 0 1 1 0 1 1 2 1 0 1 0 0 0 1 0 0 2 0 2 0 1 1 0 0 2 0 0 0 2 2 0 0 1 0 0 0 2 0 0 0 0 1 1 0 1 2 0 0 0 1 0 1 0 1 1 1 0 1 1 0 0 1 1 0 2 1
54 0 2 0 0 0 1 2 0 2 0 0 0 0 0 0 0 0 0 1 1 1 0 0 2 0 0 2 2 0 2 0 0 1 0 2 1 1 0 0 2 0 1 0 1 1 1 0 0 2 0 0 1 0 1 2 0 1 1 0 0 1 0 2 0 1 1 0 0 0 0 1 2 0 2 2 2 0 1 0 0 1 2 1 1 0 0 1 2 2 1 1 1 1 0 2 0 2 0 1 0 0 2 2 0 0 2 1 1 1 0 1 0 1 1 0 0 0 2 0 0 1 1 1 1 0 1 1 1 1 1 1 0 0 0 0 0 0 0 0 1 0 0 0 1 0 0 0 0 0 0 1 0 0 1 0 1 1 1 0 1 0 0 1 0 2 2 0 2 2 0 0 0 2 0 0 1 0 0 1 1 1 1 2 1 1 2 1 1 1 1 2 0 0 0 1 2 0 0 0 0 1 0 2 2 0 2 0 0 0 0 1 2 0 0 1 0 0 2 1 2 1 1 2 0 0 1 2 0 2 0 0 0 0 2 0 0 0 0 0 1 0 2 0 0 1 0 0 0 0 0 0 1 0 0 0 1 0 0 0 1 0 0 0 0 1 0 0 1 1 0 1 1 2 0 0 0 2 2 0 0 1 1 1 0 0 1 2 1 1 1 1 0 0 2 0 2 2 0 2 0 0 2 2 2 1 0 0 1 2 1 1 0 2 2 0 1 0 2 2 0 0 2 1 1 0 1 0 2 2 0 0 0 2 0 0 0 2 0 0 0 0 2 1 0 1 0 1 1 2 2 0 1 1 0 1 1 2 0 2 2 2 1 0 1 1 0 2 2 0 2 2 0 0 0 0 1 1 1 0 2 0 1 0 1 0 0 0 0 1 1 1 1 0 2 0 0 1 0 0 0 0 1 2 1 0 0 0 1 1 0 1 1 1 1 2 0 1 0 0 0 0 0 0 2 2 2 1 0 0 0 0 0 1 1 0 0 1 0 0 1 1 0 0 2 2 1 0 0 0 1 0 1 2 2 1 1 2 2 2 1 0 1 1 0 1 1 2 2 1 2 1 1 1 0 1 0 2 0 1 0 2 0 0 2 0 2 0 1 1 0 1 0 0 1 1 1 2 2 0 0 0 2 1 1 1 1 1 0 0 0 0 0 1 0 2 0 2 0 1 1 1 1 0 0 2 0 0 0 1 0 1 0 0 0 0 2 0 1 1 1 1 2 1 1 1 0 0 2 0 0 0 0 2 1 1 0 0 0 0 0 0 1 1 0 0 1 1 0 1 0 0 2 0 0 0 2 1 1 1 2 0 1 0 1 0 0 0 0 0 0 0 0 0 1 0 1 0 0 0 0 2 0 0 1 1 1 1 0 2 0 0 0 2 0 0 0 0 0 0 0 0 0 0 1 1 1 2 0 0 1 1 1 0 0 0 2 1 2 0 2 0 0 1 2 0 2 0 0 0 1 1 2 0 1 1 0 1 2 0 0 0 2 1 1 1 2 0 1 0 1 1 1 0 1 0 2 0 2 0 0 1 1 1 1 1 0 1 0 1 1 1 0 1 1 0 1 2 1 1 0 1 0 0 1 1 1 2 0 0 0 0 0 0 0 1 2 2 2 2 1 0 0 2 1 0 2 0 0 0 0 0 0 0 0 0 1 0 0 0 0 1 1 1 0 0 2 0 1 1 1 1 0 0 0 0 1 0 2 0 0 0 2 0 1 0 1 1 1 1 0 0 1 0 0 0 0 0 1 1 0 1 1 0 1 1 0 1 0 2 0 2 2 1 1 0 0 0 0 0 0 0 1 0 1 1 0 2 0 0 0 0 0 0 1 1 0 2 2 2 1 2 0 1 0 0 0 2 0 2 0 2 2 2 2 0 0 0 1 0 0 0 0 1 1 0 1 1 1 0 1 0 1 1 1 0 1 0 1 1 0 0 0 0 0 1 2 0 1 0 1 0 1 0 2 0 0 1 2 2 2 0 0 0 0 0 0 0 0 2 2 1 0 0 2 0 2 2 1 0 0 1 0 0 1 1 0 2 0 0 0 0 0 0 0 0 2 0 2 0 0 0 0 0 0 2 0 1 1 0 2 2 1 1 1 0 0 0 1 2 1 1 2 0 0 0 0 0 0 1 2 0 2 1 0 0 1 1 0 1 0 1 0 1 0 0 0 0 0 0 0 0 0 0 0 1 1 0 2 1 1 0 0 1 0 0 0 1 0 1 1 0 0 0 0 0 0 1 1 0 0 0
55 0 2 1 0 0 1 0 2 0 0 2 0 1 0 1 0 1 1 1 1 0 1 0 2 0 0 1 2 1 1 2 2 2 1 1 2 1 0 0 1 0 0 0 1 0 1 0 2 0 0 0 1 0 1 1 0 1 1 0 0 1 2 0 0 0 1 1 0 0 0 2 1 0 1 1 1 0 2 0 1 2 2 1 1 0 0 0 2 2 0 0 2 2 1 1 1 1 0 1 1 0 0 0 1 1 2 2 0 2 1 2 1 2 2 1 1 0 0 2 2 0 2 0 1 0 1 1 2 0 0 0 2 0 0 0 2 0 0 0 1 0 0 0 0 1 0 0 0 0 0 1 0 0 0 0 0 0 0 0 0 2 1 2 0 2 0 1 0 1 1 0 0 2 0 0 2 0 0 1 1 2 0 0 1 0 1 0 0 1 0 1 2 0 2 2 0 0 0 0 1 0 0 1 2 0 2 1 1 0 1 1 0 0 0 0 1 2 2 0 2 1 1 1 0 0 1 2 0 2 0 0 0 0 0 0 0 2 0 2 0 0 2 0 0 2 0 0 1 1 1 1 0 0 0 0 0 1 1 1 0 1 0 0 0 0 0 0 1 1 0 0 1 1 0 0 0 2 2 1 1 0 1 1 0 1 1 2 1 2 0 0 0 0 1 0 1 1 0 0 0 0 0 0 0 0 0 0 0 1 0 1 0 2 2 1 0 0 1 1 0 0 0 1 2 0 0 1 1 1 0 1 0 1 0 0 0 1 1 1 1 1 2 2 0 1 1 1 2 2 1 0 0 0 0 1 1 1 0 2 2 2 1 1 1 2 0 2 0 2 0 0 1 1 1 0 2 1 1 0 2 1 0 0 0 0 0 0 0 1 1 1 0 0 1 1 1 0 1 1 0 1 0 1 1 0 1 1 1 1 1 1 0 0 0 0 2 0 0 0 0 1 2 0 1 2 2 0 0 0 0 0 0 1 0 1 1 2 0 0 1 0 0 0 1 2 1 0 0 2 0 1 1 1 1 1 0 2 2 2 1 0 1 1 1 2 0 1 2 1 2 2 2 0 1 1 1 2 0 1 1 1 0 0 0 1 0 1 0 1 0 0 0 1 0 0 1 1 1 0 1 0 2 0 2 2 2 1 1 0 0 0 0 0 0 0 0 2 0 0 0 2 2 0 1 2 1 1 1 1 0 0 0 1 2 2 1 1 2 1 0 0 1 1 2 1 0 1 0 1 0 1 0 2 2 0 0 0 0 1 0 0 0 0 0 0 0 1 0 1 0 0 0 0 0 0 0 2 2 2 2 0 1 0 0 0 1 2 0 0 0 0 1 0 1 0 1 0 0 0 0 2 2 0 1 1 2 0 1 0 1 0 0 2 0 2 1 0 1 1 0 0 0 0 0 0 2 1 0 0 0 1 0 0 0 1 1 1 2 0 1 1 0 0 1 0 1 0 0 1 1 1 1 2 1 2 1 0 0 0 0 0 1 0 1 1 1 0 0 0 2 0 0 0 1 0 2 0 1 1 0 1 1 0 0 1 1 1 0 1 0 1 0 0 0 0 0 1 1 1 0 1 0 0 0 2 0 1 0 0 0 0 0 0 0 0 1 1 1 1 0 0 0 2 0 0 0 0 1 1 1 1 0 0 0 0 1 0 1 1 0 1 0 0 0 1 1 0 1 1 1 1 1 1 1 0 0 0 2 1 0 0 2 0 1 0 0 1 1 2 0 0 2 1 0 0 0 0 2 0 1 0 0 0 1 2 0 1 0 2 0 2 2 2 2 0 1 1 0 2 0 0 0 0 0 1 1 0 0 2 2 2 2 2 2 2 0 1 1 0 0 1 0 2 1 0 1 1 0 1 0 2 2 0 0 1 0 0 2 0 1 0 2 1 2 1 1 2 2 1 1 0 1 1 0 0 1 0 0 0 0 1 0 0 1 1 1 0 2 1 1 0 1 0 1 0 0 0 2 2 2 0 0 0 0 0 1 0 1 1 1 1 2 0 1 0 1 2 0 0 0 1 1 0 2 0 1 1 0 0 0 0 0 0 1 1 1 0 2 0 0 0 0 1 1 0 1 1 1 0 1 1 0 2 0 0 0 0 0 0 0 1 2 0 1 0 0 0 1 1 1 0 1 0 1 0 1 2 1 1 0 0 1 0 1 1 1 0 0 0 1 0 0 1 1 0 2 0 1 0 0 1 0 1 0 0 0 1 0 1 1 0 0 0 0 0 0 1 0 0 2 1
56 0 0 0 0 0 2 1 1 2 0 0 0 0 0 0 0 1 0 1 0 0 0 0 2 0 1 0 2 1 1 1 0 0 2 0 2 1 0 0 1 0 0 0 1 1 1 0 1 2 1 0 0 0 2 2 0 0 0 1 0 0 0 0 0 0 2 0 0 0 0 0 2 0 2 2 2 0 1 0 0 1 2 2 2 0 1 0 0 1 0 0 2 0 0 0 0 0 0 0 0 0 2 2 0 0 2 1 1 1 1 2 1 2 2 1 1 0 0 2 2 0 1 1 0 0 0 0 1 0 0 0 0 0 0 0 0 0 0 0 1 0 2 0 0 0 0 0 0 0 0 0 1 0 1 0 0 0 0 1 1 2 1 2 1 2 1 0 1 1 1 2 0 2 1 0 2 0 0 0 0 0 0 0 1 1 1 1 1 0 1 1 2 1 1 2 2 0 0 0 0 0 0 1 2 0 2 0 0 0 0 1 1 0 0 0 0 0 2 1 2 0 1 1 0 0 1 0 0 1 1 1 0 0 2 0 0 2 0 0 0 1 2 0 1 2 1 1 1 0 0 1 1 0 0 0 0 1 1 1 1 1 0 0 0 0 1 1 1 0 1 1 1 1 0 0 0 2 1 0 1 0 2 1 1 1 2 2 1 2 0 1 0 0 1 0 0 0 0 1 0 0 1 1 1 0 1 1 0 1 0 1 0 2 2 0 2 0 1 1 0 1 1 1 1 0 0 2 0 0 0 0 0 1 0 0 0 0 2 0 1 1 2 2 1 0 2 1 1 1 1 0 2 2 1 0 1 0 0 2 2 2 1 1 1 0 0 2 2 0 2 2 1 1 0 1 2 2 1 0 0 1 0 0 0 0 0 0 0 0 0 0 0 0 2 0 0 1 1 1 0 1 1 2 2 0 1 0 0 0 0 0 0 0 1 1 0 0 0 0 0 1 0 0 1 1 1 0 1 1 1 1 1 1 1 1 0 2 0 1 1 1 0 0 0 1 2 0 0 0 1 1 0 1 0 0 0 2 2 2 2 0 0 0 0 1 1 1 1 0 0 0 2 0 2 0 2 1 0 1 0 2 0 0 0 0 0 0 0 0 1 1 0 2 1 1 1 1 1 1 1 0 1 1 1 0 2 1 0 0 0 1 0 0 1 1 1 1 0 2 2 0 1 0 0 1 1 0 1 2 0 0 0 0 1 1 1 0 2 2 1 1 0 0 1 1 0 1 1 0 1 0 0 1 2 0 1 1 0 0 1 0 1 2 0 0 2 1 1 0 1 1 2 0 0 0 1 0 1 0 2 0 2 0 2 1 1 0 0 0 0 0 1 0 0 0 0 0 0 0 2 2 1 2 2 2 2 0 0 0 0 0 0 0 0 0 0 0 0 0 0 0 0 1 0 0 1 1 0 0 0 1 0 0 0 1 2 0 2 0 1 1 0 1 1 0 1 0 1 0 1 1 1 1 2 2 0 0 1 0 0 0 0 0 1 0 2 1 0 0 2 0 1 0 0 0 2 0 1 1 0 0 2 2 1 1 1 1 0 0 0 1 0 0 0 0 2 1 0 1 1 0 0 1 1 1 0 2 0 0 0 0 0 1 0 1 1 1 1 1 0 0 0 2 0 1 2 0 0 0 0 0 1 0 0 2 1 0 0 0 0 1 1 1 0 1 2 0 0 0 0 0 0 0 0 2 0 0 2 0 0 0 2 0 1 1 0 2 0 2 0 0 1 1 0 0 0 0 2 0 1 1 2 0 1 1 0 1 0 2 0 2 2 0 0 0 0 0 0 1 1 0 0 0 1 1 1 1 0 1 0 0 0 0 0 2 1 2 2 1 0 0 0 2 2 0 1 1 0 2 1 2 1 1 0 2 0 0 1 0 1 1 0 0 0 0 0 0 0 0 2 0 1 1 1 0 1 0 0 0 0 0 2 0 0 2 2 0 0 2 0 0 1 0 2 0 0 0 2 2 2 0 0 1 0 2 0 0 0 2 2 1 1 1 2 2 1 1 1 0 0 1 0 0 2 1 1 1 1 1 1 0 0 1 1 1 2 1 2 1 0 1 0 1 0 2 2 2 1 0 1 1 0 2 0 0 0 1 1 0 0 0 2 0 1 1 0 1 0 0 2 0 2 1 0 0 2 1 0 0 2 0 0 1 1 0 0 0 0 0 0 0 0 0 0 1 1 1 1 0 1 2 0 1 0 0 0 1 1 0 0 1 1 1 1 0 0 0 0 0 2 1
57 0 2 0 0 0 0 1 2 0 0 0 0 0 0 0 0 2 0 2 0 0 0 0 2 0 1 2 2 2 2 1 2 1 1 0 2 1 1 0 1 0 2 0 2 1 0 0 2 1 0 0 1 0 1 1 1 0 0 1 1 1 0 0 0 1 0 0 1 1 0 1 2 0 1 2 2 0 2 2 0 2 0 0 2 0 0 1 2 2 0 1 1 0 0 2 0 2 1 1 1 0 1 1 0 0 2 2 0 2 0 0 0 1 2 1 0 0 1 1 1 1 1 1 1 1 1 0 1 0 0 0 0 0 0 0 0 2 1 1 1 0 0 0 1 0 0 0 0 0 0 0 0 0 0 0 0 0 0 0 0 2 0 2 2 0 0 0 1 1 1 0 1 1 0 0 1 1 0 1 1 0 1 1 1 1 2 1 0 1 0 2 2 0 2 2 0 0 0 0 0 0 1 2 2 0 2 0 0 0 0 0 2 0 0 0 0 0 1 1 2 1 0 2 0 0 0 1 0 0 0 0 0 0 1 0 0 1 1 1 1 0 2 0 0 1 0 0 0 0 0 0 1 0 0 0 1 0 0 0 2 0 0 0 0 0 0 0 1 1 1 0 1 1 0 0 0 2 2 1 1 0 2 1 0 1 0 2 1 2 0 0 0 0 1 0 1 1 0 1 0 0 1 1 1 0 1 0 0 1 0 2 0 2 2 0 0 0 0 0 0 2 2 2 1 0 1 1 0 1 0 2 1 2 0 0 0 0 2 0 0 0 2 1 0 0 1 1 1 1 1 0 2 2 1 0 0 1 0 1 2 2 0 0 0 0 1 1 2 0 2 2 2 2 0 0 2 2 0 0 1 0 0 1 1 0 0 0 0 1 0 1 1 0 2 2 1 0 1 1 0 1 1 2 1 0 0 1 1 1 1 1 0 0 1 1 1 0 0 0 0 1 0 1 1 1 1 1 0 1 1 2 0 2 0 1 0 0 0 0 0 2 0 0 1 1 2 0 0 2 0 1 1 2 2 2 0 2 2 2 1 1 0 0 0 2 0 1 1 0 0 0 2 1 0 0 0 1 0 1 0 2 0 0 1 0 1 0 1 0 1 0 0 2 1 0 2 1 1 1 1 1 1 0 1 1 2 2 2 0 0 0 0 0 1 1 0 1 0 1 1 0 2 1 0 2 1 0 0 1 0 0 0 2 2 0 1 0 2 1 1 1 2 2 2 2 0 0 2 0 0 0 0 2 2 0 0 0 0 1 0 0 1 2 1 1 1 2 2 0 0 0 1 0 0 0 1 2 2 2 2 0 0 0 0 0 0 0 1 0 0 0 0 1 0 0 0 0 0 0 1 2 0 1 1 2 0 1 0 1 0 0 0 1 0 0 0 0 1 1 1 1 0 0 0 1 1 1 0 0 1 0 1 0 0 1 2 2 1 1 1 0 0 0 0 0 0 0 1 0 1 1 2 0 2 2 0 1 2 0 0 0 2 0 2 0 1 1 1 1 0 1 1 0 0 0 2 0 2 1 1 0 1 0 0 0 1 0 0 1 0 1 1 1 1 1 2 2 1 1 0 1 0 2 2 2 1 2 0 0 1 0 0 0 0 0 0 2 2 2 0 0 0 2 0 0 0 0 1 1 1 2 0 0 0 1 0 0 1 1 0 0 1 1 0 0 1 1 1 1 1 1 0 0 0 0 0 0 2 1 0 0 2 0 1 0 0 2 2 1 0 0 0 0 0 2 0 0 1 1 1 0 1 0 0 2 0 2 1 1 1 1 2 1 1 0 0 0 0 0 0 0 0 0 0 1 2 2 0 0 0 0 1 1 1 2 0 2 2 2 2 2 0 2 2 0 0 1 0 1 0 1 2 1 1 0 0 0 2 0 1 1 1 0 1 0 1 2 2 1 1 1 0 2 0 0 0 0 1 1 0 0 0 0 0 1 2 0 1 2 0 0 2 1 2 1 0 1 1 1 2 0 0 0 0 0 1 0 1 0 0 0 0 0 2 0 2 1 1 0 0 1 1 0 1 2 0 0 0 1 0 1 0 0 0 0 2 0 1 0 0 0 0 0 0 0 0 1 0 0 2 2 0 0 0 0 0 0 0 1 0 0 2 1 1 1 0 0 0 0 2 0 2 0 1 0 1 2 0 1 1 0 0 1 1 0 1 0 1 0 0 0 0 0 0 2 0 0 1 0 0 1 0 1 0 0 0 0 0 0 0 0 0 0 0 0 1 0 0 0 1 1
58 0 1 1 1 0 1 2 1 2 0 0 0 1 0 1 0 1 0 2 0 0 0 0 2 0 0 1 2 0 1 0 0 2 1 2 1 0 1 0 0 0 0 0 2 0 0 0 0 2 0 0 0 0 2 2 0 0 0 1 0 1 0 1 0 2 1 0 0 0 2 0 2 0 2 2 1 0 1 1 0 2 2 1 1 0 0 0 2 2 0 0 1 0 0 1 0 1 0 1 1 0 2 2 0 0 2 2 0 2 1 2 2 2 2 2 2 0 1 1 1 0 1 1 1 1 1 2 2 1 1 1 0 0 0 0 0 0 0 0 1 0 0 0 2 0 0 0 0 0 0 1 1 0 0 0 1 1 0 0 1 1 1 1 0 1 0 1 0 2 0 0 0 2 1 0 2 0 1 0 0 0 0 0 0 0 1 0 0 2 0 2 1 1 0 2 1 1 0 0 0 0 1 1 2 0 2 0 2 1 0 1 1 0 0 0 0 2 2 0 2 1 1 1 0 0 1 2 0 1 0 0 0 0 2 0 0 2 0 2 0 0 2 1 0 2 0 0 0 0 0 1 1 0 0 0 1 1 0 0 0 0 0 1 0 0 1 0 2 1 1 0 1 2 0 0 0 1 1 0 0 1 1 2 0 1 1 1 0 2 0 0 1 0 2 1 1 0 0 0 0 0 1 1 1 1 1 0 0 0 0 1 0 2 2 0 0 0 1 1 1 0 1 2 2 0 0 1 0 0 0 0 0 1 1 1 1 1 1 0 0 0 2 2 0 0 2 1 0 1 0 1 2 2 1 0 0 1 0 0 0 1 0 0 0 0 0 2 2 0 2 2 2 2 1 0 2 1 0 0 2 0 0 1 0 0 0 0 0 1 0 0 1 0 1 1 1 1 2 2 0 2 0 1 1 0 1 0 0 1 0 1 0 1 0 1 1 0 0 0 0 0 1 1 0 1 1 1 0 0 2 0 0 1 0 1 0 0 0 0 2 0 1 1 0 2 2 0 0 1 1 1 0 2 1 0 1 1 1 2 1 0 1 0 0 1 1 1 1 0 0 0 2 0 2 0 0 0 0 0 0 1 0 1 0 1 0 1 0 0 1 1 0 2 1 1 1 0 1 0 1 1 2 0 2 1 1 1 2 0 0 0 0 1 0 1 0 2 0 1 1 1 2 0 1 2 1 1 1 1 1 0 0 1 1 0 1 0 2 2 1 0 1 0 1 1 0 1 1 0 0 0 0 2 2 0 0 1 1 0 0 1 1 2 1 1 1 1 1 0 1 1 0 0 1 0 1 0 2 0 2 0 2 0 1 0 2 1 0 1 1 1 0 0 0 0 0 1 0 0 0 2 0 2 2 2 2 2 0 2 1 0 0 0 0 0 0 0 1 1 0 0 0 0 0 1 1 0 0 0 0 2 0 0 0 0 2 0 1 1 1 0 0 2 2 0 1 1 2 0 0 2 0 2 0 2 0 0 2 0 0 0 2 1 1 2 0 1 1 0 1 1 1 1 0 0 2 0 2 0 1 0 2 0 1 1 1 2 0 1 0 2 1 1 0 1 2 2 1 1 0 1 0 1 1 2 1 1 0 0 1 1 0 1 0 0 0 0 0 0 0 0 1 2 0 0 0 0 1 1 1 2 0 0 0 0 1 0 0 0 0 0 0 0 0 1 2 0 0 0 0 0 1 0 0 1 0 0 1 0 0 0 2 0 0 1 2 2 1 2 0 0 1 0 0 1 0 0 1 0 1 0 0 0 0 2 0 1 0 2 0 2 2 1 1 0 0 2 0 2 0 0 0 0 1 0 1 0 1 2 2 0 2 2 2 2 0 2 2 2 2 2 0 2 2 0 1 1 1 2 1 1 1 1 1 1 0 0 0 0 0 0 0 0 0 0 0 1 1 1 1 0 1 1 1 0 1 1 0 0 0 0 0 0 0 0 1 0 2 0 2 0 1 1 2 1 0 1 0 0 0 1 0 0 0 1 0 0 0 1 1 1 1 0 1 0 1 1 1 0 0 0 0 0 0 2 0 1 0 1 0 2 0 0 1 1 1 0 1 0 0 0 0 1 0 2 0 1 1 0 1 1 1 2 1 0 0 1 2 0 0 0 2 1 1 2 0 0 0 0 2 1 2 0 0 0 0 1 0 1 1 1 1 0 0 0 0 0 0 0 0 0 0 0 0 2 0 0 2 1 1 0 0 1 0 0 0 1 1 1 1 0 0 0 0 1 0 1 1 0 2 1
59 0 1 0 0 0 2 1 1 1 1 1 0 0 0 0 0 1 1 1 1 1 0 0 2 0 1 1 1 1 2 0 2 2 1 1 2 2 0 0 0 0 0 0 1 0 1 0 0 2 0 0 0 0 2 1 0 0 1 2 0 2 0 2 1 0 2 0 0 0 0 0 2 0 1 2 2 0 2 1 1 1 2 1 1 0 0 0 2 2 0 0 1 1 0 1 0 2 0 2 2 0 1 1 1 1 2 1 1 1 0 2 1 1 1 1 1 0 1 1 2 1 1 1 1 1 1 0 2 0 1 1 0 0 0 0 0 0 1 1 0 0 0 0 2 0 1 0 1 1 1 1 0 0 0 0 0 0 0 1 2 1 0 2 1 2 2 0 1 1 1 1 1 1 0 0 2 0 0 2 2 2 1 1 1 1 1 0 0 2 0 2 2 0 2 2 2 0 0 0 0 1 0 1 2 0 2 0 2 0 0 2 1 1 0 0 0 0 1 1 1 0 0 1 0 1 0 0 0 0 1 1 0 0 1 0 0 2 0 1 0 0 2 0 0 1 0 0 1 1 1 0 0 0 0 0 1 0 0 0 1 0 0 0 0 0 2 0 1 0 0 1 2 2 0 1 0 2 2 1 1 0 2 2 0 1 2 1 1 1 1 0 0 1 1 1 1 1 0 1 0 0 0 0 0 0 0 2 1 2 1 2 0 0 0 0 0 0 0 0 0 2 2 1 1 0 0 1 0 1 0 1 2 1 0 0 0 1 1 0 1 2 1 1 0 0 2 1 0 1 0 0 2 2 1 0 1 2 0 0 0 1 1 2 0 1 0 1 2 0 2 2 1 1 1 1 2 1 1 0 1 1 2 0 0 1 1 0 0 1 0 0 0 0 2 0 0 0 0 0 0 0 0 0 0 0 2 0 0 0 0 0 0 0 2 2 0 0 0 0 0 1 1 1 0 0 0 1 0 0 1 0 1 1 1 1 0 0 0 0 1 1 0 0 0 2 2 0 1 1 1 0 1 2 1 1 0 2 1 1 1 0 0 0 0 1 1 2 2 0 1 1 1 1 0 0 0 2 1 1 2 1 1 0 0 0 0 1 1 1 0 1 1 0 1 1 1 1 1 1 1 1 1 0 1 2 1 0 1 0 0 0 0 0 0 2 1 2 1 2 2 0 1 0 0 1 1 0 0 2 0 2 0 1 1 0 1 0 1 1 1 1 1 0 1 1 0 0 2 0 0 0 0 2 2 0 0 1 0 0 0 0 0 2 0 0 2 2 0 2 0 0 0 0 1 0 1 2 2 2 2 0 1 0 1 0 0 0 1 0 1 0 0 0 1 0 1 0 0 0 1 2 0 2 2 2 0 1 0 2 1 0 0 0 0 0 0 0 0 0 0 0 0 0 0 1 1 2 0 0 0 1 0 0 0 0 2 1 1 1 0 0 0 1 1 0 1 0 2 0 0 1 1 0 1 1 0 1 2 0 0 0 2 2 0 2 1 2 0 1 1 0 0 0 0 0 2 0 1 1 0 0 1 1 1 1 0 0 1 1 0 0 1 0 2 1 2 2 1 2 0 1 0 0 0 2 1 1 1 0 1 0 0 0 0 1 0 1 1 1 0 0 0 2 0 0 1 0 1 1 1 1 0 0 0 0 0 1 0 1 0 1 0 0 0 0 0 1 0 0 0 0 0 0 0 1 0 0 2 2 1 0 2 0 0 2 0 1 1 2 0 1 0 1 0 0 0 0 1 0 1 0 0 0 0 2 0 2 1 1 1 1 2 2 2 0 1 2 0 2 0 0 0 0 0 2 0 0 1 2 2 0 1 1 1 2 0 2 2 2 2 2 0 2 2 1 1 1 1 2 1 1 2 0 0 0 0 0 2 0 1 1 0 0 0 0 0 1 1 1 1 0 0 2 0 0 0 1 0 0 0 0 0 0 2 0 1 0 0 1 0 0 1 0 1 0 0 1 0 2 2 0 0 0 0 1 1 1 0 1 1 2 1 0 1 0 1 2 0 1 0 0 0 0 1 1 0 0 0 1 0 1 0 0 1 1 1 1 1 0 0 0 1 1 0 0 1 0 0 0 2 2 0 1 1 0 1 1 1 1 0 1 2 0 1 1 0 1 0 0 2 0 1 0 1 0 2 2 0 2 0 0 0 1 1 1 0 0 0 0 2 0 0 0 0 0 2 1 1 0 0 1 0 0 0 0 0 0 0 0 0 0 1 0 0 0 0 1 1 0 1 0
60 0 1 0 0 0 0 2 2 0 0 0 0 1 0 1 0 2 0 2 0 0 1 0 2 0 0 2 2 0 1 1 2 2 2 0 2 2 0 0 1 0 0 0 2 0 0 0 2 0 0 0 0 0 2 2 0 0 0 0 1 1 0 0 1 1 0 1 0 0 0 2 2 0 2 2 2 0 2 1 1 2 2 1 1 0 0 1 2 2 2 1 1 0 1 1 1 2 0 2 2 0 1 1 1 1 1 1 1 1 0 2 0 0 2 2 2 0 0 2 2 0 1 1 1 0 1 0 2 0 0 0 0 0 0 0 0 0 0 0 0 0 0 0 0 1 0 0 0 1 1 1 0 0 0 0 1 0 0 0 1 1 0 0 0 2 1 1 1 1 1 2 1 1 0 0 0 1 0 0 0 2 1 1 1 1 1 0 0 0 1 1 2 0 2 2 2 0 0 0 2 0 1 2 2 0 2 0 2 0 1 1 1 0 1 1 0 0 1 0 1 1 1 2 0 0 2 2 0 2 0 0 0 0 2 0 0 1 0 1 0 0 2 0 0 2 0 0 0 1 1 0 1 0 0 0 1 2 1 1 0 1 0 2 1 0 0 0 2 2 0 1 2 2 0 1 0 2 2 2 2 0 2 1 1 1 2 2 0 2 0 0 0 0 1 0 0 1 1 0 1 0 2 2 2 2 0 1 1 1 1 1 0 0 0 0 0 1 0 0 0 1 2 2 1 0 1 1 1 2 0 2 1 1 0 0 0 2 0 1 1 0 2 1 0 1 1 0 2 1 0 1 2 2 0 0 2 1 0 0 0 0 2 1 1 0 2 2 1 1 1 1 1 1 1 0 1 1 1 0 0 1 0 0 0 1 1 0 0 1 0 0 0 0 2 0 0 0 2 2 0 2 2 2 0 0 0 1 0 0 0 0 0 1 1 2 0 0 0 0 0 0 0 1 1 1 1 1 0 0 0 0 0 2 0 0 0 1 0 0 1 1 0 0 0 2 1 0 0 0 1 0 0 0 0 0 0 1 1 1 0 0 1 0 0 1 1 2 2 2 2 2 2 1 2 0 2 2 0 1 1 1 0 1 1 1 1 0 0 0 2 0 1 1 0 0 0 0 0 1 2 2 1 1 1 1 2 1 1 0 0 0 0 0 1 0 0 2 0 1 1 1 1 0 0 2 0 0 1 1 0 0 2 0 0 0 2 0 0 0 1 1 2 2 1 2 0 0 2 0 0 0 0 2 2 0 1 0 0 1 0 0 0 2 0 0 2 2 1 1 0 1 0 0 1 0 1 2 2 2 2 0 1 0 1 0 1 2 0 0 0 0 0 1 1 0 1 1 0 0 1 2 0 2 2 2 0 1 0 1 0 0 1 1 1 2 2 0 0 0 0 0 0 1 0 1 0 1 0 0 0 1 0 0 0 1 2 1 2 0 1 0 0 0 1 0 1 0 1 0 1 2 1 0 1 1 0 0 1 0 0 0 1 2 0 2 1 2 0 0 2 0 0 0 1 0 2 0 2 0 1 0 2 0 0 1 2 1 0 0 0 2 0 0 0 0 1 2 2 2 0 2 0 0 0 2 0 1 0 0 1 0 0 1 0 0 0 1 1 1 0 0 1 2 0 2 2 0 1 1 0 1 0 0 0 0 0 1 0 1 0 1 0 0 0 1 2 0 0 0 0 0 0 0 1 0 0 0 1 0 1 0 2 0 1 0 0 0 0 2 0 0 0 0 1 1 0 0 0 0 0 1 1 0 1 2 0 1 1 2 0 1 2 1 1 0 0 1 0 1 0 0 0 0 1 1 0 1 0 1 1 0 0 0 0 2 1 1 2 2 1 2 0 2 2 0 1 1 1 2 1 1 2 0 0 0 0 1 0 0 1 0 1 1 1 1 1 1 0 0 1 0 1 2 0 0 0 1 0 0 0 0 0 0 0 1 2 1 1 2 0 0 1 0 1 0 0 1 1 1 1 1 1 0 0 1 1 0 1 1 1 1 0 0 1 0 1 2 0 1 0 2 1 0 2 1 1 2 1 1 1 2 1 0 1 0 1 0 1 0 0 0 0 0 0 1 1 0 1 0 2 2 0 1 0 0 0 2 2 0 0 1 0 1 1 0 1 1 0 0 2 0 0 0 2 0 2 2 0 2 2 0 0 0 1 1 1 0 2 1 0 0 0 1 1 1 1 0 0 0 0 2 0 0 0 0 0 0 0 1 1 0 0 1 1 1 0 1 1 0 1 1
61 0 2 0 0 0 0 1 2 1 0 1 0 2 0 2 0 1 1 1 0 0 0 1 1 0 1 2 2 1 2 1 0 1 2 0 2 2 0 0 0 0 2 0 2 0 2 0 1 1 1 0 0 0 2 2 0 0 1 0 2 0 0 0 0 0 2 0 0 0 0 1 2 1 1 2 2 1 1 0 0 2 1 0 1 0 0 1 1 1 0 1 1 1 0 1 0 0 0 0 0 0 0 0 1 0 2 2 0 2 0 0 0 1 1 0 0 0 1 1 1 0 1 1 1 1 1 0 1 0 0 0 0 0 1 1 1 0 0 0 1 0 0 0 1 0 0 0 2 2 0 0 0 0 0 0 0 0 0 1 1 2 0 2 0 1 2 1 0 1 1 1 1 1 0 0 0 1 0 1 1 0 1 1 1 1 1 1 0 1 0 2 1 0 1 1 1 0 0 0 0 1 1 2 2 0 2 0 0 1 1 1 1 0 1 0 1 0 0 0 1 1 0 2 0 0 1 0 0 1 1 1 0 0 1 0 0 2 0 1 0 1 2 1 0 2 0 0 0 0 0 0 1 0 0 0 0 0 0 0 0 0 0 1 1 0 0 1 2 1 0 0 0 1 0 0 0 1 1 1 1 1 1 2 0 1 1 2 0 2 0 1 0 0 1 0 0 1 0 0 0 0 0 0 0 0 0 1 0 1 0 1 0 2 2 0 0 0 0 1 0 1 2 2 2 0 0 2 0 0 0 2 0 1 0 0 0 0 2 0 1 0 1 1 0 0 2 0 2 2 0 0 1 2 0 0 2 1 0 1 1 1 1 1 0 1 0 2 2 0 2 2 0 0 0 0 1 2 1 0 0 1 1 0 0 1 1 0 0 0 0 1 0 0 2 0 0 0 2 2 0 2 2 2 0 0 0 1 0 0 0 0 0 1 0 1 1 0 0 0 0 1 0 2 1 1 1 1 0 0 1 1 1 0 1 1 1 0 0 1 2 0 0 0 0 1 2 1 1 1 0 0 1 2 2 0 1 1 0 1 1 0 0 0 1 2 0 2 2 0 1 1 2 0 1 0 0 2 0 1 0 2 0 0 1 0 1 0 1 1 0 2 0 2 0 0 1 1 1 0 1 1 2 2 2 0 2 1 0 0 0 0 0 0 1 1 0 2 0 1 1 1 2 1 0 2 1 0 0 1 0 1 0 1 1 1 0 0 1 2 0 0 2 1 1 1 0 1 1 0 1 0 0 2 0 2 0 0 0 1 0 0 1 1 0 0 1 2 2 0 0 1 0 0 1 0 1 0 2 0 2 0 1 0 1 0 0 0 1 0 0 0 1 0 0 0 0 0 0 0 1 2 0 2 2 2 2 0 1 1 0 0 1 1 1 1 2 0 1 0 0 0 0 2 0 0 0 2 0 0 1 1 0 0 0 0 2 2 1 1 1 0 0 1 2 0 2 0 0 0 1 2 1 1 1 2 0 1 1 0 0 0 0 2 0 2 1 0 0 0 2 0 0 1 1 0 2 0 1 1 0 0 2 0 0 1 2 0 2 2 0 0 0 0 0 0 1 2 2 2 0 2 0 1 1 1 0 1 0 0 0 0 0 1 1 1 0 1 2 2 0 0 0 2 1 0 0 0 1 1 0 1 0 0 0 0 0 0 1 1 1 1 0 0 0 1 2 0 0 0 0 1 0 0 0 2 0 0 1 1 0 0 2 0 1 1 0 1 2 1 1 0 0 1 2 2 0 0 0 2 0 2 0 0 1 2 0 2 1 2 0 1 2 2 1 1 0 2 0 2 0 0 0 0 1 2 1 0 0 2 2 0 0 0 0 2 1 2 1 0 0 0 0 2 2 0 1 1 0 1 0 1 1 0 0 1 0 0 2 0 1 1 1 0 1 0 0 0 0 0 2 0 0 2 0 0 1 0 1 0 1 0 0 0 0 0 0 0 2 1 1 0 1 0 2 0 0 2 0 0 1 1 0 0 0 0 0 0 0 2 1 1 0 0 2 0 2 2 1 0 2 0 0 0 2 1 0 2 0 0 0 0 0 0 1 1 1 1 2 1 0 1 0 1 0 0 1 1 0 0 1 1 0 2 0 0 0 0 1 2 1 1 2 1 1 2 0 0 1 1 2 1 2 0 0 0 0 2 0 0 1 0 1 0 1 1 1 0 0 0 1 0 0 0 0 0 2 1 1 0 1 2 0 1 0 0 0 1 0 1 1 0 1 1 1 0 0 0 0 0 0 0
62 0 1 0 0 0 0 2 0 1 0 1 0 1 0 1 0 1 0 1 0 0 1 1 1 1 1 2 2 0 1 1 1 0 2 0 2 1 0 0 0 0 1 0 2 1 0 0 2 0 0 0 0 0 2 2 0 0 1 1 0 2 0 2 0 1 1 1 0 0 0 2 2 0 2 2 2 0 2 0 2 2 2 1 1 0 0 0 1 1 0 0 0 0 1 2 1 0 0 0 0 0 1 1 1 0 1 2 1 2 1 1 1 1 1 1 1 0 0 2 2 0 1 1 1 1 1 1 2 0 1 1 0 0 0 0 0 0 0 0 1 0 0 1 1 0 1 0 0 0 0 0 0 0 0 0 0 1 0 1 2 1 0 2 1 2 1 1 1 2 0 0 1 1 0 0 0 0 0 1 1 2 1 1 1 1 2 2 0 0 1 1 1 0 1 1 0 0 0 1 1 0 0 1 2 0 2 0 1 0 1 1 2 0 0 0 0 0 2 0 1 1 1 2 0 0 1 0 0 0 0 0 1 0 1 1 2 2 0 2 0 0 2 0 0 2 1 0 0 0 0 0 1 1 0 0 2 0 0 0 0 0 0 2 0 0 0 0 2 1 1 1 2 2 0 0 0 2 2 1 0 0 1 2 0 1 1 0 1 2 0 2 0 0 2 0 2 1 0 0 0 1 0 0 0 1 0 0 0 1 0 1 0 2 2 0 0 0 0 0 1 1 1 1 1 0 1 1 1 1 0 1 1 0 0 1 0 1 1 0 0 0 1 2 0 1 1 0 1 0 0 0 2 2 2 0 0 1 0 0 0 0 2 2 2 0 0 2 1 1 1 1 0 0 0 0 1 0 0 0 1 0 0 0 1 0 0 0 0 0 0 1 1 0 2 0 0 2 0 0 0 0 1 2 1 0 0 1 0 0 1 0 0 0 0 0 2 0 0 0 0 0 0 2 1 1 1 0 0 1 2 1 0 1 1 0 1 1 0 0 1 1 0 1 1 2 1 0 1 1 0 0 0 0 0 0 0 1 1 1 1 0 0 0 0 1 1 1 1 0 0 0 1 1 1 0 1 1 0 1 0 2 0 1 1 1 1 0 0 2 0 1 1 1 0 2 0 1 1 1 1 1 1 0 1 0 2 0 1 0 1 0 0 1 0 1 0 2 1 2 2 0 2 0 0 1 1 1 0 1 1 1 0 0 0 0 0 0 1 1 0 0 2 1 2 2 0 1 1 0 0 0 0 1 2 0 1 0 0 0 1 0 0 2 1 1 1 2 2 0 0 0 1 0 0 0 1 1 2 1 2 0 2 0 2 0 1 0 0 0 0 0 1 0 1 0 1 2 0 2 0 2 1 1 1 2 1 0 1 0 1 0 0 1 0 1 1 0 1 1 0 0 0 0 0 1 1 1 0 0 1 2 0 0 0 0 1 1 2 0 0 1 0 1 2 0 2 2 0 0 2 1 1 1 1 1 0 1 0 0 0 0 0 1 1 1 1 1 0 0 1 1 1 0 0 1 0 0 1 1 0 2 1 1 1 0 0 1 0 1 1 1 0 1 0 0 2 2 2 2 0 2 0 2 2 2 0 1 0 0 0 0 0 0 0 0 1 0 0 0 0 0 0 2 0 1 1 0 1 0 0 1 0 0 0 1 0 0 1 1 0 1 0 0 0 1 1 0 1 1 0 1 0 0 0 1 0 0 1 0 0 1 2 0 1 0 1 2 2 2 0 0 0 0 0 0 0 0 1 1 1 0 0 1 1 1 0 2 0 2 0 2 2 1 0 1 0 1 0 2 0 0 0 0 0 0 1 1 0 1 0 0 2 2 2 2 0 2 2 2 2 2 0 2 2 0 0 1 0 1 0 1 2 0 0 1 0 1 1 1 0 0 0 0 0 0 0 1 0 0 2 0 0 2 0 0 0 0 0 0 0 0 0 0 0 1 1 0 2 1 1 0 2 0 1 1 0 2 0 0 0 2 0 0 0 0 2 0 0 1 0 2 0 0 2 0 2 2 1 0 0 1 1 1 2 0 1 0 0 1 0 1 1 0 1 1 1 0 1 0 0 0 0 2 0 1 1 1 1 2 2 2 0 1 0 0 0 1 1 0 0 0 1 1 1 1 0 0 0 0 2 0 2 0 1 0 1 2 0 2 0 1 0 0 1 1 1 0 0 0 0 0 0 0 0 2 0 0 2 0 0 0 0 0 0 1 0 0 1 0 0 0 0 0 0 0 0 0 1 1 0 0
63 0 1 1 1 1 2 2 1 2 0 0 1 2 0 1 1 2 2 1 1 1 1 0 2 0 0 2 2 0 1 0 2 1 1 1 1 1 1 1 1 1 2 0 2 0 0 0 1 1 0 0 1 0 1 1 1 0 0 1 1 1 0 0 0 0 2 1 0 0 0 1 2 0 0 2 1 0 1 1 0 2 2 1 1 0 0 0 1 2 0 0 2 1 1 2 0 1 0 1 0 0 0 0 1 0 2 1 1 1 0 2 0 1 1 0 0 0 1 1 2 1 1 1 1 0 1 1 2 0 0 0 0 0 0 0 0 0 0 0 1 0 0 0 1 0 0 0 0 0 1 1 0 0 0 0 0 1 0 0 1 1 0 2 1 0 0 1 1 2 0 0 1 1 0 0 2 0 0 0 0 1 0 0 0 0 1 0 0 0 0 0 2 0 2 2 1 0 0 0 1 1 0 2 2 1 2 1 1 0 0 1 1 0 0 0 0 0 2 1 2 1 1 2 0 0 1 1 0 0 0 0 0 1 1 0 0 1 0 0 0 0 1 0 1 2 1 0 0 0 0 0 1 0 0 0 1 0 0 0 0 0 0 1 1 0 1 0 2 1 0 0 1 2 0 0 0 2 2 2 2 0 1 1 1 0 1 1 0 1 1 0 0 0 2 0 1 1 0 0 1 0 1 1 1 0 0 1 0 0 0 1 0 2 2 0 0 0 0 0 1 1 2 1 2 0 0 1 1 1 0 2 1 0 0 0 0 2 0 2 2 2 1 2 0 0 2 0 2 2 1 0 0 0 0 2 0 1 0 0 1 1 1 0 1 1 0 1 1 1 1 1 0 0 1 0 0 1 0 0 0 1 0 0 1 0 1 0 0 0 0 0 1 0 2 1 1 0 0 0 0 0 1 1 1 0 1 0 0 0 0 0 1 0 1 2 0 0 0 0 0 0 0 2 0 0 0 0 0 0 2 1 1 1 1 0 0 1 0 1 2 0 0 0 1 1 2 0 1 1 0 1 0 2 2 1 2 1 1 1 1 0 0 0 0 1 1 1 1 0 0 0 1 2 0 1 0 2 0 2 1 2 0 0 0 1 0 1 0 0 0 2 0 2 0 0 1 0 1 0 0 0 1 1 1 0 2 1 2 0 1 0 0 0 1 1 0 2 0 1 1 1 2 1 0 1 0 0 1 1 0 0 0 0 0 1 2 0 2 2 0 0 2 2 2 0 1 1 1 0 1 0 0 2 2 0 0 0 0 0 2 0 0 2 0 0 2 2 2 0 1 0 1 0 0 0 1 1 1 1 1 0 0 0 0 0 0 1 1 0 0 0 0 2 0 0 0 1 0 0 1 1 0 2 2 2 1 0 0 1 1 0 1 1 1 1 1 0 0 0 0 0 0 1 0 1 1 0 0 0 0 0 1 1 1 0 1 0 2 0 2 0 0 1 1 0 1 0 0 0 1 2 2 0 1 0 0 1 1 0 0 0 0 1 0 1 2 0 1 1 0 0 2 0 1 0 1 0 2 0 1 0 2 0 1 2 1 1 1 1 0 1 1 1 2 0 2 1 1 1 1 1 0 1 1 2 0 2 0 0 0 0 0 0 0 0 0 1 1 1 0 0 1 2 0 1 1 0 0 0 0 2 0 0 0 0 1 1 1 2 0 0 0 0 0 1 2 0 0 0 0 0 0 0 0 0 0 0 2 0 0 0 2 0 0 0 0 2 2 2 0 1 2 0 0 0 0 2 0 2 0 1 1 1 2 1 1 2 1 1 0 0 2 1 1 0 0 1 0 2 0 0 0 0 0 1 2 1 0 1 1 0 1 1 1 1 1 1 2 1 1 2 0 1 1 0 0 2 0 2 0 2 1 0 0 0 0 0 0 0 0 0 1 0 1 0 0 2 2 2 1 0 1 1 1 0 1 0 0 0 0 0 0 0 1 0 1 0 2 1 1 0 1 0 2 0 0 0 1 1 2 0 0 0 0 0 0 1 0 1 1 2 0 0 2 0 2 1 0 0 0 1 1 0 2 1 0 1 0 0 0 0 0 0 1 1 1 1 2 0 0 0 0 1 0 2 1 0 1 1 1 1 0 1 0 0 0 0 1 1 0 1 2 0 1 2 0 0 0 0 2 0 2 0 1 1 1 1 0 1 2 0 0 0 1 0 2 0 0 0 0 0 0 0 0 0 2 0 2 0 1 1 0 1 0 1 0 0 1 0 0 0 0 0 0 0 1 0 0 0 1 1
64 0 1 0 0 1 1 2 2 1 0 0 0 1 0 1 0 1 1 0 1 1 0 0 2 0 0 0 1 2 1 1 1 1 0 1 1 1 0 0 0 0 0 1 2 0 1 0 2 1 0 0 0 0 2 1 0 0 1 2 0 2 0 0 2 0 0 0 0 0 0 1 2 0 1 2 2 1 1 0 0 2 1 1 2 0 0 1 1 2 1 1 2 1 2 2 1 1 0 1 1 0 2 2 0 0 2 2 0 2 0 2 0 1 2 1 0 0 1 1 1 0 0 2 0 2 0 0 1 0 0 0 0 0 0 0 0 0 0 0 0 0 1 0 1 0 0 0 0 0 0 1 0 0 0 0 0 1 2 0 1 2 0 2 1 2 1 0 2 2 0 1 0 2 1 0 2 0 0 0 0 1 1 1 2 2 1 0 0 0 1 1 2 1 1 2 2 0 0 1 0 1 1 2 2 0 2 0 1 0 1 1 0 0 0 1 1 0 0 0 1 0 1 2 0 0 2 2 1 1 0 0 0 0 2 0 0 2 0 2 0 0 2 0 0 2 0 0 0 0 0 1 0 0 0 0 1 2 1 1 0 1 0 2 1 1 1 1 1 0 1 1 0 2 0 0 0 2 1 1 1 0 2 2 0 1 2 2 1 2 0 1 0 1 1 0 0 0 0 0 0 0 1 1 1 0 1 0 1 1 1 2 0 1 1 0 2 0 0 0 0 1 2 1 1 0 0 2 1 1 0 1 2 2 0 0 0 0 2 0 0 0 2 2 0 0 1 1 0 1 0 1 1 2 1 0 1 1 1 0 2 2 1 0 1 0 1 2 2 0 2 2 1 1 1 1 1 0 0 0 2 0 1 1 1 1 1 0 0 0 0 1 1 0 2 2 1 0 2 2 0 2 1 2 1 0 0 1 0 0 0 0 0 1 1 2 0 0 0 0 0 0 0 1 1 1 1 0 0 0 0 0 0 2 0 1 0 1 0 0 2 0 2 2 1 2 2 1 1 0 0 2 2 2 2 2 0 2 1 0 0 0 0 0 0 2 0 1 1 0 1 0 1 2 0 1 0 2 0 1 0 2 0 0 1 0 1 0 1 0 1 0 0 0 0 1 1 1 1 1 1 0 2 1 2 0 2 1 0 0 0 0 0 1 1 1 0 1 0 2 2 0 2 0 2 2 1 0 0 2 0 2 0 0 1 1 1 0 0 0 0 0 1 1 1 1 0 1 1 0 0 0 0 2 2 0 0 0 0 1 0 0 0 1 1 1 0 1 1 0 1 0 1 0 0 0 1 0 0 0 2 0 1 0 0 0 1 0 1 0 0 0 1 0 0 0 0 0 0 0 0 2 0 2 2 2 0 0 1 0 0 0 0 0 0 0 0 0 0 0 0 0 0 0 0 0 2 0 0 0 1 1 0 0 0 0 1 2 2 0 2 0 0 1 2 0 1 0 2 1 0 2 1 1 1 2 0 1 2 0 0 0 0 0 1 0 1 0 0 0 2 0 1 0 0 0 1 1 1 1 1 0 2 0 0 0 2 2 0 0 2 0 0 0 0 0 0 2 1 2 0 0 0 0 1 1 1 1 1 0 1 0 0 0 0 1 2 0 1 0 0 0 1 2 0 1 1 0 0 0 0 1 0 0 0 1 0 1 0 1 0 1 0 0 0 0 1 0 0 0 0 0 0 0 0 1 1 0 2 0 0 0 2 0 1 1 1 1 2 1 1 0 1 2 2 2 0 0 0 2 0 2 0 0 0 2 1 2 2 2 0 0 2 2 2 0 0 1 0 2 0 0 0 1 0 1 0 0 0 2 2 0 0 0 1 1 1 1 1 1 1 1 0 1 1 0 0 1 1 2 1 1 2 0 0 0 0 0 1 1 0 0 2 1 2 1 2 0 0 0 2 0 2 2 0 1 2 0 1 1 1 0 0 0 0 1 2 0 2 1 1 0 0 1 1 1 0 0 0 0 2 0 0 0 0 0 1 2 0 2 2 2 0 1 1 0 2 2 0 0 0 2 0 0 1 1 1 2 1 1 0 2 0 1 1 1 1 0 1 0 0 0 0 1 1 2 0 2 0 1 1 1 0 2 0 0 0 0 0 2 0 0 1 1 1 1 0 0 0 0 2 0 2 0 1 0 1 2 0 2 1 0 0 0 2 1 2 0 0 0 1 0 0 1 1 1 1 0 0 0 0 2 0 1 0 0 0 0 0 0 0 0 1 0 0 0 0 0 0 0 1 0
65 0 1 0 0 0 1 2 0 2 0 0 0 2 0 2 0 2 0 2 0 0 0 0 2 0 0 2 2 1 2 0 1 1 0 2 0 1 0 0 2 0 0 1 1 1 0 0 2 0 0 0 0 0 2 1 0 0 0 1 0 1 0 1 1 0 2 0 0 0 1 2 2 1 1 2 2 1 2 0 1 2 1 0 1 1 0 1 1 1 0 0 0 0 1 1 1 0 0 0 0 0 0 0 1 1 2 0 2 0 0 2 1 2 2 1 1 0 1 1 2 0 2 0 2 0 2 0 2 0 1 1 0 0 0 0 0 0 1 0 1 0 0 0 2 0 0 0 0 0 0 1 1 0 0 0 0 2 1 0 0 2 1 2 1 2 1 1 0 1 1 1 0 2 0 0 2 0 1 0 1 1 0 0 1 1 1 1 0 1 0 2 2 1 1 2 0 0 0 0 0 0 0 1 1 0 2 0 0 1 0 1 0 0 0 1 1 1 1 1 2 1 0 2 0 0 0 0 0 1 1 1 0 0 2 0 0 2 0 1 0 1 2 0 0 2 0 0 0 0 0 0 1 0 0 0 0 2 2 2 0 2 0 0 0 0 0 0 0 0 1 1 0 1 0 0 0 1 0 0 0 0 2 1 1 1 2 2 0 2 0 0 0 0 2 0 2 1 0 0 0 1 1 1 1 0 0 0 1 1 1 1 0 0 0 0 0 0 2 2 0 0 2 2 1 0 1 0 1 0 0 1 0 2 0 0 0 1 1 1 1 1 2 1 0 1 0 1 2 2 1 0 2 2 1 0 1 0 0 1 1 2 0 0 0 0 1 2 1 1 1 1 1 1 0 0 2 1 1 0 1 0 2 0 0 0 0 0 0 0 0 1 0 0 2 1 1 0 1 1 0 1 0 2 2 1 1 0 0 0 0 0 0 0 0 0 2 1 0 0 0 0 1 1 1 2 0 1 0 0 1 0 0 1 1 0 0 1 0 0 0 2 0 1 1 1 2 1 1 2 0 0 1 1 1 0 0 2 1 2 2 0 0 0 0 2 0 2 2 0 1 1 2 0 0 0 0 2 0 0 1 1 0 0 0 0 0 0 1 1 0 1 0 1 1 1 0 0 0 2 2 1 2 2 2 0 1 1 0 0 0 0 0 0 0 0 0 2 0 0 0 1 0 0 0 0 0 0 0 1 0 1 0 0 0 0 2 0 2 2 2 1 0 0 0 2 0 2 0 0 1 0 0 1 1 1 1 1 0 1 0 0 0 1 0 0 1 2 2 0 0 1 0 0 1 0 1 0 2 0 2 0 1 0 1 1 1 1 0 0 1 1 1 1 1 0 0 1 0 1 0 2 1 0 0 0 2 1 0 2 2 0 0 1 0 0 0 0 1 0 0 0 0 0 0 0 0 2 0 0 0 1 1 0 0 0 2 1 2 0 0 1 0 1 2 0 2 0 1 0 0 1 0 1 2 2 0 1 0 1 0 1 2 2 0 2 0 0 1 0 1 1 1 1 0 0 2 0 2 0 0 0 1 0 0 1 1 1 0 0 0 1 0 0 0 0 0 2 0 1 0 2 0 0 0 1 1 1 1 0 1 0 0 0 0 0 0 0 0 0 0 0 0 2 0 1 2 1 0 0 0 2 0 0 0 0 0 0 0 0 0 0 0 0 0 1 1 0 1 1 1 1 0 0 0 0 2 0 2 1 0 0 2 0 0 0 0 1 1 2 0 0 1 2 2 2 0 0 0 2 0 2 1 0 1 1 0 2 1 1 1 1 2 2 1 1 0 0 1 2 0 0 0 0 2 1 0 0 0 2 1 0 2 1 2 0 0 2 1 1 1 1 0 1 1 0 0 2 0 2 1 2 1 1 0 1 0 0 0 0 0 0 0 0 0 0 0 0 0 0 1 0 2 1 0 1 2 0 0 0 0 0 1 0 0 0 1 0 1 1 0 0 2 0 2 0 0 2 0 0 1 1 0 0 0 0 0 0 0 2 2 2 0 0 2 1 1 2 0 0 0 0 0 0 2 0 1 2 1 0 0 0 1 0 1 1 2 1 2 1 0 1 0 2 0 0 2 1 0 0 2 2 0 0 0 0 0 2 2 0 0 0 2 1 2 0 0 0 1 1 2 1 2 0 1 0 0 2 0 2 0 0 0 0 1 0 1 1 0 0 2 0 0 0 0 0 1 0 1 0 0 1 0 0 0 0 0 1 1 0 0 0 1 1 1 0 1 0 0 0 2 0
66 0 1 0 0 0 1 2 2 1 0 0 0 0 0 0 0 1 0 1 1 0 1 0 2 0 0 1 1 2 2 0 0 0 2 0 2 1 0 0 0 0 2 0 2 0 0 0 1 1 0 0 1 1 1 2 0 0 1 0 1 0 1 1 0 0 1 0 0 0 1 0 1 0 1 1 1 0 2 1 0 1 2 1 1 0 0 0 2 2 0 0 2 1 0 1 0 2 0 1 1 0 1 0 1 1 2 1 0 2 0 1 1 1 2 2 2 0 0 2 2 0 2 0 2 0 2 0 2 0 0 0 2 0 0 0 2 0 0 0 1 0 0 0 0 0 1 1 2 1 1 1 0 0 1 0 0 1 0 0 0 0 0 2 0 2 0 0 1 1 1 0 0 2 0 0 2 1 0 1 0 0 1 1 2 1 2 2 1 1 1 2 2 2 1 1 1 0 0 0 1 0 0 2 2 0 2 0 1 0 0 2 1 0 0 1 1 0 0 0 0 0 1 2 0 0 0 1 1 1 1 1 0 0 0 0 0 2 0 2 0 0 2 1 0 1 0 2 2 0 0 0 2 0 0 0 0 1 1 1 0 1 0 1 1 0 0 1 2 2 0 0 1 2 0 0 0 2 2 0 0 1 1 2 0 1 2 2 0 2 0 0 0 0 1 0 1 0 0 0 0 0 1 1 1 1 0 0 0 2 0 1 0 0 0 0 0 0 0 0 0 2 1 1 2 1 1 2 1 1 0 2 0 0 0 0 0 2 0 0 1 1 2 2 0 0 2 0 2 0 0 0 2 2 1 0 1 1 0 0 0 0 1 1 1 0 0 1 2 0 2 2 1 1 1 0 1 2 2 0 0 1 1 0 1 0 1 0 0 0 0 1 1 1 2 1 0 0 1 0 0 1 1 1 0 0 1 0 0 0 0 0 0 1 1 1 1 1 0 1 1 1 0 1 2 2 1 1 0 0 0 1 0 0 2 0 0 2 0 0 2 0 0 0 1 1 1 0 0 0 0 2 1 1 2 1 1 2 1 2 1 0 0 0 0 1 1 1 1 0 0 0 0 2 1 0 0 1 0 0 0 2 0 0 0 1 0 0 1 1 0 2 0 2 1 0 1 1 1 0 1 1 2 1 2 0 2 0 0 0 0 0 0 0 2 0 0 2 0 2 2 0 1 0 0 1 0 2 0 0 2 0 0 2 2 0 1 0 1 1 1 0 1 0 0 0 0 1 1 0 0 0 1 0 2 0 2 1 2 0 0 2 1 2 1 1 1 2 2 0 1 0 1 0 0 0 1 1 1 1 1 0 1 0 0 0 1 1 0 0 0 0 0 0 0 0 2 0 0 0 1 2 1 2 2 2 0 1 0 2 0 0 0 1 0 0 0 0 1 0 0 0 0 0 0 0 2 1 0 0 0 1 0 0 0 1 1 0 1 1 1 1 0 2 2 0 1 0 1 0 0 1 0 2 0 2 0 1 0 0 0 0 2 1 1 1 0 1 0 1 1 0 0 0 0 1 1 0 2 0 0 0 2 1 0 0 2 1 0 1 0 0 0 0 1 1 2 1 0 1 0 0 0 2 1 2 1 2 0 0 1 0 0 1 1 1 1 2 2 2 0 0 1 2 0 1 1 0 1 1 1 1 0 0 0 0 1 1 0 1 0 0 0 0 0 0 1 1 1 1 1 1 0 0 0 1 1 0 0 0 0 0 2 0 2 0 0 0 0 2 0 0 0 0 0 0 0 0 1 1 0 1 2 0 1 2 0 2 1 1 1 1 2 1 1 0 0 1 0 1 0 0 0 0 0 1 2 0 0 2 2 1 1 2 2 2 0 1 2 1 1 1 0 1 1 0 0 2 2 2 0 2 1 1 1 1 0 0 1 1 0 0 0 0 0 0 0 1 1 0 2 1 0 2 0 0 0 0 0 0 0 0 0 0 0 0 1 0 2 1 2 0 1 0 1 1 0 0 2 2 2 0 0 0 0 0 0 0 0 2 1 2 1 0 1 0 1 2 0 1 0 2 0 0 2 2 0 1 0 0 0 1 0 0 1 2 0 1 2 0 0 0 0 0 0 0 2 1 0 1 2 2 1 2 1 0 0 1 1 0 0 1 2 1 1 1 0 0 0 0 1 1 2 0 1 0 1 2 0 1 1 0 0 0 0 1 1 0 0 0 1 0 0 0 0 1 1 1 1 0 1 2 0 1 0 0 0 1 0 0 0 0 0 0 0 0 1 0 0 0 0 0
67 0 0 0 0 1 2 2 2 2 0 0 2 2 0 1 1 1 0 2 1 1 0 0 2 0 0 2 1 1 2 1 0 0 1 0 2 1 0 0 1 0 1 0 2 0 2 0 1 1 0 0 0 1 1 2 0 1 2 0 1 0 0 2 1 1 1 0 0 0 0 0 2 1 1 2 2 0 2 0 2 2 2 1 1 0 0 0 2 2 0 0 1 0 0 0 0 0 0 0 0 0 1 1 1 1 2 1 1 1 0 1 2 2 2 2 2 0 0 1 1 1 1 1 1 0 1 1 2 1 1 1 0 0 1 1 0 0 0 0 0 0 0 0 1 0 1 0 0 0 0 0 0 0 1 1 0 0 0 1 1 1 0 1 1 2 0 1 0 1 1 1 1 1 1 0 2 1 0 0 0 1 0 0 2 2 0 0 0 1 0 1 1 1 0 1 0 0 0 0 0 0 1 1 2 0 2 1 0 0 0 1 2 0 0 1 1 1 2 2 2 0 1 2 0 0 1 0 0 1 0 0 0 0 2 0 0 2 0 2 0 0 1 0 0 2 1 0 0 0 0 0 2 1 0 0 0 1 0 0 0 0 0 1 1 0 0 0 2 0 0 1 1 2 0 0 0 2 2 1 1 0 1 1 0 1 1 1 1 1 1 0 0 1 1 0 1 1 0 1 1 0 1 1 1 0 0 1 0 1 0 1 0 2 2 0 2 1 0 0 0 1 1 0 0 0 0 2 0 0 0 2 0 0 0 0 0 0 2 1 0 2 2 1 0 0 2 0 0 2 0 2 1 1 1 1 0 2 0 1 1 1 2 0 2 1 0 2 1 1 1 1 0 0 1 1 2 1 0 0 1 2 0 0 0 1 1 0 0 0 0 2 0 0 2 0 0 0 1 1 0 1 0 1 1 0 0 1 1 1 0 1 0 0 1 2 0 0 0 0 0 0 1 2 0 2 0 1 0 0 0 1 0 0 2 1 1 1 0 0 1 1 0 2 2 2 2 1 0 1 0 1 0 2 1 0 1 2 2 2 2 0 0 1 0 1 1 2 2 0 0 0 1 1 1 0 1 1 1 0 0 2 0 0 0 1 0 1 0 0 1 1 0 2 0 0 1 1 1 0 1 1 1 1 1 1 1 1 0 0 0 1 0 0 1 1 1 2 0 2 2 0 2 0 0 2 0 0 0 2 0 2 0 0 0 0 2 0 1 2 0 0 2 2 2 2 0 1 1 0 1 0 0 2 1 1 0 0 1 0 0 0 1 1 0 0 1 2 1 1 1 1 0 0 1 0 1 0 1 0 2 0 1 0 0 0 1 0 1 0 1 0 0 0 0 0 1 1 0 0 0 2 1 1 0 1 0 0 0 1 1 0 1 1 1 1 1 0 0 0 0 0 0 0 0 1 0 2 0 0 1 1 0 0 0 2 2 1 2 0 0 0 0 2 2 0 2 0 0 1 0 1 1 1 1 2 0 1 2 0 0 0 0 1 1 2 0 1 0 1 1 0 0 0 1 1 1 0 1 1 1 1 2 0 1 2 1 2 0 0 1 0 0 0 2 1 2 2 1 2 1 1 0 1 2 1 1 2 0 0 0 0 0 1 0 1 0 1 1 1 0 0 1 2 0 1 1 0 0 0 0 1 0 0 0 0 0 1 1 2 0 1 0 0 0 0 1 1 1 1 1 1 0 0 0 2 0 0 2 1 1 0 1 0 1 0 0 1 2 1 1 1 0 1 0 1 0 0 2 0 0 0 2 0 2 0 0 1 0 1 1 2 2 0 0 0 0 0 0 0 0 0 0 0 1 1 2 0 0 2 2 0 2 2 2 1 0 2 2 2 1 1 0 2 2 0 1 1 0 2 0 2 2 0 0 0 0 1 1 0 1 0 0 0 1 0 1 0 0 0 2 0 0 2 0 0 0 0 1 0 0 0 1 0 0 1 2 0 1 1 0 0 1 0 1 0 0 1 1 0 1 0 0 0 0 0 1 0 0 1 1 2 0 0 2 0 2 2 0 0 0 2 1 0 2 0 1 0 0 1 0 1 0 1 1 1 2 1 2 0 0 0 0 1 0 1 1 1 0 0 2 2 1 2 1 0 0 1 1 0 0 0 2 1 1 2 1 0 0 0 2 0 2 0 1 0 1 0 0 0 1 1 1 0 1 0 1 0 1 0 0 0 0 0 0 2 0 1 2 0 2 2 0 1 0 0 0 1 0 1 1 0 0 1 0 0 0 0 0 0 0 0
68 0 1 0 0 0 2 1 2 0 0 1 0 1 0 1 0 0 0 2 0 0 1 0 2 0 0 2 2 1 2 0 2 1 2 0 2 1 0 0 1 0 0 2 2 1 1 0 0 2 1 0 1 1 0 0 1 0 1 0 1 0 0 0 0 0 2 0 0 0 0 0 1 1 2 1 1 0 2 0 2 2 2 1 1 0 0 0 1 1 0 0 1 0 1 1 1 1 0 1 2 0 1 1 1 1 1 1 1 1 0 1 0 0 0 0 0 0 2 0 0 0 1 1 1 0 1 0 2 0 1 1 1 0 0 0 0 0 0 0 0 0 0 0 0 0 0 0 0 0 0 0 0 0 0 0 1 0 0 0 1 1 2 2 1 2 2 0 1 1 1 1 1 1 0 0 1 0 0 1 1 1 0 1 0 0 1 0 0 2 0 2 2 1 1 2 2 0 0 1 0 0 0 1 2 0 1 0 1 1 0 2 1 0 0 0 1 1 2 1 2 1 0 2 0 0 1 1 0 1 1 1 0 0 2 0 0 1 0 1 0 0 2 0 0 2 0 1 1 1 1 1 2 0 0 0 1 1 0 0 0 0 0 0 0 0 0 0 1 1 1 0 1 2 0 0 0 2 2 1 1 1 2 1 1 1 2 1 1 2 0 0 1 1 1 2 0 0 0 1 0 0 1 1 1 0 0 0 1 1 1 1 0 2 2 0 0 0 1 1 0 1 1 1 1 0 0 0 1 0 0 0 1 0 0 0 0 2 0 1 0 1 2 2 0 0 2 1 0 1 0 0 2 2 2 0 0 0 0 0 0 0 2 0 2 0 1 2 2 0 2 2 2 2 0 1 2 1 0 0 1 0 1 0 0 1 0 0 0 0 0 1 0 0 2 0 0 0 1 1 0 1 0 2 2 0 0 0 0 0 0 0 0 0 2 2 0 0 0 0 0 0 0 1 1 1 1 0 0 1 1 0 0 2 0 2 0 0 0 0 2 0 0 0 0 1 2 0 0 0 0 1 0 1 1 0 1 2 1 1 0 0 0 0 0 1 1 2 2 0 0 0 2 0 1 1 1 1 0 0 0 1 0 0 1 0 1 1 0 1 1 2 1 2 1 0 1 1 1 0 0 0 2 2 2 0 2 0 1 0 1 0 0 0 1 1 1 1 0 1 1 1 1 0 0 1 0 1 0 1 1 0 0 2 2 0 1 0 0 1 1 0 1 1 2 1 0 1 1 0 1 0 0 1 2 0 1 1 0 0 0 0 1 2 0 0 2 1 1 0 0 1 0 0 1 0 1 2 2 2 2 0 1 0 1 0 1 0 0 0 1 0 0 0 0 1 0 0 0 0 0 2 1 1 2 2 0 0 0 0 1 0 0 1 0 1 1 0 0 0 0 0 0 0 0 1 1 0 0 0 0 2 0 0 0 0 2 0 2 0 1 1 0 0 0 0 0 0 1 0 1 2 1 1 1 1 0 0 2 0 0 0 1 2 0 2 1 1 0 0 2 0 1 1 0 0 2 0 2 0 0 1 2 1 0 1 2 1 0 1 1 0 0 0 0 0 1 2 1 1 0 2 0 1 0 2 0 2 0 0 1 0 0 0 0 0 1 1 1 1 0 0 0 1 1 1 1 0 1 1 1 1 0 0 0 0 0 0 0 0 0 0 0 0 0 0 0 1 1 1 1 1 0 0 0 1 0 0 2 1 0 1 2 0 1 0 1 2 2 2 0 0 0 1 1 1 0 0 1 1 0 1 1 0 2 1 0 1 0 2 0 2 2 2 1 0 0 0 1 1 0 0 0 0 1 0 1 0 2 2 2 0 2 2 2 0 0 2 1 1 0 0 0 1 1 0 0 1 1 1 0 1 1 1 1 0 0 0 1 0 1 1 1 0 1 0 0 2 1 1 1 0 1 2 0 0 1 0 1 1 1 0 1 0 0 0 1 0 2 0 1 0 2 0 2 0 0 1 1 1 2 0 0 0 0 0 0 0 0 2 2 2 2 1 1 0 1 2 0 0 0 1 1 1 2 1 0 2 0 1 0 1 0 0 1 2 1 0 1 1 0 1 0 1 2 0 2 1 0 1 2 2 1 1 2 0 2 2 2 0 0 0 2 0 0 0 0 1 0 0 2 0 2 0 0 0 0 2 0 1 1 1 1 0 0 0 0 0 0 0 1 0 1 0 0 0 1 0 1 0 0 1 0 0 0 0 0 0 1 0 0 0 0 1 1 0 0 1 1 0 1 0
69 0 2 0 0 0 0 0 2 0 0 2 1 1 0 0 0 2 0 2 0 0 0 0 2 0 0 2 2 0 2 0 0 1 0 1 1 0 1 1 0 0 0 0 1 1 1 0 0 1 1 0 0 0 2 2 0 1 1 0 1 0 0 1 0 1 1 0 0 0 0 1 1 0 1 1 1 0 1 1 0 2 1 1 2 0 0 0 1 1 0 0 2 1 1 1 1 1 0 1 1 0 0 0 1 0 1 0 2 0 0 2 1 1 1 1 1 0 1 1 1 0 2 0 2 0 1 0 2 0 1 1 0 0 0 0 0 2 1 1 1 0 1 0 0 0 0 0 1 1 0 0 1 0 1 0 0 0 0 1 1 0 1 1 0 1 1 1 0 2 0 0 0 2 0 0 1 0 0 1 1 2 0 0 0 0 0 2 0 1 0 1 2 0 2 1 1 1 0 0 1 0 1 1 2 0 2 1 0 0 0 0 1 0 0 0 0 1 2 2 2 0 0 0 0 0 0 1 0 1 0 0 1 1 1 0 0 1 1 1 1 0 2 0 0 0 0 0 0 0 0 0 1 0 0 0 0 1 1 1 0 1 0 2 0 0 0 0 0 0 1 1 1 1 1 1 0 2 2 0 0 1 1 1 1 1 2 1 1 1 1 0 1 0 1 1 0 1 0 1 0 0 0 0 0 1 0 0 0 1 0 1 0 1 1 0 0 0 1 1 1 0 2 0 2 0 0 2 0 1 0 0 0 2 0 0 0 1 1 0 0 0 1 2 0 0 1 1 1 2 1 0 2 2 0 0 1 1 0 1 2 2 1 1 0 1 1 1 2 0 2 2 2 2 0 0 1 1 1 0 1 1 0 0 0 0 0 0 0 0 0 0 1 0 1 0 0 0 0 0 0 0 0 2 2 0 0 1 0 0 0 0 0 0 1 1 1 0 0 0 0 1 0 1 1 1 1 1 0 0 0 0 0 2 1 0 0 1 1 0 2 0 0 1 1 1 1 0 0 0 1 1 1 1 1 0 0 0 0 1 1 0 1 1 0 0 2 2 2 0 0 0 2 2 1 0 1 0 0 0 0 2 0 0 1 1 1 0 0 1 1 1 0 0 0 1 1 0 1 1 1 1 1 1 1 1 2 0 0 0 0 0 0 0 0 2 0 2 0 1 1 1 1 0 1 1 0 0 0 1 0 0 0 1 1 0 1 0 1 1 0 0 2 1 2 2 0 1 1 0 0 0 0 2 0 2 0 0 0 1 0 0 1 1 0 0 1 1 1 0 0 0 1 0 0 0 1 0 1 0 2 0 0 0 0 0 0 0 0 0 0 0 0 0 0 0 0 0 0 0 0 2 0 0 0 1 1 2 0 2 2 0 0 1 0 0 0 0 0 0 0 0 0 1 0 0 1 1 0 0 1 1 1 0 0 1 2 1 2 0 1 0 0 0 2 0 2 0 1 0 2 2 1 1 2 2 0 1 0 0 0 0 1 1 0 1 1 1 1 0 0 2 0 1 1 0 2 0 2 0 1 0 1 0 0 0 1 0 0 2 0 0 1 0 2 1 2 1 2 2 1 0 0 0 1 1 1 2 0 0 1 0 0 0 0 0 0 1 1 1 0 0 0 1 1 0 0 0 2 1 0 0 0 1 1 1 2 0 1 1 0 1 0 0 0 0 0 0 2 1 1 1 0 0 0 2 1 0 1 1 0 0 2 0 1 0 1 2 2 1 0 0 0 2 0 0 0 0 1 1 0 1 0 1 2 2 1 1 0 2 0 2 2 2 2 0 2 1 0 1 0 0 0 0 0 0 1 1 0 1 1 1 1 0 1 0 0 2 2 2 1 1 0 2 2 0 0 1 0 1 0 1 1 1 1 1 0 0 0 0 0 0 0 0 0 0 0 0 0 0 2 0 0 2 0 0 0 1 1 1 0 0 0 0 0 1 1 1 2 0 0 0 1 0 2 0 0 1 1 1 1 1 0 0 0 1 0 2 1 2 2 1 0 0 1 0 1 2 0 0 0 2 0 0 2 2 1 1 1 1 1 0 0 0 1 1 1 0 0 0 0 0 1 1 1 0 0 1 1 1 1 1 1 1 1 0 0 0 0 0 1 2 1 0 0 1 0 1 0 0 2 0 1 0 2 0 2 1 0 0 1 0 0 0 0 0 2 0 2 1 0 0 1 0 0 0 1 0 0 0 0 2 0 1 0 1 1 0 0 0 0 0 0 0 0 0 1 0 0 0 2 0
70 0 2 0 0 0 1 1 2 1 0 1 0 0 0 0 0 2 1 2 1 1 0 0 2 0 0 1 2 0 1 2 1 1 0 1 1 2 0 0 0 0 0 0 1 0 1 1 1 1 1 1 0 0 2 1 0 0 1 0 1 0 0 2 0 0 2 0 0 0 0 1 2 1 2 2 2 0 2 0 2 2 2 0 0 0 0 1 1 2 1 1 1 1 1 1 1 1 0 0 0 0 0 0 1 1 2 1 1 1 0 2 1 2 2 1 1 0 1 1 2 0 0 2 0 2 0 0 1 0 0 1 0 0 1 1 0 0 0 0 1 0 0 0 1 0 0 0 0 0 0 0 0 2 0 1 0 2 0 0 0 0 0 2 0 1 0 1 1 2 0 0 0 2 0 0 1 0 0 2 2 2 0 0 2 0 2 1 0 1 0 2 1 1 1 2 0 1 0 0 2 0 0 1 2 0 1 0 1 0 1 1 1 0 0 1 1 0 1 1 1 0 0 0 0 1 0 1 0 1 0 0 0 0 1 0 0 1 0 0 1 1 2 0 0 2 1 0 0 0 0 0 2 0 0 0 0 1 1 1 0 1 0 2 1 0 1 0 2 1 0 2 0 2 0 0 0 1 0 0 0 0 2 1 1 0 2 1 1 1 1 1 1 1 1 2 0 0 1 0 1 1 0 0 0 0 0 0 0 1 0 0 0 2 2 0 2 0 1 1 0 1 1 2 1 0 1 1 1 1 0 0 0 1 0 0 0 2 0 0 0 0 0 0 0 2 0 0 0 1 0 1 2 2 2 0 1 0 0 2 2 2 0 0 0 0 1 2 1 1 1 1 1 1 2 0 0 1 1 0 0 1 1 0 0 0 0 0 0 1 0 0 2 0 2 2 0 1 0 0 0 1 1 2 2 1 0 2 0 0 1 0 0 0 1 1 1 2 0 2 2 2 0 2 1 1 0 1 0 1 1 1 0 2 0 0 1 0 0 0 2 0 0 0 0 2 2 0 0 0 0 0 1 2 2 1 1 1 1 0 0 0 1 1 0 1 1 2 2 0 0 0 1 1 0 0 0 1 0 0 1 1 0 0 1 0 1 0 1 0 1 1 1 2 1 1 1 0 1 0 1 0 1 1 1 1 2 1 1 0 0 0 1 0 2 0 0 2 0 0 1 2 2 0 1 2 0 0 0 2 0 2 0 0 1 0 2 1 2 2 1 0 1 1 2 1 0 1 1 0 1 0 0 1 2 1 0 2 0 1 1 0 1 1 0 0 1 2 2 0 0 1 0 0 0 0 0 0 1 0 1 0 2 0 1 0 1 0 0 0 1 1 0 0 0 0 1 0 0 0 1 2 0 1 0 1 1 0 0 0 1 0 1 1 0 1 1 0 0 0 0 0 0 2 1 0 1 0 0 0 0 1 2 0 0 1 2 1 2 0 0 1 1 1 2 0 1 0 1 0 0 1 1 0 2 1 0 1 1 0 0 0 2 1 0 0 0 0 0 2 0 0 1 0 0 0 0 0 1 1 1 0 2 0 1 2 1 1 0 1 0 1 0 0 0 0 1 1 1 1 0 1 0 1 1 2 0 2 0 0 0 0 0 0 0 0 2 0 0 0 0 0 0 2 1 0 1 0 0 0 0 1 0 1 0 2 1 2 0 2 0 0 1 1 0 0 2 0 0 0 0 0 0 0 0 0 0 0 1 1 0 0 1 0 0 0 0 2 2 2 0 0 0 0 0 2 0 0 0 2 0 2 1 0 1 1 1 1 1 2 0 1 2 2 2 0 2 2 0 2 0 0 0 0 0 1 2 1 0 1 1 0 1 1 1 2 0 2 2 2 2 2 0 2 2 0 1 1 2 2 2 0 2 0 0 1 1 0 1 0 1 1 0 0 0 0 0 0 0 0 1 0 0 2 0 0 0 0 0 0 0 0 1 0 0 0 0 0 2 1 1 0 2 0 1 0 0 1 1 1 1 1 1 0 0 1 0 0 1 1 1 1 0 0 2 1 1 0 1 0 0 2 1 0 2 1 0 2 0 1 0 1 0 0 0 0 2 0 2 0 0 0 0 1 0 0 0 2 1 0 1 1 0 2 0 0 0 2 2 0 0 2 1 1 1 1 0 0 0 0 2 1 1 0 1 0 1 2 1 1 0 1 0 0 0 0 0 0 1 0 1 0 0 0 0 0 1 0 1 0 0 1 0 2 0 1 1 0 0 0 0 0 0 0 0 0 0 0 0 0 1 0
71 0 1 0 0 0 1 2 1 2 0 0 0 1 0 1 0 2 1 0 2 1 1 0 2 0 0 1 2 1 2 0 1 1 1 0 2 1 0 1 0 0 0 0 2 0 2 0 2 0 0 0 1 0 0 1 0 0 2 1 1 0 0 0 0 0 1 0 0 0 0 1 2 1 1 2 2 0 2 2 0 2 1 0 1 0 0 0 2 2 0 0 0 0 0 1 0 0 0 1 0 1 1 1 0 0 2 2 0 2 0 0 2 2 2 2 2 0 0 2 2 0 1 1 1 1 1 0 1 0 0 0 0 0 0 0 0 0 1 0 1 0 0 0 2 0 0 0 0 0 1 1 0 0 2 0 0 1 0 0 1 1 0 2 1 0 0 0 1 2 0 0 0 2 0 0 1 0 0 1 1 1 0 0 0 0 1 0 0 0 0 0 2 0 2 1 1 0 0 0 1 0 0 1 2 0 1 0 1 0 1 1 0 0 0 1 1 1 1 0 2 1 1 1 0 0 1 1 0 0 0 0 0 0 2 1 0 1 0 0 0 1 1 0 0 1 0 0 0 0 0 0 1 0 1 1 0 0 0 0 0 0 0 1 1 0 0 0 2 0 0 1 0 1 0 0 0 1 1 0 0 0 2 1 1 2 2 2 0 1 1 1 0 0 2 0 1 0 0 0 0 0 1 1 1 0 2 0 0 2 0 2 0 2 2 0 0 0 2 2 0 0 2 1 1 0 0 1 0 1 0 1 0 0 0 0 0 1 1 1 0 1 2 1 1 1 0 0 1 1 0 0 2 2 1 0 0 1 0 2 2 2 2 0 2 0 1 1 2 0 2 2 0 0 1 0 2 1 0 0 1 2 1 0 1 1 1 0 0 0 0 1 2 0 2 2 1 0 2 1 0 2 1 2 1 0 0 2 0 0 1 0 0 0 2 2 0 1 0 1 1 2 1 1 0 2 0 0 0 2 2 1 0 2 0 0 0 1 1 1 1 1 0 0 2 2 0 0 0 1 0 2 1 2 1 1 0 0 0 1 1 0 1 1 0 0 2 1 1 1 0 0 2 1 1 0 0 2 1 0 1 1 0 2 0 2 0 0 0 2 0 1 1 0 0 0 1 1 1 0 0 0 2 2 2 0 2 0 0 0 0 0 0 0 1 0 1 2 0 0 0 1 2 0 0 2 0 1 0 1 1 0 0 2 1 0 2 0 0 0 1 0 2 2 2 1 1 1 1 0 1 0 0 1 2 0 1 1 1 0 0 1 0 2 0 0 2 1 1 0 0 1 0 0 1 0 1 1 1 1 1 0 2 0 1 0 1 1 0 0 0 0 0 0 0 0 1 0 0 0 1 2 0 1 1 2 0 1 0 2 0 0 0 0 0 0 0 0 0 0 0 0 0 0 0 0 1 1 0 0 0 2 0 0 0 1 2 0 2 0 2 1 0 0 2 0 1 0 1 0 1 2 1 1 1 2 0 0 1 0 0 0 0 1 1 1 2 2 1 1 0 1 0 0 1 0 2 0 2 1 1 1 2 0 1 1 1 0 0 0 0 0 0 0 0 0 0 2 2 2 0 1 0 2 2 1 0 2 0 0 1 0 0 1 0 0 0 1 1 1 0 0 0 2 0 0 0 0 1 1 1 1 0 1 0 1 1 0 0 0 0 0 1 1 0 0 1 0 0 0 0 0 0 0 0 1 0 0 2 0 0 0 2 1 0 0 1 1 0 2 0 0 2 1 1 0 0 0 1 1 0 1 1 1 2 1 0 1 0 2 0 2 2 2 2 0 1 1 1 1 0 0 0 0 0 2 0 1 0 1 1 0 0 0 0 2 0 2 2 2 1 1 0 2 2 0 1 1 2 2 1 1 1 1 1 1 0 1 1 1 0 0 2 2 2 2 2 1 1 0 2 1 1 1 0 0 1 0 0 0 0 0 0 0 0 1 1 0 2 1 0 0 1 1 2 1 0 1 1 2 2 0 0 0 0 1 0 0 0 1 1 2 1 0 1 0 1 1 0 0 0 2 0 0 2 1 1 1 0 1 0 1 0 0 1 1 1 2 2 2 0 2 0 1 1 0 0 1 0 1 2 1 0 2 0 0 0 0 0 0 0 1 2 0 0 1 0 0 0 0 2 2 1 0 2 0 1 1 0 1 1 1 1 0 0 0 0 0 1 0 0 1 0 1 1 1 1 0 1 0 0 1 0 1 0 1 1 1 0 0 0 0 0 0 0 0 0 2 2 0 0 0
72 0 1 0 0 0 1 1 2 1 0 1 0 1 0 1 0 1 1 2 0 0 2 1 1 1 1 2 2 0 1 1 1 1 0 1 1 1 1 0 0 0 0 0 1 0 0 0 0 1 1 0 0 0 2 2 0 2 1 1 1 1 1 1 1 0 0 0 0 0 0 0 2 1 1 2 1 0 1 0 1 2 2 1 1 0 0 1 2 2 1 1 2 1 1 2 1 1 0 1 1 0 0 0 0 0 2 2 1 2 1 1 0 1 1 0 0 0 2 0 0 0 2 0 1 0 1 1 1 1 0 0 0 0 0 0 0 0 0 0 1 0 0 0 0 0 0 0 0 0 1 1 0 2 1 0 0 1 0 0 2 0 0 2 1 2 1 0 0 0 2 0 2 0 0 0 1 0 0 1 1 2 1 1 1 1 1 1 0 1 0 2 2 1 2 1 1 0 0 1 1 0 0 2 2 0 1 0 0 0 0 1 1 0 0 0 0 1 1 0 2 2 1 2 0 0 1 0 0 0 0 0 1 1 1 0 1 2 0 1 0 0 2 0 0 1 0 0 0 0 0 0 2 1 0 0 0 0 0 0 2 0 0 0 0 0 0 1 2 2 0 0 2 2 0 0 1 0 0 0 0 0 1 2 0 1 2 1 0 2 0 0 0 0 0 0 0 0 0 0 0 1 0 0 0 1 0 0 0 2 0 2 0 2 2 0 1 0 0 0 2 0 1 1 2 0 0 2 0 1 0 0 0 2 0 0 0 2 0 2 2 2 0 2 1 0 2 0 1 1 0 1 0 0 0 2 0 0 0 0 0 0 1 0 1 1 0 2 1 1 1 1 1 1 1 0 2 1 1 0 2 0 1 0 0 1 0 0 0 0 0 0 1 2 2 2 2 1 0 0 0 0 1 1 0 0 1 1 0 0 0 0 1 1 1 2 0 0 1 0 1 2 0 0 1 1 1 0 0 1 1 1 0 1 1 1 0 0 0 0 1 1 0 1 1 1 1 0 2 1 0 0 2 2 2 2 0 0 0 0 0 0 2 0 0 2 0 1 1 0 0 0 2 0 1 1 1 2 0 1 0 2 0 1 0 1 0 0 1 1 0 2 2 2 1 0 1 1 1 0 0 0 2 2 1 1 1 1 2 0 1 1 0 1 1 1 1 2 0 1 1 2 1 0 1 1 0 0 2 2 0 0 0 1 1 0 1 0 1 1 2 2 1 1 2 1 0 0 2 0 0 0 0 0 2 1 1 0 0 0 2 0 2 2 0 0 1 1 1 0 0 1 1 0 0 1 2 0 0 0 0 0 1 0 1 0 1 0 0 0 0 0 1 1 0 0 1 0 0 0 0 2 0 1 1 2 0 1 0 1 0 0 0 1 0 0 0 0 0 0 0 0 0 0 0 0 0 0 0 0 0 1 0 0 0 1 2 1 2 0 1 1 0 1 1 0 1 1 2 0 2 0 0 1 1 2 0 1 2 0 0 0 0 1 1 2 1 0 1 0 1 1 0 0 1 0 2 0 1 1 0 0 1 0 0 0 1 1 0 1 1 0 0 0 0 0 1 2 1 1 0 1 0 1 1 2 0 0 0 0 0 0 0 1 0 0 2 0 0 0 0 0 1 2 0 1 1 0 0 0 0 0 0 0 0 1 0 1 0 1 0 0 0 0 0 0 0 1 2 2 2 2 0 0 0 1 1 0 0 0 0 0 2 0 1 1 0 2 2 1 0 0 0 0 0 0 0 0 0 1 1 1 1 0 1 2 0 2 1 2 0 1 1 0 0 0 0 0 0 1 0 0 0 0 1 2 2 0 0 2 0 0 1 1 0 2 1 1 1 1 1 1 0 2 2 0 0 0 1 2 2 1 2 0 0 1 1 2 2 1 1 0 0 0 0 0 0 0 0 0 2 0 1 2 0 0 1 0 0 0 1 0 1 0 0 1 2 0 1 1 1 0 1 1 2 0 1 0 0 0 1 0 0 0 0 1 1 0 0 2 2 0 0 0 2 1 1 0 2 0 1 0 0 0 1 1 1 2 0 1 0 0 0 0 0 0 2 1 2 1 0 1 0 0 0 0 1 2 0 1 2 2 1 1 0 1 1 1 2 1 1 0 2 2 2 2 0 0 0 0 2 1 0 0 2 0 2 1 0 1 2 0 0 1 0 1 1 0 0 0 0 0 0 0 0 1 1 1 2 0 1 2 0 1 0 0 1 0 0 0 0 0 0 0 0 0 0 0 0 0 2 0
73 0 0 0 0 0 1 0 2 0 1 1 0 1 0 1 0 0 0 0 0 0 0 0 2 0 0 2 2 1 2 0 1 0 1 1 1 2 0 0 0 0 0 1 2 1 0 0 1 0 0 0 2 1 0 2 0 0 2 1 1 0 1 0 1 0 1 1 0 0 0 0 2 1 1 2 1 0 1 0 0 2 1 0 1 0 0 0 1 2 0 0 1 0 0 2 0 0 0 1 0 1 1 1 0 0 2 0 2 0 0 1 1 0 2 2 2 0 1 2 2 0 1 1 1 1 1 1 1 1 0 1 0 0 0 0 0 0 0 0 1 0 0 0 0 0 0 0 0 0 0 1 0 0 0 1 1 0 0 1 1 1 0 2 1 1 1 2 0 2 0 1 0 2 0 0 2 0 0 1 1 1 1 1 2 1 2 1 0 0 0 1 2 1 2 2 1 0 0 1 0 0 0 2 2 0 2 0 0 0 0 0 1 0 0 0 0 1 0 0 1 1 0 2 1 0 0 1 0 1 0 0 0 0 1 0 0 1 0 1 0 0 2 0 0 1 0 0 0 0 0 0 1 0 1 1 1 0 0 0 2 0 0 0 0 0 0 1 1 0 0 1 2 2 1 0 1 2 1 0 1 0 2 2 0 2 2 1 1 2 0 1 1 0 2 1 1 1 0 0 0 0 1 1 1 0 0 0 2 2 2 2 0 2 2 0 0 1 1 1 1 0 1 2 1 0 0 2 2 2 0 1 1 2 0 1 0 0 2 2 1 1 2 2 0 1 1 2 1 1 1 0 1 1 0 1 1 0 0 2 2 2 1 1 0 0 1 2 2 0 2 2 0 0 0 0 0 2 2 0 0 1 0 0 0 1 2 0 0 0 0 0 0 1 2 0 0 0 0 0 0 1 2 2 1 1 0 1 0 0 0 0 0 2 0 2 0 1 0 1 1 1 0 1 0 1 0 0 1 1 1 1 0 1 1 1 0 0 0 0 1 0 0 0 0 1 2 0 0 0 0 1 0 1 1 0 1 2 2 2 1 0 0 0 0 1 1 2 2 0 0 0 2 0 1 0 0 2 0 1 1 1 0 1 0 1 0 1 0 0 1 1 0 2 1 0 1 1 1 1 1 0 1 1 1 1 2 1 1 0 0 0 0 0 1 1 1 2 0 1 0 1 2 0 2 2 0 0 0 1 0 1 0 0 0 0 2 0 1 1 0 0 2 2 2 1 0 1 1 0 1 0 0 2 1 1 0 0 0 0 1 0 0 2 1 1 1 1 0 1 0 1 0 0 0 0 0 0 0 0 2 0 2 0 2 1 2 1 0 0 0 0 1 0 1 0 0 1 0 0 1 0 0 2 2 2 0 0 1 0 1 0 0 1 0 0 1 0 0 0 0 0 0 1 0 0 1 2 0 0 0 1 0 0 0 0 0 0 1 1 1 0 0 1 1 0 0 0 0 0 1 2 2 0 2 2 0 1 2 0 0 0 0 0 1 0 2 1 2 0 0 2 0 1 1 0 2 1 1 1 1 0 2 1 0 1 1 0 0 1 1 1 0 1 0 0 1 2 0 1 0 1 0 1 1 2 2 2 0 0 0 0 0 1 0 1 0 0 0 0 0 0 0 1 1 0 0 0 0 0 0 1 0 0 0 0 1 1 0 1 0 1 0 0 0 0 1 0 0 0 0 0 1 0 0 1 0 0 2 0 0 1 2 0 0 0 1 2 1 1 0 0 0 0 1 2 0 0 2 0 0 0 0 1 2 2 1 2 1 1 1 1 1 2 2 0 0 0 0 0 0 0 0 0 0 1 1 1 0 1 0 0 1 1 1 2 1 2 2 2 1 1 0 2 1 0 0 2 0 2 0 2 2 0 0 0 0 0 2 0 1 0 0 0 0 0 0 0 0 0 1 0 0 2 0 0 0 0 0 0 0 1 1 0 0 2 2 0 2 0 1 0 1 0 1 0 0 1 2 2 2 0 0 0 0 0 0 1 0 2 2 1 1 0 2 0 2 0 1 0 1 1 2 0 2 2 0 1 0 0 0 0 0 0 1 1 1 1 1 1 0 1 0 0 1 1 0 2 0 0 2 2 1 2 1 0 0 0 2 1 0 2 1 0 0 2 0 2 0 0 1 0 2 0 0 0 2 2 0 2 0 1 0 2 0 0 1 1 1 0 1 0 0 0 0 2 0 0 1 1 0 1 0 0 0 0 1 1 0 0 0 1 0 0 0 0 0 1 1 0 2 1
74 0 1 0 0 0 1 2 2 2 0 0 0 0 0 0 0 2 0 2 0 0 1 1 1 1 1 0 2 1 2 1 0 0 2 0 2 1 0 0 1 0 0 2 2 1 1 0 2 0 0 0 1 1 0 1 0 0 2 0 2 0 0 1 1 1 0 0 0 0 0 1 2 0 2 2 2 0 2 0 2 2 2 2 2 0 0 1 1 1 0 0 0 0 0 0 0 2 0 2 1 0 0 0 1 0 2 0 2 0 0 2 0 1 1 0 0 0 1 1 1 0 1 1 1 0 1 0 2 0 0 0 0 0 2 2 0 1 1 0 2 0 1 0 1 0 0 0 0 1 1 1 0 1 0 0 0 1 0 0 1 0 0 2 0 0 0 1 1 2 0 2 1 1 0 0 2 0 0 1 1 1 0 1 1 1 1 1 0 1 0 2 1 1 1 0 0 0 0 1 0 1 1 0 1 0 2 1 1 0 0 1 1 0 0 1 1 0 2 2 2 0 0 2 0 0 0 2 0 2 0 0 0 0 1 0 0 1 1 1 1 0 2 0 0 2 0 0 0 0 0 0 1 0 0 0 1 0 0 0 1 0 0 2 2 0 0 0 2 0 0 1 0 1 0 0 0 1 0 0 0 0 2 1 0 2 2 2 0 2 0 0 0 0 2 0 1 1 0 0 0 0 0 0 0 0 0 0 0 0 0 0 0 2 1 0 0 0 2 2 0 0 1 2 1 0 0 0 0 0 0 0 1 2 0 1 0 1 1 0 0 0 2 1 1 1 1 1 0 0 0 0 1 1 0 1 1 1 1 0 2 2 2 0 2 0 2 2 2 0 2 2 0 0 1 1 2 1 0 0 0 2 1 0 0 0 0 0 0 1 0 1 2 0 1 0 0 1 1 1 0 1 0 1 1 0 1 1 0 0 0 0 0 1 1 2 0 2 0 2 2 2 0 2 1 2 2 0 1 1 1 2 0 2 0 1 0 1 0 0 1 1 0 0 0 1 2 1 1 1 0 0 0 2 2 1 2 1 1 1 1 0 0 0 0 1 1 1 1 0 0 0 2 0 0 0 0 2 0 2 0 2 0 0 1 0 1 1 0 1 1 2 1 2 1 0 2 1 2 1 1 1 2 2 2 0 2 1 1 0 1 0 0 0 0 1 0 2 0 0 0 2 2 1 0 2 0 0 1 2 0 0 1 0 1 0 2 0 1 1 1 1 0 0 2 1 0 0 2 0 0 0 0 1 2 0 1 1 1 0 0 0 1 2 0 0 1 1 1 0 1 0 0 0 0 0 0 1 1 1 1 0 0 0 1 0 1 0 0 0 0 0 1 0 1 0 0 0 0 0 1 2 0 2 1 2 1 2 0 2 1 0 0 0 0 1 1 0 0 0 1 1 0 0 0 0 2 0 0 0 0 1 0 0 0 0 2 1 2 0 2 0 0 1 1 0 1 0 1 0 0 0 0 1 2 2 0 0 1 0 0 0 1 0 2 0 0 0 0 1 1 0 0 1 0 0 2 1 0 2 0 1 0 0 0 0 0 1 0 0 0 1 0 0 0 0 1 1 0 1 1 0 0 1 2 1 1 1 0 0 2 0 0 0 0 0 0 0 0 0 0 0 0 2 0 0 1 0 1 1 0 1 0 0 0 0 1 0 1 1 1 1 0 0 0 1 1 1 0 0 0 0 0 0 0 1 0 0 1 0 0 0 2 0 1 0 1 1 1 2 0 0 0 0 2 1 0 0 2 0 1 0 1 1 2 1 1 2 2 2 0 0 2 2 2 0 1 1 0 1 0 0 0 0 1 0 0 0 0 2 2 0 1 1 1 2 0 2 2 2 1 1 0 2 2 0 1 1 0 1 0 1 2 0 0 0 0 1 2 1 1 2 2 0 2 0 0 1 1 1 1 0 0 2 0 0 0 0 1 1 0 0 0 0 0 2 1 0 2 2 0 0 2 0 1 1 0 0 1 2 2 0 0 0 0 1 0 0 1 1 1 0 0 0 2 0 2 2 0 0 0 2 2 0 2 1 1 1 0 1 0 1 0 0 1 1 1 0 1 0 0 0 0 0 0 2 0 1 1 0 2 0 0 2 1 0 0 1 1 0 0 0 1 0 0 2 0 1 0 0 2 0 2 0 1 1 1 2 0 0 2 0 0 2 0 0 2 0 0 0 1 0 0 0 0 1 1 0 1 1 1 1 0 1 0 1 0 1 0 2 2 0 1 0 0 1 0 0 0 0 2 0
75 0 1 0 0 0 1 2 2 1 0 1 1 1 0 1 0 1 1 2 0 0 0 0 2 0 1 1 2 1 2 2 1 1 2 0 2 1 0 0 1 1 0 0 2 1 1 0 1 1 0 0 0 1 1 2 0 0 1 0 2 0 0 1 1 0 2 0 0 0 1 1 1 0 1 1 1 0 2 0 2 2 1 1 2 0 0 0 1 2 0 0 2 1 1 2 0 0 0 0 0 0 0 0 1 1 2 1 1 1 0 2 1 2 2 1 1 0 1 1 1 0 0 2 0 1 0 0 1 0 1 1 0 0 0 0 0 0 0 0 0 0 0 0 0 0 0 0 0 0 0 0 0 1 0 0 0 1 0 1 1 1 0 2 0 0 1 0 1 1 1 1 0 2 1 0 2 0 0 0 0 1 1 1 1 1 2 0 0 1 0 1 1 0 1 1 1 0 0 0 0 0 0 0 2 0 2 0 1 1 0 2 1 1 0 0 0 0 2 2 2 0 1 2 0 0 1 1 0 1 0 0 0 0 1 1 0 2 0 1 0 0 2 1 0 1 0 0 0 0 0 1 0 0 0 0 1 0 0 0 0 0 0 2 2 0 0 1 1 0 0 0 1 2 0 0 0 2 2 2 2 0 1 1 0 0 1 1 2 2 0 1 1 0 2 1 1 0 0 0 0 0 0 0 0 0 0 1 0 1 0 2 0 2 2 0 1 1 1 1 0 0 2 0 1 0 0 0 1 1 0 0 1 1 0 0 0 1 1 0 0 0 2 2 0 1 2 0 1 1 0 1 2 2 2 0 0 0 0 1 1 1 0 0 0 1 0 2 1 1 1 1 0 0 1 0 2 1 0 0 1 1 1 0 0 2 1 0 0 0 0 0 1 1 2 1 1 1 0 0 0 1 1 1 1 1 2 0 0 0 0 0 0 1 0 1 1 0 0 0 0 0 0 1 0 0 0 1 0 1 0 1 0 2 0 0 0 0 0 0 1 1 0 0 0 0 2 0 0 1 0 1 0 1 1 0 1 1 0 1 0 0 1 1 0 1 1 2 2 2 2 2 1 1 1 0 1 2 0 2 1 2 0 0 1 0 1 0 2 0 0 2 0 1 0 1 1 0 0 0 1 1 1 1 1 1 2 2 1 0 0 0 0 0 2 0 0 1 0 1 1 1 2 2 0 2 0 1 1 1 1 0 0 1 1 0 1 0 2 1 1 1 1 1 2 1 1 2 0 0 1 0 0 1 1 2 0 0 0 0 0 0 1 1 0 0 1 2 2 0 0 1 0 0 0 0 0 1 1 0 1 0 1 0 0 0 1 0 0 0 0 0 0 1 0 0 0 1 0 0 1 1 0 1 1 1 0 1 0 1 1 0 0 1 0 0 0 0 0 0 0 0 0 0 0 1 1 1 0 0 0 0 0 0 0 0 2 1 2 0 0 1 0 1 1 0 1 0 1 0 0 2 1 1 2 1 0 0 2 0 0 0 0 1 1 1 1 1 0 0 1 1 2 0 0 0 2 0 2 1 0 0 2 0 0 2 1 1 0 1 1 1 0 0 0 0 0 2 0 1 1 0 0 1 1 1 1 2 0 0 1 0 0 0 0 1 0 0 0 0 0 0 1 1 1 0 0 0 1 1 1 1 0 0 0 1 0 1 0 1 0 1 0 0 0 0 0 1 1 1 0 1 0 0 0 0 0 0 1 0 0 0 2 0 1 0 1 1 0 2 0 0 0 1 1 1 0 0 1 1 0 1 1 1 2 1 1 2 0 2 0 2 2 2 2 0 1 1 0 1 0 0 0 0 2 1 0 0 0 2 1 0 1 1 1 1 1 2 2 2 2 2 0 1 1 0 1 1 0 2 0 2 2 0 0 1 1 0 1 1 0 0 0 0 0 0 0 0 0 0 2 0 0 2 0 0 0 2 0 0 0 0 0 0 0 1 2 0 2 0 1 0 1 0 1 1 0 2 0 1 2 0 1 0 0 1 0 0 1 1 1 1 0 0 1 0 1 2 0 0 0 2 0 0 2 0 2 1 0 0 0 0 0 0 0 0 2 1 1 1 0 1 0 0 1 0 1 1 0 1 2 1 0 1 0 0 0 2 2 0 0 2 2 0 0 0 0 0 0 0 2 0 1 0 1 0 1 2 0 2 0 0 0 2 0 0 1 1 0 0 2 0 1 0 0 0 0 0 0 0 0 2 0 1 0 1 2 1 0 0 0 1 0 0 0 1 1 1 1 0 0 0
76 0 1 0 0 0 2 2 1 2 0 0 0 0 0 0 0 1 1 2 0 0 0 1 1 0 1 0 1 0 1 1 1 0 2 0 2 1 0 0 0 0 0 1 2 1 1 0 1 1 0 0 0 0 1 2 0 2 0 1 0 1 0 2 0 1 1 1 0 0 0 0 2 0 1 2 2 0 2 0 2 2 1 1 2 0 0 1 1 2 1 1 2 0 1 2 1 2 1 1 0 0 0 0 2 2 2 1 1 1 0 2 0 2 2 0 0 0 0 2 2 0 1 1 0 0 0 0 2 0 0 0 0 0 1 0 0 0 0 0 1 0 0 0 1 1 1 0 0 0 0 1 0 0 0 0 1 1 0 0 1 1 0 2 1 1 1 1 0 1 0 0 0 2 0 0 2 0 0 0 0 0 0 0 1 1 0 2 2 1 1 2 2 2 0 1 1 0 0 1 0 0 0 1 2 0 1 1 2 1 1 0 0 0 0 1 1 0 2 0 2 2 0 2 0 0 1 1 0 1 1 1 0 0 2 0 0 2 0 2 0 0 2 0 0 1 0 0 0 0 0 1 0 0 0 0 0 0 0 1 0 0 0 0 0 0 1 0 1 1 0 0 2 2 0 0 0 2 2 0 0 0 1 2 0 1 1 1 0 2 0 1 1 0 2 1 1 0 0 0 0 0 0 0 0 0 0 0 0 1 0 2 0 2 2 0 0 1 0 0 1 0 0 0 2 0 1 1 2 2 0 1 0 2 0 0 0 1 1 0 1 0 2 2 0 1 1 1 1 2 1 1 1 1 1 1 0 1 0 1 1 1 1 1 1 2 0 1 2 0 2 2 0 0 0 0 1 2 0 0 0 1 1 0 0 1 1 0 0 0 0 1 0 0 1 0 1 0 0 0 0 0 0 1 1 1 2 1 0 0 0 0 0 1 0 1 1 0 0 0 0 0 0 0 1 1 1 1 0 1 1 1 0 2 0 1 0 1 0 0 1 1 0 0 1 1 2 0 0 2 0 1 0 0 0 0 0 2 1 2 2 0 1 1 0 0 2 2 2 1 1 1 1 1 2 0 1 1 0 0 1 0 0 0 0 1 0 0 1 1 0 2 0 1 2 0 2 2 2 0 2 2 1 0 1 2 1 2 0 0 0 0 0 0 1 0 0 1 0 1 1 1 1 0 0 1 1 0 1 2 0 0 0 0 0 0 2 0 0 1 1 0 0 1 2 2 0 0 2 0 0 0 0 2 1 1 0 0 0 1 0 0 0 0 0 0 0 2 1 1 0 1 2 0 0 0 2 0 0 0 1 0 0 0 0 0 0 0 0 0 0 0 1 1 0 0 1 1 0 0 2 1 0 2 2 2 0 1 0 1 1 0 0 0 0 0 1 0 0 0 0 0 0 1 0 0 1 1 0 0 0 2 0 0 0 1 2 0 2 0 1 2 0 2 2 0 1 0 0 0 0 2 1 0 1 1 0 0 1 0 0 0 2 1 1 1 0 1 0 0 1 1 1 0 0 0 2 1 1 1 0 0 2 0 0 1 1 1 0 1 0 0 0 1 0 0 2 2 1 1 0 1 0 1 1 2 1 2 0 0 0 0 0 1 0 0 0 0 0 0 0 0 1 2 0 1 1 0 0 0 0 1 0 0 0 0 0 0 1 1 0 2 0 0 0 0 0 1 1 1 1 1 0 0 0 1 1 0 2 0 0 0 2 1 0 1 1 1 2 1 1 1 2 1 1 0 0 0 0 1 0 1 1 0 1 2 1 1 0 2 0 2 1 1 1 0 0 0 0 2 0 0 0 0 0 1 1 1 0 0 0 0 1 2 2 1 0 2 2 1 1 2 0 2 2 0 1 2 0 2 0 2 1 1 1 1 0 1 1 0 1 0 0 0 0 0 0 0 0 0 2 0 0 2 0 0 0 0 0 0 1 0 0 0 2 0 1 0 1 2 0 0 1 0 1 0 0 2 0 0 1 1 0 0 0 0 1 0 1 1 1 1 1 1 2 0 1 2 0 0 0 2 0 0 1 1 0 1 0 1 0 0 1 0 1 0 1 0 1 0 0 0 1 1 0 0 0 2 1 0 2 2 0 2 0 0 0 1 1 1 1 1 2 1 1 2 0 0 0 1 2 0 0 0 2 0 2 1 1 0 1 0 1 0 1 1 2 0 0 0 1 1 1 0 0 0 0 0 1 1 1 1 0 2 0 0 0 0 0 0 0 0 1 0 0 0 0 0 0 0 1 0
77 0 1 0 0 1 2 1 2 1 0 1 0 1 0 0 0 0 0 0 2 0 1 0 2 0 0 2 2 0 2 2 1 1 1 0 2 1 1 0 0 0 2 0 2 0 1 0 1 1 1 0 0 0 2 2 0 1 2 0 1 0 0 2 0 1 1 1 0 0 0 2 2 2 2 2 1 0 2 1 0 2 2 2 2 0 0 0 2 2 0 0 0 0 0 1 0 1 0 0 0 0 0 0 0 0 2 2 1 2 0 0 0 1 1 0 0 0 0 2 2 0 2 0 2 0 2 1 2 0 0 0 0 0 0 0 0 0 0 0 1 0 1 0 0 0 0 0 1 1 0 0 1 0 0 0 1 0 1 1 1 1 1 2 0 2 1 0 0 0 2 1 0 2 0 0 2 1 0 1 1 0 0 0 1 0 2 1 0 0 0 1 2 0 2 2 2 0 0 0 0 0 0 0 2 0 2 1 0 0 1 0 0 2 0 1 1 0 1 1 1 0 0 1 1 0 0 1 0 1 1 1 0 0 2 0 0 1 0 1 0 0 2 0 0 1 0 0 0 0 0 0 2 0 0 0 0 1 1 1 0 1 0 0 0 0 1 0 1 1 0 1 0 0 0 1 0 2 2 0 0 1 1 1 0 0 0 1 1 2 0 2 0 0 2 0 0 0 0 0 0 1 1 1 1 0 0 0 0 1 0 1 0 2 2 0 0 0 1 1 0 1 1 1 1 0 0 0 1 1 0 0 2 0 0 0 0 0 2 0 0 0 2 1 0 2 0 1 0 0 0 0 0 0 0 2 0 1 0 1 1 1 2 1 2 2 0 2 2 0 2 2 0 0 0 1 0 2 1 0 1 1 1 0 0 1 0 0 0 1 0 0 1 0 2 1 1 1 0 0 0 0 2 2 0 0 0 2 0 0 0 0 0 1 0 1 1 1 0 0 0 0 0 1 2 2 1 1 0 0 0 1 2 0 1 0 0 1 0 1 1 1 0 2 1 1 1 0 1 2 0 1 1 1 1 1 0 2 2 1 1 0 1 1 0 1 1 1 1 1 1 1 2 0 1 1 1 2 1 0 2 1 0 0 1 1 1 0 0 1 1 1 0 1 0 1 1 0 0 1 1 1 2 2 2 0 2 1 0 0 0 0 0 0 1 0 0 1 0 1 1 1 1 0 1 1 0 1 0 1 1 1 0 0 1 2 2 0 1 1 1 1 1 1 1 1 0 1 1 0 1 0 0 2 1 2 0 1 0 1 0 0 1 1 0 0 1 2 2 0 1 0 2 0 0 0 2 1 2 1 2 0 2 0 2 1 1 1 0 0 0 0 1 0 0 0 0 0 0 0 0 2 0 1 2 2 1 1 0 1 0 0 0 0 0 0 1 0 0 0 0 0 0 0 0 0 2 0 0 0 0 0 0 0 0 1 1 1 2 0 0 1 0 1 1 0 1 0 1 0 0 0 2 0 2 2 0 0 1 1 0 1 1 1 1 1 1 1 0 2 0 0 0 0 1 0 2 1 1 1 0 1 1 1 0 0 1 0 0 1 0 0 0 0 1 1 1 2 0 1 0 1 0 0 2 0 1 1 1 0 0 0 0 1 0 1 0 2 2 2 0 0 1 1 1 0 0 0 1 1 0 0 0 0 0 0 0 0 1 1 1 1 1 1 0 0 2 1 0 1 1 1 0 1 1 1 1 1 2 1 0 0 2 1 0 0 1 2 0 2 0 0 1 0 0 1 0 0 1 0 0 0 0 2 2 2 2 1 1 2 0 1 2 1 1 0 0 0 0 1 0 0 0 0 0 2 1 2 0 0 0 0 1 1 2 1 1 2 2 1 2 1 0 2 1 0 0 1 2 2 1 1 1 1 1 1 0 0 1 0 0 1 0 0 0 0 0 1 1 1 0 0 1 1 1 0 1 0 1 0 0 0 0 0 0 0 2 0 1 1 0 0 1 0 1 0 0 0 1 1 2 0 1 0 0 1 0 1 1 0 0 2 2 0 0 0 0 2 0 0 0 1 0 0 2 0 2 1 1 1 1 0 0 0 1 1 1 0 1 0 0 0 0 1 1 1 1 2 0 1 2 2 0 2 0 0 0 0 0 1 0 1 2 1 1 0 1 1 0 0 2 0 2 0 0 0 0 1 1 0 0 0 1 0 0 0 0 0 1 1 1 0 0 0 0 1 1 0 1 0 0 1 0 0 0 0 0 1 0 1 1 0 0 0 0 0 1 1 1 0 1 1
78 0 1 0 0 0 1 2 2 1 0 0 0 1 0 0 0 2 0 2 0 0 1 1 1 0 0 2 2 0 2 1 1 1 1 0 2 2 0 0 0 0 0 0 2 1 0 0 2 1 0 0 0 0 2 1 0 0 0 1 0 1 0 1 0 0 1 0 0 0 0 0 2 0 2 2 2 0 1 0 1 2 2 0 0 0 0 0 2 2 0 0 1 0 0 1 0 1 1 0 0 0 1 1 1 1 2 1 1 1 0 1 0 2 2 1 0 0 1 2 2 0 1 1 1 0 1 0 1 0 0 0 1 0 1 0 0 0 1 0 0 0 0 0 0 0 0 0 0 0 0 0 1 0 0 0 0 1 0 1 1 1 0 1 0 2 1 0 1 2 0 0 0 2 0 0 2 0 0 0 0 1 0 0 0 0 1 2 1 1 0 2 2 1 1 1 2 0 0 0 0 0 0 2 2 0 2 1 0 0 0 0 1 1 0 1 1 0 1 0 2 2 0 2 0 0 0 1 0 1 1 1 0 0 1 0 1 2 0 1 0 1 2 0 0 2 0 0 0 0 0 1 0 0 0 0 1 0 0 0 0 0 0 1 0 0 1 0 0 0 2 0 1 2 0 0 0 2 2 0 0 0 2 2 0 0 1 1 1 2 0 1 0 0 2 0 2 1 0 1 1 0 1 1 1 1 0 0 0 1 0 1 0 1 1 0 0 0 1 1 1 0 1 1 1 0 0 2 1 2 0 2 1 2 0 0 0 0 2 1 1 1 1 1 1 1 1 0 2 0 0 0 2 2 2 0 0 2 0 0 0 0 1 0 1 1 0 2 2 0 2 2 0 0 0 0 1 1 1 0 2 0 1 0 1 1 1 0 0 0 0 1 2 0 2 2 0 1 0 0 0 1 0 1 0 0 0 0 0 0 0 0 0 1 1 2 0 0 0 0 0 0 0 1 0 0 0 0 1 0 0 1 1 1 0 0 0 1 0 0 1 1 1 1 0 2 2 0 1 1 0 1 2 2 2 1 0 2 2 2 1 1 0 0 0 2 0 2 2 0 0 0 1 1 1 0 0 1 0 0 0 1 0 0 1 0 1 1 0 0 1 1 0 2 1 0 2 1 1 1 1 1 0 0 0 1 2 1 1 0 1 0 0 1 0 2 0 2 0 1 1 2 1 0 0 1 0 1 0 1 1 1 0 0 0 0 2 0 1 1 1 1 2 1 2 0 1 0 2 0 0 0 0 2 0 2 0 0 0 0 0 0 0 2 0 0 2 2 1 1 0 1 0 0 1 0 1 1 2 1 2 0 1 0 0 0 1 0 2 1 0 0 0 0 0 0 0 1 1 0 2 0 1 1 1 1 1 0 0 0 2 0 0 1 1 1 1 0 0 1 1 1 0 0 0 1 1 2 0 0 0 1 0 0 0 2 2 0 1 1 1 1 0 1 1 0 1 0 0 0 2 2 1 1 1 1 0 0 1 0 0 0 1 1 0 1 1 2 1 1 0 1 0 1 1 0 2 0 2 0 1 0 1 1 1 0 0 0 1 2 0 0 0 0 1 1 1 2 0 1 0 1 0 0 0 2 0 1 0 0 0 0 0 0 0 0 0 0 0 0 0 0 1 2 0 1 1 0 1 0 0 0 0 0 0 0 1 0 0 0 0 0 1 1 0 0 1 0 2 1 1 1 0 0 0 2 0 0 2 2 0 0 2 1 0 0 0 2 2 2 0 0 1 2 2 2 0 0 0 1 0 2 0 0 1 2 1 1 1 2 0 1 1 2 2 0 1 1 0 1 0 0 0 0 1 1 0 0 1 2 2 0 1 1 1 2 0 2 2 2 1 1 0 2 2 0 1 1 1 2 0 2 2 0 0 0 0 0 0 0 0 0 1 0 1 0 0 1 1 1 1 0 0 1 0 0 1 0 0 0 0 0 0 0 0 1 2 0 0 1 0 0 1 1 2 0 0 1 1 1 2 0 0 0 0 0 1 0 1 1 1 1 0 1 2 0 1 1 1 0 0 1 0 0 2 1 1 2 1 1 1 2 0 0 0 0 2 0 1 0 0 0 0 2 1 2 0 2 0 1 2 2 0 2 0 0 0 0 1 0 1 1 2 2 2 0 2 0 0 1 2 1 2 0 0 0 1 2 0 2 0 0 0 0 0 0 2 0 1 0 0 0 0 0 0 1 0 0 2 0 0 0 0 1 0 1 1 0 0 0 0 0 1 0 0 0 1 0 1 0 0 0
79 0 2 0 0 0 0 2 2 1 0 0 0 1 0 1 0 1 1 1 0 0 0 0 2 0 0 2 2 0 2 1 2 2 0 2 0 1 0 0 0 0 0 0 0 0 0 0 1 1 1 0 0 0 2 1 0 0 1 0 2 0 0 2 1 0 2 0 1 1 0 2 1 0 2 1 1 0 1 0 1 2 1 0 1 0 0 0 2 2 0 0 0 0 2 2 1 2 1 1 1 0 2 2 0 0 2 1 1 1 0 1 2 2 2 2 2 0 1 1 1 0 0 2 0 1 0 0 1 0 0 0 0 0 0 0 0 0 1 0 0 0 1 0 0 0 0 0 1 1 2 2 0 1 0 1 1 1 0 0 0 0 0 2 2 0 0 1 0 1 1 0 1 1 1 0 2 0 0 0 1 1 0 0 1 0 2 0 0 1 0 1 0 1 1 1 0 0 0 0 0 0 0 1 2 0 1 0 0 0 0 0 0 0 0 0 0 1 0 0 0 0 0 1 0 0 0 1 0 1 0 0 0 1 1 0 1 2 0 2 0 0 2 0 0 2 0 0 0 0 0 1 0 0 0 0 1 0 0 0 2 0 0 2 2 0 0 0 2 2 0 0 1 2 0 0 0 2 1 0 0 0 1 0 2 0 2 2 2 2 0 1 1 0 2 1 1 0 0 0 1 0 1 1 1 0 0 0 0 1 0 1 0 1 1 0 0 0 0 0 1 1 1 1 1 0 0 1 1 0 0 0 0 2 1 1 1 0 2 0 1 1 2 1 1 0 2 0 1 0 0 0 0 0 0 2 0 1 0 1 1 1 1 1 1 1 0 2 1 1 1 1 1 1 1 0 2 2 1 0 0 0 0 0 1 0 0 0 0 1 1 1 0 0 1 0 0 0 1 0 1 0 1 1 0 0 1 1 0 0 0 0 0 1 1 1 1 1 0 0 0 0 0 0 0 1 1 0 2 2 2 1 2 0 2 0 0 1 0 0 1 1 0 1 1 1 1 0 1 2 0 1 2 2 2 2 0 1 1 1 1 0 0 0 0 2 0 2 2 1 0 0 2 0 1 0 2 2 0 0 1 1 0 0 0 0 0 0 0 1 1 0 0 1 0 1 1 2 2 0 1 1 0 0 0 2 1 0 0 0 0 0 0 1 0 2 0 2 0 2 2 0 2 0 0 2 0 0 1 2 0 1 0 1 1 0 2 1 2 1 0 0 0 0 0 2 0 1 1 0 0 0 0 1 2 0 1 2 0 1 0 0 0 2 0 0 2 0 0 0 0 0 2 0 0 0 2 0 1 0 1 0 1 0 0 0 0 0 0 0 1 0 0 1 0 0 0 0 0 0 0 2 0 0 1 1 1 0 0 1 1 0 0 0 0 0 0 0 0 0 0 0 0 0 0 1 0 1 0 0 0 2 0 0 0 1 2 0 0 2 1 0 0 0 1 0 0 0 0 0 1 2 2 0 2 2 0 0 2 0 0 0 1 1 0 1 2 1 1 0 0 2 0 1 1 0 2 0 1 2 0 1 2 1 0 1 1 1 0 1 0 0 0 0 0 0 0 2 1 2 1 1 0 1 1 2 0 1 1 1 2 1 0 0 0 0 1 1 1 1 0 0 0 2 0 1 2 0 0 0 0 1 0 1 0 1 1 0 1 1 0 1 0 0 0 0 0 1 0 0 0 0 0 0 0 2 1 0 1 0 1 1 2 0 0 0 1 2 1 2 0 1 0 1 1 1 0 0 0 2 0 2 0 0 1 2 0 2 0 1 1 2 2 1 1 0 0 1 1 2 0 0 1 0 0 0 0 1 0 1 1 1 1 1 1 2 0 2 1 1 1 1 0 2 2 0 0 1 0 1 0 2 2 0 0 0 0 0 1 0 0 0 1 0 1 0 0 1 0 0 2 0 0 2 0 0 0 0 0 1 0 0 1 0 0 1 1 0 1 1 0 0 1 0 1 0 0 2 0 0 1 1 0 0 0 0 1 0 1 1 1 0 0 0 2 0 2 2 0 0 0 2 0 1 2 2 0 1 0 1 0 1 0 0 1 1 1 1 2 2 0 2 0 1 0 1 1 2 0 0 2 2 1 1 1 0 0 1 1 0 0 1 1 0 0 1 0 0 0 0 1 0 2 1 0 0 1 1 0 0 2 0 0 0 1 0 1 0 0 0 0 0 0 0 0 0 1 0 1 0 0 1 0 0 0 0 0 1 0 1 0 0 0 0 0 0 0 0 0 0 1 0
80 0 1 0 0 1 1 1 2 1 0 1 0 0 0 0 0 1 1 1 0 0 0 0 2 0 1 2 2 1 2 2 0 1 1 0 2 1 0 0 1 0 0 0 1 0 0 0 0 2 1 0 2 0 0 2 0 0 0 0 0 1 0 2 1 0 2 0 0 0 2 0 1 0 1 1 1 0 1 1 0 2 1 0 1 0 0 0 2 2 0 0 2 0 0 2 0 1 0 0 0 0 1 1 1 0 2 1 1 1 0 0 1 2 2 1 1 0 0 1 1 0 0 2 0 2 0 0 2 0 0 0 0 0 1 1 0 0 0 0 0 0 0 0 0 1 1 0 0 0 0 0 0 0 0 0 1 1 1 0 0 1 0 2 0 1 1 0 1 1 1 0 1 1 0 0 0 1 0 0 0 0 1 1 2 1 2 2 2 1 1 2 2 1 1 1 0 0 0 0 0 0 0 1 2 0 2 1 1 0 2 2 1 0 0 1 1 1 1 1 2 1 1 1 0 1 1 1 0 1 1 1 0 0 2 0 0 1 0 1 0 0 2 0 0 2 0 0 0 0 0 0 1 1 0 0 1 1 1 1 0 1 0 1 1 0 1 1 1 1 0 0 0 0 0 0 0 2 2 2 2 0 2 2 0 1 1 2 0 2 0 0 0 0 2 1 1 2 0 2 0 0 0 0 0 0 0 1 1 2 1 2 0 2 2 0 0 0 0 0 1 1 1 2 2 0 1 1 1 2 0 0 0 2 1 1 1 2 0 0 0 0 2 2 0 1 0 0 1 1 0 1 1 1 1 1 0 0 0 1 1 1 1 0 1 0 0 1 1 1 1 1 2 2 1 0 1 2 0 0 0 1 2 0 0 0 1 0 0 0 0 1 0 0 2 0 0 0 1 1 0 1 0 2 2 2 2 0 0 0 0 0 0 0 2 2 0 1 0 1 1 1 1 0 2 2 1 1 0 0 1 0 0 2 1 0 0 0 1 0 2 0 1 1 0 2 2 0 0 0 0 1 1 1 1 1 0 2 2 2 1 0 0 0 0 1 1 2 2 1 1 1 2 1 1 0 0 1 0 0 0 1 0 0 1 0 1 1 0 1 1 1 0 2 2 0 2 1 1 2 2 1 1 0 1 2 1 1 0 0 0 0 0 0 0 1 0 2 0 1 1 0 2 0 0 2 1 0 0 1 0 1 0 1 2 0 2 0 2 2 0 0 2 2 2 2 0 1 1 0 1 0 0 1 2 0 1 1 0 0 1 0 0 2 1 1 1 2 1 1 1 2 0 0 0 0 0 0 1 0 1 0 1 0 1 0 0 0 1 0 0 0 1 0 0 0 0 2 0 0 2 1 0 2 2 2 1 0 0 1 1 0 1 1 1 1 1 0 0 0 0 0 0 0 0 0 2 1 0 0 1 0 1 1 1 1 1 1 2 0 2 0 0 1 1 0 1 0 0 0 1 2 1 1 1 1 0 0 2 0 0 0 1 1 1 0 0 1 0 0 1 1 1 0 1 0 2 1 1 1 0 0 2 0 0 1 2 1 1 1 1 0 1 1 1 1 1 2 0 2 0 1 0 0 1 1 1 1 1 0 0 0 0 0 0 0 2 0 0 0 0 0 0 2 1 1 2 0 2 2 1 1 0 0 0 1 0 1 0 1 0 1 0 0 0 1 1 0 0 0 0 0 0 0 0 1 0 0 2 1 0 0 2 0 1 0 1 1 1 2 0 0 0 1 1 2 0 0 0 2 0 2 1 0 1 2 0 2 0 1 0 1 2 1 0 1 0 0 0 1 0 0 0 0 0 1 1 0 0 1 1 1 1 0 2 0 1 1 2 0 0 0 0 2 2 0 0 2 0 1 0 2 2 0 0 0 0 0 1 0 1 0 1 1 1 0 1 0 0 0 1 0 0 2 0 0 0 0 0 0 1 0 0 0 1 0 0 0 1 1 1 0 1 2 2 2 0 0 2 2 2 0 0 0 0 0 0 0 0 2 2 0 1 1 2 0 2 1 1 0 0 1 0 0 1 2 0 0 0 1 0 1 1 0 1 0 1 1 2 1 0 1 0 1 0 2 1 0 0 0 1 1 0 1 1 0 1 0 1 2 1 1 2 1 2 1 0 0 0 1 2 0 0 0 2 0 2 2 0 2 0 1 0 1 0 0 0 0 0 0 1 0 0 0 0 0 2 0 2 0 0 0 0 1 0 1 0 2 0 1 1 1 0 1 1 1 0 1 1 0 2 0
81 0 2 0 0 0 2 2 1 2 0 0 0 1 0 1 0 2 1 2 0 0 1 0 2 0 0 2 2 2 2 1 1 2 2 0 2 1 0 0 2 0 1 0 1 1 0 0 1 1 0 0 0 1 1 2 0 1 2 1 1 1 0 1 1 0 2 0 0 0 0 0 2 1 2 2 2 0 2 0 1 2 1 0 1 0 0 1 1 2 1 1 1 1 2 2 2 0 0 0 0 0 2 2 0 0 2 1 1 1 0 2 0 1 1 1 0 0 1 1 1 0 1 1 0 1 0 2 2 1 1 1 1 0 1 0 0 0 1 1 0 0 0 0 0 1 0 0 0 0 0 0 0 0 0 0 0 2 1 0 1 1 0 1 1 2 2 1 0 1 1 1 0 2 1 0 2 0 0 1 1 1 1 1 2 2 1 1 1 1 1 2 2 1 2 1 2 0 0 0 0 1 0 1 2 0 2 0 0 0 0 0 0 0 0 0 1 2 1 0 2 1 0 1 0 0 0 1 1 1 1 1 0 1 2 0 1 2 0 1 0 1 2 0 0 1 0 1 1 0 0 0 1 0 0 0 1 0 0 0 0 0 0 1 1 0 1 1 1 0 1 1 0 2 0 0 0 2 2 0 0 0 1 1 0 1 1 2 1 2 0 2 1 1 1 2 0 1 0 1 0 1 1 1 1 0 1 1 2 2 2 2 0 2 2 0 0 0 0 0 0 2 2 0 2 0 1 2 1 2 0 2 1 2 0 0 0 2 0 1 2 1 2 2 0 0 2 0 1 1 0 1 2 2 1 0 1 1 0 1 1 1 1 1 1 0 1 1 2 0 2 2 0 0 1 1 1 1 0 0 1 0 1 1 2 0 1 0 0 1 0 0 1 0 0 0 0 1 0 0 0 0 0 2 2 0 0 0 0 0 0 0 0 0 0 0 2 0 0 0 0 1 1 1 0 0 0 0 0 0 2 0 0 2 0 0 1 1 0 1 1 1 0 0 1 1 1 2 2 2 0 0 0 1 1 0 1 1 1 1 1 0 1 1 0 0 2 2 2 0 0 0 1 1 1 0 0 2 0 1 2 1 0 0 1 0 1 0 1 1 0 1 0 1 0 0 2 1 2 0 0 0 2 2 2 0 2 1 0 0 0 1 0 0 1 0 0 2 0 1 2 1 2 0 1 2 0 1 1 1 1 0 0 1 1 0 0 0 0 0 1 1 2 1 2 2 0 1 1 0 1 0 0 2 1 1 0 1 0 1 0 0 0 1 1 1 0 1 1 0 0 1 1 0 0 0 1 1 2 1 2 0 1 0 1 0 1 1 1 0 0 0 0 0 0 0 0 0 0 0 0 1 0 1 1 2 0 0 0 1 1 0 1 1 1 1 2 0 0 0 0 0 0 0 0 1 1 0 0 0 0 0 1 1 0 0 2 0 2 0 1 1 0 2 2 0 1 0 1 0 0 1 0 2 0 2 0 0 2 0 0 0 1 2 0 2 0 0 0 0 2 0 0 0 0 1 1 0 2 0 0 0 1 1 1 0 0 1 0 0 0 1 0 0 0 0 1 1 1 1 0 1 0 0 1 1 1 2 0 0 0 0 0 0 0 0 0 1 1 1 0 0 1 2 0 1 2 0 0 0 0 0 0 0 0 1 0 0 2 2 0 2 0 0 0 0 0 1 0 0 0 0 0 0 0 0 0 1 2 2 0 0 2 0 1 1 0 0 1 1 1 0 0 1 1 1 0 0 1 1 1 1 1 1 2 1 0 2 1 2 0 1 2 2 2 0 0 1 0 1 1 0 0 1 1 0 1 0 1 2 2 0 2 2 2 1 0 2 2 2 1 2 0 2 2 0 1 1 1 2 1 2 2 0 0 1 0 1 1 0 1 1 1 0 1 0 0 2 1 1 0 0 0 2 1 0 1 0 0 0 0 0 0 0 0 1 2 0 1 1 0 0 0 1 1 0 0 0 2 2 2 0 1 0 0 1 0 0 0 1 1 1 1 1 2 0 1 2 0 0 0 0 1 0 1 2 0 2 0 1 0 2 1 0 1 1 0 0 2 0 0 0 1 2 1 1 2 2 1 0 2 1 0 2 0 0 0 0 0 1 0 0 1 0 1 1 0 1 0 2 2 0 1 0 2 1 2 2 0 1 0 1 0 0 0 0 0 0 0 0 1 0 0 0 0 1 1 0 1 0 0 1 0 0 1 1 0 1 0 2 2 0 1 0 0 0 0 0 0 0 1 1
82 0 2 0 0 0 0 2 2 1 0 0 0 0 0 0 0 1 0 2 1 1 0 0 2 0 0 2 2 1 2 1 0 0 2 0 2 0 1 0 1 0 1 0 2 1 1 0 0 2 0 0 1 1 1 0 0 0 1 2 0 0 1 0 1 0 1 0 0 0 1 2 2 1 1 2 2 0 2 0 0 1 1 0 1 0 0 2 2 2 2 2 2 1 0 0 0 2 0 2 2 0 1 1 0 0 2 2 0 2 0 1 0 0 1 1 0 1 1 2 2 0 1 1 1 1 1 1 2 0 0 0 0 0 0 0 1 0 0 0 0 0 0 0 1 0 0 0 0 0 0 0 0 0 1 0 0 1 0 0 2 2 0 2 1 2 2 0 1 1 1 2 0 2 0 0 0 0 1 0 0 1 0 0 1 0 2 1 0 1 0 2 0 0 0 1 1 0 0 0 0 1 0 0 2 0 0 1 1 1 0 0 1 0 0 0 0 1 1 0 0 1 2 2 0 0 1 1 1 0 1 1 0 0 2 0 0 2 0 2 0 0 2 1 0 2 0 0 0 0 0 0 1 0 0 0 0 0 0 0 0 0 0 2 2 0 1 0 1 0 1 0 2 2 0 0 1 2 2 0 1 1 2 1 0 1 1 1 0 2 0 1 0 0 2 0 1 1 0 0 1 0 1 1 1 0 0 0 1 1 1 2 0 1 0 0 0 1 0 0 1 0 1 2 1 0 0 2 1 2 1 1 0 1 1 1 1 2 0 0 0 0 2 0 0 0 1 0 1 2 0 1 2 2 2 0 0 0 0 0 0 0 0 0 0 0 1 1 1 1 1 1 0 0 0 0 1 1 0 0 0 2 1 1 0 1 1 0 0 0 0 1 0 0 2 0 0 1 1 1 0 1 0 1 1 0 1 1 0 0 1 0 0 1 0 1 1 1 0 0 1 0 0 1 0 0 0 0 0 0 0 0 0 1 1 0 0 1 0 0 2 0 1 1 0 1 2 0 0 0 0 2 1 1 1 1 0 2 1 2 1 0 1 1 0 1 1 2 2 0 0 1 2 1 1 1 1 2 0 1 2 1 0 0 1 0 1 0 1 1 0 1 0 2 1 0 2 0 1 1 1 1 2 2 2 0 2 0 0 0 0 0 0 1 0 1 0 1 0 1 1 1 1 0 1 1 0 0 0 1 0 1 0 0 0 0 0 0 1 1 1 1 2 2 2 1 0 0 2 0 0 0 0 2 1 1 0 0 1 0 0 0 1 2 0 0 2 2 2 0 1 1 0 0 0 0 0 1 1 1 2 0 1 0 1 1 1 1 0 0 1 0 1 0 1 0 0 0 0 0 0 2 0 0 1 1 1 2 0 2 1 0 0 1 0 0 0 0 0 0 0 0 0 1 0 0 1 1 0 0 0 1 1 0 0 0 1 0 2 0 2 1 0 2 2 0 1 0 1 0 1 1 1 1 2 2 0 0 0 2 2 0 0 0 1 0 1 0 1 1 0 1 0 0 1 1 1 0 0 2 1 1 1 1 0 0 1 1 1 1 1 0 0 1 0 0 1 1 1 1 1 0 0 1 0 2 1 2 1 0 0 0 0 0 0 1 0 1 1 1 0 0 0 2 1 0 0 0 1 1 1 2 0 0 1 0 2 1 1 2 1 2 0 0 0 2 2 1 1 0 0 0 0 0 0 0 0 0 1 0 0 0 2 0 0 0 1 0 0 2 0 0 1 2 1 1 0 0 0 1 0 0 1 0 2 1 1 2 1 1 1 1 2 2 1 1 0 0 0 2 0 0 0 1 0 1 1 1 0 1 1 1 1 1 1 2 0 2 2 2 1 2 0 2 2 0 0 2 0 2 0 2 2 0 0 0 0 0 1 0 0 0 0 0 0 0 0 1 1 0 1 1 2 1 0 0 2 1 0 0 0 0 0 0 0 0 2 1 1 1 1 0 1 0 1 0 0 2 1 2 2 0 0 0 0 0 1 1 0 2 2 1 1 0 2 0 2 2 0 0 0 2 0 0 2 1 1 1 0 1 0 1 0 0 1 1 1 1 2 1 0 1 0 1 2 1 1 0 0 1 1 1 0 1 0 0 0 2 2 1 0 1 0 1 1 0 1 1 0 0 1 0 2 1 0 0 1 0 0 0 1 0 0 0 1 1 1 0 0 0 0 0 0 0 0 0 2 0 1 0 1 2 0 0 0 0 0 0 0 0 0 0 0 0 0 0 0 0 0 0 0 0
83 0 0 0 0 0 2 0 2 1 0 0 0 1 0 1 0 1 1 2 0 0 1 0 2 0 0 1 2 1 2 2 0 1 2 0 2 2 1 0 0 0 1 0 2 1 0 0 1 1 0 0 1 0 1 0 1 0 2 1 0 2 1 0 1 0 1 0 0 0 0 1 2 0 1 2 2 0 2 1 1 2 1 0 1 0 0 0 2 2 0 0 1 0 0 1 0 1 0 1 0 0 0 0 1 0 2 1 1 1 0 2 1 1 2 2 2 0 1 0 0 1 1 1 1 1 1 0 0 0 0 0 0 0 0 0 0 1 0 0 1 0 0 1 0 0 0 0 1 1 1 2 0 0 0 0 0 1 1 1 1 2 0 2 1 1 1 0 2 2 1 2 1 1 0 0 2 0 0 1 1 0 1 1 1 1 2 2 0 0 0 2 1 0 2 2 0 0 0 0 1 0 1 0 2 0 2 0 1 0 1 1 0 0 0 0 0 2 2 0 2 1 0 1 0 0 1 2 0 2 0 0 0 0 2 0 0 2 0 2 0 0 2 1 0 2 0 0 0 0 0 1 1 1 0 0 2 1 1 1 0 1 0 1 1 0 1 0 2 1 1 0 0 2 0 0 0 2 2 2 2 0 1 1 0 0 0 0 0 2 0 2 0 1 0 1 0 1 0 1 1 0 0 0 0 1 1 0 0 1 0 2 0 1 1 0 1 0 0 0 0 2 1 2 2 0 0 1 1 1 0 0 0 1 0 0 0 1 1 0 0 0 2 2 0 1 1 0 2 0 0 0 1 1 1 1 0 0 0 2 2 2 1 1 0 0 1 1 1 1 1 2 1 1 1 0 2 2 2 0 0 1 2 0 0 0 0 0 0 1 0 0 1 0 1 0 0 2 0 0 0 1 1 2 1 0 0 0 0 0 0 0 0 0 2 2 0 0 0 0 0 2 1 0 2 2 1 0 2 1 1 1 0 0 1 0 0 1 0 1 0 2 0 1 0 0 2 0 0 1 0 1 2 2 1 1 0 1 1 1 0 0 0 0 0 1 1 2 2 0 0 0 2 0 2 0 2 2 0 1 2 0 0 0 0 1 0 0 2 0 0 2 0 0 0 0 1 0 0 1 2 2 2 2 2 0 2 2 2 0 0 0 1 0 2 0 0 1 0 1 1 1 1 0 0 1 0 1 1 1 1 0 0 0 1 1 1 0 2 2 1 1 2 2 2 0 2 0 1 1 0 1 0 1 2 0 1 0 1 0 1 0 0 1 0 0 1 1 1 0 0 1 1 0 1 0 1 1 2 1 2 0 0 0 0 0 1 0 1 0 0 0 0 0 0 1 0 0 0 0 0 2 0 1 1 2 1 1 0 0 0 0 0 0 0 0 0 0 0 0 0 0 0 0 0 0 2 1 0 0 1 1 0 0 0 2 2 0 2 0 1 1 0 2 2 0 2 0 1 0 2 1 1 1 1 2 0 0 1 0 0 0 2 0 1 0 2 1 1 0 1 1 0 0 1 1 1 0 2 0 1 0 2 0 0 2 1 0 0 1 0 0 0 0 0 0 1 2 2 2 0 2 0 0 0 2 1 2 0 0 1 0 0 1 0 0 0 0 0 0 0 0 1 2 0 1 1 0 0 0 0 0 0 0 0 0 0 1 0 1 0 1 0 0 0 1 2 0 1 1 0 1 0 0 0 0 1 0 2 2 0 0 2 0 0 0 2 1 1 2 0 0 0 0 0 0 0 1 0 2 0 1 1 1 2 1 0 1 1 2 0 1 2 1 0 1 0 0 0 1 0 0 0 0 1 1 1 1 0 1 1 1 1 1 1 2 0 2 0 0 0 0 0 2 2 0 1 1 0 1 0 1 2 1 1 1 0 0 1 0 0 1 0 0 0 0 0 1 1 0 1 0 0 2 0 0 0 0 0 1 0 0 0 0 0 0 0 0 1 0 1 0 2 0 2 0 0 1 1 1 2 0 0 0 0 0 0 1 0 1 1 1 0 0 2 0 2 2 0 0 0 2 0 0 2 0 0 1 0 0 0 0 0 0 1 1 2 0 1 0 0 0 0 1 0 2 0 1 0 0 2 2 1 1 1 0 0 2 2 0 0 0 2 1 1 1 0 1 0 0 2 0 2 0 1 0 0 2 0 1 1 1 0 0 0 0 0 0 0 0 1 0 0 0 0 0 2 0 1 0 0 1 0 1 0 0 0 0 0 0 0 0 1 1 0 0 0 0 0 0 1 0
84 0 1 0 0 1 1 2 0 1 0 1 0 0 0 0 0 1 1 2 0 0 0 0 2 0 0 0 1 0 0 2 0 1 1 1 2 1 1 1 0 1 0 0 1 0 1 0 2 0 0 0 0 0 2 2 0 0 0 1 0 0 0 0 0 0 2 0 0 0 1 0 2 0 1 2 2 0 2 0 2 2 1 0 1 0 0 0 1 1 0 0 0 0 1 1 1 2 2 0 0 0 2 1 0 0 2 0 2 0 0 1 1 2 2 2 2 0 1 1 1 0 2 0 1 1 1 0 1 0 0 0 0 0 0 0 0 0 0 0 2 0 0 0 0 0 0 0 0 0 0 0 0 0 1 0 1 1 1 0 1 0 0 2 2 1 1 0 2 2 0 0 0 2 2 0 2 0 0 1 1 2 2 2 2 2 2 1 0 0 1 2 1 0 1 1 1 0 0 0 0 1 0 1 2 0 1 0 0 0 0 0 0 1 0 0 0 1 1 0 1 1 1 1 0 0 1 0 0 0 0 0 0 0 0 0 0 2 0 1 0 1 2 0 0 2 0 0 0 0 0 0 1 0 2 1 0 1 0 0 0 0 0 1 0 0 0 0 1 0 0 2 0 1 0 0 0 1 1 1 1 0 2 1 1 1 2 2 1 2 0 1 0 0 2 0 2 1 0 0 0 0 1 1 1 0 0 1 0 1 0 1 0 2 2 0 0 1 1 1 1 0 1 2 0 0 0 1 2 2 0 1 0 2 1 1 1 2 0 1 1 1 1 1 0 1 2 0 1 2 0 1 2 2 2 0 0 1 0 1 1 2 1 1 0 0 1 2 2 0 2 2 1 1 1 1 2 1 0 0 0 2 1 1 1 1 1 0 0 1 0 0 0 0 1 0 0 1 0 0 0 0 0 2 2 0 0 0 0 0 0 0 0 1 0 2 0 0 0 0 0 0 0 1 0 0 0 2 0 0 2 1 0 1 0 0 1 2 0 0 2 0 0 1 1 2 1 1 1 2 0 0 1 1 1 1 0 2 2 2 1 0 0 0 0 2 1 2 2 0 0 0 2 0 1 1 1 1 0 1 0 2 0 0 0 0 0 0 0 1 1 1 0 0 0 0 2 0 0 1 1 1 1 1 1 1 1 0 0 0 0 0 0 1 0 2 0 2 0 0 0 1 2 2 0 2 0 2 0 0 2 0 0 0 0 1 0 0 1 1 1 1 0 0 2 1 0 1 1 0 1 0 0 2 2 0 0 1 0 0 0 0 0 1 0 0 1 1 0 1 0 1 1 0 0 0 1 2 2 2 2 0 0 0 0 0 0 1 1 0 0 0 0 0 1 0 0 0 0 0 0 2 0 2 1 2 1 1 0 2 0 0 0 1 0 0 0 0 0 0 0 0 0 0 0 0 1 2 0 0 0 2 0 0 0 1 2 1 2 0 2 0 0 1 1 0 0 0 2 1 1 1 1 0 2 2 0 0 2 0 0 0 1 1 1 2 0 2 0 1 1 0 1 0 1 0 1 0 1 1 0 0 1 1 1 1 0 1 0 0 1 1 0 0 0 0 1 2 1 2 0 1 0 1 2 1 0 2 0 0 0 0 1 0 0 0 1 2 1 1 0 0 1 2 0 1 1 0 1 1 1 1 0 1 0 1 1 2 0 2 0 2 0 0 0 0 0 0 0 0 0 0 0 1 1 0 0 0 1 1 0 0 2 0 0 0 0 2 0 2 0 0 0 0 0 0 0 0 0 1 0 0 0 1 1 1 0 1 1 2 0 1 2 2 2 0 1 1 0 2 0 0 0 0 1 1 0 0 0 2 0 0 1 1 1 2 0 2 2 2 1 1 0 2 2 0 1 1 1 2 0 2 2 0 0 1 1 0 0 0 0 0 2 1 2 1 1 1 0 0 2 0 1 1 1 0 1 0 0 0 1 0 0 0 0 0 1 0 1 1 1 0 1 0 1 0 0 0 0 1 2 0 0 0 0 1 0 0 0 2 2 1 0 0 2 1 1 2 1 0 0 1 0 0 2 1 1 2 0 0 0 0 0 0 0 0 2 1 2 0 0 0 0 0 0 1 0 0 0 0 2 0 0 0 0 0 0 2 2 0 0 1 2 2 1 1 0 1 1 1 2 0 2 0 0 0 0 1 0 1 2 0 0 1 0 0 0 0 2 0 1 0 0 0 0 0 2 0 2 0 0 0 0 1 0 1 1 0 0 1 0 0 0 0 0 2 0 1 1 0 0 0
85 0 2 1 0 0 1 2 2 0 0 0 0 0 0 0 0 0 0 0 1 0 1 0 2 0 0 2 2 0 2 0 2 2 0 1 1 2 0 0 1 0 2 0 2 0 2 0 2 0 0 0 2 1 0 1 0 1 1 1 0 0 0 1 0 1 0 0 1 1 0 1 2 0 2 2 2 0 1 0 1 2 2 1 1 0 0 1 2 2 1 1 2 0 0 0 0 1 0 2 0 1 1 1 1 1 2 1 1 1 0 2 0 0 1 1 1 0 2 0 2 0 2 0 2 0 2 1 2 0 0 0 1 0 0 0 1 0 0 0 1 0 0 0 2 0 0 0 0 0 1 1 0 0 0 0 1 1 0 1 1 0 0 2 2 1 1 0 0 1 1 0 0 2 1 0 2 0 0 0 0 0 0 0 1 0 2 0 0 1 0 1 2 0 2 2 1 0 0 0 1 0 0 1 1 0 1 0 2 0 1 1 1 0 1 1 1 1 2 1 2 1 0 1 1 0 0 0 0 0 0 0 0 0 1 0 0 2 0 1 0 1 1 0 1 2 1 0 0 0 0 1 0 0 0 0 1 0 0 0 0 0 0 0 1 0 2 0 1 0 0 2 1 1 0 0 0 2 2 0 0 1 1 1 0 1 1 1 0 2 0 0 2 0 2 2 0 0 0 0 0 0 0 0 0 0 0 1 0 1 0 1 0 2 2 0 0 0 1 0 0 2 0 1 2 0 1 1 0 1 0 1 0 2 0 0 0 0 2 1 0 2 2 2 0 0 1 0 1 1 0 0 1 1 0 1 1 0 0 1 2 2 2 2 1 0 0 2 2 0 2 2 0 0 0 1 1 0 0 0 1 0 0 0 0 0 1 0 0 1 0 0 0 0 2 1 1 0 1 1 0 1 1 2 2 2 2 0 0 0 0 0 0 1 0 2 0 0 0 0 0 1 0 2 1 1 1 0 0 1 1 0 1 0 2 0 1 0 0 0 2 0 0 1 2 2 1 1 1 1 0 0 0 1 0 0 0 2 1 0 0 0 1 1 1 1 1 0 1 0 0 0 2 1 1 1 0 0 0 0 0 2 0 0 1 0 1 1 0 0 1 1 0 2 0 0 2 0 1 0 0 0 1 1 1 1 1 1 1 0 0 0 0 1 1 1 0 2 0 2 2 0 2 0 2 2 0 1 0 1 1 1 0 0 0 1 2 0 1 1 0 0 2 2 2 2 0 2 0 0 1 0 1 0 2 0 2 1 0 0 1 0 1 2 0 0 2 1 0 1 0 1 0 0 0 0 0 0 1 0 2 0 2 0 0 0 1 0 0 0 0 0 0 0 2 1 0 0 0 0 0 1 0 1 1 1 1 1 0 1 0 0 0 1 0 0 0 0 0 1 0 0 0 0 0 0 2 1 0 0 0 2 0 0 0 2 2 1 2 0 1 1 0 1 1 0 1 0 1 0 1 2 1 1 2 2 0 0 2 0 0 0 0 1 0 1 1 1 0 0 2 0 1 0 1 0 1 0 1 1 0 0 2 0 0 1 2 1 0 1 0 0 1 0 1 0 2 2 1 1 0 2 0 1 2 1 0 0 0 1 1 1 0 0 0 1 1 0 0 0 0 0 1 1 0 1 1 1 1 1 1 1 0 1 0 1 1 1 1 2 1 2 0 0 0 0 1 0 0 0 0 0 0 0 0 1 0 0 1 0 0 0 2 0 0 1 1 1 2 1 1 1 0 0 0 0 0 0 1 1 0 1 0 0 0 1 0 2 1 2 0 1 2 1 1 0 0 0 0 0 0 0 0 0 1 1 1 0 0 2 1 0 1 1 2 1 1 2 1 1 0 0 0 2 2 0 0 1 1 2 2 1 2 1 1 1 0 0 1 0 1 0 1 0 1 0 1 0 0 0 1 0 0 2 0 0 0 0 0 0 0 0 0 0 0 1 0 0 2 0 1 0 0 2 2 2 0 2 2 1 2 0 1 1 0 2 0 1 1 1 1 1 0 0 1 0 1 2 0 0 0 2 0 1 2 1 1 2 1 1 1 1 1 0 1 1 2 0 2 0 0 0 0 0 1 0 1 0 0 0 1 1 0 2 0 0 0 1 2 0 0 2 0 0 0 1 0 1 1 1 1 0 1 0 1 0 1 2 0 1 1 0 0 0 0 0 1 0 0 0 1 0 0 0 0 1 1 0 2 1 1 0 0 1 0 1 0 0 1 0 0 0 1 0 0 0 0 0 0 0 0 0
86 0 1 0 0 0 1 1 1 1 0 1 0 1 0 1 0 0 0 1 0 0 0 0 2 0 0 1 2 0 1 1 1 2 0 1 2 1 0 0 0 0 0 0 1 0 1 0 1 1 0 0 0 1 1 1 1 0 1 1 0 1 1 0 0 0 1 2 0 0 0 0 2 0 2 2 1 0 2 0 1 2 1 1 1 0 0 0 1 1 1 0 1 0 1 2 1 1 0 1 1 0 1 1 1 1 2 2 0 2 0 2 0 0 0 0 0 0 0 2 2 0 1 1 0 1 0 0 1 0 0 1 0 0 0 0 0 0 0 0 1 0 0 0 0 1 1 0 1 1 0 0 0 0 0 0 1 0 1 1 1 1 2 2 1 2 1 1 1 2 0 1 1 1 0 0 2 0 0 1 1 1 0 0 1 0 1 1 1 0 1 2 2 2 1 1 0 0 0 1 1 0 0 0 2 0 0 0 1 0 0 1 2 0 0 0 0 2 0 1 1 0 1 1 0 0 1 1 0 0 0 0 0 0 2 0 0 2 0 2 0 0 2 0 0 1 0 0 0 0 0 1 1 1 0 0 1 1 1 1 0 1 0 2 0 0 0 0 2 1 1 0 1 1 0 0 0 2 2 1 1 0 1 2 0 1 1 1 1 2 0 1 0 0 2 0 1 1 1 0 1 0 1 1 1 0 0 1 1 2 1 2 0 2 2 0 1 0 0 0 1 0 1 2 1 0 1 2 0 0 0 2 1 1 0 0 0 1 1 0 1 0 0 1 0 2 0 0 2 2 0 0 2 2 1 0 1 1 0 0 0 0 2 0 2 0 2 2 1 1 1 1 1 1 2 0 2 2 0 1 1 2 0 0 0 0 0 0 0 0 0 1 0 0 1 0 0 1 2 1 1 1 1 2 1 0 0 0 0 0 0 0 0 1 1 1 1 0 0 0 0 0 1 2 0 0 1 1 0 0 0 1 0 2 0 1 1 1 0 0 1 1 1 0 1 2 1 1 1 1 0 1 0 2 1 0 1 0 0 0 1 0 2 2 0 0 2 1 1 0 0 0 1 1 2 0 2 1 0 1 0 2 0 0 1 1 1 1 1 0 0 2 0 2 1 0 2 0 0 0 1 1 1 1 1 1 2 1 1 0 0 0 0 0 0 0 0 2 0 2 2 0 1 0 1 1 0 1 0 0 1 0 0 1 1 0 0 0 2 2 1 0 1 1 1 2 0 1 1 0 0 0 1 1 1 1 1 0 0 0 1 0 1 1 0 0 1 1 1 0 1 1 0 0 1 0 1 1 1 1 2 0 1 0 1 1 1 0 0 0 0 0 0 0 0 0 0 0 0 0 0 2 0 1 1 2 0 0 0 1 0 0 0 0 0 0 0 0 1 1 1 1 0 0 0 0 2 1 0 0 0 2 1 0 0 0 2 1 1 1 1 0 0 1 2 0 0 1 0 0 2 0 1 1 1 1 0 1 1 0 0 0 1 1 0 0 2 2 0 0 2 0 1 0 1 0 2 1 0 2 1 1 1 1 0 0 2 0 0 1 0 1 0 0 1 1 2 2 0 2 0 1 0 0 2 0 2 1 0 0 0 0 0 0 0 1 0 1 1 1 0 0 0 1 0 0 0 1 1 1 1 2 0 1 0 2 1 0 0 0 0 0 0 0 0 0 1 2 0 1 1 1 0 0 0 1 1 0 1 0 0 0 2 0 0 1 0 1 2 1 1 0 1 1 0 1 0 0 1 1 1 1 1 0 1 1 0 1 1 2 0 1 2 2 2 0 1 0 0 1 0 0 0 0 0 1 0 0 1 2 1 0 1 1 1 2 1 1 2 2 1 2 0 2 2 0 1 1 0 1 0 1 2 0 0 0 0 1 1 0 1 0 1 1 1 1 1 0 0 0 1 0 0 2 0 0 0 2 0 0 1 0 0 0 0 1 2 0 1 0 1 0 0 2 2 2 0 1 0 0 1 0 0 0 0 0 1 1 0 2 2 2 0 0 1 0 1 2 0 0 0 1 0 0 2 2 0 2 0 1 0 1 0 0 1 1 2 0 2 0 0 0 0 1 0 2 1 1 0 0 2 2 0 2 0 0 0 0 1 1 0 0 2 2 2 1 0 0 0 0 1 0 2 0 1 0 1 2 0 1 2 0 0 0 1 1 1 0 0 0 2 0 0 0 0 0 1 0 0 0 0 2 0 1 0 1 1 1 0 0 0 1 0 0 0 0 1 0 0 0 1 0
87 0 1 0 0 0 1 2 1 2 0 0 1 2 0 1 0 1 1 2 1 0 0 0 2 0 1 1 1 0 1 1 0 0 1 1 1 1 0 1 0 0 0 0 1 1 1 0 0 2 1 0 2 2 0 1 1 0 2 0 2 0 0 1 0 2 1 0 0 0 0 1 2 0 0 2 1 0 1 0 1 2 2 1 2 0 0 1 1 2 0 1 0 0 1 1 1 2 0 2 2 0 0 0 1 1 2 2 0 2 1 2 2 2 2 2 2 0 1 1 2 1 1 1 1 0 1 0 1 0 0 0 0 0 0 0 0 0 0 0 1 0 0 0 0 0 0 1 2 1 0 0 0 1 1 1 1 0 1 1 2 0 1 1 0 1 0 0 0 0 1 0 0 2 0 0 0 0 0 2 2 2 0 0 0 0 2 0 0 1 0 1 1 1 1 2 0 0 0 0 0 1 0 1 2 0 1 0 1 0 1 1 1 0 0 1 1 1 2 1 1 0 0 2 0 0 0 0 0 0 0 0 0 0 2 0 0 2 0 1 0 0 2 1 0 1 0 0 0 0 0 0 0 0 0 0 2 0 0 0 1 0 0 1 1 0 0 0 2 1 1 0 2 2 1 0 0 1 1 1 0 0 0 1 0 1 1 0 0 1 1 0 0 0 1 0 1 1 0 1 0 0 0 0 0 0 1 0 0 0 0 1 0 2 2 0 0 1 0 0 1 0 1 1 1 0 0 1 1 2 0 2 0 2 0 0 0 1 1 0 1 1 1 2 0 2 0 0 0 1 0 0 1 1 1 1 0 1 0 0 0 0 0 0 0 0 1 2 2 0 1 2 1 1 1 0 2 1 1 0 1 0 0 0 0 1 1 1 1 0 0 2 1 0 0 0 0 0 1 0 0 2 1 2 2 1 0 0 0 0 0 0 0 1 0 1 1 0 1 0 1 1 0 1 0 0 0 2 0 2 1 0 0 1 0 1 1 0 0 0 1 1 0 0 0 1 2 1 1 1 0 0 2 2 2 2 0 2 1 2 2 0 0 0 0 2 0 2 2 0 0 0 2 0 0 1 0 1 0 0 1 2 0 0 0 0 0 1 0 1 1 2 0 1 1 1 2 0 0 1 2 2 2 2 2 0 2 1 0 0 0 0 0 0 1 0 0 2 0 1 1 0 2 0 1 2 0 1 0 1 1 0 0 1 2 2 1 0 2 2 1 0 1 1 2 1 1 0 2 0 0 0 0 2 1 2 0 1 0 1 1 0 1 1 0 0 1 2 1 1 0 1 0 0 1 0 1 2 2 2 2 0 2 0 2 1 2 1 0 0 0 0 1 0 1 1 1 0 0 0 0 2 0 2 1 2 1 2 0 2 1 0 0 0 0 0 0 0 0 0 0 0 0 0 0 0 2 1 0 0 0 2 0 0 0 1 2 1 1 1 1 1 0 1 2 0 2 0 1 0 2 2 1 0 0 1 0 0 0 0 0 0 1 2 0 1 1 1 1 1 0 0 1 0 0 0 2 0 2 0 0 0 1 0 1 1 0 1 1 1 1 0 0 1 0 1 1 2 1 2 1 1 0 1 2 1 0 0 1 0 0 0 0 0 0 0 0 1 1 1 0 0 1 2 0 1 1 1 1 1 1 1 0 0 0 1 0 1 0 1 0 0 0 0 0 1 1 0 0 0 0 0 0 0 0 1 0 0 1 0 0 0 2 1 0 0 0 1 2 2 0 1 1 0 0 1 0 0 0 0 0 0 1 1 2 2 0 1 1 2 0 1 2 1 1 0 0 1 0 1 0 0 0 0 0 2 1 0 0 2 2 0 2 2 2 1 0 1 2 2 1 1 0 2 2 0 0 0 1 1 1 0 1 0 0 0 0 0 1 0 1 1 0 0 0 0 0 0 0 0 1 0 0 2 0 0 0 0 0 0 0 1 0 0 0 1 1 0 1 0 0 0 0 0 0 0 0 1 1 1 1 1 1 0 0 2 0 1 0 2 2 2 1 0 1 0 1 2 0 1 0 0 0 0 2 1 1 0 1 1 1 0 0 1 1 1 2 0 2 0 0 0 0 1 1 2 2 1 0 0 2 1 1 1 1 0 1 1 2 0 0 0 2 0 1 0 1 0 0 0 1 0 1 0 1 0 1 2 0 1 2 0 0 0 2 1 2 0 1 0 0 0 0 0 0 1 1 0 0 0 0 2 0 1 0 0 1 1 0 0 0 1 0 0 0 0 0 0 0 0 1 1
88 0 0 0 0 0 1 2 1 2 0 0 1 2 0 2 0 2 2 2 0 0 0 0 2 0 0 1 1 2 2 1 2 2 0 2 0 0 0 0 2 1 0 1 2 2 0 0 0 2 1 0 2 0 0 2 0 0 1 1 1 1 1 1 0 0 1 0 0 0 0 0 2 0 0 2 2 0 2 0 1 1 1 0 1 0 1 2 2 2 0 1 0 0 0 0 0 1 0 1 1 0 0 0 1 0 2 1 1 1 0 2 1 2 2 1 1 0 0 1 1 0 1 1 0 1 0 0 2 0 0 0 0 0 0 0 0 1 0 0 0 0 0 0 1 1 0 0 0 0 0 1 0 0 0 0 0 0 1 0 2 0 1 2 0 2 0 2 0 2 0 0 0 2 0 0 2 0 1 1 1 1 1 1 2 1 2 2 1 1 0 2 0 0 0 0 0 0 0 0 1 1 0 1 2 0 1 0 1 0 0 1 0 1 0 0 0 1 1 0 1 1 0 2 0 0 0 1 0 0 0 0 0 0 1 0 0 1 1 1 1 0 2 0 0 2 1 0 1 1 1 1 2 0 0 0 0 0 0 0 1 0 0 1 0 0 0 1 1 1 0 0 1 1 1 0 0 2 2 0 0 0 2 2 0 2 2 2 1 2 0 0 1 0 2 1 1 0 0 0 1 0 1 1 1 1 2 0 0 2 0 2 0 2 2 1 1 0 0 0 1 1 1 0 2 0 0 0 0 0 0 0 1 2 0 0 0 1 1 1 1 1 2 2 0 0 2 0 1 0 0 0 1 2 0 0 2 1 0 0 0 1 2 2 2 0 0 2 1 1 1 1 1 1 1 1 2 1 1 0 0 2 1 0 0 1 1 0 0 0 1 1 1 1 2 2 2 1 0 0 0 0 0 1 1 0 0 1 0 0 1 0 0 0 2 2 0 0 0 0 0 0 0 2 1 1 1 1 0 0 1 0 0 1 1 0 1 2 0 0 0 2 0 0 2 2 0 0 1 1 0 0 1 2 2 1 1 1 1 1 0 0 1 1 0 1 1 2 2 1 1 0 1 1 1 1 0 0 0 0 1 1 0 1 0 1 0 0 0 2 0 2 1 2 1 0 2 1 1 0 1 1 1 1 1 1 1 1 1 0 0 1 0 1 1 1 0 2 0 0 1 1 1 0 0 0 0 1 0 2 0 1 0 2 1 0 2 0 1 1 2 0 2 1 2 2 0 0 2 0 0 0 0 2 0 2 0 0 0 1 1 0 0 2 1 1 1 1 1 0 1 1 0 0 0 0 0 0 1 0 2 0 1 0 2 0 0 1 0 0 1 1 0 0 1 0 0 0 0 0 1 1 0 1 1 2 0 1 0 1 0 0 0 1 0 0 0 0 0 0 0 0 0 1 0 0 1 1 0 0 0 0 0 0 0 2 2 2 2 0 1 0 0 2 2 0 2 0 1 0 1 1 1 1 1 2 0 1 2 0 0 0 2 0 1 1 0 2 0 0 2 0 0 1 0 0 2 0 2 0 0 0 2 1 1 1 1 0 0 1 0 1 0 1 1 0 1 2 2 2 0 2 0 1 1 1 1 2 0 0 0 0 0 1 0 0 0 2 2 2 0 0 2 2 0 2 2 1 0 0 0 2 0 0 0 1 0 1 1 2 1 2 0 0 0 0 0 1 0 0 0 0 0 1 1 1 0 0 2 0 0 0 1 0 0 0 0 1 1 1 1 1 0 1 0 0 0 0 1 1 0 1 1 1 2 2 1 2 0 2 0 1 2 0 0 0 0 1 0 0 1 0 0 0 0 2 1 1 0 1 0 0 1 1 1 1 0 2 2 2 1 1 0 2 2 0 1 0 1 2 2 1 2 0 0 0 0 0 0 0 0 0 0 1 1 0 1 1 0 0 1 0 2 1 1 0 1 1 0 0 0 0 1 0 0 1 1 1 1 2 0 0 1 0 1 0 0 0 0 1 2 0 0 0 0 0 0 0 0 1 1 2 0 0 2 0 2 2 0 0 0 1 0 0 2 0 2 1 0 0 0 1 1 0 1 1 1 1 2 1 0 1 0 0 1 1 2 0 1 0 2 0 0 1 1 0 0 2 2 1 0 1 1 0 0 0 0 1 0 1 2 0 2 0 1 0 1 2 1 1 0 0 0 0 1 0 0 0 0 0 1 0 0 0 0 1 1 0 1 0 0 1 0 2 0 1 1 0 0 0 0 0 0 0 0 0 1 0 0 0 0 0
89 0 0 0 0 0 2 2 2 2 0 0 0 2 1 1 0 1 0 1 0 0 1 1 2 0 0 1 2 0 2 0 2 2 1 1 2 1 0 0 1 0 0 1 2 1 0 0 2 1 0 0 1 1 1 2 0 0 1 0 1 1 0 2 1 0 2 0 0 0 0 1 2 1 2 2 2 0 2 0 1 1 2 1 1 0 0 0 1 2 0 0 2 0 0 2 0 0 0 0 0 0 1 1 1 1 2 1 1 1 0 1 0 1 1 0 0 0 2 0 0 0 1 1 1 1 1 1 2 0 0 0 0 0 0 0 0 0 2 0 0 0 1 0 0 0 0 0 0 0 0 0 0 0 0 0 0 0 0 1 1 1 0 2 2 0 0 0 0 1 1 1 1 1 2 0 2 1 0 0 0 1 1 1 1 1 1 2 0 0 1 2 2 0 2 2 1 0 0 0 0 1 0 2 2 0 2 0 0 0 0 0 0 0 0 1 1 1 1 0 0 1 0 1 1 0 0 1 1 0 1 1 1 1 1 1 0 2 0 1 0 0 2 0 0 2 0 0 1 1 1 1 1 1 0 0 0 0 0 0 0 0 0 2 0 0 1 0 2 1 1 0 1 2 0 0 0 2 2 2 2 0 1 2 0 1 1 2 1 2 0 0 0 2 0 1 0 2 1 0 1 0 0 0 0 0 1 0 0 2 0 2 0 1 1 0 0 0 1 1 1 0 1 2 0 0 1 1 2 2 0 2 1 1 0 0 0 0 2 1 1 1 2 1 0 0 1 0 1 2 1 0 2 2 1 0 1 1 0 0 1 1 2 0 2 0 2 2 2 0 2 2 0 0 0 1 1 1 0 1 1 0 2 0 0 0 1 0 0 0 0 1 0 0 2 0 1 2 0 0 0 1 0 2 2 0 0 0 1 1 0 1 0 1 0 1 1 0 0 0 0 1 1 2 1 1 1 2 0 0 1 2 0 1 1 0 0 0 0 0 2 0 0 2 2 2 2 0 0 0 1 1 0 0 0 0 0 2 2 2 1 0 0 0 0 2 0 2 2 0 0 0 1 2 0 1 0 2 1 0 1 2 0 0 0 0 0 0 1 1 0 1 0 1 0 0 2 0 2 0 1 1 2 2 2 0 1 1 1 0 1 0 1 0 2 0 0 1 0 1 1 1 1 0 1 1 0 0 1 1 0 0 0 0 0 1 1 0 1 1 0 0 1 0 1 1 1 2 0 0 1 0 0 2 1 1 0 0 0 0 1 0 0 1 0 0 1 1 1 0 1 1 0 0 0 0 0 0 2 0 2 0 2 0 0 0 2 0 1 1 1 0 0 1 0 0 0 0 0 0 0 1 0 1 2 2 0 1 0 1 0 0 0 1 0 1 1 0 0 0 0 0 0 0 0 1 1 2 0 0 2 1 0 0 0 0 1 1 2 0 1 0 0 0 2 0 1 0 0 0 2 1 1 1 1 2 0 0 1 0 0 0 0 1 0 1 2 1 1 0 1 1 1 0 0 1 1 0 0 2 0 1 2 2 1 1 1 0 0 1 1 1 0 1 0 1 1 2 0 2 2 0 0 0 2 0 2 2 0 0 1 0 0 1 0 1 1 0 0 0 0 0 0 2 0 0 0 0 1 1 1 2 1 0 0 1 1 0 1 1 0 1 0 0 0 0 0 1 0 0 0 0 0 0 0 0 0 0 0 0 0 0 2 0 0 1 1 1 1 1 1 0 0 1 0 1 0 0 1 0 1 0 0 0 0 2 0 1 0 1 1 2 1 0 0 0 0 0 1 1 0 0 0 0 0 2 0 1 1 1 1 0 1 2 2 2 0 1 2 2 2 2 0 1 1 0 1 1 0 1 0 1 1 0 0 0 0 0 2 1 0 0 0 0 0 0 0 1 0 0 1 0 1 2 0 0 1 0 0 0 0 0 1 0 0 0 1 0 2 0 0 0 0 0 1 0 0 0 1 1 2 0 0 0 0 0 0 0 1 0 0 0 1 0 1 0 1 2 0 0 0 1 0 0 1 1 0 1 0 1 0 0 0 0 0 0 1 1 2 1 0 1 0 1 0 1 0 1 0 0 2 1 1 2 1 0 0 1 1 1 1 1 2 1 1 0 1 1 1 1 2 0 2 0 0 0 1 1 0 1 0 1 0 0 1 0 0 1 0 0 2 0 0 0 0 1 1 0 0 0 0 2 0 1 0 0 0 1 1 0 0 0 0 1 1 0 1 0 0 0 2 0
90 0 0 0 0 1 2 1 1 1 0 0 0 0 0 0 0 1 0 2 0 0 1 0 2 0 0 2 2 0 2 1 1 1 0 1 1 2 0 0 0 0 0 1 2 0 0 0 1 1 1 0 0 0 2 1 0 0 1 1 0 1 0 1 1 1 1 0 0 0 1 1 2 0 2 2 2 0 1 0 1 2 1 0 1 0 0 0 1 2 0 0 1 1 1 2 1 2 1 1 0 1 1 1 0 0 2 0 2 0 0 1 0 1 1 0 0 0 0 2 2 0 2 0 1 0 1 0 2 0 0 0 0 0 1 1 0 0 0 0 0 0 0 0 0 0 0 0 0 0 1 2 0 0 0 0 1 0 1 1 2 2 0 2 1 2 2 1 0 2 0 0 1 1 0 0 2 0 0 1 1 1 0 0 1 0 2 1 1 2 0 2 2 0 2 0 1 0 0 0 0 0 0 2 2 1 2 0 1 1 0 2 1 0 0 0 1 0 1 0 1 1 0 2 0 0 0 2 0 1 0 0 0 0 1 0 0 2 0 2 0 0 2 0 0 1 0 0 0 1 1 1 1 0 0 0 1 0 0 0 1 0 0 1 1 0 0 0 1 1 0 1 1 2 0 0 0 1 1 0 0 0 2 2 0 2 2 1 2 2 0 1 1 0 1 1 1 1 0 0 0 0 0 0 0 0 0 2 1 1 1 1 0 2 2 0 0 0 1 1 0 1 1 1 1 0 0 2 0 1 0 1 1 1 0 0 0 2 0 0 0 0 1 1 0 1 1 1 0 1 0 0 1 1 0 1 1 1 0 0 0 0 2 1 2 0 1 1 2 0 2 2 1 1 0 1 2 1 0 0 0 0 1 0 0 1 1 0 0 1 0 0 2 0 2 2 2 0 0 0 0 1 0 2 2 0 0 0 0 0 0 0 0 1 0 1 1 0 1 0 1 1 0 1 0 0 0 1 0 1 2 2 0 1 0 0 0 0 0 0 1 1 0 1 0 1 2 0 1 2 0 1 1 1 1 1 0 2 2 2 2 0 0 0 0 1 1 1 2 1 1 1 1 2 0 0 0 1 1 0 0 2 0 0 0 0 0 0 1 1 0 2 1 1 1 0 1 0 2 0 0 0 1 1 2 1 1 1 1 0 0 0 1 0 1 0 0 2 0 1 1 1 2 1 1 2 0 0 0 2 0 2 0 0 0 0 2 0 2 2 1 1 1 1 2 1 0 0 2 0 0 0 0 2 0 2 0 0 0 0 1 0 0 1 0 0 1 1 1 0 0 1 0 0 0 0 0 1 2 1 2 0 0 0 0 0 0 0 1 0 0 0 1 1 0 0 0 2 0 2 0 2 2 1 1 1 2 1 0 2 0 0 0 1 1 2 2 0 0 0 0 0 0 0 0 1 1 2 0 0 0 2 0 0 0 1 2 0 1 1 1 0 0 2 2 0 1 1 1 0 2 1 2 0 2 2 0 0 1 1 0 1 1 0 2 2 0 0 1 0 1 1 1 0 0 1 0 1 1 1 0 0 1 0 0 1 0 0 0 2 0 0 0 0 0 0 1 2 0 1 0 1 0 1 1 2 1 2 0 0 1 0 1 0 0 1 1 0 0 0 0 0 0 1 1 1 1 0 1 1 1 1 0 0 0 0 1 1 1 2 1 2 1 1 0 1 2 0 1 1 1 1 1 0 0 2 0 0 0 0 0 0 2 0 1 0 1 2 2 2 0 0 1 1 0 0 0 0 0 0 1 0 2 0 2 0 0 1 0 1 1 2 2 2 1 0 0 1 0 1 0 0 0 0 0 1 2 0 0 1 1 0 1 0 1 1 1 1 2 1 0 0 0 2 2 0 1 1 1 2 1 1 2 1 0 0 0 0 0 0 0 0 1 1 1 1 1 1 1 0 1 1 0 2 0 0 0 0 1 1 0 0 0 0 0 0 0 0 1 1 1 0 0 2 2 2 0 0 1 2 2 0 0 0 0 2 0 0 0 2 1 2 0 1 2 0 2 2 0 0 0 1 0 0 2 1 1 1 0 1 0 1 0 0 2 2 0 0 2 0 0 0 0 1 0 1 1 1 0 0 2 1 0 2 0 0 0 0 1 0 0 1 0 0 0 1 0 0 0 0 2 0 2 0 1 1 1 2 0 2 2 0 1 1 0 0 0 0 0 0 0 0 0 0 0 1 1 1 1 0 0 1 0 0 0 0 0 1 0 1 1 0 0 0 0 0 1 0 0 0 0 0
91 0 1 0 0 0 1 1 2 1 0 1 1 1 0 0 1 0 0 1 0 0 0 0 2 0 1 2 2 0 2 1 2 1 1 0 2 2 0 0 0 0 0 1 1 1 0 0 1 1 1 0 0 0 1 1 0 0 2 1 1 0 0 2 1 0 2 0 0 0 0 1 2 1 2 2 2 0 1 0 1 2 1 0 1 0 0 1 2 2 1 1 1 1 1 2 1 1 1 0 0 1 1 1 0 0 2 0 2 0 0 2 1 1 2 2 2 0 1 1 1 0 0 2 0 0 0 0 2 0 0 0 0 0 0 0 0 0 0 0 0 0 1 1 2 0 0 0 0 0 1 1 0 0 0 0 0 0 0 1 1 0 1 1 0 1 0 0 1 1 1 0 0 2 0 0 2 1 0 0 0 0 2 2 2 2 2 1 0 1 1 2 1 1 1 0 0 0 0 1 0 0 0 1 2 0 1 0 0 0 0 1 1 0 0 0 1 1 2 1 2 0 0 2 0 0 1 1 0 1 0 0 1 1 1 1 0 2 0 2 0 0 2 0 0 2 1 2 2 0 0 0 0 0 0 0 1 0 0 0 0 0 0 1 1 1 0 0 2 1 1 0 1 2 0 0 0 2 2 0 0 0 1 2 0 1 1 0 0 2 0 1 0 0 2 0 2 2 1 0 1 0 1 1 1 0 2 0 0 0 0 1 0 1 1 0 1 0 1 1 0 1 0 1 1 0 0 2 0 1 0 2 0 1 0 0 0 0 2 0 0 0 2 2 1 0 2 0 2 2 0 0 0 0 0 2 0 1 0 1 1 1 2 1 1 1 0 2 0 2 0 1 1 1 1 0 0 2 1 0 1 1 0 0 0 0 0 0 0 1 1 0 2 0 2 2 0 2 0 0 0 0 1 1 1 0 1 0 0 0 1 0 0 0 1 1 1 0 0 0 0 0 0 1 2 1 1 0 0 0 1 0 0 1 0 1 1 1 0 0 1 0 0 1 1 2 1 0 1 2 0 1 1 2 1 0 1 2 1 1 0 0 1 1 0 1 1 2 2 0 1 1 2 0 0 1 0 2 0 2 2 1 0 0 0 0 0 1 0 2 0 1 0 1 1 1 1 1 2 1 0 0 2 0 2 0 2 1 1 0 0 1 0 0 1 0 0 2 0 1 1 1 1 0 0 1 1 0 0 1 0 0 0 1 1 0 1 0 2 2 0 0 1 1 2 1 1 1 1 0 1 0 0 1 2 0 1 0 1 1 0 0 2 2 0 0 1 2 2 0 0 2 1 0 0 0 1 1 1 1 2 0 1 0 1 1 1 0 0 0 0 0 0 0 0 0 0 0 0 0 0 2 1 2 2 2 1 1 0 1 0 0 0 0 0 0 0 0 0 0 0 0 0 1 0 0 0 1 0 0 1 0 0 0 0 1 2 0 1 1 0 1 0 0 2 0 2 0 0 0 1 1 1 1 1 1 0 1 2 0 0 0 2 2 0 2 0 0 0 1 1 0 0 0 1 1 1 0 2 0 2 0 1 1 1 1 0 1 0 1 0 1 0 0 0 0 1 2 2 2 0 2 0 1 1 1 1 2 0 0 0 0 0 0 0 0 1 1 1 1 0 0 1 2 0 1 1 0 1 1 1 2 0 0 0 0 0 1 0 1 0 0 1 1 0 0 2 0 1 1 1 1 0 0 0 2 0 0 1 0 0 0 2 0 1 1 1 2 1 2 0 1 0 1 0 1 0 0 0 1 0 1 0 0 0 1 0 1 0 1 1 2 2 1 0 1 0 1 0 2 0 0 0 1 1 0 1 1 0 1 1 0 0 0 0 2 2 1 2 1 1 2 0 1 1 0 0 1 0 1 0 1 2 0 0 1 0 0 0 0 0 0 1 0 1 0 0 0 0 0 1 0 2 0 1 0 2 0 0 0 0 1 0 0 0 1 2 0 1 1 0 0 1 0 2 0 0 1 1 1 1 1 1 0 0 1 0 0 0 2 2 1 0 0 2 0 2 2 0 0 0 2 0 0 2 0 1 1 0 0 0 0 0 0 0 0 2 0 0 0 0 0 1 2 0 1 1 0 0 0 1 1 0 2 0 0 0 1 1 0 1 1 2 1 1 0 0 1 0 2 2 0 0 0 1 0 1 2 0 1 0 1 0 0 2 1 2 0 0 0 0 0 0 0 0 1 0 0 1 0 0 1 0 0 0 0 0 0 0 1 0 0 0 0 0 0 0 1 1 0 1 1
92 0 1 0 0 0 1 1 1 2 0 0 0 0 0 0 0 1 1 1 1 0 1 1 1 0 1 2 2 0 2 1 0 0 1 1 1 1 0 0 0 1 0 0 1 1 1 0 2 0 0 0 2 1 0 2 0 0 0 0 0 1 0 0 2 0 1 0 0 0 0 1 2 0 0 2 1 0 2 0 0 1 1 0 1 0 0 1 2 2 0 1 1 0 0 1 0 0 0 0 0 1 0 0 1 1 2 1 1 1 0 1 0 0 0 0 0 0 1 2 2 0 0 2 0 2 0 0 2 0 1 1 0 0 2 2 0 0 0 0 0 0 0 0 1 1 1 0 0 0 0 1 0 0 0 0 0 0 1 0 0 2 0 2 1 2 1 0 1 1 1 1 1 1 0 0 2 0 1 0 1 1 1 1 1 1 1 1 1 1 0 1 1 1 0 1 2 0 0 0 1 0 0 1 2 0 1 0 1 0 0 2 1 0 0 0 0 2 1 0 2 1 1 2 1 0 1 2 1 1 1 1 1 1 0 1 0 2 0 1 0 0 2 0 0 1 0 0 0 0 0 1 1 0 0 0 0 1 0 1 0 0 0 1 1 0 0 0 2 1 1 0 1 2 0 0 0 1 1 1 1 1 1 1 1 0 1 1 1 2 0 0 0 0 2 0 2 1 0 1 0 0 1 1 1 0 1 0 1 1 1 1 0 1 1 0 1 0 0 0 0 2 1 2 1 0 0 1 1 1 0 1 1 2 0 0 0 2 0 0 0 0 1 2 0 1 1 2 2 2 2 0 1 1 0 1 0 1 0 2 1 1 1 0 1 0 0 0 2 0 2 2 1 1 1 0 1 2 0 0 0 1 0 0 0 0 0 0 0 0 0 0 1 0 2 0 0 0 1 1 0 1 1 2 1 0 0 2 0 0 0 0 0 0 1 1 1 1 0 1 1 2 1 1 0 1 1 1 0 2 1 2 0 1 1 0 0 2 0 0 2 0 0 1 1 2 2 0 0 0 0 0 1 2 1 1 0 2 2 2 1 0 1 1 0 1 1 2 2 1 1 1 1 1 2 0 1 2 0 0 1 1 0 1 0 1 0 1 0 0 1 1 0 2 1 0 2 0 0 0 1 1 2 2 1 1 1 0 0 0 0 0 0 1 0 2 0 2 0 1 1 1 1 1 0 1 0 0 1 2 0 1 0 0 0 1 1 0 2 2 0 0 1 1 1 2 0 1 1 0 0 0 0 1 2 0 1 2 0 1 0 0 0 2 1 1 1 1 0 1 0 1 1 0 1 0 1 0 1 0 1 0 2 0 1 1 2 0 0 0 0 0 0 2 0 0 0 0 0 0 0 1 1 1 2 2 2 1 0 1 1 0 0 2 1 2 1 0 1 1 1 1 0 0 0 0 1 1 0 0 0 1 0 0 0 2 2 0 2 0 0 0 0 2 2 0 0 1 1 0 0 1 0 2 2 2 0 1 1 0 0 0 2 0 1 0 2 2 0 1 1 0 0 0 0 2 0 1 0 2 0 1 1 1 2 2 0 1 1 1 1 0 0 0 2 2 2 1 1 1 1 1 0 0 2 0 1 2 0 0 0 0 0 0 0 0 0 1 1 1 0 0 0 2 0 1 1 0 1 1 1 1 0 0 0 0 0 0 1 1 0 1 0 0 0 0 0 1 0 0 0 0 0 0 0 1 0 0 1 1 0 0 2 1 0 0 0 1 1 2 0 0 0 0 0 0 1 0 1 1 0 0 0 0 0 1 0 2 1 2 0 1 2 2 2 0 1 0 0 1 1 0 0 0 0 0 2 0 0 2 2 1 1 1 1 2 0 1 2 2 1 1 0 2 1 0 0 2 0 2 0 2 1 1 0 0 0 0 1 1 0 0 1 0 1 1 0 1 1 1 0 0 1 2 0 0 1 0 0 0 2 0 1 0 0 1 1 0 1 0 1 0 2 1 2 1 0 0 1 1 2 0 0 0 0 1 0 0 0 2 2 1 1 0 2 0 2 2 0 0 0 1 0 0 2 1 1 1 0 0 0 0 0 0 1 1 2 2 2 2 0 2 0 2 0 2 1 1 0 1 2 1 0 2 0 0 0 1 1 0 0 1 2 0 1 1 0 1 0 0 2 1 2 0 0 0 0 2 0 2 0 0 1 0 2 0 1 0 1 0 0 0 2 0 0 0 0 0 1 0 0 1 0 1 0 0 0 0 0 1 0 0 0 2 1 1 0 1 1 0 0 0
93 0 1 0 0 1 1 2 2 1 0 0 0 1 0 1 0 1 1 1 0 0 0 0 2 0 0 1 1 0 1 1 0 2 2 0 2 1 0 0 2 0 0 0 0 0 0 0 0 2 1 0 0 1 1 0 1 1 0 1 1 0 0 0 0 0 1 0 0 0 0 1 2 0 1 2 1 0 1 1 0 2 1 0 1 0 1 0 1 1 0 0 1 0 1 2 1 2 0 2 2 0 1 1 1 1 2 2 0 2 0 2 1 2 2 1 1 0 1 1 1 0 1 1 1 1 1 2 2 2 2 2 0 0 0 0 0 0 0 0 1 0 0 0 1 0 0 0 1 1 1 2 0 0 0 0 0 0 1 1 1 1 0 2 1 1 1 0 1 1 1 1 1 1 1 0 2 0 0 0 0 0 0 0 1 0 2 2 0 1 0 1 2 1 2 1 1 0 0 0 1 1 0 0 2 0 2 0 1 0 0 1 1 0 0 1 0 0 0 0 0 0 2 2 0 0 2 2 0 2 0 0 1 1 0 1 0 2 0 1 0 1 2 1 0 1 1 0 0 0 0 1 2 0 0 0 0 0 0 0 0 0 0 2 0 0 0 0 1 1 1 0 1 1 1 0 0 2 2 1 1 0 2 1 1 0 2 2 1 2 0 2 0 0 1 0 0 0 0 0 0 0 1 1 1 1 1 0 1 2 0 2 0 2 2 0 0 0 2 2 0 0 2 2 0 0 0 1 1 1 0 1 2 2 1 1 1 2 0 0 2 1 2 2 0 0 1 0 1 1 0 1 1 1 0 1 1 0 0 1 0 0 1 1 0 0 1 1 2 0 2 2 0 0 0 1 0 2 1 0 2 0 2 1 0 0 1 0 0 0 0 0 1 0 2 1 1 1 1 1 0 1 1 2 1 0 0 1 0 0 2 0 1 0 1 2 0 0 0 0 0 1 1 1 1 1 1 1 0 1 1 1 0 1 1 0 1 1 0 1 1 0 0 0 1 2 1 0 0 0 0 1 1 2 2 1 1 1 1 0 0 0 0 1 0 1 1 1 1 1 1 1 2 1 1 0 1 1 1 0 0 2 0 0 0 1 0 1 0 1 0 0 0 1 0 0 2 0 0 1 2 2 2 1 2 1 2 1 1 0 1 0 0 0 0 1 0 1 0 1 1 1 1 0 0 1 1 0 1 1 0 0 0 1 0 0 1 0 0 0 1 1 1 0 1 1 0 0 2 0 0 0 0 2 1 1 0 1 0 0 0 0 2 2 0 0 2 2 1 1 1 1 0 0 1 0 1 0 1 0 1 0 2 0 2 1 1 1 0 0 0 0 0 0 2 0 1 1 0 0 1 1 0 2 2 2 1 2 0 2 1 0 0 0 0 0 0 0 1 1 0 0 0 1 0 0 1 0 0 0 0 0 0 0 0 2 2 0 2 0 0 1 0 0 1 0 1 0 0 0 0 2 1 1 2 2 0 0 1 0 0 0 1 1 1 0 2 1 0 2 0 0 1 0 0 1 0 1 1 1 0 0 2 2 1 1 1 2 0 1 1 0 0 0 0 0 0 1 0 0 0 0 0 2 2 2 0 2 0 0 1 0 0 1 0 1 0 1 1 1 0 0 1 2 0 1 1 0 1 0 0 0 1 0 0 0 1 0 1 0 0 1 0 0 0 1 1 1 1 1 1 1 0 0 0 0 0 0 2 0 1 1 2 0 0 0 1 1 2 1 1 0 1 0 0 1 0 0 1 0 1 0 0 1 1 1 1 2 1 2 0 1 2 2 2 0 1 2 0 1 0 0 1 0 1 1 1 0 0 2 2 1 1 0 2 0 1 1 2 2 1 2 0 2 2 0 1 1 0 1 0 1 2 0 0 0 0 0 0 0 0 0 1 1 1 1 1 2 2 0 1 1 1 2 0 0 1 0 1 1 0 0 0 0 1 0 1 0 2 1 1 0 1 0 1 0 0 0 0 0 1 0 1 0 0 1 0 0 0 2 2 2 0 1 1 0 1 1 0 0 0 1 0 0 2 2 1 0 1 1 1 1 0 0 0 0 2 0 1 0 0 0 0 1 1 1 2 1 1 0 1 1 0 1 0 0 0 0 0 1 0 1 2 0 0 0 0 1 1 1 1 0 2 0 0 0 0 1 0 0 1 0 0 0 1 1 0 1 0 0 1 0 1 0 0 0 1 0 0 0 0 2 0 1 0 1 1 1 1 0 1 0 0 1 1 1 0 0 0 0 1 0
94 0 0 0 0 2 2 1 1 1 0 1 0 1 0 1 0 2 1 1 0 0 1 0 2 0 0 0 1 2 1 1 0 2 1 2 1 1 0 1 0 0 0 1 1 0 1 0 1 0 0 0 1 1 1 2 0 0 1 1 1 1 0 0 0 1 1 1 1 1 0 1 2 0 0 2 2 0 1 0 1 2 1 0 1 0 0 1 2 2 1 1 0 0 0 0 0 0 0 0 0 0 0 0 0 0 2 0 2 0 0 2 1 2 2 1 0 0 0 2 2 0 0 2 0 1 0 1 2 1 0 0 0 0 0 0 0 0 0 0 1 0 0 0 1 0 1 0 0 0 0 1 0 1 0 0 0 1 1 0 1 1 0 2 2 1 1 0 0 2 0 0 1 1 0 0 2 0 0 1 1 1 1 1 2 2 2 2 1 0 1 2 1 1 0 1 1 0 0 0 0 0 0 2 2 0 2 0 1 0 1 2 0 0 0 0 1 1 2 1 2 1 0 2 0 0 0 1 0 1 0 0 0 0 1 0 0 0 1 0 1 0 0 0 0 0 0 0 0 0 0 0 1 0 1 1 1 0 0 0 0 0 0 1 1 0 1 0 1 1 0 0 2 2 0 0 1 2 2 1 1 0 1 1 0 0 1 2 0 2 0 0 0 0 2 0 1 1 0 0 0 0 1 1 1 0 1 0 0 0 0 1 0 1 1 0 0 0 0 0 0 2 2 1 1 0 0 2 0 1 0 2 0 1 0 0 0 2 0 0 0 1 2 1 0 0 2 1 1 1 0 0 2 2 1 0 1 1 0 1 1 1 1 1 0 0 1 1 1 1 1 1 0 0 0 1 1 2 1 0 0 1 0 0 0 0 0 0 0 1 0 0 0 0 1 0 0 0 2 2 0 1 0 2 2 0 0 2 0 0 1 0 0 2 0 2 0 0 0 0 0 1 0 1 2 1 2 0 0 0 0 0 0 2 0 2 0 1 0 0 1 1 0 0 0 1 2 0 0 1 0 1 1 2 1 1 0 1 0 1 1 0 0 0 0 2 0 2 2 0 1 0 2 0 1 0 1 2 0 1 1 1 0 1 0 0 0 0 2 0 0 2 0 2 1 0 2 1 2 0 1 0 1 1 1 1 1 1 1 0 0 0 0 1 1 1 0 2 0 1 2 1 2 1 0 2 1 1 1 1 0 0 0 1 1 1 1 0 1 1 0 0 1 1 1 2 0 0 2 0 0 0 1 1 2 0 1 0 0 0 1 0 1 2 0 0 2 1 0 1 0 1 0 0 0 0 0 2 2 2 2 0 2 0 2 0 2 0 0 0 0 0 0 0 0 0 1 0 0 0 0 2 1 1 0 1 1 1 0 2 0 0 0 1 0 0 0 0 0 0 0 0 0 1 0 0 1 0 0 0 0 1 0 0 0 0 2 0 2 0 1 1 0 0 1 0 1 0 2 0 2 1 2 0 2 2 0 1 2 0 0 0 2 0 2 0 0 0 2 0 0 1 1 0 0 0 2 0 2 0 0 0 2 1 0 0 2 0 0 2 1 0 0 0 0 0 1 1 0 0 0 1 0 0 0 2 1 2 0 0 1 0 0 1 1 1 0 0 1 0 0 0 1 1 1 1 1 0 1 1 1 1 0 0 0 0 0 0 0 0 0 0 0 0 0 1 1 0 1 1 1 1 0 0 0 0 1 0 1 0 0 1 2 0 0 2 0 1 0 2 0 0 0 0 1 1 1 0 2 0 1 1 1 0 1 0 0 1 0 1 1 2 2 2 2 0 1 1 0 1 0 0 0 0 0 1 1 1 0 1 1 1 1 0 2 0 1 1 1 1 1 1 0 2 2 0 1 1 1 2 1 1 2 0 0 0 0 1 1 1 0 0 1 1 1 1 1 0 0 0 2 0 1 2 0 0 0 0 0 0 0 0 0 0 0 1 0 0 1 0 1 0 1 0 2 0 0 1 1 1 1 1 0 0 0 2 0 0 0 1 1 2 1 1 2 1 2 2 1 1 1 0 0 1 2 2 0 1 0 2 1 1 1 0 1 1 0 0 1 0 0 0 0 1 1 0 2 0 0 1 2 2 1 2 1 0 0 1 1 0 0 1 1 0 0 1 0 0 0 1 2 0 1 0 2 0 2 1 0 0 2 0 0 0 1 1 2 0 0 0 1 0 2 0 0 0 0 0 2 0 0 0 0 0 0 0 0 0 2 0 0 0 0 0 0 1 0 0 0 0 0 0
95 0 1 0 0 0 1 1 1 1 0 0 1 0 0 1 0 2 1 1 0 0 0 0 2 0 0 1 1 1 2 1 0 0 1 1 1 1 0 0 1 0 1 1 2 1 1 0 2 0 0 0 0 1 1 0 1 1 2 1 1 2 0 1 1 1 1 0 1 1 0 1 2 0 2 2 2 0 2 0 2 2 2 1 1 0 0 1 1 2 1 1 2 1 1 2 1 1 0 1 0 0 0 0 1 0 2 2 0 2 1 2 0 1 1 1 1 1 2 1 1 0 1 1 0 0 0 0 2 0 0 0 0 0 0 0 0 1 0 0 0 0 0 0 0 0 0 0 2 2 1 1 0 2 2 0 1 1 0 1 1 1 0 2 1 1 0 0 2 2 0 0 2 0 1 1 1 1 0 1 1 1 1 1 2 1 2 2 0 0 0 2 1 0 1 1 1 0 0 0 1 0 0 1 2 1 2 1 1 0 1 1 1 0 0 1 1 0 2 2 2 0 1 2 0 0 2 0 0 0 0 0 1 1 1 2 0 2 0 1 0 1 2 1 0 1 0 1 0 0 0 1 2 1 0 0 0 0 0 1 0 0 0 1 0 0 0 0 2 1 1 0 1 1 1 0 0 1 1 0 0 0 2 1 0 1 1 1 2 2 0 1 1 0 1 1 0 1 0 1 0 0 0 0 0 0 0 1 1 2 1 2 0 1 1 0 1 0 0 0 1 1 1 1 2 0 1 1 0 0 0 2 2 2 0 0 0 1 1 0 1 0 1 2 1 1 1 2 1 1 1 0 2 2 2 0 0 1 0 1 1 1 2 0 2 0 1 2 1 1 1 1 0 0 0 0 2 1 0 0 0 0 1 0 0 1 0 0 0 1 0 0 0 0 2 0 0 1 2 1 1 1 0 1 1 0 1 1 0 0 1 0 1 1 0 2 0 0 0 0 0 0 0 1 1 1 1 0 1 0 1 0 1 0 2 1 0 1 0 0 2 0 0 1 1 2 1 0 0 1 0 0 2 2 2 2 0 2 2 2 2 2 2 2 0 0 2 2 2 0 0 0 1 2 0 1 0 2 0 2 2 1 0 0 2 0 2 1 1 1 0 2 0 1 0 0 1 0 1 1 1 1 1 1 1 1 1 1 0 0 0 1 0 0 0 2 0 2 0 0 0 2 2 0 1 2 0 1 0 1 1 1 0 0 0 1 1 0 1 1 1 0 1 1 2 0 1 1 1 0 1 0 0 2 1 1 0 0 0 0 0 0 0 2 1 1 0 1 0 0 0 1 1 0 1 0 2 0 1 0 1 0 0 0 0 0 0 0 0 0 0 0 0 0 1 0 2 1 0 0 1 1 1 1 0 1 0 0 0 0 0 0 0 0 0 0 0 0 0 0 0 0 0 1 0 0 1 0 0 0 0 2 0 0 0 1 2 1 2 0 0 1 0 1 1 0 0 0 0 0 1 1 1 1 2 2 0 0 2 0 0 0 0 1 0 1 2 2 0 0 2 0 0 0 0 1 1 0 2 0 0 0 2 0 1 1 1 0 0 1 0 1 0 0 0 0 0 1 1 0 0 1 0 0 0 2 1 1 0 0 1 0 0 0 0 0 1 1 1 1 0 0 0 1 0 1 1 0 0 0 0 1 0 0 0 1 1 0 1 1 0 0 1 1 0 0 1 0 2 1 1 1 0 0 0 1 1 0 1 0 0 0 2 1 0 1 0 1 2 1 1 0 1 1 0 1 0 0 0 1 0 0 1 0 2 2 1 2 2 2 0 0 2 1 1 0 0 1 0 1 0 0 0 0 1 1 0 0 1 2 1 0 1 1 1 1 1 2 2 1 0 1 0 2 1 0 0 1 1 2 1 1 2 0 0 0 0 0 1 0 1 1 0 0 0 0 0 0 0 0 2 0 1 1 1 0 1 0 0 0 0 0 0 0 1 0 2 0 1 1 1 0 1 1 0 0 0 1 1 2 2 0 1 0 0 2 0 0 1 1 1 1 0 0 1 0 1 2 1 0 1 0 0 1 2 1 0 2 1 1 1 1 0 0 1 1 1 1 2 1 0 1 1 2 1 1 0 1 0 0 2 2 0 2 0 0 0 0 1 1 0 0 1 1 2 2 1 0 0 0 2 0 1 0 1 0 1 1 0 1 1 1 0 0 1 1 1 0 0 0 1 0 0 1 1 0 2 0 1 1 1 1 0 2 0 1 1 0 1 0 0 0 1 0 0 0 0 1 1 0 1 1
96 0 0 0 0 0 2 1 1 1 0 0 0 2 1 0 0 1 0 2 0 0 1 1 1 1 1 2 2 0 2 0 1 1 2 1 2 1 0 0 0 0 0 1 2 0 0 0 1 2 0 0 0 0 2 2 0 0 1 0 0 2 0 0 0 0 1 0 0 0 0 0 2 0 1 2 2 0 2 0 0 0 2 1 1 0 1 0 0 2 0 0 2 0 0 0 0 1 0 0 0 0 1 0 1 1 2 1 1 1 0 2 0 0 0 0 0 1 1 2 2 0 2 0 1 0 1 1 1 1 0 1 1 0 1 0 0 0 1 0 1 0 0 0 2 0 0 0 2 2 0 0 1 0 0 0 0 0 0 0 1 1 1 2 1 2 1 0 2 2 0 0 2 0 1 0 1 1 0 1 1 1 0 0 1 0 2 2 0 0 0 2 2 0 2 2 2 0 0 0 0 0 0 1 2 0 2 0 2 0 0 2 0 0 0 1 1 2 1 0 1 0 1 2 0 0 0 1 0 1 0 0 0 0 2 0 0 2 0 1 0 0 2 1 0 2 0 0 0 0 0 0 1 0 0 0 0 0 0 0 0 0 0 2 2 2 0 1 2 0 0 1 0 2 0 0 0 2 1 0 0 0 0 1 1 0 1 2 1 2 0 1 0 0 2 0 1 0 0 0 0 0 0 0 0 0 0 0 2 2 2 2 0 2 2 0 0 0 1 1 0 0 1 1 1 0 0 2 0 0 0 2 0 0 0 0 0 2 0 2 1 1 1 2 0 1 1 0 0 2 0 1 1 1 1 1 0 2 0 0 0 0 1 0 1 0 0 1 1 1 1 1 0 0 0 0 2 1 1 0 0 0 1 1 0 1 1 0 0 0 0 0 1 0 2 1 1 0 1 1 0 1 1 1 1 1 2 1 1 1 0 1 0 0 0 0 2 1 0 1 1 2 0 1 1 1 1 1 0 0 1 0 0 2 0 0 1 1 0 1 1 1 0 0 1 1 2 1 2 1 0 0 0 1 1 0 0 1 1 1 1 0 0 0 0 2 0 1 1 0 0 0 2 0 1 0 1 0 0 0 0 1 0 1 1 1 1 1 0 0 2 1 0 0 0 1 1 0 1 1 1 1 2 2 2 0 2 0 0 0 0 1 0 1 1 1 1 2 0 1 2 1 1 1 0 1 0 2 0 0 2 0 0 0 2 0 2 0 2 2 1 1 1 0 1 2 0 1 1 0 0 0 0 1 2 0 1 2 1 0 0 1 1 2 0 0 2 1 1 0 0 1 0 0 0 0 0 1 1 1 1 0 2 0 2 1 1 0 2 2 1 0 0 0 0 0 2 1 0 0 1 1 1 1 0 1 2 1 0 2 0 0 0 0 0 0 0 0 0 0 0 0 0 0 0 1 1 1 0 0 1 2 0 0 0 0 2 2 2 0 1 0 0 0 2 0 1 0 0 0 1 1 0 1 2 2 0 0 2 0 0 0 0 1 1 1 1 1 1 1 0 1 0 0 1 0 1 2 0 2 0 1 2 0 0 2 1 0 0 1 0 1 0 0 0 0 0 2 1 2 1 1 0 0 0 2 0 2 0 0 1 0 0 0 0 0 0 1 1 1 0 0 2 2 0 1 1 1 1 1 1 1 1 0 0 0 1 0 1 1 0 1 1 1 0 0 2 0 0 0 0 0 0 0 0 0 0 0 0 0 0 0 2 1 0 0 1 2 1 2 0 1 0 1 0 0 0 0 1 1 1 0 0 0 0 2 0 1 1 2 0 1 2 2 2 0 1 0 0 0 1 0 0 0 1 1 1 1 0 1 1 0 2 2 2 2 0 1 2 2 1 1 0 2 2 0 0 1 2 2 0 2 2 1 1 1 0 1 1 0 1 0 0 0 0 0 0 2 2 1 1 1 1 1 0 0 1 0 0 0 1 0 0 0 0 0 1 0 1 1 0 0 1 0 1 0 0 1 0 0 1 1 0 0 0 0 1 0 1 1 0 1 0 1 2 0 2 2 0 0 0 2 0 0 1 2 0 1 1 0 0 0 0 1 1 1 1 1 2 0 0 0 0 2 1 2 0 0 0 0 1 1 0 2 0 0 0 1 1 0 0 0 1 0 2 0 0 0 0 0 1 0 2 0 1 0 1 2 0 2 1 1 0 0 0 0 0 0 0 0 2 0 0 1 1 1 1 0 0 0 0 2 0 1 0 1 1 1 1 0 0 1 0 0 0 0 0 0 0 0 1 0
97 0 1 0 0 1 1 2 1 2 0 0 1 2 0 2 0 2 1 1 0 0 0 0 2 0 1 2 2 1 2 1 2 2 0 1 1 1 1 0 0 0 1 0 2 1 0 0 1 2 1 0 1 1 1 2 0 2 2 2 0 2 0 1 1 0 1 0 0 0 0 1 1 0 1 1 1 0 2 0 1 2 1 0 1 0 0 0 2 2 0 0 2 1 2 2 1 1 0 1 1 0 1 1 1 1 2 1 0 2 1 1 0 0 1 1 1 0 0 2 2 0 2 0 1 0 1 0 1 0 0 0 0 0 0 0 0 1 0 0 1 0 1 0 0 0 0 0 0 0 0 0 0 0 0 0 0 1 0 0 0 1 0 2 1 2 1 0 2 2 0 0 1 1 0 0 1 0 0 1 1 1 1 1 1 1 2 0 0 0 0 1 1 1 1 1 2 1 0 0 1 1 0 1 2 0 1 0 0 1 1 1 0 0 0 0 1 0 0 0 2 2 1 2 0 0 1 2 0 2 0 0 0 0 1 0 0 1 1 1 1 0 2 0 0 2 0 0 0 0 0 0 1 0 0 0 2 1 1 1 0 1 0 1 0 0 0 1 2 2 0 0 1 2 1 1 0 2 1 0 0 0 2 1 1 1 2 0 0 2 0 1 0 1 1 1 0 1 0 0 0 0 2 2 2 0 0 0 0 0 0 0 0 1 1 0 1 0 0 0 1 1 2 1 2 0 1 0 2 1 0 1 0 1 0 1 0 2 0 0 0 0 0 1 0 2 0 0 2 0 0 0 2 2 1 0 1 1 0 2 2 1 1 0 1 0 1 0 2 0 2 2 1 1 0 0 2 1 1 0 0 0 2 0 0 1 1 0 1 0 1 1 0 0 1 0 0 2 0 0 0 0 0 2 2 0 0 0 0 0 0 0 0 1 1 2 0 0 0 0 0 0 1 2 0 0 0 1 0 0 0 0 1 1 1 1 0 0 0 1 1 1 0 0 1 1 1 0 0 0 0 1 1 1 1 0 0 2 1 1 1 0 1 0 1 2 0 1 1 0 0 0 2 2 0 0 0 1 0 1 1 2 1 0 0 0 0 1 0 0 1 1 1 2 1 0 1 0 1 1 1 1 2 1 2 0 2 1 2 0 1 0 0 0 2 0 0 2 0 1 1 0 2 0 1 1 0 0 0 2 0 2 0 1 2 0 2 0 1 1 0 0 1 2 2 2 0 0 2 0 0 1 0 1 2 0 1 0 1 0 0 0 0 2 0 0 2 1 1 0 1 1 0 0 1 1 2 0 2 0 2 0 0 0 0 0 0 0 1 0 0 0 1 0 1 0 1 0 0 0 1 1 1 1 1 1 0 0 0 0 0 0 0 1 0 1 1 0 0 0 0 0 0 0 0 0 2 1 0 0 0 1 1 0 0 1 2 0 1 1 1 1 0 2 2 0 1 0 2 0 0 1 1 1 1 2 0 0 1 0 0 0 1 1 1 0 0 1 1 0 1 0 0 0 1 0 2 0 2 0 0 0 1 0 0 1 0 1 0 1 0 1 0 0 2 2 2 2 2 2 0 1 0 2 2 2 0 1 0 0 1 0 0 0 0 1 0 1 1 1 0 0 1 1 1 1 1 0 0 0 0 1 0 0 0 0 1 0 1 1 0 1 0 0 0 0 1 0 0 0 0 0 0 0 0 1 0 0 1 0 0 0 2 0 1 0 0 1 1 2 0 0 0 0 0 0 1 0 0 1 0 1 0 0 0 1 0 2 0 0 2 2 2 2 2 0 1 0 0 0 0 0 0 0 1 1 0 0 0 2 1 0 2 2 2 2 0 1 2 1 1 1 0 2 1 0 0 0 1 2 2 1 2 1 1 1 0 0 0 0 0 0 1 1 1 1 1 0 0 0 2 0 1 1 2 0 1 0 0 0 1 0 0 0 1 0 2 0 1 1 0 0 1 1 1 0 0 0 1 1 1 0 0 0 0 1 0 0 0 2 2 1 0 1 1 0 1 2 0 0 0 2 0 0 2 0 1 1 0 0 0 1 0 0 0 0 1 0 2 0 0 0 0 1 1 1 1 1 1 0 2 2 0 1 0 0 0 0 0 1 0 1 2 0 0 0 0 1 0 1 2 0 2 0 0 0 0 1 0 1 1 0 1 0 2 1 1 0 1 0 1 0 0 0 0 1 1 0 1 0 0 1 0 0 0 0 0 0 0 0 0 0 1 1 1 0 0 0 0 0 2 1
98 0 0 0 0 0 2 1 2 1 0 1 0 0 0 0 0 0 0 2 0 0 0 0 2 0 0 1 2 0 2 0 0 1 1 1 1 1 1 0 0 0 0 1 1 0 1 0 1 1 0 0 0 0 2 1 0 0 1 0 2 0 0 1 0 1 0 0 0 0 0 1 2 0 1 2 1 0 2 0 2 2 2 1 1 0 0 0 2 2 0 0 0 0 0 0 0 1 0 1 1 0 1 1 0 0 2 2 0 2 0 0 0 1 1 0 0 0 1 2 2 0 0 2 0 1 0 0 1 0 1 1 1 0 0 0 1 1 0 0 2 0 0 0 1 0 0 0 0 0 0 1 0 0 0 0 0 1 0 1 2 0 0 2 1 2 1 0 2 2 0 0 1 1 0 0 0 0 0 1 1 1 0 0 1 0 1 1 1 1 1 2 0 0 1 1 0 0 0 0 0 1 0 2 2 0 2 0 1 0 0 2 2 0 0 1 1 1 2 1 2 1 0 2 0 0 0 0 0 1 0 0 0 0 2 0 0 1 0 0 0 0 2 0 0 1 0 0 1 1 1 0 0 0 0 0 1 0 0 0 0 0 0 1 0 0 0 1 1 1 0 2 1 1 0 0 0 1 1 1 1 0 2 2 0 1 1 2 0 2 0 1 0 0 2 1 1 0 0 0 0 0 2 2 2 0 0 1 1 2 1 2 0 1 0 0 0 0 0 0 2 0 1 1 1 0 1 1 1 1 0 2 0 1 0 0 0 2 0 0 0 1 1 2 0 0 1 0 0 1 0 1 1 2 1 0 1 0 0 0 1 1 1 1 1 2 0 1 1 1 1 1 1 1 0 1 1 1 1 0 1 0 1 0 0 1 1 0 0 0 0 1 0 0 1 1 1 1 1 1 0 1 0 2 2 0 0 0 1 0 1 0 0 1 0 1 1 1 0 1 1 1 1 1 0 1 0 2 0 0 2 1 1 1 1 2 0 1 0 0 1 1 0 0 1 1 2 0 0 0 0 2 0 1 0 0 0 0 0 0 0 0 0 0 0 1 1 1 1 0 0 0 1 1 2 0 2 2 0 2 1 2 0 0 0 0 0 0 0 1 1 1 0 1 0 1 1 0 1 0 0 0 1 1 1 1 1 0 0 0 0 0 1 0 2 0 0 2 0 1 1 1 0 0 0 0 0 1 0 1 1 1 0 1 2 1 1 0 1 1 0 0 2 2 2 2 0 1 1 0 0 0 0 2 1 1 0 1 0 0 0 0 1 1 0 0 1 1 1 0 1 1 1 0 0 0 1 1 1 1 1 0 1 0 0 0 0 0 0 0 0 0 0 1 0 0 0 0 0 0 0 2 0 1 1 1 1 0 0 1 1 0 1 2 1 1 1 0 0 0 0 0 0 1 0 1 0 1 0 0 0 0 0 0 0 1 1 1 2 0 1 0 0 0 0 0 0 0 1 0 1 1 1 1 2 1 0 1 1 0 0 0 0 1 0 1 2 1 1 0 1 0 0 0 0 1 1 0 2 0 0 1 2 1 2 2 0 2 0 0 0 2 0 0 1 1 2 2 1 2 0 1 0 1 2 1 1 2 0 0 1 0 1 0 0 2 2 2 2 2 1 0 0 1 1 1 1 0 0 0 0 1 0 0 0 0 0 1 0 1 0 1 0 0 0 2 2 0 0 0 0 0 0 0 0 1 0 0 1 0 0 0 2 0 0 1 2 1 1 1 0 0 2 1 0 0 0 0 2 0 0 1 0 1 1 2 0 2 1 1 1 1 2 2 2 0 2 2 0 2 0 0 0 0 0 1 1 0 0 2 2 1 0 0 0 2 1 1 2 1 1 1 0 2 2 0 2 0 1 1 1 0 2 0 0 0 0 1 1 0 1 1 0 0 0 0 0 1 1 0 2 1 1 2 0 0 1 0 1 1 0 1 0 0 1 1 2 0 2 0 0 0 1 0 2 0 1 1 1 1 1 0 0 0 0 0 1 0 0 2 2 1 1 0 1 0 1 2 0 1 0 1 1 0 1 2 0 2 0 0 0 0 1 0 1 0 1 0 2 1 0 1 0 0 0 2 0 2 2 0 0 1 0 2 0 0 0 0 0 1 0 1 1 1 2 2 0 0 0 1 2 0 2 1 0 0 2 1 1 0 0 0 0 1 1 1 1 0 2 1 0 0 0 0 0 2 0 0 2 0 1 1 0 1 0 1 0 0 0 0 0 0 0 0 0 0 1 0 0 0 2 1
99 0 2 0 0 0 0 1 1 1 0 1 0 0 0 0 0 1 0 2 1 1 1 1 1 1 1 2 2 0 2 0 1 2 1 1 1 2 1 0 0 0 1 0 2 1 0 0 1 1 0 0 2 0 0 0 1 1 1 1 0 1 0 2 0 2 0 0 1 1 0 1 2 0 2 2 2 0 2 0 0 1 2 2 2 0 0 0 0 2 0 0 0 0 0 1 0 0 0 0 0 0 0 0 1 0 2 2 0 2 0 0 1 2 2 1 1 0 0 1 1 0 1 1 0 0 0 0 2 0 1 1 0 0 0 0 0 0 0 0 0 0 0 0 1 0 0 0 0 0 0 0 0 0 0 0 0 1 0 1 2 1 0 1 1 2 1 0 1 1 1 1 0 2 0 0 1 0 0 0 0 0 0 0 2 0 2 2 2 1 1 2 2 0 2 2 0 0 0 0 1 1 0 0 2 0 2 1 0 0 1 1 0 0 0 1 1 0 1 1 2 1 0 1 0 0 0 2 0 2 1 1 0 1 1 0 1 1 0 1 0 0 2 0 0 2 0 0 1 1 1 0 1 0 0 0 1 1 0 0 0 0 0 0 0 0 1 0 1 1 0 0 2 2 0 0 1 2 2 1 1 1 1 1 0 1 2 1 1 2 0 1 0 0 1 0 1 1 0 1 0 0 0 0 0 0 1 1 0 1 0 2 0 2 2 0 1 0 2 2 0 0 0 1 2 0 2 1 1 1 0 0 0 0 0 0 0 1 1 0 0 0 1 2 0 1 1 1 1 1 1 0 2 2 1 0 1 1 1 0 0 0 1 1 1 0 1 1 2 0 2 2 0 0 1 0 0 2 0 0 0 1 0 1 0 0 0 0 0 0 0 1 2 0 2 2 2 0 1 1 0 1 0 2 2 0 0 1 1 1 0 1 0 0 1 1 1 0 0 0 0 0 1 1 1 1 1 1 0 0 1 0 0 2 0 1 0 1 0 0 2 0 0 1 1 1 2 0 0 2 0 1 1 1 1 1 0 2 0 2 1 0 0 0 1 2 0 2 2 1 1 2 1 1 1 0 1 2 0 2 1 1 0 0 0 2 0 0 1 1 0 2 0 1 1 1 1 0 1 1 1 1 2 1 2 1 2 2 2 0 0 0 0 0 1 1 2 1 0 1 1 1 1 0 0 1 1 0 0 1 0 0 0 2 1 0 2 0 2 2 1 1 2 2 2 1 1 1 1 0 0 0 1 2 2 0 0 0 1 0 1 0 0 2 1 1 1 2 2 0 0 2 0 0 0 0 0 1 1 1 2 0 0 0 0 0 0 0 2 2 1 0 0 0 0 0 0 0 0 0 0 2 1 2 2 2 2 1 0 1 0 0 0 0 0 0 0 0 0 0 0 0 0 2 0 0 0 1 0 0 1 0 0 0 0 0 1 0 1 1 0 0 0 2 1 0 1 0 1 0 0 1 0 1 1 2 0 0 0 2 1 1 0 1 0 1 1 2 1 1 0 1 1 0 1 0 1 0 2 0 1 0 2 0 0 1 1 0 1 2 0 0 0 1 0 0 2 1 0 0 0 1 0 1 2 1 1 2 0 0 1 0 0 0 0 0 1 1 1 1 0 0 0 2 0 0 1 0 0 0 0 0 0 0 0 1 1 0 2 2 0 2 1 1 0 1 2 1 0 0 0 0 0 0 0 1 0 0 1 0 0 1 2 0 1 0 0 2 1 2 0 0 0 1 1 0 0 0 1 1 0 2 2 0 2 0 0 1 0 2 0 2 1 2 2 0 1 0 0 1 0 0 0 0 2 1 1 0 0 2 2 1 1 1 1 2 0 1 2 2 2 2 0 2 2 0 0 1 0 2 0 2 2 1 1 0 0 0 0 0 0 0 1 1 1 1 1 0 0 0 2 0 2 2 0 1 2 2 0 0 0 0 0 1 0 0 0 0 1 2 0 0 2 0 2 0 0 1 2 2 2 0 0 0 0 0 0 0 1 1 1 1 2 1 1 0 1 2 0 0 0 1 0 1 2 1 1 0 1 1 1 1 0 0 0 0 2 1 2 1 1 1 0 1 1 1 0 1 0 0 2 2 0 2 0 0 0 1 1 1 0 0 1 1 1 1 0 2 0 2 2 0 1 0 1 0 1 2 0 2 0 1 0 0 1 0 0 0 0 0 2 0 0 0 0 0 2 0 1 0 0 1 0 0 0 1 1 0 0 0 0 0 0 1 1 0 0 1 1 0 0 0
100 0 0 0 0 0 2 2 0 2 0 0 0 0 0 0 0 0 0 1 0 0 1 2 0 1 1 2 2 0 1 0 1 1 1 1 1 1 0 0 0 0 0 1 2 1 1 0 0 1 0 0 1 0 1 1 1 1 1 0 0 0 0 1 0 0 2 0 0 0 0 1 1 0 2 1 1 0 1 0 1 2 1 0 1 0 0 1 2 2 0 1 0 0 1 2 1 1 0 1 1 0 0 0 1 1 2 1 1 1 0 1 1 1 2 2 2 0 0 2 2 0 2 0 2 0 2 1 1 1 0 0 0 0 0 0 0 1 0 0 1 0 0 0 1 0 0 0 0 0 0 0 0 1 0 0 1 1 0 2 2 0 0 2 1 2 2 0 0 0 2 2 0 2 0 0 0 1 0 0 1 1 0 0 0 0 0 2 1 1 1 2 1 0 2 2 0 0 0 0 0 2 0 0 2 1 2 0 0 0 2 2 2 0 0 0 0 1 2 1 2 1 1 2 0 0 2 2 0 1 0 0 0 0 2 0 0 2 0 2 0 0 2 0 0 1 0 1 1 0 0 0 2 1 0 0 0 1 1 1 0 1 0 1 0 0 0 0 0 0 0 1 1 2 0 1 0 2 2 0 0 0 2 2 0 2 2 0 0 2 0 0 0 0 1 0 0 0 0 0 0 0 1 1 1 0 1 0 0 0 0 0 0 2 2 0 0 0 1 1 0 0 0 2 1 0 1 0 1 2 0 2 0 2 0 0 0 1 1 1 1 1 1 1 1 1 1 0 1 0 0 0 2 2 2 0 0 0 0 0 1 1 1 0 1 2 0 2 1 1 1 1 1 1 0 0 0 2 0 0 0 2 1 0 0 0 0 0 0 1 0 0 0 0 2 0 0 0 1 1 0 1 0 2 2 0 0 1 1 1 0 1 0 0 1 1 1 1 0 1 1 1 0 1 0 0 0 1 0 0 1 1 0 2 0 1 1 0 0 0 0 1 0 1 1 1 1 0 0 0 0 1 0 0 0 0 0 2 1 2 0 0 0 0 0 1 1 1 1 0 0 0 1 1 2 0 1 1 0 1 1 2 0 0 1 0 1 1 1 0 0 2 1 1 1 0 1 2 2 0 0 0 1 1 1 1 2 2 1 0 0 0 0 0 2 0 0 2 0 1 2 1 2 0 1 2 1 1 0 1 1 1 0 0 1 0 0 0 2 2 0 0 1 1 2 2 0 0 2 0 0 0 0 1 2 1 0 1 0 0 0 0 0 2 0 0 2 0 0 0 0 0 0 0 0 0 0 1 1 1 2 0 1 0 0 0 0 0 1 1 0 0 0 2 0 0 0 0 0 0 0 2 1 2 2 2 1 1 0 1 1 0 1 1 1 0 1 0 0 0 0 0 0 0 0 0 2 1 0 0 0 2 0 0 0 1 2 0 2 0 1 1 0 1 2 0 1 0 1 0 0 2 1 1 1 1 0 0 2 1 1 0 1 1 1 0 1 0 1 0 1 1 0 0 1 0 2 1 0 2 0 0 2 0 1 2 0 0 0 1 0 1 1 0 0 0 1 1 1 1 0 1 0 0 0 2 1 2 0 0 1 0 0 0 0 0 1 2 2 2 0 0 1 1 1 1 1 0 1 1 0 1 0 0 0 0 1 0 1 1 1 1 0 0 0 0 0 1 1 1 1 1 0 0 0 1 0 0 2 0 0 0 2 0 0 0 2 2 1 2 0 1 1 0 0 1 0 0 1 0 1 0 1 0 1 0 0 2 1 2 0 1 2 2 0 2 0 0 1 1 0 0 0 0 0 2 2 1 1 1 1 0 1 1 1 2 0 2 0 0 0 0 0 2 2 0 1 0 1 1 0 1 2 0 0 0 0 0 1 1 0 0 1 0 1 0 0 1 1 0 1 0 1 2 0 0 1 0 0 0 0 0 2 0 0 1 1 0 1 1 0 0 1 0 1 0 0 1 2 2 2 0 0 0 0 1 0 0 0 2 2 2 0 0 2 1 1 2 0 0 0 2 1 0 2 0 1 2 1 1 1 0 0 0 1 1 1 1 2 0 0 0 0 1 1 0 2 0 0 1 2 2 0 2 0 0 0 1 1 0 0 1 2 1 1 1 1 1 0 1 2 1 2 0 1 0 1 2 0 1 2 0 0 0 0 2 1 0 0 0 1 0 0 0 0 1 0 0 1 0 0 1 0 1 0 0 0 1 0 1 1 0 0 1 1 0 0 0 0 0 2 1
101 0 1 0 0 0 0 2 2 1 0 1 1 0 0 1 0 1 1 2 0 0 1 1 1 0 0 1 1 1 2 1 0 1 1 1 2 1 0 0 0 0 1 0 2 0 2 0 1 0 0 0 1 0 1 0 1 0 1 0 1 1 0 0 0 0 1 0 1 1 0 1 2 0 1 2 1 0 2 0 2 2 2 0 0 0 0 0 2 2 0 0 1 0 1 1 0 0 0 0 0 0 2 2 0 0 2 0 1 1 0 1 1 2 2 0 0 0 2 0 1 0 1 1 0 1 0 1 2 0 1 1 1 0 0 0 1 0 0 0 2 0 1 0 0 0 0 0 2 2 1 1 0 1 1 0 1 1 0 1 2 2 0 2 0 2 1 1 0 1 1 1 0 2 0 0 2 0 0 0 0 1 0 0 1 0 2 1 0 0 0 1 1 1 1 2 0 0 0 0 1 0 0 0 2 1 2 0 0 0 0 0 1 1 0 1 1 0 1 1 1 0 0 1 0 0 0 2 1 1 1 1 0 0 2 0 0 1 0 1 0 0 2 0 0 1 0 1 1 0 0 0 1 0 0 0 0 0 0 0 0 0 0 2 2 2 0 1 2 1 0 0 0 2 0 0 0 1 1 2 2 0 1 2 0 1 1 2 1 2 0 0 1 0 2 1 1 1 0 0 0 0 2 2 2 1 0 1 1 1 1 1 0 2 2 0 0 0 0 0 1 1 1 0 1 0 1 1 1 2 0 0 0 2 1 0 0 2 0 2 2 1 2 1 0 0 2 0 1 2 0 0 1 1 0 1 1 0 0 2 2 2 2 0 2 0 1 2 2 0 2 2 0 0 0 0 2 2 2 0 0 0 0 0 0 1 1 0 0 0 0 1 1 0 2 0 0 1 0 0 0 0 1 2 1 0 0 1 0 0 0 0 0 1 0 1 1 0 1 0 2 1 0 1 1 1 1 0 0 0 0 0 0 2 0 1 1 1 0 0 1 1 0 0 1 2 1 1 0 0 0 2 0 1 0 0 0 1 1 1 1 0 0 0 0 2 0 2 2 0 0 0 1 1 0 0 0 2 0 1 2 0 0 1 0 1 0 0 0 0 2 0 0 1 0 1 0 0 1 1 2 2 1 0 1 1 1 1 0 0 0 2 0 1 1 1 0 2 0 1 1 1 2 0 0 2 1 0 0 1 0 1 2 0 0 0 2 0 1 1 0 0 0 0 2 0 0 2 0 0 1 0 0 1 2 0 1 0 0 0 0 0 1 1 0 0 1 2 1 1 0 0 0 0 0 0 0 1 1 1 1 0 0 0 0 0 0 0 1 0 0 0 1 1 1 0 0 0 0 0 0 1 0 1 2 2 0 0 0 1 1 0 0 0 0 0 0 0 1 1 0 0 0 0 0 2 0 1 0 0 0 1 0 0 0 0 2 0 2 0 2 0 0 2 2 0 1 0 1 0 2 1 1 0 2 2 0 0 2 0 0 0 2 0 1 0 0 1 1 0 0 2 0 0 1 0 2 0 2 0 0 1 2 2 1 1 1 1 0 1 0 0 0 0 0 0 1 2 1 2 0 1 0 1 1 2 0 1 1 0 0 0 0 0 0 0 0 1 1 1 0 0 1 2 0 2 2 1 0 0 0 1 0 0 0 0 0 0 0 0 0 0 0 0 0 1 1 0 0 0 0 0 0 0 0 1 0 0 1 0 0 0 2 0 0 1 0 1 2 1 1 1 1 0 0 1 0 1 0 2 0 1 0 1 2 2 1 2 1 2 0 1 2 1 1 0 0 0 1 1 1 0 0 0 2 0 1 1 0 1 1 1 1 1 1 2 1 0 2 2 2 2 0 2 2 0 2 1 1 2 1 1 1 1 1 2 0 0 1 0 1 1 2 2 2 2 2 0 0 0 2 0 2 0 1 0 2 1 0 0 0 1 0 0 0 0 1 0 2 0 0 0 2 0 2 1 0 2 2 1 2 0 0 0 0 1 0 0 0 2 2 0 0 0 1 0 1 2 1 0 1 1 0 0 2 1 1 2 0 1 0 0 0 0 2 2 0 0 1 0 0 0 0 0 0 1 0 2 0 2 1 1 0 1 0 0 0 1 1 0 0 1 1 2 2 2 0 0 0 1 1 0 1 0 2 0 2 2 0 1 0 1 0 0 1 1 0 0 0 0 0 0 0 0 0 1 1 0 0 0 0 2 0 0 0 0 0 0 0 0 0 0 1 0 0 0 0 0 0 0 0 0
102 0 2 1 0 0 1 2 2 1 0 0 1 1 0 0 1 2 2 2 0 0 1 1 1 0 1 2 2 0 1 1 0 1 1 1 2 1 1 1 0 2 0 0 1 1 1 0 2 0 0 0 0 0 1 1 1 0 0 2 0 0 0 0 0 0 1 0 0 0 0 2 2 0 1 2 2 0 2 0 1 2 2 1 1 0 0 0 2 2 0 0 2 2 1 1 1 0 0 0 0 0 0 0 1 1 2 1 2 1 0 1 1 2 2 1 1 0 1 2 2 0 2 0 1 2 0 0 1 0 1 1 0 0 0 0 0 1 0 0 2 0 0 0 0 0 0 0 1 1 0 0 0 1 2 0 1 0 0 0 2 2 0 2 1 1 0 2 0 1 1 0 1 1 0 0 0 0 0 1 1 2 0 1 1 1 1 1 0 0 0 1 1 0 1 1 0 0 0 0 1 1 0 1 2 0 1 0 0 0 0 0 1 0 0 1 1 0 2 2 2 0 0 2 0 0 1 1 0 1 0 0 0 0 2 0 1 1 0 1 0 0 2 0 0 1 1 0 1 1 1 0 1 0 0 0 2 1 1 0 0 0 0 0 0 0 0 1 2 2 0 0 1 1 1 1 0 2 2 1 1 0 2 2 0 1 1 2 2 2 0 2 1 1 1 1 0 1 0 1 0 1 0 0 0 1 1 1 0 2 0 2 0 1 0 0 1 0 0 0 0 2 1 1 2 0 1 1 0 1 0 0 0 2 0 0 0 2 0 0 0 0 1 2 0 0 2 1 1 2 1 1 1 1 0 1 2 0 0 2 2 2 1 0 1 1 1 2 1 1 1 1 0 0 0 1 1 1 0 0 0 1 2 0 1 1 1 0 0 0 0 1 1 0 2 0 1 1 0 0 0 0 1 2 1 0 0 0 0 0 1 0 0 1 1 2 0 0 0 0 0 1 0 2 1 1 1 1 0 1 1 2 0 0 2 0 0 1 0 1 2 0 1 1 0 2 1 0 0 1 0 1 2 2 2 0 0 1 0 1 0 0 1 1 0 0 2 1 1 0 0 0 2 1 2 0 2 0 0 0 0 2 0 1 0 1 0 1 0 1 1 2 1 2 1 0 2 0 2 0 0 0 1 1 1 1 2 1 2 0 1 0 0 0 2 0 0 2 0 2 2 0 2 0 1 2 1 1 0 1 1 1 0 1 1 0 1 0 2 1 1 1 2 1 2 2 0 1 1 0 0 0 0 1 2 0 0 1 0 2 1 0 0 2 2 2 0 2 1 1 0 0 2 0 0 0 2 0 1 0 1 0 2 0 2 1 1 0 0 0 1 0 1 1 0 0 1 0 0 0 0 2 1 1 0 1 2 0 1 0 1 0 0 0 0 0 0 0 0 0 0 0 0 0 0 0 2 0 0 0 0 2 0 0 0 1 2 0 1 1 1 0 0 1 2 0 1 0 0 0 1 1 1 1 1 1 0 1 2 0 0 0 2 0 1 0 2 0 1 0 1 1 1 0 1 0 1 0 2 0 0 0 2 0 0 2 0 0 0 2 0 0 0 0 0 0 1 2 2 2 0 2 0 0 0 2 1 2 1 0 1 0 0 0 0 0 1 1 1 1 0 0 1 2 0 1 2 1 0 0 0 1 0 1 0 1 1 1 0 1 0 0 0 0 0 0 2 0 0 0 0 0 0 0 0 1 1 0 1 0 0 0 2 0 0 0 0 2 1 2 0 1 1 2 2 2 0 1 1 1 0 0 1 0 0 2 0 2 0 2 0 2 2 1 1 0 0 0 0 1 0 0 0 0 0 1 1 0 1 2 2 1 1 1 1 2 1 1 1 1 1 1 0 2 2 0 0 2 0 2 1 1 1 0 0 0 0 0 1 0 0 1 0 1 1 0 1 2 1 0 1 1 1 1 1 0 1 0 0 0 1 0 0 0 0 0 0 0 1 1 0 0 2 1 2 2 0 2 0 0 1 1 0 0 0 0 1 0 0 2 1 2 2 0 2 0 2 1 1 0 0 1 0 0 2 2 1 1 0 1 0 2 0 0 1 0 2 2 2 2 0 2 0 1 0 0 1 2 0 1 2 2 0 2 0 0 0 2 2 0 0 2 0 0 0 0 1 0 0 0 1 0 1 0 1 1 1 2 0 1 1 0 0 1 1 1 2 0 1 0 1 0 0 0 0 1 0 0 0 0 0 2 0 1 0 0 0 1 1 0 0 0 1 0 0 0 1 0 0 0 0 0
103 0 0 1 0 0 1 1 1 0 1 1 0 1 0 1 0 1 0 1 0 0 1 0 2 0 0 2 2 1 1 1 0 1 0 1 1 2 0 0 1 0 0 0 0 0 0 0 2 1 0 0 0 1 1 2 0 0 0 0 2 0 0 1 0 0 1 0 0 0 0 1 2 0 1 2 2 0 2 1 1 2 2 1 1 0 0 0 1 1 0 0 2 1 0 0 0 0 0 0 0 0 2 2 0 0 2 2 0 2 1 2 1 2 2 1 1 0 1 0 0 2 2 0 2 0 2 1 2 1 0 0 0 0 0 0 0 1 0 0 0 0 0 0 0 0 0 0 0 0 0 0 0 2 0 0 0 0 1 1 2 0 1 2 1 1 0 0 0 0 1 0 0 2 0 0 1 0 0 1 1 1 0 0 0 0 2 1 0 0 0 1 2 1 1 2 0 1 0 0 1 0 0 1 2 0 1 1 0 0 1 1 1 0 0 0 0 0 1 2 2 0 0 2 0 0 0 2 1 1 1 1 0 1 1 1 0 1 1 1 0 0 1 0 0 2 1 0 0 0 0 0 1 0 0 0 1 0 0 0 1 0 0 1 1 0 0 1 2 0 1 1 1 2 0 0 0 2 2 1 1 0 2 0 1 0 1 2 1 2 0 1 1 0 1 1 1 0 0 0 0 0 0 0 0 0 0 0 1 1 1 1 0 1 1 0 0 1 0 1 0 1 2 1 1 0 0 2 0 0 0 1 0 1 0 0 0 1 1 0 1 0 1 2 0 1 1 0 0 2 2 0 1 1 1 1 0 0 0 2 2 2 0 0 0 0 0 2 1 1 1 1 1 0 0 0 2 2 0 0 0 1 1 0 1 1 0 0 0 1 0 0 1 0 1 0 0 0 1 1 0 1 1 2 2 1 0 0 1 1 0 1 1 0 1 2 0 0 0 0 1 1 1 2 1 1 1 1 0 0 1 0 0 2 0 0 0 0 0 0 2 0 0 0 0 1 2 0 0 2 0 0 0 2 0 0 0 1 1 0 1 0 0 0 0 1 1 2 2 1 1 1 2 1 0 1 0 1 0 1 1 0 0 1 0 0 0 0 1 0 1 1 1 2 1 0 2 0 1 0 1 1 0 0 0 2 1 1 1 0 0 0 0 1 1 1 1 2 0 1 1 1 1 0 0 1 1 0 1 1 0 0 0 1 1 1 2 0 0 1 0 0 2 1 1 1 0 0 2 0 0 0 0 2 1 1 0 1 0 0 0 0 0 1 1 1 0 2 2 0 0 2 0 0 0 0 0 2 2 2 2 0 1 0 1 0 2 0 0 0 0 0 0 0 0 0 0 0 0 0 0 1 0 1 1 1 1 1 0 1 0 0 0 0 0 0 0 0 0 0 0 0 0 1 0 0 1 1 0 0 0 2 0 0 0 1 2 1 2 0 1 1 0 1 2 0 1 1 0 0 0 2 0 2 2 2 0 0 1 0 0 0 0 1 0 0 1 1 1 1 0 0 1 1 0 0 2 1 0 2 0 1 2 0 0 2 1 1 1 1 0 0 1 0 2 1 2 2 0 2 1 1 0 0 1 1 1 1 0 0 0 0 1 0 0 1 1 1 1 1 0 0 0 2 0 0 0 0 0 0 0 1 0 0 0 1 2 0 1 1 1 1 0 0 0 1 1 0 0 0 0 0 0 0 0 1 2 0 1 0 0 0 2 0 0 1 1 2 2 2 0 0 0 0 0 0 0 0 1 1 0 1 1 0 1 1 0 2 2 2 0 0 2 1 1 0 0 0 0 1 0 0 0 0 1 2 1 0 0 2 1 0 1 1 1 2 0 2 2 1 0 1 0 2 2 0 1 1 0 1 0 1 2 0 0 1 1 0 0 0 0 0 1 1 1 1 1 0 0 0 2 0 1 1 1 0 1 0 0 0 1 0 0 0 1 0 0 0 1 0 1 0 2 1 2 1 0 0 0 0 2 1 1 0 0 1 0 0 0 2 2 2 0 0 2 0 2 1 0 0 0 0 1 0 2 1 1 1 0 1 0 0 1 0 1 0 1 0 2 0 0 0 0 0 0 1 0 1 0 0 2 1 0 2 0 0 0 1 2 0 0 1 2 0 0 1 0 1 0 1 2 1 2 0 0 0 0 1 0 0 1 0 1 1 0 1 0 0 0 0 1 0 0 0 0 1 1 0 0 0 0 2 0 0 0 1 1 1 0 1 1 1 1 0 0 0 1 1 1 0 1 0
104 0 1 0 0 0 0 1 2 0 0 1 1 2 0 1 1 1 0 1 2 1 1 0 2 0 0 1 1 2 2 1 0 2 1 0 2 1 0 0 1 0 2 0 2 1 0 0 2 0 0 0 1 0 1 1 0 0 0 2 0 0 1 0 0 0 2 1 0 0 1 1 2 0 2 2 2 0 2 1 0 2 2 0 0 0 0 1 1 1 0 1 1 0 0 1 0 1 0 0 0 0 2 2 0 0 2 0 2 0 0 1 0 0 1 0 0 0 2 0 2 0 2 0 0 0 0 2 2 1 0 0 0 0 1 1 0 0 0 0 1 0 0 0 0 0 0 0 2 2 0 0 0 0 0 1 0 0 0 0 1 0 0 2 2 2 2 0 0 0 2 0 1 1 1 0 1 0 0 1 1 1 0 0 1 1 0 1 0 1 0 2 2 2 0 2 2 0 0 0 1 1 0 1 1 0 2 0 1 0 0 0 0 0 0 0 0 0 2 1 2 1 0 1 0 0 0 1 0 1 0 0 0 0 2 0 0 2 0 2 0 0 1 0 0 1 1 0 0 0 0 0 2 1 0 0 0 1 1 1 1 1 0 0 1 0 0 0 2 1 0 1 1 2 0 0 0 1 1 1 1 0 2 2 0 2 2 2 0 2 0 0 0 0 1 0 0 1 0 0 0 0 1 1 1 0 0 1 1 2 1 2 0 2 2 1 1 1 1 1 0 0 1 1 1 0 1 2 1 1 0 1 1 1 0 0 0 2 0 0 0 0 2 2 0 1 0 1 2 2 1 0 2 2 2 0 0 1 0 1 1 1 1 0 1 0 1 2 0 2 0 0 0 0 1 1 1 1 1 0 0 2 1 0 0 1 1 0 0 0 0 1 0 0 2 0 0 0 1 1 0 1 1 2 2 2 2 1 0 0 0 0 1 1 1 2 0 0 0 0 0 0 1 1 0 2 0 0 0 1 1 1 0 2 0 0 0 0 0 0 2 0 0 1 1 1 1 0 0 0 0 0 2 2 2 2 0 2 1 2 2 0 1 1 1 1 1 2 2 1 0 0 2 0 0 1 0 1 1 0 0 2 0 1 0 1 0 0 0 2 0 2 0 2 1 0 2 0 1 1 1 1 2 2 2 0 2 2 2 0 0 0 0 0 2 0 0 2 0 0 0 2 2 0 1 2 0 0 1 2 0 0 1 0 0 0 1 0 2 2 0 0 2 1 2 0 1 1 1 0 1 0 0 0 2 1 1 1 0 0 1 0 1 1 0 0 1 2 1 1 0 1 1 0 0 0 1 1 1 1 1 0 1 0 0 0 1 0 1 0 1 0 1 0 1 0 0 0 0 0 0 2 1 1 2 2 0 2 0 2 0 0 0 1 0 0 0 0 0 0 0 0 0 0 0 0 1 2 0 0 0 2 0 0 0 0 2 2 1 1 1 0 1 1 1 0 1 0 2 1 0 1 1 0 2 2 0 1 2 0 0 0 1 1 1 1 0 1 0 0 2 0 0 0 2 0 2 1 1 1 0 0 1 0 0 0 1 1 1 1 1 0 0 2 0 0 2 2 1 1 0 1 0 1 2 1 1 0 0 0 0 0 0 0 0 0 1 0 0 0 0 0 0 2 0 0 0 1 1 1 0 2 0 0 0 0 1 0 1 0 0 0 0 0 0 0 1 2 2 1 1 1 0 0 0 0 0 0 2 1 0 0 2 0 0 1 0 2 1 2 0 0 0 1 1 2 0 0 1 1 0 1 1 0 1 2 0 2 1 1 1 1 2 2 2 0 0 2 0 2 0 0 0 0 1 2 1 0 0 2 2 2 2 2 2 2 0 2 2 2 1 1 0 1 1 0 1 0 1 1 0 1 2 0 0 0 0 0 1 0 1 1 0 0 0 0 0 0 0 0 2 0 1 2 0 0 1 1 0 0 0 0 0 0 0 1 2 0 2 1 1 0 0 2 2 2 0 1 1 1 2 0 0 0 0 2 0 1 0 1 1 2 1 0 1 0 1 1 0 0 0 2 0 2 2 2 0 2 1 2 1 1 0 0 2 2 1 1 2 0 1 0 0 1 1 2 0 1 1 0 2 2 0 0 0 0 0 0 2 0 0 1 2 0 2 0 0 0 0 1 1 0 2 0 2 0 1 1 0 1 2 0 0 0 1 1 1 0 0 0 0 0 0 1 1 1 1 0 2 0 0 0 0 2 0 1 1 0 1 0 0 0 0 0 0 0 1 0 1 1 1 0
105 0 2 0 0 0 0 1 2 0 0 0 1 1 0 1 0 0 0 0 1 1 1 0 2 0 0 1 1 0 2 1 1 0 2 1 2 1 0 0 1 1 0 0 2 0 0 0 2 0 0 0 0 0 2 1 1 1 0 1 0 1 1 1 0 1 1 0 1 1 0 1 2 1 2 2 2 0 1 0 1 2 2 0 0 0 0 0 0 1 0 0 1 0 1 2 1 1 0 1 1 1 0 0 1 0 2 0 1 1 0 1 1 1 2 2 2 0 2 0 2 1 0 2 0 1 0 0 2 0 1 1 0 0 0 0 0 0 0 0 0 0 0 0 1 1 1 0 0 0 0 1 1 0 0 0 1 2 0 0 0 1 1 1 0 1 1 1 1 1 1 2 1 1 0 0 2 1 0 0 0 0 1 1 2 2 2 2 1 1 1 2 2 1 2 1 1 0 0 0 0 0 0 1 1 0 1 0 0 0 1 1 2 0 0 1 1 0 1 2 2 0 1 2 0 0 1 1 0 0 0 0 0 0 0 0 0 1 1 1 1 0 2 0 1 2 1 1 1 0 0 0 1 0 1 1 1 2 1 0 0 0 0 0 1 0 1 2 2 1 0 1 0 1 0 0 0 2 2 0 0 0 2 2 0 2 2 1 0 2 0 1 0 0 1 0 2 0 0 0 0 0 0 0 0 0 0 1 0 1 0 1 0 1 1 0 2 1 0 0 0 1 0 1 2 0 0 0 1 1 0 0 1 0 0 0 0 1 1 1 0 1 2 1 0 0 1 0 2 2 0 0 1 2 1 0 1 1 1 0 0 0 0 0 0 1 0 2 2 0 2 2 0 0 0 0 1 1 0 1 1 0 0 0 1 0 0 0 0 1 0 0 0 0 2 1 1 0 1 1 0 1 1 2 2 1 1 0 0 0 0 0 0 0 1 1 1 1 0 1 1 2 0 1 1 1 1 2 0 1 1 1 0 1 1 1 0 0 0 0 1 1 0 1 0 2 2 0 0 2 0 1 1 1 0 0 0 2 2 2 1 0 0 0 0 1 1 1 1 0 0 0 0 2 1 1 1 1 0 0 0 1 0 0 0 0 0 1 0 0 2 1 1 1 0 0 1 2 2 0 0 0 0 0 0 2 1 0 0 0 0 1 0 0 2 0 0 2 0 0 0 2 2 0 1 1 0 0 1 2 0 1 0 0 0 0 1 0 1 1 1 1 1 1 1 1 0 2 0 0 1 0 0 1 2 0 1 2 0 1 1 0 1 2 1 1 1 1 0 1 0 0 0 0 0 0 0 0 2 0 2 0 1 0 0 0 1 1 1 0 0 0 1 0 0 0 0 1 0 0 1 1 1 2 2 2 0 2 0 2 1 0 1 1 1 1 1 0 1 1 0 0 0 0 0 2 0 2 0 0 1 1 0 0 0 1 2 0 2 0 1 1 0 2 2 0 2 0 1 0 1 0 1 1 2 2 0 1 1 0 0 0 2 0 2 0 0 1 0 1 1 0 0 0 0 1 2 2 0 2 0 1 2 0 0 2 2 1 0 0 0 2 1 0 1 1 1 2 2 1 0 2 0 0 1 1 1 2 0 0 0 0 0 0 0 0 1 1 1 1 0 0 1 2 0 1 1 1 0 0 0 1 1 0 0 1 1 0 2 2 1 2 0 0 0 1 1 0 0 0 0 0 0 0 0 1 2 0 2 1 0 0 2 1 1 0 0 1 2 1 1 1 0 1 0 1 1 0 1 1 1 0 1 1 2 2 1 2 1 2 0 1 2 0 0 0 0 0 0 0 1 0 0 0 2 0 1 0 0 2 1 0 1 1 1 2 1 2 2 2 1 1 0 2 2 0 1 2 0 1 0 2 1 0 0 0 0 0 1 0 1 0 0 0 0 0 0 0 0 0 2 0 0 2 1 0 1 0 0 0 1 1 0 0 1 1 2 0 1 0 0 0 0 0 1 0 0 2 0 0 1 1 1 0 0 2 0 0 0 2 2 1 2 0 1 0 1 2 0 0 0 2 0 0 1 1 1 1 0 1 0 2 0 0 1 0 2 2 2 0 2 0 0 2 0 1 1 1 0 1 2 2 0 1 1 0 1 1 1 1 1 0 0 0 0 1 0 0 0 0 2 1 2 0 0 0 0 2 0 0 1 0 0 1 1 1 0 2 0 0 2 0 0 0 0 0 2 0 1 0 0 1 0 2 0 0 0 1 1 1 0 0 0 1 0 0 0 0 0 0 0 0
106 0 0 0 0 0 2 2 1 2 0 0 0 1 0 1 0 1 1 2 1 0 0 0 2 0 0 1 2 2 2 0 1 1 0 2 1 1 0 0 2 0 0 0 1 0 1 0 2 1 0 0 0 0 2 2 0 0 0 1 1 1 0 0 0 1 1 0 0 0 0 0 2 0 2 2 2 0 2 0 0 1 1 0 1 0 0 0 2 2 0 0 2 0 0 0 0 1 0 1 1 0 0 0 0 0 2 2 1 1 0 1 1 2 2 1 1 0 2 0 2 1 1 1 0 1 1 1 1 0 0 1 0 0 0 0 0 0 0 0 1 0 0 0 0 0 0 0 1 1 1 1 0 0 0 0 0 1 0 1 1 1 0 1 0 1 1 1 1 2 0 0 1 1 0 1 1 0 0 1 1 2 1 1 2 1 2 1 0 2 0 2 2 0 2 2 0 0 0 1 0 0 0 0 2 0 2 0 1 0 0 0 2 0 1 1 1 2 1 0 1 1 0 1 0 0 1 1 0 1 0 0 1 1 1 1 0 1 0 1 0 0 1 1 0 1 0 0 0 0 0 1 2 0 0 0 0 1 0 0 0 0 0 0 1 0 1 0 2 1 1 0 1 2 0 0 0 1 1 1 1 1 2 2 0 2 2 2 1 2 0 1 0 0 2 0 0 0 0 0 0 0 0 0 0 1 1 0 0 2 0 2 0 1 1 0 0 0 0 0 0 2 2 1 1 0 0 1 0 0 0 1 1 1 0 0 0 2 0 0 0 0 2 2 0 1 1 0 1 1 0 1 2 2 2 0 0 1 0 0 1 1 2 2 1 0 0 1 1 1 1 1 0 0 1 0 1 1 1 0 1 1 0 0 1 1 1 0 0 0 0 1 0 1 2 0 0 0 1 1 0 1 0 1 1 1 1 1 0 0 0 0 0 2 0 2 0 0 0 0 0 0 0 1 2 1 2 0 2 1 0 2 0 2 1 1 0 2 0 0 1 1 0 0 1 2 2 0 0 0 0 1 0 0 0 0 0 2 1 2 2 0 0 0 0 1 1 2 2 0 0 0 1 1 2 0 2 2 0 0 0 1 0 0 0 0 0 0 1 0 1 0 0 1 1 1 0 0 0 0 1 1 1 0 1 1 1 1 0 0 0 0 1 1 1 1 1 1 0 1 2 1 2 0 1 2 1 1 0 1 1 0 0 1 1 0 1 0 2 2 1 0 1 1 2 1 0 1 1 0 0 1 0 2 2 0 0 0 0 1 0 0 0 2 1 1 1 1 0 1 0 2 0 0 0 0 0 2 2 2 2 0 1 0 1 0 0 1 0 0 0 0 0 0 0 0 0 0 0 0 1 2 0 2 2 2 1 1 0 1 0 0 1 2 1 1 1 0 0 0 0 0 0 0 0 0 2 0 0 0 0 0 0 0 0 0 1 0 2 0 1 0 0 1 1 0 1 0 0 0 0 2 2 0 1 1 0 0 0 1 1 0 2 1 0 0 0 1 0 1 1 0 1 1 0 0 2 0 2 0 0 0 1 1 0 0 1 0 0 2 0 0 0 0 1 1 2 2 0 1 1 1 0 2 1 2 1 1 0 0 0 0 0 0 0 0 1 1 2 2 0 0 0 2 0 0 1 0 1 1 1 2 0 0 0 0 0 0 0 0 0 1 0 0 0 0 0 0 0 0 1 1 0 0 0 0 1 0 2 1 1 1 2 0 0 0 1 2 1 2 0 1 0 1 0 0 0 0 0 0 1 1 2 0 2 2 0 1 0 1 1 2 2 2 1 1 0 0 0 1 0 0 0 0 0 0 2 0 0 2 1 0 0 0 0 2 0 2 2 2 0 2 0 2 2 0 0 2 0 2 0 2 2 0 0 0 1 0 0 0 0 0 2 2 2 2 2 1 1 0 0 0 0 2 0 1 1 1 0 0 0 0 0 0 0 1 1 0 2 1 1 0 1 0 1 0 0 0 1 1 2 0 0 0 0 2 0 1 1 0 0 2 0 0 2 0 2 2 0 0 0 2 0 0 2 2 1 1 0 1 0 0 0 0 1 0 2 1 2 0 1 0 0 1 1 0 1 0 0 0 2 1 0 2 0 0 0 0 0 1 0 1 2 0 0 0 0 0 0 1 1 0 1 0 2 0 2 2 0 2 0 2 1 0 0 1 1 0 0 0 1 0 0 0 0 0 1 1 2 0 1 1 0 2 0 2 2 0 1 0 0 0 2 1 0 0 1 0 0 0 0 0
107 0 1 0 0 0 2 2 1 1 0 0 1 1 0 0 0 1 0 1 1 0 1 0 2 0 0 2 2 0 2 1 0 1 1 1 1 2 0 0 1 0 0 1 1 1 1 0 1 1 0 0 1 0 1 1 0 0 0 1 0 1 2 0 0 0 1 0 0 0 0 1 2 0 1 2 2 0 2 1 0 1 1 1 2 0 0 1 2 2 1 1 0 0 0 1 0 2 0 2 1 0 1 1 0 0 2 0 1 1 0 1 1 2 2 1 1 0 0 2 2 0 2 0 2 0 2 0 1 0 0 0 0 0 0 0 0 0 0 0 0 0 1 0 2 0 1 0 0 0 1 1 0 0 0 0 1 1 0 0 1 1 0 2 1 1 0 0 1 2 0 0 0 2 1 0 1 0 0 1 1 1 0 0 1 0 2 1 0 0 0 1 0 0 1 1 0 0 0 1 1 0 1 1 2 0 2 0 1 0 0 1 2 0 0 1 1 1 2 1 2 1 0 2 0 0 0 1 0 2 0 0 1 1 1 0 1 2 0 2 0 0 1 1 0 1 0 0 0 0 0 1 0 0 0 0 1 1 1 1 0 1 0 1 1 0 1 0 2 0 1 0 0 2 0 0 0 1 1 1 1 1 2 1 1 1 2 2 1 2 0 1 1 0 1 1 0 0 0 1 0 0 1 1 0 1 0 1 0 1 0 1 0 2 2 0 1 0 0 0 0 2 1 2 2 0 0 1 0 1 0 1 0 2 0 0 0 2 0 0 1 1 2 0 0 0 2 0 1 1 0 0 2 2 2 0 0 0 0 1 2 2 0 0 0 0 0 1 2 0 2 2 1 1 1 0 1 2 2 0 0 1 1 0 0 0 0 0 1 1 1 2 0 0 2 0 0 0 1 0 0 1 1 1 1 1 2 0 0 0 0 0 0 0 0 0 2 1 0 1 1 1 0 0 0 0 0 0 0 1 1 1 0 1 1 0 0 1 0 0 1 1 0 0 0 2 2 0 1 2 0 1 1 2 1 1 0 1 1 0 0 0 0 0 0 2 0 1 2 1 2 2 2 0 1 0 1 2 1 1 2 0 1 1 0 1 0 0 0 2 0 1 0 0 1 1 1 0 1 0 0 0 2 1 2 1 2 2 1 0 0 1 0 0 0 2 1 2 0 1 1 1 2 1 1 2 0 1 0 1 1 0 0 0 0 0 2 0 0 1 1 1 2 2 2 2 0 1 1 0 1 0 0 2 2 0 0 0 0 0 0 0 1 1 0 0 1 2 2 0 1 0 0 0 1 0 1 1 1 1 2 0 2 0 2 2 2 1 0 1 1 1 0 0 0 0 1 0 0 0 0 2 0 2 2 2 0 2 0 1 0 0 0 0 0 0 0 0 1 1 0 1 0 0 0 0 2 2 0 0 1 2 0 0 0 0 2 1 1 1 1 1 0 1 2 0 2 0 1 0 1 0 1 1 1 2 0 1 2 0 0 0 1 1 0 1 2 1 1 0 1 1 1 0 0 0 1 0 2 0 0 0 2 1 1 1 1 0 0 1 0 1 0 0 0 0 0 2 1 2 1 1 0 1 1 1 0 1 0 0 0 0 0 0 0 0 1 0 0 0 0 0 1 2 0 2 2 0 1 0 0 1 0 0 0 1 0 1 1 2 0 1 0 0 0 0 0 0 0 0 0 0 0 0 0 1 1 0 1 0 0 0 2 0 1 0 1 2 2 2 0 0 0 1 1 1 0 0 1 1 0 1 1 0 2 1 0 1 0 1 1 2 2 2 1 1 1 1 0 1 0 0 0 0 1 0 2 0 0 2 1 1 1 0 1 1 0 2 0 0 0 0 0 2 2 0 0 1 1 2 1 1 2 0 0 0 0 0 1 0 0 1 0 0 0 0 0 1 0 0 1 0 0 2 0 0 0 0 0 0 0 1 1 0 0 0 0 0 1 1 1 0 1 2 2 1 0 1 1 1 2 0 0 0 0 2 0 0 1 0 0 1 2 1 1 0 1 1 0 0 0 2 0 0 2 1 1 1 0 0 0 1 0 0 1 1 1 0 2 0 0 0 0 1 1 0 0 2 2 0 0 0 0 1 0 0 0 0 0 0 1 2 2 1 1 2 0 1 0 0 2 0 1 0 1 0 1 2 0 2 2 0 0 1 0 0 1 0 0 0 1 0 0 0 0 0 2 0 2 1 1 0 0 1 0 0 0 0 0 0 0 0 0 0 0 0 1 0 0 0 0 0
108 0 0 0 0 1 1 2 0 2 0 0 1 1 0 0 1 1 1 1 1 1 0 0 2 0 0 2 2 0 2 2 1 2 1 1 1 1 0 0 0 0 0 0 0 0 0 0 2 1 0 0 0 0 1 1 1 2 2 2 0 2 0 1 1 0 1 0 1 1 0 2 1 0 1 1 1 0 2 0 1 2 2 2 2 0 0 0 2 2 0 0 2 0 0 1 0 1 0 1 1 0 0 0 2 1 2 2 2 2 0 0 0 1 1 0 0 0 1 0 1 0 1 1 1 1 1 1 1 1 0 0 0 0 0 0 0 0 0 0 0 0 0 0 0 1 0 0 0 0 1 2 0 0 1 0 1 1 0 0 1 0 0 1 0 1 1 0 0 0 2 1 1 1 1 0 2 2 0 1 0 0 0 0 1 0 2 2 1 0 1 2 0 0 0 0 0 0 0 0 0 2 0 1 2 0 2 0 2 0 0 0 0 0 0 0 1 1 2 1 2 1 1 1 0 0 1 1 1 0 1 1 0 0 2 1 0 2 0 1 0 0 1 0 0 1 0 0 0 0 0 0 0 0 0 1 1 1 0 1 0 0 0 1 2 0 0 0 2 1 0 1 1 1 0 0 1 2 2 1 2 0 2 1 0 0 1 1 0 2 0 0 1 0 2 1 1 1 0 0 0 0 2 2 2 1 1 0 1 1 1 1 0 1 1 0 0 1 0 0 1 0 0 1 2 0 0 0 1 1 0 1 0 1 0 0 0 1 1 1 1 1 1 2 0 0 1 0 1 2 1 0 1 1 0 1 1 2 0 1 1 1 0 0 0 0 0 0 2 0 2 2 0 0 1 0 2 1 2 0 0 1 1 0 1 1 1 2 2 0 1 1 0 1 2 0 0 1 0 0 0 0 0 2 2 1 0 0 1 0 0 0 0 0 1 1 1 0 0 0 1 1 0 2 1 1 1 1 0 0 0 0 0 1 1 0 0 0 0 0 1 0 0 0 0 0 2 0 0 0 0 1 1 2 2 0 2 2 1 2 2 0 0 0 0 2 0 1 2 0 0 0 2 0 1 0 0 2 0 1 2 1 0 0 0 0 0 2 0 2 0 0 0 1 0 0 2 2 2 0 0 0 1 0 1 0 2 1 1 0 0 0 0 1 0 2 0 2 0 2 2 0 2 0 2 2 0 1 0 1 1 0 0 1 1 0 0 0 2 2 0 0 2 2 2 1 0 2 0 0 1 0 0 2 1 1 0 2 0 0 1 0 0 2 1 1 0 2 2 0 0 0 0 0 0 0 0 0 2 0 2 0 1 0 1 0 2 0 0 0 0 0 0 0 2 0 0 0 0 0 0 2 1 2 2 2 0 1 0 1 1 0 0 0 0 0 0 0 0 0 0 0 0 2 1 0 1 2 0 0 1 1 0 0 0 0 2 2 2 0 0 1 0 1 2 0 0 0 1 0 0 2 0 2 1 1 0 0 1 0 0 0 1 2 0 2 1 2 0 0 1 1 1 0 0 0 2 0 0 2 0 0 2 1 0 0 2 0 2 2 0 0 0 0 1 1 1 2 1 1 0 1 0 0 1 1 1 1 0 0 0 0 0 0 0 1 0 0 0 0 0 0 0 0 1 0 0 0 1 1 1 1 0 0 0 1 1 0 0 0 0 0 0 0 0 0 0 0 1 1 1 1 0 0 0 2 1 0 0 0 0 0 1 0 1 0 0 1 1 1 0 0 1 0 0 1 0 0 1 1 0 2 0 1 1 2 0 2 0 2 0 2 2 1 1 0 0 1 0 1 0 0 1 0 1 2 2 0 0 2 2 0 1 1 1 2 0 2 2 0 0 0 0 2 2 0 0 0 0 1 1 0 1 0 0 1 0 0 1 0 1 0 1 0 1 0 1 1 1 0 2 2 1 1 0 0 1 0 0 0 1 0 0 0 0 1 1 0 0 2 1 0 1 0 2 0 0 1 1 1 1 1 1 0 0 0 0 2 0 2 2 2 0 1 2 0 2 2 0 0 1 1 0 0 1 1 1 1 0 0 0 0 1 0 2 1 0 0 1 0 0 0 0 1 0 2 1 1 0 0 2 2 0 1 1 0 1 1 1 0 0 0 2 1 0 1 0 0 0 0 2 1 2 1 1 0 2 1 0 1 0 1 0 0 0 0 0 0 1 0 1 0 0 0 0 2 0 0 1 0 0 1 0 1 0 0 0 0 0 0 0 0 0 1 1 0 0 1 1 0 1 0
109 0 2 0 0 0 2 2 1 2 0 1 2 2 1 0 1 1 1 2 0 0 1 1 1 1 1 2 2 0 1 1 1 0 2 0 2 1 0 0 1 0 2 0 2 0 1 0 0 2 0 0 0 0 2 2 0 0 0 1 0 1 0 0 0 1 1 0 0 0 1 1 2 0 2 2 2 0 2 1 0 1 1 0 1 0 0 1 2 2 1 1 1 1 0 1 0 1 0 1 1 0 2 2 0 0 2 1 0 2 0 0 1 1 1 1 1 0 1 2 2 0 0 2 0 0 0 0 1 0 0 0 0 0 0 0 0 0 0 0 0 0 0 0 0 0 0 0 1 1 0 0 0 0 1 0 1 0 1 0 1 2 1 2 1 2 1 0 0 0 1 0 2 0 2 0 2 0 0 1 1 1 0 0 1 0 1 1 1 1 0 1 2 1 1 1 0 0 0 0 0 0 0 1 2 0 2 0 0 1 0 1 0 0 0 1 1 1 1 1 1 0 0 2 0 0 1 0 0 0 1 1 0 0 1 0 0 1 0 1 0 0 2 1 0 2 0 0 0 0 0 1 1 0 0 0 1 0 1 1 0 1 0 0 0 0 0 0 2 2 0 0 0 0 1 0 0 1 1 1 1 0 1 1 1 0 1 2 1 2 0 1 2 0 2 2 0 0 0 0 0 0 0 0 0 0 0 0 0 0 0 0 0 2 2 0 0 0 0 0 1 1 2 2 2 0 0 1 1 2 0 0 0 1 0 0 0 2 0 1 1 1 1 2 0 0 2 0 2 2 0 0 1 2 0 0 2 1 0 2 1 1 1 1 1 0 0 2 1 1 1 1 1 1 1 0 1 1 1 0 1 1 1 0 0 1 1 0 0 0 0 2 2 1 1 1 1 1 1 1 0 0 0 2 2 0 0 1 0 0 0 0 0 0 1 1 1 0 0 0 0 0 0 2 2 2 1 1 0 0 1 0 0 1 1 1 0 0 0 0 2 0 0 1 2 2 1 1 1 1 0 0 2 2 0 0 0 2 2 2 2 0 0 0 0 2 0 2 2 1 1 0 2 0 0 1 0 1 0 1 0 2 0 1 0 1 0 0 0 2 0 2 1 1 0 0 0 1 2 0 1 0 1 1 1 1 1 2 1 0 0 1 0 0 0 1 1 0 0 2 2 0 2 2 0 2 0 0 1 2 0 1 0 0 0 0 2 0 1 1 0 0 1 0 0 2 0 0 2 0 1 0 0 2 1 1 0 1 2 0 0 1 1 1 0 0 1 0 0 0 0 0 0 0 1 0 1 1 2 1 2 0 0 0 0 0 0 0 2 1 0 0 0 1 0 0 0 0 0 0 0 2 0 2 2 2 1 1 0 0 0 0 0 0 0 0 0 0 1 0 0 0 0 0 0 0 2 2 0 0 0 2 1 0 0 0 2 1 2 0 2 1 0 0 1 0 1 0 0 0 0 1 1 1 2 2 0 0 2 0 0 0 1 1 0 1 0 0 0 1 1 0 1 0 1 0 2 0 1 1 0 2 2 0 0 1 2 0 2 2 0 0 0 0 1 0 2 2 0 1 1 0 0 0 0 2 1 2 0 0 0 0 0 1 0 1 0 1 1 1 0 0 0 0 2 0 0 0 1 1 0 1 0 0 0 0 0 1 1 2 1 2 0 0 0 0 0 0 0 0 0 0 0 0 0 1 0 0 1 0 0 0 2 0 0 1 1 0 1 1 1 0 1 0 0 0 0 0 0 2 0 1 1 1 2 1 0 2 0 1 1 2 2 2 1 1 1 1 0 1 0 0 0 0 1 2 2 0 0 2 1 0 2 1 1 1 0 2 2 1 0 2 0 2 2 0 0 1 0 1 0 1 0 1 0 1 0 0 1 0 1 1 1 0 1 0 0 0 0 0 2 0 1 2 0 1 1 0 0 0 1 0 0 0 0 0 1 0 2 0 2 0 2 0 2 1 0 0 1 2 2 0 0 0 0 1 0 1 1 1 1 1 0 1 2 0 1 1 0 0 1 1 1 0 2 0 1 1 1 1 1 1 0 0 1 2 1 0 1 0 0 0 0 2 1 1 0 0 0 0 2 2 0 0 0 0 1 0 1 0 0 0 2 0 0 1 0 0 0 0 1 1 2 0 0 0 0 2 1 1 2 0 0 0 0 2 1 0 0 0 0 1 0 0 0 0 1 1 2 0 1 1 0 0 0 0 0 2 0 0 0 1 0 0 0 0 0 1 1 0 2 1
110 0 1 0 0 0 1 1 1 1 0 0 1 1 0 0 1 2 0 2 0 0 0 0 2 0 0 2 2 0 1 0 2 1 1 0 2 1 1 0 1 0 0 1 2 1 0 0 1 1 1 0 0 0 2 2 0 1 1 1 1 0 0 0 1 1 0 0 0 0 0 1 2 0 2 2 2 1 2 0 2 2 2 1 1 0 0 2 2 2 0 1 2 2 0 1 0 1 0 1 1 0 0 0 0 0 2 1 1 1 0 2 1 2 2 2 2 0 1 1 1 1 1 1 1 1 1 1 2 0 0 0 0 0 0 0 0 0 0 0 0 0 0 0 2 0 2 0 0 0 0 0 0 0 1 0 1 1 0 2 2 2 0 1 2 2 2 0 0 0 2 0 1 1 1 0 2 0 0 0 0 1 1 1 1 1 2 1 0 0 0 1 1 0 1 0 0 0 0 0 0 1 0 1 2 0 1 0 1 0 1 0 0 0 0 1 1 1 2 1 2 1 1 2 0 0 1 1 0 0 0 0 1 0 1 0 0 2 0 1 0 0 1 1 1 2 1 0 1 1 1 0 0 0 1 1 2 1 0 0 0 0 0 1 1 0 0 1 1 1 0 1 2 2 0 0 1 1 1 1 1 0 1 1 0 1 1 2 1 2 0 1 1 0 2 1 0 1 0 1 1 0 0 0 0 0 1 0 0 1 0 0 0 2 2 0 0 0 2 2 0 0 2 1 2 0 0 2 1 1 0 1 0 2 0 0 0 2 0 0 0 0 2 0 0 1 2 0 1 0 0 0 2 2 1 0 1 0 0 0 0 0 0 0 0 0 0 2 1 1 1 1 0 0 0 0 2 0 0 0 2 1 2 0 1 1 1 0 0 1 0 0 0 0 1 0 0 1 0 0 0 1 1 2 1 0 0 1 0 0 1 0 0 1 1 2 0 0 0 0 0 0 1 1 2 2 1 0 0 0 0 0 0 2 0 1 0 1 0 0 2 0 0 1 2 2 2 1 1 0 0 0 2 2 2 2 0 2 1 2 1 0 1 1 0 1 1 1 1 0 0 0 2 0 1 0 1 2 0 1 1 1 0 2 0 1 0 0 1 1 0 2 1 1 1 1 2 1 1 0 1 1 0 0 0 2 1 2 2 0 0 0 1 0 2 0 0 2 0 1 0 1 2 1 0 2 1 0 1 2 0 1 0 0 0 0 2 0 2 2 0 0 2 1 2 1 0 1 1 0 0 0 0 2 2 0 0 0 0 0 1 0 0 2 0 0 2 1 1 0 0 1 0 0 0 0 0 1 1 1 1 0 2 0 1 0 0 1 1 0 0 0 0 1 0 0 0 0 0 0 0 2 0 1 1 1 1 1 0 2 1 0 0 0 0 0 0 0 2 2 1 1 0 0 0 1 1 1 0 0 0 1 1 1 0 0 2 0 2 0 2 1 0 1 2 0 2 0 1 0 0 1 0 2 0 2 0 1 1 0 0 0 1 1 1 1 1 0 0 0 2 0 0 1 0 1 1 0 2 0 0 0 1 0 0 1 1 0 1 1 0 0 0 0 0 0 1 2 1 2 0 1 0 1 1 1 2 1 0 0 0 0 0 0 0 0 0 0 0 0 0 0 1 2 0 1 2 0 0 0 0 2 1 0 0 1 1 0 0 0 0 0 0 0 0 0 0 1 0 0 0 0 0 0 0 1 0 0 0 0 0 1 2 0 0 0 2 1 1 2 0 0 1 0 1 2 0 0 0 1 1 1 0 1 1 2 1 2 1 2 0 1 2 1 1 0 0 0 0 2 0 0 0 1 1 0 1 0 0 2 1 0 2 2 2 2 0 1 2 2 1 2 0 2 2 0 2 1 1 2 1 1 1 0 0 0 0 0 2 0 1 1 1 0 1 0 0 0 0 0 2 0 0 2 0 0 0 0 0 0 1 0 0 0 0 2 1 0 2 1 0 0 1 1 2 1 0 2 0 0 0 2 0 0 0 0 1 0 0 2 2 1 0 0 1 0 1 2 0 0 0 2 0 0 2 0 1 1 0 1 0 1 2 0 2 1 0 0 0 0 0 0 1 1 0 1 1 1 0 0 2 2 1 1 2 0 1 1 1 0 0 0 2 0 0 0 0 0 0 0 2 1 2 1 0 0 1 2 0 1 0 1 0 1 1 1 0 0 0 0 0 0 0 0 0 1 1 0 2 0 0 0 0 1 0 2 1 0 0 1 0 0 0 1 1 0 0 0 0 0 1 1
111 0 2 0 0 0 1 1 1 1 1 1 1 1 0 0 1 2 1 2 0 0 0 0 2 0 0 1 1 1 2 0 0 1 1 1 2 1 0 1 0 1 0 1 2 2 0 0 2 0 0 0 0 0 2 1 0 1 2 1 1 1 1 0 0 0 0 0 0 0 0 0 2 0 1 2 2 0 1 0 0 1 1 0 1 0 1 0 1 2 1 0 0 0 2 2 2 1 1 0 0 1 1 1 1 1 1 1 1 1 0 2 1 2 2 2 2 0 1 1 1 0 1 1 0 0 0 0 2 0 1 1 0 0 0 0 0 0 1 0 2 0 0 0 0 1 0 0 0 0 0 0 0 1 1 0 0 0 0 0 2 1 0 2 0 1 1 2 0 2 0 1 0 2 0 0 0 2 0 1 0 1 1 1 2 2 1 1 0 1 0 1 2 0 2 1 0 0 0 0 1 1 1 1 2 0 2 2 2 0 2 2 2 0 0 2 2 0 1 1 1 0 0 1 0 0 0 1 1 0 0 0 0 0 2 0 0 1 0 1 1 0 2 0 0 1 0 0 0 0 0 0 0 0 1 1 1 0 0 0 0 0 0 1 1 0 0 0 0 0 1 1 2 2 0 0 1 2 2 0 0 0 0 2 0 0 0 0 0 2 0 1 2 0 2 2 0 1 0 1 0 0 2 2 2 0 0 0 2 2 2 2 0 2 2 0 0 1 0 0 0 2 0 1 2 0 0 0 1 1 0 1 1 2 0 0 0 1 1 0 1 0 2 1 1 1 0 0 1 0 0 0 2 2 1 0 0 0 0 1 1 1 2 1 2 1 0 2 2 0 2 2 0 0 0 0 2 0 0 1 1 0 0 0 1 1 1 0 0 0 0 0 0 0 1 0 0 1 2 2 0 2 1 1 0 0 1 0 0 0 0 0 0 0 2 2 0 1 0 1 1 1 0 2 1 1 1 0 0 1 1 1 0 1 0 0 1 1 0 0 0 2 1 1 1 2 2 0 0 1 0 2 2 2 2 2 0 2 2 2 2 0 0 1 0 1 1 2 2 0 0 0 2 1 1 0 1 1 0 0 1 1 0 0 1 0 1 0 2 1 0 2 1 1 1 1 2 1 1 1 1 0 2 1 1 0 1 1 0 0 0 2 0 0 1 1 0 2 0 1 1 1 2 1 1 2 0 1 0 0 1 0 0 0 0 0 1 1 1 1 1 0 2 1 2 0 1 0 2 0 0 0 0 2 1 1 0 2 0 1 1 0 0 1 0 0 1 2 1 1 1 1 0 0 0 0 0 1 2 1 2 0 2 0 2 1 2 0 1 0 0 0 0 0 1 0 1 0 0 0 0 2 0 2 2 2 1 2 0 2 0 0 0 1 1 0 0 0 1 1 0 0 0 0 0 0 1 1 0 0 1 1 1 0 0 1 2 0 2 0 2 0 0 1 2 0 2 0 1 0 0 2 0 2 0 2 0 1 1 0 0 0 1 1 0 1 0 0 0 2 0 0 0 0 0 1 2 0 2 1 1 0 2 0 0 1 1 0 1 1 0 1 0 0 2 2 2 2 1 1 0 1 0 2 2 2 1 1 0 0 0 0 0 0 0 0 0 1 1 1 0 0 0 2 0 1 1 0 0 0 0 0 1 1 0 2 1 0 0 0 0 0 0 0 0 0 0 0 1 1 1 1 0 0 0 1 2 0 1 0 0 0 2 1 0 0 0 2 0 2 0 0 0 0 0 0 0 0 2 0 0 0 1 1 2 2 0 2 1 1 1 1 2 2 1 1 0 2 0 2 0 1 0 0 1 0 1 1 0 1 0 0 1 1 2 1 1 2 1 1 0 0 0 2 2 0 0 1 1 2 0 2 1 0 0 0 0 0 2 0 1 1 0 0 0 0 0 0 0 0 1 0 0 2 0 0 0 0 0 0 0 0 2 0 0 2 2 0 2 0 0 0 2 0 2 1 0 0 0 0 2 0 0 0 0 0 0 0 0 1 1 2 1 0 1 0 1 1 0 0 0 1 0 0 2 2 0 2 1 1 0 2 0 0 1 1 1 0 1 0 1 0 0 1 0 2 0 1 0 0 2 2 0 1 1 0 1 1 1 0 0 2 2 2 2 0 2 0 0 1 2 1 1 0 1 0 1 1 0 1 1 1 0 1 0 0 0 0 1 0 0 0 1 0 0 0 2 0 1 0 0 1 0 1 0 0 0 0 1 0 0 0 1 0 0 0 0 1 1 0 2 0
112 0 1 1 0 1 2 2 2 1 0 1 0 0 0 0 0 2 1 2 0 0 1 0 2 0 0 1 2 0 2 0 0 1 1 0 2 1 0 0 0 0 0 0 1 0 0 0 2 1 0 0 0 1 1 2 0 1 0 0 2 0 0 0 0 1 0 0 0 0 0 0 2 0 1 2 2 0 2 1 1 2 0 0 2 0 0 1 2 2 1 1 2 0 1 1 1 2 0 2 2 0 0 0 1 0 1 2 0 2 0 2 1 1 1 1 1 0 0 2 2 0 2 0 2 0 2 0 1 0 0 0 0 0 0 0 0 0 0 0 1 0 0 0 0 0 0 0 0 0 0 0 0 0 0 0 1 1 0 0 1 1 0 1 0 1 1 0 1 1 1 1 2 0 0 0 2 1 0 0 1 0 1 1 1 1 1 1 1 1 1 2 2 1 1 1 2 0 0 0 0 1 0 1 2 0 1 0 2 0 0 1 1 0 0 0 0 1 0 0 0 0 0 2 0 0 1 0 0 0 0 0 0 0 1 0 0 2 0 1 0 1 2 0 0 2 0 0 0 0 0 0 1 0 1 1 1 0 0 0 0 1 1 0 0 0 0 0 1 1 0 0 1 1 1 0 0 2 2 1 1 0 1 1 0 1 2 2 0 2 0 0 1 1 1 1 0 1 0 1 0 1 0 0 0 1 0 0 0 1 0 1 0 1 1 0 0 0 1 1 1 0 2 1 0 0 0 2 0 0 0 2 1 1 0 0 0 2 0 1 0 1 1 1 0 0 2 1 0 1 0 1 2 2 1 0 1 2 1 1 1 1 2 1 2 0 1 2 0 2 0 0 0 0 0 0 1 2 0 0 0 1 0 0 1 0 0 0 0 0 0 1 2 0 2 0 0 0 0 0 0 0 1 2 1 0 1 0 0 0 1 0 0 0 1 1 1 0 0 0 0 1 0 0 0 0 0 0 1 1 2 1 0 2 0 0 1 2 0 1 2 0 0 0 0 2 2 0 0 2 0 1 0 1 1 0 0 2 1 2 2 0 0 0 0 2 0 2 2 0 0 0 1 1 1 0 0 1 0 1 2 1 0 0 0 0 0 0 1 1 0 2 0 1 0 2 0 0 0 0 1 1 2 2 2 0 2 2 2 0 0 0 0 0 1 0 0 2 0 0 0 1 2 1 0 2 1 0 0 1 0 1 0 1 1 0 0 0 1 1 2 1 1 1 1 1 0 1 1 0 0 0 0 2 2 0 1 0 0 1 0 0 0 2 0 0 2 2 0 2 0 0 2 0 0 0 2 1 1 1 2 0 1 0 1 1 1 0 0 0 0 0 1 1 0 0 1 0 0 0 1 2 0 1 1 2 1 1 0 2 1 0 0 1 0 0 0 0 0 0 0 0 0 1 0 0 1 1 0 0 0 1 0 0 0 2 2 2 2 0 2 0 0 1 1 0 1 0 2 0 1 1 0 2 0 2 0 0 0 0 0 0 1 1 0 1 1 1 1 1 0 1 0 0 1 0 2 0 2 0 0 0 2 1 1 1 1 0 0 1 0 0 0 1 0 0 1 1 0 0 0 1 0 1 1 1 2 2 0 0 1 0 0 0 0 0 0 1 1 1 0 0 2 2 0 2 2 0 1 1 1 2 0 0 0 0 1 1 1 2 0 2 0 0 0 1 1 0 0 0 0 0 1 0 0 2 1 0 2 1 0 0 2 0 1 0 1 0 1 1 1 1 1 1 0 0 0 0 2 0 0 0 2 0 2 2 0 1 0 2 0 2 2 1 1 0 1 0 0 1 0 0 0 0 1 1 0 0 0 2 2 1 0 0 0 2 2 1 2 1 0 2 0 2 2 0 1 1 1 2 1 1 2 0 0 0 0 0 0 0 0 0 0 1 1 0 1 0 0 0 1 0 1 1 0 0 1 1 0 0 0 0 0 0 1 0 0 0 1 1 0 0 2 0 1 1 0 2 0 0 0 2 0 0 0 1 1 0 0 2 2 2 1 0 0 0 0 2 1 0 0 1 0 0 0 2 0 1 0 1 0 0 0 0 2 0 2 0 1 0 0 0 0 0 1 2 1 1 0 0 2 1 0 1 0 0 0 1 1 0 0 1 2 1 0 0 1 0 0 0 2 0 1 0 1 0 1 0 0 0 2 0 0 0 0 0 0 1 1 0 1 0 0 0 0 1 1 0 1 0 0 1 0 0 0 0 0 0 1 0 0 0 1 0 0 0 0 0 0 0 2 0
113 0 2 0 0 0 0 2 2 2 0 0 1 1 0 0 1 1 1 1 1 1 0 0 2 0 0 2 2 1 2 2 1 1 1 1 1 2 0 0 1 0 0 1 1 1 0 0 0 2 0 0 1 0 1 1 1 1 1 1 0 1 0 1 1 1 1 0 0 0 0 1 2 0 2 2 2 0 2 0 0 1 1 1 2 0 0 0 2 2 0 0 2 1 0 1 0 1 0 1 1 1 1 1 1 1 1 0 2 0 0 1 1 1 2 2 2 0 1 1 1 0 1 1 1 1 1 1 1 1 0 0 0 0 0 0 0 0 0 0 0 0 0 0 1 0 0 1 2 1 1 1 0 0 0 0 0 0 0 0 1 1 0 2 1 1 1 0 0 1 1 0 2 0 0 0 2 0 0 2 2 2 1 1 1 1 2 1 0 1 0 2 0 1 0 1 1 0 0 0 0 1 0 1 2 0 1 0 1 1 1 1 2 0 0 0 0 1 1 0 1 1 1 2 0 0 0 1 0 1 1 1 0 0 2 0 0 1 1 0 1 0 2 0 0 1 0 0 0 0 0 0 1 0 0 0 1 0 0 0 0 0 0 1 1 0 0 0 1 0 1 1 0 0 0 1 0 1 0 0 0 0 1 1 0 1 1 1 0 2 0 2 0 1 1 0 0 1 0 2 0 2 0 0 0 0 1 0 0 0 0 1 0 2 2 0 0 0 1 1 0 1 1 2 1 0 0 1 0 0 0 2 0 0 0 0 0 2 0 0 0 0 1 2 0 0 2 0 0 1 0 1 0 0 0 2 0 1 0 2 2 2 2 1 2 0 1 1 2 0 2 2 0 0 0 1 1 1 0 0 0 0 0 0 0 0 0 0 0 1 1 1 1 0 2 1 1 0 1 0 1 0 2 2 1 1 0 1 0 0 0 0 0 1 0 1 1 2 0 2 2 2 0 1 0 0 0 1 0 0 1 0 0 1 0 1 0 1 0 0 1 1 0 0 0 0 2 0 0 1 0 0 0 1 1 1 0 2 1 0 0 0 0 0 0 1 1 1 1 0 0 0 2 1 1 0 1 2 0 0 2 1 0 1 0 1 0 1 0 0 1 1 0 2 1 1 1 1 1 1 1 1 1 0 1 2 1 1 1 0 0 0 0 1 1 1 1 2 0 0 0 2 2 0 1 1 0 0 1 2 0 1 0 1 1 0 1 0 1 1 0 0 1 1 2 1 0 2 0 0 1 0 0 1 2 0 1 2 1 0 0 1 1 2 0 0 2 1 1 0 0 1 0 0 0 0 0 0 1 0 1 0 1 0 0 0 1 0 0 0 1 1 0 1 0 0 0 0 0 0 0 2 0 1 1 2 0 0 0 1 1 0 1 2 1 1 1 0 0 0 0 0 0 0 0 1 1 1 0 0 0 1 0 0 0 1 1 0 2 0 2 1 0 1 2 0 2 0 1 1 1 2 1 1 2 1 0 0 1 1 1 0 2 1 1 1 0 0 1 0 1 1 0 0 1 0 2 0 2 0 1 0 2 0 0 2 1 1 0 1 0 1 0 0 0 0 0 2 2 2 1 1 0 1 1 1 0 2 0 0 0 0 0 1 0 0 1 2 1 1 0 0 0 2 1 0 0 0 0 0 0 1 0 0 0 0 1 1 1 2 0 0 0 0 0 0 0 0 0 0 0 0 0 0 0 1 0 0 2 2 0 0 2 0 0 1 1 1 1 2 0 0 0 0 0 0 0 0 1 0 0 0 1 1 2 2 0 2 0 1 1 2 2 2 1 1 0 1 0 2 0 0 0 0 1 1 1 0 0 2 2 0 1 1 1 2 1 2 2 1 0 1 0 2 2 0 1 0 1 1 0 1 1 0 0 0 0 0 1 0 0 0 1 1 1 1 1 1 0 0 1 0 2 1 1 1 2 0 0 0 0 0 0 0 1 1 2 0 1 1 1 0 0 1 1 1 0 2 0 0 0 2 0 0 0 1 0 0 0 2 2 0 0 0 2 1 1 1 1 0 0 1 0 0 1 1 0 1 1 1 1 0 1 0 2 1 0 0 2 0 0 0 0 0 0 0 1 0 1 0 2 2 0 2 0 0 0 2 2 0 0 0 2 2 1 1 0 0 0 1 2 0 1 0 2 1 2 1 0 1 1 0 0 1 0 0 0 0 1 1 1 0 0 1 1 0 2 0 2 0 0 0 0 1 0 0 0 2 0 2 2 0 1 0 0 1 0 0 0 0 2 1
114 0 1 0 0 0 1 2 2 1 0 0 0 0 0 0 0 1 0 2 0 0 0 0 2 0 0 1 1 0 1 2 1 1 1 1 1 1 1 0 1 0 0 0 2 0 1 0 2 0 0 0 0 0 2 2 0 0 1 2 0 2 0 1 1 1 1 0 1 0 0 1 2 0 1 2 2 0 2 0 0 1 2 1 1 0 0 0 2 2 0 0 1 1 1 1 1 1 0 0 0 0 1 1 1 1 2 2 0 2 0 1 1 2 2 1 1 1 1 2 2 0 0 2 0 2 0 0 2 0 0 0 0 0 0 0 0 0 0 0 1 0 1 0 0 0 0 0 1 1 1 1 0 0 0 0 0 2 1 0 1 1 0 1 0 0 0 1 1 2 0 0 0 2 0 0 1 0 0 0 0 0 2 2 2 2 2 1 0 0 0 1 1 0 1 2 0 0 0 0 0 1 1 2 2 0 2 0 1 0 0 0 1 0 0 0 0 0 2 0 1 1 1 2 0 0 1 1 0 1 0 0 0 0 1 0 1 2 0 2 0 0 2 0 0 2 0 0 1 1 1 0 2 2 0 0 1 0 0 0 0 0 0 2 0 0 0 0 2 1 0 1 0 0 0 0 0 1 1 0 0 0 2 2 0 1 1 0 0 2 0 0 1 0 2 1 0 1 0 1 0 1 1 1 1 0 1 0 0 2 0 1 0 2 2 0 1 0 1 1 1 0 1 2 1 0 0 1 1 1 0 1 1 1 0 0 0 2 0 0 0 0 2 2 0 2 0 2 2 2 2 0 1 1 0 1 0 1 0 1 0 0 0 0 0 0 0 1 2 0 2 2 1 0 1 1 1 2 0 1 0 1 0 0 0 0 1 1 1 0 0 0 1 1 2 2 1 0 2 2 0 2 1 2 2 1 1 1 0 0 0 0 0 0 1 2 0 0 0 0 0 1 1 1 0 1 2 1 1 2 2 1 1 1 1 1 0 0 0 0 2 0 0 0 0 2 1 0 0 0 0 1 0 1 0 0 0 2 1 2 2 0 0 0 0 1 1 2 2 0 0 0 1 1 0 0 0 2 1 0 1 1 0 1 0 1 0 1 0 1 0 2 0 0 1 1 1 1 1 0 1 1 2 1 2 0 2 1 0 0 0 1 0 1 1 1 0 2 0 1 1 1 2 0 1 2 1 1 0 1 1 0 0 0 0 0 2 0 1 1 1 1 2 1 2 1 0 0 2 0 0 0 0 2 2 0 0 2 1 0 0 1 0 2 2 2 0 0 0 0 0 0 0 0 0 0 0 1 2 1 2 0 2 0 2 1 1 0 1 1 0 0 0 0 1 0 1 0 0 0 0 1 0 2 2 2 0 1 0 1 1 0 0 1 0 1 1 0 1 1 1 1 0 0 0 1 1 2 0 0 0 1 0 0 0 0 2 1 2 0 1 2 0 1 2 0 1 0 1 1 0 2 1 1 1 2 0 0 2 0 0 0 1 1 1 2 0 1 0 2 0 0 1 0 0 0 2 0 2 0 0 1 2 1 1 2 0 0 0 0 1 1 0 1 0 0 1 1 0 0 0 0 0 1 1 1 1 2 0 0 0 0 0 2 0 1 0 1 1 1 0 0 1 2 0 2 2 0 1 1 0 0 0 0 0 0 2 0 0 0 0 0 0 0 0 0 1 1 1 1 0 1 0 0 0 2 1 0 1 0 0 0 2 0 0 0 0 2 0 2 0 1 1 1 0 0 0 1 0 2 0 2 2 0 2 0 0 2 0 2 0 2 2 2 2 0 0 1 0 1 0 0 0 0 0 1 1 0 0 2 2 1 1 1 1 2 0 1 2 1 1 1 0 2 2 0 0 2 1 2 1 1 2 0 0 0 0 0 0 0 0 0 0 0 0 0 0 1 0 0 1 0 0 2 0 0 0 0 1 1 0 1 0 0 0 1 1 0 1 1 1 0 0 1 2 1 0 1 1 1 2 0 0 0 0 1 0 0 0 2 2 1 0 1 2 0 2 2 1 0 1 1 0 0 2 1 2 1 0 0 0 1 0 0 1 1 2 1 1 1 0 1 1 1 1 2 1 1 2 0 0 0 0 1 0 0 0 1 1 0 0 0 1 0 0 0 1 0 0 0 2 0 1 0 1 0 1 1 0 0 2 0 0 0 0 0 1 0 0 0 0 0 1 0 0 0 1 0 0 0 0 2 0 1 0 1 1 0 1 0 0 0 0 0 0 0 1 0 0 0 1 0
115 0 1 0 0 0 1 2 0 2 0 0 0 0 0 0 0 2 0 2 0 0 1 0 2 0 0 2 2 0 2 1 1 1 2 0 2 1 0 0 0 0 0 0 1 0 0 0 2 0 0 0 1 1 0 1 1 0 0 1 0 1 0 0 0 1 0 0 0 0 0 2 2 0 1 2 2 0 2 0 1 1 1 1 2 0 0 1 1 1 0 0 0 0 0 0 0 2 0 2 2 0 1 1 1 1 2 0 2 0 0 2 0 1 2 1 0 0 1 1 1 0 0 2 0 2 0 0 2 0 0 0 0 0 0 0 0 0 0 0 1 0 0 0 1 0 0 0 1 1 1 2 0 0 0 0 0 1 1 0 1 0 0 2 1 1 1 0 0 1 1 0 0 2 0 0 2 1 0 0 0 0 1 1 1 1 1 1 0 0 1 1 1 0 1 1 1 0 0 0 0 0 0 1 2 0 1 1 1 1 0 1 1 0 0 0 1 0 1 0 2 1 0 2 0 0 1 1 0 1 1 1 0 0 0 0 1 2 0 1 0 1 2 0 0 2 0 0 0 0 0 0 2 0 0 0 0 0 0 0 0 0 0 0 0 0 0 1 1 1 0 2 2 2 1 1 0 1 1 0 0 0 1 1 0 0 0 2 1 2 0 0 0 0 2 0 0 0 1 0 1 0 1 1 1 0 0 0 1 1 1 1 0 2 2 0 2 1 0 0 1 0 2 1 2 0 0 1 2 2 0 1 0 2 0 0 0 0 2 2 1 2 1 2 0 1 1 0 1 2 1 0 2 2 1 0 1 0 0 1 1 1 0 0 0 0 0 1 2 0 2 2 1 1 1 0 1 1 1 0 2 0 0 0 1 1 1 0 0 0 0 0 0 0 1 0 0 1 1 1 0 1 1 2 1 0 0 0 0 0 2 0 0 1 0 1 1 0 0 0 0 1 0 0 0 1 0 1 0 1 2 1 0 2 0 0 2 0 0 0 1 0 0 1 1 2 2 0 0 0 0 1 1 1 1 1 0 1 1 1 0 0 0 0 0 1 1 2 2 0 0 0 2 1 1 0 1 1 0 0 0 1 0 0 1 0 1 0 1 0 1 1 1 1 0 0 1 0 0 2 2 2 1 1 1 1 1 1 0 0 0 1 0 0 0 2 1 2 0 1 1 1 2 0 0 1 0 1 0 1 1 1 0 1 1 0 2 0 1 2 2 2 0 0 2 1 0 1 1 0 0 0 0 2 2 0 0 2 1 0 0 1 1 2 0 0 2 1 1 0 0 0 0 0 0 0 0 2 2 2 2 0 1 0 1 0 0 0 1 1 0 0 1 1 0 0 0 0 0 0 1 2 0 1 2 2 2 0 1 1 2 0 0 0 0 0 0 0 0 0 0 0 0 0 0 0 2 2 0 0 0 2 0 0 0 1 2 0 2 0 2 0 0 1 1 0 1 0 1 0 1 1 0 0 2 2 0 0 2 0 0 0 0 0 1 1 1 0 1 1 0 0 0 0 0 0 2 0 1 1 0 0 2 1 0 0 2 0 1 1 0 2 0 2 0 0 2 1 0 0 0 0 0 1 1 2 0 1 0 0 0 0 0 0 0 0 0 1 1 1 0 0 2 2 0 0 0 0 1 0 0 0 0 1 0 1 1 0 0 0 0 0 0 0 0 1 1 0 0 0 0 0 0 0 0 1 1 0 0 0 0 0 2 0 1 0 0 1 0 2 0 0 0 1 0 0 0 0 0 1 0 0 1 0 1 0 0 2 1 1 1 1 2 1 1 0 0 1 0 1 0 0 2 0 1 1 1 0 0 2 2 1 1 1 1 2 1 1 2 0 0 0 0 0 0 0 0 1 0 2 1 2 2 0 0 0 0 0 1 0 1 0 0 0 0 0 0 0 0 0 2 0 1 2 0 0 1 1 0 0 0 0 0 0 0 0 1 0 1 1 1 0 2 0 1 0 0 2 1 2 2 0 0 0 0 0 0 1 0 1 1 2 0 0 2 0 2 2 0 0 0 1 0 0 1 1 1 1 0 0 1 0 0 1 1 1 2 1 1 1 0 0 0 2 1 1 0 0 0 1 2 2 0 1 1 0 0 0 0 1 1 2 2 2 1 0 1 0 0 0 2 1 2 0 2 0 1 2 0 2 0 1 0 0 1 1 1 0 1 0 1 0 0 0 0 1 1 0 2 0 1 1 0 1 0 0 0 0 0 1 0 0 0 0 0 0 0 0 0 0 2 2
116 0 1 0 0 0 1 2 1 2 0 0 1 0 0 1 0 2 2 0 2 2 0 1 1 0 0 2 2 0 2 1 2 2 1 0 2 1 0 0 0 1 0 0 2 0 0 0 1 1 1 0 0 0 2 1 0 2 1 2 0 0 0 0 0 1 0 0 0 0 0 1 2 1 1 2 2 0 1 1 0 2 2 0 1 0 1 1 2 2 0 1 2 1 0 1 0 1 0 1 1 0 1 1 1 0 1 2 0 2 0 2 1 1 1 1 1 0 2 0 0 1 1 1 1 1 1 0 2 0 0 0 0 0 0 0 0 0 1 0 1 0 0 0 1 0 0 0 0 0 1 1 0 0 0 1 0 1 0 1 1 1 0 2 1 2 2 0 0 0 2 1 1 1 1 0 2 0 0 1 1 1 0 0 1 0 1 0 0 2 0 2 0 0 0 1 2 0 0 0 0 1 0 1 2 1 2 1 1 0 2 2 1 0 0 1 1 0 1 1 1 0 1 2 0 0 1 0 0 0 1 1 0 0 1 0 0 1 1 1 1 0 1 0 0 1 0 0 0 0 0 0 2 0 0 0 0 0 0 0 0 0 0 1 1 0 1 1 0 0 0 2 1 2 0 0 1 0 0 0 0 0 1 2 0 1 1 1 1 2 0 0 1 0 1 1 0 1 0 1 0 1 0 0 0 0 0 0 0 0 0 1 0 1 1 0 1 0 0 0 1 1 1 2 0 0 0 0 0 0 0 0 0 1 0 0 0 1 1 1 2 1 0 2 0 1 1 0 2 2 0 0 1 1 1 1 0 0 0 2 2 2 0 0 0 0 0 1 2 0 2 2 0 0 0 0 2 1 0 0 2 0 0 0 0 0 1 0 0 0 0 0 1 0 2 1 1 1 0 0 0 2 0 2 2 1 1 0 0 0 0 0 0 0 1 2 0 1 0 1 1 1 0 1 1 1 1 0 0 0 0 0 0 0 1 1 0 1 0 0 1 1 0 0 1 1 1 0 0 1 1 1 1 2 1 1 0 1 1 2 2 0 1 0 0 1 1 1 2 0 0 0 2 0 1 1 1 2 1 0 1 1 0 1 1 1 1 0 0 1 1 1 0 1 0 1 1 1 1 0 1 1 1 1 1 1 2 1 0 0 0 2 0 1 0 1 0 2 0 1 1 0 1 0 1 1 0 0 1 1 0 0 0 1 1 0 0 1 2 1 0 0 1 0 1 1 0 1 1 0 1 0 1 1 2 0 1 1 1 0 0 0 1 0 0 0 0 2 2 0 0 0 1 0 0 0 1 1 2 1 2 0 1 0 1 1 1 1 0 0 1 1 0 0 0 0 1 1 0 0 1 1 1 1 1 1 1 2 0 2 1 0 0 1 0 0 0 0 0 0 0 0 0 0 0 1 1 1 0 0 0 0 0 0 0 0 2 1 2 0 0 0 0 1 2 0 2 0 2 0 1 0 2 0 2 2 0 0 1 0 0 0 2 1 2 0 0 1 0 1 0 1 1 0 0 0 1 0 1 1 0 0 1 0 0 1 1 1 1 1 0 1 0 1 0 0 0 1 1 1 0 1 0 1 1 2 0 1 1 0 0 0 0 0 0 1 0 0 0 0 0 0 0 2 0 0 0 0 0 0 0 1 0 0 0 0 1 1 0 1 0 1 1 1 0 0 1 0 0 0 0 0 1 0 0 1 0 0 1 0 0 0 2 1 0 0 1 2 1 2 0 1 0 0 1 1 0 0 1 1 1 2 1 0 1 2 0 2 0 1 1 2 1 0 0 0 0 1 0 2 0 0 0 1 1 0 0 0 2 2 2 0 0 0 0 2 1 1 1 1 0 1 0 1 1 0 0 0 1 2 2 1 2 0 0 0 0 1 1 0 1 0 0 0 0 0 0 1 1 0 1 0 2 1 1 0 1 0 0 0 0 1 0 0 0 1 1 0 1 1 0 0 1 0 2 0 0 0 2 2 2 0 0 0 0 0 1 0 0 2 2 1 1 0 1 0 1 2 0 1 0 1 1 0 2 0 1 0 0 2 0 0 1 0 1 0 1 0 1 0 0 0 1 1 1 1 0 1 0 1 2 2 0 0 1 0 1 2 2 0 0 2 2 0 1 2 0 0 0 0 2 1 2 0 0 0 0 1 0 1 0 0 0 0 1 0 1 0 0 0 1 0 0 0 0 1 0 0 2 0 0 0 0 1 0 0 0 0 1 0 0 0 0 0 0 1 0 2 2 0 2 0
117 0 1 0 0 0 0 1 2 0 0 1 0 0 0 0 0 0 0 1 1 1 0 0 2 0 1 0 0 1 2 1 2 1 1 1 1 1 1 0 0 0 0 0 2 0 2 0 2 0 0 0 1 1 0 0 2 2 2 2 0 2 0 1 1 1 1 0 0 0 0 0 2 0 1 2 2 0 2 2 0 2 2 1 1 0 0 1 1 1 1 1 1 0 1 1 1 1 0 1 1 1 1 1 1 0 1 2 0 2 1 2 0 0 2 2 2 0 0 2 2 0 2 0 1 0 1 1 2 1 0 0 0 0 0 0 0 0 0 0 0 0 1 0 2 0 1 0 1 1 0 1 0 0 1 1 0 0 1 1 2 0 0 2 1 0 0 0 1 1 1 0 1 1 0 0 1 0 1 0 0 1 0 0 1 0 1 1 0 0 0 1 2 0 2 2 2 0 0 0 0 0 0 2 2 0 2 0 1 0 0 0 1 1 0 0 0 0 2 2 1 0 1 1 0 0 0 1 0 1 0 0 0 0 1 0 0 2 0 2 0 0 2 0 0 2 0 0 1 1 1 1 1 1 0 0 1 0 0 0 1 0 0 0 0 0 1 0 2 2 0 2 0 0 1 1 0 1 0 0 1 0 2 2 0 2 2 1 1 2 0 1 0 0 1 0 1 1 0 0 0 0 0 0 0 1 0 1 0 1 0 2 0 0 0 0 0 0 0 0 1 1 0 0 2 0 1 2 0 0 0 0 0 2 0 0 0 1 1 0 0 0 2 1 0 2 0 0 0 1 0 0 1 1 1 1 0 2 0 0 0 0 1 1 1 1 0 2 1 1 1 1 1 1 0 1 2 2 1 1 0 1 0 0 0 0 0 0 0 2 0 0 1 0 2 1 1 1 1 1 0 1 0 1 1 0 1 1 1 1 0 0 0 0 1 1 1 0 0 0 0 1 0 1 1 1 1 0 0 0 1 1 0 1 0 1 0 1 0 0 1 1 0 1 1 1 1 1 1 0 0 0 0 0 0 0 0 2 2 1 1 0 0 0 0 1 1 2 2 0 0 0 1 1 1 1 1 2 1 1 1 1 0 0 0 0 0 1 0 0 1 1 0 1 0 1 0 0 1 0 0 0 1 1 1 1 1 1 1 0 0 0 0 0 1 0 1 2 0 0 1 1 2 1 1 2 0 1 0 0 1 0 0 1 1 0 1 0 2 2 1 1 0 0 0 2 0 0 2 0 0 0 0 0 2 0 2 0 0 0 0 0 0 2 1 1 1 0 0 0 0 1 0 0 0 0 0 0 1 0 2 0 1 0 1 0 0 0 0 0 0 0 1 1 0 0 1 0 0 0 0 0 1 1 0 1 2 1 0 1 0 0 0 2 0 0 0 0 0 0 0 0 0 1 0 0 0 2 0 0 1 1 1 0 0 0 2 0 2 0 1 0 0 1 2 0 1 0 0 0 1 2 0 2 1 2 0 0 1 1 1 0 0 1 0 0 2 1 0 0 1 0 0 0 1 1 1 0 2 0 0 1 2 1 0 0 2 1 0 1 0 1 0 2 0 1 2 2 1 2 0 1 0 1 1 2 1 2 0 0 1 0 0 0 0 1 0 1 1 1 0 0 0 2 0 0 0 0 1 1 1 2 1 0 0 0 0 0 2 2 1 2 1 1 0 1 2 0 0 0 0 0 0 0 0 2 0 0 2 1 0 0 2 0 1 0 0 0 0 2 0 0 0 0 1 1 1 0 1 0 0 0 0 0 0 1 0 0 0 2 0 2 2 1 1 0 0 0 0 2 0 0 0 0 2 0 1 0 1 2 2 0 1 1 1 2 1 1 2 1 1 1 0 1 1 0 0 0 1 2 2 1 2 0 0 0 0 0 0 0 0 0 0 0 0 1 1 1 1 0 1 0 1 1 1 0 1 0 0 0 0 0 0 0 2 0 1 0 1 1 1 0 0 1 1 1 0 1 0 0 1 0 1 0 0 1 0 0 0 2 2 1 0 0 2 0 2 2 0 0 0 2 0 0 1 1 1 2 0 0 0 1 0 1 1 1 2 2 2 1 0 1 1 2 2 1 1 2 0 1 1 1 0 2 0 0 0 0 1 0 0 1 1 2 1 0 1 0 0 0 2 0 2 0 1 0 1 2 0 1 1 0 0 0 1 0 1 0 1 0 0 0 0 1 1 1 1 0 1 0 0 1 0 2 0 1 1 0 0 0 0 0 0 0 0 0 0 1 0 0 2 1
118 0 1 0 0 0 1 2 2 1 0 0 0 0 0 0 0 0 0 2 0 0 0 1 1 1 2 1 2 1 1 1 1 1 1 0 2 1 1 0 0 0 0 1 2 1 2 0 2 1 0 0 0 0 2 2 0 0 1 1 1 0 0 2 1 1 0 0 0 0 0 0 2 0 0 2 1 0 1 1 0 2 2 1 2 0 0 1 2 2 0 1 1 0 1 2 1 2 0 2 2 0 1 1 1 1 2 2 1 1 0 2 1 1 1 0 0 0 0 2 2 0 1 1 1 1 1 1 1 0 0 0 0 0 0 0 0 0 0 0 1 0 0 0 1 0 1 0 0 0 1 1 0 0 0 0 0 1 0 0 2 0 0 2 1 1 1 0 0 0 2 1 1 1 2 0 2 0 0 1 1 2 1 1 1 1 1 2 1 2 0 2 1 0 1 1 1 0 0 0 1 0 0 0 2 0 1 0 2 0 0 1 0 0 0 0 0 0 2 2 1 0 0 1 1 0 0 1 0 1 0 0 1 1 1 0 1 2 0 2 0 0 2 0 1 2 1 1 1 0 0 0 0 1 1 0 1 1 1 1 0 1 0 2 2 0 1 0 2 1 0 0 1 1 0 0 0 1 1 1 1 0 2 0 1 0 1 2 0 2 0 1 0 0 2 0 1 1 1 0 1 1 1 1 1 0 1 0 0 0 0 0 0 2 2 0 0 0 0 0 0 1 2 1 2 0 0 2 1 2 0 2 0 1 0 0 0 1 1 0 0 0 1 2 0 1 1 1 1 2 1 1 2 2 2 0 0 1 0 0 0 0 1 0 1 1 0 2 2 0 2 2 0 0 0 1 1 1 0 0 0 0 0 0 0 0 0 0 0 0 0 0 1 0 2 1 0 1 0 0 0 0 1 2 2 0 0 1 0 0 0 0 0 0 1 1 1 0 0 0 0 1 0 1 1 0 0 0 1 1 1 0 0 2 1 1 0 0 2 0 1 1 0 1 2 2 1 1 1 2 0 1 1 2 2 2 0 2 1 2 2 0 2 2 0 0 2 2 2 0 0 1 2 1 2 0 2 1 0 0 1 2 0 1 1 1 1 0 2 0 0 2 1 1 0 0 1 2 2 0 2 0 1 1 1 1 2 1 1 0 0 0 0 0 0 1 1 2 0 1 1 1 2 1 0 2 0 1 1 1 1 0 0 0 0 1 1 0 1 1 0 0 1 1 2 2 0 0 2 0 0 1 0 2 2 0 0 1 1 0 1 1 0 2 0 0 2 1 1 0 0 1 0 0 0 0 0 2 2 2 2 0 1 0 1 0 2 0 0 0 0 0 0 1 1 0 1 1 0 0 1 1 0 2 1 2 1 0 0 0 0 0 0 1 0 0 0 0 1 1 1 1 0 0 0 0 2 2 0 0 0 1 1 0 0 0 2 2 2 0 1 0 0 1 1 0 1 0 0 1 0 1 1 1 1 1 0 0 0 1 1 0 1 0 0 0 2 1 0 1 0 1 0 1 1 0 2 0 2 1 0 0 1 0 0 1 1 0 1 2 0 0 0 1 2 1 2 2 1 2 0 1 0 1 1 2 0 2 0 0 1 0 1 0 0 0 0 1 1 1 0 0 0 2 0 0 0 0 1 1 1 2 0 1 0 1 1 0 1 0 0 0 0 0 0 0 1 0 0 0 0 0 0 0 0 2 0 0 1 1 0 0 2 1 1 0 0 2 2 2 0 0 0 0 0 0 0 0 0 1 0 0 1 1 2 2 2 2 1 1 1 1 2 2 2 0 1 1 0 2 0 0 0 0 0 0 2 0 0 2 1 0 0 0 0 2 1 1 2 2 1 2 0 2 2 0 2 1 1 1 1 0 1 1 1 1 0 0 1 0 1 0 0 0 0 0 0 1 1 0 2 1 1 1 1 0 1 1 0 0 0 0 0 0 0 0 0 0 0 1 0 0 1 1 2 2 0 1 0 0 1 1 1 0 0 1 0 1 1 2 2 1 0 0 2 0 2 1 1 0 0 0 0 0 1 1 0 1 2 2 2 0 0 0 2 2 1 1 2 0 0 0 0 1 0 1 2 2 0 0 2 2 2 2 2 0 1 2 2 0 0 1 2 0 1 1 0 0 0 1 2 1 2 0 0 0 0 2 0 1 1 0 1 0 1 1 1 0 0 0 0 0 0 0 0 1 1 1 2 0 1 1 0 0 0 0 0 1 0 0 0 1 0 1 0 0 0 0 0 0 0 0
119 0 2 0 0 0 1 2 0 2 0 0 0 1 0 1 0 0 0 1 0 0 1 0 2 0 1 1 1 1 2 0 0 0 1 1 1 2 0 0 0 0 0 0 2 0 0 0 0 1 1 0 1 0 1 1 1 1 1 1 1 1 0 2 0 1 1 0 0 0 0 0 2 0 2 2 2 0 2 0 0 2 2 0 0 0 0 1 2 2 0 1 1 1 0 1 0 1 1 0 0 1 1 1 1 1 2 0 2 0 0 2 0 1 1 0 0 0 1 1 1 0 2 0 1 1 1 0 2 0 0 0 0 0 0 0 0 0 0 0 1 0 2 0 0 0 0 0 0 0 0 0 2 0 0 0 0 2 0 0 0 0 0 2 1 2 1 1 1 2 0 0 1 1 0 0 2 0 1 1 1 2 1 1 1 1 2 0 0 2 0 2 2 2 2 0 0 0 1 0 0 0 0 1 2 0 2 0 2 0 0 1 1 1 0 0 0 1 1 0 0 0 0 1 0 0 1 1 0 1 0 0 0 0 2 0 0 2 0 1 0 0 2 1 0 2 0 0 1 1 1 0 2 1 1 1 2 0 0 0 0 0 0 1 1 0 0 0 2 1 1 1 1 1 0 1 0 1 1 0 0 1 1 1 0 0 1 1 1 2 0 1 0 0 2 0 0 1 1 1 0 0 0 0 0 0 0 0 0 1 0 1 0 1 1 0 1 1 0 0 1 0 1 2 2 0 0 1 0 0 0 0 0 0 0 0 0 1 1 0 1 1 2 2 1 0 2 1 1 2 2 0 2 2 0 0 2 0 0 0 1 1 1 1 0 0 0 2 1 1 1 1 1 1 1 0 2 2 0 0 1 0 0 0 1 0 0 0 0 0 0 1 1 0 2 0 0 1 0 0 0 0 1 2 2 1 0 1 0 0 1 0 0 0 0 0 2 0 0 0 0 0 0 0 1 1 0 1 0 1 2 1 2 0 1 0 0 1 0 0 2 0 0 2 1 1 1 0 1 1 0 1 1 2 1 1 0 2 2 2 2 0 2 2 0 0 2 2 2 1 0 0 2 0 0 1 0 2 0 2 2 0 0 1 0 1 0 0 0 2 0 2 0 2 1 0 1 0 0 0 2 1 2 1 2 0 2 0 0 0 0 0 0 0 0 1 0 2 0 0 0 2 2 1 0 2 1 0 0 2 0 2 0 1 1 2 2 0 2 2 0 0 2 2 2 2 0 0 2 0 0 0 0 2 2 0 0 0 1 0 0 1 1 2 0 0 2 1 1 0 0 0 1 0 0 0 0 1 1 1 2 0 1 0 0 0 1 0 1 0 0 1 0 0 1 0 1 0 0 0 0 2 0 1 1 1 1 1 1 1 0 0 0 1 0 0 0 0 0 0 0 0 0 0 0 0 1 1 0 0 0 0 0 0 0 0 2 2 2 0 1 0 0 2 2 0 2 0 2 0 0 1 1 1 1 1 0 1 2 0 0 0 1 0 1 0 0 2 0 1 1 0 0 0 0 1 1 0 2 0 1 0 2 1 1 2 0 1 0 1 0 1 0 1 2 1 2 1 1 1 1 0 0 1 1 2 0 1 0 0 0 0 1 0 0 0 1 0 0 0 0 0 1 2 0 1 1 0 1 0 0 1 0 1 0 2 1 0 0 0 0 0 1 1 0 0 2 0 1 1 1 1 0 0 0 0 1 0 1 0 0 0 2 0 1 0 0 1 1 2 0 0 0 0 0 0 0 0 1 1 0 2 0 0 1 2 1 1 1 2 0 1 2 1 1 0 0 0 0 0 0 0 0 0 1 2 0 0 0 2 2 0 1 1 1 2 0 2 1 1 0 0 0 2 2 0 1 1 0 1 0 1 1 0 0 0 0 0 2 0 2 2 0 1 1 0 1 0 0 0 2 0 2 1 1 0 1 0 0 0 0 0 0 0 0 1 1 0 1 2 0 0 0 1 1 1 0 0 1 2 2 0 0 0 0 0 1 0 0 2 2 0 1 0 2 0 2 1 1 0 0 0 1 0 2 1 0 1 0 1 0 1 0 1 1 0 2 1 2 0 0 0 0 0 0 2 1 1 1 0 1 1 0 1 0 1 0 2 2 0 0 1 1 2 2 2 0 0 0 1 2 1 1 0 1 0 1 1 0 1 0 1 0 0 0 0 0 0 1 1 0 0 0 0 0 0 1 0 2 1 1 0 0 2 0 2 2 0 0 1 0 0 0 0 0 0 0 0 0 0 1 1
120 0 2 1 1 0 1 1 2 1 0 1 0 0 0 0 0 2 2 2 1 0 1 0 2 0 0 2 2 0 2 0 1 1 2 0 2 1 0 0 0 0 1 0 2 0 1 0 1 1 0 0 0 0 2 1 1 0 1 1 0 1 0 2 0 1 1 0 0 0 0 1 2 0 2 2 2 1 1 0 0 2 1 0 1 0 1 1 2 2 0 1 1 0 0 2 0 1 0 1 1 0 1 1 1 0 2 2 1 1 0 1 0 2 2 0 0 0 0 2 2 0 2 0 1 0 1 2 2 1 2 2 0 0 1 1 1 0 0 0 0 0 0 0 0 0 0 1 1 0 0 0 0 0 0 1 0 1 1 1 2 1 2 2 1 2 1 0 1 1 1 1 1 1 1 0 2 0 1 0 1 2 0 0 2 2 0 1 0 1 0 2 0 1 0 1 1 0 0 0 0 0 1 1 1 0 2 0 1 0 0 1 2 0 1 1 1 1 2 1 2 0 0 1 0 0 0 1 0 1 0 0 1 0 2 0 0 2 0 1 0 1 2 1 0 2 0 0 0 0 0 2 0 0 0 0 0 0 1 1 1 1 0 0 0 0 0 0 2 1 1 0 1 2 0 0 0 2 2 0 0 1 2 2 0 2 2 1 1 2 0 1 1 0 1 1 1 0 0 0 0 0 0 0 0 0 0 0 2 2 2 2 0 2 1 0 1 2 0 0 0 1 1 2 2 0 1 1 0 1 0 2 0 2 0 0 0 1 1 0 0 0 1 2 2 1 1 0 2 0 0 0 2 2 1 0 1 1 0 1 1 1 0 0 0 0 0 2 2 0 2 2 0 0 1 0 0 1 1 0 1 0 0 0 0 0 0 0 0 1 0 0 0 0 2 0 1 0 1 0 0 1 0 1 1 0 2 1 1 1 0 0 1 0 1 2 0 0 0 0 0 1 0 1 1 0 0 0 1 1 1 1 0 2 0 0 2 1 0 1 2 0 0 0 1 2 1 0 0 0 0 0 1 1 1 1 0 2 2 1 1 0 0 0 0 1 1 2 2 1 1 1 2 0 0 0 0 2 0 1 1 1 0 1 0 1 0 1 1 1 1 2 0 2 2 0 2 0 0 2 2 2 2 2 2 1 1 1 1 0 0 0 1 1 1 1 1 2 0 1 1 1 1 0 0 1 0 0 1 2 0 0 1 0 0 0 1 0 2 2 0 0 1 1 1 1 0 2 0 0 0 0 0 2 1 1 0 1 0 1 0 0 1 2 0 0 1 1 0 1 0 0 1 0 1 0 2 1 2 1 2 0 2 0 0 0 2 0 0 0 0 0 0 0 0 0 0 0 0 0 0 1 0 2 2 2 0 0 0 1 1 0 0 0 0 0 0 0 0 0 0 0 0 0 0 0 2 1 0 0 1 1 0 0 0 1 2 0 2 0 1 1 0 1 1 0 1 0 0 0 1 1 0 2 1 2 0 0 2 0 0 0 1 0 1 0 1 2 0 1 1 0 1 1 0 0 2 0 2 0 1 0 2 0 0 2 0 1 0 0 0 2 0 0 2 1 2 2 2 2 0 2 0 1 1 1 1 1 0 0 0 0 0 0 0 1 1 1 1 1 0 0 1 1 0 1 1 1 0 0 0 1 0 1 0 1 1 0 1 1 1 1 0 0 0 0 1 1 0 0 0 0 0 0 0 2 0 0 2 0 0 0 1 0 0 0 1 1 2 1 1 1 0 1 0 1 1 0 1 1 0 0 0 0 0 1 0 2 1 1 1 1 2 2 2 0 1 0 0 0 1 0 0 0 0 2 1 0 1 2 1 0 1 1 1 2 0 2 1 1 1 1 0 1 1 0 0 2 0 2 0 2 2 1 1 0 0 1 1 0 1 0 1 0 1 0 1 0 0 0 2 0 1 1 1 0 1 0 0 0 0 1 1 0 0 2 2 0 1 1 1 0 0 1 1 1 0 0 2 2 2 0 0 0 0 0 2 1 0 1 1 2 1 0 2 0 2 2 0 1 0 1 0 1 1 2 0 2 1 1 1 1 0 0 0 0 2 0 2 1 0 1 0 0 1 1 1 1 1 1 2 2 0 2 0 0 0 0 2 1 0 0 1 1 2 2 0 0 0 0 2 0 1 0 1 0 1 2 1 1 0 1 0 0 0 0 0 0 1 1 1 0 2 0 0 0 0 0 0 0 0 2 0 0 0 0 0 0 0 1 0 0 0 0 0 0 0 1 1 0 0 0
121 0 2 1 0 0 1 2 2 2 0 0 0 1 0 1 0 1 0 2 1 1 0 0 2 0 1 0 1 1 0 1 0 2 2 0 2 1 0 0 0 0 0 0 1 2 1 0 2 2 0 0 1 0 1 1 1 0 1 0 2 0 0 0 0 1 1 1 0 0 0 2 1 0 2 1 1 0 1 0 1 2 2 1 1 0 1 0 2 2 1 1 0 0 1 2 1 1 0 0 0 0 0 0 1 0 2 2 0 2 0 0 0 1 1 0 0 0 1 2 2 0 2 0 2 0 2 0 0 0 0 0 0 0 0 0 0 0 0 0 0 0 1 0 0 0 1 0 0 0 0 1 0 0 1 0 0 1 1 1 1 0 0 2 1 1 1 1 1 2 0 0 0 2 1 0 2 0 0 1 1 2 0 0 0 0 2 1 1 1 0 1 2 1 1 1 1 0 0 0 1 0 0 1 1 0 1 0 1 0 0 1 1 0 1 0 0 0 1 1 1 0 0 2 0 0 0 1 0 1 0 0 0 0 0 0 1 2 0 2 0 0 1 0 0 1 0 0 1 0 0 2 2 1 0 0 0 0 0 0 0 0 0 0 0 0 1 0 1 0 1 1 0 2 0 0 0 0 0 0 0 0 2 2 1 1 2 2 0 2 0 0 1 0 2 1 1 2 0 1 0 0 0 0 0 0 0 0 0 0 0 1 0 2 2 0 0 1 1 1 0 0 1 2 1 0 0 1 0 0 0 0 0 1 0 0 0 0 2 0 1 0 2 2 0 1 1 1 0 0 0 0 1 1 1 1 0 0 0 1 1 1 2 1 2 0 1 2 1 1 1 1 0 0 0 0 1 1 1 0 0 1 0 1 0 1 1 0 1 0 1 1 0 0 0 0 0 1 0 0 0 0 0 1 1 0 1 1 0 0 0 0 0 1 1 2 0 0 0 0 0 0 0 1 2 1 1 1 1 0 0 1 0 0 1 0 0 1 1 0 2 0 0 0 0 1 2 1 1 1 0 0 1 1 1 1 0 1 1 1 1 0 0 0 0 1 1 1 1 0 0 0 2 0 1 0 0 2 0 1 0 1 0 0 1 0 1 0 0 0 1 0 0 2 2 0 2 1 1 1 1 1 1 1 1 1 1 1 1 0 0 0 0 1 0 2 0 2 0 1 1 0 2 2 0 2 0 1 0 1 1 1 0 0 1 1 2 0 2 2 1 1 1 1 2 1 0 0 2 0 0 0 0 0 2 0 2 1 0 0 1 0 1 1 0 0 1 1 0 1 0 1 1 0 0 0 1 0 0 0 1 0 2 0 2 1 1 0 1 0 0 0 0 0 0 0 0 0 0 0 1 2 1 2 2 2 2 1 1 1 0 0 0 1 1 0 1 0 0 0 0 0 0 1 0 0 1 1 0 0 0 2 0 0 0 1 2 1 2 0 1 1 0 1 1 0 1 0 0 0 0 2 1 1 1 1 0 0 2 0 0 0 1 1 0 0 0 1 1 1 1 1 1 0 0 1 1 1 1 1 1 0 2 1 0 1 2 2 0 0 0 0 0 0 2 2 2 2 2 2 0 2 0 1 1 2 1 2 0 0 1 0 0 1 0 1 0 1 1 1 0 0 0 2 0 1 1 0 1 1 1 1 0 0 0 0 1 1 1 2 1 2 1 1 0 0 2 0 0 0 0 0 0 0 0 0 1 0 1 0 0 0 2 0 2 0 0 2 2 2 0 0 0 1 1 2 0 0 1 1 1 1 0 1 2 2 1 2 0 2 0 2 2 2 2 0 0 0 0 1 0 0 0 0 1 2 1 0 1 2 2 0 1 1 1 2 1 1 1 1 1 1 0 2 2 0 1 1 1 2 0 2 2 0 0 0 0 1 2 2 0 0 1 1 1 1 1 1 1 1 1 0 1 2 0 0 1 0 0 0 0 0 0 0 0 1 0 0 1 1 1 0 1 0 1 0 0 2 0 0 1 1 0 0 0 0 0 0 1 1 0 1 1 1 2 2 2 2 1 0 0 2 0 0 2 0 1 1 1 1 0 0 1 0 2 2 0 1 2 1 0 1 0 0 1 2 1 1 1 0 1 1 0 0 1 0 1 0 2 0 0 0 2 0 1 0 1 1 0 1 1 0 2 0 1 0 1 2 0 2 1 1 0 1 0 0 0 0 2 0 0 0 1 0 0 0 1 0 1 0 0 2 0 1 0 0 0 0 0 0 0 0 0 0 0 0 0 0 0 0 2 0
122 0 2 0 0 0 1 2 0 2 0 0 1 1 0 0 1 1 2 1 1 1 0 0 2 0 0 1 2 1 1 2 1 0 1 1 1 0 0 0 1 0 2 0 2 0 0 0 2 0 0 0 0 0 2 1 1 0 0 1 0 2 0 2 0 1 1 1 0 0 0 0 2 0 1 2 2 0 2 0 1 1 2 1 1 0 0 0 2 2 0 0 1 0 1 2 1 0 0 0 0 0 1 1 1 1 2 2 0 2 0 2 1 2 2 2 2 0 1 0 1 1 2 0 1 0 1 1 2 0 0 0 0 0 0 0 0 0 0 0 2 0 0 0 0 1 0 0 0 0 0 0 0 0 0 0 0 0 0 1 1 1 0 2 0 1 1 1 1 2 0 1 0 2 0 0 2 0 0 0 1 1 0 0 0 0 0 0 0 2 0 2 1 1 0 0 1 1 0 0 0 0 0 1 2 0 1 1 1 0 0 0 1 0 0 1 1 0 2 0 1 1 0 2 0 0 0 0 0 0 0 0 2 1 0 0 1 2 0 1 0 0 2 0 0 1 0 0 0 0 0 0 1 1 1 1 1 0 0 0 0 0 0 0 0 0 0 1 2 1 0 1 2 2 1 0 1 2 2 1 1 0 2 1 0 2 2 1 0 2 0 0 0 0 1 0 1 0 0 0 0 0 0 0 0 0 0 1 0 1 0 1 0 0 0 0 0 0 0 0 0 2 0 2 0 0 0 2 1 1 0 1 1 0 0 0 0 2 0 1 0 1 1 1 1 0 1 1 1 2 1 1 2 2 2 0 0 1 0 0 0 0 2 0 2 1 1 2 2 0 2 2 0 0 1 0 0 1 0 1 2 1 1 0 1 0 0 0 0 1 0 0 1 0 2 1 1 0 2 1 0 2 1 2 2 0 1 1 0 0 0 0 0 1 1 2 0 0 0 0 0 1 1 1 2 2 2 0 0 1 1 1 0 1 0 1 0 0 0 0 1 1 0 0 0 1 2 0 0 1 0 2 1 2 1 1 0 2 1 2 2 0 1 1 0 1 1 1 1 1 1 1 2 0 0 2 0 2 1 0 0 1 0 1 0 0 0 0 2 1 0 2 0 1 0 0 1 0 0 1 2 2 0 0 0 2 2 1 1 0 0 0 0 0 0 1 0 2 0 1 0 1 1 0 0 0 0 1 0 0 1 0 0 1 0 0 2 0 1 1 1 1 2 1 2 1 0 0 2 0 0 0 0 0 2 0 2 0 0 0 1 0 0 0 0 0 1 1 1 0 0 1 1 0 0 0 1 1 2 1 2 0 1 0 1 1 1 0 2 1 0 0 0 0 1 0 1 0 0 0 0 2 0 1 0 2 0 2 0 2 0 0 0 2 0 1 0 0 0 0 0 0 0 0 0 0 2 1 0 0 1 1 0 0 0 1 1 0 2 0 1 1 0 0 1 0 0 0 1 1 1 0 1 1 1 2 0 0 0 0 0 0 1 0 1 0 1 0 1 1 1 1 0 0 0 1 1 1 2 0 1 0 2 0 0 0 2 1 0 0 0 1 0 0 0 0 0 2 0 2 2 0 0 0 2 0 2 1 1 0 1 0 1 0 0 1 1 1 1 1 0 0 0 2 0 1 1 0 1 1 1 1 0 0 0 0 1 1 0 1 0 0 0 0 0 0 1 1 0 0 0 0 0 0 0 1 1 0 0 0 0 0 2 0 1 0 1 1 2 1 1 0 0 0 0 0 0 0 1 0 1 0 1 1 2 1 1 2 0 2 0 1 2 2 1 1 0 1 0 1 0 0 0 1 0 1 0 0 1 2 2 0 1 1 1 2 0 1 2 2 1 1 0 2 2 0 1 1 1 2 0 2 1 1 0 1 0 0 1 0 0 1 0 0 0 0 0 2 1 1 1 0 0 2 0 0 0 0 0 0 0 1 1 0 0 1 1 0 2 0 1 0 0 0 0 0 0 2 1 1 2 0 0 0 0 0 0 0 1 1 0 1 1 0 1 0 1 2 1 0 0 2 0 1 1 2 0 2 1 2 1 1 0 0 0 0 1 0 2 0 0 0 0 1 0 1 1 1 0 1 2 2 0 2 0 0 0 2 2 0 0 0 2 1 1 1 0 0 0 1 2 1 2 1 0 0 0 0 0 0 1 0 1 0 2 1 1 0 0 0 1 0 0 0 0 0 2 0 2 0 0 0 0 0 0 1 1 1 1 0 1 0 0 0 0 0 1 0 0 0 0 0
123 0 2 0 0 0 1 2 1 1 0 1 1 1 0 1 0 1 0 1 0 0 0 0 2 0 0 1 1 1 2 0 0 1 2 1 2 2 0 0 0 0 0 0 1 0 0 1 0 1 2 1 0 0 2 1 1 0 2 1 0 1 0 2 1 1 1 0 0 0 1 2 2 0 1 2 2 1 2 0 1 2 2 1 1 0 1 1 2 2 1 1 2 1 0 1 0 1 0 0 0 2 0 0 0 0 2 2 0 2 1 2 1 1 1 1 1 1 2 1 1 0 0 2 1 1 1 0 2 0 1 1 0 0 0 0 0 0 0 0 2 0 0 0 1 0 0 0 1 1 0 0 0 1 0 0 0 2 0 0 2 1 0 2 1 2 2 1 0 1 1 1 1 1 0 0 0 0 0 0 0 0 1 1 2 2 1 2 2 1 1 2 1 1 0 1 1 0 0 0 0 0 1 0 1 0 2 1 0 0 0 1 0 0 0 1 1 0 2 1 2 0 0 2 0 0 2 0 0 0 0 0 0 1 1 0 1 2 0 2 0 0 2 0 1 2 1 1 1 0 0 0 2 0 1 1 1 0 0 0 1 0 0 1 0 0 0 1 2 2 0 0 1 2 0 0 0 2 2 1 1 0 2 2 0 2 2 1 2 2 0 1 0 0 0 0 0 1 0 1 0 0 0 0 0 1 1 0 1 1 1 1 0 2 2 0 2 0 1 1 0 1 2 2 1 0 1 0 1 2 0 2 0 0 0 1 0 1 1 1 1 1 2 2 0 0 2 0 1 0 0 0 2 2 1 0 1 1 0 1 1 1 1 0 1 1 1 2 1 1 1 1 0 0 1 1 2 1 0 0 0 1 1 0 0 0 0 0 0 1 0 0 2 1 1 1 1 1 0 0 0 0 0 2 2 0 0 1 0 0 0 0 0 1 0 1 1 0 0 0 0 2 0 1 0 0 0 1 0 0 1 0 2 0 2 1 0 1 0 0 0 2 0 0 0 0 2 1 1 1 0 1 1 2 1 1 0 2 2 2 2 0 0 0 0 2 0 1 1 0 0 0 2 0 2 0 1 2 0 0 2 1 0 0 2 0 2 1 1 0 0 2 2 2 1 0 1 1 2 0 0 0 1 1 1 1 2 0 0 0 0 2 0 0 0 2 1 2 0 2 2 0 2 0 1 2 0 0 0 2 0 2 0 1 1 1 2 0 0 0 0 0 1 1 1 2 0 1 1 0 1 1 0 2 2 0 0 1 0 0 0 0 0 2 0 0 2 2 0 2 0 0 0 0 0 0 0 1 1 1 2 0 0 0 0 0 0 0 2 1 0 0 0 0 0 0 1 0 0 0 1 1 0 1 1 1 2 1 0 2 0 0 0 0 0 0 0 1 1 0 1 0 0 0 0 0 2 1 0 0 0 0 1 1 1 1 1 1 2 0 2 0 0 0 2 0 1 0 1 0 2 1 0 1 1 2 0 0 2 0 0 0 1 0 0 0 2 0 1 0 1 1 0 0 0 0 2 1 1 1 1 0 1 1 1 1 0 0 2 2 0 0 0 0 0 0 0 1 1 1 0 1 0 2 2 2 1 2 0 1 2 1 0 0 0 0 0 2 1 2 0 1 1 2 0 2 2 0 1 1 1 2 1 0 0 1 1 1 0 1 0 1 0 0 0 0 0 0 0 0 0 0 0 0 0 1 1 0 2 1 0 1 2 0 0 1 2 1 1 2 0 0 0 1 0 0 1 0 0 1 1 1 1 1 2 1 0 1 0 2 0 2 2 1 1 0 0 1 0 2 0 0 0 0 0 1 1 0 0 2 2 1 0 0 0 2 0 2 2 1 0 2 0 2 2 0 1 1 0 1 0 1 2 0 0 0 0 1 1 0 1 0 1 0 1 0 0 1 0 0 2 0 0 2 0 0 0 0 1 1 0 1 0 0 0 1 1 1 1 1 1 0 1 0 1 0 0 2 1 1 2 0 1 0 0 2 0 0 0 2 2 2 0 1 2 0 1 2 0 0 0 1 0 0 1 1 1 0 0 2 1 1 0 0 1 1 2 0 1 1 0 1 0 0 0 2 1 0 1 0 2 0 0 1 0 0 0 0 1 0 0 1 0 0 0 1 0 1 0 1 2 0 2 1 0 0 0 1 0 1 1 1 0 0 1 1 1 0 0 0 1 0 1 0 1 1 0 0 2 0 0 0 0 1 0 1 1 1 0 1 0 0 1 0 0 0 0 1 1 0 0 0
124 0 1 0 0 1 1 2 0 2 0 0 0 1 0 1 0 1 1 2 0 0 0 0 2 0 0 0 2 2 1 2 2 2 1 0 2 2 0 0 2 1 1 0 1 1 0 0 1 1 1 0 2 1 0 0 0 1 1 1 0 0 0 0 2 0 0 0 0 0 1 1 1 0 2 1 0 0 2 0 2 2 2 0 1 0 0 1 1 2 1 1 1 0 0 2 0 1 1 0 0 1 2 2 0 0 2 1 1 1 0 2 0 1 1 1 1 0 0 2 2 0 0 2 0 2 0 2 2 1 1 1 0 0 0 0 0 1 1 0 1 0 1 0 1 0 0 0 1 1 1 1 0 1 1 1 1 2 0 0 0 0 0 2 0 1 1 1 1 2 0 0 2 0 1 0 2 0 0 0 0 1 0 0 0 0 2 0 0 2 0 2 2 1 2 1 1 0 0 0 0 0 0 1 2 0 2 0 1 1 0 2 0 0 0 0 0 1 1 1 1 0 1 1 0 0 1 2 0 2 0 0 1 1 1 1 0 1 0 1 0 0 2 1 0 1 0 0 0 0 0 0 2 1 0 0 0 1 1 0 0 0 0 1 1 0 0 1 1 1 0 1 1 1 1 1 0 2 2 2 2 0 1 1 0 0 0 2 1 2 0 2 0 0 1 0 1 0 0 0 0 0 0 0 0 0 0 0 0 2 0 1 0 1 1 0 0 1 0 0 0 2 0 1 2 0 0 0 0 0 0 1 1 1 0 0 0 1 1 1 1 1 1 2 0 1 1 1 1 1 1 0 2 2 2 0 0 2 0 1 1 1 0 0 0 1 0 2 2 0 2 1 1 1 1 0 2 1 0 0 0 2 1 0 1 0 0 0 0 0 0 0 1 0 2 1 1 0 1 1 0 2 0 2 2 0 0 1 0 0 0 0 0 1 1 2 0 0 0 0 0 2 0 2 2 2 1 1 0 0 1 0 1 0 2 0 0 2 0 0 1 1 0 0 0 1 2 0 0 0 0 0 1 2 2 1 1 1 1 0 0 0 0 0 0 1 1 2 2 2 2 2 2 1 0 0 0 2 0 1 2 0 0 0 1 0 1 0 0 2 0 2 0 2 0 0 2 1 1 1 1 0 2 0 2 1 2 1 0 0 0 0 0 1 1 1 0 2 0 1 1 0 2 1 0 2 1 0 0 1 0 1 0 0 0 0 0 0 1 1 0 0 2 2 2 2 0 2 0 0 0 0 0 1 2 0 0 0 0 0 0 0 0 1 1 1 0 1 1 0 0 1 1 0 0 0 1 0 0 0 1 0 0 0 0 0 0 0 0 0 0 0 1 1 0 0 1 1 0 0 1 1 0 0 0 2 0 0 1 0 2 0 0 0 0 0 0 0 0 0 0 0 0 0 0 1 1 2 0 0 2 2 0 0 0 1 2 1 2 0 2 0 0 1 1 0 1 0 2 0 0 1 1 1 1 1 0 0 2 0 0 0 0 0 0 0 0 1 0 0 2 0 1 0 1 0 1 0 1 1 0 0 2 1 0 1 1 0 0 1 0 0 0 0 0 0 0 2 2 2 1 2 0 0 0 2 1 1 1 0 1 0 0 1 0 1 0 0 0 0 0 0 1 2 0 2 2 0 1 0 0 0 1 1 0 2 1 0 1 1 1 1 1 1 0 0 2 0 0 0 0 0 0 0 0 1 0 0 2 0 0 1 2 0 0 1 1 1 2 1 1 2 0 1 1 0 0 0 2 0 0 0 2 0 2 1 0 1 1 2 0 1 2 2 1 0 0 0 0 0 0 0 0 0 1 0 1 0 1 2 2 0 2 2 2 2 0 2 2 2 2 2 0 2 1 1 0 2 0 2 0 2 2 0 0 0 0 0 1 0 0 0 0 0 0 0 0 0 0 0 2 0 1 1 1 0 1 0 0 0 0 1 0 0 0 0 1 1 1 2 0 0 1 1 0 0 0 0 1 2 2 0 0 0 0 1 0 1 0 2 2 2 0 0 2 1 1 2 0 0 0 2 0 0 1 1 0 2 0 0 0 0 0 0 1 1 1 1 2 0 0 0 0 0 0 1 0 1 0 1 2 2 0 2 0 0 0 0 0 2 0 0 2 0 0 0 1 1 0 1 2 0 2 0 1 0 0 0 0 0 2 0 0 0 2 1 2 0 0 0 1 0 0 0 0 2 0 0 0 0 0 2 0 1 0 0 0 2 0 2 2 0 0 0 0 0 1 0 0 0 2 2
125 0 1 0 0 0 0 2 2 1 0 0 0 2 0 2 0 1 0 2 1 1 0 0 2 0 0 2 2 2 2 0 0 2 1 2 1 1 1 0 0 0 0 2 2 0 1 0 0 2 2 0 2 0 0 2 0 1 1 2 0 1 1 1 0 0 1 0 0 0 0 0 1 0 1 1 1 0 2 1 0 1 2 1 2 0 0 0 1 1 0 0 1 1 1 2 1 2 0 2 2 0 1 1 0 0 2 2 0 2 1 2 1 2 2 0 0 1 2 1 1 0 1 1 1 1 1 0 1 0 0 0 0 0 0 0 0 0 0 0 1 0 1 1 2 0 0 0 0 0 0 0 0 1 1 0 1 2 0 0 1 1 0 2 0 1 1 0 1 1 1 0 1 1 0 0 2 1 0 0 0 2 0 0 0 0 2 1 0 1 0 1 0 1 0 2 0 0 0 0 1 0 0 1 2 0 2 0 1 0 1 1 1 0 0 0 0 0 1 1 1 0 0 1 1 0 0 2 0 2 0 0 0 0 2 0 1 2 0 2 0 0 1 0 0 1 0 0 0 0 0 1 1 0 0 0 1 0 0 0 0 0 0 1 1 1 0 0 1 1 0 0 0 1 0 0 0 2 2 2 2 0 0 1 0 0 0 1 2 2 0 1 0 0 2 0 2 0 0 0 0 0 2 2 2 0 2 0 0 1 0 2 0 2 2 0 0 0 0 0 1 1 0 1 2 0 0 2 0 1 0 2 1 2 0 0 0 0 2 2 1 2 1 1 0 2 0 0 1 0 1 0 2 2 2 0 0 1 0 0 1 1 1 0 1 0 1 0 2 0 2 2 2 1 1 0 2 2 1 0 0 0 0 0 0 0 1 0 0 1 0 1 0 0 1 0 0 0 1 1 0 1 1 2 1 1 0 0 1 1 0 1 0 0 1 1 1 0 0 0 0 1 0 1 1 1 1 1 0 1 1 1 0 2 0 0 1 1 0 0 1 1 0 0 1 2 1 0 0 2 0 2 0 0 0 0 0 2 2 2 2 0 0 0 0 1 1 2 2 0 0 0 2 1 1 1 1 2 0 1 1 1 0 1 0 1 0 0 0 2 0 2 1 1 1 1 1 0 0 1 1 1 0 0 0 2 2 2 0 0 0 1 0 0 1 1 0 2 0 1 1 0 2 2 0 2 0 0 0 2 0 2 0 1 1 0 0 0 2 2 1 0 1 1 1 2 0 1 1 0 0 0 0 1 2 0 1 1 0 0 1 0 0 2 1 1 1 0 0 0 0 0 1 0 0 0 1 1 1 1 2 0 2 0 1 1 2 0 1 0 1 0 0 0 1 0 0 0 0 0 1 2 0 1 1 2 0 1 0 1 0 0 1 1 1 1 1 0 0 1 0 0 0 0 0 1 1 1 0 0 1 2 2 0 0 0 2 0 2 0 1 0 0 1 2 0 2 0 0 0 2 2 1 1 2 2 0 0 1 0 0 0 2 1 1 1 0 1 1 1 1 1 1 0 0 0 2 0 1 1 0 1 2 0 0 1 1 0 1 1 0 2 1 0 1 1 1 2 1 1 0 1 0 0 0 2 0 2 0 0 0 0 0 0 0 1 0 1 1 1 0 0 1 1 1 1 1 1 1 1 1 1 1 0 0 1 1 0 1 1 0 1 0 0 0 0 0 0 0 1 1 1 0 0 0 0 2 0 2 2 0 0 2 0 0 0 1 1 1 2 0 0 1 0 0 0 0 0 0 2 0 2 0 0 1 2 0 2 0 1 1 2 2 2 1 1 1 1 0 0 0 0 0 0 0 2 1 0 1 2 1 0 1 1 1 2 0 2 2 2 1 1 0 2 2 0 0 1 1 1 1 0 1 1 1 1 0 0 1 0 0 0 1 1 1 1 1 0 0 0 2 0 1 2 0 0 1 1 0 0 0 0 0 0 0 0 0 0 1 1 0 0 1 1 1 0 0 2 0 0 1 1 0 0 0 1 1 0 0 2 2 1 0 0 1 1 0 2 1 0 0 0 1 0 2 2 1 1 0 0 0 1 0 0 1 1 2 1 2 0 1 0 1 1 2 1 1 1 1 0 1 1 0 2 1 0 0 0 1 0 0 1 1 1 2 2 0 1 0 1 2 1 1 0 2 0 2 2 0 0 2 0 1 0 2 0 1 0 0 0 1 0 0 0 0 0 2 0 1 0 0 1 0 0 0 0 0 0 1 0 0 0 0 0 0 0 0 0 0 0 1 0
126 0 2 0 0 0 0 1 2 1 0 1 1 1 0 0 1 1 0 0 1 1 1 0 2 0 0 2 2 0 2 0 1 2 1 1 1 1 0 0 2 0 0 0 1 1 0 0 2 0 0 0 0 0 2 0 2 1 0 1 0 1 0 1 0 1 1 0 0 0 0 0 1 0 1 1 1 0 2 0 1 2 2 1 1 0 0 1 1 1 0 0 2 1 1 0 0 1 0 1 0 0 0 0 2 0 1 0 2 0 0 2 2 2 2 2 2 0 2 0 1 2 1 1 0 1 0 0 2 0 0 0 0 0 0 0 1 0 1 0 1 0 0 0 2 0 1 0 0 0 1 1 0 1 1 1 1 2 1 0 1 1 0 2 2 2 2 0 2 2 0 0 0 2 0 0 1 0 0 1 1 1 0 0 2 1 1 0 0 1 0 1 1 0 1 2 0 0 0 0 2 0 0 1 2 0 1 0 2 1 0 0 0 2 0 1 1 1 2 1 2 1 1 2 0 0 1 2 0 2 0 0 0 0 2 0 0 2 0 2 0 0 2 0 0 2 0 0 0 0 0 0 1 1 0 0 1 1 1 1 0 1 0 0 0 0 2 1 2 0 1 1 0 1 0 0 0 2 2 2 2 0 1 1 1 0 1 1 0 2 0 0 1 0 2 1 1 0 0 0 0 1 1 1 1 0 0 0 0 0 0 0 0 2 2 1 0 0 0 0 1 1 1 2 1 0 0 1 0 0 0 1 1 2 0 0 0 1 1 1 0 0 2 2 0 0 2 0 2 1 0 0 1 2 0 0 2 0 0 2 2 2 2 1 1 0 2 1 2 0 2 2 0 0 0 0 1 2 0 0 0 2 1 1 0 0 0 0 0 1 0 0 2 0 2 2 2 1 1 1 0 1 0 2 2 0 1 1 0 0 1 0 0 2 0 2 0 0 0 0 0 1 0 1 1 1 1 0 0 0 0 0 2 0 2 0 0 2 0 0 2 0 0 1 0 0 2 0 0 0 0 0 0 0 0 0 0 1 1 1 1 0 0 0 0 1 1 2 2 1 1 1 1 2 1 0 0 2 0 2 0 2 0 0 1 0 1 1 0 1 1 0 1 0 0 0 1 1 2 0 0 0 1 1 1 1 1 1 1 0 0 0 1 0 1 0 0 2 0 1 1 1 1 0 1 1 0 1 0 1 1 0 0 1 0 1 1 0 1 1 1 1 1 2 2 2 0 1 1 0 0 0 0 2 1 1 0 1 0 0 1 0 0 2 1 1 1 2 1 1 0 1 0 0 1 0 1 0 1 0 2 0 1 0 1 0 0 0 1 0 0 0 0 1 0 0 0 1 0 1 0 2 1 1 1 1 1 1 0 2 0 0 1 2 1 1 1 0 0 1 1 1 0 0 0 1 1 1 0 0 0 1 1 0 0 1 2 1 2 0 2 0 0 1 1 0 1 0 1 0 0 0 1 1 1 2 0 0 1 0 0 0 1 2 0 2 1 1 0 1 0 1 1 0 0 0 2 0 2 0 0 0 1 1 1 1 0 0 0 2 1 0 0 1 0 0 1 2 1 1 0 1 0 1 2 1 0 2 1 0 1 0 1 0 1 1 0 1 1 1 1 0 0 2 0 1 1 0 1 0 0 0 0 0 0 0 1 0 1 1 0 2 1 1 0 0 1 0 1 1 1 1 0 0 0 2 1 0 0 0 0 0 2 0 1 0 0 2 2 2 0 0 0 1 1 0 0 0 0 1 0 1 1 1 2 2 0 2 0 1 1 2 2 2 2 0 0 0 0 1 0 0 0 0 2 0 1 1 0 1 0 0 1 0 1 1 0 2 1 1 1 1 0 2 2 0 0 1 0 1 0 1 2 0 0 1 0 0 1 0 0 0 1 1 1 1 1 0 0 0 2 0 0 2 0 0 0 1 0 0 0 0 0 0 0 1 2 0 1 0 0 0 1 1 1 1 0 0 0 2 1 0 1 0 0 1 0 0 1 1 1 0 0 1 2 1 1 2 0 0 0 2 0 0 2 1 2 1 1 1 0 0 0 1 1 1 1 0 1 0 0 0 0 0 1 0 1 1 0 0 2 2 0 1 0 0 0 1 1 0 0 0 2 0 1 1 0 2 1 0 2 0 2 1 0 0 1 1 1 1 2 0 0 0 1 1 0 0 0 0 1 0 0 0 0 2 0 0 0 0 0 2 0 2 0 0 1 0 0 0 0 0 0 0 0 0 1 1 1 0 1 1
127 0 1 0 0 0 1 2 2 1 0 0 0 1 0 1 0 1 1 0 2 1 0 0 2 0 0 1 0 2 2 0 1 2 1 1 1 2 0 0 0 1 1 0 2 1 0 0 0 2 0 0 1 1 1 0 0 2 2 0 1 0 0 0 1 0 0 0 1 1 0 2 2 0 1 2 2 1 1 0 0 2 2 1 1 0 0 1 2 2 1 1 1 0 1 2 1 1 0 0 0 0 0 0 1 0 2 2 0 2 0 1 0 0 1 1 1 0 2 1 1 1 0 2 0 1 0 0 1 0 0 0 0 0 1 1 0 0 0 0 1 0 0 0 0 0 0 0 0 0 0 0 0 0 0 0 0 1 0 0 0 0 0 2 1 1 1 1 1 2 0 0 1 1 0 1 1 0 0 1 1 0 0 0 1 0 1 0 0 1 0 1 2 1 1 2 2 0 0 0 1 1 1 1 2 0 2 0 1 0 0 0 2 0 0 1 1 1 1 1 1 0 0 2 0 0 0 1 1 0 1 1 0 0 1 0 0 2 0 2 0 0 2 0 0 1 1 0 0 0 0 0 1 0 0 0 1 0 0 0 2 0 0 1 1 0 0 0 1 0 2 0 1 2 0 0 0 1 1 0 0 0 2 2 0 0 1 0 0 2 0 1 1 1 1 1 0 0 0 1 0 0 0 0 0 1 0 0 0 1 0 2 0 1 1 0 0 0 2 2 0 0 1 2 2 0 1 2 0 0 0 0 1 0 0 0 0 1 1 2 2 1 1 1 0 1 0 0 0 0 0 0 2 2 1 0 1 1 0 0 0 0 2 0 2 0 1 1 1 1 1 1 1 1 2 1 2 1 0 1 0 0 1 0 0 0 0 0 0 1 1 2 0 0 2 0 0 2 0 0 0 0 0 1 1 0 2 1 0 0 0 0 0 1 1 2 0 0 0 0 1 1 0 0 0 1 1 0 1 0 1 0 1 1 1 1 0 2 0 0 1 1 0 1 1 1 1 0 0 1 0 1 0 0 0 0 0 1 1 1 1 0 0 0 0 1 1 1 1 0 0 0 2 0 2 0 1 2 1 1 2 0 0 0 1 0 1 0 0 1 1 1 0 1 1 1 1 0 2 0 1 1 2 1 1 0 1 0 1 0 0 0 0 0 0 2 0 2 0 1 1 1 2 1 1 2 0 1 0 0 1 0 0 0 0 0 1 0 2 2 0 0 2 0 2 2 0 1 1 0 1 1 0 2 2 0 0 1 0 2 0 0 0 1 1 1 0 1 1 0 0 1 0 0 0 0 0 1 2 1 2 0 2 0 2 1 2 1 1 0 1 1 2 0 0 0 1 0 0 0 0 2 0 1 1 2 1 1 0 1 2 0 0 1 0 0 0 0 0 0 0 0 0 0 0 0 2 0 0 0 0 1 0 0 0 1 2 0 1 1 1 0 0 0 1 0 1 0 2 0 0 1 1 1 1 2 0 0 1 0 0 0 0 1 1 1 1 1 0 0 0 2 1 0 0 0 2 0 0 2 0 1 1 0 0 1 1 1 1 1 0 0 0 1 0 0 2 2 2 1 0 2 0 1 1 2 0 0 1 0 0 0 0 1 0 0 0 0 0 0 0 0 0 2 0 0 0 0 0 0 0 1 0 0 0 0 1 0 1 1 0 1 0 0 0 0 1 0 0 0 0 0 0 0 0 2 1 0 2 1 0 0 2 0 0 1 2 2 2 1 0 1 0 2 1 0 1 0 2 0 1 0 0 0 0 1 0 1 0 2 0 2 2 1 1 0 1 0 1 1 0 0 0 0 0 1 2 0 0 2 2 1 1 0 0 1 0 2 2 2 1 1 0 0 0 0 0 0 2 2 2 0 2 0 0 0 0 0 0 0 0 0 0 0 0 0 0 1 0 0 2 0 0 2 0 0 1 0 0 0 1 0 0 0 0 1 1 0 2 1 0 0 0 0 0 0 0 1 0 0 1 1 0 0 0 0 0 1 1 1 1 1 0 0 2 1 2 2 0 1 0 1 0 0 1 1 1 2 0 0 1 1 0 0 0 0 2 2 2 1 1 1 0 1 0 1 1 0 0 1 2 2 1 2 1 0 0 0 1 0 0 0 2 2 2 0 2 0 0 0 2 0 0 0 2 0 2 2 0 2 0 0 0 0 0 0 0 1 0 0 1 0 0 0 0 1 1 0 1 0 0 1 1 0 0 1 1 1 0 0 0 1 0 1 1 0 0 0 0 0 2 2
128 0 1 0 0 0 2 2 1 2 0 1 1 2 0 1 1 1 1 1 1 0 0 1 1 0 0 1 0 2 2 0 0 1 0 1 1 1 0 0 0 1 1 0 2 0 0 0 2 0 0 0 1 1 0 2 0 2 0 1 0 1 0 0 1 0 2 0 0 0 0 2 2 1 1 2 2 0 2 1 0 1 2 2 2 0 1 1 2 2 1 1 1 0 1 1 0 0 0 0 0 0 0 0 1 1 2 2 0 2 0 1 0 1 2 1 0 0 0 2 2 0 0 2 0 1 0 0 2 0 1 1 1 0 0 0 1 0 0 0 0 0 0 0 2 0 1 0 0 0 0 1 0 1 2 0 1 2 0 0 1 2 1 2 1 2 2 0 1 2 0 0 0 2 1 0 1 0 0 1 1 1 1 1 2 1 2 1 0 1 0 2 2 1 1 2 2 0 0 1 0 1 0 1 2 0 2 0 0 0 0 0 2 0 0 1 0 1 2 0 2 2 0 2 0 1 0 2 1 0 0 0 0 0 1 0 0 2 0 0 0 1 1 1 0 1 0 0 0 0 0 0 0 0 1 1 1 0 0 0 0 0 0 0 1 0 1 0 0 0 1 1 1 2 0 0 0 2 2 0 0 1 1 1 0 0 0 0 0 2 0 1 1 0 2 1 1 0 0 0 0 0 0 0 0 0 1 0 0 1 0 1 0 2 2 0 0 0 1 1 1 0 1 1 2 0 0 0 1 1 0 1 2 1 0 0 0 1 1 0 0 0 2 1 0 2 0 1 2 2 1 0 2 2 2 0 0 1 0 0 1 1 1 1 0 0 1 2 2 0 2 2 0 0 0 0 2 1 1 0 1 0 0 0 0 0 0 1 1 0 0 0 1 1 2 2 2 1 0 0 0 0 0 2 2 1 1 0 0 0 2 0 0 1 1 2 0 0 0 0 0 1 1 1 2 2 1 0 2 2 1 1 0 1 0 1 0 2 0 0 1 1 0 0 0 0 2 1 1 2 0 0 1 1 1 1 0 1 1 1 0 0 0 0 0 2 0 2 2 1 1 1 2 1 1 0 1 2 1 1 0 1 0 0 1 0 1 1 0 1 0 0 0 1 0 0 2 1 2 0 1 0 2 2 1 1 1 1 1 0 0 0 0 0 1 0 0 2 0 1 1 1 2 1 0 2 1 1 0 1 1 1 0 1 2 0 1 0 1 1 1 0 2 1 1 1 0 2 0 0 1 0 0 0 2 0 2 0 0 2 0 0 0 2 2 2 0 2 1 1 0 0 1 0 1 0 1 1 1 1 2 0 2 0 2 0 2 0 1 0 0 0 0 0 0 0 0 1 0 1 0 2 0 0 0 0 2 1 0 1 0 0 0 0 0 0 0 0 0 1 1 1 0 0 0 1 1 2 0 0 0 1 0 0 0 2 2 0 2 0 2 1 0 1 1 0 0 0 0 0 1 1 1 1 2 2 0 1 2 0 0 0 1 2 0 1 1 1 2 0 0 2 1 0 1 0 2 1 0 2 0 2 2 0 0 2 0 0 0 1 0 1 0 0 0 0 1 1 0 1 1 0 0 0 1 1 1 1 0 0 0 0 0 0 0 0 0 0 0 0 0 0 1 1 1 0 0 0 1 1 1 1 0 0 0 0 0 0 0 0 0 0 0 0 0 0 0 0 0 0 0 0 0 0 0 0 1 0 1 1 0 0 2 1 1 0 1 1 2 1 1 0 1 2 2 1 0 0 2 0 0 0 0 0 0 2 0 2 0 2 0 2 2 2 1 1 0 0 0 1 0 0 0 1 0 1 1 0 1 1 1 0 2 2 2 2 0 1 2 2 1 2 0 2 2 0 0 1 1 2 0 2 2 0 0 0 0 0 0 0 0 0 0 0 0 0 0 0 0 0 2 0 0 2 0 0 0 0 1 1 0 0 0 0 0 0 2 0 2 1 1 0 1 0 1 1 0 1 1 0 0 2 0 0 0 0 0 0 1 1 1 1 0 0 1 0 1 2 0 0 0 2 0 0 2 2 0 0 0 1 0 1 0 0 0 0 1 1 2 0 1 0 0 2 1 1 0 1 0 1 2 2 1 1 0 1 1 1 2 2 0 0 2 2 2 2 0 0 0 0 2 0 1 0 1 0 1 2 0 2 1 1 0 0 1 1 1 0 0 0 1 0 0 0 0 2 0 0 1 0 0 1 0 0 0 0 0 0 0 0 0 0 0 1 1 0 0 0 0 0 1 1
129 0 1 0 0 0 1 1 0 2 0 0 0 0 0 0 0 2 2 1 1 0 1 0 2 0 0 2 2 2 2 0 0 1 1 0 2 2 1 0 0 0 2 0 2 0 0 0 2 0 0 0 0 0 2 2 0 0 0 1 1 1 0 1 1 1 1 0 1 1 0 1 2 0 1 2 2 1 2 0 0 2 2 0 0 0 0 1 2 2 1 1 1 0 0 1 0 0 0 0 0 0 1 1 1 1 2 1 0 2 0 0 0 1 2 1 0 0 0 2 2 0 2 0 1 0 1 0 1 0 0 0 0 0 0 0 0 0 2 0 1 0 1 0 0 0 0 0 0 0 0 1 0 1 1 0 1 2 0 1 0 0 0 2 1 1 1 0 1 1 1 1 1 1 1 0 2 0 0 1 1 2 1 1 2 1 2 0 0 1 0 1 1 1 0 1 1 0 0 0 0 1 0 1 2 0 2 0 1 1 0 2 1 1 0 0 0 0 1 0 1 1 0 1 0 0 0 1 0 1 0 0 0 0 2 0 0 2 0 2 0 0 2 0 0 2 0 0 0 0 0 0 1 0 0 0 0 0 0 0 0 0 0 0 0 0 1 0 0 0 1 1 1 2 0 1 0 2 2 0 0 1 2 1 1 1 2 2 0 2 0 0 0 0 2 0 0 0 0 0 0 0 1 1 1 0 0 0 0 2 0 2 0 2 2 0 1 1 0 0 0 1 0 0 2 0 0 1 1 2 0 0 1 0 0 0 0 2 0 1 0 1 2 1 0 0 1 1 1 0 0 0 1 2 0 0 1 2 0 1 1 1 0 0 0 0 1 2 1 1 1 1 2 2 0 0 2 2 0 0 0 2 0 0 0 0 1 0 0 0 0 0 1 0 2 0 0 0 1 1 0 1 2 2 1 0 0 1 0 0 0 0 0 0 1 1 1 0 0 0 0 1 0 1 1 1 1 1 0 1 2 0 1 1 1 2 0 0 0 0 1 0 0 2 1 1 1 0 0 0 1 0 1 1 1 0 0 2 1 2 0 0 0 0 0 0 1 2 2 1 1 1 2 0 1 0 1 0 0 0 0 2 0 1 0 1 0 0 0 0 2 0 1 1 0 0 0 1 1 1 1 0 1 1 1 0 2 1 0 0 0 1 0 0 0 0 0 2 0 1 1 1 2 1 1 2 0 0 1 1 0 0 0 2 1 0 2 0 0 0 1 1 1 1 1 1 0 1 1 0 0 0 0 2 2 0 0 1 1 0 0 1 0 2 0 0 2 2 2 0 0 1 0 0 1 0 1 1 2 1 2 0 0 0 0 0 0 1 0 0 0 0 0 0 0 0 0 0 0 0 0 2 0 2 2 2 1 1 0 1 0 0 0 0 0 0 0 0 0 0 0 0 0 0 0 1 1 2 0 0 0 0 1 1 1 1 1 1 2 0 2 1 0 2 2 0 1 0 0 0 0 1 0 2 1 1 0 0 2 0 0 0 1 1 1 1 1 0 1 0 1 0 0 1 1 0 2 1 1 1 1 0 1 0 1 1 0 1 1 1 0 0 0 0 0 0 2 1 0 2 0 0 0 1 2 2 1 0 0 0 1 0 0 1 0 0 1 1 1 1 0 0 0 1 1 0 0 0 0 0 0 2 1 0 0 2 1 0 1 1 0 1 0 0 0 0 0 0 0 0 0 0 0 0 0 2 0 0 2 1 0 1 2 0 1 0 1 1 0 2 0 0 0 0 1 1 1 0 1 1 0 1 1 0 2 2 1 2 0 0 2 2 2 2 2 0 1 2 0 2 0 1 0 0 0 2 1 0 0 2 2 0 2 2 2 1 0 1 1 0 0 0 0 1 1 0 1 1 0 2 0 2 2 1 1 1 0 0 1 0 0 0 0 0 0 0 0 1 1 0 2 1 1 1 0 0 1 1 0 0 0 0 0 0 0 1 1 0 2 0 2 0 1 0 2 0 0 1 2 2 2 0 0 0 0 0 1 1 0 2 2 1 1 2 1 0 0 1 0 0 0 1 0 0 2 1 1 2 0 0 0 1 0 0 1 1 1 1 1 2 0 2 0 1 0 2 0 2 0 1 2 2 0 1 0 0 0 1 1 0 0 1 2 1 2 2 0 0 0 1 2 0 2 0 1 0 1 2 1 1 1 0 0 0 0 0 1 0 0 0 0 0 0 0 0 0 2 0 0 0 0 2 0 1 0 1 1 0 1 0 0 0 1 2 1 0 0 0 1 0 0 0
130 0 1 0 0 1 1 1 1 1 0 0 1 1 0 0 0 1 0 1 0 0 2 0 2 0 0 1 0 1 2 1 1 0 2 1 2 1 1 1 0 2 0 0 1 0 0 0 1 1 1 0 1 1 0 1 1 0 1 0 2 0 0 2 0 1 1 0 0 0 1 1 1 0 1 1 1 1 2 0 0 2 2 1 1 0 0 1 1 1 0 0 1 0 1 2 1 1 0 1 1 1 0 0 1 0 2 2 0 2 0 2 1 1 1 1 1 0 1 1 1 0 0 2 0 1 0 1 2 1 0 0 1 0 0 0 0 0 2 1 1 0 0 0 1 0 0 0 0 0 0 0 0 1 1 0 1 2 0 1 1 0 0 2 1 1 1 0 1 2 0 0 0 2 0 0 2 0 0 1 1 2 1 1 2 1 2 1 0 2 0 2 2 1 1 2 1 1 0 0 1 0 1 1 2 0 2 0 0 0 1 1 1 0 0 2 2 1 0 1 1 0 0 2 0 0 0 2 0 2 0 0 0 0 2 0 0 2 0 1 0 0 2 0 0 2 0 0 0 0 0 0 0 0 0 0 1 1 1 2 0 1 0 0 0 0 0 0 2 2 0 1 0 0 1 0 1 2 2 1 2 0 2 2 0 2 2 2 1 2 0 0 0 0 2 0 2 1 1 1 0 0 1 1 1 0 0 0 0 2 0 2 0 1 1 0 1 0 1 1 0 1 0 1 2 0 0 1 1 1 0 2 0 1 0 0 0 0 2 0 1 1 2 2 0 1 1 0 1 1 1 0 2 2 2 0 1 1 0 2 2 2 1 0 1 1 0 1 2 0 2 2 1 1 2 0 2 1 0 1 1 1 0 0 1 1 1 0 0 0 0 1 1 0 1 1 1 0 2 1 0 2 0 2 2 0 0 0 0 0 1 0 0 0 1 1 1 0 0 0 0 2 1 1 1 1 1 1 0 0 0 0 1 1 1 0 0 2 0 1 1 0 0 1 1 1 1 0 0 1 0 2 1 2 1 1 0 1 0 1 0 0 1 1 0 0 2 2 2 1 1 1 2 1 1 0 0 1 0 0 1 0 0 1 0 0 0 0 1 1 0 2 1 2 2 1 2 2 2 0 1 1 2 2 2 0 2 1 1 0 1 0 0 0 1 0 0 2 0 0 0 2 2 0 2 2 0 1 0 0 1 0 0 0 0 1 0 0 2 2 0 0 1 0 1 1 0 0 2 0 0 0 0 1 2 0 1 0 0 1 0 0 0 2 0 0 2 1 0 1 0 0 0 0 0 0 1 1 1 1 1 0 1 0 1 0 1 1 1 0 0 0 0 1 0 0 0 2 0 0 2 0 0 1 1 2 0 1 0 1 0 0 1 1 1 1 1 0 1 1 1 1 0 0 0 0 2 1 0 0 0 2 1 0 0 1 2 1 2 0 2 1 0 0 2 0 2 1 1 0 2 2 1 1 1 2 0 0 2 0 0 0 1 1 1 1 1 2 0 2 0 0 1 0 0 1 0 0 2 0 0 0 1 1 1 1 0 0 0 1 0 0 0 0 1 1 1 1 0 0 0 0 0 1 1 2 0 1 0 0 0 0 0 2 0 1 1 1 1 1 0 0 0 2 0 1 1 0 2 1 0 0 0 0 0 0 0 0 1 1 1 1 1 1 0 0 1 1 0 0 0 0 0 0 0 0 0 0 1 0 0 0 2 0 1 0 0 2 2 1 0 0 0 1 0 0 0 0 1 1 0 2 0 1 2 2 2 2 1 2 0 1 2 2 2 0 0 1 0 1 0 0 0 0 0 2 2 0 0 2 2 0 2 2 2 2 0 1 1 0 0 1 0 2 2 0 1 1 1 2 1 1 1 1 1 1 0 0 0 0 0 0 1 0 1 0 0 0 0 0 1 0 1 2 0 0 0 1 0 0 0 0 0 0 1 0 1 0 1 1 1 0 1 0 1 0 0 1 0 0 0 1 0 0 0 0 1 1 1 1 1 1 0 0 2 1 2 1 0 0 0 1 0 0 0 2 0 1 0 0 0 0 1 0 1 0 1 0 1 0 0 0 0 0 0 1 0 2 1 0 1 1 0 1 1 0 1 1 1 1 0 0 2 0 2 0 0 0 0 0 2 1 0 0 1 0 1 1 0 0 2 0 1 0 1 1 1 0 0 0 0 0 0 0 0 2 0 0 0 0 0 2 0 0 0 0 0 0 0 0 0 0 1 0 0 0 0 0 0 0 0 0
131 0 1 1 0 0 2 2 1 2 0 1 0 0 0 0 0 1 0 1 2 1 1 0 2 0 0 2 2 0 2 1 0 0 2 0 2 1 0 0 0 0 0 0 1 1 0 0 2 0 0 0 0 2 0 2 0 1 2 0 2 0 0 1 0 1 1 1 0 0 0 2 2 0 1 2 2 0 2 0 1 2 2 2 2 0 0 0 2 2 0 1 2 0 2 2 2 0 0 0 0 0 1 1 1 1 2 2 0 2 0 2 0 0 2 2 1 1 1 1 2 0 0 2 0 0 0 0 2 0 0 0 0 0 0 0 1 0 0 0 1 0 1 0 1 0 0 0 0 0 1 1 1 0 0 0 0 2 0 1 1 0 0 1 1 2 2 2 0 2 0 0 0 2 0 0 2 0 0 0 0 0 1 1 2 2 1 2 0 0 0 2 1 0 1 1 0 0 0 0 0 1 0 2 2 0 2 0 2 0 0 0 1 0 0 0 0 0 2 2 2 0 0 0 0 0 0 1 0 1 1 1 0 0 1 0 0 1 0 1 0 0 1 0 0 2 1 0 0 0 0 1 0 0 0 0 1 0 0 0 1 0 0 1 1 0 1 0 2 1 1 0 1 1 0 1 0 2 2 2 1 0 2 2 0 2 2 2 2 2 0 1 0 1 1 1 1 2 0 1 0 0 1 1 1 0 1 0 0 1 0 1 0 0 0 0 0 0 0 0 1 1 0 2 0 0 0 1 0 0 0 0 0 2 0 0 0 1 1 0 0 0 1 2 0 0 1 0 1 1 0 0 2 2 1 0 1 0 0 0 1 1 1 1 1 0 1 1 2 0 2 2 1 1 1 0 2 1 0 0 0 0 0 0 0 1 1 0 0 0 0 0 1 0 2 1 1 1 1 0 0 1 1 2 1 0 0 0 0 0 0 0 1 0 0 1 1 1 0 0 0 1 1 1 1 1 1 2 0 0 2 1 0 2 0 0 2 2 0 0 1 1 0 0 1 1 1 0 0 1 0 2 1 2 2 1 1 2 2 1 2 0 0 0 0 1 1 1 1 0 0 0 1 1 0 1 0 0 0 0 0 2 0 1 0 1 0 0 0 2 0 1 0 1 0 0 0 1 2 0 0 0 2 2 2 0 2 1 1 0 0 0 0 0 1 1 2 2 0 2 2 0 2 1 0 2 1 1 0 1 1 1 0 0 2 0 2 0 0 1 0 0 0 0 0 0 0 2 0 0 1 0 0 0 2 0 2 1 0 0 1 0 1 1 0 0 1 0 0 0 0 0 1 0 0 0 1 1 2 1 2 0 2 0 2 1 1 1 0 0 0 0 0 1 0 0 0 1 0 0 1 1 0 0 0 0 2 1 0 1 1 0 0 0 0 0 0 0 0 0 0 0 0 0 0 0 1 1 0 0 0 1 0 0 0 1 2 1 2 0 0 1 0 0 1 0 1 0 0 0 1 1 1 1 2 1 0 2 1 0 0 0 2 2 0 2 0 1 0 0 1 0 1 0 0 0 2 1 0 2 0 1 2 0 0 1 2 0 0 2 0 0 0 1 0 1 1 2 1 1 0 1 0 0 2 0 1 2 0 0 0 0 0 0 0 0 0 1 1 1 0 0 0 2 0 0 0 0 1 1 1 2 0 0 0 0 1 0 2 2 1 2 1 1 0 0 2 0 1 1 0 1 0 0 0 0 0 0 2 2 0 0 2 0 0 1 0 2 2 2 0 0 1 1 0 0 1 1 1 1 1 1 2 0 2 1 0 1 0 2 0 2 2 2 2 0 0 1 0 1 0 0 0 0 0 1 1 0 0 2 1 0 1 1 1 2 0 2 2 2 1 1 0 1 1 0 0 2 1 2 1 1 1 0 0 0 0 1 1 0 1 0 1 0 1 0 1 0 0 0 2 0 1 1 0 0 1 1 0 0 0 0 0 0 0 1 2 0 2 0 2 0 2 1 2 2 0 2 1 1 2 0 0 0 0 0 0 0 0 2 2 2 0 0 2 0 2 2 0 1 0 0 0 0 2 1 1 2 0 1 0 0 0 0 1 1 1 0 1 0 0 0 0 1 1 2 2 0 0 0 2 2 0 2 0 0 0 1 1 0 0 2 2 0 0 0 0 0 0 0 2 0 2 0 0 0 1 1 1 0 0 0 0 0 2 0 2 0 1 0 0 0 0 0 0 1 1 0 1 0 0 1 0 0 0 1 0 0 2 0 0 0 1 0 0 0 0 0 0 0 1 1
132 0 2 1 0 1 1 1 2 1 1 1 1 1 0 1 0 1 0 1 0 0 1 0 2 0 0 2 2 1 2 1 0 0 2 1 2 2 1 1 0 1 0 0 2 0 2 0 2 0 0 0 0 1 1 1 0 0 0 1 1 1 0 1 1 1 0 0 0 0 0 1 2 0 1 2 1 0 2 0 1 2 1 0 1 0 1 1 1 2 1 1 1 1 1 2 1 2 0 2 0 0 1 1 1 1 2 0 2 0 0 2 1 1 1 1 1 0 2 0 1 2 1 1 1 1 1 0 1 0 0 0 0 0 0 0 0 0 0 0 0 0 1 0 0 0 0 0 1 1 0 0 0 0 0 0 0 0 0 0 2 1 0 2 2 2 2 1 0 2 0 0 1 1 0 1 1 0 0 0 0 0 0 0 0 0 0 1 0 1 0 2 2 1 2 2 1 0 0 0 0 0 1 1 2 0 1 0 1 0 0 2 0 0 0 0 1 1 1 1 1 0 1 1 0 0 1 2 1 0 0 0 0 1 1 0 1 2 0 2 0 0 2 0 0 2 0 2 2 0 0 0 1 0 0 0 0 0 0 0 0 0 0 2 1 0 0 0 2 1 0 0 0 1 0 0 0 2 2 0 1 1 2 1 1 1 2 2 0 2 0 0 0 0 1 0 0 0 0 0 0 0 2 2 2 1 1 0 0 0 0 1 0 2 2 0 0 1 1 1 0 0 1 2 0 0 0 0 0 0 0 1 1 1 0 0 0 2 0 1 1 1 1 1 0 1 2 0 1 1 1 0 2 2 2 0 1 2 0 0 0 0 1 0 1 0 0 2 1 1 1 1 2 1 0 2 2 2 1 1 0 1 0 0 0 0 0 0 0 0 0 1 2 0 2 2 2 2 0 0 0 1 0 1 1 0 1 0 0 0 0 0 0 0 1 1 1 0 1 0 1 1 0 1 1 1 2 0 2 2 1 1 0 0 2 0 1 0 0 0 1 0 0 0 1 2 2 0 0 1 1 1 0 2 1 0 1 2 2 1 0 0 0 0 0 2 0 1 1 0 0 0 1 2 1 0 0 2 0 1 0 2 0 0 0 1 0 1 1 0 1 2 0 1 1 1 1 0 0 0 1 1 1 1 1 1 1 0 0 0 0 0 0 0 2 0 0 2 0 1 1 1 2 2 0 2 0 2 0 0 2 0 0 0 0 0 1 0 1 1 1 1 2 1 2 1 0 0 2 0 0 0 0 2 2 0 0 1 0 2 0 0 0 2 0 0 2 0 0 0 0 1 0 0 1 0 1 1 2 1 2 0 2 0 1 0 0 0 0 0 0 0 0 0 2 0 2 0 0 0 1 2 0 2 2 2 1 1 0 0 0 0 0 1 0 1 0 0 0 0 0 0 0 1 0 0 1 1 0 0 1 0 0 0 0 0 2 1 2 0 1 1 0 0 1 0 1 0 2 0 0 1 1 1 2 2 0 0 1 1 0 1 1 2 0 1 1 1 0 2 0 0 0 0 2 0 2 0 1 1 0 1 2 1 0 1 2 0 0 0 0 1 1 1 1 1 1 2 1 2 1 1 0 2 2 2 1 1 1 0 0 0 0 0 0 1 1 0 0 0 0 0 0 2 0 0 1 0 0 0 0 0 0 0 0 1 1 0 1 1 0 1 0 0 0 1 1 0 0 0 0 0 0 0 0 1 1 0 1 0 1 0 2 0 1 1 0 1 1 2 0 0 1 1 1 1 1 0 0 2 0 2 0 0 1 2 1 2 1 2 0 1 2 2 1 1 0 1 0 1 0 0 0 0 2 1 0 0 1 2 2 0 1 1 1 2 0 2 2 1 0 0 0 2 2 0 1 1 1 2 1 1 2 0 0 1 1 1 1 0 1 0 0 0 0 0 0 1 1 1 0 0 1 1 0 0 1 0 0 0 0 0 0 0 1 1 0 0 1 1 1 0 1 1 1 1 0 0 2 2 2 0 0 0 0 0 0 0 0 2 2 0 0 1 1 0 1 2 1 0 0 1 0 0 2 1 1 1 0 2 0 2 1 0 1 1 0 1 1 1 0 1 0 1 0 2 0 0 1 1 2 2 1 1 2 0 2 0 1 0 0 0 2 2 2 0 1 0 0 1 2 1 0 0 2 0 2 1 1 0 1 0 2 0 2 0 1 0 1 0 1 0 0 0 0 0 2 0 2 0 0 0 0 1 0 1 1 1 0 1 1 0 1 0 0 1 0 0 0 0 1 1
133 0 1 0 0 0 1 2 0 2 0 0 1 1 0 0 1 1 1 2 0 0 1 0 2 0 0 1 2 1 2 0 0 1 2 0 2 1 1 0 0 0 0 1 2 1 1 0 1 0 1 0 0 0 2 2 0 0 0 1 1 1 0 1 1 0 0 1 0 0 1 1 2 2 2 2 2 0 2 0 0 1 2 0 0 0 0 0 2 2 0 0 1 0 0 2 0 2 0 0 1 0 2 2 0 0 2 2 2 2 0 0 1 2 2 1 1 0 2 0 0 0 2 0 1 0 1 0 1 0 0 0 0 0 1 1 0 1 0 0 2 0 0 0 1 0 0 0 0 0 0 0 0 0 0 0 0 0 0 0 1 0 0 2 1 2 2 0 1 1 1 0 0 2 0 0 2 1 0 0 0 0 2 2 2 2 2 0 0 1 0 1 2 1 1 2 2 0 0 0 0 0 0 2 2 0 1 0 1 1 0 0 2 0 0 0 0 1 1 0 1 1 1 2 0 0 2 1 0 1 0 0 1 0 1 1 2 2 0 1 0 1 2 1 0 2 0 0 1 1 1 0 1 1 0 0 0 0 0 0 0 0 0 2 2 2 0 0 2 1 0 0 1 2 1 1 0 2 2 1 1 0 2 2 0 2 2 0 0 2 0 1 1 0 2 1 1 0 0 1 0 0 1 1 1 0 1 0 0 0 0 0 0 0 0 0 0 1 0 0 0 0 1 0 0 0 0 0 2 1 0 1 1 1 0 0 0 1 1 0 1 0 2 2 0 1 1 0 1 0 0 0 2 2 1 0 0 1 0 2 2 2 2 1 2 0 0 2 2 0 2 2 0 0 1 0 1 2 1 0 0 1 0 0 0 1 1 0 0 0 0 1 0 0 2 0 0 0 1 0 0 1 1 2 1 0 0 2 0 0 0 0 0 1 1 2 0 0 0 0 0 2 1 0 0 1 0 0 2 0 1 1 0 2 0 1 0 2 0 1 2 0 0 0 0 0 2 0 0 1 0 1 0 1 0 0 0 2 1 2 2 0 2 1 0 1 1 1 2 0 1 1 1 1 0 1 0 2 0 2 2 1 1 1 0 1 0 1 1 1 0 2 0 1 0 1 1 2 2 0 2 2 1 1 1 1 2 1 0 0 0 0 0 1 0 2 0 2 0 0 0 2 1 0 0 1 1 1 0 1 1 0 0 1 1 0 2 0 2 2 0 0 1 0 1 2 0 1 0 1 0 1 0 2 1 1 0 0 0 0 2 0 1 2 0 0 2 2 1 1 1 1 0 0 1 0 1 2 2 2 2 0 2 0 2 1 1 0 0 0 1 0 0 0 0 0 0 2 0 0 2 0 0 1 1 1 1 1 0 2 0 0 0 0 0 0 0 0 0 0 0 0 0 0 0 0 2 0 0 0 0 1 0 0 0 2 2 0 2 0 2 0 0 1 1 0 1 0 1 0 0 0 0 1 2 2 1 1 2 0 0 0 0 0 1 1 1 0 1 0 1 1 0 0 1 1 1 0 1 1 0 0 2 1 1 2 0 1 0 0 0 1 0 2 0 1 2 2 0 1 1 1 0 0 1 1 2 1 0 0 1 0 0 1 0 1 1 0 0 0 0 0 0 2 0 0 0 0 0 0 0 2 0 0 0 0 1 0 1 1 1 1 0 0 0 0 0 1 0 0 0 0 0 0 0 2 0 0 1 1 0 0 2 1 0 1 0 0 1 1 1 0 0 2 2 2 0 0 1 0 0 0 1 1 2 1 0 2 0 2 0 2 1 1 1 0 0 0 0 1 0 0 0 0 0 0 0 1 0 1 1 1 2 2 2 1 0 1 2 1 0 0 0 1 1 0 0 2 1 2 0 2 1 1 0 2 0 0 0 0 0 0 1 0 1 0 1 1 0 0 1 0 2 1 1 1 2 0 0 0 1 0 0 0 0 1 2 0 2 1 1 0 1 0 1 0 0 2 0 0 0 2 0 0 0 0 0 1 0 1 1 2 0 0 2 0 2 2 0 0 0 2 0 0 0 2 0 0 0 1 0 1 0 1 1 1 2 0 2 0 0 0 1 1 1 2 1 1 1 1 1 1 1 2 1 0 0 1 1 1 0 1 1 1 1 1 1 1 0 1 2 1 1 0 1 0 1 2 0 2 0 0 0 1 0 0 0 0 0 0 2 0 0 1 1 1 0 0 1 0 0 1 0 0 0 1 1 1 0 1 1 0 0 0 0 0 0 0 0 0 0 0
134 0 1 0 0 0 1 2 2 2 0 0 0 1 0 0 0 0 0 1 0 0 0 1 1 0 0 1 2 1 2 0 1 1 1 0 2 1 0 1 0 0 0 0 2 1 1 0 2 0 0 0 0 1 1 1 0 0 1 1 1 0 0 2 1 0 2 0 0 0 0 2 1 0 1 1 1 0 1 0 1 2 2 1 1 0 0 0 1 2 0 0 0 0 1 1 1 0 0 0 0 0 1 0 2 1 2 1 1 1 0 1 1 1 1 1 1 0 0 2 2 0 2 0 2 0 2 1 2 1 0 0 0 0 0 0 0 0 1 0 1 0 0 0 0 0 0 0 1 1 1 2 0 0 1 0 0 2 0 0 1 1 0 1 1 1 1 0 2 2 0 0 0 2 0 0 2 1 0 0 0 0 0 0 2 0 2 2 1 0 1 2 1 0 1 2 0 0 0 0 0 1 0 1 2 0 1 0 1 0 1 0 1 0 0 1 1 0 2 2 2 0 0 2 1 0 1 2 0 2 1 1 0 0 2 0 0 2 0 2 0 0 2 0 0 1 1 0 0 0 0 0 1 0 0 0 1 0 0 0 0 0 0 2 2 0 1 0 1 1 1 0 2 2 1 1 0 1 1 1 1 0 1 1 0 1 1 2 1 2 0 1 1 0 2 1 1 1 0 1 0 1 2 2 1 1 0 0 1 1 1 2 0 1 1 0 0 0 1 1 1 0 0 1 2 0 0 1 0 0 0 0 2 1 0 0 0 2 0 2 1 1 2 1 0 0 1 1 1 2 1 1 2 2 1 0 1 1 0 0 0 0 2 0 2 0 1 1 2 0 2 2 0 0 1 1 1 2 2 0 0 1 2 0 0 1 1 0 0 0 0 0 0 0 2 0 0 2 0 0 0 0 2 1 0 0 1 1 0 0 1 0 0 1 1 2 0 0 0 0 0 1 0 1 0 0 0 0 1 1 1 1 0 1 0 1 0 2 0 1 2 0 0 1 2 2 0 0 0 1 1 1 1 1 1 1 0 0 0 0 1 0 2 2 0 0 2 2 2 1 1 1 2 0 0 1 0 2 0 0 1 1 0 1 0 1 0 0 1 0 1 1 0 1 1 1 0 0 1 1 1 1 1 0 1 2 2 0 0 0 0 0 0 0 0 2 0 1 1 2 2 0 0 0 0 1 0 0 0 2 0 1 0 0 1 1 1 0 2 2 1 1 1 1 2 1 0 2 0 0 2 0 0 1 2 1 0 1 0 1 0 0 2 2 0 0 2 1 1 0 1 1 1 0 1 0 1 1 1 1 2 0 2 0 2 2 2 0 0 0 1 0 0 0 1 0 2 0 0 0 0 1 0 1 1 1 1 0 1 1 0 0 0 0 0 0 0 0 0 0 0 0 0 0 0 1 1 1 0 0 0 1 0 0 0 1 2 0 2 0 1 0 0 0 1 0 0 0 1 0 0 2 1 1 2 2 0 0 1 0 0 0 1 1 1 0 0 1 1 1 0 2 2 0 0 0 2 0 2 0 0 1 2 2 1 1 1 1 0 1 0 1 0 1 0 0 2 1 0 0 0 0 0 1 1 2 0 2 0 0 0 0 0 1 0 1 0 0 0 0 0 0 0 2 1 0 1 0 0 0 0 1 0 0 0 2 1 1 1 2 1 2 0 0 0 0 0 1 0 0 0 0 0 0 0 1 1 0 2 2 1 0 2 0 1 0 0 1 1 1 1 1 0 1 2 2 0 0 1 1 0 1 1 1 2 1 0 2 1 1 1 1 2 2 1 1 1 1 0 2 0 0 0 0 1 1 0 1 0 0 0 0 0 0 0 2 2 2 2 2 1 1 0 1 2 0 2 0 1 1 1 0 2 0 0 0 0 1 1 1 1 0 0 0 0 0 0 0 0 0 2 0 0 2 0 0 0 0 0 0 1 0 0 0 0 1 1 0 1 1 0 0 1 0 2 0 0 1 1 2 2 0 0 0 0 0 0 0 0 1 1 1 0 0 2 1 1 2 0 0 0 2 0 0 1 1 1 2 1 1 1 1 0 0 1 0 2 2 2 2 0 2 0 0 0 0 0 0 1 0 2 2 1 2 1 0 0 1 1 1 0 1 1 0 0 2 0 0 0 0 2 0 2 0 0 0 0 2 1 1 1 0 0 0 0 0 0 0 1 0 1 0 0 0 0 0 2 0 2 0 0 0 0 2 0 0 0 1 1 1 1 0 0 0 0 1 0 0 0 0 1 1
135 0 1 0 0 0 1 2 0 2 0 0 1 1 0 0 0 1 0 2 0 0 0 1 1 0 0 1 0 1 2 1 0 1 2 0 2 2 0 0 0 0 1 0 1 1 0 0 0 2 0 0 0 0 2 1 0 0 1 2 0 0 0 2 1 1 1 1 0 0 0 0 2 1 1 2 2 0 2 0 1 1 2 0 0 0 0 1 1 2 0 0 1 1 1 1 1 2 1 1 0 0 1 1 1 1 2 2 0 2 1 2 2 2 2 1 1 0 1 1 1 0 2 0 1 0 1 0 1 0 0 0 1 0 0 0 1 1 0 0 1 0 0 0 0 1 0 0 0 0 0 0 0 1 1 1 1 1 0 1 2 2 0 2 1 2 2 0 1 1 1 2 1 1 1 0 2 0 0 2 2 2 0 0 1 0 2 0 0 2 0 2 1 1 1 2 1 0 0 0 1 1 0 0 1 0 1 0 1 0 0 1 0 0 0 1 1 1 2 2 2 0 2 2 0 0 2 1 0 1 0 0 0 0 1 0 0 2 0 2 0 0 1 0 1 1 1 0 1 1 1 0 1 2 0 0 0 0 0 0 0 0 0 1 1 0 1 0 2 1 1 0 1 2 0 0 0 2 2 1 1 0 1 2 0 0 0 2 0 2 0 0 0 1 1 1 0 0 0 0 0 0 1 1 1 1 2 0 0 1 0 1 0 1 1 0 1 0 2 2 0 0 2 1 1 0 1 1 0 0 0 0 0 2 0 0 0 1 1 0 0 0 1 2 0 1 1 0 2 1 0 0 0 0 0 1 0 1 0 2 1 1 0 0 0 2 0 2 1 1 1 1 0 0 1 1 0 1 1 0 0 1 0 0 0 0 0 0 0 1 0 0 0 0 2 1 1 1 0 0 0 0 1 2 1 0 0 1 0 0 1 0 0 1 1 2 0 0 0 0 0 1 1 1 1 2 1 0 0 1 2 1 1 1 0 0 0 1 0 0 0 1 0 0 1 1 1 1 1 2 0 0 1 1 1 1 0 1 1 0 0 0 1 0 1 2 0 2 2 0 0 0 1 1 0 1 0 2 1 1 0 2 0 0 1 1 1 0 0 1 0 1 0 1 0 0 2 1 1 1 1 1 1 1 1 1 1 0 0 0 0 1 0 0 0 1 0 2 0 1 1 1 1 0 0 0 0 0 1 2 0 0 0 1 1 2 2 0 2 2 1 1 1 1 2 2 0 1 1 0 0 0 0 2 1 1 0 0 1 0 0 0 0 2 1 1 1 1 0 1 0 1 0 1 1 0 2 1 1 1 2 0 1 0 1 1 1 0 2 2 1 0 0 2 0 0 0 0 0 0 0 1 0 1 1 2 0 1 0 2 1 0 0 0 0 0 0 0 0 0 0 0 0 0 0 2 0 2 0 0 0 0 0 0 0 2 2 1 2 0 1 1 0 0 0 0 0 0 2 1 0 1 1 1 1 2 0 1 2 0 0 0 2 1 1 2 0 1 0 0 2 0 1 0 0 0 2 0 1 1 0 1 1 1 1 0 0 0 0 1 0 1 0 0 0 0 2 2 1 2 1 1 0 1 2 1 0 1 1 0 0 0 0 0 0 1 2 1 1 1 0 0 0 2 0 1 1 1 0 0 0 2 0 0 0 0 1 0 1 1 0 1 1 1 0 0 1 0 1 1 1 1 1 0 0 1 0 0 1 0 0 0 2 1 0 0 1 1 1 2 0 0 1 1 1 1 1 0 0 1 1 1 1 0 1 0 0 0 0 2 0 2 2 1 1 0 0 0 0 1 0 0 0 0 0 0 0 0 0 2 2 1 1 1 1 2 0 2 2 2 1 1 0 1 1 0 1 1 1 2 1 1 1 1 1 1 1 0 1 0 0 1 2 1 2 1 2 1 0 0 1 0 0 2 0 0 0 0 0 0 0 0 0 0 0 0 0 0 0 1 0 0 1 1 2 1 0 1 1 1 2 0 0 0 0 0 1 0 1 1 1 1 1 1 2 0 2 2 0 1 0 1 0 0 2 1 1 2 1 1 1 1 0 0 1 0 1 1 2 1 0 1 1 1 0 1 1 1 0 0 2 1 0 2 0 0 0 1 1 0 0 1 1 1 1 0 0 0 0 0 2 1 2 0 1 1 1 0 0 0 2 0 1 0 1 0 1 0 0 0 0 0 0 0 0 2 0 0 0 0 0 2 0 1 0 0 0 2 0 1 1 1 0 0 0 0 1 0 0 0 2 0
136 0 2 0 0 0 1 2 1 2 0 0 0 0 0 0 0 1 0 1 1 0 0 0 2 0 1 2 2 1 2 0 1 0 2 0 2 1 0 0 0 1 0 0 0 0 0 0 0 2 0 0 0 0 2 1 0 0 0 0 2 0 0 1 1 1 1 0 0 0 0 2 2 1 2 2 2 0 2 1 0 2 0 0 2 0 0 0 1 1 0 0 1 1 1 2 1 2 0 2 2 0 1 1 0 0 2 1 1 1 0 2 1 1 1 1 1 0 0 1 1 1 1 1 1 1 1 0 1 0 0 0 0 0 0 0 0 1 0 0 0 0 0 0 0 0 0 0 0 1 1 1 1 0 0 0 1 1 0 0 0 1 0 0 0 2 2 1 1 2 0 0 0 2 0 1 1 0 0 1 1 2 1 1 2 1 2 1 1 1 0 1 0 0 0 0 0 1 0 0 1 0 1 0 2 0 1 0 0 0 1 0 0 0 0 0 0 2 1 0 0 0 0 1 0 0 0 0 0 0 0 0 0 0 0 0 0 0 1 1 1 0 2 0 0 2 0 0 0 0 0 0 1 1 0 0 0 0 1 1 0 1 0 0 1 0 1 1 2 0 0 1 0 1 0 0 0 1 1 0 0 0 0 1 1 0 1 1 1 2 0 1 2 0 2 2 0 0 0 0 0 0 0 0 0 1 1 0 1 1 1 2 0 1 1 0 0 1 0 0 0 1 0 1 1 0 0 2 0 1 0 0 0 2 0 0 0 1 1 0 1 1 2 2 0 0 2 0 0 1 0 1 1 1 1 1 0 0 0 0 0 0 2 1 2 0 1 2 2 0 2 2 0 0 0 0 1 2 1 0 0 1 0 1 0 1 1 0 0 0 1 2 1 0 2 1 1 1 1 1 0 2 2 2 1 1 1 1 0 0 0 0 0 0 2 2 0 1 0 1 1 2 1 1 1 2 1 1 0 0 2 0 0 2 0 1 1 0 0 0 2 0 0 0 1 2 1 1 1 2 0 0 1 2 2 0 1 2 1 1 1 0 2 2 0 0 2 2 2 1 1 1 0 2 2 0 2 2 0 0 2 2 1 0 0 0 0 1 1 0 0 2 0 0 0 0 1 0 0 0 1 1 2 2 0 2 0 0 1 0 0 0 1 0 2 0 0 2 0 1 1 0 2 2 0 2 0 0 0 2 0 2 0 1 1 0 2 0 2 2 1 0 1 1 2 1 0 1 1 0 1 0 0 2 2 0 0 0 0 1 0 0 1 2 0 0 2 2 1 1 0 1 1 0 0 0 1 0 1 0 2 0 1 0 0 0 1 0 2 2 0 0 1 0 2 0 0 1 0 0 2 1 1 0 1 2 0 1 0 1 1 0 0 0 0 0 0 0 1 1 0 0 0 1 0 0 1 0 0 0 0 2 0 0 0 0 2 0 2 0 2 1 0 1 1 0 0 0 2 0 0 1 0 1 2 2 0 1 2 0 0 0 1 0 2 0 0 1 1 0 0 2 0 0 0 0 2 0 1 1 2 1 1 0 0 1 1 0 0 1 0 1 1 0 0 0 1 2 0 1 0 0 0 0 1 0 1 1 0 0 0 0 1 1 1 1 0 0 0 0 0 0 0 1 1 0 1 0 1 0 0 0 0 0 0 0 0 0 1 1 1 1 0 0 0 0 1 1 0 0 0 0 0 0 0 1 1 0 0 0 0 0 2 0 0 1 1 1 2 1 1 0 1 1 1 1 0 0 2 0 0 1 0 2 2 2 2 2 1 1 1 1 2 2 1 1 0 1 0 1 1 0 0 0 1 1 0 1 0 1 1 0 0 0 0 2 2 1 2 2 2 2 0 1 1 0 1 2 2 2 0 2 2 0 0 1 1 1 1 0 1 0 0 0 0 0 0 1 0 0 2 0 0 2 0 0 0 0 0 0 0 1 0 0 0 0 0 1 1 1 0 0 1 0 2 0 0 2 1 1 1 1 1 0 0 1 0 1 0 1 1 2 0 0 2 0 2 1 0 0 1 1 0 0 2 1 1 1 1 0 0 0 0 0 2 2 1 0 2 1 0 1 0 0 0 1 1 2 0 1 1 1 1 1 1 0 0 1 1 0 0 0 1 0 1 0 0 1 0 0 1 0 1 0 1 0 1 1 0 1 1 1 0 1 0 0 0 0 1 1 0 0 0 1 1 1 1 0 2 0 0 0 0 2 0 0 0 1 1 0 0 1 0 0 0 1 0 0 0 0 1 1
137 0 1 1 0 0 1 2 2 1 0 1 1 1 0 0 0 1 1 2 1 0 1 1 1 0 1 2 2 0 1 1 1 1 0 0 1 1 0 0 1 1 0 1 2 0 0 0 0 2 0 0 1 0 1 1 1 0 0 0 1 1 1 1 0 0 1 1 0 0 0 1 2 0 2 2 2 0 2 0 1 2 2 1 1 0 0 0 1 2 0 0 1 1 1 2 1 1 0 1 1 1 1 1 0 0 2 2 0 2 0 2 0 1 1 0 0 0 1 0 0 1 1 1 1 0 1 0 1 0 0 0 0 0 0 0 0 0 0 0 0 0 0 0 2 0 1 0 0 0 0 0 0 1 1 0 0 1 0 0 0 0 0 2 1 1 1 0 1 1 1 2 1 1 0 0 1 0 0 0 0 1 2 2 2 2 2 1 0 1 0 1 1 1 0 2 1 0 0 0 1 1 0 1 2 0 1 0 2 0 0 2 2 0 1 1 1 0 0 0 0 0 0 1 0 1 0 0 0 0 0 0 0 0 1 0 0 0 1 1 1 0 2 0 0 2 0 1 1 0 0 1 1 0 0 0 0 0 0 0 0 0 0 0 1 0 0 0 1 1 0 0 2 2 1 1 0 2 2 1 1 1 2 2 0 1 1 2 0 2 0 0 1 1 1 1 0 0 0 0 0 0 2 2 2 0 1 1 1 2 1 2 0 1 0 0 0 0 2 2 0 0 1 1 2 0 0 2 1 1 0 1 0 0 0 0 0 2 0 2 1 1 2 1 1 0 2 0 0 1 0 0 1 1 0 1 1 0 0 2 2 2 1 0 1 1 0 2 1 1 1 1 1 1 2 0 0 2 1 0 0 1 1 0 1 0 0 1 1 0 1 0 1 0 2 2 2 1 0 0 0 1 0 1 1 0 1 1 1 1 0 0 1 0 1 2 0 1 0 1 1 1 0 0 1 1 0 0 0 0 1 0 0 1 0 1 1 1 0 0 2 0 0 0 1 1 1 0 0 0 0 1 0 1 0 0 0 2 2 2 0 0 1 1 0 0 2 2 2 1 1 1 2 0 2 0 2 2 1 0 1 2 0 0 1 0 1 1 1 1 0 2 1 1 0 2 0 1 1 0 1 1 1 1 1 1 1 0 0 0 0 0 1 1 1 2 1 1 0 1 1 1 1 0 0 1 1 1 1 1 1 0 0 1 2 0 2 0 1 1 1 0 1 0 1 1 0 0 2 0 0 0 0 1 2 0 1 1 1 0 0 0 0 1 1 1 0 0 0 0 0 1 1 0 0 0 0 1 1 1 2 0 0 0 0 0 0 1 0 0 1 1 0 1 1 0 0 0 0 0 2 2 0 2 2 2 1 1 0 1 0 0 0 1 1 0 1 0 0 0 0 0 0 1 0 0 1 1 0 0 0 1 0 0 0 0 2 1 2 0 0 2 0 0 0 0 0 0 1 0 1 2 1 1 1 1 0 1 2 0 0 0 0 2 0 2 1 1 0 0 2 0 0 0 0 0 2 0 0 2 0 0 2 1 0 1 1 0 1 1 0 1 0 1 2 1 2 2 1 2 0 1 0 1 1 2 0 2 0 0 0 0 0 0 0 0 0 0 1 0 0 0 0 1 1 0 0 0 0 0 0 1 0 0 0 0 0 0 0 0 0 1 0 0 0 0 1 2 0 1 1 1 0 0 0 2 1 1 2 1 1 0 2 0 2 0 1 1 1 2 0 0 1 1 0 1 0 0 0 1 0 1 2 0 2 0 0 1 1 2 0 1 2 2 2 0 1 0 0 2 0 0 0 0 1 0 2 1 0 2 1 0 2 2 2 2 0 1 1 0 0 1 0 2 2 0 2 1 1 2 2 1 2 1 1 1 0 0 2 0 1 0 1 1 1 0 1 1 1 0 1 0 1 2 0 0 1 0 1 1 1 0 0 0 0 0 1 0 1 2 0 0 1 1 2 1 0 0 2 2 2 0 0 0 0 0 0 2 0 2 2 2 0 0 2 0 2 2 1 0 1 0 1 0 2 1 1 1 0 0 0 1 1 0 1 1 1 2 2 1 0 1 0 1 0 2 1 1 0 0 1 1 0 1 0 0 0 1 1 0 0 0 1 1 1 1 0 0 0 0 1 0 1 0 1 0 2 1 0 1 0 0 0 0 0 0 1 0 0 0 1 0 0 0 0 2 0 0 2 0 0 1 1 0 0 0 0 2 0 0 0 0 0 0 0 0 0 0 0 0 1 1
138 0 1 0 0 0 1 2 0 2 0 0 0 0 0 0 0 1 1 2 0 0 0 0 2 0 0 2 2 0 2 0 0 1 1 1 1 0 0 0 2 1 0 1 1 1 1 0 0 1 1 0 1 1 0 2 0 0 0 1 0 1 0 2 0 1 1 0 1 1 0 1 2 0 1 2 2 0 2 0 2 2 2 1 1 0 0 0 0 1 0 0 1 0 1 2 1 0 0 0 0 0 1 1 0 0 2 0 1 1 0 1 0 0 2 2 2 0 1 1 1 0 1 1 1 1 1 0 2 0 0 0 0 0 0 0 0 0 0 0 0 0 0 0 1 0 0 0 0 0 0 1 0 0 0 1 0 2 0 0 1 1 0 1 0 0 0 0 0 0 2 1 0 2 0 0 0 1 1 0 0 1 1 1 2 1 2 2 1 0 1 2 1 1 2 1 0 0 0 0 2 0 0 1 2 0 2 0 2 1 0 0 2 0 0 0 0 2 0 0 0 0 1 2 0 0 1 1 0 0 0 0 0 0 1 0 0 2 0 0 0 1 1 1 0 1 0 0 0 0 0 0 1 0 0 0 1 1 1 1 0 1 0 0 0 0 1 0 1 0 1 0 0 1 0 0 0 2 2 0 0 0 2 2 0 2 2 1 0 1 1 0 0 0 2 1 0 2 0 2 0 1 0 0 0 0 0 0 1 1 1 1 0 2 2 0 0 0 2 2 0 1 2 2 1 0 1 0 1 1 0 2 2 0 0 0 0 0 2 0 0 0 2 1 1 0 2 1 1 2 1 1 2 2 1 0 1 1 0 1 1 1 2 2 1 1 1 1 2 0 2 2 0 0 0 1 1 0 1 0 1 0 1 1 0 0 0 0 0 1 0 1 1 0 2 0 0 0 1 1 0 1 1 2 1 0 0 1 1 1 1 1 0 2 0 2 0 0 0 0 0 0 0 1 0 0 0 0 0 0 0 0 0 1 1 1 1 0 0 0 2 0 0 1 2 2 0 0 1 1 0 0 1 1 1 1 0 1 1 1 1 0 0 0 0 2 0 2 1 1 1 2 2 0 0 0 0 2 0 1 0 1 0 0 0 1 0 1 0 1 1 0 1 2 1 0 2 0 1 0 1 1 2 1 2 1 2 1 1 0 0 2 0 0 0 1 0 2 0 0 1 2 2 1 0 2 1 0 0 2 0 1 0 1 1 0 1 0 1 1 0 0 2 2 2 1 1 0 2 0 0 0 0 1 2 0 1 0 1 0 1 0 0 1 0 0 1 1 1 0 0 1 1 0 0 0 1 1 2 1 2 0 1 0 1 0 0 0 0 0 0 0 1 2 0 0 0 1 0 0 1 1 0 1 0 1 1 2 0 2 2 0 0 2 0 1 0 0 0 0 0 0 0 2 0 0 0 0 0 0 0 2 0 0 0 0 2 1 2 0 1 0 0 1 1 0 1 0 1 0 0 2 2 1 1 1 0 0 2 0 0 0 1 1 1 1 1 0 1 0 1 0 0 1 1 0 2 0 2 1 1 0 2 1 1 2 1 0 0 2 0 0 0 0 0 0 1 2 1 1 0 1 0 2 2 2 0 2 0 0 0 0 0 0 0 0 0 2 2 2 0 0 1 2 1 1 1 0 2 2 2 2 0 0 0 0 1 2 0 2 0 0 0 0 0 0 1 0 0 0 0 0 0 0 0 1 0 0 1 1 0 0 2 0 1 0 1 1 2 1 1 1 1 0 0 0 0 1 1 1 0 0 2 0 2 1 0 2 0 2 0 2 2 1 1 0 1 1 0 2 0 1 0 0 2 1 0 0 0 2 2 1 0 0 0 2 2 1 0 0 0 0 0 2 2 0 0 1 1 2 0 2 1 0 0 0 0 0 2 0 1 1 0 0 0 0 0 0 0 0 2 0 0 2 0 0 0 0 0 0 0 0 0 0 0 0 1 0 1 0 0 0 1 0 1 0 0 2 0 0 0 2 1 0 0 1 0 1 2 1 1 1 0 0 2 0 2 1 0 0 0 1 0 0 2 1 1 1 1 1 1 0 0 0 1 1 0 0 1 0 0 0 0 0 0 1 0 0 1 0 2 0 0 1 1 0 1 0 1 0 0 0 2 1 1 0 1 0 0 1 2 0 2 0 0 0 1 1 0 1 1 0 0 0 1 0 0 0 0 0 0 0 0 0 0 1 1 0 2 0 0 0 0 1 0 2 2 2 0 2 2 0 0 0 0 0 0 1 1 0 1 0
139 0 1 0 0 0 0 1 1 1 0 0 0 1 0 1 0 1 0 2 0 0 0 1 1 0 0 1 2 0 2 1 0 2 0 1 1 2 0 0 1 0 0 0 0 2 1 0 2 0 0 0 0 0 2 2 0 0 1 0 0 0 0 1 0 1 1 0 0 0 0 1 2 0 0 2 2 1 1 0 0 2 1 1 2 0 0 0 2 2 0 1 1 0 0 1 0 1 0 1 1 0 1 1 1 1 2 2 0 2 1 2 0 2 2 0 0 0 0 2 2 0 1 1 1 1 1 2 2 1 1 1 0 0 0 0 0 0 0 0 0 0 0 0 1 0 1 0 1 1 1 1 1 0 0 0 0 1 0 1 1 0 0 2 1 2 0 0 1 1 1 1 0 2 0 0 1 0 0 2 2 2 0 0 0 0 2 0 0 2 0 2 2 1 2 1 1 1 0 0 0 0 0 0 2 0 2 0 1 0 1 0 2 0 0 0 0 1 1 1 1 0 1 2 0 0 2 2 0 2 0 0 0 0 1 0 0 2 0 2 0 0 2 0 0 2 0 0 0 0 0 0 0 0 0 0 0 0 0 0 0 0 0 0 1 1 0 1 1 0 0 1 2 2 0 0 1 2 2 1 1 0 1 0 2 0 2 1 1 2 0 2 0 0 2 0 1 1 0 0 0 0 0 0 0 1 0 0 0 0 0 0 0 1 1 0 1 0 0 0 1 1 1 1 1 0 0 1 0 0 0 1 0 1 0 0 0 2 0 1 1 2 2 1 0 2 0 0 2 1 1 0 1 2 1 0 1 2 0 1 1 1 1 0 1 0 0 1 1 1 1 1 1 1 1 0 2 1 0 0 1 1 1 0 0 1 1 0 0 0 0 1 1 0 2 1 1 0 1 1 0 1 1 2 2 1 1 0 0 0 0 0 0 0 1 1 1 1 0 0 1 0 0 1 1 1 0 0 1 1 1 0 1 1 1 2 0 1 0 0 0 2 0 2 2 2 1 1 1 2 0 0 1 2 2 1 1 2 2 0 0 0 0 0 0 0 2 2 2 0 0 0 2 2 2 0 2 2 0 1 1 1 0 1 0 2 0 1 0 2 0 1 1 2 0 0 2 0 1 1 1 1 1 1 1 1 1 0 0 0 0 0 1 0 1 0 0 2 0 1 1 1 2 2 0 2 0 0 1 2 0 0 1 0 0 0 1 0 2 2 0 0 1 0 2 1 0 0 2 0 0 0 0 2 2 0 0 1 0 0 0 0 0 2 0 0 2 1 1 0 0 1 0 0 1 1 2 2 2 2 2 1 2 0 0 0 1 0 1 1 0 0 0 0 2 0 0 0 0 0 0 1 0 0 0 2 0 0 1 0 1 0 0 1 0 0 0 0 0 0 0 0 0 0 0 0 1 2 0 0 1 1 0 0 0 1 2 1 2 0 1 1 0 0 1 0 1 0 0 0 1 2 0 2 1 1 0 0 0 1 1 0 1 1 0 0 0 2 0 2 0 0 1 1 0 0 2 0 1 1 1 1 2 1 1 1 0 1 0 0 0 1 0 1 1 1 2 2 1 0 0 2 0 1 2 1 2 2 0 0 0 0 0 0 0 0 0 0 0 0 0 0 1 2 0 1 1 0 0 0 0 0 0 0 0 1 0 1 0 1 0 0 0 0 0 0 0 0 0 0 0 0 1 0 0 1 0 0 2 1 1 1 2 0 0 0 1 2 2 2 0 0 1 0 0 0 0 0 2 0 1 0 2 0 2 1 0 2 0 1 1 2 2 2 2 0 1 1 0 1 0 0 0 0 1 1 0 0 2 2 2 0 2 2 2 1 0 1 1 0 0 0 0 2 2 0 1 2 0 2 0 2 1 1 1 0 0 0 2 0 2 0 0 0 0 0 0 0 0 0 2 0 2 0 1 0 2 0 0 0 0 0 0 0 0 1 1 0 0 2 0 0 0 0 1 0 0 1 0 0 2 0 0 0 0 0 0 0 1 1 1 1 0 0 2 0 2 1 0 0 0 2 0 0 1 1 1 2 0 0 0 1 0 0 0 0 2 2 2 0 2 0 0 0 0 2 1 0 1 0 2 2 1 1 2 0 2 1 1 0 0 0 1 0 0 0 0 0 0 0 1 0 2 0 0 0 0 1 0 0 1 0 0 0 0 0 1 1 0 0 2 0 0 0 0 1 1 0 0 0 0 2 0 0 0 0 0 1 0 2 2 0 1 0 0 0 0 0 0 0 1 1
140 0 1 0 0 0 1 2 2 1 1 0 0 1 0 1 0 1 1 2 1 1 0 0 2 0 1 1 2 2 2 1 1 1 1 2 2 2 0 0 0 0 0 0 2 0 0 0 1 1 0 0 0 0 2 2 0 0 1 1 1 1 0 1 0 1 1 0 0 0 0 1 2 0 2 2 2 1 2 0 0 2 2 0 0 0 0 2 2 2 2 1 2 1 1 2 1 0 0 0 0 0 1 1 1 1 2 1 1 1 0 1 0 1 1 0 0 0 1 1 1 0 1 1 0 0 0 1 2 1 0 0 0 0 0 0 1 0 0 0 1 0 1 0 0 0 0 0 0 0 0 0 0 1 0 2 0 0 0 0 1 0 0 2 1 1 1 0 1 1 1 0 1 1 0 0 2 1 0 0 0 0 0 1 0 0 2 0 0 2 0 2 2 1 1 2 0 0 0 0 0 1 1 1 1 0 2 0 0 0 0 1 1 0 0 0 0 0 0 0 2 2 1 2 0 0 2 1 1 0 0 0 0 0 2 0 0 2 0 1 0 1 1 0 1 1 1 1 1 0 0 0 1 0 1 1 1 0 0 0 0 0 0 0 1 1 0 0 1 1 0 0 1 2 0 0 0 2 2 1 1 1 1 2 0 2 2 0 1 2 0 1 0 0 2 0 1 0 0 0 0 0 2 2 2 0 1 0 0 2 0 1 0 2 2 0 0 0 0 0 1 1 1 1 1 0 0 2 1 1 0 0 1 1 0 0 0 2 0 0 0 0 1 1 0 0 2 0 0 0 0 0 1 1 1 1 0 1 0 1 1 1 1 1 1 0 1 2 2 0 2 2 1 0 0 0 2 1 0 0 0 0 1 0 1 1 1 0 0 0 0 1 1 0 2 1 0 1 0 0 0 0 0 2 2 0 1 2 0 0 0 0 1 0 1 2 0 0 0 0 0 1 1 1 0 1 2 2 0 0 2 1 0 2 0 2 0 0 0 0 1 1 0 1 1 2 1 1 0 0 0 1 1 2 2 2 0 2 2 2 1 0 1 1 0 1 1 1 1 1 2 1 1 1 1 1 1 2 0 1 1 1 0 0 0 1 0 1 1 1 1 2 0 1 1 0 2 1 2 1 1 1 2 1 1 0 1 2 2 0 0 0 1 0 1 0 0 2 0 1 1 0 2 0 0 2 0 0 1 2 0 1 0 1 0 0 1 0 2 2 0 0 1 0 1 1 0 1 1 0 1 0 0 2 2 0 0 1 0 1 0 0 1 1 1 0 0 2 1 1 1 2 1 0 0 0 1 2 2 2 2 0 2 0 2 0 2 0 1 0 0 0 0 2 0 0 0 1 0 0 1 1 0 1 1 2 1 1 0 1 0 0 0 1 0 0 0 0 0 0 0 0 0 0 0 1 1 2 0 0 0 2 0 0 0 0 2 0 2 0 2 0 0 1 2 0 2 0 1 0 1 2 1 1 1 1 0 1 1 0 0 0 1 1 1 1 1 2 1 1 0 1 1 0 0 0 2 0 1 1 0 2 2 0 0 2 1 0 0 2 0 0 0 0 0 0 0 2 1 1 0 1 0 0 0 2 0 2 0 0 1 0 0 0 0 1 0 1 1 1 0 0 1 2 1 1 2 0 1 1 1 1 0 0 0 1 0 0 0 0 0 1 0 0 1 1 1 0 0 0 0 0 0 0 0 2 0 0 1 0 0 0 2 0 1 0 1 2 1 1 0 0 0 1 2 2 1 0 2 0 2 0 1 1 2 0 0 1 1 2 0 1 2 2 1 1 0 1 0 0 1 0 0 0 0 0 2 0 0 2 2 2 0 0 1 1 1 1 2 1 1 1 0 2 2 0 0 2 1 2 1 1 2 0 0 1 0 0 0 0 0 0 1 0 1 0 0 0 0 0 2 0 1 1 1 0 1 0 0 0 1 0 0 0 0 1 2 0 1 0 0 0 1 0 1 1 0 0 1 0 1 0 0 0 0 0 0 0 2 0 0 0 0 0 2 0 2 1 0 0 0 1 0 1 2 2 0 2 0 0 0 1 0 0 1 1 0 1 1 1 0 0 0 2 1 0 1 0 0 0 2 2 0 1 1 0 1 1 1 0 0 0 2 0 0 0 0 0 0 0 1 0 1 0 1 0 1 2 1 0 0 0 0 0 0 0 0 0 0 0 1 0 1 0 0 0 1 1 2 0 1 1 0 1 0 1 1 1 0 1 1 0 0 0 0 0 0 1 1 0 2 1
141 0 1 0 0 1 1 2 1 2 0 0 0 0 0 0 0 2 2 2 1 1 0 0 2 0 0 2 2 1 2 0 1 1 1 0 2 1 0 0 0 0 0 1 2 1 1 0 2 1 0 0 1 1 0 2 0 2 0 1 0 1 0 1 1 0 1 0 0 0 0 0 2 0 1 2 2 1 2 0 2 2 2 1 1 0 0 0 1 2 0 0 2 0 1 1 0 1 0 1 1 0 1 1 1 1 2 2 0 2 0 1 1 2 2 1 0 1 2 1 1 1 1 1 0 1 1 0 1 0 0 0 0 0 0 0 0 0 0 0 1 0 1 0 1 0 0 0 0 0 1 1 0 1 1 0 0 0 0 0 0 1 0 1 2 2 2 1 0 1 1 0 0 2 1 0 2 0 0 0 0 1 1 1 2 1 2 1 0 0 1 2 1 1 0 1 2 0 0 0 1 1 0 1 2 0 1 0 0 1 0 2 1 0 0 1 0 0 1 1 1 1 1 2 0 0 1 1 0 1 1 1 0 0 2 0 0 0 1 0 1 0 2 2 0 2 0 1 1 0 0 0 2 0 0 0 1 0 0 0 0 0 0 1 1 0 1 0 1 1 0 0 1 2 0 0 0 1 1 0 0 0 2 2 0 1 2 1 1 2 0 1 1 0 2 1 0 1 0 0 0 0 2 2 2 0 1 1 1 1 1 1 0 1 1 0 0 0 0 0 1 1 1 0 2 0 1 1 0 0 0 0 1 1 1 1 1 2 0 1 1 1 2 0 0 0 2 0 0 1 0 1 2 2 1 0 1 1 0 1 1 1 1 1 0 0 1 1 1 1 1 1 1 1 1 0 2 1 1 0 1 1 1 1 0 1 1 0 0 0 0 1 2 0 2 1 1 0 1 0 0 1 0 1 1 1 2 2 0 0 1 0 0 1 0 1 1 0 0 0 0 0 1 1 0 2 0 0 0 0 0 0 0 2 0 1 1 1 0 0 2 0 0 0 1 2 1 0 0 0 0 1 2 2 2 2 0 2 1 2 2 0 1 1 0 0 1 2 2 1 1 1 2 0 1 1 1 2 0 1 1 1 0 0 0 0 0 0 2 1 0 2 0 1 1 1 1 0 1 1 1 1 0 0 0 2 2 1 0 0 0 0 0 0 1 1 0 2 0 1 1 1 1 1 0 1 0 0 1 1 0 0 0 1 1 1 2 0 2 2 0 0 1 2 2 0 0 1 1 0 1 0 0 1 1 1 1 1 0 1 0 0 0 0 0 0 0 0 0 0 0 0 0 0 0 0 0 2 2 2 2 0 1 0 0 1 2 0 1 0 1 1 0 2 0 1 0 0 0 0 1 1 0 2 2 2 0 0 1 0 0 0 1 1 1 0 0 0 0 0 0 0 0 1 0 0 2 1 0 0 0 2 1 0 0 1 2 1 2 0 2 1 0 2 2 0 1 0 1 0 1 2 1 1 1 2 0 1 2 0 0 0 2 2 0 1 1 1 1 0 0 2 1 0 1 0 2 1 1 1 0 1 2 1 0 1 2 1 1 1 0 1 0 0 0 0 0 2 1 2 0 1 0 1 1 2 0 2 0 0 1 0 1 0 0 1 1 0 0 0 0 0 0 2 0 1 2 0 2 1 1 1 0 0 0 0 2 0 0 0 0 0 1 1 0 0 1 1 0 0 0 0 0 0 0 2 0 0 1 1 0 0 2 1 1 0 0 2 0 2 0 0 0 0 0 1 0 0 1 1 0 2 1 1 2 1 0 2 0 1 1 2 2 1 1 0 0 0 0 1 0 0 0 0 0 1 1 0 0 2 2 0 2 2 2 2 0 1 2 2 1 2 0 2 2 0 1 1 1 2 1 1 1 0 0 0 0 0 0 0 0 0 2 2 2 2 2 1 1 1 1 0 1 2 0 0 1 0 0 0 0 0 0 0 0 0 2 0 1 1 1 0 0 0 1 0 0 1 1 2 2 0 0 0 0 1 0 0 0 2 2 0 0 0 2 0 2 1 0 0 0 2 0 0 2 2 0 2 1 1 1 0 0 0 1 1 1 2 2 1 0 1 0 1 0 1 1 0 0 1 2 2 1 2 1 0 0 0 0 0 1 2 2 1 1 1 0 0 0 0 2 1 1 0 1 0 1 1 1 0 1 0 0 1 0 0 1 0 1 0 1 0 0 0 0 0 2 0 1 0 0 1 0 2 0 1 0 0 0 1 0 0 0 0 0 0 0 0 0 0 1 0
142 0 0 0 0 0 1 2 1 2 0 0 0 1 0 1 0 0 0 2 0 0 0 0 2 0 0 1 1 1 2 1 1 1 0 1 1 1 1 0 0 0 0 0 1 0 0 0 2 0 0 0 0 0 2 2 0 0 0 1 1 1 0 2 0 1 1 0 0 0 0 0 2 1 1 2 2 0 2 0 0 0 2 1 1 0 0 0 2 2 0 0 0 0 0 1 0 2 0 2 2 0 1 1 0 0 2 1 0 2 0 1 0 2 2 0 0 0 1 2 2 0 2 0 2 0 2 2 2 0 1 1 0 0 0 0 0 2 1 1 1 0 0 0 1 0 0 0 0 0 0 0 0 0 0 0 1 1 0 0 0 0 0 1 1 1 1 1 0 1 1 1 1 1 1 0 1 0 0 0 0 0 0 0 1 0 1 0 0 1 0 1 1 0 1 2 0 1 0 0 0 1 1 2 2 0 2 0 2 0 0 1 0 0 0 0 0 0 0 0 0 0 0 2 0 0 0 2 0 2 0 0 0 0 2 0 0 1 0 2 0 0 1 0 0 0 1 1 1 0 0 1 2 0 0 0 0 2 2 2 0 2 0 0 0 0 1 1 2 1 0 2 0 2 0 0 0 2 2 0 0 0 0 1 0 1 1 1 1 1 1 1 0 1 0 1 0 0 0 0 0 0 1 1 1 1 0 0 0 1 0 1 0 2 2 1 0 0 0 0 2 0 2 1 1 0 0 2 0 0 0 1 1 1 0 0 0 0 2 0 0 0 1 2 1 1 1 1 1 2 1 0 1 1 1 1 0 2 0 1 1 1 1 1 0 1 1 1 1 1 1 1 2 2 0 0 2 1 1 0 1 0 1 0 1 1 1 1 1 0 1 1 1 0 1 0 0 0 1 1 0 0 0 2 2 0 0 1 0 0 0 0 0 0 1 1 1 0 0 0 0 1 0 2 1 1 1 0 2 1 1 1 0 1 0 1 0 1 0 0 0 2 0 1 1 1 1 0 1 1 0 1 0 0 0 0 0 1 1 1 1 0 0 0 0 2 0 1 1 0 0 0 2 1 1 0 0 2 0 1 0 2 0 1 1 1 1 0 0 0 2 0 1 1 1 1 1 0 1 0 0 0 1 1 1 1 1 1 0 0 0 0 1 1 1 2 1 2 0 1 1 1 2 2 0 2 0 0 1 2 0 1 0 1 1 0 2 0 2 2 0 0 2 1 2 2 0 2 0 0 0 0 0 2 2 0 0 1 0 0 1 0 1 2 0 0 1 0 0 0 0 0 0 0 0 0 0 2 2 2 2 0 1 0 1 0 0 0 0 0 0 0 0 2 0 0 0 0 0 0 0 1 0 2 2 2 0 1 0 2 2 0 0 2 0 2 1 0 0 0 0 0 0 2 1 0 1 1 0 0 0 1 0 0 0 0 2 0 2 0 1 1 0 0 1 0 1 0 1 0 0 1 0 2 1 2 0 1 1 0 0 0 2 0 1 0 2 1 0 2 0 0 1 0 0 0 2 0 1 1 0 0 2 1 1 1 1 1 0 1 0 0 1 0 0 0 2 2 1 2 0 1 0 0 1 1 1 1 0 0 0 0 0 0 0 0 0 0 0 1 0 1 0 2 0 0 1 0 0 0 0 1 0 0 0 0 0 0 1 1 0 1 0 0 0 0 0 1 1 1 1 1 0 0 0 2 1 0 2 2 0 0 1 0 0 0 1 1 1 2 0 0 0 0 0 1 0 0 1 1 0 1 1 0 1 2 0 2 2 2 0 0 2 1 0 1 0 1 0 1 0 0 0 0 0 1 2 0 0 2 2 1 2 2 2 2 0 2 2 1 0 2 0 2 1 0 0 2 0 2 1 2 1 0 0 0 0 0 0 0 0 0 1 1 1 1 1 1 1 1 1 0 0 2 0 0 0 1 2 2 0 0 0 0 0 2 0 0 2 0 2 0 2 1 2 1 0 0 2 2 2 0 0 0 0 0 0 0 0 0 0 0 0 0 2 0 2 2 0 0 0 1 0 0 1 1 1 2 1 1 1 2 0 1 1 1 2 0 2 0 0 0 0 0 0 0 2 2 0 2 1 1 1 1 2 0 2 1 1 0 0 1 2 1 1 0 0 0 0 0 2 0 2 0 1 0 1 0 0 0 0 0 0 0 0 0 0 0 0 0 2 0 1 0 0 0 1 0 1 0 0 1 0 0 0 0 0 0 0 0 0 0 1 0 0 1 0 1 1 0 1 0
143 0 0 0 0 1 2 2 1 1 0 0 0 1 0 1 0 2 2 1 0 0 0 1 1 0 0 1 1 1 2 0 2 2 0 2 0 1 0 0 0 0 0 1 2 1 0 0 0 2 2 0 1 0 1 0 2 0 1 0 1 0 0 2 0 2 0 0 0 0 0 0 2 1 2 2 2 0 2 0 1 1 1 1 2 0 0 1 1 1 0 1 1 0 0 1 0 1 0 0 0 0 0 0 1 1 2 1 1 1 0 2 0 1 1 0 0 0 2 0 2 2 1 1 1 1 1 1 1 1 0 0 0 0 0 0 0 0 0 0 0 0 0 1 1 0 0 0 1 1 0 0 0 0 0 0 0 2 1 0 1 1 0 2 1 2 2 1 0 2 0 0 1 1 0 0 2 1 0 1 1 1 0 0 0 0 0 0 0 1 0 1 2 2 2 0 0 0 0 0 0 1 1 2 2 0 2 0 2 0 0 1 0 0 0 0 0 0 1 1 1 0 2 2 0 0 2 1 0 1 0 0 0 0 2 0 1 2 0 2 0 0 2 1 0 2 0 0 0 0 0 1 0 0 0 0 0 0 0 0 0 0 0 1 0 0 0 1 2 1 1 0 0 2 0 0 0 2 2 2 2 0 2 2 0 2 2 0 0 1 1 1 0 0 2 0 1 0 0 0 0 0 0 0 0 1 0 0 0 2 0 1 0 1 1 0 1 0 2 2 0 1 1 1 1 0 0 0 1 0 0 0 2 2 1 1 1 1 1 1 1 1 2 0 0 0 2 2 2 2 2 0 2 2 0 0 1 1 0 2 2 2 2 0 2 1 1 1 2 0 2 2 1 1 2 0 2 2 1 0 0 0 0 0 1 0 0 0 0 1 0 0 0 0 2 1 1 1 0 0 0 0 1 2 1 0 0 1 0 0 1 0 0 2 0 2 0 0 0 0 0 0 1 2 2 2 2 1 0 0 1 1 1 1 1 0 1 0 0 0 2 0 0 0 0 1 2 0 0 1 0 1 1 1 1 1 0 1 1 1 1 0 1 1 0 1 1 1 1 0 0 0 2 0 1 0 1 2 0 2 0 1 0 1 0 2 0 0 0 2 0 2 0 1 0 1 1 0 0 0 1 1 2 1 2 1 2 1 1 0 1 0 0 0 0 2 0 1 0 1 1 1 1 0 0 1 1 0 0 1 0 1 0 0 0 0 1 0 1 1 1 1 1 1 2 2 0 1 1 0 1 0 0 1 1 1 1 0 0 0 0 0 1 1 0 0 0 2 1 1 0 1 0 0 0 0 0 0 0 0 1 0 1 0 0 0 1 0 2 2 0 0 1 0 2 0 1 1 0 0 1 1 0 2 2 2 0 2 0 2 1 0 0 0 0 0 0 0 0 1 0 1 0 0 0 0 1 1 0 0 0 1 0 0 0 0 2 0 2 0 2 0 0 1 2 0 1 0 1 0 1 1 1 1 0 2 0 1 1 0 0 0 1 1 0 1 2 0 0 1 1 0 0 0 1 0 2 0 1 1 0 0 2 0 0 2 1 1 0 0 0 1 1 0 1 0 1 2 2 2 0 2 0 1 1 2 0 1 0 0 0 0 0 2 0 1 0 0 0 0 0 0 0 2 0 1 1 0 1 1 1 1 0 1 0 1 1 0 1 1 0 1 0 0 0 0 2 0 0 0 0 0 0 0 0 2 0 0 2 1 0 0 2 0 0 1 2 1 2 1 1 1 0 1 0 0 0 0 0 1 0 0 1 0 1 1 0 2 0 2 0 2 2 2 2 0 1 1 1 1 0 0 0 0 2 1 0 1 0 1 1 1 1 0 1 0 0 1 2 1 1 1 0 2 2 0 0 2 1 2 1 1 2 0 0 1 1 0 1 0 1 1 1 0 1 0 1 0 0 0 2 0 2 1 1 0 1 0 0 0 0 0 0 0 0 0 0 1 1 1 0 0 2 1 2 2 0 2 0 0 0 2 0 0 0 1 0 0 0 1 1 1 1 0 2 0 2 1 0 0 0 1 0 0 2 0 1 0 0 0 0 0 0 0 0 0 2 0 1 0 0 0 1 1 1 1 2 1 1 1 2 2 0 2 0 0 0 1 1 0 0 1 2 2 2 1 0 1 0 1 2 1 1 0 1 0 1 1 0 1 1 0 0 0 0 0 2 0 0 0 1 0 0 0 0 1 1 1 1 0 1 2 0 1 0 0 0 1 1 1 1 0 1 0 0 0 1 0 0 0 1 0
144 0 0 0 0 0 2 1 1 1 1 0 0 0 0 0 0 2 0 2 0 0 0 0 2 0 0 2 2 1 2 2 0 1 0 1 1 0 1 0 1 0 1 0 2 0 1 0 0 2 1 0 1 0 1 2 0 0 0 1 0 0 0 2 0 1 1 1 0 0 0 2 2 0 2 2 2 0 2 0 0 2 2 1 1 0 0 0 2 2 0 0 0 0 1 1 1 1 0 1 1 0 0 0 2 1 2 1 1 1 0 1 0 0 0 0 0 0 0 2 2 0 0 2 0 1 0 0 1 0 0 0 1 0 1 0 0 0 0 0 0 0 0 0 1 0 0 0 0 0 1 1 0 1 1 1 0 0 0 0 1 1 0 2 1 2 2 1 0 1 1 1 1 1 0 0 2 1 0 0 0 0 1 1 1 1 1 1 1 0 1 1 1 1 1 2 0 0 0 0 0 1 0 0 2 0 1 0 0 1 0 1 1 0 0 2 2 1 2 0 2 1 1 2 0 0 1 0 0 0 1 1 1 1 0 0 1 2 0 0 0 1 2 0 0 2 0 0 0 0 0 1 1 0 2 2 2 0 0 0 0 0 0 0 1 0 0 0 1 1 0 0 2 2 1 1 0 2 2 2 2 0 2 2 0 1 2 1 1 1 1 1 1 0 1 1 0 1 0 0 1 0 1 1 1 0 0 0 0 1 0 0 0 1 1 0 1 0 1 1 0 1 0 1 2 0 0 2 0 0 0 1 0 1 0 0 0 1 1 0 1 1 2 1 0 0 2 0 0 1 1 0 2 2 2 0 0 0 0 2 2 2 0 0 0 0 0 2 2 0 2 2 0 0 0 0 1 1 0 0 1 0 0 0 1 0 0 0 0 1 0 1 0 0 2 0 0 0 0 0 0 0 1 2 1 0 0 1 0 0 1 0 0 0 2 2 0 1 0 0 0 0 2 1 0 2 1 1 0 0 0 1 0 1 0 1 1 1 0 0 1 1 0 2 1 1 1 0 0 1 0 0 1 2 2 1 1 2 1 1 1 0 1 1 0 0 2 2 2 1 1 1 2 2 1 0 1 2 0 2 1 1 0 0 0 0 0 1 1 0 0 2 0 2 0 0 2 0 0 1 1 1 2 2 1 1 1 1 0 0 0 1 0 0 1 1 1 1 0 1 1 1 2 0 1 2 1 0 2 2 0 0 1 1 1 0 1 0 1 1 1 1 1 1 2 1 0 0 1 1 0 1 0 1 2 0 1 0 0 0 0 0 0 2 0 0 2 1 0 1 0 0 0 0 0 0 1 2 2 2 2 0 2 0 2 0 1 1 0 0 0 0 0 0 1 0 1 1 0 0 1 1 0 1 1 1 1 0 1 0 0 0 0 1 0 1 1 0 0 0 0 0 1 1 1 0 2 2 0 0 2 1 0 0 0 0 2 1 2 0 0 1 0 2 2 0 1 0 1 0 0 1 1 0 1 1 0 0 2 0 0 0 1 0 2 2 0 1 1 0 0 2 2 0 0 0 2 1 1 1 1 0 1 0 0 1 0 0 0 2 0 0 0 0 0 0 1 2 2 2 0 2 0 0 1 2 0 2 0 0 0 0 0 1 0 1 2 0 0 0 0 0 1 2 0 1 1 0 0 0 0 0 1 0 0 2 1 0 0 0 0 1 0 0 0 1 1 1 1 1 1 1 0 0 0 2 0 0 1 0 1 1 2 0 0 1 0 0 0 2 0 0 1 0 0 0 0 0 0 2 0 2 0 1 1 2 1 2 0 2 0 2 1 1 1 0 0 1 0 1 0 0 0 0 2 0 1 0 1 2 2 0 2 2 2 2 0 1 2 2 1 2 0 2 1 0 0 2 1 2 0 2 2 0 0 0 0 0 1 0 1 1 0 0 0 0 0 0 0 0 2 0 1 1 1 0 1 1 0 0 0 0 0 0 0 0 0 1 1 1 0 0 1 0 1 0 0 1 0 0 1 1 0 0 0 1 0 0 1 1 1 1 0 0 2 0 2 2 0 0 0 1 1 0 2 1 0 2 1 1 1 1 0 0 1 1 0 0 1 0 0 0 1 2 0 1 1 2 2 0 0 0 0 1 0 0 0 1 2 2 0 0 1 0 1 0 1 0 0 0 1 0 2 1 1 0 2 2 1 1 1 0 0 0 1 0 2 0 0 0 1 0 0 0 0 0 1 0 0 1 0 1 0 1 0 1 0 0 0 0 0 0 0 1 0 0 0 0 0 0 1 1
145 0 1 0 0 0 2 1 1 1 0 0 1 1 0 0 1 2 2 0 2 2 0 0 2 0 1 1 1 0 1 1 1 2 1 1 2 1 0 1 0 0 0 0 1 0 0 0 2 1 0 0 0 0 2 0 2 0 1 1 0 1 0 1 1 0 2 1 0 0 0 1 2 0 2 2 2 0 2 1 1 2 2 0 0 0 0 0 1 2 0 0 1 1 2 2 2 0 1 0 0 0 1 1 0 0 2 0 1 1 0 1 1 2 2 1 1 0 2 1 1 0 1 1 1 0 0 0 0 0 1 1 1 0 0 0 1 0 0 0 0 0 1 0 0 0 0 0 2 2 1 1 0 0 0 1 0 0 0 1 1 1 0 1 0 1 1 0 0 0 2 1 0 2 0 0 1 0 0 2 2 2 0 0 2 1 1 1 0 0 0 1 1 0 1 2 0 0 0 0 0 1 0 1 2 0 2 0 1 0 1 1 1 0 0 2 1 1 1 0 2 2 1 2 0 0 0 0 0 1 0 0 0 0 2 0 0 2 0 1 0 0 2 0 0 2 0 0 1 1 1 1 0 0 1 1 1 0 0 0 0 0 0 0 0 0 0 0 2 1 1 0 1 2 0 0 0 2 1 0 0 1 2 2 0 1 1 0 0 2 0 0 0 1 1 0 0 0 0 0 0 0 2 2 1 0 1 0 1 2 1 2 0 1 1 0 1 0 1 1 0 0 1 1 1 0 0 1 2 2 1 1 1 1 0 0 0 2 0 1 2 1 1 2 2 1 1 0 0 1 1 0 2 2 1 0 1 1 0 2 2 2 1 0 1 1 1 1 2 0 2 2 1 1 1 0 1 2 1 0 0 1 1 1 1 1 1 0 0 1 0 0 1 1 2 1 0 0 0 0 0 0 0 2 2 0 0 1 0 0 1 0 0 1 0 1 1 0 0 0 0 1 0 2 1 1 1 0 2 1 0 2 0 2 0 0 1 2 0 0 0 1 1 1 1 2 2 0 0 1 0 1 1 1 1 1 0 2 1 2 1 0 0 0 0 2 0 2 2 1 2 2 1 1 1 0 0 1 0 1 0 2 0 1 0 1 0 0 2 0 0 2 2 2 1 1 1 0 2 0 1 1 1 1 1 1 2 0 0 0 0 0 0 0 2 0 1 2 0 1 1 0 2 1 0 1 0 1 0 1 1 1 0 1 1 0 2 0 2 2 0 0 1 1 1 2 0 1 1 0 0 1 1 1 2 0 1 0 0 0 0 0 1 1 1 1 0 2 2 0 1 1 1 0 0 0 1 0 0 0 0 0 2 0 2 1 2 2 0 0 1 1 0 0 0 0 0 1 0 0 1 1 1 2 1 2 1 0 0 1 1 0 0 0 0 0 0 0 0 0 0 0 1 1 1 0 2 1 0 0 0 1 0 0 0 2 2 0 2 0 2 0 0 1 1 0 0 0 0 0 0 2 1 1 1 2 0 0 2 0 0 0 1 1 0 0 2 1 0 0 1 0 0 0 0 2 0 0 1 1 1 1 2 2 2 2 0 0 0 2 0 0 1 0 0 0 1 2 0 2 1 1 0 0 1 1 1 2 0 0 0 0 0 1 0 0 0 2 1 1 0 0 1 2 0 1 1 1 1 1 0 1 1 0 0 1 1 0 2 2 1 2 0 0 0 1 2 0 0 0 0 0 1 0 0 1 0 0 2 1 0 0 2 0 2 0 0 1 1 1 0 0 0 0 0 0 0 1 1 1 0 0 2 0 2 0 0 2 1 2 0 1 2 2 2 0 2 1 0 1 0 0 0 0 0 2 2 1 0 0 0 0 1 1 1 2 0 2 2 2 2 2 0 2 2 0 0 1 1 2 0 2 1 0 0 2 0 0 1 0 1 0 0 0 0 0 0 1 1 0 1 0 1 2 0 0 1 0 0 0 1 0 0 0 0 1 1 0 0 2 0 0 1 0 2 0 0 2 0 0 1 1 0 0 0 1 0 0 2 0 0 0 2 0 1 1 1 1 2 0 1 0 0 1 2 1 1 0 1 1 0 0 0 1 1 1 1 1 1 0 1 0 2 2 0 2 1 1 0 1 2 2 1 2 1 0 0 1 2 0 0 1 1 1 1 1 0 0 0 0 2 0 2 0 0 0 0 1 0 1 1 1 1 1 0 0 0 0 0 0 0 0 0 0 0 2 0 0 1 0 0 1 0 0 0 0 0 0 1 0 0 0 0 1 1 0 0 0 0 0 0 0
146 0 1 0 0 0 2 2 2 1 0 0 0 0 0 0 0 0 0 0 1 1 0 0 2 0 0 2 2 0 2 1 0 0 2 1 2 1 0 1 0 0 0 0 2 0 0 0 1 1 1 0 0 0 1 1 0 1 1 1 0 0 1 1 0 1 0 0 0 0 0 2 2 0 2 2 2 0 2 1 0 1 2 0 0 0 0 0 2 2 0 0 1 0 1 2 1 1 0 1 1 0 0 0 0 1 1 1 1 1 0 2 1 1 2 2 2 0 0 2 2 0 1 1 1 0 1 1 2 0 1 1 0 0 0 0 0 1 0 0 0 0 1 0 2 0 1 0 0 0 0 0 0 0 0 0 0 0 0 1 2 1 0 2 2 1 1 0 1 1 1 1 0 2 0 0 2 0 0 0 0 0 0 0 0 0 1 2 1 2 0 2 2 0 2 0 1 0 0 1 0 1 0 0 2 0 1 0 0 0 0 0 1 0 0 0 1 2 2 0 1 2 1 2 0 0 2 2 1 1 0 0 1 1 1 1 0 2 0 2 0 0 2 0 0 2 1 0 0 0 0 1 2 0 0 0 0 1 0 0 0 0 0 2 1 0 0 1 1 0 1 1 1 2 1 1 0 1 1 0 0 0 2 2 0 1 2 1 1 2 0 2 2 0 2 2 0 1 0 0 0 0 0 0 0 0 0 0 2 2 2 2 0 1 1 0 0 0 2 2 0 0 0 1 1 0 0 0 2 2 0 1 0 0 0 0 0 0 2 1 1 1 2 2 0 1 1 0 2 0 0 0 1 1 1 1 0 2 0 1 1 1 1 1 1 0 0 2 2 0 2 2 2 2 0 1 2 0 0 0 0 0 1 1 0 1 2 1 1 0 0 0 2 0 2 1 1 1 0 0 0 0 1 1 0 0 1 0 0 0 0 0 0 2 0 2 0 0 0 0 1 1 0 1 1 1 0 1 0 1 2 2 0 2 0 0 0 1 0 0 1 1 0 1 1 2 1 0 0 1 0 1 0 2 1 0 1 2 2 2 1 0 0 0 0 2 0 1 2 1 0 0 2 1 2 0 1 2 0 0 2 2 0 1 0 1 0 1 1 1 0 1 2 2 1 0 1 0 0 1 2 1 1 0 1 2 1 0 0 0 0 0 0 0 1 0 0 2 0 2 2 0 2 0 1 1 1 1 0 2 0 1 0 1 1 0 1 0 2 2 0 0 1 0 1 1 0 1 0 1 0 1 0 2 2 0 0 1 0 0 0 0 1 2 0 0 2 0 0 0 0 1 0 0 1 0 1 1 1 1 2 1 1 0 1 1 1 1 0 0 2 1 0 1 0 0 0 0 0 0 0 2 0 1 1 1 1 1 0 1 1 0 1 1 1 1 1 0 0 0 0 0 0 1 0 1 0 0 0 0 1 2 0 0 0 1 2 1 2 0 1 1 0 0 1 0 1 1 1 0 2 2 0 1 1 2 0 0 1 1 1 0 1 1 1 1 2 1 1 0 0 2 1 0 0 1 0 0 2 0 0 0 2 0 0 1 1 1 0 0 0 1 0 1 0 1 2 0 1 1 0 1 0 1 2 1 0 2 0 0 1 0 0 0 1 1 0 2 1 1 0 0 1 2 0 1 1 0 1 1 0 1 0 0 0 0 1 1 0 1 0 0 0 0 0 2 2 1 0 0 0 0 0 0 0 2 1 0 2 1 0 0 2 0 2 0 0 1 1 2 0 0 0 0 0 2 0 0 2 0 1 0 0 1 1 1 1 1 0 1 0 1 2 2 1 1 0 0 0 0 0 0 0 0 0 1 1 0 1 2 2 0 0 0 0 2 1 1 1 1 0 1 0 2 2 0 0 1 0 2 1 2 1 1 1 1 0 1 1 0 1 0 0 0 0 0 0 1 0 0 2 0 1 1 0 0 1 0 0 0 0 0 0 0 0 1 1 1 1 2 0 0 0 0 2 0 1 1 0 0 1 1 0 0 0 0 0 0 0 1 1 1 1 0 2 0 2 2 0 0 0 1 1 0 1 2 0 0 0 0 0 1 0 1 1 1 2 1 2 0 1 0 0 1 0 2 2 1 0 1 2 2 0 2 0 0 0 2 2 0 0 0 2 2 2 0 1 0 0 1 2 1 1 0 1 0 1 0 0 0 1 0 0 0 0 0 0 0 1 1 0 0 0 1 1 0 2 0 2 1 1 0 0 0 0 1 1 1 0 2 1 0 0 0 0 0 0 0 0 0 2 0
147 0 1 0 0 1 2 2 2 2 0 0 0 0 0 0 0 2 2 2 0 0 1 0 2 0 0 2 2 0 2 0 0 0 1 2 2 1 0 1 0 0 0 1 1 0 0 0 2 0 0 0 0 0 2 2 0 1 1 1 1 1 0 1 1 1 1 0 0 0 1 1 2 0 1 2 2 0 2 1 1 2 1 0 1 0 0 1 2 2 2 1 1 0 1 1 1 0 0 0 0 0 0 0 2 2 0 1 1 1 0 2 0 1 1 0 0 0 1 1 1 0 1 1 0 1 1 0 1 0 1 1 0 0 0 0 0 0 0 0 0 0 0 0 1 0 0 0 0 0 0 1 0 2 1 0 0 1 0 1 2 0 0 2 0 0 0 1 2 2 0 0 1 1 0 0 2 1 1 0 0 1 0 0 1 0 1 1 0 0 0 1 0 0 0 0 1 0 0 0 0 0 0 2 2 0 2 0 0 0 1 1 0 0 0 2 2 1 2 0 2 2 0 1 0 1 0 2 0 2 0 0 0 0 2 2 0 1 0 1 0 0 2 0 0 2 1 0 0 1 1 1 0 0 0 0 0 1 0 0 0 0 0 1 1 0 0 0 2 0 0 1 1 2 0 0 1 2 2 0 0 1 0 2 0 0 0 0 0 2 0 1 1 0 2 1 1 0 0 1 0 1 1 1 1 1 1 0 0 1 0 1 0 1 1 0 2 1 0 0 0 1 0 1 1 0 0 1 0 0 0 1 0 0 0 0 0 0 2 1 1 1 2 1 0 0 1 0 0 1 0 1 2 2 2 0 0 1 0 1 0 0 2 1 1 0 0 2 2 0 2 2 1 1 1 1 2 1 0 0 1 2 2 0 0 0 0 0 0 1 1 0 0 0 2 0 0 1 0 0 0 0 0 1 1 0 1 0 0 0 0 0 0 0 1 1 1 1 0 0 0 1 0 1 0 1 0 0 1 1 1 1 0 2 0 1 0 1 0 0 1 1 0 0 1 1 1 0 0 1 1 1 1 1 1 1 0 1 1 0 0 0 0 0 0 2 0 2 2 1 1 1 2 1 0 1 0 0 0 0 0 2 0 1 0 1 0 2 0 0 0 2 0 1 0 1 1 1 1 0 1 0 1 1 1 1 2 1 0 0 0 0 0 1 0 2 1 2 0 1 2 1 2 0 1 2 2 1 0 0 1 0 0 0 0 0 2 0 1 1 1 1 1 1 1 1 0 0 2 0 0 0 0 2 0 2 0 0 0 0 0 0 0 0 0 0 0 1 0 1 0 1 0 0 1 1 2 0 1 1 2 0 1 0 0 0 1 0 0 0 0 0 1 0 0 0 1 2 0 0 2 1 0 2 2 2 1 2 0 2 1 0 0 0 0 0 0 0 1 0 0 0 0 2 0 0 0 2 0 0 0 0 0 0 0 0 2 0 1 1 0 0 0 0 0 0 0 0 0 0 0 2 1 0 2 2 0 1 1 1 1 0 0 2 0 1 1 1 0 1 1 0 0 0 1 1 1 1 1 1 1 0 2 2 1 1 1 0 1 1 0 1 0 0 0 0 1 2 2 2 0 1 0 1 1 2 1 2 0 0 0 0 0 0 1 1 0 0 0 0 0 0 1 2 0 1 1 1 1 1 0 1 0 0 0 1 0 2 0 2 0 1 1 1 0 0 1 0 0 0 0 0 0 0 0 0 1 0 1 0 0 0 2 1 0 1 1 1 1 2 0 1 0 2 1 0 1 1 0 1 0 0 1 0 1 0 0 1 0 2 0 2 2 2 2 0 0 1 0 1 0 0 0 0 2 1 0 0 1 2 2 0 0 0 0 2 0 2 2 1 0 1 0 2 2 0 1 1 1 1 1 0 2 0 0 0 0 1 2 0 2 1 1 0 1 0 1 0 0 0 2 0 2 1 0 1 2 0 1 2 0 0 0 0 0 1 1 0 2 1 1 0 1 1 2 1 0 2 2 1 2 0 0 0 0 1 0 0 0 2 2 1 0 1 1 0 0 2 0 1 0 1 2 0 2 1 0 1 2 2 2 0 0 0 1 1 1 1 2 0 0 0 0 1 2 2 2 1 1 0 2 2 0 1 0 0 0 0 1 1 0 2 2 0 1 1 0 1 1 0 2 0 2 0 1 0 0 1 0 1 0 0 0 1 1 1 1 0 0 1 0 0 0 0 0 0 1 0 1 0 0 1 0 0 0 1 1 1 0 1 1 0 0 1 0 0 0 0 0 0 1 1
148 0 1 0 0 0 1 2 1 1 0 0 1 1 0 0 1 0 0 2 1 1 0 1 1 0 0 2 2 1 2 1 0 1 0 2 0 2 0 0 2 0 1 0 1 0 0 0 1 1 0 0 0 0 2 0 2 0 0 2 0 2 1 0 0 0 0 0 0 0 1 0 2 1 1 2 2 0 2 1 0 1 2 1 1 0 0 0 0 2 0 0 0 0 1 1 1 0 0 1 0 1 0 0 1 0 1 2 0 2 1 1 1 1 2 2 2 0 1 1 2 1 2 0 2 0 1 0 1 0 1 1 0 0 0 0 0 1 0 0 2 0 0 0 1 0 0 0 0 0 1 1 1 0 0 0 0 1 0 0 2 0 0 2 1 2 1 1 0 1 1 0 1 1 0 1 1 0 0 1 1 2 0 0 1 0 1 0 0 2 0 2 2 1 1 1 2 0 0 0 0 1 0 2 2 0 2 0 1 0 0 0 0 2 0 1 1 0 1 1 2 1 0 2 1 0 0 0 0 0 1 1 0 0 1 0 0 2 0 2 0 0 2 0 1 2 1 1 0 0 0 1 1 0 0 0 0 1 1 1 0 1 0 1 1 0 0 1 1 0 1 1 1 2 0 0 0 2 2 2 2 0 1 2 0 0 0 2 1 2 0 0 0 0 0 0 0 0 1 0 1 1 1 1 1 0 0 0 0 1 0 1 0 2 2 1 0 1 1 1 1 0 1 0 2 0 0 1 2 2 0 1 1 0 0 0 0 2 0 1 2 1 2 1 0 1 1 0 1 2 0 0 2 2 0 0 2 1 0 0 1 1 1 0 1 0 0 1 1 1 1 1 2 2 0 0 1 1 1 0 0 0 1 1 0 1 1 0 0 0 0 1 0 1 2 2 2 1 0 0 0 0 0 1 1 0 1 0 0 0 0 0 0 1 1 2 0 0 0 0 0 0 0 2 0 1 1 0 2 1 0 2 0 2 0 1 1 2 0 1 2 0 1 1 0 2 2 0 0 0 0 1 2 2 0 0 0 2 2 2 1 0 0 0 0 1 1 1 2 0 0 0 2 0 0 0 0 1 0 0 1 1 0 1 1 0 1 1 0 1 1 0 0 0 0 0 2 2 2 0 0 0 2 1 2 1 2 2 1 0 0 0 0 1 0 2 0 2 0 2 2 0 2 1 0 2 1 1 0 1 1 0 0 0 0 0 1 0 2 2 1 1 2 1 2 2 0 1 1 0 0 0 0 2 1 1 0 0 0 0 0 0 1 2 0 0 1 2 2 0 2 0 1 0 0 0 1 0 0 0 0 0 2 0 1 1 2 0 1 0 0 0 1 0 1 0 0 0 0 0 0 1 0 1 1 1 1 2 0 2 0 0 0 1 0 0 0 0 0 0 0 0 0 1 0 0 0 1 0 0 0 1 1 1 1 0 2 1 2 0 2 1 0 1 1 0 1 0 1 0 1 0 1 0 1 1 0 0 1 0 0 0 1 1 1 0 1 1 0 0 1 1 1 0 0 0 1 0 1 1 0 2 2 1 0 1 1 0 1 2 0 0 1 0 1 1 2 1 1 1 0 1 0 2 2 2 0 2 0 0 1 0 0 0 0 0 0 1 1 1 0 0 0 0 1 0 0 0 1 1 0 1 0 0 0 0 1 0 2 2 1 2 0 0 0 0 1 0 0 0 0 0 0 0 0 0 2 0 0 0 0 0 2 0 1 0 0 1 1 2 0 0 0 1 1 1 0 0 1 1 0 1 1 1 2 1 0 2 0 2 0 2 2 1 1 0 0 0 0 0 0 0 1 0 1 1 1 0 0 2 2 1 0 0 0 2 0 2 2 2 1 1 0 2 1 0 0 2 0 2 1 2 0 1 0 1 0 1 2 1 1 0 0 0 0 1 1 2 1 1 1 0 1 1 0 0 1 0 0 0 0 0 0 0 1 1 2 0 0 2 0 0 1 0 1 0 0 1 1 1 1 0 0 0 0 2 0 1 0 2 2 1 0 0 2 0 2 2 0 0 0 2 0 1 2 1 0 1 0 1 0 2 0 0 0 0 2 1 2 0 1 0 0 1 0 2 0 1 1 0 2 2 0 1 1 0 1 0 1 0 1 1 1 1 1 1 0 1 0 1 1 0 1 0 1 0 1 1 0 0 2 0 0 0 0 0 0 0 0 0 1 0 0 1 1 0 2 0 0 0 0 2 0 0 0 2 2 1 0 2 1 0 0 0 0 0 0 0 0 0 2 1
149 0 2 0 0 0 1 0 1 1 1 1 1 1 0 2 0 1 0 1 0 0 0 0 2 0 0 1 2 1 1 1 0 1 1 0 2 0 1 0 0 0 0 1 2 1 1 0 2 0 0 0 1 1 1 1 1 0 0 1 0 1 0 2 0 1 1 0 0 0 0 1 2 1 2 2 2 0 1 0 0 1 2 1 1 0 1 0 2 2 0 0 2 0 2 2 2 0 0 0 0 0 2 2 0 0 2 2 0 2 0 2 0 2 2 0 0 0 0 2 2 0 2 0 1 0 1 0 1 0 0 0 0 0 0 0 0 0 1 0 1 0 0 0 0 0 0 0 0 0 0 0 0 2 0 1 2 1 0 1 2 2 1 2 1 1 1 0 1 1 1 1 0 2 0 0 1 0 1 1 1 2 1 1 1 1 2 0 0 1 0 1 2 1 1 2 2 1 0 0 0 0 0 1 2 0 1 0 1 0 0 0 1 0 1 0 1 0 1 0 1 1 0 1 0 0 1 1 0 1 1 1 0 0 2 0 0 2 0 1 0 1 2 0 0 0 0 0 0 0 0 0 0 0 0 0 1 1 0 1 0 0 0 1 0 0 0 1 1 0 0 1 0 2 1 1 0 2 2 1 1 0 2 2 0 2 2 2 0 2 0 0 1 1 1 1 0 2 0 1 0 0 1 1 1 2 1 0 0 1 0 0 0 2 2 0 1 2 0 0 0 0 2 2 2 0 1 1 0 1 0 1 0 2 0 0 0 1 1 0 1 0 2 0 0 0 1 0 1 1 0 1 1 2 1 0 1 1 0 2 2 2 0 0 0 0 0 2 2 0 2 2 1 1 1 0 2 2 0 0 0 0 1 0 1 0 0 0 0 2 0 1 0 0 2 1 1 1 1 1 0 1 0 1 1 0 1 2 0 0 0 0 0 1 0 1 1 0 0 0 0 2 1 0 0 1 0 1 0 0 1 0 0 1 1 0 2 0 0 1 1 1 0 0 0 0 0 0 0 1 1 1 1 1 0 0 0 1 1 0 0 0 0 0 0 2 0 2 2 1 0 0 1 1 1 1 1 2 0 1 1 1 0 1 0 1 0 0 0 0 2 0 0 2 0 0 1 1 1 1 1 0 1 1 1 1 1 0 0 0 0 0 0 0 1 0 0 2 0 0 0 1 2 0 1 2 1 0 1 2 0 1 0 0 1 1 2 0 2 2 0 0 1 1 2 2 0 0 1 1 0 1 0 1 1 1 0 0 0 1 1 0 0 2 0 0 2 2 1 1 0 0 1 0 0 0 1 0 1 0 1 0 0 0 0 0 0 0 1 0 0 0 1 0 1 0 1 2 0 0 1 0 0 2 2 2 1 1 0 0 0 0 0 0 1 1 0 0 0 0 0 0 0 1 0 0 1 0 0 0 0 1 1 0 0 0 2 1 2 0 1 1 0 1 1 0 0 0 1 0 0 0 1 1 1 1 0 1 0 1 0 1 2 1 2 0 0 0 1 1 1 1 1 0 0 1 1 1 1 1 1 0 2 2 1 1 1 2 0 0 0 1 0 0 0 0 1 1 0 0 0 0 0 0 1 1 1 2 0 0 0 0 0 0 0 0 0 0 1 0 0 0 0 2 0 1 1 1 1 1 0 1 0 0 0 1 0 0 0 0 0 1 0 0 0 1 1 0 0 0 0 0 0 0 0 0 1 0 1 0 0 0 2 0 0 1 1 2 2 2 0 0 0 0 0 2 0 0 0 2 0 2 1 0 1 0 0 2 0 1 1 2 2 2 1 1 0 2 0 1 0 0 0 0 1 0 0 0 0 2 0 0 2 2 2 2 0 2 2 2 1 2 0 2 2 0 0 2 1 2 1 1 1 1 0 1 0 0 0 0 0 0 1 1 1 1 1 0 0 0 1 0 1 1 0 0 1 0 0 0 0 0 0 0 0 0 1 0 1 1 1 0 1 0 1 0 0 1 1 2 1 1 0 0 0 0 0 1 0 2 2 0 0 1 2 0 2 2 0 0 0 0 1 0 2 0 1 2 1 2 1 1 0 0 1 1 1 0 2 0 0 0 0 0 0 0 0 0 1 1 0 0 0 2 0 0 0 1 2 0 0 1 2 0 0 1 0 1 0 0 2 0 2 1 1 0 2 2 0 1 0 1 0 0 1 1 0 1 0 0 2 0 0 0 0 0 0 0 2 1 1 0 0 1 0 0 0 1 0 1 0 0 0 0 0 0 0 1 1 0 1 0
150 0 1 0 0 0 1 2 0 2 0 0 0 1 0 0 0 1 0 0 1 1 1 0 2 0 0 1 0 2 2 0 0 2 2 0 2 2 0 0 1 0 0 0 1 0 0 0 1 1 0 0 0 1 1 2 0 1 2 0 2 0 0 0 0 0 2 0 0 0 0 0 2 0 0 2 2 0 2 0 1 2 1 1 2 0 0 0 0 2 0 0 1 1 1 2 1 1 1 0 0 0 1 1 0 0 2 0 2 0 0 2 1 1 1 1 1 0 1 2 2 0 2 0 1 0 1 1 2 0 0 0 1 0 1 0 1 0 0 0 0 0 1 0 1 0 0 0 0 0 0 1 0 0 0 0 0 1 0 0 1 1 1 2 0 2 1 2 0 1 0 1 2 0 1 1 1 0 0 0 0 0 0 0 1 0 2 0 0 2 0 2 1 0 1 1 0 0 0 1 0 1 0 0 2 0 2 1 2 0 0 1 0 1 0 0 0 1 1 0 1 1 0 2 0 0 1 1 0 1 0 0 0 0 2 0 0 2 0 2 0 0 2 1 0 2 0 0 0 0 0 0 0 1 1 1 0 0 0 0 1 0 0 1 1 0 0 0 2 2 0 1 0 1 0 0 0 2 2 0 0 0 1 2 0 1 1 2 0 1 1 1 0 0 2 0 2 1 0 0 0 0 1 1 1 0 0 0 2 2 2 2 0 1 1 0 1 0 1 1 0 1 0 2 1 0 0 1 2 2 0 1 1 0 0 0 0 2 0 2 1 1 1 2 0 2 0 0 2 1 0 0 2 2 1 0 0 1 0 1 1 1 1 1 0 0 1 2 1 1 1 1 0 0 1 0 2 2 0 0 0 0 0 0 0 0 0 0 0 0 0 0 0 0 1 0 0 0 1 1 0 1 1 1 1 1 1 1 0 0 0 0 0 0 2 2 0 0 0 0 0 2 0 1 0 0 0 1 0 0 1 0 0 1 0 0 1 0 1 0 0 2 0 2 2 2 1 0 0 0 1 1 1 2 1 1 0 2 1 1 1 0 0 0 0 1 1 1 1 0 0 0 1 1 2 0 1 0 0 0 0 2 0 0 1 0 1 0 1 0 1 0 1 1 1 0 1 2 2 0 1 1 1 1 1 0 2 1 1 0 0 0 0 0 1 0 0 1 0 2 2 0 2 0 0 2 1 1 0 1 1 1 0 2 2 0 2 0 2 2 1 1 1 1 2 1 1 2 0 0 1 0 0 2 0 2 0 1 0 0 0 0 0 0 0 0 0 1 1 0 0 2 1 0 0 0 1 0 1 0 2 0 1 0 0 1 1 0 0 0 0 0 2 0 1 0 0 1 1 0 1 1 0 2 2 2 1 0 0 0 0 0 1 2 1 1 1 0 0 0 0 0 0 1 0 0 1 0 0 0 0 1 0 0 0 1 2 0 2 0 0 0 0 1 2 0 2 0 2 1 0 1 0 2 1 2 0 1 2 0 0 0 1 1 1 1 0 1 0 0 2 0 1 0 1 0 1 0 2 0 1 0 2 0 0 2 1 1 1 1 0 1 0 0 0 0 1 2 2 2 0 2 0 0 1 1 1 1 0 0 0 0 0 1 0 0 0 0 0 0 0 0 0 2 0 1 0 1 0 0 0 1 0 0 0 0 0 1 1 2 1 1 0 0 0 0 0 0 1 1 1 1 0 0 0 1 0 1 2 1 0 0 2 1 1 0 0 2 0 2 0 1 1 0 1 2 0 0 1 0 1 0 1 1 2 2 1 2 1 1 0 0 2 1 0 1 0 1 0 1 0 0 0 0 1 1 1 0 0 2 2 1 2 2 2 2 0 1 2 1 0 1 0 2 2 0 1 1 0 1 0 1 2 0 0 1 1 0 0 0 0 0 1 0 1 0 0 2 2 1 0 0 1 2 0 0 1 0 0 0 1 0 1 1 0 1 2 0 2 1 1 0 1 1 2 1 0 1 2 2 2 0 0 0 0 0 0 0 0 1 1 1 0 1 2 0 2 1 0 0 0 2 1 1 1 2 0 2 0 0 0 0 0 0 0 0 2 2 2 1 0 1 1 1 0 2 2 1 1 2 2 2 0 0 0 0 0 1 1 1 0 1 1 2 1 0 1 0 0 0 1 0 1 0 1 0 1 2 0 1 1 1 0 0 0 0 0 0 0 0 0 1 0 0 0 1 0 0 2 0 0 0 0 1 0 1 1 1 0 1 0 0 0 0 0 0 1 1 1 0 0 0
151 0 2 0 0 0 1 1 0 2 0 0 0 0 0 0 0 1 1 0 1 1 0 0 2 0 0 2 2 0 2 1 0 0 0 1 1 2 0 0 0 0 1 1 2 0 0 0 2 0 0 0 1 1 1 2 0 0 1 1 1 0 0 1 0 2 1 0 1 1 0 0 2 0 0 2 2 0 2 1 1 2 2 1 2 0 0 0 2 2 0 0 0 0 1 1 1 1 0 1 1 0 0 0 2 2 2 2 0 2 0 1 1 1 1 1 1 0 0 1 1 0 1 1 1 1 1 0 2 0 0 0 1 0 0 0 0 0 0 0 1 0 0 0 1 1 0 0 0 0 1 1 0 2 0 0 0 1 1 0 1 0 0 1 1 2 2 1 1 2 0 0 1 1 0 0 2 1 0 0 0 0 1 1 2 2 1 1 0 0 0 1 1 1 1 2 1 0 0 0 0 0 0 1 2 0 2 0 1 1 1 2 0 1 0 1 1 1 1 0 0 0 0 1 0 0 0 0 0 1 0 0 0 0 1 0 0 2 0 2 0 0 2 0 0 1 0 0 0 0 0 0 1 0 0 0 1 0 0 0 0 0 0 1 0 0 0 1 2 2 1 0 2 2 0 0 0 2 2 1 0 0 2 2 0 1 1 0 0 1 1 0 0 0 2 0 1 0 0 0 0 0 1 1 1 0 0 0 0 1 0 2 1 1 0 0 0 1 0 0 0 1 2 1 1 0 1 1 0 0 0 2 0 2 0 0 0 1 1 0 0 0 2 2 0 0 2 0 1 1 0 1 2 2 1 0 1 1 0 1 1 1 2 2 2 0 0 0 2 0 2 2 0 0 0 0 1 2 2 0 0 0 2 1 0 0 2 0 0 1 1 1 1 0 1 0 0 0 1 0 0 1 0 1 1 0 1 0 0 0 1 0 1 1 1 2 0 0 0 0 0 0 0 2 1 1 0 0 0 2 2 1 2 0 2 0 0 0 0 0 2 0 0 0 0 0 2 1 1 2 0 0 0 1 0 0 0 1 1 1 1 0 0 0 0 2 0 1 1 1 1 1 2 0 1 1 1 2 1 1 2 1 0 0 1 0 1 0 2 0 0 2 0 2 0 2 0 0 2 0 0 0 0 0 0 2 2 1 0 0 0 0 0 0 0 1 0 2 0 1 1 1 2 0 0 2 1 0 1 2 0 1 0 0 1 1 2 0 1 1 1 0 0 0 0 1 0 0 2 0 0 0 0 2 1 1 0 1 0 2 1 0 1 2 0 0 2 1 1 0 0 1 0 0 0 0 0 1 1 1 2 0 0 0 0 0 0 0 1 1 0 0 0 0 1 0 0 1 0 0 1 1 0 2 2 2 1 1 0 1 1 0 0 0 0 0 0 0 2 2 1 1 0 0 0 1 1 1 0 0 0 2 0 0 0 0 1 1 2 0 1 0 0 1 1 0 1 0 0 0 1 2 1 0 2 2 0 0 0 0 0 0 1 2 0 1 1 1 0 0 0 1 0 0 0 0 2 0 2 0 1 0 2 1 0 1 1 1 0 1 1 0 0 1 0 0 1 2 1 2 0 1 0 1 0 2 1 1 0 0 2 0 0 0 0 1 0 1 1 1 0 0 1 2 0 1 2 0 1 1 1 2 0 0 0 0 1 0 1 1 1 1 0 0 0 0 0 0 0 0 0 0 0 0 0 1 0 0 1 0 0 0 2 0 1 0 0 1 1 2 0 0 0 0 0 1 0 1 1 1 0 1 0 0 0 2 0 2 1 2 0 1 2 2 2 0 0 2 0 2 0 0 0 0 1 2 2 0 0 2 1 0 2 2 2 0 0 1 1 1 1 1 0 2 2 0 1 1 1 2 0 2 2 0 0 0 0 0 1 0 0 1 1 0 1 0 0 1 0 0 1 0 1 2 0 0 1 0 1 1 0 0 0 0 1 0 1 0 1 1 0 0 1 1 2 1 0 1 1 2 2 0 0 0 0 0 0 2 0 2 2 2 1 1 2 1 2 2 1 1 1 0 0 1 2 1 1 1 0 0 0 1 0 1 1 1 2 2 2 1 0 1 0 0 0 1 0 1 0 1 2 2 0 1 0 0 0 2 2 0 1 2 2 0 0 1 0 0 0 1 2 0 2 0 1 0 1 2 1 1 0 0 0 0 2 0 2 0 0 0 0 0 0 0 0 0 2 0 1 0 0 1 0 0 0 1 0 1 1 1 0 0 0 0 0 0 0 1 1 0 1 1
152 0 1 0 0 1 2 1 1 0 0 1 0 0 0 0 0 2 0 1 1 1 2 1 1 1 1 2 1 1 2 1 0 1 1 1 2 1 0 0 1 0 1 0 1 0 0 0 0 2 0 0 1 0 1 1 0 2 1 1 1 1 0 1 0 1 1 0 0 0 0 1 2 0 1 2 2 0 2 0 0 2 2 1 1 0 0 1 2 2 1 1 1 0 2 2 2 0 0 0 0 1 0 0 0 0 2 0 2 0 0 2 1 1 1 1 1 1 2 1 1 0 0 2 0 2 0 0 2 0 1 1 0 0 0 0 0 0 0 0 2 0 0 0 1 0 0 0 0 0 0 0 1 0 0 0 1 1 0 0 1 1 0 1 1 2 2 0 0 0 2 2 0 2 0 0 2 0 0 1 1 2 0 0 2 2 0 0 0 0 0 0 2 1 1 2 0 0 0 0 0 0 0 0 2 0 0 0 0 0 0 1 1 0 0 0 0 2 2 0 2 2 0 2 0 0 0 2 0 2 0 0 1 1 1 0 0 2 0 2 0 0 2 0 0 1 0 0 1 1 1 0 0 0 0 0 1 2 1 1 0 1 0 1 0 0 0 2 2 2 0 0 0 0 0 0 1 2 2 1 1 0 2 2 1 1 2 0 0 2 0 0 0 1 0 0 0 1 0 1 1 0 1 1 1 1 2 1 1 1 1 1 0 1 1 0 2 0 2 2 0 0 2 2 1 0 1 0 1 1 0 1 1 2 1 1 1 2 0 0 0 0 2 2 0 1 1 1 1 1 1 0 1 2 0 0 2 1 0 1 1 1 1 1 1 0 1 2 1 1 1 1 2 1 0 2 2 1 1 0 1 0 1 0 0 0 0 0 0 1 0 0 1 0 1 0 0 0 1 0 0 1 0 2 2 0 0 1 0 0 1 0 0 0 1 1 1 1 0 1 1 2 1 0 0 1 0 1 0 0 1 1 0 0 1 0 0 2 0 0 0 1 1 1 1 2 1 0 0 0 0 1 1 2 2 1 1 1 1 1 1 0 0 0 0 0 2 2 2 0 0 1 2 1 1 0 0 2 0 1 1 2 1 0 0 0 0 1 1 1 0 1 0 2 1 0 2 0 0 0 1 1 1 1 1 1 2 2 2 0 0 0 0 0 1 1 0 2 0 1 1 1 2 0 1 2 1 1 0 2 0 1 0 0 1 0 1 1 1 0 2 1 1 1 1 2 0 1 1 0 0 0 0 1 2 0 1 1 1 0 0 1 0 2 1 1 1 0 0 0 0 1 0 0 1 0 1 1 1 1 2 0 0 0 0 0 0 0 0 0 0 0 0 0 0 0 0 0 0 0 1 2 0 1 0 1 1 1 0 1 0 0 1 1 1 1 1 0 0 0 0 0 0 0 0 1 1 0 0 0 1 2 0 0 0 0 2 0 2 0 1 1 0 0 0 0 0 0 1 1 0 1 1 1 2 2 0 1 2 0 0 0 1 1 1 0 2 1 0 1 1 0 1 0 0 1 1 0 1 1 0 0 2 0 0 2 0 0 0 1 0 1 0 0 0 0 2 1 0 1 1 1 0 1 1 1 1 1 0 0 0 0 0 0 0 1 0 1 1 1 0 0 1 2 0 0 1 0 0 0 0 0 1 0 0 0 0 1 1 2 1 1 0 0 0 0 0 0 2 2 2 2 1 0 0 1 1 0 2 0 0 0 2 0 0 1 0 1 1 1 1 0 0 0 0 1 0 0 1 1 0 1 0 0 1 1 0 2 0 2 0 2 2 0 0 0 0 0 0 1 0 0 0 1 0 0 1 0 1 2 1 0 1 0 2 0 1 2 2 1 1 2 0 2 2 0 1 2 0 2 0 2 2 0 0 0 0 0 1 0 0 1 1 1 1 0 1 1 0 0 1 0 0 2 0 0 0 0 1 1 1 0 0 0 0 1 1 0 1 2 0 0 1 0 1 0 0 0 2 2 2 0 1 0 0 2 0 0 0 2 2 1 1 0 0 0 0 2 0 0 0 2 0 0 1 1 1 1 0 2 1 1 1 0 1 0 1 0 1 0 0 0 0 1 0 1 1 0 0 0 2 1 1 2 1 0 0 1 2 0 0 2 2 2 1 0 1 0 0 0 2 1 1 0 1 0 1 1 0 0 1 0 0 0 0 0 1 0 0 0 1 0 2 0 0 0 0 0 2 0 0 0 0 1 0 1 1 1 0 0 0 0 0 0 0 0 1 0 0 0 0 0
153 0 2 0 0 0 0 2 2 1 0 0 0 1 0 1 0 2 0 1 1 1 0 0 2 0 0 2 2 1 2 1 1 1 1 1 1 2 0 0 1 0 0 1 1 0 1 0 2 0 0 0 2 0 0 0 1 1 1 0 0 1 1 0 0 0 1 0 1 1 0 1 1 0 1 1 1 0 2 0 0 1 1 0 1 0 0 1 2 2 1 1 1 0 0 1 0 1 0 0 0 0 1 0 2 1 2 1 1 1 0 1 0 1 1 0 0 0 1 2 2 0 0 2 0 2 0 0 0 0 0 0 0 0 0 0 0 1 0 0 1 0 0 0 0 0 0 0 0 0 0 0 0 0 0 0 1 0 1 0 1 0 0 2 0 2 2 0 0 1 1 0 0 2 0 0 2 0 0 1 1 1 1 1 2 1 2 1 1 1 0 1 2 2 0 1 1 0 0 0 1 0 0 2 2 0 2 0 1 0 1 1 1 0 0 0 0 2 1 0 1 1 0 1 0 1 1 0 0 0 0 0 0 0 2 0 2 2 0 1 0 1 2 1 0 2 0 0 0 0 0 0 0 0 0 0 2 1 1 0 0 0 0 1 1 0 0 1 1 0 0 1 0 1 0 0 0 1 1 0 0 0 1 2 1 1 2 2 2 2 0 2 0 0 1 0 1 0 0 0 0 0 1 1 1 0 1 0 0 1 0 1 0 1 0 0 0 1 0 0 0 2 1 2 0 0 0 1 0 0 0 2 1 1 0 0 0 1 1 0 1 0 2 0 0 0 2 0 1 1 0 0 0 0 0 2 0 1 0 0 1 1 1 0 1 0 0 1 2 0 2 2 1 1 0 0 2 1 1 0 1 1 1 0 0 0 0 0 0 2 0 1 1 0 2 1 0 1 0 0 0 0 0 1 1 0 1 1 0 0 0 0 0 2 0 2 0 1 0 0 0 0 1 1 0 0 0 1 0 0 1 1 0 2 0 0 1 1 0 0 2 0 1 1 1 1 1 0 0 1 0 2 0 1 0 0 0 2 1 2 2 0 0 0 0 1 1 2 2 0 0 0 0 2 1 1 0 1 0 1 1 2 0 0 0 1 0 0 0 1 1 0 1 1 0 1 0 0 1 0 1 1 2 2 2 0 2 1 0 0 0 0 0 0 1 0 1 2 0 0 1 2 2 1 1 2 0 1 0 1 1 0 0 1 2 0 2 0 0 1 1 1 1 1 2 1 0 1 1 0 0 0 0 2 1 1 0 2 2 0 0 2 0 1 0 0 1 2 2 0 0 1 0 0 1 0 1 0 1 1 2 0 0 0 0 0 0 0 1 1 0 0 0 0 0 0 1 0 0 0 0 2 0 2 2 2 0 1 1 1 0 0 0 1 0 0 0 0 0 0 0 0 0 0 0 1 1 0 0 0 0 2 0 0 0 0 2 1 1 1 0 0 0 0 1 0 1 0 1 0 0 1 1 1 2 2 0 0 1 0 0 0 1 1 0 1 0 1 0 2 0 0 0 0 0 0 2 0 1 1 0 0 1 0 0 1 0 2 0 1 1 0 0 1 0 0 1 1 1 2 0 1 0 1 1 2 0 2 0 0 0 0 0 0 0 0 0 1 1 1 0 0 0 2 0 0 0 1 0 0 0 1 1 1 0 2 1 1 0 1 0 1 0 0 0 1 1 2 0 0 0 0 0 0 0 0 0 0 0 0 0 0 2 0 0 1 1 2 2 2 0 1 1 0 0 1 0 0 2 0 1 0 0 1 2 2 1 2 0 2 0 2 2 2 1 1 0 1 0 2 0 0 0 0 0 1 1 1 0 1 0 0 2 2 2 2 0 2 2 2 2 2 0 2 2 0 1 1 0 1 1 1 1 0 0 1 0 0 2 0 0 1 1 0 1 0 0 0 0 0 2 0 2 1 1 0 1 0 0 0 0 0 1 0 1 1 1 1 1 2 0 0 2 1 2 2 1 1 1 2 2 0 0 0 0 0 0 0 1 1 1 0 0 0 1 0 1 2 0 0 0 2 0 0 1 2 0 1 0 1 0 1 1 0 2 2 0 1 1 1 0 1 1 1 0 1 2 1 1 0 2 2 0 2 0 0 0 1 1 0 1 0 2 1 0 1 0 0 0 1 2 1 2 0 1 1 1 2 1 1 0 1 1 0 1 0 1 0 0 0 1 0 0 0 0 1 1 0 2 0 0 0 0 0 0 0 0 0 2 0 0 0 1 0 0 0 0 1 1 0 1 1
154 0 0 0 0 1 2 1 1 0 0 1 0 1 0 1 0 1 1 2 0 0 0 0 2 0 0 2 2 1 1 2 1 1 2 1 2 1 0 0 0 0 0 0 2 0 0 0 2 0 0 0 0 0 2 1 1 0 2 0 1 0 0 1 0 0 2 0 0 0 0 2 2 0 2 2 2 0 2 1 1 2 1 1 2 0 0 0 2 2 0 0 2 1 0 2 0 1 0 1 1 0 1 1 0 0 2 1 1 1 0 2 1 2 2 1 1 0 2 0 0 1 2 0 2 0 2 0 1 0 0 0 0 0 0 0 0 0 0 0 0 0 0 0 0 0 0 0 0 0 1 1 0 0 0 0 0 1 0 0 0 0 1 2 0 1 0 0 1 1 1 0 0 2 0 0 1 0 0 1 1 1 1 1 1 1 1 1 0 0 1 2 1 0 1 1 1 0 0 0 0 0 0 2 2 0 2 0 0 0 1 1 0 1 0 0 0 0 1 1 2 0 0 1 1 0 0 1 0 1 0 0 0 0 1 0 0 1 0 1 0 0 1 0 0 1 0 0 1 1 1 0 1 0 0 0 0 0 0 0 0 0 0 1 1 0 0 0 2 1 1 0 1 1 1 1 0 2 2 1 1 0 1 0 2 0 2 2 2 2 0 1 1 0 2 1 0 1 0 1 1 0 0 0 0 0 1 0 2 2 2 2 0 1 1 0 0 0 0 0 0 2 2 2 2 0 1 1 1 2 0 0 0 1 0 0 0 1 1 0 1 1 2 1 0 1 1 0 2 2 0 0 2 2 1 0 0 1 0 0 1 1 2 0 1 2 0 1 2 0 2 2 0 0 1 0 1 2 2 0 0 0 0 1 1 0 0 0 0 1 0 0 0 0 2 1 1 1 1 1 0 1 1 1 1 1 1 1 1 0 1 0 0 0 1 1 1 0 0 0 0 0 1 1 1 1 2 0 0 0 2 0 0 1 1 0 1 2 0 0 1 1 0 0 1 1 2 0 0 1 0 1 1 1 2 1 1 2 2 2 0 0 0 0 0 2 0 2 2 1 1 1 1 1 1 0 0 1 0 0 0 2 0 0 1 0 1 0 0 0 1 1 0 1 1 0 1 0 0 1 1 1 1 0 1 2 1 0 0 0 0 0 0 1 1 1 0 2 0 2 2 0 2 2 0 2 0 0 0 1 0 1 0 0 0 0 1 0 2 2 0 0 2 1 2 1 0 1 1 0 2 0 0 2 0 2 0 0 0 0 0 0 1 2 0 0 1 1 0 1 0 2 1 0 0 0 1 0 0 0 1 0 1 0 1 0 1 0 1 1 0 0 0 0 2 0 2 0 0 0 1 2 1 2 2 2 0 1 0 1 0 0 0 1 0 0 0 0 0 0 0 0 0 1 0 1 1 2 0 0 0 0 0 0 0 0 1 0 2 0 2 0 0 1 1 0 0 0 1 0 1 1 0 2 0 2 0 0 2 0 0 0 1 1 1 1 1 1 0 1 1 0 1 0 0 1 1 0 0 2 0 1 1 0 0 1 1 0 0 1 0 1 1 0 0 0 1 2 0 2 0 1 0 1 1 2 0 2 0 0 0 0 0 0 0 0 0 2 2 2 0 0 1 2 1 1 1 0 2 1 0 0 0 0 0 0 0 1 1 2 1 2 0 0 1 1 1 0 0 0 0 0 0 0 0 1 1 0 2 0 1 1 2 0 0 0 1 2 2 1 0 0 0 0 1 1 1 0 1 1 0 2 0 1 1 2 1 2 2 2 0 0 1 2 2 0 0 1 0 2 0 0 0 0 0 2 2 1 0 1 1 0 1 2 2 1 0 1 0 0 0 0 0 2 2 0 1 2 0 2 0 2 1 1 0 0 0 0 1 1 0 0 0 0 0 0 0 2 1 1 1 0 0 2 0 0 0 0 0 0 0 0 0 0 1 1 2 0 1 1 0 0 1 0 2 1 0 2 1 1 2 0 0 0 0 1 0 0 0 1 1 1 0 0 1 0 1 2 0 0 1 0 2 0 2 1 1 2 1 1 1 1 0 1 2 1 2 0 2 0 0 0 0 0 0 2 1 1 0 0 1 0 0 1 0 0 0 1 1 0 0 1 2 1 0 1 0 1 0 2 2 0 1 0 1 0 1 2 0 0 2 0 0 0 0 0 0 0 0 0 0 1 0 0 0 1 1 0 0 0 0 2 0 1 0 1 1 1 1 1 1 0 0 0 0 0 0 0 0 0 1 0
155 0 1 0 0 0 1 1 1 1 0 1 0 1 0 1 0 1 1 1 1 0 0 0 2 0 1 2 2 0 2 1 0 1 1 1 1 1 0 0 0 0 1 0 1 1 0 0 2 1 0 0 1 0 1 2 0 0 1 1 0 2 0 0 0 0 1 0 0 0 0 1 2 0 2 2 0 0 1 1 0 2 2 1 1 0 0 1 1 1 0 0 0 0 1 1 1 1 0 1 1 0 1 1 1 1 2 1 1 1 0 1 1 1 1 1 1 0 0 2 2 0 1 1 1 0 1 0 1 0 0 0 0 0 1 1 0 0 1 0 1 0 1 0 1 0 0 0 0 0 0 0 1 0 0 0 0 0 0 0 0 1 0 1 1 2 1 1 0 2 0 0 1 1 1 0 2 1 1 1 0 1 0 0 1 0 2 2 1 1 0 2 2 2 0 2 1 0 0 0 1 1 0 1 2 0 1 0 2 0 0 1 0 0 0 1 1 1 2 1 2 1 0 2 0 1 0 2 0 2 1 1 0 0 1 0 0 2 0 1 0 0 2 1 0 2 0 0 1 1 1 0 0 0 0 1 1 0 1 1 1 1 0 0 1 1 0 0 2 0 0 1 2 2 1 0 1 2 2 1 1 1 1 1 1 0 1 2 2 2 0 1 1 0 1 1 0 1 1 1 1 1 1 1 1 0 0 0 2 2 2 2 0 1 1 0 0 1 0 0 0 1 1 1 1 0 0 1 1 1 0 0 0 2 1 0 0 2 0 2 2 1 0 1 0 1 1 1 1 1 1 0 1 1 1 1 0 1 0 0 0 0 2 1 2 0 1 2 2 0 2 2 1 0 0 2 2 1 1 0 0 2 0 0 0 1 1 0 0 0 0 1 1 0 2 1 0 0 1 1 0 1 1 1 1 0 1 0 0 0 0 0 0 0 1 1 1 1 0 1 1 1 1 1 0 0 0 1 0 0 1 0 0 1 1 0 2 0 0 0 2 0 0 0 1 1 1 0 1 1 0 1 0 1 0 0 0 2 2 2 2 0 1 1 0 1 1 2 2 0 0 0 2 0 1 1 1 1 0 1 1 0 0 1 1 1 1 1 0 1 0 0 2 2 1 1 0 0 1 0 0 0 2 2 2 0 2 1 0 0 0 0 1 1 1 1 1 2 0 1 1 0 2 0 1 2 2 1 1 1 1 0 0 0 1 1 2 0 1 1 0 0 1 1 2 1 1 1 1 0 1 1 0 2 2 0 0 0 0 0 1 0 0 1 1 1 0 0 0 0 0 1 0 0 1 0 1 0 1 0 2 0 1 0 1 1 1 0 1 0 1 0 0 0 2 0 0 1 0 0 1 1 1 2 2 2 2 0 1 0 1 0 0 0 0 0 0 0 1 1 1 1 0 0 0 0 2 1 0 0 0 1 0 0 0 2 2 1 0 2 0 0 0 0 1 0 1 0 1 0 0 2 2 0 2 1 0 0 1 0 0 0 2 1 0 1 1 0 1 0 1 1 0 0 0 1 1 0 2 0 1 0 2 0 0 1 2 0 1 2 0 0 0 0 0 0 1 1 0 0 0 0 0 0 2 0 0 1 0 0 0 0 0 0 0 1 0 1 1 1 1 0 1 2 0 1 1 1 0 0 0 1 0 0 0 0 1 1 0 1 0 1 0 0 0 0 1 0 0 0 0 0 0 0 0 1 1 0 1 0 0 0 2 0 0 1 1 2 2 2 0 1 0 0 2 1 0 1 1 1 1 1 0 1 1 2 1 2 1 1 1 1 2 2 1 1 1 0 0 0 0 0 0 0 0 1 1 0 0 2 2 2 0 0 0 2 0 2 1 1 1 1 0 1 1 0 1 1 0 2 1 2 2 0 0 0 0 0 0 0 0 0 2 0 2 0 0 0 0 0 2 0 0 2 0 0 0 0 0 0 0 0 0 0 0 1 1 1 2 0 0 0 1 1 2 1 0 1 1 1 2 0 0 0 0 0 1 0 0 1 1 2 0 0 1 0 1 2 1 0 2 0 0 1 2 1 0 2 0 0 0 0 0 0 1 1 1 2 2 0 1 0 0 0 0 1 1 1 0 0 2 2 0 0 0 0 0 1 2 0 0 2 2 0 0 1 0 2 1 1 2 0 2 1 0 0 1 2 0 1 1 1 0 1 1 0 0 0 0 0 1 0 0 0 0 1 1 0 2 0 0 0 0 1 0 0 0 0 0 0 0 0 0 0 0 0 0 0 0 0 1 1
156 0 1 1 0 0 2 2 2 1 0 0 1 1 0 0 1 2 0 1 0 0 0 0 2 0 0 1 1 1 2 0 1 1 1 1 2 1 0 0 2 0 1 0 2 1 1 0 2 0 0 0 0 0 1 1 0 1 1 0 1 0 0 2 1 0 2 0 0 0 1 1 2 0 1 2 2 0 2 1 1 2 2 0 0 0 0 1 2 2 0 0 1 0 0 1 0 1 0 1 1 0 1 1 1 1 2 1 1 1 0 1 1 2 2 1 1 0 0 1 1 1 1 1 0 0 0 2 2 2 1 1 0 0 0 0 0 0 2 0 0 0 0 0 1 0 1 0 0 0 0 0 0 1 2 0 0 1 0 1 2 2 1 2 1 2 1 0 1 2 1 0 0 2 2 0 2 0 0 1 1 2 0 0 2 2 0 1 0 0 1 2 2 0 2 1 1 0 0 1 0 0 1 1 2 0 1 0 1 1 0 2 1 0 0 0 0 1 0 0 0 0 0 2 0 0 0 2 0 1 0 0 0 0 1 0 0 2 0 1 0 1 2 0 0 2 0 0 0 0 0 0 1 1 1 1 1 1 1 1 0 1 0 0 0 0 0 0 2 1 0 1 2 2 0 0 1 2 2 0 0 0 0 1 0 0 0 2 1 2 0 1 1 0 1 1 0 1 0 1 0 1 0 0 0 1 1 0 1 2 1 2 0 0 0 0 1 0 1 0 0 0 1 0 1 0 0 1 1 0 0 1 0 1 0 0 0 2 0 1 1 1 2 2 1 0 1 0 1 0 0 0 1 1 0 1 0 0 0 1 2 2 1 1 1 1 0 2 1 1 1 1 0 0 1 1 2 2 0 0 0 0 0 1 0 1 1 0 1 0 2 2 1 0 2 1 1 0 1 1 0 2 0 1 1 0 1 1 1 0 0 0 0 0 1 1 1 0 0 0 0 1 0 1 0 1 0 1 1 2 2 1 0 2 0 0 1 1 0 1 1 1 0 1 2 2 2 0 0 0 0 0 0 1 2 0 2 2 2 2 1 0 1 0 0 1 2 2 2 1 1 2 2 0 2 0 1 2 0 2 2 1 0 1 0 0 0 0 1 1 0 1 0 1 0 2 0 1 1 0 1 1 2 1 2 1 2 0 0 0 0 0 0 1 0 2 0 2 0 1 1 0 2 1 0 1 0 1 0 1 0 0 0 2 2 0 1 0 2 2 0 0 0 0 0 1 0 1 1 0 1 0 0 1 2 1 0 1 1 0 0 0 0 2 0 0 2 1 1 0 1 0 0 0 1 0 1 1 1 1 2 0 1 0 1 0 0 0 1 0 1 0 1 0 1 0 1 0 0 0 0 2 0 2 2 2 1 1 0 1 0 0 0 0 0 0 0 0 0 0 0 0 0 1 0 0 1 1 0 0 0 1 0 0 0 1 2 1 1 1 1 0 0 2 2 0 0 1 1 0 2 1 0 2 2 1 0 0 0 0 0 0 0 1 1 2 1 1 1 0 0 2 1 0 0 0 1 1 1 1 1 0 1 1 1 1 0 0 0 1 0 1 0 1 0 1 1 1 0 1 0 0 0 1 1 1 1 2 0 0 0 0 0 0 1 1 0 1 2 2 0 0 0 2 1 1 2 0 1 1 1 1 0 0 0 1 1 0 0 0 0 1 0 0 0 0 2 1 1 1 1 1 0 0 0 1 1 0 0 0 0 0 2 0 0 1 1 2 2 2 0 0 0 0 0 0 0 0 0 1 1 1 0 0 0 1 0 2 1 1 1 1 2 2 2 0 1 1 0 1 0 0 0 0 2 1 0 0 0 2 2 1 1 1 2 1 1 1 1 1 1 1 0 1 1 0 1 2 0 2 1 2 1 1 1 1 0 0 1 0 0 0 2 1 2 1 1 0 0 0 2 0 0 2 0 0 0 0 0 0 0 0 0 0 0 0 1 0 2 0 1 0 0 1 2 1 0 0 1 1 2 0 0 0 0 0 0 1 0 2 2 2 0 0 2 0 2 2 0 0 0 1 0 1 2 1 1 0 0 1 0 1 0 0 1 1 0 1 2 1 0 1 0 1 0 1 1 1 0 0 2 1 0 2 0 0 0 1 1 0 0 1 1 0 0 1 0 0 0 0 2 0 2 0 1 0 1 0 0 0 0 0 0 0 0 0 0 0 0 1 0 0 0 0 0 1 1 0 0 1 0 2 0 1 0 1 2 1 0 1 1 1 1 0 0 0 1 0 0 0 1 1
157 0 1 0 0 0 1 1 2 1 0 1 0 1 0 1 0 1 0 2 1 1 0 0 2 0 1 2 2 1 2 0 0 0 2 2 1 2 0 0 1 0 0 0 2 0 2 0 2 1 0 0 1 0 1 2 0 0 1 0 2 0 1 1 0 1 0 0 0 0 0 0 2 0 2 2 2 0 2 0 2 2 2 1 1 0 1 0 2 2 0 0 1 0 2 2 2 1 0 1 1 0 1 1 1 1 2 2 0 2 1 2 0 1 1 1 0 0 1 1 1 0 2 0 1 0 1 0 1 0 0 0 0 0 0 0 0 0 0 0 0 0 0 0 1 0 0 0 0 0 1 1 0 1 1 0 1 1 0 0 1 1 0 1 1 2 1 0 1 1 1 1 1 1 1 0 2 0 0 0 0 0 0 0 1 0 2 0 0 2 0 2 2 0 2 2 1 0 0 0 0 1 1 0 1 0 2 0 0 1 1 0 1 0 1 0 1 1 1 0 0 0 1 1 0 0 1 2 0 1 0 0 0 0 0 0 0 2 0 2 0 0 1 0 0 0 0 0 0 0 0 0 1 0 0 0 1 0 0 0 0 0 0 0 0 0 0 0 2 1 0 2 1 1 0 0 0 1 1 0 0 0 2 2 0 1 1 2 0 1 1 1 0 0 2 0 0 1 1 0 0 0 0 0 0 1 1 0 0 1 0 0 0 1 1 0 0 0 0 0 0 2 1 1 2 0 1 1 1 1 0 0 1 1 0 0 0 1 1 0 1 1 2 2 0 1 1 0 0 1 0 1 2 2 2 0 0 0 0 1 1 1 2 1 2 0 1 2 2 0 2 2 0 0 1 0 0 1 0 0 1 0 1 0 1 0 0 0 0 0 0 1 1 0 2 1 0 0 1 1 0 1 1 2 2 1 1 2 0 0 1 0 0 2 0 2 0 0 0 0 0 0 0 2 0 0 0 1 0 0 1 1 0 1 0 1 1 0 0 0 2 0 0 1 0 0 2 0 0 0 0 0 1 2 1 1 0 2 1 0 0 0 1 1 0 1 1 2 2 1 1 1 2 1 1 0 0 2 0 1 2 0 0 0 1 0 1 0 0 1 0 1 0 0 1 0 1 0 1 1 2 2 2 2 2 0 2 2 1 0 0 0 0 0 0 1 0 2 0 0 0 1 2 0 1 2 0 1 0 1 1 1 0 1 0 0 1 0 2 2 1 0 1 1 1 1 0 2 0 0 0 0 0 2 2 0 0 0 0 0 2 0 0 2 1 1 1 1 0 1 0 1 0 0 1 0 1 1 1 1 1 0 1 0 1 1 1 0 0 0 0 0 0 1 0 0 0 0 0 0 1 2 0 1 1 2 1 1 0 2 0 0 1 1 1 1 2 0 0 0 0 0 0 0 0 0 2 1 0 0 0 1 0 0 0 2 2 1 2 0 1 0 0 1 2 0 2 0 1 1 1 0 1 1 1 1 0 1 1 1 0 0 0 1 1 1 1 1 1 0 1 1 0 0 1 1 1 0 1 2 0 1 2 0 0 2 0 0 1 2 0 0 0 0 0 0 1 2 0 1 1 0 0 1 1 2 0 1 1 0 1 0 0 0 0 1 0 0 0 0 0 0 1 2 0 2 2 1 0 0 0 1 0 0 0 0 0 0 0 0 0 1 0 0 0 0 0 0 0 0 0 0 0 1 1 1 0 0 2 2 0 0 1 0 0 0 1 1 2 0 1 1 0 0 1 2 0 2 0 2 0 1 0 1 2 2 1 2 2 2 0 0 2 2 1 1 0 0 0 2 0 0 0 1 0 2 2 0 1 2 2 0 1 1 1 2 1 1 2 1 1 1 0 2 2 0 2 1 0 2 0 2 1 0 0 0 0 1 2 1 1 0 2 2 2 2 2 1 1 1 0 0 1 1 1 0 1 0 0 0 0 1 1 0 0 1 1 0 1 1 0 0 1 0 1 1 0 0 0 1 2 0 0 0 0 1 1 0 1 1 1 1 0 0 2 0 2 2 0 0 0 0 0 0 2 1 0 1 2 2 2 0 1 0 1 1 0 1 2 0 1 0 0 0 0 1 0 1 0 0 1 2 0 1 0 0 0 0 0 1 1 2 2 0 1 0 0 1 0 0 2 0 1 0 1 0 1 2 0 1 1 1 0 1 0 0 0 0 0 0 0 0 0 1 1 1 0 0 0 0 0 2 0 1 0 1 0 0 1 0 0 0 0 0 0 0 0 0 0 0 2 1
158 0 1 0 0 0 1 2 1 2 0 0 0 0 0 0 0 1 1 2 0 0 0 1 1 0 0 0 2 1 1 1 0 1 2 0 2 1 0 0 0 1 2 0 2 0 1 0 2 0 0 0 1 0 1 1 0 1 1 1 1 1 1 0 0 0 0 0 0 0 0 0 2 0 2 2 2 0 2 1 1 1 2 0 0 0 0 0 0 2 0 0 0 0 0 1 0 1 0 1 0 0 0 0 0 0 2 0 2 0 0 2 1 1 1 1 1 0 1 1 1 0 0 2 0 1 0 0 1 0 0 0 0 0 0 0 0 0 1 0 1 0 0 0 1 1 1 0 0 0 0 0 0 2 2 0 1 1 1 1 1 1 0 2 1 2 2 1 0 1 1 0 1 1 1 0 2 0 0 0 0 1 1 1 1 1 1 1 0 1 0 1 2 0 2 2 0 0 0 0 0 1 0 1 1 0 2 1 1 0 1 1 1 0 0 1 1 0 1 1 1 0 1 2 0 0 1 0 0 0 0 0 0 0 2 0 0 2 0 1 0 1 2 1 0 2 0 0 0 0 0 1 1 0 0 0 1 1 1 1 0 1 0 0 0 0 1 0 2 2 0 1 1 1 0 0 0 2 2 1 1 1 2 2 0 0 1 1 0 2 0 1 1 0 2 1 0 0 0 0 0 0 0 0 0 0 0 0 2 2 2 2 0 2 2 0 0 0 0 0 0 1 2 0 2 0 0 1 0 1 0 1 1 1 0 0 0 1 1 1 1 1 2 0 0 1 2 0 1 1 0 0 2 2 2 0 0 1 0 0 1 1 1 0 1 1 1 2 2 0 2 2 1 0 0 1 0 2 0 0 0 2 1 0 0 1 0 0 0 1 0 0 0 0 2 0 0 1 1 0 0 1 1 2 2 1 1 2 0 0 1 0 0 0 2 2 0 1 0 1 1 1 0 1 1 1 1 1 0 1 1 2 1 1 0 0 0 1 0 0 1 1 0 1 1 2 2 0 0 0 1 0 0 0 0 0 0 2 2 2 2 0 1 1 0 1 1 2 2 0 0 0 0 2 0 0 0 2 0 0 2 1 0 1 1 0 1 0 0 2 0 1 0 1 0 1 1 0 2 1 1 1 1 1 1 1 1 0 1 0 1 0 1 0 1 1 0 2 0 0 1 2 2 1 0 2 1 1 0 1 1 0 0 0 0 0 2 0 2 2 0 0 0 1 1 2 0 0 1 1 0 1 0 2 2 0 0 1 1 1 0 1 1 2 0 0 0 0 0 0 0 0 0 0 0 0 0 1 2 1 2 0 1 0 1 0 2 0 1 1 0 0 1 2 0 0 0 1 0 0 1 2 0 1 1 1 2 2 0 2 0 0 0 0 0 1 0 0 0 0 0 0 0 0 0 1 1 1 0 0 0 1 1 0 0 0 1 2 2 0 1 0 0 1 2 0 0 0 1 0 1 1 2 0 1 1 0 1 0 0 0 0 0 2 0 2 2 1 1 0 1 1 1 0 0 0 1 0 0 2 0 0 2 0 0 1 2 0 0 1 0 1 1 1 1 1 1 1 1 0 0 1 0 1 1 2 0 2 0 0 0 0 0 0 1 1 0 1 1 1 0 0 0 1 1 0 0 0 1 0 0 0 0 0 0 0 0 0 2 2 2 2 0 0 0 1 1 0 0 0 0 0 0 0 0 2 0 0 1 0 0 0 2 0 1 0 1 1 1 2 0 0 0 0 1 1 1 0 0 1 0 2 0 0 2 2 1 2 2 2 0 0 2 2 1 1 0 0 0 1 0 0 0 0 1 1 1 1 0 1 1 0 1 1 1 2 0 1 2 1 1 1 0 1 1 0 1 2 0 2 0 2 2 0 0 0 0 0 0 1 0 0 0 0 0 0 0 1 1 0 1 0 0 2 0 0 0 2 0 0 0 0 0 0 0 0 0 0 1 1 0 0 1 0 2 0 0 1 1 1 1 1 0 0 0 1 0 0 1 2 2 2 0 1 2 0 1 2 0 1 0 1 0 0 0 2 0 2 1 1 1 1 0 1 1 1 2 2 2 2 0 2 0 1 0 1 1 0 0 0 2 2 0 1 0 0 0 0 1 0 0 0 0 0 0 2 0 0 0 0 2 0 1 0 1 1 1 1 0 1 1 1 0 0 1 1 1 0 0 0 2 0 0 0 0 1 0 0 2 0 0 0 1 0 0 1 1 0 1 0 0 0 1 0 0 0 0 0 0 0 2 1
159 0 1 0 0 0 0 2 2 1 0 1 1 1 0 0 1 2 2 2 0 0 2 1 1 1 1 2 2 0 2 1 0 1 0 1 1 2 0 0 0 0 0 0 2 0 0 0 1 1 0 0 1 0 1 1 1 0 0 1 0 1 0 0 0 2 1 0 0 0 0 1 2 0 1 2 2 0 2 0 1 2 2 1 1 0 0 0 2 2 0 0 1 0 1 2 1 0 0 0 0 0 1 1 0 0 2 1 1 1 0 2 1 2 2 0 0 1 1 2 2 0 1 1 0 0 0 0 1 0 0 0 1 0 0 0 0 1 0 0 1 0 1 0 0 0 0 0 0 0 0 0 0 0 0 0 0 1 0 0 2 0 0 2 1 1 1 1 1 2 0 0 1 1 0 0 2 0 0 0 0 0 1 1 2 2 1 2 1 0 1 2 0 0 0 1 2 0 0 0 0 0 1 1 2 0 2 0 2 1 0 0 1 0 0 0 0 1 2 2 2 0 1 2 1 0 1 1 0 1 0 0 0 0 2 1 0 2 0 1 0 1 1 0 0 0 1 0 0 0 0 0 1 0 0 0 1 0 1 1 1 1 0 0 0 0 1 0 2 0 0 1 1 2 0 0 0 2 2 1 1 1 1 0 1 0 1 1 0 2 0 1 2 0 2 2 0 2 0 2 0 2 1 1 1 0 2 0 0 1 0 1 0 1 1 0 0 1 0 0 0 0 2 1 2 0 0 2 1 1 0 2 0 0 0 0 0 1 1 2 2 1 2 2 0 0 2 1 0 0 0 0 2 2 2 0 1 0 0 0 1 1 2 2 0 1 0 2 1 1 1 1 1 1 1 0 0 2 0 0 0 0 2 0 0 2 1 0 0 0 0 1 0 0 2 0 0 0 0 0 0 0 1 2 0 0 0 0 0 0 0 0 0 0 2 2 0 0 0 0 0 1 0 2 1 1 2 1 1 1 2 0 0 2 0 1 1 1 0 0 1 1 0 1 2 2 1 0 2 1 0 0 1 2 1 1 0 0 0 0 1 0 0 0 0 2 0 2 2 0 1 1 2 0 2 0 0 1 0 0 1 1 0 0 1 1 1 0 2 0 0 2 0 0 0 0 2 1 1 0 1 1 1 0 1 2 2 2 2 0 0 0 0 1 0 2 0 2 0 1 1 2 1 0 0 0 0 1 0 2 0 1 0 0 1 2 2 0 2 2 0 0 1 1 1 1 0 2 0 0 1 0 0 1 2 0 1 0 0 0 1 0 1 1 0 0 1 0 0 0 0 1 1 0 0 1 2 1 1 1 2 0 1 0 1 1 1 0 0 0 0 0 0 1 0 0 0 0 0 0 0 1 0 2 2 2 0 2 0 2 0 0 0 0 1 1 0 0 0 0 0 0 0 0 0 0 1 2 0 0 1 1 0 0 0 0 2 0 2 0 1 1 0 1 2 0 2 1 0 0 0 2 1 0 1 2 0 0 1 0 0 0 1 1 1 0 0 1 1 0 1 1 0 0 1 0 2 0 1 1 2 1 2 1 0 1 2 0 1 2 1 0 0 0 1 1 1 2 0 2 1 0 0 1 1 2 1 1 1 0 1 0 0 1 1 1 0 1 1 1 1 0 1 2 0 1 1 0 0 0 0 0 0 0 0 0 2 0 1 1 1 1 0 0 0 0 0 1 0 0 0 0 0 0 0 1 0 0 2 2 0 0 2 1 1 0 0 1 0 2 0 0 0 0 0 1 0 0 1 1 0 1 1 0 1 1 0 2 1 2 0 1 2 2 2 0 1 1 0 1 0 0 0 0 0 2 1 0 0 2 1 0 1 1 1 2 0 2 2 1 0 1 0 1 0 0 0 0 1 2 2 1 2 1 0 0 0 0 0 1 0 0 1 0 1 0 0 1 1 1 1 0 2 1 1 1 2 0 1 0 0 0 0 0 0 0 2 0 2 0 1 0 1 0 1 1 0 0 2 2 2 0 0 0 0 1 1 0 1 1 1 1 1 0 1 0 1 2 0 0 0 2 0 0 1 1 1 1 0 1 0 0 0 0 1 0 2 1 1 1 0 1 0 1 1 1 1 1 1 1 1 1 0 1 0 0 0 0 0 1 0 0 2 2 2 2 0 0 0 0 1 0 1 0 1 0 1 1 1 0 1 0 0 1 1 0 2 0 2 0 1 0 0 0 0 2 0 0 1 0 0 1 0 2 0 0 0 0 0 0 0 0 2 1 0 0 1 0 0 0 1 1
160 0 2 0 0 0 0 1 2 0 0 2 1 1 0 0 1 1 1 1 0 0 0 1 1 0 0 1 2 2 2 2 0 1 1 0 2 1 0 0 0 0 0 1 2 1 1 0 1 1 0 0 1 0 1 0 2 1 1 1 1 1 0 0 0 2 0 0 0 0 0 0 2 1 1 2 2 0 2 0 2 2 2 2 2 0 0 0 2 2 0 0 2 1 1 1 1 2 0 2 1 0 2 2 0 0 2 1 0 2 0 1 2 2 2 2 2 0 1 0 1 2 1 1 0 0 0 1 2 1 1 1 0 0 0 0 0 0 1 0 1 0 1 0 0 0 0 0 1 1 0 1 1 0 0 0 1 0 1 0 1 1 0 2 1 1 1 1 1 2 0 1 0 2 0 0 2 1 0 0 0 0 0 0 1 1 0 2 1 0 2 2 0 0 0 1 0 0 0 0 0 0 1 1 2 0 2 0 0 0 1 1 1 0 0 1 0 1 2 1 2 0 0 2 0 0 1 1 0 1 1 1 1 1 1 0 1 2 0 0 1 1 1 0 0 0 0 0 0 0 0 0 1 0 1 1 2 0 0 0 0 0 0 0 0 0 0 0 1 1 1 1 1 2 0 0 0 2 1 0 0 1 1 2 0 2 2 1 1 1 1 0 0 0 1 0 1 2 0 2 0 0 0 0 0 1 1 1 1 2 1 2 0 2 2 1 0 1 1 1 0 1 2 1 2 0 1 2 1 1 0 1 1 1 0 0 0 1 1 1 1 1 1 2 0 1 1 0 1 1 0 1 2 2 2 0 1 1 0 1 2 2 1 1 0 1 0 2 1 1 1 1 1 1 1 0 1 0 0 0 2 0 1 0 1 0 1 0 0 0 0 2 0 0 1 1 1 1 1 0 1 1 0 1 1 1 1 1 0 0 0 0 0 0 2 2 0 0 0 0 0 2 1 1 1 0 1 1 0 0 0 0 0 2 0 2 0 0 0 0 0 1 0 0 0 0 0 0 0 0 0 1 0 2 1 1 0 1 1 1 1 0 1 0 0 1 1 2 2 0 0 0 2 0 1 1 0 2 0 1 2 0 0 1 0 1 0 0 1 1 0 1 1 2 1 0 1 0 0 1 2 2 1 1 1 1 2 0 0 0 0 0 0 2 0 2 0 2 0 1 0 2 2 0 1 2 1 0 0 2 0 2 0 1 2 1 1 1 2 1 0 0 1 1 1 1 1 1 1 0 1 0 2 1 2 0 1 2 1 0 0 1 2 2 0 0 2 1 1 0 0 1 1 0 1 0 1 1 2 1 2 0 1 0 1 0 1 1 1 0 1 0 0 1 0 0 0 1 0 0 1 1 0 2 2 2 0 2 0 2 1 0 0 0 0 0 0 0 0 0 0 0 0 1 0 0 1 0 0 0 0 2 1 0 0 0 2 1 2 0 2 1 0 0 1 0 1 1 0 1 1 2 0 1 1 2 0 0 0 0 0 0 1 0 2 1 0 1 1 0 1 1 1 0 0 1 1 0 1 1 0 1 2 0 0 2 1 0 1 1 0 1 0 0 0 0 2 1 1 2 0 1 0 2 2 2 1 1 0 0 0 0 1 0 0 0 0 2 2 2 0 0 0 2 0 0 0 0 0 0 0 0 0 0 0 0 0 0 1 1 0 1 0 0 0 0 1 0 0 0 0 0 0 0 0 1 0 0 2 1 0 0 2 1 1 0 0 2 2 2 0 0 1 0 0 0 0 0 2 0 0 0 1 0 1 1 0 1 0 1 0 1 2 2 2 0 0 1 1 1 0 0 0 0 1 1 2 0 0 2 2 0 0 0 1 1 0 0 2 2 1 2 0 2 2 0 0 0 1 2 2 1 1 0 0 0 0 0 0 0 0 0 0 0 0 0 0 2 1 1 0 0 1 1 0 0 0 0 0 0 0 0 0 0 1 0 1 0 2 2 0 0 1 0 2 0 0 2 2 1 2 0 0 1 0 2 0 0 0 1 1 1 2 0 1 0 1 2 0 0 0 2 0 0 1 1 1 1 0 1 0 1 0 0 1 1 1 0 0 0 0 0 0 1 0 2 2 0 1 0 1 1 0 2 0 0 0 0 0 0 0 0 2 2 2 0 2 0 0 0 2 1 2 0 1 0 1 2 0 1 2 0 0 2 0 0 0 1 0 0 2 0 0 0 0 1 1 0 2 0 0 0 0 2 0 1 1 0 0 0 0 0 0 1 1 0 0 1 1 0 0 0
161 0 2 0 0 0 0 1 2 0 0 1 0 1 0 1 0 1 1 1 0 0 0 2 0 0 1 2 2 1 1 2 1 1 2 1 2 1 0 0 1 0 0 1 2 0 1 0 0 2 0 0 1 1 1 2 0 0 0 1 0 0 0 1 1 1 0 1 0 0 1 1 2 0 2 2 2 0 2 0 1 2 2 1 1 0 0 1 1 1 1 1 1 0 0 1 0 1 1 0 0 0 2 2 0 0 2 1 1 1 0 2 0 0 1 1 1 0 0 2 2 0 1 1 0 1 0 2 2 1 0 0 0 0 0 0 0 0 1 0 1 0 0 0 0 0 0 0 1 1 2 2 0 0 1 0 1 2 0 0 2 1 0 1 0 2 1 0 1 1 1 1 1 1 0 0 2 0 0 0 0 0 1 1 2 2 1 1 1 1 0 2 2 2 0 2 1 0 0 0 0 0 1 1 2 0 2 0 0 0 1 0 0 0 0 2 1 0 0 0 1 1 0 1 0 0 1 0 0 0 0 0 1 0 2 0 0 2 0 2 0 0 2 1 0 1 0 0 0 0 0 0 0 0 0 0 0 1 1 1 0 1 0 2 2 0 0 0 2 2 0 1 1 1 0 0 0 1 1 1 1 0 2 2 0 2 2 2 0 2 0 1 0 0 2 0 0 1 0 1 0 1 0 0 0 0 0 1 0 0 0 1 0 2 2 0 1 0 1 0 0 0 2 2 2 0 0 1 1 0 0 1 0 2 0 0 0 1 1 1 1 1 2 1 1 1 1 1 1 2 1 1 2 2 1 0 2 0 0 0 1 1 2 2 1 0 0 2 2 0 2 2 2 1 1 1 2 1 1 0 0 0 0 1 1 0 0 1 1 0 0 0 0 0 1 1 1 0 2 2 0 2 1 2 2 2 2 2 0 0 1 0 0 0 2 2 0 1 0 1 1 1 0 2 1 1 1 2 0 0 1 1 0 2 1 1 0 0 0 0 0 2 0 1 0 2 2 0 0 2 0 1 1 1 1 0 1 2 2 2 0 0 0 0 0 0 1 2 2 1 1 1 2 1 1 0 1 2 1 1 0 2 0 0 0 0 0 1 0 0 1 1 0 1 1 0 1 0 1 0 1 1 0 0 0 2 1 2 0 0 0 1 0 0 1 1 0 2 0 1 1 1 2 1 1 2 0 0 1 2 0 1 0 0 1 0 2 0 2 2 0 0 1 1 2 1 0 0 2 0 0 0 0 2 1 1 0 0 0 0 1 0 1 1 0 0 1 2 2 0 0 1 2 0 0 0 0 0 0 0 1 0 1 0 0 0 1 0 0 0 0 0 1 0 0 0 0 0 0 0 0 2 0 2 1 2 1 0 0 0 0 0 0 0 0 1 0 0 0 0 0 0 0 0 0 0 2 1 0 0 0 1 1 0 0 0 2 2 2 0 1 0 0 2 1 0 1 0 2 0 0 1 1 0 2 2 0 0 2 0 0 0 1 1 1 0 1 1 0 1 0 0 0 0 1 0 2 1 1 1 0 0 2 0 0 1 2 0 1 2 1 0 0 0 0 0 0 1 2 2 1 0 0 0 2 0 1 2 0 1 1 1 0 0 0 0 0 2 2 2 0 0 1 2 0 1 1 0 0 0 0 1 1 0 0 0 0 1 0 1 0 1 1 1 0 0 1 0 0 0 0 0 0 0 0 0 0 0 1 0 0 0 2 1 1 0 0 1 1 1 1 0 1 0 0 1 1 0 1 0 1 0 1 0 1 2 0 1 1 2 0 1 2 2 2 0 0 1 0 1 1 0 0 1 0 0 2 0 0 2 2 0 0 0 0 2 0 2 2 1 0 2 0 2 1 0 0 1 1 2 1 1 2 0 0 0 0 0 2 1 0 0 0 0 0 0 0 1 1 0 2 1 1 1 1 0 1 0 1 0 0 0 0 0 0 1 1 0 0 1 0 0 1 0 2 0 0 1 1 1 1 1 0 0 0 0 0 1 0 2 2 0 0 0 2 0 2 0 1 0 2 0 1 0 1 2 0 0 0 1 0 1 0 0 1 1 2 1 1 1 0 1 0 0 0 0 0 2 0 1 1 1 0 1 0 0 0 1 2 1 0 0 2 1 1 1 0 0 0 0 2 0 2 0 0 0 0 1 0 1 0 1 0 0 0 0 1 0 0 0 0 0 0 1 1 1 1 1 1 0 1 2 0 1 0 0 0 0 0 0 0 0 0 0 0 0 0 0 0 0 2 0
162 0 1 0 0 0 1 1 1 1 0 1 0 2 0 2 0 0 0 1 0 0 0 0 2 0 1 0 1 2 2 1 0 1 2 1 2 0 0 0 1 0 0 0 1 0 0 0 1 1 0 0 2 1 0 1 0 0 1 0 1 0 0 1 1 1 0 1 0 0 0 2 2 0 1 2 2 0 1 1 0 2 2 2 2 0 0 0 2 2 0 0 2 2 1 1 1 0 0 1 0 1 1 1 1 1 1 2 0 2 0 2 1 2 2 1 1 0 1 1 1 0 2 0 0 1 0 0 2 0 0 0 0 0 0 0 0 0 0 0 1 0 0 0 0 0 0 0 0 0 0 2 1 0 0 0 0 2 0 0 1 2 0 2 2 1 1 0 0 0 2 2 0 2 1 0 1 0 0 0 0 0 0 0 2 2 0 2 2 1 1 2 1 0 1 2 2 0 0 0 1 0 0 2 2 1 2 0 1 0 2 2 1 0 0 0 0 1 2 2 2 0 1 2 0 0 1 0 0 0 0 0 0 0 2 0 0 1 0 1 1 0 2 0 0 1 0 0 0 0 0 0 0 0 0 0 1 0 0 0 0 0 0 2 2 0 1 1 2 2 0 1 2 2 1 1 0 1 1 0 0 0 2 1 0 1 1 2 1 2 0 0 0 0 2 0 1 1 0 1 0 1 0 0 0 0 1 0 1 1 1 1 0 0 0 0 0 1 0 0 1 0 0 1 1 0 1 1 1 1 0 1 0 1 0 0 0 2 0 0 0 0 2 2 0 0 2 0 1 0 0 0 0 0 0 2 0 0 0 1 2 2 2 1 2 1 0 2 2 0 2 2 0 0 1 0 2 1 1 0 1 1 2 0 0 1 1 0 0 0 1 1 1 0 1 0 0 0 1 0 0 1 0 2 2 1 1 0 0 0 0 0 0 1 1 1 1 1 0 0 0 0 0 2 1 1 1 0 0 0 0 0 0 2 0 0 1 0 0 0 0 1 0 0 1 1 1 1 1 1 0 0 1 2 2 1 1 2 1 1 1 0 0 0 0 1 1 1 1 1 2 0 2 1 1 1 1 2 0 2 1 1 0 0 1 0 1 0 0 0 1 0 0 0 0 0 1 1 1 0 1 1 1 1 1 1 1 1 1 0 0 1 0 0 0 2 1 2 0 0 0 1 2 1 1 2 0 1 0 1 1 0 0 1 1 0 0 0 1 1 1 0 2 1 2 2 0 1 1 0 1 1 1 1 1 1 1 0 0 1 1 0 1 2 1 1 1 0 0 0 0 0 0 0 0 0 1 0 0 0 1 0 0 0 0 1 1 0 1 0 0 0 0 1 1 0 1 1 0 0 0 2 1 2 2 2 0 0 0 0 0 0 1 1 1 1 1 0 0 0 0 0 0 1 0 0 1 1 0 0 0 2 0 0 0 2 2 1 2 0 2 1 0 0 1 0 1 0 1 1 1 0 1 1 2 2 0 0 1 0 0 0 1 0 2 0 0 2 0 1 0 1 0 0 0 2 0 2 0 2 0 1 2 1 1 1 1 1 0 1 0 1 0 1 0 0 2 2 1 2 1 1 0 1 2 1 1 1 0 0 1 0 0 0 0 0 0 2 2 2 0 0 1 2 0 2 2 0 0 0 0 1 0 0 0 0 0 1 1 2 1 1 1 1 0 0 1 0 0 0 0 0 0 0 0 2 2 0 2 2 0 0 1 1 0 0 0 2 1 2 0 1 0 2 0 0 0 0 1 1 0 1 0 0 0 2 0 1 1 2 0 1 2 2 2 0 1 1 0 1 0 0 0 0 0 1 1 0 0 2 1 0 0 0 0 2 1 0 2 2 1 2 0 1 1 0 0 1 1 2 1 1 2 0 0 0 0 0 0 0 0 0 0 0 0 0 0 1 0 0 2 0 1 0 1 0 2 0 0 0 2 0 0 0 0 0 0 0 1 2 0 0 1 0 2 0 0 2 0 0 1 1 0 0 0 0 1 0 0 0 0 0 1 1 2 0 2 1 0 0 0 2 0 1 1 2 0 0 0 2 1 1 0 0 0 0 2 0 1 0 0 0 0 1 0 2 0 0 0 2 2 2 0 1 1 0 0 1 1 0 0 1 2 0 1 1 0 1 0 1 2 1 0 0 2 0 2 2 0 2 2 0 0 1 1 1 1 0 0 0 1 0 0 1 1 1 1 0 0 0 0 2 0 1 0 1 1 0 0 0 0 0 0 0 0 0 0 0 0 0 1 0
163 0 1 0 0 0 1 2 0 2 0 1 0 1 0 1 0 1 0 1 1 1 0 0 2 0 0 0 2 0 1 2 1 1 0 1 1 1 1 0 1 0 1 0 1 0 0 0 1 0 1 0 1 0 1 1 1 0 0 1 0 1 0 2 0 2 0 0 0 0 1 1 2 0 1 2 1 0 2 1 1 2 2 0 0 0 0 0 2 2 0 1 1 1 1 2 1 1 0 0 0 1 2 2 1 1 2 2 0 2 0 2 1 2 2 1 1 1 1 2 2 0 1 1 1 1 1 0 1 0 0 0 0 0 0 0 0 1 0 0 1 0 0 0 1 0 0 0 0 0 0 0 0 1 0 0 0 0 0 0 0 2 1 1 0 1 1 0 1 2 0 0 0 2 0 0 1 0 0 0 0 0 1 1 1 1 2 1 0 1 0 2 2 1 1 1 1 0 0 0 1 1 0 1 2 0 2 0 0 0 0 1 1 0 0 2 2 0 0 0 0 0 0 2 0 0 0 2 0 2 0 0 0 0 2 0 1 1 0 1 0 0 2 0 0 1 1 1 0 0 0 1 0 0 0 0 0 1 1 1 0 1 0 0 1 1 0 1 1 1 1 0 1 1 0 0 1 2 2 2 2 0 2 2 1 1 2 1 0 2 0 1 1 0 2 1 1 1 0 0 0 1 0 0 0 1 1 1 1 1 1 1 0 1 1 0 0 0 2 2 0 1 1 0 2 0 0 1 1 1 0 0 0 1 1 1 1 2 0 0 0 0 1 2 0 0 2 0 1 0 0 0 2 2 1 0 1 0 0 1 1 1 1 1 0 0 0 1 2 0 2 2 1 1 1 0 2 1 0 0 1 1 0 0 1 1 1 0 0 1 0 1 0 0 2 0 0 0 0 0 0 0 2 2 1 1 1 1 0 0 1 0 0 0 1 1 0 1 0 1 1 1 0 2 0 0 0 1 0 0 1 0 0 1 0 1 1 2 0 0 0 1 0 0 0 2 2 0 1 2 0 1 1 2 1 1 0 2 2 1 1 0 1 2 0 1 1 1 1 0 1 0 1 2 0 1 0 2 0 1 1 2 0 0 0 0 0 0 1 1 0 2 0 2 0 0 1 0 0 2 2 0 2 1 2 1 2 0 0 0 0 0 0 1 0 2 0 1 0 2 2 0 2 0 1 2 1 0 0 2 0 0 0 0 1 1 1 0 0 0 0 0 1 1 2 1 0 0 2 0 0 0 0 1 2 0 1 0 0 0 0 0 1 1 0 0 1 1 1 0 1 1 1 0 0 0 1 1 1 1 2 0 1 0 0 0 1 2 0 0 0 0 0 0 0 0 1 1 0 0 1 1 0 2 2 2 0 2 0 2 1 0 0 2 0 0 0 0 0 0 0 0 0 0 0 0 1 0 0 0 0 0 0 0 0 0 2 2 2 0 2 0 0 1 1 0 1 1 2 0 0 1 2 0 2 1 0 1 2 0 0 0 1 0 1 1 1 2 0 1 1 0 0 0 1 0 1 0 0 2 1 1 2 2 1 1 1 0 0 2 0 1 1 0 0 0 1 2 2 2 0 2 0 1 1 2 1 1 1 0 1 0 0 0 0 1 0 1 1 1 0 0 0 1 0 0 0 1 0 0 0 0 0 0 0 0 1 1 1 2 1 2 0 0 0 0 2 0 1 1 0 1 1 0 0 1 0 0 2 1 0 0 2 0 0 1 0 1 2 0 1 1 0 0 0 0 1 0 2 0 1 0 2 0 2 2 0 0 0 2 0 2 2 2 2 0 1 2 0 2 0 0 0 0 1 2 1 0 0 1 1 0 0 0 0 2 2 1 1 1 1 1 0 2 2 0 1 1 0 2 0 2 2 0 0 0 1 0 0 0 0 0 1 0 1 0 0 1 0 0 1 0 2 1 1 0 1 0 1 1 0 0 0 0 0 1 1 0 0 2 0 0 1 1 2 1 0 0 2 2 2 0 0 0 0 0 0 1 2 1 1 1 0 1 1 0 1 2 0 0 0 2 1 0 0 2 0 2 0 0 0 0 1 0 1 1 0 2 2 1 1 1 0 1 0 1 1 0 0 1 2 2 0 2 0 0 0 1 2 0 0 2 2 1 1 2 0 1 1 0 2 0 0 0 2 0 2 2 0 2 2 0 1 0 0 0 0 0 0 0 2 0 0 0 0 2 0 0 0 0 0 2 0 0 0 0 0 0 0 1 0 0 2 0 0 0 0 0 0 0 1 0
164 0 2 1 0 0 0 2 2 2 0 0 0 0 0 0 0 1 1 1 0 0 0 1 1 0 0 1 2 0 1 1 1 2 1 1 2 2 0 0 1 0 0 0 0 0 0 1 1 0 1 1 1 1 0 2 0 0 2 0 1 0 0 1 0 0 2 0 0 0 0 0 2 1 1 2 2 1 2 0 0 1 1 0 1 0 0 0 2 2 0 0 2 0 0 2 0 1 0 1 1 0 0 0 0 0 2 1 1 1 0 1 0 1 1 0 0 0 2 1 1 0 1 1 0 2 0 0 0 0 0 0 0 0 0 0 0 1 1 0 1 0 1 0 1 0 1 0 0 0 0 1 0 0 0 0 0 1 0 0 1 1 0 2 1 2 1 0 1 2 0 0 1 1 0 0 2 0 0 1 1 0 0 0 1 1 0 2 2 2 0 2 1 0 1 2 0 1 0 0 1 1 0 0 2 0 1 0 0 2 0 1 1 0 0 1 0 0 1 0 1 1 0 1 0 1 1 1 1 0 0 0 0 0 1 0 0 2 0 1 0 0 2 0 0 0 0 0 0 0 0 0 1 0 0 0 1 0 0 0 0 0 0 2 1 0 1 1 2 2 0 0 1 1 0 1 0 0 0 0 0 2 1 1 0 1 1 2 1 2 0 1 1 0 1 1 0 2 0 1 0 1 1 1 1 0 1 1 0 1 0 1 0 1 1 0 0 0 0 0 1 1 2 1 1 0 1 0 1 1 0 0 0 1 0 0 0 2 0 1 1 1 1 2 0 0 1 0 0 0 0 0 2 2 2 0 0 0 0 0 0 1 2 1 2 0 0 2 1 1 1 1 2 1 1 1 2 2 1 1 0 1 0 0 0 1 0 0 0 2 1 2 0 0 2 0 0 0 2 1 0 2 1 2 1 0 0 1 1 1 0 1 0 0 1 1 1 0 0 0 0 1 0 1 1 2 2 2 0 0 1 1 0 2 1 0 1 1 0 0 2 0 0 0 1 1 2 0 0 0 0 0 0 1 0 0 0 2 2 2 1 0 1 1 0 1 1 2 2 0 1 1 2 0 2 0 1 2 0 1 1 1 0 1 1 1 1 0 1 1 0 2 0 2 1 1 1 0 0 2 2 1 2 0 2 1 1 1 2 0 1 0 0 0 2 0 0 2 0 0 1 2 1 0 0 1 1 1 0 1 1 0 0 1 2 1 1 0 2 2 1 0 1 1 2 1 0 2 0 0 1 0 0 2 2 0 0 0 0 0 2 0 0 1 0 0 1 1 1 0 0 2 0 0 0 0 0 0 1 0 1 0 2 0 1 0 1 0 0 0 0 0 0 0 1 0 0 0 0 0 0 2 0 1 1 2 0 0 1 0 1 0 0 2 1 0 0 0 0 0 0 0 0 2 1 0 1 2 0 0 1 1 1 0 0 0 2 0 2 0 1 0 0 0 1 0 1 0 0 0 0 0 1 1 2 2 0 0 1 0 0 0 0 0 1 1 1 2 0 1 1 0 1 0 0 0 1 1 1 1 0 0 1 1 1 1 0 0 0 1 0 1 0 1 0 1 2 2 1 1 0 2 0 1 2 1 0 2 0 0 1 0 0 0 0 0 0 1 1 1 0 0 1 1 1 1 1 0 0 0 0 1 0 0 0 0 0 1 0 1 0 1 0 0 0 0 0 0 0 0 0 0 0 0 0 0 0 0 1 0 0 0 2 0 0 1 1 0 0 2 0 0 1 1 0 1 0 0 2 0 1 0 1 1 2 2 1 1 0 1 0 1 1 1 1 0 0 1 0 1 0 0 0 0 1 1 0 0 0 2 2 0 2 2 2 2 0 2 0 0 0 0 0 2 1 0 0 1 1 2 0 2 1 1 0 1 0 0 1 0 1 1 1 0 1 0 1 1 1 1 1 0 2 1 1 0 1 0 0 1 0 0 0 0 0 0 1 0 2 0 1 0 1 0 1 1 0 1 1 1 2 0 1 0 0 1 0 0 1 1 1 2 0 0 2 0 2 0 1 0 2 0 0 0 2 0 1 0 0 1 0 1 0 0 0 0 2 1 2 1 1 1 0 0 0 2 0 1 0 1 1 1 0 1 2 0 2 1 1 0 0 0 2 1 2 2 0 0 0 0 1 0 2 1 0 0 2 1 0 1 1 1 0 1 1 0 1 0 1 0 0 0 0 1 1 1 1 0 1 0 0 1 1 0 0 0 0 0 0 1 0 0 0 0 0 0 1 1 1 0 1 0
165 0 1 1 0 0 2 2 2 1 0 0 0 1 0 2 0 1 0 2 1 1 1 0 2 0 0 2 2 1 2 1 1 1 0 1 1 2 1 0 0 0 0 0 1 0 0 0 2 0 0 0 0 1 1 2 0 0 0 2 0 1 0 1 0 1 0 0 0 0 0 1 2 0 0 2 1 0 2 0 2 2 2 1 1 0 0 0 2 2 0 0 1 0 0 1 0 0 0 0 0 0 1 1 0 0 2 1 1 1 0 2 0 1 1 0 0 0 0 1 1 1 1 1 0 1 0 0 1 0 0 0 0 0 0 0 0 0 0 0 1 0 0 0 0 0 0 0 1 1 1 1 0 1 2 0 1 0 0 1 2 1 0 2 0 1 1 1 0 1 1 1 1 1 0 0 0 1 0 0 0 0 1 1 1 1 2 2 0 0 0 2 2 1 2 2 1 0 0 0 1 1 0 2 2 0 2 1 1 0 2 2 1 0 0 0 0 0 0 0 0 0 0 1 0 0 0 1 1 0 0 0 0 0 1 0 0 2 0 2 0 0 1 0 1 2 1 0 0 0 0 0 0 0 1 1 2 0 0 0 0 0 0 0 0 0 1 0 1 1 0 1 1 1 1 1 0 2 2 0 0 0 1 1 1 0 1 1 1 2 0 0 0 0 1 0 0 1 0 1 0 0 1 1 0 0 0 0 1 1 0 1 0 2 2 0 0 0 0 0 1 1 1 1 1 0 0 2 1 1 0 1 0 2 0 0 0 2 0 0 0 0 2 2 0 1 1 1 0 1 0 1 2 2 1 0 1 0 0 1 1 1 1 0 1 0 0 1 1 1 1 1 0 0 0 0 2 0 0 0 0 1 0 0 1 1 1 0 0 0 0 1 1 0 2 0 0 1 1 1 0 1 1 2 1 0 0 0 0 0 0 0 0 0 1 1 1 0 0 0 0 1 1 0 0 1 1 1 0 0 1 0 1 1 1 0 1 1 1 0 2 0 0 0 0 1 2 0 0 0 0 0 1 2 1 0 0 1 0 0 0 0 0 0 0 1 1 2 2 1 1 1 2 0 2 0 1 2 0 2 2 1 0 1 0 1 0 1 0 1 1 2 1 1 0 0 1 0 0 1 2 1 2 1 2 1 2 1 2 0 1 1 0 1 0 2 0 2 0 2 2 0 2 1 0 2 1 0 0 1 0 0 0 0 1 1 2 0 1 1 1 1 2 1 2 2 0 1 1 0 0 0 0 2 1 1 0 0 0 0 1 1 0 0 0 0 0 1 1 0 0 2 0 0 0 0 0 1 1 1 2 0 0 0 0 0 0 0 1 0 0 0 1 0 1 0 0 1 0 0 1 0 0 2 1 2 1 0 1 0 1 0 1 1 1 1 1 1 0 1 1 1 0 1 0 0 1 1 0 0 1 0 0 0 0 1 2 1 2 0 1 1 0 2 2 0 1 0 1 0 2 2 2 0 1 1 0 0 1 1 1 0 1 0 2 0 1 1 1 0 1 0 1 0 0 0 1 0 0 2 0 1 2 0 0 2 1 2 0 0 1 1 0 0 1 1 1 2 1 1 0 1 1 0 1 2 0 2 0 0 0 0 0 0 0 0 0 1 1 1 0 0 1 2 0 2 2 1 0 0 0 1 0 0 0 0 0 0 1 1 0 1 0 0 0 0 0 1 0 0 0 0 0 0 1 0 0 0 1 0 0 1 2 1 0 1 0 2 2 2 0 1 0 1 0 0 0 0 2 0 1 0 0 2 2 2 1 2 0 1 1 2 2 1 1 0 1 1 0 1 0 0 0 0 2 0 1 0 1 2 2 1 1 0 0 1 0 2 1 1 1 1 0 2 2 0 1 1 1 2 1 1 2 0 0 0 0 1 2 1 0 0 2 1 2 1 1 0 0 0 1 0 1 1 0 0 1 0 0 0 0 0 0 0 0 0 2 0 1 0 2 0 1 0 2 0 0 1 0 0 1 1 0 0 0 2 0 0 0 1 1 1 1 0 1 0 1 1 1 0 0 0 0 0 2 2 0 0 0 1 0 2 0 0 1 0 2 1 2 1 0 1 0 0 0 0 1 1 1 0 2 1 0 1 0 0 0 1 1 0 0 0 1 2 2 2 0 0 0 0 2 0 2 1 0 0 1 2 0 0 0 0 0 0 1 1 0 0 0 0 1 0 0 0 0 0 2 1 1 0 1 2 0 1 0 1 0 1 0 1 1 0 0 0 0 0 0 0 0 0 2 1
166 0 1 0 0 0 2 1 1 1 0 1 0 1 0 1 0 0 0 1 0 0 0 0 2 0 0 1 1 2 2 0 0 1 0 1 1 1 0 0 0 0 0 0 1 0 0 0 2 1 0 0 0 0 2 2 0 2 1 2 0 2 1 1 1 0 1 0 0 0 2 2 2 0 1 2 2 0 2 0 1 1 1 1 2 0 0 1 1 2 1 1 2 0 0 0 0 2 0 2 1 0 1 1 1 1 1 1 1 1 0 1 0 1 1 0 0 0 1 2 2 0 2 0 1 0 1 1 1 1 0 0 1 0 0 0 1 1 0 0 2 0 1 0 0 0 0 0 0 0 0 0 0 0 0 0 0 2 0 0 2 1 0 2 1 2 0 0 1 1 1 2 1 1 1 0 2 1 0 0 0 0 0 1 0 0 1 2 0 1 0 2 2 0 2 1 1 1 0 0 0 0 0 1 1 0 2 0 0 1 0 1 1 0 0 0 0 0 2 2 2 0 0 1 0 1 1 2 0 1 0 0 0 0 2 0 0 2 0 2 0 0 2 0 0 2 1 0 0 0 0 0 1 0 0 0 0 0 0 0 0 0 0 0 0 0 0 1 2 2 1 0 0 2 0 0 0 2 2 2 2 0 1 2 0 2 2 2 1 2 0 1 1 0 1 1 0 1 0 1 0 1 1 1 1 1 0 0 0 1 0 1 0 1 1 0 1 1 0 0 1 0 1 0 2 0 1 1 1 1 0 1 0 1 1 1 1 2 1 0 0 1 2 2 0 0 1 0 1 0 0 0 1 1 1 1 0 0 0 1 1 1 2 1 2 1 1 2 2 0 2 2 1 1 1 0 1 1 1 0 1 0 1 1 0 0 1 0 0 2 0 1 0 0 1 0 0 0 0 0 0 0 0 2 2 1 1 0 0 0 0 0 0 0 2 2 0 1 0 1 1 1 0 1 1 1 1 0 0 1 1 1 1 1 1 0 1 0 0 0 2 0 0 0 1 1 1 1 1 2 0 1 1 2 2 1 1 1 0 1 1 0 1 1 0 1 1 1 1 0 0 0 1 1 1 1 0 1 0 1 1 1 0 0 0 1 0 0 2 1 0 2 0 1 0 1 1 0 1 1 1 1 2 2 2 0 2 1 1 0 0 0 0 0 2 0 0 2 0 2 2 0 2 2 0 2 0 0 0 1 0 1 0 1 2 0 1 0 2 2 1 1 1 2 2 2 0 2 0 0 1 0 0 2 2 0 0 0 0 1 1 0 0 0 0 0 0 0 0 0 0 0 0 0 0 0 1 1 1 1 2 0 2 0 2 2 2 0 1 1 1 0 0 1 1 0 1 0 0 0 1 2 0 1 2 2 0 2 0 2 0 0 1 1 1 1 1 0 1 1 0 0 0 1 0 0 1 2 0 0 0 2 0 0 0 0 1 0 2 0 2 1 0 1 2 0 1 0 1 0 1 1 1 1 1 1 0 1 2 0 0 0 2 1 1 1 0 0 2 0 0 1 0 0 1 0 1 0 2 0 0 0 2 1 0 1 1 1 1 1 1 0 0 0 1 1 1 2 2 2 0 1 0 1 2 1 1 2 1 0 0 0 0 1 0 0 0 1 1 1 0 0 0 2 0 1 1 1 1 1 0 1 0 0 0 0 0 0 0 0 0 0 0 0 0 0 1 1 0 0 0 0 0 0 0 1 1 0 0 0 0 0 2 0 0 1 0 1 0 2 0 1 0 1 1 1 0 0 1 1 0 1 2 0 2 0 0 2 0 2 0 2 2 2 1 0 0 1 0 1 0 0 0 0 0 2 2 0 1 2 2 0 0 0 1 1 2 2 1 1 1 1 0 2 1 0 1 1 0 2 0 2 2 0 0 0 0 0 0 0 0 0 0 0 0 0 0 1 0 0 2 0 1 2 0 1 1 0 0 0 1 1 1 0 0 2 1 1 1 1 0 0 1 0 0 0 0 1 1 1 2 0 0 0 0 1 0 0 0 2 1 2 0 0 2 1 2 1 1 0 0 1 0 0 2 2 0 2 0 0 0 0 0 1 1 1 1 0 2 0 0 0 0 1 0 1 1 1 0 0 2 2 0 2 0 0 0 1 2 0 0 0 2 1 1 1 0 0 0 0 2 0 2 1 1 0 2 1 0 1 1 1 0 0 1 0 1 0 1 0 1 0 1 0 0 0 1 1 2 0 2 2 0 1 0 0 0 0 1 0 0 0 1 0 0 0 0 1 1 0 0 0
167 0 2 0 0 0 1 1 2 1 0 0 0 0 0 0 0 1 0 1 1 0 1 0 2 0 0 2 2 0 2 0 0 1 2 1 1 1 0 0 2 0 0 0 2 1 0 0 0 2 0 0 0 0 2 1 1 1 1 0 1 1 0 1 0 2 0 0 0 0 0 1 2 0 0 2 2 0 1 1 0 2 2 1 1 0 0 1 2 2 1 1 1 0 0 1 0 0 1 0 0 0 0 0 1 0 1 2 0 2 0 2 0 0 0 0 0 0 1 1 1 0 1 1 0 0 1 1 1 0 0 0 0 0 0 0 0 0 0 0 0 0 0 0 2 0 0 0 0 0 0 0 0 0 0 0 0 2 0 0 1 1 0 2 0 2 1 0 1 1 1 1 1 1 0 0 2 0 0 1 1 2 0 0 1 0 1 1 1 0 1 2 2 0 2 2 1 0 0 0 1 0 0 1 1 0 2 0 1 0 2 1 0 0 0 0 1 1 2 1 1 0 0 2 0 0 1 2 1 1 0 0 0 0 0 0 0 2 0 2 0 0 2 1 0 2 0 0 0 0 0 0 1 0 0 0 0 0 0 0 0 0 0 1 1 1 0 0 2 0 0 1 1 2 0 0 0 1 1 1 1 0 0 1 0 0 0 1 0 2 0 0 0 1 1 1 0 0 0 0 0 0 1 1 1 0 0 0 0 1 0 2 0 0 0 0 0 0 1 1 0 0 2 1 2 0 1 1 1 2 0 0 0 1 0 0 0 2 0 0 0 0 1 2 2 1 1 2 2 2 2 0 1 1 0 1 1 0 0 1 2 2 2 2 1 1 1 2 2 0 2 2 0 0 1 0 2 1 0 0 0 0 0 0 1 0 0 0 0 1 0 0 0 0 0 0 0 1 0 0 0 0 0 0 0 0 2 0 0 0 0 0 0 1 1 2 0 2 0 2 2 2 0 1 1 1 1 1 0 0 1 0 0 0 1 0 0 1 0 1 1 1 0 0 1 1 1 0 0 0 0 1 0 2 1 0 1 2 0 2 1 0 0 0 0 1 1 2 2 1 1 1 1 1 0 0 0 1 0 0 1 0 0 0 1 0 1 0 1 0 1 1 0 0 0 0 2 0 1 0 0 0 1 0 1 1 1 1 1 0 0 0 0 0 2 0 0 2 1 2 2 0 2 0 1 2 1 0 0 2 0 2 0 0 1 1 2 0 0 0 0 0 1 1 1 1 0 0 2 0 0 0 0 1 2 0 1 0 0 0 0 0 0 2 1 1 1 2 1 1 0 0 1 0 0 0 1 1 1 1 1 0 1 0 1 0 0 0 0 0 0 0 1 0 1 0 1 0 0 0 1 1 0 2 2 2 0 2 0 2 1 0 0 1 0 0 0 0 1 1 0 0 0 0 0 1 1 2 0 0 0 1 1 0 0 0 2 0 2 0 2 0 0 0 0 0 0 0 0 0 0 2 0 2 1 2 0 1 2 0 0 0 1 0 1 0 0 0 0 1 1 0 1 1 0 0 2 0 1 1 0 0 2 1 0 1 2 0 0 1 0 1 0 0 0 0 1 2 1 2 1 1 0 1 1 2 0 1 1 0 0 0 0 0 0 0 0 0 0 0 0 0 1 1 1 0 0 0 1 1 1 1 1 1 0 2 1 0 2 2 1 2 0 0 0 1 1 0 1 1 1 1 0 0 0 2 0 0 1 0 0 0 2 1 0 0 0 1 0 2 0 0 1 1 0 0 0 0 0 1 0 1 2 1 2 1 1 1 0 2 0 2 2 2 1 1 0 1 0 1 0 0 0 0 0 2 1 0 0 2 2 1 0 0 0 2 0 2 2 2 2 2 0 2 2 0 0 0 1 2 2 1 2 0 0 0 0 0 1 1 0 0 1 1 1 1 1 0 0 0 1 0 0 2 0 0 0 0 1 2 0 1 1 0 0 1 2 0 2 0 0 0 0 0 2 1 0 0 1 1 1 0 0 0 0 1 0 1 0 1 1 2 0 0 2 1 2 2 1 0 0 0 1 1 2 2 0 2 1 1 1 1 0 0 1 1 1 2 2 0 2 0 0 1 1 0 1 0 0 1 2 2 0 2 0 0 0 0 0 1 0 1 1 2 2 2 0 0 1 1 1 0 1 0 2 0 1 2 1 1 0 1 0 0 0 1 1 0 0 0 2 0 0 1 1 0 1 0 0 0 0 2 0 2 0 1 1 1 0 1 1 0 0 0 0 1 0 0 0 0 2 1
168 0 0 0 0 0 2 2 2 1 0 0 0 0 0 0 0 1 1 1 0 0 0 0 2 0 0 2 2 0 2 2 0 0 1 0 2 2 0 0 1 0 0 0 2 0 0 0 2 0 0 0 0 0 2 2 0 1 1 0 0 2 0 1 0 1 1 1 1 1 0 1 2 0 1 2 2 0 2 1 1 2 1 0 1 0 0 1 2 2 0 0 1 0 0 0 0 0 0 0 0 1 2 1 0 0 2 1 1 1 0 2 0 1 1 0 0 0 2 0 1 0 1 1 1 0 0 1 1 1 0 1 0 0 0 0 0 1 0 0 1 0 0 0 1 0 0 0 1 1 0 0 0 0 0 1 1 1 0 0 1 1 1 1 0 1 1 0 1 2 0 0 1 1 0 0 0 0 1 0 1 1 0 0 1 0 1 1 0 1 0 2 0 0 1 1 0 0 0 0 1 1 1 1 2 0 2 1 1 1 0 0 1 0 0 1 1 0 2 2 1 0 0 2 0 0 1 2 0 2 0 0 2 1 1 1 0 2 0 2 0 0 2 0 0 0 0 0 0 0 0 0 0 0 0 0 2 0 1 1 1 1 0 0 0 0 0 0 2 2 0 1 2 2 1 0 0 1 1 0 0 0 2 2 1 1 2 2 1 2 0 1 0 0 2 0 2 1 0 2 0 2 1 1 1 0 0 0 1 1 1 1 0 1 1 0 0 1 1 1 0 0 2 1 1 0 1 1 1 2 0 2 0 2 0 0 0 2 0 0 0 0 1 2 0 1 1 0 1 1 0 0 1 1 0 1 1 2 0 0 0 0 2 1 2 0 1 1 1 1 1 1 0 0 1 0 2 2 0 0 0 2 0 1 1 0 0 0 0 0 0 1 1 1 2 1 0 2 0 0 0 1 1 2 2 0 0 1 0 0 0 0 0 1 1 2 0 1 0 1 1 1 0 2 0 0 0 0 0 0 0 1 1 1 1 0 1 2 0 0 1 1 0 0 0 0 2 0 0 0 1 0 1 2 2 0 2 1 1 1 1 0 0 0 0 0 2 2 2 1 0 0 1 2 0 0 0 1 0 1 0 2 0 1 1 1 1 1 1 0 0 2 0 1 0 1 1 0 0 1 2 0 2 0 2 1 1 0 0 1 1 0 0 0 0 2 0 2 0 0 0 2 2 0 1 2 1 0 0 2 0 1 0 0 0 0 2 1 2 1 1 1 2 2 2 1 0 1 1 0 0 0 0 2 1 1 0 0 2 0 0 0 1 2 0 0 2 2 0 2 0 0 0 0 0 0 0 1 1 1 2 0 1 0 1 0 0 0 0 0 1 1 1 0 0 0 0 0 0 0 0 2 0 2 2 2 0 0 0 0 1 0 0 1 0 0 0 0 0 0 0 0 0 0 0 1 1 2 0 0 0 2 1 0 0 0 2 1 2 0 2 0 0 2 1 0 1 0 2 1 0 1 1 1 1 2 0 0 1 0 0 0 0 0 1 0 2 1 0 1 1 0 1 0 0 0 1 0 1 1 0 2 2 0 0 2 1 1 1 1 0 0 0 0 2 2 2 1 1 2 1 1 0 1 1 2 0 0 0 0 0 0 0 0 0 1 0 0 0 0 0 0 1 2 0 1 2 1 0 0 0 0 0 0 0 0 0 0 0 0 0 0 0 0 0 2 2 0 1 1 1 1 0 0 0 2 0 0 1 0 0 0 2 0 1 0 1 1 0 2 0 0 0 1 0 1 0 0 1 1 0 1 1 0 2 2 0 1 1 2 0 1 2 2 1 1 0 2 0 2 0 0 1 0 0 0 0 1 0 1 0 0 1 1 2 1 0 2 2 1 1 2 0 1 1 0 0 2 0 2 0 2 2 0 0 0 0 1 2 0 1 0 1 0 1 0 0 0 0 0 2 0 1 2 0 0 0 0 2 2 0 0 0 0 0 1 1 0 1 0 1 0 1 2 2 2 0 1 2 1 1 0 1 0 0 1 0 1 0 1 1 2 0 0 2 1 2 2 0 0 0 2 1 0 1 2 0 1 1 0 0 1 0 0 1 1 1 0 0 0 0 0 0 0 1 0 0 0 1 0 2 2 0 2 0 0 0 1 2 0 0 2 1 0 0 2 0 1 0 0 2 0 1 0 1 0 1 2 0 0 1 0 0 0 0 0 0 0 1 0 1 0 0 1 1 0 2 0 1 0 0 1 0 1 0 2 2 0 0 1 0 0 0 0 0 0 1 0 0 0 1 0
169 0 1 2 0 0 0 2 2 1 0 0 1 1 0 0 0 2 1 2 0 0 0 0 2 0 0 0 1 1 2 0 0 0 2 0 2 1 0 0 0 0 0 0 2 0 0 0 1 0 0 0 2 0 0 0 1 1 1 0 1 1 0 2 1 0 2 0 0 0 0 0 2 0 1 2 2 0 0 0 1 2 0 0 2 0 0 2 2 2 2 1 1 1 1 2 1 0 0 0 0 0 1 1 1 1 2 1 2 1 0 2 0 1 1 0 0 0 1 1 1 0 2 0 0 1 0 1 2 1 0 0 0 0 0 0 0 0 1 0 1 0 0 0 1 0 0 0 0 0 1 2 0 0 0 0 0 1 0 0 0 0 0 2 0 1 1 0 1 1 1 1 0 2 0 0 1 0 0 1 1 1 0 0 2 2 0 1 0 1 0 2 1 1 0 2 1 0 0 0 0 0 1 1 2 1 2 1 0 1 0 1 0 0 0 1 1 1 2 1 2 1 1 2 0 0 2 1 0 1 0 0 1 1 1 1 1 2 0 1 0 0 2 0 0 2 0 1 1 0 0 0 1 0 1 1 1 1 0 0 0 0 0 1 1 0 0 1 0 0 0 2 1 2 1 1 0 1 1 0 0 0 2 1 2 0 2 1 1 2 0 2 1 0 1 1 0 1 0 0 0 1 0 0 0 0 0 2 1 2 1 2 0 1 1 0 1 0 0 0 1 1 1 1 1 0 1 2 1 1 0 1 0 2 0 0 0 1 1 0 1 0 2 1 0 0 2 1 1 2 1 1 1 1 1 1 0 0 1 0 1 1 2 2 0 0 0 2 2 0 2 2 1 1 2 0 2 2 2 0 0 1 0 0 1 0 0 0 0 1 0 1 2 0 2 1 1 0 1 1 0 1 0 2 2 1 1 2 0 0 0 0 1 1 1 2 0 0 0 0 0 1 0 1 0 0 0 2 0 0 2 0 0 0 0 0 0 0 0 0 0 2 1 1 0 2 1 0 0 0 0 2 1 2 1 1 0 2 2 2 2 0 0 0 0 1 1 1 2 1 0 0 2 0 1 1 1 2 0 1 1 0 0 1 0 1 0 0 0 1 0 1 0 1 1 0 1 0 1 1 1 1 2 2 2 1 1 2 2 0 0 0 1 0 1 0 0 2 0 1 1 1 1 0 0 1 0 0 0 1 0 1 0 1 1 1 2 0 0 0 1 1 2 0 0 2 0 1 1 0 0 0 0 2 2 0 1 1 0 0 0 0 0 1 1 1 0 0 0 0 0 2 0 0 0 0 0 0 1 0 1 0 1 0 2 0 2 1 1 1 1 1 0 0 1 0 0 0 0 0 0 1 0 2 2 2 0 0 0 1 0 0 0 1 0 0 0 0 0 0 0 0 0 0 0 0 1 1 0 0 0 1 1 0 0 0 2 1 2 0 1 0 0 2 2 0 1 1 0 0 2 0 2 0 1 0 0 1 1 0 0 0 0 1 0 1 1 0 2 0 0 1 0 1 1 0 2 0 1 1 1 1 2 0 0 0 2 0 0 2 0 0 1 1 1 0 2 2 1 2 0 1 0 0 1 1 1 1 1 0 0 0 0 1 0 0 0 0 1 0 0 0 0 1 1 1 1 0 1 1 0 0 0 0 1 0 2 0 1 1 1 1 0 0 0 0 0 1 1 1 1 1 0 0 0 0 0 0 1 0 0 0 2 0 1 0 0 1 2 1 1 0 0 0 0 0 0 0 0 1 0 1 1 1 2 2 0 2 1 1 1 1 2 1 0 1 0 1 0 0 0 0 0 1 0 1 0 1 0 1 1 0 1 0 1 1 1 1 2 1 1 1 0 2 2 0 1 2 0 2 0 2 0 1 0 0 1 0 1 0 0 0 0 0 0 0 0 0 0 0 1 0 0 2 0 0 0 0 0 0 0 1 0 0 0 1 1 0 0 0 0 0 2 0 2 1 0 1 1 1 1 1 0 0 0 1 0 0 0 2 2 2 0 0 1 0 1 2 0 1 0 0 0 1 2 1 0 1 1 1 1 1 0 0 1 0 2 1 2 1 0 1 0 0 0 0 0 0 0 1 2 2 1 1 1 0 1 2 2 0 0 1 2 1 1 1 0 1 0 1 1 0 0 0 1 0 1 2 1 0 1 0 0 1 0 1 1 0 0 0 1 0 0 1 1 1 0 0 0 0 0 2 0 0 0 1 1 0 1 0 0 0 0 0 0 0 0 0 0 0 1 0
170 0 2 0 0 0 0 1 1 1 0 0 1 1 0 1 0 1 1 1 1 0 0 1 1 0 0 1 1 0 2 1 1 2 2 0 2 1 0 0 2 1 0 0 2 0 0 0 1 1 1 0 1 0 1 1 1 2 2 0 1 0 0 2 0 1 1 0 0 0 0 0 1 0 2 1 1 0 2 1 1 2 1 1 2 0 0 0 2 2 0 1 1 0 2 2 2 2 1 1 1 0 1 1 1 1 1 1 1 1 0 2 1 2 2 1 1 0 1 2 2 0 1 1 1 1 1 2 2 1 0 0 1 0 0 0 1 0 0 0 0 0 0 0 0 0 0 0 0 0 0 2 1 0 0 1 1 2 1 0 1 0 0 0 0 2 2 0 1 1 1 0 2 0 0 0 2 0 1 0 1 1 0 0 1 0 2 1 0 1 0 2 2 1 1 0 1 0 0 1 0 0 1 1 2 0 2 0 0 0 1 1 2 0 0 0 0 1 0 0 0 0 0 2 0 0 1 1 0 2 0 0 1 1 1 0 1 2 0 2 0 0 2 0 0 2 0 0 0 0 0 0 1 0 0 0 0 0 0 0 1 0 0 1 0 0 0 0 1 0 2 0 2 2 0 0 0 2 1 1 1 0 1 1 0 2 2 2 1 2 0 1 1 1 1 1 0 1 0 1 1 0 1 1 1 0 0 0 1 1 1 2 0 1 1 0 0 1 0 0 0 2 1 0 2 0 1 0 1 1 0 0 2 1 0 0 0 1 1 1 1 1 2 1 0 0 1 0 1 1 0 0 1 1 1 1 0 0 0 2 2 2 2 0 2 1 0 2 2 0 2 2 1 1 1 0 1 1 0 0 2 0 1 0 0 1 1 0 0 0 0 1 0 0 2 0 0 0 1 1 0 1 1 2 1 0 0 0 1 0 1 0 0 1 1 2 0 0 0 0 0 0 1 1 0 0 0 1 0 0 1 0 0 2 0 1 0 0 0 0 0 2 0 1 1 1 1 1 1 0 0 1 2 2 0 0 0 1 0 1 1 0 0 0 0 1 1 1 1 0 0 0 2 0 2 0 2 1 0 1 0 2 0 0 1 1 1 0 1 1 0 2 0 0 0 0 1 0 0 0 1 1 2 2 2 0 2 2 2 0 0 1 0 0 1 0 0 2 0 1 1 1 2 0 1 2 2 0 0 1 0 0 0 1 0 1 2 0 2 2 0 0 2 0 1 1 0 0 2 0 0 0 0 2 1 1 0 0 0 0 1 0 2 2 0 0 2 2 0 2 0 0 1 0 0 1 2 2 2 2 2 0 1 0 1 0 0 0 0 0 0 0 0 1 0 0 0 1 0 0 1 2 0 0 2 2 0 0 1 0 1 0 0 1 0 0 0 0 0 0 0 0 0 1 0 0 1 1 0 0 0 1 0 0 0 1 1 0 1 1 0 1 0 0 0 0 0 1 1 0 0 2 1 1 1 1 0 0 1 0 0 0 1 1 0 1 0 1 0 1 1 0 2 0 0 0 2 1 0 2 0 2 2 1 1 2 1 1 0 1 0 0 0 1 1 1 2 2 2 2 0 2 0 1 1 2 1 2 0 0 0 0 0 0 0 1 0 1 1 1 0 0 1 2 0 0 0 1 1 1 1 2 0 1 0 1 1 0 1 1 0 1 0 0 0 0 1 0 0 0 0 0 0 0 0 0 0 0 0 0 0 0 2 0 0 0 1 1 2 0 1 1 1 0 0 0 1 0 0 1 0 1 1 0 1 1 0 2 0 2 0 2 2 2 2 0 0 1 0 1 0 0 0 0 1 1 0 1 0 1 0 0 1 1 1 1 1 1 2 1 0 1 0 2 2 0 1 1 1 2 1 1 2 0 0 0 0 1 2 0 0 0 0 0 0 0 0 1 1 0 2 1 1 2 0 1 1 0 1 1 0 0 0 0 0 0 0 0 2 0 0 0 1 0 1 0 0 0 1 1 2 0 0 0 0 0 0 0 0 2 2 1 0 0 1 0 1 2 0 0 0 1 0 0 2 0 1 1 0 1 0 2 0 0 1 1 1 1 2 0 1 0 0 1 0 0 0 0 1 1 2 0 0 1 1 0 0 0 0 0 1 2 0 0 0 2 0 2 0 0 2 0 0 0 2 0 2 1 0 1 1 1 1 0 2 1 1 0 2 1 1 0 2 0 0 0 0 0 1 0 0 1 0 0 0 0 0 2 0 0 0 0 1 2 1 0 0 1 1 0 1 1
171 0 0 0 0 1 1 2 2 2 0 0 1 1 0 1 0 0 0 1 0 0 0 0 2 0 1 1 2 2 2 0 2 1 2 0 2 1 1 1 0 1 1 0 2 0 2 0 0 2 2 0 1 2 0 1 0 0 0 0 1 1 0 2 1 1 1 0 0 0 1 1 2 0 0 2 2 0 1 1 0 2 2 0 1 0 0 0 1 1 0 0 0 0 1 1 1 1 0 1 1 0 1 1 1 1 1 2 1 1 0 1 1 1 2 2 2 0 2 0 0 0 2 0 2 0 2 1 2 1 2 2 0 0 1 1 0 0 0 0 1 0 0 0 1 0 0 0 0 0 1 1 0 1 1 0 1 0 1 0 0 1 0 2 1 2 2 0 0 0 2 1 0 2 0 0 2 0 0 1 1 0 1 1 1 1 1 1 0 0 0 1 1 1 1 1 0 0 0 0 2 0 0 2 2 0 1 0 0 0 0 0 1 0 0 0 0 1 1 0 2 2 0 2 0 0 1 1 0 1 0 0 0 0 2 0 0 2 0 1 0 1 2 0 0 2 0 1 1 0 0 0 2 1 0 0 1 0 0 0 0 0 0 0 1 0 0 0 2 1 0 1 0 0 0 0 0 1 1 1 1 0 2 1 1 1 1 2 0 2 0 0 0 0 2 0 2 1 1 0 1 0 0 0 0 0 0 0 0 2 0 2 0 2 2 1 0 0 1 1 0 1 2 0 1 0 0 1 1 1 0 2 1 1 0 0 0 0 2 0 1 1 1 2 0 1 2 0 1 0 0 0 1 1 0 1 1 0 0 0 2 2 1 0 1 0 0 1 1 1 1 1 0 0 1 0 2 2 1 1 0 1 1 0 1 1 0 0 0 0 1 1 0 0 2 1 1 1 1 1 0 2 0 2 2 0 0 0 1 0 1 0 0 2 0 2 0 1 0 1 1 1 0 1 0 0 0 1 0 0 1 0 0 2 0 2 0 2 0 0 1 1 0 0 0 0 2 0 0 1 0 2 2 2 2 2 0 1 0 2 2 0 1 0 1 2 0 1 1 0 1 0 1 1 0 0 0 2 0 1 0 2 0 1 1 1 1 0 2 0 0 2 0 2 1 1 1 0 0 1 2 0 2 2 2 0 2 1 1 0 0 1 0 0 0 1 1 2 0 0 0 2 2 1 1 2 0 0 0 1 0 1 0 2 1 0 2 0 0 0 1 1 2 0 0 2 0 1 1 0 0 0 0 0 2 1 1 1 0 1 0 0 0 2 0 0 2 0 0 0 0 1 1 0 0 0 1 0 1 0 1 0 2 0 2 0 2 0 0 0 0 0 1 1 0 0 0 0 0 0 0 1 0 2 2 2 0 1 0 2 1 0 0 2 0 0 0 0 0 0 0 0 0 1 0 0 2 2 0 0 0 2 1 0 0 0 2 2 2 0 1 0 0 0 0 0 0 0 1 0 0 0 1 1 1 2 0 0 1 0 0 0 1 0 0 0 2 2 0 0 2 0 1 0 0 1 1 0 1 1 0 2 2 1 1 1 0 0 0 1 0 1 0 0 2 2 2 2 1 2 0 1 0 1 1 2 0 1 0 0 1 0 0 0 1 2 1 1 1 1 0 0 0 2 0 1 1 0 2 2 1 1 1 0 0 2 1 2 0 2 0 2 1 1 0 0 1 0 0 0 0 0 0 0 0 2 0 0 0 0 0 0 2 0 0 1 2 2 2 2 0 0 0 0 0 0 0 0 1 1 0 1 1 0 1 1 0 2 0 2 0 2 2 2 0 2 0 1 0 1 0 0 0 0 1 1 1 0 0 2 2 0 0 0 0 2 1 1 2 2 0 2 0 2 2 0 0 1 1 2 0 2 2 0 0 0 0 0 0 0 0 0 1 0 1 1 1 0 0 0 2 0 0 2 0 0 0 0 0 0 0 0 0 0 1 1 1 0 2 1 1 0 1 0 2 0 1 0 1 2 2 0 2 0 0 2 0 0 0 1 1 1 1 1 0 0 0 2 0 1 0 1 0 0 1 1 0 2 1 1 1 2 0 0 0 0 2 1 2 1 0 1 0 2 0 0 2 0 0 0 2 1 0 1 1 0 1 1 2 0 0 2 2 1 1 2 0 2 1 1 2 0 1 0 1 0 1 0 0 0 2 0 0 1 1 1 2 0 0 0 0 0 0 0 0 1 1 0 0 0 0 2 0 1 0 2 2 0 0 0 0 1 0 0 0 0 0 0 0 0 2 0
172 0 1 0 0 0 1 2 2 1 0 0 0 1 0 1 0 2 0 2 1 0 0 0 2 0 0 1 2 0 2 0 2 1 1 0 2 0 1 0 0 0 0 1 2 1 2 0 2 0 0 0 1 2 0 1 0 0 0 2 0 1 0 1 0 1 0 0 0 0 0 2 2 1 1 2 2 0 2 1 1 2 2 0 1 0 0 0 1 2 0 0 2 0 0 2 0 2 0 2 2 0 0 0 0 0 2 2 0 2 0 2 0 0 1 1 1 0 1 1 1 0 1 1 2 0 1 0 1 0 0 0 0 0 0 0 0 0 0 0 1 0 0 0 0 0 0 0 0 0 0 0 0 1 0 1 1 1 0 1 1 1 0 2 1 1 1 0 0 1 1 0 1 2 0 2 1 0 0 1 1 1 1 1 1 1 2 2 1 1 0 2 2 2 1 1 0 0 0 0 0 1 0 1 2 0 1 0 1 0 1 1 1 0 0 0 0 0 1 1 2 1 1 2 0 0 1 1 0 1 0 0 0 0 0 0 0 2 0 1 0 0 1 0 0 1 0 0 0 0 0 0 2 1 0 0 2 0 0 0 0 0 0 1 1 0 0 0 2 1 0 2 0 2 1 0 0 2 2 1 1 0 1 2 0 1 1 1 1 2 0 2 1 0 1 1 0 1 0 0 0 0 1 1 1 0 0 0 0 1 0 1 0 2 2 0 0 0 0 0 0 2 2 1 2 0 0 2 0 1 0 1 1 1 0 0 0 0 2 0 0 0 2 2 0 1 1 0 0 1 1 0 1 1 1 1 1 0 0 1 1 1 2 1 2 0 1 2 2 0 2 2 1 1 1 0 2 1 1 0 0 0 1 0 0 2 1 0 0 2 1 0 0 0 2 0 0 0 0 0 0 0 1 1 0 0 1 0 0 0 1 0 0 1 1 2 0 0 0 0 0 1 0 1 1 2 2 0 1 1 1 1 1 0 2 0 0 0 0 0 2 0 1 1 0 2 2 0 1 2 0 1 1 2 1 0 0 2 2 2 1 0 1 0 0 2 1 2 2 1 0 0 2 0 2 0 2 2 0 2 2 1 0 0 0 1 0 1 0 2 0 1 0 1 0 0 2 0 1 0 0 0 1 0 1 2 1 1 2 0 1 0 0 0 1 0 1 0 0 2 2 0 1 0 1 1 0 0 0 2 0 0 1 1 2 1 0 0 2 1 1 1 1 0 1 1 0 0 2 0 0 0 0 2 2 0 0 0 0 1 1 0 0 1 0 0 1 1 1 0 0 1 0 0 0 0 0 1 2 1 2 0 1 0 1 0 0 0 1 0 1 1 1 0 1 0 1 1 0 0 2 1 1 2 2 2 1 0 1 0 0 0 1 1 1 1 1 0 0 0 0 0 0 1 0 0 1 0 0 0 1 0 0 0 0 2 2 1 2 0 1 1 0 1 1 0 1 1 0 0 1 1 0 1 1 2 0 0 2 0 0 0 1 1 1 0 1 1 0 0 0 1 0 0 0 0 2 0 2 0 1 1 2 1 1 2 1 0 0 1 0 1 1 0 0 0 1 2 2 2 0 2 0 1 2 1 1 2 0 0 1 0 0 1 0 1 2 1 1 1 1 0 0 2 0 0 1 0 0 0 0 1 0 1 0 1 1 1 0 1 0 0 0 0 0 2 2 0 0 0 0 0 0 0 0 1 1 0 0 0 0 0 2 0 1 0 0 0 0 2 0 0 1 1 0 0 0 0 0 1 0 0 1 0 2 1 0 2 0 1 1 2 2 0 0 0 0 2 0 2 0 2 0 0 0 2 1 0 0 2 2 0 0 0 0 2 1 1 1 1 1 1 0 2 2 0 1 2 0 2 0 2 0 0 0 1 0 1 2 0 1 0 0 0 0 0 0 1 1 0 2 1 1 2 0 0 0 0 1 1 1 0 0 0 1 1 2 0 0 0 0 0 2 0 2 0 0 1 1 2 2 0 0 0 0 0 1 0 1 1 1 1 1 0 2 0 2 2 0 0 0 1 0 0 2 1 0 2 1 1 1 0 1 0 1 1 1 0 2 0 0 0 0 0 1 0 0 0 0 0 2 0 0 1 1 0 1 2 2 0 0 1 2 1 1 1 0 1 0 1 2 0 1 0 1 0 1 2 0 2 2 0 0 0 0 0 0 0 0 0 2 0 0 0 0 2 0 1 2 0 1 1 0 1 0 1 1 1 1 1 1 0 0 1 0 0 0 0 1 1 2 1
173 0 2 0 0 0 1 2 1 2 0 0 1 1 0 0 1 1 1 1 1 1 0 0 2 0 0 1 1 0 1 1 1 1 2 0 2 1 0 0 0 0 0 0 2 0 2 0 1 0 0 0 0 0 2 1 1 2 1 1 1 1 0 2 0 1 1 0 0 0 0 0 2 0 1 2 2 0 1 0 0 2 2 1 1 0 0 2 2 2 2 1 0 0 0 2 0 2 0 2 2 0 2 2 0 0 2 2 1 2 0 1 0 2 2 0 0 0 2 1 1 0 1 1 1 1 1 0 1 0 0 0 0 0 0 0 0 1 0 0 2 0 1 0 1 0 1 0 0 0 1 1 0 0 0 0 0 1 0 0 1 1 0 1 0 1 1 1 0 2 0 0 1 1 0 0 1 1 0 0 0 0 0 0 0 0 2 1 1 2 0 2 2 1 2 1 0 0 0 0 0 1 0 2 2 0 2 1 2 1 0 1 1 0 0 0 0 2 2 0 2 2 0 2 0 1 0 2 0 1 0 0 0 0 1 0 0 1 1 1 0 0 2 0 0 1 0 0 0 0 0 0 1 0 0 0 1 1 1 1 0 1 0 0 0 0 0 0 0 0 1 1 0 1 0 0 0 1 0 0 0 0 1 2 0 1 1 1 2 2 0 2 0 0 2 0 1 1 0 2 0 2 0 0 0 0 0 1 1 1 0 2 0 1 1 0 2 0 0 0 0 2 2 0 1 0 0 0 1 1 0 2 0 1 0 0 0 0 2 1 2 1 2 2 0 1 1 0 0 2 0 2 2 2 0 0 2 1 0 1 1 1 2 0 2 0 1 1 2 0 2 2 2 2 1 0 1 2 0 1 1 2 1 0 0 0 0 0 0 0 0 1 0 0 2 0 0 0 0 0 0 0 1 2 1 0 0 0 0 0 0 0 1 0 0 1 1 0 0 0 0 1 0 2 1 2 1 1 0 0 1 1 1 1 0 0 0 1 0 0 2 0 0 0 1 2 1 1 1 0 0 2 1 2 2 1 1 2 2 2 1 0 1 0 0 1 1 0 1 0 0 0 2 0 1 1 1 1 0 1 0 2 0 0 1 0 1 0 1 1 0 2 0 0 0 0 2 0 0 1 2 1 1 1 1 1 2 2 1 0 0 0 0 0 2 0 0 2 0 2 2 0 1 1 0 1 0 0 1 2 0 0 0 1 1 1 2 0 1 1 1 1 2 1 2 2 0 1 1 0 1 1 0 1 2 0 1 1 1 0 0 0 0 1 1 1 0 1 1 0 0 1 1 0 1 0 2 0 1 1 2 0 1 0 1 1 1 0 0 0 0 0 0 1 1 0 0 0 0 0 0 2 0 2 1 2 1 0 1 0 1 0 0 0 0 0 0 0 1 0 1 0 0 0 0 0 2 2 0 0 0 0 0 0 0 0 2 1 2 0 1 1 0 0 2 0 1 0 2 0 0 1 0 2 0 2 0 0 1 0 0 0 0 1 1 1 1 2 1 0 1 1 0 0 0 1 1 0 2 0 1 0 2 0 1 2 1 0 0 1 0 1 0 1 1 1 2 2 1 1 0 2 0 1 1 2 0 2 0 0 0 0 0 1 0 2 0 1 1 1 0 0 0 2 0 1 2 0 1 1 1 2 0 0 0 1 0 1 1 2 1 1 0 0 0 0 0 2 1 1 1 1 0 0 0 2 0 0 1 0 0 0 2 0 1 1 1 2 2 2 0 0 1 2 2 2 0 0 1 0 0 0 0 0 0 2 0 0 0 2 0 2 2 2 2 0 1 0 0 1 0 0 0 0 0 2 2 0 1 2 1 0 0 0 2 0 1 2 2 2 2 2 0 2 2 0 1 1 0 2 1 2 1 1 1 1 0 0 1 1 0 0 0 0 0 0 0 1 1 0 1 0 1 1 1 0 1 0 0 0 0 0 1 0 0 0 1 0 2 0 0 0 1 0 1 0 0 1 1 1 1 1 0 0 0 0 1 0 0 2 2 0 0 0 1 0 1 2 0 0 0 2 0 0 2 1 2 0 0 0 0 0 0 0 0 0 2 1 2 1 0 1 0 2 0 1 0 1 1 1 2 2 0 1 0 0 0 1 2 0 0 2 1 0 1 1 0 1 0 0 2 0 2 1 1 0 1 2 0 2 1 1 0 0 1 0 2 0 0 0 0 0 0 0 0 1 1 0 1 0 0 1 0 0 0 0 0 1 0 1 1 1 0 1 1 0 0 0 0 0 1 1
174 0 2 0 0 0 0 1 2 1 0 1 0 1 0 1 0 0 0 1 0 0 0 0 2 0 1 1 2 1 0 2 1 0 2 0 2 1 0 0 1 0 0 0 2 0 0 0 1 1 0 0 1 0 0 2 0 0 1 0 1 1 0 1 1 1 1 0 0 0 2 2 2 0 2 2 2 0 1 0 1 2 1 0 1 0 1 1 2 2 0 1 2 1 1 2 1 2 0 2 2 0 0 0 1 1 2 1 1 1 0 1 0 0 1 1 1 0 0 2 2 0 1 1 1 0 1 1 2 2 0 1 1 0 1 1 0 0 0 0 0 0 0 0 0 1 1 0 0 0 0 1 0 2 1 0 0 2 0 0 1 0 0 1 0 1 1 1 1 2 0 0 1 1 0 0 1 0 0 0 0 0 0 0 0 0 2 1 0 0 0 1 2 2 2 0 0 1 0 0 2 0 0 2 2 0 2 0 1 1 1 2 0 0 0 0 0 0 1 1 1 0 1 2 0 0 1 1 0 1 0 0 0 1 1 0 1 1 0 1 0 0 2 0 0 2 0 0 0 0 0 1 0 0 0 0 0 0 0 0 0 0 0 1 1 0 0 1 2 2 0 0 1 2 0 0 0 2 2 0 0 0 1 1 1 0 1 0 0 1 1 0 0 0 2 0 2 0 0 0 0 0 2 2 1 1 0 0 1 1 1 2 0 2 2 0 1 0 1 1 0 1 0 1 2 0 0 0 1 1 0 1 0 1 0 0 0 1 1 0 1 1 0 0 0 2 0 0 1 1 0 0 0 0 0 2 0 1 0 1 1 1 0 0 0 0 0 2 2 0 2 2 0 0 1 0 2 2 1 0 0 1 1 0 1 0 0 0 0 1 0 0 1 0 2 1 1 1 1 1 0 1 1 2 1 0 0 2 0 0 0 0 0 1 1 2 0 0 0 0 0 0 1 1 0 0 1 1 0 0 0 0 0 2 0 1 1 0 0 0 1 1 0 1 0 0 2 0 0 1 0 2 0 1 1 0 1 1 1 0 0 0 1 1 0 1 1 2 2 0 0 0 2 1 2 0 1 0 0 0 1 2 0 0 1 0 1 1 1 0 0 2 1 2 1 1 1 1 2 0 0 0 2 1 2 1 2 1 1 0 0 0 0 1 1 1 0 2 0 1 1 2 1 1 0 1 0 1 0 1 1 1 0 0 0 1 1 0 2 2 1 1 2 2 2 1 1 0 1 1 0 1 0 2 2 0 0 1 0 1 1 0 0 0 0 0 0 1 0 1 0 0 1 0 0 0 1 0 1 0 2 0 1 0 1 0 0 1 0 0 2 1 0 0 1 0 0 0 0 0 0 1 0 2 2 2 1 2 0 2 1 0 0 1 1 1 1 0 0 0 0 0 0 0 0 1 1 0 0 0 1 1 0 0 0 0 1 0 2 0 0 1 0 1 2 0 2 0 1 0 1 1 1 1 2 2 0 1 2 0 0 0 0 1 1 2 1 0 1 0 1 1 0 1 1 0 2 0 2 0 0 0 2 0 0 2 1 0 1 1 0 1 0 1 2 1 2 2 1 2 1 1 0 1 1 2 0 2 0 1 1 1 1 0 1 2 1 0 0 0 0 0 0 1 0 0 0 0 2 1 0 0 0 0 0 0 0 0 1 1 1 1 0 0 0 0 1 1 0 0 0 0 0 0 0 1 1 0 1 1 0 0 2 0 0 0 0 2 1 2 0 0 1 0 0 1 0 0 2 0 1 0 1 0 1 2 1 1 1 2 0 1 2 2 2 0 1 1 0 2 0 0 0 0 1 2 2 0 1 2 2 0 1 1 1 2 0 2 2 2 2 2 0 1 1 0 0 1 0 1 0 1 1 0 0 0 0 0 1 0 0 1 1 0 1 0 0 1 0 0 1 0 0 2 0 0 0 0 0 0 0 0 0 0 0 0 1 0 1 1 0 0 1 0 1 0 1 0 1 1 2 0 0 0 0 1 0 0 0 1 1 2 0 1 1 0 2 2 0 0 0 2 0 0 2 1 1 0 0 1 0 1 0 0 0 0 2 0 1 0 0 0 0 0 1 2 1 2 0 0 2 2 0 1 0 1 0 1 1 0 0 1 2 2 2 1 1 0 0 0 2 2 2 0 0 0 0 1 0 1 0 1 0 0 1 1 1 1 1 0 1 0 0 0 0 0 2 0 1 0 0 1 0 0 0 0 0 1 0 1 0 0 0 0 0 0 0 2 2 0 0 0
175 0 1 0 0 1 2 1 2 1 0 1 1 1 0 0 1 2 0 1 0 0 1 0 2 0 0 2 2 0 2 1 0 0 2 0 2 1 0 0 1 0 0 0 1 0 0 0 2 0 0 0 1 0 1 1 0 0 1 1 0 0 0 1 1 0 1 1 0 0 0 0 1 0 1 2 2 0 1 0 1 2 2 2 2 0 1 1 1 2 1 1 1 1 0 1 0 1 0 1 0 0 0 0 0 0 2 1 1 1 1 2 1 1 1 1 1 0 1 2 2 0 2 0 1 0 1 0 2 0 0 0 0 0 0 0 0 0 0 0 1 0 0 0 2 0 1 0 0 0 0 1 0 2 0 0 0 1 0 0 1 1 0 2 0 1 0 0 2 2 0 0 0 2 0 0 1 0 0 0 1 1 0 0 1 0 1 2 0 1 0 1 2 0 2 2 1 0 0 0 1 1 0 2 2 0 1 1 0 0 1 1 2 0 0 1 1 1 1 0 0 0 1 2 0 0 1 1 0 1 0 0 0 0 2 0 0 2 0 1 0 1 2 0 0 2 0 0 0 0 0 0 0 0 0 0 1 1 1 1 1 1 0 1 1 0 1 0 2 2 0 1 1 1 0 0 1 1 1 1 1 0 2 1 1 1 2 1 1 2 0 1 0 0 1 0 0 1 0 0 0 0 0 0 0 0 0 0 0 1 0 2 0 2 2 0 0 0 1 1 0 1 1 2 2 0 0 2 0 0 0 0 0 2 0 0 0 1 1 1 1 1 2 2 0 1 1 0 1 0 0 0 2 2 1 0 1 1 0 1 1 1 2 1 2 0 1 2 1 1 1 1 1 1 1 0 2 1 1 0 0 0 1 0 0 0 1 0 0 1 0 0 2 0 2 2 1 0 1 1 0 1 0 2 2 1 2 2 0 0 0 0 0 1 1 2 0 0 1 0 1 1 0 2 1 1 0 2 0 0 2 1 1 1 0 0 1 0 0 0 2 0 0 0 1 1 1 0 1 1 0 1 0 0 0 0 0 2 1 1 0 0 1 1 0 0 2 2 2 0 0 0 1 1 0 0 0 1 0 0 1 2 0 0 0 0 0 0 1 1 0 2 0 2 0 1 1 0 0 0 0 0 2 2 2 0 2 1 1 0 0 0 0 0 1 1 2 2 0 1 1 1 2 0 0 2 2 1 0 1 1 0 0 1 0 0 1 0 2 2 1 1 0 1 2 2 0 0 2 0 0 0 0 1 2 0 1 0 0 0 1 0 1 2 0 0 2 1 1 0 1 1 2 0 0 0 2 1 2 1 2 0 0 0 0 0 1 0 0 0 1 1 1 1 0 0 0 0 0 0 1 2 0 2 2 2 1 0 0 2 0 0 1 1 1 1 1 0 0 0 0 0 0 1 0 0 1 1 0 0 0 1 0 0 0 0 2 0 2 0 2 1 0 1 1 0 1 0 2 0 0 1 0 2 1 2 0 1 0 0 0 0 1 1 0 1 2 2 0 1 1 0 0 0 0 0 2 0 2 1 0 1 2 1 0 1 2 2 0 0 1 1 0 0 0 0 0 1 1 1 0 1 0 1 1 2 0 2 0 0 0 0 0 0 0 2 1 1 0 1 0 1 0 2 0 1 1 0 1 1 1 2 0 0 0 1 0 0 0 0 0 0 1 1 0 0 1 0 0 0 0 0 0 0 0 1 0 0 2 1 0 0 2 0 1 0 1 2 2 1 0 0 0 1 0 0 0 0 1 1 0 1 0 0 1 2 0 1 0 1 1 2 2 2 1 1 1 1 0 0 1 0 0 0 0 1 1 1 0 1 0 0 0 0 2 1 0 2 2 2 2 2 0 2 1 0 0 1 1 2 0 2 1 1 0 0 0 0 1 0 0 0 1 1 1 1 1 0 0 0 1 0 1 2 0 0 1 0 0 0 1 0 0 0 0 0 1 0 1 1 0 0 0 2 2 2 0 1 1 0 1 0 0 0 0 0 0 1 0 2 2 2 0 0 2 1 1 1 1 0 0 2 1 1 2 1 0 2 0 0 0 0 0 1 1 0 2 1 1 0 1 0 0 1 0 2 2 1 1 0 2 1 0 2 0 0 0 0 1 0 0 0 2 1 1 2 0 0 0 0 2 0 2 0 1 0 1 1 0 0 1 0 0 0 0 2 1 0 1 0 1 0 0 0 0 1 1 0 0 0 0 2 0 0 0 0 0 0 0 1 0 0 0 1 0 0 0 0 0 0 2 1
176 0 0 0 0 1 2 2 2 1 0 0 0 0 0 0 0 0 0 0 0 0 0 1 1 0 0 2 2 0 1 0 0 1 2 0 2 1 1 0 0 0 0 0 1 0 0 0 1 1 0 0 1 0 1 1 0 1 1 0 0 0 0 2 1 1 1 0 0 0 0 0 2 0 2 2 1 0 0 0 0 2 2 1 1 0 0 0 1 2 0 0 0 0 0 1 0 0 0 0 0 0 2 2 0 0 2 0 2 0 0 2 1 1 2 0 0 1 2 1 2 1 1 1 0 1 0 0 2 0 1 1 0 0 0 0 0 1 0 0 1 0 0 0 1 0 0 0 1 1 0 0 0 0 0 0 1 2 0 0 1 1 0 2 1 2 2 0 1 1 1 0 1 1 1 0 2 2 0 1 0 0 0 0 1 0 2 1 1 1 0 1 2 0 2 2 2 0 0 0 0 0 0 1 2 0 2 0 1 0 1 1 0 1 0 0 0 0 2 0 2 2 0 1 0 1 0 1 0 1 1 1 0 0 2 0 0 1 0 1 0 0 2 1 0 2 0 1 0 0 0 1 0 1 1 0 1 0 0 0 0 0 0 1 1 0 1 0 1 0 0 0 0 1 0 0 0 1 1 1 1 1 1 1 0 0 0 2 2 2 0 2 0 1 1 1 0 0 0 0 0 0 1 1 1 1 0 0 0 1 0 2 0 1 1 0 0 1 1 0 1 1 2 2 1 0 0 1 0 1 0 1 0 1 1 1 1 2 0 2 1 1 1 1 0 0 1 0 1 1 0 0 2 2 2 0 0 1 0 0 0 0 2 2 0 0 0 2 1 1 1 1 0 0 0 0 1 2 2 0 0 1 0 0 1 0 0 0 0 1 0 0 1 0 0 0 0 2 0 0 0 1 0 2 2 0 0 1 0 0 0 0 0 0 2 2 0 0 0 0 0 1 1 0 0 1 0 0 0 0 0 0 0 2 0 1 0 2 0 0 0 2 0 1 1 1 1 1 1 2 0 1 1 1 1 1 0 2 1 2 2 0 1 1 0 0 2 1 1 1 1 1 0 2 0 0 0 1 1 0 1 1 0 0 2 0 2 0 1 1 0 2 0 0 0 0 2 0 0 1 2 2 1 1 1 1 1 1 0 0 0 0 0 0 0 1 0 2 0 1 1 1 1 1 0 1 0 1 0 1 1 1 0 1 2 0 1 0 1 2 0 0 2 2 2 2 0 0 1 1 0 1 0 2 1 1 0 1 0 0 1 0 0 1 1 1 0 1 1 0 1 0 0 0 0 0 0 0 1 0 1 0 0 0 0 0 0 0 0 0 1 0 1 0 1 0 0 1 0 0 1 1 1 1 2 2 0 2 0 2 0 0 0 1 0 0 0 0 0 0 0 0 0 1 0 0 1 0 0 0 0 2 1 1 0 0 2 0 2 0 1 1 0 1 1 0 1 0 1 0 1 2 1 1 1 1 0 0 2 0 0 0 2 1 1 0 1 1 1 0 1 1 1 0 0 0 2 0 2 0 0 1 2 1 1 2 0 0 0 1 0 0 0 0 0 0 1 1 1 2 0 2 0 1 0 2 0 2 0 0 0 0 0 0 0 0 0 0 0 0 0 0 1 2 0 2 2 0 2 2 2 2 0 0 1 0 2 1 1 2 1 1 0 0 0 0 1 1 0 0 0 0 0 0 0 1 0 0 1 0 0 0 2 0 0 0 1 2 1 1 0 0 0 1 0 0 0 1 1 1 0 0 0 1 1 1 0 2 0 1 0 1 2 1 1 0 0 0 1 1 0 0 0 0 1 1 0 1 0 2 2 0 1 1 1 2 1 2 1 1 1 1 0 2 1 0 0 1 0 2 0 2 1 1 1 0 0 1 1 0 1 0 1 0 1 1 0 0 0 0 2 0 0 2 0 0 0 0 1 1 0 0 0 0 0 1 2 0 1 1 1 0 1 0 1 1 0 0 1 2 2 0 1 0 0 0 0 0 1 1 1 1 0 0 2 1 2 2 0 0 0 1 0 1 2 1 0 1 0 2 1 2 0 0 1 1 1 1 2 0 1 0 0 1 0 0 0 0 1 0 1 1 1 2 1 0 0 1 1 1 0 0 0 1 1 0 1 1 0 0 2 0 1 0 1 0 1 1 0 1 2 0 0 1 1 1 1 0 0 0 0 0 0 0 0 1 1 0 2 1 1 0 0 0 0 0 0 0 2 0 0 0 0 0 0 0 1 1 1 0 1 0
177 0 1 0 0 0 0 2 2 1 0 0 0 0 0 0 0 1 0 1 0 0 0 1 1 1 1 2 2 0 2 0 1 1 2 1 2 1 1 0 0 0 1 1 2 0 0 0 1 1 0 0 1 0 1 1 1 1 2 0 0 1 1 0 0 1 0 0 0 0 0 1 2 0 0 2 2 0 1 0 1 2 2 0 0 0 0 1 2 2 1 1 1 0 0 2 0 0 0 1 0 1 1 1 0 0 2 0 2 0 0 1 0 2 2 0 0 0 0 2 2 0 1 1 1 1 1 1 2 1 1 1 0 0 2 2 0 0 2 0 0 0 1 0 1 0 1 0 1 1 0 1 0 0 1 0 0 0 0 0 0 1 1 2 2 2 2 1 1 2 0 0 1 1 0 0 0 0 0 1 1 2 1 1 1 1 2 0 0 1 0 1 2 0 2 0 0 0 0 0 0 0 0 0 2 0 1 0 0 0 0 1 2 0 0 0 0 1 2 1 2 1 2 2 0 0 2 0 0 0 0 0 0 0 2 0 0 0 2 0 2 0 1 0 1 2 1 0 0 0 0 1 0 0 1 1 2 0 0 0 1 0 0 0 0 1 0 0 1 1 0 2 1 2 0 0 0 2 2 2 2 0 2 2 0 2 2 2 0 2 0 0 0 0 2 0 1 1 0 0 0 0 0 0 0 0 0 0 0 0 0 1 0 2 2 0 0 0 1 1 0 1 1 1 1 0 1 0 0 0 0 1 1 0 0 0 0 1 1 0 1 1 2 1 0 0 1 0 1 0 0 0 2 2 1 0 1 0 0 0 1 1 1 1 1 0 0 1 1 1 1 1 0 0 0 0 2 1 0 0 0 0 0 0 0 0 1 0 0 2 1 0 0 0 2 0 0 1 0 0 0 0 0 0 0 0 2 0 0 0 1 0 0 1 1 2 0 0 0 0 0 0 0 0 1 1 0 0 0 0 0 1 1 0 1 1 1 2 0 0 0 2 0 2 2 2 1 0 0 0 0 0 1 2 1 1 0 2 2 1 0 0 1 1 0 1 1 1 1 0 0 0 2 1 0 1 0 1 0 0 0 2 0 1 0 1 0 1 0 1 0 2 0 0 1 1 1 0 1 0 1 1 0 0 0 1 2 2 1 0 0 1 0 0 0 2 0 2 0 1 1 1 1 0 0 2 1 0 0 2 0 1 0 0 1 1 2 0 1 1 1 0 1 0 2 1 0 1 1 0 0 1 0 2 1 1 0 0 0 1 1 0 1 1 0 0 1 1 0 1 0 2 0 0 1 0 1 0 1 0 1 0 1 0 1 0 2 1 1 1 1 0 2 0 0 0 0 0 0 0 0 1 0 2 2 2 1 1 0 1 0 0 0 0 0 0 0 0 0 0 0 0 0 0 0 1 1 1 0 0 0 2 0 0 0 1 1 0 1 1 1 0 0 0 2 0 2 1 1 0 1 1 1 1 1 2 0 1 2 0 0 0 1 1 0 1 0 0 1 1 1 1 0 0 1 0 2 0 2 1 0 1 2 0 0 2 2 0 1 2 0 0 0 0 1 0 1 1 2 2 0 2 1 0 1 2 0 2 0 0 1 0 0 0 0 0 1 1 1 1 0 0 1 2 0 1 1 0 0 0 0 0 0 0 0 1 0 0 1 1 0 1 0 0 0 1 1 0 1 0 0 0 0 0 0 1 1 0 0 0 0 0 2 0 1 0 0 1 2 1 1 1 0 0 0 0 0 0 0 1 0 1 0 0 1 2 0 2 0 0 2 2 2 0 0 0 0 0 0 0 0 0 0 0 0 2 1 1 0 1 1 1 1 1 1 2 0 2 0 0 0 0 0 2 2 0 0 0 2 2 1 1 2 0 0 0 0 0 2 0 1 1 0 0 0 0 0 1 1 0 1 0 1 2 0 0 1 0 0 0 0 0 1 1 0 1 2 0 1 1 0 0 1 1 0 0 0 1 0 1 1 0 0 0 0 1 0 0 0 1 1 2 0 0 2 0 2 2 1 0 1 0 0 0 1 2 0 2 0 0 1 2 0 0 2 2 0 1 2 1 0 1 0 0 1 1 1 1 0 0 1 1 0 1 0 0 0 0 1 0 0 0 1 2 2 2 0 1 0 1 2 0 2 1 0 0 0 0 0 0 2 0 1 0 0 0 0 0 0 0 1 0 0 0 0 2 0 0 1 0 0 1 0 0 0 0 0 1 0 1 1 0 1 0 0 0 0 0 0 0 2 2
178 0 1 1 0 0 2 1 1 1 0 0 0 0 0 0 0 1 1 1 1 1 0 1 1 0 0 1 2 1 0 2 1 1 1 1 1 2 0 0 0 1 0 0 0 0 0 1 1 0 1 1 0 0 2 1 0 0 0 1 1 1 0 1 0 1 1 0 0 0 0 1 2 0 1 2 2 0 2 0 1 1 2 1 1 0 0 0 2 2 0 0 1 1 2 2 2 1 1 0 1 0 1 1 0 0 2 2 0 2 0 1 0 2 2 0 0 0 1 1 1 0 0 2 0 1 0 0 1 0 0 0 0 0 0 0 0 0 0 0 0 0 0 0 0 0 1 0 0 0 0 1 0 0 0 0 0 1 1 0 1 0 0 1 0 0 0 0 0 0 2 1 1 1 0 0 2 0 0 0 0 0 0 0 1 0 1 1 1 1 1 2 1 0 1 1 1 0 0 0 1 0 0 2 2 2 2 0 1 1 0 2 1 0 0 1 1 1 1 0 0 0 1 1 0 0 1 2 1 1 0 0 0 0 2 0 0 2 0 1 0 1 2 1 0 2 0 0 0 0 0 0 1 1 1 1 1 0 0 0 0 0 0 2 2 0 0 0 2 1 1 0 2 2 0 0 0 2 2 1 1 0 1 1 0 1 1 2 1 2 0 0 1 1 1 2 0 1 0 0 0 1 0 0 0 1 1 0 0 1 0 1 0 2 2 1 0 0 1 1 0 1 2 2 1 0 0 1 0 1 0 0 1 0 0 0 0 2 0 0 2 1 2 2 0 2 0 0 2 1 0 0 1 1 0 1 1 0 0 2 2 2 0 0 0 0 1 0 2 0 2 2 1 1 0 0 0 0 0 0 2 1 1 1 1 1 1 0 0 1 0 0 0 0 2 0 0 1 0 0 0 0 0 2 2 0 1 1 0 0 1 0 0 0 2 2 0 0 0 0 0 0 1 2 1 2 1 1 0 0 0 0 0 1 0 1 0 0 1 0 0 2 0 1 0 2 2 1 1 0 0 0 1 2 2 0 1 2 1 2 2 0 0 1 0 1 1 1 2 1 0 0 2 0 1 1 1 2 0 1 0 2 0 1 1 0 1 1 0 0 1 1 0 0 0 0 1 1 1 0 1 1 0 0 0 2 1 1 0 0 0 1 0 0 2 0 0 2 0 0 0 2 1 0 1 1 0 1 0 1 1 1 0 0 0 0 2 0 1 1 0 0 2 2 2 2 0 2 0 0 1 0 2 1 2 0 1 1 0 1 0 0 0 2 0 0 2 1 1 0 1 0 1 0 0 0 1 1 1 1 1 0 1 0 1 1 1 1 1 0 1 0 0 1 0 0 0 0 0 0 0 2 0 0 0 0 0 1 0 1 1 0 0 0 0 0 0 0 0 0 0 0 0 0 0 0 2 2 0 0 0 1 1 0 0 0 2 0 2 0 0 1 1 1 2 0 0 0 2 0 1 0 1 1 2 2 0 0 1 0 0 0 0 1 0 1 1 0 1 1 0 0 2 0 0 0 2 0 2 0 1 0 2 0 0 1 1 0 0 2 0 0 1 0 0 0 1 2 0 1 0 0 0 1 2 1 2 2 0 0 0 0 0 0 0 0 1 0 0 0 0 0 0 2 1 0 1 0 1 1 1 2 0 0 0 0 1 0 1 1 0 1 0 0 0 0 1 1 0 0 0 0 0 0 0 1 1 0 1 0 0 0 2 0 2 0 0 2 1 2 0 0 1 1 0 1 0 0 0 1 0 1 0 0 1 2 0 1 0 1 0 1 2 2 1 0 0 1 0 1 0 0 0 0 1 0 1 0 0 2 2 0 1 1 1 2 0 1 1 0 0 1 0 1 1 0 0 1 0 1 0 1 1 0 0 0 0 0 0 0 0 0 1 0 1 0 0 0 0 0 2 0 1 1 0 0 2 0 0 0 0 0 0 0 0 2 2 0 0 1 0 0 1 0 1 0 0 0 1 1 0 0 0 0 0 0 1 1 0 2 2 2 0 0 2 0 2 2 0 0 0 2 1 0 1 2 0 0 0 1 1 1 0 0 0 0 2 0 1 0 0 0 0 1 0 1 2 0 1 0 2 2 0 2 0 0 0 0 2 0 0 0 2 1 0 1 0 0 0 1 1 1 2 0 0 0 0 0 0 0 2 0 0 0 0 0 1 0 0 1 0 0 0 1 1 1 1 0 2 1 1 0 0 1 0 0 0 0 0 0 0 0 0 0 0 0 0 1 1 0 2 1
179 0 1 0 0 0 1 2 2 2 0 0 0 0 0 0 0 0 1 2 0 0 0 0 2 0 0 2 2 0 2 0 1 1 2 0 2 1 0 0 0 0 0 0 2 0 2 0 1 1 1 0 1 1 1 2 0 1 2 0 0 1 1 0 0 1 1 0 0 0 1 2 2 2 2 2 1 0 2 0 1 2 1 1 2 0 0 0 1 2 0 0 1 1 0 0 0 0 0 0 0 0 1 1 1 1 2 1 1 1 0 1 0 0 2 2 1 0 0 2 2 0 1 1 1 1 1 0 2 0 0 0 0 0 0 0 0 0 0 0 0 0 0 0 0 0 0 0 1 1 1 2 0 0 0 0 0 1 1 0 1 1 0 2 0 1 1 0 1 2 0 0 1 1 1 0 2 1 0 0 0 0 1 1 1 1 1 2 1 0 1 2 1 1 1 2 1 0 0 0 0 0 0 2 2 0 2 0 0 0 1 1 1 0 0 0 0 0 2 2 2 0 1 1 0 0 2 2 0 2 1 1 0 0 1 0 0 2 0 2 0 0 2 0 0 1 0 0 0 0 0 1 1 0 0 0 1 1 1 1 0 1 0 1 1 0 0 0 2 1 0 2 1 1 1 0 0 1 1 1 1 1 2 2 0 2 2 0 0 1 1 0 0 0 2 0 1 0 0 0 0 0 1 1 1 0 1 0 0 1 0 2 0 1 0 0 0 0 0 0 1 0 2 1 2 0 0 1 0 1 0 0 1 1 0 0 0 1 1 0 1 0 2 2 0 1 1 0 1 0 0 0 2 2 2 0 0 1 0 2 1 1 1 0 1 1 0 1 2 0 2 2 0 0 0 0 2 1 1 0 1 0 1 0 0 1 1 0 0 0 0 0 0 1 2 1 1 0 0 0 0 0 1 2 1 0 0 0 0 0 0 0 0 0 2 2 0 1 0 0 0 0 0 1 0 0 0 0 1 1 1 2 0 1 1 0 0 0 0 0 1 0 0 0 1 1 2 0 0 0 0 0 1 1 1 1 0 1 0 1 1 1 1 1 0 0 2 2 2 0 1 1 1 1 1 1 1 2 0 2 0 1 0 0 2 0 2 0 0 0 2 0 0 0 0 0 2 0 0 1 1 1 2 1 2 0 2 1 1 0 0 0 0 0 1 1 0 2 0 1 1 0 2 0 1 2 1 0 1 1 0 0 0 1 0 0 1 0 1 1 0 0 1 1 1 0 1 1 1 0 0 0 0 1 2 0 0 1 0 0 1 0 0 1 1 1 0 1 0 1 0 1 2 0 0 0 0 0 0 0 1 0 2 0 1 1 2 1 0 0 1 1 0 0 2 0 1 0 0 0 0 2 1 2 2 2 2 1 0 2 2 0 0 0 0 0 0 0 0 0 0 0 0 1 0 0 1 1 0 0 0 1 1 0 0 0 2 1 2 0 2 0 0 1 1 0 0 0 1 1 0 1 0 2 0 2 0 0 1 0 0 0 2 1 1 1 0 0 1 0 1 1 0 0 1 1 1 0 1 1 1 0 2 0 0 2 1 1 0 1 1 1 1 0 0 0 1 1 0 0 0 1 0 0 1 1 1 2 1 0 0 0 1 1 0 1 0 0 1 1 0 0 1 2 0 0 1 0 1 1 1 2 0 1 0 1 1 0 2 2 1 2 0 0 0 0 0 0 0 0 0 0 0 0 0 0 0 0 2 1 1 1 2 0 1 0 0 2 1 2 0 1 0 1 1 2 0 0 0 2 0 2 1 0 2 2 1 1 1 2 0 1 2 1 1 0 1 0 0 0 1 0 1 0 0 0 0 0 0 2 1 0 2 2 2 1 0 2 2 1 1 2 0 2 2 0 0 1 0 2 1 2 1 1 1 1 0 0 0 0 0 0 1 0 1 0 1 1 1 0 0 0 1 2 0 0 0 0 0 0 0 0 0 0 0 0 2 0 1 1 0 0 1 2 2 2 0 0 2 1 1 0 0 0 0 0 0 1 1 1 1 2 0 0 2 0 2 1 0 1 0 1 1 1 2 2 0 0 0 0 0 1 0 0 1 1 2 1 2 2 0 2 0 1 0 0 0 1 1 1 1 1 0 1 0 0 0 1 2 2 0 2 2 2 2 1 0 0 0 0 2 0 1 0 1 0 1 2 1 0 0 0 1 0 0 0 0 0 0 0 1 0 0 0 0 0 1 0 0 0 0 2 1 0 0 0 1 0 0 0 0 0 1 2 1 0 0 0 0 0 0 0
180 0 1 0 0 0 1 1 0 2 0 0 0 0 0 0 0 1 1 1 0 0 0 0 2 0 0 1 0 2 2 0 0 1 0 2 2 1 0 0 0 0 0 0 1 0 0 0 1 1 1 0 0 0 1 2 0 1 1 1 0 1 0 1 0 1 1 0 0 0 0 0 2 0 1 2 1 0 2 0 1 1 1 0 1 0 1 0 0 1 0 0 2 1 2 2 1 1 0 2 0 1 0 0 1 1 2 2 0 2 0 1 0 0 0 0 0 0 1 0 0 2 1 1 0 1 0 0 1 0 0 0 0 0 0 0 0 0 0 0 1 0 0 0 1 0 1 0 0 0 1 1 0 2 0 1 0 2 0 0 1 1 1 2 2 0 0 0 1 1 1 1 0 2 0 0 1 0 1 1 1 2 1 1 2 1 2 0 0 2 0 2 1 0 1 2 0 0 0 0 0 0 0 2 2 0 2 1 0 0 0 0 1 0 0 1 1 1 1 1 1 0 1 2 0 0 1 2 0 1 0 0 0 0 2 0 0 1 0 1 0 0 2 1 0 2 0 0 0 0 0 0 2 0 0 0 0 1 1 0 1 0 0 1 1 0 0 1 2 2 0 1 1 1 0 0 0 2 2 1 1 0 2 2 0 2 2 1 0 2 0 0 0 0 1 0 2 1 1 0 1 1 0 0 0 0 1 0 0 1 0 1 0 2 2 0 0 0 0 0 0 2 2 1 1 0 1 2 1 2 0 2 0 0 0 0 0 2 0 0 0 0 1 2 0 1 1 1 1 2 1 1 1 1 1 1 0 0 0 1 2 2 1 0 1 0 0 1 2 0 2 2 1 1 1 0 2 1 0 0 0 2 1 0 0 2 1 0 0 1 0 0 0 0 2 0 0 1 0 0 0 0 2 2 0 0 0 0 1 1 0 0 0 2 0 2 0 0 0 0 0 1 0 0 0 1 0 0 0 1 1 2 1 1 1 1 1 0 0 0 1 1 1 1 1 2 2 0 0 1 0 0 0 1 1 1 0 2 1 2 1 0 0 0 0 1 1 2 2 0 0 0 2 0 2 0 2 2 1 0 1 2 0 0 0 1 0 0 0 1 1 1 1 2 2 0 2 0 0 0 1 1 0 0 0 2 0 2 1 0 0 0 0 1 0 2 0 2 0 0 0 2 1 0 0 2 0 0 0 1 0 1 0 0 0 0 1 0 2 2 0 0 1 1 1 1 0 0 2 0 0 0 0 2 2 0 0 1 0 1 1 0 1 1 0 0 1 0 0 0 0 1 1 0 0 1 2 0 0 0 1 0 1 0 0 0 1 1 0 0 1 1 0 0 1 0 0 0 0 0 0 2 0 2 2 2 0 0 0 1 1 0 0 0 0 0 0 0 2 2 1 1 0 1 0 1 0 2 0 0 0 1 1 0 0 1 2 0 2 0 1 0 0 2 2 0 0 0 0 1 0 1 0 2 1 2 0 0 1 0 0 0 1 1 0 0 2 1 0 0 0 2 0 0 1 0 2 0 1 1 2 1 1 0 0 1 0 0 0 1 0 1 0 1 0 0 1 1 1 2 0 1 0 0 0 2 1 2 0 1 1 1 0 0 0 0 0 1 1 1 0 0 1 2 0 1 1 0 0 0 0 0 0 0 0 1 0 0 1 1 1 1 0 0 0 1 1 1 1 1 1 1 0 0 0 1 1 0 1 1 0 0 2 0 0 1 2 2 2 1 0 0 0 0 0 0 0 0 0 1 0 1 1 1 2 2 0 2 0 2 0 2 2 1 1 0 0 1 0 1 0 0 0 0 0 2 0 0 0 2 2 0 0 0 0 2 0 2 2 1 1 2 0 1 1 0 0 2 0 2 0 2 1 0 0 0 0 0 1 0 1 1 1 0 1 0 0 1 1 1 1 0 1 2 0 0 0 0 0 0 1 0 1 0 0 1 1 0 2 0 1 0 1 1 2 1 0 1 0 1 2 0 0 0 0 0 0 0 1 0 0 1 1 0 1 0 1 2 0 0 1 0 1 0 2 1 0 2 0 1 0 2 1 0 1 1 1 0 0 0 0 0 0 1 1 2 0 1 0 1 2 1 0 2 0 0 0 0 1 1 0 0 0 0 0 2 0 1 0 0 2 0 1 0 1 1 1 0 0 0 2 0 0 1 0 0 0 0 0 0 1 0 0 0 0 1 1 0 2 0 0 0 0 0 0 0 0 2 0 1 1 1 0 2 2 1 0 0 0 0 2 1
181 0 2 0 0 0 1 2 2 2 0 0 0 1 0 1 0 1 1 1 0 0 1 0 2 0 0 2 2 0 2 1 1 1 1 1 1 2 0 0 1 0 0 0 1 0 0 0 1 1 0 0 0 1 1 0 0 0 1 0 1 0 0 2 0 1 1 0 0 0 1 1 1 0 1 1 1 0 2 1 0 1 2 0 0 0 0 1 2 2 0 0 1 0 0 1 0 1 0 1 2 0 0 0 1 0 2 1 1 1 0 1 0 0 2 1 1 0 1 1 1 0 2 0 1 0 1 1 2 0 0 0 0 0 0 0 0 0 0 0 0 0 0 0 1 0 1 0 0 0 0 2 1 0 0 0 0 1 0 0 1 1 0 2 0 2 1 0 0 1 1 1 1 1 1 0 2 1 0 1 1 1 0 0 1 0 1 2 0 0 1 1 0 0 0 0 1 0 0 0 1 0 0 1 2 0 1 0 1 0 1 1 1 0 0 0 0 2 2 0 2 1 0 2 2 0 0 2 0 2 0 0 1 1 1 1 2 2 0 1 0 1 2 0 0 1 0 0 0 0 0 0 0 0 0 0 0 0 0 0 0 0 0 1 0 0 0 1 2 2 0 0 1 2 0 0 0 2 2 0 0 1 2 2 0 1 2 1 0 2 0 1 0 0 1 0 1 1 0 0 0 0 0 0 0 1 0 0 0 0 0 1 0 2 2 0 0 1 1 1 0 0 1 2 1 0 0 2 1 1 0 0 0 2 0 0 0 0 2 0 0 0 2 1 0 0 2 1 0 1 0 1 2 2 1 0 1 1 0 0 0 0 1 1 1 0 0 1 2 0 2 2 1 1 1 0 0 2 0 0 1 0 0 0 1 0 0 0 0 2 1 0 1 0 2 0 0 0 0 0 0 1 0 2 2 1 1 0 0 0 0 0 0 0 1 1 1 0 0 0 0 0 1 2 0 2 0 1 0 0 0 0 0 0 0 0 0 0 0 0 2 0 0 1 1 2 1 0 0 1 0 2 0 1 0 0 0 1 0 1 1 0 1 1 0 1 1 2 2 0 0 0 1 2 0 0 0 2 0 2 1 2 0 0 2 0 2 0 1 1 0 2 2 2 1 1 1 2 2 0 0 0 2 2 2 0 2 1 1 0 0 2 0 0 1 1 1 2 0 2 2 0 2 1 0 2 1 0 1 2 0 1 0 0 0 0 2 0 0 0 1 1 2 0 1 1 0 0 2 0 0 0 1 1 1 1 1 1 1 0 0 1 0 2 0 0 2 1 1 0 0 1 0 0 0 0 0 1 2 1 2 0 0 0 0 0 0 1 1 0 1 1 0 0 1 0 0 0 0 0 0 2 1 0 0 0 2 0 0 1 1 0 0 1 0 0 0 0 0 0 0 0 0 0 0 0 2 1 0 0 1 2 0 0 0 0 1 1 2 0 2 0 0 1 1 0 1 0 1 0 1 0 1 0 2 2 0 0 2 0 0 0 2 1 1 2 0 2 0 0 2 0 1 0 0 1 0 0 1 2 0 1 2 1 0 1 1 0 2 2 0 0 0 0 0 0 1 1 0 1 0 0 0 2 2 2 1 2 0 1 1 1 1 0 0 0 1 0 0 0 0 0 0 2 0 1 2 0 1 1 1 1 0 0 0 1 1 0 0 0 0 1 1 1 0 0 1 1 0 0 0 0 0 0 0 2 2 0 1 1 0 0 2 0 1 0 0 2 2 2 0 0 1 1 0 0 0 2 0 2 0 1 0 1 1 1 0 2 1 1 1 1 2 2 2 0 1 1 0 1 0 0 0 0 0 0 2 0 0 2 2 0 1 1 1 2 0 1 1 1 1 1 0 1 1 0 0 2 0 2 0 2 1 0 0 0 0 1 2 1 1 0 1 0 1 0 0 1 1 1 1 0 1 1 0 0 1 0 1 1 0 0 0 0 0 0 2 1 1 2 0 0 1 0 2 0 0 1 2 2 2 0 0 0 0 0 1 1 1 2 2 1 1 0 1 0 1 1 0 0 0 2 1 1 2 0 1 2 0 1 0 0 0 0 0 0 2 0 2 0 0 0 0 1 0 1 1 0 1 1 2 1 0 1 1 0 1 1 2 0 0 0 2 1 1 0 0 0 0 1 1 0 2 1 0 0 2 0 0 0 1 1 0 0 1 1 1 0 1 0 0 0 1 0 0 0 1 0 0 0 0 2 0 0 0 0 0 1 0 1 1 0 1 0 0 0 0 0 0 0 1 0
182 0 1 0 0 1 2 2 0 2 0 0 0 1 0 1 0 1 0 1 0 0 0 0 2 0 0 1 1 1 2 0 2 1 0 1 1 2 0 0 0 0 0 0 2 0 1 0 1 1 1 0 0 0 2 1 0 0 0 0 1 1 2 0 0 0 1 0 1 1 0 2 1 0 1 1 1 0 1 1 0 2 1 0 1 1 0 0 2 2 0 1 1 1 0 2 0 1 1 0 1 0 1 1 0 0 2 2 1 2 0 1 0 2 2 0 0 0 2 0 0 0 2 0 2 0 2 0 1 0 1 1 1 0 0 0 1 0 0 0 0 0 0 0 0 0 0 0 1 1 1 2 0 1 0 0 0 1 0 0 1 1 0 1 2 2 2 1 0 1 1 0 0 2 0 0 1 2 0 1 0 1 0 0 1 0 2 1 1 2 0 2 2 0 2 2 0 0 0 0 0 1 0 2 2 0 2 0 2 0 1 1 2 0 1 1 1 0 1 1 1 1 1 2 0 0 0 1 0 1 0 0 0 0 1 0 1 2 0 1 0 1 2 0 0 1 0 0 0 0 0 2 1 0 1 1 1 0 0 0 1 0 0 1 1 0 0 1 1 0 1 1 0 0 1 1 0 1 1 0 0 1 2 1 0 1 1 2 0 2 0 0 1 0 2 1 1 1 0 1 0 0 1 1 1 0 1 1 1 1 0 2 0 2 2 0 0 0 0 0 1 0 2 1 1 0 1 0 1 1 0 0 1 2 0 0 0 0 2 0 1 1 2 2 0 0 2 0 0 2 0 1 1 1 1 1 0 2 0 0 1 2 0 0 0 0 1 1 2 0 2 2 0 0 0 0 1 2 0 0 0 1 1 0 0 0 1 0 0 0 0 1 1 0 2 1 1 1 1 1 0 1 1 2 1 0 0 1 0 0 1 0 0 1 1 2 0 0 0 0 0 0 1 0 0 1 0 1 0 1 1 0 0 1 1 0 0 1 0 0 1 0 0 0 0 0 0 1 0 1 0 1 1 2 2 1 1 1 1 0 0 0 0 0 1 1 1 2 2 0 1 1 2 0 0 1 0 0 0 0 1 1 0 1 1 0 1 1 1 0 0 2 0 1 0 0 2 0 1 0 0 0 2 2 1 1 1 0 0 0 0 0 0 1 0 1 0 2 0 1 1 2 2 1 1 2 0 0 0 2 0 1 0 0 0 1 1 0 2 2 1 1 1 1 2 2 0 0 2 0 0 0 0 2 2 0 0 0 0 0 0 0 1 1 0 0 1 2 1 1 0 0 0 0 1 0 1 2 2 2 2 0 1 0 1 0 1 1 1 0 1 1 1 0 0 0 1 0 0 0 1 2 0 1 1 1 1 0 0 0 0 0 0 1 0 0 0 0 0 0 0 0 0 1 0 0 0 2 0 0 1 1 0 0 0 1 2 2 2 0 2 1 0 1 2 0 2 0 1 0 0 1 1 1 1 2 0 0 1 0 0 0 1 1 1 0 0 1 1 0 1 1 0 0 0 0 2 0 2 1 1 0 2 0 1 2 0 0 1 2 1 0 1 0 1 1 1 0 0 0 0 0 0 1 1 2 0 2 0 0 2 0 0 0 0 1 0 1 1 1 0 0 0 2 0 1 1 1 1 1 1 2 0 0 0 0 2 2 0 2 0 0 0 0 0 0 1 1 0 0 0 0 0 0 0 1 1 0 2 2 0 0 2 1 1 0 1 2 1 2 0 0 0 0 0 0 0 0 2 0 1 0 2 0 2 2 0 2 1 2 0 1 2 2 1 1 0 1 0 1 0 0 0 0 0 2 1 1 0 1 0 0 0 0 0 2 1 2 2 2 2 2 0 2 1 0 0 1 1 2 1 1 2 0 0 0 0 0 0 0 0 0 1 1 1 1 1 0 0 0 2 0 1 1 1 0 1 0 0 0 0 0 0 0 0 1 1 0 2 1 1 0 0 0 0 0 0 0 0 0 0 1 0 1 0 1 0 0 1 1 1 1 0 0 1 1 0 2 0 0 0 1 0 1 2 1 1 1 0 2 1 2 0 1 2 1 1 1 2 0 0 0 0 1 0 1 1 2 0 0 2 0 0 2 0 0 0 0 2 0 0 0 2 1 2 0 0 0 0 0 1 0 2 0 0 0 0 2 0 0 1 0 0 0 1 1 0 0 0 0 0 1 0 0 0 2 0 0 0 0 0 2 0 0 0 0 0 1 0 1 1 0 0 0 0 0 0 0 1 0 2 1
183 0 2 0 0 0 0 2 1 2 0 0 0 0 0 0 0 0 0 1 1 1 0 0 2 0 0 2 2 1 2 0 2 1 0 2 0 1 0 0 2 0 1 0 1 0 0 0 2 0 0 0 1 1 1 1 0 0 0 2 0 1 0 0 0 1 1 0 0 0 0 0 1 0 1 1 1 0 1 0 1 2 2 2 2 0 0 0 2 2 0 0 0 0 0 1 0 1 0 1 1 0 1 1 1 1 1 1 1 1 0 2 0 1 1 0 0 0 1 1 1 1 1 1 1 0 1 0 1 0 0 0 0 0 0 0 0 1 2 1 0 0 1 0 0 0 0 0 0 0 0 1 1 0 0 0 0 2 0 0 1 1 1 2 1 2 1 1 0 2 0 0 1 1 0 0 1 1 0 0 0 2 1 1 1 1 2 2 1 1 1 2 2 0 2 2 1 0 0 0 1 0 1 0 1 0 2 0 0 0 0 0 0 0 0 0 0 1 2 0 2 1 0 2 0 0 0 1 0 1 1 1 0 0 1 0 1 2 0 1 0 1 2 0 0 0 0 0 0 0 0 1 1 1 1 1 1 0 1 1 0 1 0 2 1 0 0 0 2 1 0 2 0 2 0 0 0 2 2 1 1 0 1 1 0 0 1 2 2 2 0 2 0 0 2 0 0 2 0 2 0 2 2 2 2 1 0 0 0 2 0 2 0 2 2 1 0 1 0 0 0 1 1 1 1 0 0 1 0 1 0 2 1 1 0 0 0 1 1 0 1 0 2 2 0 1 1 1 0 1 0 1 1 2 1 0 1 2 0 0 0 0 0 0 0 0 0 2 2 0 2 2 0 0 1 1 1 1 0 0 1 0 0 0 1 0 0 0 0 0 0 2 0 0 2 0 0 0 2 2 0 2 0 2 2 0 0 0 0 0 0 0 0 1 0 1 1 0 0 0 0 0 0 1 1 1 1 0 1 1 1 1 0 1 0 0 0 0 0 0 2 0 0 0 1 2 1 1 1 1 0 0 0 2 0 0 0 0 0 0 1 0 0 0 0 1 1 2 2 1 1 0 1 1 0 0 0 2 0 1 1 2 1 1 0 1 0 1 0 2 0 1 0 1 0 0 2 0 0 0 1 1 1 1 1 1 2 1 0 0 0 0 0 0 1 1 0 2 0 0 0 1 2 1 0 2 0 1 1 2 0 0 0 1 1 1 2 1 2 1 1 1 1 1 2 2 0 1 1 0 0 0 0 2 2 0 0 1 0 0 1 0 1 1 0 0 1 1 1 0 0 1 1 0 0 0 1 0 2 0 2 0 2 0 2 2 2 0 0 0 1 1 0 0 0 0 0 0 0 0 0 2 0 0 0 0 0 0 0 1 1 0 0 1 0 0 0 0 0 0 0 0 0 0 0 1 0 0 0 0 0 1 0 0 0 0 2 0 2 0 1 1 0 1 1 0 1 1 0 0 0 2 0 2 2 2 0 1 1 0 0 0 2 1 0 1 1 2 0 0 2 0 0 0 1 1 1 0 2 0 0 0 2 1 0 0 2 1 0 1 0 1 0 0 0 0 0 2 1 1 0 1 0 1 2 1 1 2 0 0 0 0 0 0 0 1 0 2 2 2 0 0 0 2 0 0 0 0 2 1 0 0 0 0 0 0 1 1 0 1 0 0 0 0 0 1 1 1 1 1 1 1 0 0 0 1 1 0 2 0 0 0 2 0 0 1 1 2 2 1 0 1 0 0 0 0 0 0 1 1 0 2 2 0 2 0 0 1 0 2 0 2 2 1 1 0 0 0 1 1 0 0 0 0 0 2 2 0 0 2 1 0 0 0 0 2 2 2 2 1 1 1 0 2 2 0 1 1 1 2 0 2 2 0 0 0 0 0 1 0 0 1 0 0 0 0 0 0 0 0 2 0 1 1 0 0 1 0 0 0 0 0 0 0 1 0 1 0 1 0 1 0 1 0 2 0 0 1 0 1 2 0 1 0 0 1 1 1 0 2 2 1 0 0 2 1 2 2 0 0 0 2 0 0 2 2 0 1 1 2 2 2 1 0 2 2 0 2 2 2 0 2 0 1 1 0 1 1 1 1 1 1 1 1 1 0 1 1 1 0 1 0 0 0 0 0 1 0 1 0 1 1 2 0 0 0 0 0 0 0 2 0 0 0 1 1 0 0 0 0 0 0 0 0 0 2 0 0 2 0 0 0 0 1 0 0 1 0 1 0 0 0 0 1 0 0 0 1 1 0 1 2
184 0 1 0 0 0 1 2 0 2 0 0 0 0 0 0 0 1 0 1 1 0 1 0 2 0 0 1 1 1 2 0 1 1 0 1 1 1 0 1 0 0 1 0 2 1 0 0 0 2 0 0 1 1 0 2 0 1 0 1 1 0 0 1 1 1 0 0 0 0 0 1 2 0 0 2 1 0 2 0 2 2 2 0 0 0 0 0 1 1 0 0 1 1 0 0 0 1 0 1 1 0 0 0 2 2 2 2 1 2 0 1 1 2 2 2 1 0 1 1 2 0 2 0 2 0 1 0 0 0 0 0 0 0 0 0 0 0 0 0 0 0 0 0 0 0 1 0 0 0 0 1 1 1 1 0 1 0 1 0 1 1 0 1 1 1 1 0 2 2 0 0 1 1 0 0 0 0 0 1 1 2 2 2 2 2 2 1 1 2 0 2 2 1 1 2 0 0 0 0 0 0 0 0 2 0 0 0 1 0 0 1 2 0 0 2 1 1 1 1 1 0 0 1 0 1 0 2 0 2 0 0 0 0 2 0 0 1 1 1 0 0 2 0 0 2 0 0 0 0 0 1 2 1 0 0 1 0 0 0 2 0 0 1 1 1 0 1 1 1 0 1 0 2 0 0 0 2 2 1 1 0 2 1 0 2 2 0 0 2 0 1 0 0 2 0 2 0 0 0 0 0 1 1 1 1 0 0 2 2 2 2 0 1 1 0 1 0 0 0 1 2 1 0 2 0 1 1 1 1 0 1 1 0 0 0 0 2 0 1 1 1 2 1 1 1 1 0 1 1 0 0 2 2 1 0 1 1 0 2 2 2 1 0 1 0 0 2 1 1 1 1 1 1 1 0 1 2 1 0 0 2 0 0 0 0 1 0 0 1 0 0 0 0 2 0 0 0 1 1 0 1 1 2 2 1 0 0 0 0 0 0 0 0 2 2 0 0 1 0 1 1 0 1 1 1 1 1 0 0 1 0 0 1 1 0 1 1 0 0 2 0 0 2 0 0 2 0 0 0 0 1 1 1 0 0 0 0 0 1 0 0 0 0 0 2 0 2 2 0 0 0 2 0 1 1 0 2 0 2 1 2 0 1 1 0 1 0 0 1 0 1 0 1 0 0 2 0 0 1 2 2 1 0 1 1 1 0 0 1 1 0 0 1 0 2 1 1 0 1 1 1 0 0 0 1 0 0 1 2 1 1 0 0 0 1 1 0 2 2 1 1 2 2 2 1 0 1 1 0 0 0 0 2 2 0 0 1 0 1 0 0 1 2 0 0 1 1 0 1 0 0 1 0 0 0 0 0 1 0 1 0 1 0 1 0 1 0 1 1 0 0 0 2 0 1 0 0 0 0 0 2 0 1 1 1 1 0 0 0 2 0 0 0 0 0 0 0 1 0 1 0 0 0 0 0 1 2 0 0 1 1 0 0 0 1 1 0 1 1 1 0 0 2 2 0 2 0 2 1 0 2 1 1 1 2 0 1 1 0 0 0 1 1 1 0 2 1 0 1 1 1 1 0 1 0 2 0 2 1 1 1 2 0 1 2 1 2 0 0 0 1 0 1 2 1 2 1 1 1 1 0 0 2 2 2 0 1 0 0 0 0 1 0 0 1 0 0 0 0 0 0 2 2 0 2 2 0 1 1 1 1 0 0 0 0 1 0 1 1 0 1 0 0 0 1 1 1 1 1 1 1 0 0 0 0 0 0 1 0 0 0 2 0 1 1 1 0 1 1 1 0 1 1 0 0 0 0 1 1 0 0 0 1 1 2 1 1 0 2 0 2 1 1 1 0 0 0 0 0 0 0 0 0 1 0 0 0 1 2 2 0 0 0 0 2 0 2 2 1 1 2 0 2 2 0 0 1 0 2 0 2 1 0 0 0 0 0 0 0 0 0 0 0 0 0 0 0 0 0 2 0 2 1 1 0 2 0 1 1 1 0 0 0 0 0 0 0 1 1 0 0 2 1 2 0 0 1 1 1 2 0 0 0 0 1 0 0 0 1 1 2 0 0 1 0 1 2 1 0 1 1 1 0 1 2 0 1 1 2 1 2 0 1 2 1 2 0 2 0 0 0 1 2 1 1 0 1 1 0 1 1 0 1 0 0 0 1 2 1 0 0 2 0 1 0 1 0 0 0 2 0 2 1 0 0 2 1 0 0 2 0 0 0 1 1 1 0 0 0 0 0 0 0 0 0 2 0 2 0 0 0 0 0 0 0 0 1 0 1 1 0 0 1 1 0 0 0 0 0 1 0
185 0 1 0 0 0 1 2 1 2 0 0 1 1 0 0 1 0 0 2 0 0 0 0 2 0 1 1 1 1 2 0 1 1 0 0 2 1 1 0 0 0 0 1 2 0 0 0 1 1 1 0 0 0 2 1 0 0 1 1 0 2 1 1 0 1 0 0 0 0 0 0 2 2 2 2 1 0 2 0 2 2 2 1 1 0 1 0 1 2 0 0 2 0 0 1 0 2 1 1 1 0 1 1 0 0 2 1 1 1 0 2 1 2 2 1 0 0 2 0 0 0 2 0 1 1 1 1 1 1 1 1 0 0 0 0 0 0 0 0 1 0 0 0 1 0 1 0 2 2 0 0 0 0 1 0 0 2 0 0 2 1 0 2 0 1 1 0 1 1 1 0 0 2 2 0 2 0 0 0 0 0 1 1 1 1 2 1 1 2 0 2 2 2 1 1 1 0 0 1 0 1 0 1 2 0 1 1 1 0 0 1 0 0 0 0 1 1 1 0 2 2 0 2 0 0 1 2 1 1 1 1 0 0 1 0 0 2 0 1 0 0 2 0 0 2 0 0 1 1 1 0 0 0 0 0 2 1 1 1 0 1 0 1 0 0 0 1 2 0 1 1 1 2 0 0 0 2 2 1 1 0 1 1 1 0 1 1 2 2 0 1 0 0 2 0 1 1 0 1 1 0 1 1 0 2 0 0 0 2 0 2 0 1 1 0 0 0 1 1 0 0 1 1 2 0 0 1 1 0 0 0 0 2 0 0 0 2 0 0 0 1 2 0 0 0 1 1 1 0 0 0 1 1 0 1 1 0 0 0 1 1 0 0 0 2 0 2 2 0 2 2 0 0 1 0 1 2 1 0 0 1 0 0 0 0 1 0 0 2 0 1 0 0 1 0 0 0 0 0 0 0 0 1 1 1 2 0 0 0 0 0 0 0 1 1 1 0 0 0 0 0 0 0 0 1 0 1 0 0 0 1 2 0 2 1 0 1 0 0 0 2 0 0 1 1 1 0 0 1 0 2 1 2 1 1 0 2 1 2 2 0 0 0 0 1 1 1 1 0 0 0 0 2 1 0 0 1 1 0 0 2 0 0 0 0 0 0 1 0 1 0 0 0 0 0 0 0 0 0 2 2 2 1 2 1 2 0 1 0 1 0 0 1 0 1 0 2 0 1 1 1 1 0 1 1 0 1 0 1 1 0 0 1 1 0 0 0 1 1 0 0 2 1 2 1 0 0 2 0 0 0 0 2 2 0 0 2 0 0 1 0 0 2 0 0 2 2 2 0 0 0 0 0 0 1 1 0 0 0 1 0 0 0 0 0 0 0 0 0 0 0 0 0 1 0 1 0 0 0 0 2 1 1 1 1 2 1 0 1 0 0 0 1 0 0 0 0 0 0 0 0 0 0 0 1 1 1 0 0 0 0 0 0 0 1 2 1 2 0 1 0 0 2 1 0 1 0 0 0 0 2 1 1 1 2 0 0 1 1 0 0 0 0 1 0 0 1 0 0 1 1 0 0 0 0 2 0 1 2 0 2 2 0 0 2 0 1 0 0 0 2 2 0 1 1 2 0 0 0 0 0 0 2 2 2 0 2 1 0 0 0 0 0 0 1 1 0 0 0 0 0 1 2 1 0 1 0 1 1 1 1 1 0 0 0 0 0 1 1 1 1 1 1 0 0 2 0 1 1 1 1 0 0 0 2 0 0 0 0 0 0 1 0 0 0 0 2 2 1 0 0 1 1 0 1 0 0 1 1 0 1 0 1 2 2 1 2 0 1 1 2 2 1 1 0 0 0 0 1 0 0 1 0 0 1 0 0 0 2 2 0 1 1 1 2 1 2 2 0 0 0 0 0 1 0 1 1 1 2 0 2 2 0 0 0 0 0 1 0 1 1 0 0 0 0 0 1 0 0 2 0 0 2 0 0 0 0 1 1 1 0 1 0 1 0 0 0 1 1 0 0 0 0 1 0 0 1 1 1 1 1 0 0 0 0 1 1 0 2 2 2 0 1 1 0 1 2 0 1 0 0 0 0 2 1 0 0 1 1 1 1 1 0 1 1 1 0 0 0 0 0 0 1 2 0 2 0 1 0 2 1 0 1 0 0 0 2 2 0 0 0 2 0 0 0 0 2 0 0 2 0 2 0 0 0 0 2 1 1 1 0 1 0 2 1 1 0 0 0 0 0 0 0 0 1 1 0 1 0 0 1 0 0 0 0 0 1 0 1 1 0 0 0 0 0 0 0 0 0 1 0
186 0 1 0 0 1 2 2 0 2 0 0 2 2 0 1 1 2 1 1 0 0 0 0 2 0 0 2 2 0 2 2 2 1 0 1 1 1 0 0 0 0 1 0 2 1 0 0 2 0 0 0 0 0 1 0 1 0 0 0 2 0 0 0 1 0 0 1 0 0 0 1 2 0 2 2 2 0 2 2 0 2 2 1 1 0 0 0 1 2 0 0 1 0 0 0 0 2 1 0 0 0 1 0 2 1 2 0 1 1 0 1 1 2 2 1 1 0 0 1 1 1 1 1 1 1 1 1 1 1 0 0 0 0 0 0 0 0 0 0 2 0 0 0 1 0 0 0 1 1 1 2 0 1 0 1 1 1 0 0 1 1 0 2 1 1 0 1 1 2 0 0 0 2 1 0 2 0 0 0 0 0 2 2 2 2 2 0 0 2 0 2 1 1 0 1 1 0 0 0 1 1 0 1 2 0 1 0 0 0 0 1 2 0 0 0 1 2 0 0 0 0 0 2 0 0 0 1 0 1 1 1 0 0 2 0 1 1 0 0 1 1 2 0 0 2 0 0 0 0 0 0 1 0 0 0 0 0 0 0 0 0 0 0 0 0 0 1 2 1 0 0 1 2 1 1 0 2 2 1 1 0 1 2 0 2 2 1 0 2 0 0 0 0 1 0 1 0 0 0 0 0 1 1 1 0 0 0 1 1 1 1 0 0 0 0 1 0 1 1 0 1 0 2 1 0 0 1 0 0 0 1 1 1 0 0 0 1 1 0 0 0 1 1 0 0 2 0 1 2 0 2 1 1 1 1 1 2 0 1 1 1 2 0 2 1 0 2 2 0 2 2 0 0 0 0 1 2 1 0 1 1 1 1 0 0 0 0 0 0 0 1 2 0 2 1 1 1 0 0 0 0 2 2 1 0 0 1 1 1 1 1 0 1 1 2 0 0 0 0 0 2 1 0 0 1 1 2 0 0 1 1 0 0 2 1 1 0 0 0 2 0 0 2 2 2 2 0 0 2 0 1 0 1 0 0 0 2 2 2 2 0 0 0 0 1 1 1 1 1 1 1 2 0 0 1 0 1 0 0 1 1 0 0 1 0 1 1 0 0 1 1 0 1 1 0 2 1 2 0 0 0 0 0 0 2 1 1 1 0 0 0 0 0 2 0 0 2 0 2 2 0 2 0 0 1 0 0 0 2 0 2 0 0 0 0 2 0 2 2 1 1 1 0 1 2 0 0 2 0 0 0 0 2 1 1 0 0 1 0 0 0 0 2 0 0 2 2 2 0 0 2 1 1 0 0 2 0 2 0 2 0 1 1 1 0 1 0 1 1 0 0 0 1 0 0 0 0 0 0 0 2 0 1 1 2 1 0 0 0 2 0 0 1 0 0 0 0 1 0 0 0 0 0 0 0 2 0 0 0 0 1 0 0 0 1 2 2 1 1 1 0 0 2 2 0 1 0 1 0 1 1 0 1 2 1 0 0 2 0 0 0 0 0 1 0 0 0 1 1 0 0 0 0 0 1 1 2 0 2 0 0 2 1 0 1 1 0 2 2 0 0 0 0 0 0 1 2 1 2 0 2 0 0 1 1 1 2 0 0 0 0 0 0 0 1 0 1 1 1 0 0 0 2 0 0 0 0 1 1 1 1 0 0 1 0 2 1 1 2 0 2 0 0 0 0 1 0 1 1 1 1 1 0 0 1 0 0 2 1 0 1 2 1 0 1 0 2 1 1 0 0 1 2 2 2 0 0 2 0 0 0 1 0 1 0 0 1 1 2 0 1 2 2 2 0 2 1 0 1 0 0 0 1 1 0 1 0 0 2 1 0 1 1 1 2 0 1 1 1 1 2 0 2 2 0 0 2 0 2 0 2 2 1 1 0 0 0 0 0 0 0 1 0 1 0 0 2 2 1 0 0 1 2 0 1 1 0 0 0 0 0 0 0 0 0 2 0 0 1 0 0 0 0 1 0 0 1 0 1 0 0 1 0 0 2 0 0 0 2 2 1 0 0 1 0 1 2 0 0 2 0 0 0 2 1 1 1 0 2 0 2 0 0 2 2 1 0 1 0 0 0 0 1 1 1 0 1 0 0 2 2 0 0 0 0 0 1 1 1 0 0 1 0 0 1 0 1 0 0 2 0 1 0 2 0 1 2 0 2 0 1 0 2 0 0 1 0 1 0 0 0 0 0 0 0 2 0 2 0 0 0 0 1 0 0 0 0 0 1 0 0 0 0 0 0 1 0 0 0 2 1
187 0 0 0 0 1 2 2 2 1 0 0 0 0 0 0 0 1 2 1 1 1 1 0 2 0 0 2 2 0 2 0 1 1 1 0 2 2 0 0 0 0 0 0 1 1 0 0 1 1 1 0 0 1 1 2 0 0 0 0 0 0 0 0 0 0 1 0 0 0 1 0 2 0 2 2 2 0 2 0 0 2 2 1 2 0 0 0 1 2 0 0 2 0 0 0 0 2 0 0 0 0 0 0 2 1 2 1 1 1 0 2 1 2 2 1 1 0 1 0 1 2 2 1 0 2 0 1 2 0 0 0 0 0 0 0 0 0 0 0 0 0 1 0 1 0 1 0 0 0 1 1 0 0 1 0 0 1 1 0 1 0 0 1 2 2 0 0 1 1 0 0 1 1 0 0 1 0 0 0 0 0 2 2 2 2 2 0 0 1 1 2 2 0 2 2 2 0 0 0 1 1 1 1 2 1 2 0 0 0 0 0 0 0 0 0 1 0 1 1 2 1 1 2 0 0 1 1 1 0 1 1 0 1 1 0 1 1 0 0 0 0 2 1 1 2 1 0 0 0 0 0 2 1 0 0 2 0 0 0 0 0 0 2 1 0 0 0 1 0 0 0 0 1 0 0 0 2 2 1 0 0 1 1 0 0 1 2 0 1 1 1 1 0 1 1 0 1 0 1 1 0 1 1 1 1 0 0 1 1 0 2 0 2 2 0 0 0 0 0 0 2 1 2 1 0 1 1 1 1 0 2 0 1 1 1 1 1 1 1 0 1 2 2 0 0 2 0 0 1 0 1 1 1 0 1 1 0 0 1 1 1 2 1 2 0 0 1 2 0 2 2 1 0 1 1 1 0 0 1 1 0 1 0 0 0 0 0 0 0 1 1 2 0 2 1 1 1 0 0 0 0 1 2 2 1 0 0 0 1 0 1 0 1 1 2 0 0 0 0 0 1 0 1 0 0 0 0 0 1 1 1 0 1 0 1 0 0 0 0 2 0 0 2 1 1 1 0 0 0 0 1 2 2 2 0 0 0 0 1 1 0 1 1 1 1 1 1 1 0 0 0 2 0 2 0 1 1 0 1 0 1 0 1 1 1 1 1 0 0 1 1 0 1 0 0 2 0 2 0 0 0 0 0 0 2 1 2 1 0 0 0 0 1 0 1 0 2 0 1 0 1 2 0 1 1 1 0 1 2 1 1 0 1 1 0 2 0 0 0 0 0 1 0 1 2 0 2 0 0 1 0 0 1 2 1 0 1 0 0 1 0 1 2 1 1 1 2 1 1 0 0 1 0 1 0 2 1 1 1 1 0 0 0 0 1 1 0 0 0 0 0 1 0 0 0 0 0 0 0 0 2 0 1 2 2 0 0 0 0 0 0 0 1 1 1 0 0 0 0 0 0 0 1 0 1 0 1 0 0 0 2 0 0 0 1 2 2 2 0 1 1 0 2 1 0 1 0 1 0 0 0 1 1 2 2 0 0 1 1 0 1 1 2 0 2 1 1 1 1 1 1 1 0 0 0 2 0 2 0 2 0 2 0 0 2 1 1 0 1 1 1 0 0 1 1 2 2 1 1 0 1 0 1 1 1 2 2 0 0 0 0 0 1 0 1 0 0 0 0 0 0 1 2 0 1 1 0 1 1 1 1 0 0 0 0 0 1 0 1 0 1 0 0 0 0 0 2 1 1 1 1 1 0 0 1 0 0 2 1 0 0 2 0 0 0 0 2 1 1 0 0 0 1 2 2 0 0 0 1 0 1 2 0 2 1 0 2 0 2 0 1 2 2 2 0 2 0 0 1 0 0 0 0 1 0 0 0 1 2 2 0 0 0 1 1 1 0 2 2 0 2 0 2 2 0 1 2 0 2 0 2 2 0 0 1 0 1 1 1 0 0 1 1 1 1 1 1 0 0 2 0 0 2 0 0 0 0 0 0 0 1 0 1 0 0 2 1 1 2 0 0 2 0 2 1 0 1 2 1 1 0 2 0 0 2 0 0 1 0 0 2 1 0 2 0 2 1 0 0 0 2 0 0 2 1 1 1 1 1 1 1 0 0 2 1 1 0 2 0 0 0 0 1 0 2 1 1 0 0 2 2 0 2 0 0 0 1 1 1 0 0 2 1 1 1 0 1 0 0 2 0 2 0 0 0 0 1 0 0 1 0 1 1 0 0 0 0 0 0 0 0 0 1 1 0 2 0 2 1 1 0 0 0 0 0 0 0 2 0 0 0 0 0 0 0 0 0 0 0 2 1
188 0 1 0 0 0 0 2 1 1 0 0 1 2 0 2 0 2 1 2 0 0 1 1 1 1 0 2 2 1 1 0 0 0 2 0 2 2 0 0 1 0 0 0 1 0 0 0 1 1 0 0 0 0 2 2 0 0 0 0 0 1 0 2 1 1 1 0 0 0 0 0 2 0 2 2 2 0 1 0 1 2 2 0 1 0 0 0 2 2 0 0 1 1 1 1 1 0 0 0 0 0 0 0 2 1 1 2 0 2 0 2 0 2 2 0 0 0 0 2 2 0 2 0 2 0 2 0 2 0 0 0 0 0 0 0 0 0 0 0 0 0 0 0 1 0 0 0 0 0 0 1 0 0 0 0 1 1 2 0 1 2 0 2 1 2 0 0 1 2 0 0 0 2 0 0 1 0 1 0 1 1 0 0 1 0 1 1 1 1 0 1 2 2 0 2 2 0 0 0 0 0 0 1 2 0 1 1 0 0 0 1 2 0 0 1 1 0 2 2 2 0 0 1 0 0 0 1 0 1 1 1 0 0 1 0 0 2 0 2 0 0 2 0 0 1 0 1 1 0 0 0 0 0 0 0 2 0 0 0 0 0 0 1 1 0 0 0 1 1 0 0 2 2 0 1 0 2 2 2 2 0 1 1 0 1 1 2 0 2 0 0 0 0 0 0 0 1 0 0 0 0 1 1 1 0 0 0 0 0 0 0 0 2 2 0 0 0 2 2 0 1 1 1 0 0 0 2 0 0 0 1 2 2 1 1 1 0 2 2 1 2 2 2 1 0 2 0 0 1 0 1 1 2 1 0 1 2 0 0 0 0 2 0 2 1 0 2 1 0 1 1 1 1 1 0 0 1 0 0 1 0 0 0 1 1 1 1 1 0 0 1 1 0 2 1 1 0 1 0 0 1 1 2 1 0 0 1 0 0 0 0 0 0 1 1 1 0 0 0 0 0 1 1 1 1 1 1 0 0 1 1 0 2 0 0 2 1 0 0 2 0 0 1 2 2 1 0 0 0 0 1 1 2 1 1 0 1 0 1 0 0 0 0 0 2 0 2 2 1 1 1 2 0 1 1 1 1 0 1 0 2 0 0 0 0 0 1 1 0 0 1 0 2 0 1 1 1 2 0 0 0 2 0 2 0 2 2 1 0 0 0 0 1 0 2 1 2 0 2 2 0 2 0 1 1 0 1 0 1 1 1 0 0 0 0 1 0 2 2 1 0 2 2 2 1 0 2 0 0 1 0 0 0 2 1 1 1 0 1 0 0 1 0 0 0 0 1 1 0 1 1 0 0 0 0 0 2 2 2 2 0 2 0 2 1 1 0 0 0 1 0 0 2 0 0 0 1 0 0 1 1 0 0 0 0 0 0 0 1 2 0 0 0 0 1 1 0 0 0 1 1 0 0 0 1 0 0 0 0 0 1 0 0 0 1 2 0 2 0 2 1 0 0 2 0 2 0 1 0 1 2 2 0 2 2 0 0 1 0 0 0 1 1 0 1 2 1 0 0 1 0 1 0 1 0 2 0 1 1 0 0 2 1 0 1 2 0 0 0 0 2 0 0 1 0 2 1 0 1 0 0 0 1 1 2 1 2 1 0 0 0 1 0 1 1 1 1 0 0 0 0 0 2 1 1 2 1 1 1 0 1 0 0 0 0 0 0 1 1 0 1 0 0 0 0 1 2 2 1 1 1 0 0 0 0 1 0 2 0 0 0 2 1 0 0 0 1 1 2 0 0 0 1 0 0 0 0 1 1 0 1 0 1 1 1 1 2 0 0 1 1 2 2 1 0 0 1 0 1 0 0 0 0 1 2 1 0 0 2 0 0 1 1 1 1 1 1 2 2 1 2 0 2 2 0 0 0 1 2 1 1 1 0 0 2 0 0 1 0 1 1 1 1 1 1 1 0 0 0 2 0 0 2 0 0 0 0 0 0 0 0 0 0 0 0 1 0 1 1 0 0 1 0 1 0 0 0 1 2 2 0 0 0 0 0 1 0 0 2 2 2 1 0 1 0 1 2 0 0 0 2 0 0 1 1 1 2 1 1 1 0 1 0 1 1 1 0 0 0 0 0 0 0 0 2 0 1 1 0 1 1 0 0 0 0 0 1 2 1 1 0 2 0 1 0 0 1 0 2 2 0 2 0 0 0 0 2 0 0 2 0 0 0 0 0 0 0 0 0 0 0 0 0 0 1 0 1 1 0 1 2 0 2 0 0 0 1 1 0 0 1 0 0 0 0 0 0 0 0 0 0
189 0 1 0 0 1 1 2 2 0 0 0 0 1 1 0 0 1 0 1 1 0 2 1 1 1 1 1 1 1 2 1 0 2 1 1 2 0 1 0 0 0 0 1 2 1 2 0 1 1 1 0 1 1 0 0 1 1 2 1 1 1 0 0 0 0 2 0 0 0 0 1 2 1 1 2 2 0 2 0 0 1 2 1 1 0 1 0 2 2 0 0 1 0 1 2 1 0 0 0 0 0 1 1 1 1 2 1 1 1 0 2 0 2 2 0 0 1 1 2 2 0 2 0 0 1 0 0 2 0 0 0 0 0 0 0 0 0 0 0 1 0 1 0 0 1 0 0 0 0 0 0 0 0 0 0 0 1 0 0 0 1 0 2 1 1 1 0 2 2 0 1 2 0 1 0 2 0 0 0 0 0 0 0 1 0 1 1 0 0 0 1 0 0 0 0 0 0 0 0 1 0 0 1 2 0 2 0 1 0 2 1 1 0 0 0 0 0 2 2 2 0 1 1 0 0 1 0 0 0 0 0 0 0 1 0 0 2 0 2 0 0 2 0 0 1 0 0 1 1 1 0 2 0 0 0 0 1 0 0 0 0 0 1 1 0 0 0 2 2 0 2 1 2 0 0 0 2 2 1 1 0 2 2 0 1 1 1 0 1 1 1 1 1 1 2 0 0 0 2 0 0 0 0 0 0 0 0 1 1 1 1 0 1 1 0 0 0 0 0 1 1 2 1 1 0 0 1 1 1 0 1 0 1 0 0 0 1 1 1 2 1 2 2 0 0 1 0 1 1 0 1 1 1 1 1 1 0 0 1 1 1 2 1 1 0 1 1 1 1 1 1 1 1 2 0 0 2 2 0 0 1 1 0 0 1 1 1 1 0 0 0 1 0 2 1 0 0 1 1 0 0 1 2 2 1 1 1 1 1 1 1 0 1 0 1 1 0 0 0 0 2 1 1 1 0 0 0 1 0 0 1 0 1 0 0 2 0 1 0 1 0 0 1 1 1 1 0 1 1 0 1 0 2 1 0 1 1 1 1 1 0 0 0 0 2 0 2 2 1 1 1 2 0 0 0 0 2 0 0 2 1 0 0 0 0 0 0 1 1 0 2 0 2 0 0 1 0 0 1 1 1 1 1 1 1 2 1 1 0 0 0 0 1 0 2 1 2 0 1 1 1 2 0 1 1 0 0 0 1 0 1 0 1 1 0 1 1 1 1 0 0 2 1 2 2 0 2 0 0 2 0 0 2 2 0 0 1 0 0 0 0 1 2 1 1 1 2 0 2 0 0 2 0 0 0 2 2 2 2 2 0 1 0 1 1 1 0 0 0 0 0 0 0 1 0 1 0 0 0 0 1 0 1 2 2 0 1 0 2 2 0 0 0 0 0 0 0 0 0 0 0 0 1 0 0 1 1 0 0 0 1 1 0 0 0 2 2 2 0 1 0 0 0 2 0 1 0 2 1 0 2 1 1 2 2 0 0 1 0 0 0 0 1 0 0 1 1 0 2 0 1 0 0 1 0 2 0 1 1 0 0 2 0 0 1 2 0 0 0 0 1 0 0 2 2 2 2 1 1 0 1 0 0 0 2 0 2 0 0 1 0 0 1 0 1 0 0 0 0 0 0 2 2 0 2 2 1 0 0 0 2 0 0 0 1 0 0 0 0 0 1 0 0 0 1 1 2 1 1 1 1 1 0 0 2 0 0 1 1 0 0 2 1 0 0 0 1 1 2 0 0 0 1 1 1 0 0 1 0 0 0 2 0 2 0 0 1 0 2 0 2 2 2 2 0 1 1 0 1 0 0 0 0 1 2 1 1 0 1 1 0 1 1 1 2 0 2 2 1 1 1 0 2 2 0 2 2 1 2 1 1 2 0 0 0 0 0 1 0 1 1 1 0 1 0 0 0 0 0 1 0 2 2 0 0 1 1 1 1 0 0 0 0 0 0 1 0 1 0 0 0 1 0 1 1 0 1 0 2 2 0 0 0 0 0 0 0 1 0 0 2 1 0 1 1 0 1 0 0 0 1 0 0 1 1 1 2 0 0 0 0 0 0 0 0 1 0 2 1 0 1 0 1 0 1 1 2 1 0 2 2 1 2 1 0 1 2 2 0 0 2 2 0 0 0 0 0 0 1 1 0 2 0 1 0 1 2 0 1 1 1 0 0 1 0 1 0 2 1 0 0 0 0 0 1 1 0 1 0 0 1 0 1 0 0 0 0 0 1 0 0 0 0 0 1 0 0 0 0 1 0
190 0 1 0 0 0 0 2 0 2 0 0 0 0 0 0 0 2 2 1 1 1 0 0 2 0 0 1 1 2 2 0 2 2 2 0 2 1 0 0 1 0 0 1 1 1 0 0 2 0 0 0 0 0 2 0 2 1 0 1 0 1 0 0 0 0 2 2 0 0 0 0 2 1 2 2 2 0 1 0 0 1 2 0 0 0 0 0 1 2 0 0 2 0 0 0 0 0 0 1 1 0 0 0 0 0 2 1 1 1 0 2 0 1 2 1 0 0 0 2 2 0 1 1 1 1 1 0 2 0 0 0 1 0 0 0 0 0 0 0 0 0 0 0 2 0 0 0 0 0 1 1 0 2 2 0 2 1 0 1 1 1 1 2 2 1 1 0 1 1 1 0 1 1 1 0 2 0 0 0 0 0 0 0 1 0 2 1 1 1 1 2 1 0 1 1 1 0 0 0 0 0 1 0 1 0 2 1 1 0 0 1 2 0 0 1 1 0 1 1 1 0 1 2 0 0 1 2 0 2 0 0 0 0 2 0 0 2 0 1 0 1 2 0 0 2 0 0 0 0 0 0 1 0 0 0 0 0 0 0 0 0 0 0 0 0 1 0 2 2 0 1 1 1 0 0 0 2 2 1 1 0 2 2 0 1 2 1 1 2 0 1 0 0 2 0 1 0 0 0 0 0 0 0 0 0 0 0 1 2 1 1 0 1 1 0 0 1 1 1 0 1 2 2 1 0 1 2 0 0 0 2 0 1 0 0 0 0 2 0 0 0 1 1 0 2 0 0 0 2 0 1 2 2 1 0 1 1 0 1 1 1 0 0 0 0 1 1 2 0 2 2 1 1 1 0 2 2 1 1 1 1 0 0 0 0 0 1 1 1 0 1 1 0 2 1 1 0 1 1 0 1 0 2 2 0 0 1 1 0 1 0 0 1 1 2 0 0 0 0 0 1 0 2 1 1 1 1 0 0 1 0 0 0 0 0 0 1 0 1 0 0 0 1 1 1 1 0 0 2 0 1 1 2 1 1 0 0 0 0 0 0 2 1 0 1 2 2 2 1 1 0 2 0 1 1 1 2 0 2 0 2 0 0 0 1 0 1 1 0 0 2 0 1 0 0 2 0 0 0 1 1 1 1 1 1 2 1 1 0 0 0 0 0 2 0 0 2 0 2 2 0 2 2 0 2 0 1 0 1 1 1 0 1 1 0 1 0 2 2 1 1 0 0 1 1 0 1 1 0 0 0 0 2 1 1 0 1 0 0 0 0 0 2 1 1 1 1 0 1 0 0 0 0 1 0 1 1 1 1 1 0 0 0 0 0 0 0 0 0 0 0 0 1 0 0 1 0 0 0 0 2 0 1 1 2 1 1 0 1 0 0 0 0 1 1 1 0 1 1 1 1 0 0 0 0 0 2 0 0 0 0 0 0 0 0 2 1 2 0 0 0 0 1 1 0 1 0 1 0 0 2 0 2 2 2 0 1 1 0 0 0 1 1 0 0 2 0 1 0 1 1 0 0 1 0 2 0 2 0 0 1 0 0 0 0 0 0 1 2 0 0 0 0 1 1 2 1 0 1 0 0 0 1 2 1 1 1 0 0 0 0 0 0 0 0 0 2 2 1 0 0 2 2 0 1 1 0 0 0 0 0 0 0 0 0 1 0 2 2 1 2 0 0 0 1 1 1 1 1 1 1 0 0 0 2 0 0 0 0 0 0 2 0 0 0 1 2 1 2 0 1 1 1 1 2 0 0 1 1 1 1 1 0 2 2 0 1 0 1 1 2 2 2 2 0 2 1 0 1 0 0 0 0 1 0 2 1 1 1 1 0 1 1 1 2 0 2 2 2 2 2 0 2 1 0 0 1 1 2 0 2 1 0 0 0 0 0 2 0 1 0 0 0 0 0 0 2 2 0 1 1 1 1 1 0 1 0 1 1 0 0 1 0 0 2 1 0 1 1 0 0 1 1 2 2 0 0 0 1 2 0 0 0 0 1 0 0 0 2 1 2 1 0 1 1 0 1 0 1 1 0 0 0 2 0 1 0 0 1 0 1 1 0 2 2 0 0 1 1 0 1 1 1 1 1 2 2 1 0 2 2 0 1 1 0 1 1 1 0 0 1 0 1 1 0 1 0 0 0 1 0 1 0 1 0 1 1 0 1 1 1 0 0 1 1 1 0 2 1 0 0 0 0 0 2 0 0 1 0 0 1 0 0 0 0 0 1 0 1 1 0 1 0 0 0 0 0 0 0 2 1
191 0 1 0 0 0 0 1 2 1 0 1 1 2 0 0 1 0 0 1 0 0 1 0 2 0 0 1 2 2 1 2 0 1 1 0 2 1 0 0 0 0 0 1 2 1 1 0 1 1 1 0 0 0 2 2 0 0 0 0 0 1 0 0 1 0 0 1 0 0 0 1 2 0 1 2 2 0 2 0 2 2 2 2 2 0 0 0 2 2 0 0 1 0 0 2 0 1 0 0 0 0 0 0 1 1 2 1 1 1 0 1 1 1 1 1 1 0 2 0 0 0 1 1 1 0 1 0 0 0 0 0 0 0 0 0 0 1 0 0 1 0 0 0 1 0 0 0 1 2 0 0 1 0 1 0 1 0 1 0 0 1 0 2 1 2 1 1 1 2 0 1 0 2 0 0 0 0 0 0 1 2 0 0 0 0 2 0 0 1 0 1 2 2 0 2 1 0 0 0 0 0 0 1 2 0 0 0 2 0 1 1 1 1 0 0 0 0 1 1 2 1 0 1 0 1 0 2 0 2 0 0 0 0 2 0 0 1 0 2 0 0 2 0 0 2 0 0 0 0 0 2 0 0 0 0 1 1 2 2 0 2 0 1 1 0 0 1 1 0 0 1 1 2 0 0 0 1 1 0 0 0 2 2 1 1 2 2 0 2 0 0 0 0 1 0 0 2 0 0 0 0 0 0 0 0 0 0 1 1 1 2 0 0 0 0 0 0 1 1 1 0 0 1 2 0 0 1 2 2 0 2 0 2 0 0 0 1 1 1 2 1 2 2 0 0 2 0 1 1 0 1 1 1 1 1 0 0 0 1 1 1 2 1 2 0 0 1 2 0 2 2 0 0 1 0 2 2 1 0 0 0 2 0 1 1 1 0 0 0 0 0 1 0 2 1 1 1 1 0 0 1 1 2 1 0 1 0 0 0 0 0 0 1 1 2 0 0 0 0 0 0 0 0 0 0 0 1 1 0 2 0 1 0 1 1 1 0 0 0 0 1 1 1 0 2 2 0 0 0 0 1 0 1 1 0 1 1 1 0 2 0 1 1 0 0 2 2 2 1 1 1 2 1 1 0 1 1 0 0 0 1 0 0 0 0 0 0 1 1 0 2 0 1 1 0 2 1 1 0 0 0 1 1 1 1 2 1 0 0 0 1 0 0 1 0 0 2 0 1 2 1 1 0 1 1 0 0 2 2 0 0 0 0 0 0 2 0 1 1 0 0 1 1 1 1 0 0 2 0 1 0 0 0 2 0 2 1 0 1 1 0 0 0 0 0 0 1 0 1 0 1 0 0 0 0 0 1 2 1 2 1 2 0 1 1 2 0 0 0 0 0 1 0 2 0 0 0 0 0 1 1 0 1 1 1 1 1 0 1 0 0 1 2 2 2 2 1 1 0 1 0 0 1 0 0 0 0 0 0 0 1 0 0 0 1 2 2 2 0 0 1 0 1 2 0 2 0 1 0 2 1 0 1 2 2 0 1 0 1 1 0 1 1 1 1 1 1 0 0 2 0 0 0 0 1 2 0 2 0 1 1 1 1 1 1 0 0 0 1 0 1 0 0 0 0 0 1 0 1 0 1 0 2 2 2 0 0 0 0 1 0 0 0 2 2 1 1 1 1 0 0 1 2 0 1 1 0 1 1 1 2 0 1 0 1 1 1 1 2 1 2 0 0 0 0 0 0 0 0 0 0 1 0 0 1 0 0 2 0 0 0 2 0 1 1 0 1 2 1 1 0 1 2 2 2 0 0 0 2 0 1 2 0 2 1 0 1 1 2 0 1 2 2 2 0 2 2 0 2 0 0 0 0 0 2 0 0 1 2 1 0 1 0 1 1 1 1 2 1 1 2 0 1 1 0 0 2 0 2 0 2 2 0 0 0 0 0 1 0 0 0 1 0 1 0 1 0 0 0 1 0 2 1 1 0 1 0 1 1 0 0 1 0 0 1 1 1 1 1 1 0 1 0 2 1 0 1 2 2 2 0 0 0 0 1 0 0 0 1 1 1 0 0 2 0 2 1 1 0 0 1 1 0 2 0 0 2 1 2 2 0 0 0 1 1 1 1 2 1 0 1 0 1 0 2 2 0 0 0 2 2 1 1 1 0 1 1 1 1 0 0 2 0 0 0 0 0 0 0 2 1 2 0 1 0 1 1 1 1 2 0 0 1 0 0 2 0 0 0 1 0 0 0 0 1 1 0 1 0 0 1 0 1 0 0 0 0 0 0 0 0 0 1 1 1 0 0 0 0 2 0
192 0 2 0 0 0 0 1 2 0 0 1 0 0 0 0 0 1 0 1 0 0 1 1 1 0 0 2 2 0 2 1 0 0 1 1 1 2 0 0 1 0 0 0 0 0 0 0 1 1 1 0 0 0 2 1 0 0 2 1 1 0 0 1 0 1 1 1 0 0 0 1 2 0 1 2 2 0 1 1 0 2 2 2 2 0 0 0 2 2 0 0 2 0 1 2 1 1 1 0 0 1 2 2 0 0 2 2 1 1 0 1 0 0 0 0 0 1 2 1 1 0 2 0 2 0 2 2 2 2 2 2 0 0 0 0 0 1 0 0 0 0 0 0 0 0 0 0 0 0 0 0 0 0 0 0 0 1 0 0 1 1 0 1 0 1 1 1 0 2 0 0 0 2 0 0 2 0 1 1 1 2 1 1 1 1 1 0 0 2 0 2 2 1 2 1 0 0 0 0 2 0 0 2 2 0 2 0 0 1 1 2 1 0 0 1 1 0 0 0 0 0 1 2 0 0 1 1 0 1 0 0 0 0 1 0 0 0 1 0 1 0 1 0 0 0 0 0 0 0 0 2 2 0 0 0 1 1 1 1 0 1 0 0 0 0 2 0 1 1 1 0 2 2 0 1 0 2 2 1 1 0 2 2 1 1 2 1 0 1 1 0 1 0 1 1 1 0 0 0 0 0 0 0 0 0 0 0 1 1 1 1 0 1 1 0 1 0 0 0 2 0 1 2 0 0 0 2 0 0 0 1 0 1 0 0 0 1 1 1 2 1 2 1 0 0 2 0 0 0 0 0 2 2 1 0 1 0 0 2 2 2 0 0 0 1 0 1 2 0 2 2 0 0 0 0 2 1 1 0 0 1 1 0 0 1 1 0 0 1 1 0 1 0 2 1 1 0 1 0 0 1 0 2 2 1 2 1 0 0 2 0 0 0 1 1 1 0 0 0 0 1 0 2 1 1 0 0 0 0 0 0 0 0 2 0 0 0 0 0 1 1 0 0 1 1 1 0 0 0 1 0 2 2 2 2 0 2 2 1 1 0 1 1 0 1 1 1 1 0 0 0 1 2 0 0 0 1 0 1 1 0 0 0 0 0 0 0 1 0 1 0 1 2 2 0 2 0 0 1 2 1 2 1 2 1 2 2 0 0 0 1 0 0 1 0 0 2 0 2 2 0 2 1 0 2 1 1 0 0 1 0 1 0 0 1 1 0 1 1 0 0 1 1 1 1 0 0 2 0 0 0 0 2 2 0 0 1 1 0 0 0 0 1 0 0 1 2 2 0 0 1 1 0 1 0 2 0 1 0 1 0 0 0 0 0 0 0 0 0 0 0 0 1 0 0 0 0 0 0 1 2 0 0 0 1 2 1 1 1 1 0 0 0 0 0 0 0 0 0 0 0 0 0 0 1 1 1 0 0 0 1 1 1 0 1 2 0 1 1 1 1 0 1 2 0 2 1 0 0 1 0 1 1 2 2 0 0 1 1 0 1 2 0 2 0 0 2 0 2 0 0 1 0 0 1 0 1 1 1 1 0 0 0 0 0 0 0 1 2 1 0 1 1 1 1 1 2 1 1 1 1 0 0 2 0 1 2 0 0 1 0 0 0 0 0 0 1 1 1 0 0 0 2 0 0 1 0 0 0 0 0 0 0 1 1 0 2 0 2 0 0 0 0 0 0 0 0 0 0 0 0 1 0 0 1 0 0 1 0 0 0 2 0 0 0 1 0 0 2 0 0 0 0 0 0 0 0 2 0 1 0 2 0 2 1 0 2 0 2 0 2 2 1 1 0 0 1 0 1 0 0 0 0 0 2 0 1 1 1 1 0 2 2 2 2 0 2 2 2 1 1 0 2 2 0 0 1 0 2 1 2 2 1 0 0 0 0 1 0 0 0 1 0 1 0 0 1 0 0 1 0 1 1 0 0 2 0 0 0 0 0 0 0 0 1 1 0 1 1 0 0 0 0 2 0 1 1 2 1 1 0 0 0 0 0 0 1 2 1 1 1 0 0 2 0 2 2 0 0 1 0 1 0 2 1 0 2 0 1 1 1 1 0 1 2 1 1 2 0 0 0 0 0 0 1 0 1 0 0 1 2 0 2 0 0 0 0 0 1 0 1 0 0 0 2 0 0 0 0 2 0 1 0 2 0 1 2 1 1 2 0 0 0 0 0 0 0 0 0 0 0 0 0 0 0 2 0 0 0 0 2 0 0 0 0 0 0 0 0 0 0 0 0 0 0 0 0 0 0 1 0
193 0 1 0 0 0 0 2 2 2 0 0 0 0 0 0 1 2 1 2 0 0 1 1 1 0 1 1 2 0 2 0 0 0 2 0 1 2 0 0 0 0 0 0 1 0 0 0 1 1 0 0 1 0 1 2 0 0 2 2 0 1 0 2 0 1 1 0 0 0 0 0 1 0 1 1 1 0 2 1 1 2 1 0 1 0 0 1 1 1 0 0 2 1 0 1 0 1 1 0 0 1 1 1 0 0 2 1 0 2 0 1 0 1 2 1 0 0 1 1 2 0 1 2 0 1 0 1 2 0 0 0 0 0 0 0 0 0 0 0 0 0 0 0 1 0 0 0 0 0 0 0 0 0 0 0 0 0 0 1 1 1 0 1 0 2 1 0 0 0 2 1 0 2 0 0 1 0 1 0 1 2 1 1 2 1 2 2 0 0 0 2 2 0 2 2 2 0 0 0 1 0 1 1 2 0 1 0 1 0 0 1 1 0 0 1 1 0 2 2 2 0 1 1 0 0 2 2 0 2 0 0 0 1 1 0 1 1 0 2 0 0 2 1 0 2 0 0 0 0 0 1 0 0 0 0 0 0 0 0 0 0 0 1 1 0 0 0 2 1 0 2 2 2 1 1 0 2 2 1 1 1 1 2 0 1 1 1 0 1 1 1 1 0 2 1 0 1 0 0 0 0 0 0 0 0 1 0 1 1 1 1 0 1 1 0 1 1 0 0 0 1 2 0 2 0 0 0 1 2 0 2 1 2 0 0 0 0 2 0 0 0 1 2 0 1 1 0 0 2 0 1 2 2 2 0 0 0 0 1 1 1 1 1 1 0 1 2 1 1 1 1 1 1 1 0 1 2 0 0 0 0 0 0 0 0 1 0 0 0 0 1 1 0 2 1 1 0 1 1 0 1 0 2 2 1 1 0 0 0 0 0 0 0 1 1 1 0 0 0 0 1 0 1 0 1 0 1 0 0 1 0 0 2 0 1 1 0 0 0 2 0 0 1 0 0 2 0 0 1 0 0 0 0 0 0 0 2 2 2 1 0 2 2 0 0 2 2 2 1 1 1 2 0 2 0 1 2 1 1 0 1 0 0 0 1 0 0 1 1 0 2 0 0 1 1 2 1 1 0 0 0 2 1 2 1 2 2 1 0 0 1 0 0 2 0 0 2 0 2 2 0 2 1 0 2 1 1 1 1 0 0 0 0 0 1 2 0 2 2 1 0 1 1 1 0 0 0 2 0 0 0 0 2 1 1 0 1 0 1 0 0 0 2 0 0 2 1 1 0 0 2 0 0 1 0 1 2 2 2 2 0 0 0 0 0 0 0 1 1 0 0 1 0 0 0 0 0 0 0 0 2 0 2 0 2 2 1 0 1 2 0 0 2 0 0 0 0 0 0 0 0 0 0 0 0 2 1 0 0 1 2 0 0 0 1 2 0 2 0 2 1 0 0 1 0 1 0 1 1 1 2 2 0 2 2 0 0 1 0 0 0 1 0 0 0 2 2 0 0 2 0 0 0 1 0 1 1 1 1 0 0 2 1 1 2 1 1 0 1 0 1 0 0 0 0 0 0 0 0 0 0 0 1 0 2 1 1 0 0 0 0 0 0 0 0 0 1 1 1 0 0 0 2 0 1 2 0 0 0 0 1 1 0 0 0 0 0 1 1 1 1 0 0 1 1 1 2 0 0 0 0 0 0 0 1 0 0 2 1 0 0 2 1 1 0 0 1 1 2 0 0 0 1 1 0 0 0 1 1 0 1 0 1 1 2 1 1 0 2 0 2 2 2 2 0 1 1 0 1 0 0 0 0 1 0 1 1 0 1 1 0 1 1 1 1 1 2 2 2 2 2 0 2 2 0 0 0 1 1 1 0 2 1 0 0 0 0 2 0 1 2 1 1 1 1 1 1 0 0 2 0 0 2 0 0 0 0 0 0 0 0 0 0 0 0 0 0 1 1 1 0 1 1 2 0 0 0 0 0 0 0 0 0 0 0 0 1 1 1 1 1 0 1 2 0 2 2 0 0 0 2 0 0 1 2 0 1 0 0 0 0 1 0 1 1 2 1 2 1 0 1 0 0 0 0 0 0 1 0 1 1 0 2 1 0 0 0 2 0 0 0 0 0 0 1 1 0 0 0 2 0 1 0 1 0 1 2 0 1 0 1 0 2 0 0 2 0 0 0 1 0 0 0 0 0 1 0 1 0 0 1 0 0 0 0 0 0 0 0 0 1 0 0 0 0 0 0 0 0 1 0
194 0 2 0 0 0 1 2 2 2 1 0 0 0 0 0 0 2 2 1 1 1 0 0 2 0 0 2 2 0 1 0 2 2 0 1 1 1 0 0 1 0 0 1 2 0 0 0 0 2 1 0 0 1 0 2 0 0 1 0 1 1 0 1 1 1 0 1 0 0 0 1 2 0 2 2 2 0 1 0 1 2 2 0 0 0 0 0 2 2 0 1 0 0 1 1 1 0 0 0 0 1 0 0 2 1 2 2 0 2 0 2 0 1 1 0 0 0 1 1 2 0 1 1 1 1 1 1 1 0 0 0 0 0 0 0 1 0 0 0 0 0 0 0 1 0 0 0 1 1 1 1 0 1 1 0 1 2 2 1 1 0 0 2 2 2 2 1 0 1 1 2 0 2 0 0 2 0 0 1 1 2 1 1 1 1 1 0 0 2 0 2 2 2 1 1 1 0 0 0 0 0 0 2 2 1 2 0 1 1 0 2 1 0 0 1 1 0 0 0 1 1 1 2 0 0 2 2 0 2 0 0 0 0 0 0 0 2 0 1 0 0 2 1 0 2 0 0 0 0 0 1 1 0 0 0 0 0 0 0 0 0 0 0 0 0 0 0 1 0 0 1 1 1 0 0 1 2 2 1 1 0 1 1 0 1 0 1 2 2 0 2 0 0 1 0 1 0 0 0 0 0 1 1 1 0 0 0 0 1 0 0 0 0 0 0 1 0 0 0 1 2 2 1 2 0 0 2 0 0 0 0 1 0 0 0 0 1 1 1 1 1 2 1 1 1 2 0 1 1 0 1 2 2 2 0 0 2 0 1 1 1 1 0 1 0 0 1 2 0 2 2 1 1 2 0 0 1 1 1 1 0 0 0 1 1 1 0 0 1 0 0 0 0 2 0 0 1 1 0 0 2 2 2 1 1 0 2 0 0 0 0 0 0 2 2 0 0 0 0 0 0 0 0 0 0 0 0 1 1 1 1 0 1 1 1 0 1 0 0 2 0 0 1 2 2 0 0 1 2 0 1 0 1 0 0 0 1 1 1 1 0 0 1 0 0 2 1 1 0 0 0 2 0 1 1 1 2 1 1 0 2 0 1 1 1 1 1 0 1 1 2 0 2 0 0 2 1 1 1 1 1 2 2 2 0 2 0 0 0 0 1 0 0 1 1 1 2 1 2 2 0 2 0 0 1 1 1 0 0 1 0 1 1 2 1 0 0 1 1 0 0 1 1 1 2 0 1 1 0 0 0 0 2 2 0 0 1 2 0 0 2 1 1 0 0 1 1 1 0 1 1 2 0 0 0 2 0 2 0 2 0 2 0 2 1 2 0 1 1 1 0 2 0 0 0 0 0 0 0 0 0 0 1 1 2 0 0 1 1 1 0 0 1 1 0 1 0 1 1 1 1 0 0 0 0 2 1 0 0 0 1 1 0 0 0 2 1 2 0 2 0 0 1 1 0 1 0 0 1 0 1 1 1 0 2 0 1 2 0 0 0 1 1 0 1 0 2 1 1 0 1 0 0 1 0 1 2 0 2 0 1 2 1 1 2 0 1 0 1 0 0 1 0 1 1 2 1 0 1 1 1 0 2 2 1 0 2 0 0 2 0 0 0 0 1 1 1 1 1 0 0 1 2 0 1 1 0 0 0 0 1 0 0 0 0 0 0 0 0 0 0 0 0 0 0 0 0 2 1 1 1 0 0 0 1 0 0 2 1 0 0 2 0 0 0 2 1 1 2 0 0 0 1 0 0 0 1 1 1 0 1 1 0 1 1 0 1 0 1 0 2 2 1 1 0 0 1 0 0 0 0 0 0 1 0 0 0 0 2 2 1 0 0 1 1 1 1 1 1 1 2 0 2 2 0 0 2 0 1 0 2 2 0 0 1 1 0 0 0 0 0 0 0 0 0 0 1 1 0 2 1 1 2 0 0 1 0 0 0 0 0 0 0 0 2 1 0 2 1 1 0 0 0 0 1 0 1 1 1 1 0 0 0 0 0 1 1 0 2 2 1 0 0 2 1 1 2 0 0 0 2 0 0 2 1 0 1 1 1 1 0 0 0 1 1 1 1 1 1 0 1 0 1 1 1 1 1 0 1 2 2 0 2 0 0 0 0 2 1 0 1 1 1 0 2 1 0 0 0 2 0 1 0 1 0 1 1 1 0 1 0 0 1 0 0 0 0 0 0 0 0 0 0 0 2 0 0 1 0 0 1 0 0 0 1 0 0 0 0 0 0 0 1 1 1 0 0 0 0 1 1
195 0 1 0 0 0 2 2 2 0 0 0 1 1 0 1 0 1 0 2 1 1 1 0 2 0 0 1 1 1 2 0 0 1 1 1 1 2 0 0 0 0 1 0 2 0 1 0 2 0 0 0 0 0 2 2 0 0 0 1 0 1 0 1 0 0 0 1 0 0 1 1 2 0 1 2 2 0 2 1 0 1 1 0 1 0 0 0 2 2 0 0 1 1 0 1 0 0 0 0 0 0 0 0 2 1 2 0 1 1 0 1 1 1 1 1 1 0 1 1 1 1 2 0 1 0 1 0 2 0 1 1 0 0 0 0 0 0 0 0 2 0 0 0 0 1 0 0 0 0 0 0 0 0 0 0 0 0 1 0 0 1 0 1 1 2 2 0 0 0 2 1 0 2 0 0 1 0 1 0 1 2 1 2 1 1 2 2 1 1 0 2 2 1 1 2 0 0 0 0 0 1 0 2 2 0 2 0 0 0 1 1 1 0 0 0 0 1 2 2 2 0 0 1 0 0 0 1 0 1 1 1 0 0 1 0 0 2 0 1 0 0 2 1 0 2 1 0 0 0 0 2 1 0 0 0 0 0 0 0 0 0 0 0 0 0 1 0 2 1 0 0 1 2 0 0 0 2 2 1 1 0 2 1 1 1 2 1 0 2 0 1 0 0 2 0 2 1 0 1 0 0 2 2 1 1 0 0 0 0 0 0 0 1 1 0 0 1 0 0 1 0 2 0 2 0 0 1 1 0 0 1 0 1 0 0 0 1 1 1 1 1 2 1 1 1 1 0 1 0 0 0 2 2 0 0 1 2 0 1 0 0 1 0 1 0 1 2 2 0 2 2 0 0 1 0 0 1 1 0 1 1 0 0 1 0 0 1 1 1 2 2 1 0 2 0 1 0 1 1 0 1 0 1 1 0 1 2 0 0 0 0 0 0 1 1 1 1 0 1 1 1 0 1 0 0 0 0 1 2 2 1 0 2 1 1 0 1 0 0 0 2 0 1 1 1 1 1 1 2 0 0 1 2 2 1 1 2 1 1 1 0 1 1 1 2 0 2 2 0 0 0 0 2 0 0 0 2 0 2 1 2 0 0 2 0 2 0 0 2 0 2 0 0 0 1 1 0 1 0 0 0 2 1 2 1 2 0 0 0 0 2 0 0 1 1 0 2 0 0 1 2 1 0 0 1 1 1 1 1 1 0 0 0 1 0 0 0 1 1 2 2 1 0 0 2 0 1 1 0 0 0 0 2 2 0 0 0 0 0 2 0 0 2 0 0 2 1 1 0 0 0 0 0 1 0 1 1 1 1 2 0 0 0 0 1 1 1 0 0 0 0 0 1 0 0 0 1 0 0 1 1 0 2 2 2 1 1 0 1 1 0 0 2 0 0 0 0 0 0 0 0 0 0 0 1 1 0 0 0 0 1 0 0 0 0 1 1 2 0 1 0 0 2 1 0 1 0 1 0 0 2 1 0 1 2 0 1 1 0 0 0 1 0 1 0 0 0 0 1 1 0 0 0 1 0 2 0 2 0 0 1 1 0 0 0 1 0 0 2 0 0 0 1 0 1 1 2 1 1 0 1 0 1 1 2 0 2 1 0 0 0 0 0 0 2 0 2 2 2 1 0 1 2 0 1 2 0 1 1 1 2 0 0 0 1 0 0 0 0 0 0 0 0 0 2 2 1 0 0 0 0 0 0 0 2 0 0 1 0 0 0 2 0 0 0 2 1 1 2 0 0 1 2 0 0 0 0 1 1 0 1 1 0 1 1 0 0 0 2 0 2 2 1 1 0 1 0 0 0 1 0 0 0 0 0 1 0 1 2 2 0 2 2 2 2 0 2 2 2 1 2 0 2 2 0 1 2 0 2 0 2 1 1 1 2 0 1 1 0 1 1 0 0 0 0 0 1 1 1 1 0 1 2 0 0 1 1 0 0 0 0 0 0 0 1 1 0 0 1 0 0 1 0 1 0 0 1 1 1 2 0 0 0 0 0 0 2 0 2 2 2 0 0 2 0 2 2 0 1 0 0 0 0 1 1 1 2 0 0 1 2 0 0 1 1 0 1 2 0 0 0 0 0 0 2 1 2 2 0 0 1 0 2 0 0 0 1 1 0 0 2 2 1 1 0 0 0 0 0 2 0 0 0 2 0 2 2 0 1 0 1 0 0 1 1 1 0 0 0 2 0 0 0 0 2 0 0 2 0 0 0 0 0 1 1 0 0 1 0 0 0 0 0 0 0 0 0 0 0 1 1
196 0 1 0 0 0 1 2 1 2 0 0 0 1 0 0 0 1 1 1 1 0 1 0 2 0 0 1 1 0 1 1 0 0 2 0 2 0 0 0 1 0 0 0 1 0 0 0 2 0 0 0 0 1 1 2 0 0 1 1 0 1 0 1 0 1 0 0 1 1 0 0 2 0 2 2 2 0 2 0 0 1 1 0 1 0 0 0 2 2 0 0 0 0 1 1 1 1 1 0 0 1 1 1 0 0 2 2 1 1 0 1 1 2 2 2 2 0 1 1 2 0 1 1 1 1 1 0 2 0 0 0 1 0 0 0 0 0 0 0 0 0 0 1 0 0 0 0 0 0 0 0 0 0 0 0 1 0 0 0 1 1 0 2 0 1 1 0 1 2 0 0 1 1 0 0 0 0 0 1 1 1 1 1 2 1 2 1 0 1 0 2 2 0 2 2 0 0 0 0 0 0 1 1 2 0 0 0 1 0 0 0 2 0 0 1 1 1 2 1 2 0 0 1 0 0 0 1 1 2 0 0 0 0 1 0 0 2 0 1 0 1 2 0 0 2 0 0 1 1 1 0 0 0 0 1 1 0 0 0 0 0 0 1 1 0 1 0 2 1 1 1 1 2 0 0 0 2 1 0 0 0 2 2 0 2 2 0 0 1 1 0 1 0 1 1 0 1 0 1 0 0 1 1 0 2 0 0 1 1 1 2 0 2 2 0 0 0 0 0 1 1 2 1 2 0 0 1 1 1 0 0 0 1 0 0 0 1 1 0 0 0 2 2 0 1 1 1 1 1 1 0 2 2 1 0 1 0 0 2 1 1 0 0 0 2 0 2 1 1 1 1 2 2 0 1 2 1 1 0 0 1 0 0 0 0 1 0 0 0 0 1 0 0 1 0 0 0 1 1 0 2 1 2 2 0 0 1 0 0 1 0 0 2 0 2 0 0 0 0 0 1 1 0 0 1 0 1 0 1 2 1 0 1 1 0 1 1 0 0 1 1 1 1 1 2 2 0 0 0 0 0 1 2 1 1 0 2 2 2 2 0 0 0 1 2 0 2 2 0 0 0 1 1 2 0 2 2 0 2 2 1 1 0 0 0 0 2 0 1 1 2 0 0 0 0 1 0 0 0 2 2 1 1 1 1 2 1 0 0 0 0 0 1 0 2 0 2 0 1 1 1 2 1 0 2 0 0 0 2 0 1 0 0 1 1 2 0 1 1 1 1 0 0 1 2 0 2 0 0 1 0 0 1 2 0 1 2 1 1 0 1 1 1 0 0 1 2 2 0 0 0 1 0 0 1 2 1 2 1 2 0 2 0 2 1 1 0 0 0 0 0 0 0 1 0 0 0 0 0 0 2 0 2 2 2 0 1 0 1 1 0 0 1 0 0 0 0 0 1 1 1 0 1 0 0 1 1 0 0 0 1 0 0 0 1 2 0 2 0 1 1 0 2 1 0 1 0 1 0 1 1 1 0 2 2 0 1 0 1 0 1 2 0 2 0 0 0 0 0 2 0 1 0 0 0 2 1 2 0 1 0 2 1 1 1 1 0 0 2 0 0 1 0 1 1 2 2 0 0 0 0 0 1 1 2 1 2 0 0 0 0 0 0 0 1 0 2 0 0 0 0 0 2 0 1 1 0 0 0 0 0 0 0 0 2 0 1 0 1 0 1 0 0 0 0 1 1 0 0 0 0 0 0 0 0 1 0 2 0 0 0 2 0 1 1 0 1 1 1 1 0 0 1 0 0 0 0 1 0 0 0 1 1 2 0 0 2 1 2 0 1 2 2 2 0 1 1 0 0 0 0 0 0 2 0 0 1 0 1 1 0 1 1 1 2 1 2 2 1 1 2 0 2 1 0 0 2 1 2 1 1 2 0 0 0 0 0 1 1 0 0 0 0 0 0 0 0 0 0 1 0 0 2 0 0 0 0 0 0 0 0 0 0 1 0 0 0 2 1 2 0 1 1 1 1 0 1 1 0 1 1 0 0 0 2 0 1 0 1 1 2 0 0 2 0 2 1 0 0 0 1 0 1 2 2 0 1 1 1 1 0 0 0 1 0 1 0 1 0 0 0 0 1 1 1 2 1 1 0 1 0 0 1 0 0 0 1 1 0 0 0 2 0 1 1 0 1 1 0 2 0 1 0 2 0 2 1 0 1 1 0 2 0 2 1 2 0 1 0 0 0 0 0 0 1 1 0 2 0 1 1 0 0 0 1 1 1 1 1 1 0 1 0 0 0 0 0 0 0 2 0
197 0 2 0 0 0 0 1 2 1 0 1 0 1 0 0 0 1 1 1 1 1 0 0 2 0 1 2 2 0 2 1 1 2 0 2 0 1 0 0 1 0 0 0 1 0 0 0 0 1 1 0 0 0 2 1 0 0 1 1 1 0 0 0 0 0 2 0 0 0 0 1 2 1 1 2 2 0 2 1 0 2 1 0 1 0 0 0 1 1 0 0 2 1 0 0 0 0 0 0 0 0 1 1 1 1 1 1 1 1 0 1 0 2 2 1 1 1 2 1 1 0 0 2 0 2 0 0 2 0 0 0 0 0 0 0 0 1 0 0 2 0 0 0 1 0 0 0 1 1 1 2 0 2 1 0 0 0 1 1 2 2 0 2 2 1 1 1 0 2 0 1 0 2 0 0 2 0 0 1 1 1 1 1 1 1 1 1 1 1 1 2 2 1 2 1 0 0 0 0 0 0 0 2 2 1 2 0 0 1 0 1 0 0 0 0 0 1 0 0 1 1 0 2 0 0 0 1 0 1 0 0 0 0 1 0 2 2 0 1 0 1 2 0 0 2 0 0 0 0 0 0 1 1 0 0 0 0 0 0 1 0 0 0 0 0 0 0 2 1 1 1 1 1 1 1 0 1 1 0 0 1 1 1 0 1 1 1 0 2 0 1 0 0 2 0 1 0 0 0 0 0 2 2 2 0 0 0 1 1 0 1 0 1 2 0 1 1 0 0 0 1 0 2 1 0 0 1 1 2 0 2 0 1 0 0 0 2 0 1 1 1 1 2 0 1 1 0 0 2 0 1 1 0 0 2 1 0 0 2 2 2 1 1 1 1 1 2 0 2 0 0 1 1 1 0 1 1 2 0 0 2 0 0 1 1 1 1 1 0 0 1 0 0 1 0 0 1 1 1 0 1 0 1 1 0 1 1 0 0 2 0 0 1 1 2 0 0 0 0 0 2 1 1 1 1 1 1 0 1 0 0 0 0 0 1 0 1 0 0 0 2 0 0 1 1 1 0 0 2 0 0 2 2 2 2 0 0 0 0 0 0 1 1 0 1 1 1 1 1 1 1 2 1 1 0 1 2 0 1 2 0 0 0 1 0 1 0 1 1 0 2 0 1 0 0 2 1 1 0 1 1 2 1 1 1 1 1 2 0 1 1 0 1 0 2 1 2 0 0 0 2 1 1 0 1 1 0 1 2 0 0 1 0 0 0 1 0 0 0 1 0 0 1 2 0 0 2 0 0 1 0 0 2 1 1 0 0 0 0 0 0 1 1 0 0 1 1 0 1 0 0 1 0 0 0 1 0 1 0 2 0 0 0 0 0 0 0 1 0 0 0 1 0 1 0 1 0 0 0 0 1 1 1 0 1 1 1 0 2 1 0 0 2 0 0 0 0 0 0 0 0 0 0 0 0 1 1 0 0 0 1 0 0 0 1 2 0 2 0 1 1 0 2 2 0 1 0 1 0 0 1 1 0 1 1 0 0 1 1 0 1 0 0 0 0 0 1 1 1 0 1 0 0 0 1 2 1 1 1 0 0 1 1 0 0 1 1 0 1 1 0 0 0 0 0 0 2 1 1 0 1 0 0 1 1 1 1 1 0 0 0 0 1 0 0 0 0 0 0 0 0 0 2 1 0 1 0 0 0 0 1 0 0 0 0 0 1 1 2 1 2 0 0 0 0 0 0 1 1 0 1 0 0 0 1 1 0 0 0 0 0 2 0 1 0 0 1 1 1 1 0 0 1 1 1 0 0 1 1 0 1 1 0 1 2 0 2 0 1 1 2 1 2 2 0 0 1 0 1 0 0 0 0 0 1 2 0 0 2 2 0 2 1 2 1 1 1 2 1 1 1 0 2 2 0 1 1 1 2 1 1 1 1 1 1 0 0 0 0 0 0 1 1 1 1 1 0 0 0 2 0 2 2 0 1 2 0 1 1 0 0 0 0 0 0 1 0 1 0 0 0 0 0 2 1 0 0 0 0 0 1 0 0 0 0 0 0 1 1 1 0 1 0 2 0 2 1 0 1 1 0 1 0 1 1 0 2 0 1 0 1 1 0 1 1 2 1 2 1 0 1 0 2 0 2 1 1 1 0 2 1 1 2 1 0 0 1 2 2 0 0 2 1 1 0 1 0 0 1 2 0 2 0 0 0 0 2 0 2 2 0 0 0 0 0 0 0 0 0 2 0 0 0 0 2 0 1 2 0 1 1 0 2 0 0 0 0 0 0 0 0 0 0 0 0 0 0 0 0 0 0
198 0 1 1 1 0 1 2 1 1 0 0 1 2 1 1 0 0 0 0 1 0 0 0 2 0 1 1 2 1 2 0 0 1 1 1 1 2 0 0 0 0 0 0 1 0 0 0 2 0 0 0 0 1 1 0 2 1 1 1 1 1 1 1 0 1 0 0 0 0 0 1 2 0 1 2 2 0 1 1 0 2 2 1 1 0 0 0 1 1 0 0 1 1 0 1 0 0 0 0 0 0 1 1 1 0 1 1 1 1 1 2 1 2 2 2 2 0 1 1 1 0 1 1 1 1 1 0 2 0 1 1 0 0 0 0 0 0 0 0 2 0 0 0 2 0 1 0 0 0 0 0 1 0 0 1 1 1 1 0 0 2 0 2 0 2 2 0 1 2 0 0 1 1 0 1 1 0 0 0 0 0 0 0 1 0 2 2 0 0 0 2 2 0 2 2 2 0 0 0 0 0 1 2 2 0 2 1 1 0 1 1 0 0 0 1 1 0 1 1 1 0 0 2 0 0 1 2 0 2 0 0 1 1 1 0 1 2 0 1 0 1 2 0 0 2 0 0 0 0 0 0 0 0 0 0 0 0 0 0 0 0 1 1 1 0 0 0 1 0 1 1 1 1 0 0 0 2 2 0 0 1 2 1 1 1 2 2 2 2 0 2 0 0 0 0 1 0 0 0 0 0 0 0 0 0 0 1 0 0 0 1 0 1 1 0 0 1 1 1 0 0 1 1 2 1 1 0 0 0 0 0 1 1 0 0 0 2 0 0 0 0 0 2 0 1 1 0 0 2 0 1 2 2 1 0 1 2 0 1 0 0 2 0 2 0 0 2 2 0 2 2 0 0 1 0 1 2 0 0 0 0 0 0 1 1 1 1 1 1 2 2 0 0 2 0 0 1 0 0 0 0 1 2 1 1 1 0 0 0 1 0 0 1 0 0 2 1 0 1 1 1 2 1 0 1 1 0 1 1 1 1 0 0 1 0 0 1 0 0 2 0 0 0 0 0 2 1 1 1 0 1 1 1 1 0 1 2 2 2 2 0 1 1 0 0 2 2 2 0 0 1 2 1 1 1 0 2 0 2 2 1 0 0 1 0 1 0 0 2 0 2 0 1 1 1 1 1 1 1 1 1 1 0 1 2 2 0 0 0 0 0 0 0 1 1 0 2 0 2 2 0 2 1 0 2 0 0 0 1 0 1 0 0 1 1 2 0 1 2 0 0 1 0 2 0 0 0 2 0 0 0 0 2 2 0 0 1 0 0 1 0 1 1 0 0 1 1 0 1 0 0 0 0 1 0 1 2 2 2 2 0 1 0 1 0 0 1 0 0 0 0 0 0 0 0 0 0 0 0 1 2 0 2 1 2 2 1 0 1 1 0 0 1 0 0 0 0 1 0 0 0 0 1 0 0 1 2 0 0 1 1 1 1 1 1 1 0 2 0 1 0 0 1 2 0 2 0 1 0 1 2 0 2 1 2 0 1 1 0 0 0 1 0 1 0 1 2 0 1 1 0 0 0 1 0 2 0 1 1 0 0 1 0 0 0 1 0 0 2 0 0 0 2 0 1 2 2 2 2 1 1 0 0 1 1 2 2 0 0 1 0 1 0 0 0 0 0 0 0 0 0 2 2 0 1 1 0 0 0 0 0 0 0 0 0 0 0 0 0 0 0 0 0 0 1 1 1 0 0 0 0 1 0 0 1 1 0 1 0 0 0 2 1 1 0 0 0 0 2 0 0 0 1 0 1 1 1 1 1 0 0 0 0 1 2 0 2 0 2 0 2 2 1 0 1 0 2 0 1 0 0 0 0 1 1 0 2 0 0 0 0 1 1 1 2 0 2 2 2 2 2 0 0 1 0 1 1 1 2 0 2 2 0 0 1 0 1 1 0 1 1 1 1 1 1 1 1 0 0 1 0 1 1 1 0 1 0 1 1 0 0 1 0 0 2 1 0 1 1 1 0 2 0 2 0 0 2 1 1 2 0 0 0 0 0 0 0 0 2 2 2 1 0 1 0 1 2 1 0 0 1 0 0 2 2 0 1 0 1 0 1 1 0 1 0 1 2 2 1 1 1 0 1 0 0 2 1 0 0 1 1 0 0 1 1 1 0 0 0 0 1 2 1 0 0 0 1 0 1 2 0 2 0 1 1 1 1 0 1 0 0 0 0 1 0 1 0 0 0 0 0 0 0 0 1 1 0 0 0 0 2 0 1 0 0 0 1 0 1 1 0 0 0 0 1 0 0 0 0 0 0
199 0 1 0 0 0 1 0 2 0 1 1 1 2 0 2 0 1 1 1 0 1 1 0 2 0 0 0 2 1 1 1 1 1 0 1 1 1 0 0 0 0 0 1 2 0 0 0 0 2 1 0 1 0 1 1 1 0 0 0 0 1 0 0 0 1 1 1 0 0 0 2 1 0 1 1 1 0 1 1 0 2 2 1 1 0 0 0 2 2 0 0 1 1 1 2 1 2 0 2 2 0 2 1 0 0 2 1 1 1 0 1 0 2 2 0 0 1 1 2 2 0 1 1 1 1 1 1 2 1 0 0 0 0 0 0 0 0 1 0 2 0 0 0 0 0 0 0 0 0 0 0 0 1 1 1 0 2 0 0 2 0 0 1 1 1 0 0 1 2 0 0 1 1 1 0 2 0 0 0 0 0 0 0 1 0 2 0 0 1 0 1 1 0 1 1 1 0 0 0 0 1 0 2 2 1 2 0 0 0 0 1 0 0 0 0 1 1 2 1 2 1 1 1 0 0 0 1 0 1 0 0 1 1 1 1 0 1 1 1 0 0 1 1 0 1 0 0 0 0 0 0 1 1 0 0 0 0 0 0 2 0 0 1 1 0 1 0 2 2 0 1 1 1 0 0 1 2 2 2 2 0 0 2 0 0 0 1 0 2 0 0 1 0 2 1 0 1 0 0 0 0 0 0 0 1 0 0 0 1 0 1 0 1 2 0 0 0 0 0 0 2 2 2 2 0 0 1 0 0 0 1 1 2 0 1 0 1 1 1 1 0 2 1 0 0 1 0 1 1 0 0 1 1 0 1 1 1 0 2 2 2 2 2 1 1 0 2 2 0 2 2 1 1 0 1 2 2 1 0 0 2 1 1 0 1 2 0 0 0 0 1 1 0 2 1 1 0 0 0 0 0 1 1 0 0 1 0 0 0 0 0 0 0 1 1 1 0 0 0 0 2 1 1 1 2 1 0 0 2 2 1 0 1 0 1 0 0 0 0 0 0 0 0 0 1 2 1 1 2 0 0 1 2 2 0 1 1 1 2 1 0 0 0 0 2 0 2 2 0 1 0 1 1 2 0 0 2 1 1 2 1 0 0 1 0 1 0 2 0 0 2 0 1 0 0 0 0 0 1 1 0 2 1 2 1 2 1 0 0 0 1 0 0 0 1 0 2 0 2 2 0 2 0 1 1 0 0 1 1 0 0 0 0 0 1 2 0 2 2 0 0 2 2 2 2 0 2 0 0 1 0 0 1 2 0 1 1 1 0 0 1 0 0 0 0 0 2 2 0 1 0 0 0 0 0 1 1 1 1 2 0 0 0 0 0 0 0 1 0 1 1 1 0 1 0 1 0 0 0 0 2 1 1 0 2 0 0 0 1 1 0 0 1 0 0 0 0 0 0 0 0 0 0 0 1 1 1 0 0 1 0 0 0 0 0 2 1 1 1 1 0 0 0 0 0 0 0 0 0 1 1 1 1 2 2 0 0 1 0 0 0 1 0 0 0 2 1 1 0 0 1 1 0 0 1 1 0 1 1 0 1 2 1 0 0 2 0 0 2 0 1 0 0 0 0 1 1 0 1 2 0 0 2 2 2 1 2 0 0 0 0 0 0 0 0 0 0 0 0 0 0 2 2 0 2 2 0 0 0 0 1 0 0 0 0 0 1 0 2 1 2 1 1 0 0 1 0 0 0 0 0 0 0 0 1 0 0 0 0 0 0 2 0 0 1 2 2 2 2 0 1 0 0 0 1 0 0 0 1 0 0 1 0 1 2 0 2 1 2 0 1 2 2 2 0 1 1 0 1 0 0 0 0 1 1 2 0 0 2 1 1 0 0 0 2 1 2 2 2 1 1 0 2 2 0 1 0 2 2 1 1 2 0 0 0 0 0 0 0 0 0 0 0 0 0 0 1 1 1 1 0 0 2 0 0 0 1 0 0 0 1 0 0 0 1 1 1 2 0 0 0 1 0 1 1 0 1 2 2 2 0 0 0 0 1 1 0 1 1 1 1 0 0 1 0 1 1 1 0 0 1 0 1 2 1 0 2 0 0 0 1 0 0 1 1 1 0 2 0 0 0 0 0 0 2 0 0 0 0 2 2 0 2 0 0 0 1 1 0 0 0 0 2 1 1 1 1 0 1 2 1 0 0 2 0 2 1 0 1 2 0 1 1 0 0 1 0 0 0 0 1 0 0 0 1 1 0 2 0 0 0 0 0 0 1 1 0 0 0 0 0 0 0 0 1 0 1 1 0 2 0
[truncated: 1,606,808 more chars]
