# Supplementary material for: KNN-MDR: a learning approach for improving interactions mapping performances in genome wide association studies
Source: BMC Bioinformatics. 2017 Mar 21;18:184. doi: 10.1186/s12859-017-1599-7 (PMC5361736; doi:10.1186/s12859-017-1599-7)
Supplement: Supplementary file 3 — The data set(s) supporting the results of Table 2. (ZIP 28603 kb) [file 12859_2017_1599_MOESM3_ESM.zip › 3/SINAN/S27/mkallsimul.dat]

1 1 2 0 0 0 0 2 0 2 2 0 1 2 1 0 0 0 0 0 0 2 0 0 0 0 0 2 2 1 1 2 0 1 0 1 2 1 0 1 1 0 0 0 0 0 1 0 2 0 0 0 0 1 1 1 0 0 2 0 0 2 1 1 0 1 1 1 0 0 0 1 2 2 1 2 1 0 2 1 1 2 2 0 2 0 0 0 2 2 0 1 0 1 0 1 1 2 0 2 2 0 1 0 2 1 2 1 1 0 0 1 2 2 2 2 2 0 1 1 1 0 1 1 1 1 1 1 2 1 1 1 1 0 0 0 1 0 0 0 1 1 0 0 0 1 0 0 0 0 1 0 0 1 0 0 1 1 0 1 0 2 1 1 0 1 0 1 1 1 1 0 0 2 1 0 2 0 0 0 0 2 1 2 0 1 2 1 0 0 0 2 0 0 1 0 1 1 0 2 2 0 0 1 1 1 2 0 0 0 0 0 2 0 0 1 0 0 2 1 0 1 0 0 0 1 1 1 0 2 0 0 0 0 0 0 0 2 0 0 0 0 2 1 1 1 0 1 1 0 0 0 0 0 0 0 1 1 0 0 0 0 0 0 0 0 1 0 1 0 1 0 0 2 0 1 0 0 0 0 2 0 1 1 2 0 0 1 0 2 0 1 0 0 2 1 0 0 0 1 0 0 1 0 1 0 0 0 0 1 0 1 1 1 1 0 1 0 1 0 0 1 1 1 2 0 1 0 2 1 0 1 0 0 0 0 1 2 0 2 2 2 1 0 0 0 0 0 2 1 0 0 0 1 1 1 1 1 0 0 1 1 2 0 2 0 0 2 2 1 1 1 0 2 1 0 1 0 0 0 1 0 0 0 0 0 0 0 0 0 1 2 0 0 2 0 0 1 1 1 1 1 1 2 0 1 1 0 0 0 0 1 0 0 0 2 0 0 0 0 0 1 1 2 0 2 1 1 0 0 2 0 1 1 1 1 0 2 2 2 0 1 0 0 0 1 2 2 2 1 0 2 1 2 2 1 1 2 1 1 2 0 0 1 0 0 0 2 0 0 0 0 2 1 2 0 0 1 2 0 1 0 0 0 2 0 2 2 2 0 2 0 1 0 2 0 0 1 1 1 1 1 1 1 0 0 2 0 0 0 0 0 0 1 1 0 0 1 0 1 1 1 2 2 1 0 1 0 2 0 1 1 0 0 0 0 1 1 2 0 1 2 0 0 2 2 0 0 0 0 0 0 0 2 1 0 1 1 0 1 0 0 0 1 1 0 0 2 0 2 0 0 1 0 1 0 2 1 0 1 2 0 1 1 0 1 1 0 1 1 1 0 0 0 1 0 0 0 0 0 0 2 1 1 1 1 1 0 0 0 0 0 0 0 1 1 0 1 0 0 0 0 0 1 1 0 2 2 0 0 1 1 1 1 0 0 2 0 0 0 0 0 1 1 1 0 0 0 1 0 0 2 1 0 0 2 0 2 2 0 0 0 2 0 2 2 1 1 0 1 0 2 1 0 0 0 2 0 1 1 0 0 0 1 1 2 1 1 1 2 0 0 0 1 1 0 1 0 1 2 1 1 0 0 1 2 2 2 2 0 0 0 0 2 0 0 0 1 2 2 0 0 1 2 2 1 1 0 0 0 1 1 1 0 0 1 1 1 1 2 0 2 1 0 0 0 1 0 0 0 0 0 1 0 0 2 0 0 2 2 0 0 2 0 0 1 1 0 2 2 0 1 1 0 0 1 2 0 0 1 2 2 0 1 0 1 0 2 0 2 0 0 0 1 0 1 0 1 0 0 0 0 0 2 1 1 1 1 0 2 0 0 0 2 2 2 2 2 2 1 1 1 2 0 1 0 0 2 1 2 0 0 1 1 0 0 0 2 2 1 1 1 1 1 0 1 1 0 0 1 0 0 2 0 1 0 1 0 0 0 1 0 0 0 0 1 1 0 1 0 1 0 1 0 1 2 0 1 1 1 1 1 2 0 0 0 0 1 1 0 1 2 0 1 2 0 2 1 0 2 1 1 0 0 0 2 0 0 0 1 0 1 0 0 2 0 0 1 1 1 0 0 1 1 1 0 1 0 0 0 2 0 0 0 0 1 0 1 1 1 0 1 1 0 0 1 1 0 0 0 1 0 1 0 1 0 1 1 1 0 2 0 0 1 1 1 1 0 0 2 0 1 0 0 0 1 1 1 2 1 1 1 1 2 0 0 0 1 1 2 0 0 0 1 0 0 0 0 0 1 2 1
2 1 0 0 0 0 0 2 0 2 2 0 0 0 0 0 0 0 0 0 0 2 1 1 1 1 1 1 1 2 0 0 2 2 0 1 1 2 0 0 0 0 0 0 0 0 0 0 1 0 0 0 0 1 0 1 0 0 1 1 0 1 2 2 0 1 1 1 0 0 0 0 2 2 1 2 1 0 1 0 2 2 1 0 0 0 1 0 1 2 0 0 0 2 0 1 0 0 0 0 0 0 1 0 1 0 1 2 0 0 0 1 1 1 1 1 1 1 1 2 2 0 2 0 2 0 2 0 1 0 0 0 0 0 1 0 0 0 0 0 0 2 0 0 0 1 1 0 0 0 0 0 0 1 0 0 2 0 0 0 1 0 0 2 0 0 0 0 1 2 0 2 0 1 1 0 2 1 1 0 0 0 1 1 0 1 1 2 1 0 0 2 1 0 1 0 1 0 0 0 0 0 0 1 1 0 1 0 0 0 0 1 2 0 0 1 1 1 0 1 1 1 0 0 0 0 0 0 1 1 0 0 0 0 0 0 0 2 1 1 0 0 1 1 2 2 0 1 1 1 1 0 0 0 0 0 0 1 0 0 0 0 0 0 0 0 0 0 0 0 1 2 0 2 0 0 0 1 2 0 1 0 2 1 1 0 1 2 0 2 0 0 0 0 1 0 0 1 0 0 1 1 1 0 1 1 1 0 1 1 0 1 1 0 2 0 1 1 1 0 1 2 0 0 1 0 1 1 1 2 0 2 0 0 0 0 0 0 0 0 0 0 0 0 2 2 0 0 2 1 0 0 0 1 1 1 1 2 0 2 2 1 1 0 1 2 0 2 2 1 2 0 0 2 0 0 2 1 0 0 2 0 0 0 1 1 0 1 1 0 1 0 1 2 2 0 2 0 1 1 1 1 1 1 0 0 1 2 0 0 0 0 0 0 1 2 0 0 1 0 0 0 0 2 0 1 0 1 2 0 2 1 1 1 1 1 0 1 1 0 1 1 0 0 1 2 1 1 1 0 0 1 0 2 0 0 0 1 2 1 1 0 0 0 0 0 0 2 0 1 1 1 1 2 1 0 1 0 2 0 2 1 0 1 1 1 1 1 1 0 2 0 0 2 1 0 0 2 0 0 2 0 1 1 0 0 1 1 1 0 1 0 0 0 0 0 0 1 0 1 1 1 2 2 1 0 0 0 0 1 1 0 0 0 0 0 0 0 1 1 1 1 0 1 1 1 1 1 1 0 0 0 0 2 0 0 0 1 0 2 0 0 1 1 0 1 1 1 0 1 0 1 1 0 1 0 2 1 0 1 1 0 1 0 1 0 0 1 0 0 1 1 1 1 0 0 0 0 0 0 0 2 0 2 2 2 1 0 0 2 2 0 0 1 0 0 0 1 1 0 0 0 1 1 1 0 1 2 0 0 1 0 1 2 0 1 2 2 0 2 1 0 0 0 1 0 0 1 2 0 2 0 0 0 2 1 0 1 0 1 0 0 0 1 0 0 0 2 0 1 0 1 2 0 0 0 1 0 2 1 1 1 0 0 0 1 1 2 1 0 2 2 0 0 1 0 1 0 2 2 1 1 0 0 1 1 1 1 2 0 0 0 0 2 0 0 1 1 2 2 0 0 0 1 1 0 0 1 1 0 1 0 1 0 0 1 0 1 0 1 0 0 0 0 0 1 1 0 0 0 0 0 0 0 0 1 0 0 1 1 0 0 2 0 1 1 1 1 1 2 0 0 0 0 1 1 2 0 0 2 2 2 1 0 1 2 1 1 1 1 0 1 1 0 1 0 0 0 0 0 0 0 0 1 2 0 2 0 0 2 0 2 0 1 1 0 0 1 2 2 0 2 2 1 0 0 0 0 1 1 0 1 2 0 0 0 0 1 1 0 0 1 0 0 0 0 0 1 0 0 0 0 2 0 1 1 1 0 0 0 1 0 0 0 0 0 1 1 1 0 0 0 0 1 1 1 0 1 1 1 1 1 2 0 0 0 0 0 0 0 2 1 0 2 2 0 2 1 0 0 0 2 0 0 2 0 2 1 0 2 0 0 0 0 1 1 0 1 1 1 0 0 2 1 2 0 1 1 0 0 2 0 0 2 0 0 0 2 0 0 0 0 2 2 2 1 0 2 0 0 1 0 1 0 1 0 2 0 1 1 1 1 2 0 2 2 0 1 1 1 1 0 0 1 0 0 0 1 1 0 0 1 0 0 0 0 0 0 0 1 0 0 0 2 0 0 0 1 1 0 2 1
3 1 1 0 0 0 0 2 0 0 0 1 0 0 0 0 0 0 0 0 0 2 1 0 0 0 1 2 2 2 1 2 1 2 0 1 2 1 0 2 2 0 0 1 0 1 0 0 2 0 0 0 0 0 0 1 0 0 1 0 1 1 1 1 0 0 0 1 0 0 0 0 2 2 2 2 0 1 2 1 1 2 2 1 1 0 0 1 2 2 1 2 0 1 2 2 0 0 0 1 1 1 1 0 2 0 2 1 1 0 0 2 1 1 1 1 1 1 2 1 1 1 1 1 0 0 0 1 1 1 0 0 0 0 1 0 0 0 0 0 0 2 0 0 1 0 1 0 0 0 0 1 0 0 0 1 0 0 0 0 1 0 1 2 1 2 2 1 1 1 1 1 1 1 1 0 0 0 0 0 0 0 2 2 0 2 2 2 1 0 0 1 0 0 0 0 0 2 1 1 0 1 0 2 1 0 1 0 1 1 0 0 1 0 0 1 0 0 1 1 0 0 0 0 1 0 0 2 1 1 0 0 0 0 0 0 0 2 0 0 0 1 2 0 1 1 0 0 2 0 0 0 0 0 1 0 1 1 0 0 0 0 0 0 0 0 0 0 2 0 0 1 0 1 1 1 0 0 1 0 2 0 2 2 2 2 1 1 0 2 0 1 1 0 1 0 0 2 0 2 2 0 1 0 1 0 0 0 0 1 0 0 0 1 1 0 2 1 1 0 0 2 1 1 0 0 1 1 1 2 0 1 0 0 0 0 0 1 0 0 1 1 1 0 1 1 0 0 2 1 0 0 0 1 1 1 0 0 0 1 1 1 2 0 0 1 0 2 2 0 1 1 0 2 1 1 2 0 1 0 0 2 0 1 2 1 0 1 1 1 0 0 2 0 2 0 1 1 1 1 1 1 1 1 0 0 1 0 1 0 0 1 0 0 1 2 0 1 0 1 0 2 0 2 1 1 1 0 0 0 0 0 0 0 0 1 0 1 0 0 1 1 0 1 1 2 1 1 1 0 0 0 0 1 1 0 1 1 2 0 1 0 0 0 1 2 0 1 0 0 0 0 2 1 0 0 0 1 2 0 1 0 0 0 0 0 0 1 0 1 1 0 0 0 0 0 0 2 1 0 1 1 2 0 1 1 1 1 0 0 0 1 0 2 2 0 0 0 0 1 1 0 2 2 2 0 0 0 1 1 1 0 1 1 1 0 1 0 2 1 1 1 0 1 1 0 2 2 2 0 0 0 1 1 1 1 1 0 1 1 0 0 0 2 1 0 1 0 0 0 0 1 1 0 1 1 2 0 0 0 2 1 2 2 2 0 2 0 0 0 0 0 0 0 0 0 0 0 0 0 0 2 0 1 1 2 2 0 1 1 0 0 0 0 2 0 0 0 0 0 0 1 1 1 1 1 0 2 0 0 0 1 0 2 0 1 2 0 1 1 1 0 0 2 0 0 1 0 1 0 1 1 0 2 2 2 0 2 2 0 0 0 1 1 1 0 1 2 0 1 0 1 0 1 1 0 2 1 0 2 0 0 0 2 1 2 1 1 2 1 1 1 0 1 1 0 1 0 1 2 0 1 0 0 1 1 1 1 2 0 1 0 0 2 0 0 0 1 1 1 1 0 0 2 1 0 1 0 0 0 0 0 1 0 0 2 2 1 0 1 0 0 1 0 0 0 1 1 0 1 1 1 1 1 1 0 0 0 1 1 0 0 2 0 0 1 2 0 2 2 0 0 0 1 1 0 1 0 0 2 2 2 1 0 0 1 0 2 2 2 0 2 0 0 0 0 0 1 1 0 0 0 1 2 1 0 1 1 0 2 0 0 2 0 0 2 2 2 2 2 1 1 1 0 0 0 0 2 1 2 1 0 1 2 0 0 0 1 1 1 1 1 2 2 0 2 2 0 0 0 0 0 0 0 0 0 1 0 0 0 0 0 0 0 0 1 1 0 1 0 1 0 1 0 1 0 0 0 0 2 2 2 1 0 0 1 1 0 1 0 0 1 0 1 2 0 2 1 1 0 0 2 0 0 1 1 0 1 1 1 1 2 0 0 1 1 0 2 2 2 0 0 2 1 0 0 0 0 0 0 2 0 0 1 0 0 0 0 0 1 0 2 2 1 1 1 1 1 0 0 2 0 1 1 2 0 2 1 1 1 1 1 2 0 1 1 1 0 0 1 0 0 1 1 0 2 2 0 2 0 0 0 1 1 0 0 0 0 0 1 0 0 0 1 1 0 0 0 0 1 2 1
4 1 1 0 0 0 0 1 0 1 1 0 1 1 0 1 0 0 1 1 1 1 1 0 0 0 0 2 2 2 2 0 2 2 0 1 1 0 0 1 1 0 0 1 0 1 0 0 2 0 0 0 0 1 0 0 2 0 0 1 0 1 0 0 0 0 0 1 0 0 0 0 2 2 2 2 0 0 1 0 1 1 2 0 1 0 0 0 1 2 0 1 0 1 2 2 0 1 1 0 0 1 1 0 2 1 2 1 1 0 0 1 1 2 2 1 2 0 1 1 1 0 2 0 0 1 0 1 2 0 1 1 0 0 1 1 0 0 0 0 0 2 0 0 0 0 0 0 0 0 1 0 0 0 0 0 0 1 0 0 0 0 1 2 1 2 1 0 1 2 0 0 0 2 2 0 2 0 0 0 0 0 0 2 0 0 2 1 0 0 0 2 0 0 0 0 0 1 0 2 2 0 0 1 2 0 0 0 0 0 0 0 1 0 0 0 1 0 0 1 0 0 0 0 0 0 0 0 0 1 1 0 1 1 1 1 0 2 0 0 0 0 2 1 2 2 0 0 2 0 0 0 0 0 1 0 2 2 0 0 0 0 0 1 0 0 0 0 1 0 0 1 1 0 0 0 0 0 0 0 0 1 1 1 2 0 0 0 0 1 0 1 1 0 1 0 1 2 0 1 1 0 2 0 2 0 2 1 0 2 0 2 2 0 2 0 0 0 0 0 1 1 1 0 0 0 2 1 0 1 0 1 1 1 0 1 1 0 0 0 0 0 2 0 1 1 1 0 2 2 0 0 0 1 0 1 1 1 0 1 1 1 2 0 1 0 0 2 2 0 0 2 0 2 1 1 1 0 2 0 0 2 0 0 1 1 0 1 1 0 1 1 0 0 2 0 0 2 0 0 0 0 0 2 0 0 0 0 0 0 0 1 0 0 0 2 0 0 0 0 1 1 1 0 0 2 1 0 0 1 2 0 0 0 0 1 0 1 1 0 2 1 0 1 1 2 1 1 1 0 0 1 1 1 2 1 1 0 1 0 2 0 1 0 0 2 1 2 0 0 0 0 1 1 1 1 1 1 2 0 1 0 0 1 0 1 0 0 0 2 0 0 0 1 2 0 0 2 0 0 2 1 2 0 0 0 1 0 0 0 0 0 0 0 0 1 0 0 0 1 1 2 2 2 1 1 0 2 0 2 0 2 2 1 2 1 2 0 2 0 1 1 0 2 2 2 2 0 0 0 0 0 0 1 2 0 1 2 1 0 1 0 1 2 1 1 1 2 0 2 0 1 0 0 0 0 1 1 0 1 2 0 0 0 0 0 0 0 1 1 1 0 1 1 0 0 0 0 0 0 0 2 1 2 1 2 0 0 0 0 1 1 0 1 1 1 0 0 0 0 0 1 1 2 1 0 0 0 0 0 1 2 0 1 0 0 2 0 1 1 1 0 0 1 1 0 1 0 0 0 2 1 0 1 2 1 0 2 2 0 0 0 0 1 1 1 1 2 0 2 0 1 1 1 1 0 2 0 1 1 0 1 1 2 0 2 0 0 1 1 0 0 1 0 0 0 0 0 1 1 0 1 0 1 1 2 1 2 2 0 0 0 1 1 1 2 1 1 0 0 0 0 1 2 1 2 2 1 1 0 0 0 0 1 0 0 2 1 0 1 0 0 0 0 1 1 1 0 0 1 1 1 1 1 1 0 0 0 0 0 0 0 2 0 1 0 2 0 0 2 0 1 0 1 1 0 1 1 1 0 2 2 0 1 2 2 2 2 1 2 0 2 2 0 2 0 0 0 0 0 0 0 0 1 1 0 0 0 0 0 0 0 0 1 1 2 1 2 2 2 2 2 1 1 0 0 0 2 0 2 0 0 2 1 0 0 0 1 1 0 0 1 0 0 0 0 0 0 0 0 0 0 2 2 0 2 0 0 1 1 0 0 0 0 0 1 1 0 2 0 1 0 0 0 1 1 0 1 1 2 2 2 1 0 0 0 1 0 1 0 1 1 1 0 2 1 2 2 1 0 0 2 0 0 1 2 0 1 0 2 0 0 0 0 0 0 0 1 1 0 0 1 2 1 1 0 2 0 0 0 2 0 1 2 1 1 1 0 2 1 1 0 2 1 1 1 1 0 0 0 0 0 1 0 1 0 1 2 2 0 2 0 0 0 2 1 0 0 0 0 1 0 1 1 0 2 2 1 0 0 0 2 0 0 0 0 0 1 0 1 0 0 0 1 0 0 1 0 0 0 2 2
5 0 2 0 0 0 0 2 0 1 1 1 0 0 0 0 0 0 1 0 0 1 0 0 0 0 1 0 2 2 0 1 0 0 0 1 1 1 0 1 1 0 0 0 0 1 1 0 2 0 0 0 1 2 0 1 0 0 1 1 1 0 2 2 0 0 0 2 0 0 0 1 2 2 2 2 0 0 2 0 1 2 1 0 0 1 0 2 2 2 1 1 2 0 0 0 0 1 0 1 1 0 1 0 2 0 1 0 2 0 0 2 1 2 2 1 2 0 1 1 1 0 1 1 0 1 0 1 2 0 0 0 0 0 0 0 0 0 0 0 0 2 1 0 0 0 0 0 0 0 0 0 0 1 0 0 1 0 0 0 1 2 0 2 1 2 0 1 0 1 1 1 0 2 0 0 2 2 0 0 2 2 1 2 1 2 1 2 1 1 1 2 0 1 2 0 0 1 0 0 0 1 0 0 1 0 0 0 0 0 1 0 1 0 0 1 1 1 2 0 0 0 1 0 0 0 1 0 0 0 0 1 0 0 0 0 0 2 1 1 0 0 1 0 1 1 0 0 1 1 1 1 0 0 1 0 0 1 0 1 0 1 0 0 1 0 0 0 1 1 0 2 0 2 0 1 1 0 1 0 1 1 2 2 2 1 0 2 0 2 0 1 2 0 2 0 1 1 0 1 2 2 0 2 0 0 0 1 0 2 0 2 1 0 1 0 1 1 1 0 0 2 1 1 2 0 1 0 1 1 0 0 0 0 1 0 0 2 1 2 2 2 1 0 0 0 1 0 2 1 0 0 0 1 1 1 0 0 0 1 1 1 0 0 0 1 0 1 1 0 1 1 0 2 1 1 2 0 1 0 0 1 0 1 0 0 0 0 0 1 1 0 0 0 1 1 0 2 0 0 1 0 1 2 1 0 1 1 1 1 1 1 0 0 0 2 0 1 0 0 0 2 1 0 0 1 0 0 0 0 1 0 1 2 1 1 1 0 0 0 1 1 0 1 1 1 1 1 1 0 0 1 1 2 1 1 0 2 0 2 0 1 0 0 0 0 0 2 0 0 0 0 1 1 0 0 0 1 2 0 1 0 0 0 0 0 0 0 0 0 0 1 1 1 2 0 0 2 1 0 0 2 1 1 0 0 1 1 1 0 1 0 0 1 1 0 1 1 0 1 1 1 0 0 0 1 1 1 2 1 2 1 1 1 0 1 1 1 2 0 1 2 1 1 2 0 1 2 2 0 0 0 0 2 0 0 1 0 1 1 1 0 0 2 0 1 2 2 0 2 0 0 1 0 1 0 1 0 0 0 1 1 2 0 2 0 1 0 0 0 0 0 1 0 0 0 0 1 0 0 1 1 2 1 0 1 1 1 0 2 0 0 0 0 0 0 1 0 0 1 1 1 1 1 1 0 1 0 0 0 0 0 1 1 0 1 2 1 1 2 1 0 0 1 0 0 1 0 2 0 0 1 0 0 2 1 0 2 1 1 0 1 1 0 2 2 0 2 1 0 2 0 1 0 0 0 2 0 2 1 1 0 1 1 0 2 1 2 1 0 0 0 0 1 1 0 1 0 0 0 0 0 1 0 2 1 1 2 1 0 2 0 0 2 0 0 0 2 0 0 0 0 1 2 1 0 0 1 1 1 0 0 0 0 0 1 1 1 0 1 0 0 0 0 0 1 1 0 0 0 0 0 1 1 1 0 0 0 2 2 0 0 2 0 1 1 1 1 1 2 0 1 1 0 0 0 1 1 1 1 2 2 2 0 1 1 1 2 1 2 0 2 2 0 1 0 0 0 0 0 0 0 0 2 1 0 2 1 1 2 0 0 0 0 0 2 0 2 2 1 1 1 0 0 0 0 0 2 1 2 1 0 2 1 0 1 1 2 2 0 0 1 0 0 1 1 1 0 0 0 0 0 1 0 1 0 1 0 0 0 1 1 1 0 1 1 1 0 1 0 0 0 1 0 1 0 0 0 0 0 0 0 2 0 0 0 1 0 0 0 1 1 1 0 2 2 1 1 1 1 2 1 0 0 2 1 1 0 0 2 0 1 1 1 2 2 0 0 2 1 1 0 1 0 0 0 1 2 1 1 2 0 0 2 0 0 0 0 0 1 0 0 1 2 2 2 1 2 0 1 0 0 1 0 1 0 1 2 2 0 2 0 1 0 1 1 1 0 1 1 0 0 0 0 0 0 1 0 2 0 0 1 0 0 0 0 0 0 0 1 0 0 0 1 0 0 0 0 0 0 0 0
6 1 1 0 1 0 0 2 0 1 1 0 0 0 0 0 1 0 1 2 1 1 0 1 0 0 0 0 0 2 1 0 2 2 0 1 1 1 0 1 1 0 0 1 0 0 1 0 2 0 0 0 1 1 0 1 0 1 1 1 0 0 2 2 1 1 1 1 0 0 0 0 2 2 2 2 0 0 2 1 1 2 2 0 0 1 0 0 1 2 0 0 2 2 1 1 0 1 0 1 1 0 0 0 2 1 2 0 2 1 0 1 2 2 2 2 2 0 0 1 1 1 0 2 0 2 0 0 2 1 1 1 0 0 0 0 0 0 0 1 1 1 0 0 1 0 1 0 0 0 0 0 1 0 0 0 0 1 0 1 0 1 1 2 2 2 2 1 0 0 2 1 1 1 1 0 2 1 0 1 1 1 1 1 0 1 1 1 0 0 0 2 1 1 1 1 1 1 0 0 0 0 1 1 2 0 1 0 1 0 2 1 2 0 0 2 2 0 0 2 0 0 0 0 0 0 1 0 0 1 0 1 1 1 0 1 0 2 0 2 0 0 2 0 1 1 0 1 1 0 0 0 0 0 0 0 0 0 0 0 0 0 0 0 0 0 0 0 2 0 1 0 0 0 0 1 0 0 1 0 0 2 2 2 2 2 1 2 2 2 0 1 0 0 1 1 0 0 0 0 0 0 0 1 0 0 0 0 0 1 0 1 0 0 0 0 2 0 1 0 0 2 1 0 2 0 2 1 1 1 0 2 1 1 0 0 0 1 0 0 0 0 1 0 1 1 1 0 2 2 0 0 1 1 0 1 1 0 0 1 1 1 1 1 0 0 0 1 1 0 2 0 0 2 1 0 2 0 0 0 1 0 0 1 2 0 0 0 0 1 0 2 0 1 2 0 1 1 1 1 1 1 0 2 1 0 0 0 0 0 0 1 0 0 1 2 0 0 0 2 0 2 0 0 1 1 1 0 0 1 1 0 0 0 0 0 0 2 2 0 2 1 0 0 0 1 2 0 1 0 0 1 1 1 1 0 1 1 1 0 2 0 0 0 0 1 0 2 0 0 0 0 0 1 1 1 0 0 2 0 2 0 0 0 0 1 0 0 0 0 0 2 0 1 1 1 1 0 0 0 0 2 2 0 0 0 1 0 0 0 0 0 0 0 0 0 1 0 0 2 0 0 2 2 1 1 0 0 0 1 1 0 2 1 1 0 0 1 0 0 1 2 0 0 2 2 0 0 0 0 0 0 0 2 1 0 1 0 1 0 1 0 1 1 0 1 1 1 1 1 0 1 0 0 0 0 1 1 0 1 2 0 0 0 0 0 0 1 0 0 1 1 0 0 0 0 0 0 0 0 0 2 1 0 0 1 1 0 0 1 0 0 0 1 0 0 1 1 1 0 0 1 0 0 0 2 1 1 1 1 0 0 1 2 0 1 2 2 0 0 0 0 0 0 1 0 2 0 1 0 1 1 0 1 1 2 0 2 1 1 0 1 1 0 2 1 1 2 1 1 1 0 0 0 0 1 1 0 2 0 0 1 0 1 1 1 0 2 1 1 0 0 1 0 1 1 2 0 0 2 0 1 0 0 2 1 1 1 2 1 0 0 0 1 0 1 0 1 1 1 0 0 0 2 1 0 1 2 1 1 2 1 1 0 0 1 1 0 0 0 0 1 0 1 0 0 1 0 0 0 0 0 1 0 0 1 0 0 0 0 0 0 2 1 0 0 2 0 2 2 0 1 1 0 0 0 2 1 1 1 1 1 2 0 0 1 0 2 1 2 0 1 1 1 0 0 1 0 0 1 0 0 0 2 1 0 2 1 0 2 0 0 1 1 1 2 2 0 2 2 2 2 2 1 0 0 0 2 0 2 0 0 2 0 0 0 0 2 2 0 0 2 1 1 0 1 1 0 0 0 0 0 0 0 0 0 0 0 0 1 1 0 0 0 0 0 1 0 0 0 0 0 1 0 1 1 0 1 2 2 2 2 1 0 0 0 1 0 0 0 2 0 0 0 2 0 2 2 0 0 0 2 0 0 1 1 1 1 0 2 0 1 0 0 1 1 0 1 2 1 1 1 0 1 0 0 1 1 0 0 2 1 0 2 0 0 0 1 0 2 0 1 0 0 0 2 2 0 0 1 0 0 2 0 0 0 0 1 2 1 1 1 1 1 0 0 0 1 1 1 0 0 0 0 0 1 1 1 0 1 0 2 1 1 0 0 0 0 0 0 0 0 0 1 1 0 0 0 0 0 2 1
7 1 0 0 0 0 1 2 0 0 0 0 1 0 0 0 0 0 1 0 0 2 0 0 0 0 0 1 2 1 1 2 2 2 0 1 1 2 0 0 0 1 0 0 0 0 1 1 0 0 0 0 0 1 1 0 0 2 0 0 0 1 0 0 0 0 0 0 0 0 0 1 2 2 2 2 0 0 1 0 2 2 2 0 1 0 1 0 2 2 0 1 1 2 0 1 0 0 0 0 0 0 1 0 2 1 2 1 1 0 0 1 2 2 2 2 2 0 2 0 0 0 0 2 0 1 0 1 2 1 0 0 0 0 1 1 0 0 0 1 1 1 0 0 0 0 0 0 0 0 0 1 0 1 0 0 1 0 0 0 1 1 0 2 0 1 1 1 0 2 0 1 1 2 1 0 2 1 0 1 1 1 0 1 0 0 1 2 1 1 1 2 1 0 0 1 1 2 0 1 1 0 0 1 2 0 0 0 2 1 0 1 2 1 0 0 0 0 2 0 2 2 0 0 0 1 1 2 1 0 0 0 1 1 1 0 1 1 0 0 0 0 1 0 0 0 0 1 1 0 0 0 0 0 0 0 1 2 1 0 1 1 0 1 0 0 0 0 2 0 1 1 0 1 1 0 1 2 2 0 0 0 1 2 1 0 0 2 0 2 0 2 2 0 2 0 2 0 1 0 0 0 1 0 1 0 0 0 0 1 0 1 2 0 1 0 1 2 1 0 1 2 1 0 0 0 1 1 0 0 0 0 0 0 0 0 0 0 0 0 0 0 1 0 0 0 1 0 1 1 0 0 0 2 2 0 0 0 0 0 2 2 2 0 2 0 0 2 2 0 0 2 1 1 0 1 2 1 1 1 1 1 0 0 1 0 0 2 2 0 0 1 1 1 2 0 2 2 0 0 0 0 1 2 1 0 0 0 0 0 0 0 0 0 1 2 0 0 0 0 1 1 1 1 1 2 1 1 0 1 1 0 0 0 0 1 0 1 0 0 1 0 0 0 0 2 0 0 0 0 0 1 1 1 2 1 1 1 0 1 1 1 0 1 0 1 0 1 0 0 1 0 1 2 1 0 1 1 2 0 1 0 0 0 1 1 1 2 2 0 2 0 0 1 0 0 0 1 0 0 1 1 2 1 1 1 1 2 2 0 0 0 0 1 1 0 0 0 0 2 0 0 2 2 1 1 1 0 0 1 1 0 1 1 1 0 0 0 1 0 1 1 0 0 1 1 2 0 1 1 0 1 0 1 1 1 0 1 1 1 1 0 1 0 0 0 0 0 2 0 0 1 1 0 1 0 2 0 0 0 0 0 2 1 1 1 2 0 1 1 0 0 1 2 0 1 0 0 0 0 0 1 0 2 2 2 0 1 0 2 1 0 0 0 2 0 0 1 0 0 0 1 0 0 0 0 2 0 0 0 0 2 0 2 0 0 2 0 1 2 0 1 0 1 0 0 2 0 1 1 1 2 0 0 1 1 0 2 0 1 1 0 0 2 0 0 0 1 0 0 0 2 0 0 0 1 1 0 2 0 0 0 0 0 0 1 1 2 2 0 0 0 1 0 0 1 1 0 1 2 1 1 0 0 1 2 2 2 2 1 0 0 0 2 0 0 0 1 0 0 0 0 0 1 0 0 1 1 1 1 1 1 0 0 1 0 1 1 0 2 0 1 1 0 0 0 1 0 0 0 0 0 1 0 0 1 0 0 0 0 0 0 2 0 1 1 1 0 2 1 1 0 1 0 0 2 2 2 1 1 2 1 0 1 1 2 1 2 0 2 0 1 1 1 0 1 1 0 0 0 0 0 0 1 1 0 2 0 0 2 0 0 0 1 0 0 1 1 2 2 1 2 0 1 0 0 0 1 1 2 0 1 1 2 0 0 0 2 2 0 2 2 0 0 0 0 0 0 1 0 0 0 1 0 0 0 0 0 0 0 0 0 1 0 1 0 1 0 2 0 1 0 0 1 1 1 0 0 0 1 0 0 1 1 0 1 1 0 0 0 1 2 0 1 1 0 2 2 0 0 0 2 0 0 2 0 0 1 0 0 2 1 1 1 1 1 0 1 1 1 0 0 2 1 0 0 1 1 0 0 2 0 0 1 0 0 1 1 1 0 0 1 1 2 2 2 1 1 0 0 2 0 1 1 1 0 1 0 0 0 1 0 1 0 1 1 1 0 0 0 1 0 0 0 0 0 2 1 1 0 0 1 2 2 0 0 0 1 0 1 0 0 0 0 0 0 0 0 0 1 0 0
8 1 1 0 0 0 0 1 0 0 0 1 0 0 0 0 0 0 2 1 1 2 0 1 1 1 1 2 2 2 2 0 1 1 1 1 2 1 0 0 0 0 0 1 0 1 0 1 1 0 0 0 0 0 1 1 0 0 1 0 1 0 1 2 0 1 1 0 1 1 0 1 2 2 1 2 1 0 2 0 2 2 1 1 1 0 0 0 1 1 0 0 2 1 0 1 0 1 0 1 1 0 1 0 2 1 2 1 1 0 1 2 1 1 2 2 2 1 1 2 2 0 2 0 2 0 2 0 1 0 0 1 1 0 0 0 0 0 0 0 1 2 0 1 0 1 0 1 1 2 0 1 0 1 1 0 1 1 0 0 0 0 0 2 0 1 1 1 0 1 0 1 1 1 2 0 1 1 0 1 1 0 1 2 0 1 2 1 1 0 0 2 0 2 2 0 1 2 0 0 0 1 0 0 0 0 2 0 0 1 1 1 1 0 0 1 1 1 2 1 0 0 1 0 0 0 1 0 1 2 0 0 0 0 0 0 0 2 0 0 0 0 2 1 1 1 0 0 1 0 0 0 1 0 0 0 1 1 1 0 1 1 0 1 0 0 0 0 1 0 1 0 0 1 0 0 0 1 2 0 1 1 1 2 1 1 1 2 0 2 0 0 1 1 2 1 1 0 0 0 1 0 0 1 0 0 0 0 1 2 0 2 2 0 1 0 1 1 1 0 0 2 1 1 2 0 0 0 1 1 0 1 0 0 0 0 0 1 0 1 1 1 2 0 1 2 1 0 0 0 0 1 1 1 0 1 0 0 0 2 2 2 1 0 1 0 0 2 2 0 2 0 2 1 0 0 2 0 1 0 1 0 0 0 1 1 0 0 0 0 0 1 0 0 2 0 1 0 0 0 0 0 0 2 0 0 0 0 0 0 0 2 0 0 2 2 0 0 0 0 1 1 1 0 0 1 0 0 1 0 1 0 0 0 0 0 0 0 0 0 2 1 0 1 0 1 1 2 2 0 0 2 1 2 1 1 0 1 1 0 1 0 0 0 0 2 0 2 0 0 0 0 1 1 1 0 1 0 2 0 2 1 0 1 0 1 0 2 1 0 1 0 1 1 0 0 0 0 0 1 0 2 0 2 0 0 2 1 0 0 0 0 0 0 0 0 0 2 0 2 2 1 2 2 1 1 0 1 0 2 1 1 1 0 1 1 0 1 2 0 1 2 0 0 2 2 1 1 1 0 0 0 0 2 0 0 1 0 0 1 0 0 1 2 0 0 1 0 1 0 0 2 0 0 0 0 2 0 0 0 1 0 0 0 0 0 0 1 0 0 1 1 1 0 1 0 1 1 0 0 1 1 0 2 2 2 0 0 0 2 1 1 0 0 1 0 1 1 0 1 1 1 0 0 0 1 2 1 0 0 1 1 0 1 0 0 1 2 0 1 0 1 0 0 1 0 1 0 1 0 2 2 1 0 1 2 0 2 2 0 0 0 1 1 0 0 1 2 1 0 1 0 0 0 0 0 2 1 1 1 1 0 0 1 0 1 1 0 2 2 0 0 0 1 1 0 1 0 1 1 0 1 0 1 1 2 1 1 1 1 0 0 0 2 0 0 1 1 0 0 0 0 1 2 1 0 0 1 1 0 1 1 0 0 0 0 0 0 0 0 0 0 0 1 0 0 1 0 0 1 1 1 0 0 1 2 0 0 1 0 0 0 2 0 0 0 2 2 0 2 0 0 1 0 0 0 0 1 1 1 2 2 1 0 0 2 0 2 0 2 0 0 0 1 0 1 0 0 1 0 0 0 0 2 1 2 1 0 1 2 0 0 1 0 0 1 2 2 2 2 2 2 1 2 0 0 0 1 0 2 0 0 0 1 0 1 0 0 1 0 0 0 1 1 0 1 1 0 0 0 0 0 0 0 0 0 0 1 0 0 0 0 0 1 1 1 0 0 1 0 1 0 2 0 2 1 0 2 2 2 2 2 1 0 0 0 1 0 0 0 1 2 1 2 2 0 2 2 0 1 0 1 0 0 2 1 1 0 0 2 0 1 0 0 0 0 0 0 2 1 0 1 1 0 0 0 1 0 1 1 1 0 0 1 0 1 1 0 0 1 0 2 0 1 1 2 1 0 0 0 1 0 2 0 1 1 2 1 1 0 1 0 0 1 0 1 0 0 0 1 1 1 1 1 0 0 0 1 1 0 0 1 1 1 0 0 0 0 0 2 0 0 0 0 0 0 0 0 1 0 1 0
9 1 0 0 0 0 1 1 0 0 0 1 1 1 0 1 0 0 0 0 0 2 1 0 0 0 0 2 2 2 1 1 1 1 1 1 1 0 0 1 1 0 0 2 0 1 1 0 2 0 0 0 0 1 0 1 2 0 1 2 0 0 0 0 0 0 0 0 0 0 0 2 2 2 2 2 0 0 2 0 2 2 2 2 2 0 0 0 0 2 0 0 0 1 1 2 1 1 0 1 0 0 0 0 2 0 2 2 0 0 0 1 0 1 1 0 1 0 0 2 2 0 1 1 0 0 0 1 2 0 0 0 0 0 0 0 0 0 0 0 1 1 0 0 0 0 0 0 0 0 0 1 1 0 0 1 1 1 0 0 1 0 0 1 0 1 1 1 0 1 0 0 1 0 2 0 0 1 0 2 2 1 0 2 2 2 0 1 1 1 1 2 0 2 2 0 0 1 0 1 1 1 1 0 1 0 1 1 0 0 1 0 2 0 0 1 0 1 1 0 0 0 0 0 0 0 1 0 0 2 0 1 1 1 1 0 1 2 0 0 0 0 2 0 2 2 0 0 1 0 0 0 0 0 0 0 0 1 0 0 0 0 0 0 0 0 1 1 1 0 0 2 0 1 0 2 1 1 1 0 0 1 2 2 2 2 1 2 0 2 0 0 1 0 2 0 0 2 1 1 1 0 1 0 1 0 0 1 1 1 0 1 2 0 2 1 1 1 1 0 1 2 2 1 1 0 2 1 0 0 0 0 0 0 0 0 0 2 1 2 1 1 1 1 1 1 0 0 2 1 0 0 0 1 0 1 2 1 0 2 2 2 1 0 0 0 0 2 2 1 2 0 2 1 0 0 2 0 1 0 1 2 0 0 1 0 0 1 1 0 0 0 1 0 1 1 0 1 1 1 0 1 1 2 0 0 1 0 0 0 0 0 0 0 1 2 0 1 0 0 0 1 1 0 0 2 0 0 1 0 1 0 0 1 1 0 0 1 1 0 2 0 0 0 1 2 1 1 1 0 0 1 1 2 2 1 1 2 1 1 0 0 0 1 0 1 0 2 0 2 2 2 1 1 1 0 0 0 1 2 1 0 0 1 0 1 0 1 1 1 1 0 1 2 2 1 1 0 0 0 0 2 0 2 0 0 2 1 0 0 0 0 0 1 1 0 0 0 0 1 1 1 2 2 1 0 0 0 0 2 0 0 0 0 1 1 1 2 1 1 1 1 0 0 2 1 2 1 2 0 0 0 0 2 0 1 0 1 1 1 0 0 1 1 0 1 1 1 0 1 0 0 1 0 1 0 2 0 0 0 1 0 2 1 2 1 1 0 1 1 0 0 0 0 1 0 1 0 0 0 0 1 0 1 1 2 0 0 0 1 1 0 0 0 0 0 2 1 0 0 0 0 0 0 0 0 2 1 0 0 0 2 1 1 0 1 2 1 1 1 1 0 0 1 2 0 1 0 2 0 0 2 1 0 1 2 0 2 2 0 0 0 1 0 2 2 0 2 1 1 1 0 1 0 0 0 2 0 1 1 0 0 0 2 0 2 2 2 2 0 0 0 0 1 1 1 2 0 2 2 0 1 0 0 2 2 2 2 2 0 0 0 0 1 0 1 0 0 1 1 0 0 1 2 1 1 2 1 1 1 1 1 0 0 0 0 1 0 0 0 0 0 0 0 0 0 1 0 0 0 0 0 0 0 0 0 1 0 1 1 0 0 2 1 0 1 2 0 2 1 0 0 1 0 0 1 1 1 1 0 2 2 1 0 1 2 1 2 0 2 0 0 1 1 1 1 0 0 0 0 0 0 0 1 2 1 1 0 0 1 0 0 2 0 0 2 2 2 1 1 2 1 2 0 0 0 0 1 0 2 0 0 2 2 0 0 0 1 0 0 0 0 0 0 0 0 0 1 0 0 0 1 1 0 1 0 1 0 1 1 0 0 0 0 0 1 0 0 2 0 1 0 0 1 1 1 0 1 0 2 0 1 2 0 0 0 0 0 0 0 1 2 1 1 2 1 1 1 1 0 0 1 0 0 1 2 0 1 0 2 0 1 0 0 0 0 0 2 2 0 0 2 2 1 1 0 1 1 0 0 2 0 0 1 1 1 1 2 0 0 0 0 1 0 0 0 1 0 0 1 0 0 1 1 1 0 1 0 0 0 2 0 1 0 0 0 0 0 0 1 1 1 1 0 0 0 1 2 0 0 0 2 0 0 0 0 0 0 0 0 0 1 0 1 0 0 0 0 0 1 2 1
10 1 1 0 1 0 0 2 1 0 1 0 1 1 0 1 0 0 1 1 1 0 1 0 0 0 1 1 2 2 1 2 2 2 0 1 1 1 0 0 0 0 2 2 0 0 1 0 2 0 0 0 0 0 2 1 0 0 1 1 1 0 1 1 0 0 0 1 0 0 0 1 1 1 2 1 0 1 1 1 1 2 0 0 0 0 1 1 2 2 0 0 0 2 0 1 1 0 0 0 0 1 0 1 1 0 1 2 0 0 0 0 1 2 2 1 2 0 2 0 0 0 1 1 1 0 1 0 0 0 0 1 0 0 0 0 0 0 1 0 0 2 0 0 0 0 0 0 0 0 0 0 0 0 0 0 0 1 0 0 1 0 2 2 1 2 1 0 2 2 0 1 1 1 1 0 0 1 0 1 1 2 1 2 0 1 2 2 1 1 1 2 1 1 2 0 1 2 1 1 0 1 0 1 2 0 0 1 0 0 1 0 1 0 0 1 1 0 0 2 0 0 0 0 0 0 0 1 1 1 0 0 0 0 0 0 0 1 1 1 0 0 2 1 2 2 1 0 2 0 0 0 0 1 0 0 2 2 0 1 0 1 0 0 0 0 1 0 2 1 1 1 0 1 0 1 0 2 2 0 0 0 2 2 2 1 0 1 1 2 0 1 1 0 2 0 1 2 0 1 1 1 1 0 1 1 2 0 1 1 0 2 1 1 1 0 2 1 1 0 0 1 2 1 1 0 1 2 0 0 0 1 0 0 0 0 0 1 1 1 0 1 0 0 1 1 0 0 1 0 0 1 0 2 2 0 1 2 0 0 0 0 2 0 2 1 0 2 2 1 2 0 1 2 1 1 1 0 0 0 2 0 0 0 1 0 0 0 0 1 0 0 1 2 2 0 2 0 0 0 0 0 1 2 0 0 1 1 1 1 1 1 0 0 0 2 0 0 0 1 0 1 0 1 1 2 1 0 0 0 0 0 0 0 0 0 0 1 0 0 2 0 0 0 0 1 1 1 1 0 0 2 2 2 2 2 0 1 1 0 1 1 0 0 0 2 0 2 0 1 2 1 0 2 1 1 1 1 2 2 0 0 0 0 0 0 0 2 0 0 0 0 1 1 2 0 0 2 1 0 1 2 2 0 0 1 1 2 2 0 0 1 0 0 1 0 0 0 0 2 1 0 2 2 1 1 0 1 1 2 0 1 1 0 1 2 1 0 1 2 0 0 0 1 1 1 0 1 1 0 0 0 0 1 2 1 0 1 0 1 0 0 0 0 0 0 0 0 1 0 0 0 0 0 0 0 1 1 0 1 2 0 0 0 1 0 0 0 1 1 1 0 0 1 1 0 1 0 0 0 0 2 1 2 1 2 1 0 1 0 0 0 0 1 1 0 1 0 0 0 0 0 0 0 0 0 2 0 0 0 1 1 0 1 0 0 0 1 0 2 1 0 0 0 2 0 0 1 1 0 1 1 0 1 1 2 0 1 1 0 0 0 2 0 1 1 0 2 1 0 1 0 1 0 0 0 2 0 2 0 1 0 0 1 0 1 1 1 1 1 0 0 1 0 0 0 0 0 0 2 1 0 0 0 0 2 1 2 2 0 0 0 0 1 0 0 0 2 0 0 0 0 1 2 2 1 1 1 1 1 0 0 1 0 0 2 2 0 0 0 0 0 0 0 0 0 0 0 0 0 0 0 1 0 0 1 0 0 0 0 0 0 2 0 0 0 2 1 1 2 0 0 0 0 1 1 2 0 0 2 2 2 1 0 0 1 0 1 0 1 0 1 2 0 2 0 0 0 1 0 0 1 1 1 1 1 0 1 1 2 0 0 0 1 1 2 1 2 2 2 1 2 1 1 1 0 0 1 1 2 1 0 1 1 0 0 0 0 1 0 0 0 0 0 1 0 0 1 0 0 0 0 1 0 0 0 0 0 1 0 1 0 0 0 0 1 0 0 2 0 1 0 0 2 2 2 0 0 0 1 0 0 2 0 0 0 0 2 0 0 2 2 1 2 2 0 2 1 1 2 2 2 0 0 1 1 1 0 0 1 0 2 1 1 1 0 0 1 1 0 0 1 2 1 0 0 2 0 0 0 2 1 1 2 1 1 1 1 0 0 0 0 1 1 2 2 0 0 0 0 2 0 1 2 2 0 1 0 0 0 2 0 0 0 2 1 0 0 0 2 0 1 0 0 0 1 2 0 2 0 0 0 1 1 0 2 2 1 0 2 1 1 0 1 0 0 0 0 0 2 1 2
11 0 0 0 0 0 1 1 0 0 0 2 0 1 0 1 0 0 1 1 1 2 0 0 0 0 1 1 1 1 1 1 1 1 0 0 2 1 0 1 0 1 1 1 0 0 0 0 0 1 1 0 1 1 0 0 0 1 2 0 1 1 2 2 1 1 1 0 0 0 0 1 2 2 2 2 0 0 1 0 1 2 2 0 1 0 0 1 2 2 1 1 0 1 1 1 0 1 1 0 0 1 2 0 2 0 2 1 1 1 0 1 0 0 0 0 0 0 2 0 0 0 1 1 2 0 1 1 1 0 1 1 1 0 1 0 1 0 1 2 2 0 0 0 2 0 1 0 0 1 0 2 1 1 0 0 0 0 0 0 1 1 0 2 0 0 1 0 1 1 1 1 2 1 1 0 1 1 0 1 1 2 1 2 0 1 2 1 0 0 0 2 0 1 1 0 0 2 0 0 0 1 1 0 0 0 0 0 1 0 1 1 0 0 0 0 1 0 0 1 1 1 0 0 0 1 1 0 0 1 1 1 0 0 0 0 0 2 0 0 0 0 1 0 1 1 0 0 2 0 0 0 0 0 0 0 1 2 0 1 0 1 0 0 0 0 0 0 2 1 0 2 0 1 0 0 0 2 2 0 1 0 2 2 2 2 2 2 0 2 0 0 2 0 2 0 1 1 0 1 2 0 1 0 1 0 1 0 0 2 1 2 2 0 1 0 2 1 0 0 1 1 1 0 1 0 1 1 1 1 0 2 0 1 0 0 0 0 0 2 1 2 1 0 1 1 1 0 2 0 0 0 0 2 1 0 2 0 0 0 1 1 1 1 1 1 0 1 1 0 2 0 0 2 1 1 1 1 0 0 2 0 0 0 1 1 0 1 1 0 0 0 0 0 1 1 0 0 1 1 1 1 1 2 0 1 0 0 0 0 0 1 0 0 1 2 0 0 0 0 0 0 0 0 0 2 0 2 0 1 1 0 0 1 1 0 0 1 1 0 2 1 0 1 1 1 1 1 1 1 0 1 0 1 1 0 1 1 1 0 2 0 0 0 0 2 0 2 0 0 0 0 2 1 0 1 0 1 1 1 1 0 0 1 1 0 1 2 1 0 1 0 1 1 0 0 0 1 1 0 1 1 2 0 0 0 0 0 0 0 0 0 0 0 1 0 0 0 0 1 0 1 2 1 0 0 1 0 1 0 2 0 0 0 1 1 0 0 1 2 0 1 0 1 2 0 1 1 1 0 0 0 0 1 1 0 1 0 1 0 1 0 0 1 1 0 0 1 0 1 0 2 1 0 1 0 2 0 0 0 2 0 0 0 0 0 0 0 1 1 1 0 0 2 0 1 0 0 0 0 0 2 1 1 1 1 0 0 0 1 0 0 0 1 0 1 1 1 1 0 0 1 0 0 0 0 2 1 0 0 0 2 1 2 0 1 2 0 2 2 1 0 0 1 0 0 2 0 0 0 1 1 0 1 1 2 1 0 0 0 0 0 0 0 1 0 0 2 1 0 0 1 0 0 0 1 1 0 0 2 0 1 0 0 0 1 0 2 1 1 1 1 0 0 0 0 1 0 1 1 0 1 0 0 2 1 2 1 2 0 1 1 0 1 0 1 0 1 0 0 0 0 0 2 1 1 2 0 0 0 0 0 1 0 0 1 2 0 0 2 1 2 0 1 0 0 1 0 0 1 1 1 1 0 0 2 1 0 0 0 0 1 2 1 0 1 1 0 2 2 0 0 0 1 1 1 1 1 1 1 1 1 1 0 1 2 1 2 0 2 0 0 0 2 0 2 0 1 0 0 0 0 0 2 1 0 1 0 1 2 0 0 0 1 1 2 1 2 2 2 2 2 1 0 0 0 0 1 0 1 0 0 1 1 0 0 0 0 1 1 0 0 2 2 0 2 2 1 0 0 1 0 2 0 0 1 0 0 0 1 1 0 0 1 1 1 0 0 2 0 0 0 2 0 1 2 0 0 0 2 2 2 2 0 0 0 0 0 0 0 2 1 0 2 2 1 2 2 0 0 0 1 0 0 1 2 0 1 0 1 1 1 1 1 2 1 0 2 2 0 0 2 1 1 0 0 1 0 0 0 2 0 0 2 0 0 0 0 0 0 0 0 2 2 2 2 2 2 0 0 1 0 2 0 0 0 0 0 0 1 0 1 2 0 0 0 0 0 0 1 1 0 0 1 1 0 0 0 2 0 0 0 0 1 0 0 0 2 0 2 0 2 0 2 2 0 0 1 1 1 0 0
12 0 1 0 1 0 0 2 0 0 0 1 1 1 0 1 0 0 0 0 0 2 0 0 0 0 1 1 1 2 1 0 1 2 0 1 2 0 0 1 1 0 0 0 1 0 0 0 1 0 0 0 1 2 1 1 1 0 1 0 2 0 2 1 2 1 1 1 0 0 0 2 2 2 1 2 1 0 2 0 1 1 2 1 1 0 0 0 2 2 0 1 1 1 0 2 0 0 0 0 0 1 2 0 2 0 2 2 0 0 0 1 0 1 1 0 0 0 1 1 1 0 0 2 0 2 0 1 2 0 1 1 1 0 0 0 0 0 0 2 1 1 0 0 1 0 1 0 0 0 0 1 1 2 0 1 2 1 0 0 2 1 0 2 1 2 1 2 0 0 1 0 0 2 0 1 1 1 0 0 1 2 0 2 0 0 2 2 1 0 0 2 0 1 2 0 0 2 1 1 1 1 1 0 1 0 0 0 0 1 0 1 0 0 0 0 0 0 1 2 0 0 0 0 0 0 1 0 0 2 1 0 0 1 1 0 1 2 0 0 0 0 2 1 1 1 0 0 2 0 0 0 0 0 0 0 1 2 1 0 1 1 0 0 0 0 0 0 2 0 1 1 0 2 0 1 0 1 2 0 1 1 2 2 2 2 1 1 0 1 0 0 1 0 2 0 1 2 0 1 2 0 0 1 0 0 0 1 1 2 0 2 0 1 1 0 2 0 1 0 1 2 0 0 1 0 0 2 1 1 0 1 0 0 0 0 0 1 0 1 2 1 0 0 1 1 1 1 2 1 1 0 0 2 2 0 0 0 0 0 1 1 2 0 1 0 0 1 1 0 2 0 1 2 1 1 2 0 1 0 1 0 0 0 2 2 0 0 0 1 0 0 0 0 1 1 0 0 0 0 0 0 0 1 0 0 0 0 0 0 0 0 1 1 1 2 0 0 0 0 0 1 1 0 1 2 1 0 1 1 1 0 0 1 1 0 0 1 0 0 2 0 0 1 0 0 2 2 2 0 0 2 1 1 2 1 1 1 1 1 1 0 1 1 0 0 0 2 0 2 2 2 0 2 2 0 2 0 1 1 2 0 0 0 0 0 0 1 0 0 0 1 2 2 0 0 0 2 1 0 1 1 2 0 0 0 0 2 1 0 0 0 0 1 1 0 0 1 0 2 1 0 2 2 1 0 1 0 0 2 0 0 1 0 1 0 1 1 2 0 1 2 0 1 2 2 1 1 1 0 0 0 0 2 0 0 0 0 1 0 1 0 0 1 0 0 1 0 0 0 0 1 1 0 1 0 2 1 0 1 1 1 1 0 1 0 1 0 1 1 0 0 0 0 0 0 0 0 0 0 0 2 0 1 1 2 0 0 0 2 0 0 0 1 0 0 0 1 0 1 1 1 0 1 0 0 1 2 0 0 1 1 0 2 0 1 2 0 0 1 0 0 0 2 0 0 1 0 0 0 2 1 1 1 1 2 0 2 2 0 0 0 2 0 2 1 0 2 0 1 1 1 1 0 0 0 1 0 1 1 1 0 1 2 1 2 0 2 1 1 1 1 0 1 1 0 1 0 1 2 1 1 0 0 2 1 2 0 1 1 0 0 0 0 0 1 1 2 1 1 0 0 1 2 1 2 2 1 1 1 2 2 0 0 0 0 2 0 0 1 0 1 0 2 0 0 2 0 0 0 0 0 0 0 0 0 1 0 0 0 0 0 2 0 0 1 2 0 2 1 1 1 0 1 1 1 2 1 1 1 2 0 0 1 2 2 2 1 1 2 1 1 2 0 2 0 0 1 0 0 0 0 0 1 2 0 0 0 0 2 0 1 0 2 1 1 2 2 2 2 2 2 1 1 1 0 0 1 0 1 0 0 2 2 0 0 0 0 0 0 0 0 0 0 0 0 0 0 0 1 1 0 1 0 0 1 0 0 0 0 0 0 0 0 0 1 1 0 1 0 1 0 0 1 1 2 0 1 1 2 1 1 1 0 0 0 1 0 1 0 1 2 0 1 1 0 2 2 1 0 0 0 1 0 2 1 0 2 0 2 0 0 1 1 2 1 0 0 2 1 0 1 0 1 0 0 1 0 0 0 2 0 0 2 0 0 0 0 0 0 0 0 1 1 0 1 1 1 0 1 1 0 0 2 2 0 2 1 2 1 1 1 0 0 0 1 1 1 1 1 1 0 1 1 0 0 0 0 2 0 0 1 0 1 0 0 0 2 0 2 2 0 0 2 1 1 0 0 1 0 2 2
13 0 0 0 1 0 1 2 1 1 2 0 0 1 0 1 0 1 2 1 1 1 0 0 0 0 1 2 2 2 2 1 2 2 0 1 1 0 0 1 1 0 0 0 0 0 0 1 1 0 0 0 0 0 1 2 1 1 0 1 0 0 2 2 1 1 1 1 0 0 0 1 1 1 1 1 1 0 1 0 1 1 2 1 1 0 0 0 1 2 0 0 0 1 1 2 0 2 0 2 1 0 1 0 1 1 1 2 0 0 0 2 0 1 1 1 1 0 1 2 2 0 1 1 0 1 0 0 0 0 0 0 0 0 0 0 0 0 0 0 0 2 0 1 0 0 0 0 0 0 1 0 0 1 0 0 1 0 0 0 0 1 0 1 0 1 1 1 1 2 0 1 2 1 2 0 2 1 0 1 1 1 1 2 1 2 1 1 1 0 0 2 0 2 2 0 2 2 0 0 0 0 0 0 1 0 1 0 1 0 1 2 1 0 1 0 1 0 1 0 1 1 1 0 0 0 1 1 1 1 1 0 0 0 0 0 0 2 1 1 0 0 1 0 2 2 0 0 2 0 0 0 0 0 0 0 1 2 0 1 0 1 0 0 0 0 0 0 1 0 0 2 1 0 0 0 0 1 2 0 0 1 1 0 1 0 0 2 0 2 0 0 2 0 2 0 1 0 0 0 0 0 1 0 1 0 0 0 0 1 0 0 2 0 1 0 1 0 0 0 1 1 2 1 1 0 0 0 0 0 0 1 0 0 0 0 0 1 0 0 1 2 0 0 1 1 1 0 1 0 0 1 1 2 1 0 0 1 0 0 0 0 1 1 0 0 0 2 2 0 1 1 2 1 0 0 2 0 2 0 1 1 0 0 1 1 0 0 0 0 0 1 1 0 2 0 2 1 0 0 0 0 1 1 0 0 1 0 0 0 0 2 0 0 0 0 2 0 0 0 1 1 0 1 0 1 0 0 0 2 2 0 1 1 1 2 0 0 1 0 1 1 1 1 0 1 2 2 2 2 1 1 1 2 0 0 0 1 2 0 1 0 0 0 0 1 0 2 0 0 0 0 0 2 2 0 0 0 1 0 1 1 0 0 0 0 0 2 1 0 1 0 1 1 2 1 1 1 0 0 1 2 2 0 0 0 0 1 2 0 1 1 1 1 1 0 0 0 0 1 0 2 2 2 1 0 1 0 1 1 1 0 0 0 0 0 1 2 1 1 1 1 0 1 2 1 1 0 0 0 0 0 0 2 1 1 0 1 0 1 0 0 2 2 1 1 1 0 0 0 0 0 0 0 0 0 1 1 0 1 1 0 2 2 0 2 2 0 0 0 0 0 1 0 0 0 0 1 0 0 0 1 0 2 2 2 1 0 0 0 0 0 0 2 0 1 0 1 1 0 0 2 0 0 0 0 2 0 0 0 0 1 0 2 0 2 2 0 0 1 0 0 0 0 2 0 0 0 1 0 1 1 0 1 2 2 0 1 1 0 0 0 0 0 2 2 1 2 1 1 1 0 1 0 0 0 1 0 1 1 0 1 0 1 0 1 1 1 1 1 0 0 0 0 0 0 1 0 1 1 1 0 0 0 1 2 1 2 2 2 0 0 0 1 0 0 0 1 1 1 0 0 0 2 1 0 0 1 1 1 1 2 0 0 0 0 1 0 0 1 0 1 0 0 1 1 1 0 0 0 0 0 0 0 0 2 1 0 0 0 0 0 2 0 2 0 2 0 2 2 0 1 1 1 1 0 0 0 0 0 1 2 1 1 1 1 0 1 0 2 1 0 1 1 0 1 1 0 0 2 0 0 0 1 1 0 2 0 0 2 0 0 2 0 0 2 2 2 2 1 0 1 1 1 0 0 0 2 0 2 0 0 2 0 0 0 0 0 1 1 1 1 0 0 0 0 0 0 0 0 0 0 1 0 0 1 0 1 0 0 0 0 0 1 1 0 1 0 2 0 2 0 1 0 1 1 0 0 1 2 1 1 2 0 0 0 0 0 0 0 2 1 1 1 1 0 2 2 1 0 0 0 2 0 2 1 1 2 1 1 0 0 0 0 0 0 0 1 0 0 0 1 2 0 0 0 1 2 1 1 2 0 0 2 0 0 0 2 0 0 0 1 1 1 0 1 1 1 1 0 1 0 1 1 1 0 1 1 1 0 1 0 2 0 0 1 1 1 1 2 0 1 0 0 0 2 2 1 1 0 0 1 0 0 0 0 0 0 0 0 0 0 0 0 0 0 0 1 1 0 0 0
14 0 2 0 0 0 0 2 1 0 1 0 0 0 0 0 0 0 1 1 1 2 0 0 0 0 1 2 2 2 1 2 1 1 0 1 2 2 0 0 0 0 0 0 0 0 0 0 1 0 0 0 1 2 0 0 0 0 2 0 1 0 0 0 0 1 2 0 0 0 1 1 2 2 0 2 2 0 2 0 1 2 1 1 1 0 0 0 2 2 0 0 1 2 1 2 0 1 0 1 1 0 1 0 2 0 2 1 1 1 0 1 0 2 2 0 2 0 0 2 2 0 0 2 0 1 0 1 1 1 0 0 0 0 1 0 0 0 0 0 1 1 0 0 0 0 0 0 0 0 0 1 1 0 0 1 0 1 0 1 0 2 1 2 1 2 1 2 0 2 1 1 1 0 1 1 1 1 1 0 0 1 1 2 0 1 2 1 0 0 0 1 0 2 2 0 0 1 1 0 0 0 0 0 1 0 1 0 1 1 0 2 1 0 1 0 0 1 1 1 1 1 1 1 0 0 1 0 0 0 0 1 0 0 0 0 0 2 0 0 0 0 1 0 2 2 0 0 2 0 0 0 0 0 0 0 1 1 0 1 0 1 0 0 0 0 1 0 2 0 1 0 0 1 0 0 0 2 2 0 0 0 1 2 1 1 1 1 0 2 0 1 1 0 2 1 1 0 0 0 2 1 0 2 0 0 0 1 1 1 0 1 2 0 2 0 2 0 0 0 0 2 0 0 2 0 1 1 1 1 0 2 0 0 0 0 0 2 0 0 0 0 2 0 1 2 0 0 1 1 0 1 1 1 0 1 1 2 0 2 2 1 1 0 1 1 0 1 1 0 1 1 0 2 0 0 1 0 1 0 0 1 0 0 1 1 0 0 0 0 0 2 0 1 2 0 2 1 1 1 1 1 1 2 0 1 1 0 0 0 0 0 0 0 1 2 0 1 0 1 0 2 1 0 2 2 2 0 0 0 0 0 0 0 0 1 0 2 2 2 0 1 0 1 0 1 2 1 2 1 0 1 0 2 0 0 0 2 1 2 0 0 0 0 0 1 0 2 0 0 1 1 1 2 0 1 0 0 1 1 2 0 0 1 0 0 0 0 0 0 2 0 0 2 2 1 1 0 0 1 0 2 0 2 0 0 2 0 0 0 0 0 0 1 1 1 0 1 0 2 2 0 1 1 0 1 1 2 0 2 0 2 1 0 1 0 1 1 1 1 1 1 0 1 2 1 1 0 0 0 0 0 0 2 1 0 0 0 0 0 0 2 1 1 0 1 1 1 0 1 0 1 0 0 0 1 2 0 0 0 2 0 1 1 0 1 1 0 0 0 0 0 0 2 0 0 0 0 1 0 0 1 0 1 1 2 0 0 0 1 0 0 0 0 2 0 0 0 0 0 0 0 0 0 0 1 1 2 0 0 1 1 1 2 0 0 2 0 0 2 0 0 0 0 1 0 2 1 0 0 0 2 0 1 2 2 1 2 1 1 0 0 2 0 1 1 0 1 0 1 0 1 1 0 0 0 1 1 0 2 1 1 0 2 0 1 2 1 1 1 0 0 1 0 1 0 1 1 1 1 0 1 0 0 1 2 1 1 2 0 0 0 0 1 0 1 1 1 0 0 0 0 0 2 1 1 1 1 1 0 1 0 1 0 0 1 1 0 0 2 1 2 0 0 0 0 1 0 0 0 0 0 0 1 0 1 0 0 1 1 0 0 2 1 0 1 2 1 1 2 0 1 0 0 0 0 1 2 2 0 1 1 1 0 0 1 0 2 1 2 0 1 1 0 0 0 1 1 0 0 0 0 0 1 2 0 2 0 0 0 0 0 1 0 0 2 1 1 1 0 0 0 0 1 0 0 0 1 2 2 0 1 2 1 0 1 1 0 0 0 0 0 0 0 1 0 0 0 1 0 0 0 0 0 0 0 0 0 1 0 0 0 0 0 0 0 0 0 1 0 1 0 1 0 2 1 0 2 2 2 2 2 2 0 0 0 0 1 1 0 0 2 0 1 2 0 2 2 0 1 0 2 0 1 2 0 1 1 0 1 0 1 1 1 1 0 0 0 1 0 0 1 2 1 1 0 1 0 0 0 2 0 1 1 1 2 2 0 0 0 0 2 0 1 0 1 1 0 0 1 1 0 1 1 1 0 1 0 0 0 2 0 1 0 0 1 0 0 0 0 0 0 0 0 0 2 2 1 1 0 0 0 1 1 0 0 0 2 0 2 2 0 0 1 0 1 0 0 0 0 2 2
15 0 0 1 0 1 0 2 0 1 1 1 1 1 0 1 0 1 0 1 1 2 0 1 0 0 1 0 0 1 0 1 1 0 0 1 1 1 1 0 0 0 0 0 1 0 1 0 2 0 0 0 1 2 0 0 0 0 2 0 1 1 2 2 0 1 1 1 0 0 0 2 2 2 1 2 1 0 2 0 1 2 2 0 0 0 1 0 2 2 0 1 1 1 1 2 0 1 0 1 1 0 0 0 2 0 2 2 0 0 0 1 1 1 2 0 1 0 0 1 1 1 1 1 0 1 0 0 2 0 0 0 0 0 2 0 0 0 0 1 0 2 1 0 1 0 0 0 0 0 1 0 0 0 0 0 0 2 0 0 0 1 1 2 1 1 0 0 0 1 0 0 1 1 1 0 2 1 0 1 1 1 0 2 0 0 2 0 0 0 0 1 1 0 1 1 2 1 0 0 0 0 0 1 1 1 1 1 2 1 0 1 1 0 1 1 1 0 1 1 1 1 1 0 0 0 1 0 0 2 0 0 0 1 1 0 1 2 1 1 0 1 2 0 1 1 0 0 2 0 0 1 0 0 0 0 0 2 0 1 0 1 0 0 0 0 0 0 1 0 0 2 0 0 0 0 0 1 2 0 1 1 2 2 2 1 0 2 0 2 0 0 0 1 2 1 0 1 0 1 1 1 1 0 1 1 2 0 2 2 0 2 2 0 2 0 1 1 0 0 1 2 0 0 1 0 1 0 1 1 0 1 0 0 0 1 1 2 0 0 0 0 2 0 1 1 1 0 2 2 0 0 0 2 2 0 1 0 0 0 0 0 1 0 1 0 0 2 2 0 1 1 0 2 1 1 1 0 2 0 0 2 0 0 1 0 0 0 0 1 0 0 1 0 2 0 1 0 1 1 1 1 0 1 1 0 0 1 0 0 0 1 0 0 1 2 0 1 1 0 0 1 1 1 0 1 0 1 0 1 1 0 0 0 0 0 0 0 0 0 0 2 1 1 2 2 2 1 2 1 0 1 1 1 2 1 1 1 2 0 1 0 0 0 0 2 1 2 0 0 1 1 0 2 1 0 0 0 2 2 0 0 0 2 0 1 0 1 1 0 0 1 1 2 1 1 1 1 1 1 1 2 1 1 2 2 1 0 1 0 1 0 0 1 1 0 0 0 0 1 1 1 2 1 0 1 1 0 2 1 1 0 1 1 1 0 0 0 1 0 0 1 0 0 1 2 1 1 1 0 0 0 0 2 0 0 1 1 2 1 0 0 1 1 0 1 1 0 0 0 0 1 1 0 0 0 1 1 0 2 2 0 0 0 0 0 0 0 0 0 0 0 0 1 0 0 0 0 0 0 0 0 1 2 1 2 1 0 0 2 1 0 0 0 1 0 2 1 1 0 0 2 1 1 1 0 1 1 0 0 2 1 0 0 0 1 2 1 0 2 0 1 0 1 0 0 1 0 2 0 0 1 2 0 0 2 0 1 1 0 0 0 1 0 2 1 1 0 0 0 0 2 0 1 1 0 2 0 1 1 0 1 0 1 1 2 1 1 1 2 0 0 1 1 0 1 1 0 0 0 0 0 0 0 1 2 2 2 2 0 0 0 0 2 0 1 1 1 0 0 0 0 0 2 1 0 0 0 0 0 1 1 2 0 0 1 2 1 0 1 0 1 0 0 0 0 0 0 0 1 1 1 1 0 0 2 0 0 2 2 0 0 2 0 0 1 1 0 2 2 0 0 0 0 0 0 1 1 1 1 1 1 1 1 1 1 0 1 1 2 1 1 1 1 0 1 0 2 0 0 0 0 0 2 0 1 2 0 0 0 0 0 2 0 0 2 2 2 1 1 1 1 0 0 0 0 0 0 2 2 1 1 2 1 0 0 0 0 1 1 1 1 0 0 1 1 1 0 1 0 0 0 1 0 0 1 0 0 0 0 0 0 0 0 1 0 2 0 1 0 0 0 2 0 2 2 0 1 1 2 1 1 2 0 0 0 0 0 0 0 2 1 2 1 2 0 2 2 0 1 0 1 1 0 2 0 0 2 0 2 0 0 0 0 0 0 0 1 2 1 0 1 2 1 2 0 0 1 0 0 2 1 0 2 0 0 0 0 1 2 0 1 0 1 0 0 0 0 0 0 1 0 2 1 1 0 1 2 2 0 2 0 1 1 0 1 1 1 1 2 0 1 0 0 0 1 1 1 1 0 0 1 1 1 0 0 0 0 0 2 0 0 2 2 1 0 0 0 0 0 1 0
16 1 2 1 2 0 0 2 1 0 1 0 0 1 0 0 1 0 1 1 0 1 1 0 0 0 1 1 1 2 0 1 0 1 0 0 2 2 0 0 0 0 0 2 0 1 0 1 0 1 1 0 1 1 0 1 0 0 0 1 0 1 2 1 0 0 0 0 0 0 0 1 2 2 1 2 1 0 2 1 0 1 2 2 2 1 0 0 1 1 0 0 1 0 0 1 0 2 0 2 1 0 0 0 2 0 2 2 0 0 0 0 0 1 1 0 1 0 1 1 1 0 1 1 1 1 1 2 2 0 1 1 0 0 0 0 0 0 0 2 2 0 1 0 1 0 0 0 0 0 0 1 0 0 1 0 2 2 0 0 1 1 0 2 1 2 2 1 0 1 1 0 0 2 0 1 1 0 0 0 0 0 2 2 0 2 2 2 2 1 1 2 1 0 0 0 0 1 0 0 0 0 0 0 2 0 0 0 1 1 0 1 2 0 0 2 1 0 2 0 2 2 0 0 0 0 0 0 0 0 0 1 0 0 0 0 0 2 0 0 0 0 2 0 2 2 1 1 1 1 1 1 0 0 0 0 1 2 0 1 0 1 0 0 0 0 0 1 2 1 0 2 0 1 0 0 0 0 1 0 0 0 1 2 1 1 1 1 1 2 0 2 0 1 2 1 0 2 0 2 1 0 1 0 1 0 0 0 0 1 0 1 1 0 1 0 2 0 1 0 1 2 0 0 2 0 0 0 1 1 0 1 0 1 0 0 0 0 0 1 1 1 0 0 0 0 0 0 2 1 0 0 0 2 1 0 2 2 0 1 1 1 2 0 1 1 0 2 2 1 2 0 2 2 0 1 1 0 1 0 0 2 0 0 1 1 0 0 0 0 0 1 0 0 2 0 0 0 1 1 1 1 0 2 2 0 0 0 1 0 0 1 0 0 0 1 1 1 0 0 0 1 0 0 0 2 0 1 0 0 1 0 0 1 1 2 1 1 1 0 1 1 0 0 0 1 2 1 1 0 0 1 0 2 1 0 1 1 2 1 1 0 0 0 0 2 0 2 0 0 1 0 2 1 1 0 1 0 2 0 2 0 0 0 0 0 0 0 0 0 0 2 0 1 0 0 0 2 2 0 0 2 2 0 0 0 1 2 1 0 0 1 1 1 1 0 0 2 0 2 1 0 2 2 0 1 0 1 0 2 0 1 1 0 1 0 1 0 2 0 1 2 0 0 1 1 2 1 1 0 0 0 0 2 1 0 0 0 0 0 0 2 0 0 0 0 0 1 0 1 0 0 0 0 0 0 1 2 0 2 2 1 2 1 2 0 2 1 0 0 0 0 1 0 1 0 1 0 0 0 0 1 2 0 0 0 0 0 0 1 0 0 0 1 0 1 0 2 1 0 0 1 0 0 0 1 1 1 0 0 0 0 1 2 0 0 2 1 0 1 1 0 0 0 1 0 1 0 0 0 1 2 0 2 2 2 0 1 1 0 0 0 1 0 1 1 1 2 0 1 0 1 0 0 0 0 2 0 2 0 1 0 0 1 0 1 1 1 1 0 0 0 0 1 1 0 1 0 1 2 0 1 0 0 1 1 2 2 2 0 1 0 0 2 0 1 0 1 2 2 0 0 2 2 2 2 2 1 1 1 1 1 0 0 0 1 0 2 0 2 0 1 0 0 0 1 1 0 0 0 0 0 1 0 0 1 1 0 0 0 0 0 2 0 0 0 2 2 0 2 0 0 1 1 1 0 0 0 1 0 1 1 0 2 1 2 1 1 0 2 1 0 1 1 0 1 0 0 0 0 0 1 0 1 2 0 1 0 0 1 0 0 1 0 0 2 1 2 1 0 0 0 2 0 0 0 0 2 0 2 0 0 2 1 0 1 1 2 1 0 0 0 0 0 0 0 0 0 1 0 1 0 2 1 0 2 0 0 1 1 0 0 0 0 0 0 1 0 2 0 2 0 0 1 2 2 0 1 1 2 2 2 2 0 0 1 0 0 0 0 2 1 1 1 2 0 2 2 0 1 0 2 0 0 2 1 0 1 1 1 1 1 0 0 0 1 1 1 2 1 0 1 2 1 1 1 1 1 0 0 1 0 0 2 0 0 0 1 0 0 0 1 1 0 0 2 1 1 0 0 1 0 1 2 2 0 2 1 1 0 2 0 1 1 1 1 0 0 0 0 1 0 1 1 1 0 1 2 0 0 0 2 1 1 0 0 0 1 0 2 1 0 0 1 1 0 0 1 1 0 1 1
17 1 1 1 0 1 1 2 0 1 1 0 0 0 0 0 0 0 0 0 0 2 0 0 0 0 2 1 1 2 1 1 1 1 0 1 1 1 0 1 1 0 0 0 0 2 0 0 2 0 0 0 1 1 0 0 1 0 2 0 1 1 2 1 0 0 0 0 1 1 0 1 1 1 1 1 1 0 2 0 0 2 1 0 1 0 0 0 1 2 0 0 1 1 0 1 0 1 1 0 1 0 1 0 1 0 2 0 1 0 0 1 0 0 2 2 2 0 1 1 1 1 1 1 1 0 1 1 1 0 0 0 0 0 0 0 0 0 0 1 0 2 0 0 1 0 0 0 0 1 0 2 1 0 0 1 1 1 0 1 0 1 0 2 0 1 0 0 1 2 0 2 2 0 1 0 1 1 0 0 1 1 0 2 0 0 2 1 0 0 0 2 1 0 0 1 0 2 1 1 1 1 0 1 0 0 2 0 0 0 1 1 0 0 0 0 0 0 1 1 0 0 0 0 0 0 0 0 0 1 0 0 0 1 1 1 0 2 0 0 0 0 1 0 2 2 0 1 1 0 0 0 0 0 0 1 1 0 0 1 0 0 0 0 0 0 0 0 2 1 0 2 0 1 0 0 0 0 2 0 2 1 2 2 2 1 1 1 0 1 0 1 1 0 2 1 0 1 0 1 1 1 0 0 0 0 0 0 0 1 0 1 2 1 1 0 1 1 0 0 2 1 1 1 2 0 1 2 1 1 0 2 1 2 0 0 0 2 0 0 0 0 0 0 0 0 0 0 2 1 1 0 1 2 1 0 2 0 0 2 2 2 0 0 0 0 0 2 2 1 2 0 0 2 0 0 2 1 1 1 1 2 0 0 1 1 0 0 0 0 0 1 1 1 2 0 1 1 1 1 1 1 1 1 0 1 0 0 0 0 0 0 0 0 1 1 1 0 0 0 0 1 0 0 1 2 1 0 1 0 2 1 1 0 0 0 0 0 0 0 1 1 0 0 1 1 2 1 2 1 0 2 1 1 2 1 1 2 1 2 0 0 0 0 0 1 1 2 0 0 0 0 0 2 2 0 1 0 2 1 1 0 0 1 0 1 0 2 2 0 2 0 1 1 1 1 1 1 1 1 0 2 1 1 0 0 2 2 1 0 0 1 0 0 0 1 0 0 0 1 0 0 2 2 2 0 0 0 1 1 1 0 1 0 1 1 1 1 2 1 0 1 0 0 1 0 2 1 1 0 0 0 0 2 0 1 0 0 1 1 0 0 0 2 0 1 2 0 1 0 0 0 0 0 0 0 1 1 0 1 1 0 1 1 0 1 1 0 0 0 0 0 0 1 0 0 0 0 0 0 0 2 0 2 2 2 2 0 0 0 0 0 0 2 0 1 0 1 1 0 0 1 0 0 0 0 2 0 0 0 0 2 1 0 0 0 2 1 1 2 1 1 0 1 1 0 0 0 1 0 0 1 2 2 2 2 0 2 0 1 1 0 1 1 0 0 0 1 0 1 0 2 0 1 2 0 2 0 1 1 0 2 0 1 0 2 2 2 1 0 0 0 0 0 0 0 2 0 1 1 0 1 0 0 1 2 2 2 2 0 1 0 0 0 0 1 0 1 0 0 0 0 1 2 2 2 2 1 0 0 2 2 0 0 0 1 1 1 0 1 0 0 0 0 0 1 2 0 0 0 0 0 1 0 1 0 0 0 0 0 0 0 2 0 1 0 2 0 1 2 0 1 1 1 1 0 2 0 0 2 2 2 0 2 2 2 2 2 1 2 0 2 1 1 0 1 0 1 0 1 0 0 0 1 0 1 1 0 0 2 0 1 0 1 1 2 1 1 2 0 0 0 0 1 0 0 0 2 0 2 0 0 2 1 0 1 0 1 2 2 1 1 0 0 0 0 0 0 0 0 0 0 1 1 0 0 0 0 0 1 1 0 1 0 1 2 0 0 1 0 0 0 1 1 1 1 0 0 1 2 1 1 2 0 0 0 0 0 0 1 1 2 2 1 1 0 2 2 0 1 0 2 1 0 2 2 1 0 0 1 1 0 0 0 1 0 0 1 1 1 0 0 2 0 0 0 2 2 0 1 2 0 1 1 2 2 2 2 0 0 0 1 2 2 1 1 1 0 0 0 1 0 2 0 0 0 0 1 1 0 2 0 0 0 0 0 1 0 0 0 0 0 0 0 0 1 1 1 2 2 2 1 0 0 0 1 1 0 1 2 0 0 0 1 0 1 0 0 0 1 1 0
18 1 2 0 0 0 0 1 0 1 1 0 1 2 0 1 1 0 1 0 1 1 0 0 0 0 1 2 2 2 2 1 2 2 0 1 1 2 0 0 0 1 0 0 0 0 0 1 0 0 0 0 0 0 1 0 0 0 0 1 0 0 2 0 0 0 0 1 0 0 1 0 2 2 1 2 1 0 2 0 1 1 1 0 0 0 1 0 2 2 0 1 1 1 0 2 2 0 0 0 0 0 1 0 2 1 2 0 2 0 0 2 1 1 2 2 1 0 0 2 2 0 0 2 0 1 0 2 2 1 0 0 1 0 0 0 1 0 1 0 0 2 0 0 0 0 0 0 0 0 0 1 0 0 2 1 1 0 1 0 0 2 1 2 2 1 1 2 0 1 1 0 0 0 2 0 1 1 0 1 1 1 1 2 0 1 2 2 1 0 0 2 1 0 0 1 2 1 0 0 0 0 1 0 1 0 1 0 1 0 1 2 1 1 0 1 1 0 2 0 0 0 0 0 0 1 1 0 0 1 1 0 1 1 1 0 1 2 0 0 0 0 2 1 2 2 0 0 2 0 0 0 0 0 0 0 0 0 0 0 0 0 0 0 0 0 1 1 1 0 0 2 0 0 0 0 0 1 1 0 0 0 2 1 1 1 0 1 0 2 0 0 1 1 2 1 1 0 1 0 1 1 1 0 1 0 1 0 0 0 0 0 2 0 2 0 2 0 1 0 0 1 0 0 2 0 2 1 1 2 0 1 1 0 0 0 0 0 0 0 1 1 2 1 2 2 0 1 2 0 1 0 0 0 0 2 0 2 0 0 0 0 2 0 2 0 1 2 2 0 0 2 0 2 0 0 1 0 2 0 1 1 0 0 1 0 0 2 2 0 1 1 0 1 2 0 1 1 0 0 0 2 2 2 0 1 1 0 0 0 0 1 0 0 1 2 0 1 1 0 0 1 0 1 0 2 0 1 0 1 1 0 1 1 1 1 0 1 1 1 2 0 0 1 1 2 1 1 2 2 0 1 1 1 1 0 1 1 1 1 2 0 0 0 0 1 1 2 0 0 0 0 0 2 2 0 2 0 2 0 2 1 0 0 0 0 0 2 0 0 0 0 0 1 1 0 0 1 1 1 0 2 2 0 0 0 0 1 1 0 1 1 0 2 2 0 0 0 0 0 0 2 1 1 0 2 0 2 0 2 0 2 1 1 1 0 1 1 1 0 2 2 0 0 1 1 1 1 1 0 0 0 0 2 1 1 0 0 0 1 0 1 0 1 0 1 1 1 1 0 1 1 1 0 0 0 1 1 0 1 2 0 2 2 2 0 2 1 0 0 0 0 1 0 0 0 0 0 0 0 0 2 1 2 2 2 0 1 1 1 0 0 0 0 1 0 0 1 0 0 0 0 0 0 0 0 2 0 0 0 0 0 0 1 0 1 2 2 1 1 1 0 0 1 0 0 1 0 1 0 0 2 0 1 2 2 0 1 1 0 0 0 0 2 0 0 0 2 0 1 0 1 1 1 1 0 2 0 2 1 1 0 1 2 0 2 0 2 0 0 0 0 0 0 1 0 1 1 1 2 2 0 0 0 1 2 2 2 2 1 1 0 0 1 0 0 0 1 0 0 0 0 1 1 0 0 0 0 0 0 0 0 0 0 0 0 0 1 0 2 1 1 0 0 0 0 0 0 0 0 0 0 2 1 1 2 1 0 1 1 0 1 2 0 0 1 1 1 1 1 1 0 1 1 2 0 2 1 2 0 1 1 1 1 0 1 0 1 0 2 1 0 1 1 1 1 0 1 1 0 0 0 0 2 1 0 2 1 0 2 0 0 0 1 1 2 1 2 2 2 2 2 1 1 0 0 0 1 1 2 0 1 0 1 0 2 1 1 2 1 1 2 0 0 1 0 0 0 0 1 1 0 1 0 1 0 1 0 0 0 0 0 0 1 1 1 1 1 2 0 0 0 1 1 2 2 0 2 2 2 2 2 2 0 0 0 0 0 1 0 1 0 1 2 2 0 2 2 0 0 0 2 0 1 2 2 0 0 0 2 0 0 0 0 1 1 0 2 1 1 0 0 2 0 0 0 1 0 1 2 2 0 0 1 1 1 1 1 0 0 0 0 2 2 2 0 1 1 0 0 2 0 2 2 2 0 2 0 0 1 1 1 2 0 1 1 0 0 0 1 1 1 1 0 0 1 0 0 0 1 0 2 0 0 0 1 1 0 0 1 0 1 0 0 1 0 0 2 2 1 2 1
19 0 1 0 0 0 0 1 1 0 1 1 0 0 0 0 0 0 2 0 0 2 1 0 0 0 0 2 2 2 2 1 1 2 0 0 2 2 0 0 0 0 1 1 1 2 1 0 2 0 0 0 0 1 0 1 0 1 1 0 1 1 1 1 0 2 2 1 0 0 0 1 2 2 0 2 1 0 2 0 1 1 2 1 1 0 0 0 2 2 0 0 0 2 2 2 0 0 0 1 0 1 1 0 2 1 2 2 0 0 0 1 2 2 2 2 2 0 1 1 1 0 1 1 1 1 1 0 1 0 0 0 1 0 0 0 0 0 0 0 0 2 0 0 0 0 0 0 0 0 0 1 0 0 0 0 1 1 0 0 0 1 0 2 2 2 1 0 2 2 0 2 1 2 2 1 1 2 1 0 1 2 1 2 1 2 1 2 1 1 1 2 1 1 1 0 0 2 0 2 2 0 0 1 0 0 2 0 0 0 1 1 2 0 0 0 0 1 1 1 1 1 0 1 0 0 1 0 0 1 0 0 0 0 0 0 0 2 0 0 0 1 2 0 1 1 0 1 1 0 0 0 1 0 0 0 2 1 0 1 0 1 0 0 0 0 0 1 2 0 0 2 0 1 0 2 0 1 2 0 1 0 1 1 0 0 0 1 0 2 1 1 2 0 2 0 2 0 0 0 0 0 0 1 0 1 1 0 0 0 1 1 2 0 0 0 2 0 0 0 1 1 2 1 1 0 0 2 0 0 0 0 1 0 0 0 0 1 0 1 0 1 1 0 1 1 0 0 1 1 0 1 0 1 1 1 0 0 0 1 1 1 0 0 0 0 0 1 1 0 2 0 0 2 0 0 0 0 0 0 1 1 0 0 0 0 0 0 0 0 0 1 0 0 1 1 0 2 1 1 1 1 0 2 1 1 0 0 0 0 0 0 1 1 1 2 0 1 0 0 0 2 0 1 1 1 1 1 0 1 0 0 0 0 0 1 0 2 0 0 0 2 0 0 1 2 2 1 1 0 0 1 2 2 2 2 0 0 1 0 2 0 1 1 0 0 0 2 0 0 1 0 2 1 0 1 0 0 0 1 2 0 0 0 0 1 0 0 0 0 1 1 0 1 0 0 0 2 1 0 1 2 2 0 0 1 2 1 1 0 1 1 0 1 1 0 0 0 0 1 0 1 1 1 0 1 1 0 0 0 0 1 0 0 0 0 2 1 2 0 1 2 0 0 2 1 2 1 1 0 0 0 0 2 0 0 1 0 1 0 1 0 0 2 0 1 2 0 2 0 0 2 1 0 1 0 2 1 0 1 2 0 0 0 0 0 0 0 1 1 0 0 0 1 0 0 0 0 0 0 0 1 0 2 2 2 2 0 0 1 1 0 0 0 1 0 1 0 0 0 0 1 0 0 0 1 2 2 0 0 0 1 0 2 0 0 2 1 0 2 0 0 0 1 2 0 1 0 1 0 0 2 0 1 2 2 0 1 1 0 0 0 1 2 0 0 0 2 0 2 0 0 0 0 1 0 2 0 1 1 0 2 1 1 1 2 0 2 1 1 1 1 0 1 1 0 1 0 1 2 0 1 0 0 1 2 2 2 2 0 1 0 0 1 0 0 0 1 1 1 0 0 0 2 1 1 1 0 0 0 1 1 0 1 0 0 1 0 0 0 0 0 0 0 0 0 1 1 0 2 1 2 1 0 0 2 1 0 1 1 0 0 2 0 1 1 1 0 2 2 0 1 0 0 0 0 1 2 2 0 1 1 0 0 1 2 1 2 0 2 0 2 1 0 0 0 0 0 0 0 1 0 0 2 0 1 1 1 1 2 0 0 1 1 1 2 2 2 1 1 0 1 0 1 0 0 0 2 0 2 0 0 1 1 0 0 0 1 1 0 0 1 1 1 0 1 1 0 0 0 0 0 2 1 0 2 0 0 0 0 0 0 0 0 0 1 1 0 2 0 1 0 1 0 1 1 0 0 0 1 1 1 1 0 0 0 1 1 0 0 2 1 1 1 2 0 2 1 1 1 1 2 0 0 2 1 0 0 0 2 0 0 0 0 0 0 0 2 2 1 0 1 2 2 0 0 2 0 0 0 2 0 0 2 0 0 0 1 0 0 0 0 1 1 1 2 1 1 0 0 1 0 2 0 1 0 0 0 0 0 0 0 0 0 2 1 0 1 1 1 1 0 0 1 0 2 2 0 2 0 0 0 0 0 0 1 0 0 0 1 0 0 1 1 1 0 0 0 0 0 2 2
20 1 2 1 1 1 0 1 0 0 0 2 0 1 0 0 1 0 0 0 0 2 1 0 0 0 2 2 2 2 2 1 1 2 0 1 2 2 0 0 0 1 0 1 0 1 0 0 0 1 1 0 0 0 0 1 1 0 0 0 1 1 2 2 0 0 0 1 0 0 0 1 2 2 0 2 2 0 2 0 1 2 2 2 2 0 0 0 2 2 0 1 0 2 1 2 0 1 0 1 1 0 0 0 2 1 2 0 1 0 0 1 0 2 2 0 2 0 1 1 1 0 1 1 1 1 1 2 2 1 0 0 0 0 0 0 0 0 0 0 0 2 0 0 0 0 0 0 0 2 0 0 1 0 0 0 1 0 0 0 1 1 0 2 2 1 1 1 0 1 1 0 0 2 2 0 2 0 0 0 0 0 1 2 1 2 1 0 0 0 0 2 1 1 2 0 1 2 0 0 0 1 0 0 1 0 1 0 2 0 1 1 1 0 0 1 0 0 1 0 0 1 0 1 0 0 1 0 1 2 0 0 0 0 0 0 0 2 0 0 0 0 2 0 2 2 0 0 2 0 0 1 0 1 0 0 1 2 0 2 0 2 0 0 0 0 1 0 1 1 0 1 1 1 0 0 0 0 2 0 1 1 1 1 2 1 1 2 0 2 0 0 0 1 2 0 0 1 0 1 1 1 0 0 0 1 1 1 0 1 1 1 2 0 0 0 1 1 1 0 1 2 0 1 1 0 1 1 2 2 1 1 0 0 0 0 0 0 0 2 1 2 1 0 0 0 1 0 1 0 1 1 1 1 0 1 2 1 0 0 0 0 2 0 1 1 0 2 2 0 2 0 1 2 0 1 1 1 1 1 1 2 0 0 2 2 0 0 0 0 0 1 2 0 2 0 1 0 1 1 1 1 0 1 0 0 0 0 0 0 0 0 0 1 1 1 1 1 0 0 0 1 0 1 1 2 2 0 2 0 1 1 0 1 1 0 0 1 1 1 2 0 0 1 1 0 2 1 1 1 1 1 0 2 1 0 1 1 1 0 2 0 1 1 0 0 0 2 0 0 1 0 2 2 0 0 1 0 1 1 2 0 0 0 0 1 0 1 1 0 2 0 0 2 1 0 0 0 0 0 0 2 1 1 2 2 2 1 2 0 0 0 0 1 1 0 0 0 0 1 1 1 2 2 1 0 1 0 1 1 1 0 1 1 1 1 1 1 2 1 1 1 0 1 2 0 1 2 2 0 0 0 0 2 2 0 0 1 1 0 1 1 1 1 0 1 1 0 1 0 0 1 0 0 0 0 1 2 0 2 2 0 1 0 1 0 0 0 1 1 1 0 0 1 0 0 0 0 0 0 0 0 1 0 0 1 1 1 0 1 0 0 0 0 2 0 0 1 0 0 0 0 1 1 1 0 1 2 0 0 0 0 0 1 0 1 2 1 0 1 0 1 0 1 1 0 1 0 1 0 0 1 1 0 0 2 0 2 2 0 0 0 1 1 1 1 0 1 0 1 0 2 0 1 1 0 2 0 2 0 0 0 0 1 1 1 0 2 1 0 0 0 0 0 0 1 1 0 1 2 1 1 0 0 2 0 0 2 2 1 0 0 0 0 1 1 0 1 0 0 0 0 0 2 2 0 0 1 1 1 1 1 0 0 0 0 1 0 0 0 0 0 0 1 0 0 1 1 0 0 0 0 0 0 0 2 1 0 0 0 0 0 2 0 0 0 2 0 2 1 1 1 0 0 0 0 0 1 1 0 2 2 0 1 1 2 1 2 0 2 0 0 2 0 1 0 0 0 0 0 0 0 0 2 1 0 1 1 0 2 0 0 2 0 0 2 2 2 2 1 0 1 1 0 0 0 0 2 0 2 0 0 2 1 0 1 1 1 1 0 0 1 0 0 0 0 0 0 1 0 0 0 0 0 0 0 0 0 0 1 0 0 1 0 1 2 0 0 1 0 0 0 0 1 2 2 0 1 1 2 2 2 2 0 0 0 0 0 0 0 2 1 1 2 2 0 2 1 0 1 0 2 0 0 0 2 0 0 1 1 1 0 1 1 1 1 0 1 2 2 0 0 1 1 2 0 0 1 1 1 2 0 0 2 0 0 0 0 0 0 0 0 1 2 2 1 0 0 0 1 0 0 2 1 1 0 0 1 1 0 2 0 2 0 1 1 1 2 1 0 0 0 1 1 0 0 0 1 1 0 0 1 1 1 0 1 1 0 0 2 0 0 0 1 1 0 0 1 1 0 2 1
21 0 1 0 1 0 1 2 0 0 0 0 1 2 0 1 0 0 1 2 2 1 0 0 0 0 1 2 2 2 2 1 2 2 0 1 1 1 0 1 1 0 0 0 0 0 0 0 2 0 0 0 1 0 0 0 0 0 1 0 1 0 1 0 0 0 0 0 1 1 0 2 2 2 1 2 1 0 2 1 1 2 1 0 1 1 0 1 2 2 0 0 0 1 0 1 0 1 0 1 1 0 0 1 2 0 2 1 1 0 0 1 1 1 2 2 2 0 1 1 1 0 1 1 0 2 0 1 2 0 0 0 0 0 0 0 0 0 1 0 1 1 1 0 2 0 1 0 0 0 0 1 0 2 0 1 0 1 0 0 0 1 1 1 0 1 0 0 1 1 1 0 1 1 0 0 1 1 0 1 1 1 1 2 0 1 2 2 1 1 1 2 1 0 0 0 1 2 1 1 1 1 0 0 1 0 0 0 2 0 0 0 2 0 0 0 1 0 1 1 0 0 0 0 0 1 0 0 0 2 0 0 0 0 0 0 0 2 0 0 0 0 2 0 2 2 1 0 2 0 0 0 0 0 0 0 1 1 0 0 0 0 0 0 0 0 0 1 2 0 0 2 0 1 0 0 0 1 2 0 1 0 1 1 0 0 0 1 0 2 1 0 0 0 1 1 0 1 1 0 1 0 0 0 0 0 0 0 0 1 0 1 1 0 1 0 1 0 0 0 0 2 2 2 2 0 1 2 0 0 0 0 0 0 0 0 0 1 0 0 0 0 1 1 0 0 0 2 2 0 2 0 0 1 1 1 1 0 0 0 0 0 0 0 0 0 0 1 1 0 2 0 1 2 2 2 2 0 1 0 1 1 0 1 1 1 0 0 0 1 0 0 1 1 2 0 1 1 0 0 0 0 2 2 0 0 2 2 0 0 0 0 0 0 1 2 0 1 1 0 0 1 0 1 1 2 1 0 0 0 0 0 0 1 1 1 0 0 0 0 1 1 0 2 0 1 1 1 1 2 0 1 1 2 2 1 1 1 0 1 1 0 0 0 0 1 0 2 0 1 1 1 1 2 0 1 0 1 2 0 1 0 0 0 1 1 1 0 0 0 0 2 0 0 1 0 0 1 1 0 1 1 1 1 0 0 1 1 0 0 0 1 0 1 1 0 0 0 0 0 0 1 2 2 0 1 0 1 0 2 0 1 1 1 1 1 1 1 2 1 1 1 0 2 2 2 1 1 2 0 0 0 0 1 1 1 1 1 0 1 0 0 0 2 1 0 1 1 0 1 0 1 1 0 1 0 1 2 0 2 2 0 1 1 1 0 1 0 0 0 0 0 1 0 2 0 1 0 0 0 0 2 1 1 1 1 1 1 0 2 0 0 0 1 1 0 0 2 1 0 0 1 1 1 1 0 1 1 0 0 0 1 1 2 0 1 2 0 1 2 0 1 0 1 0 0 2 0 2 0 0 1 0 1 1 2 0 1 1 0 0 0 1 1 1 0 0 1 0 0 1 1 1 1 1 0 2 1 1 1 1 0 0 1 1 2 1 1 2 1 0 0 0 2 1 1 2 1 0 2 1 1 0 0 0 2 2 2 2 0 0 0 0 1 0 1 0 1 2 2 0 0 0 2 0 0 1 0 0 0 0 1 1 0 0 1 1 0 0 0 0 1 0 0 0 0 0 0 0 0 0 0 0 0 0 0 1 0 0 0 0 0 2 0 0 0 2 0 2 1 1 0 1 0 0 1 2 0 1 1 2 2 1 1 0 2 0 1 1 2 1 1 0 1 0 1 0 0 0 1 0 0 0 2 1 0 0 0 2 2 0 0 0 0 0 1 1 0 2 2 0 2 2 1 1 0 0 1 1 2 1 0 2 1 0 0 0 1 1 0 0 0 0 1 0 0 1 0 1 0 0 0 1 0 1 0 1 1 0 0 0 0 0 0 0 1 0 0 2 0 1 0 1 0 0 0 0 1 1 1 1 1 1 0 0 0 1 0 1 0 1 0 1 1 1 0 2 2 1 1 1 1 1 0 2 1 0 0 0 1 0 1 0 0 0 0 0 0 2 1 1 0 1 1 0 0 2 1 0 0 1 0 0 1 0 0 0 1 0 0 0 1 2 1 0 0 1 1 0 0 1 0 0 2 2 0 2 0 1 1 1 1 2 0 1 1 2 0 0 1 1 0 0 0 0 0 0 1 1 0 0 1 1 1 0 2 2 0 1 1 0 1 1 2 1 0 1 0 0 0 1 0
22 0 1 1 0 1 1 2 0 1 1 1 1 1 0 2 0 0 0 1 1 2 0 0 0 0 1 2 2 2 2 0 1 1 0 1 2 1 0 1 1 0 0 0 0 0 0 0 1 0 1 1 1 1 1 0 0 0 1 0 0 2 1 0 0 0 0 0 0 0 1 2 2 2 1 2 1 0 2 1 0 2 1 1 1 0 0 1 2 2 0 1 1 2 0 1 0 2 2 0 0 0 0 0 2 2 2 2 0 0 0 2 1 1 2 2 2 0 1 1 1 0 2 0 1 0 1 2 2 1 1 1 0 0 0 0 0 0 0 1 0 2 1 0 0 0 0 0 0 1 1 1 1 0 1 0 1 0 0 0 1 0 0 2 2 2 1 1 1 1 1 1 1 0 1 0 2 0 0 0 0 1 0 0 0 0 0 1 1 1 1 2 1 0 0 1 1 1 0 1 1 1 1 0 1 0 0 1 1 0 1 1 1 0 0 0 1 1 0 0 2 2 1 0 1 0 1 0 0 2 0 0 0 0 0 0 2 1 0 0 0 0 1 1 2 2 1 0 2 0 0 1 0 0 0 0 1 1 0 0 0 0 0 1 0 0 1 0 2 1 1 1 0 1 0 1 0 1 1 0 1 0 2 2 2 2 2 1 0 2 0 2 0 0 1 0 1 0 0 0 1 1 1 1 1 0 0 0 0 0 0 0 2 1 2 0 2 1 0 0 2 1 1 0 1 0 0 0 1 1 0 2 0 0 0 0 0 1 0 0 1 1 1 0 0 0 1 0 2 1 0 1 0 2 2 0 0 0 0 2 2 2 2 0 2 0 0 1 1 0 1 1 0 2 0 0 1 0 0 0 1 2 0 0 2 1 0 0 0 0 1 1 0 0 1 1 0 0 1 1 1 1 1 2 1 1 0 2 0 0 0 1 0 0 0 1 0 0 0 0 1 0 1 1 0 1 0 0 0 0 0 0 1 1 1 1 0 2 1 0 2 0 0 1 2 2 2 1 1 1 0 1 2 2 2 2 0 0 1 1 1 0 0 0 0 1 1 2 0 0 2 0 1 1 1 0 0 1 1 1 1 1 0 0 2 0 2 1 1 0 1 1 0 0 0 0 0 1 1 1 0 2 2 1 1 2 2 0 0 0 0 0 0 0 0 1 0 0 0 2 1 0 2 2 0 1 1 0 0 1 1 0 1 0 1 0 1 1 2 1 1 1 0 0 1 1 1 0 0 0 1 1 0 2 0 1 1 1 2 1 0 0 0 2 2 0 0 1 0 1 0 1 0 0 0 0 1 0 0 0 2 0 2 2 1 1 2 1 0 0 2 1 0 0 1 0 1 1 0 0 1 1 0 1 2 2 0 0 0 1 1 1 0 2 0 1 0 1 1 1 0 1 0 0 0 0 2 2 0 0 1 1 0 1 0 0 2 1 1 1 0 2 0 0 1 0 1 1 0 0 1 2 1 0 0 2 0 2 2 0 0 0 1 0 1 1 0 2 1 0 2 0 0 0 0 0 1 1 1 1 0 0 0 2 1 2 1 1 2 1 1 1 0 0 0 0 1 0 2 2 1 1 0 0 1 1 1 2 2 0 0 0 0 2 1 1 1 0 0 1 0 1 1 2 1 1 1 1 1 1 0 0 0 0 0 0 0 1 0 1 0 1 0 1 0 0 1 1 0 2 1 2 0 0 0 1 0 0 1 1 0 0 2 0 0 1 2 1 1 1 1 1 0 0 0 1 1 0 0 2 2 2 0 0 0 2 0 1 1 2 1 1 0 2 0 2 0 0 0 1 0 1 0 2 1 0 2 0 0 1 0 0 0 1 1 2 1 2 1 1 0 1 0 2 0 0 0 1 0 2 0 0 2 1 0 1 1 0 1 0 0 0 0 0 0 0 0 0 0 0 0 0 2 1 0 2 0 1 1 0 0 0 0 0 0 0 0 0 2 0 0 0 1 1 2 2 0 1 1 2 1 1 2 0 0 0 0 0 0 1 2 2 1 1 1 0 2 2 0 1 0 2 0 0 2 1 1 1 0 2 0 0 0 0 1 1 0 1 2 1 0 1 1 1 1 0 1 1 0 0 2 0 1 2 1 1 1 1 1 1 1 1 1 2 2 0 1 2 0 1 0 0 1 1 1 0 1 0 0 0 1 0 0 0 0 1 2 0 0 0 2 0 0 0 0 2 2 2 0 0 0 2 1 1 0 0 0 1 0 2 1 1 1 1 1 0 0 0 1 1 2 2
23 1 0 0 0 0 0 1 0 1 1 1 0 1 0 0 0 0 0 0 0 1 1 0 0 0 1 0 1 1 0 1 2 2 0 0 2 1 0 0 0 0 0 0 0 0 1 0 2 0 0 0 0 1 0 2 0 1 0 1 0 0 1 2 0 1 1 1 0 0 0 1 2 2 1 2 1 0 2 1 0 1 2 1 2 0 1 0 2 2 0 1 2 0 0 0 0 1 0 1 1 0 1 0 2 1 2 0 1 0 0 1 0 0 2 2 1 0 1 1 1 0 2 0 1 0 1 1 1 0 0 0 0 0 1 0 0 0 1 1 2 1 1 0 0 0 0 0 0 0 0 1 1 1 1 1 0 0 0 0 0 1 1 2 1 1 1 0 1 2 0 1 0 2 2 0 2 1 1 0 0 1 0 0 0 0 0 1 0 0 0 2 0 2 2 0 0 1 0 1 1 0 0 0 0 1 1 0 2 0 0 0 1 0 0 0 1 0 2 1 0 0 1 0 0 0 2 0 0 2 0 0 0 0 0 1 0 2 0 0 0 0 2 0 2 2 1 0 2 0 0 0 0 0 1 1 1 1 0 0 0 0 0 0 0 0 0 1 2 0 1 0 0 2 0 0 0 1 2 0 0 1 1 2 1 1 0 1 0 1 0 1 1 1 2 0 0 0 0 1 0 0 0 0 0 0 1 1 2 2 0 2 2 0 1 0 2 0 1 0 0 2 0 0 2 0 0 1 1 2 0 0 0 0 0 0 0 1 0 1 2 1 1 0 0 0 1 1 1 0 1 1 0 2 0 0 1 0 0 0 1 1 1 1 1 2 0 1 1 0 1 1 0 2 2 1 1 0 2 0 1 0 0 0 1 2 0 0 0 1 0 0 0 0 1 1 0 0 0 0 0 1 0 2 1 0 1 1 0 0 0 1 0 0 2 2 0 1 0 1 0 2 0 0 0 2 0 0 0 2 2 1 1 1 1 2 0 0 1 0 1 1 0 2 0 2 2 1 1 1 0 1 1 1 2 1 1 0 1 0 1 0 0 1 0 1 0 1 0 0 1 0 1 2 0 1 0 0 2 0 2 0 0 0 1 0 1 1 1 0 2 0 1 2 0 0 0 2 1 0 0 2 1 1 0 0 1 0 1 0 1 0 0 1 1 0 0 0 0 2 1 0 2 2 0 0 0 1 0 2 1 1 1 1 1 1 0 0 1 0 1 1 0 2 2 1 2 1 1 0 0 0 0 2 0 0 1 1 0 1 0 1 0 0 0 0 0 0 0 0 0 1 0 0 0 0 2 2 0 2 2 1 1 0 1 0 1 0 1 1 0 0 1 2 0 0 0 0 0 0 0 2 1 1 2 2 0 0 0 1 1 0 0 0 2 0 1 2 0 0 0 2 0 0 0 1 1 2 0 0 0 0 1 2 0 0 2 0 1 1 1 0 0 1 1 0 2 0 0 0 0 1 0 0 1 1 0 1 1 0 0 0 0 1 0 0 0 2 0 1 0 1 0 1 1 0 2 0 2 0 0 0 0 1 0 1 1 2 1 1 0 0 1 1 0 1 2 0 1 1 0 1 0 0 0 2 2 2 2 0 0 0 0 1 0 0 0 1 0 0 0 0 0 2 2 0 0 1 1 1 1 1 0 0 0 2 1 1 0 1 0 1 0 0 0 0 0 1 0 1 0 1 0 1 0 1 0 0 1 0 0 0 2 0 1 0 2 0 2 1 0 1 0 1 1 0 0 2 2 0 2 2 1 1 1 1 1 1 1 2 1 1 1 1 0 1 1 1 0 1 0 0 0 2 1 0 1 1 0 1 0 0 1 1 1 2 2 1 0 0 0 0 1 0 0 0 0 1 1 2 0 1 2 0 0 1 1 0 0 0 0 0 0 0 1 0 0 0 0 0 0 0 1 1 0 0 0 0 0 1 0 0 1 0 1 0 1 0 2 0 1 0 1 0 2 2 0 0 0 2 2 2 2 0 0 0 0 0 1 0 0 1 0 1 2 0 2 2 0 1 0 0 0 0 2 1 1 1 0 2 0 0 0 0 2 1 0 1 1 1 0 0 2 1 0 1 0 2 0 0 0 0 1 2 1 0 0 0 1 2 0 1 2 1 1 0 0 0 0 0 1 0 1 2 1 0 1 2 2 0 2 0 1 0 1 1 1 1 2 2 0 0 0 0 0 1 1 1 1 0 0 1 0 0 0 0 0 2 0 2 1 1 0 2 0 0 0 1 0 1 0 0
24 0 0 0 0 0 2 2 0 0 0 1 1 1 0 1 0 1 2 1 1 1 1 0 0 0 1 2 2 2 1 2 0 0 0 0 1 2 0 0 0 0 1 1 0 0 1 1 1 0 0 0 0 0 0 1 0 0 1 1 0 0 1 1 0 0 0 0 1 1 0 2 2 2 1 2 1 0 1 0 2 1 1 1 1 0 1 0 1 1 0 0 1 1 0 2 0 2 1 1 1 0 1 0 2 0 2 1 1 0 1 2 1 1 1 1 1 0 1 1 1 0 1 1 1 1 1 1 2 1 1 1 0 0 0 0 0 0 0 0 1 1 0 0 1 0 0 0 0 0 0 0 0 0 0 0 1 0 0 0 1 0 0 1 1 2 1 1 1 1 1 2 0 1 1 0 2 1 0 1 1 1 0 1 0 0 1 0 0 0 0 1 0 1 1 0 2 2 1 0 0 1 1 1 2 0 0 0 1 0 0 2 1 0 0 0 0 0 2 1 0 0 0 0 0 0 1 0 1 1 0 0 0 0 0 0 0 2 0 0 0 0 1 0 2 2 0 0 2 0 0 0 0 1 0 0 1 0 0 0 0 0 0 0 0 0 0 0 2 0 0 2 0 1 0 0 1 1 1 0 0 1 1 1 2 0 0 0 0 2 0 2 1 0 2 1 1 1 0 1 2 0 2 0 2 0 1 0 0 2 0 2 2 0 1 0 1 0 1 0 1 2 2 1 2 0 0 0 1 1 0 0 0 0 0 0 0 1 0 1 1 1 1 0 0 0 0 0 1 1 0 1 0 2 2 0 0 2 0 1 1 1 2 0 1 0 0 2 2 0 2 0 0 2 1 1 2 0 1 0 0 1 0 0 2 1 0 0 0 1 0 1 0 1 2 0 1 1 1 1 0 0 0 2 2 0 0 0 0 0 0 0 0 0 1 2 0 1 1 0 0 1 0 2 0 1 0 0 0 0 0 0 0 0 0 0 0 1 0 0 2 0 0 0 0 1 1 1 1 1 0 2 0 1 1 0 1 0 1 1 1 0 0 1 0 1 0 2 0 1 1 1 2 1 2 0 0 0 2 0 1 1 0 0 1 0 1 1 0 0 1 0 1 2 0 0 0 2 1 0 1 2 1 1 0 0 2 1 0 0 0 1 0 0 0 0 0 0 0 0 0 2 0 0 0 0 2 0 0 2 1 0 0 0 0 0 1 0 2 1 0 1 0 1 2 2 0 1 1 0 0 0 0 2 1 0 0 2 1 1 0 0 0 0 0 0 0 0 1 0 0 1 0 0 0 0 1 2 0 2 2 0 1 1 1 1 0 0 1 1 1 1 2 0 0 0 0 0 0 0 0 2 2 0 1 1 2 0 0 1 0 0 0 0 1 0 0 1 0 0 0 2 0 0 0 0 2 0 0 0 0 0 1 2 0 1 2 0 0 1 0 0 0 2 0 0 1 0 0 0 1 2 0 0 1 1 0 2 2 0 0 0 1 0 2 1 1 2 0 1 1 0 1 0 0 0 2 0 2 1 0 0 1 1 0 2 1 1 2 1 0 0 0 1 1 0 1 0 1 1 0 1 0 1 0 2 1 2 2 1 0 0 0 1 0 0 0 2 1 1 0 0 1 2 1 1 1 1 1 1 0 0 1 0 0 2 1 1 0 2 0 0 0 0 1 0 0 0 0 0 0 0 0 0 0 2 0 0 2 2 0 0 2 0 1 0 2 1 1 2 0 0 1 1 1 0 1 1 1 1 1 2 0 0 0 2 0 2 1 2 0 1 1 0 0 0 0 1 0 0 0 0 0 1 2 0 2 0 0 1 1 1 0 2 2 2 2 2 1 1 1 1 1 1 0 0 0 1 1 2 1 0 2 2 0 0 0 2 2 0 0 2 0 0 1 0 0 0 0 1 0 0 1 0 0 0 0 0 0 0 0 0 0 0 0 0 0 0 1 1 0 0 1 0 1 1 0 1 1 2 0 1 2 0 0 0 0 0 1 0 1 1 1 2 2 0 2 2 0 0 0 1 0 0 1 1 0 0 0 1 0 2 0 0 1 0 0 0 0 0 0 0 1 2 0 0 1 2 1 0 2 0 2 2 2 2 2 1 0 1 0 1 1 0 0 1 2 0 0 0 1 0 1 1 2 1 2 0 0 0 1 1 0 0 1 1 2 1 1 1 0 0 0 0 0 1 2 0 2 0 0 0 0 1 0 0 0 0 0 2 0 0 0 0 0 0 0 1 0 1 0 0
25 1 1 0 0 0 0 2 1 0 1 0 0 0 0 0 0 0 2 2 1 0 0 0 0 0 0 0 2 2 0 1 1 2 2 1 1 0 0 0 0 0 0 0 0 0 0 0 1 1 1 0 1 0 1 0 1 1 1 1 1 0 2 2 0 0 0 1 0 0 1 0 2 2 2 2 0 0 2 1 1 2 2 2 2 0 1 1 2 2 0 1 0 1 0 1 0 2 1 1 1 0 0 0 2 0 2 0 1 0 0 1 0 0 0 1 1 0 0 2 2 0 1 1 1 1 1 1 1 0 1 1 0 0 1 0 0 0 0 0 0 2 0 0 1 0 0 0 0 1 0 1 0 1 0 1 0 1 0 1 2 0 0 1 0 0 0 2 0 1 1 0 1 0 1 0 1 1 1 0 0 1 1 2 1 2 1 2 1 0 0 2 0 2 2 0 1 1 0 0 0 0 0 2 2 0 0 0 1 1 0 0 1 0 0 0 0 0 1 1 0 0 1 0 0 0 1 0 0 1 1 1 0 0 0 0 0 2 0 0 0 0 2 0 0 0 0 0 2 0 0 0 0 1 0 0 0 1 0 1 0 1 0 0 0 0 0 1 1 0 1 2 0 2 0 2 1 2 2 0 0 0 1 1 1 1 0 0 0 1 1 0 2 0 2 0 1 1 0 0 0 0 1 0 1 1 2 0 0 0 0 1 2 0 2 0 1 0 2 0 0 2 1 1 2 0 0 1 2 2 0 1 0 0 0 0 0 1 0 0 0 0 1 1 0 0 2 0 2 1 0 0 0 1 1 1 0 1 0 2 2 1 1 0 1 0 0 2 2 0 2 0 0 2 0 0 1 0 1 0 0 0 0 1 0 0 0 0 0 0 0 1 2 0 2 0 2 2 0 0 0 0 1 1 0 1 0 1 1 0 0 1 0 0 1 2 0 1 0 0 0 1 1 1 1 1 1 1 0 1 2 0 0 0 0 0 0 1 1 0 2 1 0 1 1 2 1 1 1 2 0 1 2 2 2 2 0 1 2 0 1 0 1 0 0 1 0 2 0 2 2 2 2 1 2 0 2 0 2 1 1 1 0 0 0 0 0 1 1 0 1 1 0 1 0 0 0 0 0 0 0 2 2 0 0 0 0 2 1 0 0 1 1 2 2 0 0 1 0 1 2 1 2 1 0 1 0 0 1 1 1 1 0 0 0 0 1 0 1 1 1 1 0 0 1 0 1 1 2 0 0 0 0 2 0 1 0 0 1 0 1 0 0 1 0 0 1 1 0 1 0 1 0 0 0 0 1 2 0 2 2 0 2 1 2 0 2 0 1 1 0 0 1 0 1 0 1 0 0 0 0 1 0 2 2 2 1 0 0 2 0 0 0 0 2 0 1 1 1 0 0 2 0 1 0 1 0 1 0 0 0 2 1 1 0 0 2 0 1 1 0 0 0 0 2 0 0 0 1 0 1 2 1 1 1 2 0 2 0 1 1 0 0 2 0 0 0 2 0 1 0 1 0 2 2 0 2 0 1 1 0 2 0 1 0 1 1 1 2 1 0 0 0 0 1 0 2 0 1 1 0 1 0 1 1 2 0 2 2 0 0 0 0 2 0 0 0 1 0 0 0 0 0 2 2 0 0 1 1 1 1 1 1 0 0 1 2 2 1 2 0 2 0 0 0 0 0 0 0 0 0 0 0 1 1 1 0 0 0 0 0 0 1 0 0 0 2 0 2 1 0 0 1 1 1 0 2 2 1 1 1 0 0 1 1 2 1 2 1 2 0 1 0 1 0 1 0 1 0 0 0 0 0 2 0 0 1 0 1 2 0 0 0 2 2 2 2 1 1 1 1 1 2 0 0 0 0 1 1 2 1 0 2 1 0 2 0 0 1 0 1 1 0 1 0 1 1 0 0 0 1 0 0 0 0 0 0 0 0 0 0 0 0 0 0 0 0 0 2 0 0 0 1 0 2 2 0 0 0 2 2 2 2 0 0 0 0 0 0 0 2 2 1 1 1 0 2 2 0 0 0 2 0 0 1 1 0 1 0 1 0 1 0 0 1 1 0 1 2 1 1 0 1 0 0 0 1 2 0 0 2 0 0 1 0 1 1 1 0 0 0 0 0 1 0 0 0 1 0 0 1 0 2 2 0 0 2 1 1 0 1 1 2 0 1 1 0 0 0 0 1 0 0 0 0 1 1 0 2 0 0 0 1 1 0 0 0 1 0 2 0 0 0 0 1 0 0 1 0 1 2 2
26 1 1 0 2 0 0 2 1 1 2 0 0 0 0 0 0 0 0 1 1 2 1 1 1 1 1 2 2 2 1 2 1 2 0 0 2 1 0 1 0 1 0 0 0 0 0 1 0 0 0 0 0 0 0 1 1 1 2 0 1 1 2 0 0 1 0 0 0 0 1 2 2 2 1 2 1 0 2 0 0 1 2 1 1 1 0 1 2 2 0 2 1 1 0 0 0 1 0 1 1 0 0 0 2 1 2 0 2 0 0 2 2 2 2 2 2 0 0 2 2 0 2 0 1 1 1 0 1 0 0 1 0 0 1 1 1 0 0 1 1 1 0 0 0 0 0 0 0 0 0 1 1 0 0 0 0 1 0 1 0 1 0 2 1 1 1 1 1 2 0 1 0 2 1 0 1 1 0 1 1 1 2 2 0 2 2 1 0 0 0 1 0 2 2 0 0 1 0 0 0 0 0 0 1 0 1 0 1 0 2 2 1 0 0 0 0 0 1 0 0 0 0 0 0 1 0 0 0 1 0 1 0 0 0 0 0 2 0 0 0 0 1 0 2 2 0 0 2 0 0 0 0 0 0 0 0 1 0 0 0 0 0 0 0 0 0 0 1 1 0 1 0 2 0 1 1 1 1 0 0 1 2 2 2 2 2 1 0 1 0 0 0 1 2 2 0 2 0 2 1 0 2 0 2 0 0 0 0 0 1 1 2 0 1 0 2 0 0 0 1 0 1 1 1 0 0 1 0 1 0 1 0 0 0 0 0 0 0 0 1 1 1 0 0 0 1 1 2 1 1 0 0 2 1 0 2 1 0 1 1 1 1 0 1 0 0 1 1 0 2 0 0 2 1 1 1 1 0 1 1 1 0 1 1 0 0 0 0 0 0 0 1 0 2 0 2 1 1 1 1 1 0 2 1 0 0 1 0 0 0 0 0 0 1 2 0 2 0 0 0 2 0 1 1 2 0 0 1 0 0 1 0 1 1 0 0 1 0 0 1 2 0 1 0 1 1 1 1 2 0 1 1 1 2 1 1 1 2 0 1 0 0 0 0 2 1 2 0 0 1 0 0 2 0 1 0 0 2 0 2 1 0 1 0 2 0 2 0 0 1 0 1 1 1 2 2 0 0 2 0 2 1 1 0 0 1 2 1 0 0 1 0 1 1 1 0 0 0 1 0 1 1 1 1 0 1 1 0 1 1 0 1 1 0 0 0 1 2 1 0 1 0 0 2 2 1 2 2 0 0 0 1 1 1 1 1 0 1 1 1 0 1 1 0 0 1 1 1 0 1 0 1 0 1 0 2 1 0 1 2 1 0 1 0 1 1 1 0 0 1 0 0 1 1 0 1 1 0 0 0 1 0 2 2 2 0 1 0 1 1 0 0 0 0 0 1 2 1 1 0 2 0 0 0 1 1 1 0 0 0 1 0 1 0 0 1 0 0 0 1 0 0 1 0 0 1 0 2 0 1 0 0 1 1 2 0 2 2 0 0 0 1 1 1 0 0 2 0 2 0 1 1 1 1 0 1 0 2 0 0 1 0 1 0 2 2 1 1 1 1 1 2 0 0 1 2 0 2 2 1 1 0 0 1 2 2 2 2 1 0 0 0 2 0 1 1 0 1 1 0 0 0 2 1 0 0 1 1 1 1 1 0 0 0 1 0 0 0 0 0 0 0 0 0 1 1 1 0 0 0 0 0 0 0 2 2 0 2 2 0 0 2 1 0 0 2 0 1 2 0 1 0 1 1 0 1 1 1 1 1 1 1 1 0 1 0 1 0 2 1 0 0 0 0 0 0 1 0 0 0 0 0 2 1 1 1 1 0 2 1 1 0 1 1 1 1 1 1 1 0 1 0 0 0 0 0 2 1 2 1 0 1 0 0 1 1 0 1 1 0 0 0 0 1 0 0 0 0 0 0 0 1 0 1 0 1 0 0 0 0 0 0 0 0 0 2 1 1 0 1 0 1 1 2 2 0 0 0 1 0 0 2 0 0 1 0 1 2 0 1 1 2 2 2 0 2 1 2 1 1 1 0 0 1 1 1 1 0 1 0 1 0 0 0 0 0 0 1 0 1 0 2 1 2 0 1 0 0 0 2 0 0 1 0 0 1 2 0 0 0 2 2 1 1 1 2 0 0 1 1 1 2 1 1 0 0 0 0 0 0 1 0 0 1 2 1 0 0 1 0 0 0 0 1 0 0 0 2 1 1 0 0 1 0 0 0 0 0 2 0 1 0 2 1 1 0 0 1 0 1 0
27 0 2 0 0 0 0 2 0 0 0 0 0 0 0 0 0 0 1 0 0 1 0 0 0 0 1 1 1 2 1 1 0 0 0 2 2 1 0 1 1 0 0 1 0 1 0 0 1 0 1 1 0 0 0 2 1 1 0 0 1 1 1 0 0 0 0 0 0 0 1 1 2 2 1 2 1 0 1 0 1 2 1 0 1 0 0 0 2 2 0 1 2 0 0 2 0 0 0 0 0 0 1 0 2 0 2 1 1 0 0 2 1 2 2 2 2 0 2 1 1 0 2 0 1 1 1 1 1 1 1 1 0 0 0 0 0 1 1 0 0 1 0 0 2 0 0 0 0 1 0 0 0 1 0 0 0 0 0 0 0 1 0 2 2 2 2 1 0 1 0 1 0 1 2 0 2 1 1 0 1 1 0 2 0 0 2 1 0 0 0 2 1 0 0 1 1 2 0 0 0 0 1 0 0 0 0 1 0 0 0 1 0 0 0 1 1 0 1 1 0 0 0 0 0 0 0 0 0 0 0 1 0 0 0 0 0 2 0 0 0 0 2 0 2 2 1 0 1 0 0 1 0 1 0 0 0 2 1 1 1 2 0 0 0 0 1 0 1 1 0 2 0 2 1 0 0 1 2 0 0 0 1 2 1 1 0 0 0 2 0 1 0 1 1 1 0 2 0 1 1 0 1 0 1 0 0 0 0 2 0 2 1 1 2 0 1 1 0 0 1 1 0 0 1 0 0 2 1 1 0 2 0 0 0 0 0 1 0 0 1 1 2 0 0 0 0 0 2 1 0 0 0 2 2 0 2 2 0 1 1 1 1 0 1 1 0 2 2 0 0 2 1 2 2 2 2 0 0 0 1 1 0 0 2 1 0 1 1 0 1 1 1 0 2 0 0 1 2 2 1 2 1 1 0 0 0 0 0 0 0 0 0 0 2 2 0 1 1 0 0 1 1 0 0 1 1 0 0 0 0 0 0 0 0 0 0 1 1 1 1 2 0 2 0 2 1 0 1 2 0 0 1 2 1 1 0 1 1 1 2 0 0 0 0 0 0 2 0 0 2 0 2 1 0 1 0 0 2 0 1 0 0 1 1 0 1 0 0 1 1 0 1 0 1 0 0 2 2 0 0 2 1 1 0 0 1 0 0 0 0 1 0 1 1 0 0 0 0 1 1 2 2 2 1 1 0 0 1 0 2 0 1 0 1 1 2 1 2 0 1 2 0 0 2 1 1 1 1 0 0 0 0 2 1 1 0 1 1 0 0 1 1 1 0 1 1 1 0 1 0 2 0 0 0 0 2 1 0 0 1 0 1 1 1 1 0 0 0 0 0 0 0 1 0 0 0 0 0 0 0 2 1 2 2 2 1 0 0 1 0 0 0 1 0 1 0 2 0 0 0 0 0 0 0 0 2 2 0 0 0 0 0 1 0 0 2 2 0 2 0 1 0 1 1 0 0 1 2 0 2 0 0 2 2 2 1 2 0 1 1 0 1 2 0 0 0 1 0 0 0 2 1 1 1 0 1 0 1 1 0 2 0 2 1 2 1 0 1 1 0 0 1 0 1 0 1 1 1 2 0 1 0 0 2 2 2 2 2 0 1 0 0 2 0 0 0 0 0 0 0 0 2 2 1 2 2 0 0 0 1 1 0 0 0 0 2 0 0 0 0 0 0 1 0 0 2 0 0 0 0 0 0 1 1 1 0 0 0 0 0 0 2 1 0 1 1 0 2 2 0 0 1 0 0 1 1 2 1 1 1 1 1 0 0 1 0 2 1 2 0 2 1 1 0 0 1 0 0 0 1 0 0 2 1 0 2 0 0 2 0 2 0 2 2 2 2 0 2 2 2 2 1 1 0 0 0 1 1 2 0 0 2 0 0 1 1 1 1 0 0 1 0 0 0 0 0 1 0 0 0 0 1 0 0 0 0 0 0 0 0 0 0 0 0 1 1 0 1 0 0 0 0 0 0 0 0 1 0 2 1 1 2 0 0 0 0 0 2 0 0 0 1 1 2 1 2 2 0 0 0 2 0 0 1 2 0 0 0 2 0 0 0 0 2 1 0 1 0 0 0 1 1 1 0 0 2 0 0 0 2 0 0 1 0 0 0 0 2 1 0 1 2 2 1 2 2 0 0 0 1 0 1 2 1 0 1 1 1 0 2 0 1 1 0 0 0 1 1 1 0 0 1 1 0 0 0 0 2 1 1 1 0 0 0 0 0 0 1 2 0 1 1 1 1 0 0 0 1 0 0 0
28 0 0 0 0 0 0 2 0 0 0 1 0 1 0 0 0 0 0 0 0 2 0 1 0 0 1 2 2 2 2 0 2 2 1 0 2 0 0 1 1 0 0 1 0 0 0 1 0 0 0 0 1 2 0 0 0 0 0 0 1 0 0 0 0 1 1 1 1 1 0 1 2 2 2 2 0 0 2 0 2 2 2 1 2 0 1 2 2 2 1 1 2 2 0 0 0 1 1 0 0 0 0 0 2 0 2 1 1 1 0 2 0 1 1 0 1 0 2 0 0 2 1 1 1 1 1 1 1 1 1 1 0 0 0 0 0 0 1 0 1 0 0 0 0 1 0 0 0 0 0 0 0 1 0 0 1 1 0 0 1 1 1 1 0 1 0 1 0 1 1 1 0 2 0 0 1 1 1 0 0 1 1 1 0 1 1 1 0 0 0 2 0 1 1 0 1 2 0 1 1 0 1 0 1 0 1 0 0 2 0 1 1 0 0 0 0 1 2 0 0 0 0 0 0 0 0 0 0 2 1 0 0 0 0 0 0 2 0 0 0 0 2 1 2 1 1 0 2 0 0 1 0 0 0 0 0 1 1 1 1 1 0 0 0 0 0 0 2 0 0 2 0 1 0 0 0 0 1 0 1 1 1 2 1 1 0 2 2 2 0 1 0 1 2 1 0 2 0 2 1 0 1 0 1 0 0 0 0 0 0 0 2 0 1 0 1 0 0 0 0 2 0 1 1 0 1 1 1 1 0 1 0 0 0 0 1 1 0 1 1 0 1 0 0 0 0 0 2 0 1 0 0 2 1 0 2 0 0 0 1 1 1 0 1 2 0 2 2 0 2 0 1 2 2 2 2 0 0 0 1 1 0 1 1 0 0 0 0 0 1 2 1 0 1 1 1 0 1 1 0 1 1 2 1 0 1 1 0 0 0 0 0 0 0 2 0 0 0 0 1 1 0 1 1 2 1 0 2 0 1 1 0 0 0 0 0 1 0 0 0 2 0 1 0 1 1 0 1 0 0 1 0 2 0 0 0 2 1 0 2 0 0 0 0 1 0 2 0 0 1 1 2 1 1 0 0 0 2 0 2 1 0 0 1 0 1 0 0 0 0 2 0 1 1 0 0 1 1 1 1 1 2 0 0 0 1 2 0 0 0 1 0 1 1 0 1 0 0 1 0 1 1 1 0 1 1 1 1 1 1 1 0 0 0 0 1 2 1 0 1 1 0 0 1 2 2 2 2 0 0 0 0 0 2 2 0 0 0 0 0 1 2 2 0 2 2 0 1 0 0 1 0 0 0 0 1 0 0 0 2 1 1 0 1 0 1 0 0 0 0 0 1 2 0 0 0 0 0 0 0 2 0 1 1 2 0 0 0 2 0 0 0 0 0 0 2 1 1 0 0 1 0 1 1 1 1 1 0 0 1 2 0 0 0 1 1 0 0 2 0 0 0 1 0 0 2 0 2 0 0 2 0 1 2 1 0 2 2 0 0 0 1 0 1 0 0 1 0 0 1 1 1 0 0 1 0 0 2 0 0 0 0 1 0 1 1 1 1 2 0 0 1 1 0 1 2 0 1 1 0 1 0 0 1 1 1 2 2 1 0 0 0 0 0 1 0 0 0 0 0 0 0 2 1 0 0 1 1 1 1 1 0 1 0 0 1 0 0 0 0 1 0 1 0 0 1 1 0 0 0 0 0 0 0 1 0 0 0 0 0 0 2 0 0 0 2 0 2 2 0 1 0 0 0 0 1 1 1 1 2 2 2 0 0 2 0 2 0 2 0 1 1 0 0 0 0 2 0 1 0 0 0 1 2 0 0 0 0 2 0 0 2 0 0 2 2 2 2 2 1 2 1 2 0 0 0 1 2 2 0 2 2 2 0 0 0 1 1 0 0 1 0 0 1 0 0 0 0 1 0 0 1 0 0 0 0 0 1 0 0 0 0 0 0 0 0 0 2 0 1 0 0 1 1 0 0 1 1 1 1 1 2 0 0 0 0 0 0 0 2 0 0 1 1 0 2 1 0 0 0 2 0 0 2 0 1 1 0 1 0 1 0 0 1 1 0 1 2 1 1 0 2 0 0 0 2 1 0 0 2 0 1 2 1 1 1 1 0 0 0 1 0 1 0 0 0 0 0 0 0 0 0 1 2 0 2 0 0 1 1 1 1 1 1 1 0 0 0 0 1 0 0 0 0 2 2 0 2 0 0 0 0 0 0 0 0 0 0 1 0 1 1 1 1 0 0 0 0 0 2 0
29 0 1 0 1 0 0 2 0 1 1 0 1 2 0 1 0 0 0 0 0 1 0 0 0 0 1 2 2 2 2 1 1 1 0 0 2 2 0 0 0 0 1 1 1 2 0 0 1 0 0 0 0 0 0 1 0 0 1 1 0 1 1 0 0 1 0 0 0 0 0 0 1 1 1 1 1 0 2 0 1 2 2 2 2 1 0 0 2 2 0 0 0 1 1 1 0 1 0 1 2 0 0 0 2 1 2 1 1 0 0 2 1 1 1 0 0 0 0 2 2 0 1 1 0 0 0 0 1 0 0 0 0 0 1 0 0 0 0 1 2 0 1 1 2 0 0 0 0 1 0 0 0 0 1 0 0 0 0 1 0 0 0 2 1 2 2 2 0 2 0 1 1 1 1 1 1 2 2 0 0 2 0 2 1 0 2 2 1 0 0 2 1 1 1 0 1 2 1 0 0 0 0 1 0 0 1 0 0 0 1 1 1 0 0 2 2 1 0 1 1 1 0 0 0 0 0 0 0 1 1 0 0 1 1 0 1 2 0 0 0 0 2 0 2 2 1 0 2 0 0 0 0 0 0 0 0 2 1 0 1 1 0 0 0 0 1 0 2 1 0 2 0 1 0 0 0 0 0 0 2 0 0 1 1 0 0 1 0 2 1 1 0 0 1 1 0 1 1 0 1 1 1 0 1 0 1 0 0 2 0 2 1 0 0 0 2 0 1 0 0 2 1 0 2 0 0 2 1 2 0 1 0 0 0 0 0 2 0 0 0 0 0 0 0 0 0 0 2 1 1 0 0 2 0 0 2 0 0 1 2 2 0 0 0 1 0 1 1 0 2 0 1 2 0 1 1 1 1 0 0 2 0 0 1 0 0 0 0 1 0 0 1 0 1 1 0 1 0 0 1 1 2 2 0 1 1 0 1 1 0 0 0 0 0 0 2 0 1 0 0 1 2 0 1 2 2 0 0 0 0 0 0 0 0 0 0 0 1 0 0 2 0 1 0 1 1 2 2 0 0 1 1 2 1 1 0 0 1 0 1 0 0 0 0 2 0 1 0 1 2 1 2 1 0 0 0 0 2 0 1 1 0 0 1 0 1 1 0 1 1 0 1 2 1 1 1 1 1 1 0 2 1 1 0 0 2 1 0 0 0 1 0 1 1 0 1 0 0 1 0 0 1 1 0 0 1 1 0 1 1 1 1 0 1 0 0 1 1 0 1 2 0 1 2 1 2 2 2 0 0 0 0 2 0 0 1 0 1 0 1 0 0 2 1 1 1 1 0 1 0 0 0 0 0 0 1 2 0 2 2 0 1 1 0 1 1 0 0 0 1 0 1 0 0 0 0 0 0 0 0 2 1 1 1 2 1 0 1 0 0 0 0 0 1 0 1 1 0 0 0 1 0 0 0 0 2 2 0 0 0 2 0 1 0 0 1 1 0 2 0 1 0 1 0 0 2 0 1 0 0 1 0 0 1 0 0 1 1 0 0 0 1 0 2 2 0 2 0 0 1 1 0 0 1 0 2 0 2 1 0 1 0 2 1 2 1 0 2 2 0 0 0 1 1 0 1 1 1 1 1 0 0 1 1 1 1 1 1 0 2 1 0 1 1 1 1 2 0 0 0 0 1 2 1 1 1 1 1 1 1 1 0 0 0 0 2 1 0 1 0 1 0 0 0 0 0 0 0 0 0 0 1 1 1 0 0 0 0 0 1 0 2 0 0 1 2 1 1 2 0 0 0 0 0 0 0 0 0 0 1 2 1 1 1 2 1 2 1 2 0 1 2 0 1 0 0 0 0 1 0 0 0 1 1 0 1 1 0 2 0 0 2 0 0 2 2 1 1 1 1 1 1 1 0 1 0 2 0 2 0 0 2 1 0 1 1 1 0 0 0 0 1 1 0 1 1 0 0 0 0 0 1 0 1 0 1 0 0 0 1 0 0 0 0 2 1 0 2 0 0 0 2 1 2 2 1 1 1 2 2 2 2 0 0 0 0 1 0 0 2 2 1 1 0 0 2 2 0 0 0 2 0 0 1 1 1 2 1 0 2 1 0 0 0 1 1 1 1 0 1 0 1 1 0 0 1 0 1 1 2 1 0 1 0 1 0 1 0 0 0 0 0 1 1 1 2 0 0 0 1 0 0 2 1 0 1 0 0 0 1 0 1 0 0 1 0 0 0 1 0 1 0 0 0 0 0 1 1 0 0 1 1 1 0 0 0 0 0 1 0 0 1 1 1 0 0 1 1 1 2 1
30 0 0 0 0 0 1 2 0 0 0 0 0 0 0 1 0 0 2 2 2 1 0 0 0 0 1 2 2 2 2 0 0 0 0 0 2 0 0 0 0 0 1 1 0 0 0 0 0 0 0 0 0 1 0 1 1 0 1 1 0 1 1 1 0 0 0 1 0 0 1 2 2 2 0 2 1 0 2 2 0 2 2 2 2 0 1 0 1 2 0 1 0 1 0 0 0 0 0 0 0 0 1 0 2 1 2 2 0 0 0 1 1 1 1 1 1 0 0 2 2 0 1 1 2 0 1 2 2 1 0 0 0 0 0 0 0 0 0 0 0 2 0 0 0 1 1 0 0 0 0 1 0 0 1 0 2 0 1 1 0 1 1 2 0 2 1 2 0 0 1 0 0 1 2 0 2 0 0 0 0 0 1 1 0 1 1 1 1 0 0 1 1 0 0 1 1 0 0 0 0 0 0 1 1 0 1 0 0 0 0 1 2 0 0 0 1 0 1 2 0 0 1 1 0 0 0 0 0 0 0 0 1 1 0 1 1 2 0 0 0 1 2 1 1 1 0 0 2 0 0 0 0 0 0 1 1 1 0 0 0 0 0 0 0 0 0 0 2 1 0 1 0 1 0 1 0 1 1 0 1 0 0 1 1 0 0 2 0 2 0 0 0 0 2 2 0 0 0 2 2 0 0 1 0 0 0 0 0 1 0 1 1 0 1 0 1 1 1 0 1 2 1 1 0 0 1 0 2 1 0 1 0 1 0 1 1 0 0 0 1 1 0 0 2 2 0 0 2 2 0 0 1 1 0 1 0 1 0 0 1 0 1 0 0 1 0 2 2 0 2 0 1 2 1 1 2 2 0 0 0 2 0 0 1 0 0 0 0 0 0 1 2 1 2 0 2 0 2 2 2 2 2 2 0 1 1 1 0 0 0 0 0 0 1 0 2 0 0 0 0 0 0 1 1 1 1 0 0 1 2 1 0 0 0 1 0 0 0 0 1 1 0 0 1 2 1 0 1 2 0 0 0 2 0 0 0 0 1 0 2 0 0 0 0 2 0 2 0 2 2 2 1 2 1 0 1 0 2 0 2 0 0 0 1 0 1 1 1 0 1 0 0 1 1 1 1 2 2 0 0 1 2 1 1 1 1 1 0 0 0 2 0 1 1 1 0 0 0 1 0 1 2 2 0 2 0 2 0 2 0 2 2 1 1 0 1 1 2 0 1 1 0 0 2 0 1 1 1 0 0 0 0 2 0 1 0 0 1 1 0 0 0 1 0 0 1 0 1 0 0 1 1 0 1 0 2 0 0 0 2 0 1 1 1 1 1 0 0 0 1 0 0 1 0 1 0 0 0 0 0 2 0 2 2 2 1 0 0 1 0 0 0 0 1 1 0 0 1 0 0 1 0 0 0 1 2 2 0 0 2 2 1 2 0 1 2 0 0 2 0 1 0 0 2 0 0 0 2 0 0 1 0 2 2 2 0 1 1 0 0 0 1 1 1 1 1 2 0 1 0 1 0 0 0 1 1 0 1 1 0 0 1 1 0 2 1 2 2 0 2 2 0 1 2 0 2 0 0 2 0 0 0 0 2 0 1 0 1 0 0 0 0 2 0 1 0 1 0 0 0 0 1 2 1 1 1 0 0 0 0 1 0 0 0 1 0 1 0 1 0 1 0 0 0 0 1 0 0 0 0 0 0 1 0 1 1 0 0 0 0 0 2 0 0 0 2 0 1 1 0 0 0 0 0 1 1 1 0 2 2 2 0 1 1 2 1 1 1 2 1 1 1 0 1 0 0 1 0 0 1 0 0 1 1 0 2 1 0 2 0 0 0 0 0 0 0 2 2 2 2 2 0 0 0 0 0 0 1 1 0 1 2 1 0 1 1 0 0 0 0 0 0 0 1 0 0 0 1 0 0 0 1 1 0 0 0 0 0 0 0 0 0 0 0 0 1 0 2 0 1 0 2 1 2 2 0 0 1 1 1 1 2 0 0 0 0 1 0 0 2 2 0 1 2 1 2 0 0 1 0 1 0 0 1 1 0 1 1 1 0 0 0 0 1 1 0 1 0 0 0 0 2 1 0 0 1 0 1 1 2 0 0 1 0 0 1 2 0 0 0 0 2 1 0 0 0 1 0 1 1 0 2 0 1 0 1 0 0 0 2 0 2 0 2 1 0 0 1 2 0 1 1 0 0 0 0 2 0 0 0 2 2 1 0 1 0 0 0 0 0 0 0 1 0 0 0 0 0 0 0 0
31 0 2 1 1 0 0 2 0 2 2 0 0 1 0 1 0 0 1 1 1 1 1 1 1 1 1 2 2 2 2 1 0 0 0 0 2 2 0 0 0 0 0 0 0 0 1 0 0 1 2 1 0 0 0 0 1 1 1 0 1 0 0 1 1 1 1 1 0 0 1 0 2 2 2 2 0 0 2 0 0 1 1 0 0 0 0 0 1 1 0 0 1 2 1 1 0 0 0 0 0 0 0 1 2 1 2 1 1 1 0 1 0 2 2 0 2 0 2 0 0 1 2 0 2 0 1 2 2 1 1 1 0 0 1 0 0 0 0 1 0 2 0 0 1 0 1 0 0 0 0 1 0 1 0 0 1 1 0 1 1 0 0 2 0 2 1 1 1 1 1 1 1 1 1 0 1 1 0 1 1 1 0 2 0 0 2 0 0 0 0 0 0 0 1 0 0 2 1 0 0 0 1 0 0 0 1 0 2 0 0 1 2 0 0 0 0 0 0 0 2 2 1 0 0 1 1 0 0 1 0 1 0 0 0 0 0 2 0 0 0 0 1 0 2 2 1 1 1 0 0 0 0 0 0 1 1 1 0 0 0 0 0 0 0 0 1 0 1 0 0 1 0 1 0 0 0 0 1 0 0 0 2 1 2 2 0 1 0 2 0 0 0 0 2 1 0 0 0 0 0 0 0 0 0 0 0 0 1 2 0 2 1 0 2 0 1 2 0 1 0 1 0 1 0 0 0 1 0 0 0 1 0 1 0 0 0 0 0 0 0 0 0 0 0 0 0 0 2 1 0 0 1 2 1 0 1 1 0 0 0 0 2 0 2 1 0 2 2 0 1 1 0 2 0 0 1 0 0 0 2 0 0 0 1 0 0 0 0 1 0 0 2 1 2 0 2 1 0 0 0 0 0 2 0 0 0 0 0 0 0 0 0 0 0 2 0 1 0 0 0 2 1 0 1 2 1 0 1 0 1 2 0 0 0 0 0 0 0 0 2 0 0 2 1 2 2 1 1 0 0 2 1 1 2 1 1 1 1 1 1 0 1 0 0 1 0 0 0 1 1 0 2 1 1 0 0 0 1 1 2 0 0 0 0 0 0 1 1 0 1 1 0 2 1 1 1 1 1 1 0 2 0 2 0 0 1 1 2 0 1 0 0 2 2 0 0 1 0 1 0 2 2 2 0 0 0 2 0 2 1 1 0 0 0 0 1 1 1 2 0 1 0 0 2 2 1 0 0 0 0 0 0 1 1 1 0 1 0 2 0 0 0 2 0 2 2 2 0 2 0 1 1 0 1 0 1 0 0 0 1 1 1 0 1 0 0 1 0 0 1 1 0 1 1 0 1 0 0 0 0 1 2 0 0 0 2 0 0 2 0 0 0 1 0 0 1 0 0 0 0 2 0 1 1 0 2 2 0 0 0 0 1 2 0 1 2 0 1 2 0 1 0 1 0 0 2 0 1 0 1 1 1 0 1 2 0 2 2 0 0 0 2 0 0 0 0 1 0 1 1 0 0 0 0 0 2 0 1 1 0 2 0 2 1 2 1 2 1 0 0 0 1 0 1 0 1 0 1 1 0 1 0 1 2 2 1 2 2 0 0 0 0 2 0 0 1 2 0 0 0 0 0 1 1 0 0 0 0 1 1 1 1 0 0 2 1 1 0 2 0 1 0 0 0 1 1 1 0 0 0 0 0 0 0 2 0 0 0 0 0 0 2 0 1 0 2 1 0 2 0 1 0 0 0 0 1 1 1 1 1 1 0 1 2 2 2 0 0 2 2 0 0 1 0 1 0 1 0 0 0 0 0 0 2 0 1 0 0 2 0 0 2 0 0 2 2 2 1 1 1 1 1 0 0 0 0 1 0 1 0 0 2 1 0 1 1 0 1 1 1 1 0 0 0 0 0 0 1 0 0 0 1 0 0 0 0 1 0 0 0 1 0 1 1 1 2 0 1 0 1 0 0 0 2 2 0 1 0 1 1 1 1 0 0 0 1 0 0 1 1 1 2 1 1 0 2 2 1 0 0 2 0 0 2 1 1 0 0 1 1 1 0 0 0 0 0 2 1 1 0 1 2 0 0 0 2 2 0 0 0 0 0 2 0 0 0 1 1 1 0 0 2 1 0 0 1 0 0 0 0 0 1 1 1 0 1 1 2 1 1 1 1 0 0 1 0 0 0 1 1 0 0 0 0 1 1 2 0 0 0 2 0 0 0 0 0 1 0 2 0 1 0 1 1 0 0 0 0 0 1 1
32 1 1 0 1 0 0 2 0 1 1 2 0 0 0 0 0 0 0 0 0 2 0 0 0 0 0 1 1 2 0 1 0 0 0 0 2 1 1 0 0 0 2 2 0 0 1 0 0 1 1 0 0 0 0 0 0 2 1 0 0 2 1 0 0 0 0 0 0 0 0 2 2 2 2 2 0 0 2 0 1 1 2 1 1 0 0 0 1 2 0 0 0 2 0 1 0 1 1 0 0 0 1 0 1 0 2 2 0 0 0 0 0 1 2 1 1 0 2 0 0 0 2 0 2 0 2 1 1 1 0 0 0 0 1 0 0 0 0 0 1 1 0 0 1 0 0 0 0 0 0 0 0 1 1 0 0 0 0 0 0 1 1 2 2 1 1 0 0 2 0 0 1 0 1 0 1 1 0 1 1 1 0 1 1 1 0 1 0 0 0 2 1 1 1 0 0 2 0 0 0 0 0 2 1 0 1 1 2 0 0 0 1 0 0 0 0 0 0 0 2 2 1 0 0 0 0 0 0 1 0 0 0 0 0 0 0 2 0 0 0 0 2 0 1 1 1 0 2 0 0 0 1 0 0 0 0 2 0 0 0 0 0 1 0 0 0 1 1 0 0 2 0 0 0 1 0 0 1 0 2 0 2 2 2 1 0 2 0 2 0 0 1 0 1 0 1 1 0 1 0 0 1 0 1 0 1 2 0 1 0 1 2 0 2 0 2 1 0 0 2 1 0 0 1 0 1 1 0 0 0 2 1 1 0 0 1 0 0 2 1 1 1 1 0 0 0 1 2 1 1 0 0 1 1 1 0 1 0 0 0 0 1 1 1 0 0 2 2 0 1 1 0 2 0 1 1 0 0 0 2 0 0 0 0 1 0 0 0 0 0 1 1 0 2 0 1 2 0 0 0 0 0 1 0 0 0 1 1 0 0 1 0 0 0 2 0 1 0 0 0 1 0 1 1 1 1 1 0 1 2 0 0 2 2 0 0 0 0 0 2 0 1 1 1 2 2 0 0 1 0 0 1 2 1 0 1 2 1 0 1 0 0 0 0 2 0 2 0 0 0 0 0 2 1 0 1 0 2 1 0 0 0 0 1 0 1 2 2 0 2 0 0 2 1 1 1 1 1 1 0 1 1 1 0 0 2 1 0 0 0 0 0 0 0 0 1 1 0 2 1 0 2 2 0 0 0 1 0 2 0 1 1 1 1 0 1 1 2 0 2 1 1 0 1 1 2 0 1 0 1 1 0 2 1 1 0 1 0 1 0 0 2 2 0 2 1 0 0 0 0 1 1 0 0 0 1 0 0 0 2 0 0 0 0 0 0 0 0 0 0 0 1 0 0 0 0 0 0 1 0 1 1 2 1 2 2 1 0 2 0 0 0 2 0 1 0 1 0 1 0 1 1 1 1 1 0 1 0 0 0 1 0 1 0 1 2 2 1 1 1 0 0 1 1 0 1 0 2 0 1 2 0 2 2 2 0 1 1 0 0 0 0 1 1 1 0 2 0 0 1 1 1 0 0 0 2 0 2 0 1 0 0 1 0 2 0 0 2 2 0 0 2 0 0 2 2 0 1 1 0 1 0 0 1 2 1 2 2 2 0 0 0 2 1 1 1 0 0 0 0 0 1 1 1 0 0 0 0 1 1 1 0 1 0 0 2 0 0 1 1 1 0 1 0 1 2 0 0 1 1 1 0 0 0 1 1 0 1 1 0 0 2 0 0 2 1 0 1 1 1 0 0 1 1 0 2 2 2 0 1 1 0 1 1 2 1 1 0 2 1 0 1 0 0 1 0 1 0 0 0 0 0 2 1 0 2 0 1 2 0 0 1 1 1 2 2 1 2 2 2 2 1 0 0 0 0 1 0 1 0 0 0 1 0 1 0 0 0 0 0 0 0 0 0 0 1 0 0 0 0 0 0 0 0 0 0 0 0 0 0 0 0 0 0 0 0 0 2 0 1 0 2 0 2 2 0 1 1 2 2 2 2 0 0 0 0 0 0 0 2 1 0 1 2 0 2 1 1 0 0 1 0 0 2 1 0 0 0 1 0 0 0 0 1 1 0 2 2 2 0 0 1 1 0 0 2 2 0 0 2 1 0 0 0 0 0 1 1 0 0 0 2 1 0 0 0 1 0 1 1 0 1 0 1 0 1 1 1 0 2 0 1 0 1 1 2 0 1 1 0 0 0 0 2 0 1 2 0 0 0 2 1 1 0 0 0 1 0 1 0 0 0 1 1 0 0 1 2 0 1 1
33 0 1 0 1 0 1 2 0 1 1 0 0 0 0 0 0 0 1 0 0 2 1 0 0 0 1 1 0 2 0 0 1 2 2 1 2 1 0 2 2 1 0 0 0 0 0 0 0 0 0 0 0 1 1 1 0 1 0 2 0 1 1 1 1 1 1 2 0 0 0 1 2 2 1 2 1 0 1 1 1 2 1 1 1 0 0 1 2 2 1 2 0 1 1 1 0 1 0 1 0 0 1 0 2 1 2 1 1 0 0 2 0 0 1 1 1 0 2 0 0 1 2 0 2 0 2 1 2 0 1 1 0 0 1 0 1 0 0 0 1 1 0 0 0 1 1 0 0 0 0 1 0 0 0 2 1 1 0 0 1 1 0 2 0 2 1 0 1 2 0 2 1 2 1 0 2 0 0 0 0 0 2 2 0 2 2 2 0 0 0 2 0 2 2 0 2 1 1 0 0 1 1 0 0 0 0 0 2 0 1 1 1 0 0 1 1 0 1 2 0 0 2 0 0 0 2 1 0 1 0 1 0 1 1 1 0 2 0 0 0 0 2 1 2 2 0 0 2 0 0 0 0 1 0 0 0 0 0 0 0 0 0 0 0 0 1 0 2 0 0 2 1 0 1 2 0 0 0 0 0 1 2 2 2 2 0 1 0 1 0 0 1 0 2 0 2 2 0 2 2 0 2 0 2 0 2 0 0 1 0 1 1 1 1 0 2 0 1 0 1 2 0 0 2 0 0 1 1 1 0 1 0 0 0 0 0 0 0 0 0 0 1 0 0 0 0 0 0 0 0 2 1 2 1 0 2 0 0 2 2 2 2 0 1 1 0 1 1 0 2 0 0 2 1 1 0 1 0 0 0 2 0 0 0 2 0 0 0 0 0 0 1 0 2 0 0 0 0 0 0 0 1 2 0 0 1 2 0 0 0 1 0 0 0 0 2 1 1 0 0 1 0 1 1 2 1 1 0 1 2 0 1 1 1 1 0 0 1 0 1 0 1 1 1 2 1 2 2 0 0 1 2 2 2 2 0 2 0 1 1 0 0 0 0 1 1 2 0 2 2 2 0 2 1 0 1 0 1 2 1 0 0 0 0 1 0 1 0 0 0 1 1 1 0 0 0 1 1 1 0 2 1 1 0 0 2 0 0 1 1 0 0 0 0 0 0 0 0 0 0 2 2 2 1 0 0 1 1 1 1 1 1 1 1 0 0 2 0 1 0 1 0 1 1 0 2 0 1 0 0 0 0 1 2 1 0 0 1 0 0 0 0 2 0 1 2 1 2 0 1 1 1 0 0 0 1 2 0 2 2 0 1 0 0 0 0 1 0 0 1 1 2 0 1 0 0 0 0 0 0 2 0 2 2 2 2 0 0 1 0 0 0 2 0 0 0 1 0 0 0 0 0 0 0 1 1 1 0 0 0 2 0 1 0 1 2 0 1 2 1 0 0 1 2 0 1 1 1 0 1 1 2 0 0 2 0 2 2 0 0 0 0 2 0 0 0 2 0 2 0 0 1 1 1 0 1 0 1 1 2 1 0 0 0 0 0 0 2 2 0 0 0 0 0 0 1 1 0 1 1 0 0 0 1 2 1 2 2 0 1 0 0 2 0 1 1 2 0 1 0 1 0 2 1 1 1 1 1 1 2 2 0 1 0 0 1 1 0 1 0 0 0 0 0 0 1 1 0 1 1 1 1 1 1 0 0 0 0 1 0 0 2 1 0 1 2 1 0 2 0 0 2 1 1 0 1 1 1 1 1 1 1 1 0 1 0 2 1 2 0 1 1 1 0 0 1 0 0 0 0 0 0 2 1 1 1 0 0 2 0 1 1 1 1 2 2 1 2 2 2 2 2 0 0 1 0 2 0 2 0 0 2 2 0 0 0 0 0 0 0 0 1 1 0 1 1 0 0 0 0 0 2 0 1 0 1 0 0 0 0 0 0 1 1 1 0 0 1 0 1 0 2 0 2 1 0 0 0 2 2 2 2 0 0 0 0 0 0 0 2 0 0 2 1 0 1 2 1 0 0 2 0 0 1 1 1 1 0 1 1 1 0 0 1 1 0 0 1 0 0 1 2 1 1 0 1 1 0 0 0 0 0 2 0 0 0 1 0 1 0 1 1 1 2 2 0 0 0 1 0 0 1 2 1 0 1 0 0 0 0 0 1 0 1 0 1 0 0 2 0 1 0 0 0 1 2 0 2 2 2 2 0 2 0 1 0 1 0 1 1 0 0 1 0 0 0 0 0 1 2 1
34 1 2 1 0 1 1 2 0 0 0 1 0 2 0 2 0 0 1 1 1 1 0 0 0 0 1 1 2 2 1 2 0 0 0 0 2 1 0 1 1 0 2 2 0 0 1 0 2 0 0 0 1 1 0 0 1 0 1 0 1 1 2 1 0 0 0 0 0 0 0 0 2 2 1 2 1 0 2 1 1 2 1 1 2 0 0 0 1 2 0 0 1 2 1 2 0 0 0 0 0 1 0 0 2 1 2 1 1 0 0 2 1 2 2 2 2 0 1 0 0 1 1 1 1 0 1 2 2 1 0 0 0 0 0 0 0 0 0 0 1 1 1 0 1 0 0 0 0 0 0 2 0 1 0 1 1 1 0 1 0 2 1 2 0 1 0 1 1 2 0 1 0 2 2 0 2 0 0 0 0 0 0 2 0 0 2 0 0 0 0 2 1 1 1 1 0 2 0 1 1 0 1 0 1 0 2 1 1 0 2 2 1 1 0 0 0 0 2 0 2 2 0 0 0 0 0 0 0 1 0 0 0 0 0 0 0 2 0 0 0 0 0 0 0 0 0 0 2 0 0 0 0 0 0 1 1 0 0 0 0 0 0 0 0 0 1 0 1 0 0 1 0 1 0 1 0 1 1 0 0 1 2 2 2 2 2 2 0 2 0 0 1 1 2 1 0 0 0 0 1 0 1 0 1 0 2 1 1 1 1 2 2 1 2 0 1 1 0 0 1 2 1 1 1 0 0 1 0 0 0 1 0 0 0 0 0 1 0 0 1 1 1 0 0 0 1 0 1 0 0 1 0 1 0 1 1 0 0 1 1 1 0 1 0 0 0 2 2 0 1 1 1 2 1 1 0 1 0 1 2 0 0 0 0 0 0 0 0 0 1 1 1 0 1 1 1 0 0 0 0 0 0 2 1 0 0 1 0 0 0 0 0 0 0 2 0 0 1 0 1 0 0 1 1 1 1 0 1 0 1 0 1 1 1 1 0 1 2 0 1 0 0 0 0 1 1 1 1 2 0 1 1 2 1 1 0 1 1 1 1 0 0 0 0 1 0 2 0 0 0 1 0 1 1 0 1 0 2 0 2 0 0 2 0 2 0 0 0 0 1 1 0 0 0 0 0 1 1 1 0 2 1 1 0 0 1 1 1 0 1 0 0 1 1 1 0 1 0 1 1 1 2 2 0 0 0 0 0 2 1 0 0 0 0 0 1 0 0 1 1 2 1 0 1 1 2 1 1 0 1 1 0 1 2 1 0 1 0 2 0 0 1 0 0 0 0 0 2 0 0 2 1 0 1 0 1 1 0 1 2 0 0 0 0 0 0 0 0 0 1 0 0 1 0 0 0 0 0 0 0 2 1 2 2 2 2 0 0 0 2 2 0 0 2 0 0 1 1 0 0 1 0 2 2 0 2 0 0 0 0 2 0 2 0 1 2 1 1 2 1 1 0 1 0 0 1 0 1 0 0 1 0 1 1 2 0 2 1 0 0 0 0 2 0 0 0 2 1 0 1 0 0 0 0 0 2 0 2 0 1 0 0 0 0 0 1 2 1 1 0 0 0 1 1 0 1 1 1 1 1 1 0 0 1 1 1 1 2 0 1 0 0 2 0 1 1 1 1 1 0 0 1 2 1 0 1 1 1 1 0 1 0 0 1 0 2 0 0 1 1 1 0 0 0 1 1 0 0 1 0 1 0 0 0 0 0 0 0 0 0 0 2 1 0 1 1 0 2 1 1 0 0 0 0 0 1 1 1 1 1 1 0 1 2 2 1 2 1 2 0 1 2 0 0 0 1 0 0 1 0 0 0 2 2 0 1 1 0 1 0 0 1 0 0 1 2 1 1 1 0 1 2 0 0 0 0 1 1 2 1 0 2 1 0 0 0 0 2 1 2 2 0 0 1 0 0 0 1 0 0 0 0 0 0 0 0 0 0 1 0 0 0 0 0 2 1 0 2 0 1 0 1 0 1 1 0 1 1 2 2 2 2 0 0 0 0 0 0 0 2 1 0 1 1 0 2 0 1 1 1 1 0 0 2 1 1 0 0 0 1 2 0 0 0 0 0 2 2 1 0 1 1 2 1 0 0 1 0 1 2 0 0 0 1 2 2 1 1 1 0 1 2 1 0 0 0 1 1 1 0 0 2 0 0 0 0 1 0 0 1 0 0 1 1 0 1 0 0 0 1 0 0 0 0 0 0 1 2 2 2 2 1 2 0 2 2 1 0 0 0 0 0 1 1 0 0 0 0 0 0 1
35 1 1 0 1 0 0 2 0 2 2 0 0 0 0 0 0 0 0 0 0 2 1 0 0 0 2 1 1 1 1 0 1 1 0 0 2 1 0 1 1 0 2 2 0 0 1 0 1 0 0 0 0 0 1 1 0 0 1 1 0 0 2 2 0 0 1 0 0 0 0 1 1 1 2 1 0 0 2 0 2 2 2 1 1 0 0 1 1 2 1 1 0 2 1 1 0 1 0 1 1 0 1 0 2 0 2 1 1 0 0 1 0 1 1 0 1 0 2 0 0 0 2 0 1 0 1 1 2 0 0 0 0 0 1 0 0 0 0 0 0 2 0 0 2 0 0 0 0 1 0 1 0 1 0 0 0 2 0 0 0 2 0 1 0 0 0 1 1 2 0 2 1 1 1 0 1 0 0 0 0 0 1 2 1 2 1 0 0 0 0 2 0 1 1 1 0 1 0 0 0 1 0 1 1 1 1 0 0 1 0 1 1 0 0 0 0 0 1 0 1 1 1 0 0 0 1 0 0 1 0 0 0 0 0 0 0 2 0 0 0 0 2 0 1 1 0 0 2 0 0 0 0 0 1 0 1 2 0 0 0 0 0 0 0 0 0 0 2 1 0 2 0 2 0 0 0 1 2 0 1 0 2 2 1 1 1 1 0 2 0 1 0 1 2 1 0 0 0 0 1 1 0 1 0 0 1 0 0 1 0 1 2 0 2 0 2 0 1 0 0 2 1 0 2 0 0 1 1 1 0 1 0 0 0 0 0 2 0 0 0 0 2 1 0 0 1 0 2 2 0 0 1 2 1 0 1 0 0 1 2 2 2 0 1 1 0 2 2 0 2 0 1 2 1 1 2 0 1 0 2 0 1 1 1 1 0 0 0 0 0 1 0 0 1 1 0 0 2 2 1 2 1 2 0 1 0 0 0 0 0 0 0 0 1 1 1 1 0 0 0 1 1 0 1 2 0 2 0 0 2 0 1 1 1 1 0 1 0 0 1 1 0 0 0 1 2 2 2 2 1 1 0 1 1 0 1 1 0 1 1 0 1 1 0 0 0 1 0 1 2 1 0 2 1 0 1 0 2 1 1 0 1 0 0 0 0 1 0 0 0 1 0 2 2 0 0 2 2 0 0 2 2 0 0 1 1 1 1 0 0 0 0 0 0 0 1 0 0 1 1 1 2 2 1 0 0 1 0 2 1 2 2 1 1 0 2 0 0 0 0 2 0 1 2 2 2 0 0 0 0 0 0 1 0 0 0 0 1 0 1 0 0 2 0 1 2 1 1 0 1 0 0 0 0 0 2 0 0 0 2 0 0 0 0 0 0 0 1 1 1 0 0 1 1 0 0 1 0 0 0 1 1 1 1 2 1 0 0 1 0 0 0 1 0 1 1 2 0 0 0 0 0 0 0 0 1 1 0 0 0 2 0 0 0 0 2 0 0 0 0 0 0 0 1 0 1 0 2 0 0 0 0 1 2 2 0 2 2 0 0 0 1 0 1 1 0 2 2 0 1 1 0 0 0 2 0 0 1 1 0 0 1 0 0 2 1 1 2 1 0 0 1 0 0 1 1 0 1 1 1 0 0 0 1 2 2 1 2 1 1 0 0 1 0 0 0 1 1 1 0 0 1 2 1 1 1 0 0 0 1 1 0 0 0 0 1 2 1 2 0 2 0 1 0 0 2 0 0 0 0 0 1 1 0 0 0 0 1 1 1 1 2 0 0 0 2 0 2 2 0 0 0 0 0 0 1 2 2 0 0 0 2 0 0 0 0 2 1 2 0 2 1 0 0 0 0 0 0 0 0 0 0 2 1 1 2 0 1 2 0 0 0 1 1 2 1 2 1 1 1 1 1 0 0 0 0 1 0 1 0 0 2 1 0 0 0 1 1 1 1 2 0 0 0 0 0 0 0 0 0 0 1 0 1 0 1 0 0 0 0 0 1 0 1 0 1 0 0 0 0 0 0 1 1 2 0 1 0 1 0 0 0 0 0 0 2 0 0 1 2 2 2 1 2 0 2 2 1 0 0 0 1 0 2 2 0 1 0 1 1 1 0 0 0 0 0 1 2 2 0 0 2 1 0 0 2 2 0 0 2 0 0 1 0 0 0 0 0 0 0 2 1 2 2 2 2 1 0 1 0 0 0 2 2 0 2 1 1 1 1 1 0 1 0 0 0 0 0 1 1 0 0 0 0 1 2 0 2 0 0 0 0 0 0 0 1 0 0 1 0 0 0 2 0 0 0 1 1 1 2 2
36 0 1 0 1 0 0 2 0 1 1 0 1 1 0 1 0 1 2 2 2 2 1 0 0 0 0 2 2 2 2 0 1 2 0 0 2 1 0 2 2 1 0 1 0 0 1 0 2 0 0 0 0 1 0 1 1 0 0 1 0 2 2 2 0 1 0 0 0 0 0 1 2 2 0 2 2 0 1 0 2 2 1 0 0 0 0 0 2 2 0 2 0 2 2 2 0 1 0 1 1 0 1 0 2 1 2 1 1 1 0 0 1 1 1 1 1 1 1 1 1 1 0 2 0 1 0 1 1 1 0 1 0 0 1 1 0 0 0 0 0 2 0 0 2 0 1 0 0 0 0 1 0 0 0 1 0 0 1 1 1 0 2 2 1 2 2 2 0 0 2 0 0 1 1 0 2 0 0 0 0 0 0 2 0 0 2 1 0 0 0 1 1 1 1 1 1 2 1 0 0 1 0 0 1 0 1 0 0 0 2 2 1 0 0 0 0 0 1 1 1 1 0 0 0 0 1 0 0 0 0 0 0 0 0 0 0 2 1 1 0 0 1 0 2 1 1 1 1 1 1 1 0 0 0 0 0 0 1 0 0 1 0 0 0 0 1 0 2 0 0 2 0 1 0 0 0 1 2 0 0 1 2 2 2 2 1 1 0 1 0 0 2 0 2 0 1 1 0 0 0 1 1 1 1 0 1 0 0 1 1 2 1 1 1 0 2 0 2 0 0 2 2 1 1 0 1 0 1 1 0 1 0 1 0 0 0 2 1 1 0 2 1 0 0 0 0 0 1 1 1 0 0 1 1 1 2 2 0 1 1 2 0 1 0 0 0 2 2 0 2 0 0 2 0 1 2 0 1 0 2 0 0 2 1 0 0 1 1 0 0 0 1 0 2 0 0 1 0 0 0 0 1 2 0 0 0 1 0 0 0 1 0 0 0 0 2 1 0 0 1 1 0 1 1 2 0 2 0 0 2 0 0 0 0 1 0 0 0 0 1 2 0 1 0 2 0 1 1 0 0 0 0 2 0 0 0 1 2 1 1 0 1 0 0 2 1 2 0 0 1 1 0 2 1 1 1 0 1 1 2 0 0 0 0 1 0 0 0 0 0 1 0 1 1 1 1 1 1 1 0 2 1 1 0 0 1 1 1 0 0 0 0 1 1 0 0 0 0 1 0 1 2 2 2 0 0 0 1 1 1 0 1 0 1 0 0 0 2 0 1 2 0 0 2 1 1 2 2 0 0 0 0 2 0 0 1 1 1 0 0 0 1 1 0 1 1 1 1 0 1 0 0 0 0 0 1 1 0 1 2 1 1 0 1 0 1 0 0 0 1 1 0 1 1 0 1 0 0 0 0 2 0 2 2 2 1 0 0 2 0 0 0 0 2 0 0 1 1 0 0 1 0 0 0 0 1 2 0 0 0 2 0 0 0 0 2 2 1 2 1 0 0 0 1 0 1 0 2 1 1 1 0 1 1 2 0 2 2 0 0 0 1 0 2 2 1 2 0 0 2 0 1 0 1 0 2 0 2 0 1 0 0 2 1 2 2 1 1 1 0 0 0 0 0 1 1 0 2 2 0 2 0 0 2 1 1 2 2 0 1 0 0 2 0 1 1 1 0 0 0 0 1 2 2 1 1 0 0 0 0 1 0 0 0 0 0 0 0 1 1 1 0 0 0 0 1 1 0 1 1 1 2 1 0 1 0 0 1 0 0 0 2 0 0 0 2 0 1 2 0 1 0 0 0 0 1 0 0 1 2 2 1 0 1 2 1 2 0 2 0 1 0 1 0 1 0 0 0 1 0 0 0 2 1 0 0 1 0 2 0 0 0 2 1 1 2 1 2 2 2 2 0 1 1 0 0 1 2 2 1 1 2 1 0 0 1 0 2 0 0 0 0 0 0 0 0 0 0 0 0 0 1 0 0 1 0 0 0 1 0 0 0 1 1 1 0 0 2 0 2 0 1 0 1 2 0 1 1 2 2 2 2 0 0 0 0 0 0 0 2 1 0 2 2 1 2 2 0 1 0 0 1 0 1 2 0 1 0 2 0 0 0 0 0 0 0 2 2 2 0 0 2 1 0 0 2 1 0 0 2 0 0 2 0 0 0 1 0 1 0 1 1 1 0 1 1 2 1 1 0 0 1 0 1 0 1 2 2 0 2 0 0 1 1 1 1 2 1 2 1 0 0 0 0 1 1 0 2 0 0 0 0 0 0 0 0 1 0 1 1 0 0 1 0 0 0 0 0 0 0 0
37 0 1 0 1 0 0 2 1 0 1 0 0 1 0 0 0 0 2 1 1 2 0 0 0 0 0 0 1 1 0 1 2 1 0 0 2 1 0 0 0 0 1 1 1 1 0 0 1 0 0 0 0 0 0 1 0 0 1 0 1 0 2 1 1 1 1 0 0 0 0 0 2 2 2 2 0 0 1 0 2 2 2 1 1 0 0 2 2 2 0 1 1 2 1 2 0 1 0 1 1 0 2 0 2 0 2 1 1 0 0 2 2 2 2 2 2 0 1 1 1 0 1 1 1 0 0 1 2 1 2 2 0 0 0 0 0 0 0 1 1 1 0 0 0 0 0 0 0 0 0 0 0 0 1 1 1 1 0 0 1 1 0 2 1 2 2 2 0 0 1 1 0 1 2 0 1 0 0 0 0 1 1 2 0 1 2 1 0 0 0 1 1 0 0 1 1 1 0 1 0 0 0 0 1 0 0 0 0 1 0 2 1 0 0 1 1 1 0 1 1 1 0 0 1 0 0 0 0 2 0 0 0 0 1 1 0 2 0 0 0 1 2 1 1 1 0 1 1 0 0 0 0 0 0 1 1 2 2 0 2 2 0 0 0 0 1 0 2 1 0 1 1 1 0 0 0 1 2 0 0 1 0 1 1 0 0 2 0 2 0 2 0 0 2 2 0 0 0 0 0 0 1 0 1 0 1 0 0 0 1 1 1 0 2 0 1 1 1 0 1 2 0 0 2 0 2 1 0 1 0 2 0 0 0 0 0 0 0 1 1 1 1 1 0 0 0 0 2 2 0 0 0 2 1 0 2 0 0 2 2 2 1 0 0 0 0 1 1 0 1 1 2 1 1 1 1 0 2 0 1 1 0 0 0 0 0 0 0 0 0 1 0 0 2 0 1 1 2 2 2 2 0 2 0 0 1 1 0 0 0 0 0 0 0 0 2 0 0 0 0 1 0 1 1 2 0 1 0 0 1 0 1 2 2 1 0 1 1 0 1 1 0 1 0 2 1 1 2 0 0 2 1 2 2 1 1 1 0 0 1 0 0 0 0 1 0 2 0 0 0 0 1 2 1 0 1 0 2 0 2 0 0 1 0 0 0 1 0 1 0 0 1 2 1 1 1 1 1 0 0 2 1 1 1 1 2 0 0 0 0 0 0 1 1 1 0 0 0 1 0 1 1 1 0 1 1 1 0 1 1 1 1 1 0 1 1 1 2 1 0 1 0 0 1 2 0 2 2 0 0 0 0 2 0 1 0 1 2 1 0 0 1 2 1 1 1 0 1 1 0 0 0 0 0 0 1 0 0 0 2 1 1 0 1 0 1 0 0 0 0 0 2 0 0 0 0 0 0 0 0 2 0 2 2 2 1 0 0 0 0 0 0 0 0 0 0 2 0 1 1 1 0 0 0 0 2 1 0 0 1 1 0 1 0 0 2 0 1 2 0 1 0 1 1 0 0 1 1 0 1 1 0 0 1 1 0 2 1 1 1 0 2 0 2 1 0 2 0 1 1 0 0 0 0 1 1 0 1 1 1 0 0 2 1 2 1 1 1 2 0 0 0 1 1 0 1 0 0 0 0 1 0 1 1 2 1 2 2 0 0 0 0 1 0 0 0 0 2 2 0 0 0 2 1 1 1 1 1 1 1 1 0 0 0 0 0 0 0 1 0 1 1 0 0 0 1 0 0 0 0 0 1 0 0 0 0 0 2 1 0 0 2 0 1 1 1 0 1 2 0 1 0 0 0 0 1 2 2 0 1 2 0 1 1 2 1 2 1 2 0 2 0 1 0 1 0 2 0 0 0 0 0 2 0 1 0 1 1 2 0 0 0 1 1 1 1 2 2 1 0 0 0 0 0 0 0 1 1 1 0 1 1 0 0 2 1 0 2 1 1 1 1 1 1 1 1 0 0 1 0 0 1 0 0 1 0 0 0 0 1 0 0 0 0 0 2 0 2 0 1 0 1 0 2 2 1 0 1 2 2 2 1 0 0 0 1 1 0 0 2 1 0 2 1 0 2 2 0 1 0 1 0 0 2 0 2 0 0 2 0 1 0 0 1 1 0 1 2 1 1 0 2 0 1 0 2 2 0 0 2 0 0 2 0 1 1 2 0 0 0 0 1 0 0 2 1 0 1 0 0 0 2 2 0 0 2 1 1 1 1 1 0 0 1 1 1 0 0 1 1 1 0 0 0 0 0 0 2 1 1 1 1 1 0 0 0 0 2 1 0 0 0 2 1 0 0 1 1 1 2 2
38 0 0 0 0 0 1 2 0 2 2 0 0 0 0 0 0 0 0 0 0 2 0 0 0 0 1 2 2 2 2 1 1 1 0 1 2 2 0 1 1 0 1 1 0 1 0 0 2 0 0 0 0 0 0 1 0 0 1 1 0 0 2 2 0 0 1 0 1 1 0 1 2 2 1 2 1 0 2 1 0 2 2 1 2 0 1 1 2 2 1 1 2 2 0 2 0 0 0 0 0 0 0 0 2 0 2 1 1 1 0 2 2 2 2 2 2 1 1 1 1 0 2 0 1 0 1 1 2 0 0 0 0 0 0 0 0 0 0 0 1 1 0 0 2 0 2 0 0 0 1 0 0 0 0 0 0 1 0 0 0 1 1 2 2 1 1 0 2 2 0 2 2 1 1 0 2 1 0 1 1 1 0 2 0 0 2 0 0 0 0 2 0 2 2 0 1 2 0 1 1 1 0 2 1 0 1 0 1 0 1 2 2 0 0 1 1 0 1 1 0 0 0 0 0 0 1 0 0 0 0 0 0 2 2 2 0 2 0 0 0 1 2 1 2 2 0 1 1 1 1 0 0 1 0 0 2 0 0 0 0 0 0 1 0 0 0 0 2 0 0 2 0 2 0 0 0 0 1 0 1 0 0 1 1 1 0 0 0 2 0 2 1 1 2 1 0 1 0 0 0 0 1 0 1 0 1 0 1 2 0 2 0 0 1 0 2 1 1 0 1 2 0 0 1 0 1 1 0 0 0 0 0 0 0 0 0 1 0 0 1 1 0 0 0 0 0 0 1 0 0 1 0 1 0 1 1 1 0 0 0 0 2 0 1 0 0 2 2 0 2 0 1 2 1 1 1 0 1 0 1 1 0 0 1 1 0 0 0 0 2 2 1 0 2 0 0 0 0 0 0 0 0 2 1 0 0 1 0 0 0 0 0 0 0 1 1 0 0 0 0 1 0 0 0 2 0 0 0 1 1 0 0 1 0 0 0 1 0 0 2 0 0 2 0 2 1 1 2 1 0 1 1 2 1 1 0 1 0 1 2 0 0 0 0 2 1 1 0 0 2 0 2 1 1 0 1 2 2 0 0 1 0 1 1 0 1 2 1 0 1 0 1 1 0 0 0 0 0 1 0 2 2 0 0 0 1 0 0 0 0 0 0 0 0 0 0 0 0 1 0 0 2 2 0 1 0 1 0 2 0 1 1 1 1 1 1 1 2 1 0 0 0 0 2 1 1 2 2 0 0 0 0 2 1 1 1 0 2 0 1 0 0 1 0 1 1 2 1 1 1 1 0 0 0 0 1 0 0 0 1 0 1 1 0 1 1 1 0 0 1 0 1 0 0 0 1 0 0 0 0 1 1 1 0 2 0 0 0 0 2 0 0 0 2 0 0 0 0 0 0 1 0 0 0 1 1 1 0 0 0 0 0 1 0 0 2 0 0 1 0 0 0 0 0 0 2 0 1 0 0 2 0 1 2 2 0 2 2 0 0 0 1 0 2 2 0 2 1 1 1 0 0 1 1 1 1 0 2 0 2 0 1 1 0 2 2 1 1 1 0 0 0 1 1 0 2 0 2 2 0 1 0 0 1 2 1 2 2 0 0 0 0 0 0 1 1 1 2 2 1 0 0 2 1 0 0 0 0 0 1 1 1 0 0 2 1 1 0 1 0 1 0 0 0 1 1 1 0 0 0 0 0 1 1 1 1 0 1 1 0 1 2 0 1 0 2 0 1 2 0 0 0 1 1 0 0 1 1 1 2 2 0 0 1 2 1 1 1 2 1 1 0 1 0 1 0 0 0 1 0 0 0 2 1 0 2 0 0 2 0 0 2 0 0 2 2 2 2 1 1 1 0 0 0 0 0 1 1 2 0 1 1 0 0 0 0 0 0 0 1 1 0 0 1 0 0 0 0 0 0 0 0 0 0 0 0 0 0 0 0 0 0 0 0 1 2 0 1 0 1 0 0 2 2 2 0 0 0 1 0 0 2 1 0 2 0 0 0 0 2 1 0 2 2 1 1 2 0 1 0 2 1 0 2 1 0 0 0 1 0 1 0 0 1 1 0 0 1 0 0 0 2 1 0 0 2 1 0 0 2 0 1 1 2 2 2 0 1 1 0 0 2 1 0 0 1 1 0 0 1 0 1 1 1 0 1 0 1 1 1 1 2 0 2 1 1 0 1 1 0 0 1 1 0 1 1 1 1 0 0 2 0 0 0 1 1 1 0 1 1 1 0 1 1 0 0 0 0 0 1 1
39 0 2 0 0 0 0 2 0 1 1 0 0 0 0 0 0 0 1 0 0 1 0 1 0 0 2 2 2 2 2 0 1 0 0 0 2 1 1 0 0 1 0 1 0 1 1 0 1 1 1 0 1 0 0 1 0 1 1 1 0 0 1 1 0 1 1 1 0 0 0 1 2 2 2 2 0 0 1 0 1 2 2 1 2 0 0 0 2 2 0 0 0 2 0 1 0 1 0 1 0 0 0 0 2 1 2 2 0 0 1 2 0 1 2 1 1 0 2 0 0 0 2 0 2 0 2 1 2 0 0 0 0 0 0 0 0 0 0 1 1 1 0 0 0 0 1 0 0 1 0 2 1 0 0 0 0 0 0 0 1 0 0 2 1 2 1 1 0 0 2 0 1 2 2 1 1 1 0 0 1 1 1 1 0 1 1 0 0 0 0 2 0 2 2 0 2 1 1 0 0 0 0 0 1 0 1 0 0 1 1 0 1 0 0 0 0 0 2 0 1 1 0 0 0 1 1 0 0 1 0 0 0 0 0 0 0 2 0 1 0 0 2 1 1 1 0 0 2 0 0 0 0 0 1 0 0 2 0 1 0 1 0 1 0 0 0 1 1 0 0 1 1 1 0 0 0 0 1 0 0 0 1 1 2 1 0 1 0 2 1 1 0 0 2 1 0 0 0 0 0 0 0 0 0 1 1 0 1 1 0 1 2 0 0 0 2 0 0 0 0 2 0 0 2 0 0 1 0 1 0 1 1 1 0 0 0 2 1 2 1 1 1 1 1 1 0 1 2 1 1 0 1 1 0 1 1 0 0 1 1 1 2 0 2 0 0 2 2 0 0 2 1 2 0 0 2 1 1 0 0 2 0 0 2 2 0 1 1 0 0 0 1 0 2 0 1 1 1 1 1 1 0 1 1 0 0 0 0 0 0 1 0 0 1 1 1 0 1 1 0 1 0 1 0 0 0 0 0 1 2 0 2 2 2 2 0 0 0 0 2 0 0 0 1 1 2 1 1 1 0 1 0 2 0 0 0 0 0 0 2 0 0 1 0 1 0 2 0 0 0 0 2 1 1 0 0 0 1 1 2 0 0 0 0 1 0 2 1 0 1 0 1 1 0 0 0 1 1 0 0 2 1 1 0 0 1 1 1 0 0 0 0 0 0 0 0 0 0 1 2 1 2 2 1 0 1 0 2 0 2 0 0 0 0 0 1 0 1 1 1 1 0 2 2 2 0 1 1 0 0 0 1 0 2 2 0 0 1 1 1 0 1 1 0 0 1 1 1 1 0 1 0 0 0 0 2 2 0 2 2 0 2 1 2 0 2 0 0 0 1 1 0 0 1 0 1 0 0 0 0 2 0 1 1 2 1 0 0 2 1 0 0 0 1 0 0 0 0 0 0 1 0 1 1 0 2 1 0 0 0 1 0 2 0 1 2 2 1 1 1 0 0 0 1 0 1 0 1 0 1 2 0 1 1 1 1 2 2 0 0 0 0 1 2 2 0 2 2 0 2 0 0 1 1 1 1 0 1 1 0 0 0 1 0 2 1 2 2 0 1 1 0 0 1 0 1 0 0 1 0 1 0 1 2 2 1 2 2 0 1 0 0 2 0 0 0 0 1 1 0 0 0 2 1 0 0 0 0 0 1 1 0 0 0 0 2 0 0 0 0 0 0 1 0 0 1 1 0 1 0 1 1 1 1 0 0 0 0 0 0 0 2 0 0 0 2 0 2 1 0 0 0 0 0 0 0 1 1 0 0 0 0 0 1 2 1 2 0 2 0 0 1 1 0 0 1 0 0 0 0 0 0 2 1 1 0 0 0 2 0 0 0 0 0 2 0 2 2 1 1 2 1 0 0 0 0 1 1 2 0 1 1 2 0 1 0 0 0 0 0 0 0 0 0 0 0 0 0 0 0 0 0 0 0 0 0 0 0 1 0 0 0 0 0 0 2 0 0 0 0 0 1 1 1 1 0 2 2 2 1 2 2 0 0 0 0 0 0 0 2 1 1 2 0 0 2 0 1 1 1 1 0 0 2 1 1 0 0 2 0 1 0 0 0 0 0 2 0 1 0 1 1 1 1 0 0 1 1 1 2 0 0 1 1 1 1 1 0 1 0 0 0 1 1 0 0 0 0 0 1 0 1 0 1 0 1 0 0 0 0 0 0 1 0 1 0 1 1 1 0 0 0 0 0 0 0 0 2 1 1 0 0 0 0 0 0 0 1 1 0 0 0 2 2 0 0 0 0 0 0 0
40 1 0 1 0 1 0 2 1 1 2 0 0 0 0 0 1 0 1 0 1 1 0 0 0 0 0 2 2 2 2 1 2 2 0 0 2 0 0 1 1 0 0 1 0 1 1 0 0 1 1 0 1 2 1 1 1 0 0 1 0 1 0 0 0 0 0 2 0 0 0 1 2 2 1 2 0 1 1 1 1 2 2 1 1 0 0 1 1 2 0 1 0 2 1 1 0 0 0 0 0 0 2 0 2 0 2 1 0 0 0 1 0 1 1 0 1 0 1 1 1 0 1 1 1 1 1 1 1 0 0 0 0 0 0 0 0 0 0 1 0 2 0 0 2 0 0 0 0 1 0 2 1 1 0 1 1 1 1 1 1 0 1 2 1 1 0 2 0 2 0 0 0 1 2 0 2 0 0 0 0 0 0 2 0 0 2 0 0 0 0 2 2 0 0 1 1 2 0 0 0 1 0 0 1 0 1 1 0 0 2 1 1 0 0 0 1 0 1 0 1 1 0 0 0 0 0 0 0 2 0 0 0 0 0 0 0 0 0 0 0 0 1 0 1 1 0 0 0 0 0 0 0 0 0 0 0 2 0 1 0 1 0 0 0 0 1 0 0 0 1 2 0 0 0 0 0 1 1 0 0 1 0 1 1 0 0 0 0 1 0 2 0 0 2 2 0 0 1 0 0 0 2 0 2 0 1 0 1 1 0 1 2 1 1 0 1 0 1 0 0 2 1 1 1 0 1 0 2 2 0 0 0 0 0 0 0 2 0 0 0 1 1 1 2 2 0 0 1 0 1 1 0 1 0 1 1 1 0 2 2 2 2 0 1 0 0 1 1 0 1 1 1 1 0 0 2 1 0 0 1 1 0 0 1 2 0 0 0 0 0 1 0 0 1 1 0 0 1 1 1 2 0 2 0 1 0 0 0 0 0 0 0 0 0 1 1 1 1 0 0 1 0 1 1 1 0 1 0 0 0 0 1 1 1 1 0 0 1 0 1 1 0 0 0 1 2 1 2 1 0 1 1 2 1 1 0 1 0 1 2 0 0 0 0 2 1 2 0 0 0 0 1 1 1 0 1 0 1 0 1 1 0 0 1 0 1 2 1 0 1 0 2 2 1 1 1 2 1 0 2 1 1 1 0 0 1 1 1 0 0 1 1 2 2 0 0 0 0 1 0 1 2 2 1 1 0 1 0 1 1 1 1 0 0 1 0 0 1 1 1 1 0 0 2 1 1 0 0 0 0 0 0 2 1 2 0 1 1 1 0 0 1 2 0 1 2 1 0 1 0 1 1 0 1 0 0 0 0 0 2 0 0 0 0 0 0 0 0 0 0 0 0 1 0 0 0 1 0 0 1 1 0 2 2 2 2 0 0 1 1 1 0 0 2 0 0 1 0 0 0 0 0 0 0 0 1 2 0 0 0 0 0 2 0 0 2 1 0 2 0 1 0 1 0 0 2 0 1 0 0 2 0 1 1 1 0 1 1 0 0 0 0 0 1 1 0 2 0 2 0 0 0 1 1 0 2 0 0 2 0 1 0 2 1 2 1 2 0 0 0 0 0 0 0 0 0 0 2 2 0 1 0 0 1 2 2 1 1 0 1 0 0 0 0 0 0 1 1 1 0 0 0 2 1 1 2 2 2 1 1 1 1 0 0 1 1 1 0 2 1 2 0 0 0 1 1 1 0 1 0 1 1 0 0 2 0 0 0 0 0 1 2 0 0 0 2 0 1 2 0 0 0 0 0 0 1 1 1 1 1 2 1 0 1 2 1 2 0 2 0 1 2 0 1 0 0 0 0 1 0 0 0 1 2 0 1 0 1 1 0 0 0 1 1 2 1 2 2 0 0 0 0 0 1 0 0 1 0 2 0 0 2 0 0 0 0 0 0 0 1 1 0 0 0 0 0 0 1 0 0 0 1 0 0 1 0 0 2 0 0 0 0 0 0 0 1 0 2 0 1 0 0 0 1 2 1 1 2 2 2 2 2 0 0 0 0 1 0 0 2 1 2 1 2 1 2 1 0 1 0 1 0 0 2 2 1 1 0 1 1 1 0 0 1 1 0 1 2 2 0 0 2 1 0 0 1 2 0 1 2 0 1 2 1 1 0 0 0 0 0 0 1 2 1 1 1 0 0 0 2 0 1 1 1 0 1 1 1 0 1 0 0 0 2 1 2 0 1 2 0 1 0 0 0 0 0 0 1 1 0 1 0 0 0 1 1 1 1 1 0 0 1 2 2 0 0 0 0 0 1 1
41 0 2 0 0 0 0 1 0 1 1 0 0 1 0 1 0 0 0 0 0 1 0 0 0 0 2 1 1 1 1 1 1 1 1 1 1 1 0 1 1 0 0 0 0 0 1 0 0 0 0 0 0 1 1 0 1 0 1 2 0 0 2 2 0 0 0 0 0 0 0 2 2 2 0 2 2 0 2 0 0 1 2 1 1 0 1 0 1 2 0 0 1 1 1 2 0 1 0 1 1 0 2 0 2 0 2 0 2 1 0 1 1 2 2 1 2 0 1 1 1 1 1 1 1 0 1 1 2 0 0 0 0 0 1 0 0 0 0 0 0 2 2 0 0 0 1 0 0 0 0 1 0 0 0 0 0 0 1 0 0 2 0 1 0 1 0 1 0 1 1 1 0 1 1 0 0 1 0 1 1 1 1 2 1 2 1 0 0 0 0 0 0 0 2 0 0 1 0 0 0 1 1 1 1 0 1 0 1 0 0 1 1 0 1 1 0 0 1 0 0 0 0 0 0 0 0 1 1 1 1 0 0 0 0 0 1 2 0 0 0 0 2 1 1 1 0 0 2 0 0 1 1 0 0 0 1 2 1 0 2 2 0 1 1 1 0 1 2 0 0 2 1 1 0 1 0 2 2 0 1 0 1 2 2 2 1 0 0 2 0 1 0 1 2 1 0 2 0 1 1 1 0 1 0 0 0 1 0 1 1 2 1 0 1 0 1 1 0 0 2 1 0 0 2 0 1 1 2 2 0 1 0 0 0 0 0 2 0 0 0 0 2 0 0 0 0 0 2 2 0 0 0 0 0 2 0 0 0 2 2 2 2 0 2 0 0 2 2 0 2 0 0 2 1 1 2 0 1 0 2 1 1 1 2 0 0 0 0 0 0 0 1 0 1 1 0 1 0 0 0 0 0 1 1 0 0 0 0 0 0 0 0 0 1 1 1 0 1 0 0 0 1 0 1 2 1 1 1 0 1 1 0 0 0 0 0 1 0 0 2 0 0 0 1 2 2 2 2 0 0 2 0 1 2 0 2 2 1 1 0 0 1 0 0 1 1 2 0 0 0 0 0 2 1 0 1 0 1 2 1 1 0 0 0 0 0 2 1 0 1 0 1 2 0 0 0 2 1 0 1 2 1 1 0 0 2 1 1 0 0 0 0 0 0 0 1 0 0 0 0 1 2 2 0 1 0 0 1 1 1 1 0 0 0 0 1 0 2 2 0 0 0 1 0 2 0 0 0 0 0 0 0 2 1 0 1 0 0 1 0 0 0 2 0 1 2 0 1 0 0 1 1 0 1 0 2 0 0 0 1 0 0 0 0 0 0 1 0 0 0 0 1 0 1 0 1 0 0 0 0 2 0 1 1 2 0 0 0 1 0 0 0 0 1 0 1 2 0 1 1 2 1 1 1 0 1 2 0 0 0 0 0 2 0 0 2 1 1 1 0 0 0 1 1 0 1 0 1 0 1 1 0 1 1 1 0 2 2 0 0 0 2 0 1 1 0 2 0 1 1 0 1 0 0 0 2 0 0 2 1 1 0 2 2 2 0 1 2 2 0 0 0 1 1 0 2 0 2 2 0 2 0 0 2 1 1 1 1 0 0 0 0 1 0 0 0 0 0 1 0 1 2 2 2 2 2 0 0 0 1 1 0 0 0 0 2 0 0 0 0 1 0 0 0 1 1 0 0 0 0 0 0 0 0 2 0 0 0 0 0 0 2 1 0 0 2 0 1 1 0 0 0 0 0 0 1 1 1 1 0 0 1 0 0 1 0 2 0 2 0 0 0 1 0 1 0 0 0 1 0 0 0 2 2 0 0 0 1 1 0 0 0 1 1 2 1 2 2 2 1 2 2 0 1 0 0 1 1 2 1 0 1 1 0 0 0 0 1 0 0 0 1 1 0 1 1 0 0 0 0 1 1 0 1 0 1 0 0 1 1 0 0 0 0 1 0 0 1 0 0 0 1 0 2 2 0 1 1 2 0 0 2 0 0 0 0 1 0 1 1 2 1 2 2 0 2 2 0 0 0 1 0 0 1 1 1 1 0 1 1 1 0 0 0 0 0 1 2 2 0 0 2 2 1 0 1 0 0 1 2 0 1 1 1 1 2 1 0 0 0 2 1 2 2 0 0 0 0 0 1 0 2 1 0 0 1 1 1 0 1 0 1 0 1 1 0 0 0 0 0 0 0 1 0 1 2 0 2 1 1 1 0 0 0 0 0 0 0 2 0 1 1 2 2 0 0 1 1 1 2 1
42 1 1 0 0 0 0 1 0 2 2 0 1 1 0 1 0 0 1 0 0 1 0 0 0 0 0 2 2 2 1 1 0 1 1 0 2 1 0 2 2 0 0 0 0 0 0 1 0 0 0 0 0 1 0 1 0 1 1 0 1 1 1 1 0 1 1 0 0 0 0 1 2 2 1 2 1 0 2 0 1 2 2 1 1 0 0 0 2 2 0 1 1 2 1 2 0 1 1 1 0 0 1 0 2 0 2 2 0 0 0 1 0 0 0 0 0 0 0 0 0 1 1 1 1 1 1 2 2 1 0 0 0 0 1 1 1 0 0 1 1 1 0 0 2 0 0 0 0 0 0 1 0 1 0 0 1 1 0 0 1 0 0 2 0 1 1 1 0 1 1 1 0 2 1 0 1 1 1 0 0 1 0 2 1 0 2 0 0 0 0 0 0 2 2 0 1 1 0 2 2 0 0 1 1 0 2 0 0 0 1 2 1 2 0 1 1 0 0 0 1 1 0 0 0 1 0 1 1 0 1 1 0 0 0 0 2 2 0 0 0 1 1 0 2 2 1 0 1 1 1 0 0 0 0 0 1 2 0 0 0 0 0 0 0 0 0 0 1 0 0 1 1 1 0 0 0 0 1 0 0 2 1 2 1 0 0 0 0 2 1 0 0 0 2 1 0 0 0 0 1 1 1 0 1 0 0 0 0 0 2 2 1 0 1 0 1 1 1 0 0 2 1 1 1 0 0 1 1 1 0 1 0 0 0 0 0 1 0 1 1 1 1 0 0 0 0 1 2 0 1 0 0 0 0 2 1 1 0 1 1 1 1 0 1 0 0 1 1 0 2 0 1 2 1 2 2 0 2 0 0 2 0 0 1 0 0 0 0 0 0 1 0 0 2 1 1 2 0 0 0 1 1 1 0 0 1 0 0 0 0 1 1 1 1 2 0 0 0 0 0 1 0 0 1 1 1 0 0 0 0 0 1 0 0 0 0 0 1 0 0 1 0 1 0 2 2 1 1 1 0 1 0 2 0 0 0 1 1 0 1 0 1 1 0 0 0 2 0 1 2 2 0 2 2 0 2 0 2 0 2 0 1 1 0 1 0 1 1 0 2 0 0 1 2 0 0 1 1 1 1 1 0 2 1 1 2 0 1 0 1 0 0 1 1 0 0 0 0 1 1 1 2 2 0 1 1 1 0 2 0 1 0 0 0 0 0 0 2 1 0 1 0 0 1 2 2 1 1 0 0 0 0 1 1 1 0 0 0 1 0 0 0 1 1 0 0 1 1 1 0 1 1 0 1 0 1 0 0 0 2 1 0 0 0 0 0 0 1 1 1 0 1 2 0 1 0 1 0 0 0 1 0 2 2 2 1 0 0 1 1 0 0 0 0 0 0 1 1 0 0 0 0 0 0 1 2 1 0 0 0 2 1 1 1 0 1 1 0 2 1 0 0 1 1 0 0 1 2 1 1 1 1 0 0 2 0 2 1 0 0 0 1 1 0 0 0 2 0 1 1 0 1 0 1 0 2 1 1 1 1 2 0 2 1 2 1 2 1 0 0 0 0 0 1 0 1 0 0 1 1 0 0 0 1 2 1 1 2 2 0 0 0 0 0 0 1 1 2 2 0 0 2 2 1 2 2 2 2 2 1 1 0 0 0 0 2 1 0 2 1 2 0 1 0 0 2 1 0 0 0 0 0 0 0 2 0 0 0 0 0 0 2 0 1 0 2 2 0 2 0 0 0 0 0 0 0 1 1 0 1 1 1 1 1 1 0 2 1 2 0 1 2 0 2 0 0 0 0 1 0 0 0 2 2 0 1 0 0 0 0 0 1 1 1 2 2 0 2 2 2 2 1 0 1 0 0 1 1 2 0 1 1 0 0 0 0 0 2 0 1 1 0 0 0 0 0 0 0 0 0 0 1 0 1 0 1 1 0 0 0 0 0 0 1 0 2 0 1 0 1 0 0 0 2 2 0 1 2 2 2 2 2 0 0 0 1 0 0 0 2 1 1 1 1 0 1 1 0 0 0 2 1 0 2 2 1 1 0 1 1 1 0 0 1 1 0 1 2 1 0 2 2 1 0 0 1 1 1 1 2 0 0 2 0 0 0 0 1 1 0 0 1 2 1 1 1 0 0 0 2 0 0 2 2 0 2 2 1 0 2 0 1 0 1 1 1 0 0 1 1 0 0 0 0 2 2 0 2 1 1 0 1 1 0 1 1 0 1 2 0 0 0 2 1 0 0 0 0 0 1 1
43 1 1 0 1 0 0 1 0 1 1 0 0 0 0 0 0 1 2 1 1 1 0 1 0 0 2 1 2 2 2 1 1 2 0 0 2 2 0 0 0 0 0 0 0 0 1 1 1 0 0 0 0 0 2 1 0 1 0 2 0 1 1 1 0 0 0 1 0 0 0 0 2 2 1 2 1 0 1 0 1 2 1 1 1 0 1 0 1 1 0 0 2 0 0 0 0 1 0 1 1 0 0 1 2 1 2 0 2 0 0 2 1 2 2 1 2 0 2 0 0 1 0 2 0 0 0 0 1 0 0 1 0 0 1 0 0 0 0 0 1 1 1 0 1 0 0 0 0 0 0 0 1 1 0 0 0 1 1 1 0 0 0 2 1 1 1 1 1 2 0 1 1 0 0 0 1 0 0 0 0 0 0 2 0 0 2 1 1 0 0 2 1 0 1 1 1 2 0 0 0 0 0 1 1 1 2 0 1 0 0 1 1 0 0 0 0 0 0 1 1 1 1 0 0 0 0 0 0 1 1 1 0 0 0 0 0 2 0 0 0 1 1 0 2 2 1 0 2 0 0 1 0 0 0 1 1 1 0 0 0 0 0 1 0 0 0 0 2 0 0 2 0 1 1 1 0 0 1 0 1 0 2 1 1 1 1 1 0 2 0 0 2 0 2 0 1 1 0 1 2 0 0 1 0 0 0 0 0 0 1 2 1 0 1 0 2 0 1 0 2 2 1 1 0 0 0 2 2 2 0 2 0 0 0 0 0 1 1 1 1 1 1 0 1 1 0 0 1 0 0 2 0 1 1 1 0 1 0 2 2 2 1 0 1 1 0 2 2 0 1 1 1 2 1 1 2 0 0 0 1 1 0 0 1 0 0 0 0 0 1 1 2 0 2 0 1 0 1 1 1 1 0 2 0 1 0 2 0 0 0 1 0 0 1 1 1 0 1 0 0 0 0 1 1 1 1 1 0 0 1 1 1 2 2 1 0 0 0 0 0 1 0 1 0 1 1 1 1 1 0 1 1 1 2 1 1 1 0 2 0 0 0 0 0 1 1 1 0 0 1 0 0 2 1 0 1 0 2 2 0 0 0 1 0 1 0 1 0 1 1 1 0 2 1 2 2 0 0 0 0 2 1 2 0 0 2 1 0 0 0 0 0 0 0 0 1 0 0 0 0 2 2 2 0 1 1 0 0 1 1 0 2 1 2 1 0 1 2 1 1 1 0 0 0 2 1 1 1 0 0 0 0 2 0 0 0 2 1 1 0 0 1 2 0 2 1 0 1 0 0 2 1 0 1 0 2 0 0 0 2 1 2 2 1 1 2 0 0 0 0 0 0 0 0 0 0 0 0 0 0 2 1 2 1 2 1 0 0 2 1 0 0 2 0 0 0 0 0 0 0 1 0 0 0 0 2 1 0 0 0 1 1 1 0 1 2 0 0 1 2 0 0 1 0 0 1 0 2 0 0 1 0 0 1 2 0 2 1 1 1 0 0 2 0 0 0 2 1 1 0 1 1 0 0 0 2 0 1 1 1 1 0 0 0 1 1 1 1 1 1 1 1 0 2 0 2 0 0 1 1 0 0 0 2 1 1 1 1 0 0 0 0 1 0 1 0 0 1 1 0 0 0 1 1 0 0 1 1 1 1 2 1 0 0 1 1 0 0 0 0 1 0 0 0 0 0 2 0 1 0 1 0 0 0 1 0 0 1 0 0 0 2 1 0 1 2 0 2 2 0 1 0 1 1 1 2 1 0 2 2 1 1 2 0 1 0 1 1 2 1 1 1 0 0 0 0 0 1 1 0 0 0 2 2 0 2 0 0 2 0 0 1 1 1 2 2 2 2 1 1 2 1 1 0 0 0 2 1 2 0 0 0 1 0 0 1 1 1 0 0 1 0 0 0 0 1 0 0 0 1 0 0 0 0 0 0 0 0 0 0 1 0 0 0 1 0 0 1 0 1 0 1 0 1 1 0 0 0 1 0 0 0 0 0 0 1 1 0 0 2 1 1 0 2 0 2 1 0 0 0 0 0 0 2 1 1 2 0 2 0 0 0 0 1 1 0 0 1 0 0 0 2 1 0 0 2 1 1 1 2 1 0 1 0 0 0 2 0 0 0 0 1 2 2 0 1 0 0 1 1 1 2 0 0 0 0 0 0 0 2 0 1 0 0 1 0 0 0 0 2 0 0 0 0 0 0 0 2 0 0 0 0 0 0 1 1 1 0 2 0 2 0 2 0 0 0 1 1 1 2 1
44 1 0 0 0 0 0 2 1 0 1 0 0 1 0 0 1 1 2 2 2 2 0 0 0 0 2 1 2 2 1 1 1 2 0 1 2 1 1 0 0 0 0 0 0 0 2 1 0 0 0 0 0 1 0 0 0 0 1 1 1 0 0 0 0 0 0 1 0 0 1 0 2 2 2 2 0 0 2 1 1 2 2 1 1 0 0 0 2 2 0 0 0 1 1 2 0 0 0 0 0 0 0 0 2 1 2 2 0 0 1 2 0 1 2 1 1 0 1 2 2 0 1 1 1 0 1 0 1 0 0 1 0 0 1 0 0 0 0 0 0 2 0 0 1 0 0 0 0 0 0 0 1 0 0 0 0 0 0 0 1 1 0 2 0 1 0 1 0 1 1 0 2 1 2 0 1 0 0 0 0 1 0 2 0 0 2 1 0 0 0 2 1 0 0 1 2 2 0 0 0 0 0 0 1 0 0 0 0 1 0 1 0 1 0 1 1 0 1 0 1 1 0 0 0 0 1 0 0 1 0 0 0 0 0 0 0 2 0 0 0 0 1 0 1 1 0 1 1 0 0 0 0 0 0 0 1 2 1 0 1 1 0 0 0 0 0 0 1 0 1 1 0 2 1 0 0 0 2 0 1 0 2 2 2 2 0 1 0 2 0 2 2 0 2 0 1 0 0 0 0 0 0 0 0 0 0 2 2 2 0 2 1 0 1 0 2 0 2 0 0 2 0 0 1 0 1 2 1 1 0 1 0 0 0 1 1 2 0 0 0 0 1 1 0 0 2 0 2 1 0 0 0 1 1 1 0 0 0 2 2 2 2 0 2 1 0 2 2 0 1 1 0 2 1 1 1 1 0 0 0 2 0 0 2 2 0 1 1 0 0 0 2 0 2 0 1 1 0 0 0 0 1 2 0 1 0 1 0 0 0 2 0 0 2 2 0 0 0 1 0 1 0 0 0 1 0 0 0 0 1 0 0 1 1 1 0 1 0 0 1 1 0 0 0 1 1 2 2 2 1 1 1 1 2 1 1 0 1 1 1 0 0 1 0 0 0 2 0 2 2 1 1 1 0 0 0 0 2 2 1 0 1 0 0 0 0 1 1 0 1 0 1 1 1 0 0 1 0 1 1 2 1 1 0 0 1 1 1 0 0 0 0 0 0 0 0 0 0 2 2 0 1 1 0 1 1 1 0 2 0 1 2 1 1 0 0 0 2 1 1 1 0 0 1 2 0 1 1 0 0 0 0 2 0 0 1 0 1 0 0 0 2 2 0 1 1 1 0 1 0 2 1 0 0 0 1 1 0 1 1 1 1 0 1 0 1 0 2 2 2 0 0 0 0 0 0 2 0 0 1 0 0 2 2 2 0 0 0 2 1 0 0 0 2 0 0 2 0 1 1 1 1 1 1 0 1 2 0 0 0 1 0 2 0 0 2 1 0 2 0 0 0 2 0 0 1 0 1 0 0 1 0 0 1 0 0 2 2 0 0 0 2 0 0 0 0 1 1 1 0 1 1 0 0 1 0 0 1 1 1 1 0 2 1 2 1 2 1 1 1 1 1 0 1 1 2 1 0 2 1 1 0 0 1 2 2 2 2 0 0 0 0 2 0 0 0 2 1 1 0 0 0 2 2 1 1 0 0 0 1 1 0 0 0 0 0 0 0 2 1 2 0 0 0 1 1 0 0 0 0 0 1 1 1 0 0 0 1 0 0 0 2 0 0 0 2 1 0 2 0 0 0 1 1 0 1 0 0 2 2 2 1 1 1 1 1 1 0 2 1 0 0 2 0 2 0 1 0 1 0 0 0 2 1 1 0 0 1 1 0 0 1 1 1 2 2 2 2 1 1 2 2 1 0 0 0 1 0 1 0 0 2 1 0 0 0 1 0 0 0 0 0 0 0 0 0 0 0 1 0 0 0 0 0 0 0 0 0 0 0 0 0 0 0 2 1 0 1 0 0 0 1 0 2 1 1 1 0 2 1 1 2 0 0 0 0 0 1 0 1 1 0 1 1 0 2 2 0 0 0 2 0 1 2 1 0 2 0 1 0 0 0 0 0 0 0 1 2 2 0 0 1 1 1 0 1 1 0 0 2 0 0 1 0 1 0 0 1 0 0 1 1 1 1 1 1 1 0 2 0 0 2 1 1 0 1 1 1 0 2 0 1 0 0 0 1 0 0 2 0 1 0 0 1 0 1 0 1 1 0 1 1 1 0 0 0 1 0 2 1 0 0 1 0 1 0 0 1 0 1 1
45 0 0 0 0 0 0 2 1 0 1 0 1 1 0 1 0 0 0 0 0 2 0 1 0 0 1 2 2 2 2 1 2 2 0 1 1 1 0 1 0 1 0 0 0 0 2 0 0 2 2 0 1 0 0 0 0 0 0 0 0 1 1 1 1 1 1 0 0 0 0 2 2 2 1 2 1 0 2 0 2 2 1 0 0 0 0 1 1 2 1 1 1 1 1 1 0 1 0 1 1 0 1 0 2 1 2 2 0 0 1 2 0 1 1 0 1 0 2 0 0 0 2 0 2 0 1 1 2 1 0 0 0 0 0 0 0 0 0 2 2 0 0 0 0 0 0 0 0 2 0 2 1 0 0 1 1 1 0 0 0 1 0 2 0 2 1 0 0 0 2 0 1 1 2 0 1 1 0 1 1 0 0 2 1 1 1 1 0 0 0 1 0 1 1 0 1 2 0 1 1 0 0 0 0 0 2 0 0 0 0 0 1 0 0 0 0 0 2 0 2 2 0 0 0 0 1 2 2 0 0 0 0 1 1 0 1 2 0 0 0 0 2 0 1 1 1 0 2 0 0 1 1 0 0 0 1 1 0 1 0 1 0 1 0 0 0 0 2 0 0 2 0 2 1 0 0 0 1 0 1 1 1 2 1 0 0 1 1 1 0 1 1 0 2 0 1 0 0 0 0 0 2 0 2 0 0 1 0 1 1 2 1 1 1 0 2 0 0 0 1 1 2 1 2 0 0 1 2 2 0 2 1 0 0 0 0 2 0 0 0 0 1 0 1 1 0 0 2 0 0 0 0 2 1 0 1 1 0 2 2 2 2 0 1 0 0 1 1 0 1 1 0 2 1 1 1 0 0 0 1 1 0 1 1 1 0 0 0 0 1 1 2 0 1 1 0 0 1 1 1 2 2 2 0 2 0 0 0 0 0 0 0 0 0 1 1 0 1 0 0 1 0 1 1 1 1 0 0 0 0 1 0 0 0 0 0 0 0 0 2 0 0 0 0 1 2 1 1 2 0 1 1 1 2 1 1 1 1 1 1 0 0 0 0 0 0 2 0 1 1 1 0 2 2 0 0 0 2 1 1 0 0 1 0 2 0 1 1 0 2 0 1 1 0 0 0 1 0 0 1 1 2 0 0 0 1 2 1 0 0 1 0 1 1 0 0 0 0 0 0 2 2 2 1 0 0 0 2 0 2 0 0 0 0 0 1 0 1 1 2 1 0 0 2 1 2 1 1 0 0 0 0 1 1 1 0 1 0 2 0 0 0 1 0 0 1 1 0 1 0 0 1 0 1 0 1 1 0 1 2 0 0 1 1 0 1 1 1 1 0 0 1 0 1 0 0 0 0 0 0 1 0 2 2 2 0 0 0 2 2 1 0 0 0 0 0 1 0 1 1 2 1 1 1 0 1 1 0 0 0 0 0 2 0 0 2 0 0 2 0 1 0 1 1 0 1 0 0 0 1 2 1 0 1 2 0 2 2 0 0 0 2 0 1 1 0 1 0 1 0 2 0 1 1 1 1 0 2 0 0 0 0 0 0 1 0 1 0 1 0 0 1 1 1 1 2 0 0 2 1 0 0 0 2 1 2 0 1 0 0 0 0 1 0 0 1 2 0 1 0 1 2 2 1 2 2 1 1 1 0 1 0 0 0 0 0 1 0 2 1 2 0 2 0 0 2 1 0 0 0 0 0 0 0 0 0 0 1 0 0 0 2 0 0 0 2 0 2 1 0 0 0 0 0 0 1 2 2 0 0 0 1 1 1 2 1 2 2 2 0 2 0 0 0 0 0 0 0 0 0 0 0 1 1 0 0 0 0 1 0 0 1 0 0 1 1 1 0 0 0 0 0 1 0 0 0 1 0 1 0 0 2 1 0 0 0 2 2 0 0 1 0 0 0 0 0 0 2 0 0 0 0 0 0 0 0 1 0 0 0 0 1 0 1 1 1 0 1 0 0 0 2 0 2 2 0 1 1 2 1 1 2 0 0 0 0 0 1 0 0 1 2 1 1 0 2 2 0 0 0 2 0 0 1 1 1 0 1 1 0 2 0 0 1 0 0 0 0 0 0 0 2 2 1 0 2 1 0 0 2 0 0 2 0 0 0 2 0 0 0 2 1 2 2 1 0 1 1 0 1 0 2 1 0 0 2 1 2 1 1 1 1 0 0 1 0 0 0 1 2 0 0 0 0 0 1 1 1 0 0 1 1 1 0 1 0 2 0 2 2 0 0 2 2 0 0 0 0 1 2 2
46 1 2 0 0 0 0 2 0 1 1 0 1 2 0 1 0 0 2 2 1 0 0 0 0 0 0 1 1 2 0 1 1 1 0 1 0 1 0 1 0 1 0 1 0 1 2 1 1 0 0 0 1 2 1 0 1 0 1 0 2 0 1 1 0 0 0 1 0 0 0 1 1 1 1 1 1 0 1 1 1 2 1 0 1 0 0 0 1 2 0 0 1 1 1 1 0 2 1 1 1 0 2 0 2 1 2 1 0 0 0 1 1 2 2 1 2 0 0 2 2 0 2 0 1 0 1 1 2 0 0 0 1 0 0 0 0 0 0 0 0 2 0 0 0 0 0 0 0 0 0 1 1 0 1 0 0 1 0 0 1 1 0 2 0 1 1 1 0 0 2 0 2 0 2 0 0 1 0 0 1 1 0 2 0 0 2 0 0 0 0 1 1 0 0 1 1 2 0 0 0 0 1 0 1 0 0 1 2 0 0 1 1 0 0 0 0 0 1 1 0 0 0 1 0 0 1 0 0 1 0 1 2 2 1 2 0 2 0 0 0 0 2 1 1 2 0 0 2 0 0 0 0 1 0 0 1 2 1 0 1 1 0 0 0 0 0 0 2 0 1 1 0 2 1 0 0 0 1 0 1 0 2 1 2 2 2 1 1 1 0 1 1 0 2 0 0 0 1 0 0 0 0 1 0 0 0 1 0 1 0 2 1 0 2 0 1 1 0 0 1 2 2 1 1 0 0 0 1 0 0 0 0 0 0 0 0 1 0 2 1 2 0 0 1 1 0 0 2 0 1 0 0 2 0 0 2 0 0 2 2 2 2 0 2 0 0 1 1 0 1 1 0 2 0 0 1 0 1 0 1 0 0 0 0 0 0 0 0 0 0 0 1 0 1 1 0 2 2 2 1 1 1 2 1 0 1 0 0 0 0 0 0 0 0 2 0 1 1 0 0 1 0 0 0 0 0 1 0 1 0 0 1 1 1 1 0 1 0 0 1 1 0 1 0 2 1 0 0 1 0 0 2 2 2 2 0 0 1 0 2 0 0 0 0 1 0 2 0 0 2 0 1 1 2 0 0 0 1 1 2 0 0 1 1 1 1 1 1 0 0 1 0 1 2 1 1 2 2 0 0 2 2 0 0 1 1 1 1 0 0 0 0 2 2 0 0 0 0 1 0 1 2 2 1 0 0 1 1 1 1 1 0 0 0 0 1 1 1 0 1 2 0 0 1 1 2 1 2 0 0 0 2 1 1 2 0 1 1 1 0 0 0 0 0 0 0 0 0 0 0 0 2 0 1 0 2 1 0 1 2 0 1 1 1 1 0 0 0 0 0 0 1 0 0 0 1 0 0 0 0 1 2 0 1 1 1 1 0 2 1 0 0 2 0 1 0 1 1 0 0 2 0 0 0 0 2 1 0 0 1 1 0 0 0 1 2 0 0 0 0 0 0 2 0 0 1 0 0 0 0 2 0 1 1 2 0 1 1 0 0 0 1 1 1 1 1 2 1 0 2 0 0 1 1 0 2 1 0 2 0 2 0 1 0 1 1 2 2 0 2 2 0 1 2 0 2 0 2 2 0 2 0 0 0 2 1 2 1 1 0 0 0 2 0 0 1 2 1 1 0 0 0 2 1 0 0 0 0 0 0 0 0 1 0 0 1 1 0 1 0 1 0 0 0 0 0 0 0 0 0 0 0 1 1 2 0 0 1 1 1 1 2 1 0 0 2 0 0 2 0 0 0 1 1 0 0 1 1 1 1 1 1 0 1 1 1 2 2 2 0 2 1 1 0 1 1 1 0 0 0 0 0 1 2 1 2 0 0 2 1 1 0 1 1 1 1 2 1 1 1 1 0 0 0 0 0 1 1 2 0 1 2 2 0 0 0 1 2 0 1 1 0 0 0 0 0 0 0 0 0 0 0 0 0 0 0 0 0 0 0 0 0 1 1 1 0 0 2 0 0 0 1 0 2 2 0 0 1 1 1 1 2 1 0 2 0 0 0 0 1 1 1 2 1 0 2 1 0 1 0 1 0 1 2 1 1 0 0 1 1 2 0 0 0 0 0 2 1 1 0 0 1 0 1 0 0 2 0 0 0 0 0 2 0 0 0 0 0 1 0 1 1 1 1 1 1 1 1 0 1 0 1 0 1 0 1 1 1 0 1 0 1 0 0 0 0 1 1 1 1 0 0 0 0 0 0 1 0 0 0 2 1 1 0 1 1 1 1 2 0 0 0 0 1 0 0 0 0 1 2 2
47 0 1 0 1 0 0 2 1 0 1 0 0 0 0 0 0 0 0 1 1 2 0 0 0 0 1 2 2 2 2 0 1 1 1 1 1 2 0 0 0 0 0 0 0 0 1 0 1 1 1 0 1 1 1 1 0 0 2 0 1 0 0 0 0 1 1 1 0 1 0 1 2 2 2 2 0 0 2 0 1 2 2 0 2 1 0 1 2 2 1 2 1 1 1 1 0 1 0 1 1 0 1 0 2 0 2 2 0 0 0 0 1 1 1 1 1 1 2 1 1 1 1 1 0 1 0 0 0 0 0 0 1 0 0 0 0 0 1 0 0 2 0 0 0 0 1 0 0 0 0 0 0 1 0 0 0 0 0 0 1 1 0 2 1 1 0 1 0 1 1 0 1 0 0 0 2 1 1 0 0 1 0 1 0 0 1 1 1 0 0 2 1 1 1 1 1 2 0 0 0 0 0 0 0 0 1 0 1 0 0 2 1 0 0 1 1 1 1 1 1 1 0 0 0 0 0 1 0 1 1 0 0 0 0 0 0 2 0 1 0 0 1 0 2 2 0 1 1 0 0 0 0 1 0 0 0 1 0 0 0 0 0 0 0 0 1 1 1 0 1 2 0 2 0 1 0 0 2 0 0 0 1 2 1 2 0 0 0 1 0 1 2 0 2 0 2 1 0 1 1 0 0 1 0 1 1 0 0 0 1 1 0 0 2 0 2 0 0 0 2 0 0 0 0 0 0 2 0 0 0 2 0 0 0 0 0 1 0 0 1 1 2 0 1 1 1 1 2 1 1 0 0 1 1 1 0 1 0 2 2 2 2 0 1 0 0 2 2 0 1 1 2 1 1 1 1 1 0 0 2 0 0 0 0 0 0 0 0 0 0 1 1 1 2 1 1 1 0 0 0 0 0 1 0 0 0 1 0 0 0 0 0 0 2 2 0 0 1 0 0 0 1 0 2 2 2 0 0 0 0 0 0 0 0 1 1 0 0 0 2 0 0 0 0 2 1 2 2 0 0 1 0 1 1 0 1 0 1 1 1 0 0 0 0 1 1 2 0 0 1 1 1 0 0 1 0 1 1 1 1 1 0 0 1 0 1 1 0 0 0 1 2 2 1 1 1 1 1 1 0 1 0 2 0 0 2 1 1 0 0 0 0 0 0 0 1 2 0 2 2 0 1 1 0 0 1 0 0 1 1 0 0 0 1 0 1 0 0 0 1 1 0 0 1 2 1 1 1 0 0 0 0 1 1 1 0 1 1 0 0 0 0 1 0 0 1 0 2 0 0 2 1 0 0 0 2 2 0 2 2 1 2 1 0 1 1 0 0 0 0 0 0 1 1 0 0 0 0 0 0 2 1 2 1 2 0 0 0 2 0 0 0 2 0 2 0 0 0 0 0 0 0 1 0 0 2 1 0 0 0 2 0 0 0 0 1 0 1 2 0 1 0 0 0 0 2 2 0 0 2 1 0 0 1 2 0 2 2 0 0 0 2 0 1 1 1 2 1 1 1 0 0 0 0 1 1 0 2 1 0 0 0 2 1 2 1 2 0 0 0 0 0 1 0 1 1 0 2 2 1 1 0 0 2 0 0 2 2 0 0 0 0 1 0 0 1 1 1 1 0 0 0 2 2 1 1 1 1 1 1 1 0 1 0 1 1 0 0 1 1 1 0 0 0 1 1 0 0 0 0 0 0 1 0 1 0 0 1 0 0 0 2 0 1 0 2 1 1 2 0 0 1 0 0 0 1 2 2 0 0 0 2 0 0 1 0 1 0 2 1 1 1 1 0 1 1 1 0 0 1 0 0 1 1 0 0 1 0 2 0 0 1 0 0 2 1 0 1 1 1 1 1 2 0 1 0 2 0 2 0 0 1 1 0 0 0 0 1 1 1 1 0 0 1 0 0 0 0 1 0 0 1 0 2 0 1 0 0 0 0 0 0 0 0 2 0 0 0 0 0 1 0 0 1 2 0 0 2 2 2 2 1 0 0 1 1 0 0 0 2 1 1 1 2 0 2 1 1 0 0 1 1 0 2 1 1 1 0 1 0 1 0 0 1 1 0 2 1 1 0 0 2 1 0 0 1 1 0 0 1 0 1 2 1 1 1 1 0 1 0 1 2 0 0 0 0 1 1 0 1 0 2 2 0 0 2 1 1 1 1 1 1 0 1 2 1 0 0 1 0 0 0 0 0 1 1 0 1 0 0 1 2 2 0 0 0 1 0 2 1 0 0 1 0 0 1 1 1 0 1 1
48 1 0 0 0 0 0 1 0 0 0 0 0 1 0 0 1 0 1 0 0 1 1 0 0 0 2 2 2 2 2 0 1 1 0 0 2 2 0 0 0 0 0 0 0 0 1 0 1 0 0 0 0 1 1 0 0 0 2 0 1 1 2 1 1 1 1 0 0 0 0 1 2 2 1 2 1 1 2 0 1 2 2 0 1 0 0 0 1 2 0 0 0 2 0 1 0 1 1 0 0 0 1 0 2 1 2 1 1 0 0 1 2 2 2 2 2 0 2 0 0 1 1 1 0 0 0 2 2 2 2 2 0 0 0 0 0 0 0 1 0 2 0 0 1 0 1 0 0 0 0 0 1 1 0 1 1 2 0 0 1 1 1 2 1 2 2 0 1 1 1 0 0 2 2 0 1 1 0 1 1 1 1 2 0 1 2 1 0 0 0 2 0 1 2 0 1 2 0 1 1 0 0 1 1 0 1 0 2 0 0 1 1 0 0 1 1 0 2 1 0 0 0 0 0 0 0 0 0 0 0 1 1 1 0 1 0 2 0 1 0 1 2 0 1 1 0 0 2 0 0 0 0 0 0 1 1 1 0 0 0 0 0 0 0 0 0 0 2 0 1 1 2 0 0 0 0 1 2 0 0 0 2 2 2 2 1 1 0 2 0 2 0 1 2 0 0 0 0 0 1 0 0 0 0 2 2 0 0 0 1 1 2 0 2 0 0 0 1 0 1 1 2 0 2 0 1 1 1 2 0 1 0 0 0 0 0 0 0 0 1 1 2 2 1 1 1 0 1 1 0 1 1 2 1 0 1 0 0 1 1 1 1 0 1 1 0 1 1 0 2 0 0 2 1 1 1 1 0 1 2 1 0 1 0 2 0 0 0 1 0 1 1 0 2 0 1 0 1 1 1 2 1 2 1 1 0 0 0 0 0 0 0 0 1 2 0 0 1 0 0 0 1 0 1 2 0 0 1 1 2 1 0 0 0 1 0 0 0 0 2 0 0 1 0 1 1 1 1 1 0 1 0 2 0 0 0 2 1 2 0 0 1 1 0 1 0 2 0 0 0 0 1 2 0 0 0 0 2 0 2 1 0 0 1 0 1 1 1 0 1 1 0 1 1 1 1 1 1 0 1 1 2 0 0 0 1 1 1 0 0 0 0 1 2 0 0 0 0 1 1 1 1 1 1 0 1 1 1 1 1 1 2 2 2 0 0 1 1 1 0 1 0 1 1 1 0 0 0 0 0 0 0 2 0 1 0 0 1 1 1 0 1 2 0 1 2 1 0 1 0 1 1 0 1 1 1 2 0 2 2 0 2 2 2 0 2 0 0 0 0 0 0 1 0 0 0 0 0 0 0 2 0 2 2 2 1 0 0 2 0 0 0 0 1 0 0 0 0 0 0 0 0 1 1 0 2 1 0 0 1 1 1 1 0 1 2 0 0 2 0 0 0 0 2 0 1 0 1 0 0 2 1 0 1 1 0 2 2 0 0 0 1 2 0 0 0 2 0 0 0 2 0 1 1 0 2 0 2 0 0 0 1 1 0 1 0 2 0 1 0 0 1 0 0 1 2 0 1 1 0 1 0 0 0 2 1 1 2 0 0 0 0 1 1 1 0 2 0 0 0 0 0 2 1 0 1 1 0 0 1 1 0 1 1 0 2 0 0 0 0 0 0 0 0 0 1 1 0 0 0 0 1 0 1 2 0 0 1 0 0 0 2 0 1 0 2 0 1 2 0 1 0 1 1 1 2 2 2 0 1 1 0 1 1 2 1 2 0 2 0 0 0 0 0 0 0 1 0 0 0 0 0 1 1 0 0 1 1 2 0 0 1 2 2 2 2 1 2 1 0 0 0 1 0 0 0 1 1 2 0 1 2 0 0 1 1 1 1 0 0 1 2 2 0 2 2 0 0 0 0 0 0 0 0 0 0 0 0 0 0 0 0 0 0 1 1 0 1 0 1 0 1 1 1 1 0 0 0 2 1 1 2 0 0 0 0 1 0 0 2 1 1 1 2 0 2 1 1 0 0 2 0 1 2 1 0 1 0 2 0 1 0 0 2 2 0 2 2 2 0 0 0 1 0 0 2 2 1 1 2 0 1 2 0 0 0 1 0 0 0 1 1 2 1 0 1 1 0 0 1 0 1 1 1 0 1 1 0 0 2 0 1 0 2 2 2 0 0 1 1 0 0 0 0 1 1 0 2 0 0 0 0 0 0 0 0 1 0 2 0 0 1 2 1 0 0 0 0 0 0 0
49 0 1 2 0 1 0 2 0 1 1 0 0 0 0 0 0 0 0 0 0 2 1 0 0 0 2 2 2 2 2 0 2 2 0 0 2 1 0 0 0 0 0 0 0 0 2 0 1 1 1 0 1 0 0 1 0 0 1 1 0 1 1 1 1 1 1 1 0 0 1 0 2 2 0 2 2 0 2 0 0 2 2 0 0 0 0 0 1 1 0 0 0 0 0 2 1 0 0 0 0 0 2 0 2 0 2 1 1 0 0 1 0 1 1 0 1 0 2 0 0 1 1 1 1 1 1 0 0 0 0 0 0 0 1 0 0 0 0 0 1 1 0 0 0 0 0 0 0 0 0 1 0 0 0 2 1 0 0 0 1 1 0 2 0 1 1 0 0 1 0 0 1 1 2 0 1 2 0 2 2 2 1 2 0 1 2 0 0 0 0 1 0 1 1 0 1 2 1 1 1 1 0 1 0 0 0 0 2 0 0 2 0 0 0 0 0 0 2 0 2 2 0 0 0 0 1 0 0 0 0 0 0 0 0 0 0 2 0 0 0 0 2 1 1 1 0 0 2 0 0 0 0 0 0 0 1 1 1 0 1 1 0 0 0 0 0 0 1 1 0 2 0 1 1 0 0 1 1 0 1 0 2 2 2 2 1 1 1 2 0 2 1 0 2 0 1 1 0 0 1 1 2 0 2 0 0 0 1 2 0 2 1 1 2 0 1 1 0 0 2 1 0 0 1 0 1 1 1 1 0 2 0 0 0 0 0 0 0 0 1 1 1 0 0 1 0 1 2 1 1 0 0 1 1 1 0 2 0 0 1 2 0 0 0 1 0 2 2 0 1 1 1 2 1 1 1 1 0 0 0 0 0 0 1 1 0 0 0 1 0 0 0 0 1 1 0 0 1 1 0 1 0 2 1 0 0 0 0 0 0 0 0 0 0 1 1 0 2 0 0 0 0 1 1 2 0 0 1 1 1 0 1 1 1 0 0 1 1 1 1 1 0 0 1 1 1 0 1 1 0 0 0 1 2 1 2 2 0 2 0 0 0 0 0 1 1 2 0 1 1 1 0 2 1 0 0 0 0 1 2 0 1 0 0 0 0 1 1 0 2 0 1 1 0 0 0 2 1 0 1 2 1 1 0 0 2 2 2 0 0 1 0 1 1 0 0 1 0 1 0 1 2 2 1 0 0 1 1 1 1 1 1 1 1 0 0 0 0 0 1 1 0 0 1 1 1 1 1 0 0 0 0 2 1 0 0 2 0 0 0 0 0 2 1 1 0 0 0 0 0 1 0 0 0 0 1 0 0 0 2 2 2 1 1 1 0 0 1 1 0 0 0 0 0 1 0 0 0 0 0 2 1 1 0 2 0 1 0 2 1 0 0 1 0 0 0 1 0 1 1 2 0 0 0 1 1 2 0 0 0 1 0 1 0 0 1 2 1 2 1 0 0 0 1 0 1 0 1 0 1 1 0 1 2 2 0 1 0 0 0 0 1 1 0 0 0 1 0 0 0 2 0 0 1 0 2 0 1 1 1 1 0 1 0 2 2 1 1 1 0 0 0 0 0 0 0 0 0 1 0 1 0 0 1 1 0 2 2 0 0 0 0 2 1 2 1 1 0 0 0 0 1 2 0 0 1 0 0 0 0 0 0 1 0 0 1 1 0 1 0 1 0 0 0 1 1 0 0 0 0 0 1 0 1 1 0 0 0 0 0 0 2 0 0 1 2 1 0 2 0 0 0 1 1 0 0 0 1 1 1 1 2 1 0 0 0 1 1 2 1 1 1 0 1 0 0 1 0 0 0 0 0 2 1 0 1 1 0 2 0 0 1 0 0 1 1 2 2 2 2 2 0 2 0 0 0 1 0 2 0 0 2 1 0 1 1 1 1 0 1 1 0 0 0 0 0 1 0 0 0 1 0 0 1 0 0 0 0 0 0 0 0 1 1 1 1 0 2 0 1 0 2 0 2 2 0 2 2 2 2 2 2 0 0 0 0 0 0 0 1 2 0 1 2 0 2 2 1 0 0 2 0 0 2 0 1 0 0 1 1 1 0 0 0 0 0 2 2 2 0 0 2 1 0 0 1 0 0 0 2 0 1 1 2 2 2 1 0 2 0 1 2 1 1 0 0 0 0 0 1 0 1 1 1 0 1 0 2 2 0 2 0 1 1 0 1 2 2 2 0 0 0 0 0 1 1 2 0 0 0 2 0 0 0 0 0 0 0 0 0 0 0 0 1 0 0 1 1 1 2 1
50 0 1 0 0 0 1 2 0 1 1 1 1 1 0 1 0 0 0 1 2 1 0 0 0 0 0 0 2 2 0 1 1 2 2 1 1 1 0 1 0 1 0 1 0 1 2 0 1 0 0 0 1 1 1 0 0 0 0 0 0 1 2 1 0 0 0 1 0 0 0 0 2 2 2 2 0 1 2 1 0 1 2 2 2 0 2 0 2 2 0 0 2 0 0 0 0 0 0 0 0 0 1 0 2 1 2 1 1 1 0 1 0 1 2 1 1 1 1 1 1 0 2 0 0 0 0 1 1 0 0 0 0 0 0 0 0 0 0 1 0 2 2 0 0 0 0 0 0 0 0 0 1 0 1 0 0 0 0 0 0 1 0 2 1 1 1 1 1 2 1 0 1 1 2 0 2 2 0 2 2 2 1 2 1 2 1 1 0 0 0 1 1 1 1 0 1 2 0 0 0 1 0 0 1 0 2 1 1 1 0 1 2 1 0 0 0 0 1 0 1 1 0 0 0 0 0 0 0 1 1 0 1 1 1 1 0 2 0 0 0 0 2 0 2 2 0 0 2 0 0 0 0 0 1 0 0 1 0 1 0 1 0 0 0 0 0 0 1 0 0 1 0 1 0 0 0 1 2 0 1 0 1 1 2 1 0 2 0 2 0 1 0 1 1 1 0 2 1 0 0 0 0 0 0 0 0 0 1 1 0 1 2 0 1 0 2 0 1 0 0 2 1 0 1 0 1 2 1 1 0 2 0 0 0 0 0 1 0 1 2 1 1 0 0 0 1 1 2 0 1 0 0 0 0 2 0 2 0 1 1 1 2 0 2 0 0 2 2 1 2 0 0 2 1 1 2 1 1 1 2 1 0 0 2 2 0 0 0 1 0 0 0 0 2 0 0 1 1 1 1 1 0 1 0 1 0 0 0 0 0 0 0 0 1 2 0 0 1 0 1 0 0 1 1 2 1 1 0 0 0 0 0 1 1 0 0 1 1 0 1 1 0 1 1 2 1 0 0 1 0 0 1 2 1 1 0 2 1 0 1 0 0 0 0 1 1 2 0 1 1 1 0 2 2 0 2 0 2 1 1 1 0 0 0 1 0 0 0 0 1 1 0 0 1 1 1 1 1 0 0 2 1 1 0 0 1 1 0 0 0 1 0 1 1 1 1 1 0 1 1 1 1 1 0 1 0 0 2 1 1 0 1 0 1 0 0 0 2 1 0 2 0 1 0 2 0 1 1 0 0 0 0 2 0 0 1 0 2 0 0 0 0 2 1 1 1 1 1 0 1 1 1 0 0 0 2 0 0 0 2 0 1 1 0 1 1 0 1 1 0 0 0 0 1 0 0 1 0 0 1 1 0 1 1 2 1 0 0 0 0 0 0 0 1 1 1 2 0 1 0 2 0 0 0 0 2 1 0 0 0 0 0 1 0 2 2 0 0 1 2 0 0 1 1 0 1 0 1 0 0 0 0 0 0 1 0 2 2 0 0 0 1 1 0 0 1 2 0 1 0 1 0 0 0 1 1 1 1 1 0 1 1 0 1 1 1 1 0 1 0 0 1 1 0 1 2 0 1 2 1 1 0 0 1 1 0 1 2 0 0 0 0 2 0 1 0 1 0 0 0 0 1 2 1 1 1 1 1 1 2 2 0 0 0 0 1 1 0 1 0 1 0 1 0 0 1 0 0 0 0 0 1 1 0 0 0 0 1 1 0 0 2 0 1 1 2 2 0 2 0 0 1 1 2 0 2 1 0 2 2 1 0 1 1 2 1 1 1 2 1 1 2 0 0 0 2 1 0 0 0 0 0 1 2 0 1 0 0 2 0 0 2 0 0 2 2 2 2 0 0 0 0 0 0 0 0 0 2 2 1 1 2 0 0 0 0 0 0 0 0 0 0 0 1 0 0 0 0 0 0 0 1 0 0 1 0 1 2 0 1 0 0 0 0 1 0 0 2 0 1 0 1 0 1 1 0 1 0 2 2 2 2 0 0 0 0 0 0 1 2 2 1 2 2 0 2 2 0 1 0 2 0 0 1 1 0 1 0 2 0 1 1 1 2 1 0 2 1 1 0 0 1 1 1 0 1 2 1 0 1 0 0 2 0 0 0 0 0 0 0 0 0 1 0 1 2 0 0 0 1 0 2 0 1 1 1 0 0 0 0 1 0 0 1 1 1 1 1 1 0 0 0 0 0 1 1 1 1 0 0 1 0 0 0 0 0 0 0 0 0 0 1 2 1 0 0 0 0 0 2 2
51 0 1 0 1 0 0 2 0 2 2 0 0 1 0 0 1 0 0 1 1 2 0 0 0 0 1 1 2 0 0 2 1 1 0 1 1 1 0 0 0 0 0 0 0 0 1 0 2 0 0 0 0 0 1 0 1 0 0 0 1 1 1 0 0 0 0 1 0 0 1 0 1 1 1 1 1 0 2 0 1 1 1 1 1 1 0 0 0 1 0 0 0 2 0 1 0 1 0 1 0 0 1 0 2 1 2 2 0 0 0 1 0 0 0 0 0 0 2 1 1 0 2 0 1 0 1 0 2 0 0 0 0 0 0 0 0 0 0 1 0 2 0 1 0 0 0 0 0 0 0 1 0 0 0 1 1 0 0 0 1 1 0 1 0 0 0 0 1 2 0 2 1 2 1 0 2 2 2 0 0 2 2 2 0 2 2 0 0 0 0 2 0 0 0 1 1 1 0 0 0 1 0 1 0 1 2 0 2 0 0 1 2 0 0 0 0 0 1 1 1 1 0 1 0 0 1 0 1 1 0 0 0 0 0 0 0 2 0 0 0 0 1 0 2 2 0 0 1 0 0 0 0 0 0 0 1 2 0 2 0 2 0 0 0 0 0 0 2 0 1 1 0 1 1 1 0 0 0 0 0 0 2 2 2 2 0 2 0 2 0 1 0 1 2 2 0 0 0 0 2 1 0 0 0 0 0 0 0 0 1 1 2 0 1 0 1 1 1 0 1 2 0 0 1 0 1 0 2 2 0 2 1 1 0 0 0 2 1 0 2 2 1 0 0 0 1 0 2 2 0 0 0 1 1 1 1 0 0 1 1 1 1 1 1 0 0 1 1 0 2 0 1 2 0 0 2 0 1 0 1 0 0 0 1 0 0 1 1 0 1 1 0 0 1 1 0 1 0 0 0 1 0 2 1 1 0 0 0 0 0 1 0 0 1 2 0 0 0 0 0 0 0 1 0 1 0 0 2 0 1 2 0 0 0 1 0 0 0 0 2 0 1 1 2 2 2 0 0 0 0 1 2 2 2 2 0 1 0 1 0 0 1 1 0 1 0 2 0 0 0 0 0 2 2 0 2 0 2 1 1 0 0 0 0 0 0 0 0 0 1 1 0 0 0 0 0 1 1 0 0 2 2 1 0 0 1 2 0 0 0 1 0 1 1 0 1 1 0 2 1 0 1 1 0 2 0 0 0 1 1 0 2 0 2 0 2 1 1 0 2 2 0 2 2 0 2 1 1 0 0 0 0 2 1 0 0 1 1 1 0 0 1 1 0 1 1 0 2 0 0 1 2 0 0 0 2 1 0 0 1 0 0 0 0 0 0 0 2 2 1 0 0 0 2 0 0 1 0 0 1 1 1 1 1 1 0 0 0 0 0 0 0 2 0 2 0 1 0 0 0 1 1 1 1 0 2 1 0 0 2 1 0 0 0 1 1 1 0 1 0 2 0 2 0 0 1 0 1 0 2 1 1 0 1 2 0 2 1 0 0 0 0 1 0 0 0 1 0 1 0 1 0 1 1 0 2 0 2 1 1 1 0 2 1 2 1 2 1 0 0 0 1 0 1 0 1 0 1 1 0 1 0 1 0 2 1 2 1 2 0 0 0 2 0 1 0 1 0 0 0 0 1 2 1 1 2 0 0 0 0 0 1 0 0 0 0 1 0 2 1 1 0 1 0 0 1 0 0 0 0 0 1 0 0 0 0 0 0 0 1 1 2 0 2 0 2 0 1 2 0 0 1 0 0 0 1 1 2 0 0 0 1 0 1 2 1 1 1 2 1 1 0 1 0 1 0 0 1 0 0 0 0 2 0 0 0 0 1 1 0 0 1 1 1 2 2 0 1 1 0 1 1 0 0 0 0 2 0 2 0 0 2 1 1 0 0 1 1 0 0 1 0 0 0 0 0 0 0 0 0 0 0 0 0 1 0 0 0 0 0 1 0 0 0 0 2 0 1 0 1 0 0 0 1 1 0 1 1 2 1 2 1 0 0 1 1 0 1 0 0 1 0 0 2 1 2 2 1 0 0 2 0 0 2 0 1 0 0 2 0 0 0 0 1 1 0 1 1 1 0 0 2 0 0 0 1 1 0 0 2 0 0 2 0 0 0 1 0 0 1 1 2 2 1 0 1 0 0 0 1 0 1 0 1 0 1 0 0 0 1 0 0 2 0 0 1 0 2 2 0 0 0 0 0 0 0 1 0 0 0 2 0 0 0 0 0 1 0 2 1 0 0 1 0 1 0 0 0 0 1 1
52 1 1 0 0 0 0 2 0 1 1 1 0 1 0 1 0 0 0 0 0 2 0 1 0 0 1 2 2 2 1 1 2 2 0 1 1 0 1 0 0 0 0 1 0 1 1 0 1 0 0 0 0 1 0 0 0 2 2 0 1 1 1 1 0 1 0 1 0 0 1 0 2 2 0 2 2 1 1 0 2 2 2 1 1 0 1 0 2 2 0 0 2 2 1 1 0 1 0 1 2 0 2 0 2 0 2 2 0 0 0 0 0 0 1 1 1 1 1 2 2 0 1 1 1 0 1 0 2 0 0 0 0 0 0 0 0 0 0 0 1 1 0 0 0 0 0 0 0 0 0 1 0 1 1 0 0 1 0 0 0 2 0 1 0 0 0 1 1 2 1 0 1 0 1 0 2 0 0 0 0 0 0 2 0 0 2 1 0 0 0 2 0 1 2 0 1 0 0 0 0 0 0 0 1 0 1 0 0 0 1 1 2 0 0 1 1 0 2 0 2 2 0 0 0 0 1 0 0 2 0 0 1 1 1 1 0 2 0 0 0 0 2 1 2 2 0 0 2 0 0 1 0 0 0 1 1 1 1 0 1 1 0 0 0 0 1 0 1 0 1 1 0 1 0 1 0 2 2 0 0 0 1 1 2 1 1 1 0 1 0 0 1 0 2 1 0 1 0 0 0 0 0 0 0 0 1 0 0 1 0 0 2 0 0 0 2 2 1 0 1 2 0 0 2 0 1 1 0 0 0 1 1 1 0 1 1 1 0 1 2 1 1 0 1 1 0 0 2 2 0 0 1 2 0 0 2 0 0 0 2 2 1 0 0 1 0 1 1 0 2 0 0 2 0 0 2 0 1 0 2 1 1 1 1 1 0 0 0 0 0 1 1 0 2 1 0 1 0 0 0 0 1 2 1 1 0 1 0 0 0 1 0 0 0 2 0 1 0 0 0 1 1 0 1 2 2 1 0 0 1 0 0 0 0 1 0 1 0 0 2 0 0 0 0 1 1 1 1 0 0 1 0 2 1 0 0 1 0 1 2 0 0 0 1 2 0 2 0 1 2 1 0 2 0 1 0 1 2 0 1 0 0 2 0 1 0 2 2 0 2 0 0 1 1 0 0 1 1 1 1 1 1 1 0 0 1 0 0 0 0 0 0 0 0 0 2 0 0 0 1 2 2 2 0 1 0 1 2 1 2 1 0 0 0 1 1 0 0 1 1 1 0 2 2 2 1 0 0 0 0 0 0 2 1 0 0 0 1 0 1 0 1 1 0 1 1 1 0 1 0 0 0 0 0 0 2 1 0 1 1 1 1 1 0 1 2 0 2 2 0 0 0 0 0 1 0 0 0 0 0 2 1 0 1 1 2 0 0 2 1 0 0 0 1 0 0 1 0 0 0 1 0 0 0 0 2 2 0 0 0 2 0 0 0 0 2 0 0 0 1 0 0 1 1 0 1 1 2 0 1 1 0 0 1 0 0 1 1 0 0 0 0 0 1 1 1 2 1 1 1 1 0 1 1 0 2 0 2 0 1 0 0 2 0 2 2 1 2 1 0 0 0 0 0 1 2 0 1 1 0 1 0 0 1 2 2 1 2 0 2 1 0 2 0 1 1 2 1 1 0 0 0 2 2 0 0 1 1 1 2 2 0 1 0 1 1 1 0 2 2 2 0 0 0 0 1 0 0 0 0 0 1 0 0 1 0 0 0 0 0 0 2 0 0 1 1 0 2 0 1 0 1 0 0 0 0 2 2 0 0 0 0 1 1 2 1 2 1 2 0 1 0 1 0 1 0 0 0 2 0 0 0 2 1 0 0 0 0 2 0 0 0 0 0 2 0 2 1 1 1 1 0 0 0 0 0 2 0 2 0 0 2 1 0 0 0 0 0 0 1 1 0 0 0 0 1 0 0 1 0 0 1 0 0 0 0 2 0 0 0 0 0 0 0 0 2 0 2 0 2 0 1 0 1 1 0 2 2 2 2 2 2 1 0 1 0 0 0 0 2 0 0 2 2 0 1 2 0 0 0 1 1 1 2 1 0 1 0 1 0 2 0 0 0 0 0 1 1 1 0 0 2 0 0 0 0 1 0 0 2 0 1 1 2 1 1 1 0 0 0 1 2 1 1 0 0 1 0 0 1 0 1 1 1 0 1 0 0 0 2 0 2 0 2 2 2 0 0 0 2 0 0 0 1 0 1 1 1 0 0 1 1 0 0 1 0 0 0 2 0 0 0 2 0 0 0 0 0 1 1 0
53 0 0 0 0 0 0 2 0 0 0 1 1 1 0 1 0 1 2 1 1 1 1 0 0 0 0 1 2 1 1 2 1 1 0 1 1 1 0 1 1 0 0 0 0 1 0 0 2 0 0 0 1 1 0 1 0 0 0 1 0 1 1 0 0 0 0 1 0 0 0 1 1 1 2 1 0 0 1 0 2 2 2 0 1 0 0 1 2 2 1 1 0 2 2 2 0 1 0 1 0 0 0 0 2 0 2 2 0 0 0 0 0 1 1 0 1 0 0 2 2 0 2 0 1 2 0 1 1 1 1 1 0 0 1 1 0 0 0 2 0 2 1 0 2 0 1 0 0 0 0 0 1 0 0 1 0 0 0 1 0 1 0 2 2 2 2 0 0 2 0 1 0 1 2 0 1 0 0 0 0 0 1 1 0 1 1 2 0 0 0 2 0 1 1 0 0 2 0 1 1 0 0 0 0 1 1 1 1 0 2 2 2 1 0 0 0 1 0 0 1 1 0 0 0 0 0 0 0 2 0 0 1 1 1 1 0 2 1 1 0 0 2 0 2 2 0 0 2 0 0 0 0 1 0 0 1 1 0 0 0 0 0 0 0 0 1 0 2 0 0 0 0 0 0 0 0 2 2 0 0 1 1 1 2 0 1 1 0 2 1 1 1 0 2 1 1 0 0 0 1 1 0 1 0 1 1 0 0 2 0 2 1 0 2 0 1 1 1 0 1 2 1 1 1 0 1 1 0 1 0 0 0 0 0 0 0 1 0 1 0 1 1 0 1 1 0 0 2 1 0 0 0 1 1 1 1 0 0 0 1 1 1 0 0 0 0 2 2 0 0 2 1 2 0 1 2 0 2 0 1 1 0 0 2 2 0 0 0 0 0 1 2 0 1 1 1 1 0 0 0 0 2 2 0 2 0 0 0 0 0 1 0 0 1 2 0 1 0 1 1 0 1 1 1 1 1 0 0 0 0 0 1 2 2 0 0 1 0 0 0 1 0 0 1 1 2 1 2 1 0 1 1 2 2 2 0 1 0 0 2 0 0 0 0 2 0 0 0 0 2 0 0 2 2 0 1 0 0 2 2 1 0 1 0 1 0 2 1 0 1 0 1 2 1 0 0 1 1 0 0 2 1 1 0 0 1 1 1 0 0 0 0 1 1 0 0 1 0 2 1 0 1 1 0 0 1 0 1 1 1 1 1 1 1 0 0 0 1 0 2 2 0 1 2 0 2 1 1 0 0 0 0 2 0 2 0 0 1 0 0 0 2 2 0 1 2 2 1 1 1 0 1 0 0 0 2 0 0 0 1 1 1 1 1 1 0 0 0 0 2 1 0 0 0 1 0 0 0 0 0 1 1 1 1 1 1 0 0 1 0 0 0 1 0 1 1 1 0 0 0 0 0 0 0 0 2 1 0 0 0 1 0 2 0 0 2 1 0 2 1 0 0 1 0 0 2 0 1 0 1 0 0 1 2 1 0 2 2 0 0 0 2 0 1 1 0 2 0 1 0 1 0 1 2 0 2 1 0 2 0 1 0 0 0 1 0 0 2 2 0 0 0 0 0 1 2 0 2 2 0 1 0 0 2 1 1 2 2 0 1 0 0 1 0 0 0 1 2 2 1 0 0 1 1 0 0 2 2 1 1 1 0 0 0 0 1 1 1 2 1 2 0 1 0 0 1 0 0 0 0 0 0 0 0 0 1 0 0 0 0 0 2 1 0 0 2 0 2 1 0 1 0 0 0 1 0 0 1 1 2 2 1 0 0 2 0 2 0 2 0 0 2 0 1 0 0 2 0 0 0 0 0 2 0 0 2 1 0 1 0 0 0 1 1 2 2 2 1 1 0 1 1 0 0 0 1 1 0 2 0 0 2 1 0 0 0 1 2 0 1 1 1 1 0 1 1 1 0 0 0 1 0 0 0 0 0 2 0 0 0 0 1 0 1 0 1 0 2 0 0 0 0 1 1 1 0 1 1 2 2 2 0 0 0 0 2 0 1 0 2 0 1 1 1 0 2 2 0 0 0 2 1 1 2 0 1 0 0 1 1 0 1 1 1 1 0 2 1 2 0 1 2 1 0 0 0 1 0 1 2 0 0 1 0 0 1 0 1 2 0 1 1 2 2 2 1 0 0 0 2 0 2 2 1 0 1 0 0 0 2 0 0 0 1 2 1 0 0 0 2 0 0 0 0 1 1 2 0 0 0 2 0 1 0 0 0 0 2 1 0 1 1 1 2 0 1 0 0 0 0 1
54 0 1 0 1 0 1 2 0 0 0 0 0 0 0 0 0 0 1 0 0 1 0 1 1 1 0 2 2 2 2 0 0 2 0 0 2 0 0 2 2 0 0 0 0 0 0 0 2 0 0 0 0 1 0 0 0 1 2 0 0 1 2 2 1 1 1 2 0 0 0 1 1 1 1 1 1 0 2 0 2 2 2 0 1 0 1 1 1 2 1 1 0 2 1 1 0 2 0 2 1 0 2 0 2 0 2 1 1 1 0 2 1 2 2 1 2 0 0 2 2 0 2 0 1 0 1 1 2 0 0 0 0 0 1 0 0 0 0 2 1 1 1 0 0 1 0 0 0 1 0 0 0 1 0 0 1 0 0 0 1 2 0 1 0 2 1 0 0 1 1 0 0 1 0 1 1 1 0 1 1 1 2 2 0 2 2 1 0 1 1 2 0 1 2 0 0 2 0 1 1 0 0 1 1 0 1 0 0 0 0 0 2 1 0 0 0 0 1 0 0 1 0 0 0 0 0 0 0 1 0 0 0 0 0 0 0 2 0 0 0 0 2 1 2 2 0 1 1 0 0 1 0 0 0 1 1 1 1 0 1 1 0 0 0 0 1 0 2 1 0 2 0 1 0 0 0 0 1 0 1 0 1 1 2 1 0 2 0 2 0 1 1 0 2 1 1 1 1 0 1 1 1 0 1 0 1 0 0 0 0 1 2 0 0 0 2 0 0 0 0 2 2 1 0 0 0 1 1 1 0 0 1 0 0 0 1 2 0 0 1 1 1 0 0 0 1 1 2 0 1 0 0 2 1 0 1 1 0 1 1 1 1 0 0 0 0 2 2 0 2 0 0 2 0 0 1 0 0 0 1 1 0 0 2 1 0 0 0 0 0 1 1 0 2 0 2 1 0 0 0 0 2 2 0 0 2 0 0 0 0 0 0 0 1 2 0 0 1 0 1 0 0 1 1 2 0 1 0 0 1 0 1 1 1 1 0 2 1 0 1 1 0 1 0 1 1 0 1 2 0 0 0 1 2 0 2 2 1 1 1 0 1 1 0 1 0 2 0 1 1 1 2 1 1 0 1 0 1 1 2 0 0 0 1 0 1 1 0 0 0 0 1 1 1 0 0 1 1 0 0 2 2 0 0 0 1 0 0 0 0 0 0 1 1 0 0 1 0 1 1 1 2 2 0 0 0 0 2 1 1 0 1 1 0 0 0 1 2 0 0 2 0 0 1 0 0 2 2 0 0 0 0 1 1 0 1 0 0 0 0 0 1 1 0 1 1 1 1 1 0 1 0 0 0 0 1 0 0 0 1 2 2 1 2 0 2 0 0 0 0 0 0 0 0 1 0 0 0 0 0 2 1 1 1 1 1 0 0 2 0 0 0 1 0 0 0 0 0 0 0 1 0 0 0 1 1 2 0 0 1 1 0 2 0 1 1 1 0 1 1 0 0 1 0 0 2 0 2 0 0 1 0 0 2 1 0 2 1 0 0 0 0 1 1 1 0 2 1 0 1 1 0 0 0 1 1 1 1 1 0 1 0 1 0 2 2 2 2 0 0 0 1 0 0 0 1 1 2 2 0 2 0 1 0 2 1 0 1 0 0 0 0 1 0 1 1 0 0 0 0 0 0 1 1 0 0 0 0 0 1 1 0 0 0 1 0 1 0 1 0 0 0 0 0 1 1 0 0 0 0 0 1 0 1 1 0 0 1 1 0 1 2 0 2 0 2 0 1 1 1 1 0 0 0 1 1 2 2 0 0 0 0 1 1 2 1 1 1 1 0 1 1 1 0 1 1 0 0 0 0 0 0 2 0 0 2 0 0 1 0 0 1 1 1 2 2 2 1 1 1 1 0 1 0 0 0 1 1 2 0 1 1 2 0 1 0 0 2 1 1 1 0 0 0 0 0 0 1 0 0 0 1 0 0 1 0 0 0 1 1 0 0 0 0 0 1 0 1 0 0 0 1 0 1 2 0 2 2 2 2 2 2 0 0 1 1 1 0 0 1 2 2 2 2 0 2 2 0 1 0 2 0 1 2 2 0 0 0 1 1 1 0 0 0 0 0 2 2 2 0 0 2 0 0 0 2 2 0 0 0 0 0 1 0 0 0 1 0 0 0 0 1 1 1 2 1 0 0 0 2 0 2 0 0 0 0 2 2 0 2 0 1 0 0 1 0 0 0 1 1 1 0 0 0 0 0 2 0 0 0 2 0 0 0 0 0 1 0 1 0 0 1 1 2 0 0 1 1 0 0 0
55 1 1 0 0 0 0 1 0 1 1 0 1 2 1 0 0 0 1 1 1 2 0 0 0 0 1 2 2 2 1 0 1 2 1 1 1 1 0 0 0 0 0 0 0 1 0 0 2 0 0 0 1 2 0 1 0 1 0 0 2 0 1 1 0 0 0 1 1 1 0 2 2 2 1 2 1 0 2 0 0 1 2 1 2 0 0 0 1 2 0 0 0 1 1 1 0 1 0 1 2 0 0 0 2 0 2 1 1 0 0 2 0 0 0 0 0 0 2 0 0 2 0 2 0 1 0 2 2 1 0 0 0 0 1 0 0 0 0 1 1 1 1 0 0 0 0 0 0 1 0 0 1 0 0 0 0 1 0 0 1 0 0 2 0 1 1 1 1 2 0 1 0 1 1 0 2 0 0 0 0 0 0 2 0 0 2 1 1 0 0 2 1 0 1 1 1 2 0 1 1 0 1 0 2 0 1 0 0 1 1 2 1 0 0 1 1 0 1 1 0 0 1 1 0 0 0 1 1 1 1 1 0 0 0 0 0 2 0 0 0 1 1 1 2 2 0 0 2 0 0 1 0 0 0 0 1 2 0 1 0 1 0 0 0 0 0 0 1 1 1 1 0 2 0 0 0 1 1 0 1 0 2 1 1 0 0 1 0 2 0 0 1 1 2 1 1 1 1 0 1 0 2 0 2 0 1 0 0 1 0 1 1 0 2 0 0 0 0 0 1 1 1 1 1 0 1 2 0 1 0 0 0 0 0 0 0 0 0 0 0 0 2 0 1 1 1 2 2 1 1 0 0 1 1 0 1 0 0 2 2 2 1 0 1 0 0 2 2 0 0 2 1 1 0 0 2 1 0 0 0 2 0 0 2 2 0 0 0 0 0 1 0 0 2 1 0 1 0 0 0 0 0 2 1 0 0 1 0 0 0 0 0 0 0 1 1 0 1 0 0 0 0 2 2 2 2 1 0 0 0 0 0 0 0 1 0 2 1 1 2 1 0 1 1 1 2 1 2 1 0 1 1 2 1 0 1 0 0 0 2 0 0 0 0 2 0 1 0 0 1 0 0 2 2 0 2 0 2 1 1 0 0 0 0 0 0 1 1 0 2 0 0 1 0 0 0 2 2 0 0 2 1 1 0 0 1 2 2 0 0 0 1 1 2 0 0 0 0 2 0 0 2 2 1 0 0 0 1 1 1 0 1 0 1 1 0 1 1 0 2 2 0 0 2 1 1 0 1 0 0 0 0 2 1 1 1 0 2 0 1 0 1 1 0 1 0 0 1 0 1 0 0 0 0 0 2 1 0 1 2 2 2 1 2 0 2 0 0 0 0 0 0 1 0 0 0 0 0 0 0 2 1 1 1 1 1 0 0 1 0 0 0 1 0 0 0 0 0 0 0 0 0 0 0 1 1 0 0 0 0 1 0 2 0 0 2 1 0 1 0 0 0 1 1 0 1 0 0 0 0 2 0 1 2 1 0 2 1 0 0 0 2 0 2 2 0 1 1 0 0 1 1 0 0 0 2 1 0 2 0 2 0 2 1 2 1 1 2 1 1 1 0 2 2 0 2 0 0 1 1 1 0 0 1 2 2 2 2 0 0 0 0 2 1 1 1 2 1 1 0 0 1 2 2 2 2 1 1 1 1 1 0 1 0 0 2 0 0 1 1 1 0 1 0 0 1 0 1 1 0 1 1 0 0 2 0 0 0 0 0 0 2 0 1 0 2 0 1 2 0 0 0 1 1 0 1 0 1 0 0 0 0 0 0 2 0 2 0 2 0 0 1 1 1 1 0 0 0 1 0 0 0 1 2 1 1 0 0 0 0 0 0 1 1 2 1 2 2 2 2 2 0 0 0 0 0 0 1 1 0 1 1 1 0 0 0 1 1 1 1 1 0 0 1 0 0 0 0 0 0 0 2 0 1 0 1 1 1 0 0 0 0 0 0 1 0 0 2 0 1 0 1 0 1 0 0 0 1 2 2 2 2 0 0 0 0 0 1 0 0 2 0 1 1 0 1 1 1 0 0 1 0 0 2 0 2 0 0 2 0 1 0 0 0 0 0 1 1 1 0 1 2 1 0 0 1 0 0 0 2 0 1 2 1 1 1 1 0 0 0 2 2 1 1 2 2 1 0 0 2 0 2 0 1 0 1 1 1 0 1 1 1 0 1 1 1 1 1 1 0 0 0 0 0 1 1 2 0 0 0 2 0 1 0 0 0 1 0 2 1 1 0 2 0 0 0 0 0 0 0 0
56 1 1 0 0 0 1 1 1 0 1 1 0 0 0 0 0 0 2 1 1 2 0 1 0 0 1 2 2 2 2 0 1 1 1 2 1 1 0 0 1 0 0 0 0 0 1 1 1 0 0 0 0 0 1 2 1 1 2 0 0 1 0 0 0 0 0 1 0 0 0 1 2 2 0 2 2 0 1 0 1 2 2 1 1 0 0 1 2 2 1 1 0 2 1 2 0 2 0 2 1 0 2 0 2 0 2 1 1 1 0 0 1 1 1 1 1 0 2 0 0 0 1 1 0 0 0 1 2 1 1 1 1 0 0 0 0 0 1 1 1 1 0 0 0 0 0 0 0 0 0 1 1 0 0 0 1 0 0 0 1 1 0 2 0 1 0 1 0 1 1 0 0 0 0 0 1 1 0 1 1 2 0 0 0 0 0 1 0 0 0 2 0 0 1 0 0 2 0 0 0 0 0 0 1 0 1 0 1 1 1 1 2 1 0 0 0 1 1 1 1 1 0 0 0 1 0 0 0 0 0 0 0 0 0 0 1 2 0 0 0 0 2 0 2 2 1 0 2 0 0 0 0 1 0 0 0 2 0 1 0 1 0 0 0 0 0 1 1 0 1 2 2 0 0 1 0 1 1 0 1 0 0 2 0 0 0 1 0 1 0 0 0 2 2 1 0 1 0 1 2 1 2 0 2 0 0 0 0 1 1 2 1 0 2 1 2 2 0 1 1 1 1 1 2 0 0 1 0 1 0 2 0 0 0 0 0 0 0 2 1 2 2 2 0 0 1 0 1 1 0 1 0 0 0 2 0 2 0 0 0 0 2 0 2 0 0 1 1 0 2 0 1 2 2 2 2 1 0 0 1 0 0 0 2 1 0 0 0 0 0 0 1 0 2 0 0 1 1 1 1 1 1 2 0 0 1 0 0 0 0 0 0 0 1 2 0 0 1 0 0 0 1 0 0 2 1 1 0 0 1 0 0 0 0 0 0 2 1 0 1 1 0 1 1 2 1 1 2 1 0 1 0 2 0 0 0 1 1 1 1 0 1 0 0 1 0 1 0 0 1 0 1 2 0 0 0 0 0 2 2 1 0 0 0 1 0 0 0 0 1 1 1 1 1 0 0 2 0 0 2 2 0 2 0 0 2 1 0 0 0 0 0 0 0 1 0 0 0 1 0 0 2 2 0 2 0 0 1 1 1 0 2 1 2 0 1 0 2 2 1 2 0 0 1 1 1 1 1 0 0 0 0 1 1 2 0 0 2 1 1 0 0 2 1 0 1 0 1 0 0 1 1 0 0 0 2 0 0 0 1 1 2 2 2 0 1 0 1 1 0 0 0 2 0 0 0 0 0 0 0 2 2 1 1 1 1 0 0 1 1 0 0 0 1 0 0 1 1 0 0 1 0 1 1 0 2 1 0 0 0 2 0 2 0 1 2 0 0 2 0 1 0 1 1 0 0 0 1 0 1 2 0 1 1 2 0 1 0 1 1 0 0 1 1 1 0 2 1 0 0 2 0 0 0 2 0 0 1 1 0 0 0 2 0 2 2 1 2 1 0 0 0 0 1 0 1 0 0 1 0 0 0 0 1 2 2 0 1 0 0 0 0 2 0 1 1 1 1 1 0 0 0 2 1 1 2 2 1 1 1 1 2 0 0 2 1 0 0 0 0 0 0 0 0 0 0 1 0 0 0 0 0 0 0 2 0 0 1 1 0 0 2 1 1 0 2 1 1 1 1 0 1 0 0 1 1 0 0 1 2 2 0 0 1 2 1 1 0 2 1 0 2 0 1 0 0 1 0 0 0 0 0 1 2 0 2 0 0 0 0 0 0 1 1 2 2 1 2 1 1 1 1 1 0 0 0 1 2 2 0 1 2 2 0 0 0 0 1 0 0 0 1 1 0 1 1 0 1 0 0 0 1 0 1 0 1 0 0 0 0 0 0 0 0 1 1 0 1 0 1 0 2 0 2 2 0 2 2 2 2 2 1 0 0 0 1 1 0 0 2 1 0 1 2 0 2 1 1 0 0 2 0 1 1 2 0 0 0 2 0 1 0 0 0 0 0 0 1 1 0 1 2 1 0 0 2 1 0 0 2 1 1 1 1 1 1 0 0 1 0 1 1 2 1 0 1 1 0 0 2 0 1 2 1 0 1 1 1 0 2 0 1 1 1 1 0 0 1 1 0 0 0 0 0 1 1 1 0 1 0 2 1 1 0 1 1 0 0 0 0 0 0 2 1 0 0 0 0 0 0 0
57 1 2 0 0 0 0 2 0 1 1 1 0 0 0 0 0 0 2 2 2 1 0 1 0 0 0 1 1 2 1 0 1 1 1 1 1 1 1 0 0 0 0 0 0 2 1 1 1 0 0 0 0 0 2 0 0 1 1 2 0 0 1 0 0 2 2 0 0 0 1 1 2 2 0 2 2 0 2 0 1 1 2 2 2 0 1 1 2 2 1 2 0 1 1 1 0 2 0 2 2 0 1 0 2 0 2 1 1 1 0 2 1 1 1 1 1 0 1 2 2 0 2 0 0 0 0 1 1 0 0 0 0 0 1 1 1 0 0 2 1 1 0 0 1 0 0 0 0 0 0 1 0 0 1 0 0 0 1 1 0 1 0 2 0 1 1 1 0 1 1 1 0 2 2 0 1 2 0 2 2 2 1 2 1 2 1 0 0 0 0 2 0 1 2 0 0 2 0 0 0 0 0 1 0 1 2 0 1 0 1 1 1 0 0 1 1 1 1 0 1 2 1 0 0 0 1 0 0 2 0 0 0 1 1 1 1 2 0 0 0 0 2 0 1 1 0 1 1 0 0 1 0 0 0 1 1 1 0 1 0 1 0 0 0 0 0 0 2 2 0 1 1 1 0 0 0 1 1 0 0 1 2 2 2 2 1 1 0 2 1 1 1 1 2 1 1 1 1 0 0 0 0 1 0 0 0 1 0 1 0 2 1 1 2 0 1 0 0 0 1 2 1 1 1 0 0 2 0 1 0 0 1 1 0 0 1 1 0 0 0 0 1 0 0 0 0 0 2 2 0 0 0 2 2 0 1 0 0 0 0 0 2 0 2 1 0 2 2 0 2 0 0 2 1 1 2 0 0 0 1 0 0 0 1 1 0 1 1 0 0 0 1 1 2 0 2 1 1 1 1 1 0 1 0 0 0 0 0 0 0 0 0 0 0 0 2 0 0 0 0 2 0 1 1 2 1 0 0 1 2 0 0 0 0 1 0 1 0 0 2 1 0 0 1 2 1 0 0 1 0 0 0 2 0 0 0 2 0 0 2 0 0 0 0 0 0 0 0 0 2 0 1 1 0 1 0 0 2 1 1 0 0 0 1 0 1 1 0 1 0 0 0 2 1 0 0 0 0 0 0 2 1 1 0 0 1 1 1 0 1 0 0 0 0 0 0 0 0 1 0 2 1 1 0 1 1 0 0 1 1 0 1 0 1 0 0 2 0 2 1 2 0 1 1 1 1 1 1 0 0 0 0 1 1 2 0 0 2 0 1 0 2 2 0 2 2 1 1 1 0 1 1 0 1 0 1 1 0 1 1 0 1 1 0 1 1 0 0 0 1 0 1 1 0 0 0 0 0 0 0 2 1 1 1 1 0 0 0 1 1 0 0 1 1 2 0 1 1 0 0 0 1 1 1 0 1 1 0 0 0 0 0 2 0 0 2 0 0 2 1 0 0 0 1 0 2 0 1 0 0 0 1 0 0 2 0 2 1 0 0 0 0 2 0 0 0 2 1 0 1 1 1 0 0 1 1 1 1 1 0 0 0 2 2 2 0 0 2 2 0 0 0 1 0 1 1 0 0 1 0 1 0 0 1 2 2 2 2 0 1 0 0 2 0 0 0 2 2 2 0 0 1 1 1 1 1 0 0 0 1 1 0 1 0 0 2 0 0 1 1 1 0 0 0 0 1 0 0 1 1 1 1 0 0 0 0 0 2 1 0 0 2 0 0 0 2 1 1 1 1 1 1 0 0 0 0 0 0 1 2 2 1 0 0 1 0 1 0 1 0 0 1 0 0 0 0 1 0 0 0 0 0 2 0 1 1 0 2 2 0 0 0 1 1 1 1 1 2 2 0 2 0 0 0 0 0 1 0 2 0 0 1 2 0 0 0 1 1 0 0 1 0 0 0 1 1 1 0 0 0 0 1 0 0 1 0 0 0 0 0 0 0 0 0 0 1 0 2 0 1 0 1 1 1 1 0 2 2 2 2 2 1 0 0 0 1 1 0 0 2 2 2 1 2 0 2 2 0 1 0 1 1 0 1 2 0 1 0 2 0 0 0 0 1 2 0 1 2 1 1 0 0 2 1 0 1 0 0 0 2 0 0 2 0 0 0 0 0 0 0 0 1 2 2 1 1 2 0 0 1 0 2 0 1 1 1 1 1 0 0 2 0 0 0 0 1 0 0 0 2 0 0 0 0 1 1 0 1 0 0 1 1 1 0 0 0 1 1 1 0 0 0 1 0 1 0 0 0 0 0 0
58 0 0 0 0 0 0 2 0 0 0 1 0 0 0 0 0 0 2 2 2 0 0 0 0 0 2 1 2 2 1 0 1 1 0 0 2 2 1 0 0 0 0 0 0 0 1 0 0 0 0 0 0 0 2 2 0 0 1 1 0 1 2 2 1 1 1 1 0 0 1 0 2 2 2 2 0 0 2 0 1 1 2 1 2 0 0 1 2 2 1 2 0 2 0 0 0 2 0 2 1 0 0 0 2 0 2 2 0 0 0 1 0 1 1 0 1 0 0 1 1 0 1 1 1 1 0 1 2 0 0 0 0 0 0 0 0 0 1 0 1 1 0 1 0 1 0 0 0 0 0 0 1 0 0 0 0 0 0 0 1 0 0 2 0 1 1 1 1 1 1 1 1 1 1 0 2 1 0 1 1 1 0 0 0 0 0 0 0 0 0 1 1 1 1 0 2 2 0 0 0 1 0 1 1 0 2 1 2 1 1 0 0 0 0 0 0 0 1 1 1 1 0 0 0 0 0 0 0 0 0 1 0 0 0 0 1 2 0 0 0 0 1 0 2 2 0 0 1 1 1 1 0 0 0 1 0 2 1 0 1 1 0 1 0 0 1 0 2 0 0 2 0 0 1 0 0 2 2 0 1 0 2 0 0 0 0 0 0 0 0 0 1 0 2 0 1 1 0 0 1 1 0 0 0 1 1 1 1 1 0 1 1 1 1 0 1 1 1 0 0 1 0 0 2 0 2 1 1 1 0 0 0 0 0 0 0 0 0 0 0 0 0 0 0 0 0 0 1 1 0 1 0 2 2 0 2 1 0 2 2 2 1 0 1 0 0 2 2 0 1 1 0 2 0 0 2 0 2 0 1 1 0 0 1 1 0 2 2 0 0 1 0 1 1 1 1 0 2 2 2 2 0 2 0 1 0 0 0 0 0 0 1 1 1 2 0 2 0 0 0 2 1 0 1 2 1 2 0 0 1 1 1 2 2 2 0 0 0 0 1 1 0 1 0 1 1 1 1 2 0 1 1 2 1 1 0 1 1 2 1 0 0 0 0 1 0 2 0 0 0 1 2 2 2 0 2 1 1 1 2 0 0 0 0 0 0 2 1 0 1 0 1 1 1 0 0 2 2 0 0 2 2 0 0 0 0 1 0 0 0 0 0 1 2 0 0 0 0 0 1 1 0 0 0 0 2 1 1 1 1 1 0 0 0 0 2 0 1 1 2 1 0 0 1 2 1 1 1 0 0 0 0 2 0 0 0 0 1 0 1 0 1 1 0 1 1 0 0 0 0 1 1 0 0 0 2 2 0 2 2 0 2 0 2 0 1 0 1 1 0 0 1 0 0 0 0 1 0 0 1 1 0 2 2 2 1 0 0 0 0 0 0 1 0 1 0 0 0 0 0 1 0 0 1 2 0 0 0 0 1 0 0 2 0 1 2 1 1 1 0 1 0 0 1 0 2 0 1 0 0 1 0 2 2 2 0 1 1 0 0 0 1 2 0 0 0 1 1 0 1 1 0 1 1 1 1 0 0 2 0 0 0 0 0 1 1 1 1 2 0 0 1 0 0 1 1 0 1 1 0 1 0 0 1 2 2 2 2 0 1 0 0 2 0 0 1 0 1 2 0 1 1 2 1 1 2 1 1 0 0 0 1 0 0 2 0 0 0 0 0 1 0 0 0 1 1 1 0 0 0 0 0 0 0 1 2 0 0 0 0 0 2 0 0 0 2 1 0 2 0 1 1 0 0 0 1 1 1 0 0 1 1 1 1 1 1 2 0 2 0 0 1 2 0 1 1 0 0 0 1 0 0 2 1 1 1 0 0 2 0 0 0 2 2 2 2 1 2 2 1 2 0 0 0 0 0 2 1 2 0 1 2 0 0 0 0 1 1 0 0 0 0 0 0 0 0 0 0 0 0 0 1 1 0 1 0 0 0 1 0 0 0 1 1 0 0 0 1 0 1 0 2 0 2 1 0 1 1 2 1 1 0 0 0 0 2 0 0 0 2 1 1 1 2 0 2 2 0 0 0 1 0 0 2 1 1 1 0 2 0 0 0 0 1 1 0 1 2 1 1 1 1 2 1 0 1 0 0 0 2 1 2 2 2 1 1 1 1 1 0 1 1 1 0 0 1 1 1 1 0 0 2 0 1 0 1 0 0 0 1 1 1 0 2 2 1 0 0 1 0 0 0 0 0 1 1 0 2 0 0 0 0 0 0 0 0 2 0 2 2 0 1 1 1 0 0 1 1 1 2 2
59 0 1 0 0 0 0 1 0 1 1 0 0 0 0 0 0 0 1 1 1 2 0 0 0 0 1 1 2 1 0 2 1 1 0 1 1 1 0 0 0 0 0 0 1 1 1 0 1 1 1 0 0 0 1 1 1 0 1 0 1 0 2 1 1 1 1 2 0 0 0 1 1 1 2 1 0 0 2 0 1 2 2 0 2 0 0 1 2 2 0 2 1 2 1 2 0 1 0 1 1 0 1 0 2 0 2 2 0 0 0 0 1 1 1 1 1 1 1 2 2 0 1 1 1 1 1 2 2 0 0 0 0 0 0 0 0 0 0 2 1 1 0 0 1 0 1 0 0 0 0 0 0 0 0 0 0 0 0 0 0 1 1 2 1 2 1 2 0 1 1 0 1 2 1 0 2 0 0 0 0 0 0 1 0 0 1 1 1 0 0 1 1 1 1 0 1 2 1 0 0 1 0 0 1 0 1 0 1 0 1 1 1 0 0 1 1 0 1 0 1 1 0 0 0 0 0 0 0 2 0 0 0 0 0 0 0 2 0 0 0 1 2 1 2 2 0 0 2 0 0 0 0 1 0 0 1 2 2 0 2 2 0 0 0 0 0 0 2 0 0 2 0 2 0 0 0 0 1 0 1 0 1 1 2 0 1 0 0 2 0 1 1 0 2 1 1 0 2 0 0 0 0 0 0 0 0 0 0 1 1 2 0 0 1 0 2 0 0 0 0 2 1 0 2 0 1 1 1 1 0 2 0 0 0 0 0 1 1 1 1 2 1 0 0 0 0 0 2 2 0 0 0 2 2 0 1 0 0 1 1 1 0 0 0 1 0 2 2 0 2 0 0 2 2 0 2 0 1 0 1 1 1 1 1 1 0 0 0 0 0 0 1 0 2 0 1 2 0 0 1 0 0 2 2 0 0 0 0 0 0 1 0 0 0 1 1 0 2 0 0 0 0 0 1 2 1 1 0 0 1 0 0 2 2 0 0 0 0 0 1 1 0 0 0 0 2 1 1 0 0 0 0 2 0 0 0 1 2 0 1 0 1 1 0 1 0 2 0 1 1 1 1 1 1 0 1 1 1 1 1 0 0 0 1 0 1 2 2 0 1 0 0 0 0 0 0 1 0 1 1 1 2 0 0 0 0 0 1 0 1 0 0 2 2 0 0 0 0 0 0 2 2 2 2 0 0 0 0 2 0 0 2 1 2 0 1 1 1 0 1 1 0 1 1 2 1 2 2 0 0 0 0 1 2 1 0 0 1 1 0 0 1 2 0 1 2 1 1 1 0 1 1 0 0 0 1 2 0 2 2 0 2 1 2 0 2 0 1 1 0 0 0 0 0 0 0 0 0 0 0 2 1 1 2 2 1 0 0 2 0 0 0 0 2 0 1 1 0 0 0 2 0 1 1 0 2 1 0 0 1 1 0 1 0 0 2 0 1 2 0 1 0 1 0 0 2 0 0 0 2 2 0 1 2 1 0 2 2 0 0 0 1 1 0 0 0 2 0 2 0 0 1 0 0 0 0 2 0 2 0 0 1 0 0 2 1 1 1 1 0 0 0 0 0 0 0 0 0 0 0 1 0 0 2 2 2 1 2 0 1 1 0 2 0 0 0 1 0 0 0 0 0 2 1 1 2 0 0 0 0 0 0 0 0 0 1 1 1 1 0 1 0 0 0 1 1 1 0 0 0 0 0 0 0 0 0 0 0 0 0 0 2 1 1 0 2 0 2 2 0 0 0 0 0 0 0 2 2 0 1 1 1 0 0 1 0 1 0 1 0 1 1 0 0 0 0 0 0 0 0 0 0 2 1 0 1 0 0 1 0 0 1 0 0 2 1 2 2 2 0 1 1 1 0 0 0 1 1 2 1 0 1 1 0 1 0 1 1 0 0 0 0 1 0 0 1 0 1 0 0 0 0 0 0 0 0 0 1 1 0 0 0 0 0 2 0 0 1 0 0 0 1 1 2 2 0 1 1 2 2 2 2 0 0 0 0 0 1 0 1 1 0 2 2 1 2 2 1 0 0 1 1 0 2 2 0 0 0 1 0 1 0 0 1 0 0 0 1 0 0 1 2 0 0 0 1 0 1 1 1 0 0 2 0 0 0 2 0 0 0 0 0 1 1 0 1 0 0 0 1 0 2 1 1 0 0 1 1 1 1 1 2 0 1 2 1 0 0 0 0 0 0 0 0 0 0 1 1 0 0 1 0 0 0 0 0 0 0 2 0 0 0 1 1 0 0 2 2 1 2 1
60 1 1 0 0 0 0 2 1 0 1 0 1 1 0 1 0 0 2 1 0 0 0 1 0 0 1 1 2 2 1 1 2 2 0 1 1 1 0 2 1 1 1 1 0 1 0 0 0 2 2 0 2 2 0 0 0 1 1 0 0 1 1 0 0 2 2 0 0 0 0 2 2 2 1 2 1 0 2 0 1 1 2 1 1 0 0 0 0 2 0 0 0 0 0 1 1 0 0 1 0 1 1 0 2 1 2 0 1 0 0 1 1 1 1 1 1 0 1 1 1 0 1 1 0 0 0 1 2 1 0 0 0 0 0 0 0 0 0 1 0 2 0 0 1 0 0 0 0 2 0 0 0 1 0 1 1 0 0 0 1 1 0 2 1 1 1 0 0 1 0 0 0 1 1 0 1 0 0 0 0 0 1 2 0 1 2 0 0 0 0 1 0 1 2 0 0 2 0 0 0 0 0 1 1 0 1 1 0 0 0 0 1 0 0 1 1 0 1 0 0 0 0 1 0 1 0 0 0 1 1 0 2 2 1 2 0 2 0 1 1 0 2 0 2 2 1 0 2 0 0 1 1 0 0 0 1 0 0 0 0 0 0 0 0 0 0 0 2 1 0 2 0 0 0 1 0 2 2 0 0 0 2 2 1 2 0 1 1 2 0 2 2 0 2 0 2 2 0 2 2 0 1 1 1 0 1 0 0 1 0 1 2 0 1 0 2 0 0 0 0 2 1 1 1 0 1 1 0 0 0 2 0 0 0 0 0 1 0 0 1 1 1 0 0 0 1 0 0 0 0 2 1 2 1 0 1 1 0 2 2 2 1 0 1 0 0 2 1 0 1 1 0 2 0 0 1 0 1 0 1 2 0 0 2 1 0 0 0 1 1 1 0 1 2 0 1 0 0 0 0 0 1 2 0 0 1 1 1 1 1 1 0 1 1 1 1 0 1 1 0 1 1 0 0 1 0 1 0 0 0 0 0 0 0 0 0 1 0 0 1 1 0 1 1 2 2 0 0 0 0 0 2 2 2 2 0 1 2 0 1 0 0 0 0 0 0 1 0 1 2 1 0 2 1 1 0 0 0 1 2 0 0 0 1 0 1 1 1 0 1 1 1 2 0 0 0 2 2 0 1 1 1 1 0 0 1 0 0 0 0 0 0 0 0 1 0 1 0 1 1 1 2 2 1 0 0 0 0 2 0 0 2 1 2 0 1 1 0 1 2 1 0 1 2 2 0 1 1 0 0 0 0 0 2 2 0 2 2 2 0 0 1 1 0 0 1 1 0 1 0 0 0 0 0 0 2 1 0 1 1 0 2 1 1 1 2 1 0 0 0 0 0 1 1 0 0 0 0 0 0 2 1 2 1 2 1 0 0 0 1 0 0 0 1 1 1 1 1 0 0 2 0 1 1 1 1 2 0 0 0 1 1 2 0 1 2 0 0 2 0 0 0 2 0 0 1 0 2 0 1 1 0 0 2 2 1 2 2 0 0 0 0 0 2 2 1 2 1 0 1 0 0 0 2 0 2 1 1 1 1 1 0 1 0 1 1 1 1 2 0 0 1 0 0 0 1 0 1 1 0 1 0 0 1 1 0 2 2 0 1 0 0 1 0 2 0 1 1 1 0 0 0 2 2 0 0 2 2 2 2 2 0 0 0 1 0 1 1 1 0 1 0 1 0 0 1 0 0 0 0 0 1 0 1 2 0 0 0 0 0 1 2 0 2 0 2 0 1 2 0 1 0 1 1 0 0 2 2 0 0 0 0 0 1 2 1 0 0 2 2 0 0 1 0 1 0 1 0 1 0 0 1 2 0 0 1 0 1 2 0 0 0 2 2 2 2 2 2 1 1 2 1 1 0 0 0 2 0 2 0 0 1 1 0 1 0 0 0 0 0 0 0 0 0 0 0 0 0 0 0 0 1 0 0 0 0 1 0 0 0 0 0 0 0 2 1 0 1 0 0 0 1 0 2 2 0 0 0 2 2 2 1 0 0 0 1 0 2 0 0 0 2 1 1 0 1 2 0 1 0 0 1 0 2 1 0 0 1 1 1 0 0 0 1 1 0 1 2 1 0 1 2 1 1 0 2 1 0 0 1 0 1 2 1 1 1 0 0 0 0 0 0 1 1 1 1 0 0 0 1 0 2 0 0 0 0 0 0 0 0 0 1 0 0 0 0 0 0 0 1 0 0 0 0 2 2 2 0 0 0 2 0 0 0 0 0 1 0 2 0 1 2 2 2 0 0 1 1 1 2 2
61 0 1 0 1 0 0 1 0 2 2 0 1 2 0 1 0 1 1 1 1 1 0 0 0 0 2 1 2 0 0 2 0 1 1 1 2 1 0 2 2 0 0 0 0 1 1 0 1 1 1 0 0 1 1 1 0 1 2 0 2 0 2 2 0 0 0 0 0 0 0 1 2 2 2 2 0 0 1 0 1 2 1 0 1 0 0 1 1 1 0 1 0 1 1 1 0 1 0 1 1 0 0 1 2 0 2 2 0 0 0 2 1 1 1 1 1 0 1 1 1 0 1 1 1 0 1 0 2 0 0 0 0 0 0 0 0 0 0 0 1 1 0 0 1 0 1 0 0 0 0 1 0 0 0 0 0 1 0 0 1 1 0 2 1 2 1 2 0 1 1 0 1 2 1 1 1 2 1 1 1 2 0 0 0 0 0 0 0 0 0 1 0 2 2 0 0 2 2 0 0 2 0 1 1 0 1 0 0 0 1 0 2 0 0 1 1 0 2 0 1 1 0 0 0 1 0 0 0 1 1 0 0 0 0 0 1 2 0 0 0 0 2 0 1 2 0 0 1 1 1 0 1 1 0 1 1 0 0 0 0 0 0 0 1 1 0 1 2 0 0 1 0 1 1 1 0 0 0 0 0 1 1 2 1 1 0 1 1 2 1 1 0 1 1 1 0 0 0 0 1 1 1 1 1 0 0 0 0 0 0 1 2 0 1 0 2 1 0 0 1 2 1 1 0 0 0 1 1 1 0 1 0 0 0 0 0 0 0 0 0 0 2 0 1 1 0 0 1 0 0 1 0 2 2 0 1 0 0 1 2 2 2 0 0 0 0 1 1 0 2 0 1 2 0 1 2 1 0 0 1 0 0 1 2 0 0 1 1 0 0 1 0 0 2 0 0 0 1 1 0 2 0 1 0 0 0 0 1 1 1 1 0 0 1 2 0 1 0 1 0 1 0 1 0 1 0 0 0 0 2 0 0 1 1 2 1 1 1 0 1 1 0 2 0 1 1 0 0 1 0 0 0 1 1 0 1 1 1 0 2 0 0 0 1 2 0 1 0 0 1 0 1 1 0 1 0 0 2 0 2 1 0 0 1 0 1 1 0 0 0 1 0 1 0 0 0 1 1 1 1 1 1 1 0 0 1 1 1 0 1 0 1 1 1 0 0 1 0 1 1 1 2 2 0 1 0 0 0 2 0 0 1 0 1 1 2 1 1 0 0 2 0 0 1 0 2 1 1 0 0 0 0 2 0 0 1 0 0 1 0 0 0 1 1 0 0 0 1 0 0 0 0 0 0 0 1 0 0 0 1 0 2 1 1 1 1 0 0 0 1 1 1 1 1 0 1 0 0 0 0 2 1 2 1 2 0 0 0 2 0 0 0 1 1 0 2 0 0 0 0 0 0 0 0 1 1 2 0 0 0 0 1 2 0 0 2 0 0 2 0 1 0 1 1 0 0 0 1 0 0 1 0 0 2 1 0 1 0 0 0 0 2 1 1 1 0 1 0 0 2 0 0 2 2 0 2 0 1 1 2 1 0 2 1 2 1 1 2 1 1 1 0 0 1 0 1 1 1 1 0 1 0 0 1 1 1 1 2 1 0 0 0 1 0 1 0 0 1 1 0 0 0 0 1 0 0 0 0 0 1 1 0 0 0 0 0 0 0 1 0 1 1 0 0 0 1 1 0 1 1 1 0 1 1 0 0 0 0 0 0 0 2 0 0 1 1 1 1 1 1 0 1 1 1 0 1 0 0 2 2 2 0 2 1 2 1 2 1 2 0 1 1 1 0 1 1 0 0 0 0 0 0 1 2 0 1 0 1 2 0 0 0 2 2 2 2 1 1 1 1 1 0 1 1 0 0 1 1 2 0 1 1 1 0 1 0 0 1 1 1 1 0 0 0 0 0 0 0 1 1 0 1 0 0 1 0 1 0 0 0 0 0 0 0 1 0 0 1 0 0 0 1 0 1 2 0 0 0 1 1 2 1 0 0 0 0 1 2 0 1 1 1 1 2 0 2 2 0 0 0 1 0 0 2 0 1 2 0 2 0 0 0 0 0 0 0 1 1 1 0 0 1 2 0 1 0 1 0 0 0 0 0 1 0 0 0 1 1 1 0 1 1 1 0 1 1 0 0 0 1 0 1 1 1 0 1 0 0 0 1 0 1 0 1 1 2 0 0 1 0 0 0 0 0 0 0 1 0 1 0 2 1 1 0 2 2 1 1 2 0 0 0 2 0 0 0 1 1 1 1 1
62 0 1 0 0 0 1 2 0 0 0 1 1 1 0 1 0 0 2 0 0 1 1 0 0 0 1 2 2 2 2 0 0 0 0 0 2 2 0 0 0 0 0 0 0 1 0 0 2 0 0 0 0 1 1 0 1 1 2 0 2 0 1 1 0 0 0 0 0 0 0 1 2 2 1 2 1 0 2 0 2 2 2 1 2 0 1 0 2 2 0 0 1 1 1 1 0 0 0 0 0 0 1 0 2 1 2 1 1 0 0 2 1 1 2 2 2 0 1 1 1 0 1 1 1 0 1 1 1 0 0 0 0 0 1 0 1 0 0 0 0 2 0 0 2 0 0 0 0 0 0 1 0 0 0 0 0 1 0 1 1 0 0 2 1 2 1 0 1 2 0 0 1 1 2 0 1 1 0 1 1 0 0 2 2 2 0 0 0 0 0 1 1 0 0 1 1 1 0 0 0 0 0 1 2 0 0 0 0 0 0 1 1 0 0 1 0 0 1 2 0 0 1 0 1 0 1 0 0 1 0 1 0 0 0 0 1 2 2 2 0 0 2 0 1 1 0 0 1 1 1 1 0 0 1 0 0 2 0 0 0 0 0 0 1 0 0 0 1 0 0 1 0 2 0 1 0 1 1 0 0 1 2 1 1 0 0 2 0 2 0 0 2 0 2 0 1 1 0 0 1 0 1 0 1 0 1 0 0 2 0 2 1 0 0 0 2 0 0 0 2 2 1 1 2 0 1 1 0 0 0 0 0 0 0 0 0 1 0 1 1 1 2 2 1 1 1 0 1 0 1 1 0 2 0 0 1 1 0 0 0 0 1 0 0 0 0 2 2 0 2 0 0 2 0 0 2 1 0 0 1 2 0 0 2 1 0 0 0 1 0 0 1 0 2 0 0 1 0 0 0 1 0 1 0 1 0 0 0 0 0 0 0 0 1 2 0 0 0 0 0 0 0 1 2 2 1 1 0 0 1 0 0 1 1 0 0 2 1 0 2 0 0 2 0 2 1 1 1 0 0 1 0 2 0 0 0 2 0 1 1 0 1 1 0 1 0 2 0 0 0 0 1 1 2 0 0 1 2 0 1 0 0 2 0 0 0 1 1 0 2 0 0 1 1 1 1 2 1 0 0 2 1 1 0 0 1 2 2 0 0 0 0 0 0 0 0 0 0 1 0 0 1 1 0 1 1 1 0 1 1 1 1 0 1 1 2 0 1 1 0 0 0 1 2 1 0 0 0 0 0 0 0 2 0 1 0 0 1 0 1 0 0 0 0 0 0 0 1 0 0 0 1 0 0 0 2 0 0 0 2 0 1 1 0 1 1 1 1 1 1 0 1 0 0 0 2 1 0 0 0 0 1 1 1 1 1 0 0 1 0 0 0 1 1 0 0 0 0 0 0 0 0 0 0 1 2 1 0 0 0 2 1 2 0 0 1 2 1 2 0 1 0 0 2 0 1 0 1 0 0 2 0 1 2 2 0 1 1 0 0 0 1 1 0 0 0 2 0 2 0 0 2 0 0 0 0 0 2 1 1 1 1 1 0 1 0 2 0 1 0 0 0 0 1 0 1 0 1 1 0 1 0 0 1 2 2 2 2 0 0 0 1 1 0 1 0 1 1 1 0 0 0 2 1 1 1 0 0 0 1 1 2 0 0 2 1 0 0 1 1 1 0 0 0 1 1 1 0 0 0 0 1 0 0 2 1 0 0 0 0 0 1 0 0 0 2 0 2 1 0 1 1 0 0 1 0 0 0 2 2 2 1 0 0 2 0 2 0 2 0 0 1 1 0 1 0 1 1 0 0 0 0 2 1 0 0 0 0 2 0 2 1 0 0 2 2 2 2 2 1 1 1 1 0 0 0 2 0 1 0 0 2 1 0 0 0 0 0 0 1 1 1 1 0 1 1 0 0 0 0 0 1 0 0 0 0 1 0 1 0 0 0 0 0 0 0 0 2 1 2 0 0 1 2 2 0 1 1 1 1 1 2 0 0 0 0 0 0 0 1 2 1 1 1 0 2 2 0 0 0 2 0 0 1 2 0 0 0 2 0 2 0 0 1 1 0 1 1 0 1 0 2 0 1 0 1 2 0 0 0 0 1 2 1 1 0 0 0 1 0 0 2 1 1 1 2 0 0 0 1 0 2 0 0 0 0 0 0 0 1 0 1 0 1 2 1 0 0 0 1 0 0 0 0 1 1 1 0 1 0 2 1 1 0 0 1 1 0 1 1 0 0 1 1 1 1 1 1 1 2 2
63 1 1 0 1 0 0 2 0 1 1 1 0 0 0 0 0 0 1 0 0 1 0 0 0 0 2 1 1 2 0 0 1 1 1 1 2 1 0 1 1 0 0 0 1 0 1 0 1 0 0 0 2 1 1 0 0 0 0 0 1 1 0 0 0 1 1 0 0 0 0 1 2 2 2 2 0 0 2 0 0 0 2 1 1 1 0 0 1 1 0 0 1 2 1 2 0 2 0 2 2 0 0 0 2 0 2 2 0 0 0 2 2 2 2 2 2 0 0 2 2 0 1 1 0 1 0 0 0 0 0 0 1 0 0 0 0 0 0 1 1 1 0 0 0 0 0 0 0 0 0 0 0 0 0 0 0 1 0 0 0 0 0 2 2 1 1 1 0 1 1 0 1 0 1 0 0 2 0 2 2 2 0 2 1 1 1 0 0 0 1 1 1 0 0 1 1 0 0 0 0 1 0 0 1 0 1 0 0 1 0 1 1 0 0 0 0 0 1 1 0 0 1 0 0 0 1 1 0 1 0 1 0 0 0 0 1 2 0 0 0 0 2 0 1 1 0 0 2 0 0 0 0 0 1 0 0 1 0 0 0 0 0 1 1 1 1 1 2 0 1 0 1 0 0 0 0 0 1 0 0 0 2 2 2 0 0 0 0 1 0 1 1 1 2 0 0 1 0 0 1 1 1 1 1 0 0 0 0 1 0 1 2 0 2 0 2 1 0 0 1 2 0 0 0 0 2 1 0 0 0 1 0 0 0 0 1 0 0 1 2 1 2 0 0 0 0 0 2 2 0 0 1 2 0 0 2 2 0 2 2 2 2 0 2 1 0 1 1 0 2 0 2 2 2 2 1 1 1 1 1 1 1 1 1 0 0 0 0 0 0 0 0 0 0 2 0 0 0 0 0 0 0 1 0 0 0 1 1 1 1 1 0 0 0 0 2 1 1 0 0 1 0 1 1 1 1 1 0 1 1 0 1 1 1 1 0 0 1 0 2 1 1 1 1 2 2 0 1 2 0 0 1 1 1 0 1 2 0 2 0 0 1 1 0 1 1 2 0 0 1 1 0 2 1 0 1 1 2 0 0 0 0 0 0 0 0 0 0 0 0 2 1 1 0 0 0 2 2 0 1 1 2 0 0 0 0 1 1 0 0 1 0 0 0 0 1 0 0 1 1 1 2 2 1 0 0 0 1 1 1 0 1 1 1 0 0 1 2 0 1 1 1 1 2 1 2 0 1 0 0 0 0 2 0 0 1 0 1 1 1 0 2 2 1 1 1 2 1 1 1 1 0 0 0 0 1 2 0 2 2 0 2 1 1 1 1 0 1 1 0 0 0 0 0 0 0 2 0 0 1 0 0 1 1 2 0 0 0 0 1 0 0 1 1 0 0 1 0 0 0 0 1 1 1 0 1 2 0 0 0 1 0 2 0 1 2 1 1 1 0 1 0 1 1 0 1 0 1 0 1 1 0 0 0 1 0 1 1 0 0 0 2 0 0 0 0 2 1 0 0 2 0 0 0 1 1 0 1 1 0 0 0 1 1 1 0 1 2 1 1 1 0 0 0 0 1 0 0 1 1 1 0 0 1 2 1 0 1 1 1 1 0 1 0 0 0 1 0 0 0 0 0 1 0 0 1 1 0 0 2 2 0 0 0 0 1 0 0 1 0 1 1 0 0 0 1 0 0 0 0 0 0 0 0 0 0 0 0 0 0 0 2 0 0 1 1 0 2 1 1 2 1 1 1 0 2 1 1 1 1 1 0 0 0 2 0 2 0 2 0 0 1 1 0 1 1 0 0 0 0 0 0 2 1 0 0 0 0 2 0 0 1 0 0 2 1 2 2 2 1 1 1 2 0 1 0 1 0 1 0 0 1 0 0 0 0 1 1 0 0 1 0 0 1 0 0 0 0 0 0 0 1 1 0 0 0 0 1 1 0 1 0 0 0 1 0 1 1 0 0 0 1 0 1 1 0 0 1 2 2 2 2 0 0 0 0 0 1 0 1 0 2 1 2 0 2 2 0 0 0 2 0 1 2 0 1 2 0 1 0 0 0 0 1 1 0 2 2 2 0 0 2 1 1 0 2 1 0 0 2 0 0 2 1 0 1 1 0 0 0 0 1 1 0 1 1 1 0 1 0 0 2 1 0 0 2 1 1 0 1 0 1 1 0 0 0 0 0 0 2 0 0 0 0 0 0 1 1 0 0 2 1 1 0 0 0 2 0 2 1 1 1 1 0 1 0 0 0 1 2 2
64 1 1 0 1 0 0 1 0 1 1 1 0 0 0 0 0 0 0 0 0 2 0 0 0 0 0 2 2 2 2 0 1 2 0 0 2 1 0 0 0 0 0 0 1 0 0 0 1 0 0 0 1 2 0 0 0 0 0 1 0 1 0 0 0 0 0 0 0 0 0 2 2 2 0 2 2 0 2 0 1 1 1 1 1 0 1 1 2 2 1 1 1 2 0 1 0 2 2 0 0 0 0 0 2 2 2 0 2 0 0 2 1 1 1 1 1 0 0 2 2 0 0 2 0 1 0 2 2 1 0 0 0 0 1 0 0 0 1 0 2 1 1 0 2 0 1 0 0 0 0 1 0 0 0 0 0 1 0 0 0 1 0 2 1 2 1 1 1 2 0 1 1 2 1 0 2 2 0 0 2 2 0 1 0 0 1 1 1 0 0 1 1 1 2 0 1 1 0 1 1 1 0 0 2 0 0 0 1 0 1 2 2 0 0 0 0 1 1 0 1 2 0 0 0 0 0 0 0 2 0 1 0 0 0 0 0 2 0 0 0 0 2 1 1 1 0 0 2 0 0 0 0 0 0 0 1 2 0 1 0 1 0 1 0 0 1 0 1 0 0 2 0 2 0 1 1 1 1 0 2 0 2 2 2 2 0 2 0 2 0 0 1 0 2 0 0 0 0 0 0 0 0 1 0 0 0 0 0 0 0 0 2 0 2 0 0 1 1 0 1 2 0 0 2 0 2 1 1 1 0 1 0 0 0 0 0 2 1 1 1 1 1 0 1 1 0 0 2 2 0 0 0 1 1 1 0 1 0 1 1 1 2 0 1 1 0 1 1 0 2 0 1 2 0 0 1 1 0 0 0 2 0 0 1 1 0 0 0 0 0 1 0 0 1 1 0 1 0 0 0 0 1 2 1 0 1 0 0 0 0 1 0 0 1 2 0 1 0 0 0 1 0 1 0 1 0 0 0 1 2 1 0 0 0 0 0 0 0 0 2 0 0 0 1 1 2 0 1 2 0 0 1 2 1 1 0 1 0 0 2 0 0 0 0 1 1 2 0 1 1 0 2 2 2 0 1 1 2 1 0 1 0 1 1 1 1 1 0 0 0 1 1 1 1 1 1 1 1 1 1 1 1 1 0 0 1 1 0 0 0 0 0 1 1 0 0 1 0 1 1 1 1 1 0 0 1 1 1 1 1 1 2 0 1 1 1 1 2 1 1 1 0 1 2 2 2 0 0 0 0 0 1 1 1 1 0 2 0 1 0 1 1 1 0 1 1 0 1 0 0 1 2 0 1 0 1 0 0 0 1 2 2 1 2 0 1 1 0 0 1 1 1 0 1 0 0 1 0 0 0 1 2 0 0 0 2 0 0 2 0 0 0 0 2 0 0 2 2 0 0 2 0 0 0 0 2 1 0 0 0 1 0 0 0 0 1 2 0 2 0 1 0 1 1 0 0 0 1 0 1 1 1 0 0 2 0 2 2 0 0 0 1 1 1 1 0 2 1 1 0 0 0 1 1 1 1 0 2 0 0 0 0 0 0 1 0 1 2 0 1 1 1 0 0 1 2 0 1 1 0 1 0 0 1 2 1 1 1 0 0 0 0 2 0 1 0 0 2 2 0 0 0 1 2 0 0 1 0 0 2 2 0 0 0 0 1 0 0 0 0 0 0 0 0 0 0 0 0 0 0 0 0 1 0 2 0 0 0 0 0 1 2 0 0 0 2 1 1 1 1 0 0 0 0 1 0 1 2 0 1 1 1 0 0 2 0 0 0 2 2 0 1 0 1 0 0 0 1 0 0 0 0 2 2 0 1 1 0 1 0 0 1 0 0 1 1 2 2 2 2 2 0 1 0 0 0 1 0 1 0 0 2 0 0 1 0 2 2 1 1 2 0 0 0 0 0 0 0 0 0 0 0 0 0 0 0 0 0 0 0 0 0 0 0 1 1 0 2 0 0 0 0 1 2 1 0 1 1 2 2 2 1 0 0 0 1 0 1 0 0 1 0 1 1 0 1 1 1 0 0 1 0 0 2 2 1 0 0 1 1 1 0 0 0 0 0 1 1 1 0 0 2 1 0 0 2 1 0 0 1 0 0 2 0 0 0 1 0 0 0 0 2 2 2 0 1 0 0 1 0 0 2 1 0 0 1 0 1 1 1 1 2 1 1 1 1 0 0 0 2 0 0 0 2 1 2 2 0 0 0 2 1 1 0 1 1 0 0 0 0 0 0 2 0 0 0 0 0 0 2 1
65 1 1 0 0 0 0 2 0 1 1 1 0 1 0 1 0 0 1 1 1 1 1 1 1 1 0 1 2 1 1 2 1 2 2 0 2 1 0 0 0 0 0 0 0 0 0 0 1 0 0 0 0 0 1 1 1 0 1 0 1 0 2 1 1 0 1 0 1 1 0 2 1 1 1 1 1 1 2 1 1 2 1 1 1 0 0 0 1 1 0 0 0 0 0 1 1 0 0 0 0 0 2 0 2 0 2 1 1 0 0 2 1 1 1 1 1 0 0 0 0 0 1 1 1 0 1 0 1 0 0 0 0 0 0 0 0 0 0 1 0 2 0 0 1 0 0 0 0 2 0 1 0 0 1 1 2 0 0 0 1 0 0 2 1 1 1 0 2 2 0 2 2 0 0 0 2 1 1 0 0 1 1 1 0 1 1 0 0 0 0 2 0 1 1 0 1 2 1 1 1 1 0 1 1 0 1 0 1 0 1 2 2 0 0 1 1 0 0 0 2 2 0 0 0 1 1 1 2 1 1 1 1 1 0 1 0 2 0 0 0 0 1 0 2 2 1 0 2 0 0 1 0 0 0 0 1 2 0 0 0 0 0 1 0 0 0 0 2 1 0 2 0 1 0 0 0 0 2 0 1 1 1 2 1 0 1 1 0 2 0 0 2 0 2 0 0 1 0 0 0 1 0 0 0 1 2 1 1 1 0 1 1 1 1 0 2 0 0 0 2 0 1 0 2 0 0 1 1 2 0 1 0 0 0 0 0 2 0 0 0 0 1 0 1 1 0 0 1 0 0 2 0 1 1 1 1 0 0 0 2 2 1 0 0 1 0 1 1 0 2 0 0 2 1 0 2 1 0 1 1 1 0 0 1 1 0 0 0 1 0 0 0 0 2 0 1 1 1 1 1 1 0 2 0 1 0 0 0 0 0 0 0 0 0 0 2 0 1 0 0 0 0 2 0 1 0 1 0 0 0 0 0 1 1 0 0 0 0 0 2 1 0 0 1 1 2 1 1 2 0 1 0 2 0 0 0 1 0 0 2 0 0 0 0 0 0 2 0 0 0 0 1 1 1 0 1 2 2 0 0 0 1 0 0 0 0 1 1 0 1 1 1 1 1 0 0 1 1 1 0 2 2 0 0 0 1 1 1 0 0 0 0 0 0 0 0 0 0 1 0 1 2 2 0 2 0 1 0 1 1 1 0 0 0 0 2 1 1 1 1 1 0 1 2 0 1 1 1 0 0 0 0 2 0 1 0 0 1 0 1 0 0 2 0 0 2 2 0 2 0 0 0 0 0 0 2 2 0 2 2 1 0 0 0 0 1 0 0 0 1 0 0 0 0 0 1 0 0 0 0 1 1 1 1 1 2 0 0 0 0 0 0 1 0 0 0 1 0 0 0 1 0 1 1 0 2 1 0 0 0 1 0 1 0 1 2 1 0 0 0 0 0 0 2 0 1 0 1 0 0 1 0 1 1 1 1 2 2 0 0 0 0 1 0 0 0 2 1 0 2 0 0 0 0 1 1 1 1 1 1 0 0 2 1 2 1 1 1 1 0 0 1 1 1 1 2 1 2 2 0 1 0 1 1 2 1 2 2 0 0 0 0 1 0 1 0 1 1 1 0 0 1 2 1 2 2 1 1 1 0 0 0 0 0 0 1 1 0 1 0 0 0 0 1 1 1 0 0 1 1 1 0 1 0 0 1 0 0 0 0 0 2 0 0 1 2 0 2 0 1 0 1 2 2 0 1 0 0 2 2 2 1 1 1 1 1 2 1 2 0 2 1 1 0 1 0 2 0 0 0 0 0 1 2 0 2 0 0 1 0 0 0 1 1 2 1 2 2 2 2 2 1 0 0 0 0 1 2 2 0 2 1 0 0 0 0 0 1 0 1 1 0 0 1 0 0 0 0 0 1 0 1 0 0 0 0 0 0 1 0 0 0 1 1 0 0 0 1 0 1 0 2 0 2 2 0 1 2 2 2 2 2 0 0 1 0 2 0 0 2 2 0 1 1 1 2 2 0 0 0 1 0 0 0 2 0 1 0 1 1 1 0 0 1 0 0 0 2 0 1 1 1 1 0 0 1 1 0 0 1 1 1 2 1 0 0 0 0 0 1 0 1 1 1 2 1 2 0 0 1 0 1 0 1 0 1 1 1 0 1 1 0 2 0 1 1 1 1 2 0 0 0 0 0 1 1 0 2 0 0 0 0 0 0 0 0 0 0 2 1 0 0 2 0 0 0 0 0 0 2 0
66 0 2 1 0 1 1 2 0 0 0 0 0 0 0 0 0 0 1 1 1 2 0 0 0 0 1 2 2 2 2 1 0 0 1 2 2 2 0 1 1 0 0 1 0 1 0 0 1 0 0 0 0 0 1 1 0 0 0 0 1 1 1 0 0 0 0 0 0 0 0 1 2 2 1 2 1 0 1 0 1 2 2 0 1 0 0 1 2 2 0 1 0 1 1 2 0 2 1 1 1 0 2 0 2 0 2 1 1 0 0 2 0 1 2 1 1 0 0 2 2 0 1 1 1 0 1 2 2 0 0 0 1 0 1 0 1 0 0 2 0 2 0 0 0 0 0 0 0 0 0 0 0 0 0 0 1 0 0 0 1 1 0 2 1 2 2 0 0 1 1 1 0 0 2 0 1 1 0 1 1 1 1 2 1 2 1 1 1 0 0 1 1 1 1 1 2 2 0 0 0 0 0 2 1 0 0 0 0 0 1 1 0 0 0 0 0 0 0 0 1 1 0 0 0 0 2 0 1 2 0 0 0 0 0 0 0 2 0 0 0 0 2 0 1 1 0 0 1 1 1 0 1 0 0 0 2 1 0 0 0 0 0 0 0 0 0 1 1 0 1 0 0 1 0 0 0 0 1 0 0 0 1 1 2 0 0 1 0 1 0 0 1 0 2 0 1 0 0 0 1 1 2 0 1 0 1 1 1 1 0 1 2 1 2 1 1 0 1 0 0 1 0 0 2 0 1 1 1 0 0 0 1 2 0 0 0 2 0 1 1 2 1 0 0 0 0 0 1 1 0 1 0 1 0 1 1 1 0 0 0 0 1 0 1 0 0 1 1 0 2 0 0 2 0 0 1 1 0 0 1 2 0 0 0 0 0 1 1 0 1 1 1 0 2 0 1 0 0 0 0 0 1 2 0 0 1 0 0 0 0 2 0 0 1 1 1 0 0 1 0 1 0 0 1 2 2 1 0 0 1 0 2 2 2 2 0 1 0 0 1 0 1 1 0 1 2 1 1 2 0 1 0 2 1 1 0 0 1 0 2 0 0 0 0 1 0 1 0 1 2 1 2 2 0 0 1 0 2 2 0 2 0 0 0 0 0 1 1 1 1 0 0 2 2 1 1 1 1 0 0 2 1 1 0 0 1 0 0 0 0 0 0 0 0 0 0 0 0 1 0 1 2 2 0 2 0 0 2 0 2 0 1 1 0 0 0 0 1 0 0 1 0 1 1 2 1 2 2 0 1 1 0 1 1 2 0 0 1 1 1 0 0 0 0 0 0 1 0 1 0 0 1 0 0 0 1 2 0 2 2 0 2 2 1 1 2 1 0 0 0 0 0 0 0 0 0 0 0 0 0 1 2 2 0 2 2 0 0 2 0 0 0 0 0 0 1 0 0 0 0 1 1 1 1 0 2 2 0 0 0 2 1 0 0 0 2 0 1 2 1 1 0 0 2 0 0 1 2 0 0 1 1 1 1 2 0 2 2 0 0 0 2 0 1 1 0 2 0 1 1 0 0 0 0 1 1 0 2 0 0 0 0 2 1 2 1 1 2 1 1 1 1 1 0 1 2 0 2 1 0 2 0 0 1 1 1 1 2 0 1 1 0 1 0 0 0 1 1 1 0 0 2 2 1 2 2 0 0 0 0 0 0 0 0 0 2 0 0 2 1 2 0 0 0 1 1 0 0 0 0 0 0 0 0 1 0 0 1 1 1 0 2 0 0 1 2 0 2 1 1 0 1 1 1 0 2 0 0 1 0 1 1 0 0 1 0 2 1 2 0 2 0 0 0 0 0 1 0 0 0 0 0 2 1 0 0 0 0 2 1 1 0 2 2 2 2 2 2 2 2 2 2 0 0 0 0 1 0 2 0 0 2 1 0 0 0 1 1 0 0 0 0 1 0 1 1 0 0 0 0 0 2 0 1 0 1 0 0 0 0 0 0 0 0 2 0 0 1 0 0 0 1 0 1 2 0 1 1 2 2 2 0 0 0 0 2 0 1 0 1 1 0 2 1 0 1 2 0 1 0 2 0 0 2 0 1 1 0 1 0 1 1 1 1 0 0 0 1 0 1 1 2 0 0 0 1 1 0 1 2 0 0 1 0 0 0 1 1 1 0 1 1 2 2 1 2 0 1 0 0 0 1 1 1 0 1 1 1 0 2 0 1 1 0 1 2 0 1 2 0 1 0 0 0 2 2 0 1 0 0 1 0 0 0 0 0 0 0 2 0 0 0 2 1 0 0 0 0 1 2 2
67 1 1 1 0 1 1 2 0 0 0 0 0 0 0 0 0 0 1 0 1 2 1 1 1 1 1 1 2 2 1 0 0 0 1 0 2 1 0 2 2 1 0 1 0 0 0 0 1 0 0 0 0 1 0 2 0 0 0 0 1 1 1 0 0 1 1 0 0 0 0 0 2 2 0 2 2 0 2 0 1 2 1 0 1 0 0 0 2 2 0 2 0 1 1 2 1 1 0 1 1 0 0 1 1 0 1 1 1 0 0 2 1 2 2 1 2 0 2 0 0 1 2 0 0 1 0 1 1 1 0 0 0 0 2 0 0 0 0 0 0 2 0 0 1 1 0 0 0 0 1 0 0 0 0 0 1 1 0 0 0 1 0 2 0 1 1 0 2 2 0 2 0 1 2 0 1 1 0 1 1 1 0 2 0 0 1 1 0 0 0 2 1 0 1 1 1 1 0 0 0 1 0 1 2 0 0 0 2 0 1 1 1 0 0 0 0 0 1 1 1 1 1 0 0 0 0 0 0 0 0 0 1 1 1 1 0 2 0 0 0 1 1 0 2 2 0 0 2 0 0 0 0 0 0 0 0 0 0 0 0 0 0 0 0 0 0 0 1 0 1 2 0 1 1 1 0 1 2 0 1 0 2 1 1 1 0 0 0 2 0 0 0 1 2 0 0 1 0 1 0 0 2 0 2 0 0 0 0 1 0 1 2 1 2 0 1 1 0 0 2 2 0 0 2 0 2 1 1 1 0 1 0 0 0 0 0 1 0 1 1 1 2 0 1 1 0 0 0 0 0 2 1 2 1 0 2 1 0 1 1 1 0 0 0 1 0 1 1 0 1 1 1 2 1 0 1 1 1 1 1 1 0 0 0 0 0 0 0 0 0 0 1 0 2 0 2 1 0 0 0 0 0 1 0 0 0 1 0 0 0 0 0 1 1 0 2 0 1 0 0 0 0 0 2 2 1 2 0 1 2 0 0 1 1 2 1 0 0 0 1 0 0 1 1 2 1 0 0 1 0 0 1 2 2 1 1 1 0 0 1 0 0 0 0 2 1 2 0 1 1 1 1 2 0 0 0 1 1 1 1 0 0 0 0 1 0 2 2 0 2 0 1 0 0 1 1 0 0 1 0 2 1 1 0 0 1 1 1 0 1 0 0 1 1 1 0 1 0 1 2 1 2 1 0 1 0 0 1 1 1 0 2 1 2 1 0 0 1 0 2 2 0 2 2 1 2 2 2 0 0 0 0 2 0 1 1 0 0 1 0 0 1 1 0 1 1 0 0 0 0 0 0 0 0 0 0 0 0 0 1 1 1 1 0 1 1 1 0 0 0 0 0 2 0 0 0 0 0 1 0 2 1 1 1 1 1 0 0 2 1 0 0 0 1 0 1 0 0 0 0 0 1 1 1 1 0 1 0 0 0 2 1 2 0 1 2 0 0 1 1 0 0 1 2 0 1 0 1 0 1 2 1 1 1 2 0 2 1 1 1 0 2 1 1 0 0 2 1 0 1 0 2 0 0 0 2 0 1 1 0 0 0 2 0 2 1 1 1 1 0 0 0 1 1 1 2 0 1 1 0 1 0 0 1 2 2 2 2 0 0 0 0 2 0 1 1 2 0 0 0 0 1 1 1 0 0 2 2 2 2 2 0 0 0 0 1 1 1 2 1 2 0 1 0 0 2 0 0 1 0 1 1 0 0 2 0 0 0 0 0 0 2 0 0 2 1 2 0 2 0 0 1 0 0 1 2 2 2 0 0 0 0 1 1 2 1 2 0 2 0 1 2 0 1 0 0 0 0 1 0 0 1 2 1 0 1 1 0 1 0 0 0 2 1 1 2 2 2 2 2 2 2 1 0 0 0 0 2 2 0 2 2 0 0 1 1 1 1 0 1 1 0 1 1 1 1 0 0 0 0 0 0 0 1 0 0 0 0 0 0 0 0 0 0 1 0 0 0 0 0 0 1 0 1 1 0 0 2 1 1 1 1 0 0 0 1 0 0 1 2 1 2 1 2 0 2 2 0 1 0 2 0 1 2 2 0 1 0 1 1 1 0 0 1 1 0 1 2 0 0 2 2 1 0 0 1 1 1 1 1 0 0 2 0 0 0 1 0 0 0 0 0 1 2 2 2 1 1 0 2 0 2 0 1 0 1 1 1 1 1 1 0 1 1 0 1 1 0 0 1 0 0 0 2 0 1 1 1 0 0 1 1 1 0 0 0 1 1 1 0 0 0 2 0 0 0 0 0 0 2 2
68 0 1 0 0 0 1 2 0 2 2 0 0 0 0 0 0 1 2 1 1 1 1 0 0 0 0 1 2 1 1 2 2 2 0 1 1 1 0 1 0 1 0 0 0 1 2 0 2 0 0 0 1 2 0 0 0 2 1 1 1 1 0 0 0 0 0 1 0 0 0 2 2 2 1 2 1 0 2 1 0 1 1 0 0 0 0 0 1 1 0 1 2 2 0 1 0 1 0 1 2 0 2 0 2 0 2 1 1 0 0 1 0 1 1 0 1 0 1 1 1 0 2 0 1 0 1 1 1 0 0 0 0 0 0 0 0 0 0 2 0 2 0 0 0 0 0 0 0 1 0 0 0 0 0 0 0 0 0 0 1 0 0 2 0 1 1 0 0 2 0 0 0 2 1 0 2 1 1 0 0 1 1 2 0 1 2 1 1 1 1 2 0 1 1 0 0 1 0 0 0 0 0 0 0 0 2 0 1 0 1 1 2 0 0 1 0 0 1 2 0 0 0 0 0 0 0 0 0 0 0 1 0 0 0 0 0 2 0 0 0 1 1 1 2 1 1 1 1 1 1 1 0 0 1 0 0 0 0 0 0 0 0 0 0 0 1 1 2 0 0 1 0 1 0 1 0 0 1 0 0 0 2 2 2 1 0 1 0 2 1 0 0 0 2 1 1 0 0 0 1 1 0 2 0 0 0 0 0 1 0 2 2 2 0 0 2 0 0 0 0 2 2 2 0 0 1 1 1 1 0 1 0 1 0 0 0 0 0 0 0 1 1 0 1 1 1 0 2 0 0 0 0 2 2 0 0 2 0 1 1 1 2 0 2 1 0 2 2 0 2 0 0 2 1 1 2 0 1 0 1 0 0 0 1 1 0 0 0 1 0 0 1 0 2 0 0 2 1 1 0 1 1 2 0 0 1 1 0 0 0 0 0 0 1 2 0 0 0 0 1 0 0 1 0 1 0 0 1 0 1 2 0 1 1 0 0 1 1 1 1 1 0 0 0 1 2 0 0 1 1 0 0 2 0 0 0 1 0 2 0 0 0 0 0 0 0 1 0 0 1 0 0 2 1 1 0 0 1 1 2 0 0 1 0 1 0 1 1 0 2 0 0 1 1 1 1 1 1 0 0 2 2 0 0 0 1 1 1 0 1 0 0 0 1 1 0 1 0 1 2 1 2 1 1 0 1 0 1 1 1 0 1 0 1 0 1 1 1 0 1 2 0 0 2 2 0 0 0 0 0 0 1 0 2 2 0 1 1 0 0 0 0 1 0 0 1 1 0 1 0 2 0 0 0 0 1 1 0 1 2 0 0 0 0 0 0 0 1 1 1 1 1 0 1 0 1 1 0 0 1 1 1 1 2 2 0 1 1 1 0 0 0 1 1 0 0 0 0 0 0 2 0 0 0 0 2 2 0 0 0 1 0 2 0 0 2 0 0 1 0 1 0 0 2 0 0 0 2 0 0 0 0 1 1 2 0 2 1 1 1 0 1 2 0 0 0 1 1 0 0 1 0 2 2 0 2 0 1 1 1 0 1 2 0 2 1 1 1 2 0 0 1 1 0 1 1 0 0 1 0 0 0 0 0 2 1 2 2 1 0 0 0 2 0 1 0 1 2 2 1 0 0 2 0 0 0 0 0 0 0 0 1 0 0 1 1 0 0 0 0 0 1 0 0 0 2 2 0 1 1 1 1 0 0 2 0 0 0 0 0 0 2 1 0 0 2 0 2 1 1 1 0 0 0 0 1 1 1 1 1 1 1 0 1 2 1 2 1 2 0 2 1 0 1 0 0 0 0 2 0 0 0 0 2 0 1 0 0 2 0 0 0 0 0 2 0 1 2 2 2 2 1 0 0 0 0 1 0 1 0 0 2 2 0 1 1 0 0 0 0 0 1 1 0 1 1 0 0 0 0 1 1 0 0 1 1 0 0 0 0 1 0 0 0 1 0 0 2 1 2 0 1 0 1 2 0 1 1 2 2 2 2 0 0 0 1 0 0 0 2 1 0 1 2 1 1 2 0 1 0 2 0 0 2 0 2 0 0 1 0 0 0 0 1 1 0 2 2 2 0 0 2 0 0 0 2 2 0 0 0 0 0 0 1 2 1 1 1 1 0 1 0 1 1 2 2 1 0 2 0 0 2 1 0 0 1 0 0 0 1 0 0 0 0 1 1 0 0 1 1 0 0 0 0 0 0 2 0 0 0 2 1 1 0 0 0 0 0 2 0 0 0 1 0 0 0 1 0 1 2 2
69 1 1 0 0 0 1 1 0 1 1 1 0 1 0 0 0 0 1 0 1 1 0 0 0 0 2 2 2 2 1 0 1 1 0 1 1 1 0 2 2 1 0 1 0 1 2 0 0 2 2 0 0 0 1 0 1 0 1 0 0 2 2 2 0 0 0 2 0 0 0 1 1 1 1 1 1 0 2 1 0 2 2 1 2 0 0 1 2 2 1 1 1 1 1 1 0 1 0 1 1 0 1 0 1 0 2 0 2 1 0 1 0 0 0 0 0 0 1 1 1 0 2 0 2 0 2 0 0 0 0 0 0 0 1 0 0 0 1 0 0 2 0 0 1 1 0 0 0 0 0 0 1 0 0 0 0 1 0 0 1 0 1 1 1 0 0 1 1 2 0 0 0 1 1 0 2 0 0 1 0 0 1 2 0 1 2 2 1 2 2 2 0 1 2 0 1 1 0 0 0 0 0 0 1 0 0 0 1 0 0 0 2 0 0 2 2 0 1 0 1 1 1 0 0 0 1 0 0 0 0 0 0 0 0 0 0 2 0 0 0 0 2 0 2 2 1 0 2 0 0 0 1 0 0 0 0 2 1 0 1 1 0 0 0 0 0 0 2 1 0 2 0 1 0 1 0 2 2 0 0 0 2 2 2 1 1 0 0 1 0 1 2 0 2 0 2 1 0 0 0 0 0 0 0 0 0 0 1 1 0 1 1 0 0 0 2 0 1 0 0 2 1 1 1 0 1 2 0 0 0 1 0 0 0 0 0 2 0 0 0 1 0 0 0 0 1 0 1 1 0 1 1 2 1 0 1 1 0 2 2 2 1 1 1 0 0 1 1 0 1 1 0 2 0 0 2 0 0 0 1 1 0 1 1 0 0 0 0 1 0 1 1 0 2 0 0 0 1 1 1 1 0 2 1 0 0 0 0 0 0 2 0 0 0 2 0 0 1 0 0 0 0 0 0 2 0 0 0 0 1 0 0 0 0 0 0 0 1 0 1 1 0 1 0 2 1 1 1 1 0 2 1 2 1 1 0 1 2 1 1 0 0 0 0 0 0 2 0 1 2 1 1 1 1 1 1 0 2 0 2 0 0 0 0 0 0 1 0 0 1 1 1 1 0 1 0 1 1 0 0 2 1 1 0 0 1 2 2 0 0 1 0 0 0 0 1 0 0 1 0 1 2 2 1 0 0 0 1 1 1 0 1 0 1 0 1 1 1 0 2 2 0 1 2 1 1 1 1 0 0 0 0 1 1 0 1 0 1 0 1 0 1 1 0 1 1 1 2 0 1 0 1 0 0 0 1 0 0 0 1 1 1 1 0 1 0 0 0 0 0 0 0 1 0 0 0 1 0 0 0 1 0 2 2 2 2 0 0 2 0 0 0 1 1 0 0 1 0 1 0 1 0 0 0 0 2 1 0 0 0 1 0 0 0 1 2 0 0 0 1 0 0 1 1 0 1 0 2 0 0 0 0 1 1 2 0 2 1 0 0 0 1 0 2 2 0 0 0 0 0 2 0 0 0 0 1 0 1 1 1 1 0 1 1 1 0 1 1 1 0 0 1 0 0 0 0 0 1 1 0 1 0 0 1 1 0 1 2 0 0 0 0 1 0 1 0 1 0 0 0 0 0 1 1 0 0 2 2 2 2 2 0 0 0 2 1 1 1 2 0 2 0 0 0 0 0 0 0 0 0 0 1 0 0 2 1 0 0 0 1 1 2 0 1 0 2 1 1 1 0 0 0 0 0 1 1 1 1 1 1 1 1 0 0 2 0 2 0 2 0 0 1 1 0 1 1 1 0 0 0 0 0 2 0 1 0 0 1 2 0 0 0 1 1 2 1 2 2 1 1 2 1 1 0 0 0 2 0 2 0 0 2 1 0 1 0 1 1 0 0 0 1 1 0 1 1 1 0 0 0 0 2 0 0 1 0 1 0 2 0 0 0 0 0 0 2 0 2 0 1 0 1 0 1 2 0 2 2 2 2 2 2 0 1 0 0 0 1 0 0 2 0 2 2 0 2 2 0 0 0 2 1 0 2 2 1 1 0 2 0 0 1 1 1 0 0 2 2 1 0 1 1 0 0 0 1 1 0 0 2 0 1 2 1 0 0 1 0 0 0 1 2 0 1 1 2 0 0 1 1 1 1 2 1 0 2 0 0 0 1 0 1 0 0 0 0 0 0 1 1 1 0 0 0 0 0 0 2 1 1 1 1 1 0 1 1 0 1 1 0 1 2 2 2 0 1 0 0 0 2 2
70 0 1 0 0 0 0 2 0 0 0 0 0 1 0 1 0 0 0 0 0 2 0 1 0 0 2 1 2 2 1 1 1 1 1 0 2 2 0 1 1 0 0 1 0 1 1 0 0 1 1 0 1 2 0 1 0 1 1 2 0 0 1 0 0 0 0 1 0 0 0 1 2 2 0 2 2 0 2 0 1 1 2 0 0 1 0 1 2 2 1 1 1 2 1 2 0 0 0 0 0 0 2 0 2 0 2 2 0 0 0 2 1 1 2 2 1 0 2 1 1 1 2 0 2 0 2 0 0 0 0 0 0 0 1 0 0 0 0 0 0 2 0 0 2 0 0 0 0 0 0 0 1 0 0 0 0 1 0 0 1 0 0 2 0 2 0 1 0 2 0 0 1 1 0 0 2 0 0 0 0 1 1 1 0 1 1 1 0 0 0 0 0 2 2 0 2 2 0 1 1 0 1 0 0 0 2 0 1 0 0 2 1 0 0 1 0 0 2 0 0 0 0 1 0 0 1 0 0 1 1 0 1 1 1 0 1 2 0 0 0 0 1 0 2 1 1 0 2 0 0 1 1 0 1 0 0 2 0 1 0 1 0 0 0 0 0 1 1 0 0 2 1 1 0 1 0 1 2 0 0 0 0 1 1 0 0 2 0 2 0 1 1 0 2 1 1 1 1 1 1 1 1 0 1 0 2 0 0 0 0 0 2 1 2 0 2 0 0 0 1 0 0 0 2 0 2 1 1 1 0 2 0 0 0 0 0 0 0 0 0 0 1 0 0 0 1 0 2 2 0 0 0 2 1 0 1 0 0 2 2 2 2 0 1 0 0 2 2 0 1 0 1 2 0 0 0 1 0 0 2 0 0 1 1 1 0 0 0 0 0 0 1 0 2 0 0 0 1 1 0 2 0 0 0 0 0 0 1 1 0 0 0 0 0 1 1 1 0 0 0 2 0 1 0 0 0 0 0 2 2 0 0 0 0 0 0 0 0 0 2 0 0 1 0 2 0 1 1 0 0 1 0 2 1 0 1 0 1 0 2 0 1 1 0 0 0 2 0 0 0 0 1 1 1 0 0 0 2 0 2 0 0 0 0 0 0 0 0 1 1 0 1 2 2 0 0 2 1 0 1 2 1 1 0 0 1 0 0 0 0 0 0 0 0 0 1 1 0 2 0 0 2 2 1 1 0 0 0 1 1 0 1 0 1 0 0 1 1 0 2 2 0 1 2 0 2 0 0 0 0 0 0 2 0 0 0 0 1 1 0 0 0 2 0 1 2 0 1 0 0 1 0 0 0 0 1 0 0 0 2 0 2 2 2 1 2 0 0 0 0 0 1 0 2 0 1 0 0 0 0 2 0 1 1 2 0 0 0 0 0 0 0 1 0 0 0 0 0 0 0 0 0 0 1 1 1 1 0 0 0 0 0 1 0 0 1 1 0 2 0 2 0 2 0 0 1 0 1 0 0 2 0 0 2 1 0 2 2 0 0 0 0 2 0 0 0 2 1 0 1 1 0 1 1 0 2 0 2 0 0 0 1 1 1 1 0 1 1 0 0 0 1 0 1 1 2 0 1 1 0 1 0 0 1 2 2 2 2 0 1 1 1 1 0 0 1 2 0 1 0 1 0 2 2 0 0 1 1 1 2 2 0 1 0 1 1 0 0 0 0 1 0 0 0 1 1 0 0 0 0 0 0 0 0 2 0 0 1 1 0 0 2 0 0 1 1 1 1 2 0 1 1 0 0 0 0 1 1 1 1 1 1 0 0 2 0 1 0 1 0 0 0 2 0 2 0 0 0 1 0 0 0 2 0 0 2 0 1 2 0 0 2 0 0 2 2 2 2 2 2 2 1 1 0 0 0 2 2 2 2 0 2 1 0 0 0 0 0 0 0 0 0 0 0 0 0 0 0 0 0 0 0 0 0 0 0 0 0 0 1 0 0 0 0 2 0 0 2 0 0 0 1 0 1 2 0 1 0 2 1 1 2 0 0 0 0 0 1 0 0 1 1 1 2 0 2 2 0 0 0 2 0 0 0 2 0 2 1 1 0 0 0 0 1 1 0 1 1 1 0 0 2 1 0 0 1 1 0 0 1 0 1 1 2 2 2 2 0 0 0 0 0 1 0 0 0 0 0 1 1 0 1 0 1 0 1 0 0 0 1 0 1 0 1 1 1 0 0 1 1 0 0 1 0 1 1 1 1 0 0 1 1 1 0 0 0 1 1 2 1 0 0 2 1 0 0 0 0 1 2 1
71 1 2 0 0 0 0 1 0 0 0 1 0 2 0 1 1 0 0 1 1 2 0 2 0 0 0 0 1 1 0 1 1 1 1 0 2 2 0 1 1 0 1 1 0 0 1 0 0 1 1 0 0 1 0 0 0 0 1 0 0 1 0 0 0 0 0 1 0 0 0 0 2 2 2 2 0 1 2 1 1 2 2 1 2 0 0 0 1 1 0 0 0 0 0 1 1 1 0 1 1 0 1 0 2 1 2 1 0 0 1 1 1 2 2 1 2 0 0 2 2 0 1 1 1 1 1 1 2 0 1 1 0 0 0 0 0 0 0 1 1 1 0 0 0 0 0 0 0 0 0 1 0 0 0 0 0 0 1 1 0 1 0 2 0 2 1 2 0 1 1 0 0 0 2 0 1 2 0 2 2 2 0 2 0 0 2 1 1 0 0 2 1 0 0 0 1 2 0 0 0 2 0 0 1 0 0 0 0 0 0 0 1 1 0 1 0 1 1 0 0 0 0 1 0 1 0 0 0 1 1 0 0 1 1 1 0 2 0 0 0 1 2 1 2 2 0 0 2 0 0 1 0 1 1 0 1 1 1 0 1 1 0 1 0 0 0 1 1 1 0 2 2 0 0 2 1 0 0 0 0 0 1 2 1 1 0 0 0 2 1 0 2 0 2 0 2 2 0 0 0 0 0 0 0 0 1 0 0 2 0 2 2 1 1 0 2 0 0 0 2 2 1 1 2 0 0 1 1 1 0 2 0 0 0 0 0 2 0 1 2 2 1 0 1 1 1 0 2 1 0 0 2 2 0 0 1 0 0 0 0 0 2 0 1 1 0 1 1 1 2 0 0 1 0 0 2 1 1 1 1 1 0 2 1 0 0 1 1 0 0 0 0 0 1 1 0 0 1 1 0 1 1 2 1 0 1 1 0 0 0 1 0 0 0 1 1 2 0 0 0 2 0 1 1 2 1 0 2 0 1 2 0 0 0 1 1 1 0 0 1 0 0 2 0 0 2 0 1 0 0 0 1 2 1 1 0 2 1 1 1 0 0 0 1 2 0 2 0 0 1 0 2 2 0 2 0 0 2 0 1 0 0 1 0 1 0 1 0 0 0 1 1 1 0 1 1 1 1 2 0 2 2 0 0 0 0 1 2 0 0 0 1 1 1 0 0 0 0 1 1 2 2 2 1 0 0 0 1 1 1 0 2 2 1 1 1 0 0 1 0 0 1 1 2 1 2 2 2 0 0 0 0 2 1 1 0 0 1 0 1 0 2 2 1 1 1 0 1 1 0 0 0 0 0 0 2 2 0 2 2 1 0 0 0 0 0 0 0 0 1 0 1 0 1 1 1 0 0 0 0 2 0 2 2 2 1 0 1 1 1 1 0 1 0 1 0 1 0 0 1 1 0 0 0 1 1 1 0 0 0 2 0 2 0 0 2 1 0 0 0 0 0 0 2 0 0 0 1 0 0 1 0 2 2 2 0 2 1 1 0 1 0 0 1 0 0 2 1 1 0 0 1 0 0 1 0 0 1 1 0 1 1 1 0 2 2 2 1 0 0 0 0 1 1 0 1 0 1 1 0 1 0 0 1 1 2 1 2 0 0 0 0 2 0 0 0 1 1 1 0 0 1 2 2 1 1 1 1 1 2 2 0 0 0 0 0 0 0 0 0 1 0 0 0 1 2 0 0 1 1 1 0 0 0 1 0 0 0 0 1 2 2 0 2 0 2 1 1 2 0 0 0 0 0 0 0 1 1 1 1 1 1 1 2 2 1 1 0 2 1 0 2 0 0 0 1 0 0 1 0 0 0 2 1 1 1 1 0 2 0 0 1 0 0 2 1 2 2 2 2 2 0 0 0 0 0 1 1 2 0 1 2 1 0 0 0 1 1 0 0 0 0 0 0 0 0 0 0 1 0 0 0 0 0 0 0 0 0 0 0 0 0 1 1 0 1 0 2 0 1 0 1 0 2 2 0 0 0 1 0 0 2 0 0 0 0 0 0 0 2 2 1 1 1 1 1 2 0 1 0 0 0 0 2 1 1 0 0 1 1 1 0 0 1 1 0 0 2 2 0 0 1 2 1 1 0 2 0 0 2 0 1 1 0 1 0 0 0 0 0 0 0 1 1 2 2 1 0 0 2 0 1 0 1 0 1 1 2 1 1 1 2 0 0 0 0 0 0 0 1 0 0 0 0 1 1 0 2 1 1 0 1 1 0 2 2 1 0 2 1 0 0 1 0 0 0 0 1 0 2 2
72 0 1 0 0 0 0 2 0 2 2 0 0 1 0 0 1 0 2 2 2 0 0 0 0 0 0 1 1 2 1 0 2 2 1 0 2 1 0 2 2 0 2 2 0 0 0 0 2 0 0 0 0 0 0 1 2 0 0 0 1 1 0 0 0 0 0 1 0 0 0 0 2 2 1 2 1 0 1 0 2 2 2 1 2 0 0 0 1 1 0 1 0 2 1 1 1 0 0 0 0 0 1 0 2 1 2 0 2 0 0 2 0 0 0 0 0 0 1 1 1 0 2 0 1 0 1 0 0 0 0 0 0 0 0 0 0 0 0 1 1 1 0 0 0 0 0 0 0 1 0 0 1 0 1 0 1 2 0 0 0 2 0 1 1 2 1 2 0 2 0 1 2 0 2 0 0 0 0 0 0 0 1 1 0 1 1 0 0 0 1 2 0 2 2 0 0 2 0 1 1 1 0 0 1 1 1 0 1 0 1 2 2 0 0 0 1 0 2 0 2 2 0 0 0 1 1 0 0 1 0 0 0 0 0 0 0 2 0 0 0 0 2 0 1 1 0 1 1 0 0 0 0 0 1 0 0 1 0 0 0 0 0 0 0 0 1 0 2 0 0 0 1 1 0 0 0 1 1 0 0 1 0 1 1 0 0 1 0 1 0 1 1 0 2 0 1 0 1 0 0 0 1 0 1 0 0 1 0 1 0 1 1 0 1 0 2 0 2 0 0 2 2 1 2 0 1 1 1 1 0 1 0 0 0 0 1 1 0 0 1 1 1 0 1 1 0 0 2 1 0 0 0 1 1 1 1 2 0 0 0 0 1 0 1 0 0 2 2 0 0 2 1 2 1 1 1 0 2 0 1 1 1 1 1 1 0 0 0 0 0 1 1 0 2 0 1 2 1 1 1 1 0 1 0 0 0 1 0 0 1 2 0 0 1 2 0 1 1 0 0 1 0 0 0 2 0 1 0 0 1 0 1 1 1 1 0 0 1 0 1 0 0 0 0 1 1 0 0 2 0 0 0 1 2 0 2 0 1 0 1 0 1 1 0 0 0 2 0 2 1 0 1 1 2 0 2 0 2 0 1 1 0 1 1 1 1 1 0 0 1 0 0 0 0 0 0 0 0 1 0 2 1 1 0 0 2 0 1 0 1 0 0 0 0 0 1 1 0 1 1 1 2 2 0 1 1 1 1 1 1 1 0 0 0 0 0 1 1 0 2 2 0 1 2 2 1 1 2 1 0 1 0 2 0 0 0 0 1 1 1 0 1 2 0 1 2 0 1 0 1 0 1 0 0 0 1 0 1 0 1 0 2 0 2 0 1 1 0 0 0 0 1 0 0 0 0 0 0 0 0 2 0 1 1 2 0 0 0 2 1 1 0 0 1 1 1 1 1 0 0 2 0 0 0 0 2 0 0 0 1 1 1 1 1 0 2 1 1 1 1 0 0 0 2 0 1 0 0 1 1 1 0 0 1 1 0 2 2 0 0 0 0 0 2 2 1 2 1 1 1 0 0 0 0 0 1 0 1 1 0 0 0 1 0 1 1 1 1 2 0 0 1 0 0 1 1 0 2 2 1 2 0 1 1 2 1 1 2 0 1 1 0 2 0 1 0 1 0 0 0 0 0 2 1 0 1 1 1 1 2 1 1 0 0 2 2 1 0 1 0 0 1 0 0 0 1 0 0 0 0 0 0 0 0 0 0 0 0 0 0 0 2 0 0 0 2 1 1 2 0 0 1 0 0 1 1 2 1 1 2 1 0 1 1 2 1 2 0 2 0 1 1 0 0 0 0 1 0 0 0 0 0 1 1 0 2 1 0 2 0 1 0 1 1 2 1 1 2 2 0 2 2 1 0 0 0 2 0 2 0 0 1 1 0 0 1 0 1 1 1 1 1 1 0 1 1 0 1 0 0 0 1 0 2 0 1 1 0 0 0 0 0 0 0 0 0 0 0 0 0 0 1 1 2 2 0 1 1 2 1 1 2 0 0 0 0 0 0 0 2 0 1 1 1 0 2 1 0 1 1 1 0 0 0 2 0 1 0 2 0 0 0 0 1 1 0 0 2 0 2 0 2 0 1 0 1 0 1 0 1 0 1 2 1 0 1 2 0 0 0 2 2 2 1 0 0 0 0 1 1 0 0 2 2 0 2 0 0 0 1 1 2 0 1 0 0 0 0 2 1 0 0 0 0 1 2 0 2 0 0 0 1 1 0 2 2 0 0 2 0 0 1 1 0 0 0 0 0 0 0 0
73 1 2 0 1 0 0 2 0 2 2 0 0 1 0 0 1 0 1 1 1 1 0 0 0 0 1 2 2 2 1 2 1 1 1 0 2 1 0 0 0 0 0 0 1 1 1 0 1 0 0 0 0 2 0 1 0 1 0 1 0 0 0 0 0 0 0 1 0 0 0 2 2 2 1 2 1 0 2 1 0 1 2 1 2 0 0 1 2 2 0 1 0 1 0 1 0 0 0 0 0 0 1 0 2 0 2 1 1 0 0 2 0 1 1 1 1 0 0 2 2 0 1 1 1 0 1 0 1 0 0 0 0 0 0 0 0 0 0 0 1 1 0 0 2 0 1 0 0 0 0 1 0 1 1 0 0 1 0 1 1 0 0 2 0 2 2 0 1 2 1 0 0 1 1 0 1 0 0 0 0 0 1 2 1 2 1 1 1 0 0 2 1 1 2 0 1 2 0 1 1 0 0 2 1 0 1 0 1 1 0 1 2 0 0 0 0 1 1 0 1 1 1 0 0 0 0 0 0 0 0 0 0 1 1 0 1 2 0 0 0 1 1 0 2 2 0 0 2 0 0 0 1 1 0 0 1 2 0 0 0 0 0 0 0 0 0 0 1 0 1 0 0 1 1 1 0 1 1 0 0 1 1 2 1 2 0 1 0 2 0 2 1 1 2 0 1 2 0 2 2 0 0 2 0 0 0 1 1 1 0 1 1 0 2 1 2 0 0 0 1 1 1 0 0 0 0 1 0 0 0 2 0 0 0 0 0 2 1 1 1 2 1 1 2 2 0 0 2 2 0 0 1 2 1 0 2 2 0 0 0 0 1 1 1 1 0 2 2 0 1 1 1 2 1 1 1 1 0 0 0 1 0 0 1 0 0 0 0 1 0 0 1 1 2 0 2 1 1 1 0 1 1 1 0 0 1 1 0 0 0 2 0 0 0 1 1 1 0 1 0 1 1 0 0 2 0 1 0 1 0 0 0 0 0 0 0 1 0 0 2 0 0 0 0 2 1 2 2 1 0 2 1 1 2 1 1 0 1 0 2 0 1 1 0 1 0 2 0 0 0 0 1 2 0 1 0 0 2 1 1 0 0 0 0 0 0 2 1 0 1 0 1 2 2 0 0 1 1 0 0 2 1 1 0 0 2 0 1 0 1 0 0 0 0 0 1 2 0 2 2 0 2 2 2 0 0 1 0 2 0 1 0 0 0 1 1 0 2 1 0 2 0 0 0 2 1 0 1 1 0 1 0 2 0 0 0 0 1 1 1 0 1 2 1 1 1 2 0 2 0 2 1 0 1 0 1 2 0 2 2 1 2 2 2 0 2 0 0 0 1 0 0 2 0 1 0 0 0 1 0 2 1 0 0 0 2 0 0 2 0 0 0 1 0 0 0 2 1 0 0 1 0 0 0 0 2 2 0 0 0 1 1 0 1 0 0 1 1 2 0 0 0 1 1 0 1 0 0 0 2 2 0 1 2 2 0 0 0 0 0 0 0 1 1 0 0 2 0 0 2 0 0 0 0 1 1 0 1 1 0 0 1 1 0 1 0 1 2 0 1 1 0 0 1 0 1 0 1 1 1 0 0 0 1 1 2 1 2 0 1 1 0 2 0 1 1 1 1 1 0 0 0 2 1 0 0 0 0 0 0 0 1 0 0 2 2 2 0 2 0 1 0 0 0 0 0 0 0 1 1 1 1 0 0 0 0 0 2 2 0 0 1 0 0 0 2 0 2 0 1 0 0 1 1 0 0 1 1 1 1 1 0 0 0 2 0 2 0 2 0 0 2 0 1 0 0 0 0 0 0 0 0 1 1 0 2 0 0 1 0 0 0 0 0 1 0 1 1 1 1 2 0 1 0 0 0 1 2 2 0 1 2 0 0 1 0 0 2 1 1 1 0 0 0 0 0 0 0 0 0 0 2 0 1 0 1 0 1 0 0 0 0 0 0 2 1 0 2 0 1 0 2 0 2 2 0 2 2 2 1 1 2 0 0 0 1 0 1 0 1 1 2 2 2 0 2 2 1 2 1 1 0 0 1 1 0 0 0 1 0 2 0 0 0 0 0 2 2 2 0 0 2 1 0 0 1 1 0 0 2 0 0 2 0 0 0 2 0 0 0 0 0 1 1 1 1 2 1 1 0 0 1 2 2 0 1 1 2 1 1 1 2 0 0 0 0 0 0 0 0 0 0 0 0 2 2 0 2 0 0 1 1 1 0 1 1 0 0 1 0 0 0 2 2 0 0 1 1 0 0 0
74 1 1 0 1 0 0 2 0 2 2 0 0 0 0 0 0 0 0 0 1 2 0 0 0 0 1 2 2 2 2 0 1 0 0 1 1 2 0 1 1 1 0 1 0 0 1 0 0 0 0 0 0 1 0 1 0 0 1 0 1 1 2 1 1 0 1 0 1 1 0 1 2 2 1 2 1 0 2 0 2 2 2 0 1 0 0 0 2 2 0 0 1 2 1 2 0 0 0 0 0 0 1 0 2 1 2 2 0 0 0 1 1 1 2 2 2 1 1 1 1 1 1 1 1 0 1 2 2 2 0 0 0 0 1 0 0 0 0 1 0 2 0 0 0 1 0 0 0 0 0 1 1 0 0 0 0 1 0 0 0 1 1 1 0 1 0 0 2 2 0 2 2 1 1 0 2 0 0 0 0 1 1 2 0 1 2 2 1 0 0 2 1 1 1 1 1 2 0 1 1 0 0 1 0 0 1 1 1 0 1 1 1 0 0 0 0 0 2 0 0 0 1 0 0 0 0 0 0 1 0 1 0 0 0 0 0 2 0 0 0 0 2 0 1 1 0 0 2 0 0 0 0 0 0 0 0 1 0 0 0 0 0 0 0 0 0 0 0 0 0 1 0 2 0 1 0 2 2 0 1 0 2 2 2 1 0 1 2 2 0 1 0 0 1 1 0 0 1 0 0 0 1 0 1 0 2 1 0 1 0 1 2 1 2 0 0 0 0 0 1 2 0 0 1 0 0 1 1 1 0 0 0 0 0 0 0 1 0 0 1 0 1 0 0 0 0 0 1 0 0 1 0 2 2 0 1 0 0 0 2 2 1 0 1 1 0 2 2 0 2 0 1 2 1 1 1 2 0 0 0 2 1 1 2 1 0 1 1 0 0 0 2 0 2 0 1 1 0 0 0 0 1 2 1 0 1 0 0 1 1 1 0 0 0 1 1 0 1 0 0 1 0 0 2 2 1 0 0 0 1 0 0 0 0 0 0 1 0 0 2 0 0 0 0 1 2 0 0 0 1 0 1 1 2 0 2 1 2 0 1 0 1 1 0 1 0 2 0 0 0 0 0 2 1 1 1 1 2 0 1 0 0 0 0 0 0 1 1 0 1 1 1 2 1 0 0 2 1 0 1 1 0 2 0 0 2 0 0 0 0 1 0 1 1 0 0 0 0 2 1 0 2 2 0 1 0 1 1 1 1 1 1 1 1 0 0 0 1 1 0 1 0 0 1 0 2 2 2 0 0 0 0 2 0 1 0 1 0 1 0 0 1 0 0 0 0 1 1 1 0 1 0 0 0 0 0 1 0 1 2 0 1 1 0 1 1 0 0 0 0 0 0 0 1 0 1 0 0 1 0 2 2 2 0 2 2 0 0 1 1 0 0 1 1 0 0 1 1 0 0 2 0 0 0 1 1 2 0 0 0 1 1 1 0 0 2 0 0 1 0 1 0 1 0 0 2 0 1 0 1 1 0 1 1 2 0 1 1 0 0 0 0 1 1 1 1 1 0 0 0 2 1 0 0 0 1 0 2 0 1 0 2 2 0 2 0 1 1 1 1 1 0 0 2 0 2 0 0 0 0 0 0 1 1 2 1 2 2 0 2 1 0 2 1 1 1 2 2 2 0 0 2 2 1 2 2 1 1 1 0 0 0 0 0 0 0 0 0 0 0 0 0 0 0 0 1 1 0 1 1 1 1 0 1 1 1 0 1 1 1 1 2 0 1 0 2 1 1 1 0 0 1 1 1 1 1 0 0 2 2 2 1 0 0 2 0 2 1 2 0 1 1 1 0 1 0 1 0 0 0 0 0 2 1 1 1 0 1 2 0 0 0 1 1 1 2 1 2 2 0 2 2 0 0 0 0 1 1 2 0 1 1 1 0 0 0 2 2 0 0 1 2 2 0 2 2 0 0 0 0 0 2 0 0 0 0 0 0 0 1 0 0 0 0 2 0 0 2 0 1 0 2 1 1 1 0 2 1 2 1 1 2 0 0 0 0 2 0 0 2 2 1 1 2 0 2 1 0 0 0 2 0 1 2 2 0 0 0 1 0 1 0 0 0 0 0 1 1 1 0 1 1 1 0 0 1 1 0 0 1 1 0 2 0 0 0 2 0 0 0 1 2 0 0 1 1 0 1 1 1 0 2 1 1 0 1 0 1 1 0 1 1 0 0 0 1 1 1 1 1 0 0 0 1 0 1 1 1 0 0 1 1 1 0 0 0 0 0 2 0 0 0 1 1 1 0 0 0 0 2 1
75 1 1 0 0 0 0 2 0 2 2 0 1 2 0 1 0 0 0 0 0 2 0 2 0 0 0 1 1 2 0 0 0 2 1 1 2 1 0 0 0 0 1 1 0 1 0 0 2 0 0 0 0 0 0 1 0 0 2 0 1 0 1 1 0 1 1 1 0 0 0 1 2 2 2 2 0 1 1 1 1 2 2 1 2 0 1 0 1 2 0 0 1 2 1 2 1 0 0 0 0 0 1 0 2 0 2 1 1 0 1 2 0 0 1 1 1 0 2 1 1 0 0 2 0 2 0 1 2 1 1 1 0 0 0 0 0 0 0 1 0 2 0 0 0 0 0 0 0 0 0 0 1 0 0 1 0 0 0 0 0 1 0 2 1 2 1 0 2 2 0 1 1 0 1 0 2 0 0 0 0 0 0 2 1 1 1 1 0 0 0 2 1 1 1 1 0 2 1 0 0 1 0 1 1 0 1 0 0 0 1 1 0 0 0 1 1 1 2 0 0 0 2 0 0 0 2 0 0 0 0 0 0 1 1 1 0 2 0 1 0 0 1 0 2 2 1 0 2 0 0 1 1 1 0 1 1 2 0 1 0 1 0 0 0 0 0 1 1 0 0 2 0 2 1 2 1 0 2 0 1 1 2 2 2 2 2 2 0 2 0 0 0 0 2 1 0 1 0 0 0 0 2 0 1 0 0 0 0 1 0 1 1 0 1 0 1 0 0 0 0 2 2 1 0 0 0 1 1 0 0 1 0 0 0 0 0 1 1 1 0 1 2 0 0 0 0 1 2 1 1 0 1 2 0 0 1 0 0 0 0 0 1 0 1 0 0 1 1 0 1 1 0 2 1 0 1 1 0 0 2 0 0 0 1 0 0 0 0 0 0 0 1 0 1 1 0 1 1 1 1 1 0 2 1 1 0 0 0 0 0 1 1 1 1 1 1 1 0 1 0 2 1 0 1 2 1 2 0 0 1 1 0 2 2 0 0 1 0 0 2 0 0 0 0 1 1 1 1 2 0 1 1 2 0 0 0 1 0 1 1 0 0 0 0 2 0 2 0 1 2 1 0 2 1 1 1 0 2 0 1 0 0 0 1 0 1 2 1 0 1 0 0 1 2 2 2 1 1 1 1 2 0 2 1 1 2 2 0 0 0 1 1 1 1 0 0 0 0 1 0 0 1 1 0 1 1 2 0 2 0 2 0 0 0 1 0 1 2 1 1 2 0 1 1 1 2 0 0 0 0 0 0 2 0 1 0 2 0 2 0 0 0 1 0 0 1 0 0 0 0 0 1 0 1 0 1 0 0 0 1 1 1 0 1 0 1 0 0 0 0 0 1 0 0 0 2 0 0 0 0 2 0 2 2 2 0 0 1 0 1 0 0 0 1 0 1 0 1 0 0 1 1 2 1 0 0 0 0 0 0 2 0 2 0 1 1 1 1 2 1 1 0 0 1 0 1 1 0 1 1 2 0 0 0 1 0 1 1 0 0 0 0 0 1 0 0 2 1 1 0 0 0 0 1 0 1 1 1 1 0 0 0 2 1 2 1 1 2 1 0 0 0 1 1 1 2 0 1 1 0 1 0 0 0 2 2 2 2 1 0 0 0 2 0 0 0 1 0 0 0 0 1 2 1 2 2 0 0 0 1 1 1 0 0 2 1 1 0 2 1 1 1 0 0 1 2 0 0 0 0 0 1 0 0 2 1 0 0 0 0 1 2 0 0 1 1 2 0 2 0 0 0 1 0 0 1 0 0 0 0 0 2 0 0 0 0 2 0 2 0 0 2 0 0 0 2 1 0 0 0 0 0 2 1 0 0 0 1 2 0 0 0 2 2 2 2 1 1 1 1 1 1 1 1 0 0 2 1 2 0 0 2 0 0 0 0 1 0 0 0 0 0 1 0 1 1 0 0 0 0 0 2 0 1 0 1 0 0 0 2 0 1 0 1 0 1 0 1 0 1 0 0 2 2 2 0 0 0 1 1 1 1 0 0 0 0 0 0 0 1 2 0 2 2 0 2 2 0 0 0 2 0 2 2 2 0 0 1 1 0 2 0 0 1 1 0 1 2 2 0 0 2 0 1 0 1 0 0 0 2 0 0 0 1 2 1 2 0 0 0 0 2 1 1 1 1 0 0 1 0 1 2 0 0 0 0 0 0 0 2 0 1 1 0 0 0 0 0 1 1 1 0 0 0 1 1 1 1 1 1 2 0 1 0 0 0 1 0 1 1 1 0 2 2 1 0 0 0 0 1 1
76 0 0 0 1 0 0 2 1 0 1 0 0 1 0 0 1 0 0 1 0 1 0 0 0 0 0 1 1 1 1 2 1 2 2 1 2 1 1 1 1 0 1 1 0 1 0 0 1 0 0 0 0 2 0 0 0 1 1 0 1 0 2 1 0 0 0 0 0 0 0 0 2 2 0 2 1 1 1 1 1 2 1 0 0 0 1 0 2 2 0 1 0 2 1 1 0 0 0 0 0 0 1 1 2 0 2 1 1 1 0 2 0 1 1 0 1 0 0 2 2 0 1 1 1 0 0 1 1 0 1 1 0 0 0 0 0 0 0 0 0 2 0 0 1 0 0 1 1 2 0 0 0 0 0 0 0 1 0 0 1 2 0 0 0 2 2 1 1 1 1 1 0 2 2 0 2 1 0 1 1 1 1 2 0 1 2 0 0 0 0 2 0 2 2 0 1 2 0 0 0 0 0 1 1 0 1 0 0 1 1 0 2 0 0 0 0 0 1 1 1 1 1 0 0 0 1 0 0 1 0 1 0 0 0 0 0 2 0 0 0 0 1 0 2 1 1 0 1 0 0 0 0 1 0 0 2 1 0 0 0 0 0 0 0 0 0 0 1 1 0 1 0 1 0 0 1 0 1 0 2 0 1 1 2 1 1 2 0 2 0 0 0 1 2 2 0 1 0 1 1 0 1 0 1 0 0 0 0 1 0 1 1 0 2 1 2 1 0 0 1 2 1 0 1 0 1 0 0 0 0 1 0 0 0 1 1 1 0 1 1 0 2 0 0 0 1 1 2 0 1 0 0 2 1 0 1 1 0 1 1 1 2 0 2 0 0 1 1 0 1 1 1 2 1 2 2 1 1 0 0 2 0 0 0 0 0 1 1 0 0 0 0 0 1 1 0 0 0 0 0 0 2 2 0 1 1 1 0 0 0 0 0 0 0 2 0 0 1 0 1 0 1 0 1 2 1 1 0 0 1 0 1 0 0 1 0 1 0 0 1 0 0 0 1 2 1 0 0 2 0 1 1 2 2 1 1 1 0 1 2 0 1 1 0 1 0 2 0 1 2 1 2 2 1 0 1 0 0 2 2 0 0 0 1 0 1 0 0 0 1 1 1 0 1 0 1 0 0 1 0 2 2 0 0 0 1 1 1 0 0 0 0 0 0 0 0 0 0 0 1 2 1 1 0 1 1 0 0 1 1 1 1 1 1 0 1 1 2 1 1 1 0 2 2 2 2 1 1 0 0 0 1 1 2 1 0 0 1 0 1 0 0 1 0 0 1 1 1 1 0 1 1 0 0 0 1 0 0 0 2 0 2 1 2 0 2 0 0 0 0 0 1 1 0 1 0 1 0 0 1 1 1 1 1 1 0 0 0 2 1 1 0 1 1 0 0 0 0 0 1 1 0 0 0 0 2 0 0 0 0 1 2 2 0 0 2 1 0 1 0 1 0 0 2 0 1 0 1 1 0 2 0 1 1 2 0 1 1 0 0 0 2 0 2 1 1 2 2 0 2 0 1 1 1 0 2 0 2 0 1 1 0 1 0 1 1 2 2 0 0 0 0 0 1 0 1 0 2 2 0 2 0 0 2 1 2 2 2 0 0 0 0 1 1 1 0 1 0 0 0 0 1 2 0 1 2 0 0 0 1 1 1 0 0 1 2 0 0 0 0 0 0 2 0 0 2 1 0 1 0 1 1 0 1 1 0 0 0 0 1 1 2 0 0 0 2 2 0 2 0 0 0 1 1 0 0 2 1 1 1 0 0 0 0 1 0 2 0 2 0 0 0 1 0 1 0 1 0 1 0 0 0 1 2 0 1 0 0 2 1 1 0 0 0 2 0 2 2 2 2 2 2 1 0 0 0 2 1 2 1 0 1 1 1 0 0 1 2 1 1 1 0 0 0 0 1 0 0 0 0 1 0 0 0 0 0 0 0 0 0 1 0 0 0 0 0 0 2 0 1 0 2 0 2 2 0 1 1 1 1 1 1 0 0 0 1 1 1 0 2 0 1 1 2 0 2 2 0 0 0 2 0 0 2 1 0 1 0 1 1 1 0 0 2 1 0 1 1 1 0 0 1 1 0 0 2 1 1 1 2 0 0 1 0 1 1 1 0 0 1 0 1 1 2 2 1 0 0 0 2 0 2 0 0 0 0 1 1 0 2 0 0 2 0 0 0 0 0 0 1 0 0 0 0 1 1 1 1 0 0 1 1 1 0 2 2 1 1 1 1 0 0 1 1 0 0 1 1 0 1 1
77 0 2 0 0 0 0 1 0 1 1 0 1 1 0 1 0 0 0 0 0 1 0 1 0 0 2 1 2 2 1 0 2 2 0 1 1 1 0 1 1 0 0 0 0 2 0 1 1 0 0 0 0 0 1 0 2 0 0 0 1 1 2 2 1 1 1 1 0 0 0 0 2 2 1 2 1 0 1 0 1 2 2 1 2 0 0 2 2 2 1 1 1 1 1 1 1 0 0 1 0 1 0 0 2 0 2 2 1 1 0 1 1 2 2 1 2 0 0 0 0 0 2 0 2 0 2 1 1 1 0 0 0 0 0 0 0 0 0 1 2 1 0 0 0 0 0 0 0 0 1 0 0 0 1 0 0 0 0 0 1 0 0 2 1 2 2 1 1 2 0 2 2 1 1 0 1 1 0 1 1 2 2 2 0 2 2 1 0 0 0 2 1 1 1 0 1 2 0 1 1 1 1 0 1 0 2 0 2 0 0 0 1 0 1 1 0 1 1 1 0 0 0 1 0 0 0 1 0 2 0 1 1 1 2 0 2 2 0 1 0 0 2 0 2 2 0 0 2 0 0 1 0 0 0 0 0 0 0 0 0 0 0 1 0 0 0 0 2 0 1 1 0 1 0 0 0 0 2 0 2 0 0 1 1 0 0 2 0 2 0 0 2 0 2 0 1 0 0 0 0 0 1 0 1 0 0 0 1 1 0 1 1 1 1 0 1 2 1 0 1 2 1 0 1 0 1 2 0 1 0 0 0 0 0 0 0 1 0 1 1 1 0 0 0 0 1 0 2 2 0 0 0 2 2 0 0 1 0 2 2 2 1 0 0 0 0 2 2 0 1 1 1 2 1 1 1 1 0 0 1 0 0 0 0 0 0 1 1 1 0 0 0 0 1 1 0 0 0 0 0 1 1 2 1 0 0 0 0 0 0 1 0 0 2 2 0 0 0 0 0 0 0 1 0 2 0 1 0 0 1 0 1 1 1 1 0 1 1 0 1 1 1 1 1 2 1 1 2 1 0 1 1 1 2 1 1 2 1 1 1 0 0 0 0 2 0 2 0 1 1 1 0 2 1 0 1 0 2 0 2 0 0 1 0 1 0 1 1 0 2 0 0 0 0 0 0 2 1 0 1 1 2 0 0 0 1 1 2 0 1 1 0 1 1 1 0 0 0 1 1 0 1 2 1 1 0 0 1 1 1 0 1 1 1 1 1 0 1 1 0 0 0 0 2 2 0 2 2 0 0 0 0 0 2 1 1 0 1 0 1 0 0 1 1 0 0 2 0 1 0 0 0 0 0 0 1 1 0 2 2 0 2 0 2 0 1 0 0 0 0 0 2 2 0 2 0 0 0 0 0 2 1 1 1 1 1 0 0 2 1 0 0 1 1 0 0 1 0 0 0 1 0 0 0 0 2 2 0 0 0 0 0 2 0 0 2 0 1 2 1 1 0 1 1 0 1 0 1 0 1 2 0 1 2 2 0 2 1 1 0 1 1 0 2 1 1 1 0 0 1 1 1 0 0 1 0 0 2 0 0 1 0 1 1 2 0 1 2 1 0 0 2 0 0 1 2 1 0 1 1 0 0 0 2 2 2 0 1 0 1 0 1 0 0 0 1 1 0 0 0 0 1 2 2 1 1 0 0 0 0 0 0 0 0 1 1 1 0 2 0 1 0 0 0 1 1 0 0 0 0 0 0 0 0 1 0 0 1 0 0 0 2 0 0 1 1 0 1 1 1 0 0 1 1 1 2 1 1 0 0 1 0 1 1 2 1 2 0 2 0 2 0 1 0 1 0 0 1 0 0 0 0 2 1 0 0 0 1 2 0 0 0 2 2 2 2 2 1 1 0 0 1 2 0 1 0 0 1 1 0 1 1 1 0 0 0 0 2 1 2 2 1 1 0 1 1 0 0 0 0 0 0 0 0 0 0 0 0 0 1 0 0 0 0 0 0 1 1 0 1 0 0 1 2 2 0 2 2 2 1 2 1 0 0 0 1 0 0 0 2 2 1 1 2 1 1 2 0 0 0 2 1 0 2 1 1 1 0 2 0 1 0 0 1 1 0 0 2 0 1 1 2 2 1 0 0 0 0 0 2 0 1 2 0 0 0 1 0 0 0 0 1 2 2 2 1 0 0 1 0 1 1 1 1 0 1 1 1 0 2 0 2 0 2 2 2 0 0 0 0 0 0 0 0 0 2 1 1 0 0 1 0 0 0 0 0 0 0 1 0 0 0 2 2 1 0 0 0 0 0 0
78 1 2 0 0 0 0 2 0 0 0 0 0 1 0 1 0 0 0 0 0 2 0 0 0 0 0 2 2 2 1 1 0 2 1 2 2 0 0 2 2 0 0 1 0 1 0 0 2 0 0 0 0 2 0 0 0 1 0 0 0 1 1 1 0 0 0 0 1 1 1 2 2 2 1 2 1 0 2 1 0 1 2 2 2 0 0 1 1 2 0 1 1 0 2 2 0 1 0 1 0 0 2 0 2 0 2 1 1 1 0 2 0 1 1 0 0 1 2 1 1 0 1 1 1 0 1 1 1 0 0 0 0 0 0 0 0 0 0 2 0 2 1 1 0 0 0 0 0 0 0 1 1 0 1 1 0 0 0 0 0 2 1 2 1 2 2 0 1 2 0 2 0 0 2 0 1 1 0 1 1 1 0 1 1 0 1 2 0 0 0 2 0 2 2 0 0 2 0 0 0 0 0 1 1 0 1 0 0 1 0 1 1 0 1 1 0 1 2 1 1 1 0 0 0 0 0 0 1 1 0 0 0 0 0 0 1 2 0 0 0 1 1 0 2 2 0 0 1 1 1 1 0 0 0 0 1 1 0 0 0 0 0 0 0 0 1 0 2 0 1 1 0 2 0 0 0 0 2 0 1 1 1 2 1 1 0 1 0 2 1 1 1 1 2 1 0 1 0 0 0 0 0 1 0 0 0 0 1 1 0 1 1 1 2 0 1 0 0 0 0 2 0 0 0 0 2 1 1 2 0 0 0 0 0 0 0 0 0 0 0 0 1 0 0 0 0 1 1 0 1 1 1 2 1 0 1 1 0 2 2 2 1 0 1 1 0 2 2 0 1 1 1 1 1 1 2 1 1 1 1 1 0 0 1 0 0 0 0 0 1 1 2 0 1 1 1 0 2 2 2 2 1 2 1 0 1 1 0 0 0 1 0 0 0 2 0 1 0 0 0 1 0 0 1 2 1 1 0 1 1 1 1 1 1 1 0 1 1 0 1 1 0 0 0 1 1 1 1 0 0 1 2 2 2 2 0 1 1 1 1 0 0 0 0 1 0 2 0 1 1 1 0 2 2 0 2 0 2 0 2 0 0 1 1 0 1 1 0 1 1 0 0 1 2 0 0 1 1 0 1 1 2 0 0 0 1 2 2 0 0 1 0 1 2 0 0 0 1 2 1 0 2 2 0 0 0 0 1 1 1 0 1 0 1 0 0 1 2 1 1 1 0 1 2 1 1 1 1 0 0 0 0 2 0 1 0 1 1 1 0 0 1 2 0 0 1 0 1 0 0 1 1 0 1 0 2 0 0 0 1 1 1 1 0 1 1 0 0 0 0 0 1 2 0 0 0 0 0 0 0 2 0 1 1 2 0 0 0 1 1 0 0 1 1 2 0 0 0 0 0 0 0 0 0 0 2 2 0 0 0 1 1 0 1 1 1 0 0 0 0 0 0 0 2 0 0 0 0 0 1 2 0 0 1 1 0 2 1 0 0 0 1 0 1 0 1 2 1 1 1 0 1 0 0 0 2 0 1 1 0 2 1 1 0 2 1 1 2 1 0 0 0 1 2 0 2 0 0 1 0 0 0 0 1 2 2 2 2 0 0 0 0 1 0 0 0 2 1 1 0 0 0 2 2 0 0 0 0 1 1 1 0 0 0 1 0 1 0 2 0 1 0 0 0 0 0 1 0 0 0 0 0 1 1 1 0 0 0 0 0 0 2 0 1 1 1 1 1 2 0 0 0 0 0 0 1 0 0 1 1 1 1 0 0 2 0 2 1 2 0 2 1 0 0 0 0 0 0 0 0 0 0 2 1 2 1 1 0 2 0 0 0 2 1 1 2 0 1 1 0 1 1 0 0 0 0 0 1 2 0 1 1 0 0 0 0 0 1 0 0 0 1 1 0 1 1 0 0 0 0 0 1 0 1 0 1 0 0 1 0 0 0 0 0 1 1 0 1 1 0 0 1 0 1 1 0 1 1 1 0 0 1 0 0 0 1 0 0 0 2 1 0 0 0 0 1 1 0 1 1 2 0 0 2 0 2 0 0 2 0 1 0 0 1 0 0 0 1 1 0 0 0 1 0 0 0 2 0 0 2 2 1 2 1 0 1 0 0 1 0 0 2 1 1 0 0 1 1 1 0 0 0 1 1 0 2 0 1 1 1 1 2 0 2 2 2 2 1 1 1 0 0 0 0 1 1 1 1 0 0 1 2 2 0 1 0 1 1 2 0 0 0 2 0 0 0 0 0 0 2 2
79 1 2 1 1 0 0 1 0 1 1 1 0 2 0 1 1 0 1 1 1 2 1 0 0 0 2 1 1 2 0 0 1 1 0 1 2 1 0 0 0 0 0 0 0 0 0 0 1 0 0 0 0 0 1 1 1 0 1 1 0 1 0 0 0 1 1 1 1 1 0 2 2 2 2 2 0 0 2 2 0 2 2 1 1 0 0 1 2 2 0 0 0 2 0 2 1 0 0 0 0 0 2 0 2 0 2 1 1 0 0 1 1 1 2 2 2 0 0 2 2 1 2 0 1 0 1 2 2 0 0 0 0 0 0 0 1 0 1 0 1 1 0 0 0 0 0 0 0 0 0 0 0 0 0 1 0 1 0 0 2 1 0 2 1 1 0 1 1 2 0 0 2 1 1 0 2 1 0 1 1 1 0 2 2 2 0 0 0 0 0 2 1 0 0 1 1 2 0 1 1 0 0 0 0 0 2 0 1 0 2 2 2 0 0 0 0 1 0 0 2 2 1 0 0 1 0 0 0 2 0 1 1 1 0 1 0 2 1 1 0 1 2 0 1 1 0 0 2 0 0 0 0 0 1 0 1 0 0 0 0 0 0 1 0 0 1 0 2 0 0 2 1 0 0 0 0 0 0 0 0 0 0 1 1 0 0 0 0 1 0 2 2 0 2 0 2 0 0 0 2 1 0 0 0 0 1 2 0 1 0 1 2 0 0 0 1 0 1 0 0 2 0 0 2 0 2 0 2 1 0 1 0 0 0 0 0 0 0 2 1 2 2 0 0 1 0 1 2 1 1 0 0 2 1 0 2 2 0 0 0 0 1 0 1 0 0 2 2 0 1 1 0 2 0 0 1 0 1 0 2 0 0 0 1 0 0 0 0 0 1 2 0 0 2 0 0 0 1 1 1 1 0 1 0 0 0 0 0 0 0 1 0 0 0 2 0 0 0 0 1 1 0 2 0 2 0 1 0 0 2 0 0 1 1 0 0 0 1 0 1 0 0 0 1 2 2 0 2 2 0 1 2 2 2 2 0 1 2 1 1 0 0 1 0 0 0 2 0 1 1 1 0 2 0 1 0 0 1 1 1 0 0 0 0 1 0 0 0 1 1 1 1 2 0 0 0 0 0 1 0 2 2 0 0 0 1 1 1 0 0 0 0 0 0 0 0 0 0 1 0 2 2 1 0 0 1 1 1 1 0 1 2 1 2 1 0 0 1 0 2 2 0 0 2 1 1 1 2 1 0 1 0 2 1 1 0 0 1 0 1 0 0 2 0 0 2 2 0 2 0 0 1 0 0 0 1 1 0 1 2 0 2 1 1 1 1 0 2 2 1 0 0 1 0 0 0 0 0 0 0 2 0 1 1 2 0 0 0 1 0 0 0 1 1 0 0 1 0 0 0 2 1 1 1 0 1 1 0 0 0 1 0 2 0 0 2 1 1 2 1 0 0 2 0 0 1 0 1 0 1 1 1 0 1 2 0 1 1 0 0 0 1 2 0 0 0 2 1 1 1 0 0 0 1 0 2 1 1 1 0 0 0 2 0 2 2 2 0 0 0 0 0 0 1 0 1 0 2 2 1 1 0 0 2 1 2 1 1 1 1 0 0 0 0 1 2 0 0 0 0 0 0 2 1 1 1 2 2 2 0 0 1 0 0 1 2 1 1 1 0 1 1 0 0 0 0 0 0 0 0 0 1 1 2 1 0 0 1 0 0 0 2 0 0 1 2 0 1 1 0 0 1 0 0 1 0 2 2 0 1 1 1 1 0 2 0 2 0 2 0 0 1 0 0 0 0 0 0 0 0 0 0 2 1 0 2 0 0 2 0 0 1 0 0 2 1 2 2 2 2 2 0 1 1 0 0 2 0 2 0 0 1 1 0 0 0 0 1 1 1 1 0 0 0 0 0 0 0 1 0 0 1 0 1 0 1 0 0 1 0 0 0 0 0 0 0 0 2 0 0 0 0 1 1 1 0 1 2 2 2 2 2 0 0 0 0 0 0 0 2 1 0 0 2 1 2 2 0 0 0 2 0 0 2 0 1 0 0 2 0 1 0 0 1 1 0 2 1 2 0 1 1 1 2 0 0 2 0 0 2 1 0 2 0 0 0 2 0 0 0 1 0 1 1 1 1 0 0 0 1 0 2 0 0 0 0 2 2 0 2 0 0 1 1 1 1 0 1 1 1 0 0 0 0 1 2 1 1 0 0 1 1 2 0 0 0 1 0 1 1 1 0 0 0 0 0 0 0 1 2 2
80 1 0 0 0 0 1 2 0 0 0 0 0 0 0 0 0 0 1 0 0 2 0 0 0 0 1 2 2 2 2 0 2 2 1 0 2 1 0 1 1 0 0 1 0 0 1 0 2 0 0 0 1 1 1 0 0 0 0 0 0 0 0 0 0 0 0 1 1 1 0 2 1 1 1 1 1 0 2 0 2 2 1 1 1 0 0 0 2 2 0 1 2 2 1 1 0 0 0 0 0 0 2 0 2 0 2 0 1 0 0 1 0 0 0 0 0 0 0 2 2 0 1 1 1 1 1 1 1 0 0 0 0 0 0 0 0 0 0 2 1 1 0 0 1 0 0 0 0 1 0 0 1 0 0 0 0 1 0 0 0 1 0 2 0 1 0 0 1 1 1 0 1 2 2 1 1 1 0 1 1 1 0 2 0 0 2 1 1 0 0 2 1 1 1 0 1 2 0 0 0 0 0 1 2 0 1 0 0 0 1 1 1 0 0 0 0 0 0 0 1 1 0 0 0 0 1 1 1 0 0 1 0 0 0 0 0 2 0 0 0 1 2 0 1 1 0 0 1 0 0 0 0 1 0 0 0 1 0 0 0 0 0 1 0 0 0 0 2 1 0 0 0 0 0 1 0 0 2 0 1 1 1 1 2 1 1 0 1 2 1 1 2 0 2 0 2 0 0 1 0 0 0 1 0 0 0 0 0 1 0 1 1 0 1 0 1 0 0 0 0 2 1 0 0 0 0 1 1 1 0 1 0 1 0 0 0 2 0 1 2 2 0 0 0 0 1 0 2 1 1 0 0 2 2 0 0 1 0 1 1 1 0 1 0 0 0 1 1 0 1 1 0 2 0 0 2 1 1 0 2 0 0 0 1 0 0 1 1 0 0 0 0 0 1 1 0 1 0 0 0 0 0 2 0 2 0 1 0 0 0 1 0 0 0 2 0 0 1 0 0 0 0 2 2 2 2 0 2 0 2 0 0 0 0 1 0 2 1 0 2 0 0 0 1 2 1 1 2 0 0 1 0 1 2 1 2 2 2 1 1 0 0 0 0 1 0 1 0 0 1 0 0 2 0 1 0 0 2 1 1 1 0 0 0 1 0 1 1 0 1 1 0 1 1 1 1 0 0 2 0 2 2 0 0 0 1 1 1 0 0 0 1 1 1 0 1 0 0 1 0 1 2 2 0 2 0 0 0 2 0 1 2 2 2 0 1 0 1 0 0 1 0 0 2 2 0 1 1 0 0 0 0 2 0 1 0 0 0 1 0 0 0 2 0 0 2 2 2 0 2 0 2 0 1 0 2 2 0 2 2 0 0 0 0 0 1 0 2 2 2 0 1 1 0 1 0 0 0 0 0 2 0 2 2 2 2 0 0 1 0 0 0 1 0 1 1 1 0 0 0 0 0 0 0 0 2 2 0 0 1 1 0 0 0 2 2 0 1 1 0 1 0 0 2 0 1 0 1 0 0 1 0 0 0 1 0 1 0 1 1 0 1 1 1 1 0 2 1 0 2 0 0 1 1 0 2 0 1 1 0 2 0 1 0 2 1 1 1 2 0 0 0 0 0 0 2 0 0 1 0 1 0 1 1 2 1 2 2 0 0 0 0 1 0 0 0 2 1 1 0 0 2 2 0 1 1 0 0 0 1 1 0 0 0 0 2 1 1 2 0 2 0 0 0 0 0 0 0 0 0 0 0 0 0 1 1 0 0 0 0 1 2 1 0 1 1 0 1 1 1 1 0 0 0 0 1 1 1 1 1 1 1 0 0 2 0 1 0 1 0 0 1 0 0 0 0 1 1 0 0 0 0 2 2 0 2 0 0 2 1 1 0 2 2 2 2 1 1 1 0 1 1 0 1 0 0 1 1 2 1 0 1 1 0 0 0 0 0 0 0 0 0 0 0 0 0 0 1 0 0 0 1 1 0 0 0 0 0 0 1 0 0 0 0 1 0 0 1 0 0 0 0 0 1 2 0 0 0 2 2 2 2 0 0 0 1 0 0 0 1 2 1 0 2 2 1 1 1 2 2 2 0 1 2 2 0 0 0 2 0 1 0 0 1 1 0 0 2 1 1 0 2 1 0 0 2 1 0 0 1 0 0 2 0 0 0 1 0 0 0 1 1 2 2 2 0 0 0 1 1 0 2 0 1 1 1 1 1 0 2 0 0 0 0 0 0 0 1 1 0 0 0 0 1 0 1 2 0 0 0 2 0 0 0 1 0 1 0 1 1 0 0 1 1 0 0 0 0 1 2 2
81 1 2 1 1 0 0 2 0 1 1 1 0 0 0 1 0 0 0 0 0 2 0 0 0 0 0 2 2 2 2 0 2 2 1 0 2 2 0 0 0 1 0 0 2 0 2 0 1 0 0 0 0 0 1 1 0 0 2 0 0 1 0 0 0 0 0 0 0 0 1 1 2 2 2 2 0 0 2 2 0 2 2 0 1 0 0 1 2 2 0 1 0 1 2 2 0 0 0 0 0 0 0 0 2 2 2 1 0 0 0 1 1 2 2 1 2 0 2 0 0 0 1 1 1 1 1 0 1 0 0 0 0 0 0 0 0 0 0 1 0 2 0 0 0 1 0 0 0 0 0 0 0 1 0 1 0 0 0 0 0 2 1 1 1 1 1 0 2 2 0 2 1 2 1 1 1 1 1 0 0 1 2 2 0 2 2 1 0 0 0 1 0 1 2 0 0 1 0 0 0 0 0 1 2 0 0 1 0 0 1 0 2 0 0 0 0 0 1 0 0 1 1 1 0 0 1 1 1 2 1 0 0 0 0 0 0 2 0 0 0 0 2 0 2 2 1 0 2 0 0 0 0 0 0 1 2 1 0 0 0 0 0 0 1 1 0 0 1 0 1 2 0 2 0 1 0 1 2 0 0 0 1 2 1 0 0 1 0 1 0 0 2 0 2 0 1 1 0 1 1 0 1 0 1 0 1 1 1 1 0 1 2 0 1 0 2 0 1 0 1 1 1 1 2 0 1 1 1 0 0 0 0 0 0 0 0 0 0 0 0 0 1 0 0 0 1 1 2 0 0 0 0 0 0 2 0 0 0 1 2 2 1 1 1 0 0 1 1 0 1 1 1 1 1 2 2 0 1 0 1 0 0 0 1 0 0 0 0 2 1 1 1 0 2 0 1 0 2 2 2 2 0 2 1 0 0 1 0 0 0 0 0 0 1 1 1 0 0 0 0 0 0 1 0 1 0 1 0 0 1 0 0 0 0 1 0 0 0 0 1 1 0 0 1 2 1 1 1 1 0 2 0 2 0 0 0 1 0 0 2 0 0 0 0 0 0 1 0 0 1 0 1 1 1 0 1 0 2 0 1 0 0 0 1 0 1 1 0 0 0 1 1 1 1 1 1 1 0 0 1 2 1 1 0 0 1 1 0 0 0 1 1 1 1 0 0 0 0 1 1 1 2 1 0 1 0 1 1 1 1 1 0 0 0 0 1 0 2 2 0 0 0 1 1 1 2 1 1 0 0 0 0 2 0 1 0 0 2 0 0 0 0 1 0 0 1 0 1 0 0 1 0 0 0 0 0 1 0 1 1 0 1 2 2 0 2 0 0 0 1 0 0 0 2 0 0 0 0 0 0 2 2 0 0 1 1 0 0 1 1 1 0 1 0 0 0 0 0 0 0 1 0 0 0 0 2 0 0 0 0 2 0 2 0 0 1 1 0 2 0 0 0 1 0 0 2 1 0 0 1 2 0 0 2 2 0 1 0 0 0 0 2 1 1 1 0 1 0 0 1 1 0 0 0 0 2 1 1 1 0 1 0 1 0 2 1 2 1 0 1 1 0 0 0 0 0 1 2 2 1 0 0 0 2 1 2 2 2 0 1 0 0 2 0 0 0 1 0 0 0 0 0 2 1 0 0 1 0 0 2 2 1 0 0 1 1 1 0 1 0 0 0 1 0 0 1 0 0 0 0 0 1 0 1 1 0 0 0 0 0 1 2 0 0 1 1 1 0 2 0 1 0 1 1 0 1 0 0 0 0 1 2 0 0 1 0 0 0 2 2 0 2 2 0 0 2 0 1 0 0 0 0 2 1 0 0 0 0 1 1 1 1 1 1 1 1 2 2 1 1 2 2 1 0 0 0 1 2 2 1 1 2 2 0 0 0 0 0 0 0 0 0 0 0 0 0 0 0 1 1 0 2 0 1 0 1 0 0 0 0 0 0 1 1 1 0 0 1 0 1 0 1 1 2 2 1 1 1 2 1 1 2 0 0 0 0 0 1 0 1 1 0 2 2 0 2 2 1 0 0 0 0 1 2 0 1 2 0 2 0 0 0 0 2 1 0 0 1 0 1 0 2 1 0 0 1 2 0 0 1 0 0 2 0 0 0 0 2 1 0 1 0 1 1 2 2 0 0 0 1 0 2 0 0 0 0 0 0 0 1 0 0 0 0 1 1 0 0 0 2 0 0 0 1 0 1 1 1 0 0 1 1 1 0 1 1 0 0 0 0 1 0 2 0 0 0 1 2 0 0 0
82 1 2 0 1 0 0 2 0 1 1 0 0 0 0 0 0 0 2 1 1 2 0 0 0 0 1 2 2 2 2 0 0 1 1 1 2 1 0 1 1 0 0 0 0 0 0 1 0 1 1 0 0 1 0 1 0 0 0 0 2 0 0 0 0 0 0 1 0 0 1 1 2 2 2 2 0 0 2 0 1 1 2 0 2 0 0 0 0 2 0 0 0 2 1 1 0 2 1 1 1 0 1 0 2 1 2 0 2 1 0 1 0 2 2 0 2 0 2 0 0 0 2 0 2 0 2 1 2 0 0 0 0 0 0 0 0 0 0 2 1 1 1 0 0 0 0 0 0 0 0 2 0 1 0 0 2 1 0 1 0 1 0 2 0 1 1 0 1 2 0 2 0 2 2 0 1 2 0 2 2 2 1 2 0 1 2 0 0 0 0 0 0 1 1 0 0 1 0 0 0 1 0 0 0 1 1 1 1 0 2 2 1 0 0 0 0 0 1 2 0 0 1 0 1 0 1 1 1 1 0 0 0 0 0 0 0 2 0 0 0 0 2 1 2 2 0 0 2 0 0 0 0 0 0 0 2 2 1 0 1 1 0 0 0 0 0 1 2 0 1 0 1 1 0 0 0 2 2 0 0 1 1 1 2 1 1 1 0 2 1 1 2 0 2 0 1 0 0 0 2 0 0 1 0 1 1 0 0 0 0 0 2 1 1 0 2 0 1 0 0 2 2 1 1 0 0 2 1 1 0 2 0 0 0 0 0 2 0 1 0 1 0 0 1 1 0 0 2 2 0 0 2 2 0 0 2 0 0 0 0 0 0 1 0 0 0 2 2 0 2 0 0 2 0 0 0 0 0 0 1 2 1 1 1 1 0 0 0 0 1 1 0 1 2 0 1 2 1 1 0 1 1 2 0 0 1 0 1 1 0 1 1 1 1 1 1 1 0 0 0 1 2 0 1 2 1 0 0 0 0 1 1 0 0 1 0 0 1 0 2 1 0 0 1 2 1 1 1 0 0 1 0 2 0 0 0 1 1 0 2 0 1 0 0 2 1 2 0 0 1 0 0 2 0 1 0 0 1 0 0 0 0 0 0 1 0 0 0 0 1 0 1 2 2 0 0 1 1 1 0 2 0 2 0 0 1 2 1 0 0 0 0 0 0 1 1 0 0 2 1 0 2 2 0 1 0 0 2 0 2 0 0 0 0 0 0 0 2 0 1 1 0 0 2 1 2 0 0 0 0 0 0 2 1 1 0 1 2 1 0 0 0 2 0 0 2 1 1 0 1 1 0 0 0 0 1 0 0 0 1 1 2 1 2 0 2 0 0 0 2 1 0 2 0 0 0 0 0 0 0 2 1 0 1 1 2 0 0 0 0 0 0 0 2 0 0 1 1 0 0 1 0 0 0 0 2 2 0 0 0 1 0 2 0 1 2 0 0 0 0 1 0 2 1 0 1 0 1 0 1 2 0 1 1 1 1 1 1 0 0 0 0 0 2 2 1 2 0 1 1 1 0 0 0 0 2 0 1 1 0 1 0 2 1 2 1 1 1 2 0 0 1 0 1 1 2 0 1 1 0 1 0 0 1 2 2 2 2 0 0 0 0 2 0 0 0 1 1 2 0 1 0 2 1 0 0 2 2 1 1 1 0 0 0 0 1 0 0 1 0 1 0 0 0 1 1 1 0 2 1 2 1 0 0 2 0 0 0 1 0 0 2 1 1 0 2 0 2 1 1 1 0 0 0 0 0 1 1 1 1 1 0 0 0 2 0 2 0 2 0 0 1 1 0 1 1 2 0 0 0 0 0 1 1 0 1 1 0 2 0 0 1 1 1 2 2 1 2 0 0 0 1 0 0 0 0 2 1 2 0 1 2 2 0 1 1 1 1 0 0 1 0 0 0 0 0 0 0 0 0 1 0 0 0 0 1 0 0 0 0 0 2 0 2 2 0 0 2 0 0 0 1 1 2 2 0 0 0 2 1 1 1 0 0 0 1 0 0 0 2 1 1 2 2 0 2 2 0 0 0 2 1 0 2 0 1 0 0 2 0 0 0 0 1 1 0 2 1 2 0 1 2 0 2 0 2 0 1 1 2 0 0 0 0 1 0 1 0 0 0 1 1 0 0 1 2 1 1 1 0 0 2 0 0 0 0 1 1 0 1 1 1 1 0 1 1 0 1 1 0 0 0 0 0 0 0 0 2 0 0 0 1 1 0 0 0 0 0 2 1 1 0 1 1 0 0 0 0 1 1 1
83 1 1 1 1 0 1 2 0 0 0 1 0 0 0 0 0 0 1 1 0 2 1 1 1 1 2 0 0 2 1 0 1 1 0 0 2 1 1 0 0 0 0 1 0 0 0 0 0 1 2 1 0 1 0 1 0 2 2 1 0 0 0 0 0 0 0 0 0 0 1 0 1 1 2 1 0 0 1 1 1 2 2 0 2 1 0 0 0 2 0 0 2 1 0 2 0 0 0 0 0 0 0 0 2 0 2 1 1 0 0 2 0 0 0 0 0 0 2 0 0 0 0 2 0 1 0 1 1 0 0 0 1 0 0 0 1 0 0 0 1 2 0 0 1 0 1 0 0 0 0 2 0 2 0 0 1 0 0 0 0 0 0 2 1 1 1 0 1 2 1 0 2 0 2 0 1 1 1 0 0 1 1 1 0 1 1 1 1 0 0 2 0 2 2 0 1 2 0 0 0 0 0 0 0 0 0 0 1 0 0 2 0 0 0 0 0 2 2 0 1 1 0 1 0 0 1 0 0 1 0 0 1 1 0 1 0 2 0 0 0 0 2 0 1 1 1 0 2 0 0 0 0 1 0 0 0 0 0 0 0 0 0 0 0 0 0 2 0 0 0 2 1 1 0 0 0 2 2 0 0 0 2 2 2 1 0 2 0 2 0 1 1 0 2 0 0 1 0 0 0 0 1 0 1 0 0 0 0 0 0 1 1 1 1 0 1 2 0 1 1 2 1 0 1 0 1 0 1 1 0 1 0 0 0 0 0 2 0 0 0 1 2 0 0 0 0 0 2 0 1 0 0 1 0 1 1 1 0 0 0 0 0 0 0 1 0 2 2 0 1 1 1 2 0 1 2 1 0 1 1 1 0 0 1 0 0 1 1 1 0 0 0 1 1 1 1 1 0 0 0 0 1 2 0 0 0 1 0 0 0 1 0 0 0 1 1 0 0 0 1 1 0 0 2 2 2 0 1 0 1 1 1 1 1 1 0 1 1 1 1 1 0 0 1 0 2 1 1 1 0 0 1 1 2 1 1 0 1 1 1 0 0 0 0 1 1 2 0 0 1 0 2 1 1 1 0 0 1 0 1 0 0 0 1 0 1 1 1 0 1 0 0 1 1 1 1 1 1 0 0 2 1 1 0 0 2 1 2 0 1 1 0 0 0 1 0 1 0 1 1 0 2 2 1 0 0 1 0 2 0 1 2 1 1 0 1 0 1 2 0 1 0 1 2 1 2 1 1 0 0 0 0 1 1 0 1 0 0 0 0 0 1 0 0 0 0 1 2 0 1 1 0 0 0 0 1 0 0 0 2 0 1 0 1 0 0 0 0 0 1 1 1 1 0 0 0 0 0 0 0 2 2 1 1 2 1 0 0 1 1 1 0 0 2 0 1 0 0 0 0 0 0 1 1 0 2 1 0 0 0 1 0 1 0 1 2 0 0 1 1 0 0 1 1 0 1 0 0 0 0 1 0 1 1 2 0 1 0 0 0 0 1 0 2 1 0 2 1 0 1 1 1 0 0 0 2 0 2 0 0 1 1 1 0 2 1 1 1 1 0 0 0 0 0 0 0 0 1 1 0 1 0 0 1 2 2 1 1 0 2 1 0 1 0 1 0 1 1 1 0 0 2 2 2 2 2 2 1 1 2 2 1 0 0 1 1 0 0 1 1 1 1 0 0 0 1 0 0 0 0 0 1 0 1 1 0 0 2 1 0 0 2 1 0 0 2 1 1 1 1 1 0 0 0 0 0 2 2 0 0 1 1 1 1 1 1 1 0 2 1 0 1 1 1 1 1 1 0 0 0 0 0 2 1 1 1 1 0 2 0 0 0 2 2 2 2 1 2 2 1 2 1 1 0 0 0 0 1 2 0 1 1 2 0 1 1 1 1 0 0 0 0 0 0 0 0 0 0 0 0 0 2 1 0 2 0 1 0 0 0 0 0 0 0 0 0 0 1 0 1 0 2 1 1 1 0 1 1 2 2 2 1 0 0 0 1 1 0 1 1 2 1 1 1 0 2 1 1 0 0 1 0 0 2 1 1 0 0 2 0 0 0 0 1 1 0 1 2 2 0 0 2 1 0 0 2 0 0 0 2 0 0 2 0 0 0 1 0 0 0 0 1 2 2 2 1 0 0 0 1 0 2 0 0 0 0 0 0 0 1 0 0 1 1 1 1 0 0 0 1 0 0 0 0 0 0 1 1 0 0 1 1 1 0 1 1 0 0 2 0 1 1 2 1 0 0 1 1 0 0 0
84 1 0 0 1 0 0 2 0 2 2 0 1 2 0 1 0 0 2 2 1 0 0 0 0 0 2 1 1 2 0 1 1 1 0 0 2 0 0 2 1 1 0 2 0 1 1 0 0 2 2 0 0 0 1 1 1 0 1 1 1 0 0 0 0 0 0 0 0 0 0 1 2 2 2 2 0 0 1 1 1 2 2 0 1 0 0 1 2 2 0 2 0 2 0 0 0 1 0 1 2 0 1 0 2 1 2 1 1 0 0 2 1 1 1 1 1 0 1 0 0 1 0 2 0 2 0 1 1 0 0 0 0 0 0 0 0 0 0 1 1 2 1 0 2 0 1 0 0 1 0 2 0 0 0 0 0 1 0 0 1 1 0 2 1 2 1 2 0 1 0 0 0 1 1 0 2 0 0 0 0 0 2 2 0 2 2 0 0 0 0 0 1 1 1 1 0 1 0 0 0 0 0 1 2 0 1 0 0 1 1 2 1 0 0 0 0 0 1 1 0 0 1 0 0 0 1 1 0 2 0 1 0 0 0 0 0 2 0 0 0 0 2 0 2 2 0 0 1 1 1 0 0 1 0 0 1 1 0 0 0 0 0 0 1 1 1 0 1 1 0 2 1 1 2 2 0 1 2 0 1 0 2 2 2 2 1 0 0 1 1 0 1 1 2 1 1 1 0 0 1 1 0 1 0 0 0 0 0 2 0 1 2 1 2 1 1 0 1 0 0 2 1 0 2 0 2 0 1 1 0 0 0 0 0 0 0 1 0 1 2 1 1 0 0 0 0 1 1 0 1 1 0 1 1 1 0 0 0 1 1 1 2 0 1 0 0 1 1 0 2 0 2 1 0 0 2 0 0 0 0 2 0 0 1 0 0 0 0 1 0 0 0 1 2 0 1 1 1 1 1 1 0 2 0 0 0 0 0 0 0 0 0 0 1 0 2 0 0 0 0 2 0 1 2 2 1 2 0 2 1 0 0 0 0 1 0 1 1 0 1 1 0 0 1 2 1 1 1 0 0 1 1 2 1 1 0 1 1 0 1 0 0 0 0 1 0 1 0 0 1 0 2 2 1 1 0 1 1 0 0 0 0 0 0 2 0 0 0 0 1 1 1 0 1 0 0 2 2 0 0 2 1 1 0 0 1 1 1 0 0 0 1 2 2 0 0 0 0 1 0 1 2 2 0 1 0 2 0 2 0 2 1 1 1 1 0 0 1 1 0 1 0 1 1 1 2 1 1 0 0 0 0 2 2 0 0 0 0 1 0 0 0 1 0 0 1 0 1 0 0 0 1 0 0 0 2 0 0 0 1 1 0 0 0 0 0 0 0 0 1 1 0 0 1 0 1 0 0 0 0 2 0 2 2 2 1 0 0 2 0 0 0 1 0 1 0 0 0 0 0 0 0 0 0 0 2 0 0 0 0 1 0 1 0 0 0 0 2 2 1 0 0 1 0 0 1 0 1 0 1 2 0 0 1 2 0 1 0 0 0 0 1 1 0 0 0 2 0 1 1 0 0 0 0 1 1 1 1 1 1 0 0 1 0 1 1 1 1 0 0 0 0 0 1 0 1 0 1 1 1 0 0 0 1 2 2 2 2 0 1 0 0 2 1 2 1 0 1 1 0 0 1 2 1 1 2 0 0 0 1 1 1 0 0 0 0 0 0 1 0 1 0 1 0 1 2 1 0 1 0 1 0 1 1 2 0 0 0 0 0 0 2 0 1 1 1 0 2 1 1 1 0 1 1 0 1 1 1 1 2 2 1 1 0 0 0 2 1 2 0 1 1 1 1 1 0 2 0 0 0 0 0 2 0 1 0 0 1 2 0 0 0 1 1 2 1 1 2 1 0 1 0 0 0 0 0 2 0 2 0 0 2 1 0 1 0 0 0 0 0 0 0 0 0 0 0 0 0 0 0 0 0 0 0 0 0 0 0 0 1 0 0 0 0 0 1 0 1 0 0 0 1 1 2 2 0 1 1 2 1 1 1 0 0 1 1 2 0 0 2 2 1 2 2 0 2 2 0 0 0 2 0 1 1 2 0 0 0 1 0 1 0 0 1 0 0 1 1 1 0 1 2 1 0 0 1 1 1 1 2 0 0 2 0 0 1 0 0 1 0 2 0 0 0 2 0 0 0 0 1 0 0 2 2 0 2 0 0 0 2 0 1 1 0 0 0 1 1 2 0 0 0 0 0 1 1 0 2 0 0 0 1 2 0 1 1 0 0 2 0 0 0 1 0 0 0 0 0 0 2 2
85 0 1 0 1 0 0 2 0 1 1 0 0 1 0 1 0 0 1 0 0 0 1 1 1 1 1 1 1 2 1 0 2 2 0 1 2 0 0 2 2 1 0 0 0 0 1 0 1 0 0 0 1 2 0 0 1 1 1 1 1 0 1 1 0 0 0 1 0 0 0 1 2 2 0 2 2 1 2 1 1 2 2 0 1 0 0 1 2 2 1 1 0 1 0 0 0 1 1 0 0 0 2 0 2 0 2 1 1 0 0 2 1 1 1 1 1 0 0 2 2 0 0 2 0 2 0 0 1 0 0 0 0 0 0 0 0 0 0 1 1 1 0 0 2 0 0 0 0 1 0 0 0 0 0 0 0 0 1 1 0 0 0 1 2 2 2 0 2 2 0 2 0 1 1 0 1 1 0 1 1 1 0 0 0 0 0 1 1 0 0 2 0 1 1 0 1 2 0 0 0 1 1 0 1 0 0 0 1 0 0 1 0 0 0 1 1 0 1 0 1 1 0 0 0 0 1 0 1 1 0 0 0 1 1 1 0 2 0 0 0 0 2 0 1 1 0 1 1 0 0 0 0 0 0 0 0 2 0 0 0 0 0 1 0 0 0 0 1 0 0 2 1 0 0 0 0 1 2 0 1 1 2 1 1 1 2 2 0 2 0 0 2 0 2 0 2 0 0 0 0 0 1 0 1 0 0 0 1 1 0 1 2 1 2 0 2 2 0 1 1 2 1 1 2 0 1 2 0 1 0 2 0 1 0 0 0 2 0 0 0 0 2 0 1 1 0 0 2 2 1 0 0 2 1 0 2 1 0 0 1 1 2 0 2 0 0 1 1 0 2 0 1 1 0 1 2 1 1 0 0 2 0 0 1 1 0 0 0 2 1 1 1 1 1 1 1 2 1 1 0 1 0 2 1 0 0 0 0 0 0 0 0 0 0 2 0 0 0 1 0 1 0 0 0 2 0 1 0 0 2 0 0 0 0 1 1 1 2 1 0 0 0 1 1 2 1 0 0 1 1 0 1 1 1 0 1 2 1 2 1 0 1 1 0 1 0 2 0 0 0 0 1 1 1 0 0 0 0 1 2 0 0 0 1 0 1 1 1 0 1 0 2 2 0 0 0 2 2 0 0 2 0 1 0 0 1 2 0 0 0 0 0 0 0 0 0 1 0 2 1 0 2 2 0 1 0 0 0 1 0 0 1 1 1 0 0 1 2 1 0 1 0 1 1 2 1 1 1 0 1 1 0 2 0 1 0 0 0 0 0 1 0 2 0 0 2 2 2 0 2 0 0 0 0 0 1 1 0 1 2 0 1 1 0 1 2 0 1 1 0 0 0 1 1 0 0 0 0 0 0 2 0 2 2 2 1 0 0 1 0 0 0 0 1 1 1 1 1 0 0 2 0 1 1 0 2 1 0 0 0 1 1 1 1 1 1 0 0 2 1 0 0 2 0 0 0 1 1 0 1 1 1 1 1 2 0 1 0 1 0 1 1 0 1 1 1 2 0 1 0 1 1 0 0 0 2 0 1 1 0 2 0 1 0 2 1 2 1 1 0 0 0 0 0 0 0 0 2 2 0 2 0 1 2 2 1 1 1 1 0 0 0 1 0 1 0 1 1 1 0 0 0 2 2 1 2 0 0 0 1 1 0 0 0 0 0 1 0 2 0 0 0 0 0 0 0 0 0 1 0 1 0 0 0 1 1 0 1 0 0 0 2 0 0 0 2 0 2 1 0 0 0 1 1 0 1 0 0 1 2 2 0 1 1 2 1 1 1 1 0 1 1 1 1 1 0 1 0 0 1 0 0 2 1 0 1 1 0 2 0 0 2 0 0 2 2 2 2 2 1 2 1 1 0 0 0 1 1 2 0 1 1 1 0 0 0 1 2 1 0 2 1 1 0 1 1 1 0 0 0 0 1 0 0 1 0 0 0 0 0 1 0 1 0 0 1 0 2 0 1 0 2 1 2 2 0 1 1 2 2 2 2 0 0 0 0 0 0 0 2 2 1 2 2 0 2 2 1 1 1 2 0 1 2 1 0 1 0 2 0 0 0 0 2 0 0 1 2 1 0 1 2 1 0 0 0 1 1 1 2 1 1 2 1 1 0 0 1 1 0 0 1 2 2 1 1 0 0 0 2 0 1 2 2 0 1 0 0 0 0 0 1 0 2 2 2 0 0 1 0 0 0 0 1 0 0 0 1 1 0 1 1 1 0 0 0 1 0 2 1 0 0 0 0 0 0 0 0 0 0 0
86 1 0 0 0 0 0 1 1 0 1 1 1 1 0 1 0 0 2 2 2 1 0 0 0 0 2 1 2 2 1 2 1 2 1 0 2 2 0 1 1 0 0 1 0 1 0 0 2 0 0 0 0 0 0 1 0 1 2 0 1 1 1 1 0 1 1 1 0 0 0 2 2 2 1 2 1 0 2 0 2 2 2 1 1 0 0 1 2 2 1 1 1 2 1 1 0 1 1 1 1 0 1 0 2 0 2 1 0 0 1 1 0 0 0 0 0 0 1 1 1 1 2 0 1 0 1 1 1 0 0 0 0 0 0 0 0 0 0 2 1 1 0 0 1 0 0 0 0 0 0 1 0 0 0 1 1 2 0 0 0 0 1 2 0 2 0 1 0 0 1 0 2 1 1 0 2 0 0 0 0 1 1 1 0 1 1 0 0 0 0 2 0 1 2 0 0 2 0 2 2 0 0 0 0 0 0 2 1 0 1 1 2 0 0 1 1 0 1 0 1 1 1 0 0 0 1 0 1 1 0 0 0 0 0 0 0 2 0 0 0 1 2 0 2 2 0 0 2 0 0 1 0 0 0 0 1 1 0 1 0 1 0 1 0 0 1 0 2 2 0 1 0 1 1 1 0 0 0 1 0 1 2 1 2 2 1 0 0 1 0 0 1 0 2 1 0 1 0 2 2 0 0 0 0 0 0 1 1 2 0 2 0 0 2 0 2 2 0 0 1 1 1 0 1 0 0 2 1 2 0 1 0 0 0 0 0 2 0 0 0 0 1 1 0 0 2 0 2 2 0 0 0 2 2 0 0 0 0 2 2 2 0 1 0 0 0 2 2 0 0 2 0 2 1 1 1 0 0 0 2 0 0 0 1 1 0 0 0 0 0 1 0 0 2 1 1 1 1 1 1 1 0 2 1 0 0 1 0 0 0 2 0 0 0 2 0 1 0 0 1 1 1 0 2 2 2 0 2 0 2 0 0 0 0 1 0 0 0 0 2 1 0 1 0 1 1 1 1 1 0 1 0 2 0 0 0 0 0 0 2 0 1 1 0 1 0 2 0 1 1 1 1 2 2 0 0 1 2 1 0 0 0 0 1 1 1 0 0 1 1 0 1 1 1 0 0 1 1 0 0 2 0 1 0 0 1 2 1 0 0 0 0 0 0 0 0 0 0 1 1 1 2 2 1 0 0 0 1 1 1 0 0 0 0 0 1 0 1 1 1 1 0 1 2 2 2 2 2 0 0 0 0 2 1 0 0 1 0 1 0 0 1 1 0 1 1 0 0 0 0 1 0 0 0 0 2 1 0 1 2 0 2 2 1 1 2 0 2 2 0 0 0 1 1 0 1 1 0 0 0 1 1 2 1 2 1 0 0 1 0 0 0 0 2 0 0 0 0 1 1 1 1 1 1 0 2 2 0 0 0 0 2 2 0 0 2 0 0 0 0 1 0 0 1 0 0 0 2 1 0 1 1 0 1 1 0 2 2 0 0 0 2 0 2 2 0 1 0 1 0 1 0 0 0 1 1 0 1 1 0 0 0 1 0 2 1 0 1 1 0 0 0 0 0 0 1 0 1 1 0 1 0 0 1 1 1 1 2 0 0 0 0 2 1 1 1 1 1 1 0 0 1 2 1 1 2 1 0 0 1 1 0 0 0 1 1 0 0 1 1 1 0 0 0 0 0 0 0 0 0 0 2 0 1 2 0 1 2 2 0 0 1 0 0 0 2 0 2 2 0 0 2 0 0 0 2 1 1 1 1 1 1 0 0 0 0 1 1 1 0 1 1 0 0 0 0 2 0 0 0 0 0 2 2 0 2 0 0 1 0 0 1 1 1 2 2 1 0 0 0 0 1 0 0 0 0 1 1 2 0 1 2 0 0 1 1 0 2 0 0 0 0 1 0 1 1 0 0 1 1 0 1 0 1 0 1 1 1 0 0 0 1 0 1 1 0 0 2 1 1 0 1 0 2 1 1 1 1 2 1 1 2 0 0 0 0 2 0 0 2 2 2 1 2 1 2 2 0 1 0 2 1 0 2 2 0 0 0 1 0 0 0 0 2 1 0 1 1 0 0 1 2 0 0 0 0 1 1 1 1 0 0 2 0 0 0 0 0 1 1 2 2 1 1 2 2 2 0 1 0 0 2 1 1 0 0 1 1 0 1 1 0 0 0 0 1 0 0 0 1 0 0 0 0 0 0 1 2 2 2 2 1 1 0 0 0 0 0 0 0 0 0 0 0 0 0 1 1 0 0 0
87 0 0 0 0 0 0 2 0 1 1 0 1 1 1 0 0 0 0 0 0 2 1 0 0 0 0 2 2 2 1 1 1 1 0 1 1 1 0 0 0 0 0 0 0 0 1 0 2 0 0 0 0 1 1 0 1 1 1 0 0 0 2 0 0 0 0 2 0 0 0 1 2 2 2 2 0 0 2 0 1 1 1 0 1 0 1 1 2 2 0 0 0 1 0 1 0 0 0 0 0 0 1 0 2 1 2 2 0 0 0 1 0 2 2 2 2 0 0 1 1 1 1 1 1 0 0 2 2 1 1 1 0 0 0 0 0 0 0 0 1 2 0 0 1 0 0 0 0 1 0 1 1 0 0 1 1 2 0 1 0 1 0 2 1 2 2 1 0 1 1 1 1 2 2 1 1 2 2 0 0 2 1 2 0 1 2 1 0 0 0 1 1 1 1 0 0 2 0 0 0 0 0 2 2 0 0 0 1 0 1 2 1 0 0 0 0 1 1 1 1 1 1 0 0 1 1 0 0 1 0 0 0 1 1 0 1 2 0 0 0 0 2 1 2 2 0 1 1 0 0 0 0 1 0 0 1 0 0 0 0 0 1 0 0 0 0 0 2 0 0 2 1 1 0 1 0 0 2 0 1 1 2 2 2 2 1 1 0 2 0 0 0 1 1 1 0 2 0 1 1 0 1 0 1 0 0 1 1 1 0 1 2 1 1 0 2 0 1 0 1 1 1 1 1 0 1 1 0 0 0 1 0 0 0 0 0 2 1 0 0 0 1 1 0 0 2 0 2 0 0 0 0 2 1 0 1 0 0 0 1 1 2 0 2 2 0 2 2 0 0 2 1 2 1 1 2 0 1 0 1 1 0 0 0 0 0 0 0 1 0 0 1 0 2 0 2 0 0 0 0 0 1 2 1 1 0 0 0 0 0 0 0 0 0 1 1 1 1 0 0 1 1 0 0 1 0 0 0 1 1 0 0 1 1 0 0 0 0 0 1 1 0 0 0 0 2 1 2 0 0 1 2 2 2 2 0 1 0 0 2 0 0 0 0 0 0 1 0 1 1 1 1 1 1 0 1 1 1 1 2 0 0 0 0 1 0 2 0 0 0 0 1 2 0 1 1 1 1 1 0 2 1 1 0 0 1 1 1 0 0 0 1 1 1 0 0 0 1 2 1 0 2 2 2 0 0 0 0 2 0 0 1 0 0 0 1 1 2 1 1 1 0 1 1 1 0 2 2 0 0 0 0 2 0 1 0 0 1 1 0 0 0 1 0 0 1 1 1 0 1 0 2 0 1 0 2 0 1 0 1 0 1 2 1 1 2 0 0 0 1 1 0 2 0 0 0 1 0 0 0 1 0 2 2 2 2 0 1 0 0 0 0 0 1 0 0 0 0 0 1 1 0 0 0 1 1 2 0 0 0 0 0 1 0 1 2 1 0 1 0 1 0 1 1 0 0 1 1 0 2 2 0 2 2 2 0 2 2 0 0 0 2 0 1 0 0 2 0 2 0 0 0 0 0 1 1 0 2 1 0 0 1 1 0 2 1 1 1 2 1 1 0 0 2 0 2 0 1 1 0 2 0 1 1 2 1 0 0 1 0 0 0 0 0 1 2 0 1 1 0 0 0 1 1 0 0 0 0 0 1 2 1 0 0 1 0 2 0 2 0 0 0 0 0 0 0 0 0 0 0 0 1 0 1 1 1 0 0 1 1 1 2 0 1 1 1 1 1 2 0 0 1 2 2 0 1 1 1 1 2 2 0 1 0 1 0 1 0 2 1 0 2 0 0 0 1 0 0 0 0 1 0 2 2 0 1 0 0 2 0 1 0 1 1 2 1 2 2 1 1 2 1 1 0 0 0 1 1 2 1 0 2 2 0 0 0 2 2 0 0 1 0 0 0 0 0 1 0 0 0 0 1 0 1 0 1 0 0 0 0 0 0 0 0 1 0 1 1 0 0 0 1 0 2 1 0 0 1 2 1 1 2 0 0 1 0 1 0 0 2 1 0 1 1 0 2 2 0 0 0 2 0 0 2 1 1 0 0 1 0 1 0 0 1 0 0 1 2 1 0 1 2 1 0 0 1 1 1 1 2 0 0 0 0 0 0 1 0 0 0 1 1 2 1 1 1 1 0 1 0 0 1 0 1 0 1 0 0 0 1 1 1 0 1 2 1 0 0 0 0 0 0 0 0 0 1 0 2 0 0 0 0 0 0 0 0 0 0 2 0 0 0 1 0 1 0 1 1 0 0 0
88 1 2 0 0 0 0 2 1 0 1 0 2 1 0 1 0 0 1 1 1 2 0 1 1 1 2 0 2 2 0 1 1 1 0 1 0 1 0 0 0 0 0 0 0 0 0 0 1 0 0 0 1 0 0 0 0 0 0 0 1 0 0 0 0 2 2 0 0 0 0 0 2 2 2 2 0 0 2 0 1 2 1 1 1 0 1 0 2 2 0 1 0 2 2 2 0 0 0 0 0 0 1 0 2 0 1 1 1 0 0 1 0 0 1 1 1 1 2 1 1 0 1 1 0 1 0 0 1 0 0 0 0 0 0 0 0 0 0 2 1 1 0 0 1 0 1 0 0 0 0 1 0 0 0 1 1 0 0 0 0 1 0 2 1 2 1 1 1 1 0 1 2 2 2 0 2 0 0 1 0 0 1 2 0 1 2 1 1 0 0 2 1 0 0 1 1 1 0 0 0 0 0 1 2 0 0 0 1 0 0 2 0 0 0 1 1 0 1 0 1 1 0 0 0 0 1 0 0 1 0 0 0 0 0 0 0 2 0 0 0 0 0 0 1 1 1 0 2 0 0 0 0 0 1 0 1 0 0 0 0 0 0 0 0 0 2 0 2 0 2 0 0 1 0 0 0 2 2 0 0 0 1 1 2 0 0 1 0 2 1 1 0 1 2 1 0 2 0 1 2 0 2 0 2 0 1 0 0 0 0 0 1 0 0 0 1 0 1 0 0 1 2 1 1 0 0 0 1 1 0 0 0 0 0 0 0 1 0 1 1 1 1 0 0 1 0 0 2 0 0 0 0 1 1 0 1 0 0 1 1 1 2 0 2 1 0 1 1 1 2 0 1 2 1 1 2 0 1 0 2 0 0 0 1 0 0 0 0 1 1 1 0 0 2 0 0 0 1 1 1 1 0 2 1 0 0 0 0 0 0 1 0 1 2 1 1 0 0 0 0 0 0 1 1 2 1 0 0 2 2 0 0 2 2 1 0 1 1 0 1 1 0 0 1 2 2 0 1 0 0 0 0 1 1 0 1 0 1 0 2 0 0 0 0 1 0 1 0 0 1 0 1 2 1 1 1 0 1 2 1 1 0 0 0 2 0 0 0 1 0 1 0 1 2 1 1 0 1 1 0 2 1 1 0 1 0 1 0 0 0 1 0 2 2 0 0 1 0 2 1 0 2 2 0 1 0 1 1 1 1 1 0 0 0 1 0 1 2 2 1 1 0 1 2 1 0 1 1 0 0 0 0 2 0 0 0 0 2 1 1 0 0 0 0 0 0 0 2 0 0 1 2 0 2 0 2 1 0 1 2 0 1 0 1 0 1 0 0 0 0 0 2 0 0 0 0 0 0 0 0 2 0 2 2 2 1 0 0 1 1 0 0 1 0 0 1 1 0 1 1 2 0 0 0 1 1 1 0 0 0 2 0 2 0 1 2 1 0 1 0 1 0 1 0 0 1 0 0 0 2 2 0 1 2 2 0 1 1 0 0 0 2 0 1 0 0 2 1 0 0 2 0 1 1 0 2 0 2 0 1 0 0 2 2 2 1 0 2 2 0 0 0 2 1 0 2 0 0 1 0 0 0 0 2 2 2 1 2 1 1 0 0 1 0 0 0 0 1 1 0 0 0 2 2 1 1 0 0 0 0 0 0 0 0 0 0 1 0 1 0 1 0 0 0 1 1 0 0 1 1 1 0 1 0 1 0 0 0 0 0 0 2 0 0 0 2 0 2 0 1 1 0 0 0 1 1 0 0 1 1 2 1 0 0 0 0 2 0 2 0 2 1 0 1 0 0 0 0 1 0 0 0 1 2 0 1 1 1 2 0 0 1 2 2 2 2 1 2 2 1 2 1 0 0 0 0 1 1 2 0 1 1 0 0 0 0 0 0 0 0 0 0 0 0 0 0 1 0 0 0 0 0 0 0 0 0 0 0 0 0 0 0 0 0 1 0 0 2 0 1 0 2 1 2 2 1 1 2 2 2 2 2 0 0 0 0 0 1 0 1 1 1 2 2 0 2 2 0 0 0 1 1 0 2 1 1 1 0 2 0 1 0 0 0 0 0 1 2 1 1 0 2 2 1 0 1 1 0 0 2 0 1 1 2 1 1 1 0 1 0 0 0 1 1 1 1 2 1 1 0 0 1 1 2 1 2 1 1 0 2 0 0 0 1 1 1 0 0 1 0 0 0 1 0 2 2 0 2 0 0 0 0 0 0 0 0 2 0 2 1 0 0 1 1 0 0 0 0 0 1 0
89 0 0 0 0 0 1 2 1 0 1 1 1 1 0 1 0 0 1 1 1 2 0 0 0 0 2 2 2 2 1 0 2 2 0 0 2 1 0 2 2 0 0 1 0 0 1 0 1 1 1 0 1 1 0 1 0 1 0 2 0 1 1 0 0 0 0 1 0 0 0 1 2 2 0 2 2 0 1 0 1 2 1 0 0 0 0 0 2 2 0 0 0 2 0 1 0 1 0 1 2 0 2 0 2 0 2 0 1 0 0 1 0 0 1 0 1 1 2 1 1 1 0 2 0 2 0 1 2 1 1 1 0 0 1 2 0 0 0 1 1 1 0 0 0 0 0 0 0 0 0 1 0 1 0 0 0 2 0 0 0 2 0 2 1 2 2 0 0 2 0 0 0 2 1 1 1 1 0 1 1 1 0 2 0 0 2 2 1 1 1 2 0 0 1 0 2 1 0 0 0 1 0 2 2 0 0 0 0 0 1 0 1 0 0 0 0 0 1 1 0 0 2 0 0 0 1 0 0 1 0 0 0 0 0 0 0 2 1 1 0 0 2 0 1 1 0 0 2 0 0 1 0 0 1 0 0 2 1 1 1 2 0 0 0 0 0 1 2 0 0 1 1 0 0 0 0 2 2 0 0 0 2 2 2 1 1 0 0 1 0 1 0 1 2 2 0 1 1 1 2 0 0 0 0 0 0 0 0 1 0 1 2 2 0 0 2 0 1 0 1 1 0 0 2 0 0 2 1 1 0 1 1 0 0 0 0 0 0 0 0 0 2 2 0 0 1 1 2 1 1 0 0 2 1 0 1 1 0 1 1 1 1 0 1 0 0 2 2 0 2 0 1 2 1 1 1 1 0 1 2 1 0 0 0 0 0 0 0 0 1 1 1 0 1 1 0 0 1 1 1 1 0 2 1 0 0 1 0 0 0 0 1 1 1 2 0 0 0 1 0 1 0 1 1 2 0 1 0 0 1 0 1 1 1 1 0 2 0 0 0 2 0 1 1 2 1 1 2 0 0 1 1 2 1 1 0 0 1 0 2 0 0 0 0 2 0 1 0 0 1 0 0 2 1 0 1 0 1 1 0 0 0 1 0 1 0 2 2 0 1 0 0 0 0 0 0 2 1 0 1 2 1 1 0 0 1 1 0 0 0 1 0 0 0 1 0 0 0 1 0 1 2 2 1 1 0 1 0 2 0 1 0 0 0 1 1 0 2 1 0 1 0 0 1 1 0 1 1 0 0 0 0 2 1 1 0 1 0 1 0 0 0 1 0 0 1 1 0 1 0 1 0 0 0 0 2 1 0 1 2 1 0 0 0 0 0 0 0 0 0 0 1 0 1 0 1 1 0 0 0 1 1 0 0 1 1 0 0 0 0 0 0 1 0 1 0 2 0 1 0 1 1 0 1 0 2 1 0 0 0 1 0 0 0 0 2 2 1 1 0 1 0 2 0 0 0 0 2 0 0 1 1 0 0 2 0 2 2 0 0 0 2 1 0 0 0 1 1 0 1 1 0 1 1 0 2 0 1 1 0 1 0 1 2 2 0 1 2 0 1 1 2 0 0 1 1 0 0 0 0 0 0 0 0 1 2 2 2 1 0 0 0 0 0 1 2 0 0 0 0 0 2 2 2 2 2 1 1 1 0 0 0 0 0 1 1 1 0 2 1 1 1 0 0 1 2 0 0 0 0 0 0 1 0 0 1 0 1 0 0 0 1 0 0 1 1 1 1 2 0 1 1 1 1 0 2 1 1 1 2 2 0 0 0 2 0 1 0 2 1 1 2 0 0 0 1 1 0 0 0 0 0 1 2 0 2 1 0 2 0 0 0 2 2 2 2 2 2 2 2 2 1 1 0 0 0 1 1 1 0 1 1 0 0 0 0 0 0 0 0 0 1 1 0 1 1 0 1 0 0 0 1 0 1 0 1 0 0 0 1 0 0 1 1 1 0 0 1 0 0 0 1 1 2 2 0 1 0 2 1 1 2 0 0 1 0 1 0 1 1 2 2 2 1 0 2 2 0 0 0 1 0 0 2 0 2 0 1 1 0 2 0 0 0 0 0 1 0 0 0 1 1 0 0 0 0 0 0 0 1 1 0 2 0 0 0 1 0 0 0 0 0 1 1 0 1 0 0 0 2 0 2 0 0 0 0 0 0 0 1 1 0 0 1 1 1 1 1 2 0 0 0 0 0 1 1 1 1 0 0 1 0 0 0 0 0 1 1 2 0 0 0 0 0 0 0 0 0 0 2 2
90 0 1 0 0 0 1 1 0 0 0 0 1 2 0 1 1 0 0 0 0 2 0 0 0 0 0 1 2 2 1 1 2 2 2 1 1 0 0 2 2 1 0 0 0 0 0 1 1 0 0 0 1 1 0 1 0 0 1 0 1 1 2 1 0 0 0 0 0 0 0 1 2 2 1 2 1 0 1 0 1 2 2 0 0 0 0 0 2 2 0 2 1 2 1 2 0 1 0 1 1 0 1 0 2 1 2 2 1 0 0 2 0 0 1 1 1 0 2 1 1 0 1 1 1 1 1 1 2 0 1 1 0 0 0 0 0 0 1 0 1 1 0 0 2 0 0 0 0 0 0 0 1 0 0 0 0 1 0 0 0 1 0 2 1 2 2 1 0 2 0 1 0 2 1 0 2 0 0 0 0 0 0 2 1 1 1 2 1 2 2 2 0 1 1 0 1 1 0 0 0 0 1 0 1 0 0 0 0 0 0 0 1 0 1 0 1 1 0 0 1 1 0 0 0 0 0 0 0 1 0 0 0 0 0 0 0 2 0 1 0 0 1 0 2 2 0 1 1 0 0 0 0 0 0 0 2 1 0 1 0 1 0 0 0 0 0 1 2 1 0 2 0 1 0 0 0 0 2 0 2 0 2 1 1 0 0 1 2 2 0 2 0 0 1 0 0 1 0 0 0 0 0 0 0 0 0 0 1 1 0 1 0 0 1 0 2 0 1 0 1 2 0 0 2 0 2 1 1 2 0 2 0 0 0 0 0 1 0 1 1 1 0 0 0 0 0 2 2 1 1 0 2 2 1 0 1 0 0 2 2 2 1 0 1 0 0 2 2 0 2 0 1 2 2 1 0 0 0 0 1 1 0 0 0 0 0 0 0 0 0 0 0 0 2 0 1 1 0 0 0 0 0 2 1 0 0 1 0 0 0 1 0 0 1 1 1 0 1 0 0 0 0 0 1 1 1 0 2 1 1 0 0 1 1 0 0 2 1 0 1 1 0 0 0 1 2 1 1 0 0 1 2 2 2 2 0 0 1 0 2 0 0 0 1 2 0 2 0 1 1 1 1 1 0 0 0 0 2 0 2 1 0 0 1 0 1 2 2 0 1 0 0 1 1 1 1 1 1 1 0 2 1 1 0 0 2 1 2 0 1 0 0 1 1 1 0 0 0 1 0 1 2 2 1 0 0 1 0 2 1 2 1 1 1 2 2 1 1 0 2 2 0 2 2 1 1 2 2 0 0 0 0 1 1 2 0 1 2 0 2 0 0 2 1 0 1 0 1 0 0 2 0 0 0 0 2 1 0 1 2 0 0 0 0 0 0 0 0 0 0 1 0 0 1 0 0 1 0 0 1 1 1 1 1 1 1 0 0 2 0 0 0 0 1 0 0 1 0 0 0 1 1 1 1 0 1 2 0 0 0 1 0 1 0 0 1 0 1 1 1 0 0 2 0 0 1 0 0 0 1 1 0 1 2 2 0 2 1 1 0 1 1 1 0 0 0 2 1 1 1 0 1 0 0 1 0 0 2 1 1 0 0 1 1 1 1 0 2 2 0 0 0 0 0 0 0 0 1 2 0 1 0 0 1 2 1 2 2 0 2 1 0 1 0 1 0 1 0 0 0 0 1 2 2 2 2 0 0 1 1 1 0 0 0 0 1 1 0 2 1 2 0 0 0 0 1 0 0 0 0 0 0 0 0 0 1 0 1 0 0 0 2 0 0 1 1 0 1 1 1 0 1 1 1 0 2 2 1 1 1 0 0 1 0 1 0 1 0 1 0 1 1 1 1 1 0 1 0 0 0 0 0 2 1 0 2 0 2 1 0 0 0 2 2 2 2 2 1 1 0 1 1 1 0 0 0 2 0 2 0 0 2 2 0 0 0 1 2 1 0 0 0 0 0 0 0 0 0 1 1 0 0 0 0 0 0 0 0 0 1 0 0 0 0 0 1 0 1 0 1 0 0 1 2 1 0 1 1 2 1 1 0 0 0 0 2 0 0 1 2 2 1 1 2 0 2 2 0 0 0 2 1 0 1 2 0 0 0 2 0 0 0 0 0 0 0 2 1 1 0 0 2 1 0 0 1 1 0 0 2 0 1 2 1 0 1 0 0 0 0 1 1 0 0 0 1 2 0 0 1 0 2 0 0 0 1 0 0 0 1 0 1 1 0 0 2 0 1 1 0 0 0 0 1 1 2 1 1 1 1 2 1 1 0 0 0 0 1 2 0 0 0 2 1 0 0 1 1 0 1 1
91 0 0 0 0 0 0 1 1 0 1 1 1 1 0 1 0 0 0 0 0 2 0 0 0 0 2 1 0 2 0 0 1 1 2 1 1 1 0 2 2 0 0 0 0 1 0 0 1 0 0 0 0 0 0 1 0 0 1 0 2 0 0 0 0 0 0 0 0 0 0 2 2 2 1 2 0 0 1 0 1 1 1 0 1 0 1 1 2 2 0 1 2 2 0 2 0 1 0 1 0 0 0 0 1 0 1 0 1 0 0 1 0 1 1 0 1 0 2 0 0 0 1 1 0 0 0 1 1 0 1 1 0 0 1 1 0 0 1 0 2 0 2 0 1 0 1 0 0 0 0 1 0 0 1 0 0 1 0 0 0 1 0 1 2 2 2 1 0 1 1 0 2 2 2 0 2 0 0 0 0 0 0 1 1 1 0 0 0 0 0 1 0 0 0 0 1 2 0 1 1 1 0 0 1 0 2 1 1 0 1 1 2 0 0 1 2 1 2 0 0 0 1 0 0 0 1 0 0 1 0 0 0 1 1 0 1 2 0 0 0 0 2 0 2 2 1 1 2 0 0 1 1 0 0 0 2 0 0 0 0 0 0 0 0 0 1 1 0 0 0 2 0 1 0 0 1 1 2 0 1 1 1 1 2 0 0 1 0 2 0 1 1 0 2 1 1 1 1 0 0 0 2 0 2 0 1 0 1 2 0 1 2 0 0 0 2 0 0 0 1 1 0 0 1 0 2 2 0 0 0 0 0 0 0 0 0 2 0 0 0 1 2 1 0 0 1 0 1 1 0 1 0 1 0 1 1 1 0 0 0 0 1 0 0 0 0 1 1 0 2 0 0 2 0 0 1 1 0 0 2 0 0 1 1 1 0 0 0 1 0 0 1 0 2 0 1 1 0 0 0 0 0 1 0 0 0 2 0 0 0 1 0 0 0 1 1 0 0 0 0 2 0 2 0 1 0 1 0 1 2 0 1 1 1 1 0 0 0 0 2 1 0 0 1 1 2 1 1 1 0 1 0 2 0 0 0 1 1 1 1 0 1 0 0 2 0 2 0 0 0 0 1 2 1 1 1 0 2 0 2 1 0 0 1 1 1 1 1 2 0 0 1 0 1 0 1 1 1 1 0 2 2 0 1 1 1 2 1 0 0 0 0 1 1 0 0 0 0 2 0 0 2 1 0 1 1 1 0 1 0 1 0 0 0 0 2 1 1 1 1 1 0 0 1 2 0 0 0 0 0 0 0 0 2 2 0 0 1 0 0 1 1 2 0 0 2 1 0 1 0 0 1 0 0 0 1 1 0 1 2 0 2 2 0 2 2 0 0 0 0 0 1 1 0 1 0 0 0 0 0 2 1 0 1 2 0 0 0 1 1 0 0 0 1 0 2 1 0 0 1 1 2 1 2 0 1 1 0 0 0 1 0 1 0 0 1 1 0 1 0 1 0 0 2 0 1 1 0 1 1 2 0 0 2 1 0 2 1 0 0 0 0 0 2 2 0 2 0 1 0 1 0 0 0 0 2 0 2 0 1 1 0 1 1 1 0 1 2 1 1 1 0 0 1 0 1 0 2 1 0 2 0 0 2 1 1 2 2 0 1 0 0 2 0 0 1 1 2 1 1 0 1 1 0 1 1 0 0 0 0 0 1 0 0 1 1 1 0 1 0 1 0 0 0 0 1 1 0 0 0 0 1 1 1 0 0 0 2 0 0 0 2 0 0 1 1 0 2 1 0 1 2 1 1 0 1 0 0 1 1 2 1 0 0 2 0 1 1 2 1 1 1 1 0 1 0 0 0 0 0 0 0 2 2 0 1 0 0 0 0 0 0 1 1 2 1 1 2 2 0 2 1 0 0 0 0 1 1 2 0 1 2 1 0 1 1 1 1 1 1 1 0 0 0 0 0 0 0 0 0 0 0 0 0 0 0 0 1 0 0 0 0 1 1 0 0 1 0 0 1 0 1 0 2 2 0 0 1 2 1 1 2 0 0 0 0 2 0 0 2 2 1 2 2 0 2 1 1 0 0 1 0 0 2 2 0 0 0 1 1 1 0 0 0 0 0 1 2 2 0 0 2 1 0 0 1 1 0 0 1 0 0 2 0 0 0 1 0 0 0 1 1 1 0 1 1 0 0 0 1 0 2 0 0 0 0 0 0 0 2 0 1 0 1 1 1 0 0 0 2 0 0 0 0 2 2 2 1 1 1 1 2 2 0 0 0 1 0 2 1 0 0 2 1 1 0 0 0 0 0 0
92 1 2 0 1 0 0 1 0 0 0 1 0 0 0 0 0 0 1 1 1 2 1 0 0 0 1 2 2 2 1 2 0 1 1 1 2 1 0 1 1 0 0 1 0 1 0 0 2 0 0 0 0 1 0 1 0 0 0 0 0 1 1 0 0 0 0 1 0 0 0 1 2 2 2 2 0 0 1 0 2 2 2 0 1 0 0 1 2 2 1 1 1 1 2 2 0 2 0 2 1 0 1 0 2 0 2 2 0 0 0 2 0 1 1 0 1 0 1 1 1 0 2 0 2 0 2 1 2 0 1 1 0 0 0 0 0 0 0 1 0 2 1 0 1 0 1 0 0 0 1 0 1 0 1 0 1 0 0 0 0 2 0 2 1 1 0 1 0 2 0 0 0 2 1 0 1 1 0 1 1 2 0 2 0 0 1 0 0 0 0 1 1 0 0 0 0 1 1 0 0 0 0 0 0 0 2 0 2 1 0 1 2 0 1 2 2 1 2 0 0 0 1 0 0 0 0 0 1 1 0 0 0 0 0 0 0 2 0 0 0 0 2 0 2 2 1 1 2 0 0 1 0 0 0 0 1 2 0 1 0 1 0 0 0 0 0 1 2 1 0 1 1 1 1 0 0 0 2 0 2 0 0 1 1 0 0 0 0 1 0 2 2 0 2 0 1 1 0 0 0 0 0 1 0 0 0 0 0 0 2 2 1 0 1 0 2 0 1 0 0 2 1 0 1 0 1 1 0 0 0 0 0 0 0 0 0 1 1 1 1 1 1 0 0 1 0 0 2 2 0 0 1 2 1 0 0 1 0 2 2 2 2 0 2 1 0 1 1 0 2 0 1 1 2 0 1 1 0 0 1 2 0 0 1 0 0 0 0 2 1 1 0 0 2 1 0 0 1 1 1 1 1 2 1 0 1 1 0 0 0 0 1 1 1 2 0 0 1 0 0 0 1 0 0 1 0 1 0 0 2 0 0 1 1 0 0 1 0 0 2 0 0 1 1 1 2 2 2 0 0 2 0 2 0 0 0 0 0 0 2 0 1 1 0 0 0 1 0 0 1 0 0 2 1 0 1 1 2 0 1 0 0 0 0 0 0 1 1 0 0 1 0 1 2 0 0 2 2 0 0 2 1 1 0 0 1 1 0 0 0 1 0 1 1 0 0 0 0 2 1 1 2 2 0 2 0 1 1 2 0 1 0 0 0 0 1 1 2 0 1 2 0 0 1 2 1 0 0 0 0 0 0 1 1 1 0 0 0 0 0 0 0 2 1 0 1 1 0 1 0 0 1 0 0 0 1 0 0 0 2 0 0 0 0 0 0 0 0 0 0 0 1 1 1 0 1 0 0 0 0 2 1 1 1 1 1 0 0 1 0 0 0 0 2 0 0 1 0 1 0 1 0 0 0 0 2 2 0 0 1 1 1 1 0 0 2 1 0 1 0 0 0 1 2 0 1 0 1 0 1 2 0 0 1 1 0 2 1 1 0 0 2 0 1 0 0 1 1 0 1 1 0 0 0 1 2 0 1 1 0 0 1 0 0 1 1 2 1 0 2 2 0 1 1 0 1 0 1 1 0 1 0 1 2 2 1 2 2 0 1 0 0 2 0 0 1 1 2 2 0 0 0 2 0 0 1 0 0 0 2 1 0 0 0 1 0 0 0 0 0 0 1 1 0 0 2 0 0 0 0 0 0 0 0 0 0 0 0 0 0 1 2 0 1 0 2 2 0 2 0 0 2 1 1 0 1 1 1 0 1 2 1 1 1 2 1 2 2 2 0 2 1 1 0 1 0 0 0 1 0 0 0 1 2 0 1 0 0 0 0 0 0 1 1 1 1 1 2 1 1 1 0 0 0 0 0 0 1 1 1 0 1 1 0 0 0 2 2 0 0 1 1 1 0 1 1 0 0 0 0 0 2 0 0 1 0 0 0 0 0 0 0 0 0 0 0 0 1 0 0 0 2 0 2 1 0 0 0 2 2 2 2 0 0 0 0 2 0 0 2 2 1 1 2 0 2 2 0 0 0 2 0 0 2 1 1 1 0 2 0 0 0 0 1 1 0 1 1 1 0 0 2 1 1 1 1 1 0 1 2 0 0 1 0 0 0 0 0 1 0 0 1 1 1 0 1 1 0 0 2 0 2 0 0 0 0 0 0 0 2 0 1 1 0 0 0 0 0 0 0 0 1 1 0 0 0 1 1 0 0 1 1 1 0 0 0 0 0 1 0 0 0 0 0 0 0 0 0 0 2 2
93 0 1 0 0 0 0 1 0 1 1 1 0 0 0 0 0 0 0 0 0 2 0 1 0 0 1 2 2 2 2 0 1 1 0 2 1 2 0 1 1 0 0 0 1 0 1 0 1 1 1 0 0 0 0 1 2 0 0 1 0 1 1 0 0 0 0 1 0 0 0 1 2 2 2 2 0 0 1 0 2 2 2 1 1 0 0 0 0 2 0 0 1 1 1 1 0 0 0 0 0 0 2 0 2 0 2 1 1 0 0 2 1 1 2 2 2 0 1 1 1 0 1 1 0 0 1 1 2 1 0 0 0 0 0 0 0 0 0 2 0 2 1 0 0 0 1 0 0 1 0 1 1 1 1 0 0 1 0 0 1 1 1 2 0 2 0 0 0 0 2 0 0 1 1 0 0 1 0 1 1 2 1 2 1 1 2 1 0 0 0 1 1 0 0 0 0 1 0 1 1 0 1 1 2 0 1 0 1 0 2 2 2 1 0 0 0 0 1 0 1 1 2 0 0 0 2 1 1 0 0 0 1 1 0 1 0 2 0 0 0 0 2 0 2 2 1 0 2 0 0 1 0 0 1 0 0 2 0 0 0 0 0 1 0 0 0 1 1 1 0 1 0 1 0 0 1 1 2 0 0 0 1 1 2 1 1 2 0 2 0 0 1 0 1 0 0 0 0 0 1 1 1 0 1 1 1 0 0 0 0 1 1 0 2 0 2 1 0 0 2 2 2 1 2 0 0 1 0 0 0 0 1 0 0 0 0 1 1 1 0 1 1 0 1 1 0 0 1 0 0 0 0 2 2 0 0 1 0 1 1 1 1 0 0 0 0 1 1 0 1 1 2 1 0 0 2 1 0 0 1 1 0 0 0 0 0 0 0 1 1 0 0 1 2 0 1 0 2 2 2 2 0 1 0 0 1 0 1 1 0 0 0 0 0 1 1 0 0 0 0 0 0 1 1 2 1 1 1 1 0 1 0 0 0 1 0 1 1 0 1 0 0 1 0 1 2 2 2 2 0 2 1 2 1 1 0 0 0 0 2 0 1 1 0 0 0 2 0 1 1 1 0 2 0 1 0 0 2 2 0 0 0 1 1 0 1 1 1 0 2 0 0 0 1 1 1 2 1 0 2 1 2 0 0 0 1 0 0 0 0 1 0 1 2 0 0 0 0 1 0 0 2 1 1 0 1 1 0 2 0 1 1 0 1 0 1 1 2 0 1 2 0 1 1 1 0 0 0 0 0 0 0 2 2 0 0 0 0 1 0 1 1 2 0 1 2 1 0 1 0 0 0 0 0 0 2 2 0 2 2 0 0 0 0 0 0 0 0 0 0 0 0 0 0 0 0 0 0 0 0 2 0 2 2 2 1 0 0 2 0 0 0 0 1 0 0 0 0 0 0 2 0 0 0 0 2 1 0 0 1 1 0 2 0 0 2 1 0 2 0 0 0 2 0 0 1 0 0 0 0 0 0 0 0 1 0 2 0 2 1 1 2 0 2 2 0 2 0 0 1 1 0 0 0 0 2 0 2 0 0 0 0 1 1 0 1 2 0 1 0 0 0 0 0 0 1 0 1 1 0 1 0 0 0 2 1 1 1 0 1 0 0 1 0 0 0 2 1 1 0 0 1 2 2 1 1 1 0 0 2 2 0 0 0 1 1 0 0 1 0 0 1 0 0 0 1 0 0 0 0 0 1 0 0 2 1 0 1 1 0 1 2 0 1 0 2 0 0 2 0 0 0 0 0 0 0 1 1 0 0 1 0 0 0 2 0 2 0 2 0 0 2 0 1 0 1 0 1 1 0 0 0 2 2 0 1 1 0 1 0 0 0 1 1 1 1 2 2 1 0 1 0 1 0 0 0 1 0 2 0 0 1 1 0 0 0 0 1 1 1 1 0 0 1 0 0 0 1 0 0 0 2 0 1 1 1 0 0 0 0 0 0 0 0 1 1 0 0 0 0 0 1 1 2 2 0 0 1 2 1 1 2 1 0 2 0 0 0 0 2 2 1 0 2 2 1 2 0 0 0 2 1 0 2 2 0 2 0 2 0 0 1 2 2 2 0 0 1 0 0 1 2 0 0 0 1 0 1 1 2 0 0 2 0 0 0 1 0 0 0 0 1 1 1 2 1 0 0 0 0 0 1 0 2 1 2 0 0 0 2 0 0 1 1 0 2 0 0 0 0 0 0 0 0 1 1 0 2 1 1 0 0 0 0 0 0 1 0 2 0 1 2 2 2 0 0 1 1 1 2 2
94 0 1 0 0 0 0 2 0 1 1 0 0 1 0 1 0 0 0 0 0 2 1 1 1 1 1 2 2 2 2 1 1 1 1 2 0 2 0 1 1 0 0 1 0 1 0 0 0 2 2 0 1 1 0 1 0 0 1 0 2 0 2 1 1 0 1 0 0 0 0 1 2 2 1 2 1 0 2 0 1 1 2 0 1 0 0 0 1 1 0 0 1 1 1 2 0 0 0 0 0 0 1 0 2 0 2 2 1 1 0 0 1 1 2 2 2 0 0 2 2 0 1 1 1 1 1 1 2 2 0 1 0 0 0 0 0 0 0 2 0 2 0 0 1 0 0 0 0 0 0 0 0 0 0 0 0 0 0 0 1 0 0 2 0 2 1 2 0 2 0 0 1 0 0 0 2 1 0 1 1 1 0 2 0 0 2 1 0 0 0 2 1 1 1 0 1 2 0 0 0 0 0 1 0 0 2 1 1 0 0 1 1 0 0 1 1 0 1 0 1 1 0 0 0 0 0 0 0 1 1 0 0 0 1 1 0 2 0 0 0 0 1 0 2 2 0 0 2 0 0 0 0 1 0 0 1 1 0 1 0 1 0 0 0 0 0 0 1 0 1 1 1 1 0 0 0 0 0 0 0 0 2 2 2 1 1 1 0 2 0 1 2 0 2 0 2 1 1 0 0 0 1 1 1 0 0 0 1 1 0 2 2 1 2 0 2 0 1 0 0 2 1 1 1 0 1 1 0 0 0 1 0 0 0 0 0 2 0 1 1 2 1 1 1 1 2 0 1 0 1 1 0 1 1 1 1 0 0 2 2 2 2 0 1 1 0 2 2 0 0 2 0 2 0 0 1 1 0 0 2 0 0 1 2 1 0 0 0 0 0 0 0 0 2 0 0 0 2 2 1 2 0 1 0 0 0 0 0 0 0 0 0 0 1 2 0 1 0 0 0 1 0 1 1 2 0 0 1 1 2 1 0 2 2 0 0 1 1 0 1 1 0 1 0 0 2 1 1 1 0 0 0 1 1 0 1 1 1 0 1 0 1 1 0 1 0 2 0 0 1 1 1 1 1 0 0 0 1 1 2 0 0 1 0 1 0 0 0 1 1 1 1 2 2 0 0 2 1 0 1 2 1 1 0 0 1 0 0 0 0 0 0 0 0 0 0 0 0 1 0 1 0 0 0 0 2 1 0 1 1 1 2 1 1 0 1 1 2 1 2 2 0 0 2 1 1 1 1 0 1 1 0 2 0 1 0 0 2 0 0 0 0 2 1 1 0 1 1 0 1 0 1 0 1 1 2 0 0 0 1 1 1 1 0 1 2 0 0 0 0 0 0 1 0 0 0 0 0 0 0 2 2 0 0 0 2 0 1 1 0 0 0 0 1 0 1 1 0 0 0 0 0 0 1 1 1 1 0 0 0 2 0 2 0 1 2 0 0 2 0 1 0 1 1 0 1 1 0 0 1 1 0 1 1 1 0 2 2 0 0 0 1 1 1 1 0 2 1 0 1 1 1 0 0 1 0 0 1 1 0 1 0 1 1 1 0 2 0 0 0 0 0 0 0 0 2 0 0 1 0 0 0 0 1 1 1 2 2 0 2 0 0 1 0 0 0 2 2 2 0 0 1 2 0 0 1 0 0 0 0 0 0 1 0 0 1 1 0 2 2 2 0 0 0 0 0 0 0 0 0 0 0 0 0 1 0 0 1 0 0 0 2 0 0 0 2 0 1 2 0 1 0 1 1 1 2 1 0 1 2 1 0 1 1 2 1 2 0 2 0 0 1 0 0 0 0 1 0 0 0 0 0 1 1 0 1 2 0 2 0 0 1 0 0 2 1 1 2 1 0 0 2 0 0 0 0 1 0 1 0 0 2 1 0 0 0 0 2 1 2 2 0 0 0 0 0 0 0 1 0 0 1 0 0 0 0 0 0 1 1 0 1 0 1 1 0 0 1 0 0 0 1 0 1 1 0 1 1 2 2 2 1 0 0 1 1 0 0 0 1 2 0 1 2 0 2 2 1 1 1 2 0 2 2 2 0 1 0 1 1 1 1 1 2 1 0 1 2 2 0 0 2 0 0 0 2 1 1 1 1 0 1 1 1 1 2 2 0 0 0 1 1 1 0 0 1 0 0 0 2 0 2 1 0 0 1 0 0 0 1 0 2 0 1 1 2 0 0 2 1 2 0 0 0 0 0 0 2 0 0 0 0 0 0 0 0 0 1 2 0 0 1 2 1 0 0 0 0 0 0 0
95 1 2 0 0 0 0 0 0 0 0 2 0 2 0 2 0 0 0 0 0 2 1 1 1 1 1 1 2 2 2 0 0 0 0 0 2 2 0 0 0 0 1 1 0 1 0 1 1 0 0 0 0 0 1 0 2 0 0 0 0 1 1 1 0 0 0 1 0 0 0 1 2 2 1 2 1 0 2 0 2 2 2 0 1 0 0 0 1 2 0 0 0 2 1 1 0 2 0 2 1 0 1 1 2 0 2 0 2 0 0 2 1 1 1 1 1 0 2 0 0 0 1 1 1 0 1 2 2 2 0 0 0 0 0 0 0 0 0 1 2 0 1 0 1 0 1 0 0 0 0 0 0 0 0 0 0 2 0 0 1 1 2 1 0 2 0 1 1 2 1 0 0 1 1 0 2 1 0 1 1 1 0 2 1 1 1 2 0 0 0 2 1 1 1 1 1 2 1 0 0 1 0 0 2 0 1 0 0 1 1 1 0 0 0 0 1 1 0 0 1 1 0 0 0 0 1 2 2 0 0 0 0 0 0 0 1 2 0 0 0 0 2 1 2 2 0 0 2 0 0 0 0 0 1 0 2 1 0 0 0 0 0 0 0 0 0 0 0 0 1 2 0 1 0 0 1 1 1 0 1 0 2 1 1 1 0 1 0 2 0 0 2 0 2 0 0 1 1 0 0 0 0 0 0 0 1 1 0 2 0 2 2 1 1 0 2 1 0 0 2 2 0 0 2 0 1 1 0 0 0 0 0 0 0 0 0 2 1 1 0 2 1 0 1 1 0 0 1 0 1 0 0 2 1 0 2 0 0 1 2 2 2 0 1 0 0 1 1 0 1 1 0 2 1 1 2 1 1 0 1 1 0 0 1 0 0 0 0 0 0 0 1 1 2 0 2 1 2 2 2 2 1 2 0 1 0 1 0 0 0 0 0 0 2 2 0 0 1 1 0 1 0 0 1 2 1 0 0 0 0 0 1 1 1 1 0 0 0 0 2 1 0 0 1 1 2 2 2 0 0 2 2 2 2 2 0 1 0 1 1 0 0 0 0 2 0 2 0 0 1 0 1 1 1 1 0 0 1 2 1 0 0 0 1 0 1 2 2 0 2 0 0 1 1 0 0 2 2 0 0 2 2 0 1 1 1 2 0 0 0 1 0 0 0 0 0 1 0 1 1 0 0 0 0 0 2 0 1 0 2 0 1 0 1 0 0 1 2 1 0 1 0 1 1 2 1 1 1 0 1 1 2 1 1 2 0 1 0 1 0 0 0 2 1 1 1 2 2 0 2 0 2 0 2 0 2 2 0 2 2 1 0 0 0 0 0 0 0 0 0 0 0 1 0 0 0 0 0 0 0 1 0 1 1 2 0 0 0 1 0 0 0 0 1 0 0 0 0 0 0 0 0 1 1 1 2 1 0 0 0 2 0 1 0 1 2 0 0 0 1 0 0 0 2 0 0 0 1 0 0 2 1 0 0 2 0 1 1 0 0 0 2 0 0 0 0 2 1 0 0 2 0 1 1 0 2 0 2 0 0 0 0 1 0 1 1 2 1 0 1 1 0 0 0 0 1 0 1 1 0 1 0 0 1 2 2 1 1 0 1 0 0 2 0 0 0 1 1 1 0 0 1 2 0 1 2 1 1 1 0 0 0 0 0 0 1 1 0 1 0 1 0 1 0 1 2 0 0 0 0 0 1 0 0 2 0 0 1 0 0 0 1 0 0 0 2 1 0 2 0 1 0 0 0 0 0 0 0 2 2 2 1 0 0 1 0 2 0 2 0 1 1 1 0 1 1 2 0 0 0 0 0 1 2 0 1 1 0 2 0 0 0 1 1 1 0 1 1 0 0 1 1 0 0 0 0 2 0 2 0 0 2 1 0 0 0 0 1 1 1 1 1 1 0 1 1 0 0 0 0 0 1 0 0 1 0 1 0 0 0 0 0 0 0 1 1 0 1 0 1 0 1 0 1 2 0 1 1 2 0 0 2 0 0 0 0 0 1 0 1 1 0 1 2 0 2 2 1 0 0 2 0 1 2 1 0 2 1 1 1 1 0 0 1 1 0 0 1 0 1 0 1 1 0 0 1 2 0 0 1 0 1 1 2 2 2 1 0 0 0 1 2 0 0 1 1 1 0 0 1 0 2 0 0 0 0 0 0 0 0 1 1 1 0 0 0 0 0 1 0 1 0 0 0 0 0 2 0 0 0 2 1 2 0 0 0 1 0 2 0 1 0 1 0 0 1 0 0 0 1 1
96 1 1 0 1 0 0 1 1 0 2 1 0 2 0 1 0 0 0 0 0 2 0 0 0 0 0 1 1 1 1 0 0 0 1 0 2 2 0 0 0 0 0 0 0 0 0 0 2 0 0 0 0 1 0 0 0 1 2 0 2 0 1 0 0 0 0 0 0 0 1 1 2 2 1 2 1 0 2 1 1 2 2 1 1 0 0 0 1 2 0 0 0 0 0 1 1 2 0 2 0 0 1 0 1 0 2 0 2 1 0 1 0 2 2 0 2 0 0 2 2 0 0 2 0 0 0 1 1 0 0 0 0 0 1 1 0 0 0 1 0 2 1 0 0 0 0 0 0 0 0 0 1 1 0 0 1 1 0 0 0 1 1 2 0 2 1 2 0 1 1 0 2 0 2 0 1 1 1 0 0 1 1 2 0 1 2 1 0 0 0 2 1 1 1 1 1 1 0 0 0 0 1 0 1 0 1 0 0 0 1 1 1 0 0 1 1 0 1 1 1 1 1 0 0 0 1 0 0 0 0 0 0 0 0 0 0 2 0 0 0 0 2 0 0 0 0 1 1 1 1 1 0 0 0 0 1 1 0 0 0 0 0 0 1 1 0 0 2 0 0 0 0 2 0 0 0 0 1 0 0 1 1 1 2 2 1 0 0 1 0 1 2 0 2 0 2 0 0 0 1 1 2 0 2 0 1 1 0 1 0 2 1 0 0 0 2 1 1 0 1 1 0 0 1 0 1 2 0 0 0 2 0 0 0 0 0 0 0 1 1 1 1 0 0 0 0 0 1 0 0 0 0 1 0 1 1 1 0 0 0 0 1 0 1 0 0 2 2 0 0 2 1 1 1 0 1 1 0 1 2 1 0 0 2 2 0 0 0 0 0 1 1 1 1 1 1 0 1 1 1 1 1 2 0 0 1 1 0 0 0 0 0 0 0 1 1 1 0 0 0 0 0 1 1 1 1 0 1 0 1 1 0 1 1 0 0 2 0 0 0 2 0 0 0 1 1 1 1 0 0 1 1 2 1 1 0 1 1 0 1 0 1 1 0 1 0 2 0 1 0 0 2 2 1 0 1 1 2 1 0 0 0 0 1 0 1 1 1 0 0 1 0 1 1 0 0 0 0 1 0 2 2 0 0 0 1 2 1 0 0 1 0 1 1 1 0 0 0 1 1 1 2 2 1 0 1 1 0 1 0 1 2 2 2 0 0 1 0 2 0 0 0 1 1 1 1 1 2 0 0 0 0 2 1 1 0 0 0 1 0 0 0 2 1 0 1 1 1 0 1 1 1 0 0 0 1 0 0 0 2 1 0 0 0 0 0 0 1 1 0 0 0 2 0 0 0 1 0 0 0 1 0 1 2 2 0 0 0 2 0 0 0 1 1 0 0 1 0 0 0 1 0 0 0 1 1 2 0 0 0 1 0 2 0 0 1 0 0 1 0 1 0 1 1 0 1 0 1 0 1 2 0 1 2 2 0 2 1 0 0 0 1 2 0 0 0 0 0 0 1 1 0 0 0 0 1 0 2 0 0 0 0 0 0 2 0 1 1 0 0 0 0 1 1 1 2 1 1 2 0 1 0 1 0 2 1 1 2 0 1 1 0 0 0 1 1 2 1 1 0 0 1 2 1 1 2 0 0 0 2 2 0 0 0 1 0 0 0 1 0 1 0 0 0 0 1 2 0 1 1 1 1 0 0 1 0 1 1 1 0 0 2 0 1 1 1 1 1 2 0 0 0 0 0 0 1 0 0 1 1 1 0 1 1 2 1 2 1 2 0 1 0 1 0 1 0 0 0 2 0 0 1 2 1 1 1 1 0 1 0 0 0 2 2 2 2 2 1 1 0 0 1 0 0 0 0 2 1 2 1 0 1 0 0 0 0 0 0 0 0 0 0 0 0 0 0 0 0 0 0 1 0 0 0 0 0 0 0 0 0 0 0 0 0 1 1 0 2 0 1 0 1 0 1 1 0 0 0 2 2 2 2 0 0 0 0 0 0 0 2 0 0 1 2 0 2 1 1 0 0 1 0 0 1 2 0 0 0 1 0 1 0 0 0 0 0 2 1 1 0 0 0 2 0 0 1 1 0 1 2 1 1 1 2 1 1 2 0 0 0 0 2 2 2 2 1 0 1 0 0 0 1 0 1 0 1 1 1 0 1 1 0 1 1 0 1 0 0 1 1 1 1 1 0 0 1 2 0 0 0 2 1 1 0 1 0 0 0 2 0 1 0 0 1 0 0 0 0 0 2 2
97 1 0 0 0 0 0 1 0 0 0 1 1 1 0 1 0 0 0 0 0 1 0 2 0 0 1 2 2 2 2 1 2 2 0 1 1 0 0 1 1 0 0 1 0 1 1 0 2 0 0 0 0 0 2 0 0 1 1 0 0 1 2 2 0 1 0 1 0 0 0 1 1 1 2 1 0 0 1 0 2 2 2 0 1 0 0 0 2 2 0 2 1 2 0 1 0 1 0 1 0 0 1 0 2 0 2 1 1 0 0 1 0 0 0 0 0 0 0 2 2 0 2 0 1 0 1 2 2 2 0 0 0 0 1 1 0 0 0 0 0 2 0 0 1 0 0 0 0 1 0 0 1 0 0 0 0 1 0 0 1 2 0 1 1 2 0 0 1 2 0 1 0 2 2 0 2 1 0 1 1 1 1 2 0 1 2 1 0 0 0 2 0 0 0 0 1 1 1 0 0 0 0 1 2 0 1 0 1 0 1 0 0 0 0 0 0 0 2 0 2 2 1 0 0 0 1 0 0 1 0 0 0 0 0 0 1 2 0 0 0 0 0 0 2 2 2 0 2 0 0 0 0 0 0 1 2 1 0 0 0 0 0 1 1 1 0 0 1 0 1 2 1 1 0 0 0 1 1 0 1 1 2 2 2 2 1 0 0 1 1 0 0 0 1 0 1 1 1 0 0 0 1 0 1 1 2 0 0 1 0 1 2 1 2 0 2 1 1 0 0 2 2 0 2 0 1 1 1 1 0 2 0 0 0 1 1 1 0 0 1 1 2 0 0 0 0 0 1 1 0 1 1 2 1 0 1 2 0 2 2 1 2 0 2 1 0 1 1 0 2 0 2 2 1 2 2 1 1 0 1 1 0 1 1 1 0 1 1 0 1 1 1 0 1 1 0 1 1 1 1 1 1 1 0 0 1 1 0 0 0 2 1 1 1 2 0 0 1 0 0 0 0 0 1 2 2 1 0 1 2 0 0 0 0 0 0 0 1 0 0 1 0 1 0 2 1 0 2 1 0 1 1 2 1 1 0 1 0 0 1 0 0 0 0 1 0 2 0 0 1 1 2 0 1 1 1 0 2 2 0 0 0 0 0 0 0 2 2 0 2 0 1 2 1 0 0 1 1 0 0 1 2 0 0 0 0 1 1 0 0 0 0 0 0 0 0 0 0 2 0 0 2 2 0 0 0 0 1 1 1 0 1 1 1 1 0 2 1 1 1 1 1 1 2 1 2 1 1 0 0 0 1 1 1 2 0 0 1 1 0 0 0 1 1 0 0 0 0 0 0 1 1 0 1 0 1 1 0 1 2 0 2 2 1 1 1 0 1 1 1 0 0 0 0 1 0 0 0 0 0 2 0 1 1 2 1 0 0 2 0 0 0 0 2 0 0 1 1 0 0 1 0 0 0 0 1 1 0 0 2 1 1 1 0 1 2 0 0 1 1 0 0 1 1 0 0 0 0 0 1 2 0 2 2 2 0 0 0 0 0 0 1 1 0 0 0 2 0 0 0 2 0 0 0 0 1 0 2 0 1 0 2 1 0 2 1 1 2 1 0 0 2 0 0 1 2 0 1 1 1 1 0 0 2 1 2 1 1 0 0 0 0 2 1 1 1 2 2 2 0 0 1 2 1 2 2 0 0 0 0 0 1 0 0 1 1 1 0 1 0 1 0 0 0 1 1 0 0 1 1 1 1 0 0 0 0 0 0 0 0 0 2 0 0 0 2 0 2 1 1 0 2 0 0 0 1 0 0 2 2 2 0 0 0 2 0 1 0 2 1 0 1 1 0 1 1 1 0 0 1 0 0 2 2 0 1 0 0 1 0 1 1 0 0 2 1 2 2 2 2 2 1 1 0 0 0 2 1 2 1 0 2 1 1 0 0 0 0 0 0 0 0 0 0 0 0 0 0 1 1 0 0 0 0 0 0 0 1 0 0 0 0 0 0 1 1 0 2 0 1 0 1 2 2 2 0 0 0 1 0 0 2 0 0 0 0 0 0 0 2 1 0 1 1 0 2 1 1 2 2 2 2 0 2 1 0 1 1 0 2 0 0 0 0 1 1 1 1 1 0 1 2 0 0 0 2 1 0 0 1 1 1 2 1 1 0 1 1 0 0 0 2 1 1 0 0 1 0 1 1 0 2 0 0 0 0 0 1 1 1 1 1 0 2 2 2 0 0 0 1 0 0 0 1 0 2 2 0 0 0 2 1 2 0 0 0 0 1 2 0 2 0 2 1 0 0 1 0 1 0 0
98 1 1 0 1 0 0 0 0 0 0 2 0 0 0 0 0 0 0 1 0 2 0 0 0 0 0 2 2 2 2 0 2 2 1 1 1 2 0 0 0 0 1 1 1 2 0 0 1 0 1 1 0 0 1 0 0 1 1 0 2 0 0 0 0 1 1 0 0 0 0 2 2 2 2 2 0 0 2 1 1 2 2 1 2 0 0 1 1 1 0 0 1 0 0 1 0 0 0 0 0 0 1 0 2 0 2 1 1 0 0 1 1 2 2 1 2 0 0 2 2 0 0 2 0 2 0 0 0 0 0 0 0 0 0 0 0 0 1 0 0 2 2 0 0 0 0 0 0 1 1 0 0 0 0 1 0 1 0 0 1 2 1 2 0 2 1 2 0 0 1 1 0 2 2 0 2 0 0 0 0 0 0 1 0 0 1 1 1 0 0 1 0 2 2 0 0 0 0 0 0 0 0 1 0 0 2 0 1 0 0 2 1 0 0 1 1 0 2 0 1 1 0 0 0 0 0 0 0 2 0 0 0 0 0 0 0 2 2 2 0 0 2 0 1 2 0 0 1 0 0 0 0 0 0 0 2 2 1 0 1 1 0 0 1 0 0 1 1 0 1 0 0 1 0 0 0 1 2 0 0 1 1 2 1 1 1 2 0 2 0 0 0 1 1 1 0 1 1 0 0 0 0 0 0 0 0 0 0 1 0 1 1 0 1 0 2 0 1 0 0 2 1 0 0 0 1 1 1 2 0 1 0 0 0 1 1 1 0 1 1 1 2 0 0 0 2 1 2 0 1 0 0 1 1 1 1 0 0 0 0 0 1 0 1 0 0 1 1 1 2 0 0 2 1 1 2 0 0 0 1 2 0 0 1 0 0 0 0 0 0 1 2 0 2 0 2 1 0 0 0 0 1 1 0 0 1 0 0 0 0 1 0 0 1 2 0 0 1 0 0 0 0 1 1 2 2 1 0 0 1 0 1 0 0 1 0 1 1 1 2 0 0 0 0 2 1 1 2 0 1 1 0 2 0 0 0 1 1 1 1 0 0 0 0 1 0 1 0 1 1 0 0 2 1 1 0 0 2 0 2 1 0 1 0 2 0 0 0 2 2 0 2 1 0 0 0 1 1 1 0 2 1 1 0 0 1 1 1 0 0 0 0 1 1 1 0 0 0 1 1 2 2 2 0 0 0 0 1 1 1 1 1 0 1 0 1 1 2 0 1 1 0 1 0 2 0 1 2 1 0 1 1 1 1 1 0 0 1 1 1 0 0 2 1 1 1 1 1 0 1 0 1 0 1 0 1 1 0 1 2 0 1 1 1 1 2 1 0 0 0 0 1 0 1 0 0 0 0 0 0 2 1 2 1 2 1 0 0 0 0 0 0 0 0 1 1 2 0 1 0 2 0 0 0 1 2 2 0 0 1 0 0 2 0 0 2 1 0 2 1 0 0 0 1 0 1 0 1 0 1 1 0 1 1 2 0 1 0 0 0 0 2 1 1 0 0 2 1 0 2 0 0 1 1 0 2 1 1 1 1 1 0 1 0 1 2 1 1 1 0 0 1 0 0 1 2 1 0 2 1 1 0 1 1 2 0 1 2 0 1 1 0 0 1 1 0 1 0 0 0 0 0 1 1 0 0 0 0 0 2 2 0 1 0 0 0 1 0 1 0 1 0 1 0 0 1 1 0 0 0 0 1 0 0 0 0 0 1 1 0 1 2 0 0 1 2 0 0 2 0 0 1 0 0 0 0 1 1 1 1 2 2 0 0 0 0 2 1 2 0 2 1 1 0 1 1 1 0 0 0 0 0 2 1 1 0 0 0 1 0 0 0 1 0 0 1 1 2 2 0 1 2 1 0 0 0 1 0 1 0 0 1 0 0 0 0 0 1 1 1 1 0 0 0 0 0 0 0 1 0 0 2 0 1 0 1 2 0 0 0 0 0 0 0 0 1 0 1 0 2 0 1 1 2 2 0 0 0 2 1 1 2 0 0 0 0 0 0 0 2 1 0 0 2 2 1 2 0 1 0 2 0 1 1 2 0 0 0 1 1 0 0 0 2 1 0 0 1 1 0 1 1 1 1 0 2 0 0 0 2 0 0 1 0 0 1 1 0 0 0 0 0 2 2 1 2 0 0 0 1 0 2 1 0 0 0 0 0 0 1 0 0 1 1 1 2 0 0 1 0 0 0 0 0 1 1 2 1 1 1 2 0 0 0 0 0 1 0 2 0 0 0 1 1 0 0 0 0 0 1 2
99 0 2 0 1 0 0 2 0 2 2 0 0 0 0 0 0 0 0 0 0 2 1 1 1 1 1 1 1 2 0 1 2 2 0 1 1 1 0 1 0 1 0 0 0 0 1 0 2 0 0 0 0 1 0 0 0 0 2 0 1 0 1 1 0 0 0 1 0 0 0 1 2 2 1 2 0 0 2 2 0 2 2 1 1 0 0 0 1 2 0 0 1 1 0 0 0 1 0 1 1 0 0 0 2 0 2 1 1 0 0 1 0 2 2 0 2 0 0 2 2 0 1 1 1 1 1 2 2 0 0 0 0 0 0 0 0 0 0 1 1 1 0 0 0 0 0 0 0 1 0 2 1 2 0 1 2 0 1 1 0 1 0 1 0 2 1 0 2 2 0 2 1 2 2 0 2 0 0 0 0 0 0 1 0 0 1 2 0 0 0 2 0 1 1 0 1 2 0 0 0 0 0 1 2 0 0 1 1 0 2 2 2 1 0 0 0 0 2 0 2 2 1 0 0 0 0 0 0 0 0 0 0 1 1 1 0 2 0 0 0 0 2 1 1 1 0 0 1 1 1 0 0 0 0 1 1 0 0 0 0 0 0 0 0 1 0 0 1 0 1 2 1 1 0 0 0 2 2 0 0 0 1 1 0 0 0 0 0 2 1 1 1 0 2 1 1 2 0 2 2 0 1 0 1 0 0 0 1 2 0 2 1 0 2 0 2 0 0 0 1 1 1 0 2 0 1 0 0 0 0 0 1 1 0 0 1 1 1 1 0 1 0 0 2 2 0 1 2 1 0 1 1 2 1 0 0 2 0 0 0 0 1 0 0 0 0 2 2 0 2 0 0 2 1 1 0 2 0 1 1 0 0 0 1 0 0 1 1 1 2 2 1 0 2 0 1 0 1 1 1 0 0 2 0 0 0 1 0 0 0 0 0 0 0 2 0 1 0 0 1 1 0 1 0 1 0 1 1 0 1 2 0 1 1 0 0 1 0 0 1 1 0 1 2 2 2 0 1 1 0 0 0 2 0 0 0 1 1 0 1 0 1 1 0 2 1 2 0 1 1 1 1 1 2 0 2 1 2 0 1 0 0 1 1 1 1 1 1 1 2 0 1 1 0 0 0 0 0 2 0 2 2 0 0 0 0 1 0 0 0 1 1 1 1 0 1 0 0 0 1 1 2 1 0 1 1 0 1 0 2 0 1 1 1 1 1 1 1 0 2 2 0 0 1 2 0 0 1 0 0 0 0 2 0 0 1 0 0 0 0 0 2 2 0 1 2 1 1 0 1 1 0 0 0 0 2 1 0 1 2 0 1 1 1 1 0 0 0 0 0 0 0 0 0 0 0 1 0 0 0 2 1 0 0 1 1 0 0 2 1 0 0 1 0 0 0 0 0 0 0 0 2 2 2 0 0 2 0 0 0 1 0 0 0 0 2 1 0 2 1 0 0 1 2 0 1 1 1 0 0 1 0 1 1 2 0 1 1 0 0 0 1 0 2 2 0 1 0 1 1 0 2 0 0 0 1 0 2 0 1 0 0 2 0 1 2 0 2 2 0 0 1 0 0 0 0 0 0 1 0 0 0 0 1 1 1 2 2 0 1 0 0 1 0 0 0 0 0 0 0 0 0 2 1 1 2 1 1 1 1 1 1 0 0 1 1 0 0 1 1 1 0 1 0 0 1 1 0 0 0 0 0 1 0 1 1 0 1 0 0 0 2 1 0 0 2 0 2 1 1 1 0 0 0 1 1 1 1 1 1 1 2 0 0 0 0 2 2 2 0 2 2 0 1 0 0 1 0 1 0 0 0 1 1 0 0 1 0 2 0 0 0 2 2 2 2 1 1 1 1 1 1 1 0 0 0 1 1 2 0 1 2 0 0 0 0 0 1 1 1 1 0 0 0 0 0 0 1 0 0 0 1 0 1 0 0 0 0 1 0 0 0 0 0 2 1 0 1 0 1 0 2 1 1 1 0 1 1 2 0 1 2 0 0 0 0 1 0 0 2 1 0 1 1 0 2 2 1 1 1 2 0 0 2 0 2 0 0 1 1 1 0 0 1 1 0 0 2 0 1 1 2 0 0 0 1 0 0 0 2 0 0 2 0 0 0 1 1 1 0 1 1 0 0 1 1 0 0 0 1 0 1 1 1 1 1 1 1 0 1 1 0 1 1 1 1 0 0 1 0 0 0 0 1 1 2 1 1 0 0 1 1 1 0 1 1 0 0 0 0 0 0 2 0 0 0 0 0 0 1 1
100 0 2 0 0 0 0 2 0 1 1 0 0 1 0 0 1 0 1 1 1 2 0 0 0 0 0 1 1 2 1 1 1 2 0 1 2 2 0 0 1 0 0 0 1 0 1 0 1 1 1 0 1 1 0 0 1 0 1 0 0 2 1 0 0 0 0 0 0 0 0 2 2 2 0 2 2 0 1 0 2 2 2 1 2 0 0 0 1 1 0 0 1 1 2 2 0 0 0 1 0 1 1 0 2 1 2 2 0 0 0 1 2 2 2 2 2 0 2 0 0 0 1 1 1 1 1 0 1 0 0 1 0 0 1 0 0 0 0 0 0 2 0 0 1 0 0 0 0 0 0 1 1 1 1 0 0 1 0 0 0 1 0 1 0 0 0 0 0 1 1 0 0 1 2 0 1 1 0 1 1 2 0 2 1 1 1 0 0 0 0 2 0 2 2 0 1 2 1 1 1 1 1 0 2 0 0 0 1 0 1 1 1 0 1 1 1 0 2 0 0 0 1 0 0 0 2 0 0 2 1 0 0 0 0 0 0 2 0 1 0 0 2 0 1 1 0 1 0 0 0 0 0 0 0 1 1 1 0 0 0 0 0 0 0 0 0 0 2 0 1 0 0 1 0 0 0 1 1 0 0 1 1 1 2 0 1 1 0 2 0 0 1 0 1 0 0 1 0 1 0 1 1 0 1 0 1 0 1 1 0 1 2 0 2 0 0 1 0 0 1 1 1 1 0 0 0 2 2 2 0 2 0 0 0 0 0 2 0 1 1 1 1 0 0 0 1 0 2 1 0 0 0 2 2 0 1 1 0 1 1 1 1 1 1 0 0 2 2 1 1 1 0 2 0 0 1 2 0 0 0 2 0 0 2 1 0 0 0 2 0 1 0 0 2 0 1 0 1 1 1 1 0 1 0 1 0 0 1 1 1 1 1 0 0 1 1 0 0 0 0 1 0 0 2 1 0 0 0 0 1 1 0 0 0 0 1 1 1 1 1 0 2 2 1 2 2 0 0 1 1 0 1 1 2 1 1 2 0 1 1 0 1 1 0 0 0 1 0 0 0 0 1 1 1 0 0 0 2 1 1 1 0 0 2 0 2 2 0 0 0 0 0 1 0 0 0 1 1 1 0 2 1 1 0 1 0 1 1 0 0 0 0 1 1 0 0 1 0 1 1 1 2 2 1 1 0 1 0 2 0 1 2 2 2 0 2 1 1 1 1 1 0 0 1 2 1 1 1 0 0 0 0 1 1 1 0 0 0 1 0 0 0 0 0 0 0 2 0 2 0 2 0 0 0 0 1 2 0 2 2 0 0 0 0 0 0 0 0 0 0 0 0 2 0 0 0 0 0 0 0 2 0 2 2 2 0 0 0 1 2 0 0 1 1 0 0 1 1 0 0 2 0 0 0 2 0 0 0 0 0 2 1 2 0 1 2 0 0 1 0 1 0 1 1 0 1 0 0 0 1 2 0 0 0 2 0 2 1 1 0 1 2 1 0 0 0 2 2 0 1 0 0 1 1 0 2 0 1 1 0 0 1 2 0 2 1 1 1 2 0 0 0 1 1 0 1 0 1 1 0 1 0 0 0 2 2 2 2 0 0 0 0 2 0 0 1 2 1 1 0 0 0 2 0 1 2 1 1 1 1 1 0 1 0 0 1 0 0 0 0 0 0 0 0 1 1 0 0 0 0 0 1 0 1 0 0 0 1 0 0 0 2 1 1 0 2 2 0 2 0 0 1 0 0 0 1 2 2 0 0 0 0 1 1 2 1 2 0 2 0 1 1 1 0 1 1 0 0 0 0 0 0 1 1 0 2 1 0 2 0 0 1 0 0 1 1 1 1 1 0 1 1 0 0 0 0 2 1 2 0 1 2 0 0 1 1 1 2 0 1 2 0 1 0 0 1 0 0 1 1 0 1 0 0 0 0 0 0 0 0 0 0 0 0 0 2 0 2 0 1 0 2 0 2 2 0 1 1 2 2 2 2 0 0 0 0 0 1 0 1 0 0 2 1 0 1 1 0 0 0 2 0 1 1 2 0 1 0 1 0 1 0 0 1 1 0 0 1 0 1 0 1 0 0 0 0 2 0 0 2 1 0 1 0 0 0 0 0 0 0 0 1 1 0 0 1 1 0 1 0 0 2 0 1 1 1 2 2 0 2 0 2 0 2 1 1 0 0 0 2 0 0 0 0 0 1 1 1 1 1 2 0 0 0 0 0 1 0 2 0 0 0 1 0 0 0 0 0 0 1 1
101 1 2 1 1 1 0 2 1 0 1 1 1 1 0 1 0 0 0 0 0 1 0 1 0 0 0 1 2 0 0 2 1 0 0 1 1 1 0 2 2 0 1 1 0 1 0 0 2 0 0 0 0 0 1 0 1 0 0 0 0 0 1 1 0 0 0 1 0 0 0 2 2 2 1 2 1 0 1 0 1 2 2 2 2 0 0 0 2 2 0 0 0 1 0 1 0 2 0 2 2 0 1 0 2 0 2 2 0 0 1 1 1 1 1 1 1 0 0 2 2 0 1 1 1 0 1 1 2 0 1 1 0 0 0 0 0 0 0 1 0 2 0 1 0 0 0 0 0 0 0 2 0 2 0 0 2 1 0 1 1 1 0 1 2 2 2 1 0 2 0 0 1 1 2 0 2 1 0 1 1 1 1 2 0 1 2 0 0 0 1 1 0 2 2 0 1 0 0 1 1 0 1 1 1 0 0 0 0 0 0 0 2 0 0 1 1 0 1 1 1 1 0 0 0 0 0 0 0 1 0 0 0 0 0 1 0 2 1 1 0 0 2 0 1 1 0 0 2 0 0 1 0 0 1 0 0 0 0 1 0 0 0 1 0 0 0 0 2 0 1 1 1 1 1 0 0 0 1 0 1 0 1 2 1 1 1 1 0 1 0 0 1 0 2 0 1 2 0 1 1 0 1 1 1 0 0 0 0 0 2 2 2 0 1 0 2 0 1 0 0 2 2 2 2 0 1 0 1 1 0 1 1 0 0 0 0 2 0 0 0 2 0 0 1 1 0 0 1 0 0 1 0 0 0 2 1 0 0 1 1 1 2 0 2 0 0 2 2 0 1 1 1 2 1 1 2 0 1 0 0 1 0 1 1 0 0 0 0 0 0 2 0 0 2 1 0 2 1 1 1 1 1 2 0 1 0 0 0 0 0 1 1 0 0 2 0 0 0 0 0 0 0 1 1 2 0 1 1 1 0 1 0 1 1 1 0 0 0 0 2 0 0 0 0 1 1 1 1 1 0 0 1 2 0 0 0 0 0 0 1 0 0 0 0 1 1 2 0 1 1 1 1 2 2 0 1 1 2 1 0 0 0 0 1 0 1 1 1 0 2 0 1 2 1 0 0 2 2 1 0 2 2 0 1 1 1 2 0 0 0 0 1 0 0 1 1 0 0 1 0 1 2 2 1 0 0 2 0 2 0 2 2 1 1 0 0 1 1 0 1 2 0 0 2 1 2 0 0 0 0 0 0 2 0 1 0 0 0 1 0 0 1 1 0 1 1 2 1 1 1 1 1 0 1 0 1 1 0 1 1 0 2 1 2 0 2 0 0 0 1 1 1 0 1 0 0 0 0 1 0 2 0 1 1 2 0 0 0 1 1 0 0 0 1 0 1 0 0 0 0 0 0 0 0 0 2 2 0 0 0 1 1 2 0 0 2 0 0 1 1 0 0 1 1 0 0 0 2 0 1 1 0 1 2 2 0 2 2 0 0 0 1 1 1 1 0 2 1 1 1 0 1 0 0 0 2 1 1 1 0 0 1 1 0 1 2 1 2 1 0 0 0 1 2 0 2 0 2 2 0 2 0 0 1 1 1 2 2 2 0 0 1 0 0 1 0 2 0 0 0 0 1 2 0 0 1 1 1 0 0 0 0 0 0 0 0 1 0 1 1 1 0 0 0 0 0 0 0 1 1 1 0 0 0 1 0 0 1 1 0 0 2 0 0 1 2 1 1 2 0 0 1 2 1 0 1 0 0 0 0 0 0 0 0 1 0 1 1 2 1 1 0 1 0 1 0 1 0 0 0 1 0 2 1 2 1 0 0 2 0 1 0 1 1 2 1 1 1 1 0 1 2 1 0 0 0 0 1 2 0 1 2 1 0 0 0 0 1 0 0 0 0 1 0 1 1 0 0 0 0 0 1 0 1 0 1 0 1 1 0 0 0 0 0 0 1 0 1 0 0 0 1 0 1 1 0 0 0 1 0 0 2 0 0 0 0 0 1 0 1 1 0 1 2 0 2 1 0 1 1 2 0 0 2 1 1 1 0 2 0 0 1 1 2 2 0 1 1 0 1 0 2 2 0 1 0 1 1 1 2 0 0 0 0 0 0 0 0 0 0 0 2 1 1 2 2 1 1 0 1 0 1 1 2 0 2 1 1 1 0 1 0 0 1 2 1 0 0 1 1 1 1 1 0 2 2 1 1 1 1 1 1 1 0 2 2 0 0 1 0 0 1 2 2 0 0 1 1 0 2 2
102 0 1 0 0 0 0 1 1 0 1 1 1 1 0 1 0 0 0 0 0 2 1 0 0 0 2 1 1 1 1 1 0 0 1 2 2 1 0 0 0 0 0 0 0 0 0 0 2 0 0 0 0 1 0 1 0 0 2 1 1 0 2 2 0 0 0 0 1 1 0 2 2 2 2 2 0 0 1 0 2 2 2 1 1 0 0 1 2 2 0 1 0 2 0 0 0 1 0 1 1 0 0 0 2 1 2 1 1 0 0 2 0 1 1 0 1 0 0 1 1 0 2 0 1 1 1 1 2 0 0 0 1 0 0 0 0 0 0 0 1 1 0 0 1 0 1 0 0 1 0 2 0 0 0 1 0 2 0 0 0 0 0 2 1 2 1 0 0 2 0 1 1 2 2 0 2 0 0 0 0 1 1 1 0 1 1 1 0 0 0 1 0 1 2 0 0 2 0 0 0 0 1 1 2 0 1 0 0 0 1 0 1 0 0 1 1 1 0 1 1 1 1 0 0 0 0 0 0 2 0 0 1 0 0 0 0 2 0 0 0 0 2 0 1 2 0 0 2 0 0 0 0 0 0 0 0 1 0 1 0 1 0 0 0 0 0 0 2 0 1 2 1 1 0 0 0 1 1 0 2 0 2 1 1 0 0 1 0 2 0 1 1 0 2 1 1 1 0 1 2 0 0 0 0 0 0 2 2 2 0 2 2 0 2 0 0 0 0 0 1 2 2 2 2 0 0 2 1 1 0 0 0 0 0 0 0 0 0 2 1 2 1 1 2 2 0 0 2 1 0 0 0 0 0 1 1 2 0 1 1 1 1 1 1 0 0 2 2 0 0 2 1 1 0 1 2 1 1 0 0 2 0 0 1 0 0 0 0 1 0 1 1 0 2 0 0 1 0 0 0 2 1 2 0 1 1 0 0 0 0 0 1 1 1 2 0 0 1 0 0 2 1 2 0 2 0 1 0 0 1 0 1 2 1 1 0 0 0 0 2 0 0 1 0 1 1 0 1 1 0 0 1 2 1 1 0 0 1 0 2 0 0 1 0 1 0 2 0 0 0 0 1 2 1 0 0 0 2 1 1 0 0 0 0 1 0 0 0 0 1 1 1 1 1 1 1 1 1 0 0 2 1 1 0 0 1 2 2 0 0 0 0 0 0 0 0 1 0 1 1 1 2 2 0 1 0 0 0 2 0 0 2 1 1 0 0 0 1 1 0 1 0 0 1 2 0 1 1 0 0 0 0 2 0 1 0 0 1 1 1 0 0 1 0 0 1 2 1 1 1 1 0 0 0 0 0 1 0 1 1 0 1 1 1 0 1 0 0 0 0 0 0 0 0 0 0 0 0 0 0 2 1 0 0 1 2 0 0 1 0 0 0 2 0 2 0 1 0 1 1 1 1 0 1 1 1 2 0 0 0 2 0 1 0 2 2 0 0 2 1 1 0 1 1 0 1 0 1 0 0 1 0 2 2 1 0 2 1 1 1 0 2 0 2 1 1 2 1 1 1 0 0 0 0 2 0 0 1 1 0 2 1 1 0 2 2 1 2 1 0 0 0 0 1 0 1 0 0 0 0 0 0 1 0 2 0 1 2 1 1 0 0 2 0 0 0 1 0 0 0 0 2 2 0 1 2 2 2 1 1 1 0 0 0 0 0 1 0 1 0 1 1 0 0 0 1 2 0 1 0 1 0 0 1 1 0 1 1 1 0 0 2 0 2 0 2 0 2 1 0 0 0 0 0 1 1 0 0 1 1 2 1 0 0 2 0 2 1 2 0 2 1 0 0 0 0 0 1 0 0 0 0 2 2 0 0 0 0 0 0 0 1 0 0 2 1 2 2 1 0 1 0 1 0 0 0 1 1 2 0 1 2 0 0 0 0 0 0 0 0 0 0 0 0 0 0 0 0 2 0 0 1 1 0 1 0 0 0 0 0 0 0 0 0 1 1 0 1 0 0 0 0 2 2 2 0 2 2 2 2 2 2 0 0 0 1 1 0 0 2 2 0 0 0 0 2 1 1 0 0 1 1 0 1 2 0 1 0 2 0 1 0 0 0 0 0 1 1 1 0 0 0 1 0 0 2 0 0 0 2 1 0 0 0 1 0 0 2 1 0 1 1 0 0 1 1 0 0 0 2 0 2 0 0 0 0 0 1 1 1 1 1 1 0 1 1 0 1 0 1 0 0 1 0 0 0 0 2 1 1 1 1 2 0 2 2 1 0 2 1 0 0 2 1 0 0 2 2 0 0 0
103 0 0 0 0 0 1 1 0 0 0 1 1 1 0 1 0 0 0 0 0 1 1 2 1 1 1 1 2 2 1 2 1 2 0 2 1 1 0 0 0 0 0 0 0 0 2 0 1 0 0 0 0 0 1 1 0 0 0 2 0 0 2 0 0 0 0 1 0 0 0 1 1 1 2 1 0 0 1 0 2 2 2 1 1 0 0 0 2 2 0 1 1 1 2 2 0 0 0 1 0 1 0 0 2 0 2 1 1 1 0 0 0 2 2 0 1 0 1 0 0 1 1 1 0 0 0 2 2 0 0 0 0 0 0 0 0 0 0 1 0 2 0 0 1 0 0 0 0 0 0 1 1 0 1 0 1 0 0 0 1 0 1 1 0 1 0 1 1 2 0 1 1 0 1 0 2 1 0 1 1 1 0 2 0 0 1 0 0 0 0 2 1 1 1 1 1 2 1 0 0 0 0 0 1 0 1 0 1 0 2 2 1 1 0 0 0 0 1 2 0 0 1 0 0 0 1 0 0 1 0 0 0 0 0 0 0 2 0 0 0 0 1 0 1 1 0 0 2 0 0 0 0 0 1 0 1 2 0 1 0 1 0 0 0 0 2 0 0 0 2 1 0 2 0 0 0 0 1 0 1 0 2 1 1 0 1 1 0 2 1 1 1 1 2 1 1 2 0 0 0 0 0 1 0 0 0 1 1 1 0 1 2 0 2 0 2 0 1 0 1 1 0 0 1 0 1 1 0 0 0 0 0 0 0 0 0 0 0 0 0 0 2 0 0 0 0 0 1 1 0 1 1 1 0 1 0 0 0 1 1 1 1 1 1 0 0 2 2 0 1 1 0 2 0 0 2 1 0 0 1 1 0 0 1 0 0 0 0 0 0 1 0 1 1 1 1 1 0 0 0 0 0 2 1 0 0 1 0 0 0 1 0 0 0 0 2 0 2 0 0 0 0 1 0 1 0 1 1 0 1 1 0 0 0 1 0 0 0 0 2 0 0 1 1 1 2 1 1 2 0 1 1 2 1 1 0 2 2 1 0 0 0 0 0 1 0 1 0 0 1 0 1 2 2 0 0 0 2 2 1 0 0 0 0 1 0 0 0 1 0 0 1 2 0 1 1 0 0 1 0 2 1 1 0 0 2 1 2 0 1 0 0 0 0 1 0 0 0 1 1 1 2 1 0 1 0 1 1 2 0 1 1 1 1 0 1 1 2 0 1 2 1 0 1 1 0 2 2 0 0 0 0 2 0 1 0 0 0 0 0 0 0 0 0 0 0 0 0 0 0 0 1 0 1 0 2 0 0 0 1 0 1 1 1 1 0 1 0 0 1 0 1 1 0 1 0 0 0 0 0 2 1 1 1 1 0 0 0 1 0 0 0 1 0 1 0 2 0 0 0 2 0 1 0 0 1 1 0 0 0 0 2 2 0 1 2 2 1 2 0 0 0 2 0 0 1 0 1 0 1 1 0 2 2 2 0 2 1 0 0 0 1 0 2 2 0 2 0 1 0 1 0 1 1 0 2 1 1 1 0 1 1 1 0 2 0 1 2 1 0 0 0 0 1 0 1 0 1 1 0 1 0 1 0 2 1 0 2 1 0 0 0 2 0 0 0 1 1 2 0 0 0 1 1 0 0 0 0 0 1 1 2 0 0 2 1 0 0 1 0 1 1 1 0 0 2 1 1 1 0 1 1 1 0 1 0 0 0 0 2 1 2 0 1 1 1 0 2 2 0 0 0 1 1 0 2 1 1 0 1 2 2 0 0 2 0 1 0 2 1 0 2 0 1 0 0 0 1 0 0 0 0 2 1 0 1 1 0 1 0 0 0 1 1 1 1 2 1 1 1 1 1 2 0 0 0 1 0 2 0 0 2 0 0 1 1 1 1 1 1 1 0 0 0 0 0 0 0 0 0 0 2 1 0 1 0 0 0 0 0 0 0 0 0 0 2 0 1 0 1 0 1 0 1 1 1 0 1 2 1 1 1 0 0 0 1 0 0 1 1 2 0 1 1 0 2 2 1 0 0 2 0 0 2 1 1 0 0 1 1 1 0 0 1 1 0 1 2 2 0 0 1 1 1 0 0 2 0 0 2 1 1 2 1 1 0 1 0 0 0 0 0 1 0 1 1 0 0 0 1 0 2 0 1 1 1 1 1 1 1 1 1 0 0 0 1 0 0 0 2 0 0 0 0 2 2 0 1 1 0 1 0 0 0 0 0 1 1 2 1 0 2 2 2 0 0 0 0 0 0 0
104 1 2 1 0 1 1 2 1 0 1 0 1 2 0 2 0 0 0 1 1 2 1 0 0 0 2 1 1 2 1 0 1 1 0 0 2 1 0 2 2 0 0 2 0 0 1 0 2 0 0 0 0 2 0 2 0 0 1 0 1 1 1 1 0 0 0 0 0 0 0 1 2 2 1 2 1 0 1 1 1 2 2 2 2 0 0 0 2 2 0 1 2 1 0 1 0 2 0 2 2 0 1 0 2 0 2 2 0 0 0 2 0 2 2 0 2 0 0 2 2 0 2 0 1 0 1 1 2 0 0 0 0 0 0 0 0 0 1 0 0 2 0 0 1 0 0 0 0 0 0 0 0 0 0 0 0 1 0 0 1 1 1 2 1 2 1 0 0 0 2 0 1 1 2 0 2 0 0 0 0 0 2 2 0 2 2 1 1 1 1 2 0 0 1 0 2 2 0 0 0 0 0 1 2 0 0 0 1 0 0 2 2 0 0 0 1 0 0 1 0 0 0 0 0 0 1 0 0 0 1 1 0 0 0 0 0 2 0 0 0 0 2 0 1 1 0 0 1 1 1 1 1 0 0 1 1 1 0 0 0 0 0 0 0 0 0 1 2 0 1 0 0 1 0 0 0 0 1 0 1 1 1 1 0 0 0 1 0 2 0 0 2 0 2 0 0 0 0 1 1 0 1 0 1 0 0 0 1 1 0 2 1 0 1 0 0 0 0 0 2 2 0 0 1 0 0 0 1 1 0 0 0 0 0 0 0 0 0 0 1 1 1 0 1 1 1 0 2 2 0 0 2 2 0 0 1 0 0 2 2 2 0 1 0 0 0 2 2 0 1 1 0 2 1 0 1 1 0 0 1 2 0 0 2 1 0 0 0 1 0 0 1 0 2 0 1 1 0 0 0 0 1 2 1 0 1 0 0 0 0 1 0 0 2 2 0 1 0 0 0 1 0 0 1 2 1 2 0 0 2 0 1 0 0 1 0 0 0 0 2 1 1 1 0 2 2 0 0 2 0 0 1 2 1 1 0 2 1 2 0 0 0 0 0 2 1 2 0 0 1 0 0 2 1 0 0 0 1 2 1 0 0 1 1 0 1 1 1 0 1 1 0 1 0 0 0 2 1 0 1 1 1 1 0 1 0 0 0 0 0 0 0 0 1 0 0 1 0 1 1 1 1 1 0 2 0 2 0 2 0 2 0 0 0 1 0 0 2 2 0 0 0 0 0 1 0 1 1 0 0 0 0 2 1 1 0 0 0 1 0 0 1 1 0 1 1 1 1 1 0 0 0 0 0 0 1 1 0 1 2 0 0 0 0 0 0 1 0 0 0 0 0 0 1 0 1 2 0 0 0 0 0 2 2 2 1 0 0 2 0 1 0 0 1 1 0 1 0 0 0 1 1 1 1 1 1 1 0 0 0 1 1 2 0 0 1 1 0 2 0 0 0 0 2 0 1 0 1 0 2 1 1 0 1 2 0 2 2 0 0 0 0 0 1 1 1 2 0 1 0 1 2 0 0 0 2 1 0 2 0 1 0 2 0 2 1 2 1 1 1 1 0 1 1 0 1 0 0 2 2 0 0 0 1 2 2 0 1 1 0 0 0 1 0 1 0 1 0 0 0 0 0 0 0 0 0 0 0 0 1 1 0 0 0 0 0 0 0 1 0 1 0 0 0 0 2 1 0 1 0 1 0 0 0 1 0 0 2 2 0 0 2 0 0 0 2 0 1 2 0 0 0 0 0 1 1 1 1 1 1 1 1 0 0 2 0 2 0 2 0 1 0 1 0 1 0 1 0 0 0 0 0 2 2 0 1 0 0 2 0 0 1 0 0 1 2 2 1 1 1 1 0 1 0 0 0 2 0 2 0 0 2 1 0 1 1 1 1 0 0 0 0 0 0 0 1 0 0 0 0 0 2 0 0 1 0 0 0 0 0 0 0 1 1 0 2 0 1 0 0 0 1 1 2 2 0 1 2 2 2 2 2 0 0 0 0 0 0 0 1 2 2 1 1 0 2 2 0 1 0 2 0 0 2 1 1 0 0 2 0 0 0 0 0 0 0 0 1 0 0 1 0 2 0 0 1 1 1 1 2 1 0 2 0 0 0 2 0 0 0 1 1 2 2 2 0 0 0 0 2 0 1 1 2 0 1 1 2 2 0 2 0 2 0 0 1 0 0 0 1 0 0 0 0 1 1 1 1 0 0 2 1 1 0 1 1 0 0 1 0 0 1 2 1 0 0 0 0 0 2 2
105 0 1 0 1 0 1 2 1 0 1 0 0 0 0 0 0 0 0 0 0 2 0 0 0 0 1 2 2 1 1 1 1 1 0 1 1 1 1 0 0 0 0 1 0 0 0 1 0 0 0 0 2 2 0 0 1 1 2 0 2 0 2 2 0 0 1 0 0 0 0 0 2 2 2 2 0 0 2 0 0 1 2 2 2 0 0 0 1 1 0 0 1 1 1 1 0 0 0 0 0 1 1 0 2 1 2 2 0 0 0 0 1 2 2 1 2 0 2 0 0 0 1 1 0 1 0 1 1 1 0 0 1 0 0 0 0 0 1 0 0 2 0 0 0 0 0 0 0 1 0 2 0 0 0 0 0 1 0 0 0 1 0 2 2 2 2 1 1 1 1 0 1 1 1 0 2 2 1 0 1 1 0 2 0 0 2 2 2 1 1 2 0 2 2 0 0 2 1 1 0 1 0 0 0 1 1 1 1 0 0 1 1 0 0 1 1 1 1 1 1 1 0 1 0 0 0 0 0 1 1 0 1 1 1 0 1 2 0 0 0 0 2 2 2 2 0 0 2 0 0 1 0 1 1 0 0 1 0 0 0 0 0 0 1 1 0 1 2 0 0 0 0 1 0 0 0 2 2 0 0 0 0 1 1 0 0 2 0 2 0 0 2 0 2 0 0 0 0 0 1 2 0 0 0 0 0 1 0 1 0 1 2 0 2 0 2 1 1 0 0 2 1 1 2 0 1 2 1 1 0 0 0 0 0 0 0 1 0 0 1 1 2 0 0 0 0 1 2 1 1 0 0 1 1 1 1 2 0 2 2 1 2 0 1 0 0 2 2 0 0 2 1 1 1 2 2 0 0 0 2 0 0 0 1 0 0 1 1 0 0 0 1 0 2 0 1 1 0 0 0 0 1 2 1 1 0 0 0 0 0 0 0 0 2 2 0 0 0 0 0 1 0 1 0 1 0 0 1 0 2 0 0 0 0 0 0 0 0 0 2 0 0 0 1 2 1 1 1 0 0 1 0 2 0 0 0 1 1 1 1 0 1 1 0 1 1 1 0 0 1 0 1 1 1 0 1 0 2 0 1 1 0 0 1 0 1 2 2 0 2 0 0 2 2 1 1 1 1 0 0 2 1 1 0 0 2 1 1 0 0 1 0 0 0 0 0 0 0 2 1 0 2 2 1 0 0 0 2 1 1 0 2 1 2 0 1 1 2 1 2 2 0 1 2 2 0 0 1 1 0 1 0 2 0 0 0 0 1 1 0 0 2 2 0 1 2 1 1 1 0 1 1 0 0 0 2 2 0 2 2 2 2 2 0 2 2 0 0 0 0 0 1 1 0 0 0 0 0 0 0 2 1 2 2 2 1 0 0 2 1 0 0 1 0 0 0 1 1 0 0 2 0 1 1 0 2 2 0 0 0 1 0 2 0 1 2 0 1 2 0 0 0 2 0 0 2 0 1 0 1 1 0 0 0 1 0 2 2 0 0 0 1 1 1 1 0 2 0 1 1 0 0 1 1 0 2 1 0 2 0 1 1 2 1 2 0 2 1 1 0 0 0 1 1 1 2 0 2 2 0 2 0 0 1 2 2 2 2 0 0 0 0 1 0 1 0 0 1 1 0 0 2 2 2 2 2 0 0 0 0 1 0 1 0 0 1 0 0 1 0 2 0 0 0 0 0 1 0 0 0 0 0 0 0 1 0 0 1 0 0 0 2 0 1 0 2 0 1 2 0 0 1 1 1 1 1 1 1 1 1 1 0 0 0 2 0 1 0 2 1 1 1 2 0 1 1 1 0 0 0 0 0 2 2 0 2 1 0 1 0 0 0 2 1 1 2 1 2 2 2 2 1 1 0 0 0 2 0 2 0 0 2 1 0 1 1 0 0 0 0 0 0 0 1 0 0 0 0 1 0 0 2 0 1 0 1 0 0 1 0 0 0 0 0 0 1 0 1 0 0 0 1 0 1 1 0 0 0 1 0 0 2 0 0 0 0 0 0 0 2 1 0 1 2 1 1 2 1 0 0 2 0 1 1 2 0 1 1 0 1 1 0 0 1 1 0 1 1 0 1 0 1 0 0 0 1 0 0 0 2 0 0 0 1 1 1 0 0 0 0 1 0 1 1 0 0 0 0 0 2 0 1 0 1 0 1 0 0 0 1 0 0 1 0 0 0 0 1 1 0 0 0 0 1 1 1 0 2 0 0 0 2 2 0 0 0 0 0 2 0 0 0 1 1 0 0 0 0 1 2 2
106 0 2 0 0 0 0 1 0 1 1 0 2 1 0 1 0 0 1 1 1 2 1 0 0 0 1 2 2 2 2 1 2 2 0 1 1 2 0 0 0 0 0 2 0 1 1 0 2 0 0 0 1 0 1 0 1 0 0 1 0 1 1 0 0 1 0 1 0 0 0 0 2 2 0 2 2 0 2 0 2 1 1 0 0 0 1 0 0 2 0 0 1 1 0 1 0 0 0 0 0 1 1 0 2 1 2 1 1 1 0 2 1 2 2 1 2 0 0 2 2 0 2 0 1 0 1 1 2 0 1 1 0 0 0 0 0 0 1 0 1 2 0 0 1 0 0 0 0 1 0 2 1 0 0 0 0 1 0 0 1 1 1 2 1 2 1 1 0 1 1 0 1 2 1 0 2 1 1 0 0 1 1 2 1 2 1 2 0 0 0 2 1 1 0 1 2 2 1 0 0 2 1 0 1 0 1 1 0 0 1 1 2 0 0 0 0 0 1 0 1 1 1 0 0 0 2 0 0 0 0 0 0 0 0 0 0 2 0 0 0 0 2 0 2 2 0 0 1 0 0 0 0 1 0 0 1 2 0 1 0 1 0 0 0 0 2 1 1 0 0 1 1 1 0 1 0 1 2 0 0 0 2 2 2 2 1 2 0 2 0 1 1 0 1 0 1 0 0 0 1 0 1 0 0 0 1 0 0 0 0 0 1 0 2 0 2 0 0 0 1 1 1 0 0 0 0 1 0 0 0 1 0 0 0 0 0 1 0 0 0 0 1 0 1 1 0 0 2 0 1 0 0 1 1 1 0 1 0 1 2 2 2 0 2 0 0 1 1 0 2 0 1 2 1 1 1 0 1 0 1 1 0 0 1 0 0 0 0 0 0 0 1 0 2 0 1 0 0 0 0 1 0 1 0 0 0 0 0 1 1 1 0 0 1 2 0 0 0 0 0 0 0 1 1 2 1 1 0 0 1 0 0 1 1 1 0 0 1 0 1 1 0 1 1 2 1 1 1 0 1 1 2 2 2 2 0 2 1 2 1 0 1 1 0 1 0 2 0 1 2 2 1 2 1 1 1 0 2 1 1 0 0 0 2 0 2 1 0 0 2 0 1 0 0 1 1 2 1 0 0 2 1 1 0 0 1 1 2 0 1 0 0 0 0 0 0 0 1 2 1 0 2 2 1 1 0 0 0 2 0 0 1 1 1 0 0 0 2 0 2 2 0 1 2 1 1 2 2 0 0 0 0 1 2 0 1 0 0 0 1 0 1 2 0 1 2 1 0 1 0 2 0 0 0 0 2 1 0 1 1 0 1 1 1 1 2 0 1 1 0 0 0 1 0 0 0 0 0 0 0 2 0 2 2 2 0 0 0 2 1 0 0 0 2 1 0 1 0 0 0 0 1 2 2 0 1 2 0 0 1 1 0 1 0 0 2 1 0 2 0 0 0 1 0 0 2 0 1 1 1 2 1 0 1 2 0 0 0 0 0 0 1 0 2 1 0 1 0 0 2 0 1 0 0 0 2 0 1 1 1 0 0 2 1 2 1 2 1 1 0 0 0 0 1 1 2 0 2 2 1 1 0 0 2 1 1 2 2 0 1 0 0 1 0 1 1 0 1 1 0 0 0 1 1 0 0 0 0 0 0 0 0 0 0 1 1 0 0 1 0 1 0 0 0 1 1 0 0 0 0 0 0 1 0 0 1 0 0 0 0 0 2 1 0 1 1 1 1 2 0 1 1 0 0 1 1 1 1 1 1 1 0 1 1 2 1 2 0 2 0 0 2 0 1 0 0 1 0 0 0 0 0 1 1 1 0 1 0 1 0 0 0 2 2 2 2 1 1 0 0 0 1 2 0 0 0 1 0 2 0 0 2 1 0 1 1 1 1 0 0 1 1 1 0 1 1 0 0 1 1 0 1 1 0 1 1 0 1 0 0 0 0 0 0 0 0 0 1 1 0 0 0 1 2 1 0 0 2 2 2 2 1 0 0 1 1 0 0 0 2 1 0 1 1 0 2 2 0 0 0 2 0 0 1 1 1 1 0 0 2 1 1 1 2 2 0 0 2 1 1 0 2 0 0 0 1 2 1 1 2 0 1 2 1 0 1 0 1 1 0 0 2 1 1 0 0 0 0 0 1 0 2 1 1 0 1 0 0 2 0 2 0 2 0 0 2 0 0 2 1 0 0 1 1 0 0 1 1 0 0 1 1 1 0 1 1 1 0 0 0 0 0 1 1 0 0 0 0 0 1 1
107 1 2 0 0 0 0 1 0 1 1 2 0 0 0 0 0 0 2 0 0 2 1 0 0 0 0 1 2 2 1 0 1 1 0 0 2 2 0 1 1 0 0 0 1 0 0 0 0 0 0 0 0 1 0 1 0 0 1 0 0 1 1 0 0 0 0 0 1 1 0 0 2 2 2 2 0 0 1 0 1 2 2 1 2 0 0 0 1 2 0 1 0 2 0 2 1 1 0 1 1 0 1 0 2 1 2 1 1 0 0 1 1 1 1 0 0 0 1 0 0 2 2 0 2 0 2 1 2 1 2 2 1 0 0 0 0 0 1 0 0 2 0 0 1 0 0 0 0 0 0 0 1 0 0 0 0 1 0 0 0 0 0 2 0 1 1 0 0 2 0 1 1 1 2 0 2 1 0 1 1 1 0 2 0 0 2 1 1 0 0 2 1 0 0 1 1 1 0 1 0 0 1 0 0 0 0 1 0 1 0 1 0 0 0 0 0 0 2 1 0 0 1 0 0 1 0 0 0 1 0 0 0 0 0 0 0 2 1 1 0 0 2 0 2 2 0 0 2 0 0 0 0 0 0 0 0 0 0 0 0 0 0 0 0 0 0 0 0 0 1 2 0 2 0 0 0 0 1 0 0 1 1 2 1 1 1 1 0 2 0 1 0 0 1 0 0 1 0 1 2 1 0 0 0 0 0 0 0 2 0 2 1 0 2 1 2 1 2 0 0 2 2 1 0 0 2 0 1 1 0 2 0 1 0 0 0 2 0 2 2 2 1 0 0 0 1 1 2 1 1 0 0 1 1 1 0 1 0 1 1 1 2 0 2 0 0 2 2 0 1 1 0 2 0 0 1 0 1 0 1 0 0 0 2 1 0 0 0 1 1 0 0 0 1 1 0 1 1 1 1 0 0 1 1 0 0 1 0 0 0 1 0 0 0 0 2 0 0 1 0 1 0 1 1 2 0 0 0 0 0 1 0 0 0 0 0 2 1 0 1 1 0 0 0 1 1 0 2 2 0 0 2 2 1 1 0 0 1 0 2 0 0 0 0 1 0 2 0 0 0 0 1 1 2 0 1 0 2 0 2 0 0 0 1 0 1 2 2 0 2 0 1 0 1 0 1 1 1 0 0 2 2 0 0 0 1 1 1 0 0 0 1 1 1 0 0 1 0 2 1 0 2 2 2 0 0 1 1 1 1 1 0 0 0 0 1 1 2 1 0 1 0 0 2 2 1 2 2 0 1 1 0 2 2 0 0 1 0 1 0 0 0 1 0 0 1 2 2 0 2 0 1 0 0 0 2 0 1 0 1 0 2 2 1 1 2 0 0 0 0 0 1 0 0 0 1 0 0 0 0 1 0 1 1 2 0 0 0 1 1 0 0 0 2 0 0 1 0 0 0 1 0 0 0 1 1 1 0 0 0 0 0 1 0 0 2 1 0 1 0 2 0 1 1 0 2 1 1 0 1 1 0 1 1 2 0 2 2 0 0 0 2 0 1 1 0 2 0 1 1 0 1 0 0 1 1 1 1 1 0 0 0 1 0 1 1 2 2 1 1 1 1 0 0 1 2 0 2 2 0 2 0 0 2 0 0 2 2 0 1 0 0 2 0 0 0 2 0 0 0 0 0 2 2 1 2 2 1 0 1 1 0 1 0 0 1 1 0 1 0 1 0 0 0 1 1 0 0 0 0 0 1 2 0 0 0 0 0 0 0 0 2 0 0 0 2 0 2 2 0 1 0 0 0 0 1 1 1 1 1 1 2 0 0 0 0 2 0 2 0 1 0 1 0 1 0 0 0 0 0 0 0 2 1 0 2 1 0 2 0 0 1 1 1 2 2 1 1 1 1 1 2 0 0 0 0 0 2 2 0 2 2 1 0 0 0 0 0 0 0 0 0 0 0 0 0 0 0 0 0 0 0 0 0 0 0 0 1 0 1 0 0 0 0 1 1 0 0 0 0 0 0 1 1 1 0 1 1 2 1 1 2 0 0 0 0 0 0 2 1 1 2 1 1 0 1 2 1 1 1 2 0 0 2 2 0 1 0 2 0 0 2 2 2 1 0 1 1 1 1 0 2 1 1 0 2 1 1 0 1 0 0 1 0 0 0 0 0 0 0 0 2 1 1 2 0 0 0 0 1 0 2 0 0 0 0 0 1 1 1 1 2 0 1 1 1 0 0 0 1 0 0 0 0 1 2 0 2 0 0 0 1 1 0 0 0 1 1 1 0 0 0 0 1 0 0 0 0 0 2 1
108 1 1 0 0 0 0 2 0 1 1 1 0 0 0 0 0 0 0 0 0 2 0 0 0 0 1 2 2 2 0 0 2 2 0 0 2 1 0 1 1 0 1 1 1 2 0 0 1 1 1 0 0 0 1 0 1 0 2 0 1 0 2 2 1 1 1 0 0 0 0 2 2 2 2 2 0 0 1 0 1 2 1 1 1 0 1 1 2 2 1 1 0 0 0 1 1 1 0 1 0 0 1 0 2 0 2 1 1 0 0 2 0 2 2 0 2 0 1 1 1 0 1 1 1 1 1 1 1 0 0 0 0 0 1 1 0 0 0 2 1 1 1 0 2 0 1 0 0 1 0 1 0 0 0 0 0 0 0 0 0 2 1 2 1 2 2 0 2 2 0 2 0 1 0 0 2 0 0 0 0 0 0 1 1 1 0 1 1 0 0 2 2 0 0 2 2 1 0 0 0 0 1 1 2 0 1 0 1 1 0 1 2 0 0 0 0 0 1 2 0 0 1 0 0 0 1 0 0 1 1 0 0 0 0 0 1 2 1 1 0 0 2 1 1 2 0 0 1 0 0 0 0 1 1 0 1 1 0 0 0 0 0 1 0 0 0 0 1 0 2 1 1 1 0 1 0 0 1 0 2 0 2 1 1 1 0 0 0 1 0 0 2 0 2 0 0 0 0 0 1 1 0 1 0 0 0 0 0 1 0 2 1 0 1 0 1 1 2 0 0 2 1 1 2 0 1 1 1 2 0 2 0 0 0 0 0 1 0 0 0 0 1 0 0 0 1 0 0 0 0 2 1 2 1 0 1 1 0 2 2 2 1 0 0 0 0 2 2 0 1 1 1 1 0 0 2 1 0 0 1 2 0 0 0 0 0 0 0 0 0 1 1 0 2 0 1 0 1 1 0 1 0 2 1 0 0 1 0 0 0 1 0 0 2 2 0 1 0 0 0 2 0 1 0 1 0 0 2 0 1 2 0 0 0 1 0 2 1 1 2 1 0 0 0 1 2 1 1 2 0 1 1 1 2 1 1 1 0 1 1 0 0 0 0 2 0 2 0 0 0 0 0 2 2 0 1 0 2 0 2 0 0 1 0 0 0 1 1 1 2 0 1 2 2 0 0 1 1 1 0 2 2 0 1 1 2 1 1 0 0 0 0 1 1 0 0 0 0 2 1 0 2 2 1 0 0 0 1 1 1 0 2 2 1 0 1 1 2 1 0 1 0 0 1 2 0 1 2 0 0 0 0 1 1 1 0 1 0 2 0 0 1 1 0 1 1 1 0 1 0 1 1 0 0 0 1 1 0 1 2 1 1 1 1 0 1 0 0 0 0 0 0 1 0 0 0 0 0 0 0 2 1 2 2 2 2 0 0 2 0 0 0 1 0 0 1 1 1 0 0 1 0 0 0 0 2 2 0 0 1 1 0 1 0 1 2 0 0 1 0 1 0 0 1 0 2 0 2 0 2 2 0 1 2 2 0 1 1 0 0 0 2 1 0 0 0 1 0 0 0 2 1 0 0 1 1 0 2 0 1 1 2 1 0 2 2 2 1 1 0 0 1 0 1 1 2 0 1 2 1 1 0 0 1 2 2 1 1 0 0 0 1 1 0 2 2 1 1 1 0 0 1 1 1 1 1 1 1 1 1 1 0 0 0 0 0 1 1 2 1 2 0 0 0 1 1 0 0 0 0 0 1 0 1 2 0 0 1 1 0 0 2 0 1 0 2 0 2 1 0 1 1 1 1 0 0 0 0 0 0 1 1 1 0 1 0 1 0 2 1 0 1 0 0 0 1 0 0 0 0 0 0 0 2 0 2 1 0 1 0 0 1 0 0 1 1 1 2 1 0 2 0 2 0 0 0 1 0 2 0 0 2 0 0 1 0 1 1 0 0 1 1 1 0 1 1 0 0 0 0 1 2 0 1 0 1 0 0 0 0 0 0 0 0 2 1 1 1 0 1 0 1 0 2 2 0 0 0 2 2 2 2 0 0 0 0 1 0 0 2 1 0 1 2 0 2 2 0 1 0 2 0 0 2 2 0 1 0 2 0 1 0 0 1 1 0 2 2 2 0 0 2 0 0 0 0 1 0 0 2 1 0 2 0 0 0 0 0 0 0 1 0 2 2 1 2 0 0 0 2 0 2 2 1 0 1 0 0 1 1 1 0 0 0 1 1 0 0 1 0 0 0 0 0 0 1 1 1 0 0 1 0 0 0 1 1 1 0 2 1 1 0 1 1 0 0 0 0 0 1 0
109 1 0 0 1 0 0 2 1 1 1 0 1 1 0 1 0 1 1 0 0 2 0 0 0 0 1 1 1 1 1 0 2 2 0 1 1 2 0 1 1 0 0 1 0 1 0 0 2 0 0 0 2 2 0 0 0 1 0 0 0 1 0 0 0 0 0 0 0 0 0 1 1 1 2 1 0 0 1 0 2 2 2 2 2 0 0 1 2 2 1 2 2 1 0 1 0 1 1 0 0 0 1 0 2 1 2 1 1 0 0 2 2 2 2 2 2 1 2 1 1 0 2 0 1 0 1 0 1 0 0 0 0 0 1 0 0 0 0 1 1 1 0 0 0 0 0 0 0 1 0 1 0 0 0 1 0 2 0 0 0 0 0 2 0 1 1 1 0 1 1 0 1 1 1 0 1 0 0 0 0 0 1 2 0 1 2 1 1 0 0 1 0 0 0 0 1 2 0 0 0 0 0 1 1 0 1 0 1 0 0 2 2 0 0 1 1 2 0 0 2 2 0 0 0 0 0 1 1 1 1 0 0 0 1 1 0 2 0 0 0 1 2 0 1 1 0 0 2 0 0 1 0 0 0 0 1 2 0 0 0 0 0 0 0 0 0 0 1 0 1 2 1 0 0 0 0 1 2 0 0 0 2 2 2 1 1 1 1 2 0 2 1 0 1 0 0 0 0 0 2 1 1 0 1 0 1 1 1 2 0 2 2 0 1 0 1 0 0 0 1 1 0 0 2 0 1 1 1 1 0 1 0 0 0 0 0 1 0 1 1 0 1 0 1 1 1 0 2 2 0 0 0 1 0 1 1 2 0 2 2 1 2 0 2 0 0 2 2 0 1 1 0 2 1 1 1 1 0 0 1 0 0 0 1 0 0 1 1 1 0 0 1 0 2 0 0 1 0 0 0 0 0 2 1 0 0 1 0 0 0 1 0 0 1 2 0 0 0 1 0 1 1 1 1 1 1 1 0 0 0 0 0 0 0 2 0 0 0 0 2 1 0 1 0 2 1 1 1 1 0 1 0 2 1 0 1 1 1 1 1 0 1 1 0 1 0 1 0 0 1 0 2 1 2 0 2 0 1 0 0 0 0 0 0 1 0 2 1 0 1 0 0 1 0 1 1 2 2 0 0 2 1 1 0 0 1 0 1 0 1 0 0 1 1 0 0 0 0 0 0 2 2 2 0 1 0 1 0 2 0 2 2 1 2 0 1 0 0 1 0 0 0 0 0 0 1 1 1 0 0 0 0 2 0 0 1 0 0 0 0 1 0 2 1 0 1 2 1 1 1 1 2 0 2 0 2 1 0 1 2 0 0 0 0 0 0 0 0 0 0 0 1 0 0 0 0 1 0 0 1 1 1 2 1 2 1 0 0 1 0 0 0 1 0 2 0 0 0 0 0 1 0 0 0 0 2 0 0 0 0 1 0 2 0 1 2 2 1 2 0 1 0 1 1 0 1 0 0 0 2 2 1 1 1 2 0 1 0 0 0 0 1 1 0 0 0 2 1 0 1 1 1 0 0 0 1 0 2 0 0 0 0 1 0 1 1 1 2 1 1 1 1 0 1 1 2 0 1 2 0 2 0 0 1 2 2 1 1 0 0 0 0 1 0 1 0 2 0 0 0 0 0 1 0 0 1 0 0 0 0 1 0 0 0 0 2 1 0 1 0 0 0 1 0 0 1 1 0 1 0 1 0 0 0 2 0 0 1 1 0 0 2 0 0 0 2 1 1 2 0 1 2 0 0 1 1 1 1 0 2 2 1 0 1 1 1 2 1 2 0 1 1 0 0 0 1 1 0 1 0 0 0 2 1 1 0 0 0 2 0 0 0 2 2 2 2 2 2 2 2 2 0 1 0 0 0 1 1 2 0 1 1 1 0 0 0 1 1 0 0 1 0 0 0 0 0 0 0 1 0 0 0 0 0 1 0 0 0 1 1 0 0 0 0 0 0 0 1 0 1 0 2 0 2 1 0 2 2 2 2 2 2 1 0 2 0 1 0 1 1 2 0 1 2 1 1 2 0 0 0 1 1 0 0 2 0 1 0 2 0 0 0 0 1 1 0 0 1 0 0 2 2 1 1 0 0 1 0 1 2 0 0 0 0 0 1 2 0 1 0 2 1 2 0 1 1 1 1 0 0 0 1 2 2 0 2 1 1 1 1 1 1 1 0 0 0 0 1 1 0 0 0 0 0 0 1 1 1 0 0 2 0 0 0 0 0 1 0 1 1 0 0 1 0 0 0 0 0 0 0 0
110 1 2 0 2 0 0 2 0 2 2 0 0 0 0 1 0 0 2 1 1 2 1 0 0 0 2 1 1 1 0 1 2 2 1 1 2 1 0 2 2 0 0 1 0 1 0 0 1 0 0 0 0 1 0 1 0 0 1 0 2 0 2 2 0 0 1 0 0 0 0 0 2 2 2 2 0 0 1 0 1 2 2 1 1 0 0 0 1 2 0 1 1 2 1 1 0 2 2 0 0 0 0 0 2 0 2 2 0 0 1 1 0 1 1 1 1 1 1 2 2 0 1 1 1 1 1 1 2 2 0 1 1 0 0 0 1 0 0 2 1 1 0 0 0 0 0 0 0 0 0 1 0 1 0 0 0 0 1 1 1 1 0 2 1 1 1 1 1 1 1 1 0 1 1 0 1 0 0 0 0 0 0 1 0 0 1 2 1 0 0 2 0 0 1 0 0 2 0 0 0 1 0 0 2 0 0 0 0 0 1 0 2 0 0 0 0 0 1 0 1 1 0 0 0 0 0 0 0 2 0 0 2 2 1 2 0 0 0 0 0 0 2 0 1 1 0 0 1 0 0 0 0 0 0 0 1 0 0 0 0 0 0 0 1 1 1 1 1 0 1 1 1 1 1 0 0 0 0 0 0 0 2 1 2 2 1 1 0 2 0 1 1 0 2 1 1 1 0 1 1 0 1 0 1 1 1 0 0 1 0 1 1 0 2 0 0 0 1 0 0 1 1 1 2 0 1 1 0 0 0 0 0 0 0 0 0 0 0 2 1 1 2 0 0 0 0 0 2 1 0 0 2 2 1 0 1 1 0 0 1 1 2 0 2 0 1 1 1 0 2 0 1 2 1 0 2 0 2 0 1 1 0 0 0 0 0 0 0 1 0 0 0 0 2 0 0 0 1 1 1 1 1 1 0 1 0 1 0 0 0 0 1 0 1 2 0 0 1 0 0 2 1 0 1 2 1 0 0 0 0 0 0 0 0 1 0 0 0 0 2 0 0 1 0 1 2 2 2 1 0 1 1 2 1 1 0 0 0 0 2 0 0 0 0 1 0 2 0 0 1 0 2 2 0 1 0 2 2 0 0 1 0 1 0 1 0 0 0 0 0 2 0 2 2 0 0 1 1 1 0 2 1 1 1 1 2 0 0 0 0 0 0 1 1 0 0 0 0 1 0 0 2 2 2 0 0 0 1 1 1 0 0 0 0 0 0 1 2 0 1 2 0 0 2 1 1 0 0 0 1 1 0 1 1 2 1 1 1 1 1 0 2 2 0 2 1 0 1 0 0 1 1 0 0 0 2 0 0 0 2 1 1 1 1 0 1 1 0 0 1 1 1 0 2 0 1 1 0 0 1 1 2 0 0 0 2 0 0 2 0 0 0 0 2 0 0 1 0 1 1 1 0 0 0 0 2 1 0 0 0 1 1 2 0 1 2 0 0 1 1 0 0 2 0 0 1 0 1 1 1 2 1 1 1 2 0 1 1 0 0 0 2 0 2 2 1 2 1 1 1 0 0 0 0 0 2 0 2 0 1 1 1 0 0 1 1 1 1 2 0 0 1 0 0 0 1 0 0 1 0 0 0 0 0 2 1 1 2 1 1 0 0 2 0 0 0 2 0 0 0 0 0 2 1 1 1 1 1 1 1 1 0 0 0 0 2 1 0 1 0 0 1 0 0 0 1 0 0 0 0 0 1 0 0 1 0 0 1 1 0 0 2 0 0 0 2 0 2 1 1 0 2 0 0 0 2 0 0 2 2 2 0 1 2 2 2 1 0 1 0 1 0 2 0 2 0 0 0 2 0 0 0 1 2 0 2 0 0 2 1 1 0 1 1 1 1 2 2 2 1 1 0 0 0 0 0 2 2 2 1 1 2 2 0 0 0 1 1 0 0 1 1 1 0 1 1 0 0 0 0 0 1 0 0 1 0 0 0 0 0 0 1 0 1 2 0 0 1 0 0 0 2 0 2 2 0 0 2 2 2 2 2 0 0 0 0 1 1 0 1 1 0 2 2 1 2 2 0 1 0 0 0 1 1 2 0 0 0 2 0 1 0 0 1 2 0 0 1 0 0 1 2 0 0 0 1 2 0 0 0 0 0 2 0 0 0 1 1 0 0 0 2 0 0 0 1 1 0 0 2 0 1 1 1 0 1 1 1 1 1 1 2 0 1 1 1 1 1 2 0 1 0 0 0 0 0 1 1 0 0 1 1 1 0 2 1 1 1 2 1 2 0 1 0 0 0 0 0 0 0 0
111 1 1 0 0 0 0 2 0 1 1 0 2 2 1 1 0 0 0 1 1 2 0 0 0 0 1 1 2 1 1 2 2 1 0 0 2 0 0 1 1 0 0 2 0 1 1 0 2 0 0 0 1 2 0 0 0 0 1 1 1 0 1 1 1 1 1 1 0 0 1 0 2 2 1 2 1 0 2 1 0 2 2 0 0 0 0 0 1 2 0 0 0 0 1 1 0 2 0 2 2 0 1 0 2 0 2 1 1 0 1 2 1 1 1 1 1 0 1 2 2 0 1 1 1 1 1 2 2 2 0 0 0 0 0 0 0 0 0 1 0 2 0 0 0 0 0 0 0 0 0 0 0 0 0 0 0 0 0 0 0 1 0 2 1 1 1 0 1 2 1 0 2 0 2 0 0 1 0 1 0 1 1 2 1 2 1 0 0 0 0 1 0 1 1 0 1 1 1 0 0 1 1 0 1 0 0 0 1 0 2 1 0 1 0 0 1 0 2 0 0 1 0 0 0 0 0 1 1 0 1 0 1 1 1 1 0 2 1 1 0 0 2 0 2 2 0 0 2 0 0 1 0 0 0 1 2 1 0 0 0 0 0 0 0 0 1 2 0 0 0 2 2 0 0 1 0 0 2 0 2 0 2 2 2 1 0 1 0 2 0 2 2 0 2 0 0 0 0 0 0 0 1 0 1 0 0 0 0 1 0 1 0 0 0 0 1 1 1 0 1 2 2 1 1 0 0 2 0 1 0 0 0 0 0 0 0 2 1 0 2 2 1 0 1 1 0 0 0 0 0 2 1 2 0 0 2 1 0 0 1 1 2 0 1 1 0 2 2 1 2 0 1 2 1 1 2 0 1 0 1 0 0 1 2 1 0 0 0 1 0 1 0 0 1 1 0 1 0 0 0 2 0 1 1 0 0 0 0 0 0 2 0 0 0 2 0 0 0 0 0 0 1 0 0 1 0 2 0 0 2 1 1 2 2 1 0 2 1 1 2 0 0 0 0 0 0 0 2 1 0 0 0 2 1 0 1 0 1 0 1 0 0 0 0 2 0 1 0 0 1 0 1 1 0 1 0 0 1 1 2 0 0 0 0 0 0 2 1 0 1 0 0 1 0 1 1 0 0 1 0 2 1 0 0 0 1 0 0 0 0 0 0 0 0 0 1 0 0 1 0 1 2 2 1 1 0 0 1 1 1 0 0 0 0 1 1 0 0 1 1 1 0 1 1 2 0 0 1 0 0 0 0 1 1 1 0 0 2 0 2 0 0 2 1 0 1 2 0 2 0 1 0 0 0 0 1 1 0 1 1 0 1 1 0 1 2 0 0 0 0 0 0 0 0 0 0 0 0 0 0 2 2 1 0 1 1 0 0 1 0 0 0 1 1 0 2 0 0 0 1 1 0 1 1 0 2 1 0 0 0 1 1 1 1 0 2 0 1 1 0 0 0 0 2 0 0 0 1 0 0 1 1 0 0 2 0 2 2 0 0 0 1 0 1 1 0 2 0 2 0 0 0 0 1 0 2 0 2 0 0 0 0 2 0 1 2 1 2 1 0 0 1 0 1 0 1 0 0 1 0 0 0 0 2 2 2 1 1 0 0 0 0 2 0 0 0 1 0 0 0 0 1 2 1 1 2 0 0 0 1 0 0 1 0 0 0 1 0 1 0 0 0 0 0 1 1 0 0 0 0 1 0 0 0 2 0 0 1 0 0 0 2 1 0 0 2 0 2 2 0 0 1 0 0 2 2 1 1 1 2 2 0 0 0 1 0 1 0 1 0 1 0 1 0 1 0 0 0 0 0 0 0 2 0 1 0 0 0 1 0 0 0 2 2 2 2 2 2 2 1 1 1 0 0 0 0 1 0 1 0 0 2 0 0 1 0 1 1 0 0 0 0 0 0 0 0 0 0 0 0 0 0 0 0 0 0 0 1 1 0 0 0 0 0 1 1 0 1 0 1 0 0 1 1 1 0 1 1 2 2 2 1 0 0 0 1 1 0 0 2 2 1 1 2 0 2 2 0 0 0 2 0 1 2 1 1 1 0 2 0 0 0 1 1 1 0 0 2 1 1 0 2 1 0 0 1 0 1 1 2 0 0 1 0 1 1 1 0 0 0 1 2 2 2 0 0 0 0 0 0 0 2 0 1 1 1 1 1 0 2 0 2 0 1 1 1 0 0 1 0 1 0 0 0 1 1 1 1 0 0 1 0 1 0 0 0 0 0 1 0 1 0 1 0 0 1 1 1 1 2 1
112 0 0 0 0 0 0 1 0 0 0 2 2 2 0 2 0 0 1 1 0 2 1 1 1 1 1 1 1 2 0 1 2 2 1 0 2 0 1 1 1 0 0 1 0 0 1 0 2 0 0 0 0 1 0 1 0 1 1 0 0 0 2 2 1 1 1 0 1 1 0 1 2 2 2 2 0 0 1 0 2 2 2 0 1 0 0 0 2 2 0 0 1 2 1 2 0 1 0 1 1 0 1 0 2 0 2 0 1 0 0 1 0 2 2 0 2 0 1 0 0 1 2 0 1 0 1 0 1 0 0 1 0 0 0 0 0 0 0 1 1 1 0 0 1 0 0 0 0 0 0 1 0 2 0 0 1 0 0 0 0 1 1 1 0 1 0 0 0 0 2 0 0 1 1 0 2 1 0 1 1 1 2 2 0 2 2 1 0 0 0 2 0 2 2 0 1 2 0 1 1 1 0 1 1 0 1 0 0 0 0 0 0 0 0 0 1 0 0 1 0 0 0 0 0 0 0 0 0 1 0 1 0 0 0 0 0 2 1 1 0 0 2 1 2 2 0 0 2 0 0 0 1 0 1 0 0 2 0 0 0 0 0 1 0 0 0 0 1 0 1 1 1 1 0 1 0 2 2 0 0 0 2 1 1 1 2 2 1 2 0 1 2 0 2 0 2 1 1 1 1 0 0 0 0 0 0 0 0 0 1 1 1 0 2 0 1 1 0 0 2 1 0 0 2 0 2 1 1 1 0 1 1 0 0 0 0 0 0 0 0 0 0 0 0 0 1 0 1 1 0 1 0 2 1 0 1 0 0 1 1 1 2 0 2 1 0 1 1 1 2 0 0 2 1 1 2 1 1 0 2 0 0 0 0 0 0 0 0 0 0 1 1 0 2 0 0 1 1 1 0 2 1 2 0 1 0 1 1 1 0 0 1 1 2 2 0 0 0 0 0 0 0 1 0 1 0 0 1 0 0 0 0 1 1 0 1 1 0 0 2 0 0 0 0 2 0 2 2 1 0 1 1 1 2 1 1 2 0 2 1 0 0 0 0 1 0 1 0 0 0 0 1 1 0 0 0 0 0 1 1 0 0 0 0 1 0 1 1 0 1 0 2 0 1 0 0 2 2 0 0 2 0 1 0 0 2 1 1 0 0 0 0 0 1 0 0 0 0 1 0 1 2 1 1 0 1 1 1 1 1 0 1 0 1 0 1 0 0 2 0 1 0 0 1 1 1 1 2 1 0 1 0 2 1 1 0 0 0 1 0 0 0 0 0 0 0 1 2 0 1 1 1 0 1 0 2 0 0 0 2 0 2 1 2 0 2 0 1 1 1 0 1 0 1 0 1 0 0 0 0 1 0 1 1 2 0 0 0 2 1 0 0 0 1 0 0 1 0 0 0 2 1 0 1 0 2 1 0 0 1 1 1 2 0 0 2 0 0 1 0 1 0 1 1 0 1 0 1 0 0 1 0 1 2 2 0 1 1 0 0 0 0 1 0 0 1 2 1 0 1 1 0 1 1 0 2 1 1 1 0 0 1 0 0 2 1 1 2 1 0 0 0 0 0 0 1 0 2 2 0 2 0 0 1 2 1 0 0 0 1 1 0 1 1 1 0 1 2 2 1 0 0 2 1 0 1 0 0 0 0 0 0 0 0 0 1 1 0 2 1 2 0 0 0 1 1 0 0 0 0 0 0 0 0 0 1 0 0 0 0 0 2 0 0 1 1 0 1 2 0 1 0 0 0 0 1 2 2 0 1 1 0 0 0 2 0 2 0 2 0 2 2 0 0 0 1 1 0 0 1 0 0 2 1 1 0 0 1 2 0 0 0 1 1 1 0 1 0 0 0 0 2 0 0 0 0 2 1 2 0 1 2 1 0 1 0 1 1 1 1 1 0 0 0 0 1 0 0 0 0 0 1 1 0 0 0 0 0 0 1 0 0 0 0 0 1 0 2 0 1 0 1 1 1 2 0 1 1 2 2 2 2 0 0 1 0 0 0 0 1 1 1 2 2 0 2 1 1 1 0 1 0 0 2 1 1 1 0 2 0 0 0 0 1 1 0 1 1 0 0 1 2 0 1 0 1 1 0 0 0 0 0 1 0 0 0 0 0 0 0 0 2 0 0 1 1 0 0 0 1 0 1 1 1 0 1 1 1 1 0 2 1 0 0 1 0 0 0 1 1 1 0 0 0 1 1 0 2 0 0 0 1 1 0 0 0 0 0 2 2 0 1 1 2 0 0 1 1 1 0 0
113 1 1 0 1 0 0 2 0 0 0 0 0 1 0 0 1 0 1 0 0 2 2 1 1 1 1 2 2 2 2 0 1 1 0 1 2 1 1 0 0 0 1 1 1 1 1 0 1 0 0 0 0 1 0 1 2 0 1 0 2 0 1 1 1 1 1 0 0 0 0 2 2 2 1 2 1 0 1 0 1 1 2 2 2 0 0 0 1 2 0 1 2 2 0 1 0 0 0 0 0 0 2 0 2 0 2 1 1 1 0 1 2 2 2 2 2 0 2 0 0 0 2 0 2 0 2 1 2 1 1 1 0 0 0 0 0 0 0 0 1 1 0 0 1 0 0 0 0 1 0 1 0 0 0 0 0 1 0 0 0 0 0 2 2 1 1 1 1 1 1 1 0 0 1 0 2 1 0 0 1 1 0 2 0 0 1 2 0 0 0 1 0 2 2 0 1 2 0 0 0 1 0 1 1 0 2 1 1 0 1 1 2 0 0 1 0 1 1 0 0 0 1 0 0 0 1 0 0 1 1 0 0 0 0 0 2 2 0 0 0 0 1 0 1 1 0 1 1 0 0 0 0 0 0 1 2 2 1 0 1 1 0 0 0 0 0 0 1 0 1 2 1 0 1 1 0 1 2 0 0 0 2 1 1 1 2 0 1 1 0 2 1 1 2 1 1 1 0 1 2 0 0 1 0 1 1 0 0 2 0 2 2 2 0 0 1 1 0 0 1 2 1 0 0 0 2 1 0 0 0 1 0 0 0 0 0 1 0 1 2 1 0 0 1 1 0 0 2 2 0 0 1 1 0 1 1 0 0 2 2 2 1 0 0 0 0 1 1 0 2 0 0 2 0 1 1 0 1 0 1 1 0 0 1 1 0 0 0 1 1 2 1 0 2 1 0 0 1 1 0 2 1 1 0 1 0 1 0 0 1 2 0 0 0 1 1 1 0 0 0 0 0 1 0 1 1 0 2 0 2 0 1 1 1 1 0 0 0 0 1 0 0 0 1 0 2 1 1 1 0 0 1 2 1 1 0 2 1 1 1 0 1 1 0 0 0 1 0 0 1 0 1 1 1 1 1 0 2 1 1 0 0 0 1 0 1 2 0 0 0 0 1 1 0 0 0 2 1 1 0 2 2 0 0 0 0 2 2 0 0 0 0 2 2 0 0 1 0 1 1 1 2 2 1 0 0 0 1 1 1 0 0 0 0 0 2 1 1 0 2 2 0 0 1 2 0 1 1 0 0 0 0 2 1 0 1 0 2 0 2 0 1 2 0 2 1 1 0 1 0 1 1 0 0 0 1 1 0 1 2 1 2 2 1 1 2 1 0 0 0 0 0 1 0 0 0 0 0 0 0 1 1 1 1 1 0 0 0 1 0 0 0 0 1 0 1 1 0 0 0 0 0 0 0 1 1 1 0 0 1 1 0 0 0 1 2 1 0 2 0 0 0 1 1 0 2 0 1 0 1 1 0 1 1 1 0 1 1 0 0 0 2 0 2 2 1 2 1 0 2 0 0 0 0 1 1 0 2 0 0 0 0 1 0 2 2 0 2 2 0 0 1 0 0 1 1 0 0 0 0 0 0 0 1 1 1 2 2 0 0 0 0 1 0 0 2 0 1 1 0 0 0 2 1 1 1 1 0 0 1 1 0 0 0 0 2 2 1 2 0 2 1 0 0 0 1 1 0 1 1 1 1 0 0 1 1 0 0 0 0 0 2 1 0 0 2 0 2 1 0 0 1 0 0 1 0 1 1 1 2 2 2 0 0 0 0 2 1 2 0 1 1 1 0 1 1 1 0 0 0 0 0 1 2 0 1 0 0 0 0 0 0 1 1 1 1 2 2 2 1 1 0 1 0 0 0 1 1 2 1 0 1 2 0 1 0 1 1 0 0 1 1 1 0 1 1 0 0 0 0 0 1 0 1 0 1 0 0 1 0 0 0 0 0 0 0 1 1 0 1 0 1 0 1 0 0 0 0 0 0 0 0 0 0 0 1 0 0 0 1 1 0 1 1 0 2 2 0 0 0 2 1 0 2 0 1 0 0 2 0 1 0 0 1 1 0 1 0 0 0 0 1 0 0 0 2 0 0 0 2 1 0 2 0 0 0 0 0 0 0 0 1 0 0 2 1 2 1 1 0 0 1 0 1 0 1 2 2 0 2 0 1 0 2 2 2 0 0 0 2 0 0 0 0 0 1 1 1 0 0 1 0 0 0 0 0 0 0 2 1 0 1 1 0 0 0 0 0 0 2 2
114 0 1 0 0 0 0 2 0 0 0 1 0 0 0 0 0 0 1 1 0 2 0 0 0 0 0 0 1 1 1 1 2 2 0 1 2 2 0 1 1 0 0 1 0 1 0 0 1 0 0 0 0 0 2 1 0 0 2 1 2 0 0 0 0 0 0 0 0 0 0 1 2 2 1 2 1 0 2 1 1 2 2 0 1 0 0 2 2 2 0 1 1 2 1 2 0 0 0 0 0 0 1 0 2 1 2 2 0 0 0 1 0 0 1 1 1 0 1 1 1 0 2 0 1 0 1 1 1 0 0 0 0 0 1 0 0 0 0 2 1 1 0 0 2 0 1 0 0 1 0 2 0 0 0 0 0 1 0 1 0 1 0 2 0 1 1 1 1 2 1 0 1 2 1 0 2 0 0 0 0 0 0 2 0 0 1 0 0 0 0 2 1 0 0 0 1 2 1 0 0 0 1 0 1 0 1 1 0 1 0 1 2 0 0 2 2 0 1 0 2 2 0 0 0 0 0 0 0 1 0 0 0 0 0 0 0 2 1 1 0 0 0 0 1 2 1 0 2 0 0 1 1 1 0 0 1 1 0 0 0 0 0 0 0 0 1 1 2 0 0 1 0 1 0 0 0 1 2 0 0 0 2 2 2 1 1 2 0 2 0 1 0 0 2 2 0 1 1 0 1 0 1 0 1 1 1 1 0 1 0 1 2 0 2 0 1 0 1 0 0 2 2 0 1 0 1 0 0 0 0 1 0 0 0 0 0 0 0 0 0 0 1 0 0 0 1 0 2 1 1 0 0 1 1 0 1 1 0 0 1 1 2 0 1 0 0 2 2 1 1 1 1 2 1 1 2 0 1 0 2 0 0 0 2 1 0 1 1 0 0 1 0 0 1 1 0 1 1 1 0 1 0 2 2 0 0 1 0 0 0 0 0 0 2 2 0 1 0 1 0 2 0 1 0 1 0 0 2 0 1 1 0 1 1 2 1 0 1 0 1 1 0 1 1 2 1 1 1 1 0 1 2 2 2 2 0 1 0 0 2 0 0 0 0 2 0 2 0 0 1 0 1 2 2 0 0 0 1 1 0 0 0 0 1 0 1 0 0 1 1 1 1 2 2 0 0 2 2 0 0 2 0 2 0 0 2 0 0 0 0 1 0 2 2 0 0 2 0 2 1 0 1 1 1 0 1 1 1 2 1 1 0 0 0 0 0 2 1 0 0 0 0 0 1 0 1 0 0 0 0 0 0 1 2 1 0 0 1 0 1 0 0 1 0 0 1 0 1 0 0 2 1 0 0 0 2 1 0 1 1 0 1 1 1 0 1 1 1 1 1 1 1 0 0 0 0 0 0 0 0 2 1 2 2 2 1 0 0 2 0 0 0 0 2 0 0 2 2 1 1 1 0 0 0 1 1 0 0 0 1 1 1 1 1 1 1 1 0 2 0 0 1 1 1 0 1 0 2 0 0 1 1 0 0 2 0 2 2 0 0 0 1 1 1 1 0 2 0 2 0 0 0 0 0 0 2 0 2 0 0 0 0 0 0 2 0 0 1 1 0 0 0 0 1 0 1 0 0 0 0 0 0 0 1 1 1 2 2 0 0 0 0 1 0 0 0 1 1 1 0 0 1 2 1 1 2 2 2 1 0 0 0 0 0 1 1 0 0 2 1 2 1 0 0 0 1 0 0 0 0 1 1 0 0 1 1 0 1 1 0 0 2 0 2 0 2 0 0 2 0 0 1 0 0 0 1 1 1 1 2 2 1 1 0 1 0 2 1 2 0 1 1 1 0 1 1 1 0 0 0 0 0 2 1 0 1 0 0 1 0 0 0 2 2 2 2 2 1 1 1 1 1 0 0 0 0 2 1 2 1 0 1 1 0 1 2 0 0 0 0 0 0 1 0 0 1 0 1 0 0 0 1 0 0 1 0 0 0 0 0 1 2 0 2 2 0 0 1 0 1 0 1 0 2 2 1 0 0 1 1 1 2 0 0 0 0 0 0 0 2 1 0 0 1 0 2 2 0 0 0 2 1 0 2 2 1 0 0 2 0 1 0 0 1 0 0 1 0 0 0 1 2 2 0 0 1 1 0 0 2 0 0 1 1 1 1 0 1 0 0 0 1 2 2 1 1 1 0 0 2 0 2 1 0 0 0 0 0 0 2 0 0 1 0 0 0 0 0 0 1 0 0 0 0 0 1 0 2 2 2 1 1 1 0 1 1 1 1 2 1 1 0 1 0 0 0 0 0 0 0 0
115 1 0 0 0 0 0 1 0 1 1 1 0 1 0 1 0 0 2 0 0 1 0 0 0 0 1 1 1 2 1 0 2 2 0 2 0 1 0 2 2 0 0 0 0 0 1 0 1 0 0 0 0 0 0 2 0 0 2 1 1 0 1 1 0 0 0 0 0 0 0 1 2 2 1 2 1 0 2 0 1 1 2 1 2 0 0 1 1 1 0 0 1 1 0 2 1 0 0 0 0 0 1 0 2 0 2 0 2 1 0 1 1 2 2 1 2 0 1 0 0 2 1 1 0 1 0 0 0 0 0 0 0 0 1 0 0 0 1 0 1 1 0 0 0 0 0 0 0 0 0 1 0 0 0 0 0 1 0 0 0 0 0 1 1 2 1 1 0 1 1 1 1 1 2 0 2 0 0 0 0 2 1 1 0 1 1 0 0 0 0 1 1 0 0 0 1 2 1 1 1 1 0 0 1 0 0 0 1 0 0 0 0 0 0 0 0 1 1 1 0 0 0 0 0 0 0 0 0 1 0 0 0 0 0 0 0 2 0 0 0 0 2 1 1 1 0 0 2 0 0 0 0 1 0 0 1 1 0 0 0 0 0 0 0 0 0 0 1 0 0 2 0 0 0 0 0 0 0 0 0 0 1 1 2 1 0 2 0 2 0 0 0 0 2 1 0 1 0 0 1 0 1 0 1 1 1 1 0 1 1 2 1 0 1 0 2 0 1 0 1 1 1 1 1 0 1 2 2 2 0 2 0 0 0 1 1 1 0 1 1 0 2 0 0 0 2 0 2 0 0 0 0 2 0 0 2 1 0 0 0 0 1 0 1 1 0 1 1 0 2 0 1 2 0 0 2 2 0 1 1 0 0 0 2 1 0 0 0 0 0 1 1 0 2 0 1 1 1 1 1 1 1 1 0 0 1 0 0 0 0 0 0 0 2 2 0 0 0 0 1 1 1 0 0 1 0 0 0 1 1 0 0 1 1 1 0 2 1 1 2 0 0 0 1 1 2 1 1 0 0 1 2 2 2 2 0 1 0 1 1 0 0 0 0 1 0 1 0 1 1 0 0 2 1 1 1 1 1 1 2 0 0 0 1 0 1 2 1 0 1 0 1 2 2 1 1 1 0 0 1 1 1 1 1 1 1 2 0 0 0 1 0 1 1 1 0 0 0 0 0 2 1 2 0 0 1 2 0 2 0 2 2 1 1 0 2 0 1 0 2 2 0 1 1 2 1 2 2 0 0 0 0 2 0 1 0 0 0 1 0 0 0 2 0 1 2 1 0 1 0 0 0 0 0 0 0 0 0 0 2 0 1 1 0 1 1 0 1 1 1 0 1 1 1 0 0 0 0 0 0 2 0 2 2 2 2 0 0 2 1 0 0 0 1 1 0 0 0 0 0 1 1 1 1 0 1 1 0 0 0 0 0 0 0 2 2 0 0 1 0 1 0 2 0 0 1 1 2 0 0 1 0 1 2 1 0 2 1 1 1 0 1 2 0 0 0 2 0 1 1 0 1 0 0 0 2 1 0 2 1 1 0 1 0 2 2 1 2 1 0 0 0 0 0 0 0 0 1 1 1 0 0 0 2 1 1 1 1 1 0 0 0 2 0 1 0 0 2 2 0 0 1 2 1 1 2 1 0 0 2 2 1 0 0 1 1 0 0 1 1 1 1 0 0 0 1 0 0 0 0 0 1 0 0 0 0 0 0 0 0 0 2 0 1 0 2 0 2 2 0 1 1 0 0 0 1 0 0 1 2 2 0 1 1 2 1 1 1 2 1 1 1 0 1 0 0 0 0 1 0 0 0 2 2 0 0 0 0 2 0 1 1 1 1 2 2 1 2 2 1 2 0 0 0 0 0 1 1 2 0 1 2 0 0 1 1 1 1 0 0 1 1 1 0 1 1 0 0 0 0 0 1 0 0 1 0 0 1 0 0 0 0 0 0 2 1 0 1 0 1 0 2 1 2 2 0 0 1 2 2 2 2 0 0 0 0 0 0 0 1 2 1 1 2 0 2 2 0 0 0 1 0 0 2 0 2 1 0 1 0 1 1 1 1 1 0 1 1 1 0 1 2 0 1 0 1 0 1 1 2 0 0 1 0 0 0 1 1 1 0 0 0 1 0 1 2 1 0 0 2 0 1 1 1 0 1 1 1 0 1 1 1 0 1 1 1 0 0 1 0 0 0 0 1 0 0 0 2 0 0 0 0 0 0 0 1 1 1 2 1 0 0 2 0 0 0 1 2 0 0 0
116 0 1 0 1 0 0 2 1 0 1 0 1 1 0 0 0 0 1 1 1 1 1 0 0 0 0 2 2 2 2 1 0 2 0 0 2 1 0 2 2 0 1 1 0 0 0 0 2 0 0 0 0 0 1 1 2 0 0 0 0 0 2 2 0 0 0 0 0 0 1 1 2 2 2 2 0 0 2 0 0 2 1 0 1 0 0 1 2 2 0 1 0 1 0 1 1 2 0 2 2 0 1 0 2 1 2 1 1 1 0 1 0 0 0 0 0 0 1 1 1 0 2 0 0 1 0 1 2 0 0 0 0 0 0 0 0 0 1 0 1 1 0 0 1 0 0 1 1 1 0 0 0 1 0 0 1 2 0 0 0 1 1 1 0 1 0 2 0 2 0 0 0 2 1 0 1 0 0 0 0 1 0 2 0 0 2 1 1 0 0 1 2 0 0 0 0 2 0 1 1 1 0 0 0 0 1 0 1 2 0 1 1 0 0 0 0 1 0 1 1 1 0 0 0 0 0 0 0 1 1 1 0 1 1 1 1 2 0 0 0 0 2 0 2 2 1 0 2 0 0 0 0 0 0 0 0 1 0 0 0 0 0 1 0 0 0 0 1 0 0 2 0 1 0 0 0 0 0 0 0 0 2 1 1 0 2 0 0 2 0 2 0 0 2 1 0 1 1 1 1 0 0 0 0 0 0 0 0 0 0 1 1 0 1 0 1 0 0 0 0 2 0 0 2 0 2 2 1 1 0 2 0 0 1 0 0 0 0 0 0 0 1 0 1 1 0 0 2 1 1 0 0 2 2 0 0 1 0 2 2 2 0 0 0 1 0 2 2 0 1 1 0 2 0 0 0 0 1 0 0 1 0 0 1 0 0 0 0 0 0 1 2 0 2 0 1 2 1 1 0 1 0 1 1 0 0 1 0 0 0 0 0 0 1 2 0 2 0 0 0 2 0 1 1 2 0 1 0 1 2 0 1 2 2 1 0 0 0 0 2 0 1 1 0 1 1 1 2 0 0 1 0 2 0 0 0 1 2 0 1 0 0 0 0 1 0 2 1 0 1 1 2 1 2 0 2 0 2 0 2 0 0 1 0 2 0 1 0 0 0 0 1 2 0 0 0 0 0 0 0 2 1 1 0 0 1 2 0 0 0 0 0 0 0 0 0 0 0 1 1 1 2 2 0 1 0 0 1 1 1 0 2 1 2 1 0 1 2 0 0 1 0 0 2 1 2 0 0 0 0 0 0 2 0 1 0 1 1 0 0 0 1 2 0 2 1 0 2 0 0 2 1 0 0 0 1 0 0 0 0 0 2 0 2 0 1 1 0 0 0 0 1 1 0 0 0 0 0 0 0 2 0 1 2 2 1 0 0 1 0 0 0 0 1 1 0 0 0 0 0 0 0 0 0 1 1 0 0 0 0 1 0 0 0 1 2 1 1 1 0 1 0 0 1 0 1 0 1 0 0 2 1 1 2 2 0 2 0 1 1 0 0 0 2 1 1 2 1 0 1 0 0 1 1 1 1 0 2 0 0 1 1 1 0 2 1 1 2 0 0 0 0 0 0 0 2 1 1 1 0 1 0 0 1 2 2 2 2 0 1 0 0 2 0 1 2 1 1 1 0 0 2 2 2 0 0 0 0 0 1 1 0 0 0 0 1 0 0 1 1 1 0 1 0 0 2 1 0 0 0 0 0 1 0 0 1 0 0 1 0 0 2 0 1 0 2 1 1 2 0 0 1 0 0 0 1 1 1 0 0 1 0 1 1 2 1 1 1 2 1 1 1 1 1 1 0 1 0 0 0 0 0 1 2 0 1 0 1 1 0 0 0 1 1 0 0 2 2 2 1 1 1 1 0 0 0 0 1 1 0 1 2 1 1 0 0 1 1 0 0 0 0 0 0 0 1 0 0 1 1 0 0 0 0 0 1 1 0 0 0 0 1 0 1 0 0 0 1 0 0 0 1 1 2 2 0 1 1 2 1 1 1 0 0 1 0 0 1 0 1 1 2 1 2 1 2 2 1 2 2 2 0 0 2 1 0 1 1 1 1 1 0 0 0 0 0 0 1 0 0 2 0 2 0 1 1 1 0 0 1 0 0 2 1 1 1 1 1 1 0 1 1 0 0 0 0 2 0 0 1 0 2 0 0 0 0 1 2 1 1 1 1 1 1 1 1 1 1 2 0 0 0 0 0 1 2 0 1 1 0 1 2 2 0 0 0 0 2 1 0 1 1 2 1 0 0 1 1 2 1 2
117 0 2 0 0 0 0 1 0 1 1 0 1 1 0 1 0 0 1 1 1 2 0 0 0 0 0 1 2 2 1 1 2 2 0 2 0 1 0 0 0 0 0 1 0 1 0 0 2 0 0 0 1 1 0 1 0 0 1 1 0 0 1 1 0 0 0 0 0 0 1 1 2 2 1 2 1 1 2 0 1 2 1 0 1 0 0 0 2 2 0 0 0 1 1 1 0 1 0 1 1 0 0 0 2 0 2 2 0 0 0 2 0 1 1 0 1 0 0 0 0 1 1 1 1 0 1 0 2 0 1 1 0 0 0 0 0 0 0 1 1 1 0 0 0 0 0 0 0 0 0 1 0 0 0 0 0 1 0 0 1 1 0 2 0 2 0 1 0 0 2 1 1 1 2 0 1 0 0 0 0 0 1 2 1 2 1 2 0 1 1 1 1 1 1 1 1 2 1 1 1 1 1 0 1 0 0 0 1 0 1 2 1 1 0 1 1 0 1 2 0 0 1 0 0 0 1 0 0 1 1 0 0 0 0 0 0 2 0 0 0 0 2 1 1 1 0 0 2 0 0 0 0 0 0 1 1 1 0 0 0 0 0 0 0 0 0 0 1 1 0 2 0 2 0 1 1 2 2 0 0 0 2 1 1 1 0 1 0 2 1 1 2 0 2 0 2 1 0 1 0 0 1 0 1 1 2 0 0 1 0 1 2 0 2 0 2 0 0 0 1 1 1 1 1 0 1 1 1 1 0 0 0 0 0 0 0 2 1 2 1 1 1 0 1 1 0 0 1 1 0 0 1 2 1 0 0 0 0 1 1 1 2 0 2 0 0 1 1 0 1 1 1 1 1 0 1 0 1 0 2 0 0 0 0 0 0 1 1 1 0 0 1 0 2 0 0 0 1 1 0 1 2 2 0 0 1 0 1 1 1 2 0 0 0 2 0 1 0 0 0 2 0 0 1 2 2 1 0 0 1 0 0 1 1 0 0 0 0 0 2 0 0 0 0 0 2 2 2 1 0 2 0 2 0 0 0 0 0 0 2 0 0 0 0 2 0 2 0 1 1 1 1 1 2 0 0 1 2 0 1 0 0 0 1 0 1 1 1 0 0 2 0 0 0 0 0 1 1 0 1 1 1 1 2 2 1 1 0 0 0 2 0 0 0 0 0 0 0 2 0 0 2 2 1 1 0 1 0 1 1 1 0 0 0 0 1 0 1 0 2 2 0 1 1 0 1 0 0 0 0 0 0 1 1 1 0 0 0 1 0 0 0 1 0 0 1 0 1 0 0 0 0 0 0 0 0 0 0 0 2 0 0 0 0 0 0 0 0 0 0 0 1 2 0 1 0 0 0 0 0 1 0 1 1 2 0 0 0 1 0 0 0 0 1 0 1 1 0 0 0 1 0 0 0 0 2 2 0 0 0 1 0 2 0 1 1 0 0 1 0 0 0 2 0 0 1 0 0 0 0 0 0 1 2 2 0 1 0 0 0 0 1 0 2 2 0 2 1 0 2 0 0 0 0 2 0 0 2 0 1 0 0 1 0 1 1 0 2 2 0 0 0 0 1 0 2 0 0 1 0 1 0 0 1 2 2 2 2 0 0 0 0 1 0 1 1 1 1 1 0 0 0 2 0 0 0 0 0 1 1 1 0 0 0 1 1 0 0 0 0 0 0 1 0 0 2 0 0 0 0 0 0 1 1 2 1 0 0 0 0 1 2 0 0 1 2 0 2 1 1 1 0 0 0 0 1 0 0 0 0 0 1 0 0 1 0 2 0 2 0 1 2 0 0 0 1 0 1 0 0 0 0 2 1 0 1 0 0 1 0 0 0 2 2 2 2 2 2 2 2 2 2 0 0 0 0 1 0 2 0 0 2 1 0 0 0 0 1 0 1 1 1 1 0 1 1 1 0 0 0 0 0 0 0 0 0 0 0 0 0 1 0 0 0 0 1 0 1 0 1 0 1 0 1 0 0 1 1 1 1 1 2 0 0 0 0 0 0 1 0 0 1 0 0 0 2 2 0 0 0 1 0 0 2 1 1 1 0 2 0 0 0 0 1 1 0 1 2 0 0 2 2 1 0 0 0 1 0 0 2 0 0 2 0 0 0 1 1 0 0 1 2 1 1 1 2 0 0 1 0 0 2 1 0 0 2 1 1 0 2 0 1 0 1 0 1 0 0 1 0 1 0 0 0 0 0 1 1 0 0 1 1 1 0 0 0 0 0 0 0 0 0 0 0 0 0 0 0 0 0 0
118 1 1 1 0 0 0 2 0 2 2 0 1 2 0 1 0 0 0 1 1 1 0 1 0 0 2 0 2 1 1 2 1 1 0 1 1 0 0 0 0 0 0 1 0 2 2 0 1 0 0 0 0 0 0 0 0 0 1 0 0 1 0 0 0 0 0 1 0 0 0 0 2 2 0 2 2 0 2 0 2 2 2 0 2 0 0 1 1 2 0 1 0 2 2 2 0 1 0 0 0 2 2 0 2 0 2 2 0 0 0 1 0 0 1 1 1 0 0 2 2 0 2 0 2 0 2 2 2 0 2 2 0 0 1 0 0 0 0 0 1 1 0 0 1 0 0 0 0 0 0 2 2 0 1 0 1 1 1 1 0 0 0 2 1 1 1 0 0 0 2 1 0 1 1 0 2 1 0 1 1 2 0 2 0 0 2 2 1 0 0 1 0 1 1 0 1 1 0 0 0 0 0 1 2 0 0 0 1 0 1 1 2 0 0 1 0 0 1 1 0 0 1 0 0 0 1 0 0 1 0 0 1 1 0 1 0 1 0 0 0 0 2 1 2 2 0 0 2 0 0 0 0 0 1 0 0 1 0 0 0 0 0 0 0 0 0 0 2 0 2 1 0 2 0 0 0 0 0 1 0 1 1 1 2 0 0 1 0 2 1 1 0 1 2 1 0 2 0 2 2 0 1 0 1 0 0 0 0 1 0 1 2 0 2 0 2 1 1 0 0 2 2 2 2 0 1 1 1 1 0 0 1 1 0 0 1 0 0 0 0 1 1 0 0 0 0 0 1 0 1 1 0 1 0 1 1 1 0 2 2 2 2 0 2 0 0 2 2 0 1 1 0 2 0 0 1 0 0 0 2 0 0 0 2 1 0 0 0 1 0 0 0 1 2 0 1 1 1 1 0 2 0 1 0 0 1 2 0 0 0 1 0 0 2 2 0 1 0 0 1 1 0 0 0 2 0 2 0 1 2 0 1 1 1 1 0 0 0 0 2 0 0 0 2 2 1 1 1 0 0 1 1 2 2 1 1 1 1 0 2 0 0 0 0 1 1 1 0 0 1 0 1 1 1 0 0 0 1 2 1 0 0 0 2 0 2 2 2 0 2 0 1 2 2 1 1 2 1 0 1 2 2 0 0 0 0 1 1 0 0 0 1 1 2 0 0 0 0 2 1 0 1 1 0 1 1 2 0 2 0 2 1 1 1 1 1 1 0 1 0 1 0 0 1 1 0 1 1 0 0 0 0 1 1 2 0 1 1 0 0 0 1 2 0 1 2 2 0 2 0 0 1 0 0 0 2 0 0 0 1 1 0 0 0 0 0 0 1 1 0 0 1 1 0 0 0 0 0 0 0 1 2 0 2 2 0 0 0 1 0 0 0 2 0 0 0 1 1 0 0 1 0 0 0 0 2 0 0 0 0 1 0 1 0 0 1 0 0 2 0 1 0 1 1 0 1 1 1 0 1 1 1 0 0 2 0 1 1 0 0 0 1 0 2 1 1 1 1 0 1 1 0 1 1 0 2 0 1 1 0 1 0 0 0 1 1 0 1 1 0 0 0 0 0 0 0 0 0 0 0 0 0 0 0 2 1 1 1 0 0 0 1 1 0 2 2 1 1 1 0 0 1 2 2 2 2 0 0 0 1 1 0 0 0 1 0 0 0 0 0 0 0 0 0 1 2 0 0 1 1 1 0 1 0 1 0 0 0 0 0 0 2 0 1 0 2 0 2 2 0 0 1 0 0 1 0 2 2 0 1 1 0 0 0 2 0 2 0 2 0 0 1 1 0 1 0 2 0 0 0 0 0 2 1 1 0 0 0 2 0 0 0 2 2 2 2 2 0 0 0 0 0 0 0 0 0 1 0 1 0 0 1 0 0 2 1 0 0 0 0 0 0 0 0 0 0 0 0 0 0 0 0 0 0 0 0 0 0 1 0 0 0 0 0 2 0 0 1 0 1 0 1 0 0 1 0 1 1 2 2 2 2 0 0 0 0 1 1 0 0 2 0 2 2 0 2 2 1 1 1 2 0 0 2 1 1 2 0 2 0 0 0 0 1 1 0 1 1 1 0 0 2 2 1 0 0 0 0 0 2 0 0 2 0 0 0 1 0 0 0 0 1 2 1 0 0 1 0 0 1 0 2 2 1 0 1 0 0 0 1 0 1 1 0 0 1 0 0 1 1 1 0 1 0 0 0 1 1 0 0 1 0 0 0 1 1 0 0 2 2 0 0 1 1 1 0 2 2 1 2 1
119 1 1 0 1 0 0 1 0 0 0 0 1 1 0 1 0 0 2 1 1 2 1 0 0 0 0 1 2 2 1 0 2 2 0 0 2 2 0 0 1 0 0 1 0 0 1 0 0 0 0 0 0 1 1 0 0 1 1 1 0 1 1 1 0 0 0 0 1 1 0 0 2 2 2 2 0 0 2 1 1 2 2 0 0 0 0 0 2 2 0 0 1 2 0 1 0 2 0 2 1 0 0 0 2 0 1 1 2 1 0 2 1 2 2 2 2 0 1 1 1 1 1 1 1 1 1 1 1 0 0 0 0 0 1 0 0 0 0 0 0 2 0 0 1 0 1 0 0 2 0 1 1 1 0 1 1 2 0 0 2 0 0 1 2 1 1 0 1 2 0 1 1 1 1 0 1 1 0 1 1 2 0 2 2 2 0 1 0 0 0 1 0 2 2 0 0 2 0 0 0 1 0 0 0 0 2 1 1 0 0 1 2 0 0 1 1 0 1 1 1 1 0 0 0 0 1 0 0 1 0 0 0 0 0 0 0 2 0 0 0 1 2 0 2 2 1 0 1 0 0 0 0 0 0 0 1 1 0 0 0 0 0 0 0 0 1 0 2 1 0 2 0 1 0 0 0 2 2 0 1 0 2 2 2 2 1 0 0 1 0 1 1 0 2 1 1 0 0 0 1 1 1 0 1 0 0 0 0 1 0 1 1 0 2 0 1 0 0 0 0 2 0 0 1 0 1 1 0 0 0 2 0 0 0 0 0 0 0 1 1 1 2 0 0 0 1 0 1 1 0 1 1 2 1 0 1 1 0 0 0 0 0 0 0 2 0 2 2 1 2 0 0 2 1 0 1 1 0 0 0 2 0 0 1 1 0 0 0 1 0 0 0 0 2 0 0 0 0 0 0 0 1 1 0 0 1 1 0 0 0 1 0 0 0 1 1 0 1 0 0 0 1 2 1 2 2 1 0 0 1 0 0 0 0 1 0 1 1 0 1 2 0 1 0 1 1 1 1 0 0 1 1 2 1 1 0 1 0 1 1 0 1 1 0 0 0 1 0 1 2 0 1 2 2 0 2 0 2 2 0 1 0 0 1 0 1 1 1 0 2 0 0 1 1 0 0 1 1 1 0 2 2 0 0 0 1 2 1 0 0 1 0 0 0 0 0 0 0 1 1 1 1 1 1 0 1 0 0 2 0 0 2 1 2 0 1 0 2 0 1 2 0 1 1 2 1 1 1 0 0 0 0 1 1 1 0 0 0 1 0 0 1 2 0 1 2 0 2 0 0 1 0 0 0 0 1 2 0 2 2 1 2 1 2 0 2 0 0 0 0 0 1 0 0 0 1 0 0 0 0 2 2 1 0 1 1 1 0 1 1 0 0 0 2 0 0 1 1 0 0 0 0 0 0 0 2 1 0 0 0 0 0 1 0 0 2 1 0 0 0 0 0 0 2 0 1 0 1 0 0 1 0 0 2 2 1 1 0 1 1 0 2 0 1 1 1 2 1 0 0 2 2 0 0 0 2 0 2 0 1 1 0 1 1 1 1 2 0 0 0 0 1 0 0 1 1 0 0 1 0 0 0 1 1 2 1 1 1 0 0 0 0 1 1 1 0 1 1 1 0 0 0 2 0 0 2 1 1 1 1 1 0 0 0 1 1 1 0 1 0 0 0 1 0 0 1 1 0 1 0 1 0 0 0 1 1 0 1 0 0 0 2 0 1 1 2 0 2 2 0 1 0 0 0 0 0 0 0 2 2 2 0 2 1 1 0 1 1 2 1 1 1 1 1 1 0 1 0 0 0 0 0 1 1 1 0 0 1 1 0 0 0 1 1 2 1 2 2 1 1 1 2 0 0 0 0 1 0 1 0 0 2 0 0 0 1 0 1 0 1 1 0 0 0 0 0 1 0 0 1 0 0 0 0 0 0 0 1 0 0 0 1 0 1 0 0 0 1 0 0 0 1 0 1 1 0 0 0 2 0 1 2 0 0 0 0 0 0 0 1 2 0 1 1 0 2 1 1 1 0 2 1 0 1 2 0 0 0 2 0 1 1 1 1 0 0 1 2 1 0 1 1 1 0 1 1 0 0 0 2 0 2 2 2 1 1 0 0 0 0 2 0 0 0 1 2 0 1 1 0 0 1 2 2 0 2 1 1 1 0 1 1 0 0 0 0 0 0 0 2 0 0 0 0 2 2 0 2 2 2 2 1 1 0 0 0 0 0 1 0 0 0 1 0 0 0 1 1 0 0 0
120 1 0 0 0 0 1 2 0 2 2 0 0 1 0 0 1 0 1 0 0 1 1 0 0 0 1 1 1 2 1 0 1 2 0 0 2 2 0 0 0 0 0 1 0 1 0 0 2 0 0 0 0 0 0 0 0 0 0 0 0 1 2 1 0 1 1 0 0 0 1 1 2 2 2 2 0 0 2 0 2 2 2 1 2 0 0 0 0 2 0 0 0 1 0 1 0 2 0 2 2 0 1 0 2 1 2 1 2 1 0 2 1 1 1 1 1 0 0 2 2 0 1 1 0 2 0 1 2 0 0 0 0 0 0 0 0 0 0 1 0 2 0 0 1 0 0 0 0 0 0 1 1 0 1 0 0 0 0 1 1 1 0 2 0 2 1 0 2 2 0 2 1 1 1 0 0 2 0 2 2 2 2 2 0 2 2 1 1 0 0 2 0 0 1 1 1 2 0 1 1 1 1 0 1 0 1 1 1 0 1 1 1 0 0 1 1 0 2 0 0 1 0 0 0 0 1 0 0 1 0 0 0 0 0 0 0 1 0 0 0 1 2 0 2 1 0 0 2 0 0 0 1 0 0 0 2 2 0 0 0 0 0 0 0 0 0 0 2 1 0 2 0 0 0 1 0 0 1 0 0 0 2 2 2 0 0 2 0 2 0 1 1 0 2 0 1 2 0 1 0 0 0 1 0 0 0 0 0 1 0 1 1 0 1 0 2 0 1 0 1 2 0 0 1 0 0 1 0 2 0 0 0 0 0 0 0 2 0 2 2 1 2 1 0 0 1 0 2 1 1 0 0 1 0 1 2 2 0 0 1 1 1 1 0 0 0 2 2 0 2 0 0 2 1 1 2 1 0 1 0 0 0 0 2 1 0 0 0 0 0 0 1 0 2 0 1 0 2 2 2 1 0 1 1 0 0 0 0 0 0 1 0 1 1 1 1 1 0 0 0 1 0 1 0 2 0 1 0 1 1 0 0 1 1 0 0 2 1 1 0 2 0 0 0 1 2 0 0 0 0 1 1 1 2 1 1 2 1 2 0 0 1 0 0 1 1 2 0 1 1 1 0 2 0 1 0 0 0 1 1 0 0 1 0 1 0 0 0 0 1 1 1 1 1 0 0 1 0 1 1 1 2 0 0 0 0 1 1 0 1 0 0 1 1 1 1 1 0 2 2 0 2 2 2 0 0 2 0 2 0 2 0 0 0 0 1 0 1 1 0 1 0 1 2 1 2 1 2 1 0 1 0 2 1 0 0 2 1 1 0 0 0 1 1 0 0 1 1 1 0 0 0 0 0 0 0 1 0 1 2 0 0 0 0 0 0 1 0 0 1 1 0 0 0 0 0 0 0 0 0 2 0 2 2 2 0 0 0 2 0 0 0 1 0 2 0 2 0 1 0 2 0 0 0 1 2 2 0 0 0 2 0 2 0 1 2 2 0 2 0 1 0 0 1 0 2 1 1 0 2 1 1 0 0 2 0 2 1 0 0 0 0 1 0 0 1 2 2 0 1 0 1 0 0 1 0 0 1 1 0 2 0 2 0 2 1 1 1 2 1 1 2 0 0 1 2 0 1 2 1 1 0 0 0 2 1 2 2 0 0 0 0 1 1 1 0 2 1 1 0 0 1 2 0 1 2 2 2 1 1 1 0 0 0 0 0 0 0 0 0 1 1 0 0 0 2 0 0 0 0 0 0 0 0 2 1 0 0 0 0 1 2 0 0 1 2 0 1 1 0 0 0 0 0 0 1 2 2 0 1 1 0 1 1 2 1 1 0 1 0 0 1 0 1 0 0 1 0 0 0 0 0 0 2 0 2 0 1 1 0 0 0 1 1 1 1 2 1 1 1 1 0 0 0 0 0 2 0 2 0 0 1 1 0 0 0 1 2 0 0 1 0 0 0 0 1 0 0 0 0 1 1 0 0 0 0 0 0 1 0 1 0 1 1 0 0 0 0 0 0 0 1 0 1 2 0 0 0 1 0 0 2 0 0 0 0 0 0 0 2 1 0 1 2 0 2 1 0 0 0 0 0 0 1 1 1 0 0 2 1 1 0 0 1 2 0 1 1 1 0 0 2 1 0 0 1 1 0 0 1 1 0 1 0 0 0 1 1 1 0 0 1 2 2 1 1 1 1 0 0 0 2 1 1 0 1 1 1 0 1 0 1 0 0 0 1 0 0 1 1 0 0 0 0 1 1 2 1 0 0 2 0 1 0 1 1 1 0 2 1 0 1 1 1 0 0 1 1 1 2 2
121 0 1 0 0 0 0 2 0 2 2 0 0 0 0 0 0 0 1 1 1 1 1 1 1 1 1 1 2 1 1 2 0 0 0 1 1 2 0 0 0 0 0 0 0 0 1 0 2 0 0 0 0 0 0 1 1 0 1 0 1 0 1 1 0 0 0 0 0 0 1 0 2 2 1 2 1 0 1 0 1 2 2 0 2 0 0 0 1 1 0 0 1 2 1 2 1 0 0 0 0 0 0 0 2 2 2 2 0 0 0 2 1 1 1 1 1 0 1 1 1 0 1 1 1 1 1 1 2 0 0 0 0 0 1 0 0 0 0 2 0 2 0 0 0 0 0 0 0 1 0 2 0 1 0 0 0 1 0 0 1 0 0 2 2 1 1 1 0 1 1 0 0 1 2 0 1 0 0 0 0 0 1 1 0 1 1 2 0 0 0 2 0 1 2 0 2 2 0 0 0 0 0 0 1 0 1 1 2 0 0 0 1 1 0 0 0 1 1 1 1 1 0 0 1 0 0 0 0 1 0 0 0 0 0 0 0 2 0 0 0 1 2 0 1 1 0 0 1 0 0 0 0 1 0 0 1 0 0 0 0 0 0 0 1 0 0 0 1 0 1 1 0 0 0 0 0 1 1 0 1 0 2 1 1 1 1 1 0 2 1 0 1 1 2 1 0 1 1 1 1 0 0 0 0 0 1 0 0 0 0 1 2 0 2 0 1 1 0 0 2 2 0 0 2 0 1 2 0 0 0 1 0 0 0 0 0 1 1 2 1 0 1 1 0 0 0 0 2 0 1 0 1 2 1 0 1 2 0 1 1 1 2 0 2 1 0 2 2 0 2 0 0 2 0 0 1 1 1 1 1 1 0 0 2 2 0 0 0 2 0 0 0 1 2 0 1 1 1 1 1 1 0 2 2 0 0 0 0 0 0 2 0 0 1 2 1 0 1 0 0 0 1 0 2 2 1 2 0 0 1 1 1 1 1 1 0 2 1 1 2 0 0 2 0 2 2 2 2 2 0 1 1 2 1 1 0 2 1 0 1 0 0 0 0 2 1 2 0 0 0 0 1 0 0 1 0 0 2 0 2 0 0 0 0 0 0 2 1 0 1 0 0 0 0 0 0 1 1 1 1 1 1 1 2 2 1 1 1 0 0 0 0 0 0 1 0 1 0 1 1 1 1 1 0 0 1 0 0 1 1 0 2 1 1 1 1 0 2 2 1 1 0 1 1 2 1 1 1 0 0 0 0 0 2 2 0 2 0 2 0 0 0 1 0 0 1 0 1 0 0 1 1 0 0 0 2 2 0 2 2 0 0 0 0 0 0 0 0 0 0 0 1 0 0 0 1 0 0 0 0 1 0 0 0 2 1 0 0 1 0 0 0 1 0 0 1 2 1 0 0 1 0 1 1 1 1 1 0 0 0 1 0 0 0 0 2 0 1 1 0 2 0 1 1 0 1 1 1 0 0 2 0 2 2 2 1 2 2 0 0 0 2 0 2 2 0 2 0 1 1 0 1 0 1 0 1 0 1 1 0 0 0 2 0 1 2 1 1 2 0 0 0 1 2 0 2 0 1 1 1 1 0 0 1 2 2 1 1 0 1 0 0 2 0 2 0 0 0 0 0 0 0 0 0 0 0 0 0 0 1 1 0 0 0 1 0 0 0 1 0 1 0 0 0 0 1 0 0 0 0 0 0 0 0 0 0 0 0 0 0 1 2 0 0 0 2 1 1 1 1 0 0 0 0 0 0 1 1 0 1 2 1 0 1 2 1 2 0 2 0 1 2 0 0 0 1 0 0 0 1 0 0 1 2 0 1 1 0 1 0 0 1 0 0 2 1 1 2 2 2 2 1 1 0 0 0 1 1 2 1 0 2 0 0 1 1 0 1 1 1 1 1 1 0 1 1 0 0 0 0 1 0 0 0 0 1 0 0 0 0 0 0 0 0 0 0 0 1 0 1 0 1 0 2 2 1 0 1 2 2 2 2 0 0 0 0 0 0 0 1 2 2 0 0 0 2 2 1 0 0 2 0 1 2 0 1 1 0 1 0 1 0 0 1 1 0 1 2 2 0 0 2 0 1 0 1 0 0 0 2 0 0 1 0 1 1 1 0 0 0 1 0 0 0 2 0 0 0 1 0 1 2 1 1 0 0 1 2 1 0 2 0 0 1 1 1 1 1 1 1 0 0 0 0 0 1 0 2 0 0 0 0 0 0 1 1 0 0 1 0 0 0 2 0 0 0 0 0 0 0 0
122 0 2 0 0 0 0 2 0 2 2 0 1 1 0 1 0 0 2 2 2 0 0 0 0 0 0 2 2 2 2 0 2 2 0 1 1 1 0 1 0 1 0 1 0 0 0 0 1 0 0 0 0 0 1 2 1 0 0 0 2 0 2 1 0 0 0 1 0 0 0 1 2 2 1 2 1 0 1 0 1 2 1 0 0 0 0 2 2 2 0 1 1 1 1 1 0 1 0 1 1 0 1 0 1 0 1 1 0 0 0 0 0 0 1 1 1 0 1 1 1 0 1 1 0 1 1 1 1 0 0 0 0 0 1 0 0 0 0 2 1 1 0 0 1 0 0 0 0 0 0 0 0 0 1 0 1 1 0 0 0 1 0 2 2 2 2 0 0 0 2 1 2 1 1 0 2 0 0 0 0 0 0 2 2 2 0 2 1 1 1 2 0 0 1 0 0 1 0 0 0 0 0 1 1 0 1 0 1 1 0 0 0 0 0 0 1 1 1 1 1 1 0 0 0 0 0 0 0 1 0 0 0 0 0 0 0 2 0 0 0 1 2 1 1 1 0 0 2 0 0 0 0 0 0 0 0 0 0 0 0 0 0 0 1 0 0 0 2 0 0 2 0 1 0 0 0 0 0 0 0 1 1 1 2 0 0 1 0 2 1 0 1 0 2 1 0 0 0 0 0 0 0 0 0 0 0 0 0 2 0 1 2 1 1 0 2 0 0 0 1 1 1 0 2 0 0 1 1 1 0 2 0 0 0 1 1 2 0 0 0 0 1 0 1 1 1 0 2 1 0 0 0 2 2 0 0 1 0 0 1 1 1 0 0 0 0 0 0 0 2 0 1 2 2 2 2 1 0 1 1 1 0 0 2 2 0 0 0 1 0 0 2 0 1 2 0 1 0 0 0 0 2 2 0 1 1 1 0 0 0 0 0 0 0 1 1 0 0 0 0 1 0 0 2 2 2 1 0 1 0 0 0 0 0 0 0 2 1 1 0 2 0 1 0 1 1 1 1 2 0 1 1 2 1 1 0 0 1 0 1 0 1 1 0 0 0 1 0 0 1 0 1 2 2 0 2 0 2 0 2 0 0 0 1 0 1 1 0 0 1 0 1 0 0 1 1 2 2 0 1 1 2 1 0 0 1 1 0 0 0 0 0 1 1 1 0 0 0 1 0 1 2 2 1 1 0 0 2 1 1 0 0 0 0 0 2 2 1 1 0 1 0 0 2 1 2 0 0 0 0 0 0 2 0 0 1 0 0 0 0 1 0 2 2 0 0 1 2 0 1 1 0 0 0 0 1 1 0 1 2 1 1 1 0 1 0 1 1 1 0 0 0 0 0 0 0 0 0 0 0 2 2 2 0 2 2 0 0 1 1 0 0 1 0 0 0 0 0 0 0 1 1 1 1 0 2 0 1 1 0 0 0 2 0 1 2 1 1 1 1 1 0 0 1 0 1 2 1 0 1 2 0 1 1 1 0 1 1 0 0 0 0 0 1 1 1 1 1 0 1 1 0 0 1 0 2 0 2 0 0 0 0 1 0 1 0 1 0 0 0 0 0 0 1 0 1 0 2 1 0 2 0 0 2 1 2 1 2 0 1 0 0 1 1 1 0 1 0 0 0 0 1 2 2 1 1 0 0 0 0 0 0 0 0 0 1 1 0 2 1 1 0 0 0 1 1 0 0 0 0 0 0 0 0 0 1 0 1 0 0 0 2 0 0 0 2 0 1 2 0 0 1 0 0 1 1 2 1 0 1 2 1 0 0 2 0 2 1 2 0 1 2 0 1 0 0 1 0 0 0 0 0 2 0 0 1 0 0 2 0 0 0 1 1 1 2 1 0 0 0 0 1 0 0 0 1 1 1 2 0 1 2 1 0 1 0 0 0 0 0 0 0 1 0 0 1 0 0 0 0 0 1 0 0 1 0 0 1 2 0 0 0 0 0 1 2 0 2 1 1 0 1 1 2 2 0 1 1 2 2 2 1 0 0 0 0 0 1 0 1 1 0 2 1 0 2 0 1 1 1 1 0 0 2 2 0 1 0 1 1 1 0 0 1 1 0 1 2 2 0 0 1 2 0 0 1 1 0 0 1 0 0 1 0 0 0 0 0 0 0 0 1 1 1 0 0 0 0 1 1 0 2 0 0 0 0 0 0 0 1 0 1 0 0 0 0 0 2 2 1 0 0 0 0 0 0 0 1 0 0 1 1 1 0 0 0 1 0 1 1 0 0 1 0 0 0 0 0 0 0 0
123 1 1 0 1 0 1 2 1 1 2 0 1 1 0 2 0 0 1 1 1 2 1 0 0 0 0 2 2 2 2 1 1 2 1 1 1 2 0 1 1 0 1 1 1 1 0 0 1 0 0 0 0 0 1 0 0 0 1 0 1 0 0 0 0 1 1 0 1 1 0 1 2 2 2 2 0 0 1 0 1 2 2 1 1 0 1 0 2 2 0 1 0 1 1 1 0 1 1 0 0 1 1 1 2 0 2 1 1 0 0 1 0 0 0 1 1 0 1 1 1 0 0 2 0 2 0 0 2 0 0 0 0 0 0 0 0 0 0 2 0 2 0 0 2 0 1 0 0 0 0 1 1 0 0 0 0 0 0 1 0 0 0 2 1 1 0 0 2 2 0 2 1 1 0 0 2 0 0 1 0 0 0 1 0 0 1 0 0 0 0 2 2 0 0 1 1 1 0 0 0 1 0 1 2 0 0 0 0 0 1 2 0 1 0 0 1 0 1 0 1 1 1 1 0 0 2 0 0 0 0 0 0 0 0 0 0 2 0 0 0 0 1 0 0 0 0 1 0 2 2 0 0 0 1 0 1 1 0 0 0 0 0 0 0 0 1 1 1 0 0 2 0 0 0 1 0 2 2 0 0 1 1 1 2 1 0 1 0 1 0 0 1 0 2 1 0 0 0 1 1 1 0 1 0 0 0 1 1 1 1 2 2 0 0 0 2 0 1 0 1 1 1 0 2 0 0 1 0 0 0 2 0 0 0 0 0 2 0 0 0 0 2 1 1 1 2 0 2 2 0 0 0 1 1 1 1 0 0 2 2 2 2 0 2 0 0 0 0 0 2 0 1 2 1 1 1 0 0 0 1 1 0 0 1 1 0 0 0 1 0 0 1 1 2 0 2 1 0 0 0 0 0 1 1 0 0 0 0 0 0 0 0 0 0 1 1 0 0 0 0 0 0 1 1 2 0 0 0 0 0 0 0 1 1 1 0 1 0 0 2 0 0 1 0 1 1 1 2 2 0 1 2 2 2 2 0 2 2 1 1 0 0 0 0 0 0 2 0 0 1 1 0 2 2 0 2 0 0 1 1 0 0 1 1 1 1 2 1 0 1 0 1 0 2 1 1 1 1 0 0 2 2 1 1 1 1 1 1 0 1 1 0 1 1 0 0 0 0 2 2 0 2 2 1 0 0 1 0 2 1 1 1 0 0 0 0 0 0 1 1 1 0 1 1 1 1 1 1 0 0 0 0 2 1 1 1 1 1 1 0 0 0 1 0 0 1 1 1 0 1 0 0 0 0 0 2 0 0 0 2 0 1 1 1 1 0 0 1 1 0 0 0 1 0 0 0 0 0 0 0 2 2 1 1 1 2 0 0 1 2 0 0 1 1 1 0 0 0 0 0 0 0 0 0 2 0 1 0 0 0 0 0 1 0 1 2 1 0 2 1 1 0 1 0 0 1 0 1 0 0 1 0 1 2 1 0 2 1 0 0 0 1 1 0 0 0 2 1 1 1 0 0 0 0 1 1 1 1 1 1 0 0 0 0 1 1 0 2 2 0 0 0 1 1 0 2 0 2 2 0 2 0 0 1 2 1 1 1 0 0 0 0 1 0 1 1 2 1 1 0 0 0 1 2 0 0 0 0 0 1 1 0 1 0 0 2 0 0 0 0 0 0 0 0 1 1 1 0 1 1 1 1 0 0 2 0 0 0 1 0 0 1 0 0 1 2 0 2 2 0 0 0 1 1 0 1 1 1 1 2 2 0 2 2 2 2 2 1 2 0 2 1 0 1 0 0 0 0 1 0 0 0 2 2 0 1 1 1 2 0 0 0 1 1 1 1 2 2 1 0 1 0 0 0 0 0 2 1 2 0 0 1 1 0 0 0 2 2 0 0 2 0 0 0 0 0 0 0 0 0 0 0 0 0 0 0 0 0 0 0 0 1 0 1 1 1 0 2 0 1 0 0 0 2 2 1 1 1 2 2 2 2 1 0 1 0 0 0 1 2 2 0 1 1 0 1 2 0 0 0 2 0 0 2 2 0 1 0 2 0 0 0 0 0 0 0 1 1 1 1 0 2 0 1 0 1 2 0 0 2 0 0 0 0 1 1 1 0 2 0 0 1 0 0 0 0 0 0 0 2 0 1 1 1 0 0 0 0 0 2 0 1 1 1 1 1 0 0 1 0 1 0 0 0 0 0 2 0 0 0 1 1 1 0 1 1 1 1 2 1 0 1 1 2 0 0 0 0 0 1 1
124 0 2 0 1 0 0 2 1 1 2 0 0 1 0 0 1 0 1 1 1 2 1 2 1 1 1 2 2 2 1 2 1 1 0 0 2 1 1 0 0 0 0 0 0 1 1 0 2 0 0 0 0 1 1 1 0 1 1 0 1 1 2 1 1 1 1 2 0 0 0 2 2 2 1 2 1 0 1 1 1 2 1 1 2 0 0 1 2 2 1 2 2 1 0 1 0 2 0 2 2 0 1 0 2 0 2 1 1 0 1 2 1 1 1 1 1 1 2 1 1 0 0 2 0 1 0 1 1 0 0 0 1 0 0 0 0 0 1 0 0 2 0 0 1 0 0 0 0 0 0 0 2 0 0 0 0 1 0 1 0 1 0 2 0 2 1 1 1 1 1 1 0 2 1 0 2 1 0 1 1 1 0 1 0 0 1 1 0 0 0 2 0 0 2 0 0 2 1 1 1 1 0 1 2 0 0 0 1 0 0 1 1 0 1 0 1 0 1 0 1 1 1 0 0 1 1 1 1 0 0 1 0 0 0 0 1 2 0 0 0 0 2 0 2 2 0 1 1 1 1 1 0 0 0 0 1 0 0 0 0 0 0 0 0 0 0 0 2 0 0 1 1 0 1 2 0 1 1 0 1 0 0 1 1 1 0 1 0 2 0 1 0 0 1 0 0 1 0 1 1 0 0 0 0 0 1 0 0 0 0 1 2 0 1 0 1 1 0 0 1 1 2 1 2 0 0 1 1 0 0 0 0 0 0 0 0 1 1 2 1 2 1 0 0 0 1 1 1 0 1 1 0 2 0 0 1 2 0 2 2 1 1 0 0 0 0 2 2 0 2 0 0 2 0 0 1 2 0 1 1 0 0 0 1 0 0 1 1 1 1 2 0 1 1 1 1 0 0 0 0 0 0 2 1 0 0 0 0 0 0 0 0 0 0 0 2 0 0 0 0 0 0 1 0 1 0 1 0 0 1 0 0 1 0 0 0 2 1 1 2 1 0 0 0 1 1 1 1 1 0 1 0 2 1 0 1 1 2 0 1 0 0 1 0 0 0 2 0 0 0 0 1 1 1 1 0 0 2 0 2 0 0 0 0 1 0 1 1 0 0 1 1 1 1 0 0 1 1 0 0 2 1 1 0 0 1 0 1 0 0 0 0 1 1 0 0 2 0 2 1 0 2 2 1 1 0 0 2 1 1 0 0 0 0 0 1 0 1 1 0 1 0 0 0 2 1 2 2 0 0 0 0 2 1 0 1 1 0 1 0 0 1 2 0 1 2 0 2 0 0 1 0 0 0 0 1 2 0 1 2 0 1 1 0 1 1 0 0 0 0 0 0 0 2 0 2 0 0 0 0 2 0 1 2 2 0 0 0 1 1 0 0 0 1 0 0 1 1 0 0 1 1 1 1 0 1 0 0 0 1 2 0 2 0 1 2 1 0 1 0 1 1 1 1 0 1 2 1 0 1 2 0 1 1 1 0 1 1 0 0 0 2 0 2 2 2 2 1 1 1 0 1 0 0 0 2 0 1 1 0 2 0 2 0 2 2 1 1 2 0 0 0 2 1 1 2 0 1 2 0 1 0 0 2 2 2 2 2 0 1 0 0 0 0 1 0 0 0 0 0 0 0 2 1 0 0 0 0 0 1 1 0 0 0 0 0 0 0 0 0 0 1 0 0 1 2 0 0 0 0 0 0 0 0 2 0 0 0 0 0 0 2 0 1 0 2 0 1 2 0 0 1 0 0 1 1 1 0 2 2 2 0 1 1 2 1 1 0 2 1 0 2 0 1 0 0 0 0 1 0 0 0 1 1 1 0 2 0 2 0 0 1 1 1 2 2 2 2 2 2 2 0 1 0 0 0 1 0 2 0 0 2 2 0 0 0 0 1 1 1 1 0 0 0 0 0 0 0 0 0 0 1 0 1 0 2 0 0 0 1 0 0 0 0 2 1 0 0 0 0 0 1 0 1 1 0 0 0 1 1 1 2 0 0 1 0 0 1 0 1 1 1 2 2 0 2 1 1 0 0 2 2 0 1 1 0 1 0 2 0 1 1 1 2 1 0 2 2 1 0 1 1 2 0 0 1 1 1 1 1 0 0 1 0 1 1 1 0 0 0 1 1 2 1 1 2 0 0 0 2 0 2 0 1 1 1 0 0 0 2 0 0 0 1 1 1 0 0 2 0 1 0 0 0 1 1 1 1 0 0 1 0 0 0 0 0 0 0 1 0 0 1 2 1 0 0 0 0 0 2 1
125 1 1 0 0 0 0 2 0 0 0 1 0 0 0 0 0 0 0 0 0 2 0 1 0 0 1 2 2 2 1 2 0 0 1 1 1 2 0 0 1 0 0 1 0 0 0 0 0 1 0 0 0 1 1 1 0 0 0 0 0 1 0 0 1 1 1 0 1 1 0 1 2 2 1 2 1 0 2 1 1 2 2 1 2 0 1 1 2 2 0 1 0 1 1 1 0 0 1 0 0 1 1 0 2 1 2 2 1 1 0 1 0 0 1 1 1 0 2 0 0 1 1 1 0 0 0 1 1 1 0 0 0 0 0 0 0 0 0 1 0 2 0 0 1 0 0 0 0 1 0 1 2 0 1 1 0 1 0 1 2 0 0 1 1 1 1 0 2 2 0 1 0 2 2 0 2 1 0 1 1 1 0 2 2 2 0 2 1 1 1 2 0 1 2 0 0 2 0 0 0 0 0 1 1 0 1 1 0 1 0 1 1 0 0 0 0 0 1 2 0 0 1 0 0 0 2 2 1 1 0 0 0 0 0 0 0 2 0 1 0 0 2 0 2 2 0 0 0 1 1 0 0 0 1 0 1 0 0 0 0 0 0 0 0 0 1 0 1 0 1 2 0 0 0 0 0 0 1 0 1 0 1 1 2 1 0 1 0 2 0 0 1 0 2 0 1 0 0 0 0 0 0 0 0 0 0 0 0 0 0 1 1 0 1 0 2 0 2 0 0 2 1 0 2 0 2 0 1 1 0 0 0 0 0 0 0 2 1 1 1 2 2 1 1 1 0 0 1 1 0 1 0 2 2 0 1 1 0 2 2 2 1 0 1 1 0 2 2 0 1 1 0 2 1 0 2 0 1 0 1 2 0 0 1 0 0 0 0 0 0 1 0 1 2 0 1 1 0 0 0 0 0 2 0 2 0 0 0 0 0 0 1 1 1 2 0 1 0 1 0 2 0 1 0 1 0 0 0 0 0 0 0 1 0 1 0 1 1 0 2 1 0 0 1 0 2 1 1 1 0 1 0 2 0 0 0 2 0 0 2 0 1 1 0 1 0 2 0 1 1 1 0 2 2 0 1 0 2 1 1 0 0 1 1 0 1 0 0 0 1 1 0 1 0 0 0 1 0 0 1 1 2 1 0 0 1 2 2 0 0 0 0 0 0 0 0 0 0 1 1 1 2 1 0 1 0 1 0 2 0 1 1 0 1 0 0 1 1 1 0 1 0 0 1 2 0 2 2 0 0 0 0 2 0 1 0 0 0 0 0 2 0 2 0 0 2 0 1 0 0 1 0 0 0 0 2 1 0 0 1 0 2 2 0 2 2 0 0 0 0 0 1 2 0 0 0 1 0 0 1 1 1 0 0 0 2 0 0 1 0 0 0 1 0 1 0 1 1 0 0 1 0 1 1 0 2 2 0 0 0 0 0 1 0 2 2 0 0 1 0 1 0 0 2 0 0 1 2 0 1 1 0 0 2 1 0 2 2 0 0 0 1 1 1 1 1 2 1 1 0 1 1 1 1 0 2 1 1 1 0 0 0 1 0 1 2 2 1 1 0 0 0 0 0 0 1 0 0 2 2 0 0 0 0 2 2 1 2 0 1 0 1 1 0 0 0 1 1 1 0 0 0 2 2 0 0 1 1 1 0 0 1 0 0 1 2 0 0 1 0 2 0 0 0 1 1 0 0 1 0 1 0 0 0 0 0 0 1 0 1 1 1 0 0 0 2 1 1 2 0 1 0 0 0 0 1 1 1 1 0 0 0 0 0 1 0 1 0 2 1 0 1 0 0 0 0 1 0 0 0 0 0 2 1 0 1 0 0 2 0 0 0 2 0 0 2 2 2 2 0 1 1 0 0 0 0 1 2 2 0 1 2 0 0 0 0 0 1 1 1 1 0 0 1 0 0 0 0 0 0 1 1 0 0 1 0 0 0 0 1 0 0 0 0 1 1 0 1 0 0 0 1 0 1 1 0 1 1 2 2 2 0 0 0 0 1 0 0 1 1 2 1 1 2 1 1 2 0 0 0 1 0 0 2 1 1 0 0 1 0 1 0 0 0 0 0 1 2 2 0 0 2 1 0 0 2 0 1 1 2 1 0 1 0 1 0 1 0 0 0 0 2 1 1 1 2 0 0 0 1 0 1 1 1 0 1 1 0 0 2 0 1 1 0 0 1 0 0 0 2 0 0 0 1 0 1 0 2 0 0 0 0 0 0 1 1 0 0 1 0 1 0 0 0 0 1 1 1 0 0 0
126 0 1 2 0 1 0 1 0 0 0 1 0 0 0 0 0 0 0 2 1 2 1 0 0 0 1 2 2 2 2 0 1 1 2 0 2 2 0 0 0 0 1 1 0 0 0 0 1 1 1 0 0 1 1 0 1 0 0 0 0 0 1 1 0 0 0 0 0 0 0 0 1 1 2 1 0 0 1 0 2 1 2 1 2 0 0 0 2 2 0 0 0 1 1 1 0 1 0 1 1 0 1 0 2 1 2 2 0 0 1 2 0 2 2 0 2 0 1 1 1 0 2 0 1 0 1 1 2 1 0 0 1 0 0 0 0 0 0 0 0 2 0 0 0 0 0 0 0 0 0 1 0 1 0 0 0 1 0 0 1 2 1 2 1 2 1 1 0 2 0 1 0 2 1 0 2 0 0 0 0 1 0 1 0 0 1 0 0 0 0 0 1 0 1 1 2 2 0 2 2 0 1 0 1 0 1 1 0 0 0 1 1 1 0 0 0 1 0 1 1 1 1 0 0 0 1 0 0 2 0 0 0 0 0 0 0 2 0 0 0 1 1 1 1 1 0 1 1 0 0 0 0 0 0 0 1 1 0 0 0 0 0 0 2 0 0 0 2 0 1 0 0 0 1 2 0 1 1 0 0 0 2 1 1 1 1 1 1 2 0 2 1 0 2 0 0 0 0 0 0 0 0 0 0 0 1 0 0 2 0 2 1 0 1 0 2 0 0 0 0 2 1 0 0 0 0 1 0 0 0 1 1 1 0 0 0 0 0 0 1 1 2 0 1 1 1 0 2 0 1 0 0 0 0 2 1 1 0 1 1 2 1 0 1 0 0 1 1 0 1 1 0 2 1 1 2 0 1 0 0 0 0 0 1 1 0 0 0 1 1 0 1 0 2 0 1 0 1 1 1 1 0 2 0 0 0 0 0 0 0 0 0 0 1 2 0 0 0 0 1 1 0 1 1 1 0 2 0 0 2 0 1 0 0 1 0 0 0 0 2 0 0 1 0 1 1 2 2 0 0 2 1 2 1 1 0 1 2 1 1 0 1 1 0 1 0 1 0 1 2 1 1 1 2 0 1 0 2 0 2 0 0 1 0 0 0 2 1 0 1 0 1 1 1 1 1 1 1 0 0 2 2 0 1 1 1 1 2 0 0 0 0 1 1 1 0 0 0 1 1 1 2 1 1 0 1 0 1 2 0 0 2 1 2 0 1 1 1 0 0 2 0 1 1 1 1 0 1 0 0 0 0 2 0 1 0 0 1 0 0 0 0 0 0 0 0 1 2 0 1 1 0 0 0 0 2 2 0 2 2 0 2 2 2 0 2 0 0 0 0 0 1 0 1 0 0 0 1 0 0 1 1 0 0 1 2 0 0 1 1 0 0 0 2 0 0 0 0 0 0 0 0 0 0 0 2 2 0 0 0 2 0 0 0 1 1 1 0 2 1 0 0 1 0 0 1 0 1 1 0 1 0 1 1 1 0 2 2 0 0 0 2 0 0 0 0 2 1 1 1 0 0 0 0 2 0 0 2 0 1 0 1 0 0 1 1 1 1 2 0 0 0 1 2 0 2 0 1 2 1 1 0 0 0 2 2 0 0 1 0 0 0 1 0 0 0 1 1 1 0 0 1 2 1 1 1 1 0 0 0 1 0 0 0 0 1 1 1 1 0 1 0 1 0 1 2 0 0 1 1 1 0 1 1 0 0 0 1 1 0 0 2 0 0 2 2 0 1 2 0 1 2 0 0 0 2 1 1 1 2 2 0 1 0 1 0 1 0 2 1 0 1 1 0 0 1 1 0 0 0 0 0 2 0 0 1 0 0 2 0 1 1 1 1 1 1 1 2 1 1 1 1 2 0 1 0 1 0 1 0 0 1 0 0 1 0 1 1 0 0 0 1 1 1 1 1 0 0 1 0 0 0 0 0 0 0 0 0 0 0 0 0 1 1 1 0 0 0 0 0 0 1 1 2 2 0 2 2 2 2 2 2 0 0 1 0 0 2 0 0 0 1 1 1 0 1 1 0 0 0 2 0 0 1 1 1 1 0 0 1 2 0 0 0 0 0 2 2 2 0 0 2 1 0 0 1 0 0 0 2 0 0 2 1 1 0 0 0 1 0 0 2 1 0 0 1 0 0 1 1 0 1 0 1 0 1 1 1 0 2 0 1 1 0 0 0 0 0 0 2 0 0 0 0 1 2 2 0 0 0 2 0 2 0 1 1 0 0 0 0 0 0 0 0 0 0 0 0 0 1 1
127 0 0 0 2 0 1 2 0 1 1 0 1 2 0 1 0 0 0 0 0 2 0 0 0 0 0 2 2 2 1 1 0 0 0 1 1 1 0 1 1 0 0 0 0 0 1 0 1 1 1 0 0 0 2 1 1 1 1 0 0 2 1 0 0 0 0 2 0 0 0 1 2 2 1 2 1 1 2 1 1 2 2 2 2 1 0 0 1 1 0 0 0 1 0 0 0 1 0 1 1 0 0 0 2 1 2 1 1 0 0 2 0 1 1 0 1 0 1 2 2 0 0 2 0 1 0 0 1 0 0 0 0 0 0 0 0 0 0 1 2 0 0 0 1 0 1 0 0 0 1 0 0 2 0 1 0 1 0 1 0 2 0 2 2 1 1 2 0 2 0 1 2 1 1 0 1 0 0 0 0 1 0 2 1 1 1 1 0 0 0 2 0 1 1 0 1 1 0 0 0 0 0 1 1 0 1 1 1 0 0 1 2 1 0 1 1 0 1 0 1 1 0 0 0 0 1 0 0 1 0 0 0 0 0 0 0 2 0 0 0 1 2 0 1 1 0 0 2 0 0 0 1 0 0 0 0 2 1 0 1 1 0 0 0 0 0 0 0 0 1 2 0 1 0 0 0 0 1 0 0 1 1 1 2 1 0 1 0 1 0 1 1 0 2 1 1 0 0 0 2 1 1 0 1 0 0 0 1 2 0 2 1 1 1 0 2 0 0 0 0 2 1 0 2 0 2 2 1 1 0 0 0 0 0 0 0 2 1 1 1 2 0 0 1 1 1 1 2 0 1 1 0 1 0 1 1 1 0 1 1 1 2 0 2 1 0 2 2 0 0 2 1 2 1 1 2 0 1 0 0 0 0 0 0 0 0 1 1 1 1 1 0 1 2 0 2 0 1 1 0 1 0 1 0 0 0 0 0 0 0 0 0 0 1 1 1 1 0 1 0 2 0 0 1 2 0 2 0 0 1 1 0 1 1 0 0 1 0 0 2 0 0 1 1 2 1 0 0 1 0 0 1 2 1 1 0 1 2 1 1 0 0 0 1 2 0 2 0 1 2 1 0 2 0 1 0 0 2 0 2 0 0 0 1 0 1 2 2 0 2 0 0 0 1 0 0 1 1 0 0 2 1 1 0 0 2 1 0 0 0 1 1 1 1 0 0 0 0 1 0 0 2 2 2 0 0 0 0 1 0 0 2 1 2 2 1 0 1 2 0 0 0 0 1 2 0 1 1 0 0 0 0 0 2 1 1 0 2 0 2 0 0 2 2 0 0 1 1 0 1 1 0 0 0 0 0 0 0 0 1 0 1 1 1 0 1 0 0 0 0 1 1 0 0 0 2 1 0 0 1 1 1 1 1 1 2 0 0 2 0 0 0 0 0 1 1 1 1 0 0 1 1 1 1 0 1 1 0 0 1 0 0 2 0 1 2 0 0 1 0 0 0 1 1 0 1 1 0 0 2 0 0 2 2 2 0 2 0 1 1 0 1 1 1 0 0 2 1 1 0 1 0 1 1 0 2 0 0 2 0 0 0 1 1 1 0 1 2 1 0 0 0 0 1 0 1 0 0 1 0 0 0 0 1 1 1 1 1 0 1 0 0 1 0 0 0 1 2 2 0 0 0 2 2 0 0 0 0 0 0 0 0 0 0 0 1 0 0 1 0 1 0 0 0 1 1 0 0 1 1 1 1 0 0 0 0 0 2 1 0 0 2 0 2 0 2 0 2 0 1 0 1 0 0 0 0 2 1 1 2 1 0 0 0 1 0 1 0 1 1 0 2 0 2 0 0 0 1 0 0 0 0 2 0 0 1 0 0 2 0 0 0 1 1 1 1 2 2 2 2 2 0 0 0 0 0 1 2 2 0 2 2 2 0 0 1 0 1 1 0 0 0 0 0 0 1 0 0 0 0 0 0 0 0 0 0 0 0 0 2 0 0 1 1 1 1 0 2 0 1 0 1 0 1 0 0 1 1 1 1 1 2 1 0 1 0 0 1 0 1 0 0 1 1 0 2 1 1 0 0 2 0 0 2 2 0 0 1 1 1 0 0 0 0 1 0 0 1 0 0 2 2 1 0 0 1 1 0 0 2 0 1 1 1 1 1 1 0 0 0 2 0 1 1 1 2 0 0 0 2 0 1 0 1 0 1 0 0 0 1 0 1 0 1 1 1 0 0 2 1 2 0 0 1 0 1 0 2 0 0 0 1 1 0 0 0 1 0 0 0 1 0 1 0 0 1 0 1 0 1 1
128 1 0 0 0 0 0 1 1 0 1 1 1 2 0 1 0 0 0 1 1 2 0 0 0 0 2 0 1 2 1 0 0 0 0 1 1 1 2 0 0 1 2 2 0 0 0 0 2 0 0 0 1 1 0 0 1 0 0 0 1 1 0 0 0 0 1 1 0 0 0 0 2 2 1 2 0 0 2 0 1 2 2 1 1 2 0 0 2 2 0 1 0 2 1 1 0 2 1 1 1 0 0 0 2 1 2 0 2 1 0 1 0 1 1 0 1 0 1 1 1 0 2 0 2 0 2 0 1 0 0 0 0 0 0 0 0 0 0 1 1 1 0 0 1 0 1 0 0 0 0 1 0 0 1 0 1 2 0 1 0 2 0 2 2 0 0 2 0 0 2 1 0 0 2 0 1 2 0 2 2 2 0 2 0 0 2 1 0 0 0 1 1 0 0 1 1 2 0 0 0 1 0 1 1 0 1 0 1 0 2 1 0 0 0 0 0 1 1 1 1 1 0 0 0 0 0 1 1 0 0 0 0 1 1 1 0 2 0 0 0 1 2 0 1 1 1 0 1 1 1 0 0 0 0 0 1 2 0 2 0 2 0 0 0 0 1 0 1 0 0 1 1 1 1 2 0 0 2 0 2 0 1 1 2 1 1 1 0 2 0 0 0 1 2 1 0 1 0 1 1 0 0 0 0 0 0 0 0 0 1 1 2 0 2 0 2 1 0 0 2 1 1 0 2 0 1 2 0 0 0 2 0 0 0 0 0 2 0 0 0 1 0 0 1 1 0 0 2 1 1 0 0 2 2 0 1 1 0 1 1 1 1 0 0 0 0 1 1 0 1 1 0 1 0 0 2 0 2 0 1 1 0 1 1 0 0 0 0 0 1 2 1 0 2 0 2 0 2 2 1 2 0 2 1 0 0 0 0 0 0 0 0 0 0 1 1 1 0 1 0 2 0 1 1 2 1 0 1 0 1 2 1 1 1 1 1 0 0 0 0 1 0 1 0 1 1 0 0 0 1 0 1 1 2 1 1 1 1 1 2 0 0 0 0 2 0 2 0 0 0 0 2 0 1 1 0 0 2 0 1 1 1 1 0 1 0 1 1 0 1 1 2 2 0 0 0 2 2 0 0 1 0 2 0 0 1 2 1 0 0 1 0 0 0 0 1 1 0 1 1 1 2 2 2 0 0 0 2 1 1 0 2 2 1 0 1 1 1 1 1 1 0 1 1 1 1 1 1 0 0 0 0 2 0 0 1 1 1 1 1 0 1 1 0 1 0 0 1 0 0 1 0 0 0 0 0 2 0 2 2 1 2 1 2 0 2 0 1 1 2 1 0 1 0 0 0 1 0 0 1 1 1 2 1 2 1 0 0 0 0 0 0 1 1 1 1 0 0 1 1 2 0 0 0 1 2 1 0 0 0 2 1 2 0 0 2 1 0 1 0 0 0 2 0 0 1 0 1 0 1 1 0 0 1 1 0 1 0 1 0 1 2 1 1 0 0 2 0 1 1 0 0 0 0 1 1 0 2 0 0 1 1 2 0 2 2 1 1 1 0 0 1 0 0 0 0 0 0 1 0 0 0 0 1 1 2 2 2 0 1 0 0 1 0 0 0 2 1 1 0 0 0 2 1 0 0 0 0 0 2 2 0 0 0 0 1 0 0 1 1 1 1 0 0 1 1 0 0 1 1 1 0 0 0 2 1 0 1 1 0 0 2 1 0 0 2 0 2 2 0 0 0 0 0 0 1 1 1 1 1 2 0 0 0 2 0 2 2 2 0 2 2 0 1 0 0 1 0 0 0 0 0 1 2 1 1 0 0 2 0 0 1 0 0 1 1 1 2 2 2 2 1 0 0 0 0 1 1 2 0 1 2 1 0 2 0 0 1 1 1 1 1 1 0 1 1 0 0 0 0 0 1 0 0 0 1 0 0 1 0 1 0 0 0 1 1 0 1 0 0 0 1 1 2 2 0 1 1 1 0 0 2 0 0 0 0 1 0 0 2 0 2 1 2 0 2 1 0 0 0 1 1 0 2 1 1 0 0 2 0 0 0 0 0 0 0 0 1 1 0 0 1 1 0 0 1 2 1 0 1 0 0 1 0 0 0 2 0 0 0 1 2 1 2 2 2 0 0 0 1 0 2 0 0 0 0 0 1 1 1 1 0 1 1 1 2 0 0 1 1 0 0 0 0 1 1 2 1 1 1 2 2 2 0 0 1 0 0 1 0 0 0 0 0 0 1 1 1 0 1 1
129 1 0 0 1 0 0 1 0 1 1 0 0 1 0 1 0 0 1 0 0 2 0 0 0 0 0 2 2 2 2 1 0 1 1 1 2 2 0 0 0 0 1 1 0 1 0 0 2 0 0 0 0 1 0 1 0 0 0 0 2 0 1 1 0 0 0 1 0 0 0 0 2 2 1 2 1 0 2 1 1 2 1 0 0 0 1 1 1 1 0 0 0 2 2 2 0 0 0 0 0 0 1 0 2 1 2 1 0 0 1 1 1 1 1 1 1 0 0 2 2 0 2 0 2 0 2 0 2 1 1 1 0 0 0 0 0 0 0 1 1 1 0 0 0 0 0 0 0 0 0 1 1 2 0 0 1 0 2 2 0 1 0 2 2 1 1 0 1 2 0 2 0 2 2 0 2 1 0 0 1 0 1 2 1 2 1 2 2 1 1 2 0 0 1 0 0 0 1 0 0 1 1 1 2 0 0 1 1 0 0 2 1 1 0 1 1 0 1 1 1 1 1 0 0 0 1 1 1 0 0 1 0 0 0 0 0 2 0 0 0 0 2 0 1 1 0 0 2 0 0 0 0 2 0 0 0 2 0 0 0 0 0 1 0 0 1 0 2 0 0 2 0 0 0 0 0 0 1 0 0 0 1 2 1 1 0 1 0 2 0 1 0 0 1 1 0 2 0 2 2 1 0 2 0 0 0 0 1 1 0 1 2 0 2 0 2 1 0 0 2 1 0 0 2 0 0 2 0 1 0 1 0 0 0 0 0 0 0 0 0 1 2 0 1 1 0 0 2 2 0 0 1 2 1 0 1 0 0 2 2 1 2 0 2 1 0 1 1 1 2 0 2 1 1 1 1 0 1 0 1 2 0 0 0 0 0 0 0 0 0 0 1 0 1 1 0 0 0 0 0 1 1 2 1 0 1 0 0 0 0 1 0 0 0 1 1 0 1 0 1 1 1 0 0 1 0 1 0 0 1 0 0 0 0 1 0 1 1 0 1 1 0 0 1 0 2 1 1 2 0 1 1 1 2 1 1 1 0 1 1 0 0 0 0 1 1 2 0 0 0 0 1 1 1 0 1 0 1 0 0 0 0 0 1 0 1 1 1 0 1 0 1 2 1 1 1 0 1 1 0 2 1 1 0 0 1 1 1 0 0 0 0 1 2 0 0 0 0 2 1 1 2 2 1 0 0 1 0 1 1 1 1 0 0 0 1 0 2 1 1 1 0 0 0 2 1 0 0 0 0 0 0 1 1 1 0 2 0 0 0 0 1 1 0 0 1 1 0 1 0 2 0 0 0 0 1 1 0 1 2 1 0 0 0 0 0 0 0 0 0 0 0 0 1 0 1 0 0 0 0 2 0 1 1 2 0 0 0 2 1 0 0 1 0 0 0 1 1 0 0 1 0 1 1 0 2 2 0 0 0 1 1 2 0 0 2 0 0 1 2 0 0 1 0 0 2 1 2 0 0 1 0 1 1 1 0 1 1 0 0 0 1 1 0 0 0 2 0 1 1 0 0 1 1 0 2 0 1 2 0 1 0 1 0 1 2 0 2 2 0 0 1 1 1 1 2 1 2 2 0 2 0 0 1 2 1 1 2 0 0 0 0 1 0 0 1 1 1 1 0 0 1 1 1 1 1 2 2 1 1 1 0 1 0 0 2 0 0 2 1 2 1 1 0 0 2 0 0 0 0 0 0 0 0 1 0 0 1 1 0 0 2 0 0 0 2 1 1 1 1 0 2 1 1 0 1 1 1 1 2 2 0 1 1 2 1 2 1 2 0 2 1 1 1 1 1 1 0 1 0 0 0 1 1 0 2 0 0 2 0 0 1 0 0 2 1 2 2 2 0 1 1 1 0 0 0 1 1 1 0 1 1 1 0 0 0 0 0 0 0 0 0 0 0 0 1 0 0 0 0 0 1 0 1 0 1 1 0 1 0 1 0 0 0 1 0 0 1 0 0 0 1 0 2 2 0 0 0 1 1 1 2 0 0 0 0 0 1 0 1 1 2 2 2 1 1 0 1 1 1 2 2 0 2 1 1 0 0 0 1 2 0 0 1 1 0 2 2 2 0 0 2 1 0 0 1 0 0 0 2 0 0 1 0 0 0 0 0 0 0 0 0 0 0 1 2 0 0 0 1 0 2 0 1 0 1 0 0 0 1 0 0 2 0 1 1 0 0 2 1 0 0 0 0 1 1 1 1 0 0 1 1 1 0 1 1 0 0 0 0 0 0 1 0 0 0 1 1 0 1 1
130 1 2 0 0 0 0 2 0 2 2 0 0 2 0 1 0 0 0 0 0 2 0 0 0 0 0 2 2 2 1 2 1 2 2 1 1 2 0 0 0 0 1 1 1 1 0 1 0 1 1 0 0 0 0 2 1 0 1 0 1 1 0 0 0 1 1 0 1 1 0 1 2 2 1 2 1 1 2 1 0 1 2 0 2 0 0 0 2 2 0 1 0 2 0 2 1 2 0 2 2 0 0 0 2 0 2 1 1 1 0 2 0 0 0 0 0 1 2 1 1 0 1 1 1 1 1 0 2 0 0 0 1 0 0 0 1 0 0 1 1 1 1 0 0 0 0 0 0 0 0 1 0 1 1 2 0 0 0 0 1 1 0 2 0 2 1 1 0 0 1 0 1 1 0 2 1 1 1 0 0 1 1 2 0 1 2 1 0 0 0 1 1 1 1 0 1 2 1 1 1 1 0 0 1 1 0 0 1 0 1 2 1 0 0 0 0 0 1 1 1 1 0 0 0 1 0 0 0 0 0 0 1 1 1 0 1 2 0 0 0 0 1 0 1 1 0 0 2 0 0 1 0 0 0 1 2 1 0 0 0 0 0 0 0 0 0 0 1 0 0 2 0 2 0 0 0 1 2 0 0 0 2 0 0 0 0 1 0 1 0 0 1 1 2 0 0 1 1 0 0 0 0 1 0 0 0 0 0 0 0 1 1 1 1 0 2 0 1 0 0 2 2 2 2 0 1 1 2 1 0 1 0 0 0 0 0 1 0 0 1 1 0 0 1 1 1 0 2 0 0 0 0 2 1 0 1 0 0 2 2 2 2 0 2 1 0 2 2 0 1 1 1 2 0 0 1 2 0 0 2 0 0 0 1 1 0 0 0 0 0 2 1 0 2 0 1 2 2 2 1 1 0 1 1 0 0 0 0 0 0 1 1 1 1 1 1 0 0 0 0 1 0 2 0 1 0 1 1 0 1 1 0 0 0 1 0 2 0 0 1 0 0 0 0 1 1 2 2 0 0 1 1 2 1 1 0 1 1 0 1 0 0 0 0 0 0 1 0 0 1 0 1 1 1 1 0 0 1 2 1 0 0 0 0 0 0 0 0 0 1 1 0 1 2 0 0 2 2 0 1 1 1 1 1 1 2 1 0 0 0 1 0 0 0 0 1 0 0 1 1 1 2 1 0 0 0 1 0 2 0 1 0 0 0 1 1 0 2 2 1 2 0 0 1 2 0 0 0 0 0 0 0 2 0 1 0 0 0 0 0 0 0 2 0 0 2 1 0 0 0 1 2 0 2 0 1 0 0 0 0 0 2 1 2 0 1 0 0 0 0 0 0 1 0 0 0 1 0 0 1 0 1 2 2 2 1 0 0 2 0 0 0 2 0 1 0 1 1 0 0 1 0 0 0 0 2 1 0 0 0 1 0 1 0 1 2 0 1 2 0 0 0 1 0 0 2 0 1 0 0 2 0 1 1 1 0 1 1 0 0 0 1 0 2 2 1 2 1 1 1 0 2 0 0 0 2 0 2 0 0 0 1 2 0 2 1 1 2 1 0 0 1 0 1 0 1 0 1 2 0 2 0 0 1 2 2 2 2 0 1 0 0 1 0 0 0 0 1 1 0 0 1 2 1 0 1 1 1 1 1 1 1 0 0 2 2 0 0 1 0 0 0 0 0 0 0 0 0 1 0 1 1 0 0 0 0 0 0 0 0 0 2 0 1 1 1 0 1 2 0 1 0 0 0 1 1 1 1 1 1 1 1 0 0 2 1 2 0 2 0 2 1 1 1 1 1 1 0 0 0 0 0 0 2 0 1 0 0 1 1 1 0 2 2 2 2 2 0 0 0 0 1 0 1 0 0 1 2 2 1 1 1 0 0 0 0 0 1 1 1 1 0 0 0 0 0 1 0 0 0 0 0 0 0 0 0 2 0 0 1 0 0 0 0 0 1 0 1 0 1 0 1 0 1 1 0 1 2 2 2 2 2 0 0 0 0 0 0 1 2 2 0 2 2 0 2 1 1 0 0 1 0 0 1 2 0 1 0 1 0 1 0 0 1 1 0 2 2 2 0 0 2 1 1 0 1 2 1 0 1 0 0 1 0 0 0 1 0 0 0 0 1 1 0 2 2 1 0 1 0 0 1 0 1 0 1 1 2 1 1 1 0 1 0 0 0 0 0 1 0 0 0 0 2 0 1 0 2 0 0 0 1 1 0 0 0 0 0 2 0 1 0 1 1 0 0 0 0 0 0 0
131 1 1 0 0 0 1 1 0 0 0 0 2 1 0 1 0 0 2 1 1 2 0 0 0 0 2 0 2 1 1 2 1 1 0 0 2 1 0 1 0 1 0 0 0 0 1 0 2 0 0 0 0 0 1 1 0 0 2 1 1 0 0 0 0 0 0 0 0 0 1 2 2 2 1 2 1 0 2 0 0 1 1 0 0 0 0 0 1 2 0 1 1 2 1 2 1 0 0 0 0 0 1 0 2 0 2 0 2 0 0 2 1 1 1 1 1 0 1 1 1 0 2 1 0 2 0 0 0 0 0 0 0 0 2 2 0 0 0 1 0 2 1 0 0 0 0 0 0 0 0 0 1 0 1 0 0 0 0 0 0 1 0 1 2 1 1 1 0 1 1 0 0 2 1 0 2 1 0 1 1 2 0 2 1 1 1 2 2 0 0 2 0 2 2 0 0 2 0 1 1 1 0 1 2 0 1 0 0 0 0 1 2 0 1 1 1 1 1 1 1 1 0 0 1 0 0 1 1 1 1 0 1 1 1 0 1 2 0 0 0 0 2 0 2 2 0 0 2 0 0 0 0 0 0 0 0 1 0 0 0 0 0 0 0 0 0 0 0 0 0 1 1 0 1 2 0 1 2 0 0 0 2 2 2 1 1 0 0 1 0 1 0 0 1 1 0 0 0 0 0 0 0 1 0 0 1 0 0 1 0 1 2 1 2 0 2 1 0 1 0 1 1 1 1 0 0 1 1 2 0 1 1 1 0 0 0 2 1 0 2 2 1 0 0 0 0 0 2 0 0 0 1 2 1 0 0 1 0 1 1 1 2 0 2 0 0 1 1 0 2 0 2 1 1 1 1 0 2 0 1 0 0 1 1 0 0 0 0 1 1 1 2 0 2 0 1 2 1 1 1 1 2 2 0 2 0 2 0 0 0 1 0 0 1 2 0 0 2 0 0 0 1 0 2 2 2 0 0 0 2 0 0 2 2 0 0 1 0 0 2 2 0 2 1 2 2 0 1 1 0 0 0 2 1 0 1 1 1 1 1 0 1 1 0 1 0 2 0 1 2 1 1 2 1 0 0 0 2 2 0 0 0 0 0 0 0 1 0 1 1 1 1 0 0 1 1 0 0 1 0 2 2 0 0 0 1 1 1 0 0 0 0 2 2 0 0 0 0 1 0 1 2 2 0 1 0 1 0 1 1 1 0 0 0 0 0 1 2 1 2 2 0 1 2 1 0 2 2 0 0 0 0 1 1 1 0 1 0 1 0 0 0 2 1 0 1 0 1 0 0 1 2 0 1 0 2 0 0 0 1 1 2 2 2 0 2 0 1 1 1 0 1 0 2 0 0 0 1 0 0 1 2 1 0 1 0 0 0 0 0 0 0 1 1 1 0 1 0 1 1 2 0 0 0 1 1 0 0 0 0 2 0 2 0 0 1 2 0 2 0 1 0 0 2 0 1 0 0 0 1 2 0 1 1 1 0 1 0 1 1 0 1 0 0 0 0 2 2 1 0 0 0 0 0 1 1 0 1 1 0 0 1 1 0 2 0 1 1 2 0 0 1 0 0 0 1 1 0 1 1 0 0 0 1 1 0 2 2 0 0 0 1 1 0 0 1 1 1 1 0 0 1 2 1 1 2 0 0 0 1 1 0 1 0 0 2 0 0 0 0 0 1 0 0 0 1 1 0 0 0 0 0 0 0 0 1 0 0 0 1 1 1 0 0 0 2 1 1 2 0 1 0 0 0 1 1 1 1 1 1 1 1 1 0 1 0 2 1 2 0 2 2 0 0 0 1 1 0 0 0 0 0 1 1 0 1 0 1 2 0 0 0 1 1 2 2 1 2 0 0 0 1 1 0 0 0 1 1 1 0 1 2 0 0 1 0 0 1 0 1 1 0 0 1 0 0 0 1 0 0 0 1 0 0 1 0 0 0 0 0 0 0 0 0 0 0 0 1 0 1 0 1 0 2 1 0 1 2 2 2 2 2 1 0 1 0 0 1 0 1 1 1 1 2 1 1 2 1 1 1 1 0 0 1 1 0 1 0 1 1 1 0 0 2 2 0 1 2 0 0 2 2 0 0 0 1 1 0 0 2 2 1 2 1 1 1 0 0 1 0 2 2 1 1 0 1 1 0 2 0 0 0 1 2 0 2 0 0 0 1 0 2 0 1 1 0 1 1 1 0 0 1 0 0 1 2 0 2 0 0 0 1 2 0 0 0 0 1 2 0 1 0 1 0 1 0 1 1 1 2 0
132 1 2 0 0 0 0 1 0 1 1 1 0 0 0 0 0 0 2 0 0 2 1 0 0 0 2 1 1 2 1 1 1 1 0 1 2 1 0 1 1 0 1 1 0 0 0 0 2 0 0 0 0 0 1 1 0 0 1 0 0 1 2 2 0 0 0 1 0 0 1 0 2 2 1 2 1 0 2 0 0 1 1 0 0 0 0 0 2 2 0 1 0 2 1 2 1 2 1 1 1 0 0 0 1 1 1 2 0 0 0 1 1 1 2 0 1 0 1 2 2 0 1 1 1 1 1 1 2 1 1 1 1 0 0 0 1 0 0 0 0 2 1 1 0 0 0 0 0 0 1 0 0 0 0 0 0 1 0 0 0 1 0 2 0 0 0 1 1 2 0 1 1 2 2 0 2 1 0 1 1 2 0 0 0 0 0 2 0 0 0 2 0 1 1 0 0 2 1 1 1 1 0 0 2 0 1 1 2 0 0 0 1 1 0 1 1 0 1 0 0 0 1 0 0 0 1 0 0 1 0 1 2 2 1 2 0 2 0 0 0 0 2 1 2 2 1 0 2 0 0 0 0 1 0 0 2 2 0 0 0 0 0 0 0 0 0 0 2 0 1 0 0 2 0 1 0 1 2 0 0 1 2 2 2 2 0 1 0 2 1 2 0 0 2 2 0 0 0 0 1 0 1 1 1 0 0 0 0 1 0 1 1 0 1 0 2 0 0 0 1 2 0 0 1 0 1 1 0 0 0 1 0 0 0 0 0 1 0 1 2 1 1 0 1 1 0 0 2 1 0 0 0 0 0 2 0 1 0 1 1 1 2 0 2 1 0 2 2 1 2 0 0 2 1 1 1 0 0 0 2 0 0 0 1 0 0 0 0 0 0 1 1 0 2 0 0 0 1 1 0 2 2 2 0 0 2 1 0 0 0 0 0 0 0 1 1 0 0 0 0 1 0 0 2 2 2 0 2 1 1 0 0 1 1 0 1 1 0 0 1 1 0 2 0 0 2 2 2 0 0 2 2 2 2 2 0 2 0 2 0 0 0 0 0 2 0 1 0 0 1 0 1 1 1 1 1 1 2 2 0 0 0 1 0 2 0 1 1 0 2 0 0 2 2 0 0 1 0 0 1 1 1 1 0 0 2 1 1 0 0 0 0 0 0 0 1 0 0 1 0 2 1 1 0 0 1 0 0 1 0 0 1 1 1 1 0 1 1 0 1 1 0 0 0 0 1 1 1 0 0 0 0 1 1 1 0 1 1 0 1 1 0 1 0 0 1 2 0 2 0 1 1 0 1 0 2 1 0 1 2 0 0 0 0 0 0 0 0 0 0 0 1 1 0 0 2 1 0 0 1 1 2 0 0 0 2 0 0 1 1 1 0 1 1 0 0 1 0 0 0 0 0 0 0 0 2 1 0 0 0 1 0 1 0 1 2 2 0 1 1 0 0 1 0 0 1 0 2 0 0 2 0 2 2 2 0 2 1 0 0 0 1 0 2 2 0 1 0 1 0 1 0 1 1 0 2 1 0 2 0 1 0 2 0 2 1 0 2 1 0 0 0 1 1 1 2 0 1 2 0 2 0 0 1 2 1 1 1 0 0 0 0 2 0 0 1 1 2 2 0 0 0 2 2 0 0 1 1 1 2 1 0 0 0 0 0 1 0 1 0 1 0 0 0 1 1 1 0 0 0 0 0 1 0 1 0 0 0 0 0 0 2 1 0 0 2 1 1 1 1 1 0 1 1 1 1 0 1 0 1 1 0 0 1 2 1 2 0 2 0 0 0 2 0 2 0 0 0 1 0 0 0 2 0 1 0 1 0 2 0 0 0 2 2 2 2 1 2 1 1 1 0 1 0 0 0 1 0 1 0 0 1 1 0 0 0 1 0 0 0 0 0 0 0 0 0 0 0 0 0 0 1 0 1 0 1 1 0 2 0 0 0 1 1 1 1 0 1 0 0 0 0 0 1 1 0 1 1 1 1 1 2 0 0 0 0 0 1 0 0 1 2 2 1 0 2 2 0 1 0 2 0 1 2 1 1 0 0 1 0 2 1 1 2 2 0 0 1 0 0 1 2 0 0 0 1 0 1 1 2 1 0 1 1 1 1 1 0 0 0 1 2 0 0 1 1 0 0 0 1 0 1 0 1 0 1 2 2 0 2 0 0 0 0 2 1 0 0 1 1 0 0 0 0 0 0 1 1 0 0 1 0 0 0 0 0 0 0 2 0 1 0 2 1 0 0 1 1 1 1 0
133 1 1 0 1 0 0 2 0 2 2 0 1 1 0 1 0 0 0 0 0 1 1 1 0 0 0 1 2 2 2 0 1 1 0 2 1 2 0 0 0 0 0 1 0 1 0 0 2 0 0 0 2 2 0 1 0 0 1 1 0 1 2 2 0 1 1 1 0 0 0 2 2 2 2 2 0 0 2 1 0 1 2 1 2 0 1 1 2 2 0 2 1 2 1 1 0 2 2 0 0 1 0 0 2 1 2 1 1 0 0 2 1 1 1 1 1 0 0 2 2 0 2 0 2 0 2 1 1 0 0 0 0 0 1 1 0 0 1 0 0 2 0 0 1 0 2 0 0 0 0 1 0 0 0 0 0 2 0 1 0 1 1 2 1 1 1 0 1 2 0 2 0 1 2 0 2 0 0 0 0 0 1 2 0 1 2 1 0 0 0 2 0 2 2 0 1 2 1 1 1 1 0 1 1 1 1 1 0 0 1 0 1 0 0 1 1 0 0 0 1 1 0 0 0 0 0 2 1 1 1 1 1 1 0 1 0 2 0 0 0 0 2 0 0 0 0 0 1 0 0 1 0 0 0 1 1 2 1 1 1 2 0 0 0 0 0 0 2 0 1 0 0 0 0 0 0 1 2 0 1 0 2 2 2 2 0 0 0 1 0 0 1 0 2 1 1 1 0 0 0 0 0 1 0 1 1 0 0 1 0 1 2 0 1 0 2 1 0 0 1 2 1 0 1 0 0 1 0 0 0 0 0 0 0 0 0 0 0 1 2 1 1 0 0 0 1 0 1 0 0 1 0 1 1 1 0 0 0 2 2 2 1 0 0 0 0 2 2 0 2 0 0 2 1 1 2 1 0 1 2 1 0 1 1 0 0 0 0 1 0 0 1 0 2 0 1 1 1 1 1 1 0 1 0 0 2 1 0 0 0 0 0 0 0 1 1 0 0 0 0 0 0 1 1 2 1 0 1 0 2 0 1 2 2 2 0 1 0 0 1 1 0 0 1 0 2 1 1 1 0 0 1 1 1 0 1 2 1 2 0 0 1 1 0 0 0 2 0 1 2 1 1 1 1 0 0 1 2 0 1 1 0 0 0 1 0 1 1 1 2 0 2 1 2 0 0 2 2 0 0 2 2 0 0 0 1 1 0 0 0 1 0 0 0 0 1 0 0 1 1 2 2 2 1 0 1 0 1 0 2 0 2 1 2 1 0 1 1 0 0 2 1 1 2 1 2 0 0 0 0 0 0 1 1 1 0 0 0 0 0 2 0 1 0 0 1 0 1 0 0 1 0 0 0 0 0 1 0 1 2 1 0 0 0 0 0 1 0 0 1 1 0 1 1 0 1 0 1 0 0 1 1 2 2 2 0 0 1 0 0 0 0 1 0 1 0 0 0 0 0 1 0 0 0 2 0 2 0 0 1 1 0 2 0 0 2 2 0 2 0 1 0 1 1 0 1 0 0 0 2 1 0 1 1 2 0 2 1 1 0 1 1 2 0 0 0 1 0 0 1 1 0 0 0 0 2 0 2 0 0 1 0 1 0 2 1 1 1 0 0 0 0 0 1 0 1 0 1 1 1 0 0 1 1 2 1 1 1 0 0 0 0 1 0 0 0 1 1 1 0 0 1 2 1 0 1 0 0 0 0 0 0 0 0 0 0 0 0 1 0 0 0 0 0 1 2 0 0 0 0 0 0 0 0 1 0 0 0 0 0 0 2 0 1 1 1 0 2 1 1 0 1 0 0 0 0 1 1 1 1 1 0 0 1 2 1 1 0 2 1 0 2 0 2 0 0 1 0 0 0 0 1 2 0 0 2 0 0 2 0 0 1 1 1 2 2 2 1 1 1 1 1 1 0 0 0 1 0 2 0 0 2 1 0 0 0 1 1 0 1 1 0 0 0 0 0 0 0 0 1 0 2 0 1 0 1 1 0 1 0 0 0 0 0 0 1 0 2 0 1 0 0 0 0 0 0 1 1 2 2 2 2 0 0 0 1 1 2 0 1 1 1 1 1 0 2 2 0 0 0 2 1 0 2 2 1 1 0 1 0 1 0 0 1 1 0 1 1 1 0 1 2 0 0 0 0 0 0 0 1 1 0 2 0 0 0 0 0 0 0 0 2 1 2 0 1 0 0 0 2 0 2 0 0 0 0 0 0 0 0 2 0 0 1 2 1 0 0 1 0 0 1 1 1 0 0 1 1 0 0 1 1 2 0 2 1 2 0 2 0 2 0 2 1 0 0 0 0 1 1 1
134 1 1 0 0 0 0 1 0 0 0 2 1 1 1 0 0 0 1 1 1 1 0 0 0 0 0 2 2 2 1 1 2 2 1 1 2 2 0 2 2 0 0 0 0 0 1 0 2 0 0 0 1 2 0 0 0 1 0 0 0 0 2 2 1 1 1 2 0 0 0 0 2 2 2 2 0 0 2 0 1 1 1 0 0 0 1 1 2 2 0 1 0 1 0 1 1 2 2 0 0 0 1 0 2 0 2 1 1 1 0 0 1 2 2 1 2 0 0 2 2 0 0 2 1 1 1 1 1 1 0 0 0 0 1 0 1 0 0 0 0 2 1 0 0 0 0 0 0 1 0 0 1 0 0 0 0 0 0 0 0 0 0 1 1 1 1 1 1 2 0 2 0 2 1 0 2 0 0 0 0 0 0 2 1 1 1 2 1 1 1 2 1 1 1 0 1 1 0 0 0 0 0 1 0 0 1 0 0 2 0 1 1 0 0 1 1 1 1 1 0 0 0 0 1 0 0 0 0 0 0 0 0 0 0 0 0 2 0 0 0 1 1 1 2 2 0 0 2 0 0 0 0 0 1 0 1 0 0 0 0 0 0 0 0 0 0 0 1 0 0 1 0 1 0 0 0 1 2 0 0 1 2 2 2 1 2 1 0 2 0 1 1 1 2 1 0 0 0 0 0 0 0 1 0 1 1 0 0 0 0 1 1 0 1 0 2 1 0 0 0 2 1 1 1 0 0 1 2 2 0 1 1 1 0 0 1 1 0 0 0 1 1 0 0 0 1 0 1 0 0 1 0 2 2 0 0 0 0 0 1 1 1 0 1 1 0 2 2 0 1 1 0 2 0 0 0 0 2 0 1 1 0 0 2 0 0 0 0 1 0 1 0 1 2 0 1 0 2 2 2 2 0 2 1 0 0 2 0 0 0 1 0 0 1 2 0 0 0 1 0 1 1 1 0 1 0 0 1 0 1 2 1 1 1 1 0 2 1 0 2 0 0 1 0 1 2 0 1 1 1 0 1 2 1 1 0 1 1 1 1 0 1 2 0 0 0 2 0 0 1 0 2 1 2 0 0 1 2 1 0 0 0 0 0 0 0 1 0 1 1 0 1 2 0 1 1 2 2 0 0 2 2 0 0 0 1 1 1 0 0 0 0 0 0 0 0 0 0 2 1 0 2 2 1 1 0 1 1 1 1 1 2 1 2 1 0 0 1 1 1 1 0 0 1 1 1 0 1 0 0 0 0 2 0 0 0 0 1 1 1 0 1 2 0 1 2 0 0 0 0 0 1 0 1 0 1 1 0 1 1 0 2 2 1 2 1 0 0 0 0 0 1 0 2 0 1 0 0 0 0 2 1 2 2 2 1 0 0 1 0 0 0 0 1 0 1 1 0 0 0 0 1 1 1 0 2 2 0 0 2 2 0 2 0 0 2 1 1 2 1 1 0 1 1 0 1 0 2 0 1 1 0 1 1 1 0 2 2 0 0 0 2 0 1 1 1 2 1 1 1 0 1 0 0 1 0 0 2 0 0 1 0 1 0 2 2 0 2 2 0 0 0 0 1 0 1 0 2 2 0 2 0 0 2 0 0 2 2 1 1 0 1 0 1 1 0 2 1 1 0 0 1 2 2 1 1 1 1 1 1 1 0 0 0 1 2 0 0 0 0 0 1 0 0 2 2 1 0 1 0 1 1 1 1 2 0 0 0 0 0 0 2 1 0 0 2 0 2 1 0 0 0 1 1 0 1 2 1 1 2 1 2 0 0 2 0 2 0 2 0 0 2 0 0 0 1 0 0 0 0 0 0 1 2 1 1 0 0 2 0 1 1 0 0 1 1 1 2 1 1 1 1 1 0 0 0 0 2 2 1 1 1 1 0 0 0 1 1 0 0 1 0 0 0 0 1 0 0 0 0 0 0 0 0 0 0 0 0 0 1 0 1 0 1 1 1 0 2 0 0 0 0 1 1 1 0 0 0 1 0 0 1 0 0 0 1 1 0 0 2 1 0 1 2 0 2 2 0 1 0 0 1 0 2 2 0 1 0 1 0 1 1 1 2 1 0 2 0 2 0 2 2 0 0 0 0 1 0 0 1 1 0 1 0 0 1 1 0 0 0 1 1 2 1 1 0 0 1 0 0 0 0 2 2 0 2 0 1 1 0 1 1 1 1 1 0 0 1 1 0 0 0 0 1 0 1 0 2 1 1 0 1 1 0 0 0 0 1 1 0 1 1 2 2 0 0 0 1 0 0 0
135 1 1 0 0 0 1 2 0 1 1 0 0 1 0 0 1 0 0 0 0 2 1 1 0 0 0 1 1 2 0 1 1 1 0 1 1 1 0 2 2 0 2 2 0 1 0 0 1 0 0 0 2 2 0 1 0 0 2 0 0 1 2 1 1 0 1 1 0 0 1 2 1 1 1 1 1 0 2 0 2 2 2 1 1 0 0 1 1 2 1 1 1 2 1 1 0 0 0 0 0 1 0 0 2 1 2 0 2 0 0 2 1 1 0 0 0 0 1 1 1 0 0 2 0 2 0 1 1 0 0 0 0 0 0 0 0 0 0 0 1 1 0 0 0 0 0 0 0 1 0 2 0 0 0 0 0 2 0 0 0 0 0 2 1 1 0 2 0 0 2 0 0 1 2 0 1 2 0 0 2 2 1 2 0 1 2 1 1 1 1 1 0 2 2 1 1 1 0 1 1 0 0 0 2 0 0 0 0 0 1 1 0 0 0 1 1 0 2 1 0 0 2 0 0 0 2 0 0 1 0 0 0 0 0 0 0 2 0 0 0 0 1 0 0 0 0 1 2 0 0 1 0 0 1 0 0 0 0 0 0 0 0 0 0 0 0 0 1 0 1 2 2 0 0 0 0 0 0 0 2 0 1 1 2 2 1 1 1 2 0 1 2 0 2 0 1 0 0 0 0 0 2 0 2 0 0 1 0 1 0 2 1 1 2 0 1 0 1 0 0 2 0 0 2 0 1 1 2 1 0 1 0 0 0 0 0 1 0 1 1 1 1 0 0 0 1 0 1 0 0 0 0 1 0 1 1 1 0 1 1 1 0 1 0 0 0 2 2 0 1 0 1 2 0 0 1 0 1 0 0 1 0 1 1 0 0 0 0 0 0 0 2 1 1 1 1 0 1 1 0 2 1 1 0 1 0 1 0 0 0 1 0 0 1 2 0 0 1 0 0 0 0 1 0 1 0 0 1 0 1 2 0 1 0 2 0 0 0 0 2 0 0 0 0 0 2 0 0 0 0 0 1 1 2 1 1 1 0 0 2 0 0 0 0 2 1 2 0 1 1 1 1 0 0 1 0 0 2 1 1 0 0 0 0 0 0 2 1 0 1 0 0 0 2 0 0 1 1 0 0 2 2 0 0 1 2 1 0 0 0 1 1 2 2 0 0 1 0 1 1 1 1 2 0 0 1 1 0 1 1 1 1 1 1 1 0 2 1 1 0 1 0 1 2 0 2 1 1 0 0 0 0 2 0 1 0 0 0 1 0 0 0 1 0 0 1 1 0 1 0 1 0 0 0 0 1 0 0 0 0 0 2 1 2 0 2 0 0 0 0 0 0 1 1 0 1 0 0 0 0 1 0 1 2 2 1 0 0 2 1 0 0 0 0 0 0 0 0 0 0 0 1 0 1 0 2 1 0 0 0 0 0 2 0 1 2 1 0 0 0 1 0 2 0 0 1 1 0 0 0 2 0 2 2 2 0 2 2 0 0 0 2 1 0 0 0 2 0 1 0 1 1 0 0 0 2 0 1 1 1 1 1 1 1 2 0 0 1 1 0 0 0 0 1 0 1 0 0 1 0 1 0 0 2 2 2 1 1 0 1 0 0 1 0 1 0 1 0 0 0 0 1 2 0 0 1 1 1 1 2 2 0 0 0 1 2 1 0 2 1 1 0 1 0 0 1 0 0 1 1 1 0 1 1 0 0 0 0 0 0 1 2 1 0 1 2 0 2 1 0 1 1 0 0 0 0 1 1 0 0 0 1 1 0 2 0 2 0 2 0 0 1 0 1 0 0 1 0 0 0 0 0 2 2 0 1 1 1 2 0 0 0 2 2 2 2 2 2 2 2 2 1 0 0 0 0 2 2 2 1 1 2 1 0 1 1 0 0 0 0 0 0 0 0 0 0 0 0 0 0 0 0 0 0 0 0 1 0 0 0 0 0 0 0 0 1 0 1 0 0 0 1 0 2 2 1 1 1 1 1 2 2 0 0 0 0 0 1 0 0 1 0 0 2 2 1 2 0 0 0 2 0 1 2 2 0 0 1 1 1 0 0 0 0 0 0 0 2 2 0 0 2 1 0 0 1 1 0 0 1 0 0 1 0 0 0 2 0 0 0 1 1 0 0 0 0 0 0 1 0 1 1 2 1 0 2 0 0 0 0 2 2 0 1 2 1 0 0 1 0 0 0 0 0 2 2 1 0 0 0 2 0 0 0 0 1 2 0 2 1 0 0 1 0 0 0 0 1 0 1 1
136 1 1 0 1 0 1 2 0 2 2 0 0 0 0 0 0 0 0 0 1 1 0 0 0 0 1 1 2 2 1 0 1 2 0 0 2 1 0 1 1 0 1 1 0 1 0 1 1 0 0 0 0 2 0 0 0 0 1 0 0 2 2 0 0 0 0 1 0 0 0 0 2 2 1 2 1 0 2 2 0 2 2 0 2 0 0 0 2 2 0 1 0 2 1 2 0 2 0 2 2 0 1 0 2 1 2 1 1 0 0 1 0 1 2 1 1 0 0 2 2 0 2 0 1 0 1 1 1 1 0 0 0 0 0 0 0 0 0 1 1 1 0 0 1 0 0 0 0 1 0 1 0 0 0 0 0 1 0 0 0 0 0 2 1 2 1 2 0 0 2 0 0 2 1 0 2 2 0 2 2 2 1 2 1 2 1 1 1 0 0 2 0 2 1 0 1 2 0 0 0 1 1 0 1 0 0 1 1 0 1 1 0 0 0 0 1 0 1 0 1 1 1 0 0 0 2 0 0 2 0 0 0 0 0 0 0 2 0 0 0 0 2 0 1 1 1 0 2 0 0 2 0 0 1 0 1 1 0 0 0 0 0 0 1 1 1 0 2 0 0 1 0 1 0 1 0 2 2 0 0 1 2 2 2 2 2 1 1 2 0 2 1 0 1 0 0 1 0 1 1 0 1 0 1 0 0 1 0 1 1 2 2 0 2 0 2 0 0 0 1 1 1 1 1 0 0 2 1 1 0 0 0 0 0 0 0 0 0 2 1 2 0 0 0 0 1 1 2 0 1 0 1 1 0 1 1 0 0 1 1 2 2 0 2 1 0 2 2 0 0 2 1 2 1 1 1 0 1 0 0 1 0 0 1 0 0 0 0 2 0 1 2 1 1 1 1 2 1 1 1 1 1 1 0 0 1 2 1 0 0 0 0 0 1 2 0 0 1 0 0 1 0 0 1 2 2 0 0 0 0 0 0 1 1 1 0 0 1 0 1 1 0 1 0 1 1 0 2 2 0 1 1 1 2 1 1 2 0 1 1 0 0 0 0 2 0 2 0 2 1 1 1 1 2 0 2 0 2 1 1 1 0 0 1 0 1 1 1 0 1 0 0 1 1 0 0 1 1 0 0 2 1 1 0 0 1 0 1 0 1 0 0 1 1 0 1 0 0 0 0 2 2 2 1 1 1 1 1 1 1 0 1 0 0 1 0 0 2 0 1 2 0 0 1 0 0 1 1 0 0 0 0 2 0 0 1 0 0 2 0 0 2 1 0 1 1 1 1 1 0 0 0 0 0 0 1 0 0 0 1 1 2 1 2 0 2 1 0 0 1 0 1 0 1 0 1 0 0 0 0 2 0 1 2 2 0 0 0 1 0 0 0 0 2 0 1 1 1 0 0 1 0 1 1 1 1 0 0 0 0 1 0 0 0 2 2 0 0 1 2 0 0 0 2 0 0 0 1 0 0 1 0 1 1 2 0 2 0 1 1 0 0 1 0 0 0 2 1 0 2 0 1 0 0 1 1 0 1 1 0 2 0 0 0 1 0 1 1 2 0 0 1 0 0 2 2 0 1 2 0 2 0 0 1 2 2 0 1 1 1 0 0 1 1 2 0 1 1 1 0 0 0 1 2 1 1 2 2 1 1 1 0 0 0 0 0 2 1 2 0 2 0 0 0 0 0 0 0 0 0 0 0 0 0 0 1 0 0 0 0 0 2 0 0 0 2 2 0 2 0 0 1 0 0 0 2 0 0 1 1 1 1 0 0 0 0 2 0 2 0 2 1 1 1 1 0 1 0 1 0 0 0 2 1 0 1 1 0 2 0 0 1 0 0 1 1 0 2 1 0 1 1 0 0 0 0 2 1 2 0 1 2 1 0 1 0 1 1 0 0 1 0 0 0 0 0 0 0 1 1 0 2 1 0 1 0 0 1 0 0 0 0 0 0 0 1 0 2 0 1 0 0 0 2 2 0 0 0 2 1 1 2 0 0 0 0 0 1 0 1 0 1 1 1 0 2 2 1 1 1 2 0 0 1 1 0 0 0 1 0 1 1 1 2 2 0 1 1 1 0 0 2 2 1 0 1 0 0 0 2 0 0 1 0 1 0 0 1 1 0 0 2 1 0 1 1 0 0 1 1 0 1 0 2 1 2 1 2 1 0 2 0 1 1 0 2 0 0 1 0 0 0 0 0 1 1 0 2 0 0 0 1 1 0 0 0 2 0 2 1 1 1 2 1 0 0 1 1 1 2 0
137 1 0 0 0 0 1 2 0 1 1 1 0 1 0 0 1 0 1 0 0 2 0 0 0 0 1 2 2 2 2 1 1 2 1 1 1 1 1 0 0 0 1 1 0 1 0 0 2 0 0 0 1 0 0 1 0 1 2 0 1 0 1 1 0 0 0 1 0 0 0 1 1 1 1 1 1 0 2 1 0 1 1 0 0 0 0 0 1 1 0 0 0 2 0 2 1 1 0 1 1 1 1 0 2 1 2 1 1 0 0 2 0 1 2 1 1 0 2 0 0 0 1 1 1 1 1 2 2 1 0 1 1 0 0 0 0 0 0 2 0 2 0 1 0 1 0 0 0 0 0 0 1 1 0 0 1 1 0 0 0 0 1 2 0 2 1 0 0 0 2 0 0 1 1 0 0 1 0 1 1 1 0 0 0 0 0 1 0 0 0 1 0 2 2 0 1 2 0 0 0 0 0 0 1 0 1 0 1 0 1 1 2 0 0 0 0 1 0 0 1 1 0 0 0 0 1 1 1 1 1 0 0 0 0 0 0 2 0 0 0 0 1 0 1 1 0 0 2 0 0 1 0 0 0 0 0 0 0 0 0 0 0 0 0 0 0 0 2 0 1 1 0 1 0 0 0 0 1 0 1 1 2 2 2 2 2 1 0 2 0 2 0 1 2 1 0 1 0 1 1 0 2 0 2 0 1 0 0 0 1 1 2 0 1 0 1 1 1 0 1 1 0 0 1 0 0 2 0 0 0 1 0 0 0 0 0 0 0 0 1 1 1 0 0 0 1 0 2 2 0 0 0 2 1 0 1 1 0 2 2 2 2 0 2 1 0 2 2 1 1 1 1 2 0 0 0 0 1 0 1 0 0 0 0 0 0 0 0 0 0 1 0 0 1 1 0 0 1 1 1 1 0 2 1 0 0 0 0 0 0 1 0 0 0 0 2 0 0 0 0 0 0 0 1 2 0 2 0 0 2 0 0 0 0 1 0 0 0 0 2 0 0 1 0 1 1 1 1 2 0 1 1 2 1 1 0 0 1 0 2 0 1 0 0 2 0 1 0 0 1 0 0 2 2 0 2 0 2 1 1 0 0 0 2 0 2 2 1 0 1 0 1 1 1 2 2 2 1 0 1 2 1 1 0 0 1 1 1 0 1 0 0 2 2 0 0 0 0 1 1 1 1 1 1 0 1 0 2 0 2 0 1 0 0 0 0 1 1 1 1 1 0 1 1 2 1 1 1 0 0 0 0 2 0 1 0 0 2 0 1 0 0 0 0 0 0 0 1 0 0 1 1 0 1 0 0 1 0 1 2 1 2 1 2 0 1 0 0 0 1 0 1 2 0 0 0 1 0 0 1 1 1 1 0 2 1 0 0 1 1 0 0 1 0 0 1 1 0 0 0 1 0 0 0 0 2 2 0 0 1 1 0 2 0 0 2 1 0 0 0 0 0 1 1 0 1 0 1 0 1 2 0 1 1 1 0 1 1 0 0 0 1 0 2 1 0 2 1 1 1 0 0 0 0 0 2 0 2 0 0 0 0 2 0 2 2 1 2 1 0 0 0 1 0 1 1 0 0 0 0 1 0 1 0 2 1 1 1 0 0 0 1 1 1 2 1 1 2 2 1 0 0 2 1 0 0 1 0 0 2 2 0 0 0 0 0 1 0 1 0 0 0 0 0 1 1 0 0 0 0 0 0 0 0 1 0 0 0 0 0 0 2 0 0 0 2 0 1 1 1 0 0 1 1 0 2 0 0 1 1 2 0 0 0 2 0 1 0 2 1 0 0 1 0 1 0 0 0 0 0 0 0 2 1 0 1 0 0 2 1 1 1 1 1 2 2 1 2 1 1 2 1 0 0 0 0 1 0 2 0 0 2 1 0 1 2 0 0 0 1 1 0 0 1 0 0 0 0 0 0 1 1 0 0 1 0 0 0 0 0 0 0 0 0 1 0 0 2 0 1 0 1 0 0 1 0 0 0 2 2 2 2 0 0 0 0 1 0 0 2 1 1 1 2 1 1 1 1 1 1 2 0 1 2 0 1 2 0 2 0 0 1 1 1 1 0 2 1 1 0 0 2 0 0 0 0 1 0 0 1 0 1 2 1 1 0 1 0 0 0 0 2 2 2 1 1 1 1 1 0 0 1 0 1 0 1 0 0 0 1 1 1 0 1 0 1 0 0 0 1 0 0 0 0 0 0 0 2 0 0 0 1 1 0 0 0 1 1 2 1 1 0 0 0 0 0 0 0 0 2 2
138 0 0 0 0 0 0 2 0 1 1 0 1 1 0 1 0 0 1 1 1 1 0 0 0 0 1 1 2 2 1 0 0 1 1 0 2 2 0 0 0 0 0 0 0 1 0 0 1 1 1 0 0 0 1 2 1 0 1 0 1 0 0 0 0 0 0 0 0 0 0 0 2 2 1 2 1 0 1 1 1 2 2 2 2 1 0 0 2 2 0 2 2 2 0 1 0 1 0 1 1 1 1 0 2 0 2 2 0 0 0 1 1 2 2 1 2 0 1 1 1 0 1 1 0 2 0 0 0 0 0 1 0 0 1 0 0 0 0 1 0 2 0 0 0 0 0 0 0 0 0 1 1 0 0 0 0 1 0 0 1 1 1 2 1 2 1 1 1 1 1 1 0 1 2 0 2 1 0 1 1 2 0 2 2 1 1 0 0 0 0 1 1 0 0 0 0 2 1 1 1 1 0 0 0 1 1 1 1 0 0 1 1 0 0 0 1 0 1 2 0 0 0 1 0 0 1 0 0 1 1 0 0 0 0 0 1 2 0 0 0 0 1 0 2 2 0 0 2 0 0 0 0 0 1 0 0 1 0 1 0 1 0 0 0 0 0 0 2 1 1 1 1 0 0 1 0 1 1 0 0 1 2 2 2 0 0 0 0 2 0 2 1 1 2 1 1 0 0 0 1 0 1 1 0 0 0 0 0 1 0 1 2 0 1 0 2 1 1 0 0 2 1 0 1 0 1 1 0 1 0 1 0 0 0 0 0 1 0 1 2 2 1 1 1 1 0 0 2 1 1 0 0 1 0 1 1 2 0 0 0 0 1 1 0 0 0 1 1 0 2 0 0 2 1 1 1 0 0 0 2 0 0 0 1 0 0 0 0 0 0 1 0 1 2 0 1 0 0 0 0 0 1 2 1 0 0 0 0 0 0 1 0 0 2 2 0 1 0 0 1 1 1 2 0 1 1 1 0 0 1 0 0 0 0 0 0 0 0 0 1 2 0 1 0 2 2 2 2 0 0 2 1 2 1 1 0 1 0 1 2 0 0 0 0 1 0 2 0 1 1 1 2 0 1 1 1 0 1 1 2 0 0 1 0 0 0 1 1 0 1 1 1 2 1 1 1 1 0 1 0 2 1 1 0 0 1 0 1 0 1 0 0 0 0 0 0 0 0 0 1 1 2 2 0 0 0 1 0 1 1 1 2 2 2 0 0 1 2 2 1 1 0 0 1 1 2 1 1 0 0 0 0 1 0 0 0 1 0 1 0 0 0 2 1 0 1 0 1 0 0 1 0 0 0 0 0 1 0 1 1 0 2 1 1 1 0 0 0 0 1 1 0 0 2 0 0 0 0 0 0 2 1 1 1 1 1 0 0 1 1 0 0 0 1 0 0 0 0 0 0 0 0 0 0 0 1 0 0 0 0 2 1 2 0 0 2 0 0 2 0 1 0 0 1 0 1 0 0 0 0 2 0 1 1 2 0 1 1 0 0 0 1 0 2 2 0 1 0 0 1 1 0 0 1 0 2 0 2 0 0 0 1 2 0 2 1 2 2 0 0 0 0 0 1 0 2 0 1 2 0 1 0 0 0 2 2 1 1 0 1 0 0 2 0 1 0 0 0 0 0 0 1 2 1 1 1 0 0 0 1 1 0 0 0 0 1 0 0 1 0 2 0 1 0 0 1 1 0 0 0 0 2 0 0 1 0 0 1 0 0 0 2 0 0 1 1 0 2 1 0 1 0 1 1 0 1 0 0 1 1 2 0 1 1 2 1 2 0 2 0 1 1 1 0 1 1 1 0 1 0 0 0 2 2 0 0 0 0 2 0 1 1 0 0 1 1 2 2 2 0 2 1 0 0 0 0 2 0 1 0 0 2 1 0 0 0 0 1 0 1 1 1 1 0 1 1 1 0 0 0 0 2 0 1 0 1 0 1 1 0 0 0 0 0 1 0 1 1 0 0 0 1 0 1 1 0 1 1 1 1 1 2 0 0 0 0 0 0 0 1 2 1 0 2 0 2 0 1 1 1 1 1 0 2 1 1 0 1 1 0 1 1 1 2 1 0 0 2 2 0 0 2 0 0 0 1 1 1 1 2 0 0 1 0 0 1 0 0 0 0 1 2 1 1 1 2 0 0 1 1 0 2 0 0 0 1 0 0 0 2 0 2 0 1 1 0 0 1 1 1 0 0 0 0 2 2 2 0 0 0 2 1 1 0 0 0 0 0 2 0 1 0 1 0 0 0 0 0 0 1 1
139 0 0 0 0 0 1 2 0 0 0 0 1 1 0 1 0 0 1 1 0 1 1 0 0 0 0 1 2 2 1 2 1 1 0 1 2 0 0 1 1 0 0 0 0 0 1 0 2 0 0 0 1 1 1 0 0 0 0 1 1 0 1 1 0 0 0 0 0 0 0 1 2 2 1 2 0 0 1 0 2 2 2 0 1 0 0 0 1 2 0 1 0 2 1 1 0 0 0 0 0 0 1 0 2 0 2 2 0 0 1 2 1 2 2 0 1 0 1 1 1 0 2 0 1 0 1 0 2 0 1 1 0 0 0 0 0 0 0 1 2 0 1 0 0 0 0 0 0 0 0 1 0 1 0 0 0 1 0 0 0 1 0 2 0 0 0 0 1 2 0 2 0 2 2 0 2 1 0 1 1 1 0 2 1 1 1 2 1 1 1 2 0 2 2 0 2 2 1 0 0 0 0 0 2 0 0 0 0 0 1 1 2 0 0 0 1 0 0 1 1 1 0 0 0 0 0 1 2 1 1 1 0 0 0 0 0 2 1 1 0 0 2 0 2 2 1 0 2 0 0 0 0 0 0 1 1 2 0 0 0 0 0 1 0 0 0 1 1 0 0 2 0 2 0 0 0 1 1 0 0 1 2 2 2 1 0 2 0 2 0 0 1 0 2 0 0 2 0 2 2 1 0 1 0 0 0 0 0 2 0 1 2 1 2 0 2 0 1 0 0 2 1 0 1 0 1 0 1 1 0 0 0 0 0 0 0 1 0 1 0 0 2 0 2 2 0 0 2 2 0 0 0 0 0 2 0 1 0 0 0 0 1 0 1 0 0 2 2 0 2 0 1 2 1 1 1 0 1 0 1 1 0 1 0 2 0 0 0 2 1 2 0 1 1 1 1 1 0 0 0 0 0 1 0 0 1 0 0 0 0 1 0 0 1 2 0 1 1 0 0 1 1 1 1 2 1 0 0 0 2 0 0 0 0 1 0 0 0 0 1 0 0 0 1 1 2 0 1 2 0 0 1 1 2 1 1 1 0 0 2 0 0 0 0 2 0 2 0 1 1 1 2 1 0 0 0 0 2 2 0 0 0 0 0 1 0 1 1 0 2 0 1 0 1 0 0 2 2 0 1 1 1 1 2 2 1 0 0 0 0 1 0 0 0 1 0 0 0 2 0 0 2 2 2 0 0 0 1 1 1 0 2 1 2 1 0 1 2 0 1 2 0 1 2 0 1 1 2 1 0 1 0 2 0 1 0 0 1 2 0 0 0 1 1 0 0 1 1 1 0 1 0 0 0 0 1 1 0 2 2 0 1 1 1 0 1 1 0 0 0 0 1 2 0 0 0 0 0 0 0 2 1 1 1 2 1 0 0 0 2 0 0 0 2 1 0 1 1 0 0 1 0 0 0 0 2 2 0 0 0 1 0 2 0 1 2 1 1 2 1 1 0 1 1 0 1 0 1 0 1 1 0 2 2 2 0 1 1 0 0 0 2 0 2 1 0 2 0 0 0 2 2 0 0 0 2 0 1 1 0 1 2 1 0 2 2 1 2 1 0 0 0 2 1 1 2 0 0 2 1 0 0 1 1 2 0 2 2 1 0 0 0 1 0 0 0 1 2 2 0 0 0 2 0 0 2 1 0 0 2 2 1 0 0 1 1 1 0 1 0 1 0 0 0 0 1 1 0 2 0 2 1 0 0 0 0 0 0 0 1 2 1 0 0 1 2 0 1 2 0 0 1 0 0 1 1 1 1 1 1 1 0 0 0 2 0 1 1 2 1 1 2 0 0 0 1 0 0 1 0 0 0 2 1 0 2 0 0 2 0 0 0 1 1 1 1 1 2 2 1 1 0 1 0 0 0 1 1 2 0 1 1 0 0 1 1 0 1 0 0 0 0 0 0 0 0 1 0 1 0 0 0 0 0 0 0 0 0 0 0 0 1 0 1 0 1 0 1 0 0 0 1 1 1 0 0 0 1 2 1 1 2 0 0 0 0 1 1 0 1 1 1 2 2 0 2 2 0 0 0 2 1 0 2 2 0 1 0 2 0 0 1 1 1 0 0 1 1 0 1 0 2 0 0 0 1 0 0 1 2 1 0 2 0 0 0 0 1 2 0 1 1 0 0 2 1 1 0 1 0 0 1 0 1 0 1 1 1 1 1 1 0 0 1 1 0 0 0 0 2 0 1 0 0 1 1 1 1 0 0 1 2 2 0 0 0 0 0 2 0 0 1 1 1 0 0 0 0 1 2 1
140 0 0 0 0 0 0 2 1 0 1 0 1 2 0 1 0 0 0 0 0 2 0 1 1 1 1 0 1 2 0 0 2 2 1 1 1 2 0 0 0 0 0 0 0 0 0 0 2 0 0 0 1 1 1 0 0 2 2 1 0 0 1 0 0 0 0 0 0 0 1 1 2 2 1 2 1 0 2 0 1 1 2 1 2 0 0 0 2 2 0 1 1 2 0 1 0 0 0 0 0 0 2 0 2 0 2 1 1 0 0 2 0 1 1 0 1 0 0 2 2 1 1 1 0 0 0 1 1 1 0 0 0 0 0 0 0 0 0 2 1 1 0 0 0 0 1 0 0 0 0 1 0 0 0 1 1 0 0 0 0 1 1 2 1 2 1 1 0 1 1 0 1 1 1 0 2 1 0 1 1 1 0 2 0 0 2 0 0 0 0 1 1 1 1 1 0 1 0 0 0 0 1 0 0 0 1 0 0 0 1 1 2 0 0 0 0 0 2 0 1 1 1 0 0 0 1 0 0 0 0 0 0 0 0 0 0 2 0 0 0 1 2 1 2 1 1 0 1 0 0 0 0 0 0 0 0 0 0 0 0 0 0 0 0 0 0 1 0 0 0 2 1 0 2 1 0 2 2 0 0 1 1 1 0 0 0 0 0 2 0 2 1 1 2 1 0 1 0 1 0 1 1 0 1 0 1 0 0 1 1 2 2 1 1 0 2 1 0 0 2 1 1 1 1 0 0 1 0 0 0 1 1 1 0 0 1 1 0 1 0 1 2 0 1 2 0 0 2 2 0 0 0 2 2 0 1 1 0 2 2 2 2 0 2 0 0 2 2 0 2 0 0 2 2 1 1 0 0 0 1 0 0 0 0 1 0 0 0 1 0 0 0 0 1 1 0 1 0 0 0 1 0 2 1 0 0 1 0 0 0 0 0 0 1 2 0 0 2 0 0 1 1 0 1 2 0 0 0 1 1 0 0 0 0 0 0 1 0 0 0 2 0 1 1 2 2 0 1 1 0 0 1 2 2 1 1 2 0 2 0 0 1 1 0 1 0 2 0 1 1 0 1 2 1 1 1 0 2 0 2 0 1 1 0 1 0 0 0 1 1 0 0 1 1 0 0 1 1 0 0 2 2 0 0 1 2 2 2 0 0 1 0 0 0 0 0 0 0 2 1 0 2 2 1 1 0 0 0 1 1 1 0 0 0 0 1 0 2 1 0 1 0 0 2 2 1 1 2 0 0 0 0 2 1 0 0 0 1 1 1 0 0 0 0 0 0 1 1 0 1 1 0 0 0 0 1 0 0 0 0 0 1 1 1 1 1 1 0 0 0 0 0 0 0 0 0 0 0 0 0 1 0 1 2 2 0 0 0 1 0 0 0 0 1 0 0 1 0 0 0 0 0 0 0 0 2 2 0 0 1 1 0 1 0 0 2 2 1 2 0 1 0 1 1 0 1 0 2 0 0 1 1 0 1 1 0 0 0 0 0 0 2 0 1 1 1 2 0 1 0 1 1 0 1 0 2 0 2 0 0 0 0 1 0 1 1 1 2 1 1 1 0 0 0 0 2 0 1 1 0 1 0 0 2 1 1 2 2 0 0 0 0 0 0 2 1 2 1 1 1 0 0 2 2 1 1 0 0 0 0 0 0 0 0 0 1 0 0 0 0 0 0 0 0 0 0 1 0 1 0 1 0 0 0 0 0 0 0 0 0 0 2 0 0 0 2 0 2 0 2 0 0 0 0 1 1 1 0 1 2 1 2 0 0 0 0 1 1 2 1 1 1 1 0 1 0 1 0 1 0 0 0 2 2 2 1 1 0 1 0 0 1 1 1 2 2 2 1 1 1 1 1 1 0 0 0 2 0 2 0 0 2 0 0 1 1 2 2 0 0 1 0 0 0 0 0 0 0 0 0 0 1 0 0 1 0 0 0 0 1 0 0 0 0 0 1 0 2 0 1 0 1 0 1 0 0 0 1 2 2 2 2 1 0 1 0 0 1 0 1 1 1 2 2 0 2 2 0 1 0 1 1 0 2 1 1 1 0 1 0 0 0 0 0 0 0 0 2 1 0 1 1 2 1 0 1 0 0 0 2 1 1 2 1 1 1 2 0 0 0 0 2 1 1 0 0 0 0 0 2 0 1 1 1 0 1 0 1 1 1 1 2 0 0 1 0 1 2 2 0 0 0 0 0 0 0 1 1 1 1 1 0 0 0 0 0 0 1 1 0 0 1 1 1 0 0 0 0 0 1 1
141 1 2 0 0 0 0 2 1 0 1 0 1 1 0 1 0 0 1 0 0 1 0 2 0 0 0 2 2 2 2 0 1 1 1 0 2 1 0 0 0 0 0 0 0 0 0 0 0 1 1 0 0 1 0 1 0 0 2 1 1 0 1 0 0 1 1 0 0 0 0 1 2 2 0 2 1 0 2 0 1 1 2 1 2 0 0 0 0 2 0 0 0 1 0 1 0 1 1 1 1 0 2 0 2 0 2 1 1 0 0 2 1 2 2 0 1 0 1 0 0 2 0 2 0 2 0 0 2 0 0 0 0 0 0 0 0 0 0 1 1 1 1 0 0 0 0 0 0 1 0 0 0 1 0 0 1 1 1 1 1 0 0 2 1 2 2 0 0 2 0 0 0 2 1 0 2 1 0 1 1 1 0 2 2 2 0 1 0 0 0 1 1 0 1 1 0 2 0 1 0 0 0 1 1 0 0 1 1 0 0 2 0 0 0 1 1 0 2 1 0 1 0 0 0 0 1 0 0 0 0 0 1 1 1 1 0 2 0 0 0 0 2 1 1 1 0 1 1 0 0 0 0 0 1 0 1 0 1 0 0 1 0 0 0 0 0 0 2 0 1 1 0 1 0 0 0 1 2 0 0 1 2 1 1 1 1 1 0 2 0 1 1 0 2 1 0 1 0 1 2 0 0 1 0 0 0 0 0 0 1 1 2 0 1 0 1 1 0 1 0 1 1 1 1 0 2 2 1 1 0 1 0 0 0 0 0 1 0 0 0 0 2 0 1 1 0 1 1 0 0 2 1 1 0 1 0 0 0 2 2 2 2 0 2 0 0 1 1 0 2 0 0 2 1 1 1 1 0 1 0 0 0 0 1 0 0 0 0 0 0 1 1 0 2 0 2 0 1 1 1 1 0 0 0 0 0 1 0 0 0 0 0 0 1 2 0 1 0 0 0 2 1 1 0 1 1 0 0 0 0 0 1 1 1 2 0 1 1 0 1 1 0 1 0 1 1 0 2 2 0 0 1 1 2 1 1 1 1 1 1 0 0 0 0 2 0 0 0 0 1 1 0 2 1 0 0 0 2 0 2 2 0 1 1 1 1 2 2 0 2 0 0 0 0 0 0 2 2 0 0 2 2 0 0 0 0 1 1 0 0 1 0 0 0 0 1 1 0 1 1 1 2 2 1 0 0 1 0 1 1 1 1 1 1 1 0 0 1 0 0 1 0 0 0 2 1 2 2 0 0 0 0 2 1 0 0 0 2 0 1 0 1 2 0 2 1 0 2 0 0 1 1 0 0 0 1 1 0 1 2 0 1 1 1 0 1 0 1 1 0 0 0 1 1 0 0 1 0 0 1 1 0 2 2 2 0 0 0 2 0 0 0 2 0 1 0 0 0 0 0 1 0 1 1 0 2 1 1 1 0 0 1 2 0 0 2 0 0 0 0 0 0 2 0 0 0 0 1 0 0 1 0 1 2 2 0 2 2 0 0 0 2 0 2 2 0 2 0 1 1 0 0 1 1 0 2 0 1 1 1 1 1 2 0 2 2 0 2 2 0 0 0 2 1 0 2 0 1 1 1 0 0 1 0 2 1 0 1 2 0 0 0 1 0 0 0 1 0 0 0 0 0 2 1 1 1 1 1 0 0 0 0 0 0 1 1 1 1 1 0 1 1 0 0 0 1 0 0 0 0 0 0 0 0 0 1 0 0 0 0 0 1 0 0 0 2 1 1 1 1 0 1 1 1 0 1 1 0 2 2 2 2 0 2 2 1 1 0 1 0 1 2 0 0 0 1 1 0 0 0 0 0 0 2 0 1 0 1 2 0 0 0 2 2 2 1 1 2 2 1 2 2 1 0 0 0 1 0 1 0 0 2 0 0 1 1 0 1 1 0 0 0 0 0 0 0 0 0 0 0 0 1 0 0 1 0 0 0 0 0 0 1 0 1 1 2 0 1 0 0 0 1 0 1 2 0 0 0 1 0 0 2 0 0 0 0 1 0 0 2 0 0 1 2 0 2 1 0 0 0 2 0 0 1 1 0 1 1 0 2 0 0 0 1 1 0 0 1 0 0 2 2 1 0 0 1 0 0 0 1 0 0 1 0 1 0 1 0 0 0 2 1 1 0 1 1 1 0 1 0 0 0 1 2 0 2 0 0 0 0 0 2 0 1 1 0 1 1 1 0 0 0 0 0 1 1 1 1 0 0 1 0 0 0 0 0 1 0 1 0 0 0 0 1 0 0 0 0 0 0 0
142 1 1 0 0 0 0 2 0 0 0 1 0 2 0 2 0 0 1 0 0 1 0 1 0 0 2 2 2 1 1 2 0 1 1 0 2 0 0 2 2 1 1 1 0 1 0 0 1 0 0 0 0 0 1 1 1 2 1 2 0 0 2 2 0 0 0 1 0 0 0 1 2 2 2 2 0 0 1 1 1 2 1 0 0 0 1 2 2 2 0 1 0 2 1 2 0 0 0 0 0 0 0 1 2 0 2 0 2 0 0 2 1 1 2 2 2 1 1 2 2 0 1 1 1 0 1 1 2 0 1 1 0 0 0 0 0 0 0 2 0 2 0 0 0 1 1 1 1 1 0 0 0 0 0 0 0 2 0 1 0 1 1 2 1 0 0 0 1 2 0 2 1 2 1 0 2 0 0 1 0 0 0 2 2 1 1 1 1 0 0 1 1 1 1 0 0 1 0 0 0 0 0 0 1 0 1 0 1 0 0 2 1 0 0 0 1 0 1 1 1 1 0 0 0 0 0 1 0 1 0 0 0 0 0 0 0 2 2 2 0 0 2 1 1 1 0 0 0 0 0 0 0 0 0 0 0 2 1 0 1 1 0 0 0 0 1 0 1 0 0 1 1 0 1 1 0 0 1 0 1 1 0 2 0 0 0 1 0 2 0 2 2 0 2 1 0 0 0 0 1 1 1 0 1 0 0 0 0 0 0 1 2 1 1 0 2 0 0 0 0 2 0 0 1 0 2 2 0 1 0 2 0 0 0 0 0 2 1 2 2 1 0 0 1 1 0 0 1 0 0 1 0 2 0 0 2 2 0 1 1 1 1 0 1 0 0 2 2 0 2 0 0 2 0 0 1 0 1 0 1 2 0 0 2 2 0 0 0 1 1 1 0 1 1 1 1 0 1 1 1 1 1 2 0 0 1 2 0 0 0 1 0 0 0 0 2 0 1 0 1 0 1 0 0 2 0 0 2 0 2 0 0 0 0 0 0 0 1 0 1 0 0 1 0 1 1 1 2 2 0 1 0 2 0 0 0 1 1 0 2 0 0 0 0 1 0 2 0 0 0 0 0 2 1 1 1 0 1 1 0 0 0 1 0 0 0 1 1 0 1 1 0 0 0 0 0 2 2 0 0 2 1 0 0 0 2 1 1 0 0 0 0 0 0 1 1 0 1 1 1 1 2 2 1 0 1 0 2 1 1 0 1 0 1 0 0 0 2 0 2 2 0 0 1 1 0 1 1 0 0 0 1 1 1 0 2 1 1 1 0 0 0 2 0 2 2 1 0 1 0 0 1 0 1 0 2 1 0 1 1 0 2 1 1 1 1 1 0 0 0 0 1 0 0 0 0 1 0 0 1 1 2 0 0 0 2 0 0 0 0 0 0 0 1 0 0 0 1 0 0 1 1 1 1 0 1 1 0 0 0 1 1 2 0 1 2 1 1 1 2 0 0 1 1 0 1 0 2 0 0 1 0 2 2 2 0 1 1 0 0 0 1 0 1 1 0 2 1 0 1 0 0 0 0 0 1 0 2 1 1 1 0 2 0 2 1 2 2 0 1 1 0 0 0 0 0 0 0 0 0 0 0 0 2 1 2 2 2 0 0 0 0 1 0 0 0 1 1 1 0 0 1 2 1 0 1 0 0 0 1 1 0 0 0 1 1 0 0 1 0 0 1 0 0 0 1 0 0 0 0 0 1 1 0 1 1 0 0 0 0 0 2 0 1 0 2 1 1 2 0 1 0 1 1 0 2 1 0 2 2 1 0 1 1 2 1 1 0 2 1 0 1 1 0 1 1 0 0 0 1 0 0 2 2 0 1 0 1 1 0 0 1 0 0 1 1 1 2 2 1 1 0 1 0 0 0 2 0 2 0 0 2 0 0 2 2 2 1 0 0 0 0 0 0 0 0 0 0 0 1 0 1 0 1 0 1 0 0 0 0 0 0 0 0 0 0 0 2 0 1 0 1 1 2 2 0 1 1 2 1 1 2 0 0 0 0 0 0 0 1 2 0 1 1 0 1 2 1 0 0 1 1 0 2 1 1 0 0 1 1 2 0 0 0 0 0 2 2 1 0 1 2 0 0 0 0 0 0 0 2 1 0 1 0 0 1 0 0 0 0 1 1 2 1 0 1 0 0 0 2 0 1 1 1 0 1 0 2 2 0 2 2 0 2 1 1 0 0 0 0 0 0 0 1 0 1 0 2 0 0 0 1 1 0 0 0 0 1 2 0 0 0 1 1 0 0 1 1 1 2 1
143 0 2 0 0 0 1 2 0 0 0 1 1 2 0 2 0 0 1 0 0 2 1 0 0 0 1 1 1 2 1 1 1 1 0 0 2 2 0 0 0 0 0 0 0 1 0 0 2 0 0 0 0 1 0 1 0 2 0 0 0 1 2 1 1 1 1 1 0 0 0 1 2 2 0 2 2 0 2 0 1 2 2 0 2 0 0 1 2 2 1 1 1 1 0 1 0 0 0 0 0 0 1 0 1 0 1 0 2 0 0 2 1 2 2 1 2 1 2 1 1 0 2 0 2 0 2 1 1 1 0 0 0 0 2 2 0 0 0 1 1 1 0 0 1 0 0 0 0 0 0 1 2 0 0 1 1 2 0 0 1 1 0 2 1 2 2 0 2 2 0 2 2 0 0 0 2 1 1 0 0 1 1 1 0 1 1 1 1 1 1 2 0 0 0 0 1 1 0 1 1 0 0 0 2 0 0 0 0 0 1 1 2 1 0 0 0 0 0 1 1 1 1 1 0 0 1 1 2 1 1 1 0 0 0 0 1 2 1 1 0 0 2 0 2 2 0 0 2 0 0 1 0 1 0 0 2 1 0 0 1 0 0 0 0 0 1 0 2 1 0 1 1 0 0 1 1 1 2 0 1 0 1 1 0 0 0 1 2 2 0 1 1 1 2 1 1 1 0 1 2 0 1 0 1 0 1 0 0 2 0 2 1 0 2 0 0 2 0 1 1 2 0 1 1 0 1 1 1 1 0 1 1 1 0 0 1 1 0 0 0 0 0 0 1 1 0 0 1 1 0 0 0 2 0 0 1 1 0 0 1 1 2 0 2 1 0 2 2 0 2 0 0 2 0 1 2 2 0 0 1 0 0 0 0 1 0 0 0 0 0 1 0 1 2 0 1 1 0 0 0 0 1 2 1 0 1 1 1 1 0 0 0 0 1 1 1 1 0 0 1 1 0 1 0 1 1 0 0 0 0 0 0 1 1 0 0 1 0 0 1 1 0 0 1 1 2 1 2 2 0 1 0 2 1 0 0 1 0 1 2 0 1 0 0 1 0 2 0 0 0 0 1 2 0 0 0 0 2 1 1 0 0 0 1 0 1 2 1 0 1 0 1 1 1 0 0 1 0 0 1 1 1 1 0 0 1 1 1 0 0 0 0 1 1 0 0 0 0 2 0 0 2 1 0 1 0 1 1 1 1 1 0 0 0 0 0 0 2 1 1 1 0 0 1 1 0 2 2 0 0 0 0 1 1 1 1 0 0 1 0 0 1 1 0 0 1 1 2 0 1 0 0 0 0 0 1 1 0 1 2 0 0 0 0 0 0 0 0 0 1 1 0 0 0 0 0 0 0 0 0 2 0 1 2 2 1 0 0 2 1 0 0 0 2 1 0 0 0 0 0 1 0 1 1 0 2 1 0 0 1 1 0 0 0 0 2 0 0 1 0 0 0 0 2 0 1 0 1 0 0 2 0 0 2 1 0 2 2 0 0 0 2 0 1 0 0 2 1 1 1 0 0 0 0 0 2 0 1 1 0 0 0 1 1 1 0 2 1 0 0 0 0 1 2 0 2 1 2 2 0 1 0 1 0 2 1 2 2 0 1 1 0 0 0 0 0 1 1 1 0 0 0 1 1 0 0 1 1 1 1 1 0 0 0 1 1 0 0 1 0 2 0 0 0 0 1 0 0 0 0 0 1 0 0 1 1 0 1 1 0 0 2 1 0 1 1 1 1 2 0 1 0 0 0 0 0 1 1 0 0 0 2 0 1 1 1 1 0 2 1 0 1 1 0 1 1 1 0 0 0 0 0 2 1 1 2 1 0 2 0 0 1 0 0 1 1 2 2 2 0 1 1 0 0 0 0 2 1 2 0 0 1 1 0 0 0 1 1 0 0 0 0 1 0 1 2 0 0 0 0 1 0 0 0 0 0 0 0 1 0 0 0 0 0 1 1 0 2 0 0 0 1 1 2 2 1 0 0 2 0 1 2 0 0 1 0 1 0 0 2 0 1 2 1 0 2 2 0 0 0 2 0 0 2 1 2 1 0 2 0 1 0 0 1 0 0 0 1 0 0 1 2 1 0 0 1 1 0 0 1 0 0 2 0 0 0 0 0 0 1 0 1 2 1 1 2 0 0 1 1 0 1 0 2 1 2 0 0 0 2 0 0 2 0 1 1 2 2 2 0 0 0 0 0 0 1 1 1 0 0 1 0 0 0 0 0 0 1 2 0 1 0 1 0 0 0 0 0 0 1 0
144 0 2 0 0 0 0 1 0 2 2 0 0 1 0 0 0 0 2 1 1 2 1 0 0 0 0 1 0 2 0 0 1 2 1 2 2 2 0 1 1 0 0 1 0 1 0 0 0 1 1 0 0 0 1 0 2 0 2 0 0 0 1 1 0 2 2 0 0 0 0 1 2 2 2 2 0 0 2 0 1 1 2 1 2 0 0 1 2 2 1 1 0 2 1 2 1 1 0 1 1 1 0 0 2 1 2 1 0 0 1 1 2 2 2 2 2 0 1 1 1 0 1 1 1 0 0 2 2 1 0 0 0 0 1 0 0 0 0 2 1 1 1 0 2 0 1 0 0 0 0 0 1 1 0 0 0 0 0 0 1 1 2 2 0 1 0 1 1 2 0 1 1 2 1 0 2 2 1 1 1 1 1 2 1 2 1 2 1 0 0 2 0 2 2 0 1 2 0 0 0 0 0 1 2 0 0 0 1 0 0 0 0 0 0 1 1 0 1 1 1 1 1 0 0 0 1 0 0 1 0 0 0 0 0 0 0 2 0 0 0 0 2 1 2 2 0 1 1 0 0 0 0 0 1 0 1 2 1 0 1 1 0 0 0 0 1 0 0 0 1 2 0 0 1 1 0 0 2 0 0 0 2 2 2 2 0 2 0 2 0 0 2 0 2 0 2 0 0 0 1 0 2 0 2 1 1 0 0 0 0 0 0 0 1 0 2 0 1 0 0 2 1 1 2 0 0 1 0 1 0 2 0 0 0 0 0 1 0 0 2 2 2 0 0 0 0 0 2 2 0 0 0 2 2 0 0 1 0 2 2 2 0 0 0 1 0 2 2 0 0 2 2 2 1 2 2 1 0 0 0 1 0 0 1 0 0 0 0 1 0 0 1 0 2 0 1 1 1 1 1 1 1 1 0 0 1 1 0 0 0 0 1 0 0 1 1 1 0 0 0 1 0 0 0 2 0 1 0 0 0 0 0 0 0 1 0 2 1 0 2 0 0 1 0 2 1 1 1 0 0 0 0 1 1 0 1 2 0 2 0 0 1 1 0 1 1 0 0 1 1 0 2 2 1 0 0 0 2 0 2 1 0 1 0 1 0 2 1 0 1 0 1 0 1 1 1 1 1 0 0 2 2 1 1 2 2 1 2 0 0 0 0 0 0 0 0 1 0 2 1 0 1 1 0 1 1 0 1 1 1 0 0 0 0 1 1 0 1 1 0 1 0 0 2 0 2 1 1 0 0 0 0 1 2 1 0 0 0 1 0 1 1 2 0 2 1 0 1 0 0 1 1 0 1 0 1 1 0 1 1 0 1 1 1 0 1 0 0 0 0 1 0 0 1 0 1 2 0 0 0 0 0 1 2 2 0 0 0 1 0 0 0 1 0 1 0 0 0 0 0 0 1 1 1 1 1 2 0 0 0 1 0 2 0 0 2 2 1 1 1 1 0 0 1 0 1 0 1 0 1 2 0 0 1 0 0 2 2 0 0 0 1 1 0 0 1 2 2 0 1 0 1 0 0 1 1 0 0 2 1 1 0 2 1 2 1 2 2 0 0 0 0 0 0 0 1 1 1 1 0 1 0 0 1 1 1 2 2 0 1 1 0 2 0 1 1 1 0 0 0 0 2 2 1 1 1 0 0 0 0 0 0 0 0 0 1 0 0 1 0 1 0 0 0 1 1 0 0 0 0 0 1 2 1 0 0 0 0 1 0 1 2 1 1 0 2 0 2 2 0 0 1 1 1 0 1 0 0 2 2 2 1 1 0 2 0 2 1 2 0 1 0 1 0 1 0 1 0 0 1 0 0 1 2 0 2 0 0 2 2 2 1 1 1 1 1 1 2 1 1 1 2 1 0 0 0 1 0 2 0 0 2 2 0 0 0 1 1 0 0 1 0 0 0 0 0 1 0 0 0 2 1 0 0 1 1 0 0 0 1 0 1 0 1 1 0 0 1 0 0 0 0 0 1 1 0 1 1 2 2 2 2 0 0 0 0 0 0 0 2 2 0 1 2 0 2 2 0 0 0 2 0 1 2 2 0 1 0 2 0 2 0 0 1 1 0 2 2 1 0 1 2 1 1 0 2 1 0 0 1 0 0 0 1 1 1 2 0 0 0 1 2 1 0 0 2 0 0 0 2 0 2 0 0 0 0 1 2 1 1 1 0 0 1 1 0 0 0 1 0 0 0 0 0 2 2 0 2 0 0 0 0 0 0 0 0 1 1 2 0 2 0 1 1 0 0 0 0 0 2 1
145 0 1 0 1 0 0 1 0 1 1 0 0 0 0 0 0 0 0 0 1 2 0 0 0 0 0 2 2 2 1 1 1 2 1 1 1 1 0 0 0 0 0 1 0 1 0 0 1 1 1 0 1 1 0 1 0 0 0 0 0 1 0 0 0 1 1 2 0 0 0 1 2 2 2 2 0 0 2 0 0 2 1 0 0 0 1 0 2 2 0 0 1 1 0 1 0 1 0 1 1 0 2 0 2 0 2 1 1 0 0 2 1 2 2 1 2 0 1 0 0 1 1 1 1 0 1 0 2 0 0 0 0 0 2 1 0 0 1 2 2 0 0 0 2 0 0 0 0 1 0 2 1 1 0 1 1 0 1 2 0 0 1 2 0 0 0 0 1 2 0 0 1 2 2 1 1 1 0 1 1 1 0 2 2 2 0 1 0 0 0 1 1 1 1 1 2 2 0 0 0 1 0 0 1 0 0 0 1 0 1 2 0 0 0 0 0 1 1 1 1 1 1 0 0 0 1 0 0 1 1 0 0 0 0 0 0 2 0 0 0 0 2 0 2 2 0 0 2 0 0 1 0 0 0 0 1 2 0 0 0 0 0 0 0 0 0 1 1 0 1 0 0 2 0 0 0 0 1 0 1 0 1 2 1 1 1 1 0 2 0 1 2 0 2 0 0 2 0 1 0 0 0 1 0 0 0 0 0 0 0 0 2 0 1 0 1 1 0 0 1 1 0 0 2 0 2 0 1 1 0 0 0 0 0 1 1 1 0 1 2 1 0 0 1 1 0 0 2 2 0 0 0 0 0 2 1 0 0 0 0 1 0 0 0 0 0 2 2 0 0 2 2 0 0 0 2 0 1 0 0 2 0 0 1 1 0 0 0 0 0 0 1 0 1 1 0 0 0 0 0 0 1 2 1 0 1 1 0 0 0 0 0 0 1 2 0 0 2 0 0 1 0 1 0 1 0 2 0 0 2 0 0 0 0 2 0 0 0 0 2 0 0 1 0 2 1 0 1 0 1 0 0 2 1 1 0 1 0 1 2 0 1 1 0 1 1 1 0 0 2 0 2 2 2 0 1 0 2 0 2 1 0 0 0 0 0 1 1 1 1 0 0 0 0 0 0 2 1 0 1 2 2 0 0 0 0 0 0 0 0 0 0 0 0 0 1 0 0 1 1 1 2 2 0 1 1 0 2 0 2 0 1 0 1 2 1 1 0 2 1 0 0 0 1 1 1 1 1 0 0 0 0 1 1 1 0 1 1 0 1 0 1 1 0 1 1 0 1 0 0 1 2 0 1 0 2 1 0 1 2 1 0 0 0 0 0 0 0 0 0 0 1 0 0 0 0 0 0 0 0 0 0 1 2 2 0 0 0 1 1 1 0 0 1 1 0 0 0 0 0 1 0 1 1 0 2 0 0 0 2 0 0 1 0 0 2 0 1 2 1 1 0 1 0 0 2 0 0 0 1 1 0 1 1 2 0 2 2 0 0 0 1 0 2 1 1 2 0 2 0 0 1 0 0 0 2 0 0 2 0 1 0 0 0 0 0 1 2 1 1 1 0 1 0 0 1 0 1 2 0 1 0 0 2 1 1 2 2 1 0 0 0 1 0 0 0 1 0 0 0 0 1 2 1 0 1 1 1 1 2 2 1 0 0 0 1 0 0 1 1 1 0 0 0 1 1 1 0 0 0 0 1 0 0 0 0 0 0 0 0 0 2 1 0 0 2 0 2 2 0 1 1 0 0 1 0 2 2 0 0 0 1 0 1 2 1 2 2 2 0 2 2 0 1 0 0 0 0 1 0 1 0 1 2 0 2 0 0 2 0 0 1 0 0 1 1 1 2 2 1 1 0 1 0 0 0 1 1 2 0 1 2 1 0 1 1 1 1 0 0 1 0 0 0 0 1 0 0 0 0 1 1 1 0 1 1 1 1 0 1 0 0 0 0 0 0 0 1 0 0 0 1 0 1 2 0 0 1 1 1 1 2 0 0 0 1 0 0 0 2 1 0 0 1 1 1 2 0 0 0 2 0 0 1 2 0 0 0 1 0 1 0 0 1 1 0 1 1 0 1 1 2 1 0 0 1 1 0 1 1 0 0 1 2 1 1 0 1 2 0 1 1 2 2 1 1 1 1 1 0 0 0 1 2 0 2 0 0 0 1 0 0 0 1 2 2 1 0 0 1 0 0 0 0 1 1 0 2 1 1 0 0 0 0 0 0 1 0 2 1 1 0 1 0 0 1 0 0 1 1 1
146 0 1 0 1 0 1 2 0 0 0 0 0 1 0 0 0 0 1 2 2 1 0 0 0 0 2 1 1 1 0 1 2 2 0 1 2 2 0 0 0 0 0 0 0 0 1 0 2 0 0 0 0 0 0 0 0 1 1 1 1 0 0 0 0 0 0 0 0 0 0 1 2 2 1 2 1 0 1 0 1 1 2 0 1 0 0 1 2 2 1 1 0 2 1 2 0 0 0 1 0 1 0 0 2 0 2 1 1 0 0 1 2 2 2 2 2 0 2 0 0 0 0 2 0 1 0 2 2 0 0 0 0 0 0 0 0 0 0 1 0 2 0 0 1 0 0 1 1 1 0 0 1 0 1 0 0 1 0 1 0 1 0 2 1 2 0 2 0 0 2 0 1 2 1 0 2 0 0 0 0 0 2 2 0 2 2 0 0 0 0 2 1 0 0 1 1 2 0 1 1 0 0 0 1 0 1 0 0 0 1 1 2 0 0 0 1 0 1 2 0 0 0 0 0 0 0 0 0 1 0 0 1 1 0 1 0 2 0 0 0 1 2 1 2 2 0 0 2 0 0 0 0 1 1 0 2 1 0 0 0 0 0 0 0 0 1 1 1 0 0 2 0 1 1 1 0 0 1 0 0 0 2 2 2 2 2 2 0 2 0 0 2 0 2 0 2 0 0 1 1 1 1 0 1 1 2 1 0 1 0 1 2 0 1 0 1 0 0 0 1 2 1 1 2 0 1 0 2 2 0 2 1 0 0 0 0 2 0 0 0 1 2 0 0 0 0 0 1 1 0 1 0 1 1 1 0 1 0 1 1 1 0 1 0 0 0 2 2 0 2 0 0 2 1 1 1 0 0 0 1 2 0 0 0 0 0 0 0 1 0 0 1 0 2 0 1 0 0 0 0 0 0 2 1 1 0 1 0 0 0 0 0 0 0 1 1 0 0 1 0 1 0 0 1 1 0 0 0 0 0 0 1 0 0 1 0 2 1 0 1 1 0 1 0 1 1 1 1 2 0 1 1 2 1 1 0 1 1 1 1 0 0 0 1 2 0 2 0 2 1 0 2 1 1 0 0 0 2 0 2 0 0 1 1 1 1 1 1 1 1 0 1 0 1 1 1 1 1 1 0 2 0 2 1 1 2 1 2 0 1 0 1 1 1 0 0 0 0 1 1 1 2 2 0 1 0 2 0 2 0 2 1 0 1 0 0 2 0 1 0 1 0 0 2 2 0 0 0 0 0 0 0 2 0 2 0 1 1 1 1 0 0 1 0 0 1 1 1 1 0 0 1 0 1 0 2 2 0 2 2 0 1 1 1 0 1 1 0 0 0 0 0 1 0 0 0 0 0 1 0 2 1 1 1 1 0 0 0 1 1 0 0 0 1 2 0 0 0 0 0 0 1 1 1 0 1 1 0 0 0 1 0 0 0 0 2 0 0 1 1 0 0 1 1 0 1 0 1 0 0 2 0 0 1 2 0 2 2 0 0 0 1 0 0 0 1 2 0 0 1 0 0 0 1 0 2 0 2 0 1 0 0 0 0 0 1 1 2 1 0 0 0 2 1 1 2 0 2 2 0 2 0 0 2 0 0 2 2 1 0 0 0 2 0 0 2 1 0 0 0 0 1 2 1 1 1 0 0 0 1 0 0 1 0 0 1 0 0 0 0 0 1 1 0 0 2 1 0 0 0 0 2 1 1 2 1 0 0 0 1 1 2 0 1 0 2 0 2 1 1 0 1 1 1 0 0 0 0 2 2 2 1 0 0 2 0 0 0 2 2 0 1 1 0 1 1 0 1 0 0 0 0 2 1 0 1 0 0 2 0 0 0 1 0 0 1 1 1 0 0 0 1 0 0 0 0 2 1 2 0 1 2 1 0 1 0 1 1 0 0 0 1 1 0 1 1 1 0 0 0 0 1 0 0 1 0 0 0 0 0 1 0 0 0 1 0 0 2 0 0 0 0 0 0 1 0 2 2 2 2 2 0 0 0 0 2 0 0 0 2 0 1 0 0 0 2 2 0 0 0 1 1 0 2 1 1 0 1 1 1 1 0 0 0 0 0 1 1 1 0 0 1 1 1 0 2 0 1 1 2 0 0 1 0 0 0 2 0 0 0 0 2 0 1 0 1 1 1 2 0 0 2 1 0 0 0 1 1 0 2 0 1 0 1 1 1 1 1 1 1 0 0 0 0 1 1 1 1 0 0 1 0 0 0 1 0 1 0 1 1 0 0 1 1 0 0 0 0 1 1 1
147 0 1 0 0 0 1 2 1 0 1 0 1 2 1 0 0 0 1 1 1 1 0 0 0 0 1 1 1 2 1 0 0 0 0 0 2 0 0 0 0 0 0 1 0 1 0 0 2 0 0 0 0 0 1 0 1 0 1 0 0 2 1 0 0 0 0 1 0 0 0 0 1 1 2 1 0 0 1 0 1 1 1 2 2 0 0 0 1 2 0 0 2 2 1 1 0 0 0 0 0 1 0 0 2 0 2 1 1 0 0 2 0 0 1 1 0 0 1 1 1 0 0 2 0 1 0 1 2 0 0 0 0 0 2 1 0 0 0 0 1 1 1 0 0 0 0 0 0 0 1 1 0 0 0 0 1 0 0 0 0 0 0 2 1 1 1 0 1 2 0 0 1 0 0 0 1 1 0 1 1 2 0 2 0 0 2 1 0 0 0 2 0 2 2 0 0 0 0 0 0 0 0 1 1 0 1 0 0 2 0 1 0 0 0 0 0 1 2 1 0 0 0 0 0 0 0 1 0 1 1 0 0 0 0 0 0 2 0 0 0 0 0 0 1 1 0 0 2 0 0 0 0 0 0 0 1 1 0 0 0 0 0 0 0 0 0 0 2 0 0 1 0 0 0 0 1 1 2 0 1 0 2 2 2 2 0 0 0 2 0 2 1 0 2 0 0 1 0 2 2 0 0 1 0 0 1 0 0 2 0 2 1 1 1 0 2 0 0 0 0 2 2 2 2 0 1 1 2 2 1 1 0 0 0 0 0 1 0 0 1 1 1 0 1 1 1 0 2 1 0 0 0 2 1 0 1 1 0 2 2 2 1 1 0 1 0 2 2 0 1 1 0 2 1 1 1 0 1 0 0 1 0 0 2 2 0 1 1 1 0 1 0 0 2 0 0 1 1 1 1 1 0 1 1 0 0 0 0 0 0 0 0 0 0 1 1 1 1 0 0 1 0 1 0 1 0 0 1 0 2 1 0 0 0 0 0 2 0 0 1 1 0 1 0 2 2 2 2 1 0 1 2 2 2 2 0 1 0 1 1 0 1 1 0 1 0 1 0 1 1 1 1 1 1 0 1 0 2 0 2 1 0 0 1 0 1 1 1 0 2 0 0 2 2 0 0 1 1 1 0 2 1 1 0 0 2 2 1 0 0 1 1 1 1 0 0 0 0 1 0 2 2 2 0 1 0 0 0 2 1 0 0 0 0 1 1 0 1 2 0 1 1 1 2 2 2 1 1 0 1 1 0 1 2 1 0 0 0 1 0 0 1 1 0 0 1 1 1 1 0 0 1 0 1 0 1 1 0 1 2 0 1 1 0 1 1 2 0 0 0 0 1 0 2 0 1 0 0 0 0 2 0 1 1 2 0 0 0 2 1 0 0 2 0 2 0 1 0 1 1 2 0 1 0 1 0 1 0 0 1 0 0 2 0 1 2 1 0 2 0 0 0 0 1 0 1 0 2 1 1 1 0 1 2 2 0 2 2 1 1 0 2 0 0 0 0 2 1 1 0 1 0 0 0 1 1 0 1 1 0 1 1 2 0 2 0 1 1 1 0 0 1 0 1 0 2 0 1 2 0 1 0 0 2 2 2 1 1 1 0 0 0 2 0 0 1 0 1 1 0 0 0 2 2 1 2 0 0 0 1 1 0 0 0 1 1 1 0 1 0 1 0 1 0 1 2 0 0 0 0 0 0 0 0 1 0 0 0 0 0 0 2 0 1 1 1 0 1 2 0 0 1 1 1 0 0 1 1 0 0 1 1 0 0 1 0 2 1 2 0 1 1 1 0 1 0 0 0 0 0 0 0 2 0 1 1 0 0 2 0 0 1 1 1 1 1 1 2 2 2 2 0 1 0 0 0 1 0 1 0 0 2 1 0 0 0 1 2 1 0 2 0 0 0 0 0 0 1 0 0 0 1 0 1 0 1 0 0 1 1 0 1 0 1 2 0 0 2 1 0 0 2 1 2 2 0 1 1 2 1 1 1 0 0 0 1 0 0 1 2 1 2 1 2 1 1 2 0 0 0 2 0 0 2 1 2 0 0 1 0 1 0 0 1 2 0 2 1 0 1 1 2 1 1 0 0 1 0 1 2 0 0 0 0 1 0 0 0 0 0 0 1 1 0 1 1 0 0 0 1 0 1 1 1 0 1 1 0 0 1 1 1 0 2 2 2 0 1 1 0 0 0 0 0 2 2 0 2 0 0 0 1 2 0 1 1 0 0 1 0 0 0 1 1 1 1 1 1 0 0 0
148 0 1 1 1 0 1 2 0 1 1 1 1 1 0 1 0 0 1 0 0 2 0 0 0 0 0 2 2 2 2 0 1 1 0 1 1 2 0 0 0 0 0 1 0 1 1 0 1 0 0 0 1 0 0 1 0 0 0 0 2 0 0 0 0 0 0 0 0 0 0 1 2 2 1 2 1 0 1 0 2 2 2 2 2 0 0 0 2 2 0 0 1 1 0 1 0 1 0 1 1 0 0 1 2 0 2 1 1 0 0 2 0 0 1 1 1 0 0 2 2 0 2 0 2 0 2 2 2 1 1 1 0 0 0 0 0 0 0 1 1 1 0 0 0 1 2 0 0 0 0 2 0 0 0 0 1 2 0 0 0 2 0 2 0 2 1 1 1 1 1 1 0 1 0 1 1 1 1 0 0 1 0 2 0 0 2 1 0 0 0 1 0 1 1 0 0 2 0 0 0 0 0 0 0 0 1 0 1 0 0 1 2 1 0 0 0 0 2 0 2 2 0 0 0 1 1 0 1 1 0 0 0 0 0 0 0 2 1 1 0 1 2 0 1 1 0 0 2 0 0 1 0 0 0 0 1 2 1 1 1 2 0 0 0 0 2 1 1 0 1 1 0 1 0 0 0 1 1 0 2 0 2 1 1 0 1 1 0 2 0 1 0 0 2 0 0 0 0 0 2 1 0 1 0 0 0 0 0 1 0 1 1 0 1 0 2 0 0 0 0 2 0 0 1 0 0 1 2 2 0 2 0 0 0 0 1 1 1 2 1 2 2 0 1 1 0 0 2 2 0 0 0 2 2 0 1 1 0 1 1 1 1 0 1 0 0 1 1 0 1 1 0 2 0 0 2 0 0 0 1 0 0 0 1 0 0 0 0 1 1 1 0 0 2 0 0 2 0 0 0 0 0 1 0 0 0 1 0 0 0 1 0 0 0 2 0 2 0 0 0 2 0 1 1 1 1 2 0 1 1 0 0 1 1 1 0 1 0 0 1 0 0 0 0 0 2 1 2 1 1 1 1 2 2 1 1 2 0 1 2 1 0 1 0 1 1 2 0 0 0 0 0 2 1 0 0 1 2 0 0 1 0 1 1 0 1 1 1 1 2 0 2 1 1 0 0 2 0 0 2 1 1 1 0 0 1 0 0 0 0 0 0 0 0 0 0 1 0 1 1 1 2 2 0 0 0 0 0 0 2 0 0 0 0 0 1 0 2 2 1 0 1 0 1 1 0 1 1 0 0 0 0 2 0 0 0 0 0 2 0 0 0 1 0 0 1 0 0 0 0 1 1 0 0 0 1 1 1 1 2 0 1 1 0 1 1 1 0 0 2 1 0 0 2 0 0 0 0 0 0 2 2 0 1 1 2 0 0 1 0 0 0 0 1 0 1 2 2 0 0 2 1 0 1 0 2 1 0 0 0 0 0 1 0 1 2 1 0 2 0 1 0 2 0 0 1 0 2 0 0 2 2 0 0 2 0 2 1 1 1 0 2 0 2 2 1 2 0 2 0 0 0 1 1 1 1 0 1 2 0 1 1 1 0 2 0 1 0 0 0 0 0 0 1 0 1 0 1 1 1 0 0 0 2 2 2 2 2 0 1 0 0 2 0 1 0 0 0 0 0 0 1 2 2 2 2 1 1 0 0 0 0 0 0 1 0 0 0 0 0 0 0 1 0 0 1 0 0 0 0 0 0 1 1 1 0 0 0 0 1 1 2 0 1 1 2 0 2 1 0 1 1 0 0 0 0 0 0 0 1 2 1 0 0 2 1 1 0 2 1 0 0 0 0 0 1 0 1 0 0 0 0 1 2 0 2 0 0 1 1 1 1 1 0 1 2 2 2 1 1 2 0 2 0 0 0 2 1 2 0 0 2 1 0 1 1 0 0 0 0 0 0 0 0 0 1 0 0 0 0 0 0 0 0 0 0 0 0 1 1 0 0 0 0 0 0 1 1 0 0 0 1 0 1 1 0 1 1 2 1 1 2 0 0 0 0 1 0 0 1 2 1 2 2 0 2 1 0 0 0 2 1 1 2 2 0 0 0 1 1 1 0 0 2 2 0 1 1 1 0 0 2 0 0 0 1 0 1 2 2 0 0 1 0 0 0 1 0 0 0 0 2 1 0 0 2 0 0 0 1 0 1 1 1 0 1 1 1 0 1 0 1 0 1 1 2 0 0 1 1 0 0 0 1 0 1 1 1 0 0 1 0 0 0 0 0 0 0 1 0 0 1 1 1 0 0 1 0 1 2 2
149 0 1 0 0 0 0 1 1 0 1 1 0 0 0 0 0 0 0 0 0 2 1 0 0 0 0 1 1 2 0 1 2 2 0 1 1 1 0 1 1 0 0 0 0 0 1 1 1 0 0 0 0 1 0 1 1 1 1 1 1 0 0 0 0 0 0 2 1 1 0 1 1 1 2 1 0 0 2 0 2 2 2 1 1 0 0 0 2 2 0 1 0 2 0 2 1 1 0 1 1 0 0 0 2 0 2 2 0 0 0 1 1 2 2 1 2 1 1 1 1 1 2 0 1 0 1 1 1 1 0 0 0 0 1 0 0 0 0 2 1 1 0 0 1 0 0 0 0 0 0 1 1 0 1 1 1 0 0 1 0 2 1 1 0 1 1 0 2 2 0 2 2 0 0 0 2 0 0 0 0 0 0 2 0 0 2 0 0 0 0 1 0 1 2 0 1 2 0 0 0 1 0 1 1 0 2 0 0 0 1 1 2 0 0 0 0 0 1 0 0 0 0 1 1 0 0 1 1 1 1 0 0 0 0 0 0 2 0 0 0 0 2 0 0 0 0 0 2 0 0 0 0 0 0 0 2 1 0 0 0 0 1 1 0 0 0 0 1 1 0 2 2 0 0 1 0 1 1 0 0 1 1 2 1 1 0 2 0 2 0 1 0 0 1 1 0 0 0 1 1 1 0 1 0 0 0 0 0 1 0 2 2 1 2 0 2 0 1 0 1 2 1 0 2 0 1 1 0 0 0 0 0 0 0 0 0 2 0 0 0 0 1 0 0 0 0 0 2 2 0 0 0 1 1 1 1 0 0 2 2 2 2 0 0 1 0 2 2 0 1 1 2 0 0 0 2 1 1 1 1 1 0 0 1 1 0 0 0 1 0 0 1 0 2 0 0 0 0 0 0 0 0 2 0 0 1 0 0 0 0 0 0 1 1 1 1 1 0 0 0 1 0 0 0 2 0 1 0 1 1 0 0 0 0 1 0 1 0 0 2 0 0 0 2 2 2 1 1 1 0 1 1 1 2 1 1 2 1 1 0 0 0 0 0 0 0 2 0 1 0 0 1 1 1 0 1 0 2 0 2 0 0 0 0 0 0 0 0 0 2 0 0 1 1 2 2 1 1 1 0 2 1 1 0 0 1 0 1 0 1 0 0 1 1 0 0 0 0 1 0 1 1 1 0 1 1 1 0 2 0 1 0 0 0 0 0 1 1 0 1 2 0 1 1 2 2 1 2 1 0 1 0 2 0 0 0 1 1 0 1 0 1 1 0 1 1 0 1 0 0 1 1 0 0 0 2 0 0 0 1 0 1 1 1 0 1 0 1 1 0 0 0 1 0 0 0 0 0 0 0 2 0 2 2 2 1 1 0 2 0 0 0 0 0 0 0 0 0 0 0 1 0 0 0 0 2 1 0 0 1 0 0 2 0 1 2 0 0 2 1 1 0 1 1 0 0 0 2 1 1 1 0 0 2 2 0 2 2 0 0 0 0 1 1 1 0 2 0 1 1 0 0 0 0 0 2 2 0 2 0 0 0 2 1 2 1 1 0 0 0 0 0 0 0 0 1 0 1 1 0 1 0 0 1 1 2 0 0 1 0 0 0 2 0 1 1 1 0 0 0 0 1 1 0 1 1 0 0 0 1 1 0 0 0 0 2 0 0 1 1 1 0 0 0 0 1 0 0 0 0 1 0 0 0 0 0 0 0 0 0 0 2 0 0 0 2 0 2 2 0 0 0 1 1 0 1 2 2 0 2 2 1 0 0 1 0 2 0 2 0 0 1 0 1 0 0 0 0 0 0 0 0 2 1 0 1 0 0 2 0 0 0 1 1 1 1 2 2 2 2 2 1 0 0 0 0 2 1 2 0 0 2 0 0 1 0 0 0 0 0 0 0 0 1 1 1 0 0 0 0 0 0 0 0 0 0 0 0 1 0 0 0 0 0 1 0 0 1 0 1 0 1 0 1 1 0 1 2 2 2 2 2 0 0 0 0 0 1 0 1 0 2 1 2 0 2 2 1 0 0 1 0 0 2 2 1 1 0 2 0 0 0 0 1 2 0 2 0 1 0 1 2 1 0 0 1 0 1 1 2 0 0 0 0 0 0 0 1 1 0 1 2 1 0 0 1 0 0 1 1 0 1 0 1 0 1 1 2 2 0 2 0 0 0 1 0 0 0 1 1 1 0 0 0 0 0 1 0 1 0 2 0 0 0 0 0 1 0 2 1 0 0 2 0 1 0 0 0 0 2 1
150 1 2 0 0 0 0 1 1 0 1 0 0 0 0 0 0 0 0 1 1 2 0 2 0 0 0 2 2 2 2 0 1 2 2 1 1 1 0 2 1 1 0 0 0 0 1 0 2 0 0 0 0 1 0 1 0 0 0 0 1 1 0 0 0 0 0 1 0 0 0 1 2 2 1 2 0 0 2 1 0 2 2 2 2 0 0 1 2 2 0 0 1 2 1 1 0 1 0 1 1 0 1 0 2 0 2 0 2 1 0 1 1 2 2 2 2 0 2 0 0 1 1 1 1 0 1 1 2 0 0 0 0 0 1 0 0 0 0 2 0 2 0 0 2 0 0 1 1 1 0 0 0 1 0 1 0 2 0 1 1 0 0 2 0 1 1 1 0 1 1 1 0 0 2 0 1 0 0 0 0 1 2 2 0 2 2 0 0 0 0 2 0 2 2 0 2 2 1 1 1 1 1 0 0 0 1 0 2 0 1 1 2 0 0 0 0 0 1 2 0 0 1 0 0 0 2 0 0 2 1 0 0 0 0 0 0 2 0 1 0 0 2 0 1 1 0 0 2 0 0 1 0 0 0 0 1 2 1 1 1 2 0 0 0 0 0 1 2 1 0 2 0 1 1 1 0 0 1 0 1 1 2 1 2 2 2 1 0 2 0 1 0 1 1 1 0 1 1 0 1 0 0 1 0 0 0 2 1 2 0 2 2 1 2 0 1 0 0 0 1 1 1 0 1 0 1 1 1 1 0 0 0 0 0 0 0 0 0 0 0 1 1 1 2 2 0 0 1 1 0 1 0 2 2 0 1 2 0 1 1 1 0 1 0 0 0 1 1 1 2 0 1 2 1 2 2 2 0 1 1 0 0 0 1 1 0 0 0 0 0 0 1 1 2 0 1 1 0 0 0 0 0 2 2 0 0 0 1 1 1 1 0 0 0 1 1 0 0 0 2 1 0 0 0 2 0 1 0 0 1 0 0 1 0 0 0 1 0 0 1 2 1 2 1 2 2 1 1 0 0 0 0 2 0 0 0 1 2 1 1 0 0 0 0 0 0 2 0 1 1 1 0 2 2 0 2 0 2 0 2 0 0 0 0 0 0 2 1 0 1 0 0 1 2 0 0 1 1 0 0 2 2 1 0 0 1 0 1 0 1 0 0 1 1 0 0 2 0 2 2 0 2 2 1 1 0 1 1 1 1 1 2 1 2 1 0 0 2 1 1 1 0 0 2 2 0 1 2 1 0 1 0 2 1 0 1 0 1 1 0 0 1 2 0 0 1 0 2 0 0 2 1 0 0 0 1 0 0 0 1 0 0 0 0 0 0 0 0 0 0 0 1 1 1 0 0 0 0 0 0 2 0 1 1 2 2 0 0 2 0 0 0 0 1 0 1 0 0 0 0 1 0 0 0 0 1 1 0 0 0 2 0 1 0 0 2 1 0 1 0 1 0 1 0 0 2 0 2 0 1 1 0 1 2 2 0 1 1 0 0 0 0 1 2 2 0 0 0 0 0 2 1 0 0 0 2 0 2 0 0 0 0 1 0 1 1 0 2 2 0 0 0 0 0 1 1 0 1 2 0 1 0 0 0 2 2 1 2 1 1 0 0 2 0 0 0 1 2 2 0 0 0 1 1 0 0 0 0 0 0 0 0 0 0 1 2 1 0 2 0 1 0 0 0 1 1 1 0 2 0 2 1 0 0 2 0 0 1 1 0 1 2 0 0 0 2 1 1 2 0 0 1 0 0 0 1 1 1 1 2 2 1 1 1 1 1 1 0 2 1 1 1 1 0 1 1 1 0 0 1 0 0 2 1 0 2 0 1 2 0 1 0 1 1 1 1 2 2 1 1 1 0 1 1 0 0 2 1 2 1 0 2 0 0 1 0 1 1 0 0 0 0 0 0 0 1 0 0 0 0 0 0 0 0 0 1 0 0 1 1 0 1 1 2 2 0 0 1 0 0 0 1 1 2 2 0 0 1 2 2 2 2 0 0 0 0 1 0 1 1 2 0 0 2 1 2 2 0 0 0 1 0 0 2 1 0 1 0 2 0 1 0 0 1 1 0 2 1 1 0 1 2 1 0 0 1 1 0 0 2 1 0 2 0 0 0 1 0 0 0 0 1 0 0 1 1 1 0 1 1 0 2 0 0 0 0 0 0 0 2 0 1 0 0 0 1 1 2 2 0 0 0 0 0 0 0 1 1 1 1 1 0 0 0 1 1 1 0 1 1 1 0 1 1 0 0 0 0 0 2 1
151 0 1 2 0 1 0 2 1 1 2 0 0 1 0 0 0 0 1 1 1 1 0 1 1 1 1 2 2 2 2 0 1 2 1 1 2 1 0 0 0 0 0 0 0 0 0 0 2 0 0 0 0 0 0 0 0 1 1 1 0 1 1 1 0 0 0 1 0 0 0 1 2 2 1 2 1 0 2 0 2 2 1 0 0 1 0 0 1 1 0 0 0 1 1 1 0 2 1 1 0 0 2 0 2 0 2 0 1 0 0 1 2 2 2 2 2 0 0 2 2 0 1 1 0 2 0 0 2 0 0 0 0 0 0 0 0 0 0 1 0 2 0 0 0 0 0 0 0 0 0 0 0 1 0 0 1 0 0 1 0 1 0 2 0 0 0 0 1 1 1 1 1 1 0 0 1 0 0 0 0 0 1 1 0 1 1 2 1 0 0 2 0 0 0 0 1 2 0 1 1 0 0 0 1 0 1 1 1 0 2 1 1 0 0 0 0 0 1 0 1 1 1 0 0 0 1 0 0 1 1 0 0 1 1 1 0 2 0 0 0 1 2 0 2 2 0 1 1 0 0 1 0 0 0 1 1 1 0 0 0 0 0 1 0 0 0 0 2 0 0 2 1 1 0 0 0 1 2 0 0 0 2 2 2 1 1 1 0 2 0 1 0 0 2 1 0 0 0 0 1 0 2 0 2 0 1 1 0 1 1 2 2 0 1 0 2 0 0 0 0 2 1 1 1 0 1 2 0 0 0 1 0 0 0 0 0 1 0 0 1 1 1 0 0 1 0 0 1 0 0 1 1 2 0 0 2 1 0 1 2 2 1 1 0 1 0 2 2 0 1 1 0 2 0 0 1 0 1 0 1 1 0 0 1 0 0 0 0 0 0 1 0 0 1 1 0 0 0 0 0 0 1 1 0 1 0 0 0 0 0 2 0 0 1 2 0 1 1 0 0 1 0 0 1 2 0 1 0 0 0 0 1 0 0 1 1 2 0 0 2 0 0 0 0 1 2 1 1 1 0 1 0 1 1 0 1 0 1 0 2 0 0 0 1 2 0 2 0 0 1 0 0 2 2 0 1 0 0 1 2 0 0 1 0 1 0 0 0 1 1 0 0 1 1 1 1 1 1 0 0 2 1 1 0 0 2 0 0 0 0 0 0 1 1 0 0 0 0 1 0 1 2 2 1 0 1 1 0 2 1 1 1 0 1 0 0 1 2 0 1 2 0 1 2 0 1 0 0 0 0 0 0 2 0 0 0 1 2 0 2 0 0 1 1 0 0 0 2 0 0 0 1 0 1 0 2 0 0 0 2 0 2 1 1 1 0 0 0 0 0 0 1 1 0 0 0 0 0 0 0 2 0 2 2 2 1 0 0 2 0 0 0 1 1 1 0 0 0 0 0 1 0 1 0 0 1 2 0 0 0 1 0 0 0 2 2 0 0 2 1 1 0 1 0 0 1 0 1 0 0 1 0 0 1 1 0 2 2 0 0 0 2 0 0 0 0 2 1 1 1 0 1 0 0 0 2 0 1 1 0 0 0 1 0 1 1 1 1 2 0 0 2 0 0 1 2 0 1 1 0 1 0 0 0 2 1 1 2 2 0 0 0 0 0 0 1 1 2 1 0 0 2 2 1 1 1 1 0 0 1 1 0 1 0 0 2 1 0 1 0 0 0 1 0 0 1 0 0 0 0 0 0 0 0 0 0 0 1 0 0 0 2 0 0 0 2 0 0 2 0 0 0 0 0 0 1 0 0 0 0 0 0 0 1 2 1 2 1 2 0 1 2 0 0 0 1 1 0 0 0 0 0 1 2 0 1 0 0 2 0 0 1 1 1 2 2 1 1 1 0 1 1 1 0 0 0 2 1 2 0 1 1 2 0 0 0 0 1 0 1 1 0 0 0 0 0 1 0 0 0 0 2 1 0 2 0 0 0 0 0 0 0 0 0 0 0 0 2 0 0 0 1 0 1 1 0 2 2 2 2 2 2 0 0 0 0 0 0 0 2 2 1 1 1 0 2 2 1 0 0 2 0 0 1 1 0 0 0 1 0 1 0 0 2 2 0 2 2 2 0 0 2 0 0 0 0 2 0 0 0 0 1 1 1 2 2 1 0 0 0 1 1 2 2 0 0 0 0 0 2 0 2 0 0 0 0 1 1 1 0 2 0 0 0 0 1 0 0 0 0 0 0 0 0 2 2 1 1 0 0 1 0 0 0 1 1 0 0 1 0 0 1 1 1 0 0 0 1 1 2 0
152 0 2 0 1 0 0 1 0 0 0 0 1 1 0 1 0 0 1 0 0 1 0 0 0 0 1 2 2 2 2 0 1 1 0 1 2 1 1 0 0 0 0 0 0 1 1 0 1 1 1 0 0 0 1 1 2 0 0 1 1 1 2 2 0 1 0 0 1 1 0 1 2 2 1 2 1 0 2 1 1 2 2 2 2 1 0 0 1 1 0 1 1 2 0 1 0 0 0 1 0 1 0 0 2 2 2 1 0 0 0 1 0 1 1 0 1 0 2 0 0 1 1 1 0 1 0 1 2 0 0 0 0 0 0 0 0 0 0 0 0 2 1 0 0 0 0 0 0 1 0 1 0 0 0 0 0 1 0 1 2 1 0 2 0 2 2 1 0 1 1 0 2 0 1 0 1 1 0 1 1 0 1 2 1 2 1 1 0 0 0 2 0 0 1 0 2 1 0 1 1 0 0 1 2 0 1 0 1 0 2 1 2 1 0 0 0 1 0 1 1 1 0 0 0 1 0 0 0 1 0 0 0 0 0 0 0 2 0 0 0 1 2 0 1 1 0 0 1 1 1 0 0 0 1 0 0 2 0 0 0 0 0 1 0 0 0 0 0 0 0 2 1 1 0 1 0 1 2 0 1 0 2 1 1 1 0 2 0 2 0 1 2 0 2 0 0 1 0 0 1 0 0 1 0 1 1 0 0 2 0 1 1 0 1 0 2 0 0 0 0 2 2 2 2 0 1 2 0 0 0 2 0 0 0 0 0 1 0 0 1 1 1 0 0 0 0 0 1 2 1 0 0 1 0 1 1 0 0 1 1 1 2 0 2 1 0 1 1 0 2 0 2 1 1 1 1 0 1 0 1 1 0 0 0 0 0 0 0 0 0 0 2 1 1 1 1 0 0 0 0 0 1 1 0 0 1 1 0 0 0 0 1 1 1 2 0 1 0 0 0 0 0 0 1 2 2 1 0 0 1 0 1 1 1 1 1 1 0 0 2 1 0 1 1 2 1 2 2 1 0 2 1 2 2 1 1 2 1 1 0 1 0 0 0 1 0 2 0 1 1 1 2 2 2 0 2 0 1 1 0 0 0 1 1 1 1 0 0 1 1 0 2 1 0 0 0 2 2 0 0 2 0 1 0 0 2 0 0 0 0 0 0 0 0 0 0 2 0 2 2 0 2 2 1 0 0 0 1 1 1 0 0 0 0 0 1 0 0 1 0 0 0 1 2 1 1 0 2 1 0 1 0 1 1 0 1 1 1 1 0 0 0 1 1 0 0 0 1 0 0 0 1 0 0 0 1 1 0 1 2 0 2 2 2 1 1 0 0 0 0 0 0 1 0 0 0 1 0 0 1 0 1 1 0 2 1 0 0 0 1 1 0 0 1 0 0 1 1 1 0 1 0 0 0 1 1 1 0 0 0 2 0 1 0 0 1 0 0 0 0 0 0 1 1 1 0 0 1 0 1 2 0 0 1 2 0 2 0 1 1 0 1 1 1 0 0 0 0 0 0 2 0 0 1 0 2 0 1 1 0 1 0 1 1 1 0 1 1 2 0 0 0 0 1 1 2 1 1 1 0 1 1 0 1 2 2 2 2 0 1 0 0 0 0 1 2 1 0 0 0 0 0 2 2 0 0 0 0 0 1 1 1 0 0 1 1 1 0 1 0 1 0 0 0 1 2 2 0 1 0 1 0 1 1 1 1 0 1 1 0 0 2 1 0 0 2 0 2 1 1 0 0 1 0 0 1 2 2 0 0 1 1 1 0 2 0 1 0 2 1 1 1 0 1 0 0 0 0 1 0 0 0 1 1 1 2 0 1 2 0 1 0 0 0 2 0 2 2 1 0 1 0 1 0 1 0 0 1 2 0 1 1 1 0 0 0 1 1 0 0 0 0 0 0 0 0 1 0 0 0 0 2 0 1 0 1 0 0 0 1 0 0 0 0 1 0 1 1 0 0 0 0 1 1 2 0 1 1 2 2 2 0 0 0 0 1 1 0 0 1 2 2 1 1 0 2 1 1 0 0 1 1 0 1 2 0 1 0 0 0 0 0 0 1 1 0 0 1 0 1 0 2 1 0 0 1 1 0 0 1 0 0 2 0 0 0 0 0 0 1 0 2 1 1 1 0 1 1 2 0 0 2 1 1 0 0 1 1 0 1 0 0 2 0 0 0 1 1 1 0 0 0 0 0 1 1 1 0 0 0 2 0 0 0 0 0 0 0 0 0 0 0 2 0 0 0 0 0 1 2 2
153 1 2 0 0 0 0 2 0 1 1 0 0 1 0 0 1 0 1 1 0 2 0 0 0 0 2 2 1 2 1 0 0 1 2 1 2 1 0 2 2 0 0 1 1 0 1 0 1 0 0 0 2 2 0 1 0 0 0 2 0 0 0 0 0 0 0 1 0 0 0 0 1 1 1 1 1 0 2 0 2 2 2 2 2 0 0 0 2 2 0 0 1 1 1 1 0 0 0 0 0 0 0 0 2 0 2 1 1 0 0 1 0 0 1 1 0 0 0 2 2 0 1 1 1 0 1 1 2 0 0 1 1 0 0 0 1 0 0 1 1 1 1 0 2 0 1 0 0 0 0 2 2 0 0 0 0 2 0 1 1 0 0 2 0 1 2 2 0 0 1 0 0 1 2 0 1 1 0 0 1 2 1 2 0 2 2 2 1 1 1 2 0 0 2 0 0 2 1 0 0 1 0 0 1 0 1 0 0 0 0 0 1 0 0 0 0 0 2 1 0 0 1 0 0 0 2 0 0 0 0 1 0 0 0 0 0 2 0 0 0 0 2 0 1 1 0 0 0 1 1 0 0 0 0 0 1 1 0 0 0 0 0 1 1 1 0 2 2 0 0 2 1 0 0 0 0 0 0 0 0 0 2 1 1 0 1 1 0 2 0 1 0 0 1 1 0 0 0 0 1 1 1 0 1 0 1 0 1 1 0 2 2 0 2 0 1 0 0 0 1 2 0 0 2 0 1 2 0 0 0 2 1 1 0 0 0 1 0 0 1 0 1 0 0 0 0 1 2 1 1 0 1 2 0 0 2 1 0 1 1 1 1 0 0 1 0 2 2 0 0 2 1 2 1 1 2 0 0 0 2 0 0 0 1 1 0 0 0 1 0 1 0 0 1 1 0 0 0 0 0 0 0 2 1 0 0 0 0 0 0 0 0 1 1 0 2 0 0 0 0 0 1 2 0 0 0 0 2 0 1 1 0 1 1 0 0 1 1 1 2 0 0 0 1 2 2 1 1 0 0 0 1 1 2 1 1 1 0 1 2 0 1 1 0 1 0 2 0 2 2 2 1 2 2 0 2 0 1 1 2 0 0 0 1 0 1 1 1 1 2 0 0 2 1 0 0 2 2 1 0 2 2 0 0 0 0 0 0 0 0 0 0 0 0 0 0 1 0 1 1 1 2 2 0 0 0 1 1 2 0 1 0 0 0 0 0 1 1 0 1 2 0 1 1 1 0 2 2 0 0 0 0 2 1 1 1 0 0 1 0 0 2 2 0 1 2 1 2 0 1 0 1 0 1 0 1 0 0 0 2 0 1 0 1 0 0 0 0 0 0 0 1 0 0 0 0 0 0 0 0 2 0 2 2 2 1 0 0 2 0 0 0 0 1 0 0 0 0 0 0 0 0 1 1 0 2 1 0 0 0 0 0 1 0 0 2 1 2 2 2 0 0 0 1 0 1 0 1 0 1 2 0 0 1 1 0 2 2 0 0 0 1 0 2 1 0 2 1 0 1 1 0 0 2 0 2 0 2 0 0 0 0 1 1 2 1 1 1 1 0 0 1 0 0 0 2 0 0 1 0 1 0 1 2 2 1 0 2 1 0 0 1 1 0 1 1 0 1 1 0 0 0 2 1 0 0 0 0 0 1 2 0 0 0 0 1 0 0 0 0 0 0 0 0 1 1 1 0 0 0 0 1 1 1 0 0 0 1 1 0 0 2 0 2 0 2 0 2 1 1 1 1 1 1 0 0 2 1 1 1 0 1 0 0 2 0 1 1 2 1 1 2 0 0 0 1 1 0 0 0 0 0 1 1 0 0 0 0 1 1 1 0 2 2 2 2 2 1 1 0 1 0 0 0 0 0 1 0 1 0 0 2 0 0 1 1 1 2 0 1 2 1 1 0 1 1 1 0 0 1 0 0 0 1 0 0 0 1 0 1 0 0 0 0 1 1 0 1 0 0 0 2 1 2 1 0 0 1 2 2 2 2 0 0 1 0 1 0 0 2 1 0 0 2 0 2 2 0 0 0 2 0 0 2 0 2 1 0 0 0 0 0 0 1 0 0 2 0 1 0 1 2 0 1 0 1 1 0 0 1 1 0 2 0 0 0 1 0 0 0 1 0 1 1 1 1 0 0 0 1 0 2 0 1 0 1 0 0 1 0 2 0 2 0 0 0 0 0 1 1 1 0 0 0 0 0 1 1 0 0 1 1 1 0 1 1 0 2 2 0 0 0 0 0 0 0 0 0 0 2 1
154 1 1 0 0 0 0 2 0 0 0 0 0 1 0 0 1 0 1 1 1 2 0 0 0 0 1 1 1 2 0 1 2 2 0 1 1 1 0 0 0 1 1 1 0 0 2 1 1 0 0 0 0 1 0 1 1 0 2 0 1 0 2 1 0 0 0 1 0 0 0 1 2 2 0 2 1 0 2 0 2 2 2 0 1 0 0 0 2 2 0 2 1 2 1 2 0 0 0 0 0 0 0 0 2 1 2 1 0 0 0 1 0 2 2 0 2 0 2 0 0 0 1 1 1 1 0 2 2 0 2 2 0 0 0 0 0 0 0 2 1 1 0 0 0 0 0 0 0 1 0 1 0 1 0 0 2 0 1 1 0 0 0 2 2 2 2 1 0 1 1 0 0 1 1 0 2 0 0 0 0 0 1 1 0 1 1 0 0 0 0 1 1 1 1 1 1 2 0 0 0 0 0 0 1 0 1 0 1 0 0 0 0 1 0 0 1 0 0 0 1 1 0 0 0 0 2 0 0 1 1 1 0 0 0 0 0 2 1 1 0 0 1 1 1 1 0 0 2 0 0 0 0 0 0 0 0 2 0 1 0 1 0 0 0 0 0 0 2 1 1 1 0 1 0 1 0 1 1 0 0 1 2 2 2 2 0 0 0 2 0 2 1 1 2 1 1 0 1 0 0 0 1 1 1 0 0 0 0 1 0 1 1 1 2 1 2 0 2 0 0 2 1 0 2 0 1 2 2 2 0 2 0 0 0 0 0 2 0 0 0 0 1 0 0 0 1 0 1 0 0 1 0 1 1 1 1 0 0 2 2 2 2 0 2 0 0 2 2 0 2 0 1 2 1 1 1 1 1 0 0 2 0 0 1 0 0 0 0 0 0 1 0 0 2 0 0 2 1 1 1 1 0 1 1 0 0 1 0 0 0 0 0 0 0 2 0 0 2 0 0 0 1 0 2 2 2 2 0 0 2 0 1 1 1 1 0 0 0 0 2 0 0 1 0 1 1 0 0 2 0 0 0 2 1 0 1 2 0 2 0 0 1 1 0 0 0 2 0 1 1 0 1 1 1 0 1 1 1 1 1 0 0 0 2 0 2 0 0 0 1 1 1 2 0 0 0 1 0 1 1 2 1 1 1 1 1 0 0 0 0 0 0 1 1 0 0 0 0 0 0 2 2 2 1 1 0 1 1 1 1 1 0 0 1 1 0 0 1 1 1 1 0 0 1 1 1 2 2 0 0 0 0 2 0 1 0 1 2 1 0 0 1 2 0 1 1 1 1 0 1 1 0 0 0 0 1 0 0 0 1 1 1 1 1 0 0 0 0 0 0 0 0 0 0 0 0 0 1 0 0 1 2 0 0 0 2 0 0 2 0 0 0 0 1 0 2 1 0 0 0 0 0 0 0 1 2 0 0 0 0 2 1 1 0 1 2 1 0 2 1 0 0 1 1 0 1 0 1 0 0 1 0 1 1 1 0 2 2 0 0 0 1 1 1 0 0 2 0 0 1 1 2 0 0 1 1 1 0 2 0 0 0 1 1 2 0 1 2 1 0 0 0 0 1 0 1 0 1 1 0 1 0 0 0 2 1 1 1 1 0 0 0 2 0 0 0 2 1 1 0 0 0 2 0 0 1 1 1 1 1 1 0 0 0 0 2 1 0 1 0 1 0 1 0 0 2 0 0 1 1 1 0 1 1 2 1 0 0 0 0 0 2 0 1 1 2 0 2 1 1 1 1 0 0 0 1 1 1 1 2 2 0 0 0 1 0 2 0 2 0 2 0 1 0 1 0 1 0 1 0 0 0 2 1 2 1 0 0 2 0 0 0 0 0 1 0 2 2 2 2 2 1 1 0 0 0 0 1 1 1 0 2 1 0 2 0 0 1 0 0 1 1 2 0 2 2 0 0 0 0 0 0 0 0 0 1 0 0 0 0 0 0 0 0 0 1 0 1 0 1 0 1 1 2 2 0 2 2 2 2 2 0 0 0 0 2 0 0 0 2 1 1 1 2 0 2 2 0 0 0 2 0 0 1 2 0 1 0 1 1 1 1 1 2 2 0 1 1 1 0 0 1 1 0 0 1 1 0 0 1 1 0 0 1 1 1 2 0 1 0 1 0 0 0 2 2 0 0 1 0 0 1 0 2 1 2 1 0 0 1 1 2 0 1 1 1 0 0 0 0 0 0 0 0 0 1 0 2 0 0 0 0 0 0 0 0 0 0 1 0 1 1 2 1 0 0 1 1 0 1 2
155 0 1 0 0 0 0 2 0 0 0 0 1 1 0 1 0 1 2 0 0 1 1 0 0 0 0 2 2 2 2 0 0 0 0 2 2 0 0 1 1 0 0 0 0 0 2 0 2 0 0 0 0 2 0 1 1 1 1 0 0 1 2 0 0 0 0 1 0 0 0 1 1 1 1 1 1 0 2 0 2 2 2 2 2 0 2 0 1 1 0 1 2 1 0 1 0 0 0 1 0 1 2 0 2 0 2 1 1 0 0 1 0 1 1 0 1 0 0 2 2 0 1 1 1 1 1 1 1 1 0 0 0 0 1 0 1 0 0 0 2 0 0 0 1 0 0 0 0 0 0 1 1 0 0 0 1 1 0 0 0 0 0 2 0 2 1 1 0 1 1 0 0 0 1 0 0 1 0 1 1 2 2 2 0 2 2 2 0 0 0 2 0 0 1 0 0 1 0 0 0 1 0 0 1 0 1 1 1 0 0 0 1 1 0 0 0 0 1 2 0 0 1 0 1 0 0 1 1 1 0 0 0 0 0 0 0 2 0 1 1 0 2 0 2 2 0 0 2 0 0 0 0 1 0 0 2 2 0 1 0 1 0 0 1 1 1 0 2 2 0 2 0 1 0 1 0 1 2 0 1 1 1 2 2 2 1 1 0 2 0 1 1 0 1 0 1 1 1 0 1 1 0 0 0 0 0 1 0 0 0 1 2 1 2 0 2 0 1 0 1 2 1 1 1 0 0 2 0 1 0 0 0 0 0 0 0 0 0 0 1 1 2 0 1 1 0 0 2 1 0 0 0 1 0 1 1 1 0 0 0 0 2 0 2 0 0 1 1 0 1 1 0 2 0 0 1 0 0 1 1 0 0 1 1 0 0 1 1 1 0 0 1 0 2 0 1 1 0 0 0 0 0 2 1 0 0 2 0 0 0 1 0 0 1 2 0 1 1 0 0 1 0 0 1 1 0 1 0 1 2 0 0 1 0 1 0 0 1 0 1 0 0 0 2 1 2 1 1 1 0 1 0 2 0 0 0 1 0 1 1 0 1 1 0 1 0 0 0 2 0 0 2 1 0 0 0 0 2 1 1 0 0 0 0 1 0 2 1 0 1 0 1 0 1 1 1 2 2 0 0 2 1 1 0 0 1 2 2 0 0 0 0 1 1 0 0 0 0 2 1 0 2 1 0 1 0 0 1 1 1 0 0 0 0 0 1 1 1 0 1 2 0 0 1 2 2 1 1 0 0 0 0 2 0 0 0 0 2 0 0 0 0 2 1 0 1 1 1 1 0 2 1 0 0 0 1 0 0 0 1 0 1 0 1 0 0 0 1 1 0 0 0 0 1 0 0 0 0 0 0 1 1 0 0 1 1 0 0 1 0 0 0 0 1 0 0 1 0 0 0 1 0 0 0 0 2 1 0 0 0 1 0 1 0 0 2 1 0 2 0 1 0 2 0 0 0 0 1 0 1 2 0 1 2 2 0 2 1 0 0 0 1 0 2 1 1 1 0 0 1 1 0 0 1 1 1 0 2 0 0 1 0 2 0 2 1 1 1 2 0 0 2 0 0 0 2 0 2 2 1 1 0 0 1 2 2 1 1 1 1 0 0 2 0 0 0 2 0 1 0 0 1 2 2 1 1 1 0 0 2 2 0 0 0 0 0 0 0 1 0 1 0 0 0 0 1 2 0 1 0 1 1 0 0 0 0 0 1 0 0 0 2 0 0 0 2 1 1 1 1 0 1 0 0 1 2 0 0 2 2 2 1 0 0 1 0 2 2 2 0 2 1 1 0 1 1 1 0 0 0 0 0 1 2 1 1 0 1 1 0 0 0 1 1 1 0 2 2 2 2 2 1 1 0 1 0 0 1 2 0 1 2 0 0 1 1 0 0 0 0 0 0 0 0 0 0 0 0 0 0 1 1 0 1 0 1 0 0 0 0 0 0 0 0 0 1 0 1 0 0 0 2 1 2 2 0 0 0 0 0 0 2 0 0 0 0 0 1 0 0 1 1 1 1 1 1 1 0 0 0 1 0 0 2 1 0 1 1 1 0 0 0 0 1 1 0 1 1 1 0 1 1 1 0 0 0 1 0 0 1 1 0 1 0 0 0 0 1 1 0 0 1 0 0 0 1 0 0 0 1 0 1 2 2 0 1 1 1 0 2 0 1 0 1 1 2 0 0 1 1 1 0 0 1 0 1 0 2 0 0 0 1 1 0 1 1 1 1 2 1 0 2 2 2 0 1 1 1 1 1 1
156 1 1 0 0 0 1 2 0 2 2 0 0 1 0 0 1 0 0 0 0 2 0 1 0 0 1 2 2 2 2 1 1 1 0 1 2 2 0 2 2 0 0 1 0 0 0 0 1 1 1 0 0 0 1 0 0 0 1 0 0 1 0 0 0 0 0 1 0 0 1 1 2 2 2 2 0 0 2 0 1 2 1 1 2 0 0 0 2 2 0 0 0 1 1 2 1 1 1 0 0 1 1 0 2 0 2 2 2 2 0 0 2 2 2 1 1 0 0 1 1 0 0 2 0 1 0 1 2 2 0 1 0 0 0 0 0 0 0 0 0 2 1 0 1 0 1 0 0 0 0 0 0 0 0 0 0 0 0 1 0 2 1 1 0 2 1 1 0 1 1 0 0 1 1 0 2 0 0 0 0 0 0 1 1 1 0 0 0 0 0 1 0 1 2 0 1 2 0 1 1 0 0 1 1 1 1 1 1 0 2 2 1 0 0 1 0 0 1 1 0 0 1 0 0 0 0 0 1 2 0 0 0 0 0 0 0 2 0 1 0 0 2 0 2 2 0 0 2 0 0 0 0 1 0 0 0 2 0 0 0 0 0 0 0 0 1 1 2 0 1 1 1 0 0 0 0 0 1 0 0 0 2 1 1 0 0 2 0 2 0 0 0 0 1 1 0 1 1 0 0 0 1 0 1 0 1 0 0 2 0 2 2 2 2 0 2 1 1 0 0 2 1 1 1 0 0 2 0 1 0 2 0 0 0 0 0 2 0 0 0 1 1 0 1 1 0 0 1 0 0 1 0 1 1 1 1 0 0 2 2 2 1 1 1 0 0 2 2 1 1 1 0 2 0 0 2 1 0 0 0 0 0 0 1 0 0 0 0 0 0 0 0 0 2 0 1 2 1 1 1 1 0 1 0 1 0 0 0 0 0 1 0 0 0 0 2 0 0 1 1 2 1 1 2 2 1 1 1 0 0 1 0 0 0 1 0 2 2 2 0 1 0 0 0 1 2 0 0 1 1 0 1 1 2 1 1 1 0 1 2 0 0 0 0 0 0 1 0 0 0 0 1 2 2 0 2 0 1 2 1 0 0 0 1 1 1 1 1 1 2 0 0 1 0 0 0 0 0 2 0 2 1 1 1 1 2 1 1 0 0 0 0 0 0 0 2 1 0 1 1 1 2 2 1 1 0 2 0 2 0 2 1 0 1 1 1 0 1 0 0 1 0 1 1 1 1 0 0 0 0 0 0 2 1 0 0 0 0 1 0 0 1 2 0 1 2 1 0 1 0 2 0 0 0 0 0 2 0 2 2 0 0 1 0 0 0 0 1 1 0 1 0 1 1 0 0 0 0 2 0 2 2 1 0 1 1 0 0 2 0 0 0 1 1 1 0 1 1 0 0 2 0 0 0 1 1 2 0 0 0 2 0 2 0 1 2 1 0 2 0 1 0 0 2 0 1 0 2 0 2 2 0 0 2 1 0 2 2 0 0 0 2 1 1 0 1 2 0 2 0 1 1 0 0 0 2 0 2 0 1 0 0 2 0 2 2 1 1 1 0 0 1 0 1 0 2 0 1 1 0 1 0 0 2 0 0 2 2 0 0 0 0 1 1 1 0 1 2 2 0 0 1 1 1 1 1 1 1 1 1 1 0 0 0 0 1 1 0 2 1 1 0 0 0 0 1 0 0 1 1 1 0 2 1 1 0 0 1 1 0 1 2 0 0 1 1 0 2 2 0 1 1 0 0 1 2 1 1 1 1 1 1 0 0 2 0 1 0 2 1 0 1 2 0 1 1 1 0 0 1 0 0 1 2 1 2 1 0 2 0 0 0 1 1 2 1 1 0 0 0 0 1 0 0 0 1 1 0 2 0 0 1 0 0 0 0 2 2 1 1 1 0 0 1 0 0 1 0 1 0 0 1 0 1 0 1 0 0 1 0 0 0 1 1 1 1 1 1 0 1 0 2 1 2 2 0 1 1 1 1 1 2 0 0 1 0 0 0 0 2 0 1 2 2 0 2 2 0 0 0 1 0 0 1 1 0 0 0 2 0 1 0 0 0 0 0 1 2 1 1 0 1 1 1 0 1 1 0 0 1 0 1 2 1 1 1 1 1 0 0 0 0 1 0 1 1 0 0 1 1 1 1 2 1 0 1 0 0 0 1 0 0 2 0 1 1 0 1 1 0 0 1 1 0 0 1 1 1 0 0 1 1 0 0 1 0 0 0 0 0 0 0 2 0 0 0 0 0 0 1 1
157 0 1 0 1 0 1 1 1 0 1 0 1 0 0 0 0 0 0 2 1 2 0 1 0 0 1 1 2 2 1 0 0 1 1 1 2 1 1 0 0 0 0 0 1 0 1 0 2 0 0 0 0 0 0 1 0 2 2 1 0 0 2 0 0 0 0 0 0 0 0 1 2 2 1 2 1 1 2 2 0 2 2 1 1 0 0 1 1 2 0 1 1 2 0 1 0 1 0 1 1 0 1 0 2 0 2 1 1 0 0 1 1 1 1 1 1 0 2 0 0 0 2 0 2 0 2 2 2 0 0 0 0 0 1 1 0 0 0 1 0 2 0 0 1 0 0 0 0 0 0 1 0 0 0 0 0 2 0 0 0 1 0 2 1 2 0 1 1 1 1 1 0 2 1 0 1 1 0 1 1 1 0 2 0 0 2 2 1 2 2 2 1 1 2 0 1 2 1 0 0 1 0 0 2 0 0 0 0 0 0 0 2 0 0 0 0 0 1 1 0 0 1 0 1 0 1 1 1 1 1 0 0 1 1 0 0 2 0 0 0 0 1 0 1 1 0 0 2 0 0 0 0 0 0 0 0 2 1 1 1 2 0 1 0 0 0 1 2 0 1 0 2 0 0 0 0 1 2 0 0 0 1 2 1 1 0 1 0 2 0 2 1 0 2 1 0 0 0 0 1 0 1 0 1 0 0 0 0 0 1 1 2 0 2 0 2 0 1 0 1 1 1 1 2 0 1 1 1 1 0 0 0 0 0 0 0 1 0 0 1 1 2 0 1 1 0 0 2 2 0 0 1 2 1 0 0 1 0 1 1 1 1 0 0 0 0 1 1 0 2 0 1 2 1 1 1 1 1 0 2 0 0 1 1 0 0 0 0 1 0 0 0 0 1 1 0 1 0 0 0 0 0 2 2 0 0 0 0 1 1 1 0 0 1 2 0 2 0 0 0 2 0 0 0 2 0 1 0 0 1 0 0 1 1 0 0 2 1 1 2 1 0 0 1 2 2 1 1 1 0 1 1 2 1 1 0 0 1 0 1 0 1 1 0 0 0 2 0 0 1 0 1 1 1 1 1 0 2 0 2 0 0 1 0 1 0 0 0 0 1 1 0 1 0 0 0 2 1 0 1 1 2 0 0 0 0 1 1 0 0 0 0 2 2 0 0 0 0 0 0 2 1 0 0 0 2 0 1 1 1 0 2 2 2 0 1 1 1 0 1 2 0 1 0 2 0 0 0 0 0 0 0 1 1 1 0 0 1 0 1 0 1 1 0 0 0 0 2 0 0 1 0 0 0 0 1 0 0 0 1 1 0 0 0 0 0 0 0 0 0 0 1 2 0 0 0 0 0 0 0 2 0 1 1 2 0 0 1 1 0 0 0 1 1 0 0 0 0 0 0 1 0 0 0 0 2 1 0 0 0 1 0 2 0 1 2 0 1 1 0 1 1 1 1 0 1 1 1 0 1 1 1 1 1 2 0 2 1 0 0 0 1 1 1 1 1 2 0 2 0 0 0 0 1 0 2 1 1 1 1 0 1 1 0 2 0 1 1 1 0 0 0 1 1 0 2 0 0 1 1 1 0 0 2 1 1 0 1 2 0 0 0 1 0 1 0 1 1 1 0 0 1 1 1 1 1 1 0 0 1 1 0 1 0 1 1 0 0 2 1 2 0 1 0 0 2 1 0 1 0 1 0 0 0 1 0 0 1 1 1 1 2 0 1 1 2 1 1 2 0 0 1 2 2 0 0 1 1 0 1 1 0 2 1 2 1 1 0 2 1 0 1 1 1 1 0 0 0 0 0 0 0 2 1 1 0 2 0 2 0 0 1 1 1 1 1 2 2 2 2 2 0 1 0 0 0 1 0 2 0 0 1 1 0 1 0 0 1 0 1 1 0 0 0 0 1 0 1 0 0 0 1 1 0 0 0 1 0 0 0 0 0 0 1 0 2 0 1 0 1 0 2 1 2 2 1 0 0 1 0 0 0 0 0 0 2 0 1 0 1 1 2 1 2 1 2 1 0 0 0 1 0 0 2 0 1 0 0 1 0 1 0 0 1 1 0 1 1 1 0 1 2 0 0 1 1 1 0 0 2 0 0 1 0 0 0 1 0 1 1 0 0 1 0 1 2 0 0 0 1 0 2 1 0 0 1 0 1 0 2 0 2 0 0 0 1 0 0 1 1 0 0 0 0 2 2 1 1 0 0 1 0 1 0 1 0 0 0 2 0 0 0 2 0 1 0 0 0 0 2 2
158 1 2 0 0 0 0 2 0 1 1 1 0 0 0 0 0 0 0 0 0 2 1 0 0 0 0 2 2 2 2 0 1 1 0 0 2 1 0 0 0 0 0 0 0 0 1 0 0 2 2 0 0 1 0 0 0 0 0 1 1 0 2 1 0 0 0 2 0 0 0 0 2 1 1 2 1 0 1 1 1 2 2 0 1 0 0 0 1 2 0 0 1 0 0 1 0 2 0 2 1 0 0 0 2 0 2 2 0 0 0 2 1 2 2 1 2 0 1 2 2 0 0 2 0 0 0 2 2 2 0 0 1 0 0 0 1 0 0 1 1 2 1 0 0 0 0 0 0 0 0 1 0 0 0 0 0 0 0 1 0 1 0 2 0 1 1 2 0 0 2 1 0 2 2 0 1 1 0 1 1 1 1 2 0 1 2 1 0 0 0 2 0 1 1 0 0 2 0 0 0 0 0 1 0 0 1 0 1 0 0 1 1 1 0 0 0 0 2 1 1 1 1 0 0 0 1 0 1 2 0 0 1 1 0 1 0 2 0 0 0 0 2 0 1 1 0 0 1 1 1 1 0 0 0 0 1 2 0 0 0 0 0 1 0 0 0 0 1 0 2 1 1 1 0 0 0 2 2 0 0 0 2 2 2 2 2 2 0 2 0 2 0 0 1 1 0 0 0 0 0 0 0 0 0 0 0 1 1 1 0 1 1 1 1 0 2 0 2 0 0 2 1 1 2 0 1 1 2 2 0 2 2 1 0 0 0 2 1 1 1 2 1 0 1 1 1 0 2 1 0 0 0 0 0 2 0 2 0 0 0 0 0 0 0 1 0 1 1 0 2 0 0 2 0 0 2 0 1 0 1 1 0 1 0 2 0 0 0 1 0 1 2 0 2 0 1 0 2 2 1 2 1 2 1 0 1 1 0 0 0 1 0 0 2 2 0 1 0 0 0 1 1 0 1 1 1 1 0 0 1 0 0 1 0 1 0 0 1 0 1 0 1 1 0 2 2 0 0 0 0 0 0 2 0 0 0 2 1 1 0 0 0 0 0 1 0 2 0 1 1 1 0 2 0 1 0 0 2 1 1 1 0 1 0 1 0 0 0 0 1 1 0 1 1 0 0 2 1 0 1 2 2 0 0 0 1 2 2 0 0 0 0 1 1 1 0 0 0 0 0 1 2 2 0 1 0 2 0 2 0 2 1 1 1 0 1 0 2 1 1 1 0 0 2 1 2 1 2 0 0 0 0 2 0 0 0 0 1 1 1 0 2 2 0 2 2 2 0 2 0 2 1 0 0 0 1 2 0 2 2 2 1 0 1 0 0 0 0 0 0 0 0 0 0 0 0 0 0 0 0 2 2 1 2 2 1 1 0 2 1 0 0 1 0 1 0 2 2 0 0 2 0 0 0 1 1 0 0 0 0 0 1 1 0 0 2 0 1 1 0 2 0 1 1 0 0 0 0 0 1 2 0 1 1 2 0 2 0 1 1 0 0 1 1 1 0 2 1 1 0 0 0 0 0 0 2 0 1 1 0 1 0 1 0 1 2 1 2 1 0 0 0 0 0 0 0 0 0 1 0 1 0 0 1 2 2 2 2 0 0 0 0 2 0 0 0 0 0 0 0 0 0 2 1 1 0 0 0 0 1 1 0 1 0 0 1 0 0 0 0 0 0 0 0 1 1 1 0 0 0 0 0 1 0 1 0 0 0 0 0 0 2 0 1 0 2 1 0 2 0 0 1 0 0 0 1 1 1 0 2 2 1 0 1 2 1 1 0 1 1 0 1 0 0 1 0 1 0 0 0 0 0 2 1 0 1 0 0 1 0 0 1 0 0 2 2 2 1 1 1 1 2 0 1 0 0 1 0 2 0 0 2 1 0 1 0 0 0 0 0 0 0 0 0 0 0 0 0 0 0 0 0 0 0 0 0 0 0 0 0 0 0 0 0 1 1 0 2 0 0 0 1 1 1 2 0 1 1 2 2 2 2 0 0 0 1 1 0 0 2 2 0 1 0 0 2 2 1 0 0 2 0 0 2 1 1 1 0 1 1 1 0 0 1 2 0 1 2 1 1 0 1 2 0 1 0 2 1 0 1 0 0 2 1 1 1 0 0 0 0 0 0 0 0 2 0 1 0 2 0 0 2 1 1 0 0 0 0 1 0 1 0 1 1 1 1 0 0 1 1 1 1 1 0 0 0 1 1 0 0 1 1 1 0 1 1 0 0 1 0 0 1 1 1 0 0 1 1 1 1 1
159 0 1 0 0 0 0 2 0 1 1 1 0 0 0 0 0 0 1 1 0 2 0 0 0 0 1 2 2 1 1 2 2 2 2 1 2 2 0 0 0 0 0 0 0 1 1 0 1 0 0 0 0 0 0 2 0 1 1 0 0 2 0 0 0 1 1 1 0 0 0 2 2 2 1 2 1 0 2 0 2 2 2 0 1 0 0 0 2 2 0 0 0 1 0 1 0 1 0 1 1 1 2 0 2 0 2 1 1 0 0 1 1 1 1 1 1 0 2 0 0 0 2 0 1 0 1 2 2 0 0 0 0 0 0 0 0 0 1 0 0 2 1 0 0 0 0 0 0 1 0 0 0 0 0 0 0 0 0 0 0 1 0 2 0 1 0 1 0 1 1 0 0 2 0 0 1 1 0 0 0 1 0 1 0 0 1 2 1 0 0 2 1 0 0 1 1 1 1 0 0 1 0 0 1 0 0 0 0 0 0 1 1 0 0 0 0 2 1 0 1 1 0 0 0 0 1 0 1 2 0 0 0 0 0 0 0 2 1 1 0 0 1 0 2 2 1 0 2 0 0 1 0 0 0 1 2 2 0 0 0 0 0 0 0 0 0 0 1 0 0 2 1 0 0 0 0 1 2 0 0 1 1 1 2 1 0 1 1 2 0 1 1 0 2 1 0 1 1 1 1 1 1 0 1 0 1 0 0 0 1 1 2 1 1 0 2 0 2 0 0 2 0 0 1 0 1 1 0 0 0 1 0 0 0 0 0 1 0 1 1 1 0 0 0 0 1 0 1 1 0 1 1 2 1 0 0 1 0 1 1 1 1 0 1 0 0 1 1 0 1 1 0 2 1 1 2 2 0 0 0 0 0 2 1 0 0 0 0 0 0 0 1 0 2 0 1 1 0 0 0 1 1 2 0 1 0 0 0 0 0 1 0 0 1 2 0 0 1 0 0 0 0 0 0 0 0 1 0 0 1 0 0 0 0 0 0 0 0 0 2 0 0 0 0 1 2 1 1 1 1 0 2 2 1 1 0 1 0 0 2 0 1 0 0 1 0 2 0 0 1 1 1 1 1 0 0 1 1 1 1 0 0 0 0 0 0 1 1 0 2 0 1 1 0 0 0 1 1 0 0 2 1 1 0 1 2 1 1 0 0 0 0 0 0 0 0 1 0 1 1 1 2 2 0 1 0 0 2 0 2 0 2 1 1 0 0 1 1 0 2 2 0 0 0 1 0 2 2 0 0 0 0 2 0 0 0 0 2 0 0 0 1 0 0 0 0 0 1 0 0 0 1 0 1 0 2 0 0 0 2 0 1 2 1 1 2 0 0 0 1 1 1 0 0 0 1 1 0 0 1 1 0 2 2 2 1 0 1 1 0 0 0 0 0 0 1 1 0 0 0 0 0 0 0 0 2 2 0 0 0 1 0 2 0 1 2 1 0 2 0 0 0 0 2 0 1 0 0 0 2 2 0 1 2 2 0 1 1 0 0 0 2 0 1 1 0 2 1 0 2 0 0 0 0 0 2 1 1 1 1 0 0 2 1 2 1 1 2 1 0 0 1 0 0 1 1 0 0 1 0 0 0 1 2 2 1 1 2 1 0 0 0 1 0 1 1 0 0 0 0 0 1 2 1 2 2 1 1 1 2 2 0 0 0 1 0 1 0 1 0 1 0 1 0 0 1 0 0 1 0 1 1 0 0 1 0 0 1 1 0 0 2 0 0 1 2 0 2 0 1 0 1 1 1 0 0 2 2 0 1 1 0 0 0 2 0 1 0 1 0 1 2 0 1 0 1 0 1 0 0 0 0 2 0 1 1 0 0 1 0 0 0 2 2 2 2 2 2 2 2 2 1 1 0 0 0 1 1 2 1 0 2 0 0 1 1 0 0 0 0 0 0 1 0 1 2 0 0 0 0 0 1 1 0 0 0 0 0 0 0 0 1 0 1 2 0 0 1 0 1 0 0 0 2 2 1 0 1 2 2 2 2 0 0 0 0 0 0 1 2 1 1 1 2 1 1 2 0 0 0 2 0 0 1 2 0 0 0 1 1 1 0 0 0 0 0 1 1 1 0 0 2 0 0 1 1 1 0 0 2 1 0 2 0 0 0 1 0 0 0 2 0 1 1 1 2 0 0 0 2 0 2 0 1 1 1 0 0 0 2 0 0 1 1 1 1 0 0 0 0 0 0 0 1 0 1 1 1 0 0 1 1 1 0 0 1 1 1 2 1 2 0 1 0 0 1 0 0 0 0 0
160 1 1 0 1 0 0 2 0 0 0 1 0 1 0 0 1 0 0 1 1 2 1 0 0 0 1 1 1 2 0 1 2 2 0 0 2 0 1 1 1 0 0 0 0 0 1 0 2 0 0 0 0 2 0 1 0 0 0 0 1 1 1 1 0 0 0 0 0 0 0 2 2 2 2 2 0 0 2 0 2 2 2 0 1 0 0 0 1 1 0 1 0 1 1 2 0 0 0 0 0 0 0 0 2 0 2 0 1 0 0 1 0 1 2 1 1 0 1 1 1 0 1 1 1 1 1 0 1 0 0 0 0 0 0 0 0 0 0 2 0 2 0 0 1 0 0 1 1 2 0 0 0 1 1 1 1 0 0 0 0 0 0 1 1 2 2 0 0 1 1 0 1 2 2 0 2 1 1 0 0 0 0 2 0 0 2 1 0 0 0 2 0 1 1 0 1 2 0 0 0 1 1 0 2 0 0 1 0 1 1 1 2 1 0 2 2 0 1 0 1 1 1 0 0 0 1 0 0 1 0 0 0 0 0 0 0 2 0 0 0 0 2 0 1 1 0 0 1 1 1 1 0 0 0 0 0 1 0 0 0 0 0 0 0 0 1 0 0 0 0 1 0 0 0 0 0 1 2 0 0 0 1 1 0 0 0 0 0 1 1 0 0 1 2 1 0 1 0 1 2 1 0 1 0 0 0 1 0 1 0 1 1 0 2 0 1 1 0 0 2 1 0 0 2 0 1 1 0 1 0 1 0 0 0 0 0 0 0 0 1 1 1 0 1 1 0 0 0 0 0 2 0 1 1 1 1 0 0 1 1 1 1 0 0 2 0 1 1 0 1 1 0 2 0 0 1 0 1 0 0 0 0 0 1 0 0 0 0 1 0 0 0 0 1 1 1 1 0 0 0 0 0 2 1 0 1 1 0 0 0 0 0 0 0 2 0 1 0 0 0 0 2 0 1 2 2 1 1 1 2 1 0 1 0 1 0 2 0 0 1 0 0 1 0 2 0 0 0 1 0 0 1 2 1 1 0 2 0 2 0 0 0 0 0 1 0 1 0 1 2 1 2 1 2 0 0 1 2 0 1 0 0 0 0 0 0 1 1 0 2 0 0 0 2 0 0 0 0 1 0 2 1 1 0 0 2 1 1 0 1 1 0 0 1 0 0 0 0 1 0 2 1 1 0 1 0 1 0 1 1 1 2 1 1 1 1 0 0 0 0 2 0 1 2 0 1 2 2 0 0 0 0 2 0 0 1 1 1 1 0 0 0 1 1 0 0 1 0 1 0 0 0 0 0 0 1 1 0 1 1 0 1 0 0 0 0 0 0 0 0 0 0 2 0 0 0 1 0 0 1 1 2 0 0 0 2 0 0 0 1 1 0 0 2 0 0 1 1 0 0 0 1 1 1 0 1 1 0 0 0 0 0 2 0 1 2 2 1 2 1 1 0 1 1 0 1 1 1 0 0 1 1 0 1 1 0 1 1 0 0 0 1 0 1 1 0 2 1 1 1 1 0 0 0 0 2 0 1 1 0 2 0 2 1 2 1 2 1 0 2 2 2 0 0 1 2 0 0 1 1 1 0 0 2 1 2 1 1 1 0 0 1 0 0 1 0 2 0 0 0 0 1 1 0 0 0 1 1 1 1 1 0 0 0 0 1 0 0 0 0 1 0 0 0 0 0 1 1 1 0 1 1 0 1 1 0 0 1 1 0 1 2 0 0 1 1 0 2 1 1 2 0 1 1 0 0 1 1 1 2 2 0 0 0 1 0 2 0 2 0 2 0 0 0 0 0 1 0 0 0 0 0 2 1 0 2 0 0 0 0 0 0 1 1 1 1 2 2 1 1 2 0 1 0 0 0 2 0 2 0 0 1 1 0 1 1 1 2 1 0 2 0 0 0 0 0 1 0 0 0 0 0 0 0 0 0 0 0 0 0 0 0 0 0 2 0 0 1 0 0 0 1 0 2 2 0 1 2 2 2 2 2 0 0 1 0 0 1 0 1 0 1 2 2 0 2 2 0 0 0 2 0 0 2 1 0 1 0 1 0 1 0 0 1 1 0 1 1 1 0 0 2 1 1 0 0 2 1 0 1 0 2 2 2 1 1 1 0 1 0 1 1 2 1 1 0 0 0 1 1 0 2 0 0 0 1 1 2 1 1 1 2 0 1 2 1 1 1 1 0 0 0 0 0 1 1 0 1 1 0 1 0 0 0 0 0 1 0 2 0 2 0 2 2 0 0 0 0 0 0 0
161 1 1 0 0 0 0 1 1 0 1 1 0 0 0 0 0 0 0 0 1 1 0 0 0 0 1 1 1 2 0 1 1 1 1 0 2 1 0 0 0 0 0 0 1 0 0 0 2 0 0 0 0 0 2 1 1 0 0 1 0 1 1 1 0 0 0 0 0 0 0 0 2 2 0 2 2 0 2 0 1 1 2 0 2 1 0 1 2 2 1 2 0 1 1 2 1 0 0 0 0 0 0 0 2 0 2 2 1 1 0 1 0 0 2 2 2 0 1 0 0 0 2 0 2 0 2 0 0 0 0 0 1 0 0 0 0 0 0 0 1 1 0 0 1 0 1 0 0 1 0 0 0 1 0 0 0 1 0 1 0 2 0 2 1 1 1 1 0 2 0 1 0 1 2 0 2 2 1 0 1 1 1 2 0 1 2 2 0 0 0 2 0 1 2 0 0 2 0 0 0 0 0 0 1 0 1 0 0 0 1 1 1 0 0 1 1 1 0 1 1 1 1 0 0 0 1 1 1 0 0 0 0 0 0 0 0 2 0 0 0 0 2 1 2 2 0 0 2 0 0 1 2 0 1 0 0 1 0 0 0 0 0 0 0 0 0 0 1 0 0 1 0 1 1 1 0 0 1 0 1 1 2 1 1 1 0 0 0 2 1 1 2 0 2 0 0 0 0 0 0 0 0 1 0 0 0 0 0 2 0 1 1 0 2 0 2 2 1 0 0 2 2 0 2 0 1 1 0 1 0 0 0 0 0 0 0 0 0 0 0 1 1 0 1 1 1 0 2 1 0 0 1 1 0 1 1 1 0 1 1 1 1 0 1 0 0 2 2 0 1 1 1 2 2 2 1 0 1 0 1 0 0 0 0 0 0 0 0 0 0 2 1 0 1 1 1 0 1 1 1 1 1 1 0 0 1 0 0 0 0 0 0 0 0 1 1 0 2 0 0 0 0 0 0 2 0 0 0 0 0 0 1 2 2 1 0 2 0 0 0 2 0 0 0 1 1 2 2 0 0 1 1 2 0 0 0 0 0 0 2 0 0 0 1 2 0 2 0 0 0 0 1 2 2 0 0 0 1 1 1 1 0 1 0 1 0 1 1 1 1 0 0 2 0 1 1 2 2 0 0 2 2 1 0 1 2 1 1 0 0 0 1 1 1 0 0 0 0 1 1 2 2 2 0 1 0 0 0 2 0 0 0 0 0 0 2 1 0 2 0 0 0 0 1 1 1 2 2 0 0 0 0 2 0 0 0 0 0 0 0 1 1 2 1 0 1 0 1 0 0 1 1 0 1 0 1 0 0 0 1 1 1 1 0 1 1 0 0 0 0 0 0 0 0 0 0 0 0 0 0 1 1 2 2 2 1 0 0 0 0 0 0 0 1 0 1 2 1 1 0 2 0 1 1 1 1 2 0 0 0 1 0 1 0 0 2 1 2 1 0 0 0 2 0 0 0 0 1 1 1 2 0 0 2 2 0 1 1 0 0 0 0 1 2 2 0 2 0 2 0 0 0 0 0 0 2 0 1 2 0 1 0 2 0 2 2 1 1 2 0 0 1 0 1 1 2 0 2 2 1 1 0 1 2 2 1 1 1 0 0 0 0 2 0 0 1 1 1 1 0 0 0 0 1 0 0 0 0 0 1 1 0 0 0 0 1 1 1 2 0 2 1 0 0 0 1 0 0 0 0 0 1 0 0 2 1 0 2 0 0 0 2 0 0 0 2 0 2 1 1 1 0 0 0 0 1 2 1 0 1 2 0 1 1 1 1 2 0 2 0 0 2 0 1 0 0 0 0 0 0 0 0 2 1 0 1 1 0 2 0 0 1 0 0 1 1 2 0 0 0 0 0 1 0 0 0 0 1 1 0 1 1 0 0 0 0 0 0 0 0 0 0 0 0 0 0 0 0 0 0 0 0 0 0 0 0 0 0 1 0 0 0 0 0 0 1 0 0 0 0 1 2 0 1 1 0 0 0 2 1 1 1 0 0 0 1 0 1 0 1 0 1 1 1 0 2 2 0 0 0 2 0 0 2 1 2 0 0 2 0 0 0 0 1 1 0 2 1 1 0 1 2 0 0 0 0 0 0 1 1 0 0 1 1 1 1 1 0 0 0 2 0 0 0 1 1 1 0 1 1 0 2 2 0 0 2 2 2 0 2 0 1 0 2 2 1 1 1 1 0 0 0 1 0 1 1 1 1 0 0 1 0 0 0 0 0 1 0 2 1 1 0 2 2 0 0 0 0 0 0 0
162 1 2 1 0 0 1 1 2 0 2 0 0 0 0 0 0 0 0 0 0 2 0 0 0 0 1 2 2 2 2 0 2 2 0 1 1 2 0 0 0 0 0 0 0 0 1 0 2 0 0 0 0 0 1 0 0 1 2 0 0 1 2 1 0 0 0 2 1 1 0 1 2 2 1 2 1 0 2 0 2 2 2 1 1 0 0 1 2 2 1 1 2 2 0 1 0 0 0 0 0 0 1 0 2 1 2 1 1 1 0 1 2 2 2 1 1 0 1 1 1 0 2 0 1 0 1 0 1 0 0 0 0 0 1 1 0 0 0 0 0 2 1 0 0 0 0 0 0 0 0 1 1 0 1 0 0 0 0 0 1 0 0 2 1 2 2 1 1 1 1 1 0 2 1 0 2 1 0 1 1 2 1 2 1 2 1 2 0 0 0 2 1 1 1 0 1 2 0 0 0 0 0 0 1 1 0 0 1 0 1 1 1 0 1 0 0 0 0 0 2 2 0 0 0 0 0 0 0 1 0 0 1 1 1 0 1 2 2 2 0 0 2 0 0 0 0 0 2 0 0 0 1 0 0 0 1 2 0 0 0 0 0 0 0 0 1 0 0 0 1 2 0 0 0 0 0 1 1 0 0 0 1 1 0 0 0 1 0 2 0 1 1 0 1 0 0 1 0 0 0 0 0 1 0 0 1 0 0 0 0 0 1 1 2 0 1 0 0 0 1 2 2 1 1 0 1 2 0 0 0 1 0 0 0 0 0 2 1 1 0 1 0 0 1 1 0 0 1 1 0 1 0 2 2 0 0 0 0 2 2 2 2 0 0 1 0 2 2 0 2 0 1 2 2 1 0 0 1 0 2 0 0 0 2 2 0 0 0 0 0 1 1 0 1 1 1 2 1 1 1 1 0 2 1 0 0 0 0 0 0 0 0 0 0 2 0 1 0 0 0 1 0 0 1 2 1 0 0 0 1 0 1 1 1 1 0 0 0 0 2 0 0 1 0 2 2 0 0 0 1 0 0 2 0 0 0 1 2 1 1 0 0 0 0 2 1 1 0 0 1 0 1 2 1 1 1 1 2 0 1 1 0 1 1 0 1 0 0 0 1 1 1 1 1 0 0 2 0 0 2 0 2 0 0 0 1 1 2 0 1 0 1 1 1 0 0 0 0 2 2 0 2 2 0 0 0 0 1 2 0 0 2 2 2 0 1 0 1 0 1 1 0 0 2 1 1 1 1 0 1 1 0 2 0 0 0 2 0 0 0 0 1 2 0 0 1 0 1 0 0 2 1 0 0 0 1 1 0 1 2 1 0 0 0 0 0 0 0 0 1 1 1 0 1 0 0 0 0 0 0 2 0 2 2 2 1 0 0 1 0 0 0 2 0 1 0 0 0 0 0 2 0 0 0 0 2 2 0 0 0 1 1 1 0 1 2 1 0 0 0 0 0 1 1 0 2 1 2 1 1 1 0 0 1 1 0 1 0 0 0 0 1 1 1 1 0 1 1 0 0 1 1 0 0 0 1 2 0 2 0 0 0 0 0 0 0 2 0 1 0 0 0 0 0 0 0 0 1 1 0 1 0 0 2 2 2 2 2 0 1 1 0 0 0 1 1 2 2 2 0 0 1 2 1 2 2 0 0 0 0 0 0 0 0 1 2 0 0 2 1 2 0 0 0 0 1 0 0 1 0 1 0 0 0 1 0 0 0 0 0 0 2 1 0 0 2 0 2 1 1 1 0 0 0 0 1 1 1 1 2 2 2 0 0 0 0 2 0 2 0 1 2 1 0 0 0 1 0 0 0 0 0 2 1 0 1 0 1 1 0 0 0 1 1 1 1 2 2 2 0 1 0 1 0 0 0 1 1 2 0 1 2 0 0 0 0 1 1 0 0 0 0 0 0 0 0 0 0 0 0 1 0 0 0 0 0 0 0 0 0 0 1 1 2 2 0 0 1 0 1 0 2 0 1 1 0 1 2 2 2 2 2 0 0 0 0 1 2 0 1 1 1 1 0 0 2 2 0 1 0 2 1 0 1 2 0 2 0 2 0 1 0 0 0 0 0 2 2 1 0 1 2 1 0 0 1 1 1 1 2 0 0 1 1 1 1 1 0 0 0 0 2 0 1 1 2 0 0 1 1 0 1 1 2 1 2 0 0 1 1 1 2 0 0 1 0 1 1 2 0 0 0 0 0 0 0 0 2 0 0 0 0 0 0 0 0 0 0 2 0 0 0 2 0 0 0 1 1 0 0 0
163 1 0 0 0 0 1 1 0 0 0 2 1 1 0 1 0 0 2 2 2 1 0 0 0 0 2 0 1 2 1 0 0 1 1 1 2 1 0 1 1 0 0 0 0 1 1 0 2 0 0 0 0 1 0 2 2 0 0 0 0 2 2 2 0 0 1 0 0 0 1 1 2 2 1 2 1 0 2 0 1 1 2 1 2 0 0 0 1 2 0 0 0 1 1 1 0 1 0 1 2 0 1 0 2 1 2 1 1 1 0 1 0 1 1 0 1 0 0 2 2 0 2 0 2 0 2 1 2 1 0 0 0 0 1 0 0 0 0 2 0 2 0 0 0 0 0 0 0 0 0 1 0 1 0 0 1 0 0 1 1 0 0 2 2 2 2 2 0 0 2 0 1 1 1 0 2 0 0 0 0 1 1 2 0 1 2 0 0 0 0 2 0 1 2 0 1 2 1 0 0 0 0 0 1 0 0 1 0 0 0 0 1 0 0 1 2 0 2 1 0 0 1 0 0 0 1 0 0 1 0 0 1 1 0 1 0 2 0 0 0 0 2 0 1 1 0 0 2 0 0 1 0 0 1 0 1 2 0 2 0 2 1 0 0 0 0 1 2 0 0 1 0 2 1 1 0 2 2 0 1 0 0 1 1 0 0 1 0 1 0 1 1 1 2 1 1 2 0 2 2 0 0 0 0 0 0 1 1 1 0 1 2 1 2 0 1 1 0 0 0 2 0 0 2 0 1 2 1 1 0 1 0 0 0 0 0 1 0 1 2 2 1 0 1 1 0 0 2 2 0 0 1 2 0 0 1 0 0 1 1 1 2 0 2 0 0 1 1 0 1 1 0 2 0 0 0 0 1 0 0 2 0 0 0 1 0 0 0 0 0 1 1 1 1 1 1 0 2 2 2 1 0 2 1 0 0 0 0 0 0 0 0 1 1 0 2 1 0 0 1 1 1 1 0 2 0 1 0 2 1 0 0 0 0 1 1 1 1 0 2 0 1 1 0 1 1 0 0 0 0 2 1 2 1 1 0 2 1 1 1 0 0 0 0 2 0 2 0 0 1 0 1 2 1 1 1 0 2 0 1 0 0 0 0 1 0 1 0 0 2 0 1 1 0 0 0 2 1 0 1 1 2 0 0 0 0 0 1 0 1 0 0 1 1 0 0 0 0 1 1 0 2 2 1 0 1 1 1 1 1 0 0 0 0 1 0 1 1 1 0 1 0 1 2 1 1 1 1 0 0 0 0 1 1 1 0 0 2 0 2 0 1 1 0 1 1 2 1 1 1 0 0 0 0 0 0 0 0 0 2 0 2 1 2 0 2 0 0 0 0 0 1 0 1 0 0 1 0 0 1 1 0 2 2 2 1 0 1 0 0 0 0 2 0 2 0 2 1 0 0 1 0 0 0 2 1 2 0 0 0 0 0 1 0 2 2 1 0 2 1 1 0 1 1 0 0 0 2 0 0 0 0 1 1 2 0 2 2 0 0 0 2 0 1 1 0 2 0 0 1 1 0 0 1 0 2 0 2 1 1 0 0 1 0 1 1 2 1 1 1 1 0 0 1 1 2 0 1 1 0 1 0 1 1 2 1 2 2 0 1 0 0 2 0 0 1 1 0 0 0 0 1 2 1 1 1 2 2 1 0 0 0 0 0 1 1 1 0 1 0 1 0 0 0 1 1 1 1 2 1 2 0 0 0 1 0 0 0 0 0 1 2 1 0 0 2 0 1 1 1 1 1 1 1 0 2 2 2 0 2 2 1 1 0 1 0 1 0 2 1 0 2 0 0 0 1 0 1 0 0 0 0 2 0 0 2 0 0 1 1 1 0 2 2 2 1 2 1 1 1 1 1 0 0 0 0 2 0 2 0 0 1 2 0 1 0 1 2 1 1 1 0 0 0 0 0 0 0 0 0 1 1 0 1 0 1 0 0 0 0 0 2 0 2 1 1 0 2 1 1 0 1 1 2 2 0 1 1 2 1 1 2 0 0 1 0 0 1 0 1 0 2 1 1 0 2 1 0 0 0 1 1 0 2 1 1 1 0 2 0 1 0 0 1 1 0 1 1 0 0 1 1 2 0 1 0 1 1 1 2 0 1 2 1 1 1 0 1 1 0 1 2 0 1 0 1 0 0 0 1 0 2 1 0 0 1 1 2 2 0 2 0 1 1 1 1 1 1 1 0 0 1 1 1 0 1 2 1 1 1 1 2 2 0 0 1 0 0 0 0 1 0 1 1 0 0 0 0 0 0 0
164 1 0 0 0 0 2 2 0 1 1 1 0 1 1 0 0 0 2 2 1 1 0 0 0 0 1 2 2 1 1 1 1 1 1 0 2 2 0 0 0 0 0 0 2 0 2 0 1 1 1 0 0 1 0 1 0 0 2 1 2 0 0 0 0 1 1 1 0 0 0 1 2 2 2 2 0 0 2 0 2 2 2 2 2 1 0 1 2 2 1 2 1 1 0 2 0 0 0 1 0 1 1 0 2 1 2 0 2 0 0 2 0 0 2 2 2 0 0 2 2 0 2 0 1 0 1 1 1 0 0 0 0 0 1 0 0 0 0 0 1 2 0 0 0 0 0 0 0 0 0 1 1 1 0 0 0 0 0 0 1 0 0 2 1 2 2 1 0 0 2 1 0 1 2 0 1 1 0 0 1 1 0 2 0 0 2 1 0 0 0 1 1 0 0 0 0 1 1 0 0 1 1 0 1 0 0 0 0 0 0 0 1 0 0 1 1 0 1 1 1 1 1 0 0 1 0 0 0 0 0 0 1 1 1 0 1 2 0 0 0 0 1 0 2 2 2 0 2 1 1 0 0 1 0 0 0 0 0 0 0 0 0 0 0 0 1 1 0 0 0 2 0 0 0 0 0 1 1 0 0 1 0 1 1 0 0 1 0 1 0 1 1 0 2 1 1 0 0 0 0 0 0 0 0 1 1 0 0 1 0 2 2 0 2 0 0 1 0 0 1 2 0 0 0 0 0 1 1 1 0 0 0 0 0 0 0 1 0 1 1 1 1 0 0 0 1 0 1 0 0 1 1 1 0 1 1 2 0 0 0 0 2 0 1 1 0 2 2 0 2 0 1 1 0 1 2 0 1 0 1 0 0 0 0 0 0 1 1 0 0 0 0 0 1 1 0 0 0 0 0 0 1 2 0 0 1 0 0 0 0 0 1 1 2 2 0 0 2 0 0 0 0 0 0 2 0 1 0 0 1 0 1 1 1 1 0 0 0 0 2 1 1 1 1 2 2 2 2 0 0 2 1 2 1 1 0 2 0 2 1 0 0 0 1 2 1 1 0 0 2 0 1 1 1 0 1 0 2 1 1 1 1 0 0 0 0 1 1 0 2 0 1 0 1 0 0 1 0 0 0 2 2 0 0 0 1 1 0 0 0 2 0 0 0 0 1 0 0 1 1 1 2 2 1 1 0 0 1 0 2 0 0 0 0 1 1 0 1 2 0 1 0 1 2 2 1 1 1 0 0 0 0 1 2 1 0 0 2 0 1 0 1 1 0 0 1 0 2 0 0 1 0 0 0 0 2 1 0 1 2 2 1 1 0 1 1 0 1 1 2 1 1 1 0 0 0 1 0 0 1 1 1 2 1 2 1 0 0 2 1 0 0 0 1 0 0 2 2 0 0 2 1 0 1 1 1 0 0 0 1 0 0 2 0 0 2 1 2 2 1 1 0 1 1 0 1 0 0 0 1 2 0 1 1 2 0 1 1 0 0 0 1 1 1 0 1 1 0 0 1 1 0 0 0 1 1 0 1 2 0 1 1 2 0 2 1 1 2 1 1 1 0 0 0 0 0 1 2 2 0 2 0 1 2 2 1 1 1 0 1 0 0 0 0 0 1 0 0 0 0 0 1 2 1 1 1 1 0 0 2 2 0 0 0 1 0 0 0 0 0 0 1 0 0 1 1 0 0 0 0 1 0 0 0 1 0 0 0 0 0 0 2 1 0 1 2 1 1 2 0 1 0 1 1 1 2 0 0 1 1 2 2 0 0 0 0 2 0 2 0 0 1 0 0 0 0 0 0 2 0 0 0 1 1 0 2 1 0 2 0 0 0 1 1 1 1 2 2 2 1 2 1 1 0 0 0 1 1 2 0 2 2 2 0 0 0 2 2 1 1 1 0 0 0 0 0 0 0 0 0 0 1 0 0 0 0 0 0 0 1 0 0 0 0 1 0 1 1 0 0 0 1 0 1 2 0 0 0 1 0 0 2 0 0 0 0 2 0 0 2 2 1 1 1 0 2 1 1 0 0 1 1 0 2 1 0 1 0 2 0 1 1 1 1 0 0 1 2 2 0 0 2 1 0 0 1 0 0 0 2 0 0 1 0 0 1 0 0 1 0 1 0 1 1 1 0 0 0 0 1 0 0 1 2 0 2 1 1 0 2 0 1 0 1 1 1 0 0 0 2 0 1 0 0 1 2 1 1 0 0 1 1 1 0 1 1 1 0 2 0 0 0 1 0 0 0 0 0 0 1 1
165 0 2 0 0 0 0 1 1 1 2 0 0 0 0 0 0 0 2 2 2 0 1 1 1 1 1 2 2 2 2 0 1 2 1 2 1 0 0 2 1 1 0 1 0 0 1 0 1 0 0 0 0 0 1 2 0 0 0 0 0 2 0 0 0 0 0 1 0 0 0 1 2 2 1 2 1 0 2 0 2 2 2 0 1 0 0 0 1 1 0 1 1 2 1 2 0 1 0 1 0 0 0 0 2 0 2 1 1 0 0 1 1 2 2 1 2 0 1 1 1 0 0 2 0 2 0 2 2 1 0 0 1 0 0 0 1 0 0 0 1 1 0 0 1 0 0 0 0 0 0 1 0 0 0 0 0 1 0 0 0 1 0 1 1 2 1 0 2 2 0 2 1 1 1 0 0 1 0 0 1 1 1 2 0 1 2 1 1 0 0 2 0 2 2 0 1 1 0 0 0 0 0 0 2 0 1 1 1 0 2 1 0 0 0 0 0 1 0 0 1 1 0 0 0 0 1 1 1 0 1 0 1 1 1 1 2 2 0 0 0 0 2 1 2 2 0 0 2 0 0 0 0 0 1 0 1 2 1 1 1 2 0 0 1 1 0 1 1 0 1 0 1 1 0 0 0 0 1 0 1 0 1 2 1 1 0 1 1 2 0 1 2 0 2 0 0 0 1 0 0 0 1 0 1 0 0 0 1 1 0 1 2 0 1 0 2 1 0 1 0 1 1 0 2 0 2 0 1 1 0 1 0 1 0 0 0 0 0 1 1 1 0 0 1 1 1 0 1 0 0 0 0 2 1 0 1 0 0 1 1 1 2 0 2 1 0 2 2 0 2 0 1 2 1 0 1 1 0 1 2 1 0 0 1 0 0 0 0 0 0 1 0 0 2 0 0 1 0 0 0 0 1 2 1 0 1 1 0 0 0 1 0 0 1 1 1 0 0 0 0 0 1 0 1 2 1 1 0 0 0 0 0 0 0 1 0 0 1 0 1 1 0 0 0 1 1 0 0 2 0 0 0 2 0 0 0 1 2 1 1 0 0 0 0 2 1 1 0 0 1 0 0 2 2 0 1 0 2 1 0 1 0 0 0 0 0 0 0 0 0 2 1 1 0 0 0 1 1 0 0 2 1 0 0 0 1 1 1 0 1 0 1 2 2 0 0 0 0 0 0 1 2 2 2 0 0 1 0 1 1 1 1 0 1 1 1 1 2 2 1 1 0 1 1 1 1 0 0 0 0 0 0 2 1 0 1 0 0 1 0 0 1 1 0 0 1 1 0 1 0 1 0 0 0 1 2 2 0 2 2 0 2 2 1 1 2 1 0 0 0 0 0 0 1 0 0 0 0 0 0 1 1 1 1 1 1 0 0 1 0 0 0 0 1 0 0 1 1 0 0 1 0 0 0 1 2 1 0 0 0 1 0 2 0 1 2 0 1 1 1 0 0 1 1 0 1 0 1 0 0 2 0 1 1 1 1 0 0 0 0 0 0 1 0 0 0 2 1 1 1 0 0 0 0 0 2 1 1 1 0 0 1 2 0 2 1 2 1 0 0 0 1 0 1 0 2 1 1 1 1 1 0 0 1 2 2 2 2 0 0 0 0 1 0 0 0 1 1 1 0 0 0 2 1 0 0 0 0 0 1 2 0 0 0 0 2 0 0 0 0 1 0 0 0 1 2 0 0 0 0 0 0 0 0 0 0 0 0 1 0 0 2 0 0 0 2 0 2 2 0 1 0 1 1 1 2 1 1 1 1 1 2 0 0 1 0 2 1 2 0 2 1 1 1 1 0 0 1 0 0 0 0 1 2 0 1 0 1 2 0 0 1 1 1 2 2 1 1 1 0 1 1 0 0 0 0 1 1 2 0 1 2 2 0 0 1 0 0 0 0 0 0 1 0 1 1 0 0 1 1 0 0 0 0 0 0 1 0 0 0 0 0 1 1 1 1 0 0 0 1 0 1 0 2 2 1 1 1 2 2 2 2 0 0 0 0 0 1 0 0 0 1 1 2 0 2 1 1 1 1 2 2 0 2 0 2 0 0 0 1 2 0 0 1 1 0 2 2 1 0 1 2 0 1 0 2 1 0 0 1 0 0 2 0 0 0 1 0 0 0 1 1 2 1 1 1 0 0 1 0 0 1 0 1 0 2 1 1 2 0 2 0 0 0 0 0 0 0 1 0 0 0 0 0 0 0 2 0 0 0 2 0 0 0 1 0 0 1 2 0 0 0 2 0 0 0 0 1 1 2 0
166 1 2 0 1 0 0 2 0 2 2 0 0 0 0 0 0 0 1 1 1 1 1 0 0 0 0 1 1 1 1 1 2 2 0 2 2 1 0 2 2 1 0 1 0 1 0 0 1 1 1 0 0 0 1 1 0 0 1 1 0 0 2 0 0 0 0 2 0 1 0 1 2 2 2 2 0 0 0 0 2 2 1 0 0 0 0 1 2 2 1 2 1 0 0 1 0 0 0 0 0 0 0 0 2 1 2 0 1 0 0 1 1 1 1 1 1 0 1 1 1 0 2 0 1 0 1 2 2 1 1 1 0 0 0 0 0 0 0 2 1 1 0 0 1 0 0 0 0 1 0 1 0 0 2 1 1 0 0 0 1 1 0 2 1 1 0 1 1 1 1 1 1 0 1 0 2 2 0 0 2 2 2 2 0 2 2 2 0 1 1 2 0 1 1 0 1 2 1 0 0 0 0 0 1 0 1 0 1 0 1 1 2 0 0 1 1 1 0 0 1 1 0 1 0 0 1 0 0 1 0 0 0 0 0 0 0 2 0 0 0 1 2 0 2 2 1 0 1 0 0 0 0 0 0 0 0 1 0 0 1 1 0 0 0 0 0 0 1 0 1 2 0 0 0 0 1 0 1 0 1 0 2 2 2 2 0 1 0 2 0 1 0 1 2 1 0 2 0 2 2 1 1 0 1 0 1 1 1 1 1 2 2 0 0 0 2 1 1 0 1 2 0 0 2 0 1 1 0 0 0 2 0 0 0 0 0 2 0 0 0 0 2 0 1 1 0 0 2 2 0 0 0 1 1 1 0 2 0 0 1 1 1 0 1 0 0 1 1 0 2 0 1 2 2 2 2 0 0 0 1 1 0 0 2 1 0 1 1 0 0 1 0 0 1 1 0 1 0 0 0 0 0 2 1 0 0 1 0 0 0 1 0 0 1 1 1 0 0 1 0 1 2 0 0 2 1 1 0 0 2 0 0 1 1 0 0 2 1 1 2 2 0 1 0 2 0 0 0 1 1 0 1 1 2 1 1 1 0 1 2 0 1 1 0 0 0 1 0 0 1 0 1 1 2 0 1 0 1 1 2 0 0 1 0 1 0 0 0 0 1 1 0 1 1 2 2 1 1 1 0 2 0 2 0 0 2 0 0 0 0 0 0 1 1 0 0 0 0 1 1 1 1 1 1 1 1 1 1 1 1 0 0 0 0 1 1 0 0 0 0 2 0 1 2 2 2 0 0 0 0 0 0 2 0 0 1 0 1 1 1 0 2 2 0 2 2 0 1 0 0 2 1 0 0 0 2 1 0 1 2 0 1 0 1 0 0 1 0 0 1 1 1 0 0 0 0 0 0 0 0 2 1 1 1 2 0 0 0 1 2 2 0 1 1 0 0 1 0 1 0 2 0 0 0 0 2 1 0 0 1 0 0 1 0 0 2 0 1 1 0 0 0 2 0 0 1 0 0 0 0 1 0 1 1 1 0 1 1 0 0 0 0 0 1 1 1 1 0 1 0 1 1 0 0 1 0 0 2 0 1 0 1 2 0 2 2 1 1 1 0 0 0 0 0 0 0 0 1 0 0 1 0 0 0 2 2 1 1 1 1 0 0 2 0 0 0 1 1 1 0 0 1 2 2 1 1 1 1 1 1 1 0 0 0 0 2 0 0 0 0 0 0 1 1 0 1 0 0 0 0 0 1 0 0 0 0 0 1 0 0 0 2 0 0 0 2 0 2 1 0 1 0 1 1 0 0 0 1 0 1 1 2 0 0 1 0 1 0 2 1 1 2 0 2 0 0 1 0 0 0 0 0 2 1 0 1 0 0 2 0 0 1 1 1 2 2 2 2 2 0 1 0 0 0 0 0 2 0 2 0 0 2 2 0 0 0 1 1 0 0 1 0 0 0 0 0 0 0 1 1 0 1 0 0 1 0 0 0 0 0 0 0 0 0 2 2 0 2 1 1 0 0 0 1 2 0 1 1 2 1 2 2 0 0 0 0 1 0 1 1 2 1 1 2 0 2 2 0 0 0 1 0 0 0 2 0 1 0 2 0 1 0 0 0 0 0 0 2 1 0 1 2 1 1 1 1 0 0 0 2 1 1 1 2 1 1 1 0 1 0 0 1 1 0 1 2 0 0 1 0 0 2 0 0 0 0 1 1 0 1 0 0 2 0 1 1 0 0 1 1 0 0 0 0 1 1 1 1 0 0 1 0 0 0 0 0 1 0 2 1 0 0 0 1 0 0 1 2 0 1 1
167 1 0 0 1 0 0 2 0 0 0 1 0 0 0 0 0 0 0 0 0 2 0 0 0 0 0 1 2 1 1 2 1 1 0 2 1 2 0 1 1 0 0 0 1 0 1 0 2 0 0 0 0 0 1 0 1 1 0 1 0 1 2 2 0 0 1 1 0 0 0 0 2 2 2 2 0 0 2 1 0 1 1 0 0 0 0 1 1 1 0 0 1 0 1 0 0 0 0 0 0 0 2 0 2 0 2 1 0 0 1 1 1 1 1 1 1 1 1 2 2 0 1 1 1 0 1 1 1 0 1 1 0 0 0 0 0 0 1 0 0 2 0 0 1 0 0 0 0 0 0 0 0 2 0 0 2 1 1 1 1 0 0 2 0 1 1 1 0 1 1 0 0 2 2 0 2 0 0 0 0 0 1 1 0 1 1 2 2 1 1 2 0 1 1 1 1 2 1 0 0 1 0 0 1 0 1 1 0 0 2 2 0 0 0 1 1 0 1 1 1 1 1 0 1 0 0 0 0 0 0 0 0 1 1 0 1 2 0 0 0 0 2 0 0 0 0 0 2 0 0 0 1 0 1 0 1 0 0 0 0 0 0 0 0 0 1 0 2 2 0 1 0 1 0 0 0 1 2 0 1 1 1 2 1 0 0 2 0 2 0 1 1 0 2 1 1 1 0 1 1 0 1 0 1 0 0 0 0 1 0 0 2 0 2 0 0 0 0 0 1 1 0 0 2 0 2 2 0 0 0 2 0 0 0 0 0 2 0 0 0 0 0 0 0 0 2 0 2 1 0 0 0 2 2 0 0 1 0 1 1 1 1 0 1 1 0 2 2 0 0 2 0 2 1 0 0 0 0 0 2 0 0 0 1 1 0 1 1 0 0 0 0 1 2 0 1 0 0 0 0 0 1 1 0 0 1 1 0 0 0 0 0 0 1 2 0 0 0 0 0 1 0 0 0 2 0 0 1 1 1 0 1 2 2 1 0 1 1 0 1 1 1 1 1 2 2 0 2 2 0 0 0 2 0 0 0 1 1 1 1 0 0 0 1 2 0 2 0 0 0 0 1 2 1 1 1 1 2 0 1 1 0 0 2 0 2 1 1 0 2 0 1 1 1 0 0 0 0 1 0 2 1 1 0 0 2 0 0 0 0 0 0 1 1 0 0 0 0 1 2 1 2 2 1 1 0 1 0 1 1 1 0 0 1 0 1 1 1 0 1 1 0 1 2 0 0 0 1 0 0 0 0 2 1 0 0 1 2 0 2 0 0 0 0 0 0 1 0 1 0 2 0 0 0 0 1 1 0 1 2 0 2 2 2 0 2 0 0 0 1 0 0 1 0 0 1 1 0 0 0 1 1 2 2 2 2 0 0 1 1 1 0 1 1 1 0 1 0 0 0 1 0 0 0 2 0 0 0 0 0 2 0 2 0 2 2 2 1 2 0 0 0 1 0 0 1 1 2 0 0 2 1 0 0 2 0 0 0 0 0 0 1 1 1 1 0 2 2 0 2 0 1 0 0 1 1 0 1 1 0 0 0 1 1 1 1 2 2 0 0 0 0 0 0 0 1 0 1 1 0 1 0 0 0 2 2 1 1 0 0 0 0 1 0 0 2 0 1 1 0 0 1 2 1 1 1 2 2 2 1 1 0 1 0 0 1 0 0 0 0 0 1 0 0 0 2 1 0 0 0 0 1 0 0 0 0 0 0 0 0 1 2 0 0 1 2 0 1 2 0 0 1 1 1 0 1 1 1 1 1 1 1 1 1 2 1 1 1 2 1 1 0 2 0 2 0 0 0 1 0 0 0 1 2 1 1 0 0 2 0 1 0 2 2 2 2 2 2 2 1 1 0 1 0 0 0 2 0 2 0 0 2 1 0 1 1 0 1 1 1 1 1 1 0 1 1 1 0 1 0 0 0 0 0 1 0 0 0 0 2 0 0 0 0 0 0 0 1 0 1 0 0 1 2 2 0 0 0 0 0 0 2 0 0 0 0 0 0 0 1 2 1 2 2 0 2 1 1 0 0 2 1 0 2 1 1 0 1 0 1 2 0 0 1 1 0 0 1 0 0 1 1 0 0 0 0 1 1 0 1 0 0 2 0 0 0 1 0 1 0 1 1 1 0 0 1 0 0 0 1 0 2 0 0 0 0 1 1 1 1 1 0 0 1 1 1 0 0 1 0 0 0 0 1 1 1 0 2 0 0 0 2 2 0 0 0 0 0 1 0 0 0 2 1 0 0 0 1 0 0 0
168 0 0 0 0 0 1 2 1 0 1 1 0 0 0 1 0 0 1 1 1 1 1 0 0 0 1 1 2 2 1 2 1 1 1 1 1 2 0 1 1 0 0 0 0 0 1 1 0 0 0 0 0 1 0 1 0 0 1 0 0 1 2 1 0 0 0 1 0 0 1 0 2 2 1 2 1 0 2 0 2 2 2 1 2 0 0 1 2 2 1 1 2 1 0 1 0 0 0 0 0 0 1 1 2 0 2 0 2 0 0 2 1 1 1 1 1 0 1 1 1 0 1 1 1 1 1 0 0 0 0 0 0 0 1 1 0 0 1 0 0 2 0 0 2 0 0 0 0 0 0 0 0 0 0 0 1 1 0 0 0 0 0 2 0 1 0 0 0 2 0 0 1 0 1 0 2 2 0 2 2 2 1 2 0 1 2 1 0 0 0 1 0 1 2 0 0 2 0 1 1 0 0 1 0 1 2 0 0 0 0 2 0 0 0 0 1 1 0 1 0 1 0 0 1 0 0 0 1 1 2 1 0 0 0 0 0 2 0 0 0 1 2 0 1 1 0 0 2 0 0 1 0 0 0 0 1 1 0 1 0 0 0 0 0 0 0 0 2 1 0 2 0 0 0 0 0 1 2 0 0 0 1 1 2 1 1 2 0 2 0 2 0 0 2 2 0 1 0 0 0 0 1 1 1 0 0 0 1 2 0 2 1 0 2 0 1 0 2 0 0 2 1 0 0 0 0 1 0 0 0 0 0 0 0 0 0 0 0 2 1 2 1 0 1 1 0 0 2 2 0 0 0 2 0 0 2 1 0 1 1 1 2 0 2 1 0 2 2 0 1 1 1 2 2 2 1 0 1 0 1 1 0 0 2 1 0 0 0 2 0 0 1 0 1 1 1 0 0 0 0 1 0 2 2 0 0 0 0 0 0 0 0 0 1 1 1 0 0 0 0 0 0 0 1 2 1 0 2 0 2 1 1 1 1 1 0 1 0 0 1 0 1 1 1 2 2 2 2 1 0 1 2 2 2 2 0 1 0 2 0 0 0 0 1 2 1 2 0 0 0 0 0 2 2 0 2 1 2 1 0 0 0 1 1 1 1 0 0 0 1 1 0 2 1 0 0 1 1 0 0 2 2 0 0 0 0 1 1 0 1 1 0 1 1 0 0 1 1 2 2 0 1 1 0 1 1 2 0 2 0 2 2 1 2 1 0 1 2 0 0 2 0 0 2 1 1 1 1 0 0 0 0 2 0 2 0 1 0 1 1 0 1 2 0 2 2 1 0 1 0 1 1 0 1 0 2 0 0 0 1 1 2 2 2 0 2 0 0 0 1 1 0 1 0 0 0 0 0 0 0 1 0 2 2 2 1 0 0 2 1 1 0 1 1 0 0 1 0 0 0 0 0 0 0 0 2 2 0 0 0 2 0 2 0 0 1 1 1 2 1 0 0 1 0 0 1 1 2 0 1 2 0 1 2 2 0 2 2 1 1 0 2 0 1 1 1 1 0 0 1 1 0 1 1 0 2 0 1 1 0 2 0 2 1 2 1 2 1 1 0 0 0 0 1 0 2 1 1 2 0 1 0 0 1 2 1 1 1 1 0 0 0 2 1 1 1 2 2 2 0 0 0 2 0 0 1 1 1 1 2 2 0 0 0 0 1 2 1 2 0 0 0 0 0 0 0 1 0 1 0 1 0 1 1 1 0 0 0 0 0 1 2 0 1 0 2 0 1 1 1 0 2 1 1 0 1 0 0 1 0 1 0 1 1 2 0 2 1 2 0 2 0 1 0 1 0 0 0 0 0 0 0 1 1 1 0 0 0 2 0 0 0 2 2 2 2 2 2 2 2 2 1 1 0 0 0 1 0 2 0 0 1 1 0 1 1 1 1 1 1 2 0 0 0 0 0 0 0 0 0 0 2 0 1 0 1 0 0 0 0 0 0 0 0 1 0 0 1 0 1 0 1 0 2 2 0 1 1 1 1 1 2 0 0 0 0 1 0 0 2 2 0 2 2 0 1 2 0 0 0 2 0 0 1 2 0 0 0 2 0 0 0 0 1 1 0 1 2 1 0 1 2 0 0 0 1 1 0 1 1 0 0 2 0 0 0 0 1 2 0 1 0 0 0 1 1 0 0 0 2 0 2 0 0 0 0 1 1 0 2 0 2 0 1 1 1 0 0 0 1 0 0 1 0 1 2 0 0 1 0 2 0 0 0 0 0 0 0 2 0 0 0 1 0 0 0 0 0 0 1 1
169 1 0 0 1 0 0 1 0 1 1 0 0 1 0 1 0 0 0 0 0 2 0 0 0 0 1 2 2 2 2 1 1 0 0 1 1 1 1 0 0 0 0 0 0 0 1 1 0 0 0 0 0 2 0 2 0 0 0 1 0 1 0 1 0 0 0 1 0 0 1 0 2 2 0 2 2 1 2 2 0 2 2 1 1 0 0 0 2 2 0 1 0 2 2 2 0 0 0 0 0 0 0 0 2 0 2 2 0 0 0 2 1 1 1 1 1 0 0 2 2 0 0 2 0 2 0 2 2 1 0 1 1 0 0 0 1 0 0 2 1 1 0 0 0 0 0 1 1 1 0 0 0 0 0 2 1 1 0 0 0 1 0 2 0 0 0 0 1 1 1 1 1 0 0 0 2 2 0 2 2 2 1 2 1 1 2 1 1 0 0 1 0 0 2 0 0 2 0 0 0 0 1 0 2 0 1 0 1 0 2 1 1 0 0 0 0 0 0 0 2 2 0 0 0 0 1 1 0 2 0 0 0 0 0 0 0 2 1 1 0 0 1 0 2 2 0 1 1 1 1 0 0 0 0 1 1 2 1 0 1 1 0 1 1 1 0 0 2 0 0 2 0 0 0 1 0 0 1 0 0 1 2 1 1 1 2 0 0 2 0 2 0 0 1 0 1 0 0 0 1 1 2 0 1 1 1 1 1 1 0 1 1 0 1 0 1 0 0 0 0 2 2 2 2 0 1 1 1 1 0 0 0 0 0 0 0 2 0 0 0 0 0 0 0 0 1 1 2 1 1 0 0 2 1 0 1 0 0 1 2 2 0 0 0 0 0 2 2 0 2 0 1 2 0 0 0 0 1 0 2 0 0 0 2 1 0 1 1 0 0 1 2 0 2 0 1 1 2 2 2 2 0 0 0 0 0 0 1 1 1 1 1 1 2 2 0 1 0 0 0 2 0 2 1 2 1 0 0 0 1 0 0 1 1 1 0 1 0 0 2 0 0 1 1 2 2 1 2 2 0 1 2 2 2 2 0 1 0 1 1 0 1 1 1 1 0 1 0 0 1 0 2 2 1 1 0 0 1 1 2 0 0 1 0 0 0 2 1 0 1 0 1 1 2 0 0 1 1 1 1 1 1 1 0 0 1 1 1 0 0 0 0 1 1 0 0 1 0 2 1 0 1 0 0 0 2 1 0 1 1 1 0 0 0 1 0 1 1 2 2 2 0 1 2 1 2 0 0 0 0 0 0 2 0 0 1 0 2 0 2 0 0 2 2 0 0 1 1 1 0 1 1 0 0 0 1 0 0 0 1 0 2 2 0 2 2 0 0 0 0 0 1 1 0 0 0 0 0 0 0 2 0 2 2 2 0 0 0 1 2 1 0 0 0 0 1 0 0 1 1 1 1 1 1 0 1 1 0 0 0 2 0 2 0 0 2 1 0 2 0 1 0 0 2 0 0 1 1 0 2 2 0 0 1 2 0 1 0 0 0 0 2 0 2 2 1 2 1 0 1 1 0 0 0 0 2 0 1 1 0 1 0 1 0 2 0 0 2 2 0 0 1 0 0 0 2 0 0 1 0 1 0 1 0 2 1 2 2 0 0 0 0 0 0 2 1 2 0 1 0 1 0 2 1 1 0 1 1 1 2 2 0 0 0 0 1 0 0 0 0 0 1 0 0 0 1 0 0 0 0 0 1 0 0 1 1 0 0 0 0 1 2 1 1 0 2 2 0 2 0 0 2 0 0 1 0 0 0 1 2 2 0 0 0 2 0 2 0 2 0 1 1 1 0 1 0 0 0 1 0 0 0 2 2 0 1 0 0 0 0 0 1 1 1 2 2 1 2 2 2 2 1 0 0 0 0 2 1 2 0 0 2 0 0 1 1 1 1 1 1 1 0 0 0 0 0 1 0 1 0 0 1 0 0 1 0 0 0 0 1 0 1 1 2 2 0 0 1 0 1 0 0 0 0 2 0 0 0 1 1 2 1 0 0 0 1 0 0 0 2 1 1 1 2 0 2 2 1 1 1 2 0 0 2 1 1 0 0 2 0 1 0 0 1 1 0 2 2 0 0 2 2 1 0 0 0 1 1 1 1 0 0 0 0 1 0 1 0 0 0 1 1 2 2 2 2 0 0 1 1 1 1 2 1 0 1 2 2 0 2 0 1 0 2 1 2 0 1 1 0 0 0 1 1 0 0 1 1 0 0 1 0 0 0 0 0 0 0 2 1 0 0 1 0 0 1 0 0 0 2 1
170 1 0 0 1 0 1 2 0 0 0 1 0 0 0 0 0 0 1 1 1 1 1 0 0 0 1 0 1 2 1 0 1 1 0 1 1 1 0 1 1 0 0 0 1 0 1 1 1 0 0 0 0 0 1 1 1 0 1 1 0 1 2 1 0 0 0 0 1 1 0 0 2 2 2 2 0 0 1 1 1 2 2 1 2 0 0 0 2 2 0 0 2 0 0 0 0 0 0 0 0 0 0 0 2 1 2 1 1 0 0 1 0 2 2 0 2 0 2 0 0 0 1 1 1 1 1 1 2 1 1 1 0 0 0 0 0 0 0 2 1 1 2 0 1 0 1 0 0 0 0 0 0 0 0 0 0 1 0 1 1 1 0 1 1 1 1 1 0 2 0 1 0 2 1 0 1 0 0 0 0 1 0 1 0 0 1 2 1 1 1 2 0 0 1 0 0 2 1 0 0 1 1 1 0 0 1 0 1 0 1 1 1 0 0 0 0 0 0 1 1 1 0 0 0 0 0 0 0 1 1 0 0 0 0 0 0 2 0 0 0 0 1 0 0 0 0 0 1 1 1 1 1 0 0 0 2 1 1 0 1 1 0 0 0 0 0 0 2 0 1 1 0 2 1 0 0 2 2 0 1 0 2 2 2 2 0 1 0 2 1 0 1 0 1 0 1 2 0 1 1 1 1 0 0 0 0 2 0 1 0 1 2 1 1 0 2 0 1 0 1 2 1 1 1 0 0 0 1 1 0 1 0 0 0 0 0 1 0 1 1 1 1 0 1 1 0 1 2 1 0 1 0 2 2 0 0 0 0 2 2 2 1 0 1 1 0 2 2 0 2 0 0 2 1 1 2 0 1 0 0 1 0 0 2 0 0 1 1 0 1 1 0 1 2 0 1 0 0 0 0 0 0 2 1 0 0 0 1 1 0 0 0 0 2 2 0 0 0 1 0 1 0 1 0 1 0 0 1 0 1 0 0 1 1 0 0 2 1 1 1 1 0 1 0 2 1 1 2 1 0 1 1 2 1 1 0 2 1 1 1 0 0 0 0 1 0 1 0 0 1 0 1 1 0 0 0 0 2 0 2 0 0 1 0 1 0 1 1 0 1 1 0 2 0 1 1 2 2 0 0 2 1 1 0 0 2 2 0 0 0 0 1 0 0 0 2 1 0 1 1 1 2 2 1 1 0 1 0 1 1 1 1 1 0 0 0 0 0 1 0 1 0 1 1 2 0 1 1 0 0 0 0 0 2 2 0 2 1 1 0 0 1 1 0 0 1 0 1 0 0 0 0 0 0 0 1 1 0 1 1 1 1 0 1 0 1 0 0 0 0 0 0 0 0 0 0 0 0 0 0 0 0 2 2 2 1 0 0 0 1 0 0 0 1 0 1 1 1 0 0 1 0 1 1 0 2 1 0 0 1 0 0 1 0 0 2 1 1 1 0 1 0 0 1 0 1 0 1 0 1 1 0 0 1 1 0 2 2 0 0 0 0 1 0 0 1 2 1 0 1 0 1 0 0 1 1 0 2 0 1 0 0 1 0 2 1 1 2 1 1 1 0 0 1 0 1 0 1 2 1 1 0 0 2 1 2 2 2 1 0 0 1 1 1 2 1 2 0 0 0 0 0 2 1 0 1 0 0 0 0 0 0 0 0 0 0 1 0 1 0 1 0 0 1 1 1 0 0 1 0 1 0 0 0 1 0 0 1 0 0 0 2 0 1 0 2 1 1 1 1 0 0 1 1 0 1 1 1 1 2 2 0 1 0 1 0 1 1 2 1 1 0 0 0 0 0 0 0 1 0 0 0 2 1 0 1 0 1 1 0 0 0 1 1 1 1 2 2 2 2 2 0 1 0 0 0 2 1 2 0 0 2 2 0 0 0 2 2 0 1 2 0 0 0 0 0 0 0 0 0 0 1 0 0 1 0 0 2 0 0 0 0 0 0 0 0 0 1 0 1 0 0 0 1 2 0 0 0 2 1 1 2 0 0 0 0 0 0 1 2 1 0 2 1 0 2 2 0 0 0 2 0 0 1 1 0 1 0 2 0 0 2 2 2 1 0 1 1 0 0 1 1 2 0 0 1 0 1 1 2 0 0 1 1 1 1 1 0 2 0 2 2 0 0 0 0 0 0 0 1 0 1 0 1 0 1 0 0 0 2 0 0 1 0 0 0 0 0 1 0 1 0 0 0 0 1 2 0 0 0 2 1 1 0 0 0 1 0 2 0 2 0 2 0 0 0 0 0 0 1 0
171 0 1 0 0 0 0 1 0 2 2 0 0 0 0 0 0 0 1 2 2 1 0 0 0 0 0 2 2 2 2 0 2 2 0 1 1 2 0 1 1 0 1 1 0 0 0 1 1 0 0 0 2 2 0 1 0 0 0 1 0 1 2 0 0 0 0 0 0 0 0 1 1 1 2 1 0 0 1 0 1 2 2 0 1 0 0 0 0 2 0 0 1 1 1 2 0 1 0 1 1 0 0 0 2 1 2 2 0 0 0 1 0 0 1 1 0 0 1 2 2 0 2 0 1 0 1 0 2 0 0 0 0 0 0 0 0 0 1 0 1 1 0 0 0 0 0 0 0 0 0 2 0 0 0 1 1 1 0 0 2 1 0 1 1 1 1 0 0 0 2 0 0 2 1 1 1 0 0 0 0 1 1 1 0 1 1 2 1 1 1 2 0 2 2 0 1 2 0 2 2 0 0 1 2 0 1 1 1 0 0 2 1 0 0 0 0 0 2 1 0 0 1 0 0 1 1 0 0 1 0 0 0 0 0 0 0 2 0 0 0 1 0 0 1 1 0 0 2 0 0 0 0 0 0 0 0 0 0 0 0 0 0 1 0 0 0 0 1 0 0 2 0 0 0 0 0 1 1 0 1 1 2 1 1 1 0 1 0 2 0 1 1 0 1 0 0 1 0 0 1 1 1 0 1 0 1 1 0 2 0 2 1 0 1 0 1 0 1 0 0 1 0 0 1 0 1 1 0 0 0 0 0 0 0 0 0 1 1 1 0 1 1 0 0 0 0 0 2 1 0 0 0 1 0 1 1 0 0 1 1 1 0 0 0 2 0 1 1 0 1 1 0 2 1 1 1 1 0 0 0 1 0 0 1 0 0 0 0 1 0 0 0 0 1 1 0 1 0 0 0 1 1 2 0 0 1 0 0 0 0 0 0 0 1 2 0 0 1 0 0 0 0 0 2 2 2 1 0 0 1 0 0 0 0 1 0 0 1 0 2 1 0 1 0 1 1 0 1 0 0 0 0 2 0 0 0 1 1 0 1 0 0 0 0 1 0 1 0 1 1 0 1 2 0 0 0 0 1 1 2 0 0 0 0 0 0 2 1 0 1 0 0 0 1 0 0 1 1 1 0 2 1 1 0 0 2 1 1 0 0 0 0 0 0 1 0 2 0 2 1 0 1 1 0 0 1 0 1 2 0 0 0 0 0 0 1 1 2 1 1 1 1 1 2 2 2 0 0 0 0 0 0 1 1 1 0 0 1 0 1 0 0 1 1 0 0 1 0 1 0 0 1 0 1 0 2 0 0 0 2 1 1 0 1 0 0 1 0 0 0 0 0 0 1 0 0 1 0 0 0 1 1 2 1 2 1 1 0 2 0 0 0 1 0 0 0 2 0 1 0 1 0 0 0 0 2 1 0 0 0 2 1 1 1 0 2 2 2 2 2 0 0 0 1 0 1 1 0 1 1 2 0 1 1 2 0 1 1 0 0 0 0 1 1 0 0 2 2 0 2 0 1 0 0 1 1 0 1 1 0 2 0 1 0 1 1 1 1 1 0 0 0 0 0 0 1 0 0 2 1 1 0 0 2 1 1 2 2 0 0 0 0 0 0 0 0 1 1 1 0 0 0 1 1 0 0 0 0 0 1 1 0 0 0 1 1 1 0 1 0 0 0 1 0 0 1 0 0 0 0 0 2 0 1 2 0 0 1 0 0 0 2 0 1 1 2 1 1 2 0 0 1 1 1 1 1 0 0 2 2 1 1 0 1 1 1 1 0 2 1 0 2 0 2 0 0 0 0 1 0 0 0 2 2 1 1 0 0 0 0 0 0 2 2 2 1 1 2 1 1 1 0 2 0 0 0 1 1 2 1 0 1 1 0 0 0 0 0 0 1 1 0 0 0 0 0 0 0 0 0 0 1 1 0 0 0 0 1 0 0 0 0 0 0 0 2 0 1 0 1 0 2 1 2 2 0 0 0 2 2 2 2 0 0 0 0 0 0 0 1 1 1 1 2 1 1 1 1 0 0 2 0 0 2 0 2 0 1 1 1 1 0 0 1 1 0 1 2 2 0 0 1 1 0 1 1 2 0 0 1 0 0 2 0 0 0 1 0 2 0 1 2 1 0 0 0 1 0 2 0 0 2 1 2 1 1 1 1 0 2 0 2 0 1 1 1 0 0 2 0 1 0 0 0 1 1 0 2 0 0 0 0 0 0 0 0 1 0 2 1 0 0 1 1 0 0 0 0 0 1 1
172 1 0 0 1 0 1 1 0 0 0 0 0 0 0 0 0 0 1 0 0 1 1 0 0 0 1 0 2 2 0 1 2 2 1 1 1 2 0 0 0 0 0 0 0 0 0 1 1 0 0 0 1 1 0 0 1 1 2 0 2 0 2 2 0 0 0 1 0 0 0 2 2 2 0 2 1 0 2 0 0 2 2 2 2 0 0 0 2 2 0 0 0 1 0 0 0 2 0 2 2 0 1 0 2 0 2 1 1 0 0 2 2 2 2 2 2 0 1 1 1 0 1 1 0 0 0 1 1 0 1 1 0 0 1 0 1 0 0 0 0 2 1 0 1 0 0 0 0 0 0 1 1 0 1 0 0 0 0 0 1 1 0 2 2 1 1 1 1 1 1 1 0 0 2 0 0 2 1 1 1 1 1 2 0 1 2 2 0 0 0 2 1 0 1 0 0 2 0 1 1 1 0 0 1 0 1 1 1 0 1 1 1 0 0 1 1 0 1 1 1 1 1 0 0 0 0 0 0 0 0 0 0 1 1 1 0 2 0 0 0 0 1 0 1 1 0 1 1 0 0 0 0 0 0 0 1 1 0 0 0 0 0 0 2 0 0 1 2 1 0 1 0 1 0 1 0 1 2 0 0 1 1 2 1 1 1 1 0 2 0 0 0 1 2 0 0 1 0 1 2 2 0 0 0 0 0 0 0 1 0 1 1 0 1 0 1 0 0 0 0 2 1 0 0 0 0 1 1 1 0 1 0 0 0 0 0 0 0 1 1 1 1 0 1 1 0 0 1 1 1 0 0 1 0 1 1 1 0 2 2 2 2 0 2 1 0 2 2 0 0 2 1 1 0 0 2 1 1 0 1 1 0 1 2 1 0 0 0 0 1 1 1 0 1 1 0 0 0 0 0 0 0 1 0 0 0 1 1 0 0 1 0 0 0 2 0 0 1 0 0 0 2 0 0 2 1 0 0 0 0 0 0 0 0 0 0 0 0 0 2 1 0 0 0 0 2 2 2 1 0 1 1 1 2 1 1 1 1 0 1 1 0 0 0 2 1 2 0 2 2 2 0 1 1 0 1 0 0 1 2 0 0 1 1 0 1 1 1 0 1 1 1 1 0 0 0 1 1 0 0 2 1 1 0 0 2 1 1 0 0 0 0 0 0 1 1 0 0 0 1 1 1 2 1 1 0 0 1 0 2 0 0 0 0 0 0 0 2 2 0 0 0 0 1 1 0 0 0 0 0 0 0 2 0 1 0 0 2 0 2 0 0 1 0 0 1 1 1 0 1 0 0 0 0 0 0 1 0 1 1 1 1 1 1 1 0 0 0 0 0 0 1 1 0 0 0 1 0 0 0 1 0 2 2 2 1 1 0 2 1 1 0 0 1 0 0 1 1 0 0 0 0 0 0 1 2 2 0 0 1 1 0 2 0 0 2 0 0 0 0 0 0 1 0 0 1 0 1 0 1 2 0 1 2 2 0 2 2 0 0 0 1 1 1 1 1 2 1 1 0 0 0 0 0 1 1 0 2 0 1 0 0 1 0 2 1 2 1 0 2 2 0 1 2 0 2 0 2 2 0 2 0 1 0 2 1 1 2 1 1 0 1 1 0 0 1 0 1 1 1 0 1 2 1 1 1 1 1 1 1 1 0 0 0 0 0 1 1 1 0 1 0 1 0 0 2 0 0 1 1 1 0 0 0 2 1 0 0 1 0 1 2 1 0 1 1 0 2 0 1 0 0 0 0 0 2 1 1 1 1 1 1 1 0 0 0 2 0 2 0 0 2 0 0 0 1 0 0 0 0 0 0 1 2 0 1 1 0 2 0 0 1 1 1 2 2 2 2 2 2 2 0 1 0 0 0 1 0 2 0 0 2 1 0 0 0 0 0 0 0 0 0 0 0 0 0 0 1 0 0 0 1 0 0 0 0 0 0 0 0 0 0 1 1 1 2 0 2 0 2 0 0 2 2 2 0 0 0 1 1 1 2 0 0 0 0 0 2 0 0 0 1 2 2 0 2 2 0 1 0 1 0 0 2 1 1 0 0 1 1 0 0 0 0 0 0 2 1 1 0 0 2 1 0 0 0 1 0 1 2 0 0 1 0 0 1 1 0 0 0 0 2 0 0 0 0 0 0 1 0 0 2 1 0 0 1 0 1 1 1 1 0 2 0 0 2 0 0 1 0 0 1 0 0 1 1 2 0 1 0 2 1 1 0 1 1 0 0 1 0 0 0 1 0 0 0 0 0 0 1 1
173 1 2 1 1 1 0 2 0 1 1 0 0 0 0 0 0 0 1 1 1 1 1 0 0 0 1 1 1 2 2 0 0 0 0 0 2 1 0 0 0 0 0 0 0 0 0 0 2 0 0 0 0 2 0 1 0 1 1 1 1 0 1 1 1 1 1 0 0 0 1 2 2 2 1 2 1 0 2 0 1 1 1 0 1 1 0 2 2 2 1 1 0 1 1 2 1 1 0 1 1 0 2 0 2 0 2 2 0 0 0 1 0 1 2 1 2 0 1 0 0 1 2 0 2 0 2 0 2 0 1 1 0 0 0 0 0 0 0 0 0 2 0 0 1 0 0 0 0 0 0 0 0 0 0 0 1 0 0 0 1 1 1 2 1 0 0 0 0 2 0 0 1 2 2 0 2 2 0 2 2 2 1 2 0 2 2 1 0 0 0 2 0 2 2 1 1 2 0 1 1 1 0 0 0 0 2 0 0 0 1 1 1 1 0 0 0 0 1 0 1 1 0 0 0 0 1 0 0 2 1 1 1 1 1 0 1 2 0 0 0 0 2 0 2 2 0 0 2 0 0 0 0 0 0 0 1 0 0 0 0 0 0 0 0 0 0 0 1 0 1 2 1 0 2 1 0 1 2 0 2 0 1 1 2 1 1 2 0 2 0 0 1 0 2 0 1 1 0 0 1 0 1 0 1 1 2 0 0 1 0 1 1 0 2 0 1 0 0 0 1 2 0 0 2 0 2 1 0 0 0 1 1 1 0 0 0 2 1 1 0 1 0 0 1 1 0 1 2 0 1 1 0 2 1 0 1 1 0 1 1 1 1 0 1 0 0 2 2 0 0 2 0 2 0 0 1 2 0 0 1 0 0 0 1 1 0 0 0 0 0 1 1 0 2 0 2 0 0 0 0 0 0 2 0 0 0 0 0 0 0 0 0 0 1 1 1 0 0 0 0 1 0 1 1 2 1 1 0 0 0 0 1 1 1 1 0 0 0 0 2 1 0 2 0 2 1 2 2 1 0 1 0 2 0 0 0 1 1 0 2 0 0 0 0 2 0 2 0 0 1 0 0 2 2 0 1 0 2 0 2 0 0 0 0 2 0 1 1 0 2 0 1 2 1 1 1 1 1 0 0 2 1 1 0 0 1 1 0 0 0 1 0 1 1 0 0 0 0 1 0 0 2 2 0 1 0 1 0 2 0 1 2 1 2 0 0 1 0 1 0 0 0 0 2 2 1 1 1 0 0 0 0 2 1 0 0 1 1 1 0 0 1 2 0 0 2 2 1 1 1 1 0 0 0 0 2 1 0 1 2 0 0 0 0 0 0 1 0 0 1 1 0 1 1 0 1 1 0 0 1 1 1 1 1 1 1 0 1 0 0 0 0 0 1 0 0 1 1 0 0 0 1 1 1 0 1 0 0 0 0 1 1 0 0 0 2 2 1 2 0 0 0 1 1 0 0 0 1 0 0 2 0 0 1 2 0 1 1 0 0 0 1 1 1 1 0 1 0 0 1 1 2 0 0 0 2 0 0 2 1 1 0 2 1 2 1 2 1 1 0 0 1 0 1 1 2 0 1 2 0 1 0 0 0 2 2 1 2 0 0 0 0 1 0 1 1 1 1 1 0 0 1 2 1 1 2 0 0 0 1 1 0 0 0 0 2 1 0 1 0 0 1 0 0 0 2 1 0 2 1 2 0 0 0 1 0 0 1 0 0 0 2 0 1 0 2 1 1 2 0 0 0 0 0 0 1 1 1 1 1 1 0 1 1 2 1 2 1 2 0 2 0 1 0 1 0 1 0 0 0 0 0 2 1 0 1 0 1 2 0 0 0 0 0 0 1 1 0 0 0 0 2 0 0 0 0 1 1 1 1 0 2 0 0 1 1 0 1 1 1 1 1 1 1 1 1 0 1 0 0 0 0 0 0 0 0 1 0 0 0 0 0 0 0 0 1 0 1 0 1 0 2 0 2 2 0 1 1 2 1 2 1 0 0 0 1 0 1 0 1 1 1 1 2 1 2 2 0 0 0 2 1 0 2 1 0 1 1 1 0 0 0 0 0 0 0 2 1 1 0 0 2 1 0 0 1 2 0 0 2 0 0 2 0 0 0 2 0 0 0 1 2 2 2 0 0 0 0 0 2 0 2 2 0 0 2 0 1 0 2 0 2 0 1 1 1 0 0 0 2 0 0 0 0 1 1 0 2 0 0 0 0 0 0 0 0 2 0 2 1 0 0 1 1 0 0 1 1 0 1 2
174 1 2 0 0 0 0 1 0 0 0 1 0 1 0 0 1 0 1 0 1 1 0 0 0 0 2 2 2 1 1 2 0 0 1 1 1 2 0 0 0 0 0 0 0 0 1 0 2 0 0 0 0 0 1 0 2 0 1 2 0 0 2 1 1 2 1 1 0 0 0 0 2 2 2 2 0 0 2 0 1 1 2 1 1 1 0 0 2 2 0 1 2 1 0 2 0 1 0 1 1 0 1 0 1 0 2 1 1 0 0 2 0 1 1 1 1 0 2 0 0 0 2 0 1 0 1 2 2 2 2 2 0 0 0 0 0 0 0 0 1 1 0 0 0 1 0 0 0 0 0 0 0 0 0 1 1 2 0 0 1 0 0 2 0 2 2 1 1 2 0 1 2 0 2 0 0 1 0 0 1 1 1 2 0 1 2 0 0 0 1 2 1 1 1 1 1 1 1 0 0 1 1 0 1 0 2 1 0 0 0 0 1 0 0 1 1 0 1 2 0 0 0 0 0 0 1 0 0 1 1 0 0 0 0 0 0 2 0 0 0 0 2 1 2 2 0 0 2 0 0 0 0 0 0 0 0 2 0 1 0 1 0 0 0 0 2 0 2 0 0 2 0 1 1 0 0 0 1 0 1 0 2 1 1 0 0 1 0 2 0 1 0 0 2 2 0 0 1 0 2 2 0 0 0 0 0 1 0 1 0 1 2 0 0 0 2 0 1 0 0 2 1 0 1 0 0 2 0 0 0 1 0 0 0 0 0 2 0 1 1 1 2 1 0 0 1 0 2 1 0 0 0 2 1 0 1 0 0 2 2 2 1 0 1 1 0 1 1 0 1 1 1 1 2 1 1 2 0 0 1 0 0 0 2 1 0 0 0 0 0 2 1 0 2 0 0 2 2 2 1 2 1 2 0 0 1 0 0 0 0 1 0 0 0 1 1 1 1 0 0 1 1 0 0 2 0 0 2 0 1 1 0 0 0 0 0 1 0 0 2 0 0 0 0 1 1 0 1 1 0 1 1 2 1 1 0 2 1 1 1 0 0 1 0 0 0 2 0 1 1 1 0 2 1 0 0 0 0 1 2 0 0 0 0 1 0 1 1 0 1 1 1 1 0 0 0 0 0 1 0 2 1 1 0 0 2 0 0 0 0 0 0 1 1 0 0 0 0 0 0 2 2 2 0 0 0 0 0 2 0 1 1 1 1 0 0 0 1 1 0 1 0 1 1 1 1 1 1 0 0 0 0 1 2 0 1 0 1 2 0 0 1 2 0 1 2 0 2 0 0 2 1 0 0 0 1 2 0 2 2 1 1 0 1 0 1 0 0 0 1 1 0 1 0 0 0 1 0 0 1 0 1 1 1 1 0 0 0 0 1 0 0 1 0 1 0 1 0 0 0 0 0 1 1 0 1 2 0 0 0 1 0 1 0 1 1 1 1 1 1 0 0 1 1 0 0 1 1 0 1 2 0 2 2 2 0 1 1 0 0 0 0 0 2 1 0 1 0 1 0 1 0 1 1 0 2 0 2 0 1 0 0 1 1 1 1 1 0 0 0 0 0 1 2 0 2 0 1 1 0 1 0 0 0 2 2 2 2 1 0 0 0 1 0 0 0 2 1 1 0 0 1 2 2 1 1 2 2 2 1 1 1 0 0 1 1 1 0 2 0 0 0 0 0 1 1 1 1 1 0 1 0 1 1 2 0 0 0 0 0 0 2 0 1 1 1 0 2 2 0 0 1 1 1 0 1 1 1 0 1 1 0 1 1 2 1 2 0 2 0 0 1 0 0 0 0 0 1 0 0 1 0 2 0 0 0 0 1 2 0 0 0 1 1 2 1 2 1 0 0 0 2 1 0 0 0 0 1 1 0 1 2 1 0 1 1 0 1 1 1 1 0 0 0 0 0 0 0 0 0 0 1 0 2 0 1 0 0 0 0 1 0 0 0 0 0 0 2 0 0 0 1 1 1 1 0 1 1 2 2 2 2 0 0 0 0 0 1 0 1 0 1 1 2 1 1 2 1 0 0 1 0 0 1 1 1 1 0 1 0 2 0 0 1 1 0 1 2 2 0 0 2 2 2 0 1 1 0 0 1 0 1 1 1 2 1 1 0 0 0 0 1 1 1 2 1 0 0 0 2 0 1 1 1 0 1 2 2 0 2 0 1 0 0 0 0 0 0 0 1 0 0 0 0 2 2 2 0 0 0 2 1 1 0 0 0 1 0 1 1 1 0 1 1 0 0 0 0 1 2 1
175 1 1 0 0 0 0 2 0 0 0 0 2 2 0 2 0 0 1 1 1 2 1 1 0 0 0 1 1 1 1 2 1 1 0 0 2 1 0 2 2 0 1 1 0 1 0 0 2 0 0 0 0 2 0 1 1 1 1 1 1 0 2 2 1 1 1 1 0 0 0 2 2 2 1 2 1 0 2 0 2 2 2 1 1 0 1 1 2 2 1 2 0 2 1 2 0 2 0 2 0 0 0 0 2 2 2 1 1 0 0 2 0 2 2 0 2 0 1 1 1 0 2 0 1 0 1 1 1 0 0 0 0 0 1 1 0 0 0 0 0 2 0 0 0 0 0 0 0 1 0 2 0 0 0 0 0 1 0 0 0 1 0 2 2 1 1 1 1 1 1 1 1 1 0 0 2 0 0 0 0 0 0 1 0 0 1 2 0 0 0 1 0 1 2 0 1 1 0 0 0 0 0 1 1 0 2 0 1 0 0 1 1 0 1 1 1 0 0 2 0 0 0 0 0 0 0 2 2 0 0 0 1 1 1 0 1 2 0 0 0 1 1 0 2 2 0 0 2 0 0 0 0 0 0 0 0 2 0 2 0 2 0 0 0 0 1 0 2 1 1 0 0 0 0 0 0 0 1 0 1 1 2 1 1 2 1 1 0 2 0 1 0 1 2 1 0 1 1 0 0 0 1 0 1 1 1 0 1 2 0 2 1 0 2 0 2 2 1 0 2 1 1 1 1 0 2 0 2 2 0 1 0 0 0 0 0 2 0 0 0 1 0 0 0 0 1 0 1 0 1 0 0 0 0 1 1 1 0 1 1 1 1 0 1 2 0 2 2 0 2 0 1 1 1 2 2 1 0 0 2 0 0 0 1 1 0 0 0 1 0 1 0 0 2 0 0 1 1 1 0 1 2 2 0 2 0 0 1 1 1 1 0 0 0 1 1 0 0 0 1 1 0 0 1 2 1 1 0 0 1 0 1 1 1 1 0 2 1 1 1 1 0 1 0 1 1 1 1 0 1 1 1 2 1 1 0 1 0 1 1 0 0 0 0 0 0 1 0 0 1 0 1 2 1 0 1 1 1 1 1 1 0 0 0 0 0 2 2 0 2 0 0 1 0 0 0 1 0 0 1 1 2 0 0 0 2 2 2 0 0 1 0 1 1 0 1 0 1 2 1 0 2 2 2 0 0 1 0 2 0 1 2 1 2 0 1 2 2 0 2 2 0 1 2 1 0 2 2 0 0 0 0 2 0 0 1 0 1 1 0 0 1 2 0 0 1 0 0 0 0 1 1 0 1 0 0 0 0 0 1 0 2 2 1 2 1 0 2 2 0 0 1 1 0 0 0 0 0 0 0 2 1 0 0 1 1 0 0 1 1 0 0 0 1 1 0 1 1 0 0 1 0 0 0 0 2 2 0 0 1 2 1 2 0 0 2 0 0 2 1 0 0 1 0 0 2 0 1 1 0 2 0 1 1 2 0 1 1 0 0 0 0 2 0 0 0 1 0 1 0 1 0 0 1 0 2 0 1 1 0 1 0 1 0 2 2 1 2 1 1 1 1 0 0 1 1 1 1 1 1 0 0 0 1 1 1 1 1 0 0 0 0 1 0 1 1 0 0 0 0 0 1 2 1 1 1 0 0 0 1 1 0 0 0 0 0 0 0 0 0 1 0 0 0 0 2 0 0 0 0 0 0 0 0 2 1 0 0 0 0 0 2 1 0 0 2 1 1 2 0 0 2 1 1 0 1 2 1 1 2 2 1 0 0 0 0 0 0 2 2 0 1 1 0 1 0 1 0 0 0 0 0 2 1 0 0 0 0 2 0 0 1 2 2 2 2 2 2 2 1 2 1 0 0 0 0 2 0 2 0 0 1 1 0 0 1 2 1 0 0 0 0 0 0 0 0 0 0 0 0 0 0 0 0 0 0 0 1 0 1 0 0 0 0 1 1 0 1 0 0 0 1 0 2 2 0 0 1 2 2 2 2 0 0 0 0 0 0 0 1 2 2 1 1 0 2 1 0 0 0 2 0 0 2 2 0 2 0 2 0 0 1 1 1 1 0 2 1 1 0 0 2 1 1 1 1 1 1 1 2 0 0 1 0 1 0 1 0 0 0 0 0 1 1 1 1 1 0 0 2 0 2 1 0 0 1 0 0 0 2 0 1 0 2 1 1 0 0 1 1 1 0 0 0 0 0 2 0 0 0 2 0 0 0 0 0 1 0 2 1 0 0 2 1 0 0 0 1 1 2 0
176 0 1 0 1 0 0 2 0 2 2 0 1 1 0 1 0 0 0 0 0 2 1 0 0 0 0 1 1 2 0 0 1 1 0 1 1 2 1 0 0 0 0 0 1 1 2 0 0 1 1 0 1 1 0 0 0 1 0 0 2 0 1 0 0 0 0 0 0 0 0 2 2 2 1 2 1 0 1 0 2 2 2 2 2 0 0 0 1 2 0 0 0 1 1 1 0 1 0 1 0 0 0 1 2 1 2 2 0 0 0 1 0 2 2 0 2 0 0 2 2 0 1 1 1 1 1 1 1 1 1 1 1 0 0 0 0 0 0 0 0 2 0 0 0 0 0 0 0 0 0 1 0 1 0 0 0 1 0 0 1 0 0 2 2 1 1 0 1 2 0 2 0 1 1 0 2 1 0 1 1 2 0 2 2 2 0 1 0 0 0 2 0 1 1 0 2 2 0 1 1 1 0 0 0 1 1 0 1 0 0 0 2 0 0 0 0 0 2 1 1 1 1 0 0 1 1 0 0 0 0 0 0 0 0 0 0 2 2 2 0 0 2 0 2 2 1 0 1 1 1 0 0 0 1 0 1 1 0 0 0 0 0 0 0 0 0 0 0 0 0 1 0 0 0 0 0 1 2 0 1 1 2 2 2 2 2 0 0 2 0 2 0 1 1 1 0 0 0 0 0 0 0 0 0 0 1 1 1 1 1 2 1 0 2 0 1 1 0 0 1 2 0 0 1 0 1 2 0 0 0 1 0 1 0 0 0 1 0 0 2 2 2 0 1 1 0 0 2 1 1 0 0 2 2 0 2 0 0 0 1 1 1 0 1 0 0 1 1 0 1 1 0 2 0 1 1 1 0 0 0 1 0 0 1 1 0 0 0 1 0 0 1 0 2 0 2 1 1 1 0 1 1 1 0 0 1 0 0 0 0 1 0 0 0 1 1 1 0 0 0 1 0 2 0 0 0 0 1 0 1 0 0 2 2 1 0 0 0 0 1 1 1 1 1 2 1 1 1 2 0 1 1 2 2 1 1 2 2 1 1 0 1 1 0 1 0 2 0 1 1 1 0 2 2 0 2 0 2 2 0 2 0 0 0 0 0 0 0 0 0 1 0 1 1 0 0 1 1 1 0 2 1 1 0 0 1 2 1 0 0 1 0 0 0 0 0 1 0 2 1 0 2 2 0 1 0 0 0 2 0 0 0 0 0 0 1 0 1 0 2 2 0 2 2 1 2 2 2 0 0 0 0 2 0 2 0 0 1 0 0 0 0 1 0 0 1 1 2 0 1 1 2 0 2 0 2 2 0 2 2 0 1 1 1 1 1 0 1 1 1 0 0 1 1 0 0 0 0 0 0 2 0 2 2 2 1 0 0 1 0 0 0 0 2 0 0 0 0 0 0 0 0 1 1 0 2 0 0 0 0 1 0 1 0 0 1 1 0 2 0 0 0 1 2 0 1 1 2 0 0 2 0 1 2 2 1 1 1 0 0 0 1 0 1 1 1 2 1 0 1 1 0 0 0 2 0 0 2 0 0 2 1 2 0 2 2 1 2 1 0 0 0 1 1 0 1 0 0 2 0 1 0 0 0 2 1 1 1 0 0 0 0 2 0 0 0 0 0 0 0 0 0 1 1 0 0 0 0 0 1 1 0 0 0 1 0 1 1 2 1 2 0 0 0 1 1 1 0 0 0 0 1 0 0 0 0 0 0 1 0 0 2 0 0 0 2 1 1 2 0 0 1 1 1 1 1 0 0 2 2 2 0 0 0 1 0 1 0 2 1 1 1 0 0 0 0 1 0 0 0 0 0 1 1 0 2 0 0 2 0 1 0 1 1 1 1 2 1 1 0 0 2 1 0 0 0 1 1 2 0 1 0 0 1 0 0 1 0 0 0 0 0 0 0 0 1 0 0 0 0 0 0 0 0 0 0 0 0 0 0 0 0 0 0 1 1 0 2 0 0 0 1 0 2 2 0 1 2 2 2 2 1 0 0 0 1 0 1 0 2 0 1 1 0 0 2 2 0 1 0 2 0 0 2 1 1 0 0 2 0 1 1 1 2 1 0 1 2 1 1 0 1 1 0 0 1 0 0 0 2 0 0 0 1 1 1 0 0 0 0 0 1 2 2 1 2 1 0 0 1 0 2 1 0 0 1 1 1 0 2 0 0 0 0 2 1 0 0 0 0 0 0 0 0 1 1 1 1 1 1 2 0 0 0 0 0 2 0 1 0 0 0 1 0 0 0 0 0 0 1 1
177 0 1 0 1 0 0 0 0 1 1 1 0 0 0 0 0 0 1 1 0 1 0 0 0 0 1 0 1 2 1 0 1 1 0 1 1 2 0 0 0 0 0 1 0 0 1 0 2 0 0 0 1 1 0 0 1 0 2 0 0 1 1 1 0 0 0 1 1 0 0 1 1 1 2 1 0 0 2 1 1 2 2 2 2 0 1 0 2 2 0 1 0 1 1 1 0 1 0 1 1 0 0 0 2 0 2 0 2 0 0 2 0 1 1 0 1 0 1 1 1 0 1 1 1 0 1 2 2 0 0 0 0 0 1 0 0 0 2 0 1 1 0 0 0 1 0 0 0 0 0 1 0 0 1 0 0 0 0 0 1 0 1 2 1 2 2 1 0 2 0 0 1 1 0 0 2 0 0 0 0 0 1 2 1 2 1 2 2 1 1 2 0 1 2 0 0 2 1 0 0 1 0 0 0 1 1 1 1 0 2 2 1 0 0 0 0 1 0 1 1 1 1 1 0 0 1 0 1 1 0 0 0 0 0 0 0 2 0 0 0 1 2 1 2 2 0 1 2 0 0 1 0 0 0 0 1 1 0 0 0 0 0 0 1 1 1 0 1 0 1 2 0 1 0 0 0 1 1 0 0 1 2 2 2 1 1 2 0 2 0 1 1 0 2 1 0 1 0 1 1 0 0 0 0 0 0 0 0 1 0 0 2 0 1 0 2 1 1 0 1 2 1 1 2 0 0 2 0 0 0 0 0 0 0 0 0 2 0 0 0 0 2 0 0 0 2 0 1 0 0 0 1 2 0 0 1 0 0 1 2 2 1 0 0 0 0 1 1 0 1 1 1 2 1 1 1 0 1 0 1 1 0 0 1 0 0 0 0 1 0 0 0 0 2 0 0 0 0 0 0 0 0 1 0 0 0 1 0 0 0 0 0 0 1 1 1 0 0 0 0 0 0 0 0 2 0 0 2 0 1 1 1 1 1 1 0 0 1 0 1 1 0 1 0 1 1 0 0 1 0 0 0 2 0 0 0 1 2 1 1 0 0 1 0 1 0 2 0 0 1 0 0 2 1 1 1 0 2 0 2 1 0 0 1 1 1 1 0 1 0 0 1 1 0 0 0 1 1 0 0 2 1 1 0 0 1 0 1 0 0 0 1 1 1 0 0 0 0 0 0 2 2 2 2 0 0 1 0 1 1 1 1 0 1 0 1 0 2 1 0 1 0 1 1 1 2 2 2 0 0 0 0 2 0 0 0 2 2 2 0 0 0 1 1 0 0 0 0 0 0 1 2 0 1 0 2 0 0 0 1 0 1 1 0 1 1 0 1 1 1 0 0 0 0 1 0 1 0 0 0 2 0 1 1 2 0 0 0 2 1 0 0 1 1 0 2 0 0 0 0 1 1 1 1 0 1 1 0 0 0 1 0 1 0 0 1 1 0 2 1 0 0 2 0 0 1 0 1 1 1 1 1 2 2 2 0 2 1 1 0 0 1 1 0 0 0 2 1 0 0 1 1 0 0 0 2 0 2 0 0 1 0 0 0 0 0 2 1 1 1 1 2 0 0 2 2 0 1 1 0 1 0 0 2 1 1 1 2 1 1 0 0 1 0 1 0 1 1 1 0 0 0 2 1 1 1 0 0 0 1 1 0 0 0 1 1 0 0 0 0 0 0 0 0 0 1 1 0 0 0 0 1 0 0 2 0 0 0 0 0 0 2 0 1 0 2 1 1 2 0 1 1 1 1 0 1 1 1 1 1 1 1 0 0 1 0 1 0 2 1 0 1 0 1 0 0 0 0 0 0 0 0 1 2 1 1 0 0 1 1 1 1 1 1 2 2 2 2 2 1 1 0 0 0 0 0 1 0 2 0 0 1 1 0 0 0 0 1 0 0 0 0 0 0 0 0 0 1 1 0 0 1 0 0 0 0 0 0 0 0 0 0 0 0 2 1 0 2 0 0 0 0 0 0 1 0 1 2 2 2 2 2 0 0 0 0 1 1 0 1 1 1 2 2 0 2 2 0 0 0 1 1 1 2 2 0 0 0 1 0 2 0 0 1 1 0 0 2 2 0 0 2 1 0 0 1 1 0 0 2 0 0 0 0 1 1 0 1 1 0 0 1 2 0 1 1 0 0 0 2 0 1 1 2 0 2 1 1 0 1 1 0 0 0 2 0 0 0 0 0 0 0 0 0 2 2 1 1 0 0 1 0 0 0 1 2 1 1 1 0 0 0 2 0 0 0 0 0 0 0 1
178 1 0 0 1 0 0 0 0 0 0 2 0 1 0 1 0 0 1 1 1 1 0 0 0 0 1 1 1 1 1 1 2 2 0 1 1 1 0 2 2 0 0 0 0 0 0 0 2 0 0 0 1 1 0 1 0 1 1 0 0 1 1 0 0 0 0 0 0 0 1 1 2 2 1 2 1 1 2 1 0 1 2 0 2 0 0 0 2 2 0 1 0 1 1 1 0 1 1 0 0 1 1 0 2 1 2 2 1 1 1 1 0 1 1 0 1 0 0 2 2 0 2 0 2 0 2 1 1 0 0 0 0 0 1 0 0 0 0 1 1 1 0 0 0 0 0 0 0 0 0 1 0 0 1 1 1 0 0 0 2 1 0 0 0 1 1 2 0 1 1 0 1 2 1 0 2 0 0 0 0 1 2 2 0 2 2 0 0 0 0 1 0 1 1 0 1 2 1 0 0 1 0 1 1 0 1 0 1 0 0 0 1 0 0 1 2 1 1 0 1 1 1 0 0 0 2 1 1 1 1 1 0 1 1 1 0 2 0 0 0 1 2 0 0 0 0 0 0 1 1 0 0 0 0 0 1 2 0 2 0 2 0 0 0 0 0 0 1 1 1 1 0 0 0 1 0 2 2 0 0 0 1 1 0 0 0 0 0 1 0 1 0 0 1 1 0 0 0 0 0 0 1 0 1 0 0 0 0 1 0 1 2 0 1 0 2 0 1 0 1 1 0 0 0 0 0 0 1 1 0 0 0 0 0 0 0 2 0 2 2 2 1 1 0 0 0 0 1 1 0 1 0 2 1 0 1 1 0 1 1 1 1 0 1 0 0 2 2 0 1 1 1 2 1 1 1 0 1 0 0 2 0 0 1 1 0 1 1 0 1 2 0 0 1 1 0 1 2 2 2 2 0 1 0 1 0 0 0 0 0 1 0 0 0 0 2 1 0 1 0 2 0 2 0 1 0 0 0 0 1 0 1 0 0 1 0 0 1 0 0 0 0 0 1 1 1 2 2 0 0 2 0 1 1 0 1 2 1 2 0 0 0 1 0 1 0 2 0 0 0 0 2 0 1 1 0 0 1 1 2 0 0 0 1 0 1 1 1 2 0 0 0 1 1 0 0 0 0 0 0 2 2 1 1 1 1 1 1 0 0 0 0 0 0 0 0 1 0 2 1 0 1 1 0 0 1 1 0 1 1 1 1 0 1 0 1 1 1 1 0 1 0 0 2 2 0 1 2 0 0 0 1 1 2 1 0 0 2 1 1 0 1 1 0 0 1 0 1 0 0 1 0 0 0 0 0 1 0 1 1 1 0 1 1 0 1 2 0 0 0 0 0 1 0 0 0 0 0 0 0 2 0 1 1 2 1 0 0 1 1 1 0 1 0 0 1 1 1 0 0 2 0 0 0 0 2 2 0 0 1 1 1 2 0 1 2 0 0 2 0 1 0 2 0 0 2 0 1 1 0 2 1 0 1 2 0 1 0 1 0 1 2 1 1 1 0 2 0 1 1 0 0 1 1 0 2 0 2 0 0 0 0 1 0 1 2 1 1 0 0 0 0 1 1 1 2 0 2 2 1 1 0 0 1 2 2 1 2 1 1 0 0 0 0 0 0 0 1 1 1 0 0 1 1 0 0 1 1 1 1 1 0 0 0 0 1 1 0 1 1 1 0 0 0 0 1 0 0 0 0 0 0 1 1 1 0 0 0 0 0 1 2 1 0 0 2 0 2 0 1 0 0 0 0 0 1 1 1 0 1 1 1 0 1 1 1 1 1 2 1 1 1 0 1 0 0 1 0 0 0 0 0 2 0 1 0 1 0 1 0 0 2 0 0 2 2 2 2 2 0 1 0 1 0 0 0 2 0 2 0 0 2 2 0 0 0 0 0 0 1 1 0 0 0 0 0 0 0 0 0 1 0 0 0 0 0 0 0 0 1 0 0 0 0 1 0 0 1 0 0 0 1 0 1 2 0 1 1 2 2 2 1 0 0 0 1 1 0 0 2 0 0 1 1 0 2 1 1 0 0 1 0 0 1 2 0 0 0 2 0 0 0 0 1 2 0 1 1 1 0 1 1 2 0 0 0 0 0 0 2 2 0 2 0 0 0 2 0 0 0 0 2 1 1 0 2 0 0 0 0 0 0 0 2 0 2 1 1 0 1 0 0 0 0 2 0 0 0 0 0 0 0 0 0 0 0 1 1 1 0 1 0 0 0 0 0 1 1 1 0 0 1 2 1 0 0 0 0 0 1 0
179 1 1 0 0 0 0 2 1 1 2 0 1 2 0 2 0 0 2 2 1 0 0 0 0 0 1 1 2 1 1 2 1 1 0 0 2 2 0 0 0 1 0 0 1 1 1 0 1 1 1 0 0 1 2 0 1 0 1 1 0 1 0 0 0 0 0 1 0 0 1 1 2 2 1 2 1 0 2 0 2 2 2 1 2 0 1 0 2 2 0 1 2 1 0 1 0 0 0 0 0 0 0 1 2 0 2 2 0 0 0 2 1 2 2 1 2 0 2 0 0 0 1 1 0 0 0 0 1 0 0 0 1 0 0 0 0 0 0 1 1 1 0 0 1 0 0 1 1 1 0 0 0 0 0 1 0 1 0 0 0 0 0 1 1 2 0 1 0 0 2 0 0 2 1 1 1 1 1 0 0 1 1 2 1 2 1 1 0 0 0 2 0 2 1 0 1 0 0 1 1 0 0 1 1 0 1 1 1 0 0 1 1 1 0 0 0 0 1 2 0 0 0 0 0 0 0 0 0 0 0 1 0 0 0 0 0 2 0 0 0 0 2 0 1 1 0 2 0 0 0 0 0 0 0 0 0 1 0 1 0 1 0 0 0 0 0 0 2 0 0 0 1 1 0 0 1 1 2 0 0 0 2 2 2 1 0 2 0 2 0 0 0 1 2 0 0 1 0 1 0 0 1 0 1 1 1 0 0 0 0 1 2 0 2 0 2 0 0 0 1 2 1 1 1 0 0 1 1 0 0 0 1 0 0 0 0 2 1 1 0 2 1 0 1 1 0 1 2 0 1 1 0 2 2 0 1 1 0 1 1 1 2 0 2 2 0 1 1 0 1 1 0 2 0 0 0 0 1 0 1 1 0 0 2 0 0 0 0 2 0 1 1 0 2 0 0 1 0 0 1 1 1 2 1 0 1 0 0 0 0 0 0 0 1 2 0 0 1 0 0 0 0 0 1 2 1 1 1 0 2 0 1 1 1 1 0 0 0 0 2 0 0 1 1 2 1 1 2 1 0 1 2 2 2 2 0 2 1 2 0 0 2 2 0 0 0 2 0 1 1 1 0 2 1 1 0 0 2 0 2 2 0 1 1 0 1 1 0 0 0 1 1 0 0 1 1 2 2 0 0 2 2 0 0 1 1 2 1 0 0 0 1 1 1 0 0 1 0 2 1 0 2 2 0 1 0 1 0 2 0 2 1 1 0 0 0 0 2 2 1 1 0 0 1 2 2 1 1 0 0 0 0 2 0 2 0 0 0 1 0 0 0 2 0 1 2 0 1 0 0 1 0 0 0 0 2 0 0 0 1 0 1 0 1 0 0 0 1 1 0 0 0 1 0 0 0 1 0 0 1 1 1 2 1 2 0 0 0 1 0 0 0 0 2 0 0 0 0 0 0 0 0 0 0 0 2 0 0 0 0 1 0 2 0 1 2 0 0 1 0 1 0 1 1 0 0 0 0 0 0 2 0 0 2 1 0 2 0 1 1 0 1 0 1 0 0 1 0 0 1 1 1 0 0 1 0 1 0 2 1 1 1 1 0 2 1 1 2 1 1 1 0 1 1 0 1 0 2 2 1 1 0 1 1 2 1 1 1 1 1 0 0 2 0 1 2 0 0 0 0 0 1 2 2 1 1 1 1 0 1 0 0 0 0 0 0 0 0 0 0 0 0 0 0 1 1 0 0 0 0 0 1 1 0 0 0 0 1 0 0 0 2 0 0 0 2 0 2 2 0 1 1 1 1 0 2 1 1 1 2 2 0 0 0 1 0 2 0 2 0 0 2 0 0 0 0 1 0 0 0 0 0 2 1 0 0 1 0 2 0 0 2 0 0 2 2 1 2 1 1 1 1 1 0 0 0 2 2 2 1 0 1 2 0 0 0 1 1 0 1 1 0 0 0 0 0 0 0 0 0 0 0 0 0 0 0 0 0 0 0 0 1 0 1 0 0 0 2 0 2 0 1 0 1 1 0 1 0 2 2 2 0 0 0 0 1 0 0 1 1 2 1 1 1 0 2 1 1 0 0 2 0 0 1 1 0 1 0 1 0 2 0 0 1 2 0 1 1 1 0 0 2 0 0 0 1 1 0 0 2 0 0 2 0 0 0 1 0 0 0 2 1 1 0 1 1 0 1 0 0 0 2 1 1 0 1 2 2 1 1 1 1 0 1 1 1 0 0 0 1 0 0 0 0 0 0 0 2 0 0 0 1 1 0 1 1 0 1 1 0 1 0 2 1 0 0 0 0 0 0 0
180 0 1 0 0 0 0 1 0 1 1 0 1 0 0 0 0 0 0 0 0 2 1 0 0 0 1 2 2 2 2 1 1 1 0 0 2 0 0 1 1 0 0 0 0 0 0 0 1 0 0 0 1 1 0 0 0 1 1 1 1 0 0 0 0 0 0 1 0 0 0 1 2 2 2 2 0 0 2 0 0 0 1 1 1 1 0 0 2 2 0 1 0 0 0 1 0 1 0 1 1 0 1 0 2 1 2 1 1 0 1 2 0 1 1 0 1 0 2 0 0 2 2 0 2 0 2 1 1 0 0 0 0 0 0 0 0 0 2 0 0 2 1 0 0 0 0 0 0 1 0 2 0 0 0 0 0 0 0 0 0 1 1 2 0 1 0 1 0 0 2 1 0 2 1 0 2 1 0 1 1 0 1 2 0 1 2 0 0 0 0 2 0 2 2 0 0 2 0 0 0 0 0 1 1 0 1 0 0 0 0 1 0 0 0 0 0 0 0 1 1 1 0 0 0 0 1 0 0 1 0 0 0 0 0 0 0 2 1 1 0 0 1 0 0 0 0 0 2 0 0 1 0 0 1 0 0 1 0 0 0 0 0 0 0 0 0 1 2 0 0 1 1 1 0 0 1 2 2 0 1 0 2 2 2 2 2 0 0 2 1 1 1 0 2 1 1 1 0 1 2 0 1 0 1 0 1 0 1 1 0 2 2 0 1 0 2 0 1 0 0 1 1 1 2 0 1 2 1 1 0 0 0 0 0 0 0 1 0 0 0 0 2 1 0 0 1 0 1 1 0 1 1 2 1 0 1 2 0 0 1 1 1 0 1 1 0 2 2 1 2 0 1 1 1 0 2 0 1 0 2 0 0 0 1 0 0 0 0 0 0 0 1 0 2 0 0 2 0 0 0 1 0 2 1 0 0 0 0 0 0 0 0 0 1 2 0 0 0 0 0 2 0 0 1 1 1 0 2 0 1 2 0 1 1 2 1 1 0 0 1 0 0 1 0 1 1 2 2 1 0 1 2 2 2 2 0 2 1 1 0 1 0 0 0 1 1 1 0 1 2 1 0 2 0 0 0 0 2 1 1 0 0 0 0 0 0 2 1 0 1 0 0 0 1 0 0 2 1 0 1 2 1 1 1 1 1 1 1 0 0 0 0 1 1 1 0 1 0 1 1 1 0 0 0 0 2 1 0 1 1 1 0 0 0 0 1 1 2 0 1 2 0 0 2 1 2 1 2 0 0 0 0 0 2 1 1 1 1 0 0 0 0 1 0 0 1 1 1 1 0 1 1 0 1 0 2 1 0 1 2 0 1 1 0 1 1 0 1 1 0 0 0 0 0 0 0 0 0 0 0 2 0 2 2 2 0 0 0 2 1 0 0 1 0 2 1 0 0 0 0 0 0 1 1 0 2 1 0 0 0 2 1 2 0 1 2 0 0 1 0 0 0 1 1 0 1 1 1 0 2 1 0 2 2 2 1 2 2 0 0 0 0 0 2 2 0 2 0 1 1 0 0 0 0 1 1 1 0 2 1 1 0 1 1 0 1 0 2 2 0 0 1 0 2 0 2 0 0 1 0 1 0 0 0 2 1 1 2 1 1 0 0 1 0 0 0 2 0 0 0 0 2 2 1 2 2 1 1 1 1 1 1 0 0 1 1 0 0 2 1 2 0 0 0 1 1 0 0 1 1 1 0 0 0 1 0 0 1 1 0 0 2 0 1 0 2 0 2 2 0 0 0 0 0 0 1 0 0 2 2 2 1 0 0 2 0 2 0 2 0 0 1 0 0 0 2 1 0 1 0 0 0 1 1 1 1 1 1 2 0 0 0 1 1 1 0 2 1 1 1 1 2 0 0 0 0 0 1 1 0 1 1 1 0 0 0 0 0 0 0 0 0 0 0 0 0 1 1 0 0 0 2 0 1 0 1 0 0 1 0 0 0 0 0 2 0 0 1 0 1 0 0 1 2 2 0 0 0 2 2 2 2 0 0 0 0 0 0 1 2 2 1 1 2 0 2 1 0 0 0 2 0 1 1 2 0 1 0 2 0 0 0 0 1 1 0 0 1 0 0 1 1 1 0 0 2 1 0 1 2 0 0 2 0 0 0 1 0 1 0 1 1 2 1 1 1 0 0 0 1 0 2 2 1 0 1 1 1 0 1 0 1 0 0 0 1 0 0 0 0 0 0 0 1 0 1 0 1 0 0 1 2 2 0 0 0 2 0 2 1 0 1 2 2 0 0 0 0 0 1 1
181 0 1 0 1 0 0 2 0 1 1 1 1 2 0 1 0 0 0 1 0 1 0 0 0 0 1 2 2 2 1 1 0 0 0 0 2 1 0 1 1 0 0 1 0 0 0 0 2 0 0 0 0 1 1 0 0 0 1 0 1 1 2 1 0 0 0 1 0 0 1 0 2 2 1 2 1 0 2 0 2 2 1 1 1 0 0 1 2 2 0 1 0 2 1 2 0 0 0 1 1 0 1 0 2 1 2 0 1 0 0 1 2 2 2 2 2 0 1 1 1 0 1 1 1 0 1 1 2 1 0 0 1 0 0 0 1 0 0 0 0 2 0 0 0 0 0 0 0 0 0 1 0 1 0 0 0 0 0 1 0 1 0 2 1 1 0 0 1 1 1 2 0 0 1 0 1 1 0 1 1 1 1 2 0 1 2 0 0 0 0 0 0 2 2 0 1 2 1 0 0 1 0 0 0 0 0 1 1 0 2 2 1 0 0 0 0 0 2 0 1 1 1 0 0 0 1 0 0 2 1 1 0 0 0 0 0 2 0 0 0 1 2 0 2 2 0 0 2 0 0 1 0 0 1 0 1 1 1 0 1 1 0 0 0 0 0 1 1 0 0 1 0 0 0 0 0 2 2 0 0 0 1 2 2 2 1 1 0 2 1 1 1 0 2 1 1 1 1 0 0 0 0 0 0 1 1 0 0 1 0 1 2 0 1 0 2 1 0 0 2 2 1 1 1 0 1 1 0 1 0 1 0 0 0 0 0 1 0 1 1 1 2 0 1 1 0 0 2 2 0 0 0 1 1 1 2 0 0 1 1 1 1 0 0 1 0 2 2 0 1 1 1 2 1 1 2 0 1 0 0 0 0 0 1 0 0 0 0 0 0 1 0 0 2 0 1 0 1 1 1 0 0 1 0 0 1 0 0 0 0 1 0 0 1 2 0 0 0 1 0 0 0 1 0 1 0 0 2 0 2 0 0 1 1 0 0 2 1 1 1 1 1 1 1 2 1 1 1 2 0 1 1 2 0 0 0 0 2 0 0 0 1 1 0 1 0 1 0 0 1 0 0 2 2 0 2 1 1 1 2 0 0 0 0 0 0 0 0 0 1 1 0 1 2 0 0 1 0 0 1 2 1 1 0 0 1 0 0 0 0 1 0 1 1 0 0 0 0 0 0 2 2 1 0 0 1 0 1 1 1 0 2 2 2 0 0 0 0 2 0 0 0 0 1 1 1 2 2 0 0 0 0 1 2 1 0 0 1 0 1 1 1 1 0 1 1 2 2 0 2 0 1 0 1 0 2 0 0 0 1 0 1 0 1 0 1 0 0 0 0 0 0 1 1 0 0 0 0 0 0 2 2 0 0 1 0 0 0 2 0 0 0 1 1 0 0 0 0 0 0 0 0 0 0 1 1 1 0 0 0 0 0 0 0 1 2 1 0 2 0 1 0 0 2 0 0 0 0 0 2 2 0 0 2 2 0 2 1 0 0 0 1 0 1 1 0 2 0 2 0 0 1 0 0 0 1 0 1 1 2 1 0 1 0 1 1 0 2 2 1 1 1 1 1 1 2 0 1 2 0 1 0 0 1 2 2 1 1 0 0 0 0 2 0 0 0 2 1 1 0 0 1 1 0 0 0 1 0 0 1 1 0 0 0 0 1 0 0 1 0 1 0 0 0 0 0 1 0 1 0 1 0 0 0 1 1 0 0 0 0 0 2 0 1 0 2 1 1 2 0 0 0 0 0 0 1 2 1 1 2 1 2 0 0 0 0 1 0 1 0 0 0 1 0 1 0 0 0 0 1 0 0 1 1 1 1 0 0 2 0 0 1 1 0 1 2 2 2 2 1 1 1 0 0 0 0 1 0 2 0 0 1 1 0 0 0 1 1 0 0 0 0 0 0 0 0 0 0 0 0 0 0 0 0 0 0 0 0 0 0 0 0 1 1 1 1 0 2 1 1 0 0 0 0 1 0 1 1 2 2 2 2 0 0 1 0 0 0 0 2 2 2 1 1 0 2 1 1 0 0 1 0 0 2 2 0 1 0 1 0 2 0 0 0 0 0 2 1 1 0 0 1 2 0 0 1 0 0 0 2 0 0 1 0 0 0 2 0 0 0 1 2 0 0 0 1 1 0 1 0 0 1 1 1 0 1 1 2 2 0 2 1 1 0 0 1 0 0 0 0 0 0 0 0 0 1 0 1 0 0 1 1 1 0 0 0 1 1 2 0 0 0 2 0 0 0 0 0 0 0 0
182 0 0 1 1 1 0 1 0 1 1 1 0 0 0 0 0 0 0 0 1 2 0 1 0 0 0 1 2 1 1 2 1 1 0 1 2 1 0 0 0 0 0 0 1 0 1 0 2 0 0 0 2 1 1 0 0 0 0 0 1 1 0 0 0 0 0 1 0 0 1 0 2 2 1 2 1 0 2 0 0 2 1 1 1 0 0 1 2 2 1 2 1 2 1 1 0 1 1 0 0 0 0 0 2 0 2 1 1 0 0 2 0 1 1 0 1 0 0 0 0 0 1 1 1 0 1 0 1 0 1 1 0 0 1 0 0 0 0 2 1 1 0 0 0 0 0 0 0 0 0 0 1 0 0 0 0 0 0 0 1 1 0 2 1 2 2 2 0 0 1 0 2 1 2 0 0 0 0 0 0 0 0 1 1 0 1 1 1 1 1 1 0 2 2 0 0 2 0 1 1 0 1 0 1 0 1 0 1 0 0 0 0 0 0 0 0 1 1 0 0 0 1 0 1 0 1 0 0 1 0 0 0 0 0 0 0 2 1 1 0 0 2 1 1 1 0 0 2 0 0 0 0 1 0 0 2 1 1 0 1 1 0 1 0 0 0 1 1 0 1 1 1 1 0 1 0 2 2 0 0 0 2 1 1 0 1 2 0 2 0 0 0 1 2 1 0 0 1 0 1 1 0 1 0 0 1 1 1 1 0 1 1 0 2 0 2 0 0 0 2 0 2 1 2 0 1 1 1 2 0 1 0 0 0 0 0 2 0 0 0 1 1 0 0 0 1 1 1 0 1 1 0 2 1 0 1 2 0 0 0 0 1 0 1 0 0 2 2 0 1 1 1 2 1 1 1 0 2 0 1 1 0 0 1 0 0 0 0 0 0 1 0 0 2 0 0 2 0 0 0 0 1 1 0 0 1 1 0 0 0 0 0 0 0 2 0 0 0 0 0 0 1 2 0 2 0 0 0 1 1 0 0 0 0 0 0 1 0 0 0 2 1 1 2 2 2 1 1 0 0 1 1 2 1 1 0 1 0 1 1 0 0 0 1 2 1 1 0 1 1 0 2 2 0 0 1 0 1 1 2 0 0 0 0 1 0 2 1 0 1 0 0 2 2 1 1 2 2 0 0 2 1 1 0 0 2 1 1 0 1 0 0 2 2 0 0 0 0 2 1 0 2 2 0 1 0 1 1 1 1 1 1 1 1 0 1 0 1 1 0 1 0 1 1 1 2 1 2 1 0 1 0 1 1 1 0 1 2 0 0 0 2 2 0 2 1 2 2 0 2 0 0 0 0 0 1 0 0 0 1 0 2 2 0 2 1 0 0 0 1 1 0 1 1 0 1 0 0 0 0 2 2 2 1 2 1 0 0 2 0 0 0 1 0 1 1 0 0 0 0 1 1 1 1 0 2 2 0 0 0 1 0 1 0 2 2 1 2 1 0 0 0 1 0 0 2 1 0 0 2 0 1 0 0 2 0 1 1 0 0 0 1 0 2 1 1 2 1 1 0 0 0 0 0 0 2 0 2 0 0 1 0 2 1 2 1 1 1 0 0 0 1 0 1 0 1 0 2 2 0 2 0 1 1 2 1 2 1 0 2 0 0 1 0 1 1 0 0 0 0 0 1 2 2 1 1 1 1 1 2 2 0 0 0 0 2 1 0 2 1 1 0 1 0 1 2 0 0 1 1 1 0 0 0 2 0 0 0 0 1 1 2 0 0 0 2 1 1 1 1 0 0 1 1 1 2 1 1 1 1 1 0 0 0 1 0 2 1 2 0 1 1 0 1 0 0 1 0 0 0 0 0 2 0 0 2 0 0 1 0 0 0 1 1 1 1 2 2 1 1 1 0 0 0 0 0 2 0 2 0 0 1 1 0 0 0 0 0 0 0 0 0 0 0 0 0 0 1 0 0 0 1 0 1 0 1 0 0 0 0 0 0 0 0 1 1 0 1 0 1 0 1 0 1 2 0 1 2 2 1 1 2 0 0 0 0 1 0 0 1 2 1 1 1 0 2 2 1 2 2 2 0 0 2 1 0 2 1 1 1 1 0 0 1 0 0 1 2 2 0 0 2 0 0 0 1 0 1 1 2 0 1 1 1 1 1 1 0 0 0 1 2 2 2 0 1 1 0 0 2 0 2 1 0 0 1 0 0 0 1 0 1 0 1 1 2 0 0 0 1 0 0 0 0 1 1 1 1 1 1 1 0 0 0 0 0 0 0 1 0 0 0 2 0 0 0 0 0 0 0 0
183 0 2 1 0 0 0 1 0 0 0 0 0 1 0 0 1 0 1 0 0 1 0 1 0 0 1 1 1 2 1 1 1 1 0 0 2 1 1 0 0 0 0 0 0 1 0 0 2 0 0 0 1 2 0 0 1 0 1 0 1 0 0 0 0 0 1 0 0 0 0 0 2 2 2 2 0 0 2 0 2 2 2 1 2 1 0 0 2 2 0 0 2 0 0 0 0 0 0 0 0 0 1 0 2 1 2 0 2 1 0 1 1 2 2 1 2 0 1 1 1 0 1 1 1 1 1 1 2 0 1 1 0 0 1 0 0 0 0 0 0 2 1 0 2 0 1 1 1 1 0 0 1 1 0 0 0 1 0 0 0 0 0 2 1 2 2 1 0 1 1 0 0 2 1 0 2 0 0 0 0 0 1 2 1 2 1 2 0 0 0 2 0 1 2 0 1 1 0 1 1 1 0 2 2 0 0 1 1 0 0 2 1 0 1 2 1 0 2 1 1 1 1 0 0 0 2 0 0 1 0 0 0 0 0 0 0 2 0 0 0 0 2 0 2 2 0 0 2 0 0 0 0 1 0 0 1 0 0 0 0 0 0 1 1 0 0 0 2 1 0 2 0 1 0 0 0 1 1 0 0 1 1 1 1 0 1 1 0 2 0 1 1 0 2 1 1 0 0 0 1 0 1 1 1 0 1 2 1 2 0 2 2 0 2 1 1 1 0 0 1 2 1 0 2 0 0 1 0 0 0 2 0 0 0 0 0 0 0 0 1 1 2 0 1 1 1 0 2 1 2 0 0 1 0 1 1 1 0 2 2 2 2 0 1 1 0 2 2 0 2 0 0 2 0 0 2 0 1 0 0 1 0 1 1 1 0 0 0 1 0 0 1 0 2 0 1 1 0 0 0 0 2 2 0 0 2 0 1 1 0 0 0 0 1 2 0 0 1 0 0 2 1 1 1 2 1 2 0 2 1 0 1 0 0 1 1 1 1 0 2 0 0 0 0 1 2 2 2 1 0 2 1 2 1 1 0 2 1 1 0 0 1 1 0 1 0 1 0 0 1 0 0 2 2 0 0 0 1 1 2 0 0 0 2 0 2 2 1 0 1 0 0 0 1 1 1 1 1 1 0 2 1 1 0 0 1 2 1 0 0 0 0 0 0 1 1 0 0 2 1 0 2 2 0 1 0 1 0 2 0 1 1 1 1 0 0 0 2 2 0 0 0 0 1 1 1 0 0 0 0 0 0 2 0 0 0 0 0 1 0 0 0 1 0 0 1 0 1 0 0 1 2 0 1 0 2 0 0 0 1 0 0 0 0 0 0 0 0 0 0 0 1 0 0 0 1 0 0 0 0 2 1 1 1 1 1 0 0 2 0 0 0 1 1 1 0 0 0 0 0 1 1 1 1 0 1 1 0 0 0 1 1 1 0 1 2 0 0 1 0 0 0 0 1 0 2 0 1 0 1 0 0 1 1 2 0 1 1 0 0 0 1 0 2 2 0 2 2 0 2 0 0 0 0 0 2 0 2 1 1 1 0 1 0 2 2 1 2 1 1 1 0 1 2 0 2 0 0 0 0 0 0 0 1 2 1 0 1 1 1 1 0 2 0 0 1 1 0 0 0 0 0 2 1 1 1 1 1 1 0 0 0 0 0 0 2 0 0 0 0 0 0 0 0 0 0 1 0 1 1 1 0 0 0 2 1 0 0 0 0 0 2 1 0 0 2 2 0 2 0 0 0 0 0 1 1 0 0 1 2 2 1 0 0 1 0 2 1 2 0 2 0 1 0 1 0 1 1 0 0 0 0 2 1 0 0 1 1 2 0 0 1 1 1 2 2 2 2 1 1 1 1 0 0 0 0 1 1 2 0 1 2 0 0 0 0 1 1 0 0 1 0 0 0 0 0 0 0 1 1 0 2 2 0 2 0 0 0 0 0 0 0 0 0 0 2 0 1 0 0 0 2 0 2 1 0 2 2 2 2 2 1 0 0 1 1 0 0 0 2 0 2 2 2 0 2 2 0 1 1 2 0 0 2 1 1 0 0 1 0 1 0 0 0 0 0 1 0 0 0 1 1 1 2 0 0 1 0 0 2 1 0 2 0 0 0 0 2 1 0 1 0 1 2 2 2 0 0 1 1 1 1 2 1 0 2 0 0 0 2 0 1 0 2 2 1 0 0 1 1 0 0 0 0 1 1 0 2 0 0 0 0 0 0 1 2 0 1 2 0 0 1 1 2 0 0 0 0 0 0 0
184 1 0 0 1 0 1 2 0 1 1 0 0 1 0 0 1 0 1 1 1 1 0 0 0 0 1 1 2 2 1 0 1 1 1 0 2 2 0 1 1 1 1 1 0 1 1 0 1 0 1 1 0 0 2 0 0 0 1 0 0 1 1 1 1 1 1 1 0 0 0 0 1 1 1 1 1 0 2 1 1 2 1 2 2 0 0 0 2 2 0 2 2 0 0 0 0 2 0 2 2 0 1 0 2 1 2 1 1 0 0 2 0 2 2 2 2 0 2 0 0 1 1 1 1 0 1 1 2 0 1 1 1 0 0 0 1 0 0 0 1 1 0 0 0 0 0 0 0 0 0 0 0 1 0 0 0 0 0 0 0 1 0 2 0 2 2 0 1 2 0 2 0 2 2 0 1 1 0 0 1 1 1 2 0 1 2 1 0 0 0 1 0 1 2 0 1 2 0 0 0 0 0 1 1 0 1 0 2 0 1 1 1 0 0 0 0 0 1 1 0 0 0 0 0 1 0 0 0 1 0 0 0 0 0 1 0 2 0 0 0 1 2 0 1 2 0 0 2 0 0 0 0 1 0 1 0 1 0 0 1 1 0 0 0 0 1 1 1 0 1 1 0 2 0 0 1 2 2 0 0 0 1 1 0 0 0 1 0 2 0 0 2 0 2 0 2 0 0 0 2 0 1 0 1 0 0 2 1 1 0 1 1 0 1 0 2 1 1 0 1 2 0 0 2 0 2 2 0 0 0 2 0 0 0 0 0 1 0 1 1 1 1 0 0 0 1 0 2 2 0 0 0 1 1 1 1 0 0 1 1 1 0 1 0 0 0 1 1 0 2 0 1 2 0 0 2 2 0 0 1 0 0 0 1 1 0 0 0 1 0 0 0 0 2 0 0 1 1 1 1 2 1 1 0 0 1 1 0 0 0 1 0 0 1 2 0 0 0 0 0 0 0 2 0 0 0 1 0 0 1 0 0 1 1 0 0 1 1 1 1 0 0 0 0 1 2 2 2 0 0 2 2 2 2 2 0 1 0 1 1 0 0 0 0 1 0 2 0 0 0 0 1 2 0 0 0 1 2 0 1 1 0 0 1 0 1 0 0 0 0 0 1 1 0 0 0 1 1 1 0 2 1 1 0 0 1 1 2 0 1 0 0 1 1 0 0 2 0 2 2 1 2 2 2 0 0 1 0 2 0 1 2 1 2 0 1 1 2 2 0 0 0 0 0 2 1 0 1 0 0 0 1 1 1 1 0 1 1 0 1 1 1 2 0 1 2 0 2 0 0 0 0 0 0 0 1 1 0 1 2 1 1 1 1 0 0 0 1 1 0 0 0 0 0 0 1 0 0 0 0 1 1 1 1 1 1 0 0 1 0 0 0 1 1 1 0 0 0 0 0 0 0 0 0 1 1 1 0 0 0 1 0 1 0 0 1 0 1 2 0 2 0 1 1 0 0 0 2 0 0 1 1 0 1 2 0 1 1 0 0 0 1 0 1 1 2 0 0 0 0 2 0 1 1 1 1 0 2 0 0 0 0 1 1 1 2 0 2 2 0 0 1 0 2 0 2 0 0 1 0 1 0 0 1 1 1 0 2 1 0 0 1 1 1 1 0 1 1 1 0 0 0 2 1 1 1 0 0 0 1 1 0 0 0 0 1 1 0 2 0 1 1 0 0 0 1 2 0 0 0 0 1 1 1 1 0 0 1 1 0 0 2 0 0 0 2 2 0 2 0 0 0 0 0 0 1 2 2 0 0 1 2 0 0 2 0 1 1 2 1 1 1 1 0 1 0 0 0 1 0 1 0 2 1 0 1 1 1 2 0 0 1 1 0 1 2 0 2 2 0 2 0 0 0 0 0 0 1 1 0 1 2 0 0 1 0 0 1 0 0 0 1 1 0 1 1 1 0 0 0 0 1 0 0 0 0 0 0 1 0 1 0 0 0 1 1 0 2 0 0 1 1 0 1 1 0 0 1 2 1 1 2 1 0 1 0 0 0 0 1 1 1 2 2 0 2 0 1 1 1 1 0 0 2 1 1 0 0 1 1 1 0 0 0 0 0 1 2 2 0 0 2 2 0 0 2 0 0 0 2 0 0 1 0 0 0 0 0 1 0 2 2 1 1 1 1 0 0 0 1 0 2 0 0 0 1 2 2 0 2 0 0 0 2 1 2 0 1 2 0 0 0 0 1 0 2 1 1 1 1 2 0 0 0 0 0 0 1 2 0 0 1 2 2 0 0 0 0 0 1 1
185 1 1 0 0 0 1 2 1 1 2 0 0 0 0 0 0 0 0 0 0 2 0 0 0 0 2 1 1 2 1 0 1 2 2 1 2 0 0 2 2 1 0 1 1 0 1 0 2 0 0 0 1 2 0 1 0 0 0 1 0 1 1 1 1 1 1 1 0 0 0 0 1 1 1 1 1 0 2 1 0 2 2 1 2 0 0 0 2 2 0 0 1 1 0 1 0 0 0 0 0 0 2 0 2 0 2 1 1 0 0 2 1 2 2 0 1 0 2 0 0 2 0 2 0 1 0 2 2 0 0 0 0 0 0 0 0 0 0 0 0 2 0 0 1 0 1 0 0 0 0 0 0 1 1 1 0 1 0 1 0 2 0 2 1 2 1 2 0 1 1 0 1 1 1 0 1 0 0 0 0 2 1 2 1 2 1 1 1 0 0 1 0 2 2 0 0 1 0 0 0 0 0 1 1 0 1 0 1 0 0 1 1 0 0 1 1 1 1 0 1 1 0 1 0 0 1 1 1 1 0 0 0 0 0 0 0 2 0 0 0 1 1 1 2 2 0 0 2 0 0 1 0 1 1 0 2 0 0 0 0 0 0 0 0 0 0 1 2 0 0 1 1 0 0 0 0 1 2 0 1 0 2 1 1 1 1 0 0 1 0 1 0 0 2 2 0 1 0 2 2 0 1 0 1 0 0 0 0 1 0 1 2 0 0 0 2 1 1 0 0 2 0 0 2 0 1 2 1 2 0 2 0 0 0 0 0 1 0 0 1 1 2 1 2 2 0 0 2 2 0 0 0 0 0 2 0 1 0 2 2 2 0 0 0 2 0 1 1 0 2 0 0 2 0 0 0 1 0 0 2 1 0 0 1 0 0 0 0 1 0 0 1 0 2 0 1 0 2 2 2 2 0 2 0 0 0 0 0 0 0 1 0 0 2 2 0 0 0 1 0 1 0 0 0 2 0 1 0 0 1 0 0 0 0 0 0 2 1 1 2 1 0 0 1 1 2 1 1 1 0 1 0 1 1 0 1 1 0 1 1 0 0 0 0 2 1 1 0 0 1 0 1 2 0 0 0 0 2 2 0 2 0 0 0 0 0 1 0 0 0 1 0 0 1 0 0 1 1 0 0 2 2 1 1 1 1 1 1 0 0 1 0 0 0 0 0 0 0 1 1 1 2 2 1 0 1 0 0 2 0 1 2 1 1 0 1 1 1 0 2 2 0 0 0 1 0 1 1 0 0 0 0 2 0 1 0 0 0 1 0 0 0 1 0 0 1 0 1 0 0 0 0 0 0 0 0 1 0 1 2 0 1 1 0 1 1 1 1 1 1 1 0 0 0 0 0 1 0 0 0 1 2 1 2 2 1 0 0 0 0 0 0 1 1 1 0 1 0 1 1 1 0 0 0 0 2 0 0 0 0 2 1 0 0 0 2 0 0 2 0 0 0 1 0 0 1 0 1 0 0 1 1 0 1 1 0 2 1 1 0 0 0 1 0 0 0 2 0 2 0 0 0 0 1 0 2 0 1 1 1 2 0 2 1 2 1 2 1 0 0 0 0 0 0 0 0 0 1 1 1 0 0 0 2 2 2 2 2 0 0 0 0 2 1 1 0 0 1 1 0 0 0 2 2 1 2 1 1 1 0 1 1 0 0 1 1 1 1 2 0 2 0 0 1 1 1 2 0 0 0 0 0 0 0 1 1 0 0 0 0 0 2 1 0 1 1 0 2 2 0 0 1 1 1 0 2 1 0 2 2 2 2 0 1 1 1 1 1 2 1 1 0 0 0 0 0 1 0 0 0 0 0 1 2 0 1 0 0 2 0 1 0 1 1 2 1 2 2 2 2 2 0 0 0 0 0 2 0 2 0 0 2 1 1 0 0 0 1 0 1 1 0 0 0 0 0 0 1 0 0 0 0 0 0 0 0 0 0 0 0 0 1 0 1 1 1 0 1 0 0 0 1 0 2 1 0 0 0 0 0 0 2 0 0 0 0 0 0 0 2 0 2 1 2 1 2 2 0 0 0 2 0 0 2 1 1 2 0 0 1 1 0 0 0 0 0 2 2 1 0 1 2 1 0 0 1 1 0 0 2 1 0 2 0 0 0 2 0 0 0 0 0 1 1 1 1 0 0 0 1 0 2 1 1 0 1 0 1 1 1 1 0 0 0 0 0 0 0 0 1 0 0 0 0 0 0 1 0 0 0 2 1 1 0 1 1 0 0 2 1 0 1 1 1 0 0 0 0 2 2 1
186 1 1 0 1 0 0 2 0 2 2 0 2 2 0 2 0 0 1 0 0 0 0 0 0 0 1 1 2 1 0 2 2 2 0 0 2 2 0 0 0 0 0 1 0 1 1 1 0 1 1 0 1 2 0 0 0 0 1 1 0 1 0 0 0 0 0 0 0 0 0 2 2 2 1 2 1 0 2 0 0 0 2 2 2 0 1 1 1 2 0 1 0 1 1 1 0 1 0 1 1 0 1 0 2 1 2 1 1 0 1 2 2 2 2 2 2 0 1 1 1 0 1 1 0 1 0 1 1 0 0 0 0 0 0 0 0 0 0 2 0 2 2 0 1 0 0 0 0 1 0 2 1 1 1 1 0 0 0 0 1 0 0 2 2 2 2 0 1 1 1 0 1 2 1 0 2 1 1 0 0 1 0 2 0 0 2 0 0 0 0 1 1 0 0 1 1 2 0 1 1 0 0 0 1 0 2 1 0 0 0 1 1 0 1 0 0 0 2 0 2 2 0 0 0 0 0 0 0 1 0 0 0 0 0 0 0 2 2 2 0 0 2 0 2 2 0 0 2 0 0 0 0 0 1 1 0 1 0 1 0 1 0 0 0 0 0 1 2 1 0 1 0 2 0 0 0 1 2 0 1 0 2 2 2 2 2 2 0 2 0 0 1 0 1 0 0 0 0 1 1 1 1 0 1 0 0 1 1 1 0 1 2 1 2 1 1 0 1 0 1 1 0 0 0 0 0 1 0 1 0 1 0 0 0 0 0 2 1 2 1 1 1 1 0 0 0 0 2 1 0 0 0 1 1 1 0 0 0 2 2 2 1 0 0 0 0 2 2 0 2 0 0 2 1 1 0 0 1 0 0 0 0 0 2 2 0 0 0 1 0 0 0 0 2 0 1 0 1 1 1 1 0 2 0 0 0 1 0 0 0 0 0 0 1 2 0 0 0 0 1 1 1 0 1 2 1 0 0 0 0 0 2 2 2 1 0 0 0 0 2 0 0 0 0 2 0 1 1 1 0 1 2 2 2 2 0 1 0 0 1 0 1 1 0 0 0 1 0 0 1 0 1 2 2 0 2 1 2 1 0 1 0 0 2 0 2 0 0 0 0 2 1 2 0 1 1 2 1 0 2 1 2 0 0 0 0 1 1 0 1 0 1 1 1 0 0 0 0 0 0 2 1 1 0 2 0 0 0 2 0 0 1 1 0 0 0 0 1 0 2 2 0 0 2 1 1 1 1 0 0 0 0 2 1 0 0 0 1 0 1 0 1 1 0 1 1 2 1 1 1 0 0 0 0 0 1 1 0 1 2 0 1 1 1 0 1 0 1 1 0 0 1 0 0 0 0 0 0 0 0 2 1 1 1 1 1 0 0 1 0 0 0 1 0 1 0 2 2 1 1 1 1 2 2 0 1 2 0 0 1 1 0 1 0 1 2 0 1 2 0 0 0 2 0 0 0 0 1 0 0 2 1 0 1 1 0 1 1 0 0 0 0 0 2 2 1 2 0 1 1 0 1 0 0 1 0 0 1 1 0 1 0 2 0 2 1 1 2 1 0 0 2 0 0 1 2 0 0 1 0 0 0 0 1 2 2 2 2 1 0 0 0 1 0 0 0 1 1 1 0 0 0 2 0 0 0 0 0 0 1 1 0 0 0 0 2 0 0 1 0 1 0 0 1 0 0 0 0 0 0 0 1 1 1 0 0 0 1 0 0 1 2 0 0 0 2 0 1 2 0 1 0 0 0 0 1 1 1 1 2 2 1 1 1 1 0 1 1 2 1 1 1 1 0 1 1 1 0 0 0 0 0 2 1 0 1 0 0 2 1 1 0 1 0 0 1 2 2 2 2 2 0 0 0 0 0 1 0 1 0 0 0 1 0 1 0 0 0 0 0 0 0 1 0 1 1 0 0 1 1 0 1 1 0 1 1 0 0 0 1 0 0 0 0 1 1 0 1 0 2 0 0 1 1 1 0 1 1 2 1 1 2 0 0 0 0 0 0 0 2 1 0 1 2 0 2 0 0 1 0 1 0 1 2 0 1 1 0 2 0 0 0 0 0 0 0 0 2 0 0 2 2 0 1 0 1 1 0 0 2 0 0 0 1 1 1 1 0 0 0 0 1 2 1 0 1 0 0 1 0 1 1 1 1 0 1 0 0 2 0 2 1 0 0 0 1 0 0 1 2 0 0 0 2 0 1 0 2 2 2 2 0 1 0 1 1 0 1 2 0 0 0 2 1 0 0 0 0 0 1 1
187 0 2 0 0 0 0 2 0 0 0 0 0 1 0 0 0 0 2 1 1 1 0 0 0 0 1 2 2 2 1 1 1 1 2 0 2 1 0 1 0 1 1 1 0 1 1 0 1 1 1 0 1 1 1 0 0 1 0 0 1 1 1 1 0 0 0 2 0 0 0 1 2 2 0 2 2 0 2 0 2 2 2 1 2 0 0 0 2 2 0 1 0 1 0 0 0 1 0 1 1 0 1 0 2 1 2 1 0 0 0 1 0 1 1 0 1 0 1 1 1 1 2 0 1 0 1 1 2 0 0 0 0 0 1 0 1 0 0 0 1 2 0 0 2 0 0 0 0 0 0 0 0 0 0 0 1 0 1 1 1 1 0 1 0 0 0 0 0 1 1 0 1 2 2 0 2 0 0 0 0 0 2 2 0 2 2 0 0 0 0 1 1 0 0 0 0 2 0 1 1 0 1 0 1 0 0 0 2 0 0 2 1 0 0 1 0 0 1 0 2 2 0 0 1 0 1 0 0 2 1 0 0 0 0 0 0 2 0 0 0 0 2 0 2 2 1 0 2 0 0 0 0 0 0 0 0 1 0 0 0 0 0 0 1 1 0 0 2 0 1 1 0 1 0 1 0 0 1 0 1 1 1 1 2 1 2 0 0 1 1 1 0 1 1 1 0 0 0 0 0 0 0 1 0 1 1 0 0 0 0 0 2 2 2 0 2 0 1 0 1 2 2 1 0 0 0 2 0 0 0 0 0 0 0 0 0 2 0 0 0 0 1 0 0 0 1 0 1 1 0 1 0 0 0 2 1 1 0 0 0 0 0 1 0 0 0 2 2 0 2 0 1 1 0 0 2 0 1 0 1 1 0 0 2 2 0 2 2 0 1 1 0 0 1 1 0 1 0 0 0 1 1 1 0 0 1 1 0 0 0 0 0 0 0 1 1 0 1 0 0 0 0 0 2 2 2 0 2 0 1 2 1 1 1 2 0 1 1 1 0 2 0 0 0 0 2 2 2 0 0 2 1 2 1 1 0 1 2 1 1 0 0 0 0 1 0 1 0 0 1 0 1 1 0 1 0 0 1 2 1 0 0 0 0 0 0 0 0 1 1 1 0 1 2 0 0 2 2 0 0 2 1 1 1 1 1 1 1 0 1 1 1 1 1 1 0 0 0 0 1 2 1 1 0 2 0 1 0 2 0 1 2 0 1 1 1 0 2 1 0 1 0 1 2 1 0 1 1 0 0 0 0 1 0 0 0 0 0 0 0 0 0 1 1 0 0 0 1 0 0 0 1 0 1 0 1 1 0 1 2 0 2 1 1 1 2 0 0 0 1 0 0 0 1 0 2 0 0 0 0 2 1 1 1 1 1 0 0 2 0 0 0 1 0 0 0 1 1 0 0 1 0 0 0 0 2 1 0 0 1 1 1 2 0 1 2 2 0 2 1 0 0 0 1 0 1 0 1 0 1 2 1 2 2 2 0 2 1 1 0 0 2 1 1 1 1 2 0 1 1 0 0 0 0 0 2 0 2 0 0 0 1 2 0 2 2 0 2 2 0 0 0 1 1 0 1 0 1 2 0 2 0 1 0 2 0 1 1 0 1 0 0 1 0 0 0 1 2 2 1 0 0 1 1 0 0 2 1 1 1 1 1 0 0 1 2 0 0 1 1 1 0 0 0 0 0 1 0 2 1 2 0 1 0 1 0 0 1 0 0 0 2 0 0 0 2 0 2 2 0 1 0 0 0 1 1 2 1 1 2 1 1 1 0 1 1 2 0 2 0 0 1 1 0 1 1 1 0 0 0 0 0 1 2 0 2 0 0 1 0 0 0 1 1 2 2 1 2 2 1 1 0 2 0 0 0 1 1 2 0 1 2 0 0 0 0 0 2 1 2 2 0 0 0 0 0 1 0 1 0 0 1 0 0 1 0 0 1 0 0 0 0 0 0 0 0 0 0 0 0 0 1 0 1 2 0 0 0 2 0 1 2 0 0 1 0 1 0 0 2 2 2 1 1 0 2 2 1 0 0 1 0 1 2 1 0 0 0 1 1 0 0 0 1 1 0 2 2 1 0 1 2 1 1 0 0 0 0 0 2 0 1 2 1 1 1 2 0 0 0 0 2 1 1 0 1 1 0 1 1 0 1 0 1 0 1 1 1 0 2 0 1 1 0 0 0 0 2 2 1 0 0 0 1 0 1 1 1 0 0 1 0 1 0 0 0 0 0 2 1 1 0 1 1 2 0 0 0 0 1 0
188 0 1 0 1 0 0 1 0 1 1 0 2 2 1 1 0 0 1 0 0 1 0 1 0 0 1 2 2 2 1 1 1 1 0 0 2 2 0 1 1 0 2 2 0 0 0 0 1 0 0 0 0 2 0 1 0 1 1 1 0 0 2 2 1 1 1 1 0 0 0 1 2 2 0 2 2 0 1 0 1 2 2 0 1 0 0 1 2 2 1 1 0 0 0 1 0 0 0 1 1 0 1 0 2 1 2 1 1 1 0 2 1 1 1 1 1 0 0 2 2 0 0 2 0 2 0 0 2 0 1 1 0 0 1 1 0 0 0 0 1 1 0 0 1 0 0 0 0 2 0 1 0 1 0 1 1 1 1 2 1 2 0 2 1 2 2 2 0 1 1 0 0 1 0 1 1 1 0 1 1 1 0 1 0 0 1 2 0 1 1 2 0 1 1 0 0 2 1 0 0 1 0 1 1 1 2 1 0 0 1 1 1 0 0 0 0 0 0 0 1 2 0 0 0 0 1 0 0 1 0 0 0 0 0 0 0 2 0 1 0 0 2 1 2 2 0 0 2 0 0 0 0 0 1 0 1 2 2 0 2 2 0 0 0 0 0 1 0 0 0 2 0 0 0 0 0 0 1 0 0 0 1 1 1 1 0 1 2 2 0 2 1 0 2 0 0 2 1 1 1 0 0 0 0 0 1 1 1 1 0 1 0 0 0 0 1 0 2 0 0 2 0 0 0 0 0 0 0 0 0 1 0 0 0 0 0 0 0 0 0 0 1 0 1 1 0 0 2 2 0 0 0 2 1 0 2 2 0 0 0 0 1 0 1 0 0 2 2 0 2 0 0 2 0 0 1 0 1 0 2 0 1 1 1 1 0 0 0 1 0 0 1 0 2 0 1 1 0 0 0 0 0 1 0 0 1 0 0 0 0 1 0 0 0 1 1 0 0 0 0 1 1 0 0 2 0 1 0 0 0 0 0 0 0 0 0 1 0 0 2 1 0 0 1 1 2 0 0 1 0 0 0 2 0 0 0 1 1 1 1 0 0 0 0 1 0 2 0 0 1 0 2 1 2 0 0 0 2 1 0 0 0 0 1 0 1 1 1 0 2 0 2 2 1 1 1 2 2 0 0 2 1 1 0 0 1 1 1 0 0 1 0 0 0 0 0 0 0 1 0 2 1 1 0 1 1 0 1 1 1 0 1 1 1 0 0 0 0 0 0 2 0 0 1 1 2 1 1 0 0 0 0 2 0 0 0 0 0 1 0 0 1 1 0 1 1 1 0 1 0 2 1 0 1 0 2 2 0 2 2 0 0 0 0 0 0 0 1 1 0 0 0 0 0 0 2 1 0 0 0 1 2 1 1 2 0 0 0 1 0 0 0 1 0 1 1 1 1 0 0 1 0 0 0 0 2 1 0 0 1 2 2 2 0 0 2 0 1 2 0 0 0 1 0 0 2 0 1 0 1 1 1 0 1 2 0 2 2 0 0 0 1 1 1 1 0 2 1 0 1 0 1 0 0 0 2 1 0 2 0 0 0 1 0 2 2 1 0 0 0 0 0 0 0 1 1 0 1 1 0 2 0 0 2 1 1 1 1 0 0 0 0 1 0 1 0 1 0 1 0 1 1 2 1 1 1 1 1 1 2 2 0 1 0 1 1 0 0 0 0 0 0 0 0 0 0 0 0 0 0 0 1 0 0 2 0 0 1 1 0 0 2 0 1 0 2 0 2 0 1 0 0 1 1 0 2 2 2 0 0 1 0 0 0 2 0 1 1 2 1 1 1 1 1 1 0 1 0 0 0 0 0 2 1 0 0 0 0 0 0 0 0 1 1 2 1 2 1 1 1 1 0 0 0 0 0 1 1 2 1 0 2 1 0 1 1 0 0 0 1 1 0 0 0 0 0 0 0 1 1 0 0 0 0 0 0 0 1 0 0 0 1 0 1 1 0 0 2 0 1 0 1 0 1 1 0 2 2 2 2 2 2 0 0 0 0 0 1 0 0 1 1 1 2 1 1 2 0 0 0 1 1 0 2 1 1 0 0 0 1 2 0 0 2 0 0 1 0 0 0 0 2 1 2 0 0 1 0 0 2 0 0 2 0 0 0 0 1 1 0 1 1 2 2 2 1 0 0 0 1 0 2 1 1 0 1 1 1 0 2 0 0 1 1 1 2 0 0 0 1 0 1 1 0 0 0 1 1 0 0 1 1 1 0 0 0 0 0 2 0 0 1 2 2 0 0 1 1 2 1 2
189 1 2 0 0 0 0 2 1 0 1 1 0 1 0 1 0 1 2 1 1 1 1 1 1 1 1 1 0 1 0 1 0 0 0 0 2 0 0 1 1 0 0 0 1 0 0 0 0 0 0 0 2 2 0 0 1 0 2 0 1 0 2 2 0 0 0 0 0 0 0 1 2 2 2 2 0 0 2 0 0 0 1 1 1 0 1 0 2 2 0 2 2 2 0 0 0 1 0 1 1 0 1 0 2 1 2 2 0 0 0 0 1 1 1 0 0 0 1 1 1 0 2 0 1 0 1 0 1 0 0 0 0 0 0 0 0 0 0 1 0 2 0 0 1 0 0 0 0 1 0 1 0 0 0 1 1 1 0 0 0 0 1 2 0 0 0 0 1 2 0 2 1 1 1 1 1 0 0 0 0 0 1 2 0 1 2 1 0 0 0 2 0 0 2 0 0 2 0 1 1 0 0 1 1 0 1 0 0 0 0 1 1 0 0 0 0 0 1 2 0 0 0 0 0 0 0 0 0 0 0 1 0 0 0 0 1 2 0 0 0 0 2 0 1 1 0 0 1 1 1 0 0 1 0 1 2 0 0 0 0 0 0 0 0 0 0 1 1 1 0 2 0 0 0 0 0 0 0 0 0 0 1 1 0 0 0 1 0 1 0 1 2 0 2 0 1 0 0 0 0 0 0 2 0 0 0 0 0 1 0 1 1 0 0 0 2 0 0 0 0 2 1 0 1 0 0 1 0 1 0 0 1 1 0 1 1 2 0 0 0 0 1 0 0 0 0 1 1 0 1 1 0 1 1 1 1 1 0 0 0 1 2 0 2 1 0 1 1 0 1 1 1 1 0 0 1 1 1 1 2 1 0 0 1 0 0 0 0 0 0 1 0 1 2 0 1 0 1 1 1 1 2 2 0 1 1 2 0 0 0 1 0 0 1 2 0 2 0 0 0 2 1 0 0 2 1 0 0 1 1 0 0 0 0 0 0 0 1 0 0 1 0 0 2 2 2 2 1 0 0 0 0 2 0 0 0 1 1 1 1 0 1 1 0 1 0 2 0 0 0 0 1 2 1 0 0 1 2 1 0 0 1 0 0 0 0 1 1 1 1 0 1 2 0 1 1 1 1 0 0 2 2 0 0 0 1 1 0 0 0 0 0 0 0 0 1 0 0 1 1 1 1 1 0 1 1 1 0 1 1 1 2 1 1 0 1 0 1 1 1 1 0 0 1 2 0 0 0 0 0 0 0 2 0 1 0 0 1 1 0 0 0 2 0 0 2 1 1 0 1 1 1 0 0 0 1 0 0 0 2 0 1 1 1 0 1 0 0 0 0 0 1 1 0 0 0 1 0 0 0 1 1 1 2 2 0 0 0 1 1 1 0 0 0 0 0 1 1 0 0 2 0 0 0 0 2 1 0 0 1 2 0 1 0 1 2 2 1 2 1 0 0 2 0 0 0 0 2 1 0 2 0 0 2 2 0 2 2 0 0 0 1 0 2 2 0 2 2 1 0 0 0 0 0 1 1 0 1 1 1 1 0 0 0 1 1 2 1 1 1 1 1 0 0 1 2 0 0 2 0 0 0 0 2 1 2 1 1 0 0 0 0 1 0 0 0 1 1 1 0 0 2 2 2 2 2 0 0 0 1 1 0 0 0 0 2 1 1 1 0 1 0 0 1 1 1 1 0 0 0 0 1 1 0 1 0 0 2 2 0 0 2 1 0 1 2 1 1 1 1 0 0 1 1 0 1 0 0 2 1 1 1 1 1 1 1 1 0 2 1 0 1 1 0 1 1 0 0 0 0 0 0 1 1 1 2 0 0 2 0 1 0 1 1 1 1 1 1 1 1 1 0 2 0 0 0 1 0 1 0 0 2 1 0 1 0 0 1 0 0 0 0 0 0 0 0 0 0 0 0 0 1 0 1 0 1 0 1 0 1 0 0 0 1 0 2 0 2 0 1 0 1 0 1 2 0 2 2 2 1 1 2 0 0 0 0 1 0 0 1 2 0 2 2 1 2 2 1 1 1 1 1 0 2 2 0 1 1 1 1 1 0 0 1 1 0 1 2 1 1 0 1 2 0 0 1 1 0 0 2 0 0 1 0 0 0 2 0 1 0 0 0 1 1 1 1 0 0 0 2 0 2 0 0 0 0 1 1 0 1 0 0 1 0 1 0 1 1 1 0 0 0 0 0 0 1 0 2 1 1 0 0 0 0 1 1 1 0 2 0 0 0 2 0 0 1 1 1 0 1 0
190 0 2 0 0 0 0 2 0 2 2 0 0 1 1 0 0 0 0 0 0 2 0 0 0 0 2 2 2 1 1 1 0 0 0 0 2 1 0 1 1 0 0 0 0 0 1 1 1 0 0 0 0 0 2 2 0 0 1 0 0 2 1 1 1 1 1 1 0 0 0 1 2 2 1 2 1 1 2 0 1 2 1 1 1 0 0 0 2 2 0 1 2 2 1 1 0 0 0 0 0 0 0 0 2 2 2 1 0 0 0 1 0 0 0 1 1 0 2 0 0 0 1 1 1 0 1 0 0 0 0 0 0 0 1 0 0 0 0 1 2 0 0 0 1 0 2 0 0 1 0 2 1 2 0 1 2 1 0 0 0 1 0 2 1 2 0 0 1 1 1 1 0 2 2 0 2 2 0 2 2 2 0 1 1 1 0 1 0 0 0 2 0 1 2 0 1 2 1 1 1 1 0 0 0 0 1 0 0 0 0 0 1 0 0 1 2 0 1 1 1 1 0 0 1 0 0 2 1 0 0 0 0 0 0 0 0 2 0 0 0 0 2 0 2 1 0 1 1 0 0 1 0 0 0 1 1 2 0 0 0 0 0 0 0 0 0 0 2 1 1 0 0 1 0 0 0 0 2 0 0 0 0 1 2 1 0 1 0 2 0 1 0 0 1 0 0 1 0 1 0 0 1 0 1 0 0 0 0 0 0 0 2 0 1 0 2 0 0 0 0 2 1 1 0 0 0 1 0 0 0 1 0 0 0 0 0 0 0 0 0 0 2 1 0 0 1 1 2 0 1 0 0 2 0 0 1 0 0 1 1 1 1 1 1 0 0 2 2 0 2 0 1 2 1 2 2 0 1 0 1 0 0 0 1 0 0 0 0 0 0 0 0 0 1 1 0 1 1 1 1 1 2 2 0 1 1 2 0 0 0 0 1 1 1 1 1 0 2 0 0 1 0 1 1 2 0 0 0 0 2 0 1 1 1 1 0 0 0 0 1 1 0 2 0 1 1 1 1 2 0 1 1 2 1 1 0 1 0 1 1 1 1 1 0 2 1 2 0 0 2 0 2 1 0 1 0 0 2 1 1 0 0 0 1 0 1 2 1 0 1 0 0 1 0 1 1 2 2 0 0 2 2 0 0 1 2 0 1 0 0 0 0 1 1 0 0 0 0 0 0 2 2 2 0 0 0 0 1 0 2 0 2 2 2 0 0 1 1 0 1 2 0 1 1 1 2 2 2 0 1 1 0 2 0 1 0 0 2 0 0 0 0 2 1 0 1 0 1 0 0 1 0 0 0 0 0 1 0 1 2 1 0 0 0 0 0 0 0 0 1 0 0 0 1 0 0 0 1 0 0 1 1 2 1 2 1 0 0 2 0 1 0 1 0 0 1 0 0 0 0 1 1 1 1 0 1 2 0 0 0 0 1 0 1 0 1 0 0 0 0 1 0 1 0 0 2 0 2 1 0 2 0 0 1 1 0 2 1 0 0 0 1 1 1 1 1 2 1 0 1 0 0 0 0 1 1 0 2 0 2 0 0 1 0 2 2 2 1 0 0 0 0 0 0 0 0 0 1 2 1 1 0 0 1 2 2 2 2 0 1 0 0 0 0 0 0 1 1 1 1 0 1 2 2 2 2 1 0 0 1 1 0 0 0 0 0 0 0 2 1 2 0 1 0 1 2 0 0 0 0 0 1 0 0 0 0 0 0 0 0 1 2 0 1 1 1 1 0 2 0 0 0 0 0 0 0 1 1 1 1 1 1 1 1 1 0 2 0 2 0 2 0 1 0 1 0 1 0 0 0 0 0 1 2 0 0 0 1 2 0 0 0 1 1 2 1 2 1 1 1 1 1 1 0 0 0 2 0 2 0 0 2 1 0 1 1 2 1 0 0 0 0 0 0 0 0 0 0 0 0 0 1 0 1 0 1 0 0 0 1 0 0 0 0 1 0 0 1 1 0 0 1 0 0 0 0 0 0 1 1 2 2 0 0 1 0 0 0 0 1 1 1 1 2 0 2 0 0 1 0 1 0 0 2 2 0 2 0 1 1 2 0 0 1 1 0 0 1 0 1 0 2 1 1 0 0 0 1 1 1 0 0 2 0 0 0 1 0 0 1 0 1 2 2 2 1 0 0 0 1 0 1 1 1 0 0 1 1 1 1 1 0 2 0 0 1 0 0 1 1 1 0 0 0 0 1 0 2 0 0 0 1 1 0 0 0 1 0 2 1 0 0 1 1 0 0 1 1 0 1 1
191 0 0 0 0 0 2 1 0 0 0 1 0 0 0 0 0 0 1 1 2 1 0 1 0 0 1 0 1 2 1 0 2 2 0 1 1 2 0 0 0 0 0 0 0 0 1 0 1 1 1 0 0 0 0 2 0 0 1 0 1 0 2 2 1 1 1 1 0 0 1 0 2 2 2 2 0 0 1 0 1 2 2 1 1 0 0 0 2 2 0 0 0 1 1 2 1 1 1 0 0 0 1 0 2 1 2 1 1 0 1 2 1 2 2 1 2 0 2 0 0 0 2 0 2 0 2 1 1 0 0 0 0 0 1 0 0 0 0 1 0 2 0 0 0 0 0 0 0 0 0 1 0 0 0 0 0 0 0 0 1 1 0 2 2 1 1 1 0 2 0 1 1 1 1 0 0 0 0 0 0 1 1 1 0 1 1 2 0 0 0 2 0 2 2 0 1 2 0 1 1 0 0 0 1 0 0 1 1 1 0 0 1 2 0 1 1 0 0 0 1 1 1 0 0 0 0 0 0 1 0 0 0 1 1 0 1 2 0 0 0 0 2 0 1 1 0 0 2 0 0 0 0 1 0 0 2 1 0 1 0 0 0 1 0 0 0 0 2 0 0 1 0 1 0 0 0 1 2 0 0 1 2 1 1 1 1 1 0 2 0 0 0 2 2 1 0 1 0 1 0 0 1 0 1 0 0 1 1 2 0 2 2 0 2 0 2 1 1 0 0 2 2 1 0 0 0 0 0 0 0 0 0 0 0 0 0 1 0 0 0 0 2 0 1 1 0 0 2 0 0 0 0 2 1 0 1 1 0 1 1 1 0 0 0 1 0 2 2 1 2 0 1 2 0 0 0 1 0 1 2 1 0 0 1 1 0 1 1 0 1 1 0 0 2 0 0 0 0 0 0 0 1 2 1 0 1 0 0 0 0 1 0 0 0 1 1 0 1 0 0 2 0 1 1 2 1 0 0 0 0 0 1 2 2 2 0 1 0 0 2 0 0 0 0 1 1 1 2 2 0 1 0 1 1 0 1 0 1 0 2 0 1 1 0 1 0 1 0 0 1 0 2 1 2 0 2 0 2 1 1 0 0 0 1 0 1 0 0 0 0 1 1 1 1 1 1 1 1 1 0 2 1 1 0 0 1 1 1 0 0 2 0 0 0 0 0 0 0 1 1 1 1 1 1 1 0 1 0 2 0 1 0 0 0 0 0 0 1 0 0 1 0 2 2 1 0 0 0 0 0 0 0 1 1 1 0 1 1 1 1 0 1 2 1 0 1 1 2 0 1 1 1 0 0 0 1 2 0 2 2 0 2 2 2 0 2 0 0 0 0 0 0 0 2 0 0 1 0 0 1 1 2 0 0 1 1 0 0 1 0 0 0 1 0 1 0 1 1 0 0 0 1 1 1 0 1 1 0 0 0 1 0 1 0 0 2 0 0 1 1 0 0 1 1 0 0 0 1 0 1 1 0 1 1 2 0 2 1 0 0 0 0 0 1 1 0 2 0 2 0 0 0 0 1 0 2 0 2 0 1 0 1 1 1 2 1 1 2 1 1 1 0 0 1 0 1 0 0 1 0 2 0 0 2 2 2 2 1 0 2 0 0 1 0 0 0 1 1 1 0 0 1 2 1 1 1 0 0 0 0 0 0 1 0 1 1 0 0 2 0 2 0 1 0 0 1 1 0 1 0 1 0 1 0 1 0 0 0 0 0 0 2 0 0 1 1 0 2 1 1 1 2 0 0 0 1 0 0 1 1 1 0 0 0 2 0 1 0 2 1 1 2 0 2 0 0 1 0 0 0 0 0 2 1 0 1 0 0 2 0 0 1 1 1 2 2 2 2 2 2 2 2 1 0 0 0 0 1 1 0 1 1 0 0 1 0 2 2 0 1 2 0 0 1 0 0 0 0 1 0 0 2 0 1 0 2 0 1 1 0 0 0 0 0 0 1 0 0 0 0 1 2 1 2 1 0 1 1 2 2 2 2 0 0 0 0 1 0 0 2 2 1 2 2 0 2 1 1 0 0 1 0 1 1 2 0 1 0 1 0 2 0 0 0 0 0 0 2 1 1 0 2 0 1 0 1 0 0 0 2 1 0 1 0 0 0 0 0 1 0 0 1 2 2 2 1 0 0 0 1 0 0 1 2 0 2 0 0 1 0 1 2 0 0 0 0 0 1 1 1 0 0 0 1 0 1 0 2 1 1 1 2 2 0 0 0 0 1 2 0 1 0 1 0 0 0 0 0 0 2 2
192 1 1 0 1 0 0 1 1 0 1 1 1 1 1 0 0 0 2 2 1 0 0 0 0 0 1 0 1 1 1 1 0 0 1 2 2 1 0 1 1 0 0 1 0 1 1 0 2 0 0 0 0 0 1 0 0 1 1 1 0 0 0 0 0 0 0 0 0 0 1 1 2 2 1 2 1 0 2 0 2 2 2 2 2 0 2 0 2 2 0 2 0 1 0 0 0 0 1 0 1 0 0 0 1 1 1 0 2 0 0 2 0 1 2 2 2 0 0 2 2 0 1 1 0 0 0 1 2 1 1 1 1 0 0 0 0 0 0 0 1 2 0 0 2 0 0 0 0 0 0 1 0 2 0 0 2 1 0 0 1 1 0 2 0 1 0 1 1 2 1 0 1 1 0 0 2 1 0 1 1 2 1 2 0 1 2 2 2 1 1 2 0 0 1 0 0 2 0 1 1 0 1 1 1 0 1 0 2 0 0 2 0 0 0 0 0 0 1 2 0 0 0 0 0 0 0 0 0 2 1 0 0 0 0 0 2 1 0 0 0 0 2 0 1 1 0 0 2 0 0 0 0 0 0 0 0 0 0 0 0 0 0 0 0 0 0 0 2 0 1 2 0 1 0 0 0 0 2 0 2 0 2 2 2 2 1 0 0 1 0 1 2 0 2 0 1 2 0 2 2 0 1 0 1 0 1 0 0 0 0 0 2 0 1 0 2 1 0 0 1 2 0 0 2 0 1 0 1 1 0 0 0 0 0 0 0 2 1 1 0 2 2 0 1 1 0 0 2 2 0 0 0 1 0 1 1 0 0 1 1 1 2 0 2 0 0 2 2 0 1 1 0 2 1 1 1 0 1 0 2 1 0 0 2 0 0 0 0 2 0 1 1 0 2 0 1 1 0 0 0 0 2 2 0 1 1 0 0 0 0 0 0 0 0 1 1 0 0 1 0 1 1 2 0 2 0 1 0 0 1 1 0 0 0 1 0 1 1 0 2 1 0 1 0 1 1 0 2 2 0 1 0 2 1 0 1 1 2 1 1 0 1 2 0 0 0 2 0 0 0 0 1 1 1 1 1 0 2 0 2 1 0 1 2 0 2 1 1 0 2 0 0 2 0 1 1 1 1 0 0 2 1 1 1 1 2 0 1 0 0 0 0 1 1 0 1 0 0 0 1 2 2 2 0 1 0 1 0 2 0 1 0 0 0 0 1 0 0 0 0 2 0 0 2 2 0 0 1 1 0 1 0 2 0 0 1 0 0 1 0 0 0 2 1 0 1 0 1 0 0 1 1 0 0 0 1 0 0 0 1 1 1 1 0 1 0 0 0 0 0 0 0 2 0 0 0 1 0 0 1 1 2 0 0 0 2 0 0 1 0 0 0 0 2 0 0 0 0 0 1 1 0 0 0 0 2 1 0 0 0 1 1 1 0 0 1 1 0 2 1 0 0 1 1 0 2 0 2 0 0 1 0 1 2 2 0 2 2 0 0 0 0 1 0 0 0 1 0 0 1 1 0 0 0 0 2 0 2 1 1 1 0 1 1 1 0 1 2 1 1 1 0 0 1 0 1 0 1 1 1 0 0 0 0 2 2 1 2 1 0 0 0 1 0 1 0 0 2 2 0 0 1 2 1 1 1 0 0 0 1 2 0 1 0 0 0 0 0 0 0 0 0 0 0 0 2 0 0 0 0 1 0 0 0 0 1 0 0 0 0 0 2 0 0 1 1 0 1 2 0 0 1 0 0 0 1 2 2 0 1 1 1 0 0 2 1 2 1 2 0 1 1 0 1 0 0 0 0 1 0 0 0 1 2 0 1 1 0 2 0 0 2 0 0 2 2 2 1 1 0 0 2 0 0 0 0 2 1 2 0 0 2 1 0 1 0 0 0 0 0 0 0 0 0 0 1 0 0 0 0 0 1 0 0 0 0 0 0 0 0 0 0 0 0 0 0 0 1 0 1 0 1 0 1 2 0 0 1 2 1 1 2 0 0 0 1 1 0 0 1 2 0 1 2 0 2 2 1 0 0 1 0 0 1 1 0 0 0 1 0 1 0 1 1 1 0 0 1 0 0 1 1 1 1 0 2 0 0 0 2 0 1 2 1 1 1 2 0 1 0 1 1 2 2 1 1 0 0 0 1 0 2 0 0 0 0 0 0 2 0 2 1 0 1 2 1 0 0 0 2 0 0 0 0 0 0 0 2 0 0 0 0 1 0 0 0 1 0 0 0 1 0 2 0 0 0 1 1 1 2 2
193 0 2 0 1 0 0 2 0 1 1 1 1 0 0 0 0 0 1 2 2 1 0 1 1 1 0 2 2 2 2 0 0 1 0 0 2 1 0 0 0 0 0 1 0 1 2 0 2 0 0 0 0 0 1 0 0 1 1 0 0 0 2 1 1 1 0 0 0 0 1 2 2 2 1 2 0 0 2 1 1 2 2 1 2 0 0 2 2 2 1 2 0 1 0 1 0 0 0 0 0 0 1 0 2 1 2 1 1 0 0 1 0 2 2 0 2 0 1 1 1 1 1 1 0 0 0 1 2 2 0 1 0 0 1 0 0 0 0 0 0 2 0 0 1 0 1 0 0 0 0 0 0 0 0 0 0 0 0 0 0 1 1 2 1 2 1 1 1 2 0 1 0 1 1 0 2 1 1 0 0 1 1 1 0 1 1 1 0 0 0 2 0 2 2 0 1 2 1 0 0 0 0 0 1 0 0 0 1 0 0 2 1 0 0 0 0 0 1 0 2 2 0 0 0 0 0 0 0 1 0 0 0 0 0 0 0 2 0 0 0 1 2 1 1 1 0 0 2 0 0 1 0 0 0 0 1 2 1 1 1 2 0 0 0 0 1 1 1 0 0 1 1 1 0 0 0 0 1 0 1 0 2 2 2 0 0 1 0 1 0 1 1 0 2 0 1 1 1 1 2 0 1 1 1 0 0 0 1 1 0 1 2 0 2 1 1 0 0 0 0 2 1 0 2 0 1 1 0 1 0 1 0 0 0 0 0 0 0 0 0 0 2 0 0 0 0 1 2 1 1 0 0 1 1 1 1 0 0 2 2 2 0 0 0 0 0 1 1 0 2 0 0 2 0 0 1 1 1 0 0 2 0 0 0 1 0 2 2 0 1 1 0 1 1 1 1 0 2 2 2 2 1 2 0 0 1 1 0 0 0 0 0 0 1 2 0 0 0 0 0 1 1 0 2 2 1 0 1 0 0 0 0 1 1 0 0 2 2 2 2 0 0 0 0 2 1 2 2 0 0 1 1 2 2 1 1 2 1 1 1 0 0 1 0 0 0 2 0 0 1 1 1 1 1 0 0 1 2 0 1 0 0 0 0 0 0 0 0 0 0 1 0 2 0 2 2 0 0 0 0 2 2 0 0 0 0 1 0 0 0 0 0 0 0 0 0 0 0 1 1 1 2 1 0 1 0 1 1 1 1 0 1 0 1 1 1 0 0 2 0 0 0 1 2 1 1 2 2 0 1 1 0 0 2 2 0 0 1 1 1 0 1 2 0 2 2 1 0 1 0 0 1 0 1 1 2 1 0 1 1 0 2 1 2 0 2 2 0 0 0 0 0 0 0 0 0 0 0 0 0 2 0 1 2 2 1 0 0 2 1 1 0 1 1 0 2 1 0 0 0 0 0 1 1 0 2 0 0 0 1 1 0 2 0 0 2 0 0 2 1 1 0 1 1 0 2 1 1 0 1 1 0 1 2 2 1 2 2 0 0 0 1 1 0 0 1 1 1 0 0 1 1 0 0 1 1 0 2 0 1 0 1 1 0 1 1 1 1 1 0 0 0 0 0 0 1 0 2 2 1 2 0 0 1 2 1 1 2 1 1 0 1 0 0 0 1 1 0 0 0 0 0 2 2 0 0 0 0 0 1 1 0 0 0 0 1 0 0 0 0 0 0 1 0 0 1 2 0 0 0 0 0 1 1 1 0 0 1 1 0 0 2 0 0 0 2 0 2 2 0 0 2 1 1 0 1 2 1 1 2 1 1 1 0 1 0 2 0 2 0 0 1 1 0 0 1 0 1 1 0 0 0 1 1 0 1 0 1 2 0 0 1 0 0 2 1 1 1 1 1 1 1 1 0 0 0 2 0 2 0 0 1 0 0 0 0 0 0 0 0 0 0 0 0 0 0 0 0 0 0 1 1 0 0 0 0 0 0 0 1 0 0 0 0 0 1 0 1 0 0 0 1 0 2 1 0 1 1 2 2 2 2 0 0 0 0 0 1 0 2 1 0 2 2 0 2 1 0 0 0 2 1 0 1 2 0 1 0 1 1 1 0 0 2 2 0 1 1 1 0 0 2 0 0 0 1 1 0 0 1 0 1 2 1 1 1 0 2 1 0 1 0 2 1 0 0 0 0 1 1 0 1 1 1 0 1 0 0 0 1 1 1 0 1 1 0 0 1 1 0 0 0 0 0 1 1 0 2 1 1 1 1 1 0 0 0 0 1 1 0 0 0 1 0 0 0 0 0 0 1 0
194 0 0 0 0 0 0 1 0 1 1 0 0 0 0 0 0 0 0 0 0 2 0 0 0 0 1 0 1 1 1 1 2 2 0 1 1 1 0 1 0 1 1 1 1 1 1 0 1 0 0 0 1 2 0 1 1 0 1 0 0 2 2 2 0 0 0 1 0 0 0 1 2 2 1 2 1 0 2 0 2 2 2 1 2 0 0 0 2 2 0 0 1 2 0 2 1 0 0 0 0 0 0 0 2 0 2 1 1 0 0 1 1 2 2 1 2 0 1 1 1 0 0 2 0 1 0 1 1 1 0 0 0 0 0 0 0 0 0 1 0 2 0 0 0 0 0 0 0 1 0 2 0 0 1 0 2 0 1 1 1 0 0 2 0 1 1 0 1 2 0 2 0 0 0 0 2 1 0 1 1 1 0 2 0 0 2 2 1 1 1 2 0 1 1 0 1 2 0 0 0 1 0 1 2 0 1 0 1 1 1 1 1 0 0 0 0 0 2 0 0 0 1 0 0 0 2 0 0 0 0 0 0 0 0 0 0 2 0 0 0 1 2 0 1 2 0 0 2 0 0 1 0 0 0 0 0 0 0 0 0 0 0 0 1 1 1 0 2 0 0 1 0 2 0 0 0 1 2 0 1 0 1 0 1 0 0 2 0 2 0 0 2 0 2 0 0 1 0 0 1 1 1 0 1 0 0 0 1 2 0 2 2 0 1 0 2 0 1 0 0 0 0 0 2 0 1 1 0 1 0 2 0 0 0 0 0 2 1 1 1 0 2 0 1 1 0 0 2 2 1 0 0 1 1 1 0 1 0 0 0 0 2 0 2 0 0 1 1 0 1 1 0 2 1 1 1 0 1 0 1 1 0 0 0 0 0 0 0 2 0 1 0 0 0 2 0 0 2 2 2 2 1 2 1 0 0 1 0 0 0 0 0 1 1 1 1 2 0 0 0 2 0 1 1 1 1 0 1 0 2 0 0 1 1 1 0 1 1 0 1 1 0 0 0 0 2 1 1 1 0 1 1 2 2 1 1 0 1 0 2 0 0 0 0 2 0 1 0 0 1 0 1 1 1 1 1 0 2 2 1 0 1 0 0 0 0 1 1 0 2 0 1 2 1 1 1 2 2 0 0 2 1 1 0 0 1 1 1 0 0 1 0 0 0 0 0 0 0 2 0 2 2 2 0 1 0 1 0 2 1 2 2 0 2 1 0 0 1 1 0 1 0 0 2 1 1 2 2 0 0 0 0 2 0 2 0 1 2 1 0 0 1 2 0 1 2 1 2 0 1 0 2 1 2 0 2 2 0 2 2 0 1 1 1 0 1 1 0 0 1 1 1 0 1 0 1 0 0 0 0 2 1 2 1 2 1 0 0 2 0 0 0 2 0 2 0 2 2 0 0 2 0 0 0 0 0 1 0 0 0 2 1 1 0 1 2 0 1 1 0 0 0 1 1 0 0 0 2 0 1 1 0 0 1 2 0 1 1 0 0 0 1 1 1 0 0 2 0 0 2 0 2 0 0 0 2 0 1 1 1 1 0 2 1 2 1 1 2 1 0 0 1 0 1 0 2 0 1 1 0 1 0 0 1 0 1 0 1 2 0 0 0 1 0 1 0 2 1 1 0 0 1 2 2 2 2 1 1 0 0 0 0 0 0 1 0 0 0 0 0 0 1 1 0 0 2 1 0 0 0 0 0 0 0 2 0 0 1 0 0 0 2 0 0 0 2 0 1 1 1 0 1 0 0 1 0 1 1 1 1 1 0 0 0 1 0 1 0 2 1 1 0 2 0 2 0 0 0 0 0 1 0 2 1 0 1 0 0 1 0 0 0 1 1 2 2 1 0 0 0 0 1 1 0 0 0 2 1 2 0 0 2 1 0 0 0 1 2 1 1 2 1 1 0 1 1 1 0 0 0 1 1 0 0 0 0 0 0 0 1 1 0 0 0 0 1 0 0 0 0 0 1 0 1 1 0 0 0 2 0 1 1 0 0 0 1 0 0 1 1 1 1 2 2 0 2 2 0 0 0 2 0 1 2 1 0 0 0 1 1 1 0 0 0 0 0 2 1 1 0 0 1 1 0 0 2 1 0 1 2 0 0 0 0 1 0 1 0 0 0 1 1 1 0 1 0 0 0 0 1 0 2 1 2 0 1 1 2 1 1 1 1 0 1 1 0 1 0 1 1 0 0 0 0 2 2 2 0 0 0 2 1 1 0 2 2 0 0 1 0 0 0 1 1 1 0 0 0 0 2 2
195 0 2 0 0 0 0 2 0 0 0 0 1 1 0 2 0 0 1 1 1 1 1 0 0 0 0 2 1 2 1 1 1 2 0 0 2 1 0 0 0 0 0 1 0 1 0 1 0 1 1 0 1 1 0 0 1 1 2 0 1 0 2 0 0 0 0 0 0 0 0 0 2 2 1 2 1 0 2 0 1 2 2 0 2 0 0 0 1 1 0 0 1 1 0 2 0 1 1 0 0 0 0 0 2 1 2 1 1 0 1 2 1 2 2 2 2 0 0 2 2 0 2 0 2 0 2 1 2 0 1 1 0 0 0 0 0 0 0 0 1 1 0 0 0 0 0 0 0 1 0 0 0 1 0 0 0 0 0 0 0 1 1 2 1 1 0 1 0 2 0 1 0 0 2 0 0 1 0 1 1 1 0 2 1 1 1 1 1 0 0 1 0 1 2 0 0 2 0 1 1 0 0 1 2 0 0 0 1 0 2 1 2 0 1 2 2 2 2 0 0 0 1 0 0 0 1 0 0 1 0 0 1 1 1 1 0 2 0 0 0 0 2 0 2 2 0 0 2 0 0 0 0 0 0 0 0 2 0 0 0 0 0 0 1 1 0 1 2 0 1 0 0 1 1 0 1 2 2 0 0 0 1 2 1 1 1 0 0 1 1 0 2 0 2 0 1 0 0 0 2 1 1 0 1 0 0 0 0 1 0 1 1 0 1 0 1 0 1 0 0 2 0 1 1 0 1 0 0 0 0 1 1 1 0 0 0 0 0 0 0 1 1 0 0 0 1 0 2 1 1 0 1 2 1 0 0 1 0 0 1 1 0 0 0 0 0 2 2 0 1 1 1 2 0 0 1 0 1 0 1 0 0 1 1 1 0 0 0 1 0 0 0 0 2 0 0 0 1 1 1 1 1 2 1 1 0 0 0 0 0 1 1 1 1 2 0 0 0 0 0 0 0 1 1 1 0 0 1 0 1 0 1 1 1 2 0 0 1 0 1 0 0 0 0 2 0 1 2 1 0 2 0 2 0 0 0 2 1 1 0 1 0 0 0 1 0 2 0 0 1 0 0 2 1 1 1 1 2 0 0 0 0 0 1 1 1 1 0 0 1 0 0 1 1 0 0 0 0 0 0 2 2 1 1 1 2 0 0 0 0 0 0 0 0 0 1 0 0 1 1 1 2 2 1 0 1 0 1 0 2 0 0 0 0 0 1 1 1 2 1 1 0 0 1 1 1 0 0 0 0 0 0 2 0 0 1 1 1 1 1 0 1 2 0 1 2 1 1 0 1 1 1 0 1 0 2 2 0 2 2 1 2 0 2 0 2 0 1 1 1 0 0 1 0 0 0 1 0 0 1 1 1 0 0 1 2 0 1 0 0 0 0 0 2 0 1 1 1 0 0 2 0 1 1 1 1 2 0 0 0 1 2 2 0 0 2 1 0 1 0 1 0 2 0 0 0 1 0 0 1 0 0 0 1 2 0 1 1 0 0 0 1 0 1 1 0 2 2 0 1 0 1 0 0 0 2 1 0 2 0 1 0 1 0 1 2 1 0 1 0 0 0 0 1 0 1 0 1 2 0 1 0 0 2 1 1 2 2 1 0 0 0 2 0 0 1 1 1 1 0 0 0 2 2 0 0 2 2 2 2 2 0 0 0 0 0 1 0 1 0 1 0 0 0 1 1 0 0 1 1 1 2 1 1 2 0 0 1 1 0 0 2 0 1 1 2 2 0 2 0 0 0 1 1 0 0 0 0 1 2 2 0 1 1 2 1 2 0 2 0 1 2 0 2 0 0 0 0 1 0 0 0 2 0 0 2 0 0 0 0 0 1 1 1 2 2 0 1 1 1 1 0 2 0 0 0 1 2 2 1 1 1 2 0 0 1 0 0 0 0 0 0 0 1 0 0 1 0 0 0 0 0 0 0 0 0 0 0 0 0 0 0 0 0 0 1 0 1 0 0 0 2 0 2 2 0 1 1 2 2 2 2 0 0 0 0 0 0 0 2 0 0 0 2 0 2 1 0 0 0 0 0 0 0 2 0 0 0 2 0 1 0 1 2 2 0 1 2 2 0 0 1 1 0 0 1 0 1 2 2 0 0 2 0 0 0 1 0 0 0 0 2 2 2 1 0 0 0 0 2 0 2 2 1 0 2 1 1 1 1 1 2 0 0 0 0 0 1 2 0 0 0 0 0 2 2 1 1 0 0 1 1 1 0 0 0 1 0 1 1 0 0 1 1 0 0 1 1 0 0 0
196 0 0 0 1 0 0 2 0 1 1 1 0 0 0 0 0 0 1 1 2 1 1 0 0 0 0 1 2 2 1 2 1 1 0 0 2 1 0 0 0 0 0 0 0 0 1 0 0 2 2 0 0 1 0 2 0 0 2 0 1 0 2 2 0 0 0 1 0 0 0 0 1 1 2 1 0 0 2 0 1 2 2 1 1 1 0 0 2 2 0 0 0 1 1 1 0 1 1 0 0 1 0 0 2 1 2 2 0 0 0 2 1 1 1 0 0 0 1 1 1 0 0 2 0 0 0 1 2 0 1 1 0 0 0 0 0 0 0 2 0 2 0 0 0 0 0 0 0 0 0 0 1 0 1 0 0 0 0 0 0 1 0 2 2 0 0 1 0 2 0 0 0 2 1 0 1 1 0 1 1 1 1 2 0 1 2 1 0 0 0 1 0 1 2 1 1 0 0 0 0 0 1 0 1 0 0 0 0 1 1 2 1 0 0 0 0 2 2 0 0 0 1 0 0 0 1 0 0 1 0 0 0 1 1 1 0 2 0 0 0 0 1 1 1 1 0 0 2 0 0 1 0 0 0 0 0 2 1 1 1 2 0 1 0 0 1 1 2 0 0 1 0 0 0 1 0 0 1 0 0 0 0 1 1 0 0 2 0 2 0 0 0 1 2 1 0 1 0 1 1 0 2 0 2 0 0 0 1 1 0 1 1 0 1 0 2 1 0 0 1 2 1 0 2 0 0 2 0 0 0 2 1 2 0 0 0 0 0 0 0 1 2 1 1 1 2 0 2 2 0 0 0 2 1 0 1 1 1 1 2 2 2 0 2 0 0 2 2 0 1 1 0 2 0 0 1 1 1 0 1 1 0 0 0 0 0 0 0 0 0 0 1 0 2 0 0 0 2 2 1 2 0 1 1 0 0 1 0 0 0 0 0 0 1 2 0 0 0 1 1 2 0 1 0 2 1 2 1 0 2 0 0 0 0 1 0 0 1 0 1 0 0 0 1 1 2 2 2 0 0 2 1 2 2 1 1 1 0 0 2 0 1 1 0 0 0 2 0 0 0 0 1 1 1 0 0 0 1 2 1 0 0 0 1 0 1 1 0 1 1 0 0 1 2 0 0 1 1 0 0 2 2 1 1 1 1 1 1 0 0 0 0 0 0 1 0 0 0 1 0 1 1 1 0 1 1 0 1 1 1 0 1 0 1 1 0 1 1 1 2 2 0 0 2 2 0 1 2 0 0 0 0 2 0 1 0 1 1 0 1 0 0 1 1 0 0 0 1 0 0 1 1 0 1 0 2 1 0 1 1 0 2 1 2 0 2 0 0 0 0 0 1 1 1 0 0 0 0 0 0 1 1 0 0 1 1 0 0 2 2 0 0 1 1 0 0 0 0 0 0 1 0 0 0 1 1 1 0 0 0 1 0 2 0 0 2 0 1 1 1 1 0 1 1 0 0 0 0 0 1 2 0 1 2 2 0 2 1 1 0 1 0 1 1 1 0 1 0 0 0 1 0 0 0 1 1 0 2 2 1 1 0 1 1 1 2 1 1 1 0 0 0 0 0 0 0 0 1 1 0 1 0 0 2 1 1 2 2 0 0 0 0 1 1 2 0 0 0 0 0 0 0 2 1 0 1 0 0 0 1 0 0 1 0 1 1 0 0 1 0 1 0 0 0 0 0 0 0 1 1 1 1 1 0 0 0 0 0 0 0 0 1 0 0 0 2 0 0 2 0 0 1 0 0 0 1 1 1 1 2 2 0 1 0 2 0 2 0 2 0 2 1 1 0 1 0 1 0 1 0 0 0 2 0 0 0 1 0 2 0 0 0 2 1 1 2 2 2 2 2 2 0 0 0 0 0 1 1 2 1 0 2 1 0 0 0 1 2 0 0 1 0 0 0 0 1 0 1 0 0 0 0 0 0 0 0 0 0 0 0 0 0 0 0 1 0 0 1 0 0 0 0 0 1 2 0 2 2 2 2 2 2 0 0 0 0 0 0 0 1 1 0 2 1 0 1 1 0 0 0 2 0 0 1 1 0 1 0 2 0 1 0 0 2 2 0 1 2 0 0 2 2 1 1 0 2 0 0 0 2 0 0 2 0 0 1 0 0 0 0 0 1 0 0 0 0 0 0 1 0 1 2 1 1 0 1 0 0 0 2 0 2 0 0 0 0 0 0 0 2 0 0 0 0 1 1 1 1 0 0 1 2 2 0 1 0 1 0 2 1 1 1 2 2 0 0 1 0 1 2 2
197 0 2 0 0 0 0 2 0 2 2 0 1 1 0 1 0 1 2 0 0 1 0 0 0 0 0 1 2 2 2 1 1 2 2 1 1 2 0 1 1 0 0 0 0 0 1 0 1 0 0 0 1 1 0 0 1 0 1 1 0 0 1 0 0 1 0 1 0 0 1 2 2 2 1 2 1 0 1 0 1 2 2 1 2 0 0 1 2 2 0 1 0 1 1 1 0 1 0 1 1 0 1 0 2 1 2 2 0 0 0 0 0 2 2 0 2 0 1 1 1 1 2 0 1 0 1 0 1 0 0 0 0 0 0 0 0 0 1 0 0 2 1 0 2 0 1 0 0 0 0 0 0 1 0 1 0 1 0 0 0 0 0 2 0 1 0 0 0 1 1 1 1 0 1 0 2 1 0 1 1 1 1 2 0 1 2 0 0 0 0 2 1 0 0 0 1 2 0 0 0 1 0 1 1 0 1 0 1 0 2 2 0 0 0 0 0 0 0 1 1 1 0 1 0 0 0 1 1 0 0 1 0 0 0 0 0 2 0 0 0 1 2 0 2 2 0 0 2 0 0 1 1 0 0 0 2 1 0 1 0 1 1 0 0 0 0 0 2 0 0 1 0 1 0 0 0 1 1 0 1 0 2 1 1 1 1 1 0 2 0 2 2 0 2 0 1 1 0 1 0 0 2 0 2 0 1 1 1 2 0 2 2 0 0 0 2 0 0 0 0 2 2 2 2 0 1 1 1 0 0 1 0 0 0 0 0 0 0 0 1 1 1 0 1 1 0 0 2 2 0 0 0 0 0 2 1 1 0 1 1 1 2 0 1 0 0 0 0 0 2 0 0 2 0 0 1 0 1 0 0 2 0 1 2 1 0 0 0 0 0 0 1 0 0 2 0 0 1 1 0 1 0 1 0 0 0 2 0 0 0 0 0 0 1 2 0 0 0 0 1 0 0 1 0 0 0 0 1 0 1 1 0 0 0 1 0 1 0 0 2 0 0 1 0 2 2 1 1 1 0 1 1 1 1 0 1 1 2 0 1 0 0 0 0 1 0 2 0 0 1 0 1 1 0 0 0 0 2 1 1 0 0 0 0 0 0 1 1 0 2 0 1 0 1 1 1 1 0 0 1 1 1 0 1 1 2 2 1 0 0 1 0 1 1 0 0 0 0 1 1 1 2 1 0 0 0 0 1 1 1 0 1 1 1 0 1 0 2 1 0 1 0 2 2 2 1 1 1 0 0 0 0 2 0 2 0 1 1 1 0 0 0 2 1 0 1 0 2 0 0 1 1 0 0 0 2 0 0 0 1 0 2 0 2 0 1 0 0 0 1 0 2 0 1 0 0 1 0 0 1 1 1 1 1 1 1 0 0 1 0 0 0 1 0 0 0 1 1 0 0 1 0 1 1 0 2 1 0 0 0 1 0 1 0 2 2 1 0 1 0 1 0 2 0 0 2 0 0 0 2 1 0 1 2 2 0 2 2 0 0 0 2 0 2 2 2 2 1 1 1 0 1 0 0 1 1 0 2 0 0 0 0 2 0 2 2 0 2 2 0 0 0 1 2 0 2 0 1 2 1 1 0 0 2 1 2 2 2 0 0 0 0 0 0 0 0 0 0 0 0 0 0 2 1 0 1 0 0 0 1 1 0 0 0 0 1 0 0 2 1 2 0 0 1 0 0 0 0 0 0 1 0 0 0 2 0 0 0 0 0 0 2 0 0 1 2 1 1 2 0 0 0 0 0 0 1 0 0 1 2 2 0 2 2 2 2 2 1 2 0 2 1 1 0 1 1 0 1 0 0 0 0 2 2 1 0 0 0 1 1 1 0 1 1 2 1 1 2 2 1 1 0 0 0 0 0 1 1 2 0 2 1 0 0 0 0 0 1 0 0 1 0 1 1 1 1 0 0 0 0 0 1 0 1 0 0 0 0 1 0 0 0 0 0 0 1 0 1 0 0 0 2 0 2 1 0 1 1 2 1 2 2 0 0 0 0 0 0 0 2 2 0 0 1 1 1 2 0 0 0 2 1 0 1 1 0 1 0 2 0 1 0 0 1 1 0 1 2 1 1 0 2 1 1 0 2 1 1 1 2 0 1 2 1 0 0 0 2 1 1 0 1 1 1 1 1 0 0 0 1 0 2 0 0 0 0 0 0 1 0 1 2 0 0 0 1 0 0 0 2 0 0 0 0 1 2 0 2 0 0 0 0 0 0 1 1 0 0 2 0 1 0 2 0 1 0 0 0 0 2 2
198 0 2 0 1 0 0 2 0 1 1 1 0 1 0 1 0 0 2 2 1 1 0 0 0 0 1 1 1 1 1 1 1 1 0 2 0 1 0 0 0 0 1 1 1 1 1 0 2 0 0 0 1 2 0 1 1 1 0 0 0 1 2 2 0 0 0 0 0 0 1 1 2 2 1 2 1 1 2 1 1 2 2 2 2 1 0 0 2 2 0 0 0 1 1 2 1 1 1 0 0 0 1 0 2 1 2 2 1 0 0 1 0 0 2 2 2 0 1 1 1 1 0 2 1 1 1 2 2 2 0 0 0 0 0 0 0 0 0 2 1 1 0 0 1 0 0 0 0 1 0 0 0 1 0 0 1 1 0 0 0 1 0 2 0 1 1 1 0 1 1 1 1 2 2 0 2 0 0 0 0 1 0 1 0 0 1 1 0 0 0 1 0 1 1 1 0 1 0 0 0 0 0 0 1 0 1 0 0 2 0 1 0 0 0 1 1 0 2 1 0 0 0 1 0 0 0 0 0 1 0 0 0 1 1 1 1 2 0 0 0 0 2 1 1 2 0 0 2 0 0 0 0 1 0 0 1 2 1 0 1 1 0 0 0 0 0 0 2 0 0 2 0 1 0 0 0 0 1 0 1 0 2 2 2 1 1 1 0 2 0 1 1 0 2 0 0 2 0 1 1 0 1 0 1 1 2 1 0 1 0 1 2 0 1 0 2 0 0 0 0 2 1 0 2 0 0 1 0 0 0 0 0 0 0 0 0 2 0 0 1 0 1 0 1 1 0 1 2 1 1 0 2 2 0 0 1 0 0 1 1 1 2 0 2 0 0 2 2 0 2 0 1 2 1 1 1 2 0 1 1 0 0 0 2 1 0 0 0 2 1 1 1 0 2 0 1 0 0 0 0 0 1 1 0 0 1 1 0 0 0 0 0 0 1 2 0 0 0 0 0 1 1 0 1 2 1 0 0 1 2 0 0 0 0 1 0 0 1 0 0 1 0 1 1 2 1 1 1 1 0 0 1 1 2 1 1 2 1 1 0 1 0 0 1 2 0 0 0 0 2 0 1 1 2 0 2 0 2 1 1 0 0 1 1 1 1 1 0 0 1 0 0 0 0 0 0 2 1 0 1 2 1 1 0 0 1 0 0 0 0 0 0 1 1 0 1 0 0 0 0 2 2 2 0 2 0 1 0 2 0 1 2 1 1 0 0 1 0 0 2 2 1 1 2 1 2 2 2 0 0 0 0 2 1 0 0 2 2 2 0 0 1 1 0 1 1 0 1 0 0 1 1 0 1 0 1 1 0 1 1 0 1 1 1 0 1 0 0 0 1 0 0 1 0 0 0 0 0 0 0 1 0 2 2 2 2 0 0 1 1 0 0 0 1 0 0 0 0 0 0 1 1 1 1 1 0 1 0 0 0 1 0 2 0 1 2 0 0 2 0 1 0 0 1 0 1 0 0 0 0 2 0 0 2 2 0 2 2 0 0 0 2 1 1 1 0 1 0 0 0 2 1 0 0 0 2 1 1 1 1 2 0 0 0 1 0 0 2 2 1 1 0 0 0 0 1 0 1 2 1 1 0 1 1 2 1 1 2 1 0 0 0 2 0 0 1 1 0 0 0 0 0 1 1 0 0 2 1 0 1 1 0 0 0 2 1 1 0 2 1 1 0 0 0 0 1 1 0 1 1 1 0 0 0 1 1 0 0 0 0 0 2 0 0 0 2 1 1 2 0 0 1 1 1 0 2 2 1 0 1 2 1 1 1 1 0 2 0 2 0 1 1 1 1 1 0 0 0 1 1 0 0 2 2 0 2 0 0 2 0 1 0 0 0 2 0 1 2 2 1 2 1 1 0 0 0 1 1 2 0 1 2 1 0 0 0 0 1 0 0 0 1 1 0 1 1 0 0 1 0 0 0 0 0 0 0 0 0 0 0 1 1 0 1 1 1 1 1 0 1 0 0 0 1 1 0 1 2 2 1 1 2 0 0 1 0 1 1 0 0 2 1 2 1 0 2 2 0 1 0 2 0 1 1 2 0 1 0 2 0 0 0 0 0 0 0 1 1 1 0 0 1 0 0 0 0 1 0 0 2 0 0 1 1 1 1 0 0 0 0 0 1 1 1 0 1 1 0 0 2 0 1 2 1 0 2 1 1 0 1 0 0 1 1 1 2 0 0 0 1 0 0 1 0 2 2 1 1 1 1 2 0 0 0 0 0 1 0 2 2 0 1 2 1 0 0 0 0 0 1 1
199 0 0 0 0 0 1 2 0 2 2 0 0 1 0 1 0 0 1 1 1 2 0 0 0 0 1 1 2 2 2 1 0 2 1 2 2 1 0 1 1 0 0 0 0 0 1 0 0 2 2 0 0 0 0 1 1 0 0 0 1 0 1 0 0 1 0 1 0 0 0 0 2 2 1 2 1 0 1 0 1 2 2 0 1 0 0 1 2 2 0 2 2 1 0 1 0 1 0 1 1 0 0 0 2 0 2 1 1 1 0 1 1 1 1 0 0 0 1 1 1 0 1 1 0 0 0 0 1 0 0 1 0 0 0 0 0 0 0 1 2 0 0 0 1 0 0 0 0 0 0 1 1 1 0 1 1 1 0 0 0 0 0 2 1 1 1 2 0 1 1 1 1 0 0 0 2 1 0 1 1 2 0 0 0 0 0 2 2 1 1 2 0 1 1 0 2 2 0 2 2 0 0 0 1 0 1 0 0 1 0 1 1 1 0 0 0 0 2 0 1 1 0 0 0 1 0 0 0 2 0 0 1 1 1 1 2 2 0 0 0 0 2 0 2 2 0 1 1 0 0 0 0 0 0 1 1 2 0 2 1 2 0 0 0 0 0 0 2 0 1 1 0 1 0 0 0 2 2 0 0 0 2 2 2 1 0 1 1 2 0 2 1 0 2 1 1 1 0 0 1 1 1 0 1 0 0 0 0 1 1 2 2 0 2 0 2 0 1 0 0 2 0 0 2 0 2 1 1 1 0 0 0 0 0 0 0 1 1 1 1 1 2 0 1 1 0 0 1 1 0 0 0 1 1 1 1 1 0 1 1 1 1 1 1 0 0 2 2 0 0 2 1 2 1 1 1 0 0 0 0 1 0 0 1 0 0 0 0 1 0 1 1 0 1 1 0 2 0 0 1 0 0 1 0 0 1 1 1 0 0 1 1 0 1 2 0 1 0 1 0 1 1 1 0 1 1 1 0 0 0 0 1 1 1 2 0 1 1 0 2 1 0 1 0 1 1 1 1 1 1 0 1 1 2 0 2 1 0 1 1 0 0 1 0 0 0 1 0 0 1 0 2 2 1 0 1 1 1 1 1 1 0 0 1 1 1 2 1 0 1 0 0 1 1 1 1 2 2 0 0 2 1 1 0 0 1 1 2 0 0 0 1 2 2 0 0 0 0 0 0 2 2 2 0 1 0 0 0 2 0 0 1 1 0 0 0 0 2 1 0 1 0 0 0 2 0 0 0 0 0 0 0 2 0 1 0 0 0 0 0 1 0 1 1 0 0 1 0 1 0 0 1 0 1 0 2 0 0 0 1 1 2 1 2 0 2 0 0 0 0 0 1 0 1 0 1 1 0 0 1 1 2 1 1 1 1 0 0 1 2 0 0 1 0 0 0 1 0 0 0 0 1 1 1 0 1 2 0 0 1 1 1 2 0 1 2 0 2 2 0 1 0 2 0 0 2 1 1 0 1 1 0 1 2 2 0 1 1 0 0 0 2 0 2 2 0 2 1 1 0 0 2 0 0 0 2 0 2 0 0 0 1 2 0 2 1 1 1 1 0 0 1 0 1 0 1 0 1 1 0 1 0 0 1 1 1 2 2 0 1 0 0 2 0 0 0 1 1 1 0 0 1 2 2 2 2 1 1 1 2 1 0 0 0 1 2 0 0 1 0 1 1 0 0 0 1 1 0 0 0 0 0 0 0 1 0 0 0 0 0 0 2 0 1 1 1 1 1 2 0 0 0 0 0 1 1 1 1 1 1 1 2 0 0 1 0 2 1 2 0 1 1 0 1 0 0 0 0 1 1 0 0 1 2 0 1 0 0 1 0 0 1 1 1 2 2 2 1 1 0 1 0 0 1 0 0 1 1 2 0 1 2 1 0 0 0 1 1 0 0 1 1 1 0 1 1 0 0 0 0 0 1 0 0 0 0 0 0 0 2 0 0 0 0 0 2 0 2 0 0 0 0 0 0 0 0 1 1 1 1 2 2 0 0 0 0 0 0 0 1 2 2 1 1 0 2 2 2 1 1 1 0 0 2 2 0 1 0 2 0 0 0 0 0 0 0 2 1 2 0 1 1 0 1 0 1 0 1 1 2 0 0 1 0 1 0 0 0 0 0 1 0 0 0 1 2 0 0 0 1 0 2 0 0 0 0 0 1 1 0 1 1 1 1 1 2 0 0 1 2 0 0 0 2 1 2 0 2 0 0 0 0 0 0 0 0 0 0 0 0 0 0 1 0 0 0 1 1 0 2 2
[truncated: 1,606,808 more chars]
