# Supplementary material for: KNN-MDR: a learning approach for improving interactions mapping performances in genome wide association studies
Source: BMC Bioinformatics. 2017 Mar 21;18:184. doi: 10.1186/s12859-017-1599-7 (PMC5361736; doi:10.1186/s12859-017-1599-7)
Supplement: Supplementary file 3 — The data set(s) supporting the results of Table 2. (ZIP 28603 kb) [file 12859_2017_1599_MOESM3_ESM.zip › 3/SINAN/S28/mkallsimul.dat]

1 0 0 2 0 0 0 2 2 0 0 0 1 1 0 1 0 0 1 1 1 1 0 2 0 0 0 1 1 1 1 0 1 1 0 1 1 0 0 0 1 1 0 0 2 0 0 0 1 2 0 1 0 0 2 0 0 0 2 0 1 0 0 0 0 0 2 1 0 1 0 0 2 0 0 2 2 0 2 1 1 0 2 0 0 0 1 1 2 2 0 2 1 1 0 0 0 0 0 1 1 1 1 1 0 0 2 1 1 1 0 1 1 1 2 2 2 0 1 1 1 0 0 0 0 0 0 1 1 1 0 0 0 0 0 0 0 0 1 0 1 0 0 0 1 1 1 0 0 0 0 0 0 0 1 0 0 0 0 2 1 1 1 0 1 0 0 2 0 2 2 1 0 2 0 0 0 0 0 0 0 0 0 1 1 0 1 1 0 0 0 2 0 1 1 0 1 0 0 0 0 0 1 2 2 1 1 0 0 0 2 0 1 0 2 2 0 1 1 0 1 1 0 0 1 1 1 2 0 2 0 0 1 1 1 1 1 2 1 1 0 1 2 0 0 0 0 0 0 0 0 0 0 1 0 0 2 1 1 1 1 1 0 1 0 0 1 1 2 1 0 1 1 1 1 1 0 1 2 0 1 1 2 2 2 2 2 1 1 1 0 1 0 1 2 0 0 0 0 2 0 0 1 0 1 1 0 2 2 2 1 1 0 1 0 0 1 0 1 0 1 1 1 1 1 0 1 1 1 1 2 2 2 1 0 0 0 1 0 0 1 1 2 2 0 0 1 0 1 1 1 0 1 1 0 1 1 0 1 0 0 0 2 0 2 0 0 1 1 0 0 1 1 1 0 1 0 0 0 2 1 0 0 0 1 2 1 0 0 0 0 0 0 1 2 1 1 1 0 0 0 0 0 1 0 0 1 2 0 0 1 0 1 1 1 1 0 1 0 1 0 1 0 1 1 1 1 0 1 0 1 0 1 1 1 1 0 1 0 0 1 1 0 1 1 1 0 0 1 2 0 1 0 2 0 0 0 2 2 1 0 2 1 1 0 2 0 2 2 0 2 1 0 0 1 1 0 2 1 1 0 0 0 0 0 1 0 0 1 0 1 2 0 1 1 0 0 1 1 0 1 1 2 1 0 0 1 1 2 0 1 1 1 1 0 0 0 2 0 0 0 2 0 0 0 1 0 0 0 1 1 1 2 1 0 1 1 0 0 0 0 2 0 0 0 1 0 2 0 0 0 0 1 2 1 0 0 0 1 1 1 0 0 2 0 2 1 0 0 0 0 1 1 0 1 1 2 2 0 2 0 0 1 2 1 0 2 0 0 0 0 1 1 0 0 1 0 0 0 0 0 2 2 0 0 0 0 0 0 0 1 0 0 0 0 0 0 2 0 0 0 2 0 0 0 1 1 2 0 0 1 1 1 0 2 1 2 0 2 0 0 1 0 1 1 0 2 2 1 1 0 1 1 2 1 1 1 0 2 0 0 0 2 1 1 2 0 1 1 1 0 1 0 0 0 1 1 1 0 0 1 0 1 1 1 1 0 2 0 0 0 0 0 2 0 0 0 1 1 1 0 1 0 0 1 0 1 1 1 0 0 0 0 1 0 0 0 1 1 0 0 0 0 2 1 2 2 0 1 1 0 0 0 1 2 1 1 0 1 1 0 0 0 0 1 1 1 0 0 0 0 0 0 0 0 2 0 0 1 0 0 0 2 0 1 0 0 1 0 1 0 0 1 2 2 0 2 2 0 2 0 0 0 0 0 2 0 2 1 2 0 2 2 1 1 1 1 1 0 1 1 1 1 0 1 0 1 1 0 0 1 1 2 2 0 2 2 1 1 1 1 1 1 2 2 1 0 0 0 2 0 2 2 1 0 0 0 1 0 0 1 1 0 0 0 0 0 0 0 0 1 1 1 2 1 1 1 0 0 0 1 0 0 0 0 0 0 0 2 0 0 0 0 0 2 0 0 1 2 0 0 1 0 0 0 1 0 2 0 0 2 0 1 0 2 0 2 2 0 1 0 1 2 2 1 2 0 1 1 0 1 0 0 0 1 0 0 1 2 0 0 2 0 2 0 1 1 1 0 0 2 2 1 1 0 0 2 1 0 0 0 0 2 1 0 0 0 1 1 0 1 0 1 1 1 0 1 2 1 0 2 0 1 1 0 0 0 1 1 1 1 0 0 0 0 0 1 1 2 0 0 2 1 1 0 1 1 0 0 0 0 0 0 1 1 0 0 0 0 0 0 2
2 1 0 1 0 0 0 2 2 0 0 0 0 0 0 0 0 0 2 0 0 0 0 2 0 0 0 2 0 2 2 0 0 1 0 0 2 0 0 0 2 2 0 1 2 1 0 0 1 1 0 0 1 2 0 2 0 0 1 1 0 1 2 2 0 1 1 1 2 1 0 1 2 1 1 2 2 0 2 0 2 0 2 1 1 1 0 0 0 2 0 0 0 2 0 2 0 0 0 1 2 0 1 1 0 0 2 0 1 1 0 1 2 2 2 2 2 0 1 2 2 1 1 0 1 0 1 2 1 1 0 0 0 0 1 0 2 0 0 1 0 0 0 0 1 0 0 0 0 0 0 0 0 0 0 0 0 0 1 1 1 0 0 2 0 0 0 0 1 1 0 1 1 2 1 0 0 0 0 1 1 0 1 0 1 0 1 1 1 0 0 2 1 0 1 0 0 0 1 1 0 1 1 2 2 1 1 0 2 0 1 0 2 0 1 2 0 1 2 0 1 1 1 0 0 0 2 1 1 0 1 1 1 1 1 1 1 2 2 1 0 0 2 0 0 1 1 0 1 1 1 0 0 1 0 0 0 0 1 1 1 1 0 0 0 0 0 0 2 1 1 0 0 1 1 2 0 0 1 0 0 1 0 0 2 1 0 2 0 2 0 1 1 0 2 0 1 1 0 1 1 0 1 0 0 1 0 1 1 1 0 1 0 2 1 1 0 0 0 0 0 0 2 2 2 0 0 1 1 2 2 1 0 0 0 0 0 0 0 0 0 0 2 1 0 0 0 0 2 1 0 0 0 0 0 2 0 0 0 2 2 2 1 0 1 1 0 2 2 0 0 2 1 1 1 0 0 0 0 2 1 0 0 0 1 1 0 1 1 1 1 1 1 0 2 0 0 0 0 0 0 0 0 0 0 0 1 0 0 0 0 0 1 1 1 1 0 1 0 1 0 1 1 2 0 0 1 0 1 0 0 1 0 2 0 0 0 1 0 0 2 0 0 1 1 1 0 0 0 1 0 0 0 2 1 1 0 0 1 0 1 2 1 0 0 2 1 2 2 0 1 1 2 2 0 1 0 0 2 0 0 0 0 0 0 1 0 0 0 0 0 1 1 1 1 0 0 1 1 1 1 1 2 0 0 0 2 0 0 0 0 2 1 0 1 0 0 2 0 2 1 2 0 0 0 1 0 0 1 1 1 1 0 0 1 0 1 0 2 0 1 2 0 0 0 2 0 0 2 0 0 0 0 1 1 1 0 1 0 0 0 0 1 2 0 1 1 1 0 0 0 1 0 0 0 0 0 1 0 2 0 0 1 1 1 0 1 1 1 2 0 1 2 0 0 0 0 1 0 1 0 1 1 1 1 0 0 0 2 2 1 0 0 1 0 1 0 1 1 0 0 1 0 0 0 1 1 0 0 0 0 1 1 0 1 0 2 1 2 0 1 1 0 1 2 0 2 1 1 1 0 2 0 1 1 0 2 0 1 0 0 0 1 1 0 1 0 1 0 2 0 0 1 0 0 0 1 1 0 0 1 0 1 1 1 1 0 1 1 0 0 0 1 0 0 0 0 1 1 1 1 0 0 0 0 0 2 2 2 0 1 0 0 1 0 0 0 0 0 0 0 0 1 2 1 1 1 0 0 0 0 0 0 2 0 0 1 1 1 2 1 1 0 0 0 0 0 1 0 0 0 0 1 1 0 1 0 0 0 1 1 1 2 0 0 1 1 2 0 0 0 0 2 0 0 0 0 1 1 1 2 1 2 1 2 2 2 2 0 2 0 0 2 1 0 0 0 1 0 0 2 1 0 0 0 1 1 0 2 0 2 0 0 0 1 1 1 2 2 2 2 2 1 2 2 0 0 0 0 2 0 2 2 1 0 0 0 0 1 0 1 0 0 0 0 0 0 1 0 0 2 2 1 1 1 0 1 0 0 0 1 0 0 0 0 1 0 1 1 1 0 0 0 0 2 1 0 0 1 0 0 1 1 0 1 1 0 0 1 0 1 1 1 1 2 0 2 2 0 0 0 2 2 2 2 1 1 1 1 1 1 0 0 0 0 1 0 0 1 1 0 2 1 2 1 0 0 1 0 0 2 2 1 2 0 0 0 1 0 2 0 0 2 2 1 0 1 0 0 0 0 0 1 1 1 0 1 1 1 0 2 0 0 0 1 0 1 1 1 2 1 0 1 1 0 1 2 0 0 0 0 0 1 2 0 0 0 0 0 0 0 0 0 2 1 0 0 0 0 0 2 0
3 1 1 0 0 0 0 0 0 2 0 0 1 2 0 2 0 0 0 2 2 2 1 2 0 0 0 1 0 2 2 0 0 0 0 0 2 1 0 0 1 1 0 1 1 1 1 0 2 1 0 0 0 1 2 0 1 0 0 1 1 0 0 0 1 0 2 0 1 0 0 0 2 1 2 2 2 0 2 1 0 0 1 0 1 0 1 0 2 2 0 1 0 2 0 2 0 0 1 1 2 0 1 1 0 0 2 1 1 1 0 1 1 2 2 1 1 0 2 0 0 0 2 0 0 0 2 1 1 1 1 1 0 0 1 1 0 0 1 0 0 0 1 0 2 2 1 0 0 0 0 0 0 1 1 0 0 0 0 2 2 2 0 0 1 1 1 0 0 0 0 1 0 2 1 0 0 0 0 2 2 2 1 0 1 0 0 1 0 0 0 2 1 1 1 0 2 0 0 0 1 1 0 0 0 2 2 0 0 1 2 0 0 0 2 2 0 0 2 1 1 1 1 0 0 0 2 2 1 0 0 0 0 0 0 0 0 2 2 0 0 1 2 0 0 0 0 0 1 1 1 0 0 0 0 0 2 1 1 1 1 1 0 1 0 0 1 0 1 0 0 2 1 1 1 0 0 0 2 0 2 0 2 1 2 1 0 0 0 1 1 0 1 0 2 0 1 1 1 2 1 1 2 0 2 1 0 1 1 1 0 1 0 0 1 0 0 0 0 0 0 0 2 1 1 0 0 0 0 1 1 1 1 1 0 0 0 2 0 2 1 1 1 1 1 1 0 1 2 2 2 0 2 0 1 0 0 0 0 2 2 2 2 2 2 1 0 1 1 0 0 2 0 0 0 0 0 1 0 2 2 0 0 0 0 1 1 0 0 0 0 0 1 0 2 1 1 1 0 0 0 0 0 1 0 0 0 0 0 0 1 1 1 1 1 0 0 0 1 0 1 1 0 0 0 0 0 0 1 0 1 0 0 2 0 2 0 2 0 0 1 0 0 0 1 1 0 0 0 1 0 0 0 2 2 2 0 1 2 1 1 1 0 0 1 1 0 1 1 1 1 0 0 0 1 1 0 1 2 0 1 0 0 1 1 0 1 0 1 0 1 1 1 1 1 0 0 0 0 0 2 2 2 0 0 0 2 0 0 0 0 0 0 1 0 0 1 2 0 0 0 2 0 0 0 1 1 0 0 0 2 0 1 1 0 1 2 0 2 0 0 1 0 0 1 2 0 1 1 0 0 0 0 2 0 1 0 0 1 0 0 0 1 2 1 0 0 1 1 1 0 1 0 0 0 0 0 1 0 2 0 0 1 1 0 0 1 0 0 1 1 1 0 0 0 1 1 0 0 1 0 2 2 0 0 1 0 0 1 1 1 1 0 1 1 1 1 1 0 0 1 2 0 0 0 1 1 0 0 0 0 1 0 0 2 0 2 1 1 1 0 0 1 2 2 0 1 2 1 1 1 1 0 0 2 0 1 0 0 0 0 0 0 1 0 1 1 1 1 0 0 1 0 0 0 0 2 1 0 0 0 0 1 1 1 1 0 0 0 0 0 1 1 1 2 0 0 2 0 2 1 1 0 0 1 0 2 1 2 0 0 0 0 0 0 2 1 1 1 0 0 0 1 2 0 0 1 0 0 0 0 1 0 2 0 0 2 0 1 1 0 0 0 0 0 1 1 0 0 0 0 0 0 1 0 2 1 0 1 0 0 0 2 1 1 0 0 1 0 2 1 0 1 2 1 2 1 1 1 1 1 1 1 1 1 2 1 1 0 2 1 1 1 0 1 1 0 0 0 0 0 1 0 0 0 1 1 0 0 2 2 0 1 1 1 2 2 1 0 0 0 0 0 2 2 0 0 0 1 2 0 2 1 0 0 0 0 0 2 1 1 0 0 0 0 0 1 0 0 0 2 2 0 2 2 0 1 0 0 0 1 0 0 0 0 0 0 0 2 1 0 0 0 0 1 1 0 2 2 1 1 1 0 0 0 0 1 0 1 0 0 0 0 1 1 0 2 1 0 0 0 2 1 1 2 0 1 1 0 2 0 0 0 0 2 1 0 1 2 1 0 2 1 1 0 0 1 2 1 1 1 1 0 0 1 0 0 1 0 0 0 0 1 1 0 1 0 0 1 0 1 0 1 1 1 0 1 2 0 0 1 0 0 1 1 1 1 0 0 0 0 0 0 0 0 2 2 1 1 0 0 1 1 1 0 0 0 0 0 0 0 0 0 2 1 0 0 0 1 0 0 0
4 1 0 1 1 0 0 1 1 0 0 1 0 1 0 0 0 0 1 1 2 2 0 2 0 0 0 2 1 2 2 1 1 1 2 0 1 2 0 0 2 2 0 0 2 1 1 0 2 0 0 0 1 1 1 0 1 0 1 0 0 2 1 1 0 0 1 1 1 0 0 0 1 0 1 1 1 0 1 0 1 0 1 1 2 0 0 0 2 2 1 2 0 1 2 2 2 1 0 2 1 0 1 1 0 0 2 0 0 2 1 1 0 2 2 0 0 0 1 1 1 0 2 2 0 1 0 1 0 1 0 0 0 0 0 0 0 0 0 1 0 0 0 0 1 1 0 0 1 1 0 0 0 0 2 0 0 1 0 1 1 0 0 0 1 2 1 1 0 0 0 0 0 2 0 1 0 0 0 0 0 0 2 0 2 0 2 1 0 0 0 2 0 1 1 0 1 0 0 0 1 1 0 2 2 0 0 1 2 1 2 0 2 0 2 2 0 0 0 1 0 0 0 0 0 0 1 1 0 1 0 0 0 0 0 0 0 2 2 1 0 0 2 0 0 0 0 0 0 0 0 1 1 0 0 0 0 1 0 0 0 0 0 1 0 0 0 0 1 0 0 2 0 1 0 0 0 1 2 1 1 1 2 0 2 1 0 1 1 2 0 1 2 0 2 0 2 1 1 2 1 0 1 0 1 0 0 1 1 1 0 2 0 1 2 0 1 1 0 0 0 0 1 1 1 0 1 1 1 2 2 0 0 2 0 0 0 1 1 0 1 2 0 2 1 1 0 1 1 0 0 1 2 0 2 0 0 0 0 0 1 1 1 0 1 0 0 0 2 2 2 0 0 0 0 1 0 0 1 1 1 1 0 0 0 0 1 0 0 0 0 0 1 0 2 1 1 0 0 0 0 0 0 1 0 0 0 0 0 0 0 0 1 1 2 0 1 1 0 1 1 1 0 0 1 1 1 0 0 0 1 1 0 2 0 0 0 1 0 0 0 2 0 0 0 1 0 0 1 1 0 0 0 2 1 1 0 1 2 1 1 2 1 1 0 1 0 2 2 0 1 1 2 2 0 0 1 2 2 0 2 0 0 0 0 1 0 1 1 0 2 2 0 1 1 1 1 2 1 0 0 2 2 0 0 0 1 0 2 0 0 2 1 0 1 1 1 2 0 2 0 2 1 1 1 0 1 0 0 1 1 1 2 1 0 1 1 1 1 0 1 2 0 0 0 1 0 1 1 1 0 1 0 2 1 1 0 0 0 0 0 0 0 1 1 0 0 1 1 0 1 1 0 0 0 0 0 2 0 2 0 0 1 1 0 0 2 0 1 1 1 0 0 0 0 0 0 1 0 1 0 1 1 1 1 1 1 0 2 2 1 0 0 0 0 0 0 1 0 0 1 1 0 0 1 2 2 1 0 0 0 0 0 0 2 0 2 1 2 0 0 1 1 1 0 0 2 1 1 1 2 1 0 0 2 0 2 0 2 0 0 0 2 1 0 1 0 0 1 1 1 0 1 0 0 1 0 0 0 0 1 0 2 1 0 1 1 0 0 0 0 1 0 0 1 0 0 2 1 1 1 0 0 0 0 0 1 2 2 0 2 0 0 0 0 0 0 1 0 0 1 0 0 2 1 0 0 1 0 0 1 1 0 2 0 0 1 1 0 1 1 1 0 0 0 1 1 0 0 0 0 0 0 1 0 1 0 0 0 2 2 1 2 0 0 0 0 2 0 2 0 0 1 1 0 0 2 2 0 1 1 0 0 0 0 1 0 2 1 2 0 2 2 1 0 0 0 1 1 1 1 1 1 0 1 0 1 0 2 0 2 0 1 1 0 1 1 0 2 2 2 2 0 2 1 1 0 0 0 2 0 1 2 1 0 0 0 1 0 0 1 1 1 0 1 1 1 0 0 0 2 2 0 2 1 1 1 0 0 0 2 0 1 0 1 1 1 0 2 0 0 0 0 1 1 1 0 0 0 0 2 0 2 0 0 2 0 0 1 0 1 0 0 2 2 0 2 2 1 0 0 2 2 2 2 1 1 2 1 1 1 0 1 1 2 0 0 1 2 1 1 1 2 0 1 0 1 1 0 0 2 2 0 1 0 0 0 1 1 1 0 0 2 1 1 2 0 1 0 0 1 0 1 1 1 0 1 1 0 0 1 0 0 0 0 0 1 0 1 0 0 0 0 1 0 1 1 0 1 0 0 2 0 0 0 0 0 0 0 0 0 0 1 0 1 0 0 0 0 0 1 0
5 0 0 2 1 0 0 1 2 0 1 1 1 2 1 1 1 0 1 1 1 1 0 2 0 0 0 2 0 2 2 0 1 1 0 0 2 2 0 0 1 1 0 0 2 0 2 0 2 0 0 0 0 1 0 1 0 0 2 0 0 2 1 1 0 2 0 0 1 0 0 0 2 1 1 2 2 0 2 1 1 0 2 0 0 0 0 0 1 2 0 0 1 2 1 2 1 1 0 2 1 0 0 2 0 0 2 0 0 2 1 1 0 2 2 0 0 0 0 2 2 0 2 1 0 0 2 0 0 0 1 1 0 0 0 0 0 0 0 0 2 0 2 0 0 1 0 0 0 0 0 0 0 2 0 1 0 1 0 2 1 1 0 1 1 1 0 0 1 1 0 0 1 1 0 2 0 0 0 0 0 0 0 2 2 0 2 0 0 0 0 0 2 0 0 1 1 0 0 0 1 1 0 1 1 1 1 1 1 0 1 0 1 0 1 1 0 0 1 0 1 1 1 0 0 0 2 2 0 2 0 0 0 0 0 0 0 2 2 2 0 1 2 1 0 0 0 0 1 0 0 0 1 0 0 0 1 1 1 1 1 1 0 1 0 0 0 0 1 1 0 2 1 0 0 0 1 0 2 0 1 1 2 1 1 1 2 2 1 2 0 1 1 0 2 0 1 0 0 1 2 1 0 2 0 0 0 2 0 0 0 1 0 1 1 0 0 1 0 0 1 1 1 1 1 0 2 2 2 1 2 0 2 1 0 0 0 1 1 1 1 1 1 1 1 1 1 0 0 0 0 0 1 1 0 1 1 0 0 1 1 1 2 2 2 0 0 1 2 1 1 1 0 0 0 0 0 1 0 2 0 1 0 0 0 0 0 0 0 0 0 1 0 0 2 1 1 0 0 0 0 0 0 1 1 0 0 0 1 0 1 1 2 2 2 0 0 0 0 0 1 2 0 2 1 1 0 2 2 0 2 1 0 2 1 0 0 1 0 0 0 2 0 0 1 1 0 0 0 0 2 0 0 2 0 0 0 0 1 0 2 1 0 0 2 0 0 1 2 1 1 1 1 1 0 1 1 2 1 0 0 0 0 1 0 1 0 0 1 0 1 2 2 2 2 1 1 2 2 0 0 2 2 0 0 0 2 0 1 0 1 0 1 1 1 0 0 1 0 1 1 1 0 0 0 1 1 0 1 1 1 0 1 1 0 1 2 0 0 1 1 1 0 0 0 1 0 2 0 0 0 0 0 2 0 1 0 0 1 0 0 1 1 2 1 0 0 0 0 1 0 0 0 0 0 0 1 1 0 2 0 0 1 0 0 0 0 0 1 1 0 2 0 0 0 0 0 0 0 0 0 2 0 1 2 0 2 0 1 1 0 0 0 0 1 1 0 2 1 2 0 1 0 1 1 0 1 1 0 0 0 2 0 0 1 1 2 0 2 0 1 0 1 1 2 0 2 2 0 0 0 2 1 2 1 1 1 1 2 0 0 0 0 0 1 1 1 1 1 0 1 0 1 0 0 1 0 1 1 0 0 1 2 0 1 1 1 1 1 0 0 0 0 0 0 0 0 2 2 2 1 1 0 0 0 0 0 2 2 0 1 1 0 1 0 0 0 1 1 0 0 0 0 2 1 0 1 1 0 0 1 1 0 1 2 1 1 0 0 0 0 0 0 0 1 0 1 0 0 0 0 0 0 0 0 0 0 0 2 0 0 0 2 0 0 2 2 1 0 1 0 0 1 1 0 0 0 2 0 2 0 0 0 0 0 1 0 2 1 2 0 1 2 0 1 1 0 0 0 0 0 2 1 0 1 1 1 1 1 0 1 0 0 0 1 1 2 0 1 2 1 1 0 2 2 1 0 0 1 2 0 1 1 0 0 2 1 1 1 0 1 1 2 1 2 0 1 0 0 0 2 2 1 2 1 1 0 1 0 0 0 0 0 0 0 0 0 0 0 2 0 0 0 1 1 0 0 1 2 2 2 0 0 0 1 2 0 0 1 0 2 0 1 1 1 0 2 1 0 0 0 2 2 2 2 0 2 1 0 1 0 0 1 2 2 0 0 2 2 2 0 2 1 0 0 0 2 0 1 0 1 1 0 1 0 0 0 0 1 0 0 0 2 1 0 1 0 1 1 0 1 0 0 1 1 0 2 2 0 0 2 0 0 0 0 0 0 1 2 1 1 0 0 0 0 1 1 2 2 1 0 2 1 2 0 0 0 1 0 1 0 0 1 0 2 0 0 0 1 0 0 0
6 0 0 0 0 0 0 1 1 2 0 0 0 1 0 0 0 0 2 0 0 2 0 2 0 0 0 2 1 2 2 0 2 1 0 0 2 1 1 1 1 1 0 0 1 1 0 0 1 1 1 1 0 0 1 0 0 0 1 0 1 1 1 1 0 1 1 1 2 0 0 1 2 0 0 2 1 0 2 0 1 0 2 1 1 0 0 0 1 2 1 1 0 1 1 1 1 2 1 1 0 0 0 2 0 0 2 0 0 2 0 1 0 1 1 0 0 0 1 1 1 0 2 1 0 0 1 1 1 1 1 1 0 0 1 1 1 0 1 0 1 0 0 0 0 1 0 0 0 0 0 0 0 0 1 0 0 1 0 1 1 1 0 2 2 1 0 1 0 1 1 0 0 2 0 0 2 0 0 0 0 1 0 1 2 1 1 2 1 0 0 2 0 1 1 0 2 0 0 0 1 1 0 0 0 2 2 1 1 0 1 0 2 1 1 2 0 0 2 0 1 1 0 0 1 1 0 1 1 0 1 1 1 1 1 1 1 2 1 1 0 1 1 1 0 0 0 0 0 0 0 0 0 1 0 0 0 1 1 1 1 1 0 1 0 0 1 0 1 0 0 2 0 0 0 0 0 0 1 0 1 1 1 0 2 0 1 0 0 0 0 0 1 0 2 0 1 1 0 1 2 0 2 0 2 0 0 2 1 1 1 2 0 1 0 0 0 0 0 0 1 2 0 1 1 0 1 1 1 1 2 0 0 1 0 0 0 1 0 0 1 1 2 1 0 0 1 0 1 1 1 0 1 1 1 0 1 0 0 1 1 1 1 0 1 1 0 1 2 1 1 1 1 1 0 1 0 0 1 2 0 1 0 0 0 0 0 0 0 0 0 1 1 0 2 1 0 1 0 1 0 1 0 1 0 1 0 0 2 0 0 2 0 0 1 1 0 0 1 0 0 1 1 1 1 1 1 1 1 0 1 1 0 2 0 1 0 0 0 0 1 0 1 1 2 2 0 1 1 2 0 0 0 1 2 1 1 2 2 2 1 1 0 0 0 0 0 1 1 1 1 0 2 2 0 0 0 1 2 1 0 0 0 0 0 1 0 1 0 0 1 1 0 1 1 1 1 1 1 0 1 2 2 0 0 0 2 0 1 0 1 1 0 0 1 1 0 2 0 2 1 2 1 1 1 1 0 0 0 0 2 0 2 2 1 0 2 1 2 1 1 1 0 1 1 2 0 2 0 0 0 0 1 0 2 0 2 1 1 0 0 0 1 1 0 0 0 0 1 0 0 1 1 0 1 1 1 0 0 1 0 0 2 2 0 1 2 0 0 0 0 2 1 1 1 0 0 0 0 1 1 2 2 0 0 1 0 1 2 2 0 0 0 1 0 1 0 1 1 1 1 1 0 1 1 1 1 2 0 0 0 0 1 0 1 0 2 0 2 0 0 1 0 0 0 0 2 1 2 2 0 2 1 1 1 0 1 0 0 1 1 0 2 0 2 2 0 0 0 0 2 0 0 0 0 1 1 0 0 0 1 0 2 1 2 2 2 1 1 0 0 1 0 2 0 0 0 2 2 2 0 0 0 0 1 0 1 1 1 0 0 0 0 2 0 0 0 0 0 0 0 0 0 2 2 2 2 0 0 0 0 0 0 2 0 0 0 0 1 1 0 0 0 0 0 0 0 1 0 0 0 0 1 0 0 2 0 0 0 1 1 0 2 0 0 1 1 1 0 1 1 0 1 1 0 2 0 1 0 2 1 0 1 1 1 2 1 2 1 2 0 2 1 0 1 1 0 1 0 1 2 2 1 0 1 0 1 0 2 0 1 0 1 1 1 2 2 1 1 2 2 1 0 2 2 1 0 0 0 2 0 2 2 2 0 0 0 1 0 0 0 0 1 0 1 0 1 0 0 0 1 1 1 2 1 1 1 2 0 0 1 0 0 0 0 1 0 0 1 1 1 1 0 0 1 0 0 1 2 2 2 0 1 0 0 1 0 0 1 0 0 0 0 2 2 0 2 1 0 1 1 1 1 1 2 2 0 0 0 1 1 0 0 0 0 2 0 1 2 0 1 1 2 0 0 0 1 1 0 0 1 1 0 2 0 0 0 0 0 0 1 0 2 1 0 1 0 0 1 0 1 0 0 2 1 0 1 1 1 0 2 0 1 0 0 0 1 0 2 2 0 0 0 0 1 1 1 1 1 0 0 1 1 1 0 0 0 0 0 0 0 0 0 0 1 0 0 0 0 0 1 0
7 1 0 2 0 0 0 1 2 0 0 0 0 1 0 1 0 0 1 1 1 1 0 2 0 0 1 2 0 2 2 1 1 2 1 0 1 1 0 0 2 2 0 0 1 0 0 1 1 1 0 0 1 1 0 1 0 0 2 0 1 0 1 1 1 0 2 1 0 1 0 0 2 0 0 2 2 0 2 0 0 0 2 0 0 0 0 1 1 1 0 0 2 1 0 1 0 0 1 1 1 0 1 0 0 0 2 2 2 1 0 2 0 0 0 0 0 0 1 2 2 1 2 2 0 2 0 1 0 1 0 0 1 0 0 0 0 0 0 0 0 0 0 1 0 0 0 0 1 0 0 0 0 0 0 1 0 0 1 0 1 0 0 0 0 2 0 0 0 1 1 0 1 2 1 0 0 2 0 0 0 0 0 1 1 0 1 2 2 1 1 2 0 1 1 0 0 0 1 0 0 1 0 0 0 2 2 1 0 1 1 0 0 0 2 2 1 1 2 2 0 0 1 0 0 0 1 1 0 1 1 1 0 0 0 0 0 2 2 1 0 0 2 0 0 0 1 0 0 0 0 0 0 0 1 0 0 0 0 0 0 0 0 1 1 1 0 0 2 1 1 1 1 1 1 0 0 1 2 2 0 2 2 0 2 1 0 1 0 1 0 0 2 0 2 0 2 0 0 1 2 1 1 0 1 0 0 2 1 1 0 1 0 1 0 0 1 0 0 0 1 1 1 2 1 0 0 0 0 0 1 2 0 0 0 0 0 0 0 0 0 0 0 2 0 0 1 0 2 0 0 0 0 0 0 2 1 0 0 2 2 2 2 1 2 1 0 2 2 0 0 2 0 0 0 0 0 1 0 2 2 1 0 0 0 0 0 0 0 0 0 0 0 0 2 1 1 1 0 0 0 0 0 2 1 0 0 0 0 1 0 1 0 0 1 0 1 0 1 0 0 1 0 1 1 1 0 0 0 0 0 0 1 1 1 1 0 1 0 1 1 1 0 1 1 1 0 0 0 0 0 0 0 1 2 1 1 0 0 0 2 0 1 1 1 0 0 1 2 1 2 0 2 2 0 1 0 1 0 1 0 0 0 2 2 0 2 2 0 0 2 2 0 1 2 0 0 1 1 1 1 2 2 0 0 0 2 0 2 0 0 2 0 1 0 0 0 2 0 1 1 2 0 0 0 1 0 1 0 1 1 0 1 0 1 0 1 0 2 1 1 2 0 0 0 1 0 0 2 0 0 0 0 1 2 0 1 1 0 0 0 0 1 1 0 0 0 1 0 1 0 1 0 0 0 0 1 1 0 2 0 0 1 0 1 1 1 0 0 1 0 1 0 0 0 2 0 0 0 0 0 2 1 0 0 0 0 0 2 2 0 0 0 0 0 0 0 1 0 0 1 1 0 1 1 0 1 2 0 0 1 1 0 0 2 1 2 0 1 1 1 0 0 1 2 0 1 1 0 0 0 2 0 0 1 0 2 1 0 1 1 0 0 1 0 1 1 2 0 1 0 0 0 0 0 1 1 1 0 0 0 0 2 1 0 1 1 2 1 1 0 1 2 0 2 1 1 1 1 1 0 1 2 1 1 1 0 2 2 0 0 0 1 0 0 2 0 2 1 0 1 0 0 2 2 0 0 1 0 0 2 2 0 2 0 1 1 0 0 0 0 0 0 0 0 0 1 1 0 0 0 0 0 1 0 0 0 0 1 0 0 0 2 0 0 1 1 2 0 1 0 1 1 0 0 1 1 2 0 2 1 1 0 0 0 1 0 2 1 2 0 1 2 2 0 0 1 0 0 1 1 2 2 0 1 1 1 0 1 1 2 0 2 2 0 2 2 0 2 2 2 2 1 2 1 0 0 0 1 2 0 2 2 0 0 0 0 0 1 0 0 0 0 0 0 0 0 0 0 0 1 1 0 2 2 0 0 0 0 0 1 0 1 0 1 1 1 0 2 1 1 0 0 0 1 0 0 2 2 2 2 0 0 1 1 1 0 0 0 1 1 1 0 0 2 0 2 2 0 0 0 2 1 1 0 2 0 1 0 2 1 0 1 1 2 1 0 2 2 0 2 0 2 1 0 0 0 1 0 0 1 1 0 1 1 0 0 0 0 1 0 0 2 1 1 2 0 1 1 0 0 0 1 1 0 1 2 2 0 0 2 0 0 0 0 0 0 1 1 0 0 0 1 0 0 2 2 0 1 0 0 0 0 1 0 0 0 1 0 1 0 0 0 1 1 0 0 0 1 0 0 1
8 1 0 1 0 0 0 2 2 0 0 2 0 0 0 0 0 0 1 2 2 2 0 2 0 0 0 2 0 2 2 1 1 1 0 0 1 0 0 0 2 2 0 1 2 1 0 0 2 0 0 1 0 1 0 1 0 0 0 1 0 0 0 1 0 0 2 1 2 0 0 1 2 0 1 2 2 0 2 0 1 0 1 0 1 0 0 0 1 1 0 0 0 2 0 0 0 1 0 2 1 0 0 1 1 1 2 0 0 2 1 1 0 1 1 0 0 0 1 1 1 0 1 0 1 1 0 2 1 2 0 0 0 0 1 0 2 0 1 0 0 0 0 0 0 1 0 0 1 0 0 0 0 0 0 0 0 0 0 0 0 0 0 1 2 2 0 0 0 1 1 0 0 1 1 0 0 0 0 1 1 2 1 0 1 0 1 1 1 1 1 1 1 0 1 1 0 1 0 0 1 1 0 1 1 0 1 0 0 1 2 1 2 0 1 2 1 2 1 0 1 1 1 0 0 0 0 1 0 2 1 1 0 0 0 0 0 2 2 1 0 0 1 0 0 0 1 0 0 0 0 1 0 0 0 1 1 1 1 1 1 1 0 1 0 0 0 2 1 0 0 1 0 1 0 0 0 1 1 2 0 2 2 1 1 1 1 1 0 1 0 1 1 0 2 0 2 1 0 0 1 1 0 0 0 1 0 2 2 2 1 2 0 0 0 0 1 1 0 0 1 1 1 0 1 0 1 0 0 1 1 1 0 2 0 0 0 1 0 2 1 1 0 2 0 0 0 0 1 0 0 0 1 0 1 1 0 0 0 1 1 1 1 1 1 1 0 0 1 1 1 1 1 1 0 1 0 1 0 2 0 1 1 1 0 1 1 2 2 0 0 1 1 0 2 0 0 0 0 1 0 1 0 0 0 0 1 0 0 0 0 1 2 2 2 1 0 0 1 0 0 1 0 2 1 2 2 0 2 0 2 0 1 0 1 1 0 1 0 1 0 1 0 0 2 2 0 0 0 0 2 0 0 1 1 0 1 1 2 1 1 2 0 0 0 2 0 2 2 0 0 0 1 1 0 0 0 2 1 1 1 0 0 2 2 0 2 2 0 1 0 2 0 2 0 0 0 2 0 0 0 1 2 0 0 0 2 1 0 0 0 1 1 1 1 0 0 2 1 2 1 2 1 0 0 0 1 1 0 2 0 1 0 0 0 0 2 0 1 0 1 1 0 0 1 1 0 1 1 0 0 0 0 2 0 1 0 0 0 1 1 0 1 2 0 1 0 0 1 1 0 1 0 0 0 0 0 2 0 2 0 1 1 1 0 0 1 0 1 1 0 0 0 1 1 1 1 0 0 0 0 2 0 1 2 0 1 0 1 1 2 0 0 2 1 2 1 1 0 0 1 2 0 0 0 2 2 2 0 0 1 1 0 0 2 0 2 1 2 0 0 0 1 1 2 0 2 1 2 2 1 1 0 1 2 0 0 1 2 0 0 0 0 1 1 2 1 0 0 1 1 0 1 1 0 0 2 1 1 1 0 0 2 1 2 2 0 1 0 0 0 1 0 0 1 0 0 2 2 2 0 0 0 0 0 0 2 1 1 0 1 0 0 1 0 1 0 0 0 0 0 0 0 2 2 0 1 1 0 0 1 1 0 2 1 1 1 1 1 2 1 1 0 0 0 0 0 0 0 0 0 0 0 1 0 2 0 0 1 1 0 1 2 0 0 1 1 2 0 2 0 0 2 0 0 0 1 1 1 1 1 1 0 0 0 2 0 2 0 2 0 1 2 0 0 0 1 1 0 0 1 1 0 0 0 1 0 1 0 1 1 0 0 1 1 1 1 0 1 1 0 1 1 2 2 1 0 0 0 1 0 0 2 1 0 0 0 0 2 1 1 0 1 1 1 0 1 0 2 1 1 1 1 1 1 0 1 0 0 0 2 0 0 0 0 1 1 0 2 1 0 0 0 1 2 1 0 0 2 1 1 0 0 0 0 1 0 0 0 0 2 0 0 2 2 0 2 2 0 0 0 0 0 0 1 1 0 0 1 0 1 0 1 1 2 0 0 1 2 0 0 2 1 2 0 0 1 1 0 1 2 2 1 2 0 0 0 1 0 0 0 0 2 1 0 1 0 0 1 0 1 0 0 1 1 0 1 2 0 0 0 0 0 0 1 1 0 0 1 0 0 0 0 0 0 2 2 0 0 1 1 0 1 1 0 0 0 1 0 1 0 1 0 1 1 0 0 1 2 0 1 1
9 1 0 0 1 0 0 2 2 0 0 0 0 1 0 1 0 0 0 1 2 2 0 2 0 0 0 1 0 2 2 0 1 0 1 0 1 0 0 0 1 1 0 0 1 0 0 0 1 1 1 1 0 0 1 2 1 1 0 1 0 1 2 2 1 0 2 1 1 0 0 1 2 0 0 2 2 0 2 0 1 0 2 1 1 0 0 0 0 2 0 0 2 2 0 1 0 1 0 1 0 0 1 0 1 0 2 0 0 2 1 1 0 0 2 2 2 0 1 1 1 0 2 0 0 0 2 0 0 0 0 0 0 0 0 0 0 0 0 0 0 0 1 0 2 2 1 1 2 2 0 0 0 0 0 0 0 1 0 1 1 1 0 1 0 1 0 2 0 2 2 1 0 2 0 0 0 1 0 0 0 0 0 0 0 0 0 2 1 1 1 2 1 0 0 0 0 0 0 0 0 0 0 1 1 1 1 1 1 0 2 0 1 0 1 2 1 1 0 0 1 1 1 0 0 0 1 1 0 1 1 1 0 0 0 0 0 2 1 1 0 1 2 0 0 0 0 0 0 0 0 1 0 1 0 0 2 2 1 0 0 0 0 0 0 0 0 0 2 1 0 1 0 1 0 1 0 0 2 0 1 1 2 0 1 1 0 2 0 2 0 0 1 1 2 1 1 1 0 1 1 0 2 0 1 1 0 1 0 0 0 0 0 2 2 0 1 0 1 0 1 1 0 1 2 0 1 1 0 1 2 0 0 2 0 0 0 1 0 0 0 1 2 1 1 1 2 0 2 1 1 0 2 0 2 0 1 0 0 0 1 1 1 1 1 2 0 0 2 2 2 0 1 1 0 0 0 2 0 2 0 2 0 0 1 0 0 0 0 0 0 1 1 0 2 1 1 2 1 1 1 1 0 1 0 1 0 0 0 0 1 0 0 0 0 0 2 0 1 0 0 1 0 0 0 0 0 0 1 1 2 1 0 2 0 1 0 0 0 1 2 0 0 1 0 1 1 0 0 1 0 1 0 2 2 1 1 1 1 1 2 0 1 1 0 1 0 2 2 0 0 1 1 1 0 0 0 1 1 1 1 0 0 1 1 0 1 0 0 0 1 1 1 2 1 1 1 1 1 1 1 2 1 1 0 0 1 0 0 0 0 1 0 0 1 1 1 2 0 1 0 2 1 1 1 0 1 0 1 1 1 1 1 1 0 0 0 0 1 0 1 1 1 0 0 0 0 2 0 0 0 0 0 2 0 0 0 2 0 0 0 0 0 2 2 0 0 0 2 2 0 1 1 1 2 1 2 2 0 2 0 0 1 1 1 0 0 0 1 1 0 2 0 0 0 0 1 1 0 1 1 0 0 0 1 0 0 0 1 0 1 1 0 2 0 2 0 0 0 0 0 0 0 1 1 1 2 2 0 0 0 0 0 0 1 1 1 0 2 0 1 0 0 1 1 0 2 1 1 1 0 1 1 2 1 1 1 1 1 0 0 0 0 0 1 1 0 1 0 1 1 0 0 0 1 0 2 1 0 0 0 0 2 2 0 2 0 1 1 0 1 0 1 1 0 0 1 1 0 0 0 0 1 0 0 0 1 2 2 0 1 0 0 1 0 0 0 1 1 0 0 0 2 2 1 0 1 0 1 1 2 1 0 1 1 0 0 0 1 1 0 0 1 1 1 0 1 1 0 0 0 1 0 0 0 1 1 0 0 0 0 0 2 1 0 0 0 2 0 2 0 0 2 1 1 1 2 1 0 2 0 0 0 0 1 2 1 2 0 2 0 2 2 0 1 1 0 1 0 1 2 2 1 0 1 1 2 1 0 0 0 0 0 0 1 2 1 0 0 1 0 0 1 1 1 1 0 0 0 2 0 1 1 1 0 0 0 1 2 0 1 0 1 1 1 0 1 0 0 0 2 2 1 2 1 1 1 0 1 1 1 0 0 0 0 0 1 0 2 0 0 0 0 2 2 2 0 1 1 1 2 0 1 0 1 2 0 0 1 0 1 0 1 1 1 0 2 2 0 0 0 1 1 1 2 2 0 2 1 1 1 0 0 1 2 0 0 0 1 1 0 2 2 1 0 0 1 1 0 1 2 2 0 1 1 0 0 2 0 1 0 1 2 1 0 1 0 0 2 0 0 0 0 2 1 0 2 1 1 1 1 1 0 0 0 0 0 1 1 1 1 0 0 0 1 0 0 0 1 0 0 1 1 1 0 1 1 0 0 1 0 1 0 1 1 0 0 0 2 0 2 0
10 0 0 1 1 0 0 1 1 2 0 0 0 1 0 1 0 0 0 2 2 2 0 1 1 1 2 2 0 2 2 1 1 1 2 0 1 1 0 0 1 1 0 0 1 1 0 0 2 0 0 0 1 1 0 0 0 0 0 1 0 2 1 0 1 0 2 1 1 0 0 1 2 0 0 2 2 0 2 0 2 0 2 1 1 1 0 0 2 2 0 1 2 0 0 0 0 0 0 1 1 0 1 1 0 0 2 0 0 2 1 1 1 1 1 0 0 0 2 0 0 0 2 0 0 0 2 1 0 1 0 0 0 0 0 0 0 0 0 1 0 0 0 0 1 0 1 1 1 1 0 0 0 1 1 0 0 1 0 2 1 1 0 2 1 2 1 1 1 1 0 0 2 0 0 0 0 0 1 1 0 1 1 0 1 0 1 2 1 0 0 2 0 1 1 1 0 0 1 0 1 1 0 0 0 1 2 0 0 0 2 0 1 0 1 2 0 1 0 0 0 0 0 0 1 0 1 1 0 1 0 0 0 0 0 0 0 2 2 1 0 1 2 1 0 0 0 0 0 0 0 0 0 0 0 0 0 0 0 0 0 0 1 0 0 0 0 1 2 1 0 1 1 0 0 0 0 0 2 0 0 2 2 1 1 1 0 2 1 2 1 1 1 1 2 0 1 0 0 1 1 1 1 0 1 0 2 2 2 2 1 2 0 2 1 0 0 0 1 0 2 2 1 2 1 0 1 0 0 1 2 1 0 2 0 1 1 2 0 2 1 1 1 2 1 1 0 1 2 1 1 1 2 0 1 0 1 0 0 2 2 2 2 1 2 0 0 2 2 0 0 2 1 1 2 0 0 0 1 1 1 2 0 0 0 1 1 0 0 1 0 2 0 0 2 1 1 1 0 0 0 0 0 0 0 0 1 1 0 1 0 0 1 1 1 1 1 0 1 0 1 1 1 1 0 1 0 0 2 0 2 0 0 2 0 0 0 1 0 0 1 1 0 0 0 0 0 0 0 1 0 1 0 1 2 1 1 1 1 0 1 1 0 1 0 1 0 1 1 1 1 0 1 1 2 0 2 2 2 0 1 1 0 0 0 1 0 1 0 1 1 1 1 0 1 0 0 1 0 0 1 1 2 0 0 0 2 1 0 0 0 1 0 1 0 0 0 2 0 1 1 2 1 1 2 0 0 2 0 2 0 1 1 1 2 0 1 0 1 2 0 0 0 1 1 1 0 2 0 0 0 0 0 2 1 0 0 1 0 0 0 0 0 1 0 1 1 0 1 1 0 2 0 0 0 0 0 0 0 2 0 0 2 2 0 0 2 0 0 0 0 1 1 0 0 2 0 0 0 0 0 2 1 0 1 1 1 0 1 1 0 0 0 0 0 0 0 2 0 0 0 1 0 0 0 1 2 1 0 0 1 0 1 0 2 1 2 0 2 0 0 0 1 1 2 0 2 0 1 1 0 1 0 0 2 0 1 0 0 0 0 0 2 0 1 1 1 1 0 0 1 0 1 0 0 0 2 2 2 2 0 1 0 0 0 0 0 1 1 0 0 0 1 1 1 0 0 2 1 2 1 0 1 0 0 0 1 2 2 1 1 0 0 0 0 0 0 1 1 0 0 0 0 2 1 1 1 0 0 0 0 0 0 2 0 0 1 1 0 1 1 1 0 1 1 0 1 0 0 0 0 0 0 1 0 1 0 0 0 0 0 1 2 0 0 0 0 1 0 1 0 1 1 1 1 0 2 0 0 1 0 0 1 1 1 2 1 1 0 2 1 0 2 2 0 0 0 0 0 1 1 1 1 0 1 1 0 1 0 0 1 1 0 0 2 2 2 1 1 1 0 1 2 2 2 0 0 0 0 2 0 0 2 1 0 0 0 0 0 0 0 0 1 0 1 0 0 0 1 1 0 0 1 2 1 0 1 0 1 1 1 0 0 0 0 1 0 0 1 1 0 0 0 1 1 0 0 1 1 0 1 1 1 0 0 1 0 0 0 0 2 0 1 0 2 1 2 1 0 0 0 2 1 1 2 2 0 1 1 1 0 0 0 0 1 1 0 0 1 0 1 0 1 1 0 0 1 0 1 0 2 2 0 2 0 0 0 1 0 0 0 0 2 1 0 2 0 0 1 0 1 0 1 0 0 0 1 2 0 0 0 0 1 0 0 0 0 1 1 1 1 0 0 0 0 2 2 0 2 0 0 0 1 2 0 0 0 0 0 0 0 1 0 0 1 1 0 0 0 0 0 0
11 1 0 0 0 0 1 2 2 0 1 1 1 1 0 1 0 0 1 1 1 1 0 1 0 0 1 1 2 1 1 0 0 1 1 0 2 2 0 0 0 0 0 1 2 1 0 0 1 1 1 1 1 2 1 1 1 0 0 2 0 0 2 2 1 1 1 0 0 0 0 0 2 0 1 2 2 0 2 1 1 0 1 0 1 0 1 1 2 2 2 2 2 2 0 2 0 0 0 1 1 1 0 1 1 1 2 1 0 1 0 1 0 1 1 0 0 0 2 0 0 0 2 1 0 1 0 1 0 1 1 1 0 0 0 0 0 0 0 0 0 0 1 0 0 0 0 0 0 0 0 0 1 0 1 0 0 0 1 0 1 0 0 2 1 1 0 0 0 0 0 1 0 1 1 0 0 2 0 0 0 1 1 1 2 0 1 0 0 0 0 0 0 1 2 0 0 0 0 0 0 0 0 1 1 2 1 1 1 1 1 0 1 0 2 2 0 1 1 0 1 1 0 1 1 0 1 0 0 0 0 0 1 1 0 0 0 2 2 2 0 0 2 0 0 0 1 0 1 1 1 0 0 0 1 0 0 0 0 1 0 0 0 2 0 0 0 0 1 1 0 1 0 0 0 0 0 0 0 0 0 1 2 1 1 0 1 2 0 2 0 0 0 1 2 0 0 1 0 1 1 1 1 0 1 1 0 2 1 1 0 2 0 2 1 0 1 1 0 0 0 0 1 2 1 0 0 0 0 0 2 2 0 0 0 0 0 0 0 1 1 1 1 1 0 0 1 0 2 0 0 0 2 0 2 0 1 0 0 1 1 1 0 0 0 0 0 2 2 0 0 2 0 0 0 0 0 1 0 2 2 0 0 0 0 0 0 1 1 0 0 1 0 1 2 1 1 1 0 1 0 1 0 0 0 0 1 0 0 0 1 0 0 0 0 0 1 1 1 1 0 0 1 2 0 0 0 0 0 0 0 0 2 0 2 2 0 0 0 0 1 0 0 0 1 0 0 0 0 2 0 0 0 2 1 0 1 2 1 1 1 1 0 0 0 2 1 2 2 0 0 0 1 1 1 1 0 0 2 0 0 0 0 2 2 0 1 0 1 0 1 2 0 1 2 1 1 2 0 0 0 1 2 1 1 1 1 0 0 0 0 1 1 0 0 0 0 2 0 0 0 2 1 0 0 0 1 0 2 2 0 0 0 0 1 1 1 0 0 1 1 1 0 0 0 2 0 2 0 0 0 0 0 2 0 1 0 0 2 0 0 0 0 2 0 2 1 0 1 0 0 1 0 0 0 0 0 0 0 2 0 0 2 1 2 1 2 2 0 2 1 0 1 0 0 0 1 0 0 0 0 1 1 0 1 0 1 0 2 2 0 0 0 0 1 1 0 2 1 2 0 1 0 0 0 0 0 1 0 0 0 0 0 0 1 1 2 1 2 0 1 1 1 1 2 0 1 1 0 0 0 2 0 0 1 0 1 0 2 0 0 0 2 1 1 2 0 0 0 1 1 0 0 0 1 0 1 0 1 0 2 1 2 1 1 2 0 1 1 0 0 0 1 1 0 0 0 2 2 2 0 2 1 1 0 1 1 1 1 0 0 0 0 0 0 1 0 0 0 0 0 0 0 2 2 0 1 0 0 0 1 1 0 2 1 1 1 0 1 1 0 0 0 0 0 0 0 1 0 0 0 0 0 1 0 1 0 0 0 1 1 1 2 0 0 1 1 1 0 2 1 0 2 0 0 0 0 1 1 1 1 0 0 0 0 1 0 2 1 2 0 2 2 0 0 0 1 1 0 0 0 1 0 0 0 0 0 0 1 1 2 0 0 0 1 2 1 0 1 2 1 1 1 2 2 1 0 0 0 2 0 1 2 0 0 0 0 0 0 1 0 1 0 0 0 0 0 0 1 1 1 1 0 2 2 0 0 0 0 0 1 0 0 0 0 0 0 0 1 1 0 0 0 0 1 0 0 2 2 1 0 1 0 0 0 0 1 1 0 0 1 0 1 0 0 0 2 1 0 0 1 2 0 0 2 1 0 0 1 1 1 0 0 0 1 1 0 1 1 1 0 2 2 0 1 0 1 1 0 1 2 2 0 1 0 0 0 2 0 0 0 0 2 1 1 2 0 1 1 0 1 0 0 1 1 0 2 0 0 2 0 2 0 0 0 0 1 0 1 0 0 0 0 0 0 1 1 2 2 0 0 2 1 2 0 1 0 1 0 1 0 1 0 0 1 0 0 0 0 0 0 0
12 1 1 1 0 0 0 2 2 0 0 0 0 1 0 1 0 0 0 2 2 2 0 0 0 0 0 1 1 2 2 1 0 0 0 0 1 2 0 0 0 0 0 0 2 0 0 0 1 1 1 1 1 1 0 1 0 0 2 0 0 1 2 2 0 1 1 0 1 0 0 0 2 0 2 2 2 0 2 0 2 0 2 1 2 0 0 1 2 2 0 1 1 0 0 1 0 0 0 1 1 0 2 0 0 0 2 0 0 2 1 2 1 1 2 2 1 0 1 2 2 0 2 1 0 0 1 0 0 1 1 1 0 0 0 0 1 0 0 1 1 0 0 0 0 2 0 0 0 0 0 0 0 1 0 0 0 0 0 1 0 0 0 1 2 2 0 0 1 1 0 0 0 1 0 0 0 0 0 2 2 2 1 0 1 0 0 2 1 0 0 2 2 0 0 2 2 1 0 0 2 2 0 1 1 1 1 2 1 0 0 0 0 0 2 2 0 1 1 0 0 0 0 0 1 0 1 1 1 0 1 1 1 1 1 0 0 2 2 2 0 0 1 0 1 1 1 0 0 0 0 0 1 0 0 0 2 0 0 0 0 0 1 1 0 0 0 0 2 0 0 1 0 1 0 0 1 0 0 0 0 2 1 0 2 0 0 0 0 1 0 2 1 1 2 1 1 0 0 2 0 0 1 0 0 0 1 2 0 0 0 1 0 2 0 0 0 1 1 0 2 2 1 1 2 0 2 2 0 2 2 1 0 1 0 0 0 1 0 1 0 0 0 2 0 0 0 0 1 1 1 0 1 0 1 1 0 0 0 0 0 1 0 0 0 0 0 2 2 0 0 2 0 0 0 0 0 0 1 1 2 1 0 0 0 0 0 2 2 1 1 1 1 1 2 2 2 1 0 0 0 0 0 0 0 0 0 1 0 0 0 0 0 0 0 0 2 0 1 0 0 1 0 0 1 1 1 1 1 0 1 2 1 0 2 2 0 0 0 0 1 1 0 2 0 1 2 1 1 1 0 0 0 1 2 0 2 0 1 0 2 1 0 0 0 2 0 2 2 0 0 0 2 2 1 1 0 2 2 0 0 0 0 1 1 0 1 0 1 0 1 2 0 2 0 0 0 1 1 1 1 2 2 0 0 0 1 0 1 0 0 1 1 0 0 0 0 1 0 2 1 1 1 1 1 0 0 0 1 2 0 0 0 0 0 0 1 0 1 2 0 0 0 0 0 0 0 1 1 0 0 0 0 2 0 1 0 1 0 0 1 0 1 2 1 1 1 2 2 0 2 0 0 0 0 0 0 0 0 1 1 0 1 1 0 0 1 2 0 1 0 1 1 0 0 0 1 1 0 1 1 0 1 0 1 0 1 0 1 1 0 0 0 1 0 1 0 1 0 0 1 2 0 0 0 2 2 1 0 0 0 2 0 0 2 2 2 2 1 1 0 0 0 2 2 0 1 1 1 1 0 1 0 1 2 0 0 0 1 1 0 0 1 1 0 1 2 1 0 0 2 0 0 0 0 1 1 0 1 0 2 1 0 0 0 0 0 1 1 1 0 1 0 0 0 0 0 1 1 2 0 2 0 0 1 0 2 2 2 0 1 0 0 0 0 1 0 1 1 0 0 0 0 2 2 1 1 1 0 0 1 1 0 2 0 0 2 1 1 2 0 0 1 1 1 0 1 0 0 1 1 1 0 0 0 0 0 0 0 0 0 1 2 0 0 0 0 1 0 2 1 1 0 1 1 1 2 0 1 2 0 0 1 1 2 2 2 0 0 2 2 0 2 0 1 1 0 1 0 1 2 2 0 0 0 1 0 0 1 0 2 1 1 1 1 2 2 0 0 0 0 0 1 2 2 1 0 0 0 2 0 1 1 1 0 0 0 0 1 0 1 0 1 1 1 0 1 0 1 0 1 1 1 2 2 0 0 0 0 0 0 0 1 0 1 1 1 0 2 0 0 0 0 1 1 1 0 1 2 2 2 0 0 0 0 0 1 0 0 0 2 0 0 1 2 1 1 1 0 0 0 1 0 0 1 2 0 1 1 1 1 0 0 0 1 1 0 0 2 0 0 2 2 1 0 0 1 1 1 0 2 2 0 2 0 0 1 1 0 0 0 0 1 2 1 1 0 0 0 1 1 0 1 1 1 0 1 2 1 1 0 1 0 0 1 1 0 0 2 2 0 1 0 0 0 0 0 0 0 0 0 0 0 2 0 1 1 0 1 0 1 0 0 0 0 1 0 0 1 0 0 1
13 0 1 2 1 1 0 1 0 1 0 1 0 0 0 0 0 0 0 1 2 2 0 1 0 0 1 0 2 1 2 1 1 0 1 2 2 2 0 1 1 0 0 1 1 1 0 1 0 2 1 2 0 0 1 0 0 0 1 1 0 1 1 2 0 1 0 1 2 0 1 2 2 1 2 2 2 0 2 0 1 0 2 0 0 0 0 0 2 2 0 0 1 1 1 2 1 1 0 2 2 0 0 1 1 1 2 2 2 0 0 2 1 2 2 1 1 0 0 2 2 0 2 0 0 0 2 2 0 2 1 1 0 0 0 0 0 0 0 2 2 0 1 0 1 1 0 1 2 2 0 0 0 0 1 0 0 1 0 1 1 0 0 1 1 2 1 1 1 1 0 0 1 1 0 0 0 0 0 1 1 0 0 2 2 0 2 0 0 0 0 1 0 1 1 1 0 0 0 0 1 1 0 0 0 2 2 1 2 0 1 0 1 0 1 2 0 2 1 0 1 1 1 0 0 0 2 1 0 1 0 0 1 1 1 0 0 2 2 1 0 1 1 0 0 0 0 0 2 0 0 0 0 0 0 0 0 0 0 0 0 0 0 1 0 0 0 0 0 0 0 1 0 1 1 1 0 0 1 0 0 2 1 1 1 1 1 1 0 2 0 1 0 1 2 1 0 1 1 2 2 1 0 1 0 1 0 2 1 1 0 2 0 1 1 0 2 0 0 0 1 1 0 1 1 0 0 2 1 1 1 1 1 2 1 0 0 1 0 0 1 1 2 2 1 2 0 0 2 1 1 0 2 0 1 0 1 0 0 2 2 2 1 0 1 0 0 1 1 0 0 2 1 1 0 1 0 0 1 1 1 0 0 0 1 1 1 1 1 0 0 1 0 0 0 0 0 0 0 0 0 0 0 2 1 0 0 0 0 0 1 0 1 1 1 0 0 0 0 0 1 2 0 1 0 0 0 0 0 0 1 0 1 1 1 2 0 0 1 0 0 2 0 0 0 0 0 1 1 2 0 1 0 2 2 2 0 1 2 0 1 2 1 1 1 0 0 1 1 1 2 1 2 2 0 1 0 2 1 2 0 0 1 1 0 0 0 1 1 0 2 2 1 1 1 1 1 2 1 0 1 1 1 1 0 0 1 0 0 0 0 1 1 0 1 0 0 2 0 2 1 2 1 0 0 0 1 0 0 1 1 0 2 1 1 0 1 0 0 2 0 1 0 0 0 2 0 2 1 0 0 0 0 1 1 0 0 0 1 0 0 0 1 2 0 1 1 1 2 0 1 1 1 0 1 1 1 1 0 2 0 0 1 1 0 0 1 0 0 0 1 1 2 0 1 0 0 0 0 0 0 0 0 0 1 0 1 0 1 1 0 0 0 2 1 1 1 1 0 0 0 1 0 0 0 2 2 2 0 0 0 1 0 0 2 0 2 0 2 0 0 1 0 1 1 0 2 0 1 1 1 0 1 1 1 0 1 1 2 0 0 0 2 2 0 2 1 0 2 0 0 2 0 0 0 1 1 1 1 0 0 0 2 2 2 2 2 0 0 0 0 0 0 0 0 0 0 2 1 2 0 0 0 0 2 0 2 1 1 1 0 0 0 1 0 0 0 0 0 0 0 0 0 2 2 1 1 1 0 0 1 1 1 2 1 0 0 1 0 1 1 1 1 1 1 0 1 0 0 0 0 1 0 0 0 2 0 0 0 1 1 1 2 1 0 0 0 1 0 1 0 0 2 0 0 1 1 0 1 0 1 1 1 1 1 2 1 2 1 2 0 1 2 0 0 0 1 1 1 0 0 2 0 0 0 2 1 0 1 1 2 0 1 1 1 2 2 0 1 2 1 1 1 1 1 2 0 0 0 1 0 1 2 2 0 0 0 0 0 1 0 0 1 0 1 0 1 0 1 1 0 0 1 2 2 0 0 0 0 0 1 0 1 0 1 1 1 0 1 1 0 0 0 1 2 1 0 1 1 1 2 0 0 1 1 1 0 0 0 0 2 0 1 1 2 1 2 1 0 0 1 2 1 1 2 1 0 1 0 2 0 0 0 0 1 1 0 1 2 0 1 1 2 1 0 0 1 0 1 0 1 1 1 2 0 0 0 1 0 0 0 0 2 0 0 1 0 0 1 0 1 0 1 1 0 0 1 2 1 0 1 1 0 0 0 0 0 0 0 0 0 0 0 1 0 0 2 1 1 0 0 1 2 2 0 0 0 0 0 0 0 0 0 0 0 0 1 0 1 0 0 0
14 0 0 1 0 0 0 1 1 1 0 0 2 2 1 0 1 0 1 1 1 2 0 2 0 0 0 1 0 2 2 0 2 1 0 0 1 2 0 0 0 0 0 1 2 1 1 0 2 0 0 0 1 1 0 0 1 0 1 0 2 0 2 2 0 1 1 1 2 0 0 1 1 0 1 2 2 0 1 0 1 0 2 1 1 0 0 1 1 2 0 1 1 1 0 1 0 1 0 1 0 0 0 0 2 2 2 0 0 2 0 1 1 1 1 1 1 0 1 0 0 0 2 1 0 1 1 2 2 2 0 0 1 0 0 0 0 0 0 2 0 0 0 0 1 1 0 0 1 1 0 1 0 0 0 0 0 1 0 0 0 0 0 1 0 1 0 0 0 1 1 1 0 2 0 0 1 1 0 1 1 1 0 1 1 0 1 0 0 0 0 1 0 2 2 0 0 0 1 0 1 1 0 2 1 0 1 1 1 0 0 0 1 0 2 1 0 0 2 1 1 1 0 1 1 0 2 2 0 1 0 0 0 1 1 0 0 2 1 0 0 1 2 0 0 0 0 0 1 1 1 0 0 0 1 0 0 1 1 1 1 1 0 1 0 0 0 1 0 1 1 1 0 0 1 0 0 2 2 2 0 2 1 0 0 0 0 1 2 2 0 2 2 0 2 0 2 0 1 1 0 0 1 0 1 0 1 2 0 0 0 2 0 1 2 0 1 1 0 0 0 0 1 2 1 0 0 1 0 1 1 2 0 2 0 0 0 1 0 1 2 1 0 2 0 0 0 1 1 0 0 0 2 2 0 0 2 0 0 0 0 1 2 1 2 0 0 2 2 0 0 2 2 2 0 0 0 1 1 1 1 1 0 0 1 0 0 1 1 0 0 0 1 0 2 2 2 1 1 1 0 1 0 1 1 1 0 0 0 0 1 1 1 1 1 1 1 0 0 0 1 2 1 0 0 0 0 0 2 1 2 1 0 2 0 0 0 0 0 0 2 0 0 0 0 0 0 0 0 2 0 0 0 2 2 2 0 1 1 1 1 2 0 0 1 1 0 1 1 1 1 0 2 2 1 1 1 1 2 0 1 1 0 1 1 0 1 0 0 0 0 2 0 1 1 1 1 1 1 0 1 2 0 2 0 0 0 0 1 0 0 2 0 0 0 0 1 2 0 1 0 2 0 0 0 1 1 0 1 1 1 0 2 2 1 1 2 0 0 1 0 1 0 0 0 2 0 1 2 0 0 0 0 2 0 2 0 0 0 2 2 0 0 2 0 2 1 0 0 1 0 0 0 0 0 0 1 1 0 1 0 0 1 1 1 0 0 0 1 1 0 0 0 0 1 0 0 1 0 1 1 1 1 0 1 1 1 1 1 1 0 0 0 1 1 1 1 0 0 0 2 1 0 0 0 1 1 1 0 0 1 2 1 0 2 0 1 2 1 1 0 0 0 0 2 0 2 1 1 1 0 1 0 2 2 0 0 0 1 0 0 0 2 0 2 2 0 0 0 0 2 0 0 0 1 0 2 1 0 0 0 0 2 2 0 2 0 1 1 0 0 0 0 0 0 0 0 2 0 1 1 0 1 0 1 1 2 2 2 0 0 0 0 0 0 0 0 2 2 0 0 0 1 2 0 1 1 0 1 1 1 2 0 2 0 0 0 0 1 1 0 0 0 0 0 0 0 1 0 1 1 1 0 0 0 1 1 0 2 0 0 0 1 1 0 0 0 2 0 2 0 0 1 1 1 0 0 1 1 1 1 1 0 0 0 0 0 2 0 2 0 1 2 2 0 0 0 1 0 0 0 1 0 0 0 1 1 0 0 2 2 0 0 1 1 1 1 0 1 2 2 2 1 2 1 0 0 0 0 2 0 2 2 1 0 0 0 0 0 0 0 0 0 0 0 0 0 0 0 0 2 2 0 2 2 0 0 0 0 0 0 0 0 0 0 1 0 0 1 1 1 1 1 1 0 0 0 1 2 0 0 1 0 0 0 1 0 0 0 0 1 0 0 2 2 0 2 1 0 0 1 2 2 2 2 0 1 0 0 2 0 0 0 0 1 1 0 1 2 2 0 2 2 1 1 0 2 1 1 0 2 2 0 2 0 0 0 0 0 0 0 0 0 1 0 0 1 1 1 0 2 0 1 1 1 0 1 2 1 1 0 2 0 0 1 1 2 0 2 1 0 0 0 0 1 0 1 2 1 0 0 1 2 2 0 0 0 1 0 1 0 1 1 0 1 0 0 0 1 1 0 1
15 0 0 1 0 0 0 2 2 0 0 0 1 1 0 0 0 0 1 1 1 1 0 1 1 1 0 2 0 1 1 1 2 2 0 0 2 2 0 1 2 1 1 0 1 0 0 0 0 2 1 1 1 1 1 0 1 0 1 1 0 0 0 1 0 0 0 1 0 0 0 0 2 0 2 2 2 0 2 0 2 0 1 0 1 0 0 1 2 2 1 1 2 1 0 2 0 1 1 2 2 0 1 0 1 1 2 1 1 1 0 1 1 1 1 1 1 1 1 1 1 0 2 2 0 2 0 0 0 1 0 1 0 0 0 0 1 0 0 1 0 0 0 0 0 1 0 1 1 1 0 0 1 0 0 0 0 0 0 1 1 0 1 0 1 0 0 0 0 1 1 1 1 2 0 0 1 1 0 0 0 0 0 1 2 1 2 1 1 0 0 2 1 0 1 0 1 0 0 0 0 0 0 2 2 0 1 1 1 0 0 0 1 0 2 2 0 0 0 0 0 0 1 0 2 1 1 1 0 1 0 0 0 0 0 0 0 1 1 1 0 0 2 1 0 0 0 0 0 1 1 1 0 0 1 0 1 0 0 0 0 0 0 0 0 0 0 0 0 0 0 2 1 0 0 0 0 0 0 0 0 2 2 0 2 1 0 2 1 2 0 1 2 0 2 0 2 1 0 0 0 0 0 2 0 0 0 1 1 1 0 1 0 2 1 0 0 1 0 0 1 1 0 2 1 0 1 1 1 0 1 1 1 0 0 0 0 0 0 2 1 1 2 1 0 0 0 0 2 2 2 0 2 0 1 0 1 0 0 2 2 2 2 1 2 1 0 1 2 1 1 1 1 1 1 1 0 0 2 0 1 0 0 0 0 2 1 0 0 0 0 1 0 0 2 1 1 0 0 1 0 1 0 0 0 0 1 1 0 1 1 1 1 1 1 1 0 0 0 0 0 2 0 1 1 1 0 0 0 0 1 1 0 2 1 0 0 0 0 0 0 1 0 1 0 1 0 0 0 2 0 0 0 1 2 1 1 1 2 1 1 2 1 1 1 0 0 1 2 1 1 0 2 2 1 0 0 1 2 0 0 0 0 1 0 1 0 1 0 1 0 2 0 1 2 0 0 2 1 0 0 2 1 1 0 0 0 0 1 0 1 1 1 0 1 0 0 1 0 1 1 1 0 0 0 1 1 1 1 2 0 1 2 1 1 1 2 0 1 1 1 1 0 0 0 1 1 0 2 0 0 0 0 2 0 1 0 0 1 0 0 0 0 1 1 0 0 0 1 0 0 1 1 1 1 1 2 0 0 1 0 0 1 0 1 0 0 0 0 0 0 0 1 0 0 1 1 0 0 0 0 2 2 0 1 2 2 0 2 2 0 0 0 0 0 0 0 2 1 2 0 2 0 0 0 0 2 1 0 0 0 1 0 0 2 0 2 0 2 0 0 0 0 1 1 0 2 1 2 2 0 1 0 1 2 0 2 1 2 0 0 0 1 0 1 1 1 1 0 2 0 0 0 0 1 0 1 0 0 0 2 0 2 1 1 1 1 1 0 1 0 1 0 2 0 0 0 1 1 1 0 1 0 0 2 0 2 2 2 0 1 0 0 0 0 0 1 0 0 0 0 0 0 1 0 0 1 0 1 1 2 1 0 2 1 1 1 1 0 1 1 1 0 1 1 0 1 1 0 0 0 0 0 1 0 1 0 0 0 0 0 0 2 1 0 1 1 1 0 1 0 0 2 1 1 0 1 1 0 2 0 0 0 0 0 1 0 2 0 2 0 0 2 1 0 0 0 1 0 1 2 2 1 0 0 1 1 0 1 0 1 1 2 2 0 2 2 1 1 1 0 2 2 2 2 1 0 0 0 2 1 2 2 0 0 1 1 1 0 0 0 0 2 2 2 0 2 0 0 0 2 2 1 1 1 0 1 1 0 0 1 0 0 0 0 1 0 0 1 1 0 0 0 0 1 0 0 2 2 1 2 0 0 0 0 2 0 1 0 1 1 0 0 1 2 0 2 2 0 1 0 2 2 2 2 1 1 1 1 1 1 0 0 0 1 1 0 0 2 0 0 2 2 0 0 0 1 1 0 1 2 2 0 2 0 0 0 1 1 1 0 1 2 2 1 1 0 2 0 0 1 0 1 1 1 0 1 2 2 0 2 0 0 0 0 1 1 0 0 0 0 0 0 0 0 2 2 1 1 0 0 1 0 1 0 0 0 0 0 1 0 1 0 1 0 0 0 0 1 0 0 0
16 0 0 0 0 0 0 1 2 0 0 0 1 1 0 0 0 0 2 0 0 1 0 2 0 0 0 2 0 2 2 1 2 2 0 0 1 1 0 0 1 1 0 0 2 1 0 1 2 1 0 1 1 1 0 0 0 0 0 1 0 2 2 2 0 1 1 1 1 0 0 1 2 1 1 2 2 1 1 1 1 0 2 1 1 1 0 0 1 2 0 0 1 1 0 0 0 0 0 1 1 0 0 0 2 2 2 0 0 2 2 1 0 1 1 0 0 1 1 0 0 0 1 0 1 0 1 1 0 2 0 0 0 0 0 0 0 0 0 2 0 0 1 0 0 1 0 0 1 0 0 0 0 0 0 0 0 1 0 1 1 1 0 2 2 2 0 0 2 0 0 0 1 1 1 0 1 0 0 0 0 1 0 1 0 0 0 2 1 0 0 2 0 1 1 0 0 0 1 0 0 0 1 1 1 2 2 0 0 1 2 0 1 0 1 2 1 0 0 0 0 0 1 0 0 0 0 1 0 1 0 0 0 0 0 0 0 2 1 0 0 1 2 1 0 0 0 0 0 0 0 0 1 0 0 0 2 1 0 0 0 0 0 2 0 0 0 1 2 1 0 1 1 1 0 0 0 1 2 0 0 1 2 2 2 1 1 0 1 1 0 2 1 0 1 0 1 0 0 1 0 0 0 0 0 2 0 2 0 0 0 1 0 1 2 0 0 0 0 0 1 1 2 1 0 0 0 2 1 0 0 2 0 2 0 0 0 0 0 1 0 1 2 2 1 1 0 0 2 1 1 0 1 0 0 1 2 0 0 2 2 2 2 0 2 2 0 2 2 0 0 2 0 0 0 1 0 0 0 2 1 0 0 1 0 0 0 1 1 1 1 1 2 0 2 1 1 1 1 1 0 1 0 1 0 0 0 0 0 0 1 0 0 0 0 0 1 0 0 0 1 2 1 1 0 1 0 0 1 1 1 0 0 2 0 2 0 2 0 2 0 1 0 1 1 1 0 0 0 0 0 0 0 1 2 0 2 2 2 2 0 2 1 1 0 1 0 1 1 1 1 0 1 1 1 0 0 2 1 1 1 0 0 1 1 0 1 0 2 0 1 2 0 1 0 1 1 2 2 0 1 2 1 1 0 0 2 0 1 0 0 2 0 0 0 1 2 2 0 2 0 2 1 1 1 1 0 0 1 1 1 0 1 1 0 1 1 0 0 1 1 0 0 1 1 1 0 1 1 0 1 1 0 0 2 1 1 0 1 0 0 0 1 2 0 1 1 0 1 0 0 1 1 0 1 1 2 1 0 2 1 0 0 0 0 0 0 0 0 0 1 0 1 0 1 0 0 0 0 0 0 2 1 0 1 0 1 0 0 0 2 0 0 2 1 2 1 1 1 1 0 0 0 0 0 0 2 1 0 0 0 1 1 1 2 0 0 0 2 0 0 1 0 0 1 0 2 1 1 0 1 1 0 1 1 0 1 0 2 0 0 0 0 1 0 1 1 1 1 1 0 0 0 0 0 0 2 0 1 0 0 0 2 2 0 2 1 1 0 1 0 1 0 0 1 0 0 2 1 0 0 1 0 0 1 0 1 0 1 1 0 0 0 0 0 1 0 2 1 0 1 0 0 2 2 0 0 1 0 0 2 2 0 2 1 1 1 0 0 0 0 0 0 0 0 1 1 0 0 0 0 0 0 0 0 1 0 0 1 0 0 0 2 0 0 1 2 1 0 2 1 0 2 1 1 1 1 1 0 2 0 0 1 1 1 2 1 2 0 2 0 2 2 0 1 0 0 1 1 1 1 1 2 0 2 1 0 0 0 0 0 0 0 0 2 2 2 2 2 2 2 2 0 2 2 1 0 0 0 2 0 1 2 2 0 1 1 0 0 0 0 0 0 0 0 0 0 0 0 0 2 2 0 2 2 0 0 0 1 1 0 0 0 0 0 0 0 0 2 1 0 0 0 0 1 0 0 1 1 0 1 0 0 0 0 1 0 0 0 0 2 0 1 1 1 0 2 2 0 0 0 1 2 2 1 2 0 0 0 1 0 0 0 0 1 2 0 0 2 0 0 2 1 1 0 1 1 1 1 0 2 2 0 2 0 0 0 1 0 2 0 0 2 2 1 0 1 0 2 1 1 0 1 1 1 0 1 2 1 0 1 1 0 0 1 0 1 0 2 2 0 0 0 0 0 0 1 1 1 1 1 1 0 0 0 0 0 0 0 0 0 0 0 0 1 0 0 0 2 0 0 0
17 0 0 2 1 0 0 1 2 0 0 0 0 1 1 0 1 0 0 2 2 2 0 2 0 0 1 2 0 2 2 0 2 2 1 1 2 1 0 0 2 2 0 0 2 0 0 0 2 0 0 0 2 2 0 1 0 0 1 0 0 1 1 1 1 0 2 1 1 0 0 1 1 0 1 1 2 0 2 0 1 0 2 1 1 0 0 0 2 2 0 0 1 2 0 1 0 1 0 1 0 0 1 0 1 1 2 1 1 1 0 1 1 1 2 2 2 0 0 2 2 0 1 0 0 0 1 1 1 1 0 0 0 0 0 0 1 0 0 0 1 0 1 0 2 2 1 0 0 0 0 0 0 1 0 0 0 0 0 1 1 1 0 2 0 1 0 1 1 1 0 0 0 2 0 0 0 0 0 1 1 1 1 0 1 0 0 2 1 0 0 2 1 0 0 1 2 0 0 0 0 0 0 1 1 0 0 1 1 0 1 1 0 0 1 2 0 0 1 1 0 0 0 0 0 0 1 2 0 2 0 0 0 1 1 0 0 2 2 1 0 1 2 0 0 0 0 0 0 1 1 1 0 0 1 1 1 0 1 2 1 1 0 1 0 0 0 1 1 0 0 1 1 0 1 1 0 1 2 1 0 1 1 1 1 1 1 1 0 1 0 0 1 0 2 0 1 2 0 2 2 1 2 0 2 0 0 2 0 0 0 1 0 1 1 0 1 0 0 0 0 0 1 1 1 0 1 1 0 1 1 1 1 1 0 0 0 2 0 0 1 0 2 2 1 1 1 1 2 1 1 1 1 0 0 1 0 0 0 2 2 2 1 1 1 2 1 0 2 2 2 0 0 0 0 0 0 0 0 2 1 1 0 0 0 2 2 1 1 1 1 1 1 1 2 1 0 0 1 1 0 1 0 1 1 0 1 1 0 0 2 0 1 1 1 0 1 0 0 0 0 1 0 0 0 0 0 0 1 0 1 0 0 0 0 0 0 2 0 1 2 0 1 1 1 2 0 0 1 1 0 1 0 2 1 1 0 0 1 0 1 1 0 0 2 0 0 2 2 0 1 1 1 1 0 0 1 2 0 1 1 0 0 1 1 0 1 0 0 0 1 1 0 1 1 0 0 1 1 0 1 1 2 0 0 0 2 0 2 0 0 2 1 0 0 1 1 1 0 1 1 1 0 0 0 1 0 1 1 2 0 1 1 0 1 0 1 0 1 0 1 1 0 0 0 2 0 2 1 0 0 0 0 1 1 2 0 0 1 1 1 0 0 1 0 1 1 1 1 0 0 0 0 0 0 0 1 0 0 2 0 0 1 1 1 0 1 0 0 0 1 1 1 0 0 0 1 1 0 1 1 0 1 0 0 1 0 0 2 2 0 0 0 0 0 0 0 2 2 2 0 1 1 0 0 2 2 1 0 0 0 1 0 0 1 1 1 1 2 0 1 1 0 0 2 0 2 0 1 1 1 1 0 0 1 0 1 1 1 0 0 0 0 1 1 2 1 0 2 0 0 2 1 0 0 0 1 1 0 0 0 0 2 1 2 2 2 2 0 1 0 1 2 0 2 0 0 1 0 0 0 0 0 0 1 0 1 1 2 1 0 0 0 0 0 0 0 1 1 0 0 0 1 2 1 0 0 1 0 0 1 1 0 2 0 0 1 0 0 0 0 0 0 0 0 1 1 0 0 0 0 0 0 0 0 2 0 0 2 0 0 0 2 0 0 0 0 1 0 0 0 0 2 1 0 1 0 2 0 2 1 0 1 1 1 2 1 2 1 2 0 1 2 0 1 1 0 1 1 1 1 1 1 0 1 2 1 1 0 1 1 0 0 0 2 2 2 0 1 2 1 1 0 2 2 0 0 0 0 2 0 1 2 2 0 0 0 0 1 0 1 0 1 0 1 1 1 1 0 0 2 2 1 1 0 1 2 0 0 0 2 0 0 0 0 1 0 0 1 1 0 0 1 0 2 0 0 1 2 1 2 0 0 0 0 0 0 0 0 0 2 0 1 1 1 0 2 1 0 0 0 1 2 2 2 0 1 0 0 2 0 0 0 0 1 1 1 1 2 0 1 1 1 1 0 0 0 2 0 2 2 2 0 1 0 0 0 0 1 0 0 0 2 1 0 0 0 1 1 0 2 0 0 1 1 0 2 2 1 0 1 0 0 1 0 0 0 0 1 1 0 0 0 0 0 1 1 0 0 0 0 0 0 1 0 0 0 0 0 0 0 0 0 0 0 0 0 0 1 0 0 0
18 0 0 1 0 1 0 0 1 1 0 0 0 0 0 0 0 0 1 1 1 2 0 1 0 0 0 2 1 2 2 2 1 2 0 0 2 1 0 0 1 1 0 0 2 1 1 0 2 0 0 0 0 0 2 1 0 0 1 1 0 1 0 0 0 0 0 1 1 0 0 0 2 0 1 2 2 0 2 2 0 0 1 1 2 0 0 0 2 2 0 0 0 1 1 2 1 1 0 1 0 0 1 0 1 1 2 1 0 2 0 1 0 0 0 0 0 0 1 1 1 0 2 1 0 2 0 1 0 2 0 0 0 0 0 0 0 0 0 0 1 0 0 0 0 0 0 0 1 1 0 0 0 1 1 1 0 0 1 2 2 1 0 2 0 1 0 2 0 2 1 1 1 2 1 0 1 0 0 1 1 1 0 1 2 1 1 0 0 0 0 1 1 1 1 1 0 0 0 0 1 1 0 0 0 2 2 1 0 0 1 0 0 0 2 2 1 1 1 1 1 1 0 0 1 1 0 2 0 2 0 0 1 1 1 1 1 2 2 1 0 0 2 0 0 1 1 0 0 0 0 0 2 0 1 0 1 2 1 1 1 1 0 0 0 0 0 1 1 0 0 2 0 2 0 0 1 0 1 0 1 1 2 1 2 2 0 0 1 1 0 1 2 0 2 0 2 0 0 1 1 0 1 1 1 0 1 1 2 2 0 2 0 1 2 0 0 0 0 0 1 2 1 1 1 0 2 1 1 0 1 1 1 1 0 0 0 2 1 1 1 1 1 1 0 0 1 1 1 2 1 1 1 0 1 1 0 0 0 0 1 1 0 0 0 0 0 1 1 0 0 2 1 1 0 1 0 1 0 2 2 0 0 0 1 1 1 0 0 0 0 0 1 0 0 0 0 0 2 2 0 2 0 1 0 0 0 1 0 0 0 1 2 2 2 1 0 1 0 0 0 1 1 2 0 2 0 0 0 0 0 1 0 2 0 0 0 1 0 1 0 2 0 0 0 1 0 0 0 0 0 0 0 2 0 0 0 0 0 0 2 1 0 0 2 0 0 2 2 0 1 1 1 1 0 1 0 2 2 2 1 0 0 1 0 1 0 0 2 0 2 2 0 2 1 2 2 1 1 0 1 2 2 0 0 0 2 0 0 0 0 2 1 0 0 0 0 2 0 1 1 2 1 0 0 1 0 0 0 1 1 0 2 0 1 1 2 0 0 2 0 0 0 1 1 2 0 0 2 0 0 0 0 1 1 1 2 1 0 1 0 0 0 1 1 0 0 2 1 0 1 1 0 0 0 0 0 1 0 2 0 0 2 0 2 2 2 0 1 1 1 1 0 0 0 0 0 0 0 0 0 1 1 0 1 1 1 0 2 2 0 0 0 0 0 0 0 2 2 1 0 1 0 0 0 1 1 2 0 0 0 0 1 0 1 1 2 2 2 0 1 1 0 0 1 0 2 1 2 2 0 2 0 1 2 0 1 0 0 2 2 0 1 0 2 2 1 0 1 1 0 1 0 0 1 0 2 2 1 1 0 1 2 2 2 2 2 1 0 2 0 1 0 2 0 0 0 1 1 1 0 0 0 0 2 0 2 1 2 0 0 0 0 0 0 1 0 2 2 0 0 0 0 2 1 1 1 1 0 0 2 2 0 2 1 1 0 0 2 2 0 0 0 0 0 0 0 1 0 0 0 2 0 0 0 1 0 0 1 0 0 0 2 0 0 1 1 1 0 2 1 0 0 2 1 0 1 1 1 1 1 1 0 0 0 2 0 2 0 2 0 0 2 1 0 0 0 0 0 0 0 2 1 0 1 0 1 0 1 1 2 0 0 0 0 0 1 1 2 2 1 2 2 2 2 0 0 0 0 1 0 1 0 1 0 2 1 0 2 0 2 0 1 0 1 1 1 0 0 0 2 2 0 2 2 0 0 0 0 0 0 0 1 0 1 1 0 0 0 2 0 0 0 1 2 1 0 2 2 2 2 0 0 0 0 0 0 0 1 0 1 0 1 1 1 0 2 2 0 0 0 2 2 2 1 1 1 0 0 1 0 0 1 1 2 0 0 0 1 0 0 1 2 0 1 0 1 2 1 1 2 0 0 1 0 0 0 1 0 0 0 0 2 1 0 1 0 1 1 1 0 0 1 0 0 0 1 2 0 0 1 0 0 0 1 2 1 0 0 0 0 0 0 1 0 0 2 0 1 0 0 1 1 2 0 1 0 2 0 0 0 2 0 0 1 0 0 0 1 0 0 0
19 0 0 1 0 1 0 2 2 0 0 0 0 0 0 0 0 0 0 2 2 2 0 1 0 0 0 2 0 2 2 2 1 1 0 0 1 0 0 0 1 1 0 0 1 0 0 0 1 2 1 1 1 1 0 1 0 0 1 0 1 0 0 0 0 0 0 1 1 0 0 1 2 0 1 2 2 0 2 0 2 0 2 1 1 0 0 1 2 2 1 1 1 1 0 1 0 1 0 2 0 0 0 1 1 1 1 1 1 1 1 2 0 2 2 0 0 0 0 0 0 0 1 0 0 1 0 1 1 1 0 1 0 0 0 0 0 0 0 1 2 0 1 0 1 1 1 0 0 0 0 0 0 0 0 0 0 0 1 0 1 0 0 1 0 1 0 1 1 0 0 0 0 2 0 0 0 1 0 0 0 1 1 0 2 1 1 0 0 0 0 2 1 0 0 0 1 0 0 0 1 1 0 2 2 0 0 2 1 0 1 0 1 0 1 2 0 0 2 0 2 2 0 0 0 0 2 1 0 1 0 0 0 0 0 0 0 2 2 2 0 0 2 0 0 0 0 0 0 0 0 0 0 0 1 0 0 1 1 1 1 1 0 1 0 0 0 1 1 1 0 2 0 0 1 0 0 0 1 0 1 0 2 1 2 2 1 1 1 2 0 1 0 0 2 0 0 2 0 2 2 0 1 0 1 1 0 2 1 1 1 1 0 1 1 0 0 0 0 0 0 0 1 0 2 0 2 1 1 1 1 2 0 1 0 0 0 0 0 0 0 0 0 2 1 1 0 0 2 2 2 0 2 0 2 0 1 0 0 0 1 1 1 1 1 1 0 1 2 0 0 2 1 1 0 1 0 1 1 1 0 1 0 0 1 1 1 1 1 0 0 1 0 0 2 1 1 0 1 2 0 2 0 2 0 0 1 0 0 0 0 0 0 0 1 1 0 0 0 0 0 2 1 2 1 1 1 0 0 0 0 0 0 2 1 1 0 1 0 0 1 1 0 0 1 2 1 0 0 2 0 0 0 2 2 2 0 1 2 1 1 2 0 0 1 1 0 1 2 0 1 1 1 1 0 0 1 1 2 1 0 0 0 2 1 0 1 0 1 0 1 2 0 2 2 0 0 2 1 0 0 2 2 0 0 0 2 1 1 0 1 1 1 1 0 1 1 2 1 2 1 2 1 1 1 0 1 0 0 0 2 0 0 0 0 0 2 0 0 1 1 0 0 1 1 2 0 1 1 0 0 0 0 1 1 1 1 1 0 0 0 1 0 1 1 0 0 2 2 0 2 0 0 0 0 0 0 0 0 1 0 0 1 0 1 0 0 0 0 0 1 1 0 1 1 0 1 0 0 0 0 2 0 1 1 0 0 0 0 1 1 0 0 0 0 2 1 1 0 0 0 0 0 1 1 1 1 1 0 0 0 1 1 1 1 0 1 0 1 1 1 0 1 2 1 0 2 0 1 1 1 1 0 1 2 0 0 0 0 0 0 0 1 0 1 1 0 0 1 1 0 1 0 0 0 1 1 0 1 0 1 1 2 2 2 2 2 1 1 0 0 0 0 1 1 0 0 2 1 0 0 1 0 0 1 0 2 1 1 0 1 0 0 0 0 1 0 1 1 0 0 0 0 1 0 0 1 0 0 0 0 0 0 1 1 1 2 0 2 2 0 0 1 0 0 0 0 0 0 1 1 1 0 0 0 1 0 0 1 0 0 0 2 0 0 0 0 2 0 2 0 0 2 0 0 0 2 2 0 2 1 0 1 1 0 1 0 2 0 2 0 2 2 0 1 0 1 1 0 0 1 1 1 0 1 1 0 0 0 1 2 1 1 1 1 2 2 0 2 2 1 2 1 2 1 0 0 0 0 2 0 2 1 1 0 0 0 1 1 0 1 0 0 0 0 0 0 0 1 1 1 1 0 2 2 0 0 0 0 0 2 0 2 2 2 0 1 0 2 0 0 0 1 0 1 0 0 0 2 2 2 0 0 0 0 1 0 0 0 0 2 0 1 0 0 0 1 2 0 0 0 1 1 1 2 0 1 0 0 2 0 0 1 1 1 1 0 1 2 2 0 2 2 2 2 0 1 0 0 0 2 2 0 2 0 0 0 1 0 0 0 0 2 2 1 2 0 0 0 0 1 0 0 2 2 0 2 2 0 0 0 0 0 0 0 0 1 0 2 2 0 0 0 0 0 1 1 1 2 0 0 1 1 1 0 0 0 1 0 1 0 1 1 0 1 0 0 0 1 0 0 0
20 0 0 2 0 0 0 1 1 1 1 0 0 0 0 0 0 0 1 1 1 1 1 2 0 0 0 1 1 1 0 0 1 0 0 1 2 2 0 0 1 1 1 0 2 0 0 0 0 2 1 1 0 0 1 0 0 1 1 0 1 1 1 1 1 0 2 1 0 0 0 0 2 0 2 2 0 0 2 1 0 0 2 1 1 0 0 2 2 2 1 2 1 1 0 0 0 1 1 2 2 1 0 1 1 1 2 0 0 2 1 2 1 1 2 2 2 0 1 1 1 0 2 0 0 0 2 0 0 0 0 0 0 0 0 0 0 0 0 1 0 0 1 0 1 1 0 0 1 1 0 0 0 0 0 0 0 1 0 0 2 1 0 0 2 2 0 1 1 1 1 1 1 1 0 0 0 1 1 1 0 1 0 1 2 1 1 1 0 0 0 1 0 1 1 0 1 1 0 0 0 0 0 1 1 1 1 0 0 0 1 0 2 0 2 2 1 1 1 1 0 0 1 0 0 0 1 1 0 1 1 1 1 1 2 1 1 2 2 2 0 0 2 0 0 0 1 0 0 0 0 1 0 1 0 0 0 0 0 1 0 0 0 2 1 1 1 1 0 0 0 2 0 1 1 1 0 1 1 1 1 0 2 0 0 0 0 0 1 1 0 2 1 0 2 0 0 0 0 1 1 1 0 1 0 0 2 2 2 1 0 2 0 1 2 0 0 0 0 0 2 1 2 1 2 0 0 1 1 1 2 1 0 1 0 0 0 1 0 2 1 1 2 2 1 1 0 1 2 2 2 0 2 1 0 0 1 0 0 1 0 0 2 2 2 0 0 1 1 0 0 2 1 1 0 0 0 1 0 2 0 1 0 0 0 1 1 0 0 0 0 1 0 0 2 1 1 0 1 1 0 1 0 1 1 0 1 2 0 0 0 1 0 0 0 0 2 0 0 0 0 1 1 1 0 1 0 0 1 1 1 1 1 1 1 2 0 1 0 0 0 1 0 1 0 0 0 0 0 0 0 0 0 1 2 1 2 2 1 1 1 1 0 0 1 1 0 2 2 0 2 2 1 1 1 0 1 1 2 0 1 0 1 1 0 1 0 1 0 0 1 1 0 1 1 2 2 1 1 1 1 2 1 1 0 0 1 0 1 0 0 1 1 0 1 0 0 1 0 1 2 1 2 1 1 0 1 1 0 1 1 1 2 1 0 1 2 0 0 0 0 2 0 0 0 0 1 2 0 0 0 0 0 1 1 0 1 0 1 1 1 0 0 0 0 0 0 2 1 0 1 1 0 0 0 0 0 1 0 2 0 0 2 1 2 1 2 0 2 2 0 0 0 0 0 0 0 0 0 0 0 2 1 0 1 1 1 0 2 1 0 0 0 0 0 0 0 1 1 1 1 2 0 0 0 2 2 2 0 0 1 1 0 0 1 0 2 1 2 0 1 0 0 0 1 0 2 1 0 0 0 1 0 1 1 0 1 2 1 0 0 0 1 0 2 2 0 1 0 0 1 2 0 0 1 1 1 1 2 1 0 1 2 1 2 1 0 1 0 0 0 0 0 1 0 0 0 2 1 1 0 0 1 0 1 0 0 1 2 0 1 1 0 1 0 0 0 1 1 0 0 0 0 2 2 2 2 0 0 0 1 1 0 2 1 1 0 1 0 1 1 1 0 0 1 1 2 2 0 0 0 1 0 0 0 2 1 0 0 0 0 0 2 0 0 1 1 0 0 1 1 0 2 1 1 1 1 0 1 0 2 1 0 0 1 2 1 2 0 2 0 1 2 0 0 0 1 1 0 0 1 1 0 0 0 2 1 0 0 0 0 0 1 1 1 2 2 0 2 2 2 2 0 2 1 1 0 0 0 2 0 1 1 1 0 0 0 1 0 0 0 0 1 0 1 0 1 0 0 0 2 2 0 2 2 0 0 0 0 0 2 0 0 0 0 0 1 0 0 2 1 1 0 0 2 0 0 1 1 1 2 0 0 0 0 0 0 0 0 0 1 0 0 1 2 1 1 1 0 0 2 2 0 0 2 1 1 1 0 1 0 0 0 0 0 1 0 1 2 0 0 2 2 1 0 0 0 1 0 0 2 2 0 2 0 0 0 1 0 0 0 0 2 1 0 1 0 0 2 0 2 0 1 0 0 0 1 2 0 0 1 1 0 0 1 1 0 0 2 1 0 0 0 0 0 1 1 1 1 0 0 1 0 1 0 0 0 0 0 0 0 0 0 0 0 0 0 0 1 0 1 1
21 1 0 1 0 0 0 0 1 0 0 1 0 0 0 0 0 1 2 1 1 1 0 2 0 0 0 1 0 1 1 0 0 0 1 0 1 2 0 0 1 1 0 1 2 1 1 1 0 2 1 2 1 1 0 1 0 0 1 0 1 1 0 0 0 0 1 1 1 0 0 0 2 0 2 2 2 0 1 0 1 0 2 1 1 0 0 0 1 2 0 0 1 1 0 1 0 2 1 1 0 0 0 2 0 0 2 2 1 1 0 1 0 0 0 0 0 0 1 1 1 0 2 1 0 1 1 1 0 2 1 1 1 0 0 0 1 0 0 1 0 0 0 0 0 0 1 0 1 1 0 0 0 0 1 0 0 0 1 1 1 0 0 1 0 0 0 2 0 1 0 1 0 1 0 0 0 1 0 0 0 0 1 0 1 0 0 1 0 0 0 2 0 1 1 0 1 0 0 0 0 1 0 2 2 0 0 0 2 0 2 0 1 0 2 2 0 1 0 0 2 2 0 0 0 0 1 1 0 2 1 1 0 0 0 0 0 2 1 1 0 1 2 0 0 0 0 1 1 1 1 0 0 0 0 0 0 0 0 0 0 0 0 1 0 0 1 0 1 0 0 2 0 0 0 0 0 0 0 0 0 2 2 1 1 1 1 2 2 2 0 1 0 0 2 0 0 0 0 2 2 0 1 0 1 0 0 2 1 1 0 1 0 1 0 0 0 0 0 0 0 0 0 1 2 0 1 2 1 1 1 1 1 2 0 1 1 2 0 1 0 1 1 2 0 0 0 0 1 1 1 0 2 0 1 0 2 0 0 2 2 2 2 2 2 1 0 1 1 0 0 2 2 2 0 1 0 0 1 1 0 1 0 0 1 0 0 0 0 0 0 0 0 0 1 0 0 1 0 0 0 0 0 1 1 0 1 0 0 0 0 0 2 2 2 0 0 0 1 0 0 0 0 2 1 1 2 2 2 0 2 1 0 1 0 1 0 0 0 0 2 0 0 1 1 0 0 1 0 0 0 1 0 2 1 1 0 2 2 2 0 2 0 0 0 2 0 2 2 0 0 0 0 0 1 0 0 2 2 0 2 1 0 2 1 0 1 0 1 0 1 1 0 1 1 1 1 1 0 0 1 2 1 1 2 2 2 0 0 0 0 2 0 0 0 0 1 1 0 1 1 2 0 0 1 0 0 2 0 2 0 1 2 1 0 1 2 0 2 0 1 2 0 0 0 1 0 2 0 0 0 0 0 2 0 0 0 1 1 1 1 0 0 1 0 1 1 1 0 0 0 2 1 0 0 1 1 0 0 1 0 0 2 2 1 0 1 0 0 0 0 0 0 0 0 1 0 0 0 1 0 2 2 1 1 1 0 0 1 1 0 0 0 0 0 0 0 1 1 1 1 2 0 1 1 0 0 1 0 0 0 1 0 0 2 0 2 1 2 0 1 1 0 1 2 0 2 1 1 1 1 1 0 0 2 0 2 1 1 0 0 0 2 0 1 1 0 1 1 0 1 1 0 0 0 0 2 0 1 0 1 1 2 1 2 2 0 2 0 1 0 1 0 0 0 0 0 1 1 1 0 0 0 0 0 0 2 2 2 0 0 0 0 0 0 0 0 1 1 0 0 0 1 2 1 1 1 0 0 0 1 1 0 2 1 1 0 0 1 1 0 0 0 0 2 0 2 1 0 0 0 0 0 0 0 1 0 0 0 1 1 0 2 0 0 0 0 1 0 0 0 0 2 0 0 0 0 0 1 1 0 0 0 0 0 0 0 1 0 1 0 1 2 0 0 0 0 1 0 1 2 2 0 0 0 2 0 1 1 0 1 0 1 1 0 2 1 0 0 2 1 0 0 1 1 2 0 0 0 2 1 1 2 2 0 0 0 0 1 1 0 0 2 0 2 1 1 0 0 0 2 2 0 2 2 0 0 0 0 0 0 0 0 0 0 2 1 0 1 1 1 1 1 0 1 0 0 1 2 2 2 0 1 0 1 1 1 0 0 0 2 0 2 0 1 0 2 2 0 0 0 1 0 0 1 1 0 0 0 1 0 0 0 0 1 1 0 1 2 0 0 2 2 0 1 0 1 1 0 1 2 2 0 1 0 0 0 1 0 1 0 0 1 2 1 1 0 0 1 0 1 0 0 2 1 0 1 2 0 0 0 1 0 0 1 0 2 1 1 1 1 0 0 0 0 0 0 0 1 0 0 1 1 1 0 1 0 0 0 0 0 0 1 0 1 0 0 0 1 0 0 1
22 1 0 0 1 0 0 1 1 1 1 1 0 0 0 0 0 0 1 1 1 1 0 1 0 0 0 1 1 2 2 0 1 1 2 1 2 0 0 0 1 1 0 1 2 1 0 0 0 2 1 1 0 0 0 1 0 1 0 1 0 1 1 1 0 1 1 0 1 0 0 1 2 1 1 2 2 1 2 0 1 0 1 0 1 0 0 1 2 2 1 2 2 2 1 1 0 1 0 2 1 0 2 0 0 0 2 2 2 0 0 2 0 0 1 1 1 1 1 0 0 0 1 1 0 1 0 1 0 1 1 1 0 0 1 1 1 0 0 0 1 0 0 0 0 0 0 0 1 0 0 0 0 2 1 0 0 1 0 1 1 1 0 2 0 1 0 2 0 1 1 1 0 2 0 0 0 0 0 1 1 1 0 0 0 0 0 0 0 0 0 0 0 1 2 0 1 0 1 0 0 0 0 2 2 0 0 1 1 0 1 0 0 0 2 2 1 0 1 0 2 2 1 0 0 0 0 1 0 1 0 0 1 1 1 0 0 2 2 1 0 0 2 0 0 0 0 0 0 0 0 1 1 1 0 0 2 0 0 0 0 0 0 0 1 1 0 1 1 1 0 1 1 0 0 0 0 1 1 1 1 1 2 0 2 1 0 1 0 2 0 1 0 1 2 0 0 1 1 1 2 0 1 0 1 0 0 2 1 1 0 1 0 2 1 0 1 0 0 0 2 2 2 1 1 0 1 2 1 2 2 0 0 1 0 0 0 0 0 0 0 0 1 2 1 1 0 0 1 0 0 0 1 0 1 1 1 0 0 1 1 1 2 1 2 0 0 1 2 0 0 2 1 1 0 0 0 0 0 2 1 1 0 0 0 1 1 0 0 1 0 2 1 0 2 1 1 1 0 0 0 0 0 0 0 0 1 1 0 0 0 0 1 1 1 0 0 0 0 0 0 2 1 1 1 2 1 1 1 0 2 1 0 2 0 2 0 2 0 2 2 0 0 2 0 1 0 0 0 1 0 0 0 1 1 0 1 2 1 1 1 1 0 0 0 2 0 1 1 1 1 0 1 1 0 0 0 1 2 0 1 0 0 1 1 1 1 0 1 0 1 1 0 2 2 1 1 1 1 0 1 2 2 1 0 1 1 1 0 0 0 0 1 0 0 0 0 2 0 1 1 2 0 0 0 1 0 1 1 2 0 1 1 1 0 0 2 0 2 0 1 2 0 1 0 0 2 0 2 0 0 0 0 2 0 0 0 1 1 0 0 0 1 2 1 0 0 0 0 0 0 1 1 0 1 1 2 0 0 0 0 0 0 0 0 0 0 0 0 0 1 1 0 0 0 0 0 0 0 1 0 2 1 0 1 1 1 0 2 2 0 0 0 0 0 0 0 2 0 0 0 2 0 1 1 0 1 2 0 0 0 0 0 0 2 2 2 1 2 0 0 0 1 1 2 0 2 2 1 1 0 1 0 2 1 0 0 1 2 0 0 0 2 0 2 1 1 1 0 1 1 0 0 0 0 1 1 0 1 0 1 1 2 2 1 2 1 1 0 0 0 0 1 0 1 0 0 1 2 2 0 0 0 1 1 0 1 2 2 0 1 0 0 0 0 1 0 1 1 0 0 0 1 2 1 1 2 0 0 0 2 2 0 2 1 0 0 1 0 1 1 1 0 1 1 0 1 1 0 0 0 0 0 0 0 1 0 0 1 0 0 0 2 0 0 0 0 2 0 1 0 0 0 1 1 1 2 2 1 1 1 1 2 2 1 2 1 0 0 2 2 0 2 0 0 0 0 1 0 0 1 1 2 0 2 1 1 0 2 0 2 0 0 0 2 2 2 1 2 2 0 2 2 2 2 1 0 0 0 2 0 1 2 2 0 0 1 0 0 0 0 0 1 0 1 1 1 0 2 1 1 1 1 2 1 0 0 0 0 0 0 0 1 0 1 2 0 0 1 1 0 0 0 0 2 0 0 1 2 2 2 0 0 0 1 1 0 2 0 0 2 0 1 0 0 0 1 2 0 1 0 1 1 0 1 2 0 1 0 2 0 0 0 0 1 2 0 0 2 0 0 2 2 1 0 0 1 2 0 0 2 2 1 2 0 0 0 2 0 0 0 0 2 1 1 2 0 0 0 0 1 0 0 0 0 1 1 1 1 1 1 1 0 0 1 1 1 0 2 1 0 0 0 1 0 0 0 0 0 1 1 0 0 2 0 1 0 1 1 0 1 0 0 1 1 0 0 0 0 0 0 0
23 0 0 1 1 0 0 0 0 1 0 1 0 0 0 0 0 0 1 1 2 2 0 2 0 0 0 1 1 1 1 0 1 1 1 1 1 1 1 1 1 1 1 0 2 1 0 0 0 2 0 1 0 1 0 0 0 0 2 0 1 1 2 2 0 1 1 1 1 0 0 1 2 0 2 2 2 0 2 0 1 0 2 2 2 0 0 0 1 1 0 0 1 1 0 1 0 2 0 2 1 0 1 0 1 1 2 0 0 2 0 1 1 1 1 1 1 0 1 1 1 0 2 1 0 2 0 2 2 2 0 0 0 0 0 0 0 0 0 1 1 0 1 0 0 1 0 0 0 0 0 0 0 0 1 0 0 1 0 1 0 0 0 0 2 1 1 1 0 0 0 2 0 2 1 0 0 0 0 0 0 1 0 1 1 0 1 1 1 0 0 2 0 2 2 0 0 1 0 0 0 0 0 0 0 0 0 0 0 1 2 0 1 0 1 2 0 0 1 1 0 0 0 0 0 0 0 1 0 1 0 0 1 1 1 0 0 2 2 2 0 0 2 1 0 0 0 0 0 0 0 1 0 0 0 1 1 0 0 0 0 0 0 1 0 0 0 1 1 1 0 2 0 1 0 1 0 1 1 0 0 2 0 0 1 0 0 1 0 1 0 1 2 0 2 0 1 0 0 0 1 0 0 0 0 0 2 2 0 0 0 1 0 2 1 0 1 1 1 0 1 1 1 0 2 0 0 0 0 0 2 2 1 0 0 0 0 0 0 0 0 0 1 2 1 1 0 1 2 1 0 1 1 0 1 1 2 0 0 2 2 2 2 0 2 0 0 1 1 1 1 1 1 1 0 0 0 0 1 1 2 0 0 0 1 0 0 0 0 0 0 0 0 0 2 1 0 0 0 0 0 0 0 1 1 1 0 0 0 0 0 0 0 0 0 0 1 0 1 0 0 1 0 2 1 1 1 0 1 0 1 0 2 0 1 2 0 0 0 0 2 0 0 0 1 2 0 0 0 1 0 0 0 2 1 1 0 1 2 1 0 1 0 0 0 2 0 1 2 1 1 0 1 1 1 1 0 2 2 0 2 1 0 1 1 0 1 0 0 0 0 0 0 2 0 0 0 1 0 0 1 2 2 1 0 0 1 1 0 0 0 2 0 0 1 0 0 2 0 0 0 2 1 1 2 0 0 1 0 1 0 1 1 1 1 1 1 0 1 1 1 1 0 1 1 1 0 0 2 0 0 0 0 1 1 1 1 0 2 0 0 0 0 1 0 1 1 0 2 1 0 0 0 0 0 0 0 1 0 2 1 0 1 0 1 0 0 0 2 2 0 1 1 0 1 1 0 0 0 0 0 1 1 0 0 0 0 1 2 2 0 0 0 1 0 0 1 0 0 0 0 0 0 1 1 1 1 2 0 0 0 1 0 0 2 1 1 0 2 0 0 0 0 2 2 0 2 0 1 1 2 2 0 0 1 0 2 0 1 0 0 0 1 0 1 1 1 1 0 1 1 0 1 0 0 1 0 0 0 0 1 0 2 2 1 1 2 2 0 1 1 1 0 0 0 1 1 1 1 1 1 0 0 1 2 0 1 2 2 0 1 0 0 0 0 1 0 0 0 0 0 0 0 2 2 1 1 0 1 1 1 1 0 2 0 0 1 1 0 1 0 0 0 0 0 1 1 0 0 0 0 0 0 1 0 0 0 0 1 0 0 0 2 1 0 0 0 2 0 0 0 1 2 0 0 0 1 0 2 1 2 1 0 0 0 2 0 2 1 2 0 2 2 0 1 1 0 0 0 1 0 1 2 0 2 1 0 0 0 2 2 2 1 1 1 2 2 0 0 1 0 0 2 2 2 0 0 0 0 2 0 1 0 0 0 1 1 2 1 0 0 0 1 1 1 0 1 0 0 0 2 2 2 1 0 1 2 0 0 0 0 1 0 0 0 1 1 0 1 1 0 0 0 0 1 0 0 0 1 1 2 0 0 0 0 0 0 0 0 0 1 0 0 2 2 0 2 0 0 1 0 1 1 0 1 2 0 0 0 2 0 0 0 0 2 1 0 1 2 1 0 2 2 1 0 1 0 1 0 0 2 1 1 1 0 0 1 1 0 0 0 0 1 1 1 1 1 1 0 0 2 0 2 0 0 1 1 2 0 0 2 0 0 0 0 0 0 0 0 0 0 0 0 0 0 0 0 0 0 0 0 0 0 1 0 0 0 0 0 1 0 1 0 2 1 0 0 0 1 0 1 0
24 0 0 1 1 0 0 2 2 1 0 1 0 0 0 0 0 0 0 2 2 1 0 2 0 0 0 1 0 2 2 0 1 1 1 1 1 2 0 0 1 1 1 1 2 1 1 0 2 0 0 1 1 2 0 0 1 0 1 0 1 1 0 0 0 0 2 0 2 1 0 0 2 0 2 2 2 1 2 1 0 0 2 0 0 0 0 0 2 2 0 0 0 1 0 0 0 1 1 1 2 1 0 1 1 1 1 1 1 1 1 2 0 1 2 1 0 0 0 1 1 0 1 0 1 0 1 1 1 2 0 0 0 0 0 0 0 0 0 1 0 0 0 0 0 0 0 0 1 0 0 0 0 0 0 0 0 2 0 1 2 1 1 1 0 2 0 1 0 0 0 0 2 1 1 1 0 0 0 0 0 0 0 1 0 0 0 1 0 0 0 2 1 1 1 0 1 0 1 0 0 0 0 0 0 1 1 1 1 0 1 0 1 0 2 2 2 0 1 0 1 1 1 1 1 0 2 2 0 2 1 1 0 1 1 0 0 2 2 1 0 0 2 2 0 0 0 0 1 1 1 0 0 0 0 0 0 1 1 1 1 1 0 1 0 0 0 1 0 0 0 2 0 2 0 0 0 0 1 0 2 0 1 0 0 0 0 2 1 2 0 0 1 1 2 0 1 1 0 1 1 0 0 0 0 0 2 2 0 0 0 1 0 1 1 0 2 1 1 0 1 1 1 1 2 0 1 1 0 1 2 1 0 1 0 0 0 2 0 1 0 0 2 1 1 1 1 0 2 2 2 0 2 1 1 0 1 0 0 1 1 1 2 2 2 1 0 1 1 0 0 2 1 1 0 1 0 0 1 1 1 1 0 0 0 0 0 0 0 0 0 0 0 0 2 0 0 0 0 1 0 1 0 0 0 1 0 1 0 1 0 0 0 0 0 0 0 1 1 1 0 0 0 0 0 1 0 0 1 0 1 0 0 1 1 0 0 0 1 0 0 2 0 1 0 1 0 0 0 1 0 0 0 2 1 1 0 0 1 0 2 1 0 0 0 2 0 2 2 0 0 0 1 1 0 0 0 2 2 1 0 0 0 0 0 0 0 0 0 0 0 2 2 2 2 1 1 1 1 1 1 2 1 1 0 0 2 1 1 0 0 2 1 0 0 0 0 2 0 0 0 2 0 0 0 1 1 0 0 0 2 0 0 0 0 0 2 1 2 1 1 1 0 0 0 2 0 1 1 0 0 0 0 2 0 0 0 1 2 0 0 0 0 0 0 1 1 1 0 0 0 0 0 0 0 0 0 0 0 0 0 0 2 1 2 2 2 1 1 2 0 0 1 0 0 0 0 0 0 0 0 2 1 0 0 1 1 0 1 1 0 0 0 0 0 0 0 1 0 0 0 1 0 0 0 0 1 2 0 0 0 1 1 0 2 1 2 1 2 0 0 0 0 1 1 0 2 2 0 0 0 2 0 1 2 0 0 0 2 0 0 0 1 2 0 2 1 0 0 0 2 0 0 0 0 1 2 2 0 0 0 0 2 2 2 2 1 2 0 1 0 1 0 0 1 0 0 2 2 2 1 1 0 0 0 0 2 2 1 1 0 0 1 0 0 1 1 2 2 0 0 0 1 2 1 0 1 0 0 0 1 1 0 2 0 0 1 0 2 2 0 0 0 0 0 1 1 1 0 0 0 2 0 0 0 2 0 0 1 0 0 0 2 0 0 0 2 1 0 2 1 1 2 1 1 0 0 0 2 0 2 2 0 0 0 1 0 2 0 2 0 1 1 0 0 0 1 0 0 0 0 1 1 0 1 1 2 0 0 2 2 1 1 1 1 2 2 1 0 1 1 1 0 2 2 1 0 0 0 2 0 2 2 0 0 0 0 2 0 0 1 0 0 0 0 0 0 0 0 0 1 1 2 2 0 2 2 0 0 0 1 0 0 0 0 1 1 0 1 1 0 0 0 2 2 2 0 1 1 0 1 1 0 0 0 1 0 0 1 0 1 0 0 2 1 0 2 1 0 0 0 1 1 1 2 1 0 0 0 1 0 0 1 1 1 0 0 0 1 0 0 1 1 2 0 1 1 1 0 0 1 1 0 1 0 0 0 1 0 0 0 0 2 2 1 0 2 0 1 0 1 0 0 2 2 0 2 2 1 0 1 1 2 0 2 1 2 0 0 0 0 0 0 0 1 0 1 1 1 0 0 2 0 1 0 0 0 0 0 0 0 0 0 0 1 0 0 0 0 0 0 0
25 0 0 0 0 0 0 1 1 2 0 0 0 1 0 1 0 0 0 2 2 2 0 2 0 0 0 2 1 2 2 2 0 0 0 1 2 0 0 0 1 1 0 2 2 1 1 0 2 2 0 0 0 1 0 1 1 0 2 0 0 1 1 1 0 1 1 1 1 0 0 1 2 0 0 2 2 0 1 0 1 0 1 1 2 0 0 0 2 2 0 2 1 0 2 2 2 1 0 2 1 0 0 1 1 1 2 0 0 2 0 1 1 1 1 0 0 1 1 1 1 0 2 1 0 1 1 1 0 1 0 0 0 0 0 0 0 0 0 1 0 0 0 0 1 0 0 0 0 0 0 0 1 0 1 0 0 2 0 2 1 0 0 2 1 2 0 2 1 1 0 0 0 2 1 0 0 1 0 1 1 2 1 0 1 0 1 1 0 0 0 1 1 1 1 0 0 1 0 0 0 0 0 0 0 1 2 0 1 0 1 0 1 0 1 1 1 1 1 1 0 0 0 0 0 0 1 1 0 1 0 0 1 1 0 0 0 2 2 1 0 0 2 1 0 0 0 0 0 0 0 0 0 1 1 0 0 1 1 1 1 1 0 1 0 0 2 0 2 2 1 1 0 1 0 0 0 0 1 1 1 1 0 0 1 1 0 2 0 2 0 1 1 0 2 0 1 1 0 1 1 0 0 0 0 1 1 2 0 0 0 1 0 1 1 0 0 1 0 0 0 0 1 2 2 0 0 1 2 1 1 2 1 0 0 1 1 2 0 0 0 0 1 1 0 0 1 0 2 1 1 0 1 1 0 1 1 0 0 1 0 0 1 0 1 0 0 0 0 0 0 2 0 0 0 0 0 1 1 1 2 0 0 0 1 2 1 1 1 1 1 1 0 0 2 1 1 0 0 1 0 1 0 2 1 0 0 0 0 0 0 2 0 0 1 1 0 0 0 0 0 2 0 1 1 1 1 0 0 0 0 0 2 0 2 2 0 1 0 0 0 2 0 0 0 0 0 0 0 1 0 0 0 2 0 0 0 0 1 0 2 1 0 0 0 2 0 2 2 1 1 0 0 0 0 0 0 1 2 0 1 1 0 1 1 0 1 1 1 2 0 2 0 1 1 1 1 1 1 0 1 2 2 0 0 0 2 1 1 0 0 2 2 0 0 0 0 2 0 1 1 2 0 0 0 1 1 1 0 2 0 2 1 0 0 2 2 0 2 1 0 1 0 0 1 1 0 2 0 0 0 0 0 1 1 2 0 1 0 1 2 0 0 2 0 1 1 1 1 0 0 1 1 1 1 1 2 2 0 2 0 0 1 1 0 1 1 0 1 1 0 2 1 0 1 0 0 0 0 1 0 2 1 1 2 0 0 0 1 1 0 0 0 2 1 2 1 1 0 0 1 2 0 0 0 0 1 1 0 0 0 0 0 0 2 1 2 1 2 0 0 1 0 1 2 0 2 0 2 2 1 2 0 0 1 0 2 1 1 1 0 0 0 1 0 1 1 0 0 0 2 0 0 0 0 0 2 0 2 0 0 1 2 1 1 2 0 1 1 0 0 1 0 0 0 0 0 2 1 1 0 1 0 0 1 0 2 2 2 0 2 0 0 0 0 1 0 1 1 1 0 0 0 2 2 2 2 1 0 0 2 1 0 2 0 0 1 1 1 2 1 1 0 0 0 1 1 0 0 0 0 0 0 0 0 2 0 0 0 0 0 0 1 0 0 1 1 1 0 0 0 0 2 1 1 1 0 0 2 0 2 2 1 1 1 1 1 1 1 2 1 1 2 1 0 0 0 0 0 0 0 2 2 0 2 0 2 1 0 0 0 0 1 1 1 2 2 0 1 2 1 1 1 2 1 0 0 0 0 1 0 1 1 0 0 0 0 0 1 0 1 0 0 0 0 0 0 0 2 1 1 1 0 2 2 0 0 0 0 0 0 0 1 0 1 1 1 0 1 0 0 0 2 0 1 1 0 0 2 2 2 0 0 0 0 0 1 0 1 1 2 0 1 1 2 0 2 2 0 1 0 1 1 1 2 1 1 1 0 1 0 0 0 0 1 1 0 1 2 1 1 1 2 0 1 0 1 1 1 0 2 0 0 1 1 0 0 1 0 0 0 0 2 2 0 1 0 0 1 0 1 0 1 0 0 0 1 2 1 0 2 0 0 0 1 2 2 1 2 2 1 0 0 0 0 1 1 1 2 0 0 1 0 1 0 0 0 0 0 0 0 0 0 0 0 0 0 0 0 0 1 1
26 0 0 1 0 0 1 2 2 0 0 2 1 2 0 2 0 0 0 2 2 2 0 2 0 0 0 1 0 1 1 0 2 2 0 0 1 1 0 0 1 1 0 0 2 0 2 0 2 0 0 0 0 0 0 0 0 0 1 0 2 0 1 1 0 1 0 1 0 0 0 0 1 0 1 1 1 0 1 0 1 0 1 1 2 0 0 0 0 2 0 0 1 1 0 1 0 1 0 1 1 0 1 0 1 0 2 2 1 1 0 1 1 1 1 1 0 0 1 1 1 0 2 2 0 1 0 1 0 2 1 1 0 0 0 0 0 0 0 1 0 0 0 0 0 0 0 0 0 0 1 0 0 0 0 1 0 2 0 1 1 2 1 1 0 2 0 1 1 1 0 0 0 0 0 0 0 0 0 1 2 2 1 0 1 0 1 1 0 0 0 1 0 1 1 1 2 0 0 0 0 0 0 1 1 1 2 0 1 0 2 0 2 0 1 1 1 0 2 1 0 0 1 0 0 0 1 1 0 1 0 0 1 1 0 0 0 2 2 1 0 0 2 0 0 0 0 0 0 0 0 0 0 0 0 0 0 1 0 0 0 0 0 1 0 0 0 1 2 1 0 2 0 2 0 0 0 1 2 0 1 1 1 1 1 1 0 2 0 2 0 0 1 0 2 0 1 1 0 1 1 0 1 1 1 0 0 2 1 1 0 2 0 2 2 0 0 0 0 0 1 1 0 1 1 0 2 1 0 2 1 1 0 0 0 0 0 0 0 0 1 1 0 2 0 0 0 0 1 1 1 0 1 0 0 1 0 0 0 1 2 2 1 1 1 1 0 1 2 1 1 1 1 1 0 1 0 0 2 0 1 1 0 1 0 0 1 0 0 0 0 0 0 0 2 0 0 0 0 0 0 0 0 1 1 1 1 0 1 0 0 1 0 0 1 0 0 0 0 0 0 1 0 1 0 0 0 1 1 0 1 1 0 2 0 1 0 0 0 0 1 1 0 1 2 2 0 0 0 2 0 0 0 2 0 0 0 1 0 0 1 2 1 1 0 1 0 1 1 1 1 0 0 0 1 1 1 2 2 1 1 1 0 0 0 1 0 2 0 0 2 2 0 2 1 0 0 2 2 0 0 2 2 1 1 1 1 0 0 0 0 0 1 0 0 0 1 2 0 1 1 2 1 1 1 1 0 1 0 2 0 0 1 1 0 0 2 0 2 1 0 1 0 0 0 1 0 2 0 0 0 0 0 1 2 0 1 0 2 0 0 0 0 2 0 2 1 0 2 1 0 2 0 0 0 0 0 1 0 2 0 0 1 1 0 0 1 0 0 0 1 1 0 1 1 0 1 1 0 0 0 2 1 0 0 0 0 0 0 1 0 0 0 1 0 1 0 0 0 0 1 1 0 0 0 1 1 1 0 0 0 1 0 0 2 1 2 2 2 0 0 0 0 2 2 0 1 2 1 1 0 1 0 1 2 0 1 1 0 1 1 0 0 2 0 2 1 0 0 0 2 0 0 0 0 1 1 0 1 0 0 1 1 1 1 0 0 0 0 0 0 1 1 0 0 0 0 1 1 1 0 0 1 0 0 0 1 0 1 1 0 0 0 0 0 0 0 2 2 0 0 0 0 1 1 0 0 0 1 1 0 0 0 2 0 0 0 0 0 0 0 0 0 0 0 1 1 0 0 0 0 0 0 0 0 2 1 0 0 1 1 0 2 0 0 2 1 1 0 2 1 0 2 0 0 0 1 1 1 1 1 1 0 0 0 1 0 2 0 2 0 1 2 1 0 0 1 1 0 0 1 1 0 0 0 1 0 0 0 2 2 0 1 1 1 2 2 1 1 1 0 2 2 2 2 0 0 0 0 2 0 1 1 1 0 1 2 0 0 1 0 0 0 0 0 0 1 0 0 0 2 2 1 2 1 1 1 0 0 0 2 0 2 2 2 0 1 0 1 0 0 0 1 0 2 1 0 2 2 0 0 1 2 0 0 2 0 0 1 0 0 0 0 1 1 0 2 2 0 0 1 1 1 1 2 1 1 0 0 1 0 0 0 0 1 1 0 0 1 0 0 1 1 1 0 0 1 1 0 0 2 1 0 2 0 0 0 1 0 0 0 0 2 1 0 1 0 0 2 0 1 0 1 1 1 0 2 1 0 0 2 0 0 0 0 2 1 0 1 1 0 0 0 0 1 1 1 0 1 0 0 1 0 2 0 1 1 0 0 0 0 0 0 1 0 0 0 0 1 0 0 0
27 0 0 1 0 0 0 1 1 1 0 0 0 1 0 1 0 0 1 0 0 0 1 2 0 0 0 2 0 2 2 1 1 1 0 0 2 0 0 0 2 2 0 1 2 0 0 0 2 0 0 2 0 1 1 0 0 0 1 1 1 0 1 1 0 1 0 2 0 0 0 0 2 0 1 2 2 0 1 0 1 0 2 1 1 0 0 0 1 1 0 0 2 1 0 1 0 0 0 1 1 0 0 1 1 1 2 1 1 1 0 1 0 1 1 0 0 0 1 1 1 0 1 0 1 0 1 2 0 2 0 0 1 0 0 0 1 0 0 1 1 0 0 0 1 2 0 0 1 0 1 0 0 0 0 0 0 1 0 1 1 1 1 0 0 2 0 1 0 1 1 2 1 1 0 0 2 0 0 1 1 0 0 0 0 0 0 0 0 0 0 1 0 2 2 0 0 0 0 0 0 0 0 2 2 1 1 1 1 0 1 0 1 0 1 2 0 2 0 0 1 1 0 1 1 0 1 2 0 2 0 0 1 0 1 1 1 2 2 2 0 0 2 0 0 0 0 0 0 0 0 1 0 0 0 0 1 1 1 0 0 0 0 0 0 0 1 1 1 0 1 1 0 0 1 1 0 0 2 0 0 0 2 0 2 2 0 1 0 2 1 1 1 1 2 1 0 1 1 1 0 0 1 0 1 0 1 2 0 0 0 0 0 1 0 0 1 1 0 0 0 0 2 1 1 0 0 1 2 1 1 2 0 1 0 0 0 1 0 0 0 0 1 1 0 0 0 0 0 0 0 0 1 1 0 1 1 0 0 1 1 1 1 1 1 1 0 1 1 0 0 2 0 0 1 0 0 0 1 1 1 1 0 1 1 1 1 0 0 0 1 2 1 0 2 2 2 1 0 0 0 0 0 0 0 0 1 1 0 1 1 1 0 0 0 0 0 1 0 1 0 1 1 1 1 1 1 0 1 1 0 0 0 2 0 1 0 0 0 0 1 1 0 0 1 1 0 1 0 1 0 0 0 2 1 1 0 1 2 1 1 2 0 0 0 2 1 2 2 0 2 2 1 1 0 1 0 1 1 0 1 1 0 0 0 0 0 0 1 0 1 0 0 1 1 1 1 1 0 0 1 1 1 1 0 0 0 1 1 0 1 0 1 0 2 0 0 2 0 1 0 2 0 0 1 0 1 1 0 1 1 1 0 0 1 1 1 0 2 0 1 1 0 0 0 2 0 1 1 0 0 0 0 2 0 2 0 1 0 1 1 0 0 2 2 0 0 1 1 0 0 0 0 0 0 0 0 1 0 1 0 0 2 2 2 0 2 0 0 0 1 0 1 0 0 0 1 2 0 2 2 0 2 0 1 2 1 0 1 1 0 0 0 0 0 0 0 2 0 0 0 1 0 0 1 2 2 2 0 0 0 1 0 0 1 0 2 2 2 0 1 0 1 1 2 0 2 1 2 2 0 2 0 0 1 0 1 2 1 1 1 0 1 0 1 1 1 1 0 1 0 0 0 2 0 0 2 0 1 0 2 1 2 2 2 2 1 2 0 0 0 1 0 1 0 0 0 1 1 1 1 0 0 0 2 0 2 1 2 0 1 1 1 0 0 0 0 1 1 0 0 0 0 1 1 1 1 0 0 0 1 1 0 2 1 1 0 0 1 1 0 0 0 0 0 0 0 0 0 0 0 0 0 0 0 0 0 0 1 0 0 0 2 1 0 0 0 1 0 0 0 0 0 1 1 1 1 1 0 1 1 1 1 1 1 2 1 2 1 2 0 1 2 2 0 0 1 1 0 0 0 1 2 0 2 1 0 1 0 1 1 0 2 2 0 2 2 0 1 2 1 1 0 2 2 1 0 0 0 1 0 2 2 1 0 0 0 0 1 1 0 0 0 0 0 0 0 0 0 0 2 2 2 0 0 0 2 0 0 0 1 0 0 0 0 0 1 0 1 1 0 0 0 1 2 1 0 0 2 2 2 0 1 0 1 1 0 2 0 0 2 0 0 2 2 0 2 1 0 0 2 2 0 0 0 2 0 1 0 1 0 0 0 0 2 1 0 1 1 1 0 1 2 2 0 0 2 0 1 1 1 1 0 1 0 0 1 0 0 0 0 0 2 1 0 0 0 0 0 1 1 0 1 1 1 0 2 2 1 1 1 1 1 0 1 1 0 0 2 2 0 0 1 1 0 1 2 0 0 1 1 0 0 2 0 1 1 0 0 0 0 0 0 0 0 0 0 0 1 0 0 0
28 0 0 2 0 0 0 0 0 2 0 0 0 0 0 0 0 0 1 1 1 2 0 1 1 1 1 0 2 0 0 0 0 0 0 0 2 1 0 0 2 2 0 0 2 0 0 0 0 1 0 1 1 1 1 1 1 0 0 1 0 1 0 0 0 1 2 1 1 0 0 0 2 0 0 2 2 0 2 0 1 0 1 0 1 0 0 0 0 2 0 1 1 1 0 0 0 1 0 2 1 0 0 1 1 1 2 0 0 2 1 2 1 2 2 1 1 0 2 1 1 1 2 2 0 2 0 2 1 2 0 0 0 0 1 1 0 0 0 0 0 0 0 1 0 0 0 0 0 0 0 0 0 0 0 0 0 0 0 0 1 0 1 0 1 1 1 1 2 0 0 0 0 2 1 0 0 2 0 0 0 0 0 2 1 0 1 1 0 0 0 2 0 1 1 1 2 1 1 0 0 0 0 2 1 1 0 1 1 0 0 0 1 1 0 2 0 1 1 1 1 1 0 1 1 0 1 0 0 0 0 0 0 0 0 0 0 2 2 2 0 0 1 0 0 0 0 0 0 0 0 1 0 0 0 0 0 0 0 0 0 0 0 1 0 0 0 0 1 0 1 2 1 1 0 1 0 1 2 1 0 2 2 0 2 2 0 1 2 2 0 1 2 0 2 0 2 1 0 0 0 0 0 1 0 0 1 2 1 1 1 1 0 0 0 0 1 0 1 0 1 1 0 2 1 0 1 1 0 1 2 1 0 2 0 0 0 1 0 1 0 0 0 2 0 0 0 0 2 1 1 0 1 0 0 1 0 0 0 2 2 2 2 1 2 0 0 1 2 0 0 2 0 0 0 0 0 1 0 2 0 2 0 0 1 1 1 0 0 1 1 1 0 0 1 0 0 0 1 1 1 1 0 2 1 0 0 2 0 0 0 0 0 0 0 0 0 0 0 0 0 2 0 1 1 1 1 1 2 0 2 0 0 1 1 0 0 0 1 0 1 1 1 1 0 2 1 1 0 0 0 1 0 1 2 1 1 1 2 1 1 2 0 1 1 0 0 2 2 0 1 1 1 1 0 0 0 2 1 1 1 1 0 0 0 0 0 2 0 0 2 2 0 2 2 0 0 0 0 0 2 2 1 1 0 0 2 1 0 0 0 2 1 1 0 1 0 2 0 2 1 2 0 0 0 1 0 0 0 0 2 0 1 1 1 0 0 0 2 2 0 0 0 0 0 2 0 0 2 0 0 0 0 2 0 1 0 1 0 0 0 0 1 1 1 0 0 0 1 1 0 2 1 0 0 1 1 1 0 2 0 0 2 1 2 2 2 1 0 1 0 1 2 0 1 0 1 0 0 0 0 1 0 1 2 0 2 0 1 0 0 0 0 1 1 0 1 0 0 0 0 0 0 0 0 1 2 1 0 0 1 1 1 0 1 0 2 1 2 0 0 2 0 1 1 0 2 0 1 1 0 1 2 2 0 1 2 0 2 0 0 0 1 0 1 1 1 2 0 2 0 0 0 1 0 0 2 0 1 0 0 2 2 2 2 2 2 2 0 0 2 0 0 1 1 0 0 1 0 1 1 0 0 0 1 0 2 2 2 0 0 0 0 2 0 1 0 1 1 0 0 0 0 2 2 2 2 0 0 0 1 1 0 2 0 0 0 0 0 0 0 0 0 0 1 0 0 0 0 1 1 1 1 1 0 1 1 0 0 1 0 1 2 1 1 0 0 1 0 0 0 0 2 0 0 0 1 1 1 1 1 1 0 0 0 2 0 2 1 2 0 1 2 0 0 0 0 1 0 0 1 2 1 0 1 1 1 0 1 1 2 0 1 1 0 1 2 1 1 2 2 1 1 2 2 2 0 0 1 2 0 2 2 1 0 1 0 2 1 0 1 1 2 0 2 1 1 0 0 0 1 1 1 1 1 0 1 0 1 1 2 0 0 0 0 0 0 0 2 0 0 0 0 0 1 0 0 2 1 1 1 1 0 0 0 1 1 0 1 0 0 0 1 1 1 1 1 1 0 1 0 1 2 2 2 1 1 0 0 1 0 0 1 1 2 0 0 1 2 0 0 2 1 1 1 0 0 2 1 1 2 2 0 1 0 0 0 0 2 2 0 0 1 2 1 1 0 0 0 0 0 0 1 1 1 0 1 1 0 0 1 0 1 0 2 1 1 0 1 0 0 0 0 0 0 0 0 1 1 0 0 1 0 1 0 0 0 0 0 0 0 0 0 0 0 0 0 0 1 0 0 1
29 1 0 1 0 0 0 1 1 1 0 1 0 2 0 2 1 0 0 2 2 2 0 2 0 0 1 2 1 2 2 2 1 1 0 0 1 0 0 0 1 1 1 1 2 1 1 0 1 1 0 0 0 1 1 0 0 0 2 0 1 1 0 1 0 1 0 0 2 0 2 2 2 0 0 2 2 0 2 1 0 0 2 2 2 1 0 0 2 2 0 0 1 1 0 1 0 2 0 2 0 0 0 2 0 0 2 1 1 1 0 1 1 2 2 1 1 0 0 2 2 0 2 0 0 0 2 0 0 0 0 0 0 0 0 0 1 0 0 0 0 0 0 0 1 1 0 0 1 1 0 0 2 0 0 0 0 2 0 1 1 0 1 0 1 2 0 1 1 1 1 1 0 2 0 0 0 0 0 1 1 1 0 1 1 0 1 1 0 0 0 2 0 2 2 0 0 0 0 0 0 0 0 1 1 1 2 2 1 0 0 0 1 1 0 2 0 0 0 0 1 1 0 0 1 0 1 0 0 0 0 0 0 0 1 1 0 2 2 1 0 0 2 0 0 0 1 0 0 0 0 0 0 0 1 1 1 0 0 0 0 0 0 0 0 0 1 0 1 0 1 2 0 2 0 0 1 0 1 0 1 1 2 1 1 2 1 1 1 1 0 1 0 1 2 1 0 1 0 0 1 0 1 0 1 0 0 2 0 1 0 0 0 1 1 0 0 0 1 0 2 1 0 1 1 0 1 1 1 1 0 2 2 1 0 0 0 1 0 1 1 1 1 2 1 1 1 0 2 2 2 0 2 0 2 0 1 0 0 2 2 2 1 0 1 0 0 0 2 1 1 1 0 0 0 0 0 0 2 0 2 0 0 0 0 0 0 1 1 0 0 1 1 0 2 1 1 0 0 0 0 0 0 1 0 0 1 0 1 0 0 1 1 1 1 0 0 1 0 1 0 1 0 1 1 1 0 0 1 0 1 0 1 1 1 2 0 1 0 0 2 0 0 0 0 1 0 1 1 2 0 1 0 2 2 1 1 2 2 2 0 2 0 0 2 0 0 2 2 0 1 1 0 0 1 1 1 2 2 2 1 1 0 0 0 1 0 0 1 0 1 2 1 2 1 1 1 1 1 0 1 2 2 0 0 0 1 2 0 0 0 2 2 1 0 0 0 2 0 1 1 2 1 1 1 0 0 1 1 2 0 1 1 0 1 1 1 0 0 1 0 1 0 1 0 2 0 1 1 0 0 0 0 1 1 2 0 0 1 0 0 1 2 2 0 0 0 0 1 0 0 0 0 0 0 0 1 1 0 2 0 0 0 1 1 0 1 0 1 1 1 0 1 0 1 0 0 0 0 1 0 1 1 0 1 0 1 0 1 1 1 0 0 1 0 1 0 1 0 0 1 2 0 0 0 1 2 2 0 0 0 1 0 0 1 0 1 1 2 0 0 0 0 1 2 0 1 1 1 1 1 2 1 1 2 0 2 0 0 0 0 0 2 1 1 2 0 1 1 0 0 0 0 1 1 0 2 0 0 0 1 0 2 1 2 2 0 2 0 1 0 1 1 1 1 0 0 1 1 1 1 0 0 0 1 0 2 2 2 0 1 0 0 1 0 0 0 0 0 0 0 0 0 2 2 1 1 0 0 0 1 1 0 2 0 0 0 1 1 2 1 0 0 0 1 0 1 1 0 0 0 1 0 1 0 0 0 0 0 0 0 0 2 0 0 1 1 2 0 0 0 0 2 0 0 0 0 0 2 0 2 1 1 1 1 1 1 1 1 2 1 1 2 1 0 0 1 1 0 1 2 2 1 0 1 1 0 0 1 1 1 0 1 1 1 2 2 1 1 1 1 1 2 2 2 2 0 0 0 2 0 2 2 0 0 1 1 0 0 0 0 0 0 0 0 0 0 0 2 1 1 1 2 2 1 1 1 0 0 0 1 0 0 0 0 0 1 0 1 0 0 0 0 1 2 1 0 1 1 1 2 0 0 0 0 0 1 0 0 0 1 0 0 1 2 1 1 0 0 1 0 1 1 1 1 1 1 2 0 1 0 0 0 0 1 1 0 0 1 0 0 1 2 1 0 0 2 1 0 1 2 2 0 1 0 0 0 1 1 0 0 1 2 0 0 1 1 0 0 0 1 1 1 1 2 0 1 1 0 0 1 1 0 0 0 0 1 0 1 1 0 0 0 0 0 1 1 2 2 1 0 1 1 1 0 0 0 1 0 1 0 0 0 0 1 0 0 0 2 0 0 1
30 0 0 1 0 0 0 0 0 2 0 0 0 0 0 0 0 0 2 0 0 1 1 0 1 1 1 1 2 1 1 0 1 1 1 1 1 1 0 0 2 2 0 1 1 1 1 0 2 0 0 0 1 2 0 0 1 0 1 0 1 0 1 1 0 2 0 1 1 0 0 1 2 0 1 2 2 0 2 0 2 0 2 1 1 1 0 1 1 1 0 1 1 1 1 1 1 2 1 2 2 0 1 0 1 0 2 0 0 2 1 2 2 2 2 2 1 0 1 1 1 0 2 2 0 2 0 0 0 1 0 0 1 0 0 0 1 0 0 1 0 0 0 0 1 1 0 0 2 1 1 0 0 0 0 0 0 1 0 2 2 1 0 0 0 2 0 1 0 1 1 0 1 0 0 0 0 0 0 0 0 0 0 1 2 1 1 1 1 1 1 2 1 1 1 1 1 0 0 0 0 0 0 1 1 1 1 1 1 0 2 0 2 0 1 2 1 0 2 1 0 0 0 0 1 1 0 0 0 0 1 1 0 0 1 1 0 2 2 1 0 0 2 0 0 0 0 0 0 0 0 0 0 0 0 0 0 0 0 0 0 0 0 1 0 0 0 0 2 1 0 2 0 1 1 1 0 1 2 2 0 1 2 0 0 0 1 1 1 1 0 0 1 1 2 1 1 0 1 2 1 0 0 1 0 0 0 2 2 1 1 1 0 1 1 0 0 0 0 0 0 0 2 2 2 0 1 2 1 0 0 2 0 2 0 0 0 0 0 1 0 2 2 1 0 0 0 1 2 0 0 1 1 1 1 0 1 0 0 2 2 2 2 1 2 0 0 0 1 1 1 1 0 0 0 1 0 0 1 1 2 0 0 0 1 0 0 0 0 0 0 1 0 0 2 0 0 0 0 0 0 0 0 2 1 0 0 1 0 0 0 0 0 0 0 0 2 1 0 0 0 0 1 1 2 2 1 0 1 0 1 0 0 2 0 1 0 0 0 0 1 1 0 2 0 1 0 0 0 0 0 0 0 2 2 1 1 0 2 0 0 0 0 0 0 2 1 2 2 0 0 0 1 1 1 1 1 0 2 0 0 0 0 0 0 0 0 1 0 0 1 2 0 2 2 0 0 2 1 0 0 2 1 1 0 0 2 0 0 0 0 2 1 1 1 0 0 2 0 1 0 2 1 1 1 0 1 1 0 1 1 1 1 0 0 2 2 0 2 1 1 2 0 1 1 2 0 2 0 0 0 0 0 2 1 0 0 0 1 0 0 0 1 2 0 0 0 0 1 1 0 0 1 0 1 1 1 1 0 2 0 0 2 1 2 1 2 0 1 1 0 1 0 0 0 2 0 1 0 1 1 2 1 0 1 0 1 0 1 0 2 1 0 0 0 0 0 1 1 1 1 0 0 1 1 1 1 0 0 0 0 1 1 1 2 0 1 0 2 0 0 1 0 1 1 0 2 2 1 1 0 2 0 1 2 0 1 0 2 0 0 0 1 2 0 2 1 2 0 0 2 0 0 1 1 0 2 1 0 0 0 1 1 1 1 1 1 0 0 0 0 0 1 0 0 1 1 1 1 1 0 1 0 0 1 0 1 2 2 0 1 0 0 0 0 0 0 1 1 0 0 0 0 1 0 1 1 0 1 1 2 2 0 2 1 1 1 1 0 1 1 1 0 0 0 1 1 1 0 0 0 0 0 0 0 2 0 0 1 1 0 1 2 0 0 0 0 2 0 2 0 0 0 1 0 1 1 0 1 0 1 1 0 0 0 0 0 2 0 2 0 0 2 1 0 0 1 1 0 0 1 1 0 0 0 2 1 0 2 0 0 0 0 0 0 0 2 1 1 1 0 1 2 2 2 1 0 0 0 2 0 2 1 1 0 0 0 1 1 0 1 1 2 1 2 1 2 0 0 0 2 2 1 1 1 0 1 0 0 0 2 0 0 0 0 1 1 0 1 1 0 0 0 1 1 1 0 1 2 2 2 0 0 0 0 1 0 1 1 0 1 0 0 2 2 0 2 2 0 0 0 2 1 1 2 2 0 2 1 1 1 0 0 0 1 1 0 0 0 0 0 0 2 1 0 0 1 2 1 0 1 1 0 0 1 0 0 2 0 0 0 0 1 1 0 2 1 2 0 0 0 0 0 2 1 0 2 2 0 0 0 1 1 0 1 0 1 0 1 0 0 0 0 0 0 0 0 1 1 0 0 2 0 0 0 1 1 1 1 1 1 0 1 0 1 0 0 0 1 0 0 0
31 0 0 1 0 1 2 1 1 1 1 1 0 0 0 0 0 0 0 2 2 2 0 2 0 0 1 1 2 2 2 0 1 1 0 0 1 1 0 0 1 1 1 0 1 1 0 1 1 1 0 0 0 0 0 2 1 0 1 0 1 0 0 0 0 1 1 2 2 0 0 2 2 1 2 2 2 0 2 1 0 0 2 1 1 1 0 1 2 2 1 0 0 2 1 1 1 1 0 2 1 0 0 1 1 1 2 1 2 0 0 1 1 2 2 2 2 0 0 2 2 0 2 0 0 0 2 0 0 0 0 0 1 0 0 0 0 0 0 2 1 0 0 0 2 2 1 0 0 0 0 0 0 0 0 1 0 0 0 0 1 0 0 0 2 1 1 2 0 1 1 1 1 1 1 0 0 0 0 1 1 1 0 1 1 0 1 0 0 0 0 2 1 1 1 1 1 0 1 0 0 0 0 1 1 2 2 1 1 0 0 0 2 0 1 2 0 1 2 2 0 0 0 0 0 0 2 1 1 0 0 0 0 0 0 0 0 2 2 1 0 1 2 0 1 1 1 0 1 0 0 0 0 1 0 0 1 0 0 0 0 0 0 1 0 0 1 1 2 1 0 1 0 1 1 1 0 0 1 0 1 1 0 0 1 0 0 0 0 1 0 1 0 0 1 0 0 0 0 2 0 0 1 0 1 0 1 2 2 2 0 2 0 2 0 0 0 1 0 0 0 0 1 2 2 0 0 2 1 0 1 2 0 2 0 0 1 1 0 1 2 2 1 1 1 1 1 0 1 0 0 0 0 0 0 2 0 0 0 1 1 1 0 0 0 1 0 1 1 0 0 2 0 0 0 0 0 2 0 2 1 0 0 0 0 0 0 0 0 0 0 0 1 0 2 0 0 0 0 0 0 0 0 2 1 0 0 1 0 0 0 0 0 0 0 0 1 0 0 0 0 2 2 2 0 0 1 0 2 1 2 1 0 1 1 0 0 2 0 1 2 0 0 0 1 1 0 0 0 1 0 0 0 1 1 0 1 1 1 1 1 1 1 1 0 1 1 2 2 0 1 1 0 0 0 1 0 1 2 1 1 1 0 1 1 1 1 0 2 0 2 2 0 1 1 1 1 1 1 0 1 2 1 1 0 0 2 0 1 0 0 1 0 0 0 0 1 1 0 1 1 1 1 0 1 0 1 0 1 1 1 0 0 0 1 1 1 0 2 1 1 1 0 2 2 2 0 1 1 0 0 0 0 1 1 0 1 0 1 0 0 1 0 2 2 0 0 0 1 0 0 0 0 0 1 1 2 0 0 0 2 0 2 2 2 0 2 1 0 1 0 0 0 0 0 0 0 0 0 1 0 1 0 1 1 0 1 0 0 0 0 0 0 0 0 0 0 1 1 1 1 2 0 0 0 1 2 0 0 0 0 2 1 1 2 0 2 0 2 0 0 1 1 1 2 0 2 1 2 2 1 1 0 1 1 0 1 1 1 0 0 0 1 0 1 1 1 1 0 1 1 1 0 0 0 0 2 1 1 1 1 0 2 1 2 2 2 1 1 0 1 0 1 0 1 0 0 2 2 2 0 2 0 1 1 0 1 2 2 0 1 1 0 0 1 1 1 0 1 1 0 1 1 2 1 0 1 0 1 1 1 1 0 2 0 0 1 0 0 0 0 0 0 0 0 1 1 1 0 0 0 0 1 0 0 2 0 1 1 0 0 0 2 0 0 1 1 1 0 1 1 0 2 0 0 0 1 0 1 0 2 1 1 1 1 2 1 2 1 2 0 2 2 0 2 2 0 0 0 1 1 1 1 0 1 1 1 0 0 2 2 0 1 1 0 2 1 0 1 1 1 1 0 2 2 2 0 0 0 2 0 1 1 1 1 0 0 1 2 1 1 1 1 0 1 1 2 0 0 0 1 0 1 1 1 0 1 0 1 1 1 0 1 0 1 0 0 0 2 1 0 0 0 0 2 1 0 0 0 0 1 0 0 0 0 2 0 0 0 1 2 0 0 1 1 0 2 2 0 0 0 2 2 2 2 1 0 2 1 0 2 1 0 0 1 1 0 0 1 0 0 1 1 1 0 0 2 1 0 0 2 1 0 2 0 0 0 2 0 1 0 0 2 0 0 1 0 0 1 0 1 0 0 2 2 0 2 2 1 1 0 1 0 0 0 0 0 0 2 1 0 0 0 0 0 1 1 2 2 0 0 2 0 1 0 0 0 1 0 1 0 0 0 0 1 0 0 1 2 0 0 0
32 1 0 1 0 0 1 0 0 1 0 2 0 2 0 1 0 0 0 2 2 2 0 2 0 0 0 1 0 2 2 0 0 0 0 1 2 1 1 1 0 0 0 0 2 0 0 0 1 1 1 1 0 1 1 1 0 0 1 0 2 0 0 2 0 0 1 1 1 0 0 0 2 0 2 2 2 0 1 1 1 0 2 2 2 0 0 1 2 2 2 2 1 1 0 2 0 0 1 0 1 1 1 0 1 1 2 0 0 2 1 1 0 0 2 2 2 0 0 0 0 0 2 0 0 0 1 2 0 2 0 0 0 0 0 0 0 0 0 0 0 0 0 0 1 0 0 0 0 0 0 0 0 1 1 0 0 2 0 1 1 2 0 0 0 1 0 1 0 0 0 0 0 1 1 0 0 0 0 1 1 1 1 0 1 0 1 2 1 1 1 2 1 0 1 1 2 0 1 0 0 0 0 2 2 0 0 1 1 0 1 0 2 0 1 1 1 0 1 0 0 0 0 0 0 0 0 0 0 0 0 0 0 0 0 0 0 2 2 2 0 0 2 0 0 0 0 0 0 0 0 0 1 1 0 1 1 0 0 0 0 0 0 1 0 0 0 0 1 0 0 1 0 2 0 0 0 1 1 1 0 0 2 1 1 0 0 2 0 2 0 1 2 0 2 0 0 1 0 1 1 0 0 2 0 0 0 1 2 2 1 2 0 2 1 0 1 0 0 0 0 0 1 0 2 0 1 2 1 0 2 1 0 1 0 0 0 2 0 0 0 0 0 2 1 1 0 0 1 1 1 0 2 0 1 0 0 0 0 2 1 1 2 0 2 0 0 1 2 1 1 1 1 0 0 1 0 0 1 1 1 1 0 0 0 1 1 0 0 1 1 1 1 0 2 1 1 0 0 1 0 1 0 1 0 0 1 1 0 0 1 0 0 0 0 0 1 0 1 0 0 1 0 0 0 0 0 0 2 0 1 1 1 0 1 1 0 1 0 1 1 1 0 0 2 2 0 0 0 1 0 0 0 2 1 1 0 0 0 0 2 1 0 0 0 2 0 0 1 2 2 0 0 0 0 1 0 1 1 1 1 1 0 1 0 1 0 1 0 0 2 1 1 1 1 0 0 1 1 1 1 1 2 0 0 0 2 1 0 0 0 2 0 0 0 0 0 1 1 1 1 2 0 0 0 1 0 0 1 1 1 0 2 1 0 1 2 0 1 0 1 2 0 0 0 2 0 1 1 1 0 1 0 0 2 0 2 1 1 0 0 0 0 1 0 1 1 1 1 1 1 1 0 0 0 0 0 0 0 0 1 0 1 0 1 0 0 1 0 1 0 1 2 0 1 0 0 0 0 0 0 2 0 1 2 0 1 0 1 1 2 0 0 0 0 0 0 0 0 0 0 0 0 0 0 0 1 1 0 0 1 1 0 0 1 1 2 0 1 1 0 0 0 1 2 0 2 1 1 1 0 1 1 1 1 1 2 0 0 0 0 0 1 1 1 2 1 1 0 0 2 0 0 0 1 0 1 1 1 1 1 0 2 1 1 1 2 1 0 1 0 1 0 1 0 0 0 1 1 1 0 0 0 1 2 0 0 2 2 0 1 0 0 1 0 1 0 1 1 1 0 0 0 2 1 1 2 0 0 1 1 1 0 2 1 1 0 1 0 1 1 1 1 1 1 0 1 0 0 0 0 0 0 0 0 0 0 0 0 0 0 0 2 1 0 0 0 2 0 0 0 0 1 1 1 1 0 1 1 1 1 1 1 1 1 1 1 2 0 2 0 1 2 1 0 0 0 0 0 0 0 1 0 0 0 0 1 2 0 0 0 0 1 1 1 2 2 0 1 2 0 1 0 2 2 2 0 0 0 2 1 2 2 0 0 0 0 0 0 0 0 0 0 0 0 0 0 0 1 1 1 0 1 1 1 0 1 0 0 0 1 0 0 0 0 1 1 0 2 1 0 0 0 0 0 0 0 2 2 0 0 1 0 0 0 0 0 0 0 0 2 0 0 0 2 0 2 1 0 0 0 2 2 2 2 1 1 1 0 1 0 0 0 0 0 2 0 0 1 0 0 1 2 1 0 0 1 1 1 0 1 1 2 2 0 0 1 1 0 0 0 0 1 2 2 1 0 1 0 0 0 0 1 0 0 1 2 2 1 0 1 1 0 0 1 2 1 0 0 0 0 0 0 1 0 0 1 1 1 0 0 2 1 1 0 1 1 1 0 1 0 1 0 0 0 0 0 0 2 0 1 0
33 1 0 2 0 0 0 0 0 2 0 0 2 2 0 0 0 0 2 0 1 2 0 0 0 0 0 0 0 2 1 0 1 1 0 0 1 2 0 0 1 1 0 1 1 1 2 0 1 1 0 0 0 0 1 1 0 1 0 1 0 1 2 2 0 0 1 1 1 0 0 0 2 0 2 2 2 0 2 0 1 0 2 2 2 0 0 1 2 2 0 1 2 2 1 2 1 1 0 2 0 0 0 0 1 0 2 1 1 1 1 2 1 2 2 1 1 0 1 2 2 1 1 1 0 1 1 1 1 1 0 0 1 0 1 1 0 0 0 0 1 0 0 0 1 1 0 0 0 1 0 0 0 0 0 0 1 1 0 0 2 1 0 0 0 2 0 0 1 1 0 0 0 1 0 1 0 0 0 1 1 2 2 0 2 0 0 1 0 0 0 1 0 2 2 0 0 0 0 0 0 0 0 1 1 1 1 2 1 0 0 0 2 0 2 2 0 1 1 1 1 1 0 1 1 0 2 0 0 1 0 0 0 0 0 0 0 2 1 1 0 1 2 0 0 1 1 0 1 1 1 0 0 0 0 0 0 0 0 0 0 0 0 0 0 0 1 1 1 1 0 2 0 1 0 0 0 1 1 1 1 1 1 0 2 0 0 1 0 1 0 0 0 1 2 0 0 2 0 1 2 0 0 1 0 0 1 1 0 0 0 0 0 1 1 0 0 0 0 0 2 2 2 2 2 0 1 1 0 1 2 1 2 0 0 0 0 1 0 1 0 0 1 2 0 0 0 0 0 0 0 0 2 0 2 0 1 0 0 0 0 0 1 0 1 0 0 1 2 1 1 1 0 0 1 1 0 0 0 2 1 0 0 0 0 0 0 0 0 1 1 0 0 0 2 0 0 0 1 1 0 1 0 1 1 0 1 1 1 0 1 1 0 0 0 0 2 0 2 0 0 0 0 2 0 0 0 0 1 1 1 1 0 2 0 1 0 1 0 0 0 2 0 1 2 2 0 0 1 2 0 0 0 1 1 0 1 0 1 0 2 1 0 0 0 2 0 2 2 0 0 0 1 1 0 1 0 2 2 0 2 1 0 1 0 0 0 1 0 0 1 1 1 1 1 1 1 1 1 1 1 2 2 1 1 1 2 0 0 0 0 1 1 0 0 0 0 2 0 2 0 2 1 0 0 2 0 0 1 2 0 0 1 1 1 0 1 0 0 0 1 2 0 0 0 1 0 0 2 0 0 0 0 2 0 1 0 0 1 1 1 0 1 2 1 0 0 0 1 0 0 0 1 0 1 1 1 1 0 1 1 0 1 1 0 1 1 2 0 2 0 0 2 0 0 0 1 0 0 0 0 1 0 0 2 0 2 0 0 0 1 1 0 0 1 1 0 2 2 1 0 1 0 0 0 1 1 1 0 0 0 1 0 0 2 1 2 0 2 0 1 0 1 1 1 0 2 0 1 1 0 2 0 1 1 0 1 0 2 0 0 0 0 1 1 2 1 2 1 1 0 1 0 0 1 0 2 1 2 1 0 1 2 1 1 2 0 1 0 1 0 1 0 1 0 1 1 2 2 2 0 1 0 0 0 0 1 1 1 1 0 0 0 0 0 0 0 1 1 0 0 0 0 2 1 1 2 0 1 1 2 2 0 2 0 0 1 0 0 0 0 0 0 0 1 0 1 0 0 0 0 0 0 0 1 1 0 0 1 1 0 1 1 0 1 1 1 2 0 2 0 0 2 0 0 1 0 1 0 1 0 0 0 0 0 2 0 1 0 2 1 0 2 1 0 0 0 0 0 0 0 1 1 0 1 1 1 1 1 0 1 0 0 0 1 1 1 0 0 0 0 0 1 2 1 1 0 0 1 2 0 2 1 2 0 1 1 0 1 0 0 0 0 0 0 0 1 0 0 0 2 2 2 1 1 0 1 0 0 0 1 0 0 0 0 0 1 0 2 0 0 1 0 2 2 2 0 0 1 1 2 0 0 0 0 0 1 1 1 0 2 0 0 2 1 1 2 2 0 0 0 2 1 1 1 2 0 2 0 2 0 0 0 0 1 1 0 1 1 0 1 0 2 0 0 0 0 2 0 1 2 1 0 2 0 0 0 0 0 1 0 0 2 2 0 1 0 1 0 0 1 0 1 1 0 1 2 2 1 1 0 1 0 0 0 0 0 0 0 0 0 0 0 1 0 0 2 0 1 0 0 0 0 1 0 0 0 1 0 1 0 0 0 0 2 0 0 0 0 0 0 0
34 0 0 2 0 0 0 2 2 0 0 0 1 1 0 0 0 0 0 2 2 2 0 2 0 0 0 1 0 2 2 0 1 1 1 0 0 2 0 0 2 2 0 0 1 1 0 0 2 0 0 0 1 1 1 0 1 0 1 2 0 0 0 0 0 0 1 0 1 1 0 0 2 1 1 2 2 0 2 0 1 0 1 1 2 1 0 2 2 2 2 2 1 2 1 1 1 0 0 1 1 0 1 0 0 0 2 2 1 1 0 1 0 0 2 2 2 0 1 1 1 0 2 1 0 1 1 1 0 1 0 0 0 0 1 0 0 0 0 2 0 0 0 0 1 2 0 0 2 2 0 0 0 1 1 1 0 0 0 2 2 2 0 1 1 2 0 2 0 0 1 0 0 1 0 0 0 0 0 1 1 2 1 0 1 0 1 1 0 0 0 2 1 0 1 1 2 0 0 0 0 0 0 1 1 1 1 1 0 1 1 0 2 0 2 2 1 0 0 0 2 2 0 1 1 0 2 1 0 1 0 0 0 0 0 0 0 2 2 2 0 0 2 0 0 0 0 0 0 0 0 0 0 0 1 0 1 0 0 0 0 0 0 0 0 0 0 1 1 0 0 0 1 0 0 0 0 1 2 2 0 1 2 0 1 1 1 1 1 1 0 1 1 0 1 0 0 0 0 1 1 0 1 1 1 0 0 2 2 2 2 2 0 1 0 0 0 0 0 0 2 2 0 1 2 0 2 2 1 0 0 2 1 0 0 0 0 1 0 0 1 1 2 2 1 1 1 0 2 2 2 0 1 1 0 1 1 0 0 0 1 1 2 0 2 0 0 1 1 1 1 1 2 2 0 1 0 1 0 2 2 0 0 0 0 2 1 0 0 1 1 0 1 0 2 0 0 1 0 0 0 0 0 1 0 1 0 1 0 0 1 1 1 1 2 0 0 0 1 0 0 0 1 1 1 2 0 0 2 1 1 1 0 2 0 1 0 1 0 0 0 1 0 0 1 1 0 0 0 1 0 0 0 2 1 1 0 1 1 0 2 0 0 0 0 2 0 2 2 0 0 0 2 2 0 0 0 2 2 0 2 1 0 2 1 1 1 0 0 0 0 1 0 1 1 1 1 2 2 0 0 2 1 1 0 0 2 0 2 0 0 2 0 0 0 0 0 2 0 1 1 2 1 0 0 1 0 1 0 1 1 0 1 1 1 0 1 0 0 0 0 2 0 1 1 1 1 2 0 0 0 0 0 2 1 0 0 0 1 0 0 1 0 1 1 0 0 0 1 1 0 2 0 0 0 0 0 2 0 2 0 0 1 0 1 1 1 1 1 2 0 0 0 0 0 0 2 0 0 0 0 1 0 0 2 0 0 0 1 1 0 0 0 1 1 1 2 1 0 0 0 0 0 0 0 1 1 2 0 0 0 1 0 0 1 2 2 1 2 0 0 1 0 0 1 0 1 0 1 1 0 1 0 1 1 0 1 1 0 1 1 0 0 1 0 1 0 1 0 1 1 0 0 0 1 0 2 1 0 0 0 0 2 0 0 1 1 1 0 0 0 0 0 1 0 0 0 2 2 2 0 1 2 1 1 1 0 2 2 1 0 0 0 0 0 1 0 2 2 0 0 0 0 2 2 2 2 0 1 1 0 0 0 2 1 1 1 0 0 0 0 0 1 0 2 0 2 0 0 1 1 1 0 1 0 1 0 0 0 0 0 0 2 0 0 0 0 1 0 2 1 0 0 2 1 0 1 1 1 1 1 1 0 0 2 2 1 2 0 2 0 1 1 1 0 0 0 1 1 1 1 1 0 1 0 1 1 0 2 0 1 0 1 1 0 1 1 0 1 1 0 2 1 2 2 1 0 0 0 2 0 2 1 1 0 1 0 2 2 0 2 2 1 0 1 0 0 0 1 0 2 2 1 1 1 0 1 0 0 0 0 0 1 0 1 0 1 0 2 2 0 0 0 0 1 0 0 1 2 0 0 1 1 0 1 2 0 0 1 0 1 0 1 1 2 1 2 1 0 0 1 1 2 2 2 2 0 0 0 1 0 0 1 1 1 1 0 1 2 1 0 2 2 0 1 0 1 1 0 0 2 0 1 1 0 0 0 2 0 0 0 0 0 0 0 1 0 0 2 0 1 0 1 1 1 0 2 1 0 0 1 0 0 0 1 1 1 0 1 1 0 0 0 0 1 2 2 0 0 0 0 0 0 0 0 1 1 0 0 0 0 0 0 0 2 0 0 0 1 0 0 0
35 0 0 2 0 0 2 0 1 1 0 0 0 1 0 0 0 0 1 2 2 2 0 2 0 0 0 0 1 1 0 1 1 1 0 0 2 0 1 1 1 1 0 0 2 1 0 1 1 1 0 1 0 1 1 1 0 0 1 0 0 0 2 2 1 1 1 1 1 0 0 0 2 0 1 2 2 1 2 1 1 0 1 1 2 0 1 1 2 2 0 2 0 0 0 1 0 2 1 2 2 0 0 0 1 1 2 1 1 1 1 2 1 2 2 1 1 0 1 1 1 0 2 1 0 0 1 2 1 1 0 0 0 0 1 0 1 0 0 0 1 0 0 0 0 1 0 0 1 1 0 0 0 0 0 0 1 2 0 1 0 0 0 2 2 2 0 0 0 1 1 1 0 2 0 0 0 0 0 0 0 0 1 0 2 1 1 2 1 1 1 2 1 1 1 0 1 0 0 0 0 0 0 2 1 0 1 1 1 0 2 1 1 0 1 2 2 0 1 1 0 1 1 1 1 0 2 2 1 1 0 0 0 0 0 0 0 2 2 1 0 0 2 0 0 0 0 0 1 0 0 0 0 0 1 0 0 0 0 1 0 0 0 0 0 0 1 0 2 0 0 1 0 2 0 0 0 2 2 2 0 2 1 0 2 0 1 2 1 2 0 0 1 0 2 0 1 0 0 1 2 2 1 0 1 0 1 1 2 2 2 2 0 2 1 0 1 0 0 0 0 0 1 2 1 0 1 2 1 0 2 1 1 1 0 0 0 2 0 0 0 0 0 1 1 1 1 0 2 2 2 0 1 0 1 1 0 0 0 1 1 1 2 0 2 1 0 1 2 1 1 1 0 0 1 1 0 0 1 1 2 0 0 1 0 0 0 0 0 0 0 0 2 0 2 2 2 0 1 0 0 0 0 1 0 0 1 2 0 0 0 0 1 1 1 0 1 1 0 1 1 0 0 1 1 1 2 0 1 0 1 0 0 2 0 1 0 0 0 0 2 0 0 0 1 2 0 0 0 1 0 0 0 2 1 0 1 0 1 0 2 0 0 0 0 2 1 2 2 0 2 1 1 1 0 0 0 1 2 0 1 0 0 1 1 0 1 0 1 0 2 2 1 1 2 0 0 1 0 0 1 1 2 1 1 1 2 1 0 0 0 2 1 0 1 0 0 1 0 2 1 1 1 0 0 0 1 2 0 2 0 2 2 1 0 1 1 0 2 0 0 1 0 1 1 1 0 2 0 0 0 0 0 1 1 0 1 0 1 0 0 0 0 1 1 0 0 1 1 1 0 1 0 0 0 0 0 0 0 1 0 0 1 2 1 0 0 1 1 2 1 1 0 0 0 0 0 0 0 0 0 2 0 1 2 0 1 0 2 2 1 1 0 2 2 2 2 1 0 1 1 2 0 0 0 0 0 1 0 0 1 1 1 1 2 1 1 1 2 0 0 0 0 1 1 0 2 2 0 0 2 1 0 0 1 0 2 0 1 0 0 0 1 2 0 2 1 1 0 1 0 0 0 0 0 1 1 0 2 0 1 1 2 2 2 2 1 1 0 0 1 0 1 0 1 0 0 2 2 2 0 1 1 1 0 1 1 1 1 0 0 0 0 0 0 1 0 0 0 0 0 0 0 2 2 1 1 0 2 2 1 1 0 2 1 1 0 1 0 1 1 1 0 0 1 0 1 1 0 2 1 1 0 0 1 0 0 0 1 0 0 0 2 1 0 0 1 0 0 1 1 0 2 0 0 1 1 1 0 1 2 1 0 1 0 1 0 1 1 2 1 1 2 0 1 1 0 1 0 1 1 1 0 0 0 2 2 0 0 2 2 0 0 0 1 2 1 2 2 2 0 2 2 2 2 0 0 0 0 2 0 2 1 1 0 0 1 2 0 0 1 1 0 0 0 0 0 0 0 0 2 2 0 2 2 0 0 2 0 0 2 0 0 0 0 0 0 0 1 2 1 1 0 1 1 1 0 1 1 2 2 0 1 0 1 1 1 2 0 0 2 0 0 0 2 0 2 2 0 0 0 1 1 1 1 1 0 0 0 2 0 0 0 0 0 2 0 1 2 1 0 2 2 0 0 0 1 1 0 0 2 1 0 2 0 0 0 1 0 0 0 0 2 1 0 1 0 1 1 0 1 0 0 1 1 0 1 0 0 2 0 2 0 1 1 0 1 0 2 1 0 0 0 0 0 1 1 2 2 0 0 2 2 2 0 1 0 1 1 1 1 0 0 0 1 0 0 0 2 0 0 0
36 0 0 1 0 0 0 2 2 0 0 1 0 1 1 0 1 0 2 0 1 2 0 2 0 0 0 0 1 2 2 1 1 1 0 1 1 2 0 0 1 1 0 1 2 1 2 0 2 1 0 0 1 0 0 0 0 0 0 1 0 1 0 2 0 0 1 0 1 0 1 2 2 0 0 2 2 0 2 0 1 0 2 2 2 0 1 0 2 2 0 0 0 2 1 1 1 1 1 1 1 0 0 1 0 0 2 0 0 2 1 1 0 2 2 0 0 0 2 0 0 0 1 0 1 1 0 1 0 1 2 2 0 0 0 0 1 0 0 1 1 0 0 0 1 1 0 0 1 1 0 0 0 0 1 0 1 0 0 2 2 1 0 1 1 1 0 2 0 0 0 0 0 1 0 1 1 0 0 0 0 0 0 1 2 1 1 1 1 0 0 2 0 2 2 0 0 0 1 0 0 0 1 2 2 0 0 0 2 0 1 0 1 0 2 2 0 0 1 1 0 0 0 0 0 0 0 2 1 1 0 0 0 0 1 1 0 2 2 1 0 0 2 0 0 0 0 0 2 2 2 0 0 0 0 0 1 1 1 1 1 1 1 0 0 0 0 0 2 2 0 2 0 1 0 0 1 1 2 2 1 1 1 1 2 1 0 1 1 1 0 2 1 0 2 0 0 0 0 2 1 0 1 1 1 0 0 2 1 1 0 2 0 2 0 0 1 0 1 0 2 1 0 2 0 0 0 1 1 1 2 1 0 2 0 0 0 1 0 1 0 0 2 1 0 0 0 1 2 0 0 0 2 1 1 0 1 0 0 1 1 1 1 0 1 1 0 0 1 1 1 1 1 1 0 1 0 1 0 2 1 1 0 0 1 0 0 0 0 0 0 1 1 0 2 1 1 1 0 0 0 0 0 1 1 1 0 2 0 0 0 1 0 0 0 0 0 0 0 0 0 2 0 1 0 0 0 2 2 0 1 1 0 2 1 1 0 0 0 0 1 0 0 1 0 1 0 1 1 1 0 0 0 2 2 2 0 2 1 2 0 2 1 1 0 1 0 1 2 1 1 0 1 1 2 0 2 2 2 1 0 0 0 0 0 1 0 1 0 0 1 1 1 2 1 1 1 2 2 0 0 2 2 1 1 2 1 0 0 0 0 1 1 1 0 0 1 2 0 2 1 2 0 0 0 1 0 0 1 2 1 0 1 0 0 1 2 0 1 1 1 1 0 0 0 1 0 0 2 1 0 1 0 0 2 0 2 0 1 0 0 0 0 0 0 0 0 0 0 0 0 1 0 0 0 0 0 0 0 1 0 0 1 1 1 0 1 1 0 1 1 1 0 0 1 0 0 0 0 1 0 1 1 0 1 0 1 0 2 2 1 0 0 0 0 0 0 2 1 1 0 1 0 0 0 2 2 1 0 0 0 0 0 0 1 1 1 1 1 1 0 0 0 0 0 0 2 1 1 1 1 2 0 1 1 0 0 0 2 0 0 0 2 0 1 1 0 2 0 0 0 0 0 0 0 0 2 0 2 0 0 1 2 0 2 2 1 2 1 0 1 0 1 1 1 0 0 2 1 1 0 1 1 0 0 0 2 1 1 0 2 0 0 0 0 0 0 1 1 0 0 0 1 2 1 0 0 0 0 0 0 0 0 2 1 1 0 1 1 2 0 0 0 0 1 1 2 0 0 1 1 1 0 0 0 0 0 0 0 0 0 0 2 0 0 0 0 2 0 0 0 0 2 1 1 1 0 0 0 1 0 0 0 0 0 2 0 1 1 2 1 1 2 1 1 1 0 1 0 0 1 1 0 0 0 0 0 0 1 1 2 0 0 0 0 2 0 0 0 2 1 0 0 1 1 1 0 0 0 2 1 1 2 1 0 1 0 0 0 1 0 0 0 0 0 0 0 0 0 0 1 1 1 2 1 1 1 0 0 0 1 0 1 0 1 0 0 0 0 2 0 0 0 1 1 1 0 1 1 0 1 1 0 0 0 0 1 2 0 0 1 0 0 1 2 0 2 1 0 0 0 2 2 2 2 1 1 1 0 2 0 0 0 0 0 2 0 0 1 0 0 1 2 0 0 0 1 1 0 1 1 1 1 1 0 0 0 1 0 0 0 0 2 1 0 0 0 0 1 0 1 0 2 0 0 0 0 2 0 0 1 0 0 0 1 0 2 0 1 0 0 0 0 0 0 1 1 1 1 0 0 1 2 2 0 0 0 1 1 1 0 0 0 1 1 0 0 0 1 0 0 1
37 1 0 1 1 0 0 1 1 2 0 0 2 2 0 1 0 0 2 1 1 2 0 2 0 0 1 0 0 2 2 0 0 0 1 1 2 1 0 0 2 2 0 1 1 1 2 0 2 0 0 0 0 1 0 1 0 0 0 0 2 0 0 0 0 0 2 0 1 0 0 0 2 0 1 2 2 0 1 1 1 0 1 0 1 0 0 2 2 2 1 1 2 1 0 1 0 0 0 2 2 0 1 1 0 0 2 1 0 2 0 1 0 2 2 0 0 0 1 0 0 0 2 0 0 0 2 1 1 2 0 0 0 0 0 0 1 0 0 1 2 0 0 0 0 0 0 0 1 1 0 0 0 0 0 0 0 1 1 0 2 0 0 0 1 0 0 0 0 0 0 0 0 2 0 0 0 1 0 0 0 0 0 1 2 1 1 1 1 0 0 1 0 0 1 0 0 0 0 0 1 1 1 2 2 1 1 2 1 0 1 0 1 1 2 2 0 0 0 1 1 1 0 0 0 0 1 1 0 1 1 1 0 0 1 1 1 2 2 2 0 0 1 0 0 0 0 0 0 0 0 2 0 0 0 0 1 0 0 0 0 0 0 1 0 0 0 0 1 0 0 2 1 1 0 1 0 1 1 0 1 1 1 0 1 1 1 2 0 2 0 0 1 1 2 1 1 1 1 0 0 0 1 0 1 1 0 2 1 0 0 1 0 2 2 0 0 0 1 0 1 1 2 2 2 0 0 0 0 0 2 2 1 1 0 0 0 1 0 0 0 1 2 1 0 0 0 0 2 1 1 0 0 0 0 2 0 0 0 1 1 1 0 0 0 0 0 2 2 0 0 2 0 0 1 1 0 1 0 2 2 1 0 0 0 1 1 1 1 1 1 1 0 1 2 0 0 1 0 0 0 0 0 1 1 0 0 1 0 1 0 1 2 1 1 2 0 1 0 0 0 1 0 1 0 0 0 0 1 0 0 1 0 1 0 1 0 0 0 0 1 1 0 0 2 2 0 0 0 1 0 1 0 1 2 1 1 2 0 1 1 1 1 1 0 1 0 1 1 1 1 0 2 2 1 0 0 2 1 2 1 0 0 0 0 1 0 1 0 1 1 0 1 0 0 0 0 0 0 2 2 2 1 1 0 0 0 1 0 0 0 2 1 0 0 1 1 1 0 1 1 1 0 0 0 0 0 0 0 1 1 0 1 0 0 0 0 1 1 0 1 2 0 0 1 2 0 2 0 0 0 0 0 1 2 0 1 0 1 0 0 1 0 1 0 1 0 1 2 0 1 0 1 0 1 1 1 2 0 2 0 0 1 0 1 1 1 0 0 0 0 1 1 0 1 0 0 0 0 1 0 2 1 0 1 0 1 0 1 1 0 0 0 0 0 0 0 0 0 0 0 0 0 1 1 1 1 1 0 0 0 2 0 0 0 0 2 1 2 0 0 2 0 1 2 0 2 2 0 0 1 1 1 1 1 0 2 0 2 0 0 0 1 1 1 2 2 1 1 0 1 1 0 0 1 1 1 0 0 0 0 1 2 0 2 2 0 1 0 0 0 0 0 2 0 0 0 1 0 0 0 0 0 0 1 0 0 2 2 0 1 0 0 0 0 1 0 1 1 0 0 0 1 2 1 0 1 0 0 0 0 1 0 2 0 0 1 0 1 1 0 0 0 0 1 0 1 0 0 0 0 0 0 1 0 1 1 0 0 2 2 2 2 0 0 0 0 2 0 1 0 1 1 0 0 1 1 0 0 1 0 0 1 1 1 2 1 2 1 2 0 1 2 0 2 1 0 1 0 0 1 1 1 0 1 0 1 1 0 1 1 0 0 0 2 2 2 1 0 0 0 0 1 2 2 0 0 0 0 2 0 1 2 2 0 0 0 1 0 1 0 1 0 0 0 0 1 0 0 0 1 1 1 1 1 0 0 0 0 0 1 1 1 1 1 1 0 0 1 0 0 0 1 0 2 1 0 0 1 2 2 0 0 0 0 0 0 0 0 1 2 0 1 1 2 0 2 2 0 0 0 0 1 1 0 2 0 0 0 2 0 0 0 0 1 1 0 0 1 0 0 1 1 1 1 0 2 1 0 0 2 1 0 2 0 0 0 1 0 0 0 0 2 0 0 2 0 2 0 0 0 0 0 2 2 0 2 2 2 1 1 1 0 0 2 1 2 0 1 1 0 0 0 0 0 0 0 1 1 0 0 1 1 1 0 0 0 0 0 0 0 0 0 0 2 0 0 0 2 0 0 0
38 1 0 2 0 0 1 1 1 0 0 1 0 0 0 0 0 0 0 1 2 2 0 2 0 0 1 1 0 2 2 0 2 2 0 0 1 1 0 0 2 2 2 0 2 0 2 0 2 0 0 0 1 1 0 1 0 0 0 0 0 1 1 1 0 0 2 1 1 0 0 0 2 0 2 2 2 0 1 0 2 0 2 1 2 0 0 0 1 2 0 0 2 0 0 0 0 2 0 2 0 0 0 1 0 1 2 1 1 1 1 2 2 2 2 2 2 0 2 1 1 1 2 0 0 0 2 1 0 1 1 1 0 0 0 0 0 0 0 1 1 0 0 0 1 1 0 0 0 0 0 0 0 2 2 0 0 2 0 2 2 2 0 1 1 0 0 0 1 0 0 0 1 0 0 0 0 1 0 1 1 1 1 1 2 0 1 1 0 0 0 2 1 0 0 0 0 1 0 0 0 0 0 2 2 1 1 1 1 0 2 0 2 0 2 2 0 0 0 0 1 1 1 1 1 0 2 1 0 0 1 1 0 0 0 0 0 2 2 1 0 0 1 0 0 0 0 0 0 0 0 1 0 0 1 0 0 0 0 0 0 0 0 1 0 0 0 0 2 2 0 1 0 2 0 0 0 0 1 0 0 1 2 0 1 0 1 1 0 2 0 0 2 0 2 0 2 0 1 0 1 0 2 0 1 1 0 1 1 1 0 2 0 1 0 0 2 0 1 0 1 1 1 1 0 0 0 2 2 1 0 2 0 2 0 0 0 2 0 1 0 0 1 2 1 1 1 1 2 0 0 1 2 0 2 0 1 0 0 1 1 2 1 0 1 0 0 0 2 2 2 1 2 2 0 1 0 1 0 2 2 2 0 0 0 1 1 0 0 0 0 1 0 0 2 0 0 2 1 0 0 0 0 1 0 0 0 0 0 0 1 1 1 1 1 0 0 0 0 0 0 1 0 2 0 0 0 0 2 0 0 0 0 2 0 1 0 1 0 1 0 2 0 1 0 1 1 0 0 1 0 0 0 1 1 0 1 0 1 0 2 1 1 1 0 0 0 2 2 0 2 0 1 1 0 1 0 2 2 1 2 0 0 0 0 1 0 0 0 0 0 1 0 1 1 0 0 2 2 0 0 2 1 1 0 0 1 1 0 0 0 2 1 1 0 0 0 2 0 1 1 2 0 0 0 1 1 0 0 2 0 0 0 0 1 0 1 0 2 0 1 1 0 1 2 1 0 0 2 1 0 1 0 1 1 0 1 0 2 0 0 0 0 1 1 0 0 0 1 0 0 1 0 0 0 0 2 2 0 2 0 0 1 0 1 1 1 0 1 1 0 2 1 0 0 0 0 0 0 0 0 2 0 1 2 0 1 1 2 1 0 0 0 0 0 0 0 0 0 0 1 0 0 1 1 0 0 1 0 0 1 1 0 0 1 1 2 0 2 0 1 0 0 1 2 0 2 2 1 1 1 1 0 0 1 0 2 0 0 0 0 0 1 1 0 1 2 1 0 0 2 0 0 0 0 0 2 0 1 0 0 1 2 2 2 2 2 1 0 2 0 1 0 0 0 0 0 2 0 0 0 0 0 0 0 0 2 2 2 1 1 0 0 1 0 1 0 1 2 0 0 0 0 2 1 1 2 0 1 1 1 1 0 2 0 0 1 0 1 1 0 0 0 1 2 0 2 0 0 0 0 0 0 0 0 1 1 0 1 0 0 0 2 0 0 0 0 2 0 1 0 0 2 2 2 0 1 1 1 2 1 1 0 0 0 2 0 1 0 2 1 0 2 0 1 1 0 1 1 1 1 1 1 1 1 1 2 1 1 0 1 0 0 0 2 2 2 1 1 2 0 1 1 1 0 1 0 0 0 2 0 2 2 1 0 1 1 0 0 1 0 1 0 0 0 0 0 0 0 0 2 2 1 2 1 1 1 0 1 1 1 0 2 0 2 0 1 0 1 0 0 0 0 1 2 1 0 2 2 2 2 0 1 0 1 2 0 0 1 1 1 0 0 1 2 0 2 1 0 0 0 0 2 2 2 1 1 1 0 1 1 0 0 0 1 1 0 0 1 0 0 1 1 2 0 1 1 1 0 1 2 2 0 1 1 0 0 0 0 0 0 0 0 0 0 2 0 0 2 0 1 0 0 1 1 0 2 1 0 0 1 1 0 0 0 0 1 0 2 2 0 0 0 0 0 1 1 1 1 0 0 2 1 1 0 0 0 1 1 0 1 0 0 0 1 0 0 0 0 0 0 1
39 0 0 1 0 0 0 2 2 0 0 1 1 1 0 0 0 0 0 2 2 2 0 0 0 0 0 2 1 2 2 2 1 1 1 1 1 2 0 1 1 0 0 0 0 2 1 1 1 1 1 1 0 0 2 0 0 0 0 0 0 1 1 1 0 1 1 1 1 0 0 1 2 0 1 2 2 0 2 0 2 0 2 1 1 0 0 0 0 2 0 0 1 0 0 1 0 0 0 0 1 0 0 1 1 1 2 1 1 1 1 2 1 2 2 1 1 0 1 1 1 0 1 0 1 0 1 2 1 2 0 0 0 0 1 1 1 0 0 0 1 0 0 0 0 1 0 0 0 0 0 0 0 0 0 1 0 0 0 2 1 1 0 2 0 0 0 2 0 1 1 1 0 1 0 1 0 2 0 0 0 0 0 1 1 0 1 2 1 1 1 2 0 2 2 0 0 0 0 0 0 0 0 1 1 2 2 0 1 1 1 0 1 0 2 2 0 0 2 1 0 0 0 0 1 1 0 2 0 2 0 0 0 0 0 0 0 2 2 1 0 0 2 0 0 0 0 0 1 0 0 0 0 0 1 0 0 0 0 0 0 0 0 0 0 0 0 2 1 1 0 2 1 0 0 0 0 2 2 1 0 2 1 0 1 1 1 1 2 2 0 1 0 0 2 0 0 1 0 1 0 0 0 0 0 0 1 1 1 2 0 2 0 2 1 0 0 0 0 0 0 0 1 2 2 0 0 2 1 1 0 2 0 2 0 0 0 1 0 0 1 1 1 2 0 0 1 0 2 0 0 0 1 0 1 1 0 1 0 1 1 1 1 1 1 0 0 1 1 0 0 2 0 0 0 1 0 0 2 0 1 2 0 0 0 1 1 0 0 0 0 0 2 1 2 2 1 0 1 2 0 2 0 1 1 1 0 2 0 0 1 0 0 0 0 0 0 0 0 0 1 2 1 0 1 2 2 0 0 0 1 1 0 2 0 1 0 0 0 0 2 0 0 0 1 0 0 0 0 1 0 1 0 2 2 2 0 1 0 0 1 1 1 0 0 2 1 0 0 2 2 0 1 1 1 0 1 1 2 1 0 0 0 1 1 0 1 1 0 1 0 2 1 0 1 0 0 1 1 1 1 2 2 0 0 0 2 0 0 0 0 1 1 0 0 1 1 2 0 2 1 2 0 0 0 1 0 0 0 1 1 0 0 0 1 1 2 0 1 2 0 1 0 2 1 2 0 1 1 0 0 0 1 1 1 1 0 0 1 1 1 0 1 1 0 0 0 1 0 0 0 1 1 0 1 1 1 0 0 1 1 0 0 0 0 0 0 0 1 1 1 1 1 0 1 0 0 1 0 1 1 1 0 0 1 0 1 0 1 1 1 0 0 1 1 1 1 0 0 0 0 0 0 0 0 0 1 0 0 0 0 2 0 0 1 1 2 2 2 0 0 1 0 1 0 0 2 1 1 2 0 1 1 1 0 1 2 0 1 0 0 0 0 1 1 2 1 1 0 2 0 0 0 0 0 1 1 0 0 0 0 0 2 1 2 2 1 2 0 2 0 2 0 0 0 0 0 2 2 2 0 0 0 0 1 0 1 1 1 0 0 0 1 0 0 0 0 1 0 0 1 0 0 2 1 1 1 0 2 2 2 2 0 2 1 0 0 1 0 1 1 1 0 0 0 0 0 1 0 0 0 0 1 1 0 1 0 0 1 0 0 0 2 0 0 1 1 1 0 2 1 0 2 1 1 0 2 1 1 1 2 1 1 1 1 1 1 2 1 2 0 1 2 1 0 0 0 0 0 1 0 0 1 0 1 1 1 1 0 0 1 1 1 1 1 2 2 1 0 1 1 1 0 2 2 2 0 0 0 2 0 1 2 0 0 1 1 0 0 0 0 0 0 0 0 0 1 0 1 1 1 1 1 2 2 0 0 1 0 0 2 0 1 1 1 2 0 0 1 0 0 0 0 0 1 0 0 0 1 1 1 0 1 0 0 1 0 0 1 1 1 0 0 2 2 0 2 1 0 0 0 1 0 0 1 2 0 1 0 2 1 0 0 0 1 1 0 0 1 0 0 1 2 1 1 1 1 2 1 1 1 1 1 2 0 0 0 1 0 1 0 0 1 2 0 0 1 1 0 0 2 0 0 1 1 0 2 1 0 1 0 1 0 1 0 0 0 0 1 0 0 0 0 0 0 0 0 1 1 0 0 1 2 2 0 0 0 0 1 0 0 1 0 0 1 0 0 0 2 0 0 0
40 1 1 1 0 0 1 0 1 1 0 0 1 2 0 1 0 0 2 0 0 0 0 2 0 0 0 0 0 1 1 0 2 2 0 0 0 1 0 0 1 1 0 0 2 0 0 0 1 1 0 1 0 1 1 1 0 0 1 1 0 1 2 2 1 0 2 1 1 1 0 0 2 0 1 2 2 0 2 0 2 0 2 2 2 0 0 1 1 1 1 1 0 1 0 0 0 1 0 2 1 0 1 0 0 0 2 0 1 1 0 0 0 0 2 2 2 0 0 2 2 0 1 0 1 0 1 1 1 2 0 0 1 0 0 0 1 0 0 0 1 0 0 0 2 0 0 1 1 1 0 0 0 2 1 0 0 0 2 1 2 0 0 2 1 1 0 0 0 1 1 0 0 2 1 0 0 0 0 2 2 2 0 1 1 0 1 2 1 0 0 2 0 1 1 0 0 0 0 0 1 1 0 2 1 0 1 2 1 0 1 0 2 0 2 2 0 1 0 1 1 1 0 1 1 0 1 1 0 2 1 1 1 1 0 0 0 1 1 1 0 0 2 0 0 0 0 0 0 0 0 1 0 0 1 0 0 1 1 1 1 1 0 1 0 0 0 0 1 0 0 2 0 0 1 1 0 0 0 0 0 2 2 1 2 2 1 1 0 1 0 0 1 1 2 1 1 1 1 2 2 1 2 0 2 1 0 1 1 2 0 2 0 1 0 0 0 0 0 0 0 0 1 1 2 0 2 1 1 0 2 0 0 0 0 1 2 0 0 0 0 0 1 1 0 0 0 0 2 1 1 1 2 0 1 0 1 0 0 1 1 1 2 2 2 1 0 0 0 0 0 2 1 1 0 2 0 0 2 0 1 1 0 1 0 0 1 0 0 0 0 0 0 0 2 0 0 1 0 0 0 0 0 2 2 0 0 0 0 0 0 0 0 0 0 0 2 0 1 0 0 0 1 1 1 1 1 2 2 0 1 2 0 2 0 0 0 1 0 0 1 1 0 0 0 2 0 1 0 1 0 0 0 1 2 1 1 0 0 0 2 1 0 0 1 1 0 1 2 0 0 0 2 2 2 0 2 0 2 0 0 0 0 0 0 0 0 1 1 0 1 2 0 2 0 0 1 0 0 2 2 2 2 0 0 0 2 0 1 0 0 2 0 0 0 1 1 2 0 1 1 2 1 1 1 0 0 1 0 1 1 1 1 0 0 1 1 0 2 0 0 1 0 0 0 2 0 0 2 0 0 0 0 1 2 0 1 0 2 0 0 0 1 2 0 1 1 0 0 1 0 0 1 0 0 1 1 0 0 2 0 0 0 0 0 0 0 0 0 0 1 1 2 0 0 1 0 0 0 1 0 2 1 0 1 0 1 1 2 1 0 0 0 1 1 1 1 0 0 0 1 1 0 0 0 0 2 0 0 0 0 1 0 0 2 1 1 1 2 0 1 1 1 1 0 0 2 1 1 1 2 1 2 2 0 1 2 0 1 1 1 1 1 1 1 2 1 1 0 0 0 1 1 0 0 1 0 0 1 0 2 1 1 1 1 1 0 1 0 1 0 2 0 1 0 0 0 2 0 2 1 1 1 0 0 0 2 2 2 0 1 0 1 0 1 1 0 2 1 0 1 0 0 2 2 0 0 0 0 0 1 1 1 2 1 0 0 0 0 0 0 0 0 0 0 0 0 1 0 0 0 0 0 0 0 0 0 0 0 0 0 0 1 0 0 1 1 1 0 2 1 0 2 0 0 0 0 2 0 1 2 2 0 0 0 2 0 1 0 2 1 0 2 1 0 0 1 1 0 0 1 2 0 0 0 2 1 0 1 0 1 1 1 1 1 2 2 0 1 1 1 1 1 2 1 0 0 0 1 2 0 2 0 0 0 0 0 1 0 0 1 0 0 0 0 0 0 0 0 0 1 1 1 1 1 0 1 0 1 1 1 0 0 0 0 2 0 0 0 2 1 1 0 0 1 0 0 0 2 1 1 0 0 0 0 0 0 0 0 1 2 0 0 2 2 0 2 2 0 0 1 2 1 1 2 2 0 1 1 1 1 0 0 0 0 1 0 0 1 1 0 2 2 1 0 0 0 1 0 1 2 2 0 0 1 0 0 1 0 0 0 0 2 0 0 1 1 0 0 0 2 0 1 1 1 0 1 1 1 0 2 0 0 0 0 0 0 0 2 1 0 0 0 0 0 0 1 1 1 0 0 1 0 0 0 1 1 0 0 0 0 0 0 1 1 0 0 0 1 0 0 0
41 1 0 1 0 0 1 1 1 1 0 1 0 0 0 0 0 0 0 2 1 2 0 2 0 0 2 2 1 2 2 2 0 0 0 0 2 2 0 0 1 1 1 0 2 0 2 0 0 2 0 1 1 1 1 0 0 0 2 0 1 0 2 2 0 1 1 1 2 1 0 1 2 0 2 2 1 0 1 0 1 0 0 0 2 0 1 1 1 2 1 1 2 2 1 1 1 2 0 2 0 0 1 0 0 0 2 1 1 1 0 2 2 2 2 2 2 1 2 0 0 0 1 1 0 0 0 1 0 1 1 1 0 0 0 0 0 0 0 2 1 0 0 0 2 2 1 0 0 0 0 0 0 2 2 0 0 1 0 1 1 1 0 1 0 0 0 2 0 2 2 2 1 2 0 0 0 1 0 1 1 0 1 0 2 1 1 0 0 0 0 2 0 1 1 0 0 0 0 0 0 0 0 0 0 1 1 1 1 0 1 0 1 0 1 2 1 0 0 1 1 2 0 0 0 0 0 2 0 2 0 0 0 0 0 0 0 2 2 2 0 0 2 0 0 0 0 0 0 0 0 1 0 1 0 0 1 1 1 1 1 1 0 0 0 0 0 0 2 0 1 1 0 1 1 1 0 1 1 1 0 1 1 0 2 1 0 2 0 2 0 1 0 0 1 0 0 1 0 2 2 1 0 0 0 1 0 2 0 0 0 1 0 1 1 0 0 1 1 0 1 1 1 1 2 0 1 1 1 1 2 1 1 0 0 0 0 1 0 1 1 0 1 2 1 1 1 1 1 1 1 0 1 0 1 1 0 0 0 2 2 2 1 0 1 1 0 1 2 1 1 1 0 0 0 1 0 1 0 2 0 0 0 0 0 0 0 0 0 0 0 1 0 0 2 0 0 0 1 1 0 1 0 2 1 1 0 1 0 1 1 1 1 1 1 1 0 0 0 0 0 0 0 2 1 1 1 0 0 0 0 0 0 2 1 1 0 2 0 1 1 0 0 1 0 0 0 0 0 0 0 0 0 2 2 2 0 1 0 1 2 1 1 1 0 1 1 2 2 0 1 1 1 1 0 1 1 2 1 1 2 0 0 1 1 0 1 1 1 0 2 2 0 2 2 0 0 1 1 1 1 2 1 1 0 0 1 0 2 0 0 2 1 0 0 1 1 2 0 1 1 2 2 1 1 0 0 1 0 1 1 1 2 1 0 1 1 0 2 0 1 1 0 0 0 1 0 0 2 0 0 0 0 1 1 1 1 2 0 1 1 1 1 2 1 1 1 0 2 1 0 1 1 0 1 1 1 0 0 2 0 0 0 0 0 0 0 0 1 1 0 0 0 0 0 1 0 1 0 0 0 1 0 0 1 0 0 0 2 1 1 1 0 0 0 0 0 0 0 0 1 1 0 0 0 1 1 2 0 0 1 1 0 0 2 0 2 0 2 0 0 1 1 1 2 0 0 2 1 1 0 2 1 2 1 1 1 1 2 0 0 0 0 1 1 2 1 1 0 0 1 2 0 0 0 0 2 0 1 0 2 1 2 1 1 1 2 0 0 0 0 0 0 0 0 0 0 2 1 1 0 0 0 0 0 0 1 2 2 0 1 0 0 0 0 0 0 1 1 0 0 0 0 2 2 2 2 1 2 2 2 2 0 2 0 0 0 1 1 2 1 1 0 0 0 1 1 1 0 0 0 1 0 1 0 2 0 0 0 0 0 0 2 1 0 0 1 1 0 1 0 0 2 1 0 1 2 0 0 0 1 1 0 0 0 1 0 1 1 2 1 1 2 1 0 0 1 0 0 1 1 2 1 0 1 1 1 0 1 1 2 0 1 1 0 2 1 2 1 1 0 1 1 2 2 2 0 0 0 2 0 1 2 2 0 0 0 0 1 1 0 1 1 0 1 1 2 0 0 0 2 2 1 1 1 0 1 0 0 0 1 0 0 0 0 1 0 0 0 1 1 1 0 1 1 1 0 1 1 1 1 1 0 0 0 1 1 0 1 0 1 0 0 1 2 0 2 2 0 0 1 1 2 2 2 1 1 2 0 2 0 0 0 0 0 1 0 1 2 0 0 1 2 1 1 0 1 0 1 0 1 1 0 1 0 0 2 1 0 0 1 0 1 1 0 2 1 0 0 0 1 0 0 0 0 0 2 2 1 0 1 0 1 0 0 0 0 0 0 0 0 0 0 0 1 1 1 0 0 0 0 0 1 2 0 1 1 1 0 1 0 0 0 0 0 0 0 0 1 0 1 0
42 1 0 0 0 0 0 1 1 0 0 0 1 2 0 2 0 0 0 1 2 2 0 2 0 0 0 2 1 2 2 2 1 1 1 1 2 2 0 0 1 1 2 0 2 0 2 0 0 2 0 1 0 0 2 0 0 0 1 0 1 1 2 1 0 2 1 1 1 0 0 0 1 0 1 1 1 0 2 0 1 0 1 0 1 0 0 1 2 2 1 1 1 0 0 1 0 1 0 2 1 0 1 1 0 0 2 2 2 0 0 2 0 2 2 0 0 0 0 2 2 0 2 1 0 1 1 1 1 2 1 1 0 0 0 0 1 0 0 0 1 0 0 0 1 0 0 0 0 0 0 0 1 0 0 1 0 1 0 0 0 0 0 2 0 0 0 0 1 1 0 0 1 1 0 0 0 0 0 2 1 1 0 0 1 1 0 2 2 1 1 2 0 0 0 0 2 0 2 0 0 0 0 1 1 1 1 0 2 0 0 0 1 0 2 1 1 0 0 1 1 1 0 0 2 0 2 1 0 1 0 0 0 0 0 0 0 2 2 2 0 0 1 0 0 0 1 0 1 0 0 0 0 0 1 0 1 0 0 0 0 0 0 1 1 1 1 1 2 0 1 2 2 0 0 0 0 1 2 2 0 2 2 0 1 1 1 2 0 2 0 1 1 0 1 0 1 1 0 0 0 0 1 0 1 0 0 2 1 1 1 1 0 1 2 0 1 0 1 0 2 2 1 1 2 0 2 0 0 1 2 1 1 0 0 0 0 1 0 1 1 0 2 1 1 1 0 1 2 0 1 1 1 0 1 1 0 0 0 2 2 2 1 1 1 1 0 0 0 0 0 2 0 0 1 0 0 0 1 1 1 1 0 0 0 0 0 0 0 0 0 0 0 0 1 0 0 1 2 2 0 2 0 1 0 2 0 0 0 0 0 0 2 1 1 2 0 0 1 0 0 0 0 1 2 1 1 1 1 0 1 2 0 2 0 1 1 1 0 0 1 1 0 0 1 0 0 1 1 2 0 0 0 2 0 0 0 2 2 2 0 2 1 1 0 1 1 2 2 0 1 1 1 1 2 0 1 1 2 0 2 1 0 1 1 0 1 1 0 1 0 2 0 2 0 0 0 2 2 0 0 2 1 1 0 0 1 1 0 0 0 2 1 1 0 0 1 2 0 1 1 2 0 0 0 0 1 0 1 1 1 1 0 0 1 0 2 1 1 0 0 2 0 0 0 2 0 1 1 0 0 0 0 2 0 2 0 0 1 1 1 0 0 1 0 1 0 0 1 2 0 1 2 0 1 1 2 2 0 2 0 0 1 1 0 0 1 0 0 0 1 1 2 0 0 1 0 0 0 0 0 1 1 0 1 1 1 1 2 2 1 1 0 1 1 1 1 1 1 0 0 0 0 0 0 0 2 2 0 0 0 0 0 0 2 1 2 0 2 0 0 2 0 0 0 0 2 1 0 0 0 2 1 2 2 0 0 1 1 0 0 0 1 0 2 1 0 0 0 1 0 0 0 0 1 1 1 1 1 1 0 0 1 0 1 1 1 1 0 0 0 0 1 0 1 1 1 2 1 1 0 1 1 1 0 1 1 2 2 0 1 0 0 0 0 0 0 1 1 0 0 0 0 2 2 0 0 0 0 0 1 2 0 2 0 0 1 1 0 1 1 1 0 1 1 1 2 0 0 2 2 2 1 1 0 2 1 0 1 1 1 1 2 0 0 1 1 1 0 1 0 0 1 0 0 0 1 2 0 2 1 0 1 1 1 2 1 0 0 1 1 0 2 1 0 0 0 1 0 0 1 1 1 0 1 1 0 0 1 1 2 0 2 2 0 2 2 0 1 1 0 1 2 2 2 1 0 0 0 1 1 1 2 1 0 0 0 1 0 0 0 0 1 0 1 0 0 0 1 0 2 2 1 1 1 0 1 0 1 1 1 0 0 0 0 0 1 0 1 1 0 0 0 1 2 1 1 2 2 2 2 0 0 0 0 1 0 1 0 0 1 0 0 2 2 0 2 2 0 0 0 2 1 1 2 1 1 1 0 1 0 0 0 0 0 1 0 1 2 0 1 1 2 0 0 0 2 2 1 0 1 1 0 1 0 0 1 2 0 0 0 1 1 1 1 2 0 1 0 0 1 0 1 1 2 0 2 2 1 1 0 1 0 0 1 0 2 1 1 1 0 0 0 0 0 1 1 1 1 0 0 1 2 2 0 1 1 1 0 1 0 0 0 0 1 0 0 0 1 0 0 0
43 0 0 0 0 0 0 1 1 0 0 0 1 1 0 0 0 0 2 0 1 2 1 2 0 0 0 2 1 2 2 2 0 1 1 0 2 1 0 0 1 1 0 1 1 1 0 0 2 0 0 0 1 0 1 0 1 0 1 0 0 2 2 2 0 1 1 0 0 0 0 0 2 0 1 2 1 0 1 0 1 0 1 0 1 0 0 1 1 1 0 0 1 2 2 2 2 0 0 2 2 0 1 0 1 1 2 2 1 1 0 1 1 1 1 1 1 0 0 2 2 0 1 1 1 1 0 1 1 1 0 0 0 0 0 0 1 0 0 1 0 0 0 0 1 1 0 0 0 0 0 0 0 1 0 0 0 0 0 0 0 0 0 0 1 1 0 0 0 2 2 1 0 2 0 0 0 0 0 0 1 2 0 1 1 0 1 1 0 0 0 1 1 0 1 0 1 0 1 0 1 1 0 1 1 0 0 1 1 0 2 0 1 0 1 2 1 0 1 1 1 1 1 0 0 0 2 1 0 1 0 0 1 1 1 1 1 2 2 1 0 1 2 0 0 0 0 0 0 0 0 0 0 0 1 0 0 0 0 1 0 0 0 0 1 0 0 0 2 1 0 2 0 2 1 0 0 2 2 2 0 2 2 1 2 2 1 2 2 2 0 1 1 0 1 0 1 0 0 0 0 0 0 0 0 1 1 1 2 2 1 2 0 2 1 1 0 0 0 0 1 1 1 0 2 0 1 1 1 0 1 2 0 1 0 0 0 2 0 2 2 2 1 2 1 1 1 0 1 0 0 1 1 0 0 1 1 0 0 0 1 1 1 0 1 0 0 2 2 0 0 2 0 0 0 0 0 0 1 1 2 0 0 0 1 0 1 1 1 0 0 1 0 0 2 0 0 0 0 0 0 0 0 1 0 0 1 0 0 0 0 1 1 1 1 0 0 1 0 1 0 1 0 0 2 2 2 1 2 0 2 0 0 2 0 0 0 2 0 0 1 1 0 0 1 0 0 0 1 2 0 2 0 1 1 0 1 1 1 1 0 1 1 1 0 1 0 1 1 1 2 1 2 2 1 0 1 0 2 0 0 0 0 2 2 0 2 0 0 0 0 0 0 1 1 0 0 1 1 0 1 2 1 1 0 0 2 0 1 0 1 0 1 1 0 0 0 1 1 1 1 2 0 0 0 1 1 0 0 1 1 0 1 1 1 1 1 0 2 2 0 0 1 0 0 1 0 0 2 0 0 0 0 1 2 1 0 0 2 0 0 0 2 2 0 0 0 1 1 1 0 1 2 0 0 0 0 1 0 2 0 0 2 1 1 1 2 0 0 1 0 2 0 1 1 1 1 0 0 1 0 2 0 0 2 0 1 0 0 0 0 0 0 1 0 0 1 1 0 1 0 1 0 1 1 1 1 1 0 0 0 1 1 0 2 0 2 0 2 0 0 1 2 2 2 0 2 1 2 2 0 2 0 0 2 0 1 1 2 0 0 0 1 1 1 2 0 1 0 0 1 0 0 0 1 0 2 2 0 0 0 0 2 2 2 2 2 2 0 1 1 1 0 0 0 0 0 1 0 0 0 0 1 0 0 0 2 2 2 1 1 0 0 0 0 0 0 1 1 0 0 0 2 2 1 0 1 0 1 0 1 1 0 2 1 1 1 1 0 1 1 1 1 0 2 0 2 0 0 0 0 0 0 0 0 2 0 0 2 0 0 0 2 0 0 1 1 1 0 2 1 1 0 1 1 1 0 1 0 2 0 0 0 0 1 2 1 1 0 2 1 0 2 1 0 0 1 1 0 1 2 2 1 0 1 1 1 0 0 1 2 1 1 1 1 2 2 0 2 2 2 2 0 1 1 1 0 0 0 2 0 2 2 1 0 0 0 1 0 0 0 0 0 0 0 0 0 0 0 0 2 2 1 2 1 1 0 0 1 1 0 0 1 0 1 1 1 0 0 2 1 1 0 2 2 2 0 1 1 0 0 2 1 0 1 1 0 0 1 0 0 0 1 0 2 2 2 2 0 0 0 2 0 0 1 2 0 1 0 1 1 1 1 1 1 1 0 2 1 1 0 2 2 1 0 0 2 2 0 2 2 2 0 2 0 0 0 0 0 0 0 0 2 1 0 1 0 0 1 1 0 0 0 1 1 0 2 2 2 1 1 1 0 0 1 0 1 0 2 0 0 0 0 0 0 0 1 1 2 0 0 2 2 2 0 1 1 2 1 1 1 0 1 1 2 0 0 0 2 0 0 0
44 1 1 2 0 0 0 1 1 2 0 0 0 0 0 0 0 0 0 2 2 2 0 2 0 0 0 2 1 2 2 1 2 1 1 0 1 2 0 0 1 1 0 0 1 1 0 0 2 1 0 0 0 0 1 0 0 0 1 1 1 1 1 1 1 0 2 2 0 0 0 0 2 0 1 2 2 0 2 0 1 0 2 2 2 0 2 1 1 2 0 1 1 2 1 1 1 1 0 2 2 1 0 1 0 0 2 0 0 2 1 1 0 1 1 0 0 1 1 1 1 0 2 2 0 2 0 0 0 0 0 1 0 0 0 0 0 0 1 0 2 0 1 0 2 1 1 0 0 0 0 0 0 1 0 0 0 2 0 1 1 1 0 2 1 2 1 1 0 0 0 0 1 1 1 0 0 2 0 0 0 1 1 0 1 0 1 1 0 0 1 2 0 0 1 0 0 0 0 0 0 0 0 2 1 0 0 1 1 0 1 0 1 0 2 2 0 0 1 0 0 0 0 0 0 0 1 2 0 2 0 0 0 0 0 0 0 2 1 1 0 1 2 0 0 0 0 0 0 0 0 0 0 0 1 1 1 0 0 1 0 0 0 1 0 0 0 0 1 0 0 2 0 0 0 0 0 2 2 2 0 1 2 0 2 1 0 2 0 2 1 1 0 0 2 0 0 2 0 1 2 0 1 0 1 0 0 1 1 0 0 0 1 1 1 0 0 1 0 0 0 0 1 2 1 0 1 2 2 1 0 2 2 0 0 0 1 2 0 2 1 1 2 1 0 0 1 1 2 1 0 1 1 1 0 1 1 1 0 2 2 2 1 0 1 0 0 1 1 0 0 2 1 1 1 2 1 2 0 2 1 1 0 0 1 2 1 0 0 0 0 0 0 0 2 0 0 0 0 1 0 1 0 0 0 0 1 0 1 0 0 2 0 0 0 0 0 0 0 0 0 1 2 2 0 0 1 0 1 0 1 0 0 2 0 0 0 0 0 1 1 1 0 0 2 2 0 0 0 1 0 1 0 2 0 0 0 0 1 0 2 2 0 0 1 1 0 2 2 0 2 2 1 1 1 0 1 2 1 1 0 0 0 2 1 1 1 0 1 0 1 2 1 2 1 0 0 1 1 1 1 2 1 1 0 0 1 1 0 0 0 1 1 1 1 0 0 2 0 1 0 2 2 1 1 0 0 1 0 1 1 1 2 0 0 1 2 0 0 0 2 1 1 1 1 1 0 0 2 0 0 0 2 1 1 0 1 0 2 0 0 0 1 2 1 1 1 0 1 2 0 0 0 0 0 0 0 0 0 0 0 0 1 1 0 0 0 1 1 1 1 1 0 0 2 0 0 1 0 0 0 2 0 0 1 0 1 0 1 1 0 0 0 1 1 2 0 1 1 0 0 0 0 0 0 1 1 1 0 0 1 1 2 0 2 0 2 2 1 1 0 0 1 1 1 0 1 1 2 2 0 1 0 0 2 0 0 1 1 0 0 0 0 1 0 1 1 0 1 0 1 1 0 0 1 0 2 0 2 0 0 0 1 1 1 1 1 0 0 0 0 0 0 0 0 0 0 2 2 2 0 1 0 0 1 0 2 1 2 1 1 0 0 0 0 1 0 0 0 0 0 0 0 2 2 2 2 0 0 0 1 0 0 2 1 1 1 0 1 1 0 0 1 0 0 0 0 0 0 1 1 1 0 0 0 1 0 0 1 0 0 0 2 0 0 1 2 2 0 1 0 1 0 1 1 0 1 0 0 2 1 1 0 0 0 1 0 2 0 2 0 0 2 0 1 1 0 0 0 0 0 2 0 0 0 1 1 1 1 0 1 0 1 1 1 2 2 2 1 2 2 1 0 2 2 1 0 0 0 2 1 2 1 1 0 0 0 0 0 0 0 0 1 0 1 0 1 0 0 0 2 1 0 2 2 0 0 0 0 0 2 0 0 0 0 0 2 0 1 1 0 0 0 0 1 0 0 0 1 2 2 0 0 0 0 0 1 1 0 0 2 0 0 2 2 0 2 2 1 0 0 2 2 2 2 1 1 1 0 1 0 0 0 0 0 2 0 1 2 0 1 1 2 1 1 0 1 1 0 0 1 1 1 1 0 0 0 2 0 1 0 0 1 1 0 0 1 0 1 0 0 0 2 0 0 1 1 2 2 2 0 2 0 0 0 0 1 0 1 0 0 0 0 0 0 0 0 0 1 0 0 1 0 0 0 0 0 0 0 0 0 0 0 0 2 0 0 0 1 0 1 1
45 0 0 0 0 0 1 1 2 0 0 0 1 2 0 1 0 0 0 1 2 2 0 2 0 0 0 1 0 2 2 0 0 1 1 0 2 2 0 0 1 1 0 0 2 1 1 0 1 1 0 1 0 1 0 1 2 0 0 0 0 2 2 2 1 1 1 0 1 0 0 0 1 0 0 1 1 0 2 0 1 0 2 1 1 0 0 1 2 2 1 2 2 1 0 1 0 1 0 2 1 0 0 1 1 1 1 0 0 2 1 2 0 0 1 1 1 0 2 1 1 0 2 1 0 1 0 0 0 0 1 1 0 0 0 0 0 0 0 0 1 0 0 0 0 2 0 1 2 1 0 0 0 0 0 0 0 0 0 1 1 1 0 0 0 2 1 1 0 0 0 1 0 2 1 0 0 0 0 1 0 0 1 0 1 0 0 1 0 0 0 2 1 1 1 0 1 0 1 1 0 1 1 1 1 0 0 0 1 0 2 0 1 1 1 2 0 1 1 2 0 0 0 0 1 1 1 2 0 1 0 0 0 0 0 0 0 2 1 1 0 1 2 1 0 0 0 0 1 1 1 1 0 0 0 0 1 1 0 0 0 0 0 1 0 0 1 1 2 2 1 2 0 2 0 1 0 2 2 1 0 2 2 1 2 2 1 1 2 2 0 1 1 0 2 0 1 0 1 0 1 0 0 0 0 0 0 1 1 1 1 1 0 1 2 0 1 0 1 0 1 1 2 0 2 0 2 0 0 2 2 0 1 1 0 0 0 1 0 0 1 1 1 2 0 0 0 0 2 0 0 0 1 0 0 1 1 0 0 2 2 2 1 0 1 1 0 2 2 0 0 2 1 1 0 1 0 1 0 2 2 1 0 0 1 0 0 0 0 1 1 2 1 0 2 1 1 1 0 0 0 0 0 0 0 1 1 0 0 0 1 0 1 1 1 0 0 1 1 1 0 0 0 0 2 2 2 0 1 1 1 2 1 0 1 1 0 1 1 0 2 0 1 1 2 2 0 0 1 1 0 0 0 2 1 1 0 2 1 2 0 2 0 0 0 2 0 2 2 0 0 0 1 1 2 0 2 2 2 0 2 0 0 0 0 1 0 0 1 0 1 0 0 0 0 0 0 2 1 0 1 1 1 1 0 0 2 0 0 0 0 1 0 0 2 0 0 2 0 1 1 2 2 2 2 0 0 1 0 2 0 2 1 0 0 1 2 0 2 1 0 1 0 0 0 0 0 2 0 0 0 0 0 2 0 0 0 0 2 0 0 0 0 1 1 0 0 1 0 0 0 0 0 0 0 0 0 1 0 2 0 0 1 0 1 0 0 0 0 0 0 0 0 1 1 1 1 0 0 0 0 2 0 0 1 0 0 0 1 1 0 0 0 0 0 0 0 1 0 0 1 2 0 2 2 0 0 1 0 0 0 1 0 0 2 1 2 2 2 0 1 0 0 0 0 0 2 2 2 2 1 1 2 2 0 1 2 0 0 1 1 1 0 0 1 1 2 1 0 2 0 0 0 0 0 0 2 0 0 0 0 0 1 1 1 1 1 1 0 0 0 1 1 0 0 0 0 2 1 1 0 0 1 0 2 0 1 1 1 0 2 0 0 0 0 0 0 0 0 0 0 0 0 2 2 1 1 1 1 1 1 1 0 2 1 1 0 1 0 1 1 1 0 1 2 0 2 1 0 1 1 2 0 0 0 1 0 0 0 1 1 1 2 0 0 0 0 2 0 2 0 0 1 1 1 0 0 1 0 2 1 0 1 0 0 1 0 2 0 2 0 0 2 1 0 0 1 0 0 1 1 1 0 1 0 0 1 0 0 2 2 0 1 1 0 2 1 1 2 2 1 2 0 2 2 1 0 0 0 2 0 2 2 0 0 1 1 0 0 0 0 0 2 1 2 1 2 0 1 0 1 1 1 1 1 0 0 0 0 0 1 1 0 0 0 2 1 0 2 0 0 0 0 0 0 0 0 1 1 1 0 0 0 0 0 0 1 1 1 0 0 1 1 2 1 0 2 2 0 0 0 0 1 1 2 1 1 0 1 1 1 0 2 2 2 0 0 1 2 0 0 2 2 0 0 0 0 2 1 0 2 1 0 1 1 0 0 1 0 0 0 1 2 2 0 1 0 0 1 0 1 0 1 1 0 1 2 1 0 0 1 0 0 2 0 0 0 0 2 1 0 0 0 0 0 0 0 2 2 0 0 2 1 1 0 1 1 1 0 1 0 0 1 0 2 0 0 0 1 0 0 0
46 1 1 1 0 0 0 2 2 0 0 0 0 0 0 0 0 0 2 0 0 0 0 2 0 0 0 1 0 2 2 0 2 2 0 0 0 1 0 0 0 0 1 0 1 0 0 0 1 1 0 0 0 0 2 2 0 1 1 1 1 0 2 2 0 1 1 1 2 0 0 1 2 0 1 2 2 0 1 0 1 0 2 1 1 0 0 2 2 2 0 1 1 1 0 2 0 0 0 2 2 0 0 2 0 0 2 0 0 2 1 1 1 1 2 1 0 0 1 1 1 0 2 1 0 1 1 1 1 1 0 0 0 0 0 0 0 0 0 0 0 0 0 0 0 0 0 0 0 0 0 0 1 0 0 0 1 1 0 2 1 0 0 0 0 2 0 0 1 0 0 0 0 2 1 0 0 0 0 2 2 2 1 1 2 0 1 0 0 0 0 2 0 0 0 0 2 1 0 0 1 1 0 1 1 1 1 0 0 0 2 0 1 0 2 2 1 1 0 1 1 1 1 0 0 0 1 2 0 2 0 0 0 0 0 0 0 2 2 2 0 0 1 0 0 0 0 0 0 0 0 1 1 0 0 1 2 1 1 1 1 1 0 1 0 0 0 0 2 2 0 2 1 0 1 0 0 2 2 2 0 2 2 1 2 2 1 2 1 2 0 0 0 0 2 0 0 0 0 0 0 0 0 2 0 1 0 2 0 1 0 1 0 1 1 0 0 0 0 0 1 1 2 0 1 0 1 1 1 1 2 0 0 2 0 0 0 2 0 2 2 1 0 2 0 0 0 1 2 1 0 1 1 0 0 1 0 0 0 0 0 0 0 0 0 0 0 1 2 1 1 1 0 0 0 1 0 0 2 0 1 2 0 0 0 0 0 0 0 0 0 0 1 0 1 0 0 1 0 0 0 0 0 2 1 0 0 0 0 0 0 0 1 1 1 1 1 1 1 1 0 0 2 2 0 0 1 0 2 1 2 2 0 2 0 1 0 1 0 0 2 0 0 0 0 2 0 1 1 1 1 0 0 2 0 0 0 2 2 2 0 2 0 0 1 1 1 2 2 0 0 0 2 2 0 2 0 2 2 2 1 1 0 0 0 0 0 1 1 0 2 1 0 1 0 0 0 2 2 0 0 2 2 0 0 1 2 0 0 0 0 1 0 0 0 0 0 0 0 2 2 0 1 1 1 0 0 1 0 1 0 1 0 0 0 0 0 1 2 1 1 1 0 0 0 2 0 1 1 0 0 0 0 2 1 0 1 0 1 1 1 0 0 1 0 1 1 1 1 0 1 0 0 0 0 0 0 0 0 0 1 0 0 0 0 0 0 1 1 2 1 1 2 0 0 1 0 0 0 0 0 1 0 0 2 0 2 0 1 1 1 0 0 1 1 1 1 0 0 0 1 1 0 2 2 0 0 2 0 0 2 1 0 0 2 1 2 1 2 0 0 1 2 2 2 0 1 1 2 2 1 2 0 0 2 0 2 0 2 1 0 0 2 1 1 1 1 1 1 0 0 1 0 0 2 0 2 0 0 0 0 1 2 2 2 2 1 2 1 0 1 0 0 2 0 0 0 1 1 1 1 0 0 0 0 0 2 1 2 0 0 0 0 0 0 1 0 0 0 0 0 0 0 2 1 2 2 0 1 1 1 2 1 2 1 1 1 0 2 2 0 0 0 1 1 0 1 2 0 0 0 1 0 0 0 1 1 0 0 0 0 0 2 0 0 2 1 1 0 2 1 0 2 1 1 0 2 1 1 2 2 0 0 0 0 1 0 2 1 2 0 1 2 0 2 1 0 1 0 0 1 2 1 0 1 2 1 0 1 1 1 0 1 1 0 2 1 0 1 1 1 1 0 2 2 1 0 0 0 2 0 1 2 2 0 0 0 0 1 2 0 0 1 0 1 1 1 1 1 0 1 1 0 1 1 0 1 0 0 0 0 0 1 1 1 1 0 0 1 0 0 0 0 0 2 0 0 1 2 1 1 1 0 0 1 1 0 0 2 0 1 0 0 2 1 0 2 2 0 0 0 2 1 1 2 1 1 1 0 2 0 0 0 0 0 0 0 0 1 0 0 1 1 1 0 0 1 1 0 0 2 2 0 2 0 0 1 0 1 1 0 0 2 2 2 1 0 1 1 0 2 0 2 0 1 0 1 1 1 0 2 0 0 1 0 0 1 0 1 0 0 0 1 0 1 0 1 1 1 0 0 1 1 2 0 2 1 1 0 1 0 0 0 0 1 0 0 1 2 0 1 1
47 0 0 1 0 0 0 1 1 1 0 0 1 1 0 1 0 1 2 0 0 1 0 2 0 0 0 1 0 2 1 0 0 0 0 0 0 1 0 0 1 1 0 0 1 1 1 0 2 0 0 0 1 1 0 1 0 0 2 0 1 0 2 2 0 1 0 0 1 0 0 0 2 0 1 2 2 0 1 0 2 0 1 2 2 0 0 2 2 2 2 2 2 2 1 2 0 0 1 2 2 0 2 0 0 0 2 1 1 1 1 2 0 2 2 0 0 0 0 2 2 0 2 0 0 0 2 0 0 0 0 0 0 0 1 1 1 0 0 0 0 0 0 0 0 1 0 0 1 2 0 0 0 0 0 0 0 1 0 2 1 0 0 0 0 1 0 1 0 0 0 0 2 1 0 0 1 0 0 1 1 0 1 0 2 1 1 1 1 0 0 2 0 2 2 0 0 0 0 0 0 0 1 1 1 1 0 1 1 0 1 0 1 0 2 2 0 0 1 0 1 1 0 0 0 0 1 2 0 1 0 0 0 0 0 0 0 2 2 0 0 0 2 0 0 0 0 0 0 0 0 0 0 0 0 0 1 0 0 0 0 0 0 2 0 0 0 0 1 0 0 1 0 1 0 0 0 0 1 0 0 1 1 1 2 1 0 2 2 2 0 2 0 0 2 0 1 0 0 1 0 0 1 1 1 0 0 1 1 1 1 2 0 2 1 0 0 1 1 0 1 1 1 2 1 0 0 1 1 2 2 1 1 1 0 0 0 1 0 0 1 1 1 2 2 2 0 0 1 0 0 0 0 0 0 2 1 1 0 1 1 1 2 2 2 1 0 2 2 0 0 2 2 2 0 1 0 1 0 2 0 2 0 0 1 1 0 0 0 0 0 0 0 1 2 2 2 1 0 0 0 0 1 0 0 0 1 1 1 0 0 1 1 1 1 1 1 0 0 0 0 1 0 2 1 1 1 0 1 0 2 0 0 1 1 0 0 0 0 0 2 0 0 0 0 2 0 0 0 2 0 0 0 1 2 1 1 1 2 0 1 0 1 1 0 1 0 2 2 0 1 1 0 0 1 1 1 1 1 0 0 0 0 0 0 0 0 1 1 1 1 1 1 1 1 0 1 2 1 0 0 2 2 0 0 0 1 0 1 0 0 1 1 0 1 0 1 2 0 1 0 2 0 0 0 1 1 0 0 0 2 0 0 0 0 0 2 0 2 0 2 2 0 0 0 1 0 1 1 0 0 0 0 2 0 0 0 0 1 1 1 0 1 2 1 0 0 0 2 0 0 2 1 0 0 1 1 2 0 2 0 0 2 2 2 0 2 0 1 2 0 2 1 0 1 0 0 0 0 0 0 1 1 0 1 1 1 0 2 1 0 0 0 2 2 2 2 0 0 0 0 0 0 0 0 0 0 1 0 0 0 2 0 0 0 1 2 0 2 0 1 0 1 2 2 0 1 2 1 1 0 2 1 1 1 1 2 0 1 1 1 0 1 1 0 1 1 0 1 1 0 1 1 1 0 0 1 1 0 0 0 1 2 2 2 2 2 1 0 0 1 0 0 1 1 0 0 2 2 2 0 2 1 1 1 1 1 1 1 0 0 0 0 1 0 0 0 1 2 0 0 0 0 1 1 1 1 0 0 0 0 0 0 2 1 1 1 0 1 1 0 0 0 0 1 0 1 1 0 1 1 1 0 0 0 0 1 0 1 1 1 1 2 0 0 0 0 2 0 0 0 1 2 1 1 0 1 1 1 1 1 1 0 0 0 0 0 2 2 2 0 2 2 0 0 0 0 1 0 0 0 1 0 0 0 0 0 0 2 0 1 0 1 1 0 2 1 0 1 2 1 1 1 2 1 0 0 0 1 2 0 1 1 2 0 1 1 1 1 1 1 0 1 1 1 0 1 0 1 0 2 2 1 2 1 1 1 0 0 0 0 0 1 1 1 1 1 0 1 1 0 0 1 1 2 1 0 2 2 2 2 0 0 0 1 1 1 1 0 0 2 0 0 2 2 0 2 1 1 0 0 2 2 2 2 0 1 0 0 1 0 0 0 0 0 1 0 1 2 1 0 2 1 1 1 0 2 1 0 0 2 2 0 2 0 0 0 0 2 1 0 0 2 1 0 0 0 1 0 1 0 1 2 0 0 1 1 0 0 0 2 0 0 0 1 0 1 0 1 1 1 0 0 0 1 0 1 0 2 0 0 1 0 1 0 1 0 1 0 1 0 0 0 0 0 0 0 0 0 0 1 0
48 0 0 0 0 0 0 1 1 1 0 0 0 1 0 1 1 0 1 1 1 2 0 2 0 0 0 2 0 2 2 0 0 0 0 0 2 2 0 0 1 1 0 0 2 0 0 0 2 1 0 0 0 0 1 1 1 0 0 0 2 0 2 2 0 2 0 1 1 1 0 0 2 2 2 2 2 0 2 0 0 0 1 1 1 0 0 0 2 2 0 1 2 2 1 1 1 1 0 2 1 0 0 1 1 1 2 0 1 1 1 2 1 2 2 1 1 0 0 2 2 0 2 0 0 1 0 1 0 1 0 1 0 0 0 0 1 0 0 0 1 0 0 0 0 1 0 0 1 1 0 0 0 0 1 0 1 1 0 1 1 1 0 0 0 2 0 1 1 1 1 1 0 1 0 0 1 0 0 1 1 1 1 1 2 0 2 2 0 0 0 2 0 1 1 0 0 0 0 0 0 0 0 1 1 1 1 1 1 0 0 0 1 0 2 2 0 0 1 1 1 1 0 0 0 0 0 2 1 1 0 0 0 0 0 0 0 2 2 1 0 0 2 0 0 0 0 0 0 0 0 0 0 0 1 0 0 2 1 1 1 1 0 1 0 0 0 0 2 1 1 2 0 0 0 0 0 2 2 1 1 1 2 2 1 1 1 1 0 2 0 1 0 0 2 0 0 0 0 1 0 0 0 0 0 0 0 2 2 2 1 2 0 2 1 0 0 0 0 1 0 0 1 1 1 0 1 0 0 1 1 2 0 2 0 0 0 1 0 2 1 1 0 1 2 2 0 2 2 0 0 2 2 1 1 0 1 0 0 1 2 2 2 1 2 0 0 0 0 0 0 2 1 1 0 2 0 0 1 1 1 1 0 0 1 1 0 0 0 0 0 1 0 0 2 0 0 1 0 0 0 1 0 1 0 0 1 1 0 0 1 0 2 2 2 0 0 0 0 0 0 0 0 0 1 1 1 0 0 0 0 0 0 2 0 0 0 0 0 0 1 1 0 1 0 2 2 0 1 0 0 1 0 2 0 0 0 0 1 0 1 0 0 0 1 1 0 1 1 1 1 0 0 0 0 1 0 2 2 2 1 1 0 1 0 0 0 0 1 0 1 2 0 0 0 0 0 1 1 0 1 2 1 1 0 0 1 1 0 0 0 1 1 0 0 0 0 2 0 0 0 2 1 1 2 0 0 0 1 1 1 0 2 1 2 0 1 0 2 2 0 1 0 1 1 1 0 1 1 0 0 0 0 2 0 0 0 1 0 1 1 0 2 2 1 0 0 0 0 1 0 1 0 0 0 0 0 2 0 2 0 0 1 0 1 0 0 0 2 2 0 0 1 0 1 0 1 0 0 0 0 2 2 0 0 1 0 0 0 0 0 0 0 0 0 0 0 1 0 0 0 0 0 0 0 2 2 1 0 0 1 1 0 0 1 0 2 1 2 0 0 0 1 2 2 0 1 2 0 0 1 1 0 1 0 0 2 0 2 0 0 0 1 2 0 2 0 2 0 1 1 0 0 0 1 1 1 1 1 0 0 1 2 1 2 2 1 1 1 0 0 1 1 0 0 0 0 2 2 2 1 1 0 1 2 0 0 0 0 0 1 1 0 1 0 0 0 1 1 1 0 0 0 1 1 0 0 0 1 1 2 2 0 2 0 0 0 1 1 2 1 1 0 0 0 1 1 0 1 0 0 1 0 1 0 1 0 0 0 1 0 1 2 1 0 0 0 1 0 2 1 0 2 2 2 0 2 1 1 1 1 1 1 1 0 2 0 2 0 2 0 1 2 1 1 1 0 0 0 0 0 0 0 0 0 1 0 0 1 1 2 0 0 0 1 2 1 1 1 1 0 1 0 2 1 1 0 0 0 2 1 2 1 2 0 1 1 1 2 0 1 0 0 0 0 0 0 0 1 0 2 2 0 2 2 0 0 0 0 0 2 0 0 0 0 0 1 0 1 1 0 0 0 0 2 0 0 2 2 0 0 1 0 0 0 1 1 0 1 0 0 0 0 1 2 0 2 2 0 0 1 2 1 1 2 2 1 0 0 2 0 0 0 0 1 0 0 0 1 1 1 1 2 0 0 1 1 0 0 0 2 2 0 1 1 0 0 0 0 0 0 0 2 2 1 0 0 1 1 0 2 0 1 1 1 0 1 0 0 0 1 0 1 0 0 0 0 0 2 1 0 0 0 0 0 2 2 2 2 0 0 2 0 1 0 0 0 1 1 1 1 0 0 0 2 0 0 0 0 0 1 0
49 0 0 2 1 0 0 1 1 1 1 0 1 2 0 1 1 0 1 1 1 1 0 2 0 0 0 1 1 0 0 0 1 1 1 0 0 2 0 0 1 1 0 0 0 0 0 0 1 0 0 0 0 0 1 2 1 1 0 0 2 0 0 2 0 0 2 0 0 0 0 0 2 1 1 2 2 0 2 1 0 0 2 1 1 0 1 1 1 2 1 1 1 1 0 0 0 2 0 2 0 0 0 2 0 0 2 0 2 0 0 1 0 1 1 1 1 0 0 2 2 0 1 0 1 0 1 0 0 0 0 1 1 0 0 0 1 0 0 2 0 0 0 0 1 0 0 0 0 0 0 0 0 0 0 0 0 2 0 2 2 0 0 0 0 2 0 2 0 0 0 0 0 0 0 0 0 0 2 2 0 2 0 1 1 0 1 1 1 0 0 2 0 1 1 0 0 0 0 0 0 0 0 1 1 2 2 1 1 0 2 0 0 0 1 2 1 0 0 0 0 0 0 0 0 0 0 2 0 2 0 0 0 0 0 0 1 2 1 1 0 1 1 0 1 1 1 0 0 0 0 0 0 0 1 0 0 0 0 0 0 0 0 0 1 0 0 0 1 1 0 2 0 1 1 0 0 0 1 0 0 2 2 2 2 2 2 1 1 2 1 1 0 1 1 1 0 2 0 2 2 1 0 0 0 0 0 2 1 1 1 1 0 2 1 1 0 0 0 0 2 2 0 0 2 0 2 2 0 1 1 2 1 1 0 0 0 2 0 0 1 1 2 0 0 0 0 0 2 2 2 0 1 0 1 1 0 0 0 2 2 2 2 2 2 1 0 1 1 0 0 2 0 0 0 0 0 0 1 1 1 2 0 0 0 0 0 0 0 0 0 1 2 0 2 2 2 0 1 1 0 1 0 2 1 0 0 1 0 1 0 2 1 1 1 0 0 0 1 0 0 1 0 1 0 0 0 1 2 0 2 0 0 2 0 1 0 0 0 0 0 2 0 0 1 2 0 0 0 1 0 0 0 2 2 2 0 2 2 2 0 2 0 1 0 1 1 2 2 0 0 0 2 2 1 1 1 2 1 1 0 0 1 1 0 0 0 0 1 0 2 2 1 2 1 1 1 2 2 0 2 2 1 1 0 0 2 0 1 0 0 2 0 0 1 0 0 2 0 0 0 2 1 0 0 1 0 1 0 1 1 1 1 0 1 0 1 0 1 1 1 1 0 2 2 2 0 2 0 0 0 0 0 1 1 2 0 0 1 1 1 0 0 1 0 1 1 0 0 0 0 1 1 0 0 0 1 0 0 2 0 0 1 1 0 0 1 0 1 1 1 0 1 0 1 0 0 0 0 0 0 2 0 1 2 0 1 0 2 2 0 0 0 0 0 0 0 1 1 1 1 2 0 1 1 1 2 1 0 0 0 1 0 0 1 0 2 0 2 0 0 1 0 1 1 0 2 1 2 2 0 1 0 0 2 0 1 1 1 0 0 0 0 0 0 0 1 0 0 2 0 0 0 0 0 1 1 1 1 0 0 0 1 0 0 1 2 1 0 1 1 1 0 1 1 0 0 1 1 1 0 1 0 0 1 0 1 1 2 0 0 0 0 0 0 1 0 1 1 0 0 0 0 2 1 0 0 0 0 0 1 1 0 2 0 0 0 1 0 1 0 0 0 0 1 0 1 1 1 0 0 1 0 0 0 1 0 0 1 0 1 1 2 0 0 0 0 1 0 1 1 1 2 0 0 1 1 2 0 2 0 0 0 0 0 2 0 1 1 2 1 1 2 1 0 0 1 1 0 0 1 1 0 0 0 1 2 0 0 2 2 0 0 0 0 0 1 1 1 1 1 1 1 2 1 0 0 0 0 2 0 2 2 2 0 0 0 1 0 0 0 0 1 0 1 0 0 0 0 0 2 2 1 1 1 0 1 0 0 1 0 0 0 0 0 1 0 0 1 1 0 0 0 1 1 1 0 0 1 1 2 0 0 0 0 0 0 2 1 0 2 0 0 1 2 1 1 2 0 1 0 1 0 0 2 2 0 0 0 1 0 0 1 2 2 0 0 0 2 0 0 2 1 1 1 0 1 2 1 1 1 1 0 0 1 0 0 2 0 0 0 0 1 1 0 1 0 0 1 0 2 0 0 1 0 0 1 0 0 2 0 2 0 0 0 0 0 0 1 1 0 0 0 0 0 0 1 1 1 0 0 1 0 1 0 0 0 0 0 0 0 0 1 0 2 0 0 0 0 0 0 0
50 0 0 1 0 1 0 1 1 1 1 2 0 0 0 0 0 0 1 1 1 1 0 2 0 0 0 2 0 2 2 0 1 1 2 2 2 2 1 1 0 0 0 0 1 0 0 1 1 1 0 0 0 0 1 2 0 0 1 1 0 1 2 2 0 1 0 0 2 0 1 2 2 0 2 2 2 0 1 0 2 0 2 0 0 0 0 2 2 2 2 1 1 2 0 2 0 0 0 1 1 0 1 1 0 0 2 1 1 1 0 2 1 2 2 1 1 0 2 0 0 0 1 0 0 0 1 0 0 0 0 0 1 0 0 0 0 0 1 0 1 0 0 0 2 2 1 0 1 0 1 0 0 0 1 1 0 2 0 1 2 1 0 1 0 2 0 1 0 1 0 1 1 2 1 0 0 1 0 0 0 1 1 0 1 0 1 0 0 0 0 0 0 1 1 0 1 1 0 0 1 1 0 2 2 0 0 1 1 0 2 0 0 0 1 2 0 0 1 0 1 1 0 0 1 0 1 2 0 2 1 1 0 0 0 0 0 2 2 2 0 0 2 1 0 0 0 0 0 0 0 0 0 0 0 1 0 0 0 0 0 0 0 1 0 0 0 0 1 1 0 1 0 2 0 0 0 1 1 0 0 1 2 1 2 2 1 0 0 1 0 0 1 1 2 1 0 0 0 0 0 0 0 0 0 1 1 2 1 0 0 0 0 2 1 0 2 0 0 0 0 0 2 1 1 0 0 1 0 1 1 2 0 2 0 0 0 0 0 0 1 1 0 2 2 2 0 0 1 0 0 0 2 1 0 0 1 0 0 1 1 1 2 0 2 1 0 1 2 1 1 1 0 0 2 0 0 1 0 2 0 0 0 1 1 1 1 0 0 0 0 1 1 0 2 1 1 1 1 1 0 1 0 1 1 0 1 2 0 0 1 0 1 1 1 0 0 0 0 0 2 1 0 1 2 1 1 0 1 0 0 0 0 2 0 1 0 0 0 1 2 0 0 0 1 2 0 0 0 2 0 1 0 2 1 1 0 2 1 1 0 2 0 1 0 1 0 1 1 1 1 0 2 2 0 1 0 2 2 0 1 1 0 1 1 0 1 0 0 0 0 0 1 1 1 0 0 1 1 0 1 1 1 1 0 0 1 1 1 0 0 2 0 0 0 1 1 2 0 2 1 2 0 1 1 1 0 2 0 2 0 2 0 0 1 0 2 1 2 0 1 1 0 2 2 0 0 0 2 0 0 0 0 1 1 0 1 2 0 1 1 1 1 2 0 1 1 2 0 0 0 0 1 0 1 1 1 1 0 2 0 0 2 1 1 1 1 0 1 1 1 0 1 0 0 0 0 0 0 0 0 1 1 1 1 1 0 0 1 0 0 0 0 0 0 0 0 0 0 0 1 1 0 1 1 0 1 2 0 0 0 2 2 0 2 0 2 0 2 0 0 0 1 1 2 0 1 2 1 1 1 1 1 2 0 1 2 1 1 0 0 0 1 0 1 1 1 1 0 0 1 0 0 0 1 1 1 1 2 1 0 0 1 1 2 2 0 2 0 0 0 1 0 0 0 0 0 1 1 1 1 0 0 0 1 0 2 1 2 1 1 0 0 0 0 1 0 2 1 0 1 0 0 2 2 1 1 0 0 0 0 0 0 2 1 1 0 1 0 1 0 0 0 1 1 0 1 0 0 0 0 1 0 1 0 1 0 0 1 0 0 0 2 0 0 1 1 2 0 2 0 0 2 1 1 1 0 1 0 2 1 0 1 1 1 2 1 2 0 2 0 0 2 1 0 0 1 1 0 0 1 2 2 0 2 0 1 0 0 2 2 0 0 0 1 2 1 1 1 1 0 1 0 1 1 1 0 0 0 2 0 2 2 0 0 0 0 2 1 0 1 1 1 0 1 0 1 0 0 0 2 2 1 1 1 0 1 0 0 0 0 1 0 0 0 1 0 0 2 1 0 0 0 0 0 0 0 0 0 0 1 0 1 0 0 2 0 1 0 0 1 0 0 2 1 0 2 2 0 0 0 1 1 1 2 2 0 1 0 2 0 0 0 0 0 1 0 0 1 1 0 2 2 2 0 0 1 1 0 1 2 2 0 2 0 0 0 1 0 0 0 0 1 0 0 0 0 0 0 0 1 0 2 0 1 0 1 0 0 2 0 2 1 0 0 0 0 0 2 2 0 0 0 0 0 1 1 1 1 1 0 1 1 2 0 1 0 0 0 0 0 0 0 0 0 0 0 2 1 0 2 0
51 0 0 1 0 0 0 1 2 0 0 0 0 0 0 0 0 0 0 2 2 2 0 2 0 0 0 2 1 2 1 0 1 1 1 1 2 1 0 0 2 2 0 0 1 0 1 0 1 1 1 1 1 1 0 0 1 0 1 0 0 2 2 2 0 2 0 1 1 0 0 1 2 0 1 2 2 0 2 0 2 0 1 0 1 0 0 1 2 2 0 1 2 0 0 0 0 0 0 2 2 0 1 0 1 0 2 1 1 1 0 1 0 0 0 0 0 0 1 1 1 0 1 0 1 0 1 0 0 0 0 0 0 0 0 0 0 0 0 1 0 0 0 0 2 2 1 0 1 0 0 0 0 2 1 0 0 0 0 1 1 0 0 0 2 2 1 1 2 0 0 0 1 1 0 0 0 0 0 1 0 0 0 1 1 0 1 1 1 0 0 2 1 0 0 1 0 0 0 0 1 1 0 2 1 0 1 0 1 0 1 0 0 0 1 2 1 0 1 2 0 0 0 0 0 0 1 1 0 1 0 0 0 0 0 0 0 2 2 2 0 0 2 0 0 0 1 0 0 0 0 1 0 0 0 1 1 1 1 1 1 1 0 1 0 0 0 1 1 1 0 2 0 1 1 1 0 1 1 1 0 2 2 2 2 1 1 2 0 2 1 0 1 0 2 0 1 0 0 1 1 0 1 0 1 0 0 2 0 1 0 2 0 1 0 0 1 1 1 0 2 2 0 0 2 0 0 1 1 1 2 1 1 2 0 0 0 2 0 1 0 0 1 2 1 1 1 0 2 1 1 0 2 0 1 0 0 0 0 2 2 2 1 1 1 2 1 1 1 0 0 2 1 1 0 0 0 0 0 2 0 1 0 0 1 2 1 0 0 1 1 2 0 0 2 1 0 1 0 0 0 0 0 2 2 0 0 0 0 0 0 0 0 0 0 0 0 0 1 0 0 1 1 1 2 2 2 0 0 0 0 0 0 2 0 1 0 2 0 1 0 2 0 1 0 2 1 1 0 0 0 0 0 2 2 2 0 1 1 1 2 0 0 0 0 2 0 2 2 0 1 1 0 0 0 0 0 1 2 1 0 0 0 1 1 0 1 0 0 0 0 2 0 2 1 1 1 1 1 1 1 2 2 0 0 0 2 0 0 0 0 1 1 0 0 0 0 1 0 1 1 1 0 1 1 1 0 0 0 0 2 0 1 1 1 0 1 0 0 1 1 0 0 1 1 2 0 0 2 0 0 0 0 2 1 0 0 2 0 1 0 0 0 1 1 0 0 0 0 1 0 0 0 0 0 0 0 2 0 2 0 0 1 0 1 0 0 1 0 1 1 0 1 0 0 0 1 0 0 0 0 2 0 0 2 0 1 0 0 1 0 0 0 0 0 0 0 0 0 0 1 1 0 1 1 0 1 0 0 0 0 1 0 0 2 0 1 1 2 0 0 1 0 1 2 0 2 0 1 1 1 1 1 1 1 0 1 0 2 0 0 0 1 0 2 2 1 2 0 0 2 0 0 0 1 0 2 1 0 0 1 0 2 2 1 2 1 2 0 0 0 1 0 1 0 0 1 1 1 1 0 1 0 1 2 0 1 2 2 0 2 0 0 1 0 1 0 1 1 0 0 0 0 1 1 0 0 0 0 0 1 1 0 2 0 1 2 0 1 1 0 0 0 0 0 0 0 0 0 1 1 1 0 1 0 1 0 0 1 0 0 0 2 0 0 1 1 2 0 2 0 0 2 1 1 1 0 2 0 1 1 0 0 0 0 1 0 2 0 2 0 1 2 0 0 0 0 0 0 0 0 0 1 0 1 1 2 0 0 1 2 1 0 0 0 2 0 0 2 2 2 2 1 2 1 2 0 0 0 2 1 2 1 1 0 1 0 0 1 1 0 0 1 0 1 0 1 0 0 0 1 0 1 2 1 0 1 0 1 1 1 0 0 0 0 2 0 0 1 0 0 0 0 0 2 1 1 0 2 2 2 0 0 0 0 0 0 0 1 0 1 0 1 2 2 0 2 2 0 0 1 2 2 2 2 0 2 0 1 0 1 0 1 1 1 2 0 1 1 0 1 0 1 0 1 0 1 2 0 0 2 2 0 2 0 0 0 0 0 0 0 1 1 2 2 1 0 0 0 0 2 0 0 2 1 0 2 2 2 1 1 1 0 0 2 2 0 0 0 1 0 0 0 0 0 1 1 2 2 0 0 2 1 2 0 0 0 0 0 0 0 0 0 0 0 0 0 0 1 0 0 1
52 0 0 2 0 0 1 1 1 1 0 1 0 2 0 2 0 0 1 2 2 2 1 2 0 0 0 2 0 2 2 2 2 2 0 0 0 0 0 0 2 2 1 0 1 1 0 0 1 1 0 0 1 1 0 0 1 1 0 0 0 2 2 2 1 1 1 0 1 0 0 0 2 0 2 2 2 0 1 0 1 0 1 1 2 0 1 1 2 2 1 1 1 2 0 1 0 1 0 2 1 0 0 1 1 1 2 0 0 2 0 1 1 2 2 1 1 0 0 2 2 0 2 1 0 0 2 1 0 1 1 1 0 0 0 0 1 0 0 0 0 0 0 0 1 0 0 0 1 1 0 0 1 0 0 0 0 1 0 1 1 1 1 0 1 1 1 2 0 2 2 2 0 2 1 0 0 1 0 0 0 0 0 0 0 0 0 0 0 0 0 1 2 0 0 1 1 0 0 0 0 0 0 1 1 1 1 0 0 0 1 0 1 0 2 2 0 1 1 0 1 1 0 0 1 0 2 1 1 0 1 1 0 0 0 0 0 2 2 1 0 0 2 0 0 0 0 0 0 0 0 0 1 1 0 0 0 0 0 2 0 0 0 2 1 0 1 1 2 1 0 0 0 1 0 0 0 1 2 1 0 2 1 0 2 0 0 0 1 1 0 1 0 0 2 0 0 0 0 0 0 0 2 0 2 1 0 2 1 1 1 1 1 1 1 0 0 0 0 0 0 0 1 1 1 0 0 0 0 1 2 1 1 0 0 0 0 2 0 0 0 0 1 0 0 0 1 0 1 0 0 0 1 0 1 1 1 0 0 0 0 0 2 1 2 1 0 1 1 0 0 1 1 1 0 1 0 0 2 0 1 1 0 0 1 0 0 0 0 1 1 0 0 0 2 1 1 0 1 2 0 2 0 2 1 0 0 1 0 0 1 0 0 0 0 0 2 0 1 0 0 1 0 1 2 2 2 0 0 0 1 1 0 2 0 2 0 2 0 2 0 1 0 2 0 1 2 0 1 1 0 1 0 1 1 0 1 1 1 0 2 1 0 0 2 0 0 2 2 0 0 0 0 0 1 1 0 2 1 1 0 0 0 2 2 0 2 0 0 0 0 0 1 1 1 0 0 1 1 0 1 2 2 0 0 0 1 0 1 0 0 1 0 1 0 0 0 2 0 1 1 2 2 2 2 0 0 0 2 2 0 1 0 0 0 0 1 0 1 0 1 2 0 0 0 1 0 1 1 0 0 0 0 2 0 1 0 1 0 0 0 2 1 1 0 0 0 0 1 0 0 1 2 0 0 0 0 2 0 2 0 0 2 1 1 1 2 0 0 0 0 2 2 0 1 0 0 0 0 0 0 2 1 1 2 0 1 0 0 1 0 0 0 1 0 1 0 0 0 0 1 1 0 2 2 0 0 2 0 0 0 2 1 1 2 0 2 1 2 0 0 0 2 2 2 0 2 1 0 0 1 2 0 1 1 0 1 1 2 0 0 0 0 1 1 2 1 0 0 1 1 0 1 0 0 0 1 1 0 0 0 1 2 0 1 1 1 1 0 0 0 0 0 0 0 0 0 1 0 0 0 0 1 0 0 0 0 1 2 0 0 0 0 0 0 0 0 1 1 0 0 0 1 2 1 0 0 0 0 0 1 2 0 2 1 1 0 1 0 1 1 1 0 0 0 1 1 0 0 0 0 0 0 0 0 1 1 0 0 0 0 0 2 0 0 0 1 1 0 2 1 0 2 0 0 0 0 0 1 1 0 0 1 1 1 1 1 1 1 2 1 1 2 1 0 0 1 1 0 0 1 2 2 0 1 1 1 0 1 1 2 0 0 0 1 1 1 1 1 1 0 1 0 1 1 1 0 0 0 2 1 2 2 0 0 0 0 0 0 0 0 0 1 0 1 1 1 0 0 0 1 1 0 2 2 0 0 0 0 0 1 0 0 0 0 0 1 0 1 1 0 0 0 0 1 0 0 1 2 2 2 1 0 0 0 0 0 2 0 0 2 0 1 1 1 0 2 2 0 0 1 2 1 1 1 2 0 0 0 2 0 0 0 0 1 1 0 0 2 0 0 2 2 0 1 0 1 1 0 1 2 2 0 2 0 0 0 0 0 0 0 0 0 1 0 0 1 1 0 0 0 0 1 0 0 1 1 1 1 0 2 0 0 0 1 0 1 0 2 2 0 0 0 0 0 0 0 0 0 0 0 0 0 0 0 0 0 0 1 0 1 1 0 1 1 0 0 0 1 0 0 0
53 0 0 2 0 0 0 1 1 1 0 0 2 2 0 1 0 0 0 1 1 2 1 1 0 0 0 1 0 2 2 1 0 0 0 0 2 0 0 0 1 1 0 0 2 0 0 0 2 0 0 1 1 1 0 0 1 0 0 0 1 1 1 2 0 0 1 1 0 1 0 0 2 0 2 2 2 0 1 0 1 0 2 1 1 0 0 1 2 2 2 1 1 1 0 0 0 1 0 2 0 0 0 0 2 1 2 2 2 0 0 2 2 2 2 2 2 1 1 1 1 0 2 0 0 0 2 2 0 2 2 2 0 0 0 0 0 0 0 0 1 0 0 0 1 1 1 0 0 1 0 0 0 1 0 0 0 2 0 1 1 1 0 1 2 1 0 0 0 0 0 0 1 2 1 0 0 0 0 0 0 0 0 1 1 0 1 1 0 0 0 2 2 0 0 2 2 0 0 0 0 0 0 1 1 1 1 1 1 0 2 0 2 0 2 2 0 0 0 0 1 1 0 0 0 0 1 2 0 1 0 0 0 0 0 0 0 2 2 2 0 0 1 0 1 1 1 0 0 0 0 1 0 1 0 0 2 0 0 0 0 0 0 1 0 0 0 0 1 0 1 1 0 1 0 0 1 1 1 1 0 2 2 2 2 2 2 2 0 2 1 1 2 0 2 0 2 0 0 1 1 0 1 0 1 0 0 2 0 0 0 1 0 2 0 0 0 0 1 0 1 1 1 2 1 0 0 1 1 2 2 0 0 1 0 0 0 2 0 0 0 0 1 2 0 0 0 1 2 0 0 1 1 0 1 1 0 0 0 0 0 0 0 0 0 0 0 1 1 0 0 2 0 0 0 1 0 0 1 1 2 0 0 0 0 1 1 0 0 0 1 1 0 0 2 1 1 0 1 2 0 2 0 1 0 0 1 0 1 0 0 2 0 0 0 0 2 0 0 0 0 2 0 2 0 1 0 1 1 0 1 0 0 1 0 0 0 0 0 0 1 1 0 0 0 2 0 1 0 0 0 1 0 1 2 1 1 1 1 1 1 1 0 0 1 1 0 2 2 0 1 1 0 0 2 0 2 1 1 1 0 0 0 1 1 1 1 0 0 0 0 0 0 2 1 0 0 1 1 0 0 2 1 1 0 0 2 0 0 0 0 1 1 0 0 1 1 2 0 1 0 2 0 0 0 1 1 1 0 2 0 1 0 0 1 0 2 0 2 1 1 1 0 0 0 2 0 2 0 0 0 0 0 2 0 1 0 0 2 0 0 0 0 2 0 2 1 0 1 0 0 0 0 0 0 0 1 1 0 2 0 0 1 1 1 0 2 1 1 2 1 1 1 0 0 1 0 0 0 0 0 1 1 0 1 0 1 0 2 2 2 0 0 1 0 1 0 2 0 1 0 2 0 0 0 1 2 2 0 0 1 1 1 0 2 1 2 1 2 0 1 1 0 0 1 0 2 0 1 1 0 2 0 0 2 0 2 1 2 0 0 0 1 0 2 2 1 0 2 0 0 2 1 1 0 0 1 1 0 0 0 0 2 2 1 1 2 1 0 0 1 0 0 0 0 0 0 2 1 1 0 0 0 0 0 0 2 2 2 0 0 0 0 0 0 0 0 2 2 0 0 0 1 2 0 0 1 0 2 2 2 2 0 2 0 1 0 1 1 2 1 1 0 1 1 0 1 1 0 1 1 1 0 0 0 2 1 0 0 1 1 0 2 0 0 2 2 2 0 2 0 0 2 1 1 0 1 1 0 1 2 0 0 0 1 2 0 1 0 1 0 0 2 1 0 0 1 1 0 0 1 1 0 0 0 1 2 0 0 2 2 0 0 0 2 2 2 0 1 1 0 1 2 2 2 1 0 0 0 2 1 2 1 0 0 1 2 1 0 1 0 0 0 1 1 0 1 0 1 1 1 1 0 2 2 0 0 0 0 0 1 1 0 0 0 2 0 0 1 1 0 0 0 1 2 2 0 2 1 0 0 2 1 0 0 1 0 0 0 0 1 0 0 2 1 1 2 1 0 0 0 1 2 2 2 0 1 1 0 2 0 0 1 1 1 1 0 2 1 2 0 2 2 1 0 0 2 1 1 0 1 1 0 2 0 0 0 0 1 1 0 0 2 2 1 1 0 0 0 0 2 0 1 1 1 0 1 2 1 1 0 1 0 0 1 1 1 0 2 1 0 0 0 0 0 1 1 1 1 0 0 1 0 0 0 0 0 0 0 0 0 0 0 0 1 0 0 0 2 0 1 1
54 0 0 2 0 0 1 1 2 0 0 1 1 2 0 1 0 0 0 1 2 2 0 1 0 0 0 2 0 2 2 0 1 1 0 0 2 2 0 0 2 2 0 0 1 0 0 0 1 0 1 1 0 0 1 1 0 0 1 0 0 1 2 2 0 0 2 0 2 1 0 1 2 1 2 2 2 0 2 0 2 0 2 2 2 0 0 0 1 2 0 0 2 2 1 1 1 2 0 2 0 0 0 2 0 0 2 1 1 1 1 2 2 2 2 1 1 0 1 1 1 0 2 1 0 0 1 0 0 1 0 0 0 0 0 0 0 0 1 0 1 0 0 0 0 0 0 0 0 0 0 0 0 1 0 0 0 0 0 2 1 1 1 1 1 2 0 0 1 0 0 0 1 2 1 0 0 1 0 0 0 0 0 0 0 0 0 2 0 1 1 2 0 1 1 1 0 0 0 0 0 0 0 1 1 2 1 0 0 0 2 0 2 1 1 2 0 0 2 2 0 0 0 0 0 0 0 2 2 0 0 0 0 0 0 0 0 2 2 1 0 1 2 0 0 0 0 0 0 1 1 1 0 0 0 0 0 0 0 0 0 0 0 1 0 0 0 0 1 0 0 2 0 2 0 1 0 1 1 1 0 0 2 1 2 1 1 1 1 1 0 1 0 0 1 0 0 1 0 2 1 1 0 0 0 0 1 2 1 1 0 1 0 2 2 0 2 0 0 0 0 0 1 0 0 0 1 1 0 1 2 0 1 1 0 0 0 1 0 2 1 1 0 1 0 0 2 1 1 0 0 1 2 1 1 0 1 0 0 0 1 1 2 0 2 1 0 1 1 0 0 2 0 0 1 0 0 1 0 2 0 0 0 0 0 1 1 0 0 0 0 1 0 0 1 1 1 1 0 0 0 0 0 1 1 0 1 0 0 0 0 1 2 2 2 0 0 0 1 0 0 1 0 1 1 1 2 0 0 0 0 0 0 2 0 1 0 2 0 1 2 0 0 2 0 1 0 0 0 1 0 0 0 1 2 1 1 2 1 0 1 1 1 1 1 0 0 1 2 1 1 0 2 2 0 1 0 2 1 2 1 0 0 1 0 1 0 1 1 1 1 2 1 1 2 0 0 2 2 0 0 2 2 1 1 1 1 0 0 0 0 2 1 1 1 0 0 2 0 1 1 2 1 1 1 0 0 1 1 2 0 1 1 0 1 0 2 0 1 0 2 2 0 1 1 2 0 1 1 0 0 0 0 2 1 0 0 1 0 0 0 1 0 2 1 1 1 0 2 1 0 0 0 0 0 0 0 2 0 2 0 0 0 0 0 0 0 0 1 1 0 2 0 0 0 2 0 1 0 1 1 0 0 1 2 0 2 0 2 1 0 0 0 0 0 1 1 0 0 0 2 1 0 0 0 1 2 0 0 0 0 1 1 0 2 0 2 0 2 0 0 1 0 1 2 0 2 1 1 1 1 1 0 0 1 0 2 0 1 0 0 0 0 1 1 2 1 2 0 2 0 0 0 1 0 0 2 1 1 0 0 1 1 1 1 1 1 1 0 1 0 1 0 0 0 0 0 1 0 0 0 0 0 0 0 0 1 2 2 0 1 0 0 0 0 0 0 0 0 0 0 0 1 1 1 0 0 0 0 0 1 1 0 2 0 0 1 1 0 1 1 1 0 0 0 0 0 1 0 0 0 0 0 0 0 1 0 0 0 0 0 0 2 0 0 0 0 1 0 2 1 0 2 0 0 1 1 1 1 1 1 1 0 0 0 2 0 2 1 2 0 1 2 0 1 1 0 1 0 0 1 1 0 0 1 1 1 0 0 2 2 1 1 1 1 2 2 1 2 2 2 2 0 2 2 1 0 0 0 2 1 2 2 1 0 1 0 0 0 0 0 0 0 0 0 0 0 0 1 1 0 0 1 2 2 0 0 0 1 1 1 0 0 0 0 0 1 0 1 2 1 1 0 1 2 1 1 1 2 2 2 0 0 0 0 0 1 0 1 0 1 0 1 1 1 0 2 2 0 0 0 1 2 2 2 2 0 0 2 0 2 0 1 2 2 0 0 0 1 0 0 1 0 1 0 0 1 1 0 0 1 1 0 2 0 0 0 0 0 0 0 0 2 0 0 1 0 1 0 0 2 0 0 2 2 0 2 0 0 0 2 0 0 1 0 0 1 0 0 0 0 0 0 0 0 1 1 1 1 0 0 1 1 1 0 0 0 1 1 0 1 0 0 0 0 0 0 0 1 0 0 0
55 0 0 2 0 1 0 1 2 0 0 1 0 0 0 0 0 0 1 1 1 1 0 2 0 0 0 1 1 1 1 0 0 0 0 0 1 2 0 0 0 0 0 0 2 0 0 0 1 2 1 0 1 2 0 0 0 0 1 1 0 1 1 2 0 0 1 0 1 0 1 1 2 0 1 2 2 0 2 1 1 0 2 1 1 0 0 0 1 1 0 0 1 1 1 2 1 0 0 2 2 0 1 1 0 0 2 1 2 0 0 2 1 1 1 0 0 0 1 1 1 0 2 2 0 0 0 1 1 1 0 0 0 0 0 0 0 0 0 1 2 0 0 0 1 2 1 0 0 0 0 0 1 0 0 0 0 1 0 1 1 1 0 2 1 1 0 1 0 0 0 0 2 2 2 0 0 1 1 1 0 1 0 1 1 0 1 1 0 0 0 1 0 1 1 0 0 0 0 0 0 0 0 1 1 1 1 1 0 0 2 0 1 0 1 2 0 1 0 0 2 2 1 0 1 1 1 2 1 0 1 1 0 0 0 0 0 2 2 2 0 0 2 1 0 0 0 0 0 0 0 0 0 0 0 0 0 0 0 0 0 0 0 1 0 0 0 2 1 1 0 2 0 1 2 2 1 1 2 1 0 0 2 2 2 2 2 0 0 1 0 1 0 0 1 0 0 1 0 2 1 0 0 0 0 1 0 2 1 1 0 2 0 0 2 0 0 0 0 0 1 1 1 1 0 0 0 0 0 1 1 1 0 1 0 1 1 1 0 1 2 2 1 2 1 1 1 0 1 2 2 0 1 1 0 1 0 0 0 1 1 1 2 0 2 1 0 0 0 0 0 2 0 0 0 0 0 0 1 1 2 0 0 0 0 1 1 1 1 0 0 0 1 0 2 1 1 0 0 0 0 1 0 0 0 1 0 0 0 0 0 0 2 2 2 0 0 0 1 0 0 0 0 1 1 1 0 0 2 1 2 1 0 0 2 0 0 1 0 0 2 0 0 1 0 1 0 0 0 2 0 0 0 2 0 0 0 1 1 1 1 1 1 1 1 0 0 2 2 0 1 1 2 2 0 1 0 2 2 2 0 0 0 0 0 1 0 0 1 0 1 2 1 2 2 0 0 2 2 0 0 2 2 0 0 1 2 0 0 0 0 2 0 0 1 0 0 2 0 1 0 2 2 2 2 0 0 0 0 1 1 0 0 0 0 1 2 0 1 1 0 0 1 0 0 1 0 2 0 0 0 0 0 1 2 0 1 0 1 0 0 0 1 2 0 1 0 1 1 0 1 0 0 0 0 0 0 0 0 1 0 0 1 1 1 0 1 1 1 2 1 0 0 0 0 1 0 1 0 1 1 1 1 0 1 0 1 0 1 1 2 2 0 2 2 2 2 1 0 0 1 2 0 1 1 1 1 1 0 0 0 1 1 0 1 1 2 2 2 0 1 0 0 2 1 0 2 0 1 1 0 1 0 2 1 0 1 0 0 1 0 0 2 1 0 1 1 2 0 0 1 0 0 0 0 1 1 0 0 0 0 1 2 2 2 2 2 0 0 1 0 1 0 1 0 0 0 2 2 1 0 1 0 0 1 0 2 2 2 0 1 0 1 0 1 2 0 0 0 0 0 0 0 2 1 1 1 0 0 0 0 0 0 2 1 0 0 2 0 2 2 2 0 0 0 1 1 1 0 0 0 1 0 0 0 1 0 0 0 0 0 0 2 1 0 0 1 0 0 2 1 0 1 0 0 1 0 2 0 2 2 1 0 0 0 1 0 1 0 1 0 1 2 0 0 0 0 1 0 0 1 2 1 0 1 1 2 0 0 2 2 0 2 2 0 2 2 0 2 1 0 2 2 2 2 1 0 0 0 2 1 2 2 2 0 0 0 0 0 0 0 0 0 0 0 0 0 0 2 1 0 0 0 2 2 0 0 0 1 1 1 0 0 0 0 1 1 0 2 0 0 0 0 0 2 0 0 1 1 2 2 0 0 0 0 1 1 0 1 0 0 0 0 2 2 0 2 2 0 0 0 2 1 1 1 1 1 1 0 2 0 0 0 0 0 1 0 0 1 0 0 1 2 1 0 0 1 2 0 1 2 2 0 2 0 0 0 2 0 0 0 0 1 2 1 2 0 1 0 1 0 0 0 2 2 0 2 2 0 0 0 2 0 0 1 1 1 1 1 1 0 0 0 0 0 0 1 2 2 1 0 1 0 1 0 0 0 1 0 1 0 0 0 0 0 1 0 0 1 0 0 0
56 1 0 2 1 0 0 2 2 1 0 1 0 0 0 0 0 0 1 1 0 1 0 2 0 0 0 2 1 2 2 1 2 2 0 0 2 1 0 0 1 1 0 1 1 1 2 1 0 2 0 2 0 1 0 0 0 1 0 0 0 0 1 1 1 0 2 1 1 0 0 1 1 0 0 1 1 0 2 0 1 0 2 2 2 0 1 1 2 2 2 1 0 2 0 1 0 1 0 2 1 0 0 2 0 0 2 1 2 0 0 2 0 2 2 0 0 1 2 0 0 0 2 1 0 0 1 1 0 2 0 0 0 0 0 0 0 0 0 1 0 0 1 0 0 1 0 0 0 0 0 0 0 0 0 0 0 1 0 1 1 1 0 1 0 1 0 1 0 1 0 0 0 1 0 0 0 0 0 0 0 1 0 0 0 0 0 0 0 0 0 2 1 0 0 1 1 0 0 0 0 0 1 1 1 2 1 1 1 1 1 0 1 0 1 2 0 1 1 1 1 2 1 0 0 0 1 2 0 2 0 0 0 0 0 0 1 2 1 1 0 1 2 1 0 0 0 0 1 0 0 0 0 0 0 0 2 1 1 0 0 0 0 2 0 0 0 0 2 1 0 1 0 1 0 0 0 1 2 1 0 2 1 0 0 0 0 1 0 2 0 1 0 0 1 0 0 0 1 0 0 0 0 0 0 1 0 2 1 0 0 1 0 1 1 0 1 0 1 0 1 1 0 1 2 0 1 1 1 1 2 1 1 1 0 0 0 2 0 0 0 1 1 0 1 1 0 0 1 0 0 0 1 0 1 1 1 0 0 1 1 1 2 1 2 0 0 1 2 1 1 1 2 2 1 0 0 1 0 2 2 0 0 0 0 1 2 0 0 0 0 1 0 0 2 0 1 0 1 1 0 1 0 2 0 1 0 0 1 0 0 1 0 0 0 0 0 1 0 0 0 0 0 2 1 2 2 0 0 0 0 0 0 1 2 1 0 1 1 0 2 0 0 0 1 1 0 0 0 0 1 0 0 2 1 0 1 2 2 1 1 2 0 0 1 1 0 1 1 1 1 0 1 1 1 0 0 1 2 1 1 0 0 1 0 0 0 0 0 0 1 0 0 2 1 1 1 1 1 0 1 2 1 1 1 1 2 0 1 0 0 1 1 1 0 1 1 2 0 1 0 2 2 1 1 0 1 0 0 1 1 1 0 0 2 1 2 0 0 1 1 0 0 1 1 1 0 0 2 0 0 0 0 1 1 1 1 1 0 0 0 1 0 0 0 0 0 1 0 0 0 0 0 0 0 0 0 2 0 2 0 0 2 1 1 1 2 0 0 0 1 1 0 0 0 1 0 1 0 1 1 1 2 0 1 2 2 0 0 1 0 0 0 0 0 0 0 1 0 0 0 0 0 0 0 1 2 1 0 0 1 1 0 0 2 0 2 1 2 0 1 1 0 1 1 0 2 2 1 1 1 2 0 1 2 0 1 0 1 1 0 0 1 1 1 2 0 0 0 0 2 0 1 0 0 1 0 2 1 1 0 1 1 1 2 2 0 1 0 0 0 0 0 1 0 0 0 2 1 1 0 0 0 0 0 0 1 2 2 0 1 0 0 1 0 0 0 1 1 0 0 0 0 2 1 0 1 0 0 0 0 0 0 1 2 1 1 0 1 1 0 0 1 1 2 0 2 0 0 0 0 0 0 1 0 1 1 0 1 0 0 0 2 1 0 0 0 2 0 0 0 0 0 1 1 1 2 0 0 1 1 0 1 0 0 1 0 1 0 2 1 1 2 0 0 0 0 0 0 0 0 1 1 0 1 0 1 0 1 1 2 0 1 1 1 2 2 0 0 2 1 0 1 2 2 1 0 0 0 2 1 2 2 2 0 0 0 0 0 0 0 0 0 0 0 0 0 0 0 0 1 1 0 2 2 0 0 1 0 0 2 0 0 0 0 0 1 0 2 1 0 0 1 0 0 0 0 1 2 1 1 1 0 0 0 1 1 1 0 0 2 0 0 2 2 0 2 1 0 0 0 2 1 1 1 1 1 2 1 1 1 0 0 0 1 1 0 1 2 0 0 2 2 0 1 0 1 2 0 0 2 1 2 2 0 0 0 1 0 0 0 0 2 1 0 0 1 0 0 0 1 0 1 1 1 0 1 1 0 0 1 0 0 0 1 0 1 0 0 0 0 0 0 0 0 2 2 2 2 0 0 2 0 0 0 0 0 0 0 0 0 0 1 1 1 0 0 0 1 0 0 0
57 1 0 2 1 0 1 1 1 1 0 0 1 1 0 0 0 0 0 2 2 1 0 0 0 0 0 1 2 1 1 1 0 0 1 1 1 0 0 0 1 1 0 0 1 0 1 0 1 1 0 1 2 2 0 0 1 1 1 1 1 0 2 2 0 1 0 1 2 0 0 0 2 0 2 2 2 0 1 0 1 0 2 2 2 0 0 0 1 1 0 1 0 1 0 0 0 1 0 1 0 0 0 0 2 0 1 1 1 1 0 1 0 2 2 0 0 0 0 2 2 0 2 1 0 0 1 1 1 1 0 0 0 0 0 0 0 0 0 1 0 0 0 0 1 1 0 0 0 0 0 0 0 0 0 0 0 2 0 0 1 0 1 0 1 2 0 2 1 1 0 0 0 2 1 0 0 0 0 1 1 1 0 1 1 0 1 2 2 1 1 2 0 1 1 1 1 0 0 0 0 0 0 0 0 1 1 0 1 0 1 0 1 2 1 2 1 2 2 2 0 0 1 0 0 0 1 2 0 2 0 0 0 1 1 0 0 2 2 1 0 1 2 0 0 0 1 0 1 0 0 0 0 0 0 0 2 0 0 0 0 0 0 0 1 1 0 1 2 0 1 2 0 1 0 0 0 1 2 0 0 1 2 1 1 1 1 0 0 1 0 1 1 0 2 1 1 1 0 1 0 0 1 1 1 0 1 1 1 1 0 1 0 0 2 0 0 0 1 0 2 2 2 0 1 0 0 0 0 1 2 0 0 2 0 0 0 2 0 0 0 0 2 1 0 0 1 0 1 1 1 0 1 1 0 1 0 1 0 2 2 1 2 1 2 0 0 0 2 2 2 0 1 1 0 0 0 1 1 1 1 1 0 0 1 0 0 0 0 1 1 2 1 0 0 0 0 1 0 0 0 0 0 1 1 0 1 0 0 0 0 0 1 1 1 0 0 0 1 0 1 0 0 0 0 1 0 0 0 0 0 0 0 2 0 1 0 1 0 0 2 0 0 1 0 0 0 1 1 1 0 0 0 2 1 1 0 0 1 0 1 1 0 1 1 0 0 1 1 1 1 0 0 0 0 1 0 1 2 0 1 1 0 1 1 0 1 1 1 1 2 1 1 2 1 0 0 1 0 1 1 2 2 1 1 2 1 0 1 0 1 0 0 0 1 0 0 2 0 2 0 2 1 0 0 0 2 0 0 0 2 0 1 1 1 0 1 0 2 2 0 0 0 1 0 1 0 1 1 1 0 1 0 2 1 0 0 0 2 0 0 0 0 2 0 1 1 2 2 0 2 0 1 0 1 0 0 0 0 2 0 0 0 1 0 0 0 1 1 2 0 0 1 0 2 0 0 0 0 1 0 2 0 1 2 0 1 0 2 2 0 0 0 1 1 1 1 1 0 0 1 1 0 0 0 0 1 1 0 0 1 2 0 0 2 0 2 0 2 0 1 1 1 2 2 0 1 1 1 1 2 1 0 2 1 0 1 1 1 0 0 0 1 0 2 1 1 1 0 1 1 0 1 0 1 0 1 1 0 0 1 0 2 1 2 2 1 2 0 1 1 1 0 1 0 0 1 1 0 0 0 0 0 0 2 0 1 1 1 1 0 0 0 0 0 0 0 1 1 0 0 0 0 2 2 1 1 0 0 0 0 0 0 2 1 1 0 1 1 2 1 1 0 0 0 1 1 1 0 0 0 0 1 1 0 1 1 0 0 0 0 0 2 0 0 0 0 2 0 1 0 0 2 0 0 1 0 1 0 1 1 1 0 0 0 1 0 1 0 1 1 0 1 0 0 0 0 1 0 1 2 2 1 0 1 0 0 0 0 1 2 1 0 0 0 0 0 0 1 1 0 2 2 2 2 1 0 0 0 2 1 2 2 2 0 0 1 1 1 0 1 1 2 1 2 1 2 0 0 0 2 2 1 2 1 0 1 0 0 0 1 0 0 0 0 0 0 0 1 1 0 0 0 0 1 0 0 1 2 1 1 0 1 0 1 1 0 0 0 0 2 0 1 1 1 0 1 2 0 0 0 1 1 1 2 2 1 0 0 1 0 0 0 0 1 1 0 0 1 0 0 1 2 1 0 0 2 1 0 0 2 2 0 1 1 0 0 0 1 0 0 0 2 2 0 1 0 0 1 0 1 0 2 0 0 1 1 2 1 0 1 0 0 0 1 1 1 1 1 1 1 0 1 0 1 0 0 2 2 0 0 1 1 2 0 0 0 1 0 1 0 0 0 0 1 0 0 0 1 0 0 0
58 0 0 2 2 0 0 0 1 0 0 1 0 0 0 0 0 0 1 1 1 2 0 1 1 1 1 2 1 2 2 1 1 1 0 0 1 0 0 0 1 1 1 0 2 1 0 0 2 1 0 0 0 1 0 1 1 0 0 0 0 2 0 0 0 0 2 1 1 0 0 1 2 0 0 2 1 0 2 0 1 0 2 1 1 0 0 0 2 2 0 1 1 1 0 1 0 1 1 1 1 0 0 1 1 1 2 1 1 1 1 2 1 1 1 1 1 0 1 1 1 0 2 0 0 0 1 1 0 1 1 1 0 0 0 0 0 0 0 0 1 0 1 0 1 2 0 0 0 0 0 0 0 0 0 1 0 2 0 2 2 2 1 1 0 1 0 0 0 1 1 0 1 2 0 0 1 0 0 0 0 0 0 0 1 1 0 2 1 0 0 1 0 2 2 0 0 0 0 0 0 0 0 1 1 2 2 1 0 0 1 0 2 0 0 2 0 1 0 0 1 1 0 0 0 0 1 1 0 1 0 0 0 0 0 0 0 2 2 1 0 0 2 1 0 0 0 0 0 0 0 0 0 0 0 0 1 0 0 0 0 0 0 1 0 0 0 0 2 1 0 2 1 0 0 0 0 2 2 1 0 2 2 0 2 1 0 2 1 2 1 1 0 0 2 0 0 2 0 1 1 0 1 0 1 0 0 0 2 1 0 1 0 1 2 0 0 0 1 0 1 1 1 0 1 0 1 0 0 2 2 0 1 0 0 0 0 1 1 2 2 1 2 1 0 0 0 0 2 1 1 0 1 0 1 1 1 0 0 1 1 1 0 0 0 0 0 1 1 0 0 2 0 0 0 0 0 1 1 1 1 1 0 1 1 0 0 0 0 1 0 1 0 0 2 0 0 0 0 0 0 0 0 2 0 0 1 1 0 0 0 1 1 1 1 0 0 0 0 0 0 1 0 1 0 0 0 1 1 0 1 1 0 2 0 1 0 0 0 0 2 0 0 1 0 1 1 0 0 1 0 0 0 2 1 1 0 0 1 0 2 1 1 0 1 1 0 1 1 1 1 0 1 1 1 1 1 2 1 1 1 0 1 1 0 0 0 0 0 0 1 0 0 0 0 0 0 1 1 1 1 1 1 1 0 0 2 0 1 0 0 1 0 0 1 0 0 2 0 1 1 2 1 2 2 0 0 0 1 1 1 1 2 1 0 0 2 0 1 1 1 1 0 0 0 1 0 1 1 0 0 0 0 1 2 0 1 1 1 0 0 0 0 1 1 0 0 0 2 1 0 2 1 0 1 0 0 0 0 1 0 0 2 1 2 1 2 0 1 1 0 1 1 0 1 1 0 0 0 0 0 2 0 0 1 0 1 1 2 2 1 0 0 1 1 1 1 1 0 0 0 2 0 0 1 0 1 2 0 0 2 1 1 0 2 1 2 2 2 0 1 0 0 0 2 0 2 0 0 0 0 2 0 1 1 0 1 0 1 1 1 0 1 0 1 0 1 0 0 1 1 0 0 1 1 0 2 0 0 0 0 0 2 2 1 2 1 1 0 0 0 1 0 0 0 0 0 1 1 1 0 0 0 1 1 1 0 1 1 0 1 0 0 1 1 1 1 1 2 0 0 0 0 2 1 2 2 0 0 0 0 0 0 2 0 0 0 1 0 1 0 0 0 1 1 1 2 0 0 0 0 0 0 0 0 1 0 0 1 0 0 0 2 0 0 0 0 1 0 2 1 1 2 1 1 0 1 0 2 0 2 2 0 0 0 0 0 2 1 2 0 2 2 1 0 0 1 1 1 0 0 1 0 0 0 1 2 0 1 1 1 0 1 1 1 2 2 0 1 2 1 1 1 2 2 0 0 0 0 1 0 0 2 2 0 0 0 1 0 1 0 0 0 0 0 0 0 0 1 0 2 2 2 1 0 1 2 0 0 0 0 0 0 0 0 1 0 0 1 1 1 0 0 1 2 2 0 0 2 2 1 0 0 0 0 0 1 0 0 0 0 0 0 1 2 1 1 1 0 0 0 2 2 1 2 1 1 1 2 0 2 0 1 1 2 0 1 0 1 0 0 1 2 0 0 0 1 1 0 0 2 2 0 1 1 0 0 1 0 0 0 0 1 1 0 2 0 0 0 1 1 0 0 2 1 0 2 2 2 1 1 1 1 0 2 0 1 1 1 2 1 0 0 0 0 1 1 0 0 0 0 0 2 2 0 0 0 0 0 0 0 0 1 0 1 0 0 0 2 0 0 0
59 1 0 2 0 0 2 1 1 1 1 0 1 2 0 1 0 0 0 2 2 2 0 1 1 1 1 2 0 2 2 0 0 1 1 0 1 1 1 1 0 0 0 1 2 0 0 0 0 2 2 2 0 0 0 1 0 0 2 0 1 0 2 2 0 1 1 0 0 0 0 1 2 1 1 2 2 0 1 0 1 0 2 2 2 0 1 0 0 2 0 0 1 0 2 2 2 0 0 1 1 1 0 1 1 1 1 0 0 2 1 1 1 1 1 1 1 0 0 2 2 0 2 1 0 2 0 0 0 0 0 0 0 0 0 0 1 0 1 0 2 0 0 0 1 1 1 0 1 0 0 0 0 1 1 0 0 2 0 0 0 0 0 1 1 0 0 1 1 1 1 1 0 2 1 0 0 0 0 1 1 1 0 0 2 2 0 2 2 1 1 2 1 0 1 0 0 0 0 1 0 1 0 2 1 0 1 0 0 0 2 0 1 0 2 2 0 0 2 0 1 1 1 0 0 0 1 2 0 2 0 0 0 0 0 0 0 2 2 2 0 0 2 0 1 1 1 0 0 0 0 0 0 0 0 0 0 1 0 0 0 0 0 1 0 0 1 1 0 0 0 2 0 0 0 0 0 0 1 0 1 0 2 1 1 1 2 2 0 2 1 0 1 1 2 0 1 0 0 2 1 0 0 1 0 1 0 2 1 1 1 1 0 1 1 0 0 0 1 0 1 1 2 0 1 0 0 0 0 1 2 1 0 2 0 1 0 2 1 1 0 1 2 0 1 2 1 0 2 0 0 0 1 1 0 0 2 0 0 1 1 1 1 1 1 1 0 1 2 1 1 1 0 0 0 1 0 0 0 2 0 1 0 0 0 1 1 0 0 0 0 1 1 0 2 1 1 0 1 1 0 1 0 1 0 0 1 1 0 0 1 1 0 0 1 0 0 1 0 1 0 1 0 2 2 2 1 0 0 0 1 0 1 0 1 1 0 1 0 0 1 0 0 1 0 0 0 0 0 2 0 0 0 2 2 2 0 2 2 1 2 1 0 0 1 1 1 1 1 1 1 0 2 2 0 0 0 1 2 1 0 0 0 0 0 1 0 0 1 0 1 0 0 1 0 1 1 2 2 0 0 2 2 1 1 1 2 1 0 0 0 2 0 1 0 0 1 2 0 1 1 2 1 0 0 1 1 2 0 2 0 2 0 0 0 0 2 0 0 1 1 1 0 0 1 2 0 2 0 0 0 0 0 2 0 2 0 2 1 0 0 0 0 2 0 2 2 2 1 0 1 1 1 0 1 1 1 1 0 2 0 0 1 1 1 0 1 0 0 0 0 0 1 0 0 0 0 0 1 0 0 1 2 0 0 1 0 0 1 0 0 0 0 0 0 0 0 1 0 0 0 1 0 0 0 1 2 1 0 0 0 0 0 0 1 1 2 0 2 0 0 1 0 0 0 0 2 1 2 2 0 1 0 1 1 1 2 0 2 0 0 0 1 2 0 2 1 1 1 1 0 1 0 0 0 0 2 0 1 0 0 1 1 0 1 1 1 2 0 1 0 1 1 0 0 0 0 2 1 1 0 0 1 0 1 0 1 1 1 0 0 0 0 1 1 1 0 0 1 0 0 0 0 2 0 0 2 0 0 0 1 1 0 2 1 1 1 1 0 1 1 1 0 1 1 1 2 0 0 1 0 1 0 0 0 2 0 1 1 1 1 0 2 0 0 2 2 2 0 2 0 1 2 0 0 0 1 1 1 1 1 1 0 0 0 2 0 1 0 2 1 0 2 1 0 0 1 1 0 1 2 2 1 0 1 2 0 0 1 1 1 0 0 0 1 1 2 1 1 1 1 1 0 2 2 1 0 0 0 1 0 1 2 0 0 2 2 1 1 0 1 1 1 0 1 1 1 0 0 0 1 1 0 2 2 0 0 0 0 0 1 0 0 0 0 1 0 0 1 0 0 0 0 0 0 1 0 0 1 0 0 0 0 0 0 0 0 0 1 0 0 0 1 1 2 0 2 2 0 0 1 2 2 2 2 1 1 0 1 1 1 0 0 0 1 1 0 1 1 1 0 1 1 2 0 0 1 0 1 0 2 2 0 1 0 0 2 1 0 0 0 1 0 1 0 1 0 0 0 0 1 0 0 2 1 0 2 2 2 0 2 0 1 0 0 0 1 0 2 1 0 0 0 1 0 0 0 1 2 0 0 2 0 1 0 1 0 1 1 0 1 0 1 0 1 0 1 0 2 0 0 0
60 1 0 1 1 0 0 0 0 2 0 0 1 1 0 0 0 0 0 2 2 2 0 2 0 0 0 1 1 2 2 1 1 0 1 0 1 1 0 0 1 1 0 0 2 0 0 0 2 0 0 0 0 0 2 0 1 0 1 1 1 1 2 2 1 1 1 0 1 1 0 0 2 0 2 2 2 0 2 0 1 0 2 1 1 0 0 0 2 2 0 1 1 2 0 1 0 0 0 0 1 0 0 1 1 1 1 0 0 2 2 2 1 1 1 1 0 0 0 1 1 0 1 1 1 0 0 0 0 0 0 0 0 0 1 0 1 0 0 2 0 0 1 0 2 1 1 1 1 1 0 0 0 0 0 0 0 1 0 1 1 1 1 1 1 2 1 1 0 1 1 2 2 0 0 0 0 0 0 2 1 1 0 2 2 0 2 1 0 0 0 1 0 1 1 0 2 0 0 0 1 1 1 1 1 0 0 0 1 0 1 0 0 0 1 2 0 1 0 0 1 1 0 0 0 0 0 0 0 0 0 0 0 0 0 0 0 2 2 2 0 0 2 1 0 0 0 0 0 0 0 1 0 0 0 1 1 0 0 0 0 0 0 0 0 0 1 0 1 1 0 1 0 0 0 0 0 0 1 0 0 1 2 1 2 2 0 0 1 2 1 1 1 0 2 0 1 0 0 1 1 0 0 0 0 0 1 1 0 0 0 0 0 0 2 0 0 0 0 0 0 0 1 2 1 0 0 1 1 0 2 2 0 0 0 0 0 2 1 2 1 1 0 1 0 0 1 0 1 1 1 1 2 0 2 0 1 1 0 2 2 1 1 1 1 0 0 1 2 1 1 1 1 1 0 0 0 0 0 2 0 1 0 1 0 1 2 0 0 0 0 1 0 0 1 1 1 1 0 0 0 0 0 1 0 0 1 1 0 0 1 0 1 1 1 0 0 0 0 0 0 1 0 1 0 0 0 0 1 0 1 0 0 2 0 1 0 0 0 0 2 0 0 1 0 1 1 0 0 1 0 0 0 2 0 0 0 1 0 1 1 1 1 1 0 1 1 2 2 0 0 0 2 2 0 0 0 1 2 0 1 1 0 0 0 0 0 1 0 0 1 2 0 1 1 0 0 1 0 0 1 2 1 1 0 1 2 0 1 0 1 1 0 0 1 0 0 2 0 0 0 2 0 0 0 1 0 0 0 1 1 0 2 0 0 0 2 0 1 1 1 1 0 1 1 1 0 1 1 0 0 0 0 2 2 0 1 1 1 1 1 0 0 0 0 0 0 2 1 0 1 1 1 0 1 0 1 0 0 1 0 0 0 0 0 0 0 0 2 2 1 1 0 0 0 1 0 0 0 0 0 1 1 0 1 1 1 0 2 2 2 0 0 0 0 0 0 1 0 0 1 1 0 1 1 1 1 2 0 0 2 1 0 0 2 0 2 1 2 0 0 1 0 1 1 0 2 0 0 0 0 1 0 0 2 0 1 0 2 1 0 0 1 1 0 1 1 0 1 1 0 1 0 0 0 1 1 1 1 0 0 0 1 1 0 1 0 2 1 0 1 0 0 0 1 0 0 1 0 1 1 1 0 0 1 0 2 1 1 0 0 0 0 0 0 0 0 0 0 0 0 0 2 2 1 0 1 0 0 0 1 1 0 2 1 1 0 0 0 0 0 0 0 0 0 0 0 2 0 0 0 1 0 0 0 1 0 0 0 1 1 1 2 0 0 0 0 1 0 1 0 0 1 1 0 0 0 0 1 0 2 2 0 0 0 1 0 1 1 2 1 1 2 1 0 0 1 1 0 1 2 2 0 0 0 0 2 1 0 1 1 0 0 0 2 2 2 1 1 2 0 1 1 0 0 2 0 0 0 1 0 1 1 1 0 0 0 1 1 0 1 0 1 1 1 0 1 0 0 0 1 1 2 1 0 1 2 0 0 0 1 0 0 0 0 1 0 0 2 0 1 1 0 0 2 0 0 0 1 1 2 0 0 0 0 0 0 0 0 1 2 0 1 1 1 0 2 2 0 0 1 2 1 1 1 2 0 0 1 1 1 0 1 1 1 1 0 1 2 0 0 2 1 1 0 0 1 2 0 0 2 2 0 2 0 0 0 0 0 1 0 0 2 2 1 1 0 0 0 0 1 0 1 1 0 0 2 2 0 0 1 1 0 0 0 0 1 0 1 0 0 0 0 0 0 1 1 2 2 0 0 2 1 2 0 0 0 0 0 0 0 0 0 1 0 0 1 0 2 0 2 0
61 1 0 0 0 0 0 2 2 0 0 0 0 1 0 1 0 0 0 2 2 2 0 2 0 0 0 1 0 1 2 0 1 1 0 1 1 1 1 1 1 1 0 0 1 0 0 0 2 1 0 0 0 1 0 1 0 0 1 1 0 1 1 1 0 0 0 1 1 0 1 1 2 1 2 2 2 0 2 0 2 0 1 1 2 0 1 0 2 2 0 1 0 2 1 1 1 1 0 1 0 1 1 1 0 0 2 1 1 1 1 2 0 1 2 1 0 0 1 2 2 1 1 0 1 1 0 1 1 2 0 0 1 0 0 0 2 0 0 0 2 0 0 0 2 1 0 0 1 1 0 0 0 0 0 0 0 1 0 0 0 0 0 1 1 2 0 1 1 1 0 0 1 1 1 0 0 1 0 1 1 1 1 0 1 0 1 1 0 0 0 1 0 1 1 0 0 0 0 0 0 0 0 1 1 1 1 1 2 0 2 0 1 0 2 2 0 0 1 0 1 1 1 1 1 0 2 0 0 0 0 0 1 1 1 0 0 2 2 2 0 0 2 0 0 0 0 0 0 0 0 0 0 1 0 0 1 1 1 2 1 1 0 1 0 0 0 0 2 0 0 2 1 1 0 0 0 1 1 1 0 2 2 1 2 2 0 2 0 2 0 0 0 0 2 0 0 2 1 2 1 0 0 1 0 1 0 2 2 2 0 2 0 1 1 0 0 1 0 0 0 0 2 1 2 0 1 2 1 1 1 2 0 1 0 0 0 1 0 1 1 1 2 1 0 0 0 0 1 1 1 0 2 0 1 0 0 0 0 1 1 2 0 0 0 2 0 1 2 0 1 1 1 0 0 1 0 2 0 2 1 0 0 0 0 0 1 0 0 1 0 2 1 0 2 1 0 0 0 1 0 1 0 1 0 1 0 1 0 0 2 0 1 1 1 0 0 1 0 1 0 1 0 1 1 1 1 0 0 0 1 1 0 1 1 0 0 0 0 0 2 0 1 2 1 2 1 0 0 0 0 0 0 2 2 2 0 0 1 0 2 2 1 0 0 2 1 2 2 0 0 0 1 1 2 0 1 2 1 1 1 0 0 2 1 0 1 0 0 0 0 1 0 1 1 0 0 2 1 1 1 2 1 1 0 1 2 0 0 0 0 0 0 0 0 0 1 1 0 1 1 1 2 2 2 0 0 1 0 1 1 1 0 0 0 0 1 0 2 2 0 0 0 1 1 1 0 1 1 0 0 0 0 2 0 2 0 0 2 0 0 0 1 2 1 0 0 1 0 0 0 1 1 0 1 1 1 2 0 2 0 0 1 0 1 0 0 0 1 1 0 2 1 0 0 0 0 0 0 0 0 1 0 0 2 0 1 1 1 1 0 0 0 0 0 0 0 2 0 0 0 2 0 0 0 1 1 1 0 0 0 1 0 0 1 1 2 0 0 2 0 0 0 1 1 0 2 2 0 0 1 1 0 1 1 0 1 0 1 1 1 0 1 0 0 0 2 1 0 0 1 0 0 0 1 0 2 0 1 0 0 0 1 0 1 1 0 2 1 0 1 0 1 0 0 1 1 2 0 2 1 1 0 0 1 0 0 2 2 0 1 0 0 1 0 0 0 1 1 0 0 0 0 2 2 1 1 0 0 0 0 1 0 2 1 0 2 0 0 0 0 0 0 0 1 0 1 1 0 0 0 0 0 1 0 1 0 0 0 0 0 0 2 0 0 1 1 2 1 2 0 0 2 0 0 1 1 1 1 1 2 1 1 1 1 2 1 1 1 2 1 1 2 0 1 1 0 1 0 0 1 1 1 0 1 2 1 1 1 0 1 0 1 1 0 2 1 0 1 1 1 1 0 2 1 1 0 0 0 2 0 2 2 1 0 0 0 1 2 0 2 1 1 0 1 0 0 0 0 0 2 2 1 2 2 0 0 1 0 0 2 0 0 0 0 1 1 0 2 0 0 0 0 1 2 1 0 0 2 2 2 0 0 0 0 0 1 0 0 0 1 0 0 2 1 0 2 2 0 0 1 2 1 1 2 2 0 0 0 2 0 0 0 0 1 1 0 1 2 1 0 2 1 1 0 0 1 1 0 0 2 1 0 1 0 0 0 1 0 0 0 0 1 0 0 2 0 1 1 1 1 0 0 0 0 1 1 2 1 0 1 0 0 0 0 0 0 1 2 1 1 0 1 0 0 0 1 1 1 0 0 1 2 2 0 0 1 1 0 1 0 0 0 0 1 0 0 0 0 0 0 1
62 1 0 0 0 0 0 0 1 0 0 0 0 0 0 0 0 0 0 2 2 2 0 1 1 1 1 2 0 2 2 1 0 0 0 0 0 2 0 0 0 0 0 1 2 1 2 0 1 1 0 0 0 1 0 0 0 0 1 0 1 1 1 1 1 0 2 0 1 0 1 1 2 1 2 2 2 0 2 0 0 0 2 1 1 0 1 0 2 2 0 0 2 0 1 1 1 0 1 0 1 1 1 0 1 0 2 0 1 1 0 1 0 0 0 1 0 1 1 0 0 0 2 2 0 1 0 0 0 1 0 0 0 0 0 0 0 0 0 0 1 0 0 0 1 1 0 0 0 0 0 0 0 1 1 1 0 2 0 1 1 0 0 1 0 0 0 0 2 1 0 0 0 2 0 0 1 0 0 1 1 0 0 0 1 1 0 2 2 1 1 2 0 2 2 0 1 0 0 0 0 0 0 1 1 1 1 1 0 1 2 0 0 1 1 2 1 2 0 0 1 1 1 0 0 0 1 0 0 1 0 0 1 1 1 1 1 2 2 2 0 0 2 0 0 0 0 0 0 0 0 0 0 0 0 0 0 1 0 0 0 0 0 1 0 0 0 0 2 0 1 2 1 0 1 1 0 2 2 1 1 1 2 0 1 1 1 1 1 2 0 1 0 1 2 2 0 1 0 2 2 1 0 1 0 0 0 2 0 0 0 1 0 2 1 0 0 1 0 0 0 0 1 2 1 0 2 1 1 0 1 1 0 2 0 0 0 2 1 1 1 1 2 2 1 1 0 1 2 1 1 0 1 0 1 1 1 0 0 1 1 1 2 0 2 0 0 1 1 0 0 2 1 1 0 1 0 0 1 1 1 2 0 0 1 0 0 0 0 1 1 0 1 0 2 1 1 0 1 1 0 1 0 1 0 1 0 0 1 0 0 1 0 0 0 0 1 1 0 1 0 1 0 0 0 0 0 0 2 1 2 2 1 0 2 2 0 2 0 1 1 1 0 0 0 1 1 0 0 0 0 0 0 2 0 0 0 2 0 0 0 1 0 0 2 0 0 1 1 1 1 0 0 0 0 1 0 1 2 0 2 1 0 1 0 1 0 0 1 0 1 2 0 1 1 0 0 1 1 1 2 2 2 0 0 0 2 1 0 0 0 2 0 1 1 0 0 2 0 1 2 2 0 0 0 2 0 0 0 0 2 0 1 1 0 0 1 0 0 2 1 1 0 1 1 2 0 1 2 0 0 0 0 2 1 1 0 0 1 0 0 0 1 1 0 0 0 2 0 0 0 2 0 0 0 0 1 1 1 2 0 0 1 2 1 0 2 0 0 1 0 0 2 0 0 2 0 0 1 0 0 1 1 0 1 0 1 0 2 2 0 0 0 1 1 1 1 1 0 1 1 2 0 1 1 0 0 0 0 0 0 0 1 0 1 0 2 2 1 1 1 0 1 2 2 0 2 1 0 0 0 2 0 1 2 0 0 0 2 0 0 0 1 1 0 1 2 0 2 0 0 2 0 0 1 0 2 0 0 0 0 0 2 2 1 1 2 1 0 1 0 1 0 0 0 0 0 1 0 0 0 0 0 0 1 0 1 2 2 0 1 0 0 1 0 0 0 1 1 0 0 0 1 2 1 0 0 0 0 0 0 0 1 1 1 1 0 1 1 2 1 1 0 0 0 1 1 0 0 0 0 0 0 0 1 1 1 0 1 0 0 0 2 0 0 2 2 1 0 2 1 1 2 1 1 0 1 0 2 0 2 2 0 0 0 1 0 1 0 2 1 1 1 0 0 0 1 1 0 1 2 2 0 0 0 0 0 0 0 2 2 1 1 1 0 1 1 0 2 2 1 2 2 2 2 0 0 0 0 1 0 1 2 1 0 1 0 0 0 0 0 0 0 0 0 0 0 0 0 0 1 1 0 2 2 0 0 0 1 1 1 0 0 0 0 1 1 1 1 1 0 0 0 2 2 2 0 1 1 1 1 0 1 0 0 1 0 0 1 0 1 0 0 1 2 0 2 2 0 0 1 1 0 0 2 2 0 1 0 2 0 0 0 0 0 2 0 0 0 0 0 0 1 1 1 0 2 2 0 2 2 2 0 2 0 0 0 1 0 0 0 1 1 2 2 2 0 1 1 0 2 0 2 0 1 0 0 2 1 0 1 0 0 0 0 0 1 0 1 1 0 0 0 0 0 1 1 1 1 0 0 1 0 0 0 0 0 1 0 1 0 0 0 1 1 0 0 0 2 0 0 0
63 1 0 1 1 1 1 0 1 1 0 0 1 2 0 1 0 0 0 2 2 2 0 1 1 1 1 2 0 2 2 0 1 1 1 1 1 1 0 0 0 0 1 0 2 1 1 0 1 1 0 0 1 1 1 1 1 0 1 1 1 0 2 2 0 1 1 0 1 0 1 1 2 0 0 2 1 0 2 0 1 0 1 0 1 0 1 1 2 2 1 1 0 1 1 2 1 0 0 2 2 0 1 0 1 0 2 0 0 2 0 1 1 2 2 1 1 0 1 1 1 0 2 2 0 1 0 2 2 2 0 0 0 0 0 0 1 0 0 1 0 0 0 0 1 1 0 0 0 0 0 0 0 1 1 0 0 1 0 2 1 1 0 1 1 2 0 1 0 2 2 0 1 0 1 0 0 0 0 0 0 1 0 1 2 1 1 0 0 0 0 0 1 1 1 0 2 0 0 0 0 0 0 2 2 1 1 0 0 1 1 0 0 0 2 2 0 1 0 1 1 1 0 0 1 1 0 2 0 2 0 0 0 0 0 0 0 2 2 2 0 0 1 0 0 0 1 0 0 0 0 0 0 0 1 0 0 0 0 0 0 0 0 0 0 0 0 0 2 1 0 2 0 0 0 0 0 1 2 2 0 1 2 0 0 0 0 2 0 2 0 0 1 0 2 0 0 0 0 0 0 0 1 0 1 0 1 2 2 2 0 2 0 2 1 0 0 1 1 0 1 2 0 2 0 0 0 1 1 0 2 1 0 1 0 0 0 1 0 1 1 1 1 1 0 0 0 0 2 0 0 0 1 0 1 1 0 0 0 2 2 2 1 0 1 2 0 2 2 0 0 2 1 0 0 1 0 0 0 2 0 1 0 0 0 0 0 0 0 0 0 1 0 1 2 0 0 2 1 1 0 1 0 1 1 1 0 1 0 0 0 1 0 0 1 1 0 0 1 0 0 1 0 2 0 0 0 0 0 0 1 0 0 2 0 0 0 0 0 0 2 0 0 0 1 2 0 0 0 0 0 1 0 2 0 0 0 0 1 0 1 0 0 0 0 2 0 2 2 0 0 0 2 2 0 1 0 1 1 1 0 0 0 1 1 0 1 1 1 0 1 2 0 1 1 1 1 2 1 0 0 2 1 1 0 0 0 1 1 0 0 2 1 1 0 0 0 2 0 2 2 2 2 2 2 0 0 2 0 2 0 2 1 0 0 1 2 0 0 0 2 2 0 1 1 1 0 0 2 0 0 0 0 2 1 1 0 0 2 0 0 0 1 2 0 1 1 0 0 0 0 2 0 0 0 0 1 1 0 2 0 0 1 1 0 1 1 0 0 1 1 1 2 0 2 0 2 0 0 1 0 2 2 0 0 0 0 0 0 0 1 1 0 1 0 0 1 0 0 0 1 1 0 0 0 0 0 2 0 0 0 1 0 0 2 0 2 1 2 0 0 1 0 0 1 0 2 1 1 1 1 2 0 1 1 0 1 1 1 0 0 0 0 1 1 2 1 1 2 0 0 2 0 0 1 0 2 1 1 1 1 0 2 1 2 2 0 0 0 0 0 0 1 0 0 0 1 1 1 0 0 1 0 0 1 0 1 2 2 0 2 0 0 0 1 1 1 1 1 1 0 1 1 2 1 0 1 0 1 0 0 0 0 2 1 1 1 2 0 2 1 1 0 0 1 0 1 2 0 0 0 0 0 1 0 1 0 0 0 0 0 0 1 0 0 1 1 2 0 1 0 1 2 0 0 0 1 2 0 2 0 0 0 0 1 2 1 1 1 2 1 1 2 0 1 1 0 1 1 0 1 2 0 1 1 0 1 0 1 1 1 0 2 2 0 2 2 1 1 1 1 1 1 0 1 2 0 0 0 2 0 2 2 2 0 0 0 2 0 0 1 1 0 0 0 0 1 0 2 0 1 1 0 2 2 0 0 0 0 0 1 1 0 0 0 1 1 0 1 1 0 0 0 1 2 2 0 0 2 2 2 0 0 0 0 0 0 0 0 0 2 0 0 2 2 0 2 2 0 1 0 1 2 1 2 1 0 0 1 0 1 0 1 1 1 1 0 0 1 0 0 1 2 1 0 0 0 0 1 0 1 1 0 1 0 0 0 0 0 0 0 0 2 1 0 0 0 0 0 0 2 0 0 2 2 0 2 1 0 0 1 0 0 0 1 2 1 0 1 1 0 0 1 0 0 2 2 1 1 0 0 1 1 1 0 0 0 1 2 0 1 0 0 0 0 1 0 0 2 0 1 0
64 1 0 2 0 0 1 1 1 1 0 0 1 2 0 1 0 0 1 1 1 1 0 1 1 1 1 1 0 1 1 0 2 1 0 1 2 2 0 1 1 0 0 0 1 1 1 0 2 0 0 1 2 2 0 0 0 0 1 0 0 1 0 1 0 0 2 1 0 0 0 0 2 0 2 2 2 0 1 0 1 0 1 1 2 0 0 0 2 2 0 1 0 2 0 1 0 0 0 0 2 0 0 1 1 1 1 1 1 1 0 1 0 0 0 1 0 0 0 2 2 0 1 2 0 1 0 0 0 0 0 0 0 0 0 0 0 0 0 1 1 0 0 0 0 0 0 0 1 0 0 0 0 0 0 0 0 0 1 1 1 0 0 2 0 1 0 1 0 2 2 0 0 1 2 0 0 0 0 2 2 2 1 1 2 0 2 1 0 0 0 1 0 2 2 0 2 0 0 0 0 0 0 1 1 0 0 0 0 0 1 0 0 0 1 2 0 0 2 2 0 0 0 0 0 0 0 2 0 1 0 0 1 1 0 0 0 2 2 2 0 0 2 1 0 0 0 0 0 0 0 1 0 0 0 1 2 0 0 0 0 0 0 1 0 0 0 0 1 0 0 2 0 2 0 0 1 0 1 0 0 1 1 0 1 0 1 1 1 1 0 1 1 1 2 1 0 1 1 0 0 0 1 0 1 2 0 2 2 2 1 1 0 2 0 0 1 0 1 0 1 1 2 0 2 0 1 0 0 1 2 1 2 0 0 0 0 1 0 1 1 1 1 1 2 2 0 0 2 1 1 0 1 0 1 1 1 0 0 0 1 1 1 1 1 0 0 1 2 1 1 1 0 0 0 1 0 1 1 1 1 1 0 0 0 0 0 0 0 0 0 1 0 0 2 0 0 0 1 1 0 1 0 0 0 0 2 1 0 0 0 1 1 1 2 0 1 0 0 0 0 1 1 1 1 2 1 0 0 0 1 1 0 2 0 1 0 0 0 0 1 1 1 2 1 2 1 0 0 2 0 0 0 2 2 2 0 1 2 1 0 1 0 0 0 2 0 2 2 0 0 0 1 1 2 0 2 2 1 2 1 1 0 2 1 1 1 1 0 1 0 2 0 1 2 1 1 2 0 0 0 1 2 1 1 1 2 0 1 0 1 0 0 1 0 0 1 1 1 1 1 2 1 0 0 0 1 0 1 1 1 0 2 1 0 1 2 0 1 2 0 1 0 0 0 1 0 2 0 0 0 0 0 2 2 0 1 0 0 0 0 0 0 2 1 1 1 0 1 0 0 1 0 0 0 0 0 1 0 2 0 0 1 1 1 0 1 0 2 2 0 2 0 0 0 0 0 0 0 0 0 2 1 1 0 2 0 0 0 1 0 0 0 0 0 0 0 1 0 0 1 2 0 1 1 0 0 1 0 0 0 0 0 0 2 0 2 1 2 0 0 0 1 2 2 0 1 0 0 0 0 1 0 1 0 1 2 0 1 0 0 0 0 1 0 1 2 1 0 0 1 0 0 0 0 0 2 1 0 0 1 1 1 1 1 1 0 1 0 0 1 0 1 0 1 0 0 2 0 0 0 0 0 0 0 0 1 2 2 0 0 0 0 0 0 0 0 0 0 0 0 0 1 2 1 0 0 0 0 0 1 1 0 2 1 1 1 1 1 2 1 1 0 0 0 0 0 1 1 1 1 2 0 0 0 1 0 0 0 1 0 1 2 0 0 1 1 2 0 2 0 1 1 1 0 0 2 1 1 0 2 2 1 0 0 1 0 1 0 2 1 1 2 1 0 0 0 2 0 0 1 1 0 0 0 2 0 0 0 2 2 0 1 1 0 1 1 0 2 2 2 2 1 2 2 2 0 0 0 2 0 0 0 1 0 2 1 1 1 2 0 1 1 1 1 0 1 0 1 1 1 1 0 2 2 0 0 1 0 0 1 0 0 0 0 1 0 0 2 0 0 0 1 1 0 0 0 1 1 1 1 0 0 0 0 0 1 0 1 0 2 0 0 1 2 0 2 2 0 1 1 1 2 2 2 0 1 1 0 2 0 0 0 0 0 1 0 1 2 1 0 2 1 1 0 0 1 1 0 1 2 2 1 2 0 0 0 2 0 0 0 0 2 2 1 0 1 0 0 0 2 0 0 2 2 0 2 1 0 0 2 0 0 0 0 0 0 2 2 1 1 0 0 0 0 0 1 1 1 0 0 1 1 1 0 0 0 0 0 0 0 0 0 1 1 1 0 0 0 0 1 0
65 1 0 2 0 0 1 1 2 0 0 0 0 1 0 1 1 0 1 1 0 0 0 2 0 0 1 2 0 2 2 1 1 1 2 1 2 1 0 0 2 2 0 0 1 0 1 0 2 0 0 0 0 0 1 2 1 0 2 1 2 0 1 1 0 1 1 2 1 0 0 1 2 0 2 2 2 0 2 0 1 0 2 0 0 0 0 0 1 1 0 1 0 2 1 1 1 2 0 2 0 0 0 1 1 1 2 0 0 2 2 2 0 1 2 2 2 0 0 1 1 0 2 2 0 1 0 0 0 1 0 0 0 0 0 0 0 0 0 0 0 0 1 0 0 0 0 0 0 0 0 0 0 0 0 0 1 1 0 1 1 1 1 0 1 1 0 1 1 1 0 0 1 2 1 1 0 0 0 1 1 0 0 1 2 1 1 1 1 0 0 2 0 1 2 0 0 1 0 0 1 1 0 1 1 2 1 1 1 0 2 0 1 0 2 1 1 0 2 0 2 2 0 0 1 0 2 0 0 0 1 1 0 1 1 0 0 2 2 1 0 0 2 0 0 0 0 0 0 0 0 0 0 0 0 0 1 1 1 0 0 0 0 0 0 0 0 0 1 1 0 1 1 1 0 1 0 1 1 0 0 2 2 1 2 1 0 2 1 2 0 1 0 0 2 0 0 0 0 1 2 1 0 1 0 0 0 1 1 1 0 1 0 0 2 0 0 1 1 0 1 1 0 1 1 0 2 1 1 0 1 1 2 1 0 0 1 1 0 0 0 0 0 2 1 1 0 0 1 1 1 0 1 0 1 1 1 1 0 2 2 2 2 2 2 1 0 1 2 1 1 1 0 0 0 0 0 0 1 1 1 1 0 0 0 1 1 0 0 0 0 0 0 1 2 2 2 1 0 0 0 0 0 2 1 0 0 1 0 1 1 1 1 1 1 0 1 1 0 0 0 0 1 1 0 0 0 0 1 0 1 0 0 1 1 1 0 0 0 1 2 0 0 0 0 2 1 0 1 1 1 0 0 2 2 2 0 1 1 0 1 2 0 0 0 2 0 2 2 0 0 0 1 1 1 1 1 2 1 1 1 0 0 2 2 0 2 0 1 0 0 1 0 1 1 0 0 1 1 1 1 1 1 1 2 2 2 0 1 0 0 1 1 0 0 0 0 2 0 0 0 2 1 1 1 1 0 0 1 1 1 0 0 0 1 0 2 0 1 1 1 1 0 0 0 0 1 1 2 0 0 0 0 1 1 1 1 0 0 0 0 0 0 2 1 1 1 1 1 1 0 1 0 0 0 0 0 0 0 0 2 0 0 1 1 0 1 0 0 0 1 2 0 0 0 1 0 1 0 1 1 2 0 0 1 0 1 0 1 1 1 1 0 1 0 1 0 0 0 0 0 1 0 0 0 0 1 2 0 0 1 1 1 0 1 0 2 0 2 0 1 1 1 1 2 0 1 1 1 1 1 1 1 1 1 1 2 1 1 0 0 0 1 0 1 1 1 0 1 1 1 0 0 0 2 0 2 0 1 0 0 1 1 1 1 1 1 2 1 0 1 0 0 0 0 0 1 2 2 2 1 0 0 0 0 0 2 1 2 1 0 0 0 0 0 0 0 2 2 0 0 0 0 1 1 1 1 0 1 1 1 1 0 1 1 0 0 0 0 0 0 0 0 0 0 0 0 2 0 0 0 1 0 1 0 1 0 0 0 0 0 0 2 0 0 1 1 2 0 1 0 0 2 0 0 0 1 1 1 1 1 1 0 0 1 2 1 1 0 2 1 0 2 1 0 0 1 1 0 0 1 2 0 0 0 2 1 0 1 1 1 0 0 0 2 2 2 0 1 1 1 2 1 2 2 1 0 0 1 2 0 1 2 0 0 1 1 0 0 1 0 0 2 2 2 0 2 0 1 0 1 1 2 1 0 1 2 0 0 0 2 0 0 0 0 1 0 0 1 1 0 0 0 0 2 1 0 1 2 2 2 0 0 0 0 0 1 0 0 1 2 0 0 2 1 0 2 2 0 0 1 2 0 0 1 2 0 0 1 0 1 0 0 0 0 2 0 0 1 0 0 1 1 0 0 0 1 2 1 1 1 1 1 2 0 0 0 1 0 0 0 0 2 1 0 1 0 1 1 0 2 0 0 1 1 0 1 2 0 0 0 0 0 1 1 1 1 0 1 1 0 0 0 0 0 0 0 0 0 0 0 0 1 1 0 0 1 1 1 1 1 0 0 0 1 0 0 0 1 0 1 1
66 0 1 1 0 0 0 2 2 0 0 0 0 0 0 0 0 0 0 2 2 2 0 1 1 1 1 2 1 1 1 1 0 1 1 0 2 2 0 0 0 0 0 0 2 0 0 1 2 1 0 1 1 2 0 1 0 0 2 0 0 1 2 2 0 2 0 1 1 0 0 0 2 0 1 2 2 0 2 0 2 0 2 0 0 1 0 0 1 1 0 1 1 2 0 0 0 0 1 1 2 0 0 2 0 0 2 0 0 2 1 1 1 1 1 0 0 1 1 0 0 0 1 2 0 1 0 1 1 1 1 1 0 0 0 0 0 0 0 1 0 0 0 0 1 1 0 0 1 1 0 0 0 1 0 0 0 1 0 1 0 0 0 1 0 1 0 1 0 0 0 0 1 2 0 0 0 0 0 1 1 1 0 0 0 0 0 0 0 0 0 2 2 0 0 1 1 0 0 0 0 0 0 0 0 2 2 1 1 0 1 0 1 0 1 2 1 0 1 1 0 0 0 0 0 0 1 1 0 1 0 0 0 0 0 0 0 2 2 2 0 0 2 0 0 1 1 0 0 0 0 0 0 0 1 0 1 1 1 0 0 0 0 0 0 0 0 0 1 1 0 2 1 1 0 0 0 0 0 0 0 1 1 0 2 1 0 1 1 1 0 0 1 0 2 0 0 2 0 2 1 0 1 0 1 0 0 1 1 2 0 2 0 1 2 0 0 0 0 0 1 1 2 2 2 0 1 1 0 1 2 1 0 1 0 0 0 2 0 0 0 1 1 2 0 0 1 0 2 1 1 0 1 1 0 1 1 0 0 2 2 2 2 1 2 0 0 0 2 2 2 0 0 0 0 0 0 0 2 0 2 1 0 0 0 1 2 1 1 0 0 0 1 0 1 1 1 1 0 0 0 0 0 1 0 0 0 1 0 1 0 0 2 2 2 1 0 0 0 0 0 2 0 2 1 1 1 0 1 0 2 0 0 1 1 1 0 1 0 0 2 0 0 1 0 1 0 0 1 2 0 2 0 2 2 1 1 1 1 0 1 2 1 0 1 1 0 1 1 1 1 0 2 2 0 0 0 2 2 1 0 0 0 2 1 1 1 0 1 0 1 1 0 1 1 1 1 1 1 0 1 2 1 1 0 0 2 0 1 0 0 1 0 1 0 0 0 2 0 1 0 2 1 0 0 2 0 1 1 2 0 0 1 0 0 0 0 0 1 2 0 1 0 1 1 2 0 2 1 0 0 0 0 2 0 0 0 2 0 0 0 2 1 1 1 0 0 1 1 1 1 1 1 0 1 1 1 1 0 2 0 0 1 0 1 0 0 0 2 2 1 1 1 0 0 0 0 0 0 0 0 2 1 0 1 1 1 0 2 2 1 0 0 0 0 0 0 2 0 0 1 2 0 2 2 0 0 1 0 0 1 1 0 0 2 1 2 0 1 1 0 0 0 1 1 0 2 1 1 1 1 2 0 1 1 0 1 1 2 0 0 0 2 0 2 2 1 1 1 0 1 1 0 0 0 0 2 1 1 1 0 0 2 2 2 2 2 2 1 0 1 0 0 0 1 0 0 1 2 2 1 0 0 0 2 0 1 1 1 0 2 0 0 1 0 0 0 1 1 0 0 0 1 2 1 0 0 0 0 0 0 1 0 2 1 1 1 1 1 2 1 1 0 0 0 0 0 1 0 0 0 0 0 0 0 1 0 0 0 0 0 0 2 0 0 0 0 2 0 1 0 0 0 1 1 0 1 2 0 2 1 1 2 2 1 1 0 2 2 2 0 2 2 1 0 0 1 0 0 1 1 2 1 0 1 0 0 0 1 1 2 0 1 1 0 2 1 0 2 2 2 2 0 2 1 1 0 0 0 2 1 2 2 1 0 1 1 2 0 1 0 0 1 1 1 0 1 0 1 1 1 0 1 2 1 1 1 1 0 0 1 0 1 1 1 0 2 0 2 1 1 0 0 0 1 0 0 0 1 1 1 0 1 0 1 1 1 0 1 0 0 0 0 1 1 0 2 1 0 0 0 1 1 1 2 1 1 0 0 1 0 0 0 0 0 1 0 2 1 2 0 2 2 0 0 0 0 1 0 0 2 1 1 2 0 0 0 1 0 2 0 0 2 2 1 1 0 1 0 0 2 0 0 1 0 0 1 2 0 0 2 0 0 0 0 0 1 1 1 1 1 0 1 0 0 0 0 0 0 1 0 1 0 1 0 0 0 0 0 0 0 0 0 0 0 1 0 0 0 0 0 0
67 1 0 1 0 0 0 2 2 2 0 0 1 1 0 0 0 0 1 1 1 1 0 2 0 0 0 1 1 2 2 0 1 1 1 1 2 1 0 0 0 0 0 0 1 0 0 0 1 1 1 1 0 0 0 0 0 0 1 0 1 1 0 1 0 1 1 0 1 0 1 1 2 1 2 2 2 1 2 2 0 0 2 0 0 0 0 2 2 2 1 2 0 1 1 1 1 0 0 2 2 0 0 0 2 2 2 0 0 2 1 2 1 1 1 0 0 0 1 0 0 0 2 0 0 0 2 1 0 1 2 2 0 0 0 0 0 0 0 0 0 0 0 0 1 0 0 0 1 0 1 0 1 1 0 1 1 1 0 0 0 0 0 2 1 1 0 0 0 0 0 2 0 2 0 1 0 1 0 1 1 0 0 1 1 0 1 2 1 2 2 2 0 2 2 0 2 0 0 0 1 1 1 2 2 0 0 2 1 0 0 0 2 0 1 2 0 0 1 1 0 0 0 0 1 0 2 1 0 0 0 0 0 0 0 0 0 2 2 1 0 1 2 0 1 1 1 0 0 0 0 0 0 0 0 1 1 0 0 0 0 0 1 0 0 0 0 1 1 1 0 2 0 1 0 0 0 1 2 1 0 1 1 1 1 1 1 2 1 2 0 1 2 0 2 0 1 0 0 0 1 0 0 1 0 1 0 1 1 1 1 1 0 0 1 0 0 1 0 0 0 0 0 2 1 0 0 2 1 0 1 1 0 2 1 0 0 1 1 1 0 1 0 2 2 2 0 2 2 1 1 0 2 2 0 0 1 0 0 2 2 2 1 0 1 2 0 2 2 0 0 2 1 1 0 0 0 0 2 0 2 1 0 0 0 0 0 1 1 0 0 0 0 0 2 0 1 1 1 1 0 1 0 0 0 1 0 1 0 0 0 0 0 0 0 0 1 0 2 0 0 0 0 0 0 0 0 0 1 0 1 0 0 1 0 1 0 0 1 0 1 0 0 0 1 2 0 0 0 0 0 0 0 1 1 0 1 1 1 1 1 1 0 0 0 2 0 2 2 0 1 0 1 1 1 1 1 1 2 1 0 0 0 2 2 0 2 0 1 0 1 1 1 2 2 0 0 1 1 1 1 1 2 0 0 0 1 0 0 0 0 1 0 0 0 0 0 2 0 0 0 2 0 0 0 0 0 0 0 1 1 0 1 1 0 1 2 0 0 2 0 1 0 0 0 2 0 1 1 0 0 0 1 1 1 1 1 0 2 0 0 0 2 2 0 0 0 1 2 0 1 0 0 0 0 0 0 1 0 1 1 0 0 0 0 0 0 0 0 0 0 2 0 0 0 0 0 1 0 1 1 1 1 0 0 1 0 0 1 0 0 0 0 0 0 1 1 0 0 0 1 1 0 1 1 0 0 2 0 0 0 1 1 1 1 0 1 0 2 0 2 0 0 1 2 0 1 2 1 1 1 0 0 2 2 0 0 0 0 0 0 0 1 2 0 2 2 0 0 2 0 0 0 0 1 0 2 1 1 0 0 0 2 2 2 2 2 1 0 0 1 0 0 2 0 0 0 2 1 1 0 1 1 1 1 1 1 2 2 1 0 0 0 0 0 0 0 1 1 0 0 0 1 2 1 1 1 0 1 0 0 0 1 1 2 2 1 1 1 2 1 1 0 0 1 0 1 1 0 0 0 0 0 0 0 1 0 0 0 0 0 0 2 0 0 0 0 0 0 0 0 0 0 2 1 0 1 0 2 0 2 2 0 0 0 1 0 1 0 2 1 1 2 0 1 1 0 1 1 0 0 1 1 0 1 0 2 1 0 0 0 0 1 1 0 1 2 1 0 0 0 0 2 2 2 2 0 0 0 2 0 2 2 0 0 0 0 0 1 1 0 0 0 0 0 0 0 0 0 0 2 1 0 2 2 0 0 0 1 0 1 0 0 0 0 0 1 0 0 2 1 1 1 1 2 1 0 2 1 1 1 0 0 1 1 2 0 1 0 0 2 0 1 1 2 0 2 2 0 0 1 2 0 0 2 1 0 1 0 2 0 0 1 1 1 0 0 0 1 0 0 2 2 0 2 0 1 2 1 1 1 2 0 1 0 0 0 2 0 0 0 0 0 0 0 1 1 0 1 0 0 0 1 1 1 0 1 2 2 1 1 1 0 0 1 0 2 0 0 0 0 0 0 0 0 1 1 0 1 0 0 1 0 1 0 1 1 2 0 2 0 0 0 0 2 1 1 0 0 0 1 1
68 0 0 1 0 0 1 1 1 2 0 0 0 0 0 0 0 0 2 0 1 1 0 2 0 0 0 1 0 2 1 0 0 0 0 1 2 1 0 0 1 1 0 0 1 0 0 0 2 0 0 0 1 2 1 0 1 0 0 1 0 1 2 2 1 1 1 0 1 0 0 0 2 0 2 2 2 0 1 0 1 0 2 1 1 0 0 1 2 2 1 2 2 1 1 2 1 2 0 2 0 0 0 1 1 1 1 0 1 1 0 1 1 2 2 1 1 0 1 0 0 0 2 1 0 1 1 1 0 1 0 1 1 0 0 0 2 0 0 2 1 0 0 0 0 0 0 0 1 1 0 0 0 0 0 0 0 1 0 1 1 1 0 2 1 2 1 0 1 1 1 0 0 0 0 0 0 0 0 0 0 0 0 1 1 0 1 0 0 0 0 2 0 2 2 0 2 0 0 0 2 2 0 2 1 1 1 1 1 0 1 1 0 0 1 2 1 0 1 1 1 1 0 1 2 1 1 0 0 1 1 1 0 0 0 0 0 2 2 1 0 0 2 0 0 0 0 0 2 0 0 0 0 0 0 0 1 0 0 0 0 0 0 1 0 0 1 1 0 0 0 2 0 0 0 0 0 1 1 1 1 0 1 0 1 1 2 2 0 2 0 0 0 1 2 1 0 1 0 2 0 0 1 0 1 0 1 2 0 0 0 0 0 1 0 0 1 0 1 0 1 1 1 1 0 0 0 1 0 1 2 1 0 2 0 0 0 2 0 2 1 1 1 2 1 1 0 0 2 1 1 0 2 1 1 0 1 0 0 1 1 1 1 1 1 2 0 1 1 0 0 2 0 0 0 0 0 0 2 0 1 1 1 1 1 1 0 0 0 0 0 0 0 0 2 0 0 0 2 2 1 2 0 1 1 1 0 0 0 0 0 0 0 0 0 0 1 0 0 0 0 1 0 1 0 1 0 1 2 0 1 2 0 1 0 1 0 1 0 0 1 0 0 2 0 0 0 0 0 1 0 1 0 2 2 2 0 0 2 0 2 2 0 1 0 1 0 1 1 1 2 0 0 0 1 1 1 2 2 0 1 0 0 1 1 1 1 1 0 0 1 1 1 2 1 0 0 1 0 0 1 2 2 0 0 0 2 0 1 0 0 1 1 0 1 0 0 1 0 1 1 1 1 1 2 0 0 0 1 1 1 0 0 0 0 0 2 0 1 2 0 0 0 0 0 2 0 1 1 0 0 0 0 2 0 1 0 2 0 1 1 0 0 1 0 0 0 2 0 0 0 1 0 0 0 0 1 1 0 1 1 0 2 1 1 1 2 0 0 0 0 2 1 1 2 0 1 0 0 1 0 2 2 0 0 2 0 0 1 1 0 0 0 1 0 1 0 1 0 0 0 1 0 0 0 1 2 2 0 0 1 1 0 0 1 2 2 1 2 0 0 0 0 0 0 0 2 1 0 0 0 2 0 1 0 1 2 0 0 0 0 0 1 1 1 2 0 1 0 1 1 0 0 0 1 0 2 1 1 0 0 0 1 0 1 1 1 2 0 0 2 0 0 0 0 0 0 2 1 1 0 1 0 0 0 0 2 2 2 0 0 0 0 1 0 0 0 0 0 0 0 0 0 1 1 1 1 0 1 1 2 2 0 2 0 0 1 1 1 2 1 1 1 1 0 1 1 0 0 0 0 0 0 0 0 2 1 0 0 0 0 0 2 0 0 0 0 1 0 1 0 1 1 1 1 2 0 1 1 1 1 1 0 0 0 2 0 2 1 2 0 1 2 0 1 0 0 1 0 0 1 1 1 0 1 0 1 1 1 0 0 0 0 0 2 2 2 2 0 1 1 0 0 2 2 0 0 0 0 2 0 2 2 2 0 1 1 0 0 0 0 0 1 1 1 0 1 0 1 0 2 2 0 2 2 0 1 0 0 0 1 0 0 0 0 1 0 0 2 1 0 0 2 1 2 0 0 1 1 1 2 0 0 1 1 2 0 0 0 0 2 0 0 1 2 0 2 2 0 0 0 2 1 1 1 1 1 1 0 1 0 0 0 0 0 2 0 1 1 0 1 0 2 1 0 0 0 0 0 0 2 2 0 2 0 0 0 2 0 0 0 0 0 1 0 0 1 0 1 0 0 0 2 0 0 0 0 2 0 0 0 1 1 0 0 0 0 0 1 1 0 0 0 0 0 1 1 0 0 0 0 0 1 2 0 2 1 1 0 1 0 0 0 0 1 1 0 0 2 0 1 1
69 0 0 1 0 0 0 2 2 0 0 1 0 0 0 0 0 0 1 1 1 2 0 1 0 0 0 1 0 1 1 0 1 2 0 0 2 2 0 0 1 1 0 0 1 0 1 0 2 1 0 0 0 0 0 0 0 0 0 2 0 0 1 1 1 0 2 1 2 1 0 1 2 0 2 2 1 0 2 1 0 0 1 0 1 0 0 0 2 2 0 1 1 1 1 1 1 0 0 2 2 0 0 1 1 1 2 0 0 2 1 2 0 2 2 0 0 0 1 1 1 0 2 0 0 0 2 1 1 2 0 0 0 0 0 0 0 0 0 0 0 0 0 0 1 1 0 0 2 2 0 0 0 0 1 1 1 0 0 1 0 0 0 0 1 1 0 0 1 1 1 0 1 1 0 0 1 1 0 1 1 2 1 0 1 0 1 1 1 1 1 1 1 1 1 1 1 0 0 0 1 1 1 2 2 0 0 2 1 1 1 0 2 0 0 1 0 0 1 1 0 0 1 0 0 0 1 0 0 0 1 1 0 0 0 0 0 2 1 1 0 1 1 0 0 0 0 0 0 0 0 0 0 0 1 0 0 0 0 0 0 0 0 1 0 0 0 0 2 2 1 1 0 1 1 1 0 0 2 0 2 0 0 0 2 0 0 0 0 1 1 0 2 0 2 0 1 0 0 1 1 1 0 1 0 0 2 2 1 1 1 1 0 2 0 0 0 0 0 0 1 1 1 2 1 0 0 1 1 0 2 2 1 2 0 0 0 0 0 0 0 0 0 1 1 1 0 0 2 0 1 1 0 0 0 2 0 0 0 2 2 2 0 0 0 0 0 1 1 1 1 1 1 1 1 1 0 1 0 2 2 0 0 0 0 1 1 0 0 0 0 1 1 0 2 0 0 1 0 1 0 1 0 0 0 1 1 0 1 0 1 1 0 0 0 0 1 0 0 0 0 2 1 2 0 0 0 0 0 0 0 0 0 2 0 1 0 2 0 1 0 2 0 1 0 1 0 0 0 0 0 0 0 1 1 0 1 1 1 1 1 0 0 1 1 1 0 2 2 0 1 0 1 1 1 0 1 1 2 0 1 0 0 1 1 0 1 0 0 0 0 0 0 1 0 1 1 0 0 1 2 2 1 1 1 1 2 0 1 0 1 1 2 0 0 0 0 2 0 1 1 2 0 0 0 1 0 2 0 2 1 1 2 1 0 1 1 0 0 1 1 1 0 1 1 2 0 2 0 0 0 0 0 1 1 0 1 0 1 0 0 0 1 1 0 0 0 2 2 0 2 1 1 0 1 1 1 2 0 2 0 0 1 1 1 1 1 0 0 0 0 0 1 0 0 0 0 0 0 0 0 2 1 1 1 1 1 1 1 1 0 0 0 0 0 1 1 1 0 0 1 1 0 1 1 0 0 1 0 0 0 0 1 1 2 0 1 0 2 0 0 1 0 0 2 0 2 2 1 1 2 1 0 1 2 0 1 0 0 0 0 0 1 2 0 2 2 1 0 1 1 1 0 0 0 0 1 1 0 0 0 1 1 0 1 1 1 2 1 0 1 0 1 0 0 0 0 0 0 0 0 0 0 0 1 0 2 2 2 0 1 0 0 1 0 1 0 1 0 0 0 0 1 2 1 0 0 0 1 1 1 1 0 2 1 1 0 1 0 1 1 1 0 0 0 1 1 0 0 0 0 0 0 0 0 1 1 1 1 0 0 0 2 0 0 1 1 1 0 0 0 0 1 2 2 0 1 0 2 0 2 1 1 1 1 2 1 2 1 2 0 1 2 1 0 0 1 0 0 2 2 2 1 0 1 2 1 0 1 1 2 0 2 2 0 2 2 0 1 1 1 2 1 2 2 1 0 0 1 2 0 2 1 2 0 1 0 1 0 0 0 0 0 0 0 0 0 0 0 0 1 1 0 2 2 0 0 0 0 0 1 1 0 0 0 0 2 0 1 2 1 0 1 0 2 0 0 1 1 1 0 0 0 0 0 0 0 1 0 0 2 0 0 1 1 0 1 2 0 0 0 2 1 1 2 1 1 1 0 1 1 1 0 0 1 1 0 0 1 0 0 1 1 1 0 0 2 1 1 1 1 1 0 1 0 0 1 1 0 0 0 0 2 1 0 1 0 1 1 0 1 0 1 1 1 0 1 2 2 0 2 0 0 0 1 1 1 2 2 2 2 0 0 0 0 1 2 1 1 0 0 1 0 1 0 1 1 1 0 1 0 0 0 1 1 0 0 0 1 0 0 1
70 1 0 0 0 0 0 1 2 0 0 1 0 1 0 1 0 0 1 1 0 1 0 2 0 0 0 2 1 1 1 0 2 1 1 1 2 1 1 1 1 1 0 1 2 1 0 0 0 2 0 1 1 2 0 1 1 1 1 0 1 1 0 0 0 1 1 0 1 1 0 0 2 0 1 2 2 0 2 0 0 0 2 2 2 0 0 1 1 2 1 1 1 2 1 2 1 2 1 1 0 0 2 0 0 0 2 0 1 1 0 2 1 2 2 0 0 0 2 1 1 0 1 1 0 0 0 1 1 1 1 1 0 0 0 0 1 0 0 0 0 0 0 0 1 2 0 0 0 0 0 0 0 0 0 0 0 1 0 1 0 1 1 1 1 1 0 0 1 0 1 1 0 2 0 0 0 0 0 1 1 1 0 0 0 0 0 2 2 2 2 2 0 2 2 0 0 0 0 0 0 0 0 1 1 1 1 1 2 0 2 0 1 0 1 2 1 0 1 0 2 2 1 0 0 0 1 1 0 0 0 0 0 0 0 0 0 2 2 2 0 0 2 0 0 0 0 0 0 0 0 0 0 0 1 0 0 0 1 1 1 1 0 2 0 0 1 1 0 0 2 1 0 0 1 1 0 1 2 0 0 1 1 0 2 1 0 1 0 2 0 1 1 0 2 0 0 1 1 1 1 0 0 0 0 0 1 2 1 2 1 2 0 1 1 0 0 0 1 0 1 1 2 1 2 0 1 1 0 2 2 0 1 0 0 0 1 2 1 2 2 1 2 2 0 0 1 1 2 2 2 0 2 2 0 0 2 0 0 0 0 0 0 0 0 1 0 1 1 0 0 2 0 0 0 0 0 0 0 2 0 2 0 0 0 0 0 0 0 0 0 0 1 0 2 1 1 1 1 2 0 2 0 1 1 1 0 1 0 1 0 2 0 0 0 0 1 0 0 0 0 0 0 1 0 0 0 0 1 1 1 0 2 0 2 2 0 0 0 0 2 0 0 2 0 1 0 0 0 0 0 0 0 2 1 1 0 2 1 2 0 2 1 0 0 2 0 1 1 1 2 1 0 0 0 1 0 2 1 1 0 0 0 0 0 0 0 0 1 0 1 1 0 0 1 0 0 2 1 0 0 2 1 1 1 1 1 0 1 0 1 0 1 0 1 0 0 2 0 1 1 2 1 0 0 1 1 2 0 2 0 2 0 0 0 1 1 0 1 1 0 1 1 1 1 1 0 1 2 0 0 0 0 1 1 1 1 0 1 0 0 1 0 1 1 0 0 1 0 0 0 1 0 0 0 0 0 1 0 2 0 0 0 0 0 0 0 0 0 0 1 1 1 0 1 0 0 0 0 1 0 2 2 0 0 2 0 0 0 1 0 0 0 0 0 0 0 2 1 1 1 2 0 0 0 1 1 2 0 0 1 1 0 0 2 0 2 0 0 2 0 0 0 1 2 0 2 1 2 2 0 2 1 2 1 1 1 0 0 1 1 0 1 0 1 1 1 1 1 1 0 1 1 0 0 0 0 2 0 0 0 0 1 1 1 1 1 1 0 1 0 1 0 0 0 0 0 0 1 1 0 1 0 0 0 0 0 1 1 0 2 0 0 1 0 1 1 1 0 0 1 0 0 1 2 0 0 0 1 1 0 0 0 2 0 0 0 0 0 0 0 0 0 1 1 1 2 0 0 0 0 0 0 0 0 2 1 0 1 0 0 0 2 0 0 1 2 1 0 1 0 0 2 0 0 0 0 1 1 1 2 1 1 0 1 1 1 1 1 2 1 1 2 0 1 1 0 0 0 1 1 2 2 0 2 0 1 0 1 1 1 0 0 0 0 1 1 0 2 2 2 2 1 2 2 1 0 0 0 2 0 2 2 0 0 1 1 0 1 0 0 0 0 0 0 0 0 0 1 0 1 1 1 2 1 1 1 0 0 0 1 0 2 0 2 0 1 0 1 1 0 0 0 1 1 1 0 0 1 1 1 0 1 0 1 2 0 0 0 0 2 0 0 2 1 0 2 2 0 0 0 1 1 1 1 2 0 0 1 0 1 0 1 2 2 0 0 1 2 1 0 2 1 1 0 0 2 1 0 0 2 0 0 1 0 0 0 1 0 0 0 0 1 1 0 1 1 1 1 1 0 0 2 0 0 0 1 2 2 1 1 1 0 0 0 0 2 0 1 1 0 0 0 1 0 1 1 1 1 0 0 1 0 1 0 0 0 0 1 1 1 1 0 1 1 0 0 0 1 0 0 2
71 1 1 2 0 0 0 1 1 1 0 0 1 1 0 0 0 0 1 1 1 2 0 2 0 0 0 2 1 2 2 0 1 1 0 0 2 1 0 0 1 1 0 0 1 0 0 0 0 2 0 1 0 1 1 1 0 0 2 0 1 1 0 0 0 0 2 1 0 0 0 1 2 0 2 2 1 0 2 1 0 0 2 0 0 0 0 1 2 2 1 1 1 2 1 2 1 1 0 1 1 0 0 1 1 1 1 0 1 1 0 0 1 2 2 1 1 0 1 0 0 0 1 1 0 2 0 0 0 0 0 0 0 0 0 0 0 0 0 0 0 0 0 0 1 2 0 2 2 2 0 1 0 0 0 0 0 1 0 1 1 1 0 1 1 2 0 1 0 1 1 1 0 2 0 0 0 0 0 0 0 0 2 0 2 0 1 1 1 0 0 2 1 0 0 0 0 0 0 0 0 0 1 1 1 1 0 1 1 1 2 0 1 0 2 2 1 0 2 1 0 0 1 0 0 0 2 0 0 0 1 1 0 1 1 0 0 2 2 2 0 0 2 0 0 0 0 0 0 0 0 1 1 0 1 0 0 1 0 0 0 0 0 1 0 0 0 1 0 0 0 2 1 0 1 0 0 2 2 1 1 1 1 1 2 1 1 2 1 2 0 1 1 1 2 1 1 1 0 1 1 0 0 0 0 0 1 2 2 2 0 1 0 2 1 1 1 1 0 0 1 0 1 2 2 0 1 1 1 1 2 1 1 1 0 0 0 1 1 1 0 1 2 0 0 0 0 0 2 2 2 0 1 1 0 0 2 0 0 0 0 0 0 0 0 2 0 1 2 1 1 1 2 2 0 1 0 0 1 1 0 1 1 1 1 1 0 0 0 0 0 1 1 0 2 2 2 0 2 1 0 1 0 1 0 0 0 0 1 0 1 1 0 0 1 0 0 0 1 0 1 1 0 0 1 1 0 0 1 0 1 0 1 1 1 1 1 1 0 0 0 2 1 1 2 1 0 0 2 0 2 0 0 1 1 0 1 2 2 1 1 1 0 0 0 2 1 2 2 0 1 1 1 1 1 1 1 2 1 2 2 0 1 1 0 0 0 0 1 0 1 2 1 2 2 0 0 2 1 0 0 2 1 1 0 0 1 1 1 0 0 2 0 1 0 0 0 2 0 1 0 2 1 1 1 1 0 2 0 2 0 2 1 0 0 0 2 0 0 1 0 0 0 0 0 2 0 0 2 1 0 1 0 2 2 0 0 0 0 0 0 0 1 2 2 0 0 0 0 0 0 1 1 0 0 0 0 1 0 2 1 0 1 0 1 0 0 0 0 0 0 1 0 0 0 0 0 0 0 0 0 1 1 0 1 0 1 0 0 0 0 0 0 0 0 0 0 1 1 1 1 2 0 1 1 1 1 1 0 0 0 1 0 0 1 0 1 1 2 0 1 1 1 1 2 0 2 1 2 2 0 1 0 0 0 0 2 0 0 1 1 1 2 1 1 2 0 1 0 1 0 1 0 0 0 1 1 0 0 0 2 0 2 2 2 2 2 0 0 0 1 0 0 1 0 0 1 2 1 1 0 1 1 0 0 0 1 2 2 0 1 0 0 1 1 1 0 1 1 0 0 0 0 1 0 0 1 0 2 1 1 0 0 2 0 0 1 0 1 1 0 0 0 0 1 0 0 1 0 1 0 0 0 1 0 2 0 0 0 0 0 0 2 0 0 1 1 2 0 2 0 1 2 0 0 0 1 2 0 2 1 0 1 1 1 2 0 1 0 2 1 0 2 0 1 1 0 1 1 1 1 1 0 0 0 0 2 0 0 1 2 1 1 1 1 2 2 0 1 1 0 1 2 2 2 1 0 0 0 2 1 2 1 0 0 1 1 0 1 0 0 0 1 0 1 0 0 0 0 0 2 2 1 2 1 1 1 0 1 1 1 0 0 0 0 0 2 0 1 0 0 0 0 0 0 0 0 0 0 0 2 0 0 0 0 0 1 0 0 0 1 0 1 0 0 0 1 1 0 1 1 1 2 2 1 1 1 1 0 1 1 0 0 0 1 2 0 1 2 0 0 2 1 2 1 0 1 1 0 0 2 2 1 2 0 0 1 1 1 0 0 0 0 0 0 2 0 0 0 0 2 0 1 0 0 0 2 2 0 0 0 0 1 0 0 1 2 0 2 2 0 1 0 0 0 0 0 0 1 0 0 2 1 1 0 2 2 1 0 1 0 0 0 1 1 0 0 0 1 0 1 1
72 0 1 1 0 0 1 2 2 0 0 0 0 0 0 0 0 0 0 2 2 2 0 1 0 0 1 2 0 2 2 2 2 2 0 0 1 1 0 0 1 1 0 0 2 1 1 0 0 2 2 2 1 1 0 1 0 0 1 1 0 0 2 2 0 0 2 1 1 0 0 0 2 0 0 2 2 0 2 1 0 0 1 0 1 0 1 0 2 2 0 1 0 1 0 0 0 1 0 2 0 0 0 0 1 1 1 0 0 2 1 1 1 2 2 1 1 0 1 1 1 0 2 1 0 1 1 0 0 1 0 1 0 0 0 0 1 0 0 1 0 0 1 0 1 2 1 0 0 0 0 1 0 0 0 0 0 2 0 1 2 1 0 1 0 1 0 0 0 0 0 0 0 2 0 0 0 1 0 0 0 0 0 1 1 0 1 0 0 0 0 1 0 2 2 0 2 0 1 0 1 1 0 2 2 1 1 1 1 2 2 0 1 0 1 2 0 1 1 0 0 0 1 0 0 0 1 0 0 0 1 1 0 0 1 0 0 2 2 1 0 0 2 1 0 0 0 0 1 1 1 1 1 1 1 0 0 1 1 0 0 0 0 0 0 0 0 0 2 0 0 2 0 1 0 1 0 1 1 0 0 2 2 0 1 0 1 2 1 2 0 1 0 1 2 0 0 1 0 0 0 1 1 0 1 0 0 2 0 1 0 2 0 1 1 0 0 0 0 0 1 1 0 0 2 0 0 1 0 0 1 2 0 1 0 0 0 1 0 1 2 1 1 2 0 0 1 1 1 0 0 1 2 1 1 0 1 0 0 1 2 2 2 1 2 1 0 1 1 1 1 1 1 1 1 0 0 0 1 1 1 0 0 0 0 0 0 0 0 0 0 1 0 0 2 0 1 0 1 2 0 2 0 2 2 0 0 0 0 0 0 0 0 0 0 0 1 0 0 0 0 1 0 2 1 1 0 0 2 2 2 0 0 2 0 1 0 1 1 0 2 0 0 1 0 1 0 0 1 1 0 1 0 2 1 1 0 0 0 0 2 0 0 0 0 2 0 1 1 1 2 1 2 2 0 1 0 2 2 0 0 0 0 1 0 0 0 1 0 0 1 1 0 1 2 1 1 2 1 0 0 2 1 0 0 0 1 0 2 0 0 2 1 0 1 0 0 2 0 1 1 2 1 0 1 1 1 1 0 2 0 1 0 0 0 0 2 0 1 2 0 1 0 0 0 1 0 0 2 1 0 1 0 1 1 1 1 1 0 0 0 0 0 1 0 1 1 1 0 0 0 1 0 0 0 0 0 0 0 1 0 0 1 1 0 1 2 0 1 1 0 1 1 0 0 0 0 2 0 2 2 0 0 1 2 0 0 0 0 0 0 0 0 1 1 1 1 0 0 0 1 1 0 0 0 1 2 1 0 0 1 1 0 0 2 0 2 0 1 1 0 2 0 1 1 0 2 1 1 1 1 1 0 1 2 0 2 0 1 0 0 0 0 1 0 1 1 0 1 0 1 1 0 0 0 1 1 1 1 1 0 0 2 1 1 1 2 2 0 1 0 2 1 1 2 0 0 1 1 2 0 2 0 0 2 0 1 1 1 0 0 0 0 0 0 1 0 2 2 0 0 0 0 2 2 1 1 0 1 1 1 1 0 2 0 0 0 1 1 2 1 1 0 0 0 1 1 0 0 0 0 0 0 0 1 2 2 0 1 0 0 0 2 0 0 0 1 0 0 0 0 0 2 0 0 0 1 0 1 1 1 1 0 1 0 1 0 1 0 2 1 1 2 2 0 0 0 1 0 0 1 1 0 0 0 2 2 0 1 1 1 0 0 0 2 2 2 2 1 2 2 1 0 2 2 1 0 0 0 2 1 1 2 1 0 0 0 0 0 0 0 0 1 0 1 0 1 0 0 0 1 1 2 2 0 2 2 0 0 0 2 0 0 0 0 1 0 0 1 1 0 0 1 0 2 0 0 1 1 2 2 0 1 0 1 1 0 1 0 0 2 0 0 2 1 0 2 0 0 0 1 2 1 1 1 2 0 0 1 0 2 0 0 0 1 1 0 1 2 0 0 2 1 0 0 0 1 1 0 1 2 2 0 1 0 0 0 1 1 1 0 1 2 2 2 1 1 1 0 0 0 0 2 0 0 0 0 2 2 2 0 2 0 0 1 1 1 0 1 1 0 0 0 0 0 0 1 2 2 0 0 2 0 0 0 0 0 0 1 0 1 0 0 1 1 1 0 0 1 0 0 0
73 0 0 2 1 0 0 1 2 0 0 1 0 1 0 1 0 0 0 2 2 2 0 2 0 0 1 1 0 2 2 0 0 0 0 1 2 1 0 0 1 1 0 1 2 1 2 1 0 2 1 1 1 1 1 0 1 0 1 1 0 0 2 2 0 1 1 1 1 0 0 1 2 0 2 2 2 0 2 0 1 0 2 1 1 0 1 0 2 2 0 1 0 2 1 2 1 0 0 2 2 0 0 1 0 0 2 1 1 1 1 2 1 1 2 2 2 0 2 2 2 1 2 0 0 0 2 1 0 1 0 0 0 0 0 0 0 0 0 1 1 0 0 1 1 1 1 0 0 0 0 0 0 0 0 0 0 0 0 0 0 0 0 0 0 2 0 1 0 0 0 0 0 1 1 0 0 0 0 1 1 1 0 1 2 1 1 2 1 0 0 2 0 1 1 0 0 0 0 0 0 0 0 1 1 1 1 1 0 0 1 0 1 0 2 2 0 1 2 1 0 0 0 0 0 0 1 0 0 0 1 1 0 0 0 0 0 2 2 2 0 1 2 0 0 0 0 0 1 1 1 1 0 0 0 0 0 1 1 2 1 1 0 0 1 0 0 0 2 2 0 1 0 1 2 2 1 1 1 0 0 1 2 1 1 1 1 2 1 2 0 0 0 1 2 1 0 2 0 1 1 0 2 0 2 0 0 2 2 2 1 1 0 1 2 0 0 0 1 0 1 1 2 1 1 0 0 0 0 1 2 0 0 1 1 0 0 2 0 2 1 1 2 1 1 1 1 0 1 1 1 0 1 0 0 1 1 1 0 1 1 2 2 1 2 1 0 2 2 0 0 2 1 1 1 1 0 0 1 1 1 1 0 0 0 0 1 1 1 0 0 0 1 0 2 1 1 2 0 0 0 0 0 0 0 0 2 0 0 0 1 1 1 1 1 0 0 0 0 0 0 2 0 2 0 0 0 1 1 0 2 0 0 2 0 1 0 0 0 0 2 0 1 1 0 2 0 1 0 1 0 0 0 2 2 2 0 0 0 0 2 0 1 0 0 2 1 2 2 0 1 1 1 1 2 0 0 1 2 0 1 0 0 1 0 0 0 1 0 0 1 1 0 1 1 0 0 2 1 0 1 2 0 2 0 0 2 0 1 0 0 1 0 0 1 0 0 2 0 1 1 2 0 0 0 1 1 1 0 1 1 1 1 1 0 0 2 0 1 0 0 2 0 1 1 1 0 1 2 0 0 0 0 1 2 0 1 1 0 1 2 0 0 2 0 1 1 1 2 1 1 1 0 0 0 0 0 0 0 0 0 0 0 1 0 0 0 0 0 0 0 1 0 0 0 1 0 0 0 1 0 1 1 0 1 1 1 0 0 0 1 1 0 0 0 0 0 0 0 0 1 1 0 1 1 1 1 2 0 0 0 1 0 0 1 0 2 1 0 2 0 0 0 0 1 0 2 0 1 1 1 0 0 1 2 0 0 0 0 1 1 0 0 1 1 2 1 1 0 0 1 0 0 1 1 0 2 1 0 0 0 1 1 1 1 1 0 1 0 0 0 0 0 0 0 0 0 2 1 2 2 0 0 0 0 0 2 2 2 0 0 0 0 0 0 0 0 1 0 0 1 0 0 2 2 1 1 1 0 0 2 2 0 2 1 1 0 0 0 0 0 0 0 0 0 0 0 2 0 0 0 1 0 1 0 2 0 1 1 0 0 0 2 0 0 1 1 2 1 2 0 0 1 1 1 0 0 0 1 1 1 1 0 0 0 2 0 2 1 2 0 1 2 0 1 1 0 0 0 0 0 1 0 0 0 1 1 0 1 1 1 0 0 0 1 1 1 0 2 2 2 2 0 1 1 1 0 0 0 2 0 1 2 1 0 1 1 0 2 1 1 0 0 0 0 0 1 0 0 0 2 1 0 2 2 0 0 0 0 0 2 0 0 0 0 0 1 0 0 2 0 0 0 0 2 1 1 2 1 1 0 2 0 0 0 1 0 0 1 1 0 0 0 2 2 0 2 2 0 0 0 1 0 0 0 2 0 0 0 1 0 0 0 0 2 0 0 1 1 1 0 1 2 0 0 0 1 1 1 0 2 0 1 1 0 0 0 0 0 0 0 0 2 1 0 1 0 1 1 0 0 0 1 0 0 0 1 2 1 0 1 0 0 0 1 2 2 0 1 1 0 0 0 0 0 0 0 1 1 0 0 0 0 0 0 0 0 0 0 0 0 1 0 0 1 0 0 0 0 0 1 0
74 1 0 1 1 0 1 1 1 1 0 0 0 1 1 0 0 0 0 2 2 2 0 1 0 0 0 2 1 1 1 0 0 1 1 0 2 2 0 0 0 0 0 1 2 0 0 1 0 2 0 2 1 1 0 1 0 0 0 1 0 2 1 1 0 2 0 0 1 0 1 1 2 0 1 2 1 0 2 0 0 0 2 1 1 0 1 1 1 2 1 1 0 0 0 1 0 1 0 2 1 0 1 0 1 1 2 0 0 2 0 0 0 1 1 0 0 0 2 2 2 1 2 1 0 1 1 0 0 0 0 1 0 0 0 0 0 0 0 2 0 0 0 0 1 1 0 0 1 1 0 0 0 0 0 0 1 0 0 1 1 0 0 1 0 1 0 2 0 1 1 1 0 1 0 0 0 0 0 1 1 2 1 0 1 0 0 1 0 0 0 1 0 0 0 1 0 0 0 0 0 0 0 2 2 0 0 1 1 0 1 0 1 0 1 2 0 0 0 1 0 0 1 0 0 0 2 1 0 0 0 0 0 0 0 0 0 2 2 1 0 0 2 0 0 0 0 0 0 0 0 1 0 0 0 1 1 1 1 1 0 0 0 2 0 0 1 0 2 0 0 2 0 1 0 0 0 0 0 0 0 2 2 0 1 0 0 2 1 2 0 2 1 0 2 0 1 1 1 1 2 0 1 0 1 1 0 1 0 0 0 0 0 2 1 0 0 0 0 0 0 0 1 0 1 0 1 1 1 1 2 1 1 0 0 0 0 1 0 0 0 0 1 2 1 1 0 0 2 2 2 0 2 0 1 0 0 0 0 2 2 2 1 1 1 1 0 0 2 1 1 1 0 0 0 0 0 1 1 1 0 2 0 1 0 1 2 0 0 1 1 0 0 0 1 0 0 0 0 0 0 0 0 1 1 0 0 2 0 0 0 0 0 0 0 0 2 0 0 0 0 1 0 1 0 0 0 0 2 2 1 2 0 0 0 0 0 1 0 0 0 2 0 2 0 0 0 1 1 2 0 0 0 2 0 0 0 2 2 1 0 2 0 0 1 1 0 0 1 2 2 0 0 0 1 0 1 2 1 1 2 1 0 1 0 1 0 1 1 1 2 2 0 2 0 0 0 1 1 0 0 2 2 0 0 0 1 0 1 0 1 2 1 1 0 1 1 2 0 1 0 2 0 0 0 1 0 1 0 1 1 1 0 0 0 0 2 1 1 0 0 2 0 0 0 2 0 2 0 0 0 0 0 1 2 0 1 1 2 0 0 0 0 1 0 1 1 0 1 0 0 0 1 0 0 1 1 0 0 1 0 0 2 1 2 1 2 1 1 2 1 1 1 1 1 0 2 1 0 1 1 1 1 0 1 1 1 0 0 0 0 0 0 1 0 1 0 2 1 1 1 1 0 0 0 1 1 2 0 0 0 1 1 0 1 0 1 2 2 0 1 1 0 0 1 0 1 1 1 1 1 1 0 1 1 0 1 0 0 0 0 0 0 1 0 1 2 2 0 2 0 0 0 0 0 1 1 0 0 0 0 1 2 0 0 1 1 1 0 0 1 0 0 1 0 0 0 1 0 0 0 0 0 0 1 0 1 1 1 0 1 0 0 0 0 0 0 1 1 0 0 0 0 2 1 1 1 1 1 1 1 1 0 2 1 1 0 0 1 1 0 0 0 0 0 1 1 1 0 0 0 0 0 1 0 1 0 0 0 0 0 0 2 0 0 0 0 1 0 1 0 0 2 1 1 2 0 1 1 1 1 1 0 0 0 2 0 1 1 2 1 1 2 1 1 1 0 0 0 1 1 2 1 0 1 2 2 0 1 1 1 0 0 0 1 1 1 1 1 2 2 1 2 2 2 1 0 0 0 2 1 2 2 2 0 0 0 1 1 1 1 1 0 0 0 0 0 0 0 0 2 2 0 2 2 0 0 0 0 0 2 0 0 0 0 0 0 0 2 0 0 0 0 1 1 0 0 1 2 2 2 0 1 1 2 2 0 0 0 0 2 0 1 1 1 0 2 2 0 1 0 2 2 1 2 1 1 1 0 1 0 0 1 1 1 1 0 0 1 0 0 1 2 0 0 0 1 1 0 0 2 2 1 1 0 0 0 0 0 0 0 0 1 1 1 0 0 1 0 0 1 0 1 0 0 0 2 2 0 0 2 0 0 0 1 0 1 1 1 0 0 0 1 0 0 2 2 1 2 0 0 1 1 1 0 0 0 0 0 0 0 1 0 1 2 0 0 0 1 0 0 0
75 1 0 1 1 1 1 2 2 0 0 0 1 1 0 0 0 0 2 0 0 1 0 2 0 0 0 0 1 1 1 0 1 1 1 0 2 1 1 0 0 0 0 2 2 1 1 0 2 0 0 0 1 2 0 1 0 0 1 0 0 1 1 1 0 1 0 2 1 0 0 1 2 0 2 2 2 0 2 0 1 0 2 1 1 0 0 0 2 2 0 1 0 2 1 1 1 1 0 1 0 0 0 1 1 1 2 1 1 1 1 2 0 0 0 1 0 0 1 1 1 0 2 1 0 1 1 1 1 2 0 0 0 0 0 0 1 0 0 1 2 0 1 0 0 0 0 0 0 0 0 0 1 0 0 0 0 1 0 0 0 0 0 2 1 2 1 0 0 1 1 0 2 2 1 0 1 0 0 1 1 2 0 0 2 2 0 0 0 0 0 1 1 1 1 0 1 0 0 0 1 1 0 1 1 1 1 0 0 0 1 0 1 0 1 1 0 1 1 0 1 1 0 0 1 0 1 1 0 1 0 0 1 1 1 0 0 2 1 1 0 1 2 0 0 0 0 0 1 1 1 0 1 0 0 0 1 0 0 0 0 0 0 0 1 1 0 1 1 0 0 0 0 2 0 0 0 1 1 1 1 1 2 1 2 2 1 0 0 1 0 0 1 1 2 1 1 2 0 2 1 0 1 0 1 0 1 1 1 2 0 2 0 1 0 0 0 1 1 0 1 1 2 0 1 0 0 0 0 0 1 1 0 2 0 0 0 2 1 1 2 2 1 0 0 0 1 1 2 2 2 0 0 0 0 2 0 0 0 1 1 2 2 1 2 0 0 2 2 0 0 2 0 0 1 0 0 0 1 1 1 0 0 1 1 1 1 0 0 0 0 0 0 0 2 1 1 2 0 0 0 0 0 1 0 1 0 1 0 1 0 1 1 1 1 1 0 0 0 0 0 2 1 1 1 2 1 0 0 1 1 0 1 0 1 1 0 1 0 0 2 0 0 0 1 2 0 0 0 1 0 0 0 2 2 1 1 1 1 1 1 1 1 1 1 0 0 1 1 1 0 0 1 1 1 0 1 2 2 0 2 1 0 1 0 0 0 0 2 0 2 2 0 2 1 0 0 2 2 0 0 1 0 2 0 0 1 1 0 0 0 1 1 0 1 0 0 2 0 2 0 2 0 0 0 1 1 0 1 1 1 0 1 0 1 0 2 0 2 1 0 0 0 1 1 1 0 2 0 0 1 1 0 0 2 0 2 1 0 0 0 2 0 1 0 1 1 0 2 1 0 2 0 1 1 0 1 1 0 2 0 0 1 0 1 1 1 0 0 0 0 1 1 0 0 0 1 0 0 0 0 2 1 1 1 1 1 0 0 0 0 0 0 1 0 1 0 2 1 0 0 0 0 0 0 2 2 2 0 0 1 1 0 0 2 2 2 1 1 1 0 1 1 1 2 0 2 2 0 0 2 1 0 0 0 0 2 0 2 0 0 0 1 2 0 2 1 1 1 0 1 1 0 0 1 0 2 1 1 0 0 0 2 2 1 2 1 1 0 0 0 1 0 0 0 0 0 1 0 1 1 0 0 0 1 0 2 2 2 0 1 0 0 0 0 0 0 1 1 0 0 0 1 2 0 0 1 0 0 0 0 0 0 2 1 1 0 1 0 1 1 1 0 1 1 0 1 0 0 0 0 0 0 0 0 1 0 0 0 1 1 1 2 0 0 0 0 1 0 2 0 0 1 1 0 0 2 1 0 1 1 0 1 1 1 2 1 2 0 2 0 0 2 0 1 0 0 2 2 0 0 0 1 0 1 1 1 1 1 0 1 0 2 2 0 2 2 1 0 0 0 1 1 2 2 1 0 0 1 2 0 2 2 0 0 0 0 1 0 0 1 0 0 0 0 0 0 0 0 0 1 1 0 2 1 1 1 1 1 1 0 0 0 0 0 0 1 0 1 0 0 0 0 1 1 0 0 0 2 2 2 0 0 0 1 1 0 0 0 0 2 0 0 1 2 1 1 0 0 0 1 2 1 1 1 1 1 0 0 2 0 0 0 0 0 2 0 0 1 1 0 2 2 0 0 0 2 1 0 1 1 1 0 1 1 0 0 0 0 1 0 0 1 0 0 2 0 2 0 0 2 0 1 1 0 0 1 0 0 2 0 2 0 1 1 0 1 0 0 0 0 0 0 0 0 0 0 1 1 0 0 1 1 2 0 1 1 0 0 0 0 0 1 0 1 0 0 0 0 0 1 0
76 0 0 1 0 0 1 1 1 1 1 1 0 2 1 0 1 0 0 2 2 2 0 2 0 0 1 1 1 2 2 0 1 1 0 0 1 2 0 0 1 1 0 0 1 0 0 0 2 0 0 1 0 0 0 1 0 0 2 0 2 0 1 0 1 0 2 0 1 1 0 0 2 0 2 2 1 0 1 1 1 0 2 2 2 0 0 0 1 1 0 0 0 2 0 1 0 1 1 1 1 0 0 1 1 1 2 1 1 1 1 2 0 1 1 0 0 0 2 1 1 1 2 0 0 0 2 1 0 1 0 0 0 0 0 0 1 0 1 0 0 0 0 1 1 1 1 0 0 0 0 0 0 1 1 0 0 1 0 2 1 0 0 1 0 1 0 1 0 0 0 0 0 1 1 0 1 0 0 1 1 1 2 0 2 0 0 1 1 0 0 2 0 1 1 0 0 1 0 0 0 0 0 1 1 0 0 0 2 0 0 0 0 0 1 2 0 0 1 1 0 0 0 0 1 1 0 2 0 1 0 0 0 1 1 0 0 2 2 1 0 1 2 0 0 0 0 0 1 0 0 0 0 1 0 0 0 0 0 0 0 0 0 0 0 0 0 0 2 2 0 1 0 1 0 0 0 1 2 1 0 1 2 0 1 1 0 2 0 2 1 1 2 0 2 0 0 1 0 0 1 0 0 0 0 0 1 1 2 2 0 2 0 2 1 0 0 0 0 0 0 0 1 1 0 0 0 1 0 1 1 2 0 0 0 0 0 1 0 1 2 2 0 2 0 0 0 1 2 1 1 0 2 1 1 0 1 0 0 2 2 2 2 0 2 0 0 1 1 0 0 2 0 0 2 0 0 0 2 0 2 1 0 1 1 0 0 0 0 0 0 1 1 0 2 1 1 0 0 0 0 0 0 0 0 0 0 1 0 0 0 2 1 1 1 1 0 1 0 1 0 1 1 1 0 0 0 0 0 0 1 0 0 1 1 0 0 1 0 0 2 1 1 1 1 1 0 0 0 0 0 0 0 2 1 1 0 1 1 1 1 1 0 0 0 2 0 2 2 0 1 1 2 2 1 0 1 1 2 1 0 0 0 1 0 0 0 0 1 0 0 1 0 1 1 1 1 1 1 1 1 2 2 0 0 0 2 0 1 0 1 0 0 0 0 1 1 1 0 1 1 2 0 0 0 1 0 0 2 2 0 0 1 1 0 1 0 0 2 2 0 1 0 1 0 2 0 2 0 0 0 0 0 2 0 1 0 0 1 0 0 0 1 2 1 1 1 2 0 0 0 1 1 0 1 1 1 1 0 1 0 0 1 0 1 0 0 0 0 0 0 0 0 0 0 1 0 0 0 0 0 2 0 0 2 0 2 0 1 0 0 0 0 2 1 2 1 1 1 1 0 1 0 1 1 0 0 1 0 0 1 2 1 0 2 1 2 1 2 0 0 0 0 1 1 0 2 1 2 2 0 1 0 1 1 0 1 1 1 1 1 1 0 1 0 1 1 1 0 0 1 0 0 0 0 0 2 0 0 0 0 1 2 2 2 2 1 1 0 0 0 1 0 1 0 0 0 1 0 1 1 0 0 0 1 0 1 2 2 0 0 0 0 0 0 0 0 0 0 0 0 0 0 1 1 0 0 1 1 1 2 2 0 2 1 1 0 0 0 0 0 0 0 0 1 0 1 0 0 0 0 0 0 1 0 1 0 0 0 0 0 0 2 0 0 1 1 1 0 1 0 1 1 0 0 2 1 1 1 1 1 1 0 0 0 0 0 2 0 2 0 0 2 0 2 1 0 1 0 0 1 1 2 0 1 1 1 0 0 1 2 1 0 0 1 2 1 0 1 2 1 1 0 1 1 2 0 0 0 2 0 1 2 1 0 1 1 0 0 0 0 0 1 0 1 1 1 1 0 0 2 2 1 1 1 0 1 0 1 1 0 0 0 0 0 0 0 0 1 1 0 0 0 1 2 0 0 2 1 1 1 0 0 0 0 0 1 0 0 0 2 0 0 1 2 1 1 1 1 1 0 1 0 0 2 1 0 0 1 2 0 0 0 0 0 2 0 0 2 0 0 2 1 2 0 0 1 2 1 0 1 1 0 2 0 0 0 0 0 0 0 0 1 0 0 1 0 1 0 1 1 0 2 0 1 1 1 2 0 0 1 0 0 0 1 1 1 0 1 2 0 0 0 0 0 1 2 1 1 0 0 2 0 1 0 0 0 0 0 0 0 0 0 1 1 0 0 1 2 0 0 1
77 0 0 1 2 0 0 1 2 0 0 1 0 1 0 1 0 0 1 2 2 2 0 2 0 0 0 2 1 2 2 1 1 1 0 0 0 0 0 0 2 2 0 1 2 0 2 0 0 2 1 1 0 1 0 2 0 1 1 0 1 1 1 1 0 0 1 1 1 0 0 1 1 0 1 1 1 1 0 0 2 0 2 2 2 0 0 1 2 2 0 1 2 2 2 2 1 2 0 2 0 0 1 1 0 0 2 0 2 0 0 2 1 2 2 1 1 0 1 2 2 0 1 0 0 0 1 0 0 0 0 0 0 0 0 0 0 0 0 2 0 0 0 0 1 2 1 0 1 1 0 0 0 0 0 0 0 1 0 2 2 1 0 0 0 1 0 0 1 1 0 1 1 2 0 0 0 1 1 1 0 1 0 1 1 0 1 1 0 0 0 1 0 1 1 1 1 0 0 0 0 0 1 1 1 0 0 1 1 0 1 0 1 0 2 2 0 1 0 0 1 1 0 0 0 0 0 1 0 1 0 0 0 0 1 1 0 2 2 2 0 0 2 0 0 0 1 0 0 0 0 1 0 0 0 0 0 0 0 0 0 0 0 1 0 0 0 1 1 1 0 1 0 1 0 0 0 1 2 1 0 1 2 0 0 0 0 2 0 2 0 0 0 0 1 0 0 1 1 0 1 1 2 0 2 0 1 2 1 1 0 1 0 0 0 0 1 0 2 0 2 2 0 1 2 0 1 1 0 1 2 0 1 1 0 0 0 1 0 0 1 2 1 2 1 1 1 1 2 1 0 2 2 1 1 0 1 0 0 0 0 0 0 0 0 0 0 2 2 1 1 1 1 0 1 1 0 1 0 2 2 0 0 0 0 0 0 1 1 0 0 0 1 0 2 1 1 1 0 0 0 0 1 1 1 0 0 0 1 0 0 1 0 0 0 0 0 0 0 0 0 1 0 1 0 0 0 0 2 0 2 0 1 1 1 1 0 2 0 2 0 1 1 1 0 2 1 0 0 0 0 1 0 2 0 0 0 1 1 0 1 2 0 0 2 0 0 2 2 0 2 1 0 0 0 1 1 2 1 0 1 1 0 2 0 0 0 0 1 0 1 0 0 0 0 0 0 1 1 1 2 2 1 1 0 0 1 0 0 0 0 2 0 1 1 0 0 2 0 0 0 2 1 1 1 1 1 0 0 0 2 0 0 0 0 0 1 0 1 1 0 1 0 1 0 0 1 1 1 1 0 1 0 1 1 1 0 0 1 0 0 0 0 1 1 0 0 0 1 0 0 1 1 0 1 1 1 0 0 2 0 0 1 1 1 1 1 1 0 1 1 0 2 0 1 0 0 1 0 1 1 1 2 0 0 2 0 0 1 1 1 0 0 1 1 1 1 0 0 0 1 1 0 0 0 2 2 1 0 0 0 0 0 0 1 0 2 0 2 0 1 0 1 1 2 0 2 0 1 1 0 0 0 0 2 0 0 0 0 1 1 0 0 0 0 0 1 0 1 1 0 1 1 0 0 1 0 1 1 0 0 0 1 1 1 2 2 1 0 1 0 1 0 1 0 0 0 1 1 1 0 1 0 0 2 0 2 1 1 0 1 0 0 1 1 1 0 2 2 0 0 0 0 2 2 0 0 1 1 1 1 1 0 2 1 1 0 0 1 1 0 0 0 1 1 0 1 0 0 0 0 0 0 0 0 0 0 0 2 0 0 0 2 0 0 0 1 2 0 2 0 0 1 2 2 0 2 1 1 2 1 1 1 1 0 2 0 2 1 2 0 2 1 0 0 0 0 1 0 1 2 2 1 0 1 0 1 0 1 1 2 0 0 0 1 1 2 1 1 1 1 1 1 2 2 1 0 0 0 2 0 2 1 2 0 1 0 0 0 1 0 0 0 0 0 0 0 0 1 0 2 2 1 2 1 1 1 0 0 0 2 0 0 0 0 0 0 0 1 1 0 0 0 0 1 2 0 2 2 1 1 1 0 0 0 0 0 0 0 0 2 0 1 0 2 2 1 1 0 0 1 2 1 1 0 2 0 1 0 2 0 0 0 0 2 0 0 2 1 1 0 1 2 0 0 0 1 0 1 0 2 2 0 1 0 0 0 0 1 1 0 0 1 1 1 1 1 1 1 0 2 0 1 1 1 0 1 2 1 1 0 1 1 0 1 0 1 0 1 1 0 0 0 1 0 0 0 0 0 0 0 0 0 2 0 1 1 1 0 2 0 0 0 0 1 0 0 0 2 0 1 0
78 1 0 1 0 0 0 0 0 2 0 0 0 0 0 0 0 0 0 2 2 2 0 2 0 0 0 1 0 2 2 0 0 2 1 0 1 0 0 0 1 1 0 1 1 1 1 0 1 1 0 0 1 1 0 1 0 0 1 0 0 2 1 1 1 0 2 0 1 0 0 1 2 0 2 2 1 0 2 0 0 0 1 2 2 0 0 1 1 1 1 0 0 1 0 1 0 2 0 2 0 0 0 1 1 1 2 0 2 0 0 2 0 1 1 0 0 0 1 1 1 0 1 0 1 0 1 0 0 0 1 1 0 0 1 1 0 0 0 1 0 0 0 0 0 0 0 0 0 0 0 0 0 1 1 1 0 0 0 1 1 1 0 0 1 1 0 0 2 0 0 0 1 0 0 0 2 0 0 0 0 1 0 1 1 0 1 1 1 1 1 2 0 1 2 0 0 1 0 0 0 0 0 1 1 1 1 0 1 0 1 0 2 0 2 2 1 0 1 1 0 0 0 0 1 1 0 1 1 0 1 1 0 1 1 0 0 2 2 1 0 0 1 0 0 0 0 0 1 0 0 0 0 0 0 0 2 0 0 0 0 0 0 1 1 0 0 1 0 0 0 1 0 1 0 0 0 2 2 2 0 2 1 0 2 0 0 0 0 1 1 0 0 1 2 2 0 1 0 2 1 0 0 0 0 2 0 0 1 1 1 2 0 2 1 0 1 0 0 0 1 1 2 1 0 0 0 0 0 1 2 1 0 0 0 0 0 2 0 1 0 0 1 1 0 0 0 0 1 0 0 0 2 1 1 0 1 0 0 1 1 1 1 1 1 0 0 1 2 1 1 1 2 2 0 1 0 0 0 2 1 2 1 1 1 1 0 0 0 0 0 1 1 0 2 1 1 0 0 0 0 0 0 2 0 0 0 1 1 0 1 1 1 1 1 0 0 0 0 0 1 2 1 1 0 2 0 0 2 0 2 1 0 0 0 0 0 1 0 0 1 1 0 0 1 2 0 0 0 0 0 0 0 2 0 0 0 2 2 1 1 1 1 1 0 2 1 2 2 0 1 1 0 0 2 0 2 2 2 1 0 0 0 1 1 0 1 0 1 0 1 2 0 1 0 1 1 2 1 0 0 2 2 0 0 0 2 0 0 0 0 1 1 1 0 0 0 0 0 2 2 0 0 0 0 1 0 0 0 1 1 0 2 2 0 0 2 0 1 1 0 1 1 0 0 1 0 1 1 1 0 1 0 1 2 0 1 1 0 0 0 1 0 1 0 0 0 1 2 0 1 1 0 0 0 0 0 2 0 2 0 0 1 1 0 0 1 1 0 1 1 0 2 0 0 0 0 0 0 0 0 2 0 1 0 0 0 0 1 1 0 0 0 2 1 1 1 1 0 0 0 1 0 1 1 0 1 2 0 0 1 1 0 0 0 0 1 0 2 0 0 1 1 1 1 0 2 2 2 2 1 1 0 1 1 0 1 1 0 1 1 0 2 1 2 1 0 0 0 0 2 0 0 0 0 1 1 0 1 0 1 0 2 2 1 2 1 1 0 0 0 1 0 0 1 0 0 0 0 0 0 0 0 0 0 0 1 2 2 1 0 0 0 2 0 0 0 1 1 0 0 0 0 2 0 0 2 0 1 1 2 2 0 1 1 0 1 1 1 2 0 0 0 1 1 1 2 1 0 0 0 0 1 1 0 1 0 0 0 0 0 0 2 0 0 1 1 2 0 1 0 0 2 2 2 0 1 1 0 0 2 2 0 0 1 2 1 2 1 2 0 2 2 0 0 0 0 0 0 2 2 2 1 0 1 0 1 0 1 1 2 0 0 0 2 2 2 1 2 2 1 2 0 2 2 1 0 0 0 1 0 1 1 0 0 0 0 1 2 1 1 1 1 0 1 1 1 0 0 0 2 2 1 1 1 0 1 0 1 1 1 0 0 0 0 1 0 0 1 1 0 0 0 0 2 0 0 0 1 2 2 0 0 0 0 0 0 1 0 0 2 0 1 1 2 0 2 2 0 0 0 1 1 1 0 2 0 0 1 1 1 0 0 0 1 2 0 1 1 1 0 2 2 0 0 0 2 1 0 1 2 2 0 1 1 0 0 0 1 2 0 1 2 0 0 0 0 1 0 0 1 0 2 0 1 1 1 1 0 0 1 1 0 0 2 0 2 1 1 1 1 0 0 0 0 0 0 1 1 1 1 1 0 1 0 0 0 1 0 1 0 0 0 2 1 0 0 0 1 0 0 0
79 1 0 1 0 0 0 2 2 1 0 0 0 0 0 0 0 0 1 1 1 1 0 2 0 0 1 1 1 1 1 0 1 1 0 1 1 2 0 0 1 1 0 0 0 1 0 0 2 0 0 0 0 0 0 1 1 0 0 1 0 1 2 2 0 2 0 1 2 0 0 1 2 0 1 2 2 0 2 1 1 0 1 0 1 0 0 1 2 2 1 1 1 2 2 2 2 2 0 2 0 0 0 1 1 1 2 0 0 2 0 0 1 1 2 2 1 0 0 1 1 0 2 1 0 1 1 1 1 1 1 1 1 0 0 0 0 0 0 0 1 0 0 0 0 0 0 0 0 0 0 0 0 0 0 1 0 0 0 1 1 1 0 1 0 1 0 1 1 1 1 0 0 2 0 1 0 0 0 0 0 0 0 0 0 0 0 2 1 1 1 2 1 1 1 0 0 0 0 0 0 0 1 1 1 1 1 1 0 0 2 0 1 0 1 2 0 1 0 0 0 0 0 1 1 0 2 2 0 2 0 0 0 0 0 0 0 2 2 1 0 1 2 0 0 0 0 0 1 0 0 0 0 0 0 0 0 1 1 0 0 0 0 0 0 0 0 1 2 1 0 2 1 0 0 0 0 1 2 1 1 1 2 0 2 1 0 2 0 2 0 0 0 0 1 0 0 1 0 2 1 0 2 0 2 1 0 2 1 1 0 1 0 2 1 0 1 0 0 0 2 0 2 1 2 0 0 2 1 2 2 0 0 2 0 0 0 1 0 0 1 1 2 1 2 2 0 0 0 0 0 0 2 0 1 0 1 0 0 1 1 1 1 0 1 0 0 1 2 1 0 1 1 0 1 1 0 0 1 1 1 1 0 0 0 1 1 0 0 0 0 0 0 0 2 1 1 0 1 1 0 1 0 0 0 0 1 1 0 0 0 0 0 0 0 0 1 0 0 0 0 1 2 2 1 1 1 0 1 0 1 0 0 2 0 1 1 0 0 0 1 0 1 1 0 1 1 1 0 1 0 0 0 2 0 0 0 1 2 1 1 2 0 1 1 0 0 2 2 1 2 1 1 1 1 0 0 0 2 0 0 0 0 1 1 0 1 0 1 0 1 1 0 1 1 0 0 1 1 1 1 2 1 1 0 0 2 0 1 0 0 2 1 0 2 0 0 2 0 1 1 2 0 0 0 1 0 0 0 0 2 0 1 1 2 0 1 0 0 1 1 1 0 1 1 0 1 1 1 1 0 1 0 1 1 0 1 1 0 1 1 0 0 2 0 2 2 0 1 0 0 0 1 0 1 1 1 1 0 2 0 0 1 1 0 0 1 0 1 1 0 1 0 0 0 0 0 0 0 0 0 1 0 1 2 0 2 0 2 1 1 1 0 0 0 0 0 1 0 0 1 2 0 0 0 1 2 1 0 0 0 0 1 1 2 0 1 1 2 0 0 1 0 0 1 0 1 1 2 1 0 2 0 0 1 0 2 0 1 0 0 0 2 1 1 2 2 2 0 1 0 0 0 0 0 0 2 0 1 0 1 1 2 2 0 2 0 1 1 0 0 0 0 1 0 0 0 2 1 1 0 0 0 1 1 1 0 2 2 0 0 0 0 0 0 0 0 1 1 0 0 0 2 2 0 1 1 0 0 0 1 1 1 1 1 1 1 1 1 2 1 1 0 1 1 1 2 1 0 0 0 1 0 1 0 1 0 0 0 0 0 0 2 0 0 1 1 2 0 0 0 0 1 0 0 1 2 2 0 2 0 0 0 0 0 2 0 1 0 2 1 0 2 0 0 0 0 0 0 1 1 2 1 0 1 1 2 0 1 1 2 0 2 2 0 2 2 1 0 0 0 1 1 2 2 2 0 0 0 1 0 1 2 1 0 1 0 0 1 1 0 1 0 0 0 0 0 0 0 0 2 1 1 2 1 1 1 0 0 0 1 0 1 1 1 0 1 0 1 1 0 0 0 0 0 0 0 1 1 1 1 0 0 0 0 0 1 1 0 0 1 0 0 1 2 0 2 2 0 0 0 1 2 1 2 1 1 1 0 2 0 0 0 0 0 1 0 0 1 0 0 1 1 2 1 0 0 1 0 0 1 1 1 2 0 0 0 1 0 0 0 0 1 0 0 1 1 1 0 0 1 0 0 1 1 0 2 1 0 0 1 1 0 0 2 1 2 0 0 1 0 0 1 0 0 0 1 0 1 0 0 0 0 0 0 0 0 1 0 1 0 0 0 0 0 0 0 0 1 0 2 0
80 1 0 2 0 0 2 1 1 1 0 0 1 2 0 2 0 0 2 0 0 2 0 1 0 0 0 2 0 2 1 0 1 1 0 1 1 2 1 1 0 0 0 1 1 0 0 1 1 1 0 1 1 1 0 1 0 0 1 1 0 0 1 2 0 1 1 0 2 1 0 0 2 1 1 2 2 0 2 0 1 0 1 1 1 0 0 1 2 2 1 0 1 2 0 2 0 0 0 1 1 0 1 1 0 0 2 0 1 1 1 1 0 0 1 1 1 0 2 0 0 0 2 2 0 1 0 1 1 1 0 0 0 0 0 0 0 0 0 2 0 0 0 0 1 1 0 0 0 1 0 0 0 0 0 1 0 1 0 1 1 0 0 1 1 2 1 1 0 1 1 1 0 1 0 0 0 0 0 0 0 0 0 0 0 0 0 2 1 1 1 2 0 1 2 0 0 0 2 0 0 0 0 0 0 1 1 1 1 0 1 0 1 0 1 2 0 1 1 0 1 1 0 0 0 0 2 2 0 2 0 0 0 0 0 0 0 2 2 2 0 0 1 0 0 0 0 0 1 0 0 0 0 0 0 1 1 0 0 0 0 0 0 0 0 0 1 0 1 0 0 2 0 1 0 0 0 0 2 1 0 1 2 0 0 0 1 1 0 2 1 1 1 0 2 0 0 0 0 2 2 0 2 0 2 2 0 1 2 2 1 2 0 2 0 0 0 1 1 0 1 1 2 0 2 0 2 1 1 0 1 1 0 2 0 1 0 2 0 1 2 1 1 2 0 0 1 0 1 1 1 0 2 0 2 0 0 0 0 1 1 1 1 0 1 0 0 2 2 0 0 2 1 1 1 0 0 1 1 1 1 1 0 1 0 0 1 0 0 0 1 2 0 0 2 0 0 1 1 1 0 1 0 1 0 0 1 1 0 0 2 0 1 1 1 0 0 0 0 0 0 1 1 1 0 1 0 0 2 1 2 1 0 2 0 1 0 0 0 0 0 2 0 0 0 1 1 0 0 1 0 0 0 2 2 1 1 1 1 0 1 2 0 0 2 0 0 0 1 2 2 0 2 2 1 1 1 2 1 1 1 0 0 2 1 0 1 0 1 0 2 1 0 2 2 0 0 1 0 0 1 2 1 1 0 0 2 0 1 0 0 1 0 0 1 0 0 2 0 1 0 2 1 1 1 1 0 1 0 2 0 1 0 0 0 0 1 0 1 2 0 1 1 1 1 2 0 2 0 0 0 0 0 2 0 0 0 0 1 0 0 0 0 0 0 0 0 1 1 0 0 0 1 0 1 1 2 0 0 1 0 0 1 0 1 1 1 0 2 1 2 0 0 0 0 1 0 1 0 2 0 1 0 0 2 0 1 0 0 1 0 0 0 1 1 1 1 0 0 0 0 1 0 0 0 2 2 1 0 0 0 1 0 0 1 2 2 0 1 1 0 0 0 0 1 0 2 1 2 2 2 1 0 1 1 0 1 0 2 0 0 0 1 0 1 0 0 2 1 1 0 1 0 0 0 0 2 1 2 1 0 1 1 1 1 1 0 2 0 1 0 2 0 1 0 0 0 0 0 1 0 1 0 1 1 0 1 1 1 0 0 0 0 0 0 0 0 0 0 0 0 0 1 1 1 0 0 0 1 1 0 0 0 2 1 1 0 0 1 1 0 0 0 0 0 0 0 0 0 0 0 0 0 0 0 1 1 0 1 0 0 0 2 0 0 1 1 1 0 0 0 0 2 1 0 1 2 0 1 0 2 2 1 1 1 1 1 1 1 2 1 1 2 2 0 0 0 2 0 0 1 1 0 0 0 0 0 0 1 1 1 0 2 2 0 2 2 1 0 1 1 0 0 2 2 1 0 0 0 1 0 1 1 0 0 2 1 0 1 1 0 1 1 1 1 0 1 0 0 0 1 1 1 2 1 1 1 0 0 0 1 0 1 0 1 1 0 0 1 1 0 0 0 0 1 1 0 2 2 1 2 0 0 0 0 1 0 0 0 0 2 0 1 1 2 0 2 2 0 0 1 2 0 0 1 1 0 0 0 1 0 0 0 0 1 1 0 0 1 1 1 1 2 1 0 0 1 1 1 0 2 2 0 1 0 0 0 0 2 1 1 0 2 1 0 2 0 2 0 1 0 0 1 0 0 0 1 2 0 0 2 0 0 0 0 0 0 0 0 0 0 0 0 0 0 0 0 1 1 0 0 1 0 2 0 1 1 0 0 0 0 0 0 0 0 0 0 0 2 0 0 0
81 0 0 2 0 0 0 1 2 0 0 1 0 0 0 0 0 0 0 2 2 2 0 2 0 0 0 2 0 2 1 0 1 1 0 0 1 2 0 0 1 1 0 0 1 1 1 1 1 2 0 1 1 2 0 1 0 0 1 0 1 0 2 2 0 1 1 0 0 0 0 0 2 0 0 2 1 0 2 0 1 0 2 2 2 0 0 0 2 2 0 1 0 1 0 0 0 2 2 1 1 0 0 1 1 1 1 1 1 1 0 2 0 1 1 0 0 0 2 1 1 0 2 1 0 1 1 1 1 1 0 0 1 0 0 0 1 0 0 1 0 0 0 0 1 0 0 0 0 0 0 0 0 0 1 0 0 1 0 1 1 1 0 2 0 2 0 0 0 0 0 1 2 1 1 0 0 0 0 1 1 1 0 0 0 0 0 2 1 1 1 2 0 1 1 0 0 0 1 0 0 0 0 0 0 2 2 1 1 2 2 0 0 0 1 2 1 0 0 0 0 0 0 0 0 0 1 2 1 1 0 0 0 0 0 0 0 2 1 1 0 1 2 0 0 0 0 0 0 0 0 0 0 0 1 0 0 1 1 2 1 1 0 2 0 0 1 0 0 0 0 2 0 0 0 0 0 0 2 0 0 2 2 1 2 1 2 0 1 2 1 1 2 0 2 0 1 0 0 2 2 1 1 0 0 0 1 2 0 1 0 0 0 1 1 0 2 1 0 0 0 0 2 1 2 0 0 0 0 1 2 1 1 1 0 0 0 1 0 2 1 1 1 1 0 0 0 0 1 0 0 0 1 2 0 0 1 0 0 0 0 0 2 0 2 0 0 1 1 0 0 2 1 1 0 1 0 0 0 2 1 2 0 0 0 0 0 0 0 0 0 0 1 0 2 1 0 1 0 0 0 0 0 0 0 1 0 2 0 0 0 1 0 0 0 0 1 2 0 2 0 0 0 1 1 1 1 0 1 0 0 0 0 2 0 1 0 0 0 0 1 0 0 0 0 1 1 0 1 1 0 1 0 2 1 1 0 1 1 1 1 1 0 0 0 2 0 2 1 1 2 2 1 1 1 1 1 2 2 0 1 1 0 1 1 0 1 0 2 0 2 2 0 2 0 0 0 0 0 1 2 2 2 0 0 0 2 0 1 0 0 2 0 0 0 1 2 2 0 2 1 2 0 0 0 0 2 1 0 2 1 1 2 1 0 1 2 0 2 1 1 1 0 1 1 2 0 1 1 1 0 1 0 2 0 1 0 0 2 0 0 0 1 2 1 0 0 1 0 0 0 2 0 0 0 0 0 2 0 2 0 0 2 2 2 0 2 0 2 2 1 1 2 0 0 2 0 0 0 1 0 2 1 1 1 0 0 0 0 1 0 0 0 0 0 0 0 0 0 0 0 0 0 0 0 1 1 1 0 0 0 1 0 0 1 1 2 1 2 0 0 1 0 1 1 0 2 2 1 1 0 1 0 2 1 0 1 0 0 0 0 0 1 0 2 2 0 1 1 0 0 1 0 0 0 1 2 1 0 0 0 0 2 1 1 2 0 1 0 0 0 1 1 0 1 0 0 1 0 0 0 0 0 0 1 0 2 1 2 1 0 0 0 0 1 1 0 1 1 0 0 0 0 2 2 0 1 0 2 1 1 1 1 2 1 0 0 0 2 2 0 0 1 1 2 0 2 0 0 1 1 1 0 0 0 0 0 0 0 0 0 0 2 0 0 0 1 0 0 1 1 0 2 2 2 0 2 0 1 0 2 1 0 0 0 1 0 2 1 2 0 2 2 1 0 0 1 1 0 0 0 0 0 0 0 2 2 0 1 1 2 0 1 0 2 2 2 0 1 2 0 1 0 1 1 1 0 0 0 2 0 2 1 0 0 0 0 2 0 1 0 0 1 0 1 0 1 1 0 0 1 1 0 2 2 0 0 0 0 0 0 0 2 1 2 0 1 0 2 1 0 0 0 1 2 1 0 2 2 1 1 1 0 0 0 1 1 0 1 0 0 0 0 2 2 0 2 1 0 0 1 1 1 1 2 0 2 1 0 2 0 0 0 0 1 1 0 1 1 1 0 1 2 1 0 0 1 2 1 0 1 1 0 1 0 0 0 2 0 0 0 0 1 1 0 2 0 1 0 1 0 0 1 1 1 0 1 2 0 0 1 0 0 1 1 1 1 0 1 1 0 0 1 0 1 0 0 0 0 0 0 0 1 1 0 0 0 0 0 0 0 0 0 1 0 0 0 0 2 0 0 0
82 0 0 1 0 0 0 1 1 1 0 0 0 0 0 0 0 0 1 1 1 2 0 1 1 1 1 2 0 2 2 0 2 1 0 1 2 1 0 0 2 1 0 0 1 1 1 0 2 0 0 2 0 0 1 0 1 0 1 0 1 1 1 1 1 0 2 1 1 0 0 1 2 0 1 2 2 0 2 0 2 0 2 2 2 0 0 1 1 2 0 1 2 2 0 0 0 0 0 1 1 0 2 0 0 0 2 0 1 1 1 2 0 2 2 0 0 0 2 2 2 1 2 2 0 1 1 1 1 1 0 0 0 0 0 0 0 0 0 2 2 0 0 0 0 0 1 0 0 0 0 0 0 2 0 1 0 1 0 2 0 0 0 0 1 2 0 2 0 2 2 2 0 1 0 0 0 0 0 0 0 1 0 1 2 1 1 1 1 1 1 2 0 1 1 1 0 0 0 0 1 1 0 2 2 1 1 2 1 0 1 0 1 0 0 2 0 0 1 0 0 0 0 0 1 0 1 1 0 1 1 1 0 0 0 0 0 2 1 1 0 1 2 0 0 0 0 0 0 0 0 0 1 1 0 0 0 1 1 1 1 1 0 1 0 0 0 0 1 0 0 2 2 0 0 0 1 1 1 1 1 1 1 1 2 2 1 2 2 2 0 2 1 0 2 0 1 0 0 1 1 1 1 0 1 1 0 2 1 1 1 1 0 0 2 0 0 0 0 0 1 1 0 2 1 0 1 1 1 2 2 0 0 2 0 1 1 1 0 0 0 0 0 2 0 0 0 0 2 2 2 0 2 0 2 0 0 0 0 2 2 2 2 0 2 0 0 1 2 1 1 1 0 0 0 1 0 0 1 1 2 0 0 0 1 1 1 1 1 0 0 1 1 0 2 1 1 1 0 0 0 0 0 1 1 0 1 0 0 0 1 0 1 1 1 1 0 0 1 0 0 1 1 0 0 1 0 0 0 0 0 0 1 0 1 1 0 2 0 1 1 1 0 0 1 1 0 0 0 0 0 0 0 2 0 0 0 0 1 1 1 2 0 0 1 1 0 2 2 0 1 1 1 1 1 1 1 0 2 0 1 1 0 0 0 1 0 0 0 0 0 1 0 0 0 0 0 2 2 0 0 1 0 1 0 0 1 0 1 0 1 1 1 1 0 0 0 2 0 0 0 2 0 0 0 1 1 2 0 2 0 2 0 0 1 1 1 0 0 1 2 1 0 0 1 1 0 0 2 0 0 0 0 1 1 0 1 0 1 0 0 0 1 1 0 0 0 1 0 1 0 2 0 0 0 0 0 0 0 2 0 0 0 0 0 0 0 0 1 1 0 1 2 0 0 0 0 0 0 0 0 0 0 0 2 0 1 1 2 2 0 0 0 0 0 0 0 2 1 2 0 2 0 0 0 1 1 1 0 0 0 0 0 0 1 2 2 0 2 0 0 1 0 0 1 0 2 2 1 1 0 1 0 1 2 0 0 1 1 0 0 0 1 2 0 2 1 2 1 1 0 0 0 0 0 0 2 0 1 0 1 1 2 2 2 2 2 2 0 1 0 2 0 1 0 0 0 2 1 0 0 1 0 0 1 0 2 1 1 1 1 0 0 1 0 1 0 1 1 0 0 0 0 2 1 2 2 0 0 1 1 1 0 2 1 1 0 1 0 1 0 0 0 0 0 1 1 1 1 0 0 1 0 1 0 0 0 0 1 0 0 0 2 0 0 1 1 1 0 1 0 0 2 2 2 0 1 1 1 1 1 1 2 1 1 1 0 2 0 2 0 0 2 1 0 0 1 1 0 1 1 1 0 0 0 1 1 1 1 0 0 0 0 0 1 2 1 1 2 2 1 2 2 2 2 0 0 0 0 2 1 2 1 1 0 1 0 0 0 0 0 0 0 0 0 0 0 0 0 0 1 1 1 2 1 0 1 0 1 1 1 0 0 0 0 0 1 0 2 1 1 2 0 0 2 1 1 2 1 1 0 2 0 0 0 0 2 0 1 0 0 0 1 1 2 1 2 2 0 0 0 1 1 1 1 2 0 2 0 1 0 0 0 0 0 1 0 0 1 0 0 1 1 2 0 0 0 1 0 1 2 1 0 1 0 1 0 1 1 1 0 1 0 1 0 0 1 1 1 1 1 0 0 2 2 0 2 2 0 0 1 0 0 0 0 0 2 1 2 1 0 0 0 0 0 1 1 2 2 1 0 2 0 0 0 0 0 0 0 1 0 0 0 0 0 0 0 0 1 0 1 0
83 0 0 0 0 0 0 1 1 1 0 1 1 1 0 1 0 0 0 2 2 2 0 2 0 0 0 2 0 2 2 1 2 1 1 0 1 1 0 0 2 2 0 0 1 0 1 0 0 2 0 1 1 2 0 0 0 0 2 0 1 1 1 1 0 1 1 2 1 0 0 1 1 0 1 1 1 0 2 0 1 0 2 2 2 0 0 0 1 2 0 1 1 2 0 2 0 0 0 2 2 0 0 1 1 1 1 0 0 2 0 1 0 0 0 0 1 0 1 1 1 1 1 1 1 0 0 0 0 0 1 1 0 0 1 1 0 0 0 0 1 0 0 0 1 0 0 0 0 0 0 0 0 0 0 0 1 0 0 1 0 0 0 2 1 2 0 0 1 1 0 0 0 2 0 0 0 0 0 0 0 0 0 1 1 0 1 2 0 0 0 2 0 2 2 0 0 0 0 0 0 0 0 1 1 1 1 0 0 0 2 0 0 0 2 2 0 0 1 1 1 1 0 0 0 0 1 1 0 1 0 0 0 0 0 0 1 2 2 2 0 0 2 1 0 0 0 0 1 1 1 0 0 0 0 0 0 0 0 0 0 0 0 0 0 0 0 0 2 2 0 2 1 0 1 1 0 1 2 2 1 1 2 2 2 2 2 2 1 2 1 1 2 0 2 0 1 0 1 2 0 0 1 0 1 0 0 2 1 1 0 1 0 2 0 0 0 0 1 0 2 2 1 2 1 0 1 0 0 1 2 2 1 1 0 0 0 1 0 0 0 0 1 2 0 1 1 0 2 2 2 0 2 0 2 0 0 0 0 2 2 2 1 0 1 2 0 2 2 0 0 2 0 0 0 1 0 0 0 2 2 1 0 0 1 2 0 1 1 0 0 0 0 0 2 0 0 1 1 2 0 2 0 2 1 1 0 1 0 0 0 0 1 1 1 0 1 0 0 0 0 2 1 2 0 0 0 0 1 0 1 0 0 1 1 0 0 1 0 0 1 1 1 1 0 2 1 0 0 0 0 1 0 2 0 0 0 1 1 0 2 0 1 1 1 0 0 2 2 0 0 0 2 2 0 0 1 2 1 2 1 1 0 0 0 0 0 0 1 0 1 2 0 2 0 0 0 1 1 0 1 2 1 1 0 0 1 1 2 0 0 2 1 0 0 0 0 1 0 1 2 1 0 0 1 1 0 0 0 1 1 0 1 1 1 0 1 0 2 1 0 1 0 1 1 1 0 1 1 0 0 0 0 1 1 1 1 1 1 1 1 0 1 2 0 1 1 1 1 0 1 0 0 1 1 0 1 2 0 2 0 0 2 1 2 1 2 1 0 1 1 1 2 0 0 0 0 0 0 0 0 1 0 0 2 0 2 0 2 1 1 1 0 1 0 1 0 1 0 0 2 2 0 0 0 2 2 1 0 0 0 1 0 0 1 1 1 1 2 0 0 1 0 1 0 0 2 0 1 0 1 1 0 0 1 0 2 0 0 0 0 0 0 1 1 2 1 2 0 0 2 1 1 0 0 1 0 1 0 0 0 0 2 1 2 1 0 0 0 1 0 1 0 0 0 0 0 1 0 0 0 0 0 0 1 0 1 2 2 0 0 0 0 0 0 1 1 1 1 0 0 0 0 2 2 1 1 1 0 0 1 1 0 2 0 0 1 0 0 0 0 0 0 0 0 1 1 0 0 0 0 0 0 1 0 1 1 0 2 0 0 0 2 0 0 0 0 2 0 1 0 1 2 1 1 0 1 2 0 2 0 1 1 1 1 2 1 1 1 2 1 1 2 0 1 1 0 2 0 0 2 2 1 0 1 1 2 1 1 0 1 0 0 0 1 1 2 0 2 2 2 2 1 2 2 2 0 0 0 2 1 2 1 0 0 0 0 0 0 0 0 0 0 0 0 0 0 0 2 1 1 1 1 1 1 0 1 0 0 0 1 0 1 0 1 2 0 0 1 1 0 0 1 0 2 0 0 1 1 0 1 1 0 0 0 0 1 1 0 0 1 0 2 1 1 0 2 2 0 0 0 2 0 0 1 2 0 1 0 2 0 0 0 0 2 0 0 0 0 1 0 2 2 1 0 0 1 2 0 1 2 2 2 2 0 0 0 1 0 0 0 1 1 1 0 1 0 0 0 1 1 0 0 2 1 0 2 2 2 1 1 1 0 0 0 0 2 1 1 1 1 0 0 0 0 0 0 0 0 0 0 0 0 2 0 1 0 0 0 0 0 0 0 0 0 1 0 0 2 0 1 0
84 1 0 2 0 0 0 1 2 1 0 0 1 1 0 1 0 0 2 1 2 2 0 1 0 0 1 2 0 2 2 0 2 2 0 0 1 1 0 0 1 1 0 1 1 1 1 0 1 1 0 1 0 0 1 0 1 0 1 2 0 0 2 2 0 0 2 0 0 0 0 0 2 0 2 2 2 0 2 1 1 0 2 2 2 0 0 1 2 2 0 0 0 1 0 1 0 1 1 1 1 0 0 0 1 1 2 0 0 2 0 1 1 2 2 1 1 0 1 1 1 0 1 0 1 0 1 0 0 0 0 0 0 0 0 0 0 0 0 1 0 0 0 0 0 2 0 0 0 0 0 0 0 0 0 0 0 1 0 0 1 0 0 1 1 2 0 1 0 1 1 1 0 1 1 0 0 0 0 0 0 0 1 0 1 0 0 1 0 0 0 2 0 1 1 0 2 1 0 0 0 0 0 1 1 1 1 1 0 0 1 0 2 0 2 2 0 0 0 0 1 1 0 1 1 0 2 1 1 0 0 0 0 0 0 0 0 2 2 1 0 1 2 1 0 0 0 0 0 0 0 1 0 0 0 0 1 0 0 0 0 0 0 1 0 0 0 0 2 1 1 2 0 2 0 0 1 1 2 1 0 2 2 0 2 2 0 2 0 2 0 1 1 0 2 0 1 0 0 1 1 0 2 0 2 0 1 2 1 1 0 1 0 2 2 1 1 0 0 0 2 0 1 2 2 0 0 0 1 1 1 1 1 2 0 0 0 1 0 0 1 1 0 1 2 2 0 1 1 0 0 1 2 0 2 0 1 0 0 1 1 1 0 0 0 0 0 2 2 0 0 2 1 1 0 1 0 1 0 2 0 0 0 0 0 2 2 1 1 0 0 1 0 0 0 0 0 1 0 0 0 0 0 2 1 0 0 1 0 0 0 1 1 1 1 0 0 0 1 0 0 1 0 1 1 1 1 0 1 1 1 2 0 1 0 0 0 1 0 0 2 0 0 0 1 0 0 1 1 0 1 0 0 1 1 0 1 1 2 1 1 1 0 0 1 1 0 2 2 0 1 1 1 1 0 0 0 1 2 0 0 0 0 1 1 0 1 0 1 0 1 1 0 1 1 1 1 2 2 0 1 2 2 0 0 0 2 1 1 0 1 1 0 0 0 0 0 2 0 1 0 1 0 0 0 0 2 0 1 1 1 0 1 0 0 1 2 0 1 0 1 2 0 1 1 1 0 1 1 0 0 0 0 2 1 1 0 1 0 1 1 0 1 2 1 1 1 1 1 0 0 0 2 0 0 0 0 1 0 1 0 0 0 0 0 0 0 0 0 1 1 1 0 0 1 0 0 0 0 0 0 1 1 0 1 1 1 0 0 0 1 1 0 1 1 1 1 1 0 0 0 1 0 2 2 0 0 2 0 0 0 0 1 1 1 0 2 0 2 0 0 1 0 1 2 0 2 0 0 0 2 1 0 2 1 0 1 0 1 0 0 0 2 0 2 2 1 0 0 1 1 0 1 0 0 0 1 1 1 1 0 1 2 2 2 2 2 1 1 0 0 0 1 0 1 0 0 2 0 1 1 0 0 0 1 0 2 1 1 0 1 0 0 0 0 0 0 0 0 0 0 0 0 2 2 1 1 0 1 0 0 0 0 2 1 1 0 1 1 2 0 0 0 0 1 0 1 0 0 0 0 0 0 1 0 1 1 0 0 0 0 0 2 0 0 0 0 2 0 1 0 0 2 0 0 1 1 2 0 2 1 0 0 0 1 2 1 0 0 2 2 0 2 1 0 0 0 0 0 0 0 1 0 0 0 2 0 2 0 0 0 0 1 1 0 2 2 1 1 1 0 1 0 2 2 1 0 0 0 2 0 0 2 0 0 0 0 0 2 1 1 0 1 0 1 0 0 0 1 0 1 1 0 2 2 0 0 0 0 0 2 0 1 1 1 1 1 0 1 1 0 0 0 1 1 0 0 1 2 1 1 0 0 0 0 0 0 1 0 0 2 0 1 0 2 2 1 2 0 0 1 2 2 2 2 0 1 0 1 0 1 0 0 0 1 1 1 0 2 0 0 2 2 1 0 0 0 2 1 0 2 1 0 1 0 1 0 1 0 0 0 0 0 1 1 1 0 0 2 0 1 0 1 0 1 0 0 2 1 1 0 2 0 0 0 0 0 1 2 2 1 0 0 0 0 1 1 2 1 0 0 2 0 1 0 0 0 0 0 0 0 1 0 0 0 1 0 0 2 0 0 0
85 1 0 2 1 0 0 2 2 0 0 0 0 1 0 1 0 0 0 2 2 2 0 2 0 0 0 2 1 2 2 0 0 1 1 0 2 1 0 0 0 0 0 1 2 1 1 0 1 1 1 1 2 2 0 1 0 0 1 1 0 0 2 2 0 1 1 1 1 0 1 1 1 0 0 1 1 0 1 0 2 0 2 1 1 0 0 1 2 2 0 1 1 1 1 2 1 1 0 1 0 1 0 1 1 1 2 0 0 2 0 1 1 1 1 1 1 0 1 2 2 1 2 0 0 0 2 1 1 1 1 1 0 0 0 0 0 0 0 1 2 0 0 0 1 2 0 0 0 0 0 0 0 0 0 0 0 2 0 1 2 1 0 1 0 0 0 1 0 2 2 0 1 1 1 0 1 1 0 1 1 1 1 0 1 0 0 0 0 0 0 1 0 0 0 0 0 0 0 0 0 0 0 1 1 1 1 2 1 1 2 0 1 0 1 1 1 1 2 0 1 1 0 0 0 0 1 2 0 1 0 0 0 0 0 0 0 2 2 2 0 1 2 0 0 0 0 0 0 0 0 0 0 1 0 1 1 1 0 0 0 0 0 1 1 0 0 0 0 0 1 2 1 0 1 1 0 1 2 1 0 1 1 1 1 1 1 2 0 2 0 1 1 0 1 0 1 1 1 2 0 0 0 0 0 0 2 1 0 0 0 1 0 1 1 0 1 0 0 0 2 2 2 1 2 0 0 1 1 1 1 1 0 2 1 0 0 2 0 0 1 1 0 1 0 0 1 1 2 1 1 1 2 0 1 0 1 0 0 0 1 2 2 1 2 1 0 2 2 0 0 2 0 0 2 0 0 0 1 1 0 2 0 0 0 1 1 0 0 0 0 1 1 0 2 1 1 0 0 0 0 0 0 1 1 1 0 0 1 0 0 1 2 2 2 1 0 1 0 1 0 1 1 1 1 2 1 0 2 1 1 1 0 1 1 1 0 0 0 0 1 0 0 1 1 1 1 1 1 2 0 0 0 1 1 0 1 1 0 1 0 2 1 1 0 1 0 0 1 2 2 0 1 1 0 0 1 2 2 1 2 0 0 1 0 0 0 0 0 0 0 0 0 2 1 1 1 1 1 1 1 1 0 2 0 0 0 0 2 0 0 2 1 0 0 1 1 2 0 1 0 2 0 0 0 1 1 2 0 2 0 2 1 1 1 0 1 0 1 0 2 2 0 1 1 1 1 0 2 0 0 0 0 1 1 0 1 0 2 0 0 0 0 2 2 0 0 1 1 0 1 0 1 0 1 1 1 1 0 2 0 0 1 1 0 0 1 0 1 1 0 2 0 0 0 2 0 0 0 0 0 2 1 0 1 1 1 0 2 2 0 0 0 1 0 0 1 1 0 0 0 1 0 1 1 1 0 0 0 0 1 0 0 0 2 1 1 2 2 0 1 1 0 1 1 0 2 0 1 1 0 1 0 0 2 0 2 0 0 1 1 0 2 1 1 2 0 2 1 1 0 1 0 0 0 0 2 1 1 0 0 2 2 2 2 2 1 2 1 0 0 1 1 0 0 0 1 1 0 1 1 0 0 0 1 0 0 1 1 0 0 0 0 0 0 0 0 0 0 0 0 0 0 1 1 1 1 0 0 0 0 1 0 1 1 0 1 1 0 1 1 1 0 0 1 0 1 0 0 0 0 0 0 0 0 1 1 0 0 0 0 0 2 0 1 0 1 2 0 2 0 0 2 1 1 1 0 0 0 1 1 0 0 0 0 1 0 2 1 2 0 2 2 1 0 0 0 1 1 1 1 1 0 0 0 0 0 1 1 0 0 0 2 2 0 2 2 1 0 0 0 0 2 2 2 1 0 0 0 2 0 1 2 0 0 1 1 1 2 1 1 2 1 1 1 0 1 0 1 0 2 2 0 2 2 0 0 0 0 0 0 0 0 0 0 0 0 0 1 0 0 0 0 0 1 0 0 1 1 0 1 1 1 0 1 1 1 0 0 1 1 0 0 1 2 1 1 2 0 0 0 1 2 2 2 0 1 2 1 1 1 0 0 0 0 1 0 1 2 0 1 1 2 1 0 0 1 1 0 0 1 1 0 1 0 0 0 1 1 0 0 0 1 2 1 0 1 0 2 0 1 0 0 1 1 0 2 1 1 0 2 0 1 0 0 1 1 1 2 2 1 0 1 0 1 0 1 1 1 0 0 1 0 0 0 0 0 0 0 1 0 0 1 0 1 0 0 0 0 0 0 0
86 1 0 0 0 0 0 1 1 2 0 0 1 1 0 0 0 1 2 1 1 1 0 1 0 0 0 2 1 2 2 0 1 2 0 0 1 1 0 0 0 0 0 1 2 1 0 0 1 1 0 1 0 0 2 1 0 0 1 0 1 0 0 0 0 0 1 0 1 0 1 1 2 0 1 2 1 0 2 0 1 0 2 1 1 2 0 0 2 2 0 0 1 2 2 2 2 1 0 1 1 0 0 2 0 0 2 0 1 1 0 1 0 1 2 1 0 0 0 2 2 0 2 1 0 0 1 1 0 2 0 1 0 0 1 0 0 0 0 1 1 0 0 0 0 1 0 0 0 0 0 0 0 0 0 0 0 1 0 2 2 2 1 0 0 2 0 0 1 1 1 2 1 2 1 0 0 0 0 1 1 1 0 0 0 0 0 0 0 0 0 2 0 1 2 0 0 0 0 0 0 0 0 1 1 1 1 1 2 0 1 0 2 0 2 2 0 1 1 0 1 1 0 0 0 0 1 1 1 0 0 0 0 1 1 0 0 2 2 1 0 0 2 0 0 0 0 0 0 0 0 0 0 0 0 1 2 0 0 1 0 0 1 0 0 0 0 0 2 1 1 2 0 1 0 0 1 1 1 1 0 0 2 1 1 1 1 2 0 2 0 0 0 1 2 0 0 2 0 2 2 0 0 0 0 1 0 1 1 1 0 1 0 1 1 0 0 0 0 0 1 1 1 1 0 0 0 1 0 0 0 2 2 1 0 0 0 0 0 1 1 1 0 1 0 0 0 0 2 2 2 0 1 1 0 1 1 0 0 1 2 2 0 0 0 0 0 2 2 0 0 2 1 1 0 1 0 1 0 2 1 0 0 0 1 0 0 0 0 0 0 0 1 0 1 1 1 1 1 1 0 1 0 0 0 1 0 1 1 0 0 1 1 1 1 1 0 0 1 0 1 1 0 2 1 1 0 2 2 0 1 1 0 2 2 0 0 1 0 0 2 0 1 1 0 0 0 0 1 2 0 0 0 2 1 1 0 2 2 1 1 1 0 0 2 0 0 1 1 1 2 1 0 0 0 1 1 2 1 2 1 0 0 0 0 1 0 1 0 0 1 1 1 1 0 1 1 1 1 0 1 2 2 1 1 1 2 0 1 0 0 2 1 0 0 1 1 1 0 2 1 1 1 2 2 0 0 1 0 1 0 2 1 2 1 0 2 0 1 0 1 0 0 1 1 2 0 1 1 0 0 0 0 2 1 0 0 0 2 0 0 0 1 1 1 0 0 0 2 2 0 2 1 0 0 0 0 1 0 2 0 0 2 1 2 0 1 0 0 0 0 1 0 0 0 1 0 0 0 0 0 2 1 0 2 1 1 0 1 1 0 0 0 1 1 2 1 1 1 1 0 0 0 1 1 0 2 2 0 0 2 1 0 0 1 1 2 0 2 0 0 1 0 0 1 0 2 2 1 1 2 1 0 1 2 0 0 0 2 0 0 0 1 1 1 2 1 0 1 0 1 1 0 0 1 0 2 0 0 0 0 0 2 2 2 2 2 2 1 0 0 0 1 0 0 0 0 2 1 2 1 1 1 0 0 0 2 2 2 1 1 0 1 0 0 0 0 1 1 0 0 0 0 1 1 1 1 0 1 1 2 2 0 2 1 1 0 0 0 0 0 0 0 1 1 0 1 0 0 1 1 1 0 0 0 2 0 0 0 0 0 0 2 0 0 1 1 2 0 2 0 0 0 0 0 2 1 1 1 1 1 1 0 0 1 2 1 2 0 2 0 1 2 0 0 0 2 1 0 1 2 2 1 0 1 1 0 0 0 2 2 0 0 0 1 2 1 0 1 2 1 1 2 2 2 0 0 0 1 2 0 2 1 0 0 0 0 0 1 1 0 0 1 1 1 0 1 1 0 0 2 2 1 1 1 0 1 0 0 0 1 0 0 0 0 1 1 0 1 1 0 0 0 0 0 0 0 0 0 0 2 0 0 1 1 1 0 0 0 0 1 0 0 1 2 1 1 2 0 0 0 2 1 1 2 1 1 2 0 1 0 0 0 0 1 1 0 0 1 1 0 2 2 0 0 0 2 1 1 0 2 2 0 1 0 0 1 0 0 0 0 0 1 2 1 1 0 1 0 0 0 0 0 2 2 0 2 2 1 1 0 1 0 0 0 0 0 0 0 0 0 0 0 0 1 0 1 1 1 0 0 1 2 2 0 0 0 1 0 2 0 0 0 0 1 1 0 0 2 0 0 0
87 0 0 1 0 0 0 0 1 1 0 0 0 0 0 0 0 0 1 1 1 1 0 2 0 0 0 1 0 1 1 0 1 2 0 1 2 0 0 0 1 1 1 0 2 0 0 0 1 1 1 1 0 0 1 0 1 1 1 0 1 0 1 2 0 1 1 1 2 0 0 1 2 0 2 2 2 1 1 0 2 0 1 0 1 0 1 0 1 1 0 1 1 2 1 2 1 0 0 2 2 0 0 1 1 1 2 1 1 1 0 1 0 1 1 0 0 1 1 1 1 0 1 1 0 1 0 1 0 2 0 1 0 0 0 0 0 0 0 1 0 0 0 0 1 1 1 0 2 1 1 0 0 0 0 0 0 0 0 1 1 1 0 0 0 2 0 1 0 0 0 0 0 2 0 0 0 1 0 0 0 0 0 2 2 0 2 2 1 1 1 2 1 1 1 1 1 0 0 0 0 0 0 2 2 0 1 0 0 1 1 0 1 0 2 2 1 2 0 0 2 2 0 1 2 1 1 2 0 2 0 0 1 1 1 0 0 2 1 1 0 0 2 0 0 0 0 0 1 0 0 2 0 0 0 0 1 1 1 1 1 1 0 1 0 0 0 1 2 2 0 0 0 1 0 0 0 1 1 1 1 1 1 0 1 0 0 1 1 2 1 1 0 0 2 0 0 1 0 2 2 1 0 0 0 0 0 0 1 2 1 2 0 1 0 0 0 0 2 0 2 2 2 0 1 0 1 1 1 0 1 2 2 2 1 0 0 1 0 0 1 1 2 2 0 0 2 0 1 1 1 0 1 1 0 1 1 0 0 0 0 0 1 1 1 0 0 2 2 0 0 2 0 0 1 0 0 0 1 1 1 1 0 1 0 0 1 0 0 0 1 1 1 0 1 0 0 0 0 0 0 0 0 1 1 0 1 0 0 0 0 0 1 1 1 0 1 0 1 0 0 1 0 1 2 2 2 0 0 0 0 0 0 0 2 1 0 0 0 0 2 0 0 1 1 1 0 0 0 2 0 0 0 2 2 1 1 1 2 0 1 0 0 0 1 1 0 1 1 1 2 0 1 1 2 0 1 1 2 0 1 0 1 1 0 0 0 0 0 0 1 2 1 0 0 0 0 2 1 0 0 2 1 1 0 0 2 1 1 0 0 2 1 0 0 0 0 2 0 1 1 2 1 0 0 0 1 0 2 2 0 1 1 1 1 1 2 1 1 0 1 2 0 0 0 2 0 1 1 0 0 0 0 2 1 1 0 2 0 1 1 1 0 2 1 1 1 0 0 1 0 0 2 0 1 2 2 2 0 2 0 0 1 0 1 0 0 0 1 2 0 2 0 1 1 0 0 0 0 0 0 2 0 0 2 0 1 0 2 2 0 0 0 0 0 0 0 2 1 1 1 1 0 1 1 0 0 1 0 0 0 2 0 0 2 0 2 2 2 0 1 0 0 0 1 0 2 1 1 1 1 1 0 2 2 0 0 0 1 0 0 0 2 2 0 2 1 1 0 1 1 0 1 0 0 0 1 0 0 0 1 0 1 1 1 1 0 2 1 2 0 1 0 2 0 0 0 0 1 1 1 0 0 0 0 0 2 2 2 0 2 0 0 1 0 1 0 0 0 0 0 0 1 2 0 0 1 0 0 0 1 1 0 2 1 1 0 1 1 2 0 0 0 0 0 1 1 0 0 0 0 0 0 0 0 1 0 0 1 1 1 1 2 0 0 0 0 1 0 2 1 0 2 0 0 0 2 0 2 0 2 2 0 0 0 2 0 1 1 2 1 1 2 1 1 1 0 1 0 1 2 2 1 1 1 0 0 1 0 1 1 0 1 1 0 2 1 0 1 1 1 2 0 2 2 1 0 0 0 2 0 2 2 1 0 0 0 1 2 0 1 0 1 0 1 1 1 0 0 0 2 2 1 1 1 0 1 0 1 1 1 0 0 0 0 0 1 0 2 0 0 0 0 0 1 1 0 1 2 2 2 1 0 0 0 2 0 0 0 0 2 0 1 1 2 0 2 2 0 0 0 0 0 0 2 2 0 0 1 1 1 0 1 1 1 1 0 0 0 0 0 0 1 2 1 0 1 0 0 0 2 2 0 0 2 0 0 2 0 0 0 0 2 0 0 1 1 0 2 1 1 0 1 1 1 0 2 1 0 0 1 0 0 0 1 1 1 0 0 0 0 0 0 0 1 0 1 0 1 0 0 0 1 2 0 1 1 0 0 2 0 0 0 1 1 0 1 0 0 0 0 0
88 0 0 1 0 0 0 1 1 0 0 0 0 1 0 1 0 0 0 2 1 2 0 2 0 0 0 1 0 2 1 0 1 1 1 1 2 2 0 0 1 0 1 1 2 1 1 0 1 0 0 1 0 0 0 2 0 0 0 1 0 1 1 1 1 0 2 1 0 0 0 0 2 0 2 2 1 0 2 1 0 0 2 1 1 0 0 0 0 1 0 0 1 2 1 2 1 0 0 1 2 0 0 0 2 2 0 1 1 1 1 2 1 1 1 1 1 0 1 1 1 0 2 1 0 0 1 0 0 0 0 0 0 0 0 0 0 0 0 1 0 0 0 0 1 2 0 0 1 1 0 0 0 2 0 1 0 0 0 0 0 0 0 1 0 1 0 0 1 1 0 0 1 2 0 0 0 0 0 0 0 0 1 0 1 0 2 1 1 0 0 2 1 0 0 0 0 0 0 1 0 1 0 2 2 1 1 1 1 0 0 0 2 0 1 2 0 0 1 1 0 0 0 1 1 0 2 1 0 1 0 0 0 0 0 0 0 1 1 1 0 0 0 0 0 0 0 0 0 0 0 1 0 0 1 0 0 2 2 2 2 2 0 1 0 0 0 1 2 1 0 2 0 0 0 0 0 0 1 0 0 1 2 1 1 1 1 2 1 2 0 2 1 0 1 0 1 0 0 1 1 0 1 0 1 0 0 1 2 2 2 2 0 1 1 0 2 1 1 0 1 1 1 1 2 0 1 1 1 1 2 1 0 2 0 0 0 0 0 1 0 0 1 0 1 1 0 0 2 1 1 0 2 0 2 0 1 1 0 1 1 1 2 1 2 0 0 2 2 0 0 2 1 0 0 1 0 0 1 1 0 0 0 0 1 1 0 0 0 1 1 0 1 1 2 1 0 0 0 0 0 0 0 1 0 1 0 1 0 0 1 0 0 0 0 0 0 0 0 0 1 1 0 1 0 0 0 2 2 1 1 1 1 1 1 2 0 1 0 0 1 1 0 1 0 0 0 0 0 2 0 0 0 2 1 1 0 1 1 1 1 2 0 0 0 2 0 1 1 1 1 0 2 2 1 0 0 1 2 1 1 1 1 1 0 0 0 0 1 0 0 1 0 2 1 1 1 0 0 1 2 2 1 1 0 0 2 0 1 0 0 1 1 0 0 0 0 2 0 2 1 2 0 0 0 1 1 0 2 2 0 0 0 0 0 1 1 0 1 1 0 0 0 0 0 2 0 0 2 0 0 0 0 2 1 0 0 0 1 0 0 1 0 1 0 1 1 0 0 0 0 1 1 0 1 1 1 1 0 1 0 0 1 0 1 0 0 1 1 2 1 1 0 1 2 0 1 0 0 0 0 1 1 1 2 0 2 0 2 2 2 0 0 0 0 0 0 0 0 0 0 0 0 0 0 1 1 0 0 0 0 1 0 0 1 1 2 0 2 0 0 0 0 2 1 0 2 1 1 2 0 1 1 1 1 0 1 0 2 0 0 0 0 1 0 1 2 2 0 1 1 0 0 1 0 0 2 1 0 0 1 0 2 2 2 2 1 2 0 1 1 1 1 0 1 0 0 2 1 1 1 0 0 1 1 1 1 1 2 0 0 0 0 0 0 0 0 1 1 0 0 0 1 1 1 0 0 1 0 0 2 2 0 2 0 1 1 1 1 2 0 0 0 0 0 1 1 0 0 0 0 0 0 1 0 1 0 1 1 0 0 0 2 0 0 1 1 1 0 0 0 0 2 1 0 2 2 0 2 0 2 2 1 1 1 2 1 2 0 2 0 0 1 0 1 1 1 1 1 0 0 0 0 0 0 2 2 1 0 1 1 0 0 0 0 2 0 1 1 2 0 1 0 2 2 0 0 0 1 2 0 2 2 1 0 1 0 1 1 0 1 1 2 1 2 1 2 0 1 1 0 0 0 2 2 0 0 0 0 0 1 0 2 1 2 0 1 0 2 1 0 0 0 1 2 0 1 0 0 0 2 0 0 0 0 0 0 0 0 0 2 0 1 1 1 0 2 2 0 0 0 2 2 2 2 1 0 1 1 1 1 0 0 0 1 1 0 0 1 0 0 1 2 1 0 0 1 2 0 2 2 2 0 2 0 0 0 2 0 0 0 0 1 1 0 1 0 1 1 0 1 0 1 1 2 0 1 2 1 0 1 1 0 0 0 0 1 0 1 1 0 0 0 0 0 0 1 0 1 0 0 0 0 1 0 0 0 1 0 1 0 0 0 0 0 1 0 0 0 0 1 1
89 0 0 1 0 0 0 0 2 0 0 1 2 2 0 2 1 0 1 1 1 2 0 2 0 0 0 2 0 2 1 0 0 1 0 0 2 2 0 0 1 1 1 0 1 0 1 0 1 1 0 0 1 1 0 0 1 1 0 0 1 1 1 1 0 2 0 1 2 0 1 2 2 0 0 2 2 0 2 0 0 0 2 1 1 0 0 0 1 1 0 0 0 2 1 1 1 0 0 2 2 0 1 1 0 0 2 1 1 1 0 1 0 1 1 0 0 0 0 1 1 0 2 1 0 1 1 1 1 1 0 0 0 0 0 0 0 0 0 0 1 0 0 0 0 2 0 0 0 1 0 0 0 0 2 1 0 0 0 1 1 0 0 2 1 2 1 1 0 2 2 0 0 2 0 0 0 1 0 0 0 1 1 0 1 0 1 1 0 0 0 1 0 2 2 1 2 1 0 0 1 1 0 1 1 2 1 2 2 1 2 0 1 0 0 2 1 0 2 0 2 2 0 0 1 0 1 1 0 1 0 0 0 0 0 0 0 2 2 1 0 0 2 0 0 2 2 0 1 0 0 0 0 1 0 0 1 0 0 0 0 0 0 0 0 0 1 1 2 2 0 0 0 1 0 0 0 1 1 1 0 2 1 0 2 0 0 2 0 2 0 1 1 0 1 0 1 0 1 1 1 1 1 0 1 0 0 2 1 1 1 1 0 1 1 0 0 0 1 0 1 1 1 1 2 0 2 2 1 0 1 1 1 0 0 0 0 2 0 0 1 0 0 2 0 0 1 0 0 0 0 0 0 0 0 2 0 0 0 0 0 0 1 1 1 0 0 2 2 0 0 2 0 0 0 0 0 0 0 2 1 0 0 0 0 0 0 0 0 0 0 0 1 0 2 1 1 0 1 2 0 2 0 1 0 0 1 1 0 1 1 1 1 1 1 0 0 0 1 0 0 0 0 2 1 1 1 1 1 0 0 2 0 0 1 0 0 0 0 0 0 1 0 1 0 0 0 0 0 0 0 0 0 2 2 2 0 0 1 0 2 1 0 0 0 1 0 2 2 0 1 1 1 1 2 0 2 2 2 1 0 0 0 0 0 1 0 1 0 0 1 1 0 1 0 1 1 1 1 1 1 2 2 1 1 1 2 0 1 0 0 1 1 1 1 0 0 1 0 2 2 1 1 0 0 0 0 2 0 2 0 1 1 1 0 0 2 0 1 0 1 2 0 1 1 1 0 2 1 0 0 0 0 2 0 1 0 2 0 1 1 0 0 1 1 0 0 0 0 0 0 0 0 0 0 0 0 2 0 2 0 0 1 1 1 0 1 0 1 1 0 2 2 0 0 0 0 0 0 0 0 2 0 1 2 0 2 0 1 1 1 1 0 0 0 0 0 1 0 0 1 1 0 0 0 2 2 1 0 0 0 0 0 0 0 0 2 0 2 0 1 1 1 2 2 0 1 0 0 0 1 1 0 1 2 0 0 0 2 0 0 0 1 2 0 2 2 2 0 1 1 0 0 0 0 1 1 0 1 0 0 1 1 1 1 1 0 0 0 0 0 0 0 0 0 0 0 2 1 1 0 0 0 0 2 0 1 1 1 0 1 0 0 0 0 0 1 0 0 0 0 0 1 2 1 0 0 0 1 1 2 2 1 0 1 0 0 0 1 1 0 0 0 0 1 1 2 0 0 0 0 0 0 0 0 0 0 0 0 0 0 0 2 0 0 0 0 1 0 0 0 1 0 1 1 1 0 0 2 0 2 2 1 1 1 2 1 1 1 2 1 1 2 0 1 1 0 0 0 2 2 2 0 0 0 2 2 1 1 0 1 0 1 1 1 2 2 2 1 2 1 2 1 2 2 1 0 0 0 2 1 1 2 0 0 2 2 0 0 0 1 0 0 0 0 0 0 0 0 0 1 1 1 2 1 1 1 1 0 0 2 0 1 1 1 0 0 0 1 1 1 0 1 0 2 1 0 1 1 0 0 1 0 0 0 0 0 0 0 1 1 0 1 1 2 1 2 1 0 0 0 1 2 2 2 1 1 0 0 2 0 0 0 0 0 2 0 0 1 0 0 1 2 0 0 1 1 2 0 0 2 2 0 2 0 0 0 1 0 0 0 0 2 1 0 0 0 1 1 1 1 0 0 2 2 0 2 2 1 0 1 0 0 0 1 1 1 0 2 2 0 0 0 0 1 1 1 0 1 0 0 0 0 0 0 0 0 0 0 0 0 0 0 2 1 0 0 0 1 0 1 1
90 1 0 2 0 0 1 1 1 1 1 2 0 2 0 2 1 0 0 2 1 2 0 2 0 0 2 2 0 2 2 0 1 1 0 0 2 2 0 0 0 0 2 0 2 0 0 0 2 0 0 0 1 1 1 0 1 0 0 0 0 1 0 0 0 0 2 1 2 0 0 1 2 1 1 2 2 0 2 1 1 0 2 2 2 1 0 0 2 2 0 0 0 2 0 1 0 0 0 1 1 1 0 2 0 0 2 1 1 1 0 1 0 0 1 1 0 0 0 2 2 0 2 2 0 2 0 1 0 1 0 0 0 0 0 0 0 0 0 2 1 0 1 0 2 2 1 0 0 0 0 0 0 0 0 1 0 0 0 1 1 1 0 1 0 0 0 1 0 1 1 0 0 2 0 0 1 0 0 0 0 0 0 2 2 0 2 2 2 1 1 2 0 1 2 0 1 0 0 0 0 0 0 2 2 0 0 0 0 0 1 0 2 1 0 2 0 1 0 0 0 1 1 0 0 0 1 2 1 1 1 1 0 0 0 0 0 2 2 1 0 1 2 1 0 0 0 0 0 0 0 1 0 0 0 0 2 0 0 0 0 0 0 1 0 0 1 1 1 1 0 2 0 1 0 0 0 0 2 0 0 1 2 2 2 2 1 0 1 1 0 1 2 0 2 0 1 0 1 0 0 0 1 0 1 0 0 2 2 2 1 1 0 1 1 0 0 0 0 0 1 1 2 0 2 0 1 2 0 0 2 0 1 1 0 0 0 2 0 0 1 0 1 2 0 0 1 0 2 0 0 0 2 0 2 0 1 1 0 1 1 1 1 0 1 0 0 1 1 1 1 1 1 1 1 0 0 1 1 1 0 2 0 0 0 1 1 0 0 0 0 0 0 0 2 0 0 0 1 1 0 1 0 2 2 0 0 2 0 0 0 1 0 0 0 0 1 0 0 0 0 2 0 0 0 0 0 0 2 0 2 1 0 1 1 0 0 0 0 0 2 0 0 0 0 1 0 0 0 1 0 1 0 2 0 0 0 1 1 1 1 1 1 0 1 1 0 2 2 0 1 1 1 1 1 1 1 1 2 0 1 0 0 1 1 0 1 0 0 0 0 1 0 1 1 1 1 1 1 1 1 2 1 1 0 0 1 0 2 0 2 0 1 0 0 1 1 2 0 1 1 2 2 2 2 0 0 1 0 1 1 1 2 0 1 0 2 0 2 0 1 2 0 0 0 1 0 0 2 0 0 0 1 2 1 0 0 0 1 0 0 0 0 1 0 1 1 0 1 0 0 0 1 0 1 1 1 0 0 0 1 0 2 1 2 1 2 0 1 1 0 2 0 0 0 1 0 0 0 0 0 2 1 1 1 1 1 0 1 2 1 0 0 1 0 1 0 0 0 0 1 0 0 1 1 0 0 1 0 0 0 1 1 1 2 1 1 0 2 0 0 0 0 2 2 0 2 1 2 2 0 1 0 0 1 0 2 0 2 0 0 0 1 1 1 1 1 1 1 0 1 1 1 0 0 0 2 0 0 0 0 1 1 0 1 1 0 2 0 0 2 0 0 0 0 0 0 1 1 1 1 0 0 0 1 0 2 1 1 0 0 0 0 1 0 1 0 2 2 0 0 0 0 2 1 1 1 1 1 1 1 1 0 2 0 0 0 0 0 0 0 0 0 0 0 1 1 0 0 0 0 0 0 0 0 0 0 0 1 0 0 0 2 0 0 1 1 1 0 0 0 0 2 0 0 0 0 1 1 0 1 1 0 0 0 0 0 2 1 2 0 2 2 1 0 0 0 2 1 0 1 1 0 0 0 1 0 0 1 1 2 0 1 1 1 2 2 1 0 0 0 0 1 2 2 0 0 0 0 2 0 1 1 1 0 0 0 0 1 0 0 0 0 0 0 0 0 0 1 1 1 1 0 2 2 0 0 1 0 0 1 1 1 0 1 2 0 0 1 2 1 0 0 1 1 2 0 0 1 1 2 0 0 0 0 0 1 0 1 1 0 0 0 1 1 0 2 0 1 0 1 1 1 1 1 2 0 0 1 0 1 0 0 0 0 2 0 1 2 1 0 2 2 0 2 1 0 2 1 0 2 1 0 2 0 0 0 2 0 0 0 0 2 1 0 0 1 1 0 0 1 0 1 1 0 0 1 1 0 0 2 0 1 0 0 0 0 1 2 1 0 0 0 0 0 1 1 1 2 0 0 2 1 2 0 0 0 0 1 1 1 1 0 0 1 0 0 1 2 0 0 1
91 0 0 1 0 0 0 2 2 0 0 0 1 1 0 1 0 1 2 1 1 1 0 2 0 0 1 1 0 2 2 1 1 1 1 1 1 1 0 0 1 1 1 0 2 1 0 0 1 1 0 0 0 0 1 1 0 0 2 0 2 0 2 2 1 0 2 0 1 0 1 1 2 0 2 2 2 0 1 0 2 0 2 1 1 0 0 1 2 2 2 2 2 1 1 1 1 1 0 2 1 0 0 1 0 0 2 1 1 1 0 1 1 2 2 1 1 0 1 1 1 0 0 0 2 0 0 2 1 1 0 1 0 0 0 0 0 0 1 0 0 0 1 0 1 2 0 0 1 1 0 0 0 0 0 0 1 0 0 1 1 0 0 0 1 2 1 1 0 1 1 1 0 2 0 1 0 1 0 0 0 0 0 0 0 0 0 1 0 0 0 2 0 2 1 0 1 1 0 0 0 0 0 1 1 2 1 2 2 0 0 0 1 0 1 2 1 0 1 0 0 0 0 0 0 0 2 2 0 2 1 1 0 0 0 0 0 2 2 1 0 0 2 0 0 0 0 0 0 0 0 0 1 0 0 0 1 2 1 0 0 0 0 0 0 0 1 2 1 1 0 2 1 1 0 0 0 1 1 0 0 1 2 0 1 1 0 2 1 2 0 1 2 0 2 0 2 0 0 2 2 1 0 0 0 1 1 0 1 1 1 1 0 1 1 1 0 0 1 0 1 1 1 2 0 0 0 2 1 1 2 0 1 1 0 1 1 2 0 0 0 2 1 1 1 1 0 0 1 0 0 1 2 1 1 0 1 0 0 0 0 0 1 0 1 0 0 0 1 1 1 1 0 0 0 0 0 1 1 1 2 1 0 0 1 1 0 1 1 0 0 0 0 0 2 0 0 0 1 1 0 1 0 1 0 0 1 1 0 0 0 1 1 1 1 0 0 0 0 0 0 1 1 1 2 2 1 0 0 0 1 1 1 0 2 0 1 1 0 0 2 0 0 1 1 1 0 0 0 0 0 1 0 2 2 2 0 1 2 1 0 2 0 0 2 0 0 2 2 0 0 0 2 2 0 1 0 2 1 2 0 0 0 0 0 1 0 0 1 0 2 1 1 2 2 1 1 2 2 0 0 1 2 0 0 1 2 0 1 0 1 1 0 0 0 0 0 1 0 1 1 1 0 0 0 1 1 0 1 1 0 1 1 1 0 1 2 1 2 0 0 2 0 0 0 2 0 0 2 0 0 0 0 2 0 2 0 1 0 1 1 0 1 2 1 1 1 0 0 0 0 1 0 0 0 0 0 0 0 1 0 0 0 0 0 1 1 0 1 1 0 1 2 0 1 0 1 0 1 0 0 1 0 1 1 0 1 0 2 2 1 0 0 2 2 2 2 1 1 0 1 0 0 0 0 0 0 1 0 0 0 1 0 0 1 1 1 0 1 1 0 1 0 1 2 0 1 1 2 2 0 1 0 2 2 0 0 0 0 1 0 0 0 1 0 1 1 1 0 0 1 2 0 0 1 0 2 1 1 0 0 2 2 1 2 2 2 1 0 0 0 1 0 0 1 0 0 1 2 2 1 0 0 0 2 0 2 0 0 0 1 1 0 0 0 0 0 2 2 0 0 0 0 2 2 0 0 0 0 0 1 1 0 2 0 0 1 1 0 1 0 0 1 0 0 1 1 0 0 0 0 0 0 1 0 1 1 0 0 0 0 0 2 0 0 1 1 0 0 1 1 1 1 1 0 2 0 1 2 0 2 2 0 0 0 2 0 1 1 2 1 1 2 0 1 1 0 1 0 1 1 1 2 0 2 0 2 0 1 1 1 1 0 0 2 2 1 1 1 1 0 1 1 2 2 2 0 0 0 1 0 1 2 0 0 0 0 0 1 1 0 1 2 2 2 0 2 1 0 0 2 2 0 2 2 0 0 0 1 1 0 0 1 0 1 0 2 0 1 1 0 0 0 0 2 0 0 2 2 1 1 1 0 0 0 2 0 0 0 0 2 0 2 0 2 1 2 0 0 1 0 1 2 2 2 2 1 1 0 1 0 0 1 1 1 1 0 0 2 0 0 2 1 1 0 0 0 2 0 2 2 2 0 2 0 0 0 0 0 0 0 0 2 1 0 2 0 1 0 0 1 0 0 0 1 1 2 2 0 0 0 1 0 1 0 0 0 0 1 0 0 0 0 0 1 0 1 2 2 0 0 2 0 1 0 0 0 0 0 0 0 1 0 0 0 0 0 0 1 0 1 0
92 0 1 1 0 0 1 2 2 0 0 1 0 0 0 0 0 0 2 1 2 2 1 2 0 0 0 1 0 2 2 1 1 1 0 0 2 0 0 0 1 1 0 0 2 0 2 0 0 1 0 0 0 1 0 1 0 0 0 1 1 0 1 1 0 0 1 1 1 0 0 1 2 0 2 2 2 0 2 0 2 0 2 0 0 1 0 0 1 2 0 0 1 2 1 2 1 0 0 2 2 0 1 1 0 0 2 1 0 2 0 0 1 2 2 1 1 0 2 1 1 1 2 1 0 1 1 1 1 1 1 1 0 0 1 0 1 0 0 1 1 0 0 0 0 0 1 0 1 1 0 0 0 0 0 0 0 2 0 2 1 1 0 1 1 1 0 1 0 1 1 2 1 1 1 0 1 1 0 0 0 0 0 0 0 0 0 1 1 1 1 2 0 2 2 0 0 0 0 0 1 1 0 1 1 1 1 0 0 0 1 0 1 0 1 1 0 0 1 0 1 1 0 0 0 0 2 1 0 1 0 0 0 0 0 0 1 2 2 1 0 0 2 0 1 1 1 0 0 0 0 1 0 0 1 0 0 1 1 2 1 1 0 1 0 0 0 0 1 1 0 1 0 1 0 0 0 0 2 0 1 1 2 0 1 0 0 2 0 2 0 0 0 0 2 0 0 1 0 2 2 0 0 0 0 0 1 2 1 1 0 2 0 2 1 0 0 0 0 0 0 0 2 1 0 0 0 0 0 1 1 1 1 1 0 0 0 1 1 0 1 1 0 2 0 0 1 0 1 1 1 0 2 0 1 0 0 0 0 0 0 0 1 1 1 0 0 0 2 2 2 0 0 0 0 0 0 1 1 1 1 1 0 1 0 0 0 1 1 0 0 0 0 0 1 1 1 0 0 0 0 0 0 2 1 1 0 0 0 0 0 1 1 1 1 0 0 1 0 0 0 0 0 0 1 0 0 0 1 0 1 1 0 2 0 0 1 1 0 0 1 1 0 1 1 2 0 0 0 0 0 1 0 2 0 0 0 1 0 1 1 1 0 0 1 1 0 2 2 0 2 0 1 1 1 1 0 0 1 0 0 0 0 1 1 0 1 0 1 0 1 2 0 2 1 0 0 2 1 0 0 1 1 0 1 1 1 0 1 0 0 1 1 0 0 0 0 2 0 1 1 2 2 0 0 1 0 1 1 1 1 1 1 1 0 0 0 0 2 0 1 2 0 1 1 1 0 1 1 0 0 0 0 1 2 0 1 0 1 0 0 0 0 1 1 0 0 1 1 0 1 0 0 0 0 0 0 0 0 1 0 0 2 1 2 0 0 0 0 0 1 1 1 0 0 0 0 0 0 1 0 2 0 1 2 0 2 0 2 2 0 0 0 0 0 0 0 1 0 0 0 1 0 1 1 1 2 2 0 0 0 1 0 0 1 1 2 0 2 0 0 0 0 0 2 0 2 1 1 1 0 1 0 0 2 0 2 0 0 0 0 0 1 1 1 2 1 1 1 0 0 1 1 0 0 1 0 1 0 0 1 0 2 0 2 2 0 1 0 0 0 0 0 1 0 0 0 2 1 1 0 0 1 0 1 0 1 2 1 0 0 0 1 0 1 1 0 2 2 1 0 1 0 1 1 1 1 0 1 1 2 2 0 2 2 2 0 1 1 2 0 0 0 1 2 0 2 1 0 0 0 1 0 1 0 1 0 0 1 0 0 0 2 0 0 0 0 2 0 1 0 1 1 0 0 1 1 2 0 2 1 0 1 1 1 1 1 1 1 2 1 1 2 1 0 0 1 1 0 0 1 2 1 0 1 2 1 0 2 0 2 0 1 1 1 2 2 0 2 2 1 2 2 2 2 1 0 0 0 2 0 1 1 0 0 0 0 1 0 1 0 1 1 0 1 1 1 0 0 0 1 1 1 1 1 0 1 0 0 0 0 0 2 1 2 1 0 0 1 1 0 0 0 0 1 0 0 0 1 1 1 0 1 0 1 1 0 0 0 0 0 0 0 1 2 1 1 2 0 0 0 1 0 0 2 2 0 2 0 1 0 0 0 0 1 0 0 1 1 1 0 2 2 1 0 0 1 1 0 1 2 2 0 1 0 0 1 1 0 1 0 0 2 0 0 0 0 0 0 0 1 1 0 2 1 0 2 1 0 0 1 0 0 0 0 0 0 0 2 2 0 0 0 0 0 1 2 2 2 0 0 2 0 1 0 1 0 2 1 1 1 0 0 0 2 0 0 0 1 0 1 1
93 1 0 2 0 0 2 1 2 0 0 0 0 0 0 0 0 0 1 1 1 1 1 1 0 0 0 2 0 2 2 1 1 1 0 0 1 2 0 0 0 0 0 0 2 0 0 0 1 1 0 0 1 1 0 0 1 0 0 1 0 1 1 1 0 2 0 0 1 0 0 0 2 0 0 2 1 0 2 0 2 0 2 1 2 0 0 0 2 2 0 2 2 1 1 1 1 1 1 2 2 0 0 2 0 0 2 0 0 2 1 1 2 2 2 2 2 0 2 2 2 1 1 0 1 0 1 2 0 2 1 1 0 0 0 0 0 0 0 2 0 0 0 0 1 0 0 0 0 0 0 0 1 0 0 0 0 0 0 1 0 0 0 2 1 2 1 2 0 2 2 0 0 1 0 0 1 0 0 1 1 1 1 0 1 0 0 1 0 0 0 2 0 1 1 0 0 0 1 0 0 0 0 1 1 0 0 2 1 0 0 0 1 0 2 1 0 1 0 0 1 1 0 0 0 0 1 1 0 1 0 0 0 0 0 0 0 2 2 1 0 0 2 0 0 0 0 0 1 1 1 0 0 0 0 0 2 0 0 0 0 0 0 1 0 0 0 0 2 1 0 1 1 0 1 1 0 0 2 0 1 1 1 1 2 1 0 1 1 1 0 2 1 1 2 1 0 1 0 0 0 1 0 0 0 0 1 2 1 1 1 2 0 2 2 0 0 1 0 0 2 1 0 0 2 0 2 2 1 1 1 2 0 2 0 0 0 1 1 1 0 1 0 2 0 0 0 1 1 0 0 1 2 1 0 0 2 0 0 1 1 1 2 1 2 0 0 1 1 0 0 2 1 1 0 1 0 0 0 2 1 1 0 0 1 1 1 0 0 0 0 0 0 0 2 0 0 0 1 2 0 2 0 2 0 0 0 0 0 0 0 0 1 1 1 0 0 0 1 0 0 1 1 0 0 1 0 0 2 0 2 0 1 1 1 2 0 1 0 1 0 2 0 0 0 1 0 0 0 1 0 0 0 2 1 1 0 1 2 1 1 2 1 1 0 1 1 1 1 1 2 0 0 0 1 1 1 2 1 2 1 0 0 2 1 1 1 1 0 1 0 2 0 0 0 0 0 0 0 1 2 2 2 0 0 0 2 0 1 0 0 2 0 0 0 0 0 2 0 1 1 2 1 1 1 0 1 1 0 1 1 1 2 0 0 0 2 0 2 0 1 2 0 1 1 1 0 2 0 0 0 0 0 2 0 1 0 1 1 1 1 0 0 1 0 1 1 0 0 0 0 2 0 0 0 0 0 2 0 2 0 0 0 0 0 0 0 0 2 2 2 0 0 0 0 1 0 1 0 1 1 1 1 0 1 0 1 0 1 1 0 0 0 1 0 1 0 2 0 0 0 2 0 1 1 0 0 2 0 0 1 1 0 0 2 1 2 1 2 0 0 1 1 2 2 0 1 0 1 1 0 0 0 1 2 0 1 0 2 0 0 0 1 1 1 1 1 2 0 0 2 0 0 0 0 0 2 1 1 0 0 0 2 2 2 2 2 2 1 0 0 1 0 1 0 0 0 2 1 1 0 1 0 0 2 0 1 2 2 1 0 0 0 0 0 1 0 2 2 0 0 0 2 2 1 1 0 1 0 0 2 2 1 2 1 0 0 0 1 1 0 0 0 1 1 0 1 0 0 0 0 0 0 0 1 2 2 0 0 1 1 1 2 1 0 0 0 2 0 2 0 0 0 1 0 1 1 1 0 2 1 0 0 0 0 2 0 2 0 2 0 1 2 1 0 0 0 1 0 0 1 1 0 0 0 2 0 0 1 1 1 0 0 1 1 1 1 1 1 1 0 1 1 2 2 1 0 0 1 2 1 2 2 2 0 0 0 0 0 0 0 0 0 0 0 0 0 0 0 0 1 1 1 1 1 0 1 0 0 0 2 0 1 1 1 1 0 0 1 0 0 0 0 0 2 1 1 2 2 1 2 0 2 0 0 2 0 0 1 0 0 0 2 1 1 0 2 2 0 0 1 2 1 1 1 1 1 2 1 1 1 0 0 1 2 0 0 2 2 0 1 1 1 0 0 0 1 2 1 1 1 1 1 1 0 0 1 0 1 0 0 0 2 0 0 1 0 1 0 0 2 0 1 1 0 1 2 1 0 0 2 0 0 0 1 1 0 0 0 0 0 0 0 0 0 0 0 1 2 0 0 2 1 2 0 0 0 0 1 0 1 1 0 0 1 0 0 0 0 0 0 0
94 0 0 1 0 1 0 1 1 1 0 0 0 1 0 1 0 0 0 2 1 2 0 2 0 0 0 1 0 2 2 1 2 2 0 0 0 1 0 0 2 2 1 0 2 1 1 0 2 0 0 0 1 1 0 0 0 0 2 1 1 0 0 0 0 0 1 1 2 0 1 2 2 1 2 2 2 0 2 0 0 0 1 0 1 0 0 1 1 1 0 0 1 0 2 2 2 0 0 1 1 1 1 0 1 1 2 1 1 1 0 2 0 0 1 1 0 0 2 1 1 1 1 0 1 0 1 0 0 0 0 0 0 0 1 1 0 0 0 2 1 0 1 0 1 1 0 0 0 0 0 0 0 2 0 0 1 1 0 1 1 0 0 1 1 2 1 0 2 1 0 0 1 1 0 0 0 1 0 0 0 0 1 1 2 0 2 1 0 0 0 1 0 1 1 1 1 0 0 0 1 1 0 1 1 1 1 0 2 1 2 0 1 0 1 2 0 0 2 1 0 0 0 0 1 0 1 2 1 1 0 0 1 0 0 0 0 2 2 2 0 0 2 0 0 0 0 0 1 0 0 0 1 0 0 0 1 1 1 2 1 1 0 0 0 0 0 0 2 2 0 1 1 1 2 2 0 0 2 1 0 1 1 0 0 0 0 1 0 1 0 0 1 0 2 0 1 2 0 1 1 0 0 1 0 0 1 1 0 0 0 1 0 1 0 0 0 0 0 0 1 1 2 0 1 0 1 2 1 0 0 2 1 0 0 0 0 2 1 1 1 1 0 1 1 1 1 0 2 2 2 0 1 0 1 1 0 0 0 1 1 1 1 1 1 1 0 1 2 1 1 1 2 1 2 0 0 1 1 1 1 0 0 0 0 0 0 1 1 1 1 1 0 0 2 0 0 0 2 2 0 2 0 2 1 0 0 2 0 0 0 0 1 1 1 1 1 1 1 1 0 0 0 0 1 1 1 0 2 1 2 1 0 1 1 1 0 0 0 0 2 0 0 0 0 1 1 1 1 2 0 0 0 2 0 0 0 0 1 0 2 2 1 1 0 1 0 0 1 2 2 0 1 1 0 0 0 2 0 0 0 0 0 1 1 1 1 2 0 0 2 2 0 1 0 1 1 1 1 1 1 2 2 0 0 0 2 0 0 1 0 0 2 0 0 0 0 2 0 1 1 2 1 0 0 2 0 0 0 0 2 0 0 0 0 1 2 0 1 1 1 1 0 0 0 1 0 1 1 0 1 1 0 2 0 0 0 1 0 1 1 0 0 2 0 1 1 2 0 0 0 0 1 0 1 1 1 0 0 1 0 0 1 0 1 0 0 1 0 1 0 0 1 1 1 0 1 1 0 1 1 1 0 0 1 0 1 0 0 0 1 1 0 1 0 0 2 1 0 0 1 2 0 0 0 1 1 2 0 0 0 1 2 0 2 0 2 0 2 0 2 0 0 0 1 0 2 1 1 1 1 2 0 1 1 0 1 0 2 0 0 0 1 0 1 1 1 0 2 1 0 1 0 0 2 0 2 1 0 0 1 0 2 2 2 2 1 1 0 0 0 0 1 0 1 0 0 2 1 2 0 0 1 0 2 0 1 1 1 1 0 0 0 0 0 0 0 1 0 0 1 0 0 2 0 1 2 0 0 0 0 0 1 1 2 2 1 1 0 1 1 1 0 1 1 1 2 1 0 0 0 0 0 1 0 1 0 0 0 0 0 0 2 0 0 0 0 2 0 2 0 1 2 0 0 0 1 1 1 1 1 1 1 1 1 2 1 2 0 2 0 0 2 0 0 0 0 0 1 0 0 0 1 0 1 1 1 0 1 1 2 0 0 0 1 1 2 0 1 2 2 2 0 2 2 1 0 0 0 1 0 1 0 1 0 0 0 1 1 1 1 0 1 0 1 0 1 0 0 0 1 1 0 2 2 0 0 1 0 0 1 0 0 0 0 1 1 0 1 1 0 0 2 0 1 1 0 2 2 1 2 0 1 0 0 1 0 0 1 1 1 0 1 1 1 0 2 2 0 0 0 0 1 1 1 2 0 1 0 1 0 0 0 0 1 1 0 0 1 0 0 1 1 1 1 0 1 1 0 0 2 2 0 2 0 0 0 0 1 1 0 0 1 0 0 2 0 1 0 1 0 1 1 1 1 0 1 1 1 2 0 2 0 0 1 0 0 0 1 1 0 0 0 0 0 2 2 2 2 0 0 2 0 1 0 1 0 0 0 0 0 1 0 0 0 0 0 0 1 0 1 1
95 1 0 2 0 0 0 2 2 0 0 1 1 1 0 0 0 0 0 1 1 1 0 1 1 1 1 1 0 2 2 1 1 1 1 1 2 1 0 0 2 2 0 1 1 1 0 0 2 1 0 0 1 1 1 0 0 0 1 1 1 1 1 1 0 0 1 0 1 0 1 1 1 0 0 1 1 0 2 0 0 0 2 0 0 0 1 0 2 2 0 1 0 2 1 1 1 0 0 1 1 1 1 0 1 0 2 0 0 2 0 1 0 1 1 0 0 0 0 2 2 0 2 1 0 1 1 2 2 2 2 2 0 0 1 0 0 0 0 0 1 0 0 0 1 1 0 0 0 0 0 0 0 1 1 0 0 0 1 2 1 0 0 0 0 2 0 0 1 0 0 0 1 2 1 0 0 0 0 0 0 1 0 2 2 0 2 1 0 0 0 2 0 2 2 0 0 1 0 0 0 0 0 1 1 2 2 2 2 1 2 0 0 1 0 2 0 1 1 0 0 0 1 0 1 1 0 2 1 1 1 1 0 0 0 0 0 2 2 1 0 0 2 1 0 0 0 0 0 0 0 1 0 0 0 0 1 0 0 0 0 0 0 2 0 0 1 1 1 1 1 2 0 2 0 0 1 2 2 2 0 1 2 0 0 0 0 1 0 2 0 1 1 0 2 0 1 1 1 2 2 0 0 2 0 0 0 1 1 1 0 1 0 1 0 0 2 0 0 0 1 1 1 1 1 0 0 2 1 1 2 1 1 0 0 0 0 2 1 1 2 2 2 2 1 1 1 1 1 1 1 0 1 0 1 1 1 0 0 2 2 2 2 1 2 0 0 0 2 2 2 0 1 1 0 0 0 0 0 2 1 0 0 0 0 1 1 1 1 0 0 0 2 0 2 2 2 0 1 1 0 1 0 2 0 0 1 1 0 0 0 0 0 0 1 1 0 0 0 0 0 1 0 1 0 1 0 0 0 0 1 1 1 0 2 2 0 0 0 0 1 1 0 1 0 0 0 1 1 1 0 0 0 1 2 0 2 1 1 1 1 1 0 0 1 1 1 2 2 0 0 0 0 0 0 0 0 1 0 1 0 0 0 2 2 0 2 1 1 0 2 2 0 2 0 0 0 2 1 0 0 1 1 1 0 0 2 0 1 0 1 1 1 1 1 0 0 2 0 1 0 2 0 0 0 1 0 0 1 2 1 0 1 1 2 0 1 0 0 2 0 2 0 0 1 1 0 0 2 0 0 0 1 1 1 0 1 0 2 0 0 0 1 2 1 0 0 0 0 0 0 1 0 0 0 0 1 1 0 1 0 0 1 1 1 1 1 0 0 0 0 0 0 0 0 1 0 1 0 1 1 1 1 0 0 1 0 1 2 2 1 0 0 0 0 0 0 0 0 0 0 0 0 1 1 1 1 2 0 0 0 1 0 0 2 1 2 0 2 0 1 0 1 1 1 0 2 1 2 2 2 1 0 0 2 0 2 1 2 0 0 0 1 0 1 1 1 2 0 2 0 0 0 0 0 0 2 1 1 1 0 1 2 2 1 2 1 1 1 0 0 1 0 0 0 0 0 1 1 1 0 0 0 0 0 0 0 2 2 0 0 0 1 0 0 1 0 0 0 0 0 0 0 2 1 0 0 0 0 0 0 0 0 2 0 0 1 0 1 1 0 0 1 2 2 0 2 0 0 0 0 0 0 0 0 1 0 0 0 0 0 0 2 0 0 0 0 2 0 0 0 1 2 0 0 1 0 0 0 1 0 0 0 0 0 2 0 2 0 2 0 2 2 1 0 0 1 1 0 0 1 2 1 0 1 1 1 0 0 1 2 1 1 1 0 1 1 0 2 2 2 2 2 2 1 0 0 0 0 2 0 1 2 1 0 1 1 1 1 0 0 0 1 1 1 0 1 0 0 0 2 2 1 1 1 0 1 0 1 1 0 1 0 0 0 1 0 0 2 1 1 1 1 0 2 0 0 1 1 1 2 0 0 0 0 1 0 0 0 0 1 0 2 0 2 1 2 2 0 0 0 2 2 2 2 0 1 0 0 2 0 0 0 0 1 1 0 0 1 1 0 1 2 2 0 0 1 0 0 1 2 2 0 2 0 0 0 0 1 1 0 0 2 1 1 2 0 1 0 1 0 1 2 0 1 0 1 2 0 0 1 0 0 0 2 1 2 0 2 1 0 0 1 0 0 2 2 1 1 0 0 1 2 2 0 0 0 0 0 0 0 0 0 0 1 1 0 0 0 0 0 0
96 0 0 1 0 0 0 1 1 2 0 0 0 1 0 1 0 0 1 1 1 1 1 2 0 0 0 2 0 2 2 0 2 1 0 0 1 1 1 1 1 1 0 1 2 1 2 0 0 2 0 1 2 2 0 0 1 0 2 1 1 0 2 2 0 2 0 2 0 0 0 0 2 2 2 2 2 0 1 0 2 0 2 1 1 0 0 0 1 2 0 0 0 1 0 1 0 2 0 2 0 0 0 2 0 0 2 1 1 1 1 2 0 1 1 0 0 0 1 2 2 1 1 0 0 0 1 1 1 1 1 1 0 0 0 0 0 0 0 1 0 0 0 0 1 1 0 0 1 0 1 0 1 0 0 0 0 1 0 1 1 0 0 1 0 1 0 0 1 0 0 0 0 1 0 1 0 0 0 1 1 2 1 0 2 1 1 1 1 0 0 2 0 1 1 0 1 0 1 0 1 1 0 0 0 2 2 0 2 0 2 0 1 0 1 2 0 1 1 1 1 1 0 0 0 0 1 1 1 0 1 1 1 0 0 0 0 2 2 1 0 0 2 0 0 0 0 0 0 0 0 0 1 0 0 0 1 0 0 1 0 0 0 1 0 0 0 0 1 1 0 1 1 0 1 1 0 1 2 1 0 0 2 2 2 0 0 1 1 2 0 1 1 0 2 0 1 0 0 0 0 0 0 0 0 0 0 1 2 1 0 1 0 1 2 0 0 0 1 0 2 2 1 2 1 0 2 2 1 1 1 1 1 1 0 0 0 0 0 1 1 1 2 1 1 1 1 0 0 0 0 0 2 0 1 0 1 0 0 0 0 0 1 1 1 0 0 1 2 1 1 1 0 0 0 0 0 0 2 0 1 2 0 1 2 0 1 1 1 1 2 2 1 0 2 2 2 2 1 1 0 1 0 2 1 0 0 0 0 0 0 0 0 0 0 0 1 0 0 0 1 2 0 0 1 1 1 0 0 0 1 0 1 0 1 1 0 1 0 0 1 1 1 1 1 2 1 0 0 1 0 0 0 2 0 0 0 1 1 1 1 2 0 0 1 1 0 2 2 0 1 0 1 1 1 0 0 1 2 0 2 1 0 1 1 1 1 1 0 0 0 1 0 1 1 0 0 1 0 0 1 1 1 1 0 0 2 0 1 0 1 2 1 1 0 1 0 2 0 2 1 2 1 1 1 0 0 1 0 1 1 1 1 1 0 0 0 0 2 1 0 1 0 2 1 1 1 0 2 0 0 0 0 1 1 0 1 2 1 0 0 0 1 2 0 1 1 0 0 0 0 0 0 0 0 0 0 1 0 2 0 0 1 1 0 0 1 0 1 1 0 0 1 0 0 0 1 0 0 0 0 2 1 0 1 1 1 0 2 2 0 0 0 1 0 1 0 1 1 1 0 1 0 1 1 0 1 1 0 0 0 2 0 0 0 0 2 0 2 0 0 0 0 1 2 0 2 2 2 2 1 0 0 0 2 0 1 0 0 0 0 0 1 0 2 2 1 0 0 1 1 0 0 0 0 1 1 0 2 0 1 1 2 2 1 2 1 1 0 1 0 1 1 0 1 0 0 2 2 2 0 0 0 0 0 0 2 2 2 1 1 1 0 0 1 2 0 0 0 0 0 0 0 1 1 1 1 0 2 2 1 1 0 2 1 1 0 0 0 0 0 0 0 1 1 0 1 0 0 0 0 0 0 0 0 1 1 0 0 0 0 0 2 1 0 0 1 2 0 1 0 1 1 1 0 2 2 0 2 0 2 2 1 1 1 1 1 2 2 2 0 2 2 0 0 0 1 0 1 0 0 0 1 0 1 1 1 1 0 1 1 0 1 1 0 1 2 0 1 2 1 1 1 0 0 2 0 0 0 1 0 1 2 1 0 1 1 0 0 0 0 0 1 1 1 0 1 0 0 0 2 2 2 0 0 0 2 2 0 0 1 0 0 0 0 0 1 0 1 0 0 0 0 0 1 1 0 0 2 2 2 0 0 0 0 0 0 0 0 1 2 0 0 1 1 1 1 2 0 0 0 1 2 2 2 0 1 1 1 1 1 0 0 0 2 1 0 2 1 1 0 2 2 1 0 0 0 0 1 0 1 1 0 2 0 0 1 1 0 0 0 0 1 0 0 1 0 0 1 0 1 0 1 1 2 0 2 1 0 1 0 1 0 0 0 0 0 0 1 1 0 0 1 0 1 0 1 0 1 0 0 0 0 2 0 0 0 1 1 0 1 0 0 1 0 0 0 0 0 0 0 1
97 1 1 2 0 0 1 1 1 1 0 1 0 0 0 0 0 0 1 1 1 2 0 2 0 0 1 1 1 2 2 1 1 2 0 1 2 2 0 0 0 0 0 0 1 0 1 0 2 1 0 1 0 0 1 0 0 0 2 0 1 0 1 2 0 0 1 0 0 0 0 0 1 0 1 1 2 0 1 0 1 0 2 1 1 0 0 1 2 2 0 2 1 1 0 1 0 1 0 2 1 0 1 1 0 0 2 0 0 2 1 1 0 2 2 0 0 0 1 1 1 0 2 1 0 0 1 1 1 2 0 0 0 0 1 0 2 0 0 1 0 0 0 0 2 1 0 0 1 1 0 0 0 0 0 0 0 0 0 1 0 0 1 1 1 2 0 1 0 0 0 1 1 1 1 0 0 1 0 0 0 1 0 1 1 0 1 0 0 0 0 0 1 0 0 0 1 0 0 0 0 0 0 2 2 0 0 1 1 0 0 0 1 0 2 2 0 1 0 0 1 1 1 1 1 0 2 2 0 2 0 0 0 0 0 0 0 2 2 2 0 0 2 0 0 0 0 0 1 1 1 0 0 0 0 0 0 0 0 2 0 0 0 1 0 0 0 0 1 0 0 2 0 1 0 0 0 1 2 1 0 1 2 1 1 1 2 1 0 1 0 0 1 0 2 0 1 1 0 1 1 0 1 1 1 0 1 2 0 0 0 2 0 0 1 0 0 0 0 0 1 1 1 0 2 0 1 1 1 1 2 1 1 1 0 0 0 2 1 1 1 1 2 2 0 0 1 1 1 0 0 1 1 1 0 1 1 0 0 1 1 1 0 0 0 0 0 1 1 0 0 2 1 1 0 0 0 1 0 2 2 2 0 0 1 0 0 0 0 1 1 2 1 0 2 1 1 0 0 0 0 0 0 0 0 1 0 1 0 0 1 0 0 0 0 0 0 0 0 0 0 2 0 2 1 1 1 2 2 0 1 2 1 1 1 2 0 2 0 0 1 1 0 1 0 1 1 0 0 1 0 0 0 1 2 1 2 0 0 0 2 1 1 1 0 1 0 2 2 0 0 0 0 0 1 1 1 2 1 0 1 1 0 0 0 1 0 1 1 0 2 2 0 0 0 0 0 1 1 0 1 2 1 1 0 0 2 1 0 0 0 1 2 0 0 0 0 2 0 2 0 2 1 1 1 0 1 0 1 1 1 0 1 1 0 1 2 1 2 2 0 1 0 1 1 1 0 2 0 0 0 0 0 1 2 0 2 1 0 1 1 0 1 1 0 0 0 1 1 0 0 0 0 0 0 0 0 1 0 2 0 0 0 0 0 0 0 0 0 1 2 1 2 0 0 0 1 0 0 0 0 2 2 0 1 2 2 0 0 0 0 0 0 1 0 1 0 0 0 0 1 1 0 0 0 0 1 2 0 0 0 2 0 0 1 1 2 0 1 1 0 0 1 1 2 0 2 2 1 1 1 2 0 0 2 0 2 0 2 0 0 0 1 1 0 1 2 0 1 1 0 1 0 0 0 0 1 0 2 0 0 0 2 2 2 2 1 1 0 0 1 0 0 1 0 0 0 2 1 2 1 1 0 0 1 0 2 1 1 0 1 0 0 0 0 0 0 2 1 0 1 0 1 1 1 0 0 2 0 0 2 2 0 2 0 0 0 1 1 2 1 1 0 1 1 0 1 1 0 0 0 0 0 0 0 1 1 0 0 0 0 0 2 0 0 1 1 2 0 2 0 0 2 1 0 0 1 1 0 2 0 0 2 1 1 1 0 1 0 2 1 0 2 0 0 0 0 1 0 0 1 1 1 0 1 1 1 1 0 1 1 0 1 1 1 2 2 1 1 2 2 1 0 2 2 2 0 0 0 2 0 2 1 1 0 0 0 1 1 0 1 1 0 0 0 0 0 0 0 0 2 2 1 2 2 0 0 0 0 0 1 0 0 0 0 2 0 0 2 0 0 0 0 0 1 2 0 1 2 2 2 0 0 0 0 1 1 0 0 0 2 0 0 1 2 1 1 2 0 0 0 1 2 2 2 1 0 1 0 1 0 0 0 0 2 0 0 1 2 0 0 2 1 2 0 0 0 1 0 1 2 2 1 1 0 0 0 2 0 0 0 0 1 1 0 0 1 0 0 0 2 0 0 2 2 0 2 2 1 1 1 1 0 0 1 0 1 1 1 2 1 0 0 0 0 2 2 1 1 0 0 1 2 2 0 1 1 0 1 0 1 0 0 0 0 0 0 0 1 0 0 1
98 0 0 2 1 0 1 0 0 2 0 0 0 0 0 0 0 0 2 0 0 0 0 1 0 0 1 2 0 2 2 0 2 1 0 0 2 1 1 0 1 1 0 0 1 0 0 0 1 1 1 1 0 1 0 1 0 0 0 1 0 1 1 1 0 1 0 0 1 0 0 0 1 0 1 1 1 0 2 0 1 0 1 0 1 0 0 1 2 2 0 1 2 0 0 0 0 0 0 1 1 0 0 0 2 2 2 0 0 2 1 2 1 1 1 1 1 0 2 0 0 0 1 0 1 0 1 1 1 1 0 0 0 0 0 0 0 0 0 2 1 0 0 0 0 1 0 0 1 1 0 0 0 1 0 0 0 2 0 0 1 0 0 2 1 1 0 0 2 1 0 0 0 1 0 0 0 0 0 2 1 1 1 0 1 0 0 1 1 0 0 2 0 1 2 0 1 0 0 0 1 1 0 1 1 1 1 0 0 0 1 0 2 0 2 2 1 0 1 0 1 1 0 0 1 1 1 1 0 1 0 0 0 0 0 0 0 2 2 2 0 0 2 0 0 0 0 0 1 1 1 1 0 0 0 0 2 0 0 1 0 0 0 2 0 0 0 0 0 0 0 1 0 1 0 1 0 1 2 1 0 2 1 0 2 0 1 1 0 2 1 0 0 0 1 0 0 1 1 1 1 0 1 0 1 0 0 1 1 1 0 2 0 1 2 0 1 0 1 1 1 1 2 1 2 0 0 1 1 1 0 2 1 1 0 0 0 0 0 1 0 0 1 2 1 1 2 0 2 1 0 2 2 0 1 0 0 0 0 1 1 1 0 0 0 0 0 0 0 0 0 2 0 0 0 0 0 1 0 2 2 0 0 0 0 1 1 0 0 0 0 1 0 0 1 0 0 0 0 0 0 0 0 1 0 0 1 2 0 0 0 1 0 0 0 0 1 0 0 0 0 2 0 1 1 1 1 0 0 0 0 1 0 1 1 1 0 0 0 0 1 1 0 0 0 1 0 0 0 2 0 0 0 2 1 1 0 2 1 1 1 1 1 1 0 1 0 2 2 0 1 1 1 1 0 0 0 2 2 2 0 0 0 0 0 0 0 0 0 0 0 1 1 1 1 0 0 1 1 1 1 1 1 1 0 0 2 0 1 0 1 1 0 0 0 0 0 2 0 1 1 2 1 1 1 0 0 0 0 2 0 0 1 0 1 0 0 0 2 0 1 2 0 0 1 1 0 1 1 0 0 0 0 2 0 0 0 1 1 0 0 0 1 2 0 1 1 1 2 1 1 2 0 0 0 0 0 0 0 1 0 0 2 1 1 1 2 0 0 0 1 1 1 0 0 1 0 0 0 0 0 2 2 1 2 1 1 0 1 2 1 0 0 1 0 1 0 0 0 0 2 2 0 1 1 0 1 2 0 0 1 1 0 0 1 1 2 2 2 0 1 0 0 1 2 0 2 1 2 2 0 1 1 1 1 1 2 0 1 0 0 0 1 1 0 1 1 2 0 1 1 0 1 0 0 0 1 1 0 0 1 1 1 1 1 1 1 1 0 0 0 1 1 0 0 0 1 2 1 1 0 0 0 0 1 0 2 1 2 0 1 0 0 0 1 1 0 0 0 0 0 0 0 1 1 1 1 0 0 0 1 1 0 2 1 1 0 2 0 2 2 2 0 0 1 1 2 1 0 0 0 1 0 0 0 1 0 0 0 0 0 0 1 0 1 0 0 2 0 2 0 0 1 0 0 0 1 0 1 0 1 1 0 0 0 2 0 1 1 2 1 1 2 1 0 0 1 2 0 0 2 2 0 0 0 2 0 1 0 1 1 0 1 1 0 2 2 0 2 1 2 1 2 2 2 0 0 0 0 2 1 2 1 1 0 1 0 0 0 0 0 0 0 0 0 0 0 0 0 0 1 1 2 1 1 0 1 0 0 0 0 0 1 1 1 0 1 0 2 1 1 0 0 0 1 1 0 2 2 0 0 1 0 1 1 1 0 2 0 0 2 0 0 2 2 0 2 1 1 0 0 1 0 0 2 1 0 2 1 1 1 0 0 0 0 2 0 1 1 1 0 1 2 1 1 1 1 1 1 0 2 1 0 2 0 0 1 1 0 0 0 1 2 2 1 0 1 2 0 0 0 0 0 2 2 0 2 1 0 0 1 0 0 0 1 1 1 1 1 0 0 0 0 0 0 0 0 1 1 1 0 1 1 1 0 0 0 0 0 0 0 1 0 2 1 0 0 0 2 0 0 0
99 1 0 1 1 0 1 1 1 1 0 0 0 0 0 0 0 0 0 2 2 2 1 2 0 0 0 1 1 2 1 1 1 2 1 0 1 2 0 0 1 1 0 1 2 1 0 0 2 2 0 0 0 0 0 1 1 0 2 1 0 0 2 2 0 0 2 0 2 1 0 0 2 1 1 2 2 0 1 0 2 0 2 1 1 0 1 0 1 2 0 0 2 0 1 1 1 1 0 1 0 1 0 1 1 1 2 0 1 1 0 1 0 1 1 0 0 0 0 2 2 0 1 1 1 0 0 1 1 1 1 1 0 0 0 0 1 0 1 0 0 0 0 0 1 0 0 0 1 1 0 0 0 0 0 0 0 0 0 1 0 0 0 0 1 1 0 0 1 1 1 1 0 2 0 0 0 0 0 1 1 1 0 0 1 1 0 1 0 0 0 1 0 1 1 1 0 0 1 0 1 1 1 1 1 0 1 0 2 0 0 0 0 0 1 2 1 0 0 0 2 2 0 1 2 1 1 1 1 0 1 1 0 0 0 0 1 2 2 1 0 1 2 2 0 0 0 0 1 1 1 0 0 0 0 0 0 2 2 2 2 1 0 0 1 0 0 0 2 2 0 1 0 2 0 0 1 1 1 1 0 0 1 0 1 0 1 1 0 1 0 1 1 1 2 0 1 1 0 2 2 1 1 0 1 0 0 1 0 0 0 1 0 1 2 0 0 0 0 0 0 0 1 1 1 0 1 2 1 0 1 1 1 1 0 0 0 1 0 0 0 0 1 2 2 2 0 0 1 1 1 0 2 0 2 0 1 0 0 0 0 0 2 1 2 0 0 2 2 0 0 2 0 0 0 0 0 0 1 1 1 1 0 0 0 1 1 0 0 0 0 1 1 0 2 0 0 0 1 1 0 1 0 1 0 2 0 1 0 0 0 1 1 1 1 1 0 2 0 2 0 0 0 2 1 1 1 0 1 0 1 0 0 1 0 0 0 1 1 0 2 0 0 0 2 2 0 0 0 2 0 0 0 2 2 2 0 2 2 2 0 2 0 0 0 2 0 2 1 1 2 2 0 0 1 0 0 1 1 1 0 0 0 0 0 2 0 1 0 0 1 1 0 0 1 1 1 1 1 1 1 2 1 1 0 0 2 1 2 0 1 1 2 1 0 0 0 2 0 2 0 2 0 0 0 1 1 0 1 1 1 0 0 0 1 1 1 0 1 2 0 1 0 0 1 2 0 1 1 0 0 0 0 2 0 2 0 1 0 0 0 0 0 2 1 1 1 0 2 2 0 1 0 0 1 1 2 0 0 1 1 0 0 0 0 0 0 0 0 0 0 0 0 0 0 2 0 0 0 0 0 2 1 0 1 1 1 0 2 2 0 0 0 0 0 0 0 1 0 0 0 1 0 0 0 1 1 2 0 0 2 2 1 0 1 0 1 0 2 0 1 0 2 2 2 0 2 1 2 2 0 1 0 1 2 0 1 1 2 0 0 0 1 0 1 1 1 0 1 1 0 1 0 1 0 0 2 0 1 0 0 2 1 1 1 1 1 1 0 0 0 0 0 1 0 0 0 2 1 2 0 2 1 1 0 1 1 2 2 0 0 0 0 0 0 2 0 0 0 0 0 0 0 1 1 1 1 0 0 0 1 1 0 2 1 1 0 0 1 1 0 0 0 0 0 1 1 0 0 0 0 0 0 0 0 1 0 0 0 0 0 0 1 0 0 0 0 2 0 2 0 0 2 0 0 0 1 1 1 1 1 1 1 1 1 2 1 2 0 2 0 0 2 1 1 1 1 1 1 1 1 1 0 0 0 2 1 0 1 1 2 0 0 0 2 2 2 0 2 1 2 1 1 2 2 0 0 0 0 2 0 1 1 0 0 1 0 0 0 1 0 1 0 0 0 0 0 0 0 0 1 1 0 2 2 0 0 0 0 0 2 0 0 0 0 0 0 0 1 1 0 0 0 2 2 2 0 1 2 1 1 0 0 0 0 2 0 0 1 0 1 0 0 1 2 1 1 1 0 0 0 1 2 2 2 0 1 1 1 2 0 0 0 0 0 2 0 1 2 2 0 2 2 0 0 0 2 0 0 1 2 2 0 0 1 0 1 1 0 0 0 0 1 2 1 1 1 0 0 0 2 0 1 1 1 0 1 2 1 0 1 1 1 0 0 0 1 0 1 0 0 0 0 0 0 1 1 2 2 0 0 2 0 1 0 0 0 0 1 1 0 0 0 0 1 0 0 0 2 0 2 0
100 1 0 2 0 0 0 2 2 0 1 1 0 0 0 0 0 0 2 0 0 0 0 2 0 0 0 1 0 2 2 0 2 1 0 0 2 1 0 0 2 2 0 0 1 0 0 0 1 1 0 1 0 0 0 0 0 0 2 0 1 1 2 2 1 0 2 2 2 0 0 2 2 0 0 2 2 0 1 0 1 0 2 1 1 0 0 0 2 2 0 1 2 2 0 2 0 1 1 2 1 0 0 0 2 2 0 0 0 2 0 1 1 1 1 1 1 0 0 2 2 0 2 1 0 1 1 1 1 1 0 0 0 0 0 0 0 0 1 0 1 0 0 0 1 1 1 0 1 1 0 0 0 0 1 0 0 1 0 0 0 0 1 1 1 2 1 1 1 1 0 0 1 2 0 0 0 0 0 1 1 1 1 0 1 0 0 0 0 0 0 0 1 1 1 0 2 0 0 0 1 1 0 1 1 1 1 0 1 0 1 0 1 0 2 2 1 0 2 0 1 2 0 0 0 0 1 1 0 1 0 0 1 1 1 1 1 2 2 1 0 0 2 0 0 1 1 0 0 0 0 0 0 0 0 0 1 1 1 1 1 1 0 0 0 0 0 0 1 1 0 2 2 0 0 0 0 0 0 0 0 2 1 1 1 1 0 1 1 1 0 1 1 0 2 0 1 1 0 1 0 0 1 0 1 0 0 1 1 1 0 1 0 1 1 0 2 0 0 0 1 1 2 1 2 0 0 1 1 0 2 0 2 1 1 0 1 1 0 1 2 1 2 1 1 1 2 0 2 1 1 1 2 0 2 0 0 0 0 1 1 1 2 1 2 0 0 1 2 1 1 1 1 1 0 1 0 0 1 1 0 1 0 0 0 1 1 1 1 1 0 2 0 0 2 1 1 1 1 2 0 2 0 1 1 0 1 1 1 0 1 1 1 1 1 0 0 1 0 0 0 1 0 0 0 0 0 0 2 1 1 0 0 2 0 1 0 0 0 0 1 1 0 1 0 2 0 0 0 0 0 1 0 2 0 0 0 2 2 2 1 1 0 0 1 1 1 1 2 1 1 0 1 1 1 1 0 2 1 0 0 0 0 1 0 1 0 0 1 0 1 1 0 2 0 0 1 2 2 0 0 2 1 1 1 1 2 0 0 0 0 1 1 0 1 0 0 2 0 1 0 2 1 0 0 1 1 1 0 1 1 1 0 0 1 0 2 0 1 1 1 1 0 1 1 2 0 1 1 0 0 0 0 1 1 0 1 0 0 1 1 1 0 2 2 0 0 0 1 2 0 1 2 0 2 2 2 1 0 2 1 0 2 2 2 0 2 0 1 2 0 2 0 1 1 1 1 1 0 1 1 1 2 2 2 0 1 0 1 1 0 0 0 1 1 2 1 1 0 0 0 0 0 0 0 1 1 2 0 0 0 0 0 0 1 0 1 0 2 0 1 1 0 1 1 0 2 1 2 2 0 2 0 0 2 0 1 0 0 0 0 0 0 1 0 1 2 2 0 0 1 0 0 0 2 0 2 0 1 0 0 0 1 1 1 1 0 1 0 0 0 0 0 1 0 0 0 2 1 0 0 1 0 0 0 0 2 2 2 0 1 0 0 1 0 0 0 0 0 0 0 0 0 2 1 0 0 0 1 1 1 1 0 2 0 0 0 0 0 0 0 0 0 0 0 2 2 1 0 0 0 0 0 1 0 1 0 0 1 0 0 0 2 0 1 0 0 0 0 1 1 0 0 0 0 0 1 0 1 0 2 1 0 0 0 0 0 1 1 2 1 1 1 1 0 0 1 2 1 0 1 1 0 0 0 2 1 0 0 2 2 0 1 1 0 2 2 0 1 1 1 2 1 2 2 1 0 0 0 2 0 2 1 2 0 0 1 1 0 0 0 0 1 1 1 0 1 0 0 0 1 1 0 2 2 0 0 0 1 0 1 0 0 0 0 1 1 0 0 2 0 0 0 1 2 1 0 0 1 1 1 0 0 0 0 0 1 0 1 0 0 0 0 1 1 1 1 2 0 0 0 2 1 1 0 2 0 0 0 2 0 0 0 0 1 2 0 1 2 1 0 2 2 1 2 0 1 1 0 0 2 1 0 0 0 0 1 2 0 0 0 0 1 2 0 0 1 0 0 0 1 0 1 1 1 0 1 2 0 0 2 0 0 0 1 1 0 0 1 1 0 1 0 0 0 0 1 0 0 0 0 0 1 1 0 0 1 1 1 1 1 0 0 0 2 0 0 0 0 0 1 1
101 0 0 0 1 1 0 1 1 2 0 0 0 1 0 1 1 0 1 1 1 1 0 1 0 0 0 2 0 2 2 1 0 0 1 0 1 1 0 0 1 1 0 1 2 0 0 0 0 2 2 2 0 0 1 0 1 0 1 1 1 1 1 1 0 0 1 1 1 0 0 1 2 1 2 2 2 0 2 0 1 0 2 1 1 0 0 1 2 2 1 0 1 1 1 1 0 1 0 2 2 0 0 2 0 0 2 0 0 2 0 0 1 1 2 2 1 0 2 0 0 0 2 2 0 1 0 0 0 0 0 0 0 0 0 0 0 0 0 2 1 0 0 0 1 0 1 0 0 0 0 0 0 0 0 0 0 0 0 0 0 0 0 2 1 2 1 0 0 1 1 1 1 2 0 0 0 0 0 1 1 0 0 1 1 0 1 0 0 0 0 1 0 0 0 0 1 0 0 0 1 1 0 1 1 1 1 1 1 0 1 0 2 0 1 2 0 0 1 0 1 1 1 0 0 0 1 1 0 0 0 0 1 0 0 0 0 2 2 1 0 0 2 1 0 0 1 0 0 0 0 0 0 1 0 0 2 0 0 0 0 0 0 2 1 0 1 0 1 0 0 2 0 1 0 0 0 1 1 1 0 0 0 0 1 0 0 0 0 1 1 0 0 0 2 0 0 1 0 2 2 1 2 0 2 0 1 2 1 1 1 2 0 2 1 1 0 1 1 0 1 1 0 2 1 0 1 1 1 1 2 0 2 1 0 0 0 1 1 1 2 1 0 1 0 0 1 0 1 0 0 0 1 1 0 1 1 0 0 1 1 1 2 0 2 0 0 1 1 0 0 2 0 0 0 0 0 0 0 2 1 0 0 0 0 2 2 0 0 0 0 1 1 0 2 0 0 1 1 1 0 1 0 1 1 0 1 1 0 1 0 0 0 0 0 0 0 1 1 1 0 0 0 2 1 1 0 0 1 0 1 0 0 1 1 2 1 0 0 0 2 0 0 2 0 1 2 0 0 2 0 0 0 2 1 1 0 1 2 0 1 2 2 2 0 0 0 1 2 0 2 0 2 2 1 1 1 2 2 0 1 1 0 1 0 1 0 0 0 0 0 1 0 2 0 0 0 2 2 0 1 2 0 2 0 0 0 1 1 0 1 0 1 0 1 0 0 2 0 2 1 2 1 0 0 0 1 0 1 1 1 0 0 0 2 0 1 0 2 1 1 1 0 1 1 1 0 0 2 0 0 0 0 2 1 0 0 0 2 0 0 0 1 1 0 0 0 0 2 2 0 1 1 0 1 1 1 2 0 2 0 0 0 0 0 0 0 0 1 1 1 0 0 0 0 1 1 0 0 0 0 2 1 1 2 0 0 0 1 1 0 0 0 0 0 0 0 1 0 0 1 1 0 0 0 0 1 0 0 0 0 0 0 0 1 2 2 1 2 0 0 0 0 0 0 0 2 0 1 1 1 0 0 1 1 0 1 0 2 0 0 0 0 1 1 2 1 1 1 0 1 1 0 0 1 0 2 1 0 0 1 0 2 2 2 2 2 1 0 0 1 0 0 0 0 0 0 2 0 0 0 0 0 0 2 0 2 2 2 0 1 0 0 0 1 1 0 1 1 0 0 0 0 1 1 0 0 0 1 1 0 0 0 2 0 0 2 0 1 1 0 0 0 1 1 0 1 1 0 0 0 0 0 0 0 2 1 0 0 0 0 0 2 0 0 2 2 0 0 0 0 0 1 0 0 2 0 0 1 1 2 1 1 1 0 2 0 2 1 2 0 2 2 1 0 0 0 1 1 1 1 1 0 0 1 1 1 0 0 1 2 1 0 0 2 2 2 1 1 1 1 1 0 2 2 1 0 0 0 2 0 2 0 1 0 2 1 0 0 0 0 0 0 0 0 0 0 0 0 0 2 2 1 2 1 1 1 0 0 0 2 0 1 0 1 2 0 0 2 1 1 0 0 1 2 1 0 0 2 2 2 0 1 0 1 1 0 0 1 0 1 0 0 1 1 0 1 2 0 0 0 2 2 2 1 1 0 1 0 2 0 0 0 0 1 1 0 0 2 0 0 2 2 0 0 0 1 1 0 0 2 1 1 2 0 0 1 1 1 1 0 1 1 1 0 1 1 1 0 0 1 0 1 0 0 0 1 2 2 1 1 1 1 0 1 0 1 0 1 1 0 0 0 0 1 2 2 1 1 0 0 2 2 2 0 0 0 1 0 0 1 1 1 0 1 0 0 0 1 0 0 0
102 0 0 2 0 0 0 2 2 0 0 1 0 1 0 1 0 0 0 1 2 2 0 2 0 0 0 1 0 1 1 0 2 1 1 2 2 1 1 1 1 1 0 1 1 1 1 0 0 2 0 2 0 0 0 2 0 0 0 1 0 1 1 1 0 0 1 0 1 0 0 0 2 0 1 2 2 0 2 0 1 0 2 0 1 0 0 1 2 2 1 1 1 2 0 2 0 2 1 1 0 0 0 0 2 2 0 1 1 1 0 1 0 1 1 0 0 0 1 1 1 0 2 1 0 0 1 1 1 1 1 1 0 0 0 0 1 0 1 0 0 0 0 0 1 1 0 0 1 1 0 0 0 0 0 0 0 0 0 1 1 1 0 2 1 2 1 0 1 0 0 0 2 1 0 0 1 0 0 0 0 0 0 1 1 0 1 0 0 0 0 2 0 2 2 0 0 1 0 0 0 0 0 2 1 1 1 1 1 0 1 0 2 0 1 1 1 0 2 0 1 1 0 0 0 0 1 2 1 1 0 0 1 1 1 1 1 2 2 2 0 0 1 1 0 0 0 0 0 0 0 0 0 0 1 0 0 0 0 0 0 0 0 1 0 0 0 0 1 1 0 2 0 2 0 0 1 0 2 0 1 1 1 1 1 2 0 2 0 2 1 1 1 0 1 0 0 0 1 2 1 1 1 1 1 0 0 2 2 1 0 2 0 0 0 0 0 0 2 0 2 2 2 1 1 0 2 0 1 1 2 2 1 1 0 0 0 2 0 0 0 0 1 1 0 0 1 1 2 2 2 0 2 0 1 0 0 0 0 1 2 2 1 1 1 1 0 0 2 2 2 0 0 0 0 0 0 0 0 2 1 1 0 1 0 1 2 0 0 1 1 2 0 0 2 1 1 1 0 0 0 0 0 1 1 1 0 0 0 0 1 0 2 2 2 1 0 0 0 0 0 2 0 1 0 0 0 0 2 1 2 1 0 1 1 1 0 0 0 0 1 1 0 1 0 2 0 0 0 0 0 0 0 2 0 0 0 0 0 0 2 0 1 1 1 0 0 2 2 0 0 1 1 1 1 0 0 2 2 0 1 1 0 1 0 0 0 0 0 0 0 2 0 1 2 1 1 1 1 0 1 2 2 1 1 1 1 0 2 0 0 2 1 1 0 0 0 2 0 1 0 2 0 0 1 0 1 0 1 1 1 0 0 0 0 0 2 0 0 1 1 1 0 1 1 2 0 2 0 0 0 0 0 2 0 0 0 0 2 0 0 0 0 0 0 0 0 0 1 0 1 0 1 0 0 0 0 1 0 2 0 0 1 1 1 0 1 0 1 1 0 1 2 1 1 0 1 1 0 0 0 1 1 0 1 0 1 1 2 2 1 1 0 0 0 0 0 1 0 0 0 1 0 0 0 1 1 2 0 0 1 1 0 0 2 1 2 2 2 0 1 0 0 0 2 0 2 0 0 0 2 1 0 1 2 0 0 1 1 0 0 0 2 0 2 1 0 1 0 1 1 0 0 0 0 1 1 0 0 0 1 1 2 2 2 2 2 2 0 0 2 0 0 2 0 0 0 2 1 1 0 0 1 1 0 1 1 1 2 0 0 0 0 0 0 1 0 1 1 0 0 0 0 2 2 0 1 0 1 1 1 1 1 2 1 0 0 1 0 1 1 1 0 1 1 1 2 0 0 0 0 0 0 0 0 1 0 0 1 0 0 0 2 0 0 0 0 1 0 1 0 0 1 0 0 1 1 0 2 0 2 2 1 1 1 2 1 2 2 2 0 2 2 1 0 0 0 0 0 0 0 1 2 0 2 0 1 1 0 0 0 0 1 1 1 2 2 1 1 1 0 1 1 2 2 0 0 0 0 2 0 2 2 1 0 1 0 1 2 0 1 0 0 0 0 0 0 0 0 0 1 1 2 1 0 1 2 0 0 0 0 0 0 0 0 0 1 0 1 1 0 0 0 1 1 1 0 0 1 1 2 0 0 0 0 1 0 0 1 0 0 0 1 0 0 0 1 0 0 0 0 2 2 2 2 0 1 0 0 2 0 0 0 0 2 1 0 1 2 2 0 2 2 0 0 0 1 0 1 0 1 1 1 2 0 0 0 1 0 0 1 0 2 1 0 1 0 0 1 0 1 0 0 2 2 0 2 2 0 0 1 1 1 0 0 0 1 0 0 0 0 0 0 0 0 2 2 0 0 0 0 1 0 0 0 0 0 1 0 0 0 2 0 0 1 1 0 1 2 0 0 1
103 0 0 1 0 0 0 2 2 0 0 1 1 1 0 1 0 0 0 2 2 2 0 0 1 1 1 2 0 2 2 0 1 1 0 0 1 1 0 0 1 1 0 0 1 1 0 0 2 0 0 0 1 1 2 1 1 0 2 0 1 0 2 2 1 1 1 0 2 1 0 0 2 0 1 2 2 0 1 0 2 0 1 0 1 0 0 1 1 2 1 1 1 2 1 2 1 0 0 0 1 0 1 1 0 0 2 0 1 1 1 2 0 1 1 1 0 0 0 2 2 0 1 0 0 0 2 1 0 1 0 0 0 0 0 0 0 0 0 0 0 0 0 1 1 1 1 0 1 1 0 0 0 0 0 0 0 0 1 2 2 0 1 0 2 1 0 2 0 2 2 2 0 0 0 0 0 0 0 1 1 0 0 1 1 0 1 0 0 0 1 2 1 0 0 1 0 0 0 0 1 1 1 0 0 1 1 1 1 2 2 0 2 1 1 2 0 0 1 0 2 2 0 1 0 0 1 0 0 0 0 0 0 0 0 0 0 2 2 0 0 1 1 1 1 1 1 0 0 0 0 0 0 0 0 0 1 0 0 0 0 0 0 1 0 0 0 0 2 2 0 1 0 0 0 0 1 0 0 0 0 2 1 0 1 1 1 1 0 1 0 0 1 0 2 0 1 0 0 0 0 0 1 0 1 1 1 2 2 2 0 2 0 1 2 0 0 0 0 0 0 0 1 0 1 0 0 1 1 0 2 0 2 0 0 0 1 0 0 1 1 1 1 2 0 0 1 1 2 1 1 1 1 0 0 1 0 0 0 1 1 1 2 1 2 0 0 1 2 1 1 1 0 0 0 0 0 0 0 2 2 1 1 1 1 0 0 0 0 0 0 0 1 0 1 0 0 1 0 0 0 0 0 0 0 1 1 1 0 0 2 0 0 0 0 0 1 0 0 0 0 0 0 2 0 0 0 0 1 1 1 2 0 2 0 1 1 0 0 0 1 1 0 0 1 1 0 1 1 2 0 0 0 2 1 1 0 2 1 1 1 1 0 0 1 1 1 2 2 0 0 0 1 1 1 1 1 2 2 0 1 0 0 1 1 0 1 0 0 0 0 2 0 1 1 1 1 1 1 0 1 2 2 0 0 0 1 0 2 0 2 1 1 0 1 1 1 2 0 1 0 2 0 0 0 1 1 1 0 1 1 1 2 1 0 1 1 0 1 2 0 2 0 1 1 2 0 1 1 0 1 1 0 2 1 1 0 1 1 0 0 0 0 1 0 1 1 0 0 0 0 0 1 0 1 1 1 0 0 0 2 0 1 0 1 0 0 1 0 1 1 0 0 0 0 0 0 1 0 1 0 1 1 1 0 2 0 0 1 1 0 0 0 0 0 1 1 1 0 0 0 1 0 0 0 1 1 2 0 0 0 0 1 0 1 1 2 2 2 0 0 1 1 1 2 0 1 1 2 2 0 1 1 1 0 1 2 0 2 0 0 0 2 0 2 1 0 1 0 1 1 0 0 0 1 1 1 0 0 0 1 0 2 1 1 1 2 2 1 1 0 2 0 0 0 0 0 1 0 0 0 0 0 0 1 0 1 1 1 0 0 0 0 0 1 2 0 2 2 0 0 0 0 1 1 0 0 0 0 0 1 1 0 2 2 1 0 1 0 1 1 1 0 1 2 0 2 0 0 1 1 1 0 0 0 2 0 0 1 0 0 0 2 0 0 1 1 2 0 2 0 1 2 0 0 0 0 2 0 2 2 1 1 1 2 2 2 2 0 2 0 1 2 2 0 0 0 0 0 0 0 2 1 0 1 0 1 0 1 1 1 0 1 1 1 2 2 1 2 2 1 2 0 2 2 2 0 0 0 2 0 1 1 0 0 1 2 1 1 0 1 1 0 0 0 0 0 0 1 0 1 1 2 2 2 0 0 0 0 0 1 0 1 0 1 1 1 0 0 2 1 1 1 1 0 0 0 1 1 1 0 0 0 0 0 1 0 0 0 0 2 0 0 1 2 1 2 2 0 0 0 2 1 1 2 0 1 0 1 1 1 0 0 0 1 2 0 1 2 0 0 1 1 1 0 0 1 2 0 0 2 2 0 1 0 0 0 1 0 0 0 0 2 2 1 1 0 0 0 0 1 0 0 2 1 0 1 1 0 0 1 1 0 0 0 0 2 0 1 1 0 0 0 0 0 0 1 1 1 1 0 1 0 1 0 0 0 0 0 0 0 1 1 0 2 0 0 1 2 0 1 0
104 1 0 1 1 0 0 2 2 1 0 1 0 1 0 1 1 0 1 2 1 2 0 2 0 0 1 2 0 2 2 1 1 0 1 0 1 2 0 0 0 0 0 0 1 0 0 0 1 1 0 0 0 0 1 1 0 0 0 0 1 1 2 2 0 0 1 0 1 0 0 0 2 0 2 2 2 0 2 1 1 0 1 0 1 0 1 1 1 2 0 0 2 2 1 1 1 0 0 1 1 0 2 0 0 0 2 0 0 2 2 1 0 1 1 0 0 0 1 1 1 0 1 2 0 1 0 1 1 1 0 0 0 0 0 0 0 0 0 0 1 0 0 0 0 1 0 0 0 0 0 0 0 1 0 0 0 1 0 1 2 0 0 1 1 1 0 2 0 1 1 1 0 1 0 0 0 0 0 1 1 2 0 1 1 0 1 2 1 0 0 2 0 0 1 0 0 0 0 0 0 0 0 0 0 2 2 1 1 0 1 0 1 0 1 2 0 1 1 0 0 0 1 0 0 0 1 1 0 2 0 0 0 0 0 0 0 2 2 2 0 0 2 0 0 0 0 0 2 2 2 0 0 0 0 0 0 0 0 0 0 0 0 2 0 0 1 0 1 1 0 1 0 2 0 0 1 1 1 1 0 1 2 1 2 2 0 1 0 2 0 1 2 0 2 0 1 1 0 2 2 1 0 0 0 0 0 2 1 1 0 1 0 1 2 0 0 1 0 0 0 0 2 0 2 0 2 1 0 0 2 1 1 1 0 0 0 2 0 1 1 0 1 0 0 0 0 0 1 0 1 0 1 0 1 1 1 0 0 1 1 1 1 0 1 0 0 2 2 0 0 2 1 1 0 1 0 0 0 2 1 1 0 0 0 1 1 0 0 0 0 0 1 2 2 2 2 0 1 0 0 0 0 1 0 0 0 1 0 0 2 0 0 0 0 0 0 0 0 0 0 1 0 2 1 0 0 0 1 1 1 1 1 1 1 1 0 0 0 0 1 1 0 0 1 1 0 0 1 1 0 0 0 2 1 1 0 0 1 0 1 0 1 1 0 1 1 2 2 0 1 1 0 0 1 0 1 2 2 0 0 0 0 2 0 2 0 0 0 0 0 2 1 2 2 1 1 2 2 0 0 1 1 1 0 0 2 1 0 0 0 1 2 1 0 0 0 2 0 2 0 2 2 0 0 0 1 0 1 1 1 0 0 0 0 0 1 0 1 0 2 2 0 0 0 1 0 0 2 1 0 1 0 2 0 0 0 0 1 0 0 0 0 1 0 1 1 0 1 1 0 2 0 0 0 0 0 1 0 2 1 0 2 0 2 1 1 0 2 2 0 0 0 1 1 1 1 0 0 0 0 2 1 0 2 1 1 1 2 2 0 0 0 1 1 1 2 2 1 1 1 2 0 0 0 1 1 2 0 0 0 1 0 0 1 1 2 1 2 0 1 1 0 1 1 0 2 1 2 2 0 1 1 1 1 0 1 0 1 0 0 0 2 2 0 2 0 0 1 0 1 1 0 0 1 0 2 1 1 0 0 2 1 0 1 1 1 1 1 0 0 0 0 0 0 0 0 1 0 0 0 0 0 0 1 0 1 2 2 0 0 0 0 0 0 0 0 1 1 0 0 0 0 1 1 0 0 1 1 1 1 1 0 2 1 0 1 0 0 0 0 0 0 0 0 0 0 0 0 0 0 0 0 0 0 0 1 0 1 0 0 0 2 0 0 1 1 1 0 1 0 0 2 2 2 2 1 1 1 1 1 1 0 0 0 2 0 1 1 2 1 1 2 1 1 1 0 2 0 0 1 1 0 1 0 1 1 0 1 1 1 0 0 0 1 1 2 1 2 2 1 2 2 2 2 0 0 0 0 2 0 1 2 1 0 0 0 0 1 0 1 1 0 0 0 0 0 0 1 0 0 0 0 2 2 0 0 0 0 0 1 0 0 0 0 0 0 0 2 0 0 0 0 0 2 1 0 0 1 1 2 0 0 0 1 1 0 0 0 0 1 0 0 2 2 0 2 2 0 1 1 1 1 1 2 2 1 0 0 2 0 0 1 1 1 0 0 0 2 1 0 2 1 1 0 0 1 1 0 0 2 1 0 2 0 0 0 1 0 0 0 0 2 2 0 1 0 0 1 0 1 0 2 0 1 0 1 1 1 0 2 0 0 0 0 0 0 0 1 1 0 0 0 0 1 0 1 2 2 1 0 2 1 2 0 0 0 1 0 0 0 2 0 1 1 0 0 0 1 0 1 1
105 0 1 2 0 0 0 0 0 2 0 0 1 2 0 1 0 0 1 1 1 1 0 2 0 0 0 2 1 2 2 1 1 0 1 2 2 2 0 0 0 0 0 0 2 1 1 0 2 0 0 0 0 0 1 1 0 0 2 0 1 0 1 2 0 0 1 2 0 0 0 0 2 0 1 2 2 0 2 0 2 0 2 1 1 0 0 1 1 1 0 0 0 1 1 2 1 0 0 2 2 0 0 1 1 1 1 1 1 1 0 1 0 1 1 0 0 0 1 2 2 0 1 1 1 1 0 0 0 1 0 0 0 0 0 0 0 0 1 0 0 0 0 0 1 2 1 0 1 1 0 0 0 1 0 0 0 1 0 0 1 0 0 0 1 1 0 1 1 1 1 2 0 2 0 0 1 0 0 1 1 1 1 0 1 0 1 1 0 0 0 2 0 0 1 0 2 0 0 0 0 0 0 1 1 0 0 1 1 1 1 0 2 0 2 2 0 0 1 1 1 1 0 0 0 0 2 0 0 1 0 0 0 0 0 0 1 2 2 0 0 1 2 0 0 0 0 0 1 1 1 0 0 0 1 0 2 0 0 1 0 0 0 1 0 0 1 0 1 0 1 2 0 0 0 1 0 2 2 2 0 2 0 0 0 0 0 2 0 2 0 0 1 0 2 0 1 0 0 1 1 1 0 1 0 0 0 2 1 1 1 1 0 1 2 0 0 0 1 0 2 1 0 1 0 0 0 1 0 0 0 2 0 0 0 0 0 2 0 2 1 1 1 2 0 0 0 0 1 0 1 0 1 1 0 1 1 0 0 0 1 1 1 0 1 2 0 0 2 2 2 0 0 0 0 1 0 0 1 1 1 0 0 1 0 1 1 0 0 0 0 1 0 0 1 0 0 2 1 1 0 1 0 0 0 0 1 0 0 0 0 0 1 1 1 0 1 1 1 1 0 0 1 1 1 2 1 1 1 0 0 1 0 2 0 0 0 0 0 0 1 0 1 1 0 1 0 0 0 0 0 0 0 2 0 0 0 0 2 0 2 2 1 1 1 0 0 2 2 0 2 1 0 0 1 0 1 2 1 2 1 0 0 1 0 0 0 0 1 0 1 1 0 1 1 0 0 2 0 0 0 1 1 1 0 0 1 0 0 0 0 1 0 0 0 0 0 2 0 1 1 2 2 2 2 0 0 0 1 1 1 1 1 0 1 1 2 0 1 0 1 0 0 1 1 1 0 1 1 0 0 0 0 2 0 1 0 0 1 1 1 0 0 2 0 0 0 1 0 1 0 0 0 0 1 1 1 1 0 2 0 0 1 1 2 1 2 0 0 0 0 2 0 0 0 1 0 0 0 0 0 1 0 1 2 0 1 0 2 2 0 0 0 1 1 1 1 2 1 1 0 1 0 0 0 2 2 1 0 0 0 2 0 0 1 0 2 1 2 0 0 2 1 2 2 0 1 1 0 0 2 1 0 2 2 0 0 0 2 0 0 0 1 2 0 2 1 1 1 1 0 1 0 0 2 0 2 1 2 1 0 0 2 1 2 2 0 1 0 0 1 0 0 0 0 0 0 1 0 0 0 0 1 0 0 0 1 0 0 1 0 0 0 0 0 0 0 1 1 0 0 0 1 2 2 0 0 1 0 0 2 2 0 2 0 1 1 1 0 1 1 1 0 0 0 0 0 0 0 0 0 0 0 1 0 1 0 0 0 0 0 0 2 0 0 0 0 2 0 2 0 1 2 0 0 0 1 1 1 1 2 1 0 0 0 1 0 0 0 2 2 0 2 0 1 1 0 1 0 0 2 1 1 0 1 1 0 0 2 0 0 0 0 0 0 1 0 1 1 2 2 1 1 2 2 0 0 0 0 2 0 1 1 0 0 0 0 1 1 0 1 1 1 0 1 0 0 0 0 0 2 2 0 2 2 0 0 0 0 0 0 1 1 0 1 1 1 0 0 2 2 2 0 1 1 1 0 1 2 2 2 0 0 0 1 1 0 0 1 0 0 0 1 0 2 1 2 2 0 0 0 2 1 1 2 1 1 0 1 1 1 0 0 0 2 1 0 2 1 1 0 2 1 2 0 0 1 2 1 1 1 1 1 2 0 0 0 2 0 0 0 1 0 0 1 1 0 1 1 0 0 0 0 2 1 0 2 2 2 0 2 0 0 0 1 1 0 1 2 2 1 0 0 0 0 0 0 1 1 0 0 1 0 1 0 0 0 0 0 0 0 0 0 0 1 0 0 0 0 0 1 1
106 1 0 0 1 0 0 0 0 2 0 0 0 0 0 0 0 0 0 1 2 2 0 1 0 0 0 2 1 2 2 0 2 2 0 0 1 2 0 1 2 1 0 0 2 1 1 1 1 1 0 0 0 0 1 1 0 0 1 1 0 1 2 2 0 2 0 1 1 0 0 1 2 0 1 2 2 0 2 0 1 0 0 0 2 0 1 0 2 2 0 0 1 1 1 1 1 0 0 2 2 0 0 0 0 0 2 2 2 0 0 2 1 1 2 2 1 0 0 2 2 0 2 1 0 1 1 1 0 1 0 0 0 0 0 0 1 0 0 0 0 0 0 0 0 0 0 1 1 1 0 0 0 0 0 0 0 0 0 1 0 0 0 0 2 0 0 1 0 1 0 0 1 2 1 0 1 1 0 1 1 2 0 0 0 0 0 2 1 1 1 2 0 1 1 0 0 0 0 0 0 0 0 2 0 1 1 2 1 0 0 0 2 0 0 2 1 1 0 0 1 1 1 1 0 0 2 2 0 2 0 0 0 0 0 0 0 2 2 2 0 0 2 0 0 0 0 0 0 0 0 0 0 1 1 0 1 1 1 1 1 1 0 1 0 0 0 0 0 0 0 2 1 0 0 0 0 2 2 2 0 2 2 1 2 2 1 1 0 1 0 0 1 1 2 0 0 0 0 1 0 0 1 0 1 0 0 2 0 0 0 1 0 1 0 0 0 0 0 0 1 2 2 1 2 0 1 1 1 1 2 1 1 1 0 0 0 1 0 1 0 0 1 2 1 1 0 1 2 2 2 0 1 0 1 1 0 0 0 1 1 1 1 0 1 1 0 2 2 0 0 2 0 0 0 0 0 1 0 2 2 0 0 0 0 1 1 0 0 0 0 2 1 0 2 1 1 0 1 1 0 1 0 0 0 2 0 1 0 0 0 1 1 1 1 1 1 0 1 0 0 1 1 1 1 1 1 0 2 1 1 1 1 0 1 1 0 1 0 0 1 1 0 1 1 1 0 1 1 2 0 0 0 1 2 1 1 1 1 0 1 2 0 0 0 2 1 2 2 0 1 1 0 0 2 0 2 2 2 0 2 0 0 1 0 0 0 0 2 0 2 2 0 2 0 0 0 1 1 1 1 2 2 1 0 0 1 1 0 0 0 2 1 0 0 0 0 1 0 1 1 1 1 0 0 1 1 1 1 2 0 1 0 0 0 0 2 0 1 1 0 2 0 0 0 2 0 1 1 0 0 0 0 2 1 0 0 0 1 0 0 0 0 2 2 0 0 0 0 0 0 1 0 0 0 0 0 1 0 1 1 0 1 1 0 0 1 0 2 2 1 1 1 0 0 1 0 0 0 0 0 2 1 1 1 0 0 0 1 1 0 0 0 1 0 1 0 0 0 0 0 0 0 0 0 1 2 1 0 0 0 1 0 0 1 0 1 0 2 0 2 0 1 1 2 0 2 1 1 1 1 2 1 2 1 1 2 0 0 1 1 0 2 2 0 2 0 1 1 0 0 0 0 0 1 1 1 0 0 0 0 0 1 1 0 1 0 0 0 0 0 0 0 1 0 0 0 2 0 0 0 0 1 0 1 0 1 2 2 1 0 0 0 0 0 0 0 1 1 1 0 1 1 2 1 0 1 1 0 0 1 1 0 2 0 0 1 0 1 1 0 0 0 0 0 1 1 0 0 1 1 1 0 1 0 1 0 0 0 0 0 0 2 1 0 0 1 1 0 2 1 1 1 1 0 1 2 0 2 1 2 1 2 2 1 1 0 1 0 2 1 1 1 1 0 0 0 1 0 0 1 1 1 0 1 0 1 0 0 1 2 1 2 2 0 2 2 1 1 2 2 1 2 0 0 2 0 0 0 2 0 2 1 1 0 0 0 1 0 0 1 1 2 0 2 2 2 0 0 0 2 1 0 2 2 0 0 0 0 0 0 0 0 0 0 1 0 0 2 0 0 1 0 1 2 0 0 1 2 2 2 1 0 0 0 0 0 2 0 0 2 0 0 2 2 0 2 1 0 0 1 2 1 1 2 0 2 0 0 2 0 0 0 0 0 2 0 0 1 0 0 1 2 1 0 0 0 1 0 1 2 2 0 1 0 0 0 0 1 1 0 0 2 2 2 1 0 0 0 0 1 1 1 0 1 0 0 2 1 1 0 1 0 0 0 0 1 0 1 0 0 0 0 0 0 1 1 1 1 0 0 2 0 1 0 0 0 2 0 2 0 0 0 0 1 0 0 0 0 0 0 1
107 1 0 1 0 0 0 2 2 0 0 0 0 0 0 0 0 0 1 1 1 1 0 1 0 0 0 0 1 1 1 0 1 0 2 1 1 1 1 0 1 1 0 0 0 0 0 0 1 0 0 0 0 0 0 1 0 1 0 0 0 1 2 2 0 1 1 0 1 1 0 0 2 0 1 2 2 0 2 0 0 0 2 1 1 0 0 0 1 2 0 0 1 1 1 1 1 1 0 2 1 0 1 0 1 0 2 1 1 1 0 1 1 1 1 1 1 0 0 2 2 0 2 0 0 0 2 1 0 1 0 1 0 0 1 0 0 0 1 0 0 0 0 0 1 1 0 0 0 0 1 0 0 0 0 0 0 0 0 0 1 0 0 0 0 2 1 0 0 1 1 0 0 1 0 0 0 1 0 0 0 0 1 1 2 0 1 1 1 1 1 2 0 1 2 0 1 1 0 0 1 1 0 1 1 0 1 0 1 0 1 0 1 0 0 2 0 0 1 0 1 1 0 0 1 1 1 2 0 2 0 0 0 0 0 0 0 2 2 1 0 0 2 1 0 0 0 0 1 0 0 0 0 0 0 1 1 0 0 0 0 0 1 0 0 0 0 2 1 1 0 2 0 1 0 0 0 0 2 0 0 2 2 1 2 0 0 1 1 1 0 1 0 0 1 0 0 0 1 1 0 0 1 0 1 1 0 1 1 2 0 2 0 2 2 0 0 0 0 0 2 0 1 1 2 0 1 0 0 1 2 0 0 1 0 0 0 1 0 1 1 1 1 2 0 0 1 1 2 1 0 1 1 1 1 0 1 0 0 2 1 1 1 1 1 1 0 2 2 0 0 2 1 1 0 0 0 1 1 1 0 2 0 0 1 1 0 0 0 0 0 0 0 2 2 1 1 1 1 1 0 1 0 1 0 0 0 1 0 0 0 1 0 0 0 0 1 1 0 1 0 1 0 1 1 1 1 0 2 2 2 1 0 0 2 0 0 2 0 0 1 1 0 0 1 1 0 0 0 1 0 1 0 2 2 2 0 2 2 2 1 1 0 0 1 1 1 1 1 1 1 0 0 0 0 1 0 1 2 0 1 1 0 1 1 0 1 0 0 0 0 1 1 2 2 0 0 2 1 0 0 1 1 1 0 0 2 0 1 0 0 1 1 0 1 0 0 1 0 2 2 1 1 1 1 1 0 1 0 1 1 2 1 1 0 1 2 0 1 1 1 1 0 0 0 1 0 1 1 1 0 1 0 1 1 1 2 1 1 0 0 0 0 2 0 1 1 0 0 0 0 1 1 0 1 0 0 1 0 2 0 0 0 1 0 0 0 0 2 2 0 0 0 0 0 0 1 1 0 0 0 2 1 1 2 1 1 0 1 0 0 0 0 0 0 0 1 0 0 0 0 0 0 0 0 2 2 2 0 0 1 1 0 0 0 0 2 1 2 0 0 1 0 1 2 0 2 1 1 0 1 2 0 0 1 0 2 2 1 1 1 0 2 1 0 1 1 2 1 1 0 1 0 0 1 0 2 0 2 0 0 0 2 2 2 2 2 0 0 0 1 1 0 1 0 0 0 1 1 1 0 1 0 1 1 0 0 2 2 0 0 0 0 0 0 0 0 1 1 0 0 0 1 2 1 0 0 0 1 1 2 2 0 1 1 0 0 0 0 0 0 0 0 0 0 1 1 0 0 0 0 0 0 0 0 0 0 0 1 0 0 0 2 0 0 0 0 2 0 1 0 0 2 0 0 0 1 0 1 1 2 1 0 0 0 1 0 1 0 1 0 1 2 1 0 0 1 1 0 0 2 1 1 0 1 2 1 0 1 1 2 0 0 0 1 1 1 1 2 2 2 2 0 1 1 1 0 0 0 2 0 2 2 0 0 1 1 0 1 0 1 1 1 1 1 0 1 0 0 0 1 1 1 2 2 0 0 0 0 0 2 0 1 0 1 2 1 0 1 1 0 0 1 0 1 1 0 1 2 2 2 0 0 0 0 0 1 0 1 1 0 0 0 2 2 0 2 2 0 0 0 2 2 1 2 0 2 0 0 2 0 1 0 0 1 1 0 2 1 1 0 2 1 0 0 0 1 1 0 0 2 2 0 2 0 0 0 0 1 0 0 0 2 2 1 1 0 0 0 0 1 0 2 0 0 0 0 2 1 1 0 1 1 0 2 1 0 2 2 1 1 0 0 1 1 1 1 0 0 0 0 1 0 0 0 1 1 1 1 0 1 0 0 0 0 1 0 0 1 0 0 1
108 0 0 2 0 0 0 2 2 1 0 0 0 1 0 1 0 0 0 2 0 2 0 2 0 0 0 2 1 2 2 0 2 2 0 1 1 1 0 0 1 1 0 1 2 1 1 0 2 0 0 1 0 1 0 1 0 0 2 1 1 0 1 1 0 0 2 2 1 0 0 1 2 1 1 2 1 0 1 0 2 0 2 0 0 0 0 0 1 2 0 0 0 2 0 0 0 0 0 1 2 1 0 0 2 2 2 1 1 1 1 2 0 2 2 0 0 0 0 2 2 0 1 1 1 1 0 1 1 1 0 0 0 0 0 0 0 0 0 2 0 0 0 0 0 0 1 0 0 0 0 0 0 0 1 0 1 1 0 1 0 1 0 2 0 1 0 0 0 1 1 0 1 1 0 0 0 0 0 1 1 1 0 1 2 1 1 0 0 0 0 0 1 0 0 0 0 0 0 0 0 0 0 1 1 1 1 2 1 0 2 0 1 0 2 2 1 0 1 0 1 1 0 0 1 0 2 1 0 1 1 1 0 0 0 0 0 2 2 2 0 0 2 1 0 0 0 0 0 0 0 0 0 0 1 0 2 2 2 2 2 2 0 1 1 0 0 0 2 0 0 1 1 1 0 0 0 2 2 2 0 2 2 1 2 0 0 1 0 2 1 0 0 1 2 2 0 2 0 2 2 0 1 0 1 1 0 2 2 2 1 2 0 0 1 0 1 1 0 0 0 0 1 2 2 0 0 1 0 1 0 2 0 2 0 0 0 1 0 1 1 1 0 1 0 0 1 1 1 2 1 1 1 1 0 0 2 0 0 2 2 2 1 1 1 1 0 1 1 0 0 2 1 1 1 1 0 0 1 1 0 0 0 0 0 0 0 0 0 1 1 1 0 0 2 1 1 0 2 2 0 2 0 1 0 0 0 1 0 1 0 0 1 1 2 0 0 1 0 1 0 0 0 1 1 0 0 0 0 0 0 0 0 1 0 1 0 1 0 1 1 1 0 0 0 2 0 0 0 0 1 2 0 2 2 2 0 2 2 2 1 1 0 0 0 2 0 2 2 0 2 1 2 2 2 0 2 2 2 0 2 1 0 1 0 0 0 0 1 0 1 1 0 1 0 0 0 1 1 1 1 2 1 2 0 0 1 0 2 0 1 2 0 0 0 0 0 2 0 1 1 1 0 0 0 0 1 0 1 2 1 0 1 1 0 0 0 0 1 1 1 1 0 0 0 2 0 2 0 0 0 0 0 2 0 0 0 1 0 1 2 0 0 1 0 1 0 1 2 1 1 1 1 1 1 1 2 1 0 2 0 0 0 0 1 0 0 0 0 0 0 0 1 0 1 1 1 0 0 0 0 2 2 0 0 2 0 0 1 1 0 0 0 2 2 2 2 1 1 1 1 2 0 1 1 0 1 1 0 0 0 2 0 0 1 0 2 0 2 0 1 0 0 1 1 0 2 1 1 2 0 1 0 1 1 0 1 0 0 0 0 0 0 1 1 2 1 1 1 1 0 1 2 0 0 0 0 0 0 0 1 0 1 1 1 1 1 1 0 0 0 0 1 0 0 0 0 2 1 1 0 1 1 0 1 0 0 2 2 0 0 0 0 0 0 1 0 0 0 0 0 0 0 2 2 1 1 0 1 0 1 1 0 2 2 1 1 1 1 2 1 1 0 0 0 0 0 0 0 0 0 0 0 0 0 1 1 0 0 0 0 0 2 0 0 0 0 2 0 1 0 0 2 0 0 0 1 2 0 2 1 1 1 1 1 2 1 1 0 2 1 0 2 0 0 0 0 0 0 0 0 1 0 0 0 2 2 1 0 1 1 0 1 1 0 2 1 0 1 1 1 1 1 2 2 2 0 0 0 1 0 1 1 0 0 0 0 1 0 0 0 0 0 0 0 0 0 0 0 0 2 2 0 2 2 0 1 0 0 0 0 0 0 0 0 0 1 1 1 2 0 0 0 0 1 0 0 0 2 2 2 0 0 0 0 0 1 2 1 0 2 0 1 0 0 0 2 2 0 0 0 2 1 1 2 1 1 0 0 0 1 0 0 0 1 1 0 0 1 0 0 1 2 1 1 0 0 1 0 0 2 2 0 0 2 0 1 0 0 0 1 0 2 1 1 0 1 2 0 1 0 0 0 2 1 0 2 2 2 0 2 0 1 0 2 1 1 0 1 1 0 0 0 0 0 2 2 0 1 0 0 0 1 1 0 0 0 2 0 2 0 0 0 1 0 0 0 0 0 0 1 0
109 1 0 2 0 0 1 1 2 0 0 1 0 1 1 0 1 0 1 1 1 1 2 0 0 0 0 1 0 1 2 0 0 1 0 0 2 1 0 0 0 0 0 0 2 1 0 0 1 1 1 1 0 0 0 2 1 0 0 0 1 1 0 0 0 0 0 1 1 0 0 0 2 0 1 2 2 0 2 2 0 0 2 1 1 0 0 1 2 2 1 1 1 1 0 2 0 0 0 2 2 0 1 1 0 0 2 1 1 1 0 1 2 2 2 2 2 0 0 2 2 0 1 1 1 1 0 2 0 2 2 2 0 0 1 0 1 0 0 0 1 0 0 0 0 1 0 0 0 0 0 0 0 1 0 1 1 2 0 2 2 2 0 1 1 2 0 1 1 1 0 0 0 2 0 0 0 1 0 0 0 0 0 1 2 1 1 1 0 0 0 1 0 1 2 0 0 0 0 1 1 2 0 1 1 1 1 1 1 0 1 0 2 0 1 2 0 0 2 1 0 0 0 1 1 0 1 1 0 1 1 1 0 0 0 0 0 2 2 1 0 0 2 0 1 1 1 0 0 0 0 1 0 0 0 0 1 0 0 0 0 0 1 0 0 0 0 0 0 0 0 2 0 1 1 0 0 0 1 0 0 2 2 1 2 2 1 2 1 2 0 1 1 1 2 1 1 0 0 2 0 0 0 0 0 0 2 2 1 1 1 1 0 2 1 0 1 1 0 0 0 0 2 1 1 0 0 1 1 0 1 2 0 1 0 0 0 2 0 0 1 1 2 2 0 0 1 0 2 2 2 0 0 0 0 2 0 0 0 0 0 0 1 0 1 0 0 1 1 0 0 2 0 0 0 1 0 0 1 1 1 1 0 1 0 0 1 0 0 0 0 1 1 0 2 1 1 1 1 1 0 1 0 1 1 0 1 0 0 1 0 1 1 1 1 0 0 0 0 0 0 2 0 1 0 0 0 0 1 0 1 0 0 1 0 0 0 1 0 0 1 1 0 1 0 1 1 1 0 0 0 1 0 2 0 0 0 1 1 0 1 2 0 0 1 1 0 1 1 1 2 1 1 1 2 0 2 2 1 1 0 0 0 1 1 0 1 0 2 0 1 2 0 2 2 0 0 1 1 0 1 2 2 0 0 0 2 1 0 0 0 1 0 0 0 1 2 2 0 0 0 2 0 0 0 1 1 0 0 1 1 0 1 1 1 0 1 0 1 0 0 2 0 0 0 2 0 2 0 0 0 0 0 2 0 1 0 0 1 0 0 0 0 0 0 0 0 0 0 1 0 0 0 0 0 0 0 1 0 2 0 0 0 0 0 0 0 0 1 1 0 1 2 0 0 2 0 1 0 2 0 1 1 1 1 1 1 0 2 2 0 0 0 0 0 0 0 0 0 0 1 0 0 0 0 0 2 2 0 0 0 1 1 0 2 1 2 0 2 0 1 0 0 2 2 0 2 1 2 2 1 2 0 1 2 0 2 0 1 0 0 0 2 2 0 2 1 1 0 2 0 0 1 0 0 1 0 1 1 0 1 2 2 1 2 2 1 2 0 1 0 2 1 0 2 0 0 1 0 0 0 0 0 0 1 0 2 2 2 0 1 0 0 1 0 1 0 2 2 0 0 0 0 1 1 1 1 0 2 2 2 2 0 2 1 1 0 0 2 2 0 0 0 0 1 0 1 0 0 0 0 1 0 1 0 1 0 0 0 1 0 1 2 0 0 1 0 2 0 2 0 0 2 0 0 1 1 0 1 0 1 1 1 1 0 1 0 2 2 2 0 2 1 0 0 0 0 0 0 1 1 1 1 0 1 1 2 0 0 2 2 0 1 1 1 2 2 0 0 0 0 1 0 1 1 1 0 0 0 2 0 1 1 0 0 0 0 0 0 0 0 0 2 1 2 0 2 0 0 0 2 2 2 2 0 2 2 1 0 0 2 0 1 0 1 2 1 0 0 1 1 1 0 1 2 1 0 0 1 2 2 0 1 0 1 1 1 0 0 0 2 0 2 1 2 0 2 2 0 1 0 2 2 2 2 1 1 0 0 2 1 0 0 0 1 1 0 0 1 0 0 1 2 0 0 0 1 1 0 0 2 1 1 1 0 0 1 0 2 1 0 0 2 1 0 0 1 0 1 0 1 0 1 1 1 0 1 1 0 0 2 0 0 0 0 0 1 0 1 1 0 0 0 0 0 2 2 0 0 1 1 0 0 2 0 1 1 1 0 1 0 1 0 0 0 0 0 0 0 0 1 0
110 0 0 2 1 0 0 1 1 1 0 1 0 0 0 0 0 0 2 0 0 2 0 2 0 0 1 1 0 2 2 1 0 0 0 0 2 2 0 0 1 1 0 0 1 1 1 0 2 1 0 0 0 0 1 0 0 0 2 0 1 2 1 1 0 1 0 1 2 0 0 1 2 1 1 2 2 0 2 2 0 0 2 1 1 0 0 0 2 2 0 1 1 2 1 1 1 1 0 1 1 0 0 1 0 0 2 1 1 1 0 1 1 1 1 1 1 0 2 2 2 1 1 1 1 0 0 0 0 0 0 0 0 0 0 0 0 0 0 2 0 0 0 0 1 2 0 1 1 1 0 0 0 0 0 0 0 2 0 2 0 0 0 0 0 1 0 0 2 0 0 0 1 2 1 0 0 0 0 1 1 2 0 0 0 0 0 1 0 0 0 2 1 0 0 1 2 0 0 1 0 1 0 1 1 1 1 1 1 1 2 0 1 0 1 1 0 0 0 1 0 0 1 0 1 1 1 1 0 1 1 1 1 1 1 1 1 2 2 1 0 0 2 0 0 0 0 0 1 1 1 0 0 0 0 0 0 1 1 2 1 1 0 0 0 0 1 1 1 1 0 2 0 0 1 1 0 1 2 1 0 2 1 0 0 0 0 2 0 2 0 0 1 0 2 0 1 1 0 0 1 1 1 0 1 0 1 1 1 2 0 2 0 2 1 0 0 0 1 0 1 1 2 1 1 0 2 1 0 1 2 0 1 2 0 0 0 1 0 1 2 2 2 1 1 1 0 1 1 0 0 1 2 1 0 0 2 0 0 1 1 1 2 1 2 0 0 2 2 0 0 2 1 1 1 0 0 0 1 1 2 1 1 1 1 1 0 0 0 0 0 0 1 1 2 1 0 1 0 0 0 0 0 0 0 0 1 2 0 0 0 1 0 0 0 0 0 0 2 0 0 0 0 1 0 0 0 0 1 1 2 1 0 2 0 2 0 2 0 1 1 1 0 1 0 2 0 0 0 1 0 0 0 2 1 1 0 2 1 1 1 1 1 1 0 1 0 2 2 0 0 1 0 0 2 0 1 1 1 1 0 0 0 0 0 1 0 1 0 1 0 2 0 2 1 0 0 1 1 2 2 2 2 0 0 0 1 1 1 0 0 2 1 0 0 0 2 2 0 2 2 2 1 0 0 1 1 0 0 0 2 0 1 1 1 0 1 0 0 1 1 1 0 1 1 2 0 1 1 0 0 0 0 2 1 1 0 0 1 0 0 0 1 2 0 1 1 2 2 0 2 0 0 0 0 0 1 1 0 1 1 0 0 0 0 0 0 1 0 1 1 1 2 0 2 0 0 0 0 0 0 2 0 0 2 0 0 0 2 1 0 0 0 1 1 1 1 1 0 0 0 0 0 0 0 0 1 2 0 0 0 1 0 0 1 0 1 2 2 0 0 1 0 2 1 0 2 0 1 1 0 1 0 1 1 0 2 0 1 1 1 1 1 0 2 2 0 0 1 0 1 1 0 0 0 1 1 0 0 0 0 1 2 2 2 2 1 1 1 0 0 1 1 0 0 0 0 2 0 1 1 0 1 0 1 0 1 2 2 0 0 0 0 0 0 1 0 0 0 0 0 0 0 1 0 0 1 0 1 1 2 2 1 2 2 2 1 2 0 2 1 1 0 0 0 1 1 0 0 1 1 1 0 0 0 1 1 0 0 1 0 1 2 0 0 1 2 1 0 1 0 0 2 1 1 1 0 1 0 1 1 0 0 0 0 2 0 1 1 2 1 1 2 0 0 0 2 1 0 0 1 1 0 0 0 1 2 0 0 1 2 1 1 1 1 2 2 1 1 1 1 1 1 1 1 2 0 0 0 2 1 2 1 1 0 0 0 0 0 0 0 0 1 0 1 0 1 0 0 0 2 2 2 1 1 0 1 0 0 0 1 0 0 0 0 1 1 0 2 0 0 0 0 0 1 0 0 2 1 0 0 1 0 0 0 1 1 1 0 0 2 0 0 2 2 0 2 2 0 1 0 1 2 2 1 1 1 1 0 2 0 0 0 0 0 1 0 1 1 1 0 1 1 1 0 0 2 1 1 1 2 2 0 0 0 0 1 2 0 0 0 0 1 1 0 1 1 1 0 0 1 0 0 2 2 0 2 1 1 0 2 0 0 0 0 0 0 0 1 1 0 0 0 0 0 1 1 0 0 0 0 1 1 1 0 0 0 1 0 1 0 0 0 0 0 2 0 0 0 0 1 1
111 0 1 0 0 0 0 1 1 1 0 0 0 1 1 0 1 0 1 1 1 1 1 2 0 0 0 2 0 2 2 0 0 2 1 0 1 1 0 1 2 1 0 0 1 1 1 0 1 1 1 1 2 2 0 1 0 0 2 0 1 1 2 2 0 0 1 1 1 0 0 1 2 0 1 2 2 0 2 1 1 0 1 1 2 0 0 0 1 1 0 0 1 1 0 0 0 2 0 2 0 0 0 1 1 1 2 0 0 2 1 0 2 2 2 2 2 0 1 1 1 1 2 2 0 1 0 1 1 1 0 0 0 0 0 0 1 0 0 0 1 0 0 0 0 0 0 0 1 1 0 0 1 0 0 0 0 1 0 0 1 0 0 1 2 2 0 1 0 1 1 1 2 1 0 0 0 0 0 1 1 2 0 0 0 0 0 2 2 1 1 2 1 0 1 1 0 0 0 0 0 0 0 1 0 0 1 2 1 0 0 0 2 0 2 2 0 1 0 0 1 1 2 0 0 0 2 1 0 0 0 0 0 0 0 0 0 2 1 1 0 1 2 0 0 0 0 0 0 0 0 1 0 1 0 0 2 0 0 0 0 0 0 0 0 0 1 1 1 1 1 2 1 0 0 0 0 1 2 1 0 1 2 0 0 0 1 2 0 2 0 0 1 0 2 0 0 1 0 1 1 0 0 0 0 2 0 1 1 1 0 0 0 2 1 0 1 0 0 0 0 0 0 2 2 0 2 0 0 1 1 1 1 2 0 1 1 1 0 1 1 1 1 1 0 0 0 1 2 1 1 0 2 2 0 0 2 0 0 2 2 2 2 2 2 0 0 1 2 1 1 1 1 1 1 0 0 1 0 2 0 1 0 0 0 1 2 0 0 0 0 0 1 0 2 1 1 0 0 0 0 0 0 1 0 0 0 0 0 0 0 1 1 1 1 1 1 0 1 0 0 1 1 2 1 2 1 1 1 0 0 0 0 2 0 1 0 0 0 0 1 1 0 0 0 1 0 0 0 0 2 0 0 1 2 1 1 2 2 2 0 2 0 0 1 1 0 2 2 0 1 1 1 1 0 0 0 1 0 0 0 0 1 1 0 0 0 0 0 0 0 0 0 1 1 0 0 1 1 1 1 2 2 0 0 0 2 1 0 0 0 2 1 0 0 1 1 2 0 0 0 2 1 0 1 1 1 0 1 1 1 0 0 0 2 1 2 0 0 1 0 0 0 2 2 1 0 1 1 0 0 0 0 2 0 0 0 0 0 1 1 0 2 2 0 0 0 1 2 1 1 1 0 0 0 0 2 1 0 2 0 0 2 0 2 1 1 0 1 1 0 1 2 0 2 0 0 1 0 2 1 1 1 0 1 1 1 0 1 1 1 0 0 0 0 0 0 1 0 0 0 0 0 0 0 1 1 2 0 0 0 0 1 0 2 0 2 1 2 0 1 0 0 1 2 0 2 1 1 1 2 1 1 2 1 1 1 0 1 0 0 0 1 1 0 1 2 1 1 0 1 1 0 0 0 0 1 1 1 1 0 0 2 2 2 2 1 1 1 0 1 0 0 0 0 0 0 2 1 0 0 1 1 1 0 1 1 2 2 1 0 0 0 0 0 0 0 2 2 0 0 0 1 2 0 0 1 0 0 0 0 1 1 2 1 0 0 1 0 1 0 0 1 1 2 0 2 0 0 0 0 1 0 0 0 2 2 0 1 0 0 0 1 0 0 1 1 1 0 1 0 0 0 1 1 0 1 1 0 1 2 1 0 1 1 1 1 2 1 2 0 2 2 1 0 0 1 1 0 0 1 1 0 1 0 1 1 0 0 2 2 0 0 0 0 1 0 1 1 1 1 1 1 1 1 2 0 0 0 2 0 0 2 0 0 0 0 0 1 0 1 0 0 0 0 0 0 0 1 1 1 1 0 2 2 0 0 2 0 0 1 0 0 0 0 1 1 0 2 1 1 0 0 0 1 0 0 2 1 0 0 1 0 0 0 1 1 0 1 0 0 0 0 2 2 0 2 2 0 0 1 2 1 1 1 1 1 1 0 1 0 0 0 0 1 1 0 2 1 1 0 1 2 1 0 0 0 0 0 0 2 2 1 2 0 0 0 0 1 2 0 1 2 1 2 2 0 0 1 0 2 0 1 1 1 0 1 1 0 0 2 0 1 0 0 0 0 0 0 0 0 0 0 0 0 1 1 2 2 0 0 2 2 2 0 0 0 0 1 0 1 0 0 0 1 0 0 0 0 0 1 1
112 1 0 1 0 0 0 1 1 1 1 1 0 1 0 1 0 0 0 1 1 1 0 2 0 0 0 1 1 2 2 0 1 1 0 0 2 1 1 1 1 1 0 1 2 1 1 0 2 0 0 0 0 0 1 2 1 0 1 1 0 0 1 1 0 0 0 1 1 0 0 1 2 1 2 2 2 0 2 1 1 0 2 1 1 0 0 0 2 2 0 1 0 1 0 1 0 0 0 1 2 1 0 1 1 1 1 2 1 1 0 1 0 1 1 0 0 0 1 2 2 1 2 1 0 1 1 1 1 1 0 0 1 0 0 0 1 0 0 2 1 0 0 0 1 1 0 0 0 0 0 0 0 0 1 0 0 1 0 0 0 0 0 1 0 1 0 1 1 2 1 1 0 1 1 0 1 1 0 0 0 0 0 0 1 1 0 1 0 0 0 2 0 0 2 0 0 0 0 0 0 0 0 1 1 1 1 0 0 0 1 0 0 0 2 2 1 0 0 0 0 0 0 1 1 0 1 2 0 2 0 0 1 0 0 0 0 2 2 2 0 0 2 0 0 0 0 0 2 0 0 1 0 0 0 0 0 0 0 0 0 0 0 1 0 0 0 0 2 2 0 1 1 1 0 0 0 0 1 0 1 0 2 1 1 1 2 2 0 2 0 0 0 0 1 0 0 0 0 0 0 0 0 0 0 2 0 1 2 2 0 2 0 0 2 0 0 0 1 0 2 2 1 1 2 0 2 2 1 0 2 0 1 2 0 0 0 1 0 0 1 1 0 2 0 0 0 1 2 1 1 1 2 1 1 0 2 1 0 1 1 1 1 0 1 0 0 1 1 0 0 2 0 0 0 1 0 0 1 1 0 1 0 0 0 0 0 0 0 0 0 0 0 1 2 2 2 0 1 1 0 1 0 1 1 0 1 1 0 0 0 0 2 2 2 1 0 0 0 0 1 2 0 1 0 0 0 0 0 0 0 0 0 2 0 0 0 0 0 0 1 1 0 0 0 0 0 0 0 1 0 1 0 2 1 0 1 2 1 2 1 2 0 0 0 2 1 2 2 0 1 1 1 1 1 1 1 2 1 1 0 0 0 0 0 1 0 0 0 0 0 1 0 1 1 1 1 0 0 1 2 2 2 1 1 1 1 0 1 0 0 1 1 0 0 0 0 2 0 1 0 2 0 1 1 0 0 0 1 1 1 0 1 1 0 1 2 0 2 1 0 1 0 0 1 2 0 1 1 0 0 0 0 1 1 1 0 1 1 1 1 0 0 1 0 1 1 1 1 0 0 0 0 0 0 0 0 2 0 2 0 0 0 0 0 0 0 0 0 0 0 0 2 0 1 2 0 0 0 0 0 2 1 0 1 1 1 0 0 1 1 0 0 0 0 0 0 2 1 0 0 0 0 0 0 2 2 2 0 0 0 2 1 0 1 0 2 0 1 1 1 0 0 1 2 0 2 1 1 1 1 1 0 1 1 0 1 1 2 0 0 0 1 0 2 2 1 1 1 1 0 1 0 0 0 1 1 1 0 0 0 0 2 2 2 2 2 1 1 0 0 1 0 1 0 0 0 1 0 0 0 0 0 0 1 0 1 2 2 1 0 0 0 0 0 0 0 1 1 0 0 0 0 2 1 1 1 0 1 1 1 2 1 1 2 2 1 1 1 2 2 2 0 0 1 0 1 0 0 0 0 0 0 0 1 2 2 0 0 2 2 2 2 0 0 1 2 0 0 0 0 0 1 2 1 1 2 0 2 0 2 2 0 0 0 1 0 2 0 2 0 0 2 1 1 1 0 1 0 0 0 0 0 1 0 1 1 0 0 2 2 0 0 0 1 2 1 1 2 2 1 2 1 1 1 2 0 0 0 2 0 1 2 0 0 1 1 1 0 0 1 0 0 0 0 0 0 0 2 1 1 1 1 1 1 0 0 1 0 0 1 0 1 1 1 0 2 0 1 1 0 0 0 0 1 0 0 2 2 2 2 0 0 0 0 0 0 0 0 0 1 0 2 1 1 0 2 2 0 0 0 1 1 1 2 1 0 1 0 1 0 0 0 0 1 1 0 1 2 1 0 2 2 1 1 0 1 0 0 1 2 2 0 1 0 0 0 1 0 0 0 0 2 2 2 1 1 0 1 0 2 0 2 0 0 0 0 2 1 1 1 1 0 0 1 0 1 0 1 0 0 0 0 1 0 1 1 0 0 0 0 0 1 1 0 0 0 0 0 0 0 0 1 0 1 0 0 0 2 0 0 0
113 1 0 0 0 0 0 0 0 2 0 0 1 1 0 0 0 0 0 1 1 2 0 2 0 0 0 2 1 2 2 0 1 1 0 0 2 1 0 0 1 1 0 1 2 0 0 0 1 1 0 0 1 1 0 0 1 0 0 2 0 0 2 2 0 0 1 0 1 1 0 0 2 0 0 2 2 0 2 1 0 0 2 0 0 0 0 0 1 1 0 0 1 1 0 0 0 1 0 2 1 0 0 0 0 0 2 1 0 2 0 1 0 1 1 1 1 0 2 0 0 0 1 0 1 1 0 1 1 1 0 0 0 0 0 0 1 0 0 1 0 0 0 0 1 1 1 0 0 0 0 0 0 1 2 0 1 0 1 0 1 0 0 0 0 2 1 1 0 1 1 1 1 0 0 0 0 1 0 0 0 0 1 1 2 0 2 0 0 0 1 1 0 1 2 0 1 0 0 0 0 0 0 2 1 1 2 1 1 0 0 0 2 0 2 2 2 0 0 1 1 2 2 0 0 0 2 0 0 0 1 1 0 0 0 0 0 2 2 0 0 1 2 0 0 0 0 0 1 0 0 0 0 0 0 0 1 0 0 0 0 0 0 1 0 0 1 1 2 1 1 0 0 1 1 1 0 0 1 0 1 0 2 0 1 2 0 2 0 2 0 0 1 1 2 0 1 1 1 1 0 0 0 1 0 0 0 2 0 0 0 2 0 2 0 0 0 0 1 0 1 1 0 0 2 0 2 1 1 1 2 1 1 0 0 0 0 1 0 0 0 0 1 1 2 2 0 0 2 1 1 1 1 0 1 0 1 0 0 2 2 2 1 1 1 0 0 0 2 2 2 0 1 1 1 1 0 1 1 1 1 1 0 0 1 2 1 0 0 0 1 1 1 0 2 2 2 0 2 2 0 2 0 1 0 0 0 1 0 1 0 2 2 2 2 1 0 0 0 0 0 1 0 2 1 2 2 1 1 0 1 2 0 0 2 0 0 0 0 0 2 0 0 0 1 1 0 0 1 1 0 0 0 2 1 0 1 0 2 0 2 2 0 0 0 2 0 1 1 1 2 1 1 1 0 1 0 2 0 1 1 0 0 0 0 0 0 1 1 0 2 2 0 1 0 0 0 1 1 1 1 2 2 0 0 0 2 0 0 0 0 1 1 0 0 0 0 2 0 2 1 2 2 2 2 0 0 0 1 1 1 0 1 1 1 0 1 0 1 0 0 2 0 0 0 2 0 1 1 0 0 0 0 2 0 0 0 1 1 0 0 0 1 2 0 1 1 1 2 1 1 2 0 0 0 0 1 2 0 2 0 0 1 1 0 0 1 1 1 2 1 1 2 0 1 0 0 0 0 0 0 2 2 0 0 1 0 0 1 1 0 0 0 2 0 1 1 1 0 0 0 1 0 0 0 1 1 2 0 0 1 1 0 0 1 1 2 0 2 0 1 0 1 2 1 0 2 1 1 1 1 1 0 1 2 0 2 1 0 1 1 1 0 1 0 1 2 1 0 1 1 0 0 1 0 0 2 0 1 0 0 0 2 1 2 2 1 1 1 0 0 1 0 0 0 0 0 1 1 1 0 0 0 0 1 0 2 2 2 0 1 0 0 0 0 1 0 1 1 0 0 0 1 2 0 0 1 0 0 0 1 1 1 2 1 0 0 1 0 1 0 0 1 1 1 0 1 0 0 0 0 0 0 0 1 2 2 0 1 0 0 0 2 0 0 0 1 2 0 2 0 0 2 0 0 0 1 2 0 2 0 0 0 0 1 2 1 1 0 2 1 0 2 0 0 0 0 0 0 0 0 1 0 0 0 1 2 0 1 1 1 0 1 1 0 2 1 0 2 2 2 2 1 2 2 1 0 0 0 2 0 1 1 1 0 0 1 0 1 0 1 0 1 0 1 1 1 0 1 0 2 2 1 2 1 1 1 0 0 0 2 0 0 0 0 0 2 0 1 1 0 0 0 1 1 1 0 0 1 1 2 0 0 0 0 1 0 1 0 0 2 0 0 1 2 1 2 2 0 0 0 2 1 1 1 2 0 1 1 1 1 0 0 0 0 1 0 0 1 0 0 1 2 1 1 0 0 1 0 1 2 2 0 1 1 0 0 1 0 0 0 0 2 1 0 1 0 0 2 0 1 0 2 0 0 0 0 2 1 1 0 1 0 0 1 0 1 2 2 0 0 0 0 0 0 0 0 0 1 0 0 0 0 0 0 0 0 0 0 0 0 0 0 0 0 0 1 0 1 0 0 1
114 0 0 2 1 0 0 0 1 1 0 0 1 1 0 1 0 0 1 1 1 2 0 1 0 0 0 2 0 2 2 1 1 2 0 0 2 1 1 1 1 1 0 0 1 0 0 0 1 1 1 1 0 0 2 1 1 1 0 0 1 0 2 2 0 2 0 2 1 1 0 1 2 1 2 2 1 0 1 0 1 0 1 0 1 0 0 0 2 2 0 1 1 1 1 2 1 0 0 1 2 1 0 2 0 0 2 0 0 2 0 0 0 0 1 1 1 0 1 1 1 0 2 1 0 1 1 0 0 0 1 1 0 0 0 0 0 0 0 1 1 0 0 0 0 2 0 0 0 1 0 0 0 0 0 0 0 1 0 1 1 0 0 2 0 1 0 1 2 0 0 0 0 2 1 0 0 1 0 1 1 2 0 1 1 0 1 2 2 0 0 2 1 1 1 0 0 0 0 0 0 0 0 1 1 1 1 0 1 0 0 0 1 1 2 2 0 0 1 0 1 1 0 0 0 0 0 1 0 1 0 0 0 0 0 0 0 1 0 0 0 1 2 0 0 0 0 0 0 0 0 0 0 0 0 0 2 0 0 1 0 0 0 0 0 0 1 0 2 1 0 2 0 1 0 1 0 0 0 0 2 0 1 1 1 1 0 1 0 2 0 1 0 1 2 1 0 1 0 1 2 0 1 0 1 0 0 2 0 2 0 2 0 2 1 0 0 0 0 0 0 0 1 0 0 0 0 0 0 0 1 2 0 2 0 0 0 1 0 1 0 0 1 2 2 2 0 0 2 2 2 0 2 1 1 0 1 0 0 2 2 2 2 2 2 1 0 1 2 1 1 1 0 0 1 0 0 1 0 2 0 0 0 0 0 0 0 0 0 0 0 1 0 0 1 1 1 0 0 0 0 0 0 1 0 0 0 1 0 0 0 0 1 1 1 0 0 0 0 0 1 2 1 1 0 1 1 1 1 0 2 0 0 2 0 0 0 1 0 0 2 0 0 1 1 2 1 0 0 1 0 1 0 2 0 0 0 1 1 0 1 1 1 0 1 1 0 1 1 1 2 0 2 2 1 0 1 2 0 1 1 0 0 1 1 0 1 0 0 0 0 2 0 1 0 1 1 1 1 0 1 2 2 1 1 1 1 1 2 0 1 1 0 1 0 0 0 2 0 1 1 2 0 0 0 1 1 0 0 1 1 0 0 0 2 0 1 0 2 0 1 2 0 2 1 2 0 2 0 0 0 0 0 2 0 1 0 0 2 0 0 0 0 1 0 1 1 1 1 0 1 0 1 0 1 1 2 0 0 0 2 0 0 0 1 0 0 0 0 1 0 2 0 0 0 0 0 1 0 1 1 2 0 1 2 0 1 0 1 1 1 0 0 0 0 0 0 0 1 1 1 2 0 0 0 1 2 2 0 0 0 1 0 0 2 0 2 2 2 0 1 0 0 1 1 0 2 0 1 1 1 0 0 0 1 0 1 1 2 0 0 0 2 2 0 2 1 1 1 0 1 1 0 0 1 0 2 0 0 0 1 1 2 1 2 2 1 2 0 1 0 1 0 1 0 0 0 1 1 1 0 0 1 0 0 0 2 0 1 1 0 0 0 1 1 1 0 0 0 0 0 0 1 2 1 1 1 0 1 1 1 1 0 2 0 0 1 1 1 2 1 1 0 1 1 1 2 0 0 0 0 0 0 1 0 1 1 0 0 0 0 0 2 0 0 0 0 2 0 2 0 0 1 1 1 0 2 0 0 2 0 0 1 1 1 2 1 2 1 2 0 2 2 2 0 0 2 0 0 2 1 1 0 0 0 1 2 0 1 1 1 0 1 1 0 1 1 2 1 1 0 1 1 2 2 2 0 0 0 1 0 0 1 1 0 0 0 0 0 0 0 0 1 1 1 0 1 0 0 0 2 2 2 1 1 0 1 1 0 0 1 0 0 0 0 1 0 0 2 0 0 0 0 1 1 0 0 1 1 1 2 0 0 0 0 1 0 0 1 0 1 0 1 1 2 1 2 1 0 0 1 2 2 1 2 1 1 0 0 2 0 0 0 0 1 1 0 0 1 1 1 1 1 1 1 0 2 0 0 1 2 2 0 2 0 0 0 1 0 0 0 0 1 1 1 2 0 1 1 1 0 0 0 1 1 0 2 1 0 0 1 1 0 0 1 0 1 1 1 2 1 0 0 0 0 0 0 1 2 0 0 1 1 2 0 2 2 0 0 0 0 0 1 0 1 0 0 0 0 0 0 1
115 1 0 1 0 0 1 1 1 0 0 0 0 0 0 0 0 0 2 0 1 1 0 2 0 0 0 1 0 2 2 0 1 1 0 0 2 2 0 0 0 0 0 1 2 1 0 0 2 0 0 0 0 0 1 0 0 0 1 2 0 0 0 1 0 0 2 0 1 1 0 0 2 0 2 2 2 0 2 0 2 0 2 2 2 0 0 0 1 2 1 1 0 2 1 1 1 2 1 2 2 0 0 0 0 0 2 2 2 0 0 2 1 2 2 1 1 1 1 1 1 0 2 0 0 0 2 0 0 0 0 0 0 0 0 0 0 0 0 0 1 0 0 0 0 1 0 0 0 0 0 0 0 0 0 0 0 2 0 1 1 1 0 1 1 2 0 1 0 1 0 0 0 2 0 1 0 0 0 1 1 2 1 0 1 0 0 1 1 1 1 2 0 2 2 0 1 0 1 0 0 0 0 2 2 2 1 1 1 1 1 0 1 0 2 2 1 0 1 0 1 1 1 0 0 0 1 0 0 1 1 1 0 0 0 0 0 2 2 0 0 1 1 0 0 1 1 0 0 0 0 1 1 0 0 0 1 0 0 0 0 0 0 1 0 0 0 1 0 0 2 1 1 1 0 1 0 2 2 2 0 1 2 0 1 2 0 2 1 2 0 1 1 1 2 0 1 0 0 1 1 1 1 0 1 0 2 0 2 2 1 2 0 0 1 0 0 0 0 0 0 0 1 0 2 0 0 1 1 1 2 0 1 1 0 0 0 2 0 1 1 1 0 0 0 0 0 0 1 1 1 0 1 1 1 0 1 0 0 0 1 1 1 1 1 0 0 0 2 2 2 0 0 0 0 0 0 1 1 1 0 2 0 0 1 0 0 0 0 0 0 0 0 0 2 0 0 0 1 1 0 1 0 1 0 0 1 0 0 0 0 0 0 0 0 0 2 0 0 0 0 2 1 1 1 1 0 0 0 0 0 0 1 1 0 1 1 1 0 0 2 1 0 1 0 0 0 0 1 1 0 0 0 1 2 1 2 1 2 1 1 2 0 0 0 2 0 2 2 0 1 1 1 1 1 0 1 1 2 0 0 0 0 0 0 0 0 1 0 1 1 1 0 1 0 1 1 2 2 0 0 2 1 1 0 0 2 1 0 0 0 1 1 0 0 0 0 2 0 1 1 2 0 0 0 1 1 0 0 1 1 0 1 0 0 0 2 0 2 1 0 1 0 1 0 0 2 1 1 0 0 0 0 0 2 0 2 0 0 1 1 1 1 1 0 0 0 0 0 1 0 0 1 0 1 1 2 0 0 1 1 0 0 0 1 0 0 0 1 1 0 1 0 1 1 0 1 0 0 1 0 1 0 0 2 0 1 0 0 0 1 1 0 1 0 0 1 0 0 0 0 0 0 1 1 0 0 0 0 0 0 2 0 0 2 0 2 0 2 0 1 1 0 1 1 0 2 0 1 1 1 2 0 0 2 0 0 0 1 0 0 0 1 0 1 0 1 0 1 0 1 1 0 0 0 2 0 0 1 0 1 1 2 2 2 2 2 1 0 1 0 1 0 1 0 0 0 2 0 1 1 0 1 0 2 0 1 1 1 1 0 0 0 0 0 1 0 1 1 0 0 0 2 2 1 1 0 1 1 1 2 2 0 2 0 0 0 1 0 1 1 1 0 0 0 0 0 0 0 0 0 0 1 0 0 1 0 0 1 0 0 0 1 0 1 0 1 2 1 0 0 0 2 0 0 1 1 2 0 2 1 0 0 0 0 2 0 2 0 2 0 1 2 0 0 0 1 1 0 0 1 1 1 0 1 1 0 0 0 1 1 1 0 0 2 2 2 0 1 1 0 1 1 2 2 0 0 0 0 1 0 1 2 2 0 1 1 1 1 0 1 1 1 0 1 1 1 0 2 1 1 1 0 2 2 0 0 0 0 0 0 0 0 0 0 0 1 0 2 1 1 0 0 1 1 1 0 0 1 1 2 0 0 0 0 0 0 1 1 0 1 0 0 2 1 0 2 2 0 0 0 1 1 1 2 2 0 1 0 1 0 0 1 1 2 0 0 1 1 1 0 1 2 0 0 0 2 1 0 0 1 1 0 1 0 0 0 2 0 0 0 0 2 1 0 0 1 0 0 0 1 0 0 2 1 0 2 2 0 0 0 1 0 0 0 0 0 0 1 1 0 0 0 0 0 1 1 0 1 0 0 0 2 2 0 0 1 0 0 1 0 1 0 0 0 0 0 0 2 0 0 0
116 1 1 1 0 0 1 2 2 0 0 1 0 0 0 0 0 0 1 1 1 1 0 0 0 0 0 1 0 1 1 0 2 2 1 1 2 1 0 0 1 1 1 0 2 0 0 0 2 2 0 0 0 0 1 0 0 1 0 1 0 1 1 1 0 1 0 0 0 0 0 0 2 0 1 2 2 0 1 0 1 0 1 0 1 0 1 0 1 2 1 1 2 0 0 2 0 2 0 2 0 0 0 1 0 0 2 1 1 1 0 1 1 1 1 1 1 0 1 1 1 1 2 2 0 1 0 0 0 0 0 0 0 0 0 0 0 0 0 1 2 0 0 0 1 1 1 0 1 1 0 0 0 0 0 0 0 1 0 1 1 0 0 1 0 1 0 1 0 1 1 1 2 0 0 0 2 0 1 1 0 1 1 0 2 1 1 2 1 0 0 1 0 2 2 0 2 0 0 0 0 0 0 1 1 1 1 1 1 0 2 0 0 0 2 2 1 0 2 1 1 1 0 0 0 0 0 2 0 1 0 0 0 0 0 0 1 2 2 2 0 0 1 0 0 0 0 0 0 0 0 0 0 0 1 0 0 1 1 1 1 1 0 0 1 1 0 1 2 1 0 1 0 1 0 0 0 0 1 0 2 0 2 0 2 1 0 2 0 2 0 0 1 0 1 0 1 0 1 2 1 1 1 0 1 0 1 2 1 1 1 2 0 2 1 0 0 0 0 1 1 1 0 1 2 0 1 0 1 2 2 2 1 1 0 0 0 1 0 1 1 1 2 1 1 2 0 0 2 2 2 0 0 0 0 2 1 0 0 1 1 1 1 1 2 1 0 1 2 0 0 2 1 0 1 0 0 0 0 2 1 1 0 0 0 2 2 0 0 0 0 0 1 0 2 0 0 1 0 0 0 0 0 0 0 0 1 1 0 0 1 1 1 1 1 0 0 0 0 0 0 1 0 2 0 0 0 0 2 2 1 0 1 1 1 1 0 1 0 0 1 1 0 1 1 0 0 0 0 2 0 0 0 1 1 0 1 1 1 1 1 1 0 1 1 0 0 2 2 0 0 0 0 0 1 1 0 0 2 0 0 0 0 0 0 0 0 1 0 0 1 1 0 2 1 2 2 2 1 0 0 2 2 0 0 0 2 0 1 0 0 1 2 1 0 0 1 2 0 2 0 2 0 0 0 1 0 1 0 2 0 2 1 0 0 0 1 0 0 0 0 2 0 1 0 2 0 1 1 0 0 0 0 2 0 0 0 2 0 1 0 0 0 2 0 1 1 2 0 0 0 0 0 0 0 0 0 1 0 1 0 0 0 0 0 0 0 0 0 0 0 0 1 0 0 0 0 0 0 0 0 2 0 1 2 0 2 0 1 1 1 0 0 1 0 1 0 0 0 0 2 2 0 2 2 0 0 1 0 0 0 1 0 0 1 1 1 1 2 0 1 0 0 0 2 0 1 1 0 0 1 2 0 0 1 0 1 0 2 0 0 0 1 1 1 2 0 0 1 1 0 1 0 1 1 0 2 0 1 0 0 0 2 1 2 2 2 0 0 0 0 0 0 0 0 0 0 1 0 0 0 0 0 0 2 0 1 0 1 0 0 0 0 1 0 0 0 2 2 0 0 0 0 2 2 1 1 0 0 0 1 1 0 2 1 0 1 0 1 1 0 0 1 2 2 0 2 1 0 0 0 0 0 0 0 1 0 0 1 1 0 1 2 0 0 1 1 2 0 1 0 0 1 1 1 0 0 0 1 1 1 1 0 0 0 2 0 1 0 2 1 0 2 2 0 0 0 2 0 0 2 2 0 0 0 2 1 2 0 0 0 0 0 0 1 1 1 0 1 1 1 2 1 1 1 1 0 0 0 2 0 1 2 1 1 0 0 1 0 0 0 0 0 0 0 0 0 0 0 0 2 2 0 2 2 0 0 0 0 0 0 0 0 0 0 1 1 0 1 2 0 0 0 0 2 1 0 1 1 1 2 0 1 0 1 2 0 0 1 0 1 0 1 1 2 1 1 1 0 0 1 2 2 2 2 1 1 2 0 2 0 0 0 0 0 2 0 0 2 0 0 2 2 0 0 0 1 2 0 1 2 2 0 1 1 0 0 1 0 0 0 0 2 0 0 1 0 2 0 1 0 0 1 1 0 1 2 0 0 0 2 0 0 0 1 0 1 0 2 0 0 0 1 0 0 0 0 1 1 0 0 1 1 1 0 1 1 0 0 0 0 1 1 1 1 0 0 0 0 0 0 1
117 0 0 2 0 0 1 2 2 1 0 1 1 1 0 0 0 0 0 1 1 1 0 2 0 0 0 2 0 2 2 0 0 0 0 0 2 1 0 0 1 1 0 0 2 1 0 0 1 1 0 1 0 1 1 1 0 1 1 1 1 0 2 2 0 0 1 1 1 0 1 1 2 0 1 2 2 0 2 2 0 0 1 1 2 0 1 0 0 1 0 0 2 2 1 1 0 1 0 2 1 0 0 0 2 2 1 0 1 1 0 0 1 2 2 0 0 0 1 2 2 1 2 2 0 2 0 0 0 0 0 1 0 0 0 0 0 0 1 1 1 0 1 0 0 1 0 0 1 1 0 0 1 0 1 0 0 2 0 1 1 1 0 1 0 1 0 1 0 1 1 0 0 2 1 0 0 1 1 1 0 1 0 0 1 1 0 2 0 0 0 2 0 2 2 0 1 0 0 1 0 1 0 1 1 1 1 2 2 1 2 0 2 1 2 2 2 2 1 0 1 1 1 0 0 0 1 1 0 1 1 1 0 0 0 0 0 1 1 1 0 0 2 0 0 0 0 0 0 0 0 0 1 0 0 0 1 0 1 1 1 1 0 0 0 0 0 1 1 1 0 1 2 0 0 0 0 1 1 1 1 1 1 0 1 0 0 0 0 1 0 1 2 0 2 0 1 1 0 2 1 0 0 0 0 0 1 2 1 2 0 2 0 1 1 0 1 1 0 0 1 1 1 1 2 0 1 1 1 0 1 1 1 1 0 1 1 1 0 0 0 1 1 0 1 1 0 1 1 0 0 1 1 0 0 1 1 0 0 0 0 1 1 0 1 0 0 1 1 0 0 2 0 0 0 1 0 1 0 2 1 1 0 0 0 1 1 0 0 0 0 0 0 1 2 2 2 1 1 1 0 1 0 1 0 0 1 1 0 1 1 1 1 1 1 0 1 1 0 1 0 1 0 2 1 1 0 1 2 0 2 0 0 2 0 1 0 0 0 0 0 2 0 1 0 0 0 0 0 0 0 0 0 1 2 1 1 1 2 0 2 2 0 1 0 1 0 2 2 0 0 0 0 0 1 1 1 2 2 0 1 1 0 2 1 1 1 0 0 0 1 2 0 2 1 0 0 1 1 1 1 2 2 0 0 0 2 0 1 0 0 1 1 1 0 0 0 2 0 0 0 2 2 2 2 0 0 1 1 2 0 1 0 0 1 1 1 0 1 1 1 1 0 1 1 1 1 1 1 0 0 0 0 2 1 1 0 1 1 0 0 0 0 2 0 2 2 0 0 1 0 0 1 0 2 2 2 1 0 2 0 1 0 0 0 0 0 0 2 2 1 0 0 0 0 0 0 1 0 2 0 0 1 0 1 0 1 0 0 1 0 0 0 0 0 0 0 1 0 0 1 1 0 1 1 0 0 0 0 0 2 0 0 0 0 1 2 2 2 0 0 0 0 1 2 0 1 0 1 0 0 1 1 2 1 1 1 0 1 1 1 1 1 0 2 1 0 1 1 1 0 1 0 1 1 0 2 0 0 0 1 1 1 0 1 1 0 1 0 1 0 1 0 1 0 0 0 1 0 0 0 0 0 0 0 0 2 0 1 2 0 0 0 1 0 1 0 1 1 0 0 0 0 2 2 2 2 0 0 0 0 0 0 2 0 0 2 0 1 1 0 0 0 0 0 1 1 2 0 1 1 1 0 0 0 2 1 0 1 0 1 1 2 0 0 1 1 1 0 2 1 1 2 0 0 0 1 2 0 2 1 0 0 0 0 2 0 2 0 2 0 0 2 1 0 0 0 0 0 1 1 2 0 0 1 1 1 0 0 1 2 0 0 0 2 2 2 0 0 2 1 0 1 2 2 2 0 0 0 2 0 2 2 2 0 0 0 0 0 0 0 0 1 0 1 1 1 0 1 1 1 0 1 2 1 1 1 0 1 1 0 0 0 0 0 0 0 0 0 1 1 0 0 1 1 1 0 2 1 1 0 2 0 0 0 0 0 0 1 1 1 0 0 2 1 0 2 2 0 0 0 1 2 2 2 0 2 0 0 2 0 0 0 0 0 2 0 0 2 0 0 2 1 0 0 0 2 2 0 2 2 2 1 1 0 0 1 0 1 1 0 0 2 1 0 0 0 1 0 0 0 0 1 0 1 0 1 2 1 0 1 0 0 0 1 1 1 0 1 2 1 0 0 0 2 1 2 1 1 1 0 1 1 1 0 0 0 1 0 1 0 1 0 1 0 0 1 0 1 0 1 1
118 0 0 1 0 0 0 1 1 1 0 0 0 0 0 0 0 0 1 1 1 1 0 2 0 0 0 1 0 1 2 0 0 0 0 0 2 2 0 0 0 0 0 1 2 1 1 0 2 0 1 2 0 1 1 0 0 0 2 0 1 0 1 1 0 0 2 0 1 0 0 0 2 1 1 2 2 0 2 0 0 0 1 2 2 0 0 0 1 2 0 0 2 1 1 1 0 1 0 1 0 1 1 1 0 0 2 0 0 2 1 2 0 0 0 0 0 1 2 1 1 1 1 1 1 1 0 1 1 1 1 1 1 0 0 0 1 0 0 2 0 0 0 0 1 0 0 0 0 0 0 1 0 1 0 1 1 1 0 1 1 1 0 1 0 0 0 2 0 2 2 2 0 0 0 0 0 0 0 1 1 1 1 0 1 0 1 2 1 1 1 2 0 1 1 0 0 1 1 0 0 0 0 0 0 2 2 0 0 0 2 0 2 0 2 2 2 2 2 2 0 0 1 1 1 0 2 1 0 1 1 1 0 0 0 0 0 2 2 1 0 1 2 0 0 0 0 0 0 0 0 0 0 0 0 0 0 1 1 1 1 1 0 1 0 0 0 1 2 1 0 2 0 2 0 0 1 1 2 1 1 1 2 0 2 1 1 1 1 1 0 0 1 0 2 0 1 0 0 1 2 1 0 1 0 1 0 1 2 2 1 2 0 1 1 0 1 0 0 0 1 1 2 0 2 0 1 1 1 1 2 0 2 1 0 0 0 1 0 0 0 0 1 2 0 1 0 0 1 1 1 0 1 1 0 1 1 0 0 1 1 1 1 0 1 0 0 1 2 1 1 1 0 0 0 0 0 0 2 0 1 1 0 0 0 0 0 0 0 0 0 1 0 0 2 0 0 0 0 0 0 0 0 2 1 1 0 1 0 1 1 1 2 2 2 2 0 0 0 0 0 2 0 0 0 0 0 0 0 0 0 0 0 2 0 0 0 1 0 0 1 1 0 1 1 1 0 1 1 1 0 0 1 2 1 1 0 0 0 1 1 0 1 1 0 1 0 2 2 0 0 0 2 2 0 1 0 2 2 0 1 1 0 1 0 0 0 1 0 1 0 1 1 1 0 0 0 1 1 0 0 2 2 1 1 1 1 0 1 0 1 2 1 1 0 0 0 2 0 0 0 2 0 0 0 1 1 2 0 2 0 2 1 1 0 2 2 0 1 1 1 1 0 1 1 1 0 2 0 0 0 0 0 1 2 0 1 0 2 0 0 0 0 2 1 1 1 2 1 0 1 1 0 0 0 0 2 1 0 2 0 0 1 1 1 0 0 0 0 0 0 2 0 1 1 1 1 1 0 2 0 1 0 1 2 0 1 0 1 1 1 0 1 1 1 1 1 1 1 0 0 1 0 1 1 1 2 2 0 0 0 1 0 0 2 1 2 1 0 2 0 0 0 0 2 0 2 0 1 1 1 2 1 1 1 1 2 0 0 0 0 0 1 1 0 1 2 1 0 1 1 0 0 0 1 0 2 0 1 0 0 0 2 2 1 2 0 1 0 1 0 1 0 0 0 0 0 2 1 1 1 1 0 0 0 0 1 2 1 2 0 0 0 0 0 1 0 1 1 0 0 0 0 1 1 0 0 0 1 1 2 2 0 2 0 0 1 1 0 1 1 1 0 0 1 0 1 0 0 0 0 0 0 0 0 1 1 0 1 1 1 1 2 0 0 0 0 1 0 2 0 0 2 0 0 0 0 0 0 1 1 0 0 1 0 1 0 1 1 2 1 1 2 0 0 0 0 1 0 0 1 1 1 0 1 1 1 0 1 1 1 0 0 0 1 2 1 0 1 1 1 1 0 1 1 2 0 0 0 1 0 1 2 0 0 0 0 0 0 0 0 0 1 1 1 0 1 0 0 0 1 1 1 1 1 0 1 1 1 1 1 0 1 0 1 1 1 0 2 0 0 0 0 0 1 0 0 1 2 0 0 0 1 0 0 0 0 0 0 1 2 0 1 1 2 0 2 1 0 0 0 2 2 1 2 1 1 1 0 1 0 0 0 0 2 1 0 1 1 1 0 1 1 0 0 0 0 1 1 0 1 1 0 1 0 0 0 2 0 0 0 0 2 2 2 0 0 0 0 0 1 0 1 1 1 0 1 2 1 1 1 1 0 0 1 0 2 0 2 1 0 0 0 0 1 2 2 2 2 0 0 1 0 2 0 0 0 0 0 0 0 0 0 1 2 0 0 0 2 0 0 0
119 1 0 2 1 0 0 1 1 1 0 1 0 1 0 1 0 0 0 2 2 2 0 1 1 1 1 2 0 2 2 1 1 1 1 1 1 1 0 1 2 1 0 0 2 0 1 0 0 2 1 0 1 1 0 1 0 0 0 0 2 0 1 1 0 2 0 1 1 0 0 1 2 0 2 2 1 0 1 0 1 0 2 0 0 0 0 1 2 2 0 1 1 2 1 2 1 0 0 2 2 0 1 1 0 0 2 0 1 1 1 2 1 1 1 0 0 0 1 0 0 0 2 2 0 2 0 1 1 2 0 0 0 0 0 0 0 0 0 1 0 0 0 0 0 0 0 0 0 0 0 0 0 0 1 0 0 2 0 1 0 0 0 1 2 2 0 2 0 1 0 1 0 2 1 0 0 0 0 0 0 1 0 1 1 0 1 1 0 0 0 1 1 0 1 0 1 0 0 0 1 1 0 2 2 0 0 1 1 0 1 0 1 0 1 2 1 2 2 1 1 1 1 0 0 0 2 0 0 0 0 0 0 0 0 0 0 2 2 1 0 0 2 1 1 1 1 0 1 1 1 0 0 0 1 0 0 0 0 2 0 0 0 0 0 0 0 0 1 1 0 1 0 1 0 0 0 0 1 0 0 1 0 0 2 1 0 1 0 1 0 1 2 0 2 0 1 0 0 1 1 0 0 2 0 1 0 1 2 2 0 2 0 1 1 0 1 0 0 0 0 0 0 1 2 0 0 0 0 1 2 1 0 2 0 1 1 1 0 1 0 0 2 0 1 2 1 0 2 1 1 0 0 0 0 2 0 0 0 1 1 1 2 1 2 1 0 0 1 1 1 1 2 2 1 0 0 0 1 1 1 2 0 0 0 0 1 0 0 0 0 1 1 0 2 1 0 0 0 0 0 0 0 1 1 0 1 0 1 0 0 1 1 1 1 0 0 0 0 0 0 2 0 2 1 1 1 0 1 0 1 0 0 2 0 0 0 0 0 0 1 1 0 0 2 2 0 0 0 0 0 0 0 2 0 0 0 1 0 0 1 1 0 0 1 1 0 1 2 1 1 0 0 0 2 0 1 1 2 0 1 0 0 1 1 0 1 0 1 0 1 2 0 1 0 0 0 1 1 0 0 2 1 1 0 0 1 1 0 0 0 1 0 0 0 0 0 2 0 0 0 2 1 2 2 0 0 0 1 1 1 0 1 0 2 1 2 0 0 2 0 0 0 0 1 0 1 1 1 1 0 1 0 2 1 1 0 0 1 1 1 0 0 2 0 2 1 1 2 1 1 2 0 0 0 0 0 1 0 1 1 1 1 0 1 0 0 0 1 1 0 1 2 0 1 1 0 0 0 0 0 2 0 1 0 0 0 0 1 1 0 0 0 0 0 0 0 1 0 0 0 0 0 1 1 1 1 1 0 0 1 2 0 0 2 0 2 2 2 0 1 0 0 1 1 0 1 2 0 0 2 2 0 1 2 0 0 1 2 0 0 0 1 1 1 1 0 1 0 1 0 0 0 0 1 0 2 1 1 1 0 0 2 1 1 2 0 1 0 0 0 0 1 0 1 0 0 1 1 1 0 0 1 2 1 1 0 2 2 0 1 0 1 1 0 1 0 0 0 0 0 0 0 1 0 1 1 0 2 1 1 0 0 2 0 1 0 1 0 1 1 1 0 1 1 0 1 1 0 0 0 0 0 0 0 2 0 0 1 0 0 0 2 0 0 1 2 2 0 2 0 0 2 0 0 1 1 1 1 1 1 1 1 0 2 2 1 2 1 2 0 2 2 1 1 1 0 1 0 0 2 1 0 1 0 1 0 0 0 2 2 0 0 0 1 0 0 0 2 2 1 2 1 2 2 1 0 0 0 2 1 2 2 1 0 1 1 1 0 1 0 1 0 0 0 0 0 0 0 0 2 2 2 1 0 0 2 0 1 1 1 0 0 0 0 1 1 0 1 2 1 1 1 1 2 1 0 1 2 1 1 0 0 0 0 2 0 0 0 0 2 0 0 2 2 0 2 2 0 0 1 2 1 1 2 1 1 1 1 0 2 0 1 1 1 0 0 0 1 0 0 1 1 2 0 0 1 2 2 0 0 1 1 2 0 0 0 1 0 1 0 1 2 2 1 1 0 0 1 0 1 0 2 0 0 2 2 1 0 0 1 0 0 0 0 1 1 1 1 1 1 0 0 0 0 0 0 1 1 1 0 1 1 1 0 0 0 0 0 0 0 0 0 1 0 0 0 0 1 0 0 0
120 1 0 2 1 0 0 1 2 0 0 1 0 1 0 0 0 0 0 1 1 1 1 2 0 0 0 1 0 2 2 0 1 1 1 1 1 1 0 0 0 0 1 0 1 0 0 0 2 0 0 0 1 1 0 0 0 0 1 0 1 1 2 2 0 1 1 1 1 0 0 1 2 0 2 2 2 0 2 1 0 0 2 1 1 0 0 1 2 2 0 2 1 0 0 0 0 1 1 1 1 0 0 1 0 0 2 1 0 2 0 1 0 0 0 0 0 0 2 1 1 1 2 1 0 1 1 0 0 1 0 0 1 0 0 0 0 0 1 0 0 0 0 0 1 0 0 0 0 1 0 0 0 1 0 0 0 0 0 0 1 0 0 1 1 2 0 1 0 1 0 0 0 2 0 0 0 1 0 1 1 1 0 1 1 0 1 0 0 0 0 2 0 1 1 1 0 0 0 0 1 1 0 0 0 2 2 1 0 0 1 0 0 0 2 2 1 1 0 0 1 1 1 0 1 1 1 1 0 1 0 0 0 1 1 0 0 2 2 2 0 0 2 0 0 0 0 1 1 1 1 0 0 0 0 0 1 1 1 1 1 1 0 1 0 0 1 0 2 1 1 2 0 1 0 0 1 0 0 0 0 2 2 0 2 1 0 1 2 2 0 2 2 0 2 0 1 0 0 1 1 1 2 0 2 2 0 2 1 1 1 1 0 0 2 0 0 0 0 0 0 0 2 2 2 0 2 1 1 0 2 2 0 2 0 0 0 0 0 1 0 1 1 2 1 1 0 0 0 0 0 0 2 0 2 0 1 0 0 2 2 2 1 1 1 2 0 0 1 1 1 2 0 0 1 0 0 1 1 1 1 1 0 0 2 2 0 0 0 0 0 0 0 0 1 1 1 1 0 1 0 1 0 0 0 1 0 0 1 0 0 1 1 1 0 0 1 1 0 1 1 1 1 1 0 0 1 0 1 0 1 0 1 1 1 1 0 0 0 0 2 0 0 0 1 0 0 1 1 2 0 0 0 2 0 0 0 0 1 0 2 2 1 1 0 1 0 1 2 0 0 0 0 0 1 0 1 2 2 0 1 0 0 1 1 1 1 1 1 0 1 2 0 2 1 1 1 0 0 1 2 2 1 1 1 1 1 0 0 0 0 1 0 1 1 0 1 2 0 2 2 2 0 0 0 1 0 1 1 2 0 1 2 2 1 0 1 0 1 1 1 1 0 1 1 2 0 2 0 0 0 0 0 2 0 0 0 1 0 1 0 1 0 2 0 2 2 1 1 0 0 1 1 0 0 0 1 0 0 0 0 0 1 1 0 0 1 0 1 1 0 1 1 0 0 0 0 0 0 0 0 2 1 0 2 1 2 1 1 1 0 0 0 0 0 0 0 0 0 0 1 1 0 2 2 0 0 1 0 0 0 2 1 0 1 0 2 0 2 0 0 0 0 2 1 0 2 1 0 0 1 2 0 0 0 0 2 0 0 0 0 0 1 2 0 2 1 1 2 0 0 2 0 1 0 0 2 1 0 0 0 0 2 2 1 1 2 0 0 0 0 0 0 0 1 0 0 2 1 2 1 0 1 0 1 1 2 0 1 2 0 0 0 1 1 1 0 0 1 0 0 0 0 2 0 1 2 1 1 1 2 2 0 2 1 1 0 0 2 2 0 0 0 0 1 0 1 0 0 0 0 0 1 0 0 1 0 0 0 2 2 1 2 0 0 1 1 2 0 0 0 1 1 1 1 1 1 1 1 1 1 1 1 1 1 2 0 1 1 2 1 1 1 0 0 0 0 0 1 0 0 0 1 0 1 0 1 0 2 0 0 0 1 1 0 2 2 1 0 1 1 0 0 2 1 0 0 0 0 2 0 0 2 2 0 0 0 0 1 1 0 0 0 0 0 0 0 0 0 0 2 2 0 2 2 0 0 0 0 0 2 0 0 0 0 0 1 1 1 1 1 1 0 0 0 0 0 2 1 0 0 2 0 0 0 0 0 1 0 0 2 0 0 2 2 0 2 1 0 0 0 2 0 0 2 1 0 0 0 1 0 0 0 0 1 1 0 0 2 0 0 2 1 0 1 0 1 1 0 1 2 2 0 1 0 0 0 1 1 1 0 0 2 1 0 2 0 0 0 1 1 0 1 0 1 0 1 1 1 1 1 1 0 0 0 0 0 0 1 1 0 0 0 0 2 0 2 1 1 1 0 1 0 1 0 0 0 1 0 1 0 0 0 0 0 1 0 0 1 0 0 0
121 0 0 0 0 0 0 0 0 2 0 0 0 1 0 1 1 0 0 2 1 2 0 2 0 0 0 1 2 1 1 0 1 1 0 0 2 2 0 0 0 0 0 1 2 1 1 0 2 0 0 1 0 1 0 0 0 0 0 1 0 1 1 1 0 0 1 0 1 0 1 1 1 0 1 1 2 0 1 0 2 0 2 0 0 0 0 2 2 2 1 2 0 1 2 2 2 1 0 1 2 0 1 1 0 0 2 1 1 1 0 1 0 1 1 0 0 0 2 0 0 0 2 1 0 1 1 0 0 0 0 0 0 0 1 1 0 0 0 0 0 0 2 0 0 0 0 0 0 0 0 0 0 0 1 0 0 1 0 0 0 0 0 1 1 1 1 0 1 0 0 0 0 1 0 1 0 0 0 0 0 1 0 1 1 0 1 2 1 0 0 2 0 1 1 1 1 0 0 0 0 0 0 2 2 0 0 1 1 0 2 0 1 0 0 2 1 0 1 0 1 1 2 0 0 0 2 2 0 2 0 0 0 0 0 0 0 2 1 0 0 2 2 0 0 0 0 0 0 0 0 0 1 0 0 1 1 0 0 0 0 0 0 1 0 0 0 0 1 1 0 2 0 1 0 0 1 0 1 0 0 2 2 1 2 1 2 1 0 2 1 1 0 1 2 1 0 1 0 0 0 0 2 0 2 1 2 2 1 1 1 1 0 2 1 0 1 0 0 0 1 1 1 0 1 0 1 2 2 2 2 0 1 0 0 0 0 1 0 0 1 1 2 0 0 0 0 0 2 1 1 0 1 0 0 1 1 0 0 1 1 1 1 1 1 2 1 2 2 0 0 2 1 1 0 1 0 1 0 2 2 1 0 0 1 0 0 0 0 0 0 1 1 0 2 1 1 1 0 0 0 0 0 1 0 0 1 1 0 0 1 1 0 0 0 0 1 1 1 1 0 0 0 1 0 0 0 0 1 1 1 0 0 2 0 2 0 1 0 0 2 0 0 0 0 0 0 0 0 1 0 0 0 2 1 1 0 1 1 1 0 2 0 1 1 0 0 2 2 0 1 0 2 2 2 0 2 2 1 2 2 1 0 1 1 0 1 1 0 0 0 1 0 1 1 0 1 2 2 0 0 2 1 1 0 0 2 1 1 0 0 2 1 1 0 0 0 2 0 2 0 2 0 0 0 1 1 1 1 2 0 0 2 2 1 0 2 0 2 2 0 0 0 1 1 1 0 2 0 0 0 0 0 2 1 0 0 0 1 1 1 0 1 2 0 1 1 0 1 2 0 1 1 0 1 0 0 0 0 2 0 0 1 0 1 1 1 0 2 2 1 0 2 0 0 0 0 0 0 0 0 2 1 1 0 1 0 1 2 2 1 0 0 0 0 0 0 0 0 0 0 0 0 1 1 0 0 1 0 0 0 1 1 1 2 0 1 2 2 0 0 1 1 1 2 0 1 2 0 0 1 2 0 0 2 0 2 1 0 1 1 0 2 2 0 2 1 1 1 0 1 1 0 0 1 0 2 1 1 0 0 1 1 1 1 1 0 2 0 1 0 2 0 0 0 0 0 1 0 0 0 0 0 0 2 0 2 1 2 1 0 0 1 0 0 1 0 2 2 0 0 0 0 1 1 1 1 0 0 0 0 1 0 2 1 1 0 0 1 1 0 0 0 0 0 1 1 0 0 0 0 0 0 0 0 2 0 0 1 0 0 0 1 0 0 1 1 1 0 1 0 0 1 1 0 2 2 2 0 2 0 0 0 0 0 1 0 2 1 2 0 2 2 1 0 0 1 1 1 0 0 0 0 0 0 0 0 0 0 1 2 0 0 0 0 0 0 1 1 2 1 1 0 2 2 2 0 0 0 2 0 1 1 0 0 1 2 0 0 0 0 0 0 0 0 0 0 0 1 0 1 1 2 2 2 0 0 0 1 0 0 0 0 0 0 0 0 0 2 2 0 0 0 0 1 1 0 0 1 1 2 0 0 0 0 2 0 0 0 1 2 0 1 1 1 0 2 2 0 0 1 2 2 2 2 1 1 2 0 2 0 0 0 0 1 2 0 0 2 0 0 2 1 2 0 0 1 2 0 0 2 2 0 2 0 0 0 1 1 1 0 0 2 1 0 0 0 1 1 0 0 0 0 1 1 1 2 1 0 1 0 1 0 0 0 1 0 0 2 1 0 0 0 0 0 1 2 1 1 0 0 1 0 2 0 0 0 0 1 0 1 1 0 0 0 1 0 0 2 0 1 0
122 0 0 2 0 0 1 2 2 0 0 0 0 0 0 0 0 0 1 0 0 0 0 2 0 0 0 1 2 1 1 1 2 1 0 0 1 2 0 0 1 1 0 0 1 1 1 1 0 2 1 2 0 0 0 2 0 0 1 0 0 1 2 2 0 1 1 2 1 1 0 1 2 1 1 2 2 0 2 1 0 0 2 2 2 1 0 1 1 2 0 1 1 1 1 2 1 0 0 2 2 0 1 1 0 0 2 0 0 2 0 1 1 1 2 2 2 0 1 1 1 0 2 1 0 0 1 2 2 2 2 2 0 0 0 0 0 0 0 0 1 0 0 0 1 1 1 0 0 0 0 0 0 0 1 0 0 1 0 1 1 0 0 2 0 0 0 1 0 2 2 1 0 2 0 0 0 0 0 1 0 1 1 0 1 0 1 1 1 0 0 2 1 0 1 0 0 0 0 0 0 0 0 2 1 1 2 1 1 2 2 0 0 0 1 2 1 1 0 1 1 1 0 0 1 0 1 0 0 0 0 0 0 0 0 0 0 2 2 1 0 0 2 0 0 0 0 0 2 2 2 0 0 0 0 0 1 0 0 0 0 0 0 0 0 0 0 0 2 1 0 2 1 0 0 0 0 1 1 1 0 2 2 2 2 1 1 2 1 2 0 0 2 0 2 0 1 1 0 1 1 0 1 0 1 1 0 1 2 2 2 2 0 1 0 0 1 0 0 0 0 1 0 1 1 0 1 2 2 2 2 1 1 1 0 0 0 1 0 0 1 1 0 2 1 1 0 0 2 1 1 0 2 1 1 0 1 0 0 2 2 2 1 1 1 1 0 0 2 2 2 1 0 0 0 1 0 0 2 0 0 2 0 0 1 0 0 0 0 0 0 1 1 0 2 1 1 1 0 0 0 0 1 1 1 0 0 1 1 1 0 2 1 1 1 0 0 0 0 0 1 2 0 2 1 1 1 0 1 1 1 1 0 2 0 0 0 1 0 0 1 0 0 0 0 1 0 1 0 0 0 1 0 1 2 1 1 2 1 1 0 2 1 0 0 2 1 2 2 0 1 1 1 1 1 1 1 1 2 0 1 1 0 2 1 1 1 0 0 0 1 1 0 0 1 0 0 1 0 0 1 2 2 1 1 1 2 0 0 0 0 0 1 0 1 0 0 2 0 2 2 2 0 0 0 0 1 0 0 1 1 0 0 0 1 0 1 0 2 0 2 2 0 0 0 2 0 1 1 0 0 0 0 1 2 0 1 1 0 0 0 0 0 1 1 0 0 1 0 0 0 1 1 0 1 1 1 1 0 2 0 0 1 1 1 0 0 0 0 0 1 1 0 0 0 2 0 0 0 0 0 2 2 0 0 2 0 0 2 2 0 0 0 0 0 1 0 0 0 0 1 1 0 0 0 0 0 1 0 0 0 0 0 0 1 1 1 0 2 0 0 0 1 1 2 0 1 1 1 1 0 1 0 0 2 0 1 0 1 1 1 1 1 1 0 1 2 1 0 0 2 1 1 0 1 0 1 2 2 2 0 1 2 1 1 2 0 2 1 0 0 0 1 0 1 0 0 1 1 1 0 2 0 0 1 1 1 2 2 1 1 0 0 0 0 0 0 0 1 0 0 0 0 1 1 0 0 0 1 0 1 1 0 2 0 0 0 1 0 1 0 0 0 0 0 1 1 0 0 0 0 0 0 0 0 2 0 0 1 0 0 1 2 0 0 0 2 2 0 2 0 1 2 1 1 1 0 2 0 2 0 0 0 0 0 2 0 1 0 2 1 0 2 0 1 1 0 1 0 0 0 0 1 0 1 2 2 0 2 0 2 0 1 1 1 2 2 1 1 1 1 1 0 2 2 1 0 0 0 1 1 1 2 1 0 0 1 0 0 1 0 0 1 0 1 0 1 0 0 0 1 1 1 2 1 1 1 0 0 0 1 1 1 1 1 0 1 0 2 0 0 0 0 0 1 1 0 1 1 0 0 1 1 0 1 2 0 1 0 0 2 0 1 1 1 0 1 2 0 1 0 1 1 1 1 1 0 1 0 2 0 0 0 0 0 1 0 0 0 0 0 0 1 1 0 0 2 2 0 0 2 2 1 2 0 0 0 1 1 1 0 1 1 0 0 1 0 2 1 0 1 0 1 0 1 0 1 2 0 0 1 0 0 0 1 0 2 1 2 1 1 0 0 0 1 1 1 0 1 0 0 2 0 0 0 1 1 0 0 0 0 0 0 0 0 1 0 0 2 0 0 1
123 0 0 1 1 0 0 1 1 1 0 0 0 0 0 0 0 0 0 2 2 2 0 2 1 1 2 2 0 2 2 1 1 1 1 1 2 1 0 0 1 1 1 0 1 1 0 0 2 0 0 0 1 2 0 1 1 0 0 1 0 1 1 1 0 0 1 0 1 0 0 0 2 0 0 2 2 0 2 0 2 0 2 2 2 0 1 1 1 1 1 1 1 1 1 2 1 0 0 1 2 0 0 2 0 0 2 1 1 1 0 2 1 1 1 1 1 0 0 0 0 0 2 2 0 1 0 1 1 2 1 1 1 0 0 0 0 0 0 1 0 0 0 0 2 2 0 0 0 0 1 0 0 1 1 0 0 1 0 1 1 1 1 0 0 2 0 1 0 1 1 1 1 1 0 0 1 1 0 1 1 2 0 1 2 1 1 1 0 0 0 2 1 1 1 1 2 0 0 0 1 1 0 2 2 0 0 1 1 0 1 0 1 0 2 2 1 0 1 0 1 1 0 0 1 0 1 2 1 1 1 1 0 0 0 0 0 2 2 1 0 1 2 0 0 0 0 0 0 0 0 0 0 1 0 0 0 0 0 1 0 0 0 1 0 0 0 0 2 1 0 2 0 2 1 1 0 0 2 0 2 0 1 1 2 0 0 2 0 2 0 0 2 0 2 0 2 0 0 0 1 0 0 0 0 0 1 2 1 1 0 2 0 2 0 0 0 1 1 0 1 1 1 2 1 0 0 2 1 0 1 2 0 1 0 0 0 1 0 0 1 2 1 2 0 0 2 0 2 1 0 1 2 0 1 0 0 0 0 1 2 2 1 0 1 0 0 1 1 0 0 2 0 0 0 1 0 0 1 1 2 0 0 1 1 1 0 0 0 0 0 1 1 0 2 0 0 1 1 1 0 1 0 0 0 0 0 1 0 0 0 1 1 1 1 1 0 0 0 0 0 2 0 1 0 0 0 0 2 0 2 0 0 2 0 0 0 2 0 1 2 0 0 0 0 0 0 1 1 1 0 0 0 2 0 0 0 0 1 0 2 0 1 0 0 2 0 2 2 0 0 0 0 0 2 0 2 2 1 0 1 0 0 2 1 1 1 0 2 0 2 2 1 2 2 0 0 1 1 0 1 2 1 1 1 1 1 0 2 0 0 2 1 0 0 0 0 0 0 2 2 0 1 1 1 1 0 0 1 1 1 0 2 1 0 1 2 0 2 1 1 2 0 0 1 1 0 0 2 0 0 0 0 1 1 0 1 1 0 0 0 1 1 1 1 0 0 0 2 2 0 1 1 0 1 1 1 0 0 0 1 0 1 1 1 0 0 0 2 2 1 1 1 0 0 0 0 0 0 0 0 1 1 0 1 0 0 0 2 2 0 0 0 1 0 0 1 2 0 0 0 1 0 0 0 2 2 2 0 0 0 1 1 0 2 0 2 0 2 0 1 0 1 1 1 0 1 1 1 1 0 0 1 2 1 1 1 0 1 0 0 0 2 1 1 2 1 1 1 1 0 0 1 0 1 0 1 1 0 0 1 0 2 2 2 2 1 2 0 1 0 1 0 0 0 0 0 1 0 0 0 0 0 0 1 0 2 1 1 0 1 0 0 1 0 0 0 2 2 0 0 0 0 2 1 0 0 0 0 0 1 0 0 2 0 0 1 1 1 2 1 1 0 0 0 1 1 0 0 0 0 1 0 0 1 1 1 0 1 1 0 1 1 0 0 1 1 1 0 0 0 0 2 0 0 0 2 1 1 1 2 1 0 0 0 0 0 0 0 2 2 0 1 0 0 0 0 1 1 1 1 1 0 0 1 1 1 0 1 1 2 0 2 2 0 2 2 2 1 2 2 1 1 1 1 1 0 0 0 2 2 2 2 1 0 1 0 0 2 1 1 0 2 1 2 0 2 0 1 1 1 1 1 1 1 0 1 0 0 0 2 0 1 1 1 1 0 0 2 1 0 0 0 0 0 0 0 2 2 1 1 0 0 0 0 0 0 0 0 0 0 0 0 2 2 0 2 2 0 1 0 1 1 1 0 2 0 1 0 2 0 0 0 0 1 1 0 1 2 1 0 2 2 1 0 0 0 1 0 0 2 1 0 1 0 0 0 0 0 0 0 0 0 1 0 0 1 0 0 0 2 0 0 1 1 0 1 1 0 1 0 1 0 0 1 1 2 0 0 0 0 0 0 0 1 1 1 1 1 0 0 1 1 1 0 1 1 1 0 1 0 0 0 0 0 0 0 0 0 0 0 0
124 0 0 1 1 0 0 0 0 2 0 0 0 0 0 0 0 0 2 0 1 2 0 1 1 1 1 2 0 2 1 0 2 2 0 0 0 2 0 0 1 1 0 2 2 1 1 0 0 2 2 2 0 1 0 1 0 0 1 0 2 0 1 1 1 0 2 0 1 0 0 0 1 0 0 1 1 0 1 0 1 0 1 1 2 0 0 1 1 2 1 1 0 2 0 0 0 0 0 1 1 0 1 1 0 0 2 0 0 2 0 1 0 2 2 0 0 0 2 1 1 1 1 0 1 1 0 1 0 1 0 0 0 0 0 0 0 0 0 1 1 0 0 0 1 2 1 0 0 0 1 0 1 0 0 1 0 1 0 0 1 0 1 0 1 2 0 0 1 1 1 1 1 2 1 1 0 0 0 0 0 1 0 0 0 0 0 0 0 0 0 2 1 1 1 1 1 0 0 0 0 0 0 2 1 1 2 0 2 0 2 0 0 0 1 2 1 0 2 1 0 0 0 1 1 0 1 0 0 1 1 1 0 0 0 0 0 2 2 2 0 0 2 1 0 0 0 0 1 1 1 1 0 0 0 0 1 1 0 0 0 0 0 1 0 0 0 1 0 0 0 2 0 1 1 1 0 1 1 0 0 1 2 1 2 1 0 0 1 1 0 2 2 0 2 0 0 0 0 1 1 0 0 1 0 0 0 2 1 1 1 2 0 1 2 0 1 0 2 0 2 2 2 1 0 0 2 1 1 0 1 2 1 1 0 0 0 1 0 0 0 0 1 2 1 1 0 0 2 1 1 0 2 0 2 0 1 0 0 0 0 0 1 0 1 1 0 1 1 0 0 2 1 1 0 1 0 0 0 2 1 1 0 0 0 0 0 0 0 0 0 0 0 0 2 0 0 1 1 1 0 1 0 2 0 0 0 0 0 0 0 0 1 1 1 0 0 0 0 0 1 2 0 2 1 1 1 1 1 0 1 0 0 2 1 0 0 2 0 0 1 1 1 1 1 2 0 0 1 2 0 0 0 1 1 0 1 0 1 0 2 1 1 1 0 1 1 2 2 0 0 0 1 1 1 0 0 2 1 1 0 0 0 2 0 0 0 1 0 1 1 1 0 2 0 0 0 2 1 0 0 2 2 0 0 0 2 1 0 0 0 1 2 0 0 0 0 2 0 0 0 2 2 2 2 0 0 0 0 0 2 0 0 0 0 0 2 0 2 1 1 1 0 1 1 2 0 1 1 0 0 0 0 2 0 0 0 1 0 2 1 0 1 1 1 0 0 1 0 0 0 1 1 0 1 1 1 1 0 1 1 0 1 1 0 0 1 1 0 1 0 1 2 1 1 0 1 0 0 0 0 2 0 0 2 0 1 0 1 1 2 2 0 0 0 0 0 0 0 0 1 1 0 0 0 1 1 2 0 0 0 2 1 0 1 0 2 2 2 0 0 1 1 2 2 0 1 1 2 2 0 1 0 0 0 0 2 0 2 0 0 0 0 0 1 1 1 2 0 0 1 0 0 0 1 0 2 0 1 0 2 1 1 0 0 0 1 1 0 1 0 1 0 0 0 0 0 1 1 1 0 1 0 0 2 0 2 2 2 0 1 1 0 0 0 0 0 1 1 0 0 0 0 2 2 2 2 0 0 0 1 1 0 2 0 1 1 0 1 0 0 0 0 0 0 0 0 1 1 1 0 1 0 0 0 2 1 0 0 1 0 1 2 0 0 0 0 2 0 1 0 0 2 0 0 1 0 1 1 1 2 1 0 0 0 1 0 2 1 2 0 1 2 0 0 0 1 0 0 0 0 1 1 0 1 2 1 1 0 0 1 1 0 0 0 0 2 1 1 1 1 1 1 2 1 1 0 0 0 2 0 1 2 1 0 1 0 0 2 1 1 0 0 0 1 0 1 0 1 0 1 1 1 2 1 1 1 0 0 0 2 0 1 1 1 1 1 0 2 1 0 0 0 0 2 1 0 0 2 2 2 0 0 0 0 0 1 1 2 0 1 1 1 0 0 0 1 1 0 1 0 2 2 2 2 1 1 1 1 1 1 0 0 0 1 1 0 0 1 0 0 1 1 0 0 0 2 1 1 1 2 2 0 2 0 0 0 1 1 1 0 1 2 1 0 0 0 0 2 0 1 0 1 0 1 0 0 2 1 1 0 1 0 0 1 1 2 0 1 1 1 0 0 0 1 1 2 0 1 0 0 1 0 0 0 0 0 0 0 0 0 0 0 1 1 0 1 0 0 0 1 1
125 1 0 2 1 0 0 0 0 2 0 0 0 0 0 0 0 0 0 2 2 2 0 2 0 0 0 1 1 1 0 0 0 1 1 0 2 0 0 0 1 1 0 0 1 0 1 0 2 0 0 0 1 1 1 1 1 0 1 0 1 0 2 2 0 1 1 2 1 0 0 2 2 0 1 2 2 0 2 1 1 0 1 0 1 0 0 1 2 2 2 2 1 2 2 2 2 1 1 1 1 0 0 2 0 0 2 0 0 2 0 1 0 2 2 0 0 0 0 2 2 0 1 0 1 0 1 2 2 2 0 0 0 0 0 0 0 0 0 1 0 0 0 0 0 1 0 0 1 1 0 0 1 0 0 0 0 2 0 0 1 0 0 1 2 1 1 1 1 1 1 1 0 0 0 0 0 0 0 0 0 0 0 2 2 0 2 0 0 0 0 1 0 0 0 1 0 0 0 0 0 0 0 2 1 1 2 1 1 0 1 0 1 0 2 2 1 0 2 1 0 0 1 1 1 0 2 2 1 1 0 0 0 0 1 1 0 2 2 1 0 0 1 0 0 0 0 0 0 0 0 1 0 0 0 0 1 2 2 2 2 2 1 1 0 0 0 0 2 0 0 2 0 1 0 0 0 0 1 0 0 2 2 1 1 1 2 2 0 2 0 0 1 0 1 1 0 1 1 2 0 0 2 0 2 0 1 1 1 2 0 2 0 1 2 0 0 0 0 0 0 0 1 1 1 0 1 1 0 2 1 1 0 2 0 0 0 0 0 1 1 1 1 1 0 0 1 0 2 0 0 0 2 0 1 0 1 0 0 1 1 1 1 0 1 0 0 2 2 0 0 2 1 1 0 1 0 0 0 2 2 0 0 0 0 0 1 1 1 0 0 0 1 0 2 1 1 1 0 0 0 0 0 2 1 0 0 0 1 0 0 2 1 1 1 1 0 0 0 0 0 1 0 1 0 0 0 0 2 2 1 2 1 1 0 1 1 1 1 1 1 1 0 1 0 0 0 0 1 2 0 2 0 1 2 1 1 1 1 0 1 1 0 0 0 2 1 1 2 0 0 0 1 1 0 0 1 1 2 0 1 0 0 1 1 0 1 0 0 0 1 1 0 1 0 0 0 1 1 1 1 2 2 0 0 0 2 0 0 0 0 1 2 2 0 0 0 2 0 0 0 2 1 1 1 0 1 1 1 2 0 1 1 1 2 0 1 0 1 0 2 2 0 0 1 2 0 0 2 0 0 0 0 1 1 1 1 0 2 0 0 0 0 2 1 1 1 0 0 0 0 0 0 0 0 0 0 1 0 1 1 0 0 1 1 0 1 0 1 1 1 0 0 0 0 0 0 0 0 0 0 2 2 0 1 2 1 0 2 1 0 0 0 1 0 0 0 0 0 0 1 1 0 0 0 1 1 1 0 0 0 1 0 0 1 1 2 0 1 1 1 0 0 1 2 0 2 1 0 1 1 1 0 1 2 0 2 1 2 0 0 0 0 1 0 0 1 2 1 1 0 1 0 0 0 0 2 1 1 1 1 0 2 1 1 2 0 1 0 0 1 0 0 0 0 0 0 2 1 2 0 0 0 0 1 0 2 2 2 0 2 0 0 1 0 1 1 1 1 0 0 0 0 2 1 0 0 0 1 1 2 2 0 2 0 0 2 1 0 1 1 1 0 0 0 1 1 1 0 0 0 0 0 0 0 1 1 0 1 0 0 0 2 0 0 0 0 2 0 1 0 0 1 1 0 0 0 0 1 1 1 1 2 1 1 1 1 1 1 2 1 1 2 0 0 0 1 1 0 0 1 1 0 0 0 0 1 0 1 1 2 0 0 0 0 0 1 1 1 2 2 1 1 2 2 2 0 0 0 2 0 2 2 1 0 1 1 2 1 1 1 2 0 0 0 0 0 0 0 0 1 1 0 2 2 0 0 0 0 0 2 0 0 0 0 2 1 0 1 0 0 0 0 0 2 1 1 1 2 1 1 0 0 0 0 1 1 1 0 0 2 0 0 1 0 0 2 2 0 0 0 2 2 1 2 1 0 1 0 2 0 0 0 0 0 2 0 1 2 0 0 2 0 2 0 0 1 0 1 0 1 1 0 0 1 0 0 0 0 0 0 0 2 1 0 2 0 0 1 0 1 0 0 1 0 1 1 2 1 1 0 1 0 0 0 1 1 0 0 0 0 0 0 0 0 1 1 1 1 0 0 1 0 1 0 1 1 1 1 0 1 0 1 0 1 0 0 0 1 0 0 0
126 0 0 1 0 0 0 1 1 1 0 0 0 1 0 1 1 1 2 0 0 1 0 0 0 0 0 1 1 0 0 0 0 1 1 0 1 1 0 0 1 1 0 1 2 1 1 0 2 0 0 0 0 0 1 1 1 0 0 1 0 1 1 1 0 1 1 0 2 0 1 1 2 0 1 2 2 0 2 0 0 0 2 1 1 0 0 1 2 2 0 1 2 1 1 2 1 1 0 1 1 0 0 1 1 1 2 1 1 1 0 1 1 2 2 2 2 0 0 2 2 0 2 2 0 2 0 0 0 0 0 0 0 0 0 0 1 0 0 2 0 0 0 0 2 2 0 0 0 1 0 0 0 0 0 0 0 1 0 1 0 1 0 1 0 1 0 0 1 0 0 0 1 1 0 0 0 1 0 0 0 1 1 0 1 0 1 0 0 0 0 2 0 1 1 1 1 0 0 0 0 0 0 1 1 2 1 0 2 0 2 0 1 0 2 2 0 0 2 2 0 0 0 0 0 0 0 1 0 1 1 1 0 0 0 0 0 2 1 1 0 0 2 1 0 0 0 0 1 1 1 0 0 0 0 1 2 0 0 0 0 0 0 1 0 0 0 0 2 2 0 2 0 0 0 0 0 2 2 2 0 2 2 1 1 1 2 0 0 1 0 1 2 0 2 0 2 0 0 0 0 0 0 1 0 0 0 2 0 0 0 1 0 1 2 0 0 0 0 0 1 1 1 0 0 0 1 2 2 0 2 0 1 0 0 0 0 1 0 1 1 1 1 1 0 0 1 0 1 1 1 0 0 0 0 2 0 0 0 1 1 1 2 1 2 0 0 1 2 1 1 1 0 0 0 0 0 0 2 0 0 2 0 1 0 0 2 1 1 0 0 1 1 0 2 2 2 0 2 2 1 2 0 2 0 0 0 0 1 0 0 1 2 2 2 0 0 0 1 0 0 1 0 1 1 1 1 1 2 0 0 1 0 2 0 1 0 0 0 0 1 0 0 1 0 1 0 0 0 1 0 0 0 2 2 2 0 0 1 1 1 2 0 1 1 1 0 1 1 2 2 0 2 2 1 0 1 1 2 1 1 1 0 1 1 1 1 1 1 1 2 1 0 2 1 0 0 2 1 0 0 2 2 0 0 0 2 1 1 0 0 2 0 0 1 0 0 2 0 0 0 2 0 0 0 1 1 0 0 0 1 1 2 1 0 0 2 0 1 1 0 1 0 1 1 0 0 1 1 0 0 0 0 2 0 1 0 1 2 0 0 0 0 1 0 1 1 0 0 0 0 1 0 0 0 0 1 0 0 1 1 0 1 0 1 0 0 1 1 2 1 1 1 0 0 0 0 0 0 0 0 2 2 0 0 0 0 0 1 1 0 0 0 1 0 1 0 0 0 0 0 1 0 1 1 1 1 1 0 0 0 1 0 0 1 0 1 0 2 0 1 0 0 0 1 0 1 2 0 0 1 2 0 0 1 0 2 0 2 0 0 0 2 1 1 1 0 1 0 0 2 1 0 0 0 0 2 0 0 0 1 0 2 1 2 2 1 1 1 0 1 0 0 1 1 0 0 2 1 2 2 0 0 0 1 0 2 1 1 0 1 0 0 0 0 1 0 2 2 0 0 0 0 2 1 2 2 1 0 0 2 2 0 2 0 0 1 0 1 1 0 0 0 0 1 0 1 0 0 0 0 0 1 0 0 2 0 0 0 0 0 0 2 1 0 1 0 2 0 1 0 1 2 0 0 0 1 2 0 2 1 1 0 0 0 2 0 2 1 2 0 1 2 1 0 0 0 0 0 0 0 0 1 0 1 1 2 0 0 1 1 1 1 1 1 2 2 1 2 2 1 2 2 2 2 0 0 0 0 2 0 2 2 2 0 0 0 1 1 0 1 1 0 0 0 0 0 0 1 0 1 0 2 0 0 0 2 0 0 0 1 0 0 0 0 0 1 0 2 1 0 0 0 0 1 0 0 0 2 2 2 0 0 0 0 0 1 1 1 0 1 0 1 1 1 0 2 2 0 1 0 2 1 1 1 2 0 1 1 1 1 0 1 1 1 1 0 2 1 1 0 2 2 0 0 0 0 2 1 0 1 1 0 2 0 0 0 0 0 1 0 0 2 1 0 1 0 1 0 1 0 1 0 1 1 0 2 2 0 0 1 0 0 0 0 0 0 0 2 2 0 0 0 1 0 1 2 1 1 0 0 1 0 0 0 0 0 1 0 1 0 1 0 1 1 1 0 0 1 0 0 0
127 1 0 1 0 0 0 0 2 0 0 1 0 1 0 1 0 0 1 1 1 1 0 2 0 0 0 1 0 2 2 0 1 1 0 0 1 1 0 0 1 1 0 0 1 1 0 0 2 1 0 1 1 1 1 1 1 0 2 0 1 1 2 2 1 0 2 1 2 0 1 2 1 0 0 1 1 0 1 0 2 0 2 0 1 1 0 0 1 1 0 0 1 1 0 1 0 0 0 1 1 0 1 1 0 0 2 0 0 2 0 1 2 2 2 2 2 0 1 2 2 1 2 0 0 0 1 1 0 1 0 0 0 0 0 0 0 0 1 0 1 0 1 0 1 1 0 0 2 2 0 0 0 0 0 0 1 2 0 2 1 1 0 1 0 2 0 1 1 1 0 0 0 1 1 0 0 0 0 1 1 0 0 2 2 0 2 2 2 0 0 2 0 2 2 0 2 0 0 0 0 0 0 0 0 2 2 0 2 1 2 0 2 1 0 2 0 0 1 0 0 0 1 0 0 0 1 0 0 0 1 1 0 0 0 0 0 2 2 2 0 0 2 1 0 0 0 0 0 0 0 1 0 0 1 0 0 0 0 0 0 0 0 1 0 0 0 0 1 1 0 2 0 1 0 0 0 0 1 0 1 0 1 0 1 1 0 2 0 2 0 0 0 0 1 0 1 1 1 0 1 1 1 0 1 0 1 1 1 1 0 1 0 1 1 0 0 0 1 0 1 1 1 2 0 0 0 2 1 0 2 0 0 0 0 0 0 1 0 1 2 1 2 1 1 2 0 1 1 0 0 1 0 0 0 2 0 0 0 1 1 1 0 0 0 2 0 2 2 0 0 2 0 0 1 0 0 1 0 2 1 2 0 0 0 2 2 0 0 0 0 0 0 1 2 1 1 1 1 1 0 1 0 0 0 0 1 1 0 0 0 0 1 1 1 0 1 0 1 0 1 1 0 1 1 1 0 0 1 0 1 0 0 1 1 0 1 1 0 0 1 1 0 1 0 2 1 0 0 0 0 1 0 2 1 0 1 2 1 2 0 2 0 0 0 2 0 1 1 1 1 0 2 2 0 1 0 2 2 1 2 0 0 2 2 0 1 1 0 0 1 1 0 1 0 0 0 2 1 1 1 2 1 1 0 0 2 1 0 0 0 1 1 0 1 0 0 2 0 2 2 2 0 0 0 1 1 0 1 1 1 0 0 0 0 1 2 0 1 1 1 0 0 0 0 2 0 2 0 0 0 0 0 2 0 0 0 0 2 0 0 0 0 1 1 0 0 2 0 0 0 0 2 0 1 2 2 1 0 1 0 0 1 0 1 1 1 0 1 1 0 0 1 0 0 1 0 1 0 1 1 0 1 0 0 2 0 0 1 1 1 1 0 1 0 0 1 0 0 0 0 0 0 0 0 0 1 1 0 0 0 2 0 0 1 1 2 0 1 1 0 0 0 1 1 0 2 1 0 0 0 2 0 1 1 0 1 1 2 0 0 0 1 2 0 2 1 1 0 1 1 0 0 1 1 0 2 2 1 1 0 0 2 2 1 2 1 2 1 0 0 1 0 0 1 0 0 1 1 1 0 1 0 0 1 0 1 2 2 0 1 0 0 0 0 0 0 0 0 0 0 0 1 2 2 1 2 0 2 1 1 1 0 2 0 0 1 1 0 1 1 1 0 0 0 0 0 0 0 0 0 0 0 0 0 1 0 0 0 1 1 0 2 0 0 1 1 2 0 0 0 1 2 0 0 1 0 0 2 1 2 1 0 0 1 1 0 1 0 2 1 0 2 2 0 0 1 0 0 1 1 1 1 0 1 1 1 0 1 1 1 0 1 1 0 2 1 0 1 1 1 1 1 2 2 1 0 0 0 1 0 1 1 1 0 0 0 1 1 0 1 1 2 2 2 0 2 0 1 1 1 1 2 0 0 0 2 0 0 0 2 0 0 0 0 2 0 0 1 0 0 0 0 1 2 1 0 1 2 2 2 0 0 0 0 0 0 0 1 0 0 0 0 2 2 0 2 2 0 1 0 2 2 1 2 1 1 1 0 2 0 0 1 1 1 1 0 0 2 0 0 2 1 1 0 0 2 0 1 0 1 1 1 2 0 0 0 0 1 0 0 0 2 1 0 0 0 0 0 0 0 0 1 0 0 0 1 2 1 0 2 0 0 0 1 0 1 0 0 0 0 0 0 0 0 1 1 0 0 0 0 0 0 1 0 1 1 0 0 0 0 1 0 1 1 0 0 0 1 1 0 0
128 0 0 2 0 0 1 1 1 0 0 0 1 2 1 1 1 0 1 2 1 2 0 2 0 0 0 1 0 2 2 0 2 2 0 1 2 1 0 0 1 1 0 0 2 0 0 1 1 1 0 0 1 1 1 0 1 1 2 0 1 1 2 2 1 1 1 1 0 0 0 0 1 0 1 1 0 0 1 0 1 0 2 2 2 0 0 0 2 2 0 0 2 1 1 1 1 0 0 2 2 0 0 1 1 1 1 1 1 1 0 1 0 0 0 0 0 0 1 1 1 0 1 1 1 1 0 0 0 0 0 0 0 0 0 0 0 0 1 1 1 0 0 0 1 0 0 0 0 0 0 0 0 1 1 0 0 2 0 1 1 1 0 0 0 1 0 0 0 2 2 1 0 1 0 0 1 0 0 2 2 2 0 1 1 0 1 1 0 0 0 2 0 2 2 0 1 0 0 0 0 0 0 2 2 0 0 1 1 0 2 0 2 1 1 2 0 1 0 0 1 1 0 0 0 0 1 2 0 2 0 0 0 0 0 0 0 2 1 1 0 1 2 0 1 1 1 0 1 0 0 0 0 2 0 0 0 1 1 0 0 0 0 1 0 0 0 0 2 2 1 2 0 1 0 0 0 1 1 1 0 2 2 1 2 2 1 2 1 2 0 1 2 0 2 0 2 2 0 1 1 0 0 1 0 1 0 2 0 1 0 0 0 1 2 0 1 0 1 0 1 1 2 0 2 0 1 0 0 1 2 2 0 2 0 0 0 2 0 1 1 2 2 2 1 1 0 0 2 0 0 0 1 1 0 0 2 0 0 2 2 2 1 1 1 0 0 1 1 0 0 2 1 1 1 0 0 1 0 2 2 0 0 0 0 1 1 0 0 0 0 1 2 1 2 2 1 0 1 2 0 2 0 2 0 0 0 0 0 0 1 0 1 1 1 0 1 1 0 0 0 0 1 0 0 1 1 0 1 1 1 1 1 1 1 1 0 1 0 0 1 1 0 0 1 1 0 0 0 1 0 0 0 1 1 0 1 1 1 1 1 2 0 0 0 2 0 2 2 0 1 1 0 0 0 1 1 1 1 1 1 1 0 2 1 1 1 1 0 0 1 1 1 2 1 1 1 1 1 0 1 2 2 0 0 0 2 0 2 0 0 2 1 0 0 0 0 2 0 2 0 2 1 0 0 1 0 0 0 1 1 0 1 1 2 0 1 0 1 1 1 1 0 0 0 2 0 0 2 0 0 0 1 1 1 0 1 0 0 1 1 0 0 1 0 1 1 2 2 0 2 0 2 0 0 2 2 1 0 2 0 0 1 0 1 1 1 0 1 1 1 1 1 0 0 1 0 0 0 0 0 2 0 0 1 0 1 0 2 2 0 0 0 0 0 0 0 0 0 0 1 1 0 1 1 0 0 1 0 0 0 1 1 0 2 0 2 0 1 1 0 1 0 0 0 0 2 2 1 1 0 1 0 1 1 0 1 0 0 0 0 0 1 2 0 2 1 0 1 1 0 1 0 0 1 0 1 1 0 0 1 0 2 1 1 2 1 2 0 0 0 1 0 0 0 0 0 2 2 2 0 2 0 0 0 0 1 2 2 0 1 0 0 0 0 1 0 1 1 0 0 0 1 2 1 2 2 0 2 2 1 1 0 2 1 1 0 1 1 2 1 1 0 0 1 0 1 1 0 0 0 1 0 2 0 0 0 0 1 0 0 0 2 0 0 1 1 2 0 1 0 1 2 0 0 1 1 1 1 1 1 1 1 1 1 1 1 1 1 2 1 1 2 0 0 0 0 2 1 0 1 1 1 0 1 0 1 0 0 0 0 0 1 1 1 2 2 0 2 2 2 2 0 2 2 1 0 0 0 2 2 2 1 0 0 2 1 0 0 1 0 0 0 0 0 0 0 0 0 0 1 1 1 2 2 0 0 0 0 0 1 0 0 0 0 1 0 0 2 1 0 0 0 0 2 1 0 2 2 1 1 1 1 0 0 1 0 0 1 0 1 0 1 0 2 0 2 1 0 1 0 2 2 2 2 2 0 0 0 1 0 0 0 0 0 1 0 1 2 1 0 2 1 0 1 0 1 0 1 0 2 2 0 2 0 0 0 0 0 0 1 0 1 0 0 0 0 0 1 0 1 1 1 1 0 0 0 2 2 0 2 0 0 0 0 2 1 0 2 1 0 0 0 0 0 1 1 0 1 0 0 0 0 1 0 0 0 1 0 1 0 0 0 1 1 0 1 0 1 0 0 0
129 0 0 2 0 0 0 1 1 1 0 0 0 0 0 0 0 0 2 0 0 0 0 2 0 0 0 1 0 2 2 0 1 0 0 1 2 1 0 0 1 1 0 0 2 0 0 0 1 1 0 2 0 1 1 1 0 0 0 0 0 2 0 1 0 0 1 1 1 0 0 1 2 0 1 2 2 0 2 1 1 0 2 2 2 0 0 1 2 2 0 1 1 1 1 1 1 0 1 0 1 1 0 2 0 0 2 0 0 2 0 1 1 2 2 1 1 0 2 0 0 0 2 1 0 1 0 1 0 2 0 0 0 0 1 1 1 0 0 0 0 0 0 0 0 0 0 0 0 0 0 0 0 1 0 0 1 1 0 1 1 0 1 0 2 1 0 0 1 1 0 0 1 1 0 0 1 1 0 0 0 0 1 1 2 0 1 1 1 0 0 2 1 0 0 1 2 0 0 0 0 0 0 2 2 0 0 1 2 0 0 0 1 0 1 2 0 1 1 0 1 1 0 0 1 0 1 1 0 0 0 0 0 0 0 0 0 2 2 0 0 1 2 0 0 1 1 0 0 0 0 0 1 0 0 0 1 2 1 0 0 0 0 2 0 0 0 0 1 1 0 1 0 0 0 0 0 2 2 2 0 2 1 1 2 1 2 1 1 2 1 1 1 0 2 0 1 0 0 1 1 0 2 0 2 1 0 2 1 1 0 1 0 0 1 0 0 1 0 0 1 1 1 2 2 0 0 1 0 1 2 1 1 2 0 0 0 0 0 1 0 0 2 1 1 1 0 1 2 0 0 0 1 1 0 1 1 0 0 2 1 1 2 2 2 1 0 1 2 1 0 2 0 0 0 0 0 1 1 1 2 0 0 1 1 0 1 0 0 0 0 0 0 0 2 1 1 1 0 1 0 1 0 2 1 1 0 0 0 0 0 0 2 2 2 0 0 1 0 0 0 1 0 2 1 1 0 0 2 1 2 1 0 2 0 0 0 0 0 0 2 0 1 1 1 2 1 1 0 0 0 0 0 2 2 2 0 2 1 0 2 0 0 0 1 1 0 2 2 0 0 0 1 1 1 0 1 2 2 0 1 0 0 1 0 0 0 0 1 0 1 1 0 1 1 0 0 2 2 1 0 2 1 1 0 0 2 0 2 0 0 2 1 0 1 0 0 2 0 1 1 2 2 2 2 0 0 1 1 2 0 0 1 0 1 0 1 0 0 1 1 0 0 0 0 0 0 0 2 1 0 1 0 2 1 1 0 1 0 0 0 0 0 1 0 1 1 1 1 0 1 0 0 0 0 0 0 1 0 2 0 0 1 1 1 1 1 0 0 0 0 1 1 0 1 0 0 1 0 1 1 2 0 1 2 0 2 0 1 1 0 0 0 2 1 2 2 1 1 1 1 2 0 1 1 0 1 1 0 0 0 1 0 0 2 1 2 0 2 0 1 0 1 1 1 0 1 1 1 1 1 1 2 2 0 1 2 0 2 0 0 0 1 1 0 1 0 1 0 0 2 0 0 0 0 0 1 0 0 0 0 1 2 2 2 2 1 0 0 0 0 0 0 0 0 0 0 2 2 2 1 0 0 0 1 0 2 2 2 1 0 0 0 0 0 0 0 1 1 0 0 0 1 2 1 0 1 1 0 0 2 2 0 2 0 0 1 1 1 2 1 1 0 0 0 1 1 0 0 1 1 1 0 1 0 1 0 0 0 1 1 1 2 0 0 1 2 1 0 2 1 0 1 1 1 1 0 1 0 1 2 1 0 0 0 2 0 1 0 2 1 1 2 1 0 0 0 1 0 0 1 1 0 0 0 2 1 0 0 1 2 0 0 0 0 0 1 0 1 1 0 1 1 0 0 2 0 0 0 1 0 0 0 0 0 1 1 1 1 1 1 0 1 0 1 0 1 0 1 0 1 1 0 2 2 0 0 0 0 0 1 0 0 0 0 0 0 0 2 0 0 1 1 0 1 1 0 2 2 0 1 1 0 0 0 0 0 0 0 0 1 0 1 0 0 0 2 2 0 0 0 1 2 1 2 1 1 1 1 1 1 0 0 0 0 2 0 0 1 0 0 1 2 1 0 0 2 2 1 0 1 1 0 0 0 0 0 1 0 0 0 0 2 2 1 0 1 0 0 0 2 0 1 1 1 0 1 2 0 0 1 0 0 0 1 0 0 0 0 0 0 0 0 0 0 1 1 1 2 0 0 2 2 2 0 0 0 1 1 0 1 0 0 0 0 1 0 0 0 0 0 1
130 0 0 0 0 0 0 0 1 1 0 0 0 0 0 0 0 1 2 0 0 1 0 2 0 0 1 2 1 1 1 0 2 2 0 0 1 0 0 0 2 2 0 0 0 0 0 0 1 1 1 1 0 0 0 2 0 0 2 0 0 0 1 2 0 1 1 0 1 0 0 0 1 0 0 1 1 0 1 0 1 0 2 2 2 0 1 1 2 2 1 1 0 2 0 1 0 1 0 1 2 1 0 2 0 0 2 0 0 2 1 1 0 2 2 0 0 0 1 1 1 0 2 1 0 1 1 1 0 2 2 2 1 0 0 0 2 0 1 1 1 0 0 0 1 1 0 0 2 2 0 0 0 0 0 0 1 0 0 2 1 1 0 1 2 2 0 1 1 1 0 0 0 1 0 0 0 0 0 0 0 0 0 1 2 1 1 2 1 0 0 2 0 1 2 1 1 0 0 0 0 0 1 0 0 1 1 1 0 0 1 0 1 0 1 2 1 0 1 1 0 1 0 1 1 0 1 2 0 1 0 0 0 0 1 1 1 2 2 2 0 0 2 0 0 0 1 0 1 1 1 1 0 0 0 1 2 2 2 2 2 2 0 1 1 0 0 1 2 1 0 1 0 1 1 1 0 1 2 1 0 2 2 2 2 2 2 1 1 2 0 0 1 0 2 0 1 0 0 0 2 0 1 0 1 0 1 2 1 2 0 2 0 1 2 0 1 1 0 0 1 1 0 1 2 0 1 1 1 0 2 0 0 2 1 0 0 1 0 0 0 1 0 2 1 1 0 0 2 0 0 0 2 1 1 0 1 0 0 1 1 1 1 1 1 2 0 0 2 2 2 0 1 1 1 0 0 0 0 2 1 0 0 0 0 1 2 0 0 0 0 1 0 0 2 0 0 1 0 0 0 1 0 2 2 0 0 1 0 0 1 0 1 1 1 1 1 1 0 0 0 0 0 2 0 0 0 0 2 0 2 0 0 2 0 1 0 1 0 0 2 0 0 0 0 2 0 0 0 1 0 0 0 2 1 1 0 1 1 1 1 1 0 0 0 2 0 1 2 1 1 0 0 0 1 0 1 0 2 0 0 0 1 2 0 1 0 1 0 1 1 0 0 0 1 1 1 2 1 0 0 2 2 1 1 1 1 0 2 0 0 2 1 0 1 0 0 2 0 2 1 2 0 0 0 1 0 0 1 1 1 0 0 0 0 1 2 1 1 0 1 2 0 1 0 2 0 0 2 0 0 0 0 2 0 1 0 0 0 1 1 0 1 1 0 0 0 1 0 1 0 1 0 0 0 0 0 0 0 2 0 0 2 2 1 0 2 1 1 2 1 1 1 0 1 0 0 0 0 0 0 2 0 0 2 0 2 0 1 1 0 0 0 0 0 0 0 1 0 0 0 1 0 0 0 2 2 1 0 0 2 1 0 0 2 0 2 0 2 0 1 1 0 0 0 0 2 1 1 1 0 1 0 1 2 0 2 0 1 0 0 0 1 0 1 0 0 0 1 0 1 1 0 0 0 0 2 1 1 0 0 0 2 1 0 1 1 2 1 0 0 0 0 0 0 0 0 1 1 1 0 0 0 0 1 0 1 0 1 0 1 1 0 0 0 0 0 0 0 0 0 0 2 2 1 1 0 0 0 0 0 0 0 2 0 0 0 0 2 2 0 0 0 1 1 0 1 1 0 0 0 1 0 0 0 0 0 0 0 0 0 0 2 0 0 0 0 0 0 0 0 0 0 1 1 1 2 1 1 1 2 1 1 1 1 2 1 1 0 2 1 0 2 1 0 0 1 2 1 0 1 1 0 1 0 0 2 0 1 1 1 0 1 1 0 1 1 1 1 1 0 1 0 2 2 0 0 0 1 2 0 2 2 1 0 0 0 1 0 0 0 0 1 1 1 0 1 0 0 0 2 1 0 2 2 0 0 0 0 0 2 0 0 0 0 0 0 0 2 1 0 0 0 1 1 1 0 0 2 2 2 0 0 0 0 0 0 1 0 0 2 0 0 2 1 0 1 2 0 0 1 2 1 1 1 2 0 2 0 2 0 0 0 0 0 1 0 0 1 1 0 2 1 1 1 0 0 1 1 0 1 1 0 2 0 0 0 1 0 0 0 0 2 0 0 0 0 0 1 0 1 0 1 0 0 1 1 0 0 2 0 2 0 0 0 0 0 1 2 2 1 1 0 0 0 1 1 2 2 0 0 2 1 1 0 0 0 1 1 0 1 0 0 0 0 1 0 0 1 0 0 0
131 0 0 1 0 0 0 2 2 0 0 2 0 0 0 0 0 0 0 2 2 2 0 2 0 0 0 1 0 2 1 0 1 0 0 0 1 1 0 0 1 1 0 0 2 0 2 0 2 1 0 0 0 0 1 1 1 0 1 1 1 0 1 1 0 1 0 1 1 0 0 0 2 0 1 2 1 0 2 1 0 0 1 0 1 0 0 0 2 2 0 0 1 1 1 2 1 2 0 2 0 0 0 1 0 0 2 1 1 1 1 2 0 1 1 1 1 0 1 1 1 0 2 0 0 0 2 0 0 0 0 1 0 0 1 0 1 0 0 1 0 0 0 0 1 0 1 0 0 0 0 0 0 1 1 0 0 2 0 2 2 2 0 1 0 2 0 0 1 1 1 1 0 2 0 0 0 1 0 0 0 0 0 1 1 1 1 1 0 0 0 1 0 1 2 0 1 0 0 0 0 0 0 2 2 0 0 1 1 0 2 0 2 0 1 2 1 0 1 1 0 0 0 1 1 0 2 0 0 1 1 1 1 1 0 0 0 2 2 1 0 0 2 0 0 0 0 0 0 0 0 0 1 0 0 0 1 0 0 0 0 0 0 1 0 0 0 0 2 1 0 1 0 0 0 0 0 1 1 1 1 1 1 0 2 0 0 1 0 1 0 0 0 2 2 1 0 1 0 1 2 0 0 0 0 0 0 2 0 0 0 1 0 1 0 0 0 0 0 0 1 1 1 0 0 0 0 1 0 1 1 2 0 1 0 0 0 2 1 1 0 1 2 0 0 0 0 1 1 2 1 1 1 0 0 1 0 0 0 1 1 1 2 0 2 0 0 1 1 0 0 2 0 0 0 1 0 1 0 2 0 0 0 1 0 0 1 0 0 1 1 1 2 0 2 2 2 0 2 2 0 2 0 1 0 1 0 1 0 0 1 0 1 1 1 0 0 2 0 2 0 0 0 2 0 0 0 0 0 0 1 1 0 1 0 0 0 0 0 0 1 1 0 1 1 2 0 0 0 1 0 0 0 2 1 1 0 1 1 0 1 0 0 0 1 1 0 2 2 0 0 0 1 1 1 0 1 1 2 0 0 0 0 2 1 0 1 0 0 0 0 1 0 1 1 0 0 2 2 0 0 2 1 1 0 0 2 1 0 0 0 1 1 0 0 1 1 2 0 1 0 2 1 1 1 0 1 0 0 2 0 2 0 0 1 1 1 0 0 1 2 0 0 0 0 1 0 1 1 0 0 0 0 1 1 1 1 1 1 1 1 0 0 1 0 1 1 0 0 0 0 0 1 0 1 1 1 1 0 2 0 0 0 0 0 0 0 0 0 1 0 1 1 0 0 1 1 0 0 0 0 1 1 0 1 1 1 0 0 0 1 0 0 0 0 0 0 0 0 0 1 1 0 0 0 1 1 1 0 0 0 2 1 0 2 0 2 1 1 1 1 0 0 0 2 0 2 2 2 2 0 0 2 2 0 1 2 1 1 0 0 0 1 2 0 2 2 1 1 1 0 1 0 0 0 0 2 1 0 0 1 0 1 1 1 1 0 1 0 1 0 1 2 0 2 1 1 2 0 0 0 0 0 0 2 0 1 2 2 0 0 0 1 1 1 1 0 0 1 0 0 0 0 2 2 1 1 0 0 0 0 0 0 2 1 1 0 2 0 2 1 1 0 0 0 1 1 1 0 0 0 1 0 0 0 1 0 0 0 1 1 0 2 0 0 1 1 2 1 2 0 0 0 1 1 2 1 0 1 1 1 1 0 0 0 1 0 2 0 2 0 1 2 1 0 0 1 1 0 0 1 2 1 1 1 0 0 0 1 1 1 0 0 0 2 2 2 0 1 1 2 1 2 2 2 1 0 0 0 2 0 2 1 1 0 0 0 0 0 0 0 0 0 0 0 0 0 0 1 1 1 1 1 2 2 0 0 0 0 0 0 0 0 0 0 1 1 1 1 1 1 1 0 0 1 2 0 1 1 1 2 0 0 0 0 0 1 1 0 0 2 0 0 2 1 0 2 2 0 1 0 1 2 2 2 1 1 1 1 1 1 0 0 0 0 2 0 1 2 1 0 2 2 1 0 0 1 2 2 0 0 0 1 1 0 0 2 1 0 0 0 0 1 1 0 2 0 0 0 0 2 0 1 0 0 1 2 2 0 0 1 0 1 0 0 0 0 0 0 0 0 0 0 0 0 1 1 0 2 0 0 2 0 1 0 0 0 1 1 0 1 0 0 1 1 0 0 0 1 0 0 0
132 1 0 1 0 0 0 0 0 2 0 0 0 2 0 1 0 0 2 0 1 1 0 2 0 0 0 2 0 2 2 1 2 1 1 2 2 1 1 1 1 1 0 2 2 2 1 1 1 1 0 1 0 0 0 1 1 0 0 0 1 1 1 1 0 0 1 1 1 0 0 1 2 0 1 2 2 0 2 0 1 0 2 1 1 0 0 2 2 2 2 1 2 2 1 2 1 0 1 2 2 0 1 0 0 0 2 1 0 2 0 0 1 2 2 1 1 0 0 1 1 0 1 0 0 0 1 1 1 1 0 0 0 0 0 0 0 0 0 2 0 0 0 0 1 0 0 0 2 1 1 0 1 0 1 0 1 2 0 1 1 0 1 0 1 0 0 2 0 1 1 1 1 1 0 1 0 0 0 1 1 1 1 1 2 0 1 2 1 0 0 2 0 1 1 1 0 0 0 1 0 1 0 2 2 0 0 0 0 0 1 0 2 0 2 2 1 0 1 1 1 1 0 0 0 0 1 1 0 0 0 0 1 1 1 1 1 2 2 2 0 0 1 1 1 1 1 0 0 0 0 0 0 0 0 0 1 1 1 2 1 1 0 1 0 0 0 0 2 2 0 2 1 1 0 0 0 0 1 1 0 2 1 1 2 1 1 1 1 2 0 1 1 0 2 0 1 0 0 1 2 1 1 0 1 0 0 2 2 2 0 2 0 1 1 0 0 0 0 0 1 1 1 2 2 0 0 1 1 2 2 1 1 1 0 0 0 1 0 1 2 2 1 2 0 0 1 0 1 1 1 0 1 0 1 1 0 0 0 2 2 2 1 1 1 0 0 1 2 1 1 1 1 1 0 0 0 0 2 0 0 2 0 0 0 1 2 0 0 0 0 0 1 0 2 0 0 0 0 0 0 0 0 2 1 0 0 0 0 1 0 0 1 1 1 0 0 1 0 0 0 0 1 1 1 2 1 0 2 0 2 0 1 0 1 1 0 1 0 0 1 1 0 0 1 2 1 0 0 0 0 0 0 1 1 0 1 1 2 1 1 2 0 0 0 2 0 1 1 1 2 0 2 2 1 1 0 2 2 2 2 2 0 1 0 1 0 1 0 1 1 1 0 1 0 1 1 1 1 1 1 1 1 1 0 0 1 0 0 0 0 1 0 0 0 0 0 2 0 2 1 2 0 0 0 2 0 1 0 1 1 1 2 2 2 0 1 0 1 0 2 2 0 2 2 2 0 1 1 0 0 0 0 1 2 0 1 2 0 2 2 0 1 2 1 0 0 0 1 1 0 0 0 0 0 0 0 2 0 2 0 0 2 2 0 1 2 0 0 0 0 2 1 1 2 0 1 1 0 1 1 1 1 0 1 0 1 0 0 0 0 0 0 0 0 1 1 1 0 0 1 2 0 1 1 0 1 2 0 0 0 0 1 1 2 0 1 0 2 0 2 0 0 0 2 0 2 1 2 2 0 1 0 1 2 0 1 1 0 0 0 0 2 0 2 2 1 1 1 1 0 1 0 0 0 0 2 0 2 0 0 0 1 1 1 1 1 1 0 0 0 1 0 0 0 0 0 2 2 2 0 0 0 0 1 0 1 2 2 0 2 0 0 0 0 1 0 0 0 0 0 0 0 2 1 2 2 0 2 2 2 2 0 2 0 0 1 0 1 1 0 0 1 1 1 1 2 1 0 0 0 0 0 0 0 0 0 0 0 0 0 0 2 1 0 0 1 2 0 0 0 1 2 0 0 0 1 0 0 1 0 0 0 0 0 1 0 2 0 2 0 1 2 2 0 0 0 1 0 0 1 2 0 0 0 2 0 0 0 1 2 1 1 1 1 2 2 0 1 2 1 1 1 2 2 1 0 0 0 2 0 1 1 1 0 0 0 1 1 0 1 1 1 0 1 0 1 0 0 0 1 1 1 1 1 0 1 0 1 1 1 0 0 0 0 1 0 0 2 0 0 1 0 0 2 0 0 2 2 0 0 2 1 0 1 1 0 0 0 1 2 0 1 0 2 2 1 2 0 0 0 1 2 2 1 1 1 0 0 1 0 0 0 0 1 1 0 1 1 1 0 1 2 0 0 0 1 2 0 0 2 2 0 1 0 0 0 1 0 1 0 1 2 1 1 0 1 1 1 0 2 0 2 0 0 0 0 2 0 0 1 0 0 0 1 1 1 0 0 0 0 0 0 0 1 1 1 0 0 1 1 0 1 2 0 1 1 0 0 0 0 1 0 1 1 0 0 0 1 0 0 2
133 1 0 2 2 0 1 1 2 0 0 1 0 1 1 0 1 0 1 1 1 2 0 2 0 0 0 2 1 2 2 2 1 1 0 0 2 1 0 1 2 1 0 0 1 1 1 0 1 1 0 0 1 1 0 0 1 0 2 0 1 1 2 1 0 2 1 0 1 0 0 1 1 0 0 1 1 0 2 0 1 0 2 1 1 0 0 1 1 1 1 0 1 1 2 2 2 1 0 1 1 0 0 1 1 1 2 0 0 2 0 1 0 0 2 2 2 1 2 0 0 0 2 0 0 1 1 1 0 1 0 0 0 0 1 1 1 0 0 2 2 0 0 0 2 2 1 0 1 1 0 0 1 0 1 0 0 2 0 2 2 2 0 1 0 2 0 1 0 0 0 2 1 1 0 0 1 1 0 1 1 1 1 0 1 0 1 1 0 0 0 2 0 1 1 0 0 0 0 0 0 0 0 1 1 1 1 1 1 0 1 0 1 0 1 1 0 0 2 1 0 0 1 0 0 0 1 0 0 0 0 0 0 0 0 0 0 2 1 1 0 1 2 0 0 0 0 0 0 0 0 0 0 0 0 1 1 1 1 2 1 1 0 1 0 0 0 0 1 1 0 1 0 1 0 0 0 0 0 0 0 1 2 0 2 2 1 2 0 2 0 1 1 0 2 0 1 2 1 1 0 0 1 0 1 0 0 1 1 0 0 0 0 1 1 0 0 2 0 0 0 0 1 0 0 0 0 2 1 0 2 2 2 2 0 0 0 1 1 0 1 2 0 2 1 1 0 0 1 1 1 0 2 1 1 0 2 0 0 1 1 1 1 0 1 0 0 1 1 0 0 2 0 0 0 0 0 0 1 1 1 1 0 0 1 2 1 0 0 0 0 0 0 1 2 0 0 0 1 1 0 1 0 1 0 0 0 1 0 0 1 0 0 0 0 0 1 2 0 2 0 0 0 0 0 0 0 0 1 0 1 0 0 2 0 1 0 1 0 0 2 0 0 2 0 1 1 0 0 1 0 0 0 2 2 2 0 1 2 0 1 2 0 0 1 1 0 1 1 1 2 1 0 0 0 1 0 2 1 2 2 1 0 1 0 0 0 1 0 0 1 1 0 1 0 0 0 1 0 0 1 2 1 1 0 0 0 0 1 0 0 1 0 0 0 0 1 1 0 2 1 1 1 1 1 1 0 1 0 1 1 1 1 0 1 0 1 1 2 0 1 2 0 0 0 1 0 0 2 0 0 0 0 2 0 2 0 1 2 0 0 0 1 2 1 0 0 0 1 1 0 1 0 0 0 0 0 0 0 2 0 0 2 2 1 0 1 0 0 1 0 1 2 0 1 1 0 0 0 1 0 2 1 0 1 0 1 0 1 1 0 0 0 1 0 0 1 2 1 1 1 1 0 0 0 1 2 1 0 0 0 2 0 0 1 1 2 1 1 1 0 2 0 0 0 0 2 2 1 1 0 1 0 1 1 0 1 0 1 0 0 0 1 1 0 1 0 2 0 0 1 0 0 0 0 1 1 0 0 0 0 1 2 1 2 2 0 1 0 0 0 0 0 1 0 0 0 1 1 1 0 1 1 1 0 1 1 2 2 1 1 0 0 1 0 0 0 0 1 1 0 1 0 2 1 1 1 0 1 1 2 1 0 2 1 1 1 1 0 1 1 1 0 0 1 1 2 0 0 1 1 1 0 0 0 1 0 0 0 1 0 1 2 1 0 0 0 2 0 1 0 0 0 1 1 2 1 0 1 1 1 1 1 1 1 2 1 2 2 2 0 2 2 0 0 0 0 1 0 1 2 2 0 0 0 0 0 0 0 2 2 0 0 0 1 2 1 0 1 1 0 1 0 2 2 2 0 0 0 2 1 2 2 1 0 0 0 0 0 0 0 0 1 1 1 0 1 1 0 0 2 2 0 2 2 0 0 0 0 0 1 0 0 0 0 0 1 0 2 0 0 0 0 0 1 0 0 1 2 2 2 0 0 0 0 1 0 0 0 1 2 0 1 1 2 0 2 2 0 0 0 2 2 1 2 1 1 1 0 2 0 0 0 0 1 1 0 0 1 0 0 1 2 1 0 0 1 0 0 0 2 2 0 2 0 0 0 1 1 1 0 1 1 1 0 1 0 1 0 0 1 0 0 2 1 0 2 1 1 1 1 1 0 0 0 0 0 0 1 1 0 1 0 0 0 0 0 1 2 0 0 1 1 2 0 0 0 1 1 0 1 0 0 0 0 0 0 0 1 0 0 0
134 0 0 1 0 1 1 1 2 0 0 1 0 0 0 0 0 0 0 2 2 2 0 0 0 0 1 2 0 2 2 0 2 1 1 1 2 0 0 0 1 1 0 1 1 1 0 0 2 1 0 0 0 0 1 0 0 0 1 1 0 1 1 1 0 0 2 0 2 0 1 1 2 0 2 2 2 0 2 2 0 0 0 0 2 0 1 1 1 1 1 1 0 2 1 1 1 2 0 2 0 0 0 0 1 1 1 0 0 2 1 1 2 2 2 2 2 0 1 2 2 1 2 1 0 1 1 0 0 0 0 0 1 0 0 0 1 0 1 0 0 0 2 0 0 0 0 0 0 0 0 0 0 0 1 0 0 1 0 0 0 0 0 1 1 2 1 1 0 1 1 1 1 2 0 0 1 0 0 1 2 2 0 0 0 0 0 2 1 1 1 2 0 1 1 0 1 0 0 0 1 1 1 2 2 0 0 1 1 0 1 0 2 0 1 2 0 0 1 0 1 1 1 0 0 0 0 2 1 0 1 1 0 0 0 0 0 2 2 1 0 0 1 0 0 0 0 0 2 0 0 1 0 0 1 0 0 2 1 0 0 0 0 0 0 0 1 0 1 0 1 2 0 1 0 0 0 1 2 1 0 1 2 1 2 1 0 0 0 1 0 1 0 1 2 1 0 1 1 1 0 0 0 0 0 0 0 2 1 1 0 0 0 2 0 0 0 0 0 0 1 1 2 1 2 0 1 0 0 1 2 2 0 0 0 0 0 1 0 1 1 1 1 1 1 1 1 0 2 1 0 0 2 1 0 0 1 0 0 1 1 1 1 0 1 0 0 1 2 0 0 2 0 0 0 0 0 0 1 1 2 0 0 0 1 1 0 1 1 1 1 1 2 0 2 2 2 1 0 0 0 0 0 1 1 0 1 0 0 0 0 0 0 0 0 0 1 1 0 0 0 1 1 0 0 1 0 0 2 0 2 0 0 2 0 1 0 0 0 0 1 1 0 0 0 2 0 0 0 2 0 0 0 2 2 2 0 1 1 1 1 1 2 2 0 0 0 2 2 0 1 1 2 2 0 0 0 1 2 1 1 0 0 0 0 0 0 1 1 0 2 2 1 2 1 0 0 1 1 0 1 2 0 2 0 0 2 1 0 0 0 2 0 0 2 0 0 1 0 2 1 1 1 0 0 0 0 0 1 1 1 0 0 0 0 0 1 0 1 1 1 1 0 0 0 2 0 0 2 0 0 0 0 2 1 1 0 0 2 0 0 0 0 1 0 1 1 0 1 1 0 0 0 0 0 0 0 2 0 2 0 0 1 0 1 1 1 0 1 1 0 1 1 0 0 1 0 1 0 1 1 1 0 0 1 0 1 0 0 0 1 1 0 0 0 0 0 1 0 1 1 2 0 0 0 1 2 2 0 0 0 1 0 0 2 2 2 1 2 0 0 0 0 1 1 0 2 1 1 0 1 0 1 2 0 1 2 0 2 0 0 0 1 1 1 2 2 1 0 2 0 0 0 0 1 0 2 0 1 0 1 1 2 2 1 1 2 0 0 0 0 0 0 0 0 0 0 1 0 0 0 0 0 0 0 0 1 0 2 1 0 0 1 0 0 1 0 2 1 0 1 0 0 2 0 0 2 0 0 0 2 2 0 2 0 0 0 1 1 2 1 1 0 0 0 0 0 0 0 0 0 0 0 0 0 2 1 0 0 0 0 0 2 0 0 1 1 1 0 1 1 1 1 0 0 1 1 2 0 1 1 0 0 0 0 2 0 2 1 2 0 2 2 1 0 0 0 1 0 1 2 2 0 1 0 1 1 1 1 0 0 0 0 0 1 1 1 0 2 2 2 2 0 2 2 0 0 0 0 2 1 2 2 0 0 0 0 0 1 0 1 0 1 0 1 0 0 0 0 0 1 1 0 2 2 0 0 0 0 0 1 0 1 0 1 1 1 0 1 1 0 0 0 0 1 0 0 1 1 1 0 0 0 0 0 0 0 0 1 1 0 0 1 1 2 0 2 2 0 0 0 1 2 2 2 1 0 0 1 1 0 0 0 0 1 1 0 1 2 1 0 2 2 1 0 1 0 1 0 0 1 1 1 2 0 0 0 0 0 1 1 0 2 1 2 2 0 1 0 0 2 0 1 1 1 0 1 2 1 0 2 0 0 0 0 0 1 0 0 0 0 0 0 0 0 0 1 0 0 1 0 0 0 2 0 1 1 0 0 0 0 0 0 0 1 0 0 0 0 0 1 1
135 1 1 2 0 0 1 1 2 0 0 0 0 1 0 1 0 1 2 1 1 1 0 2 0 0 0 1 0 1 1 1 1 0 2 2 2 1 0 0 0 0 0 0 0 1 1 0 2 0 0 0 0 0 0 0 0 0 1 0 0 1 1 1 0 0 1 0 1 0 1 1 2 0 2 2 2 0 1 1 1 0 2 1 1 0 0 1 2 2 0 2 0 2 0 0 0 0 0 2 2 0 0 1 1 1 2 2 2 0 0 2 0 2 2 0 0 0 1 1 1 0 2 2 0 1 0 2 1 2 0 0 0 0 0 0 0 0 0 0 1 0 0 0 0 0 0 0 0 0 0 0 0 1 0 0 0 1 0 0 0 0 0 1 2 1 1 1 0 0 0 0 1 2 1 1 0 0 0 0 0 0 0 1 2 1 1 1 0 0 0 2 0 1 1 1 0 0 0 0 0 0 0 2 2 0 0 1 1 0 2 0 2 0 1 1 1 0 1 1 0 0 1 0 0 0 0 1 0 1 0 0 0 1 1 0 0 2 1 1 0 1 2 0 0 0 0 0 0 0 0 1 0 0 1 0 0 0 0 0 0 0 0 0 0 0 1 0 2 1 0 1 0 1 0 0 0 1 2 0 1 1 1 0 1 1 2 2 1 2 1 1 0 0 1 1 0 1 0 0 0 1 0 1 0 1 0 2 1 1 0 2 0 1 2 0 0 0 0 0 0 0 0 2 0 0 0 1 1 2 2 2 0 2 1 0 0 2 0 1 0 0 0 1 1 1 1 0 2 2 2 0 2 1 1 0 1 0 0 1 1 2 0 0 0 1 0 0 2 2 2 0 0 0 1 0 0 0 1 1 0 1 1 1 1 1 0 0 0 1 1 2 1 0 2 1 1 0 0 0 0 0 0 1 0 0 1 1 0 0 0 0 1 1 1 0 0 1 1 0 0 0 1 1 0 0 0 1 1 0 1 0 0 2 0 0 0 1 0 0 2 0 2 2 1 2 1 1 0 1 0 0 0 2 0 0 0 0 2 0 2 2 1 0 0 2 1 2 2 1 1 0 0 0 1 1 0 2 1 1 1 0 0 0 0 1 0 0 2 0 2 2 0 2 0 0 1 2 2 0 0 2 1 1 0 0 2 1 1 0 0 2 0 0 1 1 1 2 0 2 1 2 0 0 0 1 1 0 0 1 1 0 1 0 0 2 2 0 1 0 1 1 0 1 0 1 0 2 0 0 0 0 0 2 0 2 0 1 0 1 1 0 1 2 0 1 1 2 1 0 1 0 0 0 0 0 0 1 0 1 1 0 1 1 0 0 1 0 0 0 1 0 1 0 0 0 1 1 0 2 1 1 1 1 1 1 1 0 1 1 0 0 0 0 0 0 0 2 1 0 0 0 0 1 1 1 1 0 0 0 0 1 0 0 1 1 2 0 1 1 0 0 0 0 2 0 2 2 0 0 1 1 1 1 1 0 1 1 1 0 0 0 1 1 0 1 1 1 0 2 0 0 0 1 1 0 2 1 0 0 1 0 1 1 1 1 1 2 0 1 0 2 0 0 0 0 0 2 2 2 1 0 0 0 1 0 2 1 2 0 1 0 0 0 0 2 1 1 0 0 1 0 1 2 1 1 1 2 0 0 2 2 0 2 0 0 0 0 0 0 0 0 0 0 0 0 0 1 0 0 0 1 0 0 0 0 0 0 1 0 0 0 2 0 0 0 0 1 0 1 1 0 0 1 1 1 1 2 0 2 0 1 1 1 1 2 1 2 1 2 0 1 2 0 0 0 2 0 0 0 1 2 0 0 0 1 0 0 0 2 2 0 1 1 1 2 2 1 0 1 1 1 2 2 2 0 0 0 1 2 0 1 2 1 0 0 0 0 2 0 1 0 0 0 0 0 0 0 1 0 1 1 0 2 2 0 0 0 0 0 0 0 0 0 0 0 1 1 1 1 1 1 0 0 1 0 0 0 2 2 2 0 1 0 1 1 0 1 0 0 1 0 1 1 1 0 1 2 0 1 0 2 2 2 2 1 1 0 0 2 0 0 0 0 1 1 0 0 2 1 0 2 2 0 0 0 2 1 1 0 2 2 0 1 0 1 0 0 0 1 0 1 2 2 1 0 0 1 1 0 1 0 1 1 1 0 1 0 0 2 0 2 0 0 1 0 1 0 0 0 0 0 0 0 0 0 0 1 1 0 0 1 1 1 0 1 0 2 0 2 0 2 0 1 1 0 1 0 0 0 0 0
136 0 0 2 0 0 0 2 2 0 0 1 0 2 1 1 1 0 2 0 1 1 0 1 0 0 0 0 1 1 1 0 0 0 1 1 2 0 0 0 1 1 0 0 2 1 1 0 2 0 0 0 0 2 0 0 0 0 0 0 1 1 1 1 0 0 1 1 2 0 0 1 1 0 1 1 1 0 1 0 2 0 2 0 1 0 0 0 1 1 0 1 1 1 1 1 1 1 0 2 1 0 0 2 0 0 2 1 1 1 0 1 1 2 2 2 2 0 1 2 2 1 2 1 0 0 1 0 0 0 1 1 0 0 0 0 0 0 0 0 0 0 0 0 1 0 0 0 0 0 0 0 0 0 0 0 0 0 0 1 1 1 0 0 0 1 0 1 0 1 1 2 1 2 1 0 1 1 0 0 0 0 0 0 0 0 0 1 0 0 1 2 0 2 2 1 2 0 0 0 0 0 1 2 2 1 1 0 1 0 2 0 0 1 0 2 0 0 0 1 0 0 0 0 0 0 0 2 0 2 0 0 0 0 0 0 0 2 2 1 0 0 2 0 0 0 0 0 1 1 1 0 0 0 0 1 1 0 0 0 0 0 0 1 0 0 1 0 2 0 1 1 0 2 0 0 0 0 0 0 0 1 0 0 0 1 0 0 1 1 0 1 1 1 2 1 1 1 0 1 1 1 1 0 1 1 0 2 2 2 1 2 0 1 1 0 1 0 0 0 1 1 2 0 2 0 2 0 0 1 2 1 1 1 1 0 0 1 0 1 1 0 1 2 1 1 0 0 1 1 1 0 2 0 2 0 0 0 0 0 0 0 0 0 0 2 0 2 2 0 0 2 0 0 0 1 0 0 0 2 0 2 1 1 1 1 0 0 0 0 0 0 0 1 2 2 2 1 1 1 0 1 0 2 1 0 0 0 0 0 0 1 0 0 0 0 2 0 1 0 1 1 0 1 0 0 0 0 0 0 0 1 1 1 1 1 0 2 0 1 0 2 0 2 0 0 0 0 0 0 0 1 0 2 2 2 0 1 2 1 2 0 1 0 0 2 0 2 2 0 0 0 2 2 1 0 1 2 2 2 1 0 0 1 0 1 0 1 1 1 1 2 0 1 0 0 0 1 0 0 1 1 2 0 0 0 2 0 2 0 2 0 2 0 0 0 0 1 0 2 1 1 1 0 0 0 0 0 0 1 1 1 0 0 0 1 1 0 0 0 1 2 0 0 0 2 0 1 1 0 0 0 0 2 0 1 0 0 2 0 0 0 0 2 0 2 1 1 1 0 1 0 0 0 0 0 0 1 0 2 1 0 1 1 0 0 1 0 1 1 0 2 0 0 0 0 1 0 0 1 0 2 0 1 2 0 2 0 1 2 0 0 0 2 0 1 0 1 0 0 1 1 0 1 1 0 0 1 0 0 0 2 0 0 2 1 2 1 2 0 0 1 0 1 1 0 2 1 1 1 1 1 0 0 2 0 2 1 1 0 0 0 2 1 1 2 2 2 1 0 0 1 0 0 0 0 2 0 1 0 0 1 2 1 1 1 1 1 0 2 0 1 0 0 0 0 0 2 2 2 0 1 0 1 1 0 1 0 1 1 0 0 0 0 0 2 0 1 1 0 0 0 0 2 1 1 2 0 1 1 2 2 1 1 1 1 1 0 1 1 0 0 0 1 0 0 0 1 0 0 0 1 0 0 0 1 0 0 0 1 1 1 2 0 0 0 1 1 0 0 0 0 2 0 0 0 1 1 0 2 1 0 1 1 0 2 0 2 1 2 0 1 2 1 0 0 0 1 1 1 1 1 0 0 0 1 1 0 1 1 1 0 0 0 1 1 1 1 0 1 1 0 0 1 1 2 0 0 0 2 0 0 1 1 0 0 0 1 2 1 1 2 1 1 1 0 1 0 0 0 1 1 1 1 1 0 1 0 0 0 2 0 2 0 2 1 0 0 1 2 1 1 0 0 1 1 0 2 1 0 0 0 0 0 0 0 0 0 1 0 1 0 0 2 0 0 2 1 0 0 1 2 2 2 2 0 2 1 0 1 0 0 0 0 1 1 0 1 2 0 1 1 2 1 0 0 0 2 0 0 2 2 0 1 0 0 2 0 2 1 0 0 1 1 0 1 0 0 1 0 1 0 1 1 0 0 0 2 0 0 1 0 0 0 0 0 0 0 0 1 0 0 0 1 0 0 1 1 1 0 0 1 0 0 0 0 0 1 0 1 0 1 1 0 2 0 0 0 2 0 1 0
137 0 1 1 0 0 1 1 2 1 0 0 1 2 0 2 1 0 0 2 1 2 0 2 0 0 0 1 1 2 1 1 1 0 2 1 1 1 0 0 0 0 0 0 2 1 0 0 1 0 1 1 0 0 1 0 1 0 1 0 0 1 1 1 0 1 0 1 2 0 0 1 2 0 0 2 2 0 1 0 1 0 1 1 2 0 1 2 2 2 0 1 2 1 0 1 0 0 0 1 1 0 1 1 0 0 2 0 0 2 0 0 0 0 1 1 1 0 1 2 2 1 2 1 0 1 1 2 1 2 0 0 0 0 0 0 0 0 0 1 1 0 0 0 1 2 0 0 1 1 0 0 0 0 0 0 1 2 0 2 1 1 0 1 1 1 1 1 1 1 1 1 2 1 0 0 1 0 0 1 1 2 0 0 0 0 0 2 1 0 0 2 0 1 1 0 0 0 0 0 1 1 0 1 1 2 2 2 0 0 0 0 0 0 1 2 1 0 0 0 1 1 1 0 1 0 2 2 1 1 1 1 0 0 0 0 0 2 2 1 0 0 2 0 0 0 0 0 0 0 0 1 0 0 0 0 0 0 0 0 0 0 0 1 0 0 1 0 2 2 1 1 0 1 0 0 0 2 2 1 0 2 2 1 2 0 0 2 0 2 0 0 0 0 2 0 0 0 0 0 1 0 1 0 1 0 1 2 1 1 0 1 0 1 0 0 0 1 0 0 0 0 1 1 2 0 0 2 1 1 2 0 1 0 0 0 0 0 0 0 1 1 0 2 1 1 0 0 1 1 1 0 2 2 0 0 2 0 0 2 2 2 2 2 2 1 0 1 2 0 1 2 0 0 0 1 0 0 1 1 1 1 0 1 1 1 1 0 0 0 0 0 0 1 2 2 2 1 0 0 0 0 0 0 0 1 1 1 0 0 0 0 1 1 1 0 0 0 1 0 1 1 2 1 0 1 1 0 2 1 1 0 0 1 0 1 0 0 0 0 1 1 0 1 1 1 0 0 1 2 0 2 0 2 0 0 0 2 2 2 1 1 0 0 1 1 0 2 2 0 1 1 0 0 0 0 0 2 1 1 1 0 0 0 0 1 0 0 1 0 1 2 0 2 0 0 0 1 0 1 1 2 2 0 0 0 1 1 0 0 0 1 1 0 0 0 0 2 0 2 0 2 0 0 0 1 1 0 1 1 1 0 1 0 0 1 2 0 1 2 0 1 0 0 0 0 0 1 1 0 0 0 1 1 1 0 1 1 1 0 0 0 0 0 0 0 0 2 1 0 1 1 1 0 1 1 1 0 0 0 1 0 0 0 0 0 0 0 1 1 0 0 1 0 1 0 0 1 0 1 1 2 2 0 0 1 1 1 2 2 0 0 0 0 0 0 0 1 0 0 1 2 0 0 0 0 0 1 0 0 0 1 0 0 2 0 2 0 2 0 0 1 1 1 2 0 1 1 2 2 1 1 0 0 1 0 2 0 2 0 0 0 1 0 1 1 0 1 0 2 0 0 0 2 0 0 2 1 0 0 0 0 2 1 1 1 2 1 1 0 0 0 1 0 0 1 1 2 0 1 1 0 0 0 0 0 1 2 2 0 0 0 0 0 0 0 0 0 0 0 0 0 0 2 1 1 1 1 1 1 1 1 0 2 0 0 2 0 0 0 0 0 1 0 1 0 1 0 0 0 0 0 0 0 0 2 0 0 0 0 0 0 2 0 0 1 1 0 0 0 0 1 2 1 1 1 1 1 1 1 1 1 0 0 0 1 0 1 0 1 1 0 2 1 0 0 1 1 0 0 1 2 1 0 1 1 1 0 1 1 1 0 2 2 0 2 2 1 1 1 0 1 0 2 2 2 0 0 0 2 1 2 2 1 0 0 0 0 1 1 0 0 0 0 0 0 0 1 0 0 2 2 2 1 1 0 1 0 0 0 1 0 1 1 1 0 1 0 1 0 0 0 0 1 2 1 0 2 2 0 0 0 0 0 0 0 1 0 0 0 2 0 1 1 2 1 2 2 0 0 0 0 1 1 1 1 1 2 1 1 0 0 1 1 1 1 0 1 2 1 0 2 2 1 0 0 0 0 2 1 2 2 0 1 1 0 0 1 0 0 0 1 2 2 0 1 0 1 1 1 0 0 0 2 1 0 2 1 0 0 2 0 1 1 0 0 0 0 1 0 0 0 0 0 0 1 2 0 0 0 0 0 0 0 0 0 0 0 0 0 0 0 0 0 0 1 0 0 0 0 0 0
138 0 0 0 1 0 0 1 1 1 0 0 0 2 0 2 1 0 1 1 0 1 0 2 0 0 0 2 0 2 2 0 0 0 0 0 1 1 0 0 1 1 0 0 2 0 0 1 1 1 0 1 0 0 1 0 1 1 0 0 0 0 0 0 1 0 2 0 1 0 0 0 1 0 1 1 1 0 1 1 1 0 2 2 2 0 0 1 2 2 1 2 0 1 1 2 0 2 0 2 0 0 0 1 1 1 2 1 0 1 0 1 0 0 2 2 2 0 0 2 2 1 2 1 0 0 1 1 1 1 0 0 0 0 1 1 0 0 1 0 2 0 1 0 1 1 0 0 1 0 1 0 1 1 0 0 0 1 0 0 1 1 0 2 1 1 0 2 0 0 0 0 1 1 0 0 2 1 0 0 0 1 0 2 2 0 2 1 0 0 0 1 0 2 2 0 0 0 0 1 0 1 0 1 1 1 2 0 0 0 0 0 1 1 1 2 0 1 1 0 1 1 0 0 0 0 0 0 0 0 0 0 1 1 1 0 0 2 2 1 0 1 2 0 0 0 0 0 0 0 0 0 0 0 0 0 1 1 1 0 0 0 0 1 0 0 1 0 2 2 1 1 0 1 0 0 0 2 2 2 0 2 2 1 2 2 1 0 1 1 0 2 1 0 2 0 0 1 0 0 0 0 0 1 0 0 1 1 1 1 1 2 0 2 2 0 2 1 0 0 0 0 0 2 1 0 0 1 0 1 1 2 0 1 1 0 0 0 0 1 0 1 0 1 0 0 0 1 1 0 0 1 2 1 1 0 1 0 0 1 1 1 2 0 2 1 0 2 2 0 0 2 1 1 0 1 0 0 0 2 2 0 0 0 0 1 1 0 0 1 1 0 0 0 2 0 0 0 0 0 0 0 0 1 0 0 1 1 0 1 0 0 0 0 1 0 0 0 2 0 0 0 0 1 0 0 0 0 2 0 1 2 0 2 0 1 0 0 0 0 1 1 0 0 0 2 1 1 2 1 1 0 0 2 0 0 0 2 2 1 2 1 0 0 1 1 1 2 2 0 2 1 2 2 1 1 1 0 2 0 0 0 0 1 1 0 1 1 0 0 1 1 0 2 0 0 0 1 1 0 1 1 1 1 0 0 1 0 2 0 1 2 1 0 1 0 0 2 0 1 0 2 2 1 1 0 1 0 1 2 0 1 1 1 1 0 1 1 1 0 2 2 0 1 1 2 0 1 1 0 0 0 1 0 2 0 2 0 2 0 0 0 0 0 0 0 0 1 1 1 1 2 1 0 1 1 1 1 0 2 0 0 0 0 0 1 1 0 1 1 0 0 1 0 0 0 0 2 0 2 1 1 1 0 1 1 1 0 2 2 0 0 0 1 0 1 0 0 0 0 0 1 0 0 1 1 1 0 0 0 0 1 1 1 2 0 1 0 2 0 0 0 0 0 2 0 0 2 1 1 0 2 0 0 2 0 2 0 1 0 0 0 2 2 0 2 0 1 1 1 0 1 0 0 0 0 2 1 0 0 0 0 1 0 1 1 1 2 1 1 0 1 1 0 0 0 0 2 1 1 0 1 0 0 1 0 2 2 1 0 0 0 0 0 0 1 0 0 0 0 0 0 0 2 2 0 0 0 1 0 1 1 0 2 1 1 0 2 0 2 0 0 0 1 1 1 2 1 0 0 0 0 0 1 0 2 1 0 0 0 0 0 2 0 0 1 1 0 0 0 0 0 2 0 0 0 0 1 1 1 2 1 0 0 0 2 0 2 1 2 0 1 2 0 1 1 0 1 0 0 1 1 0 0 0 1 1 0 1 0 1 0 0 0 1 0 0 1 0 0 0 0 1 1 1 2 0 0 1 2 0 2 2 1 0 0 0 1 1 0 1 1 2 2 2 0 2 0 2 1 1 1 2 2 1 1 1 0 1 1 0 0 0 0 0 0 0 0 2 0 0 1 0 0 2 0 1 2 2 0 0 1 0 0 1 2 0 0 1 0 0 0 1 2 1 0 2 0 0 0 0 2 1 1 2 2 0 0 1 1 1 0 0 0 2 1 0 1 2 2 0 2 2 1 0 0 1 1 0 1 2 2 0 1 1 0 0 1 0 0 1 0 2 1 0 1 0 0 2 0 2 0 0 2 2 0 2 2 2 0 2 0 0 0 0 0 0 0 2 1 0 0 0 0 0 0 0 0 0 0 0 0 1 1 0 0 0 0 0 0 0 0 0 0 1 0 0 0 1 0 0 0
139 0 0 1 1 0 0 0 1 1 0 0 0 0 0 0 0 0 1 1 1 1 0 0 0 0 0 0 1 1 0 1 1 1 0 0 1 1 0 0 1 1 0 1 2 1 2 1 0 2 1 1 2 1 1 0 0 0 1 0 1 1 1 1 0 0 2 0 1 0 0 0 2 0 0 2 1 0 2 1 1 0 2 1 1 0 0 0 2 2 0 1 0 0 1 1 1 2 0 2 0 0 0 1 1 1 2 0 1 1 1 2 1 2 2 2 2 0 1 1 1 0 1 0 1 0 1 1 0 1 0 0 0 0 1 0 2 0 0 2 1 0 0 0 1 1 0 0 0 0 0 0 0 0 0 0 0 2 0 0 0 0 0 0 1 2 1 1 1 1 1 1 1 2 1 1 0 1 0 0 0 0 0 0 0 0 0 2 0 0 0 2 0 0 1 0 1 0 0 0 0 0 0 1 1 0 0 0 1 1 2 0 1 1 1 2 0 1 1 1 1 1 1 0 0 0 1 1 1 0 1 1 0 0 1 1 0 2 1 1 0 1 2 1 0 0 0 0 0 0 0 0 0 0 0 0 0 0 0 0 0 0 0 1 0 0 0 0 2 2 1 1 0 1 0 0 1 0 1 0 1 1 2 1 2 2 1 2 2 2 0 1 1 0 2 1 1 0 0 1 1 1 0 1 0 0 1 2 0 0 0 0 0 1 1 0 1 1 0 0 0 0 2 1 2 0 1 1 1 0 2 0 0 2 0 0 0 0 0 0 0 0 0 1 0 0 1 1 1 2 1 1 1 0 1 1 0 0 0 1 1 2 0 0 0 0 0 0 1 1 1 1 1 1 1 0 0 1 1 1 2 0 0 0 0 1 1 0 0 0 0 0 0 0 1 0 1 1 0 0 0 0 0 1 0 0 0 0 0 0 1 1 1 1 2 0 0 0 0 0 1 2 2 2 1 1 1 0 2 0 2 0 1 1 1 2 0 1 0 0 1 1 0 0 1 1 0 0 0 0 0 0 0 2 1 1 0 1 2 1 1 2 0 0 1 1 0 1 1 1 1 0 2 2 1 0 0 2 2 0 2 0 0 1 1 0 1 1 0 1 1 1 0 2 1 0 0 1 2 1 1 2 1 1 0 0 1 0 2 0 1 2 1 0 0 0 0 2 1 2 1 2 2 2 2 0 0 1 0 1 1 1 0 0 1 0 2 0 0 0 1 2 0 0 1 1 0 1 1 0 0 0 0 2 0 0 0 0 2 0 0 0 1 1 0 0 0 2 2 0 2 0 0 0 0 0 0 1 0 1 1 0 2 1 1 1 1 1 0 1 0 1 0 1 1 0 1 0 0 0 0 1 1 1 1 1 0 0 0 0 0 0 0 0 0 0 0 1 0 0 0 1 0 0 0 1 2 1 0 0 1 0 0 0 2 2 2 0 2 0 1 1 1 2 2 0 2 1 0 0 1 1 1 1 2 0 2 0 2 0 0 0 1 0 2 2 0 0 2 0 0 2 0 0 0 1 1 1 1 1 1 0 2 0 1 1 1 2 0 0 2 0 1 0 1 0 0 2 1 1 1 0 0 0 2 0 2 2 2 1 0 0 0 1 0 0 0 1 1 0 0 0 0 2 2 1 1 0 1 1 1 1 0 2 0 0 1 0 0 0 0 0 0 0 0 0 0 0 0 0 0 0 0 1 0 0 1 0 1 0 0 0 2 1 0 0 1 1 0 1 1 0 0 1 1 1 2 0 1 0 1 1 0 0 0 2 0 0 0 2 2 0 1 0 0 0 0 0 0 0 1 2 1 0 1 0 1 0 1 1 1 1 1 1 0 2 1 0 2 2 2 2 0 2 2 1 0 0 0 2 1 2 2 2 0 0 0 1 0 1 0 1 1 1 1 0 1 0 0 0 2 1 1 2 1 1 1 1 0 0 2 0 0 0 0 1 1 0 2 0 0 0 0 1 2 1 0 0 2 2 2 0 0 0 0 0 1 0 0 1 2 1 1 1 1 0 2 1 1 1 0 1 1 1 2 0 1 2 0 2 0 0 0 0 1 1 0 0 2 0 0 2 2 1 2 0 1 2 1 1 1 1 1 2 0 0 0 1 0 2 0 0 1 2 0 0 1 0 1 0 1 0 0 2 1 0 2 1 0 0 1 0 1 0 1 0 1 0 0 0 0 0 0 0 0 0 1 0 0 0 0 0 2 2 0 0 0 0 0 0 0 1 0 0 1 0 0 0 1 0 0 0
140 0 0 0 1 1 0 1 1 1 0 0 0 0 0 0 0 0 1 1 1 2 0 2 0 0 0 0 0 1 2 0 2 1 0 0 1 1 0 0 1 1 0 0 0 1 1 0 1 1 0 0 1 2 0 0 0 0 1 2 0 0 1 1 0 0 2 1 2 1 0 1 2 1 2 2 2 0 2 0 1 0 2 2 2 0 0 0 2 2 0 2 0 2 0 1 0 2 0 2 0 0 1 0 1 0 2 0 0 2 2 2 0 1 1 0 0 0 0 2 2 0 2 1 0 0 1 1 1 1 1 1 0 0 0 0 0 0 0 0 1 0 0 1 0 0 0 0 1 1 0 0 1 0 0 0 0 1 0 0 0 0 0 0 2 1 1 1 0 0 0 0 0 0 1 0 1 0 0 1 1 2 0 1 1 0 1 1 0 0 0 0 0 1 2 0 1 0 0 0 1 1 0 1 1 1 0 1 1 0 1 0 1 0 1 2 0 0 1 0 0 0 1 0 0 0 1 2 1 1 0 0 1 1 2 1 0 2 2 1 0 0 2 1 0 0 0 0 0 0 0 1 0 1 0 0 1 1 0 0 0 0 0 0 1 1 1 0 0 0 0 2 0 1 0 0 0 1 2 0 1 1 2 0 1 0 0 1 1 2 0 1 1 1 2 1 0 0 0 2 0 0 0 1 0 0 0 2 0 0 0 1 0 2 1 0 1 2 0 0 0 0 2 0 2 1 1 2 1 0 0 2 0 0 0 0 0 2 0 0 0 0 1 1 1 2 0 0 1 0 1 0 0 0 0 2 0 0 0 1 1 1 1 1 1 1 0 1 1 0 0 2 1 1 0 2 0 0 1 1 2 1 0 0 1 1 0 0 0 1 1 2 1 0 2 1 1 0 0 0 0 0 0 1 0 0 0 0 1 1 0 1 1 1 1 0 1 0 1 0 1 1 2 2 1 1 1 1 1 0 0 2 0 2 0 1 0 0 0 0 1 0 0 0 1 1 0 0 0 0 0 1 0 2 0 0 0 1 1 0 2 0 1 1 0 2 1 2 2 0 1 0 0 0 1 1 1 2 2 0 2 1 0 1 1 0 1 1 0 0 1 2 1 2 2 0 0 1 0 1 1 2 1 1 0 0 1 1 0 0 0 0 2 1 0 0 0 2 0 0 1 2 0 0 0 1 1 1 0 1 1 0 1 1 0 0 2 0 2 1 0 2 0 0 0 1 0 1 1 1 0 1 0 2 1 1 0 0 1 0 0 0 1 1 0 0 0 0 1 1 0 1 0 0 0 0 0 1 0 1 0 0 1 1 0 0 0 0 2 2 0 1 0 0 0 1 1 1 0 1 1 1 2 0 0 2 0 0 1 1 1 0 1 1 1 1 1 0 0 0 1 1 0 1 1 0 0 2 0 0 0 2 1 0 2 1 1 0 2 0 1 1 1 1 2 0 1 0 1 0 0 2 1 2 1 1 1 1 2 0 0 0 1 0 1 1 0 2 0 0 2 0 0 0 1 0 2 2 0 0 0 0 2 1 0 1 1 0 0 0 0 1 0 0 1 0 0 1 0 0 0 0 0 0 0 0 0 2 2 1 0 0 0 1 0 1 1 1 1 0 0 0 0 2 2 0 0 1 0 0 2 2 0 2 0 0 1 1 1 2 1 1 0 1 1 0 1 1 0 0 0 1 1 0 1 0 0 0 0 0 0 0 2 0 0 1 1 2 0 2 0 0 1 1 1 1 1 0 1 0 1 1 0 0 0 2 0 0 0 1 1 0 2 0 0 0 0 1 0 0 1 1 0 0 0 0 1 0 0 2 2 0 1 1 1 2 2 0 1 1 0 1 0 2 2 1 0 0 0 2 0 1 2 0 0 0 0 1 2 1 1 2 0 0 0 0 0 0 1 0 1 1 2 1 0 1 2 0 0 0 0 0 1 1 1 2 0 0 2 1 0 0 0 0 1 1 0 1 1 2 2 0 1 0 1 1 0 1 0 0 2 0 0 2 2 0 2 2 0 0 1 2 0 0 2 1 1 2 0 1 0 0 0 0 1 1 0 1 1 1 0 1 2 0 0 0 1 1 0 0 2 2 0 2 0 0 0 2 0 0 0 0 1 2 1 2 0 0 0 0 2 0 0 2 2 0 2 2 2 0 2 0 1 0 1 0 0 0 1 1 0 0 0 0 0 0 1 1 1 0 0 2 1 2 0 2 1 1 0 1 0 0 0 0 1 0 0 0 1 0 1 1
141 1 0 1 0 0 0 1 1 1 1 1 0 0 0 0 0 0 0 1 1 1 0 1 1 1 1 1 2 1 1 1 0 1 0 0 2 1 0 0 1 1 0 0 2 0 1 1 0 2 1 2 1 1 1 0 1 0 2 0 0 1 1 1 0 0 2 0 1 0 0 0 2 0 0 2 2 0 2 0 0 0 1 1 2 0 0 0 1 1 0 0 2 1 0 2 0 1 1 1 1 0 0 1 1 1 2 1 1 1 0 1 0 2 2 0 0 0 2 1 1 1 2 1 0 1 1 1 0 2 0 1 0 0 0 0 0 0 0 2 0 0 0 0 1 1 0 0 0 0 0 0 0 0 1 1 1 0 0 1 1 1 0 0 2 2 1 1 1 1 1 0 1 0 0 0 0 0 0 0 0 0 0 0 0 0 0 1 1 0 0 2 1 1 1 0 2 0 1 0 0 0 0 0 0 1 1 2 1 0 0 0 0 0 1 2 0 0 1 1 0 1 0 0 0 0 1 1 1 0 0 0 0 0 0 0 0 2 2 1 0 1 2 0 0 0 0 0 0 0 0 0 0 0 0 0 0 0 1 2 1 1 0 1 0 0 0 0 1 0 0 2 1 1 0 0 0 0 2 0 1 1 1 1 2 1 2 1 1 1 0 0 0 0 1 0 0 1 1 0 1 1 0 1 0 1 0 2 0 0 0 1 0 2 1 0 1 0 1 0 1 1 1 1 1 0 0 0 0 0 1 2 1 0 0 1 1 2 1 0 2 2 1 1 1 1 0 1 1 0 0 1 1 0 1 1 1 0 0 0 1 1 2 2 2 1 0 1 1 0 0 2 2 1 2 0 0 0 1 1 1 1 0 0 0 1 1 0 0 0 0 0 1 0 2 1 1 1 1 1 0 1 0 2 2 0 0 1 0 0 0 0 1 1 1 0 0 1 1 1 0 0 1 1 0 0 1 0 1 0 1 0 0 1 0 1 0 0 0 0 1 1 0 0 0 1 0 1 1 2 0 0 0 2 1 1 0 0 0 0 2 0 1 1 0 0 0 1 2 1 1 0 0 0 0 1 0 2 1 2 1 0 0 1 1 0 1 2 0 2 0 2 1 2 1 1 1 1 1 0 1 2 2 0 0 0 2 1 1 0 0 2 1 1 0 0 0 2 0 0 0 2 1 0 0 0 1 1 0 1 1 1 1 1 1 0 2 0 1 1 1 1 0 0 0 2 0 1 1 0 0 0 0 2 2 0 0 2 0 1 1 1 1 2 1 0 0 1 1 0 1 1 0 0 0 0 0 1 0 1 0 0 0 0 0 0 0 0 1 1 0 2 0 1 1 1 1 0 0 0 0 2 1 0 2 1 1 0 2 2 0 0 0 0 0 0 0 1 0 0 1 1 0 0 0 0 0 0 0 0 2 0 0 0 1 0 2 0 2 0 1 1 0 0 2 0 2 1 0 0 0 1 1 1 1 1 2 0 1 1 1 1 1 1 1 2 0 2 1 0 1 1 0 0 1 0 1 1 0 0 0 1 2 1 2 2 0 1 0 1 0 1 1 0 0 0 0 2 0 1 1 0 1 0 0 0 2 1 1 0 2 0 0 0 0 0 0 2 2 0 0 0 0 2 1 0 0 0 2 1 0 0 0 2 0 0 0 1 1 2 0 0 1 0 0 1 1 1 0 0 0 0 0 1 0 2 1 0 1 1 1 1 2 0 0 0 0 1 0 0 0 0 1 0 0 0 0 0 1 2 0 0 0 0 0 2 0 1 1 2 1 1 2 0 1 1 0 1 0 0 1 1 1 0 1 1 1 1 1 0 0 0 1 1 0 1 1 0 2 2 2 2 1 2 2 1 0 0 0 2 1 2 1 0 0 0 0 0 1 0 1 0 2 1 2 0 2 0 1 1 1 1 1 1 1 0 1 0 0 0 1 0 0 0 0 0 1 0 2 0 0 1 0 1 1 1 0 2 2 1 1 1 0 0 0 1 0 0 0 0 1 0 0 2 2 0 2 2 0 0 1 2 1 1 2 2 0 0 1 1 1 0 0 0 0 2 0 0 1 0 0 1 2 1 0 0 2 1 0 0 2 1 0 1 0 1 0 1 0 0 0 0 1 1 0 1 1 1 0 0 2 0 0 2 2 0 2 2 2 1 1 1 0 0 1 1 1 0 2 1 0 0 1 0 0 2 2 0 0 0 0 1 0 1 0 0 0 0 1 0 1 1 0 0 1 0 0 0 1 0 0 2
142 0 0 1 0 0 0 0 0 1 0 0 0 1 0 0 0 0 1 0 0 0 0 2 0 0 0 1 0 2 2 0 1 1 0 0 1 1 0 0 1 1 0 0 1 1 0 0 1 1 0 0 0 0 1 2 0 0 1 0 2 0 2 2 0 2 0 0 1 0 0 0 1 0 1 1 0 0 2 2 0 0 1 1 2 1 0 0 2 2 0 1 1 0 2 2 2 0 0 2 1 0 0 1 1 1 2 0 0 2 1 2 0 0 0 0 0 0 1 1 1 0 1 0 1 0 1 2 1 2 1 1 0 0 0 0 0 0 0 2 0 0 0 0 1 0 1 0 2 1 1 0 0 2 0 1 0 1 0 2 2 1 0 1 0 1 0 0 1 1 0 1 1 0 0 0 0 0 0 1 1 1 1 0 1 0 0 2 0 0 0 2 0 2 2 0 0 0 0 0 0 0 0 1 1 1 1 0 0 0 0 0 1 0 0 1 1 0 1 1 0 0 0 0 0 0 1 1 0 0 0 0 0 0 0 0 0 2 2 1 0 0 1 0 1 1 1 0 0 0 0 1 0 0 0 0 1 1 1 0 0 0 0 1 0 0 0 0 1 0 0 1 0 0 1 1 0 2 2 1 1 1 2 2 2 2 2 2 1 2 0 1 1 0 2 0 1 2 1 1 0 0 0 2 0 0 0 2 0 1 0 2 0 1 2 0 0 0 0 0 0 0 2 2 0 0 1 0 1 1 2 2 2 1 0 0 0 1 0 1 2 2 1 2 0 0 2 0 2 1 1 0 1 1 1 0 2 0 0 1 1 1 1 1 1 1 0 1 2 0 0 2 0 0 0 0 0 1 0 2 1 0 0 0 1 1 1 1 1 0 0 2 0 0 2 0 0 2 1 1 0 1 0 1 1 0 1 0 0 0 0 0 0 0 0 0 1 0 0 0 0 1 0 1 1 0 0 1 1 0 1 0 0 0 1 0 0 1 0 0 2 0 0 0 1 1 0 0 0 1 0 0 0 1 2 1 1 2 2 2 0 2 0 0 1 1 0 2 2 0 0 0 1 1 1 0 1 2 1 2 1 0 0 1 0 1 0 0 2 0 2 2 0 2 1 1 1 1 1 1 1 2 2 0 0 0 2 0 0 0 0 1 0 0 0 0 0 2 0 0 0 2 0 0 0 1 1 1 1 2 0 1 1 1 0 0 1 0 2 0 1 2 0 0 0 2 0 1 1 0 0 0 0 2 0 2 0 1 1 0 0 0 0 2 0 2 2 1 2 1 1 2 1 0 1 0 0 2 0 2 0 0 2 1 1 1 2 0 2 2 1 1 0 0 0 1 0 0 0 0 0 2 1 1 2 0 1 0 1 1 0 0 0 0 0 0 0 1 1 1 0 0 0 0 0 1 1 1 0 0 1 2 0 0 1 1 2 2 2 0 0 1 0 0 1 0 1 2 1 1 1 1 1 1 1 0 1 0 1 0 0 0 2 1 1 2 0 1 1 0 0 1 0 1 0 0 2 1 0 0 0 0 2 0 0 1 1 0 0 0 0 0 0 0 1 0 0 2 0 1 1 0 1 0 0 0 0 2 2 0 0 0 0 1 0 1 0 1 1 0 0 0 1 2 2 0 0 0 0 0 0 0 0 2 1 1 1 1 0 1 1 1 0 1 1 0 1 0 0 1 1 1 0 0 0 2 0 0 0 0 0 0 2 0 0 1 1 1 0 1 0 0 1 1 1 1 2 2 0 2 0 0 0 0 0 2 0 1 0 2 1 1 2 0 0 0 1 0 0 0 0 1 0 0 0 1 1 0 0 2 2 0 0 0 1 2 2 0 1 2 1 1 1 1 2 0 0 0 0 1 0 1 1 0 0 1 2 0 0 0 0 0 1 1 1 0 1 0 2 0 1 1 1 1 0 1 2 0 1 1 1 0 0 0 0 1 0 1 1 1 1 1 0 1 1 1 0 0 1 1 2 0 0 0 0 1 1 1 0 0 1 0 1 1 1 0 2 2 0 0 1 1 1 1 2 1 1 1 1 1 1 0 0 0 0 2 0 0 2 0 0 2 2 0 1 0 1 1 0 1 2 2 0 1 0 1 0 1 0 0 0 0 0 1 0 1 0 1 1 1 0 0 0 2 0 0 2 1 1 0 2 0 2 0 2 0 1 1 1 1 1 0 0 0 0 0 0 2 2 0 0 1 0 0 0 0 0 0 0 1 0 0 0 0 0 0 0 0 2 0 0 0
143 0 0 1 0 0 1 2 2 1 0 0 0 1 0 1 0 0 0 2 1 2 0 1 0 0 1 1 0 2 2 0 0 0 0 0 2 2 0 0 1 1 0 1 1 0 0 0 0 2 0 1 0 0 0 1 0 0 2 0 1 1 1 1 1 0 2 1 1 0 0 0 2 0 0 2 2 0 2 0 2 0 2 1 1 0 0 0 2 2 0 0 1 2 1 2 1 1 0 2 1 0 0 1 1 1 2 0 0 2 0 1 1 2 2 1 1 0 1 1 1 0 2 1 0 0 1 1 0 2 1 1 0 0 0 0 1 0 0 1 0 0 0 0 2 2 1 0 0 0 0 0 0 1 1 0 0 1 0 0 0 0 0 1 1 2 1 0 1 0 1 1 0 1 0 0 0 1 0 0 0 0 0 1 2 1 1 0 0 0 0 1 0 1 2 0 0 0 1 0 0 0 0 2 2 0 0 1 1 2 2 0 1 0 1 1 1 0 1 1 0 0 0 0 0 0 2 0 0 0 0 0 0 0 0 0 0 2 2 1 0 0 2 1 0 0 0 0 1 0 0 0 0 0 0 0 0 0 0 0 0 0 0 1 0 0 1 1 1 1 0 2 0 0 0 0 0 0 1 0 1 1 2 0 2 2 0 2 1 2 0 1 0 0 2 0 0 1 1 2 2 0 1 0 1 0 1 2 0 1 0 0 0 1 2 0 0 1 1 0 1 1 1 2 1 0 1 2 1 1 2 0 1 1 0 1 1 1 0 1 1 1 2 0 0 0 0 0 2 2 2 0 2 1 0 0 2 0 0 1 2 2 1 1 1 0 0 0 1 1 1 1 2 2 0 1 0 1 0 2 1 0 0 0 1 1 0 1 1 1 1 1 2 0 1 0 0 2 1 1 0 1 0 1 0 0 1 0 0 0 1 0 0 0 0 0 0 0 0 0 1 2 0 1 1 1 1 1 1 0 1 0 2 0 2 2 0 0 0 0 2 0 1 1 1 2 1 0 0 1 0 1 0 2 1 0 1 1 1 1 2 0 0 0 1 1 1 2 2 0 1 2 0 0 1 1 1 2 2 2 0 0 0 0 0 1 0 0 1 0 2 1 1 2 2 0 0 2 2 0 1 2 1 1 0 0 1 0 0 0 0 0 1 1 0 1 1 2 0 1 0 2 0 0 0 1 1 0 0 2 0 0 0 0 1 0 2 0 2 1 0 1 0 0 0 1 0 1 1 0 0 0 0 2 1 0 0 1 1 0 0 0 0 0 0 0 0 2 0 0 0 0 2 0 0 2 2 0 0 1 1 0 0 0 0 0 0 0 0 0 1 1 1 0 1 0 1 0 0 0 0 2 1 0 1 1 2 0 1 1 0 0 0 2 1 2 1 0 0 0 1 1 0 0 0 0 1 1 0 0 0 1 0 0 1 0 2 0 0 2 0 0 1 1 2 0 2 1 1 1 0 2 0 1 1 1 1 1 2 0 0 0 1 1 0 1 0 2 0 1 0 0 0 0 0 0 2 0 1 0 0 2 1 1 1 1 1 1 0 1 1 1 1 0 1 0 0 1 1 1 0 0 0 0 2 0 2 2 2 1 0 0 0 0 0 0 0 2 2 0 0 0 0 2 1 1 1 0 0 0 0 0 0 2 1 1 1 0 2 2 0 0 1 1 1 0 1 0 0 0 0 0 0 1 0 0 0 0 0 0 0 0 2 1 0 0 0 1 0 1 0 0 2 0 0 0 1 0 1 1 0 0 0 0 0 2 0 1 1 2 1 1 2 1 0 0 0 2 2 0 0 0 1 0 1 1 0 0 0 2 2 0 1 1 1 2 2 0 2 2 1 2 1 2 2 2 0 0 0 2 0 2 1 1 0 0 0 2 1 0 1 1 2 1 2 0 1 0 2 1 0 0 1 1 1 0 1 0 0 0 1 0 0 0 0 1 0 0 1 2 0 1 0 0 1 0 0 1 2 2 2 1 0 0 0 0 0 1 1 0 1 0 0 1 1 0 1 2 0 0 0 1 2 2 1 1 1 0 1 2 0 0 0 0 1 1 0 2 1 1 1 1 2 1 0 1 0 1 1 0 2 2 1 2 0 0 0 0 0 0 0 1 2 2 0 1 0 1 0 0 1 0 0 2 2 0 2 0 0 1 1 1 0 0 0 0 0 1 2 1 1 0 0 1 0 1 1 1 1 0 0 1 1 2 0 0 0 1 0 1 0 2 0 1 1 0 0 1 2 1 0 0
144 0 0 1 1 0 0 1 2 1 0 0 0 0 0 0 0 0 0 2 2 2 0 2 0 0 0 0 0 1 1 0 1 1 2 1 2 2 0 0 0 0 1 0 2 0 0 0 1 1 0 1 0 0 1 1 2 0 1 1 0 0 1 2 0 0 1 2 0 0 0 0 2 0 1 2 2 0 2 0 0 0 1 0 1 0 1 0 1 1 0 1 1 2 0 2 0 1 0 1 1 0 0 0 2 1 2 0 0 2 1 2 0 1 1 0 0 0 0 2 2 0 2 0 0 0 2 1 0 1 1 1 0 0 0 0 0 0 0 0 0 0 0 0 1 1 0 0 0 0 0 0 0 0 0 0 0 0 0 1 1 1 0 0 1 0 0 0 1 0 0 0 1 1 1 0 0 0 0 1 1 1 1 0 1 0 1 1 0 0 1 2 0 0 2 0 0 0 0 0 0 0 0 0 0 2 2 0 0 0 1 0 1 0 1 2 1 0 1 1 0 0 0 0 0 0 0 1 0 1 1 1 0 0 0 0 0 2 2 1 0 0 2 0 1 1 1 0 0 0 0 0 0 0 1 0 0 1 0 0 0 0 0 1 0 0 1 0 2 2 0 1 0 0 1 0 0 2 2 1 0 2 1 1 2 0 0 2 1 2 0 2 2 0 2 0 2 1 0 1 1 0 1 0 1 0 0 2 1 1 0 2 0 1 1 0 0 0 0 0 1 1 0 0 2 0 0 1 1 0 1 1 0 1 0 0 0 2 1 0 2 2 1 2 0 0 1 0 1 0 0 0 2 1 0 0 1 0 0 2 2 2 1 0 1 0 0 0 1 1 1 1 0 0 0 0 0 1 1 1 2 0 0 0 0 0 0 0 0 0 0 1 0 2 2 1 1 0 0 0 0 0 0 0 0 0 1 2 0 0 1 0 1 1 2 0 1 1 1 1 0 0 0 2 0 1 0 0 0 0 0 0 0 2 0 1 0 0 0 0 0 0 1 1 2 2 0 0 0 1 0 0 0 2 1 1 0 1 1 0 2 0 1 1 0 1 1 2 2 0 1 1 1 1 2 0 2 0 2 0 0 0 0 2 1 0 1 0 1 0 0 1 0 2 2 0 0 0 0 1 2 2 1 1 0 0 2 1 1 0 0 2 1 0 0 0 0 2 0 1 1 2 1 1 1 0 0 1 1 2 1 1 0 0 0 0 1 0 0 1 2 1 0 1 0 2 0 0 2 0 0 0 0 1 1 1 1 0 1 0 0 0 0 1 0 0 0 1 1 1 0 1 1 0 1 1 2 1 0 1 1 1 2 1 1 1 1 0 0 0 1 1 0 0 0 0 0 0 0 0 0 1 0 1 1 0 1 0 1 1 0 0 0 0 0 0 0 1 0 1 1 2 0 1 1 0 1 1 0 0 0 2 0 0 2 1 1 2 2 0 2 0 0 2 2 0 1 0 2 2 0 0 0 0 2 0 2 0 1 0 0 0 1 2 0 2 1 1 0 0 2 0 0 0 1 0 2 1 1 1 1 2 1 2 0 1 0 0 0 0 1 0 0 0 0 0 0 2 2 2 0 2 1 0 1 0 1 2 2 1 1 0 0 0 0 0 0 1 1 0 0 0 0 2 1 2 2 1 1 1 1 1 0 2 0 0 0 0 1 0 1 1 0 0 0 0 0 1 0 0 0 0 0 1 0 1 1 0 0 1 1 0 1 0 1 0 0 2 0 1 0 0 2 0 0 1 0 2 0 2 0 0 0 0 0 1 0 1 0 2 1 1 2 0 0 0 0 2 0 0 2 2 1 0 1 1 1 0 1 1 2 0 0 0 2 2 2 2 0 1 1 0 1 1 1 2 0 0 1 2 0 2 1 1 0 0 0 2 1 1 1 2 1 0 1 0 1 0 0 0 2 2 0 2 2 0 0 0 0 0 1 1 1 0 1 1 1 0 2 0 0 0 0 0 2 0 1 1 2 1 1 1 1 1 2 2 0 1 0 0 2 0 0 2 2 0 2 2 0 0 0 1 2 2 2 0 1 1 0 1 0 0 1 1 1 1 0 1 2 1 0 2 1 1 1 0 1 2 1 1 1 1 1 1 0 0 1 0 0 0 0 0 2 1 0 0 0 0 1 0 2 0 1 1 1 0 1 1 1 0 2 0 0 0 1 0 1 0 1 1 0 0 0 0 0 1 1 1 1 0 0 1 0 0 0 0 0 0 0 0 0 0 1 0 1 0 0 0 1 0 0 1
145 0 0 1 1 0 0 1 2 0 0 0 0 0 0 0 0 0 1 1 1 2 0 1 0 0 0 0 1 1 1 0 1 1 0 0 2 2 0 0 1 1 0 0 0 1 1 0 2 1 0 0 0 0 1 1 0 0 0 0 2 0 1 2 0 0 1 0 2 1 0 0 1 0 0 1 1 0 2 0 0 0 1 0 1 0 0 0 2 2 0 1 2 1 1 1 1 0 0 0 0 0 0 2 0 0 2 2 1 1 0 1 1 1 1 1 1 0 1 1 1 0 2 1 0 1 1 0 0 0 1 1 1 0 0 0 1 0 0 0 0 0 0 0 2 1 0 1 1 1 0 2 0 0 1 0 0 1 0 1 1 0 0 0 1 2 0 1 1 2 1 0 1 1 1 0 0 1 0 0 0 0 1 0 1 0 1 2 1 0 0 2 0 1 1 0 1 1 0 0 2 2 0 1 1 1 1 1 1 0 2 0 1 0 2 1 0 1 1 0 1 1 0 0 0 0 1 1 0 2 1 1 1 0 0 0 0 2 2 1 0 1 2 0 0 0 0 0 0 0 0 1 0 0 1 0 0 1 1 1 1 1 0 1 0 0 0 0 2 1 1 2 0 1 1 1 0 0 1 0 1 1 1 0 2 0 1 0 0 1 0 1 1 0 2 0 1 2 0 2 2 0 0 1 0 0 1 2 2 2 2 2 0 1 2 0 1 1 0 0 0 0 1 1 0 0 0 2 1 1 2 1 1 1 0 0 0 0 0 2 1 2 0 2 0 0 1 1 2 0 0 1 1 0 1 1 1 0 0 1 2 2 1 1 1 1 0 2 2 0 0 2 1 1 0 2 0 1 0 2 2 0 0 0 1 0 0 0 0 0 0 1 1 0 2 0 0 0 2 1 0 1 0 1 0 1 0 1 0 0 0 0 1 1 1 0 0 0 0 0 1 2 0 2 1 2 1 0 0 0 0 0 0 2 0 2 0 0 0 0 0 0 2 2 0 2 0 0 0 2 0 0 0 2 2 1 1 2 2 2 0 2 1 1 1 0 0 1 1 1 1 0 1 1 2 0 2 1 2 1 1 1 0 1 1 0 1 1 1 0 1 2 1 1 1 1 1 0 0 1 2 2 2 0 2 2 2 0 1 0 0 2 1 1 0 0 1 2 0 2 0 2 0 0 0 0 2 2 0 2 0 2 2 0 1 0 1 0 1 2 0 1 0 0 0 2 0 1 1 0 0 0 0 2 1 0 0 1 1 0 0 0 1 2 1 0 0 1 0 0 0 2 0 0 0 0 0 0 0 1 1 0 1 1 0 0 1 0 1 2 1 0 2 0 0 2 0 0 0 0 0 1 0 0 2 0 2 1 1 1 0 0 0 1 0 0 1 0 0 0 1 1 0 0 0 1 2 1 0 0 0 2 1 0 2 0 2 0 2 0 1 1 0 0 1 0 2 0 1 1 2 2 0 1 2 0 0 0 1 0 0 0 2 0 2 1 1 2 0 1 1 0 0 0 0 1 1 1 2 1 0 0 1 0 1 1 1 2 0 1 0 1 0 0 1 0 0 1 1 1 0 1 0 0 0 0 1 2 2 0 0 0 0 0 0 0 0 1 1 0 0 0 0 1 1 0 0 0 1 1 2 2 1 2 2 2 1 1 0 1 1 1 0 0 0 2 2 0 0 0 0 0 0 1 0 0 0 0 1 0 0 0 2 0 0 1 1 1 0 1 0 0 2 1 1 2 0 0 2 0 2 2 1 1 1 2 1 1 0 2 1 1 2 0 0 0 1 1 1 1 0 0 1 0 1 0 1 0 1 0 1 0 0 0 1 2 1 2 1 1 1 1 0 2 2 0 0 0 0 2 0 0 1 1 0 0 0 1 1 0 0 0 0 0 0 0 0 0 0 0 1 1 0 2 2 0 0 1 0 0 2 0 1 1 1 0 1 0 2 1 0 0 2 0 1 0 0 2 1 1 1 1 0 0 0 0 1 0 1 1 1 0 1 1 2 1 2 2 0 0 1 2 1 1 1 1 1 0 1 1 1 0 0 0 1 1 0 1 2 0 1 1 2 1 1 1 1 0 0 0 2 2 0 1 1 0 0 0 1 1 0 0 1 1 0 2 1 0 0 0 1 0 2 0 0 0 0 2 2 0 2 0 1 0 2 0 1 0 1 1 0 0 0 0 0 2 2 0 0 0 0 1 1 1 0 0 0 0 0 0 0 0 0 0 0 0 0 0 2 0 0 1
146 0 0 1 0 0 0 2 2 0 0 2 1 1 0 0 0 0 0 1 2 2 0 2 0 0 0 2 1 2 2 1 2 2 0 0 1 2 0 0 1 1 0 0 2 0 0 0 2 1 0 0 1 2 0 0 0 0 1 0 1 1 1 1 0 0 1 1 2 0 0 1 2 0 2 2 2 0 1 0 2 0 1 1 2 1 0 0 1 2 0 0 1 1 0 1 0 0 0 0 1 0 0 2 0 0 2 2 2 0 0 2 1 1 2 0 0 0 2 0 0 0 2 0 0 0 2 0 0 0 0 0 0 0 0 0 0 0 0 2 0 0 0 0 0 2 0 0 0 0 0 0 0 1 1 0 0 0 0 1 1 1 0 1 0 2 0 0 0 2 2 2 0 1 0 0 0 0 0 0 0 0 0 1 1 0 1 1 0 0 0 1 0 2 2 0 2 0 0 0 2 2 0 1 1 1 1 0 0 0 1 0 1 0 0 1 1 2 2 1 1 1 0 0 1 0 2 1 0 1 0 0 1 1 1 0 0 2 2 1 0 0 2 0 0 0 1 0 0 0 0 0 0 0 0 0 2 0 0 0 0 0 0 0 0 0 1 0 2 1 0 0 0 0 0 0 0 1 2 1 0 2 2 1 2 1 0 2 1 2 0 1 0 1 2 0 0 0 0 2 0 0 1 0 1 1 0 2 1 1 1 2 0 1 1 0 0 0 1 0 1 1 2 2 2 0 1 0 0 1 1 2 1 2 0 0 0 1 0 1 1 1 0 2 0 0 0 0 1 0 0 0 1 1 0 1 1 0 0 0 0 0 2 1 2 0 0 0 2 2 2 0 1 1 0 2 0 1 1 1 1 2 0 1 0 0 1 0 0 0 0 0 1 0 2 1 1 1 0 0 0 0 0 1 0 0 1 1 0 0 0 2 0 0 0 0 1 0 0 0 0 2 1 1 1 2 1 0 1 0 0 1 0 2 0 0 0 1 0 0 0 2 1 1 0 0 0 0 0 1 0 1 0 1 1 0 1 2 2 1 1 2 1 1 1 0 0 2 2 0 2 1 1 1 2 0 2 2 2 0 2 1 0 0 0 0 0 0 1 0 1 0 0 1 2 0 0 0 0 0 2 2 0 2 1 1 2 1 2 0 1 1 1 1 0 0 0 2 0 2 1 2 0 0 0 2 0 1 1 2 0 1 1 1 0 1 1 0 1 1 0 1 0 0 1 2 0 1 1 0 0 0 0 2 0 1 0 0 0 1 1 0 0 2 0 2 2 1 1 1 1 1 0 0 0 0 1 0 0 1 0 0 2 2 2 0 2 0 0 0 0 0 1 0 0 1 0 0 0 0 0 2 2 0 0 2 0 0 1 1 0 0 0 0 0 0 0 2 1 2 0 2 0 0 0 0 1 1 0 0 1 1 1 0 2 0 2 0 2 0 0 1 0 1 2 0 2 0 1 1 0 1 0 0 1 0 2 1 1 0 0 0 1 0 1 1 1 2 0 0 1 0 0 0 0 1 1 0 0 0 1 1 2 2 0 2 1 1 0 0 0 0 1 0 0 0 0 1 1 1 0 0 0 0 1 0 2 1 1 0 0 0 0 0 0 0 0 0 0 0 0 0 1 2 1 0 0 0 2 1 1 0 0 2 0 0 0 0 0 0 0 0 0 1 1 1 2 1 0 0 0 0 0 1 0 2 0 0 1 0 1 1 2 0 0 1 1 1 0 2 1 1 1 1 0 1 1 1 1 1 1 1 1 1 1 2 1 2 0 2 0 0 2 2 0 0 0 0 0 0 0 2 0 0 0 1 1 0 0 2 2 0 0 0 0 0 1 1 2 2 1 2 1 1 1 2 0 0 0 2 0 1 2 0 0 0 0 0 0 0 0 0 0 0 0 0 0 0 0 0 1 1 0 2 2 0 0 0 0 0 1 0 0 0 0 0 1 0 0 1 1 1 0 0 1 1 0 1 1 1 2 0 0 0 0 0 0 0 0 0 2 0 1 1 2 0 2 2 0 0 0 2 2 2 2 0 2 2 0 2 0 0 0 0 2 1 0 0 1 1 0 1 1 2 1 0 0 0 0 0 2 2 1 2 0 0 0 0 0 0 0 0 1 1 0 0 1 0 0 1 0 0 1 0 0 1 2 0 0 0 0 0 1 0 2 1 1 1 1 1 0 0 0 0 0 0 0 2 2 0 0 2 1 2 0 2 1 1 0 1 0 1 0 0 0 0 0 0 0 0 1 0
147 0 0 0 1 0 0 1 1 1 0 1 0 0 0 0 0 0 1 1 1 2 0 0 0 0 0 2 1 2 2 2 1 0 1 0 1 1 0 0 1 1 0 0 2 0 1 0 2 0 0 1 1 2 0 0 1 0 1 0 1 1 0 0 0 0 2 0 0 0 0 0 2 1 2 2 1 0 0 0 2 0 2 1 2 0 0 0 2 2 0 1 1 2 0 0 0 0 0 1 2 0 0 1 1 1 2 0 0 2 1 1 1 2 2 1 1 0 0 2 2 0 1 1 1 1 0 0 0 0 1 1 0 0 0 0 0 0 0 2 0 0 0 0 0 1 0 0 1 0 1 0 1 0 0 1 0 1 0 1 1 1 0 1 1 2 1 1 0 1 1 1 0 2 1 0 0 1 0 0 0 0 0 1 1 0 1 1 1 0 0 2 2 0 0 1 1 1 0 0 1 1 0 0 0 2 2 0 1 0 1 1 1 0 1 2 0 0 1 0 1 1 0 0 1 0 0 1 0 1 0 0 0 0 0 0 0 2 2 1 0 0 2 0 0 0 0 0 0 0 0 0 0 0 0 0 1 1 0 0 0 0 0 0 0 0 0 0 2 2 0 0 1 0 0 0 0 0 1 0 0 2 2 1 2 2 1 2 1 2 1 1 0 1 2 1 0 2 2 2 0 0 1 0 1 1 0 2 0 2 0 2 0 1 1 0 1 0 0 0 0 0 2 1 1 0 0 2 2 1 0 2 1 1 0 0 0 0 0 2 0 0 2 1 1 2 0 0 1 0 0 0 2 1 1 0 2 0 0 1 1 1 1 0 1 0 0 2 2 0 0 2 0 0 1 0 0 0 1 1 0 2 0 0 0 0 0 0 0 1 0 1 0 0 1 0 0 0 1 1 0 1 0 1 0 0 0 2 0 0 0 1 1 1 1 0 1 0 0 0 0 1 0 1 1 1 1 1 1 0 2 1 0 2 0 0 0 0 0 0 1 0 0 0 1 1 0 1 0 0 0 0 0 2 1 1 0 2 1 1 0 2 0 0 1 1 1 2 2 0 0 0 0 0 0 0 0 2 2 1 2 0 0 0 0 0 0 1 0 1 1 1 1 0 0 0 0 2 2 0 0 2 2 0 0 0 2 0 0 0 0 0 0 0 1 1 1 2 0 0 0 2 0 0 0 2 0 1 1 2 0 1 1 1 1 1 2 0 2 0 1 2 0 0 0 2 0 2 0 0 0 0 0 0 1 1 1 0 1 0 0 1 1 2 0 1 1 0 2 2 0 1 0 0 0 0 0 1 0 2 0 0 2 1 1 1 2 1 0 1 0 0 0 0 2 0 1 1 0 1 1 1 1 0 1 1 2 0 1 1 1 0 0 0 1 1 0 0 0 0 1 1 0 1 1 1 1 1 1 1 0 0 2 0 2 0 2 2 2 0 0 1 0 0 0 0 2 2 1 2 0 0 0 0 2 0 1 1 2 0 0 0 1 0 1 1 1 1 0 1 1 0 0 0 0 1 1 0 1 0 0 2 2 2 2 2 2 1 0 1 0 1 0 1 0 0 0 1 1 1 0 1 0 0 2 0 2 2 2 0 2 0 0 1 0 1 1 0 0 0 0 0 2 2 1 0 1 0 1 1 1 1 0 2 2 2 0 0 0 0 0 0 0 0 1 0 1 1 0 0 0 0 0 0 0 2 0 0 2 0 0 0 2 0 0 2 1 1 0 1 0 0 2 0 0 0 0 0 1 1 0 0 1 1 1 2 1 1 0 2 1 0 2 1 0 0 0 1 0 0 1 1 0 0 0 2 1 1 0 1 1 0 1 1 0 2 2 0 1 2 1 1 1 2 1 1 0 0 0 2 0 2 1 2 0 1 1 1 1 0 1 1 0 0 0 0 0 0 1 0 2 2 2 1 0 1 2 0 0 0 1 0 0 0 0 0 2 0 2 1 0 0 1 0 2 1 0 2 1 1 1 0 0 0 0 0 0 1 0 0 2 0 0 1 2 0 2 2 0 0 0 2 1 0 2 1 0 1 0 2 0 0 0 0 0 2 0 1 1 1 0 1 2 1 0 0 1 2 2 0 0 0 2 2 0 0 0 1 0 0 0 0 2 0 0 1 0 1 1 0 2 0 1 1 1 0 1 1 1 1 1 1 1 0 2 0 1 0 1 0 0 0 0 0 0 0 1 0 2 0 0 1 0 0 0 0 0 1 0 1 0 0 0 0 0 0 0 0 1 0 0 0
148 1 0 1 0 0 0 0 1 1 0 1 1 1 1 0 1 0 1 1 1 1 0 1 0 0 0 2 0 2 2 1 1 1 0 0 1 1 0 0 1 1 0 1 2 1 0 0 2 0 0 1 0 1 1 1 0 0 2 0 1 1 2 2 0 1 1 1 1 0 0 1 2 0 1 2 2 1 2 1 0 0 1 0 1 0 0 0 1 1 0 1 1 1 1 2 1 1 0 1 0 1 1 0 1 1 2 1 1 1 0 1 0 1 1 0 0 0 0 2 2 0 2 2 0 0 0 0 0 0 1 1 0 0 0 0 0 0 0 1 0 0 1 0 0 0 0 0 1 1 0 0 0 1 1 0 0 1 0 1 0 1 0 1 1 1 0 0 1 1 1 0 1 0 0 0 0 0 0 0 0 1 0 1 1 0 1 1 1 0 0 2 0 0 0 0 0 0 1 0 0 0 0 2 1 1 1 0 0 0 0 0 1 0 1 2 1 0 0 0 0 0 0 0 0 0 1 1 0 1 0 0 1 1 1 0 0 2 2 1 0 0 2 0 0 0 0 0 1 0 0 2 1 0 0 0 1 0 0 0 0 0 0 1 0 0 0 0 2 1 0 2 1 1 0 0 1 1 1 1 0 2 2 0 2 1 0 2 1 2 1 1 1 0 1 0 0 1 0 1 1 0 1 0 1 0 1 1 0 0 0 1 0 1 1 0 0 0 0 0 0 0 0 2 1 0 1 1 1 2 2 0 1 1 0 0 0 0 0 2 1 1 1 2 1 1 1 2 2 1 1 0 2 0 1 0 1 0 0 1 1 1 2 0 2 2 0 2 2 0 0 2 0 1 0 0 0 0 1 1 2 1 0 1 0 0 1 0 0 0 0 1 0 0 2 0 0 1 1 1 0 1 0 0 0 1 0 1 0 0 0 0 1 1 1 0 0 1 1 1 0 1 1 2 0 0 0 0 2 1 2 1 0 1 1 1 0 0 0 0 0 1 0 0 1 0 0 0 0 0 0 0 0 0 2 0 2 1 2 1 1 2 0 0 0 2 0 1 1 1 1 0 0 0 2 0 1 1 2 1 0 0 0 2 2 0 2 1 1 1 0 2 0 1 0 1 1 1 1 0 1 2 2 0 0 1 2 0 1 0 1 0 1 0 0 1 1 2 0 1 1 2 1 1 1 0 1 0 1 1 1 0 1 1 0 0 1 0 1 1 0 1 0 0 0 0 1 2 0 0 0 0 0 1 1 0 1 0 2 0 0 0 0 1 1 0 0 0 1 2 0 1 0 0 0 0 1 1 0 2 0 0 2 2 0 0 2 1 1 2 1 1 1 0 1 0 0 0 0 0 0 2 1 1 0 1 0 0 2 1 0 0 0 0 0 0 0 0 0 0 0 0 0 0 0 1 1 1 0 0 0 1 0 0 2 1 2 0 2 0 0 1 0 1 1 0 2 0 0 0 2 0 0 2 1 0 1 0 2 0 0 0 1 2 0 2 2 1 0 2 0 0 0 0 1 0 2 0 1 0 0 2 2 2 2 2 2 0 0 0 0 0 1 0 0 0 0 2 1 1 0 0 0 0 1 0 1 1 1 0 0 0 0 0 0 0 0 0 0 0 0 0 0 2 1 1 2 0 2 2 1 1 0 2 0 0 0 1 0 1 0 0 0 2 2 0 2 0 0 0 0 0 0 0 0 2 0 0 1 1 1 1 2 0 0 1 2 1 0 2 1 1 0 1 1 1 0 1 1 1 1 0 0 1 1 1 1 2 0 2 0 1 2 1 0 0 0 1 0 0 1 1 0 0 0 1 1 0 1 1 2 0 1 1 0 2 1 1 0 1 1 0 1 1 2 0 0 0 1 2 0 1 2 1 0 1 0 1 0 0 0 0 0 0 0 0 1 0 0 0 2 2 0 2 2 0 0 1 1 1 0 0 2 0 2 1 0 0 1 1 0 0 1 0 1 0 0 2 2 1 1 1 0 0 0 2 0 0 1 1 1 0 0 1 1 0 2 1 0 0 0 2 2 2 1 1 0 1 0 2 0 0 0 0 1 1 0 2 1 1 0 1 2 0 2 1 0 2 1 1 1 1 0 1 0 0 0 0 0 1 0 0 1 1 1 0 0 0 0 0 1 1 1 1 1 0 1 0 0 1 1 1 0 0 0 0 0 0 0 0 0 0 0 0 0 1 1 0 1 0 0 0 2 2 0 1 1 1 1 0 1 0 0 0 0 0 0 0 1 0 0 1
149 0 0 2 0 0 1 2 2 0 0 1 1 1 0 0 0 0 0 2 1 2 0 2 0 0 0 2 0 2 2 0 2 2 0 0 1 1 0 0 2 2 0 0 2 1 1 0 1 1 0 1 1 1 0 0 0 0 2 0 0 0 1 1 0 2 0 1 2 0 0 1 2 0 1 2 2 0 1 0 2 0 2 1 1 0 0 1 2 2 1 1 1 0 0 1 0 0 0 1 1 0 1 0 1 1 1 1 1 1 0 2 2 1 2 1 1 0 0 2 2 0 1 0 0 0 1 1 1 2 0 0 1 0 0 0 2 0 0 0 1 0 1 0 1 1 1 0 0 0 0 0 0 0 1 0 0 2 0 2 1 1 1 1 1 2 0 1 1 1 0 0 0 1 0 0 0 1 0 0 0 0 0 1 1 0 1 1 0 0 0 2 0 2 2 1 1 0 0 0 1 1 0 1 1 0 1 0 0 0 1 0 1 0 2 2 0 0 0 0 2 2 1 0 0 0 0 1 0 1 0 0 0 0 0 0 0 2 2 1 0 1 2 0 0 0 0 0 1 1 1 0 0 1 1 0 1 0 0 0 0 0 0 0 0 0 1 1 1 1 1 2 0 1 1 1 0 1 1 1 0 2 1 0 1 1 0 2 1 2 0 1 2 0 2 0 0 1 0 1 1 0 0 0 0 1 0 2 2 2 0 1 0 2 1 0 0 0 0 2 0 0 0 1 2 0 1 2 1 0 0 2 1 1 0 1 1 0 0 0 0 0 1 0 0 0 0 0 1 1 1 0 2 0 2 0 1 0 0 0 1 1 0 0 0 0 0 0 2 2 2 0 1 1 0 1 0 2 0 2 2 0 0 0 0 0 0 0 0 0 0 0 0 0 2 0 0 1 0 1 0 1 0 1 1 0 1 1 0 0 2 0 1 1 1 0 1 0 0 0 0 2 1 0 0 1 0 0 1 1 1 1 0 2 0 1 0 0 0 0 2 0 0 0 0 2 0 0 0 2 0 0 0 1 2 1 1 1 2 0 1 0 0 1 0 1 1 2 2 0 1 1 2 2 1 1 0 1 2 0 1 1 0 0 0 1 0 0 1 0 1 2 0 1 1 0 0 1 1 0 1 2 1 1 0 0 2 0 1 0 0 1 0 0 0 0 0 1 0 1 1 1 2 0 0 0 1 0 0 1 1 0 1 0 0 0 2 0 2 0 2 2 0 2 2 1 0 2 0 0 0 0 0 1 1 1 1 0 0 1 1 0 1 2 0 1 1 1 1 1 1 1 0 0 0 0 0 0 0 1 0 0 2 1 2 1 2 1 1 2 1 1 1 1 1 1 1 1 0 0 0 2 0 0 2 0 2 0 1 1 0 0 0 0 0 0 0 0 0 0 0 0 0 0 0 2 2 1 0 0 1 0 0 0 0 0 2 1 0 2 0 0 1 2 2 0 1 1 0 0 1 2 0 0 2 0 2 0 2 0 0 0 1 2 0 2 1 1 1 0 1 1 1 0 0 1 1 2 1 1 0 1 1 0 1 1 0 1 1 0 0 0 0 1 0 0 0 2 1 1 0 0 0 0 2 0 2 1 1 0 0 0 1 0 0 0 0 1 1 0 0 0 0 1 0 1 1 0 1 1 2 2 0 2 0 0 0 0 1 1 0 0 1 0 1 0 1 0 0 1 1 1 0 0 0 2 0 0 1 1 0 1 2 1 0 0 0 2 0 2 0 0 2 1 1 0 1 1 0 1 0 0 0 0 0 0 0 2 0 2 0 0 2 0 0 0 1 1 0 0 1 2 1 0 1 1 1 1 0 1 1 0 0 0 0 0 1 1 0 0 0 0 2 2 2 2 0 0 0 1 0 1 2 0 0 0 0 0 0 0 0 0 0 0 0 0 0 0 2 1 1 1 0 2 2 0 0 0 0 0 2 0 0 0 0 1 0 0 0 1 1 1 0 2 2 2 0 0 1 1 2 0 0 0 0 0 1 1 0 0 2 0 1 0 0 0 1 2 0 0 0 2 1 0 2 2 0 1 1 2 0 0 0 0 1 1 0 2 2 2 0 2 2 0 0 0 1 1 0 1 2 2 0 0 0 0 0 1 1 1 0 1 2 0 0 2 0 1 1 0 1 0 0 1 1 1 2 1 1 1 1 1 0 0 0 2 1 1 2 1 1 0 0 0 1 1 1 0 0 0 0 1 0 0 0 0 0 0 0 1 0 1 0 0 0 0 1 0 1 0 0 0
150 0 0 1 0 0 0 1 2 0 0 1 0 1 0 1 0 0 1 1 1 1 0 2 0 0 0 2 0 2 2 0 1 1 0 1 1 1 1 0 1 0 1 0 1 0 0 0 1 1 0 0 0 0 0 1 0 0 2 0 1 1 2 2 0 2 0 1 2 0 0 1 2 1 1 2 2 0 2 0 0 0 1 0 1 0 0 2 2 2 1 2 2 1 0 0 0 0 0 2 2 0 0 1 1 1 2 2 1 1 0 1 0 1 1 0 0 0 1 0 0 0 2 1 0 0 1 1 1 1 0 0 0 0 0 0 0 0 0 0 0 0 0 0 0 0 1 0 1 1 0 0 0 1 1 0 0 1 0 1 1 0 0 0 2 0 0 2 0 0 0 0 0 2 0 0 1 0 0 0 0 0 0 2 2 0 2 0 0 0 0 2 0 1 1 0 2 0 0 0 0 0 0 0 0 2 2 1 1 0 0 0 1 0 1 1 0 0 1 1 0 0 1 0 0 0 0 2 0 2 0 0 0 0 0 0 0 2 1 1 0 1 2 0 0 0 0 0 1 1 1 0 0 0 0 0 1 0 0 0 0 0 0 0 0 0 0 0 2 0 0 1 0 2 0 0 0 1 1 0 0 1 2 1 1 1 0 1 1 2 0 2 2 0 2 0 1 1 0 1 1 0 1 0 1 1 0 1 1 1 0 1 0 0 0 0 0 1 0 0 0 0 1 1 1 0 1 0 0 2 2 0 0 1 1 0 0 1 0 1 0 0 1 0 0 0 0 1 2 1 1 1 2 0 1 0 1 0 0 0 1 1 2 1 2 1 0 2 2 0 0 2 2 1 2 0 0 0 1 1 2 0 0 1 2 0 1 1 1 0 0 1 2 0 2 1 1 0 2 2 1 2 0 0 0 1 1 1 0 0 0 2 0 0 0 0 2 0 1 0 0 1 0 0 0 1 1 1 2 1 2 1 0 2 0 2 0 0 0 0 0 1 0 1 0 2 1 0 0 1 0 0 1 2 1 1 0 0 0 0 1 0 0 0 0 2 0 0 1 2 2 0 0 0 2 0 2 2 1 1 1 0 0 1 1 0 1 0 0 0 0 1 0 1 1 1 1 2 1 0 0 1 0 2 0 0 1 0 2 0 1 1 0 0 0 1 2 2 0 1 1 2 0 0 0 0 1 1 0 2 0 2 1 0 0 0 1 0 1 1 1 1 1 1 1 1 0 1 1 0 0 0 0 1 1 2 0 0 0 0 0 0 0 1 0 1 1 1 0 0 0 0 0 0 0 0 1 0 0 0 1 0 0 0 0 0 0 0 0 0 1 1 0 0 0 0 0 0 0 0 0 1 0 0 2 0 0 0 1 0 0 0 0 1 0 0 0 0 0 0 1 1 0 1 1 0 0 1 0 0 1 0 1 0 2 0 2 0 2 0 1 1 1 1 2 0 1 1 1 1 1 1 0 0 1 0 2 0 0 1 1 1 2 0 1 1 1 2 0 0 0 0 0 0 1 0 2 1 0 0 0 0 1 0 1 1 1 2 1 0 1 0 0 1 0 0 0 2 2 2 1 1 0 0 0 0 1 1 2 0 0 0 0 0 0 2 0 1 1 0 0 0 1 2 2 0 0 1 1 1 1 1 0 1 1 1 2 1 0 1 1 1 0 0 0 1 1 1 0 0 0 0 0 0 0 2 1 0 1 0 0 0 2 1 0 1 1 1 0 0 0 0 1 0 0 0 1 2 0 2 2 0 0 0 0 2 0 2 0 2 0 1 2 1 0 0 1 1 1 0 0 1 1 0 1 2 1 0 0 2 2 1 0 0 1 1 2 0 1 1 0 1 0 2 2 1 0 0 0 1 1 1 1 2 0 0 0 0 1 0 1 0 0 0 0 0 0 0 0 0 2 1 1 1 1 0 1 0 0 0 1 1 1 1 1 0 1 0 1 1 0 0 2 0 1 0 0 0 1 1 2 0 1 0 1 1 1 1 0 0 2 0 0 1 1 0 2 1 0 0 1 2 1 1 2 1 1 1 0 1 0 0 1 1 1 0 0 1 1 1 0 1 2 0 1 0 1 1 1 0 2 0 1 2 0 0 0 1 0 0 1 0 0 0 0 1 0 0 0 0 2 0 2 0 0 0 1 1 1 0 2 0 0 0 0 0 1 1 2 1 0 0 1 0 0 1 2 0 0 0 0 0 0 1 0 0 0 1 0 1 0 1 0 0 0 2 0 1 1 0 1 1
151 1 0 2 0 0 0 1 2 0 0 1 1 1 0 0 0 0 0 1 1 1 0 2 0 0 0 1 1 1 1 0 1 2 0 0 2 1 0 0 2 2 1 0 1 1 0 0 2 0 0 1 0 0 1 1 0 0 2 0 0 2 0 0 0 1 1 1 2 0 0 0 2 1 2 2 2 0 2 0 1 0 1 1 2 0 1 1 1 2 1 1 2 1 1 1 1 0 0 2 2 0 1 0 0 1 1 1 1 1 1 2 1 1 0 0 0 0 1 1 1 0 1 0 0 0 1 1 0 1 0 0 0 0 0 0 0 0 0 1 2 0 1 0 0 1 0 0 0 0 0 0 0 0 0 0 0 0 0 0 1 0 0 1 1 1 0 0 1 1 0 0 0 2 0 0 0 2 0 0 0 0 0 0 0 0 0 2 1 0 0 1 0 2 2 0 2 0 0 1 0 1 0 1 1 2 2 0 0 0 1 0 2 0 2 2 1 0 1 1 1 1 0 1 1 0 2 0 0 1 0 0 0 0 0 0 0 2 1 1 0 1 2 1 0 0 0 0 0 0 0 0 0 0 1 0 0 0 0 1 0 0 0 0 0 0 0 0 1 0 0 2 0 1 0 0 0 1 1 1 0 1 2 0 1 0 2 1 2 2 0 2 0 0 2 0 0 0 0 2 2 0 1 0 1 0 0 2 1 2 1 2 0 2 2 1 0 0 0 0 1 1 2 2 2 0 1 1 1 1 2 1 0 1 1 0 0 2 0 0 0 0 2 2 1 1 0 1 2 2 2 0 1 1 0 1 1 0 0 1 0 0 0 0 0 1 0 1 1 0 0 2 1 1 0 1 0 0 1 1 1 1 0 0 0 2 1 0 0 0 1 1 2 0 2 2 1 1 1 1 0 1 0 1 0 0 0 2 0 0 0 0 1 1 1 0 0 0 0 0 0 2 0 2 1 1 1 1 2 1 2 1 0 2 0 2 0 1 0 0 2 0 0 1 0 2 0 0 0 2 0 1 0 2 2 1 1 2 2 1 1 2 1 1 0 1 0 1 1 1 2 1 0 0 0 1 0 1 2 1 0 0 0 1 1 1 1 1 0 0 0 1 0 2 1 0 0 2 2 0 0 2 1 1 0 0 1 1 1 0 0 2 0 0 1 0 0 2 0 1 0 2 0 0 0 1 1 1 0 2 1 1 1 1 1 0 2 0 1 1 1 1 0 1 0 1 1 1 1 0 0 0 0 2 1 1 0 1 1 0 0 0 0 1 0 1 1 1 1 0 1 0 0 0 0 0 0 1 0 2 0 0 2 1 2 1 2 1 0 1 1 0 0 0 0 0 0 0 0 0 0 2 1 0 0 1 0 0 2 1 0 0 0 0 0 0 0 0 0 0 0 0 0 0 0 1 1 2 0 0 1 1 1 0 2 1 2 0 2 0 0 1 0 0 2 0 0 0 0 0 0 2 0 0 1 0 0 0 0 0 0 0 2 1 2 1 0 1 1 1 0 1 0 0 1 0 2 1 1 1 0 0 2 1 2 2 1 0 0 0 0 0 0 0 0 0 0 2 1 1 1 0 0 1 1 1 0 2 2 0 1 0 0 0 0 0 0 0 1 0 0 0 0 2 0 1 2 0 1 0 0 0 0 2 0 0 0 2 0 2 2 2 0 0 0 0 0 0 0 0 0 1 0 0 0 1 1 0 1 0 0 0 2 0 0 2 2 0 0 0 0 1 1 1 1 0 1 1 0 1 1 0 0 0 0 2 0 1 0 2 1 0 2 1 0 0 1 1 0 1 2 2 1 0 1 2 2 1 1 0 0 0 1 1 0 1 2 1 0 0 0 1 1 2 1 1 0 0 0 1 0 1 1 1 1 0 0 1 1 0 1 1 1 0 1 1 1 0 0 0 2 2 0 2 2 0 0 0 0 0 1 0 1 0 1 0 1 0 2 0 0 0 0 2 2 2 0 1 1 0 0 1 0 0 0 0 0 0 0 0 1 0 0 1 1 0 1 2 0 0 1 2 1 1 1 2 0 1 0 2 0 0 0 0 1 1 0 0 1 0 0 1 2 1 1 0 0 1 0 0 1 1 1 1 0 0 0 0 0 0 0 0 2 1 0 0 1 2 1 0 1 0 0 2 2 0 2 2 2 0 2 0 1 0 0 1 0 0 0 0 0 0 1 0 1 0 1 2 2 0 0 2 0 1 0 0 0 1 0 2 0 0 0 0 1 0 1 0 1 0 0 2
152 0 0 1 0 0 1 1 1 1 0 0 0 2 1 1 1 0 0 1 1 1 0 2 0 0 0 2 0 2 2 1 0 1 1 0 2 1 0 0 2 2 0 0 1 0 0 0 2 0 0 0 0 0 1 0 0 0 2 0 1 0 1 1 0 1 1 0 1 0 0 0 2 0 0 2 1 0 2 0 0 0 2 0 0 0 0 0 1 1 0 0 0 2 1 2 1 1 1 1 2 1 0 1 0 0 2 0 0 2 1 1 0 0 0 1 0 0 1 2 2 1 2 2 0 2 0 1 0 2 0 0 0 0 0 0 0 0 0 1 0 0 0 0 2 1 0 0 0 0 0 0 0 0 0 1 0 1 0 0 0 0 1 0 0 2 0 1 1 1 1 1 0 2 2 0 0 1 0 0 0 1 1 0 1 0 1 1 0 0 0 1 1 0 1 0 1 0 0 0 0 0 0 0 0 2 2 0 0 0 2 0 2 0 2 2 1 0 2 0 2 2 0 0 1 1 0 1 0 0 0 0 1 1 1 1 1 2 2 2 0 0 2 0 0 0 0 0 0 0 0 0 1 0 1 0 0 1 1 1 1 1 0 0 0 0 0 2 2 0 0 1 0 0 0 0 0 1 1 0 0 2 0 0 1 0 0 2 0 2 0 0 0 0 1 0 0 1 1 2 1 0 1 0 1 0 0 0 2 2 0 2 0 1 0 0 0 0 0 0 0 0 2 1 1 0 1 0 0 1 2 0 1 0 0 0 0 1 0 0 1 1 0 2 0 0 0 0 2 2 2 0 2 0 2 0 0 0 0 2 2 1 0 0 0 0 0 0 2 2 2 0 0 0 0 1 0 1 1 1 1 1 0 0 1 0 0 0 0 0 0 1 1 0 2 1 1 0 2 2 0 2 0 2 2 0 0 1 0 1 0 2 1 1 1 0 0 0 1 0 0 0 1 1 1 2 1 0 0 0 0 0 0 2 0 2 0 0 0 0 2 0 0 1 0 2 1 0 1 1 0 1 0 2 1 1 0 1 2 0 1 0 0 1 0 1 0 2 2 0 1 0 0 0 1 1 1 2 1 2 1 0 0 1 1 1 1 1 1 1 0 2 0 1 0 2 2 2 2 0 2 2 1 1 0 0 2 0 1 0 0 2 0 0 1 0 0 2 0 1 0 2 0 0 0 0 0 1 1 2 0 1 1 0 1 0 1 0 2 1 0 1 0 2 2 0 0 1 1 0 0 0 0 2 0 1 0 1 0 1 1 0 1 1 0 0 0 1 1 0 0 0 0 0 0 0 0 1 0 2 0 0 1 1 1 0 0 1 1 2 1 0 2 0 0 1 0 0 1 0 0 1 0 1 1 0 1 0 2 2 0 0 0 0 0 0 0 1 0 0 1 1 0 1 1 1 1 1 0 0 0 1 1 1 2 0 1 2 2 0 0 1 0 0 1 0 2 0 0 0 0 0 1 1 1 0 2 0 0 0 0 0 1 0 2 1 0 1 0 1 1 0 0 0 1 0 1 1 2 1 0 0 2 0 2 2 1 0 0 1 0 1 0 0 0 0 0 1 1 1 0 0 0 0 0 0 1 1 1 1 0 0 0 0 0 1 0 2 2 0 0 0 1 2 1 1 1 0 2 2 1 1 0 1 2 1 1 1 0 1 1 1 0 0 0 1 1 1 0 0 0 1 0 0 0 1 1 0 2 0 0 0 2 0 0 2 2 0 0 2 2 0 1 2 2 2 1 0 1 0 2 1 2 2 2 2 2 2 0 2 0 1 2 0 1 0 0 0 0 1 1 2 1 0 1 1 1 0 0 0 2 2 1 1 1 2 2 2 1 1 0 1 1 2 2 1 0 0 0 2 0 1 2 0 0 0 1 0 0 0 0 0 0 0 0 0 0 0 0 0 1 1 0 2 2 0 0 0 0 0 0 0 1 0 1 1 0 0 2 0 0 0 0 1 2 0 1 0 1 1 2 0 0 0 0 0 0 0 0 1 2 0 1 0 2 1 2 2 0 0 2 2 2 2 2 1 1 1 0 1 0 0 0 0 0 2 0 0 1 1 0 2 2 0 1 0 1 2 0 0 2 2 0 2 0 0 0 0 1 1 0 0 0 0 0 2 0 0 0 0 1 0 0 1 1 0 1 1 1 1 1 1 1 0 2 1 1 1 2 2 1 0 0 0 0 0 1 2 2 0 0 2 1 2 0 0 0 1 0 0 0 2 1 0 1 0 0 0 1 0 0 0
153 0 0 0 0 0 0 1 1 1 1 1 0 1 0 1 0 0 1 1 1 0 0 1 1 1 1 1 1 1 0 0 1 1 1 1 2 1 0 0 0 0 0 0 2 0 0 0 0 1 2 2 0 0 0 0 0 0 1 0 2 0 0 0 0 1 2 0 1 1 0 0 2 0 0 2 1 0 2 0 1 0 1 0 1 0 0 0 1 1 0 0 1 1 0 1 0 0 0 1 1 0 1 0 1 0 2 0 1 1 0 2 0 1 1 0 0 0 1 1 1 0 2 1 0 1 1 1 0 2 0 0 0 0 1 1 0 0 0 0 0 0 0 0 1 2 0 0 2 2 0 0 0 0 1 0 0 1 0 1 2 1 0 2 2 2 0 1 0 1 1 2 0 2 2 0 0 0 0 0 0 1 0 1 2 1 1 1 1 0 0 2 0 1 2 0 0 0 1 0 0 0 1 1 1 0 0 2 1 0 0 0 2 0 0 2 1 1 2 1 1 2 1 0 0 0 1 1 1 1 1 1 0 0 0 0 0 2 1 0 0 1 2 0 0 0 0 0 0 0 0 1 1 0 0 0 1 0 0 0 0 0 0 0 0 0 1 1 1 1 0 1 0 1 0 1 0 2 2 2 0 1 2 1 2 2 1 2 2 2 0 2 2 0 2 0 2 0 0 2 0 0 2 0 2 0 0 2 1 1 1 1 0 2 1 0 0 0 1 0 1 1 0 1 2 0 1 2 2 0 2 1 0 1 0 0 0 2 0 0 0 2 0 2 1 1 0 0 2 1 1 0 0 0 0 2 0 0 0 1 1 1 1 1 1 0 0 2 2 0 0 2 0 0 1 0 0 1 1 1 2 0 0 0 0 1 1 0 0 0 0 1 0 0 2 0 0 0 1 1 0 1 0 2 1 0 0 0 0 0 0 1 0 0 0 0 0 0 0 0 1 1 0 1 1 1 0 0 1 0 1 0 1 1 1 0 0 0 0 0 1 1 2 2 0 2 0 0 0 0 0 0 0 1 1 0 1 1 1 1 1 2 0 0 0 2 0 2 2 0 1 1 1 1 0 1 1 2 2 0 1 0 0 1 1 0 1 1 0 1 0 2 0 2 1 1 1 2 2 0 0 2 2 0 0 0 2 0 0 1 0 0 1 0 1 0 0 2 0 1 0 2 0 0 0 1 0 1 0 2 1 1 2 1 1 0 1 0 0 1 1 1 0 0 0 1 0 1 1 0 0 0 0 2 1 0 0 1 1 0 0 0 0 1 0 1 1 0 0 0 0 0 0 0 0 0 1 1 0 2 0 0 1 0 1 0 0 0 1 1 0 2 1 0 2 1 0 0 0 0 0 2 1 0 1 1 1 0 1 1 0 0 0 0 0 0 0 1 0 0 0 0 0 0 0 0 0 2 0 0 0 1 0 0 1 0 1 1 2 0 1 1 0 1 1 0 2 2 0 0 1 2 0 2 1 1 2 0 2 0 0 0 2 2 0 2 1 1 1 0 0 1 0 0 0 1 1 0 0 0 2 0 2 2 2 2 1 0 0 0 0 1 2 0 1 0 0 2 1 1 1 0 0 0 2 0 2 2 2 0 2 0 0 1 1 1 0 0 0 0 0 0 0 2 0 1 2 0 1 1 1 1 0 2 0 0 1 1 0 1 1 1 0 0 0 0 0 0 0 0 0 0 0 0 0 2 0 0 0 0 0 0 2 0 0 1 1 2 0 0 0 0 1 1 0 2 2 0 1 0 2 2 0 0 0 1 0 2 1 2 0 2 2 0 0 0 1 0 0 0 0 1 0 0 0 2 2 0 0 1 2 1 0 0 2 2 2 1 1 1 1 1 0 2 2 1 0 0 0 2 0 2 2 1 0 1 0 0 1 0 1 0 1 0 1 0 0 0 1 0 2 2 1 1 1 0 1 0 1 1 1 0 1 0 1 0 1 0 2 0 0 0 0 0 2 1 0 1 2 2 2 0 0 0 0 1 0 0 1 0 1 0 1 1 1 0 2 2 0 0 0 2 2 2 2 1 1 1 0 2 0 0 0 0 1 1 0 1 2 0 1 1 1 2 0 0 1 0 1 0 2 2 0 1 1 0 0 0 0 0 0 1 2 1 1 2 0 1 1 0 1 0 0 2 1 0 2 2 2 1 1 1 1 0 1 0 1 0 2 1 0 0 0 0 1 0 1 1 2 0 0 2 0 0 0 0 0 0 0 0 0 0 1 0 2 0 0 0 1 0 0 0
154 1 0 2 2 0 0 2 2 0 0 0 0 0 0 0 0 0 1 1 1 1 0 2 0 0 0 1 0 2 2 1 0 0 0 0 1 0 0 0 2 2 0 2 2 1 1 0 0 2 2 2 0 0 2 0 0 0 2 0 1 0 2 2 1 1 1 1 1 0 0 1 2 0 0 2 2 0 2 0 2 0 1 0 1 0 1 0 2 2 0 1 0 1 0 1 0 0 0 2 2 0 1 0 0 0 2 0 0 1 1 2 1 1 1 1 1 0 1 1 1 0 2 1 0 1 0 1 1 1 0 0 0 0 0 0 0 0 0 0 0 0 0 0 1 2 0 0 0 0 0 0 0 1 0 0 0 0 0 0 1 0 0 0 0 2 0 1 0 2 2 2 0 2 1 0 0 0 0 0 0 1 1 1 2 0 1 1 1 0 0 2 0 1 1 0 1 0 0 0 1 1 0 1 1 0 1 0 1 0 0 0 1 0 0 1 1 0 1 1 1 1 0 1 1 0 1 2 0 2 0 0 0 0 0 0 0 2 2 1 0 0 2 0 0 0 0 0 0 0 0 1 0 0 1 0 1 0 0 0 0 0 0 0 0 0 0 0 1 1 0 1 0 1 1 0 0 0 0 0 0 2 2 0 1 0 0 2 1 2 0 0 1 1 2 1 0 0 0 1 2 1 0 0 0 1 1 1 0 0 0 0 0 1 1 0 0 0 0 0 1 1 1 1 1 0 1 1 0 0 1 1 0 1 0 0 0 0 0 0 0 0 1 2 1 1 1 0 1 1 1 0 1 0 1 1 1 0 0 2 2 2 1 1 1 0 0 2 2 0 0 2 0 0 0 0 0 0 1 1 2 0 0 0 0 1 2 0 0 0 1 1 2 0 2 1 1 0 0 0 0 1 0 2 1 0 0 1 1 0 1 1 0 0 0 0 0 0 0 0 0 1 1 1 1 2 1 0 2 2 2 1 0 2 0 1 1 1 0 0 1 1 0 1 0 0 0 1 1 1 0 1 0 2 1 0 1 1 1 0 2 0 1 1 0 1 0 1 1 1 1 0 2 2 0 1 0 1 2 1 1 0 0 0 0 1 0 0 0 0 0 1 0 2 1 0 0 2 2 0 0 1 0 1 0 0 1 0 1 0 0 1 1 0 1 0 0 1 1 1 1 2 1 1 1 1 0 0 1 1 1 0 0 0 1 1 2 0 1 1 1 1 0 0 0 1 1 2 0 0 0 0 0 2 0 1 0 0 1 0 0 0 0 2 1 1 1 2 0 0 0 1 1 0 1 1 1 2 0 2 0 0 1 0 1 0 0 1 0 2 1 0 2 0 0 0 0 0 0 0 0 2 1 0 1 1 1 0 0 1 0 0 0 0 1 1 0 1 0 0 2 1 0 0 1 2 2 1 0 0 1 0 0 0 1 0 2 1 2 0 0 0 1 1 2 0 2 1 1 1 0 1 0 0 2 0 1 0 1 1 0 0 1 1 1 1 1 2 0 0 1 0 0 0 1 1 1 0 0 0 1 0 2 1 2 2 2 1 0 1 1 1 1 0 0 0 1 2 1 0 0 1 2 0 1 0 1 1 2 0 0 0 1 0 0 1 0 1 0 0 1 0 1 2 0 0 1 0 0 0 1 1 0 2 0 0 0 1 0 1 1 1 0 0 0 1 1 0 0 0 0 0 0 0 0 1 0 0 2 0 0 0 2 0 0 0 0 1 1 1 0 0 1 1 1 0 2 0 0 2 0 0 0 0 0 1 0 1 0 2 1 1 2 0 1 1 0 1 0 0 1 1 1 0 1 0 1 0 1 1 2 0 0 0 1 2 1 0 0 0 0 0 0 2 2 1 0 0 0 2 0 2 2 0 0 1 0 0 2 0 2 0 1 1 1 0 1 0 0 0 2 2 2 0 0 0 2 0 0 0 1 0 0 0 0 0 2 0 2 0 0 0 0 1 1 1 0 0 1 1 2 0 0 0 0 0 0 1 0 0 2 0 0 2 1 0 2 2 0 0 0 2 1 1 2 1 1 0 1 1 1 1 0 0 1 1 0 1 2 0 0 2 2 0 1 0 1 1 0 0 2 2 0 1 0 0 0 2 0 0 0 0 1 1 0 1 1 1 1 0 0 0 0 2 2 0 2 2 1 1 1 1 0 0 1 0 2 0 2 2 0 0 0 1 0 0 0 0 1 0 0 1 0 2 0 0 0 1 0 1 0 1 0 0 0 0 1 0 0 0 0 0
155 0 0 1 2 0 0 1 2 0 0 0 0 1 1 0 1 0 0 2 2 2 1 1 0 0 0 2 0 2 2 0 1 1 0 0 1 1 0 0 1 1 0 0 2 0 0 0 2 0 0 0 0 1 0 1 0 1 0 0 2 0 0 1 0 0 1 0 0 0 0 0 2 0 0 2 2 1 2 0 2 0 2 0 1 0 0 0 2 2 0 0 2 1 1 2 1 1 0 1 1 0 0 1 1 2 2 0 0 2 1 2 0 0 0 0 0 0 0 2 2 0 1 2 0 1 0 0 0 0 0 0 0 0 1 1 0 0 0 1 2 0 0 0 0 1 0 0 0 0 0 0 0 0 0 0 0 1 0 0 0 0 0 1 0 1 0 1 1 0 0 0 2 1 0 0 0 0 0 0 0 1 1 0 1 0 0 2 1 0 0 2 0 1 1 0 1 0 0 0 0 0 0 2 2 0 0 1 1 0 2 1 1 0 2 2 0 1 0 0 1 1 1 0 0 0 1 1 1 1 1 1 0 0 0 0 0 2 2 1 0 0 2 1 0 0 0 0 0 0 0 1 0 0 0 0 0 0 0 0 0 0 0 0 1 0 0 0 0 0 0 1 1 0 1 1 0 0 2 1 1 1 2 0 1 1 0 0 0 1 0 0 0 1 2 0 0 1 0 2 2 1 1 0 1 0 1 1 1 1 0 1 0 1 1 0 1 0 0 0 1 1 1 1 1 0 0 1 1 1 1 1 0 2 0 1 1 1 0 1 1 1 0 2 1 1 0 1 2 2 2 0 2 1 0 0 2 0 0 1 1 1 1 0 1 0 0 2 2 0 0 2 0 0 0 1 0 0 1 1 2 1 0 0 0 0 0 0 0 0 0 1 1 0 2 0 0 0 0 0 0 0 0 1 1 0 1 1 0 0 0 0 0 0 0 0 2 0 0 0 0 2 1 1 1 1 0 0 1 0 1 0 0 2 0 2 0 1 0 0 0 2 0 1 1 2 1 2 2 1 1 0 0 1 2 1 1 0 1 0 2 1 1 1 0 1 0 2 2 0 0 0 0 0 1 0 1 2 2 0 1 1 0 1 1 0 1 0 0 0 1 0 0 1 1 0 0 1 1 0 1 1 1 1 0 0 1 1 1 0 0 2 1 0 2 0 0 2 0 2 0 2 0 0 0 0 2 0 0 1 1 0 1 1 1 0 2 1 2 2 0 1 0 1 1 2 0 0 2 0 0 0 1 2 1 0 0 0 1 1 1 0 0 1 1 0 0 0 1 1 0 1 1 0 1 1 2 1 0 2 0 0 1 1 1 0 1 0 0 0 1 1 1 0 0 0 1 0 0 0 0 2 1 1 2 0 0 0 0 0 1 1 0 1 1 1 1 1 1 0 1 1 0 1 1 0 0 1 0 0 0 1 0 0 0 0 1 1 2 0 1 0 1 2 2 0 1 1 1 1 0 1 0 0 1 0 2 0 1 0 0 0 0 2 0 2 2 2 0 0 2 0 0 0 0 0 2 0 1 0 0 1 2 2 2 2 2 1 0 1 0 1 0 0 0 0 0 1 1 1 1 0 0 0 2 0 2 2 2 0 1 0 1 0 1 2 0 0 1 1 0 1 0 2 2 2 2 0 0 0 1 1 0 2 1 0 0 0 0 0 0 0 0 0 0 0 0 0 0 0 0 0 0 0 1 0 0 0 0 0 0 1 2 1 0 0 0 0 0 1 1 0 1 1 1 0 1 2 0 2 2 0 0 0 1 2 1 0 0 2 2 0 2 0 1 1 0 0 0 0 0 1 1 0 1 2 0 0 2 0 1 0 0 0 0 2 0 0 0 1 0 0 2 2 2 1 0 0 1 2 0 2 2 0 0 1 0 0 0 0 0 0 1 0 1 0 0 0 1 1 0 0 0 2 2 0 0 0 1 1 1 0 2 0 2 2 0 1 1 1 0 0 0 0 2 0 0 0 0 0 1 0 0 0 0 0 0 0 0 1 2 0 0 2 1 0 2 2 0 0 0 2 0 0 0 2 0 2 1 0 2 1 1 1 1 1 0 1 2 0 1 1 1 1 0 0 1 1 1 0 1 1 0 0 2 0 0 1 0 0 0 0 2 1 2 2 0 0 1 0 1 0 1 1 1 0 1 2 0 0 1 0 0 1 1 0 1 0 0 1 0 0 0 0 1 0 1 1 1 0 0 1 1 1 0 1 1 0 0 0 0 0 0 0 0 1 0 0 2 0 2 0
156 0 0 1 0 0 0 2 2 0 0 0 0 0 0 0 0 0 1 1 1 1 0 2 0 0 0 2 0 2 1 0 1 1 0 0 2 1 0 0 2 2 0 0 0 0 0 0 2 0 0 0 0 1 1 0 0 0 0 1 0 0 2 2 0 0 1 0 1 0 0 0 2 0 2 2 2 0 2 1 1 0 1 1 2 0 0 0 1 1 0 0 0 2 2 2 1 1 0 1 0 1 1 0 0 0 2 1 1 1 1 2 1 1 1 0 0 1 2 0 0 0 1 2 0 1 0 0 0 0 0 0 0 0 1 1 0 0 0 2 2 0 0 1 0 0 0 0 0 0 0 0 0 0 0 0 0 2 0 2 1 1 0 1 0 1 0 0 0 1 1 0 2 1 0 0 1 1 0 0 0 0 0 1 0 0 0 0 0 0 0 2 0 1 2 0 2 0 0 0 0 0 0 1 1 1 1 2 2 0 0 0 0 0 0 1 1 0 2 1 0 0 0 0 0 0 1 2 1 1 0 0 0 0 0 0 0 2 2 1 0 0 2 0 1 1 1 0 1 0 0 2 0 0 0 1 0 0 0 0 0 0 0 2 0 0 0 0 1 0 0 2 0 1 0 0 0 0 1 0 1 0 2 2 2 2 2 0 0 1 0 1 0 0 1 0 0 1 0 1 1 0 1 0 1 0 1 2 0 0 0 1 0 2 1 0 0 0 1 0 2 2 0 1 2 0 1 0 0 2 2 1 0 1 0 0 0 1 0 1 1 1 0 2 0 0 0 0 0 0 0 0 1 0 1 1 1 0 0 1 1 1 1 0 1 1 0 0 2 2 2 0 1 1 1 0 0 2 0 2 0 0 0 0 1 1 1 1 1 1 1 2 1 0 2 2 2 1 1 1 0 1 0 1 0 1 0 1 0 0 0 0 1 1 1 0 1 0 0 0 1 1 0 0 0 0 0 0 0 0 0 0 0 2 0 1 0 0 0 0 1 1 0 0 1 0 0 0 0 2 0 0 0 2 1 1 0 0 1 0 1 2 0 0 0 2 0 0 1 2 2 0 0 0 1 0 1 2 2 0 2 0 0 1 0 0 0 1 1 2 0 2 0 1 0 1 1 1 1 0 1 2 2 0 0 1 2 0 2 0 1 2 1 0 1 0 0 2 0 0 1 2 0 0 0 1 0 1 1 2 0 0 0 0 0 0 2 0 0 1 0 0 0 1 1 1 0 0 2 0 0 0 0 2 2 0 0 1 0 1 1 0 0 1 0 1 1 0 1 0 0 0 0 0 0 0 1 0 0 1 0 0 1 1 1 0 0 0 0 1 0 1 0 0 0 0 1 0 0 0 0 1 0 0 2 0 0 0 2 2 1 0 0 0 0 0 0 2 2 1 0 1 0 0 0 1 1 0 0 0 0 1 0 0 2 1 2 1 2 0 0 2 0 1 2 0 2 2 1 1 0 2 0 1 1 0 2 1 2 0 0 0 1 0 1 0 0 2 0 1 1 0 0 0 1 1 1 0 1 0 2 1 2 0 1 1 1 2 1 0 1 0 0 2 0 0 0 1 1 1 0 1 0 0 1 0 2 2 2 0 1 0 0 1 0 0 0 1 1 0 0 0 0 2 2 2 2 0 0 0 0 0 0 2 0 0 0 0 2 2 0 0 0 0 0 1 1 0 1 0 0 1 0 0 0 1 0 0 0 1 1 1 2 0 0 1 2 2 1 2 0 0 2 2 2 0 1 1 1 1 1 1 1 1 1 2 1 1 0 2 1 1 2 0 0 0 1 1 0 0 1 1 0 0 0 2 1 0 0 2 2 0 0 0 1 2 1 0 1 1 1 2 1 2 1 2 0 0 1 2 0 2 1 0 0 0 0 0 1 0 1 0 1 1 1 0 1 0 2 1 1 1 1 1 1 0 1 0 0 0 0 0 1 0 1 0 2 1 1 2 0 0 0 0 0 0 0 0 1 1 1 0 0 0 0 0 1 0 1 0 1 0 0 1 2 0 2 1 0 0 0 1 1 1 2 2 1 0 0 2 0 0 0 0 0 2 0 1 2 1 0 2 1 1 0 0 2 1 1 1 1 1 1 2 0 0 0 1 0 0 0 0 2 1 0 0 0 1 0 0 1 0 1 1 0 1 1 1 1 1 1 1 1 0 0 0 1 0 0 0 0 0 0 1 0 1 1 0 0 1 1 0 1 1 0 0 0 0 0 0 0 0 0 1 2 0 0 0 1 0 0 1
157 1 1 2 0 0 1 1 1 1 0 0 0 0 0 0 0 0 0 1 2 2 0 1 0 0 0 1 1 1 1 0 1 0 2 1 1 0 0 0 2 2 0 0 1 0 0 0 0 1 0 1 1 2 1 0 1 0 2 0 1 1 2 2 0 1 1 0 0 0 0 0 2 0 1 2 2 0 2 0 1 0 1 0 1 0 0 0 1 1 0 0 1 1 1 1 1 2 0 2 2 0 0 2 0 0 2 0 0 2 1 2 0 1 2 1 0 0 1 1 1 0 2 1 0 1 1 1 0 1 0 0 1 0 0 0 0 0 0 2 1 0 0 0 2 2 0 0 0 0 0 0 0 0 0 0 0 1 0 2 2 1 0 1 1 2 0 1 1 1 0 0 1 1 1 0 0 0 0 1 1 1 0 0 1 1 0 2 0 1 1 2 1 1 2 0 2 0 0 0 1 1 0 1 1 0 0 1 1 0 1 1 2 0 1 2 1 0 1 1 1 1 1 1 2 0 2 2 0 2 0 0 0 0 0 0 0 2 2 2 0 0 2 0 0 0 1 0 0 0 0 1 0 0 0 0 1 0 0 0 0 0 0 0 0 0 0 1 2 2 0 1 1 0 0 0 0 1 1 1 0 2 2 2 2 2 2 2 0 2 0 0 2 0 2 0 1 0 0 1 0 0 0 1 0 1 1 2 1 2 1 2 0 2 1 0 0 1 0 0 2 1 1 1 0 0 0 1 1 0 1 1 1 0 0 0 0 2 1 1 1 0 0 2 0 0 0 0 0 0 0 0 1 0 1 1 0 0 0 0 0 1 2 1 2 1 0 2 2 0 0 2 0 0 0 0 0 0 2 0 0 2 0 0 0 0 0 0 0 0 0 1 0 0 2 1 1 1 0 1 0 1 0 2 2 0 0 0 0 0 0 0 1 1 1 0 0 0 0 0 0 2 0 1 0 0 0 0 0 0 0 0 1 1 1 1 0 1 0 0 1 1 0 0 1 2 0 0 1 1 0 0 0 2 2 2 0 2 2 2 0 2 1 1 1 0 0 1 1 1 2 1 0 0 1 1 1 2 2 0 0 0 0 0 0 0 0 0 2 0 2 2 1 2 2 0 0 0 0 0 2 2 1 1 0 0 2 0 0 1 0 1 1 0 0 0 0 2 0 2 0 2 0 0 0 0 1 1 0 1 1 1 1 0 0 1 1 0 0 1 0 0 0 0 0 2 0 1 1 0 0 0 0 1 1 0 1 1 0 1 1 0 1 1 0 0 0 1 0 0 0 0 0 0 0 0 1 0 0 2 0 0 1 2 1 0 2 0 0 1 0 1 0 0 0 1 0 0 0 0 0 2 0 1 2 0 2 0 0 1 0 0 0 0 1 1 0 0 0 0 1 2 0 0 0 1 2 0 0 0 0 2 0 0 1 1 2 2 2 0 1 0 1 1 2 0 2 1 2 2 2 1 0 0 2 0 2 0 2 0 0 0 0 0 0 0 1 1 0 0 2 1 0 1 1 0 2 0 1 0 2 1 1 1 0 1 0 0 0 0 0 0 0 1 0 0 0 1 1 1 0 0 0 0 1 0 1 2 2 0 0 0 0 0 0 0 0 1 1 0 0 0 1 2 1 0 0 0 0 0 0 0 1 1 2 2 0 1 0 1 0 0 0 1 1 1 2 0 0 0 0 0 0 0 1 1 0 1 1 0 0 0 2 1 0 1 1 2 0 1 0 1 1 0 0 2 1 0 1 1 2 1 0 0 0 2 0 2 1 2 0 1 2 1 0 0 0 2 0 0 2 2 0 0 0 2 1 0 0 1 1 0 1 1 1 2 2 1 1 1 1 1 1 2 2 0 0 0 0 2 0 2 2 1 0 1 1 0 0 0 0 0 1 0 1 1 1 0 0 0 2 2 1 1 1 0 1 0 1 1 1 0 1 1 1 0 0 0 1 1 0 0 0 2 2 2 0 0 2 2 2 0 0 0 0 0 1 0 0 1 1 0 0 1 2 1 1 1 0 0 0 1 2 2 2 1 1 1 0 2 0 0 0 0 0 1 0 1 2 0 0 2 2 0 1 0 2 2 0 0 2 2 0 2 0 0 0 0 0 0 0 1 1 2 1 2 0 0 0 1 1 0 1 0 0 0 0 0 0 2 0 2 0 0 1 1 1 0 2 1 0 0 0 0 2 0 1 0 2 0 0 2 1 1 0 2 2 1 0 1 0 0 0 0 1 0 0 0 0 0 0 0
158 0 0 2 1 0 0 1 1 0 0 0 1 1 0 0 0 0 0 1 1 1 0 2 0 0 0 1 1 2 2 0 2 2 0 0 1 1 1 1 1 1 0 1 2 1 1 0 1 1 1 2 0 0 0 2 1 0 1 0 1 0 1 1 0 2 0 1 1 0 0 1 2 0 0 2 2 0 2 0 2 0 1 0 1 0 0 0 1 1 0 0 0 2 1 2 1 2 0 2 0 0 0 2 0 0 2 2 2 0 0 2 0 2 2 0 0 0 2 0 0 0 1 1 0 0 0 1 1 1 0 0 0 0 1 0 1 0 0 0 0 0 2 0 1 1 1 0 0 0 0 0 2 0 0 0 0 0 0 1 1 0 0 1 0 2 0 1 0 1 1 0 0 1 0 0 0 2 0 0 0 1 1 0 1 0 0 1 1 0 0 2 0 2 2 0 0 0 1 0 1 1 0 0 0 2 2 2 1 0 1 0 1 0 1 2 2 0 1 2 0 1 0 0 1 0 2 0 0 0 0 0 0 0 0 0 0 2 2 2 0 0 1 0 0 0 0 1 1 1 1 0 0 1 0 1 1 0 1 1 1 1 0 1 0 0 0 0 2 1 0 1 0 1 1 0 1 2 2 1 1 1 1 0 1 0 1 2 1 2 0 1 1 1 2 1 1 1 1 1 0 0 1 0 1 0 0 2 0 1 0 2 0 2 1 0 0 1 1 0 1 1 1 0 2 0 1 0 0 0 2 1 1 1 0 0 0 1 0 0 1 1 2 0 1 1 0 1 2 1 1 1 2 1 0 0 2 0 0 1 1 1 2 1 2 0 0 1 2 1 1 1 2 2 0 2 0 1 0 2 1 1 0 0 0 0 1 0 0 0 0 0 1 0 2 0 0 1 1 0 0 0 0 0 0 1 0 1 0 0 1 0 0 0 0 0 1 1 0 0 0 1 1 2 0 0 0 0 2 2 2 1 0 2 0 0 0 1 0 0 2 1 1 1 1 1 0 0 1 0 1 0 0 2 0 0 0 1 0 1 1 1 0 0 2 0 0 2 2 0 0 1 0 0 0 1 0 2 1 2 2 1 0 0 0 0 0 1 0 1 1 0 0 2 1 0 0 0 0 1 2 2 1 1 0 0 1 0 2 0 2 0 2 0 0 0 1 1 0 2 2 1 1 1 1 0 1 0 0 1 1 0 1 1 0 1 0 0 2 0 1 1 0 0 1 1 0 2 0 0 0 0 0 1 1 2 0 1 0 1 1 0 0 2 0 2 1 2 0 0 0 0 1 0 1 0 0 0 0 2 0 0 2 1 1 1 2 0 1 1 0 0 1 0 1 0 0 0 0 0 0 2 0 0 2 0 2 0 2 1 0 0 0 0 0 0 0 0 0 0 0 0 0 0 1 2 2 1 0 0 0 2 0 0 2 0 2 1 2 0 0 1 1 1 2 0 1 0 1 1 1 1 0 0 2 0 1 1 2 0 0 0 1 0 2 1 1 0 1 1 0 1 0 0 0 1 1 0 1 0 0 1 2 1 2 2 2 1 1 0 0 0 0 0 0 0 0 2 0 1 1 0 0 0 1 0 2 2 2 0 1 0 0 0 0 1 0 1 1 0 0 0 0 1 1 0 0 0 0 0 1 1 0 2 0 0 1 0 1 0 0 0 1 2 2 0 2 0 0 0 0 1 1 0 0 0 0 0 2 0 0 0 2 0 0 1 1 1 0 1 0 0 2 2 2 0 1 1 1 1 2 1 0 0 0 1 0 1 1 2 1 1 1 0 1 1 0 0 0 1 1 2 0 0 1 1 1 0 1 1 1 0 1 1 0 2 1 2 1 2 2 1 2 2 2 1 0 0 0 1 0 0 2 1 0 0 0 1 0 1 0 1 2 1 2 1 2 0 0 0 1 1 1 2 1 0 1 0 0 0 0 0 1 0 1 0 1 0 1 0 0 0 0 2 2 2 0 2 1 0 0 1 0 0 0 1 0 0 1 0 1 1 0 1 2 1 2 2 0 0 0 2 1 1 1 1 1 0 1 1 1 0 1 1 2 0 0 1 2 1 0 2 2 1 0 0 1 1 0 1 2 2 0 1 0 0 0 2 0 1 0 0 1 2 2 2 0 1 1 1 1 0 1 0 1 0 1 2 2 1 1 1 0 0 1 1 1 1 2 2 1 0 0 0 0 1 1 1 1 0 0 1 1 1 0 0 0 1 1 0 1 0 0 0 0 0 0 0 2 0 0 0
159 0 0 0 1 0 0 1 1 1 1 1 0 0 0 0 0 1 2 1 1 1 0 1 1 1 1 1 0 2 1 1 0 0 0 0 1 1 0 0 1 1 0 1 1 1 2 0 2 1 0 0 1 1 0 1 0 0 2 0 1 1 1 1 0 0 2 1 2 0 1 2 2 0 0 2 2 0 2 0 0 0 1 0 1 1 0 0 0 2 0 0 0 2 0 0 0 2 0 2 0 0 0 1 1 1 2 1 1 1 1 2 0 0 1 1 0 0 0 0 0 0 2 1 0 1 1 0 0 0 0 0 0 0 1 1 0 0 0 2 1 0 1 0 0 1 0 0 1 0 0 0 0 0 0 0 1 2 0 1 1 2 0 1 0 1 0 1 1 1 1 0 1 2 0 0 0 0 0 2 2 2 0 1 1 0 1 2 0 0 0 1 1 0 0 1 0 0 0 0 0 0 1 0 0 1 0 1 0 0 1 0 1 0 2 2 0 0 1 1 0 0 1 0 0 0 2 1 0 1 0 0 0 0 0 0 0 2 2 1 0 0 2 0 0 0 1 0 0 0 0 0 0 0 0 1 2 0 0 0 0 0 0 2 0 0 0 0 1 0 0 2 0 1 0 0 0 0 1 0 1 1 1 1 1 1 1 2 0 2 0 0 1 1 2 1 0 1 0 1 1 1 0 0 0 0 0 1 2 2 0 2 0 0 1 0 0 0 0 0 1 1 1 1 1 0 0 2 1 1 0 2 0 2 0 0 0 2 0 0 0 1 1 2 0 0 1 0 2 1 0 1 2 0 2 0 1 0 0 0 0 0 2 2 2 0 0 0 2 2 0 0 1 1 0 1 0 0 0 2 1 1 1 1 1 1 0 0 0 0 0 0 0 1 2 1 1 1 0 0 0 0 0 1 0 0 0 0 0 0 0 0 1 1 1 0 1 1 0 1 0 1 1 2 0 2 0 0 1 0 1 0 1 1 1 1 0 2 0 1 0 2 0 1 0 2 1 0 0 0 0 1 0 2 1 1 0 2 0 1 0 1 0 0 0 2 1 2 2 0 1 0 0 0 2 0 2 2 2 2 2 0 1 1 0 0 0 1 0 1 0 2 0 1 0 0 0 2 2 0 1 2 1 1 0 0 2 0 1 0 0 1 1 0 0 0 0 2 0 2 1 2 2 2 2 0 0 1 0 1 1 1 0 0 1 0 2 0 1 0 1 1 0 0 1 1 0 0 2 0 0 0 0 2 0 0 0 0 1 0 0 0 0 2 0 2 2 1 0 0 0 1 0 0 0 0 1 1 0 2 0 0 1 0 1 1 1 0 1 0 1 0 0 0 0 0 0 0 0 0 0 2 0 1 2 0 1 0 2 1 1 1 0 1 1 1 1 0 0 0 1 1 0 0 0 2 2 0 0 0 1 1 1 0 1 1 2 0 2 0 1 0 1 1 2 0 2 0 1 1 1 1 1 2 0 1 2 0 1 0 0 0 1 2 0 2 1 1 0 0 1 0 0 0 0 0 2 0 1 0 1 2 2 1 2 2 0 1 0 0 0 1 0 1 0 0 0 2 2 2 0 2 1 0 1 0 0 2 2 1 0 0 1 0 1 2 0 1 1 0 0 0 0 2 2 1 1 0 1 1 1 1 0 2 2 1 1 0 2 2 0 0 1 1 1 0 1 0 0 0 0 0 0 1 0 0 0 0 1 1 0 1 2 0 0 2 2 1 0 1 1 0 2 1 1 0 2 0 0 1 0 0 1 1 1 2 1 1 0 2 1 0 1 0 0 0 0 1 0 0 1 2 1 0 1 0 1 0 1 1 2 0 1 1 0 2 1 0 1 1 1 1 1 2 2 1 0 0 0 2 1 2 1 0 0 2 1 0 2 0 1 0 0 0 0 0 0 0 1 0 0 0 1 1 1 0 1 0 0 0 2 0 1 0 1 1 1 0 2 0 0 0 0 0 1 1 1 1 2 2 2 0 0 0 0 0 0 1 0 0 2 0 1 1 2 0 2 1 0 0 0 2 1 0 1 2 0 1 0 2 0 0 0 0 1 2 0 1 1 1 0 1 1 0 0 0 2 1 0 0 2 1 1 1 0 0 0 0 2 1 0 0 2 0 0 0 1 1 1 0 1 0 1 1 0 0 1 1 0 1 0 1 0 1 1 0 1 1 2 1 1 0 1 0 1 0 0 0 1 0 0 2 0 0 0 0 0 1 0 1 0 0 0 1 1 0 0 0 1 0 1 1
160 0 1 1 0 0 0 2 2 1 0 1 1 0 0 0 0 0 2 0 0 2 0 2 0 0 0 1 0 2 1 0 0 1 0 0 2 2 0 0 1 1 0 0 1 0 0 0 2 0 0 2 1 1 0 0 1 0 0 1 0 1 2 1 0 2 1 1 1 0 0 0 2 0 1 2 2 0 1 0 2 0 1 1 2 0 0 1 2 2 2 2 0 2 1 1 1 1 0 1 1 0 1 1 0 0 2 0 0 2 0 0 0 1 2 1 1 0 1 1 1 0 2 1 0 1 1 1 1 1 0 0 0 0 0 0 1 0 0 2 0 0 0 0 0 2 0 0 0 0 0 0 0 0 1 0 0 0 0 0 0 0 0 1 1 1 0 1 0 0 0 0 0 1 2 0 0 1 0 0 0 1 0 1 2 1 1 1 1 0 0 2 0 1 1 0 0 1 0 0 0 0 0 0 0 1 1 2 1 0 0 0 0 0 2 2 0 1 1 0 1 1 0 0 2 1 1 1 0 1 0 0 1 1 1 1 1 2 2 1 0 1 2 2 0 0 0 0 0 0 0 1 0 0 0 0 0 1 1 1 0 0 0 2 0 0 0 0 1 0 0 2 0 2 0 0 1 2 2 2 0 2 2 1 2 2 1 1 1 1 0 1 1 1 2 1 0 1 0 1 0 0 0 1 0 0 1 1 2 2 1 2 0 1 1 0 0 0 2 0 2 2 2 1 2 0 1 2 2 0 2 0 1 1 0 0 0 2 0 1 0 0 1 2 1 1 0 0 1 1 1 0 2 0 2 0 1 0 0 2 2 2 0 0 0 0 0 1 1 0 0 2 1 1 0 1 0 1 1 1 0 1 0 0 0 1 1 0 0 0 0 0 0 0 2 1 1 0 0 0 0 0 0 2 1 0 0 0 1 0 0 2 0 0 0 0 2 0 0 0 1 2 0 1 1 1 1 0 1 0 0 1 0 2 0 1 0 0 0 0 1 1 1 1 0 2 1 0 0 0 2 0 0 1 2 1 1 2 2 2 1 1 0 0 1 1 0 2 2 0 1 0 1 1 1 1 1 2 2 1 0 0 0 2 1 1 1 0 0 0 0 1 0 2 1 1 1 1 1 0 1 2 1 1 0 0 2 1 0 0 0 1 0 1 1 0 1 2 0 2 1 2 2 1 2 0 1 1 1 2 0 1 1 0 1 0 1 0 2 0 1 2 0 1 1 1 0 1 1 1 0 1 0 2 0 1 0 1 1 0 0 0 1 2 0 1 1 0 2 2 0 2 2 0 2 2 2 1 0 1 1 0 1 1 0 0 1 0 1 1 0 1 1 0 1 0 0 0 0 1 0 1 0 0 2 0 2 0 1 1 0 0 0 2 1 0 1 1 1 1 0 1 0 1 1 0 0 1 0 0 0 1 1 1 1 0 1 0 2 0 0 1 1 2 2 0 1 2 0 0 1 2 1 1 1 0 1 1 1 0 0 0 0 2 0 2 2 0 0 0 2 0 0 1 0 1 1 2 0 0 0 0 1 0 1 1 1 1 0 1 0 1 0 0 0 0 0 2 2 2 0 1 0 0 0 0 2 1 2 0 1 0 0 1 0 0 0 0 1 1 0 1 0 2 2 0 0 0 0 0 0 0 0 2 0 0 0 1 1 2 1 1 0 1 1 0 1 0 0 0 0 0 1 1 0 1 0 0 0 0 0 0 2 0 0 2 2 1 0 2 1 1 2 0 0 0 1 2 0 1 1 0 0 0 0 2 0 1 0 2 1 1 2 0 1 1 1 1 0 0 1 1 1 0 1 0 1 0 1 1 1 0 0 0 1 1 1 1 1 1 1 1 1 1 1 1 0 0 0 1 0 1 2 1 0 0 1 1 0 1 0 1 2 0 2 0 0 0 0 0 2 2 0 2 2 0 0 0 1 1 0 1 0 0 0 0 0 0 2 1 1 1 0 0 1 0 0 1 2 1 0 1 0 0 0 0 1 0 0 0 1 0 0 1 1 1 1 2 0 0 1 2 2 2 2 1 1 1 0 1 1 0 1 1 1 1 0 1 2 1 0 2 1 1 1 0 2 1 0 1 2 2 0 2 0 0 0 1 0 0 0 0 2 1 1 2 1 0 0 0 2 0 1 1 0 0 1 2 1 1 0 1 0 0 0 0 0 0 1 0 0 0 0 0 0 1 1 1 1 1 0 1 1 2 0 1 1 1 0 2 0 0 0 0 0 0 1 0 1 0 0 1
161 1 0 2 0 0 0 2 2 1 0 1 0 1 0 1 0 0 0 2 1 2 0 1 0 0 0 1 1 0 0 0 2 1 0 1 2 1 0 0 2 1 0 1 1 1 1 0 1 1 1 1 0 0 0 0 0 0 1 0 1 1 1 1 0 0 1 0 1 0 0 1 2 0 0 2 1 0 2 1 1 0 2 2 2 0 0 1 2 2 1 2 2 2 1 1 1 1 0 1 2 1 0 0 2 2 2 2 2 0 0 2 0 0 0 0 0 0 1 1 1 0 2 0 0 0 2 1 0 1 0 0 0 0 0 0 0 0 1 0 0 0 0 0 0 1 0 0 0 0 0 0 0 1 0 0 0 1 0 1 1 1 2 0 1 2 1 1 0 1 1 2 1 1 0 0 0 1 0 1 1 0 0 1 1 0 1 1 0 0 0 1 1 0 1 1 0 0 0 1 1 2 1 1 1 1 0 0 1 0 0 0 1 0 2 2 0 0 2 0 2 2 0 0 0 0 2 1 0 1 0 0 0 0 0 0 0 2 2 1 0 0 2 0 0 1 1 0 0 0 0 1 0 0 1 0 0 0 0 2 0 0 0 0 1 1 1 1 1 0 0 1 0 0 0 0 1 2 2 1 0 2 1 0 1 0 0 0 0 1 0 0 1 0 1 0 1 0 0 2 0 0 1 0 1 0 1 2 2 2 0 2 0 2 1 0 1 0 0 0 1 1 1 1 1 0 2 1 1 0 2 1 0 2 0 0 0 0 0 1 1 1 1 2 0 0 0 0 2 2 1 0 2 0 2 0 1 0 0 0 0 1 2 0 2 1 0 1 2 1 1 1 1 1 0 1 0 0 1 1 0 1 0 0 0 0 0 0 0 0 0 0 1 0 2 1 1 1 1 1 0 1 0 2 1 0 0 1 0 0 0 1 1 1 1 0 1 0 0 0 0 2 0 0 0 1 0 0 1 1 1 0 0 2 0 0 0 0 0 0 2 0 0 0 0 0 0 0 0 1 0 0 0 1 2 1 1 1 1 0 1 2 0 0 0 2 0 2 2 0 1 1 1 1 1 1 0 1 2 1 1 1 0 0 0 0 0 1 1 0 2 2 0 2 0 0 0 0 0 1 2 2 2 1 0 1 1 0 0 0 0 1 0 1 1 0 0 2 0 0 0 2 0 0 0 1 0 1 0 1 0 1 0 0 0 0 1 0 1 0 0 1 0 1 1 1 0 2 0 0 0 0 0 2 0 0 0 0 0 1 1 0 1 1 0 0 0 2 1 0 1 1 0 0 0 0 2 2 0 2 0 0 1 1 0 0 1 0 0 1 0 1 1 0 1 0 0 0 0 0 0 2 1 1 1 1 1 0 1 0 1 0 0 0 0 0 0 2 1 2 0 1 0 2 2 0 0 0 0 0 0 1 0 0 2 1 2 1 2 0 1 1 0 2 2 0 2 1 1 1 1 1 1 2 0 1 2 0 1 1 1 1 0 2 0 2 2 1 0 1 1 0 0 0 1 1 1 1 1 0 0 0 2 2 2 2 1 2 0 1 1 1 0 0 0 0 0 1 0 0 0 0 1 0 2 0 1 1 1 0 1 0 0 0 0 0 0 1 1 0 0 0 0 2 2 1 1 0 0 0 1 1 0 2 0 0 0 1 0 1 0 0 1 0 1 0 1 0 0 0 0 0 0 1 0 1 0 0 1 1 1 1 2 1 0 0 0 2 0 1 0 0 2 1 1 1 1 1 0 2 0 0 0 0 0 2 0 1 0 2 1 0 2 0 1 1 0 1 0 0 1 2 0 0 0 1 0 2 0 0 0 0 0 0 1 2 1 1 2 2 1 2 0 2 2 1 0 0 1 2 0 2 1 0 0 0 0 0 1 1 0 1 1 0 1 0 0 0 0 0 2 2 1 1 1 0 1 0 1 1 1 0 0 0 0 0 0 1 1 1 0 0 0 1 2 1 0 0 2 2 2 0 0 0 0 2 0 0 1 0 0 0 1 1 1 1 1 0 0 0 1 2 1 1 1 2 0 1 0 0 0 0 0 0 0 2 0 1 1 0 1 0 2 0 0 0 1 1 1 0 2 0 0 1 0 0 0 2 0 0 0 0 1 1 0 1 0 2 0 1 0 0 0 1 1 1 2 2 0 0 1 0 0 0 0 0 0 0 1 0 0 0 0 0 1 1 2 1 1 0 0 2 1 2 0 0 0 1 0 0 0 0 0 1 1 0 0 0 1 0 1 0
162 0 0 2 0 0 0 0 0 1 0 0 0 1 0 1 0 0 1 0 0 1 0 2 0 0 0 2 1 2 2 0 1 1 1 1 2 2 1 1 0 0 0 0 2 0 0 0 0 2 1 1 0 0 0 0 0 0 0 0 0 1 2 2 0 2 0 1 1 0 1 1 2 0 0 2 1 1 2 2 0 0 2 0 0 0 0 0 2 2 0 1 1 2 1 2 1 0 0 2 2 0 1 0 1 1 2 0 0 2 2 2 1 1 1 1 0 0 1 1 1 0 1 0 0 0 1 2 1 2 0 0 0 0 0 0 0 0 0 2 1 0 0 0 2 2 1 0 0 1 0 0 0 1 1 0 1 0 0 2 2 2 1 0 1 2 0 1 0 1 1 1 0 0 1 0 1 0 1 1 0 0 1 0 1 0 1 1 0 0 0 1 0 0 0 0 1 0 0 0 1 1 0 1 1 1 1 0 0 0 1 0 1 0 1 2 1 1 2 1 0 0 0 0 0 0 1 2 1 1 1 1 1 1 2 1 1 2 2 1 0 0 2 1 0 0 0 0 1 1 1 1 0 0 0 1 1 1 1 1 1 1 0 0 0 0 0 0 2 1 0 1 1 1 2 2 0 0 1 0 0 1 2 1 1 2 1 0 0 2 0 1 0 0 1 0 0 2 1 1 0 0 1 0 1 1 0 2 2 2 2 2 0 2 1 0 0 1 1 0 1 1 1 1 1 0 1 1 1 1 2 1 0 0 0 0 0 1 0 1 0 0 0 1 1 1 0 0 1 0 0 1 1 0 1 1 1 0 0 2 2 2 1 0 1 1 0 1 1 0 0 2 0 0 0 1 0 0 0 2 0 1 0 0 0 1 1 0 0 0 0 0 0 0 2 1 1 1 1 1 0 2 0 0 0 0 1 1 0 0 0 0 0 0 1 0 1 0 0 0 1 2 1 1 1 1 0 1 1 0 1 0 0 0 1 1 0 0 0 0 1 0 0 1 0 1 1 0 0 1 0 0 0 2 1 1 0 2 1 0 2 0 1 1 0 1 0 1 2 1 1 0 1 1 1 0 1 1 2 1 0 0 0 2 1 0 1 0 0 0 0 2 0 0 1 1 1 1 1 0 1 2 1 1 0 0 1 0 1 0 0 1 0 0 0 0 0 2 0 1 0 2 2 2 2 1 0 0 1 1 1 0 1 0 0 0 1 0 1 2 0 0 1 0 0 1 0 2 1 0 0 0 0 2 2 0 1 1 0 1 1 0 0 2 0 2 1 1 0 0 0 1 0 0 0 0 1 0 0 0 0 0 1 1 2 1 2 0 1 1 0 1 0 0 0 1 1 0 0 0 0 1 0 0 2 0 1 0 1 1 1 1 0 0 0 0 0 1 1 1 1 2 0 0 0 1 1 1 0 0 0 2 0 0 1 0 2 0 2 0 0 1 2 2 2 0 0 1 2 2 0 2 0 0 1 0 1 0 0 1 1 0 1 1 0 1 1 1 0 1 1 1 0 0 1 1 1 0 2 0 1 1 1 0 1 1 0 1 0 0 1 0 1 0 1 0 0 2 2 2 0 1 1 0 1 0 1 1 2 1 1 0 0 1 0 1 0 1 1 0 0 0 0 2 2 2 2 0 0 0 0 1 0 2 1 1 1 2 0 2 1 1 0 0 1 0 1 1 0 0 0 0 0 0 0 2 0 0 1 0 0 0 2 0 1 1 1 0 0 1 1 0 1 1 1 1 2 2 0 2 2 1 0 0 0 2 0 2 0 2 0 0 2 1 0 0 0 2 0 0 2 2 0 0 0 1 1 0 0 2 2 0 0 0 1 2 1 1 2 2 1 2 1 2 2 0 0 0 0 1 0 0 1 0 0 0 0 0 2 1 1 0 0 0 0 0 0 0 0 0 2 1 2 0 0 0 2 0 0 0 0 0 0 0 0 1 1 0 1 0 0 0 0 0 2 1 0 1 2 2 2 0 0 0 0 1 1 0 0 1 2 0 0 1 2 1 1 0 0 0 0 2 1 1 2 1 1 0 0 1 0 0 0 0 1 2 0 0 2 0 0 2 1 1 0 0 1 1 0 1 2 2 0 1 1 0 0 1 0 1 0 0 2 2 1 1 0 0 1 0 1 0 2 0 1 1 1 1 0 0 1 1 0 1 1 1 1 0 1 0 0 0 0 0 0 1 2 0 1 0 0 0 1 2 0 2 1 0 1 1 0 0 0 1 1 0 0 0 2 0 1 0
163 1 0 1 0 1 0 1 2 0 0 0 0 1 1 0 1 0 2 0 0 1 0 2 0 0 1 1 1 2 2 1 1 0 1 1 2 1 0 0 1 1 1 1 2 1 1 0 2 0 0 0 0 1 0 1 0 0 1 0 0 1 2 2 1 0 2 1 2 0 0 1 2 0 2 2 2 0 2 1 1 0 2 1 1 0 1 1 1 2 1 1 2 2 0 2 0 0 0 2 2 0 1 1 0 0 2 1 2 0 0 1 0 0 0 0 0 0 1 2 2 1 2 1 0 1 1 1 1 1 0 0 0 0 0 0 0 0 1 0 0 0 0 0 0 0 0 0 0 0 0 0 0 1 0 0 0 2 0 2 1 1 0 1 0 2 0 1 1 1 1 1 0 1 0 0 1 0 0 0 0 1 0 1 1 0 1 1 0 0 1 2 0 0 1 0 0 1 0 0 1 1 1 1 1 2 1 0 0 0 1 0 1 1 0 2 1 1 1 1 1 2 0 0 1 1 0 1 0 2 1 1 0 0 0 0 0 2 2 1 0 0 2 0 0 0 0 0 1 0 0 1 1 0 0 0 2 0 0 1 0 0 0 0 0 0 1 1 1 1 0 1 0 0 0 0 0 0 1 1 0 0 0 0 0 1 0 1 1 2 0 1 2 0 2 0 2 2 0 1 1 0 0 1 0 1 0 1 2 2 1 2 0 2 2 0 0 0 1 0 1 1 0 1 1 0 2 1 1 1 2 1 0 2 1 0 0 0 0 1 1 1 1 1 1 1 0 0 2 1 1 0 2 0 1 0 0 0 0 1 1 1 2 0 2 0 0 2 2 0 0 2 0 0 1 1 0 0 0 2 1 1 0 1 0 1 2 0 0 1 1 0 2 0 1 1 0 1 1 1 1 1 0 0 0 0 1 0 1 0 0 1 0 0 1 0 1 0 2 0 0 0 1 1 1 1 0 0 0 0 0 0 0 1 1 0 0 0 1 0 1 0 0 0 0 1 0 0 1 1 0 0 0 2 2 2 0 1 1 0 2 0 0 0 1 1 0 2 2 0 1 1 1 1 0 0 2 1 2 0 0 0 0 1 0 0 0 0 0 0 1 2 0 2 0 0 0 0 0 1 2 2 2 0 0 1 2 1 0 0 0 2 0 0 1 0 0 2 0 1 1 2 1 0 0 0 1 2 0 2 0 2 1 0 0 0 0 0 2 1 1 2 0 1 1 2 0 2 0 0 0 0 0 2 0 0 0 0 2 0 0 0 0 1 1 0 0 0 0 0 0 1 0 0 0 0 1 1 0 1 1 0 0 0 0 0 0 0 0 0 0 0 2 0 0 2 0 0 0 1 0 2 2 1 1 1 0 0 2 2 0 0 0 1 0 1 1 1 0 0 0 0 0 0 0 0 1 0 0 0 0 1 1 0 2 0 2 0 2 0 0 1 0 1 1 0 2 2 2 2 0 0 0 2 2 0 0 1 2 0 0 0 1 2 0 2 1 2 1 0 1 1 1 0 0 1 0 0 1 0 1 0 1 1 1 1 1 1 0 0 0 0 0 0 0 0 0 1 0 0 0 0 1 2 1 1 0 2 2 0 0 0 0 0 0 0 0 0 0 0 0 0 0 1 1 1 1 1 0 0 1 1 0 2 1 1 2 0 0 0 0 0 0 0 0 0 0 0 0 0 0 0 0 0 1 1 1 0 0 0 0 1 2 0 0 2 2 1 0 2 1 1 2 0 0 0 1 0 1 0 2 2 0 0 0 1 0 2 1 2 0 1 2 1 1 1 0 0 0 1 1 1 1 0 1 1 2 1 0 1 1 0 0 0 0 0 1 1 1 2 2 1 1 2 2 1 0 0 0 2 0 2 2 0 0 2 1 0 0 1 0 0 1 0 1 0 0 0 0 0 1 1 1 2 1 1 1 0 1 1 1 0 1 0 1 1 0 0 1 0 0 0 2 0 1 0 0 0 0 0 1 0 2 0 2 1 0 0 0 0 2 0 0 1 1 0 2 1 0 0 0 2 2 2 2 1 1 1 0 2 0 0 0 0 1 1 0 0 1 0 0 1 2 1 1 0 1 2 0 1 2 2 0 1 1 0 0 1 0 0 0 0 2 0 0 0 0 1 0 0 1 0 1 1 1 0 1 1 1 0 2 0 0 1 0 1 1 0 1 1 0 0 0 0 1 0 1 1 1 0 0 1 0 1 0 0 0 0 0 0 0 0 0 0 0 1 0 1 2 1 1 1
164 0 0 1 0 0 0 2 2 0 1 1 1 1 0 0 0 0 1 1 1 2 0 1 1 1 1 2 0 2 1 0 2 1 0 0 1 0 0 0 1 1 0 0 2 0 0 0 0 0 0 1 0 1 0 1 0 1 1 1 0 1 2 2 0 1 1 1 1 0 0 1 2 0 2 2 2 0 2 0 2 0 1 1 2 0 0 0 2 2 0 1 0 2 0 0 0 1 0 1 0 1 0 1 1 1 1 1 1 1 0 2 1 2 2 1 1 0 1 1 1 0 2 0 0 0 2 2 1 2 0 0 1 0 0 0 1 0 0 1 0 0 0 0 1 1 1 0 1 0 1 0 0 2 1 0 0 2 0 1 1 0 0 0 1 1 0 1 0 2 2 1 0 2 0 0 0 0 0 1 1 2 0 1 1 0 1 2 0 1 1 2 1 1 1 0 1 0 0 0 1 1 1 1 1 1 0 0 1 0 1 0 1 0 0 1 1 1 0 0 0 0 0 0 1 0 1 0 0 0 0 0 0 0 0 0 0 2 2 1 0 0 2 0 0 0 0 0 1 1 1 0 0 0 0 0 1 0 0 1 0 0 0 0 0 0 0 0 1 0 0 2 1 1 1 1 0 1 2 0 0 1 1 0 2 0 1 2 1 2 0 2 1 0 2 0 1 0 0 1 2 1 1 0 1 0 0 2 2 2 1 1 0 1 1 0 0 0 0 0 0 0 0 0 2 0 1 1 1 2 2 1 0 0 0 0 0 2 0 1 1 2 1 2 2 2 0 0 1 1 1 0 2 0 2 0 0 0 0 2 2 1 2 0 2 0 0 2 2 0 0 2 1 0 2 0 0 0 1 1 2 0 0 0 0 1 1 0 0 1 1 1 0 0 1 0 0 2 1 0 0 0 0 0 0 1 1 2 0 0 0 1 0 0 0 0 1 0 0 0 0 2 0 2 0 0 0 1 1 0 1 2 0 2 0 1 0 1 0 1 0 2 0 1 1 1 0 0 0 2 0 0 0 2 2 2 0 2 2 2 0 2 0 1 1 1 0 1 1 1 2 0 1 1 0 1 0 1 2 0 1 1 0 1 0 1 0 0 2 0 2 2 0 1 0 1 1 1 1 1 1 2 1 1 2 2 2 0 1 0 0 2 0 1 0 1 1 2 0 0 1 2 0 0 0 1 1 0 0 0 2 1 0 0 0 0 1 0 1 1 0 1 0 2 1 2 0 1 1 0 0 0 1 1 1 0 1 0 0 1 1 0 1 1 1 0 0 1 2 1 1 2 1 0 1 1 1 1 0 2 0 0 2 1 2 2 2 0 2 2 0 1 2 0 1 0 1 0 0 0 0 1 1 1 0 1 0 0 1 1 0 0 0 0 0 0 0 0 0 0 1 1 0 0 0 0 2 2 0 0 0 2 0 0 1 1 2 0 2 0 1 0 1 1 1 0 2 2 0 0 0 2 0 1 2 0 1 0 0 0 0 0 0 1 0 1 1 1 0 1 1 0 1 0 1 1 1 0 0 0 1 0 2 2 2 2 2 2 0 1 0 1 2 0 2 0 0 2 1 1 0 1 0 1 2 0 1 1 1 0 2 1 0 0 1 1 0 2 2 0 0 0 0 2 2 1 1 0 0 0 1 1 0 2 0 0 1 1 1 2 1 1 1 2 2 0 2 0 0 0 0 0 0 0 0 1 0 0 1 1 0 1 2 0 0 0 1 1 0 1 1 1 2 2 2 2 1 0 1 0 1 1 0 0 0 2 0 2 1 2 0 2 2 0 2 1 0 0 1 0 0 0 0 0 0 1 2 1 0 1 1 0 0 0 1 1 1 0 0 0 0 0 1 2 2 1 0 0 0 2 0 1 1 2 0 0 0 1 2 1 1 2 0 0 0 0 0 0 1 1 0 0 1 1 1 0 1 0 0 0 2 0 0 0 0 1 0 0 2 1 0 0 0 0 1 1 0 1 1 0 1 1 1 0 1 1 0 0 0 0 2 0 1 2 2 0 2 1 0 0 0 1 2 2 1 2 0 2 0 1 0 0 1 1 1 1 0 1 2 1 0 2 2 0 0 0 1 2 0 1 2 2 0 2 0 0 0 0 2 1 0 0 1 1 0 0 1 0 0 0 2 0 1 0 1 1 1 2 2 0 2 0 0 0 1 0 1 0 0 0 0 0 0 0 0 1 1 0 1 0 0 0 0 0 0 0 0 0 0 0 0 0 0 2 1 0 0 0 0 0 0 0
165 0 0 1 1 0 0 2 2 0 1 1 0 1 0 1 0 0 0 2 2 2 0 1 1 1 1 2 0 2 2 0 0 2 1 0 1 2 0 0 1 0 0 0 2 0 0 0 2 1 0 1 0 2 0 1 1 0 0 0 0 1 2 2 0 1 1 1 1 0 1 1 2 1 2 2 2 0 2 0 0 0 1 0 2 0 0 0 1 1 0 1 2 1 0 0 0 1 0 2 1 0 0 1 1 1 2 1 1 1 0 2 0 1 2 1 0 0 0 2 2 0 2 2 0 2 0 1 0 2 0 0 0 0 0 0 0 0 1 0 0 0 0 0 1 1 1 0 2 1 1 0 1 0 1 0 0 0 0 1 1 0 0 1 1 0 0 0 1 1 0 0 1 0 0 0 0 0 0 1 1 1 1 1 2 0 2 1 0 0 0 2 0 1 1 0 0 0 1 0 1 1 0 2 2 0 0 0 1 0 1 0 1 0 2 2 0 0 1 0 0 0 0 0 1 0 1 0 0 0 0 0 0 0 0 0 0 2 2 1 0 0 2 0 0 0 0 0 0 0 0 0 0 0 0 0 0 0 1 1 1 1 0 0 0 0 1 1 1 1 0 1 1 1 0 0 1 1 1 0 0 2 1 0 1 1 2 1 1 2 0 0 0 0 1 0 0 0 1 1 0 0 1 0 1 0 0 2 1 2 1 2 0 1 1 0 0 0 0 0 1 1 1 0 1 0 1 1 1 1 1 1 0 0 0 0 0 0 0 2 1 2 0 2 0 0 0 0 1 1 1 0 1 1 1 0 1 0 0 0 0 0 1 1 1 0 0 1 1 1 1 1 1 1 0 0 0 0 1 1 2 0 0 0 0 1 1 0 0 1 0 1 0 0 2 1 1 1 1 1 0 1 0 2 1 0 0 1 0 0 0 0 0 0 0 0 1 0 1 0 0 1 0 1 0 0 0 0 1 0 1 0 0 2 0 1 0 0 1 0 1 0 0 0 2 2 0 0 0 1 0 1 0 1 1 0 1 1 0 1 2 0 1 1 0 1 0 2 2 0 0 0 1 1 1 0 0 1 2 0 2 1 0 0 0 0 0 0 1 0 1 1 0 1 0 0 0 1 0 1 1 2 1 1 0 0 1 0 0 0 0 1 0 0 1 0 0 2 0 1 0 2 1 1 2 0 0 2 0 2 0 2 1 1 1 0 1 0 0 1 1 0 0 0 1 0 1 2 0 0 0 0 0 2 0 0 0 0 0 2 2 0 0 1 0 1 1 1 1 0 1 0 0 0 0 0 2 1 0 2 0 0 1 0 1 0 0 0 2 2 0 0 0 0 2 0 0 0 0 0 0 1 1 1 1 1 0 0 2 2 1 0 0 0 0 0 0 0 0 0 1 1 0 1 1 1 0 1 0 0 0 2 0 0 2 0 2 0 2 0 0 1 0 0 1 0 2 1 1 1 1 2 0 0 2 0 2 0 1 0 0 0 0 0 1 1 0 2 0 1 1 0 0 0 1 0 1 0 0 0 1 0 2 1 1 1 2 1 0 1 0 1 0 0 0 0 0 2 1 1 1 1 0 0 1 0 2 2 2 0 1 0 0 1 0 0 0 1 2 0 0 0 0 2 2 2 2 0 1 1 0 0 0 2 2 2 0 0 0 0 0 0 0 0 0 1 1 0 0 0 0 0 0 0 0 2 1 0 0 0 0 0 2 0 0 1 1 2 0 2 0 0 1 0 0 1 2 0 1 0 1 1 0 0 0 2 0 2 0 2 0 1 2 0 1 1 0 2 0 0 2 2 0 0 0 0 1 1 1 0 1 0 0 0 2 2 2 0 2 2 2 2 0 1 2 2 0 0 0 2 0 1 2 0 0 0 0 0 0 0 0 0 1 1 1 0 1 0 0 0 1 0 1 2 1 1 1 0 1 1 0 0 0 0 0 1 1 0 2 0 0 0 2 0 1 1 0 1 2 1 1 1 1 0 1 2 0 0 1 0 0 0 0 1 2 0 2 2 0 0 1 2 2 2 2 1 1 1 0 1 1 0 1 1 1 0 0 1 2 1 0 2 2 1 0 0 2 2 0 1 2 1 0 2 0 0 0 0 0 1 0 0 2 2 0 1 0 0 0 0 1 0 1 1 1 0 1 1 0 0 2 0 1 0 1 1 1 0 1 0 0 0 1 0 0 2 2 1 1 1 1 1 1 1 0 1 1 1 0 1 0 0 1 0 1 0 0 0 1 0 1 0
166 0 0 2 0 0 1 1 1 1 1 0 0 0 0 0 0 0 0 2 1 2 1 2 0 0 0 2 0 2 2 1 1 2 1 0 1 1 0 0 2 2 0 0 1 0 0 0 1 1 0 0 0 1 0 0 0 0 2 0 0 1 0 0 0 1 0 1 1 0 0 1 2 0 2 2 2 1 2 1 1 0 2 2 2 1 0 1 2 2 1 1 1 1 0 2 0 1 0 1 0 0 1 0 0 1 1 0 1 1 0 1 1 1 0 0 0 0 2 0 0 0 2 2 0 1 0 1 1 1 0 0 0 0 0 0 1 0 0 2 1 0 0 0 0 1 0 0 0 0 0 0 0 0 0 0 0 0 0 0 0 0 0 1 1 1 0 0 1 1 0 0 1 1 0 0 1 1 0 1 1 1 0 1 1 0 1 0 0 0 0 1 0 2 2 0 2 0 0 0 0 0 0 2 1 0 0 1 0 0 0 0 1 0 1 2 0 0 1 2 0 0 0 1 1 0 2 2 0 2 0 0 0 0 0 0 0 2 2 1 0 0 1 1 0 0 0 0 0 0 0 1 0 0 0 0 0 0 0 2 0 0 0 1 0 0 0 1 2 1 0 1 0 1 1 2 0 1 2 1 1 1 2 1 1 2 1 0 0 1 0 0 2 0 2 0 1 0 0 0 1 2 0 0 0 0 0 1 2 2 1 2 0 1 2 0 0 0 0 0 1 1 2 1 1 0 1 1 1 1 1 1 1 2 0 0 0 1 0 2 1 1 2 1 1 1 0 1 2 1 2 0 2 0 2 0 0 0 0 1 1 1 2 0 2 2 0 1 1 0 0 2 1 1 0 1 0 0 1 1 1 1 0 0 0 2 2 0 0 0 0 0 0 0 2 0 1 0 1 1 0 1 0 1 1 0 0 0 0 0 0 0 1 1 1 0 1 0 0 0 1 2 0 1 2 2 1 2 2 0 1 2 1 0 1 1 0 1 0 0 0 2 0 1 0 1 0 0 0 2 0 0 0 2 2 1 1 1 1 2 0 2 1 1 0 1 0 2 2 0 0 0 1 1 2 0 1 2 1 2 1 0 1 1 0 1 0 1 1 0 2 2 1 2 0 0 0 2 1 0 0 2 1 1 0 0 1 1 0 0 0 1 1 1 0 0 0 2 0 1 0 2 0 0 0 2 0 1 0 1 1 0 2 1 0 0 2 0 0 1 2 1 0 0 0 1 0 1 2 0 0 0 1 1 1 0 1 0 0 0 0 0 0 1 0 1 1 1 0 0 0 0 1 0 1 1 1 0 0 0 0 0 0 0 0 0 0 0 1 1 0 2 0 1 1 1 1 0 0 0 0 2 0 1 1 0 0 1 2 2 1 0 0 0 0 0 0 1 0 0 0 0 0 0 0 1 2 2 0 0 1 1 1 0 1 0 2 1 1 1 0 0 0 0 2 0 1 1 2 2 0 1 0 1 1 1 2 0 0 0 0 0 2 0 1 1 2 0 1 1 0 1 0 0 0 0 2 0 1 0 1 0 2 1 0 1 2 0 0 1 0 1 2 0 2 1 1 2 1 1 1 0 0 0 0 0 2 2 2 0 1 1 0 0 0 1 0 0 0 0 0 0 1 2 1 1 2 0 0 0 1 1 0 2 1 1 0 1 0 1 0 0 1 2 2 0 2 0 0 0 0 0 0 0 0 1 1 0 0 0 0 0 2 1 0 0 0 0 0 2 1 0 1 1 1 1 1 1 0 1 0 0 0 0 0 2 0 1 0 1 1 0 2 1 1 0 1 0 0 0 1 1 0 0 0 2 1 1 1 0 1 0 0 0 1 2 1 0 0 0 0 0 1 2 2 0 0 0 1 2 0 1 1 1 0 0 1 2 0 0 1 1 0 0 0 0 0 0 1 0 1 1 1 1 1 0 1 0 0 0 1 0 1 0 1 0 1 0 2 0 0 1 1 0 2 0 0 0 2 2 2 0 0 0 0 1 0 0 1 0 1 0 0 2 2 1 2 2 0 0 0 2 1 1 1 1 0 0 1 1 0 0 0 0 1 1 0 1 2 0 1 1 1 2 0 0 1 1 0 0 2 1 0 0 0 0 0 0 0 0 0 0 2 2 1 1 0 0 0 0 1 0 0 2 0 0 2 2 2 1 1 1 0 0 0 0 0 0 0 0 0 0 0 0 0 0 0 0 0 0 0 0 0 0 0 0 0 0 0 0 0 0 0 0 0 0 0 0 1 0 0 1
167 0 0 2 1 0 0 0 0 2 0 0 2 2 0 1 0 0 1 1 1 1 0 2 0 0 0 0 0 2 2 0 2 1 0 1 2 0 0 0 1 1 0 0 2 1 1 0 1 1 0 0 0 1 0 1 0 0 1 0 1 0 0 0 0 0 1 1 2 1 0 1 2 0 2 2 0 0 2 1 1 0 1 1 2 0 1 0 2 2 0 0 0 2 2 2 1 0 0 1 2 1 0 1 1 1 2 1 1 1 0 2 0 2 2 0 0 0 1 0 0 0 2 2 0 2 0 0 0 2 1 1 0 0 1 0 1 0 0 0 1 0 0 0 1 0 0 0 0 0 0 0 1 0 0 1 0 2 0 0 0 0 0 1 1 0 0 1 0 2 2 0 0 1 0 0 0 0 0 0 0 0 1 0 1 0 1 1 0 0 0 2 1 1 1 1 2 0 0 0 0 0 1 2 2 1 1 0 0 0 2 0 1 1 0 2 0 1 0 1 1 1 0 0 0 0 2 0 0 0 1 1 1 1 1 0 0 2 2 2 0 0 2 1 0 1 1 0 1 1 1 0 0 0 0 0 2 0 0 1 0 0 0 1 0 0 0 0 2 1 0 0 1 1 1 0 0 0 2 0 0 1 2 0 2 2 1 1 1 2 1 1 0 0 1 1 0 1 1 1 2 0 1 0 1 1 0 2 1 2 1 2 0 2 1 0 0 1 0 0 1 1 1 1 2 0 2 1 1 0 2 0 0 2 0 0 0 1 0 0 1 1 1 1 0 0 1 0 0 0 0 0 2 1 0 0 2 0 0 1 1 1 1 1 1 2 1 1 1 0 0 2 1 1 0 1 0 1 0 2 2 2 0 0 1 1 1 0 0 1 0 2 1 1 2 2 1 1 0 0 0 0 0 0 0 0 1 1 0 0 0 0 1 1 1 1 1 0 0 0 0 2 0 2 0 0 0 1 1 0 1 1 1 0 1 2 0 2 0 0 1 0 0 1 1 2 0 0 0 2 0 0 0 2 0 0 0 1 2 1 1 2 0 0 0 2 0 2 2 0 0 0 0 0 1 0 1 1 2 0 1 0 1 1 0 0 0 0 1 0 2 2 0 0 0 0 0 1 1 1 1 1 0 2 0 0 0 0 0 0 0 1 2 1 0 0 0 1 0 2 2 1 0 1 1 0 0 0 0 0 2 0 0 0 1 0 2 0 1 0 0 2 0 0 0 2 0 2 1 0 0 0 0 1 0 1 0 0 1 0 0 0 1 2 1 0 0 1 0 1 0 1 0 0 0 0 0 1 0 2 0 0 1 1 1 0 1 1 0 1 1 0 0 0 0 2 0 0 0 0 0 2 1 1 1 0 0 0 2 2 0 0 0 1 1 1 1 0 0 0 1 1 0 0 0 0 0 1 0 0 1 1 1 0 2 1 2 1 2 0 0 0 1 1 2 0 1 0 2 0 0 1 0 2 1 0 1 1 0 1 1 0 1 1 0 1 0 0 0 1 1 0 1 0 0 1 0 2 0 0 0 0 1 1 1 1 1 1 0 0 0 1 0 0 0 1 1 2 1 1 0 1 0 1 1 1 1 2 2 0 1 0 0 2 0 0 0 2 2 0 0 0 1 2 1 0 0 0 1 1 1 1 0 2 1 1 1 1 0 1 1 1 0 0 1 1 2 1 0 0 0 0 0 1 0 2 0 0 0 0 0 0 2 0 0 2 1 2 0 1 0 0 2 1 0 1 2 1 1 1 1 1 1 1 1 1 1 2 0 2 0 1 2 1 0 0 1 1 0 1 1 1 0 0 0 0 1 1 0 0 0 0 0 0 1 2 1 1 0 0 0 0 1 2 1 0 0 0 0 1 0 1 1 1 0 0 0 0 0 1 0 0 2 0 2 1 2 0 2 0 1 1 1 1 1 0 1 0 0 0 0 0 0 0 0 1 1 0 2 0 0 0 0 1 1 1 0 2 2 1 1 1 0 0 0 0 0 0 0 0 2 0 1 0 1 1 1 2 0 0 0 1 2 2 2 2 0 1 0 1 0 0 0 0 1 2 0 1 0 1 0 1 2 0 1 0 2 0 0 0 2 2 2 2 0 0 1 2 0 0 0 0 2 1 0 0 1 0 1 0 1 1 0 1 1 0 2 2 0 0 0 1 0 1 1 1 1 0 2 2 0 0 0 2 0 1 1 1 1 0 0 1 1 2 0 0 0 0 0 0 0 1 0 1 0 0 0 0 2 0 0 1
168 0 0 2 0 0 1 0 1 0 0 1 0 0 0 0 0 0 1 1 0 1 0 1 0 0 0 1 1 2 2 1 1 1 0 0 2 0 0 0 1 1 0 0 0 2 1 0 2 1 0 0 0 1 0 1 1 0 1 0 0 1 2 2 0 0 1 0 0 0 0 0 2 0 2 2 2 0 2 0 0 0 2 1 1 0 0 0 2 2 0 1 1 2 1 1 1 0 0 0 1 0 0 2 0 0 2 0 0 2 2 2 1 1 1 1 1 0 1 2 2 1 1 1 0 0 0 0 0 1 0 1 1 0 0 0 1 0 0 2 0 0 0 0 1 0 1 0 0 0 0 0 1 1 0 1 1 1 0 2 1 0 0 0 0 2 0 1 0 0 0 0 0 1 0 0 0 0 0 1 1 2 1 0 1 0 0 0 0 0 0 1 1 0 0 1 1 0 0 0 0 0 0 2 2 0 0 1 0 0 1 0 0 0 0 2 1 1 2 1 1 2 0 0 0 0 1 2 0 2 0 0 0 1 1 0 0 2 2 2 0 0 2 0 0 0 0 1 1 1 1 0 0 0 0 0 1 0 0 0 0 0 0 2 0 0 1 0 2 2 0 2 1 0 0 0 0 2 2 1 0 2 2 2 2 2 2 2 1 2 0 0 0 1 1 1 0 0 0 1 1 0 2 0 2 1 0 2 1 1 1 1 0 2 0 0 0 1 0 0 0 0 1 1 2 0 1 2 1 0 1 2 0 2 0 0 0 0 0 1 1 1 0 2 1 1 1 0 2 1 1 1 1 0 0 1 1 0 0 2 2 2 2 0 2 0 0 1 2 1 1 1 0 0 0 1 0 1 0 2 2 1 0 0 0 1 1 0 0 0 0 0 0 0 2 1 1 1 0 0 0 0 0 0 0 1 0 1 1 0 0 1 1 1 1 0 0 0 0 0 0 2 1 1 0 0 0 0 1 1 1 0 0 1 0 0 0 1 0 0 1 1 0 1 0 0 0 1 1 2 0 0 0 1 1 0 1 1 1 1 1 1 1 1 0 1 1 2 2 0 1 1 2 2 0 0 0 2 0 2 2 1 0 2 1 1 1 0 1 0 1 1 0 2 1 1 1 1 1 1 1 1 2 0 2 2 2 0 1 0 1 1 0 1 0 0 0 1 0 2 1 1 0 1 1 0 1 0 1 1 1 0 2 1 1 0 0 0 1 0 2 2 0 0 0 1 0 1 1 0 0 0 0 2 0 0 0 0 2 0 0 0 1 1 0 0 0 0 0 0 0 1 0 0 0 0 0 1 0 2 0 0 1 1 0 0 1 0 0 0 1 2 0 0 0 0 0 1 0 1 1 1 1 1 2 1 1 0 1 1 0 0 0 0 0 0 0 0 0 0 1 1 0 0 1 2 2 0 0 0 0 1 0 0 2 0 2 0 2 0 0 0 0 0 2 0 2 0 1 1 0 1 0 1 2 0 1 1 0 0 0 0 2 0 1 1 0 1 0 2 0 0 1 0 1 0 1 1 1 1 1 0 0 0 0 0 0 1 0 0 1 0 0 0 0 0 0 0 0 0 0 0 0 0 0 0 2 2 2 0 0 0 0 2 0 0 0 1 1 0 0 0 2 2 0 1 2 0 0 0 2 2 0 2 0 0 0 1 0 1 1 1 0 1 1 1 2 1 1 1 1 2 0 0 0 2 1 0 0 1 1 1 2 0 0 0 0 1 0 1 1 1 1 0 0 1 2 2 0 2 1 0 0 0 0 0 0 1 0 1 0 0 2 0 2 2 0 0 0 0 0 0 0 0 1 1 1 0 1 1 1 0 0 0 1 2 1 0 1 1 1 2 1 2 1 1 0 0 0 2 0 1 2 1 0 0 0 0 1 1 0 0 0 0 0 0 0 0 0 0 2 2 2 1 0 0 2 0 1 1 1 0 0 0 0 0 0 1 1 1 0 0 0 1 1 1 0 1 2 2 2 0 0 0 0 0 0 0 0 0 1 0 0 1 2 1 2 1 0 1 1 1 0 0 1 2 0 0 0 2 0 0 0 0 1 1 0 0 2 0 0 2 2 2 0 0 1 2 0 0 2 2 1 2 0 0 0 1 0 0 0 0 1 2 2 1 0 1 1 0 2 0 1 1 0 0 1 0 0 0 0 0 1 0 1 1 0 0 0 0 0 0 0 0 0 2 2 1 1 0 0 2 1 2 0 0 0 1 1 0 1 0 1 0 1 0 0 0 1 0 1 0
169 1 0 2 0 0 1 0 0 2 0 0 0 0 0 0 0 0 0 2 2 2 0 2 0 0 0 1 1 2 2 0 0 1 1 0 1 2 1 1 1 1 0 0 1 0 0 1 1 1 1 1 1 1 0 0 0 0 1 0 1 1 1 1 0 1 0 1 2 0 0 1 2 0 0 2 1 0 2 1 0 0 2 1 1 0 0 0 1 2 0 0 1 2 1 2 1 0 0 1 2 0 0 0 1 1 2 0 1 1 1 1 2 2 2 1 1 0 1 0 0 0 2 0 0 1 1 2 1 2 1 1 0 0 0 0 0 0 0 1 0 0 1 0 1 2 0 0 0 0 0 0 0 1 1 0 0 1 0 1 0 1 0 1 1 1 1 1 0 2 2 1 1 1 0 0 0 0 0 1 1 2 0 1 2 1 1 1 1 1 1 2 0 2 2 0 1 0 1 0 0 0 0 1 1 1 1 0 1 0 1 0 1 0 2 2 0 0 1 1 0 1 0 0 1 1 1 1 0 1 0 0 0 0 0 0 0 2 2 2 0 0 2 0 0 0 0 0 0 0 0 0 0 0 0 0 0 1 1 1 1 1 0 1 0 0 0 1 1 0 0 1 0 0 0 0 1 1 1 1 0 2 2 0 1 0 0 1 0 1 0 0 0 1 2 0 0 0 0 0 1 0 0 0 0 1 0 2 1 1 1 1 0 2 1 0 0 0 0 0 1 1 1 2 2 0 2 1 1 0 2 2 1 2 0 0 0 2 0 1 1 1 2 2 0 0 0 1 2 1 1 1 1 1 1 0 1 1 0 2 2 2 2 2 2 0 0 2 2 0 0 2 1 1 0 1 0 1 0 2 1 0 0 1 0 1 1 0 0 0 0 0 1 0 2 1 1 1 0 0 0 0 0 1 0 0 0 1 0 0 0 0 0 0 1 0 0 0 2 0 0 0 1 1 1 2 1 0 2 0 2 0 0 2 0 1 0 1 0 1 1 1 0 1 0 1 1 0 0 2 0 1 0 2 1 1 0 1 2 1 1 2 1 2 0 0 0 1 2 1 1 1 0 0 0 0 0 2 2 1 0 0 0 0 0 2 0 0 0 0 1 1 1 2 1 0 0 0 0 1 2 2 1 1 0 0 2 0 0 0 0 1 2 1 0 0 0 2 0 1 0 2 0 0 0 1 0 0 0 1 1 0 1 0 0 1 2 0 2 1 0 1 0 0 0 1 1 1 1 0 0 0 0 2 1 1 0 1 1 1 1 0 0 0 0 0 0 0 1 2 0 0 0 0 0 0 0 0 0 2 0 0 1 1 0 0 1 0 0 0 0 2 2 0 0 0 1 0 0 1 0 2 0 0 2 0 1 0 1 0 0 0 0 0 0 0 0 0 0 0 1 1 0 0 0 1 1 1 0 0 0 1 0 0 2 2 2 0 1 1 0 0 0 1 2 0 2 1 1 1 0 2 1 1 1 0 1 1 0 1 1 0 1 1 1 1 1 0 1 0 1 0 1 0 1 0 1 1 0 0 0 0 2 1 2 2 1 1 0 0 0 0 0 2 0 0 0 2 1 2 1 0 1 0 0 0 2 0 1 2 0 0 0 1 0 0 0 0 0 0 0 0 0 2 1 2 2 0 0 0 0 0 0 2 1 1 0 1 0 1 1 1 0 0 0 1 1 0 0 0 0 0 0 0 0 0 0 0 1 0 0 0 2 0 1 0 1 0 0 1 1 0 1 1 1 2 0 0 1 1 1 1 0 0 0 1 0 2 0 2 0 1 2 1 0 0 0 0 0 1 1 2 0 0 0 1 1 1 1 0 0 0 0 0 1 1 1 0 0 1 0 0 1 2 2 1 0 0 0 2 0 2 2 1 0 0 0 1 0 0 1 1 1 0 1 0 0 0 1 1 0 0 1 1 1 0 1 0 1 1 0 1 0 0 0 1 1 0 2 1 0 0 1 0 2 1 0 2 1 0 0 1 0 0 0 2 0 2 0 0 2 0 0 1 2 1 1 2 0 1 0 1 2 2 2 0 2 0 0 2 0 0 0 0 0 2 0 1 1 1 0 1 2 1 0 0 1 2 1 0 2 2 0 2 0 0 0 1 0 0 0 1 1 1 0 1 1 0 0 0 1 0 1 1 0 0 1 1 0 0 1 1 0 0 1 1 1 0 1 1 0 0 0 1 0 1 1 1 1 0 0 1 1 2 0 2 2 0 1 0 1 0 0 0 1 0 1 0 2 0 0 0
170 1 0 2 1 0 0 1 1 2 0 0 0 0 0 0 0 0 0 2 2 2 0 2 0 0 0 1 0 2 2 0 2 2 0 0 1 1 0 0 1 1 0 0 0 1 0 0 1 0 0 0 1 2 0 0 0 0 1 2 0 0 2 2 0 1 0 1 2 0 0 1 2 0 0 2 2 0 1 0 1 0 2 0 0 0 0 1 2 2 1 1 2 0 1 0 0 2 0 2 0 0 0 0 1 0 2 0 2 1 0 2 0 2 2 0 0 0 0 2 2 0 2 0 0 0 2 2 2 2 0 0 0 0 2 2 0 0 0 0 0 0 0 0 0 1 0 0 0 0 0 0 0 0 0 0 0 2 0 2 2 2 0 0 0 2 1 1 1 0 1 2 1 2 1 0 0 0 0 1 1 1 1 0 1 0 1 0 0 0 0 1 0 1 1 0 0 1 0 0 0 0 1 1 1 1 1 0 0 0 1 0 1 0 2 2 0 0 1 1 0 1 0 0 1 0 1 2 0 2 0 0 1 1 1 1 1 2 2 2 0 0 2 0 0 0 0 0 1 0 0 0 0 0 0 0 0 0 0 1 0 0 0 1 0 0 1 0 0 0 0 2 0 1 0 0 0 0 2 0 2 0 1 0 1 1 1 1 1 2 0 2 1 0 2 1 0 1 0 1 1 0 2 0 2 0 1 2 0 1 0 2 0 1 1 0 1 1 0 0 1 1 1 2 1 0 0 0 0 1 2 2 1 2 0 1 1 2 1 2 2 1 1 0 0 0 1 0 2 1 1 0 2 1 1 0 1 0 0 0 0 0 1 1 1 0 0 1 2 1 1 1 0 0 0 0 0 0 0 2 1 0 0 0 0 1 1 0 0 0 0 0 0 0 2 0 0 1 1 1 0 1 0 1 0 0 0 0 0 0 0 0 1 1 1 0 1 1 0 1 0 0 1 1 0 1 0 0 0 0 0 1 0 2 0 1 0 0 0 0 1 1 0 0 0 1 0 1 0 1 0 0 0 2 1 1 0 1 1 0 1 2 1 1 0 0 0 2 2 0 0 0 1 1 2 0 2 0 2 0 0 0 0 1 1 0 1 0 0 0 0 1 2 2 2 1 1 1 1 1 1 2 2 0 0 0 2 0 1 0 1 0 1 0 0 1 1 2 0 1 0 2 1 1 1 0 0 1 1 2 0 1 1 0 1 1 1 0 2 1 0 1 0 1 0 0 2 1 1 0 0 0 0 2 1 0 0 0 2 0 0 0 1 2 0 1 1 0 0 0 0 0 2 0 2 1 1 1 0 2 0 0 2 2 0 0 2 0 1 1 0 1 0 0 1 0 1 1 0 2 0 1 0 0 1 0 0 0 2 1 0 0 0 2 0 2 0 2 1 0 0 0 0 0 0 1 1 1 0 0 0 1 0 0 1 2 2 0 2 0 0 0 0 1 1 0 1 1 1 1 2 1 0 1 1 1 1 1 1 0 0 0 1 1 1 2 1 0 0 1 0 0 0 0 0 0 2 1 0 0 0 0 2 0 2 2 0 1 0 1 0 1 1 0 0 1 1 2 1 1 0 1 0 0 1 0 2 1 1 0 1 0 0 0 0 0 0 2 2 0 0 0 2 2 2 0 0 0 0 0 1 0 0 2 0 0 1 1 0 1 1 1 0 1 1 0 1 2 0 0 0 0 0 0 0 2 1 0 1 0 0 0 2 0 0 0 1 2 0 2 0 0 1 1 0 2 2 2 0 2 1 0 0 0 0 0 0 2 1 2 0 2 2 0 0 0 1 1 0 0 1 1 0 0 0 1 1 0 1 1 2 0 0 0 1 2 1 0 1 1 1 1 1 2 1 0 0 0 0 2 0 1 2 0 0 1 0 1 0 0 0 0 0 0 0 0 0 0 0 0 1 1 1 2 1 0 1 0 1 1 0 0 0 0 0 1 0 0 2 1 0 0 0 0 2 0 0 0 0 0 2 0 0 0 1 1 0 0 1 0 0 0 0 2 2 0 2 1 0 0 0 2 1 0 2 2 0 0 1 1 1 0 0 0 0 2 0 0 1 0 0 1 2 1 1 0 2 2 0 1 2 1 1 1 1 0 0 0 0 0 0 0 1 0 0 1 0 0 0 0 2 0 1 1 0 0 1 1 0 0 1 0 0 0 1 1 1 0 2 2 0 0 0 0 0 1 1 0 1 0 0 1 0 1 0 0 0 2 0 2 0 2 0 1 1 0 0 0 1 0 2 0
171 1 0 2 0 0 0 1 2 0 0 0 0 1 0 1 1 0 2 0 1 1 0 2 0 0 0 2 0 2 2 0 1 1 0 1 1 0 0 0 2 2 0 1 1 0 0 0 1 1 0 1 1 0 1 0 1 1 1 1 0 1 2 2 0 1 1 1 2 1 0 1 2 0 0 2 2 0 1 0 1 0 2 0 0 0 0 0 2 2 0 1 2 2 0 2 0 0 0 1 1 0 1 1 0 0 2 2 1 1 0 1 1 2 2 1 1 0 1 1 1 0 2 1 0 1 1 1 1 1 0 0 0 0 0 0 0 0 0 1 1 0 1 0 1 1 1 0 0 0 0 0 0 0 2 0 0 2 1 1 2 1 0 0 1 2 1 0 1 2 1 1 1 1 0 0 1 0 0 0 0 0 0 2 2 0 2 0 0 0 0 2 0 2 2 0 1 0 0 0 0 0 0 1 1 2 1 1 0 0 0 0 1 0 1 2 0 0 1 0 1 1 0 0 1 1 1 1 1 0 0 0 0 0 0 0 0 2 2 2 0 0 2 0 0 0 1 0 1 1 1 0 0 0 0 0 0 1 0 0 0 0 0 1 0 0 1 1 1 0 0 0 0 1 1 0 0 0 0 0 2 0 2 2 2 2 1 2 0 2 0 0 2 0 2 0 1 2 1 2 1 0 2 0 1 1 0 1 1 0 0 1 0 2 0 0 0 0 0 0 1 1 1 1 1 0 1 0 0 0 1 2 0 2 0 0 0 0 0 1 2 1 2 1 0 0 1 1 2 2 2 0 1 0 1 1 1 0 0 0 0 0 1 0 1 0 0 1 2 0 1 2 0 0 0 1 0 0 0 2 0 2 0 1 0 1 1 0 0 1 1 2 2 1 2 2 1 0 0 0 0 0 0 0 0 1 1 1 1 0 0 1 0 0 0 0 0 0 1 0 0 1 0 0 1 1 1 0 1 0 2 1 1 1 1 1 0 1 0 0 0 2 0 1 1 0 0 0 0 0 0 1 0 1 2 1 2 1 1 1 1 2 0 0 0 2 1 2 2 1 1 0 1 1 2 0 2 2 1 1 1 0 0 0 0 1 0 1 0 1 0 1 1 1 1 0 0 2 2 0 0 1 2 0 0 0 2 0 2 0 0 2 2 1 0 0 0 2 0 0 1 2 0 0 0 1 1 0 0 0 1 1 2 2 0 0 1 1 1 2 0 0 0 1 1 1 0 1 1 0 0 0 0 2 1 0 0 1 0 0 0 0 1 2 0 1 1 0 1 0 0 0 0 0 0 0 0 1 0 2 1 0 2 2 2 0 2 1 0 1 0 0 1 1 1 0 1 0 0 0 0 2 1 1 1 0 0 1 2 2 1 0 0 0 0 0 0 0 0 0 1 1 0 0 0 0 0 2 0 0 1 1 0 0 2 0 2 1 2 0 1 0 1 1 1 0 1 1 2 2 2 1 0 0 2 0 1 0 1 0 0 0 1 0 1 1 1 1 1 0 0 1 0 0 0 1 1 1 0 0 0 1 1 2 0 1 0 2 0 1 0 1 2 0 1 0 0 2 1 1 0 0 0 1 0 1 0 1 1 0 1 0 0 0 0 0 0 2 2 0 0 0 1 2 1 1 2 0 0 0 1 1 0 2 0 0 1 0 2 2 0 0 0 1 1 0 1 1 0 1 1 1 0 1 0 2 0 0 0 1 1 1 2 0 0 1 1 0 0 0 0 0 0 1 1 0 1 1 0 2 0 0 0 0 0 1 0 1 1 2 1 1 1 1 0 0 0 1 0 0 1 2 2 0 2 1 0 1 0 1 1 0 2 2 0 2 2 0 1 2 1 1 0 2 2 1 0 0 0 2 0 2 2 1 0 0 0 1 0 0 1 1 1 0 1 0 0 0 1 1 1 1 1 1 1 0 1 0 0 0 1 0 0 0 0 1 1 0 2 1 0 0 0 1 2 1 0 1 1 1 1 1 1 0 1 1 0 0 0 0 2 0 2 0 1 0 2 2 0 0 1 2 2 2 1 2 0 1 0 2 0 0 0 0 1 1 0 0 2 0 0 2 2 1 0 0 2 2 1 1 2 2 1 2 0 0 0 1 0 0 1 0 2 1 0 2 0 0 1 0 2 0 2 0 1 0 0 2 1 0 1 0 0 2 0 0 0 0 1 0 0 0 0 0 0 0 0 1 1 1 1 1 1 1 0 1 1 1 0 0 0 1 0 0 2 0 0 0 1 0 0 0
172 1 0 2 0 0 2 1 1 1 1 1 1 1 0 0 0 0 2 0 0 1 0 2 0 0 0 1 0 1 2 0 1 1 0 0 2 1 0 0 2 2 0 0 2 0 0 0 0 1 0 0 0 0 1 1 2 0 2 0 1 1 2 1 0 1 1 1 0 0 0 0 2 0 2 2 2 0 2 0 1 0 2 2 2 0 0 1 2 2 1 1 0 2 1 2 1 0 0 1 1 0 0 2 0 0 2 2 1 1 0 1 0 2 2 0 0 1 1 1 1 0 1 0 1 0 1 1 1 2 1 1 0 0 0 0 0 0 0 2 0 0 0 0 0 0 0 0 1 1 0 0 0 1 1 0 0 0 0 1 0 0 0 0 0 1 0 2 0 2 2 2 0 2 0 1 0 0 0 1 1 1 0 1 1 0 1 0 0 0 0 2 0 1 1 0 0 0 2 0 0 0 0 2 2 0 0 1 2 1 2 0 1 0 1 2 0 0 1 1 0 0 0 0 1 0 1 0 0 0 0 0 0 0 0 0 0 2 2 2 0 0 2 0 0 0 0 0 1 0 0 0 0 0 1 0 0 1 1 1 1 1 0 0 1 1 1 0 2 2 0 1 0 2 0 1 0 0 1 0 1 1 2 0 1 1 0 1 2 2 0 1 0 2 2 1 0 1 0 1 1 0 1 1 1 0 0 2 1 2 1 2 0 1 2 0 1 1 0 0 1 1 2 1 1 0 0 2 2 1 1 1 1 1 0 0 0 1 1 0 0 0 1 0 2 2 0 0 1 1 1 0 2 0 2 0 1 0 0 2 2 2 2 1 2 0 0 0 2 1 1 1 1 1 0 1 0 0 1 2 0 1 0 1 1 0 1 1 1 0 0 0 0 0 2 1 1 0 1 1 0 1 0 0 0 0 1 0 1 0 0 1 1 1 1 0 0 0 1 0 1 1 1 2 0 0 0 0 0 0 0 0 2 0 2 2 1 1 0 0 1 1 0 0 0 1 1 0 0 1 0 1 0 1 2 1 1 0 1 0 2 1 0 0 1 1 1 2 2 0 1 1 0 0 0 2 0 1 0 1 0 0 0 1 0 1 0 0 1 0 1 1 0 2 0 0 0 1 1 0 0 2 0 2 0 0 1 0 0 0 0 0 1 1 0 0 0 2 0 2 1 2 0 0 0 0 0 1 0 1 1 1 2 1 0 1 2 0 1 2 0 1 0 1 1 1 1 1 1 0 0 0 0 1 1 1 0 1 0 2 1 0 0 2 0 1 1 1 0 0 0 1 0 0 0 0 0 0 0 2 0 0 1 1 1 0 0 0 0 1 0 1 1 0 0 0 0 1 0 1 1 1 0 0 2 0 2 0 2 2 1 0 0 0 1 1 0 0 0 0 1 1 0 1 1 0 0 2 0 0 0 2 0 0 2 0 2 0 2 0 0 0 1 1 2 0 1 0 2 2 0 1 0 0 1 0 2 1 2 0 0 0 0 1 0 1 1 1 0 0 2 0 0 1 1 0 2 0 1 0 1 1 2 1 0 1 1 1 0 0 1 1 0 0 0 0 0 2 1 2 0 0 0 0 0 0 0 2 2 0 1 0 0 1 0 0 0 0 0 0 0 0 1 2 1 0 0 0 1 1 0 0 0 2 1 1 1 1 1 2 1 1 0 1 1 0 1 1 0 0 0 0 0 0 0 0 0 0 0 0 0 0 2 0 0 0 0 1 0 0 0 0 1 0 0 1 1 0 1 1 1 1 0 0 0 1 0 1 0 2 1 0 1 0 1 1 1 0 0 0 0 2 0 0 0 1 0 0 1 1 1 0 0 0 2 2 2 2 1 2 1 2 0 2 2 2 0 0 0 2 1 1 2 1 0 1 0 1 0 1 0 1 1 1 1 0 1 1 0 0 1 1 0 2 2 0 0 0 0 0 1 0 0 0 0 0 0 0 2 2 0 0 0 0 1 1 0 2 1 0 0 2 0 0 0 0 0 0 0 0 0 0 0 1 1 0 2 2 0 1 0 2 1 1 2 0 1 0 1 1 1 0 1 1 1 1 0 0 1 0 0 1 2 1 0 0 2 2 1 0 2 2 1 1 0 0 1 1 1 0 0 0 2 2 0 1 0 0 1 0 1 0 1 1 1 0 1 2 1 0 1 1 0 0 0 0 2 0 1 1 0 0 0 0 0 0 0 0 0 0 0 0 1 2 0 0 0 2 0 0 0 2 0 0 0 2 0 0 1 0 1 1
173 0 0 0 0 0 0 0 1 2 0 0 1 2 0 1 0 0 0 2 2 2 0 1 0 0 0 1 0 2 1 0 2 2 0 0 1 0 1 1 1 1 1 0 1 1 0 0 2 0 0 0 0 1 0 1 0 1 2 1 1 0 2 2 0 0 2 0 1 0 0 0 2 0 2 2 2 0 2 1 1 0 2 0 0 0 1 1 1 2 1 1 0 2 0 0 0 0 0 0 2 0 0 1 1 1 2 0 2 0 0 1 0 0 0 0 0 0 2 0 0 0 1 1 1 0 0 0 0 0 0 0 0 0 0 0 0 0 0 0 0 0 0 0 1 0 1 0 0 0 0 0 0 0 2 1 0 2 0 1 1 1 0 1 2 2 0 0 2 0 0 0 1 1 0 0 1 0 0 0 1 2 0 0 0 0 0 1 0 0 0 2 0 2 2 0 1 0 0 0 1 1 0 0 0 2 2 2 1 0 0 0 1 0 1 2 0 1 1 1 1 1 0 0 0 0 1 1 0 1 0 0 0 0 0 0 0 2 2 1 0 1 2 1 0 0 0 0 0 0 0 0 0 0 0 0 0 1 1 1 1 1 0 1 1 0 0 0 2 0 0 2 0 2 1 1 0 1 1 0 0 2 2 1 2 1 0 1 0 2 0 1 2 0 2 0 1 0 0 1 0 0 0 1 0 0 1 2 1 1 0 1 0 2 1 0 0 1 0 0 0 0 0 1 2 0 1 2 2 0 2 1 0 2 1 0 0 1 0 1 1 1 2 1 0 0 1 0 1 0 0 1 0 0 0 2 0 0 0 2 2 2 1 1 1 0 0 2 2 0 0 2 0 0 0 0 0 1 0 2 2 1 0 0 0 1 1 1 1 0 0 0 0 0 2 0 0 0 1 1 0 1 0 1 0 0 1 1 0 1 0 1 0 0 0 0 1 0 2 0 0 0 1 2 1 2 1 1 1 0 1 1 0 1 0 0 0 2 0 1 1 1 0 2 0 1 1 0 0 1 0 0 0 2 2 2 0 2 0 1 1 1 1 0 0 2 1 2 2 0 1 0 0 0 1 0 2 2 2 1 1 0 0 0 1 0 1 0 1 0 1 1 0 1 0 0 0 0 0 1 2 2 1 1 0 0 1 1 1 0 0 2 1 0 1 0 0 2 1 2 1 2 0 0 0 1 0 0 0 1 1 1 2 1 0 0 2 0 1 0 1 1 0 1 1 1 0 1 1 0 0 0 0 2 0 1 0 2 0 1 1 1 0 0 0 0 0 0 0 0 0 2 0 0 0 0 0 1 0 2 0 0 2 1 2 1 2 0 1 1 1 0 1 0 1 1 0 0 0 0 0 2 0 1 2 0 2 0 2 2 1 1 0 0 0 0 0 1 1 1 1 2 0 0 0 1 1 1 0 0 2 1 0 0 1 0 2 1 2 0 0 1 0 0 2 0 2 0 2 2 1 2 0 1 1 0 1 0 1 1 1 0 1 2 0 2 1 1 1 0 0 1 2 0 0 0 0 0 0 0 1 0 2 2 2 2 2 2 0 0 1 0 1 0 1 0 0 1 1 1 1 0 0 0 2 0 2 2 2 0 2 0 0 0 0 1 1 1 2 0 0 0 1 2 0 2 2 0 1 1 2 2 0 2 0 0 1 0 0 0 0 0 1 2 2 0 2 0 0 1 1 1 0 0 0 1 0 0 0 0 0 0 2 0 0 0 0 1 0 2 1 0 1 1 1 0 1 0 1 0 2 2 0 0 0 1 0 0 0 2 2 0 2 0 0 0 1 1 0 0 1 1 1 0 1 0 2 1 1 0 1 0 1 1 1 2 2 0 0 1 0 1 1 2 2 0 0 0 0 1 0 0 2 1 0 0 0 0 0 0 0 0 0 0 0 0 0 0 1 1 1 1 1 2 1 1 1 0 0 0 1 0 0 0 0 0 0 0 0 2 0 0 0 0 1 0 0 0 2 2 2 0 0 0 0 0 0 0 1 0 1 0 0 2 2 1 2 2 0 1 0 1 1 1 1 1 1 0 1 1 1 1 0 0 1 1 0 1 2 0 0 1 1 2 1 0 1 1 0 0 2 2 1 2 0 0 0 0 0 0 0 0 2 0 0 0 0 0 1 0 1 0 0 1 1 0 2 2 0 0 1 0 0 0 2 0 2 0 2 1 0 0 0 1 1 1 1 1 2 0 0 2 1 1 0 1 1 2 1 0 1 0 0 0 0 0 0 0 0 0 0 1
174 0 1 2 0 0 0 0 0 2 0 0 0 0 0 0 0 0 1 1 1 2 0 2 0 0 1 1 0 2 2 0 1 1 0 0 2 2 0 0 0 0 0 1 1 0 0 0 2 0 0 0 1 1 0 1 0 0 1 1 0 0 2 2 0 1 0 1 2 0 0 1 2 1 1 2 2 0 2 0 1 0 2 1 1 0 0 0 2 2 0 0 0 0 0 2 0 0 0 0 1 0 0 2 0 0 2 1 1 1 0 1 0 1 1 0 0 0 0 0 0 0 2 1 0 1 1 1 1 1 0 0 0 0 0 0 0 0 0 2 0 0 0 0 0 2 0 0 0 0 0 0 0 0 0 0 0 1 0 1 1 1 0 1 2 1 0 2 0 1 1 0 0 1 0 0 0 0 0 1 1 1 1 0 2 1 1 1 0 0 0 2 0 1 1 0 0 0 0 0 1 1 0 1 1 1 1 0 0 1 1 0 1 0 1 2 0 2 0 0 2 2 0 1 1 0 1 2 0 2 0 0 0 0 0 0 0 2 2 1 0 0 2 0 0 0 0 0 0 0 0 1 0 0 1 0 1 0 0 0 0 0 0 1 0 0 0 0 2 2 0 0 0 0 0 0 0 2 2 2 0 1 2 1 2 2 1 1 1 1 0 1 1 0 2 0 0 2 1 1 0 0 0 1 0 0 2 2 1 2 0 1 0 2 2 0 0 0 1 0 1 1 0 2 2 0 0 2 1 0 1 2 1 1 0 0 0 2 1 1 0 2 1 1 1 1 0 0 2 2 2 0 1 0 0 1 0 0 0 1 1 1 1 1 1 0 0 1 2 1 1 1 0 0 0 1 0 0 1 1 2 0 0 0 0 1 1 0 0 0 0 0 1 0 2 1 1 0 0 0 0 0 0 0 0 1 1 0 0 0 0 0 1 1 1 1 1 0 1 0 0 1 0 2 1 2 2 0 0 0 0 0 0 0 0 1 0 1 0 0 0 2 1 2 1 1 0 0 1 2 0 1 0 2 1 1 0 1 2 0 2 1 1 1 0 1 0 2 2 0 2 1 0 0 0 0 0 0 2 0 0 0 0 1 1 0 1 2 0 2 0 2 1 1 0 1 1 1 0 0 1 1 2 0 0 0 2 0 1 0 0 1 2 0 0 1 1 2 0 2 0 2 1 0 0 1 1 0 0 1 1 0 1 1 1 0 1 0 1 1 1 1 0 0 1 2 0 2 0 0 0 0 1 1 1 0 1 1 0 0 0 0 0 1 0 1 1 0 1 0 0 1 1 0 1 1 1 0 0 0 1 0 1 2 1 0 2 2 0 1 0 1 0 0 1 0 0 0 0 0 0 2 1 0 1 0 1 0 1 1 1 1 0 0 1 2 1 2 2 2 0 1 0 0 0 0 1 2 0 0 0 0 1 0 1 0 1 2 2 0 0 0 0 2 2 0 2 0 1 1 0 2 1 2 1 1 1 1 1 1 0 0 1 1 1 2 1 1 1 1 0 1 0 1 2 0 2 1 1 1 0 0 1 1 1 1 1 1 0 0 0 1 2 0 2 1 1 2 1 2 2 0 1 0 0 0 0 1 2 0 1 1 0 1 0 1 0 1 1 0 0 0 0 2 2 2 2 0 0 0 0 1 0 2 0 0 1 0 1 1 0 0 0 0 0 0 0 0 0 0 0 0 0 0 0 1 1 0 0 0 0 0 2 0 0 1 2 1 0 2 1 0 2 1 1 0 2 1 1 1 2 1 0 0 0 1 0 0 0 1 1 0 2 0 1 1 0 1 1 0 0 1 0 0 0 1 1 0 1 1 1 0 0 0 2 2 1 0 2 1 2 1 1 2 2 1 0 0 0 2 0 2 0 1 0 1 0 0 1 0 1 0 1 1 1 0 1 0 1 0 2 2 0 2 2 0 0 0 0 0 0 0 0 0 0 0 1 0 1 1 0 0 0 0 0 0 0 0 1 2 2 0 0 0 0 0 0 1 0 0 2 0 1 2 2 0 2 1 0 0 0 2 0 0 1 2 0 0 0 2 0 0 0 0 1 1 0 1 2 0 0 2 2 1 0 0 1 1 0 0 2 2 1 1 0 0 2 1 0 0 0 0 1 1 0 1 1 1 0 1 0 0 1 1 1 0 1 2 2 2 0 2 1 0 2 1 1 0 1 1 0 0 0 0 1 0 1 0 0 0 0 1 0 2 0 1 1 1 0 1 0 0 0 0 0 0 0 0 1 0 1 1
175 1 0 2 1 0 0 1 1 0 0 0 0 1 0 1 0 0 1 1 1 2 0 2 0 0 0 0 0 1 1 0 1 1 2 0 1 1 0 0 1 1 0 1 1 1 1 0 1 1 1 1 0 0 1 1 0 0 1 1 0 0 2 2 0 1 1 1 2 0 1 1 2 0 0 2 2 0 1 0 2 0 1 1 2 0 0 0 0 2 0 1 0 1 1 2 1 0 0 2 2 0 0 2 0 0 2 0 0 2 0 0 1 2 2 1 1 0 0 2 2 0 2 0 0 0 2 0 0 0 0 0 0 0 0 0 0 0 2 0 2 0 0 0 0 0 1 0 0 0 0 0 0 0 0 0 0 0 0 1 0 0 0 1 0 1 0 1 1 0 0 1 1 1 1 0 0 1 0 1 1 0 0 0 0 0 0 1 0 0 0 1 1 1 1 1 1 0 0 1 0 1 1 1 1 1 1 0 0 0 1 0 0 0 2 2 0 0 1 0 0 0 1 1 1 0 2 0 0 0 1 1 0 0 0 0 1 2 2 1 0 0 2 0 0 0 0 0 0 0 0 0 0 1 0 0 0 0 0 0 0 0 0 2 0 0 0 1 1 1 0 0 0 1 0 0 0 2 2 2 0 2 2 0 2 1 0 1 1 2 0 1 2 0 2 0 0 0 0 2 0 0 0 0 0 0 1 1 2 2 1 2 0 1 1 0 0 0 0 0 0 0 2 1 1 0 0 0 0 0 2 1 0 2 0 0 0 0 0 0 0 0 0 2 1 1 1 1 1 0 0 0 1 0 1 1 0 0 0 1 1 1 1 1 1 0 0 1 1 1 1 1 1 0 0 1 0 0 1 1 2 0 0 0 1 0 0 0 0 0 0 0 0 0 2 0 0 0 0 0 0 0 0 1 1 1 0 0 0 0 0 1 1 1 2 0 0 0 0 0 0 2 1 1 0 0 0 0 1 0 1 1 0 2 0 2 0 2 0 1 2 0 0 1 0 0 0 1 0 0 0 1 0 2 0 0 0 1 1 1 1 1 0 0 2 0 0 2 2 0 1 1 0 0 0 1 0 2 1 1 1 0 0 1 0 0 0 0 1 0 1 1 0 1 1 0 0 1 1 1 1 2 2 0 0 0 2 1 1 0 0 2 1 0 0 0 0 2 1 2 1 2 0 0 0 1 0 1 0 1 1 1 1 1 0 0 0 0 2 0 1 1 0 1 1 2 0 2 0 0 0 0 0 1 2 0 1 1 0 0 0 1 2 2 0 0 0 1 2 1 1 1 1 0 1 1 2 2 0 2 0 0 1 0 1 1 1 0 1 1 0 2 0 0 1 0 0 1 0 1 1 1 1 1 1 0 0 1 2 2 1 0 0 0 0 0 0 1 0 0 0 1 0 0 0 0 0 1 0 0 1 0 0 0 1 0 2 1 2 0 1 0 1 1 1 0 1 1 2 2 0 1 0 0 1 0 1 1 0 1 1 0 1 1 1 2 2 0 0 0 2 0 0 0 2 0 2 1 1 1 0 0 2 1 2 2 0 0 0 0 0 0 0 1 0 0 0 2 2 2 0 1 1 1 1 1 1 1 1 0 0 0 0 0 0 0 0 0 0 0 0 0 0 2 2 0 0 0 0 0 1 1 0 2 1 1 0 1 0 1 1 1 1 2 1 1 2 0 0 0 0 1 1 1 0 1 1 0 1 0 0 0 2 1 0 0 0 1 0 2 1 0 2 1 1 0 0 0 2 0 2 2 0 0 0 0 0 2 1 2 0 2 2 0 1 1 0 1 0 0 1 1 0 1 0 1 1 1 0 1 1 0 0 0 1 1 1 0 2 2 1 2 1 2 2 2 0 0 0 2 1 2 1 0 0 2 1 1 0 1 0 1 0 0 0 0 0 1 0 0 1 1 1 1 1 0 1 0 0 0 1 0 2 0 2 1 0 0 2 0 0 0 0 0 2 0 0 0 0 0 0 1 0 0 0 0 0 0 2 0 1 0 0 2 2 0 2 2 0 0 0 1 2 2 2 1 1 1 1 1 1 0 0 0 1 1 0 1 1 1 0 2 2 1 0 0 1 2 0 1 2 1 0 2 0 0 0 0 0 0 0 0 2 2 0 1 0 0 1 0 1 0 1 1 2 0 1 2 1 0 2 0 0 0 0 0 2 0 1 1 0 0 1 0 0 1 2 0 1 0 0 1 0 1 0 0 0 1 0 1 0 0 0 1 0 0 0 0 1 0 0 1
176 1 0 1 0 1 1 2 2 0 0 0 0 0 0 0 0 0 1 1 1 1 0 2 0 0 0 1 0 2 2 1 0 1 1 0 2 1 0 0 2 1 0 0 0 0 0 0 2 0 0 0 1 1 0 0 1 0 1 0 1 0 2 2 1 1 1 0 2 0 1 1 2 0 2 2 2 0 1 0 1 0 2 1 1 0 0 1 2 2 1 1 0 2 1 2 1 1 0 2 1 0 0 2 0 0 2 0 0 1 1 2 1 2 2 1 1 1 1 1 1 0 2 1 0 0 1 1 1 1 0 0 0 0 0 0 0 0 0 1 0 0 0 0 1 0 0 0 1 1 0 0 0 1 0 0 0 1 0 1 1 0 0 1 2 1 0 1 0 1 1 1 0 2 0 0 1 2 0 0 0 0 0 1 1 1 1 2 1 0 0 2 0 1 1 0 0 1 0 0 1 1 0 2 2 0 0 1 1 0 1 0 2 1 1 2 0 0 1 0 2 2 2 0 0 0 2 2 0 2 1 1 0 0 0 0 0 2 2 1 0 0 2 0 0 0 0 0 0 0 0 0 0 0 0 1 1 0 1 1 1 1 0 0 0 0 1 0 1 0 0 1 0 2 0 0 1 1 2 0 2 0 2 1 1 1 2 0 0 1 1 0 1 0 2 0 2 0 1 2 0 0 1 0 1 0 0 2 1 1 0 1 0 1 1 0 1 0 0 0 0 0 1 1 1 0 2 1 1 2 2 2 0 2 0 0 0 1 0 1 1 1 1 1 1 1 0 0 2 2 2 0 2 0 2 0 0 0 0 2 1 1 2 0 2 1 0 1 2 1 1 1 2 2 0 2 0 1 1 1 0 2 0 0 1 0 0 0 0 0 0 1 0 1 2 1 1 1 0 0 0 0 0 2 1 0 0 1 0 0 2 0 0 0 0 0 0 1 0 0 0 0 0 1 0 0 0 1 2 1 2 2 0 2 0 0 0 1 0 1 1 1 0 1 0 0 0 1 0 0 0 0 0 2 2 0 1 2 2 2 0 2 0 0 0 2 0 2 2 1 0 0 0 0 1 1 0 2 2 1 2 0 0 1 0 1 0 0 0 0 0 0 1 2 1 0 0 1 0 0 1 2 1 1 0 0 0 1 1 0 0 2 1 0 0 0 0 2 0 0 0 2 0 0 0 0 2 1 0 2 0 1 0 0 0 1 1 0 2 1 1 1 0 0 0 2 0 1 1 0 0 0 0 2 1 1 0 1 1 0 1 0 1 2 1 0 0 0 2 1 0 0 0 0 0 0 0 2 0 2 0 0 0 0 0 0 0 0 2 2 1 1 2 0 0 2 0 0 0 0 0 2 1 1 2 0 1 0 2 2 0 0 0 0 0 0 0 1 0 0 2 2 0 0 0 1 1 1 0 0 0 0 1 1 1 0 2 0 2 0 1 1 0 0 2 0 2 0 1 0 0 1 0 0 1 1 2 0 2 0 0 0 0 0 0 0 1 1 1 1 0 1 1 0 1 0 1 0 0 0 0 0 2 2 2 2 2 0 0 0 0 0 1 1 1 0 0 2 2 2 0 1 0 0 0 0 2 0 1 0 0 0 0 0 1 1 0 2 2 0 0 0 0 2 0 1 2 0 1 0 1 0 0 2 0 0 1 0 0 0 0 0 0 0 1 0 1 0 0 0 0 0 0 0 0 2 0 0 1 0 0 0 2 1 0 0 1 2 0 2 0 0 2 1 1 0 1 1 1 1 1 1 0 0 0 0 0 2 2 2 0 2 2 0 0 0 0 0 0 0 0 1 2 0 2 0 2 1 1 0 1 0 0 0 1 1 1 1 0 1 1 1 1 2 1 1 0 0 0 2 0 2 2 2 0 0 0 2 2 0 2 2 2 2 2 0 2 1 0 0 1 1 2 2 0 2 2 0 0 0 0 0 0 0 0 1 1 1 1 1 1 1 0 1 2 0 0 2 2 0 0 1 1 0 1 2 0 0 0 1 1 0 0 1 2 1 1 2 0 0 0 2 1 0 2 1 0 0 1 1 1 0 0 0 2 1 0 1 1 1 0 1 1 2 0 0 1 0 1 0 2 2 1 2 0 0 0 1 1 1 0 0 2 2 0 0 0 1 0 0 2 0 1 1 0 1 2 2 1 1 0 1 0 0 0 0 2 0 1 1 0 1 0 0 0 0 0 1 1 0 0 1 0 1 0 0 0 1 1 1 1 0 0 1 0 0 0 0 1 0 0 1
177 0 0 0 0 0 0 1 1 1 0 1 0 0 0 0 0 0 0 2 2 2 0 2 0 0 0 1 0 1 1 1 0 0 0 1 2 2 0 0 0 0 0 0 2 0 1 0 2 1 0 1 0 0 1 1 1 0 0 1 0 1 2 2 1 1 1 1 1 0 1 1 2 0 1 2 2 0 2 0 2 0 1 0 2 0 0 0 2 2 0 2 1 1 1 1 1 0 0 1 1 1 1 1 0 0 2 1 1 1 0 2 0 2 2 0 0 0 1 1 1 0 2 1 0 0 1 0 0 0 0 0 0 0 0 0 1 0 0 0 0 0 0 0 1 2 0 0 1 1 0 0 0 0 0 0 0 0 0 1 1 0 0 2 0 0 0 2 0 0 0 0 0 2 1 0 0 0 0 0 0 0 1 0 1 0 0 0 0 0 0 2 0 0 1 0 0 0 0 0 1 1 0 0 1 2 2 2 0 0 1 0 2 0 2 2 1 0 1 1 0 0 2 0 0 0 2 1 0 1 0 0 0 1 0 0 0 2 2 2 0 0 1 0 0 0 0 0 0 0 0 0 0 0 0 0 1 1 1 1 1 1 0 1 0 0 0 0 2 1 1 2 1 0 0 0 0 2 2 2 0 2 2 1 2 1 0 0 0 0 0 0 2 0 2 0 1 0 0 1 1 0 0 1 0 1 0 1 1 1 0 1 0 0 2 0 0 0 1 0 1 1 0 1 2 0 2 1 0 1 2 1 2 1 0 0 0 2 0 0 0 2 1 1 0 0 1 0 2 1 1 0 2 0 1 0 0 0 0 1 0 0 1 1 1 1 0 1 2 1 1 1 1 1 0 2 0 1 0 2 2 1 0 1 0 1 1 0 0 0 0 1 0 0 1 0 0 0 0 0 0 0 0 0 0 0 1 0 0 0 1 0 0 0 1 0 0 0 1 0 1 1 0 1 1 0 0 0 2 0 2 0 0 2 0 1 0 1 0 0 1 1 0 2 0 0 0 0 0 2 0 0 0 2 1 1 0 1 1 1 1 0 0 0 1 1 1 2 2 0 0 0 0 0 2 0 2 2 2 1 0 0 0 2 2 0 2 1 1 1 0 2 1 1 1 0 0 2 2 0 0 2 1 0 0 0 1 1 0 0 0 2 1 0 1 0 0 2 0 0 0 2 0 0 0 0 1 1 0 2 0 1 1 0 0 0 1 0 1 0 0 2 0 0 0 1 1 2 0 0 0 0 0 1 1 0 1 1 1 0 0 0 0 2 1 1 1 1 2 0 1 1 0 0 0 0 0 1 0 2 0 0 1 1 0 0 1 0 0 1 0 1 1 0 0 1 0 0 0 0 0 1 1 0 0 1 0 1 2 1 0 0 0 1 0 1 0 1 0 1 0 1 0 1 1 1 1 1 0 0 0 2 0 0 2 2 2 0 2 0 0 1 0 0 1 0 1 1 0 0 2 1 1 2 2 0 0 1 1 0 0 0 1 1 1 1 1 0 0 1 1 0 0 0 1 0 2 1 0 0 0 1 2 2 2 2 2 0 0 0 0 0 1 0 0 0 1 2 1 1 0 1 0 0 2 0 1 1 1 0 0 0 0 1 1 1 0 1 1 1 0 1 0 1 1 1 1 0 0 0 0 0 0 2 1 0 1 0 1 1 0 0 1 1 1 1 2 0 0 0 0 1 0 1 0 0 1 0 0 0 0 0 2 0 0 1 0 2 0 2 0 1 2 1 1 0 1 1 1 1 1 1 1 1 1 2 1 2 0 2 0 0 2 0 1 1 0 1 0 0 1 1 1 1 1 0 0 0 1 1 2 0 0 0 2 2 2 0 1 1 1 1 1 2 2 1 0 0 0 2 1 2 2 1 0 0 0 1 1 0 1 1 2 1 2 1 2 0 0 0 2 2 0 2 2 0 0 1 1 1 0 0 0 0 0 1 1 0 2 0 0 0 1 0 1 0 0 0 2 2 2 0 1 0 1 1 0 1 0 1 1 0 1 0 1 1 1 2 0 0 1 1 2 2 2 2 0 1 0 1 0 0 0 0 1 1 0 1 2 1 0 2 2 1 1 0 0 1 0 1 2 2 0 0 1 0 0 1 0 1 0 0 2 1 1 2 1 1 1 0 1 0 2 0 0 0 0 2 0 0 1 0 0 0 1 0 0 0 2 2 0 0 0 0 1 2 2 1 1 0 0 2 2 2 0 1 0 0 0 0 0 0 0 1 1 0 0 0 2 0 0 0
178 1 0 1 0 0 0 0 0 2 0 0 1 1 0 0 0 0 0 2 2 2 0 2 0 0 1 0 1 1 1 0 1 0 1 1 2 2 1 1 1 1 0 0 0 0 0 0 2 1 0 0 2 2 0 0 1 0 1 0 0 0 2 2 0 1 1 1 2 0 1 2 2 1 2 2 2 0 2 1 1 0 2 1 1 0 0 0 0 2 0 0 2 2 2 2 1 2 0 2 0 0 0 0 0 0 2 2 1 1 0 1 2 1 2 1 1 0 1 1 1 0 2 2 0 1 0 1 1 1 0 0 0 0 0 0 0 0 0 1 0 0 0 0 1 2 0 0 0 0 0 0 0 0 0 0 0 1 1 1 1 0 0 1 1 1 1 1 1 1 0 1 0 1 0 0 1 0 0 0 0 1 1 0 1 0 1 1 0 0 0 2 0 1 2 0 2 1 0 0 0 0 0 2 1 1 1 1 0 0 1 0 1 0 2 2 0 1 0 0 1 1 0 0 0 0 1 2 0 2 0 0 0 0 0 0 0 2 2 2 0 0 2 1 0 0 0 0 0 0 0 1 1 1 0 0 1 1 1 1 1 1 0 1 0 0 1 0 2 1 2 2 0 1 0 1 0 1 2 1 1 1 2 1 2 0 0 1 1 2 0 1 0 1 2 1 0 1 0 1 1 0 1 0 1 0 1 2 0 0 0 0 0 1 2 0 0 1 0 0 0 0 0 0 2 0 0 1 0 2 2 0 0 0 0 0 0 2 0 0 1 1 1 1 0 0 1 0 2 1 0 0 2 2 0 0 1 0 0 1 1 1 1 1 1 0 0 1 2 1 1 1 0 0 1 0 0 0 2 0 1 1 0 0 0 0 0 1 1 0 0 0 1 0 2 0 0 1 0 0 0 0 0 1 1 0 0 2 0 0 0 1 0 0 0 0 1 0 0 0 0 0 0 2 1 1 1 1 2 1 1 0 0 1 0 1 0 1 0 0 2 0 0 0 0 2 0 0 0 2 0 0 0 1 1 0 1 1 1 1 0 1 0 0 0 1 1 2 2 0 0 0 1 1 1 1 1 1 2 1 0 0 0 2 2 0 2 0 0 0 1 2 0 2 0 0 0 2 1 0 0 2 1 1 0 0 2 0 1 0 1 1 1 0 1 0 0 2 0 1 1 2 2 1 1 0 1 1 0 2 0 2 1 0 0 1 2 0 2 0 1 2 0 1 1 1 0 1 1 0 1 1 0 1 2 0 1 0 0 0 0 0 0 0 0 0 0 1 0 0 0 0 0 0 0 0 0 0 0 1 0 0 1 0 1 0 0 1 0 1 0 0 0 1 1 1 1 0 0 0 0 2 1 1 1 0 0 0 2 2 1 1 0 0 0 0 0 1 0 0 1 1 0 0 0 2 2 1 0 0 0 1 1 1 1 0 1 0 2 0 1 0 1 1 1 0 1 1 1 1 0 2 0 0 1 0 2 1 1 0 0 0 1 2 0 2 2 1 2 0 0 1 1 0 1 0 1 2 0 0 0 0 2 2 2 2 2 2 0 0 2 0 0 1 0 0 0 1 0 1 1 0 0 0 2 0 2 2 2 0 1 0 0 0 0 0 0 1 1 1 0 1 0 2 2 0 0 0 1 1 1 1 1 1 1 1 0 1 0 1 0 0 0 0 0 1 1 1 0 0 0 0 0 0 0 1 0 0 0 0 0 0 2 0 1 0 0 2 0 2 0 0 1 0 0 2 1 1 1 1 1 1 0 0 0 1 0 2 0 2 0 1 2 0 0 0 0 0 0 0 0 1 1 0 1 0 0 1 0 1 1 0 1 1 1 2 2 0 1 1 1 2 1 2 2 0 0 0 0 1 0 1 2 1 0 0 1 1 1 0 1 1 1 0 1 1 1 0 0 0 2 1 1 2 2 0 0 2 0 0 0 0 1 1 1 1 0 0 1 0 0 0 0 1 2 1 0 1 1 2 2 0 0 0 0 0 0 0 0 0 1 0 1 2 2 0 2 2 0 0 0 2 1 0 2 2 1 1 1 2 0 0 0 0 1 1 0 1 1 1 0 2 2 1 1 0 2 2 1 1 1 1 0 1 0 0 1 2 0 1 0 1 2 2 2 2 0 0 1 0 1 0 1 1 1 0 1 1 0 0 2 0 0 2 0 0 0 0 1 2 0 0 0 0 1 2 2 1 1 1 1 1 1 1 0 0 0 0 0 0 0 1 0 0 0 0 0 0 1 0 0 0
179 1 0 1 0 0 0 2 2 0 0 0 0 1 0 1 0 0 1 1 1 2 0 2 0 0 0 2 1 2 2 2 0 0 1 0 1 1 0 0 1 1 0 1 2 0 0 0 0 2 0 1 0 1 1 0 0 0 1 0 1 1 0 1 0 1 1 2 1 0 0 1 2 0 1 2 2 0 2 0 0 0 2 0 0 0 0 0 1 2 0 0 0 1 1 2 1 0 0 1 1 0 1 0 1 1 2 0 0 2 1 1 1 1 2 0 0 0 0 1 1 0 2 1 0 0 1 2 1 2 0 0 0 0 0 0 1 0 0 1 0 0 0 0 1 1 0 0 0 0 0 0 1 0 0 0 0 0 0 0 0 0 0 2 1 1 0 0 0 0 0 1 1 2 0 0 1 0 1 1 1 1 1 0 1 0 0 1 1 1 1 1 0 1 1 0 1 0 0 0 0 0 0 1 0 1 2 0 0 0 1 0 0 0 2 2 0 0 1 0 1 1 0 0 0 0 1 2 0 2 0 0 0 0 0 0 0 2 2 2 0 0 2 1 0 0 0 0 0 0 0 1 0 0 0 0 1 0 0 0 0 0 0 1 0 0 0 0 1 0 0 2 0 1 0 0 0 2 2 1 1 1 2 0 2 1 0 2 1 2 0 2 1 0 2 0 1 0 0 0 1 2 0 1 0 0 1 1 1 1 0 1 0 2 0 0 0 0 1 0 1 1 0 1 1 0 1 2 1 0 0 2 0 0 0 0 0 2 0 1 1 1 1 1 0 0 0 0 2 1 1 0 1 1 0 1 1 0 0 1 2 2 0 0 0 1 0 2 2 0 0 2 2 1 2 0 0 1 0 2 2 0 0 0 0 1 1 0 0 1 1 1 1 0 1 1 0 0 2 1 0 1 0 1 1 1 0 2 0 0 0 1 2 2 2 2 0 0 0 0 0 1 1 1 1 2 1 0 1 0 1 0 1 1 1 2 0 0 0 0 1 0 0 0 2 2 0 0 1 1 0 1 0 2 0 0 0 1 2 0 1 0 0 0 2 0 0 2 2 0 1 0 2 2 0 0 1 2 2 0 1 0 0 1 0 1 0 0 1 0 1 2 0 2 0 0 0 2 0 0 0 2 1 1 0 0 2 0 2 0 0 2 1 1 0 1 1 1 0 1 1 1 0 0 0 0 1 0 0 1 1 0 0 0 0 1 2 0 1 1 0 1 0 0 0 2 0 0 2 0 0 0 0 1 1 1 0 0 1 0 0 0 1 2 0 1 1 0 1 0 0 1 1 0 1 1 2 0 0 1 0 0 1 0 1 0 0 1 1 2 1 0 0 0 0 0 0 0 0 0 0 2 0 0 2 0 2 0 1 1 1 1 0 0 0 1 1 2 0 0 0 1 0 1 1 1 1 0 0 0 0 1 0 0 1 1 1 1 2 0 0 0 0 0 2 0 2 1 1 1 1 1 0 0 1 0 2 0 2 0 0 0 2 0 2 1 0 1 0 0 1 0 0 0 1 1 1 0 1 0 1 1 2 2 2 2 1 2 1 0 0 0 0 0 0 0 0 2 2 2 1 1 0 0 0 0 2 2 1 1 0 0 0 2 0 1 0 1 1 0 0 0 0 2 1 1 1 1 1 1 2 2 0 2 2 1 0 0 0 0 0 0 0 2 2 0 2 0 0 0 0 0 0 0 0 1 0 0 1 0 0 0 2 0 0 0 0 2 0 2 0 1 1 1 1 1 1 1 0 1 0 0 0 0 0 2 0 1 1 2 1 1 2 0 1 1 1 0 0 1 0 1 1 0 1 0 1 1 0 0 1 1 0 0 2 2 2 2 1 2 2 1 0 2 2 0 0 0 0 2 1 2 2 1 0 1 0 0 0 0 0 0 1 1 1 0 1 0 0 0 2 1 1 1 1 0 1 0 0 0 0 0 0 0 0 0 1 0 2 1 1 0 0 0 2 0 0 0 2 2 2 0 0 1 1 1 0 0 1 0 0 0 1 1 0 0 2 2 0 0 0 2 1 1 2 2 0 1 0 2 0 0 0 0 1 1 0 1 2 0 0 2 2 0 1 0 2 0 1 0 2 2 0 1 0 0 0 1 0 0 0 0 1 2 1 2 0 0 1 0 1 0 0 2 2 0 2 2 1 0 2 0 0 0 1 1 2 1 1 1 0 0 0 0 0 1 1 1 2 0 0 2 0 1 0 0 0 0 0 1 0 1 0 1 1 0 0 0 1 0 0 0
180 1 0 2 0 0 1 2 2 0 0 1 0 1 0 1 0 0 0 1 1 1 0 2 0 0 1 1 1 2 2 0 1 2 1 0 1 2 0 0 0 0 0 0 2 0 0 0 0 1 1 1 0 0 1 0 0 0 1 0 1 1 2 2 0 2 0 0 2 1 0 0 2 0 1 2 2 0 1 0 2 0 2 2 2 1 0 0 2 2 0 0 1 1 0 0 0 2 0 2 2 0 1 0 1 1 2 0 1 1 1 2 0 1 1 1 1 0 1 1 1 0 2 0 0 0 2 2 2 2 0 0 0 0 0 0 0 0 0 0 1 0 1 0 1 2 1 0 2 2 0 0 0 0 0 0 0 0 0 1 1 0 0 1 0 1 0 1 0 1 1 1 1 0 0 0 1 1 0 0 0 0 2 0 2 0 0 1 0 0 0 2 0 1 1 1 0 0 1 1 0 1 0 1 1 0 0 0 2 0 1 0 1 0 0 2 0 0 0 0 1 1 0 0 1 1 1 0 0 0 0 0 0 0 1 1 1 2 2 1 0 0 2 0 0 1 1 0 0 0 0 0 0 0 0 0 1 0 0 1 0 0 0 0 0 0 0 0 2 2 0 2 0 0 0 0 0 2 2 1 0 2 2 1 1 1 2 1 0 2 0 0 0 2 2 1 0 2 0 2 1 0 1 1 0 0 0 2 1 1 0 1 0 1 2 0 1 0 0 0 0 0 2 0 1 0 1 1 1 0 2 1 0 1 0 0 0 1 0 1 2 1 2 2 1 1 0 0 1 1 1 0 2 1 1 0 1 0 0 0 1 2 1 1 1 1 0 1 1 0 0 2 0 0 0 1 0 0 2 0 1 1 0 0 1 0 0 0 0 1 1 1 1 0 2 1 1 0 0 0 0 0 0 1 1 0 0 0 0 1 0 0 1 1 1 1 1 0 1 0 0 1 1 1 1 2 1 1 2 1 2 1 0 2 0 0 1 0 1 0 0 2 0 0 1 2 0 1 1 1 0 1 0 2 0 0 0 1 1 1 1 1 1 1 0 1 0 1 1 1 2 0 1 1 1 0 0 1 2 1 0 0 0 0 0 1 0 0 0 0 0 1 0 2 0 0 0 2 2 0 0 2 1 2 0 0 1 1 0 0 0 1 0 0 0 0 1 2 0 0 0 2 0 0 0 1 0 1 0 1 1 0 0 0 0 1 2 0 0 0 2 1 0 1 0 2 0 1 1 0 0 0 0 1 2 0 1 0 1 0 0 0 0 1 1 0 0 1 1 0 0 0 0 0 0 0 0 1 0 1 1 0 2 1 1 1 2 0 2 2 0 2 1 0 1 0 2 0 1 0 0 1 0 1 1 0 0 0 1 1 0 0 0 0 0 0 0 0 0 0 0 0 0 0 0 1 1 1 0 0 0 0 0 0 1 0 2 2 2 0 1 0 0 1 1 0 2 1 1 1 0 1 1 1 2 0 2 0 2 0 0 0 0 1 0 1 2 1 0 0 2 0 1 0 0 0 0 0 1 0 0 0 2 2 2 2 1 1 1 0 0 0 1 0 1 0 0 1 1 1 1 0 0 0 1 0 1 2 2 0 1 0 0 1 0 1 0 2 2 0 0 0 0 2 1 2 2 1 1 1 1 1 0 1 1 0 0 0 0 0 0 0 0 0 0 0 0 0 0 0 0 0 1 0 0 1 1 0 1 1 0 1 2 0 0 2 2 0 0 2 2 0 1 1 1 1 1 0 0 1 1 0 0 0 0 2 0 2 0 2 0 0 2 0 1 1 0 1 1 0 0 2 0 0 0 1 2 1 1 0 0 0 0 0 2 2 2 0 1 1 0 1 0 1 1 1 0 0 0 2 0 2 1 1 0 1 2 0 0 0 0 0 1 1 1 0 1 0 0 0 0 0 1 1 1 0 1 0 0 0 1 0 0 0 0 0 2 0 1 1 0 0 0 0 1 0 0 1 1 0 1 1 0 0 0 0 1 0 1 0 1 0 0 1 1 0 2 2 0 0 0 1 1 1 1 2 0 0 0 1 0 0 0 0 1 1 0 0 2 0 0 2 2 0 1 0 2 0 0 0 2 2 0 1 1 0 1 2 0 0 0 0 0 0 0 2 0 0 1 0 1 0 1 0 1 0 1 2 0 0 1 0 1 0 1 1 0 0 1 0 0 0 1 0 0 1 1 0 0 0 0 0 0 0 0 0 0 0 0 0 0 0 0 0 0 1 1 1 2 0 0 0
181 0 0 2 0 0 0 1 1 1 0 1 0 0 0 0 0 0 0 2 1 2 0 2 0 0 0 1 1 2 2 0 1 1 0 0 2 2 0 0 0 0 0 0 1 0 0 0 2 0 0 0 0 0 0 1 1 0 0 0 0 1 0 2 0 0 2 1 2 0 0 1 2 1 1 2 2 1 0 0 2 0 2 2 2 0 0 0 1 2 0 0 1 1 0 1 0 2 0 2 1 0 0 0 1 1 1 1 1 1 0 2 1 1 1 1 1 0 0 0 0 0 2 0 0 0 2 1 1 1 1 1 0 0 0 0 1 0 0 1 1 0 0 0 0 0 1 0 0 0 0 0 0 1 1 0 0 1 0 1 0 1 0 1 1 1 0 1 0 0 0 0 1 0 0 0 1 0 0 1 1 1 0 0 1 1 0 1 1 1 1 2 0 1 2 0 0 0 0 0 0 0 0 2 1 0 1 0 1 1 1 0 2 0 0 2 0 1 0 0 0 0 1 0 0 0 0 2 0 2 0 0 0 0 0 0 0 2 2 1 0 0 2 0 0 0 1 0 1 0 0 0 0 1 0 0 0 0 0 0 0 0 0 1 0 0 0 1 2 1 0 1 0 1 0 0 1 0 2 0 1 1 1 0 2 1 0 0 0 0 0 0 0 0 2 0 0 0 0 2 0 0 0 0 0 1 0 2 1 1 0 1 0 0 2 0 0 0 0 0 1 1 2 1 1 0 0 1 0 0 2 1 1 2 0 0 0 0 0 1 0 0 0 2 1 1 0 0 2 0 0 0 1 0 0 1 1 0 0 2 2 2 1 1 1 0 0 1 2 1 1 1 0 0 0 0 0 1 1 1 0 1 0 0 0 0 0 0 0 0 0 0 0 0 1 1 1 0 0 0 0 0 0 2 1 0 1 0 1 0 0 1 1 1 1 1 0 0 0 0 0 0 1 1 1 1 1 0 2 1 2 2 0 2 0 1 0 1 1 0 1 1 0 1 0 1 0 0 0 0 0 0 0 2 2 1 1 2 1 1 1 1 1 1 0 1 1 2 2 0 2 0 1 1 1 1 0 2 2 1 1 1 0 0 0 2 0 0 0 0 0 0 0 1 0 1 1 1 1 1 2 2 2 1 1 1 2 0 2 0 0 2 0 0 0 0 0 2 0 1 1 2 0 0 0 1 0 0 0 2 0 0 2 0 0 0 2 0 2 0 2 2 0 0 0 1 0 2 0 0 1 1 0 2 0 0 0 2 0 0 0 2 0 0 0 0 0 0 0 0 0 0 0 0 0 0 0 0 0 2 0 0 2 1 2 1 2 0 0 0 0 1 1 0 1 0 1 0 0 0 0 2 2 0 0 1 0 0 1 1 0 0 0 0 0 0 0 0 0 0 0 0 0 1 1 1 1 2 0 0 1 1 1 1 2 0 1 0 1 1 0 0 0 0 1 0 2 1 1 1 1 2 1 1 1 0 1 0 2 0 0 0 0 1 1 2 1 0 1 0 1 1 0 0 0 2 0 0 1 0 0 1 2 2 2 2 1 1 1 0 0 1 1 0 1 0 0 2 0 1 1 0 0 0 0 0 1 2 2 0 2 1 0 0 0 0 0 0 0 0 0 0 0 2 2 0 0 0 1 0 0 0 0 2 0 0 1 1 0 1 0 0 0 0 1 1 2 0 0 0 0 0 0 1 0 1 2 0 0 1 0 1 2 0 1 1 1 2 0 0 0 1 2 0 0 0 1 0 2 0 2 2 0 0 0 1 0 2 0 2 0 1 2 1 0 0 0 1 0 1 2 2 0 0 0 0 2 1 0 0 1 1 1 1 0 1 1 0 0 0 0 1 1 2 2 2 0 0 0 2 0 2 2 1 0 0 0 0 1 0 1 0 1 0 1 1 1 1 0 0 2 2 1 2 1 1 1 0 0 0 2 0 0 0 0 0 0 0 0 2 0 0 0 0 1 0 0 1 1 1 2 0 0 1 1 2 0 0 0 0 1 0 0 2 2 0 2 2 0 0 0 2 0 0 0 2 0 1 0 2 0 0 0 0 0 1 0 0 2 0 0 2 0 2 0 0 1 2 1 0 1 1 0 1 0 0 0 1 0 1 0 0 0 0 0 1 0 1 0 2 1 0 0 1 1 0 2 2 2 0 2 0 0 1 0 0 1 0 2 1 0 0 0 1 0 0 0 0 0 1 1 0 0 1 0 0 0 1 0 1 0 0 0 0 0 2 0 0 2 0 0 0
182 1 0 1 1 0 0 1 1 0 0 1 0 0 0 0 0 0 1 1 1 1 0 2 0 0 0 0 1 1 1 0 2 1 0 0 2 1 0 0 0 0 0 0 1 0 0 0 1 1 1 1 1 1 0 0 0 0 0 0 1 0 2 2 0 1 0 1 1 0 1 1 2 0 1 2 2 0 1 0 2 0 2 1 1 0 0 0 2 2 0 0 1 1 0 1 0 2 0 2 0 0 1 0 1 1 1 0 2 0 0 2 2 2 2 1 1 0 0 2 2 0 1 0 0 0 1 0 0 0 0 0 0 0 0 0 1 0 0 1 0 0 0 0 1 2 0 0 0 0 0 0 0 0 2 0 0 0 0 1 0 0 0 1 0 1 0 1 0 0 0 1 1 1 0 0 1 0 0 1 1 1 0 1 1 0 1 1 1 1 1 2 1 0 0 1 0 0 0 0 1 1 0 2 1 1 1 1 1 2 2 0 0 0 1 2 1 1 1 1 1 1 1 0 0 0 1 1 0 1 1 1 2 2 1 0 0 2 1 1 0 1 2 1 0 0 0 0 0 0 0 0 0 1 0 0 1 0 0 0 0 0 0 1 0 0 1 0 1 0 0 1 0 0 0 0 0 0 0 0 0 2 2 1 1 0 1 1 2 2 0 2 2 0 2 0 2 0 0 1 1 1 1 0 1 0 2 2 2 2 2 2 0 1 1 0 1 0 1 0 1 1 0 1 2 0 2 1 0 1 2 1 1 1 0 0 0 1 0 0 1 1 0 2 0 0 0 1 2 1 1 1 2 0 2 0 0 0 0 2 2 1 2 0 2 0 0 2 2 0 0 2 2 2 1 0 0 0 0 2 1 1 0 0 0 0 0 0 0 0 0 2 1 0 2 1 1 0 1 1 0 1 0 2 2 0 0 0 0 0 0 1 1 1 1 0 1 0 0 0 0 1 0 1 0 1 0 0 0 0 1 1 0 2 0 0 0 0 0 0 2 0 0 1 1 1 0 0 0 1 0 1 0 1 2 0 2 1 0 1 1 1 0 0 1 1 0 2 2 0 1 1 1 1 1 1 0 1 2 1 1 1 0 2 1 0 1 0 2 0 1 2 0 1 0 0 0 2 1 0 0 2 2 0 0 0 2 1 0 0 0 1 0 1 0 0 1 2 0 0 1 2 1 0 0 0 1 0 0 1 1 0 0 0 0 1 1 0 0 0 0 1 0 1 1 0 1 1 2 1 0 1 0 1 1 0 1 1 1 1 1 0 0 2 2 0 0 1 1 1 0 1 0 0 0 0 0 1 0 2 0 0 0 0 0 0 0 0 0 0 1 0 1 0 0 0 0 0 0 1 0 2 1 1 2 1 1 0 2 2 0 0 0 1 0 1 0 1 0 0 1 2 0 0 0 0 1 2 0 0 0 1 1 1 2 1 1 0 1 1 1 0 0 0 1 0 2 0 1 1 0 1 0 1 1 0 2 0 2 0 0 0 1 1 1 1 1 0 2 0 0 2 2 0 0 0 0 1 1 1 1 0 2 1 1 2 0 2 2 0 0 0 0 0 0 0 0 2 1 1 1 0 1 1 0 1 1 0 0 1 0 0 0 0 1 2 0 0 0 0 0 0 0 2 2 2 2 0 2 2 1 1 0 2 1 1 0 0 0 0 0 0 1 1 2 0 2 1 0 0 0 0 0 1 0 1 1 0 1 0 0 0 2 0 0 1 2 1 0 2 1 0 1 1 1 1 1 0 0 1 0 0 1 1 2 2 2 1 1 2 1 1 2 0 1 1 0 0 1 0 0 0 1 0 1 1 2 1 1 0 1 0 2 2 0 2 2 1 2 2 2 2 0 1 1 1 0 0 0 2 0 1 1 1 0 2 0 0 1 1 0 1 1 1 1 0 1 0 0 0 2 2 0 2 2 0 0 0 0 0 0 0 0 0 0 1 1 0 2 0 0 0 0 1 1 1 0 1 2 2 2 0 1 0 1 2 0 1 0 0 2 0 1 1 1 0 2 2 0 1 0 1 1 0 2 2 0 0 0 2 0 0 1 1 1 0 0 1 2 1 0 2 2 1 0 0 1 0 0 1 2 2 0 2 0 0 0 0 0 0 0 0 2 1 0 0 1 1 0 0 0 0 0 2 0 0 2 2 1 1 0 1 0 0 0 2 1 1 1 1 1 0 0 0 1 0 1 1 1 0 0 1 1 1 0 1 1 0 0 1 0 0 0 1 0 0 0 0 0 0 1 0
183 1 1 0 0 0 0 0 0 2 0 0 2 2 0 2 1 0 1 1 0 1 0 0 1 1 1 0 0 1 1 0 0 0 1 1 2 0 0 0 2 2 0 1 2 0 0 0 2 0 0 0 1 2 0 0 1 0 1 0 0 2 1 1 0 0 1 2 2 0 0 2 2 0 0 2 2 0 2 0 2 0 1 1 2 0 0 1 2 2 1 1 2 1 1 1 1 2 0 2 1 0 1 0 1 1 1 0 1 1 1 2 0 1 1 0 0 0 0 2 2 0 2 1 0 0 1 1 1 2 1 1 0 0 0 0 0 0 0 0 1 0 0 0 1 0 1 0 1 0 1 0 0 1 0 1 1 0 0 1 1 0 0 1 0 2 0 0 0 1 1 1 2 1 1 1 0 1 0 1 1 1 0 0 0 0 0 1 0 0 0 2 0 1 1 0 1 0 0 0 0 0 0 2 2 0 0 0 0 0 1 0 0 0 2 2 0 0 1 0 1 1 1 0 0 0 2 2 2 0 0 0 1 0 0 0 0 2 1 2 0 0 2 1 0 0 0 0 0 0 0 0 0 0 0 1 1 1 1 1 1 1 0 1 0 0 0 0 1 1 0 2 0 0 1 1 0 1 1 1 0 2 2 0 2 1 0 2 0 2 0 0 0 1 2 1 0 1 1 2 2 0 0 1 0 1 0 2 1 0 0 1 0 2 1 0 0 0 0 0 1 1 1 1 1 0 1 1 1 1 2 1 0 1 0 0 0 2 0 0 0 1 0 2 1 1 1 1 2 1 1 1 2 0 1 0 1 0 0 2 2 2 1 0 1 0 0 1 1 0 0 2 0 0 1 1 0 0 1 1 1 1 0 0 0 2 1 0 0 0 0 0 1 0 2 1 1 1 1 1 1 1 0 2 1 0 0 2 0 0 1 0 1 1 1 1 0 0 1 0 0 1 1 1 0 0 0 0 2 0 2 0 0 1 1 0 0 0 0 0 1 1 0 1 1 0 0 0 0 2 0 0 0 2 2 2 0 2 2 2 0 2 0 0 1 1 0 2 2 0 2 1 0 0 1 0 1 0 2 0 0 0 0 1 1 0 1 0 0 0 1 1 0 1 0 1 1 2 2 0 0 2 1 1 0 0 2 0 2 0 0 2 0 0 1 0 0 2 0 1 0 2 0 0 0 0 2 0 1 1 1 0 1 1 0 0 1 0 2 0 1 2 0 1 1 2 0 1 1 0 0 0 0 2 0 1 0 0 1 0 0 0 1 1 0 0 0 1 1 0 0 0 0 0 0 0 1 2 0 2 0 0 0 0 0 0 0 1 0 1 0 1 0 0 1 0 0 0 0 0 0 2 1 0 1 1 0 0 2 2 0 0 0 0 0 1 1 2 1 0 0 0 0 0 0 0 0 1 0 0 0 2 1 0 2 0 2 1 2 0 0 0 2 2 2 0 0 1 0 0 0 2 0 0 1 0 2 0 1 0 0 0 1 1 0 1 2 0 1 0 1 1 0 0 0 0 2 1 0 0 1 0 2 2 1 2 1 2 1 0 0 0 0 0 1 0 0 0 0 0 0 0 0 0 2 0 2 2 2 0 1 0 0 0 0 0 0 0 0 0 0 0 0 2 1 1 1 0 0 0 1 1 1 2 0 0 0 1 0 2 1 1 0 0 0 0 0 1 0 2 1 1 0 1 0 1 1 0 1 1 0 1 2 1 0 1 1 2 0 1 0 0 2 0 0 1 1 1 0 2 1 0 0 0 0 1 0 2 0 2 0 1 2 0 1 0 0 0 0 1 1 2 1 1 1 1 2 0 1 1 1 0 1 1 0 1 1 1 0 1 1 1 0 2 2 1 0 0 0 1 1 1 1 1 0 1 2 0 0 0 0 0 0 0 0 0 0 0 1 1 1 1 1 2 1 0 1 0 0 0 0 1 0 0 0 1 0 0 1 0 0 0 0 0 1 0 0 0 2 2 2 0 0 0 0 0 0 1 1 0 0 1 0 2 2 0 2 1 1 0 0 2 1 1 1 1 0 2 0 1 0 0 0 0 0 2 0 0 1 0 0 1 2 0 0 0 2 2 1 1 2 2 1 1 0 0 0 1 0 0 0 0 1 1 0 1 0 1 0 0 1 0 0 2 0 0 2 1 1 1 1 1 0 0 0 0 1 0 1 0 0 0 0 0 0 0 0 0 1 0 0 0 0 2 0 1 0 0 0 0 0 0 1 0 1 0 0 0 2 0 0 0
184 0 0 1 1 0 0 0 0 2 0 0 0 1 0 1 0 0 0 1 1 1 0 1 0 0 0 2 1 2 2 0 2 2 1 0 0 0 0 0 2 2 0 0 2 0 1 0 1 1 0 1 2 2 0 1 0 0 0 0 0 0 0 0 0 0 2 0 2 0 1 1 2 0 2 2 2 0 2 1 0 0 1 0 1 0 0 0 2 2 0 1 0 1 0 0 0 0 0 0 1 0 0 1 1 1 2 0 0 2 0 0 1 1 1 1 1 0 0 2 2 0 2 1 0 1 1 1 1 1 0 0 0 0 0 0 0 0 0 2 1 0 2 0 0 0 0 0 0 0 0 1 0 0 0 0 0 1 0 1 1 1 0 1 1 2 0 2 1 1 0 0 1 0 1 0 0 1 0 1 1 2 0 1 2 1 1 2 1 0 0 2 1 1 1 0 2 0 0 0 0 0 1 2 2 1 1 1 0 0 0 0 1 0 2 2 0 0 1 1 1 1 1 0 0 0 1 2 0 2 0 0 0 1 1 0 0 1 1 0 0 1 1 0 0 0 1 0 1 1 1 0 1 0 0 0 2 1 0 0 0 0 0 0 0 0 1 1 1 2 0 2 1 0 0 0 0 0 0 0 0 1 1 1 1 1 0 1 0 1 0 1 0 0 1 0 0 2 2 2 0 0 0 1 0 0 0 1 1 1 1 2 0 2 2 0 2 0 1 0 2 2 1 2 2 0 1 2 1 2 1 1 0 1 1 0 0 2 0 1 1 1 2 2 0 0 0 0 2 1 1 0 0 0 0 2 0 0 0 2 2 2 2 2 2 1 0 1 2 1 1 1 1 1 0 1 0 0 2 0 1 1 0 0 1 1 0 0 0 0 0 0 2 0 2 2 2 0 0 0 0 0 0 2 0 0 0 0 1 0 0 1 1 1 1 0 0 1 1 1 0 0 0 2 1 2 1 0 1 0 1 1 0 1 1 1 0 0 0 0 2 0 0 0 0 1 0 0 0 0 0 0 0 2 0 0 0 2 1 0 1 2 1 1 0 0 0 2 2 0 1 1 2 2 0 1 0 1 2 0 1 0 0 1 1 0 1 0 2 0 2 2 0 0 1 0 0 2 0 0 0 1 1 1 0 1 2 0 0 0 0 0 1 0 1 0 0 2 0 2 1 2 0 0 1 0 1 0 1 2 0 1 0 0 0 1 1 0 0 2 0 0 0 0 0 1 0 0 2 0 0 0 0 2 0 0 0 1 1 0 0 0 0 2 0 2 1 0 0 0 0 1 0 0 0 0 0 0 0 2 0 0 0 0 0 0 0 1 1 2 0 1 2 0 1 2 0 0 0 1 0 2 1 0 0 2 0 0 0 0 1 1 0 0 0 0 0 1 0 1 1 2 0 0 0 1 1 1 0 0 0 1 0 0 1 0 2 0 2 0 1 0 1 1 1 0 1 1 2 2 0 1 0 0 1 0 2 1 1 0 0 0 1 0 2 2 1 2 1 1 0 1 1 0 0 0 1 1 0 0 0 0 2 2 2 2 2 1 0 1 0 0 0 0 0 0 0 2 1 1 0 1 0 1 2 0 1 2 2 1 0 0 0 0 0 0 0 0 0 0 0 0 0 2 2 2 2 0 0 0 1 1 0 2 1 1 0 1 0 1 0 0 0 0 1 0 1 0 0 0 0 0 0 0 0 1 0 0 0 0 0 0 2 0 0 1 1 2 0 1 0 0 1 0 0 2 1 1 0 2 0 0 1 0 0 1 1 2 0 2 0 0 2 1 1 1 0 1 0 0 1 2 1 0 1 1 2 0 1 1 1 0 1 1 1 2 1 0 2 1 0 2 2 2 2 1 0 0 0 2 1 2 1 1 0 0 0 0 0 0 0 0 0 0 0 0 0 0 0 0 2 2 1 2 1 1 1 0 0 0 2 0 0 0 0 1 1 0 1 1 0 0 0 1 2 1 0 0 1 1 2 0 0 0 0 1 0 0 0 1 2 0 0 2 1 0 2 2 0 0 0 2 1 0 1 1 0 0 1 1 1 0 0 0 1 2 0 0 0 0 0 0 2 0 0 0 2 2 0 2 2 2 1 1 0 0 0 1 0 0 0 0 2 1 0 0 0 1 1 0 1 0 2 0 0 0 0 2 0 0 1 0 0 0 1 0 2 0 2 1 0 0 0 0 0 0 0 0 0 0 0 1 1 2 0 1 0 0 1 1 0 0 0 0 0 1 0 0 2 0 1 0
185 1 0 1 1 0 0 1 2 0 0 0 0 0 0 0 0 0 2 0 1 1 0 2 0 0 0 1 0 2 2 0 0 0 1 0 1 0 0 0 2 1 1 0 2 1 0 0 2 1 0 0 0 0 0 1 0 0 1 1 1 0 2 2 0 1 0 0 1 0 0 1 2 0 0 2 2 0 2 0 2 0 2 0 1 1 0 1 2 2 0 2 0 1 0 0 0 0 0 2 2 0 0 0 1 1 2 0 1 1 0 1 0 1 1 0 0 0 1 1 1 0 2 1 0 1 1 0 0 1 0 0 0 0 0 0 0 0 0 0 0 0 0 0 1 0 0 0 1 1 0 0 0 0 0 1 0 1 0 0 2 1 0 0 1 1 1 0 1 1 0 0 0 1 2 0 0 0 0 0 0 0 1 1 2 0 1 1 0 0 0 2 2 0 0 0 0 0 0 0 0 1 1 1 1 1 1 0 1 0 0 0 1 1 0 2 1 0 1 1 1 1 1 0 0 0 2 2 0 2 0 0 0 0 0 0 0 2 2 2 0 0 1 0 1 1 1 0 1 0 0 0 0 0 1 0 0 1 1 0 0 0 0 0 0 0 1 0 1 1 2 1 0 0 0 0 0 2 2 1 1 1 0 0 2 0 0 1 0 1 0 0 1 0 1 0 1 0 0 0 0 0 1 0 1 1 0 2 1 2 1 2 0 1 0 0 0 0 0 0 0 0 0 0 2 0 1 2 2 1 0 2 0 2 1 0 0 1 1 2 2 1 1 1 0 0 1 0 1 1 1 0 1 1 0 1 1 0 0 1 1 1 1 1 1 1 0 2 2 0 0 2 0 0 1 1 0 0 1 1 2 0 0 1 2 0 1 0 0 0 0 1 0 0 1 0 0 1 0 0 0 0 0 1 1 1 0 1 0 0 0 1 1 1 1 0 0 0 1 0 0 1 0 1 1 2 2 1 1 0 1 2 0 2 0 1 1 1 0 0 1 1 0 1 0 1 1 0 1 2 0 0 0 2 0 0 0 2 1 1 1 1 0 0 1 1 1 1 2 0 0 0 2 2 1 1 1 1 2 0 1 0 0 1 1 0 1 1 1 1 2 1 0 1 1 0 0 0 0 0 2 2 1 2 1 1 1 0 2 0 1 2 0 0 1 1 0 2 0 2 0 2 0 0 0 1 1 0 0 0 2 0 2 2 1 0 2 0 0 0 1 2 0 2 2 2 0 1 1 1 0 1 0 2 2 0 0 0 2 0 0 0 0 0 0 0 0 0 1 0 0 1 1 0 0 1 1 2 0 2 0 0 1 1 1 0 1 0 1 1 1 1 2 0 1 0 1 0 0 0 0 2 2 0 0 1 0 0 1 1 1 0 0 1 0 1 0 1 0 0 2 2 0 0 0 1 2 1 0 0 0 2 0 0 2 0 2 0 2 0 0 1 0 0 0 0 2 2 1 1 1 2 0 0 2 0 1 1 0 1 1 0 1 1 0 0 2 1 0 0 1 0 0 0 1 0 2 1 0 0 0 0 2 2 1 1 2 2 0 1 0 2 0 1 0 0 0 0 1 1 1 0 1 1 0 1 1 2 2 0 1 0 0 0 0 1 0 1 1 0 0 0 1 2 1 0 0 0 1 1 1 1 0 2 0 0 1 0 1 1 0 0 0 1 1 0 1 0 0 0 0 0 0 1 0 1 0 0 0 0 0 0 2 0 0 2 2 1 0 0 0 0 2 1 1 1 0 1 1 0 1 1 1 1 1 1 1 2 1 2 0 2 1 1 0 0 1 1 0 0 1 1 0 0 1 1 1 0 2 0 2 0 1 1 1 2 2 0 1 1 0 1 0 1 2 2 0 0 0 2 0 2 0 1 0 0 1 1 0 0 1 1 1 1 1 0 1 0 1 1 0 0 0 2 2 0 0 0 1 1 1 0 1 0 1 1 0 0 1 0 0 0 0 1 1 1 0 0 1 2 2 0 0 0 0 0 1 0 0 1 1 0 0 2 2 0 2 2 0 0 0 2 2 1 2 0 2 0 1 1 0 0 0 0 0 2 0 0 1 1 0 2 2 0 0 0 0 1 0 1 2 2 1 1 0 0 1 2 0 0 0 0 2 1 0 1 0 1 1 1 0 0 0 2 2 0 2 2 1 1 0 1 0 0 0 0 0 0 2 1 0 0 0 0 1 0 1 1 2 0 0 1 0 0 0 0 0 0 0 0 1 0 1 0 1 0 0 0 0 0 0 0
186 1 0 0 0 0 0 1 2 0 1 1 0 0 0 0 0 0 2 0 0 0 0 2 0 0 0 1 0 2 2 0 1 1 2 1 2 1 0 0 1 1 0 1 2 1 0 0 2 1 0 0 0 1 0 1 0 0 2 0 1 0 2 2 0 1 1 0 0 0 0 0 2 0 2 2 2 0 2 0 1 0 1 1 2 0 0 1 1 2 0 0 1 2 0 1 0 0 0 2 2 0 1 1 0 0 2 1 1 1 1 2 1 1 1 1 1 1 1 1 1 0 1 0 1 0 1 0 0 0 1 1 0 0 0 0 0 0 0 1 2 0 0 0 0 1 0 0 0 0 0 1 0 0 1 0 1 1 0 2 1 1 1 1 0 1 0 0 1 1 1 0 1 1 0 2 0 0 0 1 1 2 0 0 0 0 0 1 0 0 0 2 0 2 2 1 2 0 0 0 1 1 0 0 0 2 2 0 1 0 2 0 0 0 2 2 0 0 1 0 1 1 1 0 0 0 1 2 1 0 0 0 0 0 0 0 0 1 1 1 0 0 2 0 0 0 0 0 0 1 1 0 0 1 0 0 0 0 0 0 0 0 0 1 0 0 2 0 1 0 0 1 0 1 0 0 0 0 1 0 2 0 1 1 2 0 0 1 1 2 0 2 2 0 2 0 0 1 1 2 1 1 1 0 1 1 0 2 0 0 0 2 0 1 0 0 0 0 0 0 0 0 2 1 1 0 0 0 0 0 1 1 1 1 0 0 0 0 0 0 0 0 2 2 1 1 0 0 2 1 1 0 1 0 1 1 0 0 0 0 0 0 1 0 1 0 0 1 2 1 1 1 1 1 0 2 0 1 1 1 0 2 0 0 0 0 0 0 0 0 0 1 0 0 2 1 1 1 1 1 0 2 0 2 1 0 0 0 1 0 0 2 0 0 0 0 1 0 0 0 1 2 1 0 1 1 1 0 2 1 2 2 0 1 0 0 0 0 2 0 1 1 0 0 1 2 0 0 0 1 0 0 0 2 0 0 0 2 2 2 0 2 1 1 0 0 0 1 1 1 2 0 1 1 1 0 0 1 2 1 2 0 0 1 1 0 1 1 0 0 1 1 1 1 1 2 2 2 2 0 0 2 2 0 0 0 2 0 1 0 0 2 0 0 1 1 0 2 0 2 1 2 1 0 0 0 1 0 0 0 2 0 0 0 1 0 2 0 1 1 1 1 1 1 1 2 0 0 2 0 0 0 0 2 0 1 0 0 0 0 0 0 0 1 1 0 0 1 1 0 0 0 0 0 0 0 1 1 0 1 0 0 2 1 2 1 2 0 0 0 0 0 1 0 0 0 0 1 0 0 0 1 2 1 2 1 1 0 0 0 0 0 0 0 0 0 0 1 1 1 1 2 0 0 0 1 2 1 0 0 2 1 1 0 2 0 2 0 2 0 0 0 1 2 2 0 1 1 2 2 0 1 0 0 2 0 2 1 2 0 0 0 1 1 1 2 1 0 1 0 1 1 0 0 1 1 1 0 0 0 2 0 0 0 0 0 0 2 1 0 1 0 0 2 0 0 0 2 1 1 0 0 0 0 0 0 1 2 2 0 1 0 0 0 0 1 0 1 0 0 1 0 1 2 1 1 1 1 1 1 1 1 0 2 0 0 1 0 0 0 0 0 0 0 0 0 0 0 0 0 0 0 0 0 0 2 0 0 0 0 0 0 2 1 0 0 0 2 0 2 0 0 1 1 0 1 1 1 1 1 1 1 1 1 2 2 1 2 0 2 0 1 2 1 0 0 0 2 0 0 1 1 0 0 0 2 2 1 0 1 1 0 0 0 1 1 1 1 0 1 1 0 1 2 2 0 1 0 0 2 0 2 0 1 0 1 0 0 2 0 1 0 2 1 2 1 2 0 0 0 2 2 0 2 2 0 0 1 0 0 1 0 0 0 0 1 1 0 1 1 0 0 0 0 2 0 0 0 2 2 2 0 0 0 0 0 1 1 0 0 2 0 0 2 2 0 2 2 0 0 0 2 0 0 1 2 0 0 1 0 1 0 0 0 1 1 0 1 2 0 1 1 1 1 0 0 2 2 0 0 2 2 1 1 0 0 1 1 0 0 0 0 1 2 1 2 0 0 0 0 1 0 1 0 0 0 1 2 1 0 2 0 0 0 1 1 1 0 2 2 0 0 0 0 0 1 1 1 1 0 0 2 0 1 0 0 0 1 0 1 0 0 0 1 0 0 0 0 0 0 2 0
187 1 0 2 0 0 0 1 2 1 0 0 1 1 0 0 0 0 2 0 0 0 0 2 0 0 2 1 0 2 1 0 1 1 0 0 2 1 0 0 1 1 0 1 2 1 1 0 1 0 0 0 1 1 1 0 0 2 0 1 0 0 2 2 0 0 2 1 1 0 0 1 2 0 0 2 2 0 2 0 1 0 2 1 2 0 0 0 1 1 0 0 1 0 0 1 0 1 0 2 0 0 0 0 1 0 2 0 0 2 0 1 1 1 1 1 1 0 0 2 2 0 2 1 0 0 1 1 0 2 0 0 1 0 0 0 0 0 0 1 0 0 0 0 1 1 1 0 2 2 0 0 0 1 0 0 0 1 0 0 0 0 0 2 1 2 1 0 1 1 0 0 1 1 0 0 0 0 0 1 1 1 0 1 1 0 1 2 1 0 0 2 1 1 1 1 0 1 0 0 1 1 0 1 1 1 1 0 0 0 2 0 2 0 2 2 0 1 1 0 0 0 1 0 2 1 1 2 0 2 0 0 0 0 0 0 0 2 2 1 0 0 2 0 0 0 0 0 0 0 0 0 0 1 1 0 1 0 0 0 0 0 0 1 0 0 0 1 2 2 0 2 1 1 1 0 0 1 2 1 0 2 2 0 2 2 0 1 1 2 1 1 0 0 2 0 0 2 0 1 0 0 0 1 0 0 1 2 2 2 2 2 0 2 1 0 0 0 0 0 1 1 1 0 1 0 1 0 0 1 1 1 0 1 0 0 0 1 1 1 2 1 1 2 2 2 0 1 1 1 1 0 0 0 0 2 0 0 0 1 1 2 1 0 1 0 0 1 2 1 1 1 0 0 1 0 0 0 2 0 0 2 0 0 0 0 1 0 0 0 0 0 1 0 2 1 1 0 0 1 0 1 0 1 0 0 0 2 0 0 0 1 0 0 0 0 1 0 0 0 1 2 1 0 0 1 1 0 2 0 2 0 0 2 0 1 0 0 0 0 1 1 0 1 0 2 2 0 1 1 0 1 0 2 1 1 0 1 1 1 1 1 0 0 0 2 1 1 1 1 1 0 1 1 2 0 2 2 1 1 2 1 0 1 1 0 1 0 2 0 2 2 0 2 2 0 0 1 2 1 1 2 1 1 2 2 2 0 0 0 0 1 1 1 1 0 0 2 0 1 0 2 1 1 1 0 0 1 0 1 0 1 1 1 1 0 1 0 1 1 1 1 0 1 1 2 0 1 1 0 0 0 0 1 2 0 1 0 0 1 1 0 1 2 1 0 0 1 0 0 0 0 0 0 0 0 1 0 0 0 2 0 1 1 1 1 2 0 2 2 0 2 0 0 1 0 0 0 0 0 0 2 1 1 1 1 1 0 0 1 0 0 0 0 0 1 1 0 0 0 1 1 0 0 0 2 2 1 0 0 0 2 0 0 0 0 2 0 1 1 1 0 0 2 2 0 2 1 1 1 1 1 0 0 1 0 2 0 1 0 0 0 2 1 0 1 1 1 1 1 0 1 1 0 0 0 1 0 1 0 1 0 2 2 2 2 2 1 0 0 0 1 1 0 1 0 0 1 1 1 0 1 0 0 2 0 1 2 2 0 1 0 0 0 0 1 0 1 1 0 0 0 0 0 1 0 0 0 0 0 1 1 0 2 1 1 0 0 2 2 0 0 0 1 1 0 1 0 0 0 0 0 0 0 0 1 0 0 2 0 0 0 2 0 0 1 1 2 0 2 0 1 1 0 0 1 1 1 1 1 2 1 0 0 0 2 0 2 1 2 0 1 2 1 0 0 0 1 0 0 1 2 1 0 1 2 1 0 0 1 1 0 1 1 0 1 2 1 2 2 2 2 2 2 2 1 0 0 0 2 0 1 2 1 0 1 1 2 0 1 0 0 0 0 0 0 0 0 2 1 1 1 1 2 2 0 0 0 0 0 1 0 0 0 0 1 1 0 2 0 0 1 0 1 1 1 0 1 1 0 1 0 0 0 0 0 0 1 0 0 1 0 1 1 1 0 2 2 0 0 0 2 1 1 2 0 1 0 0 1 0 0 0 0 1 0 0 0 1 0 0 2 1 0 0 0 0 1 0 1 2 2 0 2 0 0 0 1 0 0 0 0 2 0 0 1 0 1 0 0 1 0 0 1 1 0 2 2 0 0 1 0 0 1 0 0 1 1 2 2 1 0 1 0 0 0 0 0 2 0 0 1 1 1 0 2 2 1 0 1 0 0 0 1 1 0 0 0 0 0 1 0
188 1 0 1 0 0 0 0 0 2 0 0 0 0 0 0 0 0 0 2 2 1 0 2 0 0 0 2 1 2 2 1 0 0 0 0 2 0 0 0 2 2 0 0 2 1 0 0 1 1 0 0 0 0 0 1 1 0 2 0 0 1 2 2 1 0 2 1 1 0 1 1 2 0 0 2 2 0 2 2 0 0 2 2 2 1 0 2 2 2 2 2 1 2 0 1 0 1 0 2 1 0 2 0 0 0 2 1 1 1 0 1 1 2 2 1 1 0 2 1 1 0 2 1 0 1 1 0 0 0 1 1 0 0 0 0 1 0 1 0 1 0 0 0 0 1 0 0 0 0 0 0 0 1 0 0 0 0 0 1 1 1 0 0 2 1 1 0 1 2 1 0 0 1 0 0 0 0 0 2 1 1 0 1 1 0 1 0 0 0 0 0 1 1 1 0 0 0 0 0 0 0 0 1 1 1 1 0 0 1 1 0 2 0 1 2 1 0 1 0 1 1 0 0 0 0 0 2 0 1 0 0 0 0 1 1 0 2 2 1 0 1 2 1 0 0 0 0 0 0 0 0 0 0 0 0 1 1 1 0 0 0 0 1 0 0 1 0 2 2 0 0 1 1 1 1 0 1 1 1 0 2 2 1 1 1 1 0 0 1 0 1 1 0 1 0 1 0 1 0 1 0 1 1 1 1 1 2 2 2 1 2 0 1 0 0 0 1 1 0 1 1 0 2 0 0 2 0 0 2 2 0 0 2 0 0 0 1 0 0 0 0 2 1 0 0 0 0 1 1 1 0 2 0 2 0 0 0 0 2 2 2 2 0 2 0 0 0 1 1 1 1 0 0 0 1 0 0 1 1 1 1 1 1 1 1 0 0 0 1 1 0 1 0 2 0 0 2 0 0 0 0 0 2 1 0 0 1 0 0 0 0 0 0 0 0 0 0 0 0 0 1 0 2 1 2 2 2 2 0 1 2 0 0 2 0 0 1 0 0 1 1 0 0 0 1 0 0 0 0 0 1 0 2 0 0 0 2 2 2 0 2 1 1 1 0 0 1 1 1 1 0 0 0 1 0 2 2 2 2 0 0 0 1 0 1 0 1 1 0 2 2 0 0 1 0 0 2 1 0 1 1 0 2 0 0 1 1 1 0 0 2 0 1 0 0 0 2 0 1 1 2 0 0 0 0 0 0 1 1 1 0 0 0 0 1 2 0 1 2 0 1 0 2 2 1 0 2 0 0 0 0 0 2 0 1 1 0 1 0 0 0 2 2 0 0 0 0 0 1 0 0 0 0 0 0 0 1 0 2 0 0 0 0 0 0 0 1 0 1 0 0 1 0 0 0 1 0 0 0 0 2 1 0 2 1 2 0 0 0 1 1 0 0 0 0 0 1 0 0 0 0 0 0 0 0 2 0 0 0 0 1 1 0 2 0 1 0 2 0 0 1 0 0 2 0 2 1 1 1 2 1 0 0 1 0 2 1 1 0 0 0 2 0 1 1 0 2 0 2 0 0 0 1 0 0 2 1 0 0 1 0 2 1 2 2 2 0 0 0 0 0 1 0 0 0 0 2 1 2 1 1 0 0 1 0 2 1 1 1 1 0 0 0 0 0 0 1 1 0 0 0 0 2 1 2 2 0 0 0 0 0 1 1 1 1 1 0 0 0 0 0 0 1 1 1 2 0 0 0 0 0 0 1 0 0 0 0 1 0 0 0 2 0 0 0 0 2 0 1 0 0 1 1 1 2 0 1 1 1 1 1 1 0 0 1 0 1 1 2 1 1 2 1 1 1 0 1 0 1 2 2 0 0 0 2 2 0 0 0 1 1 1 1 0 2 2 1 0 0 0 0 1 2 2 1 0 0 0 2 0 2 2 2 0 0 0 0 0 0 0 0 0 0 0 0 0 0 2 0 0 0 1 2 1 1 1 0 0 0 0 0 0 0 0 0 1 0 1 2 0 0 0 2 2 2 0 2 2 1 2 0 0 0 0 2 0 1 0 0 2 0 0 1 2 1 2 2 0 0 0 2 2 1 2 2 0 1 1 0 2 0 0 0 2 0 0 2 1 1 0 2 2 1 0 0 0 1 0 0 2 1 0 2 0 0 0 1 0 0 0 1 2 2 0 1 0 0 1 0 1 0 2 0 0 0 0 2 2 2 0 2 0 0 0 0 0 0 1 2 1 0 0 1 0 1 1 1 1 1 0 2 0 0 0 0 0 0 1 0 1 0 1 0 1 0 0 0 2 0 1 0
189 1 0 1 0 0 0 2 2 0 0 0 0 0 0 0 0 0 2 0 0 0 0 2 0 0 0 2 1 2 2 0 1 2 1 0 1 0 0 0 2 2 0 0 1 0 0 0 0 0 0 1 0 1 0 1 0 0 2 0 1 0 2 2 0 1 0 1 2 0 0 1 2 0 2 2 2 0 1 0 2 0 2 2 2 0 1 1 1 2 1 1 1 1 0 1 0 0 1 1 2 0 0 0 1 0 2 1 1 1 1 2 1 2 2 1 1 0 2 0 0 0 1 0 1 0 1 0 0 1 0 0 0 0 0 0 1 0 0 1 0 0 2 0 0 0 0 0 1 1 0 0 0 1 0 0 0 1 1 2 2 1 0 1 2 2 0 1 0 2 1 0 2 2 2 0 0 1 0 0 0 0 0 1 2 1 1 2 0 1 1 2 1 0 1 1 1 0 1 0 0 0 0 0 0 1 1 0 0 0 1 0 1 0 1 2 1 0 1 0 1 1 0 0 1 0 1 1 0 1 1 1 0 0 0 0 0 2 2 1 0 0 1 0 0 0 0 0 0 0 0 0 0 0 0 1 1 0 0 1 0 0 0 0 0 0 0 0 2 2 0 1 0 1 1 1 0 1 1 0 2 0 2 1 2 2 1 2 1 2 0 0 0 0 2 0 0 1 1 2 1 1 0 2 0 0 0 0 1 1 0 1 0 2 1 1 0 0 0 0 1 1 1 2 1 0 0 2 2 1 2 0 0 2 0 0 0 1 0 0 1 1 1 1 0 0 0 0 2 2 2 0 2 0 2 0 0 0 0 1 1 1 1 0 1 0 0 1 1 0 0 2 0 0 0 0 0 0 0 2 2 0 0 0 0 1 2 0 0 0 0 0 0 0 2 1 1 1 0 0 0 0 0 0 0 1 1 0 0 0 0 0 1 1 1 0 1 0 0 0 1 2 0 1 0 0 0 0 2 0 2 0 0 2 0 1 0 1 0 0 1 1 0 0 1 2 0 0 0 0 0 0 0 2 0 0 0 2 2 2 1 1 0 0 0 2 0 1 1 1 1 0 1 1 1 0 1 2 2 0 2 1 0 2 2 0 2 0 1 0 1 2 0 2 1 1 1 1 1 0 1 2 1 1 0 0 2 0 1 0 0 1 1 0 1 0 0 2 0 2 1 2 0 0 0 1 1 0 2 2 0 1 0 0 0 0 2 0 2 1 1 1 1 0 0 1 0 0 2 0 0 0 0 1 2 0 2 1 0 2 1 0 0 2 0 2 2 0 1 0 0 0 0 0 0 0 1 2 0 2 0 0 0 0 0 0 0 0 0 0 1 1 0 0 0 0 0 0 0 0 0 2 2 0 0 1 0 0 0 1 0 0 0 0 0 1 0 1 0 1 1 2 0 1 1 0 0 1 0 0 0 1 0 0 2 1 2 0 2 0 0 1 1 1 0 0 2 2 1 1 1 1 0 2 2 0 0 1 1 0 0 0 0 1 1 2 2 1 0 2 0 0 1 0 0 1 0 0 0 0 0 1 2 2 2 2 2 1 0 0 0 0 0 0 0 0 0 1 0 0 0 0 0 0 1 0 2 1 1 0 0 0 1 0 0 0 0 2 1 0 1 0 2 2 1 0 1 1 1 1 1 1 0 2 0 0 0 1 0 1 1 1 0 1 1 0 1 0 0 0 0 0 0 0 0 0 0 0 1 0 0 0 2 0 0 2 2 1 0 1 0 1 2 2 2 1 0 2 0 2 1 0 0 0 0 2 0 0 0 2 2 0 2 0 0 0 0 1 0 0 1 1 0 0 0 2 1 0 2 0 0 0 1 1 1 2 2 1 1 1 1 2 1 2 2 1 0 0 0 1 0 1 2 0 0 0 0 0 1 1 0 0 1 1 1 0 1 0 1 0 2 2 1 1 1 0 1 1 0 0 2 0 0 0 0 2 0 0 2 1 0 0 1 0 2 1 0 2 2 1 2 0 1 0 0 1 0 2 0 0 2 0 0 1 2 0 2 2 0 0 0 0 1 1 2 2 0 0 1 1 1 0 1 1 1 1 0 1 2 1 0 2 2 0 0 0 1 0 0 0 1 2 0 1 1 0 0 1 0 0 0 0 2 2 2 1 0 0 0 1 1 0 0 2 1 0 2 1 0 0 1 1 0 0 0 1 2 1 2 1 1 0 0 0 0 2 2 1 1 0 0 1 0 0 0 0 0 0 0 0 0 0 0 0 0 0 1 0 1 0 0 1
190 1 0 2 0 0 1 1 1 0 1 1 1 1 0 0 0 0 0 2 1 2 1 2 0 0 0 2 0 2 2 1 1 1 1 1 1 1 0 0 0 0 0 0 1 0 0 0 2 0 0 0 0 0 2 0 0 0 0 1 0 1 1 1 0 0 0 0 1 0 1 1 2 0 1 2 2 0 2 0 1 0 2 1 1 0 0 1 2 2 0 1 1 1 1 2 1 2 2 1 1 0 1 1 0 0 2 0 0 2 0 1 0 1 1 0 0 1 1 1 1 0 2 0 0 0 2 1 1 1 1 1 0 0 0 0 0 0 0 2 0 0 0 0 2 1 0 0 0 0 0 0 1 0 0 0 1 1 0 0 0 0 0 2 0 1 0 2 1 1 0 0 2 0 0 0 0 1 0 0 0 0 0 2 2 0 2 0 0 0 0 2 1 1 1 0 1 0 0 1 1 2 0 1 1 1 1 2 1 1 1 0 1 0 0 2 0 1 1 0 0 0 0 0 0 0 2 2 0 1 0 0 0 0 0 0 0 2 2 1 0 0 2 0 0 0 0 0 0 0 0 1 1 0 0 0 1 2 1 0 0 0 0 0 1 1 0 1 2 2 1 1 0 0 0 0 0 1 1 1 0 2 2 2 2 2 2 2 1 2 0 1 2 0 2 0 0 0 0 1 0 0 1 0 1 0 0 1 2 2 2 2 0 2 1 0 2 1 1 0 1 0 1 2 1 0 1 1 1 0 1 2 0 1 0 1 1 0 0 0 0 1 2 2 0 0 1 0 1 1 1 0 1 0 0 1 1 1 0 1 1 2 2 2 2 1 0 1 2 0 0 2 0 0 0 0 0 1 1 1 0 2 0 0 0 0 0 0 0 0 0 0 0 0 2 1 1 1 0 0 0 0 0 1 0 1 0 1 0 1 0 0 2 2 2 2 0 0 0 0 0 1 0 0 0 0 0 0 2 1 2 2 1 0 1 1 0 1 0 1 1 1 0 2 0 2 0 0 0 0 0 1 0 2 1 1 0 1 1 1 2 0 0 0 1 1 0 2 2 0 1 0 1 1 1 0 0 2 0 2 0 0 0 0 0 0 0 1 0 1 0 2 0 0 0 0 0 1 1 1 1 2 1 1 0 0 1 0 1 0 1 1 0 0 2 0 0 2 0 1 1 2 2 2 2 0 0 1 0 1 1 1 2 1 2 0 1 0 2 1 0 1 0 0 0 2 0 1 2 0 0 0 0 1 1 1 1 0 0 0 0 0 1 2 0 1 1 1 0 1 0 1 0 0 0 0 0 2 0 2 0 0 1 1 0 0 1 0 0 0 2 0 2 0 0 1 0 0 1 1 0 0 0 1 2 0 2 0 2 2 1 1 0 1 0 0 2 1 0 0 1 2 1 0 0 2 2 1 0 0 0 1 0 0 2 0 1 1 2 0 0 0 0 1 1 0 2 1 1 0 1 1 0 1 2 0 1 1 2 0 0 0 1 2 0 2 1 0 0 2 0 0 0 0 0 2 0 0 1 0 0 1 2 1 1 1 1 1 1 0 0 0 0 0 0 0 0 2 1 1 0 1 0 1 1 0 1 2 2 0 2 0 0 0 0 0 0 2 2 1 0 1 0 2 1 0 0 0 0 0 1 1 0 2 1 1 1 2 0 2 0 0 0 0 0 0 0 0 0 0 0 0 0 1 0 1 1 0 0 1 0 1 2 0 0 1 1 1 0 2 1 0 1 1 0 1 1 1 1 1 1 2 0 0 0 1 0 2 0 2 0 0 2 0 0 0 1 1 0 1 1 1 0 0 0 2 1 0 0 2 2 2 0 0 1 2 1 0 2 2 1 2 0 2 2 0 0 0 0 1 0 1 0 0 0 0 0 0 0 0 0 0 2 2 2 0 2 0 0 0 2 2 2 2 0 2 2 1 0 0 1 0 0 0 0 1 1 0 1 1 0 0 0 0 1 0 0 0 1 1 2 0 0 0 0 0 0 0 1 0 1 0 1 1 2 0 2 1 0 1 0 2 1 1 2 1 1 0 0 1 0 0 0 0 1 0 1 2 2 1 0 1 1 1 0 0 1 2 1 0 2 2 1 2 0 0 0 0 0 0 0 0 2 2 0 0 0 0 1 0 1 1 0 1 1 0 1 2 2 2 0 2 0 0 0 0 1 1 1 1 1 0 0 0 1 0 1 2 2 0 0 2 2 2 0 0 0 1 0 1 0 1 0 1 1 0 0 0 1 0 0 1
191 0 0 1 1 0 0 2 2 0 0 1 0 1 0 1 0 0 0 2 2 2 1 2 0 0 0 2 0 2 2 0 1 1 1 1 2 1 0 0 1 1 0 0 2 2 0 0 2 0 0 1 0 1 1 0 1 0 0 1 1 0 2 2 1 0 2 0 0 0 0 0 1 0 0 1 1 0 2 0 1 0 2 0 0 0 0 1 1 2 1 1 2 0 0 0 0 1 0 2 0 0 0 0 1 0 2 0 0 2 1 2 2 2 2 2 2 0 2 0 0 0 2 1 0 1 1 2 2 2 0 0 1 0 0 0 0 0 0 0 1 0 0 0 1 2 0 0 1 1 0 0 0 0 0 0 0 0 0 2 1 1 0 1 0 1 0 1 0 2 2 1 0 1 0 0 0 1 0 1 1 1 0 1 0 0 0 2 1 0 0 2 0 2 2 0 1 0 0 0 1 1 0 0 0 2 2 1 0 0 1 1 2 1 1 2 0 0 1 2 0 0 1 0 0 0 1 2 1 1 1 1 1 1 1 1 0 2 2 1 0 0 2 0 1 1 1 0 0 0 0 0 0 1 0 1 2 1 1 2 1 1 0 1 0 0 0 0 1 0 0 2 0 1 0 0 0 0 2 1 0 1 2 1 1 1 2 2 1 2 0 1 1 0 2 0 0 0 0 1 1 1 0 0 0 0 1 1 1 1 0 2 0 0 2 0 0 1 0 0 0 1 0 1 2 0 1 1 1 0 2 1 0 2 0 0 0 2 0 2 1 1 1 2 1 1 0 1 2 1 1 1 1 1 0 1 1 0 0 2 2 2 1 1 1 1 0 2 2 0 0 1 0 0 0 1 0 1 1 1 2 1 0 1 1 1 1 0 0 0 0 1 0 0 1 0 0 0 0 1 0 1 0 1 0 1 0 0 1 0 0 2 0 0 0 0 0 0 0 0 0 1 1 1 1 1 1 0 0 0 1 1 0 2 0 1 0 1 0 0 1 1 0 0 0 1 0 1 1 1 0 0 0 2 1 0 1 1 0 1 2 1 0 0 0 2 0 2 2 0 2 2 2 2 2 0 2 1 1 0 0 0 0 1 0 0 0 2 0 1 1 2 1 1 1 1 1 1 1 0 1 2 1 1 0 1 2 0 1 0 0 1 1 1 0 1 0 2 0 1 0 2 1 0 0 0 0 1 1 2 0 1 2 2 1 0 2 0 2 1 0 0 0 1 1 1 0 2 0 0 0 0 1 1 1 0 1 1 0 1 0 0 1 1 0 0 0 1 1 1 0 0 0 0 0 0 0 0 0 1 0 0 1 1 1 0 1 0 1 1 0 0 1 1 1 0 2 0 0 0 0 2 1 0 1 1 1 0 1 0 0 0 0 0 0 0 0 2 1 0 0 0 1 0 0 2 2 0 0 0 0 2 0 0 2 0 2 0 2 0 0 0 1 2 2 0 1 1 0 1 1 1 0 0 2 0 1 0 0 0 0 0 1 0 1 1 1 0 1 0 1 1 1 0 0 1 0 1 1 0 0 0 1 1 1 2 2 1 0 0 0 1 0 0 1 0 0 2 1 1 1 0 0 0 1 0 1 1 2 1 0 0 0 0 0 0 0 0 0 0 0 0 1 2 1 1 1 0 1 1 1 1 0 2 1 1 1 2 0 2 2 2 0 0 0 1 1 0 0 0 0 0 0 0 0 1 0 0 0 0 0 0 2 1 1 0 0 1 0 1 0 0 2 1 1 0 1 1 1 1 1 1 0 0 1 1 1 2 0 2 0 0 2 0 0 0 0 2 1 0 1 1 0 0 0 2 1 0 0 1 1 0 0 0 2 2 2 0 2 2 2 2 2 2 2 0 0 0 0 2 0 2 1 0 0 2 1 2 0 0 2 0 1 0 1 0 0 0 0 0 1 1 1 1 1 0 1 0 0 0 0 0 0 0 0 0 1 0 0 2 0 0 1 0 2 1 0 1 1 1 1 0 0 0 0 0 1 2 0 0 2 0 0 1 2 0 2 2 0 0 0 1 2 2 2 1 1 1 0 1 0 0 1 1 2 0 0 1 1 1 0 2 1 1 1 0 1 1 1 0 1 0 1 1 0 0 0 1 0 1 0 1 2 2 0 0 0 1 0 1 0 0 0 2 0 0 2 1 0 0 2 0 0 0 0 0 1 0 1 0 0 0 0 1 1 0 0 0 0 0 0 0 1 2 0 0 0 0 0 0 0 0 0 2 1 0 0 0 1 0 0 0
192 1 1 2 0 0 0 0 0 2 0 0 0 1 0 1 0 0 0 2 2 2 0 1 1 1 1 2 1 2 2 2 0 0 1 0 2 0 0 0 2 2 0 1 1 1 0 0 0 1 1 2 0 0 2 0 1 0 1 0 2 0 2 2 1 1 1 1 1 0 0 0 2 0 1 2 2 0 2 1 0 0 1 1 1 0 0 2 2 2 1 1 2 2 0 1 0 0 0 1 1 0 0 1 1 1 1 0 0 2 2 2 0 2 2 0 0 1 1 1 1 0 2 0 0 0 2 0 0 2 1 1 0 0 0 0 0 0 0 1 0 0 1 0 1 0 0 0 0 0 0 0 1 0 0 0 0 0 0 1 1 1 1 1 0 1 0 0 1 2 1 1 1 1 0 0 1 1 0 1 1 1 0 1 2 1 1 2 1 2 2 2 0 2 2 0 2 0 0 0 0 1 0 1 1 0 1 1 1 0 1 0 1 1 2 2 0 0 1 1 1 1 0 0 1 1 1 1 0 1 0 0 0 0 0 0 0 2 2 1 0 0 2 0 0 0 0 0 0 0 0 0 0 0 1 0 0 1 0 0 0 0 0 0 0 0 0 0 2 1 0 1 0 1 0 0 0 1 2 1 1 1 1 1 2 1 0 2 0 2 1 1 0 1 2 0 0 1 0 0 1 0 0 1 0 0 0 1 1 1 0 2 0 1 0 0 1 2 0 0 0 0 0 1 2 0 2 0 0 1 2 2 1 0 0 0 0 1 0 0 0 0 2 1 1 1 0 0 0 0 0 0 1 1 0 1 1 0 0 2 2 2 1 0 1 0 0 2 2 0 0 2 0 0 0 1 0 0 1 1 2 0 0 0 0 1 1 0 0 0 0 0 1 0 2 0 0 2 1 0 0 0 0 0 0 1 1 1 0 1 0 2 0 1 1 0 0 0 0 0 0 2 1 1 1 2 1 2 2 0 2 1 0 0 0 0 0 0 1 0 1 1 0 0 1 0 0 0 0 2 0 0 0 2 1 1 0 0 0 0 2 1 0 0 0 2 0 2 2 0 1 0 2 2 0 0 0 2 2 0 1 1 0 1 1 1 1 0 1 0 1 0 0 1 2 0 0 1 1 0 1 2 2 0 0 1 2 0 1 0 1 0 2 1 1 0 0 2 0 1 1 2 0 0 0 0 1 0 0 1 1 0 2 2 0 0 1 0 2 0 1 2 0 0 0 2 0 1 1 0 0 0 0 2 0 0 0 1 0 0 0 0 1 2 1 1 1 0 2 1 0 0 1 0 1 1 1 1 0 1 0 0 1 0 1 1 1 0 1 1 0 0 0 0 0 1 0 0 0 0 0 2 0 1 2 0 1 0 2 2 1 0 0 1 1 2 1 1 0 0 0 1 0 0 0 1 2 2 0 0 0 1 0 0 2 0 2 0 1 1 1 0 1 1 2 0 1 1 2 2 0 1 0 0 2 0 1 1 1 0 0 0 0 1 1 2 1 0 1 0 1 1 1 1 0 0 2 1 0 0 1 0 2 2 1 2 1 1 0 0 0 1 0 1 0 0 0 0 1 1 0 1 0 1 0 0 1 1 1 0 1 0 0 0 0 1 0 1 1 0 0 0 0 2 2 1 1 0 2 2 2 2 0 2 0 0 0 0 0 0 0 0 1 2 2 0 2 0 0 0 0 0 0 0 0 1 0 0 1 0 0 0 2 0 0 0 1 2 0 2 0 0 0 2 1 0 1 1 1 1 1 1 1 1 1 2 1 1 0 2 1 0 2 0 2 2 0 1 1 0 1 2 1 0 1 1 0 0 0 0 2 2 1 1 0 2 1 0 1 1 1 1 1 2 1 2 0 0 0 2 0 2 2 0 0 0 0 0 0 0 0 0 1 0 1 0 1 0 1 1 1 0 1 1 1 0 1 0 0 0 1 0 0 0 0 0 1 0 2 1 0 0 0 0 0 0 0 0 2 2 2 0 2 0 0 2 0 1 0 0 2 0 0 1 2 1 1 2 0 1 0 2 0 0 2 2 0 1 0 1 0 0 0 0 1 1 0 1 1 1 0 1 2 1 1 0 1 1 2 0 1 0 0 2 0 0 0 0 0 1 0 0 2 1 1 1 1 0 0 0 0 0 1 1 1 0 1 1 0 0 1 0 0 0 1 1 1 1 1 1 1 0 0 0 0 2 2 1 1 0 0 2 1 1 0 0 0 1 0 1 0 1 0 1 1 0 0 0 1 0 2 0
193 0 0 1 1 0 0 1 2 0 0 1 0 0 0 0 0 0 1 1 1 1 0 2 0 0 0 1 1 2 2 1 1 1 0 0 1 1 0 0 2 2 0 1 1 1 1 0 2 0 0 0 0 2 0 2 0 1 1 1 0 1 2 1 0 1 1 0 1 0 0 0 1 0 1 1 1 0 2 0 2 0 2 1 1 0 0 0 1 2 0 1 0 2 1 1 1 0 0 0 0 0 1 1 0 0 2 0 0 2 1 1 0 1 1 0 0 0 0 2 2 0 2 1 0 1 1 1 1 1 1 1 0 0 0 0 1 0 0 1 0 0 0 0 0 0 0 0 1 1 0 0 0 0 0 0 0 0 0 1 0 0 0 1 0 1 0 0 1 2 1 0 1 1 1 0 0 0 2 2 0 2 0 1 2 1 1 2 0 0 0 2 0 0 0 0 1 1 0 0 0 0 0 0 0 2 2 1 1 0 2 0 0 0 1 2 0 1 1 0 1 1 0 0 0 0 0 1 0 1 1 1 0 0 0 0 0 2 2 2 0 0 2 0 0 0 0 0 0 0 0 0 0 1 0 0 2 0 0 0 0 0 0 1 0 0 0 1 2 2 0 0 0 0 1 1 0 0 1 0 1 0 2 1 1 1 2 1 0 2 1 1 0 1 2 0 0 1 0 1 0 1 0 0 0 1 0 2 1 1 1 1 0 2 2 0 0 0 0 0 1 1 0 1 1 0 1 1 0 1 1 2 0 2 0 0 0 0 0 1 1 1 2 1 0 1 0 0 1 0 0 0 1 1 0 1 1 0 0 0 0 0 2 0 2 0 0 2 2 0 0 2 0 0 0 1 0 0 1 1 1 1 0 0 0 1 1 0 0 0 0 0 1 0 2 0 0 0 1 1 0 1 0 0 0 0 1 1 1 0 1 1 0 0 0 0 0 1 0 1 0 1 1 1 1 1 1 0 2 0 2 0 0 2 0 1 0 1 0 0 1 1 0 1 0 1 0 1 1 2 0 0 0 2 1 1 0 2 0 1 1 1 0 0 0 2 0 2 2 0 0 0 1 1 0 0 1 1 2 0 1 1 0 0 0 0 0 0 0 0 1 0 1 1 0 1 1 1 0 0 1 1 1 1 0 0 2 1 0 0 0 1 1 1 0 1 1 2 0 1 1 2 0 0 1 0 1 0 0 1 1 0 2 2 2 0 1 0 1 1 1 1 0 2 1 2 0 0 2 0 0 0 0 2 0 1 0 1 1 0 0 0 0 2 0 1 1 1 1 0 0 0 0 0 0 0 2 1 0 2 0 0 2 1 2 1 2 0 0 1 0 2 1 0 0 1 0 0 0 0 0 2 0 0 2 0 1 1 1 1 1 0 0 0 0 0 0 1 1 0 0 1 0 0 0 1 1 2 0 0 0 2 1 0 2 0 2 1 2 0 0 0 1 1 1 0 1 1 2 2 0 1 0 1 2 0 2 1 1 1 1 1 1 0 1 1 1 1 1 1 0 1 0 0 2 0 2 0 1 0 0 1 2 2 2 2 1 1 0 1 0 2 0 1 1 0 0 2 2 2 0 1 0 0 1 0 1 1 1 0 2 0 0 0 0 0 0 2 2 0 0 0 0 2 2 2 2 0 1 1 1 1 0 2 1 1 0 0 1 1 0 0 0 1 1 0 1 0 0 2 2 2 0 1 0 0 0 0 0 0 0 0 2 0 0 0 0 2 0 1 0 0 2 0 0 0 1 2 0 2 0 0 0 0 0 1 0 1 0 1 0 1 2 0 0 0 1 2 0 0 2 2 0 0 0 0 0 0 1 1 2 0 0 0 2 2 2 0 0 1 0 1 1 2 1 0 0 0 1 2 0 1 1 2 0 1 1 1 1 1 1 1 0 0 0 0 0 0 1 0 2 2 0 2 2 0 0 1 2 2 0 0 0 0 0 1 2 0 0 2 0 0 0 0 2 0 0 0 1 1 2 0 0 0 0 0 0 0 1 0 1 0 1 2 2 0 2 2 0 0 0 1 1 1 2 2 1 1 0 1 0 0 0 0 0 1 0 0 1 0 0 1 2 0 0 0 1 0 0 0 2 2 1 1 1 1 1 2 0 0 0 0 2 1 0 1 0 0 1 0 1 0 1 0 0 2 2 2 0 0 1 0 0 0 0 1 2 0 2 1 0 0 0 0 0 0 0 2 2 0 0 2 0 0 0 0 0 0 0 0 0 1 1 0 1 0 0 0 1 0 0 1
194 0 0 2 0 0 1 1 1 0 0 0 0 2 0 2 0 0 0 2 2 2 0 1 1 1 1 0 1 1 1 0 2 2 0 1 1 2 0 0 1 1 1 0 2 0 2 0 2 0 0 0 1 2 0 0 1 1 2 1 1 0 2 2 0 1 1 1 2 0 0 1 2 1 1 2 2 0 2 0 2 0 2 1 1 0 0 0 2 2 0 1 1 1 1 2 1 2 1 2 2 1 0 1 0 0 2 0 0 2 1 2 1 2 2 1 1 0 2 1 1 1 1 1 1 0 0 1 1 1 1 1 0 0 0 0 0 0 0 2 0 0 1 0 0 1 0 0 0 0 0 0 0 0 1 1 0 1 0 0 1 0 0 0 1 2 1 1 0 1 0 1 0 1 0 0 0 0 0 2 1 1 1 0 1 0 0 2 1 0 0 2 1 0 1 1 2 0 1 0 0 1 0 0 0 2 2 1 1 0 1 0 0 0 2 2 0 0 2 1 1 1 0 0 0 0 0 1 0 1 0 0 0 0 1 1 0 2 2 2 0 0 2 0 0 0 1 0 0 0 0 1 0 0 1 0 0 1 0 0 0 0 0 0 0 0 2 1 0 0 0 2 0 0 0 0 0 0 1 1 0 2 2 0 1 1 1 0 1 2 1 1 1 0 2 0 1 1 1 1 1 0 1 0 1 1 0 2 1 1 1 1 0 2 2 0 1 1 0 0 0 0 0 1 0 0 0 1 0 2 1 1 1 2 0 0 0 1 0 2 1 1 2 1 0 0 1 2 2 0 0 2 2 0 2 0 0 0 0 0 0 0 2 0 2 1 0 2 2 0 0 2 1 1 0 0 0 1 1 1 1 1 0 0 0 0 0 0 0 0 0 0 1 0 2 1 1 0 1 1 1 1 1 0 0 0 0 2 0 0 0 1 2 2 2 0 0 0 1 0 0 1 0 2 1 1 1 0 1 1 0 0 0 2 0 1 1 1 0 0 2 0 0 0 0 2 0 0 1 1 0 0 0 2 2 2 0 1 1 1 2 1 0 0 1 1 1 1 2 0 1 0 0 0 1 1 0 2 1 1 1 0 0 2 1 1 1 1 0 1 0 1 1 2 2 1 1 1 1 1 1 2 1 1 0 0 1 1 0 0 0 1 0 0 1 0 0 2 0 2 1 2 2 2 2 0 0 0 1 2 0 1 1 1 1 0 1 0 1 1 1 1 0 1 1 2 0 0 2 0 0 0 0 2 1 1 0 0 1 0 0 0 0 2 1 1 1 1 2 0 1 0 0 0 0 0 0 2 0 2 0 0 1 2 1 0 2 1 1 2 1 1 1 0 1 1 0 1 0 0 0 1 1 0 1 0 1 0 2 1 0 0 0 2 1 1 1 1 1 1 1 2 0 1 1 0 0 2 0 0 0 0 0 0 1 1 2 1 2 0 0 0 0 1 2 0 2 1 1 1 0 2 0 0 2 0 2 0 2 0 0 0 2 1 2 1 0 1 0 1 1 0 0 0 0 0 2 1 2 1 0 0 2 2 2 2 2 1 1 0 0 1 0 0 0 0 0 1 0 0 0 0 1 1 1 1 1 1 2 1 1 0 0 0 0 1 0 1 1 0 0 0 1 2 1 0 1 0 0 0 0 0 0 2 0 0 1 1 1 2 0 0 0 1 1 0 1 0 0 0 0 0 0 1 0 2 1 0 0 0 0 0 2 0 0 0 0 1 0 1 0 0 2 0 0 0 1 1 1 1 1 1 0 0 0 2 0 1 0 2 1 0 2 0 0 0 1 0 0 0 0 1 0 0 0 2 2 0 1 1 1 0 0 0 2 2 2 1 0 1 0 0 0 1 1 2 0 0 0 2 0 1 1 1 0 1 1 0 1 1 0 0 1 1 2 0 1 0 0 0 2 2 1 1 1 0 1 0 0 0 1 0 0 0 0 2 0 0 1 1 0 0 0 1 1 1 0 1 2 1 2 0 0 0 0 0 0 0 0 0 1 0 0 1 2 0 2 2 0 0 0 1 1 1 2 1 1 1 1 1 1 0 0 0 1 2 0 1 1 1 0 1 1 0 0 0 1 1 0 0 2 1 0 1 1 0 0 1 0 0 0 0 1 0 0 1 0 0 0 0 2 0 0 2 0 0 2 2 1 0 1 0 0 0 2 1 2 1 2 2 1 0 0 1 0 1 1 2 2 0 0 2 0 0 0 0 0 1 1 0 1 0 0 0 1 0 1 0 1 0 1 0
195 0 0 2 0 0 2 2 2 0 1 1 0 1 0 1 0 0 1 2 2 2 0 2 0 0 0 1 0 2 2 0 2 2 0 0 2 1 0 0 2 1 0 0 1 0 0 0 0 2 0 2 0 1 0 0 0 0 0 1 0 1 0 0 0 0 2 1 1 0 0 0 1 0 0 1 1 0 1 0 2 0 2 1 1 0 0 0 2 2 0 0 1 1 1 1 0 1 0 1 0 1 2 0 0 0 2 0 0 2 0 2 1 2 2 1 1 0 1 1 1 0 2 0 0 0 1 1 1 1 0 0 0 0 0 0 0 0 0 0 1 0 1 0 0 0 0 0 1 1 0 0 0 1 1 0 0 0 1 2 2 1 0 1 0 0 0 0 1 0 0 0 0 2 1 0 0 0 0 2 2 2 0 0 2 2 0 2 1 0 0 2 0 1 2 0 0 1 0 0 0 0 0 1 1 1 1 1 1 0 1 0 0 0 1 2 0 2 0 0 1 1 1 0 1 0 2 2 0 2 0 0 0 0 0 0 0 2 2 2 0 0 2 0 0 0 0 0 0 0 0 0 0 0 1 0 0 0 0 0 0 0 0 2 0 0 0 0 2 0 1 2 0 0 0 0 0 0 2 0 0 0 0 0 1 0 0 2 1 2 0 1 1 0 1 0 0 2 0 2 1 1 1 0 1 0 0 2 2 2 0 2 0 2 1 0 0 0 0 0 1 1 1 0 2 0 2 0 0 0 2 2 0 2 0 0 0 0 0 2 1 1 1 1 1 2 0 0 2 0 0 0 1 0 1 1 2 0 0 1 2 2 2 1 2 1 0 1 2 1 1 1 2 2 1 1 0 1 0 2 1 2 0 0 0 1 1 0 0 1 1 0 1 0 2 0 0 1 0 0 0 0 0 2 2 0 0 2 0 0 0 1 0 0 0 0 1 0 1 0 0 1 1 0 0 1 0 1 2 1 2 2 1 1 1 2 0 0 0 0 1 1 1 1 2 2 0 0 1 0 1 0 0 2 0 0 0 1 1 0 2 0 1 1 0 1 0 1 1 1 2 1 0 0 2 0 2 2 2 0 0 0 1 2 0 1 0 2 0 1 1 1 0 2 1 1 1 0 0 2 2 2 2 0 0 1 2 0 1 0 0 2 1 0 0 0 1 2 0 1 0 2 0 0 0 0 2 0 1 1 1 0 1 0 0 0 2 0 2 0 1 2 0 1 1 0 0 0 2 0 0 0 0 2 0 2 0 2 0 0 0 1 0 0 0 0 0 1 1 0 1 1 1 0 1 1 1 1 0 2 0 0 1 1 1 0 1 0 0 0 0 2 0 1 1 0 1 1 0 2 1 1 1 1 1 1 1 0 2 2 2 1 0 0 1 1 0 0 0 0 1 2 0 1 1 1 1 2 0 0 0 1 0 0 1 1 2 0 1 1 1 0 0 0 0 0 2 0 1 1 0 1 0 0 2 0 1 1 2 0 0 0 0 1 0 0 1 2 0 1 1 0 1 0 1 0 1 1 1 1 1 0 2 2 1 2 1 2 0 1 0 2 0 1 0 0 0 1 0 0 0 0 1 0 1 0 0 1 1 1 1 0 0 1 0 0 0 1 1 0 0 0 2 2 0 0 0 0 0 0 0 0 1 2 2 2 1 0 1 0 1 1 0 0 0 1 1 1 0 0 0 0 0 0 0 2 0 0 1 0 0 0 2 0 0 0 0 1 0 1 0 0 1 0 0 0 1 1 0 0 2 2 0 0 0 2 0 0 0 1 1 0 1 0 0 0 0 0 0 0 0 2 0 1 0 1 0 0 1 1 1 0 0 0 2 2 2 0 1 2 1 1 1 2 2 2 0 0 0 2 0 2 1 0 0 0 0 0 0 0 1 0 1 0 1 0 1 0 0 0 2 2 0 2 2 0 1 1 0 0 1 0 0 0 0 0 0 0 2 0 0 0 0 1 1 1 0 1 2 1 1 1 0 0 0 1 0 0 1 0 1 1 0 2 2 0 2 2 0 0 0 1 1 1 2 2 0 0 1 1 0 0 1 1 2 1 0 0 0 1 0 1 2 1 0 0 1 0 0 0 2 2 0 2 0 0 0 1 0 0 0 0 2 1 1 1 0 0 0 0 0 0 0 1 1 1 2 1 1 0 2 0 0 0 1 0 0 0 1 1 0 0 0 0 1 0 1 0 0 0 0 1 0 0 0 0 0 2 0 2 0 0 1 0 1 0 0 0 1 0 0 0
196 0 1 1 0 0 1 1 1 1 0 0 0 1 0 0 0 0 0 2 1 2 0 2 0 0 0 1 2 1 1 1 1 1 1 1 2 0 0 0 1 1 0 0 1 1 1 0 1 0 0 0 0 1 0 1 0 0 1 2 0 0 2 2 0 0 2 0 1 0 1 1 2 0 2 2 2 0 2 0 0 0 2 1 1 0 0 0 2 2 0 0 1 2 0 1 0 1 0 2 1 0 0 1 1 1 2 2 2 0 0 2 0 0 1 0 0 0 2 1 1 1 1 1 1 1 0 1 0 1 0 0 0 0 0 0 0 0 1 0 2 0 0 0 1 2 0 0 0 0 0 0 0 0 1 0 0 1 0 2 1 1 0 1 0 1 0 0 0 1 1 1 1 1 0 0 0 1 1 1 0 1 0 1 1 0 1 1 0 0 0 1 0 1 2 0 0 0 0 0 0 0 0 1 1 0 0 1 2 0 2 0 1 0 1 2 0 0 2 1 0 0 0 0 1 0 2 1 0 1 0 0 0 0 0 0 0 2 1 1 0 1 0 0 0 0 0 0 0 1 1 1 1 0 0 0 1 1 1 1 1 1 0 2 0 0 1 0 1 0 0 1 0 1 0 0 0 1 2 0 1 1 1 1 1 1 0 1 1 1 0 1 2 0 2 0 1 0 0 1 1 1 0 0 0 0 0 2 1 1 0 1 0 1 1 1 0 0 0 0 0 0 2 1 2 0 1 1 1 2 2 0 0 2 0 0 0 0 0 0 0 0 1 2 0 0 1 0 2 1 1 0 1 0 1 1 0 0 0 0 1 1 2 1 2 0 0 0 0 0 0 2 0 0 1 0 0 1 1 1 1 1 1 1 1 1 1 0 0 1 1 1 2 0 2 1 1 0 2 2 0 2 0 0 0 1 1 0 1 1 0 1 1 1 1 1 1 0 1 0 0 1 0 2 1 1 0 0 1 0 1 0 0 1 1 0 0 1 0 1 0 2 0 0 0 1 1 1 1 0 1 0 0 1 1 0 1 0 0 0 2 1 0 0 1 1 0 2 2 0 0 0 1 1 0 0 0 2 2 1 0 0 0 2 2 0 2 0 0 0 1 1 0 1 1 1 1 1 0 1 1 2 2 0 0 0 2 0 1 0 1 0 1 0 2 0 0 2 0 2 0 2 0 0 1 0 0 0 0 1 1 1 1 0 1 0 2 0 2 1 1 1 0 0 1 2 0 1 1 0 0 0 0 2 0 0 0 0 0 0 0 0 1 2 0 1 1 0 1 1 0 1 0 0 0 0 0 2 0 2 0 0 1 0 1 0 0 1 0 1 0 0 2 0 0 0 1 0 0 0 0 1 0 1 1 0 0 0 2 2 0 0 0 1 0 0 1 2 1 0 1 2 0 0 0 0 1 1 0 0 0 1 1 0 1 0 2 0 2 0 0 1 0 1 2 0 2 1 1 1 1 2 0 1 2 0 1 1 0 0 0 0 2 1 0 1 0 1 2 0 0 1 0 0 1 0 1 1 1 1 0 0 1 1 1 1 0 1 1 0 0 0 0 0 0 0 0 1 1 1 1 0 0 1 2 0 0 0 1 0 1 0 0 0 0 1 0 1 1 1 0 1 0 2 0 0 1 0 1 1 1 1 0 2 1 2 1 1 1 2 0 0 0 1 2 0 2 0 0 1 1 1 0 0 0 1 0 0 0 0 0 0 1 0 0 1 1 2 0 1 0 0 1 0 0 2 0 2 0 2 0 0 1 1 1 2 1 2 1 2 0 1 2 1 1 1 0 0 0 1 1 2 0 0 0 2 0 0 1 1 1 0 0 0 1 1 1 1 0 0 0 0 1 1 1 1 0 0 0 2 0 2 1 0 0 2 1 0 1 0 0 0 1 0 1 1 1 1 0 0 2 1 1 1 1 0 0 0 0 0 0 0 1 1 0 1 1 0 2 0 1 1 0 1 2 1 0 0 1 1 1 0 0 0 0 2 0 0 2 0 1 0 1 0 0 0 1 2 1 0 0 2 2 2 2 1 1 1 0 2 0 0 1 1 1 1 0 1 1 0 1 0 2 1 0 0 0 1 0 0 2 1 0 1 0 0 0 1 0 0 0 0 1 0 0 0 0 1 0 1 1 0 0 2 1 0 2 2 2 1 1 1 0 1 1 1 1 0 1 1 0 1 0 0 0 0 0 1 2 0 0 1 1 2 0 0 0 0 0 0 0 0 1 0 1 0 0 0 2 0 1 0
197 1 0 1 0 0 0 1 1 0 0 0 1 1 0 0 0 0 0 2 2 1 0 1 1 1 1 1 2 2 2 2 1 2 0 1 2 1 0 0 0 0 0 0 1 0 0 0 2 0 0 1 0 0 1 2 0 0 0 1 0 0 1 1 0 0 1 1 1 0 0 1 2 0 0 2 1 0 2 0 0 0 2 1 1 0 1 0 2 2 0 0 1 1 0 1 0 0 0 2 2 0 0 2 0 0 2 1 1 1 1 2 0 0 1 1 0 0 1 1 1 0 1 0 1 0 1 2 1 2 1 1 0 0 0 0 0 0 0 1 1 0 0 0 2 2 0 0 1 1 0 0 0 1 1 0 0 1 0 1 0 0 0 2 1 2 1 0 0 1 0 0 0 1 1 0 0 2 0 0 0 1 2 0 2 0 1 0 0 0 0 2 1 0 0 1 0 0 1 0 0 0 0 1 1 2 1 0 0 1 1 0 1 0 1 2 0 0 0 0 0 0 0 0 0 0 1 1 0 1 0 0 0 0 0 0 0 2 2 1 0 0 2 1 0 0 0 0 1 1 1 1 0 0 0 0 2 1 0 1 0 0 0 1 0 0 0 0 2 0 1 2 0 1 0 0 0 1 1 0 0 2 1 0 0 0 0 2 0 2 0 0 0 1 1 2 0 0 0 1 0 0 0 0 0 0 0 2 0 0 0 1 0 1 0 0 1 1 1 0 1 1 2 1 1 0 1 1 1 1 2 1 0 0 0 0 0 0 0 0 0 0 2 1 0 0 1 0 1 1 1 0 2 1 1 0 2 0 0 0 1 1 0 0 0 0 0 1 2 1 1 1 0 0 0 0 0 1 1 1 2 1 0 0 0 1 1 0 0 1 1 0 0 0 2 0 0 1 0 0 0 1 0 2 1 0 0 0 0 0 0 0 0 0 0 0 0 0 0 0 1 2 0 0 0 1 1 0 2 1 2 1 1 1 1 1 0 1 0 0 1 1 0 1 0 1 0 0 0 0 0 0 0 1 2 1 1 1 2 0 2 1 0 0 0 2 0 2 2 0 1 0 1 1 2 0 2 0 2 0 0 0 0 2 1 1 1 1 0 0 1 1 1 1 0 0 0 1 0 1 1 2 2 1 1 1 2 1 1 0 0 2 1 0 0 0 1 2 0 2 0 2 0 0 0 2 0 0 0 0 1 1 1 0 1 0 1 1 2 2 0 1 0 1 1 1 0 1 1 0 0 0 0 1 1 0 1 1 0 1 0 0 1 1 0 0 0 1 1 0 0 1 0 0 0 0 0 1 0 2 0 0 2 2 0 0 2 0 0 1 1 1 0 0 0 1 0 1 0 1 1 2 1 1 1 0 0 0 1 1 1 0 0 1 1 1 1 0 0 0 1 1 0 0 0 1 2 1 0 0 1 1 0 0 2 1 2 1 2 0 1 1 0 2 2 0 2 1 1 1 0 2 0 0 2 0 1 0 2 1 1 0 1 1 1 2 1 1 0 1 0 0 0 0 2 0 2 0 0 0 1 1 1 1 0 1 0 1 0 0 0 0 1 0 1 0 0 2 2 2 1 1 0 0 1 0 2 2 2 0 1 0 0 1 0 1 1 0 0 0 0 0 1 2 1 0 0 0 0 0 0 0 0 2 0 1 1 0 1 1 0 0 0 0 0 0 0 0 0 1 1 1 0 0 0 0 0 0 1 0 0 0 2 0 0 0 0 1 0 1 0 0 2 0 0 1 1 0 1 0 1 1 1 1 1 1 1 2 1 2 0 1 1 1 0 0 1 1 0 0 1 2 0 0 0 0 0 1 0 1 1 0 0 0 1 2 1 2 0 2 1 0 2 2 2 1 0 0 1 2 0 1 2 1 0 1 1 0 1 1 0 0 1 1 1 0 1 0 1 0 1 1 1 2 1 1 1 0 1 1 1 0 1 0 1 1 1 0 2 1 1 1 0 0 1 0 0 0 2 2 2 0 0 0 0 0 1 0 0 1 2 0 0 2 1 0 2 1 1 0 0 2 1 1 1 1 0 2 0 1 0 0 0 0 1 1 0 1 2 0 1 1 2 2 1 0 1 1 1 2 2 2 0 2 0 0 0 0 0 0 0 0 2 1 0 0 0 0 1 0 1 0 0 2 2 0 2 1 1 0 2 0 0 0 0 0 0 0 1 0 0 0 0 0 0 0 0 1 1 1 1 1 0 0 0 1 1 0 1 0 1 1 0 0 1 1 0 0 2 0 1 1
198 1 0 1 1 0 0 1 2 0 0 1 1 1 0 0 0 0 1 1 1 1 0 2 0 0 0 1 0 2 2 0 1 0 2 1 1 1 0 0 2 2 0 1 2 0 0 0 2 1 0 0 0 1 0 2 0 0 1 0 1 0 2 2 0 1 1 1 1 1 0 0 1 0 1 2 2 0 2 0 0 0 2 0 0 0 1 1 2 2 0 1 1 1 0 1 0 0 0 1 1 0 1 0 1 1 2 0 1 1 0 1 0 1 1 0 0 0 1 1 1 0 1 1 0 1 1 2 1 1 0 0 0 0 0 0 0 0 0 1 0 0 0 0 2 2 1 0 1 1 0 0 0 1 1 1 0 1 0 1 1 1 0 1 0 1 0 0 1 1 1 0 0 1 1 0 0 0 1 1 0 1 0 0 0 0 0 1 0 0 0 1 0 0 0 0 0 0 0 0 1 1 0 2 1 1 2 0 1 0 1 0 1 0 2 2 0 1 1 1 1 2 0 1 1 0 1 0 0 0 0 0 0 0 0 0 0 2 2 1 0 0 1 0 0 0 0 0 0 0 0 1 1 0 0 0 1 0 0 1 0 0 0 0 0 0 0 0 0 0 0 2 0 1 0 0 0 2 2 2 0 1 2 0 2 1 0 1 1 2 1 1 2 0 2 0 1 1 0 0 0 1 1 0 1 1 0 2 0 0 0 0 0 1 2 0 0 1 0 0 0 1 2 1 2 0 1 0 0 1 1 1 0 1 0 0 0 2 0 1 1 1 1 2 1 1 1 0 1 1 1 0 2 1 0 0 1 0 0 1 1 1 2 0 2 2 0 2 2 0 0 2 1 1 0 0 0 1 0 2 1 1 0 0 0 1 1 0 0 0 0 1 0 0 1 1 1 1 0 0 0 0 0 2 1 0 0 0 0 0 0 1 1 1 1 0 1 0 0 0 0 1 0 2 0 1 0 0 0 0 0 0 1 0 1 1 0 0 0 0 0 2 0 0 1 1 0 0 0 1 0 0 0 2 1 1 0 2 1 0 1 2 0 0 0 2 0 2 2 0 1 1 1 1 0 0 1 2 1 1 0 0 0 0 0 0 0 1 1 0 2 2 1 1 1 2 2 1 0 0 1 2 2 0 1 1 2 0 1 0 0 2 0 0 1 0 0 2 0 2 1 2 1 0 0 0 0 0 0 1 1 0 0 0 0 1 2 0 1 2 0 1 0 1 1 1 0 1 2 0 0 0 0 1 1 2 0 0 0 1 1 0 1 2 0 1 1 0 2 2 0 1 1 0 1 1 1 1 0 2 0 0 1 0 1 0 0 0 1 1 0 2 0 0 0 0 1 0 0 0 0 2 1 1 1 1 0 0 0 1 1 0 0 2 1 1 1 0 0 0 0 0 0 0 0 2 2 1 0 0 0 2 0 0 2 1 2 0 2 0 1 0 0 1 2 0 2 1 1 1 0 2 0 0 2 0 0 0 2 0 0 0 1 2 0 2 1 0 1 1 0 1 1 0 1 0 1 0 0 0 0 1 2 1 1 1 1 1 0 1 0 1 2 0 2 0 0 2 2 2 0 1 1 0 1 0 2 1 1 0 0 0 0 0 0 1 0 1 1 0 0 0 1 2 1 0 1 0 1 0 0 0 0 2 1 0 0 0 0 0 0 0 0 0 0 0 0 0 0 1 1 1 0 0 0 1 1 0 0 0 0 0 2 0 0 0 0 0 0 0 0 0 2 0 0 0 1 0 1 1 1 1 1 1 1 1 1 2 0 2 0 1 2 0 1 1 0 0 0 0 0 2 0 1 0 1 1 1 0 1 1 0 1 1 0 2 1 1 1 1 1 1 0 1 1 1 0 0 0 2 1 2 2 0 0 1 0 0 0 0 0 0 2 1 2 0 2 0 0 0 2 2 1 1 1 0 1 0 0 0 0 0 1 1 1 1 1 0 2 1 0 0 0 0 0 0 0 0 1 1 2 0 0 0 0 0 0 1 0 0 2 0 1 0 1 1 1 2 0 1 0 2 1 0 2 2 0 0 0 1 0 0 0 0 0 2 0 0 2 0 0 2 2 1 0 0 1 0 0 1 2 2 0 2 0 0 0 1 0 0 1 0 2 1 0 1 0 1 1 0 0 0 1 1 1 0 1 2 2 0 2 0 0 0 1 1 2 0 1 0 0 0 0 0 0 0 0 0 0 0 0 0 0 0 0 0 0 1 2 0 1 0 1 0 1 0 0 0 0 0 0 0
199 0 0 2 0 0 2 0 1 0 0 0 0 1 1 0 0 0 2 1 1 2 0 2 0 0 0 1 0 2 2 1 0 0 0 0 1 1 0 0 0 0 1 0 1 0 0 0 2 0 0 0 1 1 1 1 1 1 1 1 1 0 0 0 0 0 1 0 2 0 1 1 1 0 1 1 1 1 2 2 0 0 2 1 1 0 1 1 2 2 1 2 0 2 0 1 0 0 0 2 2 0 0 1 1 1 2 0 0 2 2 2 1 1 1 1 1 0 1 2 2 0 2 2 0 2 0 0 0 0 1 1 1 0 0 0 1 0 0 1 1 0 0 0 0 1 0 0 1 0 0 0 0 0 0 0 0 2 0 0 1 0 0 1 0 1 0 1 0 1 1 1 1 2 1 1 0 0 0 1 1 1 0 2 2 0 2 0 0 0 0 1 1 0 1 0 1 1 0 0 0 0 0 2 1 0 1 1 1 0 0 0 1 0 2 2 1 0 0 0 0 0 1 1 0 0 2 1 0 1 0 0 0 1 1 0 0 2 2 2 0 0 2 0 0 0 1 0 1 0 0 0 1 0 0 0 1 0 0 0 0 0 0 0 0 0 0 0 2 2 1 1 0 2 0 0 1 0 1 1 0 0 2 1 1 0 0 2 1 2 1 1 0 0 2 0 0 1 0 1 1 0 0 2 0 0 0 2 2 1 0 2 0 2 1 0 0 1 0 0 1 1 2 1 1 0 1 1 1 0 2 2 0 1 0 0 0 1 0 1 1 1 1 1 2 2 0 0 1 1 1 0 2 0 2 0 1 0 0 1 1 1 1 0 1 1 0 1 1 0 0 2 0 0 0 0 0 1 0 2 0 2 0 0 0 0 0 0 0 0 0 1 1 0 2 2 2 1 0 0 0 0 0 1 0 1 0 1 0 0 0 2 1 1 1 0 0 0 0 0 0 2 0 1 1 1 1 0 0 0 0 0 0 0 2 1 0 0 0 0 0 2 0 0 0 0 0 0 0 1 0 0 0 2 1 1 0 1 0 1 2 1 1 1 0 1 0 2 2 0 2 2 0 0 1 0 1 2 2 1 0 0 0 2 1 1 1 1 1 0 2 2 0 2 0 0 0 2 2 0 2 2 1 2 1 1 1 0 1 0 0 1 1 0 0 0 0 1 0 1 2 1 0 0 0 1 0 2 0 2 0 2 0 0 0 1 2 0 2 1 1 1 0 1 1 0 0 1 1 0 0 0 0 2 2 0 0 2 0 1 1 1 0 0 0 0 0 1 0 0 0 1 1 0 1 0 0 1 0 2 0 0 1 2 1 0 2 0 0 0 0 1 0 1 1 1 1 1 0 1 1 1 0 0 2 0 2 0 2 2 1 0 0 0 0 0 0 1 0 0 0 1 0 0 0 0 0 2 0 0 0 1 1 0 2 1 1 1 2 0 0 0 2 2 2 0 1 0 1 1 0 1 0 0 1 0 2 1 2 0 0 0 1 1 0 1 0 0 2 0 0 2 0 0 1 0 1 2 0 0 0 0 2 2 1 2 1 0 0 0 1 0 0 0 0 0 0 2 1 1 0 0 0 0 1 0 1 0 0 0 1 1 0 1 0 0 0 0 0 0 0 0 0 2 1 2 2 0 0 0 1 1 0 2 1 1 1 1 1 2 1 1 0 1 1 0 1 0 0 0 0 0 0 0 0 1 1 0 0 0 0 0 1 0 0 0 1 0 0 1 1 0 2 0 0 0 2 1 1 1 2 1 1 1 1 1 1 1 0 2 1 1 1 0 0 0 0 1 0 0 1 1 0 0 0 1 1 0 2 0 2 0 2 2 0 2 2 1 1 1 1 1 0 1 1 2 0 0 1 1 0 1 2 2 0 0 0 0 1 1 0 1 1 0 1 0 0 0 1 1 1 1 1 2 1 1 1 0 1 0 0 0 0 0 0 1 0 0 2 1 0 0 0 0 1 0 0 0 0 0 1 0 1 1 2 2 0 0 1 0 1 0 1 0 2 0 2 2 0 0 1 2 1 1 2 2 0 1 0 2 0 0 1 2 2 0 0 0 2 0 0 2 2 0 0 0 0 2 1 1 2 0 0 1 0 0 1 0 0 1 0 0 2 2 1 2 0 1 1 0 2 0 1 1 0 1 1 2 1 1 1 1 0 0 0 0 0 1 1 1 1 0 0 0 0 1 1 1 1 0 0 1 1 1 0 0 0 1 0 1 0 1 0 0 1 0 0 0 2 0 1 1
[truncated: 1,606,808 more chars]
