# Supplementary material for: KNN-MDR: a learning approach for improving interactions mapping performances in genome wide association studies
Source: BMC Bioinformatics. 2017 Mar 21;18:184. doi: 10.1186/s12859-017-1599-7 (PMC5361736; doi:10.1186/s12859-017-1599-7)
Supplement: Supplementary file 3 — The data set(s) supporting the results of Table 2. (ZIP 28603 kb) [file 12859_2017_1599_MOESM3_ESM.zip › 3/SINAN/S29/mkallsimul.dat]

1 0 0 2 1 0 0 2 0 1 1 1 0 1 0 0 0 1 1 0 2 0 1 0 2 0 0 1 0 1 2 0 2 1 1 0 2 1 0 0 1 0 0 1 0 1 1 0 0 0 0 1 1 1 0 2 0 0 0 1 1 0 0 1 0 0 1 1 0 0 0 1 2 2 2 2 2 0 1 0 1 0 1 1 1 0 0 0 0 2 0 0 1 1 1 1 0 2 2 2 1 0 1 1 0 0 2 1 1 1 1 2 0 1 1 1 1 1 0 1 1 1 1 1 0 0 0 0 0 0 0 0 0 0 0 0 0 0 0 1 0 0 0 0 0 0 0 0 1 1 0 0 0 0 0 1 1 0 2 1 1 0 0 2 1 2 0 1 0 1 0 0 0 2 1 0 0 1 0 1 0 1 0 2 2 2 2 1 1 1 1 2 0 2 1 1 2 0 0 0 0 0 0 0 1 0 0 1 0 0 0 0 2 0 2 2 0 1 1 0 1 1 1 1 1 1 2 2 1 1 1 1 0 0 0 0 0 1 1 1 0 0 2 1 0 1 0 0 0 0 0 0 1 0 0 0 1 1 0 1 1 1 0 0 0 0 2 1 2 0 0 1 1 1 1 0 0 1 2 0 0 1 2 2 2 2 2 2 0 2 1 1 0 2 1 0 0 0 0 0 0 0 1 0 0 0 0 1 1 1 1 2 0 1 2 1 2 1 0 0 0 2 2 1 0 0 0 1 0 1 0 0 0 0 0 0 0 2 1 0 2 1 2 1 0 0 1 0 2 1 1 0 0 0 0 0 1 0 0 0 0 0 1 1 0 0 2 1 1 0 2 2 1 0 1 0 0 1 0 2 1 1 0 0 0 0 0 1 1 0 0 0 1 0 2 1 1 0 0 0 0 0 2 2 0 1 1 0 0 0 0 0 1 1 2 2 0 0 0 0 2 0 0 2 0 0 0 1 0 0 1 0 0 0 0 0 0 2 0 0 2 1 2 0 1 1 1 0 0 0 0 0 0 2 1 0 1 1 0 1 1 1 0 1 1 0 2 0 0 1 1 1 2 0 0 0 1 0 0 0 0 1 0 1 0 0 1 1 1 0 2 1 1 0 1 0 0 1 0 1 1 0 1 1 0 1 2 0 0 2 0 0 0 0 1 1 0 0 1 1 1 2 2 1 0 2 1 0 0 2 0 1 2 1 0 1 2 0 1 2 2 0 2 1 2 2 2 1 1 1 0 0 1 2 2 0 0 0 0 0 0 2 0 0 0 0 0 2 2 0 1 1 0 0 0 0 0 1 0 1 0 1 1 0 1 1 1 0 0 0 0 0 2 0 0 0 0 0 0 1 0 2 0 1 2 0 1 0 1 1 0 0 0 1 0 1 1 1 1 0 1 0 0 1 0 1 1 2 0 0 1 0 0 0 2 1 0 0 2 1 0 1 1 1 2 0 2 1 1 1 0 2 1 1 2 0 1 2 1 0 0 0 2 1 1 2 1 2 1 0 1 0 0 1 1 0 1 0 2 0 0 0 0 1 2 2 1 1 2 1 0 0 1 1 0 0 1 2 0 2 0 0 0 0 2 0 1 2 2 0 0 0 0 0 0 0 0 1 1 0 0 0 2 2 0 2 0 0 2 0 1 1 0 0 1 1 1 0 0 1 0 0 1 1 0 0 0 2 0 0 0 0 1 0 1 1 1 0 0 0 0 1 2 2 0 1 1 1 0 1 1 1 2 1 1 0 0 1 0 0 0 1 1 1 2 2 2 2 1 1 1 1 1 1 0 0 1 0 0 0 0 1 0 2 1 1 1 0 1 1 2 0 0 1 0 1 2 0 1 0 1 1 1 2 2 1 0 0 1 2 1 2 1 1 1 0 0 0 0 0 0 0 0 0 0 0 0 0 0 0 2 2 2 1 1 0 1 0 0 0 0 1 0 0 0 0 1 0 2 0 0 0 0 0 0 0 0 0 1 1 2 2 2 0 1 1 0 1 0 2 2 0 1 0 0 0 0 0 0 0 0 2 0 0 0 2 0 2 0 0 0 1 2 0 2 2 0 1 2 1 0 2 0 2 1 0 2 2 0 1 0 0 0 1 0 0 0 1 0 0 0 2 1 0 0 0 0 0 0 0 1 0 0 0 2 0 2 1 0 0 0 0 0 0 0 2 1 0 1 0 0 0 0 0 0 2 2 1 2 0 0 1 0 0 0 0 0 1 0 2 1 0 1 0 0 0 0 0 2 0 1 0
2 0 0 1 0 0 0 2 0 1 0 0 0 1 0 1 0 1 1 1 1 1 0 0 2 0 0 1 0 2 2 0 2 1 0 0 2 1 0 0 1 1 0 0 0 1 2 0 1 1 1 1 1 1 1 0 0 0 0 0 1 1 0 1 0 0 0 1 0 0 1 0 2 2 2 2 2 0 1 0 1 0 2 0 0 0 0 1 0 2 0 0 1 0 1 1 0 0 0 0 2 0 2 0 0 0 2 2 2 0 0 2 0 1 1 0 1 0 1 1 1 0 2 1 1 1 1 1 2 1 2 2 0 0 0 0 0 0 0 0 1 0 0 0 0 2 0 0 0 0 1 1 1 0 0 1 1 0 0 0 1 0 0 1 0 0 0 1 1 0 0 0 0 2 1 0 0 0 1 1 1 0 0 0 0 0 1 1 0 1 0 2 0 0 0 1 1 0 0 0 1 1 0 0 2 0 0 0 0 0 0 0 1 0 2 2 0 0 1 1 2 1 1 1 1 1 2 1 0 0 0 0 1 1 1 1 0 1 0 0 0 0 2 1 0 1 1 0 0 0 0 0 0 1 1 0 2 0 0 0 0 0 0 0 0 0 0 0 2 1 1 1 1 2 0 1 0 2 2 0 1 0 0 0 2 1 0 2 0 2 2 1 0 2 2 0 0 1 0 1 0 0 1 0 0 0 1 0 1 1 2 2 0 0 0 0 2 0 0 0 0 2 0 2 0 0 0 1 1 1 0 0 0 1 0 0 0 1 0 1 1 1 2 2 1 0 0 0 1 1 0 1 1 1 1 2 2 0 0 0 1 1 1 1 0 0 1 1 2 1 1 1 1 1 1 1 0 0 0 1 0 0 0 0 1 1 1 0 0 0 0 0 2 0 1 1 2 0 0 0 0 0 0 2 1 0 0 0 0 0 0 0 1 1 1 1 1 0 0 0 1 1 1 1 1 1 1 2 2 0 1 1 2 2 2 0 0 1 0 0 2 1 1 1 1 2 2 0 0 0 0 1 0 2 1 0 0 2 0 2 2 1 0 2 2 0 2 1 0 0 1 1 1 2 1 0 1 1 0 0 0 1 0 1 0 0 1 1 0 1 0 2 1 1 0 0 0 0 0 2 2 2 1 1 0 0 2 1 0 1 0 2 0 2 0 2 1 1 1 2 2 2 2 1 1 2 0 0 0 1 0 1 1 0 0 0 0 0 2 2 0 1 2 0 2 1 1 1 1 1 0 0 1 2 0 2 0 0 0 0 0 1 0 1 0 1 1 1 1 0 0 1 0 0 0 0 0 1 0 0 0 0 1 0 1 0 1 0 0 0 0 0 1 0 2 0 0 1 0 1 1 1 0 1 1 0 1 1 1 1 0 0 0 0 1 0 1 1 0 1 0 1 0 1 0 0 0 2 0 0 1 1 0 0 2 1 0 0 2 2 0 1 1 1 2 0 2 2 0 2 1 0 0 0 2 0 1 2 2 0 0 0 1 2 0 2 0 2 0 1 0 0 0 0 1 0 1 1 1 1 1 2 0 1 1 1 1 2 0 0 0 2 2 2 0 1 0 2 0 1 0 0 0 0 1 0 0 2 2 0 0 0 0 0 0 1 0 0 1 1 0 0 0 1 0 0 0 0 1 0 1 1 1 0 2 2 2 0 0 1 0 0 0 0 0 0 0 1 0 0 0 0 0 0 1 0 0 0 0 0 0 1 1 1 0 0 0 2 0 1 2 0 0 1 1 0 2 1 1 1 1 2 1 1 2 2 2 2 1 2 0 1 1 2 0 0 1 1 0 1 0 2 0 1 1 0 1 0 0 1 2 1 1 1 1 0 2 0 2 0 2 2 1 2 1 2 0 0 1 1 0 0 2 0 0 0 0 0 2 0 1 1 1 1 1 1 1 0 0 0 2 2 2 0 0 0 2 0 0 0 0 1 0 0 1 1 1 0 1 0 0 0 2 0 0 0 0 1 2 2 2 2 2 0 1 1 1 0 1 1 1 1 1 1 1 0 1 0 1 0 0 1 0 1 2 1 0 2 0 1 1 1 0 0 1 1 1 0 2 1 0 2 0 1 1 0 1 1 1 1 0 0 0 1 0 0 0 0 1 1 0 0 0 1 1 0 0 0 0 0 2 0 0 0 2 0 2 1 0 2 0 1 1 1 1 1 0 0 0 0 0 0 1 1 0 1 2 0 2 0 0 0 0 1 0 0 0 0 1 0 0 2 0 0 0 0 1 0 0 0 0 0
3 0 0 0 0 0 0 2 1 2 1 0 0 1 0 1 0 2 0 1 1 1 0 0 2 0 0 2 1 1 1 1 1 1 2 1 2 1 0 0 0 0 0 1 0 1 1 0 0 0 0 0 0 0 0 1 1 0 0 1 0 0 0 2 0 0 1 1 0 0 1 0 2 2 2 2 2 1 2 2 0 0 1 1 1 0 0 0 0 2 0 0 0 0 1 1 0 1 1 1 1 0 1 0 1 0 2 0 1 1 0 2 0 0 2 2 2 0 0 1 2 0 2 2 2 2 2 0 0 0 0 0 0 0 1 1 0 0 0 0 1 0 0 0 0 1 0 0 0 0 0 1 1 1 1 0 0 0 0 1 0 0 1 2 2 2 0 0 1 1 0 1 1 1 2 0 2 0 0 0 0 0 0 0 2 2 0 1 1 1 0 1 0 0 1 1 1 0 0 0 0 0 0 1 2 0 1 1 1 0 0 0 1 0 1 1 0 0 2 1 2 1 2 0 0 2 2 1 1 1 0 0 0 0 2 0 0 2 0 0 0 1 1 2 0 2 0 0 0 0 0 0 0 1 1 0 1 0 0 0 0 0 1 1 0 0 0 0 2 2 0 1 1 1 0 0 1 2 1 0 1 0 0 0 1 0 0 1 0 1 1 0 1 2 1 1 0 0 1 0 1 1 1 0 0 1 0 0 0 0 0 0 0 1 1 0 2 0 0 0 2 2 2 1 1 0 0 0 0 1 0 2 0 2 0 0 0 1 0 0 1 0 1 2 0 0 0 0 2 1 1 0 0 0 0 0 1 0 1 0 1 1 2 1 2 1 0 2 2 0 2 2 1 1 0 1 0 0 1 2 2 2 0 0 1 1 1 1 1 0 0 0 1 0 2 0 0 1 1 1 0 1 0 1 0 1 0 2 0 0 0 0 0 0 0 1 1 0 0 0 0 2 0 0 0 2 1 1 1 1 0 0 1 1 1 1 0 1 0 0 1 1 2 0 0 0 2 0 1 1 0 1 0 2 1 1 0 1 1 0 0 0 0 0 1 1 1 2 0 0 0 0 0 2 1 1 1 0 0 0 0 2 0 0 1 0 1 2 1 1 1 2 1 2 1 0 0 2 1 2 0 0 1 1 0 0 1 0 1 1 0 1 0 1 0 2 1 0 2 0 1 2 2 1 1 2 0 1 0 1 0 1 1 0 2 0 1 1 2 1 1 1 1 0 2 0 1 1 1 1 0 0 0 2 1 1 0 0 1 0 1 0 0 2 0 1 2 1 1 0 0 0 1 0 1 0 2 1 0 1 0 0 2 0 2 2 2 1 0 0 0 0 1 0 2 0 1 0 0 1 1 1 1 1 1 1 0 0 2 2 1 0 0 2 0 2 0 1 0 0 0 0 0 0 0 1 1 2 0 0 0 2 0 0 1 1 1 0 2 2 2 1 2 2 2 0 0 0 0 1 0 1 0 0 2 0 0 1 0 1 1 0 0 2 0 2 1 2 1 0 1 0 1 0 1 0 0 1 1 1 1 1 1 2 0 1 0 1 1 1 0 1 0 1 1 0 0 1 0 1 0 0 0 1 1 0 0 2 2 1 0 0 0 1 0 1 0 1 1 0 0 0 1 1 1 0 0 1 1 0 1 1 0 0 0 0 1 1 0 1 0 0 0 1 0 0 0 0 0 0 0 0 1 0 0 0 1 0 0 0 0 0 1 0 0 0 0 1 0 2 0 0 1 1 0 0 2 1 0 0 1 0 0 0 1 2 1 2 1 1 1 1 1 1 0 0 1 2 0 2 0 2 0 2 1 1 1 1 2 0 1 0 1 1 1 0 2 1 1 0 1 1 2 2 2 1 0 0 1 2 0 2 2 2 2 0 0 0 2 1 1 0 0 0 0 0 0 0 1 0 1 1 1 1 1 0 1 0 0 0 0 1 1 0 1 1 1 0 1 0 0 0 1 1 0 1 0 1 2 2 2 2 0 0 0 2 0 0 0 2 2 0 0 2 1 0 1 0 1 0 0 1 0 0 2 1 1 1 0 2 1 2 0 0 0 0 0 1 2 2 0 2 0 1 2 0 0 1 0 0 0 0 0 2 0 0 0 1 0 0 0 0 1 0 0 0 0 0 0 0 1 0 1 0 1 0 1 1 0 1 0 0 1 0 1 1 1 0 1 0 0 1 0 0 0 1 2 0 1 0 0 0 0 0 0 1 1 2 0 1 1 1 0 0 0 0 0 0 1 0 1 0
4 0 0 1 1 0 0 1 0 2 1 0 1 1 0 1 0 1 0 1 1 0 1 0 2 0 0 2 0 2 2 0 2 1 2 0 1 1 0 1 1 1 0 1 0 1 1 0 0 1 1 1 1 1 0 1 0 0 0 0 0 2 0 1 0 1 1 1 0 0 0 1 2 2 0 2 2 1 2 0 1 0 1 1 2 0 0 0 0 2 0 0 0 0 2 2 0 1 1 1 1 0 0 1 1 1 2 1 0 2 1 1 0 1 1 1 1 0 1 0 1 0 2 2 1 1 1 1 1 1 1 1 0 0 0 0 0 0 0 1 1 0 1 0 0 1 0 0 0 0 1 2 1 1 0 0 0 0 1 1 2 0 0 2 1 1 0 1 0 0 0 0 1 1 1 0 0 0 1 1 1 0 0 1 0 0 1 1 1 1 0 1 1 1 1 1 2 0 0 0 0 0 0 2 1 0 1 0 1 0 0 0 2 0 2 2 2 0 2 1 2 1 2 0 1 1 0 1 0 0 0 0 0 0 2 0 0 1 1 1 1 0 1 1 0 1 0 0 1 1 1 1 0 0 0 0 2 2 1 2 1 2 0 0 0 0 0 0 1 0 0 1 1 2 2 2 0 1 2 0 0 0 1 1 1 0 0 1 0 2 1 1 0 2 2 0 1 1 0 1 1 1 0 1 0 1 0 0 0 1 0 2 0 1 1 0 2 0 0 0 2 1 1 1 1 0 0 0 0 1 0 2 1 1 0 0 0 1 1 2 1 0 2 2 0 0 0 0 2 0 1 0 0 1 0 1 1 1 0 2 2 2 0 0 0 0 1 2 2 0 2 2 0 0 1 0 0 1 0 2 1 0 0 1 0 0 1 0 0 0 0 0 1 0 2 1 1 0 1 1 0 1 2 2 0 1 1 0 0 0 0 0 0 0 0 2 0 1 0 0 0 1 1 1 0 1 0 1 1 0 0 0 0 0 0 1 1 1 0 1 2 0 2 2 0 2 2 0 0 1 0 0 0 2 2 1 1 0 0 0 0 0 1 0 1 0 2 2 0 0 1 1 0 2 1 1 0 0 0 1 1 0 0 0 1 0 1 0 0 1 0 1 1 2 0 0 0 1 1 2 1 1 2 2 0 0 1 0 0 1 0 2 0 0 0 1 0 0 0 0 0 2 2 0 1 2 1 0 0 1 0 1 2 2 1 0 1 0 0 0 0 1 2 0 2 2 0 1 1 1 0 0 1 2 2 0 0 0 1 0 1 0 1 2 0 1 1 1 1 1 0 1 0 0 0 0 0 1 0 0 1 0 2 0 2 0 0 0 0 0 0 0 0 0 0 0 0 0 0 0 0 2 1 1 0 0 0 2 1 1 0 0 0 1 1 0 0 2 2 0 0 0 0 0 0 0 1 1 0 0 0 0 1 0 2 1 0 1 2 2 1 1 1 1 2 0 2 0 0 0 0 2 0 0 2 0 1 1 1 0 0 0 1 1 0 1 0 2 0 0 0 0 0 0 0 0 0 1 2 0 2 0 0 1 2 2 2 2 1 1 1 0 0 1 2 0 0 2 1 1 0 0 0 0 2 0 1 2 2 0 0 0 0 1 0 0 0 2 2 0 0 0 1 2 0 1 0 0 2 0 1 1 0 1 2 1 0 1 0 1 1 1 0 0 0 0 0 1 2 2 2 2 0 0 0 0 0 0 2 0 0 0 2 1 0 0 0 2 0 2 0 0 0 0 0 0 2 1 1 1 1 2 0 1 1 1 1 0 0 2 0 2 1 2 1 1 0 0 0 1 0 1 0 1 0 0 2 0 1 1 2 0 2 0 1 0 1 1 0 0 0 0 2 2 2 1 0 0 2 2 1 1 1 0 0 0 0 0 1 0 1 1 1 1 1 1 1 0 0 0 2 2 2 2 1 0 2 1 0 0 0 1 0 0 0 1 0 0 0 0 0 0 2 0 0 1 0 1 1 1 2 2 2 0 0 0 0 0 0 2 2 1 0 1 2 1 1 0 0 0 0 2 0 0 1 1 1 1 0 1 0 1 0 0 1 0 0 0 2 1 1 1 0 0 1 0 1 0 1 1 0 0 0 1 0 0 0 1 0 0 0 1 1 0 0 1 0 2 0 2 0 0 2 0 1 0 1 0 0 0 0 0 1 0 1 1 1 0 2 1 1 0 0 1 0 1 1 0 1 0 0 0 0 0 0 0 0 0 0 0 0 0 0 0 0 1 1 0 0 0 1 0
5 0 0 1 0 0 0 1 0 0 0 0 0 0 0 0 0 1 0 0 1 0 0 0 2 0 0 1 0 2 2 1 0 0 0 0 2 2 0 0 0 0 0 1 0 1 0 0 1 0 1 1 1 1 1 2 0 0 1 0 1 1 0 2 1 0 1 1 0 0 0 2 2 2 2 2 2 0 1 0 1 0 2 0 2 0 0 1 1 2 1 1 0 0 0 2 1 1 0 0 1 2 0 2 0 0 2 1 1 1 0 1 1 1 1 1 1 0 1 1 1 0 2 1 1 1 1 1 1 1 0 0 0 0 0 0 0 0 0 2 0 0 0 0 0 1 0 0 0 0 0 0 0 0 1 0 0 2 1 2 1 1 0 2 1 1 0 1 0 1 1 0 0 2 2 0 0 0 0 1 0 0 0 0 1 1 1 0 0 0 0 0 1 1 1 1 2 0 0 0 1 1 0 1 2 0 1 0 0 0 1 0 1 1 2 2 0 1 2 1 2 1 2 0 0 2 2 1 0 1 0 1 0 0 0 0 0 2 0 0 0 0 2 1 0 1 0 0 0 0 0 0 1 1 1 0 1 1 0 1 0 1 0 0 0 0 0 0 0 0 0 1 1 2 0 0 0 2 1 0 1 0 0 0 2 1 0 2 0 2 0 0 1 2 1 1 0 2 0 1 1 1 0 2 0 0 0 0 0 0 0 0 0 2 2 0 2 0 1 1 0 2 1 2 1 0 0 2 1 1 0 1 1 2 0 0 0 1 0 1 1 1 1 2 0 0 0 0 1 2 1 0 0 1 0 1 1 0 0 2 2 2 0 0 0 0 0 1 1 1 1 1 0 0 0 1 0 2 1 2 0 0 0 0 0 0 0 1 1 0 0 0 0 1 2 1 1 0 1 1 1 1 1 1 0 0 1 0 0 0 0 0 1 1 1 1 1 0 0 0 0 1 0 2 0 0 0 0 0 0 0 0 0 0 0 1 0 2 0 0 2 1 1 0 2 2 0 0 0 2 0 0 0 2 2 0 2 0 0 0 0 0 0 0 0 2 0 1 0 0 1 1 1 1 0 1 0 1 1 0 0 1 0 0 2 1 0 1 1 0 1 1 1 2 0 0 0 1 0 2 1 0 0 0 0 0 0 0 0 2 0 0 0 0 0 1 0 1 1 2 2 2 2 0 0 2 0 1 1 1 1 1 1 1 0 2 2 0 1 1 1 0 2 0 2 2 1 2 0 2 0 0 0 2 2 0 0 1 0 2 0 0 1 2 0 1 2 0 0 2 1 0 0 0 0 0 0 2 0 2 0 0 2 0 1 1 2 1 0 0 0 0 0 0 0 0 0 1 0 2 2 1 0 2 2 0 0 0 1 1 2 0 0 0 2 0 0 1 0 1 1 1 1 1 0 0 0 1 0 0 0 1 0 0 2 0 1 0 2 2 0 1 0 0 1 0 1 1 0 1 1 1 0 0 2 0 2 2 1 0 0 0 1 0 2 1 0 2 1 0 2 0 0 0 1 1 1 0 0 0 0 0 0 0 0 0 0 1 1 2 0 0 0 0 1 0 0 2 0 2 1 0 1 1 2 0 1 2 2 1 0 0 0 0 0 1 0 0 0 0 0 0 0 2 0 0 0 0 0 0 0 0 0 0 2 2 1 2 0 2 1 1 0 1 0 0 0 1 0 0 0 0 0 0 0 0 0 0 0 0 0 1 2 1 0 0 0 0 0 0 0 0 0 0 0 1 1 1 1 1 0 1 0 2 1 2 1 2 1 2 0 1 2 2 0 0 0 0 0 2 0 2 0 2 1 1 1 0 0 0 1 1 0 1 0 0 1 1 0 0 0 0 1 2 2 2 0 0 1 2 0 1 2 0 0 1 1 0 2 0 2 0 0 0 0 0 0 0 0 1 1 1 1 2 1 0 1 1 0 0 0 2 1 0 1 1 1 1 1 0 0 0 2 1 0 1 0 0 2 1 2 1 1 0 0 1 0 1 0 2 2 0 0 2 2 0 2 0 1 0 0 2 1 0 2 1 0 2 0 1 1 1 0 0 0 0 0 1 2 1 0 2 0 1 1 0 1 0 0 0 0 0 0 2 0 0 0 1 0 0 0 1 2 1 1 2 0 0 0 0 1 0 2 0 1 0 2 0 0 0 1 0 1 0 1 1 1 0 0 0 0 0 0 0 0 1 2 0 1 0 0 0 0 1 0 1 2 0 0 1 0 0 1 0 0 0 0 0 0 0 2 1
6 0 0 0 0 0 0 2 0 2 1 0 1 1 0 0 0 2 1 0 2 0 1 1 1 1 1 1 1 2 2 0 1 1 1 0 0 1 0 0 2 2 0 0 0 2 0 1 0 0 0 0 1 1 0 2 0 1 1 0 0 0 0 2 1 1 1 0 0 0 0 0 2 2 0 2 2 2 2 0 2 0 2 0 2 0 0 0 0 2 0 0 0 0 2 2 0 0 0 0 1 1 0 2 0 0 2 1 1 1 0 1 1 1 1 1 1 0 1 0 1 0 2 0 0 0 0 0 0 0 0 0 0 0 2 2 0 0 0 0 1 0 0 0 0 1 0 1 1 1 0 0 0 0 0 0 0 2 0 1 0 0 0 2 1 1 1 0 0 2 2 0 0 2 2 0 1 1 0 0 0 0 1 0 1 0 1 1 1 2 0 2 0 1 1 0 2 0 0 1 1 2 0 1 1 0 2 1 1 0 0 0 1 0 0 2 0 0 1 0 2 2 2 0 0 1 1 0 0 0 0 0 0 0 2 0 0 2 0 0 0 0 2 2 0 2 0 0 0 0 0 0 0 0 0 1 1 0 0 0 0 0 0 0 1 0 0 0 1 1 0 0 0 0 1 1 1 2 1 0 1 0 0 0 2 2 0 0 1 2 0 2 2 2 2 2 0 0 0 0 0 0 0 0 0 0 2 1 2 1 0 1 0 1 1 0 2 0 0 0 0 2 2 1 0 0 1 1 1 0 0 1 0 1 0 0 0 1 0 0 1 2 0 1 0 1 0 0 0 2 0 2 0 0 0 0 0 0 0 1 2 2 1 1 1 0 0 1 1 0 2 2 1 1 1 1 0 1 0 1 0 0 0 1 1 1 1 0 0 0 0 0 1 1 2 1 1 2 1 1 1 1 0 2 0 1 0 1 1 1 1 1 0 0 0 1 1 0 0 0 0 1 0 1 1 1 1 1 0 0 1 0 0 2 2 1 0 1 0 0 2 0 1 0 2 2 0 0 0 1 0 0 0 2 2 0 1 2 1 2 0 0 1 0 1 1 1 1 0 0 1 1 0 2 1 0 2 0 0 0 1 0 0 1 2 2 0 0 0 0 1 1 0 1 0 0 0 1 0 1 1 1 2 2 0 0 2 0 2 0 1 1 0 1 0 2 1 1 0 1 1 2 1 0 0 1 0 0 0 2 0 1 2 1 0 1 0 1 2 2 0 0 0 0 1 1 1 0 2 0 0 0 0 2 1 1 0 0 1 0 1 0 1 2 0 0 2 0 0 0 0 0 1 0 1 0 2 2 0 2 0 0 2 0 1 1 2 0 0 0 0 0 1 0 0 0 0 1 0 1 1 1 1 2 2 1 2 2 2 2 0 0 0 1 0 1 1 1 0 1 1 0 1 1 0 1 1 2 0 0 0 2 0 0 2 0 2 0 2 1 1 1 0 1 1 0 1 0 1 1 0 2 0 0 1 0 2 1 1 0 0 0 0 1 0 1 1 2 0 0 2 0 0 1 0 0 0 1 2 0 1 0 1 2 1 2 1 2 2 0 0 1 1 2 1 1 0 1 0 1 1 0 0 2 1 0 1 2 2 0 0 0 0 0 0 1 0 1 1 0 0 0 1 2 0 1 0 0 0 0 0 0 0 0 0 0 2 0 0 1 0 0 0 0 0 0 0 0 0 0 0 0 0 0 0 0 0 0 0 0 0 0 1 1 0 0 0 1 0 1 0 0 2 1 1 0 1 1 1 1 1 2 1 0 1 1 1 2 1 2 0 2 1 2 1 1 0 1 0 1 0 1 0 2 1 0 0 0 0 2 2 0 1 1 1 0 2 0 2 0 1 2 1 2 2 1 0 1 0 2 0 1 1 0 0 0 0 0 1 1 1 0 1 1 0 1 1 0 0 0 2 2 1 2 1 1 1 0 0 0 0 2 0 0 0 0 0 0 2 0 0 0 2 0 0 1 0 1 2 1 1 1 1 0 0 1 1 0 1 1 1 0 1 0 0 0 0 0 0 0 0 2 0 0 2 1 1 1 0 0 0 1 0 0 1 1 0 0 2 2 0 2 1 1 0 0 2 2 1 1 1 0 0 0 0 1 1 0 1 0 0 1 0 1 0 1 0 0 0 0 1 0 1 0 1 0 1 1 0 1 1 0 0 1 1 1 2 0 1 0 0 0 1 1 1 0 1 0 1 0 0 0 0 0 0 1 1 0 0 0 0 0 0 1 0 1 0 1 1 0 2 1
7 0 0 2 0 0 1 1 0 0 0 1 2 2 0 2 0 2 0 1 1 1 0 1 1 0 0 2 0 2 2 0 1 0 1 2 2 2 0 0 1 1 0 1 0 0 0 0 0 0 0 0 1 1 0 1 0 0 0 1 1 1 0 2 0 0 0 1 0 0 0 0 2 2 1 2 1 2 2 2 0 0 1 1 0 0 0 1 1 2 1 1 2 1 1 2 0 0 0 0 2 0 0 1 1 1 2 1 1 1 0 2 0 1 1 1 1 0 0 2 2 0 2 0 0 0 0 1 1 1 0 0 1 0 0 0 0 0 0 0 1 0 2 0 0 0 0 0 1 1 0 0 0 0 0 1 1 0 2 0 0 0 0 2 2 1 1 1 0 1 1 1 0 2 1 0 0 0 1 1 1 0 0 1 1 1 2 2 1 0 1 2 0 0 1 0 1 0 0 0 0 0 0 0 1 0 1 0 1 0 2 0 0 0 2 2 1 0 2 2 2 0 2 0 0 0 0 1 0 0 0 0 0 0 2 0 0 2 0 0 0 1 2 2 0 2 0 0 1 0 0 0 0 0 0 0 0 0 0 0 0 0 0 0 0 0 1 1 2 2 0 1 1 1 0 0 1 2 2 0 2 0 0 0 0 1 0 1 0 2 1 2 0 2 2 0 2 2 0 1 2 0 0 0 0 2 0 0 2 2 0 2 0 2 2 2 2 0 0 1 1 1 0 2 0 0 0 2 1 0 0 1 1 2 0 0 0 2 0 0 0 1 1 2 0 0 0 1 2 1 1 0 1 0 1 0 1 0 0 2 2 2 1 1 0 1 1 2 2 0 2 2 0 0 0 0 0 0 0 2 2 1 0 0 1 1 1 0 0 1 0 0 0 0 2 1 1 0 1 1 1 1 0 2 1 0 0 0 0 0 1 0 1 1 1 1 1 0 0 0 2 0 1 1 0 1 0 0 0 0 0 0 0 2 2 0 0 1 0 0 2 1 0 2 0 2 2 0 0 0 0 0 0 2 2 1 1 1 1 1 1 1 0 0 0 2 0 1 0 1 1 1 1 1 1 1 1 0 0 0 0 2 0 0 2 1 0 1 1 1 2 2 0 2 1 1 1 2 2 2 0 0 1 0 1 1 1 0 2 0 0 2 0 1 0 1 1 0 1 1 1 2 2 0 0 2 0 1 1 1 1 0 0 0 0 0 0 0 1 1 0 2 2 1 1 1 0 2 0 2 1 1 0 2 0 2 0 0 1 0 1 0 0 2 0 1 2 1 1 0 0 0 1 0 0 0 2 2 0 2 0 0 2 0 1 1 2 2 0 0 0 0 0 0 0 0 1 1 0 1 1 2 0 2 2 0 1 1 2 1 1 0 0 1 0 1 0 0 0 0 1 0 0 0 0 1 1 1 0 0 0 1 0 0 1 1 1 0 2 1 1 0 0 1 1 0 1 1 1 2 0 2 1 1 1 0 1 1 1 0 0 0 1 2 0 2 0 2 1 0 2 0 0 0 0 0 2 1 2 0 2 0 0 2 2 2 1 1 2 1 0 0 0 1 1 0 0 2 0 1 0 1 0 1 0 0 2 2 2 0 1 1 0 0 0 0 0 1 2 0 0 0 0 1 1 0 0 0 0 0 0 0 0 0 0 0 0 0 0 0 0 0 0 0 0 0 0 0 1 1 1 1 1 0 0 0 1 0 0 0 0 0 1 1 0 0 0 1 0 1 0 0 0 0 0 0 0 0 1 1 0 1 1 1 1 1 0 2 1 1 1 1 0 2 0 0 0 1 0 1 0 2 0 2 1 1 0 1 1 1 1 0 1 0 1 0 1 1 1 0 2 1 1 2 2 0 0 0 0 2 0 2 1 0 0 0 0 0 1 1 1 0 0 0 0 0 0 0 0 0 1 1 1 2 1 1 1 0 0 0 1 2 0 0 0 0 1 0 2 0 0 0 2 0 0 1 0 1 2 1 1 1 2 0 1 1 0 0 1 1 1 0 0 0 2 0 2 0 0 0 0 2 0 1 2 1 0 1 0 1 0 1 2 0 2 2 0 1 2 1 0 2 0 1 1 0 1 1 0 0 0 0 0 1 1 0 0 0 0 1 0 1 2 0 0 0 0 0 0 0 1 0 2 1 0 0 1 1 0 1 1 0 2 0 0 2 2 0 0 0 0 0 0 0 1 0 0 0 2 0 0 0 0 2 0 0 1 0 0 1 0 0 0 0 0 0 0 0 1 0 0 0
8 0 0 1 0 0 0 2 0 1 1 1 0 0 0 0 0 1 1 1 0 0 0 0 2 0 1 1 1 1 1 0 0 0 0 0 2 1 0 0 1 1 0 0 0 0 1 0 0 1 1 2 2 2 0 0 2 0 0 0 0 1 0 2 0 1 1 1 0 0 0 0 2 2 2 2 2 1 1 0 2 0 2 0 2 0 1 0 0 1 0 0 1 0 0 0 0 2 2 2 1 0 0 1 1 0 2 1 1 1 0 1 0 2 2 2 2 0 0 2 2 0 1 1 0 0 0 1 2 1 0 0 0 0 0 0 0 0 0 0 1 0 0 0 0 2 0 0 1 1 1 2 1 0 0 0 0 0 0 1 1 1 0 2 1 0 0 1 0 1 1 1 0 2 1 0 0 0 0 1 1 1 0 0 2 2 0 0 0 2 0 2 0 2 2 0 1 0 0 0 1 1 0 1 1 1 1 1 0 0 0 0 0 0 2 2 0 1 1 0 1 1 2 0 0 1 1 1 0 0 0 0 1 1 1 1 0 2 0 0 0 1 2 1 0 1 0 0 0 0 0 0 0 0 0 0 2 1 0 0 0 0 0 0 0 0 0 0 1 0 0 1 1 2 0 0 0 1 2 0 0 0 0 1 2 1 0 1 0 2 0 0 1 2 1 1 0 1 1 1 0 0 2 0 2 0 0 1 2 1 0 1 0 1 1 0 2 0 1 1 1 1 0 0 0 0 1 0 0 1 0 1 0 1 0 0 0 2 0 1 1 1 2 1 0 0 0 0 1 0 0 0 0 0 0 0 0 1 0 2 2 2 1 1 1 1 1 1 1 0 2 2 1 1 0 1 0 1 1 1 0 1 0 0 0 0 0 0 0 0 1 1 0 0 2 0 0 0 2 2 2 2 1 2 0 1 0 0 0 0 0 0 1 1 1 2 0 1 0 1 0 1 0 0 0 0 0 1 2 0 1 0 1 0 0 1 0 1 0 0 1 1 1 0 1 1 1 0 0 0 0 0 0 2 2 2 0 1 1 0 0 0 0 1 1 1 1 2 0 0 1 1 1 2 1 0 1 0 0 2 1 2 0 0 2 0 0 2 2 0 2 2 0 2 0 0 0 1 1 2 1 1 2 2 0 0 1 2 1 0 1 1 0 0 0 0 0 0 2 1 1 2 2 1 1 1 0 1 1 1 1 0 2 1 2 0 1 0 0 0 0 1 1 0 2 1 1 2 0 2 0 0 1 2 1 1 0 0 2 0 2 0 1 2 1 1 1 0 0 2 2 2 0 0 0 0 0 1 0 1 0 1 1 0 1 0 0 0 0 0 0 1 0 0 0 0 0 1 0 2 2 1 1 1 0 0 0 0 1 0 2 0 0 1 0 1 1 0 0 0 0 0 0 1 0 0 0 0 0 0 0 2 0 1 2 1 0 0 2 2 1 1 2 2 2 0 0 2 0 1 0 2 0 0 2 0 0 2 2 0 0 0 2 0 2 1 0 2 1 0 0 1 0 0 0 0 0 2 2 0 2 0 0 2 2 2 1 1 0 1 0 1 0 1 1 0 0 1 0 1 0 1 0 0 0 0 0 1 1 1 0 0 0 1 0 1 0 1 0 0 0 2 1 2 0 2 0 0 2 0 1 1 0 0 0 0 0 0 0 0 0 0 0 0 0 0 0 2 1 1 1 1 0 0 1 1 1 0 0 0 0 0 1 1 0 1 1 0 0 2 2 0 0 0 0 0 0 0 0 0 0 0 1 0 0 1 0 2 1 1 1 1 1 2 0 0 0 1 0 1 0 1 0 1 2 0 1 0 0 1 1 0 0 2 0 0 2 0 1 0 0 1 1 2 2 1 0 0 2 2 0 0 2 1 1 1 0 0 1 0 0 0 0 0 0 0 0 0 0 1 2 1 1 2 2 0 0 0 0 0 0 1 0 0 0 1 0 0 2 0 0 0 1 1 0 1 0 1 1 2 2 2 1 0 0 1 0 1 1 1 1 0 0 1 1 0 2 0 0 1 0 1 1 0 2 1 0 1 0 1 0 1 0 0 1 1 0 1 1 1 0 1 1 1 0 0 2 1 1 1 0 0 0 1 0 0 0 1 0 0 0 0 2 2 2 0 0 0 0 1 1 0 1 0 2 0 2 0 0 0 0 0 1 0 0 0 0 0 1 0 0 0 0 0 0 1 1 0 1 0 0 0 0 0 0 0 0 2 0 1 1 0 0 1 1 1 0 1 1 0 1 1
9 0 0 1 1 0 0 1 0 0 0 0 1 1 0 0 0 1 0 0 1 0 1 0 2 0 1 2 0 2 2 1 2 2 0 0 0 1 0 1 1 1 0 1 0 1 1 0 0 0 0 1 1 1 1 1 1 1 1 0 1 1 0 1 0 1 1 2 0 0 0 0 2 2 2 2 2 1 2 0 1 0 1 1 0 1 0 0 0 2 0 0 1 1 2 2 0 2 2 2 1 0 0 2 0 0 2 0 0 2 0 0 1 1 2 2 2 0 2 0 0 0 1 2 1 1 1 0 2 2 1 1 0 0 1 1 0 0 0 1 1 0 0 0 0 2 0 0 0 0 0 0 0 0 1 0 0 1 0 0 1 0 0 2 0 1 0 0 1 1 1 1 0 2 0 1 0 0 2 2 2 0 0 2 2 2 2 1 0 1 0 2 0 0 2 1 2 0 0 0 0 0 0 0 0 0 2 1 1 0 1 0 0 0 2 2 0 2 1 0 2 1 0 0 0 0 0 0 0 0 0 0 0 0 2 0 0 2 0 0 0 1 2 2 0 2 0 0 1 1 1 1 0 0 0 0 2 1 0 0 0 0 0 0 0 0 0 0 1 1 0 1 0 2 0 0 0 1 1 0 0 1 1 1 2 1 0 1 0 2 2 2 0 2 2 0 1 1 0 0 1 0 1 0 1 1 0 0 1 1 0 1 0 0 0 0 2 0 1 1 0 2 1 1 1 0 1 1 0 1 0 2 0 2 0 0 0 2 0 0 0 0 1 2 0 0 0 0 1 1 2 0 2 0 2 1 1 1 0 0 1 1 2 2 0 0 0 1 2 1 1 1 1 1 0 0 0 0 1 2 2 2 0 0 0 0 0 0 0 0 0 0 1 0 2 1 1 1 0 0 0 0 2 2 0 1 1 0 1 0 0 0 1 1 1 1 1 0 1 0 1 1 0 1 1 1 0 0 1 1 0 2 0 1 1 0 0 1 0 1 1 1 2 0 1 1 1 0 0 0 0 0 0 2 2 1 1 0 1 1 0 1 0 0 0 2 0 1 0 0 1 1 1 1 2 0 1 0 0 0 0 2 0 0 2 0 0 0 0 0 1 1 0 1 0 0 0 2 2 2 2 2 2 1 0 0 2 0 0 1 0 1 0 2 0 2 1 1 1 2 2 2 2 2 0 2 0 1 2 1 1 1 1 1 1 0 1 0 1 1 2 0 1 1 1 2 1 1 1 1 0 0 1 2 2 0 0 1 0 1 0 0 1 2 0 0 1 0 0 0 0 1 0 0 0 0 0 2 0 1 1 0 1 0 1 0 2 1 0 0 0 1 0 0 0 0 0 0 0 1 1 2 0 1 2 0 1 1 1 1 0 0 0 0 2 0 0 2 2 0 0 0 0 0 0 0 2 1 0 0 0 2 0 0 2 0 2 0 2 0 2 0 0 2 2 0 0 1 1 1 1 1 1 1 1 1 2 1 1 0 0 0 0 1 1 2 1 2 0 1 1 1 1 0 0 0 0 1 2 0 1 0 0 2 2 2 2 1 0 1 0 1 2 2 0 2 0 1 0 0 0 0 0 1 2 0 1 1 1 1 1 1 0 0 0 1 0 1 0 0 0 0 1 2 0 2 0 0 1 0 1 1 0 0 0 0 2 1 0 1 1 1 0 0 1 0 0 0 1 1 0 0 2 0 0 1 2 0 0 0 0 1 2 0 0 0 0 1 0 2 0 0 1 0 0 0 0 2 0 1 0 0 0 1 1 2 1 2 2 2 0 2 1 2 0 0 1 1 0 1 0 2 0 2 2 0 1 0 0 0 0 0 2 0 1 0 1 1 1 1 1 1 0 2 1 1 0 0 2 2 1 1 1 1 1 0 0 0 1 0 0 1 0 0 0 0 0 0 0 1 2 1 2 1 0 0 2 0 0 0 0 1 0 0 0 1 0 0 2 0 0 0 1 0 0 1 0 1 1 2 2 2 2 1 1 1 0 1 0 2 2 0 1 1 2 1 2 0 0 1 0 0 0 0 1 1 1 1 0 0 0 0 0 0 1 0 0 2 2 2 0 2 0 0 1 1 0 1 0 0 0 0 0 1 0 0 0 0 0 2 0 0 2 0 0 0 0 1 0 2 0 0 2 0 1 0 1 0 0 0 0 0 1 0 1 0 0 0 0 0 0 0 1 1 0 1 1 0 2 0 0 0 0 2 0 0 1 0 0 0 0 0 0 0 0 0 0 0 1 0 2 1
10 0 0 2 1 0 0 1 0 0 0 1 0 0 0 0 0 1 0 1 1 0 1 0 2 0 0 1 0 2 2 0 0 0 0 1 2 2 0 0 0 0 0 1 0 1 1 0 2 0 0 2 0 0 1 2 0 0 0 1 1 0 0 2 1 2 1 1 0 0 1 0 2 2 0 2 2 2 2 0 2 0 2 0 2 0 0 1 1 2 0 0 2 0 0 0 0 1 1 1 1 0 1 1 0 0 2 1 2 0 0 1 1 2 2 2 2 0 0 2 2 0 2 1 1 1 1 0 1 1 0 0 0 0 0 0 0 0 0 1 2 0 1 0 0 0 0 0 1 0 0 1 0 1 0 0 0 1 0 1 2 0 0 2 2 1 0 0 1 1 1 2 0 2 2 0 0 1 0 1 1 1 1 0 1 0 2 0 0 2 0 2 1 1 0 1 2 0 0 0 0 0 0 0 1 0 0 0 1 0 1 1 2 1 0 2 1 1 2 1 1 0 2 0 0 0 0 0 0 0 0 0 0 0 2 0 0 1 1 1 0 0 2 1 0 1 0 0 0 0 0 0 0 0 0 0 1 0 0 0 0 0 0 0 1 1 0 0 2 0 0 1 2 2 0 0 1 2 0 0 0 0 2 2 2 2 2 2 0 2 2 0 1 2 2 1 0 1 0 0 1 0 0 1 0 0 0 1 0 1 0 1 0 1 1 0 2 0 1 1 0 2 1 1 1 0 0 1 0 1 0 1 0 2 1 0 1 2 0 0 0 0 2 2 0 0 1 1 1 2 0 1 0 0 0 0 1 1 0 0 1 1 1 0 1 0 0 0 2 1 1 1 1 1 0 1 0 2 1 1 1 1 0 0 1 0 0 0 0 0 0 0 0 0 2 0 0 0 0 0 0 0 0 0 0 0 0 1 0 0 0 0 0 0 1 2 0 0 0 0 0 1 0 2 0 0 0 1 1 0 0 0 0 0 0 0 0 2 0 0 0 2 1 0 1 1 1 2 2 2 0 0 0 1 1 1 0 1 2 2 1 2 1 1 1 0 2 2 0 1 1 1 0 2 1 1 0 0 0 1 1 2 0 0 2 0 0 2 1 1 1 2 0 0 0 0 0 1 1 2 1 1 2 1 0 0 2 0 0 0 0 2 0 0 1 0 0 2 0 2 2 2 1 1 0 1 0 0 0 1 0 1 2 1 0 0 1 0 2 2 1 1 1 1 2 2 1 1 1 1 1 1 0 2 0 2 0 0 1 0 1 0 0 1 0 1 1 0 0 0 0 0 0 0 0 0 0 2 0 1 1 0 0 0 0 0 0 0 0 0 0 0 2 0 1 0 0 0 0 1 1 1 1 1 2 0 1 0 1 0 1 0 0 2 0 2 0 0 0 0 0 0 1 1 0 0 0 1 0 0 0 2 0 0 2 0 1 0 2 2 2 0 0 2 2 0 1 0 1 2 0 0 0 1 1 1 2 2 1 1 1 0 2 1 1 1 0 1 0 1 1 1 1 0 1 1 1 0 1 0 0 2 0 0 1 1 0 1 1 2 0 1 1 1 0 1 1 2 0 2 0 1 1 1 2 0 0 1 1 0 2 2 0 1 0 0 0 2 0 0 0 0 1 2 0 1 0 0 0 0 0 0 0 0 0 0 0 0 0 0 0 0 1 1 0 0 0 0 0 0 0 0 0 0 1 0 0 0 0 0 0 2 2 2 0 0 0 0 0 1 1 0 1 1 1 0 1 2 0 0 0 1 2 0 0 0 0 1 1 1 1 2 1 1 0 0 0 1 1 0 0 0 0 2 1 0 1 0 0 1 1 0 0 1 0 0 1 0 2 0 1 2 1 2 2 0 0 0 0 2 0 2 2 0 0 1 1 1 2 1 1 1 0 0 0 0 1 0 0 0 2 2 0 2 2 0 0 0 0 1 0 1 0 0 0 0 0 0 1 0 0 0 1 0 0 0 0 1 2 2 2 2 2 0 1 1 0 0 0 2 2 0 0 2 2 0 2 0 1 0 1 2 1 1 2 1 0 2 0 0 0 1 1 0 2 1 0 2 2 2 0 2 0 1 2 1 1 0 0 1 0 0 0 1 1 0 0 0 1 0 0 0 0 1 0 0 1 0 0 0 2 0 2 0 0 0 0 0 0 1 0 1 0 0 1 0 1 0 1 0 0 0 1 1 0 0 0 0 2 1 1 0 0 2 0 0 1 1 0 1 0 0 0 1 1 0 0 0 1 0 0 0
11 0 0 1 2 0 0 2 0 2 0 0 1 1 0 0 0 1 1 0 2 0 0 0 2 0 1 2 1 2 2 1 1 1 0 0 2 2 0 0 1 1 0 1 0 2 0 0 0 0 0 0 2 2 0 2 0 0 0 0 0 2 1 2 0 0 0 0 0 0 1 2 2 2 2 2 2 1 1 0 2 0 2 0 1 0 0 1 1 2 1 1 0 0 1 1 0 1 1 1 1 0 0 1 1 1 2 0 0 2 0 2 0 1 1 1 1 0 0 2 2 0 2 1 1 1 1 0 2 1 0 0 0 0 0 0 0 0 0 2 1 0 0 0 0 1 0 0 1 1 1 2 0 0 1 1 1 1 1 0 1 0 0 2 1 2 0 1 0 0 0 0 0 2 1 0 0 0 0 1 0 1 0 0 2 2 0 0 0 1 0 1 0 0 1 1 1 0 0 0 1 0 0 1 2 0 0 1 1 0 2 0 1 0 2 2 0 1 0 0 0 0 2 0 0 1 1 2 1 1 1 1 0 0 2 0 0 2 0 0 0 0 2 1 0 1 0 0 0 0 0 0 0 1 1 0 0 2 1 1 1 1 1 1 0 0 1 0 2 0 1 1 2 2 1 0 0 2 1 0 1 0 0 0 1 0 0 0 1 2 0 1 0 2 2 0 1 0 0 0 0 0 0 1 0 0 0 0 1 1 0 2 0 2 2 0 0 0 0 0 1 0 1 1 1 0 0 1 0 1 0 1 0 2 0 0 0 2 1 1 1 1 1 1 0 0 1 1 1 2 0 1 0 1 0 1 0 1 0 0 0 0 2 0 2 1 1 0 2 2 0 0 1 1 0 1 0 2 0 1 1 1 1 1 1 0 0 1 1 0 0 0 0 0 2 1 1 0 0 0 0 0 1 1 0 1 0 0 0 0 1 0 0 0 0 2 0 0 0 0 0 2 1 1 1 1 0 2 2 0 2 0 0 1 1 0 0 0 0 1 2 1 2 1 1 2 2 0 0 1 0 0 0 1 1 0 1 1 1 1 2 2 0 0 0 2 0 1 0 1 1 1 1 2 1 0 0 0 0 1 0 1 0 0 2 0 0 1 1 0 0 1 0 2 2 0 0 1 1 2 0 0 0 0 1 1 2 0 1 1 1 0 0 1 0 1 1 1 0 1 1 2 2 0 1 2 0 0 0 1 0 1 0 0 1 0 1 0 1 1 0 1 2 0 2 1 1 2 0 2 0 0 1 1 2 0 0 0 0 0 0 0 0 0 0 0 0 2 2 0 0 0 2 0 2 0 1 2 0 1 1 0 1 0 0 1 1 0 0 0 0 0 0 0 0 0 1 0 0 0 0 2 1 1 1 1 2 1 1 1 0 0 0 0 2 0 0 0 0 0 0 0 0 0 0 1 1 1 0 0 0 1 0 0 1 2 0 0 2 2 1 1 1 1 2 0 2 2 0 1 1 1 0 1 2 0 2 2 2 0 0 0 2 1 1 1 0 2 1 0 0 1 0 0 0 0 1 0 1 0 0 0 0 1 1 1 0 1 2 1 0 0 0 0 1 0 0 1 0 0 0 0 0 0 1 0 1 2 2 0 0 0 0 2 0 0 0 0 1 0 0 0 0 2 0 1 1 0 0 0 0 0 0 0 1 1 0 1 1 2 0 0 0 0 1 0 0 1 0 0 0 1 0 0 0 0 0 1 1 1 1 0 2 0 0 0 0 2 0 2 1 1 1 0 0 0 0 1 1 2 0 1 0 0 0 2 0 1 0 2 0 1 0 0 0 0 0 2 1 2 0 1 0 1 1 1 0 0 1 0 1 0 1 0 1 0 1 0 2 0 2 2 0 1 1 1 0 0 2 2 0 1 2 0 0 1 1 0 1 0 0 1 0 0 0 0 0 0 0 0 2 2 0 2 2 0 0 0 0 0 0 1 0 0 0 0 1 0 2 0 0 0 0 1 0 1 0 1 0 0 1 1 2 0 0 0 0 1 1 1 1 1 1 1 1 0 1 0 0 0 0 2 1 0 2 1 1 1 0 0 0 0 0 0 1 0 0 0 1 0 1 0 0 2 1 0 0 1 1 1 0 0 0 2 0 0 1 1 0 0 0 0 1 0 0 0 1 1 0 0 2 0 1 0 2 0 2 1 0 1 0 0 1 0 1 0 0 0 1 0 0 1 0 0 0 1 2 0 2 1 0 0 0 2 0 0 1 1 1 1 1 0 1 1 0 0 1 1 1 0 1 0
12 0 0 1 1 0 0 1 0 0 0 1 2 2 1 0 1 0 0 1 1 1 0 0 2 0 1 1 0 2 2 1 1 2 1 0 2 1 0 0 0 0 0 0 1 0 1 0 0 0 0 0 0 0 0 2 0 0 0 1 0 0 0 1 0 0 0 0 0 0 0 1 1 1 1 1 1 2 2 0 2 0 2 0 2 0 0 0 0 1 0 0 0 0 0 1 1 1 1 1 0 0 1 1 0 0 2 1 2 0 0 2 2 2 2 2 2 0 2 0 0 0 2 1 1 1 1 1 1 1 0 0 1 0 1 1 0 0 0 1 0 0 1 0 0 1 0 0 1 1 1 1 0 0 1 0 0 0 0 0 1 0 0 0 0 0 0 1 0 1 1 0 1 1 1 0 1 0 0 1 1 1 1 0 2 1 1 2 0 1 1 2 1 1 0 1 2 0 0 0 1 1 0 1 2 0 0 0 0 0 1 0 1 0 2 2 1 0 1 1 1 0 0 0 0 0 0 1 1 0 1 1 0 0 2 0 0 1 0 0 0 0 2 1 1 2 1 0 1 0 0 0 0 1 1 1 0 2 0 2 0 2 0 0 0 0 0 0 2 2 1 0 0 1 0 0 0 1 2 0 0 1 2 2 2 2 2 2 0 2 2 1 1 2 1 1 0 0 0 2 2 0 0 1 0 1 0 0 1 1 0 1 0 2 2 0 1 0 0 0 0 1 2 1 2 0 0 1 1 2 0 0 2 1 0 0 0 2 0 0 0 0 1 1 0 0 0 0 2 1 1 0 1 1 1 1 1 0 0 1 2 2 0 0 0 1 0 1 2 1 1 1 0 0 1 1 0 1 1 1 2 2 0 0 0 1 1 0 0 0 0 0 0 0 2 0 0 0 0 0 0 0 0 1 1 0 0 0 0 0 0 0 0 0 0 1 1 0 0 0 0 1 0 1 0 0 0 2 1 0 0 1 1 1 1 0 0 0 0 0 1 1 1 1 1 2 2 0 0 0 0 0 0 0 0 0 0 2 2 1 0 1 0 1 1 1 1 2 0 0 1 1 1 2 1 0 0 1 1 0 0 2 0 0 1 0 1 0 0 0 0 1 1 1 0 0 0 1 1 2 1 1 2 2 0 1 2 1 0 0 0 1 1 1 0 2 1 0 1 1 1 2 1 0 1 1 0 0 0 2 0 1 1 0 0 1 1 1 2 1 0 1 1 1 2 2 2 0 2 0 0 0 0 2 1 1 0 0 0 0 1 0 0 2 0 1 2 0 0 1 1 1 1 0 0 0 1 1 0 0 0 1 1 0 1 0 1 0 0 0 0 0 0 0 0 0 0 1 0 1 1 1 1 1 1 1 1 2 2 2 1 0 0 1 0 1 1 0 0 1 1 0 0 1 0 0 0 2 0 0 0 1 0 0 1 1 1 0 2 2 2 0 0 0 2 0 1 0 0 0 0 1 0 1 1 1 2 2 2 0 0 0 0 0 1 1 1 2 0 0 0 0 1 0 1 0 0 1 1 0 1 0 0 1 1 1 1 1 1 2 0 0 0 1 2 0 0 2 0 2 1 1 0 0 1 0 0 2 2 1 0 0 0 0 0 0 0 2 0 0 0 0 0 2 0 0 1 0 1 0 1 1 0 0 0 0 2 1 1 2 0 0 0 0 0 0 0 1 0 0 0 0 0 0 0 0 1 1 0 1 1 0 2 1 0 0 0 0 0 1 0 0 0 1 1 1 2 0 1 1 0 2 0 1 0 1 0 1 0 2 0 1 1 2 0 0 1 0 0 1 0 1 0 1 1 1 1 0 1 1 2 0 2 0 1 0 1 2 1 0 1 2 0 2 2 1 0 0 1 2 1 2 2 1 1 0 0 1 2 1 1 1 0 0 0 0 0 0 0 0 2 2 1 1 1 0 1 0 0 0 0 1 1 0 1 2 1 0 2 0 0 0 1 0 0 0 0 0 2 2 2 2 1 0 0 1 0 0 1 2 2 0 1 1 2 0 2 0 0 1 0 1 1 0 1 2 0 1 0 1 0 1 0 1 1 1 0 1 2 1 1 1 0 0 2 0 1 1 1 1 0 0 0 2 0 0 0 0 0 2 0 0 1 0 0 1 0 1 0 0 1 0 2 0 0 0 0 1 0 1 0 0 2 0 1 1 1 0 0 1 0 0 0 0 0 2 2 0 1 0 0 0 0 1 1 1 2 1 0 0 0 1 0 0 0 0 0 0 1 0 2 2
13 0 0 1 1 0 0 1 0 1 1 1 1 2 0 0 0 2 0 0 2 0 0 1 1 0 0 1 0 2 2 0 1 1 0 0 1 2 0 0 1 1 0 0 2 0 2 0 0 1 1 1 0 0 1 1 0 0 0 1 0 1 0 1 0 0 0 1 0 0 1 0 2 2 1 2 2 0 0 0 2 0 2 0 0 0 0 0 0 2 0 0 2 1 0 1 0 0 0 0 2 0 0 1 1 1 2 0 0 2 0 2 0 0 2 2 2 0 0 1 1 0 1 2 1 1 1 1 2 2 1 1 0 0 0 0 0 0 0 0 1 0 1 0 0 1 0 0 0 0 0 0 0 0 0 0 0 1 1 0 0 0 0 1 0 2 0 2 0 1 0 0 1 1 2 0 0 0 2 2 2 0 0 0 1 1 1 2 1 1 0 2 1 0 2 2 2 1 0 0 2 2 0 1 1 1 1 0 0 0 0 0 2 0 1 2 1 0 0 0 1 0 2 0 0 2 2 1 1 1 1 2 0 0 1 0 1 1 0 0 0 0 1 2 0 2 0 0 0 0 0 0 0 1 1 0 0 1 0 0 0 0 1 1 0 0 1 1 0 1 1 1 0 2 0 1 0 1 2 0 0 0 1 1 2 2 1 2 0 2 1 0 0 2 1 0 1 0 0 0 0 0 1 1 0 0 1 0 1 0 0 0 0 2 2 1 1 0 2 2 0 2 1 2 1 0 1 1 1 0 0 2 0 1 0 0 0 2 0 0 0 0 2 1 1 0 1 1 1 1 0 1 0 0 0 0 1 1 0 1 1 2 2 2 2 1 0 1 2 1 1 1 1 1 0 1 0 1 0 2 2 1 0 1 1 0 0 0 0 0 0 0 1 0 1 1 2 0 0 0 0 1 1 2 0 1 0 1 0 0 0 0 2 2 2 2 0 1 0 1 0 2 1 0 0 2 1 1 2 1 1 0 0 1 1 0 0 1 0 1 1 0 1 0 1 1 1 0 0 2 0 0 0 0 0 0 0 1 2 2 1 2 0 1 2 0 2 2 0 0 1 1 2 2 1 0 1 0 0 2 2 2 0 0 1 0 1 1 0 2 1 1 0 1 1 0 0 1 1 2 1 0 2 1 0 0 2 0 1 1 0 1 0 0 0 1 0 0 0 0 1 2 2 0 0 2 1 0 0 1 0 0 0 0 0 0 1 0 1 1 1 0 1 0 2 1 1 0 2 0 0 0 0 1 2 0 0 0 2 0 0 0 1 1 1 0 0 2 2 0 0 0 1 0 0 0 1 2 0 0 2 0 0 0 0 0 0 0 0 0 0 0 1 1 1 0 1 1 0 1 1 1 0 2 2 0 2 2 2 2 0 1 0 0 2 0 0 0 0 0 1 0 0 0 0 1 1 1 0 0 1 1 0 0 2 1 0 0 1 0 1 0 0 0 1 0 0 0 0 1 0 2 0 2 1 0 1 1 0 1 1 0 0 1 0 1 0 2 1 0 1 0 0 0 1 0 0 0 1 0 1 0 0 0 0 1 1 2 1 0 0 2 0 0 0 0 0 1 0 0 0 0 0 0 1 0 1 1 1 0 2 2 0 0 0 1 0 2 1 0 0 1 1 2 0 0 1 1 0 0 0 0 0 0 1 1 0 0 0 1 0 0 0 1 0 0 0 1 0 0 0 0 0 0 0 1 0 1 0 1 1 0 2 2 0 1 1 2 0 0 0 1 0 0 0 0 1 1 0 0 0 1 0 0 0 1 0 2 2 1 1 2 1 1 0 0 0 0 0 1 0 0 0 2 1 0 0 0 0 0 0 0 0 2 0 0 2 1 1 0 1 1 1 2 1 1 0 0 0 2 0 2 1 1 1 1 0 0 1 0 0 0 0 0 0 0 0 0 0 1 1 0 1 2 1 1 1 1 1 1 0 2 0 0 0 0 1 0 2 0 0 0 1 0 0 0 0 1 2 1 1 1 1 0 0 1 0 0 0 2 2 0 0 1 2 1 2 0 0 0 0 2 0 1 2 1 0 2 0 1 1 1 0 0 0 0 0 1 2 1 1 1 0 0 1 0 0 2 1 1 0 0 1 1 1 2 2 0 0 2 0 1 2 1 1 0 1 0 0 0 2 0 2 1 0 0 1 0 0 1 0 1 0 1 1 1 1 0 1 0 0 1 0 0 0 2 2 0 2 0 0 0 0 1 0 0 2 1 0 1 1 1 2 0 0 0 0 1 2 0 1 0
14 0 0 1 1 0 0 2 0 1 0 1 1 1 0 0 0 1 1 0 2 0 0 0 2 0 0 2 0 1 1 0 2 2 0 0 0 1 0 0 0 0 0 1 0 1 1 0 0 0 0 0 0 1 1 1 1 0 0 1 1 0 0 1 0 0 0 2 0 0 0 0 2 2 1 2 2 1 1 1 1 0 2 0 1 0 0 0 0 2 0 1 0 0 0 0 0 1 1 1 2 0 0 0 1 1 2 0 1 1 0 1 1 1 1 1 1 0 1 1 1 0 2 2 2 2 2 2 2 2 0 0 1 0 0 0 1 0 0 0 1 0 0 0 0 1 0 0 1 1 1 2 0 0 0 2 0 0 1 1 2 1 0 2 1 2 1 0 1 0 0 0 2 0 1 0 0 0 0 0 0 1 0 1 2 2 1 2 1 1 0 2 1 1 1 2 2 1 0 0 0 0 0 0 1 0 1 0 1 0 1 0 1 0 1 2 1 0 0 0 0 0 2 0 1 2 1 2 1 1 1 1 0 0 2 0 0 2 0 0 0 1 2 2 0 2 0 0 1 0 0 0 0 0 0 1 0 1 0 1 0 1 0 0 0 0 0 0 1 1 1 0 1 2 0 0 1 1 1 0 0 1 1 1 2 1 0 2 0 2 1 0 1 2 2 1 0 1 0 1 1 1 1 0 1 1 0 0 0 1 0 1 0 1 1 0 2 0 1 1 0 2 1 2 1 0 0 0 0 0 0 1 1 1 0 0 0 0 0 0 0 0 1 2 0 0 0 2 2 1 1 0 0 1 0 1 2 0 0 1 1 1 1 0 1 0 0 2 2 0 2 2 1 1 1 0 0 2 1 2 1 1 0 0 0 0 0 0 0 0 0 0 0 0 2 0 0 0 1 1 1 1 0 1 0 0 0 1 1 1 0 1 1 1 0 1 1 1 0 1 0 1 0 1 2 1 1 0 1 0 1 0 0 0 0 0 0 0 0 0 1 1 1 1 1 2 2 0 0 1 0 0 0 0 0 0 0 1 1 1 1 1 0 0 0 2 0 2 0 1 1 1 1 1 0 0 0 1 0 0 0 2 0 0 0 0 2 2 2 0 2 2 2 0 1 1 1 2 2 2 2 2 2 2 0 0 2 0 1 1 0 1 0 1 1 1 0 0 2 2 2 2 1 0 0 1 0 1 2 1 1 1 1 0 0 1 1 0 2 2 1 0 1 1 1 1 1 1 1 1 0 0 0 1 2 0 1 0 2 0 1 0 0 0 0 0 0 1 1 0 0 0 1 0 1 0 1 1 0 0 1 0 1 0 1 0 0 1 0 0 0 0 0 0 0 0 0 0 0 1 1 1 0 2 2 0 1 1 1 1 1 0 0 1 0 0 0 0 0 0 1 0 0 0 0 2 2 0 0 0 2 0 0 0 1 1 0 0 2 1 1 1 1 1 2 0 2 2 0 1 1 1 0 2 2 0 0 2 2 0 0 0 1 1 0 1 0 2 2 0 1 0 0 0 0 2 2 1 1 0 1 1 0 0 0 0 0 2 1 1 1 0 0 0 1 0 0 2 0 2 0 2 0 0 0 0 1 2 2 0 1 1 0 0 0 0 0 1 1 0 0 0 0 2 0 0 0 1 1 1 1 1 0 0 0 0 1 0 0 2 0 0 0 0 0 1 0 0 0 0 0 0 0 0 1 0 0 0 1 0 0 0 2 0 1 0 0 2 0 2 1 0 0 0 0 0 1 0 1 1 0 1 0 0 1 2 1 2 1 1 1 1 1 1 0 0 1 1 1 1 0 1 0 2 1 0 0 0 0 0 0 0 1 1 0 0 1 0 1 1 1 2 2 2 2 1 0 0 0 1 0 1 2 0 0 0 0 0 0 0 0 0 0 0 1 0 0 0 2 0 1 1 0 2 2 0 0 0 0 0 0 0 1 0 1 0 2 0 2 0 0 0 2 0 0 0 0 0 1 1 2 2 2 0 0 0 0 0 1 0 0 0 0 2 2 0 2 0 0 1 0 2 0 1 2 0 1 1 0 1 0 0 0 0 2 2 0 2 2 1 0 2 0 2 0 0 1 1 0 0 0 0 0 2 0 0 0 0 0 2 0 0 0 1 0 0 0 1 0 1 1 0 2 1 0 0 1 1 0 1 0 0 1 0 2 1 1 0 0 0 0 0 0 0 0 2 2 0 1 0 0 0 0 0 1 0 1 0 0 0 0 0 0 2 2 1 0 0 1 0 0 0
15 0 0 2 1 0 1 2 0 2 0 0 0 0 0 0 0 1 1 1 1 0 1 1 1 1 1 1 0 2 2 0 1 0 1 1 1 0 0 0 0 0 0 0 2 0 1 0 0 0 0 0 1 1 1 1 0 0 0 0 0 1 0 1 0 1 1 1 1 1 0 1 2 2 2 2 2 2 2 0 2 0 2 0 1 0 0 0 0 2 0 0 1 0 1 2 0 2 2 2 0 0 0 1 1 1 2 1 1 1 1 2 1 2 2 2 2 0 1 1 1 0 2 2 2 2 2 2 2 2 0 0 0 0 0 0 0 0 0 2 0 0 0 0 0 1 1 0 0 0 0 1 0 0 0 0 0 0 0 1 1 1 0 2 2 2 1 0 1 2 1 0 0 2 1 0 0 1 0 1 0 1 0 1 1 1 1 0 0 0 0 0 0 1 2 2 1 0 0 1 0 1 0 2 1 0 0 0 0 0 0 0 1 0 2 2 0 1 2 0 2 1 2 0 0 0 1 2 0 1 0 0 1 1 0 1 0 1 1 1 0 0 1 1 0 2 1 0 1 1 1 1 0 0 0 1 0 2 0 1 0 1 1 0 0 0 0 0 2 1 0 1 0 1 1 1 1 1 1 0 1 0 0 1 1 0 1 2 0 2 1 0 0 2 1 1 0 0 0 0 0 0 2 0 0 0 1 0 2 2 0 2 0 2 1 0 1 0 1 1 1 1 1 1 1 0 0 0 0 1 0 0 0 1 0 0 1 2 0 0 0 0 2 0 0 0 0 1 2 1 2 0 0 1 0 1 1 2 0 0 0 1 2 0 2 0 1 1 1 0 2 1 1 0 0 0 0 1 1 1 1 1 1 1 1 1 1 1 1 1 1 1 1 0 2 2 2 0 1 1 1 1 0 2 0 2 0 1 0 0 0 0 1 1 1 2 0 0 0 0 0 0 0 2 0 0 0 0 0 1 0 0 0 1 1 0 0 1 1 1 2 1 2 0 1 1 1 1 1 0 1 0 0 1 1 1 0 2 2 2 0 1 0 2 2 0 2 2 0 1 1 1 0 2 1 0 1 0 0 0 0 2 0 1 0 0 1 1 1 0 1 1 1 1 1 1 1 2 1 2 0 0 1 0 0 0 1 1 1 0 0 2 0 0 0 0 0 0 2 2 2 2 2 2 0 2 0 0 0 1 0 1 2 1 2 0 1 0 1 1 0 1 2 2 2 2 2 0 1 1 0 1 0 2 1 1 0 0 0 1 0 0 0 0 0 0 0 1 1 1 0 1 0 0 0 0 0 1 0 1 0 1 0 0 0 0 0 0 0 0 0 1 0 0 0 0 2 0 0 0 0 2 2 1 1 0 0 0 0 0 2 0 0 0 1 0 2 0 0 0 0 0 0 0 0 0 1 2 0 0 1 1 1 0 1 0 0 0 1 1 0 0 1 1 1 0 0 1 0 2 0 1 0 0 1 0 2 2 1 0 0 0 2 1 0 1 1 1 0 0 1 0 0 0 1 1 1 2 0 2 2 1 0 0 1 1 1 1 1 1 0 1 1 2 0 1 0 1 0 1 1 0 1 1 1 1 1 2 2 0 2 2 0 0 0 1 0 1 1 0 0 0 1 2 0 1 0 0 2 0 1 1 1 0 1 1 0 0 0 1 0 0 0 1 0 0 0 0 1 0 0 0 0 0 1 1 1 0 1 0 0 1 1 1 0 0 0 0 0 1 0 1 0 0 0 1 1 2 0 0 0 1 1 0 1 2 1 1 1 1 1 2 1 2 0 0 0 1 1 0 0 0 0 1 2 1 1 0 0 0 0 0 1 1 1 0 2 2 1 0 1 2 1 2 2 1 0 0 1 2 1 2 1 0 0 0 0 1 2 1 1 1 0 0 0 0 0 0 0 0 1 1 0 2 2 0 1 1 0 0 0 1 0 0 0 0 0 1 2 0 1 0 1 1 0 1 0 0 1 1 2 2 1 0 0 1 1 0 1 1 1 0 1 1 2 0 2 0 0 0 1 2 0 1 2 0 1 1 0 1 0 2 2 0 1 1 0 1 1 1 0 1 1 1 0 0 2 1 1 1 0 0 0 1 0 0 1 1 0 0 0 0 2 2 2 0 0 0 0 0 1 0 1 0 1 0 1 1 0 1 0 0 1 1 1 0 0 0 2 0 0 0 1 1 0 0 0 0 2 0 0 0 0 0 0 0 0 0 1 0 0 0 0 0 0 0 0 0 1 0 0 0
16 0 0 0 0 0 0 2 0 2 0 0 0 1 0 1 0 1 0 0 2 0 1 0 2 0 0 2 0 1 1 0 1 1 0 0 2 2 0 0 1 1 0 0 0 0 0 0 0 0 0 1 0 0 2 1 0 0 0 2 0 0 0 2 0 0 0 0 0 0 1 2 2 2 1 2 2 2 2 0 2 0 2 0 2 0 0 0 0 2 0 0 0 0 0 2 1 2 2 2 1 0 0 0 2 1 1 2 2 0 0 2 0 2 2 2 2 0 0 2 2 0 2 1 1 1 1 1 2 2 1 1 1 0 0 0 1 0 0 1 1 0 0 0 0 1 0 0 0 0 0 1 0 0 1 0 0 0 0 2 2 1 0 2 1 1 0 0 1 1 0 1 0 2 1 0 0 0 1 0 1 0 1 1 2 1 2 0 0 2 0 2 0 0 2 2 1 0 0 0 1 1 0 1 0 0 1 0 1 0 0 0 1 0 0 2 1 1 0 0 0 0 1 1 1 1 2 2 0 0 0 0 0 0 1 1 0 0 0 1 1 0 2 2 0 2 0 0 1 1 1 1 0 0 0 0 0 0 0 0 0 0 0 0 0 0 0 0 2 1 0 0 2 2 0 1 0 1 2 0 1 0 1 1 2 2 2 1 1 2 1 2 2 2 2 2 0 1 0 2 2 0 2 0 0 0 0 1 1 1 0 1 0 1 1 0 2 0 1 1 1 2 1 1 0 0 0 1 0 1 0 1 1 2 0 0 0 1 0 1 2 1 2 2 0 0 1 2 2 0 2 0 0 0 0 0 0 0 0 1 2 2 1 1 0 0 2 2 2 0 2 2 0 0 0 0 0 1 0 2 1 0 0 0 1 1 1 0 0 0 1 1 0 1 2 0 0 0 2 2 1 2 1 2 0 1 0 1 0 0 0 0 1 1 1 2 0 0 1 0 1 1 1 0 1 2 2 2 2 0 2 0 2 2 2 0 0 2 0 0 2 1 1 1 0 1 2 0 2 0 2 0 0 2 2 1 1 1 1 1 1 1 0 0 1 1 1 2 0 1 1 1 0 2 1 0 1 1 1 0 0 2 0 0 1 0 1 0 0 1 0 1 0 2 1 0 0 2 1 1 1 1 0 0 2 2 2 1 0 1 0 1 0 0 0 1 0 0 0 0 0 2 2 1 0 1 0 0 0 1 0 1 1 1 1 0 1 1 2 2 0 0 1 1 2 1 0 0 2 1 0 0 1 2 2 0 0 0 2 0 2 0 0 1 0 0 1 1 1 1 1 0 0 0 0 0 1 2 0 0 1 0 2 0 2 1 1 1 0 0 0 0 1 1 1 0 0 0 0 0 0 1 2 0 0 1 1 1 2 1 0 0 0 1 0 1 0 2 0 0 2 0 1 0 0 1 1 2 0 0 0 0 0 0 1 1 1 0 2 2 1 1 0 0 0 0 0 1 0 2 0 1 0 0 2 0 1 2 2 0 0 0 1 1 1 1 0 0 0 2 0 2 0 0 1 0 1 0 1 0 0 1 0 1 0 1 0 1 1 1 0 0 1 2 1 1 0 2 1 1 0 0 1 2 2 1 1 2 2 0 0 0 0 0 0 1 0 1 1 0 0 0 0 2 0 0 0 0 1 0 1 1 0 0 0 0 0 0 0 1 0 0 0 0 0 0 0 1 0 0 0 0 0 0 0 0 1 1 0 1 1 2 2 2 0 1 1 2 0 2 1 1 0 0 0 1 1 2 0 0 1 1 0 0 0 2 0 2 2 0 2 2 0 2 0 0 0 1 0 1 0 2 0 2 1 0 1 0 1 1 2 1 0 2 0 0 2 0 1 0 0 1 0 2 2 1 0 0 0 1 0 1 2 0 0 0 0 0 0 1 1 0 0 0 0 0 1 0 0 0 2 2 1 2 2 0 0 0 1 2 0 1 1 0 1 2 0 0 2 0 0 0 1 0 0 0 0 0 1 0 2 0 2 0 0 0 0 1 1 2 2 0 0 2 1 0 1 0 1 0 1 1 0 1 1 1 0 2 1 1 0 2 0 0 0 0 0 1 1 1 0 1 0 1 0 0 1 1 1 1 0 0 0 1 1 1 1 1 1 0 0 1 0 1 0 1 0 0 0 0 0 0 2 1 1 0 2 0 0 1 0 1 0 0 0 0 1 0 0 0 0 0 0 0 0 1 1 0 2 1 1 0 0 1 0 0 0 1 1 1 0 0 0 0 0 0 0 1 1 0 2 1
17 0 0 2 0 0 1 2 0 2 2 0 0 0 0 0 0 1 1 2 0 1 1 0 2 0 0 2 0 2 2 0 1 2 0 0 2 2 0 0 1 1 0 1 0 0 1 0 0 0 0 0 0 0 1 1 0 0 0 0 2 0 0 0 0 0 0 0 0 0 1 0 2 2 0 2 2 2 2 0 2 0 2 1 1 0 0 0 0 2 0 0 0 0 0 1 0 1 1 0 1 0 0 1 0 0 2 1 1 1 0 2 1 2 2 2 1 1 0 2 2 0 2 2 1 0 1 0 0 0 0 0 0 0 0 0 0 0 0 1 1 0 1 0 1 2 0 0 0 0 0 0 0 0 0 0 0 1 1 1 1 1 0 2 2 1 1 0 0 1 0 0 1 1 2 0 0 1 0 0 0 0 0 1 0 0 1 0 0 1 0 1 0 1 2 1 0 0 0 0 0 0 0 0 1 0 1 0 1 0 0 0 1 0 1 1 1 1 2 1 2 1 2 0 0 0 0 2 0 0 0 0 0 0 2 0 0 1 1 1 1 1 2 1 1 2 1 0 1 0 0 0 0 0 0 0 0 2 0 0 0 0 2 1 1 1 0 0 1 1 0 1 1 1 1 0 1 2 1 0 0 0 1 1 2 1 0 2 0 2 2 0 0 2 2 0 1 1 0 1 0 0 1 0 1 1 1 1 2 2 0 2 0 2 2 0 2 0 0 0 1 2 2 2 1 0 0 2 2 1 0 0 1 2 0 0 0 2 0 0 1 0 2 2 0 0 0 0 2 1 1 0 1 0 1 0 0 2 0 1 1 1 1 1 1 2 0 1 2 1 1 1 0 0 0 1 0 2 1 2 0 0 0 1 1 0 1 0 0 0 0 0 0 0 2 1 1 1 1 1 1 1 0 1 0 0 0 2 0 0 0 0 0 0 1 2 0 0 0 0 0 1 0 0 2 2 1 0 1 0 1 0 1 0 0 1 0 0 0 0 2 0 2 0 2 2 0 0 0 0 0 0 0 2 1 0 1 0 1 1 0 1 0 0 0 2 0 1 0 0 2 1 2 1 1 0 1 0 0 0 1 0 0 0 2 0 0 0 0 1 1 0 0 2 2 1 1 2 2 2 0 0 2 2 0 0 2 0 0 0 0 2 0 0 1 1 0 0 0 1 1 1 1 0 0 1 0 0 0 2 0 1 2 1 0 1 2 0 2 2 1 0 2 1 2 2 0 2 0 2 0 0 1 2 1 1 0 0 1 0 0 1 0 1 0 1 1 2 2 0 0 1 1 0 0 0 1 1 0 0 0 1 2 0 0 0 1 1 0 0 0 0 1 0 0 0 0 0 0 1 1 2 1 2 1 0 1 1 2 2 0 0 0 0 0 1 1 0 0 0 0 0 1 1 0 1 1 0 0 0 0 1 0 0 1 1 0 1 2 1 1 0 1 2 2 0 1 0 0 1 0 2 0 1 1 0 1 1 1 0 0 0 1 2 0 2 0 2 0 0 0 0 1 0 1 0 0 0 2 0 1 0 0 1 1 1 0 1 1 1 0 1 0 1 1 0 0 1 0 1 1 0 0 1 2 0 1 1 1 0 0 0 0 0 0 0 0 0 1 0 0 0 0 2 0 1 1 0 1 0 0 0 0 0 0 0 1 0 0 1 0 0 0 0 0 1 0 0 0 0 0 0 1 0 1 0 0 0 1 0 0 0 2 1 0 1 1 1 0 1 0 0 1 1 1 0 1 0 1 1 0 1 1 0 0 2 0 0 0 2 0 2 2 2 0 0 1 1 0 2 0 1 0 1 2 0 2 0 0 0 1 1 0 1 0 0 1 1 2 0 2 2 1 2 2 1 0 0 0 2 0 2 2 0 0 0 0 0 1 0 0 0 0 0 1 0 0 0 1 0 1 1 1 1 1 0 1 0 0 0 2 1 0 0 0 0 0 0 2 0 0 0 2 0 0 1 0 1 1 0 1 1 1 0 1 1 0 0 0 2 2 0 1 1 2 0 2 0 1 0 0 1 1 1 2 0 0 2 0 1 0 2 1 1 1 1 0 1 1 0 0 1 0 1 1 0 1 2 0 0 0 0 0 2 0 0 0 0 0 0 0 1 2 1 1 1 0 1 0 1 1 0 1 0 2 0 2 0 1 0 1 0 2 0 1 1 1 0 2 1 1 0 0 0 0 1 1 0 2 0 0 0 0 0 0 0 0 0 0 0 0 0 1 0 0 0 0 0 0 0 2 1
18 0 0 2 0 0 1 1 0 0 0 1 0 1 0 1 0 2 2 1 1 1 0 0 2 0 0 1 0 2 2 0 2 2 0 0 0 2 1 1 2 1 0 1 1 1 1 0 0 0 0 1 1 1 0 1 0 0 0 0 0 1 1 2 0 0 0 2 0 0 0 0 2 2 2 2 1 0 1 0 1 0 2 0 2 0 1 0 0 1 0 0 0 0 2 2 0 0 0 1 1 0 0 2 0 0 2 1 1 1 0 1 0 0 0 0 0 0 0 2 2 0 1 1 0 0 0 0 0 0 0 0 0 0 0 0 0 0 0 1 1 0 0 0 0 1 0 0 1 1 1 2 0 0 0 0 0 0 0 2 2 0 0 2 1 1 1 0 1 1 1 2 1 1 1 0 1 1 0 0 0 0 1 0 1 0 2 1 0 0 1 2 0 1 1 0 2 0 0 1 0 1 0 0 1 0 1 0 2 0 0 0 2 0 2 2 1 0 2 1 2 1 1 1 1 0 1 0 0 0 0 0 1 1 1 0 1 2 0 0 0 0 2 2 0 2 0 0 0 0 0 0 0 1 1 0 0 0 0 0 0 0 1 0 1 0 0 0 2 2 0 1 1 1 0 2 0 2 2 0 2 0 1 1 2 1 0 0 1 2 0 1 1 2 2 1 1 0 0 0 0 0 0 0 0 0 0 0 1 1 0 1 0 1 1 0 2 1 1 1 0 2 0 1 0 0 0 1 0 0 0 2 1 1 0 0 0 0 0 0 0 0 2 1 0 0 0 1 2 1 2 0 0 0 0 0 1 0 0 1 2 2 1 1 1 0 1 0 2 2 0 0 0 0 1 1 0 1 1 1 2 1 0 0 0 2 2 0 0 0 0 0 0 0 2 0 0 0 1 1 1 1 2 1 0 0 1 0 0 0 1 0 1 1 1 1 1 0 0 0 0 2 1 1 0 2 1 0 0 0 0 0 0 0 0 0 0 1 0 1 1 0 1 0 2 2 1 1 1 2 0 0 0 0 0 0 0 1 1 1 2 2 1 0 0 1 1 2 0 0 0 0 1 2 0 1 0 0 0 0 0 2 0 1 0 0 1 2 1 1 1 2 1 1 0 1 1 1 0 1 1 1 2 1 0 0 2 0 0 2 0 0 1 0 0 1 0 0 0 1 1 1 1 0 0 1 1 0 0 2 0 1 1 0 1 0 1 0 1 1 0 1 1 1 1 1 1 1 1 2 1 1 1 1 1 1 0 1 0 2 0 0 0 0 0 0 0 2 2 0 0 2 0 0 0 0 0 1 0 0 0 0 1 0 1 0 1 1 0 0 0 0 1 0 0 0 0 1 0 2 1 1 1 1 2 0 1 1 1 1 1 0 0 1 0 1 0 2 0 1 0 1 1 1 0 1 1 0 0 0 0 2 0 0 1 0 0 0 2 1 2 1 0 1 2 0 2 2 0 1 0 1 1 1 1 1 2 1 1 0 0 0 2 1 1 2 0 1 1 1 1 1 1 0 0 1 1 1 2 0 1 0 1 1 1 1 2 2 0 1 0 1 1 1 0 1 0 2 0 0 0 0 1 1 2 0 1 2 1 0 0 0 0 0 0 1 0 1 0 0 0 0 1 2 0 1 0 0 0 0 0 0 0 1 2 1 2 1 1 1 0 0 0 0 0 1 0 0 0 0 0 0 1 0 1 0 0 0 1 0 0 0 2 2 0 1 1 0 0 1 0 0 0 1 1 0 0 1 1 1 0 1 2 0 0 0 0 1 1 1 1 2 1 2 0 0 1 0 0 1 0 2 0 2 1 0 0 0 0 1 1 1 2 0 2 0 2 0 1 1 1 2 0 2 2 1 0 0 2 2 0 1 2 0 0 1 1 0 2 1 1 0 0 0 0 0 1 1 0 0 2 2 1 0 0 0 2 0 0 0 0 0 1 0 2 1 0 0 2 0 0 0 1 0 0 2 0 0 2 1 1 1 2 0 0 0 1 1 0 1 1 0 1 1 2 0 2 0 1 0 0 1 0 0 2 0 1 1 0 1 0 1 0 0 1 0 0 2 2 1 0 1 0 2 0 0 1 1 0 0 0 0 0 2 0 0 0 1 0 0 0 0 2 0 0 0 1 0 0 0 1 0 0 0 2 0 2 0 0 0 1 0 2 0 1 1 0 0 1 0 0 1 0 0 0 2 2 0 1 0 0 0 0 1 0 0 1 0 0 0 0 0 0 1 0 0 1 0 1 0 2 0
19 0 1 0 0 0 0 2 0 2 1 1 0 0 0 0 0 0 0 1 1 1 0 0 2 0 0 1 0 1 2 0 1 1 0 0 0 1 0 0 0 0 0 0 0 0 0 0 0 0 0 0 1 1 0 1 0 0 1 0 1 1 1 1 0 2 2 1 0 0 1 1 2 2 2 2 2 0 1 0 1 0 2 0 2 0 0 1 1 2 0 1 1 0 1 1 0 0 0 0 1 0 0 1 1 1 2 1 1 1 0 2 1 2 2 2 1 0 0 1 2 1 1 1 0 0 0 1 1 1 0 0 0 0 0 0 0 0 0 2 1 0 0 0 0 1 1 0 1 1 2 2 0 0 0 0 0 0 1 1 1 1 0 2 0 2 0 1 1 0 0 2 0 2 1 0 1 0 0 1 0 1 0 1 2 2 1 0 0 1 0 1 0 0 1 1 2 0 0 0 0 0 0 1 1 0 1 0 1 0 0 0 2 0 1 2 1 0 1 1 2 1 2 0 0 0 0 1 1 1 1 1 1 1 0 0 0 1 0 0 0 0 1 1 0 1 0 0 0 0 0 0 0 0 0 0 0 1 1 1 1 1 1 1 0 0 0 0 2 0 1 0 0 1 0 0 1 2 1 0 1 0 0 1 2 2 1 0 0 2 1 1 0 2 1 0 0 0 0 0 0 0 1 0 0 0 2 0 0 0 0 0 0 2 2 1 2 1 1 1 0 2 1 2 1 0 0 1 1 2 0 1 1 0 0 0 0 1 1 1 0 1 1 1 1 0 1 0 1 1 1 0 2 0 2 1 1 1 0 0 0 0 2 1 2 0 0 0 2 2 0 0 0 0 0 0 0 1 0 1 1 0 0 0 1 0 0 1 1 0 0 0 1 0 2 1 1 2 1 1 0 1 0 0 0 0 0 1 0 0 0 0 0 0 0 1 1 0 0 0 0 1 0 1 1 1 1 1 1 0 1 0 0 0 0 0 0 0 0 0 2 0 1 0 1 1 1 0 0 0 0 1 0 0 0 0 0 0 1 1 0 1 1 1 0 1 1 1 0 0 1 1 0 2 2 0 1 0 0 0 1 1 0 1 0 0 1 2 1 1 1 2 0 0 0 0 0 1 1 2 2 1 2 2 0 0 2 0 0 2 0 0 0 0 1 0 0 1 0 1 1 2 2 0 0 2 2 1 1 2 0 1 0 0 1 0 0 0 1 1 0 1 2 0 2 2 0 0 2 0 1 1 2 0 2 0 0 1 0 2 0 0 1 2 0 1 2 0 0 0 1 1 0 0 0 0 0 2 0 2 0 0 1 0 1 0 0 2 0 0 0 1 1 0 0 0 1 0 0 0 0 2 1 1 2 0 1 1 2 2 1 0 0 0 1 0 0 1 0 1 0 1 0 0 0 2 2 1 0 0 0 2 0 1 1 0 1 1 2 1 1 1 0 1 1 0 1 1 0 0 0 0 0 1 2 0 0 2 2 0 0 0 0 1 1 2 0 1 0 1 1 1 0 0 0 1 1 1 2 0 2 0 0 1 2 1 0 1 1 1 0 1 0 1 1 0 0 1 0 0 0 0 0 1 2 0 0 1 2 1 0 0 0 1 0 0 0 1 2 0 0 0 0 2 1 0 0 0 0 0 0 0 0 1 2 1 1 1 0 1 1 1 0 0 0 0 0 0 0 0 0 0 0 0 0 0 1 0 0 1 0 1 1 1 0 1 2 2 0 2 1 1 1 0 0 1 1 0 1 1 0 0 1 0 1 2 1 2 2 1 1 2 1 1 0 0 0 1 0 1 0 2 0 1 2 0 0 0 0 2 2 0 2 0 2 0 2 1 1 0 2 1 0 0 0 2 0 0 1 1 1 1 1 0 0 0 1 0 0 1 1 0 1 1 0 1 1 0 0 0 2 2 0 2 2 0 0 0 0 1 0 1 0 0 0 1 0 1 1 0 0 0 1 1 0 1 0 1 2 2 2 2 2 0 0 0 0 1 0 2 2 0 0 2 2 1 2 0 0 0 1 2 0 0 2 1 1 1 0 2 1 1 1 0 1 1 1 1 2 2 0 2 0 1 0 0 1 1 0 0 0 0 0 2 0 1 1 0 0 0 0 1 2 0 0 0 0 0 0 0 1 0 2 0 0 0 0 0 0 2 0 1 0 0 2 0 0 0 2 1 1 0 0 0 0 0 0 0 0 0 0 0 0 1 1 1 2 0 0 1 0 0 0 1 1 0 0 0 1 0 2 0
20 0 0 1 0 0 0 1 0 0 0 1 0 0 0 0 0 0 0 0 0 0 0 0 2 0 0 2 0 2 1 0 0 0 0 1 2 1 0 0 2 2 0 1 0 1 1 0 1 0 0 1 0 0 1 1 0 0 0 1 0 0 0 1 0 0 0 1 0 1 0 2 2 2 1 2 2 1 1 0 2 0 2 0 1 0 0 0 0 2 0 0 1 1 0 1 0 1 1 1 2 1 2 0 0 0 2 0 0 2 1 2 1 1 1 1 1 0 0 2 2 0 2 1 1 1 1 1 2 2 0 0 0 0 0 0 0 0 0 1 0 0 0 0 0 0 0 0 1 0 0 0 0 0 0 0 0 2 1 1 1 1 0 2 1 2 0 0 2 0 0 2 1 1 1 0 0 0 0 1 1 1 0 0 0 0 2 0 0 0 0 1 1 1 0 1 2 0 0 0 0 0 0 1 1 0 1 1 1 0 0 0 2 0 2 2 0 0 2 1 2 1 2 0 0 1 1 0 0 0 1 1 1 1 0 0 1 2 0 0 0 0 1 1 0 1 0 0 0 0 0 0 1 0 1 0 1 2 0 1 0 1 0 0 0 0 1 0 0 0 0 1 1 1 1 1 0 2 2 0 1 0 1 1 2 1 2 1 0 2 1 0 1 2 1 1 0 0 0 0 1 1 0 1 0 0 0 2 2 1 0 1 0 2 2 1 2 0 1 1 1 1 2 1 0 0 0 1 1 2 0 2 0 1 0 0 0 0 0 0 0 0 2 2 0 0 0 0 1 2 1 0 0 1 0 1 1 2 0 0 1 1 2 1 2 0 1 1 1 0 2 2 1 0 0 0 0 2 0 1 1 1 0 1 0 2 2 0 0 0 0 0 2 0 2 2 2 0 0 0 0 0 2 1 0 0 1 0 1 1 0 0 2 2 2 2 0 0 0 0 1 0 0 1 0 0 0 1 2 0 0 1 0 1 0 0 0 1 0 1 0 1 2 0 0 0 2 0 0 1 0 0 0 2 2 2 0 1 1 1 1 0 0 0 0 2 0 2 0 1 2 2 1 1 0 0 1 0 0 1 2 0 0 1 1 1 0 2 1 1 1 2 0 1 1 1 1 1 1 2 1 1 2 2 0 0 2 1 0 1 0 2 0 1 0 2 1 1 1 2 2 2 2 0 1 2 1 1 1 1 0 1 0 0 1 0 0 0 1 1 2 0 1 0 1 1 0 1 1 2 1 1 0 2 2 0 0 0 1 0 1 0 0 1 0 1 0 0 0 0 1 1 1 0 1 0 1 2 0 0 2 0 1 0 1 1 1 1 1 1 1 0 0 0 0 0 0 1 0 2 2 1 1 1 1 1 1 1 2 2 2 0 0 0 1 1 0 0 0 0 0 0 0 0 0 0 1 1 0 0 0 2 0 0 1 0 1 2 1 1 0 1 1 1 1 0 1 1 0 1 0 1 0 0 2 0 2 1 1 0 0 0 0 2 0 2 1 2 0 0 1 0 0 0 0 0 1 0 2 0 2 0 1 1 0 1 0 1 2 1 1 0 0 0 1 1 0 1 0 1 0 1 0 2 2 0 0 1 1 0 0 0 0 0 0 1 0 1 1 0 1 0 0 2 0 0 0 0 1 0 0 0 0 1 1 0 2 0 0 0 0 0 0 1 0 0 0 0 0 0 0 0 1 0 1 0 0 0 0 0 0 0 1 0 0 0 1 0 0 1 0 0 0 1 1 0 1 1 1 1 0 1 1 1 1 2 1 2 2 2 0 2 2 2 1 1 0 1 1 2 0 1 0 2 1 0 0 0 1 0 2 1 0 1 0 0 1 1 1 0 0 1 2 2 2 0 0 0 0 2 0 2 2 0 0 0 0 0 1 0 1 0 0 0 0 0 0 0 1 0 1 1 0 2 2 0 0 0 2 2 0 2 1 0 1 2 1 0 1 0 0 0 1 1 0 2 0 2 2 2 2 2 1 0 1 2 0 0 0 0 0 0 0 2 2 0 2 0 0 1 0 0 0 0 1 2 0 1 0 0 0 0 0 0 0 0 0 0 1 0 0 1 0 1 1 0 2 2 0 0 1 1 1 2 0 0 1 0 1 1 0 1 0 1 1 0 1 0 0 0 1 0 2 1 0 0 1 0 0 1 0 1 1 0 2 1 1 0 2 1 0 1 0 0 0 1 1 0 1 0 0 0 0 0 1 0 2 0 0 0 0 0 0 0 0 0 0 1 2 0 1 0
21 0 0 1 1 0 0 1 0 0 0 0 0 1 0 1 0 2 1 0 1 0 0 1 1 1 1 1 1 1 0 0 2 2 1 1 2 2 0 0 2 2 0 0 1 0 1 0 0 0 0 0 1 1 0 1 0 0 0 0 1 1 1 1 0 0 0 1 1 1 0 0 2 2 2 2 2 2 2 0 2 0 2 0 2 0 1 1 1 2 1 1 2 0 1 2 0 2 2 2 1 0 0 1 1 1 2 1 1 1 0 2 1 2 2 2 2 0 1 1 1 0 2 2 2 2 2 1 2 1 0 0 1 0 0 0 0 0 0 0 2 0 0 1 0 0 0 0 0 0 0 0 1 1 0 0 0 0 2 0 0 0 1 2 1 2 1 0 1 2 1 1 0 2 1 0 0 1 0 0 0 1 0 1 2 2 2 1 1 0 2 2 0 1 2 1 2 0 0 0 0 0 1 0 1 0 1 1 1 0 1 0 0 0 1 2 0 0 1 1 1 0 1 1 1 1 2 2 0 0 0 1 0 0 1 0 0 1 1 1 1 0 1 1 0 1 0 0 1 0 0 0 0 0 0 0 0 0 0 0 0 0 1 1 0 0 1 0 2 1 1 0 0 1 0 0 1 2 1 0 0 0 1 1 1 1 1 2 0 2 2 2 0 2 2 0 1 1 1 1 1 0 1 1 0 1 1 0 0 0 0 0 0 2 2 0 2 0 1 1 0 2 1 2 1 0 0 1 0 1 0 2 2 1 0 0 0 1 1 1 1 1 1 1 0 0 0 0 1 1 1 0 0 1 0 1 1 1 0 0 1 1 1 1 0 1 1 2 2 0 2 2 1 1 1 0 0 1 0 1 0 0 0 0 0 0 0 0 0 0 0 0 2 0 2 1 1 1 0 0 0 0 0 2 1 0 0 0 0 0 1 0 1 1 1 2 0 0 0 0 1 1 0 1 0 1 1 0 1 0 0 1 1 1 1 0 0 1 0 1 1 1 1 1 0 1 2 0 0 1 0 0 0 2 1 0 1 1 0 1 1 1 1 0 0 1 1 1 0 0 2 2 2 0 0 1 0 1 1 0 0 2 0 0 1 1 1 1 0 1 0 1 1 0 1 0 0 1 1 2 1 1 2 0 0 0 2 0 0 2 0 1 0 1 1 1 0 0 0 2 2 1 2 0 2 2 0 0 0 2 0 1 1 1 0 1 0 0 2 2 0 1 1 0 1 2 0 0 2 0 1 1 1 1 2 1 1 1 1 1 0 0 0 1 0 1 1 0 0 1 1 1 0 0 0 0 1 1 0 0 0 1 1 0 1 0 1 1 0 0 0 0 0 0 0 0 0 0 0 0 0 2 0 2 2 0 2 1 1 1 0 0 0 0 2 0 0 1 0 1 0 0 0 1 0 0 0 1 0 0 0 1 0 0 1 0 0 1 1 1 0 0 0 0 1 0 1 1 0 0 1 1 0 1 2 0 1 2 1 0 0 0 0 1 0 1 0 2 0 0 2 0 1 0 0 0 0 1 1 1 1 0 0 1 2 1 0 2 1 1 1 0 1 0 0 1 0 1 0 1 0 0 0 2 2 0 0 2 2 0 0 0 0 0 0 0 0 2 0 0 0 0 0 2 0 0 0 0 1 0 1 1 0 0 0 0 0 0 0 0 0 0 0 0 0 1 0 1 0 0 0 0 0 0 0 0 0 0 0 0 0 0 1 1 0 1 1 0 0 0 0 0 0 0 0 1 1 0 1 1 0 2 0 0 0 2 0 2 2 0 2 2 1 2 1 1 0 2 0 2 0 2 0 2 0 1 0 0 0 1 1 0 1 1 0 0 1 0 1 0 1 1 1 2 1 1 0 0 2 2 2 2 0 0 0 1 0 1 2 2 2 0 0 0 0 0 0 0 1 0 1 1 1 2 1 1 1 0 0 0 0 1 0 0 0 0 1 0 2 1 0 0 0 0 0 0 0 1 2 1 1 1 2 0 0 1 0 0 0 1 1 0 1 1 1 1 0 0 0 0 0 2 1 0 1 2 0 2 0 1 0 1 0 0 1 0 0 1 1 1 0 1 0 1 2 0 0 2 0 0 1 0 0 1 0 1 1 2 0 0 0 0 2 2 2 0 1 0 0 0 2 0 1 0 1 0 1 1 0 1 0 0 1 1 1 1 1 0 2 0 0 1 0 0 0 2 2 0 2 0 0 1 0 0 0 0 0 0 0 0 0 0 1 0 0 0 0 1 2 0 2 0
22 0 1 2 0 0 0 2 0 2 1 0 0 1 0 1 0 0 1 0 2 0 0 0 2 0 0 2 0 2 2 0 2 1 0 1 2 1 0 0 2 2 0 0 0 0 1 0 0 1 1 1 0 1 0 2 0 0 0 1 1 0 0 1 0 1 1 0 1 1 0 1 2 2 1 2 1 0 2 0 0 0 1 1 1 0 1 0 0 2 0 0 1 0 1 2 0 1 1 1 1 0 0 1 1 0 1 0 1 1 0 1 1 1 2 2 2 0 2 0 0 0 2 0 0 0 0 0 0 0 0 0 1 0 1 1 0 0 0 2 2 0 0 0 0 0 0 0 0 0 0 1 0 0 0 0 0 2 0 1 0 0 0 2 0 2 0 0 1 2 1 0 0 2 1 0 0 0 0 1 1 2 0 1 1 1 2 1 0 0 1 2 0 0 1 1 1 0 0 0 0 0 0 1 2 0 1 0 0 0 0 0 2 0 1 2 2 1 1 0 1 1 1 0 0 2 2 1 0 0 0 0 0 0 2 1 0 1 1 1 0 0 2 2 0 2 0 0 0 0 0 0 0 0 0 1 2 1 0 0 0 0 0 0 0 0 0 0 2 2 0 2 0 1 0 0 0 2 1 0 0 0 1 1 2 2 1 0 0 1 1 1 1 2 2 1 0 1 0 0 0 0 0 1 0 0 2 0 2 1 1 2 0 2 2 0 2 1 0 0 1 1 2 1 1 0 0 1 0 1 0 2 1 0 0 0 0 1 0 0 0 0 1 2 0 0 0 0 2 1 1 1 0 1 0 1 1 1 0 0 1 0 2 2 1 0 0 1 2 1 1 1 0 0 0 0 0 2 0 1 2 1 0 0 0 0 0 0 0 0 0 0 1 0 1 0 1 2 0 0 0 0 1 2 0 1 1 1 0 0 2 0 1 1 1 2 0 0 0 0 0 2 1 0 1 1 1 1 2 0 1 0 0 0 0 1 0 1 0 1 1 0 2 0 1 1 1 0 0 0 0 1 0 1 1 0 1 1 1 1 0 1 0 0 0 2 0 2 0 0 1 1 1 2 1 0 0 1 1 0 0 2 0 0 2 0 0 1 0 1 0 2 1 1 0 0 0 1 0 1 1 1 1 0 0 0 1 1 0 1 0 1 0 0 0 1 0 1 1 2 2 2 2 1 1 2 0 0 0 2 0 2 2 2 0 0 0 0 1 2 1 1 1 1 2 1 0 0 2 0 0 0 0 2 1 2 1 0 1 1 0 0 0 2 0 2 1 0 0 0 1 2 0 0 0 0 1 2 0 0 2 0 2 0 2 1 1 1 0 0 0 1 0 1 1 0 1 0 1 0 1 1 2 1 0 1 0 1 1 1 0 0 0 0 0 0 1 1 1 0 0 0 0 1 1 0 1 2 0 0 0 1 1 0 1 1 0 0 2 2 1 0 2 2 2 0 0 1 0 1 0 1 1 2 0 1 2 2 1 0 0 0 1 0 1 1 1 2 1 0 1 1 1 0 1 0 0 1 1 1 1 0 0 2 2 2 2 2 0 0 0 2 1 1 0 0 0 1 0 0 0 1 0 0 1 0 1 2 1 0 0 0 0 1 0 0 0 1 1 0 0 0 0 2 0 0 0 0 0 0 0 0 0 0 0 0 1 0 0 1 0 0 0 0 0 0 0 1 0 0 0 0 0 0 0 0 0 0 1 0 0 1 2 2 0 0 0 1 0 1 0 0 1 0 0 0 1 0 1 1 0 2 1 0 0 1 1 1 1 2 0 2 1 2 0 0 1 1 0 1 0 2 0 2 2 1 0 0 0 2 2 0 0 2 0 0 2 0 1 1 1 2 0 2 2 1 0 0 2 2 0 0 2 0 0 0 0 0 1 0 1 1 0 0 0 0 0 0 0 0 2 2 1 2 1 0 1 0 0 0 0 0 0 0 0 0 0 0 1 0 1 0 1 0 0 0 0 1 2 0 1 0 2 0 0 0 0 0 0 2 1 0 0 1 1 0 0 0 0 1 0 1 0 0 1 1 1 1 0 0 0 0 0 0 1 1 0 2 2 2 0 2 1 1 1 0 2 2 1 0 0 1 0 2 0 0 0 0 0 1 0 0 2 0 0 0 0 0 0 1 1 0 2 0 0 0 0 0 0 0 0 0 1 0 1 0 1 0 2 1 0 1 0 0 0 0 0 0 2 0 0 0 0 2 0 1 1 1 1 1 1 0 0 0 0 0 0 0 1 0 2 1
23 0 0 2 0 0 0 2 0 1 0 0 1 1 0 0 0 1 0 1 0 1 0 0 2 0 0 1 0 2 1 1 1 1 0 0 2 1 0 0 1 1 0 0 0 0 0 1 1 0 0 2 0 0 1 1 0 1 1 1 1 0 0 1 0 0 0 0 0 0 1 1 2 2 2 2 2 2 2 2 0 0 1 0 1 0 0 0 0 2 0 0 2 0 0 0 0 1 1 1 1 0 0 2 0 0 2 0 0 2 0 2 0 2 2 2 2 0 0 2 2 0 2 2 2 2 2 1 1 1 1 1 0 0 0 0 0 0 0 0 2 0 0 0 0 1 0 0 0 0 0 0 0 1 0 0 0 2 0 1 1 1 2 1 0 2 0 1 0 1 1 1 1 1 1 0 0 1 0 0 0 0 0 2 2 2 2 0 0 2 0 2 1 0 1 1 1 0 0 0 1 1 0 1 2 0 0 1 0 0 0 0 1 0 1 2 2 0 0 0 2 2 1 0 0 0 0 1 1 1 0 0 0 0 1 0 0 1 0 1 1 1 2 2 0 2 1 0 1 1 1 1 1 0 0 0 0 2 0 1 0 1 0 0 0 0 0 0 2 2 0 1 0 1 1 0 0 2 1 0 1 1 0 0 1 1 1 2 0 2 0 0 0 2 2 0 2 0 0 0 0 0 1 1 1 0 1 1 1 1 0 1 0 2 1 0 1 0 0 0 1 2 2 0 1 0 1 1 1 2 0 0 1 1 0 0 0 1 0 0 1 0 2 2 0 0 1 0 2 1 0 0 0 1 0 2 2 1 0 1 1 1 2 0 2 1 0 1 1 0 2 2 1 1 2 0 0 2 0 0 0 1 0 0 0 1 1 0 0 0 0 0 1 0 2 1 1 0 0 0 0 0 1 2 0 0 1 1 0 0 0 0 0 0 1 2 0 0 0 0 0 0 0 0 2 1 1 1 1 1 0 0 1 2 2 0 1 0 0 0 1 0 1 0 1 1 1 0 0 1 0 0 0 1 1 1 0 1 1 1 1 1 0 1 1 1 1 2 0 0 1 1 2 0 1 0 0 1 1 0 0 2 0 0 2 1 0 0 0 1 0 2 0 2 1 1 1 2 2 2 1 1 2 2 0 0 1 0 1 1 0 2 0 0 1 0 0 1 1 1 1 2 2 0 0 2 1 1 1 1 1 0 2 2 1 0 2 0 1 1 1 0 1 0 1 1 0 0 2 0 0 0 0 2 2 0 0 0 0 0 1 0 1 2 0 1 2 0 0 2 1 1 1 0 1 0 2 1 0 1 0 1 0 0 1 0 1 1 0 0 0 0 0 0 0 0 0 0 0 0 0 1 0 1 1 0 1 1 2 2 1 0 0 0 1 0 0 0 0 1 1 0 0 0 0 1 1 1 0 0 0 1 0 0 1 1 0 0 2 2 0 1 0 0 0 0 0 1 0 1 1 1 0 1 2 0 2 1 1 0 0 0 0 2 0 2 1 2 0 1 1 1 0 0 0 0 2 1 2 0 2 0 1 2 1 2 1 1 2 1 0 0 0 1 1 0 0 1 0 0 0 0 0 0 1 0 2 1 1 0 0 0 0 1 0 2 0 0 0 0 0 1 1 1 1 0 0 0 1 0 1 1 0 0 0 0 1 0 0 0 0 0 0 0 0 0 0 0 2 1 1 2 0 0 0 0 0 0 0 0 0 1 1 0 0 1 1 1 0 1 0 0 0 0 0 0 1 0 2 2 0 2 2 0 0 2 0 2 2 2 0 2 1 1 0 0 0 1 0 2 0 1 0 1 2 1 1 0 0 2 2 0 0 1 0 0 1 1 1 1 1 2 1 2 2 1 0 0 0 2 0 2 2 0 0 1 1 1 2 1 1 1 0 0 0 0 0 0 0 1 2 1 0 2 2 0 0 0 0 0 0 2 0 0 0 0 1 0 1 0 0 0 1 0 0 1 0 2 1 2 2 2 2 0 0 0 1 2 0 2 2 0 0 1 2 0 2 0 0 0 1 2 0 0 2 1 1 1 0 0 0 1 0 0 0 0 0 1 2 1 1 1 0 2 0 0 0 2 0 0 0 2 0 2 0 0 0 0 0 1 0 1 0 0 0 1 0 0 0 1 1 0 1 0 1 0 1 1 1 1 1 0 1 0 1 0 1 1 1 0 0 0 0 0 0 1 1 0 2 0 0 0 0 1 0 0 0 1 0 1 1 0 1 0 0 1 0 1 1 0 0 0
24 0 0 2 0 0 1 1 1 1 1 1 0 1 0 1 0 1 0 0 1 0 0 0 2 0 1 2 0 2 2 0 1 1 0 0 1 1 1 0 1 1 0 1 1 1 2 0 0 1 1 1 0 0 0 1 1 0 0 0 0 1 1 1 0 1 1 0 0 0 0 2 2 2 1 2 2 0 2 0 0 0 2 0 1 0 0 0 0 2 0 0 1 0 1 1 0 2 1 1 2 0 1 1 0 0 2 0 0 2 0 2 0 1 1 1 0 0 0 2 2 0 1 2 1 1 1 0 0 0 1 1 2 0 0 0 2 0 0 1 1 0 0 0 0 1 0 0 1 1 0 0 1 0 0 0 0 1 2 1 1 1 0 2 1 2 0 0 1 1 0 1 1 1 1 0 0 0 0 1 1 0 0 2 2 2 2 1 0 0 0 1 0 0 2 2 0 0 0 0 1 1 0 0 1 0 1 0 1 0 1 0 1 1 2 2 0 0 0 0 1 1 2 0 1 1 1 0 0 0 1 1 0 0 2 0 0 1 0 1 1 0 2 1 0 1 1 0 0 0 0 0 1 0 0 0 1 2 0 0 0 0 0 0 0 0 0 0 1 0 0 1 1 2 0 0 0 2 1 0 1 1 2 2 2 1 1 2 0 2 0 0 1 2 1 1 1 1 0 1 0 1 1 0 1 0 0 0 0 0 0 0 0 2 1 0 1 1 0 0 1 1 1 0 2 0 0 1 1 0 0 2 1 0 0 0 0 1 0 0 0 0 2 1 1 0 1 1 2 0 0 0 1 0 1 0 0 1 0 2 2 2 0 0 0 2 0 0 1 1 1 1 0 0 1 0 0 1 0 1 0 0 0 0 0 2 1 0 0 0 0 0 1 0 2 2 2 0 0 0 0 0 1 1 0 1 0 0 0 0 0 0 0 0 0 1 1 0 1 0 0 2 1 0 2 2 1 1 2 0 2 0 0 0 0 1 0 0 0 0 1 2 2 1 1 2 1 0 0 1 0 0 0 2 2 1 1 0 0 0 1 1 0 0 0 1 1 1 0 0 1 1 2 1 0 0 0 1 1 1 2 1 1 0 2 0 0 0 0 0 1 1 0 2 1 1 1 1 1 2 2 2 1 0 1 1 1 0 0 1 0 1 0 0 1 1 0 0 0 0 0 2 2 0 1 2 1 0 0 2 0 2 1 1 0 0 1 0 0 0 1 0 1 0 1 0 1 0 2 1 0 0 0 1 2 1 1 0 1 1 0 0 1 2 1 0 1 1 1 1 1 1 0 0 0 0 0 2 0 0 0 0 1 0 0 0 0 2 1 1 1 0 1 0 0 0 1 0 0 0 0 2 0 1 1 0 1 0 1 1 0 0 0 2 0 1 0 1 0 1 1 1 0 0 0 0 0 2 0 0 1 1 0 0 1 0 0 0 2 2 1 0 2 2 2 0 0 1 1 2 2 2 0 0 2 0 1 2 1 1 1 1 1 1 0 1 1 1 0 0 1 0 0 1 1 0 0 1 1 0 1 0 1 2 1 2 1 1 2 1 0 0 0 2 1 0 0 2 0 1 0 0 0 0 0 0 0 2 2 0 0 0 0 0 0 1 0 1 0 0 0 0 0 2 0 1 1 0 0 0 0 0 0 0 1 1 1 1 0 1 1 1 0 1 0 0 0 0 1 1 1 1 1 0 0 0 0 0 2 0 0 0 1 2 0 1 1 2 0 2 1 0 1 0 0 0 1 2 0 0 0 1 0 1 1 1 1 2 1 1 0 0 0 1 0 0 0 0 0 1 0 0 0 2 1 0 1 0 0 1 2 1 2 0 0 0 2 1 1 1 0 1 2 2 2 0 0 0 0 2 0 2 2 1 1 1 0 0 0 0 0 0 1 1 0 1 1 0 1 0 0 0 1 2 1 1 1 0 0 0 0 2 0 0 0 1 1 0 1 0 0 0 1 0 0 0 0 1 2 2 2 2 1 0 0 1 1 0 0 2 2 0 0 2 2 1 2 0 0 0 0 2 0 1 2 0 2 2 1 1 0 1 1 0 1 1 0 0 2 1 1 1 0 2 1 0 1 1 0 0 0 1 0 1 1 0 0 2 0 0 0 1 1 2 2 1 0 1 0 0 2 0 2 0 0 0 0 2 0 2 0 0 2 0 2 0 0 0 0 0 0 0 0 0 0 2 2 0 2 0 0 0 0 2 0 0 1 1 0 1 1 1 0 0 0 0 0 1 2 0 1 0
25 0 0 1 0 0 0 2 1 1 1 0 1 2 0 1 0 0 0 1 1 1 0 0 2 0 1 2 0 2 2 1 1 1 0 0 1 1 0 0 1 1 0 1 0 2 2 0 1 0 0 1 1 1 0 1 0 1 1 0 0 1 0 2 0 0 0 1 0 0 0 0 2 2 1 2 2 0 2 0 0 0 2 0 1 0 0 0 0 2 0 0 1 1 0 1 0 1 1 1 0 0 0 0 2 2 2 0 1 1 0 2 1 1 1 1 1 0 1 1 1 1 2 1 1 1 1 1 1 1 1 1 0 0 0 0 0 0 0 1 1 0 0 0 0 0 1 0 1 1 0 0 2 1 0 1 0 0 0 2 1 1 0 2 0 1 0 1 0 1 1 1 0 2 2 0 0 0 1 1 1 0 0 0 0 0 2 0 0 1 0 1 1 1 0 1 1 0 0 0 0 0 0 0 1 0 1 0 1 0 1 1 1 1 0 2 0 0 2 2 2 0 1 0 0 1 2 2 0 0 1 1 0 1 1 0 1 2 0 0 0 1 2 2 0 2 0 0 1 1 1 1 0 1 1 0 1 1 0 1 0 1 0 0 1 0 1 0 1 1 0 2 0 0 1 1 1 1 2 0 0 0 0 0 2 0 0 0 0 1 1 0 0 2 2 0 1 1 0 0 0 0 0 0 0 0 2 0 0 0 1 1 0 1 1 0 2 0 0 0 1 1 1 2 0 0 0 2 2 2 0 0 0 2 1 0 1 0 0 2 1 2 2 1 0 0 1 0 2 2 1 0 1 0 1 0 1 1 0 2 2 2 0 0 0 0 0 1 2 1 1 1 1 1 1 1 0 2 0 1 2 1 0 0 0 0 0 0 0 0 0 0 0 0 2 0 0 1 1 1 1 1 0 2 1 0 0 0 0 0 1 0 0 0 0 1 1 1 0 1 0 2 1 0 0 1 1 0 0 0 0 0 0 1 1 2 1 2 0 0 1 0 1 1 2 2 1 0 0 0 0 0 0 0 0 0 0 0 0 0 1 1 0 1 0 2 0 2 0 0 1 1 0 2 1 1 1 1 1 1 0 2 0 0 1 0 0 0 0 0 0 1 1 2 0 0 0 1 1 2 1 0 2 1 0 0 2 0 0 2 0 0 0 0 0 2 0 0 1 2 2 2 2 0 1 1 1 0 0 2 0 2 1 1 0 0 0 0 1 1 0 0 0 0 0 2 1 1 1 1 0 0 0 2 2 0 0 0 1 0 0 0 1 2 0 1 2 0 0 0 1 1 0 0 0 0 0 2 0 1 0 0 2 0 1 0 1 0 0 0 0 0 0 0 2 1 0 0 0 0 0 2 0 2 2 0 2 1 2 2 0 0 0 1 1 1 0 2 0 1 0 1 0 0 0 0 1 2 0 0 1 1 0 0 1 0 1 0 1 1 0 0 0 1 2 0 2 1 1 1 1 2 0 1 2 0 1 2 1 0 0 0 0 2 0 2 1 2 1 0 2 0 0 0 1 0 1 0 1 0 0 1 0 2 2 2 1 1 1 1 0 0 1 2 1 1 0 2 0 2 0 1 0 1 2 0 1 1 1 1 0 0 0 1 0 0 0 1 1 0 0 0 1 2 1 1 1 0 1 0 1 1 0 0 0 0 2 0 0 0 0 0 0 0 0 0 0 2 1 1 1 1 1 0 0 0 0 0 0 0 0 1 2 1 0 0 0 1 0 0 0 0 1 1 1 0 0 0 1 1 0 2 0 0 1 2 1 2 2 1 1 2 2 2 0 0 0 0 0 1 0 2 0 2 1 1 1 1 1 0 0 0 1 1 1 0 1 1 2 0 1 2 1 1 1 1 0 0 0 2 0 2 2 0 0 0 0 0 1 0 0 0 0 0 0 0 0 1 1 0 2 2 1 2 2 0 0 0 1 1 0 1 0 0 0 0 1 0 1 0 1 0 2 1 0 0 0 1 2 1 1 1 2 0 0 0 1 0 0 2 2 0 1 1 2 1 1 0 1 0 0 1 0 1 2 1 1 1 0 1 0 1 0 0 1 1 0 1 1 0 1 0 0 1 1 0 0 0 0 0 1 0 0 2 0 0 0 1 0 1 0 0 0 1 0 0 1 1 0 2 0 0 2 0 0 0 1 1 1 1 1 1 2 0 2 0 0 0 0 0 0 0 1 1 1 0 1 0 1 0 0 0 0 0 1 0 0 0 0 0 0 0 1 0 0 0 0 0 1 0 0 0
26 0 0 2 0 0 1 1 0 0 0 1 0 0 0 0 0 2 2 1 1 0 0 0 2 0 0 2 1 2 2 0 1 1 0 0 2 1 0 0 0 0 0 2 0 2 0 0 1 0 0 0 1 1 1 1 0 0 0 1 0 0 0 2 0 0 0 1 0 0 1 1 1 1 2 1 1 0 2 0 0 0 2 0 1 0 0 0 0 2 0 0 2 1 1 1 0 0 0 1 2 1 0 1 0 0 2 0 0 2 0 2 1 1 1 1 1 1 0 1 2 0 2 1 1 1 1 1 1 1 0 0 0 0 1 1 0 0 0 0 0 0 0 0 0 1 0 0 0 0 0 0 1 1 1 0 0 2 1 1 1 1 0 1 1 2 0 1 1 0 0 2 2 0 1 0 1 1 1 1 1 0 0 0 0 0 2 0 0 0 0 0 2 2 0 2 2 0 0 1 0 1 1 0 1 0 1 1 2 1 0 1 0 0 2 2 1 1 1 0 1 1 2 0 1 2 1 2 0 0 0 0 0 1 1 0 1 1 1 1 1 1 2 1 0 2 0 0 0 1 1 1 0 0 0 0 1 1 0 0 0 0 0 0 0 0 0 1 1 0 0 1 2 2 0 0 1 2 2 0 0 1 0 0 0 0 0 0 0 1 1 1 0 2 0 1 0 1 0 1 1 0 1 0 1 1 0 0 2 2 0 2 0 2 2 0 0 0 1 1 0 1 2 0 1 0 0 1 1 0 0 0 2 0 0 0 0 1 0 0 1 2 2 1 1 0 2 1 2 2 1 0 0 1 0 1 2 0 0 0 0 0 2 1 1 1 1 1 1 0 2 2 0 0 0 0 0 1 0 1 0 1 0 0 0 0 0 0 0 0 0 0 0 0 2 0 1 1 0 0 0 0 0 2 2 0 0 0 0 0 0 0 0 0 0 1 1 0 0 0 1 1 1 0 1 1 1 0 0 0 0 0 1 2 2 0 1 2 0 0 2 0 2 1 0 1 2 0 0 0 0 1 0 2 1 0 1 2 2 2 2 1 1 1 1 0 2 2 0 0 0 0 0 2 1 0 0 1 1 0 1 1 0 0 1 0 1 1 0 1 0 2 1 1 0 0 0 0 0 2 2 2 1 1 0 0 1 0 0 2 0 0 0 0 0 2 0 0 1 2 2 1 1 0 0 1 1 0 0 2 0 1 1 1 1 0 0 0 1 1 0 1 1 0 1 2 0 1 1 1 0 0 0 1 2 0 0 0 0 0 0 1 0 2 0 1 1 1 1 1 0 0 0 0 0 0 0 2 0 1 1 0 2 0 2 1 1 0 0 0 1 0 0 0 0 0 0 1 0 0 0 1 0 2 2 0 1 1 2 2 0 0 0 0 0 0 0 1 1 0 0 0 1 1 0 1 1 0 0 0 1 1 1 0 2 2 0 0 2 1 1 1 1 1 2 0 1 0 1 1 0 2 0 1 2 0 2 2 2 0 0 0 0 0 1 1 0 2 0 0 0 0 1 0 0 0 0 1 1 0 1 0 0 2 2 2 1 0 2 2 0 0 0 1 0 1 0 2 0 1 0 1 0 1 0 0 1 2 2 1 0 0 0 1 0 0 0 1 1 0 0 0 0 1 0 1 0 0 1 0 1 1 0 1 1 0 0 0 0 1 0 0 0 0 0 1 0 1 0 0 0 0 2 0 1 0 1 0 0 0 0 1 1 1 0 2 1 2 0 1 0 0 0 1 0 1 1 0 2 2 0 2 0 1 1 1 1 2 2 2 0 2 1 1 1 1 0 1 0 1 0 2 0 1 2 0 1 0 0 1 1 1 0 2 0 0 2 1 0 0 1 0 1 2 1 0 0 0 1 2 0 1 1 0 0 0 0 0 0 0 0 1 0 0 0 0 0 0 0 1 2 1 1 2 1 0 1 0 0 0 1 2 1 0 1 0 1 1 1 0 1 0 0 0 0 0 1 1 2 1 1 1 2 0 0 0 0 0 0 1 1 0 1 1 0 0 0 0 0 0 0 2 0 0 1 1 1 2 0 2 0 1 0 0 0 0 0 1 1 0 0 1 0 0 2 0 2 1 0 0 0 0 1 1 1 2 1 2 0 0 0 1 0 0 0 1 0 0 0 1 1 0 2 0 0 0 0 1 0 2 0 1 0 0 0 2 0 0 1 0 0 1 0 0 0 2 2 0 0 0 0 0 0 0 1 0 1 1 1 0 0 2 0 0 0 0 0 0 1 0 1 1
27 0 0 0 0 0 0 2 0 1 1 1 1 1 0 0 0 0 0 1 1 1 1 0 2 0 0 1 1 2 1 2 0 0 0 0 1 2 0 0 1 1 0 0 0 0 1 0 0 0 0 0 1 1 0 1 0 0 0 1 0 1 0 1 0 0 0 0 0 0 0 1 2 2 1 2 1 1 2 1 0 0 1 1 1 0 1 0 0 2 0 0 0 0 1 1 0 1 1 1 0 1 0 1 1 1 2 1 1 1 0 2 0 1 1 1 1 0 1 1 1 0 1 2 1 1 1 0 0 0 0 0 1 0 1 1 0 0 0 1 2 0 0 0 0 0 0 0 0 0 0 0 1 0 0 1 1 1 0 2 0 0 1 2 2 1 0 0 1 2 1 1 0 2 1 0 0 0 0 0 0 0 1 1 2 1 2 1 0 1 0 1 1 2 1 1 1 0 0 0 1 1 0 1 2 0 0 1 1 0 1 0 1 1 0 2 0 0 2 1 1 0 2 0 0 2 2 0 0 0 0 0 0 0 0 0 1 1 0 0 0 0 1 2 0 2 0 0 0 0 0 0 0 1 1 0 0 2 0 0 0 0 0 0 0 0 1 0 2 1 1 1 1 1 1 0 1 1 1 0 0 1 0 0 1 0 1 2 0 1 0 0 0 2 1 0 1 1 0 1 2 1 1 0 0 0 1 0 1 1 0 1 0 1 1 0 2 1 0 0 0 2 1 1 0 0 0 1 1 1 0 0 1 0 0 0 0 0 0 2 1 1 2 1 1 1 0 0 2 0 0 0 0 0 0 0 0 0 0 2 2 1 1 0 1 1 0 1 2 1 1 1 1 1 1 0 0 2 1 1 0 0 0 0 1 0 0 0 0 0 0 0 1 0 2 0 0 0 2 2 2 2 0 1 1 0 0 0 0 0 0 0 1 1 1 2 0 0 0 0 0 1 0 1 1 1 1 0 2 1 0 1 1 2 2 1 0 1 0 0 2 0 2 0 2 2 0 0 0 0 0 0 0 2 2 1 1 1 1 1 1 1 0 0 0 1 1 2 0 1 1 1 1 2 1 0 1 1 1 0 1 1 0 0 2 0 0 0 0 0 0 1 0 1 0 0 0 2 1 0 0 0 1 0 1 1 2 0 2 0 0 2 0 0 0 1 0 0 2 1 1 2 2 2 0 2 0 0 0 1 0 0 2 1 0 1 1 0 1 2 1 0 1 0 1 1 1 0 2 0 0 0 1 1 2 0 0 0 2 0 2 0 1 2 1 1 1 0 0 0 0 1 0 0 0 0 0 1 0 1 0 1 1 0 1 0 2 1 1 1 0 0 0 1 1 0 1 0 0 0 0 2 0 2 2 0 2 1 2 2 0 0 0 1 1 1 0 0 0 0 0 0 1 1 0 1 0 2 0 0 2 2 0 0 1 0 0 0 2 2 2 0 0 1 1 0 1 0 0 0 0 2 1 1 1 0 1 2 2 1 0 0 0 1 0 1 0 2 0 1 0 0 1 0 0 0 0 0 1 0 1 1 1 1 0 1 0 2 0 1 0 1 0 1 1 0 0 2 0 2 1 1 1 1 1 1 1 1 1 0 1 1 0 1 0 1 0 2 2 0 0 0 0 2 0 0 1 1 0 0 0 0 0 0 2 1 1 1 1 2 0 0 0 0 0 0 0 1 0 0 0 0 0 0 0 0 0 1 0 1 1 0 1 1 0 0 0 1 0 2 1 0 2 0 0 0 2 2 0 1 1 1 1 0 0 1 0 0 0 2 0 2 2 2 1 1 0 1 0 2 0 2 0 2 1 0 1 0 1 1 1 0 1 0 1 0 1 0 1 0 0 1 0 2 2 1 0 0 0 2 0 2 2 0 0 0 0 1 1 0 1 1 0 0 0 0 1 0 1 0 1 1 0 2 2 0 0 0 0 0 1 2 0 0 1 0 0 0 1 0 0 0 1 0 0 0 0 0 2 2 2 2 2 0 0 0 0 0 1 1 0 0 0 2 2 0 2 0 0 0 0 2 0 0 2 1 1 1 0 0 0 1 1 0 1 1 0 0 1 0 1 0 1 0 0 0 1 1 0 0 0 0 0 1 1 0 0 2 0 1 0 0 1 1 1 1 0 0 0 1 0 0 2 0 1 1 2 0 0 1 0 1 0 1 1 1 2 0 2 0 1 0 0 0 0 2 2 0 1 0 0 0 0 1 0 0 1 1 0 1 1 0 0 0 0 0 0 0 1 0 0 0
28 0 1 1 0 0 1 1 0 1 1 1 0 0 0 0 0 1 0 0 1 0 0 0 2 0 0 2 0 2 1 0 2 1 1 2 2 2 0 0 2 2 0 0 0 0 1 0 0 1 1 1 0 0 0 1 1 0 0 1 0 0 0 2 0 0 0 1 0 0 0 2 2 2 1 2 2 2 2 1 1 0 2 0 1 0 0 1 1 2 1 1 1 0 1 1 0 1 1 1 1 0 0 0 2 2 2 0 0 2 0 0 0 1 1 1 1 0 0 2 2 0 0 2 0 0 0 0 0 0 0 0 0 0 0 0 0 0 0 2 0 0 2 0 0 1 1 0 0 0 0 0 1 2 0 0 0 0 0 1 2 2 0 1 1 2 0 0 0 0 1 1 2 0 2 0 1 0 2 2 2 0 1 1 2 1 2 2 0 0 1 1 0 1 1 0 0 0 0 1 1 2 0 0 2 0 1 0 1 0 1 0 1 0 2 2 1 2 2 0 2 2 1 0 0 1 1 1 0 0 0 0 1 1 1 1 0 2 0 0 0 0 1 0 0 1 0 0 0 0 0 0 0 0 0 0 0 1 0 0 0 0 0 0 0 0 1 1 2 1 0 0 0 0 0 0 0 1 1 0 0 1 1 1 1 1 1 0 0 2 1 0 2 2 2 2 0 1 0 1 1 1 1 0 1 2 0 0 1 1 0 0 0 1 2 0 1 0 0 0 2 0 1 1 1 0 0 0 0 1 0 0 1 1 0 0 0 0 0 0 0 0 2 2 0 0 0 0 2 1 1 0 1 0 1 0 0 2 0 0 0 0 0 0 0 0 0 1 1 0 2 2 0 0 0 0 0 2 2 2 2 1 0 0 0 0 0 1 1 0 0 0 2 0 2 2 2 1 1 1 1 1 1 2 1 1 0 1 0 0 1 0 1 1 1 1 1 0 0 0 0 1 0 1 1 1 1 1 2 1 0 1 1 1 1 0 0 1 0 1 1 0 1 0 1 1 1 2 2 1 1 0 0 2 1 0 1 1 1 0 0 0 0 2 2 0 2 2 0 0 0 0 2 2 0 0 0 0 0 0 2 0 0 0 1 1 1 1 0 1 0 1 1 0 1 0 0 2 1 0 0 0 0 0 0 0 0 1 1 0 0 2 0 0 0 1 0 1 0 1 1 2 2 0 0 1 0 1 1 1 1 0 1 0 0 0 1 0 1 1 1 0 2 2 2 1 1 0 2 1 0 0 1 1 2 0 1 0 2 0 1 0 1 2 0 0 2 1 1 0 0 0 1 0 0 0 1 2 1 1 0 0 1 0 0 1 1 1 1 1 0 0 0 0 1 0 1 0 0 0 0 2 0 2 2 0 1 0 1 0 0 0 0 2 0 0 2 0 0 1 0 1 1 0 0 2 2 1 1 1 0 0 0 0 2 0 1 0 2 2 1 1 0 0 1 0 1 1 1 2 2 2 0 0 2 0 1 1 0 0 0 0 1 1 0 1 1 2 0 0 1 1 1 0 1 0 0 0 2 0 1 0 0 1 1 1 1 0 2 2 1 0 0 1 2 0 0 2 0 1 0 1 0 1 1 0 1 2 2 1 0 0 0 1 0 0 0 0 1 1 0 0 0 2 0 0 0 0 0 0 0 0 0 0 0 0 2 1 0 1 1 1 0 1 0 0 0 0 1 1 1 1 0 1 0 0 0 0 1 0 0 1 0 0 0 0 2 1 0 1 0 0 0 1 0 0 0 1 1 1 0 0 0 0 0 2 0 2 2 0 1 1 2 2 0 0 1 1 0 1 0 2 0 1 1 0 0 1 1 1 1 0 1 1 1 0 1 0 1 0 1 1 1 0 1 2 0 0 0 1 0 1 2 1 1 1 1 0 0 0 0 0 0 0 0 0 0 0 0 1 1 1 0 2 2 0 0 0 0 0 0 1 0 0 1 0 1 0 0 0 0 0 0 0 0 0 0 1 1 2 2 2 2 0 0 0 0 0 0 1 1 0 1 0 2 0 1 0 0 0 1 2 0 0 2 0 0 1 0 2 1 1 1 1 1 1 0 1 1 0 0 1 0 2 0 0 2 2 1 1 0 1 1 2 0 0 0 0 0 1 0 1 2 1 0 0 0 0 0 1 1 0 1 0 2 0 2 1 1 1 1 0 2 0 1 1 0 0 2 1 0 2 0 0 0 1 2 0 1 0 0 0 1 0 0 0 0 0 0 0 0 1 0 1 0 2 0 0 1 0 2 0
29 0 0 1 0 0 0 2 1 2 1 0 0 0 0 0 0 0 0 2 0 0 0 0 2 0 0 0 2 1 2 1 1 1 0 0 2 2 0 0 1 1 0 0 0 2 1 0 0 0 0 0 1 1 0 2 0 0 1 0 0 0 0 2 0 0 0 1 0 0 0 1 2 2 2 2 2 1 1 1 1 0 2 0 1 0 0 1 1 2 1 1 1 0 0 1 0 1 0 0 2 0 0 0 1 1 2 0 0 2 1 2 1 2 2 2 2 0 0 2 2 0 2 1 1 1 1 0 0 0 0 0 0 0 0 0 0 0 0 0 1 0 0 0 0 1 1 0 0 0 0 0 1 1 0 0 0 0 0 1 1 1 0 2 0 1 0 0 2 1 0 1 0 2 1 0 0 1 0 0 0 0 1 1 2 1 2 1 0 0 0 2 0 1 1 0 2 0 0 0 1 1 0 1 1 1 1 1 2 0 0 0 1 0 2 2 0 0 1 0 1 1 2 0 0 1 1 0 0 0 1 1 1 1 1 0 0 2 0 0 0 0 2 1 0 1 0 0 1 1 1 1 0 0 0 0 2 0 0 0 0 0 0 0 0 0 0 0 2 1 0 1 1 2 0 0 1 2 2 0 1 0 1 1 2 2 1 2 0 2 2 0 0 2 2 0 1 2 0 1 2 0 0 1 0 0 0 1 1 1 1 2 0 1 1 0 2 0 1 1 1 1 0 2 1 0 0 1 1 0 0 2 1 1 0 0 0 1 0 0 0 0 1 1 0 0 0 1 2 2 1 0 0 0 0 0 0 1 0 2 2 2 1 1 0 0 1 2 2 0 2 2 0 0 0 1 0 2 1 2 1 0 0 1 0 0 0 1 1 0 0 0 1 0 2 1 1 0 1 1 1 1 1 2 1 1 1 1 1 1 0 1 0 0 0 2 0 1 0 1 0 1 0 1 1 1 1 1 2 0 1 1 1 0 0 1 0 1 0 0 1 1 2 1 1 2 1 0 0 1 0 1 0 2 2 2 0 1 1 1 1 1 0 0 0 2 0 2 0 1 2 1 0 2 1 0 0 0 0 0 1 1 0 0 1 0 1 0 0 0 0 0 0 2 0 2 2 2 1 1 0 0 0 0 1 1 1 0 1 1 0 1 0 0 1 0 0 1 1 1 1 2 2 1 0 1 0 0 0 1 0 1 0 0 0 1 1 0 0 1 0 0 2 0 2 2 0 0 2 1 0 0 0 1 2 0 0 1 1 1 0 0 2 2 2 0 0 0 0 2 1 1 0 0 0 0 0 2 0 2 0 1 1 0 0 0 1 1 0 0 1 1 0 0 1 0 1 1 0 1 1 1 0 1 1 0 1 2 2 2 0 0 0 2 0 1 0 1 0 1 0 1 0 0 0 2 2 1 0 0 1 1 1 0 2 2 0 0 1 1 1 0 0 1 2 0 2 1 0 1 0 1 0 1 1 0 2 1 0 0 0 0 1 0 2 2 1 2 0 0 0 1 0 0 1 0 0 0 1 0 0 2 0 1 1 1 1 1 2 1 0 0 0 1 1 0 0 2 0 0 0 1 0 0 0 0 0 2 2 0 1 1 0 0 0 0 0 1 0 0 0 0 0 1 0 0 0 0 1 0 1 1 0 0 1 1 0 0 0 1 0 0 0 1 0 0 0 1 1 1 1 1 2 0 0 1 0 0 1 0 0 0 2 2 0 0 0 2 0 0 0 1 0 0 0 0 0 1 0 0 1 2 1 0 0 2 0 2 1 2 0 1 2 2 1 1 0 0 0 2 0 2 0 1 2 1 1 1 1 1 1 0 2 0 1 0 1 0 2 0 2 2 2 2 2 0 0 0 1 2 0 1 1 0 0 0 0 0 1 0 0 1 0 0 1 0 0 0 1 0 1 1 2 1 1 0 1 0 0 0 1 2 0 0 0 0 1 0 2 0 0 0 1 1 0 1 0 0 2 0 0 0 0 0 0 2 0 1 0 2 2 0 0 1 2 0 2 0 0 0 0 2 0 0 2 0 0 1 1 1 0 0 0 0 1 1 1 2 1 1 0 1 0 2 1 0 2 0 0 1 0 0 1 2 0 1 0 2 0 0 0 0 1 1 0 1 0 1 0 0 2 0 1 0 1 0 1 1 0 2 0 1 2 0 1 1 1 0 1 0 0 0 0 0 0 1 1 0 1 0 0 0 0 0 0 0 0 1 0 0 0 0 0 0 0 0 1 0 0 0 0 0
30 0 0 1 1 0 0 1 0 1 1 1 0 0 0 0 0 2 1 1 1 1 0 0 2 0 1 2 0 2 2 1 2 2 0 0 1 0 1 0 0 0 0 0 1 1 1 1 0 1 1 2 0 0 0 2 0 0 0 1 2 0 0 1 0 0 0 0 0 0 0 1 1 1 1 1 1 0 1 0 1 0 2 0 2 0 1 0 0 2 0 0 1 0 0 2 0 0 0 0 1 0 1 0 0 1 2 0 0 2 0 0 0 2 2 2 2 0 0 1 2 1 2 1 1 1 1 0 1 0 0 0 0 0 0 0 0 0 0 2 0 0 0 0 0 2 0 0 2 1 1 1 0 0 0 1 0 1 0 0 1 0 0 2 0 2 0 0 1 1 0 1 0 2 1 0 0 0 1 1 1 0 1 0 1 0 1 1 1 2 0 2 0 0 1 2 0 0 0 0 1 1 1 0 1 0 1 0 2 0 0 0 1 1 0 2 0 0 2 1 2 1 2 0 1 1 2 2 0 0 0 0 1 0 1 0 0 1 0 0 0 0 1 2 0 2 0 0 0 0 0 0 0 0 0 0 0 2 0 0 0 0 0 0 0 0 0 1 2 1 0 0 1 2 1 0 0 2 2 0 1 0 0 0 1 1 2 1 0 1 0 0 0 1 1 1 0 0 0 0 1 0 0 0 0 0 1 0 0 0 0 1 0 2 2 0 2 1 0 0 1 2 1 1 0 0 0 1 1 0 0 2 0 2 0 0 0 1 0 0 0 0 2 2 0 0 0 0 2 2 2 0 0 1 0 1 1 2 0 0 1 1 1 1 0 0 2 0 2 2 0 0 1 1 0 0 0 1 0 1 0 0 0 0 0 1 1 0 0 1 1 1 0 0 2 1 1 0 0 0 0 0 1 1 0 0 1 1 0 0 0 0 0 0 1 1 1 0 0 0 0 0 1 0 0 0 0 1 2 1 1 0 1 1 1 0 0 0 0 0 2 1 1 0 2 2 0 1 1 2 0 0 0 2 2 0 1 2 2 1 0 1 0 0 0 2 0 0 0 0 2 2 1 1 1 0 1 1 1 0 0 2 1 1 2 1 0 1 1 0 2 2 1 2 1 0 0 2 1 2 0 0 2 1 0 0 1 0 1 1 1 0 0 2 0 2 1 1 0 2 2 1 2 0 2 2 1 0 0 1 0 0 1 1 1 0 0 0 1 1 0 2 1 1 1 1 2 1 0 2 0 1 0 0 2 0 0 0 1 0 1 0 0 0 0 0 0 0 0 0 0 0 0 0 0 0 0 1 0 0 0 1 2 0 2 1 1 1 0 0 0 1 0 0 0 0 0 0 0 0 0 2 2 1 0 1 0 0 1 1 0 0 0 1 1 1 0 0 0 0 1 0 1 1 0 0 0 1 0 0 0 2 1 0 1 0 0 0 2 1 1 0 0 0 2 0 2 1 0 1 0 1 0 2 2 0 1 2 2 0 0 0 2 1 1 2 0 2 0 1 0 2 0 0 0 0 2 0 1 0 0 1 0 1 1 1 2 0 2 2 0 0 0 1 1 0 0 2 0 1 0 1 1 1 1 1 1 2 1 0 1 1 1 0 0 2 0 2 0 0 0 1 0 2 0 1 0 0 1 0 0 0 0 0 0 0 0 0 0 0 0 0 0 0 0 1 0 1 0 0 0 0 1 0 0 0 1 0 0 0 0 0 2 1 0 1 0 2 0 0 1 0 0 1 1 0 2 0 1 1 0 1 0 1 1 1 1 2 2 1 1 2 1 2 0 0 1 0 0 1 0 2 0 1 2 0 1 0 0 0 0 0 0 1 0 1 1 0 1 0 1 1 2 0 0 2 0 0 0 2 0 2 2 0 0 1 1 1 1 0 0 0 0 1 0 0 1 1 0 1 1 1 2 1 0 1 2 1 2 2 0 2 0 0 1 0 2 0 2 0 0 0 2 0 0 1 0 2 2 2 2 2 1 0 1 1 0 1 0 1 1 0 0 2 2 0 2 0 1 0 0 1 0 0 2 1 1 2 0 0 0 1 1 0 2 2 0 0 2 1 0 2 0 1 2 0 1 1 0 0 0 2 0 1 0 1 1 0 0 0 0 0 0 1 0 0 0 0 0 0 2 0 1 0 2 0 2 1 0 2 0 1 1 0 1 1 0 0 1 0 0 1 0 0 2 0 2 0 0 0 0 0 1 0 0 0 0 1 0 1 0 1 0 0 0 1 0 2 2 0 2 0
31 0 0 0 1 0 0 2 1 1 1 1 1 1 0 1 0 2 2 1 1 1 0 0 2 0 0 2 0 2 2 1 1 1 0 0 2 2 1 0 1 1 0 0 0 0 1 0 1 0 0 1 0 0 1 0 0 0 0 0 2 0 0 0 1 1 1 0 1 1 0 1 2 2 1 2 2 0 0 0 2 0 2 0 2 0 1 1 1 2 1 1 0 0 1 2 1 0 0 0 2 0 0 2 0 0 2 1 1 1 0 2 1 1 1 1 1 0 1 1 1 0 2 0 0 0 0 1 1 1 0 0 0 0 1 1 0 0 0 0 0 0 0 0 0 1 0 0 1 1 0 1 0 0 0 0 0 1 0 1 1 0 0 2 2 2 0 0 1 1 0 1 1 1 2 0 0 1 0 0 0 0 1 1 2 1 2 2 0 1 0 1 0 0 2 0 1 0 0 0 0 0 0 0 1 0 0 0 1 0 0 0 1 0 2 2 0 0 1 0 1 1 2 0 0 0 0 2 0 0 0 0 0 0 0 0 0 2 0 0 0 0 1 1 0 2 1 0 0 0 0 0 2 1 1 0 1 2 1 1 1 1 0 0 0 0 1 0 2 2 0 1 1 2 0 0 1 2 1 0 1 0 1 1 2 2 1 1 0 2 1 1 0 1 1 1 0 2 1 0 0 0 0 0 0 0 1 1 1 1 1 2 0 1 1 0 1 0 1 1 0 2 0 2 1 0 0 1 0 0 0 2 1 0 0 0 0 1 1 1 1 1 1 2 0 0 0 1 2 1 0 0 0 1 0 1 1 1 0 0 1 1 1 0 1 0 1 0 1 1 1 1 0 0 0 1 0 2 1 1 0 0 0 0 0 1 1 0 0 0 0 0 1 0 1 0 1 0 0 0 0 0 2 2 0 1 1 0 0 0 0 0 0 0 0 2 0 0 0 0 0 1 0 0 1 1 2 0 1 0 0 1 0 1 0 0 0 1 0 1 1 1 2 0 1 1 1 0 0 0 0 0 0 1 0 0 0 1 1 2 1 2 1 0 1 0 2 2 0 1 1 1 1 1 1 0 0 0 0 0 0 1 0 0 1 0 1 1 1 1 1 2 0 1 1 2 2 1 1 2 1 1 1 1 0 0 1 0 0 2 0 1 0 1 0 1 1 1 0 1 1 2 2 1 0 2 0 0 0 1 0 1 0 0 0 0 1 0 1 1 0 1 1 0 2 2 0 2 0 2 1 1 0 0 2 1 1 1 2 1 0 0 1 1 1 0 0 1 1 1 0 2 1 0 1 0 1 2 0 1 1 0 1 0 1 0 0 1 0 0 0 0 0 1 1 0 1 0 1 0 1 1 2 1 1 1 0 1 1 1 1 0 0 0 2 0 0 1 0 0 1 0 0 1 0 1 1 1 0 0 0 2 0 0 2 0 1 0 1 0 1 0 0 1 1 0 1 1 0 0 0 1 1 2 1 1 1 1 0 1 1 0 0 2 0 2 1 2 0 1 0 0 0 0 1 0 1 0 2 0 0 0 0 1 1 1 1 1 1 1 0 0 0 0 0 0 0 1 0 1 0 1 0 1 2 0 1 1 1 0 0 0 0 0 0 1 0 2 0 0 0 0 0 2 0 1 0 0 1 0 1 1 0 0 2 2 1 2 1 2 0 0 1 0 0 0 0 0 1 0 0 1 2 0 0 1 0 0 2 0 0 0 2 1 0 2 1 2 0 2 0 1 0 1 1 0 0 0 1 1 0 2 0 1 0 2 0 2 1 1 1 1 1 1 0 0 0 0 0 0 0 1 0 1 2 1 2 0 0 1 1 0 1 1 1 0 2 1 1 1 1 2 0 2 2 0 0 0 0 2 0 2 2 1 1 0 0 0 2 0 0 1 1 1 0 1 1 0 0 0 1 1 2 1 1 0 1 0 0 0 0 0 0 0 0 2 0 0 1 0 0 0 2 0 0 1 0 0 1 0 1 0 2 0 0 0 1 0 0 1 1 0 0 1 1 1 1 0 0 0 0 1 2 0 2 0 2 2 0 1 0 2 0 1 2 1 0 2 2 1 0 1 0 1 1 0 1 1 0 0 0 1 0 2 0 0 0 1 0 0 0 0 2 0 0 0 0 0 0 0 2 0 0 0 1 0 1 1 1 0 2 0 1 1 1 0 0 0 1 0 1 0 1 0 0 0 0 0 1 0 0 0 0 1 0 0 1 0 0 1 1 1 0 1 1 1 0 1 1 0 1 0
32 0 0 2 1 0 0 2 1 1 1 0 1 1 0 2 0 1 1 1 0 1 0 0 2 0 0 2 0 2 2 2 0 1 0 0 2 1 1 0 1 1 1 1 0 0 0 1 1 0 0 2 1 1 0 1 0 0 0 0 1 0 0 1 0 0 0 1 0 0 0 2 2 2 0 2 2 1 1 0 2 0 2 0 2 0 0 0 0 1 0 0 0 0 0 0 0 2 2 2 0 0 0 1 1 1 2 0 1 1 0 0 0 1 1 1 1 0 0 2 2 0 2 1 1 1 1 1 2 1 1 1 0 0 0 0 0 0 0 0 1 0 0 0 0 1 0 0 0 0 0 0 1 2 1 0 0 0 1 0 0 0 1 2 0 0 0 0 2 0 0 2 1 1 1 0 0 0 1 1 1 1 0 1 1 1 2 2 0 0 1 2 2 2 0 2 2 0 0 0 0 0 0 1 2 0 0 1 1 0 0 0 1 0 1 2 0 1 2 0 2 2 2 0 0 0 0 1 0 0 0 0 0 0 1 0 0 2 0 0 0 1 2 0 0 1 0 0 1 1 1 2 0 0 0 0 0 0 0 0 0 0 0 0 0 0 0 0 1 0 1 2 0 2 0 0 1 2 1 0 1 0 1 1 1 2 1 1 0 2 2 1 0 2 2 0 1 0 1 0 2 2 1 0 0 0 0 0 1 2 0 2 0 1 1 0 1 0 1 1 1 2 0 0 1 0 0 2 1 1 0 2 1 1 0 0 0 0 0 0 0 0 2 0 0 0 0 1 1 1 0 1 0 0 0 0 0 0 0 1 2 2 1 1 1 1 1 2 2 0 2 2 1 0 1 0 0 1 0 2 1 0 0 0 0 0 0 0 0 0 0 0 2 0 1 1 2 1 0 0 0 0 0 2 0 0 0 2 0 0 1 0 0 0 0 2 0 0 0 0 0 1 0 2 2 1 1 1 1 0 0 0 0 0 0 0 0 1 0 0 2 0 2 0 1 1 1 0 1 1 0 0 0 1 1 0 1 1 1 2 1 2 0 0 0 1 1 1 0 0 0 0 0 2 1 0 2 1 1 0 0 1 0 0 2 1 0 1 1 0 1 2 0 2 0 2 2 2 2 2 0 0 1 1 0 0 2 0 1 1 0 1 1 0 0 1 0 0 0 1 1 1 1 1 0 1 0 0 0 1 0 0 0 0 1 1 1 0 2 2 1 1 0 0 0 1 0 0 2 0 0 0 0 2 1 2 1 1 0 1 0 0 1 2 1 1 1 2 2 0 0 0 1 0 1 0 1 1 0 1 0 1 1 0 1 1 1 1 0 0 0 0 1 0 0 0 0 0 0 0 0 1 1 1 0 0 0 2 2 2 0 0 0 0 1 0 0 1 1 0 0 0 0 0 0 0 1 1 0 0 1 2 0 0 1 2 0 0 2 2 2 0 0 1 2 0 2 1 0 1 0 1 0 0 2 0 2 2 1 0 0 0 1 0 1 0 0 2 1 0 1 0 0 0 1 1 1 2 2 0 2 0 1 2 2 2 2 2 1 1 0 0 0 1 1 0 0 2 0 0 0 1 0 0 1 0 1 0 1 0 0 0 0 0 0 0 0 1 1 0 0 1 1 2 0 2 0 0 0 0 0 0 0 0 1 1 0 0 0 0 0 0 0 1 0 0 0 0 1 0 0 0 0 0 0 0 0 1 0 0 0 1 2 0 1 0 0 2 0 0 0 1 1 0 0 0 0 0 2 2 0 2 2 0 0 1 0 1 1 2 0 2 0 1 0 0 0 1 0 1 0 1 1 2 1 0 0 1 1 0 0 0 2 0 2 0 2 0 1 1 1 2 1 2 2 2 0 0 2 2 1 1 2 0 0 0 0 0 0 0 0 0 0 0 0 0 0 1 0 0 2 2 1 1 1 0 1 0 0 0 2 1 0 0 0 0 0 0 2 0 0 0 1 1 0 1 0 0 2 1 0 0 2 0 0 0 0 1 0 2 2 0 1 1 2 1 1 0 0 0 0 2 0 0 2 1 1 2 1 2 0 1 1 0 1 1 0 0 2 0 0 2 0 1 0 0 2 0 0 0 1 0 0 1 1 0 0 0 0 2 0 1 1 1 1 0 1 1 1 1 1 0 2 0 0 0 2 1 0 1 0 0 1 0 0 2 1 0 1 0 1 0 0 0 1 0 0 0 1 0 0 0 0 0 0 0 0 0 0 0 0 0 0 0 0 0 1 0 0 0 0 0
33 0 0 1 0 0 0 2 0 2 2 0 1 2 0 2 1 1 0 0 2 0 1 1 1 1 1 1 1 2 2 0 1 1 1 1 2 0 0 0 1 0 0 0 1 0 0 0 0 1 1 1 1 1 1 0 0 0 1 0 0 1 0 2 0 0 0 1 0 0 0 0 2 2 1 2 2 1 2 2 0 0 1 1 1 0 0 0 0 1 0 0 1 0 1 2 0 1 1 2 2 1 0 1 1 1 2 1 1 1 0 1 1 1 1 1 1 1 0 1 1 1 1 2 0 0 0 2 2 2 0 0 0 0 0 0 0 0 0 1 1 0 0 0 0 1 1 0 1 1 1 2 0 0 1 0 0 1 0 0 0 0 0 2 0 1 0 0 1 1 1 1 1 1 1 0 0 1 0 0 0 0 0 0 0 0 0 2 1 1 1 2 0 0 1 1 2 0 0 0 0 0 0 1 1 0 1 0 2 0 0 0 1 0 1 2 1 1 2 1 2 0 2 0 0 1 1 1 0 0 1 1 0 1 2 0 1 1 1 1 0 0 2 2 0 2 0 0 0 0 0 0 1 0 0 1 0 0 0 0 0 0 0 0 0 0 1 1 2 2 0 0 2 2 0 1 0 2 2 0 1 0 1 1 2 2 1 2 0 2 1 1 0 2 2 0 0 0 0 0 0 0 1 0 1 1 1 1 0 2 0 2 0 2 2 0 2 0 0 0 1 2 1 1 1 0 1 2 1 2 1 1 0 1 0 0 0 1 1 2 2 1 2 2 0 0 1 2 2 1 1 0 2 0 2 1 1 0 0 2 2 2 2 1 1 1 0 1 1 0 2 2 0 0 0 1 0 2 1 2 0 0 0 1 0 0 0 1 1 0 0 0 0 0 2 0 0 0 0 0 0 0 1 2 0 1 1 1 0 0 0 0 2 2 2 2 0 1 0 1 0 1 0 0 2 1 0 0 1 0 1 0 0 0 0 0 0 0 0 0 2 0 1 1 0 1 2 0 0 1 0 0 0 2 1 1 0 0 1 1 0 1 1 0 0 1 1 1 0 0 1 1 2 2 1 0 1 0 0 0 2 0 0 0 2 1 0 1 1 0 1 2 1 2 1 1 1 0 0 2 2 1 2 1 0 0 2 0 1 1 0 2 0 1 1 1 0 0 2 2 2 2 2 1 0 2 1 0 0 2 0 2 0 0 0 0 0 0 2 2 1 0 1 0 1 0 1 0 2 0 0 0 1 2 2 0 0 0 1 0 0 0 0 1 0 1 1 0 0 1 0 1 0 0 0 0 0 2 0 0 1 0 1 0 1 1 1 1 1 1 0 0 0 0 1 0 0 0 0 1 1 1 0 2 2 0 2 0 0 0 1 0 0 1 0 1 1 2 1 0 1 0 0 0 0 0 1 1 0 0 1 1 1 0 1 2 0 0 2 2 1 0 0 0 1 0 1 1 0 1 1 1 0 0 2 0 1 2 1 1 1 0 1 1 0 1 0 2 0 0 1 0 0 0 1 1 1 0 1 0 1 0 0 1 2 2 1 1 0 1 0 1 0 0 1 0 0 1 0 1 1 0 0 1 1 0 1 1 1 0 2 2 0 1 0 2 0 1 0 0 0 0 0 2 0 2 0 0 1 0 0 0 0 0 0 0 0 0 0 1 0 0 0 0 0 0 0 2 0 0 0 0 1 0 0 1 0 0 1 0 0 1 0 0 0 0 1 1 0 0 0 0 0 1 0 0 2 1 0 0 1 2 1 0 0 1 0 2 2 0 1 1 1 2 0 0 1 1 1 2 0 1 0 2 2 0 1 0 1 1 2 0 2 0 2 0 2 1 1 0 1 2 0 1 2 2 0 0 1 2 1 2 2 0 0 0 0 0 1 1 0 0 0 0 0 0 0 0 1 0 2 2 1 2 2 0 0 0 1 2 0 1 0 0 1 0 0 0 0 0 1 0 2 0 0 1 0 0 1 1 2 2 2 0 1 1 0 1 0 2 2 0 0 1 1 0 1 0 1 0 0 2 0 0 1 1 0 0 0 1 0 1 0 1 1 1 0 1 2 2 0 2 0 1 1 0 1 1 0 0 0 0 1 2 0 1 0 0 0 1 0 0 1 0 0 1 0 0 0 0 1 0 1 0 1 0 2 0 0 1 0 1 1 1 0 1 1 0 0 0 0 0 0 0 0 1 1 0 2 0 0 0 0 0 0 0 2 0 0 0 0 1 0 0 0 0 0 0 0 0 2 0
34 0 0 1 1 0 0 2 1 2 2 0 0 0 0 0 0 1 0 0 2 0 0 0 2 0 0 1 0 2 2 0 1 1 1 1 2 2 0 0 1 1 0 0 0 0 0 0 0 0 0 0 0 0 0 1 1 1 1 1 1 0 0 0 0 0 0 1 0 0 0 0 2 2 1 2 1 2 2 2 0 0 0 2 0 0 0 0 0 2 0 0 1 0 1 2 0 0 0 0 2 0 1 0 1 1 2 2 2 0 0 2 1 2 2 2 2 0 1 1 1 0 2 2 2 2 2 1 2 1 1 1 0 0 0 0 0 0 0 0 1 0 0 0 0 0 0 1 2 2 0 0 1 0 0 1 1 1 0 2 1 1 0 2 0 1 0 1 1 1 0 2 0 2 2 0 0 0 1 1 1 0 0 0 0 0 0 1 1 0 2 2 1 1 0 1 1 0 0 0 1 1 0 1 1 0 2 0 1 0 0 0 1 0 2 2 0 0 2 0 2 1 2 0 0 1 1 0 0 0 1 1 0 0 1 0 0 1 1 1 0 0 1 1 0 2 1 0 1 0 0 0 0 0 0 0 1 1 0 0 0 0 0 0 0 0 0 0 0 0 0 1 2 2 0 0 0 2 1 0 0 1 1 1 2 1 0 0 0 2 0 0 1 1 1 1 1 0 0 1 1 1 1 0 1 1 1 0 2 0 0 0 0 1 1 1 2 0 1 1 1 1 1 1 1 0 1 1 0 0 0 1 2 1 0 0 0 1 0 0 1 0 1 1 0 0 0 0 2 0 1 0 0 0 0 0 1 1 0 1 1 2 1 1 0 0 1 2 2 0 2 2 1 0 2 0 0 1 0 1 0 0 0 0 0 0 0 0 1 1 1 1 0 0 2 1 1 0 1 1 1 1 1 1 0 1 0 0 0 0 0 0 1 1 1 2 0 0 0 0 0 0 0 0 1 1 1 1 2 0 2 0 0 0 0 1 0 1 0 1 1 1 2 0 1 1 1 0 0 2 0 0 0 1 1 0 1 1 1 1 2 2 1 1 0 1 1 2 0 0 0 0 0 1 0 1 0 0 0 2 2 1 0 0 0 0 2 1 1 0 1 1 0 0 0 0 0 1 1 2 1 1 2 2 0 1 2 0 0 2 0 0 0 1 1 1 1 0 1 0 1 2 1 0 1 1 0 1 1 2 0 0 0 0 1 0 0 0 1 1 0 1 1 1 2 1 2 2 0 2 1 1 0 1 1 1 0 0 1 0 1 0 0 1 0 1 1 1 1 0 0 0 0 0 0 0 0 2 0 1 0 1 1 0 1 0 1 0 0 0 0 0 2 0 1 0 0 0 1 0 1 1 0 1 1 0 0 0 0 0 0 0 0 0 2 0 0 0 0 0 0 0 0 0 0 1 1 0 0 0 0 1 0 0 2 0 1 0 2 1 2 0 0 0 2 0 2 1 0 1 0 2 2 2 0 1 2 1 0 1 1 0 1 0 1 1 0 2 0 0 1 0 0 0 0 1 2 1 1 1 1 0 2 2 0 2 0 2 1 1 0 1 0 0 0 0 1 2 0 1 0 2 2 1 1 0 1 2 2 0 0 0 0 0 0 1 0 1 2 1 0 0 1 2 0 0 1 0 0 0 0 0 0 0 0 0 0 0 0 1 0 0 0 0 0 0 0 0 0 0 0 0 0 0 0 1 0 0 0 0 0 1 1 1 0 1 2 1 0 1 0 0 0 0 0 1 1 2 0 0 0 0 1 0 0 1 0 2 2 0 2 2 1 1 0 0 1 2 0 2 0 2 0 2 1 1 2 1 2 0 1 0 0 1 0 0 1 0 2 0 2 2 1 2 2 1 0 0 0 1 0 1 2 0 0 0 0 1 2 1 1 0 0 0 0 0 0 0 0 0 2 2 0 2 2 0 0 0 0 1 0 1 0 0 0 0 0 0 1 0 0 0 1 1 0 1 0 1 2 2 2 2 0 0 0 0 0 0 0 0 0 0 1 2 2 0 2 0 0 1 0 1 0 0 1 1 1 2 1 1 0 2 0 0 0 0 0 0 2 0 2 0 1 1 1 0 1 1 1 1 0 0 0 2 0 0 0 1 0 1 0 1 1 1 0 0 1 0 0 1 1 1 1 0 1 0 1 0 0 2 0 1 2 0 2 0 0 0 1 1 0 0 0 0 0 0 1 0 1 0 0 0 0 1 0 1 1 0 0 0 0 0 1 0 0 0 0 1 2 0 2 0
35 0 0 1 0 0 0 2 0 2 2 0 1 2 0 1 0 1 0 0 2 0 0 0 2 0 0 1 0 1 1 0 1 2 0 0 1 1 0 0 1 1 0 1 0 1 1 0 0 0 0 0 1 1 1 0 0 0 0 0 0 0 0 2 0 0 0 1 0 0 0 1 2 2 2 2 2 0 2 0 0 0 2 0 1 0 0 0 0 2 0 0 2 1 0 0 0 0 0 0 1 0 0 0 1 1 2 1 1 1 0 2 0 1 1 1 1 0 2 0 0 0 2 1 1 1 1 2 2 2 0 0 0 0 0 0 0 0 0 2 1 0 0 1 0 0 0 0 0 0 0 1 0 0 1 0 0 1 1 1 1 0 0 2 0 2 0 0 2 0 0 2 1 1 2 0 1 0 0 0 0 0 0 1 1 1 2 0 0 1 0 1 1 2 0 2 1 0 0 0 1 1 0 1 2 0 0 1 0 0 0 0 1 0 2 2 0 0 2 2 2 0 2 0 1 0 1 1 0 0 0 0 0 0 1 0 0 1 1 1 1 0 2 1 0 1 0 0 0 0 0 0 1 0 0 0 1 2 0 1 0 1 1 1 0 0 0 0 1 1 0 2 0 0 0 1 0 1 1 0 0 1 0 0 0 0 0 2 0 1 1 1 1 2 2 1 1 1 0 0 1 1 0 1 0 0 0 1 1 1 1 1 0 1 1 0 2 0 0 0 1 2 1 1 1 0 0 1 0 0 0 2 0 1 1 0 1 1 0 0 1 0 1 2 0 0 0 0 1 0 0 0 1 0 1 0 0 0 0 1 1 1 0 0 0 0 0 1 1 0 2 2 1 0 1 0 0 0 0 2 2 0 0 0 0 0 0 0 0 1 1 1 1 0 2 1 1 0 1 1 1 1 1 2 1 0 1 1 1 1 0 0 1 1 1 2 0 0 0 0 0 2 1 0 1 2 0 0 1 1 0 1 1 1 1 0 0 0 0 1 2 1 1 0 1 1 2 0 0 1 0 0 0 1 1 1 0 1 1 1 1 1 1 0 0 2 0 2 0 0 1 1 2 1 0 0 0 0 0 2 2 2 0 0 2 2 0 0 0 1 1 1 2 2 1 1 1 2 2 2 1 0 1 1 0 1 1 0 1 1 0 1 0 0 0 2 0 0 1 1 1 2 1 0 0 1 0 1 2 1 2 0 1 1 1 0 1 1 2 2 0 0 1 1 1 2 0 2 0 2 1 1 0 2 1 2 1 0 0 1 0 0 0 0 0 0 0 1 1 0 0 0 1 0 1 0 2 2 0 2 0 0 0 0 0 0 0 1 1 1 0 0 0 0 0 0 0 0 0 0 0 1 1 2 1 0 1 1 1 1 1 0 0 1 0 1 0 1 0 1 0 1 1 1 0 1 1 1 0 0 0 2 0 0 0 0 0 0 2 1 2 0 0 0 2 0 2 0 0 0 0 2 0 0 1 0 2 1 1 0 0 0 1 1 1 2 0 2 1 0 1 0 0 0 0 0 0 1 1 0 1 0 0 2 2 2 2 2 2 1 0 2 0 1 0 1 0 2 0 1 1 0 0 1 2 0 0 2 2 0 0 0 0 0 0 2 0 1 0 0 0 1 0 2 0 1 1 0 1 0 1 1 0 0 1 1 2 0 0 0 0 0 0 1 0 0 0 1 0 0 0 0 0 0 1 0 0 0 1 0 0 1 2 2 0 1 1 1 0 1 0 0 0 0 0 0 1 0 1 1 1 2 2 0 0 1 0 1 0 2 0 1 0 2 0 0 0 1 0 2 0 2 1 2 1 1 2 1 1 0 1 1 0 1 0 0 1 0 1 0 2 1 1 1 1 1 0 0 0 2 0 2 1 0 0 0 1 1 2 1 2 1 0 0 0 0 0 0 0 0 2 2 1 2 1 1 1 1 1 1 0 2 1 0 1 1 1 0 1 0 1 0 1 1 0 1 0 1 1 1 2 2 2 0 0 0 1 0 0 2 2 0 1 1 2 0 2 0 0 0 0 2 0 0 1 2 0 1 1 1 0 1 1 1 2 1 0 1 1 1 0 1 0 0 1 0 1 1 0 0 0 1 1 1 0 1 1 2 0 0 0 1 1 2 1 1 1 1 0 1 0 0 1 0 2 1 2 1 1 0 1 0 1 0 2 0 0 0 1 0 0 0 0 0 0 0 1 0 1 0 0 0 0 2 0 0 2 0 1 0 0 0 0 0 0 0 0 0 1 0 0 0
36 0 0 1 0 1 1 0 0 1 1 0 0 0 0 0 0 0 0 2 0 1 0 0 2 0 0 1 0 2 2 0 1 1 0 0 1 1 0 0 1 1 0 0 1 0 1 0 0 1 1 1 0 0 2 1 0 1 1 0 0 0 0 2 0 0 0 1 0 0 0 2 2 2 2 2 2 0 2 0 0 0 1 1 1 0 0 0 0 2 0 0 2 1 1 1 0 0 0 0 2 0 1 1 0 0 2 0 0 2 0 1 0 1 1 1 1 0 0 2 2 0 2 1 1 1 1 2 2 2 0 0 0 0 0 0 0 0 0 1 1 0 0 0 0 0 1 0 0 0 1 2 2 1 1 0 0 1 1 1 1 0 0 2 1 1 0 0 0 2 2 0 1 1 1 0 0 0 2 2 2 0 0 1 2 2 1 2 1 1 0 2 0 0 1 1 0 0 0 0 1 1 1 0 0 0 1 1 1 0 0 0 0 0 1 2 1 1 1 0 0 0 1 1 1 0 1 2 0 0 0 0 0 0 0 0 0 1 1 1 0 0 2 1 0 1 0 0 0 0 0 0 0 0 0 0 0 1 0 1 1 1 0 0 0 0 1 0 1 1 0 1 2 2 1 0 1 1 1 0 0 0 1 1 2 2 1 2 0 2 2 0 0 2 2 0 0 0 0 0 0 0 0 0 0 0 0 0 2 2 0 2 0 0 0 0 2 1 0 0 1 2 1 0 2 0 0 0 0 1 0 1 0 0 0 1 0 2 0 1 1 2 2 1 1 0 1 1 2 1 1 0 0 2 0 2 2 1 0 2 2 2 1 0 1 0 0 2 2 0 2 2 1 1 1 0 0 2 0 2 1 0 1 1 1 0 1 0 0 0 0 0 1 0 2 1 1 1 0 0 0 0 1 1 0 0 1 0 0 0 0 0 1 1 1 2 0 0 0 0 0 0 1 0 0 2 1 1 1 1 0 1 0 1 1 0 0 0 0 0 1 1 2 1 0 1 2 1 1 1 0 0 0 2 1 1 0 1 1 2 2 2 1 1 0 0 2 2 0 2 1 1 0 2 0 0 0 0 0 0 0 2 0 1 1 1 1 1 1 0 1 1 1 2 0 0 0 2 2 2 1 1 2 2 0 0 2 0 0 2 0 1 0 1 0 1 1 0 2 1 2 2 2 0 1 1 0 2 2 0 1 1 1 1 1 1 1 0 1 1 0 1 2 1 1 0 2 1 1 1 0 0 0 2 0 2 0 1 1 0 1 0 1 2 0 1 2 0 0 0 0 0 0 0 0 0 0 2 0 0 1 0 0 0 0 0 0 1 1 1 0 0 0 0 0 0 0 1 0 1 1 1 1 1 1 1 1 0 1 0 0 0 0 0 1 0 1 0 0 0 1 0 0 0 0 0 1 0 0 0 0 0 0 0 1 1 0 0 2 1 2 0 1 1 2 0 2 2 0 1 0 1 0 2 1 0 1 1 1 0 0 0 1 0 1 1 0 2 1 0 1 0 0 0 0 0 1 2 1 1 2 0 1 2 2 2 2 1 1 1 0 0 0 0 0 0 0 2 0 1 0 0 1 1 2 1 1 2 2 0 0 0 0 0 0 0 0 2 1 0 0 0 0 2 0 0 0 0 2 0 0 0 1 0 2 2 1 0 0 2 0 0 0 0 0 1 0 1 0 0 0 0 0 0 1 1 1 0 2 0 0 0 0 1 0 1 2 2 0 0 0 1 1 1 0 0 1 2 0 0 1 2 1 0 0 0 0 2 2 2 0 2 1 2 0 0 1 1 0 0 0 1 1 1 1 1 0 1 1 0 1 1 0 1 0 1 1 1 2 0 1 2 0 1 1 1 0 0 1 2 1 2 2 1 1 1 1 0 1 0 0 0 0 0 0 0 0 0 0 0 2 2 1 1 1 0 1 1 1 1 1 2 0 0 0 0 1 0 2 0 0 0 1 0 0 0 0 0 1 1 1 1 2 0 0 1 0 1 1 2 2 0 0 1 1 0 2 0 0 0 2 2 0 1 2 0 2 1 1 2 0 1 0 1 0 0 0 2 2 2 0 2 0 2 2 0 2 1 1 1 0 1 0 2 0 1 1 2 0 0 0 1 1 0 0 1 0 2 0 0 2 0 2 0 1 0 1 1 0 2 0 1 2 0 2 2 2 0 1 0 0 0 0 0 0 1 1 0 0 0 0 0 0 1 0 0 1 1 0 1 1 0 0 0 0 0 1 0 0 0 2 1
37 0 0 2 0 0 1 2 0 2 2 0 1 1 0 0 0 2 2 2 0 2 0 0 2 0 0 2 0 2 2 0 1 1 0 0 2 1 0 0 2 2 0 1 0 1 0 1 0 0 0 0 2 2 0 2 0 0 0 0 1 1 0 2 0 1 0 0 0 0 0 0 2 2 1 2 1 1 2 0 1 0 1 1 1 0 0 0 0 2 0 0 1 1 1 2 0 1 0 0 1 0 0 0 2 2 2 0 0 2 0 0 0 2 2 2 2 0 1 1 1 0 2 2 2 2 2 0 2 1 0 0 0 0 0 0 0 0 0 0 0 0 1 0 0 0 0 0 0 0 0 1 0 0 1 0 0 0 1 1 2 0 0 2 1 1 0 1 0 1 1 2 1 1 1 0 0 0 0 0 0 0 0 0 2 2 0 1 1 1 1 2 2 2 0 2 1 0 0 0 0 0 0 1 2 0 0 0 2 0 1 0 2 0 2 2 1 0 2 2 2 0 2 0 1 1 1 1 0 0 0 0 0 0 2 0 0 2 0 0 0 1 2 1 0 2 0 0 0 1 1 1 0 1 1 0 0 1 1 1 1 1 1 1 0 0 1 0 2 0 0 1 1 2 0 0 0 2 1 0 0 0 1 1 2 1 2 1 0 2 0 0 0 1 1 0 1 1 1 0 1 0 1 0 0 1 0 1 2 1 0 1 0 1 1 0 2 1 0 0 0 1 2 1 0 0 1 0 0 1 0 0 0 2 0 0 0 2 0 2 1 1 2 2 0 0 0 0 2 0 1 0 0 0 0 0 0 2 0 0 1 2 2 1 1 1 1 1 2 1 1 1 1 1 1 0 0 1 0 1 2 1 0 0 1 0 0 0 0 0 1 1 1 0 2 1 1 0 0 0 0 0 0 2 0 1 0 1 1 0 0 0 0 0 0 0 2 0 0 0 0 1 0 2 0 1 1 1 2 1 0 1 1 2 1 0 0 1 0 1 2 0 2 0 1 1 1 0 1 2 0 0 0 2 2 2 0 0 0 1 0 1 0 1 1 0 2 2 0 0 0 0 0 2 1 0 1 1 1 0 0 2 1 0 1 0 1 2 2 1 1 2 1 2 0 0 0 1 1 2 1 1 2 1 0 0 2 0 0 1 0 1 0 0 0 2 0 1 0 1 1 2 2 0 0 1 1 1 1 1 1 1 2 2 0 0 0 0 2 2 1 0 2 1 2 0 1 1 1 1 1 1 0 2 2 0 0 0 0 0 1 0 0 0 0 1 1 1 1 0 0 1 1 0 0 0 1 2 1 1 0 0 1 0 1 1 1 1 0 0 0 1 2 0 0 2 0 1 0 0 0 2 1 0 0 2 0 0 0 0 1 0 0 2 0 2 0 0 0 0 1 0 1 1 0 1 2 1 0 0 1 0 0 0 2 1 0 0 2 1 2 0 1 1 2 0 1 1 0 0 0 2 0 0 2 0 1 1 1 0 0 0 2 1 1 2 0 2 0 0 0 0 0 1 0 1 1 1 1 1 2 0 1 1 0 1 1 1 1 1 0 1 1 1 0 0 0 2 0 1 0 0 0 0 2 0 1 2 1 2 0 0 0 0 1 2 0 2 1 0 0 0 2 2 0 2 0 0 2 0 1 1 0 0 2 2 0 0 0 1 0 0 0 0 0 0 0 0 1 0 0 0 1 0 1 1 0 0 0 0 0 0 1 1 1 1 1 1 0 1 0 1 1 1 1 0 1 1 0 0 1 2 1 0 1 2 1 2 2 1 0 1 2 2 0 0 1 1 1 1 0 2 0 1 2 0 0 1 2 0 1 0 2 0 2 0 1 1 1 0 1 1 2 2 1 0 0 0 1 2 0 1 2 0 0 0 1 1 1 1 1 0 0 1 1 0 1 0 1 0 1 1 1 2 1 1 1 0 0 0 0 1 0 0 0 1 1 0 2 0 0 0 0 2 0 2 0 0 1 0 2 1 2 0 1 1 1 0 0 2 2 0 0 2 2 0 2 0 0 0 1 2 0 0 2 0 1 1 0 0 0 0 1 0 1 1 0 0 2 0 2 0 0 0 0 0 0 1 1 1 0 0 1 1 0 1 1 1 1 1 0 1 2 0 0 0 0 2 0 0 2 0 1 0 1 0 1 0 0 1 0 1 0 2 2 1 1 0 1 0 0 0 0 0 0 0 0 1 2 0 0 0 0 1 0 0 1 0 0 0 0 0 0 0 0 0 1 1 1 0 0 0
38 0 1 1 0 0 0 2 0 2 1 0 0 0 0 0 0 2 0 0 2 0 0 0 2 0 0 1 0 2 2 1 1 1 1 1 1 2 0 1 1 1 0 0 0 0 0 0 0 1 1 0 0 0 0 2 0 1 1 0 1 1 0 2 0 0 0 1 0 0 0 0 1 1 2 1 0 1 2 0 1 0 2 0 2 0 0 0 0 1 0 0 1 1 1 1 0 1 1 1 1 0 0 0 2 1 2 0 0 2 0 1 1 2 2 2 2 1 0 2 2 0 2 1 1 1 1 1 2 2 0 0 0 0 0 0 0 0 0 0 1 0 0 0 0 1 0 0 1 1 0 1 0 0 0 1 1 0 0 1 1 1 1 2 0 2 0 0 1 1 0 1 1 1 1 0 0 0 0 0 0 0 0 0 0 0 2 0 0 0 0 0 1 0 2 2 1 0 0 1 0 1 0 0 0 0 1 0 1 0 0 0 1 0 2 2 0 0 1 1 2 0 2 0 0 0 0 1 0 0 0 0 0 0 2 0 0 2 0 0 0 0 2 1 0 1 0 0 0 0 0 0 0 1 0 0 0 2 2 2 2 2 0 0 0 0 0 0 1 1 0 2 0 1 0 0 0 2 2 0 1 0 2 2 2 2 2 0 0 1 0 0 1 1 1 1 0 1 0 1 2 0 0 0 0 1 0 1 1 1 1 2 0 1 1 0 2 0 0 0 1 2 2 1 0 0 0 0 1 1 0 1 0 1 0 0 0 1 0 0 1 1 2 2 0 0 0 0 2 0 0 0 0 0 0 0 0 0 0 1 2 2 0 0 0 2 0 1 2 0 1 2 2 2 1 0 0 2 1 2 2 0 0 0 1 0 0 0 0 0 0 1 1 1 2 2 2 2 1 1 1 1 0 2 0 1 0 0 1 1 0 1 1 1 1 1 1 0 0 0 0 0 1 1 1 1 0 1 1 1 0 0 1 1 1 0 0 1 1 1 2 1 1 0 0 0 2 0 0 0 0 0 0 2 1 1 0 1 1 2 1 2 0 0 0 2 0 2 0 0 0 0 2 0 2 0 2 0 0 0 1 1 0 1 1 1 1 1 1 0 2 2 0 1 0 0 0 1 0 1 1 1 1 1 0 0 1 1 0 0 0 2 0 0 1 0 0 1 0 1 2 2 1 0 0 1 0 0 0 2 0 1 0 0 1 0 2 0 2 2 0 0 1 0 1 1 0 0 2 1 0 0 1 2 1 1 1 0 1 1 0 0 0 2 1 1 1 1 1 0 1 2 1 0 1 0 1 1 0 1 0 0 0 0 1 0 1 0 0 0 1 0 1 0 0 0 0 1 0 2 2 1 2 1 0 1 0 0 1 0 0 0 0 1 0 1 1 1 1 0 0 0 0 0 0 1 1 2 0 0 0 0 1 0 2 1 0 0 2 2 0 1 0 1 1 0 1 0 0 1 0 1 1 1 1 1 2 2 1 1 0 0 1 1 1 2 1 2 0 1 0 2 0 0 0 1 1 1 1 1 2 0 0 1 1 2 2 2 1 1 1 0 0 2 1 0 0 2 0 2 0 0 1 2 2 1 1 0 1 1 0 0 0 0 0 1 0 2 2 0 0 0 0 2 0 0 0 0 1 0 0 0 0 0 1 1 1 1 1 1 0 0 0 1 0 0 0 1 1 1 1 1 1 0 0 0 0 0 2 0 0 0 2 1 0 0 0 2 1 2 0 0 0 0 0 0 1 2 0 0 1 1 0 1 1 2 1 1 1 2 0 2 0 2 0 0 0 1 0 1 0 1 0 2 2 0 1 0 1 1 2 0 0 2 0 0 2 0 0 0 0 0 0 2 2 1 0 0 0 1 0 1 1 0 0 0 0 0 1 1 1 0 0 0 0 0 0 0 0 1 2 1 0 2 2 0 0 0 0 0 0 1 0 0 0 0 0 0 2 0 0 0 0 0 0 0 0 0 2 2 2 2 2 0 0 0 0 0 0 1 1 0 0 1 1 0 1 0 1 0 1 2 0 0 2 1 1 1 0 1 1 1 1 1 2 1 0 0 1 0 1 0 0 2 0 0 2 0 0 1 0 0 0 1 0 0 0 1 0 0 0 1 2 0 0 0 0 0 0 0 1 0 2 1 0 0 1 1 0 1 0 1 0 1 1 0 0 0 0 0 0 0 0 0 0 1 1 0 0 0 0 0 0 2 0 0 2 2 0 2 2 0 0 0 0 0 0 0 1 0 1 0
39 0 0 1 1 0 0 2 0 1 1 0 0 1 1 0 1 0 0 0 1 0 0 0 2 0 2 1 0 2 2 1 1 1 0 0 1 0 1 1 0 0 0 0 2 0 1 0 1 1 1 1 0 1 1 0 0 0 0 1 0 0 0 1 0 0 0 2 0 0 0 0 2 2 1 2 2 2 2 0 2 0 1 1 1 0 0 0 0 2 0 0 1 0 0 2 1 1 0 0 1 0 1 1 0 0 2 1 2 1 0 1 0 0 2 2 2 0 1 1 1 1 2 2 2 1 2 2 2 2 0 0 0 0 1 0 0 0 0 1 2 0 0 0 0 2 1 0 1 0 0 0 0 0 0 0 0 0 0 1 0 0 1 2 2 1 0 0 0 2 2 1 0 2 1 0 1 0 0 0 0 0 0 2 2 2 2 0 0 2 0 2 0 1 1 1 1 0 0 0 1 1 0 0 2 0 0 0 1 0 0 0 2 1 1 2 0 0 2 0 0 0 2 0 0 0 0 0 0 0 0 0 0 0 2 0 0 1 1 1 1 0 1 0 0 0 0 0 1 0 0 0 0 1 1 1 0 2 1 2 1 2 0 0 0 0 1 0 1 0 0 2 1 1 0 0 0 2 1 0 0 0 0 0 1 1 1 1 0 2 0 0 0 2 2 0 2 1 0 1 1 0 0 0 0 0 0 0 0 0 1 1 0 1 1 1 2 1 1 1 0 2 0 2 0 0 1 2 1 1 0 1 2 1 0 0 0 1 0 0 1 1 1 1 1 0 1 0 2 1 1 1 0 0 0 0 1 1 0 2 2 2 1 1 0 0 1 1 1 0 2 2 0 0 0 0 0 1 0 2 1 0 0 0 1 0 0 1 1 0 0 0 2 0 2 1 1 0 1 1 1 1 2 2 0 0 2 1 1 1 0 1 1 1 1 2 0 2 0 2 0 2 0 1 0 1 1 0 2 0 1 0 0 1 1 1 0 1 0 0 0 2 1 0 1 1 1 0 1 1 0 0 0 1 0 0 0 1 0 1 1 1 0 0 0 2 0 2 0 0 0 0 0 2 1 1 1 1 1 0 2 1 0 0 1 0 1 1 1 1 2 2 1 2 0 0 0 1 1 2 1 1 1 1 1 2 1 1 1 0 0 2 0 0 0 0 0 0 1 1 1 1 2 1 0 2 1 1 1 1 1 0 1 0 1 0 1 0 2 2 1 1 1 1 1 2 1 0 2 0 0 0 0 2 2 0 0 1 0 1 1 0 1 1 1 0 0 1 1 0 1 1 0 0 0 0 0 2 0 2 0 0 1 0 0 0 1 1 0 0 0 0 0 0 0 0 0 0 1 1 2 0 0 2 2 0 2 1 1 1 1 0 0 1 1 1 0 1 1 0 0 0 2 2 0 0 0 2 0 0 1 1 0 0 0 0 0 0 2 2 1 2 0 0 2 0 1 2 0 1 1 1 1 2 1 1 1 2 1 0 0 0 1 2 0 2 0 2 0 0 0 1 0 0 0 1 1 1 0 1 1 1 1 1 0 1 1 0 2 2 0 0 0 1 0 0 0 2 0 0 0 1 0 0 1 0 0 1 1 1 0 0 0 0 0 0 0 0 0 0 0 0 1 2 0 1 0 1 0 0 0 0 0 0 0 0 0 1 0 2 1 1 0 1 0 0 0 0 2 1 0 0 0 0 0 0 1 1 0 1 1 2 2 1 0 0 0 2 0 1 2 0 2 0 0 0 1 0 1 1 0 0 0 1 1 2 1 2 1 1 1 1 1 2 0 0 1 1 0 1 0 1 0 2 1 0 0 0 0 1 1 0 1 1 1 0 2 1 1 0 1 1 1 2 2 1 0 0 0 2 0 2 2 0 0 1 1 0 1 0 1 1 1 1 0 1 1 0 0 0 2 2 0 2 2 0 0 0 0 0 0 1 0 0 0 0 0 0 2 0 0 0 1 1 0 1 0 1 1 1 1 1 2 0 0 0 1 0 0 1 1 0 0 2 2 0 2 0 0 0 0 2 0 1 2 1 0 1 0 0 0 0 1 0 1 1 0 1 2 2 0 2 0 0 1 0 1 0 1 0 1 0 0 1 0 0 0 2 0 0 0 1 1 1 1 1 1 0 0 0 1 0 1 0 2 1 2 0 0 1 0 1 2 0 0 2 0 0 1 0 0 1 0 0 0 0 0 0 2 0 0 0 0 0 0 0 0 0 0 1 0 0 0 0 0 0 1 0 1 0 0 0
40 0 0 0 0 0 0 2 0 2 2 0 0 1 0 1 0 1 1 0 0 0 1 0 2 0 0 2 0 1 1 1 0 0 0 0 2 1 0 0 2 2 0 0 0 0 0 0 0 0 0 0 2 2 0 2 0 0 0 0 0 1 0 1 0 0 0 0 0 0 0 0 2 2 2 2 2 1 2 0 1 0 2 0 1 0 0 0 0 2 0 0 1 1 1 2 0 1 1 1 1 0 1 0 1 1 2 1 1 1 0 2 0 1 1 1 1 0 1 1 1 0 1 1 0 0 0 1 2 2 0 0 0 0 0 0 0 0 1 0 0 0 0 0 0 1 0 0 0 0 0 2 0 0 0 0 0 0 0 1 1 1 0 1 0 1 1 0 1 2 1 1 1 1 1 0 0 0 0 0 0 1 0 1 1 1 2 1 0 0 0 1 0 1 1 1 1 0 0 0 0 0 0 1 2 0 0 1 1 0 1 0 1 0 2 2 0 1 2 1 2 1 1 1 1 1 2 0 0 0 1 1 1 0 1 0 0 2 0 0 0 0 1 1 0 1 0 0 0 0 0 0 0 0 0 0 2 2 0 2 0 2 1 1 0 0 1 0 2 1 0 0 1 2 0 0 0 2 0 0 0 0 0 0 1 0 0 1 0 1 0 0 0 1 2 0 1 0 1 0 1 1 1 0 1 1 0 1 1 0 1 1 0 0 0 0 2 0 2 2 0 1 0 1 0 0 0 1 0 0 0 2 1 0 0 0 0 1 0 0 0 0 2 2 1 0 1 0 2 2 1 0 1 1 1 2 2 2 0 1 1 1 1 0 1 1 0 0 1 1 1 1 0 0 0 0 0 2 2 2 1 1 0 0 0 0 0 0 0 0 0 0 0 0 2 0 1 0 1 1 0 1 1 2 1 0 1 1 0 0 1 0 0 0 0 2 0 1 0 1 0 2 0 1 0 1 0 2 1 0 0 1 1 1 1 0 0 1 1 1 2 0 0 0 2 2 2 0 1 1 0 1 0 2 2 1 1 1 1 2 1 2 0 1 1 0 2 1 0 0 1 1 2 2 0 1 0 0 0 0 0 2 0 1 0 0 1 0 0 0 1 1 0 1 1 0 0 2 1 0 0 0 1 1 1 1 2 0 2 0 0 2 0 0 1 0 0 0 0 0 0 2 2 0 1 1 1 1 1 0 1 0 0 0 0 1 1 0 1 1 0 0 2 2 2 2 0 0 2 0 0 0 0 1 2 1 1 0 1 0 1 0 2 2 1 0 1 2 2 0 0 0 0 0 0 0 0 2 0 2 0 0 1 0 0 0 1 0 0 0 0 0 0 0 0 0 1 1 0 0 0 2 1 1 1 1 1 2 2 2 0 0 0 0 2 0 0 1 1 0 1 0 0 0 0 0 1 1 0 0 0 0 1 0 1 0 2 0 2 2 1 1 0 1 1 0 1 1 0 1 0 1 0 1 0 1 2 2 1 0 0 0 2 0 2 2 0 2 1 0 2 0 0 1 1 0 0 0 2 0 1 1 2 2 0 2 0 2 1 0 0 1 0 0 0 0 0 2 0 0 0 1 0 1 2 0 1 0 1 1 1 1 1 0 0 0 0 1 1 1 0 1 1 2 0 1 1 1 1 0 0 0 0 0 0 0 1 1 0 2 1 1 0 0 0 0 0 1 0 0 0 0 2 1 0 0 0 1 0 1 1 0 1 1 0 1 1 2 0 2 0 0 0 0 0 0 0 1 0 0 0 0 0 1 2 2 2 2 2 1 1 2 2 2 1 1 0 1 0 1 0 2 0 2 1 0 2 0 0 2 2 1 0 1 0 1 1 0 0 1 0 1 0 1 1 1 0 0 1 2 0 1 1 0 0 0 0 0 1 1 1 0 1 1 0 1 1 0 1 0 1 1 2 1 0 0 2 1 0 0 0 2 0 0 0 0 0 0 1 0 0 0 1 1 0 1 0 2 2 2 2 2 2 1 2 2 0 0 0 0 0 0 0 1 1 1 0 0 0 0 1 2 2 0 2 2 0 0 0 1 0 1 1 0 1 1 0 1 2 1 0 2 0 1 2 0 0 1 0 0 1 1 0 2 0 0 0 1 0 0 0 0 2 0 0 0 0 0 0 0 1 0 1 0 2 0 2 0 0 1 0 1 1 1 2 0 0 0 1 0 0 0 0 0 1 0 0 0 2 0 0 0 0 0 2 0 2 1 0 1 0 0 0 1 1 0 0 1 1 0 2 1
41 0 0 2 0 0 1 2 0 1 1 1 0 0 0 0 0 1 0 1 1 1 1 1 1 1 1 1 2 1 1 1 1 1 0 0 1 1 0 0 1 1 0 0 1 0 1 0 0 0 0 0 1 1 0 1 0 0 0 0 1 1 0 2 1 0 1 1 0 0 0 2 1 1 2 1 1 1 1 0 2 0 2 0 1 0 0 1 1 2 1 1 2 0 0 1 0 0 0 0 2 0 0 0 2 1 2 0 0 2 1 2 0 2 2 2 2 0 0 1 0 2 2 1 1 1 1 1 2 1 0 0 1 0 0 0 1 0 0 0 2 0 0 0 0 1 1 0 1 0 0 0 2 1 0 1 0 1 0 1 2 1 0 2 0 1 0 0 1 1 1 1 0 2 2 0 0 0 0 1 0 1 0 1 2 2 1 1 0 1 0 2 0 0 2 1 1 0 0 0 0 0 0 1 0 0 0 1 1 0 2 0 2 1 1 2 0 0 2 0 2 2 2 0 0 2 2 2 1 1 0 0 0 1 2 0 1 2 0 0 0 0 1 2 0 2 0 0 0 0 0 0 0 0 0 0 1 1 0 0 0 0 0 0 0 0 0 0 1 1 0 0 1 2 1 0 1 2 1 0 1 0 1 1 2 1 1 1 0 2 1 1 0 1 1 0 0 0 0 0 1 1 1 0 0 0 0 0 0 1 1 2 0 0 0 0 1 2 0 0 0 2 0 1 1 0 1 1 1 1 0 1 1 1 0 0 0 1 0 0 0 0 2 2 0 0 0 0 2 2 1 1 0 1 0 1 2 0 0 1 1 1 2 1 1 0 2 1 2 1 1 1 0 0 0 1 0 2 1 2 2 2 0 0 1 1 1 0 0 1 1 1 0 1 2 1 1 0 1 1 1 1 0 1 0 1 0 1 1 1 1 1 1 1 1 0 2 1 0 1 0 1 0 0 1 1 2 1 2 1 1 0 0 0 0 1 0 1 0 2 2 1 2 1 0 0 2 0 0 0 0 1 0 1 1 1 0 0 0 1 1 1 1 0 0 0 2 1 0 0 1 1 2 1 0 1 0 0 0 1 2 1 0 0 1 1 1 1 0 2 1 1 0 0 0 0 0 2 2 2 0 0 2 2 0 0 1 0 2 0 1 1 0 0 0 1 0 1 1 1 1 2 1 0 1 1 0 1 1 2 0 1 0 0 2 0 0 0 1 2 1 0 0 0 1 2 1 0 1 1 0 1 1 1 2 0 0 0 0 1 0 0 0 0 0 0 0 0 0 1 2 2 1 0 1 0 2 2 0 1 1 0 2 0 2 1 2 2 0 0 0 1 0 0 0 0 0 0 0 0 0 2 1 0 0 2 0 1 1 1 0 0 0 2 0 1 0 2 0 1 0 1 0 0 0 0 0 1 0 0 0 1 0 1 1 0 1 0 2 2 0 1 0 1 1 0 1 2 0 1 0 2 0 1 2 0 2 1 1 0 0 0 1 1 0 1 0 1 0 0 2 0 1 0 0 1 1 0 1 0 1 0 0 1 2 2 0 0 2 2 0 1 1 2 1 1 0 2 0 2 1 1 0 0 1 0 1 2 2 1 0 0 0 0 0 1 0 1 2 0 1 0 1 1 1 1 0 0 0 0 0 0 0 1 1 0 2 1 0 1 1 1 0 1 0 0 1 0 1 1 1 1 1 0 0 0 1 0 1 0 0 1 1 1 0 1 1 2 0 2 2 1 0 0 0 0 1 2 0 0 0 0 0 0 0 2 0 2 1 2 0 1 2 2 1 1 0 0 0 0 0 2 0 2 0 0 1 0 1 1 2 0 1 1 1 0 2 0 1 0 1 1 1 2 2 1 0 0 1 2 1 2 1 1 1 1 0 0 0 0 0 0 0 0 1 0 0 0 1 0 1 1 1 1 1 0 1 0 0 0 1 1 1 0 1 2 1 0 1 0 0 0 0 0 0 1 0 2 2 1 1 1 0 0 0 2 0 0 0 2 2 0 1 1 1 0 1 0 0 0 0 1 1 0 2 0 1 1 0 1 0 1 1 1 0 1 0 1 1 0 0 1 0 1 1 0 0 1 1 1 0 0 0 2 0 0 0 1 0 1 0 0 0 1 1 0 1 2 0 0 2 0 0 0 2 0 2 1 0 2 0 1 1 1 1 1 1 0 1 0 0 0 0 0 0 0 0 0 0 0 0 0 0 1 0 0 1 2 0 2 2 0 0 0 0 0 0 0 0 0 2 1
42 0 0 2 0 0 0 2 0 2 1 1 0 0 0 0 0 2 2 1 1 1 2 1 1 1 1 2 0 2 2 2 1 1 2 1 2 1 0 0 2 2 0 0 0 1 1 0 1 0 0 1 1 1 1 0 0 0 0 0 0 1 0 0 0 0 0 2 0 0 0 1 2 2 2 2 2 0 0 0 2 0 1 2 1 0 0 0 0 2 0 0 0 0 0 1 0 2 2 2 0 0 1 1 0 0 2 0 1 1 0 1 2 2 2 2 2 0 1 1 1 0 2 1 1 1 1 0 2 2 0 0 0 1 1 1 1 0 1 0 0 0 0 0 0 2 0 0 2 1 0 0 0 0 0 0 0 1 1 2 1 0 0 2 0 1 0 0 1 1 1 1 0 2 1 0 0 0 0 0 0 0 0 1 0 0 2 1 1 1 0 1 0 0 0 1 1 0 0 0 1 1 0 1 1 0 2 1 0 0 1 0 1 0 1 2 1 1 2 1 2 1 2 0 0 0 0 1 0 0 0 0 0 0 0 0 0 2 0 0 0 1 1 2 0 2 0 0 2 0 0 0 0 1 1 1 0 1 0 0 0 0 1 1 0 0 1 0 2 2 0 1 2 2 1 1 0 2 2 0 2 0 0 0 2 0 0 0 0 2 1 1 1 2 1 1 0 2 0 1 1 0 0 0 0 1 0 0 1 2 0 2 0 1 1 1 2 1 1 1 0 2 1 2 1 0 0 2 2 1 0 0 1 0 0 0 0 2 0 0 0 0 2 1 1 1 0 0 1 1 0 1 0 0 0 0 1 1 0 1 1 1 2 0 2 1 0 1 2 1 1 1 0 0 0 1 0 1 0 2 1 0 0 0 1 0 0 1 1 0 0 0 1 0 1 0 1 0 0 0 0 0 1 2 1 0 0 1 0 0 2 0 0 0 0 2 0 0 0 0 0 1 0 1 1 1 1 1 1 0 1 0 0 0 0 1 0 0 0 0 2 0 1 0 2 2 0 0 0 0 0 0 0 2 2 1 1 1 1 0 0 0 0 0 0 2 0 2 0 1 2 2 2 0 1 1 1 0 0 1 1 1 0 1 1 1 1 1 1 0 0 1 1 1 0 0 0 2 1 1 1 0 1 1 0 0 1 0 1 1 0 0 0 0 1 1 0 0 1 1 1 2 2 1 0 2 1 1 1 1 1 1 0 0 1 0 2 0 1 1 2 0 2 0 1 1 1 1 1 1 0 0 1 2 1 1 1 0 0 0 0 1 2 2 2 0 0 1 1 1 1 1 0 0 0 0 1 2 0 1 1 0 2 0 2 1 2 1 0 0 0 0 0 0 1 0 0 1 0 1 1 1 0 1 1 0 0 1 1 1 1 0 0 1 1 1 0 0 0 0 0 0 0 0 0 0 1 0 0 0 0 1 1 0 2 1 0 1 1 0 1 1 0 0 1 0 1 1 0 2 0 2 0 1 2 0 2 1 0 0 0 0 1 0 1 0 0 2 0 0 0 1 0 0 0 0 0 1 2 0 1 1 0 2 2 2 2 2 1 0 1 1 1 1 0 0 0 2 0 1 1 1 0 0 2 0 2 2 1 0 0 0 0 0 0 1 0 1 0 0 0 0 1 2 0 1 0 0 1 0 1 1 1 0 1 1 1 0 0 1 0 0 0 1 0 1 1 1 0 0 0 0 0 0 0 0 0 0 0 0 0 0 1 1 1 1 1 2 0 0 0 1 1 1 1 0 2 2 0 0 1 1 1 1 1 2 1 2 1 2 0 1 2 2 0 0 1 0 0 0 1 0 0 2 2 0 1 0 0 2 2 1 1 1 0 0 2 1 1 0 1 1 1 2 2 1 0 0 1 2 1 2 1 0 0 1 0 1 2 1 1 1 0 1 0 0 1 0 1 0 2 2 1 1 1 0 1 0 0 0 1 2 1 0 1 0 1 0 1 0 0 0 1 1 0 2 0 0 1 0 1 1 1 0 1 1 0 0 0 2 2 0 0 2 2 0 2 0 0 0 0 2 1 0 1 1 0 1 0 1 1 1 1 0 1 2 0 1 1 1 0 1 1 1 0 0 2 1 0 0 0 0 1 2 0 1 0 1 0 1 0 1 1 0 0 1 0 0 0 0 2 0 2 0 0 0 0 0 0 1 0 1 0 0 1 0 1 1 1 0 0 0 0 0 0 2 2 0 2 1 1 0 0 1 0 0 1 0 0 0 0 0 1 0 0 0 1 0 0 0 2 0
43 0 0 1 2 0 0 1 1 1 1 1 1 1 0 1 1 0 0 1 0 0 0 0 2 0 0 1 0 2 2 0 0 0 0 0 2 2 0 0 0 0 0 0 0 0 2 1 0 1 1 1 1 2 1 0 1 0 0 1 1 0 0 1 1 1 1 1 0 0 0 1 2 1 1 2 1 0 1 0 1 0 2 0 2 0 0 1 1 2 0 1 1 0 1 2 0 0 0 0 1 1 0 1 1 1 1 2 2 1 0 2 1 0 2 2 2 0 0 1 2 0 2 0 0 0 0 2 2 2 0 0 1 0 0 0 1 0 1 0 1 0 0 0 0 2 1 0 0 0 1 1 0 0 2 0 0 2 0 2 0 0 1 1 0 1 0 0 0 2 1 0 2 0 1 0 0 0 0 1 0 0 2 0 2 0 2 1 0 0 0 1 0 1 2 1 0 0 0 0 1 1 0 0 1 0 0 0 0 0 2 0 0 0 1 2 0 0 1 1 2 1 2 0 1 1 0 2 1 0 0 0 0 1 2 0 1 2 0 0 0 1 1 2 0 2 0 0 1 0 0 0 1 0 0 0 2 1 0 0 0 0 1 1 0 0 1 0 2 2 0 0 0 1 0 0 0 2 1 0 1 1 1 1 1 1 1 1 0 2 0 1 2 2 2 2 0 2 2 0 0 0 2 0 2 0 0 0 2 2 0 2 0 2 2 2 2 1 0 0 1 2 1 0 1 0 1 1 1 1 0 1 0 2 0 0 0 1 0 0 1 0 2 2 0 0 0 0 2 1 1 0 0 1 0 1 1 1 0 0 0 0 2 1 2 0 1 2 2 0 2 2 2 1 2 0 0 2 1 2 1 2 0 1 0 0 2 0 0 0 0 0 0 0 2 0 0 0 0 0 0 0 1 2 0 0 1 2 0 0 0 0 2 2 2 2 0 0 0 0 1 1 0 2 0 0 0 1 2 1 1 0 0 0 0 0 0 1 0 0 2 0 2 2 0 1 2 0 0 1 0 1 0 1 1 1 0 0 1 1 0 1 0 1 1 1 1 2 0 0 1 0 0 2 0 0 0 0 0 2 2 1 0 1 2 1 0 0 0 0 1 1 0 0 1 0 0 2 2 1 0 0 1 1 0 0 2 0 1 2 1 2 0 1 0 2 0 1 1 2 2 2 2 1 0 2 0 1 1 1 1 0 2 2 0 0 1 0 2 2 0 0 1 0 1 1 1 0 2 0 0 0 1 1 2 0 0 0 1 0 1 0 0 1 0 1 1 1 1 0 0 0 0 0 0 0 0 2 0 1 1 0 2 0 1 0 1 1 0 0 1 0 2 0 1 0 0 0 0 1 1 1 1 2 1 0 0 1 1 1 0 0 0 0 1 0 0 1 0 0 1 0 0 0 0 1 1 1 0 0 1 1 0 0 1 0 0 0 2 2 0 1 1 1 2 0 2 1 0 1 0 2 0 2 2 0 1 1 1 0 0 0 1 0 1 1 0 1 0 0 1 0 0 1 1 0 1 1 2 0 1 0 0 2 2 2 2 2 0 2 0 0 1 1 0 1 0 1 0 1 0 1 0 1 1 0 2 2 1 0 0 0 0 0 0 0 0 2 0 0 0 0 1 2 1 0 1 0 0 0 0 0 0 0 1 1 1 0 0 1 0 0 0 0 0 0 0 0 0 0 0 0 0 0 0 0 0 1 1 1 1 1 0 0 0 0 1 0 0 0 0 1 0 0 0 0 1 2 0 0 0 0 0 1 1 2 1 2 1 2 0 1 2 2 1 1 0 2 2 2 0 0 0 2 2 0 1 1 1 0 0 0 0 1 0 1 1 0 1 0 1 2 0 1 1 2 0 0 0 1 0 2 1 1 0 1 0 1 2 0 0 0 1 1 0 1 1 0 0 0 2 2 1 1 1 0 1 0 0 0 0 2 0 0 0 1 1 0 1 0 0 0 0 2 0 2 0 0 1 0 2 0 0 0 0 0 0 1 0 2 2 0 0 2 2 1 2 0 0 0 0 2 0 0 2 1 0 0 0 0 0 0 1 0 2 2 0 2 2 1 0 2 0 2 2 0 1 0 0 0 1 0 0 1 0 0 0 2 0 0 0 1 1 1 0 0 1 1 0 0 2 0 1 0 1 0 2 1 0 1 0 0 1 0 1 2 1 0 1 0 0 0 0 0 1 0 1 1 2 0 0 1 0 0 0 0 0 0 0 0 0 0 0 1 0 0 0 0 0 0 1 0
44 0 0 0 1 1 0 1 0 1 1 0 1 1 0 1 1 1 0 1 1 0 1 0 2 0 1 2 0 2 2 0 1 1 0 0 2 1 1 1 2 0 0 1 0 1 0 1 0 0 0 0 0 0 1 2 0 0 1 1 0 1 0 2 0 0 0 1 0 0 1 0 2 2 2 2 2 0 2 0 0 0 2 0 1 0 0 0 0 2 0 0 1 1 0 1 0 2 2 2 0 0 0 1 1 1 2 0 0 2 1 2 2 2 2 2 2 0 1 0 0 1 1 1 0 0 0 1 1 1 0 0 0 0 0 0 0 0 0 2 1 0 1 0 0 1 1 0 0 0 0 1 0 0 1 0 0 1 1 0 1 0 0 1 0 0 0 1 0 1 1 1 0 2 1 0 0 0 0 0 0 0 0 1 2 2 1 1 0 0 0 1 0 1 2 1 0 0 0 0 0 0 0 2 1 0 1 0 2 0 1 0 2 0 1 2 0 0 0 0 0 0 1 1 1 1 2 1 0 0 1 1 1 1 1 1 1 2 0 0 0 0 2 1 0 1 1 0 1 1 1 1 0 0 0 0 1 2 0 0 0 0 0 0 0 0 2 0 2 1 0 1 0 2 0 0 1 2 1 0 0 0 1 1 2 0 0 2 0 1 0 0 1 2 2 1 0 2 0 2 2 0 1 0 0 0 1 0 2 2 0 2 0 1 1 1 1 0 0 0 2 2 1 2 1 0 0 0 0 1 0 2 0 1 0 0 0 2 0 1 1 1 1 1 0 1 0 0 2 0 0 0 0 0 0 0 1 2 0 0 0 0 2 2 0 0 0 2 2 0 2 2 0 0 1 0 0 1 0 2 1 0 0 0 1 0 0 1 1 0 0 0 0 0 2 0 0 1 1 1 0 0 1 2 0 0 1 1 0 0 0 0 1 1 1 2 0 0 0 0 0 1 1 0 1 1 0 1 2 0 2 0 0 1 1 0 0 2 0 0 1 0 2 1 1 2 1 0 0 1 0 0 0 1 1 1 0 2 2 1 0 1 0 0 0 2 0 1 0 0 1 1 2 2 0 0 0 1 0 1 0 1 0 0 1 0 1 1 0 1 0 1 1 2 1 1 1 2 1 1 1 0 1 1 0 1 2 1 0 1 0 1 0 2 0 2 1 0 1 2 2 2 1 0 0 1 1 0 0 2 0 2 1 1 0 0 0 0 2 2 1 1 1 0 1 2 0 1 1 1 0 1 0 1 2 0 1 1 1 0 0 0 1 1 1 0 0 0 1 0 0 0 0 0 0 0 0 2 0 1 1 1 2 0 2 1 1 0 0 0 1 1 1 0 1 0 0 0 0 0 0 1 0 2 2 0 1 0 0 0 0 0 0 0 1 0 0 2 2 0 0 0 0 0 0 0 1 1 0 0 0 2 0 0 2 0 2 0 2 2 1 1 0 1 1 0 1 1 1 2 1 1 0 0 2 0 2 2 1 0 0 0 1 2 0 2 0 2 0 1 0 1 0 0 0 0 0 0 2 0 0 1 0 1 2 2 0 1 2 0 0 1 0 2 2 0 0 1 0 1 0 1 0 1 1 0 0 2 2 0 1 1 0 0 0 1 0 2 1 0 0 0 0 2 0 0 0 0 0 0 0 0 0 0 1 1 1 1 1 2 0 0 0 0 0 0 0 0 0 0 0 0 0 0 0 2 0 0 1 0 0 0 1 1 0 0 0 2 0 1 0 0 0 0 0 1 0 2 0 0 2 2 0 1 0 1 0 1 0 2 0 1 0 1 0 0 0 0 0 1 0 1 0 2 1 0 2 0 0 0 0 0 2 0 0 0 1 0 1 0 1 1 1 2 2 2 0 0 1 1 0 0 2 1 1 1 0 0 0 0 0 0 1 1 0 1 1 0 0 1 1 1 1 1 1 0 1 0 0 0 0 1 1 0 1 2 0 0 0 0 0 0 1 1 0 0 0 0 1 0 0 0 2 0 0 0 0 0 1 1 1 0 0 2 2 0 2 0 0 1 0 1 0 0 2 0 1 2 0 0 0 0 0 1 1 1 0 0 2 1 1 1 0 2 2 0 1 2 0 0 1 0 0 1 0 0 0 1 0 0 1 1 2 0 0 0 0 1 0 0 2 0 2 0 1 1 1 1 0 2 0 0 0 0 1 1 0 0 1 0 0 0 0 0 0 2 2 1 2 0 0 1 0 2 0 1 1 0 0 0 0 0 0 0 0 0 0 0 0 0 1 1
45 0 0 2 1 0 0 1 0 1 1 1 1 1 0 0 0 0 0 1 0 0 0 0 2 0 1 2 0 1 1 0 1 2 0 0 2 2 0 0 1 1 0 0 1 0 0 0 0 0 0 1 1 1 0 1 0 0 0 0 0 0 0 2 0 0 1 1 0 0 0 1 1 1 1 1 1 1 2 1 0 0 2 0 1 0 0 1 1 2 0 1 2 0 0 0 0 2 2 2 1 0 1 0 1 0 1 0 1 1 0 0 0 2 2 2 1 0 1 1 1 1 0 2 0 0 0 0 1 1 0 0 0 0 0 0 0 0 0 0 2 0 0 0 0 0 0 0 0 0 1 2 1 1 0 1 0 2 0 2 1 1 0 2 1 1 0 0 1 1 0 1 0 2 2 0 0 0 0 0 0 0 0 2 1 1 2 2 0 0 0 2 0 2 2 0 1 0 0 0 0 0 0 0 2 0 0 1 0 0 0 0 1 0 2 2 1 0 2 1 2 0 2 0 0 1 1 1 1 1 0 0 0 0 1 0 0 2 0 0 0 0 2 2 0 2 0 0 0 0 0 0 1 0 0 0 1 1 0 0 0 0 0 0 1 1 0 0 2 1 1 1 0 0 0 0 0 2 2 0 0 0 0 0 2 1 0 2 0 2 0 0 0 2 0 1 0 1 0 1 1 1 0 0 0 1 1 0 0 0 1 1 0 2 2 1 1 1 1 1 0 1 1 0 0 0 0 1 1 2 0 0 0 1 0 0 0 2 0 0 0 0 2 2 0 0 1 1 2 1 0 0 1 0 0 0 2 1 0 0 0 0 2 1 1 0 0 2 2 1 1 1 2 1 2 0 0 1 1 1 1 1 0 0 0 1 1 1 1 1 2 2 0 0 2 0 0 0 0 0 0 1 0 2 2 0 0 1 1 1 0 1 0 0 1 2 0 0 0 0 0 1 0 0 2 1 1 0 1 1 1 0 0 0 0 1 0 0 0 0 1 0 2 2 0 2 2 0 1 1 0 1 0 2 1 0 1 1 1 1 1 1 0 0 0 1 1 1 0 0 1 1 1 2 0 0 0 0 0 1 0 2 0 1 2 1 0 2 2 1 1 2 0 1 1 0 0 1 0 1 1 1 2 2 0 0 2 0 0 1 0 1 1 0 0 1 0 0 1 2 2 2 1 1 0 1 0 0 0 2 0 0 0 0 1 0 1 0 1 1 0 1 2 0 2 2 0 1 1 1 0 0 1 2 1 1 0 0 0 0 0 1 1 1 0 1 1 2 2 0 0 0 1 0 1 0 1 2 0 1 0 1 0 0 0 0 0 2 1 1 0 0 1 0 0 0 0 0 0 0 0 2 0 2 2 0 1 0 0 1 1 0 0 0 1 2 0 1 1 0 0 0 0 0 0 1 2 2 0 0 0 1 1 0 1 1 0 0 2 2 0 0 0 1 2 0 2 1 0 1 0 1 0 1 1 0 2 1 0 0 0 0 1 1 0 1 0 2 2 0 0 0 0 0 1 0 0 0 1 0 0 2 1 2 1 2 1 2 1 0 0 2 0 1 1 0 0 2 0 2 1 0 0 1 2 0 1 1 2 2 0 0 0 1 0 1 0 1 1 0 0 1 0 2 0 0 0 1 0 1 0 0 0 0 0 0 1 1 1 2 0 0 0 0 0 1 0 0 1 0 0 2 1 0 1 0 0 0 0 0 0 0 0 0 1 0 1 1 0 1 0 0 0 1 1 0 2 1 1 1 0 1 1 0 0 1 0 0 0 2 0 2 0 1 0 0 0 1 0 2 0 2 0 2 2 0 0 1 1 1 1 0 1 0 1 0 1 0 1 0 0 1 1 1 1 1 0 0 0 2 0 2 1 1 0 0 1 0 1 0 0 0 0 0 0 0 0 0 1 0 1 1 1 2 2 0 0 1 1 1 1 2 0 0 0 1 1 0 0 0 1 0 0 1 0 1 0 1 1 1 1 1 1 0 0 1 0 1 0 2 2 0 1 1 2 0 2 0 0 1 0 2 0 0 1 0 0 1 0 1 0 1 1 0 1 1 0 0 2 1 0 2 0 1 1 0 0 2 1 1 1 0 1 1 0 1 2 2 0 0 0 0 2 0 0 1 0 0 0 0 2 0 2 1 1 0 2 0 0 2 0 1 0 2 2 0 2 0 0 0 0 0 0 0 0 0 0 0 1 1 0 0 0 2 0 0 2 1 1 1 1 2 1 0 0 0 0 1 2 0 1 0
46 0 0 2 0 0 0 2 0 2 2 0 1 1 0 1 1 1 0 1 0 1 0 0 2 0 0 0 0 1 1 0 1 2 1 0 1 2 0 0 2 2 0 0 0 0 1 0 0 1 1 1 0 0 1 1 0 0 0 1 0 0 0 0 1 1 1 1 0 0 1 0 2 2 2 2 1 1 1 0 2 0 2 0 2 0 0 0 0 2 0 1 0 0 1 1 0 1 1 1 0 0 1 0 1 0 1 2 1 1 0 1 1 1 1 1 1 0 0 2 2 0 2 0 0 0 0 1 2 2 0 0 0 0 0 0 0 0 0 2 1 0 0 0 0 0 1 0 0 0 0 0 2 1 1 1 0 0 0 1 1 1 0 2 0 2 0 2 0 0 0 0 1 1 2 0 0 2 0 0 0 0 1 0 1 0 2 2 1 0 1 2 1 1 1 2 2 1 0 0 0 0 0 1 1 0 1 0 0 0 1 0 1 0 0 2 0 0 2 1 2 1 2 0 0 1 1 1 0 0 0 0 0 0 2 0 0 2 0 0 0 1 1 1 0 1 0 0 0 1 1 1 1 0 0 1 1 1 0 0 0 0 0 0 1 1 0 1 1 1 0 0 2 2 1 0 0 1 2 0 1 0 0 0 1 1 1 2 0 1 0 0 0 1 1 1 0 0 0 0 1 0 0 0 0 1 1 0 0 0 0 0 0 1 0 1 2 0 1 1 0 1 0 2 1 0 0 1 1 1 0 1 2 1 0 0 0 2 0 1 1 2 1 2 0 1 1 0 1 1 1 0 0 1 0 1 1 1 0 2 2 2 1 0 1 0 1 1 2 1 1 1 0 0 1 0 0 1 0 1 2 2 0 0 0 1 1 0 0 0 0 0 0 2 2 1 1 2 0 0 0 0 0 2 0 0 0 1 0 0 0 0 0 0 0 2 0 0 0 0 1 1 1 1 2 2 1 0 0 0 0 0 1 1 1 0 0 0 0 0 2 1 1 1 0 1 2 0 0 0 0 0 0 2 1 0 1 1 1 2 1 2 1 0 0 0 2 2 0 0 1 1 1 1 2 0 2 0 0 0 0 2 0 0 1 1 1 1 1 1 2 2 1 2 0 1 1 1 0 1 1 1 2 0 0 0 2 0 2 0 2 0 0 0 1 1 0 1 0 1 1 2 2 2 0 2 0 0 0 1 0 0 0 0 2 0 0 0 0 0 0 2 1 0 1 1 0 1 1 2 1 1 0 1 1 1 0 1 0 1 1 0 2 2 2 0 0 1 1 1 0 1 0 0 0 0 0 1 0 0 0 1 0 0 0 0 0 0 0 0 1 0 0 0 0 0 0 1 0 1 1 1 2 0 0 1 1 0 1 1 0 0 0 0 1 0 0 1 0 0 0 0 0 1 0 0 0 1 0 0 0 2 0 0 1 1 0 0 1 0 1 0 0 0 1 0 1 2 0 0 0 2 0 1 1 0 2 1 1 0 0 0 0 2 0 2 1 2 1 0 1 1 0 0 0 1 1 0 1 0 1 0 0 2 2 2 2 1 1 1 0 1 0 1 1 0 0 1 0 0 0 0 0 0 0 0 0 2 1 0 0 0 0 1 0 1 0 1 2 1 0 0 0 2 0 0 0 0 1 0 1 1 0 0 0 0 1 0 0 1 0 0 0 0 0 0 0 0 1 1 0 0 1 0 0 0 2 0 1 1 0 1 1 1 0 0 0 0 0 1 0 0 1 2 1 0 2 0 1 1 0 1 2 0 0 0 0 2 1 2 0 1 1 2 1 1 0 0 0 0 0 2 0 1 2 0 1 0 0 2 2 1 1 0 1 0 1 1 1 0 0 1 2 2 1 0 0 0 1 2 1 2 2 0 0 1 1 0 1 0 0 1 0 0 0 0 0 0 0 0 2 2 0 2 2 0 0 1 1 1 0 2 0 0 0 1 1 0 1 0 0 0 1 0 0 0 0 1 2 1 1 1 2 0 1 1 0 0 1 1 1 0 0 2 2 0 2 1 0 0 0 2 1 0 1 2 0 1 0 1 0 1 0 0 0 0 0 1 1 0 0 1 0 2 1 0 1 2 0 0 1 1 1 2 0 0 1 0 1 0 0 0 2 0 0 1 0 1 0 0 1 0 1 0 1 0 1 0 0 0 0 0 1 0 1 1 1 0 1 0 0 1 1 1 0 0 0 0 2 1 1 0 0 1 0 0 1 1 0 1 1 0 0 0 0 0 0 1 2 0 0 0
47 0 0 2 1 0 1 2 0 1 1 0 0 0 0 0 0 1 0 1 1 1 0 0 2 0 0 1 0 2 2 1 1 1 0 1 1 1 0 0 2 2 0 0 0 0 0 0 0 0 0 0 0 1 1 1 1 0 0 2 0 0 0 0 0 0 0 0 0 0 0 0 2 2 1 2 2 1 2 0 0 0 2 0 2 0 0 0 0 2 0 0 1 0 0 1 0 0 0 0 2 0 2 0 0 0 2 0 1 1 0 2 1 1 1 1 1 1 1 1 1 0 2 0 0 0 0 1 2 2 0 0 1 0 1 1 0 0 1 2 2 0 1 0 0 0 0 0 0 0 0 1 1 0 1 0 0 0 1 1 1 1 0 0 0 2 0 1 0 0 0 1 1 1 2 0 1 0 2 2 2 0 2 0 2 0 2 2 1 0 2 2 0 0 1 2 1 0 0 0 2 2 0 0 0 0 1 0 1 0 1 0 1 0 1 2 0 0 0 0 2 2 1 0 0 1 1 2 0 0 0 0 1 1 1 1 0 2 0 0 0 1 2 2 0 2 0 0 1 1 1 1 0 0 0 0 0 1 0 0 0 0 0 0 1 0 2 0 1 1 0 1 2 2 1 0 1 1 1 0 0 1 1 1 1 2 1 1 0 2 1 1 0 2 1 1 0 0 1 0 0 0 1 0 0 2 1 0 0 0 1 2 0 0 0 0 2 0 1 1 1 2 0 2 1 0 1 1 1 2 0 0 2 2 0 0 0 2 1 2 2 1 1 1 0 0 0 0 1 2 0 1 0 0 0 0 0 0 0 1 1 1 1 1 0 1 0 1 1 0 2 2 1 0 1 0 0 1 2 2 0 0 0 0 1 0 1 0 0 0 0 0 0 0 1 0 1 1 1 1 1 1 0 1 1 0 0 2 0 0 0 0 2 2 2 2 0 0 0 0 1 0 0 0 0 0 0 0 0 0 0 0 0 0 0 1 0 1 0 1 1 0 1 0 1 1 1 0 0 0 0 1 0 2 2 2 0 2 1 2 1 2 1 0 0 1 1 2 0 1 1 1 1 1 2 0 0 1 1 0 0 2 0 0 2 1 0 2 1 1 1 2 1 2 0 0 0 1 1 2 1 1 1 1 1 1 1 0 0 2 0 0 0 0 1 0 0 0 0 2 2 1 2 1 1 2 0 1 1 1 0 2 0 0 1 1 1 0 2 2 0 1 2 0 2 2 0 1 1 2 1 1 0 2 2 0 0 0 2 0 1 0 0 2 0 1 2 1 1 0 0 0 0 0 0 0 0 1 0 1 0 0 1 0 1 0 2 1 0 0 0 1 0 0 0 0 0 0 0 0 0 1 1 1 2 1 1 0 0 0 1 0 0 0 0 0 0 1 1 0 0 0 0 0 1 1 1 1 0 0 0 1 1 0 0 0 0 0 2 2 2 1 1 1 1 0 0 0 1 2 0 2 1 1 0 1 2 1 1 0 0 0 1 1 0 1 1 2 1 0 2 0 0 0 0 0 0 1 2 0 1 1 0 0 2 2 0 1 2 1 0 1 0 1 1 0 1 1 0 1 0 1 0 2 1 0 1 2 2 1 0 0 0 0 1 1 0 0 1 0 0 1 0 2 0 0 1 0 1 0 0 0 0 0 1 1 1 0 0 0 0 0 0 1 0 1 1 2 0 0 0 0 1 0 0 1 0 0 0 0 0 2 1 1 0 0 1 0 0 1 0 1 0 1 1 0 1 1 1 1 0 1 1 0 0 2 0 2 2 2 0 1 2 2 0 0 1 1 0 1 0 2 0 2 2 1 1 0 0 1 1 0 1 0 1 0 2 0 0 1 0 1 0 1 1 1 0 0 0 2 0 2 2 0 0 1 1 0 0 0 0 0 0 0 0 0 0 0 0 0 2 2 2 1 0 0 2 0 0 0 0 2 1 0 1 1 1 0 1 0 0 0 1 1 0 1 0 1 1 1 1 1 0 0 0 0 0 1 0 2 2 0 1 1 2 1 2 0 0 0 1 2 1 0 2 1 0 1 0 0 0 1 2 0 2 2 0 2 2 1 0 2 0 1 0 0 1 1 0 0 1 0 0 2 0 0 0 0 0 1 0 0 1 2 2 0 0 0 0 1 0 1 2 1 0 0 1 0 0 1 1 1 0 0 0 1 2 0 1 0 0 0 0 0 2 0 1 0 2 0 0 0 0 0 0 0 0 2 0 1 1 0 1 2 1 0 0 0 1 1 0 0
48 0 1 0 0 0 0 1 0 1 0 1 0 0 0 0 0 0 0 1 0 1 0 0 2 0 0 2 0 2 2 1 0 1 0 0 2 1 0 0 0 0 0 0 0 0 0 1 0 0 0 1 1 1 0 2 0 0 0 0 0 1 0 0 0 0 0 2 0 0 0 2 2 2 2 2 2 0 1 0 1 0 2 1 1 0 0 0 0 2 0 0 1 0 2 2 0 0 0 0 1 0 1 1 0 0 2 1 0 2 0 1 0 1 2 2 1 0 0 1 1 0 2 0 0 0 0 1 2 2 2 2 0 0 1 1 0 0 0 1 1 0 0 1 0 0 0 0 0 0 0 0 1 0 0 1 0 0 1 0 1 0 0 2 1 1 0 1 1 0 0 2 0 2 1 0 0 0 0 0 0 1 1 0 2 1 1 1 0 0 0 1 0 0 1 1 2 0 0 0 0 0 1 1 2 0 1 0 0 0 0 0 1 0 0 2 1 0 2 0 0 0 2 0 0 0 0 1 0 0 0 0 0 1 1 2 0 2 0 0 0 0 2 1 1 2 1 0 0 0 0 0 0 1 1 0 0 2 0 0 0 0 1 1 0 0 0 0 1 1 0 2 1 2 0 0 0 2 1 0 0 0 1 1 2 1 0 2 0 2 1 1 0 2 1 1 0 0 0 0 1 0 0 1 0 0 0 1 2 1 0 1 0 2 2 1 1 0 0 0 1 1 2 2 0 0 0 1 0 0 0 2 1 0 0 0 0 1 1 0 1 1 2 0 0 0 0 1 2 2 0 0 0 0 0 0 0 1 0 2 2 2 0 0 0 0 1 2 2 0 2 2 0 0 0 1 0 2 0 0 2 1 0 0 1 1 1 0 0 1 1 1 0 1 2 0 0 1 1 1 0 1 0 2 1 0 0 2 0 0 0 0 0 0 0 1 1 0 0 0 1 0 1 2 0 1 1 1 1 0 1 0 1 1 1 0 0 1 0 0 2 0 1 0 1 1 1 0 1 2 0 0 0 1 1 0 1 1 1 1 1 1 0 0 1 1 1 1 0 0 2 2 2 1 0 0 0 0 0 0 0 2 0 0 2 0 0 1 0 1 0 1 1 1 0 0 0 1 1 2 1 1 2 2 0 0 2 1 0 1 0 1 0 1 0 1 1 0 1 2 2 1 1 0 0 1 0 1 1 1 0 2 0 0 1 0 1 0 1 1 1 0 0 0 1 1 0 1 1 2 1 2 0 1 1 1 0 1 1 1 1 0 0 1 0 1 0 1 1 0 0 1 0 0 0 0 1 2 0 0 0 0 1 0 1 1 1 1 1 1 0 0 0 1 2 0 1 0 0 0 0 2 0 2 2 0 0 0 1 1 0 0 0 1 0 0 0 2 1 0 0 0 2 2 0 0 0 1 0 0 0 1 0 0 2 0 2 0 2 2 0 1 1 1 2 0 2 2 0 1 1 1 2 2 0 1 2 2 2 0 0 0 1 1 0 1 1 2 1 1 1 1 0 0 0 0 1 1 2 0 1 0 1 2 1 2 0 2 1 0 1 1 0 1 1 0 0 2 0 0 0 0 0 2 2 0 0 1 1 1 0 0 0 1 0 0 0 1 0 0 0 0 2 2 0 0 0 0 1 0 0 0 0 1 1 0 0 0 0 0 0 0 0 0 0 1 0 0 1 1 1 1 1 0 1 2 0 0 1 0 1 2 1 1 0 0 0 1 0 2 1 1 0 1 1 1 2 1 1 1 0 1 0 2 1 2 1 1 1 2 0 2 0 0 0 0 0 1 0 2 0 1 0 2 1 0 0 0 0 2 2 1 1 1 1 0 2 0 1 1 1 2 1 1 1 1 0 0 0 2 0 2 2 0 0 0 0 1 0 0 0 0 0 0 0 0 0 0 0 0 2 2 0 2 2 0 0 0 0 0 0 1 0 0 0 1 1 0 2 0 0 0 0 0 0 0 0 0 0 0 0 0 2 0 0 0 0 2 1 2 2 0 0 2 2 0 2 0 1 0 1 2 1 0 1 2 0 1 1 1 0 0 1 0 2 2 0 1 1 1 0 1 0 0 1 0 1 0 0 0 1 0 1 1 0 1 2 0 1 2 0 1 0 2 0 0 1 1 0 1 0 0 2 0 1 1 1 1 0 2 0 0 1 0 1 0 0 0 0 0 0 0 0 0 0 0 1 0 1 0 0 0 0 1 0 0 1 0 0 0 0 0 0 1 1 0 0 1 1 0 2 1
49 0 0 2 0 0 2 2 0 1 0 0 0 0 0 1 0 2 1 1 1 1 1 0 2 0 0 2 0 2 2 1 2 1 0 0 2 1 0 0 1 1 0 0 0 2 2 0 0 1 1 1 1 1 0 2 0 0 0 1 0 1 1 1 0 0 0 1 0 0 1 0 1 1 1 1 1 1 1 0 2 0 2 1 2 0 0 1 1 2 1 1 1 0 1 2 0 1 1 1 1 0 0 0 2 2 2 1 1 1 0 1 1 2 2 2 2 1 1 1 1 0 2 0 0 0 0 2 2 2 2 2 0 0 0 0 0 0 0 1 0 0 1 0 0 1 1 0 1 2 0 0 0 0 1 0 0 2 0 2 1 0 0 2 2 1 1 0 0 2 2 0 0 2 1 1 0 1 1 1 1 0 1 0 1 0 2 2 2 1 1 2 0 0 1 2 1 0 0 0 0 0 0 0 1 0 1 0 0 0 1 0 0 0 1 2 0 0 2 1 2 0 1 0 0 1 1 2 1 1 0 0 0 0 0 0 0 2 0 0 0 0 1 2 0 2 0 0 0 0 0 0 2 1 1 0 1 1 0 1 0 1 0 0 0 0 0 0 2 1 0 1 1 1 1 1 1 2 2 0 1 0 0 0 0 0 0 2 0 2 1 0 0 2 2 0 0 0 0 0 0 0 0 0 0 0 0 1 0 1 0 1 0 2 2 0 1 1 0 0 1 2 0 2 0 0 0 2 1 0 0 2 0 0 0 0 0 2 0 0 0 0 2 2 0 0 1 1 2 1 0 0 0 0 0 0 1 0 0 1 2 2 2 1 1 1 1 2 2 0 2 2 0 0 0 0 0 2 0 0 1 0 0 0 0 1 1 0 0 0 0 0 1 1 2 2 2 0 1 1 1 1 0 1 0 0 0 0 0 0 0 0 1 1 1 2 0 0 0 0 1 1 0 1 1 0 0 1 1 0 1 0 0 0 0 0 0 0 0 1 1 0 0 1 1 2 2 0 0 0 0 1 0 2 2 2 0 1 1 0 0 0 1 0 0 2 0 1 0 0 1 1 1 2 0 0 0 0 0 0 1 1 0 0 1 0 0 1 1 1 2 2 1 2 0 0 0 2 0 0 0 0 1 1 0 0 2 0 1 1 0 1 0 0 1 0 0 1 0 1 1 2 2 2 0 2 1 2 2 0 2 0 0 0 1 0 1 0 2 2 1 0 2 0 2 2 1 0 2 1 0 0 1 2 1 1 0 0 2 0 0 0 1 2 1 0 1 1 1 0 0 0 1 0 1 0 2 1 0 1 0 1 1 0 1 1 1 2 1 1 0 0 0 0 0 0 0 0 1 1 2 0 1 2 1 0 0 0 1 0 1 0 0 1 1 1 0 0 0 0 1 0 0 0 0 1 2 2 0 0 0 0 0 0 2 1 1 0 2 1 1 1 0 0 1 0 1 2 0 2 1 0 0 0 2 0 0 2 0 1 1 0 2 2 0 2 0 2 0 0 0 1 0 0 2 0 0 0 2 0 0 1 0 2 2 2 1 2 1 0 0 1 0 1 1 0 0 1 0 1 0 0 0 1 1 0 0 1 2 1 0 0 0 0 0 0 0 2 1 0 0 0 0 2 1 0 2 1 0 0 0 0 1 0 2 2 2 1 1 2 0 0 0 0 0 0 0 1 1 1 1 1 0 0 1 0 0 1 0 1 1 0 2 1 1 0 0 2 0 2 1 0 0 0 0 1 1 2 0 1 1 1 0 1 0 2 0 1 1 1 1 2 1 2 0 0 1 0 0 1 0 2 0 1 2 0 2 0 0 2 2 0 2 0 0 0 2 0 2 0 2 2 1 2 2 1 0 0 1 2 1 2 2 0 0 1 0 0 2 0 1 2 0 0 0 0 0 0 0 0 2 1 0 2 2 0 0 0 0 0 1 1 1 0 1 1 1 1 1 0 0 0 0 0 0 0 0 0 1 1 2 2 2 0 0 0 1 1 0 2 2 0 0 1 2 1 1 0 1 0 0 1 0 1 2 1 1 1 1 1 0 0 1 0 2 2 0 2 2 2 0 2 0 1 1 0 1 2 1 1 0 0 0 2 0 0 0 1 0 0 0 0 1 1 0 0 0 1 1 0 0 0 1 0 1 1 1 0 0 0 0 0 0 0 0 2 1 0 2 0 0 1 0 0 0 0 2 0 1 0 0 1 0 1 0 0 1 1 0 1 1 0 0 0 0 0 0 0 2 0 0 0
50 0 0 1 0 0 0 0 0 0 0 2 0 2 1 1 1 2 1 1 1 1 0 1 1 0 0 2 1 2 2 1 2 1 1 0 1 1 0 1 1 1 0 0 0 2 0 0 0 0 0 0 1 1 0 2 0 0 0 1 0 0 0 1 0 1 1 1 0 0 0 2 1 1 1 1 1 1 1 0 2 0 2 0 2 0 0 1 1 2 1 1 1 0 1 1 0 1 1 0 2 0 1 0 1 0 2 0 0 2 1 2 1 1 1 1 1 0 1 1 1 0 1 2 1 1 1 2 2 2 2 2 0 0 0 0 0 0 0 0 1 0 1 0 0 0 0 0 0 0 0 0 1 0 0 0 0 0 1 1 1 1 0 1 0 1 0 0 1 1 1 2 0 2 1 0 0 1 1 1 1 0 0 0 2 2 0 1 0 1 1 2 1 1 1 2 1 0 0 0 1 1 0 0 1 1 0 0 1 0 0 0 1 0 1 2 0 0 1 1 1 1 2 0 1 1 1 1 0 0 0 0 0 0 1 0 0 1 0 0 0 0 2 2 0 2 0 0 0 0 0 0 0 0 0 0 0 1 0 0 0 0 0 0 0 0 1 0 2 2 0 1 2 2 0 0 2 1 1 0 1 2 0 0 2 2 2 1 0 2 1 1 0 2 1 0 1 0 0 0 1 0 1 0 0 1 0 0 1 1 0 1 0 2 2 0 1 1 0 0 0 1 1 1 0 0 1 2 2 2 0 1 1 1 0 0 0 1 1 2 2 1 2 1 0 0 1 0 2 2 1 0 0 0 0 0 1 0 1 0 1 1 2 1 1 0 0 0 1 1 1 1 1 1 0 0 0 1 1 2 2 2 0 0 0 0 0 2 2 0 0 0 0 0 2 0 0 1 0 0 0 0 0 2 1 0 0 1 0 0 0 0 0 0 0 2 0 1 0 1 0 1 2 0 1 2 1 1 2 0 0 1 0 0 0 0 0 1 0 0 1 1 2 1 1 2 1 1 0 0 0 0 0 2 1 0 1 1 2 1 0 1 0 1 1 1 1 1 0 1 2 2 1 1 1 0 1 0 0 0 0 2 0 0 1 0 1 0 0 0 0 0 1 1 0 0 0 1 1 2 1 1 0 0 0 0 1 1 0 1 0 2 0 0 0 0 0 1 0 1 1 2 2 1 0 2 0 0 0 2 0 2 2 1 1 1 1 0 1 1 1 1 2 1 2 0 1 0 2 0 1 1 1 1 2 0 0 0 2 0 1 0 1 1 1 0 0 1 1 1 1 1 0 0 0 0 0 1 0 0 0 1 1 0 1 0 1 0 0 0 0 0 0 0 1 1 0 0 0 0 0 2 0 1 1 0 1 1 0 0 0 0 0 0 0 1 1 1 1 0 2 0 1 1 1 1 1 1 0 0 1 2 2 0 2 1 0 0 2 1 1 1 1 1 2 0 1 1 1 1 0 1 0 1 1 0 1 2 1 0 0 0 1 1 1 1 1 2 0 1 0 1 0 1 1 0 0 0 2 0 1 0 0 1 2 2 1 2 1 1 1 0 0 0 0 0 0 2 0 1 1 0 0 1 2 0 1 2 2 0 0 0 0 0 0 1 0 1 2 1 0 0 0 1 1 1 0 0 0 0 0 0 0 0 0 0 2 0 0 0 0 0 1 1 0 0 0 1 1 1 1 1 0 0 0 0 0 0 0 0 0 1 2 2 0 0 0 2 0 2 1 1 0 1 0 0 1 2 0 0 0 0 1 0 0 1 0 1 1 1 1 2 2 2 1 1 1 0 0 0 0 1 0 2 2 0 1 0 0 2 2 1 1 0 2 0 2 1 1 0 2 1 1 2 2 2 0 1 0 2 0 1 1 0 0 0 0 0 2 1 1 0 0 0 1 0 0 0 1 0 2 2 1 2 1 1 1 0 0 0 1 1 1 1 1 1 0 0 1 0 0 0 2 0 0 0 0 0 2 1 1 1 2 0 0 0 0 0 0 2 2 0 0 1 1 0 1 0 1 1 0 1 0 1 2 1 0 2 0 1 1 1 1 0 1 1 0 0 2 1 0 2 0 1 1 0 1 0 0 0 0 0 0 2 0 1 1 1 0 2 0 1 1 1 1 1 1 0 0 0 2 0 2 0 0 0 1 0 0 0 0 0 1 0 1 1 0 0 0 0 0 0 0 0 0 1 1 0 2 0 0 0 0 1 0 0 0 0 0 0 0 0 1 0 0 0 0 0 0 0 0 0
51 0 0 1 0 1 0 2 0 1 1 0 1 1 0 0 0 2 2 2 0 2 0 0 2 0 0 2 1 2 2 0 1 1 0 0 1 1 1 0 1 1 0 1 0 1 0 0 0 1 1 1 0 1 0 2 0 0 0 0 0 2 0 1 0 0 0 1 0 0 0 2 2 2 1 2 2 2 2 0 2 0 2 0 2 0 1 0 0 1 0 0 2 0 0 2 0 0 0 1 1 0 0 0 2 2 2 0 1 1 0 2 0 1 1 1 1 0 1 1 1 0 2 1 1 1 1 2 2 2 0 0 0 0 0 0 0 0 0 0 2 0 0 0 0 2 1 0 1 1 1 2 1 0 0 0 0 0 0 1 1 1 0 2 1 1 1 1 0 1 1 1 1 1 1 0 0 0 1 1 1 0 0 2 2 2 2 2 0 0 0 2 1 1 0 2 1 0 0 0 1 1 1 0 1 0 1 0 0 0 1 0 2 0 2 2 2 0 0 0 0 0 2 0 0 0 0 2 1 1 1 1 0 0 1 0 0 2 0 0 0 0 2 2 0 2 0 0 0 0 0 0 0 0 1 0 1 2 0 1 0 1 0 0 1 1 0 1 1 1 0 0 2 2 0 0 1 2 2 0 2 0 1 1 2 2 1 1 0 2 1 1 0 2 1 0 0 0 1 0 0 0 0 0 0 2 0 0 2 2 0 1 0 1 1 0 2 1 1 1 0 2 2 2 0 0 0 2 1 1 0 0 1 2 0 0 0 1 0 0 0 0 1 1 0 0 1 0 0 2 0 2 0 0 0 0 0 0 0 0 0 0 2 1 2 1 0 0 1 1 1 1 2 2 0 0 0 1 0 2 2 1 0 0 1 1 1 2 2 1 1 1 1 1 1 1 2 0 2 2 2 2 0 2 1 0 1 0 0 0 0 0 1 1 1 2 0 0 0 0 0 1 0 2 1 2 2 2 2 0 2 0 1 0 0 1 0 1 0 1 2 0 2 1 1 1 1 0 0 1 0 1 0 1 0 0 0 0 0 0 1 1 0 0 0 2 0 2 0 1 1 1 0 2 1 1 1 0 0 0 1 2 1 0 2 0 0 0 0 0 0 1 1 2 0 0 0 2 1 1 1 1 2 2 0 0 2 0 0 1 0 1 0 0 1 0 0 0 0 1 1 1 1 0 0 1 0 0 0 1 0 0 1 1 2 0 1 0 2 2 1 0 1 0 2 2 0 0 2 0 0 0 0 2 2 0 0 0 2 0 2 0 0 2 0 0 2 0 0 0 0 0 1 0 0 0 1 2 0 1 1 0 1 0 1 1 1 1 1 1 0 0 0 0 0 0 0 0 0 1 2 2 1 2 2 1 1 0 1 1 0 0 0 1 1 1 0 2 0 0 1 0 0 0 1 1 1 1 0 0 0 2 0 0 1 1 1 0 2 2 0 2 0 1 1 0 1 1 0 0 0 1 0 1 2 0 2 2 2 0 0 0 1 2 0 2 0 2 1 0 1 0 0 0 0 0 1 1 1 0 1 0 0 1 2 2 1 2 1 1 0 1 0 1 1 0 0 1 0 0 0 1 0 1 2 0 0 1 1 1 0 0 0 0 0 0 0 2 1 0 0 0 0 2 0 0 0 0 0 0 0 0 0 0 1 1 1 0 0 1 0 0 0 0 0 0 0 0 0 0 0 0 1 0 1 1 1 1 1 1 1 1 1 1 0 0 1 1 0 2 0 0 0 2 2 0 1 1 0 0 0 1 1 0 0 1 0 2 1 2 0 1 1 1 1 1 0 0 0 0 1 1 0 2 1 0 0 1 1 0 0 0 1 0 1 0 1 0 2 0 1 2 0 1 1 1 0 0 1 2 0 1 2 0 0 0 0 0 2 1 1 0 1 1 0 1 1 0 0 0 2 2 0 2 2 0 0 0 0 0 0 2 0 0 0 0 0 0 2 0 0 0 2 1 0 1 0 1 1 1 2 2 2 0 0 0 1 0 0 1 1 0 1 0 2 2 1 0 0 1 0 1 0 0 2 0 2 2 0 1 1 2 0 0 0 0 0 0 1 0 0 1 0 1 0 1 1 1 0 0 1 0 1 2 0 1 1 0 1 1 0 0 0 1 0 1 1 0 0 0 2 0 1 0 2 0 2 0 0 2 0 0 1 0 1 1 1 0 0 0 0 0 0 1 0 2 2 0 1 0 0 0 0 2 0 0 1 1 0 2 1 0 1 0 0 0 0 0 0 0 0 0
52 0 0 2 0 0 0 1 0 1 1 1 1 1 0 0 0 1 1 2 0 0 0 0 2 0 1 0 0 2 2 0 1 1 0 0 2 1 1 0 0 0 0 0 0 0 0 0 0 0 0 0 0 0 2 1 0 0 1 0 1 1 0 1 0 0 1 0 0 0 0 2 2 2 1 2 2 1 2 0 1 0 2 0 2 0 0 0 0 2 0 1 0 0 0 1 0 2 2 2 1 0 0 1 1 1 2 0 2 2 0 0 0 0 1 1 0 1 1 1 1 0 2 1 1 1 1 1 2 2 0 0 0 1 1 1 1 0 0 2 1 0 0 0 0 0 0 0 1 1 1 1 0 0 0 1 1 1 0 1 1 0 0 2 1 2 0 0 0 2 1 0 0 2 2 0 0 0 0 0 0 0 1 1 2 1 2 1 1 1 1 2 0 0 1 1 1 0 0 0 0 0 0 1 2 0 0 0 0 0 0 0 1 0 2 2 0 0 1 0 1 1 2 0 0 0 1 1 1 1 1 1 1 0 1 0 0 0 1 1 1 0 2 2 0 2 0 0 0 0 0 0 0 0 0 0 0 1 0 1 0 1 1 1 0 0 0 0 2 2 0 1 2 2 0 0 1 0 2 0 0 0 0 0 2 0 0 2 0 2 2 0 0 1 1 0 1 0 0 0 0 0 1 1 0 1 1 0 1 1 0 1 0 2 2 0 1 1 0 0 0 2 1 0 0 0 0 0 0 0 0 1 1 1 0 0 0 1 0 0 1 1 2 2 0 0 2 0 2 0 1 0 0 0 0 0 1 1 0 2 2 1 2 1 2 0 0 1 2 1 1 1 0 0 0 0 0 1 1 2 1 0 0 0 1 0 0 0 0 0 0 0 1 0 2 0 0 1 1 1 1 1 1 2 1 0 1 2 0 0 1 0 0 0 0 1 1 0 0 0 2 0 0 1 0 0 0 0 0 0 0 0 0 0 0 0 0 1 0 0 2 1 2 1 1 2 1 0 0 0 0 0 0 2 2 0 0 1 2 2 1 2 0 0 1 1 1 2 0 1 2 1 2 2 0 0 0 1 1 1 1 2 0 0 1 0 1 1 1 1 2 1 0 1 1 1 1 1 1 2 1 1 1 0 0 0 2 0 0 1 0 2 0 0 0 0 0 0 1 1 1 2 1 1 0 1 0 0 0 2 0 0 2 2 1 0 1 0 0 0 0 1 0 0 1 1 2 1 0 2 0 1 0 1 1 1 0 0 1 1 1 0 0 0 0 0 0 0 0 1 1 1 1 1 1 1 1 1 0 1 0 0 0 0 0 0 0 2 2 2 1 0 1 0 0 0 1 0 0 0 0 1 1 2 2 1 1 0 1 1 0 0 0 0 1 1 0 1 1 0 1 0 0 0 0 1 1 1 0 0 1 2 0 0 1 0 0 1 1 0 1 1 1 1 2 0 1 2 0 1 0 2 2 2 2 0 0 2 1 1 1 0 2 2 0 2 2 2 0 0 0 1 0 0 0 0 1 1 2 0 2 0 0 1 1 1 1 0 2 2 1 0 0 0 0 0 0 2 0 2 1 1 0 1 0 0 1 1 1 0 1 1 0 1 0 0 0 1 0 0 0 0 0 2 0 0 0 0 0 0 0 0 1 0 2 2 1 1 0 1 1 1 0 0 0 0 0 0 1 1 1 1 0 0 1 0 0 1 1 1 1 0 2 1 0 0 0 2 0 2 1 1 1 0 0 0 2 0 1 1 1 2 1 1 1 1 1 0 0 2 0 2 2 2 2 2 0 1 0 2 0 2 0 2 2 0 1 0 1 1 2 1 2 0 2 0 2 1 2 0 2 2 1 2 2 1 0 0 1 2 1 2 2 0 0 0 0 1 2 0 0 1 0 0 0 0 0 0 1 0 1 0 2 1 0 1 2 0 0 0 0 1 0 0 0 2 0 0 1 0 0 0 1 0 0 1 0 1 1 2 2 2 0 0 0 2 0 1 0 2 2 0 0 1 2 1 1 0 0 1 1 1 0 0 2 0 1 2 0 0 0 0 0 0 1 0 0 0 1 0 0 1 0 2 1 0 0 2 0 0 0 1 0 0 1 1 0 2 0 0 0 2 2 0 0 0 0 0 0 0 2 0 0 0 2 0 2 1 0 1 0 0 0 0 0 2 1 0 1 1 0 0 0 0 0 0 0 1 2 0 0 1 0 0 0 0 0 1 0 1 1 0 0 0 0 0 1 0 1 0 0 0
53 0 0 1 0 0 0 1 1 1 1 1 0 0 0 0 0 0 0 2 0 0 0 0 2 0 0 1 1 1 1 1 0 2 1 0 2 1 0 0 1 0 0 0 0 0 1 0 0 1 0 1 0 1 0 0 0 1 1 0 0 1 0 2 0 0 0 1 0 0 0 2 1 1 1 1 1 0 2 0 0 0 1 1 0 0 0 1 1 1 0 0 1 0 0 1 0 2 2 2 0 0 0 1 1 1 2 0 1 1 0 2 1 2 2 2 1 0 1 1 1 0 2 1 1 1 1 2 2 2 2 2 0 0 1 1 1 0 0 2 1 0 0 0 0 2 0 0 1 1 1 2 2 1 1 1 0 1 0 2 1 0 0 2 2 1 0 1 0 0 0 0 1 1 1 0 1 0 0 1 1 1 0 1 1 1 1 1 1 2 0 2 0 0 0 0 1 0 0 0 0 0 0 0 1 0 1 0 1 0 0 0 2 1 1 2 0 0 1 1 1 0 1 0 0 1 1 0 0 0 0 0 2 1 0 0 1 1 1 1 1 0 2 2 0 2 0 0 0 0 0 0 0 0 0 0 0 2 0 0 0 0 0 0 1 1 0 0 2 2 0 1 1 1 0 0 0 2 1 0 1 0 2 2 2 2 2 0 0 2 0 0 0 1 0 1 0 1 1 0 1 0 0 2 0 0 0 1 2 2 0 2 0 1 1 0 1 0 0 0 1 1 2 0 0 0 0 1 0 2 0 1 0 1 1 0 1 0 0 0 1 1 2 2 0 0 0 2 2 0 2 0 1 1 1 2 2 1 0 1 1 1 1 1 0 1 0 0 1 1 1 1 0 0 0 0 0 2 1 2 2 2 0 0 0 1 1 0 0 0 0 0 0 0 2 0 0 0 0 0 0 0 1 1 0 0 1 1 0 0 0 0 0 0 0 0 2 2 0 2 0 2 0 0 1 2 1 0 0 0 0 0 0 0 0 1 0 1 1 1 2 1 2 0 0 0 2 0 2 0 2 0 0 1 1 0 1 1 1 2 1 2 1 0 0 1 1 2 0 1 1 0 1 0 0 1 1 0 0 0 1 1 0 1 2 1 0 1 0 2 1 1 1 2 1 0 0 2 2 2 0 0 1 1 0 0 1 0 1 0 1 1 0 1 0 1 1 0 2 2 2 2 1 1 0 1 0 1 1 1 1 1 2 1 1 0 0 0 2 2 2 0 1 0 2 1 1 0 2 0 0 0 0 2 1 1 0 1 1 1 0 0 0 2 0 2 2 0 0 1 0 0 1 0 0 0 1 2 0 0 1 0 1 0 1 0 1 1 0 0 0 0 0 0 0 0 0 0 0 0 0 1 2 1 0 1 1 0 0 0 0 0 0 1 1 1 0 0 0 0 0 0 0 0 0 0 1 1 0 0 1 0 0 0 2 2 1 1 1 1 1 0 0 1 0 0 0 0 0 0 0 0 0 1 1 0 0 2 1 0 0 0 0 0 0 0 0 1 0 1 1 1 0 0 0 0 0 0 1 0 0 2 0 1 1 1 0 1 0 0 0 2 0 1 1 0 0 2 0 1 1 0 0 1 2 0 1 0 1 1 1 1 0 1 0 1 0 0 1 0 0 0 0 1 1 0 0 0 1 0 0 0 0 0 0 0 1 0 0 1 0 0 0 0 0 0 0 1 1 1 1 1 0 0 1 0 0 2 0 1 1 1 1 2 0 1 1 1 0 1 0 0 0 0 0 0 0 0 1 1 0 1 1 0 0 1 0 1 1 1 0 1 1 2 0 0 1 1 0 1 0 1 0 1 2 0 2 0 0 1 1 0 1 1 1 1 1 0 1 0 1 1 0 2 1 0 0 0 1 2 1 2 2 1 1 1 0 1 2 1 2 1 1 1 0 1 1 0 0 0 2 2 0 2 2 0 1 0 0 1 0 1 0 0 0 0 1 0 1 0 0 0 0 1 0 1 0 0 2 2 1 2 2 0 0 0 0 1 0 1 1 0 1 1 2 0 2 0 1 0 0 1 0 0 1 1 0 1 0 1 1 1 0 0 0 0 0 0 1 0 1 0 0 1 1 0 1 1 0 0 1 1 0 1 0 0 1 1 0 0 1 2 2 1 0 0 1 0 0 0 2 0 0 0 2 0 2 0 0 2 0 0 0 0 1 1 0 0 2 1 0 0 1 1 0 2 2 0 2 0 0 0 0 1 0 0 1 0 0 0 0 0 0 1 0 0 0 0 0 0 1 0
54 0 0 2 1 0 0 2 1 2 1 0 1 1 0 0 0 2 0 0 1 0 1 0 2 0 0 2 0 2 1 1 2 2 0 0 1 1 0 0 1 1 0 0 0 0 1 1 0 0 0 1 1 1 0 1 0 1 1 0 1 1 0 2 0 1 1 1 1 1 0 1 2 2 1 2 2 1 2 1 0 0 2 0 2 0 0 1 1 1 0 1 2 1 0 0 0 0 0 0 1 0 0 1 0 0 2 0 1 1 0 1 1 2 2 2 1 0 0 1 1 1 2 1 1 1 1 1 2 2 1 1 0 0 0 0 0 0 0 0 1 0 0 0 0 1 0 0 0 0 0 1 0 1 1 0 0 0 0 0 1 0 0 2 1 1 0 0 0 2 1 1 0 2 1 0 0 2 0 0 0 0 2 0 2 0 2 1 0 0 0 1 0 0 1 2 1 0 0 0 1 1 0 1 1 0 1 0 1 0 0 0 1 0 1 2 1 1 1 1 1 0 1 0 1 0 1 1 0 0 0 0 0 0 1 0 0 1 1 1 1 0 2 2 0 2 0 0 0 0 0 0 0 0 0 0 0 1 0 1 0 1 0 0 1 0 0 0 2 1 0 0 1 2 0 0 0 1 2 0 0 0 0 0 1 0 0 0 0 1 0 0 0 1 1 0 0 1 0 1 2 0 1 0 1 0 1 0 0 0 1 1 0 1 1 0 2 0 0 0 1 1 1 0 2 0 0 1 0 1 0 1 2 0 0 0 0 1 0 1 2 1 1 2 0 0 0 0 1 1 0 1 0 0 0 0 0 1 0 2 2 2 2 0 2 0 1 2 2 0 2 2 0 0 0 0 0 2 0 2 2 0 0 0 0 1 1 1 1 0 0 0 1 0 1 1 2 1 0 0 0 0 0 2 2 0 0 1 0 0 2 0 0 0 0 2 0 2 0 2 0 1 1 0 2 2 0 0 0 0 0 0 0 0 0 0 0 1 0 1 2 0 2 1 0 0 2 0 0 2 0 0 0 2 2 0 1 2 2 2 2 2 1 0 1 0 2 2 0 1 1 1 0 2 1 0 0 0 0 1 0 1 0 1 2 1 0 2 1 1 1 2 1 0 1 0 0 1 1 2 2 2 2 2 0 0 2 0 1 1 1 0 0 0 1 0 0 1 0 1 1 2 2 0 1 2 1 0 0 2 0 0 0 0 0 0 1 0 2 2 0 1 1 1 1 0 2 2 0 2 1 1 0 0 2 1 1 0 0 0 0 2 0 2 1 1 1 1 0 1 1 1 2 0 0 0 2 2 0 2 0 0 2 0 2 2 2 1 1 1 0 0 0 0 1 0 0 0 1 0 1 1 0 2 2 0 1 0 1 1 0 0 0 0 2 1 0 0 0 0 1 0 1 1 0 1 1 1 0 0 0 2 0 0 2 0 0 0 2 1 2 0 0 0 1 0 1 0 1 1 0 2 0 1 1 0 2 1 0 0 0 0 0 1 1 2 0 1 0 1 0 1 0 0 0 0 0 0 2 0 1 0 0 2 2 2 1 1 2 1 1 1 1 2 0 0 1 1 0 0 0 0 0 2 2 0 0 2 2 0 0 0 1 0 0 1 0 2 2 0 0 0 0 2 0 0 0 1 1 1 1 1 0 0 0 0 2 0 0 0 0 0 1 2 0 0 0 0 1 0 0 0 1 0 0 0 0 0 0 0 0 0 2 2 0 1 1 0 0 0 0 0 1 0 0 0 1 1 1 1 0 1 0 1 1 2 1 0 0 2 0 2 1 2 0 0 1 0 0 0 0 0 0 2 1 0 1 1 1 1 1 0 2 0 2 0 2 1 1 0 1 1 0 1 1 2 0 0 2 2 2 2 1 0 0 0 0 0 0 0 0 0 0 0 0 0 0 0 0 0 2 2 1 1 1 0 1 0 0 0 0 1 0 0 0 0 0 0 1 0 0 0 1 0 0 1 0 0 2 1 2 1 2 0 0 0 0 0 0 2 2 0 1 1 1 0 1 0 1 0 1 1 0 0 2 0 1 1 1 1 0 0 0 0 0 0 0 1 2 1 0 2 0 1 0 0 0 2 0 0 1 0 0 2 0 0 0 1 0 1 0 2 2 1 1 0 0 1 0 2 0 0 2 0 1 0 2 1 1 0 1 0 1 1 2 0 0 0 2 0 0 2 0 0 1 0 1 0 2 1 1 0 0 1 0 0 1 1 0 0 0 1 0 0 0 0 0 1 2 0 0 0
55 0 0 1 0 0 1 2 0 2 1 0 0 0 0 0 0 2 2 0 2 0 0 0 2 0 0 1 1 2 1 1 0 0 1 1 2 1 0 0 2 2 0 0 0 0 0 0 0 0 0 1 1 1 0 2 0 0 1 0 1 1 1 2 0 0 0 1 0 0 0 0 2 2 1 2 2 1 2 0 1 0 1 1 1 0 0 0 0 2 0 0 2 1 1 1 0 1 0 0 0 1 0 1 0 0 2 2 2 0 0 2 1 2 2 2 2 0 1 0 0 1 2 0 0 0 0 1 1 1 0 0 0 0 0 0 0 0 0 1 1 0 0 0 0 2 1 0 0 0 0 0 1 1 1 1 0 0 1 0 1 0 0 2 0 2 1 0 1 1 1 1 0 2 2 0 0 1 0 0 0 0 1 0 1 0 2 1 0 0 0 1 0 1 2 1 0 0 0 0 0 0 0 2 1 0 1 1 1 0 0 0 2 0 1 2 1 1 0 0 0 0 2 1 1 0 1 1 0 0 0 0 1 1 1 1 0 1 0 0 0 0 2 2 0 2 0 0 0 0 0 0 0 0 0 0 1 2 1 1 1 1 0 0 0 0 0 0 1 1 0 0 1 2 0 0 1 2 2 0 0 0 1 1 2 1 1 1 0 2 1 1 0 1 1 0 1 1 1 0 0 0 1 0 1 1 1 1 1 1 0 2 0 1 1 0 2 0 1 1 1 2 2 1 0 0 0 2 1 1 0 1 1 1 0 0 0 2 0 0 0 0 2 2 0 0 0 0 2 1 1 0 1 0 1 0 0 0 0 0 0 1 0 0 0 0 0 1 2 1 2 1 0 0 0 0 0 2 2 2 1 1 1 1 1 0 0 0 0 0 0 0 0 1 2 1 1 1 0 0 0 0 0 2 0 1 0 1 0 0 0 1 0 0 0 1 1 0 0 0 0 1 0 1 0 0 0 0 1 0 0 0 1 1 1 0 0 0 0 0 1 1 2 1 1 2 1 0 0 0 0 0 0 2 1 0 1 2 2 2 1 2 0 0 0 1 1 0 0 0 1 2 1 2 1 0 1 1 1 0 0 2 0 1 0 0 1 0 0 1 1 0 0 2 0 1 1 1 1 2 1 1 1 0 0 0 2 1 0 0 0 2 0 2 0 2 1 0 2 2 2 2 2 1 0 2 1 1 1 1 1 0 0 0 0 0 0 0 1 2 1 0 2 1 2 1 1 1 1 1 1 1 2 1 1 1 0 1 1 0 1 1 0 1 0 1 0 0 0 2 1 1 1 0 1 0 1 2 0 2 0 0 1 0 1 0 1 1 0 0 1 0 0 0 0 0 0 0 0 0 0 2 0 1 1 0 1 1 2 1 1 0 0 0 1 0 0 0 0 0 0 0 0 1 0 0 1 1 0 0 1 0 1 0 2 0 2 0 2 2 1 1 1 1 2 0 2 0 0 1 0 1 1 1 1 0 1 2 1 1 1 0 1 0 1 1 0 2 0 0 1 1 0 0 0 0 1 1 0 1 1 1 0 1 2 2 1 2 0 2 0 0 0 0 0 0 0 1 0 1 0 0 0 1 0 0 1 2 2 0 1 1 0 1 0 1 1 1 1 0 0 0 1 2 0 1 0 0 0 0 0 0 1 0 0 0 1 0 0 1 0 0 0 1 0 0 0 1 2 2 2 2 0 0 0 0 1 0 1 0 0 0 2 1 0 0 0 0 0 0 0 0 0 0 0 0 0 1 1 1 1 2 1 1 1 2 1 2 2 1 1 2 1 2 0 0 0 1 1 1 0 0 0 2 1 0 1 0 0 0 0 0 0 2 0 0 2 0 1 0 1 1 1 2 2 1 0 0 2 2 2 2 2 0 0 0 0 0 2 0 0 2 0 0 0 0 0 0 0 0 2 2 1 2 1 0 1 0 1 1 0 1 0 0 0 1 1 0 0 0 0 0 1 0 0 0 0 0 0 0 1 1 2 0 0 0 1 0 1 1 1 0 1 0 0 0 0 0 1 0 1 2 1 0 2 1 1 1 0 0 0 0 0 0 0 0 0 1 2 1 0 1 0 2 0 0 0 2 0 0 0 0 0 2 0 0 0 0 0 0 0 1 1 0 0 1 0 1 0 1 1 0 2 1 0 0 2 0 0 1 0 1 1 1 2 0 0 0 1 0 1 0 0 0 0 0 1 0 2 1 1 0 0 1 0 0 1 1 0 2 1 0 0 0 0 0 0 0 0 0 1 0
56 0 0 0 1 0 0 1 0 0 0 1 1 1 0 0 0 1 1 2 0 1 1 0 2 0 0 2 1 2 2 2 0 0 0 1 2 1 0 0 2 2 1 2 0 0 1 0 0 1 1 1 0 0 0 2 0 0 0 0 0 0 0 0 0 1 1 1 0 0 1 0 2 2 1 2 2 2 2 0 2 0 1 1 1 0 0 0 0 1 0 0 1 0 2 2 0 2 2 2 0 0 0 1 0 0 2 1 1 1 0 2 0 1 1 1 1 0 2 0 0 0 2 1 1 1 1 1 1 1 1 1 0 0 1 1 0 0 0 0 1 0 0 0 0 0 0 0 0 0 0 0 0 0 0 1 0 1 0 2 2 1 0 1 1 2 0 1 1 1 0 1 1 1 0 0 0 2 0 0 0 1 0 1 1 1 1 0 0 0 0 0 1 1 1 2 1 0 0 0 0 0 1 1 2 0 1 0 1 0 1 0 2 0 2 2 0 0 1 1 1 0 1 0 1 0 1 2 0 0 0 0 0 0 1 0 2 1 0 0 0 0 2 2 0 2 0 0 0 0 0 0 0 0 0 0 1 0 0 0 0 0 0 0 0 0 0 0 0 0 0 1 1 2 0 0 0 0 1 0 0 0 1 1 2 1 1 0 2 2 0 1 0 2 2 0 0 0 0 0 0 0 1 1 0 0 1 0 2 2 0 2 0 1 1 0 0 0 0 0 1 1 2 1 1 0 0 1 1 0 0 1 0 2 0 0 0 2 0 2 2 2 2 1 0 0 0 0 1 1 0 1 1 0 1 0 0 1 0 1 1 1 2 1 2 0 1 1 1 1 1 1 0 0 0 0 0 1 0 2 2 1 0 0 0 0 0 0 0 0 0 0 1 0 1 0 1 0 0 0 0 0 0 0 0 0 0 0 0 0 0 0 1 1 1 1 1 0 0 0 0 0 0 2 0 0 0 2 1 0 0 1 0 1 1 0 0 0 0 0 2 1 0 2 1 2 2 0 0 2 0 0 0 2 2 1 0 1 1 1 2 2 0 0 0 2 0 1 0 1 1 1 2 0 0 1 0 0 0 1 0 2 0 1 2 1 0 2 0 2 0 2 1 2 1 1 1 1 1 2 2 1 2 1 0 0 2 1 1 0 0 2 0 0 0 1 0 1 1 2 2 2 2 2 0 2 0 1 1 1 1 0 0 0 0 1 1 0 1 1 0 1 0 0 0 1 2 2 0 2 1 1 0 2 2 0 0 1 2 0 2 0 1 1 1 0 0 2 2 0 0 1 1 0 1 0 0 2 0 2 0 2 1 0 1 0 1 1 1 1 1 0 0 0 0 0 0 0 0 0 0 2 1 1 1 1 1 1 1 1 0 0 0 2 0 2 1 0 0 0 1 0 0 0 0 1 1 0 0 0 0 2 1 0 2 1 1 1 2 2 0 0 1 1 2 0 0 1 0 1 0 2 0 0 2 0 1 2 1 0 0 0 1 2 0 2 0 2 1 0 0 1 0 0 0 1 1 0 2 0 0 0 1 1 0 1 1 0 2 2 1 0 0 0 0 0 0 2 0 2 1 0 0 0 1 0 0 2 2 0 0 0 0 1 0 0 0 2 1 0 0 0 0 2 0 0 0 0 0 0 0 0 0 0 0 0 1 2 0 2 2 2 0 0 0 0 0 0 0 0 0 0 1 1 0 0 0 0 2 0 0 0 1 0 0 0 0 2 0 0 0 0 0 2 2 2 2 1 0 0 1 1 0 1 2 2 2 2 2 1 1 2 1 2 0 0 0 1 1 1 0 1 0 2 0 0 1 1 1 0 0 0 1 0 1 0 0 0 1 1 1 2 1 2 2 0 0 0 2 2 0 1 1 0 0 0 0 1 2 1 0 2 0 0 1 0 0 0 0 0 1 1 1 2 1 1 0 1 0 0 0 1 0 0 0 0 1 0 0 0 0 0 2 1 0 1 1 2 1 2 2 2 2 0 0 0 1 0 1 1 1 0 0 2 2 0 2 0 1 0 1 2 0 1 1 1 0 2 0 1 0 1 0 0 0 0 0 1 1 1 0 1 1 2 1 0 1 2 1 1 2 0 1 2 0 1 1 1 1 0 0 1 2 1 1 2 0 0 0 0 1 0 0 0 2 0 2 0 0 0 0 0 1 1 2 1 1 0 2 0 0 0 0 0 0 1 2 0 1 0 0 0 0 0 0 0 0 0 0 0 0 0 0 0 0 0 0 0 2 0 1 1
57 0 0 0 0 0 0 1 0 0 0 1 1 1 0 1 0 1 1 0 2 0 0 0 2 0 1 2 0 2 2 0 0 1 0 0 2 1 1 0 1 1 0 0 0 0 1 1 0 1 1 1 1 2 1 0 0 0 1 0 1 1 1 1 0 0 0 1 0 0 0 2 2 2 1 2 2 1 2 1 0 0 2 0 2 0 0 0 0 2 0 0 1 1 0 1 0 0 0 0 2 0 0 2 0 0 2 0 0 2 0 0 1 1 1 1 1 0 0 1 1 1 2 0 0 0 0 2 2 2 0 0 0 0 0 0 0 0 0 0 1 0 0 0 0 1 0 0 0 0 0 1 0 0 0 1 0 0 0 1 2 0 0 2 2 2 1 0 1 1 0 1 0 2 0 0 1 1 0 0 0 1 0 0 0 0 1 0 0 1 0 1 0 0 1 1 1 1 0 0 1 1 0 0 1 0 1 0 0 0 1 0 1 0 2 2 0 0 1 1 1 1 2 1 0 2 2 1 1 1 1 1 1 1 0 1 0 2 0 0 0 0 2 1 0 1 0 0 0 0 0 0 0 0 0 0 0 2 0 0 0 0 0 0 0 0 0 0 0 0 0 1 0 1 0 0 0 2 2 0 1 0 1 1 1 1 1 2 0 2 1 0 0 2 2 0 2 1 0 1 1 1 1 0 0 0 0 0 1 1 1 2 0 0 0 0 1 1 1 1 0 2 1 1 0 0 0 1 1 2 0 0 0 2 1 0 1 2 0 2 2 1 1 2 0 0 0 0 2 0 2 0 1 0 0 0 0 2 0 0 0 1 2 1 1 0 1 0 1 1 1 1 1 1 0 1 0 2 0 0 1 2 0 1 0 0 0 0 0 0 0 0 1 0 2 1 1 1 1 1 1 1 2 2 0 0 1 1 0 0 0 0 0 0 0 1 1 2 0 2 0 2 1 2 0 0 0 1 0 0 0 0 0 0 0 1 0 0 0 1 2 1 1 1 1 2 1 1 1 1 0 1 0 1 1 0 1 1 1 1 1 1 0 0 1 1 1 2 0 0 0 0 2 0 0 0 1 0 0 1 0 1 0 0 2 0 0 1 0 1 1 2 1 0 1 0 0 1 0 1 1 1 1 1 0 0 2 0 0 2 0 1 0 0 1 0 0 1 1 2 2 2 2 0 2 1 0 0 0 1 0 1 2 2 1 0 1 0 1 1 0 1 1 0 1 2 0 1 1 2 0 1 0 1 2 0 1 0 0 1 0 1 1 1 0 0 1 0 0 0 0 0 1 1 1 1 1 2 0 0 0 0 1 0 1 0 0 1 0 0 0 0 0 0 0 1 0 1 0 1 1 1 1 1 1 1 1 1 2 2 1 0 0 1 1 0 0 0 0 0 1 0 0 0 0 0 1 2 0 0 0 1 0 0 2 0 0 0 2 2 2 1 1 2 2 0 1 1 0 1 0 2 0 1 2 0 1 2 2 0 0 0 2 1 1 2 0 2 1 0 1 0 1 0 0 1 1 0 1 0 1 0 0 1 2 2 1 2 1 1 0 1 1 2 0 1 0 2 0 1 0 1 0 0 0 0 0 1 2 0 1 1 0 1 0 0 0 0 1 0 0 0 0 2 0 0 0 0 1 0 1 1 1 0 2 2 1 0 0 0 0 0 0 1 0 0 1 0 0 0 0 0 1 0 1 2 0 0 1 0 0 0 2 1 0 2 1 1 0 1 1 0 1 0 0 1 1 2 0 0 0 1 0 1 0 1 0 1 1 2 0 2 1 1 0 0 1 1 0 2 0 2 0 2 2 0 0 0 0 2 2 0 0 0 0 0 0 0 1 1 1 2 0 2 2 1 0 0 1 2 0 1 2 0 0 0 0 0 1 0 0 1 0 0 0 0 0 0 0 0 1 1 1 1 1 0 1 0 0 0 1 1 0 0 0 0 0 0 1 0 0 0 0 0 0 0 0 0 2 0 1 1 2 0 0 0 0 0 0 1 1 0 1 1 1 0 1 0 0 1 0 1 1 0 1 2 0 2 1 1 0 0 0 0 1 1 0 1 1 1 0 1 1 1 2 0 2 1 1 0 1 0 0 1 0 1 1 1 0 1 0 1 0 0 0 0 1 1 1 0 2 0 2 1 1 0 2 0 0 0 0 0 0 0 0 2 2 0 1 0 0 0 0 0 0 0 0 0 2 0 0 0 0 2 0 0 2 0 0 0 0 0 0 0 0 0 0 1 1 0 1 1
58 0 0 1 1 0 0 2 0 2 2 0 0 0 0 0 0 1 1 1 1 0 1 1 2 0 0 0 1 1 1 0 2 1 1 2 2 2 0 0 1 1 0 1 0 1 2 0 0 0 0 0 0 1 1 2 0 2 2 1 0 0 0 1 0 0 0 1 0 0 1 0 2 2 0 2 2 1 2 1 1 0 2 0 2 0 1 1 1 1 1 1 0 0 2 2 0 0 0 1 1 0 0 0 2 1 1 2 2 0 0 2 1 2 2 2 2 0 0 2 2 0 1 1 0 0 0 2 2 2 0 0 0 0 0 0 0 0 0 2 0 0 0 0 0 1 0 0 0 0 1 1 0 0 1 0 0 1 2 1 1 1 0 1 1 2 0 0 1 2 1 0 2 0 2 0 0 0 0 0 0 0 0 0 1 1 1 1 0 0 0 1 0 0 1 2 1 0 0 0 0 0 0 1 2 0 1 0 0 0 1 0 2 1 1 2 0 0 2 1 1 0 1 0 0 0 0 2 1 1 0 2 0 0 1 0 0 2 0 0 0 0 1 2 0 2 0 0 1 1 1 1 0 0 0 1 0 2 0 1 0 1 0 0 0 0 0 0 2 2 0 0 1 1 0 1 0 2 2 0 1 1 1 1 2 2 1 1 0 2 2 2 0 2 0 1 0 1 0 0 1 1 1 0 0 0 2 0 1 1 0 2 0 0 0 0 2 2 0 0 0 2 0 2 0 0 0 1 0 0 0 2 0 1 1 0 1 0 0 2 1 2 0 2 1 0 2 0 2 0 1 0 0 1 0 1 0 2 0 1 1 1 2 1 1 1 0 2 2 1 1 1 2 2 0 0 0 1 1 2 0 1 0 0 1 0 0 0 0 1 1 1 1 0 2 1 1 0 0 0 0 0 1 1 0 1 0 1 0 0 0 0 1 1 1 2 0 1 0 1 0 1 0 1 1 0 0 1 1 0 1 0 0 1 1 1 0 0 0 1 0 1 1 2 0 2 2 1 1 2 0 0 0 1 1 1 0 1 2 2 1 2 1 0 0 1 1 1 0 0 0 0 2 2 1 0 1 0 0 1 1 1 0 0 1 0 1 2 1 1 1 2 0 0 0 0 0 0 0 2 2 1 2 2 0 0 2 0 2 1 1 2 0 0 0 0 0 1 1 1 1 2 1 0 1 1 0 0 0 2 0 1 0 0 0 1 0 0 0 0 2 0 1 1 0 2 0 0 2 1 0 0 0 2 1 1 0 0 1 1 1 0 0 2 0 0 2 0 0 1 0 1 0 0 0 0 0 2 0 0 0 0 1 0 1 1 1 2 1 1 0 0 1 0 0 0 0 0 0 0 0 2 1 0 0 1 1 0 0 0 1 0 0 0 2 0 0 1 0 1 0 0 0 0 0 1 1 0 0 0 0 2 1 0 2 1 1 0 2 2 2 1 1 1 2 0 1 1 0 1 0 1 1 1 1 0 1 2 2 0 0 0 2 2 0 2 0 2 1 0 2 0 0 1 0 0 0 1 1 0 0 0 0 0 0 0 0 0 2 2 0 0 0 1 1 0 0 1 0 1 0 0 0 1 1 0 0 2 2 0 1 1 0 0 0 1 0 1 1 0 0 1 0 2 0 0 1 0 1 0 1 1 0 0 0 0 1 0 0 1 0 0 0 0 0 0 0 0 0 0 0 0 0 0 0 0 0 0 1 1 0 1 0 0 0 0 0 2 0 2 0 0 1 0 0 0 0 0 1 1 0 0 0 0 0 1 0 2 1 2 0 1 1 1 0 0 1 1 0 1 0 0 0 2 1 0 1 0 0 1 1 1 1 1 1 0 2 0 1 0 1 1 2 2 2 1 0 0 0 1 0 1 2 0 0 0 0 0 1 1 1 0 1 1 0 1 1 0 0 0 2 2 1 1 1 0 1 0 1 1 0 2 0 0 0 0 1 0 2 0 0 0 0 0 0 0 0 0 1 0 0 0 2 0 0 1 1 0 0 2 2 0 0 2 1 0 1 0 0 0 0 2 1 0 1 2 0 2 0 0 0 0 1 0 1 1 0 0 1 1 0 1 0 1 1 0 2 1 0 1 0 0 1 1 0 1 1 0 0 1 0 1 2 1 1 0 0 1 0 0 2 0 2 1 0 0 2 1 0 2 0 1 1 0 1 1 1 0 1 0 0 0 0 0 1 0 2 1 1 0 0 1 0 1 0 1 1 0 0 0 0 0 0 1 1 0 0 1 1 0 2 0
59 0 0 2 0 0 1 2 1 2 1 0 0 2 0 2 1 0 0 1 1 1 0 0 2 0 1 2 0 1 1 1 1 1 0 0 2 1 1 1 0 0 1 1 0 0 0 1 0 0 0 0 0 0 0 0 0 0 1 0 0 0 0 0 0 0 0 0 0 0 0 1 1 1 1 1 1 1 2 0 1 0 1 1 0 0 0 1 1 1 1 1 1 0 1 2 0 1 1 1 1 0 1 0 1 0 2 1 1 0 0 2 1 1 1 1 1 1 1 1 1 1 2 2 1 1 1 0 1 0 0 0 1 0 0 0 0 0 0 1 1 0 0 0 0 1 0 0 1 1 2 2 0 0 0 0 0 2 1 1 0 0 0 1 1 2 1 0 1 2 1 1 0 2 1 0 0 0 0 0 0 0 0 1 2 2 1 0 0 1 0 1 1 1 0 0 1 0 0 0 1 1 1 0 1 0 0 0 1 0 0 0 2 0 2 2 0 0 0 0 1 1 2 0 1 0 0 0 0 0 0 0 0 0 1 0 2 2 0 0 0 0 2 1 0 1 0 0 0 0 0 0 0 0 0 0 0 0 0 0 0 0 0 0 0 0 0 1 1 0 1 1 0 1 0 0 0 2 0 0 0 1 1 1 1 1 0 2 0 2 1 2 0 1 0 0 0 1 0 0 0 1 1 0 1 0 0 0 1 1 0 2 0 0 0 0 1 0 0 0 2 2 0 2 0 0 1 1 1 0 0 1 2 0 0 0 0 2 0 0 0 0 2 2 1 0 1 0 2 0 1 0 0 0 0 0 1 1 0 2 2 2 1 1 1 1 0 0 2 2 0 0 0 0 1 0 0 1 0 1 0 1 0 0 0 1 1 0 0 0 0 1 1 0 0 0 2 1 1 1 0 1 0 2 0 0 0 1 0 0 0 0 1 1 1 2 0 0 0 0 0 0 0 1 1 1 0 1 1 1 0 0 0 1 1 0 0 0 0 1 2 0 1 2 0 2 2 1 1 1 0 0 0 1 1 1 0 2 1 1 1 1 0 2 2 0 2 2 0 1 1 1 0 2 2 0 1 0 0 1 0 1 0 0 2 1 0 2 1 1 1 2 0 2 1 1 1 0 0 2 2 1 1 1 0 0 1 0 1 1 0 1 1 2 0 2 2 2 0 2 2 2 1 0 0 1 0 1 1 1 0 2 2 1 1 0 1 0 0 0 0 0 2 1 2 1 2 2 0 2 1 1 1 2 1 1 0 0 0 0 0 2 1 1 1 0 0 0 0 2 1 1 1 0 0 0 1 1 0 0 1 0 0 0 0 0 0 0 0 0 0 0 1 0 1 1 1 0 0 0 0 2 2 0 0 2 0 1 2 2 1 0 0 1 0 1 1 1 0 0 0 0 0 0 1 2 2 2 0 0 0 1 1 0 2 0 0 0 2 0 2 1 0 0 2 0 1 2 0 2 1 0 0 1 2 0 2 2 2 0 0 0 0 0 0 0 0 2 0 1 1 1 0 0 0 0 1 2 2 0 2 0 0 1 2 2 1 1 2 1 0 0 0 2 2 0 0 1 0 1 1 0 1 1 1 0 1 2 2 0 1 1 0 0 1 1 0 2 2 0 0 0 0 2 0 0 1 0 0 0 0 0 0 0 0 0 1 0 0 1 0 0 1 1 0 1 0 0 0 0 0 0 1 0 0 0 1 0 1 1 0 1 2 1 0 0 0 0 0 2 2 0 2 0 0 0 2 2 0 0 1 2 0 0 0 1 0 2 1 1 1 1 2 2 1 1 1 1 0 1 0 1 0 1 2 0 2 1 1 1 1 0 1 0 1 0 2 1 1 0 2 1 1 2 2 2 0 0 0 2 0 2 1 0 0 1 1 0 1 0 1 1 1 1 0 1 1 0 1 0 1 1 1 1 1 0 0 0 0 0 2 2 1 0 1 0 1 0 2 0 0 0 2 1 0 2 0 0 0 0 0 0 2 0 0 0 2 0 0 0 0 0 1 1 1 1 0 0 0 0 0 2 2 0 2 2 0 0 0 0 0 0 0 0 0 0 0 1 0 0 0 0 0 2 2 0 2 2 0 0 2 0 0 1 0 0 0 1 0 0 0 1 0 2 1 2 0 1 0 1 0 0 1 0 1 0 2 1 1 0 1 0 1 0 1 1 2 0 1 0 0 0 0 0 0 0 0 0 1 0 0 0 0 2 0 0 1 1 0 1 1 0 0 0 0 0 0 0 0 0 2 0
60 0 0 1 0 0 0 2 0 2 1 0 0 0 0 0 0 0 0 0 2 0 1 1 1 1 1 1 1 2 2 1 2 2 0 0 2 1 1 1 0 0 1 1 1 1 1 1 1 0 0 1 0 0 1 2 0 0 1 0 0 1 0 0 0 1 1 1 0 0 0 1 2 2 0 2 2 2 1 1 1 0 1 1 1 0 0 0 0 2 0 0 0 0 0 1 1 2 2 2 1 0 2 0 0 0 2 2 2 0 0 2 1 2 2 2 2 0 0 2 2 0 2 1 1 1 1 0 0 0 0 0 0 0 1 1 0 0 0 1 1 0 0 1 0 0 0 0 0 0 0 1 1 1 0 1 0 0 1 2 1 1 0 1 0 1 0 0 1 0 0 1 0 2 1 0 0 0 1 1 1 0 1 1 1 0 2 0 0 1 0 1 0 0 2 2 0 0 0 1 0 1 0 2 1 0 0 0 0 0 1 0 0 0 0 2 1 0 1 0 1 1 2 0 0 0 0 0 0 0 0 1 1 1 1 0 0 0 0 0 0 0 2 1 0 2 0 0 0 0 0 0 0 1 1 0 1 2 2 2 2 2 0 0 0 0 1 2 1 0 0 0 1 2 0 0 1 2 1 0 1 0 2 2 2 1 1 2 0 2 1 1 1 2 1 1 0 0 0 0 1 1 1 1 0 0 0 0 1 1 0 0 0 1 1 0 2 0 0 0 1 1 1 0 1 0 0 1 1 0 0 1 0 2 0 0 0 1 0 1 1 1 2 2 0 0 0 1 2 0 2 0 1 0 1 0 1 0 0 2 2 2 2 1 2 0 1 0 2 2 0 0 0 0 0 1 0 1 0 2 1 0 0 1 1 1 1 0 0 0 0 0 1 1 1 1 2 1 0 0 0 0 0 2 1 0 0 0 0 0 0 0 1 1 1 2 0 1 0 0 0 0 1 1 1 1 0 0 2 1 0 1 0 1 0 1 0 2 0 0 0 2 2 0 1 1 1 0 0 2 0 0 0 1 0 0 0 2 2 2 2 2 0 1 2 0 2 2 0 0 0 0 2 2 2 0 2 0 0 1 1 2 1 1 2 1 0 0 0 0 1 1 0 1 2 0 0 1 1 1 1 0 1 1 0 0 2 0 2 0 0 2 0 0 0 0 0 0 0 1 1 1 1 0 1 1 0 1 1 1 1 0 1 1 0 0 0 0 1 1 0 1 2 1 2 0 0 1 0 2 0 1 0 2 2 0 0 0 0 0 0 1 2 2 2 0 0 1 1 0 1 1 1 0 0 0 1 0 0 0 0 1 2 0 0 0 1 1 0 0 0 0 0 0 1 0 1 1 0 1 1 0 1 0 0 1 0 1 1 1 1 0 0 1 1 1 0 1 1 0 0 0 0 0 0 2 2 1 0 0 0 2 1 0 2 2 0 0 2 2 1 1 0 0 1 0 1 0 1 1 0 2 0 1 1 0 1 1 0 1 1 1 1 2 0 2 0 2 1 0 1 0 1 0 0 0 0 0 1 0 1 1 0 2 2 2 2 1 1 2 0 0 0 1 1 0 1 1 0 1 1 0 0 0 2 0 2 2 2 0 0 0 0 0 1 1 0 0 0 0 0 0 0 2 0 1 1 0 0 0 0 0 1 0 1 1 0 0 0 1 0 0 0 0 0 1 0 1 1 1 1 1 1 0 0 0 0 0 2 0 0 0 2 0 0 1 0 1 0 1 1 0 0 0 0 0 1 1 1 1 0 1 1 0 0 1 0 2 2 1 0 1 2 2 0 0 0 1 0 1 0 1 0 2 2 0 1 0 0 0 1 1 0 2 0 0 2 0 2 0 1 2 2 2 2 1 0 0 0 2 0 2 2 0 0 1 0 0 0 0 0 0 0 1 0 0 1 0 0 0 2 2 0 2 2 0 0 0 1 1 0 2 0 0 0 1 0 0 2 0 0 0 0 0 0 0 0 1 2 2 2 2 2 0 0 0 0 0 1 0 0 0 0 1 2 1 1 0 0 0 0 2 1 0 2 1 1 2 0 1 1 2 1 0 1 2 0 2 2 2 0 2 1 0 2 0 2 1 0 1 0 0 0 2 0 0 0 2 0 0 0 0 2 2 2 0 0 1 1 1 1 0 2 2 0 0 2 0 0 2 0 1 1 0 1 2 1 0 1 0 0 0 0 0 1 1 1 0 1 0 0 0 0 0 0 0 0 2 0 0 0 2 1 1 0 0 1 0 0 0 1 1
61 0 0 2 0 0 1 1 0 0 0 1 0 0 0 0 0 1 0 0 1 0 0 0 2 0 0 0 1 1 1 0 1 1 0 0 2 1 0 0 1 1 0 0 0 0 0 0 1 0 0 2 1 1 0 2 0 0 1 1 1 0 0 1 0 0 0 1 1 1 0 1 1 2 1 2 2 1 1 0 2 0 0 2 0 0 0 0 0 2 0 0 0 0 0 1 0 2 2 2 2 0 1 1 0 0 2 0 0 2 0 2 0 2 2 2 2 0 1 1 1 0 2 1 1 1 1 1 2 1 1 1 0 0 0 0 0 0 0 0 0 0 2 0 0 0 0 0 0 0 0 0 2 1 0 1 1 1 1 1 1 1 0 2 1 1 0 0 0 2 2 1 2 0 2 0 1 1 0 0 0 0 1 0 0 0 1 0 0 1 0 1 0 0 1 1 1 0 0 0 1 1 0 2 1 0 1 1 0 0 1 0 1 0 1 2 1 1 2 1 2 0 2 0 0 1 1 1 0 1 0 0 0 0 1 0 0 2 0 0 0 0 2 2 0 2 1 0 1 0 0 0 0 0 0 0 0 1 0 0 0 0 1 1 0 0 0 0 2 2 0 1 1 1 0 0 0 1 2 0 1 0 0 0 1 2 0 1 1 2 1 2 0 2 2 0 1 2 0 1 1 0 1 0 0 1 1 0 1 1 0 1 0 2 2 0 1 0 0 0 1 2 0 2 0 0 0 1 1 1 0 1 2 0 0 0 0 2 1 0 1 2 2 1 0 0 0 2 2 0 1 0 1 1 1 1 1 1 0 0 0 0 0 0 0 0 0 0 2 2 0 0 1 1 0 1 0 2 1 1 1 2 0 0 0 0 0 0 0 0 0 0 1 0 2 1 1 1 0 0 0 0 1 2 1 1 1 2 1 0 0 0 1 1 1 2 0 0 0 0 0 0 0 1 1 1 1 0 1 0 0 0 0 0 0 1 0 0 0 1 1 1 2 1 1 2 1 0 0 1 0 0 0 2 2 1 1 0 2 2 0 2 0 1 2 0 2 2 0 0 0 0 1 2 1 0 1 0 0 0 2 1 0 1 0 0 1 1 0 2 1 1 0 1 0 0 0 1 1 2 1 1 1 1 0 1 2 0 1 1 0 1 0 0 1 1 0 0 0 1 1 1 2 2 0 2 0 0 0 1 0 1 0 0 0 0 0 1 1 1 2 0 1 1 1 1 2 0 2 0 1 1 0 2 2 0 0 0 0 1 0 0 1 1 1 0 0 1 1 0 1 1 1 0 1 0 1 1 0 1 0 1 1 0 2 0 2 2 1 1 0 0 1 0 0 1 0 0 0 0 0 2 0 1 2 0 1 0 2 2 1 0 0 0 1 0 0 1 0 0 1 0 0 1 0 0 0 2 0 0 2 2 0 0 1 0 1 0 2 1 1 0 0 1 1 0 1 1 0 1 0 1 2 2 0 1 2 1 1 0 0 0 0 1 1 2 1 2 0 0 1 0 0 0 0 1 2 0 2 0 2 0 0 0 2 2 0 1 2 0 0 1 0 1 1 0 0 1 0 2 1 0 0 0 2 0 1 2 2 0 1 1 0 1 0 1 0 2 1 0 0 0 1 2 0 0 0 0 1 0 0 0 1 0 2 2 1 1 0 1 1 1 0 0 1 0 0 0 0 0 0 0 2 0 1 1 1 0 1 0 0 0 1 1 0 1 1 1 0 1 1 0 0 0 0 0 2 2 0 0 1 1 1 0 1 2 1 2 1 2 0 1 0 1 0 0 0 1 0 1 0 1 0 2 1 1 0 0 0 2 2 0 2 0 2 0 1 0 2 0 2 2 1 2 2 0 1 0 0 2 0 2 1 0 0 0 0 1 1 0 1 1 0 0 0 0 0 0 0 1 1 1 1 1 1 0 1 0 0 0 1 1 0 0 0 0 1 0 2 0 0 0 1 0 0 0 0 0 2 2 2 2 2 0 0 0 0 0 0 2 2 0 1 0 2 0 2 0 1 0 1 2 0 0 2 0 0 1 0 0 0 0 1 0 1 0 0 0 0 0 0 0 1 1 2 1 0 0 0 1 0 0 0 1 1 0 0 1 0 0 0 1 1 1 0 0 1 0 0 1 1 0 2 0 0 0 1 1 0 1 0 0 1 0 1 0 0 0 2 0 1 0 1 0 0 0 0 0 0 1 0 0 0 1 0 0 1 2 0 1 1 1 1 0 0 0 0 1 2 0 1 0
62 0 0 2 1 0 0 1 0 1 1 1 1 2 0 0 0 2 1 2 0 1 0 0 2 0 0 1 2 1 1 1 2 2 0 0 1 2 0 0 1 1 1 1 0 0 1 0 0 0 0 2 1 2 0 0 0 1 1 1 1 0 0 1 0 1 1 0 0 0 0 1 2 2 2 2 2 2 2 0 2 0 2 1 2 0 0 0 0 2 0 0 1 1 0 1 0 1 1 1 1 0 1 1 0 0 2 2 2 0 0 2 0 2 2 2 2 0 0 2 2 0 2 1 0 0 0 1 1 1 0 0 0 0 0 0 0 0 1 0 1 0 1 0 0 2 1 0 0 0 0 0 0 0 0 0 0 2 0 1 2 1 0 2 0 1 0 0 0 0 1 1 0 2 2 0 0 1 0 1 1 1 0 2 2 2 2 1 0 1 0 2 0 0 1 1 1 0 0 0 1 1 0 0 1 1 1 0 0 0 1 0 0 0 1 2 0 0 2 1 2 1 1 0 0 1 1 1 0 0 1 1 0 0 1 0 0 1 0 0 0 0 1 1 0 1 0 0 1 0 0 0 0 0 0 0 1 2 1 2 1 2 0 0 1 1 0 0 1 0 0 0 0 2 0 0 0 0 2 1 1 1 1 1 2 1 0 2 0 2 1 2 1 2 2 1 1 2 0 2 2 1 1 0 1 0 0 0 2 2 0 2 0 2 2 0 1 0 0 0 1 2 1 0 0 0 0 2 2 1 0 1 2 0 0 0 0 2 0 1 1 0 1 2 0 0 0 0 0 2 0 1 0 1 0 1 1 0 0 0 0 1 1 1 0 0 1 2 2 0 2 1 0 0 0 1 0 1 1 2 2 0 0 0 0 2 1 0 0 0 0 0 0 0 2 1 1 1 1 1 1 1 0 1 0 0 0 1 0 0 2 0 0 0 0 0 2 0 0 0 0 1 0 1 0 1 1 2 2 0 2 0 1 1 1 0 0 0 0 0 0 1 1 1 0 1 2 0 0 0 1 0 0 1 0 0 0 1 0 0 0 0 0 2 2 0 2 2 0 1 0 0 0 2 2 0 0 0 0 1 0 2 0 0 1 0 1 0 0 2 2 1 0 1 0 2 2 2 1 1 0 0 1 1 0 0 2 0 0 1 0 1 0 0 0 1 0 0 2 0 1 2 2 1 0 2 1 0 0 1 0 1 0 0 0 0 1 0 0 0 1 0 2 0 1 1 1 1 1 2 0 0 0 1 1 2 1 0 2 0 2 0 1 2 0 1 2 0 0 1 0 1 0 0 0 0 0 1 0 0 0 0 0 0 0 0 0 1 0 0 0 0 1 1 1 0 1 0 0 0 0 2 1 0 1 1 0 0 1 0 1 0 0 0 2 0 0 0 0 0 0 0 1 1 0 1 2 1 0 0 0 0 0 0 1 1 0 0 2 2 2 0 1 2 2 0 1 1 0 0 0 2 0 1 2 0 1 1 1 0 0 0 1 1 0 1 1 1 0 1 1 1 1 0 1 0 0 0 1 0 0 1 1 1 0 1 0 1 2 2 0 0 0 2 1 1 0 1 0 1 0 0 0 1 1 0 0 2 2 0 1 1 0 0 0 0 0 2 1 0 0 1 0 2 0 1 0 0 2 0 0 0 0 1 1 0 0 1 0 2 1 1 1 1 0 0 0 1 0 0 0 0 2 0 1 0 0 0 1 1 0 1 2 2 0 1 1 1 0 2 0 1 2 1 1 0 1 1 0 0 1 1 1 0 0 2 0 2 1 1 1 1 2 2 1 1 0 1 0 1 0 1 0 2 1 0 1 1 2 0 1 0 1 1 1 0 1 0 1 1 1 2 0 2 2 1 0 0 1 2 0 1 2 0 0 1 1 0 0 0 0 0 0 0 0 0 0 1 0 1 1 1 2 1 1 0 1 0 0 0 0 2 0 0 0 2 1 0 2 0 0 0 1 0 0 0 0 0 1 1 2 2 2 0 0 0 1 1 0 1 1 0 0 2 2 0 1 0 0 0 0 2 0 0 1 1 1 1 0 0 0 1 0 0 2 1 0 0 1 1 0 1 0 2 1 0 2 2 0 0 1 0 0 0 2 1 0 0 0 2 0 1 2 1 1 0 0 1 0 0 1 0 2 1 0 0 2 2 0 2 0 0 0 1 2 1 1 0 1 0 0 0 0 0 0 2 2 0 0 0 0 0 0 1 1 0 1 1 0 0 0 1 0 1 0 0 0 0 1 0 0 0
63 0 1 2 0 0 0 2 0 1 1 0 0 0 0 0 0 2 2 1 1 1 1 1 1 1 2 2 0 2 1 0 1 2 0 0 2 1 0 0 0 0 0 1 0 1 1 0 0 0 0 0 1 1 0 1 0 0 0 1 0 0 0 1 0 0 0 0 0 0 1 2 2 2 1 2 2 1 2 0 1 0 2 0 2 0 0 0 0 1 0 0 0 0 2 2 0 0 0 0 0 1 1 0 1 0 2 0 0 2 0 2 1 2 2 2 2 0 1 1 1 0 2 2 1 1 1 0 0 0 0 0 0 0 0 0 0 0 0 1 0 0 0 0 0 1 1 0 1 0 0 0 0 0 0 0 0 2 0 1 1 0 0 2 1 2 0 0 2 1 0 1 0 2 1 0 0 1 0 0 0 0 1 0 1 0 2 1 0 1 1 2 0 0 2 2 1 0 0 0 0 0 0 0 1 0 0 0 1 0 1 0 2 1 0 2 1 0 2 1 2 1 2 0 0 1 1 2 0 0 0 1 0 0 2 1 0 1 0 0 0 0 1 2 0 2 0 0 0 0 0 0 0 0 0 0 0 2 0 1 0 1 0 0 0 0 0 0 0 0 0 1 0 1 0 0 1 2 2 0 1 0 0 0 1 1 1 2 0 2 0 0 0 1 1 0 1 1 0 1 1 0 0 1 0 0 2 2 1 2 0 2 0 2 2 1 2 0 1 1 1 2 1 0 1 0 0 0 0 1 0 1 1 1 0 0 0 1 0 1 0 1 2 2 0 0 1 0 2 2 1 0 0 1 0 1 2 0 0 1 1 1 1 1 0 0 1 1 1 0 2 2 1 1 0 1 0 1 0 1 0 1 0 0 0 0 0 0 0 1 1 1 1 0 1 1 2 1 0 0 0 0 1 1 0 0 1 1 0 0 0 0 1 1 1 2 0 0 0 0 0 0 0 1 1 1 1 1 2 1 1 0 1 2 2 1 0 1 0 1 2 1 1 1 1 2 2 0 0 1 0 0 0 1 1 1 0 2 1 2 2 1 0 1 1 0 2 1 0 0 1 1 1 1 2 0 1 0 0 0 1 2 0 0 1 0 1 2 2 1 1 2 0 2 1 0 0 2 0 0 0 0 1 1 0 0 1 0 0 2 0 0 0 1 0 2 2 0 0 0 0 2 2 1 0 2 0 1 1 1 1 0 1 0 1 1 2 0 1 1 1 0 1 1 2 2 2 0 2 1 0 0 1 2 2 0 0 0 1 0 0 0 2 2 2 0 0 1 1 0 0 0 0 0 0 0 0 1 0 0 0 0 2 0 2 1 1 1 0 0 0 0 0 0 0 0 0 0 0 0 0 0 1 2 1 0 1 1 1 1 0 0 0 1 1 1 0 1 0 0 1 0 0 2 0 0 0 1 0 0 0 2 0 0 2 0 0 0 2 1 2 0 0 0 1 0 1 1 0 0 0 0 0 1 1 0 1 2 1 1 1 0 0 1 1 2 0 2 0 0 0 0 0 0 0 1 1 1 1 1 2 0 0 2 2 2 2 1 2 1 1 0 1 2 1 1 0 2 0 0 0 1 1 1 1 1 1 2 2 0 0 0 0 1 0 0 0 1 1 0 0 0 1 2 0 1 1 0 1 0 1 1 0 1 1 0 1 0 0 1 0 0 0 1 0 0 0 1 0 0 0 0 0 0 0 0 0 1 1 1 1 1 2 1 0 0 0 2 0 2 0 0 1 2 2 0 0 1 1 1 1 2 0 0 0 2 0 2 1 1 1 1 2 2 1 1 0 0 0 1 0 2 0 1 2 0 0 0 0 1 2 1 2 0 2 0 2 1 1 0 1 1 1 2 2 1 0 0 0 1 0 1 1 1 0 1 1 0 0 0 0 0 0 0 0 0 0 0 1 0 2 2 0 2 2 0 1 0 0 0 0 2 0 0 0 2 1 0 1 1 1 0 1 0 0 0 0 1 1 1 2 2 2 0 0 0 1 1 0 2 2 0 0 2 2 1 2 0 0 0 0 2 0 0 2 0 1 1 0 2 1 2 1 1 1 1 0 2 2 2 0 2 0 2 1 0 2 1 1 1 0 0 0 1 0 0 0 0 0 0 0 0 1 1 1 0 0 1 0 1 0 0 2 0 0 0 0 1 1 0 1 0 1 0 0 1 2 0 1 0 0 0 0 0 1 0 1 0 1 0 0 0 0 1 0 1 1 1 1 1 1 0 0 1 0 0 0 0 0 0 1 0
64 0 0 0 0 0 0 0 0 0 0 1 1 1 0 0 0 1 1 0 2 0 0 0 2 0 0 2 1 2 2 1 2 1 0 1 2 1 1 0 1 1 0 2 0 1 1 1 1 0 0 2 2 2 0 1 0 0 0 0 0 1 1 1 0 0 0 1 0 0 1 1 2 2 2 2 2 1 1 0 2 0 2 0 1 0 0 0 0 2 0 0 1 0 0 1 0 1 1 2 2 1 1 0 0 0 2 0 0 2 1 2 1 2 2 2 2 1 1 1 1 0 1 0 0 0 0 1 1 1 0 0 1 0 0 0 1 0 0 2 0 0 0 0 0 0 0 0 0 0 0 0 0 0 0 0 0 0 0 0 1 0 0 1 0 1 1 2 0 0 0 1 0 2 1 0 0 0 0 0 0 1 0 1 2 2 1 1 0 1 0 2 0 1 2 1 2 0 0 0 0 0 1 0 1 0 0 0 0 0 0 0 1 0 2 1 1 0 2 1 2 0 0 0 1 0 2 0 0 0 1 1 0 0 1 0 0 1 1 1 1 0 2 1 0 1 0 0 0 0 0 0 0 1 1 0 0 2 0 1 0 1 1 1 0 0 0 0 1 1 0 2 2 2 0 0 1 1 1 0 0 1 0 0 1 1 1 2 0 2 1 1 0 2 1 0 0 1 0 0 1 1 2 0 1 0 0 1 1 1 1 1 0 2 2 1 2 0 1 1 1 1 2 1 0 0 0 0 0 0 0 1 0 1 0 0 0 2 0 0 0 0 1 1 0 0 0 0 2 2 1 0 0 0 0 0 1 1 0 0 1 0 2 1 2 1 0 1 1 0 2 2 0 0 0 0 0 1 0 2 1 1 0 0 1 0 0 0 0 0 0 0 0 0 2 1 1 0 0 0 0 0 1 2 1 0 1 0 0 0 0 0 0 0 0 0 2 0 0 0 0 1 0 2 0 0 0 0 0 0 0 1 0 1 1 0 0 1 0 1 2 2 1 2 0 2 2 0 1 2 0 1 0 1 1 1 0 1 1 1 1 1 1 1 1 1 1 1 0 1 1 1 1 2 2 0 1 0 0 1 0 2 0 0 1 0 1 0 0 1 1 0 0 0 0 0 0 2 2 2 1 1 1 1 0 0 2 1 0 0 0 1 0 0 1 0 0 0 1 0 0 2 2 0 1 2 1 1 1 1 1 0 2 1 0 1 2 0 0 0 0 0 1 1 1 1 2 0 2 0 0 0 0 2 2 0 0 1 1 1 1 0 1 1 1 0 0 0 0 0 0 0 1 0 0 0 1 0 0 0 0 2 1 0 1 0 0 1 1 1 1 0 0 0 0 0 0 0 0 0 0 2 0 1 1 0 1 2 2 2 1 0 0 2 0 2 0 2 1 1 0 0 1 1 0 1 1 1 0 0 0 1 0 0 2 1 0 1 2 2 0 1 0 2 2 0 2 1 0 2 0 1 0 0 1 0 1 1 0 1 0 0 0 0 0 0 0 1 0 1 1 1 0 0 0 1 2 0 2 0 0 0 0 1 2 2 2 1 2 1 0 0 1 1 0 0 1 2 0 2 0 2 0 1 1 0 0 2 2 1 0 1 0 0 0 1 0 1 1 0 1 0 1 1 1 1 0 0 0 0 0 0 0 0 2 2 0 0 0 2 0 0 0 0 0 2 0 2 0 0 0 0 0 0 0 0 0 0 0 0 0 1 2 1 0 2 2 2 0 2 1 1 1 1 1 0 2 2 0 0 1 1 1 0 0 1 0 2 1 1 1 1 2 2 2 2 0 2 2 2 0 0 0 2 1 0 1 0 0 0 2 2 0 1 0 1 1 1 1 0 0 1 0 2 2 0 0 0 0 2 0 2 2 0 0 0 1 0 1 0 0 1 1 1 0 1 1 0 0 1 1 1 0 2 2 0 0 0 0 0 1 1 0 0 0 0 0 0 2 0 0 0 1 1 0 1 0 0 2 0 1 1 2 0 0 0 1 2 0 1 1 0 0 1 2 1 1 0 1 0 1 2 1 0 1 2 0 2 0 1 1 0 1 0 1 0 0 1 2 1 0 1 0 2 0 0 0 1 0 0 0 1 0 2 0 0 0 1 1 0 0 0 0 0 0 0 0 0 0 0 1 0 1 0 1 0 2 0 0 0 0 0 0 1 1 1 1 0 2 1 0 0 0 0 0 1 1 0 2 0 0 0 0 1 1 0 0 0 0 0 0 1 1 0 0 0 0 0 0 0 2 1
65 0 0 2 1 0 0 1 1 1 1 1 0 0 0 0 0 0 0 2 0 1 0 1 1 0 0 1 0 2 2 0 2 2 1 1 2 1 0 0 1 1 1 1 0 0 0 0 0 0 0 0 1 2 0 2 0 0 0 0 2 0 0 2 0 0 0 2 0 0 0 0 2 2 2 2 1 1 1 0 2 0 2 0 2 0 0 0 0 2 0 0 1 1 1 2 0 1 0 1 1 0 0 1 1 1 2 1 1 1 0 2 2 2 2 2 2 0 1 1 1 0 1 1 0 0 0 1 1 1 0 0 0 0 1 1 0 0 0 1 2 0 1 0 0 0 0 1 1 1 0 0 0 0 1 0 0 1 1 0 1 0 0 2 1 1 0 0 1 1 1 2 1 1 2 0 1 0 0 1 1 1 0 1 2 2 1 1 0 1 0 2 0 0 0 0 2 0 0 0 0 0 0 1 2 0 0 0 1 0 0 1 2 0 2 2 0 0 2 1 2 1 1 1 1 1 2 1 1 1 1 1 1 1 0 1 0 2 0 0 0 0 1 2 0 2 1 0 0 0 0 0 0 1 1 1 0 2 1 1 1 1 0 0 0 0 0 1 1 0 0 0 2 2 0 1 0 2 2 0 2 0 0 0 0 0 1 1 0 2 0 1 0 2 1 1 0 1 1 0 1 1 2 0 0 1 2 0 1 2 0 2 0 1 1 1 1 0 0 0 1 2 1 0 0 0 1 2 2 1 0 1 0 1 0 0 0 1 0 0 1 0 1 1 0 0 0 0 1 2 0 0 1 0 0 0 1 0 0 2 2 1 1 0 1 1 1 1 2 1 1 1 1 1 0 1 0 1 0 2 1 1 0 0 1 0 0 1 1 0 0 0 1 0 2 0 0 0 2 2 2 2 1 2 1 0 1 1 0 0 0 0 1 1 1 1 1 0 0 0 1 1 0 1 1 1 1 0 0 0 0 0 1 1 1 1 0 1 0 0 0 2 1 0 2 2 1 0 0 0 0 1 0 1 1 1 0 1 2 2 2 2 0 1 1 1 1 2 0 0 0 0 2 1 0 1 0 0 0 2 1 1 0 0 1 1 1 1 0 1 0 1 2 1 0 0 0 1 1 2 1 1 1 1 0 0 2 0 1 1 1 0 0 1 1 1 1 0 2 2 2 2 2 0 2 2 0 0 0 2 0 0 2 1 1 0 1 1 2 2 0 0 1 0 1 2 0 2 0 2 1 1 0 2 0 2 0 1 0 0 0 1 1 2 0 1 2 1 1 1 0 1 2 0 2 0 2 1 0 1 0 0 1 0 0 0 2 1 0 0 0 1 0 0 0 0 2 0 0 1 1 2 0 1 1 0 1 0 1 1 0 0 0 1 1 1 0 1 1 0 0 0 0 0 0 0 0 1 0 0 0 1 0 1 2 0 1 0 2 2 0 1 2 2 2 0 0 1 0 1 0 2 0 1 1 1 1 2 1 1 0 0 1 0 1 1 0 2 1 0 2 0 0 1 1 0 1 2 2 0 2 0 0 1 1 1 2 2 0 2 0 0 1 1 0 0 0 2 0 2 0 0 0 1 0 0 1 2 1 2 0 0 0 0 1 2 0 1 0 0 0 0 1 2 1 1 1 0 1 0 1 1 0 0 1 0 1 0 0 0 1 1 1 1 0 0 0 0 0 0 0 0 0 0 0 0 1 0 0 0 0 1 2 0 0 1 0 1 0 1 0 1 0 0 0 0 1 1 1 1 0 1 1 1 0 2 0 2 2 1 1 2 2 2 1 1 0 1 0 1 0 2 0 2 1 0 1 0 0 0 0 0 2 0 1 0 1 1 1 0 1 1 1 2 2 0 0 0 0 1 0 0 1 1 1 1 0 0 1 0 0 0 0 0 0 0 0 0 0 0 2 2 0 2 2 0 0 0 0 0 0 1 0 0 0 1 0 1 1 0 0 0 1 0 0 0 0 0 0 0 0 0 2 0 0 0 0 0 0 2 2 0 0 1 1 0 1 0 0 0 0 2 0 0 2 0 1 1 0 1 0 2 0 0 0 0 0 1 2 2 0 2 0 1 2 0 2 2 0 0 1 0 0 0 1 1 0 2 0 0 0 0 2 2 2 0 1 1 0 1 1 0 1 1 1 0 1 1 0 1 0 0 0 0 0 2 2 0 0 0 0 0 0 0 1 0 0 0 0 1 0 0 0 0 0 0 0 1 0 1 1 0 0 1 0 0 0 0 1 0 0 0
66 0 0 2 1 0 0 0 0 0 0 2 0 1 0 1 0 1 0 1 1 1 0 0 2 0 0 0 1 2 2 1 1 1 0 0 2 0 1 1 0 0 0 0 0 0 0 1 0 0 0 1 0 0 1 1 0 0 0 1 0 1 0 2 0 0 0 1 0 0 0 2 1 1 2 1 1 1 1 1 1 0 2 0 1 0 0 1 1 2 0 0 1 1 0 1 0 2 1 1 2 0 1 1 0 0 2 1 1 1 0 2 1 2 2 2 2 0 0 2 2 0 2 2 2 2 2 0 2 0 0 0 0 0 0 0 0 0 0 2 1 0 1 0 0 1 0 0 1 1 0 1 0 0 0 2 0 1 0 1 2 1 0 2 1 1 0 0 1 1 1 1 2 0 1 0 1 0 0 0 0 0 0 0 0 0 2 1 0 1 0 2 0 1 1 0 0 0 0 0 1 1 0 0 0 0 1 0 0 0 1 0 1 0 0 2 0 0 1 1 1 0 2 0 1 1 2 0 0 0 1 1 0 0 2 0 0 1 1 1 1 0 2 1 0 1 0 0 0 0 0 1 0 0 0 1 1 1 0 0 0 0 0 0 0 0 1 1 0 0 2 2 1 2 0 0 0 1 2 0 0 1 1 1 2 2 0 1 0 1 1 1 1 1 1 1 0 0 0 0 1 1 1 1 0 1 1 0 1 1 0 1 0 2 2 0 1 0 1 1 1 1 1 2 1 0 0 1 1 1 0 0 1 1 0 0 0 0 0 0 0 0 1 1 0 0 0 0 1 2 1 1 0 1 0 0 1 0 0 1 1 2 2 2 1 0 0 1 1 0 2 2 1 1 1 0 0 1 0 1 1 2 0 0 0 1 1 0 0 0 0 0 1 0 2 0 0 2 2 2 1 1 0 1 1 0 0 0 0 0 0 0 1 1 1 1 1 0 0 0 0 1 1 0 0 1 0 1 0 0 0 0 0 2 2 0 0 1 0 0 0 1 2 0 0 0 0 0 1 0 0 1 0 2 1 1 0 1 1 1 1 1 0 1 1 1 1 1 0 0 1 1 1 2 1 1 1 0 0 2 2 1 0 1 1 0 0 1 1 1 0 1 1 0 0 1 1 2 0 0 0 0 1 1 0 0 1 0 0 2 0 0 0 0 0 2 0 0 0 1 2 1 2 0 0 2 0 0 0 1 0 0 0 0 2 1 2 0 0 0 1 1 1 0 2 1 1 1 1 2 0 0 1 1 2 0 1 0 0 0 1 0 1 2 1 0 1 0 0 1 1 1 0 0 0 0 0 2 0 1 1 0 2 0 2 1 2 0 0 0 1 1 0 0 0 0 0 1 0 0 0 2 2 2 0 0 0 0 1 1 1 0 0 0 1 0 1 0 0 0 1 0 0 0 0 0 1 1 0 0 0 1 0 1 1 0 1 0 1 1 1 0 0 0 2 0 1 1 0 1 1 1 0 1 2 0 1 2 2 0 0 0 2 1 0 1 1 1 1 1 0 1 0 0 0 0 0 2 2 0 2 0 1 1 1 1 0 1 2 1 0 1 0 0 0 0 0 1 0 1 0 1 1 2 2 1 1 2 1 0 0 0 1 1 1 1 0 2 1 0 0 0 1 2 0 1 0 0 0 0 0 0 0 0 1 1 1 0 0 0 0 0 0 0 0 0 0 1 0 0 0 0 1 0 0 0 1 1 1 1 1 1 2 2 0 0 0 2 0 1 0 0 0 1 1 0 2 1 1 1 0 1 1 0 0 2 0 2 2 1 1 2 1 2 0 0 1 0 0 1 0 2 0 1 2 0 1 1 1 1 1 0 1 1 0 0 2 0 1 0 1 1 2 2 2 2 0 0 1 1 1 1 2 0 0 1 0 1 1 0 1 0 0 0 0 0 0 0 0 0 2 2 1 1 1 0 1 0 1 1 0 1 0 0 1 0 1 0 2 0 0 0 1 1 0 1 0 0 2 2 2 2 1 0 0 1 0 0 0 2 2 0 0 2 2 0 2 0 0 1 0 2 0 1 2 1 0 1 0 0 0 1 0 0 0 1 0 2 1 1 0 2 0 1 1 0 2 0 0 0 0 0 0 0 0 0 0 1 1 0 1 1 2 1 1 2 0 0 0 0 1 0 0 0 2 0 2 1 0 1 0 0 2 0 2 0 0 0 0 0 0 0 0 0 0 0 0 0 0 0 0 0 0 1 1 1 2 0 0 1 0 0 0 0 0 1 0 0 1 0 1 0
67 0 0 2 0 0 1 2 0 1 0 1 0 0 0 0 0 1 1 1 0 1 0 1 1 0 0 2 0 2 1 0 1 0 1 0 2 0 1 0 0 0 0 0 0 1 0 0 0 0 0 1 0 0 0 2 0 0 1 0 0 1 0 1 0 0 0 1 0 0 0 0 2 2 2 2 2 1 2 0 1 0 2 0 2 0 0 0 0 2 0 0 1 0 1 2 0 1 1 1 0 0 1 0 1 0 1 1 1 1 0 1 1 2 2 2 2 1 1 1 1 1 2 1 1 1 1 1 2 1 1 1 0 0 0 0 0 0 0 0 2 0 0 0 0 1 0 0 0 0 0 0 1 0 1 1 1 1 1 1 0 0 0 2 0 1 0 0 1 1 0 1 0 2 1 0 0 0 0 1 1 1 0 1 1 1 2 1 0 1 0 1 0 0 1 2 2 0 0 0 1 1 1 1 2 0 1 0 1 0 0 0 1 0 2 2 0 0 2 1 2 1 2 0 0 1 1 1 1 1 0 1 0 0 2 0 0 0 0 0 0 0 1 2 0 2 0 0 0 0 0 0 0 0 0 0 1 2 0 0 0 0 0 0 0 0 0 0 1 1 0 0 1 2 0 0 0 2 1 0 0 0 1 1 1 1 0 0 0 1 0 0 1 1 1 1 1 2 0 1 0 0 0 0 0 0 0 1 1 2 0 2 0 2 1 0 1 1 0 0 1 1 0 2 0 0 1 1 1 1 0 1 0 1 0 0 0 1 1 1 2 1 2 2 0 0 0 0 2 1 1 0 1 0 1 0 1 0 0 1 2 2 2 0 2 0 1 0 2 1 1 1 0 0 0 1 0 2 1 1 2 0 0 0 1 1 1 0 0 0 0 0 0 0 2 1 1 1 0 0 1 1 0 0 0 0 0 1 0 0 0 0 1 1 1 1 1 2 0 2 0 2 1 0 2 2 1 0 1 0 0 0 0 0 0 1 0 2 0 0 1 1 1 0 1 1 1 0 0 2 0 0 0 2 2 2 0 1 1 2 1 2 0 0 0 2 0 2 0 0 0 0 2 0 0 0 1 0 0 0 0 2 0 1 1 1 1 1 1 1 0 1 0 2 0 0 0 1 1 1 1 0 2 1 0 0 2 0 1 0 0 2 0 0 1 1 0 0 1 2 2 2 1 0 0 2 0 1 1 1 1 0 1 1 2 0 1 0 2 2 0 0 2 2 2 1 2 2 0 2 0 0 0 2 2 0 0 0 1 0 1 0 1 1 0 1 1 2 2 0 0 0 1 0 1 0 2 0 0 0 0 0 2 0 2 1 2 2 2 2 0 0 0 0 1 0 0 1 0 1 1 1 1 2 1 0 1 1 1 1 0 0 0 1 1 1 0 0 0 0 0 0 1 1 0 1 1 1 0 0 0 1 0 0 1 1 0 0 1 1 0 1 1 1 2 0 2 0 0 1 1 2 0 1 1 1 2 2 2 0 0 0 0 0 1 1 0 2 1 0 1 1 0 0 0 1 2 0 1 0 0 1 1 2 1 2 1 2 1 1 1 0 0 1 1 0 0 1 0 1 1 0 0 0 0 0 0 1 1 0 0 0 1 0 0 0 0 1 1 0 0 0 0 1 0 0 0 0 0 0 0 0 0 0 1 1 1 1 0 1 1 1 0 0 0 0 0 1 1 0 0 1 0 0 0 1 0 0 1 0 0 1 2 1 0 1 1 2 0 1 1 0 1 1 0 1 2 1 0 0 1 1 2 0 0 2 0 2 2 2 0 2 0 2 0 0 0 1 0 1 0 2 0 2 1 0 1 1 2 0 1 0 1 0 1 0 1 0 2 0 2 2 2 2 2 0 0 0 1 2 0 1 1 0 0 0 0 0 0 1 1 0 0 0 0 0 0 0 1 0 1 1 1 2 1 1 1 0 0 0 0 1 0 0 1 0 0 0 0 0 0 0 2 0 0 0 0 0 0 0 1 1 2 0 0 0 0 0 0 1 1 0 0 2 2 0 2 0 0 0 2 2 0 0 2 0 1 2 0 1 0 2 1 0 1 0 0 1 2 2 0 2 0 0 1 0 2 2 2 2 0 0 0 2 0 0 0 0 0 1 0 0 0 1 0 0 1 1 0 0 2 0 1 0 2 1 2 0 0 2 0 1 0 1 1 0 0 0 1 0 0 0 1 1 0 0 0 0 1 1 0 0 0 0 0 0 0 1 0 1 1 1 0 0 0 0 0 0 1 1 0 0
68 0 1 2 0 0 0 2 0 1 0 1 0 0 0 0 0 1 1 1 1 0 0 1 1 1 2 2 2 2 2 1 1 1 0 0 2 2 0 0 1 1 0 2 0 2 1 0 0 1 1 1 1 1 0 2 0 0 1 1 1 0 1 2 0 1 0 0 0 0 1 1 2 2 1 2 2 0 2 0 0 0 2 0 2 0 0 0 0 2 0 1 2 1 0 0 0 1 1 1 0 0 1 0 1 0 2 0 1 1 0 0 1 2 2 2 2 0 0 2 2 0 2 1 0 0 0 0 1 0 0 0 0 0 0 0 0 0 0 1 0 0 0 0 0 1 1 0 1 1 1 2 0 0 0 0 0 0 0 1 1 0 1 1 0 1 0 1 1 1 0 1 1 2 0 2 0 0 1 2 1 1 0 1 1 1 1 1 0 0 0 1 1 1 0 2 1 0 0 1 0 1 0 1 0 0 0 0 0 0 1 0 1 0 1 2 0 0 1 0 1 1 2 0 0 1 1 2 1 1 1 2 1 1 0 0 1 2 0 0 0 0 2 2 0 2 0 0 1 1 1 1 0 0 0 0 1 1 1 1 1 1 1 1 0 0 1 1 2 1 0 0 2 2 0 0 0 1 1 0 0 0 1 1 2 2 1 1 1 1 1 1 0 2 1 1 1 0 0 0 0 0 0 0 0 0 0 0 1 1 0 1 0 1 1 1 2 0 0 0 1 0 0 2 0 0 0 0 1 1 0 1 1 1 0 0 0 1 0 1 0 1 0 0 0 2 1 1 2 2 1 0 0 1 0 1 1 0 0 1 1 1 1 0 1 1 0 0 1 1 1 1 0 0 1 1 0 1 1 2 2 2 0 0 0 1 1 0 0 0 1 1 1 1 2 1 1 0 1 1 1 1 1 2 1 1 0 2 0 0 0 0 0 0 1 2 0 0 0 0 0 0 0 0 1 1 1 0 1 0 2 0 0 1 1 0 0 0 0 0 1 1 1 2 0 2 2 0 0 0 0 0 0 2 1 1 0 2 2 2 1 2 0 0 0 2 0 2 0 0 0 0 1 1 0 0 1 1 1 0 1 1 0 0 2 0 0 0 0 0 0 0 0 1 0 0 0 1 0 1 1 1 1 0 0 0 2 0 1 1 0 1 0 1 1 1 0 0 0 0 0 2 1 0 0 0 0 0 0 2 0 2 0 0 2 1 1 0 2 2 1 0 1 0 1 1 1 0 2 0 0 0 0 2 1 2 1 1 1 1 1 0 0 2 0 1 2 0 1 0 0 0 0 0 0 0 1 2 0 1 1 0 1 0 0 0 1 2 1 1 0 0 1 0 0 0 1 0 0 0 0 2 0 1 1 0 1 0 1 0 1 0 0 1 1 1 2 1 0 0 0 0 1 2 0 0 0 0 0 0 0 1 0 0 1 0 1 0 1 0 1 0 0 1 2 0 1 1 0 1 0 2 1 2 0 1 2 1 0 1 1 1 1 1 1 2 0 2 1 0 1 0 1 0 0 0 0 0 2 0 1 0 0 2 1 1 2 1 2 1 1 0 1 2 0 2 0 2 0 1 0 0 0 0 1 0 1 1 1 1 0 0 0 0 1 2 1 1 2 0 0 0 0 1 1 0 0 0 1 0 1 1 0 0 1 1 2 1 0 1 1 1 0 1 0 0 0 1 1 1 1 1 1 0 1 2 0 1 0 0 0 1 0 1 0 1 1 1 0 1 0 0 0 1 1 0 1 0 0 0 0 1 1 0 0 1 0 1 1 2 0 2 2 2 0 0 1 0 0 0 0 0 1 2 1 1 0 0 0 0 0 0 0 0 0 1 0 1 1 0 1 1 2 2 2 1 0 0 2 2 1 2 2 0 0 0 0 1 1 0 0 0 0 1 0 1 1 0 1 0 1 1 1 1 0 1 2 0 0 0 0 2 0 0 0 1 1 0 2 0 0 0 1 0 0 1 0 1 2 2 2 2 1 1 1 2 0 2 0 2 2 0 0 1 2 1 1 0 1 0 0 1 1 0 1 1 0 1 0 1 0 1 1 1 2 1 0 1 1 1 0 1 0 1 1 0 0 1 1 1 0 0 1 1 1 1 0 1 0 0 0 0 2 0 0 1 0 0 0 1 0 1 1 0 1 0 1 0 0 0 0 0 2 1 1 1 1 0 2 0 1 0 0 0 0 1 1 0 2 0 0 0 0 1 0 0 2 0 0 0 0 1 0 0 0 0 0 0 0 0 2 1
69 0 0 1 1 0 0 2 0 2 2 0 0 0 0 0 0 1 1 0 2 0 0 0 2 0 0 1 0 2 2 1 1 0 0 0 1 1 0 0 1 1 0 0 0 2 1 0 0 0 0 0 2 2 0 2 0 0 0 0 0 2 0 1 0 0 0 1 0 0 0 1 2 2 0 2 2 2 2 0 2 0 2 0 2 0 1 0 0 2 0 1 1 1 1 1 0 0 0 0 1 0 2 0 0 0 2 0 0 2 0 0 0 1 1 1 1 0 1 1 1 0 2 2 2 2 2 0 0 0 1 1 0 0 0 0 0 0 1 0 0 0 1 0 0 0 0 0 0 0 1 1 0 0 0 0 0 1 0 0 1 0 0 2 0 2 0 1 1 0 0 1 1 1 2 0 0 0 0 0 0 0 0 1 2 2 1 2 1 1 1 2 0 0 1 0 1 0 0 1 0 1 0 0 2 0 0 1 1 0 2 0 1 0 1 2 0 1 2 1 2 1 1 0 0 1 2 0 0 0 0 0 0 1 2 0 1 1 0 0 0 0 2 2 0 2 0 0 0 0 0 0 0 1 1 0 1 2 0 1 0 1 0 0 1 0 0 0 2 0 0 0 1 1 0 0 1 2 0 0 0 1 1 1 1 1 2 1 0 2 2 0 0 2 2 0 0 1 0 1 1 0 1 1 0 0 1 1 0 2 0 2 0 2 2 1 1 1 1 1 0 2 0 2 0 0 1 1 0 1 0 2 1 1 0 0 0 1 0 0 0 0 1 1 0 0 0 1 2 0 1 0 0 1 0 1 1 1 0 2 2 2 1 1 1 2 0 1 1 0 2 2 2 2 0 2 0 1 0 0 1 0 0 0 0 0 0 0 0 0 0 0 2 0 2 1 1 2 0 0 0 0 2 2 0 0 2 0 0 0 0 0 0 0 0 2 0 0 0 0 0 0 1 1 1 1 0 0 0 0 0 1 0 0 0 1 0 0 0 0 1 1 1 1 1 2 1 0 0 1 0 0 0 1 0 0 0 2 2 1 1 1 0 2 2 0 2 1 0 0 1 1 0 2 1 1 0 0 0 1 1 1 0 0 0 0 2 2 2 0 2 2 0 1 1 0 0 0 0 2 2 1 1 1 0 0 1 1 0 1 0 1 0 0 0 2 0 0 1 2 2 1 2 1 0 2 1 2 2 0 2 0 1 0 0 1 2 1 1 0 0 1 2 0 2 2 0 1 1 1 0 1 2 2 2 0 0 1 1 0 0 1 1 1 1 0 0 0 0 1 0 0 0 0 0 0 0 1 0 0 0 0 1 0 1 0 2 2 2 2 0 0 1 0 0 0 0 1 0 1 1 0 0 2 2 0 1 1 2 1 0 0 0 0 0 1 1 0 0 0 1 0 0 1 0 1 1 0 0 0 0 0 0 0 2 0 0 1 2 2 0 0 2 2 2 0 2 1 0 1 0 1 2 2 2 0 0 1 0 1 1 0 0 1 1 2 0 1 0 1 1 1 0 0 0 1 1 1 1 1 2 0 0 1 1 1 0 2 1 1 0 0 0 2 1 0 0 1 0 0 0 0 0 1 0 0 1 2 2 0 0 0 0 1 0 0 0 1 0 0 0 2 0 2 0 0 0 0 2 0 0 0 0 0 1 1 0 0 0 1 0 0 1 0 0 1 0 0 0 0 0 1 0 0 0 1 1 0 0 0 0 1 1 1 0 1 2 1 0 2 0 0 1 1 1 0 2 1 0 0 0 1 0 0 0 1 0 2 2 2 0 2 1 1 0 0 0 2 2 2 0 0 0 2 2 0 0 1 1 1 1 1 0 1 0 0 2 1 2 0 1 2 0 2 2 1 0 0 1 2 0 1 2 1 1 1 1 0 1 0 0 1 0 1 0 0 1 0 0 0 2 2 1 2 2 0 0 0 1 1 0 2 0 0 0 1 1 0 2 0 0 0 1 0 0 1 0 0 0 0 2 2 2 0 0 0 1 1 1 2 2 0 1 1 2 0 2 0 0 0 0 2 0 0 2 0 1 1 0 0 0 0 0 0 0 0 0 2 1 1 0 2 0 0 1 0 0 0 1 1 1 0 2 2 0 2 2 1 0 0 0 1 0 1 0 0 1 0 0 1 1 0 0 0 2 0 2 1 1 0 1 0 2 0 0 2 0 0 1 0 1 0 0 0 1 2 2 0 0 1 0 0 0 0 0 0 0 1 0 1 0 0 0 1 1 0 0 0 0 0 1 0
70 0 0 0 0 0 0 1 0 0 0 1 0 1 1 0 1 1 1 0 1 0 0 0 2 0 0 1 0 1 1 1 2 1 2 0 1 1 0 0 0 0 0 0 0 1 0 0 0 0 0 0 0 0 2 1 0 0 0 1 1 0 0 1 0 0 0 0 0 0 0 2 2 2 0 2 2 1 1 1 1 0 2 0 1 0 1 0 0 2 0 0 1 0 0 1 0 1 1 2 2 1 1 0 1 1 2 1 0 2 0 1 0 0 1 1 1 0 0 1 2 0 2 1 1 1 1 1 2 1 0 0 0 0 0 0 0 0 0 1 1 0 0 0 0 0 0 0 0 0 0 0 1 1 1 0 0 2 0 2 2 2 0 2 1 2 0 0 0 1 1 0 0 2 1 0 0 0 1 1 1 1 0 0 0 0 0 2 2 0 2 2 1 1 0 2 2 0 0 0 1 1 0 0 1 0 1 0 1 0 0 0 1 0 2 2 0 1 1 0 1 0 1 0 0 0 2 1 0 1 0 0 1 1 0 0 0 2 0 0 0 0 2 1 0 1 0 0 0 0 0 0 0 0 0 0 0 1 0 0 0 0 0 0 0 0 1 0 1 1 0 1 0 2 0 0 1 2 2 0 1 0 0 0 1 1 0 1 0 2 1 1 1 2 1 1 0 1 1 0 1 0 1 0 0 0 0 0 2 2 0 1 0 2 2 1 1 0 2 2 0 2 2 1 2 0 0 0 0 0 0 2 0 1 0 1 0 2 0 0 0 0 2 2 0 0 0 1 2 1 0 0 0 0 0 0 0 0 0 2 2 2 1 1 0 0 1 1 1 0 2 2 1 1 2 0 0 1 0 1 1 0 0 0 0 0 0 0 0 0 0 0 1 0 1 1 2 0 1 1 1 1 1 1 0 0 1 1 0 0 0 0 2 2 2 1 1 0 0 0 1 0 0 0 0 2 1 2 2 0 2 0 0 1 0 2 0 1 0 1 2 2 0 2 0 2 2 0 0 0 0 1 0 2 2 2 0 1 1 0 0 0 0 0 1 1 1 0 0 0 2 2 0 2 1 1 1 0 0 1 2 0 0 1 1 1 1 1 0 1 0 2 0 1 0 0 0 1 1 2 0 0 1 1 1 1 2 1 0 1 0 1 0 1 1 1 1 1 0 2 2 1 1 0 0 1 1 0 0 1 0 0 0 0 0 0 1 0 2 2 1 0 2 0 2 2 0 1 0 2 0 1 1 2 2 0 0 1 2 1 1 0 0 2 0 1 2 0 0 0 0 0 1 0 1 0 1 2 0 1 1 0 2 0 0 0 2 1 0 0 0 0 1 1 1 0 1 0 0 1 1 2 0 2 2 0 1 1 1 1 1 0 0 1 0 1 0 0 0 0 0 0 0 0 0 1 2 2 0 0 0 1 1 0 1 2 0 0 2 0 2 0 0 0 2 0 2 0 0 1 0 2 0 1 1 0 2 2 2 0 0 0 1 1 0 0 0 2 1 0 0 2 0 0 0 1 1 0 2 0 0 0 1 2 2 2 2 1 2 0 0 1 2 2 0 0 1 2 0 2 0 0 0 0 1 0 1 2 1 0 1 1 0 0 0 0 0 1 1 0 0 0 1 2 0 1 0 1 0 1 0 0 0 0 1 1 2 1 0 1 1 1 0 1 0 0 0 1 0 0 0 0 1 0 1 0 0 0 0 0 0 2 2 1 0 0 0 1 0 2 0 1 1 2 2 0 2 0 2 2 0 2 0 0 0 1 0 1 1 2 0 2 1 1 1 1 0 1 0 2 0 2 0 2 2 0 1 0 0 1 1 0 1 1 1 1 1 2 0 0 1 0 1 1 1 1 0 0 1 2 0 1 1 0 0 1 1 0 2 1 1 1 0 0 1 1 1 0 0 0 2 2 1 1 1 0 1 0 0 0 0 1 1 0 2 1 0 0 1 0 0 0 1 0 0 0 0 1 2 2 2 2 1 0 0 1 0 0 0 2 2 0 0 1 1 0 1 0 0 1 0 2 0 1 2 0 0 0 0 1 1 1 0 0 2 1 0 1 1 1 0 1 0 0 2 0 2 0 0 0 1 0 0 1 1 0 0 2 0 0 0 0 1 0 0 0 0 1 1 0 0 0 2 0 1 0 1 0 0 1 0 1 0 0 1 1 0 0 2 0 0 0 0 0 1 0 1 0 2 0 0 0 0 1 0 0 2 1 1 0 0 0 1 0 0 0 0 1 1 0 0 0
71 0 0 0 0 0 0 1 0 2 2 0 0 0 0 0 0 1 1 1 1 1 0 0 2 0 0 1 0 1 1 0 2 2 0 0 1 0 1 0 1 1 0 0 0 0 0 1 0 1 1 2 1 1 0 2 0 1 1 1 0 1 0 0 0 0 0 1 0 0 0 2 2 2 2 2 2 1 2 1 0 0 1 1 1 0 0 0 0 2 0 0 1 0 0 2 1 0 0 0 1 1 1 0 1 1 2 0 0 2 1 2 1 2 2 2 2 1 0 2 2 0 2 1 1 1 1 1 2 1 1 1 0 0 0 0 0 0 0 1 0 0 0 0 0 0 0 0 1 1 1 1 0 0 1 0 0 2 0 2 2 0 0 2 2 1 0 0 1 2 1 1 0 2 2 0 0 0 0 0 0 0 0 1 1 1 2 1 0 1 0 2 1 1 1 2 2 1 0 0 1 1 0 1 1 0 1 0 2 0 2 0 2 0 2 2 0 0 2 1 2 1 2 0 0 1 1 1 0 0 1 1 0 0 2 0 0 2 0 0 0 0 1 2 0 2 0 0 1 1 1 1 1 0 0 0 1 1 0 1 1 1 0 0 0 0 0 0 2 1 0 1 1 2 0 0 0 2 1 1 1 1 1 1 1 1 0 1 0 2 1 1 0 1 1 0 1 1 1 0 0 0 1 0 0 0 0 0 1 1 0 1 0 1 1 1 1 1 0 0 1 1 1 2 0 0 1 1 0 1 0 2 0 1 0 0 0 1 0 0 1 1 2 2 0 0 1 0 2 1 1 0 0 2 0 2 2 1 0 0 0 0 1 1 0 1 1 1 2 1 1 1 0 0 1 1 0 2 0 1 2 2 0 0 1 1 1 0 0 0 0 0 1 0 2 1 1 1 1 1 0 1 0 0 0 0 1 0 0 0 0 0 0 0 1 1 1 0 0 0 0 1 2 0 1 1 1 2 2 0 2 1 0 1 1 0 0 2 0 1 1 1 1 0 1 1 1 0 0 0 0 1 0 2 2 1 1 1 2 1 0 1 1 0 1 0 2 2 0 0 0 0 2 0 2 0 2 0 0 1 2 1 0 0 2 1 0 1 0 2 1 1 0 1 0 2 2 0 0 2 2 1 1 1 0 0 2 1 0 1 0 2 0 0 0 1 0 0 2 2 2 2 2 1 0 2 1 0 0 1 0 0 0 0 0 1 1 0 1 1 1 0 2 1 2 2 1 1 0 2 0 1 0 2 0 2 0 0 1 0 0 0 2 2 2 0 0 1 1 0 0 1 1 0 1 0 1 2 0 0 1 0 0 0 0 0 0 0 0 0 1 0 0 0 0 0 0 1 0 1 1 1 0 1 2 0 1 0 0 0 2 0 0 0 0 0 1 1 0 1 0 1 0 0 0 0 0 1 0 0 0 1 0 0 2 1 0 0 1 1 0 0 0 0 2 0 1 1 1 1 0 1 0 0 1 1 2 2 1 0 0 0 1 0 1 0 0 2 0 0 0 1 0 0 0 1 1 0 1 0 0 1 1 2 1 2 1 1 2 1 0 1 0 2 0 0 0 2 0 0 0 1 1 1 2 0 1 1 2 0 0 0 0 1 1 1 0 0 1 0 0 0 1 2 0 1 0 0 2 0 0 0 0 0 0 0 1 1 0 1 1 1 1 0 0 0 0 1 0 0 0 0 2 0 1 0 0 0 0 0 0 2 2 1 0 1 1 2 0 2 0 0 1 2 2 0 0 2 0 1 1 1 1 1 1 2 1 2 1 2 0 1 0 2 0 0 0 0 0 1 0 0 0 2 1 2 1 1 1 1 1 0 0 1 0 0 1 0 1 2 0 2 1 2 2 1 0 0 1 2 1 2 1 0 0 0 0 1 2 1 1 1 0 0 0 0 1 0 0 0 2 2 0 2 2 0 0 0 0 0 0 1 0 1 0 1 2 0 2 0 0 0 1 0 0 0 0 0 2 1 2 1 1 0 0 1 0 0 0 2 1 0 1 2 2 0 2 0 0 0 0 2 0 1 2 1 0 1 0 0 0 1 1 0 1 0 0 0 1 0 0 1 0 1 0 0 1 2 1 1 0 1 1 1 0 1 1 1 1 0 0 0 2 2 0 1 0 0 0 0 2 0 0 0 2 0 2 0 0 1 0 1 1 0 2 0 1 0 1 0 0 0 0 0 2 0 2 1 2 0 0 1 0 2 0 0 2 2 0 2 2 0 0 0 0 0 0 0 1 0 1 0
72 0 0 1 1 0 1 2 0 1 0 0 0 1 0 1 0 1 1 0 2 0 0 1 1 0 1 2 1 2 2 0 1 1 1 1 2 1 1 0 1 1 0 0 0 0 0 0 0 0 0 2 1 1 0 2 0 0 0 1 0 0 0 0 0 2 2 0 1 1 0 1 2 2 2 2 2 1 2 1 0 0 1 1 1 0 0 0 0 2 0 0 1 0 0 1 0 2 2 2 0 0 0 0 2 1 2 1 2 1 0 1 1 2 2 2 2 0 1 1 1 0 1 1 0 0 0 1 1 1 0 0 0 0 1 0 0 0 0 0 2 0 0 0 0 0 0 0 1 1 0 0 0 0 0 0 0 1 0 0 0 0 1 2 1 0 0 0 0 2 2 1 0 2 0 1 0 1 0 0 0 1 0 1 2 2 2 1 0 1 0 2 0 1 2 1 1 0 0 0 1 1 0 1 2 0 0 0 0 0 1 0 1 0 1 2 0 0 1 1 1 0 2 0 1 1 1 1 0 0 0 0 0 0 2 0 0 1 0 0 0 0 2 2 0 2 0 0 0 0 0 0 0 1 1 0 1 2 0 0 0 0 0 0 0 0 1 0 0 0 1 1 1 2 1 0 0 1 1 0 0 1 0 0 0 0 0 0 0 2 1 2 0 2 2 0 1 1 1 0 1 0 1 0 1 0 1 0 0 1 0 2 0 2 2 0 0 0 1 1 0 1 0 2 0 0 0 1 1 0 0 2 2 1 0 0 0 1 0 0 0 0 1 2 0 1 0 0 2 2 2 0 0 0 0 0 0 2 0 0 0 0 1 1 0 0 1 1 1 0 2 2 1 1 0 1 0 2 0 1 0 1 0 0 0 0 1 0 0 1 1 1 0 0 2 0 0 0 0 0 0 0 1 2 1 1 0 1 0 0 2 0 0 0 0 1 1 1 0 0 0 1 0 1 0 0 0 1 2 0 2 0 0 0 0 1 0 2 0 0 0 2 1 0 1 1 2 0 0 1 0 0 0 2 1 0 1 1 1 2 1 2 1 0 0 2 0 1 0 1 2 2 0 2 1 1 1 2 2 0 1 2 0 0 1 0 1 2 1 2 0 2 0 0 0 0 0 0 0 2 2 2 2 2 0 0 2 0 2 0 1 1 0 1 0 2 1 1 0 2 2 1 0 0 0 0 0 0 0 1 0 0 1 1 0 0 0 0 0 0 1 0 0 0 1 0 1 1 1 2 0 0 1 2 1 1 0 1 1 0 1 0 0 2 0 0 2 1 1 0 1 1 1 0 1 0 1 1 0 0 0 0 1 0 1 0 1 2 1 1 1 0 0 1 1 0 2 2 0 2 2 1 0 2 2 0 1 0 1 0 2 0 0 1 0 1 0 1 0 1 1 1 0 0 0 0 0 1 0 0 0 1 0 0 2 0 1 0 2 1 1 2 0 2 1 0 1 0 1 1 0 1 0 1 2 0 1 1 1 0 0 0 1 0 1 1 0 2 1 0 0 1 1 0 0 0 1 0 1 0 0 0 1 1 2 2 1 1 2 1 1 0 0 0 0 0 1 1 0 0 0 0 0 1 1 0 0 1 1 0 0 1 0 1 0 1 0 1 2 0 1 0 0 2 0 1 0 0 1 0 0 0 0 0 0 0 1 1 0 1 1 1 1 0 0 0 0 0 1 0 0 0 0 0 0 0 1 0 0 0 0 0 1 2 0 1 1 2 0 0 0 1 1 0 0 0 1 1 1 1 1 2 1 1 1 2 1 1 1 2 0 2 1 1 0 0 0 1 0 2 0 1 0 0 2 1 0 0 0 2 2 0 2 0 1 0 1 0 2 0 2 2 1 2 2 1 0 0 0 2 0 2 2 0 0 1 0 0 1 0 0 0 0 0 0 0 0 0 1 0 0 0 0 2 2 0 0 0 1 1 0 2 0 0 0 1 0 0 0 0 0 0 1 1 0 1 0 0 1 0 1 1 2 0 0 0 0 1 0 2 2 0 1 1 2 0 2 0 0 1 0 1 0 0 1 2 0 1 0 0 0 0 1 0 1 1 0 0 2 0 1 1 0 2 0 0 1 1 0 0 0 1 0 2 0 0 0 1 0 0 0 1 2 0 0 2 0 1 0 2 0 0 2 1 0 0 1 1 0 1 0 0 0 2 2 1 1 0 1 0 1 0 0 0 0 2 2 0 1 0 0 0 0 1 1 1 2 0 0 0 0 0 0 0 0 0 0 0 2 0 1 1
73 0 0 2 1 0 0 1 0 1 1 2 1 2 0 1 0 1 1 0 2 0 1 0 2 0 0 1 1 2 2 1 1 1 0 0 1 0 2 0 0 0 0 1 0 1 0 0 0 0 0 1 0 1 0 1 0 0 0 0 1 0 0 1 0 0 0 1 0 0 1 0 2 2 0 2 2 1 2 0 1 0 1 1 1 0 0 2 2 2 0 1 1 0 0 2 0 0 0 0 1 0 1 0 1 1 2 2 2 0 0 2 1 1 1 1 1 0 1 1 1 0 1 2 1 1 1 0 2 1 0 0 1 0 0 0 0 0 1 0 1 0 0 0 0 1 0 0 1 1 1 2 0 0 0 1 0 1 0 1 1 1 0 2 2 2 0 0 0 2 2 0 0 2 0 1 0 0 2 2 2 0 1 1 2 1 2 2 1 1 0 1 0 1 1 0 2 0 0 0 0 0 0 1 1 1 1 0 2 0 0 0 2 0 1 2 1 0 0 0 1 0 1 0 0 0 1 0 0 0 1 1 0 0 2 0 0 2 0 0 0 0 2 2 0 2 0 0 0 0 0 0 0 0 0 0 0 2 1 1 1 1 0 0 0 0 1 1 2 2 0 1 1 2 1 0 0 2 0 0 0 1 2 2 2 2 2 2 0 2 2 1 1 2 1 1 1 0 0 0 2 1 1 0 1 1 2 0 0 0 1 1 0 1 1 0 2 0 0 0 1 2 2 0 1 0 0 0 0 1 0 1 0 1 0 0 0 1 0 0 1 0 2 1 1 0 0 0 2 2 1 0 0 0 0 0 1 1 0 0 0 0 1 1 0 0 1 1 2 1 2 1 1 1 0 2 0 1 1 1 1 1 0 1 0 0 2 0 0 0 0 0 0 0 1 0 1 0 1 1 1 1 1 2 1 0 0 1 0 0 1 0 1 1 1 2 0 0 0 0 0 0 0 0 1 1 1 1 1 0 1 0 1 0 0 0 0 1 0 1 2 1 1 0 1 1 1 0 0 0 0 0 0 2 1 0 1 0 1 1 1 2 0 2 0 0 2 2 0 1 1 1 0 2 2 0 2 0 0 0 2 1 1 0 2 0 0 0 0 1 1 0 0 1 1 0 0 1 1 2 1 1 2 2 0 0 2 0 1 0 0 2 0 0 1 1 0 0 1 2 2 1 1 0 0 2 1 0 0 1 0 0 2 2 0 0 1 0 1 1 1 0 1 0 1 2 0 0 2 1 0 1 1 2 1 1 1 0 1 2 0 0 0 0 0 0 0 1 1 0 0 2 1 0 1 0 0 2 0 1 1 0 2 0 0 0 1 1 1 1 0 0 0 0 0 0 0 0 0 1 1 1 1 2 2 1 1 1 1 1 0 0 0 1 1 1 0 1 1 0 0 0 0 0 0 1 1 2 0 0 1 1 0 0 2 0 1 0 2 2 1 0 0 0 1 0 0 1 0 2 0 1 0 1 1 0 1 1 0 0 0 0 1 0 2 1 0 2 0 0 0 2 0 0 0 1 1 0 1 0 0 2 0 2 2 2 2 0 2 2 0 1 1 1 0 1 0 2 0 0 0 0 1 1 2 0 0 2 2 0 0 0 0 1 1 1 0 1 0 0 0 0 0 2 0 0 0 0 2 0 2 2 1 0 1 1 1 1 0 1 1 1 0 0 0 0 0 1 0 0 0 0 0 0 0 2 1 0 1 0 0 0 1 1 0 1 1 1 0 1 0 0 0 0 0 0 1 0 2 2 0 2 1 0 1 2 1 2 1 2 0 2 1 2 1 1 0 0 0 1 0 1 0 2 1 1 1 0 0 1 1 1 1 1 1 0 2 0 0 0 0 0 2 2 2 1 0 0 0 2 0 2 1 1 0 1 2 0 0 1 1 0 0 1 0 1 1 0 1 0 1 1 1 2 1 1 1 0 0 0 1 1 0 0 0 1 0 0 2 0 0 0 0 0 0 0 0 0 2 1 2 1 1 0 0 1 0 0 0 1 1 0 1 1 2 0 2 0 0 1 0 0 1 0 1 2 0 1 0 1 0 1 0 1 1 1 0 1 2 1 1 1 0 0 1 1 0 2 0 0 1 0 0 1 0 1 1 2 0 0 0 1 1 1 1 1 0 0 0 0 1 0 1 0 1 0 1 0 0 1 0 1 1 0 1 1 1 0 2 0 0 0 0 0 1 0 0 0 0 0 0 0 0 1 1 0 0 0 1 0 0 0 0 0 0 0 0 0 2 0 1 0
74 0 0 1 1 0 0 1 1 2 2 0 0 1 0 1 0 1 0 1 1 1 0 1 1 0 0 2 0 2 2 0 1 0 1 0 2 2 1 0 1 1 2 2 0 0 0 0 0 0 0 0 0 0 0 1 0 0 1 0 0 0 0 2 0 1 0 1 1 1 0 0 2 2 1 2 2 1 1 0 2 0 2 0 1 0 1 0 0 2 0 0 1 1 0 0 0 1 1 1 0 0 0 2 0 0 2 0 2 2 0 0 1 2 2 2 2 0 2 0 0 0 2 2 2 2 2 2 2 2 0 0 0 0 0 0 0 0 1 0 0 0 0 1 0 0 0 0 0 0 0 1 0 0 1 0 0 2 0 0 1 0 2 2 1 2 0 1 1 1 0 1 0 2 1 0 0 1 0 1 1 0 1 1 2 1 2 1 0 0 1 2 0 0 1 2 1 0 0 0 0 0 0 0 1 0 1 0 1 0 0 0 1 0 2 2 1 0 2 2 2 0 2 0 0 0 0 1 0 1 0 1 0 0 2 0 0 1 0 0 0 0 2 2 0 2 0 0 0 0 0 0 0 1 1 0 2 0 1 1 0 1 0 0 1 0 1 0 2 2 0 0 2 2 0 0 1 2 2 0 1 0 0 0 1 0 0 2 0 2 2 0 0 2 2 0 1 0 1 0 0 0 1 0 0 0 1 0 1 1 0 1 0 0 0 0 2 0 0 0 2 1 0 2 1 0 0 1 1 2 0 1 1 0 0 0 0 1 1 1 0 1 1 2 0 0 1 0 1 1 0 1 0 0 0 0 0 1 0 1 1 1 2 0 2 1 1 1 2 1 1 1 0 0 0 1 0 1 1 1 1 1 0 1 2 0 1 0 0 0 0 0 0 0 2 0 0 1 1 1 0 1 1 1 0 0 1 1 0 0 0 1 1 1 1 2 0 0 0 0 0 0 1 0 0 2 1 1 2 1 1 0 0 1 1 0 0 1 0 0 2 0 1 0 1 1 1 2 2 2 0 0 0 2 2 2 0 1 0 1 0 0 0 0 1 0 2 1 0 0 0 0 1 2 1 0 0 0 0 0 1 1 0 0 2 0 0 0 0 0 1 1 0 1 1 1 1 1 1 1 1 0 1 1 0 0 2 0 1 1 1 0 0 0 0 2 0 0 0 1 1 1 1 0 0 1 0 1 1 1 1 0 0 0 1 0 0 0 2 2 0 0 1 0 1 2 0 0 2 0 0 0 0 2 0 2 0 1 0 1 0 0 0 1 0 0 1 1 1 1 1 1 0 0 0 0 0 1 0 1 0 1 2 0 0 0 2 1 0 0 0 0 0 0 1 0 0 1 0 1 1 1 1 1 1 1 1 1 1 1 0 0 0 0 1 0 0 1 0 0 0 0 0 0 0 1 1 2 0 0 1 1 0 0 2 0 1 0 2 2 2 0 0 2 2 0 1 1 1 1 0 2 0 0 1 0 2 2 2 0 0 0 0 0 1 1 0 2 1 0 1 1 0 0 0 1 2 2 2 0 2 0 0 0 1 1 0 0 2 2 0 0 0 2 2 0 0 2 0 1 1 0 0 1 1 0 0 1 1 0 1 1 0 0 0 1 0 1 2 0 1 0 1 2 0 1 0 0 0 0 0 0 0 0 1 1 2 1 0 2 1 1 0 0 0 1 0 1 1 1 1 1 1 1 0 0 0 0 2 0 0 0 2 2 0 2 2 1 0 0 0 0 1 0 0 0 1 0 2 2 0 2 0 0 0 2 0 2 2 1 1 2 1 2 1 1 0 2 1 2 0 1 0 2 1 1 0 0 0 2 2 1 1 1 1 0 2 0 0 0 0 0 1 1 1 1 0 0 0 2 0 2 1 0 0 1 1 0 1 0 0 0 0 0 2 0 0 0 0 0 2 2 1 1 1 0 1 0 0 0 0 1 0 0 0 0 0 0 1 0 0 0 2 0 0 1 0 1 2 2 2 2 2 0 0 0 0 0 0 2 2 0 2 0 1 1 1 0 1 0 0 1 0 0 1 1 1 1 0 2 1 1 0 0 1 1 0 1 1 0 0 1 0 1 1 0 2 2 1 1 1 0 0 2 0 0 0 1 0 0 0 0 0 1 1 0 0 1 1 0 1 0 1 0 2 0 2 0 0 2 0 0 2 0 1 1 0 0 0 0 0 0 0 0 0 1 1 1 1 0 0 1 0 1 0 1 2 1 0 1 0 0 0 1 0 2 0 1 1 0 1 1
75 0 0 2 0 0 0 2 0 2 2 0 0 0 0 0 0 0 0 0 2 0 1 0 2 0 0 2 0 2 2 1 1 0 1 0 1 1 0 1 1 1 0 1 0 1 0 0 0 2 2 2 1 1 0 2 0 0 0 0 2 0 0 1 0 0 1 1 0 0 0 0 2 2 2 2 2 2 2 1 1 0 1 1 1 0 0 0 0 1 0 0 1 1 0 1 0 0 0 0 2 0 0 1 1 1 2 0 1 1 0 1 1 2 2 2 2 0 0 1 1 0 2 1 1 1 1 1 2 1 1 1 0 0 0 0 0 0 0 2 1 0 0 0 0 1 0 0 0 0 0 0 0 0 2 0 0 2 0 1 0 0 1 2 2 2 0 0 0 2 2 0 0 2 2 0 0 0 0 1 1 1 0 0 0 0 0 2 1 1 0 2 0 0 2 2 1 0 0 0 0 0 1 0 1 0 1 1 2 0 0 0 0 0 2 2 0 0 2 0 2 2 2 0 0 1 1 0 0 0 1 1 0 0 2 1 0 2 0 0 0 0 2 0 0 1 1 0 0 0 0 0 0 0 0 0 1 2 0 0 0 0 0 0 0 0 2 0 1 1 0 2 1 2 0 1 0 1 1 0 0 1 1 1 2 1 0 1 0 2 0 1 0 1 1 0 1 0 0 0 0 0 1 0 1 1 1 0 0 0 0 0 0 2 2 0 2 0 0 0 1 2 2 1 2 0 0 1 0 2 0 1 1 1 0 0 0 1 0 1 1 1 2 2 0 0 0 1 2 0 2 0 1 0 1 0 0 1 0 1 1 1 1 0 1 0 1 1 1 0 2 2 0 0 0 1 0 2 1 2 1 0 0 0 0 1 1 0 0 1 1 1 1 0 1 1 2 0 0 0 0 0 1 2 0 0 0 1 1 1 1 1 1 1 1 1 1 0 0 0 0 1 0 1 1 1 0 0 2 0 0 1 0 1 0 1 0 0 0 0 2 0 2 0 0 0 2 1 2 1 1 0 0 2 2 2 0 0 0 0 1 1 0 2 0 0 2 1 0 1 1 1 0 2 0 1 0 0 0 1 2 0 0 1 1 0 0 1 0 1 0 2 0 1 1 0 0 2 1 2 0 0 2 2 0 0 2 1 0 1 0 2 0 0 0 0 0 2 0 2 2 2 1 0 0 1 0 0 0 2 0 2 2 0 0 0 2 0 2 2 2 0 0 0 1 2 2 1 1 2 1 1 0 2 2 0 0 0 1 0 1 0 1 1 1 0 0 2 2 0 1 1 1 0 0 0 1 2 0 0 0 0 2 0 2 0 1 2 0 0 0 1 0 0 0 0 0 0 0 0 0 2 2 0 2 0 1 1 1 1 0 0 0 1 1 0 1 0 0 0 1 0 0 0 0 2 2 1 0 0 2 1 0 0 2 0 2 0 2 2 0 0 0 0 1 0 1 1 0 2 0 1 1 2 0 1 2 2 1 0 0 0 1 2 0 2 0 2 0 0 0 1 1 0 0 1 1 1 2 0 1 0 0 1 1 1 1 1 1 1 0 1 0 1 1 0 0 2 0 0 0 1 1 0 2 0 2 1 2 0 0 0 0 1 0 0 0 1 0 0 0 1 0 1 0 0 0 0 0 0 0 0 0 0 1 1 1 0 0 0 0 0 1 1 0 0 0 0 0 0 0 0 0 0 0 0 0 0 0 0 0 0 2 2 0 1 1 0 0 1 0 0 0 1 1 0 0 0 0 0 0 1 1 1 1 1 1 1 1 2 0 2 1 1 0 0 1 1 0 1 0 1 0 2 1 0 1 0 0 2 2 0 0 1 0 1 1 1 0 0 1 0 0 1 1 2 0 0 2 2 1 1 2 1 0 0 0 1 2 1 1 0 0 0 1 0 0 1 0 0 2 2 1 2 1 0 1 0 0 0 0 2 0 0 0 0 0 0 1 0 0 0 2 0 0 1 0 0 1 1 2 2 2 0 1 1 1 0 0 2 2 0 0 2 2 0 2 0 1 0 2 2 0 1 2 1 1 2 0 1 0 0 0 0 0 0 0 2 2 2 0 2 0 1 0 0 2 0 0 1 0 0 0 2 0 0 0 1 0 0 0 0 1 1 1 0 0 0 0 0 1 0 2 0 0 0 0 0 0 0 0 0 1 0 0 2 1 0 2 0 0 1 0 0 0 0 0 0 2 0 0 0 0 1 1 1 2 0 0 0 0 0 1 0 0 0 0 0 0 0 2 2
76 0 0 1 1 0 0 1 0 0 0 1 1 1 0 0 0 2 0 1 1 0 0 0 2 0 0 1 0 2 2 0 1 1 0 0 2 1 1 1 2 0 0 0 0 2 1 0 0 0 0 2 1 1 0 2 0 0 0 0 1 0 0 2 0 0 0 1 0 0 0 0 2 2 0 2 2 1 1 0 2 0 1 1 1 0 0 0 0 2 0 0 2 1 1 2 0 2 2 2 0 0 0 1 1 1 2 1 1 1 0 1 1 1 2 2 2 0 1 1 1 0 1 2 1 1 1 1 2 2 0 0 0 0 1 1 0 0 0 2 1 0 0 0 0 0 0 0 1 0 0 0 0 0 0 0 0 1 0 2 1 1 1 2 1 2 0 0 1 1 0 0 0 2 1 0 0 1 1 1 1 0 1 0 1 0 1 1 0 1 0 2 0 0 1 1 2 0 0 0 0 0 0 1 1 0 1 0 1 0 0 0 2 0 2 2 0 0 2 0 2 2 2 0 0 1 1 2 1 1 1 2 1 1 0 1 0 2 0 0 0 1 2 2 0 2 1 0 0 0 0 0 0 0 0 0 0 2 0 0 0 0 0 0 0 0 2 1 2 2 0 1 0 2 0 0 0 2 1 0 0 0 0 0 2 2 0 2 0 2 1 0 1 2 2 1 0 0 1 0 1 1 0 0 0 1 1 0 1 1 0 1 0 2 2 1 1 0 1 1 1 0 0 2 1 0 1 0 0 1 0 1 1 1 0 0 0 2 1 1 0 2 1 2 0 0 0 0 1 1 0 1 0 0 0 0 0 2 0 0 0 0 1 0 1 0 0 1 2 1 1 1 1 1 1 1 0 2 0 0 1 0 0 0 0 0 0 1 1 0 0 0 0 0 2 0 0 1 0 0 0 0 0 1 0 1 0 0 0 0 0 0 1 1 1 2 0 1 0 1 0 1 0 0 0 1 1 1 2 0 0 1 0 0 0 0 0 0 0 0 0 1 2 2 0 2 2 0 0 0 0 0 0 2 2 2 0 0 0 1 0 1 0 1 1 1 1 1 0 0 1 1 1 1 2 0 2 1 1 1 1 2 0 0 2 0 0 2 0 2 0 2 0 1 0 0 0 0 0 2 2 1 2 2 0 0 2 1 1 0 0 2 0 0 0 1 0 1 0 2 2 1 2 0 0 1 1 1 1 1 0 0 0 0 0 1 0 0 1 1 1 1 1 0 1 1 1 1 1 1 0 0 0 2 1 1 0 0 0 0 0 2 0 2 1 1 1 1 1 0 0 0 1 0 0 0 1 0 0 0 0 0 0 0 0 0 0 1 0 0 0 0 1 1 1 0 1 0 0 0 0 1 0 1 1 0 1 1 1 1 0 0 0 0 1 0 0 0 0 0 0 0 0 0 0 1 1 2 0 0 0 0 0 0 1 0 1 0 2 1 2 2 0 0 1 0 1 2 0 1 0 2 0 1 1 0 1 0 0 0 0 0 2 1 0 1 0 2 1 0 0 2 0 0 0 1 2 0 2 0 1 0 1 1 1 2 0 1 1 2 0 1 0 2 1 1 0 2 0 1 0 0 0 1 1 0 0 1 1 1 0 0 0 1 1 1 0 1 0 0 0 2 0 2 0 1 1 0 2 0 1 1 0 0 0 0 0 0 0 0 0 0 0 1 0 0 1 2 1 1 1 1 0 0 0 1 1 0 1 0 0 0 2 2 0 0 0 1 0 0 0 0 0 2 1 1 1 1 1 1 0 1 0 0 0 2 0 2 2 2 0 2 1 1 0 0 1 1 0 1 0 1 0 2 0 0 1 0 0 0 0 0 0 1 0 0 1 0 0 0 0 0 1 1 1 1 0 0 0 1 0 1 2 0 0 1 1 0 1 0 1 1 1 1 0 1 1 0 1 0 2 2 1 2 1 0 1 0 0 0 0 2 0 0 0 0 2 0 2 0 0 0 1 0 0 0 0 0 2 2 2 2 1 0 0 1 0 0 0 2 2 0 1 0 0 0 0 0 1 0 1 1 0 0 0 2 0 1 0 0 0 1 0 0 1 0 0 1 1 1 0 1 0 1 1 0 2 0 0 0 0 0 0 1 1 0 1 1 0 0 0 0 1 0 0 0 1 1 0 1 0 0 1 0 1 0 2 1 0 1 0 0 0 2 2 1 1 0 1 0 1 0 0 0 0 0 1 0 0 1 0 0 0 0 0 0 0 0 1 0 0 1 0 0 0 0 0 0 2 0 1 0
77 0 0 1 0 0 0 2 1 2 2 0 0 0 0 0 0 1 0 1 1 0 0 0 2 0 0 2 1 2 2 0 2 2 0 0 1 1 0 0 1 1 0 0 0 0 2 1 0 0 0 0 0 0 2 2 0 0 0 0 0 2 0 2 0 0 0 0 0 0 0 1 2 2 1 2 2 2 2 1 1 0 2 0 0 0 0 0 0 2 0 0 1 0 0 1 0 0 0 0 1 1 0 1 0 0 2 2 2 0 0 2 1 2 2 2 2 0 0 2 2 0 2 2 2 2 2 1 1 1 0 0 0 0 0 0 0 0 1 0 1 0 0 0 0 0 0 0 1 1 0 0 1 0 0 0 0 0 0 0 1 0 0 2 1 2 0 0 0 1 1 1 1 1 2 0 1 1 1 1 1 0 1 0 1 0 2 1 0 2 0 2 1 0 2 2 1 0 0 0 0 0 0 1 2 0 0 0 0 0 1 0 1 0 0 2 1 1 2 1 2 0 1 0 0 2 2 1 0 0 0 0 0 0 1 0 0 0 0 1 1 0 2 2 0 2 0 0 1 1 1 1 0 0 0 1 1 1 0 0 0 0 1 1 0 0 0 0 1 0 0 1 0 0 0 1 0 2 1 0 0 0 0 0 2 2 1 1 0 2 0 0 1 2 2 1 1 0 1 0 2 2 2 0 1 0 0 0 1 1 0 2 0 2 2 1 2 0 0 0 2 0 1 1 1 0 0 1 0 0 0 1 0 2 0 0 0 2 1 2 1 1 2 0 0 0 1 1 1 2 0 1 0 0 0 0 0 1 0 2 2 2 1 1 1 1 0 0 2 2 0 1 0 0 1 0 0 1 0 1 0 0 0 0 0 0 0 0 0 0 0 0 2 0 2 2 2 1 0 0 0 0 0 1 1 0 0 1 0 0 1 0 0 0 0 1 1 0 0 0 0 1 0 0 2 1 1 2 1 1 0 0 1 1 1 0 0 0 0 1 1 0 1 1 1 2 1 0 0 1 0 0 0 2 0 0 0 0 1 1 0 1 0 2 2 0 2 2 0 1 1 1 2 1 2 0 2 0 0 0 0 1 0 0 1 0 1 1 0 1 0 1 0 2 0 0 0 2 2 2 2 0 1 1 1 1 2 0 1 1 0 1 0 0 0 0 0 0 2 0 1 2 2 1 1 2 0 1 1 1 1 0 0 0 0 1 1 0 0 0 0 0 2 1 2 1 2 1 1 1 1 1 0 2 1 2 1 0 2 0 1 0 0 2 0 0 2 2 2 0 1 1 1 0 0 0 1 2 0 1 1 0 1 0 0 1 2 2 0 0 1 0 1 0 0 0 0 0 0 0 0 2 2 2 0 0 0 1 2 2 0 0 0 0 2 0 0 0 0 0 1 0 0 1 0 0 0 0 0 0 0 1 1 0 1 0 2 0 2 2 1 0 0 1 1 0 1 1 0 2 0 2 0 0 2 0 1 2 2 0 0 0 0 1 1 2 0 2 1 0 0 0 1 0 1 0 0 2 0 2 2 1 0 1 2 2 0 2 2 0 2 0 0 1 1 0 0 0 0 1 1 0 0 1 1 0 0 0 0 1 1 1 0 0 0 0 0 0 0 0 0 1 0 2 1 0 2 0 0 0 0 0 0 0 0 0 1 0 0 0 0 0 0 0 0 0 0 0 2 1 0 1 1 0 1 1 0 0 1 0 0 1 2 1 0 1 1 2 1 2 0 0 1 0 0 0 1 1 1 1 0 1 2 0 0 1 0 1 1 1 1 2 2 2 1 1 0 1 1 1 0 1 0 2 0 0 2 1 1 1 1 0 0 1 0 0 1 0 1 0 1 1 1 2 2 1 0 0 0 1 0 1 2 1 0 0 0 1 2 1 2 1 1 1 0 1 1 0 0 0 2 2 1 2 1 1 1 0 0 0 0 2 0 0 0 0 0 0 2 0 0 0 1 0 0 0 0 2 2 2 2 2 1 0 1 1 0 0 0 2 2 0 0 1 1 0 1 0 1 0 1 2 0 0 1 1 1 1 0 1 0 1 0 0 1 0 0 2 2 1 0 2 0 1 2 0 2 1 1 1 0 1 0 2 0 0 0 1 0 1 0 1 2 0 0 0 0 0 0 0 2 0 1 0 1 0 1 0 0 1 0 1 1 0 0 2 1 0 0 0 0 0 0 0 0 2 2 1 2 0 0 0 0 2 0 1 1 0 0 1 0 0 0 0 0 2 0 0 2 1 0 0
78 0 0 2 1 0 0 2 0 1 0 0 0 0 0 0 0 2 2 2 0 2 1 0 2 0 0 2 1 1 1 1 1 2 1 0 2 2 0 1 1 1 0 0 0 0 2 0 0 0 0 0 0 0 0 2 0 0 0 0 2 0 0 0 0 0 0 0 0 0 1 1 2 2 2 2 2 0 2 0 0 0 2 0 2 0 0 2 1 2 0 1 2 0 1 1 0 0 0 1 1 0 0 1 1 1 2 1 1 1 0 1 1 2 2 2 2 0 0 2 2 0 1 2 1 1 1 0 1 0 0 0 0 0 1 1 0 0 0 1 0 0 0 1 0 0 0 0 0 0 0 0 0 0 0 0 0 2 0 1 0 0 0 2 0 2 0 1 1 1 0 2 0 2 1 0 0 0 0 0 0 0 0 1 1 1 1 2 1 0 1 2 0 0 2 1 2 0 0 0 0 0 0 2 2 0 0 0 0 0 1 0 1 0 1 2 0 0 2 1 1 0 1 0 0 0 2 2 1 0 0 0 0 0 2 0 0 1 0 0 0 0 2 1 0 1 0 0 2 0 0 0 0 0 0 0 0 2 0 0 0 0 0 0 0 0 0 0 2 1 0 1 0 1 0 0 0 2 2 0 2 0 0 0 2 1 0 1 1 2 0 1 0 2 2 0 1 0 0 0 0 0 1 0 0 0 0 0 2 2 0 2 0 2 2 0 2 0 0 0 1 2 1 2 0 0 0 1 0 2 0 0 0 1 0 0 0 0 0 0 1 1 2 1 1 0 1 0 1 2 0 2 1 0 1 1 1 1 0 1 1 1 2 1 2 1 0 1 1 0 2 2 0 0 0 1 0 1 1 2 0 0 0 1 1 0 0 0 0 0 0 0 2 0 2 0 0 0 1 1 0 1 1 2 1 1 0 1 1 1 0 1 1 1 1 2 0 0 0 0 1 0 0 0 0 1 1 0 2 0 0 0 1 1 1 0 0 1 0 1 1 0 1 1 1 2 2 0 1 1 1 0 0 2 2 1 1 1 1 1 1 1 0 1 1 1 1 2 0 1 1 1 2 2 2 0 2 0 0 2 2 1 0 0 1 1 1 2 2 1 1 2 1 1 1 1 1 0 1 2 1 1 1 1 1 2 1 0 1 0 0 2 0 0 0 2 0 1 0 1 1 2 1 0 0 2 1 0 0 2 0 1 0 0 2 1 2 0 1 1 0 2 2 0 1 1 1 1 1 1 0 0 1 2 2 0 0 1 0 1 0 0 0 2 0 0 2 1 1 0 0 0 1 0 1 0 1 0 0 0 0 1 1 0 1 1 1 0 0 0 0 0 2 0 0 2 0 0 0 1 1 1 0 1 2 0 1 0 2 2 1 0 0 0 1 0 0 0 0 0 1 0 0 0 0 0 0 1 0 0 0 1 0 0 2 2 1 0 2 2 0 1 1 1 0 0 0 0 1 2 0 2 1 2 0 1 2 2 2 0 0 0 2 1 0 1 1 2 2 0 2 0 0 0 0 2 2 0 2 0 0 1 1 1 2 2 2 1 1 2 1 0 0 2 1 1 0 2 0 0 0 0 0 0 0 0 0 2 2 0 1 1 0 0 0 1 0 1 0 0 0 2 0 2 0 0 0 0 1 0 0 0 0 1 1 0 0 0 0 2 0 0 0 0 0 0 0 0 0 0 0 0 1 0 0 0 0 0 0 0 0 1 1 1 0 0 0 2 0 1 0 1 2 1 1 0 1 1 0 0 1 1 1 0 0 2 0 2 2 2 0 2 1 1 0 0 1 0 0 1 0 2 0 1 2 0 0 0 0 1 1 0 1 1 1 0 2 0 1 0 0 1 1 2 2 1 0 0 2 2 0 0 1 1 1 2 0 0 2 0 1 0 0 0 0 0 1 0 0 0 1 1 1 2 1 1 1 0 0 1 0 1 0 0 0 1 0 0 1 0 0 0 0 1 0 1 0 0 1 0 1 1 0 0 0 2 0 2 0 2 2 0 0 2 1 0 0 0 0 0 0 2 0 1 1 2 0 1 0 0 0 0 0 1 1 1 0 0 2 0 0 2 0 0 1 0 0 2 0 0 1 0 1 1 0 2 2 1 0 1 1 0 2 0 0 0 0 1 0 0 1 0 2 0 2 0 2 1 0 2 0 0 1 0 1 1 1 0 2 0 0 1 0 0 0 2 2 0 0 1 0 0 0 1 0 1 2 2 0 1 1 1 0 1 1 0 0 0 0 0 2 1
79 0 0 1 0 0 0 2 1 2 2 0 1 1 0 1 1 1 1 1 0 0 0 0 2 0 0 2 0 2 2 0 0 0 0 0 1 1 0 1 1 1 0 0 0 0 0 1 0 0 0 0 0 1 1 0 0 0 0 2 0 0 0 1 0 0 0 1 0 0 0 2 2 2 2 2 2 2 2 1 1 0 2 1 2 0 1 0 0 2 0 0 0 0 0 2 1 0 0 0 1 1 1 0 1 1 2 2 2 0 0 2 0 1 1 1 0 0 0 2 2 0 2 1 1 1 1 0 1 0 0 0 1 0 0 0 2 0 0 1 2 0 0 0 0 2 0 0 1 1 1 1 1 2 0 0 0 0 0 1 1 0 0 2 2 1 1 0 0 2 2 0 0 2 2 0 2 1 0 1 1 1 0 1 2 2 1 0 0 1 0 2 0 1 1 1 1 0 0 0 0 0 0 0 1 0 0 1 1 0 1 0 1 0 1 2 1 0 2 2 2 0 2 0 0 2 2 0 0 0 1 1 0 0 1 1 0 2 0 0 0 0 2 1 1 2 1 0 0 0 0 0 0 0 0 0 0 2 0 1 0 1 1 1 0 0 1 0 1 1 0 2 0 1 0 0 1 1 1 0 0 1 1 1 2 2 0 1 1 2 1 2 1 2 2 1 0 0 0 0 0 0 1 1 0 1 0 0 0 0 0 0 0 2 2 0 1 1 0 0 0 2 2 1 1 0 0 0 0 2 0 0 0 1 0 0 0 2 0 1 0 1 2 2 0 0 1 2 2 0 2 0 0 0 0 0 0 1 0 1 1 1 1 1 1 2 0 1 1 0 2 2 1 1 0 1 0 1 0 1 0 0 1 1 1 1 1 0 0 0 0 0 1 0 2 0 0 0 0 0 0 0 1 2 1 1 1 0 0 0 0 0 0 0 0 0 2 1 0 0 0 0 1 1 1 1 1 1 1 1 0 1 0 0 0 0 0 0 0 1 1 0 1 2 0 2 2 1 2 1 0 0 0 2 1 1 0 2 2 0 0 0 0 0 0 2 0 2 0 2 2 2 0 2 1 1 1 0 0 0 0 2 0 0 0 0 2 1 1 0 2 2 0 1 1 0 0 0 0 2 2 0 1 1 0 0 1 1 0 1 0 0 0 0 1 0 0 0 2 1 2 2 2 0 0 2 1 2 2 1 1 0 2 2 0 0 0 0 2 2 1 0 1 1 2 1 1 2 0 2 1 1 1 1 1 1 0 0 1 0 1 0 1 1 1 0 0 0 0 1 0 0 1 0 1 0 1 1 0 0 0 0 1 0 0 1 2 1 0 0 0 0 0 0 0 0 0 2 0 2 2 0 0 2 2 0 1 1 1 1 1 0 0 2 1 2 0 0 0 0 0 0 0 0 0 0 0 0 0 0 0 1 1 0 1 0 2 0 2 2 1 0 1 1 2 0 2 1 0 2 0 1 0 1 2 0 1 2 2 0 0 0 1 1 0 1 0 1 0 1 1 1 1 0 0 0 1 1 2 0 1 0 0 1 1 1 0 2 0 1 0 1 1 1 0 0 0 2 0 2 0 2 0 1 1 0 0 2 0 1 0 0 0 0 0 0 0 1 0 0 0 1 0 2 0 1 0 1 1 0 1 1 0 0 0 0 1 0 0 0 0 0 0 0 0 1 0 1 0 0 0 0 0 0 1 0 0 0 0 0 0 0 1 2 0 1 1 2 0 2 1 1 2 0 0 0 1 1 0 0 1 1 2 0 0 1 0 2 2 2 0 2 1 1 0 0 1 0 0 2 0 2 0 2 1 0 0 0 0 0 0 0 2 0 1 0 2 0 1 0 0 1 0 2 2 2 0 0 0 1 0 1 1 0 0 1 0 0 1 0 0 1 0 0 0 0 0 1 0 0 2 2 0 2 1 1 1 0 0 0 0 1 0 0 0 1 0 1 1 0 0 0 2 0 0 1 0 1 2 2 2 2 2 0 0 0 0 0 0 2 2 0 1 0 0 0 0 0 0 0 0 1 0 0 1 1 0 2 0 0 0 0 1 1 2 2 0 2 2 2 0 2 0 1 1 0 1 1 0 0 1 0 0 2 0 0 0 0 0 1 0 0 2 2 1 1 0 1 0 1 1 0 2 0 0 0 2 1 0 1 0 0 2 0 2 0 0 0 1 0 0 1 1 1 0 0 0 0 2 1 1 0 0 1 0 0 2 2 0 1 1 0 1 1 0 0 1 0 0 0 1 0
80 0 0 0 1 0 0 1 0 0 0 1 1 2 0 1 0 2 1 0 2 0 0 0 2 0 1 0 1 1 0 0 0 0 1 1 2 1 0 0 2 2 0 0 1 0 1 0 1 0 1 1 1 1 0 2 0 1 1 1 0 1 0 2 0 0 0 1 0 0 0 2 2 2 2 2 2 1 2 1 0 0 2 0 0 0 0 1 1 2 0 1 0 0 0 1 0 2 1 1 0 0 0 1 0 0 2 0 1 1 0 1 0 0 1 1 1 0 1 0 1 0 2 1 1 1 1 1 1 1 0 0 0 0 0 0 0 0 0 1 2 0 1 1 1 2 0 0 0 0 0 0 1 1 0 1 0 1 0 2 1 1 1 2 0 1 0 0 0 1 0 0 1 1 1 0 0 1 0 1 1 2 0 2 2 2 2 0 0 2 0 2 0 2 2 0 2 0 0 0 0 0 0 1 1 0 2 0 1 0 0 0 2 0 1 2 0 1 2 1 2 1 2 0 1 1 0 1 1 0 1 1 1 0 1 0 0 2 0 0 0 0 2 1 1 2 1 0 0 0 0 0 0 0 0 0 1 1 0 0 0 0 0 0 0 0 1 0 2 1 0 0 1 2 0 0 1 1 1 0 0 0 0 0 2 0 1 0 1 2 0 1 0 2 0 1 0 1 0 0 0 0 1 0 0 1 0 1 1 1 1 2 0 2 2 0 0 0 0 0 1 1 2 1 1 0 0 1 1 0 0 2 0 2 0 0 0 1 0 0 0 0 1 1 0 0 0 1 2 2 1 0 0 0 0 0 0 1 0 2 2 2 2 0 2 1 1 2 2 0 2 2 2 2 0 0 0 1 0 2 1 1 0 0 0 0 0 0 0 0 0 0 0 0 2 1 1 0 1 1 1 1 0 1 1 0 0 1 0 0 2 0 0 0 0 0 2 0 0 0 0 0 0 1 1 1 1 0 2 0 0 1 0 1 1 0 0 1 1 1 2 2 1 1 2 2 2 0 0 0 0 1 0 1 1 1 0 2 1 2 2 1 1 0 0 1 1 2 0 1 1 1 1 2 1 0 0 0 0 2 2 1 0 1 0 0 1 0 0 0 0 0 1 1 0 1 0 0 0 2 2 1 1 1 0 0 2 0 1 1 0 1 0 0 0 0 0 0 1 1 1 2 2 0 0 2 2 0 0 2 0 2 2 0 0 0 2 0 2 2 0 1 1 0 2 1 1 0 2 0 0 0 1 2 1 1 0 0 1 1 1 0 0 0 0 0 0 2 2 0 0 0 0 0 0 0 0 1 0 0 0 0 1 0 0 0 1 1 0 0 0 0 1 0 0 0 0 0 0 2 2 2 2 0 0 1 1 1 2 1 0 0 0 1 1 1 1 0 0 0 0 0 0 0 0 2 2 1 0 0 1 2 0 0 1 1 0 1 2 2 0 1 0 0 1 0 1 1 0 0 1 0 0 0 1 0 2 2 1 1 0 0 0 0 1 1 0 2 0 0 0 0 1 0 0 0 0 1 1 0 1 2 0 1 2 2 0 2 0 1 0 2 0 1 0 0 0 1 0 1 0 1 0 1 1 0 1 2 1 0 0 0 0 0 0 1 0 1 0 0 0 0 1 2 0 1 1 0 0 0 0 0 0 1 1 0 1 0 0 0 0 0 0 1 0 0 0 0 0 0 0 0 0 0 0 0 1 0 0 0 0 2 1 1 0 1 2 2 0 2 1 0 0 0 0 0 1 0 1 1 0 1 0 0 0 2 0 1 1 1 0 1 1 2 0 0 1 1 0 2 0 2 0 2 1 0 0 0 0 2 2 2 2 0 2 0 2 2 0 0 1 0 0 2 1 1 0 0 1 1 0 0 2 0 0 1 1 0 1 0 0 1 0 0 0 0 0 0 1 0 1 1 0 2 2 0 0 1 1 1 0 1 2 0 2 0 1 0 1 0 0 0 0 1 0 1 0 1 1 1 1 1 2 0 0 0 1 1 0 1 1 0 1 1 0 0 0 0 0 0 0 1 1 0 1 1 1 1 0 0 0 1 1 0 1 1 0 1 2 2 0 2 0 0 1 0 0 1 0 0 0 1 0 1 0 0 0 2 0 0 0 2 2 0 0 1 0 1 0 0 2 0 0 0 2 0 2 0 0 1 0 1 1 0 1 1 1 0 2 0 1 0 0 0 0 0 0 0 1 0 0 0 0 0 0 0 0 0 0 0 0 1 1 0 0 0 0 0 0 0 1 0
81 0 0 1 0 0 0 2 0 2 1 0 1 1 0 0 0 0 0 0 2 0 0 0 2 0 0 2 0 2 2 1 2 1 0 0 1 1 0 0 1 1 0 0 0 0 1 0 0 0 0 0 0 0 0 2 0 0 0 0 1 0 0 2 0 0 0 1 1 1 0 1 2 2 0 2 2 1 2 0 2 0 2 1 2 0 0 1 1 2 0 1 2 0 1 2 0 1 0 0 1 2 1 0 1 1 2 0 0 2 0 1 1 2 2 2 2 1 0 2 2 0 2 2 2 1 2 2 2 2 0 0 0 0 0 0 0 0 0 1 1 0 0 0 0 2 1 0 1 1 1 1 0 0 0 0 0 1 1 0 0 0 0 2 1 2 1 1 0 0 0 1 0 2 1 0 0 1 0 1 1 0 1 0 1 0 2 2 1 1 0 2 1 1 0 1 2 0 0 0 0 0 0 0 1 0 0 0 1 0 0 0 1 0 1 2 0 0 2 1 1 0 2 0 1 1 0 2 0 0 1 1 0 0 1 0 0 2 0 0 0 0 1 0 0 1 0 0 0 0 0 0 0 0 0 0 0 2 0 0 0 0 0 0 0 0 0 0 2 0 1 1 0 1 1 1 1 1 2 0 0 0 1 1 2 1 1 0 0 1 0 0 0 2 2 0 1 1 0 1 0 0 0 0 0 0 1 0 2 2 0 1 0 2 2 2 2 0 1 1 1 1 2 1 1 0 1 0 0 2 0 0 0 1 0 0 0 0 0 1 1 1 2 0 0 1 0 1 2 1 0 1 0 1 0 1 1 0 0 0 0 0 1 0 1 0 1 2 2 0 2 2 0 0 1 1 0 2 1 2 1 0 0 0 0 0 0 0 0 1 1 1 0 0 1 1 2 1 0 0 0 0 1 1 0 0 1 0 0 0 1 0 0 0 0 2 0 0 0 0 0 0 0 1 0 1 1 0 1 1 0 1 0 0 0 0 0 0 0 0 1 1 1 2 1 2 2 1 1 1 0 0 0 0 0 0 0 1 0 1 0 0 0 1 0 2 0 1 0 0 1 1 2 2 0 1 0 0 0 0 2 0 0 0 1 0 0 1 1 0 2 2 1 2 1 0 0 0 0 2 2 1 1 0 0 0 1 0 1 1 1 1 0 0 0 1 0 0 2 1 1 2 2 1 1 2 0 1 1 1 1 1 1 0 0 0 1 0 2 2 1 0 2 0 2 2 0 0 2 0 0 0 0 2 1 1 0 0 1 1 1 0 0 1 0 0 0 0 0 0 0 1 2 0 0 0 2 1 0 1 0 1 1 0 1 0 1 1 0 0 0 0 2 0 1 0 0 0 0 0 0 2 0 1 1 0 0 1 2 1 0 0 0 0 1 0 0 1 0 1 1 1 0 0 0 1 1 0 0 0 0 2 0 1 2 0 1 0 2 2 0 1 0 0 2 0 1 0 0 1 0 1 0 1 2 0 1 1 1 0 0 0 1 1 0 1 0 2 1 0 1 0 1 1 1 0 0 0 2 0 0 0 1 2 1 2 0 0 1 1 0 0 0 1 1 0 0 1 0 0 0 0 1 1 2 0 1 2 2 0 0 0 0 1 0 1 0 1 1 0 0 0 0 2 0 0 0 0 2 0 1 1 0 1 1 0 1 0 0 0 0 0 0 0 0 0 0 0 0 0 0 0 0 0 0 0 0 0 0 0 0 1 1 1 0 1 2 2 0 0 0 0 1 0 0 2 2 0 1 1 0 2 0 0 0 2 0 1 0 2 0 1 1 2 1 1 0 1 1 1 0 1 0 0 2 0 2 1 1 0 0 0 2 0 1 0 2 1 1 0 1 2 0 1 1 1 0 0 0 2 0 2 2 0 0 2 0 0 0 0 0 0 0 0 2 0 0 0 0 0 2 2 2 1 1 0 1 0 0 0 1 2 1 0 1 0 1 0 1 0 0 0 2 0 0 0 0 1 1 1 1 1 2 0 0 0 0 0 1 0 0 0 0 1 2 0 2 0 0 1 0 1 0 0 2 0 1 2 1 1 0 0 0 0 0 0 0 0 2 2 0 2 0 1 1 0 1 0 0 0 1 0 1 1 0 1 1 1 0 0 0 0 1 1 0 0 0 0 0 0 1 0 2 0 0 0 0 0 0 1 0 1 1 1 1 1 1 0 1 0 0 0 0 0 0 1 1 0 2 0 0 0 0 1 0 1 2 0 2 0 0 0 0 0 0 0 1 0 1 0 2 0
82 0 0 1 0 0 0 2 0 2 2 0 0 1 0 1 0 1 1 2 0 2 0 0 2 0 0 1 0 2 2 0 0 0 1 1 2 2 0 0 2 2 0 0 0 0 0 0 0 0 0 1 1 1 0 1 0 1 1 1 0 1 0 0 0 1 2 1 0 0 0 2 2 2 1 2 2 2 2 0 2 0 2 0 2 0 0 1 1 2 1 1 1 0 1 1 0 1 0 0 1 0 0 1 1 1 2 0 0 2 0 2 1 1 1 1 1 0 1 1 1 0 2 0 0 0 0 0 0 0 0 0 0 0 0 0 0 0 0 1 2 0 0 0 0 1 1 0 0 0 0 0 0 0 0 2 0 2 0 0 1 0 0 2 2 2 0 0 1 1 0 1 0 2 2 0 0 1 0 1 0 1 0 1 1 1 2 2 1 0 1 2 0 0 1 1 0 0 0 0 0 0 0 1 0 1 2 1 2 0 1 0 2 1 1 2 0 1 1 0 1 1 2 0 0 0 0 0 0 0 0 0 0 0 2 0 0 2 0 0 0 0 2 0 0 0 0 0 1 0 0 0 0 0 0 0 1 2 0 1 0 1 0 0 0 0 0 1 1 0 0 0 0 2 0 0 0 2 0 0 0 1 1 1 2 1 2 2 0 2 2 0 0 2 2 0 1 0 0 0 0 0 1 0 1 0 0 0 0 0 0 0 0 2 2 0 1 0 1 1 1 2 0 1 0 0 0 1 1 0 0 0 0 1 0 0 0 2 0 0 0 0 2 2 0 0 1 1 1 2 0 1 0 1 0 1 1 1 0 0 0 0 0 0 0 1 1 1 1 0 2 2 0 0 0 0 0 2 1 2 2 0 0 1 0 1 1 0 0 0 0 0 1 0 1 0 1 1 0 0 0 0 0 2 0 0 1 0 0 0 1 0 0 0 1 2 0 0 1 0 0 1 0 2 0 0 0 2 2 0 2 0 0 0 0 0 0 1 0 0 2 0 2 1 1 2 1 1 1 1 1 0 0 2 0 0 0 2 1 2 2 2 0 0 0 2 0 2 0 0 0 0 0 2 0 0 0 0 0 0 0 2 0 0 2 1 0 1 0 1 1 1 0 1 1 0 0 2 1 1 1 1 2 2 0 0 2 0 1 1 0 1 0 1 1 1 1 0 1 1 1 2 2 1 1 2 0 0 0 2 0 1 0 0 0 0 1 0 1 2 1 0 1 1 2 1 2 1 1 2 1 1 0 1 1 1 0 1 1 1 0 0 0 2 0 2 1 1 1 0 0 0 1 0 1 0 0 2 0 0 0 0 2 0 1 0 2 2 1 1 0 0 1 0 0 0 0 0 0 0 0 1 0 1 2 0 1 1 2 2 0 0 0 0 1 0 0 0 0 0 1 0 0 0 0 1 1 1 0 0 1 0 0 0 1 1 0 0 1 0 1 0 0 0 1 0 1 0 0 0 0 2 0 1 1 1 2 1 1 0 0 0 1 1 1 1 1 2 0 0 0 0 1 0 0 1 1 1 2 0 1 0 2 2 0 2 0 2 1 0 0 1 0 2 1 1 0 2 0 1 1 0 0 2 2 0 0 1 1 0 0 0 0 2 0 1 0 0 1 0 0 0 0 2 0 0 0 2 0 1 0 0 0 0 1 1 0 0 0 1 0 0 0 0 0 0 0 0 0 0 0 0 2 0 0 1 2 1 1 1 1 0 1 1 0 0 0 2 0 1 1 0 0 1 1 0 2 1 0 1 0 2 2 0 0 0 0 2 1 2 0 1 1 1 0 0 1 1 1 2 0 1 0 1 1 0 2 0 0 1 1 0 1 0 1 0 1 1 1 0 1 1 1 2 2 0 0 0 1 2 0 1 2 0 0 1 1 0 0 0 0 0 0 0 0 0 0 1 0 0 2 2 1 2 1 0 1 0 1 1 0 2 1 0 1 1 1 0 2 0 0 0 0 1 0 1 0 1 2 1 1 1 2 0 0 0 1 0 1 1 1 1 0 1 2 0 2 1 0 0 0 1 0 0 1 1 0 1 0 0 0 0 1 0 1 1 0 2 2 2 0 2 0 1 2 0 0 1 1 1 0 0 0 1 0 0 0 1 0 1 0 2 1 1 1 1 0 1 1 1 0 0 2 1 0 0 1 0 0 0 0 0 2 0 2 1 1 0 1 0 0 1 0 0 0 0 0 1 2 0 0 1 0 0 0 0 1 1 0 1 1 0 0 0 0 0 0 0 1 0 1 1
83 0 0 2 0 0 1 2 0 2 2 0 1 2 0 1 1 2 0 0 2 0 1 1 1 1 1 1 0 2 2 0 0 1 0 0 2 1 0 0 2 1 0 0 0 2 0 0 0 0 0 0 0 0 0 1 1 0 0 0 0 0 0 2 0 0 0 0 0 0 1 1 2 2 1 2 2 2 2 0 2 0 2 0 1 0 0 0 0 2 0 0 2 1 1 2 0 1 0 0 1 0 0 1 0 0 2 0 0 2 0 1 0 1 1 1 1 0 1 1 1 0 2 1 1 1 1 1 1 1 0 0 0 0 0 0 0 0 0 1 0 0 0 0 0 2 1 0 0 0 1 1 0 0 0 0 0 2 0 2 2 2 0 2 0 1 0 1 0 1 1 1 1 1 0 0 0 0 0 1 1 2 0 1 1 1 2 1 0 1 0 2 0 0 1 2 0 0 0 0 0 0 0 0 1 0 2 0 0 0 0 0 1 1 2 2 0 1 2 1 2 1 2 0 0 1 1 1 0 0 0 0 1 1 1 0 1 0 1 1 1 0 2 1 1 2 1 0 0 0 0 1 0 0 0 0 1 1 0 0 0 0 0 0 0 0 0 0 2 2 0 0 1 1 0 1 0 2 1 0 0 1 0 0 1 1 2 2 0 2 1 2 1 2 2 1 0 0 0 0 1 0 0 0 0 0 2 0 2 2 0 2 0 1 0 1 2 0 0 0 1 1 1 2 0 0 1 1 1 1 1 1 1 1 0 0 0 2 0 1 2 1 2 2 0 1 0 0 2 0 1 0 0 0 0 0 1 0 0 2 2 2 1 1 1 0 0 0 1 0 2 2 1 0 1 0 0 1 0 2 2 2 0 0 0 0 1 0 0 0 0 0 0 0 1 0 1 1 0 0 0 0 1 2 0 0 1 0 0 0 1 0 0 0 1 2 0 0 0 0 0 0 0 0 1 1 1 0 1 1 0 0 0 0 0 0 0 1 0 1 1 1 2 1 0 0 2 0 1 1 0 0 0 2 2 0 0 1 1 2 1 2 1 0 0 2 0 1 0 0 1 1 0 1 1 0 2 0 0 1 1 2 0 1 2 1 0 0 0 0 0 0 0 1 1 1 1 1 0 1 1 1 2 2 0 0 0 0 0 1 0 1 0 1 0 1 1 0 1 1 1 2 2 2 0 2 0 1 1 1 1 0 0 0 0 0 1 0 2 2 1 1 2 1 2 1 1 0 2 0 0 0 0 1 2 0 0 0 0 0 0 2 1 1 0 1 1 1 1 1 1 2 0 0 0 0 0 2 1 1 0 1 1 0 1 0 2 1 1 1 0 0 0 0 0 0 1 0 0 0 0 1 1 0 1 1 1 1 1 1 1 0 0 0 2 0 1 1 0 0 1 0 0 1 0 0 1 0 0 0 0 2 1 0 2 1 1 0 2 1 1 0 0 1 2 0 2 1 1 1 0 2 0 1 2 0 1 2 2 0 0 0 1 2 0 2 1 1 0 0 1 0 0 0 0 0 0 0 2 0 0 0 0 0 0 0 1 0 2 2 1 0 0 0 0 0 0 1 0 1 0 1 0 0 1 0 1 2 2 0 1 0 0 1 0 0 0 1 0 0 0 0 0 2 0 0 0 0 0 0 0 0 0 0 0 0 1 0 0 1 0 0 0 0 0 0 0 0 1 0 0 0 1 0 0 0 0 0 0 0 0 0 1 1 0 0 1 2 0 2 1 1 1 1 1 0 1 1 1 1 1 2 0 2 1 1 0 1 0 2 0 1 1 2 1 1 0 1 0 1 0 1 0 2 1 0 1 1 1 1 1 0 1 0 1 0 1 2 1 0 1 2 1 2 2 1 0 0 2 2 2 2 1 0 0 0 0 0 0 0 0 0 0 0 0 0 0 1 0 0 2 2 1 1 1 0 1 0 0 0 0 0 0 0 0 1 1 0 1 0 0 0 0 0 0 0 0 1 2 1 1 1 2 0 0 1 0 0 0 1 1 0 1 1 0 0 0 0 1 0 0 2 1 0 2 1 0 1 0 0 0 0 0 1 1 1 0 0 1 0 0 1 0 2 0 0 0 2 0 0 1 0 0 1 0 0 0 0 0 1 0 1 2 0 0 1 0 0 0 0 2 0 1 0 2 0 2 2 0 2 0 0 1 0 1 0 1 0 0 1 0 0 0 0 0 2 2 0 2 0 0 0 0 2 0 0 1 0 2 0 0 0 0 1 1 0 0 0 1 0 1 1
84 0 0 2 1 0 0 1 1 1 1 1 0 1 0 1 0 1 0 1 1 1 0 0 2 0 0 1 1 2 2 0 0 0 1 1 2 2 0 0 2 2 1 1 0 1 0 0 0 0 0 0 0 0 1 2 0 0 0 1 1 0 0 2 0 1 0 0 0 0 0 1 2 2 2 2 2 1 2 1 0 0 2 0 2 0 0 1 1 2 1 1 1 1 0 1 0 1 1 1 2 1 0 1 1 1 2 2 2 0 0 2 2 2 2 2 1 1 1 1 1 1 1 1 0 0 0 2 2 2 0 0 0 0 0 0 0 0 0 1 1 0 0 0 0 2 0 0 0 0 0 1 1 0 0 1 0 0 2 1 1 0 0 2 1 1 1 0 1 1 1 1 1 1 2 0 1 0 2 2 2 0 2 0 2 0 2 1 0 0 0 1 1 1 1 2 1 0 0 1 0 1 0 0 0 0 1 1 1 0 2 0 2 1 0 2 1 0 2 0 2 2 0 0 2 0 2 0 0 0 0 0 0 0 1 0 0 1 0 1 0 0 2 1 1 1 1 0 0 0 0 0 0 0 0 0 1 2 0 1 0 1 0 0 0 0 0 1 2 2 0 0 0 2 0 0 1 2 1 0 0 1 0 1 2 1 0 0 0 2 1 2 2 2 2 2 0 0 0 0 2 1 0 1 0 0 0 0 0 1 0 0 0 1 0 0 1 0 0 0 1 2 2 1 0 0 1 1 0 0 0 1 0 1 0 1 0 2 0 1 2 0 2 1 0 0 1 2 2 1 1 0 0 0 0 0 0 0 0 1 2 2 1 0 1 0 1 1 2 1 1 1 1 1 0 0 0 1 0 1 1 0 0 0 0 0 0 0 0 0 0 0 1 0 2 2 2 0 0 0 0 0 0 0 0 0 1 0 0 0 1 0 1 1 1 2 0 0 0 0 0 1 1 0 1 1 0 1 0 0 0 0 1 1 1 0 0 1 0 0 2 0 1 0 1 1 1 0 0 0 0 1 0 1 1 0 1 2 2 2 1 2 1 0 0 1 1 2 0 0 1 0 0 2 1 0 1 1 1 1 2 1 0 0 1 0 1 0 0 0 1 1 0 0 0 0 0 1 1 2 1 0 2 1 0 0 2 0 1 0 0 2 0 0 0 0 0 0 1 2 2 1 1 0 0 1 1 0 0 1 0 1 0 0 0 0 1 0 1 1 0 1 1 0 2 1 1 0 2 2 0 0 1 2 2 0 0 0 0 0 0 1 1 2 1 1 1 0 0 0 1 1 0 0 0 0 0 1 0 1 0 0 1 0 1 0 0 2 1 1 0 0 1 0 0 0 1 1 0 1 1 0 1 1 1 1 0 1 2 2 1 0 0 0 0 1 0 1 1 0 1 0 0 0 0 0 0 2 0 0 0 1 0 1 2 0 1 0 2 2 0 1 1 2 2 0 2 2 0 1 0 2 0 0 2 0 2 2 2 0 0 0 1 2 0 2 0 2 1 0 0 2 0 0 0 0 1 0 2 0 0 1 1 2 2 2 2 0 2 2 0 0 0 0 0 0 0 1 0 0 0 0 0 1 1 0 1 1 2 0 1 1 0 0 0 0 0 1 1 0 0 0 0 1 1 0 0 0 0 0 0 0 0 0 1 1 0 1 0 2 1 1 0 0 0 0 0 1 0 0 0 0 1 0 1 1 1 0 1 0 0 0 1 2 0 1 1 1 0 2 0 1 0 0 0 1 1 1 0 0 0 1 0 1 0 1 0 2 2 1 1 2 1 1 1 1 0 1 0 1 1 1 0 1 1 1 1 0 0 1 2 1 2 0 1 0 2 1 1 0 0 1 1 2 2 1 0 0 0 1 0 2 2 1 0 1 0 0 1 0 0 1 0 0 0 0 0 0 1 0 1 1 1 2 1 0 0 0 0 0 1 2 0 0 0 0 0 0 2 0 0 0 1 0 0 0 0 0 0 0 0 0 2 0 0 0 0 0 0 2 2 0 1 1 2 0 2 0 1 0 1 2 1 0 2 1 1 0 0 2 0 1 0 0 1 1 0 2 2 1 0 2 1 2 2 0 2 2 0 0 0 0 0 2 0 0 0 2 0 0 0 2 0 0 0 0 0 0 0 0 0 0 1 0 1 0 1 1 0 1 0 0 1 1 1 1 0 0 1 0 0 1 0 0 0 1 1 0 1 0 0 0 0 1 0 1 1 0 0 0 0 0 1 0 0 0 0 1 2 0 1 0
85 0 0 2 0 0 0 2 1 2 2 0 1 1 0 1 1 2 0 0 2 0 1 0 2 0 0 0 1 1 1 0 2 2 0 0 0 2 0 0 2 2 0 1 0 0 1 1 0 1 1 2 0 1 0 2 0 0 0 0 1 1 0 1 0 2 2 0 0 0 0 1 2 2 1 2 2 1 2 0 1 0 2 1 1 0 0 0 0 2 0 0 2 2 1 1 0 1 0 0 1 0 1 0 1 0 1 2 1 1 0 1 0 1 2 2 1 0 1 0 1 0 2 1 1 1 1 0 2 2 0 0 0 0 0 0 0 0 0 2 0 0 0 0 0 1 0 0 0 0 0 1 0 0 1 0 0 1 0 0 2 0 0 2 1 0 0 0 1 1 0 1 0 2 1 0 0 1 0 0 0 0 0 1 1 1 1 1 0 2 0 2 0 0 1 1 1 0 0 0 0 0 0 1 1 0 1 1 1 0 2 0 1 1 0 2 0 1 1 0 1 1 1 1 1 0 1 2 0 0 1 1 0 0 2 0 1 0 1 1 1 0 2 2 0 2 0 0 0 0 0 0 0 1 1 1 0 1 0 0 0 0 0 0 0 0 1 0 1 0 1 1 1 1 0 0 0 2 2 0 1 0 0 0 2 1 1 0 0 2 0 2 0 1 1 0 0 0 0 0 1 0 2 0 1 1 1 0 1 1 0 1 0 1 1 0 2 0 0 0 1 1 1 0 0 0 1 0 0 1 0 0 0 1 0 0 0 1 1 2 1 0 1 2 0 0 0 0 2 1 1 0 1 0 1 0 0 0 0 2 2 2 1 0 1 1 1 1 2 1 1 1 1 1 0 1 0 1 0 1 0 0 0 1 0 1 1 0 0 1 1 1 0 0 2 0 0 1 1 1 1 1 0 2 1 0 0 1 0 0 1 0 1 1 1 1 1 0 0 0 0 1 0 1 1 1 1 1 1 1 0 0 1 1 1 0 0 1 0 1 2 0 2 0 1 1 2 0 0 1 0 1 0 1 1 1 0 1 1 0 0 0 0 1 0 2 0 1 0 0 0 0 1 1 1 1 0 1 1 1 1 1 0 0 1 0 1 1 0 1 1 0 1 2 0 0 0 2 1 1 1 0 2 1 0 0 2 0 0 2 0 2 1 2 0 2 2 0 1 0 0 2 1 0 0 1 0 1 1 1 1 0 0 0 1 1 1 0 1 1 2 0 1 1 1 1 2 2 0 2 0 0 1 1 2 1 1 0 1 0 1 0 1 2 0 1 2 0 0 1 0 0 0 0 0 0 0 1 0 1 0 0 1 0 1 0 0 0 0 0 1 0 0 0 0 0 0 0 0 0 0 2 0 2 2 0 2 1 1 1 0 0 0 0 0 0 0 1 1 0 0 0 1 1 0 1 1 1 0 0 0 1 0 0 1 0 1 0 2 2 1 0 0 1 2 0 2 1 0 1 0 1 0 1 1 0 1 2 0 1 1 0 1 1 0 1 0 2 1 0 0 2 1 0 0 0 1 0 2 0 0 0 0 2 1 1 2 0 2 2 0 0 0 2 0 0 0 1 0 1 1 0 1 1 1 0 0 2 2 0 0 0 0 0 0 1 0 0 0 0 0 1 1 2 1 0 1 0 1 0 1 1 0 0 0 0 1 0 0 2 0 0 0 0 0 0 0 0 0 0 0 0 0 0 0 0 0 0 2 0 0 0 1 1 0 0 0 1 0 0 1 1 1 0 0 0 1 1 1 1 0 1 0 2 2 2 2 2 1 2 0 1 2 2 0 0 1 0 0 1 0 1 0 1 1 0 2 1 1 1 1 0 1 1 1 0 1 2 1 0 1 1 2 1 1 2 0 0 1 2 0 1 1 0 0 0 0 1 2 0 0 0 0 0 0 0 0 0 1 0 0 0 0 2 1 1 1 0 1 1 0 1 0 0 0 0 2 0 1 0 0 0 1 1 0 1 0 0 1 0 1 1 2 0 0 0 0 0 0 2 2 0 0 2 2 1 2 0 1 0 1 2 0 0 2 1 0 2 0 0 1 2 1 0 1 1 0 0 2 0 0 2 0 1 2 0 0 2 0 0 1 0 0 0 0 0 0 0 0 0 0 1 1 0 0 0 0 1 0 1 1 0 2 2 0 0 2 0 0 0 0 0 0 0 1 1 2 0 2 0 0 1 0 0 0 1 1 0 1 0 0 0 0 0 1 0 1 0 0 1 1 1 0 0 0 0 0 0 0 0 2 2
86 0 0 1 0 0 0 2 1 1 1 0 0 0 0 0 0 2 1 1 1 1 0 1 1 1 1 2 0 2 2 1 1 1 1 2 2 1 0 0 2 1 0 1 1 1 1 1 0 0 0 0 0 0 0 1 0 0 0 0 2 0 0 1 1 0 0 0 0 0 1 2 2 2 1 2 2 0 2 0 0 0 2 0 2 0 0 1 1 2 1 1 2 0 0 0 0 0 0 0 1 0 0 0 2 1 1 0 2 0 0 2 1 1 2 2 2 0 1 1 1 0 2 1 1 1 1 0 1 0 0 0 0 0 0 0 0 0 0 1 1 0 2 0 0 0 0 0 1 1 1 1 0 0 1 0 0 1 2 1 1 1 0 2 1 2 1 1 0 1 1 0 0 2 2 0 1 0 1 1 1 0 0 1 2 2 1 2 0 0 0 2 0 0 1 1 1 0 0 0 0 0 0 1 0 0 2 0 1 0 1 0 1 0 1 2 0 1 1 0 1 1 1 1 1 1 2 2 1 1 1 1 1 0 1 0 0 2 0 0 0 0 2 1 1 2 1 0 1 1 1 1 0 0 0 0 0 2 2 2 2 2 0 0 0 0 0 0 1 0 0 2 0 0 0 1 0 2 2 0 1 0 2 2 2 2 2 0 0 2 0 0 0 2 0 1 0 2 0 1 1 0 2 0 0 0 0 0 0 1 0 2 0 2 2 0 1 0 0 0 2 2 1 2 2 0 0 1 1 0 0 0 2 0 0 0 0 1 0 1 0 0 0 2 0 0 0 1 2 1 0 0 0 1 0 1 1 1 0 2 2 2 0 0 0 0 1 1 2 0 2 2 1 0 0 0 0 2 0 1 2 0 0 1 1 0 0 0 0 0 0 0 1 0 2 0 0 1 0 0 0 0 1 2 1 1 1 2 0 0 0 0 1 1 1 2 0 0 0 0 0 1 2 0 1 1 1 1 2 0 1 0 0 0 0 1 0 1 0 0 1 1 2 2 0 2 2 0 0 1 0 0 0 2 2 1 0 1 0 1 0 0 0 1 1 1 1 1 0 0 2 1 0 2 2 0 1 0 0 0 1 2 0 0 1 0 1 2 2 0 2 2 1 1 0 0 0 1 1 2 1 0 1 1 0 0 1 1 0 1 0 2 1 0 1 0 0 0 2 1 1 2 2 1 0 2 0 0 0 1 0 0 1 0 1 0 0 0 1 1 0 2 2 2 2 2 1 1 1 1 1 1 1 2 1 1 0 1 0 1 0 0 0 2 0 0 2 0 0 1 1 1 1 0 1 0 1 1 0 0 0 1 2 0 2 1 1 2 0 0 0 0 1 0 2 0 1 0 0 0 0 2 1 1 2 0 1 0 2 2 2 0 0 1 0 1 0 1 1 0 2 0 0 1 0 0 0 1 0 0 1 2 0 0 1 0 1 0 2 2 0 0 1 1 1 0 1 1 0 2 1 2 0 0 2 0 2 1 1 0 0 0 0 2 0 2 1 1 0 1 0 2 0 0 0 0 2 1 2 0 1 1 0 1 0 1 2 2 1 1 1 0 0 2 2 0 0 2 0 1 0 0 0 0 1 0 0 1 2 1 1 1 0 1 0 1 0 2 1 0 0 1 1 2 0 1 1 0 1 0 1 1 1 0 2 2 2 0 0 0 0 0 0 1 0 1 1 0 1 0 0 0 1 0 1 0 0 0 0 0 0 0 2 2 0 1 1 2 0 2 0 0 0 0 0 0 1 0 1 1 0 2 1 0 0 2 0 1 0 2 0 1 0 2 0 0 0 0 0 0 0 2 0 2 0 1 1 0 2 0 2 0 1 1 1 0 2 0 2 0 2 2 1 1 2 0 0 0 0 1 0 1 1 0 0 1 1 0 1 0 0 1 0 0 0 0 0 0 0 1 1 1 0 2 2 0 0 0 0 0 1 1 0 0 0 1 0 0 1 0 0 0 1 0 0 0 0 1 2 1 1 1 2 0 0 0 0 0 0 1 1 0 0 2 2 0 2 0 0 1 0 1 0 1 2 0 1 2 0 0 1 2 0 1 1 1 0 2 2 1 0 1 0 1 1 0 0 2 1 1 0 1 0 1 0 2 1 0 0 0 0 1 2 1 1 0 1 1 0 1 0 0 2 1 0 0 1 1 0 2 0 1 1 0 0 2 1 0 2 1 1 0 0 0 1 1 1 0 1 0 0 0 0 1 0 1 2 1 0 1 1 1 0 0 0 0 1 1 2 0 1 0
87 0 0 1 0 0 1 2 0 2 2 0 0 1 0 1 0 1 0 1 0 1 1 0 2 0 0 0 1 1 1 0 2 2 1 1 2 1 0 0 2 2 0 0 0 0 1 0 0 1 1 1 1 1 0 1 0 0 0 1 0 1 0 1 1 1 1 0 0 0 0 2 2 2 2 2 2 2 2 0 2 0 1 1 1 0 0 2 1 2 0 1 1 1 0 1 0 2 2 2 1 0 1 1 0 0 2 0 0 2 0 1 1 2 2 2 2 0 0 1 2 1 2 2 2 2 2 0 2 0 0 0 0 0 1 1 0 0 0 0 1 0 2 0 0 1 1 0 0 0 1 1 1 1 0 0 0 2 1 1 1 1 2 2 0 1 0 0 1 1 0 1 1 1 2 0 1 0 1 1 1 1 0 0 0 0 0 1 0 0 0 0 0 0 1 0 1 0 0 0 0 0 0 1 2 0 1 0 1 0 1 0 2 0 2 2 0 0 1 0 1 0 2 0 1 1 0 0 0 0 0 0 0 0 1 1 0 2 0 0 0 0 2 2 0 2 0 0 1 1 1 1 1 0 0 1 0 1 0 1 0 1 0 0 1 0 0 0 1 0 0 1 1 1 0 0 1 2 1 0 0 0 0 0 1 0 1 2 0 2 1 1 0 2 1 1 1 0 0 1 1 1 0 0 0 0 2 0 1 1 0 1 0 2 2 1 2 1 1 1 0 2 0 1 1 0 1 1 1 1 0 2 0 2 0 0 0 0 0 1 1 1 2 1 1 0 0 0 2 1 1 0 0 0 0 0 1 2 0 0 0 0 0 0 0 0 1 0 1 1 1 1 0 0 0 1 0 1 1 2 2 1 0 0 0 1 1 0 1 1 1 1 1 0 2 0 0 1 0 0 0 0 0 2 1 0 0 2 0 0 0 0 1 1 1 1 1 0 0 0 0 0 0 1 0 0 0 0 1 0 0 1 1 1 1 0 0 1 0 0 1 1 0 0 2 2 2 1 2 1 0 0 0 1 1 1 0 2 2 1 2 1 0 1 1 1 1 1 0 0 1 1 2 0 1 1 1 0 0 0 0 2 0 0 1 0 0 2 1 1 1 2 0 1 1 1 1 0 0 2 2 2 1 1 1 1 2 0 1 1 1 0 0 1 0 2 1 0 0 1 2 1 2 1 1 2 0 0 0 1 0 1 1 0 1 0 1 0 2 2 2 0 1 0 1 1 1 1 1 2 0 0 0 2 2 0 0 0 0 1 0 0 1 2 1 1 1 1 1 0 0 0 0 0 0 0 0 1 0 1 0 0 0 0 0 0 0 1 0 0 0 0 0 0 2 0 1 1 0 1 1 1 0 1 2 0 1 1 2 1 0 0 0 1 1 0 0 1 1 0 0 0 0 0 0 0 1 2 0 0 1 1 0 0 0 0 1 0 2 2 2 0 0 0 1 0 1 1 0 1 1 1 0 0 1 0 2 2 2 0 0 0 1 2 0 2 0 2 1 0 2 0 0 0 0 1 2 1 1 1 1 0 1 2 1 2 1 2 0 1 0 1 1 2 1 1 0 2 0 2 0 0 0 2 2 0 0 1 1 0 0 1 0 0 0 1 0 2 2 0 0 0 2 2 0 2 0 0 2 0 1 1 0 0 0 0 1 2 0 2 2 2 0 1 0 0 1 0 0 0 0 0 0 0 0 0 0 0 0 0 0 1 1 1 0 0 0 1 0 2 1 2 0 0 0 0 2 2 0 0 1 1 0 1 1 2 1 2 2 1 1 2 1 1 1 1 0 0 0 1 0 1 0 2 1 0 2 0 0 1 1 0 2 0 1 0 1 1 2 0 1 2 2 2 2 1 0 0 1 2 0 1 2 0 0 0 0 0 1 1 1 0 1 1 0 1 1 0 0 0 1 1 1 2 2 0 0 1 1 1 0 2 0 0 1 0 0 0 0 0 0 0 0 0 0 0 0 0 2 2 2 2 2 0 0 0 0 0 1 0 0 0 1 2 2 0 2 0 1 0 0 2 1 0 2 0 0 2 0 1 0 1 0 0 2 1 0 1 2 1 1 1 0 2 1 1 0 2 0 1 1 0 0 1 1 1 0 0 0 1 0 0 1 0 0 1 0 2 0 2 0 0 1 1 1 0 2 0 0 1 0 1 0 2 2 1 1 0 2 0 1 0 0 0 0 1 1 0 0 0 0 0 1 0 0 0 0 0 0 0 0 0 0 0 0 1 0 0 2 0 0 0
88 0 0 2 1 0 0 2 1 2 2 0 0 0 0 0 0 1 0 1 1 0 0 0 2 0 0 1 0 2 2 1 0 0 2 1 2 1 1 0 0 0 0 0 0 0 2 0 0 0 0 1 1 1 2 1 0 0 0 0 1 2 0 1 0 0 0 0 0 0 0 1 2 2 1 2 2 1 2 0 1 0 2 0 2 0 0 1 1 2 0 1 1 1 0 2 1 2 2 2 0 0 0 0 2 1 2 0 1 1 0 1 0 1 1 1 1 0 1 2 2 0 1 2 1 1 1 0 0 0 0 0 0 0 0 0 0 0 0 0 0 0 0 0 0 1 0 0 0 1 1 1 0 0 1 0 0 1 0 2 1 0 1 2 1 2 1 1 0 1 1 0 0 2 2 1 0 0 1 1 1 0 1 0 1 0 1 2 1 1 0 2 1 1 1 2 0 0 0 0 0 0 0 0 0 0 2 0 0 0 0 0 2 0 0 2 1 1 0 0 0 0 2 0 0 2 2 2 0 0 0 0 0 0 1 0 0 2 0 0 0 1 2 1 0 2 0 0 0 0 0 0 0 1 1 0 1 2 0 1 0 1 1 1 0 0 1 1 2 2 1 0 2 2 1 1 0 2 1 1 1 1 0 0 1 1 0 1 0 2 1 1 0 2 2 0 1 0 0 0 0 0 2 0 2 0 0 0 1 0 0 1 0 2 2 0 1 1 0 0 0 2 2 2 1 0 0 2 2 0 0 1 1 0 0 0 0 0 0 0 0 0 2 1 0 0 0 2 2 0 2 0 0 1 0 1 1 1 0 2 2 2 0 0 0 2 0 1 2 1 1 1 0 0 0 0 0 1 1 1 2 1 0 0 1 0 0 0 0 0 0 0 1 0 2 0 0 0 0 0 0 0 1 2 1 0 1 1 1 1 0 1 1 1 1 2 0 0 0 0 0 1 0 1 0 0 0 0 2 1 1 0 0 1 1 0 0 1 1 1 2 1 1 0 2 2 0 0 0 2 0 0 0 1 1 0 1 0 1 0 2 1 0 0 0 2 0 0 0 1 1 1 1 1 1 1 1 0 0 1 0 2 0 0 2 0 0 2 1 1 1 2 0 1 1 0 0 0 0 2 1 1 1 1 0 0 1 0 0 1 0 1 0 1 1 1 0 1 0 2 2 1 1 1 0 1 0 0 0 2 0 1 1 1 1 0 1 0 2 2 2 0 1 0 1 2 0 2 0 2 1 1 0 2 1 1 0 0 0 0 0 1 0 0 0 1 1 0 0 2 1 1 1 0 0 0 1 1 0 0 0 1 0 0 0 0 0 0 0 0 0 0 0 0 1 0 0 1 0 1 1 1 0 2 2 0 1 0 0 0 0 0 0 0 1 0 0 0 0 0 1 0 1 1 0 1 1 2 0 0 0 1 0 0 1 1 0 0 2 2 0 1 1 1 2 0 1 0 0 2 0 1 0 0 1 0 2 1 1 0 0 0 2 0 2 2 0 1 1 1 0 1 0 0 0 0 0 0 1 0 0 1 0 0 1 1 0 0 2 2 0 0 0 2 1 1 0 2 0 0 0 1 0 1 1 0 0 2 1 0 0 0 0 0 0 0 0 2 1 0 0 0 1 2 0 1 0 0 1 0 1 1 0 0 1 1 1 0 0 0 0 0 0 1 0 0 0 1 1 1 1 1 0 0 1 0 0 0 2 0 0 0 1 0 0 0 1 1 0 1 0 0 0 1 1 0 1 0 1 1 0 2 1 1 1 1 1 1 0 2 0 1 2 2 0 0 1 0 0 1 0 1 0 2 1 1 0 0 1 1 2 0 1 1 1 0 1 1 0 0 0 0 0 2 2 2 0 0 0 1 0 0 1 0 0 0 0 0 1 0 0 1 0 1 0 1 2 0 0 0 2 2 1 1 1 0 1 0 0 0 0 0 1 0 2 1 0 0 0 0 0 0 2 0 0 1 0 0 1 1 1 1 2 0 0 0 0 0 1 1 1 0 0 1 2 0 2 0 1 0 1 2 0 0 2 1 1 2 1 2 0 2 1 0 1 0 0 1 1 0 1 0 0 0 1 1 0 1 0 0 0 2 1 2 0 0 0 1 0 0 0 2 1 1 1 0 0 0 0 0 1 0 1 0 1 0 1 0 0 0 0 0 2 0 1 1 1 0 2 0 1 0 0 0 0 0 1 0 1 0 0 0 0 1 0 0 1 1 0 2 1 0 0 0 0 0 1 0 2 0 1 0
89 0 0 1 1 0 0 2 0 2 2 0 1 2 0 2 0 1 0 1 1 0 1 1 1 1 1 0 0 2 2 0 0 0 0 0 1 1 0 0 1 1 1 1 0 0 2 0 1 0 0 1 0 1 0 1 0 0 0 0 1 0 0 2 0 0 1 1 0 0 0 1 2 2 1 2 2 0 2 0 0 0 2 2 2 0 1 0 0 1 0 0 0 0 0 2 1 1 0 0 2 0 0 0 1 1 2 1 1 1 1 2 1 1 1 1 1 0 0 1 2 0 1 1 0 0 0 1 2 2 1 1 0 0 0 0 0 0 0 1 2 0 0 0 0 1 0 0 1 1 1 2 0 0 1 0 0 0 1 0 0 0 0 2 0 2 0 0 1 0 0 1 2 0 1 0 0 0 0 1 1 0 0 1 1 1 1 0 0 1 0 1 1 1 1 2 1 0 0 0 0 0 0 0 1 0 1 0 1 0 1 0 1 0 1 1 0 0 1 0 2 2 1 1 1 1 2 1 0 0 1 1 0 0 2 0 0 1 0 0 0 0 2 2 0 2 0 0 0 0 0 0 1 0 0 0 0 2 0 1 0 1 0 0 0 0 0 1 2 2 0 0 2 2 0 1 2 2 0 0 0 0 0 0 0 0 0 1 0 2 1 1 0 2 2 0 1 0 0 1 0 0 0 0 0 0 0 1 1 1 0 1 0 2 2 0 1 0 2 2 0 1 2 0 1 0 1 0 0 2 0 1 0 1 1 0 1 2 1 1 0 1 2 1 1 0 2 0 1 1 0 1 0 1 0 1 1 2 0 1 1 1 0 0 0 2 0 0 2 2 0 1 1 1 0 1 0 0 0 1 1 1 0 0 0 1 1 0 0 0 0 0 1 0 2 1 1 2 1 1 1 1 2 2 0 1 1 1 1 1 0 1 1 1 1 2 0 0 0 0 0 2 1 0 1 0 1 0 2 1 1 0 0 1 1 0 0 1 0 0 0 2 2 2 0 2 2 0 0 0 0 0 0 1 1 1 0 2 2 1 1 1 0 0 0 2 0 1 0 1 0 0 1 2 0 1 0 0 0 1 0 1 0 0 0 0 2 0 0 0 0 1 0 0 1 1 1 2 2 1 0 0 2 1 0 0 1 0 1 0 0 2 0 1 0 2 2 0 0 1 1 1 2 0 2 2 0 0 0 1 0 0 1 0 0 1 2 0 1 1 1 0 1 1 1 2 1 0 1 1 0 1 1 1 1 1 0 0 0 1 0 0 1 2 0 1 2 0 0 1 0 1 1 0 1 0 2 1 0 1 0 0 1 0 1 0 1 1 0 0 0 0 1 1 1 0 1 0 0 0 0 2 2 0 0 2 0 1 2 2 1 0 0 1 0 1 1 0 0 0 1 0 0 0 0 0 0 1 0 0 0 1 0 0 1 1 1 0 2 2 0 1 0 2 2 0 1 1 0 1 1 1 0 1 0 0 2 2 2 0 0 0 0 1 1 2 0 2 0 0 1 1 0 0 0 0 0 0 1 0 1 0 0 1 2 2 2 2 1 0 0 2 0 2 2 0 0 1 0 1 0 0 0 1 0 0 1 1 1 0 1 1 0 1 0 0 0 1 1 0 0 0 0 2 0 1 0 0 2 0 0 0 0 1 1 0 0 1 0 1 1 1 0 0 0 0 0 0 1 1 0 0 1 0 0 1 0 0 0 0 0 0 1 1 0 0 1 2 0 1 0 1 1 0 0 0 1 1 1 1 0 1 1 0 0 0 0 1 1 1 1 2 2 2 0 0 0 1 0 1 0 1 0 2 0 0 0 1 1 0 0 0 1 2 0 0 1 1 1 0 1 1 2 2 2 1 0 0 1 1 0 0 1 2 2 1 0 1 2 1 1 1 1 1 0 1 1 0 0 0 2 2 1 2 1 1 1 1 0 0 0 1 0 0 0 1 1 0 1 0 0 0 1 0 0 0 0 1 2 1 2 2 2 0 0 1 0 1 0 1 1 0 0 1 1 0 1 0 1 0 0 2 1 0 2 1 1 2 0 0 0 0 0 0 1 0 0 2 2 2 0 2 0 1 2 0 1 1 1 1 0 0 0 1 0 0 1 1 0 0 0 0 1 0 0 1 0 1 1 1 0 0 2 0 1 0 2 1 0 2 0 1 1 0 2 1 1 1 1 0 0 0 0 0 0 1 1 0 2 0 0 0 0 1 0 1 1 0 0 0 0 0 0 1 1 0 1 0 0 0 1 1
90 0 0 1 0 1 0 1 1 2 2 0 0 0 0 0 0 1 0 1 1 1 1 1 1 1 1 1 1 2 2 0 1 1 0 0 1 1 1 0 0 0 0 0 0 0 0 0 1 0 1 1 2 2 0 0 0 0 0 0 2 0 0 1 0 1 1 0 0 0 1 1 2 2 1 2 2 0 1 0 1 0 2 0 0 0 0 0 0 1 0 0 2 1 1 1 0 1 0 0 2 0 1 1 0 0 2 1 1 1 0 1 1 1 2 2 2 1 1 1 1 0 1 1 0 0 0 2 2 2 0 0 0 0 0 0 0 0 0 0 1 0 1 0 0 2 1 0 0 0 0 1 0 0 0 0 0 0 0 1 0 0 0 1 1 2 0 0 1 1 1 1 0 2 2 0 1 0 0 0 0 0 0 1 2 2 1 1 1 2 0 2 0 0 2 2 1 0 0 0 1 1 0 1 2 0 0 0 1 0 0 0 1 0 1 2 1 1 2 1 2 0 1 0 1 0 1 0 0 0 1 1 0 0 2 0 0 2 0 0 0 1 2 2 0 2 0 0 1 1 1 1 0 0 0 0 1 0 0 0 0 0 0 0 0 0 0 1 1 1 0 1 1 2 0 0 1 2 2 0 1 0 0 0 1 0 0 1 0 2 1 2 1 2 2 1 0 1 0 1 0 0 0 0 0 1 1 1 1 1 0 1 0 1 1 0 2 0 1 1 0 1 0 2 1 0 0 1 0 1 0 1 0 0 0 1 0 2 1 1 0 1 2 2 0 0 1 0 2 1 2 0 1 0 1 0 1 0 0 2 2 2 2 0 2 0 2 1 2 1 1 1 1 1 0 1 0 0 0 2 2 1 0 0 1 1 1 1 1 0 0 0 1 0 2 1 1 1 0 0 0 0 2 2 0 0 2 0 1 0 1 0 0 0 0 2 0 0 0 0 0 0 0 0 0 0 0 2 1 0 2 0 0 0 0 0 0 0 0 0 1 0 1 1 1 2 1 0 0 1 0 0 0 2 2 1 1 1 1 1 1 1 0 0 0 2 0 2 0 1 1 1 0 2 0 1 0 0 0 1 2 1 0 0 1 1 1 2 2 0 2 2 1 1 0 1 0 1 1 2 1 0 1 1 0 0 1 0 1 0 0 2 0 0 1 0 0 1 0 1 0 2 1 0 1 1 0 2 2 0 2 0 1 0 0 0 1 0 1 1 1 0 1 0 1 1 1 2 0 2 1 1 0 1 1 1 0 1 1 0 1 0 0 0 0 0 0 0 0 2 1 0 1 0 1 0 1 1 0 2 0 0 1 0 1 1 1 0 0 0 0 0 1 1 1 0 1 0 0 0 0 1 0 2 2 0 1 1 1 1 0 0 0 1 0 0 0 1 0 0 0 0 0 1 0 0 1 0 0 0 0 1 0 0 2 0 1 0 2 1 2 1 0 1 1 0 1 0 0 1 0 1 0 0 2 0 1 2 2 0 0 0 1 1 0 1 0 2 0 0 0 0 0 0 0 0 1 0 1 0 1 1 1 2 2 2 2 0 2 2 0 0 0 1 1 0 0 2 0 2 0 0 1 0 0 0 1 2 2 0 0 0 0 1 0 1 1 1 1 0 0 0 1 2 0 2 0 1 0 1 0 0 0 0 1 0 1 1 0 1 1 1 0 0 0 0 0 2 0 0 0 0 2 1 0 0 0 0 2 0 0 0 0 0 0 0 2 1 0 1 0 0 1 2 1 0 0 1 1 1 0 1 0 0 0 1 0 1 1 2 0 2 0 1 0 0 0 1 0 0 0 1 0 2 2 0 0 0 1 0 1 0 0 1 0 0 1 0 2 1 1 2 1 2 2 2 0 0 1 2 1 2 1 1 1 0 0 0 0 0 1 0 0 0 1 0 0 0 0 1 1 1 0 2 2 0 0 0 0 0 0 1 0 0 0 0 1 0 2 0 0 0 0 1 0 1 0 0 2 1 2 2 2 0 0 0 0 0 0 1 1 0 0 1 2 0 2 0 0 0 0 2 1 0 2 1 1 1 0 2 0 2 0 0 1 1 0 0 1 0 0 1 0 0 1 0 1 2 1 1 1 0 0 1 0 0 1 1 0 1 0 1 2 1 0 1 0 1 0 2 0 0 2 1 0 0 2 1 0 1 0 0 1 1 2 0 0 0 1 1 0 0 0 0 1 0 1 0 1 0 0 0 0 1 0 0 1 0 0 0 0 0 0 0 0 0 0 0 1 0 2 1
91 0 1 2 0 1 0 2 0 1 0 0 0 0 0 0 0 1 1 0 2 0 1 0 2 0 0 2 0 2 2 2 1 2 0 0 2 1 0 0 1 1 0 1 0 0 0 0 0 1 1 1 1 1 1 1 0 1 1 0 1 0 0 0 0 1 1 0 0 0 1 1 2 2 2 2 2 2 2 2 0 0 2 2 2 0 1 0 0 2 0 0 2 0 0 0 0 1 1 1 0 0 0 1 1 1 2 1 2 0 0 1 0 2 2 2 2 1 0 2 2 0 1 1 0 0 0 0 1 0 0 1 0 0 0 0 0 0 0 0 1 0 0 0 0 1 0 0 0 0 0 0 0 0 1 0 0 1 0 1 2 1 0 2 0 2 0 0 0 2 2 0 0 2 0 0 0 0 0 1 0 1 0 0 0 0 0 1 0 0 0 1 2 2 0 2 1 0 0 0 1 1 1 0 1 0 1 0 0 0 1 0 0 0 2 2 0 0 1 0 1 1 2 0 0 0 0 1 0 0 0 0 1 1 1 0 1 2 0 0 0 1 2 1 0 1 0 0 0 0 0 0 0 1 1 0 1 0 0 0 0 0 0 0 0 0 2 0 1 1 0 0 1 1 0 0 1 2 2 0 0 0 0 1 2 2 1 1 0 2 0 0 1 2 1 1 0 1 1 0 1 0 1 0 1 0 0 1 2 1 0 1 0 2 2 1 2 1 0 0 0 2 1 1 0 0 1 0 0 0 0 2 1 0 0 0 0 0 0 0 0 0 2 1 0 0 1 0 1 2 1 0 0 0 0 0 0 1 0 1 1 1 0 0 0 0 1 1 2 1 1 1 0 0 0 0 0 2 1 1 0 0 0 0 1 1 1 0 0 0 0 0 0 0 2 0 0 1 0 0 0 0 0 0 0 0 0 2 0 0 0 0 1 1 1 1 1 1 0 1 0 2 0 0 2 1 1 2 2 0 1 1 0 1 0 0 0 0 0 1 2 0 1 1 1 2 1 0 0 1 0 0 0 1 1 1 0 1 1 2 1 2 0 1 0 2 0 2 1 0 1 1 0 2 1 0 1 0 0 1 2 0 0 1 1 0 0 1 0 1 0 1 0 0 1 1 1 1 1 2 1 1 2 1 0 0 2 0 1 1 1 0 0 1 1 1 1 0 0 1 1 1 2 0 1 2 1 0 0 2 0 0 2 2 0 0 1 1 2 1 1 1 1 1 0 2 0 1 1 1 0 0 0 1 2 0 0 1 2 0 0 0 0 1 0 1 1 0 0 0 0 0 0 0 0 0 0 1 0 1 0 0 0 0 0 0 1 1 0 0 0 0 1 0 1 0 0 0 0 0 0 2 0 2 2 0 1 0 0 0 1 0 0 1 0 2 0 1 0 0 0 0 2 2 0 0 0 1 0 0 0 1 1 1 2 1 0 0 2 1 2 0 1 1 0 0 0 0 0 1 1 1 0 0 2 0 0 1 1 0 0 0 0 1 0 0 0 2 1 0 1 0 0 0 1 1 1 1 2 0 1 0 0 2 2 2 1 1 1 1 0 1 0 1 0 1 0 2 0 1 1 0 0 1 2 0 0 2 0 0 1 1 0 0 0 0 0 1 1 0 0 0 1 2 0 1 1 0 0 0 0 0 0 0 0 0 1 0 0 1 0 0 0 0 0 0 0 0 0 0 0 0 0 0 0 1 0 0 0 0 0 2 2 2 0 0 0 2 0 2 1 0 1 0 0 1 1 1 1 1 1 2 0 0 1 2 1 2 2 1 1 2 1 2 0 0 1 1 0 1 0 1 0 1 2 0 1 0 1 1 2 0 0 0 0 0 0 1 0 1 0 1 0 2 2 1 0 0 0 1 0 1 1 0 0 0 0 0 1 0 0 1 2 2 0 2 2 0 1 0 1 1 0 2 2 0 0 0 0 0 0 1 0 0 0 0 1 0 0 0 0 0 0 0 0 1 1 0 1 0 1 1 1 0 0 1 0 0 0 2 2 0 0 2 2 0 2 0 0 0 0 2 0 0 2 0 1 1 0 0 0 0 1 0 1 1 0 1 1 1 0 1 0 2 0 0 2 1 1 1 0 0 0 1 0 0 0 1 0 0 1 0 1 2 2 1 1 0 0 1 0 1 2 1 0 0 1 0 0 0 0 0 0 2 2 0 0 0 2 0 0 0 1 1 0 0 0 0 1 1 1 0 0 2 0 0 2 1 0 1 1 0 0 0 0 0 0 1 1 0 0 0
92 0 0 0 0 0 0 2 1 1 1 0 0 0 0 0 0 2 1 1 1 1 1 1 1 1 1 1 1 2 2 0 2 2 0 0 1 0 0 0 1 0 0 1 0 1 0 0 0 0 0 0 0 0 1 1 0 0 0 0 1 1 0 1 0 0 0 0 0 0 0 1 2 2 2 2 2 0 2 0 0 0 0 2 0 0 0 2 2 2 0 1 1 0 2 2 0 0 0 1 2 1 1 1 0 0 2 1 1 0 0 2 0 0 1 1 1 1 0 2 2 0 2 2 2 2 2 1 1 1 0 0 0 0 0 0 0 0 2 0 0 0 0 0 0 1 0 0 0 0 0 0 0 0 0 0 0 1 0 0 2 0 0 2 2 1 1 0 1 1 1 1 1 1 1 0 0 1 0 0 0 0 1 1 2 1 2 2 0 0 1 2 0 0 2 2 1 0 0 0 0 0 1 1 1 0 1 0 0 0 2 0 1 0 1 2 0 0 0 0 0 0 2 0 0 1 1 1 0 0 0 0 0 0 1 0 0 1 0 1 1 1 0 1 0 1 0 0 0 0 0 0 0 0 0 0 0 1 0 0 0 0 1 1 0 0 1 1 1 1 0 0 1 2 0 0 0 2 2 0 0 0 0 0 0 0 0 2 0 1 0 0 0 2 2 1 0 1 0 1 0 0 1 0 0 0 0 1 1 1 0 1 0 1 1 0 1 1 0 0 0 2 0 2 0 0 0 2 1 1 0 0 1 2 0 0 0 2 0 1 2 1 2 2 0 0 1 0 2 1 1 0 0 0 0 0 1 2 0 1 1 1 0 0 0 0 1 1 2 1 1 1 1 1 2 0 0 2 1 1 1 2 0 0 1 0 0 0 0 1 0 0 0 0 2 1 1 1 0 0 0 0 0 0 0 0 1 1 0 0 0 0 0 0 0 2 0 2 0 2 0 2 1 0 0 0 0 2 2 1 1 0 1 1 1 0 0 1 0 2 2 1 1 1 1 2 2 1 1 1 0 1 0 0 0 0 0 1 1 1 1 1 1 0 0 2 0 2 0 1 2 2 2 2 0 2 0 0 0 0 0 2 0 2 2 2 0 1 1 0 2 2 2 0 1 0 0 2 1 2 0 0 0 0 0 0 1 0 1 1 0 1 0 1 1 1 1 0 1 1 1 2 1 1 0 1 0 1 1 1 1 1 1 0 0 0 1 0 1 1 1 0 2 0 2 1 1 1 1 2 0 1 0 2 0 2 0 1 1 1 1 0 1 1 1 0 0 1 1 1 1 2 0 0 0 0 0 1 0 0 1 0 1 0 1 0 0 1 1 1 0 0 0 0 0 0 0 1 0 1 1 1 1 1 1 1 2 0 1 1 0 0 0 0 1 0 0 0 0 0 1 0 1 1 0 1 1 0 0 0 2 0 0 0 1 0 0 0 1 0 1 0 0 0 0 0 0 1 1 1 1 2 0 0 2 0 1 2 2 0 0 0 0 1 0 1 1 1 1 1 1 1 0 0 0 0 0 0 0 0 0 1 0 2 2 2 1 1 2 1 1 0 1 1 0 0 0 2 0 2 2 0 1 1 1 1 1 2 2 0 0 0 0 0 0 0 0 2 1 0 0 0 0 2 0 1 1 0 1 0 0 0 0 1 2 0 2 1 0 1 1 1 0 0 0 0 0 0 2 1 1 1 0 0 0 0 0 0 1 0 0 1 1 0 0 0 0 1 0 0 0 0 1 1 1 0 2 0 1 1 1 2 0 2 1 2 1 2 2 1 0 1 1 1 1 0 0 0 0 0 0 1 0 2 1 0 2 0 1 1 2 0 2 0 2 0 2 0 1 0 1 1 1 2 1 0 0 0 0 1 0 1 1 0 0 0 0 0 2 0 0 1 1 1 0 1 1 1 0 1 1 1 2 2 2 0 0 0 1 1 0 2 0 0 1 0 0 0 1 0 0 0 1 1 0 0 0 2 2 2 2 2 2 0 0 0 0 0 0 0 0 0 0 2 2 1 1 0 1 0 1 2 0 0 1 1 1 1 0 0 0 0 1 0 2 2 0 1 1 1 0 1 0 1 2 0 0 1 0 0 1 1 0 1 1 0 0 1 0 0 0 2 2 0 0 0 0 0 0 0 2 0 1 0 1 0 2 0 0 2 0 1 2 0 2 2 2 0 1 0 1 0 0 0 0 0 1 0 1 0 0 0 0 1 0 0 0 0 1 0 0 0 0 0 0 0 0 0 1 0 1 0
93 0 0 2 0 0 2 2 0 2 2 0 1 2 0 2 0 2 2 0 2 0 0 0 2 0 0 1 0 2 2 0 2 2 0 0 2 1 0 0 1 1 0 0 0 0 0 1 0 0 0 1 1 1 0 2 0 0 0 1 0 0 0 1 0 0 0 1 0 0 0 1 2 2 1 2 2 2 2 0 2 0 2 0 1 0 0 1 1 2 1 1 0 0 1 2 0 0 0 0 2 0 0 1 1 1 2 0 0 2 0 2 1 1 1 1 1 0 1 0 0 1 1 2 0 0 0 0 1 0 1 1 0 0 0 0 0 0 0 0 2 0 0 0 0 1 0 0 0 0 0 0 1 0 0 0 0 1 0 1 2 1 0 0 0 0 0 0 1 1 1 1 1 1 1 0 0 1 0 0 0 0 0 0 1 1 1 1 0 1 0 2 0 0 1 1 1 0 0 0 1 1 0 0 0 0 2 0 1 0 0 0 2 0 2 2 0 0 2 2 2 0 2 0 0 2 2 2 0 0 0 0 0 0 1 0 0 1 0 1 0 0 2 2 0 2 0 0 0 0 0 0 0 0 0 1 0 2 0 0 0 0 0 0 0 0 0 1 1 1 0 0 1 2 0 0 0 2 2 0 2 0 0 0 0 0 0 1 0 2 1 0 0 2 1 0 0 0 0 0 0 0 1 0 0 0 2 0 1 1 0 1 0 0 0 1 2 1 0 0 0 2 1 2 1 0 0 2 1 0 0 1 0 1 0 0 0 1 1 1 0 0 2 1 1 0 0 0 1 2 0 2 0 1 0 1 1 0 0 2 2 2 0 0 0 1 0 1 2 1 1 1 2 2 1 1 0 1 0 1 1 0 0 0 1 0 1 2 2 1 1 1 1 0 1 0 1 0 0 0 0 0 2 2 0 1 1 0 0 0 0 0 2 2 2 2 0 0 0 0 0 0 1 1 0 1 1 1 1 0 1 0 0 0 0 1 0 1 0 1 1 1 2 1 1 1 1 0 0 1 0 0 0 1 1 1 0 2 1 2 1 2 1 0 0 1 2 2 0 0 0 0 1 2 1 1 1 0 0 0 2 1 0 0 1 0 1 1 1 1 2 1 1 1 0 0 0 0 0 2 2 2 1 1 1 2 2 0 1 1 0 1 0 0 1 0 0 0 1 2 2 2 0 0 0 0 0 1 1 1 1 0 2 1 0 0 1 0 1 1 0 2 2 2 2 1 2 1 1 1 0 0 2 0 2 0 0 1 1 1 1 0 0 1 0 0 1 0 0 0 2 2 0 0 0 0 0 2 0 0 0 0 2 0 1 0 1 2 0 0 0 0 2 0 1 0 0 0 0 0 0 2 1 2 2 1 2 2 2 2 1 0 0 0 1 0 1 1 1 0 0 0 0 0 0 1 1 1 0 0 1 1 0 0 1 0 1 0 2 1 1 1 0 0 0 0 0 1 1 1 0 2 0 0 2 0 0 2 2 0 0 0 2 2 0 2 0 2 0 0 1 0 1 0 0 1 1 0 2 0 0 1 1 0 1 1 1 0 2 2 0 0 1 1 0 1 1 2 0 0 0 0 0 1 1 0 2 2 2 0 1 1 0 0 0 1 1 1 1 0 1 0 1 2 1 0 1 0 0 0 0 0 0 0 1 1 1 0 0 1 0 0 0 0 0 0 0 1 2 2 2 2 1 0 0 0 1 0 0 0 0 1 2 2 0 0 0 1 0 1 0 1 1 0 0 0 1 1 1 1 0 1 0 1 1 2 1 0 0 2 0 2 1 1 0 0 1 0 0 1 0 1 0 1 2 1 1 0 0 1 1 0 1 0 0 1 1 1 1 0 0 1 1 2 2 0 0 0 1 2 0 1 1 0 0 1 1 0 2 1 1 1 1 1 0 1 1 0 0 0 2 2 0 2 2 0 0 0 0 1 1 2 0 0 0 1 2 0 2 0 0 0 0 1 0 1 0 0 2 1 2 1 1 0 0 1 1 1 1 1 1 1 2 0 2 1 2 1 0 0 0 1 0 0 1 2 0 0 0 2 0 0 0 0 0 0 0 2 2 2 0 2 0 1 0 0 1 1 0 0 0 0 0 2 0 0 0 1 0 0 0 0 1 0 0 1 0 0 0 0 1 0 2 1 0 0 2 1 0 2 0 1 1 0 1 0 1 0 2 1 0 1 0 1 0 2 2 0 0 0 0 0 0 1 0 0 0 0 2 0 0 1 0 0 0 0 0 0 1 0 2 1
94 0 1 1 0 0 1 1 0 1 0 1 1 1 0 0 0 1 1 1 0 1 0 0 2 0 0 1 0 2 1 0 1 1 1 1 2 1 0 0 1 0 0 0 0 0 2 0 0 0 0 0 0 1 0 1 0 1 1 1 0 1 0 2 0 0 0 0 1 1 0 1 2 2 2 2 2 0 1 0 1 0 1 1 1 0 0 0 0 2 0 0 1 0 2 2 0 0 0 0 2 0 2 0 0 0 2 1 1 1 0 1 1 2 2 2 2 0 1 2 2 0 2 0 0 0 0 1 1 1 0 0 0 0 1 1 0 0 0 1 1 0 0 0 0 1 1 0 0 0 0 0 1 1 0 0 0 2 0 1 1 0 1 2 1 1 0 0 1 1 0 1 1 1 2 0 1 1 0 1 1 0 0 1 1 1 1 2 0 0 0 2 0 0 1 2 1 0 0 0 0 0 0 0 0 0 1 0 1 0 1 1 1 0 2 2 0 1 2 1 2 1 1 1 1 0 1 1 0 0 0 0 0 0 1 0 0 1 0 1 0 0 2 1 0 0 1 0 0 0 0 0 0 0 0 0 1 0 0 0 0 0 1 1 0 0 0 1 2 1 1 1 0 1 1 1 1 1 2 0 0 0 1 1 1 1 2 2 0 2 2 0 2 2 2 2 0 1 0 0 1 0 0 1 0 0 0 0 1 1 0 1 0 2 2 1 2 1 1 1 0 1 2 2 0 0 0 0 0 0 0 1 1 1 0 0 0 1 0 1 1 1 1 1 0 0 0 1 2 2 0 0 0 1 0 1 1 0 0 0 0 1 1 1 1 0 0 0 2 2 0 0 1 1 1 1 0 2 1 1 1 2 0 0 1 0 0 0 0 0 1 1 0 1 2 1 1 0 2 2 1 2 1 1 0 0 1 0 0 0 0 0 0 0 0 1 1 0 0 0 1 0 1 0 1 1 1 1 1 0 1 0 0 0 0 0 0 0 0 0 1 1 2 1 1 1 2 0 0 0 0 0 0 2 1 1 0 1 1 1 1 1 0 1 1 1 1 1 0 0 1 1 0 2 2 0 1 0 0 0 0 2 0 1 0 0 1 1 1 0 1 2 0 1 0 0 0 1 1 1 1 1 1 0 0 0 1 2 1 0 1 1 0 0 0 2 0 0 1 2 2 1 2 1 1 2 0 1 1 1 0 1 2 2 1 0 2 1 1 0 0 0 1 0 2 2 0 1 1 1 0 0 1 1 1 1 0 0 0 0 0 0 0 0 0 0 0 0 0 0 0 0 0 0 0 0 0 2 0 1 0 0 1 0 1 0 2 2 1 1 1 0 0 0 0 0 0 0 0 0 0 1 0 2 2 0 1 1 1 1 0 0 0 0 1 0 0 1 0 1 0 1 0 0 0 2 2 0 0 0 0 0 0 0 2 1 1 0 2 1 2 0 0 1 1 0 1 0 1 1 0 2 0 1 2 0 1 2 1 1 1 0 1 0 2 2 0 1 0 1 0 1 0 1 0 0 1 2 1 1 2 1 0 1 1 1 1 1 2 1 1 0 0 1 0 1 0 0 0 1 0 1 0 0 1 0 1 2 2 1 0 0 0 0 0 0 0 0 1 0 0 0 0 2 1 1 1 0 0 0 0 0 0 0 1 1 0 1 1 2 1 1 0 1 0 0 1 1 2 2 2 2 0 0 0 1 0 0 0 0 0 0 0 0 0 0 1 1 0 2 0 1 0 1 1 0 1 2 0 0 1 1 0 1 1 2 1 2 2 0 1 1 0 1 0 0 0 0 1 2 0 0 0 2 1 1 1 0 0 2 2 0 0 2 0 0 2 2 1 0 1 1 1 2 2 1 0 0 0 2 0 2 1 0 0 0 0 1 2 1 1 1 0 1 0 1 2 0 1 0 1 1 1 1 1 0 1 1 0 0 1 2 0 0 0 1 1 0 1 0 0 0 1 0 0 0 0 1 0 0 1 1 1 0 0 1 1 1 0 2 2 0 1 2 2 0 2 0 0 0 0 2 0 0 2 0 2 2 0 1 0 1 0 1 1 1 0 0 1 1 0 1 0 1 0 0 1 2 1 1 0 0 0 2 0 0 0 0 0 0 0 1 2 1 0 1 0 0 0 1 0 0 2 0 1 0 1 0 0 0 0 0 1 0 1 1 1 0 1 0 0 1 0 0 0 0 0 0 1 0 0 0 0 1 0 0 0 0 0 0 0 0 0 0 0 1 0 0 1 0 1 1
95 0 0 0 1 0 0 1 0 1 0 1 0 0 0 0 0 1 0 0 1 0 1 0 2 0 0 1 1 2 1 1 1 1 0 0 2 1 2 0 0 0 0 0 1 0 1 0 0 1 1 2 1 1 0 2 0 0 0 0 0 1 1 2 0 1 0 0 0 0 0 1 1 1 2 1 1 2 2 0 1 0 1 1 1 0 0 0 0 2 0 0 1 1 1 1 0 0 0 1 1 2 0 2 0 0 2 1 2 0 0 2 1 2 2 2 2 0 0 2 2 0 2 2 2 2 2 0 1 0 0 0 1 0 0 0 1 0 0 1 2 0 0 0 0 0 1 0 2 2 2 2 1 0 0 0 0 1 0 0 1 0 0 1 0 1 0 1 0 1 1 0 0 2 1 0 0 0 0 0 0 0 0 1 1 1 1 1 1 2 0 2 1 1 1 2 1 0 0 1 1 2 0 1 1 0 1 0 0 1 0 1 0 0 1 2 1 0 1 1 2 1 2 0 0 2 2 0 0 0 1 1 1 1 1 0 0 2 0 0 0 0 2 1 0 1 1 0 0 0 0 0 0 0 0 0 0 1 0 0 0 0 0 0 0 0 0 1 2 0 1 0 2 2 1 0 1 2 2 0 1 0 1 1 1 1 1 1 0 2 0 0 1 2 2 1 0 1 0 1 2 1 1 0 0 0 0 1 1 1 0 2 0 2 2 0 2 0 1 1 1 0 1 0 1 0 0 2 1 0 0 2 1 2 0 0 0 2 0 1 1 2 2 1 1 1 0 1 2 1 2 0 0 1 0 1 1 0 0 2 2 2 1 1 0 1 0 1 1 0 2 2 1 1 0 1 0 2 1 1 0 0 0 0 1 1 1 0 0 0 0 0 0 0 2 0 0 2 1 1 1 1 0 2 0 1 0 0 0 0 0 0 0 0 1 2 0 0 0 0 0 0 0 0 1 1 0 0 1 0 0 0 1 1 1 1 0 0 0 0 2 0 1 1 1 2 1 0 0 0 0 1 0 2 2 2 0 1 1 2 1 2 0 1 0 1 1 2 0 0 1 1 0 2 1 1 0 1 1 1 2 1 0 1 1 0 0 0 0 1 1 0 0 0 1 0 0 1 1 2 1 0 2 2 0 0 1 0 1 0 1 1 0 0 0 0 0 0 1 1 1 2 1 0 1 1 0 1 1 1 1 0 1 1 1 0 1 0 1 1 0 1 2 1 2 0 0 0 2 0 0 0 1 1 2 1 1 0 0 0 0 1 0 1 0 1 1 0 0 1 1 0 2 1 2 1 2 0 0 0 0 1 1 0 1 0 0 0 0 0 0 0 2 0 1 0 1 0 0 0 0 2 1 0 0 2 0 2 2 2 0 0 0 0 2 0 0 1 0 0 0 0 1 1 0 1 1 1 0 0 0 2 2 0 1 1 0 0 1 1 1 0 0 0 1 0 1 1 0 1 0 2 0 0 2 0 1 2 1 0 0 0 2 1 2 1 0 2 1 0 1 0 0 0 0 0 2 1 2 0 2 0 1 1 1 2 0 1 1 1 0 1 2 2 0 2 0 2 0 1 0 1 0 1 2 0 1 1 1 0 1 1 0 0 0 0 0 1 0 0 0 0 1 2 0 1 0 0 1 0 1 1 0 0 0 0 0 0 0 1 0 0 0 1 0 0 0 1 0 0 0 0 0 0 0 0 0 0 1 0 0 0 0 1 1 1 1 1 0 1 0 1 1 1 1 1 1 0 1 1 0 0 1 0 0 2 0 1 0 2 0 1 0 1 0 0 0 1 1 2 0 1 0 2 0 1 2 0 0 1 2 1 1 0 1 1 1 1 0 0 0 0 0 2 2 2 0 0 0 1 0 1 2 0 0 1 0 1 2 1 1 0 0 1 0 0 1 0 0 0 2 2 0 2 2 0 0 0 0 0 0 2 1 0 1 1 1 0 1 0 0 0 1 0 0 0 0 1 2 0 0 0 2 0 1 2 0 1 1 2 2 0 0 1 1 0 1 0 0 0 0 2 0 0 2 1 0 1 0 1 1 1 1 0 1 1 0 2 2 2 0 2 0 0 1 0 1 1 1 1 0 0 0 1 1 1 1 1 0 0 0 1 1 1 1 0 0 1 1 0 1 0 1 0 1 0 1 1 0 2 0 1 1 0 2 0 0 0 2 1 1 0 0 0 1 0 2 0 2 0 0 0 0 1 0 0 1 1 0 1 0 1 0 1 0 0 0 0 2 1 0 0
96 0 0 1 0 1 0 2 0 1 1 1 0 1 0 1 1 1 1 1 1 0 0 0 2 0 0 1 1 2 2 0 2 2 0 1 1 1 0 0 1 0 1 1 0 0 0 0 0 0 0 1 0 0 1 1 0 0 0 0 0 1 0 1 0 1 1 1 0 0 0 0 2 2 2 2 2 0 2 0 0 0 2 0 1 0 0 0 0 2 0 0 1 0 1 2 0 1 0 0 1 0 1 0 1 0 1 1 1 0 0 2 1 0 2 2 2 1 1 1 1 0 2 1 1 1 1 1 1 1 0 0 0 0 0 0 0 0 0 2 0 0 0 0 0 1 0 0 0 0 0 1 0 0 1 1 0 0 0 0 0 0 0 2 2 1 1 1 0 1 1 1 0 2 1 1 1 1 1 1 1 0 1 0 2 1 1 1 0 1 0 2 0 1 2 1 2 0 0 0 0 0 0 1 1 0 0 2 1 0 1 0 1 0 0 2 0 0 2 2 2 0 2 0 0 0 0 1 1 1 0 0 2 1 1 1 0 2 0 0 0 1 2 2 0 2 0 0 0 0 0 0 0 0 0 0 1 2 0 0 0 0 0 0 0 0 0 0 0 0 0 1 1 2 0 0 0 1 2 0 1 0 0 0 1 1 1 2 0 2 1 1 0 2 2 1 0 1 0 0 0 0 1 0 1 0 0 1 1 1 1 2 0 1 0 0 1 1 1 0 0 0 2 1 1 0 0 1 0 1 0 2 0 1 0 0 0 2 1 1 2 2 2 2 0 0 1 0 2 2 2 0 0 0 0 0 1 0 0 1 2 2 1 1 0 1 1 0 0 0 2 2 0 0 1 1 0 1 1 2 0 0 0 0 0 1 1 0 0 0 0 0 1 1 1 1 2 0 0 0 0 0 0 2 1 0 0 0 1 0 0 0 0 0 0 1 1 0 0 0 0 0 0 0 1 0 0 0 2 0 0 0 0 0 0 1 0 1 0 0 1 1 1 0 2 2 1 1 1 2 0 1 0 2 2 2 0 1 1 1 1 1 0 2 2 0 2 2 0 0 0 0 1 1 0 0 1 0 0 1 1 1 0 0 2 0 0 0 0 0 1 1 1 1 0 0 0 2 1 1 0 0 1 1 0 0 1 0 1 0 0 2 1 1 0 2 1 2 0 2 2 2 2 0 1 2 1 1 1 1 1 0 0 0 0 0 1 0 1 1 0 1 2 0 2 2 0 0 2 0 0 0 1 2 1 1 0 0 2 0 1 0 0 2 1 1 1 1 1 0 0 0 0 0 0 0 1 0 0 0 0 0 1 0 1 0 0 0 0 0 0 0 0 0 1 0 0 0 0 0 0 2 1 0 1 0 0 0 0 0 2 0 0 0 1 0 0 1 0 0 0 0 0 0 0 0 1 1 0 0 0 1 0 0 1 1 1 0 2 1 1 1 0 2 1 0 1 1 0 2 1 1 0 1 1 0 2 2 2 0 0 0 2 1 1 2 0 2 1 0 1 1 0 0 1 0 0 1 1 1 2 0 0 2 2 2 1 1 1 0 0 0 1 1 0 0 1 2 0 1 1 0 0 1 1 0 1 2 1 2 0 0 0 0 0 0 0 1 0 0 0 0 0 2 0 0 0 0 1 0 0 0 0 1 1 0 2 1 1 1 0 0 0 0 0 0 0 0 0 0 0 0 1 0 0 0 0 0 0 0 0 1 2 1 1 0 0 1 0 1 0 0 0 1 0 0 0 2 0 0 1 1 1 0 1 1 1 1 1 2 0 2 0 1 0 0 0 1 1 1 0 0 0 2 0 1 1 0 1 1 2 0 1 0 1 1 1 0 2 0 2 2 1 2 2 0 0 0 0 2 0 2 2 0 0 1 0 0 0 0 0 1 0 0 0 0 0 0 0 0 2 2 2 1 0 0 2 0 0 0 1 1 0 0 0 1 1 0 2 0 0 0 1 1 0 1 0 0 1 0 2 0 1 0 1 1 0 0 1 1 0 0 1 1 1 0 1 0 0 0 0 2 0 0 2 1 1 1 0 1 1 1 0 1 1 1 0 2 2 1 0 2 0 1 1 0 1 0 0 0 1 0 1 2 0 0 0 0 0 0 0 2 0 0 0 0 0 1 0 1 0 0 1 0 1 0 1 1 0 2 0 1 1 0 1 1 0 0 2 0 0 1 0 1 0 1 1 0 2 1 1 0 0 1 0 0 1 0 0 0 0 0 0 0 0 1 1 1 1 0 1 1
97 0 0 1 0 1 1 2 0 1 0 0 1 1 0 0 0 2 2 1 1 0 0 0 2 0 0 1 0 1 2 0 0 0 0 0 2 2 0 0 1 1 0 1 0 0 0 0 1 0 0 0 0 0 2 1 0 0 1 0 1 1 0 1 0 0 1 1 0 0 0 1 2 2 0 2 2 1 2 0 1 0 2 0 2 0 0 0 0 2 0 0 0 0 0 2 1 2 2 2 1 0 1 0 1 0 2 1 0 2 0 1 0 0 1 1 0 1 1 1 1 0 2 1 1 1 1 0 1 0 0 0 0 0 0 0 0 0 0 2 1 0 0 0 0 1 1 0 0 0 0 1 0 1 0 0 0 1 0 1 1 1 0 2 0 1 0 0 1 2 1 1 0 2 1 0 0 1 0 1 0 1 0 1 1 1 2 0 0 2 0 2 1 1 0 2 2 0 0 0 0 0 1 0 2 0 0 0 0 0 0 0 2 0 2 2 1 0 1 1 1 0 1 1 1 1 2 2 0 0 0 0 0 0 2 0 0 1 0 0 0 0 2 2 0 2 0 0 0 0 0 0 1 0 0 0 2 1 0 0 0 0 0 0 0 0 0 0 1 1 0 1 1 1 0 0 0 1 1 0 1 1 1 1 1 1 1 0 0 2 1 0 0 1 1 1 0 2 0 0 0 0 1 0 0 1 0 0 0 0 1 1 0 1 1 0 1 1 0 0 1 2 2 2 0 0 0 1 0 1 0 0 2 0 0 0 0 0 0 0 1 1 2 2 1 0 1 0 1 2 1 1 0 0 0 0 0 2 0 1 1 1 0 0 0 1 0 0 2 2 0 0 0 0 1 0 0 2 0 1 2 1 0 0 0 1 1 0 0 0 0 0 0 0 2 0 0 1 0 0 0 0 0 1 0 0 0 0 0 0 0 0 1 1 1 2 0 0 0 0 0 1 0 1 1 1 1 1 2 1 0 1 0 0 0 1 1 0 0 1 2 1 2 1 1 2 1 0 0 0 0 1 0 1 1 0 1 2 1 0 0 0 0 0 0 2 0 2 0 1 1 1 2 1 1 0 1 0 0 0 0 2 0 0 1 0 1 2 2 0 2 2 1 1 2 0 0 2 2 2 0 0 1 0 1 1 2 0 1 1 0 1 0 0 0 2 0 0 1 2 2 1 2 0 1 2 0 1 1 1 1 0 1 1 1 0 1 0 0 0 2 0 2 0 2 2 0 1 1 1 0 0 0 2 2 0 0 1 0 0 0 0 1 1 0 1 1 2 2 0 1 1 0 0 0 0 0 1 0 1 0 0 1 0 0 0 0 1 0 0 0 0 0 0 1 0 0 1 0 2 2 1 0 1 1 0 1 2 2 2 2 0 0 1 1 1 0 1 0 1 1 1 1 1 0 1 1 2 0 0 0 1 1 0 2 0 0 0 2 1 1 1 0 0 2 0 1 2 0 1 1 0 0 2 2 0 0 2 2 0 0 0 1 0 1 1 0 2 1 0 0 2 0 0 1 0 0 1 2 0 0 1 0 1 2 2 1 1 2 1 1 1 0 1 0 1 0 1 0 1 0 0 1 0 1 0 2 2 2 1 0 0 0 0 0 0 0 2 2 0 0 0 1 2 0 1 0 0 1 0 1 1 1 1 2 1 1 0 0 0 0 0 0 0 0 0 0 0 0 0 0 0 0 0 1 1 0 0 0 0 0 2 2 1 0 0 0 2 0 1 2 0 1 0 0 0 2 0 1 1 0 1 1 1 1 2 0 1 1 1 1 2 2 2 2 1 0 1 0 1 1 2 0 2 1 0 2 0 1 1 2 0 2 0 0 0 2 0 0 0 0 1 2 2 2 1 0 0 0 2 0 2 2 0 0 0 0 0 1 0 1 0 1 1 0 1 1 0 1 0 1 0 0 2 2 0 0 0 0 0 0 2 0 0 0 0 0 0 2 0 0 0 1 0 0 0 0 0 2 2 2 2 1 0 0 1 1 0 1 1 1 0 0 2 1 0 1 0 1 0 1 1 1 0 2 1 0 1 0 1 0 1 0 0 2 1 0 1 2 1 0 2 1 2 2 0 0 1 0 0 1 0 0 0 1 1 1 1 0 0 0 1 1 1 0 0 1 0 0 0 1 0 2 2 0 0 2 1 0 1 0 1 0 1 1 0 0 0 2 0 0 1 0 0 0 1 2 0 1 1 0 0 0 2 0 1 1 1 1 1 0 0 0 0 0 1 0 1 1 0 2 1
98 0 0 1 0 0 1 2 0 1 0 0 0 1 0 1 0 1 1 1 0 1 1 0 2 0 0 1 0 1 1 0 2 2 0 0 1 2 1 0 0 0 1 1 0 1 0 1 0 0 0 0 0 1 1 1 1 0 0 1 0 0 0 2 1 1 1 1 0 0 0 1 2 2 1 2 2 1 2 1 0 0 2 0 2 0 0 1 1 1 1 1 1 0 1 2 0 1 1 1 1 0 1 0 1 0 2 0 1 2 0 0 0 1 1 1 1 0 0 1 2 1 2 0 0 0 0 1 1 1 0 0 0 0 0 0 0 0 0 2 0 0 0 0 0 1 1 0 0 0 0 1 0 0 0 0 0 1 0 2 0 0 0 2 1 2 0 0 0 1 1 0 2 0 1 0 0 0 0 0 0 0 1 1 2 1 2 0 0 2 0 2 0 0 1 1 1 1 0 0 0 0 0 2 1 0 1 0 0 0 1 0 2 0 2 2 0 0 2 1 2 1 1 0 1 0 1 2 0 0 0 0 0 0 2 0 0 2 0 0 0 0 2 1 1 1 0 0 1 1 1 1 1 1 1 0 0 2 0 0 0 0 0 0 0 0 1 0 2 0 0 0 0 2 0 0 1 2 2 0 2 0 0 0 1 1 1 1 0 2 1 1 1 1 1 1 0 0 1 0 1 1 1 0 0 0 0 1 1 1 0 2 0 2 2 1 2 0 0 0 0 1 0 1 0 0 0 1 1 1 0 2 0 1 0 0 0 2 0 0 0 0 2 2 0 0 0 0 2 2 1 0 0 1 0 1 2 2 0 0 0 0 1 1 1 1 0 1 2 0 1 1 1 1 0 0 0 1 0 1 0 1 0 0 0 1 0 0 0 1 1 1 0 0 2 0 0 0 0 0 0 0 0 1 0 0 0 0 1 0 0 0 1 1 1 2 0 1 0 1 1 1 1 0 1 1 0 0 1 0 0 1 2 2 2 0 0 1 0 1 2 0 2 1 1 1 1 1 1 2 0 0 0 2 1 0 1 0 1 2 1 2 0 1 1 0 2 2 1 0 1 1 0 2 1 0 1 1 1 0 2 1 1 0 2 0 0 1 0 1 0 1 1 1 1 0 0 1 1 2 1 1 1 1 0 0 2 0 0 0 0 2 0 0 0 2 0 0 0 2 2 0 2 0 1 1 1 0 0 2 0 1 0 0 0 1 0 0 2 2 1 0 0 0 1 0 1 1 1 1 1 1 1 2 2 0 0 0 2 0 1 0 0 0 0 1 1 0 0 0 1 1 2 0 1 0 1 1 0 0 1 1 1 0 0 0 0 1 0 0 0 0 0 0 0 0 0 1 0 1 1 1 1 2 2 1 1 1 2 2 0 0 0 0 1 0 0 1 1 0 1 0 0 0 0 0 1 2 0 0 0 1 1 0 2 2 0 0 2 2 2 0 0 0 0 0 0 1 0 1 0 1 0 1 2 0 1 2 1 0 0 0 2 0 2 1 0 2 0 0 1 0 0 0 2 0 0 0 1 0 1 0 0 1 1 1 1 1 1 1 0 1 1 2 2 0 1 2 0 1 0 0 1 1 2 1 1 2 1 0 0 0 0 0 0 1 0 0 1 0 0 0 1 1 0 1 0 0 0 0 0 0 0 0 0 0 0 1 0 2 1 1 0 0 0 1 0 0 0 0 0 0 1 0 0 0 0 0 0 0 0 0 2 1 0 1 1 1 0 1 0 0 0 0 0 1 1 0 2 2 0 2 1 1 0 1 0 0 0 2 0 2 2 2 1 0 0 1 0 1 0 1 0 2 1 0 0 0 0 0 2 2 1 0 0 0 1 0 1 0 1 1 2 2 2 0 0 0 0 1 0 1 1 0 0 1 1 0 2 1 1 1 0 0 0 0 1 0 0 0 2 1 0 2 2 0 0 1 0 0 1 2 0 0 0 0 0 1 1 0 0 0 0 1 0 1 0 1 2 1 2 2 1 0 1 1 0 0 0 1 0 0 0 1 2 0 2 0 0 0 0 0 0 0 1 1 1 1 0 1 1 1 0 0 0 0 0 1 1 1 0 1 0 0 2 0 2 2 1 1 0 1 0 1 1 1 0 1 0 0 0 0 2 2 1 0 1 0 0 1 1 0 2 1 0 0 2 1 1 0 1 0 1 1 2 0 0 0 1 0 0 0 0 1 0 2 2 0 1 0 0 0 0 0 0 0 0 0 0 0 0 0 0 0 0 0 0 1 1 0 2 0
99 0 0 2 0 0 1 1 0 2 1 0 0 0 0 0 0 2 1 1 1 0 0 0 2 0 1 1 1 1 1 1 2 1 0 0 2 1 0 0 0 0 0 0 0 0 0 1 1 0 0 0 1 1 1 1 1 0 1 0 0 1 1 1 0 0 0 2 0 0 0 1 2 2 1 2 1 0 1 0 1 0 2 0 0 0 0 1 1 2 1 1 1 0 0 1 0 1 1 1 1 0 0 0 2 2 2 0 1 1 0 1 1 2 2 2 2 0 2 0 0 1 2 0 0 0 0 0 2 0 0 0 0 0 0 0 0 0 0 1 0 0 0 0 0 0 0 0 1 1 1 1 0 0 1 0 0 0 0 2 2 1 0 1 1 1 0 0 2 1 0 2 1 1 0 0 1 2 0 0 0 0 0 2 2 2 2 1 0 0 0 1 0 1 2 2 1 0 0 0 1 1 0 0 0 0 2 1 0 0 0 0 2 1 1 2 0 0 2 1 2 1 2 0 0 1 1 1 1 1 0 0 0 0 1 0 1 2 0 0 0 1 2 2 0 2 0 0 0 0 0 0 0 1 1 0 1 1 0 0 0 0 0 0 0 0 1 1 2 1 0 0 0 2 0 0 1 2 1 0 0 0 1 1 2 1 1 1 0 2 1 1 1 2 2 1 1 2 0 2 1 0 1 0 0 0 1 0 1 1 0 1 0 1 0 0 2 0 0 0 1 1 2 1 1 0 1 0 0 1 0 1 1 2 0 0 0 2 0 0 0 0 1 1 0 0 1 0 2 1 1 0 1 0 1 0 0 1 0 0 0 0 0 0 0 0 1 2 2 0 2 2 0 0 0 0 0 2 1 2 1 2 0 0 1 0 0 1 1 0 0 0 0 0 2 0 0 0 0 0 0 0 2 2 0 1 1 1 0 0 2 0 1 1 1 2 0 0 0 0 0 0 1 0 2 2 1 1 2 0 2 0 1 1 1 1 0 1 0 0 2 0 2 1 1 2 1 0 0 0 0 1 0 1 1 0 1 2 0 2 1 1 1 0 0 1 1 1 0 1 2 2 1 1 1 1 1 0 0 1 0 2 0 1 0 0 1 0 0 0 1 1 0 1 0 1 1 2 2 2 0 0 2 0 0 0 2 0 1 1 1 0 0 0 0 2 0 1 0 1 1 2 1 1 0 1 0 1 1 0 1 0 0 0 1 0 1 0 2 2 1 0 2 0 2 1 1 0 1 1 0 1 0 2 1 1 1 0 2 0 2 0 0 2 0 1 2 1 1 0 0 0 1 0 1 0 2 0 0 0 0 0 1 0 0 0 1 2 0 0 0 1 1 1 1 0 1 0 0 0 0 2 1 1 1 0 1 2 2 2 1 0 0 2 0 2 0 1 1 0 0 0 1 1 0 0 1 2 0 0 0 2 0 0 2 0 1 0 2 1 1 2 0 1 1 0 1 1 1 1 0 1 0 1 1 0 1 2 2 0 0 0 1 1 1 2 1 2 1 0 0 0 0 0 0 0 1 0 2 0 1 0 0 1 2 2 1 1 2 1 0 0 1 2 1 1 1 1 0 0 0 0 0 1 1 0 0 2 2 0 0 0 0 1 1 1 0 1 1 0 0 0 1 2 0 1 0 0 0 0 0 0 0 0 0 0 0 0 0 1 0 0 0 1 0 0 0 1 0 0 0 1 0 0 1 1 0 1 0 1 1 2 2 2 0 0 0 1 0 1 1 1 1 0 0 1 0 1 0 0 1 2 1 0 0 2 0 2 1 1 1 1 1 2 1 1 0 0 0 1 0 1 0 1 1 0 1 0 0 2 2 0 1 0 1 1 1 1 1 0 1 1 0 1 0 1 0 0 1 2 0 1 2 0 0 0 0 0 0 0 0 0 0 0 0 0 0 0 1 0 1 1 0 2 2 0 0 0 1 1 0 2 0 0 1 1 1 0 2 0 0 0 1 0 0 0 0 2 2 2 2 2 2 0 0 0 0 0 1 0 0 0 0 2 2 0 2 0 0 0 0 1 0 0 0 2 0 2 0 0 1 2 0 0 1 0 0 1 2 1 0 2 0 1 1 0 0 2 0 1 0 1 0 1 0 0 0 1 0 1 0 2 1 1 0 0 0 0 0 0 1 0 1 0 2 0 2 0 0 1 0 1 1 1 1 1 0 0 1 0 0 1 0 0 2 0 2 1 2 0 0 1 0 0 0 0 1 0 1 0 0 0 0 1 1 0 0 1 1 0 0 0
100 0 0 1 0 0 0 2 0 2 0 0 1 1 0 1 1 0 0 2 0 1 0 0 2 0 0 1 1 2 2 0 2 2 0 0 2 2 0 0 2 2 0 0 1 0 1 0 0 0 0 1 0 1 1 2 0 0 1 0 2 0 0 2 0 0 0 0 1 1 0 1 2 2 1 2 2 1 1 0 1 0 2 2 2 0 0 0 0 2 0 1 1 1 1 1 0 1 1 1 0 1 1 0 1 0 2 0 0 2 0 0 1 1 1 1 1 0 2 0 0 0 1 1 0 0 0 0 1 1 0 0 0 0 1 1 0 0 1 0 1 0 1 0 0 2 1 0 0 0 0 0 2 1 1 0 0 0 0 1 1 0 0 2 1 1 0 1 1 1 0 2 0 1 2 0 0 0 1 1 1 0 0 1 0 0 1 2 0 0 1 1 0 0 0 1 1 0 1 0 0 0 0 1 0 0 2 0 0 0 0 0 1 0 1 2 0 1 2 0 2 1 2 0 0 1 1 1 0 0 0 0 0 0 2 0 0 2 0 0 0 1 2 1 0 2 0 0 0 0 0 0 0 0 0 1 2 0 0 0 0 0 0 0 0 0 0 1 2 2 1 0 0 2 0 1 0 2 1 0 0 1 0 0 0 0 0 2 0 1 0 1 1 2 1 1 0 0 0 0 0 0 0 2 0 0 0 0 0 0 0 0 0 1 1 0 2 0 1 1 1 2 1 1 1 0 0 1 0 1 0 1 0 0 0 0 0 1 0 0 1 2 2 2 0 0 0 1 2 1 1 0 0 1 0 1 1 2 0 0 0 0 0 0 0 0 1 0 0 0 2 2 0 0 0 0 0 1 1 2 1 0 0 0 1 1 1 1 1 0 0 0 0 0 2 0 0 1 0 0 0 0 0 2 1 0 0 0 0 0 1 0 0 0 0 1 1 1 0 1 0 1 0 1 1 1 0 0 2 1 0 1 0 1 1 0 0 1 0 0 2 0 2 0 0 1 2 1 1 1 0 0 0 0 0 0 0 1 1 2 1 2 0 0 0 2 0 1 0 0 1 1 0 2 1 0 1 1 1 1 2 1 0 0 1 1 1 2 2 0 2 2 1 1 0 1 1 1 1 2 2 0 1 0 0 0 1 1 0 1 0 1 0 1 0 2 1 1 1 2 2 2 2 1 1 2 0 0 0 1 0 0 2 1 0 1 1 0 1 1 0 0 1 0 1 1 0 1 1 2 0 0 1 2 1 1 0 1 2 0 2 0 0 1 0 0 1 0 0 1 0 0 0 0 0 0 0 2 0 1 1 1 0 0 0 1 1 1 0 0 0 0 0 0 0 0 0 0 0 0 0 1 0 1 2 0 2 1 1 1 0 0 0 0 2 0 0 1 1 0 1 0 0 0 0 0 2 1 0 0 0 1 0 0 2 0 0 0 2 1 1 1 0 0 1 0 1 1 0 1 0 2 0 0 1 0 1 2 1 1 0 0 0 0 1 1 0 2 1 0 1 0 0 0 1 0 1 1 2 0 1 1 1 1 1 2 0 1 2 1 0 1 0 0 0 0 1 1 0 0 0 0 0 1 1 0 1 2 2 0 0 0 0 0 0 1 0 2 2 0 0 0 1 2 0 1 1 0 0 0 0 0 0 1 1 0 1 0 0 1 0 0 0 0 0 2 0 0 1 1 1 1 0 0 0 0 0 0 0 0 0 1 2 1 0 0 0 1 0 1 0 0 1 0 0 1 1 1 0 0 0 0 1 0 0 1 0 2 2 0 2 2 2 2 1 1 1 0 0 0 0 1 0 2 0 0 2 0 0 2 2 0 2 0 2 0 2 1 1 1 1 1 1 1 1 1 0 0 1 1 0 0 1 0 0 0 0 0 1 0 1 1 0 1 0 0 1 0 1 0 1 1 0 2 2 0 0 0 0 0 1 1 1 0 1 2 0 0 1 0 0 0 2 1 0 1 0 0 1 0 0 0 2 0 0 0 1 0 0 1 1 0 0 2 2 0 2 0 1 0 0 2 0 1 2 1 0 1 0 0 0 0 1 0 1 2 0 0 0 0 0 0 0 2 1 0 1 1 1 1 0 0 0 1 0 0 0 0 0 1 0 1 2 0 0 0 0 1 1 1 0 0 2 0 1 0 1 0 0 2 0 0 0 2 2 1 1 0 1 0 0 0 0 0 2 0 1 0 2 0 0 0 0 2 0 1 1 1 0 1 0 1 1 0 0 0 0 0 0 0 0 0
101 0 0 1 1 0 0 1 1 1 1 0 1 2 0 2 0 1 1 0 1 1 0 0 2 0 0 1 0 2 2 0 1 1 0 0 1 1 0 0 2 1 0 0 0 0 1 0 0 0 0 0 1 2 0 0 0 0 0 1 1 1 0 2 0 0 0 2 0 0 0 2 2 2 1 2 2 2 2 2 0 0 2 0 1 0 0 0 0 2 0 0 1 0 0 1 0 1 1 0 2 0 0 1 1 1 2 0 1 1 0 1 1 1 1 1 1 0 1 1 1 0 1 1 0 0 0 1 1 1 1 1 1 0 0 0 1 0 1 1 1 0 1 0 0 0 0 0 0 0 0 0 1 1 1 1 0 0 0 0 1 1 0 2 1 2 1 1 0 1 1 0 1 1 0 0 1 0 0 0 0 0 0 1 1 1 1 2 1 2 0 2 1 1 1 2 0 1 0 0 0 0 0 1 2 0 1 0 1 0 0 0 1 0 2 2 0 0 1 0 0 0 2 0 0 0 0 0 0 0 1 1 0 0 1 0 0 2 0 0 0 0 2 1 0 1 0 0 0 0 0 0 0 0 0 1 0 1 0 0 0 0 2 1 1 1 0 0 2 2 0 1 2 2 1 1 0 1 1 0 0 1 1 1 2 2 0 1 0 2 1 0 0 1 1 0 0 0 0 0 0 0 0 1 0 0 0 1 1 1 1 2 0 2 2 1 2 0 0 0 2 1 0 1 2 0 0 2 2 1 0 1 1 0 0 0 0 1 0 1 0 0 2 2 0 0 0 0 2 0 1 0 1 0 1 1 1 1 0 0 0 0 1 1 1 0 0 0 0 0 2 2 1 1 1 0 0 1 1 1 2 1 0 0 1 1 1 0 0 0 0 0 1 0 2 1 1 0 0 0 0 0 1 1 0 1 0 1 0 0 2 0 0 0 0 2 0 1 0 1 0 1 0 1 1 1 0 1 2 1 1 0 0 0 0 0 0 0 0 0 2 1 2 1 1 2 2 0 0 1 0 0 0 2 2 2 0 1 0 1 1 1 1 0 0 1 1 1 0 1 0 0 1 2 1 0 2 0 0 0 1 1 0 0 0 0 2 0 0 0 1 1 1 0 0 1 1 2 0 0 0 0 1 1 0 0 1 0 0 2 0 1 0 0 1 1 0 1 0 1 1 2 1 0 0 2 0 1 1 2 0 0 2 2 0 0 0 0 2 2 0 0 1 0 1 2 0 0 1 1 0 1 1 2 1 1 0 0 0 0 0 0 0 0 0 0 0 0 0 0 0 0 1 0 1 0 1 2 0 1 1 0 1 0 1 0 1 1 1 1 0 0 0 0 0 0 0 1 0 1 1 1 0 2 2 0 2 2 1 1 0 0 0 0 1 0 1 0 0 0 0 0 0 0 0 1 1 0 0 0 0 1 0 0 2 0 1 0 2 1 1 1 0 0 2 0 1 1 0 1 0 2 0 2 1 0 1 2 2 0 0 0 1 0 1 1 1 2 0 0 0 1 1 0 0 1 1 1 2 0 1 0 0 2 2 2 2 2 1 0 0 2 1 1 0 0 0 2 0 2 1 1 0 1 1 0 0 0 1 1 1 1 0 0 0 0 0 1 0 0 0 1 1 2 0 2 0 0 0 0 0 0 0 0 1 1 2 1 1 2 0 0 0 1 0 0 1 0 0 0 0 0 1 0 1 0 0 0 1 0 0 0 1 0 0 1 1 2 0 2 0 1 1 1 1 0 0 1 0 0 0 0 1 0 0 2 0 2 2 2 0 2 1 2 1 1 0 1 0 1 0 2 0 2 2 1 0 0 1 0 1 0 0 0 0 0 0 2 2 0 0 2 0 0 0 2 0 0 1 2 0 1 1 0 0 0 1 0 0 0 0 0 1 1 0 1 1 0 1 0 2 2 1 1 1 0 1 0 0 0 0 1 0 1 0 1 2 0 2 0 0 0 0 0 0 0 0 0 2 0 1 1 2 0 0 0 0 0 0 2 2 0 0 2 2 0 2 0 0 0 0 1 0 0 1 1 1 1 0 0 0 0 0 0 1 1 0 2 2 2 0 2 1 1 1 0 1 0 0 0 1 0 0 1 0 0 1 2 0 0 0 0 1 1 1 1 0 0 0 0 2 0 0 0 2 0 2 0 0 1 1 1 2 1 1 1 1 0 1 0 0 0 0 0 0 0 0 0 1 0 0 0 0 2 0 0 1 1 1 1 0 0 0 0 0 0 1 0 0 0 2 2
102 0 0 1 0 0 0 1 0 1 0 1 1 1 0 2 0 1 1 0 1 0 0 0 2 0 0 1 0 2 2 0 1 1 1 0 2 2 0 0 0 0 1 1 0 1 0 0 0 0 0 0 1 1 1 2 0 0 0 0 1 1 0 1 0 0 0 1 0 0 1 1 2 2 1 2 2 1 1 0 2 0 2 0 2 0 0 2 2 2 1 2 2 0 0 1 0 1 0 0 2 0 0 2 0 0 2 0 0 2 0 2 1 1 1 1 1 1 1 1 1 1 2 2 1 1 1 1 1 1 0 0 0 0 0 0 1 0 0 0 0 0 0 0 0 2 1 0 0 0 1 1 1 0 0 0 0 1 0 1 1 0 1 2 1 2 0 0 0 2 2 1 0 2 1 0 0 0 0 0 0 0 1 1 2 1 2 0 0 1 0 1 0 0 1 1 0 0 0 0 1 1 1 0 1 0 0 0 0 0 1 0 0 0 1 2 0 0 2 2 2 0 2 0 0 2 2 2 0 0 0 1 0 0 1 0 0 0 0 1 1 0 2 1 0 1 0 0 0 0 0 0 0 0 0 0 0 2 0 2 0 2 0 0 0 0 2 0 2 1 0 0 1 2 1 0 0 2 0 0 0 1 0 0 0 0 0 0 0 2 1 1 1 1 1 1 0 1 0 1 1 1 1 0 0 1 1 1 1 1 0 1 0 2 2 1 2 0 0 0 1 2 2 2 0 0 0 0 0 2 0 0 2 2 0 0 0 1 0 1 1 0 2 1 0 0 0 0 1 2 1 1 0 1 0 1 1 0 1 0 1 1 2 0 2 0 1 0 0 0 2 2 0 0 1 0 0 1 1 2 2 0 0 0 0 1 1 0 0 0 0 0 0 0 2 0 0 1 0 0 0 0 1 2 1 0 1 1 0 0 0 0 0 0 0 2 0 0 0 0 0 0 0 0 0 1 1 1 2 1 1 0 0 0 0 0 0 2 0 0 0 2 0 0 1 1 1 0 0 1 0 0 0 2 0 0 0 1 1 0 0 0 1 1 0 0 2 2 0 0 0 0 0 2 1 1 1 0 0 0 0 2 0 0 0 0 2 0 0 1 1 0 0 2 0 0 0 1 1 2 1 1 1 1 0 0 1 1 0 1 0 2 0 0 1 0 0 0 2 1 1 2 0 0 0 0 0 1 1 0 1 0 0 0 2 1 1 1 2 1 1 1 0 0 1 1 2 0 2 1 0 0 0 1 1 2 1 0 1 0 1 0 0 0 0 0 0 0 0 0 0 1 0 0 0 0 0 1 0 1 0 1 2 0 2 1 1 1 1 1 0 0 0 0 0 0 0 1 0 1 1 1 1 2 1 0 0 1 2 1 0 0 0 0 2 0 1 0 0 0 0 0 1 1 0 0 1 1 0 0 0 2 0 0 2 1 0 1 2 1 2 0 0 1 2 0 2 1 0 2 1 2 0 1 2 0 2 1 0 0 0 0 0 0 0 0 0 2 0 0 0 1 0 0 1 0 0 0 1 0 0 1 1 1 1 2 0 0 2 2 1 1 0 1 1 0 0 1 0 1 0 0 0 1 2 0 0 2 2 0 0 0 1 0 0 1 1 0 1 0 0 0 1 2 0 2 0 0 0 0 0 0 0 0 0 0 0 2 1 2 1 1 0 0 0 0 0 2 0 0 0 0 0 0 0 0 0 1 1 1 1 0 1 1 0 0 0 1 0 0 0 0 0 0 0 0 1 1 0 0 1 1 0 0 1 2 1 2 1 1 1 1 2 2 0 0 1 1 1 2 0 1 0 1 1 0 0 0 1 0 1 0 1 1 1 0 2 0 2 0 2 2 1 2 1 0 0 0 1 1 0 0 2 0 0 0 0 0 1 0 1 0 0 0 0 0 0 0 1 0 1 1 2 1 0 1 2 0 0 0 1 2 1 0 1 2 0 1 1 0 0 0 2 0 0 0 0 1 2 2 2 2 1 0 1 1 0 0 0 1 1 0 1 1 1 0 1 0 1 0 1 2 1 0 1 1 0 2 0 1 0 0 1 0 1 1 0 2 2 1 0 2 1 0 2 0 1 2 0 0 0 1 0 1 0 0 0 2 0 0 0 0 1 2 1 0 0 0 0 0 2 0 2 0 1 0 1 1 0 2 0 1 2 0 1 1 0 0 1 0 0 0 0 0 0 0 2 0 0 0 0 0 0 0 1 0 0 0 0 0 0 0 1 0 0 0 0 1 2 0 2 1
103 0 0 1 0 0 0 1 0 1 0 1 0 1 1 0 1 1 0 0 2 0 0 0 2 0 0 1 1 2 2 0 1 2 0 0 2 2 1 0 1 1 0 0 0 1 0 0 0 1 1 1 0 1 0 2 0 0 0 1 0 0 0 0 0 0 0 2 0 0 0 0 2 2 2 2 2 2 2 0 2 0 2 0 1 0 0 1 0 2 0 1 1 0 1 2 0 0 0 0 2 0 0 0 2 1 2 0 0 2 0 1 0 1 1 1 1 0 0 1 2 0 2 2 2 2 2 1 1 1 0 0 0 0 0 0 0 0 0 0 1 0 1 0 0 1 1 0 2 2 2 2 0 0 1 1 1 2 0 2 2 2 1 1 1 1 1 0 0 2 1 0 2 0 2 0 2 0 1 1 1 0 0 1 1 1 1 1 0 0 0 1 0 1 2 1 1 0 0 0 1 1 0 0 1 1 1 0 2 0 1 0 1 0 1 2 0 0 2 0 2 2 2 0 0 0 0 1 0 0 0 0 0 0 2 0 0 2 0 0 0 0 2 2 0 2 0 0 0 0 0 0 1 0 0 0 1 1 0 0 0 0 0 0 1 0 0 0 1 0 0 1 1 2 0 0 0 2 0 0 0 1 1 1 1 1 0 0 1 2 0 2 0 2 1 1 0 1 0 0 1 1 0 0 0 0 2 0 1 1 0 1 0 2 2 0 2 0 1 1 1 2 1 0 1 0 1 1 1 1 0 1 2 1 0 0 0 0 0 0 1 1 2 2 1 0 1 0 2 1 1 0 0 0 0 0 1 0 0 0 1 1 1 0 1 1 1 0 1 1 1 1 2 2 1 0 0 2 1 1 0 0 0 0 1 0 1 0 0 0 0 0 0 0 1 0 1 0 1 1 1 1 2 2 0 1 1 0 0 0 0 0 1 1 1 2 0 0 0 0 0 0 2 0 1 1 1 1 2 0 1 0 0 0 0 0 0 2 0 0 2 0 2 2 0 2 2 1 1 2 0 0 0 2 2 0 0 1 1 1 1 1 0 1 1 1 1 2 0 0 0 0 1 1 2 0 1 0 0 0 1 2 0 1 1 1 0 1 1 1 2 2 0 1 0 0 0 0 0 2 2 2 0 0 1 1 2 0 0 2 0 1 0 0 0 1 0 0 1 0 0 2 1 0 0 1 0 1 0 2 0 1 0 0 1 0 0 0 1 1 0 0 2 1 1 2 0 2 0 2 1 1 1 2 1 1 0 0 0 0 1 0 0 1 0 1 1 0 0 0 0 0 0 0 0 0 1 1 0 1 0 1 2 0 2 1 2 0 0 0 0 0 1 0 1 0 0 0 0 0 0 2 0 2 2 0 2 1 2 2 1 0 0 0 1 0 0 1 0 0 1 0 1 0 0 2 2 1 0 0 0 2 0 0 2 0 0 0 2 0 2 1 0 0 1 0 1 1 1 1 1 2 1 2 0 1 2 1 1 0 0 0 1 0 1 0 0 2 1 0 0 2 0 1 1 0 0 0 1 0 0 1 2 1 2 2 2 2 2 0 0 2 0 0 0 0 0 1 0 1 0 1 0 0 0 0 0 0 1 1 1 1 0 0 1 1 0 0 0 0 0 1 0 1 1 0 1 0 1 0 1 1 1 0 1 1 1 0 0 0 0 0 0 0 0 1 0 0 0 0 0 0 0 0 0 1 0 0 0 0 0 1 2 1 0 0 0 1 0 1 1 0 0 1 0 0 0 0 2 2 0 2 1 0 0 2 1 1 1 1 1 2 1 2 0 0 1 1 1 1 0 1 0 1 2 0 1 1 1 1 1 0 1 1 0 0 1 1 2 0 1 2 1 2 2 1 0 0 0 2 0 2 2 0 0 1 1 0 1 1 1 0 0 0 0 0 1 0 1 0 1 1 1 2 1 0 1 0 1 1 0 2 0 0 0 1 0 0 2 0 0 0 1 0 0 1 0 1 2 1 0 1 2 0 0 0 0 1 0 2 2 0 0 1 2 0 2 0 0 0 0 2 0 1 2 0 1 1 0 2 1 1 0 1 1 1 0 0 0 0 0 0 0 2 2 0 1 1 0 0 0 0 0 1 0 0 1 1 1 0 0 1 1 1 1 0 1 1 0 2 0 0 2 0 0 0 0 1 0 2 0 1 0 2 2 0 2 0 0 0 0 0 0 0 0 0 0 1 2 0 0 1 0 1 0 0 1 1 0 1 1 0 0 0 0 0 0 0 2 0 2 0
104 0 0 2 0 0 1 2 0 2 1 0 1 2 0 1 1 0 0 1 1 1 0 1 1 0 1 1 0 2 2 0 1 2 0 1 2 1 0 0 0 0 0 0 0 1 0 0 0 1 1 1 0 0 0 2 0 0 0 0 2 0 0 2 0 0 0 1 0 0 0 1 2 2 0 2 2 1 2 1 0 0 1 1 1 0 0 0 0 2 0 0 1 0 2 2 0 0 0 0 1 0 1 0 1 1 2 0 1 1 0 2 0 2 2 2 2 0 1 1 1 1 2 1 1 1 1 1 2 2 1 1 0 0 0 0 0 0 0 1 1 0 1 0 0 1 1 0 0 0 0 0 0 0 1 0 0 2 0 2 2 2 0 2 1 2 0 1 0 1 1 1 0 2 2 1 0 0 0 0 0 0 0 0 0 0 1 1 1 1 1 2 0 0 1 1 1 0 0 0 0 0 0 0 0 0 2 0 0 0 0 0 1 1 2 2 0 0 2 0 1 1 2 0 0 0 0 2 1 1 0 0 0 0 1 0 0 2 0 0 0 0 1 1 0 2 1 0 0 0 0 0 1 1 1 0 0 2 0 0 0 0 0 0 0 0 0 0 2 2 0 0 2 2 0 0 1 1 2 0 0 0 0 0 1 1 1 2 0 2 1 1 1 2 2 1 0 1 0 1 1 0 1 0 0 0 0 0 1 1 0 1 0 2 2 0 1 1 1 1 0 1 0 1 1 0 1 1 1 1 0 2 0 1 0 0 0 0 0 0 1 0 2 1 1 0 2 0 0 2 0 2 0 0 0 0 1 0 0 1 2 2 0 0 0 1 0 0 1 1 1 1 1 1 0 0 0 2 2 2 2 1 0 2 0 0 1 0 0 0 0 0 1 1 2 1 1 0 0 0 0 0 1 2 0 1 1 0 0 0 0 0 2 2 2 2 0 0 0 0 0 1 0 1 0 0 0 0 1 0 1 0 0 0 0 0 0 0 0 0 1 0 1 1 1 1 2 0 1 2 0 0 0 1 0 0 0 2 2 1 1 1 1 0 0 2 0 1 0 1 2 2 0 2 1 1 1 1 1 0 1 2 0 0 1 1 1 2 1 1 1 2 1 0 1 0 0 1 1 2 1 1 2 1 0 0 2 1 0 1 0 1 0 0 1 1 0 1 0 1 1 2 1 0 0 1 1 0 0 2 0 1 0 0 1 0 1 0 1 1 0 0 0 0 2 1 2 1 1 1 1 1 0 1 2 1 1 0 1 0 1 0 0 2 0 1 2 0 0 0 1 1 0 0 0 0 0 1 0 1 0 1 2 0 1 1 1 2 0 0 0 0 0 0 0 0 0 0 0 0 0 2 0 1 1 0 1 2 2 2 1 0 0 1 0 1 0 1 0 1 0 1 0 0 0 1 2 0 0 0 1 0 0 0 1 1 1 0 2 2 2 1 1 1 2 0 1 2 0 0 0 2 0 1 2 0 2 2 2 0 0 0 0 0 1 1 0 2 1 0 1 0 0 0 1 1 1 1 1 0 1 0 0 1 1 1 0 1 1 1 0 0 2 2 0 1 0 1 0 1 1 0 0 1 1 0 1 2 2 1 0 1 1 0 0 0 0 1 0 0 0 0 1 2 0 1 0 0 0 0 0 0 0 0 0 0 0 0 0 1 0 0 0 1 0 0 1 1 0 1 1 1 1 0 0 0 1 0 0 0 0 0 2 2 0 2 2 1 0 2 0 0 0 0 0 0 2 1 1 1 0 2 1 0 1 2 1 2 2 1 1 2 0 1 0 0 0 0 0 1 0 2 0 2 0 1 1 1 1 1 1 0 0 2 0 0 2 0 1 0 1 1 0 2 2 2 0 0 2 2 1 2 2 0 0 0 1 0 0 0 0 0 0 0 0 0 0 0 1 0 1 1 2 2 0 2 2 0 0 0 0 2 0 0 0 0 1 0 2 0 0 0 1 1 0 1 0 1 2 2 2 2 2 0 0 1 0 0 0 2 2 0 1 0 1 1 0 0 0 0 0 2 0 0 2 0 1 1 0 1 1 1 0 0 0 0 0 0 2 0 0 2 0 1 2 0 1 2 0 0 0 0 0 1 0 0 0 0 0 1 0 1 1 0 1 1 0 0 0 0 1 0 1 0 2 0 2 1 0 1 0 0 1 0 1 0 0 0 2 0 2 0 1 1 0 1 1 0 2 0 0 0 0 1 0 0 1 0 1 0 0 1 0 0 0 0 0 2 2 0 2 0
105 0 0 1 1 0 0 2 0 1 0 0 1 2 0 2 1 0 0 0 2 0 0 0 2 0 1 1 1 1 1 1 2 1 2 0 2 1 1 0 2 2 0 0 0 1 0 0 0 0 0 0 0 1 0 2 0 0 0 1 0 0 0 1 0 0 0 1 0 0 0 0 2 2 2 2 1 0 2 0 0 0 2 0 1 0 0 0 0 2 0 0 2 0 0 2 0 0 0 0 2 0 1 1 0 0 2 0 0 2 0 1 0 1 1 1 1 0 0 1 2 1 2 2 2 2 2 1 2 1 0 0 0 0 0 0 0 0 0 1 1 0 0 1 0 0 0 0 1 0 0 0 0 0 0 0 0 1 1 1 1 0 0 2 2 1 0 1 0 1 1 1 0 2 2 0 0 2 0 0 0 0 0 1 1 1 2 1 0 2 0 2 1 1 0 2 0 0 0 0 1 1 1 0 0 0 1 1 1 0 0 0 2 0 2 2 2 1 1 0 1 1 1 0 1 2 1 1 0 0 0 1 1 1 1 2 0 1 0 0 0 0 2 2 0 2 0 0 0 1 1 1 0 1 1 1 0 0 0 0 0 0 0 0 0 0 1 2 1 1 0 1 1 2 0 0 1 1 1 0 1 2 1 1 1 1 0 1 0 1 1 1 0 2 1 0 0 0 0 0 2 1 1 0 0 0 0 0 1 1 0 1 0 1 1 0 2 1 0 0 0 2 1 1 1 0 0 0 0 1 0 1 0 1 0 0 0 1 0 0 1 0 2 1 0 0 0 1 1 1 1 1 0 0 0 0 1 1 0 1 1 2 1 0 1 1 0 1 2 1 1 1 2 1 2 0 0 2 0 1 2 1 0 0 0 1 1 0 0 0 0 0 2 0 2 2 2 1 1 1 0 2 0 2 1 0 0 1 0 0 1 0 1 1 1 2 0 1 0 1 0 1 0 1 1 1 1 0 1 0 1 0 0 0 0 1 0 0 0 1 2 1 1 1 1 2 1 0 0 2 0 0 0 2 2 1 1 2 1 1 1 1 0 1 1 1 1 2 0 0 0 0 1 1 1 0 1 0 0 2 1 1 0 0 1 0 1 1 0 1 0 1 0 1 1 1 1 0 0 2 1 1 1 1 0 0 1 1 0 1 0 2 0 0 1 1 0 0 1 1 2 2 2 1 0 2 0 0 0 2 0 0 2 1 0 1 2 0 1 1 1 1 0 0 1 2 1 0 2 0 0 0 0 2 1 1 1 2 1 1 0 0 0 2 0 1 2 0 0 0 0 1 0 0 0 0 0 0 0 0 0 2 1 0 1 1 1 1 0 0 0 0 0 1 2 0 0 1 0 1 1 1 1 1 1 1 1 0 1 1 0 0 0 0 0 0 0 1 0 1 1 1 0 0 0 0 1 0 0 0 0 0 1 0 2 0 0 0 1 0 1 0 0 2 1 0 1 1 0 1 0 2 0 1 1 0 1 2 2 0 0 0 0 1 1 2 0 2 0 0 0 1 0 0 0 1 2 1 2 0 1 1 0 0 0 0 1 1 0 1 0 1 0 1 1 0 0 2 0 1 1 0 0 0 1 0 1 0 0 1 0 0 0 1 0 0 0 2 0 0 0 0 0 2 0 1 0 0 0 0 0 0 0 0 0 0 0 0 0 0 0 0 1 0 0 0 0 0 0 0 0 0 1 0 0 0 0 0 1 0 0 1 2 0 0 1 1 1 0 1 1 0 0 0 0 0 0 1 1 1 1 2 2 0 0 1 0 2 2 1 1 2 1 1 0 0 0 0 0 1 0 1 0 2 1 0 1 0 0 1 2 1 1 1 1 0 1 0 1 0 0 1 0 2 2 1 0 0 0 2 0 2 2 0 0 0 0 0 0 0 0 0 0 0 0 0 1 0 0 1 2 1 0 2 2 0 0 2 0 0 0 0 0 0 0 0 0 1 1 0 0 0 1 0 0 0 0 0 1 0 0 0 1 0 0 1 0 0 1 1 1 0 0 2 1 0 1 0 0 0 0 1 0 1 2 1 1 1 1 2 1 2 2 0 2 2 0 1 1 1 0 1 0 2 1 0 2 2 1 1 1 0 0 1 1 0 0 1 0 1 0 0 2 1 0 0 1 0 0 1 1 1 2 1 0 0 1 0 0 0 0 0 2 0 1 1 1 0 1 0 0 1 0 0 0 0 1 0 0 1 0 0 0 0 0 0 0 0 0 0 0 0 1 0 0 0 0 0 0 0 0 0
106 0 0 2 1 0 0 2 0 1 1 1 0 2 0 1 0 1 1 2 0 2 1 0 2 0 0 2 0 2 2 1 1 0 2 1 1 2 0 0 1 1 0 0 0 0 1 0 0 1 1 1 1 1 1 2 0 0 0 1 0 0 0 1 0 0 0 0 0 0 0 0 2 2 1 2 2 1 2 0 1 0 2 0 2 0 0 1 1 2 0 1 1 0 0 0 0 0 0 0 2 0 2 0 0 0 2 1 1 1 0 2 1 2 2 2 2 0 0 1 2 0 1 1 0 0 0 0 1 0 0 1 0 0 0 0 0 0 1 0 0 0 0 0 0 0 1 0 0 0 0 1 0 0 0 0 0 2 0 0 0 0 0 1 0 0 0 0 1 1 0 1 0 2 1 0 0 1 0 1 0 1 0 1 1 1 1 2 1 0 2 2 0 0 1 2 1 0 0 0 1 1 0 1 0 1 2 0 0 0 1 0 1 0 2 2 0 0 1 1 2 1 2 0 0 1 1 0 0 0 1 1 0 1 1 0 1 1 1 1 1 0 2 1 0 1 0 0 0 0 0 0 1 0 0 0 2 1 1 1 1 1 0 0 0 0 0 0 2 2 0 1 1 1 0 0 1 1 2 0 0 0 0 1 1 1 0 1 0 2 0 1 0 2 0 1 0 0 0 0 1 0 0 0 0 0 0 0 2 2 0 2 0 2 2 0 0 1 0 0 2 0 1 2 1 0 0 1 1 1 0 2 1 0 0 0 0 1 1 1 1 1 2 1 1 0 0 0 2 1 1 1 0 0 0 0 1 1 0 1 1 1 2 1 2 1 0 1 2 1 1 1 0 0 0 0 0 1 1 1 1 1 0 0 0 0 1 0 0 0 0 0 1 0 2 0 0 2 1 1 1 1 2 2 0 1 1 2 0 0 0 0 0 0 0 0 2 0 0 0 1 0 1 0 1 1 1 1 0 0 1 0 0 1 1 0 0 1 0 0 1 1 0 2 1 2 2 0 0 1 0 0 0 2 2 1 1 2 2 2 2 2 1 0 0 1 1 1 0 0 1 1 1 1 2 0 1 0 0 0 0 1 0 1 1 1 1 1 1 0 1 1 0 2 1 1 1 2 1 2 0 0 1 1 0 0 2 0 1 2 1 2 0 0 1 1 0 2 0 2 2 2 1 0 1 1 0 0 0 2 1 1 2 1 0 0 0 0 2 2 0 1 1 0 2 1 1 0 2 0 0 0 1 1 1 1 0 0 1 0 1 0 0 1 0 0 1 0 0 1 1 1 1 0 1 0 2 2 0 2 0 0 1 0 1 0 1 1 0 0 1 0 0 0 0 0 0 0 0 0 0 2 2 0 0 2 0 1 2 2 1 0 0 0 2 0 0 2 1 0 1 0 0 0 0 1 1 1 0 0 0 2 0 0 1 0 1 0 2 2 1 0 0 0 0 0 0 1 0 0 0 2 0 1 2 0 1 1 1 0 0 0 1 2 0 2 1 2 1 0 1 0 0 0 0 0 0 1 1 0 1 0 0 1 1 1 1 2 2 0 0 1 0 1 1 0 0 2 0 1 0 0 0 1 1 0 0 1 1 0 0 0 0 1 0 0 0 2 0 0 0 0 0 2 0 0 0 0 1 0 1 1 1 0 0 0 1 1 0 2 1 1 0 1 0 1 1 0 1 1 1 1 0 0 0 0 0 1 0 0 0 0 1 1 0 1 1 1 0 0 0 0 1 0 0 0 0 2 0 0 1 2 1 0 0 2 0 1 0 2 0 1 1 1 0 0 1 2 0 2 0 1 0 2 2 0 2 0 0 1 1 0 2 0 1 0 2 0 2 0 2 2 1 2 2 1 0 0 1 2 0 1 0 1 0 0 0 0 0 0 0 0 0 1 1 0 1 1 1 0 2 2 1 2 2 0 0 0 0 0 0 0 0 0 0 1 1 0 2 0 0 0 0 1 0 1 0 1 1 1 1 1 2 0 0 0 0 0 1 1 1 1 1 1 1 0 1 0 0 0 0 2 0 0 1 1 1 0 1 1 0 1 0 0 0 0 0 1 1 1 0 1 0 1 1 0 0 1 0 0 0 0 0 1 1 1 1 2 0 0 0 2 0 1 0 0 0 1 0 0 1 0 0 0 2 0 2 0 0 1 1 1 0 0 0 2 2 0 2 0 0 1 0 0 0 1 1 0 2 0 0 0 0 0 1 0 1 0 0 0 0 0 0 1 1 1 0 0 1 0 0 0
107 0 1 0 0 0 0 1 1 1 1 1 0 1 1 0 1 0 0 1 1 0 0 2 0 0 1 2 0 2 2 0 1 1 1 0 1 1 1 0 1 1 0 0 0 0 0 0 0 1 1 1 0 1 1 0 0 0 0 0 0 1 0 2 0 0 0 0 0 0 0 1 1 1 2 1 2 1 2 0 1 0 1 1 1 0 0 0 0 2 0 0 1 0 0 1 0 1 0 1 1 0 0 2 0 0 2 1 1 1 1 2 1 1 1 1 1 0 0 2 2 0 1 2 1 1 1 1 1 1 0 0 0 0 1 1 0 0 0 0 1 0 0 0 0 1 0 0 0 0 0 0 0 0 0 0 0 1 1 0 0 0 0 2 2 2 0 0 0 2 2 1 0 2 1 0 0 0 0 0 0 0 1 0 1 0 2 1 0 1 0 2 1 0 2 2 1 0 0 0 1 1 0 1 1 0 1 1 0 0 0 0 1 0 0 1 1 1 2 1 2 1 1 1 1 1 2 2 1 1 0 0 0 0 1 0 0 2 0 0 0 0 2 1 0 1 0 0 0 0 0 0 0 0 0 0 1 0 1 1 1 1 1 1 0 0 0 0 2 0 0 1 1 2 0 0 1 2 1 0 0 0 0 0 1 0 0 1 0 2 0 1 0 2 2 0 2 0 0 0 0 0 0 0 0 1 0 0 2 2 0 2 0 1 1 0 1 0 1 1 0 2 0 0 0 0 0 1 1 1 0 1 2 1 1 0 1 0 0 2 1 1 0 0 0 2 1 1 2 1 2 0 1 1 1 1 1 1 0 2 2 2 0 0 0 2 0 1 2 1 1 1 1 1 0 1 0 0 0 2 2 1 0 0 0 0 0 0 0 0 0 0 1 0 2 0 0 1 0 0 0 0 2 2 0 1 1 0 0 0 0 0 1 1 1 2 0 0 0 0 0 0 0 2 0 0 0 0 1 0 0 1 0 1 0 0 0 0 0 0 2 0 1 0 2 2 0 0 0 2 0 0 0 1 1 0 1 1 2 2 1 1 1 0 0 1 1 2 0 0 0 0 1 1 0 0 1 1 0 1 0 1 0 0 1 1 1 2 2 0 2 2 1 1 0 1 1 0 0 2 2 1 2 2 0 0 2 1 1 0 0 2 0 0 0 2 0 1 0 1 1 2 1 1 0 1 1 0 0 2 0 1 0 0 0 1 0 1 2 1 2 0 1 0 1 1 2 0 2 0 0 0 0 1 1 1 0 1 1 0 0 0 1 1 1 0 0 0 0 0 0 1 1 0 1 0 2 1 0 1 0 1 1 0 1 0 0 2 0 0 0 0 0 0 0 0 0 1 0 2 2 1 0 1 2 0 1 0 0 1 0 0 0 0 1 0 0 1 1 0 0 0 0 0 0 0 2 2 0 0 0 0 0 0 2 0 1 0 2 1 2 1 0 1 2 0 2 1 0 2 0 2 0 1 0 1 2 2 1 1 0 0 2 0 2 2 0 1 0 1 0 2 0 0 0 1 1 0 2 0 0 1 0 0 1 1 0 2 1 0 2 0 0 1 1 0 0 1 0 2 1 0 0 1 0 0 1 2 2 1 0 0 0 1 0 1 0 2 1 0 0 0 0 2 0 0 0 0 1 0 1 1 0 0 1 1 1 1 0 1 1 1 0 0 0 0 0 0 2 1 0 1 1 0 0 0 0 0 0 0 0 1 2 1 0 0 0 1 0 2 0 1 0 0 0 0 2 0 0 0 0 0 1 0 0 2 0 2 1 2 0 1 1 1 0 0 0 0 0 0 1 1 0 2 2 0 1 0 1 0 1 0 0 2 0 0 2 0 2 0 2 2 1 2 1 1 0 0 0 1 0 1 2 1 0 0 0 1 1 0 0 0 0 0 0 0 0 1 0 0 2 2 0 2 2 0 0 0 0 0 0 1 0 0 0 0 1 0 1 0 0 0 1 1 0 2 0 0 1 0 1 1 2 1 1 1 0 0 0 2 2 0 0 1 2 0 2 0 1 0 0 1 1 0 1 2 0 1 0 1 0 1 0 1 2 1 0 1 2 2 0 2 0 0 2 1 0 1 0 0 0 1 0 1 0 0 0 1 0 0 1 2 2 0 0 0 0 1 0 0 1 0 1 0 2 0 2 0 0 2 0 0 1 0 2 0 0 0 0 0 0 0 0 0 0 0 0 0 0 0 0 0 0 1 0 0 1 0 0 0 0 1 0 0 0 0 0 1 1 0 1 1
108 0 0 2 0 0 0 2 0 2 1 0 0 0 0 0 0 0 0 1 1 0 0 1 1 0 0 1 0 2 2 0 1 2 0 0 2 1 0 1 1 1 0 0 0 0 1 0 0 0 0 1 1 1 2 1 0 1 1 2 0 0 0 0 0 0 0 1 0 0 0 0 2 2 2 2 2 1 2 0 1 0 2 0 2 0 0 0 0 2 0 1 1 1 0 1 0 1 1 1 1 0 0 2 0 0 2 2 2 0 0 2 1 1 2 2 1 0 1 0 0 1 2 1 1 1 1 2 2 2 0 0 0 0 0 0 0 0 0 0 0 0 0 0 0 2 0 0 0 0 0 1 1 0 0 0 0 1 2 0 2 1 1 2 2 0 0 0 1 1 1 2 0 2 2 0 0 0 0 0 0 0 1 0 1 0 1 2 1 0 1 2 1 1 0 0 1 0 0 0 1 1 0 1 0 0 2 1 1 0 1 0 2 1 1 2 0 0 2 1 2 1 2 0 0 0 0 0 0 0 1 1 0 0 2 1 1 0 1 1 1 0 2 1 0 1 0 0 0 0 0 1 1 0 0 0 1 2 0 1 0 1 0 0 0 0 0 1 1 1 0 0 2 2 1 1 0 1 2 0 1 0 0 0 0 0 0 2 0 1 0 1 0 2 2 0 1 1 1 1 0 0 0 0 0 0 1 1 2 2 0 2 0 1 1 0 1 2 0 0 0 2 1 1 0 0 0 1 1 1 0 0 1 1 0 1 0 1 0 0 1 0 2 1 0 0 0 0 2 2 2 0 1 0 1 1 1 0 0 1 2 1 1 1 0 0 0 1 2 1 1 1 0 0 0 0 0 1 0 1 1 1 0 0 0 0 0 0 0 2 2 2 0 0 2 0 0 1 1 1 1 1 1 2 0 1 0 2 0 0 1 0 1 1 1 2 0 0 0 0 0 1 0 0 2 2 2 1 2 0 2 0 1 1 1 0 0 0 0 1 1 1 1 1 0 1 2 1 1 0 1 0 0 2 2 1 1 1 1 0 0 0 0 0 0 2 0 2 0 1 1 1 2 1 0 0 1 0 0 1 1 0 0 0 2 1 0 0 0 0 1 1 0 1 1 0 0 1 1 2 1 1 1 1 0 0 1 0 2 0 0 2 0 1 0 1 1 0 0 1 1 1 2 0 0 2 1 1 1 1 1 0 0 0 1 0 0 0 2 2 0 1 1 1 1 1 2 1 1 1 1 1 0 2 1 2 1 1 0 1 0 0 0 2 0 2 2 2 2 0 0 0 0 0 0 0 0 2 0 1 0 0 1 0 2 0 2 2 0 0 0 0 0 0 0 0 0 0 1 0 1 1 2 0 0 2 0 1 1 1 0 0 0 1 1 1 0 0 0 0 1 0 0 0 0 0 0 1 0 0 0 1 0 0 0 0 0 0 2 2 0 0 0 0 1 0 1 1 1 2 0 2 1 1 1 0 1 2 1 1 1 1 2 0 2 1 1 1 0 1 0 2 0 0 1 0 1 2 1 1 2 0 0 2 2 2 1 1 1 2 0 0 0 0 1 0 0 2 0 2 0 1 0 0 1 0 1 1 2 0 2 2 0 0 0 0 0 0 1 0 0 1 0 2 0 0 0 1 0 1 0 0 0 0 1 0 0 0 0 2 0 0 0 0 0 0 0 2 0 0 0 0 0 0 0 0 0 0 0 0 0 2 1 2 0 1 1 2 0 2 1 0 1 0 0 1 2 2 0 0 0 0 0 0 2 2 2 2 1 2 0 1 0 1 0 0 0 1 0 2 0 2 0 2 1 1 0 0 0 1 1 0 2 0 2 0 2 0 0 0 0 0 2 2 2 1 0 0 1 2 0 1 0 1 0 1 0 0 1 1 1 0 0 0 0 0 0 0 0 0 1 1 1 1 1 0 1 0 0 0 0 1 0 0 1 0 1 0 1 0 0 0 0 0 0 1 1 1 2 1 2 1 2 0 0 0 1 0 0 1 1 0 0 1 2 0 2 0 0 0 2 2 1 0 2 0 0 1 1 1 0 1 0 0 1 1 0 1 2 1 0 2 0 0 1 0 1 1 1 1 0 0 0 2 0 0 0 2 0 0 0 0 1 1 1 1 0 1 1 0 0 0 1 0 2 0 2 1 1 1 1 0 1 0 1 1 0 0 2 0 0 0 0 1 0 1 1 0 0 0 0 0 0 0 1 0 1 0 0 1 1 0 0 1 0 0 0 1 1 0 1 0
109 0 0 1 1 0 0 1 0 0 0 1 0 1 0 1 0 1 0 1 1 1 0 0 2 0 0 2 0 2 2 0 1 1 1 1 2 2 0 0 1 1 0 0 0 0 1 0 0 1 1 1 0 0 2 2 0 0 0 0 0 2 0 2 0 0 0 2 0 0 0 1 2 2 0 2 2 1 2 0 1 0 2 0 2 0 0 0 0 2 0 0 1 0 1 2 0 1 1 1 2 0 1 1 0 0 2 1 1 1 0 1 0 2 2 2 2 0 0 1 2 0 2 0 0 1 0 0 1 0 1 1 1 0 0 0 1 0 0 0 1 0 1 0 0 1 0 0 0 0 0 0 0 0 1 0 0 2 0 0 0 0 0 2 1 2 0 2 0 0 0 0 1 1 2 0 1 0 0 2 1 1 0 1 1 1 2 1 0 0 0 1 0 1 2 1 0 0 0 0 0 0 0 0 0 1 1 1 0 0 1 0 2 0 2 2 1 0 0 0 1 1 2 0 0 1 1 1 1 1 0 1 0 0 2 0 0 1 1 1 1 0 2 2 0 2 0 0 0 0 0 0 0 1 1 0 0 0 0 0 0 0 1 1 0 0 1 0 1 1 0 1 0 2 0 0 0 1 1 0 0 0 1 1 1 1 1 2 0 2 2 0 0 2 2 0 2 1 0 1 1 0 1 0 1 0 0 0 1 1 0 1 0 2 2 0 2 0 0 0 2 2 1 0 0 0 1 2 2 1 0 1 1 1 0 0 0 1 0 1 1 1 2 2 0 0 0 0 0 2 0 2 0 1 0 1 1 0 0 1 2 2 1 1 1 0 1 1 2 1 1 1 0 0 1 0 0 2 0 0 1 0 0 0 1 0 0 0 0 0 0 0 0 1 2 2 2 0 0 0 0 0 1 2 1 1 0 0 0 1 0 1 1 1 1 1 1 0 0 0 0 1 0 1 1 1 1 2 2 2 0 0 0 0 0 1 0 0 0 1 1 1 2 1 0 1 2 0 0 0 0 0 0 1 0 0 0 2 2 2 2 2 1 1 1 0 2 1 0 0 2 1 0 2 0 1 0 0 0 0 1 2 0 0 0 0 2 1 1 0 1 1 0 1 0 0 0 2 2 2 0 0 2 0 0 0 2 0 1 0 0 2 0 0 0 0 0 0 0 0 0 2 0 0 0 0 0 0 0 2 0 1 2 2 2 0 1 0 2 2 1 0 2 1 0 2 0 1 0 2 0 1 1 2 1 1 0 1 0 1 0 0 0 1 0 1 1 1 1 0 1 1 1 0 1 0 1 1 0 1 0 1 2 0 2 1 2 1 0 0 0 0 0 0 1 0 0 0 0 0 0 2 1 1 1 1 1 0 2 2 1 0 0 1 1 1 0 1 1 0 0 0 0 1 0 0 0 2 0 0 1 1 0 0 0 1 0 0 2 1 1 1 0 2 2 0 2 1 0 0 0 2 0 0 2 0 2 2 1 1 1 0 2 1 1 2 1 2 0 0 2 0 0 0 0 1 2 1 1 0 1 1 1 1 1 2 0 2 2 0 0 2 2 2 0 1 1 1 0 1 1 0 0 1 1 0 1 1 1 0 0 0 0 0 0 0 0 0 2 0 0 0 0 0 2 0 0 0 0 0 0 0 1 0 1 2 1 0 0 1 0 0 0 1 0 0 0 0 0 0 0 0 0 0 0 0 0 0 1 0 0 0 1 1 0 0 0 2 1 2 0 0 2 0 0 0 1 0 1 1 1 2 0 2 1 1 0 1 1 2 0 2 1 1 0 0 1 0 0 1 0 1 1 2 1 0 1 0 0 2 2 0 1 1 1 0 2 0 1 1 1 2 1 2 2 1 0 0 1 2 0 1 2 0 0 0 0 0 1 1 1 0 0 0 0 0 0 0 1 1 0 0 1 2 1 0 1 0 1 1 1 1 0 0 1 0 0 1 2 0 1 0 0 1 0 1 0 1 2 1 1 1 2 0 0 0 1 1 1 1 1 0 0 2 2 0 2 1 0 0 0 2 1 1 2 1 0 0 0 1 0 1 0 0 0 0 0 1 2 1 1 1 0 1 2 0 1 2 0 0 1 0 0 1 0 0 1 0 0 1 1 0 2 1 0 1 0 0 0 0 2 0 1 0 1 0 1 0 0 0 0 0 1 0 1 1 1 0 2 0 0 1 0 0 0 0 0 1 2 0 0 2 0 0 0 0 1 1 1 1 0 0 0 1 1 0 0 0 1 1 1 1
110 0 0 1 0 0 0 1 1 1 1 1 0 1 1 0 1 2 0 0 2 0 1 0 2 0 0 2 0 2 2 1 1 0 1 1 2 1 0 0 2 2 0 0 0 0 0 0 1 1 1 1 0 0 0 1 1 0 0 0 0 1 0 2 0 0 1 1 0 0 0 0 2 2 1 2 2 0 2 0 0 0 2 0 2 0 0 0 0 2 0 0 0 0 0 1 1 2 2 2 0 0 0 0 1 1 2 2 2 0 0 2 2 2 2 2 2 0 0 2 2 0 2 1 1 1 1 2 2 1 0 0 0 0 0 0 0 0 0 0 1 0 0 0 0 1 0 0 0 0 0 1 1 1 0 1 0 0 0 1 0 0 0 2 0 1 0 1 0 1 1 0 0 2 1 0 0 0 0 0 0 0 1 1 2 1 2 2 1 1 1 2 0 0 1 1 0 0 0 0 1 1 1 1 1 1 1 0 1 0 0 0 1 1 1 2 0 0 1 0 2 2 1 1 1 1 2 0 0 0 1 1 0 0 2 0 0 1 0 0 0 0 1 0 0 0 0 0 0 0 0 0 0 0 0 0 0 1 0 0 0 0 1 1 0 0 1 0 2 1 0 0 1 2 0 0 0 2 1 0 1 0 1 1 1 1 1 0 2 2 0 1 0 2 2 0 1 1 1 0 0 0 0 1 0 0 0 0 2 2 0 2 0 0 0 0 2 0 0 0 0 2 0 2 0 0 0 0 1 2 0 2 2 0 0 0 0 2 0 0 1 0 2 1 0 0 0 1 2 1 2 0 0 1 0 0 1 1 0 1 1 1 2 0 2 1 0 1 2 1 1 1 0 0 0 1 0 1 0 2 1 0 0 0 0 0 1 1 1 0 0 0 0 0 2 0 0 2 0 0 1 0 2 2 0 1 1 0 0 0 1 0 1 1 1 2 0 0 0 0 0 0 1 2 0 0 1 1 1 0 0 0 1 2 2 0 0 0 0 1 1 0 1 0 2 2 0 0 2 0 2 0 0 2 2 1 1 1 1 1 1 1 0 0 1 1 1 2 0 0 0 0 2 2 1 0 1 0 0 0 2 0 0 0 1 0 1 0 0 0 2 2 0 1 1 1 1 1 1 2 2 0 1 0 1 1 1 2 1 0 1 1 0 0 1 0 0 1 1 2 2 2 1 0 0 1 0 0 0 2 0 2 1 0 1 0 1 0 0 0 1 0 2 2 2 2 1 0 2 0 0 0 0 2 1 1 0 0 1 0 1 0 1 2 0 0 2 0 0 0 1 1 1 0 1 0 1 0 0 0 0 2 1 0 1 0 0 1 0 0 0 0 0 0 0 0 0 0 0 0 0 2 1 2 1 0 1 2 2 2 0 0 0 1 1 1 0 0 0 0 1 0 1 2 0 0 0 1 0 0 1 2 1 0 2 2 0 0 2 2 1 1 1 1 2 0 1 1 0 2 1 1 0 0 1 0 1 1 0 1 1 1 0 0 1 1 0 2 2 0 2 0 1 0 0 0 0 0 1 0 0 2 0 1 1 1 1 1 2 1 1 0 2 2 0 1 0 1 0 1 0 1 0 2 1 0 1 2 2 0 0 0 0 0 0 0 0 1 1 0 0 0 0 2 0 0 1 0 0 0 0 0 1 0 0 0 1 0 0 0 0 0 0 0 0 1 0 0 0 0 0 0 0 0 0 0 0 1 0 1 0 2 2 2 0 2 2 0 0 1 1 0 0 0 0 1 0 2 0 0 1 2 1 1 1 1 1 1 1 2 0 2 0 1 0 0 0 0 0 0 0 0 0 1 2 0 0 1 1 0 1 1 1 0 1 0 1 1 1 0 0 1 0 2 2 1 0 0 2 2 0 0 2 0 0 0 0 0 1 0 0 0 0 0 1 0 0 0 1 0 1 0 0 2 2 0 0 1 0 0 0 1 0 0 0 0 0 0 2 0 0 0 2 0 0 0 0 0 0 0 2 2 2 0 0 0 0 0 0 2 2 0 0 2 2 0 2 0 0 0 1 2 1 0 2 2 1 2 0 1 0 0 1 0 1 2 0 2 2 2 0 2 1 0 2 0 2 2 1 1 1 0 0 2 0 0 0 2 0 0 0 0 1 0 0 1 0 1 0 1 0 0 2 0 0 0 1 1 0 1 0 0 1 0 2 1 2 0 1 0 0 1 0 0 0 0 2 0 2 0 0 0 0 0 0 0 0 0 1 0 0 1 0 1 0 1 0 0 2 0 1 0
111 0 0 1 0 0 0 1 0 0 0 1 0 1 0 1 0 2 2 1 1 1 0 0 2 0 0 2 0 2 2 0 1 1 0 0 1 0 0 0 1 1 1 1 0 1 0 1 0 1 1 2 2 2 0 1 1 0 0 0 1 1 0 2 0 0 1 0 1 1 0 1 2 2 1 2 2 1 2 0 1 0 2 0 2 0 0 0 0 2 0 0 0 0 0 2 1 1 0 0 2 1 0 0 2 1 2 2 2 0 0 2 1 1 2 2 2 0 1 1 1 0 2 2 2 2 2 0 2 1 0 0 2 0 0 0 2 0 0 2 1 0 2 0 0 0 1 0 2 1 1 1 0 0 1 0 0 0 0 2 2 1 1 2 0 1 0 1 0 1 1 0 1 1 1 0 0 1 1 1 1 0 2 0 2 0 2 1 0 1 0 2 0 1 2 1 1 1 0 0 1 1 0 1 0 0 2 1 1 0 0 0 1 0 0 2 0 1 2 2 2 0 2 0 1 2 1 2 0 0 0 0 0 0 2 0 0 2 0 0 0 1 1 1 1 2 1 0 0 0 0 0 2 1 1 0 0 2 0 0 0 0 1 1 0 0 0 0 2 0 0 0 0 0 0 0 0 1 1 0 0 1 1 1 2 2 1 1 0 2 0 0 0 2 1 1 0 0 0 0 0 0 0 2 0 0 0 0 0 0 0 1 0 1 1 0 1 0 1 1 1 1 0 0 0 0 0 2 1 1 0 0 2 1 0 0 0 2 0 0 0 1 1 2 0 0 0 0 2 0 1 0 1 0 1 0 1 0 0 1 2 2 1 1 0 0 0 2 2 0 2 2 1 1 0 1 0 2 0 0 0 0 0 0 0 1 1 0 0 0 0 0 0 1 2 1 1 0 1 1 1 1 0 1 0 0 0 2 0 0 0 0 0 0 0 2 0 1 0 0 0 0 0 0 1 2 1 1 0 0 0 0 2 2 2 0 0 1 0 0 1 1 2 2 1 2 2 0 0 0 0 0 0 1 0 0 0 2 2 1 1 1 0 1 1 1 1 2 0 0 0 0 1 1 2 0 2 0 0 1 0 2 0 0 1 0 0 1 0 2 1 1 1 1 0 0 0 2 0 0 0 0 1 1 0 0 1 0 1 1 0 1 1 0 1 0 0 1 0 1 1 2 2 1 1 2 0 1 1 1 1 0 0 0 1 1 1 0 1 1 1 0 1 0 2 2 0 0 2 2 0 0 0 2 1 1 0 0 0 0 0 1 1 1 0 0 1 1 1 1 0 0 2 0 1 0 2 0 0 0 0 0 2 0 1 0 1 0 0 0 0 0 1 0 1 0 0 0 0 1 1 2 1 2 2 0 1 0 1 0 0 0 0 2 1 2 0 0 0 0 0 0 0 0 0 2 2 0 0 0 0 1 0 0 1 1 0 0 2 1 1 1 0 1 1 0 0 0 0 0 0 2 0 0 2 0 2 1 1 0 0 0 1 1 1 2 0 2 0 0 0 1 1 0 0 1 1 0 2 0 0 0 1 1 1 2 0 1 1 2 0 0 0 0 0 0 0 2 0 1 0 1 0 0 0 0 0 2 2 0 0 0 0 2 0 1 0 1 0 0 0 1 2 2 0 2 1 0 1 0 1 1 0 0 1 1 1 0 0 0 0 0 0 0 0 1 0 1 0 0 0 0 0 0 0 1 0 0 0 0 0 2 2 1 0 1 1 2 0 1 0 0 0 0 0 0 1 2 0 0 0 1 0 2 2 2 2 2 1 1 1 1 2 2 0 0 1 1 0 1 0 2 0 2 1 0 1 0 1 0 1 0 2 0 2 0 2 0 2 0 2 1 1 1 1 1 0 0 0 1 0 1 2 0 0 0 0 0 1 0 0 1 0 0 0 0 0 0 1 0 1 1 1 2 1 1 1 0 0 0 0 1 0 0 0 1 0 1 1 0 0 0 2 0 0 1 0 0 1 0 1 1 1 0 0 1 0 0 1 1 1 0 1 0 2 0 2 0 0 0 1 2 0 0 2 0 1 1 0 1 0 1 0 0 2 1 0 1 1 1 0 1 0 2 0 0 0 0 0 0 1 0 0 1 0 0 0 0 0 1 0 0 2 0 0 0 0 1 0 0 2 0 1 0 2 0 2 1 1 0 1 0 1 0 1 1 1 0 1 0 0 0 0 1 0 2 2 0 1 0 0 0 1 0 1 0 1 0 0 0 0 0 0 0 0 0 1 0 0 0 1 0
112 0 0 1 0 0 0 1 0 1 1 0 0 1 0 1 0 2 1 0 2 1 0 0 2 0 0 1 1 2 2 1 1 2 0 0 2 2 0 0 1 1 0 0 0 0 1 0 0 0 0 0 1 1 0 2 0 1 1 0 1 0 0 1 0 0 0 1 0 0 0 0 2 2 0 2 2 2 2 2 0 0 2 1 2 0 1 0 0 2 0 0 1 0 2 2 0 2 2 2 0 0 1 0 1 0 1 0 2 0 0 1 0 1 1 1 1 0 0 2 2 0 2 1 1 1 0 1 1 1 0 0 0 0 0 0 0 0 0 0 0 0 0 0 0 2 1 1 1 1 0 0 0 0 0 0 0 0 1 0 1 0 0 2 1 2 1 0 0 1 1 0 0 2 1 0 0 0 0 0 0 0 1 0 1 0 1 1 0 1 0 2 1 2 1 1 2 1 0 0 0 0 0 0 2 0 0 0 1 0 0 0 1 0 2 2 0 0 1 1 1 1 1 0 0 0 0 2 0 0 0 0 0 0 0 0 0 2 0 0 0 1 2 1 0 2 0 0 0 0 0 0 0 1 1 0 2 1 0 0 0 0 0 0 0 0 1 0 1 0 1 2 1 2 1 0 1 2 2 0 2 0 1 1 2 1 1 2 0 2 1 1 1 2 2 1 1 0 0 0 0 0 0 1 0 0 0 0 0 0 1 1 0 1 1 0 2 0 0 0 2 1 1 1 0 0 0 1 1 2 0 1 0 1 0 0 0 1 0 0 0 0 1 1 0 0 0 0 1 1 0 1 0 0 0 0 1 0 0 2 2 2 0 0 0 0 0 1 2 1 1 1 0 0 0 0 0 1 1 2 0 1 0 0 0 0 0 0 0 0 0 0 0 1 1 0 1 0 0 0 0 0 1 2 0 1 0 2 0 0 0 0 1 1 1 2 0 0 0 0 0 0 0 0 0 1 1 0 2 0 1 0 0 0 0 1 0 0 0 0 1 0 1 1 0 1 2 1 2 1 1 0 0 2 1 0 1 2 2 1 0 1 1 1 1 1 1 1 0 0 1 1 1 1 0 0 0 1 1 0 1 1 0 1 2 1 0 0 0 0 1 1 1 1 0 1 1 2 0 0 0 0 1 1 0 0 1 0 0 1 0 1 0 1 0 1 0 1 1 2 2 2 2 2 0 2 0 1 1 1 1 1 0 0 2 1 2 1 1 0 0 1 0 0 0 1 2 0 2 1 0 1 1 1 2 0 0 0 2 0 2 0 0 0 0 0 0 2 2 0 0 2 1 0 1 0 0 2 0 1 1 0 1 0 1 1 1 1 0 0 0 0 0 0 0 0 1 0 0 0 0 2 0 1 1 0 1 1 1 1 1 0 0 1 1 1 1 2 1 1 1 1 0 0 0 0 1 0 0 0 0 1 0 0 1 1 0 0 2 2 0 1 0 1 1 0 1 2 0 0 0 2 0 1 2 0 1 2 2 0 0 0 1 2 0 2 0 2 0 0 1 0 1 0 0 0 0 1 2 0 1 0 0 0 0 0 1 1 1 2 0 0 0 1 1 0 0 1 0 0 0 0 1 0 1 1 0 2 2 0 0 0 0 0 0 1 0 2 0 0 0 1 0 1 1 0 0 0 0 1 0 0 0 0 1 1 1 0 0 1 0 0 1 1 0 1 0 0 0 0 0 0 1 0 1 0 0 1 1 1 1 1 1 1 0 0 0 1 0 1 2 1 0 0 0 0 0 1 1 1 0 1 2 0 0 0 0 2 2 2 0 2 2 2 1 1 0 2 2 2 0 0 0 2 2 0 1 2 2 0 0 0 2 0 2 0 2 1 1 0 1 1 0 2 2 0 0 0 1 2 0 1 2 0 0 1 0 1 1 0 0 0 0 0 0 0 0 0 0 0 1 1 1 1 1 0 1 2 0 0 0 2 1 0 1 2 0 0 1 0 0 0 2 0 0 1 0 1 2 1 1 1 1 0 0 0 1 0 0 1 1 0 0 1 2 0 2 0 0 0 0 2 1 0 2 2 0 1 0 2 1 2 0 0 1 1 0 0 2 1 0 2 0 1 2 0 2 1 0 0 0 1 0 1 0 1 1 0 1 0 0 1 2 0 0 1 0 0 0 2 0 1 1 0 2 0 2 0 0 0 0 0 1 1 2 0 0 0 1 0 1 1 0 0 0 0 0 0 1 1 0 0 0 1 0 0 1 1 0 0 0 0 1 0 0 0 0 1 1 0 1 1
113 0 0 2 1 0 1 2 0 0 0 0 0 0 0 0 0 2 1 1 1 0 0 0 2 0 0 2 0 2 1 0 1 2 0 0 2 1 0 0 0 0 0 0 0 0 0 0 1 0 0 0 0 0 2 1 0 0 0 1 1 0 0 2 0 0 0 1 0 0 1 0 2 2 0 2 2 1 2 0 1 0 2 0 0 0 1 0 0 2 0 0 1 0 1 2 0 1 0 0 2 0 0 2 0 0 2 0 0 2 0 1 1 2 2 2 2 0 0 2 2 0 1 2 1 1 1 1 1 1 0 0 0 0 0 0 0 0 1 1 1 0 1 0 0 0 0 0 0 0 1 1 0 0 0 0 0 0 2 1 1 0 0 2 1 1 0 0 1 2 1 1 0 2 2 0 0 0 2 2 2 0 2 0 2 0 2 1 0 1 0 2 0 0 1 1 1 0 0 0 2 0 0 1 1 0 2 1 0 0 0 0 0 0 1 2 0 0 1 1 1 1 2 0 0 0 0 0 0 0 1 1 1 1 0 1 0 1 0 0 0 0 2 1 0 1 0 0 1 0 0 0 0 0 0 0 1 2 1 1 1 1 1 1 0 0 0 0 2 0 0 1 1 1 0 0 0 1 2 0 1 0 1 1 1 1 1 2 0 2 2 1 1 2 2 1 0 0 0 0 1 0 0 0 0 0 0 0 1 1 0 1 0 2 2 0 1 1 0 0 0 2 1 1 1 0 1 2 0 0 0 1 0 0 0 0 0 1 1 0 0 0 2 1 0 0 0 0 2 0 1 0 0 0 0 0 0 1 0 0 1 1 2 1 2 0 0 1 2 1 1 1 0 0 0 0 0 1 1 2 2 0 0 1 0 0 1 0 0 0 0 0 0 0 2 0 0 1 0 0 0 0 0 2 2 0 0 0 0 0 1 0 1 1 1 2 0 0 0 0 0 1 0 1 1 1 0 0 1 0 0 0 0 0 0 1 0 1 1 1 2 0 2 0 2 2 0 0 0 0 0 1 0 1 1 1 0 1 1 1 1 1 1 0 0 1 1 2 0 1 1 1 1 1 2 0 1 0 0 0 1 2 0 0 2 1 0 1 1 0 0 1 0 1 1 1 1 1 1 1 1 1 1 1 0 0 1 1 0 0 0 2 0 0 2 0 0 0 0 1 1 1 1 0 0 1 1 0 1 2 0 1 2 1 0 2 1 0 1 1 1 0 1 0 2 0 1 0 1 2 0 1 0 0 2 1 1 0 1 0 0 1 0 2 0 0 2 1 1 1 1 1 0 0 0 0 0 1 0 1 0 1 2 0 2 1 2 0 0 0 1 1 1 0 0 0 0 0 0 0 0 2 0 2 2 0 2 1 2 2 0 0 0 2 0 2 0 1 0 1 1 1 1 1 0 0 1 1 0 0 0 0 0 0 1 0 0 0 2 1 1 0 1 1 1 0 1 0 0 1 0 1 0 0 2 0 2 1 1 0 0 0 0 0 1 1 1 1 0 1 0 1 0 0 0 1 1 0 2 0 1 0 0 1 1 1 0 1 1 1 0 2 0 1 0 0 0 1 0 0 0 0 0 1 0 0 1 2 2 0 1 1 0 0 0 0 0 1 1 0 0 1 0 2 0 2 0 0 0 0 0 0 1 0 1 2 1 0 0 1 0 0 0 1 0 0 1 0 1 0 0 0 0 0 0 0 1 1 0 1 1 2 2 2 0 0 0 2 0 1 1 0 0 1 1 0 0 0 2 2 0 2 1 0 0 2 0 2 2 2 0 2 2 2 1 0 0 1 0 2 0 2 0 2 0 0 0 0 0 2 2 0 1 1 1 0 2 0 2 0 2 2 1 2 1 1 0 0 2 2 1 1 2 0 0 0 0 0 1 0 0 0 0 0 0 0 0 0 0 0 2 2 1 2 1 1 1 0 2 2 0 2 0 0 0 0 0 0 1 0 0 0 0 1 0 1 0 1 2 1 0 1 1 0 0 1 1 1 1 1 1 0 1 0 2 1 2 0 0 0 0 1 0 0 2 0 1 1 0 0 0 1 1 0 1 1 0 2 2 1 0 1 0 1 2 0 1 2 0 0 2 0 1 2 0 1 0 1 1 0 0 1 2 0 0 0 0 0 0 0 1 0 1 0 2 0 2 0 0 2 0 2 0 0 1 1 1 1 2 0 1 0 0 0 0 2 2 0 1 0 0 0 0 2 0 0 1 1 0 1 0 0 1 0 0 0 0 0 0 0 1 1
114 0 0 0 0 0 0 1 0 1 0 1 0 0 0 0 0 1 0 1 1 1 0 0 2 0 1 2 0 2 2 1 2 1 0 1 2 2 1 0 1 1 0 1 0 0 0 0 0 0 0 0 0 1 0 1 0 0 1 0 1 1 0 1 0 0 1 0 0 0 0 1 2 2 1 2 2 2 2 1 1 0 2 1 2 0 0 1 1 1 0 0 1 1 2 2 0 1 1 1 1 0 0 2 0 0 2 0 2 1 0 2 1 1 1 1 1 0 1 1 1 0 2 1 1 1 1 2 2 2 0 0 0 0 0 0 0 0 0 2 0 0 0 0 0 0 1 0 1 1 0 1 1 0 1 1 0 0 0 2 2 2 1 2 2 1 0 0 2 0 0 2 0 2 1 0 1 1 0 0 0 0 1 0 1 0 2 1 1 0 2 2 0 0 1 1 2 0 0 0 0 0 0 1 0 0 2 0 1 0 0 0 1 0 1 2 1 0 2 0 2 2 2 0 1 1 0 2 0 0 0 0 0 0 2 0 0 1 0 0 0 0 2 1 0 1 0 0 0 0 0 0 0 0 1 0 0 1 0 0 0 0 0 0 0 0 1 0 1 0 1 0 0 1 0 0 1 2 2 0 1 0 0 0 1 0 1 1 0 2 2 1 0 1 1 0 1 0 0 0 0 0 0 2 0 0 0 0 1 0 0 1 0 2 2 0 2 2 0 0 0 2 0 2 1 0 0 1 1 1 0 1 0 1 0 0 0 2 0 0 0 0 1 2 2 0 1 1 2 1 0 0 0 1 0 1 1 1 0 0 0 0 1 0 1 0 1 1 2 1 1 1 1 1 0 1 0 1 0 1 0 1 0 1 0 0 2 0 0 0 0 0 1 0 2 0 0 2 0 0 0 0 1 2 0 1 0 1 0 0 1 0 1 1 1 2 0 0 0 0 0 0 1 1 0 2 1 2 2 2 0 0 1 2 2 1 0 1 0 0 1 1 1 0 2 2 0 0 1 1 0 0 0 2 1 0 1 1 2 2 1 2 0 0 0 1 1 2 0 1 1 1 1 1 0 0 0 0 0 0 0 2 1 0 2 0 0 2 1 1 1 2 0 0 0 0 0 1 1 2 1 1 2 2 0 0 2 0 0 2 0 0 0 1 0 2 0 0 2 0 1 2 1 0 1 1 0 0 1 1 1 1 1 0 0 1 0 0 1 1 0 1 2 2 2 1 2 1 1 1 0 0 0 0 2 1 1 1 2 1 0 0 0 2 0 1 2 0 0 2 0 1 1 0 1 0 1 2 0 2 0 0 1 0 1 0 0 1 0 0 0 0 1 0 0 0 1 0 0 0 0 2 0 1 1 0 0 0 0 0 2 0 0 1 0 1 0 2 1 0 1 0 0 0 0 2 2 1 0 0 0 2 0 0 1 1 0 0 2 1 1 0 0 1 2 0 1 2 0 0 0 1 0 1 2 0 1 1 1 0 0 0 1 1 1 2 1 2 1 0 1 0 0 0 0 1 1 0 0 0 0 1 1 1 0 1 1 1 2 1 0 0 0 1 2 0 0 2 0 2 0 2 1 2 2 0 1 2 2 0 1 1 0 1 0 0 0 2 0 0 0 1 0 2 0 0 0 0 0 0 0 0 0 0 1 1 1 1 0 2 1 1 0 0 1 0 0 0 1 1 0 0 0 0 0 1 1 0 1 0 0 0 2 1 1 0 0 0 0 0 0 0 2 1 1 0 1 1 1 1 0 2 1 0 1 1 1 2 2 2 0 2 0 1 0 0 0 0 0 2 0 2 0 2 1 1 2 0 0 1 1 0 1 0 1 0 1 0 2 0 2 2 1 2 2 2 0 0 1 2 0 2 1 0 0 0 0 0 2 1 1 0 0 0 0 1 1 0 0 0 2 2 1 1 1 0 1 1 1 1 0 1 0 0 0 0 1 0 1 0 0 0 1 0 0 1 0 0 1 0 0 0 0 0 0 2 0 2 0 1 1 0 0 2 2 0 2 0 0 0 0 2 0 1 1 1 0 2 0 0 0 0 0 0 1 0 0 2 2 1 0 1 1 1 0 0 1 0 0 0 1 0 0 1 0 1 1 1 1 0 1 1 1 1 0 0 0 2 0 1 0 0 2 1 0 0 1 0 0 1 0 1 1 1 0 1 1 0 1 0 0 0 0 0 0 0 0 0 1 0 0 0 0 1 0 1 2 0 0 0 0 0 1 0 0 0 0 1 1 0 1 2
115 0 0 2 0 0 0 2 0 1 1 0 0 0 0 0 0 1 1 0 2 0 0 0 2 0 0 1 2 2 2 2 1 1 0 0 2 2 0 0 1 1 0 0 0 0 1 0 0 0 0 1 1 1 0 1 0 0 0 1 1 0 0 1 0 0 0 0 0 0 0 0 1 1 1 1 1 0 2 0 0 0 2 1 2 0 1 0 0 2 0 0 0 0 1 1 0 2 1 1 0 0 0 1 0 0 2 0 1 1 0 0 1 2 2 2 2 1 1 1 1 0 2 1 1 1 1 0 2 1 0 0 1 0 0 0 1 0 0 1 1 0 2 0 0 0 0 0 0 0 0 1 1 0 0 0 0 1 0 0 1 0 0 1 0 1 0 0 1 0 0 1 0 2 1 0 0 0 2 2 2 0 0 1 1 1 1 0 0 2 0 2 0 1 2 2 1 1 0 0 0 0 1 0 1 0 2 0 1 0 2 0 1 0 0 2 0 0 1 1 1 0 1 0 0 1 2 1 0 0 0 0 1 1 1 1 0 2 0 0 0 0 2 1 0 1 0 0 1 1 1 1 0 1 1 0 1 1 0 0 0 0 1 1 0 0 1 1 1 1 0 0 2 2 0 0 0 1 2 0 0 0 0 0 1 0 0 2 0 2 2 1 0 1 1 0 1 2 0 2 2 0 0 0 0 1 0 1 1 1 0 1 0 1 1 0 2 0 0 0 1 1 1 1 2 0 0 2 2 1 0 2 0 1 1 0 1 1 0 1 1 1 2 1 1 0 1 1 2 1 1 0 1 0 1 1 1 1 0 1 1 1 1 0 1 0 0 2 2 1 1 1 1 1 1 1 0 2 1 1 0 0 0 0 1 0 1 0 0 0 0 0 0 1 2 2 2 0 2 2 1 2 0 2 2 0 0 0 0 0 0 0 0 1 1 0 2 0 0 0 0 2 0 0 2 0 0 1 2 1 1 0 0 1 1 1 0 1 0 0 1 1 1 0 1 1 1 0 1 1 0 0 0 2 2 1 1 0 1 1 0 1 0 2 2 0 2 1 0 1 2 2 0 2 1 1 0 1 1 1 1 1 0 1 1 1 1 1 1 1 2 1 2 2 0 0 0 1 1 2 1 0 2 2 0 0 1 0 2 0 0 2 0 0 0 1 0 1 0 1 1 2 2 0 0 2 2 1 1 0 1 0 1 1 1 0 0 0 1 1 1 0 2 0 2 2 1 0 1 1 0 1 1 2 2 0 0 0 1 0 0 0 0 2 0 0 2 0 0 0 0 0 2 0 1 0 2 1 0 1 0 0 0 0 0 0 1 1 0 0 0 0 0 0 0 0 0 0 0 0 0 2 1 0 0 1 0 1 2 1 0 0 0 1 0 1 0 1 1 0 0 0 0 1 0 0 0 1 0 0 0 2 0 0 2 0 1 0 2 2 2 0 0 1 1 0 1 1 0 0 0 2 0 1 2 0 1 1 1 0 0 0 0 1 0 1 0 2 0 0 1 0 0 0 0 1 1 1 1 1 2 0 0 1 2 2 1 1 1 1 0 1 1 1 0 1 0 1 0 1 0 1 0 0 1 0 2 2 2 0 2 2 0 0 0 0 0 1 0 0 0 1 0 2 0 0 1 1 0 0 0 0 0 0 0 0 0 0 0 0 0 0 0 0 1 1 0 0 1 1 1 1 0 0 1 0 0 0 0 1 0 1 2 2 0 0 0 1 0 2 0 1 0 0 0 0 0 1 0 0 1 2 1 0 0 0 0 2 2 2 0 2 1 1 1 1 0 0 0 2 0 2 0 0 2 0 1 0 0 2 2 1 0 1 0 0 1 0 1 0 1 1 1 2 2 1 0 0 1 2 1 2 1 2 2 1 0 0 1 0 0 1 0 0 0 0 1 0 0 1 2 1 0 2 2 0 0 0 0 0 0 2 0 0 0 0 1 0 2 1 1 0 0 1 0 1 0 1 1 2 2 2 2 0 0 0 0 0 0 0 0 0 0 2 2 0 2 0 1 0 0 2 1 0 2 0 1 2 0 1 1 2 1 0 1 2 0 1 1 1 0 1 0 2 1 0 1 1 0 0 0 1 0 1 1 1 0 2 0 0 0 1 2 1 1 0 0 0 0 0 2 0 2 0 0 0 0 0 0 1 0 1 1 1 2 0 1 0 0 0 0 0 0 0 0 0 1 0 2 1 1 0 0 0 1 0 2 1 0 1 0 0 0 1 1 1 0 1 1 0 1 1
116 0 1 1 0 0 0 2 0 1 0 1 1 1 0 1 1 2 0 1 1 0 0 0 2 0 0 2 0 2 2 2 1 1 0 0 2 1 0 0 1 1 1 1 0 0 0 0 0 0 0 0 1 1 1 1 1 1 1 0 0 2 0 2 0 0 0 2 0 0 0 2 1 2 1 2 2 0 2 0 0 0 2 0 2 0 0 1 1 2 1 1 1 0 0 0 0 2 1 1 2 0 0 2 0 0 2 1 2 0 0 1 0 2 2 2 2 1 0 2 2 0 2 1 0 0 0 1 2 2 0 0 0 0 0 0 0 0 0 0 0 0 1 0 0 1 0 0 0 0 0 1 1 0 0 0 0 1 1 0 0 0 1 2 0 1 0 1 1 0 0 2 0 2 2 0 1 0 0 0 0 1 1 0 2 1 1 0 0 2 0 2 0 0 2 2 2 0 0 0 0 1 0 1 1 0 1 1 1 0 0 0 0 0 2 2 1 0 2 2 2 0 2 0 0 1 1 2 1 1 1 1 0 0 1 0 0 2 0 0 0 0 2 2 0 2 0 0 1 1 1 1 0 0 0 0 0 0 0 0 0 0 0 0 0 0 0 0 2 0 0 1 1 2 0 0 0 2 1 0 1 0 0 0 0 1 0 0 0 1 0 0 1 2 2 1 0 1 0 1 1 0 2 0 1 1 1 1 2 2 0 2 0 2 2 1 2 1 1 1 0 2 0 1 1 0 0 0 0 1 0 1 1 0 0 1 0 0 0 1 1 1 2 1 1 0 1 1 1 2 0 1 0 1 0 1 1 2 0 0 1 1 1 0 1 0 0 2 2 1 1 1 0 0 1 0 0 1 0 1 2 0 0 0 0 0 0 0 0 0 0 0 0 0 2 0 0 0 2 2 2 2 1 2 0 0 1 1 0 0 1 0 0 0 0 0 2 0 1 0 0 1 1 1 0 0 1 0 0 0 0 0 0 0 0 0 0 0 0 1 0 0 1 0 0 0 2 0 0 2 0 0 0 2 2 1 1 0 2 2 0 2 0 2 2 0 2 2 0 2 1 1 0 2 0 0 0 0 0 0 0 2 1 0 1 0 1 1 0 1 0 1 1 0 1 0 0 1 1 2 1 1 1 1 0 0 1 1 1 1 1 0 0 0 0 1 0 0 1 1 1 2 2 1 0 2 1 0 0 2 0 1 1 1 1 0 1 0 2 2 1 1 1 0 2 1 1 0 2 0 0 0 0 1 2 0 0 0 0 0 1 0 0 1 0 1 1 2 2 0 1 1 0 0 0 0 0 2 0 2 0 0 2 0 2 1 2 0 0 0 0 0 1 0 0 0 0 0 0 0 0 2 1 1 1 1 1 1 1 1 1 0 0 1 1 1 0 0 0 1 1 1 1 1 0 1 1 0 0 0 0 2 0 0 2 0 1 0 2 2 1 0 1 1 2 0 1 2 1 1 0 1 0 0 1 0 1 1 1 0 0 0 0 1 1 2 0 1 1 0 2 0 0 0 0 1 2 1 2 0 1 0 1 1 1 1 2 1 2 1 0 1 0 0 0 0 0 2 0 2 0 1 0 2 2 0 0 2 2 1 0 0 1 0 0 0 0 2 2 0 0 0 0 1 1 1 0 0 0 0 0 0 1 0 2 2 2 1 0 1 1 1 0 0 0 0 0 1 1 0 0 1 0 0 1 0 1 0 0 0 0 1 1 2 0 1 1 2 0 2 1 1 0 0 0 0 2 1 1 1 0 1 0 0 0 2 0 2 2 2 0 2 1 2 1 1 0 1 0 2 0 2 0 0 2 0 1 1 1 1 1 0 1 0 1 0 1 1 0 0 0 0 1 2 1 0 0 0 1 1 0 0 1 1 1 1 0 0 0 0 0 0 0 1 1 1 1 0 0 0 2 2 2 2 0 2 2 0 0 0 0 0 0 0 0 0 1 0 0 0 0 0 0 0 0 0 0 0 0 0 2 2 1 0 0 1 1 0 0 2 2 0 1 1 2 0 2 0 0 0 1 2 1 1 2 0 1 0 0 1 0 1 1 0 1 1 0 1 2 1 1 1 0 1 0 0 2 0 1 0 1 0 1 2 0 1 1 0 0 1 1 0 1 0 0 1 0 1 0 0 1 0 0 0 2 0 2 1 1 1 1 0 1 1 1 1 2 0 1 0 0 0 1 0 0 0 0 0 0 0 0 0 0 2 0 0 1 0 0 0 0 0 0 0 0 0 0 0 0 0 1 0
117 0 0 0 0 0 0 2 0 2 2 0 2 2 0 0 0 1 1 1 1 1 0 0 2 0 0 2 1 2 2 0 2 1 0 0 1 1 0 0 2 2 0 1 0 1 0 0 0 0 0 1 0 0 1 0 0 0 0 0 0 0 1 1 0 1 1 0 1 1 1 2 2 2 2 2 2 1 2 1 0 0 2 0 2 0 0 0 0 1 0 0 1 1 0 0 0 1 0 0 0 0 0 2 0 0 2 0 1 1 0 1 1 2 2 2 2 0 2 0 0 0 2 1 1 1 1 2 2 2 0 0 0 0 0 0 0 0 0 2 1 0 0 0 1 2 0 0 0 0 0 0 1 0 0 0 0 1 0 0 0 0 1 2 1 2 0 2 0 0 0 0 1 2 0 2 0 0 1 1 1 1 0 2 2 2 2 2 0 0 0 2 0 0 2 2 1 0 0 0 1 1 0 1 0 0 2 0 0 0 0 0 0 0 0 2 1 0 1 1 1 0 2 0 0 2 2 1 1 1 1 2 0 0 2 0 0 1 0 1 1 0 1 2 0 2 0 0 1 0 0 0 0 0 0 1 0 2 0 0 0 0 0 0 0 0 0 0 1 0 0 2 1 2 0 0 2 2 2 0 2 0 0 0 1 1 1 2 0 2 0 0 1 2 2 1 1 0 2 0 0 0 1 0 0 0 1 0 0 2 0 2 0 1 1 0 2 0 0 0 1 1 1 0 1 0 1 1 0 0 0 2 1 1 0 0 0 1 0 0 1 0 2 2 1 0 1 0 0 2 0 2 1 0 1 0 1 0 0 1 2 2 0 0 0 0 1 1 1 0 2 2 0 0 0 1 0 2 0 0 1 1 0 0 0 1 1 0 0 0 0 0 1 0 2 1 1 0 1 1 0 1 0 2 1 0 0 1 0 0 1 0 0 0 0 1 1 0 0 0 1 0 0 1 1 1 1 1 0 0 1 0 0 0 0 2 0 1 0 0 2 0 1 0 2 2 0 1 1 2 0 0 0 1 0 0 0 2 2 2 2 2 0 1 1 1 1 2 0 0 0 0 1 2 1 0 0 0 0 0 0 2 0 0 1 0 1 1 1 1 2 1 0 0 0 0 0 1 1 2 1 1 2 2 0 0 2 0 2 0 0 2 0 0 0 0 0 0 0 0 0 2 2 0 1 2 1 0 0 2 0 1 2 1 1 0 1 1 1 1 2 0 1 1 1 1 1 2 0 2 0 0 1 2 2 0 0 0 0 1 0 1 0 2 0 0 2 1 1 0 1 1 1 0 1 0 0 2 0 1 1 0 1 0 1 1 1 0 0 0 0 0 0 0 0 0 0 0 0 0 0 1 1 1 2 0 0 0 1 1 0 0 0 1 0 1 0 0 0 0 0 0 0 0 0 0 2 1 0 0 0 1 0 0 2 1 1 0 2 1 1 0 1 1 2 0 2 1 1 1 0 1 0 0 2 0 1 2 0 2 2 1 1 2 0 2 0 2 1 0 0 1 0 0 0 0 0 1 2 0 1 0 0 1 1 1 1 0 2 2 0 0 0 2 0 1 0 1 0 1 0 0 1 2 2 1 1 1 2 0 0 0 0 0 0 0 0 0 2 0 0 0 2 2 0 2 0 0 0 0 0 0 0 0 0 0 1 0 0 0 0 0 0 0 0 0 0 0 0 0 0 0 0 0 0 0 0 0 1 0 0 1 0 1 0 1 1 1 0 1 0 0 1 0 0 0 1 1 0 0 1 1 0 1 1 2 1 1 1 2 0 2 1 1 0 0 1 0 0 1 0 2 0 2 1 1 2 0 1 1 2 0 0 1 0 0 1 0 2 0 2 2 1 0 1 2 0 0 0 2 0 2 2 0 0 0 0 0 0 0 0 0 0 0 0 0 1 0 1 0 1 1 0 2 2 0 0 0 0 0 0 2 0 0 0 0 0 0 2 0 0 0 0 0 0 0 0 0 1 1 2 2 2 0 0 0 0 0 1 1 1 0 0 0 2 0 2 0 0 1 1 1 0 1 1 1 0 1 1 2 1 2 0 0 0 0 0 1 2 1 0 2 0 1 1 0 0 1 0 0 0 1 0 1 0 1 1 0 0 1 0 1 0 2 1 1 0 0 0 0 2 0 2 0 1 1 1 0 0 0 0 0 0 1 2 0 0 0 0 1 0 0 0 0 0 0 1 1 2 0 0 0 0 0 1 0 1 1 0 1 1 1 0 0 0 0 0 1 1 0 0 0
118 0 0 0 0 0 0 2 0 2 0 0 0 1 0 1 0 1 1 0 2 0 1 1 1 1 1 1 1 1 1 1 0 0 0 0 2 2 1 1 2 1 0 0 0 0 1 0 0 0 0 0 0 1 0 1 0 0 0 1 1 0 1 2 0 0 0 0 0 0 1 0 2 2 2 2 1 2 2 0 2 0 2 0 1 0 0 0 0 2 0 0 1 0 2 2 0 2 1 1 2 0 2 0 0 0 2 0 0 2 0 1 1 2 2 2 2 0 0 2 2 0 1 2 1 1 1 1 1 1 0 0 0 0 1 1 0 0 1 0 1 0 1 0 0 1 0 0 1 1 1 1 0 0 0 0 0 1 1 1 1 1 1 2 0 1 0 0 0 1 1 0 1 1 2 1 0 0 0 0 0 0 1 0 1 0 1 1 1 2 0 2 1 2 1 1 1 0 0 1 0 1 0 1 1 0 1 0 1 0 1 0 0 0 1 2 0 1 2 1 2 1 2 0 0 1 1 1 0 0 0 0 0 0 1 0 0 2 0 0 0 0 2 2 0 2 0 0 0 0 0 0 0 0 0 0 0 2 2 2 2 2 0 0 0 0 0 0 1 0 0 1 1 2 0 1 0 2 2 0 1 0 0 0 0 0 0 1 0 2 1 0 0 2 2 0 1 0 0 0 1 1 2 0 2 0 0 0 2 2 0 2 0 1 1 1 2 0 1 1 1 2 2 1 0 0 0 1 1 2 0 0 0 0 0 0 0 0 0 0 0 0 2 2 0 0 0 0 2 0 1 0 0 0 0 0 0 1 0 1 1 1 1 1 0 0 1 2 2 0 2 2 1 0 1 0 0 2 2 2 2 1 0 0 0 0 0 0 0 0 0 0 1 0 2 1 1 1 1 1 0 1 0 2 1 1 0 0 0 1 0 1 0 0 0 2 0 0 0 0 0 0 0 1 1 1 0 0 1 0 1 0 0 0 0 1 0 0 0 1 1 0 2 1 1 2 1 1 1 1 0 1 0 0 0 0 0 2 2 2 2 2 1 0 0 1 1 1 0 1 2 2 0 2 1 0 1 0 0 0 1 2 0 0 2 1 0 1 1 1 2 1 1 2 2 0 0 1 1 2 1 0 1 1 0 1 2 0 1 1 0 1 0 0 1 0 0 0 0 1 1 2 2 0 1 2 1 0 0 2 0 2 1 1 0 1 1 0 2 2 0 0 1 0 1 2 1 1 1 2 1 1 1 2 2 0 1 2 2 2 0 0 0 1 0 1 1 1 1 0 0 0 0 0 0 0 0 0 0 0 0 1 1 1 1 0 1 1 0 0 0 0 0 0 1 0 0 0 0 1 1 2 1 1 1 1 1 1 2 2 0 0 0 0 1 0 1 2 1 1 0 1 0 0 0 0 2 1 0 0 0 2 0 0 1 1 0 0 2 2 2 1 0 0 0 0 0 0 1 1 0 2 0 1 2 0 1 2 2 0 0 0 1 2 0 2 1 2 0 0 0 1 0 0 1 1 1 1 1 1 2 1 0 1 1 1 1 1 1 1 0 1 0 1 1 0 0 1 0 1 0 1 0 0 1 0 0 2 2 0 1 1 0 0 0 1 0 2 0 0 0 0 1 2 1 0 0 0 0 0 0 0 0 1 1 0 0 0 0 0 0 0 0 0 0 0 0 1 1 1 1 1 0 0 0 1 1 0 1 0 0 0 1 1 0 0 0 2 0 1 2 0 0 1 1 0 2 2 0 0 0 0 0 0 1 2 0 2 1 2 0 1 1 2 1 1 0 0 0 1 0 0 0 1 1 0 1 0 0 1 1 0 0 1 0 0 1 1 0 0 0 0 1 1 1 1 0 0 1 2 0 1 1 1 0 0 0 0 1 0 1 0 0 0 0 0 0 1 1 0 2 2 1 2 1 1 1 1 0 0 1 2 0 0 0 1 1 0 1 0 0 0 1 2 0 2 0 1 1 1 1 1 2 0 0 0 0 0 1 0 0 0 0 1 1 0 1 0 0 0 0 2 0 1 2 1 1 1 1 1 0 1 2 0 2 2 0 1 2 1 1 1 0 1 2 0 0 2 0 0 0 1 0 1 1 1 1 2 0 0 0 0 0 1 0 0 0 0 0 0 2 0 0 0 2 0 2 1 0 2 0 1 1 1 2 0 0 0 2 0 1 1 0 0 1 1 1 0 2 0 0 0 0 1 0 1 1 0 1 0 0 0 1 0 0 0 1 1 1 0 2 1
119 0 0 1 0 0 0 2 0 2 1 0 1 2 0 1 0 0 0 0 2 0 1 0 2 0 1 2 0 2 2 0 1 0 1 0 1 1 0 0 1 1 0 1 0 0 1 0 0 0 0 0 1 2 1 0 0 0 0 0 0 1 0 0 0 0 0 0 0 0 0 0 2 2 0 2 2 0 2 0 0 0 2 1 2 0 0 0 0 2 0 0 0 0 0 1 1 0 0 0 2 0 0 1 1 1 2 1 1 1 0 2 0 0 1 1 0 0 1 1 1 0 1 0 0 0 0 1 2 2 1 1 0 0 1 1 0 0 0 1 2 0 0 0 0 2 1 0 1 0 0 1 0 0 0 0 0 0 0 1 0 0 0 2 2 2 0 0 1 2 1 1 0 2 2 0 0 0 0 0 0 0 1 0 1 0 1 0 0 2 0 2 0 0 1 1 1 1 0 0 0 0 0 0 1 0 0 0 1 0 2 0 1 0 0 2 0 1 2 0 1 1 2 0 0 0 0 2 0 0 0 0 0 0 1 0 0 1 1 1 1 0 2 2 0 2 0 0 1 0 0 0 1 1 1 0 1 2 0 1 0 1 1 0 0 0 0 0 1 1 0 1 2 2 1 0 0 2 1 0 1 0 1 1 1 1 1 2 0 2 0 1 1 1 1 1 0 0 0 0 0 0 0 0 0 0 0 0 2 2 0 2 0 1 1 0 2 1 0 0 2 1 0 1 1 0 1 2 2 1 0 1 1 1 0 0 0 1 0 0 0 0 2 2 0 0 1 0 1 1 1 1 0 1 0 1 2 0 0 2 2 2 0 0 0 0 0 1 2 1 1 1 1 1 0 2 0 2 1 2 0 0 0 0 1 0 1 0 0 1 1 1 0 0 2 1 1 1 1 1 1 1 1 2 0 0 1 1 1 1 0 0 2 2 2 2 0 0 0 0 1 1 0 1 2 1 0 2 1 0 0 1 0 0 0 0 0 0 0 0 2 1 2 0 1 1 1 1 1 2 0 0 0 0 0 0 0 1 1 1 1 1 0 2 2 0 2 2 0 1 1 1 0 2 1 0 1 1 1 0 0 1 0 0 1 0 1 2 1 1 1 2 0 2 2 0 0 0 0 2 2 0 2 2 0 0 1 1 0 1 0 1 0 0 0 1 0 1 0 2 2 1 2 1 0 2 0 2 2 1 1 0 0 0 1 0 1 0 0 0 2 0 1 0 1 1 1 0 2 0 0 0 0 1 2 0 1 2 0 0 0 0 1 2 0 1 2 0 0 0 1 1 1 0 1 0 1 2 0 0 0 1 2 0 2 1 2 0 0 0 0 1 1 0 2 0 0 0 0 0 0 1 0 2 2 0 0 1 0 0 0 0 0 0 1 0 1 1 1 0 1 0 0 0 0 1 2 1 1 1 0 0 0 0 1 1 0 0 2 2 1 0 2 2 2 0 0 0 0 1 0 1 0 1 2 0 0 2 2 0 0 0 0 0 1 1 0 1 0 1 1 1 0 0 0 1 2 1 2 0 1 0 0 1 0 1 0 2 1 0 0 2 0 1 1 0 0 1 0 2 0 2 1 1 1 1 1 1 1 0 0 0 0 2 0 0 0 1 0 0 0 0 1 2 0 1 1 0 0 0 0 0 0 0 0 0 0 0 0 2 0 0 0 0 0 0 0 0 0 0 0 0 2 0 1 0 0 0 0 0 0 1 2 1 0 1 1 1 0 1 1 1 1 0 0 1 1 0 2 2 1 2 1 0 1 1 1 1 1 1 1 2 2 2 1 1 0 0 0 1 1 0 0 2 2 0 0 1 1 1 1 0 2 0 2 0 2 2 1 0 1 2 0 2 2 1 0 0 1 2 1 2 2 1 1 1 0 1 2 1 1 0 0 0 1 0 0 0 0 0 2 2 1 1 1 0 1 0 0 0 0 2 0 0 0 0 0 0 2 0 0 0 1 0 0 0 0 1 1 0 1 1 2 0 0 0 0 0 1 1 1 1 1 1 2 0 2 0 0 0 0 2 2 0 2 1 1 1 0 1 0 1 0 0 2 1 0 2 2 2 0 2 0 1 2 0 1 1 0 0 0 1 0 0 0 1 1 0 0 1 0 1 0 0 0 0 0 1 0 0 2 0 0 0 2 0 2 0 0 1 0 1 2 0 0 2 0 0 0 0 0 0 0 0 0 0 1 0 2 0 0 0 0 0 0 0 0 0 1 0 0 0 0 1 0 0 0 0 0 0 2 0
120 0 0 1 1 0 1 2 0 2 2 0 1 1 0 2 0 1 0 1 1 1 0 0 2 0 0 1 0 2 2 0 1 1 0 0 1 1 0 0 1 1 1 1 1 0 1 0 0 0 0 0 1 1 0 2 0 0 0 0 0 1 0 2 1 1 1 1 0 0 0 1 2 2 2 2 2 2 2 1 1 0 1 1 1 0 1 1 1 2 0 1 1 1 0 1 1 1 0 0 2 0 0 1 1 1 2 0 0 2 0 2 0 2 2 2 2 0 1 1 1 0 0 2 0 0 0 0 1 1 0 0 0 0 0 0 0 0 0 2 0 0 0 0 0 1 0 0 1 1 0 0 0 1 0 0 0 0 0 1 1 1 0 1 1 2 0 1 1 1 0 2 0 2 0 0 0 0 0 0 0 0 1 1 2 1 2 2 2 1 1 2 1 0 2 2 2 1 0 0 1 1 0 0 1 0 1 0 2 0 0 0 1 0 2 1 1 1 2 2 2 0 2 0 0 0 0 2 1 1 1 2 1 1 1 0 1 2 0 0 0 0 2 1 0 1 0 0 0 0 0 0 0 0 0 0 0 1 1 1 1 1 0 0 1 0 0 0 2 1 0 0 1 2 0 0 0 0 0 0 0 2 0 0 1 0 0 2 0 2 1 2 0 1 1 0 1 2 0 2 2 1 0 2 0 0 0 0 1 1 0 1 0 2 2 0 1 0 1 1 0 2 2 1 1 0 1 1 1 2 0 0 1 0 0 0 0 1 0 0 1 0 0 1 0 0 0 1 2 2 1 0 0 0 0 0 1 1 0 0 0 0 0 0 0 0 1 2 2 0 2 2 1 1 0 1 0 1 0 1 1 0 0 0 1 1 1 0 0 0 0 0 1 0 1 1 2 1 0 0 0 0 0 2 0 1 0 0 0 0 0 0 1 1 1 1 1 0 0 0 1 0 0 1 0 0 0 0 1 0 0 0 1 2 2 0 0 1 0 1 2 0 2 0 1 1 1 0 1 1 0 0 0 1 1 1 0 0 0 0 0 0 1 0 0 1 1 2 0 2 2 2 1 2 1 0 1 0 0 1 1 2 0 2 1 1 0 1 1 0 2 2 1 1 0 0 0 1 1 2 1 1 1 1 0 0 1 0 0 0 0 2 0 0 0 2 0 0 0 0 0 2 2 2 0 2 1 0 0 2 0 2 0 0 0 0 0 0 1 1 0 1 0 0 2 1 2 2 0 2 1 1 1 1 2 1 1 0 0 2 0 0 1 2 0 0 2 0 0 0 0 0 0 0 0 0 0 1 0 0 0 0 1 0 1 0 1 1 1 1 0 0 0 0 2 0 2 0 0 0 0 1 0 1 1 0 1 0 1 1 1 0 0 2 0 2 0 0 0 0 1 0 0 0 0 1 1 1 0 0 0 2 1 0 1 1 0 1 1 1 1 0 0 1 2 0 2 2 0 1 0 2 0 0 0 0 2 2 2 0 0 0 0 0 1 1 0 1 0 1 1 1 1 0 1 1 1 1 2 0 1 1 0 2 2 2 1 1 2 1 0 1 0 1 1 0 0 1 0 0 0 0 0 0 1 0 1 2 2 0 1 1 0 0 0 1 0 1 0 0 0 0 1 2 0 2 0 0 0 0 0 0 0 0 1 1 1 0 0 1 0 0 0 1 0 1 1 0 0 0 0 0 0 0 0 0 0 0 1 0 0 1 2 2 0 0 0 0 0 2 1 0 0 0 0 1 1 1 1 1 0 1 0 0 0 2 0 2 1 1 1 1 1 2 0 0 1 0 0 1 0 2 0 1 2 0 2 0 2 0 2 0 0 1 0 0 2 0 2 1 2 2 0 2 2 1 0 0 0 1 0 1 2 0 0 1 1 0 1 0 1 0 0 0 0 0 0 0 1 0 1 1 1 1 1 0 0 0 0 0 0 2 0 0 0 1 1 0 1 0 0 0 1 0 0 1 0 0 1 1 2 2 1 0 1 1 0 0 0 1 1 0 0 1 1 0 1 0 1 0 0 2 0 0 2 0 1 1 0 0 0 0 1 0 1 1 0 1 1 1 0 1 0 2 2 0 1 0 0 0 0 0 1 1 0 2 2 1 0 0 0 0 1 2 1 0 1 0 0 0 1 0 2 0 1 0 2 1 0 2 0 1 1 0 2 1 1 0 2 2 0 0 0 0 0 0 0 0 2 0 0 0 0 2 0 0 2 0 0 0 0 0 1 0 0 0 0 0 1 0 0 0
121 0 1 2 0 1 0 2 0 2 1 0 1 1 0 1 0 1 0 0 1 0 1 1 1 1 1 2 0 1 1 1 1 0 0 0 1 2 0 0 1 1 0 0 1 0 1 1 0 0 0 0 0 0 1 0 0 1 1 0 0 2 0 2 0 1 1 1 0 0 0 1 1 1 2 1 1 1 2 1 0 0 1 1 0 0 0 1 1 2 1 1 0 0 0 0 0 0 0 0 2 0 1 1 0 0 2 0 1 1 0 2 2 2 2 2 2 0 1 1 1 0 2 0 0 0 0 0 2 1 0 0 0 0 0 0 0 0 1 0 1 0 0 0 0 1 0 0 0 0 0 1 0 0 1 0 0 1 0 2 2 1 0 2 0 1 0 0 1 2 1 1 1 1 2 0 1 0 0 0 0 0 0 1 1 1 1 0 0 0 0 0 0 0 1 0 1 1 0 0 0 0 0 1 1 0 1 0 1 0 0 0 0 0 2 2 1 0 2 2 2 0 2 0 0 0 0 1 0 0 0 0 0 1 2 0 1 2 0 0 0 0 2 2 0 2 0 0 0 0 0 0 0 1 1 0 2 1 0 0 0 0 1 1 0 0 1 0 1 1 0 2 0 1 2 2 0 1 2 0 0 0 0 0 1 1 0 1 0 1 1 0 2 2 1 2 0 1 1 0 1 0 2 0 2 2 0 0 1 1 0 1 0 2 2 0 2 0 1 1 1 2 1 1 0 0 1 1 1 0 0 0 0 1 0 0 0 2 0 1 2 0 2 1 0 0 0 0 2 0 2 0 0 0 0 0 0 2 0 0 0 0 1 0 1 1 0 0 2 1 1 1 0 0 0 0 0 1 0 1 0 0 0 1 0 1 2 0 0 1 1 1 0 0 2 1 1 1 0 0 0 0 0 1 0 1 0 0 1 1 0 0 1 1 1 2 0 1 0 1 0 1 0 1 0 1 1 0 1 0 0 0 0 0 0 0 0 0 0 1 2 0 2 1 0 1 2 0 0 0 0 0 0 2 2 1 1 0 0 0 1 1 0 0 0 0 1 1 0 0 1 1 0 2 1 0 1 1 1 0 1 2 0 0 1 0 1 0 0 0 1 2 1 0 0 1 1 0 0 2 2 1 1 1 0 1 1 1 0 1 0 1 1 0 0 0 0 0 2 2 2 2 1 0 1 1 0 1 1 1 1 1 0 0 2 1 1 0 2 2 2 0 1 0 2 0 1 1 1 1 0 0 1 2 2 0 0 1 0 1 0 0 0 2 0 1 2 1 1 0 0 0 0 0 0 0 0 1 0 1 0 1 2 0 2 1 2 2 0 0 0 1 0 0 0 1 0 0 0 0 0 2 1 0 0 1 0 1 1 1 2 0 0 1 0 1 0 1 1 0 0 0 0 1 0 0 0 0 0 0 0 2 0 0 1 0 1 1 1 1 1 0 1 1 2 0 1 1 1 1 0 1 0 1 2 0 1 1 1 0 0 0 1 2 0 2 0 2 1 0 0 0 0 0 0 0 1 1 2 0 1 1 0 2 2 2 2 0 2 2 0 0 0 2 1 1 0 2 0 1 0 0 1 1 2 0 1 1 1 1 1 1 0 0 0 0 0 1 2 0 0 0 1 2 0 1 0 1 0 1 0 0 0 0 0 0 1 0 0 1 0 0 0 1 0 1 0 0 0 0 0 0 0 0 0 0 0 0 1 0 0 0 1 1 0 0 1 2 0 0 1 0 0 0 0 0 1 1 1 1 0 1 0 1 1 2 1 2 1 2 0 1 1 2 0 0 1 1 0 1 0 1 0 1 2 0 0 1 1 0 0 0 1 0 1 0 1 0 1 0 1 1 1 2 2 0 1 0 0 1 0 1 2 0 0 1 1 1 2 0 1 1 0 0 0 0 0 0 0 1 1 1 1 2 1 1 1 0 0 0 1 2 0 0 0 1 0 0 1 0 0 0 2 0 0 0 0 0 1 1 2 2 2 0 0 0 1 0 0 1 1 0 1 1 2 0 2 0 2 0 0 2 0 1 2 1 1 2 0 0 0 0 2 0 2 2 0 2 2 2 0 2 1 2 0 1 1 2 0 1 1 0 0 1 0 0 1 1 0 0 0 0 2 0 0 1 0 0 0 0 2 0 2 0 0 0 0 1 0 1 0 0 1 0 0 2 1 0 2 0 0 1 1 1 0 1 1 0 1 0 0 0 0 2 0 0 2 1 0 1 0 1 0 0 0 0 0 0 0 0 1 0
122 0 0 1 2 0 0 1 1 1 1 1 0 0 0 0 0 1 0 0 2 0 0 0 2 0 0 2 0 2 2 0 2 1 0 0 1 2 0 0 1 1 1 1 0 0 0 0 1 1 1 1 1 1 0 2 0 0 0 0 1 0 0 1 0 1 0 0 0 0 0 1 1 1 1 1 1 1 2 0 1 0 2 1 1 0 0 0 0 1 0 0 0 0 0 0 0 1 1 1 1 0 0 0 1 1 2 1 0 2 0 1 0 0 1 1 0 0 1 1 1 0 2 1 1 1 1 1 1 1 0 0 0 0 0 0 0 0 0 0 0 0 0 0 0 0 0 0 1 0 0 0 1 2 0 0 0 0 1 1 0 0 1 2 2 1 0 1 0 0 0 1 1 1 2 0 2 0 0 0 0 0 1 1 2 1 2 0 0 1 0 1 0 0 2 2 2 0 0 0 1 1 1 1 1 0 1 0 0 0 0 0 1 0 1 2 0 1 1 0 1 1 2 0 1 2 1 2 0 0 1 1 1 1 1 0 0 2 0 0 0 0 1 1 0 2 1 0 0 0 0 0 0 0 0 0 1 1 0 0 0 0 0 0 0 0 0 1 2 1 0 2 2 2 0 0 2 1 1 0 0 1 0 0 1 0 1 0 0 1 1 1 1 2 2 1 1 2 0 2 1 0 0 0 0 0 0 1 0 0 0 1 0 2 2 0 1 0 0 0 1 1 2 1 0 0 0 2 2 2 0 0 0 1 0 0 0 1 0 0 1 0 2 0 0 0 0 0 2 1 1 0 1 1 1 2 2 0 0 1 2 2 0 0 0 0 2 2 2 0 2 2 1 1 0 1 0 1 1 1 1 1 0 0 0 0 0 1 1 1 2 2 0 0 2 1 1 1 0 0 0 0 0 2 1 0 0 1 0 0 0 0 0 0 0 1 1 0 0 0 0 0 1 2 0 0 0 2 2 0 2 1 0 0 0 1 1 1 0 0 0 2 1 1 0 1 2 0 0 0 0 0 0 1 0 0 0 1 2 2 1 2 0 1 2 0 2 1 0 0 1 1 0 2 0 2 0 0 0 0 0 2 1 0 2 0 0 1 1 0 1 0 0 1 1 1 1 2 1 1 0 0 2 1 0 0 2 0 2 0 1 1 0 0 1 0 0 0 1 0 1 2 1 0 0 2 0 0 0 2 0 1 0 0 1 0 0 0 2 2 1 0 2 1 2 0 0 1 1 1 0 1 0 1 2 0 0 2 0 2 0 0 0 1 0 0 0 1 1 0 0 0 0 0 0 0 0 1 0 1 0 0 2 0 2 0 2 1 1 1 0 0 1 0 2 0 1 1 0 1 1 1 1 2 1 0 0 0 0 0 0 0 0 2 0 2 0 1 1 0 0 0 1 1 0 0 1 2 0 0 0 0 0 0 2 1 0 0 1 1 1 0 0 1 2 0 2 0 0 1 1 1 0 1 1 0 1 2 1 0 0 0 1 2 0 2 1 2 1 0 0 2 0 1 1 0 1 0 1 0 0 1 1 0 1 1 1 1 1 1 0 0 0 1 1 0 0 2 0 2 1 0 0 1 1 0 1 1 1 0 0 0 0 0 0 0 0 0 0 0 0 0 0 2 1 0 0 0 0 0 0 0 0 0 1 1 1 1 1 2 0 0 0 0 0 0 0 2 1 1 1 1 1 0 1 1 1 0 0 1 0 1 2 1 0 0 0 2 0 1 1 0 2 2 1 0 1 1 1 1 0 0 0 0 0 2 0 2 1 1 1 1 1 1 1 1 0 0 0 2 0 1 0 2 1 0 1 0 0 1 1 0 0 1 0 0 1 0 0 0 0 0 0 2 2 0 0 0 1 1 1 1 2 0 0 1 0 0 0 0 0 0 0 0 1 1 1 0 0 0 2 2 1 1 1 0 1 0 0 0 1 1 1 0 1 1 1 1 1 0 0 0 0 1 0 1 0 0 2 1 1 1 2 0 0 0 1 0 0 2 2 0 0 2 1 0 1 0 0 1 0 1 0 1 2 1 0 1 0 0 0 0 1 0 1 1 0 0 1 0 1 0 0 0 1 0 0 2 0 0 1 0 0 1 1 0 1 1 0 0 0 0 0 0 0 1 0 0 0 1 1 0 1 0 1 0 1 1 0 2 0 0 1 0 1 1 1 0 2 1 1 0 0 0 0 0 0 0 0 0 0 0 0 0 1 0 0 0 0 0 0 1 0 0 0 0 1 0 2 0 0 0
123 0 0 0 0 0 0 1 1 2 2 0 0 1 0 1 0 2 1 0 2 0 0 0 2 0 1 2 1 2 2 1 0 0 0 0 2 2 0 0 1 1 0 0 0 0 0 0 0 0 0 0 0 0 1 0 0 0 1 0 1 1 0 2 0 0 0 0 0 0 0 1 2 2 2 2 2 2 2 0 2 0 1 1 1 0 0 0 0 2 0 0 1 0 1 2 0 0 0 0 1 0 0 0 1 0 2 0 2 2 0 0 1 1 2 2 1 0 0 1 1 1 2 1 1 1 1 1 1 1 0 0 0 0 0 0 0 0 0 0 1 0 0 0 0 0 0 0 0 0 1 1 1 0 0 0 0 2 0 2 0 0 0 2 0 1 0 2 0 0 0 2 0 2 2 0 2 0 0 0 0 1 0 1 1 1 1 0 0 1 0 1 1 1 1 2 1 1 0 0 1 1 1 0 1 0 0 1 0 0 1 0 1 0 1 1 0 1 1 0 0 0 2 0 0 1 1 0 0 0 0 0 0 0 0 0 1 2 0 0 0 1 0 0 0 2 2 0 0 0 0 0 0 0 0 0 1 1 0 1 0 1 0 0 0 0 0 1 1 1 0 0 1 2 0 0 1 0 1 0 0 0 0 0 2 1 0 0 0 2 1 1 0 2 1 1 0 0 0 0 0 0 0 0 0 0 1 0 0 1 1 2 0 2 2 1 1 0 1 1 1 1 1 2 1 0 0 0 0 2 0 1 0 1 0 0 1 1 0 1 1 1 2 0 0 0 0 0 2 1 1 0 0 0 0 0 1 1 0 0 0 0 2 2 1 0 0 1 1 0 2 1 1 1 0 1 0 2 0 1 2 2 0 0 0 0 0 0 0 0 1 1 0 1 1 0 1 0 0 0 0 0 1 1 0 0 1 0 0 0 0 0 2 2 2 2 0 1 0 1 0 1 0 1 0 0 0 1 1 0 1 0 0 2 2 1 0 0 0 0 2 0 2 0 0 0 2 1 1 2 0 0 1 2 1 1 0 1 1 1 1 1 0 1 1 1 1 1 0 0 1 1 2 1 0 0 1 0 0 2 2 1 0 1 2 1 0 0 0 1 1 0 1 2 0 1 1 0 0 2 2 1 1 1 0 0 0 0 1 2 1 2 1 1 0 1 0 0 2 1 1 2 2 1 0 1 0 1 1 0 1 0 2 1 0 1 2 0 1 2 0 2 0 0 0 2 1 0 2 0 0 0 1 2 2 0 0 1 0 1 0 0 0 0 0 0 0 1 1 0 1 1 2 0 0 0 2 1 0 1 0 0 1 0 0 1 1 2 0 0 0 1 1 1 1 0 1 1 0 1 1 2 1 2 1 0 0 1 0 0 0 0 0 1 1 1 0 1 0 1 0 1 1 0 0 1 1 0 0 0 0 0 2 0 2 1 1 0 2 2 1 1 0 1 2 0 2 1 0 1 0 2 0 1 2 0 2 2 2 0 0 0 1 1 0 1 0 2 1 0 1 1 0 0 0 0 0 0 1 0 0 1 0 1 2 2 1 1 1 1 0 1 0 2 1 1 0 2 0 2 0 0 1 1 1 1 1 2 2 0 1 1 0 0 0 0 0 1 1 0 0 0 1 2 0 1 1 1 0 1 0 0 1 0 2 2 1 0 0 0 0 0 0 1 0 0 1 0 0 0 0 0 0 0 0 1 0 0 2 0 0 0 2 1 0 0 0 2 0 2 0 0 0 1 1 0 1 0 1 1 0 2 0 1 1 1 1 1 1 2 0 2 2 2 0 0 2 1 0 2 0 2 0 2 1 0 1 0 0 2 2 1 1 0 0 1 1 0 1 0 1 1 1 2 2 0 1 0 0 2 0 2 0 1 0 0 1 0 0 0 0 0 0 0 0 0 0 0 0 1 1 0 0 2 2 0 0 1 0 0 0 1 0 0 0 1 0 0 2 0 0 0 1 0 0 0 0 2 2 1 1 1 1 0 1 1 1 0 0 2 2 0 0 2 2 0 2 0 0 0 0 2 0 0 2 2 0 2 0 1 0 1 0 0 1 0 0 1 2 1 0 2 0 2 2 0 2 0 0 0 1 0 0 1 1 0 1 2 0 0 0 2 2 1 1 1 0 1 0 2 0 0 2 1 0 0 2 1 0 2 0 1 1 0 1 0 0 0 2 0 0 0 0 0 0 2 2 0 1 0 0 0 0 1 0 0 1 1 0 1 1 1 0 0 0 1 0 0 1 0 0 0
124 0 0 2 0 0 0 2 0 2 1 0 0 0 0 0 0 2 1 0 2 0 0 0 2 0 0 1 1 2 2 1 1 1 0 1 2 1 0 0 1 1 0 2 0 2 1 0 1 0 0 1 0 0 0 1 0 0 0 0 0 1 0 2 1 1 1 0 0 0 0 2 2 2 2 2 2 1 2 0 1 0 2 1 2 0 0 1 1 2 0 1 0 0 2 2 0 1 1 1 1 0 0 1 1 0 1 1 2 0 0 1 1 1 2 2 2 0 0 1 2 1 2 2 1 1 1 1 1 1 0 0 0 0 0 0 0 0 0 0 0 0 0 0 0 1 0 0 0 0 0 0 0 0 0 1 1 0 0 1 2 0 0 2 1 1 0 0 1 0 0 1 1 1 0 0 0 0 1 2 2 0 1 1 2 1 2 1 1 0 1 1 0 0 1 1 1 0 0 0 1 1 0 2 1 0 0 0 1 0 0 1 1 0 2 2 0 0 1 1 2 1 1 1 1 0 1 1 1 1 1 1 0 0 1 1 0 2 0 0 0 1 1 1 0 1 0 0 0 0 0 0 0 1 1 0 0 1 0 0 0 0 1 0 0 0 0 1 2 1 0 1 1 2 0 0 0 2 1 0 1 0 0 0 0 0 0 2 0 2 2 1 1 2 2 1 1 0 0 0 1 1 2 0 2 0 0 0 2 2 0 2 0 2 2 0 0 1 1 1 0 2 1 0 2 0 0 0 0 1 0 1 0 1 0 0 0 1 0 1 1 1 1 1 0 0 1 0 2 1 1 0 0 1 0 1 2 0 0 1 1 2 0 0 0 1 0 0 1 1 1 1 1 1 0 0 0 1 1 2 2 0 0 1 0 0 1 0 0 0 0 0 1 0 2 1 1 2 0 0 0 0 2 2 0 1 1 0 0 0 0 0 0 0 0 2 0 0 0 0 1 1 0 0 0 0 0 0 2 1 0 0 0 1 0 1 0 1 0 1 0 2 2 0 0 1 2 2 2 2 0 0 0 1 1 1 0 2 2 2 2 2 1 0 1 1 1 2 0 1 1 1 2 2 2 0 2 1 1 0 1 1 0 1 2 1 0 2 1 1 1 1 1 1 1 0 0 2 1 1 0 0 2 1 0 0 2 1 0 1 0 1 0 0 0 0 0 1 0 1 1 2 1 0 1 1 0 0 0 1 0 1 2 1 0 0 1 0 1 1 1 0 2 0 2 1 0 2 0 2 1 1 1 2 2 0 1 1 1 0 1 0 1 2 0 1 2 1 1 1 1 1 1 0 1 0 1 1 0 0 1 1 1 0 1 0 1 2 2 2 1 0 1 0 0 0 0 0 0 0 0 2 0 0 0 0 0 1 1 2 0 0 0 0 2 0 1 1 0 1 0 1 1 0 0 2 2 1 0 0 0 2 0 0 1 0 0 1 1 1 1 0 1 1 2 0 2 1 0 1 1 1 0 0 2 0 1 2 2 0 0 0 2 0 2 1 0 2 1 0 1 0 0 0 1 1 1 1 2 0 2 0 0 1 2 1 0 0 2 2 0 1 1 2 0 1 0 2 0 2 0 0 0 0 0 0 1 1 2 1 1 1 0 0 0 0 0 2 2 0 0 0 0 1 1 0 0 0 0 0 0 0 0 0 0 0 0 0 0 1 0 0 0 1 0 0 1 0 0 0 0 0 0 0 0 0 1 0 0 0 0 0 1 1 0 0 0 2 0 1 0 1 0 2 2 0 1 0 2 2 0 2 1 0 0 1 0 2 0 2 0 0 1 1 1 1 0 2 0 1 0 1 0 2 0 0 1 1 1 0 0 0 1 0 1 0 1 1 2 0 1 2 1 2 2 1 0 0 1 2 0 1 2 0 0 0 0 0 1 0 0 0 0 0 0 0 1 0 1 0 1 1 1 2 1 1 1 0 0 0 0 1 0 0 1 1 0 0 2 0 0 0 1 0 0 1 0 1 2 1 0 1 2 0 0 0 1 0 0 1 1 0 0 1 2 0 2 1 0 0 0 1 0 1 1 1 0 0 0 0 0 0 1 0 1 1 1 0 1 0 0 1 1 1 2 0 2 2 0 0 1 0 0 0 1 0 0 2 0 0 0 2 2 0 0 0 0 0 0 1 1 1 1 0 1 0 2 0 0 0 2 0 0 0 1 1 1 0 1 0 0 0 0 0 0 1 2 0 2 0 0 1 0 0 1 0 1 1 0 1 1 1 0 0 0 0 0 0 1 0 2 0
125 0 0 1 0 0 0 2 0 2 1 0 1 2 0 1 0 1 0 1 1 1 1 1 1 0 1 2 0 2 2 1 1 1 0 0 2 2 0 0 2 2 1 1 0 1 1 0 0 0 0 0 0 1 0 2 0 1 1 0 1 1 0 2 1 1 1 1 0 0 0 1 2 2 0 2 2 2 2 0 1 0 0 2 0 0 0 0 0 2 0 1 1 0 1 1 1 1 1 1 1 0 0 1 1 1 2 1 1 1 0 2 1 2 2 2 2 0 0 0 1 1 2 1 1 1 1 1 1 1 1 1 0 0 0 0 0 0 0 0 1 0 0 0 0 0 0 1 2 1 0 0 0 1 0 0 0 0 1 0 1 0 0 2 0 1 0 0 0 1 1 0 0 2 1 0 0 0 0 1 0 0 1 1 1 0 2 1 0 0 0 1 0 0 2 2 2 0 0 0 0 0 0 0 1 0 1 1 1 0 0 0 2 0 1 1 1 0 2 2 2 0 1 0 1 0 1 2 0 0 1 1 0 0 2 0 1 2 0 0 0 0 2 1 0 1 0 1 1 1 1 1 0 0 0 0 0 0 0 0 0 0 1 1 1 1 0 0 2 1 0 1 1 2 0 0 0 2 2 0 0 0 1 1 2 0 0 2 0 2 1 2 0 2 2 0 1 0 0 0 1 1 0 0 0 0 0 0 0 0 1 1 0 2 2 1 1 0 0 0 1 1 2 0 2 0 0 1 1 0 0 2 1 1 1 0 1 1 0 0 1 0 1 1 0 0 0 0 2 2 2 0 0 1 0 1 1 2 0 1 1 1 2 1 2 1 1 2 2 0 2 2 1 1 0 1 0 2 0 2 2 0 0 0 1 1 1 0 0 0 0 0 2 0 2 2 2 2 0 0 0 0 0 2 1 1 0 0 0 0 1 0 1 1 2 2 0 0 0 0 1 1 1 2 0 0 1 0 1 0 0 1 1 1 1 0 0 2 1 2 1 1 1 0 1 1 1 0 0 1 0 1 0 2 2 0 1 0 0 1 1 0 0 0 0 1 1 2 0 0 0 0 0 2 0 1 0 0 0 2 1 2 0 0 2 1 0 2 2 0 2 2 0 1 1 1 1 1 1 2 1 1 1 1 1 1 2 0 1 0 0 2 0 0 0 1 0 0 1 1 2 2 2 1 0 2 1 0 0 2 0 1 0 0 0 0 2 0 2 2 2 0 1 0 1 1 0 1 1 1 0 0 0 2 1 1 1 2 0 2 0 0 0 0 0 0 0 0 0 0 1 1 0 0 0 0 0 1 0 1 0 0 1 0 0 0 1 2 1 1 0 0 0 0 0 0 0 0 0 0 0 2 0 2 2 0 1 0 1 0 0 0 0 1 1 1 0 0 0 1 0 1 1 1 0 0 0 1 0 0 1 2 2 0 1 1 0 0 2 1 1 2 0 0 2 0 1 1 0 1 0 1 0 0 2 0 2 2 1 0 0 0 1 1 0 1 0 1 0 0 0 0 0 0 0 1 2 0 1 0 1 0 1 1 0 1 1 2 1 0 0 1 1 1 0 1 0 2 0 2 1 0 0 0 1 0 1 0 1 2 0 0 0 0 0 1 0 1 1 0 0 1 1 2 0 1 1 0 0 0 0 0 1 1 2 1 1 0 0 1 0 0 0 0 0 0 0 0 0 0 0 0 0 0 0 0 1 0 2 0 0 0 2 1 0 0 0 2 0 2 0 0 0 0 0 0 1 1 1 1 0 2 0 1 1 2 1 2 1 1 1 1 0 1 0 0 0 1 0 1 0 2 0 2 1 0 0 0 0 2 2 0 2 0 1 0 1 1 2 0 2 2 1 1 1 1 0 0 1 2 0 1 1 1 1 1 0 0 1 1 1 0 0 1 0 1 1 0 2 0 0 0 0 2 2 0 0 1 1 1 1 2 0 0 0 2 0 0 1 0 0 0 0 2 0 2 0 0 1 0 1 0 2 0 1 1 0 1 0 2 2 0 0 1 1 0 1 0 1 0 0 1 0 0 1 1 0 1 0 1 0 0 2 0 2 2 0 0 1 0 0 1 0 2 2 0 1 1 0 0 0 1 0 1 1 0 0 0 0 2 0 1 2 0 0 0 0 0 0 0 2 0 1 0 2 0 2 0 0 1 0 1 1 0 1 1 0 0 2 1 1 0 0 0 0 0 0 0 0 1 0 0 0 1 0 0 0 0 0 0 0 0 0 0 0 0 0 0 1 0 0 0
126 0 0 2 1 0 0 2 0 2 1 0 0 0 0 0 0 2 2 1 1 1 2 0 2 0 0 1 1 1 2 1 2 2 0 0 1 1 0 0 0 0 0 0 0 0 0 0 0 0 0 2 0 0 1 2 0 1 1 0 1 1 0 1 1 1 1 0 0 0 0 0 2 2 0 2 2 2 2 1 1 0 1 1 0 0 0 0 0 2 0 0 0 0 1 1 0 2 2 2 0 0 0 1 1 1 2 0 0 2 0 1 1 2 2 2 2 0 0 0 2 2 1 1 0 0 0 1 2 2 0 0 0 0 0 0 0 0 0 0 1 0 2 0 0 1 1 0 0 0 0 0 0 1 1 0 0 0 0 0 0 0 0 1 1 2 0 0 0 2 2 1 2 0 2 0 2 0 1 1 1 0 0 0 0 0 0 1 0 0 0 1 0 1 1 1 2 0 0 0 0 0 0 0 1 0 1 1 1 0 1 0 1 0 1 2 0 0 2 0 2 2 2 0 0 0 1 1 1 1 1 1 0 0 2 0 0 1 0 1 1 0 2 2 0 2 1 0 1 0 0 0 0 0 0 0 0 2 1 2 1 2 0 0 1 1 0 1 1 1 0 1 1 1 1 1 0 2 1 0 0 0 1 1 2 1 1 2 0 2 2 1 2 2 2 2 0 0 0 0 2 0 1 0 0 0 0 0 1 1 0 2 0 1 1 0 1 1 0 0 1 2 1 1 0 0 1 1 0 0 0 1 0 1 0 0 0 2 0 1 2 2 2 2 0 0 1 1 2 1 2 0 0 0 0 0 0 0 0 0 1 1 1 0 1 1 0 1 1 1 1 1 1 1 1 2 1 1 0 1 1 1 0 0 1 0 0 1 0 1 1 1 1 0 2 1 1 0 0 0 0 0 1 2 0 0 1 0 0 0 0 0 0 0 1 2 0 0 1 0 0 1 0 1 1 1 1 1 0 0 0 1 0 1 1 1 0 1 0 1 2 1 2 1 0 1 2 0 1 1 1 0 0 2 1 0 1 0 0 0 0 0 0 0 0 2 0 1 0 0 2 1 0 2 1 1 1 0 0 1 0 1 0 0 2 0 0 1 1 0 1 2 0 1 0 1 1 2 0 0 0 0 1 1 0 0 1 0 2 0 0 2 0 0 0 1 0 2 0 2 2 2 1 0 0 1 1 1 1 1 1 0 0 0 0 0 2 0 0 1 1 0 1 1 1 2 1 0 2 1 0 1 0 1 1 2 1 0 0 1 0 0 1 2 1 1 1 1 1 1 1 1 1 0 0 0 1 2 0 1 1 0 2 0 0 1 2 0 0 0 0 0 0 0 2 0 0 0 0 0 0 2 1 1 2 0 0 2 2 2 0 0 0 1 0 0 1 1 0 0 0 0 0 0 0 0 2 1 0 0 0 0 0 0 0 0 1 0 2 1 2 2 1 2 1 0 0 1 0 0 0 0 0 2 1 0 1 1 0 1 0 0 0 1 1 2 1 1 0 1 1 1 0 0 0 0 0 0 1 0 1 0 0 2 2 2 1 2 1 1 1 0 0 1 0 0 0 2 0 0 0 0 0 1 1 0 0 2 2 1 0 0 0 0 1 2 0 1 0 0 0 0 0 1 1 0 0 1 0 1 0 0 1 0 2 2 1 1 1 2 0 0 0 0 0 0 0 1 0 0 0 0 1 0 1 0 0 0 0 0 0 1 2 2 0 0 0 2 0 2 1 0 0 0 0 1 0 0 2 2 0 2 1 1 1 1 1 1 1 2 0 2 1 2 1 1 0 0 0 0 0 0 0 1 2 0 1 0 0 2 2 0 1 0 0 0 0 0 1 1 0 2 2 2 2 0 0 0 1 2 1 2 2 0 0 0 0 0 0 0 0 0 0 0 0 0 0 1 0 0 2 2 0 2 2 0 0 1 0 0 0 1 0 0 0 0 1 0 2 0 0 0 2 1 0 2 0 1 2 2 2 2 2 0 1 1 0 0 0 2 2 0 1 2 1 0 1 0 0 0 0 1 2 0 1 1 0 1 0 1 0 1 1 0 1 1 0 2 2 1 0 2 0 0 1 0 1 1 0 0 0 1 1 2 0 0 0 0 0 0 0 0 2 1 1 2 0 0 0 1 1 0 1 0 1 0 1 1 0 2 0 0 1 0 1 0 1 0 1 0 0 0 0 0 0 2 2 0 2 0 0 0 0 2 0 0 2 1 0 1 1 0 0 0 0 0 0 1 2 0 1 0
127 0 0 2 0 0 0 2 0 1 0 1 1 1 0 1 0 1 0 1 1 0 0 0 2 0 0 2 0 2 2 1 1 1 1 0 0 1 0 0 2 2 0 1 0 1 0 0 1 0 0 0 1 1 1 2 0 0 0 1 0 0 0 2 0 0 1 2 0 0 0 0 1 1 1 1 1 0 2 0 0 0 2 0 2 0 0 0 0 2 0 0 1 0 1 1 0 1 0 0 0 1 1 0 1 1 2 0 0 2 0 2 1 1 2 2 2 0 0 2 2 0 2 1 1 1 1 0 2 0 1 1 0 0 0 0 0 0 0 0 1 0 0 0 0 1 0 0 0 0 1 1 1 0 0 0 0 2 0 2 2 2 0 2 0 1 0 0 1 2 1 1 0 2 2 0 0 1 0 1 1 1 0 1 1 1 2 2 0 0 0 2 0 1 1 0 2 0 0 0 1 1 0 0 0 0 1 0 2 0 0 0 1 1 2 2 0 0 2 2 2 0 2 0 1 1 0 1 0 0 1 1 0 0 1 1 0 2 0 0 0 0 2 2 0 2 0 0 0 0 0 0 1 1 1 0 0 1 0 0 0 0 0 0 0 0 1 1 2 1 0 0 1 2 0 0 0 2 1 0 0 1 0 0 0 0 0 2 0 2 2 1 0 2 1 0 0 0 1 0 0 0 0 1 0 0 1 0 1 1 0 1 0 1 1 0 2 1 0 0 0 2 1 0 0 0 0 1 1 0 0 2 1 1 0 0 0 2 1 1 1 1 2 2 0 0 0 1 1 1 1 0 0 1 0 1 1 0 0 1 1 1 2 1 1 0 0 1 1 0 2 2 1 1 1 2 1 1 0 1 0 0 0 0 1 1 1 0 0 0 0 0 1 0 2 0 0 0 0 0 0 1 1 1 0 1 0 0 0 0 0 0 0 0 0 2 0 0 0 0 1 0 0 0 2 1 1 2 2 2 0 0 2 2 2 0 0 2 0 1 1 1 1 0 1 1 1 0 0 1 0 0 0 2 1 0 1 1 1 1 1 0 0 1 1 1 1 2 0 0 1 1 2 1 0 1 0 1 1 0 1 1 0 1 0 0 1 1 1 0 2 2 0 1 0 0 0 1 0 1 1 1 1 1 1 1 1 1 0 1 0 1 0 1 0 2 1 0 1 1 1 2 2 1 1 2 0 0 0 2 0 1 1 0 2 0 1 0 2 2 1 0 1 1 1 2 1 2 0 2 1 1 0 2 2 0 0 1 2 1 0 0 0 0 0 0 0 1 1 0 0 1 1 0 0 0 1 2 0 1 0 0 1 0 0 1 1 1 0 0 0 0 1 0 2 0 1 0 0 1 1 2 2 1 1 2 2 0 1 0 0 0 0 1 1 1 0 1 0 0 0 0 1 1 1 1 1 1 0 0 0 2 0 0 1 0 0 0 1 1 0 0 0 2 1 0 1 1 0 1 0 1 0 0 1 0 2 2 0 1 1 0 0 0 1 1 0 2 0 0 0 1 0 1 1 0 0 1 1 1 2 0 0 0 0 0 1 1 1 2 0 1 0 1 1 0 0 1 0 0 0 0 0 2 2 0 0 2 2 0 0 0 0 0 0 1 0 2 0 0 0 2 1 2 1 0 0 1 1 0 1 1 0 0 1 1 0 0 0 1 0 0 0 0 0 1 0 0 0 0 0 0 0 0 0 1 0 0 0 0 0 2 1 1 0 1 2 0 0 1 1 0 1 1 1 1 1 0 1 1 0 2 1 1 1 2 0 2 2 2 0 1 1 2 0 0 0 0 0 1 0 1 0 1 2 0 2 0 0 0 1 1 0 1 0 0 1 0 0 0 0 0 0 2 2 0 0 0 0 2 0 2 2 0 0 0 0 0 0 0 1 0 0 0 0 0 0 0 0 0 2 2 0 2 2 0 0 0 0 0 1 1 1 0 1 2 1 0 1 0 0 0 1 1 0 1 0 0 1 1 0 0 2 0 0 0 1 0 1 1 1 1 0 2 2 0 2 0 0 0 0 1 0 0 2 0 1 2 1 1 0 2 0 0 0 0 0 2 2 0 0 2 0 2 1 0 1 1 1 1 0 0 0 1 0 0 0 0 0 0 0 1 2 2 0 1 0 0 0 0 2 0 1 0 1 0 1 1 0 2 0 1 1 0 0 0 0 0 1 0 1 0 0 0 0 0 0 0 0 0 0 0 0 1 1 0 1 1 0 0 0 0 2 0 0 0 0 0 0 0 0 0
128 0 0 0 0 0 0 2 0 1 0 0 0 0 0 0 0 2 0 1 1 1 0 1 1 0 0 2 0 2 2 1 0 0 0 0 1 0 2 0 0 0 0 0 1 0 1 0 0 0 0 0 0 0 0 2 0 0 0 0 1 1 0 2 0 1 0 0 0 0 0 0 2 2 1 2 2 2 2 0 1 0 2 0 2 0 0 1 1 2 0 1 0 0 2 2 0 1 1 2 2 1 1 1 0 0 2 2 1 1 0 1 1 1 1 1 1 0 1 1 1 1 1 2 1 1 1 2 2 2 0 0 1 0 1 1 0 0 0 0 0 0 0 0 0 1 1 0 0 0 0 1 0 0 0 0 0 1 0 1 1 1 0 2 1 2 0 1 0 0 0 0 1 1 1 0 0 1 1 1 1 0 1 0 1 0 1 2 0 0 1 2 0 0 2 2 2 0 0 0 2 0 0 0 0 0 1 0 1 0 1 0 1 0 2 1 1 0 2 1 2 0 1 0 1 2 1 2 0 0 0 0 0 0 2 0 0 1 0 0 0 0 1 2 0 2 0 0 1 1 1 1 0 0 0 0 1 2 0 0 0 0 1 0 0 0 1 0 0 0 0 2 1 2 1 0 1 2 2 0 1 0 1 1 2 1 1 0 0 2 1 2 0 2 1 0 0 1 0 1 1 0 0 1 0 0 0 0 1 1 0 1 0 1 1 0 2 1 1 1 0 2 1 1 1 0 0 0 0 0 0 2 1 2 0 0 0 2 1 2 1 1 1 0 0 0 0 0 1 2 1 0 0 0 0 0 1 0 0 2 2 2 1 1 0 0 1 1 1 0 2 2 2 2 0 2 0 1 0 2 0 0 0 0 0 0 0 0 0 0 0 0 1 0 2 1 1 0 0 0 0 0 0 2 1 0 0 2 0 0 1 0 2 2 2 2 0 0 0 0 2 1 2 0 1 1 1 1 2 0 0 1 0 0 0 0 0 0 0 0 2 1 2 2 0 2 2 0 0 0 0 1 0 2 1 0 0 0 0 1 1 1 0 1 1 1 1 2 0 1 1 1 1 2 1 1 1 0 0 1 1 2 0 0 1 0 1 0 0 0 0 0 1 2 1 1 1 1 1 2 1 1 2 1 0 0 2 0 1 1 0 1 0 1 1 1 1 0 2 2 2 2 2 0 2 2 0 0 0 2 0 1 0 0 0 0 0 0 0 0 0 0 0 1 1 1 1 1 0 2 0 1 0 1 2 1 1 0 1 0 1 0 1 1 1 0 0 0 0 0 0 1 1 0 1 0 0 1 0 1 0 0 1 0 1 0 1 2 0 0 0 1 0 0 1 0 1 1 0 1 1 1 1 2 2 1 2 0 0 1 1 0 0 0 1 0 0 1 1 0 0 0 1 1 0 1 1 0 0 0 1 0 0 0 1 2 0 0 2 2 1 0 1 2 2 0 1 0 1 1 0 2 0 1 2 0 1 1 1 0 0 0 2 2 0 2 0 1 0 1 1 1 0 1 1 0 1 1 2 0 1 1 1 2 1 2 1 2 0 0 0 2 1 2 1 1 0 2 0 1 0 0 0 1 2 0 1 2 2 0 0 0 0 0 0 0 0 1 0 0 0 0 0 1 0 0 0 1 0 1 0 0 0 0 0 0 2 1 0 1 1 1 0 0 0 1 0 0 0 0 0 0 0 0 0 0 1 1 0 1 1 2 1 0 0 0 0 0 1 2 2 0 1 0 0 0 2 1 1 1 0 1 0 1 1 2 1 1 0 2 0 1 1 1 0 0 1 1 1 0 0 0 0 1 1 0 1 0 0 1 1 0 1 1 1 0 2 1 1 1 1 2 0 2 2 1 0 0 1 2 0 2 2 1 1 1 0 0 1 0 0 1 0 0 1 0 0 0 1 0 1 1 1 2 1 1 1 0 0 0 0 1 0 0 0 1 0 0 2 0 0 0 1 1 0 1 0 0 1 0 1 0 1 0 0 1 1 0 0 1 1 0 1 0 2 0 1 0 0 1 0 1 1 0 2 1 0 1 0 0 0 1 0 1 1 1 0 2 2 2 0 2 0 1 1 0 2 1 0 1 1 0 0 0 1 0 0 0 2 0 0 1 2 0 0 0 0 0 0 0 1 0 2 0 1 0 2 0 0 2 0 2 0 0 0 2 2 0 2 2 0 0 0 0 1 0 1 0 1 0 0 0 0 1 0 0 1 0 1 0 0 1 0 1 0 0 0 0 0 0 1 1
129 0 0 1 1 0 0 2 1 1 1 1 0 2 0 2 0 1 1 0 2 0 0 0 2 0 0 2 0 2 2 0 0 0 0 0 1 1 0 1 1 1 0 1 0 1 1 1 1 0 0 1 0 0 0 1 0 0 0 1 1 0 0 1 0 1 1 0 0 0 1 1 2 2 0 2 2 2 2 0 2 0 2 0 1 0 0 1 1 1 0 0 2 0 0 2 0 0 0 0 1 1 0 0 1 1 2 1 1 1 0 1 1 2 2 2 2 0 1 1 1 0 1 2 1 1 1 2 2 2 0 0 0 0 0 0 0 0 0 0 0 0 0 0 0 1 0 0 0 0 0 1 0 0 0 0 0 2 0 1 1 1 0 1 0 1 0 0 0 2 2 1 1 1 0 0 0 0 1 1 1 0 1 0 1 0 2 2 1 1 0 2 1 1 1 0 1 1 0 0 0 0 0 0 1 0 1 0 0 0 0 0 2 1 0 2 0 0 1 1 1 0 2 1 0 2 2 1 1 1 0 1 0 0 1 0 0 2 0 0 0 0 1 1 0 2 0 0 2 2 2 2 0 1 1 0 1 2 0 1 0 1 0 0 0 0 0 1 2 2 0 1 0 2 0 0 1 1 1 0 1 0 0 0 0 0 0 1 0 2 0 1 1 2 2 1 1 1 0 0 0 0 0 2 0 1 0 0 0 0 0 1 0 2 2 0 2 1 1 1 0 2 2 1 0 0 0 0 0 0 0 2 1 1 0 0 0 1 0 0 1 0 2 1 0 0 0 1 2 1 1 0 1 0 1 1 1 1 0 1 1 1 0 0 0 0 0 2 2 0 2 2 0 0 0 0 0 1 0 2 1 0 0 1 0 0 1 1 1 0 0 0 0 0 2 1 1 2 0 0 0 0 1 2 1 0 1 1 0 0 0 0 1 1 1 2 0 1 0 1 0 1 1 1 0 1 1 1 1 0 1 0 1 1 1 1 0 1 0 1 2 2 1 0 2 2 2 1 1 2 0 0 0 0 0 0 0 1 1 2 1 2 1 0 0 2 0 1 0 1 2 2 0 2 1 0 2 0 0 1 1 0 0 0 1 0 1 1 1 0 0 1 1 1 0 1 1 0 0 2 2 0 1 0 1 1 2 1 1 0 0 2 0 0 0 2 0 0 1 1 1 2 1 0 1 1 0 2 2 0 2 0 1 0 0 0 0 0 1 1 0 1 1 0 1 0 1 0 2 0 0 0 1 2 2 0 0 0 2 0 1 0 0 1 0 0 1 2 2 0 0 0 1 1 1 1 2 2 0 1 0 0 0 0 0 0 0 0 0 0 0 1 0 0 2 0 1 0 0 0 0 2 0 1 1 0 0 1 2 2 0 0 0 0 1 0 0 0 0 0 0 0 0 0 0 0 1 2 0 0 0 0 0 0 1 0 0 0 2 2 1 1 0 1 2 0 2 0 1 1 0 2 0 0 2 0 2 2 1 0 0 0 2 1 0 1 0 1 1 1 1 1 1 0 0 0 0 0 1 0 1 0 1 0 1 1 1 2 1 1 0 0 0 1 1 0 0 2 0 2 0 0 0 0 0 0 0 2 1 0 0 0 0 0 0 1 0 1 2 0 0 0 1 2 0 2 0 2 1 1 0 0 0 0 1 1 2 1 1 2 0 0 0 0 0 0 0 1 0 0 0 0 0 0 1 0 0 1 1 1 1 0 2 1 0 2 1 2 0 1 1 1 0 1 0 0 2 1 2 2 0 2 1 1 1 1 0 2 1 2 0 1 0 1 0 0 0 1 1 2 0 1 0 2 1 1 2 1 1 1 1 0 1 0 1 0 1 2 0 0 1 0 1 2 2 0 0 0 1 2 1 2 1 1 0 0 1 0 0 0 0 0 0 0 1 0 0 0 0 1 1 1 0 2 2 0 0 0 0 0 0 2 0 0 0 0 0 0 1 0 0 0 0 0 0 0 0 1 2 2 2 2 1 0 1 2 0 0 0 2 2 0 0 2 2 0 2 0 0 1 0 1 0 1 2 0 0 1 0 1 1 1 0 0 2 1 0 1 1 1 0 1 1 0 1 0 1 2 0 0 1 0 0 0 0 1 1 2 0 0 0 0 1 0 0 1 0 2 0 1 0 0 2 1 1 0 2 0 0 1 1 1 0 1 1 1 2 1 1 0 0 0 0 0 1 1 2 0 0 0 0 0 0 1 0 0 1 1 0 1 1 0 1 0 0 0 0 0 1 0 0 0
130 0 0 1 0 0 1 1 0 1 1 0 0 0 0 0 0 2 2 1 1 1 0 0 2 0 0 1 0 2 2 1 1 0 1 1 2 1 0 0 1 1 0 0 0 0 1 0 0 1 1 1 0 0 1 1 0 0 0 0 1 0 1 2 0 0 0 1 0 0 0 2 2 2 1 2 2 2 2 1 1 0 1 1 1 0 0 0 0 2 0 0 2 2 0 0 0 0 0 0 2 0 0 0 1 1 2 1 1 1 0 1 0 0 0 0 0 0 0 2 2 0 1 1 0 0 0 2 2 2 0 0 0 0 0 0 0 0 0 1 2 0 2 0 0 1 0 0 0 0 1 1 0 0 0 0 0 0 1 0 1 0 1 2 1 1 0 0 0 1 1 0 0 2 1 0 0 0 0 1 1 1 0 0 0 0 2 1 1 2 0 2 0 0 1 1 0 1 0 0 0 0 0 1 2 0 0 0 1 0 1 0 0 0 2 2 1 1 2 1 1 0 2 0 1 2 1 2 0 0 0 0 0 0 0 0 0 2 0 0 0 1 2 2 0 2 0 0 0 0 0 0 0 1 1 0 0 1 0 1 0 1 0 0 0 0 0 1 1 0 0 0 0 2 0 0 0 2 1 0 0 0 1 1 1 1 2 2 0 2 1 2 1 2 1 1 1 2 0 2 1 0 1 1 0 1 0 0 1 1 0 1 0 1 0 0 2 1 0 0 1 2 0 1 1 0 0 1 1 0 0 1 0 1 0 1 0 2 0 2 1 1 2 2 0 0 0 0 2 2 1 0 1 1 1 2 2 1 0 1 1 1 1 1 0 1 1 2 2 0 2 2 1 1 1 0 0 1 0 1 0 1 1 1 0 0 0 1 1 0 0 0 1 0 2 2 2 0 1 1 0 1 1 2 1 0 0 0 0 0 1 0 1 1 1 2 0 1 0 1 0 1 0 0 1 0 0 0 2 2 0 0 1 2 2 1 0 1 0 1 2 0 2 0 0 1 2 0 1 1 0 1 0 2 1 1 0 2 2 2 2 1 0 1 1 1 1 1 0 0 1 1 0 2 0 1 0 0 0 0 0 2 0 0 1 0 1 2 1 1 1 2 0 2 2 0 0 0 0 2 2 1 1 1 1 1 2 0 0 1 0 2 0 0 0 1 0 0 2 1 1 2 2 1 0 2 1 1 1 2 0 0 1 1 0 1 0 0 1 1 2 0 0 0 1 1 2 1 1 1 0 0 1 2 2 0 1 1 1 1 1 0 0 1 0 0 1 1 1 0 0 1 0 0 0 0 0 1 0 1 0 0 1 0 1 1 1 2 2 2 0 0 1 0 0 0 1 0 0 1 1 2 2 2 1 1 1 0 1 0 0 0 0 1 0 1 1 1 1 0 0 0 0 1 1 0 1 0 0 0 0 1 2 0 1 1 1 1 2 2 0 1 0 1 1 0 1 1 1 1 0 2 1 1 1 1 2 1 0 1 1 0 1 0 1 1 0 2 0 0 0 1 0 0 0 1 2 0 2 0 1 1 0 2 2 2 1 1 2 1 1 0 0 0 0 0 0 2 1 1 0 0 0 1 1 0 0 1 1 0 0 0 0 0 0 1 0 1 1 0 0 0 0 2 0 1 1 0 1 0 0 0 0 0 0 0 1 1 0 1 0 0 0 0 0 0 0 0 2 1 0 1 0 0 0 0 1 0 1 0 0 1 0 1 0 1 1 1 0 2 1 1 0 1 1 0 1 1 1 2 0 2 0 1 1 1 1 2 2 1 1 2 1 2 0 0 1 2 2 2 0 0 0 2 1 0 0 1 1 1 1 0 2 0 1 0 1 1 1 0 1 1 1 2 2 2 0 0 1 2 1 2 2 0 0 0 0 1 1 1 1 0 0 0 0 0 1 0 2 0 1 1 0 2 2 0 0 1 0 0 1 1 0 0 0 0 2 0 2 1 1 0 1 0 0 1 0 1 2 1 1 1 2 1 1 1 0 0 1 0 0 0 0 1 2 0 2 0 0 0 0 2 0 0 1 2 0 2 0 1 0 0 1 1 1 1 0 2 2 2 0 2 0 1 0 0 0 1 0 0 0 0 0 2 0 0 0 2 0 0 0 0 1 2 1 0 1 1 1 0 1 0 1 0 1 0 1 0 0 1 0 1 1 0 2 0 1 0 1 0 1 0 0 0 0 0 0 0 1 0 0 0 0 1 0 0 2 0 0 0 0 0 1 0 0 1 0 0 0 0 1 0
131 0 0 0 0 0 0 1 0 1 1 0 0 1 0 1 0 1 1 1 0 1 0 0 2 0 0 1 0 2 2 0 1 1 0 0 1 1 0 0 0 0 0 2 0 2 1 1 1 0 0 2 1 1 1 0 0 0 0 0 0 2 2 2 0 0 0 1 0 0 0 2 2 2 2 2 2 0 2 0 0 0 2 0 2 0 0 0 0 2 0 0 0 0 1 2 1 1 1 1 1 0 1 1 0 0 2 1 1 1 0 2 0 2 2 2 2 0 0 1 1 0 2 1 1 1 1 2 2 2 1 1 0 0 0 0 0 0 0 0 0 0 1 0 0 0 0 0 1 1 1 1 1 1 0 0 0 0 1 1 1 1 0 1 1 1 0 1 0 1 1 2 1 1 2 0 0 0 0 0 0 1 1 0 1 0 1 1 0 0 0 1 1 1 0 1 1 0 0 0 1 1 0 1 0 0 1 0 2 0 0 0 1 0 1 1 1 0 1 1 2 1 0 0 1 0 2 2 0 0 0 0 0 0 1 0 0 2 0 0 0 0 2 0 0 0 0 0 2 2 2 2 1 0 0 0 1 2 0 1 0 1 0 0 1 0 0 0 1 1 0 0 1 2 0 1 0 2 2 0 0 1 1 1 1 2 0 0 0 2 1 2 1 2 2 1 1 2 0 2 2 0 1 0 1 0 1 0 1 1 0 1 0 2 1 0 2 0 1 1 1 1 2 2 0 0 0 2 2 1 0 1 0 1 0 0 0 2 1 2 2 1 2 2 0 0 0 0 1 1 1 1 0 0 0 0 2 0 0 1 2 2 2 1 2 0 1 1 2 1 1 1 1 1 0 1 0 2 1 1 1 1 0 1 0 0 0 0 0 0 0 0 0 0 2 1 1 2 1 1 1 1 0 1 0 0 0 0 0 0 0 0 1 1 1 2 0 0 0 0 0 1 1 0 1 1 1 2 2 1 1 0 1 1 1 0 0 1 0 0 1 0 2 1 1 2 1 0 0 1 0 1 0 2 2 0 1 2 1 2 2 2 1 1 1 0 2 2 0 0 0 0 1 2 0 0 0 0 0 0 1 1 0 1 2 1 0 0 0 2 2 0 1 1 2 0 0 1 0 2 1 0 2 2 0 1 2 0 1 1 0 1 1 0 0 0 0 0 1 0 1 2 2 0 2 2 0 0 0 2 0 0 0 0 0 0 0 1 1 0 0 1 1 1 1 1 1 0 2 0 0 0 0 1 2 0 0 0 0 1 0 0 0 1 0 1 1 1 1 0 0 0 1 0 1 0 1 2 0 0 2 0 1 0 0 0 1 2 0 0 0 0 0 0 2 0 0 0 0 0 0 1 1 2 1 0 1 0 0 1 1 0 0 0 1 0 1 1 1 0 0 0 0 0 0 0 1 0 0 0 0 0 0 0 1 1 0 0 2 1 1 1 0 1 2 0 2 1 0 2 0 1 0 0 1 0 2 2 1 1 1 1 1 2 0 2 0 1 1 1 1 1 0 0 0 0 0 1 2 0 1 0 0 0 0 0 1 1 1 0 0 1 1 2 1 1 0 2 0 2 1 0 0 1 1 0 0 2 2 0 0 0 0 0 1 1 0 1 1 0 0 0 0 1 1 0 0 0 1 0 0 0 0 0 0 0 0 2 1 2 1 1 0 0 0 1 0 1 0 0 0 0 0 0 0 0 0 0 1 0 0 1 2 2 0 0 0 1 0 2 0 1 2 2 0 1 0 0 1 1 0 1 1 0 0 2 0 1 1 1 0 1 1 2 1 0 1 1 0 1 1 1 0 2 2 0 0 0 0 2 2 0 0 0 0 0 0 1 1 0 0 1 0 2 2 1 0 0 0 2 0 2 2 0 0 0 0 1 2 0 0 0 0 0 0 0 0 0 0 0 1 1 1 1 1 0 1 0 0 0 0 1 0 0 0 1 0 0 2 0 0 0 2 0 0 1 0 0 1 0 1 1 2 0 0 0 0 0 0 1 1 0 0 2 2 1 1 0 0 0 0 2 1 0 1 2 0 1 0 1 0 1 1 0 1 1 0 1 1 1 0 1 1 0 2 0 2 1 1 1 0 0 0 2 0 0 0 1 2 0 0 0 2 1 1 0 1 0 0 1 1 0 2 0 2 0 2 1 0 1 0 0 1 1 2 0 0 0 1 0 0 1 0 0 0 1 1 0 0 0 0 0 0 0 0 1 1 2 0 0 0 0 0 0 0 0 0 0 0 0 1 0
132 0 0 1 0 0 0 2 0 2 2 0 1 1 1 0 1 1 0 0 1 0 0 0 2 0 0 2 0 2 2 1 2 2 0 0 0 0 1 0 0 0 1 1 0 1 0 0 0 0 0 2 2 2 0 0 0 0 0 0 1 1 0 2 0 0 0 1 0 0 0 0 2 2 1 2 2 0 2 0 0 0 1 1 0 0 0 1 1 2 1 1 1 0 0 0 0 2 1 1 2 0 0 0 2 2 2 0 0 2 0 2 1 2 2 2 2 1 1 1 1 0 1 2 1 1 1 0 0 0 0 0 0 0 0 0 0 0 0 1 0 0 1 0 0 0 0 0 0 0 0 0 0 0 0 0 0 1 0 1 0 0 0 2 1 1 1 1 0 0 0 1 0 2 1 0 0 0 0 0 0 0 0 1 2 2 1 1 1 2 0 2 0 0 2 1 2 0 0 0 0 0 0 1 1 0 2 0 2 0 1 0 1 0 1 2 0 0 1 1 2 1 1 0 0 1 2 1 0 0 0 0 1 1 0 1 0 2 0 0 0 1 2 1 0 1 0 0 1 1 1 1 0 0 0 0 1 1 0 1 0 1 0 0 0 0 0 0 2 2 0 0 1 1 0 0 0 2 2 0 1 0 1 1 1 2 0 2 0 2 1 1 1 2 1 1 0 1 0 0 0 1 0 1 0 0 1 0 0 0 1 1 0 0 0 0 2 0 0 0 0 1 1 1 2 1 1 0 1 2 0 1 1 0 0 0 0 1 0 0 0 0 2 2 0 0 1 1 2 1 0 0 0 0 0 1 1 0 0 1 2 2 2 0 2 1 1 1 2 1 2 1 1 1 0 1 0 2 0 0 1 1 0 0 1 1 1 0 0 0 0 0 1 0 2 0 0 0 0 0 0 0 0 1 1 0 0 1 1 1 0 1 0 0 0 2 0 1 0 1 0 1 1 1 2 1 1 1 2 1 1 0 0 1 1 0 0 0 0 0 2 0 0 0 0 0 2 0 0 2 0 0 0 1 1 1 0 2 1 2 2 2 0 0 0 2 0 2 0 2 1 1 0 2 1 1 1 0 0 0 0 2 0 1 1 0 0 2 1 1 1 2 2 1 1 0 0 0 0 2 2 1 1 1 0 0 1 1 1 0 0 2 0 0 0 2 0 0 1 1 1 2 0 0 0 0 0 1 1 1 1 1 0 0 0 0 2 0 1 1 2 0 1 1 1 1 1 1 1 1 0 0 1 1 1 1 0 0 1 0 0 0 1 1 1 0 0 1 1 0 0 0 0 0 0 0 0 2 0 1 1 0 1 0 0 0 1 1 1 1 1 0 0 0 0 0 0 0 0 0 0 1 0 1 1 0 0 2 2 2 0 0 0 0 2 1 0 0 0 0 0 0 0 1 0 0 0 2 0 0 0 2 1 0 1 1 0 1 2 2 2 0 1 1 1 0 1 0 0 1 0 1 0 0 2 0 1 2 1 1 1 0 0 0 1 1 0 2 0 0 1 1 0 0 1 0 0 0 1 0 0 1 0 2 2 2 2 1 1 2 0 0 0 1 1 0 0 2 0 1 0 1 0 0 2 1 2 2 2 0 1 0 0 0 0 1 0 1 0 0 0 1 1 1 1 1 0 0 0 0 0 0 0 0 0 0 1 0 0 0 0 0 0 0 0 0 0 1 0 0 0 0 1 0 1 2 0 0 1 0 0 0 2 2 0 0 0 1 0 1 0 0 0 1 1 0 1 2 0 0 0 0 1 0 0 1 0 2 2 1 1 2 2 2 1 0 0 0 0 0 0 1 0 1 2 0 2 0 1 1 2 0 0 1 0 0 2 0 0 0 0 0 2 2 2 0 0 0 0 2 0 2 1 1 0 0 0 0 1 0 1 0 0 0 0 0 0 1 0 0 1 1 1 1 1 0 0 0 1 1 0 2 0 0 0 1 0 0 2 0 0 0 2 0 0 1 0 1 2 1 1 1 1 0 0 1 1 0 0 2 2 0 0 2 0 0 0 0 0 0 0 2 0 0 2 1 0 1 0 1 1 1 0 0 0 0 0 1 1 0 0 1 0 1 0 0 2 1 0 0 0 1 0 1 1 1 0 2 0 0 0 1 0 0 0 1 0 0 0 0 1 0 1 0 1 0 1 1 0 2 0 0 1 0 0 1 1 0 1 0 0 1 0 0 0 0 1 0 2 0 0 0 1 0 1 0 1 0 0 0 0 0 0 0 0 0 0 0 1 0 2 1
133 0 0 1 1 0 0 1 0 0 0 1 0 0 0 0 0 1 1 2 0 1 0 1 1 0 0 1 0 2 2 0 2 1 1 1 2 1 0 0 1 1 0 1 0 1 0 0 1 0 0 1 0 0 0 1 1 0 0 0 1 0 0 1 0 2 2 1 0 1 0 1 2 2 1 2 2 2 2 1 1 0 2 0 1 0 0 0 0 2 0 0 2 1 0 2 2 2 2 2 1 0 0 0 2 2 1 1 2 0 0 2 1 2 2 2 2 0 0 2 2 0 2 2 2 2 2 2 2 2 1 1 0 0 0 0 1 0 1 1 1 0 0 0 0 2 2 0 0 0 0 2 1 0 0 0 0 2 2 1 0 0 0 1 0 2 0 0 1 2 1 1 0 2 1 0 0 0 2 1 2 0 0 1 1 1 1 1 1 2 0 2 1 1 1 2 0 0 0 0 0 0 0 1 1 0 1 1 1 0 1 0 1 0 1 2 0 0 2 2 2 0 2 0 1 0 0 2 1 1 0 0 0 0 1 0 0 1 0 0 0 0 1 2 0 2 0 0 0 0 0 0 0 1 1 0 0 1 0 0 0 0 0 0 0 0 0 0 1 0 0 1 1 2 0 1 0 0 0 0 0 2 2 2 2 2 2 2 0 2 1 2 1 2 2 1 1 0 0 0 1 0 0 1 0 0 0 0 0 1 0 0 0 1 1 0 1 1 0 0 1 2 1 2 1 0 0 1 0 2 0 2 0 1 0 0 0 1 0 1 2 1 1 2 0 0 0 0 2 1 2 0 0 0 0 0 1 0 0 1 2 2 1 1 1 2 0 1 2 1 1 1 0 0 0 1 0 2 2 2 2 1 0 1 0 0 0 0 0 0 0 0 1 0 2 0 0 1 0 0 0 0 0 2 1 0 0 1 0 0 1 0 1 1 1 1 1 1 0 1 0 2 0 1 0 0 0 0 1 0 1 0 1 0 0 1 0 1 0 0 1 1 2 1 0 1 2 1 1 1 0 0 0 1 1 0 1 1 0 1 1 1 1 0 1 0 2 2 0 1 1 1 0 2 2 0 2 1 1 0 0 1 0 0 2 0 0 1 1 1 1 2 2 1 0 0 0 1 0 1 1 1 2 2 0 0 1 0 1 1 0 2 0 0 0 2 0 0 0 1 1 1 2 2 0 2 0 1 1 1 1 1 1 0 1 0 0 0 1 1 0 2 2 1 1 0 1 2 0 2 1 1 0 1 2 1 1 0 1 0 1 0 1 2 1 0 1 1 1 0 1 1 1 0 1 0 1 2 1 1 0 1 2 0 2 1 1 0 0 0 0 0 1 0 0 0 0 1 0 1 1 1 0 1 1 0 1 2 1 1 0 0 0 1 0 1 0 1 0 1 1 1 1 2 0 0 0 2 0 0 1 1 0 0 2 0 1 0 2 0 2 0 0 0 1 0 1 0 0 0 0 2 0 0 1 0 2 2 1 1 1 0 0 1 1 2 0 2 1 0 1 0 1 0 0 0 0 0 1 0 1 0 0 0 1 1 0 2 1 1 0 0 1 2 1 1 0 2 0 0 0 0 0 1 1 0 0 2 2 0 0 0 0 0 0 0 0 1 0 0 0 1 1 2 0 1 0 0 0 0 0 0 0 0 1 1 1 1 0 1 1 1 1 1 0 0 0 2 1 1 1 1 1 0 0 0 0 0 0 0 0 1 2 2 0 0 0 2 0 0 0 1 0 1 1 0 0 1 0 0 0 0 1 0 0 2 0 2 2 0 1 1 1 1 0 0 1 0 0 0 1 1 0 0 2 0 1 1 1 1 1 0 1 1 0 0 1 0 2 0 0 2 0 2 2 2 0 0 1 2 0 1 2 0 0 0 0 1 1 0 0 0 0 0 0 0 0 0 1 0 1 1 2 1 0 1 2 0 0 0 1 2 0 0 1 1 1 0 2 0 0 0 0 0 0 0 0 2 2 2 2 2 2 0 0 0 1 1 0 2 2 0 0 2 2 1 2 0 0 0 0 1 0 0 1 1 0 1 0 1 1 1 0 0 1 0 0 1 2 1 1 1 0 1 2 0 1 2 1 1 0 0 0 1 0 1 1 0 1 1 0 0 2 0 0 1 0 1 0 0 1 0 2 1 1 0 2 1 0 1 0 0 0 1 2 0 2 0 1 0 0 1 0 1 0 2 2 0 0 0 0 0 0 0 0 1 1 0 0 0 0 0 0 0 0 0 0 0 0 0 2 1
134 0 0 1 1 0 0 2 0 1 0 1 1 2 0 1 0 0 0 2 0 0 0 0 2 0 0 2 1 2 2 2 0 1 1 0 2 2 0 0 2 2 1 1 0 2 0 0 0 0 0 1 1 1 0 1 0 0 0 2 0 0 0 2 0 0 0 0 0 0 0 1 2 2 1 2 2 0 2 0 0 0 2 0 1 0 0 0 0 2 0 0 0 0 2 2 0 1 1 1 1 0 2 0 0 0 2 0 1 1 0 2 1 1 2 2 2 0 0 1 2 1 1 2 1 1 1 1 2 1 1 1 1 0 0 0 0 0 1 0 1 0 1 0 1 1 0 0 0 0 0 1 0 0 0 0 0 0 0 0 1 0 0 2 0 1 0 0 1 1 1 2 0 2 0 1 0 0 0 0 0 1 0 2 2 2 2 1 0 1 0 2 1 1 0 2 1 0 0 0 0 0 0 0 2 0 0 1 0 0 0 0 2 0 2 2 0 0 0 0 0 0 2 0 0 1 1 0 0 0 0 0 0 0 2 1 0 2 0 0 0 1 1 2 0 2 0 0 0 0 0 0 1 0 0 0 0 2 0 0 0 0 1 0 0 0 0 0 2 2 0 0 1 2 0 0 0 2 2 0 1 0 0 0 1 0 0 1 1 2 0 1 0 1 1 0 0 1 1 0 1 0 0 0 0 0 0 0 1 1 0 1 0 2 1 0 2 0 0 0 1 2 1 2 1 0 0 1 1 2 0 0 0 2 0 0 0 1 0 0 1 1 1 2 0 0 0 0 1 1 0 1 1 0 1 0 1 1 0 2 2 2 1 0 1 0 1 1 1 0 2 2 1 1 0 1 0 1 1 2 0 1 0 1 0 1 1 0 0 0 1 1 1 0 2 1 1 1 0 0 0 0 1 1 0 1 0 1 1 1 0 0 1 1 1 2 0 0 0 0 0 0 0 1 0 1 0 0 2 2 0 0 0 0 0 2 0 2 0 0 1 1 1 1 1 2 1 0 1 1 0 0 0 1 1 1 0 2 2 2 2 2 0 2 2 0 2 2 0 0 0 0 2 2 0 0 0 0 0 1 1 2 0 0 0 0 2 1 0 1 0 1 1 2 0 0 0 2 0 0 0 0 1 1 0 0 2 0 1 1 0 1 0 0 1 1 0 0 2 1 1 2 1 1 0 1 0 1 1 2 0 0 0 0 0 0 2 0 0 0 0 0 2 2 2 2 0 1 1 2 0 0 1 2 1 1 0 1 2 1 0 0 1 2 1 0 1 1 1 0 0 1 1 0 1 0 1 0 0 0 0 0 1 0 1 1 1 2 0 0 0 1 0 0 0 0 0 0 0 0 0 1 2 2 0 0 0 1 2 2 1 0 0 0 1 1 0 0 0 0 0 0 1 1 0 0 1 2 0 0 0 1 0 1 2 1 0 0 2 0 2 1 0 1 2 0 2 0 1 1 0 1 0 0 1 0 2 2 1 0 0 0 2 2 0 2 0 1 0 1 1 1 0 1 0 0 0 0 1 0 1 0 0 0 1 1 1 1 2 1 0 1 0 0 0 0 0 2 0 2 1 1 0 1 0 0 2 2 2 0 1 0 0 0 0 1 0 0 1 0 0 0 1 1 1 1 0 0 0 0 0 0 0 1 1 0 1 1 0 1 1 1 0 0 0 1 0 1 2 2 1 1 1 0 1 2 0 0 1 0 0 0 1 1 1 1 1 1 0 1 1 1 0 0 0 0 0 0 2 2 0 2 0 0 0 2 0 2 2 2 0 2 0 1 0 0 0 0 0 0 0 1 0 2 1 1 1 0 1 1 2 0 1 1 1 0 2 0 1 0 1 1 2 2 1 0 0 0 1 1 0 0 2 0 0 1 1 0 2 0 0 2 1 1 0 1 1 0 0 0 1 1 1 2 1 1 1 0 0 0 0 1 0 0 0 1 1 0 1 0 0 0 0 1 0 1 0 0 1 1 1 1 2 0 0 0 0 0 1 1 1 0 1 1 2 0 2 0 1 0 0 0 0 0 1 1 0 0 0 1 0 1 0 0 0 0 0 1 2 1 1 1 0 1 1 0 1 1 0 1 1 0 0 1 0 0 0 1 0 1 0 0 2 1 0 1 0 0 0 1 1 0 1 0 2 1 2 1 0 1 0 0 1 0 2 1 2 0 0 0 0 0 0 0 0 0 0 0 1 0 0 0 0 2 0 0 1 1 0 2 1 0 0 1 1 0 0 0 0 0 1 0
135 0 0 2 0 0 0 2 0 1 0 1 0 0 0 0 0 2 1 1 1 1 1 1 1 1 1 1 1 1 0 0 0 0 0 0 1 2 0 0 2 1 0 1 0 1 1 0 0 0 0 0 1 1 0 2 0 0 1 0 0 1 0 2 0 1 0 1 0 0 0 1 2 2 2 2 2 1 1 0 1 0 2 0 2 0 1 0 0 2 0 0 2 0 2 2 0 1 1 1 1 0 0 1 1 1 2 1 1 1 0 1 0 2 2 2 2 0 0 1 2 1 2 0 0 0 0 2 2 2 2 2 0 0 0 0 0 0 0 1 2 0 0 0 0 1 0 0 0 0 1 2 1 0 0 0 0 1 1 0 0 0 0 1 1 2 0 0 1 1 0 1 2 0 1 0 0 0 1 0 1 1 0 1 0 0 1 1 0 2 1 2 0 0 1 1 0 0 0 0 2 2 0 2 2 0 0 0 1 0 1 0 1 0 1 1 0 0 0 0 0 0 2 0 0 1 1 0 0 0 0 0 1 1 1 0 0 2 0 0 0 1 2 1 0 1 0 0 0 0 0 0 0 0 0 1 0 1 0 1 0 1 0 0 0 0 1 2 1 1 1 0 1 2 1 0 0 1 2 0 0 0 1 1 1 1 1 2 0 2 1 0 1 2 2 1 1 0 0 0 0 0 1 0 1 1 0 0 2 2 0 1 0 1 1 0 1 1 0 0 1 1 0 1 1 0 0 1 0 2 0 2 1 1 0 0 0 0 0 2 1 2 2 1 0 0 1 1 1 2 0 1 0 1 0 0 1 1 0 0 1 1 2 0 2 1 1 1 1 1 1 1 1 1 0 1 0 1 0 1 1 1 0 0 1 0 0 0 0 0 0 0 0 0 1 0 1 0 0 0 0 0 0 2 1 0 0 2 0 0 0 0 1 1 1 2 0 1 0 1 0 2 0 1 1 1 0 1 0 0 0 0 0 0 0 1 0 1 0 0 1 1 2 1 0 0 2 0 0 1 0 0 0 2 2 0 2 1 2 2 2 2 1 0 0 1 1 2 0 0 0 0 2 2 1 1 0 0 0 1 1 1 0 0 2 0 0 1 1 0 2 2 1 0 0 1 1 1 1 2 1 1 0 0 0 0 1 0 0 2 0 0 0 0 1 0 0 0 2 1 1 2 2 0 1 2 1 1 1 1 0 0 0 0 1 0 1 0 1 2 0 2 1 1 1 2 1 0 2 0 0 0 1 2 1 1 0 0 1 0 1 0 0 1 0 1 0 0 0 1 0 1 0 0 0 0 0 1 0 1 0 0 0 0 0 0 0 0 0 0 0 0 0 0 1 0 0 1 0 1 1 1 2 0 0 1 1 0 1 0 0 0 0 1 0 1 1 1 1 0 0 0 0 1 0 0 1 1 0 0 2 1 0 0 2 0 0 0 2 1 2 1 0 1 2 0 2 1 0 1 0 1 0 0 2 0 2 2 1 0 0 0 0 0 1 1 0 2 0 0 1 0 0 0 0 0 0 1 1 1 2 0 0 1 2 2 1 1 2 1 0 1 0 2 1 1 0 2 0 2 0 0 0 0 1 0 1 2 2 0 0 0 0 0 0 0 0 1 1 0 0 0 1 2 0 2 0 0 0 0 0 0 0 0 0 0 0 1 0 1 0 0 1 2 0 0 1 0 0 0 0 0 0 0 1 1 1 0 0 0 0 1 0 2 0 2 2 0 0 0 0 0 1 1 1 1 1 0 1 1 0 1 0 0 1 2 1 2 1 1 1 1 2 2 1 1 0 1 0 1 0 2 0 2 2 0 2 0 0 2 2 0 1 1 1 0 2 0 0 0 0 1 0 2 2 0 0 0 1 2 1 2 2 0 0 1 0 0 0 0 1 0 0 0 0 0 0 0 0 0 2 1 1 1 1 0 1 0 1 1 0 2 1 0 1 1 1 0 1 0 0 0 1 1 0 1 0 1 1 1 2 2 1 0 0 1 0 0 1 1 1 0 0 1 1 0 1 0 0 0 0 2 0 1 2 1 1 1 1 2 1 2 0 0 1 0 0 0 2 1 0 2 0 1 2 0 1 2 0 0 0 2 2 2 0 1 1 1 0 1 0 0 2 0 0 0 0 0 0 0 2 0 1 0 2 0 2 1 1 1 1 0 1 1 2 1 1 0 1 1 0 0 0 0 1 2 2 0 0 1 0 0 0 1 0 0 1 0 0 0 0 0 0 0 0 0 0 0 0 0 0 0
136 0 0 0 1 0 0 1 1 1 1 0 1 1 0 0 0 0 0 0 2 0 1 0 2 0 1 2 0 2 1 0 1 2 0 0 2 1 1 0 1 1 1 1 0 1 0 0 0 1 1 1 2 2 0 1 0 0 1 0 0 0 0 1 1 1 1 1 1 1 0 0 2 2 1 2 2 0 2 0 0 0 2 0 2 0 0 0 0 2 0 0 1 0 1 2 0 0 0 1 1 1 0 1 0 0 2 0 1 2 0 1 0 0 2 2 2 0 0 2 2 0 1 1 0 0 0 1 1 1 0 0 0 0 1 1 0 0 0 1 0 0 0 0 0 1 1 0 0 0 0 0 0 0 0 0 0 1 0 1 1 1 0 2 0 2 0 2 0 0 0 0 0 2 1 0 0 0 1 1 1 0 1 0 1 0 2 1 0 0 0 1 1 1 0 1 0 0 0 1 0 1 0 1 1 0 0 0 1 0 0 1 2 0 1 2 1 0 2 2 2 0 2 0 1 0 0 2 0 1 0 0 2 2 1 0 1 2 0 0 0 0 2 1 0 1 0 0 0 0 0 0 0 0 0 0 0 1 0 0 0 0 0 0 0 0 0 1 1 0 1 1 2 2 0 1 0 1 1 0 0 1 1 1 2 2 1 0 0 1 1 1 0 1 1 0 1 1 0 0 1 1 1 0 0 0 0 1 1 1 0 1 0 2 2 0 1 1 0 0 1 1 0 1 0 0 0 1 0 0 0 2 0 1 0 0 0 0 0 0 0 0 1 1 0 0 1 0 1 1 1 0 0 1 0 1 1 1 0 0 0 0 2 2 1 0 0 1 1 0 2 2 0 0 0 1 0 2 2 2 0 0 0 0 0 0 0 0 0 0 0 0 1 1 2 2 2 1 1 1 0 1 0 2 1 0 0 0 0 0 1 0 0 0 0 0 2 0 0 0 0 1 0 2 0 1 1 0 1 0 0 0 0 1 1 0 0 0 0 1 1 0 2 1 0 1 2 1 1 1 0 0 0 2 2 1 1 1 1 1 1 1 1 0 0 1 1 2 0 2 1 1 1 2 2 0 2 0 0 2 0 1 0 0 2 0 0 1 1 0 1 1 1 0 1 0 1 2 2 2 1 0 2 2 0 0 2 1 0 1 0 1 0 0 0 1 0 0 1 1 2 2 1 0 0 1 0 0 0 1 0 0 0 0 0 0 1 0 1 1 0 0 2 0 2 2 0 1 1 2 0 0 0 1 1 1 0 0 1 0 1 0 0 1 0 1 1 1 1 1 0 1 1 0 0 0 2 2 0 2 0 0 2 0 2 1 2 1 1 1 0 1 0 1 1 0 1 1 0 1 1 0 0 0 0 0 0 0 0 1 0 0 0 0 2 0 1 1 1 0 1 0 1 1 1 1 1 1 0 0 0 1 0 0 1 1 0 0 2 1 1 1 0 2 2 0 2 2 0 0 0 2 1 1 2 0 2 2 2 0 0 0 2 1 2 1 0 2 1 0 0 1 0 0 2 0 0 1 1 0 1 0 0 1 1 1 2 1 1 2 0 0 0 1 0 0 0 1 0 1 0 1 1 2 2 1 1 2 1 0 0 0 0 0 0 1 1 2 1 0 0 1 1 1 1 1 0 0 0 0 0 0 0 0 2 2 2 0 0 0 0 0 0 0 0 0 0 0 1 1 1 1 0 0 0 1 0 0 1 0 0 1 0 1 0 1 2 1 0 1 0 0 0 1 1 0 1 0 1 1 0 2 2 0 0 2 0 2 2 0 1 1 1 2 0 0 0 0 0 1 0 2 1 2 1 1 1 0 0 0 0 0 0 1 0 0 1 1 1 0 2 1 1 2 1 0 0 0 2 2 0 0 1 1 1 1 0 0 1 0 1 1 1 1 0 1 1 0 0 0 2 2 2 1 0 1 2 0 1 1 0 1 0 0 0 0 1 0 2 0 0 0 1 1 0 1 0 0 1 1 2 2 2 0 0 1 0 0 0 2 2 0 1 1 2 0 2 0 0 0 0 1 0 0 2 1 1 2 0 0 0 0 0 0 1 1 0 2 1 1 0 2 0 2 0 0 0 1 1 1 0 0 0 1 0 1 0 1 0 1 0 1 1 0 0 0 0 1 0 0 2 0 1 0 2 0 2 1 0 1 0 0 1 0 1 0 1 0 2 1 0 0 1 0 0 1 1 0 1 1 0 0 0 1 0 1 1 1 1 1 1 0 0 0 0 1 0 1 1 0 0 0
137 0 0 2 1 0 0 1 0 2 1 0 0 0 0 1 0 1 1 1 1 1 1 0 2 0 0 2 0 2 1 0 1 1 0 0 2 2 0 0 2 2 0 0 0 2 1 0 1 0 0 1 1 1 0 1 0 0 0 0 1 0 0 1 0 0 0 0 0 0 1 2 1 1 2 1 1 1 1 0 2 0 2 0 2 0 1 1 0 2 0 0 2 0 0 2 0 0 0 0 1 0 0 0 2 1 2 1 1 1 1 2 0 2 2 2 2 0 1 0 1 0 2 2 2 2 2 2 2 2 0 0 1 0 0 0 1 0 0 0 0 0 0 0 0 0 0 0 2 1 1 1 0 0 2 0 0 1 0 1 1 0 0 2 0 2 1 0 0 2 1 1 1 1 1 0 0 0 0 1 0 1 1 0 2 1 1 1 1 1 1 2 0 1 1 1 0 0 0 0 0 0 1 0 0 0 0 0 0 1 0 1 2 0 1 2 0 0 2 2 2 0 2 0 0 1 1 2 0 0 0 0 0 1 1 0 1 1 0 0 0 0 1 2 0 2 1 0 0 0 0 0 1 1 1 0 1 2 0 1 0 1 1 1 0 0 0 2 2 0 0 1 0 2 0 0 2 2 2 0 2 0 2 2 2 1 1 1 0 2 0 0 0 2 2 0 0 1 1 0 1 1 1 0 0 0 1 0 0 1 0 1 0 1 1 0 2 0 0 0 2 1 1 0 2 0 0 1 0 1 0 2 0 2 0 0 0 0 0 0 1 1 2 1 0 0 1 1 2 2 1 0 0 1 0 0 1 0 0 0 0 0 1 1 0 0 1 1 2 1 1 1 1 1 0 2 0 1 0 2 0 0 0 0 0 0 0 0 0 0 0 0 1 0 2 1 1 0 1 1 1 1 1 2 1 0 1 1 1 1 1 1 1 1 1 2 0 1 0 1 0 1 0 1 1 1 1 1 2 0 2 0 0 0 0 1 0 1 0 0 1 1 2 1 1 2 1 0 0 0 0 1 0 1 1 0 1 1 2 2 1 1 0 0 0 2 0 2 0 0 1 1 0 2 0 1 0 0 0 0 0 2 0 0 2 1 0 1 1 1 2 2 1 1 1 1 1 1 1 2 1 1 0 0 0 0 1 0 0 1 0 1 0 0 1 0 0 0 1 0 1 2 1 1 0 1 0 1 0 2 0 1 1 0 1 0 1 0 1 1 0 0 1 1 1 1 1 1 1 1 0 0 1 1 2 0 1 1 0 1 0 0 0 0 0 0 0 1 1 0 0 0 0 0 0 0 0 1 0 0 1 0 1 0 1 0 0 1 1 1 0 0 1 1 1 0 1 0 0 0 0 1 1 0 2 0 0 2 2 2 0 0 0 1 0 1 0 1 1 0 1 0 1 1 0 0 0 2 0 0 0 2 1 0 2 0 2 0 1 1 1 0 0 1 1 0 1 2 0 1 0 2 0 1 2 0 1 2 2 0 0 0 2 0 1 1 0 2 1 0 0 2 0 0 0 0 0 1 1 0 1 0 0 1 2 2 0 0 2 2 0 0 1 1 1 1 0 1 0 1 0 0 0 1 1 1 1 0 1 1 1 1 0 0 0 1 0 0 1 0 0 0 0 2 0 0 0 0 1 0 1 1 0 0 0 0 1 1 0 1 1 1 0 0 0 0 0 1 2 1 1 1 0 0 0 0 0 0 1 0 0 0 2 1 0 0 0 1 0 1 0 0 0 1 0 0 2 2 0 0 0 0 0 0 0 1 0 2 2 1 1 2 1 1 0 0 1 0 0 0 0 1 0 1 2 0 1 0 0 2 2 0 0 1 0 0 1 0 2 0 0 2 1 2 2 0 0 0 1 2 0 1 2 1 1 1 0 0 0 0 0 0 0 0 0 0 0 0 2 0 1 1 1 1 1 0 1 0 0 0 0 2 0 0 0 1 1 0 1 0 0 0 1 0 0 1 0 2 2 1 1 1 0 0 1 2 0 0 1 1 1 0 1 2 1 0 1 0 1 0 0 2 2 0 2 0 2 1 0 1 1 1 0 0 0 0 0 0 1 0 1 0 0 1 1 0 2 0 1 1 0 0 0 1 1 0 1 1 1 0 1 1 2 0 0 0 0 0 0 0 1 0 2 0 1 0 1 0 0 1 0 1 1 0 1 0 1 0 1 0 0 0 0 0 0 1 1 0 2 0 0 0 0 1 0 0 1 0 0 0 0 0 0 0 0 0 0 1 2 0 1 0
138 0 0 0 0 0 0 2 0 1 0 1 0 0 0 0 0 1 0 1 1 1 0 0 2 0 0 1 1 2 2 1 1 1 0 0 1 1 1 0 1 1 0 0 0 0 2 0 0 0 0 1 0 0 1 1 0 0 0 0 0 1 0 2 0 0 0 2 0 0 0 0 2 2 2 2 2 0 2 0 0 0 1 1 0 0 0 1 1 2 0 0 2 1 1 1 0 2 2 2 1 0 0 1 1 1 2 0 1 2 0 1 0 1 1 1 0 0 1 0 1 0 2 0 0 0 0 1 1 1 0 0 0 0 1 0 0 0 1 0 2 0 1 0 0 0 0 0 2 1 0 0 2 1 1 1 1 0 0 0 1 0 0 2 1 1 0 0 0 2 1 0 1 1 1 1 0 1 0 0 0 0 0 1 1 1 2 2 1 1 0 2 0 0 2 2 1 0 0 0 0 0 0 0 1 0 2 0 0 0 0 0 0 0 2 2 1 2 2 0 2 2 2 0 0 1 1 1 0 0 0 0 0 0 2 0 1 2 0 0 0 1 1 1 0 1 1 0 0 0 0 0 0 0 0 0 0 1 0 0 0 0 0 0 0 0 1 0 2 2 0 0 1 2 1 0 0 2 0 0 0 0 0 0 1 1 0 1 0 2 2 1 0 2 1 0 1 1 1 0 1 0 0 0 0 0 2 1 1 1 0 1 0 1 1 0 2 0 0 0 1 2 2 1 0 0 1 0 0 1 0 1 0 1 0 0 0 2 0 2 2 1 2 1 0 0 1 0 1 1 2 0 1 0 1 1 1 0 0 1 1 1 2 1 1 1 0 2 2 1 1 1 0 0 0 0 0 2 1 2 1 0 0 0 1 0 1 0 0 0 0 0 1 1 2 2 2 0 0 0 0 0 0 2 0 0 0 1 0 0 0 0 0 0 0 0 2 1 0 1 0 1 0 0 1 1 2 0 1 0 0 1 1 1 1 0 0 0 0 0 2 1 1 1 1 2 1 0 0 1 0 1 0 1 0 0 0 2 2 2 2 2 1 0 0 1 1 2 0 1 1 1 1 2 1 1 1 0 0 1 1 2 0 0 2 1 0 1 0 1 0 1 1 1 0 0 0 2 0 0 0 0 1 1 0 0 2 0 0 2 0 0 0 1 0 2 1 0 1 0 0 2 2 0 1 2 1 0 0 1 0 0 0 0 2 0 0 0 1 1 0 1 1 1 2 1 0 2 0 2 1 1 2 2 1 1 0 1 1 0 0 0 0 1 0 1 1 1 1 0 0 1 1 0 1 0 1 1 0 1 0 0 1 0 1 1 1 1 0 0 1 0 0 0 0 0 0 0 0 0 0 2 2 1 0 1 0 0 0 0 0 0 0 1 1 2 0 1 0 1 1 1 0 0 0 0 0 2 0 0 0 1 1 1 1 1 0 0 1 1 0 0 2 2 2 0 1 0 0 1 0 2 0 2 1 0 1 2 1 0 0 0 1 2 0 2 0 2 1 0 2 0 0 0 0 0 0 2 1 1 2 0 0 2 2 2 2 2 0 1 0 1 0 1 0 1 0 2 0 0 0 1 1 0 1 0 2 2 2 0 0 0 0 0 0 1 0 0 1 0 0 0 0 2 0 0 0 0 1 0 1 1 0 0 1 0 1 0 0 0 0 0 0 0 0 1 0 0 0 0 0 0 0 0 0 0 1 0 0 0 0 1 2 2 0 1 1 1 0 1 0 0 0 0 0 0 0 1 1 1 0 1 0 0 1 2 1 2 1 1 1 1 1 2 1 1 0 1 1 0 0 0 0 2 0 0 0 0 0 2 2 0 0 0 0 1 1 1 1 1 0 1 2 1 1 2 0 0 1 2 0 1 2 0 0 1 0 0 2 0 0 2 0 0 0 0 0 0 0 1 1 1 1 2 1 0 1 0 0 0 0 1 0 0 0 0 2 0 1 0 1 0 2 0 0 0 0 1 1 1 2 2 2 0 0 0 0 1 1 1 1 1 0 2 2 0 2 0 0 0 0 2 0 0 2 0 1 2 1 1 0 2 0 0 2 1 0 1 2 1 0 2 1 1 2 1 0 1 0 0 0 0 0 1 1 0 0 1 0 0 0 1 1 1 1 0 0 0 0 1 0 0 1 0 1 0 1 1 0 0 0 0 2 0 1 1 1 1 2 0 1 0 0 0 0 1 1 0 0 0 0 0 0 0 0 0 0 0 0 0 0 0 0 1 1 0 0 0 0 0 0 0
139 0 0 2 1 0 0 2 0 2 2 0 1 1 0 0 0 1 0 1 1 0 0 0 2 0 0 1 0 2 2 0 1 0 1 0 1 1 0 1 1 1 0 0 0 0 1 0 0 0 0 1 1 1 1 1 1 1 1 0 1 0 0 2 0 0 1 1 0 0 0 0 2 2 1 2 1 1 1 1 1 0 2 0 1 0 0 1 1 2 1 1 0 0 1 1 0 0 0 0 0 0 0 1 1 1 2 0 0 2 1 2 0 1 1 1 1 0 0 1 2 1 2 1 1 1 1 2 2 2 0 0 1 0 0 0 1 0 0 0 1 0 0 0 0 0 0 0 1 1 1 1 1 0 1 0 0 0 0 0 0 0 0 1 0 0 0 1 0 0 0 0 0 2 0 0 0 1 0 1 1 2 0 0 0 0 2 2 0 0 0 2 0 0 0 0 0 0 0 0 0 0 1 0 1 0 0 0 1 0 0 0 0 0 0 2 1 0 2 1 2 1 2 0 1 0 0 0 0 0 0 0 0 0 2 0 0 1 0 0 0 0 2 1 0 2 0 0 0 0 0 0 0 0 0 0 1 1 0 0 0 0 1 1 0 0 0 0 2 1 0 1 2 2 0 0 0 2 2 0 1 1 0 0 1 0 1 0 0 2 1 1 2 2 2 2 0 2 0 2 2 0 0 2 0 0 0 0 2 2 0 2 0 0 0 0 2 0 1 1 1 2 1 1 2 0 0 1 1 0 0 0 1 1 0 0 0 2 0 1 2 1 2 2 1 0 1 1 1 1 1 1 0 0 0 0 0 1 0 2 2 2 0 0 0 0 0 1 1 0 2 2 0 0 0 0 0 1 0 1 2 1 0 0 1 0 1 0 0 1 1 1 0 0 1 0 1 0 1 1 1 1 0 1 0 0 0 0 0 0 0 0 0 0 1 1 1 0 0 0 0 0 0 1 1 1 1 1 1 1 0 0 1 1 1 0 0 1 0 0 2 1 2 1 1 2 1 0 0 1 0 0 0 1 1 0 1 0 0 1 1 1 0 1 0 2 0 2 1 0 1 1 1 1 0 0 0 0 0 0 0 2 0 0 0 0 1 1 1 0 2 2 2 0 1 1 1 2 2 2 1 0 2 2 0 1 2 0 1 1 0 1 0 0 0 1 0 0 1 2 2 2 2 0 0 2 2 0 0 2 0 1 0 0 0 1 1 0 2 2 0 1 2 2 2 1 1 2 0 2 0 0 1 1 2 0 1 2 1 1 0 0 0 2 0 2 1 1 1 0 1 2 0 0 0 0 0 2 0 1 1 0 0 0 0 0 0 2 0 0 0 0 0 0 0 1 0 0 0 0 0 1 0 1 2 0 0 2 2 2 0 0 0 0 2 0 0 1 0 1 0 1 0 0 1 2 2 2 0 0 0 1 0 0 2 1 0 0 2 0 2 0 0 1 1 0 1 1 0 1 0 2 0 1 1 0 2 2 1 0 0 0 1 0 2 0 0 2 1 0 1 1 0 0 0 1 1 0 2 0 0 0 1 2 1 2 1 2 1 1 1 0 0 2 1 1 0 1 0 0 0 0 0 1 2 0 0 2 2 0 0 0 0 0 0 0 0 1 1 1 0 0 0 2 0 0 1 0 2 0 1 1 0 0 1 1 2 0 0 2 0 0 0 0 0 0 0 1 1 0 0 1 0 0 0 0 0 0 1 0 0 0 1 1 1 1 1 2 0 2 0 0 2 2 0 1 0 0 0 0 0 0 1 1 1 1 1 2 2 2 0 2 1 2 1 1 0 0 0 1 0 2 0 2 1 0 0 0 0 2 2 1 1 0 1 1 1 1 2 0 1 2 2 2 2 0 0 0 2 2 0 0 2 1 0 0 0 0 0 1 1 0 0 0 0 0 1 1 0 1 1 1 1 2 1 0 1 0 0 0 0 2 0 0 1 1 1 1 2 0 0 0 0 1 0 0 0 1 2 1 1 1 2 0 0 0 0 0 0 2 2 0 1 1 1 0 1 0 1 0 0 1 1 0 2 0 1 1 0 1 0 1 2 0 2 1 0 2 2 2 0 2 1 1 0 0 2 1 1 1 1 0 0 1 0 0 0 1 0 0 0 1 1 1 1 1 1 1 0 0 2 0 2 0 1 0 1 1 1 0 1 0 2 0 2 0 0 0 1 0 0 0 0 0 1 1 1 0 2 0 0 0 0 0 0 0 0 0 1 0 0 0 0 0 0 0 0 1 1 0 2 1
140 0 1 1 0 0 1 2 0 2 2 0 1 1 0 0 0 2 2 0 1 0 0 1 1 0 0 1 2 2 2 1 1 1 0 0 2 1 0 0 2 2 0 1 1 0 1 0 0 0 0 0 1 1 1 1 0 0 0 0 1 0 0 2 0 0 0 1 0 0 1 1 1 1 2 1 1 1 2 1 0 0 2 0 2 0 1 0 0 1 0 0 2 0 0 1 0 1 1 1 1 0 0 1 1 1 2 0 0 2 1 1 0 2 2 2 2 0 1 1 1 1 1 1 0 0 0 2 2 2 0 0 0 0 2 2 0 0 0 0 0 0 0 0 0 0 1 0 1 1 0 0 0 0 1 0 0 0 1 1 2 1 0 2 0 1 0 1 0 1 1 1 0 2 1 0 0 0 0 1 0 1 1 0 2 1 1 1 0 1 0 2 0 1 1 0 2 0 0 0 0 0 0 1 2 0 1 1 0 0 1 0 1 0 2 2 1 0 1 1 2 1 2 0 1 1 1 2 1 1 0 0 0 1 1 0 1 1 0 0 0 0 2 2 0 2 0 0 0 0 0 0 0 0 0 0 0 1 0 0 0 0 0 0 0 0 0 1 2 2 0 2 0 1 0 0 1 2 1 0 0 0 1 1 2 2 1 2 0 2 2 1 0 2 1 0 1 0 0 1 1 0 1 0 1 1 0 1 1 1 0 1 0 1 1 0 1 0 1 1 1 1 1 2 1 0 0 0 0 1 0 1 0 0 0 0 0 1 0 1 0 0 2 1 1 0 1 1 2 0 2 0 0 0 0 0 0 1 0 0 0 0 1 1 0 0 1 2 2 0 2 2 1 1 1 0 0 1 1 1 2 0 0 0 0 0 0 0 0 0 0 0 2 0 2 1 1 2 0 0 0 0 1 2 1 1 0 1 0 0 0 0 0 0 0 1 1 0 1 0 0 1 0 1 0 0 0 0 1 1 1 0 0 0 0 0 0 1 0 0 1 1 1 1 0 1 2 0 0 0 0 0 0 2 2 1 1 1 1 1 1 0 0 0 0 2 0 1 0 0 1 1 1 1 0 0 1 1 1 0 0 2 0 0 2 1 0 0 0 0 1 1 0 2 1 1 1 0 0 2 2 0 2 2 0 0 2 0 2 0 0 2 1 0 0 2 0 0 1 2 2 2 2 0 1 2 1 2 2 0 2 0 1 1 0 1 0 0 2 2 1 1 2 2 2 1 0 0 1 1 0 1 1 2 2 0 1 0 0 1 0 0 1 2 0 1 1 2 2 0 0 0 0 0 0 0 0 1 0 0 1 1 2 0 0 0 2 2 0 0 0 0 2 0 0 0 0 1 0 1 1 2 2 0 0 2 0 0 1 1 0 0 0 0 2 0 0 0 0 0 1 0 0 0 0 0 1 0 0 0 0 2 0 0 2 0 1 0 2 0 2 1 0 1 2 0 2 2 1 1 0 1 1 1 0 1 2 2 2 0 0 0 2 0 2 2 0 2 1 0 1 0 0 0 0 0 0 0 1 0 0 2 1 2 1 2 1 2 0 0 0 2 0 1 1 0 0 2 0 2 1 1 1 2 2 1 1 1 1 0 2 2 1 0 1 1 0 1 1 0 0 1 0 2 0 0 0 0 0 0 0 0 0 0 1 1 1 0 0 1 0 0 0 2 0 0 1 1 0 0 0 0 0 0 0 0 0 0 0 0 0 0 1 0 0 1 1 1 0 2 0 0 0 1 1 0 2 0 1 1 0 2 0 0 0 1 0 2 2 0 2 2 2 2 0 0 2 1 0 1 0 1 0 1 2 1 1 0 1 0 1 0 1 0 1 0 1 1 1 1 0 2 0 2 2 0 0 0 0 2 0 2 2 0 0 1 0 0 0 0 0 0 0 0 0 0 0 0 0 1 1 1 0 2 2 0 0 0 0 0 0 1 0 0 1 0 1 0 1 0 0 0 1 0 0 1 0 1 1 1 2 2 2 0 0 0 0 1 1 2 2 0 0 1 2 0 2 0 1 0 0 2 0 0 1 1 1 1 0 0 0 1 1 0 2 2 0 1 2 1 1 1 0 1 1 0 1 1 0 0 0 1 0 0 1 1 0 2 0 0 0 2 1 0 0 1 0 0 0 0 2 0 1 0 1 0 1 0 0 1 0 1 0 0 0 2 1 0 2 1 1 0 0 0 0 1 1 0 1 0 0 0 0 1 0 1 2 0 0 0 0 0 1 1 0 0 1 0 0 0 0 0
141 0 0 2 1 0 0 2 1 2 2 0 1 2 0 1 0 1 1 2 0 1 1 0 2 0 0 2 1 2 2 2 0 0 1 0 2 2 0 0 1 1 1 1 0 0 0 0 0 0 0 1 1 1 0 1 0 0 0 0 0 1 0 2 0 0 0 1 0 0 0 0 2 2 0 2 2 2 2 1 1 0 1 1 1 0 0 1 1 2 0 0 2 1 0 1 0 0 0 0 1 0 0 2 0 0 2 1 0 2 0 1 1 1 1 1 1 1 0 2 2 0 2 1 1 1 1 0 1 0 1 1 0 0 0 0 0 0 0 2 1 0 2 0 0 1 0 0 0 0 0 0 0 0 0 0 0 1 2 0 2 1 0 1 1 1 0 1 0 0 0 0 0 2 1 0 0 0 1 1 1 0 0 1 0 0 1 1 0 0 0 1 0 0 0 0 1 0 0 0 1 1 0 0 1 0 0 0 1 0 0 0 0 0 1 2 0 0 0 0 0 0 2 0 1 1 1 1 1 1 0 0 0 0 1 0 0 2 0 0 0 1 2 2 0 2 0 0 0 0 0 0 1 0 0 1 0 2 0 0 0 0 0 0 0 0 0 1 0 0 0 2 1 2 0 0 0 1 2 0 0 0 0 0 1 1 0 1 0 1 1 1 0 1 0 0 0 0 0 0 2 1 1 0 0 0 0 1 1 1 0 1 0 1 1 0 1 0 1 1 1 2 1 2 0 0 1 1 1 2 0 0 1 0 0 0 0 1 0 0 0 0 1 1 0 0 0 1 2 1 0 0 0 1 0 1 2 1 0 0 1 1 0 0 0 2 0 0 2 2 0 0 0 0 0 0 0 1 1 1 1 1 0 0 0 1 1 1 1 0 0 0 1 0 2 0 0 0 1 1 1 1 0 2 1 0 0 1 1 1 1 1 0 0 0 1 1 0 0 0 0 1 0 1 1 1 1 1 1 0 1 0 1 2 2 0 0 1 0 1 0 0 1 0 0 0 2 0 1 2 0 1 0 2 1 0 0 1 0 0 0 0 0 0 0 1 1 1 0 0 2 2 0 2 2 0 2 1 1 0 1 1 0 0 1 0 1 1 1 0 2 2 0 0 0 0 0 1 1 1 1 0 1 1 0 0 1 0 1 1 0 2 0 1 0 1 0 0 1 1 1 1 2 0 1 2 0 1 1 1 1 1 2 1 0 2 1 0 0 0 2 0 1 0 2 2 0 1 0 2 0 1 1 2 2 1 1 0 1 0 1 0 1 2 1 0 1 1 1 0 0 1 0 0 0 0 0 2 0 0 1 0 1 0 1 0 1 0 0 0 0 0 0 0 0 0 0 0 0 0 0 2 1 1 0 0 0 2 2 2 0 1 0 0 1 1 0 1 1 0 1 0 0 0 0 1 1 2 0 0 0 1 0 0 2 1 1 0 2 2 2 1 1 1 2 0 2 0 0 0 0 2 2 2 0 1 2 2 1 0 0 0 1 2 0 2 0 2 1 0 0 1 0 1 0 0 1 0 2 0 0 0 1 1 1 2 0 1 1 2 0 0 1 2 0 1 0 1 0 1 0 1 0 0 1 0 0 1 2 0 0 1 0 0 0 0 0 1 1 0 0 0 1 2 0 1 1 0 0 0 0 0 0 1 1 0 1 1 0 1 0 0 0 0 0 0 0 1 1 1 1 1 0 0 1 1 0 0 0 0 0 1 1 1 0 0 0 1 0 0 0 0 0 1 1 0 2 1 0 1 0 2 1 0 0 0 0 2 2 2 0 2 1 2 0 0 1 1 0 2 0 1 0 2 1 0 1 1 1 1 1 0 1 0 1 0 1 0 1 0 1 1 0 1 1 1 0 0 0 2 0 2 1 0 0 0 0 1 1 1 1 0 1 1 0 1 1 0 0 0 2 2 2 1 1 0 1 0 0 0 0 2 1 0 1 0 1 0 1 0 0 0 0 2 0 2 0 1 1 1 1 1 1 0 0 1 0 0 1 0 0 0 0 1 1 0 1 1 0 0 0 2 0 1 2 0 1 1 0 1 0 1 1 0 1 1 0 1 2 1 0 2 0 1 1 0 1 1 1 1 0 0 0 2 0 0 0 0 0 0 0 1 2 0 0 0 1 0 0 1 1 1 2 0 1 0 2 1 0 0 0 0 1 0 1 1 1 0 1 0 0 0 0 0 2 0 1 0 0 0 0 0 0 1 0 0 0 0 0 0 0 0 0 1 1 0 0 0 2 0 1 1
142 0 0 1 0 0 0 2 0 1 1 1 0 0 0 0 0 2 1 0 2 1 0 0 2 0 0 2 1 2 2 2 1 1 1 1 2 1 0 0 0 0 0 0 0 0 1 0 0 0 0 0 0 1 0 1 0 0 0 0 1 1 0 2 1 1 1 0 0 0 0 1 2 2 1 2 2 1 2 0 0 1 2 0 2 0 0 1 1 2 0 1 1 0 0 1 0 0 0 0 2 0 0 1 1 1 2 1 1 1 1 2 0 2 2 2 2 0 1 0 0 1 2 1 0 0 0 1 2 2 0 0 0 0 1 1 0 0 1 0 1 0 0 0 0 1 0 0 0 0 1 1 0 0 0 1 0 1 1 1 0 1 1 1 0 1 0 0 2 1 0 1 0 2 1 0 0 0 0 0 0 1 0 0 0 0 0 1 1 2 0 2 1 1 1 1 2 0 0 0 0 1 0 1 1 0 1 0 0 0 0 1 2 1 1 2 0 0 1 1 1 1 2 0 0 1 1 1 0 0 0 1 0 0 2 0 0 1 0 0 0 0 2 1 1 2 1 0 1 1 1 1 0 0 0 0 1 1 0 0 0 0 0 0 0 0 0 0 2 2 0 0 2 2 0 0 0 1 1 0 1 1 1 1 2 1 1 2 0 2 2 0 0 2 2 0 2 0 0 0 1 0 1 0 1 0 0 0 0 1 0 1 0 1 1 1 2 0 1 1 0 2 0 2 0 0 1 2 1 1 0 2 1 0 0 0 0 0 0 0 0 0 2 1 1 0 0 0 2 1 1 0 0 0 0 0 1 2 0 0 0 0 2 1 1 0 1 2 2 0 2 2 0 0 0 1 0 1 0 1 0 1 0 0 0 2 2 1 1 0 0 0 0 0 2 0 0 0 1 1 1 1 0 2 2 0 0 0 0 0 1 0 1 1 1 0 2 0 0 0 0 1 0 1 0 1 1 0 2 0 0 1 0 0 0 1 0 1 0 0 0 2 2 0 1 1 1 0 0 0 1 0 0 2 2 1 1 2 0 2 2 1 2 0 0 0 2 2 0 0 1 1 0 2 1 0 1 0 0 2 2 1 1 0 2 0 0 0 0 0 1 1 1 1 0 0 0 1 1 2 1 1 1 1 0 0 2 0 1 1 0 1 0 0 0 1 0 1 1 2 2 2 0 0 0 0 0 0 0 2 0 1 1 1 0 0 1 0 1 1 1 0 2 1 1 1 0 1 0 2 0 1 0 1 2 0 0 0 1 0 0 1 0 2 0 2 2 1 1 0 0 0 0 0 0 0 0 1 0 0 1 0 1 0 0 0 1 0 0 0 0 1 0 0 2 0 0 0 0 0 0 2 0 2 2 0 2 0 2 1 1 0 0 1 1 0 2 1 1 0 0 0 0 0 0 1 1 2 0 0 0 1 0 0 2 1 0 0 2 1 2 0 0 1 1 0 1 0 0 0 0 2 0 2 2 0 1 0 0 0 0 0 1 2 0 2 0 2 1 0 2 0 0 0 0 1 1 2 1 1 2 0 0 1 2 2 2 1 2 1 0 0 2 2 0 1 1 1 0 2 1 0 1 1 2 0 1 1 1 1 0 0 0 0 0 0 0 2 0 0 0 1 1 2 0 1 1 0 0 0 0 0 0 0 0 0 2 1 0 1 1 1 0 1 0 0 0 1 0 0 0 0 1 0 1 0 0 1 1 1 1 1 1 1 0 1 1 2 1 2 0 1 0 0 0 0 1 0 2 2 0 2 2 0 1 1 1 2 2 2 0 2 1 2 1 1 0 1 1 1 0 0 0 0 2 0 1 0 0 1 1 0 1 0 1 1 2 0 2 0 2 2 1 0 0 2 0 0 1 2 0 1 2 1 1 1 0 2 1 0 0 0 0 0 0 0 0 0 0 0 2 2 2 1 0 0 2 0 0 0 0 1 0 0 0 1 1 0 1 0 0 0 1 1 0 1 0 0 0 0 1 1 1 0 0 1 0 0 0 2 2 0 0 2 2 0 2 0 0 0 0 1 2 0 2 0 2 0 0 1 0 1 2 1 2 1 0 2 2 2 0 2 0 1 0 0 1 0 1 1 0 0 1 2 0 1 1 2 0 0 0 0 1 1 0 0 1 1 0 1 1 0 0 0 2 0 2 1 1 0 1 0 0 0 0 1 1 0 1 0 0 0 1 1 0 1 2 0 1 0 0 0 0 2 0 0 1 0 0 0 0 0 0 0 0 0 0 0 0 0 0 0
143 0 0 1 1 0 0 1 1 1 1 1 1 2 0 2 0 1 1 0 1 0 0 0 2 0 0 1 1 0 0 0 1 1 1 1 1 2 0 0 1 1 0 0 0 0 0 0 0 0 0 0 1 1 0 2 0 0 0 0 1 1 0 2 0 0 0 1 0 0 0 0 2 2 1 2 1 1 2 0 1 0 2 0 2 0 0 0 0 2 0 0 1 0 1 2 0 1 1 1 1 0 0 0 2 1 1 1 1 1 0 2 1 1 1 1 1 0 0 2 2 0 2 2 2 2 2 2 2 2 0 0 0 0 0 0 0 0 0 2 1 0 0 0 0 1 0 0 1 1 0 1 1 0 1 0 0 0 1 1 0 0 0 1 2 2 0 0 0 1 1 0 0 2 0 0 0 0 0 0 0 0 1 0 1 0 2 0 0 1 0 1 0 0 0 1 1 0 0 0 0 0 0 1 1 0 2 0 1 0 1 0 0 0 2 2 0 1 1 0 1 1 2 0 0 1 1 1 0 0 0 0 1 1 1 0 0 2 0 0 0 1 2 1 0 1 0 0 0 0 0 0 0 0 0 0 2 1 0 1 0 1 1 1 0 0 0 1 1 0 0 0 0 1 0 0 1 2 1 0 1 0 0 0 0 1 0 2 0 1 1 1 0 2 2 0 1 0 0 0 1 0 1 1 0 0 0 0 2 2 0 1 0 1 1 0 2 0 2 2 0 1 1 2 0 0 1 2 1 0 0 1 0 1 0 0 1 1 0 0 1 1 2 2 0 0 0 0 2 2 0 0 0 1 0 1 2 1 0 1 1 2 0 0 0 0 0 1 1 0 2 2 1 1 0 1 0 2 1 1 1 2 0 0 0 1 0 0 0 0 0 0 0 0 1 0 1 0 0 0 0 1 1 1 0 1 0 1 0 0 2 0 1 1 1 1 1 0 0 0 1 0 0 1 1 1 0 1 0 0 1 0 1 2 1 0 1 2 0 1 2 0 1 1 1 2 2 0 0 2 0 0 0 1 1 1 0 2 2 2 2 2 0 1 0 2 0 2 0 0 0 0 1 2 1 1 1 1 1 0 0 2 0 0 1 0 1 2 1 1 1 2 0 2 1 0 0 1 0 1 1 1 2 0 0 0 2 0 2 1 1 2 0 0 1 1 0 1 0 1 1 2 1 1 0 1 0 0 0 2 0 2 1 1 1 1 0 0 1 1 0 1 1 0 1 2 0 0 2 1 0 1 1 2 1 1 0 1 0 1 0 0 0 2 0 1 2 1 1 0 0 0 0 0 0 0 0 1 0 0 1 0 1 0 0 0 1 1 0 0 0 0 0 0 0 0 0 0 0 1 1 2 0 1 2 0 0 1 2 2 1 0 0 1 1 1 1 0 0 0 1 0 1 1 0 1 2 1 0 0 1 1 0 0 2 1 1 0 2 2 0 1 0 1 1 0 1 1 1 1 0 2 0 2 2 0 0 1 1 0 0 0 1 2 0 2 0 2 1 0 2 0 0 0 0 0 1 1 1 1 2 0 0 2 2 2 1 0 2 2 0 0 1 1 1 0 1 2 0 1 0 0 0 2 2 0 0 2 1 1 0 0 0 0 0 0 0 0 0 0 0 1 1 2 0 0 0 0 1 0 1 1 0 0 0 0 1 1 0 1 1 1 0 1 0 0 1 1 0 0 0 0 1 0 0 0 1 0 0 0 0 0 2 2 0 2 2 2 0 1 1 0 0 1 1 0 2 1 1 1 0 1 1 0 0 1 0 2 2 1 1 2 0 0 0 0 0 1 0 1 0 2 0 1 2 1 1 0 1 0 1 0 2 0 1 0 2 0 2 0 2 2 1 2 1 1 0 0 1 2 0 1 1 1 1 1 0 0 2 0 0 2 0 0 0 0 0 0 0 1 2 1 0 2 2 0 0 0 0 0 0 1 1 0 1 2 1 0 1 0 0 0 0 1 0 1 0 0 1 0 1 1 1 0 0 1 1 0 0 1 1 0 1 1 2 0 2 0 0 0 0 2 0 0 1 1 0 2 0 2 0 1 1 0 1 1 0 1 2 2 0 2 0 2 2 0 2 1 0 0 0 1 0 2 0 0 0 0 0 0 0 1 2 0 0 0 0 0 0 0 2 0 2 0 0 0 0 0 0 2 0 2 1 1 1 0 0 0 1 0 0 0 2 0 0 0 0 0 2 0 0 0 0 0 1 0 1 1 0 1 0 1 0 0 0 0 0 1 1 0 1 0
144 0 0 1 1 0 0 2 0 2 0 0 0 0 0 0 0 2 1 0 2 0 0 0 2 0 0 2 0 2 2 0 1 1 2 1 2 1 1 0 1 1 0 2 0 2 1 0 0 0 0 1 0 0 1 1 0 0 0 1 0 0 0 1 0 0 0 1 0 0 1 2 2 2 0 2 2 2 2 2 0 0 1 1 1 0 1 0 0 2 0 1 1 0 0 2 0 1 1 1 0 0 0 2 0 0 2 0 0 2 0 1 1 2 2 2 2 0 1 1 1 0 2 2 2 2 2 2 2 2 0 0 0 0 0 0 0 0 0 1 1 0 1 0 1 1 0 0 1 1 2 2 0 1 1 0 0 0 1 2 1 1 2 2 0 1 0 1 0 1 1 1 2 0 2 0 1 0 0 0 0 0 1 0 1 0 1 2 0 0 0 2 0 0 2 2 0 1 0 0 1 1 0 0 1 0 0 0 0 0 1 0 2 0 2 2 0 0 1 0 1 1 2 0 0 0 0 1 0 0 0 0 0 0 2 0 0 2 0 0 0 0 1 2 0 2 0 0 0 0 0 0 0 0 0 0 1 2 1 2 1 2 0 0 0 0 0 0 1 0 0 1 2 2 0 0 2 1 2 0 0 0 0 0 1 1 1 0 0 1 0 0 2 2 2 2 0 0 1 0 0 0 1 0 0 1 0 0 1 0 0 1 0 2 2 0 1 1 0 0 1 2 1 2 1 0 0 2 2 1 0 0 2 1 0 0 0 0 0 0 0 0 2 1 1 0 0 1 2 0 2 0 0 0 0 0 1 1 0 2 2 2 2 0 2 0 2 1 2 0 1 2 1 1 0 0 0 1 1 2 0 0 0 0 0 1 0 0 0 0 0 0 0 1 2 0 0 0 1 1 0 1 1 1 0 1 0 0 0 0 1 0 1 1 1 2 0 0 0 0 0 2 1 0 1 1 1 0 2 1 1 1 0 0 0 0 0 0 0 0 2 1 1 0 1 1 1 0 0 1 0 0 0 1 0 0 0 1 2 2 1 2 1 0 0 2 1 2 0 1 1 1 1 1 2 0 0 0 0 1 1 1 0 1 0 0 1 0 0 0 1 1 1 0 1 0 0 2 1 1 1 1 1 1 0 0 1 1 0 1 0 2 1 0 1 0 0 0 1 2 2 1 2 1 0 2 1 0 0 1 0 1 2 2 1 1 0 0 0 0 1 0 2 0 1 2 1 1 1 2 0 0 0 1 1 1 0 1 2 1 0 0 0 2 0 1 2 1 1 0 0 0 1 0 0 0 1 2 0 2 0 0 2 0 1 1 1 2 1 1 0 0 0 0 0 0 0 0 1 0 1 1 2 2 0 0 0 1 1 1 1 0 0 1 2 0 0 2 2 0 0 0 0 0 0 1 1 2 0 0 1 1 0 0 1 0 1 0 2 2 0 1 0 0 1 0 1 1 0 1 0 2 0 0 2 0 2 2 2 0 0 0 1 2 0 2 0 2 1 0 1 1 0 0 0 1 1 1 2 0 1 0 1 2 2 2 2 2 1 0 0 2 1 2 0 1 0 1 0 1 0 1 0 1 1 0 1 2 2 0 0 0 1 0 0 1 0 1 1 1 0 1 1 2 0 1 0 1 1 1 0 0 0 0 0 0 0 2 0 2 2 2 1 0 0 0 0 0 1 0 0 0 2 0 1 1 1 0 0 0 0 1 2 1 0 2 2 2 0 2 1 1 0 1 1 0 1 0 2 2 0 2 0 1 1 1 1 0 0 2 0 2 1 1 0 0 1 1 0 2 0 1 0 2 1 0 1 0 0 0 0 0 2 0 1 0 0 0 1 0 1 2 1 2 2 2 0 0 1 2 0 1 2 0 0 0 0 0 1 0 1 0 1 1 0 1 1 0 1 0 2 2 1 1 1 0 1 0 0 0 0 2 0 0 0 0 0 0 1 0 0 0 1 1 0 1 0 2 2 2 2 2 0 0 0 0 0 0 1 1 1 0 1 1 1 0 1 0 1 0 0 0 0 1 2 1 1 2 0 1 0 1 1 0 2 2 0 1 2 1 1 1 0 0 1 0 0 1 0 0 0 0 0 2 0 0 0 0 0 1 0 0 0 1 0 0 1 1 0 0 2 0 1 0 2 1 2 1 0 1 0 0 0 0 1 1 2 0 2 0 0 0 1 0 0 1 2 0 1 0 0 0 0 1 0 0 0 0 0 0 0 0 0 0 0 0 0 0 1 0 2 1
145 0 0 2 0 0 0 2 0 2 2 0 0 0 0 0 0 1 0 0 1 0 0 0 2 0 1 2 0 2 1 0 1 1 0 0 2 0 2 0 0 0 0 0 0 0 2 1 0 0 0 1 1 1 1 2 0 0 0 2 0 0 0 2 0 0 0 0 0 0 0 2 2 2 0 2 2 1 1 0 2 0 2 0 2 0 0 1 1 1 0 1 1 1 2 2 0 0 0 0 2 0 0 1 0 0 2 1 0 2 1 1 0 1 1 1 0 0 0 2 2 0 2 1 1 1 1 0 1 0 1 1 0 0 0 0 0 0 1 0 1 0 0 0 0 1 0 0 2 2 2 2 0 1 2 1 0 1 0 1 2 1 0 2 1 1 0 0 1 1 0 1 1 1 2 0 1 0 0 0 0 0 0 2 1 1 2 2 1 0 1 2 0 1 2 1 1 0 0 0 0 0 0 0 1 0 1 0 1 0 0 0 1 0 1 2 0 0 2 1 2 1 1 0 1 0 0 1 1 1 0 0 0 0 2 0 2 1 0 0 0 0 2 1 0 1 0 0 1 1 1 1 0 0 0 0 0 2 2 2 2 2 2 1 1 1 0 1 1 2 0 1 1 1 1 1 0 2 2 0 1 0 1 1 1 1 2 2 0 2 1 1 0 2 0 1 0 0 1 0 1 1 0 1 0 0 1 0 1 1 0 1 0 1 1 0 2 1 0 0 2 1 1 2 1 0 0 2 2 1 0 1 1 1 0 0 0 1 0 0 1 0 2 1 1 0 0 0 2 0 0 0 1 0 0 0 1 0 0 2 2 2 1 1 1 0 0 1 2 1 1 1 0 0 1 0 0 1 0 1 0 0 0 0 0 0 0 0 0 0 0 0 1 0 2 0 0 1 1 1 0 1 0 1 0 0 0 0 0 1 0 1 0 0 0 1 1 0 0 0 0 1 0 1 1 2 1 1 1 0 0 0 1 1 1 0 0 1 0 0 2 0 0 2 1 2 2 0 0 2 0 1 0 2 1 0 1 0 0 1 1 1 0 0 1 1 1 2 0 2 2 2 0 2 2 0 1 1 1 0 2 1 0 0 2 1 0 2 1 1 1 2 1 1 0 0 0 2 1 1 1 0 1 1 1 2 2 0 1 1 0 1 0 1 0 1 1 0 2 2 2 2 0 0 0 0 0 0 0 1 0 1 2 1 0 1 1 0 1 2 0 2 1 1 0 1 1 0 2 0 0 0 1 2 2 0 0 0 1 0 1 0 1 1 1 0 0 1 1 1 1 1 1 0 1 0 0 1 0 1 0 1 1 0 1 0 1 2 1 1 0 0 0 0 0 0 0 1 0 1 1 1 1 1 1 1 1 1 2 2 0 0 0 1 1 1 0 1 1 0 0 0 0 0 1 1 1 2 0 0 0 1 0 1 2 0 0 0 2 2 1 0 0 1 2 0 2 0 0 1 1 1 0 0 2 0 2 2 0 2 2 0 1 1 1 2 0 2 1 0 1 0 0 1 1 0 0 0 0 0 0 0 0 1 1 1 1 2 0 1 0 1 1 2 1 0 0 1 0 1 0 0 0 1 1 0 1 1 2 0 2 2 0 0 0 0 0 2 1 0 0 0 1 1 1 1 0 0 0 0 0 0 1 0 1 2 1 1 0 1 1 1 0 1 0 1 0 1 1 1 1 1 2 0 0 1 0 0 1 0 0 1 1 1 0 0 0 1 0 1 1 0 0 1 0 0 1 0 2 2 0 2 0 0 0 2 0 2 2 0 2 2 1 2 1 1 0 0 0 1 0 0 0 2 2 0 1 0 1 1 2 0 1 1 0 0 1 0 0 0 0 0 0 2 2 1 0 0 1 1 1 1 2 0 0 0 0 0 0 0 0 0 1 1 0 1 1 0 0 0 2 2 0 2 2 0 0 0 0 0 2 2 0 0 1 1 1 0 2 0 0 0 1 0 0 0 0 0 0 0 1 1 2 0 0 1 0 1 1 2 2 0 0 2 2 0 2 0 1 0 1 2 0 0 2 0 0 2 0 1 1 1 0 0 0 0 0 1 1 1 0 1 0 0 2 1 1 2 0 1 1 0 1 2 0 0 0 1 1 0 0 0 1 1 0 0 1 2 1 1 0 0 2 0 0 0 0 0 0 0 0 0 1 1 2 0 0 1 2 0 1 0 0 0 0 0 1 0 1 0 0 0 0 0 0 0 0 1 0 1 1 0 0 0 0 0 0 0 1 0 0 0
146 0 0 1 0 0 1 1 0 1 0 1 0 0 0 0 0 2 2 0 1 0 0 0 2 0 1 1 1 2 1 1 1 1 0 0 1 2 0 0 2 2 0 1 0 2 1 0 0 0 0 1 0 0 0 2 0 0 0 0 1 1 0 2 0 0 0 1 1 1 0 2 2 2 1 2 2 0 2 0 0 0 2 0 1 0 0 1 1 2 1 1 1 0 0 1 0 1 1 1 0 0 0 1 1 1 2 0 0 2 0 1 0 1 1 1 1 0 1 1 1 0 2 0 0 0 0 1 2 2 1 1 0 0 1 1 0 0 0 1 2 0 2 0 0 1 0 0 0 0 0 0 2 1 0 1 1 2 0 2 1 1 0 2 1 2 1 0 0 2 2 0 0 2 1 0 0 0 0 1 1 2 1 0 2 1 1 2 1 1 1 2 0 0 1 1 2 0 0 0 1 1 0 0 2 0 1 1 1 0 0 0 0 0 0 2 1 1 2 0 2 1 2 0 0 1 1 1 0 0 1 1 0 0 0 0 0 2 0 0 0 0 2 1 1 1 1 0 0 0 0 0 1 0 0 0 2 2 1 1 1 1 0 0 1 1 0 0 1 0 0 0 1 2 0 0 0 1 2 0 0 0 1 1 1 1 1 1 0 1 1 0 1 2 2 1 0 1 0 0 0 0 0 1 0 0 0 1 1 1 1 2 0 2 2 0 0 0 1 1 1 1 1 2 1 0 0 1 2 1 0 2 0 1 0 0 0 2 0 1 2 0 0 2 0 0 0 2 2 0 2 0 0 0 0 0 0 0 0 2 2 2 2 0 1 2 0 0 2 2 0 1 0 0 0 0 0 2 1 2 1 0 0 0 1 0 0 0 0 0 0 0 1 0 2 1 1 2 0 0 0 0 2 2 0 1 1 1 1 1 0 1 0 0 0 1 1 1 0 1 0 1 0 0 1 1 0 0 1 1 0 2 0 1 0 0 0 0 0 0 2 0 1 1 1 1 2 1 0 0 0 1 0 2 1 1 0 2 1 1 1 1 0 0 0 2 0 2 0 0 0 0 1 2 0 0 0 1 1 1 1 2 0 1 2 1 0 2 2 0 2 2 1 2 2 1 1 1 0 1 1 1 0 0 2 2 2 0 1 0 1 1 0 0 2 0 0 0 0 1 1 1 2 2 0 2 0 0 0 2 0 2 0 0 0 0 0 0 0 0 1 1 2 2 2 2 1 0 2 0 0 0 1 2 0 2 0 0 2 0 0 0 1 2 1 0 1 2 2 0 0 0 0 0 0 0 0 2 0 2 0 1 0 0 0 0 0 1 1 1 0 1 0 0 0 0 0 1 0 1 1 1 1 1 1 1 1 0 0 0 0 0 0 0 1 0 0 0 0 0 1 0 0 0 0 1 1 0 0 0 0 1 1 0 1 1 0 1 1 1 0 0 0 0 1 0 1 1 0 1 0 2 2 2 0 1 2 2 1 1 1 0 2 2 0 2 2 2 0 0 0 1 0 0 0 0 2 1 2 0 1 0 1 1 0 1 1 0 2 2 0 1 1 1 0 0 0 2 0 0 0 0 0 0 1 0 0 1 1 1 1 1 0 0 0 0 0 2 0 0 0 2 0 1 1 0 0 0 0 0 0 0 0 0 0 0 2 0 0 2 0 0 0 0 0 0 0 0 0 0 0 0 0 1 0 0 1 0 1 0 0 0 1 0 0 1 1 1 0 2 0 0 0 2 1 0 2 1 1 1 0 1 1 0 0 2 0 2 1 2 0 1 2 2 0 0 0 1 0 1 0 2 0 0 2 0 2 1 2 0 1 0 0 1 0 1 1 0 1 0 1 1 1 2 2 1 0 0 0 1 0 1 2 0 0 0 0 1 1 1 1 0 0 0 0 0 1 0 1 0 1 1 0 2 2 0 0 0 0 0 0 2 0 0 0 1 0 0 2 1 1 0 2 0 0 1 0 0 1 0 0 0 2 0 0 0 1 0 1 1 1 0 1 1 1 0 1 1 1 0 0 1 0 1 2 1 1 1 0 0 0 0 0 0 2 2 0 2 2 2 0 2 0 1 1 0 2 1 0 0 0 0 0 1 1 0 0 0 1 1 0 0 0 1 1 0 0 0 0 1 0 0 1 0 2 0 2 2 0 2 0 0 1 1 1 1 0 0 1 1 0 0 0 0 0 0 0 0 1 0 0 0 0 1 0 1 1 1 0 0 0 0 0 0 0 0 0 1 2 0 0 0
147 0 0 2 0 0 0 2 0 2 2 0 0 0 0 0 0 0 1 1 1 0 1 1 1 0 0 2 0 2 2 1 1 2 0 0 2 2 0 0 0 0 0 0 0 0 0 0 0 0 0 0 1 1 0 1 0 0 0 1 0 1 0 2 0 0 0 0 0 0 0 0 2 2 2 2 2 2 2 2 0 0 1 1 1 0 0 0 0 2 0 0 0 0 1 2 0 0 0 0 1 0 0 1 1 1 2 1 1 1 0 2 1 1 1 1 1 0 0 2 2 0 2 1 1 1 1 1 1 1 0 0 1 0 1 1 0 0 0 0 0 0 2 0 0 2 0 0 0 0 1 1 1 1 0 0 0 1 0 0 0 0 0 2 1 2 1 1 1 1 0 1 1 1 1 0 0 0 0 0 0 0 0 1 1 1 2 1 1 2 0 2 1 2 0 2 1 1 0 0 2 2 0 0 0 0 2 0 0 1 0 1 0 0 1 2 0 1 2 1 2 1 2 0 0 1 1 1 0 0 1 1 0 0 1 0 0 2 0 0 0 1 2 1 0 1 1 0 0 0 0 0 0 0 0 1 0 2 1 2 1 2 0 0 1 1 0 0 2 1 0 0 1 2 1 1 1 2 2 0 1 0 0 0 2 2 0 2 0 2 1 1 0 1 1 1 0 1 0 1 1 1 0 1 0 0 1 1 1 1 0 2 0 0 0 0 1 0 0 0 2 1 0 1 0 0 0 1 0 1 0 1 0 2 0 0 0 2 0 0 0 0 0 2 1 0 2 0 1 1 0 1 0 0 0 0 0 1 0 1 1 1 2 0 1 2 0 2 2 0 2 2 0 0 0 0 0 1 1 2 2 0 0 0 0 0 1 0 0 0 0 0 0 0 2 1 1 1 0 0 0 0 0 2 1 0 0 1 0 0 0 0 0 0 0 1 1 1 0 1 0 1 0 0 2 2 1 0 1 0 1 0 0 0 0 1 0 0 0 0 2 1 1 1 1 2 1 0 1 1 0 1 0 2 2 1 1 2 0 2 2 1 1 0 0 1 1 1 0 0 2 1 0 2 1 1 1 0 0 0 1 1 0 0 2 0 0 1 1 0 2 2 1 2 0 0 0 1 1 1 1 0 2 1 0 0 2 1 0 1 0 1 0 0 0 1 0 1 1 1 1 2 2 0 1 2 1 1 1 2 0 0 2 1 0 1 0 0 2 2 0 1 1 1 1 1 2 2 0 2 1 1 0 1 1 1 0 0 0 1 0 0 0 1 0 0 1 0 0 0 1 1 1 0 1 0 1 1 1 0 0 0 1 0 1 0 0 0 0 0 0 0 0 0 2 0 0 0 0 0 0 2 0 2 2 0 2 0 0 1 0 0 0 1 1 1 0 1 1 0 0 0 0 0 0 1 1 1 0 0 1 1 0 0 1 1 0 0 2 2 1 2 2 2 2 0 0 1 0 2 0 1 1 1 0 1 2 1 0 0 0 0 2 0 1 1 0 1 0 1 0 1 0 0 0 0 0 1 1 1 1 0 0 2 2 2 1 1 2 1 0 1 0 1 1 0 0 2 0 2 1 0 0 1 2 0 1 1 1 1 1 1 0 0 0 1 0 1 1 0 0 1 1 2 0 0 0 0 0 0 0 0 0 0 1 1 1 0 0 1 0 0 0 1 0 0 1 0 0 0 0 0 0 0 0 1 1 0 0 0 0 0 2 1 0 0 0 2 0 1 0 1 0 0 0 0 1 0 1 1 0 0 1 0 1 2 1 2 2 1 1 2 1 2 0 0 0 2 0 2 0 2 0 2 1 1 0 0 0 1 1 0 2 0 1 0 0 0 2 1 1 2 1 1 1 1 0 0 1 2 0 1 2 0 0 0 0 0 1 0 0 0 0 0 0 0 0 0 0 0 2 2 1 2 1 0 1 1 0 0 0 2 0 0 0 0 1 1 1 0 0 0 1 0 0 0 0 0 1 0 1 1 1 0 0 1 1 0 0 2 2 0 1 1 2 0 2 0 0 0 1 2 0 1 2 1 0 2 0 1 1 2 0 0 0 0 0 1 1 1 0 1 0 1 2 0 0 1 1 1 0 0 0 2 0 1 1 1 0 1 0 2 1 0 0 0 0 0 0 1 0 1 0 0 2 0 2 0 0 1 0 1 2 0 1 1 1 0 0 0 0 0 0 0 1 0 0 1 1 0 0 1 0 0 0 0 0 1 0 2 1 0 0 0 0 0 1 1 2 0 0 0
148 0 0 2 0 0 1 1 0 0 0 2 0 1 0 0 0 1 1 0 2 0 0 0 2 0 0 1 0 2 2 0 0 0 1 1 2 1 1 0 1 1 1 1 0 1 0 0 0 1 1 1 0 0 0 1 1 0 0 0 0 1 0 1 0 0 0 0 0 0 1 1 2 2 2 2 2 1 1 0 2 0 2 0 2 0 0 0 0 1 0 0 0 0 0 0 0 1 1 1 1 0 1 0 1 0 2 1 1 1 1 2 0 2 2 2 2 0 1 1 1 0 1 0 0 0 0 1 2 1 0 0 0 0 0 0 0 0 0 0 1 0 0 0 0 0 0 0 0 0 0 0 0 0 0 0 0 0 1 2 2 2 0 2 1 1 0 1 0 0 0 2 0 2 1 0 0 2 1 0 0 0 1 0 1 0 1 0 0 0 0 0 2 2 0 2 1 0 0 0 1 0 0 1 1 0 1 1 2 0 1 0 1 0 1 2 0 0 0 0 1 0 2 0 0 1 1 1 0 0 0 0 1 1 1 0 1 2 0 0 0 0 2 1 0 0 1 0 0 0 0 0 0 1 1 0 2 1 0 1 0 1 0 0 0 0 0 0 2 0 1 1 1 2 0 0 0 1 1 0 0 1 0 0 1 1 0 2 0 2 0 0 0 2 2 0 2 1 0 1 1 0 1 0 0 1 1 0 0 0 0 1 0 0 0 0 2 0 0 0 1 2 1 2 1 0 0 1 0 0 0 2 1 0 0 0 0 2 1 1 1 1 2 2 0 0 1 1 2 0 2 0 1 1 1 1 1 0 0 1 1 1 1 0 1 0 1 1 2 1 1 1 1 1 0 2 0 1 0 1 1 0 0 0 0 0 1 0 0 0 0 0 0 0 2 0 0 1 0 0 0 0 1 2 0 1 0 0 0 0 0 0 1 1 1 1 1 0 0 0 0 2 1 1 0 1 1 0 2 0 2 0 0 0 0 1 0 1 0 0 2 0 2 0 2 2 1 1 1 1 1 0 0 2 2 0 2 1 2 2 1 1 0 1 0 2 0 1 0 0 1 1 0 2 1 1 0 0 0 0 1 1 0 1 2 1 0 1 1 0 2 2 1 0 1 0 0 2 1 1 0 0 1 0 0 0 2 0 2 0 0 2 0 0 1 1 0 0 0 1 1 2 2 0 0 2 2 1 1 1 1 0 1 1 0 1 1 0 1 1 0 1 2 0 2 2 0 1 1 1 1 1 0 1 1 2 1 0 0 0 0 1 0 2 0 2 2 0 0 1 0 0 1 0 0 0 1 1 0 1 0 0 0 0 0 0 0 1 0 0 0 0 1 0 1 0 0 0 0 1 2 2 0 1 2 0 1 0 0 0 0 0 0 0 1 0 0 0 0 0 2 0 0 1 0 0 0 1 0 0 0 2 0 1 2 1 0 0 2 2 1 0 1 1 2 0 1 1 1 1 0 2 0 1 2 0 1 2 1 1 1 0 1 0 2 2 0 2 1 0 1 0 0 0 1 0 1 1 1 1 1 0 0 1 2 1 0 2 0 1 0 1 0 2 2 0 0 2 0 2 0 0 0 1 2 0 1 2 2 0 0 0 0 0 0 1 0 0 0 0 0 1 0 2 0 1 0 0 0 0 0 0 0 0 0 0 2 2 0 2 2 2 0 0 0 0 0 0 0 0 0 0 1 0 0 0 1 0 0 0 0 1 1 1 0 0 0 2 0 1 1 1 0 1 1 0 0 2 0 0 0 0 2 0 0 1 0 2 2 1 1 2 1 1 1 1 0 1 1 2 0 1 0 2 2 0 1 0 0 2 2 0 1 0 1 1 2 1 1 0 0 1 1 2 2 1 0 0 0 2 0 2 2 0 0 1 1 0 0 0 0 0 1 1 0 1 1 0 0 0 2 2 2 1 1 0 1 1 0 0 0 1 0 0 0 1 1 0 2 0 0 0 0 0 0 0 0 1 2 2 1 1 1 0 1 1 0 0 0 1 1 0 1 1 2 0 2 0 0 0 1 2 0 0 1 2 0 1 0 1 0 0 1 0 1 2 0 1 2 1 1 1 0 0 1 0 0 0 1 0 1 0 1 0 1 1 1 1 0 0 0 1 1 2 2 1 1 0 0 0 1 0 2 0 0 0 0 0 0 1 0 0 1 0 1 0 1 0 2 1 0 0 0 0 1 0 1 0 2 1 1 1 0 1 0 0 1 0 0 0 0 0 0 0 0 0 0 0 1 0 1 1
149 0 0 0 0 0 0 1 0 2 1 0 0 1 0 1 0 0 0 1 1 1 0 0 2 0 1 1 0 2 2 0 2 2 0 0 1 1 0 0 2 2 0 0 0 0 0 0 0 0 0 0 1 1 1 1 1 0 1 1 1 0 0 1 0 0 0 2 0 0 0 2 2 2 0 2 2 2 2 2 0 0 2 0 1 0 0 1 1 2 0 1 2 0 1 2 0 1 1 1 1 0 1 1 0 0 2 0 0 2 0 1 1 1 1 1 1 1 1 1 1 1 2 1 0 0 0 1 1 1 1 1 0 0 0 0 0 0 0 1 1 0 0 0 0 2 1 0 0 0 0 1 0 0 2 0 0 1 0 0 1 0 0 0 0 2 0 1 0 1 1 0 2 0 1 0 0 0 1 1 1 0 0 0 0 0 2 2 0 0 1 2 0 0 2 1 1 0 0 0 1 1 0 0 2 0 0 0 1 0 1 0 0 0 1 2 1 0 2 1 2 1 2 0 0 1 1 1 0 0 0 0 0 0 2 0 0 1 0 0 0 0 2 2 0 2 1 0 0 0 0 0 0 1 1 0 1 1 0 0 0 0 1 1 0 0 0 0 2 1 0 0 0 0 0 0 1 2 1 0 1 0 0 0 1 1 0 1 0 2 1 1 0 2 2 0 1 1 0 0 1 1 0 1 0 0 1 0 1 1 0 2 0 2 2 0 1 1 1 1 0 2 0 2 1 0 0 1 1 0 0 2 1 1 0 0 0 1 0 1 1 1 2 2 0 0 1 1 1 1 1 1 1 1 1 1 1 1 0 1 1 2 2 1 2 0 1 0 2 2 0 0 0 0 1 0 0 2 1 2 0 0 0 0 1 1 1 1 1 0 0 0 1 0 2 1 1 1 0 0 0 0 0 0 0 0 0 1 0 0 1 0 0 0 0 1 1 0 0 0 0 0 1 0 1 1 0 1 1 0 1 0 0 0 0 2 0 2 0 0 2 1 1 0 1 1 1 0 0 1 0 0 0 2 2 0 2 1 2 2 1 2 0 0 1 1 1 2 0 0 1 0 0 2 1 1 1 0 0 0 1 1 0 1 1 0 0 1 1 1 2 1 0 2 0 0 0 2 2 2 0 0 1 0 0 0 1 0 1 1 0 1 0 1 0 2 1 0 1 1 1 2 2 0 1 2 1 1 1 1 1 1 0 0 0 0 1 0 2 2 2 0 2 2 2 1 2 0 2 0 0 0 1 2 1 1 0 0 0 1 0 0 0 2 0 0 2 0 0 0 1 1 1 0 1 0 1 2 0 2 0 1 2 0 2 0 1 2 0 0 0 0 1 0 0 0 2 0 0 0 0 2 0 2 2 0 1 0 1 1 0 0 0 1 0 1 0 2 2 0 0 0 0 0 0 1 1 1 0 0 1 1 0 0 2 0 1 0 2 2 2 0 1 2 2 0 0 1 1 1 0 1 0 0 1 0 0 0 0 0 0 0 2 1 1 1 0 1 0 1 0 1 0 0 1 0 0 1 0 1 1 2 1 1 1 2 0 1 1 1 0 1 1 2 1 1 1 2 0 2 0 1 0 0 0 0 0 2 2 0 1 1 0 0 0 0 0 1 2 0 0 0 1 2 0 1 1 0 0 0 0 0 0 0 2 2 0 0 0 2 0 0 0 1 0 0 1 1 1 1 1 1 1 0 1 0 0 0 0 0 0 1 2 1 0 1 1 0 0 1 0 0 0 0 0 1 1 1 1 1 0 1 0 0 0 1 0 1 0 2 0 1 1 1 0 0 0 0 0 0 1 0 0 2 1 0 1 0 0 1 2 1 1 0 1 1 1 2 0 0 1 0 1 2 2 1 0 0 0 2 0 2 1 0 0 0 0 1 1 0 0 0 0 0 0 0 0 0 1 0 1 1 0 2 2 0 0 0 0 0 0 2 0 0 0 1 1 0 2 1 1 0 0 0 0 0 1 2 2 2 2 2 2 0 0 0 1 0 0 1 1 0 1 2 2 0 2 0 0 0 0 2 0 0 2 0 0 1 0 1 1 1 0 0 0 0 0 1 2 2 0 2 0 1 0 0 0 1 0 0 0 1 0 2 0 1 1 1 0 1 0 2 0 0 0 0 1 0 0 1 1 0 2 0 1 1 1 1 0 1 0 0 1 1 2 0 0 0 1 0 0 0 0 0 1 1 2 0 1 0 0 0 0 1 0 1 2 1 1 1 1 0 0 0 0 0 0 2 1 0 0 0
150 0 0 1 0 0 0 1 0 1 0 1 0 1 0 1 0 1 1 1 1 1 0 0 2 0 2 1 0 2 2 1 2 1 1 1 2 1 0 0 0 0 1 1 0 0 0 1 0 1 1 2 0 2 0 2 0 1 1 0 1 1 0 2 0 0 0 1 0 0 0 1 2 2 2 2 2 0 1 0 1 0 2 0 2 0 0 1 0 2 0 0 1 0 1 1 0 1 0 0 2 0 0 1 1 1 2 0 0 2 0 2 2 2 2 2 2 1 1 1 1 0 1 2 1 1 1 1 2 1 0 1 0 0 0 0 0 0 0 0 2 0 1 0 0 1 0 0 0 0 0 0 0 0 1 0 0 1 1 2 1 1 0 2 1 0 0 0 0 1 1 1 1 1 2 0 0 0 1 1 1 1 1 0 2 1 1 2 1 1 0 2 0 1 2 1 1 0 0 0 0 0 0 0 1 0 1 1 1 0 1 0 1 0 2 2 0 1 1 1 1 0 2 0 0 1 1 1 0 0 0 0 0 0 1 0 0 2 0 0 0 0 0 1 0 1 0 0 0 1 1 1 1 0 0 0 0 2 0 1 0 1 1 1 1 0 0 0 2 2 0 1 2 2 0 0 1 1 1 0 1 1 0 0 2 2 1 0 0 2 1 2 0 2 2 0 2 2 0 1 2 0 0 1 0 1 0 2 2 2 0 2 0 1 1 0 2 0 0 0 2 0 1 1 1 0 0 2 1 2 0 1 1 1 0 0 0 2 0 1 1 2 2 2 0 0 0 0 1 1 0 1 1 0 1 0 1 1 0 2 2 1 2 1 1 1 1 1 1 0 2 2 1 1 0 0 0 2 0 2 2 0 0 0 1 1 1 0 0 0 0 0 2 0 2 2 2 0 0 0 0 0 1 1 0 1 0 2 0 0 0 0 1 1 1 1 1 0 0 0 0 1 0 1 1 1 0 0 1 0 0 0 1 2 2 1 0 1 0 0 1 1 0 0 2 2 1 1 0 0 0 0 0 1 1 0 1 0 0 1 1 0 0 0 0 2 0 2 0 2 2 2 1 2 0 0 0 0 0 0 1 0 0 1 1 0 0 2 1 1 1 2 2 2 0 1 1 2 1 2 0 0 1 1 0 0 1 1 1 0 0 2 0 1 0 2 1 1 1 2 2 2 2 0 1 2 0 1 1 1 1 1 2 1 0 0 0 0 0 0 1 0 2 1 1 1 1 0 2 1 0 1 1 2 2 0 1 1 2 1 0 0 0 2 1 0 1 1 1 1 1 1 0 0 0 0 0 1 0 1 0 0 1 0 1 1 1 1 0 0 0 0 1 0 0 0 0 1 0 1 1 0 0 1 2 0 1 0 1 0 2 0 0 2 0 1 0 0 0 0 0 0 0 1 0 0 0 1 0 0 1 1 0 0 1 1 1 0 2 1 1 1 1 1 2 0 2 1 0 1 0 1 0 1 2 0 1 0 0 0 0 0 0 1 0 1 0 2 1 0 2 0 0 0 0 0 0 0 2 0 0 1 1 1 2 2 1 2 1 1 1 0 0 0 0 0 1 1 0 0 0 0 0 1 2 0 1 2 2 0 0 0 0 0 0 0 0 2 1 0 0 0 0 1 0 0 0 0 0 0 0 0 0 0 0 0 1 0 0 1 0 0 0 0 0 1 0 0 0 0 0 0 0 0 1 0 0 1 1 1 1 1 2 0 0 0 0 2 0 2 0 0 0 0 0 0 0 0 2 2 0 2 2 0 0 0 0 1 1 1 1 2 2 2 1 1 0 0 0 1 0 1 0 2 1 1 0 0 0 2 2 0 1 0 1 0 0 1 1 1 1 1 1 1 1 1 0 0 0 1 0 1 2 0 0 0 0 0 2 0 0 1 0 0 0 0 1 0 1 0 1 1 1 2 1 1 1 2 0 0 0 0 0 0 0 0 1 0 1 0 0 0 1 0 0 0 0 1 1 1 1 1 2 0 0 0 1 1 0 2 2 0 1 1 1 1 0 0 0 0 0 1 0 0 2 1 0 2 0 1 1 1 1 0 2 2 0 0 1 0 0 1 0 1 1 0 1 1 1 1 1 0 0 2 0 0 0 1 0 0 0 1 2 0 0 1 0 2 1 1 0 0 1 0 1 0 1 0 0 0 1 0 0 0 0 2 1 0 2 0 1 0 0 0 0 1 2 0 2 0 0 0 0 2 0 0 2 0 0 0 0 0 1 0 0 0 0 0 2 0 0 0
151 0 1 2 0 0 1 2 0 2 1 0 1 2 0 2 0 2 1 0 2 0 0 0 2 0 0 2 0 2 2 0 1 1 0 0 2 1 1 0 1 1 1 1 1 0 1 0 0 1 1 2 0 0 0 2 0 0 0 1 0 1 0 2 0 0 0 1 0 0 0 0 2 2 2 2 2 0 2 0 0 0 1 1 1 0 0 1 1 2 1 1 1 1 1 2 0 1 1 1 1 0 1 0 1 1 2 0 0 2 0 2 0 2 2 2 2 0 0 2 2 0 2 1 1 1 1 0 0 0 0 0 1 0 0 0 1 0 0 2 2 0 1 0 0 1 0 0 0 0 0 1 1 0 0 1 0 1 0 1 1 0 1 2 1 2 1 0 1 1 0 1 2 0 2 1 0 1 0 0 0 0 1 1 2 1 2 1 1 1 0 1 0 0 2 2 2 0 0 0 0 0 1 0 0 0 1 0 0 0 1 0 1 0 1 2 0 0 1 1 1 0 1 0 1 1 2 1 0 0 0 0 1 1 1 0 1 1 0 0 0 0 2 2 0 2 0 0 1 1 1 1 0 1 1 0 0 2 0 1 0 1 0 0 1 0 0 1 1 1 0 0 0 2 0 1 0 2 2 0 1 0 0 0 1 0 0 2 0 2 1 2 1 1 1 1 0 1 0 1 1 1 0 1 0 0 0 0 1 2 0 2 0 2 2 1 2 1 1 1 0 1 0 2 1 0 0 1 1 2 0 0 0 1 0 0 0 2 0 1 1 1 2 2 0 0 1 1 2 0 2 0 1 1 0 1 1 1 0 0 1 1 1 0 1 0 1 0 2 2 0 0 1 1 0 0 0 2 2 2 1 0 0 0 0 0 1 0 0 0 0 0 0 0 2 0 1 0 0 0 0 0 0 2 0 2 0 1 1 1 0 0 1 1 1 2 0 1 0 1 0 1 1 0 1 1 1 1 1 0 2 0 0 0 0 1 0 1 0 1 2 2 1 1 1 2 1 1 1 0 1 0 0 2 1 0 1 0 0 0 0 0 0 1 0 1 1 2 0 0 0 0 2 1 0 0 0 1 1 1 1 2 0 1 2 1 0 1 0 1 0 2 0 0 0 0 0 1 1 2 1 1 2 1 0 0 2 1 0 0 0 2 0 0 0 1 0 0 0 0 0 2 2 0 0 2 2 1 1 0 1 0 2 1 1 1 2 0 2 2 2 0 2 1 2 2 2 1 1 2 0 1 2 1 2 0 1 1 0 1 0 0 1 2 1 1 1 0 0 2 2 2 2 1 2 1 2 1 0 1 0 0 0 0 0 0 0 2 0 0 0 0 1 0 1 0 0 0 0 0 0 1 2 0 2 0 1 0 0 0 1 0 0 0 1 0 0 1 1 0 0 0 0 0 0 0 1 1 0 0 1 1 1 0 1 1 0 0 2 2 0 1 0 1 1 0 1 1 1 1 0 2 1 2 0 1 2 2 2 1 1 0 1 1 1 2 0 2 1 0 2 0 0 1 1 0 1 0 1 0 0 2 0 2 1 1 2 1 1 1 0 0 0 1 1 0 0 2 0 2 0 1 0 1 1 0 1 2 2 0 0 0 1 0 0 1 0 1 0 0 0 1 0 2 0 0 0 2 1 1 0 0 0 1 1 0 2 1 0 1 0 0 0 0 0 0 0 0 0 0 0 0 1 0 1 2 0 0 1 0 0 1 1 1 0 0 0 0 0 1 0 0 0 0 0 1 2 0 0 0 0 1 0 1 1 2 1 2 2 2 0 2 1 2 0 0 1 0 0 1 0 1 1 2 1 0 0 1 0 2 2 0 2 0 2 0 2 1 2 0 1 2 0 2 2 0 0 0 1 2 1 2 1 1 0 1 0 0 0 0 0 0 1 1 0 1 1 0 1 0 1 1 1 2 1 1 1 2 0 0 1 2 1 0 1 1 1 0 2 1 1 0 1 0 0 0 0 1 1 2 2 2 1 0 0 1 0 0 1 1 1 0 1 0 2 2 1 0 0 1 0 0 0 0 2 0 2 2 0 1 0 1 0 0 0 0 0 1 1 1 0 1 0 1 1 0 2 2 1 1 0 0 0 2 0 0 0 0 0 1 0 0 2 1 0 0 0 0 0 0 1 0 2 1 1 0 2 0 0 0 0 0 1 0 0 2 1 0 1 0 0 0 0 0 0 0 0 0 2 0 0 0 0 1 0 0 0 1 0 1 1 1 0 0 0 0 0 0 0 0 1 0
152 0 0 1 0 0 0 1 0 0 0 1 0 0 0 0 0 1 1 1 1 1 1 0 2 0 0 1 1 2 2 0 1 1 0 0 1 2 0 0 1 1 0 1 0 1 0 0 0 1 1 1 0 0 2 2 0 0 0 0 1 0 2 2 0 0 0 1 0 0 0 0 1 1 2 1 1 1 2 1 0 0 2 0 2 0 0 0 0 2 0 0 1 1 0 2 1 1 1 1 1 0 1 0 1 0 2 0 1 1 0 2 0 2 2 2 2 1 1 1 1 0 2 2 2 2 2 2 2 2 0 0 0 0 0 0 0 0 0 0 2 0 0 0 0 1 0 0 0 0 0 0 0 0 0 0 0 1 0 1 1 0 0 2 0 1 0 1 0 1 1 1 0 2 1 0 0 0 0 0 0 0 1 1 2 1 2 2 1 2 0 2 0 0 1 2 0 0 0 0 0 0 0 0 1 0 0 0 1 0 0 0 1 0 1 2 0 0 2 2 2 0 2 0 1 1 0 1 0 0 0 0 0 0 1 0 0 1 1 1 0 0 2 0 0 0 0 0 1 1 1 1 1 0 0 0 1 2 0 1 0 1 0 0 0 0 0 0 1 1 0 0 0 2 0 0 0 2 1 0 1 1 0 0 1 1 0 1 0 2 0 0 1 2 2 1 0 2 0 2 2 0 2 0 2 0 1 1 1 1 0 1 0 2 2 0 2 0 1 1 0 2 1 2 0 0 0 0 0 0 0 1 0 2 1 0 1 1 0 0 0 0 1 1 0 0 0 0 1 1 0 1 0 1 0 1 1 2 0 0 1 2 1 0 1 0 0 0 2 2 0 0 1 1 1 0 0 0 0 1 1 1 0 0 0 0 1 0 0 0 0 0 0 0 2 0 0 0 1 1 1 1 1 2 1 1 0 0 0 0 1 0 0 0 1 1 1 1 0 1 0 1 0 0 2 2 2 1 0 0 0 1 0 1 1 1 0 1 0 0 1 0 1 2 0 2 2 0 0 0 2 0 0 1 0 0 0 1 2 1 1 0 0 1 1 1 1 2 0 0 0 0 0 2 1 0 2 1 1 0 0 1 0 1 0 0 1 1 1 1 2 1 0 2 1 0 0 1 1 2 0 0 1 0 0 0 1 1 0 1 0 1 0 1 1 1 0 1 0 1 1 2 1 1 0 1 1 2 2 1 1 0 1 1 0 0 1 0 1 1 2 0 1 1 1 1 2 0 1 1 0 1 0 2 2 0 0 0 0 0 0 0 1 1 1 0 0 1 1 0 1 1 1 1 1 1 1 2 0 2 0 2 1 0 1 0 1 0 0 0 0 1 1 0 0 0 2 0 0 1 1 2 1 2 1 0 1 1 1 1 1 0 0 2 0 1 0 2 0 2 0 2 0 1 0 0 0 1 0 0 0 0 0 0 1 1 0 1 1 0 1 1 0 1 2 0 2 1 0 0 0 1 1 1 2 0 1 2 1 1 1 0 1 0 1 1 0 2 1 0 0 1 1 1 1 0 0 1 1 1 1 0 0 1 1 1 2 1 1 1 0 1 1 1 0 0 0 2 0 1 0 0 0 0 2 0 1 2 2 0 1 1 0 0 0 2 0 2 0 0 0 0 1 2 0 1 1 0 1 0 1 1 0 0 0 0 2 0 0 1 1 1 0 0 0 1 0 0 0 0 0 0 1 0 1 0 0 0 1 0 0 1 1 1 0 1 2 2 0 1 1 0 0 1 0 0 1 1 1 1 0 1 0 1 1 1 1 1 1 1 0 1 1 2 0 0 0 1 1 0 0 1 0 2 1 0 0 0 2 0 2 0 1 0 1 0 2 0 2 0 2 2 1 2 1 1 0 0 0 2 0 2 2 1 1 1 0 0 0 0 0 0 0 0 0 0 0 1 0 0 2 1 0 2 2 0 0 1 0 0 0 1 0 1 0 1 2 0 2 0 0 0 0 0 0 2 0 1 2 0 0 0 2 0 0 0 1 0 0 2 2 0 0 2 1 0 1 0 1 0 0 1 0 0 2 0 0 1 0 1 0 1 0 0 1 0 0 0 2 1 1 1 0 0 0 0 0 2 0 0 0 0 0 1 0 1 1 0 0 1 0 1 0 1 1 0 0 1 1 0 1 0 1 0 1 0 1 2 0 2 0 0 1 0 1 0 1 0 2 0 0 0 0 1 0 1 1 0 1 0 0 0 0 0 1 0 1 0 0 0 0 1 0 2 1 1 0 0 0 0 2 1
153 0 0 1 0 0 0 2 1 2 2 0 0 1 0 1 1 1 1 0 1 0 0 1 1 0 1 1 0 1 1 1 1 0 2 2 2 1 1 1 0 0 0 0 1 0 0 0 0 1 1 1 1 1 1 1 1 1 1 1 1 0 0 2 0 1 0 2 0 0 0 1 1 1 2 1 2 2 2 0 2 0 2 0 2 0 0 0 0 2 0 0 1 0 0 2 0 1 0 0 1 0 1 1 0 0 2 0 1 1 0 0 0 1 1 1 0 0 0 2 2 0 2 2 2 1 2 1 1 1 0 0 1 0 0 0 1 0 0 0 0 0 0 0 0 0 0 0 0 0 0 0 1 1 2 0 0 1 0 0 1 0 0 2 1 1 0 1 0 1 1 0 1 1 2 0 0 1 0 0 0 0 0 0 1 1 1 2 0 1 0 2 0 0 2 2 1 0 0 0 0 0 0 1 2 0 0 0 1 0 1 0 1 0 1 2 0 1 0 0 0 0 2 0 0 1 1 0 0 0 0 0 0 0 2 0 1 2 0 0 0 0 1 1 0 1 0 0 0 0 0 0 0 0 0 0 1 1 0 0 0 0 0 0 0 0 0 1 1 1 0 0 1 2 0 0 1 2 2 0 2 0 1 1 2 1 2 2 0 2 2 1 1 2 1 2 0 1 0 1 1 1 0 1 0 0 0 0 2 2 0 2 0 2 2 0 2 0 1 1 1 2 0 1 1 0 1 0 1 1 0 1 1 1 0 0 0 1 0 1 1 0 2 2 0 0 0 0 2 1 2 0 0 2 0 2 2 1 0 1 1 2 2 1 1 1 1 1 2 1 2 2 0 0 1 0 0 1 0 1 1 0 0 0 0 1 1 1 1 0 0 0 0 0 2 1 1 0 1 1 1 1 0 2 2 0 0 1 0 0 0 0 2 2 2 2 0 0 0 0 1 0 0 1 1 1 1 1 1 0 1 0 0 0 0 1 0 2 0 0 2 1 1 2 0 2 2 1 0 1 0 1 0 2 2 1 1 0 0 1 1 0 0 0 1 1 1 1 0 0 1 1 2 1 1 0 2 0 0 0 0 2 1 0 2 0 0 1 1 0 2 2 1 1 0 0 0 0 0 2 1 1 0 0 0 0 1 1 1 0 0 2 0 0 1 0 0 0 1 0 1 2 2 1 1 2 0 0 0 2 0 1 2 1 1 1 0 0 0 0 2 0 0 0 0 2 1 1 1 1 1 1 1 2 1 1 0 0 1 0 1 1 1 2 0 1 2 2 2 0 0 0 0 0 0 0 0 2 0 0 2 0 1 0 0 0 1 1 0 0 0 0 0 0 1 0 0 0 0 0 0 2 0 1 2 0 0 2 2 2 0 0 0 0 1 0 0 0 0 0 0 1 0 1 0 0 0 2 0 0 0 0 0 0 1 1 1 0 1 1 0 0 1 2 2 0 1 1 0 0 0 0 0 1 2 0 1 2 1 0 0 0 1 2 0 2 1 2 0 0 1 1 0 0 1 0 1 0 2 0 2 0 2 2 0 2 0 0 2 2 0 0 0 1 1 0 0 2 0 0 0 1 0 1 2 0 1 2 2 0 1 1 0 1 0 1 0 1 0 0 0 1 0 1 1 0 0 1 0 1 0 0 0 0 0 0 2 1 0 1 1 1 0 0 0 0 0 0 1 1 0 0 0 0 0 1 1 0 0 0 0 1 0 0 0 0 0 2 0 1 0 0 0 0 0 0 0 1 1 1 0 2 0 0 0 2 0 1 1 1 1 2 1 1 0 0 1 1 0 2 0 2 1 2 1 1 0 0 0 1 1 0 2 0 2 0 2 1 0 1 1 1 1 2 1 1 0 0 0 2 0 2 2 1 1 1 0 0 1 1 1 0 1 1 0 1 1 0 0 0 1 1 0 2 2 0 0 0 0 1 0 2 0 0 1 1 0 0 2 0 0 0 0 0 0 1 0 0 1 1 1 1 1 0 0 0 0 0 1 0 0 0 0 2 2 0 2 0 0 0 1 2 0 0 2 0 0 1 1 1 0 0 0 0 1 1 0 1 2 2 0 2 1 2 0 0 1 1 0 0 0 0 1 2 0 0 0 0 0 1 0 1 0 1 0 0 1 1 0 1 1 0 1 0 1 0 1 1 0 1 0 0 1 0 0 2 2 0 1 0 0 1 0 0 0 0 0 0 1 0 0 0 0 2 0 0 1 0 0 0 0 1 0 0 0 1 1 0 1 0 0 0
154 0 0 1 1 0 0 1 1 1 1 1 0 1 0 1 1 1 0 0 2 0 0 1 1 1 1 0 1 1 1 0 0 0 1 1 2 0 0 0 1 1 1 1 0 1 1 0 0 0 0 1 0 0 0 2 0 1 1 1 1 0 0 0 0 2 1 1 0 0 1 2 1 1 1 1 1 1 2 1 0 0 2 0 2 0 0 0 0 2 0 1 1 0 2 2 0 1 1 1 1 0 0 1 1 1 2 2 2 0 0 2 1 1 2 2 2 0 1 1 1 0 1 1 0 0 0 0 0 0 1 1 0 0 0 0 0 0 0 1 1 0 0 0 0 1 1 0 0 0 1 2 0 0 0 0 0 0 0 0 1 0 1 1 0 2 0 0 1 1 1 2 1 1 1 0 0 0 0 1 1 0 0 2 2 2 2 2 1 0 1 2 0 1 2 1 0 0 0 0 0 0 0 2 1 0 1 0 2 0 0 0 1 0 2 2 1 0 2 0 2 2 2 0 1 0 0 1 0 0 0 0 0 0 2 0 0 2 0 0 0 1 2 2 0 2 0 0 0 0 0 0 0 1 1 0 0 0 0 0 0 0 0 0 0 0 0 0 1 1 0 2 1 2 0 0 0 1 2 0 1 0 0 0 1 1 2 1 1 2 1 2 1 2 1 1 0 1 0 0 1 1 2 0 1 0 1 0 1 0 0 1 0 1 1 1 2 1 1 1 0 2 1 1 2 0 0 2 1 2 0 1 1 1 0 0 0 1 0 1 0 0 2 2 0 1 0 0 2 2 1 0 0 0 0 0 1 0 0 0 1 1 2 1 1 0 2 0 1 1 1 1 0 0 0 0 0 1 1 2 1 2 0 0 1 1 1 0 0 0 0 0 2 0 2 2 2 0 1 1 1 1 0 2 0 0 0 0 0 0 0 0 0 0 0 1 1 1 0 0 0 1 0 1 1 1 1 0 0 0 0 0 0 0 0 1 0 1 0 0 0 2 1 2 0 2 2 0 0 1 0 1 0 2 2 1 1 1 1 1 1 1 1 0 0 1 1 1 0 0 1 1 0 2 1 1 1 0 0 1 1 2 0 1 1 0 0 2 1 1 1 2 1 2 0 0 0 1 1 2 1 1 2 1 0 0 2 1 2 0 1 1 0 1 0 2 0 0 2 1 2 2 1 0 0 1 1 0 0 2 0 2 1 0 1 0 0 0 0 0 0 0 0 0 1 1 0 0 2 0 0 0 0 2 2 0 0 0 2 0 0 0 0 2 0 0 2 1 1 0 1 1 1 0 1 0 0 2 0 2 0 0 0 0 0 0 0 0 0 0 0 0 0 0 0 0 0 0 0 1 1 2 1 1 1 1 1 2 2 2 1 0 0 0 1 0 0 2 0 1 0 1 0 0 0 2 2 1 0 0 0 1 2 0 1 0 1 0 2 2 1 0 0 2 2 0 2 2 0 1 0 1 1 2 1 1 1 2 1 1 1 0 0 1 1 2 0 2 1 1 0 1 0 1 1 0 1 2 1 1 2 0 0 1 1 0 0 0 1 1 0 1 0 2 1 1 0 2 0 1 1 0 1 2 1 1 2 2 2 0 1 1 0 1 1 1 0 1 1 0 0 0 1 2 0 1 0 0 1 0 1 1 1 0 1 1 1 1 0 1 1 1 0 0 0 0 0 0 0 0 0 0 1 0 0 0 1 0 0 0 0 1 0 1 0 1 2 0 0 1 1 0 1 1 1 1 1 1 1 1 0 2 0 1 1 2 1 2 0 2 0 0 1 2 0 0 1 0 0 0 0 2 0 2 1 0 0 0 0 1 1 0 2 0 1 0 1 1 1 0 1 1 0 0 0 2 0 0 0 1 0 1 2 0 0 1 1 0 0 0 0 1 1 1 0 1 1 0 0 0 2 2 1 2 2 0 0 1 1 1 0 2 0 0 0 1 2 0 1 0 0 0 1 1 0 0 0 0 1 0 0 0 2 0 0 0 1 0 0 2 2 0 1 1 2 1 2 0 1 0 0 1 0 0 1 1 0 1 0 1 0 2 0 1 1 1 0 1 2 1 0 2 1 1 1 0 0 2 0 0 1 0 0 1 0 0 0 1 0 1 0 1 2 1 0 0 0 1 1 1 0 0 1 0 1 0 1 1 1 1 1 0 1 0 1 1 1 0 2 0 1 0 0 0 0 0 0 1 2 0 0 0 0 1 0 1 1 2 0 1 1 1 0 0 0 0 1 0 2 0 2 1
155 0 0 0 1 0 0 1 0 1 1 1 0 1 0 0 0 2 1 1 1 0 0 0 2 0 1 1 0 2 2 1 1 1 1 1 1 1 0 0 2 1 0 0 1 0 1 0 0 0 0 0 1 1 0 2 0 0 1 2 0 0 0 2 0 0 0 1 0 0 0 1 2 2 1 2 2 0 1 0 1 0 2 1 2 0 1 0 0 2 0 0 2 1 1 0 0 0 0 0 1 0 0 1 1 1 2 0 0 2 0 1 0 0 0 0 0 0 0 1 2 0 2 0 0 0 0 0 1 0 1 1 1 0 0 0 1 0 0 0 2 0 0 0 0 1 1 0 0 0 0 0 1 1 0 0 0 0 0 0 0 0 0 2 0 0 0 1 0 1 1 1 1 1 1 0 0 0 0 0 0 0 1 0 1 0 1 1 0 1 0 2 1 1 0 1 1 0 1 0 0 0 0 0 2 0 0 0 1 0 1 1 0 0 1 2 0 0 2 1 1 0 1 1 2 0 1 2 0 0 0 0 0 0 0 0 0 2 0 0 0 0 2 1 1 2 1 0 1 1 1 1 2 1 1 0 0 2 0 0 0 0 0 0 1 0 0 1 2 2 0 2 2 2 0 0 0 2 1 0 1 1 0 0 1 0 0 1 0 2 0 0 0 1 1 0 1 1 1 0 1 0 1 0 0 0 0 1 0 0 0 1 0 1 1 0 2 1 0 0 1 1 1 0 0 0 0 0 0 0 0 1 1 0 0 0 0 1 0 1 0 0 2 2 0 0 0 0 1 2 1 1 0 0 0 0 0 0 0 2 2 2 2 1 2 1 0 1 1 0 2 2 0 0 0 0 0 2 0 2 1 0 0 0 1 1 1 1 1 0 0 0 0 0 2 1 1 0 1 1 1 1 1 2 1 0 1 1 0 0 0 0 0 0 0 1 1 0 0 0 0 1 1 0 1 0 1 0 0 0 0 0 0 1 1 2 1 2 0 0 2 0 2 1 1 2 1 0 0 1 0 0 0 2 2 1 1 2 2 1 1 1 0 1 1 1 1 2 0 0 1 1 1 1 2 0 1 0 0 0 1 1 0 0 1 0 1 1 1 0 1 1 0 0 0 0 0 2 0 0 0 0 2 2 0 0 1 0 1 0 1 1 0 0 1 0 0 1 1 1 1 2 2 0 1 2 1 0 0 2 0 0 2 1 1 1 2 0 2 2 0 2 2 1 0 2 0 2 0 2 0 0 2 2 2 0 0 2 1 1 0 0 0 2 0 1 2 0 0 0 0 0 0 0 0 0 0 0 0 0 0 1 0 0 0 0 0 1 1 1 0 0 1 1 1 0 0 0 0 0 0 2 2 0 0 2 0 0 1 1 1 0 0 0 1 0 0 1 0 0 0 0 0 0 0 0 2 2 0 0 0 1 0 0 1 0 0 0 2 2 0 1 0 1 2 0 1 0 1 1 0 2 1 2 1 1 1 2 2 0 0 0 1 1 1 2 0 2 0 0 0 1 0 0 0 1 1 1 1 1 2 0 1 1 1 2 1 1 1 2 0 0 0 0 1 0 0 2 0 1 0 0 0 0 0 0 1 1 1 0 0 0 0 0 0 0 0 1 0 0 0 1 2 2 0 2 0 0 0 0 0 0 0 0 1 1 1 0 0 0 0 0 1 1 0 1 0 0 0 0 0 0 0 0 1 0 0 0 1 0 0 1 1 1 0 0 1 2 0 2 0 1 1 2 2 0 1 2 0 0 1 2 1 0 1 2 1 2 1 1 1 1 1 1 0 0 1 2 1 2 0 1 0 2 2 0 1 0 0 2 2 0 0 1 0 0 1 1 1 0 1 1 1 2 2 1 0 0 0 2 0 2 1 0 0 0 1 0 0 0 0 0 0 0 0 0 0 0 1 0 2 2 0 2 2 0 0 0 0 0 0 2 0 0 0 1 0 0 2 0 0 0 1 0 0 0 0 0 2 1 2 2 2 0 0 1 1 1 0 2 2 0 2 1 1 0 1 0 0 0 0 2 0 0 1 1 0 1 0 0 0 0 0 0 0 0 0 1 2 0 0 1 0 1 2 0 0 0 0 0 1 0 2 2 0 2 2 1 0 0 0 0 0 0 0 1 0 0 0 0 1 0 2 0 1 0 1 0 0 0 0 0 1 0 1 1 2 0 1 1 0 0 0 0 0 1 1 0 1 0 0 0 0 2 0 0 1 0 0 0 0 0 0 0 0 1 0 0 0 0 1 1
156 0 0 0 0 0 0 2 0 0 0 0 1 1 0 1 0 1 0 1 1 1 0 0 2 0 0 2 1 2 2 0 0 0 0 0 2 2 1 0 1 1 0 1 0 1 0 0 1 0 0 0 0 0 1 2 0 0 1 1 1 0 1 2 0 0 0 1 0 0 0 0 2 2 1 2 2 1 2 1 0 0 1 1 1 0 1 0 0 2 0 0 1 1 0 1 0 2 2 2 2 0 0 0 2 1 2 0 0 2 1 2 0 2 2 2 1 0 0 0 2 0 2 1 1 1 1 1 2 2 1 1 0 0 0 0 0 0 0 1 0 0 1 0 0 1 0 0 2 2 2 2 0 1 0 0 0 1 1 0 0 0 0 2 0 0 0 0 0 1 1 1 1 1 0 0 0 0 1 2 2 0 0 1 1 1 1 2 1 2 0 2 1 1 1 2 1 0 0 0 0 0 1 0 1 0 0 0 0 0 1 0 1 0 2 2 1 0 2 1 2 1 2 0 0 1 1 1 1 1 0 0 0 0 1 0 0 2 0 0 0 0 1 2 0 2 0 0 0 0 0 0 0 0 0 1 1 2 1 2 1 2 0 0 0 0 0 0 1 0 0 1 1 2 0 0 1 2 1 0 1 1 1 1 2 2 1 0 0 1 0 0 0 2 2 0 1 0 0 1 0 0 1 0 1 1 0 1 1 2 0 2 0 0 0 0 2 1 0 0 1 2 1 1 1 0 0 2 2 1 0 0 1 0 0 1 0 1 0 0 1 1 2 2 0 0 0 1 1 2 0 1 0 1 0 1 1 1 0 1 1 1 1 1 0 1 1 1 1 0 2 2 0 0 1 1 0 1 1 2 0 1 0 0 0 1 1 0 0 1 1 1 1 1 2 2 2 0 0 0 0 0 1 1 0 0 1 1 0 0 1 0 0 0 0 1 1 1 0 0 0 1 0 0 1 2 1 1 1 1 0 0 0 1 1 0 0 0 0 0 1 1 2 1 0 1 2 0 0 0 0 1 0 2 2 0 1 1 1 2 1 2 0 0 0 2 0 1 0 1 2 2 0 2 0 0 0 0 0 1 0 2 0 1 1 1 1 0 0 0 1 1 1 2 0 1 1 2 2 2 1 0 1 1 1 1 2 0 0 0 0 2 0 0 1 1 0 0 1 0 1 2 1 1 0 1 0 1 1 1 1 0 2 1 1 0 2 0 0 0 0 1 0 0 1 1 2 1 0 2 0 1 1 1 1 1 0 2 0 0 0 0 0 0 0 0 0 2 2 0 0 2 1 0 1 0 1 2 0 1 1 0 2 0 2 1 1 1 1 1 0 0 0 0 0 0 1 0 0 0 0 1 1 1 1 1 2 2 2 2 1 0 0 1 0 0 0 0 0 0 1 0 0 0 0 1 2 1 0 0 0 2 0 0 1 1 0 0 2 2 0 0 1 2 2 0 1 0 1 1 0 2 0 1 2 0 1 2 2 0 0 0 1 1 1 2 2 1 0 1 1 1 0 0 1 0 0 1 1 0 0 0 0 1 1 1 2 1 2 1 0 0 0 2 2 0 0 2 0 1 0 1 0 1 2 0 1 1 1 0 1 1 0 0 0 1 0 1 0 0 0 1 0 2 1 0 2 0 0 0 0 0 0 0 1 1 1 0 0 1 1 1 0 0 0 0 0 0 1 0 0 1 1 0 1 0 1 0 0 0 0 1 2 2 0 1 1 0 0 1 1 0 0 1 0 1 2 2 0 1 1 1 2 0 0 1 0 2 2 1 1 2 2 2 1 0 0 0 0 1 0 2 0 2 1 0 0 0 0 2 2 0 1 1 1 0 1 1 0 0 1 0 1 2 2 0 0 0 0 2 0 2 2 0 0 1 1 0 0 0 0 0 1 1 0 1 1 0 0 0 2 2 0 2 1 1 1 0 0 0 0 1 0 0 1 0 0 0 2 0 0 0 2 1 0 2 1 0 1 0 0 0 2 0 0 0 0 0 0 2 2 0 1 1 2 1 1 0 1 0 0 1 0 1 2 1 0 1 0 0 0 0 0 0 2 2 1 1 2 1 0 2 0 0 1 0 0 1 0 0 0 0 0 2 0 0 0 0 0 1 0 0 0 0 0 0 0 2 0 2 0 0 2 1 1 0 2 0 0 0 2 0 2 0 0 2 0 0 2 1 1 0 0 0 0 0 0 0 1 0 0 0 0 1 0 1 1 1 0 1 1 0 0 0 0 0 0 1 1 0 2 1
157 0 0 2 1 0 0 2 0 1 0 0 0 0 0 0 0 1 1 0 2 0 1 0 2 0 0 1 1 2 2 0 1 1 1 1 2 2 0 0 2 2 0 0 0 0 0 0 0 0 0 0 2 2 0 1 0 0 0 0 1 1 0 1 0 0 0 0 0 0 0 2 2 2 1 2 2 1 2 1 0 0 1 1 0 0 0 1 1 2 0 1 0 0 1 2 1 0 0 0 1 0 0 1 1 1 2 0 2 2 0 0 0 1 2 2 1 0 1 0 1 0 1 1 0 0 0 1 2 2 0 0 1 0 0 0 1 0 1 0 1 0 0 0 0 1 0 0 0 0 0 2 1 0 1 0 0 0 1 1 0 0 0 2 1 2 1 0 0 2 2 1 0 1 1 0 0 0 0 1 0 1 0 0 1 1 1 2 2 0 2 2 0 0 2 2 1 0 0 0 1 1 1 0 1 0 1 0 1 0 1 0 2 1 1 2 0 0 2 0 2 2 0 1 1 1 2 2 0 0 0 0 1 1 1 1 0 1 0 0 0 0 2 2 0 2 0 0 0 0 0 0 0 0 0 0 0 0 0 0 0 0 0 0 0 0 2 0 2 2 0 1 1 2 0 0 1 2 2 0 1 1 0 0 1 0 0 2 0 2 1 0 1 2 2 1 1 1 0 0 1 0 0 1 0 1 0 2 2 1 0 1 0 2 2 0 0 0 0 0 2 0 1 2 1 0 0 2 1 0 0 1 1 1 0 0 0 1 0 0 1 1 2 1 0 0 0 1 2 1 2 0 0 0 0 0 0 1 0 0 0 0 2 1 2 1 0 1 2 1 1 1 2 2 0 1 0 2 0 2 0 1 0 0 0 0 0 1 1 0 0 0 1 0 0 0 2 1 0 0 0 0 1 1 0 0 1 1 0 0 1 0 0 0 0 2 0 0 0 0 0 1 0 0 0 1 1 1 1 1 0 0 0 0 0 1 0 2 0 0 1 1 1 1 1 2 1 0 0 1 0 1 0 0 0 0 0 2 1 1 1 1 0 0 0 2 0 2 0 0 2 2 1 1 1 0 1 0 0 2 2 1 0 1 2 1 0 1 1 1 2 2 0 1 0 0 0 2 2 1 0 0 0 0 0 0 1 0 1 1 0 1 0 0 0 0 0 0 1 1 1 2 2 2 0 2 0 1 1 1 1 0 1 0 0 0 0 0 0 0 1 0 2 2 2 1 2 0 2 0 0 0 0 2 2 0 2 0 0 1 0 0 1 1 0 0 1 1 1 0 0 0 1 0 1 0 0 1 0 0 1 0 0 0 1 0 1 1 0 0 0 1 0 1 1 0 1 0 0 0 0 0 0 2 2 0 2 1 1 1 0 0 0 0 2 0 0 1 1 0 0 0 1 1 0 0 2 1 0 0 0 1 0 0 1 1 0 0 2 1 2 0 0 0 1 0 1 1 1 1 1 2 0 1 1 0 1 1 0 0 0 0 1 2 0 2 0 1 1 1 1 1 1 0 0 1 1 0 1 0 0 2 1 2 1 2 1 1 1 1 0 0 0 2 2 0 0 2 0 2 0 2 0 1 0 0 1 2 2 0 0 0 0 0 0 1 0 1 1 0 1 0 0 2 0 1 0 0 0 0 0 0 1 0 1 1 1 0 0 1 0 0 0 0 0 0 0 0 1 0 0 2 0 0 0 1 0 0 0 0 0 1 2 1 0 0 0 1 0 2 1 1 0 0 0 0 1 1 1 1 1 2 0 1 0 1 0 1 0 2 0 1 1 1 0 0 0 1 0 1 1 1 0 2 1 0 1 0 0 1 1 0 0 1 0 0 1 1 1 0 1 1 0 2 2 0 0 0 0 2 0 2 2 0 0 1 0 0 0 0 0 0 1 1 0 1 1 0 0 0 2 2 0 2 2 0 0 0 0 0 0 0 0 0 0 0 0 0 1 0 0 0 0 0 0 0 1 0 1 0 1 1 1 0 0 1 1 1 0 1 1 0 0 2 2 0 2 0 0 1 0 1 0 1 1 1 0 2 0 0 0 0 0 1 1 0 0 2 2 2 0 2 0 1 1 0 0 2 0 0 0 1 0 1 0 0 0 0 0 1 1 2 2 1 1 0 0 1 0 0 1 0 0 0 2 0 2 1 1 1 1 1 1 0 1 0 1 0 1 0 0 0 0 0 1 1 2 0 1 1 0 0 0 1 0 0 1 0 1 0 0 1 0 0 0 0 0 0 0 0 2 0
158 0 0 0 0 0 0 1 0 1 1 0 1 2 0 2 0 1 0 0 1 0 0 0 2 0 0 2 1 2 2 2 2 1 2 0 1 1 0 0 1 1 0 0 1 1 1 0 0 0 0 1 0 1 0 2 0 0 0 0 1 1 0 1 0 0 0 1 0 0 0 1 2 2 1 2 2 2 2 1 1 0 2 0 2 0 1 1 0 1 0 0 1 1 2 2 0 0 0 0 2 0 0 2 0 0 2 0 1 1 0 1 1 2 2 2 2 0 1 0 1 2 2 2 2 2 2 0 1 1 0 0 1 0 0 0 1 0 0 1 1 0 0 1 0 1 1 0 0 0 0 1 0 0 0 0 0 1 0 0 1 0 0 2 2 2 0 2 0 0 0 0 0 2 2 0 1 0 1 1 1 1 1 0 1 0 2 2 1 1 0 2 1 1 1 2 0 0 0 0 1 1 0 1 0 0 0 0 2 0 0 0 2 1 1 2 0 0 2 1 2 1 2 0 0 1 1 1 0 0 0 0 0 0 2 0 0 2 0 0 0 1 2 1 0 1 0 0 1 1 1 1 0 0 0 1 2 1 0 1 1 1 1 1 0 0 0 1 1 2 0 1 1 1 0 2 0 1 1 0 0 0 0 0 2 1 0 1 0 2 2 2 0 2 0 1 0 1 0 1 2 0 1 1 1 0 0 0 1 1 1 2 0 2 2 1 2 0 1 1 1 2 0 2 0 0 0 1 0 1 0 1 0 2 0 1 0 2 0 0 0 0 2 2 1 0 1 0 2 1 1 0 0 0 0 0 1 0 0 0 0 0 2 2 1 1 1 1 2 1 1 1 1 1 0 0 0 2 2 2 2 1 0 0 0 1 1 0 0 1 1 1 1 0 2 1 1 0 2 2 2 2 0 1 0 0 0 2 1 0 0 0 0 0 1 2 0 0 0 0 0 0 0 0 1 2 2 0 0 0 0 0 0 0 0 1 1 2 0 0 2 1 0 0 2 2 2 0 0 0 0 1 0 1 1 1 0 1 1 1 1 1 0 1 1 1 1 1 0 1 1 1 1 2 1 0 1 0 0 0 1 1 0 0 2 0 0 0 0 1 1 0 0 2 0 0 0 2 1 2 0 0 1 1 0 0 1 0 0 2 0 0 0 0 0 1 0 0 0 0 0 2 1 1 0 1 0 0 0 2 0 1 2 2 1 0 1 0 1 1 0 2 0 0 1 1 2 2 0 2 2 2 0 1 1 1 0 0 0 0 0 1 0 1 0 0 1 1 1 1 0 1 1 0 1 0 1 2 0 2 0 1 2 0 2 2 2 2 1 1 0 0 0 1 1 0 1 0 0 1 1 2 0 2 2 0 2 1 1 1 0 0 0 1 0 0 0 1 0 1 1 0 0 1 0 1 1 2 0 0 0 1 0 0 2 0 2 0 2 2 0 1 0 0 1 0 1 0 0 0 0 2 2 2 2 0 0 1 1 0 0 0 1 1 1 2 0 2 0 0 1 0 0 0 0 1 1 2 2 0 2 0 0 1 1 1 1 2 1 1 0 0 1 2 0 2 0 1 0 1 1 0 1 1 2 0 0 2 2 0 1 1 1 1 0 1 0 1 0 0 0 1 0 2 0 1 0 1 0 1 0 0 0 0 1 1 1 0 0 0 0 0 1 1 0 0 0 0 2 1 0 1 0 0 0 0 0 0 1 0 0 0 2 1 0 0 0 0 0 2 2 0 1 0 0 0 1 0 2 2 0 2 1 0 0 1 0 1 0 2 0 1 1 2 0 0 0 1 0 0 0 1 0 2 2 0 0 1 1 1 1 0 1 1 1 0 2 1 2 0 2 2 1 2 2 1 0 0 1 1 0 0 2 0 0 0 0 1 2 1 2 0 0 0 0 0 0 1 0 0 1 1 0 1 1 0 1 0 0 1 1 2 0 0 0 1 1 0 1 0 0 0 2 0 0 1 0 0 0 0 0 0 2 0 0 0 0 0 0 2 2 0 0 2 2 0 2 0 1 1 0 1 0 0 1 1 1 2 0 1 0 0 1 0 1 1 0 1 2 1 0 2 0 1 0 0 1 2 1 1 1 0 0 2 0 0 0 1 0 1 0 2 2 1 1 2 0 0 0 0 2 0 1 0 2 1 2 1 0 1 0 0 0 2 2 1 1 0 2 0 0 1 0 0 0 2 2 0 1 0 0 0 0 1 0 0 0 0 0 0 0 1 0 0 0 0 0 0 1 0 1 1
159 0 0 1 1 0 0 2 0 2 0 0 0 1 0 0 0 1 1 0 0 0 2 1 1 1 1 0 0 2 2 0 1 0 1 2 2 2 0 0 0 0 0 2 0 1 1 1 1 0 0 1 0 0 1 1 0 0 0 0 0 2 0 1 0 0 0 1 0 0 0 0 2 2 1 2 2 1 2 0 1 0 1 1 1 0 1 1 1 1 0 0 1 1 1 1 0 2 2 2 1 0 0 1 1 1 2 0 0 2 0 2 0 0 0 0 0 0 2 0 0 0 2 0 0 0 0 2 2 2 0 0 0 0 1 0 0 0 0 2 2 0 0 0 0 0 0 0 0 0 1 1 0 0 0 0 0 1 0 1 1 1 1 2 1 1 0 1 1 0 0 2 0 2 1 0 0 0 0 1 1 2 0 1 1 1 1 2 1 2 0 2 1 1 1 2 1 0 0 0 0 0 0 1 1 1 1 0 1 0 0 1 1 0 1 2 1 0 1 1 1 1 2 0 0 1 1 1 0 0 1 1 0 0 2 0 0 1 0 0 0 0 2 2 0 2 0 0 0 0 0 0 0 0 0 1 0 1 0 1 0 1 1 0 0 0 0 0 2 0 0 2 0 1 0 0 1 1 2 0 1 0 1 1 2 1 0 2 0 2 2 0 0 2 1 0 1 0 0 0 0 0 0 1 0 0 1 1 1 2 0 2 0 1 1 0 1 0 2 2 0 2 2 2 0 0 0 1 2 1 0 2 1 0 0 1 0 1 0 1 0 1 2 2 0 0 1 1 2 0 2 0 0 0 0 0 1 0 0 0 1 1 1 0 1 1 0 0 1 1 1 1 0 0 1 0 0 1 1 2 0 1 0 0 0 0 0 0 0 0 0 0 1 0 2 1 1 0 0 0 0 0 0 2 1 0 0 1 0 0 0 0 2 2 2 2 0 0 0 0 0 1 1 0 2 2 0 0 0 0 0 1 0 0 0 1 0 0 0 0 2 1 0 0 2 2 1 0 0 2 0 0 0 2 1 0 1 0 1 0 2 1 0 0 0 2 0 1 0 0 1 1 1 2 1 0 1 0 0 1 2 0 0 0 2 0 0 1 1 1 1 2 0 2 1 1 1 1 1 2 1 1 1 1 1 2 2 0 1 1 0 1 0 0 0 1 0 0 1 1 1 2 1 0 0 2 0 0 0 2 0 2 1 1 0 0 0 0 2 2 1 1 0 0 0 2 0 0 2 1 0 0 0 2 2 0 0 2 0 0 0 0 1 2 0 0 1 0 0 1 2 2 0 0 0 0 0 1 0 1 0 0 1 0 0 0 0 2 0 0 0 0 0 0 0 0 0 1 0 2 2 1 1 1 1 1 1 1 2 1 0 0 0 1 0 0 1 0 0 0 1 0 0 0 0 0 2 2 0 0 0 0 1 1 2 1 0 0 2 1 2 0 1 1 1 0 1 0 0 1 0 2 0 0 2 0 1 2 2 1 1 0 2 0 2 2 0 1 0 1 1 1 1 0 0 1 1 0 2 0 0 1 0 1 1 1 1 2 1 0 0 1 0 0 0 0 0 2 0 1 1 0 0 1 1 1 1 0 1 1 0 0 0 0 0 1 0 1 0 0 0 2 1 2 0 1 1 0 0 0 0 0 0 0 0 0 1 1 0 1 1 1 0 1 0 0 1 1 0 0 0 0 0 0 0 1 0 0 0 0 0 1 2 2 0 0 0 1 0 2 0 1 0 0 0 0 2 2 0 0 0 1 2 0 0 0 0 0 0 2 0 2 0 1 0 0 0 0 0 0 0 1 0 2 1 1 0 0 1 1 2 0 0 1 0 0 1 1 2 0 2 2 0 2 2 1 0 0 1 2 0 2 1 1 0 0 0 0 0 0 0 0 0 0 0 0 0 0 1 0 1 1 2 2 0 2 1 0 1 1 0 2 0 0 0 0 0 0 2 0 0 0 2 1 0 2 1 1 2 1 1 1 2 0 0 0 0 0 0 1 1 0 0 1 2 0 2 0 0 0 0 2 0 0 2 0 2 1 0 0 0 0 0 0 0 0 0 1 2 2 0 2 1 2 2 0 2 0 0 0 0 0 0 2 0 0 0 1 0 0 0 0 0 0 0 0 0 0 0 0 2 0 2 1 0 0 1 1 1 0 1 0 2 0 1 1 1 0 2 0 0 0 0 0 0 1 1 0 2 0 0 0 0 0 0 0 0 0 0 0 0 0 0 0 0 0 0 0 1 0 2 2
160 0 0 1 0 0 0 0 0 0 0 2 1 1 0 0 0 0 0 1 1 1 1 0 2 0 0 2 0 2 2 1 2 1 0 0 1 0 0 0 0 0 0 1 0 2 1 1 0 0 0 0 1 1 0 1 0 0 0 0 0 1 0 1 1 1 1 0 0 0 0 1 1 1 2 1 1 0 2 0 0 0 2 0 2 0 0 1 1 1 0 1 2 1 1 2 0 0 0 0 2 0 0 1 1 1 2 1 1 1 0 2 0 1 1 1 1 0 0 2 2 0 2 0 0 0 0 1 2 1 1 1 0 0 1 0 0 0 0 0 0 0 0 0 0 2 0 0 0 0 0 0 0 0 1 1 1 1 1 1 0 1 0 2 0 2 0 0 1 1 1 1 1 1 2 0 2 0 0 0 0 0 1 0 2 1 1 1 0 0 1 2 0 1 2 1 0 1 0 0 1 1 0 1 2 0 0 0 1 0 0 0 1 0 2 2 0 1 2 1 2 1 2 1 0 1 1 1 0 0 0 0 1 1 1 0 0 1 0 1 1 0 2 1 0 1 0 0 1 0 0 0 0 0 0 1 1 2 1 2 1 2 0 0 0 0 0 0 1 0 0 0 2 2 0 0 1 1 2 0 0 0 0 0 1 0 0 2 0 2 2 1 0 2 2 0 1 0 1 0 0 0 1 0 0 0 2 1 1 1 0 2 0 2 2 0 1 0 1 1 1 1 2 1 1 0 1 1 1 0 0 1 1 0 0 0 0 1 1 1 1 1 2 0 0 0 1 0 1 0 1 0 1 0 1 0 0 0 0 2 2 2 2 1 2 0 1 1 2 0 1 2 0 0 0 0 0 1 0 1 0 0 0 1 0 0 1 0 0 1 0 0 0 1 2 1 1 1 0 0 0 0 0 2 0 1 0 0 0 0 0 0 0 0 1 2 0 1 0 1 0 1 0 0 2 1 1 1 0 0 0 0 1 1 1 0 0 0 0 0 0 2 1 1 1 2 2 1 0 1 0 0 0 1 0 0 0 2 1 1 1 1 0 1 1 1 1 2 0 1 1 1 2 1 1 0 1 0 0 0 1 2 0 0 1 1 1 1 1 1 2 1 0 0 0 0 0 1 1 1 1 0 1 1 1 1 2 0 1 2 1 2 0 0 2 0 0 0 2 2 2 2 2 0 0 2 2 2 2 1 1 0 0 0 2 1 1 0 2 2 0 2 0 1 1 1 1 0 2 0 0 0 1 1 1 1 0 0 1 1 1 0 0 1 0 0 1 2 2 0 0 0 0 0 0 0 0 1 0 0 0 1 2 0 2 2 2 2 0 0 1 0 0 0 1 0 0 1 0 1 1 2 1 1 1 1 1 2 2 2 0 0 0 0 1 0 0 2 0 1 0 1 0 0 0 1 1 1 0 0 0 2 0 0 2 0 0 0 0 0 0 0 0 0 0 0 0 2 1 1 0 1 0 0 1 0 1 1 1 0 0 0 0 1 1 2 1 2 0 1 0 1 1 0 0 0 0 1 1 0 1 0 0 2 2 2 1 2 2 0 2 0 0 0 0 0 1 2 0 1 0 0 1 1 2 1 1 1 1 0 0 0 0 0 0 0 1 1 1 0 0 0 0 1 0 1 0 0 1 0 1 1 1 0 1 1 0 0 0 0 0 0 0 1 0 0 0 0 0 0 0 0 2 0 0 1 0 0 0 0 0 0 2 1 0 1 1 0 0 0 0 0 2 1 1 0 0 1 0 0 0 1 1 0 0 2 0 1 1 2 0 2 1 2 0 0 1 2 1 2 0 1 0 1 2 0 0 0 1 0 1 0 1 0 1 0 1 0 1 1 1 2 2 2 2 1 0 0 0 2 0 2 1 1 0 0 0 0 1 0 0 1 0 0 0 0 0 1 0 0 2 2 1 1 1 0 1 0 0 0 0 2 0 0 0 0 2 0 0 0 0 0 1 0 0 0 0 2 1 1 1 1 0 0 0 2 0 0 0 2 2 0 0 2 2 1 1 0 0 0 0 2 0 1 2 1 0 2 1 1 0 0 0 0 1 1 0 1 1 0 0 1 0 1 0 0 0 2 0 0 0 1 1 2 0 1 1 2 0 0 0 1 1 0 0 0 0 1 0 0 1 0 2 0 1 1 2 2 0 2 0 0 1 0 1 1 0 0 2 0 1 1 0 0 1 0 2 0 2 0 0 0 0 1 0 0 1 0 0 1 1 1 0 0 0 0 0 0 0 0 0 0
161 0 0 1 0 0 0 2 0 2 1 0 0 1 0 1 0 2 1 2 0 1 1 0 2 0 0 2 1 2 2 0 1 1 1 1 2 1 1 1 1 0 0 1 0 2 2 0 0 0 0 0 0 0 1 0 0 0 0 1 0 0 0 1 0 0 0 0 0 0 0 0 1 1 2 1 2 1 2 0 1 0 2 0 1 0 0 0 0 2 0 0 1 0 1 2 0 1 0 0 1 0 1 1 0 0 2 0 1 2 0 0 0 2 2 2 1 0 1 1 1 0 2 1 1 1 1 0 1 1 0 0 1 0 0 0 1 0 0 0 0 0 2 0 0 2 0 0 0 0 0 0 0 0 0 0 0 1 0 0 1 0 1 2 0 2 0 0 1 2 1 1 0 2 2 0 0 0 0 1 1 1 0 0 0 0 1 0 0 0 0 0 0 1 2 1 1 0 0 0 0 0 0 0 1 0 2 1 1 0 0 0 1 0 1 2 0 0 2 1 2 1 2 0 0 1 1 1 0 0 0 0 0 0 1 0 0 2 0 0 0 0 2 2 0 2 0 0 0 0 0 1 1 0 0 0 2 2 0 1 0 1 0 0 0 0 0 0 2 1 0 0 1 2 0 0 1 1 1 0 1 2 0 0 0 0 0 2 0 1 0 0 2 2 2 2 0 0 0 1 2 2 1 0 0 0 2 1 1 1 0 1 0 2 2 0 2 0 0 0 2 1 1 1 0 0 0 2 2 0 0 0 0 1 0 0 0 1 0 1 1 1 2 1 0 0 0 0 2 0 2 0 2 0 2 1 1 0 0 1 1 1 0 0 0 0 1 2 2 0 2 2 0 0 0 0 0 2 0 1 1 1 0 1 0 0 2 0 0 0 0 0 1 0 1 0 1 1 1 1 1 1 1 2 0 1 0 1 1 1 0 1 1 1 1 2 0 0 0 0 0 1 0 0 1 1 1 0 0 0 0 0 1 2 2 0 0 0 0 0 1 1 1 0 0 0 2 0 0 2 0 0 0 2 2 0 1 1 2 1 0 1 0 0 0 1 1 1 0 0 1 1 0 1 0 1 0 0 0 0 1 1 0 1 0 0 1 0 0 0 1 1 1 2 0 0 0 2 0 0 0 0 1 1 0 0 2 0 2 0 0 2 0 0 0 2 0 2 0 2 2 2 2 0 1 2 0 1 0 2 0 2 0 0 0 1 0 0 1 1 0 1 2 1 2 1 1 1 1 1 1 1 1 1 2 0 0 0 1 0 1 0 1 1 0 0 1 1 1 0 0 0 0 0 0 0 0 1 0 1 0 1 0 0 0 0 0 1 0 0 0 0 0 0 2 0 0 0 0 0 0 2 0 2 2 0 2 0 1 1 1 0 0 0 2 0 1 1 1 1 0 0 0 0 0 0 1 1 0 0 0 1 0 0 2 0 1 0 2 2 1 1 0 1 1 0 1 1 0 1 0 2 1 1 1 1 2 0 0 0 0 0 2 2 0 2 1 2 0 1 0 2 0 1 0 0 1 1 2 0 1 0 0 1 2 2 1 1 2 1 0 0 1 2 1 1 0 1 0 1 0 1 0 0 1 0 2 0 1 0 0 0 0 1 0 0 0 1 0 0 0 0 0 0 1 0 0 1 1 0 1 1 0 0 0 0 1 0 0 2 0 0 0 0 0 0 0 1 1 0 0 0 0 0 0 0 0 0 0 0 0 2 2 0 0 0 0 0 0 0 0 0 2 0 0 0 2 1 0 0 1 1 2 0 0 1 0 2 2 2 0 2 2 2 1 1 0 2 1 2 0 1 0 2 2 0 2 0 0 2 2 0 1 0 0 1 0 0 2 0 2 2 0 2 2 1 0 0 1 2 0 1 2 0 0 0 0 0 1 0 1 1 0 0 0 0 0 0 0 1 1 1 1 2 1 1 1 0 0 0 0 0 1 0 1 2 0 0 1 0 1 0 2 0 0 1 0 1 1 1 2 2 1 0 1 1 1 1 0 2 2 0 1 1 2 0 2 0 1 0 0 2 0 0 2 0 1 1 1 1 0 1 1 0 1 1 0 0 2 0 1 1 0 1 0 0 1 1 0 1 0 0 0 1 0 0 0 1 0 1 0 1 1 1 1 1 1 0 0 1 1 0 2 0 1 0 1 0 0 2 0 1 0 1 1 1 1 0 2 2 0 0 0 0 0 0 1 0 1 0 0 0 0 0 1 0 0 0 0 0 0 0 1 0 0 0 0 0 1 0 2 0
162 0 0 0 0 0 0 2 0 1 0 1 1 2 0 1 0 0 0 1 1 1 0 0 2 0 0 2 0 2 2 0 2 1 0 0 1 2 0 0 1 1 0 0 0 0 1 0 1 0 0 0 0 0 1 1 0 0 1 1 1 0 0 2 0 0 1 0 0 0 0 1 2 2 1 2 2 1 1 0 2 0 1 1 1 0 0 0 0 2 0 0 1 1 0 2 1 1 1 1 1 0 1 1 0 0 2 0 1 1 0 1 1 1 1 1 1 0 1 1 1 0 2 1 1 1 0 1 2 2 0 0 0 1 1 1 1 0 0 1 1 0 0 0 0 1 0 0 0 0 0 0 0 0 1 0 0 2 2 1 0 0 1 2 1 2 0 2 0 0 0 2 1 1 2 0 1 0 0 0 0 0 0 2 2 2 2 0 0 0 0 0 1 1 1 2 0 0 0 1 0 1 0 0 1 1 1 0 1 0 1 0 1 0 1 2 0 2 2 0 2 2 2 0 1 1 0 2 0 0 0 0 0 0 1 0 0 2 0 0 0 1 2 1 1 2 1 0 0 0 0 0 0 0 0 0 0 1 0 0 0 0 0 0 1 0 0 0 2 1 0 0 1 2 0 0 0 0 0 0 0 2 1 2 2 2 1 1 0 2 1 1 0 1 0 1 0 0 0 0 2 1 0 1 0 0 0 0 2 2 0 2 0 2 2 0 1 0 0 0 1 1 2 1 1 0 0 2 1 1 0 1 2 2 1 0 1 2 0 0 0 0 2 2 0 0 0 0 2 2 1 1 0 1 0 1 2 0 0 1 2 2 1 1 1 0 1 0 2 2 0 0 1 1 0 1 0 0 0 2 1 1 0 0 1 0 0 0 0 0 0 0 0 0 2 1 1 1 1 1 1 1 0 2 1 0 0 1 0 0 2 0 0 0 0 2 0 0 0 0 0 1 1 0 1 1 2 1 1 0 1 0 1 1 1 0 1 0 0 0 2 0 1 1 1 2 2 1 0 1 0 0 0 1 0 0 0 2 1 1 1 1 0 1 1 1 1 1 0 1 1 1 2 0 0 0 1 0 0 0 1 1 0 1 0 0 1 1 1 1 1 0 1 1 2 0 0 2 1 0 0 0 2 2 0 0 1 0 0 2 0 1 0 0 1 0 0 0 1 1 2 2 2 0 1 2 1 1 1 1 1 0 1 1 2 0 1 0 0 0 0 1 1 0 1 1 1 0 1 1 0 1 0 1 2 0 0 0 1 0 0 0 1 2 1 1 0 0 0 2 1 1 2 0 1 0 2 2 0 0 0 0 0 0 0 0 0 2 0 0 0 0 0 0 1 0 0 0 0 0 0 1 0 1 1 0 1 0 0 0 0 0 0 1 1 1 0 1 1 0 1 0 0 1 0 0 0 1 0 0 0 1 1 0 2 1 0 0 2 1 2 0 0 1 2 0 1 1 1 1 0 1 0 1 1 0 1 0 0 0 0 0 1 2 0 2 0 2 0 0 0 1 0 1 0 0 0 1 2 0 1 0 1 1 0 1 1 1 1 0 0 2 1 1 1 1 0 2 0 2 0 0 1 0 2 0 2 2 2 0 0 0 0 1 0 0 0 0 1 0 0 0 1 2 1 0 1 2 0 1 0 0 0 0 0 0 1 1 0 2 1 0 0 0 0 0 0 0 1 1 1 1 1 0 0 0 1 1 0 1 1 2 1 1 0 1 1 2 0 2 0 1 0 0 0 0 1 1 1 1 0 1 0 0 0 2 0 2 2 2 0 2 2 2 0 0 1 0 0 1 0 2 0 1 2 0 1 1 1 1 1 0 2 0 2 0 2 1 0 0 0 0 1 2 2 1 0 0 0 2 0 2 1 1 0 0 0 0 1 1 1 0 0 0 0 0 0 0 0 1 2 2 1 1 1 0 1 0 0 0 0 0 0 0 0 0 0 0 1 0 0 0 0 1 0 1 0 0 2 2 2 2 1 0 1 1 1 0 0 0 0 0 0 2 2 0 2 0 0 0 0 2 0 1 1 1 0 2 0 1 1 1 1 0 1 1 0 1 1 1 0 1 0 1 1 0 0 1 1 0 1 0 0 2 0 0 0 1 1 0 0 1 0 0 0 0 0 0 0 0 1 0 2 0 0 0 0 1 1 0 1 0 1 0 0 0 0 0 1 0 0 0 0 0 0 1 1 0 2 1 1 1 0 1 0 0 0 2 0 1 1 0 1 0 0 0 0 1 2 0 2 0
163 0 0 2 0 0 0 2 0 2 2 0 0 0 0 0 0 1 0 1 1 1 0 0 2 0 1 2 0 1 1 0 0 0 1 0 2 2 0 0 0 0 0 1 0 1 1 0 0 1 1 1 1 1 0 2 0 0 0 0 0 2 0 2 0 0 1 1 0 0 0 2 2 2 2 2 2 0 1 0 1 0 2 0 2 0 0 0 0 2 0 1 1 0 0 0 0 1 1 1 0 0 1 0 1 1 2 0 1 2 0 1 1 1 0 0 0 0 0 1 1 0 1 2 1 1 1 1 2 2 2 2 0 0 0 0 0 0 0 2 1 0 1 0 0 0 0 0 1 1 1 1 0 0 0 0 0 0 0 2 2 0 0 2 1 1 0 1 1 0 0 2 1 1 1 0 0 0 0 0 0 1 0 2 2 2 2 2 0 1 1 2 1 1 0 1 1 0 0 0 1 1 1 0 0 1 1 0 1 0 0 0 1 0 0 1 1 0 2 1 2 1 1 1 1 1 2 1 1 1 0 0 0 0 1 0 0 1 1 1 1 0 2 1 0 1 0 0 0 0 0 0 0 0 0 0 0 0 1 1 0 1 1 1 0 0 0 0 2 1 0 1 0 0 0 1 0 1 2 0 0 0 0 0 2 1 0 2 0 2 2 1 0 1 1 1 0 1 1 0 1 1 2 0 1 0 1 1 0 0 0 1 0 2 2 0 0 0 0 0 2 2 0 1 1 0 0 1 1 0 0 1 0 0 0 0 0 1 0 0 0 0 2 2 1 0 1 1 1 2 0 1 0 1 0 1 1 0 0 2 2 2 1 1 0 1 0 2 2 0 2 2 1 0 1 0 0 2 0 1 2 1 0 0 0 0 0 0 0 0 0 0 2 0 1 1 2 1 1 1 0 1 2 2 0 0 1 0 0 0 0 0 0 0 0 1 1 0 0 0 1 1 1 0 1 1 2 1 0 0 1 0 1 1 1 1 0 1 0 1 0 0 1 1 0 1 2 0 0 1 0 0 0 1 1 1 0 0 1 0 2 1 0 0 0 2 0 2 0 0 0 0 0 2 1 1 1 0 0 1 1 2 0 1 2 2 0 2 2 0 2 2 1 1 0 0 0 2 1 1 0 0 1 1 0 1 2 1 0 2 0 1 0 0 1 1 0 0 0 0 0 2 2 1 1 2 0 0 0 2 0 1 1 0 0 0 1 0 1 1 0 1 1 0 1 2 0 1 0 2 0 1 0 2 2 0 0 1 0 1 0 0 1 1 0 0 1 2 2 0 0 2 0 0 0 0 0 1 0 0 0 0 2 0 2 1 2 1 1 1 1 0 0 0 0 0 0 1 0 1 1 1 1 1 1 1 1 0 0 0 1 0 0 0 2 0 1 0 0 0 0 0 0 0 0 2 2 0 0 0 0 1 0 1 2 1 0 0 2 2 1 1 0 0 1 0 1 1 0 1 0 2 0 2 2 0 0 1 0 1 1 1 0 0 0 0 0 2 0 0 0 2 0 0 1 1 1 1 1 0 1 0 1 2 1 2 1 1 1 2 0 0 0 2 1 1 0 1 0 1 0 2 0 0 0 0 1 0 1 0 1 1 0 1 0 1 0 2 1 0 0 0 1 2 0 1 0 1 1 0 0 0 0 0 0 0 2 0 0 0 0 0 1 1 0 0 0 0 1 1 0 0 0 0 0 0 0 1 0 0 0 0 1 1 0 2 2 2 0 2 0 0 1 0 0 0 0 0 2 2 0 2 2 1 1 1 1 2 1 1 1 1 1 2 0 0 1 1 0 0 1 0 0 2 2 0 2 0 0 1 1 1 2 0 1 0 1 0 1 0 1 1 1 2 2 1 0 0 1 1 1 1 1 1 1 1 1 1 1 0 0 0 0 0 0 0 0 1 1 0 2 2 1 2 2 0 0 0 0 1 1 2 0 0 0 0 1 0 1 0 1 0 1 1 0 2 0 0 2 2 2 2 2 0 0 0 1 0 1 1 1 0 1 1 2 0 2 0 1 0 1 1 1 0 2 2 0 2 0 1 1 1 1 0 1 1 0 1 2 1 1 1 0 1 1 0 1 2 0 0 0 1 0 1 0 0 0 2 0 0 0 1 0 2 0 0 1 0 0 0 2 0 2 0 1 0 2 1 1 0 1 0 0 0 0 1 2 0 0 0 0 1 0 1 0 1 1 0 1 0 0 0 0 1 0 0 1 0 2 0 0 0 0 1 1 0 0 0 1 0 2 2
164 0 0 2 0 0 0 1 0 2 2 0 0 0 0 0 0 2 0 0 2 0 0 0 2 0 0 1 0 1 1 1 2 2 0 1 2 1 0 0 0 0 0 1 0 1 2 0 0 1 1 1 1 1 1 0 0 0 0 1 0 1 0 2 0 0 0 0 0 0 0 0 2 2 2 2 2 1 2 1 0 0 1 1 1 0 0 0 0 2 0 0 1 0 1 1 0 1 1 1 1 0 0 1 1 1 2 1 0 2 0 0 0 1 2 2 1 0 0 1 2 1 1 0 0 0 0 1 1 1 0 0 0 0 0 0 0 0 0 0 0 0 0 0 1 2 0 0 0 0 0 0 1 0 0 0 0 1 1 0 2 1 0 1 1 2 0 1 0 0 0 1 1 1 1 0 0 0 1 1 1 0 1 0 1 0 2 1 0 1 0 2 1 1 1 1 1 1 0 0 0 0 0 2 2 0 0 1 1 0 1 0 0 0 2 2 0 0 1 1 1 1 2 0 0 1 1 1 0 0 0 0 0 0 2 0 0 2 0 0 0 1 2 2 0 2 0 0 1 0 0 0 0 0 0 0 2 1 1 1 1 1 0 0 0 0 0 0 2 0 0 1 1 2 0 0 0 1 2 0 1 0 1 1 2 2 0 1 0 2 1 2 1 2 2 1 0 1 1 0 2 1 0 1 0 0 0 0 1 1 0 1 0 2 2 0 2 0 1 1 0 1 2 1 2 0 0 1 1 0 0 1 1 1 0 0 0 1 0 0 0 0 2 1 1 0 0 1 2 1 1 0 0 1 0 1 1 1 0 1 2 2 2 2 0 1 0 2 2 0 2 2 0 0 0 0 0 2 0 1 2 0 0 0 1 0 0 1 1 0 0 0 1 0 2 0 0 1 0 0 0 0 2 2 0 1 1 2 0 0 0 0 0 0 0 2 0 1 0 1 0 2 0 1 1 1 0 1 0 0 0 0 0 2 2 1 0 2 0 0 2 1 1 1 0 1 2 1 1 1 0 0 0 2 2 0 1 1 1 0 0 0 0 0 0 1 1 1 0 0 1 1 1 2 1 1 0 0 0 1 1 1 0 1 1 0 0 2 0 2 0 2 0 2 0 0 0 2 1 1 1 1 0 0 2 2 2 1 0 1 0 0 0 1 1 1 1 0 0 0 0 2 1 0 1 1 0 1 1 1 1 0 1 1 1 0 0 0 1 2 1 0 1 0 2 1 1 2 0 2 1 1 1 1 2 0 0 0 0 1 0 0 0 1 0 1 1 2 2 0 1 1 1 0 0 0 1 2 0 2 0 0 0 0 1 0 0 0 0 0 0 1 0 0 1 0 1 0 0 0 0 1 2 0 0 2 0 0 1 1 0 0 0 1 1 1 0 0 0 0 1 0 0 0 0 0 0 1 0 0 1 0 1 0 1 0 0 0 2 2 1 1 0 1 2 0 2 2 0 0 0 2 0 0 2 0 0 2 2 1 1 0 1 0 1 1 0 1 0 1 0 1 1 1 1 0 0 2 1 1 2 0 0 2 2 2 1 1 2 1 0 1 0 1 1 0 0 2 0 1 0 0 0 1 1 0 1 0 1 1 1 1 0 0 0 1 0 1 1 0 1 0 0 2 0 0 0 0 1 0 1 1 1 0 2 2 1 1 0 1 1 1 0 2 0 0 1 1 2 1 0 1 1 0 0 0 0 0 2 0 0 0 2 1 0 1 0 1 0 2 1 1 0 1 0 0 2 1 1 1 1 2 1 0 0 2 0 2 2 2 0 2 1 2 0 0 1 0 0 0 0 1 0 2 2 0 1 0 0 0 1 1 2 0 1 0 1 1 2 0 1 2 0 2 2 1 0 0 0 1 0 2 2 0 0 0 0 0 1 0 0 1 1 1 0 1 1 0 0 1 2 2 0 2 2 0 0 1 1 1 0 1 0 0 1 1 1 0 2 0 0 0 1 0 1 1 1 2 2 2 2 2 2 0 0 0 1 0 0 1 1 0 0 2 1 0 1 0 0 0 0 1 0 0 1 1 0 1 0 0 0 0 0 0 0 0 0 1 1 0 0 1 0 0 1 0 1 1 0 0 0 0 2 2 0 2 2 1 0 1 0 1 2 0 0 0 0 2 0 2 0 0 2 0 1 0 1 0 0 2 0 0 1 0 1 1 0 0 0 0 0 0 0 1 0 1 1 0 1 0 0 0 0 1 0 1 1 0 0 0 0 0 1 0 0 1 0 1 1 0 1 2
165 0 0 1 0 0 0 2 1 2 2 0 0 1 0 2 0 2 1 0 2 1 0 1 1 0 1 0 0 2 2 0 1 1 0 1 1 2 0 0 1 1 0 0 1 0 0 0 0 0 0 0 0 0 1 0 0 0 0 0 1 1 0 2 0 0 1 0 1 1 0 2 2 2 1 2 2 0 0 0 2 0 2 0 2 0 0 0 0 2 0 0 1 0 1 1 0 1 1 1 1 0 0 1 1 1 2 1 1 1 1 2 0 2 2 2 2 0 1 0 1 0 2 1 0 1 1 0 0 0 0 0 1 0 0 0 1 0 0 0 1 0 0 0 0 0 0 0 1 1 0 0 1 0 0 0 0 2 1 2 1 1 1 2 1 1 0 0 1 1 0 1 1 1 1 0 1 0 1 1 1 0 1 0 1 0 2 0 0 2 0 2 0 0 2 2 2 0 0 0 0 0 0 1 0 1 2 1 0 0 1 0 1 0 1 1 0 1 2 1 2 1 1 0 1 1 2 0 0 0 0 0 0 0 2 0 0 1 1 1 1 0 2 1 1 2 1 0 0 0 0 0 0 0 0 0 0 1 1 1 1 1 0 0 1 0 1 0 2 2 0 1 0 2 0 0 0 1 2 0 1 0 0 0 2 1 1 1 0 2 0 0 0 1 1 0 1 0 1 0 0 0 0 0 0 1 0 0 2 2 0 2 0 2 2 0 2 0 1 1 1 2 0 1 2 0 0 1 0 1 0 2 0 1 0 0 0 1 0 0 0 0 2 0 0 1 0 0 2 1 1 0 0 0 0 0 0 0 0 0 1 1 0 0 0 2 0 1 2 1 1 1 2 2 1 0 0 0 0 1 0 0 0 1 0 1 2 0 0 0 1 2 1 0 2 0 0 1 0 0 0 0 0 0 0 0 0 1 0 0 0 1 0 0 0 2 0 0 0 0 0 0 0 1 0 1 1 1 1 0 1 0 0 1 1 0 0 1 0 0 2 0 1 1 2 2 2 1 1 1 0 0 0 2 2 2 0 1 1 2 1 2 0 0 0 1 1 1 0 1 0 0 2 0 1 0 0 0 0 0 0 1 0 0 1 0 1 1 0 1 0 1 0 0 0 0 0 1 0 1 1 1 1 1 0 0 1 0 2 0 0 2 0 0 0 0 0 0 1 1 1 2 2 0 2 2 0 2 2 1 1 0 2 2 1 1 0 0 2 2 1 1 2 1 2 1 1 2 0 2 1 1 0 1 1 2 1 0 0 0 0 0 0 2 0 1 0 0 0 2 1 0 0 0 0 0 0 2 0 1 1 0 1 0 1 1 1 2 0 0 0 1 0 0 0 0 0 0 0 1 1 1 1 1 1 1 1 1 2 1 0 0 0 0 1 0 0 0 0 0 1 0 0 0 0 1 2 1 0 0 0 0 0 0 1 0 1 0 2 2 2 0 0 1 2 0 2 2 0 1 0 1 0 2 2 0 0 2 1 1 1 1 0 1 0 1 0 1 0 0 1 0 0 0 1 0 0 2 1 1 2 1 1 2 1 2 0 1 2 1 0 1 0 1 1 0 0 1 0 0 0 0 0 0 0 0 1 2 2 0 1 1 0 0 0 0 0 2 1 1 0 0 2 2 0 2 0 0 0 0 0 0 0 0 1 1 1 0 0 1 1 1 1 1 0 1 0 0 0 0 0 0 2 0 0 1 0 1 0 1 1 2 1 0 0 0 1 1 0 2 1 0 2 1 1 0 1 1 1 1 0 1 1 0 0 1 0 1 0 2 0 1 2 2 0 0 1 1 0 2 0 2 0 1 1 1 1 0 1 1 2 0 1 1 1 0 2 2 1 0 1 1 1 1 1 1 0 0 1 2 0 1 1 0 0 0 0 0 1 0 1 0 0 0 0 0 0 0 1 0 1 1 1 1 1 0 1 0 0 0 0 1 0 0 0 0 2 1 1 0 0 0 1 1 0 0 0 2 2 1 1 1 1 0 1 1 0 0 1 1 1 0 0 1 2 0 2 0 0 0 0 2 0 0 0 2 0 1 1 1 0 0 0 1 2 1 0 1 2 1 0 2 0 2 1 0 1 2 1 1 0 0 0 1 1 0 0 1 0 1 0 1 1 2 2 0 0 0 0 0 1 0 2 1 0 0 2 0 0 2 0 1 1 1 1 1 1 0 1 0 1 0 0 0 0 1 2 0 1 0 0 0 1 0 0 0 0 0 0 1 0 0 0 0 0 0 0 0 0 0 0 0
166 0 1 1 0 0 0 2 1 2 1 0 0 1 0 1 0 1 0 1 1 1 0 0 2 0 0 2 0 2 2 1 1 2 0 0 2 2 0 0 1 1 0 1 0 2 1 0 0 0 0 0 0 0 0 2 0 0 1 0 1 1 0 2 0 0 0 0 0 0 0 1 1 1 2 1 1 0 1 0 1 0 2 0 2 0 0 0 0 2 0 0 1 1 1 1 0 0 0 1 1 0 1 1 0 0 2 0 1 1 0 2 1 1 2 2 2 0 0 2 2 0 1 1 0 0 0 2 2 2 2 2 0 0 0 0 0 0 0 2 2 0 0 0 0 0 0 0 0 0 0 1 1 1 1 1 0 1 1 0 1 0 0 2 0 2 0 0 1 1 1 2 0 2 0 0 0 0 2 2 2 0 0 0 0 0 0 0 0 2 0 2 1 1 0 1 2 0 0 1 0 1 1 0 1 0 1 0 0 0 1 0 0 0 0 2 1 0 1 1 2 1 2 0 0 0 0 2 0 0 0 0 1 1 1 1 0 2 0 0 0 0 1 1 0 2 1 0 0 0 0 0 0 2 2 0 0 0 0 0 0 0 0 0 0 0 0 0 1 0 0 1 0 1 0 0 0 2 0 0 0 1 1 1 2 1 1 0 2 2 0 1 0 2 1 1 0 1 0 1 2 0 1 1 0 0 0 0 1 1 2 2 0 2 2 1 2 0 0 0 2 2 1 1 1 0 0 0 0 1 0 1 1 2 0 1 0 2 0 0 0 0 1 1 0 0 0 1 1 2 0 1 0 0 0 0 1 1 0 0 1 1 2 0 2 0 1 2 2 0 2 2 1 1 0 0 0 2 2 2 0 1 0 0 1 0 0 0 0 0 0 0 1 2 2 2 2 0 1 1 1 1 2 2 0 0 2 1 0 0 0 0 0 0 0 1 1 0 0 0 0 2 0 1 1 1 1 2 1 0 0 1 0 0 0 1 0 0 0 0 1 1 0 0 2 2 2 0 0 1 0 1 0 2 2 0 1 2 1 2 1 2 0 0 1 1 1 2 0 0 0 0 0 2 1 1 1 0 0 1 2 0 0 0 2 1 0 1 1 1 2 1 1 0 1 0 0 1 1 2 1 1 2 1 0 0 2 1 0 1 0 2 0 0 0 0 0 0 2 1 2 2 2 0 2 1 0 1 1 1 1 0 1 0 1 1 1 0 1 1 1 1 1 0 1 2 0 0 2 1 0 1 1 2 2 0 0 1 1 0 0 0 0 2 0 1 2 1 1 1 0 0 0 0 0 0 0 1 0 1 0 0 1 0 0 0 1 2 0 0 0 1 1 0 0 0 2 0 0 0 0 1 0 1 2 0 0 2 2 2 1 0 0 2 0 2 0 1 1 0 0 0 0 0 0 1 1 1 0 0 0 1 0 1 2 0 1 0 2 2 1 0 0 1 2 0 2 1 1 1 0 1 0 0 2 0 2 2 2 0 0 0 1 2 0 1 0 2 1 0 1 0 0 0 1 0 0 0 2 0 0 0 1 1 0 1 0 2 1 1 0 0 1 2 0 1 0 1 0 0 0 0 0 0 0 0 1 1 1 0 0 0 0 1 0 0 0 2 1 0 0 0 1 2 1 1 0 1 1 1 1 1 0 0 0 0 2 1 0 2 1 1 0 0 0 1 0 1 0 0 0 0 1 0 0 1 0 0 1 0 0 1 2 1 0 0 0 2 0 1 0 1 1 1 1 0 2 1 1 1 0 0 1 0 0 1 0 1 1 1 1 2 1 2 0 0 0 1 0 1 0 1 1 2 1 0 0 0 0 1 1 0 1 1 1 0 2 0 0 1 0 1 1 2 2 1 0 0 1 2 0 1 2 0 0 1 1 0 1 1 1 0 0 0 0 0 0 0 0 0 2 2 0 2 2 0 0 0 0 0 0 2 1 1 1 1 0 0 1 0 0 0 1 0 0 1 0 0 1 0 1 0 2 0 0 0 0 2 0 2 2 0 1 1 2 0 2 0 1 0 0 2 0 0 1 1 1 1 0 1 0 1 0 0 1 0 0 1 2 1 0 2 0 1 2 1 0 1 0 0 0 0 0 2 0 0 0 0 0 1 0 1 0 0 0 0 1 0 0 0 1 0 2 0 1 1 1 2 0 2 0 0 1 0 0 2 1 0 1 0 0 0 0 0 0 1 1 0 1 1 0 0 0 1 0 0 1 1 1 0 0 0 1 0 0 0 0 0 1 1 1 0
167 0 0 1 0 0 0 1 0 1 1 0 1 1 0 2 0 0 0 1 1 0 0 2 0 0 0 2 1 2 2 0 2 1 1 0 2 2 0 0 1 1 0 1 0 1 0 0 1 0 0 0 1 1 1 1 1 0 0 0 1 0 0 1 0 1 0 1 1 1 0 2 2 2 2 2 2 2 2 2 0 0 2 0 2 0 0 1 1 2 1 1 2 0 0 1 0 2 2 2 1 0 1 1 0 0 2 0 0 2 0 2 1 2 2 2 2 0 1 1 1 0 2 0 0 0 0 1 2 2 0 0 0 0 0 0 0 0 0 0 0 0 0 0 0 0 0 1 1 1 0 0 1 1 0 1 0 1 0 1 1 0 0 2 1 2 1 0 0 2 2 0 0 2 1 0 0 0 1 1 1 1 0 0 0 0 2 0 0 2 0 2 0 1 2 1 1 0 0 0 1 1 0 1 1 0 1 0 1 0 0 0 1 0 0 2 0 0 1 1 2 1 2 0 0 1 1 2 1 1 1 2 0 0 1 0 0 2 0 0 0 1 2 2 0 2 0 0 0 0 0 0 0 0 0 0 0 2 0 1 0 1 0 0 0 0 0 0 2 0 0 1 1 2 0 0 0 2 1 0 1 0 1 1 1 1 0 0 2 2 0 1 2 2 2 2 0 1 0 0 1 1 2 0 1 0 0 0 1 1 2 2 0 2 2 0 1 1 0 0 1 2 0 2 0 0 1 0 0 1 0 1 1 1 0 0 0 2 0 0 0 0 2 2 0 0 0 0 2 2 1 0 0 1 0 1 1 1 0 0 1 1 1 1 1 0 0 1 2 1 1 1 0 0 0 1 0 1 0 2 1 0 0 0 0 0 0 0 0 0 0 0 1 1 2 1 1 0 1 1 1 1 0 1 1 0 0 1 0 0 0 0 0 0 0 0 2 0 0 0 0 1 0 0 2 0 0 0 2 0 2 0 0 0 0 1 0 0 0 0 2 0 2 0 0 0 2 2 2 2 0 0 0 2 1 0 1 1 1 0 0 0 1 0 0 1 1 2 0 1 2 2 1 2 1 0 0 0 0 0 0 2 0 1 1 1 1 0 0 0 0 0 0 2 1 1 1 2 1 2 0 0 1 1 1 1 2 0 2 0 1 1 0 0 1 1 0 1 0 1 1 2 1 0 0 1 1 0 1 2 0 1 1 1 2 0 1 0 2 2 1 0 1 0 2 2 0 2 0 2 0 0 1 1 2 0 0 0 1 2 0 0 1 2 1 0 1 0 0 1 0 0 0 0 0 0 0 2 0 2 0 0 0 0 1 0 1 1 0 0 0 0 0 0 0 0 0 0 0 0 0 2 1 0 0 1 1 0 1 0 0 0 0 1 0 2 0 1 0 0 0 0 0 0 0 1 1 1 0 0 0 2 0 0 1 2 0 0 2 1 2 0 0 0 1 0 1 1 0 1 0 1 0 2 2 0 0 2 2 0 0 0 1 1 1 2 0 2 0 0 0 1 0 0 0 0 2 1 2 0 1 1 0 1 2 2 0 1 1 1 0 1 1 2 1 1 0 1 0 1 0 0 0 1 1 0 0 2 1 0 0 0 0 0 0 1 0 1 2 1 0 0 1 2 1 0 1 0 0 0 0 0 0 0 0 0 2 1 0 1 1 1 0 0 0 0 0 1 1 1 1 1 0 0 0 0 0 0 0 0 0 0 2 1 0 0 0 2 0 2 0 1 1 0 0 0 1 0 1 1 0 1 1 0 0 1 1 2 2 1 1 2 1 2 0 0 1 1 0 1 0 2 0 1 2 0 0 0 0 2 2 0 2 0 1 0 2 0 0 0 0 0 1 2 2 2 0 0 1 2 0 1 0 1 0 1 0 0 1 0 1 1 0 1 0 1 1 0 0 0 2 2 1 2 1 1 1 0 1 1 0 2 0 0 0 0 2 0 1 0 0 0 2 0 0 0 0 1 1 1 2 2 2 0 0 0 0 0 1 1 1 0 0 2 2 0 2 0 0 0 0 1 0 1 2 2 0 1 1 1 0 0 1 0 1 0 0 1 2 1 1 1 0 1 0 0 1 2 0 0 0 1 0 0 0 0 0 1 0 1 0 1 0 1 0 1 1 0 0 1 0 0 1 0 2 0 2 1 1 1 1 0 0 0 1 1 0 0 1 0 0 0 0 0 0 1 1 0 0 0 0 0 0 0 1 0 0 0 0 0 0 0 1 0 0 0 0 0 0 0 1 0
168 0 0 1 2 0 0 1 0 1 0 1 1 2 0 2 1 2 1 0 1 0 0 0 2 0 0 1 1 2 1 1 1 2 0 0 2 2 0 0 2 2 0 0 0 0 1 0 0 0 0 0 1 1 1 1 1 0 1 0 1 1 0 2 0 0 0 0 0 0 1 2 2 2 1 2 2 1 2 0 1 0 2 0 2 0 0 0 0 2 0 0 0 0 0 2 1 0 0 0 2 0 0 1 1 1 2 0 0 2 0 1 0 2 2 2 1 0 1 1 1 0 1 2 1 1 1 1 1 1 0 0 0 0 0 0 0 0 1 0 0 0 0 0 0 1 0 0 1 1 1 1 0 0 1 0 0 1 0 0 0 0 1 2 0 2 0 0 1 1 0 1 1 1 2 0 0 0 0 0 0 0 0 1 2 2 1 1 1 2 0 2 0 1 1 1 1 0 0 0 2 2 0 1 1 0 1 1 0 0 1 0 1 0 1 2 0 1 2 0 2 1 2 0 1 0 1 2 0 0 0 0 0 1 2 0 1 1 0 1 1 1 2 1 0 2 0 0 0 0 0 0 0 0 0 0 1 1 0 0 0 0 0 0 0 0 1 0 2 1 1 0 0 2 0 0 0 2 1 0 1 0 1 1 2 2 1 2 0 2 1 1 1 2 2 1 1 1 1 0 0 0 1 0 0 0 0 1 2 2 0 2 0 1 0 1 2 0 1 1 1 1 1 1 0 0 0 0 1 1 0 1 0 2 0 0 0 1 0 0 1 1 2 2 0 0 1 0 2 1 1 0 2 0 2 1 1 0 0 2 2 2 1 1 0 1 1 1 2 1 1 1 0 0 1 1 0 2 0 0 1 0 0 0 0 1 1 0 0 0 0 0 2 0 2 1 1 0 1 1 0 1 0 1 1 0 0 1 0 0 0 0 0 0 1 2 0 0 0 0 0 1 0 2 0 0 0 0 2 0 0 0 1 1 1 1 0 1 0 0 1 1 1 1 1 2 1 0 1 1 0 0 0 2 1 0 1 1 0 2 0 1 1 0 1 0 2 2 0 0 0 0 2 1 0 0 0 0 0 1 1 1 1 0 2 0 0 2 0 2 0 2 0 0 0 0 0 2 2 1 0 0 2 1 0 1 2 1 0 0 0 2 0 0 1 0 0 1 0 1 1 2 1 1 0 1 0 0 0 1 0 0 2 2 1 1 1 0 1 1 1 0 0 0 1 2 1 2 0 2 1 1 0 2 2 0 1 2 0 0 0 0 0 2 0 2 2 0 0 2 0 0 0 0 0 0 0 2 0 1 0 0 1 0 1 0 0 1 0 0 0 0 0 0 0 0 0 0 0 0 0 2 2 1 1 2 1 2 2 2 1 0 0 1 0 1 0 2 1 0 1 0 0 0 0 1 2 1 0 0 0 0 0 0 1 1 0 0 2 2 2 1 0 1 1 0 1 2 0 0 0 2 0 1 2 0 2 2 1 1 1 0 1 1 0 1 1 2 1 0 0 2 0 1 1 0 1 0 1 0 1 1 0 1 1 0 0 1 0 0 0 0 0 2 1 0 0 1 0 1 0 1 0 1 1 0 1 1 1 1 0 0 0 1 1 1 0 1 2 0 1 0 0 2 0 0 0 0 0 0 0 0 0 0 0 0 1 1 0 1 1 1 0 0 0 0 0 1 0 0 0 1 0 0 0 2 1 0 0 0 0 2 2 1 0 0 0 1 0 1 0 0 1 0 0 0 1 2 0 1 1 1 0 2 1 1 0 2 2 1 0 1 0 1 0 0 0 1 0 1 1 1 0 2 1 0 1 0 0 0 1 1 0 1 0 1 2 2 1 0 2 1 1 2 2 1 0 0 0 2 0 2 2 1 1 0 0 1 2 1 1 0 1 1 0 1 1 0 0 0 2 2 1 2 1 1 1 0 0 0 0 0 1 0 2 0 1 0 2 0 0 0 0 0 0 1 0 0 0 0 0 0 2 0 0 0 1 0 1 1 1 0 0 2 2 0 2 0 0 0 0 2 0 1 2 0 1 1 0 1 0 1 0 0 1 1 0 1 0 0 0 0 0 1 0 0 0 2 1 2 0 0 0 2 0 0 0 0 0 1 0 1 1 0 0 0 0 0 0 0 2 0 0 0 2 0 2 1 1 0 1 0 2 0 1 1 1 0 0 0 0 0 0 0 1 0 0 0 0 0 0 0 0 1 0 0 1 1 0 1 0 1 1 2 1 0 0 0 0 0 2 1
169 0 0 2 0 0 0 2 1 2 1 0 0 0 0 0 0 1 0 1 1 1 0 0 2 0 1 2 0 2 2 0 0 0 1 0 2 1 0 0 0 0 0 0 1 0 1 0 0 1 1 0 0 0 1 1 0 0 0 1 1 0 1 1 0 1 1 1 0 0 0 0 2 2 2 2 2 1 2 1 0 0 2 0 1 0 0 0 0 2 0 0 1 0 1 1 0 2 2 2 2 0 1 0 1 1 2 1 1 1 0 1 1 1 1 1 1 0 1 0 0 1 2 2 0 0 0 1 2 1 1 1 0 0 0 0 0 0 0 1 0 0 1 0 0 0 0 0 1 1 1 1 1 1 1 1 0 1 0 0 0 0 1 2 1 2 0 0 1 0 0 2 0 2 1 0 0 0 1 1 1 0 0 1 1 1 1 1 0 0 0 1 0 0 2 2 1 0 0 0 1 1 0 1 2 0 1 0 1 0 0 0 1 0 0 1 1 0 1 1 1 0 1 0 0 1 2 2 1 1 0 0 0 0 2 0 0 2 0 0 0 1 2 2 0 2 0 0 1 0 0 0 0 1 1 0 0 1 1 1 1 1 0 0 0 0 2 0 1 0 1 0 0 0 1 1 1 2 2 0 2 0 2 2 1 1 1 1 0 1 0 1 0 2 2 0 1 1 1 0 1 0 1 0 1 1 1 0 2 1 0 1 0 0 0 0 2 1 1 1 0 2 0 2 1 0 0 1 0 1 0 2 0 2 0 0 0 2 0 1 1 1 1 1 0 0 0 1 2 1 2 0 0 0 0 0 1 2 0 1 1 1 0 0 0 0 2 0 2 2 0 0 0 0 0 0 0 1 1 1 2 2 0 0 0 1 1 0 0 0 0 0 2 0 2 1 1 0 2 2 1 2 2 2 0 0 2 1 0 0 1 0 0 0 0 1 1 0 0 0 0 2 0 0 2 1 1 1 1 1 0 2 0 1 1 2 1 0 0 0 2 0 2 0 1 1 1 0 1 2 0 1 0 1 1 0 1 2 1 2 2 1 0 1 1 0 1 2 0 1 1 1 0 2 0 0 0 0 0 1 0 2 0 1 2 2 0 1 1 1 2 2 1 0 0 1 1 2 1 0 0 0 1 1 1 1 2 1 1 1 1 0 0 0 0 1 0 1 0 1 1 2 2 0 1 1 0 1 1 1 1 1 0 0 0 1 0 0 0 1 0 0 1 1 1 2 0 1 1 1 0 0 1 1 2 0 1 0 1 2 0 0 1 1 1 0 0 1 1 0 0 0 1 0 0 0 1 1 0 2 0 0 1 0 0 0 1 1 1 1 0 1 0 0 0 0 0 0 0 0 0 1 2 0 0 2 0 0 1 0 0 0 0 0 0 0 1 2 2 0 0 0 1 1 0 0 1 1 0 0 0 2 0 0 2 1 1 1 1 1 0 0 1 2 2 0 1 2 0 1 1 1 0 2 1 0 1 1 0 1 1 1 1 1 1 2 0 2 0 1 0 1 0 0 1 0 0 1 1 0 1 0 0 2 2 2 1 2 1 1 0 0 0 2 2 0 0 1 0 0 0 0 0 1 2 0 0 1 1 0 1 1 0 0 0 1 0 1 1 0 0 0 1 2 0 1 0 0 0 0 0 0 0 0 1 1 1 1 0 1 1 1 0 0 0 1 0 0 0 0 0 0 1 0 1 2 0 0 0 0 0 1 1 1 0 1 1 2 0 0 1 0 0 0 0 0 1 1 1 1 0 1 1 1 1 2 1 2 2 2 0 2 2 2 0 0 1 0 0 2 0 1 0 2 1 0 2 0 0 0 0 0 2 0 2 0 2 1 2 0 1 2 2 2 2 1 0 0 2 2 0 0 2 1 1 0 0 0 2 0 2 0 0 0 1 0 0 0 1 0 1 1 0 2 2 0 0 0 0 0 0 2 0 0 0 0 2 0 2 0 0 0 2 1 0 1 0 2 2 2 2 2 2 0 0 0 0 1 1 0 0 1 0 1 2 0 2 0 0 0 0 2 0 0 1 1 1 0 0 1 0 1 1 0 1 1 0 1 2 2 0 2 0 2 1 0 1 2 1 1 0 0 0 2 0 0 0 0 1 0 0 1 1 0 0 1 0 0 0 0 2 0 1 0 1 0 1 0 0 0 0 0 1 0 0 1 2 0 0 0 0 0 1 0 0 1 1 1 1 0 0 1 0 0 0 1 1 0 1 0 0 1 0 1 1 1 0 0 0 0 0 0
170 0 0 2 0 0 0 1 0 1 1 1 0 1 0 1 1 0 0 1 1 1 0 0 2 0 1 0 2 1 1 0 1 0 0 1 2 1 1 0 1 1 0 1 0 1 0 1 1 0 0 0 0 0 0 2 0 0 0 1 0 0 0 2 0 1 1 0 0 0 0 0 2 2 1 2 2 0 2 0 0 0 2 0 0 0 0 1 1 2 1 1 2 0 1 2 0 1 1 1 0 1 0 1 0 0 2 1 1 1 0 1 0 0 0 0 0 0 2 0 0 0 2 1 1 1 1 1 1 1 0 0 0 0 0 0 0 0 0 1 1 0 0 0 0 2 0 0 2 2 1 1 0 1 2 1 0 1 2 1 1 1 0 2 1 1 0 0 2 0 0 2 2 0 0 0 0 0 0 1 0 1 0 0 0 0 1 1 1 1 0 2 2 2 0 2 1 0 0 0 1 1 1 1 2 0 1 1 1 0 1 0 1 0 0 2 0 1 2 1 2 0 2 0 0 0 0 0 0 0 0 0 0 0 1 0 0 2 0 0 0 2 2 1 1 2 1 0 0 0 0 0 0 1 1 0 0 2 0 0 0 0 0 0 0 0 2 0 2 1 0 1 1 2 1 0 0 1 2 0 0 0 1 1 2 2 1 1 1 2 1 2 0 0 0 0 0 1 0 1 1 0 1 0 1 1 1 0 0 0 1 1 0 2 2 0 1 0 1 1 1 0 1 0 0 0 0 1 0 0 0 1 1 1 0 0 0 2 0 0 0 0 2 1 0 0 1 0 1 1 1 1 0 0 0 0 0 2 0 2 2 1 0 0 0 0 0 1 2 1 1 1 0 0 0 1 0 2 0 0 2 1 0 1 0 1 2 0 0 0 0 0 0 2 2 0 0 0 0 0 0 0 1 1 0 0 1 0 0 0 0 0 0 0 0 0 2 0 0 0 1 0 0 1 0 0 0 0 0 0 0 0 1 1 1 1 0 2 1 2 2 0 2 0 1 1 1 1 1 2 0 0 0 2 1 1 0 1 2 2 1 2 0 0 0 1 1 2 0 2 1 1 1 1 1 0 1 0 0 1 0 1 0 1 0 0 1 2 1 1 1 2 1 1 1 1 1 1 1 2 1 1 2 1 0 0 2 1 0 1 0 1 0 0 0 1 0 0 1 2 2 1 2 0 1 2 0 1 1 1 1 1 2 2 1 1 1 0 1 1 1 0 1 0 1 1 0 2 0 2 0 0 0 1 2 1 1 0 2 0 0 0 0 0 0 0 0 0 0 0 1 1 0 0 0 0 0 1 0 0 1 0 1 0 0 0 1 1 0 0 0 0 0 0 0 0 0 0 0 0 0 2 1 2 1 0 1 1 1 1 0 0 0 1 0 1 0 1 0 1 0 1 1 1 0 0 1 0 0 0 0 0 0 0 2 0 2 0 1 1 0 0 0 0 2 0 2 1 1 1 1 2 0 1 0 1 2 2 2 0 0 0 1 0 2 1 0 2 0 1 0 2 0 0 1 1 1 0 2 0 2 0 0 0 0 0 0 1 1 1 0 0 0 0 0 0 0 2 0 0 0 1 0 1 1 0 0 1 1 0 0 0 0 0 0 1 0 1 1 0 1 0 1 2 0 1 1 0 1 0 0 0 0 0 1 1 2 0 0 0 0 0 1 0 0 0 0 0 1 0 0 2 0 0 0 0 1 0 0 0 0 1 2 0 0 0 0 0 0 0 0 0 1 0 0 0 0 2 0 0 2 2 2 0 0 1 0 2 2 1 1 2 1 2 0 0 1 0 0 1 0 2 0 1 1 0 0 0 0 2 2 0 1 0 1 0 1 2 1 0 1 1 1 2 2 1 0 0 0 1 0 2 2 0 0 0 0 0 1 0 0 1 0 0 2 0 0 0 0 0 2 2 1 1 1 0 1 0 0 0 0 0 0 0 1 1 0 0 0 0 0 0 1 0 0 1 0 0 1 1 2 1 1 0 0 1 1 0 0 2 2 0 1 2 1 0 1 1 1 0 0 0 0 0 2 0 0 1 0 0 0 0 1 0 1 0 0 2 2 2 0 2 0 1 2 0 0 2 0 0 0 0 1 2 0 1 0 1 0 0 0 1 1 1 0 0 1 0 0 0 2 0 2 1 1 0 2 0 0 1 0 1 0 0 0 2 2 0 0 0 0 0 0 0 0 1 1 0 0 1 0 0 0 2 0 0 2 1 0 2 2 0 0 0 0 0 0 1 2 0 2 1
171 0 0 2 1 0 0 1 0 0 0 0 0 0 0 0 0 1 1 0 2 0 0 0 2 0 0 1 1 2 1 1 1 0 2 1 1 2 1 1 2 1 1 1 0 1 0 0 0 0 0 1 0 1 1 2 0 0 0 0 0 0 0 1 0 0 0 1 0 0 0 0 2 2 1 2 2 1 2 0 1 0 2 0 2 0 0 1 1 2 1 1 0 0 0 1 0 0 0 0 1 0 1 1 0 0 2 0 1 1 0 2 0 2 2 2 2 1 0 1 2 0 2 1 1 1 1 1 1 1 0 0 0 0 0 0 0 0 0 0 1 0 0 0 0 0 0 1 1 1 0 0 0 0 0 1 1 1 1 1 0 0 1 2 2 2 0 0 0 2 2 0 0 2 2 0 0 1 0 1 1 0 1 0 1 0 2 0 0 0 0 1 1 1 0 1 2 0 0 0 1 1 1 0 0 0 2 0 1 0 1 0 0 0 1 2 1 1 2 0 2 1 1 1 2 0 2 1 0 0 0 0 0 0 1 0 0 2 0 0 0 0 2 1 0 1 0 0 1 1 1 1 0 0 0 1 2 0 0 0 0 0 0 0 0 0 0 0 1 0 0 0 2 2 0 0 2 1 2 0 0 0 0 0 1 1 0 1 0 2 0 0 1 2 2 1 1 1 0 1 1 0 1 0 0 0 1 0 1 1 1 2 0 1 2 1 2 0 1 0 2 1 0 2 1 0 0 2 2 2 0 1 0 2 0 0 0 0 0 1 1 1 2 1 1 0 0 0 1 2 1 1 0 0 0 0 0 0 0 1 1 1 1 0 1 0 0 1 2 1 1 1 0 0 0 1 0 0 0 2 2 1 0 0 0 1 0 0 0 1 1 1 1 1 2 1 1 0 2 2 1 2 0 1 1 0 0 0 0 0 0 0 0 0 0 2 0 0 1 0 1 1 0 0 2 1 1 1 2 1 1 0 1 2 2 1 0 0 0 0 2 0 2 0 1 1 2 0 0 0 0 0 0 1 1 1 0 2 2 2 2 2 0 0 0 2 0 1 0 1 2 2 1 1 1 0 1 1 1 0 0 2 1 0 1 0 1 0 0 0 1 1 0 2 0 0 0 2 2 2 0 0 2 2 0 0 2 1 1 0 0 2 0 1 0 1 0 1 1 1 1 2 0 0 0 0 0 0 0 2 0 1 0 0 1 0 1 0 1 1 0 1 2 1 2 2 2 2 0 2 0 0 0 1 2 0 0 0 0 1 0 1 0 2 0 2 2 0 0 2 0 0 0 0 0 0 0 1 0 1 0 0 2 0 2 1 1 2 1 1 0 0 1 0 0 0 0 0 0 0 0 2 0 2 2 0 0 0 0 0 1 0 0 0 1 0 1 0 0 0 0 0 0 0 0 1 1 2 0 0 0 1 0 0 1 1 0 0 2 1 2 1 0 1 1 0 1 1 0 1 0 2 0 1 1 0 2 2 1 1 0 0 0 1 1 2 0 2 0 0 0 1 0 0 0 0 0 0 2 0 0 1 0 0 0 0 0 1 0 1 0 1 0 2 2 0 0 1 0 0 0 0 0 1 1 0 1 2 1 0 0 0 0 0 0 0 0 1 0 0 0 1 1 2 0 1 1 0 0 0 0 0 1 0 1 1 1 0 0 0 0 0 0 0 0 0 0 1 0 0 0 0 0 0 0 2 0 0 1 0 0 0 2 1 0 0 0 1 0 1 0 1 1 1 0 1 2 0 1 1 0 2 1 1 1 1 1 1 1 1 1 2 1 1 0 0 0 0 0 1 0 1 0 2 1 1 0 0 0 2 2 1 1 1 0 0 2 1 1 0 1 1 0 1 0 1 0 0 0 2 0 2 2 0 0 1 1 0 1 0 0 1 2 2 0 2 2 1 1 0 1 1 0 2 2 0 1 0 0 0 1 1 0 0 1 0 1 0 0 0 0 0 2 0 0 0 0 1 2 1 1 1 2 0 0 0 1 0 0 2 2 0 0 1 2 0 2 0 0 1 0 1 0 0 2 0 0 1 0 0 0 0 0 0 2 0 0 1 1 1 0 1 1 1 0 0 1 0 0 0 0 0 1 2 0 1 0 0 0 1 0 0 0 0 0 0 0 0 0 0 1 0 2 1 1 0 2 1 0 0 0 0 2 0 2 1 1 0 0 0 0 0 0 0 0 1 1 1 1 0 0 0 0 1 0 0 1 0 0 0 0 0 0 1 1 0 0 0 1 0 0 0
172 0 0 1 1 0 0 2 0 1 1 0 0 1 0 1 0 2 1 1 1 0 0 0 2 0 0 0 1 1 1 0 1 1 0 0 2 2 0 0 2 2 2 2 0 0 0 1 1 0 0 2 1 1 0 1 0 0 0 0 0 1 0 2 0 0 0 1 0 0 0 1 2 2 0 2 2 0 2 0 0 0 2 0 2 0 0 0 0 2 0 1 1 0 1 2 0 1 1 1 1 0 1 0 1 1 2 0 1 1 0 0 1 2 2 2 1 0 0 1 2 0 2 2 2 2 2 1 2 1 1 1 0 0 0 0 0 0 0 1 2 0 1 0 0 1 0 0 1 1 1 1 0 0 0 0 0 1 1 0 2 1 0 2 0 2 0 0 0 0 0 1 0 2 1 0 0 0 0 1 1 0 0 0 0 0 1 2 0 0 0 1 0 0 2 2 0 0 0 0 0 0 0 0 0 0 2 0 1 0 0 0 1 0 2 2 0 1 1 0 1 1 1 0 0 2 2 1 0 0 0 0 0 0 2 0 0 2 0 0 0 1 2 1 0 1 0 0 0 0 0 0 0 0 0 1 0 0 0 0 0 0 1 1 0 0 1 1 1 1 0 1 1 1 2 2 1 1 1 0 1 1 1 1 2 1 1 1 0 1 0 0 1 1 1 1 0 1 0 1 2 0 1 0 0 0 2 0 2 2 0 2 0 1 1 0 2 0 1 1 1 2 0 2 1 0 1 1 1 1 0 2 1 1 0 0 0 2 0 0 0 0 2 1 0 0 0 0 2 0 1 0 1 0 1 0 0 0 0 2 2 2 1 0 1 0 0 1 2 1 1 1 0 0 0 0 0 1 1 1 2 0 0 0 0 0 1 0 0 0 0 0 0 0 2 0 0 1 1 1 1 1 0 2 2 0 0 0 0 0 0 0 0 0 0 1 1 0 0 0 2 0 1 0 1 1 0 1 1 1 0 0 1 2 2 0 0 1 0 0 1 1 1 1 1 1 1 0 0 1 0 0 0 1 1 1 0 0 0 1 1 0 0 1 1 1 1 2 0 1 1 1 0 2 2 0 2 0 0 0 2 1 0 2 2 2 0 2 2 0 2 2 0 1 1 0 0 2 0 0 0 0 2 1 0 0 2 0 0 2 0 1 0 1 0 1 0 0 1 2 2 1 0 0 0 0 0 0 0 2 0 1 0 0 0 0 1 0 1 1 0 2 1 1 1 0 2 1 1 2 1 2 1 2 2 0 0 1 0 1 0 1 0 2 0 1 2 1 1 0 0 0 0 0 0 0 0 2 0 2 0 0 1 0 1 1 1 1 0 0 0 0 0 0 0 0 0 1 0 1 1 1 0 1 2 0 1 1 2 2 0 0 0 1 0 1 1 1 1 1 0 0 0 1 0 0 0 2 0 0 0 0 0 0 2 0 0 0 2 1 1 1 1 2 2 0 1 1 0 0 0 2 0 0 2 0 2 2 2 0 0 0 0 0 0 0 0 2 0 0 0 1 0 1 0 0 0 1 2 0 2 0 0 2 2 2 2 1 1 2 0 0 0 1 2 0 0 2 0 1 0 1 0 1 0 0 0 2 2 0 1 1 0 0 0 1 0 1 1 0 1 0 1 2 0 1 1 0 0 0 0 0 0 1 1 0 0 0 0 2 0 0 0 1 0 1 0 0 0 0 0 0 0 0 0 0 0 0 0 0 0 2 2 1 1 0 0 2 0 1 1 0 0 0 0 0 1 1 0 1 1 1 0 1 1 2 1 2 2 1 1 2 1 1 0 0 0 1 0 1 0 2 0 1 2 1 2 1 1 1 1 0 1 0 1 1 1 1 1 0 2 1 1 2 2 2 0 0 0 2 0 2 1 0 0 0 0 0 1 0 1 0 1 1 0 1 1 0 0 0 2 2 0 2 2 0 0 0 1 1 0 1 0 0 0 0 0 0 1 0 0 0 2 0 0 1 0 1 2 1 1 1 2 0 1 1 0 0 0 2 1 0 0 1 2 1 1 0 0 0 2 2 1 0 2 1 0 2 0 1 0 1 0 0 0 1 0 2 1 1 0 1 0 0 1 0 1 2 0 0 0 0 0 1 0 0 1 1 0 1 0 1 1 2 1 1 0 0 0 0 1 0 0 0 2 0 2 1 1 0 1 0 0 0 1 0 0 0 2 1 1 0 0 0 1 2 2 0 0 1 0 0 0 1 0 0 1 0 0 0 0 0 0 0 0 0 0 1 2 0 1 0
173 0 0 0 0 0 0 1 0 2 2 0 0 0 0 0 0 0 0 1 1 1 1 0 2 0 0 0 0 1 1 0 0 0 0 0 1 2 0 0 0 0 0 1 0 1 1 0 1 0 0 1 0 0 1 1 0 0 0 0 1 0 0 2 0 0 0 1 0 0 0 1 2 2 2 2 2 1 1 0 2 0 2 0 1 0 0 0 0 1 0 0 2 1 1 1 0 1 1 1 1 0 0 1 1 1 2 0 0 2 0 1 1 1 2 2 2 0 2 0 0 0 2 1 1 1 1 1 1 1 0 0 0 0 0 0 0 0 0 0 1 0 0 0 0 0 0 0 1 0 0 1 0 0 0 1 1 2 0 2 2 2 0 1 2 2 0 0 2 0 0 2 2 0 2 0 0 0 0 0 0 0 0 2 2 2 2 1 0 1 0 2 1 1 0 0 2 0 0 0 0 0 0 0 1 1 1 0 2 0 0 0 1 0 1 1 1 0 2 1 2 1 1 0 0 1 2 1 0 0 1 1 0 1 2 1 1 2 0 0 0 1 1 0 0 0 0 0 0 0 0 0 0 0 0 0 0 2 1 1 1 1 0 0 0 0 1 0 1 0 0 0 1 2 0 0 1 2 2 0 1 0 1 1 1 1 2 1 0 2 0 0 0 1 1 0 0 1 0 1 2 2 2 0 2 1 0 1 1 1 0 1 0 1 1 0 1 1 0 0 1 2 2 0 2 0 0 1 1 0 0 1 1 2 0 1 0 1 0 0 0 0 1 1 1 1 1 0 1 1 0 1 1 1 1 1 1 0 0 0 0 0 0 0 0 0 0 1 1 0 2 2 0 0 0 0 0 2 0 0 1 2 0 1 0 1 2 1 1 1 1 1 0 0 1 0 1 1 0 0 0 0 1 2 1 0 1 1 0 0 2 0 1 1 1 2 0 0 0 0 0 2 0 1 1 0 0 2 2 2 0 0 0 0 0 1 0 1 1 1 2 0 2 2 0 2 1 0 0 0 0 0 0 2 2 2 0 1 1 1 1 1 1 0 1 0 2 2 0 1 1 1 1 2 1 0 1 1 0 0 0 1 0 1 2 1 0 0 0 0 1 1 1 1 0 0 0 2 1 1 1 1 2 1 0 0 2 1 0 1 0 1 0 0 0 2 0 1 0 1 1 2 2 2 0 2 0 1 1 1 0 1 2 1 0 1 0 0 1 1 0 2 2 2 2 1 2 1 1 1 1 1 1 2 2 0 1 2 0 0 0 0 1 2 1 1 1 2 2 0 0 0 1 0 1 0 2 1 0 1 0 0 1 0 0 0 1 2 0 0 1 0 0 1 1 0 1 1 0 1 1 1 0 2 2 0 2 0 1 1 0 0 0 0 0 0 0 0 0 0 2 0 1 1 0 0 0 0 0 0 0 1 0 1 2 1 1 0 1 1 1 1 0 0 1 0 0 2 0 0 0 1 0 1 2 0 1 2 2 0 0 0 1 2 0 2 1 2 0 0 0 1 0 0 0 0 0 0 2 0 0 1 0 1 2 2 0 1 2 1 0 1 1 2 1 1 0 2 0 2 1 0 0 1 1 0 0 2 2 0 0 0 0 0 0 0 0 2 2 0 0 0 0 2 0 0 0 0 1 0 1 1 1 0 1 1 0 0 0 1 0 0 0 2 0 0 1 1 1 0 0 0 0 0 0 0 1 0 1 0 0 0 2 2 0 1 1 2 0 2 0 1 0 1 0 0 2 0 1 1 0 2 1 0 0 1 0 1 1 2 0 2 1 1 1 1 0 1 0 1 1 1 0 2 2 1 0 1 1 0 0 0 2 0 2 0 2 0 2 0 2 2 1 2 2 0 0 0 0 2 0 2 2 0 0 1 1 0 0 0 0 0 0 1 1 0 1 0 0 0 2 2 1 1 1 0 1 0 0 0 0 2 0 0 0 0 0 0 2 0 0 0 0 0 0 0 0 0 2 0 1 1 2 0 0 0 0 0 0 1 1 0 0 1 1 0 1 0 0 0 0 1 0 1 2 0 1 1 0 2 0 1 0 0 0 0 0 1 1 1 0 1 0 1 1 0 1 0 0 0 0 1 0 1 0 0 0 0 0 0 0 2 1 1 1 0 0 1 0 1 0 0 0 0 1 0 2 1 1 0 1 0 1 0 1 0 1 0 2 0 1 0 0 0 0 0 0 0 0 0 0 0 0 1 0 1 1 1 0 1 1 0 0 0 0 0 0 1 1 0 1 1
174 0 1 2 0 0 0 2 0 2 2 0 2 2 0 1 0 2 1 1 1 0 1 0 2 0 0 2 1 2 2 2 1 1 0 0 2 0 0 0 0 0 0 0 0 2 2 0 0 1 1 1 1 1 0 1 0 0 0 0 1 1 0 1 0 0 0 1 0 0 1 1 2 2 1 2 2 1 1 0 2 0 2 0 2 0 0 0 0 2 0 0 1 0 0 0 0 1 1 1 0 1 0 0 2 1 1 1 1 1 0 1 1 2 2 2 1 1 0 1 1 1 1 2 1 1 1 2 2 2 0 0 0 0 0 0 0 0 0 0 0 0 0 1 0 0 0 0 0 0 0 0 0 0 0 0 0 1 1 0 0 0 0 2 1 1 1 1 0 0 0 0 2 0 2 0 0 1 0 0 0 0 0 1 2 2 1 2 0 1 0 2 0 0 2 2 1 0 0 0 1 1 1 0 1 0 2 0 1 0 0 0 2 0 1 2 2 0 1 0 1 1 1 0 0 0 1 2 0 0 1 1 0 1 0 0 1 1 1 1 1 0 1 2 0 2 1 0 0 0 0 0 0 1 1 0 2 2 1 1 1 1 0 0 0 0 1 1 2 1 1 0 1 1 0 0 0 1 1 0 1 1 0 0 2 0 1 2 0 2 1 1 0 2 1 1 1 1 1 1 1 0 1 0 1 0 1 0 2 2 0 2 0 1 1 1 2 0 1 1 1 2 1 2 1 0 1 1 0 2 0 2 2 1 0 0 0 2 1 0 1 2 2 2 0 0 0 1 2 1 1 0 0 0 0 0 2 2 0 1 1 1 2 1 2 0 0 2 2 0 2 2 2 2 1 0 0 1 0 1 0 1 0 0 0 0 1 0 0 0 0 0 0 0 2 1 1 2 1 1 1 1 2 2 0 0 1 0 0 0 0 0 1 1 1 1 1 1 0 0 1 0 0 0 1 1 1 1 1 0 1 0 0 1 1 1 0 0 0 0 0 2 0 0 1 1 1 1 1 2 0 0 0 1 1 0 1 0 1 0 0 0 1 1 1 0 2 2 0 0 0 0 0 2 1 1 1 0 0 1 0 1 0 0 2 0 0 0 0 1 0 2 0 2 1 0 0 1 1 2 1 1 2 1 0 0 2 0 0 2 0 0 0 0 0 1 0 2 0 2 2 2 2 0 2 2 0 0 0 2 0 2 2 1 0 1 0 0 0 0 0 1 2 2 2 1 2 1 1 2 0 0 0 1 1 1 0 2 0 2 0 0 0 2 0 0 2 0 0 0 1 1 0 0 0 0 1 1 0 0 1 0 1 0 0 0 0 1 1 1 0 0 0 1 1 0 1 0 0 0 0 2 2 0 0 2 0 0 1 1 1 0 0 1 1 1 0 0 0 0 1 0 0 0 0 1 1 2 0 0 1 1 0 0 1 1 1 0 2 1 1 0 0 1 1 0 1 1 0 1 0 1 1 2 1 1 1 2 2 0 0 0 1 0 1 0 0 2 0 0 0 0 0 0 1 1 1 1 0 1 1 2 0 1 1 2 2 1 1 2 0 0 2 2 0 1 1 2 0 0 0 1 0 2 2 0 0 2 0 1 0 0 0 0 0 0 0 2 1 0 0 0 1 2 0 1 0 0 0 0 0 0 0 0 0 0 1 0 0 0 0 0 0 0 0 0 0 0 0 0 0 0 0 0 0 0 1 0 1 0 0 1 1 1 0 1 2 1 0 2 0 1 1 1 0 1 2 1 1 1 0 2 0 0 1 2 1 2 2 0 2 2 2 2 0 0 1 1 0 2 0 2 0 2 1 0 0 1 1 1 1 0 1 0 1 0 1 0 2 0 2 2 1 2 2 1 0 0 1 2 1 2 1 1 1 1 0 0 1 1 1 0 0 0 0 0 0 0 1 0 1 1 0 2 2 0 0 0 0 0 0 2 0 1 0 0 0 0 1 0 0 0 2 0 0 0 0 0 2 0 1 1 2 0 0 0 1 2 0 2 2 0 1 1 2 1 1 0 0 0 0 2 0 1 1 1 0 1 1 2 0 1 1 0 2 2 0 2 2 1 0 2 0 1 0 0 1 2 1 0 0 1 0 1 1 1 1 1 2 0 0 0 2 1 1 0 1 1 0 1 1 0 1 0 1 0 2 0 0 1 0 1 1 0 1 1 0 0 2 1 0 0 0 0 0 0 0 1 2 0 0 1 0 0 0 0 0 2 0 0 0 0 0 0 0 1 1 0 1 0 0 0
175 0 0 2 0 0 1 2 0 2 1 0 0 0 0 0 0 2 1 2 0 1 0 1 1 1 1 2 1 2 2 0 1 1 2 1 1 1 0 0 1 1 0 1 0 1 1 0 1 0 0 1 0 1 0 2 0 0 0 0 0 1 0 2 0 0 1 1 0 0 0 0 2 2 1 2 2 1 2 0 1 0 1 0 1 0 0 1 1 2 1 1 2 0 0 1 0 1 1 1 1 0 0 2 0 0 2 1 2 0 0 1 1 2 2 2 2 0 0 1 1 0 2 1 1 1 1 0 0 0 0 0 0 0 1 1 0 0 0 1 1 0 0 0 0 1 0 0 0 0 0 1 1 0 0 0 0 2 2 1 0 0 1 2 0 1 0 2 0 0 0 0 0 2 1 0 0 1 0 0 0 0 0 1 2 2 1 1 0 1 0 2 0 0 1 1 2 0 0 0 0 0 0 2 1 0 1 0 2 0 0 0 2 1 0 2 0 0 0 0 1 1 1 0 0 1 1 1 0 0 1 1 0 0 2 0 0 1 0 1 1 1 2 2 0 1 0 0 0 0 0 0 1 1 1 0 1 2 1 2 1 2 0 0 0 0 0 0 2 1 0 1 1 2 0 0 2 2 2 0 2 0 0 0 2 1 0 1 0 2 1 1 1 2 2 1 1 0 0 2 2 0 0 0 0 0 0 0 0 1 0 2 0 1 1 0 2 0 1 1 1 1 0 1 0 0 0 2 2 1 0 2 2 2 1 0 1 1 0 0 0 0 2 1 0 0 1 0 2 0 0 0 0 1 0 1 2 0 0 1 2 1 1 0 1 0 1 2 2 0 2 2 1 0 1 0 0 0 0 2 2 1 0 0 0 1 1 0 0 0 0 0 0 0 2 1 1 0 0 0 0 0 1 1 0 0 1 1 1 1 0 0 2 2 2 2 0 0 0 0 0 0 0 1 1 1 0 0 0 0 0 0 0 0 0 1 0 0 0 0 1 1 1 2 0 2 2 0 0 1 0 0 0 1 1 1 0 1 1 2 1 2 0 1 1 1 1 1 0 0 1 1 2 1 2 0 2 1 1 0 2 0 0 1 0 0 1 0 0 0 1 2 1 2 0 0 0 1 1 2 1 1 2 1 0 1 2 0 0 1 0 1 0 1 1 1 1 1 1 1 1 2 0 0 0 0 0 1 1 1 1 1 2 1 0 0 1 0 2 1 1 1 0 0 0 2 1 1 1 1 1 1 0 2 2 0 0 0 2 0 2 0 0 2 0 0 2 1 1 1 0 2 0 0 0 0 2 0 0 0 0 0 2 0 0 0 1 1 0 0 0 0 0 0 0 0 0 0 0 0 0 2 1 1 2 0 0 0 1 1 0 0 0 0 0 0 0 2 1 0 1 0 0 0 0 0 1 2 0 0 0 1 0 0 2 0 1 0 2 2 2 1 0 1 1 0 1 1 0 1 0 0 0 2 1 0 1 1 1 0 0 0 1 1 1 1 0 1 0 1 1 1 0 0 0 1 1 0 1 0 1 0 1 2 1 2 1 0 1 1 0 1 1 2 1 1 0 2 0 1 0 0 0 1 1 0 0 2 2 0 0 0 0 0 0 1 0 2 1 1 0 0 1 2 0 1 1 0 1 0 0 0 0 1 1 0 2 0 0 2 0 0 0 1 0 1 1 1 0 0 0 0 0 0 0 0 0 0 0 0 0 0 1 2 0 2 2 1 0 1 0 0 0 0 0 1 1 0 1 1 0 2 0 1 0 2 0 2 0 2 0 0 1 2 0 0 0 1 0 1 0 2 0 1 2 0 2 1 1 0 0 0 2 0 2 0 2 1 1 1 1 2 1 2 2 1 0 0 0 2 0 2 0 0 0 1 0 0 2 0 0 1 0 0 0 0 0 0 1 0 1 0 0 2 2 0 0 1 0 0 0 2 0 0 1 0 0 0 2 0 0 0 1 0 0 0 0 0 1 0 1 1 1 0 1 1 0 0 1 1 1 0 0 1 2 1 1 0 0 0 0 2 0 0 2 0 1 0 0 1 0 1 0 0 1 1 1 1 2 1 0 2 0 1 2 0 2 2 1 1 1 0 0 0 2 1 0 0 0 0 0 1 1 1 0 0 0 0 0 0 1 0 2 1 0 0 1 1 0 2 0 0 1 1 1 1 1 0 2 0 0 0 0 0 0 0 0 0 0 0 0 0 0 0 0 0 0 0 0 0 0 0 0 0 0 0 0 0 1 0 2 1
176 0 0 1 1 0 1 1 0 1 1 0 0 0 0 0 0 1 1 2 0 1 0 0 2 0 0 1 0 2 1 1 1 0 1 0 1 1 0 1 1 1 0 1 0 1 0 0 0 1 1 2 1 1 0 1 0 0 0 0 2 0 0 2 0 1 0 1 0 0 0 2 2 2 1 2 2 2 2 0 2 0 2 0 2 0 1 1 1 2 1 1 1 0 1 1 0 1 0 0 0 1 1 0 1 1 2 0 0 2 0 0 1 1 1 1 1 0 1 1 1 1 1 2 1 1 1 2 2 2 0 0 0 0 1 1 0 0 0 0 0 0 1 0 0 1 0 0 0 0 0 1 0 1 0 0 0 0 1 1 0 0 0 2 1 1 0 1 0 0 0 2 1 1 1 0 1 0 2 2 2 0 0 1 1 1 2 2 0 0 1 2 0 0 2 2 2 0 0 0 0 0 0 0 2 0 0 1 1 0 2 0 1 0 1 2 0 1 1 0 2 1 2 0 1 2 1 0 0 0 1 1 0 1 1 2 0 2 0 0 0 1 2 2 0 2 0 0 0 0 0 0 0 0 0 0 1 2 1 1 1 1 1 0 0 0 1 0 2 1 0 1 1 1 2 2 1 1 1 0 1 0 0 0 1 0 0 2 0 2 1 0 2 2 2 2 0 0 1 0 1 1 1 0 0 0 0 0 0 0 1 1 0 2 0 0 2 1 0 0 0 2 0 0 2 0 0 2 1 1 0 0 0 2 0 0 0 2 1 1 0 1 2 2 1 0 1 0 1 0 0 0 0 0 0 0 0 0 0 0 0 0 1 0 1 0 0 1 1 0 2 1 2 2 0 0 0 1 1 2 2 2 0 0 0 0 0 0 0 0 0 0 2 0 2 2 2 1 1 1 1 1 0 2 1 1 0 1 0 0 1 0 1 1 1 1 1 1 0 0 0 0 1 0 2 1 2 1 1 0 1 0 0 0 0 1 0 0 0 0 1 2 1 0 2 2 0 0 0 2 0 0 0 2 2 2 0 1 0 2 2 2 0 0 0 2 0 1 0 0 1 1 2 1 1 0 1 0 0 1 2 1 0 0 1 0 0 1 1 0 1 2 1 1 0 0 0 0 0 2 2 1 2 2 0 0 2 0 0 1 0 2 1 0 0 1 0 0 1 0 0 2 1 1 0 1 0 1 1 1 1 0 1 1 0 0 1 0 2 2 0 1 2 2 2 1 1 2 0 2 1 1 1 2 2 0 1 0 1 0 1 0 0 2 0 2 2 2 2 0 0 0 2 0 1 0 2 1 0 1 0 0 1 0 1 1 1 0 0 0 0 1 0 0 0 0 0 0 0 0 0 2 2 2 0 0 0 1 1 1 0 0 0 1 1 1 0 1 1 0 0 0 0 0 0 0 1 0 0 0 0 0 1 0 1 0 0 0 2 1 1 0 2 2 2 0 0 1 1 1 0 1 1 1 2 0 2 1 0 1 1 1 1 1 1 2 0 2 2 0 2 0 0 0 0 1 1 0 1 0 0 1 0 2 2 2 1 1 2 1 0 1 0 2 2 0 0 0 0 0 0 0 0 2 1 0 1 2 2 0 0 0 0 0 0 1 0 1 0 0 0 0 0 2 1 0 2 0 1 0 0 0 0 0 0 0 1 2 0 2 2 2 0 1 0 0 1 2 0 0 0 0 0 0 0 0 0 0 0 0 0 0 2 0 0 0 0 0 0 0 0 0 1 1 1 0 2 1 1 1 0 2 1 0 0 1 0 2 2 0 2 2 2 2 1 1 0 1 0 1 1 1 0 1 2 0 1 1 1 1 1 0 1 0 1 0 1 1 1 0 2 1 0 2 2 2 0 0 0 1 0 2 2 0 0 1 1 0 1 0 0 1 0 0 1 0 0 0 0 0 1 1 2 1 0 0 2 0 0 0 0 1 0 0 0 0 0 0 1 0 1 0 1 0 0 0 0 1 2 2 1 1 1 0 0 1 1 1 0 2 2 0 1 1 2 0 2 0 0 0 0 2 0 0 2 1 1 1 0 1 1 1 0 0 1 0 0 1 2 2 0 2 0 1 2 0 0 2 0 0 1 0 1 2 0 0 0 1 0 0 0 0 1 1 0 0 0 0 0 0 1 0 2 1 0 0 1 0 0 1 0 1 0 1 1 1 0 0 0 0 0 0 0 0 0 2 2 0 1 1 1 0 0 1 0 0 0 0 0 0 0 0 0 0 0 0 0 0 1 0 2 0
177 0 0 2 0 0 0 2 0 1 1 0 0 1 0 1 0 1 0 1 1 0 0 0 2 0 0 1 1 1 1 1 1 1 2 1 2 1 0 0 1 1 2 2 0 1 0 1 0 0 0 2 0 1 1 1 0 0 0 1 0 0 1 1 0 0 0 0 1 1 0 1 1 1 1 1 1 1 2 0 1 0 2 1 2 0 0 0 0 2 0 0 2 0 0 0 0 1 1 1 0 0 0 1 1 1 2 0 1 1 0 1 0 1 1 1 1 0 0 1 2 1 2 1 1 1 1 2 2 2 1 1 0 0 0 0 0 0 1 0 1 0 1 0 1 2 0 0 0 0 0 1 1 0 0 0 0 2 2 1 0 0 0 2 1 1 0 1 0 0 0 1 2 0 1 0 0 0 0 0 0 0 0 1 2 2 1 1 0 1 0 2 0 0 2 2 2 0 0 0 0 0 1 0 1 0 1 0 1 0 0 0 0 0 2 2 1 0 2 1 2 1 2 0 0 0 0 0 0 0 0 0 0 0 1 0 0 1 0 1 1 0 2 1 1 2 1 0 0 0 0 0 0 1 1 0 0 2 2 2 2 2 0 0 1 0 1 1 2 1 0 0 2 2 0 0 1 1 1 0 1 1 1 1 2 2 1 2 0 2 1 0 0 1 0 0 0 0 0 0 1 1 0 0 0 0 0 1 1 1 0 1 0 1 1 1 2 0 0 0 1 2 2 1 0 0 0 1 0 2 0 0 1 1 0 0 0 2 0 1 2 0 2 2 1 1 0 1 1 1 1 1 1 0 1 0 0 1 0 0 0 0 1 1 0 0 1 1 1 0 2 2 0 0 0 0 0 2 1 2 2 1 0 0 0 1 1 0 0 0 0 0 2 0 2 2 2 0 0 0 0 0 0 0 0 0 1 1 0 0 1 0 1 1 1 2 0 1 0 1 0 2 0 1 1 2 1 1 2 1 0 1 0 0 0 0 0 2 1 2 2 0 2 0 0 0 2 1 1 1 0 0 0 1 1 0 1 1 0 2 1 2 0 0 0 2 0 0 0 1 1 1 2 2 0 0 0 0 0 0 1 0 0 0 2 1 0 2 0 2 0 2 1 1 0 1 0 1 0 1 1 1 1 1 1 1 2 1 0 1 0 2 0 1 0 1 0 0 1 2 2 1 2 0 1 2 1 0 0 1 0 0 1 1 2 0 1 0 2 2 0 1 0 0 0 0 1 0 2 0 0 0 1 2 1 1 0 0 1 0 1 0 0 1 0 0 1 0 0 0 0 0 2 0 2 0 2 2 0 2 0 1 2 0 2 0 1 0 0 0 0 0 0 0 0 0 0 0 0 0 0 2 1 2 1 0 1 0 2 2 2 0 0 2 1 1 0 1 0 0 0 0 0 0 0 0 1 2 0 0 1 1 0 0 2 0 1 0 2 2 2 1 0 0 1 0 0 1 0 2 1 2 0 1 0 1 2 2 2 0 0 0 1 0 1 1 0 2 0 0 1 0 0 0 1 0 0 1 2 0 2 0 1 1 1 2 0 1 2 1 1 0 0 1 1 0 0 2 0 1 0 0 0 2 2 0 0 2 2 0 0 0 0 0 0 1 0 1 1 0 0 0 0 1 0 1 0 1 1 0 1 1 0 0 0 0 2 1 1 1 0 0 0 0 0 1 0 0 0 0 0 0 0 0 0 1 0 0 0 0 0 1 1 0 0 0 0 2 0 2 1 0 0 0 0 1 1 0 1 1 1 2 1 1 1 1 1 2 2 1 1 2 2 2 1 0 0 0 0 1 0 2 1 1 1 1 0 0 0 2 2 0 1 1 1 0 1 0 1 0 1 1 1 2 1 1 0 0 2 2 1 1 2 0 0 0 0 0 0 0 0 0 0 1 0 0 1 1 1 0 1 1 1 2 2 0 0 1 1 1 0 1 0 0 1 0 1 1 1 0 0 0 1 1 0 1 0 0 1 0 2 0 2 1 1 1 0 1 0 2 2 0 1 0 0 0 0 0 1 0 1 2 0 1 2 0 2 2 0 2 0 1 0 0 1 0 0 0 0 0 0 0 0 2 1 0 1 1 1 1 0 0 1 2 0 1 1 1 2 0 0 0 1 1 1 1 1 2 1 1 0 0 2 0 0 0 2 1 0 1 1 0 1 1 2 0 0 0 1 0 0 0 0 0 0 0 0 0 1 0 0 0 0 1 0 0 1 1 0 0 0 2 1 0 0 0 0 1 1 0 0 0
178 0 0 2 0 0 0 2 0 1 1 0 1 2 0 1 0 2 2 1 1 1 0 0 2 0 0 1 0 1 1 1 0 1 1 0 2 1 0 0 1 1 0 0 0 1 0 0 0 0 0 0 1 1 1 1 1 1 0 0 0 1 0 1 1 1 1 2 0 0 0 1 2 2 1 2 2 2 2 1 1 0 0 2 0 0 0 0 0 2 0 0 1 0 0 2 0 0 0 0 1 1 0 1 1 1 2 2 2 0 0 2 0 1 1 1 1 0 1 1 1 1 2 1 0 0 0 1 2 1 0 0 0 0 1 1 1 0 0 1 2 0 0 1 0 0 0 0 0 0 0 0 0 0 0 1 0 0 0 2 2 1 0 2 2 0 0 0 0 2 2 1 1 1 1 0 0 0 1 1 1 0 1 1 2 1 2 1 0 0 0 1 0 0 1 1 2 0 0 1 1 2 0 1 1 0 1 0 2 0 1 0 1 1 2 2 0 0 1 1 2 1 2 0 1 2 1 0 0 0 0 0 0 0 2 0 0 2 0 0 0 1 2 2 0 2 0 0 0 0 0 0 0 0 0 0 1 1 0 0 0 0 0 0 0 0 1 0 1 1 1 0 0 1 1 0 0 2 1 0 0 1 0 0 0 0 0 1 0 2 1 1 1 2 1 1 0 0 0 0 0 0 0 0 0 0 0 0 1 0 0 1 0 1 1 0 2 0 0 0 0 2 0 2 1 0 0 0 0 1 0 2 1 2 1 0 1 1 0 0 0 0 2 2 1 0 1 1 2 2 1 0 0 1 0 1 1 1 0 1 1 1 1 1 0 0 1 1 1 1 1 1 1 1 0 2 0 2 1 1 0 0 0 0 0 0 0 0 1 1 1 1 1 0 2 0 0 1 0 0 0 0 0 2 1 0 0 0 0 0 0 0 0 0 0 2 0 1 0 0 0 1 0 0 1 2 2 0 2 1 0 0 0 0 0 1 0 1 1 1 2 0 2 0 1 1 1 1 0 0 0 1 0 2 2 0 1 0 1 2 1 2 1 0 0 2 0 2 0 1 1 1 2 0 0 1 0 0 0 1 2 0 0 0 1 0 1 1 0 1 0 2 1 0 1 0 0 2 1 1 1 1 1 1 0 0 2 0 0 0 0 2 0 0 0 0 0 0 1 2 2 1 2 0 1 2 1 0 0 2 0 2 1 1 0 0 0 0 2 2 0 0 1 1 2 1 2 1 0 2 0 1 0 2 1 1 0 0 0 1 0 0 0 0 0 0 0 1 1 0 0 0 1 0 0 0 1 1 0 0 1 0 1 0 1 0 0 2 1 1 1 0 0 0 1 0 0 0 0 1 1 1 1 2 2 1 1 2 1 2 0 0 0 1 0 0 0 1 1 0 1 0 0 0 0 0 1 1 0 0 0 2 1 0 2 2 0 0 2 2 1 1 0 1 2 1 0 0 1 1 0 2 0 1 1 1 1 2 1 0 0 0 2 0 2 2 0 2 1 0 1 1 0 0 1 0 0 0 2 0 0 1 2 2 0 2 0 1 1 1 1 1 0 0 0 0 0 1 0 1 0 1 1 2 2 1 1 0 1 2 0 0 0 0 0 0 0 2 1 1 0 0 0 2 0 0 0 0 2 0 2 2 0 1 1 0 2 1 1 2 0 0 0 0 0 0 0 0 1 1 1 1 1 0 0 0 1 0 1 1 0 1 2 1 0 0 0 1 0 2 1 1 1 2 2 0 1 2 0 0 1 1 0 0 0 2 0 2 0 2 0 0 0 1 0 0 0 1 1 2 0 1 0 2 1 0 0 0 0 1 2 1 2 0 0 0 1 1 1 0 1 1 1 2 2 1 0 0 0 1 0 1 2 0 0 1 0 0 2 0 1 0 1 1 0 1 1 1 0 1 1 1 1 1 1 0 1 0 1 1 0 2 0 0 0 0 0 0 2 0 0 0 1 0 0 0 0 1 1 0 1 1 2 0 0 0 1 2 0 2 2 0 2 1 2 0 2 0 0 0 0 2 1 0 2 0 0 1 1 2 1 2 0 0 0 0 0 2 2 1 0 1 0 1 1 0 2 1 0 0 0 0 0 1 0 0 0 0 0 0 0 1 0 1 0 1 1 0 0 0 1 0 2 0 1 0 1 1 0 1 0 0 0 1 1 1 2 0 0 0 0 0 0 0 1 0 1 0 2 0 0 0 0 2 0 0 1 1 0 1 0 0 0 0 0 1 1 0 1 0 2 0
179 0 0 2 1 0 0 1 0 1 1 1 0 0 0 0 0 1 1 2 0 1 0 0 2 0 0 1 0 2 2 0 2 2 0 0 1 1 0 1 1 1 0 1 0 0 1 0 0 1 1 1 0 0 1 2 0 0 0 0 0 1 0 1 0 0 0 1 0 0 0 2 2 2 1 2 2 2 2 0 2 0 1 1 0 0 0 2 2 2 2 2 1 1 1 2 0 0 0 0 1 0 1 1 0 0 2 2 1 1 0 1 0 1 1 1 1 1 0 2 2 0 1 2 1 1 1 1 2 1 0 0 0 0 0 0 0 0 0 2 2 0 1 0 0 0 1 0 0 0 0 0 0 0 0 1 1 0 0 1 0 0 0 1 2 2 1 0 1 0 0 0 0 2 1 0 0 0 0 1 1 1 0 1 2 2 1 0 0 2 0 2 1 1 0 1 2 1 0 0 0 0 0 1 2 0 0 1 1 0 0 0 2 0 0 2 1 1 2 0 2 1 1 0 1 0 1 1 1 1 0 0 0 0 2 0 0 1 0 1 0 0 2 2 0 2 0 0 0 0 0 0 1 0 0 0 0 1 1 1 1 1 0 0 0 0 1 1 2 1 0 1 0 2 0 0 1 1 1 0 1 1 0 1 2 1 0 2 0 2 1 0 0 1 1 1 1 1 0 1 1 0 0 2 0 0 0 1 1 1 1 2 0 1 1 0 2 0 1 1 1 1 0 2 0 0 0 1 1 0 0 2 1 0 0 0 0 2 0 0 0 0 2 2 0 0 1 1 2 1 1 1 0 0 0 0 1 1 0 1 1 1 2 1 2 0 1 1 2 1 1 1 0 0 0 1 0 2 0 1 1 0 0 0 1 0 0 1 1 1 1 1 0 0 2 0 0 1 0 0 0 0 1 1 0 0 0 0 0 0 2 0 1 1 1 1 1 0 0 0 0 1 0 1 0 0 0 1 2 1 0 1 0 0 0 1 0 0 0 1 0 1 2 0 0 0 0 0 0 1 0 0 0 0 0 0 0 1 0 1 1 1 0 1 1 1 1 1 0 0 1 1 1 1 1 1 1 0 0 0 0 2 0 1 2 1 0 1 1 0 1 0 2 0 1 1 1 0 0 2 2 2 2 2 0 1 2 0 2 0 0 2 0 0 0 1 0 0 1 2 2 2 2 0 1 2 1 0 0 1 0 1 1 1 1 0 1 0 2 1 1 1 1 1 2 1 0 1 1 1 1 1 1 2 1 1 0 2 1 1 0 0 1 0 0 0 0 2 2 0 0 1 1 0 1 0 2 2 0 2 0 0 1 0 1 0 1 1 0 0 0 0 0 1 1 0 2 0 0 0 0 2 1 2 2 1 2 2 2 2 0 0 0 1 0 1 0 0 0 0 2 0 1 1 0 0 0 2 0 0 0 0 0 1 2 0 1 0 2 1 1 0 0 1 1 0 1 1 1 1 0 1 0 1 1 0 1 2 1 1 1 0 1 0 1 1 0 2 2 0 0 0 1 0 0 0 0 0 2 0 2 0 1 1 1 2 0 1 2 1 0 1 0 1 1 0 0 2 0 1 0 2 1 0 0 0 1 0 1 0 1 1 0 0 0 0 0 1 1 0 1 0 1 2 0 1 1 0 0 0 0 0 0 0 1 1 0 0 0 1 0 0 1 1 0 0 0 0 0 0 0 0 0 0 0 1 1 0 1 0 0 1 1 0 0 0 1 1 0 0 0 2 0 0 0 1 1 1 0 0 0 1 1 0 0 2 0 1 1 2 0 2 2 2 0 0 1 1 1 2 0 1 0 1 1 0 2 0 0 1 2 1 1 1 1 0 2 0 1 0 1 1 0 2 2 2 0 0 1 2 1 2 1 0 0 2 1 0 1 1 1 0 0 0 0 0 0 0 0 0 2 2 1 1 1 0 1 0 0 0 0 2 0 0 1 1 0 0 1 0 0 0 1 1 0 1 0 1 2 2 2 2 2 0 0 0 1 0 1 0 0 0 0 2 2 1 2 1 1 0 1 2 0 0 2 2 0 2 0 0 0 0 0 0 0 0 0 1 1 1 0 1 0 1 1 0 0 1 1 1 0 0 0 2 0 0 0 1 0 1 0 0 0 1 0 1 0 0 0 0 2 0 0 0 2 0 2 0 0 1 1 1 1 0 0 2 2 0 2 1 1 0 0 0 0 1 1 0 0 0 0 0 0 0 0 0 0 0 1 0 0 0 1 0 0 0 1 0 1 0 0 0
180 0 0 1 0 0 0 1 0 0 0 1 0 0 0 0 0 1 0 1 1 1 1 1 2 0 0 2 0 2 2 0 1 1 0 0 2 1 0 0 1 1 0 0 0 1 0 0 0 0 0 0 0 0 1 1 0 0 0 1 0 1 1 1 0 0 0 0 0 0 0 1 2 2 1 2 2 2 2 0 2 0 1 1 1 0 0 1 1 2 0 1 2 1 1 1 0 1 0 0 1 0 0 1 1 1 2 1 1 1 0 2 1 2 2 2 2 0 0 2 2 0 2 2 0 0 0 2 2 2 1 1 0 0 0 0 0 0 0 0 1 0 0 0 0 2 1 0 0 0 0 1 0 0 0 0 0 0 1 0 0 0 0 1 0 2 0 1 1 1 0 0 1 1 2 0 0 1 1 1 1 0 0 0 1 1 0 0 0 0 0 0 0 1 2 1 1 0 0 0 0 0 0 0 1 0 1 0 0 0 1 0 2 0 1 2 1 1 2 0 1 1 2 0 0 0 0 1 0 0 0 0 0 0 1 0 0 1 1 1 1 0 0 0 0 0 0 0 0 0 0 0 0 0 0 0 0 2 1 2 1 2 0 0 0 0 0 0 2 2 0 0 1 1 0 0 0 0 2 0 0 0 0 0 1 0 0 1 0 2 1 1 0 2 2 1 1 2 0 2 2 0 1 0 1 0 1 0 1 1 0 2 0 2 2 1 1 0 1 1 0 2 1 1 1 0 0 0 0 1 0 2 1 1 0 0 0 0 0 0 1 1 2 1 0 0 1 0 1 1 2 0 0 1 0 1 0 0 0 2 2 2 1 1 1 1 1 1 1 0 2 2 1 1 0 0 0 1 0 1 2 2 0 0 0 1 1 0 0 2 2 2 1 0 1 0 1 0 1 1 0 1 1 2 0 0 1 1 0 0 0 0 0 0 0 1 1 1 0 1 0 1 0 1 1 1 0 1 2 2 0 0 0 1 1 1 0 0 0 0 2 0 1 0 1 1 1 1 2 1 0 0 0 1 0 0 0 2 2 2 2 2 0 1 0 2 0 2 0 0 1 1 1 2 1 0 0 0 0 1 1 2 0 0 0 0 2 1 0 1 0 1 2 1 2 0 0 2 1 1 0 0 1 0 0 0 2 0 1 2 2 2 0 1 0 1 0 1 1 1 1 2 2 1 1 2 0 1 1 1 1 1 0 0 2 0 1 0 1 1 1 0 1 1 1 1 2 0 1 1 0 1 0 1 2 1 1 0 1 0 0 0 0 1 0 1 1 0 0 0 0 0 1 0 1 0 2 1 0 1 0 0 2 0 2 0 2 0 0 0 0 1 0 0 0 0 0 0 0 1 1 2 1 1 1 1 1 2 2 2 0 0 0 1 0 1 1 2 2 0 0 0 0 0 0 0 1 2 0 0 0 2 1 0 1 1 0 2 1 1 1 1 0 0 1 0 1 1 1 2 1 1 0 0 1 0 2 2 2 0 0 0 1 1 0 1 1 2 0 0 0 1 0 0 0 0 1 1 1 1 1 0 1 1 2 2 2 0 2 1 0 0 0 1 1 0 1 2 0 0 0 0 1 2 1 1 2 2 2 0 2 2 0 0 0 1 0 1 1 0 0 0 2 2 0 1 0 0 0 0 0 0 0 0 0 0 0 0 0 1 0 0 0 0 0 0 0 1 0 0 0 0 1 0 0 0 0 0 1 1 0 1 2 0 0 0 0 0 0 0 0 1 1 0 0 0 1 1 1 1 0 1 0 0 1 2 1 2 2 0 2 2 0 2 0 0 0 1 1 1 0 1 0 0 2 0 2 0 0 0 1 1 1 0 1 1 1 1 2 0 1 2 1 2 2 1 0 0 0 2 0 2 1 0 0 0 0 0 1 0 0 1 0 0 0 0 0 1 0 1 1 1 1 2 1 0 1 0 0 0 1 2 0 0 1 0 0 0 2 0 0 0 2 0 0 0 0 1 1 1 2 2 2 0 0 0 0 0 0 2 2 0 0 2 1 0 1 0 1 0 0 1 1 0 2 1 0 2 0 0 0 0 0 0 0 0 0 1 1 0 0 1 0 1 1 0 0 1 0 0 1 0 1 2 0 0 0 1 0 1 0 1 0 1 0 0 1 1 0 1 1 0 2 0 2 0 2 0 0 0 0 0 2 0 1 1 1 1 1 0 0 0 0 0 0 0 0 1 1 0 0 1 0 0 0 0 0 1 0 1 1 0 0 0 0 0 0 0 1 0 2 1
181 0 0 2 1 0 0 2 0 1 1 0 1 2 0 1 0 1 1 0 1 0 0 0 2 0 0 1 0 1 1 1 2 1 0 1 2 1 1 0 1 1 0 0 0 0 1 0 0 0 0 0 0 0 0 1 1 0 0 1 1 0 0 1 0 0 0 1 0 0 0 0 2 2 1 2 2 1 2 0 1 0 2 0 2 0 0 1 1 2 1 1 1 0 0 2 0 1 0 0 0 1 1 0 1 1 2 1 1 1 1 2 1 2 2 2 1 0 0 0 1 1 2 1 1 1 1 1 1 1 0 0 0 0 0 0 0 0 1 0 0 0 0 1 0 0 0 0 1 1 1 2 0 0 1 0 0 2 0 1 0 0 0 1 0 0 0 0 1 1 1 1 0 2 2 0 1 1 1 1 1 0 0 0 0 0 2 2 2 0 2 2 0 1 1 1 1 0 0 0 1 1 0 2 1 0 1 0 0 0 1 0 1 0 2 2 1 1 2 1 1 0 1 1 2 0 2 2 1 1 1 2 0 0 0 0 0 2 0 0 0 1 2 1 0 1 0 0 1 0 0 0 0 0 0 1 2 1 0 0 0 0 1 1 0 0 1 1 1 0 0 0 1 1 0 0 0 2 2 0 2 0 1 1 1 1 1 1 0 2 1 1 1 2 1 1 0 1 0 1 1 0 0 1 0 0 0 1 0 0 1 1 0 2 2 1 1 0 1 1 1 1 2 1 0 0 0 1 1 0 0 2 0 1 0 0 0 1 0 1 1 1 2 1 1 0 2 1 2 1 2 0 1 0 1 0 0 2 0 0 0 0 2 0 2 0 1 1 1 0 2 2 0 0 0 1 0 1 1 2 1 2 0 0 0 0 0 0 0 0 0 0 1 0 2 1 1 0 1 1 1 1 0 1 1 0 0 1 0 0 1 0 1 1 2 2 0 0 0 0 1 0 0 0 1 1 0 0 2 2 0 1 0 0 0 1 0 0 0 1 1 0 1 1 1 2 2 1 0 1 0 1 0 0 0 0 0 2 0 2 2 1 0 0 0 2 0 2 0 0 0 0 2 0 0 1 0 0 0 1 0 2 0 1 0 0 1 2 0 1 1 2 1 0 0 1 1 0 0 2 2 1 1 0 1 1 1 0 2 0 0 2 1 0 0 1 0 0 0 0 0 2 2 0 0 1 1 1 1 1 0 0 0 0 0 0 1 0 1 1 1 0 1 0 2 1 1 1 1 2 0 0 0 1 1 2 1 1 2 1 0 0 1 1 0 0 1 0 0 0 0 1 0 0 0 0 0 1 0 1 0 0 2 0 2 1 1 0 0 0 1 0 0 0 0 0 0 0 0 0 0 1 1 0 0 1 0 1 2 2 1 0 0 1 0 1 0 0 0 0 2 0 0 0 0 2 2 0 0 0 0 1 2 0 1 0 1 0 1 1 0 0 0 1 1 0 1 1 0 2 0 1 1 1 1 0 1 2 2 0 0 0 1 1 0 1 0 2 0 0 0 0 1 0 0 0 2 0 1 0 0 2 0 1 2 2 0 1 2 1 0 0 0 0 0 0 0 2 0 1 1 0 0 0 2 0 1 1 1 1 0 0 0 0 0 0 0 0 0 0 0 1 0 2 0 0 0 0 0 0 0 0 0 0 1 1 1 1 0 1 1 1 0 0 0 0 0 0 0 0 0 1 2 0 1 0 0 0 1 0 0 0 1 0 0 0 0 1 0 1 0 0 1 2 2 0 1 2 0 1 0 0 1 1 1 1 1 2 0 2 0 0 2 2 1 0 0 1 0 1 0 0 0 0 2 0 1 0 1 0 1 0 1 1 1 0 2 1 2 0 2 2 2 2 2 1 0 0 1 1 0 0 2 0 0 2 2 1 1 1 1 0 0 0 1 0 0 0 0 0 2 2 1 1 1 0 1 0 0 0 1 2 1 0 1 1 0 0 2 0 0 0 2 0 0 0 0 1 0 0 1 1 1 0 0 1 1 0 0 1 1 0 0 2 2 0 2 0 0 0 0 2 0 0 1 1 0 2 1 2 1 0 0 0 1 1 0 2 2 2 0 2 0 1 0 0 0 1 0 0 0 1 0 1 0 2 1 2 0 0 0 1 2 1 1 0 0 0 0 1 1 0 2 1 0 0 1 0 0 1 0 1 1 0 1 1 1 0 0 0 0 0 0 0 0 0 0 0 1 0 0 0 0 1 0 1 1 0 0 1 0 0 0 0 0 0 0 0 2 1 0 0
182 0 0 2 0 1 0 1 0 1 1 1 0 1 0 1 0 1 0 0 1 0 0 1 1 0 1 1 1 2 2 0 1 1 0 0 1 1 1 0 1 1 0 0 1 1 2 0 0 1 1 1 1 1 0 2 0 0 1 0 1 1 0 1 0 0 0 1 0 0 0 0 2 2 0 2 2 1 2 0 1 0 2 0 2 0 1 1 1 2 0 1 2 1 1 2 0 1 1 1 0 0 0 0 2 2 2 2 2 0 0 2 0 0 1 1 1 1 0 1 1 1 2 1 1 1 1 1 1 1 1 1 0 0 0 0 0 0 0 0 1 0 0 0 0 0 1 0 1 1 0 0 0 0 0 0 0 1 1 2 1 1 1 2 0 0 0 1 0 1 1 0 0 2 1 0 0 0 0 0 0 0 0 0 0 0 0 1 0 0 0 1 0 0 1 2 0 0 0 0 0 0 0 1 1 0 2 0 1 0 1 0 0 0 1 2 1 0 2 1 2 1 2 0 1 1 1 0 0 0 0 0 1 1 1 0 0 2 0 0 0 0 2 1 0 1 0 0 0 0 0 0 0 1 1 0 0 2 0 1 0 1 0 0 0 0 2 0 2 1 0 0 1 2 0 0 0 0 2 0 0 0 0 0 1 0 0 2 0 2 1 2 2 2 2 2 0 1 1 1 0 0 0 1 0 0 0 0 0 0 0 1 0 2 2 0 2 0 0 0 2 2 1 2 0 0 0 1 1 1 0 1 0 2 0 0 0 0 0 0 0 0 2 0 0 1 0 0 2 2 1 1 0 0 0 0 1 1 0 2 2 2 2 0 2 1 0 0 1 1 1 1 1 1 0 1 0 1 1 1 2 1 0 0 0 0 1 0 0 0 0 0 1 1 2 2 2 0 1 1 0 1 1 2 0 0 1 0 0 0 0 0 1 1 1 1 1 0 0 0 0 1 0 0 2 0 0 1 1 0 1 0 1 1 1 0 0 1 0 1 0 1 1 1 0 1 2 1 1 2 0 0 0 2 1 0 1 1 1 1 1 1 0 0 0 2 0 2 0 0 0 0 1 1 2 0 2 0 0 1 2 0 0 1 1 0 0 2 2 0 2 2 0 1 1 1 1 2 2 2 0 0 0 0 0 0 0 0 1 1 0 1 0 0 0 0 0 0 2 0 1 2 1 0 0 1 0 0 0 2 0 2 1 0 0 2 1 0 1 1 0 2 2 1 1 1 1 1 1 2 1 1 1 2 2 0 0 0 0 0 0 0 1 1 1 0 0 0 0 0 1 1 2 0 1 0 2 2 0 1 0 0 1 0 1 1 1 1 1 1 0 1 1 0 0 0 0 0 0 0 0 1 0 2 2 0 1 1 1 1 0 0 0 0 1 0 0 0 0 0 2 0 1 2 0 0 0 0 0 0 0 1 0 0 1 0 1 0 2 2 0 1 0 1 2 0 2 1 0 1 0 2 0 0 1 0 2 2 1 0 0 0 1 1 1 2 0 2 0 1 0 1 0 0 1 0 1 0 2 0 0 0 0 2 2 2 2 1 2 1 0 1 1 1 0 0 0 2 0 1 0 0 1 1 2 0 1 1 2 0 0 0 1 0 0 0 0 2 0 0 0 0 1 2 0 0 0 0 0 0 0 0 0 0 0 0 1 1 0 1 1 1 0 0 0 2 0 2 0 0 0 0 0 0 0 0 0 1 1 1 1 0 1 0 0 0 0 2 0 2 0 0 1 0 0 0 1 2 0 0 0 0 1 0 1 2 1 2 1 1 1 1 1 1 0 0 0 1 1 2 0 1 0 2 1 0 2 1 1 0 0 0 2 0 1 0 1 2 2 0 2 2 2 2 2 0 0 0 0 2 0 2 1 0 0 2 1 0 0 0 0 0 0 0 0 0 0 0 1 0 1 1 1 2 1 1 1 0 0 0 0 1 1 0 1 2 1 0 0 0 0 0 0 0 0 0 0 1 2 2 2 2 0 0 0 0 0 1 0 2 2 0 1 0 2 0 2 0 1 0 1 2 0 0 1 1 0 1 0 2 1 1 0 0 1 1 0 1 2 1 1 1 0 1 1 0 0 2 0 0 2 0 1 2 0 1 1 1 1 0 1 1 2 1 1 0 1 0 0 0 1 0 2 1 0 0 2 0 0 1 0 1 1 0 1 2 2 0 1 0 0 1 0 1 0 2 2 0 1 0 0 0 0 0 0 0 0 1 0 1 1 0 1 0 0 0 0 0 0 0 2 1
183 0 0 2 0 0 0 2 1 2 2 0 0 0 0 0 0 1 0 1 0 1 0 0 2 0 0 1 0 2 2 1 0 0 1 1 2 1 0 0 1 0 1 1 1 2 1 0 0 1 1 2 0 0 0 2 0 0 0 0 0 1 0 2 0 0 0 1 0 0 1 2 2 2 1 2 2 0 2 1 0 0 2 0 2 0 0 0 0 2 0 0 0 0 0 0 0 0 0 0 2 0 2 0 0 0 2 1 1 1 0 2 1 1 1 1 1 0 2 0 0 0 1 2 1 1 1 1 1 1 0 0 1 0 0 0 1 0 0 1 1 0 1 0 0 2 1 0 0 0 0 1 0 0 0 1 1 2 1 2 1 1 0 2 2 0 0 1 1 1 0 0 0 2 1 0 0 0 0 1 1 1 1 1 2 1 2 1 0 0 0 1 1 1 1 2 0 0 0 0 0 0 1 0 1 0 2 0 0 0 0 0 2 0 2 2 1 1 2 0 2 2 2 0 0 1 1 2 0 0 1 1 0 0 1 0 0 2 0 0 0 1 1 2 0 2 0 0 0 0 0 0 0 0 0 0 0 2 0 1 0 1 1 1 1 1 0 0 1 0 0 1 1 2 0 1 0 2 1 0 0 1 1 1 1 1 1 0 0 2 0 0 1 2 1 1 0 1 0 0 0 0 2 0 1 0 1 0 2 2 0 1 0 2 2 1 1 0 0 0 1 2 1 0 1 0 0 0 0 1 0 1 2 1 0 0 0 0 0 0 0 1 2 1 1 0 0 0 1 2 0 2 0 1 0 1 1 1 0 1 1 1 2 1 2 0 1 1 2 1 1 1 1 1 0 1 0 2 0 0 2 2 1 1 1 0 1 0 0 0 0 0 1 0 1 0 1 0 2 2 1 2 1 2 1 0 1 1 0 0 1 0 1 1 1 2 0 0 0 0 0 2 0 1 1 1 1 2 1 1 0 0 0 2 2 0 0 0 0 1 0 1 1 0 2 2 0 0 0 1 0 1 0 2 2 2 0 2 2 0 0 0 0 0 0 2 0 2 0 0 0 0 1 2 1 1 0 1 1 0 1 1 0 0 1 0 1 1 1 0 2 2 1 2 1 1 1 1 1 2 0 0 2 2 0 0 2 0 0 2 0 0 0 0 1 1 0 2 0 2 2 2 1 0 0 1 0 1 1 0 1 0 1 1 0 0 1 1 1 0 0 1 1 0 2 1 1 0 2 2 0 0 0 2 0 2 0 1 2 1 0 0 1 2 1 0 1 0 0 2 1 1 0 0 0 0 0 1 0 0 1 1 0 0 0 0 0 1 1 1 1 0 1 0 0 0 0 0 0 0 0 2 1 1 1 1 1 1 1 2 0 0 0 0 1 1 0 1 0 0 1 0 0 0 1 2 2 1 0 0 1 1 0 0 2 0 0 0 2 1 1 0 0 1 1 0 1 0 0 1 0 2 0 0 2 0 1 2 1 1 1 1 2 1 1 2 0 2 0 0 1 0 0 0 0 1 1 0 2 0 0 0 0 2 2 2 2 0 2 2 0 1 0 0 0 0 0 1 0 1 0 0 0 0 0 0 0 2 2 0 0 0 0 1 0 0 0 1 0 0 0 0 1 2 0 1 0 0 1 0 0 0 0 0 1 1 1 2 1 2 1 1 0 0 0 0 0 0 0 0 0 0 2 0 1 0 0 0 1 0 0 0 1 1 0 0 0 1 0 0 1 1 0 1 1 0 2 0 1 1 0 1 1 0 0 1 0 2 1 1 1 1 1 2 0 0 1 0 0 1 0 2 0 1 1 0 1 1 1 0 0 0 1 0 1 0 1 1 1 0 1 1 1 2 2 1 0 0 0 2 0 2 0 1 1 2 1 1 2 0 0 0 1 1 0 1 1 0 1 0 1 1 1 2 1 1 1 0 0 0 0 1 1 0 2 1 0 0 0 0 0 0 1 0 1 1 1 0 2 1 2 2 1 0 1 1 0 1 0 2 2 0 1 1 1 0 1 0 0 1 0 2 1 0 1 1 1 2 0 1 1 1 1 0 1 1 0 1 1 1 0 1 1 1 0 0 2 2 1 1 1 1 0 0 0 1 1 0 0 2 0 1 0 0 0 0 0 0 0 0 1 0 2 0 0 0 0 1 0 2 0 1 1 0 1 2 2 0 1 0 0 1 1 0 0 0 1 0 1 0 0 0 0 0 0 0 0 0 0 1 0 0 0 1 0 0 0 1 2 0 0 0
184 0 0 2 1 0 0 1 1 2 2 0 0 0 0 0 0 1 1 1 1 1 1 1 1 1 1 1 0 2 2 1 2 1 2 0 2 1 0 0 1 1 1 1 1 1 0 0 0 0 0 1 1 1 0 2 0 0 0 0 0 2 0 2 0 0 0 0 0 0 0 1 2 2 1 2 2 0 2 0 0 0 1 1 0 0 0 0 0 1 0 0 1 0 1 2 0 2 2 2 1 0 0 1 1 1 2 1 1 1 0 1 1 1 1 1 1 0 0 2 2 0 2 2 2 2 2 0 0 0 0 0 0 0 1 1 0 0 0 1 2 0 0 0 0 0 0 0 0 0 0 1 1 0 0 0 0 1 0 1 1 0 0 2 1 2 0 0 1 1 0 1 0 2 2 0 0 0 0 1 1 0 0 0 0 0 2 0 0 0 0 0 0 0 2 2 1 0 0 0 0 0 0 0 1 0 1 0 0 0 1 0 2 0 2 2 1 1 1 1 1 0 2 0 1 1 0 1 0 0 0 0 1 1 1 0 1 2 0 0 0 0 2 2 0 2 0 0 0 0 0 0 1 0 0 0 0 1 0 0 0 0 0 0 0 0 0 1 1 1 0 1 1 2 0 0 1 1 1 0 0 1 0 0 2 1 0 1 0 2 2 2 1 2 2 1 1 1 0 0 1 0 1 0 0 0 0 0 1 1 0 0 0 1 1 0 2 0 0 0 1 2 0 2 1 0 0 1 0 0 0 2 0 1 0 0 0 1 1 1 1 1 1 1 0 0 0 1 2 2 0 0 1 0 1 0 1 1 0 2 2 2 1 0 1 0 1 2 2 0 2 2 1 1 0 0 0 2 0 2 0 1 1 1 0 0 0 0 0 0 0 0 0 0 1 1 2 0 1 1 0 1 0 2 0 0 0 0 0 0 0 0 1 1 1 2 0 0 0 0 0 1 1 0 1 0 0 0 2 0 0 2 2 2 2 0 0 1 0 0 2 0 1 1 1 2 2 0 0 2 0 0 0 2 2 2 0 1 1 1 1 1 1 0 0 1 1 2 0 2 2 2 1 2 0 0 0 0 0 0 2 1 0 0 2 0 0 1 1 0 1 0 0 1 1 0 0 2 1 1 1 0 1 1 0 0 1 0 2 0 0 2 0 0 2 0 0 0 0 2 2 2 2 1 1 2 0 0 0 2 0 1 1 1 0 1 0 0 1 1 1 0 0 0 1 2 1 2 0 2 0 0 2 2 2 0 0 0 0 1 0 0 1 2 0 1 2 1 1 0 0 1 1 0 0 0 2 1 0 1 0 0 1 0 0 1 1 1 0 0 0 0 0 0 2 0 0 0 0 0 0 1 0 2 2 0 0 0 0 0 0 0 0 1 0 1 1 2 2 0 0 0 0 1 0 0 0 0 0 0 0 2 0 0 2 1 0 0 2 0 2 1 0 1 2 0 2 1 0 0 0 2 0 1 2 0 2 1 1 0 0 0 1 1 0 1 0 2 2 0 1 0 0 0 1 0 1 1 1 1 2 0 0 0 1 1 1 2 2 0 0 2 1 1 0 1 0 2 0 2 1 0 0 0 2 0 2 1 2 1 1 1 0 0 0 0 0 2 1 0 0 1 0 2 1 1 0 0 0 0 0 0 0 0 0 0 2 1 0 2 1 1 0 0 0 1 0 1 0 0 0 0 0 0 1 1 1 0 2 0 0 0 2 1 1 0 0 0 0 1 0 1 0 0 0 0 1 1 1 1 0 1 1 0 0 0 0 2 2 1 0 1 2 2 0 0 0 0 0 1 0 1 0 1 1 0 2 1 1 0 0 0 0 1 0 0 1 1 2 0 1 2 0 2 2 1 0 0 0 1 0 1 2 0 0 0 0 0 0 0 0 0 0 0 0 0 0 0 0 0 2 1 2 2 1 1 1 0 0 0 1 1 0 0 2 0 1 0 2 0 0 0 0 1 0 1 0 0 1 1 2 2 1 0 0 1 0 0 1 0 0 0 1 0 2 2 2 0 1 0 1 2 0 0 1 1 1 1 0 0 0 0 0 0 1 1 0 0 2 0 0 2 0 1 0 0 1 0 0 0 0 0 0 2 0 0 0 1 0 1 0 2 2 0 0 1 0 0 0 0 1 0 1 1 1 0 2 1 0 1 1 1 1 0 1 1 1 0 1 0 0 1 0 0 1 0 0 0 0 0 0 0 0 1 1 0 1 2 0 2 2 2 0 1 1 0 0 0 0 0 0 0
185 0 0 1 1 0 1 2 0 2 0 0 0 2 1 1 1 1 1 1 1 0 0 0 2 0 0 1 0 1 1 0 0 0 1 0 2 1 0 0 1 1 1 1 1 1 1 1 0 0 0 2 0 1 1 2 0 0 0 0 1 0 0 1 1 1 1 0 0 0 1 2 2 2 1 2 2 1 2 0 1 0 1 0 2 0 0 0 0 2 0 0 2 0 0 2 0 1 1 1 2 0 1 1 0 0 2 1 1 1 0 2 0 1 1 1 1 0 1 1 1 0 2 0 0 0 0 2 2 2 2 2 1 0 0 0 1 0 0 1 0 0 0 0 0 0 0 0 0 0 0 0 2 1 0 1 1 1 0 0 0 0 0 2 1 2 1 1 0 1 1 1 0 2 2 0 0 1 0 0 0 1 0 0 0 0 1 1 0 0 0 1 0 0 2 1 1 0 0 0 0 0 1 0 1 0 0 0 2 0 0 0 1 0 1 2 0 0 0 0 1 1 1 1 1 0 1 1 1 1 0 0 0 0 1 0 0 1 1 1 0 0 1 2 0 2 0 0 0 0 0 0 0 0 0 1 0 2 0 0 0 0 0 0 0 0 0 0 1 0 0 1 1 2 0 0 0 1 2 0 1 0 1 1 2 2 1 1 1 2 0 1 1 2 2 1 0 1 0 0 1 0 0 1 0 0 0 0 0 0 1 1 0 1 1 0 1 0 0 0 1 2 1 0 0 0 0 1 1 1 0 1 0 1 0 0 0 2 1 2 1 1 2 2 0 0 0 0 1 2 0 0 0 1 0 1 0 1 0 0 0 0 1 1 1 0 1 0 2 2 0 0 1 1 0 1 0 2 1 2 0 1 1 1 1 0 0 1 1 1 1 1 1 0 1 1 2 1 0 0 0 0 1 1 0 0 1 0 0 0 2 0 2 2 2 2 0 0 0 0 0 0 0 1 0 1 0 0 1 0 0 1 0 0 0 0 1 0 0 0 1 1 2 0 1 1 1 0 0 1 0 0 0 2 2 1 1 1 2 1 1 0 0 1 0 1 1 2 0 1 1 1 0 2 1 0 1 0 0 2 1 1 0 0 0 0 2 1 0 1 0 1 0 2 2 1 1 1 0 2 1 0 2 2 0 0 1 0 0 1 0 1 0 1 0 1 1 1 1 1 1 2 2 1 1 2 0 1 1 1 1 0 1 1 1 1 1 0 1 1 0 0 1 0 2 1 1 2 0 2 1 1 1 1 2 0 0 0 1 0 1 0 2 2 1 0 1 1 1 1 0 1 1 0 1 0 1 2 0 1 0 0 0 0 0 0 0 1 1 1 1 0 0 0 0 0 0 1 0 2 2 1 1 2 2 1 1 0 2 2 2 0 0 0 0 0 0 1 0 0 2 0 1 1 0 0 0 1 0 0 0 2 0 0 1 1 1 0 1 0 1 0 0 1 1 0 1 0 1 1 0 2 1 1 1 0 2 1 0 0 0 0 1 0 1 1 0 2 0 0 1 0 0 0 1 1 1 1 2 0 1 0 0 1 1 1 1 2 2 1 0 2 0 2 2 0 0 0 0 0 0 0 0 1 1 0 0 2 2 0 0 0 0 1 0 2 0 0 0 0 0 2 0 2 1 0 2 0 0 0 0 0 0 0 1 1 1 0 0 1 1 1 0 1 0 0 0 0 0 0 0 0 1 0 1 1 0 0 1 0 0 0 1 1 0 1 1 1 0 2 1 0 0 0 0 0 0 2 0 0 1 1 1 0 0 2 0 2 2 2 0 2 0 1 0 0 0 1 0 2 0 2 0 1 1 1 0 1 1 1 1 0 1 1 1 0 2 0 1 0 1 1 1 2 2 1 0 0 1 2 1 2 1 0 0 0 0 0 1 1 0 0 1 1 0 1 1 0 0 0 2 2 2 2 1 0 2 0 0 0 0 0 1 0 1 1 1 0 2 0 0 0 0 0 0 0 0 1 2 0 0 0 0 0 0 2 0 1 0 2 2 0 0 1 1 0 1 0 0 1 0 1 0 0 2 2 0 2 0 0 0 0 1 0 1 1 0 1 2 1 0 1 2 0 2 0 2 1 0 0 1 0 0 2 0 0 0 1 0 0 0 1 2 1 1 0 0 1 1 0 0 0 0 0 2 0 2 1 0 0 0 0 1 0 0 2 2 0 0 0 0 0 0 0 1 0 1 0 1 0 0 0 0 1 0 1 2 0 0 0 0 0 1 0 0 0 0 0 1 0 1 1
186 0 0 0 0 0 0 2 1 2 2 0 1 1 0 0 0 1 1 2 0 2 0 0 2 0 0 2 0 2 2 1 1 1 1 0 2 2 0 0 1 1 0 0 0 1 0 1 1 0 0 2 0 0 0 1 0 0 0 0 0 2 0 2 0 1 1 1 0 0 0 2 2 2 2 2 2 2 2 0 1 0 1 1 1 0 0 0 0 2 0 0 2 0 0 2 0 1 1 0 1 0 1 0 1 1 2 1 1 1 0 2 0 1 1 1 1 0 1 1 1 0 2 1 1 1 1 2 2 2 0 0 0 0 0 0 0 0 0 0 1 0 0 0 0 1 0 0 1 1 0 0 1 0 0 0 0 1 0 2 2 1 0 2 0 1 0 0 1 0 0 0 0 2 2 0 0 1 0 1 1 2 1 1 2 1 2 1 0 0 0 1 0 2 2 0 2 0 0 0 1 1 1 1 1 1 1 1 1 0 0 0 1 0 2 1 1 0 1 1 1 0 1 0 0 0 1 0 0 0 1 1 0 0 0 0 1 1 0 0 0 0 2 1 1 2 1 0 1 0 0 0 0 1 1 0 1 1 0 0 0 0 0 0 0 0 0 0 1 0 0 0 1 2 0 0 0 2 1 0 0 1 0 0 2 0 0 2 0 2 0 1 0 0 0 0 0 1 1 0 0 0 1 1 0 1 1 0 1 1 0 1 0 2 2 0 2 0 1 1 1 2 2 2 1 0 0 1 0 1 0 0 2 1 1 0 1 1 0 1 1 0 2 2 0 0 1 0 1 0 0 0 0 1 0 0 1 1 0 1 1 1 1 1 1 1 0 2 2 0 2 2 1 1 1 2 0 2 0 1 2 1 0 1 0 1 2 0 0 0 0 0 2 0 2 2 2 1 0 0 0 0 0 2 2 0 0 0 1 1 0 1 1 1 1 2 0 0 0 0 0 0 0 0 1 1 1 1 1 0 1 0 1 1 1 0 0 2 0 0 2 1 2 0 1 1 2 1 1 2 0 0 0 2 1 0 1 2 1 0 0 0 0 0 1 1 1 2 0 1 1 1 1 1 1 0 1 0 0 0 1 1 0 0 2 1 0 1 0 1 0 1 0 1 0 2 2 2 1 0 0 0 1 1 0 0 2 0 1 1 0 1 0 1 1 1 0 0 0 1 1 2 0 0 0 1 0 0 0 1 0 1 0 0 2 1 2 0 0 0 1 1 0 0 0 0 1 1 0 2 0 1 0 2 2 0 0 0 2 0 2 0 0 1 0 0 1 0 0 2 1 0 0 0 0 0 0 1 0 0 0 1 1 0 0 0 1 2 0 0 1 0 1 0 0 0 0 1 0 1 1 1 1 1 1 1 1 0 0 0 1 0 0 0 1 0 0 1 0 0 0 0 0 0 0 0 2 1 0 0 0 0 0 1 2 1 0 0 2 1 1 0 1 2 2 0 1 1 0 1 1 1 1 1 1 0 1 2 1 0 0 0 0 1 1 2 0 1 0 1 1 1 0 0 0 0 1 2 1 1 2 1 1 1 1 2 0 1 1 1 0 1 0 1 1 0 0 2 0 1 0 0 1 2 2 1 1 2 2 0 0 0 0 0 1 2 0 2 0 0 0 2 1 2 0 2 0 0 1 0 1 1 0 0 1 1 1 2 0 2 1 1 1 0 0 0 0 1 0 0 0 0 2 0 1 0 0 1 1 1 1 0 2 0 0 1 1 2 1 2 1 0 1 2 2 0 0 1 0 0 0 1 0 0 1 2 1 2 2 0 2 2 1 2 0 0 0 0 0 0 0 0 0 2 1 0 1 0 0 2 2 0 2 0 2 0 2 1 1 0 2 1 1 2 2 1 0 0 0 1 0 2 1 0 0 0 0 1 1 0 0 0 0 0 0 0 0 0 0 0 2 2 0 2 2 0 0 0 0 1 0 2 1 0 1 1 1 0 2 0 0 0 2 1 0 0 0 0 1 0 1 1 2 0 0 0 1 0 0 2 2 0 0 1 2 0 2 0 0 0 1 2 0 0 2 0 1 2 0 1 0 1 2 0 2 2 0 1 2 1 0 2 0 1 2 0 1 0 0 0 0 1 0 0 1 0 0 0 0 0 0 0 0 2 1 0 1 1 1 1 0 0 1 0 2 1 2 0 0 0 0 1 2 0 1 1 1 0 1 0 0 1 0 0 0 2 2 0 1 0 0 0 0 2 0 1 1 0 0 0 0 0 0 0 0 0 1 0 2 0 1 0
187 0 1 2 1 1 0 2 0 2 2 0 0 0 0 0 0 2 1 1 1 0 0 0 2 0 0 0 1 1 1 0 1 1 0 0 2 2 0 0 2 1 1 1 0 1 0 0 0 0 0 0 1 1 0 2 0 0 0 1 0 1 1 2 0 0 0 2 0 0 0 1 2 2 1 2 2 2 2 1 1 0 1 1 1 0 0 0 0 2 0 0 2 1 1 2 1 2 0 0 1 0 0 1 1 1 2 1 1 1 0 2 0 2 2 2 2 0 0 0 2 2 1 1 0 0 0 1 2 0 0 0 0 0 0 0 0 0 1 0 0 0 0 0 0 1 0 0 0 0 0 1 0 0 0 0 0 1 1 1 1 1 0 2 1 2 1 0 0 1 1 0 1 1 1 1 0 0 0 1 1 1 0 0 0 0 2 1 0 1 0 2 1 1 0 1 2 0 0 0 0 0 0 1 1 0 0 0 1 0 0 0 1 0 2 2 0 0 1 0 0 0 2 0 0 0 0 1 1 1 0 1 0 0 1 0 0 2 0 0 0 1 2 1 0 2 0 0 1 1 1 1 0 0 0 0 0 2 2 2 2 2 0 0 0 0 1 0 0 0 0 1 1 2 0 0 0 0 2 0 0 0 0 0 1 0 1 2 0 2 1 0 0 2 2 0 2 1 0 0 1 1 1 0 0 1 0 0 0 0 1 1 0 1 1 0 1 0 0 0 1 2 2 1 0 0 0 2 1 0 0 2 0 0 0 0 0 1 0 0 0 0 2 2 0 0 0 0 1 2 1 1 0 0 0 0 1 2 0 0 1 2 1 1 1 0 1 1 2 1 2 1 2 1 2 0 0 2 0 0 1 0 0 0 0 0 0 1 1 0 0 0 2 0 2 1 1 1 1 1 1 1 0 2 1 0 0 1 0 0 2 0 0 0 0 2 0 0 0 0 0 1 1 0 0 2 0 1 2 1 1 0 0 0 0 1 1 2 0 0 2 0 1 2 0 2 2 1 1 1 0 0 0 0 0 0 0 0 1 1 0 1 0 1 1 1 2 2 0 2 2 2 1 1 1 0 2 1 1 0 1 2 0 1 2 2 0 2 2 0 2 2 1 1 2 0 0 1 0 1 1 1 2 2 0 0 2 0 0 2 0 0 0 0 0 2 0 0 1 2 2 1 2 0 1 1 0 1 1 2 0 1 1 0 2 0 1 0 1 1 0 0 1 1 1 2 1 1 1 2 0 0 0 2 2 0 1 0 0 1 0 0 0 2 0 2 1 1 1 1 1 1 0 0 0 0 0 1 0 0 0 0 2 0 0 0 2 0 0 0 0 0 0 0 0 0 0 0 0 0 0 0 0 1 1 0 1 1 2 2 0 0 0 0 1 0 0 0 0 0 0 0 0 0 0 0 1 0 0 0 0 2 1 0 2 1 0 1 2 2 0 1 1 2 2 0 1 1 0 0 0 2 0 0 1 0 1 0 0 0 0 0 1 0 1 1 0 2 1 0 1 0 1 0 0 1 1 2 1 1 2 0 0 2 2 2 1 1 0 1 0 2 0 2 1 1 0 0 0 0 0 0 0 1 0 0 1 1 1 1 1 1 0 0 0 1 0 1 1 0 0 1 1 2 0 0 0 0 1 0 0 0 1 0 2 2 1 1 1 2 0 0 0 1 0 0 0 1 1 1 1 1 0 0 1 0 1 0 0 0 0 1 0 1 0 1 2 0 0 2 0 0 0 0 0 0 1 0 1 1 0 0 2 0 0 2 1 2 2 1 1 2 2 2 2 1 0 1 0 0 1 0 1 2 1 1 0 0 2 0 2 0 1 1 0 0 1 1 0 0 0 0 1 2 2 1 0 0 1 1 0 0 2 0 0 1 1 0 1 0 1 1 0 0 0 0 1 0 2 0 0 0 1 2 1 1 1 0 0 0 0 1 0 0 1 2 0 0 2 0 0 0 0 0 0 1 0 2 1 2 2 2 2 0 0 0 1 1 0 2 2 0 0 2 2 1 2 0 0 1 0 2 0 0 2 0 1 1 0 0 0 0 1 0 1 1 0 0 1 1 0 1 1 1 1 0 0 1 0 0 1 0 0 1 0 0 0 0 2 0 0 1 2 1 1 0 0 0 0 0 1 0 1 0 1 0 1 1 0 1 0 0 0 0 1 1 0 0 1 0 0 0 0 0 0 1 1 0 1 0 0 0 0 2 0 0 1 0 0 0 0 0 0 1 0 0 0 0 1 0 1 1
188 0 0 1 1 0 0 2 1 2 2 0 1 1 0 0 0 1 1 1 1 0 0 0 2 0 0 1 1 2 2 0 1 0 1 2 2 2 0 0 2 2 0 0 0 0 1 0 0 0 0 1 0 0 1 2 0 0 0 0 0 0 1 2 0 1 0 1 0 0 0 2 2 2 1 2 2 2 2 1 1 0 1 1 1 0 0 0 0 2 0 0 1 0 2 2 0 1 0 1 2 1 0 1 1 1 2 1 1 1 0 2 0 1 2 2 1 0 0 2 2 0 2 1 0 0 0 1 2 1 0 0 1 0 0 0 0 0 1 0 0 0 0 0 0 2 0 0 1 1 1 2 0 0 0 1 1 1 0 1 1 0 1 2 2 0 0 0 0 1 1 0 2 0 2 0 2 0 1 1 1 1 1 0 0 0 1 1 1 2 0 2 0 1 2 1 1 0 0 0 0 0 0 1 1 0 2 0 2 0 0 0 0 0 1 2 1 0 1 0 1 1 2 0 0 0 0 2 1 1 1 1 0 0 2 0 0 2 0 0 0 0 2 1 0 1 0 0 0 0 0 0 0 0 0 0 1 2 0 1 0 1 0 0 0 0 2 0 2 2 0 1 1 2 0 0 1 2 1 0 1 0 1 1 1 1 2 1 0 2 1 1 0 2 0 1 0 1 0 1 1 0 0 1 0 0 0 0 1 1 0 1 0 2 2 1 1 0 1 1 2 2 2 0 1 0 1 1 1 1 0 1 0 0 0 0 0 0 0 0 0 0 2 2 0 0 0 0 1 0 0 0 0 0 0 1 1 0 0 1 2 1 0 0 0 0 1 0 0 0 2 2 0 0 0 0 0 1 0 2 1 0 0 0 0 1 1 1 1 0 0 0 1 0 1 0 1 1 0 0 0 0 0 1 0 0 0 0 0 0 1 0 0 0 0 0 2 0 0 0 1 0 0 0 0 0 0 0 0 0 0 0 0 1 1 0 0 2 0 1 1 1 2 0 1 1 1 0 0 0 0 0 0 2 1 0 1 1 1 2 2 2 0 0 0 2 0 2 0 1 1 0 2 1 0 0 0 0 0 1 2 1 0 1 1 0 0 2 2 0 2 2 1 1 1 0 0 1 0 1 1 1 2 2 0 1 2 0 1 0 1 1 1 1 0 1 1 0 0 2 2 1 1 0 0 1 0 2 2 1 1 0 1 0 1 0 0 0 1 1 1 0 1 1 2 0 2 2 0 2 2 2 1 1 2 0 0 0 0 0 0 1 0 2 0 2 2 2 2 0 1 1 0 0 0 0 0 2 0 2 0 0 1 0 0 0 1 1 0 0 0 0 1 0 1 0 1 0 0 0 0 2 0 2 2 0 2 1 2 1 0 0 0 0 1 0 0 1 0 0 0 0 0 0 0 1 1 0 0 0 0 1 0 0 2 1 0 0 2 2 1 2 0 1 1 0 1 2 0 0 0 2 1 2 1 1 1 2 2 0 0 0 1 2 0 2 1 2 1 0 1 0 0 0 0 0 1 1 0 1 1 0 0 0 2 2 0 0 2 2 0 0 1 1 0 1 0 1 0 1 1 1 0 1 0 0 1 2 2 0 0 0 0 0 0 1 0 1 0 0 0 1 1 2 1 1 1 0 1 0 1 1 0 0 0 0 1 0 0 1 0 0 0 0 0 1 0 0 2 1 1 1 0 0 0 0 0 0 1 0 0 0 2 1 0 1 1 2 0 1 1 1 1 1 1 0 1 1 1 1 1 1 0 0 0 1 0 1 0 2 0 1 2 2 2 2 0 1 0 2 0 2 0 0 2 1 0 0 0 2 2 0 1 2 0 0 1 1 0 0 0 0 1 2 2 1 0 0 0 2 0 2 2 1 1 1 0 0 1 0 0 1 0 0 0 0 0 0 0 0 2 2 1 0 0 0 2 0 1 1 0 2 0 0 0 0 0 0 2 0 0 0 1 0 0 0 0 0 1 1 1 1 2 0 1 1 1 0 0 2 2 0 0 1 1 0 1 0 0 0 0 2 1 0 2 1 1 1 0 2 1 0 0 0 0 0 0 1 1 1 0 1 0 1 1 0 0 1 0 0 1 0 1 1 0 1 1 1 1 0 0 1 1 1 1 0 0 1 0 0 2 0 2 1 1 0 2 1 0 2 0 1 2 0 2 1 2 0 2 0 0 1 0 0 0 0 0 0 2 0 0 0 0 2 0 0 2 1 0 1 1 0 1 0 0 0 0 0 0 0 1 1
189 0 0 2 1 0 0 1 0 1 1 0 0 1 0 1 0 2 2 1 1 1 1 1 1 1 1 1 2 1 1 0 2 2 1 0 2 1 0 0 1 1 0 0 0 1 0 0 0 1 1 1 2 2 0 1 0 0 0 1 1 0 0 1 0 0 0 0 0 0 1 2 2 2 2 2 2 0 2 0 0 0 1 1 0 0 0 0 0 2 0 0 1 0 1 1 0 1 1 1 1 0 1 1 0 0 2 1 1 1 0 1 0 2 2 2 1 1 1 1 1 0 2 1 0 0 0 1 2 1 1 1 1 0 0 0 1 0 0 0 2 0 0 0 0 1 1 0 0 0 0 0 0 0 0 0 0 0 0 2 2 1 0 1 0 0 0 0 0 2 2 1 0 2 2 0 1 0 2 2 2 0 1 1 2 1 2 1 1 0 2 2 0 0 0 1 0 0 0 0 0 0 0 0 2 0 0 1 0 0 1 0 2 0 2 2 0 0 1 0 0 0 2 0 0 1 1 1 0 0 0 0 0 0 2 1 0 2 0 0 0 1 2 2 0 2 0 0 0 0 0 0 0 0 0 0 0 0 0 0 0 0 0 0 0 0 0 1 2 1 0 0 0 1 0 0 1 2 2 0 2 0 2 2 2 2 2 1 0 2 1 0 2 2 2 2 0 1 1 0 2 1 0 1 0 0 0 0 0 1 1 2 0 1 1 0 2 0 0 0 1 2 0 1 0 0 0 1 0 1 0 1 1 1 0 0 0 2 0 2 1 1 1 2 0 0 0 1 2 2 0 0 0 0 0 0 1 0 0 0 2 2 2 1 2 0 1 1 1 0 2 2 1 1 0 1 0 2 2 2 0 1 0 0 0 1 2 0 0 0 1 1 1 0 2 1 1 1 1 1 1 1 0 0 0 0 0 2 0 0 1 0 0 0 0 2 0 1 0 0 0 0 0 2 1 2 2 0 2 0 0 1 0 0 0 2 0 1 0 0 1 1 0 0 0 0 2 0 1 1 0 1 0 1 1 0 0 1 1 2 2 2 0 1 1 1 1 1 0 0 1 1 1 2 1 0 0 0 0 0 1 0 0 0 2 1 0 1 0 2 1 1 1 0 0 1 1 1 1 1 1 1 0 0 1 1 1 0 1 1 0 1 0 1 0 1 0 0 2 2 2 2 1 0 0 1 1 0 0 1 0 1 1 0 1 0 1 0 2 2 1 0 1 1 1 1 1 0 2 0 0 0 0 1 2 0 0 0 1 0 0 0 1 1 1 0 0 1 1 0 0 0 1 1 1 1 1 2 0 1 1 0 1 0 1 1 1 1 1 1 1 0 0 0 0 0 0 2 0 2 2 1 1 1 1 1 1 0 0 0 1 0 0 1 1 1 0 2 0 1 1 0 0 1 0 0 0 1 0 0 1 2 0 0 1 1 0 0 1 0 1 0 0 0 2 0 1 1 1 1 1 1 0 1 2 0 1 2 2 0 0 0 0 1 0 1 0 2 1 0 1 1 0 0 0 0 1 0 2 0 1 0 0 1 1 1 1 1 1 1 0 1 0 2 0 1 0 2 0 1 1 0 0 1 2 1 1 2 2 0 0 0 0 0 2 1 1 1 0 0 0 1 0 2 0 1 0 0 0 0 0 0 0 0 0 0 2 1 0 2 1 1 1 1 0 0 0 1 2 2 1 1 0 1 0 0 1 2 0 1 1 1 2 1 0 1 1 1 0 1 0 0 1 2 2 0 1 1 1 1 1 2 0 1 0 2 0 2 2 1 1 2 2 2 1 0 1 0 0 1 0 2 0 1 1 1 1 0 1 1 1 0 0 1 0 1 1 1 2 0 1 2 1 2 2 1 0 0 0 2 0 2 2 1 1 1 0 0 1 1 1 0 0 1 0 0 1 0 0 0 2 2 1 1 1 0 1 0 0 0 0 2 0 0 0 0 0 0 2 0 0 0 1 0 0 0 0 0 1 1 1 1 2 0 0 0 0 0 1 2 2 0 0 2 2 0 2 0 0 0 0 2 0 1 2 0 2 1 0 0 0 0 0 1 1 0 0 2 2 2 0 2 0 2 0 0 0 2 0 0 0 0 0 1 0 1 1 0 0 1 0 1 1 1 1 1 0 0 0 1 0 1 1 0 2 0 2 0 0 1 0 1 0 0 0 1 1 0 1 0 0 0 0 0 0 2 2 0 0 0 0 0 0 0 0 0 0 0 1 0 0 0 1 0 0 0 0 1 2 0 0 0
190 0 0 2 1 0 0 1 0 1 0 1 1 2 0 1 0 0 0 0 1 0 1 1 1 1 0 1 0 2 2 0 2 2 0 0 1 1 0 0 2 1 0 1 0 1 2 0 0 0 0 0 1 2 0 0 0 0 0 0 0 1 0 1 0 0 0 1 0 0 0 0 2 2 1 2 2 0 2 0 0 0 2 0 2 0 0 0 0 2 0 0 1 1 0 1 0 0 0 0 2 0 0 1 1 0 1 0 1 1 0 1 0 1 1 1 1 0 0 2 2 0 2 1 1 1 1 0 1 0 0 0 1 0 0 0 1 0 0 2 0 0 0 0 0 2 1 0 0 0 0 0 0 0 0 0 0 1 0 0 1 0 0 1 2 2 1 0 0 2 1 0 0 2 1 0 0 1 1 1 1 0 1 0 1 0 1 1 0 1 0 2 0 2 2 0 2 0 0 0 0 0 0 0 1 0 1 0 0 0 0 0 1 0 1 1 0 1 2 0 1 1 2 0 0 0 0 1 0 0 1 1 0 0 2 0 0 2 0 0 0 0 1 2 0 1 0 0 0 0 0 0 0 1 1 0 1 1 0 0 0 0 0 0 0 0 1 0 2 2 1 1 2 2 1 0 0 2 2 0 1 1 0 0 2 2 0 2 0 2 1 0 0 2 2 0 1 0 0 0 0 0 1 0 1 0 1 0 1 1 2 2 0 1 1 0 2 0 1 1 1 1 1 1 0 0 0 0 0 1 0 2 0 1 0 0 0 1 1 0 1 1 1 2 0 0 0 0 2 1 1 0 0 0 0 0 0 1 0 2 2 2 1 1 0 2 0 1 1 0 2 2 1 1 0 1 0 1 0 1 0 0 0 0 0 0 1 0 0 0 0 0 0 0 2 1 1 1 1 1 1 1 0 2 0 0 0 0 0 0 0 0 0 0 0 0 2 0 0 0 1 0 0 1 1 1 1 1 2 0 2 0 0 1 1 0 0 1 0 1 1 1 2 0 1 1 1 0 0 2 0 0 0 2 2 0 2 1 2 1 0 2 1 0 0 2 0 2 0 1 1 1 2 1 1 0 0 0 0 1 1 2 0 0 0 0 2 1 1 1 2 2 1 2 1 0 0 2 1 0 0 0 2 2 0 0 2 0 1 1 1 1 0 0 2 0 0 0 1 2 2 2 2 1 1 2 0 0 0 2 0 1 1 0 0 2 1 0 1 1 0 2 0 0 2 0 2 1 1 1 0 0 0 1 2 0 0 1 1 1 1 0 1 1 0 0 1 1 1 0 0 0 0 0 0 0 0 2 0 2 0 1 1 0 1 0 1 2 0 0 1 0 1 1 1 0 1 0 0 1 1 2 0 1 2 0 0 0 0 0 1 0 0 1 0 1 0 2 0 1 0 1 0 0 0 0 1 2 0 0 1 1 0 1 2 0 1 0 2 1 1 0 1 2 2 0 1 0 0 0 0 1 0 0 1 0 2 2 1 0 0 0 1 1 1 1 0 2 1 0 1 0 1 0 0 0 0 0 1 0 1 1 0 1 2 2 0 1 2 1 0 1 1 1 0 0 0 2 0 0 0 0 0 0 1 0 2 1 2 0 0 0 0 0 0 1 0 1 1 0 0 1 2 2 0 2 0 0 0 0 0 0 0 1 1 0 0 0 0 1 0 0 0 1 0 0 0 1 0 0 0 0 2 0 1 0 1 0 0 0 0 1 2 1 0 0 0 2 0 0 1 0 0 2 2 0 1 1 1 1 0 2 2 0 0 0 0 1 0 2 0 1 1 1 1 1 0 1 1 2 0 1 0 2 2 0 1 0 0 1 1 1 1 1 0 0 1 1 0 0 0 0 1 2 2 1 0 0 0 1 0 2 2 0 0 0 0 0 1 0 1 1 0 0 0 0 0 0 1 0 1 1 1 1 1 0 0 0 0 0 0 1 0 0 0 1 0 0 2 0 0 0 1 1 0 2 0 0 1 1 2 2 2 0 0 0 0 0 2 0 0 0 0 1 1 0 2 0 0 0 0 2 2 0 2 1 1 2 0 1 1 1 0 0 0 0 0 2 2 0 1 1 1 1 1 0 0 1 1 1 0 0 0 0 1 0 1 1 1 1 0 0 1 0 0 1 0 0 0 0 1 0 1 0 1 1 1 1 1 0 1 0 0 2 2 0 0 0 2 0 0 1 0 0 0 1 1 0 2 0 0 1 0 2 0 0 2 0 1 0 0 1 0 0 0 0 0 1 2 0 1 0
191 0 0 2 0 0 2 2 0 2 2 0 0 1 0 1 0 1 1 1 1 1 1 1 1 0 1 1 1 2 2 1 1 1 1 0 1 1 0 1 1 1 1 1 0 1 0 0 1 0 0 1 1 2 0 0 0 1 1 0 1 1 0 1 0 0 0 1 0 0 0 2 2 2 0 2 2 1 1 0 2 0 2 0 2 0 0 1 1 2 1 1 1 1 2 2 0 0 0 1 1 0 1 0 1 0 2 2 2 0 0 2 0 0 0 0 0 0 0 1 2 0 2 2 2 2 2 1 1 1 0 0 0 0 0 0 0 0 0 1 0 0 0 0 0 0 0 0 2 2 0 0 0 0 1 1 0 1 0 1 2 0 0 2 0 1 0 0 1 0 0 0 1 1 2 0 1 0 0 1 1 1 0 1 2 2 1 0 0 1 0 1 1 1 1 2 0 0 0 0 0 0 1 1 2 0 0 0 1 0 0 0 1 0 2 2 0 0 2 2 2 0 1 0 1 0 1 1 0 0 1 1 0 0 2 1 0 2 0 0 0 0 1 2 0 2 0 0 0 0 0 0 0 0 0 0 0 1 0 1 1 1 0 0 0 0 0 0 0 0 0 2 1 2 0 0 1 2 1 0 1 0 0 0 2 1 0 2 0 2 2 2 0 1 2 0 1 0 0 0 1 0 0 1 0 0 1 1 1 1 0 1 0 2 2 0 2 0 0 0 1 1 2 1 1 0 0 2 1 0 0 2 0 1 0 0 0 2 0 1 2 0 2 1 0 0 0 1 2 0 2 0 1 0 1 1 1 0 0 1 1 1 1 0 1 1 0 0 0 0 2 2 0 0 0 0 0 2 1 2 1 1 0 0 0 0 0 0 1 1 1 1 1 1 2 2 2 2 1 1 1 1 0 2 1 0 0 1 0 0 0 0 0 0 0 0 2 1 0 0 1 0 0 1 0 0 0 0 1 1 0 1 2 2 2 0 1 0 0 0 2 1 0 0 1 1 1 0 1 1 0 1 0 2 2 1 1 2 1 1 1 1 2 0 0 0 2 2 0 2 2 2 0 2 0 0 0 0 0 0 0 2 0 0 2 1 0 1 0 1 0 2 0 1 1 0 0 1 1 2 1 1 2 1 0 0 2 0 0 2 0 1 0 1 1 1 0 0 2 2 2 2 1 0 0 1 1 0 0 2 0 0 1 0 0 1 2 0 2 2 1 1 1 0 2 1 1 2 0 2 1 1 1 2 0 2 0 2 0 0 0 0 0 1 0 1 1 0 0 1 0 0 0 0 0 0 0 1 0 1 0 1 0 0 0 0 0 0 0 0 0 0 0 0 1 0 0 1 0 1 1 1 0 1 2 0 1 1 1 1 0 0 0 1 0 1 1 0 0 0 1 0 0 0 0 1 1 2 0 0 2 2 0 0 1 0 0 0 2 1 2 1 0 2 1 0 1 2 0 1 0 2 0 0 1 0 2 2 1 0 0 0 2 1 1 2 0 1 0 1 0 1 0 0 0 0 0 0 1 0 1 1 0 2 2 2 2 2 1 0 0 1 1 2 1 0 0 1 0 0 0 0 0 1 1 0 0 2 2 0 0 0 0 1 0 1 0 1 1 0 0 1 0 2 0 1 0 0 1 0 0 0 0 0 0 0 2 0 0 2 0 0 0 0 0 1 0 1 1 1 1 1 1 0 0 0 0 0 0 0 0 1 0 1 0 1 2 0 0 1 1 0 0 1 1 0 1 1 1 1 0 1 1 0 0 1 0 2 1 2 0 1 0 1 0 0 0 1 1 2 0 1 0 1 1 0 2 0 0 2 2 1 1 1 1 0 2 1 2 0 1 2 1 1 0 1 0 0 1 2 0 1 1 0 0 0 0 1 2 1 1 0 1 1 1 1 1 0 0 0 2 2 1 2 1 1 1 0 0 0 0 0 1 0 2 2 0 0 2 0 0 0 0 1 0 1 0 0 1 1 2 1 2 0 0 0 0 0 0 2 2 0 0 1 1 0 1 0 0 0 0 2 0 0 1 1 0 1 0 1 1 1 0 0 0 0 0 1 2 1 1 1 0 0 2 1 1 1 0 0 0 0 1 1 0 1 1 0 0 0 0 0 1 0 0 1 0 0 0 0 2 0 2 0 0 0 0 0 0 0 0 0 1 0 1 0 1 0 2 0 1 0 0 0 0 0 0 1 2 0 0 0 0 1 0 0 0 0 0 0 0 0 1 0 0 0 0 0 0 0 0 0
192 0 0 2 1 0 0 1 0 1 1 1 0 1 0 1 1 2 1 1 1 0 0 0 2 0 0 1 1 2 1 2 2 2 0 0 0 1 0 0 0 0 0 1 0 1 1 0 1 0 0 1 0 0 1 1 0 0 0 0 1 1 2 2 0 0 0 0 0 0 0 1 2 2 2 2 2 2 2 1 1 0 2 0 1 0 0 0 0 2 0 0 0 0 0 1 1 0 0 0 2 0 0 2 0 0 2 2 2 0 0 2 0 1 1 1 1 0 0 2 2 0 2 1 0 0 0 0 0 0 0 0 0 0 0 0 0 0 0 0 0 0 0 0 0 1 0 0 0 0 0 1 1 0 0 0 0 1 0 0 1 1 0 2 1 0 0 0 1 1 1 2 0 2 2 0 0 0 1 1 1 0 0 1 1 1 1 0 0 2 0 2 0 0 1 2 2 0 0 0 0 0 0 0 0 0 1 0 1 0 0 0 1 0 0 2 0 0 1 0 0 0 2 0 0 1 1 1 0 0 0 0 1 1 1 1 0 2 0 0 0 0 1 1 0 2 1 0 1 0 0 0 0 0 0 0 0 2 0 1 0 1 1 1 0 0 1 2 1 1 1 0 2 2 0 0 2 2 1 0 0 0 0 0 0 0 0 2 0 2 1 0 0 2 2 0 2 0 0 0 1 1 2 0 1 0 1 1 2 2 0 2 0 2 2 1 1 1 0 0 1 2 1 0 0 0 1 0 0 1 0 1 2 1 0 0 0 2 0 1 1 1 2 1 1 0 0 0 2 2 1 0 0 0 0 0 0 0 0 2 2 2 1 0 1 0 0 2 2 0 2 2 0 0 0 1 0 2 0 1 1 0 0 0 0 0 0 0 0 0 0 0 0 0 2 1 1 2 2 2 1 2 0 2 2 0 0 0 1 1 0 0 2 2 2 2 0 0 0 0 0 2 0 0 2 0 0 0 0 0 0 0 0 1 1 2 1 1 0 0 2 0 2 1 1 2 1 0 0 2 0 0 0 1 2 1 1 0 0 0 1 1 1 0 0 1 1 2 0 0 1 1 2 1 2 0 2 0 0 0 0 2 0 0 0 0 2 2 0 1 1 2 1 1 0 0 0 2 2 2 1 0 2 2 0 0 2 0 0 1 0 1 0 1 0 1 1 0 1 0 0 2 1 0 0 1 0 0 0 1 0 1 0 0 0 0 0 0 1 2 0 0 0 0 0 2 1 0 1 2 0 1 0 1 1 1 0 0 0 0 0 0 1 1 1 0 0 0 0 2 1 1 2 0 2 0 2 2 0 0 1 0 2 0 2 1 2 2 0 0 0 0 1 0 1 1 0 0 0 0 0 2 1 2 2 1 1 1 2 2 0 0 0 1 0 1 1 1 0 1 1 0 0 0 0 0 0 1 0 0 0 2 0 1 2 0 1 0 2 2 2 1 0 0 1 0 1 1 0 0 0 1 0 1 2 0 1 2 1 1 0 0 1 1 1 2 0 2 1 0 0 2 0 1 1 0 1 0 1 0 1 1 0 1 1 1 1 2 0 1 0 1 0 1 2 0 0 2 0 2 1 0 0 1 2 0 1 1 2 1 1 0 0 1 0 1 0 1 0 0 0 0 0 1 1 0 0 0 1 0 1 1 0 0 1 1 0 2 1 2 1 1 0 0 0 0 0 0 0 0 0 0 1 0 1 0 0 0 0 0 0 1 2 2 0 1 1 1 0 2 0 0 1 1 1 0 0 1 0 0 0 0 0 1 2 2 1 1 1 2 0 2 2 2 0 0 0 1 0 2 0 2 0 2 2 0 1 0 0 1 2 1 1 0 1 0 0 1 1 0 2 1 0 2 2 1 0 0 1 2 0 1 2 0 0 0 0 0 0 0 0 0 0 0 0 0 0 0 0 0 2 2 0 2 2 0 0 0 0 0 0 2 0 0 0 0 0 0 2 0 0 0 2 1 0 2 0 1 2 1 1 1 1 0 0 1 1 0 1 1 1 0 0 1 2 0 2 0 0 0 0 1 0 0 0 1 0 1 0 1 1 1 1 0 2 1 0 1 2 2 0 2 0 2 1 0 1 1 0 0 0 0 1 2 0 1 1 1 0 0 0 1 0 0 0 0 1 0 0 0 1 0 2 0 1 0 0 1 1 0 1 0 1 0 2 0 1 0 1 0 0 0 0 0 0 0 0 0 2 0 0 0 0 1 0 0 1 1 0 1 1 0 0 0 0 0 0 0 1 0 1 0
193 0 0 1 1 0 0 2 0 2 2 0 0 0 0 0 0 0 0 0 2 1 0 1 1 0 0 2 0 2 2 1 0 0 1 2 2 2 0 0 2 2 1 1 0 1 1 1 0 0 0 1 2 2 0 2 0 0 0 0 1 1 0 1 1 1 1 0 0 0 0 0 1 1 2 1 1 0 2 0 0 0 2 0 2 0 0 0 0 2 0 1 1 1 0 1 0 2 2 2 2 0 0 2 0 0 2 1 1 1 0 1 0 1 1 1 1 0 1 0 1 0 2 2 2 2 2 0 1 0 0 0 0 0 0 0 0 0 2 0 0 0 0 0 0 1 1 0 0 0 0 0 1 1 1 1 0 2 0 2 1 0 0 1 1 2 0 0 1 1 0 1 1 1 2 0 1 0 0 1 0 1 0 0 1 1 1 1 0 1 0 2 0 0 0 1 1 0 0 0 0 1 0 1 0 0 0 0 1 0 1 0 1 1 2 2 0 2 2 0 2 1 2 0 0 1 1 2 0 0 0 1 1 1 1 0 0 2 0 0 0 1 2 1 1 2 1 0 1 0 0 0 0 0 0 1 0 0 0 0 0 0 0 0 0 0 0 0 1 1 0 0 1 2 1 1 0 2 1 0 1 1 1 1 2 1 1 1 1 2 1 2 2 2 2 2 0 1 0 1 1 1 0 0 0 0 0 1 1 1 0 2 0 1 1 0 2 0 1 1 0 2 1 1 0 0 0 0 0 0 0 2 0 1 0 0 0 0 0 1 1 1 2 1 0 0 0 0 1 1 0 1 1 0 1 0 1 1 0 1 1 2 1 1 0 1 1 2 2 0 2 2 1 1 0 0 0 1 0 1 1 2 0 0 0 0 0 0 0 0 0 0 1 0 1 1 2 0 1 1 1 1 1 1 0 0 1 0 0 0 1 0 0 0 0 1 1 1 0 1 0 2 0 2 0 0 0 2 2 0 1 0 0 2 2 1 0 1 0 1 1 0 2 1 1 2 2 1 0 0 0 0 0 2 1 0 1 1 0 2 2 2 0 0 0 2 0 2 0 1 1 1 1 2 1 0 1 0 0 1 0 2 0 1 0 0 1 0 0 0 1 1 1 1 1 0 0 1 1 2 1 1 1 1 0 0 2 0 1 1 0 2 0 0 1 1 0 0 0 1 1 1 2 0 1 1 0 0 0 2 0 1 2 1 0 1 2 0 1 1 1 0 2 1 1 0 2 0 2 0 1 1 1 2 2 0 0 1 1 1 0 0 0 1 0 0 1 0 0 0 2 2 2 0 1 0 2 2 0 2 0 1 2 0 1 0 1 1 1 1 0 0 1 0 0 0 1 1 0 1 2 1 0 2 2 0 0 0 1 0 0 0 0 0 0 0 0 1 1 0 0 0 0 0 0 1 2 2 0 0 0 0 0 0 0 0 0 0 2 2 0 0 0 2 2 0 2 1 0 1 1 1 0 1 1 0 1 2 2 0 0 0 0 2 0 2 1 1 0 2 0 2 0 0 0 0 1 1 1 1 1 2 0 2 2 2 2 0 2 2 0 0 0 1 1 0 0 2 0 2 0 2 0 1 0 0 1 2 2 0 0 0 0 0 0 1 1 1 0 0 0 1 0 2 0 0 0 0 0 0 0 0 0 1 1 0 1 1 0 2 1 1 1 1 0 0 0 1 1 1 1 1 0 0 0 0 2 2 0 2 2 2 1 0 0 1 1 2 0 0 0 0 1 0 0 0 2 2 0 1 1 1 1 0 0 1 0 2 1 1 1 1 1 1 0 0 0 0 0 1 0 2 0 2 0 1 1 1 1 1 1 0 0 2 0 0 2 0 2 0 2 2 1 2 2 0 0 0 0 2 0 2 2 0 0 0 0 0 0 0 0 0 0 0 0 0 0 0 2 0 1 1 1 2 2 0 0 0 1 1 0 1 0 0 0 0 1 0 1 0 0 0 1 0 0 0 0 0 0 0 2 2 2 0 0 0 1 0 0 2 2 0 1 0 2 0 1 0 0 0 0 2 1 0 2 2 0 1 0 0 0 0 0 0 2 0 0 1 2 2 0 2 1 1 0 0 1 1 0 1 1 0 0 2 0 0 0 1 0 0 0 0 1 1 1 1 0 0 0 0 2 0 1 0 1 0 1 1 0 1 0 0 1 1 0 1 1 0 1 0 0 0 0 0 1 0 0 0 1 0 0 0 0 2 0 1 1 1 0 1 1 1 0 0 0 0 1 0 0 0 1 1
194 0 0 1 0 0 0 2 1 2 1 0 0 1 0 1 0 1 1 0 1 0 0 0 2 0 1 1 0 2 2 0 1 1 1 0 1 2 0 0 2 2 0 0 2 0 2 0 0 0 0 0 0 0 1 0 0 0 0 0 0 1 0 1 0 1 0 1 0 0 0 2 2 2 1 2 2 2 2 1 1 0 2 1 2 0 0 0 0 2 0 0 1 0 0 2 0 0 0 0 1 0 0 0 2 2 2 0 0 2 0 2 1 1 1 1 1 0 1 1 1 0 2 1 1 1 1 1 1 1 0 0 1 0 0 0 1 0 0 0 1 0 0 0 0 1 0 0 1 1 0 0 0 0 0 0 0 1 0 2 1 1 0 1 2 2 1 0 2 0 0 2 1 1 1 0 0 0 1 1 1 1 1 0 1 0 2 1 0 1 0 2 1 2 1 1 2 1 0 0 0 0 1 0 0 0 1 0 0 0 1 0 1 0 1 2 0 0 2 2 2 0 2 0 0 1 1 1 0 0 0 0 0 0 1 1 0 2 0 0 0 0 2 1 1 2 1 0 0 0 0 0 0 0 0 0 1 1 0 1 0 1 1 1 1 0 0 0 1 1 0 1 0 2 0 0 1 2 2 0 0 0 0 0 0 0 0 0 0 2 1 2 0 1 0 0 0 0 0 0 0 0 0 1 0 0 0 0 2 2 0 1 0 1 1 0 1 0 1 1 0 2 1 2 0 0 1 0 0 2 0 0 0 1 0 0 0 2 0 0 0 0 2 2 0 0 0 1 2 0 2 0 0 1 0 1 1 1 0 0 0 0 1 0 1 0 0 2 2 0 2 2 1 1 1 0 0 1 1 2 1 0 0 0 0 0 0 0 0 0 0 0 0 0 2 0 0 0 1 1 1 1 2 1 0 0 1 0 0 0 0 0 0 0 0 2 0 0 0 0 0 2 1 1 0 2 1 0 0 0 0 0 1 0 0 1 0 1 0 1 1 0 1 0 2 2 1 1 0 0 0 1 0 2 1 1 0 1 2 1 0 1 0 1 0 1 1 2 0 2 2 2 1 1 2 0 1 0 0 1 2 0 1 0 2 0 0 0 0 1 1 0 1 2 1 1 1 0 0 2 2 2 2 2 0 0 2 0 1 1 1 0 0 0 0 1 0 1 0 1 1 2 2 2 0 2 0 2 2 0 2 0 1 0 1 0 0 0 1 1 0 2 1 0 1 2 0 1 1 1 1 1 1 1 1 1 0 0 1 1 0 0 0 2 0 2 2 0 0 1 0 1 2 1 2 1 2 2 0 0 0 0 1 0 1 0 0 1 0 0 0 0 0 1 1 0 1 0 0 0 0 2 0 2 2 0 0 0 0 0 1 0 0 0 1 0 0 1 1 0 0 0 1 0 0 1 1 0 0 0 0 1 2 0 1 1 1 0 2 1 1 0 0 1 2 0 2 1 0 1 0 2 0 0 2 0 1 1 1 0 0 0 1 0 2 2 0 2 0 0 1 0 0 0 0 1 2 0 2 0 0 1 1 2 1 2 0 1 1 2 0 0 1 2 1 0 0 2 0 1 1 0 0 0 1 0 1 2 2 0 0 0 0 0 0 1 0 0 1 0 0 0 1 2 0 1 1 1 0 1 0 0 0 0 1 1 1 0 0 0 0 0 1 1 0 0 0 1 1 1 1 1 0 0 1 1 1 1 0 1 1 2 0 0 0 0 1 1 0 0 0 0 0 0 0 1 2 2 0 0 0 1 1 1 1 1 0 1 0 2 0 1 1 2 0 0 0 2 1 2 0 1 0 1 1 0 1 0 0 0 0 0 2 0 2 0 2 1 1 0 2 1 0 2 2 1 0 0 0 2 0 2 2 0 0 0 0 0 0 0 0 0 0 0 0 0 0 0 1 0 2 2 1 1 1 0 1 0 0 0 0 2 0 0 0 0 1 0 0 0 0 0 0 1 0 1 0 1 1 2 2 2 2 0 0 0 1 1 2 1 1 0 1 2 2 0 2 0 1 0 1 2 0 0 1 2 0 2 1 1 0 0 0 0 0 0 0 2 1 1 0 1 1 0 2 0 2 1 0 0 0 0 0 2 0 1 0 1 0 1 0 1 0 1 0 1 0 2 1 2 0 0 2 1 0 0 1 1 1 1 0 0 1 0 1 1 1 0 1 0 0 0 0 0 0 0 0 0 1 0 0 0 0 1 0 0 1 0 0 0 0 0 0 0 0 0 0 1 1 0 2 0
195 0 0 2 0 0 0 2 0 2 0 0 0 1 0 0 0 1 0 1 1 1 1 0 2 0 0 1 1 2 2 1 1 1 0 0 1 2 0 0 0 0 0 0 0 0 1 1 0 0 0 0 0 0 0 1 0 0 0 1 0 1 0 1 1 1 1 1 0 0 0 0 2 2 0 2 2 0 2 0 0 0 2 1 2 0 0 0 0 2 0 0 0 0 1 1 0 2 2 2 1 0 1 1 0 0 2 0 0 2 0 0 1 2 2 2 2 0 1 1 1 0 2 1 1 1 1 1 2 2 0 1 0 0 0 0 0 0 0 2 1 0 0 0 0 0 0 0 1 1 1 1 0 0 1 0 0 2 2 1 0 0 1 2 1 2 0 1 0 1 1 1 1 1 2 1 0 0 0 1 0 1 0 0 0 0 0 0 0 2 0 2 1 1 1 2 1 0 0 1 0 1 1 0 2 0 0 0 2 0 0 0 1 0 2 2 0 0 2 2 2 0 1 1 1 1 2 2 0 0 1 1 0 0 2 0 1 2 0 0 0 1 0 1 0 1 0 0 0 0 0 0 0 0 0 0 1 1 1 1 1 1 0 0 0 0 1 1 0 0 0 0 2 2 0 0 1 2 1 0 0 0 1 1 1 1 1 1 0 2 0 1 0 2 1 1 0 2 0 1 1 0 2 0 2 0 0 0 2 2 0 1 0 2 2 1 2 0 1 1 0 2 1 1 1 0 0 1 0 1 0 2 1 0 0 0 0 1 0 2 1 2 1 1 1 0 1 0 2 0 0 0 0 1 0 1 1 1 0 0 0 0 2 0 2 0 0 1 1 0 2 2 0 0 0 0 0 2 0 2 0 0 0 0 0 0 0 0 0 0 0 0 0 0 2 2 2 1 1 1 0 1 1 2 1 0 1 1 1 1 0 1 1 1 1 1 1 0 0 0 0 0 0 0 1 1 1 0 1 0 0 1 0 1 1 0 0 0 0 1 1 0 1 2 0 2 2 0 0 1 0 1 0 2 1 0 1 1 1 0 0 0 0 1 1 0 2 2 0 1 1 1 0 2 0 1 0 0 0 1 2 0 0 1 2 1 0 0 0 0 0 1 2 2 0 1 1 0 0 2 2 1 2 1 0 0 2 0 1 0 1 1 0 0 1 0 0 0 0 0 0 2 2 0 0 2 1 0 0 2 0 1 2 1 1 0 1 0 1 2 1 0 2 1 2 2 2 0 2 1 0 0 1 2 1 1 0 1 1 1 0 0 0 0 0 0 0 0 0 0 0 0 1 0 1 0 0 1 0 1 0 0 1 0 1 1 1 1 0 0 0 0 0 0 0 0 0 0 0 0 0 2 0 2 2 0 1 2 2 2 1 0 0 0 2 0 1 2 1 0 0 0 0 0 0 2 2 2 0 0 1 1 0 0 2 1 0 0 2 1 2 1 0 1 2 0 2 2 0 2 1 0 0 1 1 0 2 1 1 0 0 0 1 1 1 2 1 2 0 0 1 1 1 0 1 0 0 1 1 1 2 0 1 1 1 2 0 0 2 2 0 0 0 0 0 0 0 1 0 1 0 1 0 0 1 0 0 2 2 0 1 1 0 0 0 0 0 0 0 0 0 2 1 1 1 1 0 0 1 0 1 1 1 0 1 2 1 0 0 1 0 0 0 0 0 0 0 1 2 1 1 1 1 0 1 1 0 0 0 1 0 1 2 0 0 1 1 2 0 1 0 0 0 1 1 0 2 2 0 1 0 2 1 1 1 2 1 1 1 2 0 2 2 2 1 1 0 2 1 2 0 1 0 2 2 0 0 0 0 2 2 1 0 2 0 0 2 1 0 0 1 0 0 2 2 1 0 0 1 2 0 1 2 0 0 1 1 0 1 0 0 0 0 0 0 0 0 0 0 1 1 0 1 2 1 0 1 0 0 0 0 1 1 0 1 0 1 0 1 0 0 0 1 0 0 0 0 0 2 0 1 1 2 0 0 0 0 2 0 2 2 0 0 2 2 0 2 0 1 0 0 2 0 0 2 0 1 2 0 1 1 1 0 0 0 0 0 1 1 1 0 1 0 1 0 0 1 1 1 1 0 0 0 1 1 0 0 1 0 0 0 1 0 1 0 2 0 1 0 1 1 0 2 0 0 0 0 1 1 1 1 0 0 1 1 0 0 0 0 0 0 0 0 0 0 0 0 0 0 0 0 0 0 2 0 0 2 0 2 0 0 1 0 0 0 0 0 1 1 0 0 0
196 0 0 1 1 0 0 2 0 1 0 0 0 0 0 0 0 1 1 2 0 2 2 0 2 0 0 2 0 2 2 1 2 1 0 0 2 2 0 0 1 1 1 1 1 1 0 0 0 0 0 0 0 2 0 1 1 0 1 0 1 0 0 1 0 1 1 0 0 0 2 0 2 2 1 2 2 1 2 0 1 0 2 0 1 0 0 1 1 2 1 1 1 0 1 1 0 1 0 0 1 2 0 1 1 0 1 1 1 1 0 1 1 2 2 2 2 0 1 1 1 0 1 1 0 0 0 2 2 2 0 0 0 0 0 0 0 0 0 2 0 0 0 0 0 2 0 0 0 0 0 2 0 0 0 0 0 0 0 1 1 0 0 1 1 2 0 1 1 0 0 2 1 1 1 1 0 1 0 1 0 1 1 0 1 0 1 0 0 0 0 0 0 0 2 2 2 0 0 0 0 0 1 0 1 0 2 0 1 0 2 0 1 0 2 1 0 0 2 2 2 0 2 0 0 0 0 1 0 0 0 0 0 0 2 0 0 1 0 0 0 0 2 2 0 2 0 0 0 0 0 1 0 0 0 0 0 1 0 1 0 1 1 1 0 0 0 0 1 0 0 1 1 2 0 0 1 2 1 0 1 1 0 0 1 0 0 1 0 2 1 0 0 1 1 1 1 1 0 1 1 1 0 1 0 0 0 1 2 1 0 1 0 2 2 1 2 0 1 1 1 1 1 0 1 0 0 2 1 0 0 1 2 1 0 0 0 1 0 1 0 1 1 1 0 0 0 0 1 2 1 1 0 2 0 2 2 1 0 1 1 1 1 0 1 0 0 1 1 0 2 2 2 2 0 1 0 0 0 2 1 0 1 1 1 0 0 0 0 0 0 0 0 0 1 0 1 1 1 1 0 1 1 1 0 0 1 1 0 0 1 0 0 0 0 1 1 0 0 0 0 1 1 1 0 0 1 2 2 0 1 0 0 0 0 0 0 2 0 0 0 2 0 0 1 1 1 0 0 0 0 0 0 1 0 0 0 0 2 2 0 2 0 1 1 1 1 2 0 1 1 1 0 2 1 0 2 1 1 0 0 2 1 0 2 0 0 1 1 0 2 1 1 2 1 1 1 1 1 2 1 1 0 0 0 0 0 0 1 1 0 1 0 1 0 2 1 1 1 1 1 2 2 0 1 2 1 2 2 0 2 0 0 0 0 0 2 0 0 1 0 1 0 0 1 1 2 2 0 2 0 0 2 0 2 0 0 0 1 0 1 1 0 2 0 1 2 1 1 1 0 0 1 0 1 0 1 0 0 0 0 2 2 0 1 0 1 1 0 0 0 1 0 0 1 0 2 1 0 1 1 1 2 1 1 1 0 1 1 1 0 0 0 0 1 0 0 2 0 1 0 1 0 0 0 2 2 2 0 0 0 1 0 1 2 0 0 0 2 1 1 1 1 1 1 0 1 2 0 1 0 1 0 1 2 0 1 2 2 0 0 0 2 1 1 2 1 2 0 0 0 1 0 0 0 1 1 0 2 0 0 0 1 2 0 1 0 0 2 2 0 0 0 1 1 0 0 2 0 1 0 1 0 0 0 0 0 1 2 0 0 0 0 0 0 0 0 2 2 0 0 0 0 2 0 0 0 0 1 0 0 0 0 0 1 1 0 0 0 0 0 0 0 0 0 1 0 1 0 0 0 0 0 0 1 0 0 0 2 0 0 0 1 2 0 1 1 1 0 1 1 0 0 1 1 0 0 0 2 2 0 2 2 0 0 1 0 2 2 1 0 1 1 1 1 1 0 2 0 2 0 2 0 2 1 0 0 0 1 1 2 0 0 1 0 0 1 0 2 0 2 2 1 2 2 1 0 0 1 2 0 1 1 0 0 0 0 1 1 1 1 0 1 1 0 1 1 0 0 1 1 1 0 2 2 0 0 0 0 1 0 1 0 0 0 0 1 0 1 0 0 0 2 1 0 0 0 1 2 2 2 2 2 0 0 0 0 1 0 2 2 0 0 1 2 0 2 0 1 0 0 2 0 0 0 2 0 2 0 1 1 1 0 0 1 0 0 1 2 1 0 2 0 2 1 0 1 1 0 0 0 0 0 1 0 0 0 2 0 0 0 2 0 1 0 1 0 0 0 0 2 0 2 1 1 0 2 0 0 1 0 0 1 1 2 0 1 0 2 0 1 0 0 0 0 1 1 0 2 0 0 0 0 1 0 0 2 0 2 0 0 1 0 1 0 0 0 1 2 0 1 0
197 0 0 1 1 0 1 1 0 1 1 1 1 1 0 0 0 0 0 0 2 1 0 0 2 0 0 2 0 2 1 0 1 1 0 0 1 0 0 0 0 0 0 0 0 0 1 0 0 1 1 1 0 2 0 2 0 0 0 0 0 2 1 2 0 0 0 1 0 0 0 2 2 2 1 2 2 0 2 0 0 0 2 1 2 0 0 0 0 2 0 0 0 0 0 0 0 0 0 0 2 0 1 0 1 1 2 2 2 1 0 2 1 2 2 2 2 1 1 1 1 0 1 2 1 1 1 1 1 1 0 0 1 0 0 0 1 0 0 0 0 0 0 0 0 0 0 0 0 0 0 1 1 1 0 1 0 2 0 1 1 1 0 2 2 2 0 0 0 2 1 1 0 2 1 0 0 0 0 1 0 1 0 0 0 0 0 0 0 2 0 2 1 1 0 1 1 0 0 0 0 0 0 0 1 0 0 0 0 0 0 0 2 0 2 2 1 0 2 2 2 0 2 0 2 1 1 2 0 0 0 0 0 0 2 0 0 2 0 0 0 1 2 1 1 2 1 0 0 0 0 0 0 0 0 0 0 1 1 1 1 1 0 0 0 0 1 0 1 0 0 0 2 2 0 0 1 2 1 0 0 0 0 0 2 0 1 2 0 2 0 0 0 1 2 0 1 1 0 0 0 0 0 0 0 0 0 1 0 1 0 1 0 1 1 1 2 0 0 0 1 0 1 1 1 0 0 2 1 0 0 1 1 1 0 0 0 1 0 0 0 0 1 1 0 0 0 1 1 2 0 1 2 0 1 1 1 0 0 1 1 1 1 1 0 0 1 2 2 0 2 1 2 2 0 2 0 2 0 1 1 0 0 0 0 0 0 0 0 0 0 1 1 0 2 1 1 0 0 0 0 0 0 1 0 0 0 0 0 0 1 0 0 0 0 2 0 0 0 0 0 0 0 2 0 0 0 0 2 0 1 1 0 0 0 1 0 1 0 1 1 1 1 0 1 1 1 0 0 0 0 0 0 1 1 1 0 2 2 1 1 1 1 0 0 2 0 1 0 1 2 2 1 1 1 0 1 0 0 0 1 1 0 0 1 0 1 0 0 0 0 0 0 0 2 0 0 1 1 2 1 1 2 2 0 0 0 1 0 1 0 2 0 0 1 1 0 0 1 1 1 2 2 0 0 1 1 0 0 2 0 1 1 1 0 0 0 0 2 2 0 1 1 1 1 1 2 1 1 1 0 0 1 2 2 0 0 0 1 1 1 0 0 2 0 1 0 1 1 0 0 0 1 0 0 0 1 2 0 0 1 0 1 0 1 1 1 1 0 0 0 0 1 0 0 0 0 2 0 2 2 1 1 0 0 1 0 0 0 1 0 0 0 1 1 0 0 1 1 0 1 0 0 0 1 1 1 2 0 0 1 0 0 0 1 0 1 0 2 1 1 0 0 2 2 0 2 2 0 2 1 0 1 2 1 0 1 1 1 0 0 0 2 0 1 1 0 2 0 0 1 0 0 0 1 0 0 1 1 0 1 1 0 2 2 2 2 2 2 0 0 1 0 1 0 0 0 2 0 1 1 1 0 1 1 0 0 2 1 0 0 0 0 0 0 1 0 0 0 0 0 1 0 1 0 0 0 1 1 0 1 1 0 0 0 0 1 0 0 1 0 0 0 0 0 1 0 0 0 0 0 0 1 0 1 1 0 0 1 0 0 0 2 1 0 0 0 1 0 2 1 0 2 0 0 0 2 1 1 1 1 2 1 0 0 2 0 1 1 2 0 2 0 2 0 0 0 1 0 1 0 2 0 2 1 0 0 0 1 1 2 0 2 0 2 0 2 0 0 0 0 0 1 2 2 0 0 0 0 1 0 1 1 1 1 0 0 0 1 0 0 1 0 0 1 0 0 1 0 0 2 2 1 2 1 1 1 0 1 1 0 1 1 0 1 1 1 0 0 0 0 0 2 1 0 1 0 1 1 2 2 2 2 0 0 0 0 0 1 1 1 0 0 1 2 0 2 0 0 1 0 2 0 0 1 2 0 2 0 2 2 1 1 0 1 1 0 1 2 1 0 2 0 1 1 0 0 2 1 1 0 0 0 1 0 0 0 0 0 0 0 0 0 0 0 0 0 0 0 1 1 1 1 0 2 0 2 1 0 1 0 0 1 0 0 2 2 0 1 0 0 0 1 1 0 0 0 0 1 1 1 0 0 0 0 0 0 1 0 1 1 0 1 1 1 0 0 0 1 0 2 1
198 0 0 1 0 0 0 1 0 1 1 1 0 1 1 0 0 1 1 0 1 0 1 1 1 0 0 1 1 1 1 0 0 0 0 1 2 1 0 0 1 1 0 0 0 0 0 1 0 0 0 0 0 0 1 2 0 1 1 1 1 0 1 2 0 0 0 2 0 0 0 0 2 2 2 2 2 1 2 0 1 0 0 2 0 0 0 0 0 2 0 0 0 0 0 1 1 2 2 2 0 0 0 1 1 0 2 2 2 0 0 2 0 2 2 2 2 0 0 2 2 0 2 1 1 1 1 0 2 0 0 0 0 0 1 1 0 0 0 2 1 0 1 0 0 1 1 0 0 0 0 0 0 0 0 0 0 1 0 0 1 0 0 2 1 1 0 0 1 0 1 0 2 0 1 0 1 0 0 1 1 0 0 1 1 1 2 1 0 0 0 1 0 0 2 0 1 0 0 0 0 0 0 0 1 0 2 0 1 0 1 1 0 0 1 2 0 0 1 0 1 1 2 0 0 1 1 2 1 1 1 2 0 0 1 1 0 1 0 1 0 1 2 2 0 2 0 0 0 0 0 0 1 1 1 0 0 0 0 0 0 0 0 0 0 0 0 0 2 1 2 1 1 1 0 0 0 2 2 0 0 0 1 1 1 1 1 2 0 2 0 0 1 2 1 2 0 1 1 1 1 0 0 1 0 1 0 0 0 1 1 2 0 1 1 0 1 2 0 0 0 2 1 2 1 0 0 2 2 0 0 0 1 1 0 0 0 1 0 1 0 1 2 2 0 0 0 2 2 1 1 0 0 1 0 1 1 0 0 1 1 1 1 0 1 0 0 1 2 1 1 1 1 1 0 0 0 2 0 0 1 1 0 0 0 0 0 1 1 1 1 1 2 0 2 0 0 1 1 1 1 1 0 2 0 0 0 1 0 0 0 0 0 0 0 2 0 0 0 0 1 1 0 1 1 1 1 1 0 0 0 0 0 2 2 0 0 2 0 0 2 1 0 0 1 1 1 0 0 1 0 0 0 1 1 1 0 2 1 2 2 2 1 0 0 1 1 2 0 1 2 1 0 2 1 0 1 0 0 0 0 2 0 0 1 0 1 0 0 0 1 1 2 0 1 1 1 0 0 2 2 1 0 0 0 0 2 0 0 2 0 1 0 0 0 1 0 0 1 2 2 1 2 0 0 1 0 0 0 1 0 0 0 0 1 0 1 0 1 1 0 0 1 0 1 2 1 1 1 1 1 1 2 1 2 0 1 0 1 0 1 1 1 2 1 1 1 0 0 1 0 0 0 0 0 0 0 0 0 0 0 1 1 0 1 0 0 1 1 1 0 0 0 0 1 0 0 0 0 0 0 1 0 2 2 0 2 0 1 0 1 0 0 0 1 0 0 0 0 0 1 0 0 0 0 0 0 1 0 0 1 1 1 0 1 1 0 0 2 2 0 0 1 2 2 0 2 1 0 1 1 1 0 1 1 0 2 1 0 0 0 0 1 1 1 2 0 1 1 1 1 1 0 1 1 0 1 0 0 0 0 0 0 2 2 2 2 1 2 1 0 1 1 1 0 1 0 2 0 2 0 0 0 0 2 0 1 1 2 2 0 0 0 1 0 0 0 1 0 0 0 2 0 2 0 0 0 0 0 0 0 0 0 0 2 2 0 0 0 0 0 0 0 0 0 0 0 1 0 0 0 0 1 0 0 1 0 0 2 0 0 0 1 0 0 0 0 2 0 2 1 1 1 0 0 0 0 1 1 1 1 2 1 0 0 1 0 2 2 2 0 2 2 2 1 1 0 1 0 1 0 1 0 1 1 0 1 0 1 1 2 0 2 0 1 0 2 1 1 0 2 1 0 2 2 1 0 0 0 1 0 1 2 0 0 0 1 1 2 1 2 0 0 0 0 0 0 0 1 0 2 2 1 1 1 0 1 0 0 0 0 1 0 0 0 0 1 0 2 0 0 0 1 0 0 0 0 1 2 2 1 2 2 0 0 1 0 2 0 2 2 0 0 1 2 0 2 0 0 0 0 2 1 0 1 2 0 1 0 1 0 2 0 1 1 0 0 1 2 0 0 2 0 1 1 0 0 1 0 0 0 1 0 1 1 0 0 0 0 0 0 0 1 1 1 1 0 1 0 1 1 0 2 0 0 0 0 1 0 0 1 0 2 0 2 0 0 0 2 0 1 0 0 0 0 2 2 0 1 0 0 0 0 0 0 0 0 0 1 0 0 0 0 0 0 0 1 1 1 0 2 0
199 0 0 1 1 0 1 2 1 2 1 0 0 0 0 0 0 2 1 0 2 0 0 0 2 0 1 0 2 0 0 0 1 0 1 0 1 1 0 1 1 1 0 1 0 0 0 0 0 1 1 1 0 2 0 1 0 0 0 1 0 0 0 2 0 0 0 1 1 0 0 1 2 2 1 2 2 1 1 0 2 0 1 1 0 0 0 0 0 2 0 0 1 0 0 1 0 0 0 1 1 0 0 1 0 0 2 1 1 1 0 2 0 2 2 2 2 0 0 0 2 2 2 1 1 1 1 0 1 0 0 0 0 0 0 0 0 0 0 0 2 0 0 0 0 1 0 0 1 0 0 1 0 0 0 0 0 0 2 1 0 0 0 2 1 2 1 0 2 0 0 2 2 0 2 0 2 0 1 1 1 0 0 0 0 0 1 0 0 1 0 1 2 2 0 1 1 0 0 0 1 1 0 1 2 0 1 0 1 0 1 0 2 0 1 2 0 0 1 0 2 2 2 0 0 0 0 2 1 1 0 0 1 1 0 0 1 2 0 0 0 0 2 0 0 1 0 0 1 0 0 0 0 0 0 0 0 1 0 0 0 0 1 1 0 0 1 1 2 2 0 2 1 2 0 0 0 2 0 0 0 1 0 0 1 1 0 2 0 2 1 1 0 1 1 0 1 0 0 0 1 1 0 0 0 1 0 0 0 0 1 1 0 0 0 0 2 0 1 1 1 1 1 2 0 0 0 2 2 1 0 2 0 2 0 0 0 1 0 0 1 0 2 1 1 0 1 0 2 2 0 0 1 0 1 0 0 1 0 0 0 1 2 1 2 1 0 1 1 0 2 2 1 1 1 0 0 0 0 2 2 1 0 0 1 1 0 0 0 1 1 1 0 0 2 1 1 0 1 1 1 1 0 1 0 0 0 0 0 0 0 0 1 1 1 1 1 0 0 0 0 1 0 0 1 2 1 1 1 1 0 1 0 0 0 0 0 1 0 0 2 0 1 0 1 1 1 0 1 2 0 1 0 2 1 0 1 1 2 1 0 1 0 0 0 2 0 1 0 0 1 1 0 2 1 1 0 0 0 1 2 0 0 1 2 1 0 1 1 1 1 2 1 2 0 1 1 1 1 2 0 0 1 1 1 1 1 0 0 0 0 2 0 1 1 1 1 0 2 0 1 2 1 0 0 2 0 1 1 0 1 0 0 0 1 0 2 0 2 2 1 1 2 0 1 1 1 1 1 1 0 0 0 2 2 0 2 0 1 0 1 0 0 1 0 1 1 0 0 0 2 2 1 0 0 0 1 1 0 1 0 1 2 0 2 1 2 2 1 1 0 0 2 0 1 0 0 0 1 0 1 1 2 0 0 2 0 1 2 2 1 0 0 1 0 1 0 0 0 0 1 0 0 0 0 0 1 2 0 0 2 2 0 0 1 0 0 0 2 2 0 1 0 1 1 0 1 1 0 1 0 1 1 1 1 0 1 2 1 0 0 0 2 0 2 1 0 2 1 0 0 0 1 0 0 0 1 0 2 0 0 1 0 1 1 1 2 0 2 2 0 1 2 2 0 1 0 2 0 2 0 1 0 1 1 0 0 2 2 0 1 1 0 0 0 0 0 0 0 0 0 1 0 2 0 0 1 0 1 0 1 1 0 0 0 0 2 0 0 0 0 0 0 0 0 0 0 0 0 0 0 0 0 0 0 1 0 1 0 0 0 0 2 2 0 0 0 2 1 2 0 0 0 1 1 0 1 1 0 1 0 0 1 0 0 2 0 1 1 2 0 2 1 2 0 0 1 2 0 2 0 1 0 2 1 0 0 1 2 0 1 0 1 1 1 0 1 1 2 0 1 2 1 2 2 1 0 0 0 2 0 2 2 0 0 0 0 0 0 0 0 0 0 0 1 0 0 1 0 1 1 1 1 2 1 1 1 0 1 1 0 2 0 0 0 1 0 0 1 0 0 0 0 0 0 0 0 1 2 1 1 1 2 0 0 0 0 0 1 1 0 0 0 2 2 0 2 0 1 0 0 2 1 0 2 0 1 2 0 1 1 2 2 1 2 1 0 1 2 1 0 2 0 1 0 0 1 0 0 0 1 0 0 1 0 0 0 1 0 0 0 1 2 2 1 0 2 1 0 0 2 0 2 0 0 0 0 0 0 0 0 0 1 1 1 1 0 0 1 0 0 0 0 0 0 1 1 0 2 0 0 0 0 2 0 0 2 1 1 0 0 0 0 0 0 0 0 1 1 0 0 0
[truncated: 1,606,808 more chars]
