# Supplementary material for: KNN-MDR: a learning approach for improving interactions mapping performances in genome wide association studies
Source: BMC Bioinformatics. 2017 Mar 21;18:184. doi: 10.1186/s12859-017-1599-7 (PMC5361736; doi:10.1186/s12859-017-1599-7)
Supplement: Supplementary file 3 — The data set(s) supporting the results of Table 2. (ZIP 28603 kb) [file 12859_2017_1599_MOESM3_ESM.zip › 3/SINAN/S3/mkallsimul.dat]

1 0 0 0 1 1 1 0 0 2 0 0 1 2 1 1 0 1 1 0 0 2 2 1 1 1 1 0 1 1 0 0 1 1 0 0 1 1 1 1 0 1 0 0 2 0 0 0 0 0 0 0 1 1 1 1 0 1 1 0 0 0 0 2 0 0 1 0 0 0 0 0 2 2 2 2 2 1 1 1 0 0 0 0 0 0 0 1 2 2 0 1 2 0 0 0 0 0 0 1 0 1 0 2 0 0 2 1 1 1 1 2 1 1 1 1 1 1 1 0 1 1 2 2 0 1 0 0 2 1 0 0 1 1 0 1 2 0 0 1 1 2 0 0 0 0 0 0 0 0 0 0 0 0 0 0 1 1 0 0 0 1 1 1 0 0 0 1 1 1 0 0 1 1 2 2 1 2 0 0 0 0 0 2 0 2 2 0 0 0 0 0 0 1 1 0 2 0 0 1 0 0 0 2 2 0 2 0 1 0 1 0 1 0 0 2 1 0 1 1 0 1 1 0 0 2 1 1 1 1 0 0 0 0 0 0 0 2 2 0 0 0 1 0 2 0 0 0 0 0 0 0 1 0 0 2 1 1 0 0 0 0 0 0 1 0 0 1 2 0 0 0 1 1 2 2 0 0 1 0 1 1 2 2 0 0 2 1 1 2 0 1 1 2 2 1 1 1 1 0 0 1 2 0 2 0 0 2 1 1 1 1 0 0 2 0 1 0 0 0 0 2 2 1 0 0 0 1 1 0 0 2 1 0 0 1 0 2 0 2 0 1 2 0 1 0 1 0 1 1 2 0 0 0 0 2 0 0 0 0 1 1 1 0 1 1 0 2 2 0 1 1 0 0 0 0 0 1 1 2 0 2 1 1 0 1 1 0 0 0 1 1 0 1 1 1 1 1 1 1 1 1 0 1 1 0 0 1 1 1 1 1 0 0 0 1 0 0 0 0 0 0 0 1 1 1 1 0 0 0 1 0 0 1 0 1 0 0 0 0 1 0 1 0 0 0 0 2 0 0 0 0 0 2 1 1 1 1 1 1 1 0 0 0 0 0 0 1 2 0 1 1 2 0 1 0 1 0 2 1 0 0 0 0 1 1 1 0 2 1 2 1 0 1 1 0 1 0 1 0 1 0 1 1 0 0 1 1 0 1 0 0 0 0 1 0 0 2 0 1 0 1 2 0 0 2 0 0 0 2 1 1 0 0 0 0 2 1 2 0 1 2 0 0 1 1 0 1 1 0 0 1 0 0 2 0 0 0 0 0 0 1 1 0 0 0 0 1 1 0 1 2 1 1 0 1 2 0 0 2 0 0 0 0 1 0 2 1 0 0 1 0 1 0 0 0 0 0 1 0 0 2 1 0 1 1 1 1 0 2 0 0 0 1 0 0 0 0 0 1 1 1 0 0 0 1 0 2 0 0 1 1 1 2 0 0 2 0 2 0 2 0 0 0 1 1 1 1 0 0 1 1 0 1 0 0 1 2 2 1 1 1 0 0 0 1 0 2 0 1 0 0 0 0 0 0 1 0 1 1 1 1 0 1 2 2 2 1 1 0 0 0 0 2 2 0 0 2 1 0 0 1 0 2 2 2 2 0 0 0 1 1 0 0 0 1 0 1 1 0 0 0 1 0 0 1 1 0 0 0 0 0 0 0 1 0 2 0 1 1 0 0 0 1 0 1 2 1 0 0 0 0 1 0 1 0 0 0 0 0 0 0 2 1 0 0 2 1 1 0 0 0 1 0 0 0 0 0 1 0 2 2 1 0 0 1 0 1 1 1 0 1 2 0 1 0 1 1 0 0 1 0 0 2 1 2 2 0 2 2 0 0 2 0 2 2 2 1 2 0 1 1 0 1 2 1 1 1 1 0 0 1 1 0 0 2 0 0 1 0 0 0 1 0 0 1 1 0 0 0 2 0 0 2 0 0 0 0 1 1 1 1 0 0 0 1 1 0 2 1 1 0 1 1 2 1 0 1 1 0 0 0 1 0 1 1 0 1 0 2 2 2 0 0 2 2 2 0 0 0 0 1 1 1 2 0 1 1 1 2 2 0 0 0 0 2 2 0 2 2 0 0 2 1 1 1 1 1 0 0 1 0 0 2 0 0 0 1 0 0 0 0 2 1 1 0 2 2 1 0 0 0 1 0 0 0 1 0 0 0 0 0 0 0 1 1 1 0 0 0 1 0 0 0 0 1 0 0 2 0 0 0 1 1 0 1 2 1 0 2 1 0 0 0 0 1 0 1 1 1 1 2
2 1 0 0 0 0 0 2 0 1 0 1 0 1 0 0 0 0 0 1 1 1 1 1 1 1 0 0 2 2 1 2 1 2 1 1 1 1 1 1 0 1 0 0 2 0 0 0 0 0 0 0 0 0 1 2 0 0 0 0 1 2 0 1 1 1 1 1 0 0 0 0 2 2 2 2 1 1 1 0 0 0 0 1 0 0 0 0 2 2 0 1 0 2 1 1 0 0 0 1 0 0 1 0 1 0 2 0 1 2 0 1 0 1 0 1 1 0 2 0 0 1 2 0 1 0 1 1 1 1 0 0 1 1 0 0 1 0 0 0 1 1 1 0 1 2 0 0 0 0 0 0 1 0 0 0 1 1 0 0 0 0 1 2 1 1 0 0 1 1 1 0 0 2 1 0 0 0 0 1 0 0 0 2 1 1 0 2 1 1 0 1 1 0 1 1 2 0 0 0 0 0 1 0 0 1 2 1 0 0 1 0 1 0 0 2 1 0 1 0 1 2 0 0 0 0 0 0 0 1 1 0 0 0 0 0 0 2 2 0 0 1 1 0 2 0 0 0 1 1 1 1 1 0 0 0 0 2 2 2 0 2 1 1 1 0 0 1 1 0 1 1 0 0 0 0 0 1 2 0 2 0 2 2 0 0 2 2 1 2 0 1 2 2 2 0 1 0 1 2 1 1 1 1 0 0 0 2 0 0 0 0 0 0 2 0 0 0 2 0 0 0 2 1 1 0 1 1 0 0 0 1 0 0 0 0 0 2 0 1 0 0 2 0 0 0 1 1 1 2 1 0 0 0 0 1 1 0 0 0 0 0 0 0 0 0 2 2 2 0 2 2 1 1 0 0 0 2 1 2 0 1 1 1 1 1 0 0 0 0 1 0 1 0 2 1 1 1 1 1 1 1 0 2 2 0 0 2 0 2 0 1 0 1 1 2 1 0 0 0 1 0 1 1 1 2 0 0 0 0 2 0 1 1 1 0 0 1 0 0 2 0 2 1 1 1 0 0 1 1 1 0 0 2 1 1 1 1 1 1 1 0 0 0 0 0 0 0 2 0 0 0 2 2 1 0 2 1 1 0 1 0 1 0 2 0 0 1 2 0 2 2 0 1 0 0 0 0 0 2 2 2 2 0 0 1 1 1 0 1 0 0 0 1 0 1 1 1 0 1 1 1 2 0 0 2 0 0 1 2 1 0 1 1 0 0 0 0 1 0 2 2 0 1 1 1 0 1 1 0 0 1 0 0 1 1 0 1 0 1 1 0 0 0 0 0 1 1 1 0 0 1 0 0 0 0 1 1 1 1 1 0 1 0 0 1 1 0 1 0 0 0 1 1 0 1 1 0 0 0 0 1 0 1 2 0 2 2 0 2 0 0 0 1 0 0 0 0 0 0 0 0 0 1 1 1 0 1 0 0 0 0 0 1 0 0 1 0 2 0 2 1 0 2 2 2 2 1 1 0 0 1 2 0 0 0 2 2 2 1 1 1 1 1 1 2 1 1 0 0 0 1 0 1 0 0 1 2 2 2 2 0 0 2 2 1 1 2 1 1 0 0 1 2 1 0 0 2 0 1 1 0 0 1 1 2 2 0 0 0 1 1 0 0 0 1 2 1 1 0 0 0 0 0 0 2 0 1 0 0 1 1 0 0 0 0 1 0 0 1 0 0 0 0 0 1 1 2 0 0 0 0 0 0 0 0 0 0 2 2 0 0 2 1 0 1 1 1 0 1 1 2 2 0 0 0 1 0 1 1 1 0 0 1 1 1 1 1 0 2 0 2 2 0 0 0 0 0 0 0 0 0 0 1 2 1 2 0 0 0 0 0 0 1 0 2 1 1 1 1 1 1 0 1 2 1 1 1 1 0 1 0 0 1 0 0 0 0 1 1 0 0 0 0 0 0 0 0 0 0 2 0 0 2 0 0 0 0 1 1 0 2 0 0 0 0 1 0 1 0 0 1 1 0 2 0 0 1 2 2 1 2 0 0 0 1 0 2 1 2 2 1 1 0 2 2 2 0 0 0 0 2 2 2 2 1 0 1 0 1 0 0 1 0 2 1 1 0 1 1 0 0 2 0 0 0 0 0 1 1 2 0 0 2 0 0 0 0 0 0 0 0 1 1 1 2 0 0 0 0 1 0 1 0 0 1 2 0 0 0 0 0 0 0 1 0 0 0 0 1 1 0 0 0 0 0 0 1 1 0 0 1 1 1 0 1 1 2 1 2 1 1 0 0 1 0 1 1 1 0 0 1
3 0 0 0 1 1 1 1 1 2 0 0 0 1 0 0 1 0 0 0 0 2 0 1 1 0 2 0 2 2 2 0 1 1 2 0 2 2 0 0 2 0 0 0 2 0 0 0 1 0 0 0 0 1 0 2 0 1 2 0 0 1 0 1 0 2 1 1 0 0 0 1 1 2 1 2 2 1 1 0 0 0 0 0 1 0 0 0 1 2 0 0 0 2 0 0 0 1 1 2 1 0 0 0 1 0 2 1 1 1 1 2 0 1 0 1 1 0 0 2 2 0 2 1 1 1 1 0 2 0 0 0 0 0 0 0 0 0 0 0 1 1 0 0 0 0 0 0 0 0 0 0 0 1 0 0 0 1 0 0 1 1 2 2 0 2 1 1 1 0 1 0 0 1 1 0 0 0 0 0 0 2 0 2 2 2 0 0 0 0 1 1 2 0 2 1 1 0 0 1 0 0 0 1 1 1 2 0 1 0 0 0 1 0 0 2 0 2 2 0 1 1 0 0 0 1 0 0 0 2 0 0 0 0 0 0 0 2 1 1 0 0 2 0 2 0 0 0 0 0 0 0 0 1 1 2 1 0 0 0 0 0 0 0 0 0 1 0 2 1 0 2 0 0 0 0 1 0 1 0 0 0 2 2 0 0 2 2 1 2 0 0 2 2 2 1 1 0 0 1 0 0 2 0 1 0 1 2 2 2 0 2 0 0 1 0 2 1 0 0 1 0 0 1 1 0 1 1 0 0 0 1 0 0 0 0 0 2 0 0 0 0 1 0 0 0 0 0 2 1 1 0 1 0 1 0 1 0 0 1 0 1 1 1 0 0 2 2 2 0 2 2 2 2 0 0 2 1 0 1 2 0 0 0 0 1 1 0 0 1 0 0 0 0 2 0 0 1 0 0 0 0 0 0 0 0 2 2 0 2 0 0 1 1 1 2 1 0 0 0 0 1 0 0 1 1 1 0 0 0 0 0 0 0 1 0 0 0 0 0 2 0 1 0 0 1 0 2 0 0 0 0 0 2 0 0 0 1 1 0 0 0 2 1 0 2 2 1 2 0 1 1 2 0 0 0 2 1 2 0 0 0 0 0 2 1 0 0 2 2 0 2 1 0 1 0 0 0 2 0 0 0 2 0 0 0 1 0 1 1 0 0 0 1 0 0 1 2 0 2 2 0 1 0 0 1 1 0 0 2 0 0 1 0 1 1 2 0 2 2 1 0 0 1 2 0 0 0 1 1 0 1 0 0 1 1 0 2 1 0 0 1 0 0 0 0 2 2 2 0 0 2 1 0 0 1 1 1 1 2 0 0 1 0 1 1 1 0 2 2 1 0 0 0 0 1 0 0 0 0 0 2 1 0 1 1 1 1 0 1 0 0 0 0 1 1 0 0 0 0 0 0 1 1 0 0 2 2 0 0 1 1 0 2 0 0 2 1 1 1 1 0 0 1 2 1 2 0 0 0 2 2 1 1 0 0 1 1 1 0 0 0 2 1 1 2 0 1 1 0 0 0 0 2 0 0 0 0 0 0 1 0 0 1 2 2 0 1 1 0 0 0 0 0 1 0 0 1 1 1 0 1 0 1 0 2 1 0 0 1 1 1 0 1 0 1 0 1 1 0 0 0 0 0 0 2 0 0 1 1 0 0 0 0 0 0 1 0 0 1 0 0 1 1 0 1 1 0 0 0 0 0 0 0 2 1 0 0 0 0 0 0 2 2 0 0 2 2 0 1 1 0 1 1 1 0 2 0 1 1 0 0 0 1 2 0 2 2 2 1 1 0 2 1 1 1 0 0 0 0 0 0 1 2 1 0 0 1 0 1 0 0 2 0 2 2 2 1 2 1 0 2 0 0 2 1 1 2 1 0 1 0 2 0 0 0 0 0 0 0 0 0 1 0 0 1 1 0 0 0 2 0 0 2 0 0 1 0 1 1 0 1 0 0 0 0 1 0 1 0 1 0 0 0 0 0 0 1 2 2 2 1 0 0 0 0 0 1 1 1 0 2 0 0 2 1 2 0 2 0 1 2 1 0 1 2 0 1 0 1 1 1 0 0 0 1 1 1 2 1 1 0 1 2 0 2 1 1 0 0 2 0 1 2 0 1 1 1 1 0 0 0 2 0 0 0 0 0 0 0 2 0 1 1 1 0 1 2 2 1 1 0 1 0 0 1 1 1 1 1 1 0 0 0 0 1 1 1 0 0 0 2 1 1 0 1 1 1 0 2 0 0 0 1 0 0 0 0 2 0 0 0
4 0 0 0 0 0 0 0 0 2 0 0 0 0 0 0 0 1 1 0 0 2 0 2 2 0 2 0 2 2 2 0 1 1 2 0 2 1 0 0 1 1 0 0 1 0 1 0 0 0 0 0 0 0 2 1 0 0 2 1 0 2 0 2 0 0 1 0 1 1 0 0 2 1 2 1 1 2 2 0 1 0 0 0 1 1 0 0 1 1 0 0 1 0 0 0 0 0 0 0 0 1 0 1 0 0 2 0 0 2 1 1 1 2 1 2 2 1 1 1 2 0 2 0 2 0 2 0 2 2 0 0 0 0 0 0 0 0 0 1 0 2 0 0 0 1 0 0 0 0 0 0 0 0 0 1 1 2 0 0 1 2 2 2 0 2 2 2 0 0 1 2 0 1 1 0 0 0 1 2 0 2 1 2 0 1 1 1 0 0 0 1 1 0 1 1 0 1 0 2 0 0 1 0 0 1 2 1 1 0 1 0 1 0 0 2 0 1 2 1 1 1 0 0 0 0 0 0 0 0 0 1 1 1 2 1 2 2 2 0 0 0 2 0 2 0 0 0 1 0 0 0 2 1 1 1 0 2 0 0 0 0 0 0 1 0 0 0 2 0 1 1 0 0 0 0 1 0 2 0 0 0 2 2 0 0 2 2 0 2 0 1 1 2 1 0 0 0 0 2 1 0 2 0 1 0 0 2 1 1 0 1 0 1 1 0 1 0 0 0 2 0 2 1 1 0 1 0 0 0 0 1 1 0 0 0 0 1 2 0 0 0 2 2 0 0 1 1 1 2 1 0 0 1 1 0 2 0 0 0 1 1 1 1 1 1 1 1 1 0 0 0 1 1 0 0 1 1 0 1 1 1 0 0 1 2 1 0 0 0 0 0 2 0 2 0 2 0 1 1 1 1 0 1 0 0 0 1 0 2 0 0 0 0 1 1 0 0 0 0 0 0 0 1 1 1 1 1 1 0 0 1 0 0 0 0 0 1 0 0 0 0 1 0 0 0 0 2 0 0 0 0 0 2 2 2 2 2 2 1 1 0 1 1 0 2 2 1 1 1 1 1 2 0 1 1 0 0 1 0 1 0 0 1 1 1 1 0 2 1 1 2 0 1 1 0 0 1 1 0 1 1 2 0 0 0 0 0 1 1 0 0 0 0 2 0 0 2 0 0 0 2 2 0 0 2 0 0 0 2 1 1 0 0 1 0 1 0 1 0 2 2 0 2 2 1 0 1 1 0 0 1 0 0 1 1 0 1 0 0 0 0 1 0 0 0 0 1 1 0 1 2 1 0 0 1 1 2 2 1 1 0 1 0 0 1 2 1 1 1 1 0 1 0 0 0 0 1 1 0 1 1 0 0 2 0 1 1 0 2 0 0 0 0 0 0 0 0 0 0 0 0 0 1 1 0 1 1 0 0 1 1 0 1 1 0 1 0 2 0 1 0 0 1 2 2 2 1 0 0 1 0 1 1 0 0 1 1 1 0 0 0 0 1 1 1 0 2 0 0 0 0 0 0 1 0 1 0 0 0 1 0 0 1 2 2 1 1 1 0 0 0 1 1 1 0 0 2 0 0 0 0 0 0 1 1 1 2 0 0 0 0 0 0 0 0 2 0 0 0 0 0 1 0 0 1 1 0 0 0 1 1 0 0 0 0 0 0 1 2 1 1 0 0 0 1 1 1 0 0 0 0 0 0 0 0 1 0 0 0 0 0 2 2 0 0 2 1 0 2 0 2 0 0 0 2 2 0 2 2 1 0 0 1 1 1 1 2 0 2 0 2 2 0 2 0 0 1 0 0 1 0 0 1 2 2 1 0 1 1 0 0 1 0 1 2 1 1 0 0 0 0 0 1 2 1 1 0 1 0 1 0 1 1 0 0 0 2 1 0 0 0 0 0 0 0 0 0 0 0 2 0 0 2 1 0 1 0 1 1 1 2 0 0 0 0 2 0 0 0 0 1 0 0 0 0 0 1 2 2 1 1 1 1 2 2 0 1 0 2 2 1 0 0 2 1 2 0 0 0 0 2 2 2 2 2 0 1 0 0 0 0 0 0 1 0 0 0 1 1 0 0 2 1 0 0 0 2 0 0 2 0 0 1 0 0 0 1 0 0 0 0 0 0 0 1 0 0 0 0 1 0 1 1 1 0 1 0 0 0 0 0 0 1 1 0 0 0 0 0 1 0 0 0 2 0 0 0 1 0 0 1 2 2 0 0 0 0 1 2 0 0 1 1 1 0 0 0 0 0 0 0
5 0 0 0 0 0 0 1 1 2 0 0 0 0 0 0 0 1 2 0 0 2 0 2 2 0 1 1 2 2 1 0 1 1 0 2 0 1 0 0 1 1 1 1 1 1 0 0 0 0 0 0 0 0 2 2 0 0 1 1 0 0 0 1 0 0 1 1 0 0 0 1 1 2 1 2 2 2 2 0 2 0 0 0 1 0 0 0 2 2 0 0 0 1 0 0 1 1 0 1 0 0 0 1 1 1 2 1 1 1 0 2 0 2 0 2 2 1 1 1 2 0 2 1 1 0 1 1 1 1 0 0 0 1 0 0 0 0 0 1 0 2 0 0 0 0 0 0 1 0 0 0 1 2 0 0 0 0 1 1 1 0 2 2 1 2 1 0 1 1 0 0 1 2 1 0 0 0 0 0 0 0 0 2 1 1 0 1 0 0 0 0 0 1 2 0 1 0 0 0 0 0 0 1 1 1 2 0 1 0 1 0 0 0 0 2 1 1 2 1 0 0 1 1 0 1 1 0 0 1 0 0 1 1 1 1 0 2 2 0 0 0 1 0 0 0 0 0 0 0 0 0 1 0 0 2 1 0 0 0 0 0 1 1 1 0 0 0 2 0 0 1 0 2 0 0 1 1 0 0 0 1 1 1 0 2 0 2 1 2 0 1 1 1 1 0 1 0 0 0 0 0 2 0 2 0 1 1 1 1 0 2 0 0 2 0 0 0 0 0 1 2 1 1 2 0 1 2 0 0 0 1 0 0 0 1 1 1 1 0 0 0 1 0 0 0 1 0 1 0 1 0 0 1 1 0 2 0 0 1 1 2 1 1 0 1 1 1 1 0 0 0 1 1 1 1 2 2 2 2 1 0 1 1 0 1 2 0 0 0 1 0 2 0 2 0 2 0 0 1 0 1 0 0 0 1 1 1 0 2 0 0 0 0 0 1 0 0 0 0 1 1 0 0 1 1 0 0 0 1 2 1 0 1 0 1 0 0 0 0 2 0 2 1 1 2 0 1 0 0 0 1 0 2 0 0 0 2 1 1 1 0 2 2 0 2 2 0 2 0 2 0 1 1 1 0 0 0 2 0 1 0 0 0 2 1 0 1 1 0 0 1 0 1 0 0 0 1 1 0 1 1 2 0 0 0 1 0 0 0 0 0 0 0 0 1 0 2 0 1 0 1 2 0 1 2 0 0 0 2 0 0 2 1 0 0 1 0 1 0 2 2 0 0 1 0 0 0 2 0 0 0 0 0 2 0 1 2 0 0 0 0 1 0 1 1 0 0 0 2 2 2 0 0 0 0 1 2 2 1 1 0 0 0 0 0 1 0 1 1 1 0 2 1 0 0 0 1 1 0 0 2 1 1 1 1 1 0 0 1 2 0 0 1 1 1 1 0 1 0 0 0 0 0 0 0 1 2 0 0 1 1 0 0 0 1 2 0 2 0 2 1 0 1 2 1 1 2 0 0 0 1 1 1 0 0 0 2 1 0 0 0 1 1 1 2 1 0 0 1 1 0 0 0 1 0 0 0 0 0 2 0 1 2 1 2 1 1 1 1 0 0 0 0 0 0 0 2 1 1 0 0 0 1 1 2 2 2 0 0 0 0 1 0 0 0 1 1 1 0 0 0 1 0 0 0 2 0 1 1 2 2 0 0 0 0 1 0 0 1 0 0 0 0 0 0 0 0 0 0 0 0 0 0 0 1 0 0 1 1 0 0 2 0 1 0 2 1 0 2 1 1 0 0 0 0 0 0 0 1 1 1 1 0 1 1 1 1 1 2 0 1 2 0 1 0 0 2 0 0 1 0 1 2 1 0 1 0 0 1 0 0 0 0 1 1 1 1 2 0 2 1 0 0 1 1 0 0 2 0 1 1 1 0 0 1 0 1 1 0 0 1 0 0 0 0 0 1 1 0 1 0 0 2 0 0 2 0 1 1 0 2 0 0 1 1 0 0 2 0 1 0 1 0 1 0 0 1 1 1 1 1 0 0 0 0 1 0 0 2 2 2 0 0 1 1 2 0 0 1 0 1 1 1 2 1 0 1 0 0 0 0 0 0 1 1 1 2 2 1 1 0 2 0 0 0 2 0 0 0 2 0 0 2 0 0 0 2 0 0 0 0 1 1 1 1 1 1 0 0 1 0 1 1 1 0 1 0 0 2 2 0 0 0 0 1 0 0 0 0 1 0 0 1 0 0 0 1 1 0 0 1 1 0 0 0 0 2 1 2 1 1 0 0 1 0 0 1 1 0 1 1
6 0 0 0 1 1 1 0 0 2 0 0 0 2 2 2 0 1 1 2 2 1 1 1 2 0 2 0 2 2 2 0 1 1 0 1 1 2 0 0 0 1 2 2 2 0 2 0 1 0 0 0 0 0 2 2 0 0 1 1 0 1 0 1 0 0 0 0 1 1 0 0 0 2 0 2 2 0 0 0 0 0 1 1 2 1 1 1 1 1 0 0 0 2 1 0 0 0 0 0 0 0 1 0 1 0 2 1 1 1 0 1 0 1 0 1 0 0 1 1 1 0 2 1 1 0 1 0 2 1 0 0 0 1 1 0 2 0 0 1 2 0 0 0 1 1 0 0 0 1 0 0 0 0 0 1 0 1 0 1 1 0 2 2 1 2 0 1 0 1 0 2 1 1 2 2 2 0 0 1 0 1 0 2 0 1 1 0 0 0 0 0 0 2 2 0 0 0 0 0 0 0 0 2 2 0 2 1 1 0 2 1 1 0 0 2 1 0 1 0 1 1 1 0 0 1 1 0 0 0 0 0 0 0 0 0 0 2 1 1 0 0 2 0 1 0 0 0 0 0 0 0 1 0 0 2 1 2 1 0 1 1 0 0 1 0 0 0 1 0 0 1 0 1 0 0 1 0 1 0 0 1 2 2 0 1 1 1 0 2 0 1 1 2 2 1 1 2 0 0 0 0 2 0 0 0 0 2 2 2 0 1 0 1 2 1 1 0 0 0 0 2 1 1 0 0 0 0 1 1 0 1 0 0 0 2 0 0 2 1 2 1 1 0 0 0 2 0 0 1 0 1 1 0 0 1 0 0 0 1 0 1 1 1 0 0 1 1 1 0 1 1 0 0 0 0 1 1 0 1 0 1 0 0 0 0 0 0 0 0 0 0 1 0 2 0 1 1 0 0 0 0 0 2 0 1 0 1 0 1 1 0 0 0 0 1 1 0 0 0 0 0 0 0 1 2 2 0 0 0 0 0 1 0 2 0 1 0 0 0 0 0 1 1 1 1 0 2 0 0 0 1 0 2 1 0 1 2 1 0 0 0 1 1 0 1 1 1 2 0 1 1 2 0 2 0 2 0 2 0 0 0 0 1 1 2 0 2 2 1 0 2 2 0 1 0 0 0 1 1 1 0 2 1 1 1 1 0 0 1 0 1 0 1 0 0 1 2 0 1 1 1 2 1 1 2 0 0 1 2 0 0 0 0 1 0 2 0 0 1 0 0 0 1 1 1 1 1 1 0 1 2 0 0 1 1 0 0 0 0 0 0 0 1 0 0 0 1 1 0 0 1 0 0 1 0 1 2 2 2 0 0 0 0 0 0 1 0 1 1 0 0 1 1 1 0 0 0 0 0 0 0 0 0 2 0 0 1 0 1 1 0 0 2 1 0 0 0 0 0 0 0 0 1 1 0 1 2 0 0 1 1 0 2 0 0 2 1 2 0 1 0 0 2 2 2 1 0 0 0 0 2 0 0 0 0 2 2 2 0 0 0 0 1 1 2 0 0 1 1 1 0 0 0 1 1 1 0 1 1 0 2 0 1 2 0 2 2 0 1 0 0 1 2 1 0 0 2 2 2 1 0 0 0 0 2 2 2 0 0 0 0 0 0 0 1 0 1 0 0 0 0 0 0 0 2 0 0 0 0 1 1 0 0 0 0 0 0 0 2 0 2 0 1 0 0 1 0 0 0 0 0 0 0 0 0 0 0 1 0 0 0 2 1 1 0 2 2 0 2 1 1 1 1 1 0 2 0 1 2 0 0 1 0 0 1 0 2 1 2 0 1 2 2 2 2 0 0 0 1 1 0 1 2 1 1 2 1 0 2 0 0 0 1 1 1 1 0 2 0 1 2 0 1 2 1 1 1 1 0 0 1 1 1 1 1 0 1 2 0 0 0 2 0 1 1 2 0 0 0 2 0 0 2 0 0 1 0 0 0 1 1 1 0 1 2 1 0 2 0 2 0 1 0 1 2 0 1 2 2 1 1 0 0 0 1 1 2 1 1 1 1 1 0 2 2 2 0 0 1 0 2 2 2 2 0 1 1 0 1 0 0 1 0 2 0 0 1 2 1 0 1 2 1 0 1 1 0 1 0 1 0 1 1 1 1 0 1 0 0 0 0 1 0 0 2 0 1 0 1 1 0 1 1 1 0 1 2 0 0 0 1 0 0 1 1 1 0 0 0 2 0 0 0 0 0 0 0 2 0 0 0 0 0 0 0 0 1 0 2 1 0 0 0 1 1 1 0 2 0 0 0
7 0 0 0 1 0 0 1 1 2 0 0 1 1 1 1 0 1 0 1 0 2 0 2 2 1 2 1 2 1 0 0 2 1 0 1 1 1 0 0 0 2 0 0 1 2 1 0 0 0 0 0 1 1 1 1 1 1 1 1 1 1 0 0 0 1 0 0 1 1 0 0 1 2 1 2 2 0 0 1 0 0 0 0 2 1 1 1 2 2 1 0 1 0 1 0 0 1 1 1 1 0 0 0 2 2 1 1 0 2 0 0 0 1 0 1 1 0 1 2 2 0 2 1 1 1 1 1 2 2 0 0 0 0 0 0 0 0 0 1 0 2 1 1 1 1 0 0 0 0 0 0 0 0 0 0 0 1 0 0 0 0 1 2 1 1 1 1 1 0 1 1 1 1 1 1 0 0 0 0 0 1 1 2 0 1 2 2 0 1 1 2 0 2 2 0 1 0 0 0 0 0 0 1 1 1 1 1 0 0 1 0 2 1 0 2 1 0 1 1 0 0 0 1 0 1 1 0 0 1 0 0 0 1 0 0 1 2 2 0 0 1 2 1 2 0 0 0 0 0 0 0 1 0 0 1 1 1 0 0 0 0 2 2 1 0 1 0 2 1 1 2 1 0 0 0 1 1 2 0 1 0 1 1 0 1 0 1 1 2 0 1 1 2 1 1 1 1 0 1 0 1 2 0 0 0 0 2 2 2 0 2 0 0 2 0 2 0 0 0 1 1 2 1 2 0 2 2 1 1 0 2 0 0 0 0 0 2 0 1 0 1 2 0 1 0 2 0 1 1 0 1 0 0 0 2 1 0 0 1 0 1 1 0 1 2 0 2 2 0 1 1 0 0 1 0 2 0 0 1 0 2 1 1 0 1 1 0 0 0 0 0 1 0 2 0 1 1 1 0 0 0 0 0 0 0 1 1 0 1 1 0 0 0 0 1 0 0 0 0 0 2 1 1 0 1 0 0 0 0 1 0 0 2 0 1 0 1 0 0 0 0 2 0 0 1 0 1 1 0 0 0 0 2 0 0 0 0 0 0 0 0 1 1 0 1 1 2 1 1 2 2 2 0 1 0 1 0 2 0 1 0 1 0 2 1 0 2 2 2 2 0 1 0 1 0 0 1 2 0 0 0 2 0 1 1 2 0 0 1 0 0 0 0 0 0 0 2 0 0 0 2 2 1 1 2 0 1 0 1 1 0 1 0 0 0 0 2 1 1 1 1 1 0 1 0 0 1 1 0 0 1 0 0 2 0 1 1 0 0 0 0 1 1 0 0 1 1 1 0 0 2 0 0 0 0 1 0 0 2 0 0 1 0 0 1 2 2 0 0 0 0 2 1 1 2 0 0 0 0 0 2 1 0 1 0 1 0 0 1 0 0 0 0 0 0 0 0 0 0 0 0 0 0 0 1 1 1 0 0 0 0 0 2 0 1 1 1 2 0 1 1 0 1 2 2 2 1 0 0 1 1 0 2 1 1 1 2 1 0 0 0 1 1 1 1 1 0 0 1 1 1 0 1 0 1 1 0 1 1 0 2 0 1 2 2 0 1 1 1 0 0 1 1 1 1 1 1 0 0 0 0 0 0 2 0 2 1 1 0 1 1 0 0 0 0 0 1 1 0 0 0 0 0 1 2 0 0 0 0 1 1 0 0 0 0 1 0 0 2 1 1 0 0 0 0 1 1 0 0 0 0 0 0 0 1 1 0 0 0 0 0 2 0 0 1 2 2 1 1 0 0 0 1 1 1 1 0 0 0 2 2 1 1 1 0 1 1 0 2 0 2 1 0 0 0 0 1 0 0 1 0 1 2 1 1 2 0 0 1 0 1 0 2 0 2 2 0 2 0 1 1 0 1 2 1 1 1 1 0 1 0 2 0 0 1 1 0 1 0 1 1 0 0 0 0 0 0 0 0 2 0 0 2 0 0 0 0 0 0 1 2 0 0 0 1 0 0 1 0 0 0 0 0 1 0 0 2 1 2 2 2 1 0 1 1 0 1 0 0 0 2 1 0 0 0 2 0 0 0 1 1 0 0 1 2 0 0 0 0 0 0 0 1 1 1 1 0 2 2 0 0 1 2 0 2 0 1 0 0 2 0 0 1 0 0 0 1 0 1 0 0 1 1 1 1 1 0 0 0 2 0 1 1 0 1 2 2 1 0 0 1 0 0 2 0 2 1 1 1 0 0 0 0 0 1 1 1 0 0 0 2 0 0 0 0 0 0 0 1 0 0 1 0 1 0 0 0 1 0 0 0
8 0 0 0 0 0 0 1 0 1 0 0 0 2 0 0 1 0 0 0 1 2 0 2 2 0 1 0 2 2 1 2 2 2 0 1 0 1 0 0 1 1 0 0 2 0 0 0 0 1 1 0 0 1 1 0 1 0 0 1 0 1 1 0 0 0 2 1 0 0 0 1 1 2 1 2 2 1 1 0 1 0 0 1 1 0 0 0 1 1 0 0 0 2 0 0 0 0 0 0 0 0 1 0 0 0 2 0 0 2 1 1 0 0 0 0 0 0 1 1 1 0 2 0 1 1 1 1 1 1 1 1 0 0 0 0 0 0 0 2 1 1 0 0 0 0 0 1 1 1 0 0 0 0 0 0 0 0 0 1 0 1 2 2 1 2 2 1 0 1 1 0 0 2 1 0 0 0 0 0 0 1 0 1 1 1 0 0 0 1 0 1 1 0 2 1 0 0 0 1 0 0 0 2 2 0 2 0 0 0 1 0 1 1 0 2 0 1 2 1 0 0 1 0 1 1 1 0 0 2 0 0 0 0 0 0 0 2 2 0 0 0 2 0 2 0 0 0 0 0 0 0 2 0 0 1 1 2 0 0 0 0 0 0 0 0 0 1 1 0 1 0 1 1 1 1 0 1 1 0 1 0 2 1 0 1 0 0 1 1 0 1 0 2 0 1 0 0 0 2 0 1 2 0 0 0 0 1 1 1 0 1 0 0 2 0 2 2 0 0 0 0 0 2 1 0 1 0 1 1 0 1 0 0 0 0 0 1 0 1 0 0 2 0 0 0 1 1 1 1 1 0 0 0 2 0 1 1 0 1 0 1 1 1 1 0 0 2 2 1 0 0 0 0 0 0 1 1 0 0 1 1 0 1 0 1 1 0 0 2 0 0 0 0 2 0 0 0 1 1 1 1 0 1 0 0 1 1 0 1 1 1 0 1 1 1 0 0 0 0 0 0 0 1 0 1 0 0 0 0 2 1 0 2 0 0 0 2 0 0 2 0 1 1 0 1 1 1 0 0 0 1 0 2 0 0 0 2 0 1 1 0 0 0 0 1 1 0 2 0 0 0 2 2 1 1 0 1 1 0 1 0 0 1 1 1 1 1 2 2 1 1 0 1 1 0 0 1 1 0 1 1 1 1 0 0 1 0 1 1 1 0 0 1 0 0 0 2 0 0 0 2 2 0 0 1 1 0 0 2 0 2 1 1 1 0 1 1 2 0 1 2 0 2 2 0 0 1 1 0 0 0 0 0 1 1 0 1 0 0 0 0 0 1 0 0 1 1 1 0 1 1 0 0 0 0 1 2 2 1 1 0 0 0 1 0 2 0 1 1 0 1 2 0 0 0 1 1 1 0 0 1 0 1 2 0 2 0 0 0 0 0 0 0 0 0 0 0 0 0 0 0 0 1 1 1 0 1 0 0 1 1 2 2 0 1 2 0 2 0 1 2 0 0 0 0 0 1 1 0 1 2 1 1 0 0 1 2 1 0 0 0 0 0 0 1 0 0 0 0 0 1 0 0 2 0 0 0 1 2 0 1 0 1 2 2 1 1 2 0 0 0 0 1 0 0 0 2 2 2 0 2 0 0 0 2 1 2 0 0 0 0 1 0 0 1 0 1 1 0 0 0 0 0 0 1 1 1 0 0 1 1 0 0 0 0 1 0 2 2 1 2 0 0 0 0 0 1 0 1 1 1 0 0 0 1 0 0 0 0 0 0 1 1 0 1 2 0 0 2 0 0 0 1 1 0 2 0 0 0 2 2 0 1 1 1 1 1 1 2 0 1 1 1 1 1 0 1 1 1 1 0 0 1 2 1 1 0 0 1 0 0 0 1 0 2 1 1 2 0 2 2 0 1 2 0 0 2 0 1 0 0 2 0 0 1 1 0 0 0 0 0 1 0 1 0 1 0 0 0 1 0 0 2 0 1 1 0 0 0 0 2 0 0 0 1 2 0 1 0 0 0 1 0 2 0 0 0 1 1 0 0 0 0 0 0 0 2 0 1 1 1 1 0 2 2 2 0 1 0 0 1 2 2 1 2 0 2 0 2 1 0 1 0 1 1 1 0 1 1 0 0 2 0 1 1 2 0 1 1 2 0 0 0 2 1 1 1 1 1 0 0 2 1 1 1 1 0 0 0 1 0 2 0 0 0 1 2 0 0 0 0 0 0 2 0 0 0 0 0 0 0 0 0 0 0 1 0 2 0 0 0 1 1 0 0 0 0 0 1 0 0 0 0 1 0 1 0 0 0 0 1
9 1 0 0 0 1 1 1 1 1 1 0 0 1 0 0 1 1 0 1 1 2 1 2 2 0 1 0 2 2 2 1 0 1 0 1 2 1 0 0 0 2 1 1 2 0 2 0 0 1 1 0 0 1 1 1 0 0 1 1 1 1 0 2 0 1 1 1 1 0 0 0 1 1 1 1 1 1 1 0 1 0 0 1 0 0 0 1 2 2 1 2 1 0 0 0 0 1 1 1 1 1 0 0 2 2 1 0 0 2 1 1 0 1 0 1 1 0 0 2 2 0 2 1 1 1 1 0 1 1 0 0 0 0 0 0 0 0 0 0 1 1 0 0 2 2 1 0 0 1 0 0 1 0 0 0 0 2 0 0 0 1 2 2 1 2 1 0 2 0 0 1 0 0 1 1 0 0 1 1 0 1 1 2 0 1 1 0 0 1 0 1 2 0 2 1 1 1 0 1 0 0 0 0 0 1 1 2 1 0 0 0 0 0 0 2 0 0 1 0 1 1 1 0 0 1 1 0 0 0 0 0 0 0 0 0 0 2 1 1 0 0 2 0 2 1 1 0 0 0 0 0 2 0 0 1 0 0 0 0 0 0 0 0 1 0 0 0 1 1 0 1 0 1 1 1 0 2 1 0 1 0 1 1 1 0 0 0 0 1 0 1 0 1 1 1 0 0 0 0 0 0 2 0 0 0 0 2 2 1 0 0 0 0 2 0 2 1 0 0 1 0 1 1 1 0 1 1 0 1 0 2 0 0 0 0 0 0 2 1 0 0 1 0 0 0 0 0 0 1 1 1 1 0 1 0 1 0 0 0 0 0 1 0 1 0 0 2 2 0 0 0 1 1 1 0 1 2 0 2 1 2 1 1 0 0 0 0 0 1 0 0 0 1 2 0 1 2 0 0 0 1 0 1 1 0 1 1 0 1 1 0 0 1 1 2 1 1 0 0 0 0 0 1 1 1 1 0 0 0 1 0 1 1 1 0 1 1 0 1 2 0 2 2 1 2 0 1 0 0 0 0 0 2 0 0 0 2 2 2 1 0 1 1 0 1 1 2 1 1 2 2 2 0 1 0 1 1 2 0 0 0 0 0 1 2 1 0 2 0 2 2 0 2 0 0 1 2 2 0 1 0 1 1 1 2 2 0 0 0 0 1 0 0 0 1 0 2 0 2 0 2 2 1 1 2 0 1 1 2 0 0 0 0 0 0 0 1 1 0 2 2 0 2 2 1 0 2 0 0 0 1 0 0 1 2 0 1 0 0 1 0 0 1 0 0 0 2 2 0 0 0 1 0 0 1 1 2 2 2 0 0 1 0 1 1 2 0 0 0 0 0 2 0 2 2 0 0 0 0 0 0 1 1 1 1 0 1 0 1 0 0 0 1 1 1 0 0 0 0 0 0 0 2 2 0 1 2 0 0 1 1 0 2 0 1 2 0 2 0 1 1 0 1 1 1 1 1 0 1 0 1 1 2 1 0 0 2 2 1 1 0 1 1 1 1 0 2 0 0 0 0 0 0 0 1 2 0 0 0 2 0 0 1 0 1 0 1 2 0 0 0 1 2 0 0 0 1 0 0 0 0 0 1 1 2 2 1 1 0 1 0 0 0 0 0 0 0 2 0 0 0 1 0 1 2 0 1 0 0 2 2 1 1 0 2 2 0 1 2 1 1 0 1 0 0 1 1 0 0 0 0 0 0 0 0 0 0 0 0 0 0 2 2 0 0 2 1 0 1 0 0 0 1 1 1 0 0 2 2 1 1 0 0 0 2 0 2 1 1 1 1 2 0 0 0 0 0 0 1 1 0 1 1 1 1 2 1 0 1 0 0 1 0 1 2 1 0 1 0 0 1 0 1 2 2 1 1 1 0 0 1 1 1 0 0 0 0 0 0 0 0 0 0 0 0 0 1 1 1 1 0 0 2 0 0 0 0 0 0 0 1 0 0 1 1 2 0 1 0 0 0 1 1 1 1 0 0 1 1 0 0 0 0 0 0 2 1 0 1 1 1 0 1 1 1 2 0 1 0 1 1 1 1 1 1 0 0 1 1 1 0 0 0 0 1 1 0 1 1 0 0 2 0 0 0 1 2 0 0 1 0 0 2 0 0 0 0 2 1 0 0 2 0 1 1 0 0 0 0 2 0 0 1 1 0 1 1 0 0 0 1 0 1 1 0 0 0 0 0 1 0 0 0 0 2 0 0 2 0 0 0 0 0 0 0 0 0 0 0 0 0 0 1 0 0 0 0 0 0 0 0
10 0 0 0 0 1 1 1 0 1 0 0 1 2 2 2 0 1 0 1 1 1 0 2 2 0 1 0 2 2 2 0 2 2 0 1 1 1 0 0 0 2 0 0 1 0 0 0 1 0 0 0 0 1 1 0 1 0 2 1 1 1 0 2 0 0 1 0 0 0 0 1 1 2 0 2 2 1 1 0 1 0 0 1 0 0 0 1 2 2 2 2 0 1 0 0 0 0 0 1 0 1 0 0 0 0 2 2 2 0 0 2 1 1 2 2 2 0 0 2 2 0 2 2 1 1 1 1 2 2 0 0 0 1 1 0 1 0 0 2 2 0 1 0 0 1 0 0 0 0 0 0 1 2 0 0 0 0 0 0 1 1 2 2 0 2 1 1 1 0 1 1 0 2 2 2 0 1 0 0 0 0 1 2 0 1 1 1 0 0 0 1 0 0 1 0 2 0 1 0 0 1 0 1 1 2 1 0 2 0 2 0 1 0 0 2 1 1 2 1 1 1 0 0 0 0 0 0 0 1 0 0 0 0 0 0 0 2 2 0 0 0 1 0 2 0 0 0 0 0 0 0 1 0 0 1 2 2 1 1 0 1 0 0 0 0 0 1 2 1 1 0 0 1 0 0 0 0 1 0 0 0 2 2 0 0 1 0 0 1 1 1 1 2 1 1 1 1 1 2 0 1 2 0 0 0 0 1 1 1 1 1 0 0 2 0 1 0 0 0 1 1 0 2 1 0 1 2 1 1 0 1 1 0 0 0 0 1 1 0 0 0 2 0 0 0 0 0 1 0 1 0 0 1 1 0 1 0 1 0 0 0 1 1 0 1 1 2 2 0 1 1 0 0 1 1 1 0 0 2 1 0 1 1 0 2 1 0 0 0 0 0 0 0 2 0 0 1 0 0 0 0 0 1 0 0 1 1 0 2 0 0 0 0 0 0 0 0 0 0 0 1 0 1 1 1 1 0 0 0 1 0 0 2 0 1 0 1 0 0 1 0 2 2 2 1 0 2 0 0 0 1 0 2 1 1 1 1 1 1 1 0 1 0 0 1 1 0 2 0 0 0 1 2 0 0 0 0 2 1 0 0 0 1 1 1 1 1 2 1 0 2 0 2 0 0 1 0 1 0 1 1 2 0 0 0 0 0 0 1 0 0 0 0 1 0 0 2 0 1 0 1 1 0 0 1 1 0 0 2 1 0 2 2 1 0 1 0 2 2 1 2 0 1 1 0 0 1 1 0 0 0 0 0 2 0 0 0 1 0 0 0 0 0 0 0 1 1 1 1 1 1 0 0 0 0 0 1 1 1 0 0 0 0 0 0 0 0 0 0 0 0 1 2 0 0 0 1 1 0 1 0 1 0 2 1 2 1 1 1 0 0 0 1 0 0 0 0 0 0 0 0 0 0 0 2 0 1 0 0 1 1 1 2 0 1 2 1 2 0 1 1 0 2 2 1 1 0 1 0 0 2 1 0 0 0 1 1 1 0 0 0 0 2 2 2 1 0 0 1 1 0 0 1 0 0 0 0 1 1 1 0 0 2 2 1 1 0 1 0 0 0 1 1 0 0 0 2 1 1 0 1 0 0 0 2 2 0 1 0 0 0 0 0 0 0 0 1 0 0 0 0 1 1 0 1 2 1 1 1 2 2 0 0 0 0 1 0 0 1 0 1 0 0 0 0 0 0 0 0 0 0 0 0 1 1 1 0 0 0 0 0 2 1 0 2 2 1 0 2 1 1 0 1 1 0 2 1 1 2 2 0 2 0 0 1 0 0 0 2 0 2 2 1 2 1 0 1 0 0 1 0 1 2 1 1 1 1 0 1 0 0 1 1 1 2 2 0 2 0 2 2 0 0 2 1 1 1 1 0 0 2 1 0 0 1 0 2 2 0 0 1 0 0 0 0 0 1 0 0 1 0 0 2 0 0 0 0 0 0 0 0 0 0 0 0 0 0 0 0 0 0 1 1 2 1 0 1 2 2 1 1 0 0 0 0 1 1 0 2 2 0 0 1 1 1 2 1 1 0 0 0 2 2 2 0 1 1 0 0 0 0 0 0 1 0 1 1 2 1 0 1 2 0 0 1 1 1 0 1 2 0 0 2 0 0 0 1 1 1 0 0 1 1 2 2 0 0 0 0 1 0 1 1 1 0 1 1 0 1 1 1 1 0 1 0 1 0 0 1 0 0 0 0 1 0 0 2 0 0 0 2 0 0 0 0 0 1 0 2 1 0 0 0 1 0 1 0 0 1 0 2
11 0 0 0 0 1 1 0 0 2 0 0 0 1 1 1 0 1 0 1 1 1 0 2 2 0 1 0 1 2 1 0 1 0 2 2 0 2 0 0 1 1 0 0 1 0 0 0 0 0 0 0 0 0 2 2 0 0 1 2 0 1 0 0 0 2 2 1 0 0 0 0 2 2 1 2 2 0 0 0 0 0 1 1 2 0 0 0 1 1 0 0 0 1 0 0 0 2 1 2 1 0 0 0 2 2 2 1 1 1 0 1 0 0 1 1 1 0 1 1 1 0 2 2 0 1 0 1 2 1 0 0 1 1 0 0 1 0 0 2 1 1 1 0 0 0 0 0 1 1 0 0 1 1 0 1 1 1 0 0 0 0 2 2 1 2 1 0 1 1 0 1 1 2 2 1 0 0 0 0 0 0 1 1 0 0 1 1 0 1 1 2 1 1 2 0 1 0 0 0 0 0 0 1 1 1 2 0 2 0 2 0 1 0 0 2 2 0 0 0 0 0 0 0 0 0 0 0 0 0 0 0 0 0 1 1 0 2 2 0 0 0 1 0 0 0 0 0 0 0 0 0 2 1 1 2 2 2 0 0 0 0 0 0 0 0 2 0 2 1 0 1 1 0 0 0 0 1 1 0 0 1 2 2 0 1 1 2 0 2 0 0 0 2 1 2 0 0 0 0 0 0 1 1 0 0 0 1 1 1 1 1 0 0 1 0 1 0 0 0 2 0 1 1 2 0 1 0 0 0 0 2 1 0 0 0 0 2 0 1 1 1 2 0 0 0 1 0 1 1 1 1 0 0 1 1 1 0 0 0 1 1 0 0 0 2 0 1 1 0 0 0 1 1 1 1 2 1 0 2 1 1 1 1 0 1 0 0 0 1 0 0 0 0 2 0 0 0 1 0 0 0 0 2 1 0 0 0 0 1 0 2 1 0 1 2 0 1 0 1 0 1 2 0 1 2 2 0 0 0 0 1 1 0 0 0 0 1 0 0 0 0 1 0 0 2 1 1 0 0 0 0 0 1 2 1 2 1 1 0 0 0 0 0 0 1 1 0 2 0 0 0 2 1 1 0 1 0 2 2 2 1 0 0 1 1 1 0 2 1 2 1 0 2 1 0 1 0 1 0 1 1 1 1 0 0 1 0 0 1 0 0 0 0 1 1 0 1 0 2 1 0 2 0 0 2 0 0 1 2 1 1 1 1 1 0 1 1 0 2 1 1 0 1 2 0 0 2 0 0 0 1 0 0 1 1 1 0 0 1 1 0 0 1 0 0 0 1 1 1 1 1 1 0 1 0 1 2 2 1 1 0 0 0 0 0 1 0 0 0 2 1 0 1 0 0 0 0 0 0 0 1 1 1 2 1 1 1 0 2 0 0 0 0 0 0 0 0 0 0 0 0 0 0 0 2 0 1 0 0 1 1 1 0 1 1 1 0 2 0 2 1 1 1 2 0 0 0 0 1 0 1 1 0 0 0 2 2 1 0 0 0 1 1 1 2 1 2 0 1 1 0 1 0 0 0 0 0 1 1 1 0 0 2 2 1 1 1 1 1 0 0 0 0 0 0 0 2 1 1 0 0 0 0 0 2 2 0 0 0 1 1 0 0 0 0 0 1 0 0 0 0 1 0 0 1 1 0 0 0 1 1 0 0 0 0 1 0 2 2 1 2 0 1 0 0 1 0 0 0 0 0 0 0 0 0 0 0 0 0 0 0 2 0 0 1 1 2 1 2 1 0 0 1 1 1 0 0 0 1 1 1 0 1 0 1 0 2 1 1 1 1 2 0 0 0 0 1 0 1 2 0 1 2 0 0 1 0 0 2 2 2 0 2 0 2 2 1 2 1 1 2 0 0 2 1 0 2 1 0 1 0 2 0 0 1 0 1 1 0 0 1 0 0 0 0 0 0 0 0 2 0 0 2 0 1 1 0 0 0 0 1 0 0 0 0 1 0 1 0 1 0 1 1 0 0 0 1 2 2 2 2 0 0 0 0 0 1 0 1 1 0 1 0 2 1 1 0 0 0 0 1 2 2 2 1 0 1 0 2 0 0 0 1 1 1 2 0 2 2 0 0 2 0 2 1 2 0 1 1 2 1 0 1 0 1 1 0 0 0 0 0 2 2 2 1 0 0 0 0 2 0 1 0 0 1 1 0 0 2 2 0 1 0 2 0 0 0 0 0 0 0 0 0 1 0 1 0 2 1 1 0 1 2 0 2 2 0 0 2 1 0 0 0 0 0 0 0 0 0 0 2
12 0 0 0 0 0 0 1 0 1 0 1 1 1 0 0 0 1 1 1 1 2 0 2 2 0 1 0 2 2 2 1 2 1 0 1 1 1 0 0 1 0 0 0 1 0 0 0 1 0 0 0 1 2 0 1 0 1 1 1 0 2 0 0 0 1 1 1 0 0 0 1 2 1 2 1 1 0 0 2 0 0 0 0 0 1 2 1 2 2 0 0 1 1 0 0 0 1 1 1 1 0 1 1 0 0 2 0 1 1 0 2 1 1 2 2 2 0 2 0 0 1 2 1 1 0 1 0 1 1 0 0 0 0 0 0 0 0 0 2 1 2 0 0 0 2 0 0 0 1 0 0 0 0 0 0 1 0 0 1 0 2 1 2 2 2 1 1 0 1 0 1 0 2 2 0 0 1 0 1 0 2 0 1 0 1 1 2 0 0 1 2 0 0 1 0 0 0 0 0 0 1 0 1 1 0 2 1 1 0 1 0 1 0 0 2 1 1 0 0 1 1 0 0 0 0 0 1 1 0 1 0 1 0 0 0 0 2 2 0 0 1 2 0 1 0 0 0 0 0 0 0 1 0 0 2 2 1 0 0 0 0 0 0 1 0 1 1 0 0 2 1 1 1 0 1 0 1 1 0 1 0 2 2 0 0 0 2 0 2 0 1 2 2 2 0 1 0 0 1 1 0 2 0 0 0 0 2 0 0 1 0 0 0 1 0 1 0 1 0 1 0 2 2 1 0 0 2 0 1 0 2 1 1 0 0 0 0 1 1 0 0 2 0 0 0 0 0 0 1 2 0 0 0 1 1 2 0 0 0 1 1 0 0 0 0 0 2 2 0 1 1 1 1 1 1 0 0 1 2 2 1 0 0 0 0 1 0 0 1 0 0 1 0 1 1 2 1 0 0 0 0 1 0 0 0 0 1 0 2 0 1 0 0 0 2 1 1 0 0 0 0 0 1 1 1 0 2 2 0 1 1 0 0 2 0 0 0 0 0 0 0 1 0 0 1 0 1 1 0 0 1 0 2 0 0 0 1 0 0 1 1 0 0 0 0 0 2 2 0 2 2 2 1 0 0 0 0 2 0 2 1 1 0 1 1 1 1 1 0 0 1 0 1 1 0 0 1 1 0 1 0 2 0 0 0 1 0 0 2 0 0 0 0 1 0 0 2 1 2 1 0 2 0 0 2 0 0 0 2 0 2 0 0 0 1 1 1 0 1 1 1 0 1 2 2 1 1 1 0 0 1 0 0 2 0 1 0 0 2 1 0 0 0 0 0 2 0 0 0 0 0 0 0 1 0 2 1 2 2 0 0 0 0 0 0 0 0 1 0 0 0 0 0 1 0 1 0 0 0 0 1 2 0 0 2 0 0 0 0 2 0 0 0 0 0 1 0 0 0 0 0 0 0 0 1 1 1 0 0 0 0 0 1 0 0 0 0 1 1 1 0 0 2 1 1 1 0 1 0 0 2 1 1 1 1 2 1 1 1 1 0 2 0 0 0 0 0 1 1 1 0 0 0 0 1 1 1 1 1 2 1 0 1 1 1 1 0 1 0 0 0 0 0 0 0 0 2 2 2 0 2 0 0 0 2 2 2 0 0 0 0 0 0 0 0 0 1 0 0 0 0 0 0 2 2 0 0 0 0 1 1 0 0 0 0 0 0 0 0 0 0 0 1 0 1 2 0 0 0 0 0 0 0 0 0 0 0 1 1 0 1 2 0 0 0 2 1 0 2 0 0 0 0 0 1 1 0 2 2 1 0 0 1 1 1 0 1 1 2 0 1 2 1 2 1 1 1 0 0 1 0 1 2 1 2 1 0 0 2 0 2 1 0 2 1 1 1 2 1 1 1 0 0 2 0 0 1 0 0 0 0 1 1 1 0 0 0 0 0 0 0 2 0 0 2 2 0 0 0 1 0 0 2 0 0 0 1 0 0 0 2 0 0 1 0 1 0 2 0 1 0 2 0 2 1 0 0 2 2 2 2 0 0 0 0 1 1 0 1 1 1 0 1 1 1 2 0 1 0 0 2 2 2 2 0 1 1 1 1 1 0 2 0 2 1 1 1 1 0 0 1 1 1 0 2 2 1 0 0 2 1 0 1 1 1 1 2 0 0 0 0 2 0 1 0 1 0 0 0 2 0 0 1 1 0 2 2 2 1 0 0 0 1 0 1 1 0 0 1 1 0 0 0 0 0 0 1 0 0 0 2 0 0 0 0 0 1 1 2 0 1 0 1 0 0 0 0 1 1 1 1
13 1 0 0 1 0 0 1 2 2 0 0 0 1 0 0 0 1 1 1 0 1 0 2 2 1 0 0 0 1 0 0 0 0 2 0 1 1 0 1 0 0 0 0 1 0 1 0 0 0 0 0 1 1 1 1 1 1 1 1 0 1 0 0 0 0 2 2 0 0 0 1 1 1 1 1 1 1 1 1 1 0 0 0 2 0 0 0 2 2 0 1 0 1 0 0 1 0 0 1 0 1 0 2 0 0 2 1 2 0 0 1 1 2 1 2 2 1 2 0 1 0 2 1 1 1 1 0 2 0 0 0 0 0 0 0 0 0 0 2 0 2 0 0 0 0 1 1 1 1 0 0 2 0 1 0 0 1 0 0 0 2 2 2 2 2 2 0 1 1 0 0 1 1 1 1 0 0 0 1 0 1 0 2 0 1 1 1 1 1 0 1 0 1 2 0 2 0 0 1 0 1 0 2 2 0 2 1 1 0 0 0 1 0 0 2 0 0 2 1 1 1 0 0 0 2 0 0 0 1 0 1 1 0 0 0 0 2 2 1 0 0 2 0 2 0 0 0 1 1 1 1 0 0 0 2 0 1 0 0 0 0 0 0 0 0 0 1 1 0 1 2 1 0 0 0 0 2 2 0 2 0 1 1 0 0 1 2 1 2 0 1 1 1 1 1 1 0 0 2 0 0 2 0 0 0 1 1 0 1 0 0 0 1 2 0 0 1 1 0 0 0 2 1 1 0 0 1 0 0 0 1 2 1 0 0 0 2 0 0 0 0 2 0 0 0 0 0 0 1 2 0 0 0 2 0 1 0 0 0 1 1 1 0 1 1 0 2 2 1 0 0 1 1 1 2 2 1 1 2 0 2 0 1 0 1 1 1 1 0 1 0 1 1 2 0 2 0 2 2 2 1 0 2 0 0 0 1 0 0 1 1 0 1 1 2 1 0 0 0 0 0 1 0 0 2 1 0 0 1 2 1 0 2 1 0 0 0 0 0 2 0 1 1 1 1 0 2 0 0 0 0 0 2 2 2 2 0 0 0 0 0 1 0 1 1 0 1 2 0 1 1 1 2 1 1 0 0 2 0 0 0 0 2 1 1 0 0 2 1 1 2 1 1 0 0 0 1 1 0 1 1 2 0 0 0 1 0 0 0 0 1 0 0 0 0 0 2 0 1 0 1 2 0 0 1 1 0 0 2 0 2 2 1 0 1 1 1 2 1 1 2 0 1 1 1 0 1 1 0 0 1 0 0 2 0 0 0 0 1 1 0 0 0 0 0 1 1 1 1 1 1 1 0 0 1 1 2 2 2 0 0 1 0 0 1 0 1 0 0 0 0 2 0 0 0 0 1 1 0 1 1 0 0 2 0 1 1 1 1 1 0 0 1 0 0 2 0 1 0 0 0 0 0 0 0 2 0 0 0 0 0 0 2 0 2 2 1 2 0 1 1 0 1 1 1 0 1 1 0 0 1 1 1 0 0 1 2 2 1 1 0 0 0 0 0 0 1 1 0 0 1 0 1 0 0 0 0 1 1 0 1 0 1 2 1 1 1 2 0 1 1 1 1 2 0 0 2 1 1 0 1 0 1 1 2 2 1 1 0 0 0 0 0 0 0 0 1 1 0 0 0 0 1 0 1 2 1 1 1 1 1 0 1 0 1 1 0 0 2 0 1 0 0 0 1 1 1 0 0 0 0 1 0 1 0 0 0 0 1 0 0 2 1 0 1 2 2 0 1 1 0 0 1 1 1 2 0 1 1 1 1 1 0 0 1 0 2 1 1 1 1 2 0 0 0 0 0 0 0 1 0 1 2 0 1 1 2 0 2 0 0 1 0 2 2 2 0 1 1 1 1 0 1 2 1 1 1 2 0 0 2 2 0 0 0 0 0 0 0 0 0 0 0 0 0 0 2 1 1 1 0 0 2 0 0 0 0 0 0 0 1 0 0 0 0 1 0 0 0 0 0 1 0 2 0 1 0 1 1 0 0 0 0 0 1 0 2 0 2 2 1 0 0 2 2 2 0 0 1 0 1 1 1 1 2 0 1 0 1 0 0 0 0 0 0 1 1 2 2 0 0 2 0 0 1 1 1 0 0 2 1 0 1 1 0 0 0 0 0 0 0 2 2 2 2 0 0 0 1 1 0 1 1 1 0 2 1 0 1 1 0 0 0 2 0 1 0 0 0 0 0 0 0 0 1 0 2 1 0 0 1 0 0 0 0 0 0 0 2 0 0 1 0 1 0 0 0 1 1 1 1
14 0 0 0 0 0 0 2 0 1 0 1 1 2 1 1 0 2 0 1 0 2 0 1 1 1 1 0 2 2 1 1 1 1 0 2 1 0 0 0 2 0 0 1 1 1 1 0 0 1 1 0 1 2 0 1 0 0 1 0 1 1 0 2 0 1 1 0 0 0 0 0 2 2 1 2 2 0 0 1 0 0 0 0 2 0 0 1 1 1 0 0 0 2 0 0 0 0 0 2 0 0 0 1 1 1 2 2 2 0 0 2 0 1 0 1 1 0 0 1 1 1 1 1 0 0 0 0 1 1 1 1 0 0 0 0 0 0 0 1 2 0 0 0 0 1 0 0 2 2 0 0 1 0 0 1 1 2 0 0 1 2 1 2 2 2 1 1 0 1 0 1 0 2 2 1 0 0 0 0 0 0 0 2 1 1 1 2 1 1 1 2 0 2 2 0 2 0 0 0 0 0 0 1 1 1 1 0 2 0 2 0 2 0 0 2 2 2 1 0 0 0 1 0 0 1 1 1 1 0 0 0 0 0 0 0 0 2 2 0 0 1 1 0 2 0 0 0 0 0 0 0 0 0 0 2 0 1 1 0 0 0 0 0 1 0 0 0 2 0 1 1 1 1 1 1 1 0 1 0 1 0 2 1 1 0 1 2 0 2 0 1 1 2 2 1 1 1 0 1 0 1 2 0 1 0 0 2 2 2 0 1 0 0 2 0 1 0 0 0 0 1 1 0 1 0 0 1 0 0 0 1 0 0 0 1 1 1 1 1 0 1 2 0 0 0 2 0 1 2 2 0 0 0 0 2 0 0 0 0 0 0 0 0 0 1 0 2 2 0 2 2 1 1 1 1 2 1 1 2 2 0 0 0 0 2 2 0 0 0 0 1 1 0 2 0 1 1 1 1 1 1 0 0 0 0 1 2 0 2 0 0 0 1 1 1 0 0 0 0 0 1 1 0 2 2 1 0 0 2 2 2 0 2 0 1 0 0 0 1 2 0 1 2 2 2 0 1 1 0 0 1 0 2 2 2 2 0 0 0 0 0 1 1 0 1 1 2 2 1 1 1 2 1 2 2 0 0 2 0 1 0 0 1 0 2 1 1 1 0 1 1 0 1 2 0 0 1 1 1 2 1 1 1 0 0 1 0 1 1 1 0 0 0 1 1 0 2 0 2 1 0 2 1 1 2 0 0 0 2 1 1 2 1 0 0 1 1 2 2 1 1 0 2 2 0 0 1 1 0 1 1 0 0 0 2 0 1 0 0 0 0 1 0 1 1 1 0 0 2 2 1 0 0 1 0 1 2 2 2 0 0 0 0 1 0 2 0 1 1 0 1 0 0 0 0 0 0 0 0 0 2 0 0 2 0 2 0 0 0 1 0 0 0 0 0 0 0 0 0 0 0 0 0 1 1 1 2 0 0 0 0 0 1 0 0 1 0 1 1 0 0 0 0 1 1 1 1 0 0 0 1 1 1 0 0 1 2 2 0 0 0 0 2 2 2 1 1 0 0 0 1 0 1 1 0 0 0 1 1 0 1 0 2 2 2 2 2 1 1 0 0 0 1 0 0 0 2 1 1 0 1 0 1 1 2 2 1 1 0 0 0 0 0 0 2 1 2 2 0 0 0 0 0 0 2 0 0 0 0 1 1 0 1 0 1 1 0 0 0 0 0 0 0 0 2 2 1 0 0 0 0 0 0 0 0 0 0 0 0 0 0 2 2 0 1 2 1 0 2 0 0 1 0 0 1 1 1 0 2 0 0 0 2 2 0 2 2 1 2 0 1 2 0 1 0 0 1 0 0 0 0 1 2 1 2 2 0 0 1 0 0 1 1 1 2 1 0 2 0 2 2 0 2 2 2 1 2 0 0 0 0 2 1 1 0 0 0 1 0 0 0 0 0 0 0 0 1 0 0 1 0 0 1 1 0 1 0 0 0 1 1 0 0 0 1 0 0 1 0 0 0 0 0 2 0 1 0 1 1 0 0 1 0 1 1 0 1 0 2 2 2 0 0 2 2 2 0 1 0 1 1 2 2 2 1 0 1 0 1 0 0 1 0 1 1 1 1 1 0 1 0 0 1 0 1 1 1 0 0 2 0 1 1 0 1 1 1 0 0 0 0 0 1 1 0 1 0 0 0 2 0 0 2 0 0 2 2 1 0 0 1 1 0 2 0 0 1 1 2 0 0 0 0 0 2 0 1 1 0 0 1 1 1 0 1 1 0 0 0 0 0 0 0 1 0 0 0 1 0 0 0
15 0 0 0 0 0 0 2 1 1 0 0 0 1 0 0 0 1 0 1 1 1 0 0 1 0 0 0 0 1 0 0 1 1 2 0 2 0 1 0 0 0 0 1 1 0 1 0 0 1 1 0 0 0 2 2 0 0 1 1 0 1 0 1 0 0 2 0 1 1 0 0 2 1 1 1 1 1 1 1 1 0 1 1 1 0 0 0 1 2 1 1 1 1 0 0 0 2 2 2 2 0 0 2 0 0 2 1 1 1 0 2 0 1 0 1 1 0 2 0 0 0 2 1 1 0 1 1 1 1 0 0 0 0 1 0 0 0 0 1 1 2 1 0 0 1 0 0 0 0 0 0 1 2 1 0 1 0 0 1 0 1 1 2 1 2 1 0 1 1 0 1 1 1 1 0 0 0 0 1 0 0 2 2 0 0 0 2 0 1 0 1 0 1 1 0 0 0 0 0 0 0 1 0 1 1 1 1 0 0 1 0 2 0 0 2 2 0 2 2 0 0 1 0 0 1 1 0 0 1 0 0 0 0 1 0 0 2 2 0 0 2 2 0 0 0 0 0 2 0 0 0 2 0 0 0 0 1 1 2 0 1 1 1 1 0 0 0 2 0 0 2 1 0 1 0 0 0 1 0 0 0 2 2 0 1 0 2 1 2 0 1 0 2 2 2 0 2 0 2 0 0 1 1 0 0 0 2 0 0 1 0 0 0 0 1 2 0 0 0 1 1 1 1 1 0 1 1 0 0 0 1 0 0 0 0 0 1 1 0 0 0 2 0 0 0 2 0 1 1 2 0 1 1 0 0 1 0 0 2 0 2 2 0 2 0 0 2 2 0 2 2 1 1 0 0 0 1 1 2 0 2 0 0 0 1 1 0 0 1 0 0 0 0 1 1 0 2 0 0 0 0 0 1 0 0 1 0 0 2 0 0 0 0 0 1 0 1 0 0 0 0 0 1 1 1 1 0 0 0 1 0 0 1 0 0 0 0 0 0 1 0 2 1 1 0 0 1 0 0 0 0 0 2 1 1 1 2 2 0 1 0 0 0 0 0 0 1 2 0 0 0 2 2 2 1 1 0 2 0 1 1 0 0 0 2 2 0 2 1 2 1 0 0 0 0 0 1 2 0 0 0 1 1 0 0 1 0 0 1 0 0 0 0 1 0 0 2 0 2 1 0 2 2 2 2 0 0 0 2 1 0 0 0 0 1 1 0 0 1 0 0 0 0 1 0 0 1 1 0 0 0 0 0 1 1 0 1 0 1 1 0 0 1 1 1 0 0 0 1 0 0 0 0 1 0 1 2 2 2 0 0 2 0 0 2 1 2 0 0 0 0 2 0 0 0 1 1 1 0 1 0 1 0 0 1 1 1 0 2 0 0 0 0 0 0 0 0 0 0 0 0 0 0 1 1 1 1 0 0 1 1 0 1 0 0 2 0 2 0 1 2 0 1 1 1 1 1 0 0 0 1 0 1 0 0 2 2 2 0 0 0 1 1 1 1 1 1 0 0 0 2 0 0 1 0 1 0 0 2 0 1 0 2 2 2 1 0 2 1 0 0 0 2 1 0 0 2 1 1 0 1 0 0 0 2 2 2 0 0 0 0 0 0 0 0 0 1 1 0 0 0 0 0 0 0 2 0 1 1 2 2 0 0 0 0 2 0 1 1 1 1 0 0 0 0 2 0 0 1 1 1 0 0 0 0 0 0 1 0 0 0 1 1 0 1 2 2 0 1 1 0 0 0 0 1 1 1 1 2 2 0 0 0 2 0 2 2 2 1 1 0 1 0 0 0 0 1 0 0 1 0 1 2 1 0 1 0 0 2 0 0 1 0 2 1 1 1 2 0 2 2 0 0 2 0 0 2 0 0 0 0 1 0 0 0 0 2 2 0 1 2 1 1 0 0 1 0 0 0 2 0 0 2 0 2 2 0 0 0 1 2 0 0 0 0 1 0 1 0 2 0 2 0 2 1 0 1 1 2 2 2 0 0 0 1 1 0 0 2 2 2 1 0 2 2 2 0 0 0 0 2 1 1 2 1 0 0 0 1 0 0 1 1 1 1 2 0 1 1 0 0 1 0 0 1 1 0 0 0 2 0 0 0 0 1 1 1 0 0 0 0 1 1 1 1 0 0 1 0 0 0 0 2 1 0 2 2 2 0 0 0 0 0 1 1 1 0 0 0 1 0 0 0 0 2 0 1 1 0 0 1 1 1 0 0 0 1 1 1 0 1 0 0 0 0 0 1 1 0 0 1
16 1 0 0 0 0 0 1 0 2 0 0 1 2 1 1 1 1 0 1 1 1 0 2 2 0 1 0 2 2 2 2 1 2 0 2 0 2 0 1 0 1 0 0 1 0 0 0 0 0 0 0 2 2 0 2 0 1 2 0 2 2 0 0 0 0 1 0 0 0 0 1 2 2 1 2 2 1 1 1 1 0 0 0 1 0 0 0 2 2 0 0 1 1 0 0 0 2 2 2 2 0 0 2 0 0 2 1 1 1 1 2 1 1 2 2 2 0 1 1 1 0 2 0 2 0 2 1 2 2 1 1 0 0 1 0 1 0 1 2 2 0 0 0 1 1 0 0 0 1 0 0 0 0 0 0 0 0 0 0 1 0 1 2 1 2 0 0 2 0 0 2 1 1 1 1 0 0 0 1 0 1 0 2 1 2 1 1 0 2 0 2 2 0 2 2 2 0 1 0 0 1 0 0 0 2 0 1 1 0 1 0 1 0 1 1 0 1 1 0 2 2 0 0 0 1 1 0 0 2 0 0 0 0 0 0 0 2 2 1 0 0 2 1 2 1 1 0 0 0 0 0 2 0 0 1 0 1 0 0 0 0 0 0 1 0 1 0 2 1 1 2 0 1 1 0 1 0 1 0 1 0 1 1 1 1 1 2 1 2 0 1 1 2 1 0 0 1 0 1 0 0 2 0 0 0 0 2 1 1 0 1 0 0 2 0 2 0 1 0 0 1 2 2 2 0 0 1 0 0 0 1 0 0 1 1 1 2 0 0 0 0 2 0 0 0 1 0 0 2 1 1 1 1 0 0 2 0 0 1 0 1 1 0 1 1 0 2 2 0 2 2 1 1 0 0 0 1 1 1 0 1 1 1 1 1 0 0 0 0 0 0 0 0 1 1 1 0 1 1 0 1 0 0 0 1 0 2 0 1 1 0 0 0 0 1 1 0 0 0 0 2 2 0 0 2 1 2 2 0 2 1 2 0 2 1 0 0 0 0 2 0 1 0 0 0 0 1 0 0 0 0 0 2 0 0 0 2 2 1 1 0 0 0 0 1 1 1 2 0 1 1 2 0 0 0 0 0 2 1 1 0 0 0 2 0 0 2 2 1 0 2 1 0 2 0 1 0 0 2 2 1 1 1 0 0 1 0 0 1 0 0 0 0 0 0 0 2 0 0 0 2 1 0 0 1 1 1 0 1 2 0 2 1 0 0 1 1 2 1 1 1 0 0 1 1 0 1 1 0 0 0 0 0 1 1 1 1 0 1 1 0 1 0 1 1 0 1 1 0 1 2 0 1 0 0 1 0 0 2 0 0 1 0 0 1 1 0 1 0 1 0 1 0 1 0 0 1 1 0 1 1 0 1 2 0 2 1 0 1 0 0 0 0 0 0 0 0 0 0 0 0 0 1 1 0 1 2 0 0 2 2 0 1 0 0 2 1 2 0 1 0 0 1 0 0 0 1 0 0 1 1 0 2 1 1 2 2 1 0 0 0 2 1 1 2 0 1 1 0 0 0 1 1 0 0 0 0 0 0 1 0 0 0 2 2 0 1 2 0 0 0 0 2 1 0 0 1 1 1 0 1 0 1 1 2 2 1 0 0 1 1 0 0 0 0 0 1 0 0 0 0 1 0 0 1 1 0 2 2 1 1 0 0 0 0 1 0 0 1 0 1 0 0 0 1 1 0 0 0 0 0 1 0 0 0 0 0 0 0 0 1 2 1 0 1 1 1 0 0 0 0 1 1 1 0 1 0 1 2 0 0 0 0 0 1 0 1 1 2 0 1 2 1 1 1 0 1 0 0 1 0 1 2 1 1 0 1 1 2 0 0 0 1 1 1 1 1 2 0 2 2 0 0 2 0 0 2 1 0 0 1 2 0 0 0 0 0 1 0 1 1 1 0 0 1 1 1 1 1 1 0 0 1 0 0 1 0 0 0 1 2 0 0 0 2 1 0 2 1 2 0 1 0 1 0 0 0 1 0 0 0 0 0 1 2 0 0 0 2 2 0 0 0 2 1 1 0 1 0 2 2 2 1 2 1 1 1 0 0 0 0 1 0 1 1 1 0 1 1 0 0 2 0 0 1 2 1 1 1 2 0 0 1 0 0 1 1 0 0 0 0 2 0 1 1 0 1 1 1 0 0 1 1 1 0 1 2 2 0 0 0 0 0 2 0 1 0 0 0 2 0 0 0 1 2 0 0 2 1 1 0 1 1 0 1 1 1 0 2 1 0 0 0 1 1 1 0 0 1 0 1
17 1 0 0 1 0 0 0 0 2 0 0 0 0 0 0 0 2 1 1 0 2 0 2 2 0 2 0 2 2 2 0 0 0 2 0 2 2 0 0 0 2 1 1 2 1 0 0 0 1 1 0 0 1 1 2 0 1 1 1 1 2 2 0 0 0 1 0 0 0 0 0 2 2 2 2 2 1 1 1 1 0 1 2 1 0 0 0 2 2 0 1 0 0 1 0 1 1 1 1 1 0 0 1 1 1 2 2 2 0 0 2 0 0 1 1 1 0 0 2 2 0 2 1 1 1 1 1 2 1 0 0 0 1 1 1 1 0 0 2 1 1 0 0 1 2 0 0 1 2 0 0 0 0 0 2 1 1 0 0 1 1 2 2 1 2 1 0 1 0 1 1 1 1 1 1 0 1 1 1 0 2 0 2 0 0 0 1 0 1 0 2 0 0 0 1 1 0 0 0 0 0 1 2 2 0 2 0 0 0 0 0 0 0 0 2 1 0 2 2 0 0 0 0 0 1 1 0 0 1 0 1 0 0 0 0 0 2 2 0 0 0 1 0 1 0 0 0 1 1 1 1 1 0 0 1 0 2 0 0 0 0 0 0 0 0 1 1 2 0 2 1 1 0 1 1 0 1 1 0 0 1 2 1 0 0 2 1 2 2 0 2 0 1 1 1 1 1 0 2 0 1 2 0 1 0 1 1 1 1 0 0 0 0 1 0 2 0 0 0 2 0 1 1 0 0 0 2 0 0 0 2 2 1 0 0 0 0 2 1 0 1 2 0 0 0 0 1 1 2 0 1 0 0 1 1 1 0 0 2 0 2 0 0 0 1 0 1 1 0 0 0 0 0 1 0 0 2 1 2 1 1 0 0 0 0 0 0 0 0 0 0 0 0 2 0 0 2 0 0 0 0 0 1 0 0 0 1 1 0 0 1 1 0 1 2 0 0 0 0 1 0 1 1 0 2 0 0 0 0 1 0 0 2 0 1 0 2 0 1 1 0 1 1 1 1 0 1 0 0 0 0 0 2 0 0 1 1 1 0 0 0 1 0 0 1 1 0 2 0 0 0 1 1 1 1 0 0 2 1 1 0 0 1 2 0 0 0 2 1 1 2 0 2 1 0 1 2 2 0 0 0 2 0 0 0 0 1 0 1 0 1 0 0 0 0 0 1 0 2 1 0 1 0 0 1 1 0 1 2 0 1 1 0 1 0 0 0 2 0 2 2 0 0 0 0 0 0 2 0 0 0 0 0 1 2 0 1 0 2 2 0 1 0 1 1 0 1 1 1 1 1 1 0 0 1 1 1 1 2 0 0 1 0 0 1 1 0 1 0 0 0 1 1 1 0 0 0 0 0 0 1 0 0 2 0 2 2 0 1 0 0 0 2 1 1 0 0 0 0 0 0 0 1 1 0 1 1 0 0 1 2 0 1 0 1 2 1 2 0 0 1 0 1 2 1 2 2 0 0 1 2 1 1 1 1 2 1 0 0 0 0 2 1 1 2 0 0 1 0 0 2 0 1 0 0 0 0 2 2 0 1 1 2 1 2 0 1 2 0 1 1 1 2 1 0 0 1 1 0 0 1 0 1 2 2 1 2 0 0 0 0 0 0 1 1 0 0 0 0 0 0 0 1 0 2 1 1 0 0 1 0 0 0 0 0 0 0 0 0 0 0 0 0 0 1 2 0 0 1 0 1 0 0 0 1 0 0 0 0 0 0 2 1 0 0 1 0 0 2 0 0 2 0 0 0 1 0 0 2 0 0 1 1 0 2 0 2 2 1 1 0 2 1 2 1 0 1 1 0 0 0 1 2 1 2 2 0 0 0 0 0 0 1 0 2 1 0 2 0 2 2 0 1 2 1 1 1 0 0 0 0 1 1 0 2 0 2 2 0 1 1 1 0 0 1 1 1 1 0 1 0 0 2 0 0 0 0 0 0 0 1 0 0 0 1 2 0 2 0 0 0 0 0 0 0 0 0 2 2 2 2 1 0 0 1 0 0 0 2 2 1 0 1 2 2 2 0 0 0 0 1 1 0 2 2 0 0 0 1 0 0 1 0 1 1 1 1 2 1 0 1 2 1 1 0 0 2 0 0 2 0 0 1 0 0 0 0 0 1 0 0 2 1 2 0 0 0 0 0 1 0 0 2 2 0 2 2 0 0 0 1 1 0 1 1 1 0 1 2 0 0 0 0 0 1 0 1 1 0 0 1 0 0 0 0 0 0 0 1 0 0 0 0 0 1 0 0 1 0 0 1
18 0 0 0 0 0 0 2 1 1 0 1 0 2 1 1 1 1 1 0 0 2 1 2 2 0 0 0 2 2 1 0 1 1 1 1 1 0 1 1 1 0 1 1 1 0 1 0 0 0 0 0 1 1 1 1 1 0 1 2 0 1 0 0 0 1 2 1 0 0 0 1 2 2 2 2 2 1 1 1 0 0 0 0 0 0 0 0 2 2 0 1 0 1 0 0 0 1 0 1 0 1 0 0 2 2 1 0 0 2 1 1 0 0 0 0 0 0 0 2 2 0 2 2 0 1 0 1 2 2 0 0 0 0 0 0 0 0 0 0 1 1 0 0 2 2 1 0 1 2 0 0 0 0 0 0 1 0 0 0 1 1 1 2 2 2 2 0 1 1 0 1 0 2 1 2 0 0 1 2 0 2 1 1 0 0 1 1 0 1 0 2 0 0 1 0 0 0 1 0 0 1 0 2 2 1 2 0 1 0 1 0 0 0 0 2 0 0 2 1 0 0 0 0 0 0 0 0 0 2 0 0 1 1 1 1 0 2 2 0 0 1 1 0 2 0 0 0 0 0 0 0 1 0 0 1 1 1 0 0 1 1 0 0 1 0 0 0 2 0 0 1 0 1 1 1 0 2 1 0 1 1 2 1 1 1 0 1 0 1 0 1 0 2 2 2 0 2 0 1 0 0 2 0 1 0 0 2 1 1 0 1 0 1 1 0 2 0 1 0 0 1 1 0 2 0 1 2 0 1 0 1 0 0 0 0 0 1 1 1 1 1 1 0 0 0 1 0 1 0 2 0 0 0 1 1 1 0 0 2 0 1 0 0 0 2 0 2 2 0 0 0 0 0 0 0 1 1 1 1 0 1 1 1 0 1 1 0 0 1 0 0 0 1 2 0 1 1 0 2 1 2 0 2 1 0 0 1 1 1 1 1 0 1 1 2 0 1 0 1 0 1 2 0 0 2 1 0 0 0 0 1 1 1 2 1 0 2 0 1 0 0 2 0 0 1 0 1 1 1 1 0 0 2 0 0 1 2 2 2 0 0 0 0 0 1 1 1 2 0 1 1 2 0 1 0 1 0 2 2 1 0 0 0 2 0 0 0 2 1 1 2 0 1 0 0 2 1 1 1 1 1 1 1 0 0 1 0 0 0 0 1 0 0 0 0 0 2 0 1 1 1 1 0 0 1 1 0 0 2 0 0 2 1 0 0 1 1 0 0 1 2 1 1 2 0 1 1 1 0 1 2 0 0 2 0 0 0 1 1 1 0 0 0 0 0 1 2 2 0 0 0 0 0 0 0 1 1 1 1 1 0 0 0 0 0 0 0 1 0 1 0 1 1 0 0 0 0 0 0 0 0 0 1 2 0 2 1 0 2 0 0 0 0 0 0 0 0 2 0 0 0 0 1 1 0 0 1 0 0 1 1 0 1 0 1 1 0 1 1 1 1 0 1 0 0 0 2 0 0 1 1 1 1 0 0 1 2 2 0 0 0 0 1 1 1 1 0 0 1 1 1 1 0 0 1 1 1 2 2 1 1 1 0 1 0 1 2 0 0 0 0 0 0 1 0 0 2 2 2 1 0 0 0 2 0 1 2 0 0 0 0 0 1 0 0 0 1 1 0 0 0 1 0 0 1 1 0 0 0 1 1 0 0 0 1 1 0 1 2 0 2 1 0 0 1 1 0 0 0 0 0 0 0 0 0 2 0 2 2 0 0 2 1 0 0 2 2 0 2 0 1 0 0 0 1 1 0 2 2 1 0 1 0 0 1 0 1 0 2 0 2 1 0 1 0 1 1 0 0 1 0 0 1 2 1 1 0 1 1 0 0 1 1 1 2 2 1 0 0 0 0 0 1 2 2 2 0 1 1 0 1 0 1 1 2 1 1 1 0 0 1 0 0 0 0 0 1 0 0 1 0 0 2 0 0 0 2 0 0 1 2 1 0 1 0 0 0 1 0 0 0 2 1 2 2 1 0 1 0 0 0 0 0 0 0 0 2 0 2 2 2 1 0 2 2 2 0 0 1 0 1 1 1 2 0 1 0 0 1 1 0 0 0 0 2 2 1 1 0 1 0 2 1 0 2 2 0 1 1 2 0 0 2 0 0 0 0 0 0 0 0 1 0 0 1 0 0 0 0 1 1 0 2 1 0 2 1 0 1 1 1 0 0 1 1 1 0 0 1 0 0 0 1 0 0 0 0 2 0 0 0 0 0 0 0 0 1 1 1 0 1 0 0 1 0 1 0 0 1 0 1
19 0 0 0 1 0 0 0 0 2 0 1 0 0 0 0 0 1 1 0 0 2 1 1 1 1 0 0 2 2 2 1 2 1 2 0 2 2 0 0 0 1 1 1 1 1 0 0 0 1 1 0 0 0 2 2 0 1 2 1 1 2 0 2 0 0 1 0 0 0 0 0 0 2 0 2 2 1 1 0 1 0 0 0 1 0 0 0 2 2 0 1 1 2 0 0 0 1 1 1 0 0 0 2 0 0 2 1 1 1 0 1 0 0 0 0 0 0 1 1 1 1 2 1 1 1 1 0 2 1 0 0 0 1 2 1 0 0 0 0 1 2 0 0 2 2 0 0 0 0 0 0 1 0 0 0 1 0 0 0 0 2 1 2 1 2 2 1 1 1 0 1 0 0 0 0 0 0 1 1 0 0 1 2 1 1 1 1 0 1 1 2 1 0 1 1 2 1 0 0 0 1 0 0 0 1 2 2 0 0 1 0 2 0 0 2 0 0 1 0 1 1 1 0 0 2 1 0 0 0 0 0 0 0 0 0 0 2 1 1 0 0 2 1 2 0 0 0 0 0 0 1 0 0 0 2 1 0 0 0 0 0 0 0 0 0 1 0 1 1 0 2 0 2 0 0 0 0 1 0 0 0 2 0 1 1 0 2 1 2 0 1 2 2 2 0 2 1 1 0 0 1 1 1 0 1 1 2 1 1 1 0 0 0 1 1 2 1 0 0 0 1 2 1 2 0 0 1 1 1 0 1 0 0 0 0 0 1 1 0 0 0 2 0 0 0 0 0 0 1 2 0 0 0 1 1 1 0 0 2 0 2 1 0 1 2 0 2 2 0 0 0 0 0 1 1 1 1 0 1 0 2 2 2 1 1 1 0 0 0 1 1 0 0 2 0 0 0 1 1 1 1 0 0 0 1 0 2 0 2 0 0 0 0 0 0 0 1 0 1 1 1 0 1 1 1 1 1 1 0 0 1 0 1 0 1 0 1 0 0 1 0 1 0 0 2 1 2 0 0 0 1 0 2 2 1 2 2 2 1 1 0 0 0 0 0 0 1 2 0 0 0 1 2 2 0 2 0 2 1 1 0 0 1 2 0 0 1 2 0 1 2 1 2 1 0 1 1 1 0 1 0 1 1 0 0 2 0 1 0 1 1 0 0 0 0 0 2 0 0 0 2 2 0 0 2 0 0 2 2 0 0 0 0 2 1 1 1 2 1 2 2 0 1 1 0 0 1 1 0 1 2 0 0 2 0 0 1 1 0 0 0 0 0 0 0 0 1 1 0 0 1 0 0 0 0 1 2 2 1 1 0 0 1 0 1 1 1 1 0 1 0 0 0 0 1 1 0 0 0 0 2 1 1 0 1 0 1 0 2 2 0 0 0 0 0 0 0 1 0 0 0 0 0 0 1 1 1 0 0 1 1 1 1 1 1 1 1 2 0 1 1 0 1 2 2 2 0 0 0 2 0 1 0 0 0 2 1 1 0 0 0 0 1 1 2 0 1 1 0 0 0 1 1 0 0 0 0 0 0 2 0 0 1 1 0 1 1 1 0 0 0 1 2 1 1 1 1 0 0 0 0 0 1 2 1 2 1 0 0 0 0 0 1 1 0 0 1 1 0 0 0 1 0 0 1 1 0 1 1 1 1 0 0 0 0 1 0 0 2 0 2 1 1 0 0 1 0 0 0 0 0 0 0 0 0 0 0 1 1 0 1 2 2 0 1 2 1 0 1 1 1 0 0 0 0 2 0 1 1 2 1 1 0 0 0 1 2 2 2 0 0 2 1 2 1 1 0 0 0 0 0 0 2 1 2 2 1 0 2 0 0 0 2 0 2 2 0 2 1 1 1 0 0 1 1 0 1 0 1 0 0 1 0 0 1 0 2 2 0 1 2 1 0 0 0 0 0 0 0 1 0 0 1 0 0 1 0 0 0 0 2 0 0 0 0 1 1 1 0 0 0 1 1 1 0 0 2 1 2 2 2 0 0 0 0 0 2 0 2 2 1 1 0 2 2 2 0 0 0 0 0 0 0 0 2 0 1 0 1 0 0 0 0 0 2 2 1 2 1 1 0 2 1 0 1 1 0 1 1 2 0 1 1 1 1 0 0 0 0 0 0 0 0 0 2 0 2 1 0 0 0 0 2 2 0 2 2 2 0 0 0 1 0 0 1 1 0 0 0 2 0 0 0 0 0 0 1 0 0 0 2 0 0 0 0 0 0 0 0 0 0 0 0 1 0 1 0 1 0 0 0
20 1 0 0 1 0 0 1 0 0 1 1 0 0 0 0 0 2 1 0 0 2 0 2 2 0 1 1 2 1 0 0 0 0 2 0 2 1 1 1 0 1 0 0 1 0 1 0 0 1 1 0 0 0 1 1 1 0 0 1 0 0 1 1 0 0 1 1 0 0 0 2 1 2 1 2 2 1 1 0 0 0 1 1 2 1 1 0 1 1 0 0 1 2 1 0 0 2 1 2 0 0 0 1 1 1 2 1 1 1 0 1 0 2 0 2 2 1 1 0 1 1 2 0 2 0 2 1 2 1 0 0 0 0 1 0 0 0 0 1 1 1 0 0 0 0 0 0 0 1 0 0 0 1 1 0 1 1 0 0 1 0 2 2 2 2 2 0 1 1 0 1 1 0 2 2 2 0 0 1 0 0 1 1 0 0 0 2 0 0 2 2 0 1 2 1 1 0 0 0 0 0 0 2 2 0 2 0 1 0 2 0 1 0 0 2 0 0 1 1 0 0 0 0 1 0 0 0 0 1 0 0 0 0 0 0 0 2 2 0 0 0 2 0 2 0 0 0 1 0 0 0 1 0 0 2 1 2 1 0 0 0 0 0 1 1 0 0 1 0 0 2 0 1 1 1 0 1 1 0 0 0 2 2 0 0 0 1 1 2 0 1 2 2 2 0 1 1 0 2 0 0 2 0 1 1 1 2 0 0 1 1 0 0 2 0 0 0 1 0 0 2 1 2 0 0 0 2 0 1 0 1 0 0 0 1 0 1 1 1 1 1 2 0 0 0 1 0 1 1 1 0 0 1 1 0 1 0 0 2 0 2 1 0 1 0 0 2 2 0 0 0 0 0 0 0 2 2 1 1 1 1 0 0 0 0 0 0 0 0 0 0 0 0 2 1 1 2 0 0 0 1 0 1 0 1 0 2 0 1 1 0 0 0 0 1 1 0 0 0 0 1 1 0 2 2 0 1 1 0 2 0 1 1 1 1 0 0 0 0 1 0 2 0 0 1 0 1 0 0 0 0 0 2 2 2 2 2 2 0 0 0 1 1 0 1 1 1 2 0 1 1 2 0 2 0 2 0 2 1 1 0 0 0 2 2 0 0 2 1 0 1 0 1 1 0 0 0 1 1 1 1 0 2 0 0 1 0 1 0 1 1 0 1 0 0 0 2 0 2 2 0 2 2 2 2 0 0 0 2 0 0 0 0 0 0 1 0 0 0 2 2 0 1 2 1 0 1 1 0 0 1 0 0 2 1 0 1 0 0 0 0 1 0 0 0 0 0 0 1 0 2 0 0 0 0 1 0 0 2 0 0 1 0 1 1 1 1 1 1 1 0 2 0 0 0 1 0 0 0 0 2 2 0 1 2 1 1 0 2 0 0 0 0 0 0 0 0 0 0 0 0 0 0 0 0 2 1 0 0 0 0 1 2 0 0 2 0 1 1 1 0 0 1 2 1 1 2 0 0 0 0 2 0 0 0 2 2 2 0 0 0 1 0 0 1 0 0 1 1 1 0 0 0 0 0 0 0 0 0 1 1 0 1 1 1 2 2 0 1 0 0 0 0 0 0 0 2 2 2 1 0 0 1 2 1 1 1 1 0 0 0 0 1 0 0 0 2 1 0 0 0 0 1 1 1 2 0 0 0 0 1 0 0 0 0 0 0 1 0 0 1 0 0 0 0 1 0 0 1 0 1 1 0 0 0 0 0 0 0 2 1 2 0 0 0 1 1 0 2 0 0 0 1 1 1 2 0 1 1 1 1 0 1 1 1 1 1 1 1 0 1 2 2 2 1 1 0 0 0 1 0 1 2 1 1 0 0 0 2 1 1 1 1 1 2 2 1 1 0 1 1 0 2 2 1 1 0 1 1 0 1 2 0 0 1 0 1 2 0 0 0 1 0 1 0 1 0 0 0 2 0 0 2 0 0 0 0 0 0 0 1 1 0 1 2 1 0 1 0 0 0 2 1 2 1 0 0 2 2 2 2 0 0 0 0 1 0 1 1 1 2 2 0 2 2 2 0 0 1 0 1 2 2 2 0 1 0 1 1 1 0 1 0 1 1 1 0 2 2 0 0 1 0 0 1 1 0 0 1 2 0 1 2 0 1 1 0 1 1 0 0 1 2 1 2 0 0 0 0 2 0 1 1 1 0 1 0 0 1 1 0 1 1 1 0 0 1 0 0 1 0 0 0 0 1 0 1 0 0 0 2 1 1 0 0 0 1 0 1 0 0 0 0 0 1 0 0 0 0 0 0
21 1 0 0 0 0 1 1 0 2 1 0 1 0 0 0 0 0 0 1 1 2 1 2 2 0 0 0 2 2 2 0 2 1 2 1 1 2 0 0 1 1 0 0 2 0 0 0 0 0 0 0 0 0 1 2 0 0 1 2 0 0 0 2 0 0 1 2 0 0 0 2 2 1 2 1 1 2 2 0 0 0 1 1 1 0 1 0 2 2 0 0 0 2 0 0 1 0 0 1 0 1 1 1 0 0 2 1 1 1 1 2 1 2 1 2 2 0 2 2 2 0 1 1 0 0 0 0 2 2 0 0 0 0 0 0 0 0 0 1 1 2 0 0 0 0 1 0 0 0 0 0 2 0 1 0 0 1 1 1 1 1 2 2 1 2 1 0 1 1 0 0 0 2 1 0 0 0 0 0 0 1 0 2 0 2 2 2 1 1 0 2 0 1 1 0 1 1 0 0 0 0 0 2 1 1 2 1 1 0 0 0 1 0 0 2 1 1 2 1 1 1 0 0 0 0 0 0 0 1 0 0 0 0 0 0 0 2 2 1 0 0 2 1 2 1 1 0 0 0 0 0 0 0 0 1 1 2 0 0 0 0 1 0 0 0 0 1 1 0 2 0 0 0 0 0 0 1 1 0 0 1 1 1 0 1 1 2 1 2 0 1 0 2 1 1 0 1 1 2 1 0 2 0 0 1 2 1 1 1 0 0 0 0 1 1 2 1 1 0 0 1 0 1 1 0 1 0 2 1 0 1 0 0 0 0 0 2 0 0 0 0 2 0 0 0 1 0 0 1 2 0 0 0 2 0 1 1 1 1 1 2 0 0 0 2 0 2 2 1 0 0 1 1 2 1 2 2 0 1 2 1 1 1 0 0 1 0 0 0 1 0 0 0 2 0 1 1 1 1 1 1 0 2 2 0 0 1 0 0 2 0 0 1 1 1 0 0 0 0 0 1 0 0 2 1 0 0 0 0 2 0 0 2 0 0 0 0 0 0 2 0 1 2 1 2 0 1 0 0 0 0 0 2 1 1 1 2 2 2 1 0 1 0 1 0 0 1 1 1 1 1 2 0 1 0 1 0 2 2 2 1 0 0 2 0 0 0 1 0 1 0 1 0 1 0 1 0 0 1 2 1 2 0 0 0 0 0 0 0 0 0 0 1 0 0 0 2 0 2 1 0 2 0 1 1 1 0 0 2 1 0 2 0 0 0 2 1 2 1 1 1 0 2 2 1 1 0 1 1 0 1 0 0 1 1 0 1 0 0 1 0 0 0 0 0 0 0 0 1 0 1 1 0 0 1 1 1 2 0 1 0 1 0 1 1 2 0 0 0 1 1 1 0 0 0 0 0 0 0 0 2 1 0 1 0 1 2 0 2 1 0 0 1 0 0 1 0 0 2 2 2 0 1 1 0 1 1 0 0 1 1 0 1 0 2 2 1 2 0 1 1 0 1 1 0 0 1 0 0 1 0 0 1 0 0 1 2 2 0 0 0 0 0 0 0 0 1 1 1 0 0 0 0 0 0 0 0 1 1 1 0 0 1 1 1 1 1 2 1 0 0 1 2 0 1 1 1 2 2 1 0 0 1 2 1 1 1 1 0 0 0 0 0 0 0 1 1 0 0 0 0 1 1 1 2 1 0 1 0 1 1 1 0 0 2 2 0 2 2 0 2 1 0 0 0 2 0 0 0 0 0 0 0 0 1 0 0 0 0 0 0 2 1 0 0 2 1 0 2 0 0 1 1 1 1 2 0 1 0 1 1 1 0 0 2 0 2 1 2 0 1 2 0 1 0 0 2 0 0 1 0 0 1 2 1 1 0 0 1 0 0 2 0 2 2 2 0 2 0 1 1 0 0 2 1 1 0 1 1 0 1 2 0 0 0 0 1 1 0 0 1 1 0 0 1 1 1 1 1 1 0 0 2 0 0 0 0 1 1 0 1 0 0 1 0 1 0 1 1 0 1 2 0 1 0 0 1 2 2 1 2 0 0 1 1 0 2 0 2 2 2 2 0 1 1 2 0 0 0 0 0 1 1 2 1 0 1 0 0 0 0 0 0 0 2 2 0 2 2 0 0 1 1 0 2 2 1 0 0 2 1 0 1 0 1 1 1 0 0 0 1 2 0 1 2 0 0 0 0 2 0 1 1 1 0 1 2 0 0 0 1 1 0 1 1 1 0 1 1 1 0 0 0 1 0 0 0 2 0 2 2 0 0 0 0 0 0 0 1 0 0 0 0 1 0 0 0 1 1 0 1
22 1 0 0 0 0 0 1 0 1 0 0 2 2 1 1 0 0 0 1 2 1 0 2 2 0 1 0 1 2 1 0 0 1 2 1 2 2 0 0 0 2 0 0 1 0 0 0 0 0 0 0 0 0 2 1 0 0 2 1 0 1 0 2 0 0 1 2 0 0 0 0 2 2 2 2 1 1 1 0 0 0 1 1 1 0 0 1 2 2 1 1 0 1 0 0 0 0 0 1 0 1 1 0 1 1 2 0 1 1 0 1 1 2 2 2 2 0 1 1 1 0 2 0 1 1 1 0 1 1 0 0 0 0 0 0 0 0 0 0 1 1 0 0 0 1 0 0 1 1 0 0 0 0 1 2 0 1 1 2 1 2 2 2 1 2 1 0 1 1 0 1 1 1 1 0 0 2 0 0 0 0 0 2 2 1 0 2 0 0 0 2 0 2 2 0 0 0 0 0 0 0 1 1 0 0 2 1 1 0 1 0 1 0 0 2 1 0 1 1 0 0 0 0 0 0 0 0 0 1 0 1 0 0 0 0 0 2 2 1 0 0 1 0 2 0 0 0 0 0 0 0 1 0 0 1 0 2 1 1 0 1 0 0 1 0 1 1 2 0 0 2 1 1 0 1 0 1 2 0 2 0 1 1 0 1 0 1 0 2 1 0 2 2 2 0 1 0 0 1 0 2 1 1 0 0 0 2 1 1 0 1 0 0 1 1 2 2 0 0 0 0 2 1 1 0 0 1 1 1 0 1 0 0 0 0 0 1 1 0 0 0 2 0 0 0 1 0 0 1 1 1 0 0 0 2 0 0 0 0 0 0 2 0 2 1 0 1 1 0 0 0 1 1 0 0 1 2 0 1 1 2 0 0 0 0 1 1 1 0 0 0 1 0 2 0 1 1 1 1 1 1 0 1 0 1 0 0 0 2 0 0 1 1 1 2 1 0 0 0 0 1 2 0 2 2 2 0 0 1 2 1 0 1 1 1 0 1 0 0 1 0 1 1 1 0 0 2 0 0 0 0 0 1 1 0 1 1 1 0 0 0 0 0 0 2 2 1 1 1 1 1 1 1 1 1 1 0 2 1 1 1 0 0 1 2 1 1 2 1 1 2 1 0 1 0 1 0 0 1 2 1 2 0 0 0 0 0 1 0 0 1 0 1 1 0 0 2 0 1 0 1 2 0 0 1 1 0 2 2 0 0 1 0 1 0 1 1 1 1 1 1 0 2 2 1 0 1 1 0 1 1 0 0 2 0 1 1 0 0 0 0 0 0 0 0 0 0 0 0 0 1 0 0 0 0 1 1 1 1 0 0 1 0 0 1 2 0 2 1 0 0 2 0 2 1 1 0 0 0 0 1 2 0 0 2 0 0 0 0 0 0 0 2 2 2 0 0 0 0 0 0 0 1 1 0 1 2 0 0 1 1 1 2 0 1 2 1 1 1 1 2 0 1 2 1 2 1 0 0 0 1 2 0 0 0 1 2 2 0 0 0 0 1 1 1 0 1 0 2 1 0 0 0 1 1 1 0 0 0 1 0 0 2 2 2 1 2 2 0 0 0 1 2 1 0 1 2 0 1 1 0 0 1 1 1 1 1 0 0 0 0 0 1 1 1 0 1 0 0 0 0 1 0 1 2 0 0 0 0 1 1 0 0 0 0 1 0 1 1 1 1 0 0 0 0 0 0 0 0 0 0 0 0 0 1 0 0 0 1 0 0 2 2 0 1 2 0 0 1 1 0 0 0 0 0 2 0 0 0 2 2 0 0 0 2 0 1 1 1 1 1 2 1 2 1 0 0 0 1 1 0 0 2 1 1 1 0 1 2 0 0 1 1 1 2 2 1 2 0 2 2 0 1 2 1 2 2 1 0 1 0 1 1 0 2 0 2 2 0 0 2 0 0 0 0 0 0 0 0 2 0 0 2 0 0 0 0 0 0 0 2 0 0 0 1 2 0 0 0 0 0 1 0 2 0 1 0 0 1 1 2 0 0 0 0 0 1 0 2 2 2 0 0 2 2 2 1 1 0 0 0 2 1 2 2 0 1 0 0 0 0 1 0 1 0 0 1 2 2 0 0 0 1 0 1 0 1 0 0 1 0 0 1 1 0 0 1 1 1 0 1 2 1 1 0 2 1 0 1 0 0 1 0 1 0 1 2 0 0 0 1 0 0 2 0 1 0 0 0 2 0 0 0 0 0 0 1 1 0 1 2 1 1 0 1 1 0 0 1 0 0 0 1 1 0 0 0 2 0 0 0
23 1 0 0 1 0 0 1 0 2 0 0 0 0 0 0 0 1 1 0 0 1 0 2 2 0 0 0 1 2 1 0 1 1 2 0 2 1 0 0 2 0 0 0 1 0 0 0 0 0 0 0 1 1 1 1 1 1 2 0 1 1 0 1 2 1 2 1 0 0 0 0 2 2 2 2 1 0 0 1 0 0 0 0 0 1 0 1 2 2 1 2 0 1 1 0 0 0 0 2 0 0 1 1 0 0 2 0 1 2 0 0 0 2 0 2 2 0 1 2 2 0 2 0 2 0 2 0 0 0 0 0 0 0 0 0 0 0 0 2 2 2 0 0 1 0 1 0 2 1 1 0 0 0 0 2 1 2 0 0 1 2 2 1 2 2 2 0 1 1 0 1 1 1 2 2 1 0 0 0 0 1 0 2 1 2 1 1 0 0 0 1 1 0 2 1 1 1 0 1 0 0 0 1 1 1 2 1 1 0 2 0 1 0 0 2 1 0 0 0 0 0 0 0 0 0 0 0 0 1 0 0 1 0 0 0 0 2 1 1 0 0 1 0 1 0 0 0 0 0 0 0 1 1 1 2 0 1 0 0 0 0 1 0 0 0 0 1 1 0 0 2 1 1 0 0 1 2 2 0 1 0 2 2 0 0 0 0 0 1 0 1 0 1 0 0 0 0 0 2 0 0 1 1 0 0 0 1 1 0 0 0 0 1 0 0 2 0 0 1 1 0 1 0 1 0 1 1 0 1 0 2 0 0 0 1 0 1 0 1 1 1 2 0 0 0 1 0 0 0 0 0 0 0 1 1 0 0 0 0 1 1 1 1 0 1 1 2 2 0 1 1 0 0 0 0 0 1 0 1 1 2 0 0 0 0 1 0 0 1 0 1 2 1 1 1 1 0 0 1 1 2 0 1 0 0 1 2 0 2 0 0 1 0 1 1 0 0 0 0 0 1 0 0 2 2 2 0 0 0 0 0 1 1 1 0 1 1 0 0 1 0 2 1 1 2 0 1 1 0 0 0 0 1 1 0 1 1 1 0 0 0 1 1 0 0 0 0 2 0 2 2 1 1 0 0 0 0 2 0 0 0 0 1 1 1 1 0 2 1 1 2 0 1 0 0 0 0 1 0 1 1 2 0 0 0 0 1 0 1 0 0 0 0 0 0 0 2 0 1 1 2 2 1 1 2 0 0 1 2 0 1 2 1 2 0 0 1 1 0 0 1 0 1 1 1 0 0 2 0 0 0 0 0 2 1 0 0 0 0 0 0 0 1 0 1 0 0 0 2 1 1 1 0 0 1 1 1 1 2 0 0 0 0 0 0 0 0 1 0 0 0 2 1 1 0 1 1 1 0 1 1 0 1 2 0 2 1 0 1 0 0 0 1 0 0 1 0 0 0 0 0 0 1 1 0 1 1 0 0 1 1 0 1 0 1 2 1 2 0 2 1 0 1 2 1 0 1 1 0 0 1 1 1 1 1 2 2 2 0 0 0 0 1 1 1 0 2 0 0 0 0 1 0 1 0 0 1 1 1 2 1 0 2 2 2 2 0 2 0 0 0 0 0 1 0 0 2 0 1 0 1 0 1 1 2 2 2 0 0 0 0 0 1 1 0 0 1 0 0 0 0 0 0 0 1 1 0 2 1 1 1 1 0 0 1 2 0 1 2 1 1 0 0 0 0 1 1 0 0 0 0 0 0 0 0 0 0 0 0 0 0 2 1 0 0 2 2 0 1 1 0 0 0 0 0 1 0 1 2 0 0 1 1 1 0 1 2 1 2 0 1 2 1 1 1 0 0 0 0 0 0 2 2 0 0 2 0 0 2 1 1 0 2 0 2 2 0 2 1 1 2 0 2 2 2 2 2 0 1 1 0 1 0 0 0 0 0 0 0 1 1 2 0 1 0 1 2 2 0 1 1 0 2 0 1 2 0 0 0 0 2 1 0 1 0 1 0 0 0 0 1 1 0 2 0 0 1 2 2 2 2 0 0 0 0 0 1 0 2 2 0 0 0 2 2 2 0 0 1 0 1 2 2 2 1 1 1 0 1 0 0 0 0 0 2 2 1 2 1 0 2 2 2 0 0 0 0 0 0 2 0 0 2 0 0 0 1 0 0 0 0 2 2 2 0 1 0 0 0 2 0 1 1 1 0 2 2 1 0 0 1 0 1 1 0 0 1 1 1 0 0 1 0 0 0 1 2 0 0 0 2 0 0 0 0 0 0 0 1 0 0 0 1 1 0 0 0 0 0 2 0
24 0 1 1 0 0 0 0 0 1 0 0 1 1 1 1 0 1 1 0 1 2 0 2 2 0 2 0 2 2 0 0 1 1 1 1 1 1 0 1 1 0 0 1 1 0 1 0 0 0 0 0 1 1 1 2 0 0 0 1 0 1 0 1 1 1 1 0 0 0 0 0 2 2 2 2 2 2 2 0 0 0 1 1 1 0 0 0 2 2 0 1 0 1 1 1 0 0 0 1 0 1 0 1 1 1 2 1 0 2 1 1 0 2 0 2 2 0 1 2 2 0 0 0 0 0 0 0 0 0 0 0 0 0 0 0 0 0 0 1 0 2 0 0 1 1 0 1 1 1 0 2 0 0 1 1 1 1 0 0 1 0 2 1 0 1 1 0 2 0 0 2 0 2 1 0 0 0 0 0 0 0 0 1 0 1 1 2 1 1 1 2 0 2 2 0 0 0 0 0 0 0 0 2 2 0 2 0 0 0 1 0 1 0 0 2 0 0 1 1 0 0 0 0 0 0 0 0 0 0 0 0 0 1 1 0 1 2 2 0 0 0 1 1 2 0 0 0 0 0 0 1 1 1 1 1 0 2 0 0 1 1 0 0 0 0 1 0 2 0 0 1 0 0 0 1 0 1 1 0 1 1 1 1 1 1 1 2 0 2 0 1 1 2 1 1 0 0 1 1 0 0 2 0 0 0 0 2 0 0 1 0 0 1 2 0 1 0 0 0 0 2 0 1 1 0 1 1 1 1 0 2 1 0 0 0 0 1 1 1 1 1 1 0 0 0 1 0 2 1 1 0 0 0 2 0 1 0 0 0 0 0 1 1 1 0 0 2 2 0 0 0 1 1 2 1 2 2 1 1 1 1 2 1 0 2 1 1 1 0 1 1 0 0 2 0 0 0 2 2 2 2 0 2 1 1 0 0 0 0 0 2 0 2 2 2 0 0 0 0 0 0 1 1 0 2 0 0 0 0 0 0 2 0 2 0 0 0 0 0 0 0 1 0 0 2 0 1 1 0 0 0 0 2 1 1 1 2 1 1 2 0 1 1 1 2 1 1 2 1 1 1 1 2 1 1 0 0 1 1 1 0 0 0 1 1 1 1 1 1 0 1 0 1 0 0 0 0 0 1 2 2 2 1 1 1 2 1 0 0 0 0 0 0 0 0 0 1 0 1 1 1 2 0 0 1 1 0 0 2 1 1 0 0 1 0 1 1 1 1 1 1 0 1 2 0 0 0 2 0 0 0 0 0 1 1 0 0 0 0 0 0 2 0 1 1 0 0 0 1 1 2 0 0 0 0 1 2 2 1 0 0 0 0 0 0 0 0 0 0 0 0 2 1 0 0 0 0 0 0 0 1 1 1 1 0 0 0 0 0 1 0 0 0 0 1 0 0 1 0 0 0 0 0 0 0 2 2 0 0 0 0 0 2 0 0 2 0 2 0 1 1 0 2 2 1 1 0 0 0 1 1 2 0 0 0 1 2 2 1 1 0 1 1 1 1 1 1 0 2 2 0 0 0 0 0 2 0 0 1 0 1 0 1 2 2 0 1 1 0 0 0 1 1 0 0 1 1 1 1 0 0 0 0 1 1 2 1 0 0 1 1 1 1 1 1 0 1 1 0 0 0 0 0 0 2 0 0 1 1 2 1 0 0 0 0 1 0 0 1 0 0 0 1 0 1 2 1 0 1 1 1 0 0 0 1 1 0 0 0 0 0 2 1 1 1 2 1 0 0 0 0 0 0 1 0 1 0 1 1 1 1 1 1 1 1 0 1 1 2 0 1 2 0 1 0 1 2 0 0 2 0 0 1 2 2 1 0 0 1 0 0 2 0 2 2 2 0 2 0 2 2 0 1 2 1 1 2 0 0 0 0 2 0 0 0 0 1 2 0 1 1 2 0 0 2 2 0 0 0 2 0 0 1 1 0 1 2 0 0 1 2 0 0 0 1 1 0 1 0 1 0 1 1 1 2 0 1 1 2 2 2 0 0 0 0 0 1 0 1 1 1 0 0 2 2 2 0 0 1 0 1 1 1 2 1 1 1 1 1 0 0 0 0 1 1 2 2 2 2 0 1 2 0 0 1 1 1 0 1 2 1 0 1 0 0 1 1 0 0 0 0 2 0 1 0 1 0 0 0 1 0 1 1 1 0 2 2 1 0 0 1 0 0 2 0 1 0 1 1 0 0 0 0 1 1 1 1 2 0 1 2 0 1 0 0 0 1 0 2 1 0 0 0 0 0 0 0 1 0 1 2
25 1 0 0 1 0 0 1 1 2 0 0 0 2 0 0 1 2 1 1 0 2 0 2 2 1 0 0 1 2 0 0 2 1 1 1 2 2 1 0 0 0 0 0 2 0 0 0 0 1 1 0 0 0 2 0 1 0 1 1 0 1 0 1 0 0 0 0 0 0 0 0 1 2 1 2 2 0 0 2 0 0 1 1 2 1 1 1 2 2 0 0 0 2 0 0 1 0 0 1 0 0 0 1 1 1 2 0 1 1 1 2 0 1 0 1 0 0 2 1 1 0 1 1 0 1 0 0 2 0 0 0 0 0 0 0 0 0 1 0 1 2 0 0 1 1 0 0 0 1 0 0 0 0 0 0 0 0 0 0 1 1 2 2 0 1 0 0 0 2 0 1 0 2 2 0 0 0 0 0 0 1 2 2 0 0 2 1 0 0 0 1 1 0 1 1 2 1 0 0 0 0 0 2 2 0 2 0 0 0 1 0 1 0 0 2 1 0 0 0 0 0 0 0 0 0 0 0 0 1 0 1 0 1 1 1 0 2 2 0 0 0 1 0 2 0 0 0 0 0 0 0 1 0 0 1 1 1 1 0 0 0 0 0 2 1 0 0 1 0 0 1 0 2 1 1 0 0 0 0 0 2 2 2 0 0 1 1 0 1 0 0 2 2 2 0 2 1 1 2 1 0 2 0 0 0 1 1 1 1 0 1 0 0 2 1 2 0 2 0 0 0 2 1 1 0 1 1 0 1 0 1 0 0 0 0 0 2 0 0 0 0 2 0 1 1 1 0 1 1 1 0 0 0 1 1 1 0 0 1 1 2 2 0 2 0 0 0 0 0 0 0 0 0 1 1 1 0 0 2 2 0 0 0 0 0 1 1 1 0 0 0 1 0 1 1 2 1 0 0 0 0 0 2 2 0 0 1 0 1 1 1 1 0 1 2 0 0 1 0 0 1 1 1 0 1 1 0 0 1 1 1 0 1 0 1 1 2 0 1 1 0 2 1 1 1 0 1 0 0 0 0 0 2 1 1 1 0 0 0 1 0 0 0 0 0 0 2 2 0 1 1 1 1 1 0 0 0 1 0 0 0 1 0 2 0 0 1 2 1 0 2 1 1 0 0 0 1 2 1 1 0 2 0 0 0 1 0 1 0 1 0 0 0 1 0 0 2 0 0 0 2 1 0 0 1 1 0 0 2 0 1 1 1 0 0 0 1 2 1 0 1 0 1 2 1 1 0 2 0 0 0 0 0 1 1 0 0 0 0 0 0 0 0 0 0 0 0 0 1 1 2 0 0 0 0 0 2 2 1 1 0 0 0 0 0 1 0 1 0 0 0 0 2 0 1 0 0 0 0 0 2 0 1 2 0 1 0 1 0 1 0 0 1 0 0 1 0 0 1 0 0 0 0 0 0 2 0 0 0 1 1 0 2 0 0 2 0 2 0 2 0 0 1 1 1 1 0 0 0 0 1 0 1 1 1 2 1 1 0 0 0 1 2 2 2 1 2 0 1 1 0 1 0 0 0 0 0 1 1 1 1 0 1 1 1 0 2 0 1 0 0 1 1 1 0 0 1 0 1 1 0 0 2 2 2 1 2 0 1 1 1 1 1 0 1 0 0 1 0 0 0 1 0 0 1 1 1 2 2 2 2 0 0 0 1 0 0 0 1 0 0 0 1 0 0 1 1 0 1 0 1 0 0 1 1 2 0 1 1 0 0 2 0 0 1 2 1 0 2 0 0 0 2 2 0 1 0 0 0 2 2 2 0 0 1 0 2 2 1 0 0 2 1 1 1 0 2 0 0 1 0 0 2 1 2 2 0 0 0 0 0 1 0 0 1 0 0 2 0 2 1 0 1 1 1 1 1 0 0 0 0 1 0 0 0 0 0 0 0 0 0 0 0 0 0 0 1 1 1 1 0 0 1 0 0 1 0 1 0 0 2 1 0 2 1 2 0 2 1 2 0 0 1 2 0 0 2 1 2 2 2 1 0 0 1 0 2 0 2 2 1 1 0 2 2 2 0 1 0 0 2 2 2 2 1 1 0 0 1 0 0 1 0 1 1 1 0 2 0 1 1 1 1 0 1 1 1 1 1 2 0 0 2 0 0 0 1 0 0 0 0 1 2 1 2 0 1 0 0 2 0 2 0 0 0 0 1 0 0 0 1 1 0 0 1 2 1 1 1 1 0 0 1 0 1 0 0 2 0 0 0 2 2 0 1 1 2 0 2 0 0 1 0 2 0 0 0 0 0 0 0
26 0 1 0 0 0 0 1 0 1 0 1 0 1 0 1 0 1 2 1 1 2 0 2 2 0 2 0 1 2 0 1 1 1 0 2 1 2 0 0 0 1 0 0 1 1 0 0 0 0 0 0 0 1 0 0 2 1 2 1 1 2 0 0 0 0 1 0 0 1 1 2 0 2 0 2 2 0 0 0 0 0 0 0 1 0 1 2 2 2 1 2 0 1 0 0 0 1 1 2 1 0 0 0 1 1 2 1 1 1 0 1 1 1 1 1 1 0 0 0 0 0 1 1 1 1 1 1 2 1 1 1 0 1 1 1 1 0 0 0 2 0 0 0 0 0 0 0 0 1 0 0 0 0 0 0 1 0 0 0 0 2 2 2 1 2 1 0 1 1 0 0 1 1 1 0 0 0 0 1 0 2 1 1 0 0 0 1 0 1 0 2 0 1 1 1 0 1 0 0 0 0 0 0 0 1 1 1 2 0 1 0 0 0 0 2 1 0 1 1 1 1 1 0 0 1 1 1 0 2 0 1 0 0 1 1 0 2 2 0 0 0 2 1 2 0 0 0 1 0 0 0 0 0 0 1 0 1 0 0 0 0 1 0 1 1 0 0 2 0 0 1 0 1 0 0 1 0 2 0 0 0 2 2 0 0 1 1 1 1 0 0 1 2 2 1 0 1 0 1 0 0 2 0 1 0 0 2 1 1 0 0 0 0 1 0 2 0 1 0 0 1 1 0 1 0 0 2 1 1 0 2 0 0 0 0 0 1 1 0 0 0 2 0 0 0 2 0 2 0 0 0 0 0 2 0 1 1 0 2 0 2 1 0 1 0 1 1 1 0 0 0 0 0 0 0 1 1 0 1 2 0 2 2 0 0 2 0 0 0 1 0 0 0 2 0 0 0 1 1 1 1 0 1 1 0 1 0 1 2 0 1 0 0 0 0 0 0 0 0 0 0 1 1 1 2 0 0 0 1 2 1 0 2 0 0 0 2 0 1 1 0 1 1 0 2 0 1 0 1 0 1 0 2 1 1 1 2 1 1 0 0 0 0 0 0 0 1 1 1 1 1 2 0 1 0 1 1 1 0 2 1 0 0 2 0 0 0 2 1 1 2 0 1 0 0 1 0 1 0 1 1 2 0 1 1 1 1 0 1 0 0 0 0 0 0 0 2 0 2 2 0 1 0 0 1 1 1 0 1 1 1 0 0 0 1 0 1 0 0 1 2 0 1 2 0 0 0 2 0 0 0 0 1 1 1 0 1 0 1 1 0 1 0 1 1 0 2 2 0 0 0 0 0 1 0 2 2 2 1 1 0 0 0 0 0 2 0 1 0 0 0 0 0 1 0 1 0 0 0 0 1 0 0 2 0 2 2 0 2 0 0 0 0 0 0 2 0 0 1 0 0 0 1 1 0 1 1 0 0 1 1 1 2 0 0 1 0 1 1 0 0 0 1 1 1 1 0 1 0 0 2 0 2 0 0 0 2 1 0 0 0 1 2 2 2 1 1 0 2 2 0 1 1 0 0 0 0 1 1 0 1 0 2 2 2 1 1 1 0 0 0 1 1 1 0 0 2 1 0 0 1 0 1 2 1 1 1 1 0 1 1 0 0 1 0 0 0 1 0 0 0 0 0 0 2 0 0 1 1 1 1 0 0 0 1 1 0 0 0 0 0 0 1 0 1 2 1 0 1 0 1 0 0 1 0 1 0 1 1 0 1 2 0 0 0 1 1 0 2 0 0 0 0 0 0 1 0 1 1 2 1 1 0 0 2 0 2 1 1 1 1 2 1 1 1 0 2 0 0 2 0 0 2 1 2 1 1 0 2 0 0 1 1 1 2 2 1 0 0 0 0 0 1 2 2 1 1 0 1 0 0 0 2 1 0 0 0 1 0 0 0 1 0 0 1 1 1 1 0 2 1 0 2 0 1 1 0 0 0 0 1 0 0 1 0 0 0 0 0 0 0 1 0 1 1 0 0 2 2 2 2 0 0 0 0 0 2 0 1 1 1 1 0 2 2 2 0 1 0 0 0 0 0 2 0 2 1 0 0 0 0 1 0 2 1 1 0 0 0 0 0 0 2 0 2 1 0 0 0 1 0 1 2 0 0 0 1 0 0 0 0 2 1 1 0 2 1 0 0 1 0 1 1 1 0 2 2 1 1 0 1 1 0 1 0 1 0 0 0 0 0 0 1 0 0 2 0 2 0 0 0 2 2 0 0 0 0 0 1 0 0 0 0 1 0 0 0 0 0 0 2
27 0 0 0 1 0 0 2 0 2 0 0 0 0 0 0 0 2 2 1 1 2 0 1 1 0 0 0 2 2 2 1 1 2 1 1 1 2 0 0 0 1 1 1 2 1 1 0 0 0 0 0 0 1 1 1 0 0 0 1 1 2 0 2 0 1 1 1 0 0 0 0 2 2 1 2 1 0 0 0 0 0 0 0 1 0 0 0 2 2 0 2 1 1 0 0 0 2 2 2 2 0 0 0 2 1 2 0 1 1 0 0 1 1 2 2 2 0 2 2 2 0 2 1 1 1 1 1 2 2 0 0 0 0 1 0 0 0 0 0 0 2 0 0 1 1 0 0 1 1 0 0 0 0 0 0 0 0 0 0 1 0 1 2 1 2 1 0 1 0 1 1 0 2 2 0 0 0 0 0 0 1 0 2 1 2 1 2 0 0 1 1 0 1 1 0 0 0 0 0 0 1 0 1 1 1 1 1 1 0 2 0 2 0 0 2 1 1 2 1 0 0 1 0 0 1 1 0 0 1 0 1 0 0 0 0 0 2 2 2 0 0 2 1 2 0 0 0 0 0 0 0 1 1 1 2 0 1 0 0 1 1 0 0 0 0 1 2 1 0 1 0 1 1 1 1 0 1 1 0 1 0 1 2 0 0 0 2 0 2 0 0 2 2 2 0 0 0 0 2 0 0 2 0 0 0 0 2 0 0 0 0 0 0 2 1 2 0 0 0 1 1 2 1 1 0 1 2 1 1 0 0 1 0 0 0 0 2 0 1 1 1 2 0 0 0 0 0 1 1 0 0 0 1 0 1 2 0 0 2 0 2 2 2 1 0 0 2 2 0 1 1 1 1 1 2 2 1 0 1 2 0 0 0 0 0 0 0 0 0 1 1 2 1 1 1 1 1 0 0 0 1 0 2 0 0 1 0 0 1 1 0 0 1 1 1 0 0 1 0 1 1 0 0 1 2 1 0 0 1 1 1 0 2 0 1 0 1 0 0 1 0 1 0 0 0 0 2 0 0 0 1 0 2 2 2 2 1 1 0 1 0 0 0 0 0 0 0 2 0 0 0 2 0 2 1 1 0 2 0 0 0 0 2 0 2 0 0 2 1 1 2 0 1 0 0 0 0 0 1 2 2 1 1 1 1 2 1 0 2 0 1 0 0 0 0 0 2 0 1 1 1 2 1 1 2 0 0 0 2 0 2 0 0 0 1 1 0 1 2 1 1 0 0 2 0 0 1 1 0 0 1 0 0 1 1 0 1 0 1 1 0 0 0 0 0 2 1 1 1 0 0 0 0 0 0 2 1 1 1 0 0 0 0 0 0 1 2 0 0 1 1 1 0 1 0 0 1 1 0 1 0 2 2 2 0 1 0 0 1 0 0 0 1 0 1 0 0 0 0 0 0 0 0 0 0 2 1 0 0 1 2 0 1 0 0 1 1 2 0 1 1 0 2 2 1 1 1 0 0 1 0 1 1 1 0 1 2 2 1 1 0 1 2 2 2 0 1 0 0 0 1 0 0 0 0 0 1 1 1 2 0 0 2 2 2 1 1 1 1 0 0 0 1 0 0 0 1 0 1 1 0 0 0 0 2 2 1 0 0 0 0 0 0 0 2 1 2 2 0 0 0 1 0 0 1 1 1 1 1 2 1 0 1 0 1 1 0 0 1 0 1 0 0 0 1 1 0 0 0 0 0 0 0 0 0 0 0 0 0 0 0 2 1 0 1 2 1 0 1 0 0 1 0 0 1 1 0 2 2 0 0 1 0 0 1 0 2 2 0 1 0 2 0 0 0 0 0 0 1 1 0 1 2 1 1 2 1 1 2 0 0 1 1 1 2 2 1 2 0 2 2 0 1 2 1 1 2 0 0 0 0 2 0 0 0 0 0 1 0 1 1 1 0 0 0 0 1 1 0 2 1 0 1 1 0 1 0 0 0 0 1 1 0 1 1 1 0 2 1 1 0 1 0 1 0 0 0 1 1 0 0 0 0 0 0 0 2 1 1 1 1 0 0 2 1 2 0 0 0 1 2 2 1 2 0 2 1 0 2 1 0 0 0 0 1 1 1 1 0 0 1 2 1 1 2 2 1 0 0 2 0 0 2 0 0 0 0 0 1 0 0 1 1 1 0 0 0 0 0 1 0 1 0 0 1 2 2 0 0 0 1 0 1 1 0 0 0 0 0 1 0 1 1 0 0 0 1 0 0 0 2 0 0 0 0 0 1 0 2 2 0 0 0 1 0 1 0 1 1 1 2
28 1 0 0 0 0 0 1 0 1 0 1 0 0 0 0 0 1 0 1 1 1 1 2 2 1 0 0 2 2 1 2 1 1 1 1 1 2 0 0 0 2 0 1 2 1 0 0 0 0 0 0 2 2 0 0 1 0 0 0 1 1 0 0 0 0 1 2 0 0 0 2 2 2 1 2 2 1 1 0 1 0 1 1 2 0 0 0 1 2 0 1 2 1 1 1 0 0 0 0 0 0 1 1 0 0 2 0 0 2 0 1 1 2 1 2 2 0 1 1 1 1 2 1 0 1 0 0 1 1 0 0 0 0 0 0 0 0 0 0 1 1 0 0 1 1 0 0 1 1 0 0 0 0 0 0 0 1 0 0 0 0 2 2 1 2 1 2 0 0 2 0 0 1 2 0 0 1 0 0 0 0 0 1 0 1 1 1 1 1 0 2 0 1 2 1 1 0 0 1 0 1 0 1 1 0 2 1 1 0 0 0 1 0 0 2 1 1 0 0 0 0 0 0 0 2 1 0 0 0 0 0 0 0 0 0 0 2 2 0 0 0 2 0 1 0 0 0 0 0 0 0 1 0 0 1 1 1 0 0 0 0 0 0 1 0 0 1 1 0 0 2 0 0 0 0 0 1 1 0 1 0 2 1 0 1 0 1 1 2 0 0 1 2 1 1 1 0 0 0 0 0 2 0 1 0 0 1 2 1 0 0 0 0 2 0 2 0 1 0 0 1 1 0 1 0 1 2 0 0 0 1 0 0 0 0 0 1 0 1 1 1 1 0 0 0 1 0 0 2 1 1 0 0 1 1 0 0 0 1 0 2 2 1 2 0 0 2 2 0 1 1 1 1 0 0 2 0 0 2 1 1 0 0 0 0 1 1 1 0 0 0 1 0 2 0 0 1 1 1 1 1 0 2 1 1 0 1 0 0 2 0 0 1 1 2 1 0 0 0 0 1 0 1 1 2 0 0 0 0 0 0 0 1 1 0 0 0 0 0 0 0 1 0 0 0 0 1 0 0 0 0 0 2 2 2 2 2 1 0 0 0 0 0 0 1 1 2 1 1 2 2 2 1 2 1 1 0 1 0 0 0 0 1 1 1 1 0 1 1 0 1 0 1 2 0 1 1 1 1 1 1 2 0 1 1 2 1 0 1 1 0 0 1 1 0 1 2 0 2 0 0 2 1 1 2 0 0 1 2 0 0 2 2 1 0 2 1 1 1 2 1 0 2 2 2 0 0 2 0 0 0 0 0 2 0 0 0 0 0 0 0 0 1 0 0 1 0 0 2 0 1 1 0 1 1 2 2 2 1 0 0 0 0 0 1 0 0 1 1 0 0 1 0 0 0 0 0 1 1 0 2 1 0 1 1 2 1 0 1 0 0 0 1 0 0 0 0 0 0 0 0 0 0 0 0 2 1 0 0 1 1 1 1 1 0 1 0 1 1 0 0 0 1 2 1 1 1 0 0 2 0 1 0 0 0 2 1 1 1 0 0 1 0 0 1 0 2 0 0 0 0 0 0 0 1 1 0 0 0 1 0 0 0 1 1 0 2 1 0 2 2 0 0 0 0 0 2 1 2 1 0 0 0 1 1 1 2 0 0 0 0 0 1 2 1 0 1 1 0 1 0 0 0 0 2 1 1 0 0 1 1 0 0 0 0 1 0 1 2 1 1 0 0 0 0 1 1 0 1 1 1 0 0 0 1 1 0 0 0 0 0 2 2 0 1 2 2 1 1 0 0 1 1 1 0 0 0 1 1 1 0 1 0 1 0 0 1 1 2 0 1 2 0 1 0 0 0 0 2 2 0 1 2 1 1 1 0 0 1 1 1 0 0 0 2 0 1 1 0 0 1 0 1 1 2 0 2 1 0 0 0 1 0 0 0 0 1 2 1 1 2 2 0 1 0 2 0 0 0 2 0 0 2 0 0 0 0 0 0 0 2 0 0 1 1 1 0 1 0 1 0 0 0 0 0 0 1 2 2 2 2 0 0 0 0 1 0 0 2 2 2 0 0 2 2 2 0 0 0 0 2 1 0 1 2 0 0 0 1 1 0 0 0 0 2 2 0 1 1 0 1 1 1 1 2 2 0 0 0 2 0 0 0 2 0 0 1 0 0 0 1 1 2 2 1 0 0 0 0 1 0 1 1 1 0 1 2 2 0 0 0 0 0 1 1 1 0 1 1 0 0 0 1 0 1 0 2 0 0 0 2 1 1 0 0 0 1 0 2 0 0 0 0 0 0 0 1 1 0 0 0
29 0 0 1 1 0 0 2 0 1 0 1 1 1 1 1 0 1 1 0 0 2 0 2 2 0 1 0 1 1 1 0 1 1 2 0 2 1 0 0 1 1 1 1 1 1 0 0 0 1 1 0 0 0 1 1 1 0 0 0 1 1 0 1 0 0 0 1 0 0 0 0 1 1 1 1 1 1 1 1 1 0 0 0 1 0 0 0 1 1 0 0 0 0 1 1 0 0 0 2 0 0 0 1 1 1 2 2 1 1 0 1 1 2 1 2 2 1 2 0 1 2 2 0 2 0 2 1 2 2 1 1 0 0 1 0 1 0 0 2 1 1 0 0 0 1 0 0 0 0 0 0 1 0 0 1 1 1 0 0 1 0 2 2 0 2 2 1 1 0 1 1 1 1 1 1 0 0 0 1 1 1 0 2 0 2 2 1 0 0 0 1 2 0 2 2 2 0 0 0 0 0 0 2 2 0 2 1 2 0 2 0 1 0 1 1 1 1 2 1 1 1 0 1 0 1 0 1 0 2 0 0 0 0 0 0 0 2 2 0 0 1 1 0 2 0 0 0 1 1 1 1 2 0 0 0 0 1 0 0 0 0 0 0 1 0 0 1 2 0 0 2 0 1 0 0 0 0 2 0 0 0 1 2 0 0 0 2 0 2 0 1 1 2 2 1 1 1 1 1 1 0 2 0 1 0 0 2 2 2 0 1 0 1 2 2 2 0 0 0 0 2 2 1 1 0 1 2 1 1 0 2 0 0 0 0 0 2 0 1 0 0 2 0 0 0 1 1 1 1 1 0 1 0 1 0 0 1 0 1 0 1 1 1 1 1 0 2 2 0 0 0 0 0 0 0 2 2 0 1 2 1 1 1 1 1 0 0 0 0 0 0 1 1 1 1 2 0 1 1 1 1 0 2 1 0 0 0 0 2 0 1 0 2 2 2 0 0 1 0 0 1 0 1 0 2 2 0 0 0 0 0 0 2 0 1 1 0 0 0 1 0 0 0 0 1 2 1 1 0 0 0 0 2 1 1 1 2 1 1 1 0 0 0 0 1 1 1 2 0 0 0 2 0 1 1 0 0 1 0 1 0 0 0 1 1 1 0 2 0 2 2 0 0 0 0 0 0 0 2 2 2 2 0 0 0 1 0 0 1 0 0 0 0 1 1 0 1 0 1 0 1 2 0 0 2 0 1 1 1 1 0 1 0 0 1 1 1 1 0 2 2 0 1 2 0 0 1 1 0 0 0 0 0 2 0 0 0 0 0 0 0 1 0 1 1 0 1 1 1 1 0 2 0 0 1 2 1 1 2 0 0 0 0 1 1 1 1 1 0 1 1 2 1 1 2 0 1 1 0 0 0 1 0 1 1 1 0 0 1 0 0 0 2 0 0 1 0 0 1 0 0 0 0 0 1 1 0 0 0 0 0 0 2 0 0 2 0 2 0 1 0 0 1 1 1 1 1 1 0 1 1 1 0 0 0 2 1 1 0 0 0 0 0 0 2 0 0 1 0 0 1 0 0 0 1 1 1 1 1 1 0 0 1 2 1 0 1 1 1 0 0 0 1 1 0 0 2 0 0 0 0 0 0 2 0 0 2 0 0 0 0 0 0 0 1 1 1 1 0 0 0 0 1 0 1 2 0 0 0 0 0 0 0 0 0 1 0 0 1 0 0 0 1 0 0 1 0 0 1 0 0 0 0 0 0 1 0 1 0 0 0 2 0 0 1 2 1 0 2 1 1 1 0 0 0 1 0 1 1 1 0 1 0 0 1 0 2 1 1 1 1 2 0 1 0 0 1 0 1 1 0 1 2 1 1 1 0 0 2 1 1 1 1 1 2 2 0 2 0 2 2 0 1 2 1 1 1 2 0 2 0 2 0 0 1 0 1 1 1 1 2 0 0 0 0 0 1 1 1 1 0 0 1 1 0 1 0 0 0 0 1 0 0 0 1 1 0 2 0 0 0 1 0 2 0 1 2 2 2 2 2 0 1 1 1 0 0 0 2 2 2 1 0 2 2 2 0 0 1 0 1 2 2 2 1 0 2 0 1 1 0 0 0 0 2 2 0 2 2 0 0 1 1 0 1 1 0 0 0 1 1 1 1 0 1 1 0 0 0 0 0 2 0 1 2 0 0 0 0 1 0 2 0 0 0 0 2 1 1 1 1 1 0 1 1 1 0 0 2 0 0 0 0 0 2 0 0 2 1 1 0 2 2 0 1 1 0 0 2 0 1 0 1 0 0 0 1 1 0 1 1
30 1 0 0 0 0 0 0 0 2 0 0 1 1 1 1 0 1 1 1 1 1 0 2 2 0 1 0 2 2 2 0 1 0 2 0 2 2 0 0 1 1 0 0 1 0 0 0 2 0 0 0 1 1 1 2 0 0 1 1 1 1 1 0 0 0 2 1 0 0 0 1 2 1 2 1 1 1 1 1 1 0 0 0 2 0 0 1 2 2 0 1 0 2 0 0 0 1 0 2 0 0 0 1 1 1 2 2 2 0 0 2 1 2 1 2 2 0 0 2 2 0 2 1 1 1 1 2 2 2 2 2 0 1 0 0 0 0 0 0 2 1 0 0 0 0 0 0 0 2 0 0 0 0 0 0 1 1 0 0 0 1 1 1 0 1 1 1 1 0 1 1 0 2 2 0 0 0 0 1 1 2 0 1 1 1 0 2 1 1 0 1 1 0 1 0 0 0 0 0 0 1 0 0 0 1 1 1 2 0 1 0 2 1 0 2 0 1 2 1 0 0 0 0 0 1 1 0 0 1 0 0 0 0 0 0 0 0 0 0 0 0 1 0 1 0 0 0 2 0 0 0 1 0 0 2 1 2 1 1 0 1 0 0 0 0 0 1 1 0 1 1 0 0 0 0 0 0 1 0 1 0 2 2 1 0 1 1 0 1 0 1 1 2 1 1 1 2 0 2 0 0 0 2 0 0 0 2 2 2 0 1 0 1 1 0 1 0 2 0 0 0 1 2 0 0 1 2 0 2 0 1 2 2 0 0 0 1 1 0 0 0 1 0 0 0 1 1 1 1 1 0 0 0 2 0 1 0 0 2 0 2 2 0 2 0 1 1 1 0 0 0 1 1 1 0 1 2 0 1 2 0 2 2 0 0 0 2 2 0 0 0 1 0 2 0 1 1 0 0 0 1 0 2 2 0 0 1 0 2 0 0 0 1 1 1 0 0 1 0 0 1 1 1 0 2 1 0 0 1 1 1 0 2 2 0 0 1 0 0 2 0 0 0 0 1 0 0 0 2 2 0 0 2 1 1 1 2 2 1 1 0 0 0 0 0 0 2 1 1 2 2 1 2 1 1 0 1 1 0 0 0 0 1 2 0 0 0 2 0 2 2 0 2 0 0 1 0 2 0 0 0 2 0 0 0 0 0 0 2 0 0 0 0 0 0 0 2 0 2 1 1 2 2 2 2 0 0 1 2 0 0 2 2 1 0 1 1 1 2 0 1 0 2 1 0 0 1 1 0 0 1 0 0 1 1 0 0 0 0 0 0 0 0 1 1 1 1 1 1 0 2 1 0 1 1 2 2 2 2 0 0 0 0 0 0 0 0 0 0 1 1 0 1 0 0 0 0 0 0 0 1 0 0 2 0 2 0 1 0 0 0 0 1 1 1 0 0 0 0 0 0 0 0 0 0 2 1 0 0 2 2 1 2 0 0 2 1 2 0 0 0 0 1 1 1 1 1 1 0 1 2 1 0 0 0 1 1 1 1 1 0 0 1 2 2 0 1 1 0 0 0 0 0 0 1 1 0 0 0 1 1 1 2 1 2 0 2 1 0 1 1 0 0 0 0 0 0 0 1 0 1 0 1 1 2 1 1 1 0 1 1 0 0 1 0 1 2 1 0 0 0 0 0 0 2 0 1 1 1 1 1 1 0 0 1 2 0 1 2 1 1 0 0 0 0 1 1 0 0 0 0 0 0 1 1 1 0 1 1 0 0 1 0 2 0 2 1 0 1 0 0 0 0 0 2 2 0 1 1 1 1 1 0 0 1 0 1 0 2 0 2 2 1 2 1 0 1 0 0 1 0 2 2 0 0 1 0 0 2 0 0 1 0 1 1 1 1 2 0 1 1 0 0 2 0 0 1 0 1 0 0 1 0 0 0 0 1 0 0 0 0 0 0 0 0 0 1 0 0 2 0 1 1 0 0 0 0 0 0 0 0 0 0 0 2 2 0 1 0 1 0 0 0 1 0 0 1 2 2 1 2 0 0 0 0 0 2 1 1 1 2 0 0 2 2 2 0 0 0 0 1 1 0 2 2 0 1 0 1 1 0 0 0 0 1 2 1 2 1 0 1 2 1 0 2 1 0 0 0 1 0 2 2 0 2 2 0 0 0 0 0 1 1 1 1 1 0 0 0 2 0 1 1 1 0 2 2 2 2 1 0 0 0 0 0 2 0 0 0 2 0 0 0 0 0 0 1 1 0 0 1 2 2 0 0 0 0 0 2 0 0 0 1 1 0 0 0 0 0 1 2
31 0 0 0 2 0 0 1 1 2 0 0 1 2 2 2 0 2 1 0 1 2 0 0 0 0 0 0 2 2 2 1 1 2 0 0 2 0 0 0 1 0 0 0 0 0 1 0 0 0 0 0 1 1 1 1 1 0 1 0 0 0 0 0 0 0 2 0 1 1 0 0 2 2 2 2 2 1 1 1 1 0 0 0 2 0 0 1 1 1 0 1 1 1 0 0 0 1 0 2 0 1 0 1 1 1 1 1 1 1 1 2 1 2 1 2 2 0 2 1 1 0 1 1 0 1 0 1 2 2 0 0 0 1 1 1 0 0 0 2 1 2 0 1 1 1 1 0 0 1 0 0 0 0 0 0 1 0 0 1 0 1 0 2 1 2 1 0 2 0 0 0 0 2 1 0 0 0 0 0 0 0 0 2 2 2 0 2 1 1 0 2 1 0 1 0 1 0 0 1 0 0 0 1 1 2 1 0 1 0 1 0 1 0 0 2 1 0 0 0 2 2 2 0 0 2 2 0 0 1 0 0 0 0 0 0 0 2 2 0 0 1 1 0 2 0 0 0 0 0 0 0 2 0 0 0 0 1 0 0 0 0 0 0 2 0 1 1 2 0 1 1 0 0 0 1 0 2 2 0 2 0 1 0 2 0 1 1 0 2 0 1 1 2 2 1 1 1 1 2 0 0 2 0 1 1 1 2 1 1 0 2 0 1 1 1 2 0 0 1 1 0 1 1 2 0 1 1 2 2 0 0 0 0 0 0 0 2 0 0 0 0 1 0 0 0 1 0 1 1 1 1 0 0 1 1 1 0 0 1 1 2 2 2 2 1 0 1 1 0 0 0 1 0 0 0 2 1 0 1 0 1 1 1 0 1 1 0 0 0 0 0 1 0 2 0 0 2 0 0 0 1 0 2 0 0 0 0 0 2 0 0 0 1 1 2 0 0 1 0 1 2 2 0 0 2 0 0 0 1 1 2 0 2 0 0 0 0 1 0 1 0 1 0 0 0 0 2 0 0 0 1 0 1 2 1 2 1 1 0 0 0 0 0 0 0 0 1 2 1 2 2 2 0 2 2 0 0 2 1 1 0 0 0 1 1 1 0 2 1 0 1 0 1 0 0 0 2 2 0 0 0 1 1 0 0 1 1 0 1 0 1 0 0 1 0 0 1 0 2 1 1 2 0 0 2 0 0 0 2 1 2 2 1 0 1 1 0 2 2 1 1 0 0 0 0 0 0 2 0 0 0 0 0 1 1 0 1 0 1 0 0 1 1 0 0 0 0 0 1 0 0 0 0 0 0 1 2 2 2 0 0 1 0 0 1 1 0 1 1 1 0 0 0 0 0 1 0 0 0 0 2 0 0 2 0 0 0 0 1 0 0 0 2 1 1 0 0 1 0 0 0 0 0 0 0 2 0 0 0 0 0 0 0 0 2 2 0 1 1 1 1 0 1 1 1 1 2 0 0 2 1 2 0 0 0 2 2 1 0 0 0 1 2 2 2 1 1 0 1 0 1 0 0 0 0 1 1 1 1 2 0 0 1 2 2 0 0 2 0 0 0 0 1 0 0 0 2 2 2 0 0 0 0 1 1 1 2 0 0 0 0 0 0 0 1 1 1 1 0 0 0 0 0 0 2 0 1 0 0 2 2 0 0 0 0 1 0 0 0 0 2 1 1 0 2 2 0 0 0 0 0 0 0 0 0 0 0 0 0 0 0 2 1 0 0 1 1 0 1 0 0 1 0 0 0 1 0 0 0 2 1 1 0 0 2 0 2 1 2 0 1 2 0 0 0 0 0 0 0 0 0 0 2 1 1 1 0 0 0 0 0 0 2 0 2 2 1 2 1 1 2 0 1 2 1 1 1 0 0 0 0 2 1 1 0 0 0 0 0 0 0 0 0 0 0 0 1 1 0 2 1 0 2 0 0 2 1 0 0 0 2 0 0 1 0 0 0 2 1 1 0 1 0 1 0 0 0 1 2 2 2 1 0 1 1 0 1 1 1 1 2 1 0 2 2 2 0 0 1 0 1 2 2 2 0 2 1 0 2 1 0 0 0 2 2 2 0 2 2 0 0 2 1 0 2 0 0 0 0 2 1 0 0 1 2 2 1 0 0 0 0 2 1 1 2 0 1 1 0 1 0 0 1 1 1 2 1 1 1 1 0 0 0 2 0 2 0 0 1 0 0 0 0 0 0 0 0 2 1 1 0 1 1 0 1 0 0 0 1 0 0 0 0 0 1 0 0 0 0 1 2
32 0 1 1 1 0 0 0 0 2 0 0 1 2 2 2 0 1 1 0 0 2 1 1 1 0 0 0 2 2 1 1 0 1 1 0 2 1 1 1 0 0 0 0 1 1 1 0 0 0 0 0 0 1 1 2 0 0 0 2 0 1 0 0 0 0 1 0 0 0 0 0 2 2 2 2 2 2 2 0 1 0 0 0 2 0 0 1 2 2 0 1 2 2 0 0 0 2 2 2 2 0 0 1 1 1 2 2 1 1 0 1 0 0 0 0 0 0 2 1 1 0 2 1 1 1 1 0 1 0 0 0 0 0 0 0 0 0 0 1 2 1 0 0 0 2 0 0 1 1 0 0 0 1 0 0 0 0 0 0 1 2 1 2 1 1 1 0 1 1 0 2 1 1 1 2 0 0 0 1 0 0 0 1 0 0 0 0 0 2 0 2 0 1 1 0 1 0 0 1 0 0 0 2 2 0 2 1 1 0 1 0 1 0 0 2 0 1 2 1 1 1 1 0 0 1 1 1 1 1 1 0 0 0 0 0 0 2 2 0 0 0 2 0 0 0 0 0 0 0 0 0 1 1 1 2 1 1 0 1 0 0 0 0 0 0 0 1 1 0 0 2 0 0 0 1 0 1 2 0 2 0 2 1 0 1 0 0 0 2 1 0 0 2 2 1 0 1 0 2 0 1 2 0 0 0 1 1 2 2 0 2 0 0 1 0 2 1 0 0 0 1 1 1 1 0 0 1 0 1 0 0 1 0 0 0 0 0 2 1 0 0 2 0 0 0 1 0 2 2 1 0 0 1 0 1 1 0 0 1 0 1 1 1 1 1 0 1 1 0 0 0 1 1 0 0 2 0 0 2 1 1 1 1 1 0 0 0 0 1 0 0 0 0 2 0 1 0 0 0 0 0 0 0 0 0 1 0 0 2 1 0 0 0 0 2 1 0 1 0 1 2 1 2 0 1 0 0 0 0 1 0 1 0 2 0 0 0 0 0 1 0 1 0 0 0 0 1 0 0 0 0 0 2 0 0 0 1 1 0 0 0 0 0 0 1 1 1 2 0 1 1 0 2 1 1 0 0 2 2 2 1 0 0 0 2 2 0 1 1 0 1 0 2 2 0 0 0 0 1 2 1 2 0 0 0 2 0 0 1 0 1 0 1 0 0 1 2 0 1 0 1 2 1 1 2 0 0 0 2 1 1 2 1 0 1 0 1 1 1 1 1 0 2 2 0 0 2 0 0 0 1 0 1 2 0 1 1 0 0 0 0 1 0 1 1 0 0 0 0 0 1 0 0 1 1 1 2 2 2 0 0 0 0 0 0 0 0 2 1 1 0 0 0 0 1 1 0 0 0 0 1 1 1 2 0 1 1 0 1 0 0 0 1 0 0 0 0 0 1 1 1 0 1 1 0 1 2 0 0 0 0 1 1 0 1 2 1 2 0 2 0 0 0 2 2 1 1 0 0 1 2 1 1 1 0 1 2 1 0 0 0 1 0 1 1 0 1 0 0 0 2 0 0 1 0 1 0 0 0 1 0 1 2 1 2 1 2 1 1 0 0 0 1 0 0 0 2 1 1 0 1 0 0 1 1 0 2 0 0 0 0 0 0 1 0 1 2 1 0 0 0 0 0 0 1 1 0 0 0 0 0 0 1 0 1 1 0 1 1 0 0 0 0 0 1 1 1 0 1 1 1 0 0 0 1 0 0 0 0 0 0 2 1 0 1 2 0 0 1 1 0 1 0 0 2 1 0 0 1 0 0 1 1 1 1 1 0 0 2 0 2 2 0 1 0 0 1 0 0 1 0 0 2 1 1 1 0 0 2 1 1 2 0 2 1 2 1 2 0 0 0 1 0 2 0 0 1 1 0 0 1 1 0 0 2 0 0 0 0 0 0 0 0 0 0 0 1 1 1 1 0 0 1 1 0 1 0 0 0 0 2 0 0 0 2 1 0 2 0 1 0 0 0 1 0 0 2 2 2 2 2 0 0 0 0 2 0 0 1 1 1 0 0 2 2 2 0 0 0 0 2 1 1 2 2 1 0 0 1 0 0 0 0 0 2 2 2 2 0 2 0 2 1 0 2 2 2 0 0 2 1 0 0 1 0 0 2 0 1 0 0 1 1 2 2 0 1 0 0 1 0 2 0 0 0 0 2 1 0 0 1 0 0 2 1 1 0 0 0 2 0 0 0 0 1 0 0 2 0 0 0 1 1 0 0 0 1 0 1 1 0 0 1 0 0 0 0 0 0 0 0
33 0 0 0 0 1 1 0 0 2 0 1 0 1 2 2 0 0 0 2 1 1 0 2 2 0 0 1 2 2 0 1 1 1 1 1 1 1 0 0 1 1 0 1 2 1 2 0 0 0 0 0 0 0 2 1 0 1 1 1 1 1 0 1 1 1 1 1 0 0 0 1 1 2 1 2 2 1 1 0 0 0 0 0 1 0 0 1 1 1 0 0 0 2 0 0 0 0 0 1 0 0 0 0 2 1 2 1 1 1 0 1 0 0 1 1 1 0 1 2 2 0 2 0 2 0 2 1 1 1 0 0 1 1 0 1 1 0 0 0 1 1 0 0 0 0 0 0 1 2 0 0 0 0 0 0 1 2 1 1 0 0 2 1 0 1 0 2 0 1 0 1 1 2 2 0 0 0 1 2 0 1 0 2 1 2 1 2 1 1 0 2 1 0 1 1 2 0 0 0 0 0 0 0 0 0 2 0 2 0 1 1 1 0 0 2 1 2 0 0 0 0 0 0 0 1 0 0 0 1 0 0 0 0 0 0 0 2 1 1 0 0 2 1 2 1 1 0 1 1 1 1 2 0 0 1 1 0 0 0 0 0 0 0 0 0 0 0 2 1 0 1 1 1 0 0 0 0 1 0 0 1 2 2 0 0 1 1 2 2 0 1 1 2 2 1 0 0 0 1 0 0 2 0 1 0 0 1 1 1 1 1 0 0 2 0 2 0 0 0 0 2 1 1 1 0 1 2 0 0 0 1 0 0 0 0 0 0 2 1 0 2 2 0 0 0 1 0 0 1 1 1 1 0 1 0 1 0 0 0 0 0 0 0 0 1 0 2 2 0 1 1 0 0 1 1 2 2 1 2 1 1 2 2 0 1 1 0 0 0 0 0 2 0 2 0 2 0 0 1 0 1 0 2 0 0 0 1 0 1 1 0 0 0 0 1 1 0 0 0 1 1 1 1 2 2 1 0 0 0 1 0 0 1 1 1 0 1 0 0 0 0 2 1 1 2 0 1 0 0 0 0 0 2 1 1 1 1 1 0 0 0 0 0 0 1 1 1 2 0 2 2 2 1 2 1 2 0 2 0 0 0 0 1 2 0 0 1 2 0 2 2 0 1 0 0 0 2 2 0 0 0 2 0 0 0 2 0 0 0 0 1 1 0 1 0 0 1 0 2 1 1 2 0 0 2 0 0 2 2 0 0 2 0 1 0 1 1 2 0 0 0 0 2 2 0 0 1 1 0 0 1 0 1 1 1 0 0 1 0 0 1 0 0 0 0 0 1 1 1 0 1 0 0 0 0 0 2 2 1 1 0 1 0 0 1 0 1 1 1 1 0 0 0 0 0 0 0 0 0 0 1 0 0 2 0 2 1 0 1 1 0 0 1 0 0 1 0 0 0 0 0 0 0 0 2 0 1 0 0 1 1 0 1 0 0 0 0 1 1 1 1 0 0 1 1 1 2 0 0 2 1 1 0 0 0 2 2 2 1 1 1 1 0 0 2 0 0 1 1 1 0 0 0 2 0 0 0 0 0 1 0 0 1 2 0 2 1 0 1 0 0 0 0 0 0 0 1 0 0 0 0 0 1 2 1 1 1 0 0 0 0 0 0 1 0 1 1 0 0 0 0 0 0 1 2 0 0 1 1 0 1 0 0 0 0 1 0 0 0 0 0 0 0 0 1 2 0 0 0 0 0 0 0 0 0 1 0 0 0 1 1 2 1 0 0 2 1 0 2 0 2 0 0 0 1 1 0 0 1 1 1 0 0 1 1 1 1 0 2 0 2 2 0 0 0 0 1 0 1 2 0 1 2 0 1 2 1 0 2 0 0 2 0 2 2 2 0 1 0 1 1 0 0 2 1 1 2 0 0 0 0 2 0 0 0 0 1 1 0 0 1 1 1 0 0 1 0 0 0 2 0 0 2 0 0 1 0 1 1 0 1 0 0 0 1 1 0 2 1 1 0 1 1 2 1 0 1 1 2 2 2 1 0 1 1 0 0 0 2 2 2 0 0 2 1 1 0 0 0 0 2 1 1 0 2 0 0 0 0 0 0 0 0 0 1 2 2 2 0 0 2 2 1 0 0 0 2 1 1 2 0 0 2 0 1 1 1 1 1 0 0 2 1 2 1 0 0 0 0 1 0 0 1 1 1 2 1 0 0 0 0 0 0 1 1 1 0 1 1 1 0 0 0 0 0 1 2 1 0 0 2 1 1 0 0 0 0 0 2 0 0 0 0 0 1 0 0 0 0 1 1
34 0 0 0 1 0 0 2 1 1 0 0 2 2 2 2 0 1 1 1 1 0 1 2 2 0 0 0 1 2 1 0 1 0 1 1 1 2 0 0 1 1 0 0 2 0 0 0 0 0 0 0 0 1 1 2 0 0 0 1 0 0 0 2 1 1 1 1 0 0 0 0 0 2 0 2 1 1 1 0 1 0 0 0 2 0 0 1 2 2 1 2 0 1 0 0 0 2 1 2 0 1 0 0 2 2 1 0 2 0 0 1 0 0 1 1 1 0 1 1 1 0 2 1 1 1 1 0 2 0 0 0 0 0 0 0 0 0 0 1 1 2 1 0 1 2 1 0 0 1 0 0 1 1 1 1 0 0 1 0 1 0 2 1 0 2 0 0 0 2 0 1 2 1 1 0 0 0 0 2 0 2 2 2 0 0 0 0 0 1 0 1 0 1 1 0 2 0 0 1 0 0 0 1 1 1 2 2 1 0 0 0 1 0 0 2 2 0 1 1 0 0 0 0 1 1 1 0 0 0 0 1 0 0 0 0 0 2 2 0 0 1 1 0 1 0 0 0 0 0 0 0 1 0 0 0 0 2 1 0 1 1 0 1 1 0 0 1 0 0 0 2 0 1 0 0 1 0 2 0 1 0 2 2 0 0 0 2 0 2 0 1 2 2 2 0 1 0 0 2 0 0 2 0 1 0 0 2 1 1 0 1 0 0 2 0 2 0 0 1 1 0 0 0 2 0 2 1 0 0 0 2 0 0 0 0 0 0 1 1 0 0 2 0 0 0 1 1 1 1 1 0 0 0 0 2 1 0 0 1 0 2 1 0 1 0 0 2 2 0 0 0 0 0 0 0 1 0 0 1 1 1 0 0 0 1 2 0 0 0 0 0 1 0 1 1 2 0 1 1 1 1 0 1 0 1 0 0 0 0 1 1 0 0 0 1 0 1 0 1 0 1 1 1 0 1 0 0 0 0 0 0 1 1 1 2 1 0 0 0 1 0 2 0 0 1 0 1 0 0 0 0 0 1 2 0 2 1 1 1 1 0 0 0 1 2 1 0 2 0 2 2 0 2 0 0 0 1 2 1 0 0 0 0 2 2 0 0 1 0 0 0 0 0 1 0 1 0 2 0 1 1 1 1 0 0 2 0 0 1 0 1 0 1 0 0 1 2 0 2 2 0 2 1 1 2 0 0 1 2 0 1 0 0 0 0 0 1 1 1 0 1 0 0 1 0 0 1 1 0 0 1 0 0 0 2 0 1 2 0 0 1 1 0 1 1 0 0 0 2 1 2 1 0 0 1 1 2 2 1 0 0 1 0 0 1 1 0 1 1 1 0 2 0 0 0 0 0 0 0 0 2 0 0 1 0 0 0 0 0 0 0 0 1 0 0 0 0 0 0 0 0 0 0 0 0 1 1 0 0 1 1 1 2 0 1 2 0 2 0 2 1 0 2 2 1 1 2 0 0 1 2 1 1 0 0 1 2 1 0 0 0 2 0 0 1 0 1 0 1 1 0 0 0 2 0 0 0 0 0 2 0 0 1 1 0 1 2 1 1 1 1 0 2 0 0 0 1 0 0 0 0 0 1 1 2 2 1 1 0 0 0 0 0 0 0 0 1 1 0 0 0 0 0 0 1 1 0 0 0 1 1 0 0 0 0 1 0 1 1 1 1 0 1 0 0 1 1 0 2 1 1 0 0 0 1 0 0 0 1 0 0 1 1 0 1 2 2 0 2 0 1 0 1 1 1 1 0 2 2 1 1 1 1 1 1 1 2 2 2 0 0 2 0 0 0 0 1 0 0 1 0 0 2 2 0 1 1 0 2 0 0 0 0 0 2 0 1 2 0 1 2 0 1 1 2 1 1 1 0 0 1 1 1 1 1 0 0 0 0 0 0 0 0 0 0 0 1 1 0 2 1 0 1 1 0 1 0 1 1 0 2 0 0 0 1 2 0 1 0 1 0 2 1 2 1 1 0 0 1 0 0 0 1 1 1 0 1 0 0 0 0 2 0 0 0 2 0 1 0 0 2 2 1 2 2 0 0 0 1 0 0 1 0 1 1 1 0 2 2 0 0 2 0 0 0 1 0 1 1 2 0 0 1 0 0 0 1 0 0 0 0 1 1 2 0 1 0 0 0 1 0 1 1 1 0 2 2 2 0 0 0 1 0 1 1 0 1 1 1 1 0 0 0 0 1 0 2 1 0 0 1 1 1 0 0 0 0 0 1 0 0 0 1 1 0 0 0 1 1 1 1
35 0 0 0 0 0 0 2 0 1 0 0 1 1 1 1 0 1 0 0 0 2 0 2 2 0 1 1 2 2 1 0 1 1 1 1 1 1 0 0 2 0 0 0 1 1 0 0 0 0 0 0 0 1 1 1 0 0 2 0 0 0 0 0 0 0 2 1 1 1 0 1 0 2 0 2 2 1 1 1 0 0 0 0 1 0 0 0 2 2 0 1 0 0 0 0 1 1 1 2 0 0 0 2 0 0 2 0 0 2 0 1 0 2 0 2 2 0 0 2 2 0 2 1 1 0 1 2 2 2 0 0 1 1 0 0 1 0 0 0 0 2 0 0 2 1 0 0 1 2 0 0 1 0 0 0 0 2 0 0 1 1 1 2 0 2 1 0 2 0 0 1 1 0 1 1 0 0 0 0 0 1 1 2 0 1 2 1 0 1 1 2 1 1 2 1 2 0 1 0 0 1 0 2 2 1 2 1 0 0 1 0 2 0 0 2 1 0 1 1 0 0 0 0 0 1 1 1 0 2 0 1 0 0 0 0 0 2 2 0 0 0 2 0 2 1 1 0 1 1 1 1 0 0 0 1 1 1 1 0 0 0 1 1 1 1 0 1 2 1 1 0 0 1 1 0 1 2 1 0 1 1 1 1 0 1 0 1 1 2 0 2 0 2 1 2 0 1 1 2 0 0 2 0 0 0 0 2 1 1 0 0 0 0 1 0 2 0 0 0 1 1 0 1 1 0 1 0 0 0 0 1 2 1 0 1 1 1 1 0 0 0 2 0 0 0 1 0 1 0 1 0 0 1 1 0 1 0 0 0 1 1 1 1 0 0 1 2 2 0 0 0 1 1 1 1 1 1 0 2 0 2 0 0 0 0 0 0 0 0 0 1 0 0 2 0 1 1 1 1 1 1 0 1 0 2 0 1 1 1 1 1 0 1 1 2 1 0 0 0 0 2 1 1 2 1 0 0 0 0 1 0 0 1 1 1 0 1 0 0 1 0 1 0 0 2 0 1 0 0 0 0 0 1 1 0 1 2 1 1 2 1 0 0 0 1 1 1 2 0 0 0 1 1 2 1 1 0 2 0 0 0 0 0 2 0 0 0 2 1 2 1 1 0 1 0 0 0 2 0 0 0 2 0 0 0 0 0 0 2 0 0 0 0 0 0 0 2 0 2 2 1 2 1 1 2 1 0 1 2 1 0 2 1 0 1 0 1 2 0 1 2 0 2 2 2 2 1 1 0 1 2 1 0 2 0 1 0 0 0 0 0 0 0 0 0 1 2 2 0 1 2 2 0 0 1 2 1 1 2 0 0 0 0 1 0 1 0 0 0 0 0 0 0 0 1 0 0 0 0 0 2 1 0 0 0 0 2 0 2 1 0 0 1 0 0 0 0 0 0 0 0 0 1 0 1 1 1 0 0 1 1 0 1 0 0 0 2 2 0 1 2 0 1 1 1 1 1 0 0 0 2 1 1 0 0 2 1 1 1 1 1 2 1 1 1 0 1 0 1 1 0 0 0 1 0 1 0 0 1 0 0 0 2 2 1 1 2 2 0 0 0 1 2 1 0 0 2 1 1 0 0 0 1 2 0 1 1 0 0 0 0 0 0 0 0 1 1 2 1 0 0 0 0 0 0 2 0 1 1 2 2 0 0 0 0 1 0 0 2 0 2 0 0 0 0 1 1 0 2 1 1 0 0 0 1 0 0 1 0 0 0 2 2 0 1 2 2 1 1 0 1 1 0 0 1 2 0 0 2 0 0 1 0 0 2 0 1 1 2 0 1 2 1 1 1 0 1 0 0 1 0 1 2 1 1 1 0 1 2 0 0 1 1 1 1 2 0 2 0 2 2 0 1 2 1 1 2 0 0 0 0 2 0 0 1 0 1 1 0 0 0 0 0 0 0 0 0 0 0 2 0 1 1 0 0 1 0 0 0 0 1 0 0 0 1 2 0 2 0 1 0 2 0 2 1 0 1 1 2 2 2 2 0 2 1 0 1 0 1 1 1 0 0 2 2 2 0 0 0 0 1 1 1 2 1 0 1 0 1 1 0 0 1 0 1 1 1 2 1 1 0 1 1 0 1 1 1 1 1 2 0 0 1 1 0 0 1 0 0 0 0 1 1 1 1 0 1 0 1 0 0 1 0 0 0 1 0 0 0 0 0 0 0 2 0 1 0 0 0 2 0 0 0 0 1 0 1 0 0 0 2 2 2 0 1 1 0 1 2 0 1 0 1 1 0 0 0 0 0 1 1
36 0 0 0 0 0 0 2 0 0 0 0 0 2 0 0 1 1 1 1 1 1 1 2 2 1 0 0 2 2 1 1 1 1 2 1 2 1 0 0 0 2 1 1 1 0 0 0 0 0 0 0 0 0 1 1 1 0 1 1 0 1 0 2 1 1 1 1 0 0 0 1 1 2 1 2 2 2 2 0 2 0 2 2 2 0 0 0 1 1 0 0 0 1 0 0 0 2 2 2 2 0 0 0 2 1 2 0 0 2 1 1 1 1 1 1 1 0 0 2 2 0 1 0 1 0 1 0 0 0 0 0 0 0 0 0 0 0 0 2 2 0 0 1 0 0 0 0 0 0 0 0 1 1 2 0 0 0 0 0 1 1 2 2 1 2 1 0 1 1 0 1 0 1 2 0 0 1 0 0 0 0 0 2 1 2 1 2 0 0 1 2 0 2 2 0 1 0 1 0 0 1 0 2 0 1 2 1 0 0 1 0 1 0 0 2 1 1 2 1 1 1 1 0 1 1 1 0 0 0 0 0 0 0 0 1 0 2 2 0 0 0 2 0 2 0 0 0 0 0 0 0 1 1 1 2 1 2 2 1 0 1 0 0 0 0 0 0 2 1 0 1 1 0 0 0 0 2 1 0 1 1 2 2 0 0 0 2 1 2 0 2 1 1 1 0 1 1 0 1 0 0 2 0 1 0 0 1 1 1 0 1 0 1 1 1 2 0 0 0 1 1 1 1 1 0 1 1 1 1 0 1 1 0 0 0 0 1 1 0 0 0 2 0 0 0 1 0 0 1 2 0 1 0 1 0 1 0 0 1 0 1 1 1 0 1 0 2 2 0 1 1 0 0 1 1 1 1 0 2 0 2 0 0 0 2 2 1 1 1 0 2 0 0 1 1 0 0 0 0 0 0 0 0 0 1 1 0 0 2 0 1 0 1 1 1 0 0 0 0 0 1 1 0 1 1 0 0 0 0 0 0 0 2 0 1 0 0 1 0 1 0 1 1 0 2 2 0 2 0 0 0 0 2 1 1 1 1 1 0 0 0 0 0 0 0 0 0 2 0 0 1 1 2 2 2 1 0 0 0 1 0 0 0 2 2 0 0 1 0 1 1 0 2 1 0 2 1 2 0 0 0 2 0 0 0 0 1 0 1 1 0 0 0 0 0 0 2 0 0 0 2 2 0 0 2 0 0 0 2 0 2 2 0 1 0 1 1 2 0 1 2 0 1 1 2 0 1 1 0 0 1 0 0 2 1 1 0 0 1 1 0 1 0 0 0 1 1 1 0 1 1 1 0 0 1 2 1 1 2 0 0 1 0 0 0 0 1 1 0 0 0 0 0 0 0 0 0 0 0 0 2 0 0 0 0 0 0 0 1 1 0 0 1 1 1 0 0 0 0 0 0 0 1 1 0 1 1 0 0 2 2 0 0 0 0 2 1 1 1 0 0 0 2 1 2 1 0 0 0 0 1 1 1 1 0 1 2 1 0 0 0 1 1 1 1 0 1 0 1 0 1 0 1 0 0 0 0 0 1 1 0 0 0 1 1 0 2 0 2 0 0 1 2 1 0 0 2 1 1 0 0 0 1 2 1 1 0 0 0 0 0 0 0 0 1 0 0 0 0 0 0 0 0 1 1 1 0 0 0 1 1 0 0 0 0 0 0 1 1 1 1 0 1 0 0 2 1 0 1 1 1 0 0 0 0 1 0 0 0 0 0 2 2 0 2 2 2 0 2 0 0 0 0 0 0 1 0 1 2 1 0 0 1 0 1 0 1 1 2 0 1 2 1 1 1 0 0 0 1 1 0 1 2 1 1 0 0 1 2 0 0 1 1 1 2 2 2 2 0 0 2 0 0 2 1 1 1 1 0 0 1 1 1 1 1 0 2 2 0 0 1 0 0 0 0 0 0 0 0 2 0 0 0 1 0 2 0 0 0 0 1 1 0 1 1 2 0 2 0 1 0 1 0 1 2 0 1 1 2 2 2 0 0 0 0 0 2 1 2 2 1 1 1 2 2 2 0 1 0 0 2 1 0 2 2 0 1 1 2 2 0 0 0 2 0 0 1 1 0 0 1 2 1 2 1 1 2 0 0 2 1 1 2 0 1 0 1 0 0 0 0 2 0 0 0 0 0 0 0 2 0 0 2 2 0 2 2 2 0 0 0 0 0 0 1 0 0 0 0 0 0 0 1 0 0 0 1 1 0 0 1 0 1 0 0 0 0 0 1 0 0 0 0 0 0 0 0 0 0 0 0
37 0 0 0 0 0 0 2 0 0 0 0 0 1 1 1 0 1 1 0 1 1 2 0 1 1 1 0 1 2 1 0 0 0 1 1 1 2 0 0 1 1 0 1 2 1 0 0 0 1 1 0 0 1 1 1 0 0 0 0 2 2 0 2 1 1 1 0 0 0 0 1 1 2 1 2 2 1 1 0 1 0 1 1 1 0 0 0 1 1 0 0 1 2 0 0 0 1 1 2 1 0 0 1 1 1 2 1 1 1 0 1 0 0 1 1 1 0 0 2 2 0 1 2 0 1 0 1 2 2 0 0 0 1 0 0 0 0 1 1 2 1 0 0 1 2 1 0 0 1 0 0 0 0 0 0 0 2 0 0 1 1 0 1 0 1 1 0 1 1 0 2 0 0 0 0 0 1 0 0 0 0 0 2 1 1 0 2 0 0 1 2 0 1 1 0 1 1 0 0 0 0 0 1 1 2 1 1 1 0 1 0 1 0 0 2 0 0 1 0 1 1 0 0 0 0 0 0 0 0 0 0 0 0 0 0 0 2 2 0 0 0 2 1 1 0 0 0 0 0 0 0 0 0 0 2 0 1 1 1 0 1 1 1 1 0 0 0 2 0 0 2 0 1 1 1 1 2 1 0 1 0 2 1 1 1 0 2 2 2 0 1 0 2 1 1 0 0 0 1 0 1 2 0 1 0 1 2 0 1 0 1 0 0 0 0 2 0 0 0 1 1 1 1 1 0 1 1 1 1 0 0 1 0 0 0 0 2 1 0 0 0 2 0 0 0 1 0 0 0 1 0 1 0 1 0 1 0 0 1 0 1 1 1 0 0 1 2 2 1 1 1 2 2 1 1 2 2 1 1 1 2 0 0 0 0 0 1 1 0 0 0 0 0 2 0 0 2 0 0 0 0 0 2 1 0 0 0 0 2 0 1 0 1 1 1 0 0 0 0 0 2 1 0 0 0 0 0 0 0 1 0 0 2 0 2 0 0 0 0 1 0 1 1 1 2 1 1 1 1 1 0 0 2 1 1 1 1 0 1 0 0 1 1 0 1 1 1 2 1 2 2 2 0 1 1 0 0 2 2 2 1 0 0 2 2 0 0 1 0 1 1 1 1 1 0 1 0 1 0 1 1 2 0 0 0 2 0 1 0 1 1 0 0 0 0 0 2 0 0 0 2 2 1 1 2 0 0 1 2 0 0 2 0 1 0 1 1 1 1 1 1 0 2 2 0 0 2 0 0 0 0 0 0 2 0 1 0 0 0 0 1 0 0 0 0 1 1 1 0 0 0 0 0 1 0 1 1 1 1 1 0 0 0 0 0 0 0 0 0 0 0 1 0 1 0 0 0 0 0 0 2 0 0 2 0 2 0 0 1 0 0 0 1 0 0 2 0 1 0 0 0 0 0 0 0 1 1 0 0 1 1 0 2 0 2 2 1 2 0 0 1 0 1 1 1 1 1 0 0 1 1 0 2 1 1 2 2 2 0 0 0 1 1 1 1 0 0 0 1 1 0 0 0 0 0 1 1 1 1 2 1 0 1 1 0 2 2 0 1 0 0 1 2 0 0 0 1 0 0 0 0 0 0 0 2 1 2 0 0 0 0 0 0 1 1 0 1 1 0 0 0 1 0 0 0 2 0 0 0 0 1 0 0 0 0 2 0 1 1 0 1 0 1 0 0 1 1 0 1 1 1 0 0 0 0 0 0 2 2 0 0 2 1 0 1 1 1 0 2 1 0 0 1 1 0 1 0 1 1 2 1 1 0 0 1 0 2 0 2 0 2 2 1 2 1 1 0 0 0 0 0 0 2 2 0 1 0 0 2 0 2 1 1 1 2 2 0 2 1 1 2 0 0 2 1 1 1 1 0 0 1 2 0 0 0 0 0 1 0 0 0 1 0 0 0 0 1 1 1 1 0 0 1 1 0 1 0 0 0 0 2 0 0 0 0 0 1 1 0 1 0 1 0 2 1 1 1 2 2 2 2 0 0 0 0 0 1 0 2 2 2 0 0 2 1 1 0 1 0 1 1 1 1 2 2 0 0 0 1 1 0 0 0 0 2 2 0 2 1 0 1 2 1 1 1 1 1 0 0 1 0 0 2 0 0 0 1 0 0 0 0 2 0 0 1 0 0 0 0 1 0 1 1 1 0 1 1 0 0 0 1 0 0 2 0 0 0 0 1 1 0 0 0 1 0 0 1 1 0 0 1 1 1 0 0 0 1 0 2 1 0 1 0 1 0 0 1 1 0 0 0
38 1 0 0 0 0 0 1 0 0 0 1 1 1 1 1 0 2 0 1 1 2 1 0 1 0 1 1 1 1 0 0 0 0 2 0 2 2 0 0 0 2 0 0 1 0 0 0 0 2 2 0 1 1 1 1 1 0 1 2 0 1 0 2 0 0 0 0 0 1 1 1 1 2 1 2 1 0 0 1 0 0 1 1 1 0 0 0 2 2 0 1 1 1 0 0 0 0 0 2 0 0 0 1 1 1 2 0 0 2 2 2 0 2 0 2 1 1 1 1 2 0 2 1 1 1 1 2 2 2 0 0 1 1 0 0 0 0 0 1 2 1 0 0 2 2 1 0 0 1 0 0 0 0 0 0 0 0 1 1 0 1 1 2 1 2 1 1 1 0 1 1 1 1 2 1 1 0 0 0 0 0 0 1 1 1 0 1 0 1 0 2 1 1 2 0 2 0 0 1 0 0 0 0 0 2 0 2 0 0 1 0 1 0 0 2 0 1 2 1 0 1 0 0 0 0 0 0 0 1 0 0 0 0 1 1 0 2 2 0 0 0 1 0 2 0 0 0 0 0 0 0 0 0 0 1 0 1 0 0 1 1 0 0 0 0 1 0 2 0 0 2 0 0 0 0 1 2 2 0 2 0 2 2 0 1 1 1 1 1 0 1 2 2 2 0 0 0 0 1 0 0 1 1 0 0 1 2 2 2 0 1 0 0 1 0 1 1 1 0 0 0 1 2 0 0 0 0 0 0 0 2 1 0 0 0 0 1 1 0 1 1 1 0 0 0 1 1 1 0 1 0 0 1 1 0 2 0 0 2 0 2 1 1 1 1 0 2 2 0 0 0 0 0 0 0 0 0 1 2 2 1 1 1 0 0 1 0 0 0 0 0 1 0 1 1 0 1 0 0 0 0 0 1 0 1 0 2 0 1 1 0 1 1 2 2 0 0 0 0 0 0 0 0 0 0 0 0 0 1 0 1 1 1 1 1 0 1 1 0 2 0 2 1 1 2 1 2 0 0 0 0 0 2 1 1 1 2 1 0 1 0 0 0 0 1 1 1 1 1 1 1 1 1 0 0 0 0 2 0 1 1 0 1 2 0 0 1 2 1 0 2 1 2 2 0 1 1 1 0 0 0 1 1 2 2 1 1 0 0 0 1 0 0 2 0 0 2 0 1 0 2 0 0 0 0 2 1 0 1 1 0 1 1 0 0 0 1 0 1 2 1 0 0 0 0 1 1 0 1 0 1 0 0 2 0 0 0 0 0 0 0 0 0 0 0 2 0 0 1 0 0 0 0 0 0 0 0 0 2 0 0 0 0 0 0 1 0 0 0 0 0 2 0 1 0 0 0 0 0 0 1 0 0 2 0 1 2 0 2 0 0 0 0 0 0 0 0 1 0 0 0 0 0 0 0 1 2 0 0 1 1 0 2 0 1 2 1 2 0 1 2 0 1 1 1 1 1 1 0 0 1 1 1 0 0 1 2 2 0 0 0 2 0 0 0 0 1 0 1 1 0 1 0 0 1 1 1 0 0 1 0 1 1 1 2 0 1 2 0 0 0 0 2 0 0 0 1 2 2 0 0 0 2 1 2 0 2 0 0 1 1 0 0 0 0 0 1 0 0 0 0 0 0 1 2 0 0 1 1 2 2 1 0 0 1 1 0 0 0 0 0 0 0 0 1 1 1 0 0 0 0 0 0 0 1 0 0 1 1 0 1 2 2 0 1 2 1 0 1 0 0 1 1 1 2 0 0 2 2 1 0 0 1 1 1 1 2 1 1 1 1 2 1 2 1 1 0 0 1 1 0 1 1 1 1 1 0 0 2 1 0 1 1 1 2 2 0 0 0 0 0 0 1 2 1 1 2 0 0 0 0 1 1 1 0 0 1 1 0 0 0 0 0 0 0 0 0 0 0 1 0 0 2 0 0 0 0 1 1 0 2 0 0 0 0 1 0 0 0 0 0 2 0 2 0 0 0 1 1 0 0 0 0 0 0 1 2 0 2 2 2 1 0 2 2 2 0 0 0 0 1 2 1 2 2 0 0 0 0 0 0 0 0 0 1 1 0 2 2 0 0 2 1 0 2 1 1 0 0 1 0 1 1 0 1 1 1 1 1 0 0 2 0 0 0 0 0 0 0 1 0 2 0 0 0 0 1 0 1 1 0 0 0 0 1 1 0 0 1 0 0 0 1 0 0 2 0 1 0 0 1 1 1 0 1 2 0 0 2 2 0 0 1 1 0 0 2 2 0 2 1
39 0 0 0 0 0 0 0 0 2 0 0 0 2 0 0 1 2 1 0 1 2 1 2 2 0 0 0 1 2 1 0 2 1 0 0 2 1 0 0 2 0 0 0 1 0 0 0 0 0 0 0 0 0 2 1 0 1 2 0 1 1 0 1 0 1 0 1 0 1 1 1 2 2 2 2 2 1 1 0 1 0 0 0 2 0 1 0 2 2 0 1 0 2 1 1 1 0 0 2 0 0 0 1 1 1 2 0 0 2 0 0 0 2 0 2 2 0 1 2 2 0 2 1 1 0 1 1 2 2 1 1 0 1 1 1 0 0 0 0 1 1 0 0 0 0 1 0 1 1 0 0 0 0 0 1 1 2 0 1 0 0 1 2 1 2 0 2 0 0 2 0 2 1 2 1 1 0 0 1 0 1 1 2 0 1 1 0 0 0 0 0 1 0 1 1 1 0 0 0 0 0 0 0 0 2 1 1 0 0 1 0 2 0 0 2 0 2 1 1 0 0 1 0 1 1 1 0 0 1 0 0 0 0 0 0 0 2 2 0 0 0 1 0 2 0 0 0 0 0 0 0 0 0 0 0 1 1 0 0 0 0 0 0 2 0 0 1 1 1 0 2 1 0 0 0 1 0 1 0 0 1 2 2 0 0 0 1 0 1 0 1 1 2 1 0 1 2 0 2 0 0 2 0 0 0 0 2 0 0 0 1 0 0 2 0 2 0 1 0 0 1 1 2 0 0 0 1 1 0 0 2 0 0 0 0 0 1 1 1 1 1 2 0 0 0 2 0 1 1 2 0 0 1 1 0 1 0 0 0 2 2 1 0 1 0 0 1 1 0 0 0 0 0 0 1 1 1 0 2 2 0 1 1 0 0 1 1 1 0 1 1 0 0 2 1 1 1 0 0 0 0 0 0 0 0 1 0 0 2 0 0 0 0 0 2 0 0 0 0 0 0 1 1 1 2 0 1 1 1 2 2 1 0 2 1 0 1 0 0 1 0 1 0 0 1 0 0 2 0 0 0 0 2 0 0 0 1 1 1 1 0 1 1 0 1 1 1 2 0 2 2 1 2 2 2 0 0 2 1 1 0 0 0 1 2 1 1 1 1 1 1 0 2 2 0 0 0 1 0 1 1 2 1 1 1 1 2 0 0 0 0 0 0 0 0 0 2 0 1 0 1 2 1 1 2 0 0 0 2 0 1 1 0 0 1 1 0 2 0 1 2 0 1 2 1 1 2 0 0 0 1 0 1 2 0 1 0 0 1 1 0 0 0 0 0 0 2 2 0 1 1 0 0 0 0 2 1 1 2 0 0 0 0 0 0 0 0 0 0 0 0 1 0 0 0 0 0 0 0 0 2 1 0 1 1 1 1 0 1 0 0 0 1 1 1 0 0 0 2 1 1 0 0 0 1 1 0 0 0 1 1 0 2 0 0 1 1 2 0 1 1 0 1 2 2 2 1 0 0 0 2 1 0 0 0 1 2 2 0 0 0 0 2 2 2 1 2 0 2 2 0 0 0 0 1 2 0 1 1 1 1 0 1 2 1 1 2 1 0 1 1 0 1 0 0 0 1 1 2 0 2 0 2 1 2 1 0 0 0 0 0 0 0 0 1 0 2 2 0 0 0 2 0 0 1 2 0 1 1 1 1 0 0 0 0 1 1 0 2 0 0 0 0 0 1 2 1 0 1 1 1 0 0 1 0 0 0 0 0 0 1 1 1 0 1 2 1 0 2 0 2 1 1 1 0 1 0 1 1 1 1 1 1 0 1 0 1 1 2 0 1 2 0 1 0 0 1 0 0 2 0 1 2 1 0 0 0 0 1 0 0 2 0 2 2 2 2 1 0 1 1 0 0 2 0 0 0 0 1 0 1 2 0 0 0 0 0 0 0 0 0 1 0 1 0 1 1 0 0 1 0 0 2 0 0 0 0 0 0 0 2 1 0 1 1 2 0 1 0 0 0 0 2 2 2 0 0 1 2 2 2 0 0 0 0 1 0 0 2 2 2 0 0 1 1 1 0 0 0 0 1 1 0 1 1 0 0 1 2 1 0 0 1 2 1 2 0 0 0 0 0 2 1 0 1 2 1 0 0 1 0 0 0 0 0 0 1 1 1 0 1 2 2 1 0 1 0 0 0 1 1 1 1 0 0 1 1 0 0 0 0 0 0 0 2 2 1 2 2 0 0 0 1 0 1 0 1 1 0 1 2 1 1 0 0 0 0 0 1 0 0 0 0 0 0 1 0 0 1 0 0
40 0 0 0 0 0 0 1 0 1 0 1 0 1 0 0 0 1 0 1 1 2 1 2 2 1 0 0 0 1 0 0 1 1 0 2 0 1 0 0 1 1 0 1 2 1 1 0 0 0 0 0 0 0 2 2 0 0 1 0 2 2 0 1 0 1 0 1 0 0 0 0 2 2 2 2 2 2 2 0 1 0 0 0 1 0 0 1 2 2 1 2 1 1 0 0 0 2 1 2 1 0 0 0 2 1 2 0 1 2 1 1 0 0 0 0 1 0 1 1 2 1 2 1 1 0 1 0 1 0 1 1 1 1 0 0 0 0 0 1 1 1 0 0 1 1 0 0 1 1 0 0 0 0 0 0 0 0 0 0 0 1 1 2 0 2 0 1 1 0 1 2 0 2 1 0 0 0 0 1 0 1 0 2 0 1 1 1 0 2 1 2 0 1 2 0 0 0 0 0 0 2 0 1 1 1 2 2 1 0 0 0 2 1 0 2 0 0 2 2 0 0 0 1 1 0 0 0 0 0 0 0 1 1 1 1 0 2 1 1 0 0 2 0 2 0 1 0 0 0 0 0 0 0 0 1 0 1 1 0 0 0 1 0 0 0 0 0 0 0 0 2 0 1 0 0 1 1 1 0 1 1 1 1 0 1 0 0 0 1 0 2 2 2 2 1 1 0 0 2 0 0 1 1 0 0 0 2 0 2 0 2 0 1 1 0 1 0 1 0 0 1 0 1 1 0 1 0 2 2 0 2 0 0 0 0 0 1 2 0 0 0 0 0 0 1 0 0 1 0 1 0 0 1 0 1 1 0 0 2 0 2 2 1 2 0 0 2 2 0 1 1 1 1 1 1 2 1 1 1 1 2 0 0 1 1 0 1 1 0 1 1 2 0 2 0 2 0 1 0 0 0 0 2 0 0 0 1 0 0 2 0 0 1 1 2 1 1 0 1 0 1 0 0 1 2 1 0 0 1 1 2 1 0 1 0 0 0 0 0 1 0 2 1 1 1 0 2 0 0 0 1 0 1 2 1 2 2 1 0 0 0 2 1 0 1 1 1 2 0 1 1 2 1 2 1 1 0 2 1 1 0 0 0 1 1 1 1 2 1 2 2 0 1 0 0 0 1 2 0 0 0 2 0 0 0 1 1 0 1 0 0 1 2 0 0 2 2 0 0 0 2 1 0 0 1 1 0 1 2 1 0 1 0 0 0 1 1 2 2 0 0 0 1 2 0 0 0 2 0 0 0 0 0 2 0 0 1 0 0 0 0 1 1 0 0 1 0 0 2 0 0 1 0 0 1 1 1 1 2 0 0 2 0 0 2 1 0 0 0 0 0 1 0 0 0 2 0 0 0 0 2 2 0 0 1 1 0 0 1 0 0 0 1 1 1 1 0 1 0 0 0 0 0 0 0 1 1 0 0 1 1 0 2 0 0 2 0 2 0 2 2 0 2 2 1 1 1 1 0 1 1 1 1 0 0 2 1 1 0 0 0 1 2 2 2 1 2 0 1 1 0 0 0 1 0 1 1 2 2 1 0 1 1 1 0 2 1 1 0 0 0 0 1 1 0 0 1 1 2 0 2 0 2 2 2 2 2 0 0 0 0 0 0 0 1 0 0 0 0 0 0 0 0 0 1 1 0 0 0 1 1 0 1 0 1 1 0 1 2 0 1 0 1 0 0 1 0 0 0 0 0 0 0 0 0 0 0 1 0 0 0 2 1 0 1 2 2 0 2 1 1 0 1 1 1 2 1 1 2 1 0 0 2 2 0 2 1 1 1 0 1 2 0 2 0 0 0 0 1 1 0 1 1 1 1 1 0 0 1 0 0 0 0 0 2 0 1 2 1 0 2 0 1 2 1 2 1 1 0 0 1 2 0 0 0 0 0 0 0 0 0 0 0 1 0 1 1 1 1 1 0 0 1 1 1 2 0 2 2 0 2 0 0 2 0 1 0 2 0 1 1 1 0 2 1 0 0 1 2 2 2 1 0 1 1 0 1 0 2 2 2 0 1 2 1 1 0 1 0 1 1 2 1 2 2 0 1 0 1 1 0 1 0 1 1 1 1 1 1 0 0 2 0 0 2 2 2 0 0 0 0 0 0 1 2 2 0 0 0 0 0 1 1 1 1 0 1 1 0 0 0 0 2 1 0 2 1 0 1 1 0 0 0 2 0 1 0 0 0 2 0 0 1 0 0 0 2 0 0 0 2 1 1 0 1 1 0 0 2 0 0 0 1 0 0 0 0 1 0 1 2
41 0 0 1 0 0 0 2 0 0 1 1 1 1 1 1 0 2 2 1 1 1 0 2 2 0 1 0 2 2 2 0 1 0 2 0 2 2 0 0 2 1 0 0 2 0 1 0 0 0 0 0 1 1 1 1 1 2 1 2 0 2 1 1 0 0 1 1 0 1 1 2 2 2 2 2 0 2 2 0 2 0 0 0 2 0 0 0 1 1 0 0 1 1 0 0 0 2 2 2 2 0 2 0 0 0 2 0 1 1 1 1 0 1 0 1 1 0 0 2 2 0 2 1 1 1 1 1 2 1 0 0 0 0 0 0 0 0 0 1 2 2 0 0 1 2 1 0 0 1 0 0 0 0 0 0 0 1 0 0 0 0 2 2 1 1 0 0 0 2 0 0 0 2 1 0 0 0 0 1 0 1 0 2 0 1 1 1 1 2 0 2 2 0 2 1 1 0 0 0 0 0 0 2 1 1 2 1 1 0 1 0 2 0 0 2 1 1 2 0 2 2 0 0 0 1 1 0 0 2 0 0 0 0 0 0 0 2 2 0 0 1 2 0 1 0 0 0 0 0 0 0 2 0 0 0 0 0 0 0 0 0 0 0 1 0 1 0 2 0 0 1 0 1 0 0 1 1 2 0 2 0 1 1 0 0 0 2 1 2 0 1 1 1 1 0 1 1 0 2 0 1 1 1 0 0 0 2 1 1 0 0 0 0 0 0 1 0 0 0 1 1 1 1 1 0 2 0 1 1 0 0 0 0 0 0 0 1 2 1 1 1 2 0 0 0 1 0 1 1 1 0 1 0 1 0 1 0 0 0 0 0 1 1 0 1 0 1 1 1 0 0 0 0 0 0 1 2 1 2 0 1 1 1 0 0 0 0 0 1 0 0 1 1 2 0 2 1 0 0 0 0 0 1 0 0 0 1 0 1 0 0 0 0 0 1 1 2 0 2 0 2 2 2 0 1 0 0 0 0 2 0 1 0 1 0 0 2 0 1 1 0 2 0 0 0 0 1 1 0 0 1 0 1 2 1 2 2 2 0 0 0 1 1 0 2 2 0 2 0 0 0 1 1 1 0 1 0 2 0 2 0 0 0 2 1 0 1 2 0 2 2 1 0 0 0 0 0 2 1 1 1 2 0 0 0 0 0 0 1 0 0 0 0 1 1 0 2 0 2 0 0 2 1 1 2 0 1 0 1 1 0 0 0 1 0 1 0 1 1 1 1 0 2 2 0 0 0 1 1 0 1 0 0 2 0 1 0 0 0 0 0 2 1 1 1 0 0 0 1 1 2 1 0 0 1 1 1 1 1 0 0 1 0 0 1 1 1 0 1 1 1 0 0 1 0 0 1 1 0 1 0 0 0 2 0 1 0 1 0 0 0 0 0 1 1 0 0 1 0 0 0 0 1 1 0 2 1 0 0 0 0 0 0 0 0 2 0 2 0 1 1 0 2 2 1 2 1 1 0 0 1 2 0 0 0 1 2 1 0 0 0 2 0 0 1 0 1 1 0 0 0 0 0 0 0 1 0 1 1 1 0 1 1 1 1 0 1 1 0 1 1 1 1 0 0 0 1 0 0 0 0 0 0 0 2 2 0 1 0 0 0 0 0 1 1 0 2 0 0 0 0 0 0 0 2 0 1 0 0 2 2 0 0 0 0 1 0 0 0 0 0 0 0 0 0 0 0 0 0 0 0 0 0 0 0 0 0 0 0 0 0 2 2 0 2 2 1 0 2 1 1 1 2 2 0 1 0 1 0 1 1 0 0 0 1 0 2 2 0 1 0 2 0 1 0 0 1 0 0 1 0 0 1 2 1 1 0 0 2 0 0 1 1 1 2 1 0 1 0 1 1 0 0 2 1 0 1 0 0 0 0 2 1 1 1 0 1 1 0 0 1 1 0 0 0 0 1 0 0 2 0 0 2 0 0 0 0 0 0 0 1 0 0 0 1 1 0 1 0 0 0 2 0 2 1 0 1 2 2 2 2 0 0 0 0 0 2 1 1 1 2 0 0 2 0 1 0 2 0 1 1 2 2 2 0 2 0 0 0 0 0 0 0 0 2 2 0 2 2 0 0 2 0 0 1 1 1 0 1 2 0 0 2 0 1 1 1 0 0 0 0 0 0 1 1 0 0 0 1 0 0 1 1 1 0 1 1 1 0 0 0 0 0 1 1 1 0 0 0 0 0 1 0 0 1 0 0 2 0 1 1 1 1 0 0 0 1 0 2 1 0 0 0 1 1 1 0 0 0 0 2
42 1 0 0 0 0 0 2 0 1 0 1 0 0 0 0 0 2 2 1 1 1 1 2 2 0 1 0 0 2 1 0 0 1 1 0 2 1 0 0 0 1 0 0 2 0 2 0 0 0 0 0 1 1 1 1 1 1 2 0 1 2 0 1 0 0 0 1 0 0 0 0 1 2 1 2 2 1 1 0 0 0 0 0 1 0 0 1 1 2 1 1 0 2 0 0 0 2 0 2 1 0 1 0 1 0 2 0 0 2 0 0 0 0 0 0 1 0 0 2 2 0 2 2 0 2 0 0 0 0 0 0 1 1 0 1 1 0 0 1 2 1 1 0 0 0 0 0 0 1 0 0 1 0 0 0 1 2 0 1 1 0 2 2 0 2 0 0 1 1 0 1 2 1 2 1 1 1 1 1 0 1 0 2 0 1 1 2 0 0 0 2 1 0 1 1 0 0 0 0 0 0 0 1 1 1 2 2 1 0 0 0 2 0 0 2 0 0 2 0 2 2 0 0 0 1 1 0 0 1 0 1 0 0 0 0 0 2 2 0 0 1 2 0 2 0 0 0 0 0 0 0 1 0 0 1 1 1 0 0 0 0 0 0 1 0 1 0 2 0 0 2 1 1 0 0 1 1 2 0 1 0 1 2 0 1 0 1 1 2 0 2 1 2 2 1 1 1 1 2 0 0 2 0 0 0 1 2 1 2 0 1 0 0 2 0 0 1 1 0 0 0 0 1 1 0 1 2 0 0 0 1 1 0 0 1 0 2 0 1 0 1 1 0 0 0 1 1 2 2 1 0 0 1 0 1 1 0 0 0 1 1 2 0 2 1 0 2 2 0 0 0 1 1 0 0 2 2 0 0 1 1 1 2 0 0 0 0 0 2 0 0 0 0 2 0 0 0 0 0 0 0 0 2 2 0 0 0 0 2 0 0 1 0 0 2 2 0 0 0 0 0 1 2 0 0 0 2 2 0 1 2 0 0 2 0 1 0 1 0 1 0 1 2 2 1 0 0 1 0 0 0 0 2 1 0 1 1 1 0 0 0 0 2 0 2 2 0 2 0 0 0 2 1 0 0 0 1 1 0 0 0 0 0 2 2 0 1 1 1 1 0 1 0 1 0 0 1 1 0 1 1 2 1 0 0 1 1 0 0 0 0 0 0 0 0 0 1 0 1 1 1 2 1 1 2 0 0 1 2 0 1 2 2 1 0 1 1 1 1 1 0 0 0 1 1 0 1 1 0 0 0 0 0 1 1 0 0 0 1 1 0 0 0 0 0 2 0 0 1 1 2 1 0 0 1 1 0 0 2 0 0 0 0 0 1 0 0 1 0 0 0 2 0 0 0 1 0 0 0 0 0 0 0 2 0 1 1 0 0 0 0 0 1 0 0 0 0 1 0 0 0 0 1 1 1 0 1 0 0 1 1 0 2 0 1 2 0 2 0 1 0 0 1 2 2 2 1 0 0 2 1 1 1 0 0 2 2 1 0 0 0 1 1 1 1 1 0 0 1 1 1 0 0 0 0 0 0 1 1 1 1 0 1 2 2 1 1 1 1 0 0 1 2 1 0 0 1 0 0 0 0 0 0 1 1 1 1 0 0 0 0 0 1 2 1 2 1 0 0 0 0 0 0 1 2 0 0 0 0 1 0 0 0 0 0 2 0 0 0 0 0 0 0 0 1 1 0 0 0 0 0 1 0 1 2 0 0 1 1 0 1 1 1 1 1 2 2 0 2 1 0 1 2 2 0 1 0 1 1 1 1 0 2 2 0 2 1 0 2 0 2 2 0 1 0 0 1 0 1 1 0 0 2 2 2 0 0 1 1 0 0 1 1 1 1 1 1 2 0 1 1 0 1 2 1 1 1 0 1 0 0 1 0 0 0 0 2 2 0 1 2 1 0 0 1 1 1 1 1 1 0 0 1 0 0 2 0 0 0 2 2 0 0 0 1 1 0 2 0 0 0 1 0 2 0 0 1 2 2 1 1 0 0 0 1 0 2 1 2 2 2 1 1 0 0 1 0 1 0 0 2 1 1 1 1 1 0 0 1 1 0 0 0 1 1 2 0 2 2 0 0 2 1 1 1 2 1 0 0 2 0 0 0 0 1 1 1 0 0 0 0 2 0 0 0 0 2 1 0 0 0 0 1 1 0 2 2 2 1 1 0 1 0 1 0 1 0 0 1 1 0 0 0 0 2 0 1 1 0 0 1 1 1 0 0 0 2 0 2 1 0 0 0 1 0 0 0 0 1 1 2
43 1 0 0 0 0 0 2 0 1 0 1 0 1 0 0 0 1 1 1 0 2 2 2 2 0 0 1 2 2 1 0 1 1 2 1 2 1 0 0 2 0 1 1 2 1 1 0 0 0 0 0 0 0 2 1 0 0 1 0 1 1 0 2 1 1 1 1 0 0 0 1 2 1 2 1 1 1 1 0 1 0 1 2 1 0 0 1 2 2 1 1 1 2 0 0 0 1 1 1 1 0 1 1 0 0 2 0 0 2 0 1 0 1 0 1 0 0 1 2 2 0 2 1 1 1 1 0 2 2 0 0 0 0 1 0 1 0 1 0 0 2 0 0 0 2 0 0 0 1 0 0 1 0 1 0 0 0 0 0 0 2 1 2 1 1 0 0 1 1 0 1 1 0 1 0 0 1 0 0 0 0 1 2 0 1 2 1 0 0 1 1 0 2 1 0 1 1 0 0 0 0 1 0 0 1 2 1 2 0 1 0 0 0 0 2 1 1 0 0 0 1 1 1 0 1 1 0 0 1 0 0 0 0 1 1 0 2 2 0 0 0 2 0 2 1 1 0 0 0 0 0 1 1 1 1 1 2 1 1 0 1 0 0 1 0 1 1 1 0 0 2 1 1 0 0 1 1 1 0 0 1 2 1 0 0 1 2 1 2 0 0 1 2 2 1 0 1 0 2 0 0 2 0 0 0 0 2 1 1 1 1 0 0 1 0 1 0 0 0 1 1 2 0 2 0 1 2 1 1 0 1 1 1 0 0 0 1 1 1 1 1 1 0 0 0 2 0 0 1 2 0 1 1 0 0 2 0 0 1 0 2 2 1 1 1 0 1 1 0 1 1 0 0 1 1 2 2 1 2 2 1 1 1 1 1 1 1 1 0 0 0 1 1 2 0 1 1 0 0 0 0 0 1 0 0 1 1 1 1 1 1 0 2 2 2 0 1 0 1 0 2 0 0 1 2 1 0 0 0 0 0 0 1 1 0 1 0 0 0 2 0 1 1 1 0 0 1 1 0 0 0 0 2 2 2 2 1 1 0 2 0 1 1 0 1 1 1 2 0 1 1 2 0 2 1 1 0 2 0 0 0 0 0 1 2 1 0 2 1 1 2 0 2 1 0 0 0 1 0 1 1 2 0 0 1 1 1 0 1 0 0 1 0 0 1 0 2 0 2 0 0 0 0 0 0 1 0 1 2 0 1 0 0 1 0 1 1 0 0 1 2 0 0 1 0 0 1 0 1 0 1 0 0 2 1 0 0 0 0 0 0 1 0 0 0 0 2 2 0 1 1 0 0 0 0 0 1 1 1 1 0 0 0 2 0 1 0 1 0 1 0 0 0 0 1 0 0 0 0 0 2 0 0 2 0 1 0 0 1 0 0 0 0 0 0 0 0 0 1 0 0 0 0 0 0 2 1 0 0 1 2 0 2 0 1 2 0 2 0 1 1 0 1 2 2 2 1 0 0 0 2 0 1 0 0 2 2 1 0 0 0 1 0 0 0 0 0 1 0 0 2 0 0 0 0 2 0 0 0 1 0 0 1 2 0 2 1 2 0 0 0 1 2 1 0 0 2 1 1 0 1 0 0 0 2 2 0 0 0 1 1 0 0 0 0 0 2 1 0 0 0 0 1 0 2 1 0 1 1 1 1 0 0 0 0 1 0 1 1 1 1 0 2 0 0 2 1 0 0 0 0 0 0 0 0 0 0 0 0 0 0 2 1 0 0 1 1 0 1 0 0 0 0 0 2 2 0 1 1 2 1 0 1 1 0 1 2 2 0 2 0 2 1 1 1 0 1 0 0 1 0 0 1 2 2 2 1 0 2 0 0 1 0 2 1 1 2 2 0 0 1 0 1 2 2 1 0 0 1 0 1 2 0 0 0 0 1 1 0 0 0 0 0 0 0 0 0 0 0 1 0 0 2 0 0 0 0 0 0 0 0 0 0 0 1 1 0 2 1 1 0 1 0 1 0 0 2 2 2 2 2 0 0 0 0 0 1 0 1 1 1 1 1 1 1 2 0 2 0 0 1 2 2 2 0 0 0 0 1 1 0 0 0 1 1 1 0 1 1 0 0 1 2 1 1 1 0 0 0 2 0 1 2 0 1 0 1 0 2 0 0 0 0 0 2 0 0 0 0 0 0 1 1 1 0 2 1 0 0 0 1 0 0 1 0 1 1 1 1 0 0 0 0 0 2 0 0 1 1 0 1 0 0 0 0 0 1 0 1 1 0 0 1 1 0 0 0 0 0 0 0
44 1 0 0 0 1 1 1 1 2 0 0 0 0 0 0 0 1 0 1 2 1 0 2 2 0 1 0 1 2 1 0 1 1 0 1 1 1 0 0 2 0 0 0 1 0 0 0 1 0 0 0 0 1 1 2 0 1 1 2 0 1 0 0 0 0 2 0 0 0 0 0 1 2 1 2 2 2 2 0 1 0 1 1 2 0 0 0 0 2 0 0 1 2 0 0 0 2 0 2 0 0 1 1 0 0 2 0 0 2 1 1 0 1 0 1 1 0 1 1 1 0 2 2 0 2 0 0 1 1 1 1 0 1 0 0 0 0 0 0 0 2 0 0 0 0 0 0 1 0 1 0 0 0 1 1 0 2 0 0 2 0 2 2 1 2 2 0 1 1 0 1 0 1 1 0 0 0 0 1 0 2 0 2 0 0 1 2 0 0 0 2 1 1 2 0 0 0 0 0 0 1 0 1 1 1 1 0 2 0 2 1 0 0 0 2 0 1 1 0 1 1 0 0 0 0 0 0 0 0 0 0 0 0 0 0 0 2 2 0 0 0 2 0 2 1 1 0 0 0 0 0 1 0 0 0 0 2 0 0 0 0 0 0 0 0 0 0 2 1 0 2 0 0 0 0 0 1 1 0 1 1 0 1 0 0 0 2 1 2 0 1 1 2 2 1 0 1 1 1 1 0 2 0 0 1 1 2 2 2 0 1 0 0 2 0 1 0 1 2 0 0 2 0 1 0 1 1 1 2 0 2 0 0 0 0 0 1 1 0 0 0 2 0 0 0 1 0 0 1 0 1 0 0 2 0 0 0 0 1 0 2 0 0 0 2 0 2 2 1 0 0 0 0 0 0 1 1 1 2 0 0 0 0 1 1 1 0 0 0 1 0 1 0 1 1 1 0 0 0 0 0 0 1 1 0 0 1 1 1 0 1 0 1 1 1 0 0 1 0 0 1 1 2 0 2 1 0 0 0 1 0 0 2 0 0 0 2 0 0 1 0 1 2 2 1 0 1 0 1 0 1 1 2 0 0 0 1 1 1 1 0 0 0 0 0 0 0 2 0 1 1 2 1 1 0 1 0 2 0 1 0 0 0 0 2 2 1 2 2 1 1 2 0 2 0 1 0 2 1 1 1 2 1 0 1 2 1 0 2 0 0 0 0 2 0 0 2 0 1 1 1 2 0 0 2 0 0 0 2 0 1 0 0 1 0 1 1 2 0 0 2 0 1 2 0 0 0 2 0 1 1 0 1 2 0 0 2 0 1 1 0 1 0 0 0 1 0 0 2 2 2 0 0 1 0 1 2 2 1 1 1 0 0 1 0 1 0 1 1 0 0 0 2 0 1 0 0 0 0 1 1 0 0 2 0 2 1 1 1 0 0 0 1 1 1 0 0 0 0 0 0 0 0 0 1 1 0 0 0 2 2 0 0 0 0 2 0 1 1 1 1 0 1 2 2 2 1 1 0 0 1 1 1 0 0 2 2 1 0 0 0 1 1 1 1 1 1 1 0 1 0 0 1 0 0 0 0 1 1 1 0 0 1 2 1 2 0 1 0 0 0 1 1 1 0 0 1 1 1 0 0 0 1 1 1 1 1 1 0 1 1 0 0 0 1 0 1 1 0 0 0 0 1 0 1 1 0 0 0 0 0 0 0 0 0 0 0 1 1 1 1 0 0 0 1 1 0 0 0 0 0 0 0 0 0 0 0 1 1 0 0 2 1 0 1 2 1 0 2 0 0 0 0 0 0 1 0 1 2 0 0 1 0 0 0 0 1 1 2 0 1 1 0 1 0 0 0 0 0 0 0 1 2 0 1 2 0 1 2 0 0 0 1 2 1 2 1 2 1 0 2 0 0 2 0 0 1 0 1 0 0 1 0 0 0 0 0 2 1 1 1 0 0 0 0 0 0 0 0 2 0 0 2 0 1 1 0 0 0 0 2 0 0 0 1 2 0 0 0 1 0 1 0 1 0 0 2 2 2 1 1 2 0 2 1 0 2 0 2 2 2 1 0 2 2 2 0 1 0 1 2 2 2 2 0 2 0 0 1 0 0 0 0 1 1 1 1 2 1 1 0 2 1 0 2 2 1 0 0 1 0 0 0 1 0 0 2 0 0 0 0 2 0 2 1 0 0 0 0 1 0 2 0 0 0 0 0 0 0 0 0 0 0 1 1 2 0 0 1 2 0 1 0 0 0 1 0 2 0 0 0 0 1 0 0 0 0 1 1 0 1 0 1 1 0 0 0 0 0 0 0
45 1 0 0 0 2 2 0 0 2 0 0 1 1 0 0 0 1 1 1 1 1 0 1 1 0 0 0 2 2 2 0 1 2 1 0 2 1 0 0 1 1 0 1 2 1 0 0 0 0 0 0 0 0 2 2 0 0 1 2 0 0 0 2 1 1 2 1 0 1 1 2 2 2 2 2 0 1 1 0 1 0 0 0 0 0 0 0 2 2 0 1 0 2 0 0 0 0 0 1 0 0 0 1 0 0 2 0 0 2 1 1 0 1 0 1 1 0 0 2 2 0 2 2 0 1 0 1 2 1 0 0 0 0 0 0 0 0 0 0 1 1 0 0 0 0 2 0 0 1 0 0 0 0 0 0 0 0 0 0 0 2 2 2 1 2 1 1 0 1 1 0 1 2 2 1 0 1 0 1 0 2 0 2 1 2 1 1 0 2 0 2 1 0 1 0 1 0 0 0 0 0 0 1 1 1 2 2 0 0 0 0 1 0 0 2 0 0 2 1 1 1 0 0 0 0 0 0 0 0 0 0 1 1 1 1 0 2 2 1 0 1 0 0 2 2 2 0 0 0 0 0 1 0 0 1 0 2 0 0 2 2 0 0 1 0 0 2 1 0 0 2 0 1 0 1 0 0 1 0 0 0 1 2 1 0 1 2 0 2 0 0 1 2 1 1 0 0 0 1 0 0 2 0 0 0 1 2 0 0 0 0 0 0 0 0 2 0 0 1 1 0 2 2 2 0 1 1 0 0 0 1 0 0 0 0 0 2 0 2 0 1 2 0 0 0 2 0 0 0 1 0 0 1 1 0 1 0 0 1 0 1 2 0 1 2 0 2 2 0 1 1 1 1 1 1 2 1 1 2 2 1 1 1 0 0 0 0 0 0 0 0 0 1 2 0 2 1 0 0 0 0 0 2 1 0 0 1 0 2 0 1 0 1 1 1 0 0 0 0 1 1 0 0 2 1 1 0 0 1 1 1 0 1 1 0 0 0 0 0 2 0 1 0 0 1 1 0 1 0 0 1 0 2 0 0 1 1 0 1 1 0 1 1 0 2 2 1 2 0 1 1 2 1 1 0 1 0 2 0 2 0 0 0 2 0 0 0 2 1 1 2 0 1 2 0 0 0 0 1 2 1 1 1 0 0 1 0 0 1 0 0 0 0 0 0 0 2 0 1 1 1 1 0 0 1 1 0 1 2 1 0 0 0 1 0 0 1 2 0 1 2 0 1 2 0 0 1 1 0 0 1 0 0 2 1 1 2 0 0 0 0 1 0 0 0 1 1 1 0 0 1 0 0 0 0 2 1 1 2 0 0 0 0 0 0 1 1 0 0 1 1 1 0 1 0 1 1 1 0 0 2 1 0 0 1 1 0 0 0 0 0 0 0 0 0 1 0 0 0 0 0 0 0 0 0 1 1 0 0 1 1 1 0 0 0 2 1 2 0 0 0 0 0 0 0 0 1 1 0 0 2 1 0 0 0 2 2 2 0 0 0 1 2 2 2 1 1 0 0 0 1 1 0 0 0 0 0 1 2 0 1 1 1 0 1 1 2 1 1 0 0 0 2 0 0 0 2 1 1 0 0 0 2 1 2 1 2 0 1 1 1 0 0 0 0 1 2 1 0 0 0 1 1 0 1 2 0 0 0 1 2 0 0 0 0 1 0 1 1 0 1 0 1 0 1 2 0 0 0 0 0 0 0 1 0 0 0 0 0 1 1 1 0 2 0 2 2 0 1 1 0 1 0 0 1 1 0 0 0 1 1 1 1 1 0 1 1 1 1 1 1 2 1 2 1 1 0 0 1 1 0 0 1 1 1 1 1 0 2 0 0 0 1 0 2 1 0 2 0 2 2 0 1 2 1 1 2 0 0 0 0 2 0 0 0 0 0 0 0 0 0 0 0 0 0 0 0 0 0 2 0 0 2 0 0 0 1 0 0 0 2 1 0 1 1 2 0 2 1 0 1 0 1 1 1 0 1 2 2 1 1 0 0 0 1 0 1 2 1 1 2 1 1 2 0 1 0 1 0 1 2 2 1 2 1 1 0 1 1 0 0 0 1 0 1 1 0 1 1 0 0 2 1 0 2 2 1 0 0 2 1 1 1 1 1 0 0 1 1 0 0 2 0 0 1 0 0 0 0 2 0 1 1 0 0 2 0 0 1 1 0 0 1 0 1 1 0 0 0 0 0 0 0 0 1 0 1 0 0 0 2 1 1 0 0 0 1 0 2 1 0 1 0 1 0 0 0 1 2 0 2
46 0 0 0 0 1 1 2 1 1 0 1 1 2 2 2 0 1 0 2 2 1 0 1 1 1 0 0 2 2 1 1 2 1 0 1 1 1 1 1 0 1 1 1 2 1 0 0 0 0 0 0 1 1 0 1 1 0 1 1 1 1 0 1 0 0 2 1 0 0 0 1 1 1 2 1 2 2 2 0 2 0 0 0 2 0 1 1 1 1 0 0 1 2 1 0 0 2 0 2 0 0 1 1 0 0 2 0 1 1 1 1 0 0 1 1 1 1 1 1 2 1 2 1 1 1 1 1 2 2 0 1 1 1 0 0 1 0 1 0 1 1 0 0 0 1 0 0 0 0 0 0 0 1 0 0 1 1 0 0 1 2 1 1 0 1 1 1 0 1 1 0 1 1 2 1 1 1 0 1 0 1 0 2 0 1 1 0 0 1 0 1 1 1 2 0 1 0 0 2 0 0 1 0 1 1 1 0 1 0 1 0 1 1 0 2 0 1 2 1 0 0 0 0 0 2 2 1 0 1 0 1 0 0 0 0 0 2 2 0 0 0 2 0 2 0 0 0 0 0 0 0 1 0 0 1 0 1 0 0 0 0 0 0 0 0 0 0 1 1 0 2 2 0 0 0 0 0 1 0 0 0 2 2 0 0 0 2 0 2 0 1 1 2 1 1 1 1 0 1 0 0 2 0 0 0 0 2 0 0 0 0 0 0 2 0 0 0 0 0 1 1 2 0 2 0 1 0 0 0 0 2 1 0 0 0 0 1 2 1 0 0 2 0 1 0 1 1 2 0 0 0 1 0 0 1 0 0 0 1 0 2 0 0 0 0 2 2 2 0 1 1 1 1 1 1 2 1 0 1 1 1 1 1 1 2 1 2 2 0 1 1 0 0 2 0 0 1 1 1 1 1 0 1 0 2 0 1 0 2 0 0 0 2 2 2 0 1 0 0 0 0 0 1 1 1 1 1 1 0 2 0 1 0 1 0 1 2 0 1 1 0 1 0 0 1 1 1 0 0 0 0 0 1 2 1 2 1 1 0 0 0 1 1 0 1 1 2 2 0 2 2 1 2 0 0 0 0 2 0 1 0 0 1 1 2 0 2 2 1 0 2 1 0 1 0 1 0 2 0 0 0 2 0 0 1 1 1 0 1 0 0 0 0 1 0 0 2 0 2 0 0 1 0 0 1 1 1 0 1 1 1 1 1 0 0 1 1 1 0 2 2 0 1 1 1 0 1 1 0 0 0 0 0 2 0 1 1 0 1 2 0 1 0 1 1 0 1 1 1 1 2 1 1 0 1 2 0 0 2 0 0 0 0 0 0 2 0 1 0 1 0 1 0 1 0 1 0 0 0 0 1 1 0 2 1 1 0 0 0 0 0 0 0 0 0 0 0 0 0 0 0 0 0 0 1 1 1 0 0 1 1 0 2 0 1 2 1 2 0 2 1 0 1 2 2 2 1 0 0 1 1 0 2 0 0 0 2 2 0 0 0 1 0 1 1 0 0 1 0 0 2 1 0 0 1 1 0 0 0 2 0 0 2 2 2 1 0 1 0 0 0 1 2 1 0 0 1 2 2 0 0 0 1 1 2 2 2 0 0 1 0 0 0 1 1 0 1 1 0 0 0 0 0 0 2 1 2 1 1 2 2 1 0 0 2 2 0 1 1 1 1 0 0 0 0 0 0 0 0 0 0 0 0 0 0 0 0 0 0 0 0 2 0 0 0 2 2 0 2 0 1 1 0 0 1 0 0 0 0 2 2 0 1 0 1 0 2 2 2 0 0 2 0 1 0 0 1 1 0 0 0 1 2 1 1 0 0 0 1 0 0 1 1 1 1 1 0 2 0 2 1 0 2 2 2 2 1 0 1 0 0 2 0 0 0 0 2 2 0 0 1 0 0 0 0 0 0 0 0 1 0 1 2 1 0 2 0 0 0 0 2 0 0 0 1 1 0 1 0 0 0 1 1 2 1 0 1 2 2 2 2 0 0 0 0 0 1 0 1 1 1 0 0 1 1 2 0 0 0 0 2 2 2 1 2 0 1 0 1 0 0 0 0 0 2 2 1 2 1 1 0 0 1 0 1 2 1 0 0 2 1 0 1 0 0 1 2 0 0 0 0 2 1 1 2 0 1 0 0 0 0 2 0 0 0 0 2 1 1 1 0 0 0 0 1 0 0 0 1 0 0 0 0 0 0 0 0 2 0 0 0 0 0 0 0 0 1 1 2 0 1 0 1 1 0 0 1 1 1 1 0
47 0 0 0 0 2 2 0 0 2 0 0 0 1 0 0 1 1 0 0 0 2 0 1 1 0 1 0 2 2 1 2 1 0 2 0 2 2 0 0 1 1 0 0 1 0 0 0 0 0 0 0 1 1 1 0 1 1 1 1 1 1 1 0 0 0 1 1 0 1 1 2 1 2 1 2 2 2 2 0 2 0 0 0 0 1 0 1 2 2 1 2 1 2 0 0 0 0 0 1 0 1 1 1 0 0 2 1 1 1 1 2 1 1 1 1 1 0 0 1 1 0 1 1 0 2 0 0 1 1 0 0 0 0 0 0 0 0 0 1 1 1 0 0 2 2 1 0 0 2 0 0 0 0 0 1 1 1 1 2 1 2 2 1 0 2 0 1 0 1 0 1 0 1 1 0 0 1 0 1 0 1 0 2 2 1 1 2 0 0 2 2 0 1 2 0 0 0 0 0 0 0 0 1 1 1 1 0 2 0 1 0 0 0 0 2 1 0 2 1 1 1 1 0 0 1 1 1 1 1 0 0 1 1 0 1 0 2 2 0 0 1 2 0 2 0 0 0 0 0 0 0 1 0 0 2 2 1 0 0 0 0 0 0 0 0 0 0 1 1 0 2 0 1 1 1 1 0 2 0 1 0 1 1 0 2 0 2 1 2 0 1 2 2 2 0 1 0 1 1 0 0 2 0 0 0 1 2 1 1 1 2 0 0 2 0 0 0 1 0 0 2 1 2 1 0 0 1 0 0 0 2 0 0 0 1 0 2 0 0 0 0 2 0 1 0 1 0 1 2 1 1 0 2 0 0 2 0 0 1 0 1 2 1 2 0 1 1 1 0 0 0 2 2 1 1 1 2 0 1 1 1 0 1 2 2 0 0 0 0 1 1 0 0 2 0 0 1 1 1 1 1 0 1 0 1 0 1 0 2 0 0 0 1 1 2 0 1 0 1 0 2 1 0 0 2 0 0 0 0 1 1 0 2 0 0 0 0 0 0 1 0 2 0 0 2 1 1 0 0 0 0 0 2 1 1 1 1 0 1 1 0 0 0 0 2 2 2 2 0 2 2 2 0 1 1 0 1 2 1 1 0 0 1 0 2 1 0 1 1 0 1 0 2 0 0 0 2 2 0 0 0 2 0 1 1 1 1 0 0 0 0 0 0 0 0 0 2 1 2 1 0 1 1 1 1 0 1 0 1 0 2 1 0 1 0 0 1 2 1 1 1 1 0 1 0 0 0 2 0 0 0 0 0 1 1 0 0 0 0 0 0 0 0 0 0 0 1 1 1 0 0 1 0 0 1 1 2 2 1 1 0 0 0 1 0 0 0 2 2 0 0 2 0 1 0 0 0 0 0 0 1 1 0 1 1 1 0 0 1 1 0 0 0 1 1 0 0 0 1 0 1 0 0 1 1 1 1 0 0 1 1 0 1 0 1 2 0 2 0 2 0 0 2 1 1 1 1 0 0 1 2 1 1 0 0 2 2 1 0 0 0 1 1 1 1 0 1 0 1 1 0 1 0 2 0 0 0 0 0 2 0 2 2 0 2 0 1 1 0 0 0 0 2 0 0 0 1 0 0 0 0 0 0 0 1 2 1 0 0 0 0 0 0 1 1 0 2 0 0 0 0 1 0 0 1 1 0 0 0 1 1 0 0 0 0 0 0 1 2 1 1 0 2 0 0 2 0 0 1 0 1 0 0 0 0 0 0 0 0 0 0 2 1 0 0 1 1 0 1 0 0 0 1 1 0 0 0 0 0 1 1 0 2 2 0 2 2 2 1 1 0 1 0 1 0 1 1 0 0 1 0 1 2 1 1 0 1 0 2 0 0 2 0 2 2 2 1 2 0 1 1 0 2 2 2 1 1 0 1 0 0 2 0 0 0 0 1 2 0 1 2 1 0 0 0 0 1 1 0 2 1 0 1 0 0 1 1 0 0 0 2 0 0 1 1 1 0 1 0 0 2 1 0 2 1 0 1 2 2 1 1 0 0 0 1 0 0 0 2 2 2 0 0 2 2 2 0 0 0 0 2 0 0 2 0 0 2 0 0 0 0 0 0 2 1 1 0 1 1 0 0 2 1 1 0 1 1 0 1 2 0 0 2 0 0 0 1 1 1 0 0 2 0 1 2 0 0 0 0 1 0 1 1 1 0 1 2 2 0 0 0 0 0 1 0 0 0 0 0 1 0 0 0 1 1 1 2 1 0 0 1 1 1 0 0 0 1 0 1 0 0 1 0 1 0 1 1 1 0 0 1
48 1 0 0 0 0 0 2 1 1 0 0 0 0 0 0 0 1 0 0 0 2 0 2 2 0 1 0 2 2 2 0 1 2 1 0 2 0 1 1 1 0 0 0 2 0 1 0 0 0 0 0 0 1 1 1 0 0 1 1 0 1 0 2 0 0 1 0 0 1 1 1 0 2 0 2 2 1 1 1 1 0 1 1 1 0 0 0 2 2 0 0 0 2 1 0 0 2 1 1 1 0 2 0 0 0 2 1 0 2 0 0 1 1 1 2 1 0 2 0 0 1 2 1 0 2 0 0 1 0 0 0 0 0 0 0 0 0 0 1 0 2 0 0 1 0 0 0 0 0 0 0 1 1 1 1 0 0 0 1 0 1 1 2 0 2 0 1 1 0 0 1 0 2 1 0 0 0 0 1 0 0 0 2 0 1 1 2 0 1 1 2 0 1 2 0 0 0 0 0 0 1 0 1 1 1 1 0 1 0 2 0 2 0 0 2 0 0 2 1 1 1 0 0 0 0 0 1 0 0 0 0 1 1 1 2 0 2 2 0 0 0 2 1 1 0 0 0 0 0 0 0 2 0 0 0 1 1 0 0 0 0 0 0 1 0 0 0 1 0 0 2 0 0 0 0 0 1 1 0 1 1 1 1 1 0 0 2 1 2 1 1 1 2 2 1 1 0 0 2 0 0 2 0 1 0 0 2 0 0 0 1 0 0 2 0 2 0 0 0 0 2 2 1 1 0 1 1 0 0 0 0 0 0 0 0 0 1 1 2 0 0 2 0 0 0 2 0 0 1 1 0 0 2 0 0 2 0 0 1 0 1 1 1 1 0 1 2 2 0 0 0 0 0 0 0 1 1 0 1 2 0 1 1 1 1 1 0 0 1 0 0 1 0 1 1 1 2 0 1 1 1 0 1 0 1 0 2 0 1 1 0 0 1 1 2 1 0 0 0 0 2 1 2 0 2 1 2 2 0 1 2 0 2 0 1 1 1 0 0 1 0 1 0 0 1 0 0 1 0 0 0 0 2 0 0 0 2 0 1 1 0 0 0 0 1 1 1 2 0 1 1 2 0 2 0 2 0 2 0 0 0 0 0 2 2 0 0 2 1 2 2 0 1 1 0 1 0 2 0 0 0 2 0 0 0 0 0 0 2 0 0 0 0 0 0 0 2 0 1 0 1 0 0 0 0 1 1 0 1 1 1 1 0 0 0 0 1 2 0 1 2 0 1 2 1 0 0 2 0 0 0 0 1 2 0 0 1 0 1 1 0 1 0 0 0 1 0 0 0 1 2 1 0 0 1 1 0 0 2 0 0 2 0 0 2 1 0 0 0 0 0 0 2 0 1 1 1 1 0 1 0 2 0 0 1 0 1 0 2 0 0 0 2 1 0 0 0 1 0 0 0 0 0 0 2 0 1 0 0 0 0 1 2 0 0 2 0 2 0 2 1 0 2 2 0 1 2 0 0 0 0 1 1 0 0 0 2 2 0 0 0 1 1 2 2 0 2 0 0 0 1 0 0 0 1 2 0 0 1 0 0 0 0 1 0 1 2 2 0 0 0 0 0 0 0 1 1 1 1 1 1 0 1 1 2 2 2 0 0 1 1 1 0 0 1 0 1 1 0 1 0 0 0 1 2 0 0 0 0 0 0 0 0 0 1 2 0 1 2 1 1 0 0 0 0 0 0 0 0 0 0 0 0 0 0 0 0 1 1 0 0 2 1 0 1 2 2 0 2 0 0 0 0 0 1 1 0 0 0 2 2 0 0 0 2 0 1 1 2 0 1 2 1 2 1 0 1 0 0 1 0 0 2 1 1 1 1 0 2 1 1 2 0 2 2 2 0 0 0 0 0 0 1 2 2 2 2 1 0 1 0 2 0 0 1 1 0 1 0 1 1 2 0 0 1 1 0 0 0 2 0 0 2 0 0 0 1 0 0 2 2 1 0 1 1 1 0 1 0 1 0 1 0 2 0 0 1 2 2 2 2 1 0 1 1 0 1 0 1 1 1 0 0 2 1 1 0 0 0 1 2 2 2 2 0 1 1 0 1 1 0 1 0 1 1 1 1 2 1 1 0 2 1 0 1 0 1 0 0 2 0 0 1 0 0 1 1 1 0 0 0 2 1 1 2 0 1 1 0 1 0 0 2 1 0 1 2 2 2 0 0 0 0 1 0 1 0 0 1 2 0 0 1 0 1 0 2 0 0 0 2 1 1 0 0 1 1 0 2 1 0 0 2 1 0 0 0 0 0 0 0
49 1 0 0 0 1 1 0 0 2 0 0 0 1 0 0 1 2 1 0 1 2 0 2 2 1 0 1 2 2 1 0 2 2 1 1 1 1 0 0 0 0 0 1 2 1 0 0 0 0 0 0 1 2 0 0 1 0 1 0 2 2 0 1 0 0 1 1 1 1 0 1 1 2 1 2 2 1 1 0 1 0 0 0 2 0 0 0 1 2 0 0 0 1 0 0 0 0 0 1 0 0 0 1 1 1 2 0 0 2 1 1 1 2 1 2 2 0 2 0 0 0 2 2 0 1 0 0 2 1 0 0 0 0 0 0 0 0 1 0 1 1 0 0 2 2 1 0 0 1 0 0 1 0 0 1 1 0 0 1 0 1 1 1 0 1 0 0 0 2 0 0 0 2 2 0 0 0 0 0 0 1 1 2 0 0 1 1 0 1 0 2 0 0 0 0 1 1 1 0 0 0 0 2 2 0 2 2 0 0 1 0 1 0 0 2 1 1 2 1 1 1 0 0 0 1 1 0 0 1 1 1 0 0 0 1 0 2 2 0 0 0 2 0 2 0 0 0 0 0 0 0 0 0 0 2 0 2 1 1 0 1 1 1 1 0 0 0 2 1 0 2 0 0 1 0 1 1 1 0 1 0 0 1 1 1 0 0 0 1 0 0 1 2 1 0 0 1 1 2 1 1 2 0 1 0 1 2 1 1 1 0 0 1 2 1 2 0 1 0 0 1 0 2 1 0 1 2 1 2 0 1 0 0 0 0 0 1 1 0 0 0 2 0 0 0 0 1 1 2 0 1 0 1 0 1 1 0 0 0 1 1 2 2 2 1 0 2 2 1 0 0 1 0 1 1 1 2 0 2 2 0 1 1 0 0 0 1 1 0 0 0 2 1 2 0 2 1 0 0 0 0 0 0 0 0 1 1 0 2 0 0 0 2 2 2 0 0 0 0 0 1 1 1 0 1 0 1 1 0 1 1 0 1 0 1 0 2 0 1 2 0 2 0 0 1 0 1 1 0 0 1 0 2 1 1 1 1 0 1 1 0 0 0 0 0 0 1 2 1 1 1 1 2 2 2 0 0 2 0 0 0 0 0 2 0 0 0 2 2 1 1 0 2 1 0 0 1 1 0 1 1 1 1 0 0 2 0 0 2 0 0 0 0 1 0 0 2 0 2 0 0 1 0 0 1 1 0 1 2 0 0 1 1 2 0 1 0 1 1 0 0 1 1 2 0 0 1 1 0 0 0 0 0 1 1 1 0 0 1 1 0 1 0 1 1 1 0 0 1 0 1 0 0 0 0 1 2 2 0 0 0 1 0 0 1 2 0 0 0 0 0 1 0 0 0 0 0 0 0 0 1 1 1 1 0 0 1 0 2 0 0 0 1 1 0 0 0 0 0 0 0 0 0 0 1 1 2 0 0 1 1 0 2 0 0 2 0 2 0 2 0 0 1 1 0 1 1 1 0 0 1 1 1 0 0 0 1 0 0 0 0 1 1 1 1 1 1 1 1 1 0 0 0 0 0 2 0 1 1 0 1 1 2 2 0 2 1 2 0 0 0 0 1 0 0 0 2 0 2 2 0 0 1 1 2 1 1 1 0 0 0 0 0 0 1 0 0 1 0 0 0 0 0 0 2 0 0 1 1 0 0 0 1 0 1 1 0 1 1 1 1 0 0 0 0 1 0 0 0 0 0 0 0 0 0 1 0 0 0 0 0 2 2 0 0 2 1 0 1 1 1 0 0 0 0 1 0 1 2 1 1 1 0 0 1 0 1 1 1 1 1 2 1 2 1 1 0 0 0 0 0 0 2 1 2 2 0 1 2 0 0 2 0 2 2 2 2 1 0 1 1 0 1 2 2 1 1 2 0 1 1 2 0 0 0 0 1 2 0 0 1 0 0 1 0 1 1 1 1 1 0 0 2 0 1 1 0 0 0 0 1 1 0 1 1 2 0 1 0 1 0 0 1 1 1 0 0 1 2 1 1 0 0 0 0 1 1 0 1 1 0 0 1 2 2 2 0 0 0 0 2 2 1 2 1 1 0 0 1 0 0 1 0 1 1 1 1 2 2 0 0 0 1 0 1 1 1 0 0 2 1 0 2 0 0 0 1 1 0 0 0 0 0 1 1 0 0 0 1 1 0 0 2 2 0 2 2 2 2 0 0 0 1 0 0 1 0 0 0 1 0 0 0 0 2 0 1 1 0 0 2 0 1 0 0 0 0 0 2 0 0 0 1 1 0 0 0 0 0 1 2
50 1 0 1 0 1 2 1 0 0 0 1 1 0 0 0 0 1 1 1 1 1 0 2 2 1 1 0 2 2 1 1 2 2 2 0 2 2 0 0 2 0 2 2 2 0 1 0 1 1 1 0 1 2 0 1 0 1 2 0 1 2 0 1 0 0 2 1 0 0 0 0 2 2 1 2 2 2 2 0 1 0 1 1 2 0 0 1 2 2 1 0 1 2 0 0 0 1 1 1 1 0 1 0 0 0 2 2 2 0 0 2 2 2 1 2 2 0 2 0 0 1 1 1 0 1 0 0 1 0 1 1 0 0 0 0 0 0 0 2 1 1 0 1 1 1 1 0 1 2 0 0 0 0 0 0 0 0 0 1 0 2 2 2 0 2 1 0 1 1 0 2 0 1 1 0 0 0 0 0 0 0 0 2 1 1 1 2 0 0 1 2 0 1 1 0 0 0 0 1 0 0 0 2 2 0 2 1 0 0 0 0 1 0 0 2 1 0 0 0 1 1 1 0 0 1 1 0 0 0 0 0 0 0 1 0 0 2 2 0 0 1 2 1 2 0 0 0 0 0 0 0 1 1 1 1 0 2 0 0 0 0 0 0 1 0 0 0 2 0 0 1 0 0 0 0 0 2 2 0 2 0 1 1 0 1 1 2 0 2 0 0 1 2 1 0 1 1 0 1 0 0 1 1 0 1 1 2 1 2 0 2 0 0 2 0 1 0 0 0 1 1 1 2 0 0 0 1 0 1 0 1 1 0 0 1 0 2 0 1 2 2 2 0 1 0 2 0 1 2 0 0 0 0 0 2 0 0 0 1 0 1 2 0 2 0 1 1 1 0 0 0 0 0 0 0 1 1 0 2 2 2 0 0 1 0 0 0 0 0 0 0 0 1 2 0 1 1 0 0 0 0 0 0 0 0 2 0 0 2 0 0 0 1 1 1 0 0 0 0 1 2 0 1 2 1 1 0 0 0 1 0 0 2 0 0 0 0 0 1 2 0 2 1 1 2 0 2 0 0 0 1 0 1 2 1 2 1 1 0 0 0 1 1 0 0 0 0 2 0 1 1 2 1 1 0 1 0 1 0 0 0 0 0 2 2 0 0 1 0 1 0 1 1 0 0 0 1 1 0 0 0 1 1 0 0 2 0 0 1 0 0 0 1 0 0 1 2 0 2 0 0 1 1 1 1 1 0 0 2 1 1 0 0 1 0 1 1 1 2 2 2 0 1 2 0 0 1 1 0 0 1 0 0 1 2 0 0 0 1 1 0 0 0 0 0 1 1 1 0 1 2 0 0 0 0 1 1 1 1 0 0 0 0 0 0 0 0 1 0 0 0 0 0 0 0 1 0 1 1 0 2 1 0 0 1 0 1 0 2 0 0 0 0 0 0 0 0 1 0 0 0 0 1 1 0 1 2 0 0 1 1 0 1 0 1 2 0 2 0 1 0 0 0 0 0 0 2 0 0 2 2 2 0 0 0 2 0 0 0 0 0 2 1 1 2 1 1 0 2 2 0 0 1 0 0 0 1 1 1 2 0 0 1 1 1 1 1 2 0 1 1 0 1 1 0 0 1 1 1 0 0 0 0 1 1 0 2 0 0 0 0 0 0 0 1 1 1 1 0 0 0 1 0 0 1 1 0 0 0 0 0 0 0 0 1 2 0 0 0 0 1 0 0 0 1 1 0 0 0 0 0 0 0 0 1 0 0 2 2 0 0 2 1 0 1 1 1 0 1 0 1 1 1 1 0 1 0 0 0 2 2 0 0 1 1 1 0 0 2 0 2 2 0 0 0 0 1 1 1 1 1 0 2 1 0 0 0 0 0 0 0 2 0 2 1 1 1 2 0 1 1 0 0 2 1 1 2 0 0 0 0 1 1 1 0 0 0 0 0 0 0 1 0 0 1 1 1 0 0 1 0 0 1 1 0 1 0 0 0 1 2 0 0 1 1 2 0 1 0 0 0 0 0 0 0 0 1 2 2 1 1 1 0 1 2 0 2 0 2 2 2 0 1 2 2 2 0 1 0 0 1 1 1 2 2 1 1 0 0 0 0 0 0 1 1 1 0 1 1 0 0 2 0 1 1 1 1 1 1 2 0 0 2 0 0 0 1 0 0 0 0 2 0 1 2 0 0 0 0 1 0 1 0 0 0 1 0 0 1 1 0 0 0 1 0 2 0 0 1 1 0 0 0 0 0 0 1 1 0 0 1 0 0 0 0 0 0 0 1 0 0 0 0 1 0 0 0 0 0 0 1
51 0 0 0 0 0 0 2 1 1 0 1 0 0 0 0 1 2 0 1 1 2 1 2 2 0 2 0 2 2 0 1 1 1 1 0 2 1 1 0 1 0 0 1 2 0 0 0 0 1 1 0 0 0 2 1 0 0 1 0 1 1 0 0 0 0 2 0 0 0 0 1 1 2 1 2 2 1 1 1 1 0 0 0 0 0 0 0 2 2 0 1 1 0 0 0 0 0 0 0 0 0 0 1 1 1 2 1 0 2 0 0 0 0 1 1 1 0 1 1 1 1 1 2 0 1 0 0 0 0 0 0 0 0 1 0 1 0 0 1 0 2 0 0 1 0 0 0 1 1 0 0 0 0 0 1 0 1 0 0 0 0 1 2 1 1 0 1 0 1 0 1 1 1 2 1 0 0 0 0 0 0 0 2 1 2 1 2 1 1 0 2 0 2 2 1 1 0 0 2 0 0 0 2 2 0 2 0 2 0 2 0 1 0 1 1 0 0 0 0 1 1 0 1 0 1 1 2 1 1 1 1 0 0 0 0 0 2 2 0 0 0 2 0 2 0 0 0 0 0 0 0 1 0 0 2 1 1 0 0 1 1 0 0 1 0 0 0 1 0 0 2 0 1 0 0 1 0 1 0 0 1 1 1 0 1 2 2 1 2 0 1 1 2 2 1 0 0 0 1 0 0 2 0 1 0 0 1 1 1 1 1 0 0 1 1 1 1 0 0 0 2 1 1 1 0 0 2 0 2 0 1 0 0 0 0 0 0 2 1 0 0 2 0 0 0 1 0 0 2 1 1 0 1 1 0 1 0 0 0 1 1 2 1 2 0 0 1 1 0 1 1 0 0 0 0 1 1 0 1 1 1 1 1 0 1 1 0 0 0 0 0 1 0 2 0 2 1 1 1 1 1 0 2 1 0 0 2 0 2 0 1 0 1 1 1 0 1 0 1 0 2 1 2 0 2 0 0 0 0 0 0 0 0 1 1 0 0 0 0 2 0 1 0 0 0 0 2 0 0 0 0 0 2 1 1 1 1 1 0 0 0 0 1 0 1 1 2 1 1 2 2 1 2 0 0 0 1 2 0 0 0 0 0 0 2 2 1 1 0 1 1 0 1 1 0 2 0 1 0 1 1 1 1 0 0 2 2 0 0 0 1 0 0 0 0 0 2 0 0 0 2 2 1 1 2 0 0 1 2 0 1 1 0 0 0 0 1 2 1 1 1 1 1 2 0 0 1 0 1 0 1 0 0 2 0 1 0 0 1 1 0 1 0 0 0 1 1 1 0 1 1 0 0 1 0 1 1 1 2 0 0 0 0 2 0 1 0 0 0 0 0 2 0 0 1 0 0 0 0 0 0 0 0 1 0 0 2 0 2 0 0 0 1 1 1 0 0 0 0 0 0 0 0 0 0 2 2 0 0 1 1 0 1 0 1 2 1 2 0 2 0 0 1 1 0 1 0 0 1 0 1 0 2 0 0 1 2 2 1 0 0 0 1 1 2 0 1 0 1 1 0 0 0 0 1 1 0 0 2 0 1 0 2 2 0 1 0 2 0 0 0 1 1 0 0 1 1 1 1 0 0 0 1 0 2 2 1 0 0 0 0 0 0 2 2 1 0 0 0 0 0 0 0 1 2 0 0 1 1 2 2 0 0 0 0 0 0 0 1 0 0 0 0 0 0 0 0 0 0 0 0 0 0 1 0 1 0 0 0 0 0 2 1 0 0 2 2 0 2 0 1 2 0 0 0 1 0 2 2 0 1 1 0 0 1 0 0 0 2 0 2 2 1 1 0 1 1 0 0 1 0 0 1 2 1 1 1 1 2 0 0 2 0 2 1 1 0 2 0 1 1 0 1 1 1 0 0 1 1 0 1 2 1 1 0 0 0 1 1 1 1 0 0 0 0 0 0 0 0 2 0 0 1 1 0 1 0 0 1 0 1 0 0 0 0 0 0 1 0 0 0 0 0 1 0 0 0 1 2 1 1 0 0 0 0 0 1 1 0 0 1 0 1 2 2 2 0 0 0 0 2 2 1 2 1 1 2 0 0 0 0 0 0 1 1 1 1 2 1 0 1 2 1 0 0 1 2 1 1 2 0 0 2 0 0 0 0 0 1 0 0 0 0 0 1 0 0 1 1 0 0 2 0 0 0 0 2 1 1 0 0 0 0 2 0 0 0 0 0 0 0 0 0 0 1 0 0 1 0 0 1 1 1 0 0 0 1 1 2 1 1 0 1 1 0 0 1 1 1 1 2
52 1 0 0 0 0 0 1 0 1 0 1 0 0 0 0 0 1 1 1 1 0 1 2 2 0 0 0 2 1 0 0 1 1 2 1 2 2 0 0 1 1 0 1 2 1 2 0 0 1 1 0 0 0 2 2 0 1 0 1 0 1 0 0 0 0 2 0 1 1 0 0 2 2 2 2 2 2 2 0 0 0 0 0 1 0 0 0 0 2 0 0 0 2 1 0 0 1 1 1 1 0 0 1 1 1 2 0 0 2 1 1 1 1 1 2 1 0 1 1 1 0 2 2 0 1 0 0 1 0 0 1 0 0 0 0 0 0 0 2 0 2 1 0 1 1 0 0 1 1 0 0 0 0 0 0 0 0 1 1 0 0 0 2 1 2 0 0 0 2 0 0 2 0 1 1 0 1 0 0 0 1 0 2 0 2 2 1 0 0 0 1 0 0 1 1 1 0 0 0 0 1 1 2 2 0 2 1 1 0 2 0 1 1 0 2 0 1 1 0 2 2 1 0 0 1 1 0 0 0 0 0 0 0 0 0 0 2 2 0 0 0 2 0 1 0 0 0 0 0 0 0 1 0 0 2 2 2 0 0 0 0 0 0 1 0 0 0 2 0 0 2 1 0 0 0 1 1 2 0 2 0 2 1 1 0 0 1 0 1 0 0 1 2 1 1 1 1 0 1 0 0 2 0 0 0 0 2 1 1 0 1 0 0 2 0 0 0 0 0 1 1 2 2 1 0 0 0 1 1 0 1 1 0 0 0 0 2 0 1 1 1 1 0 0 1 1 0 0 1 2 0 0 0 1 1 1 0 1 0 0 0 2 1 2 0 1 2 2 0 1 1 1 1 1 0 2 1 1 1 2 0 1 1 0 1 1 1 1 1 0 1 1 0 2 0 1 2 0 0 0 1 0 1 1 0 1 1 1 2 0 1 0 0 0 0 0 0 1 0 0 1 1 0 2 2 0 0 0 0 1 0 0 2 0 1 0 1 0 0 0 0 1 0 0 0 0 2 0 0 0 1 0 2 0 0 0 2 2 0 0 0 1 0 0 1 1 1 2 0 1 1 2 0 1 0 1 1 1 0 0 0 0 1 0 2 1 1 2 1 1 2 0 1 0 0 0 0 1 1 2 2 1 1 0 0 1 0 1 0 1 0 1 0 0 0 0 2 0 2 0 0 2 2 2 2 0 0 0 2 0 2 0 0 0 0 0 1 1 2 0 1 0 1 2 0 0 1 1 0 0 0 0 0 2 0 0 0 0 0 0 0 1 0 0 0 1 0 0 1 1 0 1 0 0 1 2 1 1 1 0 0 1 0 0 1 1 0 0 0 0 0 0 0 0 0 2 2 2 0 2 0 0 1 2 0 2 1 0 1 0 0 0 1 0 1 0 0 1 0 0 0 0 0 0 0 2 2 0 0 0 0 0 1 0 2 2 0 1 1 1 2 0 1 1 0 1 1 0 1 0 1 1 1 1 0 1 2 2 0 0 0 0 0 0 1 0 0 1 1 1 1 0 0 2 0 0 0 2 2 0 0 0 1 1 1 0 2 1 1 0 0 0 0 0 0 0 2 2 2 0 1 0 0 2 0 2 0 0 0 0 0 0 0 1 1 1 1 0 0 0 0 0 0 0 2 0 0 0 0 1 1 0 0 0 0 2 0 1 1 0 1 1 2 0 1 2 0 0 0 0 0 0 0 0 0 2 0 1 1 0 0 2 2 0 1 2 1 0 2 0 0 0 1 1 1 1 1 1 1 1 1 1 0 0 1 0 2 1 1 1 1 2 1 1 1 0 1 0 0 1 0 0 2 2 2 0 1 0 2 0 0 1 2 0 2 1 1 2 0 1 1 0 0 2 0 0 1 0 1 0 0 2 0 0 0 0 0 0 0 0 0 1 0 1 0 1 0 0 0 1 0 0 2 0 1 1 0 0 0 0 1 0 0 0 0 1 1 1 0 1 0 0 1 2 1 0 2 2 2 2 2 0 0 1 1 0 2 1 1 1 1 0 0 2 2 2 0 1 0 1 2 2 2 2 1 0 0 0 1 0 0 1 1 2 0 1 1 2 1 1 0 1 0 0 0 0 2 0 0 0 0 1 1 0 2 2 1 1 1 0 0 1 0 0 1 0 0 0 1 1 0 0 2 1 0 2 1 0 0 0 1 0 0 1 1 1 1 1 1 0 0 1 0 0 0 0 0 2 1 1 0 1 1 0 0 0 1 2 2 0 1 0 0 2 1 1 0 0 0 0 0
53 1 0 1 1 0 0 1 1 2 0 0 1 1 1 1 0 0 0 0 0 1 0 2 2 0 0 1 2 2 2 0 2 2 1 0 2 2 0 0 0 2 0 0 1 0 0 0 0 0 0 0 0 0 2 2 0 0 1 1 1 1 0 0 0 0 1 0 0 0 0 1 1 2 1 2 2 1 1 0 0 0 0 0 1 0 0 0 1 2 0 0 0 1 1 1 1 0 0 1 0 0 0 1 1 1 2 1 0 2 0 0 0 2 0 2 2 0 0 2 2 0 1 1 0 0 0 0 1 1 1 1 0 1 0 0 0 0 0 0 0 2 0 0 0 0 2 0 0 1 0 0 1 1 0 0 1 0 0 0 0 1 1 1 0 1 2 2 0 0 1 2 1 0 1 1 0 1 1 1 0 1 1 2 0 1 1 0 0 1 0 2 0 2 1 0 1 0 0 1 0 0 1 1 1 0 2 1 1 0 2 0 1 0 1 1 1 1 2 1 0 0 1 0 0 0 1 1 1 0 1 0 1 1 0 1 1 2 2 0 0 0 2 0 1 0 0 0 0 0 0 0 2 0 0 1 2 2 2 1 0 1 0 0 0 0 0 0 1 0 0 1 0 0 0 0 0 0 1 0 0 0 2 0 2 0 0 1 0 1 0 0 1 2 1 0 1 2 1 2 0 0 2 0 1 0 0 2 1 1 0 2 0 0 2 1 2 0 0 0 1 1 1 1 1 0 2 1 0 0 0 0 1 1 0 0 0 1 0 1 1 2 1 0 0 0 2 0 0 1 1 1 0 0 2 0 1 0 0 0 0 0 1 0 1 0 0 0 0 0 0 0 0 0 1 1 2 2 0 2 0 1 2 2 0 0 0 0 0 2 0 0 0 0 1 1 0 0 0 0 1 1 0 2 2 0 0 0 0 2 0 0 0 0 0 2 1 1 0 1 0 1 1 1 0 2 1 1 1 0 0 1 0 2 0 1 0 1 0 0 2 0 1 2 1 2 0 1 1 0 0 0 0 2 2 2 2 0 0 0 1 0 1 1 0 1 1 1 1 1 1 1 1 1 0 0 0 0 2 0 0 0 0 0 2 0 0 0 2 1 1 2 0 1 1 0 0 1 1 1 2 0 1 1 0 0 1 0 0 0 0 0 0 2 0 0 2 2 0 2 1 0 1 0 0 1 1 0 1 2 0 1 2 1 0 1 1 1 2 0 1 1 0 1 2 0 0 0 2 0 0 0 0 0 2 1 1 1 1 0 0 0 0 0 0 0 1 1 1 0 1 1 1 0 0 1 1 2 1 2 0 0 0 0 0 0 1 0 0 0 0 0 1 0 0 0 0 0 1 0 0 2 0 1 2 0 2 1 0 1 1 0 0 2 1 1 0 0 0 0 0 0 0 0 0 2 0 2 0 0 0 0 0 1 0 1 1 1 2 0 2 1 0 0 1 0 0 1 0 0 2 1 2 0 0 0 0 2 2 2 2 1 2 1 1 1 1 1 1 0 0 0 0 1 0 0 0 0 0 1 0 1 0 2 2 2 2 1 1 0 0 0 1 1 0 0 0 2 1 1 0 0 0 1 2 1 1 1 0 0 0 0 0 0 0 0 1 1 2 0 0 0 1 0 0 1 1 0 0 0 1 1 1 0 0 0 1 0 0 1 0 0 0 0 0 0 0 0 0 0 0 0 0 0 0 0 1 1 1 1 0 0 2 1 0 0 2 2 0 2 1 0 1 0 0 1 2 0 2 2 0 0 1 0 0 1 0 2 2 1 1 1 2 2 2 1 1 1 0 0 0 0 1 2 1 0 1 0 0 2 1 1 1 0 1 1 0 0 2 0 2 2 0 0 2 0 0 0 1 0 1 0 2 0 0 1 0 0 0 0 0 0 1 0 0 1 1 1 0 0 1 0 0 2 0 0 1 0 0 0 0 1 0 0 0 0 1 0 1 0 0 0 1 0 1 0 0 2 2 2 2 2 0 0 0 0 0 2 0 0 0 0 1 0 1 1 2 0 0 0 0 1 1 1 1 1 0 0 0 0 0 0 1 0 1 1 1 0 1 1 0 0 1 1 0 2 0 1 0 0 1 1 0 2 0 0 0 1 0 0 0 1 1 1 1 0 1 0 1 0 1 0 0 1 1 0 2 2 1 1 0 1 0 0 1 0 1 0 0 0 0 0 0 0 0 0 1 0 2 0 0 0 2 2 0 0 0 0 0 1 0 0 0 0 1 0 0 0 0 0 1 1
54 0 0 0 0 0 0 0 0 2 0 0 0 0 0 0 0 0 0 1 1 2 1 2 2 0 2 0 1 1 1 0 2 1 0 1 1 1 0 1 0 0 0 1 2 1 1 0 0 0 0 0 2 2 0 2 0 0 0 0 2 2 0 2 0 0 1 1 0 0 0 1 1 2 1 2 2 1 1 0 1 0 1 1 1 0 0 0 1 2 0 0 1 2 0 0 0 2 0 2 0 0 0 2 0 0 2 1 0 2 0 0 1 1 1 1 1 0 0 2 2 0 1 0 1 0 1 1 2 1 0 0 0 0 0 0 0 0 0 0 0 1 0 0 2 1 0 0 1 1 0 0 1 1 0 0 1 0 0 0 0 1 1 2 1 2 1 2 0 0 2 0 0 2 1 0 0 0 0 0 0 0 1 2 1 1 1 2 1 2 0 2 0 2 2 0 0 0 1 0 0 1 0 2 0 0 2 1 1 0 0 0 0 0 0 2 0 1 0 1 0 0 0 0 0 0 0 1 0 2 0 1 0 0 0 0 1 2 2 0 0 0 1 0 2 0 1 0 0 0 0 0 1 0 0 2 1 0 0 0 0 0 0 0 1 0 0 0 1 0 0 2 0 0 0 0 0 0 1 0 0 1 0 0 0 2 0 0 0 1 1 0 0 2 1 1 0 2 0 2 0 0 2 0 0 0 0 1 2 2 0 1 0 1 1 0 2 0 0 0 0 2 1 1 1 0 1 0 1 1 0 2 0 0 0 0 0 1 1 0 0 0 2 0 0 0 0 0 0 2 0 2 0 0 2 0 0 0 0 1 0 1 2 1 2 1 0 2 2 0 2 2 1 1 1 1 2 0 0 1 0 0 1 1 1 0 1 0 0 0 0 0 0 0 2 0 0 1 0 1 1 1 0 0 0 1 1 2 0 2 0 0 0 1 1 2 1 1 0 1 0 1 0 0 2 2 2 0 0 0 0 1 0 2 0 1 0 2 0 1 0 0 2 0 0 2 0 0 1 0 0 0 0 2 0 0 0 2 2 1 2 0 0 0 0 0 0 2 1 2 2 2 2 0 2 1 1 0 2 2 1 0 0 0 2 1 0 0 2 2 1 1 0 1 1 0 0 0 1 1 1 1 1 1 1 1 2 0 0 1 0 0 1 1 0 1 1 2 0 1 0 0 2 0 0 2 0 0 1 2 0 1 0 0 1 0 1 1 1 1 1 1 0 1 1 0 0 2 0 0 0 0 0 0 2 0 1 0 0 0 0 0 1 0 0 0 1 1 1 0 0 0 2 0 0 2 2 2 2 1 1 0 0 0 1 0 0 0 1 1 0 0 0 0 1 1 1 1 1 0 1 1 1 0 1 0 1 1 0 1 0 0 0 0 0 0 0 0 0 0 0 0 0 1 1 0 1 1 0 0 2 2 0 0 0 0 2 1 1 1 1 0 0 0 1 0 0 1 0 0 1 2 0 2 0 0 0 1 1 0 0 0 0 2 2 2 0 1 1 0 0 0 0 1 0 0 0 2 2 2 2 1 0 2 2 2 2 1 1 1 0 0 1 1 0 0 0 1 1 1 0 1 0 0 0 2 1 1 0 0 0 0 0 1 0 0 0 1 0 0 0 0 1 0 0 0 2 0 1 1 1 1 1 0 0 0 1 0 1 1 1 1 0 0 0 0 0 1 0 0 0 0 0 0 0 0 2 0 0 0 0 0 2 1 0 1 2 0 0 2 0 0 1 0 0 0 0 0 0 1 2 1 1 0 0 2 0 0 0 2 0 2 2 1 1 1 1 1 0 1 1 0 1 2 1 0 1 1 0 2 0 0 1 0 2 2 2 1 0 0 0 0 0 0 1 0 0 1 1 0 0 1 2 1 1 0 0 1 1 0 0 0 1 0 0 0 0 0 0 0 1 0 0 1 0 0 1 0 0 0 0 1 1 0 1 0 1 0 1 0 0 0 0 0 1 0 0 0 2 2 2 2 0 0 0 0 1 2 2 1 1 2 0 0 0 0 2 0 0 0 0 2 2 1 2 1 1 1 0 1 1 0 1 0 1 0 0 0 2 2 0 0 2 1 1 1 0 0 0 0 2 1 0 1 0 0 0 0 1 1 0 0 1 1 2 2 0 1 0 2 1 0 0 1 1 1 2 2 2 0 0 0 1 0 1 0 0 1 1 1 1 0 0 0 0 0 0 0 2 0 0 0 1 1 0 0 0 0 1 2 0 0 1 0 1 0 0 0 1 0 0 1
55 0 0 1 1 0 0 1 0 1 0 0 0 1 0 0 0 2 0 0 0 2 1 2 2 0 0 0 2 1 1 1 1 1 1 1 1 2 0 0 1 1 0 2 2 1 1 0 0 0 0 0 0 0 2 1 1 1 2 0 1 2 0 0 0 1 1 2 0 0 0 1 2 2 1 2 2 2 2 0 2 0 1 1 1 0 1 0 2 2 0 1 1 2 0 0 0 0 0 2 0 0 0 1 0 0 2 0 0 2 2 2 0 2 0 2 2 0 2 0 0 0 2 1 1 1 1 1 1 1 0 0 0 0 0 0 0 0 0 1 2 1 1 0 1 1 1 0 1 0 0 0 0 0 0 0 0 2 0 0 0 0 1 2 0 2 1 0 0 2 0 0 1 2 2 1 1 0 0 1 0 2 0 2 0 1 1 1 0 0 0 1 0 1 2 0 1 0 1 0 0 0 0 1 1 2 1 1 1 0 0 0 2 0 1 1 2 0 1 1 1 1 1 0 0 0 1 0 0 0 0 0 0 1 1 0 1 2 1 1 0 0 2 0 1 0 0 0 0 0 0 0 0 0 0 2 1 0 0 0 0 0 1 1 1 0 1 0 2 1 0 2 0 2 1 1 0 1 2 0 0 0 2 1 1 0 2 2 1 2 0 1 0 2 2 2 0 1 1 2 0 0 2 0 0 0 0 2 1 1 0 1 0 0 1 0 2 1 0 0 0 1 1 1 1 0 0 0 2 2 0 2 2 1 0 0 0 2 0 1 0 0 1 0 2 0 1 0 1 1 1 0 0 1 1 0 2 0 0 2 0 2 1 0 1 1 1 2 2 0 1 1 0 0 0 0 1 1 1 2 1 1 0 1 1 0 0 1 1 0 0 0 0 1 2 0 1 1 0 1 0 1 0 2 0 1 0 0 0 1 1 0 0 2 2 2 0 0 0 0 1 1 1 0 0 1 0 0 0 0 2 1 0 0 1 0 1 0 1 0 1 0 1 1 1 1 0 1 1 1 1 0 0 1 2 1 2 2 2 0 0 0 0 0 0 1 1 0 2 0 1 1 2 0 1 1 0 0 1 0 0 0 0 0 2 1 0 0 1 0 1 1 0 1 0 0 0 0 0 2 2 1 2 0 1 1 1 0 0 0 0 0 0 1 0 0 0 2 0 0 1 1 2 1 1 2 0 1 0 2 1 0 0 0 0 1 0 2 2 0 2 2 0 1 1 0 0 2 0 0 0 1 0 0 2 0 0 2 0 0 0 0 1 0 1 1 1 1 1 0 0 1 1 0 0 1 2 1 1 2 0 0 1 0 0 1 1 0 1 0 0 0 2 0 2 2 0 0 0 0 0 1 0 0 2 0 2 0 0 1 1 0 0 2 1 2 0 0 0 0 0 0 0 0 0 0 2 2 0 0 1 1 0 1 0 0 2 1 2 0 0 0 0 0 1 1 1 2 0 0 1 2 0 2 1 1 2 2 1 1 1 0 2 1 1 2 0 1 0 1 1 1 1 0 0 0 2 0 0 0 1 0 0 1 2 2 0 1 2 0 1 1 0 0 0 1 1 0 0 1 0 1 0 2 2 2 1 2 0 0 0 0 0 0 0 1 0 1 1 0 0 0 0 0 0 2 0 0 0 0 1 1 0 0 0 0 0 0 1 1 0 1 0 0 0 1 1 1 0 0 0 0 0 0 1 0 1 0 1 0 0 0 2 1 0 1 1 1 0 1 0 0 0 0 0 1 1 0 0 0 2 2 1 0 0 2 0 2 1 1 1 1 2 0 1 0 1 0 0 0 0 0 0 1 2 2 0 0 0 2 0 1 0 2 0 2 2 0 2 0 2 1 1 0 2 0 0 2 0 0 0 0 1 0 0 0 0 0 2 2 2 2 0 0 0 0 0 0 0 0 2 0 0 1 1 0 1 0 0 0 0 1 0 0 0 2 0 0 0 0 0 0 1 0 2 0 0 1 2 2 2 2 1 0 1 1 0 1 0 2 2 1 0 0 2 2 2 0 1 0 1 2 1 1 2 0 1 1 0 2 1 0 0 1 1 1 1 0 1 1 0 0 2 0 1 1 1 1 0 0 1 0 0 2 0 0 0 2 0 0 0 0 2 0 0 0 1 2 0 1 0 0 1 0 0 0 0 2 1 1 1 1 0 1 0 0 1 0 0 1 1 0 0 0 0 1 0 0 2 0 0 0 1 1 0 1 1 0 0 0 0 0 0 0 1 0 0 0 0 0 0 1
56 1 0 0 0 0 0 2 0 0 0 2 1 1 0 0 0 0 0 0 0 2 1 2 2 0 1 0 2 2 1 2 1 1 0 1 1 1 0 0 1 1 1 1 1 1 1 0 0 0 0 0 2 2 0 0 1 0 0 0 1 1 0 2 0 0 1 2 1 1 0 1 2 2 0 2 2 1 1 0 1 0 0 0 2 0 0 0 1 2 1 1 0 1 0 0 0 1 0 2 0 0 1 0 1 0 2 1 1 1 0 1 1 1 1 1 1 0 0 2 2 0 2 2 0 2 0 0 2 0 1 1 1 1 0 0 2 0 0 1 2 1 0 0 0 1 0 0 0 1 0 0 0 0 0 0 1 0 0 0 1 0 1 2 0 2 1 1 1 0 0 2 0 2 1 0 0 0 0 1 0 1 1 2 1 1 1 1 0 1 0 2 1 0 2 1 2 0 0 0 0 1 0 1 1 1 1 0 1 0 1 0 0 0 0 2 0 1 2 1 1 1 0 0 2 0 0 0 0 1 1 0 0 0 0 0 0 2 2 0 0 0 2 0 1 0 0 0 1 1 1 1 0 0 0 1 0 2 1 1 0 1 0 0 1 0 1 0 0 0 0 2 0 1 0 0 1 1 2 0 1 0 1 1 0 1 0 2 0 2 0 0 1 2 1 0 0 1 0 2 0 2 2 0 0 0 0 2 2 2 0 1 0 0 1 0 1 0 1 0 0 1 0 2 1 0 0 1 1 1 0 1 1 1 0 1 0 1 1 1 1 1 2 0 0 0 1 0 0 1 0 1 0 0 1 1 0 0 0 2 0 2 1 0 1 0 1 1 1 0 0 0 1 1 0 1 1 2 0 1 2 0 0 0 1 1 0 0 0 0 0 0 0 0 1 1 1 2 0 0 0 0 0 0 0 1 1 0 0 0 2 0 0 0 0 0 0 0 1 0 0 1 1 0 0 2 1 0 0 0 0 0 1 0 1 0 0 1 0 0 1 0 1 0 0 1 0 2 0 0 0 0 0 2 2 2 2 2 2 2 2 0 1 0 0 1 1 0 2 1 1 1 2 1 2 1 1 0 2 0 0 0 0 1 1 1 1 0 2 2 2 1 0 1 1 0 0 2 2 0 0 0 2 0 0 0 1 1 0 1 0 1 0 0 0 0 0 2 0 1 2 1 1 0 0 1 1 1 1 1 1 2 0 0 0 1 0 1 2 0 1 2 0 2 2 0 0 1 1 0 0 0 0 0 2 0 0 1 0 1 1 0 0 2 0 0 0 1 1 0 0 0 1 0 1 1 2 1 1 1 0 0 0 0 0 0 1 0 0 0 1 0 2 1 0 0 1 0 0 0 0 1 1 1 1 1 0 1 0 1 0 0 0 1 1 1 0 0 1 0 0 0 0 0 0 0 1 1 0 0 1 1 1 1 1 0 2 0 2 0 2 0 0 1 1 1 1 2 1 0 1 1 1 1 0 0 2 2 2 1 1 0 1 0 1 1 0 1 1 1 1 0 0 0 0 0 2 0 0 0 2 0 1 2 2 1 2 1 1 0 0 0 1 2 0 0 0 1 0 0 0 0 0 1 1 2 2 1 0 0 0 0 0 0 0 1 0 1 1 0 0 0 1 0 0 2 0 0 0 0 1 1 0 0 0 0 1 0 1 2 1 2 1 1 0 1 1 1 0 0 0 0 0 1 0 0 1 0 1 0 0 1 1 0 0 0 1 1 0 2 1 0 1 0 0 0 1 0 2 2 1 0 0 0 1 0 1 1 1 2 0 1 2 0 0 0 0 2 0 0 1 0 1 2 1 1 1 0 0 2 0 0 1 1 1 2 2 2 2 0 0 2 0 1 2 1 1 1 1 0 1 0 2 0 0 0 0 1 1 0 1 1 1 0 0 1 1 0 0 0 2 0 0 2 0 0 1 0 0 0 0 1 0 0 0 0 2 0 2 0 0 0 0 0 0 0 0 1 1 2 2 2 0 0 0 2 0 1 0 0 0 2 2 0 2 2 2 0 0 0 1 2 1 1 2 2 0 0 0 1 0 0 0 0 2 1 1 1 2 2 0 1 1 0 1 1 0 0 0 0 2 1 1 1 0 1 2 0 0 0 0 0 1 1 2 0 1 0 0 0 2 0 2 0 1 0 1 1 0 1 1 1 0 0 2 0 1 0 0 0 1 0 0 0 0 1 0 1 1 0 0 2 0 0 0 0 0 0 0 0 0 0 1 0 1 0 0 1 1 0 0 0
57 1 0 0 0 0 0 1 1 2 0 0 1 2 2 2 0 0 0 0 0 1 1 0 1 1 1 0 1 2 1 0 1 1 2 0 2 2 0 0 0 2 1 1 2 2 0 0 1 0 0 0 1 1 1 2 0 0 1 1 0 1 1 0 0 2 1 1 0 0 0 0 2 2 1 2 2 0 0 0 0 0 0 0 2 0 0 0 2 2 0 1 0 2 0 0 0 2 0 1 0 0 0 2 0 0 2 1 0 2 1 1 1 1 1 2 1 1 1 0 1 2 2 0 2 0 2 0 2 1 0 0 0 0 0 0 0 0 0 1 1 2 0 0 1 1 1 0 1 1 0 0 1 1 0 1 1 2 0 1 1 0 1 1 1 2 0 0 1 1 0 1 1 1 1 1 0 0 1 2 1 1 0 2 1 1 1 1 0 0 0 1 0 2 2 0 1 0 0 1 0 0 0 1 1 1 1 1 0 0 1 0 1 1 0 2 1 1 2 1 0 0 0 0 0 1 1 0 0 1 1 0 1 1 2 2 0 2 2 0 0 0 2 0 2 0 0 0 0 0 0 0 0 0 0 0 1 1 0 0 0 0 0 0 0 0 0 0 1 1 0 2 0 1 0 0 0 2 2 0 0 0 1 1 1 0 0 2 1 2 0 0 1 2 2 1 1 0 0 1 0 0 2 0 1 0 0 2 0 0 0 0 0 0 1 0 2 0 1 0 0 1 2 1 2 0 1 1 1 1 0 1 2 1 0 0 0 0 2 0 0 0 2 0 0 0 0 0 1 0 1 0 1 1 0 0 1 0 0 1 0 1 1 1 0 0 1 2 2 0 0 0 1 1 1 0 2 1 1 2 0 0 2 2 0 1 1 0 0 1 0 1 1 0 1 1 2 1 0 0 0 0 0 1 1 1 0 1 1 2 0 2 1 0 1 2 1 0 0 0 0 1 0 0 0 2 1 0 0 0 1 0 0 0 0 0 0 1 0 0 1 0 1 0 0 1 0 0 1 0 0 0 0 2 1 1 1 1 1 0 1 0 1 1 0 1 1 1 2 0 1 1 2 1 0 0 0 1 2 1 2 1 0 1 1 1 1 1 1 0 1 1 1 1 1 0 1 0 2 0 0 0 1 1 1 1 2 0 1 1 0 0 0 1 0 0 1 2 0 2 1 0 2 1 1 2 0 1 0 1 1 0 1 0 0 1 1 0 2 1 0 0 0 1 1 0 0 1 1 0 0 1 0 0 2 0 1 2 1 0 0 1 1 0 1 1 0 0 0 2 0 0 1 0 0 1 1 1 1 2 0 0 0 0 0 1 2 0 1 1 1 0 2 0 1 0 0 0 0 0 0 1 2 0 0 1 0 1 0 0 0 0 0 0 0 0 1 0 0 1 0 0 0 0 0 0 1 1 0 0 0 0 0 1 0 0 1 0 1 1 0 0 0 1 1 1 1 1 1 0 0 2 0 1 0 0 2 1 1 0 0 0 1 1 1 1 0 2 0 0 0 1 0 1 0 0 0 0 0 0 2 0 0 1 1 1 2 0 2 0 1 1 0 1 1 0 0 2 1 1 0 0 0 0 0 2 1 2 0 0 0 0 0 0 0 0 1 0 1 0 0 0 0 0 1 2 0 0 0 0 1 1 0 0 0 1 2 0 0 1 0 1 0 0 1 1 1 1 0 0 0 0 0 1 0 0 0 0 0 0 0 0 2 1 0 0 1 1 0 1 0 1 0 0 0 0 2 0 1 1 2 1 1 1 1 0 1 2 2 0 2 0 2 1 2 1 1 0 0 1 1 0 0 1 2 2 1 1 0 1 0 0 2 0 2 2 2 1 2 1 0 2 0 0 1 0 0 1 1 0 0 1 2 0 0 0 0 1 1 0 0 1 1 0 0 1 1 0 0 0 2 0 0 2 0 0 2 1 0 0 0 2 0 0 0 1 0 0 2 0 0 0 1 1 1 1 0 0 1 1 1 1 1 0 1 1 0 1 0 1 1 1 0 1 1 1 2 0 0 1 0 1 1 0 1 2 0 0 0 1 0 0 1 0 1 1 1 2 2 0 0 2 1 1 0 1 1 0 0 0 2 2 0 2 0 0 0 2 0 1 0 0 2 1 1 0 0 1 0 0 1 0 1 1 0 1 2 0 0 0 0 0 0 0 0 0 1 1 1 1 0 0 1 0 0 1 0 2 0 0 0 2 0 0 0 0 0 0 1 1 0 0 0 0 0 1 0 0 0 0 0 0
58 0 0 0 1 0 0 1 0 1 1 1 1 1 0 0 0 1 1 1 0 2 1 2 2 0 1 0 2 2 2 0 1 0 2 0 2 1 0 0 1 1 0 1 2 1 0 0 0 0 0 0 0 0 2 1 1 0 1 0 0 0 0 1 1 2 2 1 0 0 0 1 1 2 1 2 2 1 1 0 1 0 0 0 1 0 0 0 2 2 0 2 0 2 0 0 0 1 0 0 0 0 1 1 0 0 2 1 1 1 0 1 0 2 0 2 2 0 1 0 0 1 2 1 1 1 1 0 2 0 0 0 0 0 1 0 1 0 1 0 0 2 0 0 2 2 1 0 0 0 1 0 0 0 0 0 1 0 0 0 0 2 2 2 0 0 0 1 0 1 1 0 1 1 0 2 1 0 0 1 0 0 0 2 0 1 1 2 0 1 1 2 0 2 2 0 2 0 1 0 0 1 0 1 1 1 1 0 2 0 1 0 0 0 0 2 0 0 2 2 0 0 0 0 0 0 0 0 0 1 0 1 0 0 0 0 0 2 2 1 0 1 2 1 1 0 0 0 1 0 0 0 0 0 0 1 1 1 1 1 0 1 0 0 0 0 0 0 2 0 0 0 0 1 0 0 1 0 2 0 0 0 2 2 0 0 1 2 1 2 0 1 0 2 2 2 0 0 0 1 0 1 2 0 1 0 0 2 0 0 1 1 0 0 1 1 2 1 0 0 1 0 2 1 1 0 0 0 1 1 0 0 2 1 0 1 1 1 1 1 1 1 2 0 0 0 1 0 1 1 1 0 0 0 1 0 1 0 0 1 0 1 2 0 2 0 2 2 2 0 0 0 0 0 0 0 1 1 1 2 0 1 0 1 1 1 0 0 0 0 0 0 0 1 1 1 0 1 1 1 1 1 0 2 0 0 1 0 0 2 0 0 0 1 1 2 1 1 0 0 0 1 1 0 1 1 0 0 0 0 0 0 0 1 0 0 0 2 0 1 2 0 2 0 0 1 0 1 0 0 0 0 0 2 0 0 0 2 1 1 1 0 1 1 0 1 1 1 2 1 2 2 2 0 2 2 0 0 0 0 0 0 0 0 1 1 1 0 2 1 1 2 0 1 0 0 0 1 1 0 1 1 1 1 0 0 1 0 1 2 0 0 0 0 0 1 0 2 0 1 0 2 2 1 1 2 0 1 0 1 1 1 0 0 0 0 1 0 0 1 1 1 0 2 2 0 0 1 1 0 0 0 0 0 2 0 0 0 0 1 0 0 1 0 0 0 1 1 1 0 1 1 2 0 0 2 2 1 0 2 0 0 0 0 0 0 0 1 1 1 0 0 0 1 0 0 0 0 0 0 0 2 2 0 0 1 0 1 1 1 0 0 0 0 0 0 1 0 0 0 0 0 0 0 0 0 2 0 0 0 1 1 0 2 0 0 2 0 1 1 1 0 0 2 2 0 1 0 0 0 0 2 0 2 0 0 0 2 1 0 0 0 1 1 2 2 1 1 1 0 0 1 0 0 1 0 0 0 1 2 0 1 0 1 2 1 1 2 2 0 0 0 0 0 0 0 0 2 1 1 0 1 0 0 1 1 2 1 1 0 0 0 0 0 0 1 1 2 0 0 0 0 0 0 1 2 0 0 1 1 2 2 0 0 0 0 1 0 1 1 0 1 0 0 0 1 1 0 0 0 0 0 0 0 1 0 0 0 0 2 0 0 2 1 0 0 2 0 0 1 0 0 1 1 1 1 2 0 1 1 1 1 1 0 0 2 0 2 1 2 0 1 2 1 2 1 1 0 0 0 0 0 1 2 1 1 0 1 0 1 0 0 1 0 0 2 1 1 0 0 0 0 0 0 1 1 0 0 1 1 0 1 1 1 0 0 0 1 0 0 0 0 1 0 0 1 1 1 0 0 2 0 0 1 1 1 2 0 0 0 0 2 0 0 0 0 1 0 2 0 2 0 1 1 1 1 0 1 2 2 1 2 0 0 0 0 0 1 0 1 1 1 0 0 2 1 1 0 0 0 0 2 1 1 1 2 0 0 1 1 1 0 0 1 1 1 1 0 2 2 0 0 2 0 0 0 0 0 1 1 2 0 1 1 0 1 2 1 0 1 0 0 2 2 1 0 1 0 0 0 2 0 0 1 0 1 1 2 2 1 1 0 0 0 1 0 2 0 0 1 0 0 0 1 0 0 1 0 1 0 0 1 0 0 0 0 0 1 0 0 0 0 0 0 0 1 0 0 0 0 1 1
59 1 0 1 1 0 0 0 0 2 0 1 0 0 0 0 0 0 0 0 0 0 0 2 2 0 2 0 1 2 1 0 1 1 1 0 1 1 0 0 1 1 0 0 0 2 0 0 0 1 1 0 0 0 2 1 0 1 1 0 1 2 0 2 1 1 1 0 0 1 1 1 2 2 1 2 2 0 0 2 0 0 1 1 1 0 0 0 1 2 0 0 0 1 0 0 0 0 0 2 0 0 0 1 0 0 2 0 0 2 1 1 1 1 2 2 2 0 0 2 2 0 1 0 1 0 1 0 2 1 1 1 0 0 1 0 0 0 0 1 2 0 1 0 1 1 0 0 0 0 0 0 2 1 0 1 1 0 0 0 1 0 1 2 1 2 2 0 0 2 0 2 0 2 2 1 0 0 0 0 0 0 1 2 0 0 1 1 1 2 0 2 0 1 2 0 1 0 0 0 0 2 1 1 1 2 1 0 1 0 1 0 2 0 0 2 0 1 2 0 1 1 0 0 0 1 0 1 1 0 1 0 0 0 0 0 0 2 1 1 0 0 1 0 1 0 0 0 0 0 0 0 1 0 0 0 2 2 1 1 1 2 0 0 0 0 1 0 2 0 1 0 1 0 0 0 0 0 2 0 0 0 2 2 0 0 0 1 1 1 0 0 0 2 1 1 0 2 0 1 0 0 2 0 1 0 0 2 1 0 1 1 0 0 2 0 1 1 0 1 0 0 2 1 2 0 1 1 1 1 1 1 1 1 0 0 0 1 1 1 1 1 2 0 1 0 2 0 2 0 0 0 0 0 2 0 1 0 0 1 0 1 0 0 0 0 1 1 1 0 0 0 1 1 1 1 2 1 0 1 2 0 0 0 0 0 0 0 0 0 0 0 0 1 0 2 0 0 1 1 1 1 0 1 1 0 0 1 0 2 0 1 1 1 2 2 1 0 0 0 0 1 0 0 1 2 2 1 1 0 1 1 0 1 0 1 0 2 0 1 1 0 2 2 1 2 0 1 1 0 0 1 0 2 1 1 1 1 1 1 1 1 0 0 0 0 0 0 2 0 0 0 2 0 2 0 1 1 2 1 1 0 0 1 2 0 0 0 1 0 1 0 1 1 1 0 0 1 2 1 1 1 2 0 0 0 1 1 0 0 1 0 0 2 0 0 2 2 0 2 0 0 2 1 1 2 0 1 0 1 1 1 1 0 1 0 1 2 2 0 1 1 0 0 1 1 0 0 2 0 0 0 0 0 2 0 1 0 1 0 0 0 1 0 0 0 1 1 1 0 0 0 0 0 1 0 1 2 2 1 1 0 0 0 0 0 0 0 1 1 0 0 2 1 1 2 0 0 0 0 0 2 0 0 2 0 2 1 0 1 2 0 0 1 1 1 0 0 0 0 1 1 0 0 0 1 1 1 0 0 2 2 1 2 0 0 2 0 2 0 1 1 0 2 1 1 1 0 0 1 0 1 0 1 0 0 1 2 2 0 0 0 0 1 1 1 0 0 1 1 1 1 1 1 0 0 0 2 2 2 2 0 0 2 2 2 2 1 2 1 0 0 0 0 0 0 0 2 1 1 0 0 0 2 2 2 2 1 0 0 0 0 0 0 0 0 1 0 1 0 0 0 1 1 0 2 1 0 1 1 2 2 0 0 0 0 1 0 0 0 0 0 0 0 0 0 0 1 0 0 0 0 0 0 0 1 1 0 1 1 0 0 2 1 0 1 2 2 0 2 0 1 1 1 1 0 2 0 1 0 1 1 0 0 1 1 1 1 0 2 0 2 2 1 1 1 0 0 0 0 0 0 1 1 1 1 1 0 0 2 0 0 1 1 1 2 2 1 2 1 1 2 0 1 2 1 1 1 0 1 0 0 2 1 1 1 0 1 1 0 0 1 1 1 0 1 2 1 1 1 1 0 0 2 0 0 1 0 0 0 1 1 0 0 0 0 1 0 2 1 1 0 1 1 2 2 0 0 2 2 0 1 1 0 1 1 0 2 0 2 2 2 0 0 2 2 2 0 0 0 0 1 2 2 1 2 0 0 0 2 1 0 0 0 2 0 0 1 2 1 1 0 2 0 0 1 1 1 0 0 1 0 0 2 0 0 0 1 0 0 0 0 1 0 1 2 0 1 0 1 0 0 0 1 1 0 2 1 1 0 0 0 0 0 1 1 1 0 0 1 0 0 0 0 0 1 0 2 0 0 0 2 0 0 0 0 1 2 0 2 0 0 0 0 0 0 0 0 0 0 0 0
60 0 0 0 0 1 1 2 1 2 0 0 0 1 0 0 0 1 0 0 0 2 1 1 1 0 0 0 2 2 2 1 1 1 0 0 2 1 0 0 0 1 1 1 2 1 1 0 2 0 0 0 0 0 2 0 2 0 1 0 1 2 0 2 0 0 2 1 0 1 1 1 1 2 0 2 2 0 0 0 0 0 1 1 1 0 0 0 2 2 0 0 0 2 1 1 1 0 0 1 0 0 1 0 1 1 2 0 0 2 0 1 1 2 1 2 2 0 1 1 1 1 2 1 1 0 1 0 1 1 0 0 0 0 1 0 1 0 0 0 1 1 0 0 1 0 0 1 1 1 0 1 0 0 0 0 0 0 1 1 1 0 2 2 1 2 2 0 1 0 1 1 1 1 2 2 1 0 0 1 0 2 1 2 1 1 1 0 0 2 0 2 1 1 2 0 2 0 0 0 0 1 1 1 1 1 2 0 0 0 0 0 2 1 0 2 2 1 1 1 0 0 0 0 0 1 1 0 0 2 0 0 0 0 1 1 0 2 2 0 0 1 2 1 2 0 0 0 0 0 0 0 1 0 0 2 1 1 0 0 0 0 0 0 1 0 1 1 2 0 1 2 0 2 1 1 0 1 2 0 1 0 2 1 0 1 0 1 0 1 0 1 1 2 1 1 1 1 0 0 1 1 2 0 0 0 0 2 0 0 1 0 0 0 1 0 1 0 1 0 0 1 1 1 2 0 2 0 1 1 0 1 0 0 0 0 0 0 2 2 0 0 2 0 0 0 2 0 1 0 2 0 1 0 0 1 1 1 0 2 0 2 2 0 2 1 0 0 0 0 0 0 1 1 1 0 1 2 2 2 0 2 1 1 1 0 0 0 0 1 0 1 0 0 1 1 0 2 0 0 0 0 0 1 0 1 0 1 0 2 0 0 0 0 0 1 1 0 1 0 1 1 0 0 1 1 0 1 1 0 2 0 0 1 1 1 0 0 0 0 2 0 1 1 0 2 1 1 0 0 0 0 0 2 0 0 0 2 0 1 1 0 0 1 0 1 1 1 1 2 2 2 1 1 1 0 1 0 2 1 1 0 0 0 1 1 1 0 1 0 0 1 0 1 0 0 0 1 1 0 1 1 1 1 1 1 2 0 0 0 0 0 0 0 0 0 0 2 0 2 0 0 2 1 1 2 0 1 1 1 1 1 2 1 0 1 1 1 0 1 0 1 0 0 2 0 0 1 1 0 0 1 0 0 2 0 1 1 2 0 0 2 0 0 0 0 0 0 0 0 1 1 0 0 0 0 1 1 1 2 0 0 0 0 0 0 0 0 1 0 0 0 1 1 0 0 0 0 0 0 0 1 0 0 2 0 2 0 1 0 2 0 0 0 0 0 0 1 1 0 0 0 0 0 0 1 1 1 0 0 1 1 0 0 0 0 2 1 2 0 2 1 0 1 2 2 2 1 0 0 2 0 1 1 1 0 1 2 2 0 0 0 1 1 1 1 0 2 0 1 0 0 0 0 1 0 0 0 0 0 0 0 0 0 0 0 1 1 1 1 0 0 0 2 1 0 0 2 0 2 1 1 0 0 1 1 1 2 0 0 0 0 1 0 0 0 1 0 0 0 0 0 0 0 0 2 0 0 0 0 1 1 1 0 0 2 0 0 0 1 0 1 0 0 0 1 1 1 0 0 0 0 0 0 0 0 0 0 1 0 0 0 2 2 0 0 2 2 0 2 1 0 0 1 1 1 0 0 1 1 1 0 1 0 0 2 0 2 2 2 0 0 2 0 1 0 0 0 0 1 1 0 1 1 1 1 2 0 0 0 0 0 1 1 1 2 2 0 2 0 1 1 0 1 2 1 1 2 2 0 0 1 1 0 0 0 0 0 0 0 0 0 1 0 1 0 1 1 1 1 1 0 0 2 0 0 0 1 0 0 0 2 1 0 1 0 0 0 2 0 0 0 0 0 1 0 0 1 1 1 1 1 0 0 0 0 0 0 0 1 1 1 1 0 1 1 2 1 0 0 0 1 1 1 2 1 1 0 0 0 0 0 0 1 1 1 2 0 2 2 0 0 2 0 0 1 1 1 0 0 2 1 0 1 0 0 0 1 0 0 0 0 2 0 1 1 0 0 0 0 1 0 1 1 0 1 1 2 1 0 1 1 0 2 0 0 0 0 0 0 1 0 1 1 0 0 0 1 1 0 0 1 0 1 0 0 0 0 0 1 0 0 0 0 0 1 0 0 0 0 1 1
61 1 0 0 0 1 1 1 0 1 0 1 1 2 1 1 0 2 1 0 0 1 0 2 2 0 2 0 2 2 2 1 0 0 2 0 2 1 0 0 0 0 0 1 1 1 0 0 0 2 2 0 0 0 2 1 1 0 0 1 0 1 0 0 0 0 1 1 0 0 0 0 2 2 2 2 2 1 1 0 0 0 2 2 2 0 0 0 1 2 1 1 0 1 0 0 0 2 1 1 1 0 0 2 0 0 2 0 0 2 2 2 0 1 0 1 1 0 1 1 1 0 1 1 0 2 0 1 2 2 0 0 1 1 0 0 0 0 0 1 1 1 0 0 1 0 0 0 1 2 0 0 2 1 0 1 1 0 0 0 0 0 2 2 1 2 2 0 1 1 1 0 0 1 1 0 0 0 1 2 1 1 0 2 2 2 0 1 0 2 0 2 0 0 2 0 0 0 0 0 0 0 0 1 1 1 2 0 1 0 1 0 0 0 0 2 1 0 2 2 0 0 1 0 0 1 1 0 0 1 0 0 0 0 0 0 0 2 1 1 0 0 1 0 2 0 0 0 0 0 0 0 1 0 0 0 0 1 0 0 1 1 0 0 2 0 0 0 2 1 0 2 0 0 0 0 0 0 1 0 0 0 2 2 0 1 0 1 0 1 0 0 1 1 1 0 0 1 1 2 1 0 1 1 0 0 0 2 1 1 0 1 0 1 0 0 2 1 0 0 0 2 2 2 1 0 0 0 1 2 0 0 0 0 0 0 0 1 1 0 0 0 2 0 1 0 2 0 1 2 1 1 1 0 1 0 1 1 0 1 0 2 1 1 0 0 0 1 1 0 1 1 1 1 0 0 2 2 0 0 1 1 0 0 1 0 0 0 0 0 0 0 1 0 1 1 1 0 0 0 0 0 0 1 1 1 0 0 0 2 1 0 0 0 0 2 2 1 0 1 0 2 0 1 0 2 1 2 2 1 1 1 1 0 1 0 0 1 0 0 1 0 2 1 1 1 0 2 0 0 0 1 0 1 2 1 2 1 0 1 1 0 1 1 0 1 1 1 1 1 1 1 2 0 1 0 1 0 2 0 1 1 0 0 2 2 0 1 2 0 2 2 2 0 2 0 1 1 1 0 1 1 0 1 0 0 2 1 0 0 0 0 0 0 0 1 0 2 0 1 0 1 1 1 1 1 0 0 0 2 0 2 0 0 0 0 1 1 2 0 0 2 0 1 1 0 0 0 2 0 0 0 0 0 2 0 1 1 0 0 0 0 1 0 0 0 0 1 1 0 0 0 0 0 0 0 1 2 2 1 0 0 1 0 0 1 0 0 1 0 0 0 2 0 0 0 1 0 0 0 0 2 1 0 2 1 2 1 0 1 0 0 0 1 0 0 1 0 0 0 0 0 0 0 0 1 1 2 0 0 2 2 0 2 0 2 2 1 2 0 2 1 0 2 2 1 1 1 1 0 0 1 0 1 0 0 1 2 2 0 0 0 0 2 2 2 1 0 1 1 1 0 1 0 1 0 0 0 0 1 1 1 0 1 1 1 2 1 1 0 0 0 0 0 0 0 0 1 0 0 0 0 0 1 2 1 1 2 0 0 1 1 0 0 0 1 0 1 1 0 0 0 1 0 0 1 1 0 1 1 0 0 0 0 0 0 1 0 1 1 0 1 0 0 0 0 1 0 0 0 0 0 1 0 1 1 0 0 2 1 0 0 2 0 0 1 1 2 0 2 0 0 0 0 0 0 1 0 0 0 2 1 0 0 1 0 1 2 1 1 1 1 2 2 2 2 0 2 0 0 1 0 1 2 1 1 0 1 1 2 0 0 2 0 2 0 2 1 2 0 2 2 0 1 2 1 1 0 1 1 0 1 2 0 0 1 1 0 2 1 2 2 0 0 0 0 0 2 2 0 1 1 0 2 0 0 0 0 1 0 0 2 1 0 1 1 1 0 1 0 0 1 0 0 2 0 1 0 1 1 0 0 1 0 1 1 0 2 1 0 0 1 0 1 2 2 2 0 1 0 0 1 1 1 2 1 0 0 0 0 0 0 1 0 2 0 0 1 2 1 0 1 1 2 0 2 1 1 0 0 1 0 0 2 0 0 0 1 0 1 0 1 0 1 1 1 0 0 0 0 2 0 0 2 2 0 2 2 1 0 0 1 0 0 1 1 1 1 1 1 0 0 0 1 1 1 0 1 1 0 0 1 0 0 0 0 1 1 0 1 1 0 0 0 2 0 0 0 0 0 1 0
62 0 0 0 0 0 0 2 1 1 0 0 1 1 1 1 0 1 1 2 1 2 0 2 2 0 2 0 2 2 2 0 2 2 1 0 2 1 0 0 0 2 0 2 2 0 1 0 0 0 0 0 0 1 1 1 0 0 1 0 1 2 0 1 0 1 0 0 0 0 0 0 1 1 1 1 1 2 2 0 1 0 0 0 1 0 1 1 1 1 1 1 0 2 0 0 0 0 0 0 0 0 0 1 1 1 2 1 1 1 0 1 0 0 0 0 0 1 1 1 2 0 1 0 1 0 1 1 2 1 1 1 1 1 0 1 1 0 2 0 0 2 0 0 0 0 0 0 0 2 0 0 0 0 0 0 0 0 0 0 1 1 2 2 2 2 1 0 1 1 0 1 1 0 1 1 1 0 0 1 0 1 0 1 0 1 1 0 0 2 0 2 2 0 2 1 1 0 0 0 0 0 1 2 2 0 2 0 1 0 1 0 1 0 0 2 0 0 2 0 1 1 0 0 0 1 1 0 0 1 0 0 0 0 0 0 0 2 2 0 0 0 2 1 2 0 0 0 0 0 0 0 1 0 0 1 0 1 1 0 0 0 0 0 0 0 0 0 2 1 0 1 0 1 0 0 0 2 1 0 1 0 2 2 0 0 1 2 2 2 0 1 0 2 2 2 0 0 1 0 1 0 2 0 0 0 0 2 1 1 0 1 0 1 1 0 1 0 0 0 0 2 2 1 0 0 2 1 1 1 0 2 0 0 0 0 0 2 0 0 0 1 2 0 1 0 1 0 0 2 0 2 1 1 0 0 2 0 0 1 0 1 2 2 0 1 0 2 2 0 1 1 0 0 0 0 1 2 0 0 0 2 0 0 0 0 0 0 0 0 0 0 0 0 0 2 2 0 2 1 1 1 0 0 0 1 1 0 0 2 0 0 0 0 0 1 0 0 0 0 0 1 1 0 2 2 1 0 0 0 0 0 0 1 1 0 0 0 0 0 2 0 2 0 0 2 0 1 0 0 0 0 0 2 1 0 1 1 0 1 1 0 0 1 0 1 1 1 1 1 1 1 1 2 0 0 0 0 1 0 0 0 0 1 2 1 0 0 2 1 2 1 0 0 0 0 0 0 1 1 1 1 1 1 0 0 1 1 0 0 0 0 0 0 1 0 0 1 0 2 1 0 2 0 0 1 1 0 0 2 1 1 0 0 0 0 0 0 2 0 1 2 0 0 2 0 0 0 2 0 0 0 0 0 2 0 2 1 0 0 0 0 0 0 0 0 1 0 0 2 1 1 0 0 1 0 2 1 2 2 0 0 1 0 0 1 1 0 1 1 0 0 0 1 0 2 0 0 0 0 0 2 0 0 1 0 0 0 0 0 0 0 0 0 0 0 0 0 0 0 0 0 0 0 0 0 1 1 0 0 1 1 0 1 0 0 2 1 2 0 0 0 0 1 2 2 2 1 0 0 1 0 0 2 0 0 1 2 2 0 0 0 2 1 1 2 0 0 0 1 1 1 0 0 0 1 1 1 1 1 2 0 0 1 2 1 2 1 1 0 0 0 0 0 0 0 0 2 0 1 1 0 0 2 1 2 1 2 0 0 0 0 0 0 0 0 1 2 1 0 0 0 0 0 1 2 0 0 1 1 1 1 0 0 1 0 2 0 1 2 2 2 1 1 0 1 2 1 0 0 0 0 0 0 0 0 0 0 0 0 0 0 2 2 0 1 2 2 0 2 0 0 1 0 0 1 2 0 0 0 2 2 0 1 1 0 1 2 1 1 1 1 2 2 2 1 1 1 0 1 2 0 0 1 2 2 0 0 0 2 0 0 0 1 0 2 2 1 2 0 2 2 0 0 2 0 0 2 1 0 0 1 2 0 0 0 0 1 1 0 1 1 1 0 0 1 1 0 0 0 2 0 0 0 1 0 2 0 0 0 0 1 0 0 1 0 2 0 1 0 0 1 2 0 2 0 0 1 2 2 2 2 0 0 0 1 1 1 1 2 2 2 0 0 2 2 2 0 0 1 0 1 2 2 2 2 0 0 0 1 1 0 1 0 1 0 0 1 2 2 0 1 2 1 0 2 1 1 0 0 2 0 0 1 1 1 1 1 0 1 0 1 2 0 1 1 0 0 0 0 2 0 0 2 2 0 2 1 0 1 1 1 0 0 1 0 0 0 0 1 0 0 0 0 1 1 1 2 1 0 1 2 1 1 0 1 1 1 1 2 0 1 1 1 1 0 0 0 1 1 0 1
63 1 0 0 0 1 1 0 0 2 0 0 0 1 0 0 1 2 1 1 1 1 0 2 2 0 1 0 1 2 1 0 2 2 1 0 2 1 0 0 0 1 1 2 2 1 1 0 0 1 1 0 0 1 1 0 2 1 0 1 0 1 0 1 0 0 1 0 1 1 0 0 2 2 2 2 2 1 1 0 1 0 1 1 2 0 0 1 2 2 1 1 0 1 0 0 0 0 0 2 0 0 1 0 1 0 2 0 2 0 0 2 0 1 0 1 1 0 2 0 0 1 1 1 0 0 0 0 2 1 0 1 0 2 1 1 0 0 0 1 0 2 0 0 1 0 0 0 0 0 0 0 0 0 0 0 1 2 0 0 0 1 0 2 0 1 1 0 1 1 0 1 2 1 1 0 0 1 0 0 0 1 1 2 0 1 1 1 0 2 0 2 0 1 2 1 0 1 0 0 0 1 0 1 0 1 2 0 1 0 1 0 1 0 0 2 1 0 2 1 0 0 1 0 0 1 0 1 1 1 1 0 0 0 0 0 0 2 2 0 0 0 0 0 1 0 1 0 0 0 0 0 1 0 0 2 1 1 0 0 1 1 0 0 0 0 0 0 1 0 0 2 0 1 1 1 0 0 1 0 0 1 2 2 0 0 1 1 0 1 0 1 2 2 2 0 2 1 0 1 0 0 1 1 0 0 0 2 1 1 0 1 0 1 1 0 1 1 0 0 0 0 1 2 2 0 1 0 1 1 0 0 1 0 0 0 0 1 1 1 0 0 2 0 0 0 1 0 0 2 1 0 0 1 1 0 0 0 0 0 0 0 2 0 2 0 2 2 2 0 0 0 0 0 0 0 1 1 0 2 2 1 1 1 0 1 1 0 0 1 0 0 0 0 1 1 0 0 0 0 0 0 0 0 0 0 1 2 0 2 0 0 0 0 0 2 1 1 0 1 0 1 0 1 2 2 2 0 0 0 0 0 0 1 0 0 0 0 0 0 1 0 0 0 0 1 0 0 1 0 0 0 0 2 1 1 1 2 2 0 0 0 2 2 0 2 2 1 2 0 1 1 1 1 1 0 1 0 2 0 1 0 0 0 1 1 1 1 2 0 1 2 0 1 0 0 0 0 2 0 0 0 0 2 0 0 1 0 0 1 0 1 1 0 1 0 0 2 0 1 0 2 2 2 2 2 0 0 0 2 0 2 2 1 0 1 2 0 0 0 0 1 0 0 2 0 0 1 1 0 0 1 0 1 1 1 0 1 1 0 0 0 1 0 1 1 1 0 0 1 1 1 1 0 0 0 0 2 2 2 0 0 1 0 0 1 1 0 0 0 0 0 0 1 0 0 0 1 1 0 1 1 1 0 1 1 1 0 0 1 1 0 0 0 0 0 0 0 0 0 0 0 0 0 0 1 1 1 0 0 1 1 0 1 0 0 2 0 1 1 2 1 0 0 0 0 0 1 0 0 2 2 0 2 0 0 0 1 0 0 0 0 2 2 2 2 1 1 0 1 1 0 0 1 0 0 0 1 2 2 1 1 1 1 0 1 0 2 1 1 0 0 0 0 0 0 0 2 0 1 1 0 0 2 2 2 1 0 0 0 0 0 1 1 0 1 0 1 0 0 0 0 0 0 0 1 1 1 1 1 1 1 0 0 0 0 0 0 1 1 0 1 0 0 0 0 1 0 0 0 0 0 0 0 0 1 0 0 1 1 0 0 2 0 1 0 2 1 0 2 0 0 0 0 0 0 0 0 2 2 1 1 1 0 0 1 0 2 2 2 0 1 2 1 1 1 0 1 1 1 1 1 0 1 2 2 2 0 1 2 0 1 2 0 1 2 2 1 1 0 1 1 0 0 1 0 0 1 2 0 0 2 2 0 0 0 0 1 1 0 0 1 1 0 0 0 0 0 0 0 2 0 0 1 1 0 1 1 0 0 0 2 0 0 0 1 1 0 1 0 0 1 0 0 1 0 0 0 2 2 1 1 0 0 0 1 1 1 1 1 1 1 0 1 2 2 2 0 1 0 0 1 1 1 2 1 0 1 0 1 0 0 0 0 0 1 2 2 2 0 0 2 2 0 0 1 1 1 0 0 1 0 1 2 0 1 1 1 1 1 0 1 1 2 2 2 0 0 0 0 0 0 1 0 1 0 1 1 1 0 0 0 0 0 2 1 1 0 0 0 1 0 1 0 0 1 0 1 1 1 1 1 0 0 0 0 0 0 0 1 0 0 0 1 1 0 0 0 0 0 0 0
64 0 0 0 0 0 0 0 0 2 0 0 0 0 0 0 0 2 1 0 0 2 1 1 2 0 0 0 2 2 2 0 0 1 1 1 1 2 0 0 0 2 0 0 0 1 0 0 1 0 0 0 0 1 0 2 0 0 1 0 1 1 0 1 1 1 2 0 0 1 1 2 2 1 2 1 1 1 1 0 1 0 0 1 0 1 0 0 1 2 0 0 2 2 0 0 0 0 0 2 0 0 0 1 1 1 2 1 1 1 0 1 0 0 0 0 0 0 2 0 0 0 2 2 0 1 0 0 2 1 0 0 0 1 0 0 0 0 0 2 1 1 1 0 1 1 1 0 0 1 0 0 0 0 1 1 0 0 0 0 0 1 1 2 1 1 1 1 1 0 1 1 0 2 2 1 0 0 0 0 0 0 0 1 0 1 1 2 1 1 0 1 0 1 1 0 1 0 1 0 0 1 1 0 0 1 2 1 1 0 2 0 0 0 0 2 1 1 2 1 1 1 1 0 0 1 1 0 0 0 0 1 0 0 0 0 1 2 2 0 0 1 1 0 2 0 0 0 1 0 0 0 2 1 1 1 0 2 0 0 0 0 0 0 0 0 0 1 2 0 0 2 0 1 1 1 0 0 2 0 0 0 2 1 1 0 0 1 1 1 0 2 0 2 2 2 0 0 1 2 1 0 2 0 2 0 0 2 2 0 0 0 0 0 2 0 1 0 0 0 1 1 0 1 1 0 1 1 2 2 0 0 2 0 0 0 0 2 0 2 1 1 2 0 0 0 0 1 1 1 1 0 0 1 1 0 1 1 0 1 0 1 2 0 2 0 2 2 2 0 0 0 0 0 0 0 2 2 0 2 2 0 2 2 1 1 1 0 0 0 0 0 0 0 2 0 0 0 0 0 0 0 0 0 0 0 0 1 0 0 1 1 0 0 0 1 0 0 0 0 0 1 1 0 2 2 0 0 0 0 2 0 0 2 0 2 0 1 0 0 1 0 2 2 1 2 0 1 0 0 0 1 0 1 2 1 2 2 1 0 2 0 1 1 0 2 2 2 1 1 2 2 1 2 2 0 2 0 1 1 1 1 0 0 1 2 1 1 2 1 0 2 0 2 0 0 0 0 0 1 2 0 2 1 1 1 1 1 0 1 0 1 0 0 0 0 0 2 0 1 1 1 2 0 0 2 0 2 0 0 2 0 0 0 1 0 1 1 1 1 2 2 0 2 2 0 0 0 2 0 0 0 0 1 2 0 1 2 1 1 1 1 2 0 2 2 0 1 1 1 0 1 0 0 0 0 2 2 2 2 0 0 0 0 0 0 1 0 0 0 0 0 0 1 0 1 0 0 0 0 0 1 0 2 2 0 1 0 0 1 1 0 0 2 2 2 0 0 1 0 0 0 0 0 0 0 2 1 0 0 0 0 0 1 0 1 2 0 2 0 1 0 0 2 2 2 1 0 0 0 2 1 1 1 0 0 1 2 2 0 0 0 1 1 1 1 1 0 2 0 0 0 0 1 1 0 0 0 2 2 0 1 2 2 0 2 0 1 1 0 0 0 0 0 0 0 0 2 1 1 0 1 0 0 2 0 0 2 0 0 2 2 0 1 0 0 0 1 0 0 0 0 0 0 1 2 0 1 0 0 1 1 1 0 0 1 2 0 1 1 0 1 0 0 0 1 2 0 0 0 0 0 1 0 0 0 0 0 0 0 1 1 2 1 1 0 2 2 0 2 1 0 0 0 0 0 1 0 1 2 0 0 0 0 1 1 1 2 2 2 0 0 2 1 2 1 1 1 0 0 1 0 0 0 2 2 2 0 0 1 0 0 2 0 2 1 2 0 2 1 1 2 0 0 2 0 0 0 1 0 0 1 2 0 0 1 1 1 2 1 0 2 0 0 1 0 1 1 0 0 1 0 0 2 0 0 0 0 0 0 0 2 0 1 0 0 2 0 1 0 0 0 1 0 1 2 0 1 1 2 2 2 0 0 0 1 0 1 2 1 1 2 1 0 1 1 2 0 0 0 0 2 2 2 2 0 2 1 0 1 0 0 0 0 1 1 1 1 2 1 0 0 2 1 0 1 1 1 0 0 2 0 0 1 0 1 1 1 0 0 0 0 2 0 0 0 0 0 0 0 2 0 2 0 0 1 1 1 0 0 0 0 0 0 2 1 2 0 0 0 1 0 0 1 0 0 0 0 2 0 0 0 1 1 0 0 0 1 1 2 0 1 1 0 1 0 0 0 0 0 1 1
65 1 0 0 2 0 0 1 0 1 1 1 1 1 1 1 0 0 0 0 0 2 0 2 2 0 2 0 2 2 2 1 1 0 2 1 2 0 0 0 2 0 0 1 1 1 0 0 0 0 0 0 0 0 2 1 1 0 1 0 2 2 1 1 0 0 1 1 0 0 0 1 1 1 1 1 1 0 0 2 0 0 0 0 1 0 0 0 1 1 0 1 0 2 0 0 0 1 1 1 1 0 1 0 1 1 2 1 1 1 0 1 0 1 0 1 1 1 2 0 1 0 2 0 2 0 2 0 1 1 0 0 1 1 0 0 0 0 0 0 1 1 1 0 1 2 0 0 0 0 0 1 1 1 1 1 0 2 0 0 1 0 2 2 1 1 1 0 1 1 0 1 0 2 2 0 0 0 1 1 0 1 2 2 0 0 1 1 0 1 0 2 1 1 2 0 1 0 0 1 0 0 1 0 1 1 1 2 0 0 0 0 1 0 1 1 1 1 0 0 0 1 0 0 1 0 0 1 1 0 1 1 0 0 0 0 0 2 2 1 0 0 2 0 2 0 0 0 0 0 0 0 2 0 0 0 0 1 0 0 0 0 1 1 1 0 0 0 2 0 0 1 1 0 1 1 0 0 2 0 0 0 2 2 0 0 0 2 1 2 0 1 0 1 1 0 0 0 0 1 0 0 1 1 1 0 0 2 0 1 1 1 0 0 0 0 1 0 0 0 1 1 2 2 2 0 2 2 1 2 0 0 0 0 0 0 0 2 0 1 0 0 2 1 0 0 1 0 0 0 2 0 0 1 0 1 1 0 0 2 0 2 1 0 1 1 0 1 1 0 0 0 0 0 1 1 2 1 0 1 0 2 1 1 0 1 2 0 0 0 0 0 1 0 1 1 2 0 1 1 1 1 0 1 1 0 0 0 0 2 0 0 0 0 0 1 1 0 0 0 0 0 0 1 1 1 0 0 0 0 0 0 0 0 1 1 0 0 0 0 2 0 1 1 1 1 0 1 0 0 0 0 0 2 1 1 1 1 1 1 1 1 0 1 0 1 1 1 2 0 1 1 2 0 2 1 1 0 0 0 0 0 0 0 1 2 1 1 2 0 2 2 1 1 2 0 0 1 1 0 1 0 2 0 0 0 1 0 0 1 0 0 0 0 0 0 0 1 0 1 1 1 2 0 0 2 0 1 0 0 2 0 1 0 0 0 1 0 2 1 1 1 0 1 2 0 0 0 2 0 0 0 0 0 1 1 0 1 0 1 1 0 0 1 0 0 0 2 2 0 0 0 1 0 0 1 2 0 0 2 0 0 1 0 0 1 1 0 1 0 0 0 0 0 0 0 0 1 1 0 1 1 1 0 1 0 1 1 0 2 0 0 0 0 0 0 1 0 0 0 0 0 0 0 0 0 1 1 0 0 1 1 0 1 0 1 2 0 1 1 0 1 0 1 2 2 2 1 1 0 2 1 0 1 0 0 1 2 2 1 1 1 1 1 2 2 0 0 0 0 0 1 0 1 0 1 1 0 1 1 1 0 0 0 0 0 0 0 2 0 0 0 0 0 0 0 0 1 1 1 0 0 0 0 0 2 2 1 0 0 0 0 0 0 1 1 1 1 1 0 0 0 0 0 0 0 2 0 0 0 1 1 1 0 0 1 1 0 0 0 0 0 1 1 0 0 1 1 0 0 0 0 0 0 0 1 0 0 2 2 0 0 2 1 0 1 2 2 0 2 0 0 1 0 0 1 2 0 1 2 1 1 1 0 0 0 0 1 0 2 0 2 2 1 1 1 0 1 0 0 1 0 2 2 0 0 2 0 0 1 0 0 0 1 0 2 1 0 2 0 2 2 0 0 2 0 0 2 0 0 0 0 2 0 0 1 1 1 1 0 0 1 1 0 1 0 1 1 0 0 2 0 0 2 0 0 0 0 1 1 0 1 0 0 1 0 1 0 2 0 2 0 2 0 2 0 0 1 2 2 1 1 0 0 0 0 1 2 0 1 1 2 0 1 2 1 1 1 2 0 0 2 1 1 1 1 1 1 0 1 1 1 1 0 1 1 1 0 1 0 0 1 2 1 0 0 2 1 0 0 2 1 0 0 0 1 1 2 0 0 0 0 2 1 0 0 0 1 0 0 0 0 1 1 1 0 1 0 0 0 0 0 0 0 2 1 1 0 0 0 2 0 0 1 0 0 0 1 1 0 0 1 0 0 0 0 0 1 1 1 0 1 1 1 2 0 0 0 1 0 1 1
66 0 0 0 0 0 0 0 0 1 0 1 0 0 0 0 0 2 2 1 1 2 1 2 2 0 2 0 2 2 1 1 1 1 1 1 1 1 0 0 1 1 0 1 2 0 1 0 0 0 0 0 1 2 0 2 0 0 0 1 1 2 0 2 0 0 0 2 0 0 0 1 2 2 2 2 2 0 0 2 0 0 0 0 2 0 0 1 2 2 1 0 0 1 0 0 1 0 0 1 0 0 0 1 0 0 2 0 1 1 0 0 0 0 0 0 0 0 0 2 2 0 1 0 1 2 0 0 2 1 1 1 0 0 0 0 0 0 0 1 1 2 0 0 0 1 0 1 1 2 0 0 0 0 0 0 2 0 0 0 0 1 2 2 1 2 1 1 0 1 1 1 0 1 1 0 0 0 0 0 0 1 0 2 0 1 1 1 0 0 0 1 0 1 1 1 0 0 0 1 0 1 1 2 2 0 2 1 1 0 0 0 1 0 0 2 2 1 0 0 1 1 0 0 0 1 1 0 0 1 0 0 0 1 0 0 1 2 2 0 0 0 2 0 2 0 0 0 0 0 0 0 1 0 0 1 1 2 0 0 1 1 1 1 1 0 1 1 2 0 0 0 1 0 0 0 0 2 2 0 2 0 1 2 0 0 1 1 1 1 0 0 0 1 1 1 0 0 0 1 0 1 2 0 1 0 0 2 1 1 0 1 0 0 1 0 2 1 0 0 0 1 2 0 2 0 2 0 2 1 0 1 0 0 0 0 0 0 1 2 1 1 2 0 0 0 1 0 1 2 1 1 1 0 1 0 0 0 0 1 1 2 1 1 1 0 0 1 1 0 0 0 0 0 0 0 0 1 0 1 2 0 1 1 0 1 1 0 0 1 0 1 0 0 2 1 1 0 1 1 1 1 0 2 1 0 0 1 1 2 0 0 0 1 2 2 0 0 0 0 0 1 0 0 1 2 2 1 1 0 0 1 2 0 2 1 0 0 0 1 1 0 2 0 0 2 0 1 0 0 0 1 0 2 1 1 1 0 0 0 0 0 0 0 0 1 1 2 2 0 2 2 1 1 0 0 0 0 2 0 2 0 0 1 2 0 0 0 2 0 2 2 0 0 0 0 0 0 0 1 2 2 2 0 0 0 2 0 0 0 0 0 0 0 1 0 0 2 0 1 0 1 1 1 1 1 1 0 0 2 0 2 1 0 1 0 1 1 2 1 1 2 0 1 1 0 0 0 2 0 1 1 0 0 1 1 0 0 0 0 0 0 1 0 0 0 1 2 2 0 0 1 0 0 0 0 1 1 1 1 0 0 0 0 0 0 1 1 1 0 1 1 0 0 1 0 0 0 0 0 0 2 0 0 2 0 1 1 1 1 1 0 0 0 0 0 0 0 1 1 1 1 0 0 0 1 1 2 0 0 1 1 0 2 0 1 2 1 2 0 1 0 0 1 2 2 2 0 0 0 0 0 0 2 1 1 1 2 2 0 0 0 1 1 1 2 0 1 0 1 0 1 1 0 0 0 2 0 1 1 0 0 0 1 2 2 1 0 1 0 0 0 0 1 0 0 0 0 0 0 0 0 1 0 1 2 2 1 0 0 0 0 0 0 0 0 0 1 0 0 0 0 0 0 0 2 0 0 0 0 0 0 1 0 0 1 1 0 0 2 0 2 0 0 0 0 1 0 0 0 0 0 0 0 0 0 1 0 1 0 0 1 2 2 0 0 2 2 0 2 0 0 0 0 0 0 0 0 1 1 2 1 0 1 1 1 1 2 1 2 0 1 2 0 2 0 1 0 0 0 0 0 2 2 0 0 1 0 0 1 1 1 1 1 1 2 2 1 2 0 2 2 0 0 1 1 0 2 0 1 1 0 1 0 0 0 0 2 2 0 0 2 0 0 1 0 1 0 0 0 2 0 0 2 0 0 0 1 0 0 0 1 2 0 2 2 2 0 0 0 0 1 2 0 2 1 0 0 0 2 2 2 0 0 0 2 0 2 0 1 1 1 1 0 2 2 2 0 2 0 0 1 2 2 1 2 0 0 0 0 0 0 0 0 0 2 2 0 2 1 0 1 2 0 0 0 0 2 0 0 2 1 0 1 0 0 0 0 2 1 1 0 0 0 0 1 0 0 0 0 1 0 0 2 2 0 2 1 1 1 1 0 1 0 2 0 0 0 0 1 1 0 0 0 0 2 0 1 1 0 1 2 0 0 0 0 0 0 0 1 0 0 0 1 0 0 0 0 1 1 0 1
67 0 0 0 0 0 0 1 0 0 1 2 0 1 0 0 1 1 0 1 1 1 1 2 2 0 1 0 0 1 0 0 1 0 2 0 2 1 0 0 0 1 0 1 2 1 2 0 0 1 1 0 1 1 0 1 1 0 0 2 0 1 0 0 0 0 2 1 0 0 0 0 1 2 0 2 2 1 1 0 0 0 0 0 2 0 1 1 2 2 1 2 0 2 0 0 0 0 0 1 0 0 0 1 1 1 2 0 0 2 1 2 0 1 1 2 2 0 0 2 2 0 1 0 1 0 1 0 1 1 0 0 1 2 0 1 1 0 0 2 1 1 0 0 0 0 0 0 0 0 0 0 0 0 0 0 0 0 0 0 1 1 1 1 0 2 0 2 0 1 1 0 1 2 1 0 0 0 0 1 0 0 1 2 1 1 1 2 0 0 0 2 0 1 2 0 0 0 0 0 0 2 0 1 1 1 1 1 1 0 0 0 1 0 0 2 0 1 1 1 0 0 0 0 0 0 0 1 0 1 0 0 0 1 1 0 1 2 2 0 0 1 2 0 1 0 0 0 1 1 1 1 1 1 1 2 0 0 0 0 0 0 0 0 0 0 0 1 2 1 0 2 0 0 0 1 0 1 2 0 1 0 2 2 0 1 0 2 2 2 0 2 1 2 2 1 1 1 0 2 0 1 2 0 1 0 1 0 1 1 1 1 0 1 0 0 2 0 0 0 1 1 0 1 1 0 1 2 1 1 0 2 1 0 0 0 0 2 1 0 0 0 2 0 0 0 1 0 0 1 2 0 1 0 1 0 0 0 0 0 1 1 0 0 0 0 0 1 1 0 1 1 0 0 0 0 0 1 1 1 1 0 1 1 0 0 0 2 2 0 0 0 2 0 2 0 2 1 0 0 0 0 0 1 0 0 0 1 0 1 1 0 0 0 0 2 1 0 0 0 0 0 1 0 0 1 0 0 0 1 2 1 0 2 0 1 0 0 0 0 1 0 1 1 1 1 0 0 1 1 1 0 0 2 2 2 2 0 0 0 0 0 1 0 1 0 0 2 1 1 2 2 2 0 2 0 2 0 0 0 0 0 0 0 2 1 0 1 2 0 1 2 0 2 1 0 0 1 1 0 1 1 2 0 2 2 2 1 0 1 0 0 0 1 1 0 0 2 1 2 1 0 1 0 0 1 1 1 1 1 1 0 1 0 0 1 1 1 2 1 0 1 0 1 2 1 0 0 2 0 0 0 0 0 2 1 0 0 0 0 0 0 1 0 1 1 1 1 1 0 0 0 1 0 0 0 0 1 1 2 0 0 0 0 0 0 1 1 1 0 0 0 0 0 0 0 0 0 0 0 0 2 1 0 1 0 1 0 0 0 2 0 0 1 0 1 2 0 0 1 1 1 0 1 1 0 0 2 0 0 1 1 0 2 0 0 2 0 2 0 2 1 0 0 1 1 1 1 0 0 1 1 1 0 0 0 1 2 2 0 0 0 1 2 2 2 1 2 0 0 0 1 0 0 1 1 1 1 0 0 1 0 0 2 2 2 1 1 1 1 0 0 1 2 1 0 0 1 0 0 0 0 0 1 1 2 2 2 0 1 1 1 0 1 1 1 1 1 1 0 0 0 0 0 0 2 1 0 0 0 0 0 0 0 0 0 1 0 1 1 0 2 0 0 0 0 0 0 0 0 0 0 0 0 1 2 0 0 2 1 0 0 2 2 0 1 2 1 0 1 0 1 1 0 0 1 0 0 2 2 0 0 1 0 0 1 0 2 1 1 1 1 2 0 1 0 1 0 0 2 2 0 0 1 1 1 0 0 1 1 0 0 0 0 0 2 0 0 2 0 0 1 0 1 2 1 1 1 1 0 0 1 2 0 0 0 0 0 0 0 0 0 1 1 0 0 1 1 0 0 1 0 0 1 1 1 2 0 0 0 0 1 1 0 1 1 1 0 1 0 0 0 1 0 1 0 0 0 2 2 1 1 0 0 1 2 0 1 1 2 1 2 1 1 2 2 2 0 0 0 0 2 2 2 1 1 1 1 0 0 0 0 1 0 1 0 0 0 2 2 0 0 2 1 0 0 2 1 0 0 2 1 0 2 0 0 0 0 0 1 0 0 1 1 1 1 1 0 0 0 2 0 1 0 0 1 1 1 0 0 0 1 1 0 2 0 0 1 1 2 0 0 0 0 0 1 0 0 0 0 0 2 1 1 0 0 0 0 0 2 0 0 1 1 2 0 0 0 0 1 1 1
68 0 0 0 0 0 0 2 1 1 0 1 0 1 0 0 1 0 0 1 0 1 0 2 2 1 2 0 2 2 2 0 1 2 1 1 1 2 0 0 0 1 0 0 1 0 0 0 0 1 1 0 0 1 1 0 0 0 0 0 0 0 0 1 0 0 0 2 0 0 0 2 2 2 2 2 1 2 2 0 2 0 0 0 1 0 1 0 1 2 0 0 1 1 0 0 0 1 1 1 1 1 1 1 0 0 2 2 1 1 0 1 0 2 0 2 2 0 1 2 2 0 1 1 0 0 0 0 2 0 1 1 0 0 1 0 1 0 0 0 0 2 2 0 2 2 1 0 0 0 0 0 0 0 0 0 0 0 0 0 1 0 1 2 1 2 1 0 1 1 0 1 0 2 2 2 2 0 0 1 0 1 1 2 0 1 2 2 0 0 1 1 1 1 2 0 2 0 0 0 0 1 0 0 0 2 1 2 0 0 1 1 0 0 0 2 0 1 2 1 1 1 1 1 0 0 0 0 0 1 0 0 0 0 0 0 0 2 2 0 0 0 1 0 2 1 1 0 0 0 0 0 1 0 0 0 0 2 1 1 0 1 0 0 1 0 1 0 2 0 0 1 0 1 0 0 0 1 2 0 0 0 2 2 0 0 1 0 0 1 1 0 1 2 1 0 0 1 1 2 0 0 2 0 0 0 0 2 0 1 0 2 0 0 2 1 2 0 1 0 0 1 1 1 1 0 2 1 0 0 0 0 1 0 0 0 0 2 0 0 0 0 2 0 0 0 2 0 0 0 1 0 0 1 1 0 1 0 0 2 0 2 1 0 1 0 0 1 1 0 0 0 1 1 1 1 2 1 1 2 0 2 0 0 1 0 0 0 0 2 0 1 1 0 2 1 1 1 1 1 1 1 0 1 1 0 0 1 0 2 0 1 0 1 1 1 0 0 0 0 0 2 1 1 1 2 0 0 0 0 1 1 1 1 0 0 0 1 0 0 1 0 1 1 1 1 0 1 1 1 1 0 0 2 2 2 2 2 2 2 2 0 1 1 0 1 1 1 1 1 1 1 2 0 1 0 1 0 1 1 2 1 1 0 2 1 0 1 2 0 2 2 1 1 1 0 0 1 2 0 0 0 2 0 1 1 1 1 0 0 0 0 0 1 0 0 0 1 0 1 1 2 2 1 1 2 0 0 0 2 0 1 1 1 0 0 0 0 1 0 1 2 0 1 1 0 0 1 1 0 0 1 0 0 2 0 1 0 0 0 0 0 0 0 0 0 0 0 0 0 0 2 0 0 0 0 1 1 2 2 0 0 0 0 0 0 1 0 1 0 1 0 0 1 1 0 1 0 0 0 0 1 0 1 2 0 2 0 0 0 0 0 0 0 0 0 0 0 1 0 0 0 0 0 0 0 1 2 0 0 1 1 0 0 0 2 2 1 2 0 0 0 0 1 2 1 1 2 0 0 0 0 1 1 0 0 1 2 2 1 1 1 1 1 1 2 1 0 1 0 0 2 0 0 1 0 1 0 1 1 1 0 0 1 2 2 0 0 2 0 0 0 0 1 0 0 0 1 2 2 1 0 1 0 2 1 1 1 1 1 2 2 0 1 1 0 0 1 2 0 0 0 0 0 0 2 0 1 0 0 2 2 1 0 0 2 2 0 0 2 0 1 0 0 0 1 1 0 0 0 0 0 0 0 0 0 1 0 1 1 0 0 2 1 0 0 2 2 0 2 1 0 0 1 1 0 1 0 2 2 1 0 0 1 1 0 1 2 1 2 0 1 2 0 2 0 1 1 0 0 0 0 0 1 2 1 1 2 0 2 0 0 2 0 2 1 1 0 2 0 1 2 0 1 2 1 1 2 0 0 0 0 1 0 0 1 0 0 1 0 0 0 1 0 0 1 1 0 0 0 2 0 0 1 0 0 1 0 0 0 1 2 0 0 1 1 2 0 1 0 0 0 1 0 2 0 0 1 2 1 0 0 0 0 0 0 0 2 0 2 2 2 0 0 2 2 2 0 0 0 0 2 0 0 2 2 0 1 0 1 0 0 0 0 1 1 1 0 1 1 0 0 1 0 0 1 2 1 0 0 2 0 0 1 1 1 1 0 0 1 0 0 2 0 1 0 0 1 0 0 1 0 1 1 1 0 2 1 0 1 1 1 0 0 0 1 0 0 1 2 0 0 1 0 0 0 0 0 2 0 0 0 1 1 0 1 2 1 0 1 1 0 0 0 1 0 0 0 1 0 0 0
69 1 0 0 1 0 0 1 0 2 0 0 0 0 0 0 0 1 0 0 0 2 0 2 2 1 0 0 2 2 2 2 1 1 0 1 1 1 0 0 0 1 1 1 2 1 1 0 0 1 1 0 1 1 1 1 1 1 2 1 1 2 0 1 0 0 2 1 0 1 1 2 2 1 2 1 1 1 1 0 0 0 0 1 1 0 0 0 0 2 0 0 1 0 0 0 0 1 1 1 1 0 0 1 1 2 2 0 1 1 0 1 1 2 1 2 2 1 1 0 1 1 2 2 0 2 0 0 2 2 0 0 0 1 1 0 0 0 0 1 1 2 0 0 0 0 0 0 0 0 0 0 0 1 0 0 0 1 1 1 0 0 1 2 2 2 1 1 0 1 0 1 0 1 1 0 0 0 0 0 0 0 1 2 0 1 1 1 1 2 0 2 0 1 1 0 0 0 0 0 0 0 0 0 0 2 0 0 2 0 2 0 0 0 0 2 0 2 1 0 1 1 0 0 0 0 0 1 1 1 0 1 0 1 1 0 1 2 2 0 0 1 2 0 2 1 1 0 0 0 0 0 1 0 0 0 0 1 0 0 0 0 0 0 2 0 0 0 1 1 0 2 0 2 1 0 0 0 1 0 0 0 1 2 0 0 0 0 0 1 0 1 1 2 1 0 1 0 0 2 0 1 2 0 1 0 0 2 0 0 0 1 0 1 1 1 2 0 0 0 0 2 1 2 1 0 1 0 0 0 0 2 0 0 0 0 0 1 1 0 0 0 1 0 0 0 1 0 0 2 0 2 0 1 0 1 1 1 1 1 0 1 2 2 0 1 0 2 2 0 1 1 0 0 1 0 2 2 2 2 1 0 0 0 1 0 0 0 0 2 0 1 1 0 2 1 1 1 0 0 0 0 0 1 0 1 0 2 0 1 1 0 1 1 1 2 1 0 0 0 1 0 0 1 1 2 1 0 0 1 2 1 0 1 1 1 0 1 0 0 0 0 2 0 0 1 0 1 0 0 0 0 0 2 2 2 2 2 2 2 1 1 1 0 0 1 1 1 1 1 1 1 2 0 1 0 0 0 2 0 1 1 0 1 2 1 0 1 1 0 1 1 0 1 0 0 0 0 0 1 2 1 1 1 0 0 1 0 1 0 1 0 0 1 0 0 1 1 0 1 1 1 2 2 2 2 0 0 0 2 0 0 0 0 1 1 1 1 2 0 0 0 0 0 1 1 0 1 1 0 0 0 0 0 2 0 1 1 0 0 0 0 2 0 1 1 0 1 1 1 0 1 0 0 1 0 1 2 2 2 0 0 1 0 1 1 0 1 0 0 0 0 1 1 1 0 0 0 0 0 0 1 1 1 1 1 0 0 0 0 0 0 0 0 0 0 1 0 0 0 0 0 0 0 0 0 2 2 0 0 0 0 0 1 0 0 1 1 2 0 2 0 0 1 1 1 0 2 0 0 1 1 1 1 0 0 2 2 2 0 0 0 1 2 2 2 1 2 0 1 0 0 1 0 2 0 0 1 0 0 1 0 0 0 1 1 0 1 2 0 1 1 0 1 1 0 0 2 1 1 0 0 0 1 2 1 2 1 1 0 2 2 0 1 1 1 1 1 1 0 0 0 1 0 0 2 0 0 0 0 1 1 0 0 0 0 1 0 0 0 0 0 0 0 0 0 0 0 0 0 0 0 0 0 0 1 1 0 1 1 0 0 2 1 0 0 2 1 0 2 0 2 2 0 0 1 2 0 1 1 2 1 0 1 1 1 1 0 0 2 0 2 2 0 2 0 1 1 0 0 1 0 0 1 2 1 1 1 0 2 0 0 1 1 1 1 1 0 1 0 1 0 0 0 2 0 0 1 1 0 0 1 1 1 1 0 0 0 1 1 1 1 0 0 0 0 0 2 2 1 1 1 0 2 0 1 1 0 1 1 0 1 1 0 1 1 2 0 1 0 0 1 1 1 0 0 0 1 1 0 0 0 0 0 0 0 0 1 0 1 1 2 2 0 1 1 2 0 0 0 0 2 1 1 2 1 1 0 0 1 0 1 0 0 0 2 2 0 1 1 0 0 2 0 0 2 1 1 0 0 2 0 0 1 0 0 1 1 1 0 0 1 2 1 1 0 0 1 0 0 1 0 1 0 0 0 2 2 1 1 0 0 0 0 1 0 0 0 0 1 0 0 0 0 1 1 0 1 0 0 0 2 1 1 0 0 1 1 0 2 1 0 0 0 1 0 0 0 0 1 0 0
70 0 0 0 2 1 1 0 0 2 0 0 0 0 0 0 0 2 2 1 1 1 0 0 2 0 1 0 1 2 1 0 1 1 1 0 2 2 0 0 0 2 0 0 1 0 0 0 0 1 1 0 0 0 2 1 1 2 2 1 1 2 0 2 1 1 1 0 0 0 0 0 2 2 2 2 2 0 0 1 0 0 0 1 1 0 0 1 1 1 0 0 2 2 0 0 0 0 0 1 0 0 1 1 0 0 2 1 1 1 0 2 1 1 1 1 1 0 1 1 1 0 2 1 1 1 1 2 2 2 0 0 0 0 1 0 0 0 0 0 1 1 0 0 2 2 1 0 2 1 1 0 0 0 0 1 0 1 0 0 0 0 1 2 0 1 1 0 0 2 0 0 1 1 1 1 1 0 0 0 0 0 2 2 0 0 1 1 1 2 0 2 0 2 2 0 2 0 1 1 0 1 0 0 0 2 1 1 1 0 2 0 0 0 0 2 0 0 2 0 2 2 0 0 0 1 0 0 0 0 0 0 0 0 0 0 0 2 2 0 0 0 2 0 2 1 1 0 0 0 0 0 1 1 1 1 0 1 1 1 0 1 1 1 1 0 0 0 1 1 0 2 0 1 1 0 1 1 1 0 1 0 2 2 1 0 1 1 1 2 1 0 0 2 2 2 0 0 0 2 0 0 2 0 0 1 2 1 1 1 0 0 0 0 1 0 2 1 1 0 0 0 0 1 1 0 1 1 0 0 0 2 0 0 0 1 1 1 1 1 0 0 1 0 0 0 2 0 1 2 1 0 0 1 1 0 2 0 0 0 1 1 2 1 1 0 0 2 2 0 1 1 0 0 1 1 1 1 1 2 2 1 2 2 1 2 1 1 1 0 1 1 1 0 2 0 1 0 2 2 2 2 0 0 0 1 0 1 0 1 1 0 0 1 1 2 0 0 0 0 1 1 0 0 0 2 1 2 2 0 1 2 0 2 1 0 0 1 0 0 0 0 1 0 0 1 0 1 0 0 0 0 0 2 0 0 0 1 0 0 1 0 0 0 0 2 2 0 2 0 1 1 1 1 2 2 0 0 2 0 0 0 0 0 2 1 0 0 1 1 0 1 0 1 0 0 0 1 2 0 0 0 1 1 0 0 1 0 0 2 0 0 0 0 0 1 0 2 0 1 0 1 2 0 0 2 0 1 0 1 2 0 0 0 0 0 0 1 2 0 0 1 0 1 1 0 0 1 1 0 0 0 0 0 2 0 0 1 0 0 0 0 0 0 0 0 1 1 1 0 0 1 1 0 0 1 2 1 1 2 0 0 0 0 0 0 0 0 0 0 0 0 0 0 2 0 1 1 1 0 1 1 0 2 2 0 1 0 0 1 1 0 0 1 1 1 0 0 1 0 0 0 0 1 1 1 0 0 0 0 2 2 0 2 0 0 2 2 1 1 1 1 0 1 1 1 0 1 0 1 0 1 1 1 0 0 1 2 1 0 0 0 0 0 1 1 0 1 0 1 1 0 1 0 1 1 1 1 1 1 2 0 0 1 1 1 0 2 1 1 0 0 0 0 0 0 0 2 2 2 1 1 0 1 2 1 1 1 0 0 1 1 0 0 1 2 0 2 2 0 0 0 0 0 0 2 0 1 0 0 2 2 0 0 0 0 1 0 0 1 0 1 0 0 0 1 1 0 0 0 0 0 0 0 0 1 0 0 0 0 1 1 2 0 0 0 2 2 0 1 0 0 1 0 0 1 2 0 2 2 0 0 0 1 2 0 2 2 1 2 0 1 1 1 2 1 0 0 0 1 0 0 1 1 1 1 2 1 0 2 0 0 0 2 0 2 2 1 1 1 0 1 0 1 1 1 1 1 0 0 0 0 2 0 0 0 0 1 1 0 0 1 1 0 0 1 1 0 0 0 2 0 0 2 0 0 1 0 1 1 0 2 0 0 1 0 1 0 2 0 0 0 1 1 1 2 0 0 0 2 2 2 0 0 0 0 1 1 0 1 1 0 0 0 2 2 2 0 1 0 0 1 2 2 2 1 1 0 1 1 1 0 0 0 1 1 2 1 2 1 1 0 2 2 1 1 1 1 0 0 2 1 0 1 0 1 1 0 0 0 0 0 1 1 1 0 1 0 0 0 2 0 2 0 0 0 0 2 1 1 1 0 0 0 0 0 0 1 1 1 0 0 0 0 0 2 0 1 1 0 0 1 0 0 0 0 0 0 0 2 0 0 0 1 1 0 0 1 1 0 1 1
71 0 0 0 0 0 0 0 0 2 0 0 0 0 0 0 0 2 1 0 0 1 1 2 2 0 0 0 1 1 1 0 2 2 0 1 1 1 1 1 0 1 0 0 1 0 0 0 0 0 0 0 1 2 0 1 0 0 0 1 0 2 0 2 0 1 1 1 0 0 0 1 2 2 2 2 2 1 1 0 1 0 0 0 1 0 0 0 1 2 0 0 1 2 0 0 0 1 1 2 1 0 0 1 0 0 2 0 0 2 1 1 0 0 0 0 0 0 0 2 2 0 2 0 2 0 2 0 1 1 0 0 1 1 0 0 1 0 1 0 1 1 0 0 2 1 1 0 0 0 0 0 0 0 2 1 1 0 0 1 1 1 0 2 1 2 1 0 2 0 0 1 2 0 2 1 2 0 0 1 0 2 1 2 1 1 1 0 0 1 0 1 0 2 2 0 2 0 0 0 0 0 1 1 1 2 2 1 1 0 2 0 0 0 0 2 0 0 1 2 0 0 0 0 1 0 0 0 0 0 0 0 0 0 0 0 0 2 2 0 0 0 0 0 1 0 0 0 0 0 0 0 2 0 0 0 0 2 2 1 0 1 0 0 0 0 0 0 1 0 0 2 0 2 0 0 0 0 1 0 0 0 2 2 0 0 0 1 0 2 1 0 0 2 2 2 0 0 0 0 0 0 2 0 0 0 1 2 1 1 0 1 0 0 2 0 0 0 0 1 0 1 1 2 0 0 1 1 0 0 0 1 0 0 0 0 0 1 1 0 0 0 2 0 0 0 0 1 1 2 0 2 0 0 0 1 1 0 0 1 1 2 0 0 0 0 0 2 2 0 1 1 0 0 0 0 2 2 0 0 1 1 1 1 0 1 0 0 0 0 0 0 1 0 2 0 0 1 1 1 1 1 0 1 1 1 0 0 0 2 0 1 0 0 0 2 1 0 0 0 0 1 1 1 0 2 0 2 2 0 2 1 0 2 0 1 0 1 0 0 1 0 1 0 0 1 0 0 0 0 0 0 0 0 2 0 2 1 1 1 1 0 2 2 0 2 2 1 1 1 1 1 1 1 2 1 2 0 1 0 1 0 0 1 1 1 1 0 1 1 0 1 0 1 2 0 2 2 2 0 2 0 2 0 0 0 1 0 1 1 1 0 0 1 0 0 1 2 0 1 0 1 0 0 0 1 1 1 0 1 1 1 1 0 0 0 0 1 2 0 1 2 0 2 2 0 0 1 1 0 0 0 0 0 1 1 0 1 0 0 0 0 0 0 1 1 1 0 0 1 1 1 0 0 1 1 1 1 1 2 0 0 1 0 1 1 0 0 1 1 1 0 1 0 0 0 2 0 0 0 0 2 1 0 1 1 1 0 0 1 0 0 0 0 0 0 0 0 2 0 0 0 0 1 1 0 0 2 0 0 1 1 0 1 0 1 2 2 1 1 0 0 0 0 0 0 0 0 1 0 1 2 1 1 0 0 2 2 2 0 0 0 1 0 1 2 0 1 1 0 0 0 0 1 0 1 1 0 0 0 1 0 0 2 2 1 2 1 1 1 0 0 0 1 0 0 0 2 1 2 0 0 0 1 1 1 2 2 0 0 0 0 0 1 1 0 0 1 0 0 0 0 0 0 0 2 0 0 1 1 1 2 0 1 0 1 1 0 0 1 0 1 0 1 0 0 2 1 0 2 1 1 0 0 1 1 1 0 2 1 0 0 2 1 0 1 2 1 0 2 0 0 2 1 1 0 1 0 2 2 0 0 1 1 1 0 1 2 2 1 1 0 2 1 2 1 1 1 0 0 1 0 0 2 1 1 1 0 0 2 0 0 2 0 1 0 1 1 0 0 0 0 0 0 2 0 0 2 0 0 0 0 2 0 0 1 0 0 1 1 1 1 0 0 0 0 0 0 0 0 1 0 0 2 0 0 0 0 1 0 0 0 0 0 1 1 1 0 1 0 0 0 0 0 1 1 0 1 1 2 2 2 0 0 0 1 1 0 0 2 2 2 2 1 1 1 2 0 1 0 0 1 1 1 2 1 1 2 0 1 0 0 1 0 1 1 1 1 2 0 0 2 2 1 0 1 1 0 1 1 2 0 2 2 0 1 1 1 1 1 0 0 1 0 1 2 0 0 0 1 1 0 0 1 0 0 1 2 2 0 0 0 0 0 0 0 1 0 0 1 0 0 0 0 1 0 1 1 1 0 0 1 1 1 0 1 1 0 0 1 0 0 0 1 0 0 0 0 0 0 2 0
72 1 0 0 1 0 0 2 0 0 0 0 0 0 0 0 0 0 0 2 1 0 1 2 2 0 1 0 1 2 0 1 0 0 1 0 2 1 0 0 0 1 1 1 1 1 0 0 1 0 0 0 0 0 2 0 2 0 2 1 0 2 2 0 0 0 1 2 0 1 0 1 1 2 1 2 2 0 0 0 0 0 0 0 0 0 1 0 2 2 0 2 2 0 0 0 0 0 0 1 0 0 0 1 1 1 2 2 1 1 0 1 0 1 0 1 1 0 2 1 1 1 2 1 1 1 1 0 1 1 1 1 0 0 0 0 0 0 0 0 1 2 0 0 0 1 0 0 0 0 0 0 1 0 0 0 1 2 0 0 0 1 1 1 0 1 1 1 0 1 1 0 0 1 1 1 0 0 1 1 0 1 0 2 0 2 2 1 0 1 1 2 0 1 1 1 0 0 0 1 0 0 1 1 1 1 2 0 2 0 2 0 1 0 0 2 0 0 2 1 0 0 0 1 0 0 0 0 0 0 0 0 0 0 0 0 0 2 2 2 0 0 2 0 1 0 0 0 0 0 0 0 1 1 1 1 0 2 0 0 0 0 0 0 1 0 0 1 2 1 0 2 0 1 0 0 0 1 0 0 0 0 1 1 0 0 1 2 1 2 1 1 1 2 2 1 0 1 1 0 0 1 1 1 0 0 0 2 1 0 0 0 0 0 0 0 2 0 2 0 0 0 1 1 1 0 0 2 1 1 0 1 1 0 0 0 0 2 0 0 0 0 2 0 0 0 1 0 0 1 1 1 0 0 2 0 2 0 0 1 0 1 0 0 0 0 0 2 2 0 1 1 2 1 0 0 2 2 0 0 1 1 2 2 0 1 1 1 1 1 0 0 1 0 2 0 1 0 0 0 0 0 0 1 0 0 1 0 0 2 0 0 0 1 1 2 0 0 0 0 0 1 0 0 1 2 2 0 0 2 1 0 0 1 0 0 0 0 0 0 1 0 2 0 0 1 1 1 1 0 0 1 0 2 1 0 1 2 1 1 1 0 1 1 0 1 1 0 2 0 0 0 1 1 2 1 1 0 2 0 1 1 0 0 2 1 0 1 2 1 1 2 0 2 1 0 0 2 2 0 0 0 1 1 0 1 2 0 0 1 0 2 0 0 1 0 0 2 0 1 1 2 2 0 0 1 1 0 1 2 0 1 0 0 0 1 1 0 1 0 0 1 0 1 2 0 0 1 1 0 0 0 0 0 2 0 2 0 0 0 0 0 0 0 0 0 0 0 0 0 1 1 1 0 0 1 2 1 1 2 0 0 0 0 0 0 0 0 0 0 0 0 0 0 0 1 0 0 0 0 0 1 1 1 2 0 0 0 1 0 1 0 0 0 0 0 1 0 0 0 0 0 0 1 1 0 1 1 0 0 0 1 1 2 0 1 2 1 2 0 1 0 0 1 1 1 1 2 0 0 1 1 1 1 0 0 2 1 0 0 0 0 1 1 1 2 0 1 0 1 1 1 0 0 0 0 0 0 0 0 1 0 1 0 1 0 1 0 2 0 1 1 0 0 0 0 0 1 0 1 2 0 0 2 2 2 2 2 0 1 1 1 0 0 0 1 1 2 1 0 0 0 0 0 1 1 1 0 1 0 1 1 0 0 0 0 2 0 1 1 0 1 1 2 0 0 2 0 0 1 0 1 1 0 1 0 0 0 0 0 0 1 2 2 0 1 2 1 0 1 0 0 0 0 0 1 0 0 2 1 2 1 0 1 1 0 1 2 2 0 2 0 2 2 2 2 0 1 0 0 0 0 0 2 2 1 0 0 0 2 1 1 2 0 2 1 1 1 2 0 1 2 0 1 1 1 0 1 0 0 0 0 2 1 1 0 0 0 0 0 0 0 1 0 0 1 1 0 0 0 2 0 0 1 0 0 1 1 0 0 0 2 0 0 1 0 1 0 1 0 1 0 1 1 0 0 0 2 2 2 2 2 1 0 1 1 0 0 0 2 2 1 0 0 1 1 2 0 0 0 0 1 1 1 2 1 0 0 2 2 2 0 0 1 1 1 2 1 2 1 0 1 0 2 1 2 1 1 0 0 1 0 0 1 0 0 0 2 0 0 0 0 2 2 2 1 0 1 0 1 1 0 1 1 1 0 1 2 2 0 0 0 0 0 0 2 0 0 1 1 1 0 0 0 1 1 0 0 2 0 1 1 0 0 0 0 0 0 1 2 0 0 0 1 1 0 0 0 1 0 0 1
73 1 0 0 1 0 0 0 0 1 0 0 1 1 0 0 0 0 0 0 0 0 0 1 2 0 1 0 1 2 0 0 0 1 1 0 2 2 0 0 0 2 1 1 1 0 0 1 0 0 1 1 0 1 0 2 0 0 0 1 0 1 0 2 0 0 1 1 0 1 1 2 1 2 1 2 2 1 1 0 1 0 1 1 2 0 0 1 2 2 0 0 0 0 1 0 1 1 1 1 1 0 0 1 1 1 2 2 1 1 0 1 0 0 2 2 2 0 0 2 2 0 2 1 1 1 1 0 0 0 0 0 1 1 0 0 1 0 0 1 0 2 0 0 0 0 0 0 0 0 0 0 0 0 0 0 0 1 0 0 1 1 1 1 0 1 1 2 1 0 1 0 0 2 0 0 0 1 1 1 0 1 0 2 1 2 1 1 0 2 0 2 0 1 1 1 0 0 0 0 0 0 0 1 1 0 2 1 1 0 2 0 2 0 0 2 0 0 2 1 1 1 0 1 0 0 0 1 1 0 0 1 1 1 0 1 0 2 1 1 0 0 1 0 2 0 0 0 0 0 0 0 2 0 0 0 0 2 1 1 0 1 0 0 0 0 1 1 2 0 0 1 0 0 1 1 1 1 0 0 0 0 2 1 1 1 0 1 1 2 0 0 2 2 2 0 2 0 0 2 0 1 2 0 0 1 1 1 1 0 0 0 0 0 2 1 1 1 0 0 2 2 2 0 2 1 1 1 0 1 0 2 0 0 0 0 0 1 2 1 1 1 1 0 0 0 0 0 0 0 2 0 1 0 1 0 0 0 0 0 0 0 0 0 0 0 1 2 2 0 1 1 2 1 1 2 2 0 1 2 2 0 1 1 0 1 1 0 0 0 0 0 0 0 1 1 0 0 0 0 0 0 0 1 0 0 1 1 0 2 0 1 0 1 1 2 1 1 0 1 0 1 0 1 0 1 0 1 1 0 2 0 0 2 0 2 0 1 0 0 0 0 1 0 0 2 1 0 0 0 0 0 0 2 1 1 1 1 1 1 0 0 1 1 0 1 1 1 2 0 0 0 1 1 1 1 0 1 1 0 1 0 1 0 2 1 0 0 2 1 1 2 0 2 1 0 0 0 0 2 2 1 2 1 1 1 2 1 0 1 1 0 0 0 1 0 0 2 0 2 0 0 2 1 1 2 1 1 0 1 1 0 0 0 0 0 0 1 2 1 1 1 0 2 2 1 1 0 2 0 0 0 0 0 1 1 1 1 1 0 0 1 0 1 1 1 0 0 0 0 1 1 0 0 0 0 1 1 1 2 0 0 1 0 0 1 1 0 2 1 0 0 1 0 1 1 1 0 0 0 0 1 1 1 1 1 1 0 0 1 1 0 0 0 1 1 0 0 0 0 0 0 0 1 1 0 1 1 0 0 1 1 1 2 0 1 2 1 2 0 2 1 0 1 1 0 1 1 0 0 0 0 1 1 0 0 1 1 1 0 0 0 2 1 1 2 0 1 1 1 1 1 0 0 0 1 2 0 0 0 1 0 0 1 2 2 0 0 2 0 0 0 0 1 0 0 0 2 0 2 1 1 0 1 1 2 2 2 0 0 2 2 0 0 0 1 0 0 1 0 0 0 0 1 1 2 1 0 0 0 1 1 0 0 0 2 0 0 0 1 0 1 0 0 0 1 1 0 0 0 0 0 0 0 1 0 0 1 1 1 0 0 1 1 0 1 2 1 0 2 0 0 1 1 1 0 2 0 0 0 2 2 1 0 1 1 1 1 1 2 0 1 1 0 1 0 1 1 0 0 1 0 1 2 1 1 0 0 0 1 0 0 0 2 0 2 2 0 1 0 1 1 0 1 2 1 1 0 2 0 0 2 2 1 1 1 0 0 1 0 0 0 2 0 1 1 2 1 1 0 2 1 0 2 0 0 0 0 0 0 1 0 2 0 2 1 1 0 1 0 0 0 0 1 2 0 0 1 2 2 2 2 0 0 0 0 0 1 0 0 0 2 0 1 1 0 1 0 1 0 1 1 2 2 2 1 1 1 0 1 1 0 1 0 2 0 1 0 2 2 0 0 2 0 1 2 1 1 0 1 2 0 0 1 0 1 0 0 0 1 0 0 1 0 1 1 0 0 0 1 1 0 0 1 1 0 2 2 0 0 0 1 1 0 1 0 1 1 1 1 1 0 0 0 2 0 0 1 1 1 1 1 2 2 0 1 1 0 1 2 0 1 0 1 0 0 0 0 1 0 0 1
74 1 0 0 1 0 0 0 0 1 0 1 1 2 2 2 0 1 0 0 0 2 1 2 2 0 1 0 2 2 2 1 1 2 1 1 1 0 1 1 1 0 0 1 2 0 0 0 0 0 0 0 1 1 1 1 1 1 2 0 1 1 0 1 0 0 0 0 1 1 0 0 2 2 0 2 1 2 2 0 1 0 0 0 0 0 0 0 2 2 0 1 0 1 0 0 0 1 0 1 0 1 0 2 0 0 2 0 1 1 0 1 0 1 0 1 1 0 1 1 1 1 2 1 0 2 0 1 1 1 1 1 0 0 0 0 0 0 0 2 1 2 0 0 2 2 0 0 1 1 0 0 0 0 0 1 1 1 0 1 1 0 1 2 1 2 2 0 1 1 0 0 1 1 1 1 0 0 0 0 0 1 0 1 0 1 1 2 0 0 1 2 0 1 1 0 1 0 1 0 0 1 0 1 1 2 0 1 1 0 1 0 1 1 0 2 1 0 2 2 0 0 0 0 0 2 1 1 1 1 0 0 0 0 1 1 0 2 1 1 0 0 2 0 1 0 0 0 0 0 0 0 0 0 0 2 0 2 0 0 2 2 1 1 1 0 0 1 1 0 0 2 0 2 0 0 0 0 1 0 0 1 0 1 0 1 0 1 2 2 0 1 1 2 1 1 0 0 0 2 0 1 2 0 1 0 0 2 1 1 0 1 0 1 2 0 1 0 1 0 0 1 2 1 1 0 0 2 0 1 0 0 0 0 0 0 0 2 0 1 0 0 2 0 0 0 0 0 0 1 2 0 0 0 1 1 1 0 0 2 0 2 1 1 0 2 0 2 2 0 1 1 0 0 1 0 1 2 0 0 1 0 0 0 1 1 1 0 0 0 0 0 0 1 1 1 2 0 0 0 0 0 0 0 0 1 1 1 0 2 0 0 0 0 0 2 2 0 0 0 0 2 1 0 2 1 1 0 0 0 2 1 2 0 2 0 0 1 0 0 1 0 2 1 1 1 0 2 0 0 0 1 0 1 1 0 1 0 0 0 0 0 0 0 0 1 1 2 1 1 2 2 1 2 1 1 0 0 2 0 0 0 0 1 1 1 0 1 2 1 1 2 0 1 1 0 1 1 1 0 1 1 2 0 0 1 1 1 0 0 1 0 0 0 0 1 0 2 0 0 1 2 1 0 0 1 1 0 0 2 0 2 1 1 0 1 1 1 1 1 0 1 0 1 2 1 1 0 2 0 0 0 0 0 2 0 0 0 0 0 0 0 1 2 0 0 0 2 2 0 0 0 1 0 0 1 1 2 2 1 0 0 1 0 0 1 0 1 0 0 1 1 0 0 0 0 0 0 0 0 0 2 1 0 1 0 1 1 0 1 0 0 0 1 0 1 0 0 1 0 0 0 0 0 0 0 1 1 0 0 0 1 0 1 0 1 1 0 2 0 1 1 0 1 1 1 1 1 0 0 0 0 2 0 0 0 2 1 1 1 1 1 1 2 2 2 1 1 0 1 0 0 0 1 1 0 0 0 0 1 1 0 0 1 1 0 1 1 2 0 0 0 1 2 1 0 0 2 0 1 1 0 0 0 1 1 1 1 0 0 1 1 0 0 0 1 1 1 1 0 0 0 0 1 0 2 1 1 2 2 2 2 0 0 0 1 1 0 1 2 0 2 0 0 0 0 0 1 0 0 0 0 0 0 0 0 0 0 0 0 1 0 2 1 0 2 2 2 0 2 0 0 0 1 1 1 2 0 0 0 2 2 1 1 1 1 1 2 2 1 1 0 2 1 2 0 1 0 0 1 1 0 1 1 1 2 2 0 1 2 1 1 1 1 1 2 2 1 2 0 1 1 0 1 2 1 1 1 1 0 0 1 2 0 0 1 0 0 0 0 0 0 0 0 0 0 0 2 1 0 1 1 0 1 0 1 2 0 0 0 0 1 0 0 0 0 0 0 0 0 0 1 0 0 0 0 0 0 1 1 0 0 0 0 0 1 1 2 0 1 1 2 0 0 2 2 2 0 0 0 0 2 2 2 2 0 2 0 0 1 0 0 0 0 0 2 2 1 2 1 0 1 2 0 0 2 1 0 1 1 2 1 0 2 0 0 0 1 0 0 0 0 1 0 0 1 0 0 0 0 1 0 1 1 1 0 1 1 1 1 0 1 0 1 1 0 0 0 0 0 1 0 0 1 0 0 1 1 2 0 1 1 1 1 0 1 2 0 1 2 0 0 0 1 0 0 0 0 0 0 0 0
75 1 0 0 0 0 0 2 0 0 0 0 1 2 1 1 0 1 1 0 0 2 0 2 2 0 2 0 2 2 1 2 1 2 0 0 2 2 0 0 0 2 0 1 1 1 0 0 0 1 1 0 0 1 1 1 0 0 1 0 1 1 0 0 0 1 2 0 0 0 0 0 1 1 1 1 1 1 1 0 1 0 1 2 1 1 1 1 1 1 0 0 1 0 1 1 0 0 0 1 0 0 1 0 0 0 2 0 1 1 1 1 0 1 0 1 0 0 1 1 1 1 2 1 1 1 1 0 1 0 0 0 0 1 2 1 1 0 0 0 0 2 1 0 0 0 0 0 2 2 0 0 0 1 0 0 1 1 0 1 0 0 1 2 0 2 0 1 0 1 1 2 1 1 1 1 0 0 0 1 1 1 0 2 0 1 1 1 0 1 0 1 1 1 2 0 1 0 1 1 0 1 0 2 1 0 2 1 1 0 1 0 1 1 0 2 0 1 1 0 0 0 0 0 0 1 1 0 0 1 0 0 0 0 0 0 0 2 2 0 0 0 2 1 1 0 0 0 0 0 0 0 1 0 0 1 1 2 1 1 0 1 1 0 0 0 2 0 2 0 0 1 0 1 0 0 1 1 0 0 0 0 2 2 0 1 0 2 1 2 0 1 0 1 1 0 0 0 1 2 0 1 1 1 0 0 0 2 2 2 0 0 0 0 1 0 1 0 1 0 0 1 1 1 1 0 0 2 1 2 0 0 0 0 0 0 0 2 0 0 0 0 2 0 0 0 1 0 1 1 0 1 0 1 0 1 1 0 0 1 0 1 1 0 1 1 0 2 2 1 1 1 0 0 1 0 1 2 0 1 2 1 1 2 1 1 1 0 0 0 1 0 2 0 1 1 1 1 0 0 0 0 0 2 2 0 0 0 0 1 0 1 0 0 0 1 0 0 0 0 0 0 0 1 1 2 0 1 1 0 1 1 0 2 0 1 0 0 0 0 1 0 1 1 1 1 0 0 1 0 0 0 0 2 0 0 0 2 2 0 0 0 0 0 0 1 1 1 2 0 0 0 2 1 1 0 1 0 2 0 1 0 0 0 2 0 0 0 2 1 0 1 1 0 1 0 1 2 2 0 0 0 1 2 0 0 2 1 0 0 0 1 0 1 0 0 1 2 0 1 0 1 2 1 1 1 1 0 1 2 0 1 0 0 0 0 0 0 0 1 1 2 0 1 1 1 0 1 1 0 0 0 0 0 1 1 0 1 1 0 0 1 0 0 0 0 0 1 1 0 1 2 0 0 1 0 1 1 1 1 0 0 1 0 0 1 1 1 0 0 0 0 0 0 0 0 0 1 1 0 1 1 2 0 0 2 0 1 0 1 0 0 0 1 1 1 1 0 0 1 0 1 0 1 1 0 1 1 0 0 0 0 0 1 0 0 2 0 1 1 1 0 0 2 1 1 1 1 0 0 1 2 1 0 0 0 2 2 2 0 0 0 1 2 2 2 1 2 0 1 0 0 0 1 1 0 0 1 1 1 2 1 0 2 1 2 1 0 2 0 1 1 1 1 0 0 0 1 1 1 1 0 0 0 0 2 1 2 0 0 0 0 0 0 0 0 0 2 1 0 0 0 0 1 0 2 1 0 1 0 1 1 0 1 0 2 0 0 1 0 0 1 0 0 0 0 2 0 0 0 0 0 0 0 1 0 0 1 1 1 0 0 2 1 1 0 2 2 1 2 1 0 0 0 0 1 0 0 1 2 1 1 2 0 0 1 0 2 2 0 2 0 2 1 1 1 0 1 0 0 1 0 0 1 2 1 2 0 1 2 0 0 2 0 2 2 2 1 0 0 0 0 0 0 2 1 1 1 0 1 0 0 2 0 0 0 0 0 0 0 0 0 1 0 0 0 0 0 0 0 2 0 0 0 1 0 2 0 1 1 0 1 0 0 0 1 1 0 1 0 1 0 1 0 2 0 1 1 0 2 1 1 1 0 1 1 0 2 0 2 2 0 0 0 2 2 2 0 1 0 0 2 1 1 2 2 0 1 0 0 0 0 1 1 2 0 1 1 2 2 0 0 2 0 0 2 1 1 1 1 2 1 0 1 0 0 0 1 0 0 0 0 2 2 2 1 0 0 0 0 0 1 1 1 0 0 1 2 2 0 0 0 0 0 1 0 0 0 0 0 2 0 0 1 0 0 0 1 1 0 0 1 1 1 0 0 0 1 1 2 0 1 0 1 1 0 0 0 0 0 0 0
76 0 0 1 1 0 0 0 0 2 0 0 1 2 1 1 1 2 1 1 1 2 0 2 2 0 2 0 1 2 0 0 2 2 1 0 2 2 0 0 1 1 1 1 2 0 1 0 0 1 1 0 2 1 1 0 2 1 2 0 1 2 0 1 1 1 1 1 0 1 1 1 1 2 1 2 1 2 2 0 0 0 1 1 1 0 0 0 2 2 0 0 1 1 0 0 0 1 1 2 2 0 1 0 1 1 2 1 1 1 1 2 0 1 2 2 1 0 2 1 1 0 1 0 1 0 1 0 2 1 0 0 0 1 0 1 1 0 0 2 1 1 0 1 1 1 1 0 0 1 0 0 0 0 0 0 0 0 0 0 0 1 2 2 0 2 1 2 0 0 2 0 0 2 1 1 0 0 0 1 0 2 0 2 0 1 1 1 0 0 0 1 0 2 2 0 0 1 0 2 0 0 0 0 0 2 0 0 1 0 0 0 1 0 0 2 1 1 2 0 1 1 0 0 0 0 0 0 0 1 1 0 1 1 1 0 1 2 2 0 0 1 2 0 1 0 0 0 0 0 0 0 0 0 0 2 0 2 1 1 0 1 0 0 0 0 1 0 2 0 0 2 0 1 1 1 0 1 0 0 0 1 2 2 0 0 1 2 1 2 0 0 0 2 1 1 0 2 0 1 0 1 1 1 0 1 1 2 2 2 0 1 0 0 0 0 2 0 1 0 1 0 1 1 2 0 0 1 0 0 0 2 0 0 0 0 0 0 2 2 1 1 2 0 0 0 1 0 1 0 1 0 0 0 0 2 0 0 0 1 0 1 1 0 1 0 0 2 2 0 0 0 0 0 1 1 1 2 0 1 2 1 1 1 1 1 0 0 0 0 0 0 0 0 2 0 0 0 0 1 0 1 0 2 1 0 0 0 0 2 0 1 1 1 1 2 1 1 0 1 0 2 0 1 1 1 1 1 1 0 1 2 0 0 0 0 0 1 0 0 2 0 1 0 0 0 0 0 1 0 0 1 0 2 1 1 1 2 2 1 1 0 1 1 0 1 1 2 2 0 2 2 2 0 0 0 0 0 1 1 1 1 0 0 1 2 1 1 2 1 0 2 0 1 0 0 1 0 1 1 1 1 0 2 0 0 1 0 0 1 0 0 1 1 0 0 0 2 0 0 0 2 1 0 0 1 1 0 1 2 0 1 1 0 1 0 2 0 2 1 1 1 0 1 2 2 1 0 2 0 0 0 0 0 2 0 0 0 0 0 0 0 0 0 0 0 1 2 2 0 0 0 2 0 0 2 2 2 2 1 1 0 0 0 2 0 2 0 1 0 0 0 1 1 1 0 0 2 2 0 2 0 1 0 1 1 1 1 0 2 0 0 0 0 0 0 0 0 1 0 0 0 0 1 0 0 1 1 0 0 0 1 0 2 0 1 2 1 2 0 2 1 0 0 2 0 2 1 0 0 1 2 1 0 0 0 1 2 2 1 1 0 0 0 0 1 0 1 1 0 0 0 1 0 1 0 0 0 0 0 1 1 1 2 1 2 1 1 2 0 0 0 1 1 1 0 0 2 1 2 1 0 0 1 1 2 2 1 0 0 0 0 0 1 1 1 1 2 1 0 0 0 0 0 0 2 0 0 0 0 1 0 1 0 0 1 1 0 0 2 0 1 0 0 0 1 1 1 0 0 0 0 1 0 1 1 0 0 1 0 0 0 2 0 0 1 2 1 0 2 0 0 1 1 1 0 1 0 1 1 1 1 1 0 0 2 0 1 0 2 0 2 2 1 2 1 0 1 0 1 2 0 0 2 1 2 2 1 1 2 0 0 1 1 1 2 2 0 2 0 2 2 0 1 2 2 1 2 0 0 0 0 2 0 0 1 0 0 0 0 0 1 0 0 0 0 0 0 0 0 1 0 0 0 1 0 2 1 0 0 0 2 0 0 0 1 1 0 1 0 0 0 1 1 2 2 0 0 1 2 1 1 0 0 0 0 0 2 1 2 2 1 0 1 2 2 2 1 1 0 0 1 2 2 2 0 1 0 0 1 0 0 0 1 1 1 1 1 2 1 0 1 2 1 0 2 2 2 1 1 2 0 1 2 0 0 0 0 0 1 0 0 2 1 1 2 0 0 0 1 1 0 0 2 2 0 2 1 0 0 0 0 0 0 1 0 0 1 1 1 1 0 1 0 0 1 0 1 1 0 1 2 0 0 0 0 0 2 0 2 2 0 0 0 1 1 0 0 0 0 1 1
77 1 0 0 0 0 0 0 0 2 0 0 0 1 2 2 0 2 0 0 0 2 1 2 2 0 1 2 2 2 0 1 2 1 2 0 2 1 0 1 1 0 0 0 2 0 0 0 0 0 0 0 1 1 1 2 0 1 2 0 1 2 1 0 0 1 1 0 0 1 1 1 2 2 2 2 1 2 2 0 2 0 0 1 1 0 0 0 0 2 0 0 0 2 0 0 0 2 2 2 1 0 1 1 0 0 2 1 1 1 0 1 1 2 1 2 2 0 1 1 2 1 2 1 1 1 1 0 2 1 0 0 0 1 0 0 0 0 1 0 2 0 0 0 1 2 0 0 0 0 0 0 1 0 0 0 1 2 0 1 2 2 1 0 0 0 1 1 0 1 1 1 1 1 1 1 0 1 0 0 0 1 0 1 0 1 1 1 0 1 0 2 0 0 1 0 2 0 0 1 0 0 0 0 0 2 0 1 2 0 1 0 0 0 0 2 0 0 0 0 0 0 1 0 0 1 1 0 0 1 0 0 0 0 0 0 0 2 2 0 0 0 2 0 1 0 0 0 1 0 0 0 1 1 1 1 0 0 0 0 0 0 0 0 0 1 0 0 1 1 1 1 1 1 0 0 1 0 1 0 0 1 2 2 0 0 2 2 1 2 0 0 2 2 2 0 1 0 0 2 0 0 2 0 1 0 0 2 1 1 0 0 0 0 2 0 0 1 0 0 1 0 2 1 0 0 0 1 0 0 0 1 2 1 0 1 1 2 0 1 1 1 2 0 0 0 1 0 0 1 0 1 0 1 0 1 2 0 0 2 0 2 2 2 1 1 1 2 2 0 2 2 2 2 0 0 2 0 0 2 2 1 1 1 0 2 1 1 1 0 0 0 2 1 2 0 2 0 1 1 0 1 0 2 2 0 0 1 0 1 0 1 0 0 0 1 0 1 0 0 0 0 0 1 0 1 0 1 1 0 0 1 0 2 0 0 0 2 0 1 1 0 2 0 0 1 0 1 0 0 0 1 0 2 1 1 1 0 0 0 0 0 0 0 0 2 2 0 2 0 0 0 2 0 2 1 1 1 2 1 0 0 0 0 2 1 0 0 1 1 0 1 0 1 0 0 0 2 2 0 0 0 2 0 0 0 1 1 0 1 0 0 0 0 1 0 0 2 0 1 1 0 2 0 0 2 0 0 0 2 1 0 0 0 0 1 1 1 2 0 0 2 0 2 2 1 0 1 1 0 0 1 0 1 1 1 0 0 0 0 0 0 1 0 1 1 0 0 0 0 0 0 0 0 0 0 1 0 0 2 0 0 0 0 0 0 0 0 1 1 1 0 0 0 0 1 1 0 1 1 0 2 0 0 2 0 2 1 0 2 0 0 0 0 0 0 1 0 2 0 0 0 0 0 0 2 0 2 0 0 1 1 0 2 0 0 2 1 2 0 1 1 0 2 2 0 1 0 0 0 0 2 1 1 0 0 1 0 0 0 0 0 0 1 1 1 0 0 0 0 0 1 0 0 0 2 2 0 0 0 1 0 0 2 2 1 1 2 0 1 0 0 0 0 0 0 0 2 0 0 0 0 0 0 2 0 2 2 0 0 0 0 0 1 0 1 0 2 1 0 0 0 2 0 0 0 2 0 0 0 1 1 0 0 0 1 0 0 2 2 1 2 0 1 0 0 1 1 0 0 0 0 0 0 1 0 1 0 1 0 0 0 2 1 0 0 2 1 0 1 1 0 0 0 0 1 2 0 0 0 2 2 0 1 1 1 1 2 1 1 1 1 2 1 1 1 0 1 1 0 0 0 0 2 2 0 1 0 0 2 0 1 2 0 1 1 1 1 2 0 1 2 0 0 2 0 0 0 2 0 0 2 2 0 0 1 1 0 0 0 0 0 2 0 0 2 2 0 0 0 2 0 0 2 0 0 0 2 0 0 1 2 0 0 0 1 2 0 2 0 1 0 1 1 2 1 0 0 1 2 1 1 0 0 0 0 1 1 0 0 0 2 1 1 2 2 2 0 1 0 0 1 1 1 2 0 2 1 1 2 2 0 2 0 2 0 0 1 1 0 0 1 2 0 0 1 2 2 0 0 1 0 0 1 0 0 1 0 0 1 0 0 2 0 0 0 0 1 1 2 0 0 0 2 1 0 2 1 1 1 1 0 0 1 1 0 0 0 1 1 0 0 0 1 0 0 2 1 2 0 0 0 0 1 0 0 0 0 1 2 0 0 0 0 0 0 0 0 0 0 0 2
78 1 0 0 0 0 0 0 0 1 0 0 0 1 0 0 1 1 0 1 0 2 1 0 1 0 1 0 2 2 1 2 1 1 2 0 2 2 0 0 1 1 0 1 1 0 0 0 0 0 0 0 2 2 0 0 1 0 2 0 1 1 0 1 0 0 1 2 0 0 0 2 1 2 1 2 2 1 1 0 1 0 1 1 1 0 0 0 2 2 0 1 1 1 0 0 0 2 2 2 2 0 1 0 0 0 2 0 0 2 1 1 1 1 1 1 1 0 2 1 1 0 1 0 1 0 1 0 0 0 0 0 0 2 1 1 0 0 0 1 2 0 0 0 2 2 1 0 0 0 0 0 0 0 0 0 0 0 1 0 0 2 1 2 0 1 0 0 1 1 0 0 1 1 2 2 1 0 0 0 0 2 1 2 0 0 2 1 0 1 1 2 0 1 1 0 1 0 0 1 0 1 1 1 1 0 2 1 0 0 1 0 0 0 0 2 1 0 2 1 1 1 0 0 0 1 1 0 0 1 0 0 0 0 0 0 0 2 2 0 0 0 2 0 1 0 0 0 0 0 0 0 1 0 0 2 2 2 0 0 2 2 0 0 0 0 0 1 2 0 1 0 1 0 0 0 0 0 1 0 0 0 1 1 1 1 1 0 0 1 0 1 0 2 0 1 0 1 0 0 0 0 1 0 0 0 0 2 0 0 1 1 0 0 1 0 1 0 1 0 1 0 2 0 2 0 1 1 1 1 0 0 0 0 0 0 0 0 1 2 0 1 2 0 0 0 2 0 2 1 1 0 1 0 1 0 1 0 0 1 0 1 2 2 2 1 0 1 1 0 0 0 1 1 1 1 2 1 0 2 1 1 0 0 0 1 1 0 0 0 0 0 0 0 2 0 0 0 1 0 0 1 0 1 0 1 0 1 0 2 0 1 0 0 0 0 0 1 0 1 0 1 0 0 0 2 1 1 1 0 0 1 1 0 2 0 0 1 0 0 1 0 1 1 1 2 0 0 1 0 0 0 0 1 1 0 1 2 1 2 2 0 2 2 0 2 2 1 1 1 1 1 1 2 1 1 0 0 2 1 1 0 0 0 2 1 0 2 2 0 2 2 0 2 0 0 0 1 2 1 1 1 2 0 1 1 1 1 0 1 0 1 0 0 0 0 0 2 0 1 0 1 2 1 2 1 1 1 0 1 2 0 1 0 2 1 0 0 2 1 1 1 0 0 1 1 1 0 2 0 0 0 0 0 1 2 0 0 0 0 0 0 0 0 0 0 2 0 0 1 1 1 0 0 1 0 2 1 2 2 0 0 0 0 0 0 1 1 0 0 1 0 1 0 0 0 1 0 0 0 0 2 1 0 1 0 1 0 1 0 1 0 0 1 0 0 1 0 0 1 1 1 0 0 0 0 2 1 1 1 0 0 1 2 0 1 2 0 2 0 1 0 0 0 1 1 1 2 0 0 2 2 1 1 0 0 1 1 1 1 1 1 2 1 1 2 0 1 0 1 1 1 0 0 2 0 0 0 0 0 2 0 0 1 2 1 2 1 1 0 0 0 1 1 1 1 1 1 0 1 1 1 0 1 0 2 1 2 0 0 1 0 0 0 0 0 0 1 1 0 0 0 0 0 0 2 0 0 0 0 1 0 0 0 0 0 1 0 0 1 0 1 0 0 0 0 0 0 0 0 0 0 0 0 0 0 0 0 1 1 0 1 2 1 0 1 2 0 0 1 0 0 1 1 1 0 1 0 1 2 1 0 1 1 1 1 0 2 2 1 1 0 2 2 2 1 1 1 0 0 1 0 0 2 2 0 1 0 1 2 0 0 1 1 1 2 2 1 2 0 1 2 0 1 2 1 1 2 0 0 0 0 1 1 0 0 0 0 1 0 0 0 1 0 0 0 1 0 0 0 1 0 0 2 0 0 1 0 0 0 0 2 1 0 1 0 1 0 2 0 1 0 1 0 2 0 0 0 0 1 1 1 0 0 0 1 0 2 1 1 1 1 1 1 2 0 1 0 0 0 0 2 2 2 2 2 0 0 0 1 0 0 1 0 0 2 2 1 2 2 0 1 2 1 0 0 1 0 0 1 2 0 0 0 1 1 1 1 0 0 0 0 2 1 2 1 0 0 0 0 0 1 2 0 1 0 1 2 2 1 1 0 0 0 0 1 2 0 1 2 1 0 1 1 0 1 0 2 0 1 0 2 0 0 0 0 0 0 1 2 0 0 0 0 2 0 0 0 0 0 2 0
79 1 0 0 0 1 1 2 0 1 0 1 0 0 0 0 0 1 2 1 1 2 2 2 2 0 0 0 1 1 1 0 1 1 1 0 2 0 0 0 2 0 0 1 2 0 0 0 0 0 0 0 1 1 0 1 1 0 0 1 0 0 0 0 0 0 1 1 0 0 0 1 0 2 0 2 2 1 1 0 0 0 1 1 2 0 0 0 2 2 1 2 2 2 1 0 0 2 0 2 0 0 0 0 0 0 2 1 1 1 1 2 1 1 1 1 1 0 1 1 1 0 2 1 1 1 1 0 2 2 0 0 0 1 2 1 1 0 0 1 1 2 1 0 0 1 0 0 0 2 0 0 1 1 1 1 0 0 1 0 1 0 1 2 0 2 0 0 0 2 0 1 0 0 0 0 0 0 0 0 0 0 0 1 0 0 0 0 0 1 0 1 0 0 1 0 0 0 1 0 0 0 0 1 0 1 2 0 1 0 1 0 2 0 0 2 0 0 2 2 0 0 0 0 0 1 1 0 0 2 0 0 0 0 0 0 0 2 2 0 0 0 2 0 2 1 1 0 1 1 1 1 0 1 1 2 1 0 0 0 0 0 0 0 0 0 1 0 1 0 1 1 1 0 0 0 0 0 1 0 0 1 2 1 1 0 1 1 1 1 0 1 1 2 1 1 0 0 0 0 0 0 2 0 0 0 0 1 0 0 0 0 0 0 1 0 2 1 0 0 1 0 1 2 1 0 1 0 0 0 0 1 1 0 0 0 0 2 2 1 0 1 2 0 0 0 1 1 1 1 0 1 0 0 2 0 1 0 0 0 0 0 1 1 1 0 1 2 2 0 0 0 1 0 0 1 2 1 0 1 0 1 0 0 0 0 0 0 0 1 1 1 0 0 2 0 0 1 1 1 1 2 0 1 0 0 1 1 1 1 0 2 0 0 0 0 0 0 0 0 0 0 0 1 1 1 1 1 1 1 2 2 1 0 1 0 0 0 0 0 2 0 1 0 0 1 1 1 0 0 0 1 0 1 1 0 1 2 1 0 1 0 0 0 0 1 1 2 1 1 1 1 1 1 0 0 1 0 1 0 1 1 0 0 1 1 1 0 1 0 1 1 0 1 1 0 1 1 2 0 1 0 2 0 0 0 0 1 0 1 0 0 0 1 0 0 1 2 0 1 0 1 2 2 2 2 0 0 0 2 0 1 1 0 1 0 2 1 2 1 0 1 0 2 2 0 0 1 1 0 0 0 0 1 2 0 0 0 1 0 0 1 0 1 0 0 0 0 0 2 1 1 0 0 0 0 1 2 2 0 1 0 0 0 0 0 1 1 1 1 0 0 0 0 0 0 1 0 0 0 0 2 2 1 2 1 1 1 0 1 0 0 0 1 0 0 0 0 2 0 0 0 0 0 0 0 2 1 0 0 0 0 0 1 0 1 2 2 2 0 1 0 0 0 2 2 2 1 1 0 0 1 1 1 1 1 1 2 2 0 0 0 1 2 2 2 1 0 1 0 0 2 0 0 1 0 0 0 0 0 1 0 0 2 2 1 1 0 2 0 0 0 0 1 0 0 0 2 0 1 1 0 0 1 1 2 2 1 1 0 0 0 0 0 0 1 0 1 2 0 0 0 0 0 0 2 1 1 1 1 2 2 0 0 0 2 1 0 2 2 1 2 1 1 0 2 2 0 0 0 0 0 0 0 1 0 1 0 0 0 0 0 2 1 0 1 1 1 0 1 0 0 0 1 1 1 0 0 2 2 0 0 1 0 0 2 0 1 1 2 0 1 2 1 1 1 0 0 0 0 0 0 0 1 1 1 2 0 1 1 0 0 2 0 2 2 2 1 2 1 1 2 0 1 2 0 0 1 1 0 0 1 2 0 0 2 2 0 0 0 0 0 0 0 0 0 0 0 0 0 2 0 1 1 0 0 1 0 0 0 0 1 0 0 0 0 0 0 2 0 0 0 1 0 2 0 0 0 2 2 1 1 0 0 0 0 1 2 0 1 1 2 2 0 2 2 2 0 0 0 0 2 2 2 2 0 1 1 0 1 0 0 1 0 2 0 0 0 2 1 0 1 2 0 0 0 0 2 0 0 2 1 0 1 1 1 1 0 0 1 0 0 1 1 1 0 0 0 0 0 1 0 0 2 2 0 2 2 1 0 0 1 0 0 2 0 1 0 0 0 1 0 0 0 0 0 0 1 0 0 0 2 0 0 0 0 0 2 0 2 2 0 0 0 0 0 0 0 0 0 0 1
80 1 0 0 0 0 0 1 0 1 0 0 0 0 0 0 0 0 0 0 0 2 0 2 2 0 1 0 2 2 2 1 0 1 2 1 2 1 0 0 2 0 0 1 2 1 0 0 0 0 0 0 0 0 2 2 0 0 0 1 0 2 0 1 0 0 0 0 0 0 0 0 1 2 1 2 2 0 0 0 0 0 0 0 0 0 0 2 2 2 1 1 0 2 0 0 0 0 0 1 0 0 0 2 0 0 2 0 0 2 0 0 0 1 0 1 1 0 0 2 2 0 1 0 1 0 1 1 1 1 0 0 1 1 0 0 1 0 2 0 0 2 0 0 0 0 0 0 0 1 0 0 0 0 0 0 0 1 0 1 0 2 1 2 0 1 1 0 1 1 0 1 0 1 0 1 0 0 0 0 0 2 0 2 0 2 2 2 0 0 1 1 0 2 2 0 1 0 0 0 0 2 0 0 0 2 1 1 0 0 0 0 1 0 0 2 0 0 1 1 0 0 0 0 0 0 0 1 1 0 0 0 0 0 0 0 0 2 2 0 0 1 2 1 2 0 0 0 0 0 0 0 0 0 0 1 0 2 0 0 1 1 0 0 0 0 1 0 2 0 2 0 0 0 0 0 0 2 2 0 2 0 0 1 0 1 0 1 0 2 0 1 2 2 2 0 0 0 1 2 1 0 0 2 0 0 0 2 2 2 0 2 0 0 1 0 1 0 0 0 2 0 1 2 1 0 1 2 1 1 0 1 1 0 0 0 0 2 0 1 0 0 2 0 0 0 2 0 1 1 1 0 0 1 0 1 1 0 0 0 0 0 1 1 0 1 1 2 2 0 0 0 1 1 0 0 0 1 0 2 1 2 0 0 0 0 0 0 0 0 0 0 2 0 2 0 2 1 0 0 0 0 0 1 1 0 1 0 1 0 1 0 1 0 1 2 1 1 0 1 0 2 1 1 0 1 0 0 0 0 1 1 1 1 2 1 0 1 0 0 1 0 0 0 0 1 0 0 1 1 1 0 0 2 1 1 1 2 2 0 0 0 0 1 0 2 2 0 2 0 0 0 1 1 1 0 1 0 2 0 1 0 0 1 1 1 1 0 2 0 2 2 0 2 0 0 1 0 0 0 2 2 1 1 0 0 1 0 1 1 0 2 0 0 1 0 0 2 0 1 1 1 2 1 1 2 0 0 1 2 1 0 2 0 0 1 1 0 0 1 0 0 0 0 0 0 0 1 1 0 0 1 0 0 2 0 1 1 0 0 0 0 1 0 1 1 1 1 1 0 0 1 1 0 0 0 1 2 2 2 0 0 0 0 1 0 2 0 2 2 1 0 0 1 1 0 1 0 0 0 0 2 0 1 1 0 1 2 0 1 0 0 0 1 0 0 0 0 0 0 0 0 0 2 2 0 0 1 0 0 1 1 0 2 0 0 2 0 2 0 1 0 0 0 1 1 1 1 0 0 1 1 1 0 0 0 1 2 2 0 0 0 2 1 1 2 0 1 0 2 1 0 0 0 1 1 1 0 1 1 0 1 0 1 1 1 1 1 1 1 0 0 1 1 0 0 1 2 2 1 0 1 0 0 1 1 1 1 0 0 0 0 0 1 0 0 0 1 0 0 0 0 1 0 0 2 1 0 2 2 1 1 1 0 0 1 1 0 1 2 1 2 0 1 0 0 1 1 0 0 0 0 0 0 0 1 0 0 0 0 0 0 2 1 0 0 2 1 0 2 0 0 2 2 1 2 0 0 2 2 0 0 1 0 0 2 0 2 1 2 0 1 2 1 1 1 0 1 0 1 2 0 0 1 2 2 2 0 0 2 0 0 1 2 0 2 1 0 2 0 1 2 0 2 2 2 1 1 1 0 0 1 1 0 0 0 0 0 1 0 1 1 1 0 0 1 1 1 0 0 1 0 0 2 0 0 1 0 0 0 0 2 0 0 0 1 2 0 1 0 1 0 1 0 2 0 0 0 1 2 2 2 0 0 0 0 0 1 0 1 1 0 1 0 1 0 1 0 0 0 0 2 0 0 2 1 0 1 0 0 0 0 1 0 0 2 2 0 2 2 0 0 2 0 0 0 1 1 0 0 2 2 0 0 1 1 1 2 0 0 0 0 2 0 0 0 0 2 0 1 0 0 1 0 0 0 1 2 0 0 0 0 1 0 2 0 0 0 0 1 1 0 0 0 0 2 0 2 0 0 0 2 1 1 0 0 1 0 1 1 0 1 0 1 0 0 1 0 0 0 0 0
81 0 0 0 1 0 0 1 1 2 0 0 0 0 0 0 0 2 1 0 0 2 0 2 2 0 1 0 1 2 0 0 1 1 1 0 2 1 0 0 1 1 0 1 2 1 0 0 0 0 0 0 0 1 1 1 0 0 1 1 0 0 0 1 0 0 0 0 1 1 0 0 1 1 2 1 2 1 1 0 0 0 0 0 2 0 0 1 2 2 0 2 1 1 0 0 0 2 2 2 1 0 0 1 1 1 2 0 1 1 1 2 0 1 0 1 0 0 0 2 2 0 2 0 2 0 1 1 1 1 0 0 0 0 1 0 1 0 0 1 1 2 0 0 1 2 1 0 0 1 0 0 0 0 1 0 0 1 0 0 1 0 1 2 1 1 1 1 0 1 0 1 0 2 2 0 0 1 0 0 0 1 0 2 0 2 2 2 0 0 0 2 1 1 2 1 0 0 1 1 0 1 0 1 1 1 1 1 0 0 2 0 1 0 1 1 0 1 1 0 1 1 0 0 0 0 0 0 0 0 0 0 0 0 0 0 0 2 1 1 0 0 2 0 0 0 0 0 1 1 1 1 1 1 1 1 0 2 1 1 1 2 0 0 1 0 0 0 2 0 0 2 0 0 0 0 0 1 1 0 1 0 2 1 0 0 1 1 0 1 0 0 1 2 1 1 1 1 0 2 0 2 2 0 1 1 1 1 1 2 0 2 0 0 1 0 2 0 1 0 0 1 2 1 1 0 1 1 1 1 0 2 0 0 0 0 0 1 1 0 2 1 2 0 0 0 1 0 0 1 0 1 0 0 1 1 1 0 0 1 0 1 1 1 1 0 1 1 1 0 0 0 0 0 0 0 1 1 0 2 2 2 0 0 0 1 1 0 0 0 0 0 0 0 1 1 0 1 0 0 0 0 1 0 0 0 1 0 0 1 0 1 0 0 0 2 2 0 0 0 1 0 0 0 1 2 2 1 1 1 2 1 1 1 1 0 0 0 0 0 1 0 1 1 0 2 1 1 0 0 0 1 0 2 0 0 0 2 2 1 2 0 1 1 0 2 2 1 1 1 1 1 1 2 1 1 0 0 2 0 0 0 0 0 2 2 0 0 2 1 1 2 0 2 0 0 0 1 1 0 0 0 1 1 0 0 2 1 0 1 1 0 0 1 0 0 1 2 0 1 0 2 2 1 1 2 0 0 1 2 0 1 0 0 0 0 0 1 1 0 1 2 0 2 2 0 0 0 2 0 0 0 0 0 2 0 1 0 0 2 2 0 1 0 1 1 0 0 0 1 1 1 0 0 0 0 2 1 1 1 0 0 0 0 0 1 0 0 1 0 0 0 1 0 1 1 1 0 0 0 0 2 0 0 1 0 0 2 0 2 0 0 0 1 0 0 0 0 0 0 0 0 0 0 0 1 1 2 0 0 1 1 0 0 0 0 2 0 2 0 1 1 0 0 2 2 2 1 1 0 0 1 1 0 0 0 1 2 2 0 0 0 2 2 2 2 0 2 0 1 1 0 0 1 0 0 0 1 2 2 1 1 0 1 2 2 0 0 2 0 0 0 0 0 0 0 0 1 0 0 0 0 0 1 1 2 2 1 0 0 0 0 0 0 0 0 0 0 1 0 0 0 2 0 0 0 2 0 1 1 1 1 0 1 0 2 2 0 0 0 0 1 0 0 0 0 0 0 0 0 0 0 1 1 1 1 0 0 1 1 0 1 2 1 0 0 2 2 0 2 0 0 0 0 0 0 1 0 1 1 1 1 0 0 0 1 0 2 2 1 1 1 2 0 1 0 1 2 0 0 2 0 1 2 0 1 2 0 1 2 0 0 1 0 1 2 1 0 2 0 0 1 0 0 1 1 0 2 0 0 0 0 2 0 0 0 0 0 1 0 1 1 0 0 0 0 0 1 1 0 2 1 0 2 0 0 0 0 0 0 0 1 0 0 0 1 2 1 1 0 0 0 0 0 2 0 0 2 2 2 2 2 1 0 1 1 0 1 0 1 1 0 1 0 1 1 2 0 0 0 0 2 2 2 2 1 1 1 1 1 1 0 1 0 2 0 0 0 1 1 0 0 2 1 1 1 2 1 0 0 2 0 0 0 1 2 1 1 1 1 0 0 1 0 0 1 0 0 0 0 1 0 0 2 2 0 2 2 1 1 1 0 0 0 2 0 1 0 0 0 1 0 1 0 0 0 1 1 1 0 0 1 1 1 0 1 1 0 0 2 0 0 1 0 2 0 0 0 0 0 0 0
82 1 0 0 1 0 0 2 0 1 0 0 0 0 0 0 0 1 0 0 0 2 1 2 2 0 0 0 2 2 2 2 1 0 2 0 2 0 1 1 1 0 0 1 1 1 0 0 0 0 0 0 0 0 2 1 0 1 1 1 0 2 0 1 0 0 2 0 0 0 0 0 1 2 1 2 2 0 0 2 0 0 0 0 1 0 0 0 2 2 0 1 0 2 0 0 0 2 2 2 0 0 1 0 1 0 2 1 0 2 1 1 1 1 2 2 2 0 1 2 2 0 2 2 0 1 0 0 0 0 0 0 0 0 0 0 0 0 0 0 1 1 0 0 0 1 0 0 0 0 0 0 0 0 0 0 1 1 0 0 1 0 1 1 1 2 1 1 0 1 0 1 2 0 2 2 2 0 0 2 1 1 1 2 1 1 0 1 0 0 1 2 2 0 2 2 2 0 0 1 0 0 0 1 1 0 2 1 1 0 1 0 2 0 1 1 1 1 2 1 1 1 0 0 0 1 1 2 2 0 0 0 0 0 0 0 0 2 2 0 0 1 2 0 2 1 1 0 0 0 0 0 1 0 0 1 0 0 0 0 1 1 0 0 1 0 0 0 2 1 1 1 1 0 0 0 1 1 1 0 1 0 2 2 0 0 2 1 0 1 0 1 0 2 0 1 0 2 1 2 0 0 1 1 0 0 0 2 2 2 0 1 0 2 0 0 2 1 0 0 0 1 2 1 1 0 1 1 0 0 0 2 0 0 0 0 0 2 0 0 0 0 1 0 0 0 2 0 0 1 0 1 1 0 0 1 0 1 0 2 0 2 1 1 1 2 0 2 2 0 1 1 0 0 1 1 1 1 1 1 1 1 0 0 0 0 0 0 0 1 0 0 0 0 1 1 1 0 1 1 1 1 0 2 0 1 0 0 0 2 0 1 0 0 0 1 1 0 0 0 1 1 0 1 0 1 1 2 2 0 1 2 0 2 0 1 0 0 0 0 1 0 1 0 0 1 0 2 0 0 0 0 0 2 2 2 2 1 0 1 1 0 0 0 0 1 1 0 2 0 1 1 2 1 1 0 1 2 2 0 1 1 0 0 1 0 0 0 0 0 0 0 0 2 1 0 0 2 2 0 0 0 1 1 0 0 1 1 0 1 0 0 0 1 0 0 0 2 0 1 1 1 2 1 1 2 0 0 1 2 0 1 0 0 0 0 1 1 1 1 0 1 0 1 2 0 0 2 0 0 0 1 0 0 1 1 1 1 0 0 0 0 1 0 0 0 1 1 1 1 1 2 2 0 0 1 1 0 0 2 0 0 1 0 0 1 1 0 0 0 0 0 0 0 1 1 2 0 0 0 0 1 0 0 1 0 0 1 0 2 0 0 0 1 0 0 0 0 1 1 1 1 0 0 0 0 1 1 0 0 1 1 0 2 0 2 2 0 2 0 2 1 0 0 1 1 1 0 0 0 0 1 1 1 0 0 1 2 2 0 0 0 0 1 1 1 0 1 1 0 0 0 0 1 1 0 0 0 0 0 1 0 0 2 1 1 2 1 2 1 0 0 1 1 0 0 1 1 0 0 0 0 0 2 2 2 2 1 1 1 2 2 0 0 0 0 0 1 1 0 0 0 0 0 1 2 0 0 0 0 1 2 0 0 0 0 2 0 1 1 0 1 1 0 0 1 1 0 0 0 0 0 0 0 0 0 0 0 1 0 0 0 2 1 0 0 1 1 1 0 0 0 1 2 2 0 1 0 0 0 2 1 0 0 0 1 0 1 1 1 1 1 2 0 0 0 0 1 0 0 1 0 1 2 1 0 1 0 0 2 1 1 2 0 2 0 2 1 2 1 2 2 0 1 2 1 1 2 1 0 1 0 2 0 0 0 0 1 0 0 0 0 1 0 1 0 1 0 0 0 2 0 0 2 0 0 0 0 0 0 0 2 1 0 1 1 2 0 1 0 0 0 2 1 2 1 0 1 2 2 1 1 0 0 0 0 0 1 0 1 1 1 0 0 1 1 2 0 0 0 0 1 2 2 2 0 2 0 0 1 0 0 0 0 1 1 2 1 2 1 1 0 2 1 0 2 1 1 0 0 1 1 0 1 1 1 0 2 0 0 0 0 2 0 1 0 1 0 0 0 1 0 2 0 1 0 1 1 0 0 0 1 1 0 1 1 1 0 1 1 1 0 0 0 0 0 1 1 1 0 0 1 2 2 0 0 0 1 0 1 0 0 0 0 2 0 0 0 0 0 1 1
83 0 0 0 1 1 1 1 1 2 0 0 0 0 0 0 0 0 0 0 0 2 0 2 2 0 0 0 1 1 1 1 1 2 1 2 1 1 1 1 0 1 0 1 1 0 1 0 0 0 0 0 0 1 0 2 0 1 2 1 1 2 0 2 1 1 1 1 0 0 0 1 2 2 1 2 2 2 2 0 2 0 1 1 2 0 0 1 2 2 1 2 1 1 0 0 0 2 2 2 2 0 0 1 0 0 2 1 1 1 1 2 0 1 0 1 1 0 1 1 1 0 2 0 2 0 2 0 2 1 0 1 0 1 1 1 0 1 1 0 1 1 1 0 0 1 0 0 0 0 1 0 0 0 0 0 0 2 0 1 0 0 1 2 1 1 1 1 0 1 1 0 1 2 1 0 0 1 0 0 0 1 2 2 0 0 2 1 0 0 0 1 0 2 2 0 2 0 0 0 0 1 1 1 1 2 1 2 0 0 1 0 2 0 0 2 1 0 0 0 2 2 0 0 0 0 0 0 0 1 0 0 0 0 0 0 0 2 2 1 0 1 2 0 2 0 0 0 0 0 0 0 1 0 0 2 1 1 0 0 0 0 0 0 0 0 0 0 1 1 0 2 0 1 0 0 0 1 2 0 1 0 2 2 0 0 0 2 1 2 0 0 0 1 0 0 0 0 1 1 0 0 1 1 0 0 0 2 1 1 0 1 0 0 1 0 2 0 0 0 1 2 1 1 1 0 0 1 0 1 0 2 2 0 0 0 0 2 0 1 0 1 2 0 0 0 1 0 1 0 0 0 0 0 1 1 0 0 0 1 1 2 2 0 2 1 0 1 1 1 0 0 1 1 1 2 2 1 0 2 1 0 0 0 0 0 0 0 0 0 1 1 0 0 2 0 1 0 0 0 0 1 0 1 1 0 0 2 0 1 1 0 0 1 1 1 0 0 0 0 0 1 0 0 1 1 0 0 0 0 1 0 0 1 0 1 0 1 0 0 2 0 2 0 0 1 0 1 1 0 0 1 0 1 2 1 2 1 1 0 0 0 0 0 1 2 1 1 1 1 1 1 2 0 0 0 0 1 2 0 0 0 0 1 2 0 0 0 2 1 1 2 0 2 0 0 0 0 1 0 1 1 1 0 0 0 1 1 0 1 0 0 1 0 1 0 0 1 0 2 1 0 1 0 0 0 0 1 1 1 1 1 1 1 0 0 0 2 2 0 1 2 0 1 1 0 0 1 1 0 0 1 0 0 1 1 0 0 0 1 1 0 0 1 0 0 0 1 1 0 1 0 0 0 1 0 2 1 1 2 0 0 0 0 0 0 1 1 1 0 1 1 0 0 1 1 1 0 0 0 0 2 1 0 2 0 1 1 0 1 0 0 0 2 1 1 0 0 0 0 0 0 0 0 0 1 1 1 0 0 1 1 0 1 0 0 1 0 2 0 1 2 0 1 2 1 2 1 0 0 2 2 0 2 1 1 2 1 1 0 0 0 1 1 2 2 0 0 0 0 0 2 0 0 1 0 1 0 1 2 0 0 0 1 2 1 1 1 0 0 0 0 1 1 0 0 0 2 0 1 1 0 0 1 2 1 1 2 0 0 0 0 0 0 0 0 0 2 1 0 0 0 1 0 0 1 2 0 0 1 1 1 0 0 0 0 1 0 1 1 1 1 0 1 0 0 1 0 0 0 0 1 0 0 0 0 1 0 0 0 0 0 2 1 0 0 2 2 0 2 0 0 1 1 1 1 0 0 1 1 2 1 0 1 1 1 1 1 0 2 0 2 2 0 0 0 0 0 0 1 1 0 1 1 1 1 2 0 1 1 0 0 2 0 1 2 2 2 1 0 1 1 0 0 2 0 0 1 0 0 0 0 2 0 0 1 0 0 0 0 0 0 1 1 0 0 1 0 0 0 2 0 0 2 0 0 0 0 1 1 0 2 1 0 1 1 1 0 2 1 1 0 1 0 2 1 0 0 2 2 1 1 0 0 1 1 0 1 0 0 0 2 0 0 1 1 1 0 0 0 2 2 1 1 1 1 1 0 0 1 1 0 0 0 1 1 1 1 2 2 0 0 2 2 0 1 1 0 1 1 0 0 0 2 0 0 0 1 0 0 0 1 2 0 0 0 0 0 0 0 1 0 2 0 0 1 1 1 1 2 1 0 1 0 1 0 0 1 1 1 0 0 0 0 0 1 1 1 1 0 0 1 0 1 0 0 0 0 0 2 0 0 0 1 1 0 1 1 2 1 1 2
84 1 0 0 0 0 0 0 0 1 0 1 0 0 0 0 0 0 0 0 0 2 1 2 2 0 0 0 2 2 2 0 2 2 0 1 1 1 0 0 1 1 0 0 2 0 0 0 0 1 1 0 0 0 2 1 0 0 0 2 0 0 0 2 0 1 1 0 0 0 0 0 2 2 2 2 2 1 1 0 1 0 1 1 1 0 0 1 2 2 1 0 0 1 0 0 0 2 0 1 0 0 0 1 1 0 2 0 0 2 1 1 0 2 0 2 2 0 0 2 2 0 2 1 1 1 1 1 2 2 1 1 0 0 0 0 0 0 0 2 0 2 2 0 2 2 1 1 2 1 0 0 0 0 1 0 0 0 1 0 0 2 2 2 1 1 2 1 0 1 0 1 1 1 1 0 0 1 0 1 0 1 0 1 0 1 1 0 0 0 0 1 0 0 0 0 0 0 0 0 0 1 0 1 1 1 1 2 0 0 1 1 1 0 0 2 1 1 1 0 0 0 0 0 0 1 0 0 0 2 0 0 0 0 0 0 1 2 2 0 0 0 2 0 2 0 0 0 1 1 1 1 1 1 1 2 1 1 0 0 1 0 0 0 2 0 0 0 1 0 1 1 0 1 0 0 0 0 2 0 0 0 2 2 0 0 1 1 0 1 0 0 0 2 1 1 0 0 1 1 0 0 2 0 0 0 1 2 1 1 0 0 0 0 0 0 2 1 0 0 0 1 1 0 2 0 2 1 0 1 0 1 0 0 0 0 0 1 2 1 0 0 1 0 0 1 1 0 1 0 1 0 0 1 1 0 1 0 0 0 0 0 0 0 0 0 0 1 1 0 0 0 0 0 1 1 2 1 1 2 0 1 1 1 0 0 0 0 0 0 0 0 1 0 1 1 0 1 1 1 1 2 0 0 0 1 0 1 0 2 0 0 0 0 0 2 1 0 0 0 0 1 0 0 1 2 2 0 0 0 2 0 0 2 0 0 0 2 0 0 2 0 2 0 0 1 1 0 0 0 0 0 0 1 1 0 1 2 1 1 1 0 0 0 0 2 2 1 2 0 1 1 1 1 0 0 1 0 2 0 0 0 0 1 2 1 0 0 1 0 1 1 1 1 1 0 0 2 2 0 0 0 1 1 0 0 2 0 0 1 0 0 0 1 0 0 1 2 0 0 0 2 2 0 1 1 1 1 0 1 2 0 2 1 1 0 1 0 1 1 0 1 0 0 1 1 0 1 1 0 0 1 0 0 1 2 0 1 0 0 1 0 1 0 1 1 0 1 1 0 1 2 0 0 0 0 0 1 1 1 0 0 0 0 1 0 1 0 1 0 0 0 1 2 0 1 0 0 0 0 0 2 1 0 1 1 1 0 0 1 0 0 0 0 0 0 0 0 0 0 0 0 0 0 0 0 1 1 0 0 1 1 1 1 0 1 2 0 2 0 1 1 0 2 2 1 1 1 0 0 2 1 1 1 0 0 0 2 2 0 0 0 0 1 1 2 0 2 0 0 0 1 1 0 1 0 0 0 1 1 1 0 0 1 1 1 0 1 1 0 0 0 0 0 0 0 0 2 1 1 0 0 0 1 2 1 1 2 0 0 1 1 0 0 0 1 0 1 1 0 0 0 1 1 0 2 1 0 0 0 1 1 0 1 0 1 2 0 1 2 1 2 0 0 0 1 1 1 0 1 1 1 1 0 0 1 0 0 0 0 0 0 2 2 0 1 2 0 0 1 0 0 0 0 1 0 1 0 1 1 2 1 0 1 1 1 1 2 2 2 0 0 2 1 1 1 0 0 0 1 1 0 0 2 0 2 2 0 1 2 0 0 1 1 1 1 1 0 2 1 1 2 0 2 2 2 2 1 1 1 0 1 2 0 0 1 0 0 1 1 1 1 2 1 0 1 2 0 0 0 2 0 0 2 0 0 0 0 0 0 0 1 0 0 0 1 1 0 1 0 0 0 1 0 1 0 0 0 2 2 2 2 1 0 1 1 0 2 2 1 1 2 0 0 2 2 1 0 0 0 0 2 1 1 1 1 1 1 0 1 1 0 1 1 2 0 1 0 1 1 0 0 2 1 0 2 1 0 0 0 2 0 0 1 0 0 1 2 0 0 0 0 2 0 0 0 1 1 0 1 1 0 1 0 0 0 1 1 0 1 1 1 0 0 1 0 1 0 0 1 1 0 0 0 2 0 0 1 1 0 0 1 0 0 0 0 0 0 0 0 0 0 0 0 1 0 0 0 1 0 0 0
85 0 0 0 0 0 0 1 1 2 0 0 0 0 0 0 0 2 2 1 1 1 1 0 1 1 1 0 2 2 1 0 1 1 1 1 1 1 0 0 0 1 0 0 1 0 0 0 0 0 0 0 0 0 2 1 1 0 1 1 1 1 0 2 1 1 1 1 0 0 0 0 2 1 2 1 1 1 1 0 1 0 0 0 2 0 0 0 1 1 0 1 0 2 0 0 0 1 1 2 0 0 0 2 0 0 2 0 0 2 0 0 1 2 1 2 2 0 0 1 1 1 2 2 0 1 0 0 1 1 1 1 1 1 0 0 1 0 0 1 1 2 0 0 1 1 0 0 1 0 1 0 0 0 0 0 0 0 0 0 1 1 1 2 2 2 2 1 0 1 0 1 1 2 1 1 0 0 0 1 0 0 1 2 0 1 1 1 0 1 0 2 0 2 2 0 1 0 0 1 0 0 1 1 1 0 2 0 0 0 1 0 1 1 0 2 0 0 2 2 0 0 1 0 0 1 1 0 0 0 0 0 0 0 1 1 1 2 1 1 0 0 2 0 2 0 0 0 0 0 0 0 0 1 1 2 1 1 0 0 0 0 0 0 1 0 0 0 1 0 0 2 0 2 0 0 1 0 1 0 0 0 1 1 0 2 0 1 1 2 0 1 2 2 2 0 1 0 0 1 1 0 2 0 0 0 1 2 0 1 0 1 0 0 2 0 2 0 1 0 0 1 1 0 2 0 2 0 1 1 0 0 1 1 0 0 0 1 1 0 0 0 2 1 0 0 1 0 1 1 1 0 0 0 1 1 0 0 0 1 0 2 1 0 1 2 0 1 1 0 0 0 0 0 0 0 0 1 0 1 1 0 0 0 0 0 0 1 1 1 1 1 1 0 2 0 1 0 0 0 0 0 0 1 0 0 0 1 0 0 1 1 0 0 0 2 1 0 0 0 0 0 1 1 0 1 0 0 0 0 2 0 0 2 0 1 0 1 0 0 1 0 1 1 0 1 1 1 0 0 0 0 0 2 2 2 2 1 1 1 2 0 0 0 0 0 0 1 2 0 1 1 0 2 1 1 0 0 0 0 0 0 0 0 1 2 1 1 2 0 0 2 1 1 0 0 0 0 1 0 1 1 2 0 0 1 1 0 0 0 0 0 1 0 0 0 0 2 0 1 0 1 2 0 0 2 0 0 0 2 0 2 0 0 0 0 0 1 1 0 1 1 0 2 2 2 2 1 1 0 0 0 0 0 1 1 1 1 0 1 1 0 0 0 0 0 2 1 1 1 0 2 0 0 0 0 2 0 0 2 0 0 0 0 0 0 1 0 1 0 0 0 0 1 0 1 0 0 0 0 0 2 1 0 1 1 1 1 0 1 0 0 0 1 1 1 1 0 0 0 0 0 0 0 0 1 1 0 0 0 1 1 0 2 0 1 2 0 1 1 0 1 0 0 1 1 1 1 1 0 0 1 0 1 0 0 2 1 1 0 0 0 1 0 0 1 1 0 1 0 0 2 0 0 1 0 1 0 0 0 2 0 0 1 1 1 0 0 2 0 0 0 0 1 0 0 0 1 1 1 0 1 0 1 2 1 1 0 1 0 0 0 0 0 0 0 0 1 2 0 0 0 1 0 0 1 1 0 0 0 0 0 0 0 0 0 0 0 0 1 0 0 1 2 0 1 2 0 0 0 0 0 0 0 0 0 1 0 0 0 0 0 2 1 0 0 1 2 1 1 1 0 0 1 1 1 2 0 0 1 1 1 0 1 1 1 1 2 2 2 0 0 2 1 1 1 0 0 0 1 0 0 1 2 1 1 2 0 0 2 1 1 1 0 1 2 1 1 2 0 2 2 0 1 2 2 1 1 1 0 0 1 1 0 0 0 0 0 1 0 0 0 0 0 0 0 0 1 1 0 1 0 0 1 1 0 1 0 0 0 0 1 0 0 0 0 1 0 2 0 0 0 1 0 1 0 0 1 2 2 1 1 0 0 0 0 2 1 0 2 2 1 0 0 2 1 1 0 0 0 0 2 2 2 2 1 1 1 0 0 0 0 0 0 0 2 2 0 1 1 0 0 2 0 0 1 0 1 0 0 2 1 0 2 0 0 0 1 0 0 0 1 1 1 2 2 1 0 0 0 2 0 0 1 1 0 1 2 2 2 1 0 0 0 1 1 2 0 0 0 2 0 0 0 0 1 0 1 0 0 0 2 0 0 0 0 0 0 0 0 0 0 0 0 0 0 0 0 1 0 0 0
86 0 0 0 0 0 0 1 0 2 0 0 0 0 0 0 0 1 0 1 1 1 0 2 2 0 2 0 2 2 2 0 1 1 2 0 2 2 1 0 0 0 0 0 1 0 0 0 0 0 0 0 1 1 1 0 1 1 1 1 1 1 0 1 0 0 2 1 0 0 0 0 1 2 1 2 2 0 0 1 0 0 0 1 1 0 0 2 2 2 1 2 1 1 0 0 0 1 1 2 0 0 2 0 0 0 2 2 2 0 0 2 0 1 0 2 1 0 0 2 2 0 2 1 0 2 0 0 2 1 0 0 0 1 0 0 0 0 0 1 2 0 0 0 0 1 0 0 0 1 0 0 0 0 0 0 0 1 0 0 0 1 0 1 1 2 1 0 1 1 0 1 0 2 2 1 0 0 0 0 0 2 1 2 0 1 2 0 0 2 0 2 0 0 1 0 0 0 0 2 0 0 0 1 1 1 2 0 0 0 2 0 1 0 1 1 0 1 2 1 0 0 1 0 0 1 1 0 0 2 0 1 0 0 0 0 0 2 2 2 0 0 1 0 2 0 1 0 0 0 0 0 0 0 0 2 0 2 0 0 0 0 1 0 1 1 0 0 2 0 0 1 0 1 0 0 0 1 1 0 1 0 2 1 0 1 0 2 1 2 0 1 1 1 1 0 1 0 0 1 0 0 2 0 0 0 0 2 0 1 0 2 0 1 2 1 2 0 0 0 0 2 0 2 1 0 1 0 1 1 0 2 2 0 0 0 0 1 1 2 0 0 2 0 0 0 1 0 0 1 2 0 1 1 0 0 2 0 0 0 1 1 2 0 1 0 0 2 2 0 1 1 1 1 0 0 2 2 0 0 1 0 2 2 0 0 0 0 0 2 0 1 2 0 1 1 2 1 0 1 1 1 0 1 0 1 0 0 0 1 1 0 0 0 0 2 1 1 0 1 0 2 0 0 1 1 1 0 0 0 1 1 0 2 0 1 0 2 0 0 1 0 2 0 0 2 0 1 0 0 0 0 0 2 0 0 0 2 2 0 1 0 0 0 0 1 1 0 2 0 0 0 2 1 0 0 0 0 2 0 0 0 0 0 2 1 0 0 1 0 1 0 0 1 1 0 1 0 1 0 1 1 1 0 1 1 2 0 0 1 0 1 0 0 2 0 0 2 0 0 0 2 2 1 1 2 1 0 0 2 1 0 1 1 0 0 0 0 2 1 1 1 0 2 2 0 0 0 2 0 0 0 0 0 2 0 1 0 0 1 1 0 0 0 0 0 0 1 1 0 1 1 0 0 0 0 0 1 1 2 0 0 1 0 0 1 1 0 1 1 0 0 0 1 0 0 1 2 2 0 1 0 0 1 2 0 1 1 0 2 0 0 0 1 1 1 0 0 1 0 0 0 0 0 0 0 2 1 0 0 1 1 1 1 0 0 1 0 2 0 1 0 0 1 1 1 1 1 0 1 1 1 1 1 0 0 0 2 2 0 0 0 0 2 2 2 0 1 1 0 0 0 0 0 0 0 1 0 1 1 1 0 1 1 0 1 0 1 2 0 0 0 0 0 0 0 0 2 2 2 0 2 0 1 2 1 2 1 1 0 0 0 0 1 0 1 0 1 2 0 0 0 0 0 0 1 1 1 0 0 2 2 0 0 0 0 1 0 1 1 0 1 1 1 0 0 1 1 0 1 1 1 0 0 0 1 0 0 0 0 1 1 2 0 0 0 1 0 0 2 0 0 0 0 0 0 1 1 1 2 1 0 1 0 0 2 0 1 1 1 1 1 2 1 2 1 1 0 0 1 1 0 1 1 1 1 1 1 0 2 0 0 1 1 1 2 2 1 1 0 0 0 0 0 2 0 0 1 0 0 0 0 2 1 1 0 0 1 1 0 1 1 1 0 0 1 1 0 0 0 2 0 0 2 0 0 0 0 0 0 0 2 0 0 0 1 1 0 0 0 0 0 1 0 1 0 0 1 2 1 0 0 0 0 0 0 0 1 0 1 1 1 0 0 1 0 1 0 0 0 0 2 1 1 2 2 0 0 1 2 1 0 0 0 0 2 2 0 1 0 0 1 2 1 1 1 2 2 0 0 2 1 0 2 0 0 0 0 1 1 0 0 2 2 2 2 0 0 0 0 1 0 0 2 1 0 2 0 0 0 0 0 0 0 1 1 2 0 0 0 0 0 0 0 0 1 0 0 2 0 0 0 0 0 0 0 0 0 0 1 0 0 0 1 1 0 0 0 1 0 0 2
87 0 0 0 0 0 0 1 0 1 1 1 1 1 1 1 0 1 0 0 0 2 0 2 2 0 1 0 2 1 1 0 1 1 1 1 1 1 0 0 1 1 0 0 2 0 0 0 0 1 1 0 1 1 1 1 0 0 0 0 1 1 0 0 0 0 0 1 0 0 0 1 1 2 1 2 2 1 1 0 1 0 0 0 0 0 0 0 1 1 0 0 1 1 0 0 0 2 2 2 1 0 0 2 0 0 2 0 1 1 0 1 0 2 0 2 2 0 0 1 1 1 2 2 0 2 0 2 2 2 0 0 1 1 0 0 1 0 1 0 0 2 0 0 0 1 0 0 0 0 0 0 0 0 0 0 0 0 0 0 1 1 2 2 0 1 0 0 1 1 0 2 0 2 0 1 0 1 0 0 0 0 0 1 0 1 1 1 0 1 0 2 1 1 2 1 2 1 0 0 0 0 0 0 0 1 2 1 1 0 0 0 1 1 0 2 0 0 0 0 0 0 0 0 0 1 1 0 0 1 0 0 0 0 0 0 0 2 2 0 0 0 2 0 1 0 0 0 0 0 0 0 2 1 1 2 2 1 0 0 1 1 0 0 0 0 1 0 1 0 0 1 0 1 0 0 0 0 1 0 0 1 2 2 0 1 0 2 1 2 0 2 1 2 2 1 1 0 0 0 0 0 2 0 0 0 1 2 2 2 0 1 0 0 1 0 2 1 0 0 0 1 0 1 2 0 2 1 1 1 0 0 2 0 0 0 0 0 2 2 1 1 2 0 0 0 1 0 1 0 2 0 1 0 1 0 1 0 0 2 0 2 0 0 0 0 0 2 2 0 1 1 1 0 0 0 0 2 1 1 0 2 1 1 0 0 0 0 0 0 0 0 0 1 2 0 1 0 2 2 1 2 0 1 1 0 1 0 0 2 0 0 0 0 0 1 1 0 1 0 1 1 0 1 1 1 1 0 0 1 2 2 0 1 0 1 0 1 0 0 1 0 2 0 0 1 0 0 1 0 0 0 0 2 2 0 1 2 1 1 1 0 0 0 0 2 2 1 2 0 0 0 0 2 1 1 0 1 2 0 0 0 0 0 0 2 2 1 2 2 1 1 0 1 0 0 0 0 0 1 2 1 2 1 1 1 2 1 0 1 0 0 1 1 0 0 0 2 0 1 0 0 2 0 0 2 0 1 0 1 2 0 2 1 0 1 0 1 1 1 1 0 0 1 1 0 0 1 1 0 0 1 0 0 2 0 0 0 0 0 0 0 0 0 0 0 2 1 1 0 0 0 0 0 0 0 0 2 2 1 1 0 0 0 1 0 2 1 0 0 0 0 0 0 0 0 0 0 0 0 0 2 1 0 1 1 1 1 0 1 0 0 0 2 1 1 0 0 0 0 0 0 0 0 0 1 0 1 0 0 1 1 0 1 0 0 2 0 2 0 1 0 0 1 1 1 1 1 1 0 1 2 0 1 0 0 2 2 1 0 0 0 1 1 1 1 1 1 0 1 1 1 0 0 0 0 0 0 0 0 1 0 0 2 2 2 1 1 2 1 0 0 0 2 0 0 0 2 1 2 2 0 0 0 2 0 0 0 0 0 1 1 0 1 1 0 0 1 1 0 0 0 0 0 1 2 0 0 1 1 1 2 1 0 0 0 1 0 1 1 0 1 0 0 0 1 1 1 0 1 1 1 0 0 1 0 0 0 0 0 0 0 1 1 0 1 2 1 0 2 0 0 0 0 0 0 0 0 0 0 2 2 2 0 0 2 0 2 2 0 1 0 2 1 1 1 0 0 0 2 2 0 1 2 1 1 0 0 0 1 0 0 2 0 2 1 1 0 2 1 2 1 0 0 2 1 1 2 1 0 1 0 1 0 0 0 0 0 1 1 1 1 1 0 1 0 1 1 1 1 1 0 0 2 0 0 0 0 0 0 0 0 1 0 1 1 1 0 1 0 1 0 0 0 1 1 1 1 2 2 2 2 1 0 0 2 0 1 0 1 1 1 2 0 0 0 2 0 0 0 0 1 2 2 2 0 1 1 0 2 1 0 2 1 1 1 2 2 2 2 0 1 2 1 1 1 2 1 1 1 2 0 0 2 0 0 0 1 1 0 0 0 1 1 1 2 0 0 0 0 1 0 1 1 1 1 2 2 1 0 0 0 0 0 0 0 1 0 0 0 1 0 0 0 0 0 1 1 1 0 0 1 1 1 0 0 0 1 0 2 0 0 0 0 1 0 0 0 0 0 1 1
88 0 0 0 0 0 0 2 1 1 0 1 0 1 0 0 0 0 0 1 1 2 1 2 2 0 1 0 2 2 1 0 2 1 0 1 1 1 0 0 0 1 1 1 1 1 0 0 1 0 0 0 0 0 2 2 0 0 0 1 1 2 0 2 0 1 1 1 0 0 0 1 1 2 0 2 2 1 1 0 1 0 0 0 0 0 0 0 1 1 0 0 0 2 0 0 0 1 1 1 1 1 1 0 1 1 2 0 0 2 2 2 0 0 0 1 0 0 1 0 0 1 2 2 0 0 0 0 2 0 0 0 0 1 2 1 1 0 0 1 0 2 0 0 1 2 0 0 1 0 1 0 0 0 0 2 1 1 0 0 0 1 1 1 0 1 2 1 0 1 0 1 1 2 1 1 1 1 0 0 0 1 2 2 0 0 1 1 0 0 0 1 0 1 1 0 1 1 1 0 0 0 0 0 0 2 1 1 1 0 0 0 2 1 0 2 1 1 2 0 2 2 0 0 0 1 1 0 0 1 0 0 0 0 0 0 0 2 2 0 0 0 2 0 0 0 0 0 1 0 0 0 1 0 0 2 0 2 0 0 1 1 0 0 1 0 1 0 0 0 1 2 0 1 0 0 0 1 2 0 2 0 2 1 1 0 0 0 0 1 1 0 1 2 2 1 0 0 0 1 0 1 1 1 0 0 0 1 1 1 0 1 0 1 1 1 1 0 0 0 1 2 1 1 1 0 2 1 0 0 0 1 0 0 0 0 0 2 1 0 0 0 2 0 1 0 1 0 2 1 1 0 0 1 1 0 1 0 0 2 0 2 0 0 0 0 1 1 1 0 1 1 0 0 0 0 1 1 1 2 0 1 1 1 1 0 0 1 1 0 0 0 1 1 2 0 2 0 1 1 1 1 0 1 0 0 0 0 0 1 1 0 0 1 1 1 0 0 0 0 0 0 2 0 0 2 0 0 0 0 2 1 0 2 0 1 0 2 0 0 1 0 1 1 1 1 0 2 0 0 0 0 0 2 0 0 0 1 1 0 0 0 0 0 0 1 1 1 2 1 1 1 2 1 2 1 1 0 2 0 1 0 0 0 2 2 0 1 2 1 0 2 0 2 2 0 0 1 1 0 1 1 2 1 1 1 1 0 1 1 1 0 0 0 2 0 0 2 0 2 2 1 1 0 0 1 1 0 1 2 1 0 1 0 0 0 0 1 2 0 1 2 0 1 2 0 0 1 1 0 1 2 0 0 1 1 0 0 0 0 0 0 0 1 0 0 0 2 2 0 0 0 0 0 1 0 1 1 1 1 0 0 1 0 0 1 1 0 1 1 0 0 1 0 1 1 1 0 0 0 0 1 0 1 1 0 1 0 0 2 0 0 0 0 0 0 0 0 1 0 0 0 0 1 1 0 0 2 0 0 1 1 0 1 0 0 1 1 0 2 0 0 0 1 2 2 2 1 0 0 0 0 1 1 0 0 1 2 2 0 0 0 2 1 1 2 0 0 0 1 1 1 0 1 0 1 1 0 2 2 0 1 0 2 2 2 1 1 0 0 0 0 0 2 1 0 0 2 1 1 0 1 0 0 1 2 2 2 1 0 0 0 0 0 1 1 1 1 1 0 0 0 1 1 0 1 2 0 1 0 0 0 0 0 0 1 1 0 1 1 0 1 0 0 0 0 0 0 0 1 1 1 0 0 1 1 2 0 1 1 0 1 1 1 0 1 2 2 0 2 0 0 2 0 0 0 1 0 1 1 2 1 0 1 0 1 0 2 2 1 0 0 2 0 1 0 0 0 0 0 0 0 1 2 1 1 1 0 1 2 0 0 1 1 1 1 1 0 2 0 1 1 0 1 1 1 0 2 1 0 0 1 2 0 0 1 0 0 0 0 0 0 1 0 0 1 1 1 0 0 1 0 0 1 0 0 1 0 0 0 0 1 1 0 1 0 2 0 2 0 0 0 0 1 2 1 0 1 2 2 2 2 0 0 0 1 0 1 1 1 1 1 1 0 1 1 2 0 0 0 1 2 1 1 2 2 0 0 0 0 0 0 0 0 1 1 1 2 2 1 1 0 1 0 0 1 1 0 0 0 1 0 1 2 0 1 0 0 1 1 0 0 2 2 2 0 0 1 1 1 0 0 1 1 2 0 1 2 1 1 0 0 0 0 1 0 2 0 0 2 0 0 0 1 0 1 0 0 2 0 0 0 0 0 0 0 0 0 0 2 0 0 0 0 1 0 0 0 0 0 2 0
89 1 0 0 2 0 0 2 1 1 0 0 0 1 0 0 1 1 1 2 1 2 1 2 2 1 0 0 1 2 1 0 1 1 0 0 2 2 0 0 0 2 0 0 2 0 1 0 0 0 0 0 0 2 0 1 0 0 1 1 0 1 0 1 0 0 2 0 0 0 0 0 1 2 0 2 2 1 1 0 1 0 0 1 0 0 0 0 2 2 0 2 1 2 1 0 0 1 1 1 1 1 0 1 1 1 1 2 2 0 0 2 1 1 1 1 1 0 1 1 2 1 2 0 0 2 0 2 2 2 0 0 0 0 0 0 0 0 0 1 1 1 0 0 0 0 0 0 0 0 0 0 0 0 0 0 2 0 0 0 1 1 0 1 0 0 1 0 2 0 0 1 0 2 1 0 0 1 0 1 0 1 0 2 1 2 1 2 1 2 0 2 1 1 2 0 2 0 0 1 0 0 1 1 1 1 2 0 0 0 1 0 1 0 0 2 0 1 2 1 0 0 0 0 0 1 1 1 1 1 0 1 0 0 0 0 0 2 2 0 0 0 2 1 1 0 0 0 0 0 0 0 2 1 1 2 2 1 0 0 0 0 0 0 0 0 1 1 2 0 0 2 0 1 0 0 1 1 0 0 0 1 1 1 0 2 0 1 2 2 0 2 1 1 1 0 1 2 0 1 0 1 2 0 0 0 1 2 1 1 1 2 0 0 2 0 0 1 0 0 2 2 1 0 2 0 0 1 2 2 0 0 0 0 0 0 0 1 1 1 1 1 2 0 1 0 2 0 1 1 2 0 1 0 0 1 1 0 0 0 0 0 1 1 1 0 1 2 2 0 0 0 1 1 1 0 2 1 1 2 2 1 0 0 0 0 0 1 1 0 0 0 2 0 2 0 2 0 0 1 0 2 0 1 0 1 0 0 0 2 0 0 0 1 1 2 1 1 0 0 0 0 1 1 1 2 0 0 0 1 1 1 0 0 1 0 0 2 0 1 1 0 1 1 1 1 0 0 0 0 0 1 0 2 0 0 0 2 1 0 0 0 1 1 0 1 1 0 2 0 2 2 1 1 2 0 2 0 1 0 0 0 0 0 1 2 1 1 1 0 1 1 1 1 0 0 1 1 2 0 0 0 2 0 0 0 0 1 0 0 0 0 0 0 0 1 0 2 0 1 0 1 1 1 1 1 0 1 1 1 1 0 1 2 1 0 2 1 2 1 1 1 0 1 2 0 0 2 0 0 0 1 0 0 2 0 0 0 0 1 1 0 0 0 0 0 1 0 0 0 0 1 1 0 0 1 2 2 2 2 0 0 0 0 1 0 1 1 1 1 0 0 2 0 1 1 0 1 1 0 1 0 0 0 1 0 1 1 0 2 2 0 0 0 1 1 0 0 0 1 1 1 0 0 1 0 1 1 0 0 1 1 0 2 0 1 2 0 1 1 0 0 0 1 1 0 1 1 0 0 2 1 1 1 0 0 1 2 1 0 0 0 1 1 1 1 0 0 1 0 0 2 0 0 0 1 1 0 1 2 0 1 0 2 2 1 2 2 1 2 0 0 0 1 0 0 0 2 2 2 0 0 0 0 0 2 1 2 0 0 0 0 0 0 1 1 1 1 0 0 0 0 2 0 0 0 2 0 1 0 1 1 0 0 0 0 2 0 0 1 0 0 0 0 0 1 1 0 0 0 0 0 0 1 0 0 1 0 1 1 0 0 2 1 0 1 1 2 0 2 0 1 0 0 0 0 1 0 2 2 1 0 0 2 2 0 2 2 1 1 1 1 2 1 1 1 0 1 1 0 0 0 0 2 2 2 0 0 0 2 0 0 1 1 1 1 1 1 2 0 2 2 0 0 2 0 0 1 0 0 0 0 2 1 1 0 0 2 1 0 0 0 0 0 0 0 0 0 0 0 2 0 0 1 1 0 1 0 0 0 0 1 0 0 0 1 1 0 1 0 0 0 1 0 1 0 0 1 1 2 2 2 0 0 0 0 0 2 0 1 1 2 1 2 0 0 2 0 1 0 0 1 1 1 2 1 0 0 1 2 1 0 0 0 1 1 1 1 1 0 1 0 2 1 0 0 0 2 0 1 1 0 1 2 0 0 0 1 0 0 0 0 2 0 1 2 0 0 0 0 0 1 1 1 0 1 2 0 0 0 0 0 0 1 0 0 1 0 1 1 1 0 0 0 0 0 0 1 1 0 0 1 0 0 0 0 0 2 1 1 0 1 1 0 2 0 0 0 0 0 0 2
90 1 0 0 0 0 0 2 1 1 0 0 0 0 0 0 0 1 0 0 0 1 1 2 2 1 0 0 1 1 1 0 0 2 0 2 1 1 0 0 0 2 0 1 2 1 1 0 0 0 0 0 1 1 0 1 1 1 1 1 1 2 0 1 1 1 1 2 0 0 0 1 2 1 2 1 2 2 2 0 0 0 0 0 1 0 0 0 1 2 0 0 1 1 0 0 0 1 0 1 1 0 0 1 0 0 2 0 1 1 1 2 1 2 1 2 2 0 0 1 0 2 2 2 0 1 0 0 0 0 0 0 0 0 1 0 0 0 0 1 2 0 0 0 2 2 1 0 1 1 0 0 0 0 0 1 0 0 0 0 0 1 2 1 1 1 1 0 0 2 0 0 1 2 1 1 0 0 0 0 0 0 0 1 0 1 1 2 1 1 0 2 1 0 1 1 1 0 0 1 0 0 0 2 2 0 2 1 1 0 2 0 1 0 0 2 1 2 0 1 0 0 1 1 0 0 0 0 0 1 0 0 0 0 0 0 1 2 2 0 0 0 2 1 2 0 0 0 0 0 0 0 1 0 0 0 0 1 0 0 1 1 0 0 0 0 0 1 2 1 0 2 0 0 0 0 0 1 1 0 0 1 1 2 0 0 1 2 0 2 1 1 1 2 2 1 0 1 1 1 1 1 1 1 0 0 0 1 2 2 0 1 0 1 2 1 2 0 0 0 0 2 1 2 2 0 1 0 1 2 0 0 0 0 0 1 1 2 0 0 0 0 2 0 1 0 2 1 1 2 1 0 0 1 0 1 1 0 0 2 0 1 1 0 1 0 1 2 2 0 2 2 1 1 0 0 0 1 1 1 2 0 1 1 0 0 1 0 0 2 0 0 1 0 2 0 1 1 0 0 0 0 0 0 0 1 1 2 0 2 0 1 0 1 1 2 1 0 0 0 0 1 0 0 1 2 2 0 0 1 1 1 1 1 1 1 0 2 0 1 1 0 1 0 0 0 0 1 1 1 1 0 0 2 0 0 0 1 1 1 1 0 1 1 0 2 2 1 1 2 2 2 2 1 1 0 1 1 2 0 1 1 0 0 1 1 1 0 2 2 2 1 0 2 2 0 1 1 1 0 1 1 2 1 1 1 2 0 0 1 0 0 1 0 0 0 0 2 0 1 1 1 2 1 1 2 0 0 1 2 1 0 2 2 1 1 1 0 0 2 0 1 0 0 0 1 1 1 1 0 0 1 0 1 2 0 0 0 0 1 1 0 0 0 0 0 1 0 0 0 0 0 1 0 0 2 2 2 2 1 1 0 0 0 0 0 0 0 0 0 0 0 1 1 0 1 0 0 1 0 0 2 1 1 2 0 0 2 0 2 1 0 0 1 0 0 0 0 0 0 0 0 0 1 1 0 1 0 0 0 2 2 0 1 0 1 2 0 2 0 2 2 0 2 2 1 1 0 0 1 0 1 1 2 1 0 0 2 1 1 1 0 1 1 1 2 1 1 1 0 0 2 0 0 0 1 1 0 0 0 1 0 1 2 1 1 1 1 0 0 0 0 1 1 0 0 0 1 0 0 0 0 0 1 2 1 1 1 1 0 1 0 0 1 0 0 0 2 2 0 0 0 0 0 1 1 1 1 0 0 1 1 0 0 0 0 2 0 0 1 0 1 0 0 0 0 2 1 0 1 1 1 0 0 0 1 1 0 1 0 0 0 2 0 0 0 1 0 0 2 0 0 1 0 0 0 0 0 0 2 0 0 0 1 1 1 1 2 1 2 0 1 2 2 2 2 0 0 1 0 0 1 1 1 1 1 0 0 0 1 0 0 1 1 1 2 2 1 2 0 1 2 0 0 0 2 0 1 0 0 0 0 2 0 0 0 0 1 0 0 0 0 0 0 0 0 0 0 0 0 2 0 0 2 0 0 0 0 0 1 0 1 0 0 1 1 2 0 1 0 0 0 0 0 1 0 0 0 1 2 2 2 0 0 0 0 0 1 0 2 2 1 0 0 2 2 2 0 1 0 1 1 1 1 1 2 0 1 0 2 1 0 2 0 2 0 0 0 2 1 0 1 0 2 0 1 1 0 0 0 2 1 0 2 0 0 0 1 0 0 0 0 1 0 2 0 0 0 0 0 1 0 2 0 0 0 0 2 1 1 1 0 0 2 0 0 0 0 0 1 1 0 0 0 1 0 0 1 1 0 1 2 0 0 0 0 0 1 1 2 0 1 0 0 2 0 0 0 0 1 0 0
91 0 1 0 0 0 0 0 0 2 0 0 0 0 0 0 0 2 0 0 0 2 1 2 2 0 0 0 2 2 2 0 1 1 1 1 1 1 0 0 1 1 0 0 0 0 0 0 0 1 1 0 0 0 2 1 0 0 1 1 1 1 0 1 0 0 1 1 0 0 0 1 2 1 2 1 1 0 0 1 0 0 0 0 2 0 0 0 1 1 0 0 0 1 0 0 0 2 2 2 1 0 0 1 1 1 2 1 1 1 1 2 1 1 1 1 1 0 1 1 2 1 2 0 0 2 0 1 1 1 0 0 0 0 1 0 0 0 0 1 0 2 0 0 1 1 0 0 0 1 0 0 1 0 1 0 1 0 0 0 0 1 1 2 1 2 2 1 1 0 1 1 2 1 0 1 0 0 1 1 1 1 1 2 0 0 0 0 0 2 0 2 0 1 1 0 0 1 0 1 0 0 0 1 1 1 1 0 1 0 1 0 1 1 0 2 0 1 1 0 0 0 0 0 0 1 1 0 0 2 1 1 0 0 0 0 0 2 2 0 0 0 2 1 2 0 0 0 1 0 0 0 2 0 0 1 1 2 0 0 0 0 0 0 1 0 0 0 2 1 0 2 1 1 0 0 2 1 2 0 1 0 1 2 1 0 1 2 1 2 0 1 1 2 1 0 0 0 1 2 1 1 2 0 1 0 0 2 1 1 0 1 0 0 1 0 1 0 1 0 1 0 1 1 2 0 2 2 0 0 0 2 1 1 0 0 0 2 0 0 0 0 2 0 0 0 0 0 1 2 2 0 0 0 2 0 1 0 0 2 0 2 1 1 0 1 1 2 2 0 1 1 1 0 0 0 2 2 0 1 2 1 0 0 0 1 1 0 0 1 0 0 0 1 1 1 2 1 0 0 0 1 0 0 0 0 1 1 0 1 1 0 1 0 0 1 0 0 0 0 0 0 0 0 0 2 1 0 0 0 0 1 0 1 0 0 0 1 1 1 1 0 1 1 1 1 0 0 1 0 0 0 0 1 2 1 2 2 2 2 1 0 1 1 0 2 2 1 2 0 1 0 1 1 0 0 0 0 2 0 0 0 0 1 1 1 0 1 1 1 1 0 0 1 1 0 0 0 1 1 1 1 2 0 0 1 2 0 0 0 1 1 0 0 1 0 0 2 0 2 0 0 2 1 1 1 1 1 1 1 1 0 1 1 1 0 0 1 0 0 0 1 0 0 1 0 0 2 0 0 0 0 0 1 2 0 1 1 0 0 0 0 0 0 0 0 2 1 1 0 0 0 0 0 0 0 0 1 1 2 0 0 0 0 2 0 1 0 1 0 0 0 0 1 1 1 1 2 2 0 1 0 2 0 1 2 1 1 0 2 0 0 0 1 0 0 0 0 0 0 0 0 0 0 0 2 0 1 0 0 0 0 0 2 0 0 2 1 2 0 0 0 0 1 2 1 0 1 0 0 1 0 1 1 0 0 0 1 1 0 0 0 1 1 1 2 0 1 1 1 0 1 0 0 0 1 1 0 0 0 1 0 0 1 2 1 2 0 2 0 0 0 0 0 1 0 0 2 2 2 0 1 0 0 0 2 2 1 1 0 0 0 0 0 0 0 0 2 1 1 0 1 0 1 1 2 1 0 0 0 1 1 0 0 0 0 2 0 0 0 0 0 0 2 0 0 2 0 0 0 0 0 0 0 0 0 1 0 0 0 0 0 2 1 0 0 2 2 0 2 1 0 0 1 1 1 2 0 1 2 0 0 1 0 0 2 0 2 2 2 0 0 2 1 1 0 1 1 1 1 1 0 1 2 0 1 2 1 0 1 0 0 2 0 2 2 2 1 2 1 1 2 0 2 2 1 1 0 1 1 0 1 2 0 0 1 1 1 1 0 0 1 2 0 1 1 2 1 1 1 0 0 0 1 0 0 1 0 0 0 0 2 0 0 0 0 1 0 1 0 0 0 2 0 2 0 0 0 0 2 2 2 0 0 0 1 0 1 0 2 2 1 2 0 0 0 2 0 0 0 0 1 1 1 2 2 0 1 1 1 1 0 0 0 0 2 2 1 2 2 0 0 0 1 0 1 1 0 1 1 0 0 0 1 1 1 0 2 0 0 0 0 1 1 1 0 1 1 0 0 1 0 1 1 1 0 1 1 0 0 0 0 0 0 2 0 0 0 0 0 2 0 0 0 0 2 0 1 1 0 0 1 0 1 0 1 2 1 1 2 0 1 0 0 0 1 0 0 0 0 0 0
92 1 0 0 1 0 0 0 0 2 0 0 0 0 0 0 0 1 1 0 0 1 0 2 2 1 2 0 2 2 1 1 1 2 1 0 2 1 0 0 0 1 0 0 0 1 1 0 0 1 1 0 0 1 1 1 1 1 1 1 0 0 0 1 0 0 1 1 0 0 0 1 2 2 2 2 2 0 0 0 0 0 1 1 2 0 0 1 1 2 1 1 1 0 0 0 0 1 1 2 1 0 0 1 1 1 2 0 0 2 1 1 1 2 1 2 2 0 2 0 0 0 1 0 1 0 1 0 0 0 0 0 2 2 0 0 2 0 2 0 1 1 1 0 0 0 0 0 1 2 0 0 0 1 0 0 1 0 0 0 0 0 1 2 1 2 0 1 0 1 0 1 0 2 2 1 0 0 0 1 0 1 0 2 2 2 0 1 0 1 0 2 1 1 2 1 1 0 1 0 0 1 0 1 1 1 1 1 1 0 2 0 0 0 0 2 0 1 1 0 1 2 0 1 1 0 0 0 0 2 1 0 0 0 0 0 0 2 2 0 0 1 2 0 0 0 0 0 0 0 0 0 2 0 0 2 1 1 0 0 0 0 0 0 0 0 0 2 1 0 1 1 0 1 0 0 0 0 1 0 0 1 1 1 0 2 0 0 0 1 0 2 1 2 1 0 1 0 0 1 0 1 0 2 0 0 1 1 2 2 0 1 0 1 2 0 2 0 1 0 0 1 0 2 1 0 1 2 1 1 0 0 0 0 0 0 0 0 2 0 0 0 2 0 0 0 2 0 0 1 2 0 1 0 1 0 1 0 0 1 1 2 2 1 2 0 0 2 1 0 1 1 1 1 2 1 2 2 0 0 2 0 0 0 1 0 0 0 0 1 0 0 0 0 2 0 1 1 0 0 0 0 0 0 0 0 0 1 0 1 0 1 0 0 0 0 0 0 0 0 0 1 0 1 1 1 1 0 0 0 0 1 0 2 0 0 0 2 0 0 2 0 1 1 1 1 0 0 2 0 0 0 0 1 2 1 2 2 2 1 1 0 0 0 0 2 2 0 2 0 2 2 2 1 1 1 0 1 2 0 1 1 0 1 2 1 0 0 1 1 1 0 1 0 1 0 0 1 1 1 1 1 1 1 0 0 1 0 0 0 0 1 0 0 0 0 0 2 0 2 2 0 2 0 0 2 0 1 0 1 1 1 1 1 1 0 1 1 1 0 2 2 0 1 1 1 0 2 0 0 0 2 1 0 2 1 0 0 0 0 0 0 1 0 0 0 1 1 1 0 0 1 0 0 0 0 1 2 2 1 1 0 1 0 0 1 1 0 0 0 0 0 0 1 0 1 0 0 0 0 0 2 0 0 2 0 2 2 0 1 0 0 0 2 2 2 0 0 0 1 0 0 0 0 0 1 1 1 0 0 1 1 0 1 0 0 2 2 2 0 1 0 0 2 1 1 1 1 1 1 0 1 2 0 0 0 2 2 1 0 0 0 1 1 1 1 1 1 0 1 1 0 0 0 1 0 1 2 2 2 2 1 0 1 1 1 2 1 2 0 0 0 0 1 0 0 0 1 0 0 0 0 0 1 1 2 0 1 0 0 0 0 0 0 1 0 1 1 0 0 0 0 0 0 1 2 0 0 1 1 1 1 0 0 0 0 2 0 1 2 0 2 0 0 0 0 0 1 0 0 0 0 0 0 1 1 1 0 0 0 0 0 2 0 0 0 2 2 0 2 0 1 1 0 0 0 0 0 2 2 1 0 2 0 0 0 0 2 2 1 1 0 2 1 1 1 0 1 0 0 1 0 2 2 0 0 1 0 0 0 0 0 1 1 1 2 2 0 1 1 1 1 0 0 2 0 0 2 1 0 0 0 2 0 0 0 0 1 1 0 0 0 1 0 0 0 0 0 0 0 1 0 0 1 1 0 1 1 1 1 0 1 0 0 0 2 1 0 2 0 1 0 0 0 0 0 0 0 0 2 2 2 0 0 1 1 0 2 0 0 0 0 1 0 2 2 2 0 0 1 0 1 1 1 0 2 0 1 0 1 0 0 0 0 1 1 1 1 2 1 1 0 1 1 0 2 1 0 0 0 2 0 0 2 0 0 0 1 1 1 0 0 0 0 0 1 0 0 0 0 0 0 1 1 2 0 1 1 1 1 0 0 0 0 2 0 1 0 0 0 1 0 0 0 0 0 0 0 2 0 0 0 1 1 0 1 1 1 0 1 1 0 0 0 2 0 0 0 0 0 0 0
93 0 0 0 0 0 0 1 0 1 0 1 0 0 0 0 0 0 1 1 0 1 0 1 1 0 1 0 2 2 2 0 1 1 2 0 2 1 2 1 0 1 0 0 2 1 1 0 0 0 0 0 0 0 2 2 0 1 2 0 2 2 0 0 0 0 1 1 0 1 1 1 2 2 2 2 2 1 1 0 1 0 0 0 2 0 0 0 1 1 0 0 0 2 0 0 0 2 2 2 1 0 1 0 1 0 2 1 2 1 0 1 1 2 0 2 1 0 2 1 1 0 2 1 1 1 1 0 1 1 1 1 0 0 1 0 1 0 0 1 2 2 0 0 1 1 0 0 1 1 0 0 0 0 0 0 0 2 0 0 0 1 2 2 1 2 1 0 0 1 1 1 1 0 2 2 2 0 0 1 0 1 0 2 0 1 1 2 0 0 2 2 0 2 1 0 1 0 0 1 0 0 1 0 0 1 1 0 2 0 1 0 2 0 0 2 2 0 1 1 1 1 0 1 0 1 1 0 0 0 0 0 0 0 0 0 0 2 2 0 0 2 2 1 1 0 0 0 1 0 0 0 0 0 0 1 0 1 1 0 0 0 0 0 0 0 0 0 0 0 0 2 1 0 0 0 2 0 2 0 0 0 2 1 0 1 0 2 1 2 1 1 1 1 1 0 0 0 1 1 0 0 2 0 0 0 0 1 1 1 0 1 0 0 2 0 0 0 1 0 0 1 1 2 2 0 1 1 0 0 0 1 2 1 0 0 0 2 1 0 0 0 1 0 0 0 2 1 1 2 0 1 0 0 0 2 0 0 0 2 0 2 2 0 2 1 1 2 2 0 1 1 1 1 1 1 2 2 1 2 1 2 1 1 0 1 1 0 0 0 0 0 1 0 2 0 2 1 1 1 1 1 0 0 0 0 0 0 0 1 1 0 0 0 0 2 2 0 0 0 0 1 0 1 1 1 1 0 0 1 2 0 0 2 1 0 0 1 0 0 1 0 1 1 1 1 0 1 0 0 0 0 0 2 2 1 2 1 0 1 0 0 0 0 0 0 0 0 2 0 1 1 0 2 1 0 1 0 1 1 1 1 0 1 2 1 0 1 2 0 2 2 0 1 1 0 0 0 0 1 2 2 2 1 0 0 1 0 0 1 0 0 0 0 0 0 0 2 0 1 0 2 1 1 1 1 0 1 1 1 1 1 2 1 0 0 0 2 1 0 0 2 0 2 1 0 0 2 0 0 1 2 0 0 2 0 1 0 0 0 0 0 0 1 0 0 0 1 1 1 1 1 2 0 0 2 2 2 1 2 1 0 2 0 0 1 1 0 1 0 0 0 0 0 1 0 0 0 0 0 0 2 1 2 2 0 0 0 0 0 2 0 0 1 1 1 0 0 0 1 0 0 0 0 0 0 2 1 0 0 2 2 1 1 0 0 1 0 2 0 1 1 0 1 2 1 1 2 0 0 0 1 2 0 0 0 1 2 1 0 0 0 1 2 2 2 0 1 1 0 0 0 0 0 0 1 1 0 0 0 1 1 0 0 1 1 0 1 1 0 0 0 1 2 0 1 1 2 2 2 0 1 0 1 1 2 1 1 0 1 1 1 0 0 0 0 0 0 0 0 0 0 2 0 0 2 0 0 0 0 0 1 0 0 0 0 1 0 1 2 0 0 0 0 0 0 1 0 0 0 0 0 0 0 0 2 0 0 1 0 0 0 2 1 1 1 2 1 0 2 0 0 0 1 1 0 2 0 1 1 1 1 1 0 0 1 0 1 0 2 0 2 2 0 1 0 0 1 0 0 1 0 1 2 2 1 1 1 0 2 0 0 2 0 2 2 2 0 2 1 1 2 0 1 1 1 0 2 0 0 0 0 1 0 0 0 0 1 1 0 0 1 1 0 0 1 1 0 0 0 2 0 0 2 0 0 0 0 0 0 0 2 0 0 0 0 1 0 1 0 1 1 0 1 1 1 0 0 2 2 1 1 1 0 1 1 0 2 1 1 1 1 1 0 2 2 2 0 1 0 0 2 1 0 2 1 0 0 0 1 0 0 0 0 0 1 1 2 2 0 1 1 2 1 1 0 1 1 0 0 1 0 0 2 0 1 0 1 0 0 0 0 1 1 1 0 1 1 0 0 1 0 2 0 0 2 2 2 0 0 0 1 1 0 0 1 1 1 1 1 1 0 0 0 0 1 0 0 1 0 0 1 0 1 0 1 2 0 0 2 0 0 2 0 2 0 0 0 1 2 1 1
94 0 0 1 0 0 1 0 0 2 0 0 1 2 2 2 0 1 1 1 1 2 0 1 1 0 2 0 1 1 1 1 0 1 2 1 2 2 0 0 0 1 0 2 2 1 1 0 0 0 0 0 1 1 1 1 0 1 0 1 0 1 0 0 0 0 1 1 0 0 0 1 1 2 1 2 1 2 2 0 0 0 0 0 2 0 0 2 2 2 1 2 1 2 0 0 0 1 0 0 0 1 0 0 2 1 2 1 1 1 0 1 0 1 0 1 1 0 1 1 1 1 2 2 0 2 0 0 0 0 0 0 0 0 0 0 0 0 0 2 1 2 0 0 0 0 0 0 0 2 0 0 0 0 0 0 0 2 0 0 1 1 1 2 1 2 2 2 0 0 2 0 2 1 2 1 1 1 0 0 0 0 0 2 1 2 1 1 0 1 0 2 0 1 1 1 0 1 0 2 0 0 1 0 0 1 2 0 2 0 1 0 0 0 0 2 0 0 2 2 0 0 0 0 0 0 0 0 0 0 0 0 1 2 2 0 2 2 1 1 0 0 1 0 1 0 0 0 0 0 0 0 1 0 0 2 1 2 0 0 1 1 1 1 1 0 0 1 1 0 0 2 0 0 0 0 0 2 2 0 2 0 2 1 0 0 2 1 0 2 0 0 1 2 1 0 0 1 0 2 0 1 1 1 0 0 0 1 2 2 0 0 0 2 0 0 2 0 1 0 0 1 0 1 2 0 1 1 1 1 0 0 1 0 0 0 0 0 1 2 0 1 2 1 0 0 1 0 2 2 2 0 0 0 1 1 0 0 0 2 0 2 1 1 0 2 0 2 2 0 1 1 1 1 1 0 1 1 1 2 0 0 0 0 0 0 0 0 0 0 0 1 2 0 1 2 1 1 0 0 0 0 0 0 0 0 1 1 0 1 1 1 0 2 2 2 0 0 0 0 0 1 1 0 2 2 0 0 0 0 0 0 1 0 1 0 0 0 0 0 1 0 0 0 0 1 0 1 0 0 0 1 0 1 1 0 1 2 1 1 1 0 1 1 1 2 1 0 2 0 1 1 1 1 1 0 0 0 2 0 0 0 0 1 2 0 0 0 2 1 2 1 1 1 0 0 1 1 2 0 0 0 2 1 1 1 2 1 0 0 0 0 0 0 1 0 0 2 0 0 0 2 2 1 1 2 0 0 1 2 0 0 0 0 0 1 0 1 0 1 0 1 0 1 2 1 1 1 1 0 0 0 0 0 1 1 0 0 1 1 1 1 0 0 0 0 1 2 2 0 0 0 1 0 0 1 1 1 1 2 0 0 0 0 0 0 0 0 2 2 1 0 0 1 1 0 1 0 0 0 0 2 1 0 0 1 0 1 0 1 0 0 0 1 1 1 0 0 0 0 0 0 0 0 0 0 2 1 0 0 0 0 0 1 0 1 2 0 2 0 1 1 0 2 2 2 2 0 0 0 0 2 1 1 0 0 1 2 2 1 1 0 0 0 0 1 0 1 1 0 0 0 0 0 0 0 1 0 1 1 1 0 0 1 1 1 1 1 1 0 0 0 0 1 0 0 1 2 2 1 0 1 0 0 0 2 1 1 1 0 0 0 0 0 0 1 0 1 2 0 0 0 1 0 0 1 1 0 1 0 1 1 1 0 0 1 1 0 0 1 0 1 0 0 0 0 0 1 0 0 0 0 0 0 0 1 2 0 0 0 0 1 2 1 0 0 2 2 0 2 0 0 0 1 1 1 1 0 0 0 2 2 0 0 0 2 0 1 0 2 0 2 2 0 0 0 0 0 0 0 1 0 0 1 2 2 0 0 1 2 0 0 0 1 1 1 2 1 2 0 2 2 0 0 2 0 0 1 1 0 0 1 2 0 0 0 0 1 1 0 0 1 2 0 1 0 2 1 1 1 1 0 0 2 0 0 0 0 0 0 0 2 0 0 0 0 1 0 0 0 0 0 0 2 2 2 0 1 1 1 1 1 0 0 0 0 1 2 0 2 2 2 0 0 2 1 1 0 0 0 0 2 2 2 2 2 1 0 0 1 0 0 1 0 1 1 1 0 1 1 0 0 1 1 0 1 2 0 1 1 1 0 0 1 1 0 0 1 0 0 0 0 2 1 1 0 0 0 0 0 2 0 2 0 0 0 1 1 1 0 0 0 0 0 1 0 0 0 0 0 1 0 0 0 0 0 0 0 2 1 1 0 1 1 0 1 2 1 0 2 0 0 0 0 0 0 0 1 1 1 1 2
95 1 0 0 0 1 1 2 1 1 0 0 0 0 0 0 0 1 1 1 1 0 1 1 1 1 1 1 2 1 0 0 1 1 2 0 2 1 1 1 0 1 0 0 1 0 0 0 0 1 1 0 1 2 0 2 0 0 1 1 0 1 0 1 0 0 0 1 0 0 0 1 1 2 0 2 2 1 1 0 0 0 1 1 1 1 0 0 2 2 0 0 1 2 0 0 0 2 0 1 0 0 1 0 1 1 2 1 1 1 1 2 1 1 1 1 1 0 0 2 2 0 2 1 1 1 1 1 1 1 1 1 1 2 0 0 0 0 0 1 1 2 0 0 0 0 0 0 0 1 0 0 1 0 0 0 1 1 0 0 0 0 2 2 1 2 1 1 0 1 0 1 0 2 2 1 1 0 1 1 0 1 0 1 0 1 1 2 0 0 0 2 0 0 0 0 1 0 0 0 0 0 0 1 1 0 2 1 1 0 2 0 1 0 0 2 1 1 2 2 0 0 2 0 0 2 2 0 0 1 0 0 0 0 0 0 1 2 2 0 0 1 2 0 2 0 0 0 0 0 0 0 0 0 0 1 1 1 0 0 0 0 0 0 0 0 0 0 2 0 1 1 1 1 0 1 0 0 1 0 0 0 2 1 0 0 1 2 1 2 0 1 1 2 1 1 1 2 0 2 0 0 2 0 2 0 1 2 1 1 0 1 0 1 1 1 2 0 1 0 0 1 1 2 0 0 1 2 0 0 0 0 0 0 0 1 1 1 1 2 0 2 2 0 1 0 0 1 1 0 1 0 1 0 1 0 0 1 0 1 0 1 1 0 1 0 0 1 1 0 0 0 0 0 0 1 2 2 0 1 1 1 0 0 1 0 1 0 0 1 0 0 0 0 2 0 0 1 0 0 0 1 0 1 1 1 1 1 0 2 0 0 0 2 2 2 0 1 0 1 0 1 1 1 0 2 0 0 0 0 1 1 1 1 1 1 0 0 0 0 1 0 2 2 2 2 0 2 0 0 0 1 0 2 0 0 0 2 1 1 0 0 0 0 0 1 1 2 1 1 2 2 2 0 0 0 0 0 1 1 1 0 0 0 1 2 1 0 1 1 1 0 1 1 1 0 0 0 1 0 1 1 2 0 0 0 0 0 1 1 1 0 0 1 1 0 1 1 1 2 2 0 2 0 1 2 0 0 0 2 0 2 0 0 0 1 0 1 2 2 0 0 0 1 2 0 0 1 1 0 0 0 0 0 2 1 0 0 1 0 0 1 1 0 0 0 1 1 1 0 0 0 1 0 0 1 2 0 0 2 0 0 0 0 1 1 0 0 0 0 0 0 0 0 2 1 1 1 1 0 1 1 0 0 2 0 0 1 0 1 0 0 0 0 0 0 0 0 0 1 1 1 0 0 0 1 1 1 0 0 1 1 2 2 0 0 2 0 2 0 1 2 0 1 1 0 1 1 0 0 0 2 0 2 0 0 0 1 0 0 0 0 1 1 1 1 0 1 0 1 1 0 0 0 1 1 1 0 2 2 0 1 0 0 0 0 2 1 1 0 0 0 0 1 0 0 0 2 1 0 0 1 0 1 2 1 0 2 0 0 1 1 0 0 1 0 0 0 0 0 0 0 1 0 1 2 0 0 0 0 1 1 1 0 0 2 2 0 0 0 0 0 0 0 0 0 1 1 0 1 1 1 0 0 0 0 2 0 0 0 0 0 2 1 0 0 2 2 0 2 0 0 1 0 0 0 1 0 1 1 1 1 1 0 0 2 0 2 2 1 1 0 2 0 2 0 0 1 0 1 1 0 0 2 2 1 1 0 0 1 0 0 2 0 2 2 2 0 2 0 2 2 0 1 2 1 1 2 0 0 0 0 1 0 0 0 0 1 1 0 0 0 1 0 0 1 1 1 0 0 1 0 0 2 0 0 0 0 0 0 1 2 1 0 1 0 0 0 0 0 0 0 1 0 1 0 0 2 2 2 1 1 1 0 1 1 0 0 0 1 1 1 2 0 2 2 2 0 0 1 0 2 2 2 2 1 1 1 0 0 0 0 0 0 1 1 2 1 2 1 0 1 1 1 1 2 2 0 1 1 1 0 0 2 0 0 0 2 0 0 0 0 1 2 1 0 1 1 1 0 1 0 1 1 0 0 1 2 0 0 0 0 0 1 0 0 1 0 0 1 0 0 0 0 0 2 0 0 1 0 0 1 0 0 0 0 1 0 0 1 0 0 0 0 1 0 0 0 0 0 0 0
96 0 0 0 0 0 0 0 0 2 0 0 0 0 0 0 0 1 0 0 0 1 1 2 2 0 1 2 2 2 0 1 2 2 0 2 0 2 0 0 0 2 1 1 2 1 1 0 0 1 1 0 1 2 0 0 1 0 1 0 0 0 1 0 0 0 2 1 0 0 0 1 2 2 1 2 2 1 1 0 0 0 0 0 2 0 0 0 2 2 0 0 0 1 1 0 0 1 1 1 1 0 0 1 1 0 2 0 0 2 0 0 1 1 0 0 0 0 1 0 1 0 2 1 1 1 1 0 1 1 0 0 0 0 0 0 0 0 0 1 0 2 1 0 1 2 0 0 0 0 0 0 1 0 1 0 0 1 0 0 0 1 1 2 0 2 0 0 0 2 0 0 1 2 2 1 0 0 0 1 0 1 1 2 0 1 1 2 1 1 1 2 0 2 2 0 0 0 0 1 1 0 0 1 1 1 2 1 0 0 1 0 0 0 0 2 0 0 1 1 1 1 1 0 0 1 1 0 0 0 0 0 0 0 0 0 0 2 2 0 0 0 2 2 2 0 0 0 0 0 0 0 1 1 1 1 0 2 1 1 1 2 0 0 0 1 0 0 1 1 0 1 0 1 0 2 0 2 2 0 2 0 1 0 1 1 0 1 0 1 0 1 1 2 1 0 1 0 0 1 0 0 2 0 0 0 0 2 1 1 1 1 0 1 2 0 1 0 0 0 1 1 1 1 2 0 2 1 0 0 0 2 1 0 0 0 0 1 0 1 1 1 1 1 0 0 2 1 1 2 1 0 0 1 1 0 2 0 0 0 0 0 2 1 2 1 0 2 2 0 1 1 0 0 1 0 1 2 1 1 1 1 0 0 2 2 0 1 1 0 1 1 0 0 1 1 0 0 1 1 0 1 0 1 0 0 1 1 0 1 0 1 0 1 1 2 0 0 1 0 1 1 1 2 0 0 0 0 0 0 1 0 1 0 2 0 0 2 0 0 0 0 1 0 0 0 0 2 0 0 0 0 0 2 2 2 2 2 1 1 1 0 2 2 0 2 2 2 1 1 2 2 2 2 0 0 0 0 2 1 1 0 0 0 0 2 2 0 2 2 0 2 0 1 0 0 0 0 1 1 2 2 1 1 0 0 1 0 1 1 1 0 0 0 1 1 0 2 0 2 0 0 1 0 0 1 1 0 0 2 0 2 0 0 1 0 0 1 1 1 0 1 0 2 2 1 0 1 1 0 0 0 0 0 2 0 0 0 0 0 0 0 0 1 0 0 1 1 1 0 0 0 0 0 0 0 1 1 1 2 0 0 0 0 0 0 1 1 0 0 1 0 1 2 0 0 0 1 1 0 0 1 0 1 2 0 1 1 0 2 0 0 0 0 0 0 2 0 0 0 0 0 0 0 0 1 1 0 0 0 1 1 0 1 0 0 2 0 2 0 2 0 0 1 2 1 2 1 0 0 0 1 1 1 0 0 1 2 2 0 0 0 1 0 0 0 0 2 0 1 1 0 0 0 0 1 1 0 1 1 0 1 0 1 1 1 0 1 1 0 0 0 0 2 0 0 0 1 1 1 0 0 0 0 0 2 2 1 0 0 1 1 0 1 0 0 0 0 0 0 0 0 1 0 0 1 1 1 1 1 1 1 0 0 0 0 1 0 0 0 0 0 0 0 0 1 1 0 0 0 0 0 0 0 1 1 2 0 0 0 0 0 2 0 1 0 2 1 0 2 1 1 0 1 1 0 2 0 1 1 1 1 1 0 0 2 0 2 1 2 0 1 2 1 2 1 1 0 0 0 0 0 0 1 1 0 1 0 1 2 0 0 1 1 1 2 2 0 2 1 2 1 0 2 2 2 2 0 0 1 0 1 2 0 0 0 0 0 0 0 0 0 1 0 0 1 1 0 0 0 2 0 0 1 1 0 1 0 0 0 1 1 0 0 0 0 0 0 1 0 1 0 2 1 2 1 0 1 2 2 1 1 0 0 0 0 0 2 0 1 1 2 1 1 2 2 2 0 0 0 1 1 2 2 2 0 1 1 0 0 0 0 1 1 2 0 1 1 2 1 0 1 2 0 0 0 1 1 0 0 1 0 0 1 0 2 1 0 0 0 0 0 2 1 2 0 1 0 0 0 2 0 0 2 1 0 2 2 1 1 1 0 0 0 1 0 0 0 1 1 1 0 0 0 0 0 0 0 1 0 0 2 0 0 0 0 0 0 0 0 0 0 0 0 0 1 0 0 0 0 0 0
97 1 0 0 1 0 0 1 0 1 0 1 0 0 0 0 0 1 1 0 0 2 0 2 2 0 1 0 1 1 1 0 1 1 1 1 1 1 0 1 0 0 1 2 2 0 0 0 0 0 0 0 0 1 1 2 0 0 2 0 0 0 0 1 0 0 1 1 0 0 0 1 2 2 2 2 2 0 0 2 0 0 1 1 1 0 0 0 1 2 0 0 0 1 1 1 0 0 0 1 0 2 0 1 0 0 2 0 0 2 1 2 0 0 0 0 0 0 1 1 1 0 2 1 1 1 0 1 1 1 1 1 1 1 0 0 0 0 0 0 1 1 0 0 1 1 0 0 1 1 0 0 1 1 0 0 0 1 0 1 2 0 1 2 1 2 1 1 1 1 0 1 0 1 1 0 0 1 0 1 0 1 1 2 1 1 1 1 0 0 0 1 0 2 2 0 1 0 0 0 0 0 0 1 1 2 1 1 1 0 2 0 1 0 0 2 0 0 0 0 0 1 0 0 0 0 0 0 0 1 1 0 0 0 0 1 0 2 1 1 0 0 1 0 1 0 0 0 0 0 0 0 1 1 1 1 0 1 0 0 0 0 0 0 0 0 0 1 2 1 0 2 0 0 0 0 0 0 0 0 0 1 2 1 0 0 1 2 2 2 0 2 2 2 2 0 1 1 0 1 0 0 2 0 0 1 1 2 1 2 0 1 0 0 1 0 1 1 1 0 0 0 1 2 0 0 0 1 1 1 0 0 2 0 0 0 0 1 1 0 0 0 2 1 0 0 1 0 0 1 2 0 0 0 2 0 1 0 0 1 0 1 2 1 2 0 0 2 2 0 0 0 0 0 1 1 2 0 0 2 1 0 1 1 1 0 1 0 0 0 0 0 0 0 2 0 0 2 0 0 0 0 0 1 1 0 1 0 0 2 0 0 1 0 1 2 0 1 0 1 0 1 0 1 2 2 1 0 0 0 1 0 0 2 0 0 0 1 0 0 2 0 1 1 0 1 1 1 0 0 0 0 0 2 1 1 1 2 2 0 0 0 2 1 0 1 1 0 2 0 2 2 0 2 1 0 1 1 2 0 1 0 0 0 1 2 1 0 1 0 0 0 0 1 0 0 0 1 2 0 0 0 2 0 0 0 0 0 0 0 0 1 0 0 0 0 0 2 0 0 0 2 2 0 0 2 0 1 1 2 1 0 1 1 0 1 0 2 1 1 1 1 0 1 1 1 0 0 2 0 0 0 0 0 2 0 0 0 0 1 1 0 1 1 0 0 0 1 1 1 1 0 1 0 0 1 1 2 2 0 0 0 0 0 0 1 0 0 2 2 0 0 1 1 0 1 1 0 0 0 0 1 1 1 1 0 0 0 0 1 1 0 0 0 0 0 0 0 0 0 0 0 0 1 1 0 1 2 0 0 0 0 0 2 0 1 2 0 2 0 2 1 0 0 2 2 1 1 0 0 1 1 1 1 1 0 0 2 2 1 1 0 0 1 1 2 1 1 1 0 0 1 0 0 2 0 0 0 1 1 1 0 1 1 1 2 0 0 2 0 0 0 1 2 2 0 0 1 0 0 0 0 0 0 1 1 2 1 1 0 1 1 0 0 0 1 0 2 2 0 0 0 0 0 0 1 1 1 0 0 2 2 1 0 0 0 0 0 1 2 0 2 0 1 0 0 1 0 0 1 0 1 0 0 0 0 1 0 0 0 0 1 1 1 1 1 2 2 0 2 1 1 0 0 0 0 2 0 0 0 2 1 0 1 1 0 1 2 2 1 1 0 2 1 2 1 1 0 0 0 0 0 1 2 1 1 2 1 1 2 0 0 1 1 1 2 2 1 2 0 1 2 0 1 2 1 1 0 1 0 0 1 2 1 1 1 1 1 1 0 1 1 0 0 0 0 0 0 0 0 2 0 0 1 1 0 1 0 0 0 0 1 0 0 0 1 1 0 2 0 1 0 1 0 2 0 0 1 2 2 1 1 0 0 0 0 0 1 0 2 2 1 1 0 1 1 2 0 0 0 0 1 2 2 2 1 1 0 1 2 1 0 1 0 1 1 1 0 1 0 0 1 2 0 0 2 2 1 1 1 2 1 0 1 0 0 0 1 1 0 0 1 0 0 0 1 0 0 0 0 1 0 1 1 1 0 1 0 0 0 0 1 1 0 1 0 1 0 0 0 2 0 0 1 0 0 0 2 1 0 0 1 0 0 0 0 0 1 1 2 1 0 0 0 0 0 0 1 1 0 1 0
98 0 0 0 1 1 1 1 1 2 0 0 1 2 1 1 0 1 0 1 1 2 0 2 2 0 1 0 1 1 1 0 1 1 1 0 2 1 1 1 0 1 1 1 2 0 0 0 0 0 0 0 0 1 1 1 0 1 1 0 1 1 0 0 0 0 1 0 0 1 1 1 2 1 1 1 1 0 0 0 0 0 0 0 0 0 0 0 2 2 0 0 0 2 0 0 0 1 1 1 1 0 1 0 0 1 2 0 0 2 1 1 1 1 1 1 1 0 2 0 0 0 2 2 0 0 0 0 1 1 0 0 0 0 1 0 1 0 0 2 2 2 0 0 0 0 0 0 2 0 1 0 0 0 0 0 0 0 0 0 1 1 2 2 1 2 1 1 1 0 0 1 0 1 1 2 1 0 0 1 0 0 0 2 0 1 1 1 0 2 1 2 0 2 2 0 1 0 0 1 0 0 0 2 2 0 2 0 2 0 2 0 1 1 0 2 0 1 2 1 1 1 0 0 0 1 1 0 0 1 1 1 0 0 0 0 0 2 2 0 0 0 2 0 1 0 1 0 0 0 0 0 1 1 1 1 0 2 2 2 0 2 0 0 0 0 1 0 1 0 0 1 1 0 1 1 0 0 2 0 0 0 1 1 0 0 1 2 2 2 0 1 1 2 1 0 1 2 0 2 0 1 2 0 0 0 0 2 1 1 0 1 0 0 1 0 2 0 0 0 2 0 0 1 2 0 1 2 0 1 0 1 1 0 0 0 0 2 0 1 0 1 2 0 0 0 1 0 1 1 0 1 2 0 0 0 1 0 0 1 0 2 2 1 1 0 2 2 2 0 1 1 1 1 0 0 2 1 1 2 1 1 0 0 0 0 0 1 1 0 0 1 1 1 2 0 2 1 0 0 0 1 0 0 0 1 0 0 0 1 0 2 0 0 0 1 0 0 0 0 1 0 0 1 1 1 1 0 0 2 2 1 1 1 0 0 0 2 0 0 2 0 1 0 0 0 0 1 0 0 0 0 0 2 1 1 1 2 2 1 1 0 0 0 0 1 1 0 2 0 1 1 2 0 1 0 1 1 1 0 0 0 0 1 0 2 2 0 2 1 1 2 0 2 2 0 0 0 0 0 2 2 2 0 0 0 0 0 0 1 0 0 0 0 0 0 0 2 0 1 0 1 1 0 1 1 1 0 1 2 0 0 2 1 1 0 2 1 2 1 0 1 0 1 1 0 0 0 2 0 0 0 0 0 0 2 0 0 0 1 1 0 1 0 0 1 1 1 1 1 1 1 1 0 0 1 1 1 1 2 0 0 1 0 0 1 1 1 0 0 0 0 2 1 0 0 0 0 0 0 0 1 2 0 0 2 0 2 0 2 1 0 0 1 1 0 0 0 0 1 1 1 0 0 1 0 2 1 0 0 0 0 1 2 0 0 2 0 1 1 0 0 0 0 1 1 1 2 0 0 2 2 1 0 0 0 0 2 1 1 1 0 2 2 2 2 0 1 1 1 0 1 0 1 0 0 0 1 1 1 2 0 0 1 0 0 2 1 1 1 0 0 0 1 0 0 0 2 2 2 0 0 0 1 2 1 2 2 0 0 0 0 0 0 0 0 0 1 1 0 1 0 0 0 0 2 2 0 2 1 1 1 0 1 0 1 0 0 0 0 0 0 0 1 0 0 1 1 0 0 0 0 0 0 0 1 0 0 2 2 0 0 2 2 0 2 2 1 0 1 1 0 0 0 0 2 1 0 1 1 2 1 1 0 0 1 0 2 2 1 1 0 1 0 0 0 0 0 0 0 0 0 1 2 1 0 1 0 0 2 1 1 1 0 1 2 1 0 2 0 2 1 0 1 2 1 1 1 2 0 0 2 2 0 0 0 0 1 1 0 1 1 1 1 0 0 1 0 0 0 2 0 0 2 0 1 1 0 0 0 0 2 1 0 1 1 2 0 1 0 0 0 0 1 1 1 0 0 1 2 1 1 0 0 0 0 1 2 0 2 2 2 1 1 2 2 2 0 0 1 0 0 1 0 2 2 0 0 0 0 0 0 0 0 1 1 1 0 1 1 0 0 1 1 0 1 1 1 0 1 2 0 0 0 1 2 2 1 0 0 0 0 1 0 0 1 0 0 0 0 1 0 1 0 0 1 2 2 1 1 1 0 1 0 0 1 2 0 0 0 1 0 0 0 0 2 0 0 2 0 0 0 2 2 0 0 0 1 0 2 0 0 0 0 0 0 0 0 0 0 0 1
99 1 0 1 1 0 0 2 0 0 0 1 0 1 1 1 0 2 2 2 2 0 0 0 0 0 0 0 1 2 1 0 2 1 0 1 0 1 1 0 0 0 0 0 0 0 0 0 0 1 1 0 1 1 0 2 0 0 0 2 0 1 0 1 0 0 0 1 0 0 0 1 1 2 1 2 2 1 1 1 0 0 0 1 0 0 0 1 2 2 0 1 1 2 0 0 0 2 1 1 0 0 1 0 1 0 2 1 2 0 0 1 1 1 1 1 1 0 1 2 2 0 2 1 1 0 1 0 1 1 0 0 0 0 0 0 0 0 0 0 0 2 0 0 1 1 0 0 0 1 0 0 0 0 0 0 0 0 0 1 1 0 0 2 0 1 0 0 1 1 0 2 1 1 0 2 1 0 0 0 0 2 0 2 0 0 0 2 0 0 1 2 0 1 2 0 0 0 0 0 0 0 1 1 1 1 2 0 1 0 0 0 0 0 0 2 1 0 2 1 1 1 1 0 0 2 2 1 0 0 0 0 0 0 0 0 0 2 2 0 0 0 2 0 1 1 1 0 0 0 0 0 2 0 0 1 2 2 1 1 0 1 1 1 2 0 1 1 0 0 1 2 0 0 0 0 0 1 1 0 0 1 2 2 0 0 1 2 0 2 0 0 1 2 2 0 0 1 0 1 0 1 0 2 0 0 1 2 0 0 1 0 0 0 2 0 0 1 1 0 0 0 1 2 2 0 1 0 0 0 0 1 0 0 0 0 0 0 2 0 0 0 2 0 1 0 1 0 0 2 1 1 0 0 0 2 1 0 0 1 0 1 1 1 1 0 0 1 1 0 1 1 0 0 0 0 1 1 1 2 2 0 1 1 1 0 0 0 0 1 0 0 0 0 1 1 0 0 0 0 0 0 0 1 0 0 1 1 0 0 1 1 0 0 0 0 0 1 0 1 0 1 0 0 1 2 0 1 1 0 1 0 0 1 1 1 0 2 0 0 1 0 1 0 0 2 0 1 0 0 0 0 0 2 0 0 0 1 1 1 0 0 0 0 0 0 0 1 1 1 2 2 2 0 0 0 2 1 2 1 0 0 0 0 1 1 1 0 1 0 1 1 0 2 0 0 0 2 2 0 0 0 2 0 0 0 0 0 0 1 0 0 0 0 0 1 0 1 0 2 2 0 2 1 1 1 1 1 0 1 2 0 2 1 0 0 1 1 0 1 2 1 0 1 2 0 0 0 1 1 0 1 0 0 2 0 0 1 0 0 1 0 0 0 0 0 1 1 0 1 1 1 0 0 0 0 1 2 2 1 1 0 1 0 0 1 2 1 1 1 0 0 1 1 0 0 0 0 0 0 0 2 2 0 1 2 2 0 1 0 0 0 0 2 0 0 1 0 0 1 0 0 0 0 0 0 2 1 0 0 1 2 0 2 0 1 2 1 2 0 0 0 0 1 1 0 0 2 0 0 1 2 1 1 0 0 1 2 2 0 0 0 2 2 2 2 1 2 0 1 1 0 0 0 0 0 1 0 0 0 1 0 0 2 2 2 1 1 2 0 0 0 0 0 0 0 0 2 2 2 1 0 0 1 2 1 1 1 0 0 1 1 0 0 0 0 2 0 0 0 0 0 0 0 0 2 0 0 0 0 1 1 0 0 0 1 0 0 1 1 0 1 0 0 0 1 1 0 0 0 0 0 0 0 0 0 0 0 0 0 1 1 2 2 0 1 2 1 0 1 1 0 0 1 1 0 2 0 1 1 1 1 0 0 0 2 0 2 2 1 1 0 2 0 2 0 1 1 0 1 1 0 1 2 1 1 0 1 0 2 0 0 1 1 1 2 2 1 2 0 2 2 0 1 2 2 1 2 1 0 1 0 2 0 0 1 0 0 0 0 0 0 0 0 0 0 0 1 0 0 1 0 0 1 0 0 2 0 0 0 0 1 0 0 0 0 1 0 2 0 1 0 0 0 2 2 0 2 2 2 2 2 0 0 0 0 0 1 0 1 1 0 0 0 2 2 2 0 0 0 0 2 2 1 2 1 1 1 1 1 1 0 1 1 2 0 1 0 1 1 0 0 2 1 1 2 2 0 0 0 1 1 0 0 2 1 0 2 0 1 0 0 2 0 0 0 0 0 0 0 2 0 1 1 1 0 1 2 2 0 0 0 0 0 1 1 0 0 0 1 2 0 1 0 0 1 0 0 2 0 0 0 1 1 0 0 0 0 1 2 0 0 0 1 1 0 0 0 0 0 1 0
100 1 0 0 0 0 0 1 0 2 0 0 1 1 1 2 0 1 0 1 1 2 0 2 2 0 2 0 2 2 1 0 1 2 0 0 2 1 0 0 0 2 0 0 2 0 0 0 0 0 0 0 0 0 2 1 0 1 1 0 1 1 0 0 0 0 1 1 0 0 0 0 2 2 2 2 2 1 1 1 0 0 0 1 0 0 0 0 0 1 0 0 0 1 0 0 0 1 1 2 1 0 0 1 1 1 2 1 0 2 0 0 2 2 2 2 2 0 1 1 1 0 1 0 1 0 1 0 2 1 0 0 1 1 0 0 1 0 1 0 1 1 0 0 2 2 1 0 2 2 0 0 1 2 0 0 0 2 0 0 0 1 1 2 0 2 2 1 1 0 1 1 0 0 2 2 2 0 1 1 1 1 0 1 0 1 1 1 0 0 0 1 1 1 2 1 1 0 0 1 0 1 0 1 1 2 1 0 1 0 0 0 1 0 0 2 0 0 1 0 1 1 0 0 0 1 1 1 1 1 1 0 0 0 0 0 0 2 2 1 0 0 2 0 2 1 1 0 0 0 0 0 2 0 0 1 0 1 0 0 1 1 0 0 2 0 0 1 2 0 0 2 0 1 1 1 0 2 2 0 2 0 1 1 0 1 1 1 1 2 1 1 1 2 2 1 1 0 0 1 0 0 2 0 1 0 0 2 2 2 0 1 0 0 1 0 2 0 0 0 0 2 1 2 1 0 1 2 1 1 0 0 1 0 0 0 0 1 1 2 0 0 2 0 0 0 1 1 1 1 1 0 0 1 0 1 1 1 1 1 1 2 2 0 1 0 0 2 2 0 1 1 0 0 0 0 1 1 0 1 1 1 1 1 1 0 0 0 0 0 0 0 1 0 2 0 0 1 1 1 1 1 0 0 0 1 1 1 0 0 1 1 0 1 1 1 0 1 0 1 0 2 1 0 2 2 1 0 0 0 2 0 0 2 0 1 0 1 0 0 0 0 1 1 1 1 0 1 0 0 0 0 0 2 1 1 1 1 0 1 0 0 0 0 0 1 1 1 2 0 2 2 2 1 1 0 1 1 1 0 0 0 0 0 2 1 0 0 1 0 1 1 0 1 0 0 0 1 2 0 0 0 2 0 0 0 1 0 1 0 1 1 0 0 0 0 0 2 0 1 1 0 2 0 0 2 0 0 0 2 0 2 1 2 1 0 2 1 0 1 1 1 0 1 1 1 0 0 2 0 0 0 0 0 2 0 2 2 0 0 0 0 0 0 0 0 0 0 0 0 0 0 0 0 1 0 1 2 2 0 0 0 1 0 0 1 2 0 0 0 0 0 1 0 0 0 0 0 1 0 0 1 2 0 0 2 0 1 0 1 0 0 0 0 0 0 0 0 1 0 0 0 0 1 1 0 2 1 0 0 1 1 0 1 0 0 2 1 2 0 1 0 0 0 0 0 0 0 0 1 0 1 0 2 1 1 1 2 2 1 0 0 1 1 1 2 0 0 1 1 1 0 0 1 0 1 1 0 0 0 1 0 0 1 2 1 1 2 0 2 0 0 0 1 0 0 0 2 1 1 0 1 0 0 1 2 2 2 0 0 0 0 0 0 0 0 0 1 1 0 1 0 1 0 0 2 0 0 0 0 1 1 0 0 0 0 1 0 1 1 0 1 0 0 0 0 1 0 0 1 1 1 0 0 1 1 0 0 0 0 0 0 2 1 1 0 2 0 1 0 2 0 1 0 0 1 0 0 0 0 2 1 0 0 0 2 0 1 0 2 0 2 1 0 0 0 0 1 0 0 1 0 1 2 1 0 1 0 0 1 0 0 1 0 1 1 0 2 1 0 1 1 0 1 2 1 1 2 0 0 0 0 2 0 0 1 1 1 1 0 0 1 0 0 0 0 0 1 1 0 2 1 0 2 0 0 0 0 0 0 0 1 1 0 1 2 1 0 1 0 1 0 1 1 1 2 0 0 2 2 0 1 0 0 0 0 0 2 0 2 2 2 1 2 2 1 2 0 0 0 0 2 1 1 2 2 1 1 0 2 0 0 0 0 1 2 2 0 1 1 0 0 2 0 0 0 2 1 1 1 2 0 0 1 1 1 0 0 1 1 0 0 1 1 1 1 0 0 0 0 1 0 0 2 1 0 2 2 2 1 0 0 0 0 2 0 0 0 0 0 0 0 0 0 0 1 0 0 2 0 0 0 0 0 0 0 0 1 0 1 1 0 0 0 0 0 0 0 0 0 0 0
101 0 0 0 0 0 0 2 1 1 0 0 1 1 1 1 0 2 0 0 0 2 1 2 2 0 0 0 2 1 1 0 2 1 0 1 1 1 0 0 0 2 0 0 2 0 0 0 0 0 0 0 0 1 1 1 0 0 0 2 0 1 0 1 1 1 1 1 0 0 0 1 1 2 1 2 2 2 1 0 0 0 1 1 2 1 1 1 1 1 1 0 0 1 0 0 0 0 0 1 0 1 0 1 1 1 2 0 1 1 0 1 1 2 1 2 2 0 1 0 0 1 2 2 0 1 0 0 0 0 1 1 0 1 1 0 1 0 0 1 1 1 1 0 0 0 0 0 1 1 0 0 0 0 0 0 1 2 0 0 0 1 1 2 1 2 1 0 1 1 0 2 1 2 2 1 0 1 0 0 0 0 0 1 1 1 0 0 0 1 0 2 0 2 2 0 0 0 0 2 0 0 0 0 0 1 1 1 2 0 1 0 1 1 0 2 0 1 1 0 1 2 1 1 0 1 1 0 0 0 0 0 0 0 0 0 0 2 2 0 0 0 1 0 2 2 2 0 0 0 0 0 0 0 0 1 1 0 0 0 0 0 1 1 1 0 1 0 2 0 1 1 1 1 0 0 0 0 2 0 0 0 1 1 0 2 0 1 1 1 0 1 2 2 2 0 2 1 0 1 0 0 0 2 0 0 0 2 0 2 0 2 0 0 1 0 1 0 1 0 0 1 1 0 0 0 1 2 0 1 0 2 0 0 0 0 0 2 0 2 0 1 2 0 0 0 1 0 1 0 2 0 0 1 0 1 1 0 0 0 0 0 1 0 1 0 0 2 2 0 1 1 0 0 1 1 2 2 0 0 1 2 2 2 0 1 1 1 1 0 0 0 2 0 1 2 1 0 0 0 0 0 0 1 0 1 0 1 1 1 1 1 0 0 0 1 1 1 0 1 0 2 0 0 1 2 1 0 0 0 0 1 1 0 2 1 0 0 0 0 2 0 1 0 0 1 1 2 0 0 0 1 0 2 0 0 0 1 1 1 1 0 0 0 1 2 1 2 2 0 2 2 2 0 0 0 0 0 2 1 0 0 0 0 0 2 2 0 1 0 0 0 0 1 2 0 0 1 2 1 1 1 1 1 0 0 1 0 0 2 0 0 0 0 0 0 0 2 0 1 1 1 1 0 0 1 0 0 0 2 1 0 1 0 0 0 1 0 2 1 1 1 0 2 2 1 0 1 1 0 0 0 0 0 2 0 0 0 0 0 0 0 0 0 0 0 1 1 1 0 0 1 1 0 0 1 2 1 1 1 0 0 1 0 0 1 1 1 1 1 0 0 1 0 1 0 0 1 1 0 1 0 2 0 0 2 0 1 0 1 0 0 0 0 0 0 0 1 0 0 1 0 0 0 0 1 1 0 0 0 1 1 2 2 0 0 2 1 1 1 0 0 0 1 2 1 2 2 0 0 2 1 2 0 0 0 1 1 1 0 0 0 0 1 2 2 0 0 1 1 1 0 0 1 0 0 0 1 2 2 1 0 1 1 1 2 0 1 1 1 0 0 0 2 0 0 0 2 1 1 0 0 0 0 0 2 2 1 0 0 0 1 0 1 1 0 0 2 1 0 0 0 0 0 0 1 1 0 2 1 1 1 0 0 0 0 0 0 0 0 0 0 0 0 0 0 1 0 0 0 0 0 0 0 1 1 0 0 0 0 0 0 2 1 0 1 1 1 0 1 1 0 1 1 1 1 1 0 0 1 0 0 0 1 2 0 2 2 1 2 0 1 2 1 2 0 2 1 1 0 0 0 1 2 1 1 1 0 0 1 1 1 1 1 1 1 1 1 2 0 1 2 0 0 1 1 0 1 1 0 1 0 2 0 0 0 0 1 1 0 0 0 1 0 0 1 1 1 1 1 1 0 0 1 1 0 1 0 0 0 0 0 0 0 0 1 1 0 1 0 0 0 1 0 1 0 0 1 2 2 2 2 0 0 0 1 0 2 1 0 0 2 0 0 1 1 2 0 0 1 0 2 2 2 2 0 1 0 0 1 0 0 1 0 1 1 1 0 1 1 0 0 2 1 0 0 0 0 1 2 2 0 0 1 0 0 1 0 0 0 0 0 2 1 1 0 0 0 0 0 1 0 0 2 1 0 2 2 0 0 0 2 0 1 0 0 1 0 0 1 2 0 0 0 0 1 0 0 2 0 0 0 1 1 0 0 0 2 0 2 1 0 0 1 1 0 1 0 0 0 1 1
102 0 0 0 0 0 0 1 0 0 0 1 0 0 0 0 0 2 2 0 0 1 0 1 1 1 1 0 2 2 2 0 1 0 2 0 2 1 0 0 1 0 0 0 2 0 0 0 0 0 0 0 0 0 2 2 0 1 2 0 1 1 0 2 0 0 2 1 0 0 0 1 2 2 2 2 2 0 0 0 0 0 1 2 1 1 1 1 2 2 2 2 0 1 0 0 0 2 2 2 1 0 0 2 0 0 2 2 2 0 0 2 0 1 0 1 1 0 1 2 2 0 2 1 1 1 1 0 2 1 0 1 0 0 0 0 0 0 0 0 1 1 0 0 0 0 0 0 0 1 0 0 1 1 2 0 0 1 0 0 0 0 2 2 2 2 1 0 1 1 0 2 0 0 1 0 0 0 1 1 0 1 0 2 0 1 1 2 0 0 0 2 1 1 2 1 1 0 0 1 0 1 0 1 1 0 2 1 1 0 2 0 2 0 0 2 0 0 0 0 0 0 0 0 0 0 0 1 1 0 0 1 0 0 0 0 0 2 2 0 0 0 2 0 1 0 0 0 0 0 0 0 1 0 0 1 1 1 0 0 0 0 1 0 0 0 0 0 2 0 1 0 0 1 0 0 0 2 2 0 2 0 1 1 1 0 0 2 1 2 0 1 0 2 2 2 0 0 0 1 0 1 2 0 0 0 1 2 0 0 0 1 0 1 2 0 1 0 0 0 1 1 0 1 2 0 1 0 1 1 0 0 1 0 0 0 0 0 1 1 0 1 2 0 0 0 1 0 2 2 1 0 0 0 0 2 0 1 0 2 0 2 2 0 2 0 1 1 1 0 1 1 0 0 0 0 1 1 0 2 1 1 1 1 0 1 1 0 0 1 0 0 0 0 2 1 1 0 1 2 1 2 0 2 0 1 0 0 0 2 0 0 0 1 1 2 0 0 0 0 0 1 0 0 1 2 1 0 0 1 1 1 1 0 1 1 0 1 0 0 0 0 2 1 1 2 1 0 0 0 0 0 0 2 2 2 2 2 2 1 1 0 0 0 0 1 1 2 0 2 1 2 2 1 1 1 0 0 2 2 1 0 1 0 2 0 0 0 2 0 2 2 0 2 0 0 0 1 1 0 1 0 2 0 0 0 2 0 0 1 0 0 0 0 0 0 0 2 0 0 0 2 1 0 0 1 1 1 0 1 1 1 1 0 0 1 1 1 1 0 1 2 0 2 2 1 0 0 2 0 0 0 0 0 1 1 0 1 0 1 1 0 1 0 1 1 1 1 1 1 0 0 2 0 0 1 2 0 0 2 0 0 1 0 0 1 1 0 1 1 0 0 0 0 0 1 0 0 0 0 0 2 1 0 0 1 0 1 0 2 0 0 0 2 1 1 0 1 0 0 1 0 0 0 0 1 0 2 0 0 0 0 0 2 0 0 2 0 2 0 1 1 0 1 2 2 2 0 0 0 2 0 1 1 0 0 2 2 2 0 0 0 1 1 1 1 0 2 0 1 0 0 1 0 1 0 0 0 1 1 0 2 0 2 2 2 1 1 2 0 1 1 0 1 0 0 0 2 1 1 0 0 0 1 1 2 2 0 0 0 1 1 1 0 0 1 1 0 0 0 0 0 0 1 1 2 1 0 0 0 1 1 0 0 0 1 0 0 0 0 0 1 0 0 0 0 0 1 0 0 0 0 0 1 0 0 0 0 0 0 0 0 1 0 0 0 2 1 0 2 1 0 0 0 0 0 1 0 0 1 1 1 1 0 0 2 0 1 0 2 0 2 2 1 1 1 0 1 0 0 1 0 1 1 1 1 2 0 0 2 0 0 1 1 1 2 2 0 2 0 2 2 0 1 2 1 1 0 1 0 0 1 1 1 0 1 0 0 0 0 0 1 2 0 0 2 2 0 0 0 2 0 0 2 0 0 0 0 1 1 0 2 0 0 0 1 2 0 1 0 0 0 1 0 1 0 0 1 2 2 0 1 1 0 0 1 0 2 1 0 0 1 1 0 1 1 2 0 0 0 0 2 2 1 2 1 1 0 0 0 0 0 0 0 0 1 2 0 1 1 1 0 1 1 1 2 2 2 0 0 2 1 0 1 0 0 0 2 0 0 0 0 2 1 1 1 1 0 0 0 2 0 1 0 0 0 1 2 0 0 0 1 0 0 0 0 0 0 0 0 1 0 0 1 0 1 0 1 1 0 0 1 1 1 0 0 1 0 0 2 0 0 0 0 0 0 0 0 1 0 0 1
103 1 0 0 0 2 2 1 0 1 1 1 0 1 0 0 0 0 0 1 1 1 0 2 2 0 1 0 2 2 2 1 1 0 1 1 1 0 0 0 1 0 0 0 2 0 0 0 1 0 0 0 1 1 0 2 0 1 0 1 1 1 1 1 0 0 1 0 0 0 0 1 2 2 2 2 2 0 0 0 0 0 1 1 2 0 0 0 2 2 0 1 1 2 0 0 0 0 0 1 0 2 0 0 2 1 2 1 1 1 1 2 1 1 1 1 1 0 2 1 1 0 2 0 1 1 1 0 1 0 0 0 0 0 0 0 0 0 0 2 1 1 0 0 1 0 0 0 0 1 0 0 0 0 1 0 0 2 0 0 0 0 1 2 1 2 2 0 1 1 0 2 0 2 2 1 0 0 0 1 0 1 0 1 0 1 1 1 0 1 0 2 0 1 1 0 0 0 0 0 0 0 1 2 2 1 2 1 1 0 0 0 1 0 1 1 0 1 1 0 0 0 0 0 0 2 1 0 0 0 0 0 0 0 0 1 0 2 2 0 0 1 2 0 1 0 1 1 1 1 1 1 0 0 0 2 1 0 0 0 0 0 0 0 1 0 1 0 2 0 0 1 0 1 0 0 1 1 1 1 1 1 1 1 1 1 1 2 0 2 0 1 2 2 2 0 2 0 0 1 0 1 2 0 0 1 1 2 0 0 0 0 0 0 1 0 1 1 0 0 0 1 1 1 1 0 0 1 1 2 0 1 0 0 0 0 0 2 1 0 0 0 2 0 0 0 2 1 1 1 1 0 0 0 2 0 2 0 0 0 0 0 1 0 1 0 0 1 1 0 1 1 0 0 0 0 1 1 0 1 2 0 1 1 0 1 1 0 0 1 0 0 0 0 2 0 0 2 0 0 0 1 0 2 0 0 0 0 1 2 0 1 0 0 0 1 0 0 0 0 0 2 0 0 1 2 0 1 1 0 1 1 1 1 1 1 0 1 0 1 1 0 2 0 0 1 0 0 1 0 0 0 0 2 0 0 0 1 1 0 0 0 0 0 0 0 0 1 2 1 2 2 1 1 2 0 2 0 2 1 2 0 0 0 1 2 1 1 2 1 1 2 1 1 1 0 0 1 1 0 0 0 2 1 0 1 2 0 0 1 0 0 0 0 0 0 0 2 0 1 1 1 1 1 1 1 1 0 0 2 1 1 1 0 0 1 0 0 0 0 1 2 0 1 1 0 0 0 2 0 0 0 0 0 1 1 0 1 0 0 0 0 0 0 0 0 1 0 0 0 1 1 1 0 0 1 2 0 0 2 0 0 1 0 0 1 1 0 1 0 0 0 1 1 0 1 0 0 1 0 0 1 0 0 1 0 1 1 0 2 0 0 0 1 0 0 0 0 1 1 0 0 0 1 1 0 0 1 0 0 1 1 0 2 0 0 2 2 2 0 1 2 0 1 2 1 1 1 0 0 1 1 1 1 0 0 2 2 2 0 0 0 2 1 1 2 0 1 0 0 0 1 0 0 0 0 1 0 0 0 0 0 0 1 1 1 1 1 1 1 0 0 0 0 0 0 0 2 1 1 1 0 0 1 1 2 0 1 1 0 0 0 0 1 0 1 0 2 1 1 0 1 1 0 0 2 0 0 0 0 1 1 0 0 0 0 2 0 0 1 0 1 0 0 0 0 0 0 0 0 0 0 0 0 1 1 1 0 0 0 0 1 2 0 1 0 2 2 0 2 0 1 0 0 0 0 1 0 1 2 1 1 1 1 1 1 1 2 0 2 0 2 2 0 2 0 2 0 0 1 1 0 1 2 1 0 1 0 0 2 0 0 1 1 1 2 2 0 2 0 1 2 0 0 0 1 0 0 1 1 0 1 1 0 0 1 0 0 1 1 1 1 0 0 0 0 0 2 1 1 1 0 0 2 0 0 0 1 0 0 0 2 0 0 0 1 2 0 1 0 1 1 2 0 2 0 0 1 2 1 0 0 0 0 0 0 1 0 1 0 0 2 1 0 2 2 2 0 0 0 0 2 0 1 2 2 0 1 1 2 1 0 1 0 2 0 0 0 2 2 0 0 2 0 1 2 1 1 0 0 1 0 0 2 0 0 0 1 0 0 0 0 2 2 2 1 1 0 0 1 1 0 2 0 0 0 0 1 0 0 0 0 0 0 1 1 1 1 1 2 0 1 0 0 2 0 1 1 0 0 0 2 1 1 0 0 0 2 1 2 1 1 0 0 0 0 0 0 0 0 1 1
104 0 0 0 0 0 0 1 0 1 0 0 0 0 0 0 0 1 1 1 1 1 1 0 1 1 1 0 1 2 1 0 0 1 0 1 2 2 0 0 1 1 0 1 1 1 1 0 0 0 0 0 1 1 1 1 1 1 2 0 1 1 1 0 0 0 2 0 0 1 1 1 1 2 1 2 1 0 0 0 0 0 0 0 2 0 0 0 1 1 0 0 1 1 0 0 0 0 0 1 0 1 0 1 1 1 2 1 1 1 1 2 1 2 2 2 2 0 2 1 1 1 2 2 0 2 0 0 1 1 0 0 0 0 0 0 0 0 0 0 0 2 0 0 0 0 0 1 1 1 0 0 0 0 1 0 0 2 0 0 1 1 2 2 1 1 1 1 1 0 0 2 0 1 2 2 1 1 0 1 0 1 0 0 0 0 0 0 0 2 0 2 0 1 2 0 0 0 0 1 0 0 0 1 1 0 2 2 0 0 2 0 2 1 0 2 1 0 1 0 0 0 1 0 0 1 1 1 1 2 1 0 0 0 0 0 0 2 2 0 0 0 1 0 2 0 0 0 0 0 0 0 1 0 0 0 0 2 1 1 0 1 0 0 0 0 1 0 2 0 0 2 0 1 0 0 1 0 2 0 0 0 1 2 0 0 0 1 1 2 1 0 0 2 1 2 0 0 0 2 0 0 2 0 1 0 0 2 2 2 0 1 0 1 0 0 2 1 0 1 0 0 1 1 0 0 0 1 0 0 0 2 1 0 0 0 0 1 1 1 0 0 2 0 1 0 2 0 1 2 1 0 0 0 2 0 1 0 0 1 1 2 1 1 0 0 1 2 2 0 1 1 0 0 1 0 0 2 0 1 1 1 2 1 0 0 0 0 0 0 0 0 1 0 2 0 0 1 0 0 0 1 0 0 0 2 0 1 0 1 1 0 0 0 0 2 1 1 0 0 0 0 1 2 0 2 0 0 0 0 1 1 0 2 0 1 0 0 0 0 1 0 1 1 1 1 0 1 0 0 0 0 0 1 2 1 2 2 2 1 1 0 0 0 0 0 0 0 2 0 0 0 1 2 1 0 1 0 2 0 0 0 0 0 2 0 0 0 2 0 2 2 0 2 1 0 1 1 1 2 2 1 2 0 0 0 1 0 0 1 0 0 0 0 0 0 0 2 0 1 1 1 1 0 0 1 1 0 1 2 0 1 2 2 0 0 1 2 2 0 2 2 0 0 0 0 0 1 1 0 0 0 0 0 1 1 0 0 0 0 0 0 1 0 1 1 1 0 0 1 0 0 1 0 0 1 2 1 1 2 0 0 0 0 0 0 0 0 0 0 1 1 1 0 0 0 0 0 0 0 0 2 1 0 0 1 0 2 0 2 0 0 0 2 0 0 0 0 0 1 1 1 0 1 1 1 1 1 0 0 1 1 0 0 0 2 2 1 2 0 1 1 0 0 1 1 1 1 0 0 0 1 0 2 1 1 2 1 1 0 0 0 1 2 2 2 0 1 1 0 0 1 0 1 0 0 0 1 1 1 1 1 1 2 1 1 1 1 1 0 0 0 1 2 1 0 0 2 2 2 0 2 0 1 0 2 1 2 0 0 0 0 1 0 0 0 1 2 0 0 0 0 1 0 0 0 2 1 2 2 2 2 0 0 0 0 1 0 0 0 0 0 0 0 0 0 2 1 0 1 1 1 0 0 0 0 2 0 1 0 0 0 2 1 0 0 2 0 0 2 0 0 0 0 0 1 0 0 2 2 1 0 2 0 0 0 0 2 2 2 0 0 2 1 1 1 0 0 0 0 0 0 0 2 1 0 2 0 0 2 1 1 1 1 1 2 2 0 2 0 1 1 0 0 2 0 0 2 1 0 1 0 2 0 0 1 1 0 0 0 0 0 0 0 0 0 0 0 0 0 2 0 0 2 0 0 1 1 0 0 0 2 0 0 1 0 1 0 2 0 2 0 1 0 2 0 1 0 2 2 2 2 0 0 0 0 0 2 0 1 1 1 0 0 0 0 2 0 0 1 0 1 2 1 2 1 1 1 0 0 0 0 1 0 2 0 0 0 0 0 0 0 1 0 0 0 1 1 0 0 1 0 0 0 0 0 0 0 0 1 0 0 2 1 1 1 0 0 0 0 1 0 1 1 1 0 1 2 0 0 0 1 0 0 0 1 0 0 0 0 2 0 1 0 0 0 0 1 0 0 0 2 1 1 0 0 1 0 1 2 0 0 0 0 2 0 0 0 0 1 0 0
105 0 0 0 1 1 1 0 0 1 0 0 1 1 1 1 0 1 1 1 1 2 0 2 2 1 0 0 1 1 0 1 2 2 0 1 1 0 0 0 0 0 0 0 0 0 0 0 0 0 0 0 0 0 2 2 0 1 0 0 0 0 0 1 0 0 1 0 0 0 0 0 1 2 1 2 2 1 1 0 0 0 0 0 2 0 0 1 2 2 1 1 1 2 0 0 1 1 1 2 0 0 0 0 2 2 1 1 1 1 0 2 0 0 0 1 0 1 1 0 1 2 2 1 1 1 1 0 0 0 0 0 1 1 0 0 1 0 0 2 1 2 0 0 0 1 0 0 0 1 0 0 0 0 0 0 0 2 0 0 0 1 1 2 0 2 1 1 1 0 0 2 0 2 1 1 0 0 0 1 0 0 0 0 0 0 0 2 0 0 0 2 0 0 1 0 0 0 0 2 0 0 0 1 1 0 2 0 1 0 2 0 1 0 0 2 2 0 2 1 1 1 0 0 0 0 0 0 0 0 0 0 0 0 1 1 0 2 2 0 0 1 2 0 1 0 0 0 1 1 1 1 1 1 1 2 0 2 1 1 0 1 1 1 1 0 0 1 1 0 0 2 0 2 0 0 1 1 0 0 0 1 2 2 0 0 1 1 0 2 1 1 1 2 1 1 1 1 1 1 0 0 1 1 0 0 0 2 2 2 0 1 0 0 0 0 1 1 0 0 0 1 2 0 2 0 1 2 1 1 0 1 0 0 0 0 0 0 2 1 2 1 2 0 1 0 1 1 1 1 0 1 0 0 1 1 0 0 0 1 1 2 1 0 1 0 1 2 2 0 0 0 2 1 1 0 2 1 1 2 2 1 1 1 0 1 1 0 0 1 0 0 2 1 2 0 2 0 1 0 0 1 0 1 1 1 0 1 0 0 1 1 0 1 1 2 1 0 1 0 1 1 0 0 0 2 1 0 0 0 1 0 0 2 0 1 0 0 0 0 0 0 1 1 1 2 1 1 0 0 0 0 0 2 1 1 1 2 1 1 2 0 0 0 0 2 2 2 1 2 2 2 2 0 1 1 0 0 2 0 0 0 1 0 2 0 0 0 2 1 2 1 0 2 1 0 0 1 2 1 1 1 2 0 0 0 1 1 0 1 0 1 1 1 0 0 0 2 0 1 1 1 2 0 1 2 0 0 1 2 0 1 1 0 0 1 0 0 1 0 2 2 0 1 2 0 0 1 1 0 0 2 0 0 2 0 0 1 0 1 1 0 1 0 0 0 1 2 2 0 1 1 0 0 0 0 1 1 1 2 0 0 1 0 0 1 0 0 0 0 0 0 1 2 0 0 0 1 2 0 0 0 1 1 1 1 0 0 1 0 1 0 0 1 1 2 1 0 0 0 0 0 0 0 0 0 2 1 0 0 2 2 0 2 0 1 2 0 2 0 2 1 0 0 2 1 1 2 0 0 0 1 0 1 0 0 1 2 1 0 0 0 1 0 1 1 0 1 0 0 0 1 0 0 0 0 0 1 1 1 2 1 0 1 1 1 0 2 1 1 0 0 1 2 0 0 0 1 1 1 0 2 0 2 1 2 1 1 1 0 0 0 0 1 0 1 0 2 2 0 0 0 1 0 0 1 1 0 1 1 0 1 0 0 0 0 2 0 0 1 0 0 0 1 0 0 1 0 0 0 0 0 0 0 1 0 2 0 0 1 0 0 2 2 0 1 2 1 0 1 1 1 1 0 0 0 1 0 0 2 0 0 0 0 1 1 1 2 2 1 1 0 2 2 2 0 2 0 0 1 1 0 1 2 1 0 1 0 2 1 0 0 1 1 1 2 2 0 2 0 1 1 0 0 2 0 0 1 1 0 0 2 2 0 0 0 0 0 0 0 0 0 0 0 0 0 0 1 0 0 2 0 0 2 0 0 0 0 0 0 0 1 1 0 1 1 2 0 1 0 0 0 1 1 2 1 0 1 2 1 1 1 1 0 0 1 0 0 1 0 0 2 1 0 2 2 2 0 0 1 0 1 1 1 2 1 1 0 0 1 0 0 1 1 1 1 2 0 1 1 0 0 2 2 0 1 1 0 1 1 2 1 0 2 0 0 0 2 0 0 0 0 1 1 1 1 0 1 0 0 1 0 0 1 1 0 1 1 0 1 1 0 0 0 1 0 1 0 0 1 0 0 0 1 0 1 0 1 1 1 0 1 0 0 0 0 0 0 0 2 1 0 0 1 2 0 0 0 2 0 0 0
106 1 0 0 0 0 0 1 0 1 1 1 1 1 1 1 0 0 0 2 1 1 0 0 0 0 1 0 2 2 1 1 1 1 2 0 2 1 0 0 2 0 0 0 0 1 1 0 0 1 1 0 0 0 1 2 0 0 0 1 1 2 0 0 0 1 2 0 0 0 0 0 2 1 1 1 1 2 2 0 1 0 0 0 1 0 0 1 2 2 1 1 2 1 0 0 0 0 0 1 1 1 1 0 1 1 1 2 2 0 0 2 0 1 0 1 1 0 1 1 2 1 2 1 1 0 1 2 2 2 0 0 0 1 1 1 1 0 0 1 0 2 0 0 0 0 1 0 1 1 0 1 0 0 1 0 0 1 0 0 0 1 2 2 1 1 0 1 1 0 1 1 1 2 2 1 0 0 0 0 0 0 0 1 0 0 0 1 0 1 0 2 0 1 1 0 0 0 0 0 0 1 1 1 1 0 2 1 1 0 2 1 1 0 0 2 1 2 0 0 0 0 0 0 0 1 0 0 0 1 0 0 2 1 1 2 0 2 2 0 0 0 1 0 2 0 1 0 0 0 0 0 1 0 0 0 0 1 0 0 0 0 0 0 1 0 1 0 1 0 1 2 0 2 0 0 0 2 1 0 1 1 1 2 0 0 0 1 0 1 0 0 2 2 2 0 1 1 0 1 0 1 2 0 1 1 1 1 1 1 1 1 0 0 1 1 2 1 0 0 0 1 1 0 1 0 1 1 0 0 0 1 0 0 0 1 1 1 2 0 0 0 1 0 0 0 2 0 0 1 1 1 0 0 1 1 0 0 0 1 1 2 2 1 2 0 0 2 2 0 2 2 0 1 0 0 1 2 0 1 1 2 0 0 1 0 0 0 0 1 0 0 1 0 2 0 1 0 1 0 0 0 0 0 0 0 1 0 0 1 0 1 0 2 2 2 0 1 0 1 0 1 1 1 0 1 0 1 1 0 2 1 0 2 0 1 0 0 0 0 2 0 2 1 1 1 0 2 0 0 0 1 0 2 1 1 2 2 2 0 1 0 0 0 0 1 1 2 2 0 1 1 1 1 0 0 0 1 2 1 0 0 0 0 2 1 0 0 2 2 0 2 0 2 1 0 0 1 1 0 0 0 1 1 0 0 1 1 0 1 1 0 0 0 1 0 0 1 0 2 1 0 2 0 1 1 1 1 0 2 0 1 0 0 1 0 1 1 0 2 1 1 0 2 2 2 2 1 1 0 0 0 0 0 2 1 0 0 0 0 0 0 1 1 1 1 0 0 0 0 0 0 0 0 1 0 2 2 1 2 0 0 0 0 0 0 0 1 1 1 0 0 2 1 0 0 0 0 0 0 0 1 1 0 0 0 0 1 0 2 0 0 0 0 0 0 0 0 1 0 0 0 0 0 0 1 1 1 0 0 1 1 1 0 1 1 1 1 2 0 0 1 0 1 2 2 2 2 0 0 1 1 0 1 0 0 1 2 2 0 0 0 0 1 0 1 0 1 0 2 1 0 0 1 1 0 0 1 1 1 2 0 1 1 0 1 1 0 2 0 0 0 0 1 0 0 0 2 2 2 0 1 0 1 1 2 1 1 0 0 0 0 0 0 0 0 1 2 0 0 0 0 0 1 1 2 1 0 1 1 1 1 0 0 0 0 1 0 1 1 0 1 0 0 0 0 0 0 0 0 0 0 1 0 1 1 0 0 0 0 1 1 2 1 0 1 1 1 0 2 1 1 0 1 1 0 1 0 1 1 1 1 2 0 0 0 0 2 0 2 0 2 2 0 0 0 0 1 0 1 2 0 1 2 0 1 1 1 0 1 0 0 2 0 1 2 2 1 0 0 0 0 0 0 2 1 0 1 0 0 0 0 2 0 0 0 0 0 0 0 0 0 2 0 1 1 2 0 0 0 2 0 0 1 1 0 1 0 0 0 0 1 1 0 1 0 0 0 2 0 1 0 1 1 1 1 0 0 2 1 1 1 0 0 0 0 1 2 0 2 2 0 1 0 2 2 2 0 0 0 0 2 2 1 2 2 0 1 0 0 0 0 0 0 2 0 0 2 2 0 1 1 2 1 0 2 1 0 1 1 2 0 0 1 1 0 0 1 0 0 0 0 2 1 1 1 1 0 0 0 0 1 2 0 0 0 0 2 0 0 0 0 0 0 1 1 1 0 0 1 1 0 0 0 0 1 0 0 2 0 0 0 0 0 0 0 0 2 1 2 1 1 0 0 0 0 0 0 0 0 0 0
107 1 0 0 0 1 1 1 1 2 0 0 0 0 0 0 0 1 1 0 0 2 0 1 1 2 2 1 2 2 1 1 2 2 1 0 2 2 1 1 0 1 0 0 1 0 0 0 1 0 0 0 0 0 2 2 0 1 1 2 0 1 1 0 0 0 1 0 0 0 0 0 2 2 2 2 2 0 0 0 0 0 0 0 2 0 0 0 2 2 0 1 1 0 0 0 0 0 0 1 0 0 0 1 1 1 1 1 1 1 1 2 0 0 1 1 1 0 1 1 1 0 1 0 1 0 1 1 2 2 0 0 0 0 1 0 1 0 0 0 1 1 0 0 0 0 0 0 0 0 0 0 0 0 0 0 0 0 1 1 0 0 1 2 0 2 2 0 0 1 1 1 0 2 2 2 0 0 0 1 0 1 1 2 0 1 2 2 0 0 1 1 0 0 1 1 1 1 0 0 0 0 0 1 1 2 1 0 1 0 1 0 2 0 0 2 1 1 0 0 1 1 0 0 0 0 0 0 0 2 1 0 0 0 0 0 0 2 2 0 0 1 2 1 1 0 0 0 1 0 0 0 1 1 1 2 1 1 0 0 0 0 0 0 1 1 0 1 1 0 0 2 0 1 0 0 0 2 2 0 2 0 2 2 0 0 2 2 1 2 0 0 1 2 2 1 0 1 0 1 0 0 1 1 0 0 1 0 1 1 0 1 0 0 1 0 1 0 1 0 0 1 2 2 2 0 2 2 1 1 0 0 0 0 0 0 0 0 2 1 1 1 2 0 0 0 2 0 0 1 1 1 0 1 1 0 1 0 0 2 0 2 1 1 1 1 0 2 2 0 1 1 1 1 1 1 1 2 1 1 1 1 0 0 1 1 0 0 0 1 0 1 0 0 2 0 0 2 0 0 0 1 0 0 0 1 0 1 0 2 0 1 0 1 1 2 1 1 0 0 0 0 2 0 2 2 2 0 0 1 2 2 0 0 1 0 0 1 0 0 2 0 1 0 0 2 0 0 0 0 0 0 0 2 1 0 1 2 2 2 2 0 0 0 0 1 1 0 2 0 1 1 2 2 1 1 0 2 2 0 0 0 0 0 1 1 1 0 1 1 0 1 1 1 1 0 0 0 2 0 0 0 2 0 1 1 1 1 0 1 0 0 0 1 0 0 0 1 0 2 2 0 2 0 0 2 0 1 0 1 1 0 0 0 1 0 1 1 2 1 1 1 0 1 2 2 1 2 0 0 0 1 0 0 2 0 0 1 0 1 1 0 1 1 0 0 0 1 1 0 0 1 1 0 0 1 2 1 1 2 0 0 0 0 1 0 0 0 0 0 0 0 1 1 0 1 1 1 1 0 1 0 1 0 1 0 1 2 0 2 0 0 0 0 0 0 0 0 1 0 0 0 0 0 0 1 0 0 0 0 1 1 0 2 0 0 2 1 2 0 2 1 0 1 2 2 2 2 0 0 0 2 1 0 0 0 1 2 2 0 0 0 1 0 1 1 0 1 1 0 0 0 0 0 1 1 1 1 1 1 2 0 0 0 0 0 1 2 1 0 2 2 0 2 0 0 0 2 0 1 1 0 0 0 1 2 1 1 0 0 0 0 0 1 1 1 0 2 0 0 0 0 1 0 0 0 2 0 0 0 0 0 0 1 0 1 0 0 1 2 1 1 0 1 0 0 1 1 0 0 0 0 0 1 0 0 0 0 0 0 0 0 2 1 0 0 2 1 0 1 1 1 1 0 0 0 0 0 1 0 2 2 0 1 1 1 1 1 1 2 0 1 2 1 1 1 1 1 0 0 1 0 0 2 0 0 1 0 0 2 1 1 2 0 2 2 1 1 1 0 0 0 0 0 2 1 0 2 0 0 0 0 2 0 0 0 0 0 1 0 0 0 1 0 0 1 1 0 0 0 2 0 0 1 0 0 1 0 0 0 0 0 0 0 0 0 1 0 2 0 1 0 2 0 2 0 0 1 2 2 1 1 0 0 0 0 0 0 0 1 1 1 1 0 2 2 2 0 1 0 0 1 2 2 2 0 0 1 0 1 0 0 0 0 0 1 1 2 2 2 0 1 2 2 1 1 0 1 0 0 1 0 0 0 0 1 1 1 0 0 0 0 0 0 0 2 0 0 0 0 2 0 1 1 1 1 2 2 0 0 0 0 0 0 0 0 2 0 0 0 1 0 1 0 1 0 0 0 2 1 1 0 1 1 0 0 0 0 0 1 0 0 0 0 1 0 0 0 0 0 2 1
108 1 0 0 1 0 0 0 0 2 0 0 1 1 1 1 0 1 2 0 0 2 0 2 2 0 0 0 2 2 2 0 1 1 0 1 1 2 0 0 0 1 0 0 1 0 0 0 0 1 1 0 0 0 1 2 0 0 1 0 1 1 0 1 1 1 1 0 0 1 1 1 0 2 0 2 1 1 1 1 0 0 0 0 1 0 0 0 1 1 0 0 0 0 0 0 0 2 2 2 2 0 0 2 0 0 2 1 1 1 1 2 1 2 1 2 1 0 2 0 0 0 2 2 0 0 0 0 2 1 0 0 0 0 0 0 0 0 0 1 2 1 0 0 1 0 0 1 1 1 0 0 1 1 0 0 1 2 0 0 0 1 1 2 2 2 1 0 0 2 0 0 1 1 0 1 0 1 0 0 0 1 0 2 0 1 1 0 0 2 0 2 0 1 1 0 1 0 0 0 0 0 0 1 1 1 1 2 1 0 0 0 1 0 0 2 0 2 1 0 1 1 1 0 0 2 1 0 0 2 0 0 0 0 0 0 0 2 2 0 0 0 2 1 2 0 0 0 0 0 0 0 1 1 1 2 0 2 2 2 0 2 0 1 1 0 0 0 2 1 1 2 1 1 0 0 0 1 1 0 0 0 2 1 0 1 0 0 1 1 0 1 1 2 2 1 1 0 0 1 0 0 2 0 0 0 0 1 2 2 0 1 0 0 1 1 2 0 1 0 1 0 2 2 2 0 1 0 1 1 0 0 1 1 0 0 0 1 1 0 0 1 2 0 1 0 2 0 1 1 2 0 2 0 1 0 1 1 0 2 0 2 1 1 1 0 0 2 2 0 1 1 2 2 2 2 1 2 1 1 1 1 1 1 0 0 0 0 0 2 0 1 1 1 2 0 2 1 0 0 0 0 0 0 0 0 1 1 0 1 1 1 0 1 1 2 0 0 0 0 1 0 2 0 1 2 2 2 2 0 1 1 0 2 0 1 0 1 0 0 1 0 1 0 0 0 0 1 1 1 1 0 0 2 1 1 1 1 0 0 1 0 0 0 0 1 1 1 2 0 1 1 2 0 1 1 0 1 2 0 0 0 0 0 1 1 1 1 2 0 2 2 0 2 0 0 0 1 1 0 1 1 2 0 0 1 1 1 0 0 0 1 0 2 0 0 2 2 0 1 1 1 2 1 1 2 0 1 0 1 1 1 1 0 1 1 1 1 1 2 0 0 0 2 2 0 0 1 1 0 0 0 1 0 2 0 1 2 0 0 0 0 1 0 0 0 1 0 0 1 0 0 0 0 0 0 2 1 1 2 0 0 0 0 1 0 1 0 0 0 0 0 1 1 0 1 0 0 0 0 0 1 2 1 1 1 0 2 0 2 0 0 0 1 1 1 0 0 0 0 0 0 0 0 0 0 2 1 0 0 1 1 1 2 0 1 2 0 2 0 1 1 0 2 2 1 1 1 0 0 1 1 0 0 0 0 2 2 1 1 1 0 0 1 1 1 1 1 0 2 2 0 0 1 0 0 0 0 0 0 1 0 0 0 0 0 1 0 2 0 1 1 0 1 0 0 0 2 1 2 1 0 0 1 1 2 2 1 0 0 0 0 0 0 1 1 0 1 0 0 0 0 0 0 1 0 2 1 0 0 2 1 1 0 0 1 2 0 1 1 0 1 0 0 0 0 1 1 0 1 1 1 0 0 1 0 1 0 0 0 0 0 2 1 0 1 2 1 0 2 1 0 0 0 0 0 1 0 2 2 1 0 1 0 0 1 0 0 0 2 0 2 1 1 1 1 0 1 0 0 1 0 2 2 0 0 2 0 0 2 0 0 0 1 0 2 1 2 1 0 1 1 0 1 2 1 1 1 0 1 0 0 2 0 0 1 1 1 0 0 0 0 0 0 0 0 0 2 1 0 1 1 0 2 0 0 1 0 1 1 0 2 0 0 0 0 0 0 2 0 0 0 2 1 2 1 0 1 1 2 2 2 1 0 1 1 0 1 1 2 2 2 1 1 2 2 2 0 0 0 0 2 1 1 2 1 0 1 0 0 0 0 0 0 0 1 1 1 2 1 0 1 1 2 0 1 1 1 0 0 1 1 0 1 1 1 0 1 0 0 0 0 2 0 1 1 0 1 1 0 0 0 0 2 2 0 2 1 1 0 0 1 0 0 1 0 2 0 0 1 0 1 0 0 0 0 1 2 1 0 0 1 1 1 0 0 0 1 1 2 0 1 0 0 0 0 0 0 0 0 0 0
109 1 0 0 0 0 0 0 0 2 0 0 0 0 0 0 0 2 0 0 0 1 1 2 2 0 2 0 1 2 0 1 0 2 0 2 1 2 0 0 0 2 0 0 1 0 0 0 1 0 0 0 0 1 1 1 0 1 1 0 2 2 0 2 0 0 1 0 0 0 0 0 2 2 1 2 2 0 0 2 0 0 1 1 1 0 0 0 1 1 0 0 1 1 0 0 0 1 0 1 0 2 1 1 0 0 2 0 1 1 0 1 1 1 1 1 1 0 2 2 2 0 1 1 0 0 1 1 2 2 0 0 0 2 1 1 0 0 0 2 1 1 0 0 0 1 0 2 2 2 0 1 1 1 1 1 0 1 0 0 0 1 2 2 0 2 1 0 0 2 0 0 0 1 2 0 0 0 0 0 0 0 0 2 0 1 1 0 0 1 0 1 1 0 2 1 2 0 0 1 0 1 0 1 1 1 2 1 1 0 0 0 0 0 0 2 0 0 2 2 0 0 0 0 0 1 0 0 0 1 0 0 0 0 0 0 0 2 2 0 0 0 2 1 2 0 0 0 1 1 1 1 1 1 1 2 0 0 0 0 0 0 0 0 1 1 0 0 1 1 1 1 0 1 0 0 0 1 1 0 0 1 2 2 0 0 1 2 1 2 1 1 1 2 2 1 0 0 0 1 0 0 2 0 0 0 0 2 1 1 0 0 0 0 2 0 1 0 1 0 0 1 1 2 1 0 1 0 1 1 0 2 0 0 0 0 0 1 2 1 1 1 2 0 0 0 1 0 1 0 1 0 0 1 1 0 2 0 0 0 1 1 1 0 1 0 0 2 2 1 0 0 0 0 0 0 1 1 0 1 1 0 0 1 0 0 0 0 0 2 0 0 0 0 2 0 1 0 0 1 0 2 0 1 0 1 0 1 0 1 0 1 0 1 1 2 0 1 0 1 0 2 0 0 1 2 1 0 0 0 0 1 1 1 1 0 1 0 0 0 2 0 2 0 0 2 0 2 0 0 0 0 0 1 2 1 2 1 1 1 1 0 1 1 0 1 1 0 2 0 0 0 2 1 1 0 1 0 2 0 1 0 0 1 2 0 0 1 1 0 0 1 0 2 1 0 0 0 2 0 0 0 1 1 1 1 2 0 0 1 0 0 0 1 0 0 2 2 0 1 1 2 2 1 1 2 0 1 0 1 1 1 0 0 1 0 1 1 1 1 1 1 0 2 2 1 0 0 2 0 0 0 0 1 2 0 1 0 1 0 0 1 1 1 0 0 0 0 0 0 0 0 1 0 0 1 1 1 1 2 0 1 0 0 1 0 0 0 0 0 2 1 0 2 0 1 0 0 0 0 0 1 2 0 1 2 1 2 0 2 1 0 0 1 0 0 0 0 0 0 0 0 0 1 1 0 1 0 0 0 2 2 0 2 0 2 2 2 2 0 0 0 0 1 2 2 2 2 1 0 1 1 1 1 1 1 1 1 0 0 0 0 1 1 1 2 0 1 1 0 0 0 0 1 0 0 0 0 0 0 1 0 0 1 2 2 0 0 2 0 0 0 1 2 1 0 0 2 0 1 0 0 0 0 1 2 2 1 0 0 1 1 0 0 0 1 1 2 0 0 0 0 0 0 0 1 1 0 1 1 2 2 0 0 0 1 0 0 0 0 0 0 0 1 0 0 2 0 0 0 0 0 0 0 0 1 0 0 1 0 0 0 2 0 0 0 2 1 0 1 1 0 1 1 1 2 1 0 2 2 1 0 1 0 1 0 1 1 1 2 0 1 2 0 1 0 1 1 1 0 0 1 0 2 1 0 2 0 0 1 0 0 2 0 2 1 2 1 2 0 1 2 0 0 1 1 0 2 1 0 0 1 2 0 0 0 0 1 1 0 0 0 0 0 0 0 0 0 0 0 1 0 0 2 0 1 1 0 0 0 0 0 0 0 1 1 0 0 2 0 0 2 0 2 2 2 0 0 2 2 2 2 0 0 0 0 1 1 1 1 1 2 0 0 2 2 2 0 1 0 1 2 1 1 2 1 0 1 0 1 1 0 1 0 1 1 1 0 1 0 0 1 2 1 1 0 1 1 0 0 1 0 0 1 0 1 1 0 0 0 0 0 2 0 1 1 0 0 1 0 1 0 1 1 0 0 1 0 0 0 0 0 1 0 0 1 1 0 0 0 1 0 0 0 0 0 1 1 1 0 1 2 0 0 0 0 1 1 0 1 0 0 0 1 1 0 0 0 0 0 0 0
110 0 0 0 1 0 0 1 0 2 0 0 1 1 1 1 0 0 0 1 1 2 1 2 2 1 1 0 2 2 1 2 2 2 0 1 1 2 0 0 0 2 1 1 1 1 0 0 0 1 1 0 0 0 1 1 1 0 1 0 0 0 1 1 0 0 0 2 0 0 0 1 2 2 2 2 2 0 0 2 0 0 0 1 0 0 0 1 2 2 0 1 0 1 0 0 0 0 0 2 0 0 0 2 0 0 2 1 1 1 1 2 0 0 0 0 0 0 1 2 2 0 2 2 0 2 0 1 2 1 0 0 0 0 1 0 1 0 1 0 0 2 0 0 0 1 0 2 2 2 0 1 0 0 0 1 1 1 0 1 1 1 1 2 0 2 1 0 0 2 0 0 1 1 1 1 0 0 1 1 0 1 1 2 0 0 1 1 0 1 0 2 0 1 2 1 1 0 0 0 0 0 0 1 1 1 1 1 1 0 0 0 1 0 0 2 1 0 2 2 0 0 0 0 0 0 0 0 0 1 0 0 1 1 1 0 1 2 2 0 0 0 2 0 2 0 0 0 0 0 0 0 1 0 0 1 1 0 0 0 0 0 0 0 0 0 0 0 1 0 1 2 1 0 0 0 2 2 2 0 1 0 1 1 0 1 0 2 0 2 1 1 0 1 0 1 0 2 0 2 0 0 2 0 0 0 0 2 1 1 0 1 0 0 0 0 2 0 0 0 2 0 1 1 1 0 1 1 0 0 0 1 0 0 0 0 0 0 1 1 0 0 2 0 1 0 2 0 1 1 0 1 1 1 0 0 1 0 0 1 0 1 1 0 1 1 0 2 2 0 1 1 1 1 1 1 1 1 1 1 1 1 1 1 1 0 0 0 0 0 0 0 1 0 2 0 0 0 1 2 2 2 0 1 1 0 1 1 0 2 0 0 0 1 1 1 0 0 0 0 0 1 0 2 1 2 2 1 1 1 1 0 0 2 0 2 0 2 0 0 0 0 1 0 0 0 0 1 0 0 0 0 0 2 1 1 1 2 2 0 1 0 0 0 0 0 0 1 2 0 1 1 1 1 1 0 1 0 2 2 1 0 0 0 2 2 0 1 1 0 0 1 0 1 1 0 1 0 1 1 1 0 2 0 0 0 0 0 0 1 0 0 0 1 0 0 1 1 0 2 1 0 1 0 0 1 1 0 0 2 0 2 1 1 1 1 0 1 0 2 1 1 0 0 0 1 0 0 2 0 0 0 0 0 1 1 0 1 0 0 0 0 0 0 0 0 1 1 1 0 0 0 1 0 0 1 1 1 1 2 0 0 0 0 0 0 1 0 1 0 0 0 0 0 0 1 1 1 1 0 1 1 1 2 2 0 1 1 0 1 1 0 0 0 0 0 0 0 1 0 0 0 0 0 0 0 1 2 0 0 1 1 0 2 0 0 2 1 2 0 2 1 0 1 1 1 1 0 0 0 2 1 1 1 0 0 1 2 2 0 0 0 1 1 1 1 0 2 0 1 1 0 0 0 1 0 0 0 0 0 0 0 0 1 2 2 0 1 2 0 1 1 0 0 0 0 0 0 0 0 0 0 0 0 1 1 1 1 0 0 0 0 1 0 0 1 0 1 0 0 0 0 1 0 0 1 1 1 0 0 1 0 0 0 0 0 2 0 0 2 1 1 0 0 0 0 1 1 0 0 0 0 0 0 0 0 1 0 1 0 0 0 2 1 0 2 2 2 0 2 2 0 0 1 1 0 2 0 1 1 1 1 1 0 0 1 0 2 2 0 2 0 1 0 1 0 0 1 0 1 2 0 1 1 1 1 1 0 0 2 0 0 1 1 1 1 1 1 2 1 0 2 0 0 2 1 0 1 0 0 0 0 1 0 0 0 0 0 1 0 0 0 1 0 0 1 1 0 0 0 1 0 0 2 0 2 2 0 1 0 0 1 0 0 1 0 1 0 0 0 0 0 2 1 2 0 0 1 2 2 2 2 0 0 0 0 1 2 0 0 0 0 0 1 1 1 1 0 2 0 1 2 2 1 2 1 1 0 1 1 1 0 1 0 1 1 1 1 2 1 0 1 2 1 0 0 0 1 1 1 2 0 1 2 0 1 1 1 0 1 0 0 2 2 2 1 0 2 1 0 0 0 1 2 0 0 2 1 0 0 0 0 0 2 0 0 0 0 1 1 1 0 0 1 0 1 0 1 1 0 0 1 2 2 0 0 1 1 0 1 1 0 1 0 1 0 0 0 0 0 1 1
111 0 0 0 1 0 0 1 0 1 0 1 0 1 0 0 0 0 1 0 0 2 1 2 2 0 0 0 1 2 0 0 1 0 1 1 1 1 0 0 1 1 1 1 2 0 0 1 0 0 1 1 0 1 1 0 2 0 0 1 1 2 0 1 0 1 1 1 0 0 0 1 2 1 2 1 2 0 0 0 0 0 0 0 1 0 0 0 1 2 0 0 1 2 0 0 0 2 2 2 2 0 0 1 1 1 2 0 0 2 1 2 1 1 1 1 1 0 2 0 0 0 2 1 1 1 0 0 1 1 0 0 0 0 0 0 0 0 0 1 1 1 0 0 0 2 0 0 1 0 1 0 1 1 1 1 0 2 0 1 0 0 0 1 1 1 1 1 1 0 1 0 1 1 1 1 0 1 0 1 0 1 0 0 0 0 0 1 0 1 0 2 2 0 2 1 1 0 0 0 1 0 1 1 1 2 1 1 2 0 1 0 1 0 0 2 0 0 1 0 1 2 0 1 0 0 0 0 1 1 2 1 0 0 0 0 0 2 2 0 0 0 2 2 2 0 0 0 0 0 0 0 1 0 0 2 1 1 0 0 0 0 0 0 0 0 0 1 0 0 2 1 0 1 0 0 0 0 2 0 0 0 1 1 0 1 0 0 0 1 0 2 2 2 2 0 1 0 0 1 0 0 0 2 0 0 0 1 0 0 1 1 0 1 1 1 2 2 0 0 0 0 1 0 2 0 1 2 1 1 0 1 0 0 0 0 0 2 0 0 0 2 2 1 0 0 0 2 2 2 0 0 0 0 1 1 0 0 0 0 1 1 0 0 0 2 0 2 2 0 1 1 1 1 1 1 1 1 0 1 1 1 1 1 0 0 0 1 1 0 0 0 0 0 1 1 0 0 1 1 1 1 0 1 0 0 1 1 0 0 2 0 0 1 1 2 0 1 0 1 0 1 0 0 0 0 0 1 1 0 1 2 1 1 1 0 0 0 0 0 1 0 2 2 2 1 0 2 0 0 0 0 0 2 1 1 1 1 1 1 1 0 0 0 0 0 0 2 1 1 1 1 2 0 1 0 2 0 1 0 1 0 0 2 1 1 0 1 1 0 1 1 1 0 1 0 1 0 2 0 0 0 2 0 0 1 2 0 1 0 0 0 1 0 1 0 0 2 0 2 1 0 1 0 0 1 1 1 0 1 1 0 1 0 1 0 1 0 1 2 0 0 0 1 1 0 0 1 0 1 0 1 0 0 2 0 0 0 1 1 1 1 1 0 1 1 0 0 1 0 0 0 1 0 0 0 0 2 2 0 1 0 0 0 0 0 1 1 1 0 1 1 1 0 0 0 0 1 1 0 0 2 1 1 0 1 0 1 1 1 1 0 0 0 0 0 0 0 0 0 0 0 0 1 1 0 1 0 0 0 2 2 0 0 0 1 2 0 1 1 1 1 0 1 1 1 1 0 0 0 0 1 1 0 0 0 2 2 1 0 0 0 2 1 1 1 1 0 2 0 0 1 0 0 0 0 1 0 0 0 1 0 2 1 2 0 2 0 2 0 0 0 0 1 0 0 0 1 1 1 0 0 0 0 0 1 2 2 0 0 0 0 0 1 0 1 0 2 1 1 0 1 2 0 0 0 2 0 1 1 2 2 0 0 0 0 2 0 2 2 2 2 0 0 0 1 1 1 0 1 1 1 0 0 1 0 0 0 0 0 0 0 2 1 0 0 2 2 1 1 0 0 0 1 1 0 1 0 2 2 1 0 0 0 1 1 1 2 2 0 2 0 2 2 2 2 0 0 0 2 2 0 1 2 1 1 0 0 2 2 0 0 0 1 0 2 1 1 2 0 1 1 0 1 1 2 1 1 1 0 0 1 2 0 0 0 0 0 2 1 2 2 0 0 0 0 1 1 1 0 2 1 0 1 1 0 1 0 0 0 0 0 0 0 0 1 1 0 1 0 0 0 0 2 2 2 0 0 1 2 1 1 0 0 0 0 0 1 0 2 2 1 0 0 2 2 2 0 0 1 0 1 2 1 2 2 0 1 0 1 0 0 0 0 1 0 1 2 2 0 2 0 2 0 0 1 1 0 0 0 2 0 0 1 1 1 1 1 0 0 0 0 1 0 2 0 0 0 0 0 1 0 0 1 1 1 2 1 0 0 0 0 0 0 2 0 1 0 1 1 0 0 0 0 0 1 0 1 1 0 0 2 0 0 0 0 0 0 0 1 0 0 0 0 1 0 0 0 0 0 0 0
112 1 0 0 0 0 1 2 0 1 0 1 0 0 0 0 0 1 1 0 0 2 1 2 2 0 0 0 1 2 2 1 1 1 0 1 1 1 0 1 1 0 0 1 1 0 0 0 0 0 0 0 0 1 1 1 0 0 0 1 1 2 0 2 1 1 1 1 1 1 0 1 1 2 1 2 2 1 1 0 1 0 0 0 0 0 0 0 2 2 0 1 0 1 0 0 0 0 0 1 0 0 1 0 0 0 2 2 2 0 0 2 0 0 0 0 0 0 2 0 0 0 2 2 0 1 0 1 1 1 0 0 0 0 0 0 0 0 0 1 1 1 0 0 2 2 1 0 1 2 0 0 0 0 2 1 1 1 0 1 0 2 0 1 0 0 0 1 1 0 0 2 1 1 0 1 0 0 0 0 0 0 0 2 1 1 1 1 0 2 1 2 0 0 2 0 0 0 0 0 0 0 0 0 0 2 0 0 1 0 1 0 1 0 0 2 1 2 2 0 2 2 2 0 0 1 1 0 0 0 0 0 1 1 1 0 1 2 2 0 0 0 2 0 2 0 0 0 0 0 0 0 1 0 0 2 1 2 1 0 1 1 0 0 1 0 0 0 2 1 1 1 0 1 1 0 0 0 1 0 0 0 0 0 0 2 0 0 0 1 1 0 1 2 1 0 1 1 1 1 0 0 2 0 1 0 0 2 1 1 0 1 0 0 2 1 2 0 1 0 0 1 2 1 2 0 1 2 0 0 0 1 1 1 0 0 0 1 0 1 1 1 1 0 0 0 2 0 1 1 0 1 0 0 1 1 1 1 0 1 0 1 2 0 2 0 0 2 2 1 0 0 1 0 0 0 1 1 0 1 0 1 1 1 0 1 1 0 0 0 0 0 0 0 2 0 0 1 1 1 1 1 0 2 1 0 0 0 0 2 0 0 0 1 1 2 0 0 0 0 0 0 0 1 1 1 1 0 0 2 1 0 0 2 0 1 0 1 0 0 2 0 1 2 2 1 0 1 0 0 0 0 0 2 0 0 0 1 1 0 0 0 0 0 0 1 1 0 2 0 1 0 2 1 2 2 0 1 2 1 1 0 0 0 1 2 1 0 2 1 1 2 1 2 2 0 0 0 0 1 2 2 1 1 2 2 1 0 1 0 1 0 0 1 0 0 0 2 0 1 0 1 2 0 0 1 1 0 1 2 0 0 1 0 1 0 1 1 0 2 1 0 0 1 2 0 0 2 0 0 0 1 0 0 2 0 0 1 0 0 0 0 0 0 0 0 0 0 0 0 1 1 1 0 1 1 2 2 2 2 0 0 1 0 0 1 1 1 0 0 2 1 1 1 0 0 0 1 1 0 0 1 0 0 2 0 2 1 0 1 0 0 0 1 0 1 0 1 0 1 1 1 0 0 0 1 1 1 0 0 0 1 0 0 0 1 2 1 2 0 2 2 0 2 2 1 2 1 0 0 1 1 1 1 0 0 1 1 0 0 0 0 2 1 1 2 0 1 0 0 0 1 0 0 0 1 1 0 0 0 1 0 0 2 2 2 1 1 2 0 0 0 0 0 0 0 0 2 1 1 0 1 0 1 2 1 1 0 0 0 1 1 0 0 0 1 1 1 1 1 0 1 0 0 0 2 0 0 1 1 1 1 0 1 1 1 2 0 0 0 0 0 0 0 0 0 2 1 0 0 0 0 0 0 1 1 1 0 0 0 1 0 2 1 0 2 2 2 0 2 0 1 0 0 0 1 1 0 1 1 1 1 2 0 0 0 0 2 1 1 1 1 2 0 0 0 0 1 0 0 1 0 1 2 1 1 0 0 0 1 1 1 1 1 1 1 1 1 1 0 1 1 0 0 1 0 0 2 0 0 0 0 2 0 0 1 1 0 0 0 0 0 0 0 0 0 0 0 0 0 2 0 0 2 0 0 0 0 0 0 0 1 0 0 0 1 2 0 1 1 0 0 0 1 2 0 0 1 2 2 0 1 0 1 1 2 0 1 0 0 0 2 1 1 2 1 2 0 0 0 0 2 2 1 2 2 0 2 1 2 2 1 1 0 1 1 1 0 2 2 0 1 2 2 0 1 1 0 0 0 2 0 0 2 0 1 1 1 0 2 0 0 2 1 2 1 0 0 0 0 1 0 2 0 0 0 1 2 0 0 0 1 0 0 1 0 2 1 1 2 0 0 0 0 0 1 0 1 1 0 1 2 0 0 0 0 1 0 0 2 0 0 0 0 1 1 0 0 0 1 0 0
113 0 0 0 0 0 0 2 1 1 0 1 0 1 0 0 1 1 0 1 1 1 2 0 1 1 1 0 2 2 2 0 1 1 2 1 2 2 0 0 0 2 0 0 2 0 0 0 0 1 1 0 1 1 1 2 0 0 1 1 0 1 0 1 0 0 1 1 0 0 0 1 2 2 1 2 2 2 2 0 1 0 1 1 1 1 0 1 1 2 0 1 1 1 0 0 0 1 1 2 1 0 0 1 1 1 2 1 1 1 1 2 1 1 1 1 1 0 0 2 2 0 2 1 1 1 0 0 1 1 0 0 0 0 0 0 0 0 0 2 1 1 0 0 1 1 1 0 1 1 0 0 1 2 1 0 0 2 0 0 0 1 2 2 0 1 1 2 0 0 2 0 1 2 2 1 1 1 0 0 0 0 0 2 0 1 1 2 0 0 1 2 0 1 1 0 0 0 0 0 0 0 1 1 1 1 1 0 2 0 2 0 2 0 0 2 1 0 1 1 0 0 0 0 0 1 1 0 0 2 0 0 0 0 2 2 0 2 2 0 0 0 1 1 2 1 1 0 1 1 1 1 1 0 0 0 2 1 0 0 0 0 0 0 1 0 0 1 1 0 0 2 1 0 0 0 1 0 1 0 0 1 2 1 1 1 1 1 1 2 1 2 0 2 2 1 0 1 1 2 0 1 2 0 2 0 0 1 2 2 0 0 0 0 0 0 1 0 0 0 0 1 1 0 1 0 1 1 1 1 0 1 0 0 0 0 0 1 1 0 0 0 2 0 0 0 1 1 1 1 1 0 0 1 1 0 2 0 0 2 0 2 0 0 0 1 0 2 2 0 1 1 0 0 0 0 0 1 0 1 1 0 0 0 0 1 1 0 0 1 1 1 1 0 1 1 1 1 0 0 0 0 1 0 0 0 1 1 1 2 0 1 0 0 0 2 2 0 1 0 0 1 0 1 1 2 1 0 0 0 0 0 0 2 1 1 0 1 0 1 1 0 2 1 1 2 0 1 0 0 0 0 0 1 2 1 2 2 1 1 1 0 0 0 0 1 1 0 2 0 0 0 1 1 1 0 1 0 2 1 1 0 0 0 1 2 1 1 2 0 2 2 0 1 0 0 0 0 0 1 2 2 2 1 1 1 1 0 1 0 0 0 0 0 1 0 0 2 0 1 1 1 1 0 0 1 1 0 0 2 1 1 1 0 0 1 1 0 1 1 0 0 0 1 2 1 0 1 1 0 0 0 0 0 2 0 0 2 1 1 1 1 1 0 0 0 1 0 0 0 0 0 0 0 0 0 0 2 2 1 0 0 0 0 0 0 1 0 0 0 0 0 1 0 2 1 1 0 0 0 0 2 1 0 1 1 1 1 0 2 2 0 0 0 0 0 0 0 0 0 0 0 0 0 0 1 1 2 0 0 1 1 0 2 0 2 2 2 2 0 2 2 0 1 2 2 2 1 0 0 1 1 0 2 1 1 2 2 1 0 0 0 1 0 0 1 0 1 0 0 0 1 0 0 1 0 0 0 1 1 1 0 0 2 2 2 1 2 2 0 0 0 0 1 0 0 0 1 0 1 1 1 0 1 1 2 2 1 1 0 0 0 0 1 0 0 0 2 1 0 0 0 1 0 0 2 1 0 1 1 2 2 0 1 1 1 2 0 0 0 0 0 1 0 0 0 2 0 0 0 0 0 0 1 0 0 1 0 1 0 0 0 1 0 1 0 2 2 0 2 1 0 0 0 0 2 2 0 1 1 0 0 1 1 0 0 0 1 0 2 0 2 2 0 2 0 0 1 0 0 1 0 1 2 0 1 2 1 0 2 0 0 1 2 0 2 1 1 1 0 0 1 0 2 2 2 2 2 0 1 1 0 2 0 0 1 1 1 0 0 0 0 0 0 0 0 0 0 0 0 1 0 0 2 0 0 0 0 0 0 0 1 0 0 0 1 2 0 2 0 2 0 2 1 2 1 0 1 1 2 2 2 1 0 1 1 1 2 1 2 1 2 0 1 1 1 1 0 0 1 0 1 2 2 2 0 1 2 0 0 0 0 0 0 1 1 1 2 2 0 0 2 2 1 0 2 2 1 0 0 1 0 0 2 0 0 0 1 0 0 0 0 1 1 0 1 0 2 1 0 0 0 1 1 0 1 2 2 1 1 1 0 0 0 1 0 2 0 0 1 0 0 0 0 0 1 0 1 1 1 1 1 1 1 0 0 1 1 0 1 1 0 0 0 0 1 0 0 1 1 0 1
114 0 0 0 0 0 0 1 1 2 0 0 0 1 1 1 0 1 0 0 0 2 1 1 1 1 1 1 2 2 1 0 2 2 1 1 1 1 0 0 1 1 0 1 2 1 0 0 0 1 1 0 1 0 0 1 0 2 1 1 1 2 0 2 0 0 2 1 0 0 0 1 2 2 2 2 0 0 0 1 0 0 1 1 2 1 1 0 2 2 0 1 1 2 0 0 0 1 1 2 0 0 0 1 1 1 2 2 2 0 0 2 1 2 1 2 2 0 2 2 2 0 2 2 0 2 0 0 1 1 0 0 0 2 1 1 1 0 0 1 1 2 0 0 1 0 0 0 0 1 0 0 0 0 0 0 1 1 0 0 0 1 1 2 0 2 0 1 0 1 0 1 0 2 2 0 0 0 0 0 0 0 0 2 1 2 1 1 1 1 0 1 0 0 1 1 1 0 0 0 0 0 0 2 2 0 2 1 1 0 1 0 2 1 0 2 0 0 2 0 2 2 1 0 0 0 0 0 0 0 0 0 0 0 0 0 0 2 2 0 0 0 2 0 2 1 1 0 0 0 0 0 1 1 1 2 0 1 0 0 1 1 1 1 1 0 1 0 1 1 0 2 0 2 0 1 0 1 2 0 1 0 1 1 0 1 0 1 1 1 0 1 0 2 2 2 0 1 0 2 0 0 2 1 0 0 0 1 1 1 1 1 0 1 2 1 1 0 1 0 0 1 0 1 2 0 1 2 0 1 0 2 0 0 0 0 0 1 1 0 0 0 2 0 0 0 1 0 1 1 1 1 0 1 1 0 2 0 0 2 0 2 2 0 2 2 0 1 1 1 0 0 0 0 1 1 1 0 0 2 2 0 1 1 0 0 0 0 0 1 0 0 0 0 1 1 0 1 1 1 1 1 0 1 1 0 1 0 1 0 1 0 0 0 0 1 0 0 0 0 0 0 1 1 1 1 1 0 0 0 1 0 0 2 0 0 0 0 0 0 1 0 2 1 1 1 0 1 1 0 0 0 0 1 1 0 1 2 1 1 1 0 1 1 0 2 2 1 1 1 1 1 2 0 1 0 2 1 1 0 1 0 1 0 2 0 0 1 1 1 1 0 0 2 1 0 0 1 2 0 1 0 0 1 0 0 2 0 0 1 0 1 0 0 0 1 0 2 0 2 1 0 2 0 0 2 0 0 0 2 1 1 1 1 1 0 0 0 2 2 1 1 0 1 1 0 0 2 0 0 0 1 0 0 1 1 0 0 0 0 0 0 1 0 1 1 0 2 2 0 0 0 1 0 0 1 1 1 1 2 0 0 0 0 1 1 1 0 0 0 0 0 1 1 0 0 0 0 0 0 0 2 1 0 1 1 1 1 0 0 0 0 0 0 0 0 1 0 1 0 0 0 0 1 1 0 1 1 0 0 1 1 1 1 0 1 2 2 1 1 0 0 0 2 2 1 1 1 1 0 0 1 0 2 1 1 1 2 2 0 0 0 2 1 1 1 0 1 0 0 0 0 0 0 0 0 1 0 1 1 1 1 2 2 0 2 0 1 1 0 0 0 1 1 0 0 1 2 1 1 0 1 0 0 1 1 1 1 0 0 0 0 0 0 0 0 0 1 2 0 0 0 0 0 0 2 0 0 1 0 1 0 1 0 0 1 1 0 0 1 0 1 0 0 0 0 0 1 0 1 1 1 0 0 0 0 0 0 1 0 0 0 2 1 0 1 2 1 0 2 1 1 0 2 2 0 1 0 1 0 1 1 1 0 0 2 0 2 2 0 2 0 2 0 2 0 1 1 1 0 0 0 0 2 2 1 2 0 1 1 0 0 1 1 1 1 2 0 2 0 1 1 0 1 2 1 1 2 0 0 0 0 1 1 1 1 0 0 1 0 0 0 1 0 0 0 0 0 0 0 2 0 0 2 0 1 1 0 0 1 0 1 0 0 2 0 1 0 1 0 0 0 0 1 2 1 0 1 1 2 2 2 0 0 0 0 1 1 0 1 1 1 1 0 2 2 2 0 0 0 0 1 2 2 2 2 0 0 0 1 0 0 0 1 1 1 2 0 2 2 0 0 1 1 0 2 1 0 0 0 1 0 1 1 0 1 1 1 1 1 0 0 2 0 0 1 0 0 0 0 1 1 1 0 0 0 1 1 0 0 0 1 1 0 1 0 1 1 0 0 0 0 0 0 0 1 0 2 0 0 0 2 1 2 0 2 2 1 0 2 1 0 1 0 1 1 0 0 0 0 0 0
115 1 1 0 0 1 1 1 0 1 0 1 1 1 1 1 0 2 1 1 0 2 0 1 2 0 1 0 2 2 1 0 1 0 1 1 1 1 1 1 0 0 0 0 0 1 0 0 0 0 0 0 0 1 0 2 0 0 1 1 0 1 0 2 0 0 1 1 0 1 0 0 2 2 1 2 2 2 2 0 1 0 0 0 1 0 0 0 2 2 0 1 0 1 1 1 0 2 2 2 1 0 0 1 1 1 2 0 1 1 1 1 0 1 1 2 2 0 0 2 2 0 1 0 1 0 1 0 1 1 0 0 1 1 0 1 1 0 2 0 0 2 1 0 1 1 0 0 0 0 0 0 0 0 0 0 0 1 0 0 0 0 0 2 0 1 1 1 0 1 0 2 0 2 1 0 0 0 0 1 0 1 0 2 0 1 1 0 0 0 0 1 1 1 2 0 0 0 0 0 0 1 0 2 2 0 2 2 0 0 2 0 2 0 0 2 0 0 1 0 1 1 0 0 0 0 0 0 0 1 0 0 0 0 0 0 0 2 2 0 0 1 2 1 1 0 0 0 1 0 0 0 1 1 1 1 0 2 2 2 0 2 0 0 1 0 0 0 1 0 2 1 0 0 0 0 0 2 2 0 2 0 2 1 0 1 0 1 1 1 0 0 2 2 2 0 1 0 2 2 2 0 2 0 0 0 0 2 0 0 0 1 0 0 2 0 0 1 1 0 0 0 2 2 2 0 0 2 0 1 0 2 1 1 0 0 0 2 0 1 0 1 1 1 0 0 2 1 1 2 0 1 0 0 2 0 0 0 0 2 0 2 2 1 1 0 0 2 2 0 0 0 0 0 1 1 2 1 0 1 1 1 2 1 0 2 1 0 0 0 0 0 0 0 2 0 0 0 1 1 1 1 0 2 1 0 0 0 0 2 0 1 0 1 1 1 0 0 0 0 0 1 1 1 0 2 0 1 1 0 2 0 1 1 1 2 1 0 0 0 1 0 1 1 1 1 0 1 0 0 0 1 0 1 1 0 1 2 2 0 0 0 0 1 0 1 1 2 2 0 2 2 2 1 1 0 1 0 1 1 0 0 1 0 2 1 0 0 1 0 1 0 0 0 0 0 0 1 1 1 1 1 1 2 1 1 2 0 0 0 0 0 0 0 0 0 0 2 0 2 0 0 0 0 0 1 1 1 0 1 1 0 1 0 1 0 1 1 0 1 0 0 0 2 2 1 0 2 0 0 0 1 1 0 2 0 1 1 0 1 1 0 1 0 0 0 0 1 1 0 0 0 0 0 0 0 0 1 1 2 0 0 1 0 0 1 1 1 1 1 0 0 1 2 0 1 1 0 0 0 0 2 0 0 2 0 2 0 0 1 0 0 0 1 0 0 2 0 0 0 0 0 0 0 0 0 2 1 0 0 1 1 0 2 0 1 2 0 2 0 2 2 0 0 1 1 1 1 0 0 1 2 1 1 0 0 1 1 1 0 0 0 2 2 2 2 1 1 1 0 0 0 0 0 0 1 1 0 1 1 0 0 0 2 2 0 2 1 1 0 0 0 1 1 2 0 0 2 0 2 1 1 0 1 1 2 2 2 0 0 0 0 0 1 1 0 0 1 0 0 0 0 1 0 0 1 2 0 0 1 1 1 0 0 0 0 1 0 1 2 1 1 0 0 0 0 0 0 0 0 0 0 0 0 0 1 1 1 1 1 0 0 2 1 0 0 1 1 0 2 0 0 1 1 1 2 2 0 1 2 0 0 1 1 1 1 0 2 1 1 1 1 2 1 1 0 1 0 0 0 1 0 2 1 0 0 1 0 0 2 0 0 0 2 0 2 2 0 2 0 2 1 0 0 1 1 1 2 0 0 0 0 2 0 0 0 0 1 1 0 0 1 0 0 0 0 0 0 0 0 1 0 0 2 0 0 1 0 1 1 0 2 0 0 0 0 2 0 2 0 1 0 1 0 1 1 0 2 2 2 2 2 0 0 0 1 0 1 0 0 0 1 1 0 0 0 2 0 0 0 1 2 2 1 2 1 1 2 1 1 0 0 1 0 1 0 0 1 1 0 0 1 2 2 0 0 0 1 0 0 2 1 0 2 0 0 1 2 0 0 0 0 2 1 1 1 0 1 0 0 0 0 1 0 0 0 2 2 1 1 0 0 0 0 1 1 2 1 1 1 0 0 0 0 0 2 0 1 1 0 0 1 1 2 0 1 1 1 0 0 0 0 0 0 0 0 0 0 0 0 0 1
116 1 0 0 0 0 0 2 0 0 0 2 1 1 0 0 0 0 0 0 0 1 1 2 2 0 0 0 1 1 0 0 0 0 2 0 2 1 0 0 1 1 0 0 2 0 0 0 0 0 0 0 0 0 2 1 1 1 1 0 1 2 0 2 0 1 1 1 0 0 0 0 1 2 1 2 2 1 1 0 0 0 0 0 2 0 0 0 1 2 0 0 1 0 0 0 0 2 1 2 1 0 0 1 1 1 2 0 0 2 1 1 2 2 1 2 2 0 1 1 1 0 2 1 2 0 1 0 0 0 0 0 0 0 0 0 0 0 0 1 0 2 0 0 0 0 0 0 1 2 0 1 1 0 0 0 0 0 0 1 0 2 1 2 0 0 0 0 1 1 0 0 1 1 0 2 1 0 0 1 0 1 0 2 1 2 1 1 0 2 0 2 1 1 2 0 1 0 0 1 0 0 0 2 2 0 2 0 0 0 1 0 0 0 0 2 0 0 1 0 1 1 0 0 0 0 0 0 0 2 0 0 1 1 1 1 0 2 2 0 0 0 2 0 1 0 0 0 2 0 0 0 1 0 0 1 1 2 0 0 0 0 0 0 0 1 0 0 0 0 1 2 1 0 0 0 1 1 1 0 1 1 2 2 0 0 1 1 2 2 0 2 1 1 1 0 2 1 1 1 1 0 2 0 1 0 0 1 2 2 0 1 0 1 1 1 2 0 0 0 1 1 1 2 1 0 1 1 1 1 1 1 1 1 0 0 0 2 0 1 0 0 2 0 1 0 2 0 0 1 2 0 0 0 1 1 1 0 0 1 0 1 0 0 0 0 1 2 2 0 0 0 1 1 0 1 2 2 0 2 1 1 1 1 0 0 0 0 0 1 0 0 1 0 1 1 1 0 1 1 1 1 0 1 0 1 0 1 0 2 0 0 0 2 2 2 0 1 0 0 0 0 2 1 0 1 0 0 0 0 1 1 0 1 1 0 1 1 0 1 2 0 2 0 0 2 0 0 1 0 0 1 0 2 1 1 1 1 0 1 2 0 1 1 0 2 2 1 2 0 1 1 2 0 0 0 2 1 1 0 2 1 0 0 0 2 2 0 2 2 0 2 0 2 0 0 0 1 2 0 1 0 1 1 0 0 1 1 0 1 0 0 0 0 0 0 0 2 0 1 0 2 2 0 1 1 1 1 0 1 1 1 1 1 2 1 1 1 1 2 1 1 0 0 1 0 0 1 1 0 0 0 0 0 2 0 0 1 1 0 0 1 1 0 0 0 0 1 1 0 0 2 2 0 0 0 0 2 2 0 1 0 0 0 1 0 1 0 1 0 0 0 1 0 0 0 0 0 1 0 0 1 1 0 1 1 1 1 0 2 0 0 0 1 0 0 0 0 2 0 0 0 0 0 0 0 1 2 0 0 0 0 1 2 0 0 1 1 1 1 1 2 0 0 1 1 1 0 0 0 0 0 1 1 0 0 2 2 2 1 0 0 1 0 0 0 0 2 0 0 0 0 0 1 0 0 0 0 1 1 1 0 0 2 2 1 1 1 1 1 0 0 1 1 0 0 0 1 1 1 0 1 0 2 2 2 2 0 0 0 0 0 1 0 0 2 1 1 0 0 0 0 0 1 0 1 2 1 0 0 1 0 0 0 0 0 1 0 1 2 0 2 1 2 0 0 2 1 0 1 0 1 1 0 1 1 0 0 0 1 0 0 2 1 0 0 2 2 0 2 0 0 1 0 0 1 1 0 1 0 2 2 1 0 0 2 0 2 2 2 0 0 2 2 2 2 0 1 0 0 0 0 0 2 2 2 0 0 0 0 0 0 1 0 1 2 1 0 2 0 2 2 0 1 2 1 1 1 0 1 0 0 2 0 0 0 0 0 2 1 1 1 1 0 1 0 1 1 1 1 1 0 0 2 0 0 0 1 0 0 0 0 0 0 1 1 1 0 0 0 0 0 1 0 1 0 0 0 1 1 1 1 0 0 0 0 0 1 1 2 2 2 1 1 1 1 2 0 1 0 1 2 2 2 1 1 0 1 0 0 0 0 0 0 0 2 2 0 2 2 0 0 2 0 0 1 1 2 1 1 2 0 0 0 0 1 1 0 1 0 0 0 2 0 1 2 0 1 0 0 1 0 0 1 1 0 2 2 1 0 0 0 1 0 1 1 0 0 0 1 0 1 0 0 0 1 0 2 1 0 0 1 1 1 0 1 2 0 0 0 0 0 1 0 1 0 0 0 0 0 0 0
117 1 0 0 1 0 0 0 0 2 0 0 0 0 0 0 0 2 2 0 1 2 1 2 2 0 1 0 1 2 1 1 2 2 1 2 0 1 0 0 0 1 0 0 1 0 0 0 0 0 0 0 0 0 2 2 0 0 1 0 0 1 0 1 0 0 1 0 0 0 0 0 2 2 2 2 1 0 0 1 0 0 0 0 1 0 0 2 2 2 1 2 0 1 0 0 0 2 1 1 1 0 0 1 0 0 2 0 0 2 1 2 1 1 1 1 1 0 1 1 1 0 2 1 1 1 1 1 1 1 1 1 0 1 1 1 0 0 0 1 0 2 0 0 1 2 0 0 1 1 0 0 0 0 1 0 0 0 0 0 1 2 2 2 1 2 1 1 1 0 1 1 1 1 1 1 0 0 0 2 0 1 1 2 0 1 2 1 0 0 0 1 0 1 2 1 1 1 0 1 0 1 0 2 2 0 2 2 1 0 1 0 2 0 0 2 0 1 2 1 1 1 0 0 0 2 1 0 0 2 1 0 0 0 0 0 0 2 1 1 0 0 2 0 2 0 1 0 0 0 0 0 1 0 0 2 0 2 0 0 0 0 0 0 0 0 0 0 1 0 0 1 0 2 0 0 1 0 2 0 0 0 1 1 0 1 0 2 1 2 0 1 0 2 1 2 0 0 0 1 0 0 2 0 1 0 0 2 1 2 0 1 0 0 2 0 0 2 0 0 0 0 1 1 1 0 1 0 1 1 0 0 1 1 0 0 0 1 1 0 0 0 2 0 0 0 1 0 0 0 2 0 0 1 1 0 2 0 0 1 0 1 0 0 0 1 0 2 2 0 1 1 1 1 0 0 0 1 0 1 2 1 1 1 0 0 0 0 0 1 0 0 1 0 1 1 2 0 2 2 1 2 0 0 0 1 1 0 0 0 2 0 0 0 0 2 1 0 1 0 1 1 0 2 1 1 1 0 0 1 0 1 1 1 1 0 0 0 0 0 1 0 2 2 1 2 0 1 1 1 1 0 0 1 2 1 2 1 0 0 0 0 0 0 0 0 0 1 1 1 1 1 1 2 1 0 2 0 2 2 1 1 0 0 2 1 0 1 2 0 2 2 0 1 0 0 0 0 0 2 2 1 2 0 0 0 1 1 0 1 0 1 0 0 0 1 0 2 0 1 1 1 2 0 0 2 0 0 1 2 0 1 0 0 0 0 2 1 2 1 0 0 0 1 2 0 0 0 2 0 0 0 0 1 2 0 0 0 1 0 0 1 2 0 1 1 0 1 1 0 0 0 1 1 0 1 2 1 1 2 0 0 0 0 1 0 0 0 1 1 0 0 1 1 0 0 0 0 0 0 0 1 0 0 1 0 1 0 0 0 0 0 0 2 1 1 0 0 1 0 0 0 0 1 1 0 1 1 0 0 2 2 0 1 0 0 1 1 2 0 2 1 0 0 1 1 1 1 0 0 1 1 2 0 0 0 2 1 1 0 0 0 1 0 0 1 0 2 0 1 0 0 0 0 0 0 1 1 1 1 2 1 0 1 1 1 0 1 2 0 1 1 0 2 1 0 0 0 0 0 0 0 0 2 2 2 2 2 0 0 0 0 1 0 0 0 1 2 1 0 0 0 0 1 1 2 1 1 1 1 1 0 1 0 0 0 1 0 2 2 0 2 0 0 0 0 0 0 0 1 1 1 0 0 0 0 0 0 1 1 0 0 2 1 0 1 1 0 0 2 0 0 0 0 0 0 2 0 2 2 0 0 1 0 1 1 1 1 1 2 0 1 2 0 1 0 1 0 0 1 1 0 0 2 2 1 0 0 1 2 0 0 1 1 1 2 2 1 2 1 1 2 0 1 2 1 1 2 1 0 1 0 1 1 0 1 0 0 0 0 0 0 0 0 0 0 0 1 1 1 1 0 0 2 0 0 0 0 1 1 0 1 0 0 0 2 1 0 2 1 0 1 2 0 2 1 0 0 1 1 0 0 1 0 0 0 0 2 0 1 1 1 1 0 2 2 2 0 0 0 0 2 2 1 2 2 0 1 0 1 0 0 0 0 1 1 1 0 0 0 0 0 2 1 0 1 1 1 0 0 2 0 0 0 0 1 1 1 0 0 0 1 2 0 0 0 0 0 0 0 2 0 0 2 1 0 2 2 0 0 0 1 0 0 2 1 2 0 0 1 1 0 0 1 0 1 0 0 2 0 0 0 0 1 0 1 1 1 0 1 0 0 0 0 0 0 0 0 0 0 0 0
118 0 0 0 0 0 0 1 0 2 0 0 1 1 1 1 0 1 0 0 0 1 0 2 2 0 1 0 2 1 0 1 2 1 0 1 1 1 0 0 2 0 1 1 2 1 1 0 0 0 0 0 1 1 0 1 1 2 1 2 0 2 0 2 0 0 1 2 0 0 0 0 2 2 2 2 1 2 2 0 2 0 0 0 0 0 0 0 1 2 0 0 1 2 0 0 0 0 0 1 0 0 2 0 0 0 2 0 1 2 1 1 1 1 1 1 1 0 1 1 1 0 2 0 2 0 2 1 1 1 0 0 1 1 0 1 0 0 0 1 2 2 0 0 2 2 1 0 1 1 1 0 0 0 0 0 0 0 0 0 0 0 1 2 1 2 1 0 1 1 0 1 0 1 1 0 0 0 0 0 0 1 2 2 0 0 1 0 0 1 0 1 0 2 2 0 1 0 1 0 0 0 0 1 1 2 1 2 0 0 2 0 1 0 0 2 0 1 2 2 0 0 1 0 0 1 1 1 1 0 0 1 1 1 1 0 1 2 2 0 0 0 1 1 2 0 0 0 1 0 0 0 1 0 0 1 1 0 0 0 0 0 0 0 1 0 0 0 1 0 0 2 1 0 0 0 2 0 2 0 1 0 1 1 0 1 0 2 2 2 0 2 1 2 2 1 1 0 0 1 0 1 1 1 0 0 0 2 1 1 0 0 0 0 1 0 2 0 0 0 1 1 1 0 1 0 0 1 0 0 0 1 1 1 0 0 0 2 0 0 0 0 2 0 0 0 1 0 0 0 2 0 0 1 0 1 1 0 0 0 0 0 2 1 2 0 1 2 2 0 2 2 0 0 0 0 1 2 2 2 1 1 1 1 0 0 0 0 0 0 0 0 2 0 2 0 2 0 1 1 0 2 0 1 1 0 1 0 0 1 0 1 0 2 2 2 0 1 0 1 0 0 1 0 0 2 1 0 0 0 0 0 0 1 0 1 0 0 1 0 1 0 2 0 0 1 0 2 0 0 0 0 0 2 1 1 1 1 1 1 1 0 2 2 0 2 2 1 1 1 1 1 2 1 1 1 0 1 2 0 0 0 0 1 1 1 1 1 2 0 2 2 0 1 0 0 1 0 1 0 1 1 2 0 0 0 0 0 0 0 0 0 0 0 0 1 0 2 0 2 1 0 2 0 0 2 0 0 1 2 0 0 1 0 1 0 1 2 1 1 0 1 1 1 2 0 0 1 1 0 0 0 0 0 2 0 0 0 1 1 1 0 0 0 0 0 1 0 0 0 1 1 1 0 0 1 2 2 2 2 0 0 0 0 0 0 1 0 0 0 0 0 0 1 1 1 1 0 0 0 0 2 1 0 0 1 0 1 0 1 0 0 0 1 1 0 0 0 0 0 0 0 0 0 0 1 1 0 0 0 1 1 0 2 0 1 1 1 2 0 2 0 0 0 0 0 0 1 0 0 1 1 1 0 0 0 0 2 1 1 1 0 2 2 2 2 1 1 1 1 0 1 0 1 1 0 0 0 1 1 0 1 0 2 1 1 1 1 2 0 1 1 1 2 1 0 0 2 0 1 0 0 0 1 2 1 1 1 1 0 0 0 0 0 0 1 2 1 0 0 0 0 1 0 0 2 0 1 1 1 1 1 1 0 0 1 1 0 1 1 1 1 0 1 0 0 1 0 0 0 0 0 1 0 0 0 0 0 0 0 0 1 2 1 0 0 2 2 0 2 0 0 0 1 1 1 2 0 1 1 1 1 0 0 0 2 0 2 2 0 2 0 2 1 1 1 0 0 0 0 0 0 1 2 1 0 1 0 0 0 0 0 0 1 0 2 2 1 2 0 1 2 0 1 2 1 1 2 0 0 0 0 2 0 0 0 0 0 0 0 0 0 0 0 0 0 1 1 0 0 2 0 0 1 1 0 2 0 0 0 0 1 0 0 1 1 2 0 2 0 1 0 2 1 2 1 0 0 0 0 0 0 0 0 0 2 0 1 1 2 1 2 0 0 2 2 2 0 0 0 0 1 1 1 2 2 0 2 0 0 0 0 0 0 0 0 1 1 2 1 0 1 2 1 1 1 0 0 0 0 2 0 0 0 0 1 1 1 0 0 1 0 2 2 2 1 1 0 0 1 1 0 2 0 1 0 0 2 1 0 0 0 1 0 0 1 2 0 0 1 2 0 1 0 0 0 0 2 0 0 0 2 1 1 0 1 1 1 1 2 1 1 0 1 1 0 0 0 0 0 1 2
119 0 0 1 2 0 0 2 1 1 0 1 0 1 0 0 0 0 0 1 1 2 0 2 2 1 0 0 1 1 1 0 1 1 1 2 1 1 0 0 0 2 0 0 2 0 0 0 0 0 0 0 0 0 2 2 0 1 2 1 1 2 0 2 0 0 1 0 0 0 0 0 1 2 1 2 2 0 0 1 0 0 1 2 1 0 0 1 2 2 1 2 0 2 0 0 1 1 0 2 0 0 0 1 0 0 2 1 1 1 1 2 1 2 1 2 2 0 0 2 2 0 2 1 1 1 1 1 1 1 1 1 1 1 0 0 0 0 1 0 0 2 1 0 0 1 0 0 0 0 0 0 1 0 0 0 0 1 0 0 1 0 1 2 1 2 1 1 1 0 0 2 0 1 1 0 0 1 0 0 0 1 1 2 0 0 1 1 1 2 0 2 1 0 1 1 2 1 0 0 0 0 1 0 0 1 2 1 0 0 2 0 0 0 0 2 0 0 1 0 1 1 0 0 0 0 0 1 1 1 0 0 0 0 0 0 0 2 2 1 1 0 2 0 1 0 0 0 1 1 1 1 1 1 1 1 0 2 0 0 0 0 0 0 0 0 1 0 1 1 0 2 0 1 0 0 0 1 1 0 0 0 2 1 2 0 2 1 1 2 0 2 1 2 2 1 0 1 0 0 0 0 2 0 1 0 1 1 1 1 0 1 0 2 0 0 2 1 0 0 0 2 1 1 2 0 0 1 1 1 0 2 1 1 0 0 0 1 2 1 1 1 2 0 0 0 0 0 1 2 0 1 0 1 0 1 1 0 0 0 0 0 1 0 1 1 0 1 1 0 0 0 1 1 2 1 0 2 2 2 2 2 1 1 0 1 1 0 0 1 0 1 0 0 1 1 0 0 0 1 0 1 0 2 1 0 0 2 0 2 0 1 0 0 0 1 0 0 0 0 1 0 0 1 1 1 1 0 0 0 1 1 1 1 1 0 0 1 0 0 2 0 2 1 1 2 0 2 0 0 0 1 0 1 2 1 2 2 1 2 2 0 1 1 0 2 2 1 1 1 1 1 1 1 1 0 1 0 2 0 0 0 0 0 1 1 1 0 1 0 1 1 1 1 0 0 1 1 1 0 1 1 0 2 0 0 2 0 0 1 0 0 0 1 0 0 1 2 1 2 1 0 1 0 0 1 1 0 0 2 1 1 2 1 0 1 2 0 2 0 1 2 0 0 0 0 0 0 2 0 0 0 0 0 2 0 0 0 0 0 0 0 0 0 0 0 1 0 0 1 1 1 1 0 0 1 2 0 0 2 0 0 0 0 0 0 1 0 1 1 0 0 0 1 0 2 0 1 1 0 1 0 1 0 2 1 1 1 0 1 0 0 0 1 0 0 1 0 0 0 0 0 0 1 1 0 1 2 0 0 1 1 1 2 0 1 2 1 2 0 0 1 0 1 2 2 2 0 0 0 1 1 1 0 0 0 0 2 1 0 0 0 1 1 1 2 0 1 1 0 0 0 0 0 0 1 1 0 1 1 0 2 0 0 2 2 0 1 1 0 0 0 0 2 1 0 0 2 2 2 0 0 0 1 1 2 2 2 0 0 2 2 0 1 2 1 0 1 1 0 0 0 0 0 0 2 0 0 0 0 0 0 0 0 0 1 1 0 1 2 1 1 0 0 0 1 1 0 0 1 0 1 1 0 0 0 0 0 2 1 0 0 2 0 0 1 2 1 0 2 0 0 1 0 0 1 1 0 1 1 1 0 0 0 0 1 0 0 0 2 0 2 1 0 1 0 1 1 1 1 1 0 1 2 1 1 1 0 0 2 0 1 2 0 2 1 2 0 2 1 1 1 0 1 2 1 1 2 1 0 0 0 2 0 0 0 0 0 1 0 1 1 2 1 0 0 2 1 0 0 2 0 0 1 1 0 1 0 0 0 0 1 0 0 0 0 1 0 1 0 1 0 1 0 1 0 0 1 2 2 1 1 1 0 1 1 1 1 0 1 1 1 0 0 2 2 2 0 0 0 0 2 2 2 2 0 2 1 0 0 0 0 1 1 2 0 1 0 2 2 0 0 2 0 2 1 2 1 0 0 2 1 0 2 0 0 0 0 0 0 0 0 1 0 0 1 0 0 0 0 2 0 2 0 0 0 1 2 2 1 0 0 0 0 2 1 2 0 0 0 0 0 1 0 0 0 1 1 1 1 1 1 0 0 0 0 0 0 0 2 0 0 1 1 2 0 0 0 0 0 1 2
120 1 0 0 0 1 1 1 0 2 0 0 1 1 1 1 0 2 2 2 2 0 0 2 2 0 1 0 2 2 2 0 1 2 1 2 1 0 0 0 1 0 0 0 1 0 0 0 0 0 0 0 0 0 2 1 1 0 1 1 1 2 0 0 0 0 0 0 0 0 0 0 2 1 2 1 1 1 1 1 1 0 0 0 1 0 0 0 2 2 0 1 1 1 0 0 0 2 2 2 2 0 1 1 0 0 2 1 0 2 0 0 2 2 1 2 1 1 1 1 2 0 0 0 0 0 0 0 2 0 0 0 0 0 1 0 1 0 0 0 0 2 0 0 1 1 0 0 1 0 1 0 0 0 1 0 0 2 0 0 1 2 1 2 1 1 1 0 1 1 0 1 1 1 0 2 1 0 0 1 0 1 1 2 0 0 1 2 0 0 2 2 0 1 1 0 1 0 0 1 0 1 1 1 1 0 2 0 1 0 1 0 2 0 0 2 0 0 2 2 0 0 1 0 0 2 2 1 1 1 1 0 1 1 1 1 0 2 2 0 0 1 2 1 2 0 0 0 0 0 0 0 0 1 1 1 0 1 0 0 0 0 0 0 2 0 0 1 1 0 0 2 0 2 1 0 0 1 1 0 1 1 2 1 1 1 1 2 1 2 0 0 2 2 2 0 2 0 0 0 0 0 1 1 0 1 1 2 0 1 1 2 0 0 1 0 1 0 0 0 2 0 2 0 1 0 1 0 2 2 0 0 0 0 0 0 0 1 1 0 0 0 1 0 0 1 1 0 1 0 1 0 0 0 2 0 1 0 0 0 0 0 1 1 0 1 1 2 2 0 0 0 0 0 1 0 2 2 1 1 0 2 0 0 0 1 1 0 0 2 0 0 0 0 1 1 0 0 1 1 1 1 0 1 1 0 0 0 0 1 1 0 0 0 0 1 1 0 0 0 0 0 0 0 1 2 1 0 0 1 2 1 1 0 1 0 1 0 0 0 1 0 1 1 1 1 0 1 0 0 0 0 0 2 1 1 1 2 2 1 1 0 0 0 0 0 0 0 2 0 0 0 1 1 1 1 0 0 2 0 0 0 0 0 2 2 0 0 2 1 1 2 0 2 1 0 1 0 2 0 0 0 1 1 0 0 1 1 0 1 1 0 0 1 0 0 1 1 0 1 2 1 2 0 1 1 1 1 1 1 1 0 2 2 1 1 1 1 1 0 0 1 0 2 2 0 0 1 1 0 0 0 0 0 2 0 0 1 0 0 0 0 0 0 0 0 0 1 1 1 1 1 0 0 0 0 2 1 1 2 0 0 0 0 0 1 1 0 0 0 0 0 1 0 0 0 0 0 0 0 0 2 1 1 2 0 1 1 0 2 0 0 0 0 0 0 1 0 1 0 0 0 0 1 1 0 1 2 0 0 1 1 1 1 0 0 1 0 2 0 1 1 0 1 1 0 1 0 0 0 0 2 1 1 0 0 2 1 1 0 0 0 0 1 1 1 0 2 0 0 0 0 0 0 0 1 1 0 2 2 0 1 0 1 1 1 1 0 2 0 0 0 1 1 2 0 0 1 0 0 0 0 0 1 1 2 1 1 0 0 0 0 0 1 1 0 0 1 0 0 0 0 1 0 0 1 1 0 2 2 1 1 0 0 0 0 0 0 1 1 0 1 0 0 0 0 0 0 0 0 0 0 0 0 1 0 0 0 1 1 0 1 2 1 1 1 2 2 0 2 0 1 0 1 1 2 1 0 0 1 1 1 0 0 1 1 1 1 0 2 0 2 2 1 2 1 1 0 0 0 0 0 1 2 1 1 1 1 0 2 0 0 0 1 0 2 1 1 2 0 1 2 0 1 1 2 1 1 1 0 0 1 1 1 1 1 0 1 2 0 1 1 0 0 1 0 1 0 0 0 0 0 0 1 1 0 1 2 0 0 0 1 0 1 0 1 1 0 1 0 0 0 0 1 1 0 0 1 2 2 2 2 0 0 0 2 0 2 0 2 2 1 1 1 2 0 1 0 0 1 0 1 2 2 2 0 1 2 1 1 1 0 0 0 0 2 2 0 2 2 0 0 2 0 0 1 2 0 0 0 2 0 1 0 1 1 1 1 0 0 0 0 2 1 0 1 0 0 0 0 1 1 1 1 1 0 1 2 1 0 0 0 0 0 0 2 2 0 0 2 0 1 1 0 0 0 0 1 1 1 0 1 1 1 0 0 0 1 0 2 1 0 0 0 2 0 0 0 0 0 0 1
121 0 0 0 0 0 0 2 0 0 0 2 1 1 2 1 0 0 0 0 0 2 1 2 2 0 0 0 2 2 2 0 1 1 1 1 1 2 0 0 0 2 0 2 2 0 1 1 0 0 1 1 1 1 1 2 0 0 2 0 1 1 1 0 0 1 0 2 1 1 0 1 2 2 2 2 2 1 1 0 1 0 0 0 1 0 1 0 1 1 0 1 0 1 0 0 0 2 2 2 1 0 0 1 0 0 2 1 1 1 1 2 1 1 1 1 1 1 1 1 2 0 2 1 1 1 1 1 2 2 1 1 0 0 0 0 0 0 0 1 1 1 0 0 0 0 0 0 0 0 0 0 0 0 0 0 0 1 0 0 0 2 1 1 1 2 0 0 0 2 0 0 1 2 1 0 0 1 0 1 0 1 1 2 0 1 2 0 0 0 0 0 0 0 2 0 0 0 1 1 0 1 0 0 0 1 2 0 2 0 2 0 2 0 0 2 0 1 2 0 0 0 0 0 0 0 0 0 0 2 0 0 0 0 0 0 0 2 2 0 0 2 1 0 2 0 0 0 0 0 0 0 1 1 1 1 0 0 0 0 0 0 0 0 0 0 0 1 2 1 0 1 0 1 0 0 0 0 1 0 0 0 2 2 1 0 0 2 0 2 1 1 1 2 2 1 1 0 0 2 0 0 2 0 0 0 1 2 1 1 1 0 0 0 1 1 1 0 1 0 0 1 2 0 1 0 1 1 0 1 0 2 1 0 0 1 0 1 1 0 0 0 1 0 0 0 1 1 1 2 0 0 0 0 1 1 0 1 0 2 0 1 0 0 0 0 1 2 2 0 0 0 1 1 0 0 2 1 0 2 2 0 0 0 1 0 0 1 1 0 0 1 0 0 1 1 0 0 1 1 1 0 0 0 0 0 1 1 0 2 0 0 0 0 0 1 1 0 0 0 0 1 1 1 0 2 0 0 0 0 1 1 0 1 1 0 0 2 0 1 2 0 1 0 0 1 0 0 0 0 0 1 0 2 1 1 1 2 1 2 2 0 0 0 0 1 1 2 2 1 2 2 2 0 2 1 1 0 2 0 0 0 0 0 1 1 1 0 2 0 2 2 0 0 1 0 0 2 2 0 0 0 2 0 0 1 2 1 0 0 0 0 0 0 0 0 0 2 0 2 0 0 2 0 0 1 1 2 0 0 1 1 1 1 0 0 0 0 1 2 0 0 0 1 1 1 0 1 1 0 0 0 0 0 2 0 1 0 0 0 0 0 0 1 0 0 1 1 1 1 1 1 0 0 0 0 0 1 1 1 0 0 0 1 0 1 1 0 0 0 1 1 0 1 0 1 0 1 1 0 1 0 0 0 1 0 1 1 0 2 0 0 0 1 1 2 0 0 1 0 0 0 0 1 1 0 1 1 0 0 0 1 1 2 0 1 2 0 1 1 1 1 0 1 1 1 1 2 0 0 2 2 1 1 1 0 1 2 2 0 0 0 1 1 2 2 1 1 0 0 0 0 0 1 0 1 1 1 1 1 2 0 0 1 1 1 0 0 1 0 0 0 0 0 0 0 0 2 0 1 1 1 0 1 2 1 2 1 0 0 1 1 0 1 0 1 0 2 0 0 0 0 1 0 0 1 1 0 0 0 1 1 0 0 0 0 1 0 1 1 1 1 0 0 0 0 1 0 0 0 0 0 0 0 1 0 0 0 0 0 1 0 2 0 0 0 1 1 0 2 0 0 1 1 1 1 1 0 0 1 2 1 0 2 2 0 2 2 0 2 0 2 2 1 2 1 0 2 1 0 1 1 1 2 1 0 0 1 1 2 0 0 0 1 0 2 1 0 2 0 1 2 0 1 2 1 1 1 1 0 0 1 2 1 1 0 0 1 1 0 1 1 0 0 0 0 0 0 0 0 2 0 0 2 0 0 0 0 0 0 0 2 0 0 1 0 1 0 2 0 1 0 1 2 2 1 0 1 2 2 1 1 0 0 1 1 0 2 0 2 2 0 1 0 2 2 2 0 0 0 0 1 2 2 2 1 1 0 0 0 0 0 1 0 1 1 1 1 1 0 0 1 1 1 1 1 1 1 0 0 2 0 1 1 1 1 0 1 0 1 0 0 2 1 0 0 0 0 0 0 1 0 0 2 0 0 2 0 0 0 0 0 0 0 2 0 1 0 0 0 0 0 0 0 0 0 0 0 2 0 0 0 0 0 0 1 1 1 1 2 1 1 0 1 0 0 0 0 0 0 0 1
122 1 0 0 1 0 0 2 0 0 0 0 2 2 1 1 0 0 0 1 1 2 0 2 2 1 0 0 2 1 1 0 0 0 2 0 2 0 0 0 1 0 0 0 1 0 1 0 0 0 0 0 0 0 1 1 1 1 2 1 1 2 0 2 0 0 1 0 0 0 0 0 2 2 2 2 2 1 1 0 1 0 0 0 1 0 1 0 1 2 0 0 0 1 0 0 1 1 1 1 0 1 1 0 1 1 1 1 1 1 1 2 0 0 2 2 2 0 1 1 1 0 2 2 0 2 0 0 2 0 0 0 0 0 0 0 0 0 0 1 0 2 0 0 0 1 1 0 0 0 0 0 0 0 0 1 0 0 0 0 0 0 2 2 2 2 0 0 0 1 1 0 1 1 0 1 0 0 0 0 0 1 0 0 0 0 0 2 1 1 1 2 1 0 2 1 2 0 0 0 0 0 1 2 2 0 2 1 1 0 2 0 1 0 0 2 0 0 1 0 2 2 1 0 0 2 2 0 0 1 0 1 0 0 1 1 0 2 2 0 0 1 2 0 2 1 1 0 0 0 0 0 1 1 1 2 0 0 0 0 0 0 0 0 2 0 0 1 1 0 0 1 1 0 0 0 0 1 2 0 0 0 2 2 0 1 1 2 1 2 0 1 1 2 2 1 1 0 0 2 0 1 2 0 1 0 0 1 0 0 1 1 0 0 1 0 2 1 1 0 0 0 2 1 2 0 1 1 1 1 0 0 0 0 0 2 0 1 1 1 0 1 1 0 0 0 1 1 1 1 1 0 0 0 0 2 1 0 0 2 0 2 1 1 0 0 1 2 2 0 2 2 0 0 0 0 1 2 2 2 2 2 0 1 0 1 1 1 1 1 1 1 1 0 1 1 2 1 0 0 0 0 0 1 1 0 1 2 0 1 1 0 0 1 1 1 0 0 0 0 0 1 0 0 0 2 1 0 0 0 2 0 0 2 0 1 0 0 0 0 1 0 1 0 0 1 0 2 0 0 0 1 0 2 0 0 0 2 1 0 1 0 0 0 0 1 1 2 2 1 2 2 1 1 2 1 1 0 2 0 1 1 0 1 2 1 0 0 1 0 1 1 0 1 0 0 0 2 2 0 1 0 2 0 0 1 1 0 0 0 1 0 0 1 1 0 0 2 0 2 1 0 2 0 0 2 0 0 0 2 1 1 2 2 0 0 0 0 2 1 0 1 0 1 2 0 0 1 1 0 0 2 0 0 2 0 0 2 0 0 0 0 1 1 1 1 0 1 1 0 0 1 0 0 2 0 2 1 1 2 0 0 0 0 2 0 0 0 0 0 1 1 2 1 0 0 0 1 2 0 0 0 1 1 2 0 1 0 0 1 1 0 0 0 0 0 0 0 0 2 2 2 0 1 1 1 0 2 0 0 1 1 1 2 0 1 2 0 1 1 0 0 0 2 2 2 2 1 0 0 1 1 1 1 1 0 1 2 2 0 0 0 2 1 1 2 1 0 2 0 0 1 0 0 0 1 2 0 0 0 2 0 0 1 2 1 1 2 1 1 1 1 1 2 2 0 0 1 1 2 0 2 0 1 1 2 2 0 1 0 0 0 0 0 1 0 1 1 1 0 0 0 2 0 0 0 2 0 0 0 1 1 0 0 0 0 2 0 0 0 0 1 0 0 0 0 0 1 0 1 0 1 0 1 0 0 0 0 0 0 1 0 2 0 0 0 2 1 0 1 0 1 0 0 0 0 1 0 2 2 0 0 1 1 2 0 2 2 0 2 0 2 1 0 0 0 0 1 0 0 1 0 0 2 1 2 2 0 0 2 0 0 1 1 1 2 2 0 1 0 1 1 0 1 1 1 0 1 2 0 1 1 1 0 0 1 0 0 0 0 0 0 0 0 0 1 1 2 2 1 1 1 0 2 0 0 0 0 0 0 0 2 0 0 1 1 2 0 2 0 0 0 1 0 1 0 0 1 2 2 1 2 0 0 0 0 0 1 0 2 2 2 0 0 2 1 1 0 0 1 0 0 2 2 2 1 0 1 0 2 0 0 1 0 2 1 1 1 2 1 0 1 0 2 1 2 1 1 0 0 2 0 1 2 0 1 0 2 0 0 0 0 1 0 0 1 0 0 1 0 0 0 1 0 0 0 1 2 0 0 0 2 0 0 1 0 2 0 0 1 0 0 0 0 0 1 0 1 1 1 0 0 1 1 0 1 1 0 0 2 0 0 1 0 1 0 0 0 1 1 0 1
123 1 0 0 0 1 1 2 0 2 0 0 1 2 1 1 0 1 1 2 2 1 1 2 2 0 0 0 2 2 1 2 2 2 0 1 1 2 0 0 0 1 0 1 2 1 1 0 1 0 0 0 0 1 1 2 0 0 1 1 1 2 0 1 1 2 2 0 0 1 1 2 0 2 0 2 2 2 2 0 2 0 0 0 1 0 0 0 2 2 0 1 0 2 0 0 0 1 1 2 1 0 1 1 0 0 2 1 1 1 1 2 1 2 1 2 2 0 0 2 2 0 1 1 0 0 0 0 1 1 0 0 0 0 0 0 0 0 0 1 0 2 0 0 2 1 0 0 0 0 1 0 0 0 0 0 0 1 0 1 0 2 1 2 0 1 1 0 1 1 0 1 1 0 1 1 0 0 1 1 0 1 0 0 0 0 0 1 0 1 0 2 1 0 1 0 1 1 0 2 0 0 0 2 1 0 2 2 0 0 0 0 1 0 0 2 0 0 2 1 0 1 0 0 0 0 0 0 0 1 0 0 0 0 0 0 0 2 2 0 0 0 2 0 2 0 0 0 0 0 0 0 0 0 0 2 0 0 0 0 0 0 0 0 1 0 1 0 2 0 1 1 2 0 0 0 1 1 0 0 0 0 1 1 1 1 1 1 0 1 0 0 0 1 1 0 0 1 1 1 1 0 1 1 0 0 0 2 0 1 0 2 0 1 0 1 2 0 1 0 1 0 0 1 2 0 2 0 0 0 0 2 1 0 0 0 0 2 0 0 0 0 2 0 1 0 0 0 0 1 1 1 0 1 0 1 1 0 0 1 1 2 0 0 0 1 0 2 2 0 1 1 0 0 1 0 1 1 1 2 0 0 0 0 0 1 0 0 0 1 0 0 0 0 2 0 0 2 0 0 0 0 0 0 0 0 1 0 0 2 0 0 0 0 0 2 1 1 0 1 0 1 0 2 0 0 0 0 0 1 2 1 0 2 0 1 0 1 0 0 0 0 2 0 0 1 0 1 0 0 0 0 0 2 2 1 2 1 0 0 1 0 1 0 0 2 2 1 1 1 1 1 1 2 1 0 1 0 1 0 0 0 0 0 2 1 0 0 2 1 2 1 0 1 1 0 0 0 0 1 2 2 2 0 0 0 0 1 0 1 1 0 0 1 1 0 1 1 1 1 1 1 2 0 0 2 0 1 0 1 2 0 0 0 0 1 1 0 1 1 0 1 0 0 0 0 0 2 0 0 0 0 0 0 2 0 1 2 0 0 0 0 1 2 0 0 0 1 1 0 0 1 2 0 0 2 2 1 1 2 0 0 0 0 0 0 0 0 2 1 0 0 1 0 0 0 0 0 2 2 0 2 0 0 1 0 1 1 0 1 1 0 0 1 0 0 0 0 1 0 0 0 0 0 0 1 1 1 0 0 2 2 1 1 0 0 1 1 2 0 2 1 0 1 1 0 0 1 0 0 1 1 1 1 0 0 2 1 1 0 0 0 0 0 0 0 0 0 1 0 0 2 1 0 0 1 1 1 1 1 2 0 1 2 1 2 0 1 2 0 0 0 0 1 0 0 0 2 1 0 0 1 0 0 1 1 1 1 0 0 1 0 0 0 0 0 0 1 2 0 0 0 2 0 0 2 0 0 2 2 1 1 1 0 0 1 2 0 1 1 1 1 0 0 0 0 2 0 0 0 0 0 0 0 0 0 0 0 0 0 1 1 2 1 1 1 2 0 0 2 0 0 0 0 0 0 1 0 2 2 2 0 2 0 0 1 0 2 2 0 1 0 2 1 2 0 1 1 1 0 0 0 0 1 2 2 1 0 0 0 0 0 0 1 0 2 1 1 2 0 1 2 0 1 2 1 1 1 0 0 0 0 1 0 0 0 0 2 2 0 0 2 0 0 0 0 1 0 0 0 1 0 0 2 0 0 0 0 0 1 1 2 0 0 0 1 0 0 1 0 1 0 1 0 1 0 0 2 2 2 2 2 1 0 1 1 0 1 0 2 2 1 0 1 1 1 2 0 0 0 0 2 2 2 2 1 1 0 1 1 0 0 0 0 1 1 1 0 1 1 0 0 2 1 0 0 1 2 0 0 2 0 0 2 0 0 0 1 2 2 0 1 2 0 0 0 0 0 0 0 1 0 1 0 1 0 1 2 1 1 0 0 0 0 1 0 0 1 1 2 0 1 0 1 0 1 0 2 1 0 0 2 0 0 0 0 0 1 0 2 1 0 0 0 0 1 0 0 0 1 0 1
124 0 0 0 0 0 0 2 0 1 0 1 1 1 1 1 0 1 0 0 0 1 2 2 2 0 0 0 1 1 1 0 1 1 0 2 0 1 0 0 2 0 0 0 1 0 0 0 0 0 0 0 0 2 0 2 0 0 1 2 0 0 0 0 0 0 2 0 0 0 0 0 1 1 1 1 1 0 0 1 0 0 0 0 1 1 1 0 2 2 1 2 1 1 0 0 0 1 1 1 0 1 0 2 0 0 2 0 0 2 1 1 0 1 0 1 1 2 2 0 2 1 1 1 1 1 1 1 1 1 0 0 0 0 0 0 0 0 0 0 1 1 0 0 1 1 0 0 2 2 0 0 0 0 0 0 1 2 0 0 1 2 2 2 0 1 1 1 0 1 1 0 2 0 0 1 0 1 0 0 0 0 0 2 0 2 2 2 1 1 0 1 0 1 2 1 1 0 0 1 0 0 0 2 2 1 1 0 0 0 1 0 0 0 0 2 0 0 0 0 2 2 0 0 0 1 1 0 0 1 0 0 0 1 0 0 1 2 2 0 0 1 1 0 2 1 1 0 0 0 0 0 1 1 1 1 0 2 2 2 1 2 0 0 0 0 0 2 2 2 0 1 0 1 1 1 0 1 1 0 1 1 1 1 0 1 0 0 1 1 0 2 0 2 1 1 0 0 0 2 0 0 2 0 0 0 0 2 0 1 1 1 0 0 2 0 1 1 0 0 0 1 2 0 2 0 1 1 0 2 0 2 0 0 0 0 0 1 1 0 0 0 2 0 0 0 2 0 0 1 1 1 1 0 0 1 0 0 0 1 0 2 1 1 0 0 0 2 2 0 0 0 0 0 0 0 2 1 0 1 1 1 0 0 0 1 2 1 1 0 0 0 1 0 2 0 1 0 0 0 0 0 0 1 0 0 0 0 0 1 0 2 0 1 1 2 1 0 0 0 0 0 0 0 1 1 1 0 0 1 1 2 1 1 1 0 1 1 1 0 0 0 2 0 0 0 0 0 0 0 0 0 0 1 1 0 1 1 1 0 0 0 1 0 1 0 0 2 1 1 2 2 2 0 0 0 0 0 2 0 0 0 0 0 1 0 0 0 2 1 1 2 1 1 1 0 0 0 1 0 1 1 2 0 0 0 1 0 0 0 0 0 0 0 0 0 0 2 0 1 0 1 1 0 0 1 1 1 0 2 0 0 1 0 1 1 1 0 1 0 1 1 0 1 1 1 0 1 1 0 0 0 0 0 2 0 1 0 0 1 1 0 1 1 0 0 1 0 0 2 2 2 0 0 0 0 1 1 1 1 0 0 0 0 0 0 0 0 0 0 0 0 1 0 0 0 0 1 1 0 1 0 0 0 2 0 2 0 0 1 1 0 0 1 0 0 0 0 1 0 0 0 0 0 0 1 1 2 0 0 2 2 0 1 0 2 2 1 2 0 2 0 0 0 1 1 1 0 0 0 1 1 1 0 0 0 1 2 1 0 0 0 1 1 1 2 1 0 1 0 0 0 0 1 0 0 0 0 1 1 0 1 0 2 2 2 1 2 0 2 0 0 1 1 0 0 1 2 0 0 0 0 0 1 1 2 2 2 0 0 0 0 0 0 0 1 0 0 1 0 0 0 0 1 0 2 1 0 0 0 1 1 0 0 0 0 1 0 1 1 1 1 0 0 0 0 0 0 0 0 0 0 0 0 0 0 2 0 0 0 0 1 2 2 0 0 2 1 0 1 1 0 0 1 1 0 2 0 2 2 0 0 1 0 0 1 0 1 1 2 0 1 2 0 2 0 1 1 0 0 1 0 2 2 0 1 0 1 0 2 0 0 1 1 1 2 2 0 0 0 0 0 0 0 1 1 0 1 1 0 0 1 2 0 0 0 0 1 2 0 0 1 0 0 0 0 0 2 2 1 1 1 0 1 1 1 2 0 0 0 0 0 0 0 0 0 1 0 1 0 0 0 1 0 1 1 0 1 2 2 2 2 1 0 1 1 0 1 0 2 2 0 1 1 1 1 1 0 0 0 0 2 2 2 1 1 1 0 0 0 0 0 1 0 1 1 1 1 2 1 0 1 2 2 2 1 1 1 0 1 1 0 1 2 0 1 1 1 0 1 0 0 2 1 1 1 1 1 0 0 0 0 1 0 0 2 2 1 0 0 0 0 0 0 2 1 1 0 0 1 2 0 0 0 0 1 0 1 0 0 0 2 1 1 0 0 0 0 0 1 0 0 0 0 1 0 0 0 1 0 1 1
125 0 1 0 0 1 1 1 1 2 0 0 1 2 1 1 0 1 1 1 1 1 0 1 1 0 1 0 2 2 2 2 0 0 2 0 2 2 0 0 1 1 0 0 1 1 1 0 0 0 0 0 0 1 1 2 0 0 1 0 0 1 0 2 0 1 1 0 0 0 0 0 1 2 0 2 2 0 0 1 0 0 0 0 1 0 0 0 2 2 0 1 0 2 0 0 1 2 0 1 0 0 0 1 1 2 2 2 2 0 0 2 2 2 2 2 2 0 1 1 1 0 1 1 0 0 0 1 1 1 0 0 1 2 0 1 1 0 0 1 0 2 0 0 0 2 0 0 0 0 0 0 1 1 0 0 0 2 0 1 0 0 2 2 0 1 1 0 1 1 0 1 2 1 2 1 1 0 0 0 0 1 0 0 0 0 0 1 0 2 0 2 0 1 1 0 1 0 0 1 0 0 0 1 1 1 1 2 1 0 0 0 1 0 0 2 2 0 2 1 1 1 0 1 0 0 0 0 0 0 0 0 0 0 0 0 2 2 2 0 0 0 2 0 0 0 0 0 0 0 0 0 2 0 0 1 0 0 0 0 1 1 0 0 0 0 1 0 1 0 1 2 2 0 0 0 1 1 2 0 1 0 2 2 0 0 0 2 0 2 0 0 1 2 1 0 0 0 0 2 1 0 1 1 1 0 0 2 0 0 2 1 1 0 0 1 2 0 0 0 1 1 2 1 2 0 1 1 1 2 0 0 0 0 0 0 0 0 2 1 1 1 2 0 0 0 2 0 1 1 1 1 0 0 2 0 1 0 0 1 0 2 2 0 1 2 0 1 1 0 0 0 0 0 0 0 1 1 1 2 0 0 0 0 0 0 1 0 0 1 0 0 0 0 2 0 0 0 1 1 1 1 0 1 0 0 0 1 0 2 0 0 0 1 1 1 0 0 0 0 0 1 0 0 2 2 2 1 1 0 2 0 0 1 1 0 0 0 0 1 2 0 1 1 1 2 1 0 2 1 1 0 0 2 1 1 1 2 1 1 2 0 0 0 0 1 2 0 2 0 0 0 1 1 1 1 0 0 2 0 2 0 0 0 1 1 1 1 2 0 1 2 0 1 1 0 1 1 1 1 1 1 1 1 1 1 2 0 1 0 0 1 0 0 0 0 0 2 0 2 0 0 0 0 0 0 2 0 1 2 0 1 1 1 0 1 0 1 2 1 1 2 0 0 1 0 0 1 1 0 0 0 0 0 1 1 0 0 1 0 0 0 0 0 0 0 1 1 1 0 0 0 1 0 0 1 0 1 1 2 0 0 0 0 0 0 2 0 1 1 0 0 0 1 0 0 1 1 1 0 0 1 1 0 0 2 0 1 0 1 2 0 0 0 0 0 1 0 1 0 0 0 0 0 0 0 1 1 0 0 0 0 1 2 0 1 2 1 2 0 1 0 0 2 2 1 1 0 0 0 0 2 2 0 0 0 1 2 2 0 0 0 0 1 1 1 1 0 1 1 1 0 0 0 2 0 0 1 1 1 1 0 0 2 2 2 1 1 1 0 0 0 0 2 2 0 0 2 1 2 0 0 0 0 0 2 2 0 0 0 0 0 0 0 1 0 0 2 0 0 0 0 1 0 1 0 2 0 1 1 1 1 0 0 0 0 2 0 0 0 0 2 0 0 0 1 1 1 0 0 0 0 0 0 1 1 1 0 1 1 0 0 2 2 0 0 2 2 0 2 1 0 0 1 1 0 0 0 0 0 2 2 2 0 0 1 0 2 0 2 0 2 2 1 1 1 0 1 0 0 2 0 1 2 1 0 2 1 0 2 0 0 1 1 1 2 2 1 2 0 1 2 0 0 2 0 0 1 1 0 1 0 2 1 1 0 0 1 1 0 0 0 0 0 0 1 1 0 0 0 1 0 0 1 1 0 1 0 1 0 0 1 0 0 0 1 1 0 1 0 0 0 0 0 0 0 0 0 1 1 0 0 0 0 0 0 1 1 0 1 1 2 0 0 2 2 2 0 0 0 0 2 2 2 1 2 0 1 1 2 2 0 0 0 0 1 1 0 2 1 0 1 1 1 1 1 1 0 0 0 2 0 0 1 0 1 1 1 0 0 0 0 2 0 0 1 0 0 0 0 0 1 1 0 0 0 1 2 2 1 1 0 1 0 2 0 0 0 0 1 0 0 0 0 0 1 1 2 1 0 0 1 1 1 0 0 0 0 0 2 0 0 0 1 0 0 0 0 0 1 0 0
126 1 0 0 0 0 0 2 1 1 0 1 0 0 0 0 0 1 0 0 0 1 0 2 2 0 1 1 2 2 0 1 0 1 1 0 2 1 1 0 0 0 0 0 1 0 0 0 1 0 0 0 0 0 1 1 1 1 0 2 0 1 0 0 0 2 1 1 0 0 0 1 0 2 0 2 2 1 1 0 1 0 1 1 2 0 0 0 1 2 1 1 1 1 0 0 0 0 0 2 0 0 0 0 2 2 1 2 2 0 0 2 0 1 0 1 1 0 1 0 1 0 1 0 1 0 1 0 1 0 0 1 0 0 0 0 0 0 1 0 2 1 0 0 1 1 0 0 0 0 0 0 1 0 1 0 0 1 0 0 0 1 1 2 1 2 1 1 0 1 0 1 0 2 2 1 0 0 0 0 0 1 1 2 1 1 1 2 0 1 1 2 0 1 1 0 1 0 0 1 0 0 0 2 2 0 2 2 0 0 2 0 0 0 0 2 1 1 1 0 0 0 0 1 0 0 0 0 0 0 0 0 0 0 0 0 0 2 2 0 0 0 2 1 1 0 0 0 0 0 0 0 1 0 0 1 1 2 0 0 1 1 0 0 0 0 0 1 1 0 1 2 0 0 1 0 0 1 1 0 1 1 2 2 0 0 1 1 1 1 0 1 2 2 2 0 1 1 0 2 0 0 2 0 0 0 0 2 0 0 0 0 0 0 0 0 2 0 0 0 1 1 1 0 2 0 2 1 1 2 0 1 0 0 0 0 0 2 0 0 0 1 0 0 0 2 0 0 1 1 1 0 0 0 2 0 1 0 0 1 0 1 2 1 2 1 0 2 2 0 1 1 1 1 1 1 0 1 0 0 0 2 0 0 1 1 1 0 0 1 0 1 0 0 1 1 1 0 0 0 1 1 0 1 1 0 1 1 0 2 0 1 0 0 0 1 0 0 0 0 0 1 0 0 1 2 2 0 0 0 0 0 1 0 1 1 0 1 0 0 1 0 0 0 0 1 0 0 2 1 1 0 0 2 1 1 1 1 0 2 2 0 1 1 0 0 0 2 2 0 1 1 2 0 2 1 1 0 1 1 1 0 0 0 0 2 2 0 2 2 0 2 0 1 1 0 1 0 0 1 2 1 1 1 0 0 1 0 0 0 0 1 0 1 1 0 1 2 0 1 1 0 1 0 0 1 1 1 1 1 1 0 2 1 0 1 0 1 1 1 1 1 1 1 2 0 1 0 2 0 0 0 0 0 2 1 0 1 0 0 0 0 1 1 1 1 0 0 0 0 0 0 0 0 0 0 1 2 1 2 1 0 0 0 0 0 0 0 0 0 0 0 0 0 0 2 1 0 0 0 0 2 2 0 0 0 0 0 0 0 0 0 0 1 0 0 1 0 0 0 0 0 0 1 1 0 1 1 0 0 0 0 0 2 0 1 2 0 2 0 1 0 0 2 2 1 1 1 0 0 1 0 1 1 0 0 1 2 2 0 0 0 1 0 1 1 0 1 0 1 1 0 0 0 1 0 0 0 1 1 1 2 0 1 2 2 0 1 1 0 0 0 0 2 1 0 0 2 0 0 0 0 0 0 1 1 2 2 0 0 0 0 0 0 1 0 0 1 1 0 0 0 0 1 1 2 1 0 0 0 0 0 1 0 0 0 2 0 1 1 0 1 1 1 0 0 2 1 0 0 0 0 0 0 0 0 1 0 1 1 0 0 2 2 0 1 2 2 0 2 0 0 1 1 1 1 1 0 1 0 1 1 1 0 0 1 0 2 2 1 1 0 2 1 1 1 0 0 0 0 0 0 1 1 1 1 1 0 1 2 0 0 2 0 2 1 2 1 1 1 0 1 0 1 2 1 1 1 1 0 1 0 1 0 0 2 0 1 1 0 0 0 0 0 0 0 1 1 0 0 2 0 0 1 1 0 1 0 0 0 0 1 0 0 0 0 1 0 2 0 1 0 1 0 1 0 0 1 1 2 1 1 2 0 2 1 0 0 1 1 1 2 0 1 2 2 2 0 0 0 0 2 2 1 2 2 0 1 0 0 0 0 1 0 1 1 1 1 2 2 0 0 1 1 1 1 1 1 1 1 1 0 0 2 0 0 0 1 2 2 0 1 2 1 1 1 0 0 0 0 1 0 0 2 2 0 2 2 2 0 0 0 0 0 1 0 1 1 1 1 1 0 0 0 0 1 1 1 1 0 0 1 0 1 0 0 0 1 0 2 1 0 0 0 0 1 0 0 1 0 0 1
127 1 0 0 0 0 0 2 1 1 0 0 1 1 1 1 0 1 0 1 1 2 1 1 2 0 1 0 2 1 1 0 2 1 1 1 1 1 0 0 0 2 0 1 1 1 0 1 0 0 1 1 1 2 0 1 0 2 2 2 0 2 0 0 0 0 2 1 0 0 0 1 2 2 0 2 2 2 2 0 2 0 0 0 0 0 0 0 2 2 0 1 0 1 0 0 1 2 2 2 2 0 1 1 0 0 2 1 1 1 0 1 0 2 0 2 2 0 0 2 2 0 1 1 0 0 0 1 2 2 0 0 0 0 1 0 1 0 0 0 0 2 0 0 1 0 0 0 0 0 0 0 1 0 0 1 1 0 0 1 0 1 1 2 1 2 1 0 1 1 0 1 0 1 1 1 0 0 0 1 0 1 1 2 1 1 1 2 0 0 1 2 0 2 2 0 2 0 0 1 0 0 0 0 0 2 1 0 2 0 1 0 1 0 0 2 1 0 2 1 1 1 0 0 0 0 0 1 0 2 1 0 2 1 1 0 1 2 2 0 0 1 2 0 1 0 0 0 0 0 0 0 1 0 0 2 0 1 0 0 0 0 1 1 1 0 0 0 2 0 1 1 1 1 0 0 0 1 1 0 0 1 1 1 0 2 0 0 0 0 0 0 1 2 1 0 1 1 0 1 0 0 2 0 0 0 1 2 0 1 0 0 0 0 2 0 1 1 1 0 0 0 0 1 2 0 2 2 2 2 0 0 2 0 0 0 0 1 1 1 0 0 2 0 0 0 2 0 0 2 0 2 0 1 1 0 2 0 0 1 1 2 1 1 1 0 0 2 2 0 2 2 2 2 2 2 1 2 0 1 0 1 1 1 1 0 1 0 0 1 0 0 1 0 0 2 2 1 0 0 0 0 0 1 0 1 0 0 0 1 1 1 0 1 1 2 0 0 0 0 0 1 1 0 1 2 1 0 0 0 1 1 0 0 2 0 0 1 0 0 1 0 2 0 0 0 0 1 1 0 0 1 0 1 1 0 1 2 1 0 1 0 0 0 0 0 0 2 1 1 2 2 0 2 2 2 1 1 2 0 2 0 0 1 2 0 0 0 1 1 1 0 0 2 1 0 0 0 1 0 1 1 1 1 0 0 1 0 0 1 0 0 0 1 0 0 0 2 0 2 0 0 2 0 0 2 0 0 1 2 1 0 0 0 0 1 0 0 1 1 2 1 0 1 1 1 0 0 2 0 0 0 1 0 1 1 1 0 0 1 1 0 0 0 0 0 1 0 0 1 1 1 0 0 0 0 1 1 1 1 1 0 0 0 0 0 1 1 0 0 0 0 1 0 1 0 0 0 0 0 0 2 1 0 1 1 1 0 0 1 1 0 0 0 0 0 0 0 0 0 1 1 0 0 0 0 2 1 0 0 0 0 1 1 1 1 1 1 2 0 1 2 0 1 2 2 2 1 0 0 2 1 1 2 1 0 0 1 1 0 0 0 0 1 1 1 0 0 0 0 0 1 0 0 0 1 2 0 1 1 0 2 0 1 0 1 0 1 1 0 0 0 0 1 1 0 0 2 2 2 0 0 0 0 1 0 1 2 0 0 0 0 1 0 0 1 1 0 0 0 0 0 2 0 0 0 2 0 2 2 0 0 0 0 0 0 0 0 1 1 0 0 0 0 0 1 1 0 0 0 0 0 1 0 0 1 0 0 1 0 0 0 2 1 0 0 2 2 0 2 1 1 2 0 0 2 1 0 2 2 0 0 0 2 2 0 2 2 2 0 2 0 2 2 2 1 1 1 1 0 0 0 1 2 1 0 1 0 1 2 0 0 0 1 0 2 1 1 1 0 1 1 0 0 2 2 1 2 0 0 0 0 2 0 0 0 0 0 0 0 0 0 0 0 0 0 0 1 1 1 0 0 0 1 1 0 1 0 0 1 0 1 0 0 0 1 1 0 2 1 1 0 1 0 1 0 0 1 2 2 2 2 0 0 0 0 0 2 0 1 1 1 1 0 2 1 2 0 0 0 0 2 2 2 1 1 0 0 0 0 0 0 0 0 0 2 2 0 2 2 0 0 2 2 1 1 1 1 0 1 2 1 0 2 0 0 0 1 0 0 0 0 2 2 2 1 0 1 0 0 1 0 0 1 1 0 2 1 0 0 0 1 0 0 1 0 1 0 0 1 0 0 0 0 0 0 0 0 2 0 0 0 2 2 0 0 0 1 1 2 1 1 0 0 1 1 0 0 1 0 0 1
128 1 0 0 0 0 0 0 0 1 0 1 0 1 0 0 0 2 1 0 0 2 1 2 2 0 1 0 2 2 2 0 0 0 1 2 1 1 0 1 0 0 1 1 2 0 2 0 0 0 0 0 0 0 2 0 2 1 0 1 0 1 1 0 0 0 0 0 0 0 0 0 0 2 0 2 2 1 1 0 1 0 1 1 1 0 1 0 1 2 0 0 1 2 0 0 0 2 2 2 2 0 0 1 1 1 2 1 1 1 0 1 0 1 0 1 1 0 0 2 2 0 2 1 1 0 1 0 2 1 1 1 1 1 0 0 1 0 0 0 1 2 0 0 0 1 0 0 0 0 0 0 0 0 0 0 0 2 0 0 0 1 0 2 0 2 0 0 0 2 0 0 1 1 1 2 0 0 0 1 0 1 0 2 0 1 1 0 0 2 0 2 2 0 2 2 2 0 1 1 0 1 1 2 2 0 2 0 1 0 1 0 2 0 0 2 1 0 1 0 1 2 1 0 0 0 0 0 0 2 0 0 0 0 0 0 0 2 1 1 0 0 2 0 0 0 0 0 0 0 0 0 1 0 0 0 0 1 0 0 1 1 0 0 1 0 2 0 1 0 0 2 0 0 0 0 0 0 2 0 1 0 1 1 0 1 0 1 1 2 1 1 1 1 1 0 0 1 0 0 0 1 1 1 0 0 0 1 1 1 0 1 0 0 2 0 1 0 0 0 1 1 1 0 2 0 2 0 0 0 0 1 0 0 0 1 1 1 1 1 0 1 2 0 0 0 1 0 2 0 0 0 0 1 1 0 1 0 0 1 1 2 1 0 1 0 1 2 2 1 0 0 2 2 0 0 2 2 1 1 2 1 2 2 1 1 1 0 0 1 0 0 2 0 2 0 1 0 2 2 2 2 0 2 1 0 0 0 0 1 0 0 0 1 1 2 0 1 0 0 0 1 0 1 1 2 0 0 0 0 0 0 0 0 1 0 0 1 0 0 1 0 1 0 0 2 0 1 0 0 0 0 0 1 1 0 1 1 1 1 1 0 0 0 0 1 1 0 2 0 0 0 2 0 2 0 2 1 2 0 1 1 0 0 0 2 2 0 0 0 0 0 1 1 1 0 0 1 2 0 0 0 1 1 0 0 2 0 0 1 0 0 0 0 1 0 0 2 0 1 1 1 2 1 1 1 1 1 0 1 1 0 0 0 0 0 2 0 2 1 1 1 0 2 2 0 0 0 2 0 0 0 0 0 1 1 0 0 0 0 0 0 0 0 0 0 1 1 1 0 0 1 0 0 0 0 0 2 2 2 0 0 0 0 1 0 1 0 0 0 0 0 0 0 1 1 2 0 0 0 0 2 1 0 1 1 1 1 0 1 1 0 0 1 1 1 0 0 1 0 0 0 0 0 0 0 2 1 0 0 0 0 0 1 0 1 2 0 1 1 1 1 0 2 2 2 2 0 0 0 2 0 1 0 0 0 1 2 2 0 0 0 1 0 1 1 0 0 0 1 2 0 0 1 0 1 1 0 0 0 0 0 0 0 0 0 1 2 1 0 0 0 1 1 0 0 0 1 1 1 1 1 0 0 0 2 2 1 1 0 1 1 0 0 0 0 0 1 0 0 0 0 0 0 0 1 1 0 0 0 1 1 0 0 0 0 1 0 0 0 0 0 0 0 0 0 0 0 0 0 0 0 0 0 0 0 1 0 0 0 0 0 2 1 0 0 2 1 0 1 0 1 0 0 0 1 1 0 0 0 2 2 1 0 0 1 1 2 1 2 0 1 2 1 2 1 0 1 0 1 2 0 1 1 1 1 2 0 1 2 0 0 1 0 1 2 1 1 1 1 0 1 0 1 2 0 0 1 0 1 0 0 2 0 0 0 0 0 1 0 1 1 0 0 0 0 0 0 0 0 2 0 0 1 0 0 2 0 1 1 0 1 0 0 0 0 0 0 2 0 1 0 0 2 2 2 0 0 1 2 2 2 0 0 0 1 0 2 0 2 2 2 2 0 1 0 2 0 0 1 0 2 1 1 2 1 0 0 0 1 0 0 0 1 1 2 2 0 2 2 0 0 2 1 0 2 2 1 0 1 1 0 0 2 0 0 0 1 0 1 1 1 1 2 1 2 0 1 0 0 2 0 0 2 2 0 2 0 0 1 1 0 0 0 2 0 1 0 0 0 2 0 0 1 0 1 1 1 1 1 1 1 0 0 0 0 0 0 0 1 0 0 0 1 1 0 0 0 0 0 0 0
129 0 0 0 0 0 0 1 0 1 0 1 0 2 0 0 1 1 0 1 1 2 0 2 2 0 2 0 1 1 1 0 1 1 1 0 2 2 0 0 0 1 1 1 2 1 0 0 0 0 0 0 0 1 1 2 0 0 2 0 1 1 0 2 1 1 1 0 0 0 0 0 1 2 1 2 2 0 0 1 0 0 1 1 1 0 0 0 2 2 0 0 1 1 0 0 0 1 1 2 1 0 1 1 0 0 2 1 1 1 1 2 1 2 2 2 2 0 1 1 2 1 2 1 1 0 1 1 2 2 0 0 0 0 0 0 0 0 0 0 1 1 0 0 1 1 0 0 0 0 0 0 1 0 0 0 0 0 0 1 0 2 2 1 0 1 0 0 0 2 0 1 1 1 1 2 1 0 0 1 0 0 0 2 0 1 1 1 1 1 0 1 0 1 1 0 0 0 0 0 0 0 1 1 0 0 2 1 1 0 1 1 0 0 0 2 1 0 1 0 2 2 0 0 0 1 1 0 0 2 1 0 0 0 0 1 0 2 2 0 0 0 2 1 2 0 0 0 0 0 0 0 0 0 0 1 1 1 0 0 0 0 0 0 2 2 0 0 1 1 0 1 0 0 0 1 0 1 1 0 0 1 1 1 1 0 0 1 0 2 0 1 0 1 1 1 0 2 0 1 0 0 1 1 0 0 1 2 1 1 0 1 0 1 2 0 0 0 0 1 1 0 1 2 0 0 1 0 1 1 0 2 0 0 0 1 1 1 0 1 1 1 2 0 1 0 2 0 0 1 1 1 0 0 2 0 0 0 0 2 0 2 1 1 1 0 0 2 2 0 0 2 0 0 2 1 1 1 0 2 2 1 0 0 0 0 0 0 0 1 0 0 1 1 2 1 2 1 0 0 1 0 0 1 1 1 0 1 0 1 2 0 0 2 2 2 0 0 0 0 0 2 1 1 0 2 0 0 0 1 1 2 0 2 1 0 0 1 0 0 2 0 0 0 0 2 1 2 0 0 0 0 0 2 0 0 0 1 0 0 1 0 1 1 0 1 1 1 2 0 2 2 1 1 0 0 1 0 1 1 2 0 0 0 2 1 0 0 1 0 0 1 0 1 0 0 1 1 1 0 1 1 1 1 0 0 2 0 1 2 1 0 0 1 0 0 1 2 0 0 0 2 2 1 1 2 0 1 0 1 1 0 1 1 1 1 1 0 1 1 1 1 0 2 2 2 0 0 2 0 0 0 0 0 0 2 0 0 0 0 0 0 1 0 1 1 0 1 1 1 0 0 0 0 0 0 1 1 1 1 1 0 0 0 0 0 1 0 1 0 0 0 0 0 2 0 1 0 0 0 0 2 0 0 2 0 0 0 1 0 0 0 0 2 1 1 0 0 0 0 0 0 0 0 0 0 1 1 0 0 1 1 0 2 0 0 2 0 2 0 2 1 0 1 1 1 1 0 0 0 1 1 0 2 1 1 1 2 2 0 0 0 1 1 1 2 0 0 0 0 0 1 0 0 0 1 2 1 1 1 1 0 2 1 2 0 2 2 0 1 0 0 1 2 2 0 0 1 1 1 0 1 0 1 0 2 1 2 0 0 1 1 0 0 1 1 1 1 1 0 0 0 1 0 0 0 2 0 1 1 1 1 0 0 0 0 2 0 1 2 1 2 0 0 0 1 1 1 0 1 0 1 0 0 1 0 0 0 0 0 0 1 2 0 0 0 1 1 0 2 0 0 0 1 1 0 1 0 0 1 1 1 1 0 0 0 0 2 2 0 1 0 1 0 0 0 0 1 1 0 0 0 0 1 2 2 2 0 0 2 0 1 2 0 2 2 2 0 2 0 2 1 0 1 2 1 1 2 1 0 0 0 2 1 1 1 0 1 1 0 0 0 1 0 0 1 1 0 0 0 2 0 0 2 0 0 1 1 1 1 0 1 0 0 0 1 1 0 0 0 0 1 1 1 2 1 0 1 2 2 0 0 0 0 0 2 0 1 1 2 1 2 0 0 2 2 2 0 0 0 0 1 2 1 2 2 0 1 0 0 0 0 0 0 0 1 1 0 1 0 1 0 1 0 0 2 2 2 0 0 1 0 1 1 0 2 2 2 0 0 0 0 2 2 2 0 1 1 1 1 0 0 1 1 2 0 1 1 0 0 0 1 1 0 1 1 1 0 0 0 0 0 0 0 1 1 0 1 1 0 0 1 0 0 0 0 0 1 2 2 0 1 1 1 1 0 0 0 1 1 0 0
130 0 0 0 0 1 1 2 0 0 0 1 0 0 0 0 0 0 0 1 1 1 0 2 2 0 2 0 1 2 1 1 0 0 2 0 2 1 0 1 0 0 0 0 1 0 0 0 0 0 0 0 0 1 1 2 0 1 1 0 0 2 0 1 0 0 0 1 0 0 0 1 2 1 2 1 2 2 2 0 2 0 1 1 1 0 0 0 1 1 0 0 1 2 0 0 0 0 0 0 1 0 2 0 0 0 2 1 1 1 1 2 0 0 0 0 0 0 2 0 0 1 2 2 0 1 0 0 2 2 0 0 0 0 0 0 0 0 0 0 0 2 0 0 1 2 1 0 0 0 0 0 0 0 0 0 1 1 0 1 1 0 0 1 2 2 2 0 0 2 0 0 1 0 0 1 0 0 0 2 0 2 1 2 1 1 0 1 0 1 0 2 1 1 2 0 1 0 0 0 0 0 0 2 2 0 2 0 1 0 1 0 0 0 0 2 1 1 1 0 0 0 1 1 0 1 1 0 0 2 0 0 0 0 0 0 0 2 1 0 0 1 1 0 2 1 1 0 1 0 0 0 1 1 1 1 1 2 1 1 1 2 0 0 0 0 0 0 2 0 0 2 0 1 0 0 0 1 1 0 1 1 1 1 0 0 0 2 2 2 0 2 0 2 1 1 0 1 1 2 1 1 1 1 0 1 1 1 2 2 0 1 0 1 2 0 2 0 1 0 0 1 1 2 1 0 1 2 0 0 0 1 0 0 0 0 0 2 0 1 0 1 1 0 0 0 0 0 1 1 2 0 0 1 1 0 1 0 0 1 0 2 2 1 1 0 0 2 2 0 1 1 1 1 0 0 1 1 1 2 1 1 0 0 0 0 1 0 0 0 0 0 1 0 2 0 0 0 0 0 0 0 0 1 1 0 1 0 0 1 1 1 0 1 1 0 0 0 0 0 0 2 1 1 1 2 1 0 0 0 1 0 0 1 1 0 1 1 0 1 0 0 2 1 1 2 0 1 0 0 0 0 0 1 1 0 1 2 1 1 1 0 0 0 0 1 1 1 2 0 1 1 2 0 1 1 0 0 2 1 0 0 0 0 1 1 1 1 2 1 0 2 0 2 2 0 0 0 2 0 0 0 0 2 0 0 2 0 0 1 0 0 0 1 1 0 0 1 0 1 2 1 1 0 0 1 1 0 0 2 0 0 0 0 0 1 0 0 2 1 1 1 0 2 2 0 0 1 1 0 0 1 0 0 2 1 0 1 0 0 0 0 1 0 0 0 0 1 1 0 0 1 1 0 0 1 1 0 0 2 0 0 0 0 1 0 0 0 0 0 0 0 0 1 0 0 0 1 1 0 0 2 0 0 2 0 1 1 0 1 1 0 0 0 0 1 0 0 0 0 0 0 0 1 2 0 1 1 0 0 1 1 0 1 0 0 1 1 2 0 2 1 0 1 1 1 1 1 0 0 0 2 1 0 0 0 2 2 2 0 0 0 2 2 2 2 0 0 2 0 0 0 0 0 2 0 0 1 1 1 2 0 0 2 2 2 1 1 1 1 0 0 1 1 1 0 0 2 0 2 1 0 0 1 2 1 1 1 0 0 1 1 0 1 1 0 0 2 1 0 0 0 1 0 0 1 1 0 0 0 1 0 0 0 0 0 2 0 1 1 0 2 0 0 0 0 0 1 0 0 0 0 0 0 1 0 1 0 1 0 0 0 2 2 0 0 2 2 0 2 0 0 1 1 1 0 2 0 1 1 2 1 1 1 1 0 1 1 0 2 0 2 2 1 1 1 0 1 0 0 1 0 1 1 1 0 2 0 0 1 0 1 1 0 2 1 2 0 2 0 2 2 0 1 1 2 1 1 1 0 0 1 2 0 0 0 0 0 0 0 0 0 1 0 0 1 1 0 0 0 1 0 0 1 1 0 1 0 0 0 0 1 0 1 0 0 2 1 1 0 0 0 2 0 2 0 0 0 1 0 0 0 0 0 0 1 0 1 2 1 1 2 1 0 1 1 2 0 0 1 0 0 1 1 2 1 1 0 0 0 0 0 0 0 1 0 1 1 2 0 0 2 2 0 0 0 2 1 0 0 2 0 0 0 2 1 0 1 0 0 0 0 1 0 0 1 0 0 0 0 0 0 1 1 1 0 1 2 1 1 1 0 0 0 2 0 0 0 0 0 0 0 0 1 0 2 0 1 0 0 0 2 0 1 0 1 2 1 1 1 0 1 0 0 1 0 0 0 0 0 1 1
131 0 0 0 0 0 0 1 0 1 0 1 2 2 2 2 0 1 1 0 0 2 0 2 2 0 2 0 1 1 1 1 1 1 1 0 2 2 0 0 1 1 0 0 0 0 0 0 0 0 0 0 1 1 1 1 1 0 0 0 0 0 0 2 1 1 1 0 0 0 0 0 2 2 2 2 2 2 2 0 2 0 1 1 0 0 0 0 2 2 0 1 0 2 1 1 0 1 0 2 0 0 0 1 1 1 2 2 1 1 0 1 1 2 2 2 2 0 2 1 1 0 2 0 2 0 2 0 2 1 1 1 0 0 0 0 0 0 0 0 0 2 0 1 0 0 0 0 0 1 0 1 1 0 0 0 0 1 0 0 0 1 1 2 0 1 1 0 1 1 0 1 0 1 1 1 1 0 0 0 0 0 0 2 1 2 1 2 1 2 0 2 0 1 2 0 0 1 1 0 0 0 0 0 0 1 1 0 0 0 2 0 1 0 1 1 1 2 0 0 0 0 0 0 0 0 0 1 0 2 0 1 1 1 1 0 1 2 2 0 0 1 2 1 1 0 0 0 1 1 1 1 1 1 1 2 0 2 0 0 1 1 0 0 2 0 0 2 1 0 1 1 0 1 1 1 1 0 1 0 0 0 2 2 0 0 1 1 1 2 0 1 1 2 1 1 1 0 0 2 1 0 2 0 0 0 1 1 2 1 0 1 0 0 1 0 1 0 1 0 1 0 0 2 2 0 2 1 0 0 0 2 2 1 0 1 1 2 0 0 0 0 1 0 0 0 1 0 1 0 2 0 0 1 1 0 0 0 0 1 0 1 2 1 1 0 0 2 2 0 1 1 1 0 0 1 2 2 0 2 0 1 0 0 1 1 1 1 1 0 0 0 0 0 2 0 0 0 0 0 0 0 0 1 0 1 0 0 0 1 0 1 0 1 1 0 0 0 0 0 0 1 0 1 1 1 1 0 0 0 1 1 0 0 2 0 1 0 0 0 1 0 1 2 2 1 0 1 1 0 0 0 0 2 1 0 1 1 0 0 1 0 0 0 0 1 1 2 2 0 2 2 1 1 2 1 1 0 2 0 0 0 0 0 2 1 0 0 2 2 1 1 0 0 0 0 0 0 1 1 1 1 1 1 0 0 1 0 0 2 0 0 0 0 0 0 0 2 0 2 2 0 1 0 0 1 1 0 1 2 0 1 1 1 0 1 0 0 2 1 0 1 0 1 1 0 0 2 0 0 0 2 0 0 1 1 0 1 0 0 0 0 0 0 0 0 2 1 1 0 0 2 0 0 0 0 2 1 1 1 0 0 0 0 0 0 0 1 1 1 1 0 1 0 0 0 0 0 0 0 0 1 0 0 1 0 1 0 0 0 0 0 0 0 0 0 1 0 0 0 0 0 0 2 2 0 0 2 0 0 1 1 0 1 0 1 2 1 2 0 2 1 0 1 2 1 2 1 0 0 0 2 2 0 0 0 2 1 1 0 0 0 1 0 1 1 0 2 0 1 0 0 1 0 0 0 0 1 1 1 1 0 0 1 2 1 0 1 1 0 0 0 1 1 1 0 0 1 1 1 0 0 0 0 0 1 2 2 0 0 0 0 0 2 1 0 0 1 1 0 0 0 1 0 0 1 1 0 0 0 0 1 0 0 0 0 2 0 1 1 0 1 1 1 0 0 1 1 0 0 0 0 1 0 1 0 0 0 0 0 0 0 2 0 0 0 2 1 0 2 0 0 1 1 1 2 1 0 2 2 1 0 1 1 0 2 0 1 0 2 0 2 2 0 1 0 0 1 0 0 1 0 1 2 0 1 2 0 0 1 0 0 0 1 0 2 1 0 2 0 1 2 0 2 2 2 2 2 0 0 0 0 1 1 1 1 1 0 1 0 1 1 1 0 0 1 1 0 0 0 2 0 0 2 0 0 0 0 1 1 1 1 0 0 0 1 1 0 1 0 1 0 2 0 2 1 0 1 1 2 2 2 0 0 0 0 0 1 0 2 2 0 0 0 1 1 2 0 0 1 0 1 2 1 2 1 1 0 0 1 0 0 1 0 2 0 0 1 2 1 1 0 2 0 0 1 2 1 0 1 1 0 0 2 0 1 1 0 1 1 0 0 2 1 0 1 0 0 0 0 1 0 0 1 0 0 1 1 0 0 0 1 0 0 1 0 1 0 0 2 0 0 0 0 0 2 0 2 1 0 0 2 0 0 0 0 1 1 0 1 0 0 1 0 2 0 0 0 0 0 0 1
132 0 0 0 0 0 0 1 0 1 0 1 1 1 1 1 0 0 0 1 1 2 1 2 2 0 2 0 2 2 2 0 1 1 1 2 1 1 0 0 1 1 0 1 1 1 0 0 0 0 0 0 0 0 2 2 0 1 1 1 1 1 0 0 0 2 2 2 0 0 0 1 2 1 2 1 1 2 2 0 1 0 0 0 1 0 0 0 0 2 0 0 0 2 0 0 1 1 0 2 0 0 0 2 0 0 2 1 1 1 1 2 1 2 1 2 2 0 2 0 0 0 2 1 1 1 1 1 1 1 0 0 0 0 0 0 0 0 0 1 0 2 0 0 1 2 0 0 0 1 0 0 0 0 0 1 0 1 0 0 0 1 2 2 2 2 0 0 1 1 0 1 2 0 1 1 0 0 0 1 0 2 0 2 0 0 0 2 1 2 0 2 0 2 2 0 1 0 0 1 0 0 1 1 1 0 2 0 1 0 2 0 1 0 0 2 0 1 2 1 0 0 0 0 0 0 0 0 0 1 0 0 1 1 1 1 0 2 2 0 0 0 2 0 1 0 0 0 0 0 0 0 1 0 0 2 1 1 0 0 0 0 1 1 1 0 0 1 2 1 0 2 0 0 0 0 0 2 1 0 1 1 2 2 0 0 1 1 1 2 1 0 1 1 1 0 1 0 0 1 0 0 2 0 0 0 0 2 0 0 0 0 0 0 1 0 1 0 0 0 2 0 1 1 1 0 1 1 1 1 0 2 0 0 0 0 0 1 1 0 0 0 2 0 1 0 2 0 1 1 0 0 1 0 1 0 0 0 0 0 0 0 2 1 2 2 0 1 1 0 1 1 0 0 0 0 2 2 0 2 1 2 0 1 1 0 0 1 1 1 1 1 1 0 2 0 0 1 0 0 0 0 0 1 0 1 0 1 0 1 1 0 0 1 1 1 0 0 0 0 0 0 0 1 1 2 1 2 2 0 2 1 0 1 1 0 0 1 0 0 2 0 2 1 1 0 0 0 1 0 0 0 0 2 1 1 1 2 1 1 2 0 0 0 0 1 1 1 2 0 1 1 1 2 1 1 0 0 2 0 1 1 0 0 1 2 1 1 1 0 1 1 0 1 1 0 1 0 1 1 1 1 1 1 2 2 1 0 0 2 0 0 0 1 0 0 1 2 0 2 0 0 2 0 0 2 0 1 0 1 2 0 0 0 0 0 1 1 2 1 1 1 0 2 2 0 0 1 1 0 0 0 0 0 2 0 1 0 0 0 0 0 1 0 1 1 0 1 1 1 1 2 0 0 0 0 2 1 1 2 0 0 0 0 1 0 1 0 1 1 1 0 0 0 0 0 0 0 0 0 0 2 1 0 1 0 0 0 0 1 2 0 0 0 0 0 0 0 1 0 0 0 0 1 1 0 1 1 0 0 1 1 0 1 0 0 2 1 2 0 0 2 0 1 1 1 1 1 0 0 1 2 0 2 0 0 0 2 2 0 0 0 1 1 2 2 1 0 0 0 0 1 0 0 0 0 1 0 0 2 0 1 0 0 1 1 0 0 1 0 0 0 1 0 1 0 0 2 1 2 0 0 0 1 1 2 2 2 0 0 1 1 0 1 1 1 0 1 0 0 0 0 0 1 0 1 2 0 1 1 0 0 0 0 0 0 1 0 1 0 0 0 0 0 0 0 0 0 0 1 0 0 0 0 0 0 2 0 1 1 0 0 2 0 0 0 1 1 0 2 0 1 1 0 0 0 0 1 1 2 1 0 2 0 0 2 0 2 2 1 1 0 2 0 1 0 0 0 0 0 1 0 1 2 1 0 1 0 1 1 0 0 0 2 0 2 2 2 2 0 2 1 0 0 2 1 1 1 1 0 0 1 2 0 0 0 0 2 2 0 0 1 1 0 0 0 0 0 0 0 2 0 0 2 0 0 0 0 0 0 0 1 0 0 0 1 2 0 0 0 0 1 1 0 2 0 1 1 1 2 2 2 0 0 0 1 0 1 0 2 2 1 1 0 1 1 2 0 0 0 0 2 1 1 0 2 0 1 0 1 1 0 0 0 1 1 1 1 2 1 0 0 0 1 0 0 1 0 1 2 2 0 1 2 0 0 1 1 0 0 0 0 2 1 0 1 0 0 0 0 1 0 2 0 0 0 0 1 0 0 0 0 0 1 1 0 0 0 0 1 2 0 0 1 1 1 0 1 1 0 0 1 0 0 0 0 0 0 0 1 0 0 0 0 0 1 0 0 1 1 1 0
133 1 0 0 1 0 0 2 1 1 0 1 1 1 0 0 0 1 1 1 1 1 0 2 2 0 0 0 2 1 1 1 1 0 1 1 1 2 0 0 1 1 0 1 1 1 2 0 0 0 0 0 0 1 1 2 0 0 1 1 1 1 0 1 1 0 1 0 0 0 0 0 1 2 1 2 2 2 2 0 0 0 1 1 1 0 0 1 1 2 1 1 1 1 0 0 0 1 1 2 1 0 0 1 1 1 2 0 1 1 0 1 0 0 1 1 1 0 1 1 1 1 2 0 1 0 1 1 2 1 1 1 0 1 1 1 0 0 0 1 1 1 0 0 0 0 1 0 1 2 0 1 0 0 0 0 0 1 0 0 1 0 1 1 0 0 1 0 1 1 0 0 0 2 1 0 0 0 0 1 0 1 0 1 0 1 1 2 0 1 1 2 0 1 1 0 1 0 0 0 0 1 0 2 2 2 1 1 1 0 0 0 2 0 0 2 1 1 2 1 0 0 0 0 0 1 0 0 0 1 0 0 0 0 0 0 0 2 2 0 0 0 1 0 0 0 0 0 0 0 0 0 1 0 0 1 0 2 0 0 0 0 1 1 1 0 0 0 2 1 1 1 1 1 2 2 0 1 1 0 1 1 1 1 1 1 1 2 0 2 0 0 2 2 2 0 1 1 0 0 1 1 2 0 0 0 0 2 1 2 0 1 0 0 2 0 2 0 0 0 0 2 1 0 1 0 1 2 1 1 0 2 1 0 0 0 0 1 2 0 0 0 2 0 0 0 1 0 0 2 0 1 0 0 2 0 0 1 0 1 0 2 0 0 0 0 0 1 1 0 0 0 0 0 0 0 0 0 0 2 1 1 0 0 0 1 1 0 0 0 0 0 0 0 1 1 1 1 0 1 1 2 1 1 1 0 0 0 0 0 1 1 0 1 1 2 1 1 0 0 0 0 0 0 2 2 2 0 0 0 1 2 0 1 0 1 0 0 1 0 1 0 2 1 0 2 0 1 0 0 0 1 0 2 1 1 1 1 1 0 0 0 1 1 0 1 1 2 2 0 2 2 1 1 1 0 1 0 2 0 1 0 0 0 0 2 2 0 2 1 1 2 0 2 0 0 1 0 2 1 1 1 2 0 0 0 0 1 0 1 0 0 0 0 0 0 0 2 0 0 0 2 2 0 0 2 0 0 0 2 1 1 2 1 0 1 0 0 2 2 0 0 0 1 1 1 0 1 1 0 0 0 0 0 2 0 2 1 0 0 0 0 0 0 0 0 1 1 1 1 1 1 1 0 0 1 1 2 2 0 1 0 0 0 0 0 0 1 0 0 1 1 0 0 1 0 0 0 0 0 0 1 0 1 2 0 2 1 0 1 0 0 0 2 1 0 0 0 0 0 0 0 0 1 1 0 1 2 0 0 0 1 2 2 0 0 2 0 2 0 2 1 0 1 1 0 0 0 0 0 0 1 1 1 0 0 2 2 1 1 1 0 2 1 1 1 0 1 1 0 0 0 0 0 0 0 1 0 0 0 1 0 0 2 2 1 2 2 1 1 0 0 1 1 0 0 0 2 1 2 1 0 0 1 1 2 1 2 0 0 1 1 0 0 1 0 0 2 0 0 0 0 0 1 0 2 1 0 1 1 2 2 1 0 0 0 1 0 2 2 2 2 1 1 0 0 1 0 0 1 0 0 0 0 1 0 0 0 0 0 0 0 2 1 0 0 1 1 0 2 1 0 1 0 0 1 0 0 0 0 2 2 0 1 1 1 1 2 2 1 1 0 2 1 1 1 0 1 0 1 2 0 0 1 2 1 2 1 1 2 0 0 1 0 2 1 2 1 2 1 1 2 0 0 2 0 0 1 1 0 1 0 2 2 2 0 0 1 1 0 1 1 0 0 0 1 1 0 0 0 2 0 0 2 0 0 1 0 1 1 1 2 0 0 0 1 2 0 1 0 0 0 1 0 1 0 0 1 2 2 2 2 1 0 0 1 0 2 0 1 1 2 1 0 2 2 2 0 0 0 1 2 0 0 1 2 0 1 0 0 0 0 1 0 1 1 1 0 1 1 1 0 2 1 0 2 2 1 0 0 2 1 0 0 1 1 1 1 0 0 1 0 0 0 0 0 0 0 0 0 2 0 1 0 1 0 1 1 1 0 0 0 0 0 1 0 1 0 0 0 1 0 0 0 0 1 1 2 1 0 1 2 1 1 0 0 0 1 0 1 0 0 0 0 0 0 0 0 0 0 0 0
134 0 0 0 1 0 0 1 0 2 0 0 1 1 1 1 0 1 1 2 1 0 0 2 2 0 1 1 2 2 0 1 1 0 2 0 2 0 0 0 2 0 1 1 2 1 0 0 0 0 0 0 1 1 1 1 0 1 1 1 0 0 0 1 0 0 1 1 0 0 0 1 2 2 2 2 2 1 1 1 0 0 0 0 0 0 1 0 2 2 1 2 0 2 0 0 0 2 2 2 2 0 1 0 0 0 2 0 0 2 2 2 0 1 1 2 2 0 0 2 2 0 2 1 1 0 1 0 1 0 1 1 0 0 0 0 0 0 0 0 1 1 0 0 1 1 0 0 0 0 0 0 0 0 1 2 0 2 0 0 2 0 2 1 0 1 0 0 2 0 0 1 0 2 1 0 0 0 1 1 0 1 0 2 2 2 0 0 0 1 0 1 0 2 2 1 2 0 0 1 0 0 0 1 1 1 1 0 2 0 2 0 2 1 0 2 0 2 1 0 1 1 0 0 0 0 0 0 0 1 0 0 0 0 0 0 1 2 2 0 0 1 1 0 2 0 0 0 1 1 1 1 1 0 0 1 0 2 0 0 0 0 0 0 1 0 1 0 1 0 0 1 0 2 0 0 0 1 1 0 0 1 2 2 0 0 0 1 1 2 1 0 0 1 1 1 0 0 0 1 1 0 1 1 0 0 0 1 2 1 0 0 0 0 2 0 2 0 1 0 0 2 1 0 1 0 1 2 0 1 0 2 0 0 0 0 0 2 1 0 0 0 2 0 0 0 0 0 1 2 0 2 0 0 1 1 1 1 0 2 0 2 2 2 1 0 0 2 2 0 0 0 0 0 0 1 1 1 0 1 0 2 1 1 0 1 1 0 0 1 0 1 1 0 2 0 2 1 0 0 0 0 0 0 0 1 1 1 1 0 0 1 0 1 1 2 1 0 0 0 1 0 1 0 1 2 2 0 0 1 1 1 1 0 2 0 1 0 0 0 0 0 2 1 1 0 0 1 0 0 0 0 0 2 1 1 1 2 2 1 1 0 1 1 0 1 1 2 0 2 2 2 2 0 1 1 0 0 2 0 1 1 0 1 2 1 0 1 2 1 2 1 0 1 0 0 0 0 0 2 2 1 1 1 0 0 1 1 0 0 0 0 0 2 0 0 1 1 0 1 1 1 1 0 1 1 1 1 1 1 1 0 1 0 0 1 1 0 1 2 0 1 0 0 1 2 1 0 2 0 0 0 0 0 2 0 0 1 0 0 1 0 0 1 0 0 0 2 2 0 0 0 1 0 0 1 1 1 1 2 0 0 1 0 1 1 2 1 0 0 1 1 0 1 0 0 0 0 0 0 0 1 1 0 1 1 1 1 0 2 1 0 0 1 1 1 0 0 0 0 0 0 0 0 0 0 2 0 0 0 0 0 0 1 0 0 0 0 2 0 1 0 0 0 1 1 1 1 1 0 1 1 1 1 0 0 2 2 1 0 0 0 1 0 0 2 0 0 1 0 0 1 1 0 1 0 0 0 1 1 1 0 0 0 1 1 0 0 2 0 1 1 0 1 0 0 0 2 0 1 1 0 0 1 1 2 2 1 1 0 1 1 0 1 0 0 0 2 0 0 0 0 0 0 0 1 1 1 1 1 1 1 0 0 0 0 1 0 1 1 1 1 0 0 0 0 1 0 0 0 0 0 0 0 0 1 0 0 1 0 0 0 2 0 0 0 2 1 0 2 2 1 2 1 1 0 1 1 0 1 2 0 1 0 1 1 1 2 2 1 0 0 2 1 1 1 0 1 0 0 0 0 0 2 2 1 0 0 0 1 1 1 2 0 2 2 2 2 2 0 2 2 0 0 2 1 1 2 0 0 0 0 2 0 0 0 0 1 1 0 1 1 0 0 0 0 0 1 0 0 2 0 0 1 1 0 2 0 1 1 0 1 0 1 0 1 0 0 2 0 1 0 1 1 1 0 0 0 1 2 2 2 2 0 0 2 0 0 1 0 0 2 0 0 2 0 1 0 0 0 0 1 0 0 2 1 1 0 0 1 0 0 1 0 1 1 1 0 2 2 0 0 2 0 0 1 1 1 0 0 2 1 0 1 0 0 0 2 0 0 0 0 1 1 2 2 0 1 1 0 2 0 0 2 1 0 2 2 0 0 0 1 0 0 0 0 2 0 0 0 1 0 0 0 0 0 0 0 2 0 0 0 1 1 0 0 0 1 0 0 0 0 0 0 0 0 0 0 0 0 1 2
135 0 0 0 0 0 0 2 0 1 0 0 0 0 0 0 0 1 0 0 0 1 0 2 2 0 1 0 2 2 1 2 1 2 1 1 1 1 0 0 1 0 0 0 2 0 0 0 0 0 0 0 2 2 0 2 0 1 1 1 0 1 0 1 0 0 1 1 0 1 1 2 2 2 2 2 2 2 2 0 2 0 0 1 1 0 0 0 1 1 0 0 0 2 1 1 1 2 1 2 0 0 0 1 1 1 1 0 1 2 0 0 0 1 0 2 1 0 1 1 1 0 2 1 1 1 1 0 2 2 2 2 0 0 0 0 0 0 0 0 1 1 0 0 2 2 1 0 0 0 0 0 0 0 0 0 1 1 0 1 1 1 1 2 2 2 1 0 1 1 0 1 0 0 2 1 1 0 0 0 0 1 1 2 0 1 1 1 0 1 0 2 1 0 1 0 0 0 0 0 0 1 0 1 1 1 2 1 1 0 0 0 0 0 0 2 0 0 2 2 0 0 0 1 0 1 0 0 0 1 0 0 1 1 0 1 1 2 2 0 0 0 2 0 2 0 0 0 0 1 1 1 2 0 0 1 0 2 0 0 1 1 0 0 0 0 0 0 0 0 0 1 0 1 0 0 0 0 1 0 0 1 2 2 0 0 0 2 0 2 0 1 1 2 2 1 1 0 0 1 0 1 1 1 0 0 0 2 2 2 0 2 0 1 1 0 1 0 1 0 0 1 0 1 2 0 1 1 0 0 0 1 1 1 0 1 1 2 0 0 1 1 1 0 0 0 1 0 0 2 0 2 0 0 2 0 1 0 0 2 0 2 0 0 0 0 0 2 2 0 2 2 1 1 0 0 0 1 1 2 1 0 1 1 0 0 1 0 0 0 0 1 0 0 2 0 0 0 1 1 1 1 0 2 2 0 0 1 0 1 1 0 0 0 0 0 0 1 0 1 0 1 0 1 0 1 0 0 0 1 1 1 1 0 2 0 1 0 0 0 1 0 1 1 1 1 0 1 0 0 0 0 0 1 1 0 1 1 1 1 1 0 1 1 0 1 1 0 2 0 0 0 2 1 0 0 0 1 2 1 1 0 0 0 1 2 1 0 2 0 2 2 0 1 1 0 1 0 0 1 2 1 2 0 0 0 1 0 1 0 1 0 0 0 0 1 0 2 0 1 0 1 2 0 0 1 1 0 1 2 0 0 1 1 0 0 0 1 2 0 1 2 0 0 1 0 0 0 2 0 0 0 0 0 2 0 1 1 0 1 1 0 1 1 1 0 0 0 0 1 1 1 1 0 1 1 2 1 1 1 0 0 1 0 0 1 1 0 2 1 1 0 0 1 0 1 0 0 0 0 0 2 1 0 1 0 1 0 0 0 0 0 0 0 0 1 1 0 1 0 0 0 0 0 0 1 1 2 0 0 0 0 0 2 0 0 1 0 2 0 2 2 0 1 1 1 1 0 0 0 0 2 2 0 0 0 2 2 2 1 0 0 2 2 2 2 1 0 2 0 0 1 0 0 0 0 0 0 1 1 0 1 0 2 2 0 2 2 1 2 0 0 1 0 1 0 0 2 1 1 0 0 0 1 1 1 1 2 0 0 0 0 0 2 1 0 1 0 1 0 0 0 0 0 0 2 0 0 0 0 0 0 1 0 0 1 0 0 0 0 0 0 0 0 0 2 2 1 0 0 0 0 0 0 0 0 0 0 0 1 0 0 2 1 0 1 1 0 0 2 0 0 0 1 1 0 2 0 1 1 1 1 1 0 0 1 0 1 1 1 1 1 2 0 1 0 0 2 0 0 2 0 1 2 0 0 1 1 0 2 0 0 2 0 2 1 1 0 2 0 2 1 0 0 2 1 0 2 0 0 0 0 1 0 0 0 0 0 1 0 1 1 0 0 0 0 0 0 0 0 1 0 0 2 0 0 0 0 1 1 0 2 0 0 0 0 0 0 0 0 1 0 1 0 2 0 1 1 2 2 2 2 1 0 1 1 1 2 0 2 2 0 1 1 2 1 2 0 0 0 1 2 1 1 0 2 0 0 0 1 0 0 0 0 0 2 2 1 2 1 0 1 2 2 2 1 1 0 1 0 1 0 0 1 1 0 0 0 0 0 0 0 2 0 0 0 0 1 1 0 1 0 0 1 1 0 2 2 1 0 0 1 0 0 0 0 1 0 0 0 1 0 0 0 0 2 0 0 1 0 0 1 1 1 0 0 0 1 0 2 1 0 0 0 0 0 0 0 0 0 0 0
136 0 0 0 0 0 0 1 0 2 0 0 0 0 0 0 0 1 0 1 1 1 0 1 1 0 2 0 2 2 1 1 0 0 2 0 2 2 0 0 0 1 0 0 1 1 1 0 0 0 0 0 0 1 0 2 0 0 1 1 0 1 0 0 1 1 2 1 0 0 0 1 2 2 2 2 1 1 1 0 1 0 0 0 0 0 0 0 1 2 0 1 1 1 0 0 0 2 2 2 1 0 0 1 1 1 2 1 1 1 0 1 2 2 1 2 1 0 1 1 1 0 2 1 1 0 1 1 2 2 1 1 0 0 0 0 0 0 0 0 0 2 0 0 0 1 1 0 1 1 0 0 0 0 0 0 2 2 0 1 0 2 1 2 2 2 1 0 0 2 0 1 1 1 1 1 0 2 0 0 0 0 0 1 0 1 1 1 0 0 0 1 1 1 2 1 2 0 0 0 0 0 0 2 2 0 2 1 1 0 2 0 0 0 0 2 0 1 1 0 1 2 0 0 0 0 0 0 0 2 0 0 1 1 1 0 1 2 2 0 0 1 1 0 0 0 0 0 0 0 0 0 0 0 0 2 1 1 1 1 0 1 0 0 0 0 0 0 0 0 0 1 1 1 0 0 0 1 1 0 1 0 2 2 0 0 0 1 1 2 1 1 2 2 2 0 1 0 0 1 0 1 2 0 0 0 0 0 2 2 0 2 0 0 2 0 2 1 1 0 0 0 0 1 2 0 1 1 2 2 0 0 1 0 0 0 0 0 2 0 1 1 2 0 1 0 0 0 1 1 0 1 0 0 1 1 0 0 0 0 0 0 0 0 0 0 2 1 1 0 1 1 1 1 1 2 2 1 0 1 1 1 1 1 0 0 0 1 1 1 1 1 0 0 1 1 0 1 1 0 0 0 0 1 1 0 0 0 0 2 0 0 0 0 0 2 1 0 0 0 0 0 1 2 0 2 1 0 0 0 0 0 0 1 1 1 0 2 0 0 1 0 0 0 0 1 1 0 1 0 0 0 0 2 1 0 1 2 1 1 1 0 1 1 0 2 2 1 2 0 2 2 2 0 1 1 0 0 2 0 1 1 0 1 1 1 0 0 1 1 0 1 0 0 0 0 0 0 2 0 0 0 0 2 0 0 2 0 1 0 0 2 0 0 0 0 0 2 0 1 1 1 2 0 0 2 0 0 1 2 1 0 0 0 0 0 1 0 2 0 2 2 0 0 1 0 0 1 1 0 0 0 0 0 1 1 0 0 0 1 1 0 0 0 0 0 0 2 2 0 0 2 0 0 1 0 1 2 2 1 0 0 1 0 0 1 1 0 0 0 0 0 1 0 0 0 0 0 0 0 0 2 0 0 2 0 1 1 0 1 0 0 0 0 1 1 1 0 0 0 0 0 0 1 1 0 0 1 0 0 1 1 1 0 0 0 2 1 2 0 0 2 0 0 1 1 1 2 0 0 1 2 1 1 1 1 2 2 2 0 0 0 0 0 0 1 0 2 0 0 0 0 0 0 1 0 0 0 0 0 1 0 0 2 2 1 1 2 1 0 0 0 0 1 0 0 0 1 0 0 0 0 0 1 1 2 2 1 1 0 0 0 0 1 0 0 1 0 1 0 0 0 1 0 0 2 0 0 0 0 1 1 0 0 0 0 1 0 1 2 1 1 0 0 0 0 2 0 0 0 0 0 0 0 0 0 1 0 0 0 0 0 2 2 0 1 2 2 0 2 0 1 1 0 0 0 1 0 2 2 1 0 1 0 0 2 0 2 2 0 2 0 2 1 1 1 0 0 0 2 2 0 0 2 0 2 2 0 0 2 1 0 1 0 2 1 1 1 2 0 1 1 0 1 2 0 0 1 1 0 0 1 2 0 0 1 1 1 2 1 1 2 1 0 1 0 1 2 2 0 1 1 0 2 0 0 0 0 0 0 1 1 0 0 0 0 1 0 2 0 1 0 2 0 2 1 0 1 2 2 1 1 0 0 1 1 0 1 0 2 2 2 1 0 1 1 2 0 0 0 1 2 2 1 2 2 0 1 0 0 0 0 0 0 0 2 2 0 1 1 0 0 1 0 0 1 0 1 1 1 2 0 0 1 0 1 1 1 1 0 0 0 1 1 1 1 1 1 0 0 2 0 1 0 1 0 1 2 0 0 0 0 0 1 1 0 1 0 0 2 0 0 0 0 0 2 0 1 1 0 0 1 1 2 0 0 0 0 0 1 0 0 0 1 0 0 0 0 0 0 0 0
137 1 0 0 0 0 0 2 1 1 0 0 0 1 0 0 1 1 0 0 0 1 0 2 2 1 0 0 2 2 1 1 1 0 1 1 1 2 0 0 1 1 1 1 2 1 0 0 0 0 0 0 0 0 2 2 0 1 1 1 0 2 0 2 1 1 2 1 0 0 0 0 1 2 1 2 2 1 1 0 1 0 1 1 2 0 0 0 2 2 0 1 1 2 1 0 0 0 0 2 0 0 0 1 1 1 2 0 0 2 0 0 1 0 2 2 2 0 0 2 2 0 2 1 1 1 1 1 1 1 0 0 0 0 0 0 0 0 0 0 0 2 0 0 0 0 0 1 1 2 0 0 1 1 1 0 1 2 0 1 0 0 2 2 1 2 1 0 0 2 0 1 1 0 1 1 0 0 1 2 0 2 0 2 1 2 1 1 0 1 0 2 0 2 2 0 0 0 0 0 0 0 0 2 2 1 2 0 1 0 2 0 1 0 0 2 0 0 1 1 1 1 0 1 0 0 0 0 0 0 0 1 0 0 1 1 0 2 2 1 0 0 1 0 2 0 0 0 0 0 0 0 2 0 0 0 0 0 0 0 0 0 0 1 1 0 0 0 2 0 1 1 1 1 0 0 1 1 1 0 0 1 0 1 0 1 0 1 2 2 0 2 1 2 2 1 0 0 0 1 0 1 0 2 0 0 0 2 1 0 0 0 0 0 2 0 2 0 0 0 1 1 1 1 1 0 1 1 1 1 0 1 0 0 0 0 0 2 0 0 0 0 1 0 0 0 1 0 0 1 1 1 0 1 1 0 2 1 0 1 0 1 1 1 0 0 1 2 2 0 0 2 1 1 2 2 2 2 1 1 2 0 0 0 0 0 0 0 0 0 0 0 1 0 2 0 1 1 0 0 0 0 0 1 1 0 1 2 0 1 0 0 0 0 0 1 1 0 0 0 0 1 1 1 0 2 2 0 0 0 0 0 0 1 1 0 0 0 0 0 1 0 1 0 0 0 0 1 0 0 0 0 0 2 2 1 2 2 2 0 0 0 0 0 0 1 1 1 2 0 0 0 2 1 1 0 1 0 1 0 1 0 0 0 2 0 0 0 2 0 2 2 0 1 1 0 0 1 2 0 0 0 1 1 1 1 2 1 0 0 0 0 1 0 0 0 0 2 0 2 1 0 1 0 0 1 1 0 1 2 0 0 1 1 0 0 1 1 2 0 1 2 0 1 1 0 0 2 0 0 0 1 0 0 1 1 0 0 0 1 1 0 0 2 0 0 0 0 0 0 1 1 0 0 0 0 2 1 1 2 0 0 1 0 0 1 1 0 1 0 0 0 1 0 1 0 0 0 0 0 0 2 2 0 0 2 0 1 1 1 1 0 0 1 0 0 1 0 0 0 0 0 0 0 0 0 2 1 0 0 1 1 0 0 0 1 2 0 2 0 1 0 0 1 1 1 1 2 0 0 1 2 0 1 0 0 1 1 1 0 0 0 0 0 0 1 0 0 0 1 1 1 0 0 1 0 1 0 0 1 0 1 0 0 0 0 1 2 1 2 0 0 0 0 0 0 0 1 0 0 0 0 0 1 2 1 1 1 1 0 0 0 0 0 1 0 1 1 1 0 0 0 0 0 1 1 1 0 1 1 2 2 0 0 0 0 1 0 1 1 0 1 0 0 0 0 1 1 0 1 0 1 0 0 0 2 0 0 0 0 0 0 2 0 0 0 2 2 0 2 1 0 0 0 0 0 2 2 0 1 2 1 1 0 0 1 0 1 0 2 0 2 2 0 2 0 1 0 0 2 1 0 0 2 2 1 0 0 0 1 0 0 1 2 0 2 1 0 2 0 0 0 0 0 2 1 0 1 1 0 1 0 2 1 1 0 0 0 1 1 1 1 0 0 0 0 0 0 0 0 2 0 0 2 0 0 1 0 0 0 0 2 0 0 0 1 1 0 1 1 0 0 1 0 1 0 0 1 1 2 1 2 1 0 0 1 0 1 0 2 2 2 0 0 2 2 2 0 1 0 0 2 2 2 2 1 1 1 0 0 0 0 1 0 1 0 0 1 1 0 1 0 2 1 0 0 1 0 2 2 2 0 0 1 1 1 0 2 0 0 0 0 2 0 1 1 0 0 0 0 2 0 0 2 1 0 2 2 2 0 0 0 0 0 1 0 0 0 0 1 1 0 0 0 0 1 0 2 1 0 0 1 1 1 0 1 1 0 0 1 0 0 0 0 0 0 1 0 0 0 1 2
138 1 0 1 0 0 1 1 1 2 0 0 0 2 0 0 1 1 1 1 1 2 1 1 1 1 1 0 2 2 2 0 2 2 1 1 1 0 0 0 2 0 0 0 2 0 0 0 0 0 0 0 1 1 0 1 1 0 1 0 0 0 0 0 0 0 1 1 0 0 0 1 1 1 1 1 1 1 1 0 1 0 0 0 1 0 0 1 2 2 1 1 0 2 0 0 0 1 1 2 0 1 0 1 1 1 2 0 0 2 1 2 0 0 2 2 2 0 2 1 1 0 2 2 0 2 0 1 1 1 0 0 0 0 1 0 1 0 0 2 0 2 0 0 0 0 0 0 0 1 0 0 0 1 0 0 0 2 0 0 1 1 1 2 2 2 1 1 0 1 0 1 1 1 1 1 0 0 0 1 0 1 1 2 1 1 1 2 1 1 1 2 0 0 1 0 0 0 0 0 0 0 0 1 1 1 1 0 1 0 1 0 2 0 0 2 1 0 1 1 0 0 0 0 0 1 1 1 0 1 0 1 0 0 0 0 0 2 2 0 0 0 2 1 1 0 0 0 0 0 0 0 0 0 0 2 2 0 0 0 0 0 0 0 1 0 1 0 2 1 0 2 0 1 1 1 0 0 1 0 0 1 2 1 1 0 0 1 2 2 0 2 1 2 1 0 1 0 0 1 1 0 2 0 0 1 1 2 0 2 0 2 0 0 2 1 2 0 1 1 0 0 0 1 2 0 1 1 0 0 0 2 1 0 0 0 0 1 2 1 0 0 2 0 0 0 1 0 1 1 0 1 0 1 1 0 2 0 0 0 0 0 2 1 1 0 0 2 1 0 1 1 1 1 1 1 2 1 0 1 2 1 1 1 1 2 1 0 0 0 1 0 0 0 2 0 1 1 1 0 0 0 0 0 0 0 2 1 0 2 0 1 0 0 0 1 1 1 0 0 0 0 1 1 0 1 0 1 1 0 2 0 0 0 1 0 1 0 0 0 1 0 0 0 0 1 2 1 0 0 0 0 0 1 1 0 1 2 1 2 2 0 0 0 0 1 1 1 2 1 2 2 1 2 1 0 1 0 1 1 2 0 0 0 1 2 1 1 2 2 1 1 0 1 2 0 0 0 1 1 1 1 1 1 0 0 2 0 1 1 1 0 0 1 0 0 0 2 1 2 2 0 1 0 0 0 0 0 1 2 0 0 1 0 1 0 1 1 1 1 1 1 0 1 1 0 0 1 1 0 0 1 0 0 2 0 0 1 0 0 0 0 0 0 0 0 0 1 1 1 1 1 1 0 0 1 1 2 2 0 1 0 0 0 0 1 1 1 0 0 0 0 0 2 0 1 0 0 0 0 0 2 2 0 0 1 0 0 0 0 1 0 0 2 2 2 0 0 0 0 0 0 0 0 0 0 0 1 0 0 1 1 0 2 0 0 2 1 2 0 0 1 0 0 0 0 0 1 0 0 1 1 1 1 0 0 1 2 2 1 1 0 1 1 1 2 1 0 1 1 1 0 0 1 0 1 1 0 1 1 1 1 1 2 1 1 1 1 1 0 0 0 1 1 1 0 0 1 1 1 1 1 0 1 2 1 1 1 0 0 1 1 1 0 1 0 0 0 1 0 0 0 1 0 0 2 0 0 2 1 0 0 1 0 0 1 1 0 2 2 1 2 1 1 0 0 1 1 0 0 0 0 0 1 0 0 1 0 1 0 0 0 2 1 0 0 2 1 0 1 1 0 2 0 0 0 2 0 0 0 2 1 0 1 1 1 1 1 1 2 0 1 2 1 1 0 1 1 0 0 0 0 0 1 2 2 1 1 0 2 0 0 1 1 1 2 2 0 2 0 1 2 0 0 2 1 0 2 1 0 0 0 2 0 0 1 0 0 1 1 1 1 1 0 0 1 1 1 0 0 2 0 0 2 0 0 0 0 0 0 2 2 0 0 0 2 1 0 1 0 1 0 2 1 1 0 0 1 1 2 2 2 0 0 0 0 0 1 1 1 1 1 0 0 2 1 1 0 0 0 0 2 1 1 2 2 0 0 0 0 0 0 0 0 1 1 2 0 2 2 0 0 1 1 1 2 2 0 0 0 2 0 0 1 0 1 1 1 1 1 0 0 2 1 1 1 0 0 0 0 0 1 0 2 2 0 2 2 0 0 0 1 0 0 1 1 2 0 0 2 0 1 0 0 0 1 0 1 1 1 0 0 0 0 0 0 0 0 0 0 0 0 0 1 1 0 0 1 1 0 1 1
139 1 1 0 0 1 1 0 0 2 0 0 1 1 0 0 0 1 0 0 0 2 0 2 2 0 1 0 1 1 1 0 1 0 2 0 2 1 0 0 0 2 0 0 0 0 0 0 0 0 0 0 0 1 1 2 0 2 1 2 0 0 0 1 1 1 2 1 0 1 1 1 2 2 1 2 2 2 2 0 2 0 1 1 1 0 1 0 1 2 0 0 0 1 0 0 0 0 0 1 0 0 0 1 1 1 2 1 1 1 1 2 0 0 1 1 1 0 1 1 2 1 2 2 0 1 0 0 2 2 0 0 0 0 0 0 0 0 0 1 1 2 0 0 1 2 0 0 1 2 0 0 0 0 0 0 0 1 0 0 0 2 1 2 2 2 2 0 0 2 0 1 1 2 2 1 0 1 1 1 0 1 0 2 0 2 2 1 1 2 0 2 0 1 1 0 0 0 0 1 0 0 0 1 1 1 2 0 2 0 1 0 1 0 0 2 1 1 2 1 0 0 0 0 1 0 0 0 0 0 0 0 1 1 1 1 0 2 2 0 0 1 2 1 2 0 0 1 1 1 1 1 1 0 0 0 1 0 0 0 0 0 0 0 0 0 0 0 0 0 1 2 1 1 0 1 0 1 1 0 1 1 2 2 0 1 1 1 0 1 0 0 0 1 0 1 0 0 0 1 0 0 1 1 0 0 0 1 0 1 0 1 0 0 1 0 1 0 0 0 0 2 0 1 1 0 2 0 1 1 0 2 1 0 0 0 0 2 0 0 0 0 2 0 1 0 1 1 2 2 0 0 0 0 0 2 0 0 0 0 1 1 2 0 2 0 1 2 2 0 2 2 1 1 0 0 2 2 1 2 2 1 1 1 0 1 1 0 0 1 0 0 1 1 2 0 1 0 1 1 1 0 0 1 1 0 1 1 0 2 0 1 0 1 1 1 0 0 1 0 1 2 0 0 1 2 1 0 0 0 1 1 0 2 0 2 0 1 0 0 1 0 2 0 0 2 0 2 0 0 0 0 0 2 1 0 1 2 1 0 1 0 0 0 0 0 0 0 2 0 1 1 0 2 0 0 0 1 2 1 2 0 0 0 2 1 0 0 2 0 2 2 0 0 1 0 0 1 1 1 1 1 2 0 0 0 2 0 0 1 0 1 0 0 0 0 0 2 0 0 0 2 2 1 1 2 0 0 1 2 0 1 1 1 0 1 1 1 0 0 0 1 0 1 2 0 0 1 1 0 0 0 0 1 2 0 0 2 2 0 0 2 0 0 0 0 1 0 0 0 0 2 0 0 1 0 1 1 1 1 0 0 0 0 0 0 0 0 2 1 0 0 1 0 0 0 0 0 0 0 0 2 1 0 1 1 1 0 0 1 0 0 0 1 0 0 0 0 0 1 0 0 0 0 1 0 2 1 0 0 2 2 0 1 0 1 2 0 2 0 2 0 0 2 2 1 1 1 0 1 0 1 1 1 0 0 2 1 1 0 0 0 1 1 1 1 0 2 0 1 0 0 0 0 0 1 1 0 1 1 1 0 0 0 0 1 1 2 1 0 0 0 1 1 0 0 1 2 2 2 1 1 0 1 1 2 2 1 1 0 1 1 0 1 0 1 0 0 1 0 0 0 0 0 1 2 0 0 1 1 2 1 0 0 0 0 1 0 0 1 0 1 0 0 0 1 1 0 0 0 0 0 0 0 0 0 0 0 0 0 0 0 1 1 1 0 2 0 0 1 1 0 1 1 1 1 2 0 1 0 2 2 1 0 0 2 0 2 1 2 0 1 2 1 2 1 1 1 0 0 1 0 1 2 2 2 2 1 0 1 0 0 0 0 1 1 1 1 2 0 2 2 0 0 2 0 0 2 0 0 0 0 2 0 0 0 0 1 1 1 1 1 2 0 1 0 2 1 0 0 1 0 0 2 0 1 2 0 0 0 1 2 0 0 0 2 1 0 0 0 0 0 1 0 2 0 0 0 1 2 2 2 1 0 1 1 0 1 0 2 2 1 0 0 2 2 2 0 0 0 0 1 0 0 1 2 0 1 0 1 1 1 0 1 1 1 2 0 1 0 0 1 2 2 2 1 1 2 1 1 2 0 1 2 0 0 0 1 1 1 0 1 2 2 2 0 2 0 0 1 0 0 1 1 0 1 2 0 0 0 0 0 0 0 2 1 1 0 2 2 1 0 0 0 0 1 0 0 2 0 0 0 0 0 0 0 0 1 0 2 2 0 0 0 0 0 0 0 1 0 0 1
140 1 0 0 1 0 0 1 0 1 0 0 0 1 0 0 1 1 0 0 0 1 0 2 2 0 1 0 2 2 2 0 1 1 2 1 2 1 0 0 1 0 0 1 2 1 0 0 0 0 0 0 0 0 0 2 0 0 0 2 0 2 0 0 0 0 0 1 0 0 0 1 1 2 1 2 2 0 0 1 0 0 0 1 0 0 0 0 1 1 0 1 0 2 0 0 1 1 0 2 0 0 0 1 1 1 2 0 0 2 0 1 1 1 1 1 1 0 1 1 1 0 1 1 0 2 0 0 1 0 0 0 0 0 0 0 0 0 0 1 0 2 0 0 2 2 0 0 0 0 0 0 0 0 0 0 0 2 0 0 0 1 2 2 0 2 0 0 1 1 0 1 0 1 1 0 0 0 1 1 0 1 0 2 0 2 2 2 0 0 1 2 0 2 2 0 0 0 0 0 0 1 1 2 2 1 2 1 0 0 1 0 0 0 0 2 1 0 2 2 0 0 0 0 0 1 1 0 0 2 0 0 0 0 1 1 0 2 2 0 0 1 2 0 1 0 0 0 0 0 0 0 1 0 0 1 0 0 0 0 0 0 0 0 1 0 0 0 2 0 1 0 0 0 0 0 0 2 2 0 2 0 2 1 1 1 0 2 0 2 0 0 1 2 2 1 1 1 0 1 0 1 1 1 0 0 1 2 1 1 0 0 0 0 1 0 2 1 0 0 0 1 2 0 2 1 1 1 0 1 0 1 1 0 0 0 0 2 0 0 0 0 1 0 0 0 1 0 1 1 1 0 0 0 0 2 0 0 0 0 1 1 0 0 0 0 1 2 2 0 1 1 2 2 1 1 2 1 1 2 2 1 1 1 0 1 1 1 1 0 0 0 1 0 1 1 0 1 1 1 1 0 0 2 2 0 0 2 0 1 1 0 0 1 1 2 1 0 0 0 1 0 0 1 1 1 1 0 0 0 2 0 0 0 0 0 0 0 0 0 1 0 2 0 0 1 1 2 0 0 0 0 0 2 0 0 0 1 0 1 1 0 2 2 0 2 2 0 2 0 2 2 0 2 1 0 1 0 2 0 2 2 0 1 2 0 0 0 2 2 0 2 0 0 1 0 1 1 2 0 0 0 1 1 1 1 2 0 0 2 0 0 1 0 0 0 0 2 0 2 0 0 2 1 1 2 0 1 1 1 1 1 0 0 1 0 1 1 2 0 1 2 0 0 0 1 0 1 1 0 0 1 0 0 1 1 1 0 0 0 0 0 1 1 1 0 0 0 0 2 1 0 1 0 0 1 2 1 1 1 0 0 0 0 0 0 1 0 1 1 0 0 0 0 0 1 1 0 1 0 0 2 2 0 0 2 0 1 0 1 0 0 0 1 1 1 0 0 1 0 0 0 0 0 0 0 1 2 0 0 1 1 0 2 0 1 2 0 2 0 2 0 0 1 1 1 1 2 0 0 2 2 1 1 0 0 1 2 2 0 0 0 1 1 1 2 2 1 1 1 0 1 1 0 0 1 1 0 1 1 1 0 0 1 2 1 1 1 0 0 0 0 0 1 0 0 0 1 0 0 0 0 0 0 0 2 2 2 0 0 0 0 0 0 0 0 0 1 0 0 0 0 1 0 1 0 2 1 0 0 2 1 0 0 0 0 2 0 0 1 0 1 0 1 0 1 2 0 0 1 0 1 0 1 0 0 0 0 1 0 0 0 2 1 1 0 2 2 0 2 0 0 0 0 0 1 1 0 1 1 1 0 1 0 0 0 0 1 1 2 0 1 2 0 1 0 1 2 2 0 0 0 1 2 0 0 1 0 1 1 0 0 1 1 1 2 2 0 2 0 2 1 0 1 2 1 1 1 0 1 0 0 2 0 0 0 0 0 1 0 1 1 1 0 0 1 1 0 0 0 2 0 0 2 0 0 0 2 0 0 0 0 0 0 0 1 2 0 1 0 1 0 0 1 1 1 0 1 2 2 1 1 0 0 0 0 1 1 0 2 2 1 1 1 2 2 2 0 0 0 1 2 1 1 1 1 1 2 0 0 0 0 0 0 1 1 2 0 2 2 0 0 2 1 1 1 0 2 0 1 1 0 0 1 0 0 0 1 1 0 0 0 2 0 0 0 1 0 0 0 1 0 1 1 1 0 1 2 1 1 1 0 0 0 0 0 2 0 1 2 0 0 0 0 0 0 0 0 1 0 0 1 1 1 0 0 0 0 1 2 0 0 0 0 1 1 0 0 0 2 1 1
141 0 0 0 0 0 0 2 1 1 0 0 1 1 1 1 0 2 1 0 0 2 0 2 2 0 2 0 2 0 0 0 1 1 1 1 1 2 0 0 0 2 1 1 2 0 0 0 0 0 0 0 0 0 2 1 0 1 1 1 1 2 0 2 1 1 2 1 0 0 0 1 1 2 1 2 2 2 2 0 0 0 1 1 1 0 0 0 1 2 0 0 0 2 0 0 1 0 0 1 0 0 0 2 0 0 2 0 0 2 0 1 0 1 0 2 1 1 1 1 2 0 2 1 1 0 1 0 1 1 0 0 1 1 0 1 0 0 1 0 0 2 0 0 0 0 1 0 1 1 0 0 0 0 0 0 1 0 0 1 0 2 1 2 1 1 1 0 0 2 0 0 1 2 2 1 0 0 0 1 0 2 1 2 1 1 1 2 1 2 0 2 0 1 1 1 0 0 0 1 1 0 1 1 1 1 2 2 1 0 1 1 1 0 0 2 1 1 2 1 0 0 0 0 0 0 0 1 0 1 0 1 0 0 0 0 0 2 1 1 0 0 2 0 1 0 0 0 0 0 0 0 0 1 1 1 0 2 0 0 0 0 0 0 0 0 0 0 2 1 0 2 0 1 0 0 1 1 1 0 0 0 2 2 0 1 1 1 1 1 0 1 2 2 2 0 2 0 0 2 0 1 2 0 1 1 1 1 1 1 0 1 0 1 2 1 1 0 1 0 0 1 1 1 0 0 0 1 1 2 0 2 0 0 0 0 0 1 2 0 0 0 2 0 1 0 1 0 0 1 0 1 1 0 1 0 1 0 0 1 1 2 1 0 1 1 0 1 1 0 1 1 0 0 1 1 0 2 0 2 1 2 1 1 1 0 0 0 0 1 0 0 1 0 2 0 1 1 0 0 0 1 0 0 0 0 2 2 0 1 1 0 0 1 1 2 1 0 0 0 0 1 1 0 1 2 2 0 0 0 1 0 0 1 1 1 0 1 1 0 1 0 1 0 0 1 0 0 1 0 0 0 0 1 1 0 1 0 0 0 0 0 0 1 0 2 2 1 2 0 1 1 2 0 0 0 0 0 2 0 0 0 0 1 1 2 0 0 2 1 2 1 0 2 0 0 0 0 1 0 1 1 0 2 0 0 2 0 0 0 0 0 0 0 2 0 0 2 0 1 1 1 2 0 0 2 0 0 1 2 0 1 0 0 0 0 0 1 2 1 1 1 0 1 1 1 0 1 1 0 0 0 0 1 2 0 0 2 2 0 0 2 0 2 0 0 0 0 0 1 1 0 0 0 0 0 2 2 2 1 1 0 0 0 0 0 0 0 2 2 1 0 1 0 0 0 1 0 0 0 0 0 1 1 0 1 0 2 0 1 0 0 0 1 0 0 0 0 0 0 0 0 0 0 1 0 2 1 0 0 1 1 0 0 0 0 2 1 2 0 2 2 0 2 2 1 1 1 0 0 1 0 0 2 1 1 2 2 2 0 0 0 0 0 2 2 0 0 2 0 0 1 0 0 0 0 2 2 2 2 2 1 0 2 2 2 2 1 1 1 0 0 0 0 1 0 0 2 1 1 0 1 0 0 1 1 1 1 0 0 0 0 1 0 0 1 0 1 0 0 0 0 0 1 0 1 2 0 0 0 0 0 0 0 1 1 1 0 1 1 1 1 0 0 0 0 0 0 0 0 0 0 0 0 0 0 0 0 1 0 0 0 2 2 0 1 2 2 1 2 1 0 0 0 0 1 0 0 1 1 1 1 1 0 0 2 0 1 1 2 0 1 1 0 1 0 0 0 0 2 2 0 1 2 1 0 1 0 2 2 0 0 1 1 1 2 2 1 2 0 1 1 0 0 2 0 0 1 2 0 1 1 2 1 1 0 0 1 1 0 1 1 1 0 0 0 0 1 1 1 1 0 0 1 1 0 1 0 0 0 1 2 1 0 1 1 2 0 1 0 0 0 0 1 2 0 0 2 2 2 2 2 0 0 0 2 0 2 0 1 1 2 1 1 2 0 1 0 0 0 0 2 1 1 1 2 0 1 0 2 1 0 1 0 1 1 1 0 2 2 0 0 2 1 0 2 0 1 0 0 1 0 0 2 0 0 0 1 0 1 0 0 2 1 2 1 0 0 0 0 1 0 0 2 1 0 1 2 0 0 0 0 0 1 1 0 1 0 1 1 0 0 0 0 1 0 0 0 2 0 0 0 0 0 0 0 1 1 0 1 1 0 0 1 0 0 1 0 0 0 1 2
142 1 0 1 0 1 1 1 0 1 0 0 0 1 0 0 0 1 1 0 1 1 1 2 2 0 1 0 1 1 1 0 0 0 2 0 2 1 0 0 0 1 0 1 2 2 2 0 0 1 1 0 1 0 2 2 0 0 0 0 1 2 1 0 0 0 0 1 0 0 0 0 2 2 1 2 2 0 0 1 0 0 0 1 1 1 1 1 2 2 0 2 1 1 0 0 0 1 1 1 1 0 0 1 1 1 2 0 0 2 2 2 1 2 2 2 2 0 1 1 1 0 2 1 1 1 1 1 1 1 0 0 0 0 1 0 1 0 0 0 1 2 0 0 2 2 0 1 1 1 0 0 0 1 1 0 1 2 0 0 0 1 2 1 2 2 2 1 0 0 2 0 1 2 1 0 0 0 0 1 0 1 1 2 0 1 2 0 0 1 0 1 0 2 2 0 0 0 0 0 0 1 0 1 1 2 1 1 0 0 2 0 1 0 0 2 0 0 0 0 0 1 1 0 0 1 1 1 1 1 1 0 0 0 0 0 0 2 2 0 0 0 2 0 2 0 0 0 0 0 0 0 2 1 1 2 1 2 0 0 0 0 0 0 1 0 1 0 2 0 0 1 0 1 1 1 0 0 2 0 0 0 1 1 0 1 0 2 1 2 0 1 1 2 1 0 0 0 0 1 0 0 2 0 2 0 1 2 1 1 0 1 0 0 2 0 2 0 0 0 1 1 1 0 1 0 1 2 2 2 0 0 1 0 0 0 0 1 1 0 1 2 2 0 0 0 1 0 0 0 2 0 2 0 0 0 1 0 0 1 0 1 2 1 1 1 1 2 2 0 1 1 0 0 0 0 1 1 0 1 1 1 1 1 0 1 1 0 0 1 0 0 1 2 2 0 2 1 0 0 0 0 0 0 0 1 0 1 0 1 1 1 0 0 0 1 1 1 0 1 1 1 0 2 0 2 1 1 1 0 2 0 0 2 0 1 0 0 0 0 1 0 1 1 1 1 0 1 0 0 0 1 0 2 1 1 1 2 2 1 1 0 0 0 0 0 0 0 2 0 0 0 2 1 2 1 1 0 0 0 0 0 0 0 1 2 1 1 2 0 2 2 1 1 2 0 0 1 2 0 0 0 2 0 1 1 1 1 0 1 0 1 1 0 0 0 0 1 1 2 2 0 2 1 1 2 0 2 0 1 1 0 1 1 0 0 1 0 0 1 0 0 0 1 1 0 0 1 1 0 0 1 0 0 2 0 2 0 0 0 0 0 0 0 0 0 1 1 1 1 0 1 0 0 0 0 1 1 1 1 0 0 2 0 0 1 1 0 1 0 0 0 1 0 0 0 0 0 0 0 0 2 0 0 2 0 1 0 1 1 2 0 0 0 0 0 1 0 1 0 0 0 0 1 1 0 0 1 0 0 0 0 0 1 0 1 2 1 2 0 0 0 0 1 2 2 2 1 0 0 2 2 0 2 1 1 2 1 0 0 0 0 0 2 2 2 1 1 1 0 0 2 0 1 0 0 1 0 0 0 1 0 0 1 1 1 1 2 0 1 0 0 1 1 1 0 0 2 2 2 0 1 0 1 1 2 2 1 1 0 1 1 0 1 0 1 0 1 0 0 0 0 0 0 1 2 0 0 0 0 1 1 0 1 0 1 1 0 1 1 0 1 0 1 0 0 2 0 0 0 0 0 0 0 0 0 1 0 0 0 0 0 2 0 0 0 2 1 0 1 0 0 0 1 1 0 2 1 1 1 2 2 2 1 1 0 1 2 2 1 0 0 2 0 1 0 0 1 1 0 0 0 0 2 2 2 1 0 0 1 0 0 1 1 1 2 2 0 2 0 2 2 0 1 2 1 1 1 1 0 0 1 2 0 0 0 0 1 1 0 0 1 1 1 0 0 1 1 0 0 1 0 0 2 0 0 0 0 0 0 0 2 0 0 0 0 1 0 1 0 1 0 1 1 2 1 0 1 0 2 1 1 0 0 0 0 0 1 0 1 1 1 0 0 1 1 2 0 0 0 0 0 0 0 2 2 0 0 0 1 1 0 0 0 2 1 1 1 1 0 0 1 2 1 0 1 1 0 1 2 2 0 0 1 0 0 0 0 0 0 0 1 1 1 2 1 0 0 0 0 0 0 2 0 0 0 0 2 0 0 0 0 0 0 2 0 1 1 1 1 0 0 0 1 0 0 1 0 2 0 0 0 1 2 0 1 1 1 0 2 1 0 1 1 1 0 0 1 1 0 0 1
143 1 0 0 1 0 0 1 0 0 0 1 0 0 0 0 1 2 0 0 0 2 1 2 2 0 1 0 2 1 1 1 1 1 1 1 1 2 0 0 0 2 0 1 2 1 0 0 1 0 0 0 0 0 1 2 0 1 1 0 1 1 0 1 1 1 1 1 0 0 0 0 1 2 1 2 2 2 2 0 1 0 0 0 0 1 0 1 2 2 1 1 0 2 0 0 0 2 1 2 0 0 0 0 1 0 2 1 1 1 1 2 1 2 1 2 2 0 0 1 1 1 1 0 1 0 1 2 2 2 1 1 1 1 0 0 1 0 0 1 0 2 0 0 0 1 0 0 0 0 0 0 1 0 1 1 1 1 0 0 0 0 1 2 1 2 2 0 1 0 1 1 1 1 2 0 0 0 0 0 0 0 0 2 0 1 1 2 0 0 0 2 1 0 1 1 2 0 0 1 0 0 0 2 0 0 2 0 1 0 1 0 0 0 0 2 1 1 1 1 1 1 0 0 0 1 0 0 0 2 0 0 0 1 1 1 1 2 2 0 0 1 2 0 1 0 0 1 1 1 1 1 1 0 0 2 1 0 0 0 1 1 0 0 0 0 0 1 0 0 1 2 0 1 1 0 1 0 2 0 0 0 2 2 0 0 0 2 1 2 0 0 0 0 0 0 0 0 0 2 0 0 1 1 0 0 0 1 2 1 0 0 0 1 0 0 2 1 1 0 1 0 2 0 2 0 1 0 0 0 0 2 1 1 0 0 0 2 2 1 0 1 2 0 0 0 1 0 0 1 2 0 0 0 0 2 0 0 0 1 0 1 1 1 1 2 0 2 2 0 1 1 1 0 1 1 2 1 0 2 2 2 0 0 1 1 0 0 0 0 0 0 1 1 1 1 1 0 0 0 0 0 0 1 0 1 0 0 0 1 1 0 0 0 0 1 1 0 0 0 0 1 0 0 1 2 1 1 1 0 2 0 0 2 0 0 0 1 0 0 1 0 0 0 0 2 1 1 0 0 0 0 0 2 1 1 1 2 1 1 2 0 2 1 0 1 1 1 1 1 0 0 2 0 0 0 0 0 1 0 2 0 1 0 2 1 0 0 2 0 2 2 0 1 0 0 0 0 1 0 1 1 1 1 0 0 1 0 0 1 0 0 0 0 0 1 0 1 0 2 1 0 2 0 0 2 0 1 0 1 2 0 2 2 1 0 2 1 1 0 0 1 0 1 2 1 1 0 2 0 0 0 0 0 2 0 1 0 0 1 1 0 0 0 0 0 1 0 0 2 1 1 0 1 0 0 1 2 2 1 0 0 1 0 0 1 2 0 0 0 2 1 0 1 0 1 0 0 0 0 0 1 0 1 0 0 0 1 0 1 0 0 0 0 1 1 1 0 0 0 0 0 0 1 1 0 0 1 0 0 0 1 0 0 0 1 1 1 2 0 1 1 0 1 2 1 2 1 1 0 0 1 1 1 0 0 2 2 1 0 0 0 1 1 1 1 1 0 1 1 1 0 0 0 0 1 1 0 1 2 0 0 0 1 1 1 1 1 1 1 0 0 0 1 0 0 0 1 0 0 0 0 0 1 1 2 1 2 0 0 1 1 0 2 1 0 1 0 1 1 0 1 0 0 0 2 0 0 0 0 1 2 1 0 0 2 2 0 0 0 0 2 0 0 0 0 1 2 0 1 1 1 0 0 1 0 0 0 0 0 0 0 2 1 0 2 2 1 0 2 0 0 0 0 0 1 1 0 1 1 1 1 0 2 1 1 1 1 0 2 0 2 2 1 2 0 2 0 0 0 0 0 1 2 1 1 1 0 0 1 0 0 1 1 1 2 2 1 1 0 0 1 0 0 1 0 0 2 2 0 2 0 2 0 0 0 0 1 1 1 1 1 1 0 1 0 1 0 0 0 2 0 0 2 0 0 0 0 0 0 0 2 0 0 1 1 0 0 1 0 0 0 1 0 2 1 1 0 2 2 2 2 1 0 1 1 0 1 0 1 1 2 1 0 2 2 2 0 1 0 1 2 2 2 2 1 1 1 0 0 1 0 1 0 0 2 2 0 2 2 0 0 2 0 0 0 1 2 0 0 2 1 0 0 0 1 1 1 0 0 0 0 0 1 1 2 0 0 0 0 1 1 1 1 0 0 1 2 2 0 0 0 0 0 2 0 0 0 0 1 0 0 0 0 1 1 0 0 1 0 1 2 2 2 0 0 0 0 0 1 0 0 0 2 1 0 0 0 0 0 0 0
144 0 0 0 0 0 0 2 1 2 0 0 0 0 0 0 0 1 0 0 0 2 0 1 1 1 2 0 0 1 0 0 2 2 1 1 1 2 0 0 0 1 0 0 2 0 1 0 0 0 0 0 0 0 2 1 0 0 1 0 0 0 0 0 0 0 1 0 0 0 0 1 2 2 2 2 2 1 1 0 1 0 1 1 1 0 0 1 1 2 1 1 1 2 1 0 0 2 2 2 1 0 1 0 1 1 2 0 1 1 0 2 0 0 0 0 1 0 2 0 0 0 1 1 0 1 0 0 1 1 0 0 0 0 1 0 1 0 1 0 0 2 0 0 0 0 0 0 0 0 0 0 0 0 1 0 0 0 0 0 0 1 1 2 0 0 0 0 0 2 0 0 0 1 1 0 0 0 0 0 0 0 0 1 0 0 0 2 1 1 0 2 0 2 2 1 1 1 1 0 0 0 0 1 1 1 1 0 2 0 1 0 1 1 0 2 1 2 0 0 0 0 1 1 0 1 1 0 0 1 1 0 0 0 0 0 1 2 2 0 0 1 2 0 1 0 0 0 0 0 0 0 1 0 0 1 0 1 0 0 0 0 0 0 1 0 0 0 2 0 1 1 0 1 0 0 1 1 2 0 0 0 2 2 0 0 2 2 0 2 1 1 1 2 1 1 1 0 0 0 0 1 2 0 1 0 0 1 2 2 0 1 0 1 1 0 2 0 0 0 1 1 2 0 1 0 1 0 1 1 0 2 1 1 0 0 0 1 1 0 0 1 2 0 1 0 1 0 2 2 2 0 0 0 0 2 0 1 1 1 0 1 2 1 2 1 0 2 2 0 0 0 1 1 1 1 1 1 0 1 2 0 1 1 0 1 1 0 0 1 0 0 0 0 1 1 0 0 2 1 1 1 0 2 2 0 0 2 0 2 0 1 0 0 0 1 1 0 0 0 0 0 1 1 2 1 0 0 0 0 1 0 0 1 0 0 0 0 0 0 1 0 1 0 0 1 0 0 0 1 0 0 0 1 2 0 2 2 2 0 0 0 0 0 0 0 0 2 1 1 1 1 2 0 1 0 1 0 2 0 2 0 0 1 1 1 1 1 2 2 1 1 1 1 1 0 1 0 2 0 0 0 1 1 0 0 2 1 0 0 0 0 0 0 1 0 0 2 0 1 1 1 2 1 2 2 0 0 0 2 1 1 2 1 1 0 1 0 0 0 1 2 0 1 1 0 0 1 1 0 1 2 0 0 2 0 2 0 0 1 1 0 0 2 0 0 0 1 1 0 1 1 0 0 0 0 1 2 2 0 0 0 0 0 2 0 2 1 0 0 0 0 2 0 1 0 0 1 1 0 1 0 2 0 0 1 0 1 0 1 0 0 0 1 1 1 0 0 0 0 0 0 0 1 0 0 1 1 0 0 1 2 0 1 0 0 1 2 2 0 1 2 0 1 2 1 1 1 1 0 0 1 1 1 1 1 1 2 2 0 0 0 1 1 1 2 0 1 1 0 0 1 0 1 0 1 1 0 0 1 1 0 0 1 2 2 1 0 2 0 0 0 1 1 0 1 1 2 1 1 0 0 0 0 0 2 2 1 0 0 1 1 0 0 0 1 1 2 1 0 0 0 0 0 1 2 0 0 1 1 2 1 0 0 0 1 0 0 0 0 0 0 0 0 0 0 0 0 0 0 0 0 0 0 0 0 2 0 0 0 0 0 2 1 0 0 2 1 0 2 0 0 0 0 0 1 2 0 1 1 1 1 1 0 1 1 1 2 1 1 1 1 2 1 1 1 0 0 0 0 0 0 0 0 2 2 1 0 0 0 0 0 2 0 2 2 2 0 2 1 0 2 0 0 1 2 1 0 1 1 0 1 1 1 1 0 0 1 1 0 1 1 0 0 0 0 0 1 0 0 2 0 0 1 1 0 1 0 0 0 0 2 0 0 0 1 0 0 1 1 0 1 2 0 1 1 0 1 1 2 1 2 0 0 0 0 1 2 0 1 1 1 0 0 2 2 2 0 0 0 0 2 1 1 2 2 0 1 0 1 0 0 1 0 1 1 1 0 2 1 0 1 2 1 1 0 1 1 0 0 2 1 0 1 1 0 0 1 0 0 0 0 2 2 2 0 1 2 0 1 0 0 2 0 0 0 0 2 1 1 1 0 0 0 2 0 0 0 0 0 0 0 0 0 0 0 1 1 1 0 0 1 1 1 0 1 1 0 0 0 0 0 0 1 1 0 0 1 1 0 0 1
145 0 0 0 0 0 0 1 1 2 0 0 0 0 0 0 0 1 1 1 0 0 0 1 1 0 1 0 1 1 0 0 1 2 1 1 1 1 0 0 0 2 0 0 1 0 0 0 0 0 0 0 0 1 0 2 0 2 1 2 0 2 1 1 0 0 0 0 0 1 1 1 2 2 1 2 2 1 1 0 0 0 0 1 1 1 1 1 1 2 0 1 0 1 0 0 0 1 1 1 1 1 2 0 0 0 2 2 2 0 0 2 1 1 2 2 2 0 2 0 0 0 2 2 0 0 0 0 2 0 0 0 0 0 0 0 0 0 0 0 0 2 0 0 1 1 0 1 1 2 0 0 0 0 0 0 1 0 0 0 1 1 2 2 1 2 1 0 2 0 0 2 1 0 1 1 0 0 0 0 0 0 1 2 1 1 1 1 0 1 0 2 0 1 1 1 2 0 1 0 0 1 0 1 1 2 2 1 1 0 0 0 1 0 0 2 0 0 1 0 0 0 0 0 0 1 1 0 0 1 0 0 0 0 1 0 0 2 2 0 0 1 2 0 2 0 0 0 0 0 0 0 1 0 0 2 2 1 0 0 0 0 0 0 0 0 0 0 1 0 0 1 1 1 0 1 0 1 2 0 1 0 1 1 0 0 1 1 0 2 0 1 1 1 1 0 1 1 0 1 0 0 2 0 1 0 0 2 0 1 0 2 0 1 1 0 2 0 0 0 0 2 2 1 2 0 1 2 1 1 0 2 2 0 0 0 0 2 0 0 0 0 2 0 0 0 1 1 1 2 1 0 0 0 2 0 1 0 0 1 0 1 1 0 1 1 0 2 2 0 0 0 1 1 1 0 2 2 1 1 0 2 0 0 0 0 1 0 0 1 0 0 0 1 0 2 0 0 0 0 0 0 0 2 0 0 0 0 0 2 0 0 0 0 0 2 0 0 0 0 0 1 0 0 2 2 2 0 0 0 1 0 0 2 0 0 0 1 0 0 1 0 1 0 0 0 0 1 0 0 0 0 0 2 0 0 0 2 2 1 1 0 0 0 0 1 1 1 2 1 1 1 1 2 0 0 0 1 1 0 2 1 0 0 0 2 2 0 1 0 0 0 0 2 2 0 1 0 1 1 1 1 2 0 0 1 2 1 0 1 0 0 1 0 0 0 0 2 0 1 1 1 1 0 0 0 0 0 1 2 1 0 1 1 0 0 0 1 0 2 0 0 0 2 2 0 0 0 2 0 1 1 0 0 2 1 0 0 0 0 0 0 0 0 0 0 0 0 0 2 1 1 1 0 0 1 1 1 1 1 0 0 2 0 0 2 2 1 1 1 0 0 1 2 0 1 0 0 0 0 0 1 1 0 2 1 1 0 0 1 1 0 0 2 0 0 1 0 0 1 0 1 0 0 0 0 1 1 0 0 1 1 0 1 0 0 2 0 2 0 1 0 0 1 1 1 1 0 0 1 1 1 1 1 0 0 1 2 1 0 0 0 0 2 2 2 1 2 0 1 1 0 1 0 1 0 0 0 0 0 1 1 0 2 2 1 1 1 0 2 0 0 0 2 1 0 0 1 1 1 0 0 0 1 1 2 2 2 0 0 1 1 0 0 0 0 0 1 2 0 0 0 0 0 0 2 0 0 1 0 0 0 0 0 0 0 1 0 0 0 0 0 0 0 0 0 0 2 0 1 1 1 0 0 0 0 1 0 0 2 0 0 2 2 0 1 2 0 0 1 0 0 1 2 2 2 0 0 2 2 1 0 0 0 0 2 0 1 0 2 0 2 2 1 2 1 1 2 0 0 1 0 2 2 0 0 1 1 0 2 0 0 1 0 1 1 0 0 2 0 2 2 0 0 1 1 0 2 1 0 0 1 1 1 1 1 1 1 1 1 1 1 1 0 0 1 1 0 0 0 2 0 0 2 0 0 1 1 0 0 1 2 0 0 0 0 0 0 2 0 0 0 1 0 1 0 0 1 1 1 1 1 0 0 0 0 2 1 0 1 1 2 1 1 2 2 2 0 0 0 0 1 0 0 0 2 0 1 0 0 1 0 1 0 1 1 1 0 1 1 0 0 2 2 2 1 1 0 0 0 2 2 0 1 0 0 0 2 0 0 0 0 2 1 2 0 0 0 0 0 2 0 2 0 0 0 1 2 2 2 1 0 0 0 1 0 0 0 0 1 1 0 0 0 1 1 0 1 0 0 0 2 1 1 0 1 1 0 0 0 0 0 0 0 0 1 0 0 0 0 1 2
146 0 0 0 1 0 0 1 0 1 0 1 0 0 0 0 0 1 1 0 0 1 1 2 2 0 2 0 2 2 2 0 0 0 2 0 1 2 0 0 0 1 0 0 2 0 2 0 0 0 0 0 0 0 1 0 2 0 2 1 0 2 0 2 0 1 1 1 0 0 0 1 2 2 2 2 2 2 1 0 0 0 0 0 1 0 0 1 2 2 1 2 0 0 0 0 1 2 1 1 1 0 0 0 1 0 2 1 1 1 1 2 1 1 1 1 1 0 1 1 1 0 2 0 2 0 2 1 2 2 1 1 1 1 0 0 0 0 0 0 0 2 0 0 0 1 0 0 1 1 0 0 0 0 0 1 0 1 0 0 1 1 1 2 0 2 0 0 0 2 0 0 1 0 1 1 0 1 0 0 0 0 1 1 0 0 0 0 0 1 0 1 0 0 2 0 0 0 0 2 0 0 0 2 2 1 1 1 1 0 2 0 0 0 0 2 0 0 2 1 0 0 1 0 0 2 2 0 0 1 0 0 0 0 0 0 0 2 2 0 0 0 1 1 2 0 0 0 0 0 0 0 1 0 0 0 0 1 0 0 1 1 0 0 0 0 1 1 2 1 0 1 0 1 0 0 1 1 1 0 0 1 0 0 0 2 0 0 0 1 1 0 1 2 1 0 0 1 0 2 0 2 2 0 0 0 1 2 1 1 0 1 0 0 1 0 2 2 0 0 0 0 2 2 1 0 0 0 0 0 0 1 0 0 0 0 0 0 1 1 0 0 1 0 1 0 1 0 2 1 0 0 0 0 2 0 2 0 0 2 0 2 2 0 2 1 0 2 2 0 1 1 0 0 0 0 1 2 0 2 1 1 0 1 1 1 0 0 0 1 0 1 0 0 1 2 1 1 0 0 1 0 0 1 0 0 1 0 0 2 0 0 0 1 1 1 0 0 0 0 0 1 1 0 2 2 0 1 1 0 0 1 0 1 1 1 0 0 0 0 1 0 0 0 0 2 1 2 0 1 1 0 0 2 0 0 0 0 0 0 0 0 0 0 0 1 1 0 2 0 1 1 1 1 1 1 0 0 2 1 1 0 0 1 2 0 0 1 1 0 0 1 0 1 0 0 0 0 1 1 1 1 1 1 0 0 2 0 0 1 0 1 0 0 0 1 0 2 0 1 1 1 2 0 0 2 0 0 0 2 1 1 1 1 0 0 1 1 2 1 0 1 0 2 2 2 2 0 1 1 0 1 0 0 1 1 0 0 1 1 1 0 0 1 0 0 1 1 1 0 0 1 2 0 0 1 2 2 1 1 0 0 1 0 0 1 2 0 1 0 1 0 1 0 1 0 1 1 1 0 1 0 1 0 1 0 1 1 0 1 0 0 0 1 0 0 0 0 0 1 1 1 0 0 1 0 2 2 0 0 1 1 0 0 0 1 2 2 2 0 1 0 0 1 2 1 1 1 0 0 1 2 0 2 1 1 2 1 1 1 1 0 1 0 1 1 0 0 1 0 0 1 1 0 0 1 1 1 1 1 2 0 0 2 2 1 1 2 2 0 1 1 0 2 1 0 0 1 0 0 0 0 0 0 2 0 1 1 0 0 0 0 0 0 0 0 0 2 0 0 0 0 1 0 1 2 0 1 0 0 1 0 0 0 0 0 1 0 0 1 0 1 1 1 0 0 1 1 0 0 0 0 0 0 0 0 0 0 0 0 0 0 2 0 0 0 2 1 0 2 1 0 0 0 0 0 2 0 1 1 2 2 2 0 0 1 0 2 2 1 1 0 2 1 1 1 0 1 0 0 1 0 1 2 1 1 2 0 1 2 1 1 2 0 2 2 2 0 2 0 2 1 0 0 1 0 0 1 1 0 1 0 1 0 0 0 0 1 1 0 0 1 0 0 0 0 0 0 0 0 2 0 0 1 1 1 2 0 0 0 0 1 0 0 0 1 1 0 0 0 0 0 1 0 2 1 0 0 0 2 1 1 0 0 0 1 0 2 0 2 2 2 0 0 2 2 2 0 0 0 0 2 2 2 1 1 1 0 0 0 0 0 0 0 1 1 2 1 2 1 0 1 2 0 1 1 1 0 0 0 2 1 0 0 1 1 0 0 1 1 0 0 1 1 1 1 0 1 0 0 1 0 2 0 0 0 0 0 0 1 1 0 1 0 1 1 1 2 1 2 1 0 0 0 1 1 0 1 1 0 1 2 1 1 0 0 0 2 0 2 1 0 0 1 1 0 0 0 0 0 0 0
147 1 0 0 0 0 0 0 0 2 0 0 1 1 1 1 0 0 0 0 0 2 0 2 2 0 0 0 2 2 1 2 1 1 1 1 1 1 0 0 0 1 0 1 2 1 1 0 1 0 0 0 0 0 2 1 0 0 1 1 0 0 0 0 0 1 1 1 0 0 0 0 1 2 1 2 2 2 2 0 2 0 0 0 1 0 0 1 1 2 0 1 1 2 0 0 0 1 1 1 0 0 1 0 1 0 2 1 1 1 0 1 0 0 0 0 0 2 2 0 2 2 1 1 0 0 0 0 1 1 0 0 0 1 0 0 0 0 0 0 1 1 0 0 1 1 0 0 0 2 0 0 0 0 0 1 1 1 0 1 1 1 2 2 1 2 1 1 0 1 1 2 1 1 1 1 0 1 0 1 0 1 2 2 0 0 0 1 0 1 0 2 0 0 0 0 0 0 0 2 0 0 0 1 1 2 0 1 1 0 1 0 1 0 0 2 1 0 1 1 0 0 1 0 0 0 0 1 0 2 0 1 0 0 0 0 0 2 2 0 0 0 2 1 2 0 0 0 0 0 0 1 1 1 1 1 1 1 1 0 0 0 0 0 1 0 1 0 2 0 0 0 0 2 0 0 2 1 1 0 1 1 2 1 1 1 0 2 1 2 0 0 1 2 2 1 1 0 0 1 0 1 2 0 0 1 2 2 1 1 0 0 0 1 1 0 1 1 0 0 0 1 1 1 1 0 1 1 1 1 0 1 0 0 0 0 0 1 2 0 0 0 1 0 0 0 1 0 1 1 1 0 0 0 2 0 0 0 0 2 0 2 2 2 1 0 0 2 2 0 1 1 1 1 1 1 2 1 1 2 0 2 0 1 0 1 1 0 0 1 0 0 1 0 2 0 1 2 0 0 0 0 0 2 2 0 0 0 1 2 0 0 1 0 1 1 0 0 0 0 0 0 0 2 1 1 1 0 0 0 1 0 1 1 1 1 0 1 1 0 1 0 2 1 1 2 0 0 1 0 0 0 0 2 2 2 2 2 1 1 2 0 1 1 0 2 2 1 2 0 0 0 2 0 2 1 1 0 2 0 1 1 0 0 2 2 0 1 1 0 1 1 0 1 1 0 0 0 0 1 2 0 0 2 0 0 2 1 0 0 0 0 0 1 1 0 0 2 0 1 0 0 2 0 0 2 0 1 0 1 1 0 0 0 0 0 0 1 1 2 0 1 0 0 1 1 0 0 2 0 0 0 0 0 1 1 0 0 0 0 0 0 0 0 0 0 0 1 1 1 1 2 2 0 0 1 2 1 1 1 0 0 0 0 0 0 1 0 1 0 1 0 1 1 0 1 1 0 0 0 0 1 1 0 0 0 0 0 0 1 1 0 0 2 0 0 0 0 0 0 0 0 0 0 0 1 1 1 0 0 1 1 0 2 0 0 2 0 1 1 1 0 0 1 2 2 2 1 1 0 0 1 1 0 0 0 1 1 1 0 0 0 1 1 2 2 0 0 0 1 2 0 1 0 0 1 1 1 2 2 1 1 0 2 2 1 2 1 1 0 0 0 1 2 1 0 0 2 0 0 0 0 0 1 1 2 1 2 0 0 1 1 0 0 0 0 0 1 2 0 0 0 1 1 0 1 2 0 0 0 1 1 1 0 0 1 1 0 1 1 1 1 0 0 0 1 1 0 0 0 0 0 0 0 1 0 0 0 0 0 1 2 2 1 1 0 2 0 0 1 0 0 0 0 0 2 2 0 0 1 1 1 0 0 0 1 0 2 2 1 1 0 2 0 2 0 1 1 1 1 1 0 0 2 1 2 2 0 0 2 1 1 1 1 1 2 2 0 2 0 2 1 0 1 1 1 1 1 1 0 1 0 1 0 0 1 0 0 0 0 0 0 0 0 0 0 0 0 0 0 2 0 0 1 1 0 1 0 0 0 0 1 0 0 1 1 1 1 1 0 0 0 1 0 1 0 0 2 2 2 2 2 1 0 1 1 0 1 0 2 2 0 2 0 2 2 2 0 1 0 1 2 1 1 2 1 1 1 0 1 0 0 0 0 1 2 2 2 2 2 0 1 1 1 0 1 1 1 0 0 1 0 0 0 1 2 1 0 1 0 0 0 2 2 2 2 0 1 0 1 1 0 1 1 1 0 1 2 0 0 0 0 0 0 2 0 1 0 2 2 1 0 0 0 0 0 0 0 2 0 0 0 0 0 0 0 0 1 0 2 1 0 0 0 0 0 1 0 1 1 2 2
148 0 0 0 0 0 0 1 1 2 0 0 0 0 0 0 0 0 0 0 0 1 0 1 2 0 1 0 2 1 1 0 0 2 0 2 1 2 0 0 0 2 1 1 1 1 0 1 0 1 2 1 0 0 2 1 0 0 2 0 1 1 0 0 0 0 1 1 0 0 0 1 1 2 1 2 1 0 0 0 1 0 0 0 1 0 1 0 2 2 0 0 1 0 0 0 0 1 1 2 1 0 0 1 1 1 2 0 0 2 2 2 0 1 0 1 1 0 0 2 2 0 2 1 1 0 1 1 2 2 0 0 0 0 0 0 0 0 0 1 1 1 0 0 1 1 0 0 0 0 0 0 2 1 1 1 0 0 0 0 0 2 1 2 1 2 0 1 0 1 0 1 0 1 1 2 1 0 0 1 0 1 0 2 0 1 1 2 0 0 1 2 1 1 2 0 0 1 0 0 0 0 0 2 2 0 2 1 1 0 1 0 1 1 0 2 1 1 0 0 1 1 0 0 0 0 0 0 0 1 0 0 0 0 0 0 0 2 2 0 0 1 1 0 2 0 0 0 0 0 0 0 1 0 0 1 1 0 0 0 0 0 0 0 0 0 0 0 1 0 2 1 0 2 0 0 0 1 2 0 1 0 1 0 1 1 0 2 0 2 0 0 1 2 2 1 0 1 0 1 0 0 0 2 0 0 0 1 1 0 0 0 0 0 1 0 2 0 1 0 0 1 2 0 2 0 2 1 0 0 0 2 2 2 0 0 0 1 1 1 1 1 2 0 0 0 1 0 2 2 2 0 0 0 1 1 0 0 0 1 0 1 1 1 0 0 1 2 2 1 0 0 1 1 1 0 2 2 0 1 1 1 1 1 0 0 0 0 0 0 0 0 1 0 2 0 1 1 1 1 1 2 0 1 1 0 0 0 0 2 0 0 0 1 1 1 0 1 0 1 0 2 0 2 0 1 1 0 0 0 1 0 0 1 1 0 0 1 0 0 2 0 2 0 0 0 0 0 1 0 0 0 0 1 1 0 1 2 1 1 0 0 0 0 0 0 0 1 1 1 2 2 1 1 2 2 0 1 2 1 0 0 0 0 2 1 0 2 2 0 2 2 1 1 1 0 1 0 1 1 1 1 1 1 0 0 1 0 0 0 0 0 0 1 0 0 1 2 0 1 1 1 2 0 0 2 0 2 0 0 2 0 0 0 0 0 0 0 2 2 0 0 0 1 2 0 0 1 1 0 0 1 0 0 2 0 0 2 0 0 0 0 0 0 0 0 2 2 2 0 0 0 1 0 1 0 2 2 2 2 0 0 0 0 1 0 1 0 0 0 0 0 0 1 0 0 0 0 0 0 0 1 0 0 1 0 0 0 0 1 1 0 0 1 0 0 0 0 0 0 0 0 0 0 0 1 1 2 0 0 1 1 1 0 0 0 2 0 2 0 0 1 0 1 2 2 2 0 0 1 0 1 0 1 1 1 1 2 2 0 0 0 0 1 1 2 1 1 0 1 1 0 0 0 0 0 1 0 0 1 0 0 0 1 1 1 1 2 1 0 2 2 0 0 0 1 1 2 1 2 1 0 0 1 2 1 2 2 0 1 1 1 0 0 0 0 0 2 1 0 0 0 1 1 0 1 2 0 1 1 2 2 1 0 0 1 1 0 0 0 0 0 0 1 0 0 1 0 0 0 0 0 0 0 0 0 0 0 0 0 0 0 2 0 0 1 2 1 0 2 1 0 0 1 1 1 2 0 1 2 2 0 1 0 1 1 1 2 2 2 0 0 2 0 1 0 0 0 0 0 0 0 1 2 1 1 1 0 1 1 0 0 1 1 1 2 1 1 0 0 0 0 0 2 2 2 2 0 1 0 0 1 2 0 0 1 1 1 1 0 0 1 1 0 0 0 0 1 1 0 2 1 0 2 0 1 1 0 1 1 0 2 0 0 1 0 2 0 1 0 0 0 1 0 1 1 0 0 2 1 0 0 1 0 1 2 0 2 0 1 1 1 1 1 1 0 1 0 0 0 0 1 0 0 1 1 0 1 0 1 0 0 1 0 0 2 2 0 1 0 0 1 2 0 0 0 1 1 1 1 2 0 1 1 0 1 2 2 0 0 0 1 2 0 1 1 0 0 0 0 0 0 0 1 1 0 2 1 1 1 0 0 0 1 1 0 0 0 0 1 0 0 1 0 0 0 0 2 1 0 0 1 0 0 0 0 0 1 0 1 1 0 0 1 2 0 1 0 1 0 0 1
149 1 0 0 0 0 0 2 1 1 0 1 1 2 1 1 0 2 1 0 1 1 1 2 2 0 1 0 2 2 2 0 0 0 2 0 2 1 1 1 0 1 0 0 1 0 0 0 1 0 0 0 2 2 0 1 1 1 1 2 0 1 0 2 0 0 1 0 0 0 0 1 1 2 1 2 2 2 2 0 2 0 0 1 0 0 0 1 2 2 0 1 0 1 1 1 0 2 1 1 1 0 1 1 0 0 2 1 1 1 1 2 1 2 1 2 2 0 0 2 2 0 2 0 2 0 1 1 1 1 0 0 1 1 0 0 0 0 0 0 0 2 0 0 0 0 1 0 2 1 1 0 0 0 0 0 0 1 0 0 1 0 0 2 0 1 1 0 0 2 0 1 1 1 1 0 0 0 0 1 0 1 2 2 0 0 2 1 0 0 1 1 1 0 1 0 1 0 0 1 0 0 0 2 2 0 2 0 1 0 1 0 2 0 0 2 2 2 1 1 0 0 0 0 0 1 1 0 0 1 1 0 0 0 1 1 0 2 2 0 0 1 1 0 2 0 0 0 0 0 0 0 1 0 0 1 0 2 0 0 1 1 0 0 0 0 0 0 2 0 1 1 0 2 1 0 1 1 1 0 1 1 0 2 0 0 0 2 2 2 0 2 1 2 1 1 0 2 0 1 0 0 2 0 1 0 0 1 2 2 0 0 0 0 1 1 1 0 0 1 0 1 1 1 1 0 1 0 0 0 0 1 1 1 0 0 0 1 0 2 1 1 1 0 0 0 2 0 0 1 1 1 0 0 2 0 1 0 0 1 1 2 0 0 0 0 0 1 1 0 0 0 0 0 0 0 1 0 1 2 2 0 1 1 0 0 0 0 0 0 0 0 0 0 1 1 0 0 1 0 0 0 0 1 1 0 1 0 1 2 0 0 0 1 1 1 0 0 0 0 0 1 0 0 1 2 1 0 0 1 1 1 0 1 0 1 0 0 0 0 0 0 1 0 0 2 0 1 1 0 0 1 0 2 1 1 1 2 2 2 2 0 0 0 0 1 1 1 1 1 1 1 2 1 1 0 1 0 1 0 1 0 0 0 2 1 0 0 2 1 2 2 0 2 2 0 0 0 2 0 0 0 2 0 0 0 1 0 0 1 0 0 1 1 0 1 1 2 0 1 1 1 1 0 0 1 1 0 2 2 0 0 1 0 0 0 1 0 0 1 1 1 0 1 1 1 0 2 0 0 0 0 0 0 2 1 0 1 2 0 0 1 1 0 0 0 0 1 1 0 1 1 0 0 0 0 1 2 2 0 0 0 0 0 0 0 0 0 1 0 0 0 1 1 0 0 0 0 0 0 0 2 1 0 0 0 0 1 0 0 0 0 0 1 0 0 1 0 0 0 0 0 0 0 0 1 1 0 0 0 1 1 0 0 0 0 2 0 2 0 1 0 0 1 2 1 1 2 0 0 2 2 0 2 1 1 1 2 1 0 0 0 1 1 1 1 0 2 0 1 1 0 0 0 1 0 0 0 1 1 0 0 1 2 1 1 1 2 0 0 0 0 0 1 0 0 0 2 2 2 0 2 0 0 1 1 1 2 0 0 0 0 0 0 0 0 0 1 1 0 0 0 0 0 1 2 0 0 0 0 0 0 1 0 0 1 1 0 0 0 0 0 0 0 0 0 2 0 0 0 0 0 0 0 0 0 0 0 1 0 0 0 2 1 0 2 2 2 0 2 1 0 0 0 0 0 0 0 0 1 1 1 0 1 1 1 1 2 0 2 0 2 2 1 1 1 0 1 0 1 1 0 1 1 1 0 1 0 0 2 0 0 2 0 2 1 2 1 2 1 1 1 0 1 2 1 1 2 1 0 0 1 1 1 0 0 0 0 0 0 0 0 0 0 0 0 0 0 0 0 2 0 0 1 1 0 1 0 0 0 1 2 0 0 0 0 1 0 1 0 0 0 1 0 1 0 0 0 2 2 2 2 0 0 0 0 1 0 0 1 1 1 0 0 2 2 2 0 0 0 0 2 1 1 2 2 0 1 0 0 0 0 0 0 0 2 2 1 2 1 0 1 2 0 1 1 1 0 1 1 1 0 0 1 0 0 0 1 0 0 0 0 2 0 0 1 0 0 0 0 1 0 1 1 0 0 2 0 0 1 1 0 0 0 2 0 1 0 0 0 0 0 0 0 0 1 0 2 0 0 0 2 2 2 0 1 1 0 0 1 0 0 0 0 0 0 1 0 0 0 0 0
150 0 0 0 0 0 0 1 0 0 1 1 2 2 2 2 0 1 1 2 2 1 0 1 2 0 1 0 1 2 0 1 1 1 2 0 2 1 0 0 0 0 0 0 2 0 1 0 0 0 0 0 1 2 0 2 0 0 2 0 2 2 0 2 0 0 2 0 0 1 1 1 2 2 2 2 2 1 1 1 0 0 0 0 1 0 0 0 1 2 0 0 1 1 0 0 0 1 1 1 2 0 0 0 2 1 2 0 2 0 0 1 1 1 2 2 2 0 0 1 1 1 1 1 0 1 0 1 1 1 1 1 0 0 1 0 1 0 0 1 1 1 0 0 1 1 0 0 1 2 0 0 1 1 2 0 0 1 0 0 0 0 1 2 1 1 0 0 0 2 0 0 1 2 2 1 0 1 0 1 0 1 2 2 0 0 1 0 0 2 0 2 0 1 1 0 1 0 0 1 0 0 0 0 0 1 1 0 2 0 1 0 1 0 0 2 0 0 2 2 0 0 1 0 0 1 1 0 0 2 0 0 0 0 0 0 0 2 2 1 0 0 1 0 2 0 0 0 0 0 0 0 1 0 0 2 1 2 1 1 0 1 0 0 0 0 0 0 1 1 0 2 0 1 0 0 0 0 1 0 0 1 2 2 0 0 2 0 1 1 0 1 0 1 1 1 0 2 0 1 0 0 2 0 1 0 0 1 1 1 1 2 0 0 2 0 1 0 1 0 1 0 2 1 2 0 2 2 0 1 0 2 0 0 0 0 0 1 1 1 1 1 2 2 0 0 1 0 0 0 2 0 0 0 1 1 1 0 0 1 0 1 2 0 2 1 0 2 2 0 0 0 0 0 0 0 1 1 1 2 0 0 1 1 0 1 1 0 0 1 0 0 0 0 2 0 0 0 1 1 1 1 0 1 1 1 0 1 0 2 0 0 0 1 1 2 0 1 0 1 0 1 0 0 2 2 1 0 0 0 1 0 0 0 1 0 1 0 0 0 2 0 1 1 0 1 0 1 0 0 0 0 0 2 0 0 0 2 1 0 1 0 1 1 0 1 1 0 2 0 0 0 1 1 2 2 0 0 2 0 0 0 0 0 2 1 0 1 1 0 1 1 0 1 0 0 0 0 2 0 0 0 1 1 1 1 1 1 0 1 0 0 0 0 0 0 0 2 0 0 0 1 2 0 0 2 0 0 0 2 0 1 1 1 1 1 0 1 1 1 0 1 1 0 1 0 0 0 2 0 0 0 0 0 2 0 1 1 0 0 0 0 0 1 0 0 0 2 2 0 0 0 1 0 0 0 0 2 2 0 2 0 0 0 1 0 1 0 2 2 0 0 1 0 0 0 0 1 1 0 1 0 0 0 2 0 1 1 0 1 1 0 0 2 0 0 0 0 0 0 0 0 0 0 0 0 1 1 0 0 0 0 0 2 0 0 2 2 2 0 1 2 0 1 2 1 0 0 1 0 0 2 0 2 0 0 0 2 1 0 0 0 1 1 1 2 1 2 0 0 0 1 0 1 0 0 0 0 0 0 1 0 1 2 1 2 0 0 1 0 0 0 1 1 0 0 0 2 2 2 1 0 0 1 1 2 1 2 0 0 2 2 0 0 1 1 1 1 1 0 0 0 0 1 1 1 2 0 1 1 1 1 0 0 0 0 0 0 0 0 0 0 1 0 0 0 1 1 0 0 0 0 0 0 0 0 1 0 1 0 0 0 2 2 0 0 2 2 0 2 1 0 0 0 0 0 1 0 2 2 0 0 1 0 0 1 0 2 2 2 0 0 2 0 1 0 0 1 1 0 0 0 0 2 1 2 2 0 0 1 1 1 2 0 2 2 2 0 1 0 0 1 0 1 2 1 1 2 0 0 0 0 1 0 0 0 0 1 1 0 1 1 1 0 1 0 1 0 0 0 2 0 0 1 1 0 1 0 0 0 0 0 1 0 1 0 1 0 1 0 1 0 1 0 1 0 0 0 1 2 1 1 0 0 0 0 0 0 0 1 1 1 0 0 2 2 2 0 1 0 0 1 1 1 1 2 0 0 0 0 0 0 0 0 1 1 2 0 1 1 0 0 2 2 0 1 1 2 0 0 1 0 2 2 0 2 2 0 0 0 0 0 2 2 2 2 0 0 0 0 2 0 0 1 1 0 2 2 1 0 0 1 0 0 1 1 1 0 0 0 1 0 0 0 0 0 0 0 2 0 2 2 0 0 0 0 0 0 0 2 0 0 0 0 1 0 0 0 1 1 0 1
151 1 0 0 1 0 0 2 0 1 0 1 1 1 1 1 0 2 1 0 0 2 0 2 2 0 1 0 1 2 0 0 1 0 2 0 2 2 0 0 1 1 0 0 2 1 1 0 0 1 1 0 0 0 0 2 0 1 0 0 0 0 0 0 0 0 1 1 0 0 0 1 1 2 1 2 2 2 2 0 1 0 0 0 0 0 1 1 2 2 0 1 0 1 0 0 0 0 0 1 0 0 1 0 1 0 2 0 1 1 0 1 0 1 1 1 1 0 1 1 1 0 2 2 0 2 0 0 1 1 0 0 0 1 0 0 0 0 0 2 0 2 0 0 1 0 0 0 0 0 0 0 1 0 0 0 1 0 0 0 0 1 2 2 1 2 1 0 0 1 1 1 0 1 0 1 0 1 0 0 0 0 0 1 0 1 1 1 0 1 1 2 1 1 2 1 1 0 0 0 0 1 0 2 1 1 2 1 1 0 1 0 1 1 0 2 0 0 2 1 0 0 0 0 0 1 1 0 0 1 0 0 0 0 0 0 0 2 2 0 0 1 2 0 1 0 0 0 0 0 0 0 2 0 0 1 0 1 0 0 0 0 0 0 1 0 1 0 2 0 0 1 0 1 1 0 1 1 2 0 2 0 1 1 0 1 0 1 0 2 0 1 1 2 1 0 0 1 1 1 1 0 2 0 0 1 1 0 2 2 0 2 0 1 2 1 2 0 2 0 0 0 0 1 1 0 1 1 0 0 0 1 1 0 0 0 0 2 0 0 0 0 1 0 0 0 2 1 1 2 0 1 0 0 2 0 0 0 0 1 0 1 1 1 1 0 1 2 2 1 0 0 1 1 1 1 2 1 1 2 2 0 0 0 1 1 1 0 0 0 0 0 1 0 2 0 1 0 0 1 0 1 0 1 0 1 0 0 0 1 0 1 0 0 0 0 0 1 0 1 1 2 0 1 1 2 0 0 0 2 1 0 0 2 0 1 1 0 0 0 1 0 0 2 0 2 0 1 0 0 0 0 0 1 1 0 1 2 2 1 1 0 0 0 0 1 1 1 1 1 1 1 2 0 1 0 1 0 2 1 2 0 0 0 1 1 1 0 2 1 2 1 1 1 1 0 0 0 1 0 1 1 2 0 0 0 1 1 0 1 0 0 0 0 1 0 0 2 0 0 0 2 1 0 0 1 1 0 1 2 0 1 0 0 0 1 1 1 1 1 0 1 0 2 2 0 0 2 0 0 0 1 0 0 1 1 1 1 0 0 0 0 1 0 0 0 0 1 1 1 1 1 1 0 0 1 1 2 2 0 2 0 1 0 0 1 1 0 0 0 0 0 0 0 2 1 1 0 0 0 0 2 2 0 0 1 0 1 0 1 0 0 0 2 2 2 0 0 0 0 0 0 0 0 1 0 2 1 0 0 0 0 1 2 0 0 2 1 2 0 2 0 0 2 2 0 1 2 0 0 2 1 0 1 0 0 1 2 2 0 0 0 0 2 2 2 0 1 1 1 0 1 0 0 0 0 1 2 2 2 2 0 0 2 2 2 2 2 1 2 0 0 1 1 1 1 1 2 1 2 1 0 0 1 0 2 2 1 0 0 0 0 0 1 0 1 0 1 0 0 0 0 0 0 1 1 1 0 1 1 1 1 0 0 0 1 0 0 1 1 1 1 0 0 0 0 0 0 0 1 0 0 0 0 1 0 1 0 1 1 1 1 2 0 0 0 2 1 0 2 1 1 1 1 1 0 1 0 0 1 0 0 0 1 1 0 1 2 2 1 1 0 2 0 1 0 0 0 0 0 0 0 2 2 0 0 0 0 0 1 0 0 2 0 2 1 1 1 2 0 2 2 0 1 2 1 1 1 2 0 2 0 1 1 1 1 0 0 1 0 0 0 1 0 0 0 0 0 0 0 2 0 0 2 0 1 1 0 1 1 0 2 0 0 0 1 1 0 1 0 1 0 0 0 0 0 0 1 1 2 1 1 0 0 0 1 1 1 0 2 2 2 0 0 2 2 2 0 1 0 1 1 2 2 2 2 1 0 0 0 0 0 0 0 1 1 1 1 2 2 0 0 1 0 0 0 0 1 0 0 1 0 0 0 0 0 0 2 0 0 0 1 2 0 0 0 0 0 0 0 2 0 1 1 1 0 1 2 2 2 1 0 0 0 1 0 1 1 1 1 1 0 0 0 0 1 1 2 0 0 0 2 1 1 0 0 0 0 0 2 0 0 1 0 1 1 1 0 1 1 1 1
152 0 0 0 1 0 0 0 0 2 0 0 0 1 0 0 0 1 0 0 0 2 0 2 2 0 0 0 1 2 1 0 1 1 2 1 2 1 1 1 0 1 0 0 1 0 0 0 0 0 0 0 0 1 1 2 0 1 1 2 0 1 0 0 0 1 2 1 0 0 0 0 1 2 1 2 2 0 0 1 0 0 0 0 0 0 0 1 2 2 1 1 0 1 0 0 0 0 0 2 0 0 1 1 0 0 2 0 1 2 0 0 1 2 1 2 2 0 2 0 0 1 2 1 1 1 1 1 2 2 0 0 0 0 0 0 0 0 0 0 0 1 0 0 0 2 0 0 1 1 0 0 0 0 0 0 1 1 0 0 1 0 1 2 0 1 1 1 1 0 1 0 1 1 0 1 0 1 0 0 0 0 0 2 1 1 0 2 1 1 1 2 0 1 1 0 1 0 0 0 0 0 0 1 1 1 2 1 1 0 2 0 1 0 0 2 0 1 1 0 1 1 0 0 0 0 0 0 0 2 1 0 0 0 0 0 0 2 2 0 0 0 2 1 2 1 1 0 0 0 0 0 1 1 1 1 0 0 0 0 0 0 0 0 1 0 1 1 2 0 0 1 0 1 1 1 0 1 1 0 1 0 2 2 0 0 1 1 0 2 0 1 0 2 1 1 0 1 0 2 0 2 2 0 0 0 1 0 2 2 0 2 0 0 1 0 1 0 0 0 1 1 1 2 1 0 1 2 2 2 0 0 1 0 0 0 0 0 2 1 1 1 2 0 0 0 1 0 0 1 0 1 0 0 1 1 1 0 0 2 0 2 2 1 2 1 0 1 1 0 0 0 0 0 0 0 1 2 1 1 1 1 1 1 0 0 1 0 0 0 0 0 0 1 2 0 1 1 0 0 0 0 0 1 1 0 1 0 0 1 1 1 0 0 0 1 1 0 0 0 0 1 1 2 0 0 0 0 0 0 1 0 0 2 1 0 0 1 1 0 1 0 2 0 0 2 0 1 1 1 1 0 1 2 0 0 0 2 1 2 0 0 0 0 0 1 1 0 2 0 0 0 1 1 2 2 0 1 2 1 1 1 0 0 2 1 0 1 2 0 1 1 0 1 1 0 1 1 2 0 0 0 1 1 0 0 1 1 0 1 0 0 0 0 0 0 0 1 0 2 1 0 2 0 0 1 1 0 1 2 1 0 2 1 0 0 0 1 2 0 0 1 0 2 2 0 0 1 1 0 1 2 1 0 2 0 0 1 1 0 0 1 0 2 0 0 0 1 1 0 0 1 1 0 1 0 2 2 2 1 0 0 0 0 1 0 1 0 2 1 0 0 0 1 1 1 1 0 0 0 0 1 1 0 1 0 0 2 0 1 0 0 0 0 0 1 0 0 0 1 0 0 0 0 0 0 0 2 0 0 0 0 1 2 0 0 2 1 2 0 1 0 0 1 2 2 2 1 0 1 1 0 1 1 0 0 2 2 2 1 1 0 1 0 0 0 0 1 1 1 0 0 0 0 1 0 1 1 1 1 2 0 0 1 1 1 0 1 1 0 0 0 0 1 0 0 0 2 1 2 1 1 0 2 2 2 1 2 0 0 0 0 0 0 0 1 1 1 1 0 1 0 1 0 0 2 0 0 0 0 1 1 1 0 0 0 1 0 1 2 1 2 1 0 0 0 1 1 0 1 1 1 0 0 0 0 0 0 0 0 1 2 1 0 2 0 2 1 0 2 0 0 0 1 1 1 2 0 1 1 2 1 1 0 0 2 0 2 1 2 0 1 2 1 2 1 1 0 0 1 1 0 0 1 2 2 2 0 0 1 0 0 2 0 1 1 1 1 2 0 2 1 0 1 1 2 1 2 0 0 0 0 2 0 0 1 1 0 0 0 0 0 1 0 0 1 1 0 0 0 2 0 0 2 0 0 0 0 1 1 0 1 0 0 0 0 0 0 1 0 1 0 0 1 2 0 0 2 2 2 2 2 0 0 0 0 0 1 1 2 2 2 0 0 1 1 2 0 0 0 0 2 2 2 2 1 1 0 0 0 0 0 2 0 1 1 1 1 2 1 0 1 2 0 0 0 0 0 0 0 2 1 0 1 0 0 0 1 0 0 0 0 2 0 0 1 0 0 0 0 1 1 1 1 0 0 1 1 1 0 0 0 0 0 1 0 0 0 0 1 1 0 0 0 0 2 0 1 0 0 0 2 1 1 0 0 1 0 0 1 0 0 0 0 1 0 0 0 0 0 0 0
153 0 0 1 1 0 0 0 0 2 0 0 0 0 0 0 0 1 1 0 0 2 0 1 2 1 0 0 2 1 1 1 1 2 0 2 0 1 0 0 1 1 0 0 1 0 1 0 0 0 0 0 0 1 1 2 0 0 0 1 0 1 0 1 0 0 0 0 0 1 1 2 2 2 2 2 2 2 2 0 2 0 0 0 1 0 0 1 2 2 1 2 0 0 0 0 1 0 0 2 0 0 1 0 1 1 2 1 1 1 0 1 0 1 0 1 1 0 1 1 1 1 2 2 0 1 0 0 1 1 0 0 1 1 0 0 1 0 0 1 2 2 0 0 1 1 0 0 0 0 0 0 1 0 1 0 0 2 0 0 0 0 0 2 0 1 1 0 1 1 0 0 1 1 1 2 1 0 0 1 0 1 0 2 0 1 1 2 0 0 1 2 0 1 1 0 1 0 0 1 0 0 0 2 2 0 2 2 1 0 1 0 1 0 0 2 0 0 1 1 0 1 0 0 0 0 0 2 1 1 0 0 1 1 1 1 0 2 2 0 0 1 2 0 2 0 0 0 0 0 0 0 1 0 0 1 1 2 0 0 0 0 1 1 1 0 1 0 1 1 0 2 0 2 1 1 0 0 2 0 0 1 1 2 0 0 0 1 0 1 0 0 0 1 1 0 0 0 0 1 0 0 2 0 0 1 1 2 0 0 0 1 0 0 2 2 2 0 1 0 0 1 0 2 2 0 2 1 1 2 0 0 1 0 0 0 0 1 2 1 1 1 2 0 0 0 1 0 0 0 2 0 1 1 0 0 1 0 0 0 0 0 0 0 0 1 0 2 2 0 1 1 0 0 0 1 2 1 1 2 2 1 0 0 0 1 1 0 0 0 0 0 0 0 2 1 2 0 1 1 1 2 0 1 0 0 1 1 0 1 1 0 0 0 0 1 1 0 0 0 0 0 1 1 1 2 0 1 1 1 2 1 0 2 0 1 0 0 0 0 1 0 1 2 2 2 0 1 0 0 0 0 0 2 1 0 1 1 0 0 1 0 0 0 0 1 1 1 1 1 1 1 2 0 0 0 0 0 2 0 1 1 0 0 1 2 1 2 2 2 2 0 0 2 0 0 1 0 1 0 1 1 1 1 0 0 1 0 0 1 0 0 0 0 0 1 0 2 0 1 0 1 1 0 1 1 1 0 1 2 0 1 2 2 0 0 1 0 1 1 1 1 0 2 2 1 0 1 1 0 0 0 0 0 2 0 1 1 0 1 0 0 0 0 0 0 0 2 2 0 0 0 1 0 0 1 1 1 1 2 0 0 1 0 0 1 2 0 0 0 0 0 1 0 0 0 0 1 1 0 1 1 0 1 1 0 1 1 0 2 2 0 0 1 1 1 0 0 0 0 0 0 0 0 0 1 1 0 0 0 2 2 0 2 0 1 2 1 2 0 1 0 0 1 1 1 1 2 0 0 1 2 0 2 1 1 2 2 2 0 0 0 1 2 2 2 0 1 1 1 1 0 0 0 1 0 0 0 1 1 1 0 0 0 2 2 0 1 1 0 0 0 0 2 0 0 0 1 0 0 0 0 0 2 1 2 0 1 0 0 0 0 0 1 1 0 0 0 1 0 0 0 0 0 0 2 0 0 0 0 1 1 0 0 0 0 0 0 1 1 1 1 0 0 1 0 0 1 0 0 0 0 0 0 0 0 0 0 0 0 0 0 2 1 0 0 1 2 0 1 1 0 1 1 1 2 2 0 1 2 1 0 1 0 1 1 1 2 2 2 0 1 2 1 1 1 1 0 0 0 0 0 1 1 1 2 1 1 0 2 0 0 0 1 0 2 1 0 2 0 2 2 0 0 2 0 0 0 1 0 0 1 2 0 0 0 0 0 1 0 1 1 1 0 1 0 1 1 0 0 2 0 0 2 0 0 0 0 1 1 0 2 0 0 0 2 1 0 1 0 1 0 1 0 2 0 1 2 2 2 2 2 1 0 0 1 0 2 0 2 2 1 0 0 2 2 2 0 0 0 0 2 1 0 2 1 0 2 1 1 1 0 0 1 0 1 1 0 1 1 0 1 2 1 0 2 0 1 0 1 2 0 1 1 0 2 2 1 0 0 0 0 1 1 1 2 1 0 0 0 2 0 2 0 1 0 0 2 0 0 0 0 0 0 2 0 1 0 0 1 1 0 0 0 0 2 0 0 1 0 0 1 1 1 0 0 0 1 1 2 0 1 0 0 1 0 0 0 0 0 0 0
154 0 0 2 0 0 0 0 0 1 0 1 0 0 0 0 0 2 2 1 1 2 0 2 2 0 1 0 1 2 0 0 1 1 1 1 1 1 1 1 0 1 0 0 2 0 0 0 0 0 0 0 0 1 1 2 0 0 0 1 1 2 1 0 0 1 1 1 0 0 0 1 2 1 2 1 1 1 1 1 1 0 0 0 1 0 0 1 2 2 1 1 0 2 0 0 0 0 0 1 0 0 0 1 0 1 1 0 0 2 2 1 0 1 0 1 1 0 1 1 1 0 2 0 2 0 2 1 2 2 0 0 1 1 0 0 0 0 0 0 0 2 0 0 0 0 2 0 1 1 0 0 1 0 0 1 1 0 0 1 1 1 1 2 0 1 0 0 0 2 0 0 0 1 1 2 1 0 0 0 0 0 0 1 1 0 0 1 0 1 0 2 0 0 1 0 0 0 0 0 0 2 0 2 2 0 2 2 0 0 1 0 1 0 0 2 0 0 0 0 0 1 0 0 0 0 0 0 0 1 1 1 0 1 2 2 0 1 1 0 0 0 2 0 2 0 0 0 0 1 1 1 2 0 0 1 0 0 0 1 0 0 1 1 0 0 0 0 1 0 0 1 0 0 1 0 1 1 1 0 0 0 2 2 0 0 0 1 1 2 0 2 2 2 2 0 1 0 0 0 0 0 2 0 1 0 1 2 0 0 0 1 0 0 1 0 2 0 0 0 1 1 1 1 1 0 1 1 1 1 0 2 1 0 0 0 0 2 0 1 1 1 2 0 0 0 2 0 1 2 2 0 0 1 1 0 2 0 0 1 0 1 2 1 1 0 1 2 2 0 1 1 1 0 0 1 2 2 1 1 1 1 1 1 1 1 1 1 1 1 0 0 0 0 1 1 1 0 0 1 1 0 0 1 0 1 0 1 0 2 0 1 0 0 0 1 1 0 0 0 0 0 2 1 0 1 0 0 0 1 1 1 0 2 0 0 0 1 0 0 1 0 0 0 0 1 0 2 0 0 0 0 0 2 1 1 1 1 1 0 1 0 1 1 0 1 1 2 1 1 2 2 1 2 1 0 1 0 1 1 2 0 0 1 1 1 1 1 1 0 1 1 2 0 2 0 1 0 0 0 1 1 1 1 0 0 1 0 0 0 0 1 1 1 0 0 0 2 0 1 0 0 2 2 2 2 0 1 1 1 1 0 0 0 1 0 1 1 2 0 0 1 0 1 1 1 0 1 1 0 0 2 0 0 1 1 1 0 0 0 0 0 1 0 1 1 1 0 0 2 1 1 1 0 0 1 2 1 1 2 0 0 0 0 1 0 0 0 1 0 0 0 1 2 0 1 0 0 0 0 0 2 2 0 0 2 0 1 1 1 0 0 0 0 1 1 1 0 1 0 0 0 0 0 0 1 1 1 0 0 1 1 0 0 0 2 2 0 2 0 1 1 0 1 1 1 1 1 1 0 0 1 1 1 0 0 2 2 1 0 0 0 0 0 0 0 0 1 1 0 0 0 0 0 0 0 1 0 0 1 1 0 0 1 1 1 1 1 1 0 0 0 2 2 2 1 1 2 2 2 0 1 0 2 2 2 2 1 1 0 0 0 0 0 0 0 0 0 1 0 0 0 0 0 0 1 1 0 0 0 1 1 0 0 0 0 0 0 0 1 0 0 0 0 0 1 1 1 0 0 0 0 1 0 1 0 0 0 0 0 0 1 2 1 0 1 2 2 0 2 0 0 1 1 1 1 2 0 2 2 1 0 1 0 0 1 0 2 1 1 0 1 2 1 1 1 0 0 0 0 1 0 0 2 2 0 1 0 1 1 0 0 2 0 1 1 1 0 2 0 2 2 0 2 2 1 1 1 1 0 1 0 1 0 0 1 0 1 1 0 0 1 2 0 1 1 2 2 2 0 1 1 0 1 1 0 1 0 0 0 1 1 0 0 0 1 1 0 1 0 2 0 2 1 1 0 0 1 1 1 1 1 0 0 0 1 1 0 0 1 1 1 0 0 2 2 2 0 0 1 0 2 2 2 2 0 1 0 0 1 0 0 1 0 1 1 1 0 2 2 0 0 2 1 2 1 1 1 0 0 2 0 0 1 0 0 0 1 0 0 0 0 2 0 1 0 0 1 0 0 1 0 0 2 1 0 2 2 2 1 0 0 1 0 0 1 1 0 0 1 0 0 0 0 1 1 0 0 2 0 0 0 0 0 0 0 2 0 0 1 0 0 0 0 0 1 0 1 1 1 1 2
155 0 0 0 0 0 0 0 0 2 0 1 0 0 0 0 0 1 1 0 0 2 0 2 2 0 1 0 1 2 1 0 1 0 2 0 2 1 0 0 1 0 0 0 2 0 2 0 0 0 0 0 0 0 2 1 0 0 0 1 0 1 0 1 1 1 1 2 0 1 0 1 2 1 2 1 1 1 1 0 1 0 0 0 1 0 0 0 1 1 0 0 0 2 0 0 0 1 1 1 1 1 1 1 0 0 2 0 0 2 0 1 0 0 1 1 1 0 0 2 2 0 2 1 1 0 1 0 0 0 0 0 0 0 0 0 0 0 0 0 0 2 0 0 0 0 0 1 1 1 0 0 0 0 0 1 1 0 0 0 1 1 1 1 1 1 2 0 1 1 0 1 1 1 2 1 0 0 0 0 0 0 1 2 1 1 0 1 1 2 0 2 2 0 2 1 1 0 0 1 0 0 0 1 1 0 2 2 1 0 2 0 2 0 0 2 0 0 1 1 0 1 1 0 0 1 1 1 0 2 0 0 1 1 1 1 0 2 2 0 0 0 2 0 2 0 0 0 0 0 0 0 1 0 0 2 0 2 0 0 0 0 0 0 0 0 1 0 2 0 0 1 0 1 0 0 0 0 2 0 0 0 2 1 0 1 1 0 0 2 1 0 0 2 1 1 0 0 1 2 1 0 2 0 0 1 2 1 0 0 0 1 0 0 1 0 2 0 1 0 1 0 1 1 1 0 1 1 0 0 0 2 0 0 0 1 1 1 1 0 1 1 2 0 0 0 2 0 1 0 0 0 0 1 1 0 2 0 0 1 0 1 2 0 2 1 0 1 1 0 0 0 0 0 1 1 2 1 0 2 2 0 1 1 0 0 0 0 0 2 0 1 1 0 2 0 1 0 1 1 1 1 0 0 0 0 2 0 0 1 0 0 0 1 1 2 0 0 0 0 0 0 0 0 1 2 2 0 0 0 0 0 0 0 0 0 0 0 1 0 1 0 2 2 1 2 1 1 0 0 0 1 0 2 1 0 1 2 2 0 0 0 0 1 0 1 1 0 2 0 0 0 0 2 1 0 1 0 2 1 0 0 0 1 1 1 1 1 2 0 2 2 0 1 0 0 0 1 2 1 1 1 1 1 1 1 2 0 0 0 0 1 0 0 0 1 0 2 0 1 0 1 2 0 1 1 1 0 0 2 0 2 0 0 1 0 0 0 2 2 1 1 0 1 2 1 1 1 1 0 0 0 0 0 2 0 1 2 1 0 0 1 0 1 0 0 0 0 0 0 0 0 1 0 0 2 2 1 1 2 0 0 0 0 1 0 2 0 1 1 1 0 0 0 1 0 1 1 1 0 1 0 1 0 1 0 0 2 0 2 1 0 0 0 0 0 1 0 1 1 0 0 0 0 0 2 0 1 0 0 1 2 0 0 0 0 2 1 2 0 1 1 0 2 2 1 1 1 0 0 0 2 0 1 0 0 1 1 1 1 1 1 2 1 2 2 0 0 0 1 1 1 0 0 0 0 1 0 0 0 1 0 0 2 2 1 2 1 1 0 0 0 0 0 0 0 0 1 0 1 1 0 0 1 2 1 2 1 1 0 1 1 0 0 0 1 1 1 1 0 0 0 1 0 1 0 2 0 1 1 2 1 0 0 0 0 0 0 0 0 0 0 0 0 0 0 0 0 0 0 0 0 0 0 0 1 0 0 0 0 1 1 2 0 0 1 2 1 0 2 1 0 0 1 1 0 2 0 1 2 1 0 2 0 0 2 0 2 2 2 0 0 2 0 2 0 1 1 0 0 2 0 0 1 2 1 1 0 1 1 0 0 0 1 0 2 1 0 2 2 1 2 0 1 2 1 1 1 2 0 0 1 1 1 1 1 0 1 2 0 0 1 0 0 0 0 0 0 0 0 1 0 0 2 0 0 0 0 0 0 0 2 0 0 0 0 1 0 2 0 0 0 1 0 1 0 1 2 1 2 2 2 0 0 0 1 0 1 0 1 1 2 1 0 1 1 2 0 0 0 0 2 2 1 2 1 1 0 1 1 0 0 1 1 2 1 2 1 1 0 1 0 2 1 1 0 1 0 0 0 2 2 0 2 0 0 0 0 1 1 0 0 2 2 2 2 0 0 0 0 1 0 1 1 1 0 1 2 1 1 1 1 0 0 2 0 0 1 0 1 1 0 0 0 0 0 0 0 1 0 0 1 1 1 0 0 0 0 0 1 0 0 0 0 1 0 0 0 2 1 2 1
156 0 0 1 0 0 0 1 0 2 0 0 0 0 0 0 0 1 0 1 2 1 1 1 1 1 0 0 2 2 2 0 1 0 1 1 1 1 0 0 0 2 0 0 1 2 1 0 0 0 0 0 0 1 1 2 0 1 2 0 0 1 0 2 1 1 1 1 0 1 1 2 2 2 2 2 2 1 1 0 1 0 0 0 1 0 0 0 1 2 0 0 0 0 0 0 0 1 1 1 0 0 1 1 0 0 2 2 1 1 0 1 2 2 2 2 2 1 2 0 1 0 1 0 1 0 1 1 1 1 0 0 1 1 0 0 1 0 0 1 1 2 0 0 0 0 0 0 1 1 0 0 0 0 0 1 1 1 0 0 0 2 2 2 0 2 2 0 0 2 0 0 2 1 1 2 1 0 0 2 0 2 0 2 1 2 1 0 0 1 0 1 0 1 1 0 1 0 1 1 0 1 0 2 2 0 2 1 1 0 1 0 0 0 0 2 1 0 1 1 0 0 1 0 0 1 1 0 0 1 0 0 2 1 1 0 1 1 1 0 0 0 2 1 1 0 0 0 1 1 1 1 2 0 0 0 1 2 0 0 1 1 1 1 1 0 0 0 2 0 1 1 0 1 0 0 1 1 2 0 2 0 2 2 1 0 1 1 0 1 0 0 1 2 2 1 1 2 0 1 0 0 2 0 1 0 0 1 1 2 0 2 0 1 1 1 2 0 0 0 1 1 1 0 0 0 0 1 2 2 0 0 0 0 0 0 0 1 1 1 0 1 2 0 0 0 2 0 0 1 0 0 0 0 1 1 0 0 0 1 0 1 2 0 2 0 1 2 2 0 0 0 1 0 0 1 2 0 1 2 0 0 1 1 0 0 0 0 0 0 0 0 0 0 2 0 1 0 0 0 0 0 0 2 1 0 0 1 0 1 1 1 1 0 0 1 0 0 0 0 0 1 1 1 0 2 1 0 0 1 2 1 0 1 1 0 0 1 0 0 2 0 1 0 0 0 0 1 0 0 0 0 0 1 1 0 1 1 1 0 0 0 0 1 0 1 1 1 1 1 1 1 1 1 0 0 1 0 2 0 1 0 0 1 1 2 0 0 1 0 1 0 0 1 0 0 0 0 1 1 1 1 0 2 0 0 2 0 0 0 0 0 1 0 0 0 0 1 0 1 0 1 2 1 1 2 0 1 0 1 1 1 1 0 0 1 1 0 1 1 0 1 0 0 0 1 0 1 1 0 0 1 0 0 2 0 1 1 0 1 1 0 1 0 1 1 1 0 0 0 0 1 0 0 1 0 2 0 0 2 0 0 1 0 0 1 0 0 0 0 0 0 1 0 0 0 0 0 0 0 0 1 0 0 2 0 2 2 0 2 1 0 0 2 1 1 0 0 0 0 1 1 0 0 0 0 0 1 0 0 1 1 0 2 0 1 2 1 1 1 0 1 0 0 2 2 2 1 1 0 0 1 1 1 0 0 1 2 2 0 0 0 1 2 2 2 0 2 0 1 0 0 0 0 0 0 1 0 1 1 0 1 0 1 2 1 1 1 2 0 1 1 0 2 0 0 0 2 1 1 0 0 0 2 2 2 1 1 0 0 0 0 0 1 0 1 1 2 0 0 0 0 1 0 0 0 2 0 0 0 0 0 0 0 0 0 1 0 0 1 0 1 0 1 0 1 2 0 0 0 0 0 0 0 0 0 0 0 1 1 0 0 2 0 1 0 2 2 0 2 0 1 1 0 0 0 0 0 1 1 1 1 1 1 1 0 1 2 1 1 1 1 2 0 1 0 0 0 0 0 0 0 0 2 1 2 2 1 0 1 0 0 1 0 1 1 1 0 2 0 2 2 0 2 2 2 2 1 0 0 0 0 1 0 0 0 0 0 1 1 1 1 1 0 0 0 0 1 1 0 2 1 0 1 0 0 2 0 1 1 0 2 0 0 1 1 2 0 1 0 0 0 2 1 1 0 0 0 1 1 1 1 0 0 0 0 0 1 0 2 2 1 0 0 2 2 2 0 0 0 0 1 1 1 1 1 1 0 1 2 1 0 1 0 1 1 2 1 2 1 0 1 1 1 0 2 1 2 1 1 2 0 0 0 1 2 1 0 0 0 0 0 0 0 0 1 0 0 0 0 2 0 2 0 0 0 0 2 1 1 0 1 0 0 2 1 2 1 1 1 1 0 0 0 0 1 1 0 2 0 0 0 0 0 0 0 1 0 0 1 0 0 0 1 0 0 0 0 0 1 0 1
157 0 0 0 0 1 1 0 0 1 0 1 0 0 0 0 0 1 1 1 1 1 0 2 2 0 1 0 2 2 2 2 0 0 2 0 2 1 0 0 0 1 0 0 1 0 0 0 0 0 0 0 2 1 1 0 2 1 1 1 1 1 0 2 0 0 1 0 0 0 0 0 1 2 0 2 2 1 1 0 1 0 0 1 0 0 0 0 2 2 0 1 0 0 1 0 1 0 0 2 0 0 2 0 0 0 2 1 2 1 0 1 1 1 1 1 1 0 1 1 1 0 1 1 0 1 0 0 2 2 1 1 0 0 0 0 0 0 0 0 1 1 0 0 1 2 1 0 0 2 0 0 0 0 0 0 0 2 0 0 0 1 2 2 2 2 1 0 2 0 0 2 0 1 2 0 0 0 0 2 0 2 0 2 0 1 1 0 0 2 0 2 0 1 1 0 1 0 0 0 0 1 1 1 1 2 1 1 1 0 2 0 1 0 0 2 1 2 2 0 2 2 1 0 0 1 1 0 0 1 0 0 0 0 0 0 0 2 2 0 0 0 2 1 2 1 1 0 0 0 0 0 1 0 0 1 1 2 2 2 0 2 0 0 0 0 1 0 2 0 0 2 0 1 0 0 1 1 1 0 0 0 2 1 0 1 0 0 0 2 1 1 2 2 2 0 1 2 1 2 0 0 2 0 0 0 0 1 1 1 0 1 0 0 2 1 1 0 1 0 0 1 1 0 1 0 1 2 0 1 0 1 0 0 0 0 0 0 2 0 0 1 2 0 1 0 1 0 0 0 2 0 0 1 1 0 1 0 0 0 1 1 2 1 2 0 0 2 2 1 1 1 0 0 0 0 1 1 1 2 0 0 1 0 0 1 1 0 0 0 0 0 1 0 2 0 1 0 1 1 1 1 0 2 1 0 0 0 0 1 0 0 0 0 0 1 1 0 0 0 0 0 1 1 0 2 0 0 0 1 2 1 1 1 1 0 0 0 0 0 2 0 0 0 0 2 1 1 1 1 1 0 0 1 1 0 1 2 2 2 0 0 0 0 0 0 0 2 2 0 2 2 2 0 1 0 1 0 2 0 1 0 0 1 1 1 1 1 2 1 0 2 0 1 0 0 0 1 1 1 1 1 2 0 0 1 2 1 0 0 0 1 0 1 1 0 1 2 0 2 0 0 2 0 0 2 0 0 0 2 1 1 0 0 0 1 1 0 0 0 0 2 0 1 1 0 0 1 1 0 0 1 0 0 2 0 0 0 0 0 0 0 1 0 1 1 0 1 1 1 0 0 2 0 0 2 2 2 2 2 0 0 0 0 1 0 2 1 1 0 1 0 2 0 0 0 1 0 0 0 0 2 2 0 0 2 0 1 0 1 0 0 0 0 0 0 1 0 0 0 1 0 0 1 1 0 0 2 0 0 1 1 0 2 0 2 2 1 2 0 1 0 1 1 1 1 1 1 0 0 1 1 1 1 1 1 2 2 2 0 0 0 0 0 0 2 0 1 0 0 0 1 0 0 1 0 1 1 1 1 2 1 1 1 0 1 1 2 0 2 0 0 0 1 0 0 1 2 1 1 0 0 0 1 1 2 1 1 0 0 0 0 0 0 0 1 1 1 2 0 0 0 0 0 0 1 2 0 0 0 2 2 1 0 0 0 0 0 0 1 0 0 0 0 0 0 0 0 0 0 0 0 0 0 0 1 0 1 1 1 0 0 2 1 0 0 1 0 0 0 2 0 2 1 1 0 1 0 0 0 2 2 1 0 0 2 0 1 0 2 0 2 2 0 1 0 0 1 1 0 0 0 1 1 1 1 1 0 1 2 1 1 1 1 1 2 2 0 1 0 1 1 0 0 1 1 0 1 1 1 1 0 2 0 0 1 1 1 1 0 0 0 0 0 0 0 0 0 0 0 2 0 0 1 1 0 1 0 0 0 0 1 0 0 0 1 2 0 2 0 0 0 1 0 1 1 0 2 1 2 2 2 0 0 0 0 1 0 0 2 2 2 0 0 2 2 2 0 1 0 1 2 0 0 1 1 0 1 0 0 0 0 0 0 0 2 2 1 2 2 0 0 0 1 0 1 0 0 0 0 2 0 1 2 0 1 0 1 0 0 0 0 1 0 0 0 0 0 0 0 2 0 0 2 1 0 2 2 1 0 0 1 0 0 0 1 1 2 1 0 0 0 1 1 0 0 0 0 2 0 1 1 1 1 0 0 0 0 0 1 0 0 0 0 0 0 0 0 0 0 0 0
158 1 0 0 0 0 0 2 0 0 0 1 0 0 0 0 0 0 0 0 1 1 0 2 2 1 1 0 1 1 1 0 1 2 0 1 1 2 0 0 0 2 0 0 1 0 0 0 0 0 0 0 0 2 0 1 0 0 0 1 0 1 0 1 0 0 0 0 0 0 0 0 2 2 1 2 2 1 1 0 1 0 0 1 1 0 0 0 1 1 0 0 0 2 0 0 0 2 2 2 2 0 0 1 1 1 2 0 0 2 0 0 0 1 0 1 1 0 1 1 1 1 2 0 2 0 2 0 1 1 0 0 0 0 0 0 1 0 0 1 1 2 0 0 0 2 0 0 0 0 0 0 0 0 0 0 0 1 0 0 0 1 1 2 0 2 0 0 0 2 0 1 0 2 1 2 0 0 1 1 0 1 0 1 0 1 1 2 1 1 0 2 0 2 2 0 1 0 0 0 0 0 0 2 2 2 1 1 1 0 2 0 2 0 0 2 0 1 1 0 0 0 0 0 0 1 1 0 0 1 0 0 0 0 0 0 0 2 2 1 0 1 2 0 2 0 0 0 0 0 0 0 0 0 0 1 1 0 0 0 0 0 1 0 1 1 0 1 0 0 0 1 0 2 0 0 2 1 0 0 0 1 0 1 0 0 0 1 1 2 1 1 0 2 1 1 0 1 0 2 0 1 2 0 1 1 1 2 1 0 0 0 0 0 2 0 2 0 1 0 0 1 1 1 2 0 0 1 1 1 0 1 0 0 0 0 0 0 2 2 1 1 2 0 0 0 1 1 2 2 1 0 1 1 0 0 2 0 0 1 0 1 0 0 0 1 0 2 2 0 1 1 1 1 1 1 0 1 1 2 1 2 0 0 1 1 1 0 0 1 0 0 0 0 2 0 1 1 1 0 0 0 0 1 0 0 0 2 0 2 1 0 0 2 2 2 0 0 1 0 1 1 2 1 0 1 0 1 1 1 2 1 0 0 1 0 0 0 0 0 1 0 1 1 1 1 0 1 0 0 0 0 0 2 2 2 2 2 2 1 1 0 0 1 0 1 1 1 2 0 1 1 2 0 0 0 0 0 1 0 1 1 0 0 1 2 1 1 1 1 0 1 1 1 2 0 0 1 1 0 1 1 1 1 0 0 1 0 0 2 0 0 0 0 2 0 0 2 1 2 1 0 2 0 0 2 0 0 1 2 1 0 1 1 1 0 0 0 2 2 1 1 0 2 2 0 0 1 1 0 0 0 0 0 1 2 0 1 1 1 0 1 0 0 0 0 0 1 1 0 0 0 2 0 0 2 2 0 0 2 0 0 1 0 0 1 0 1 1 0 0 0 1 0 1 0 0 0 0 0 0 2 1 0 1 1 1 1 0 1 0 0 0 0 0 0 0 0 0 0 0 0 0 1 1 0 2 2 0 0 2 2 1 1 1 1 1 0 2 0 2 0 0 1 2 1 1 0 0 1 0 1 2 0 0 0 2 2 1 0 0 0 0 0 1 1 0 0 1 1 1 0 0 1 0 1 1 1 1 1 2 1 1 1 0 1 0 1 2 0 0 0 1 2 1 0 0 2 1 0 0 1 0 1 0 1 1 1 0 0 0 0 1 1 0 1 0 2 1 0 0 0 1 0 0 1 1 0 0 0 0 0 0 0 0 0 1 0 1 2 1 2 0 0 0 0 1 0 0 0 0 0 1 0 0 0 0 0 0 2 0 0 2 2 0 0 2 1 0 1 0 0 0 1 1 0 0 1 0 1 2 1 1 0 0 1 0 2 2 1 0 0 2 0 1 0 0 0 0 0 0 0 1 1 1 1 0 1 0 2 0 0 1 1 1 1 1 1 1 0 1 1 0 0 2 1 0 1 1 1 0 1 2 0 0 1 1 1 1 0 0 1 0 0 0 0 0 0 0 0 2 0 0 1 1 0 1 1 0 0 0 2 0 0 1 1 1 0 1 0 0 0 0 0 0 0 0 1 1 2 2 2 0 0 0 0 1 0 0 1 1 1 0 0 2 1 1 0 1 0 0 1 1 1 1 2 0 0 0 1 0 0 0 0 1 1 1 1 2 1 0 1 2 1 1 0 2 1 0 0 2 0 1 2 0 1 1 0 0 1 1 0 2 0 0 1 0 0 0 1 1 0 1 1 1 0 1 1 0 0 0 0 0 0 1 1 2 0 0 0 0 0 1 0 0 0 0 0 1 0 0 1 1 1 0 0 0 1 0 1 1 0 0 1 2 0 0 0 0 1 1 1
159 0 1 0 0 1 1 1 1 2 0 0 1 2 1 1 0 2 1 0 1 2 1 1 2 0 0 0 1 2 0 0 0 1 1 0 2 1 0 0 2 0 1 1 1 1 0 0 0 0 0 0 0 1 0 1 0 0 1 1 1 1 0 2 1 1 1 0 0 0 0 0 2 2 2 2 2 0 0 1 0 0 0 0 2 1 1 1 2 2 1 1 0 1 0 0 0 2 2 2 1 0 0 1 0 1 1 0 0 2 1 2 1 2 1 2 2 0 0 2 2 0 1 2 0 1 0 0 1 1 0 0 0 0 0 0 0 0 0 2 1 1 0 0 2 2 1 0 1 1 0 0 0 0 0 0 0 2 0 0 1 1 1 1 0 1 0 0 2 0 0 0 1 0 1 1 0 1 0 1 0 1 0 2 1 0 0 2 1 1 1 2 1 1 2 0 0 0 1 1 0 1 0 1 1 1 1 1 0 0 2 0 0 0 0 2 0 0 2 2 0 0 1 1 0 0 0 0 0 1 0 0 0 0 0 0 0 2 2 0 0 0 2 0 2 1 1 0 0 0 0 0 1 0 0 1 0 2 0 0 1 1 1 1 1 0 0 0 2 0 0 1 0 1 1 1 0 0 1 0 0 1 1 0 1 1 0 0 0 1 1 0 0 2 1 1 0 0 0 2 1 0 1 1 0 1 1 1 2 2 0 2 0 0 2 0 2 0 1 0 0 1 1 2 1 0 0 1 2 2 0 0 2 0 0 0 0 2 0 0 0 0 2 0 0 1 1 0 1 0 1 0 1 0 1 0 0 0 0 1 1 2 1 1 0 0 2 2 2 1 0 0 0 0 1 0 2 1 1 2 0 1 1 1 0 0 0 0 0 0 0 0 0 0 2 0 0 1 0 0 0 1 0 2 1 1 0 1 0 1 1 0 0 1 1 2 1 0 0 0 0 0 2 0 1 2 2 0 0 1 1 1 0 2 0 1 0 1 0 0 1 0 1 1 1 2 0 1 0 1 1 0 0 2 0 0 0 1 1 1 1 0 1 1 0 2 2 1 1 1 1 1 1 2 0 0 0 0 2 0 0 0 0 0 2 2 0 1 2 1 1 0 0 2 1 0 0 0 2 1 1 1 2 0 1 1 1 1 0 0 0 0 0 0 0 0 0 2 0 2 0 0 2 0 0 2 0 0 0 2 0 2 1 1 1 0 2 0 0 1 0 0 0 2 2 0 0 0 1 1 0 1 0 0 1 1 0 0 1 0 0 0 0 1 0 0 0 1 1 0 0 1 0 0 0 0 1 2 2 1 1 0 1 0 1 1 2 0 1 1 1 0 2 1 1 2 0 0 0 0 0 1 0 0 1 0 1 1 0 1 0 0 0 0 0 0 1 0 1 0 0 0 0 0 0 0 2 1 0 0 1 1 0 1 0 0 1 1 2 0 1 0 0 1 1 1 1 1 0 0 0 2 1 1 1 1 2 2 2 0 0 0 1 1 1 2 1 0 1 0 0 1 0 0 0 0 1 1 1 1 1 0 0 1 1 1 0 1 1 1 0 0 0 1 0 0 0 2 2 2 0 0 0 0 1 1 1 1 0 0 0 0 0 0 0 0 0 2 2 0 0 0 1 1 0 1 2 0 0 0 1 1 0 0 0 0 2 0 0 0 0 1 0 0 0 1 1 1 0 0 0 0 0 0 0 0 1 0 1 0 0 1 1 0 0 0 2 2 0 1 1 0 2 1 1 0 1 0 1 0 2 2 0 0 0 1 0 2 2 0 1 0 2 0 1 0 0 0 0 1 1 0 0 2 0 2 2 0 0 0 0 0 2 0 2 2 2 0 1 0 1 1 0 0 2 0 0 2 1 0 0 1 1 1 1 2 0 1 2 1 1 1 1 0 0 1 1 0 0 0 2 0 0 2 0 0 0 1 0 0 0 2 0 0 1 2 1 0 1 0 1 0 2 1 2 1 0 0 0 0 0 0 1 0 1 1 0 2 0 2 2 2 1 1 0 0 2 0 0 0 0 2 2 2 2 1 1 2 0 1 1 0 1 0 1 1 1 0 1 1 0 0 2 2 0 0 0 0 1 1 2 0 0 1 1 0 0 1 1 1 1 0 1 0 0 0 0 0 0 0 1 0 1 1 1 0 2 1 0 0 0 0 0 0 1 1 0 0 0 1 0 0 0 0 0 1 1 0 2 0 0 0 1 1 0 0 0 0 0 2 0 0 0 0 1 1 0 0 0 0 0 1
160 0 1 0 0 0 0 2 0 0 0 0 1 1 1 1 0 0 0 1 1 2 0 2 2 0 1 0 2 2 1 1 2 2 0 2 0 0 1 1 1 0 0 0 2 0 1 0 0 0 0 0 0 1 1 1 1 2 2 2 0 2 1 0 0 0 1 2 0 0 0 0 2 2 2 2 2 1 1 0 1 0 0 1 0 0 0 0 0 1 0 0 0 2 0 0 0 2 2 2 2 0 0 1 1 2 2 1 1 1 0 1 1 1 2 2 2 0 0 2 2 0 2 1 1 1 1 0 1 1 0 0 0 1 1 1 1 0 0 1 1 1 1 0 0 1 0 0 0 1 0 0 1 1 1 1 0 1 0 0 0 0 0 2 0 1 0 0 1 1 0 1 1 0 1 1 0 1 0 0 0 0 0 2 2 2 0 2 0 1 0 1 0 0 1 0 0 0 0 0 0 0 0 0 0 1 1 1 0 0 1 0 2 0 0 2 0 0 1 0 0 0 0 0 0 2 1 0 0 1 0 0 0 0 0 0 0 2 2 0 0 0 2 0 1 0 0 0 0 0 0 0 2 1 1 1 0 2 0 0 1 1 1 1 1 0 0 1 0 0 1 2 0 1 0 0 0 1 2 0 0 0 1 2 0 0 1 2 1 2 0 0 1 2 1 2 0 0 1 0 1 0 2 0 1 0 0 1 1 2 0 2 0 0 2 0 2 0 0 1 1 0 1 0 2 0 1 2 0 2 0 1 1 0 0 0 0 2 0 0 0 0 1 0 2 0 1 0 1 1 0 1 0 1 1 0 1 1 1 0 1 1 1 2 0 1 0 2 2 1 1 1 1 0 0 0 2 2 0 0 0 2 0 0 2 2 0 0 0 0 0 1 0 0 1 1 1 1 1 1 1 2 0 1 0 0 0 0 0 1 0 2 1 0 1 2 0 0 0 0 0 2 0 1 2 1 1 0 0 0 1 0 0 2 0 1 0 0 0 0 1 0 1 0 0 0 0 2 0 0 0 0 0 2 1 1 1 0 0 0 1 0 0 0 1 1 0 2 1 1 2 2 1 1 1 0 1 1 2 0 1 0 0 1 2 0 0 1 2 2 1 1 0 1 1 0 2 0 2 0 0 0 2 0 1 1 1 1 0 1 1 0 0 0 0 0 0 1 0 2 1 0 2 0 0 2 0 1 0 2 1 0 0 0 0 0 0 1 0 2 1 1 0 0 1 0 0 1 1 0 0 1 0 0 2 1 0 1 0 2 2 0 0 0 0 0 1 1 1 0 0 0 0 0 0 0 1 2 2 0 2 0 0 0 0 0 0 0 0 0 1 1 1 2 0 1 0 0 0 0 0 2 1 0 1 1 1 2 0 2 1 0 0 0 0 0 1 0 0 1 0 0 0 0 0 1 0 1 0 0 1 1 2 2 0 0 2 1 2 0 2 1 0 1 2 1 1 1 0 0 0 1 1 1 1 0 1 2 2 0 0 0 1 1 2 2 1 2 0 2 0 0 0 0 0 0 2 0 1 1 1 0 0 2 2 1 1 2 2 0 0 0 1 1 0 0 0 2 0 2 1 0 0 0 2 0 0 1 0 0 0 1 0 1 1 1 0 1 0 0 0 0 1 0 1 1 1 0 0 0 0 0 0 0 0 1 1 0 1 1 0 1 0 0 0 1 1 0 0 1 1 1 0 0 0 0 1 0 0 1 0 0 2 2 0 1 2 1 0 2 0 1 1 1 1 0 2 0 1 0 1 1 1 0 0 2 0 2 2 2 0 0 2 1 2 1 1 1 0 0 1 0 0 1 2 1 1 0 0 1 0 0 2 0 2 2 2 0 2 0 2 2 0 1 2 2 2 1 0 1 0 0 2 0 0 0 0 1 2 0 1 2 1 0 0 1 1 1 1 0 1 0 0 2 0 0 0 1 0 0 0 2 1 0 1 0 2 0 2 0 1 0 1 0 1 1 0 2 2 2 1 2 0 0 0 0 0 1 0 2 2 0 1 2 2 1 2 0 1 0 0 1 1 1 1 2 0 1 0 0 0 0 1 0 2 0 0 1 1 0 0 1 1 1 2 0 0 1 0 0 2 0 1 2 0 1 0 1 1 1 0 0 2 1 1 2 1 1 0 0 2 0 1 1 1 0 2 0 0 1 1 0 0 0 2 0 1 1 0 0 1 0 0 1 1 1 0 1 1 1 1 1 0 2 0 0 0 1 0 1 0 0 1 0 1 0 0 0 0 0 0 0
161 0 0 0 0 1 1 2 0 1 0 0 1 1 1 1 0 1 1 0 0 1 0 2 2 0 0 0 2 2 2 1 1 1 1 0 2 0 0 0 1 1 0 0 1 0 0 0 0 0 0 0 1 2 0 0 1 1 1 2 0 0 0 1 0 0 0 0 0 1 1 1 1 2 1 2 2 2 2 0 1 0 0 0 1 0 1 0 1 2 0 0 0 1 0 0 0 2 2 2 2 0 0 2 0 0 2 0 0 2 2 2 0 1 0 1 1 0 0 2 2 0 2 1 1 1 1 1 2 1 0 0 0 1 1 1 0 0 0 1 1 1 1 0 1 1 0 0 0 2 0 0 1 1 0 0 1 1 0 0 0 1 1 2 0 1 1 1 1 0 0 1 1 2 1 0 0 0 0 1 0 2 0 1 0 1 1 0 0 1 0 1 0 1 2 0 0 0 0 0 0 1 1 1 1 2 1 1 1 0 0 0 1 0 0 2 0 2 2 1 1 1 1 0 0 0 0 0 0 2 0 0 0 0 0 0 0 2 2 0 0 0 2 0 1 0 0 0 0 0 0 0 0 0 0 1 1 2 1 1 0 1 0 0 1 0 0 2 1 0 1 1 1 1 0 0 1 2 1 0 1 0 1 2 0 1 0 0 0 1 1 0 1 2 1 1 1 2 0 1 0 0 2 0 1 0 1 1 1 2 0 2 0 1 2 1 1 0 1 0 0 1 1 1 1 0 0 2 0 0 0 2 2 2 0 0 0 2 0 1 1 1 2 0 0 0 1 1 1 1 1 0 0 0 2 0 0 0 0 2 0 2 2 0 2 0 2 2 2 0 1 1 0 0 0 0 1 2 0 2 1 2 1 1 0 1 1 0 0 0 0 0 0 0 1 1 1 0 0 1 0 1 0 1 0 0 1 0 0 2 0 0 0 1 1 1 0 0 0 0 0 0 0 1 1 1 1 0 0 0 0 0 1 1 1 1 0 0 0 0 1 0 1 2 2 2 0 0 0 0 0 0 0 1 1 0 1 2 1 2 0 0 2 2 0 2 2 0 2 0 0 0 0 2 1 1 0 0 2 0 0 0 0 0 1 1 1 1 2 1 1 2 0 0 1 0 1 0 1 0 1 1 1 1 0 0 1 0 0 2 0 0 0 1 0 0 1 2 0 1 0 1 2 1 1 2 0 1 0 1 1 0 0 0 1 1 1 1 2 0 1 2 0 1 1 1 0 1 1 0 0 0 0 0 1 1 0 0 0 0 0 1 0 0 0 0 0 2 2 0 1 1 1 0 0 1 0 1 1 1 0 0 0 0 0 0 2 1 1 1 1 0 0 1 0 1 0 0 0 0 0 1 2 0 1 2 1 2 0 1 0 0 0 1 1 1 0 0 0 1 1 1 0 1 1 0 1 1 0 0 0 0 2 2 0 0 2 1 2 0 1 0 0 1 1 0 1 1 1 0 0 1 0 1 1 1 1 2 1 0 0 0 0 0 0 1 1 1 1 1 0 1 0 1 0 1 1 0 1 1 1 0 0 1 1 0 1 2 1 2 0 0 1 2 1 0 0 1 1 1 0 0 0 0 1 2 2 1 0 0 0 0 0 0 0 0 1 2 0 0 0 0 0 0 0 2 0 0 1 1 1 1 1 0 0 0 1 0 0 0 0 0 0 0 0 0 1 0 0 0 0 0 0 0 1 0 2 0 1 0 0 0 2 2 0 0 2 2 0 2 0 1 0 0 0 0 1 0 0 0 2 2 0 1 0 1 0 0 0 2 0 2 2 0 0 0 0 2 0 0 2 0 1 2 1 1 0 0 1 2 1 1 1 1 1 2 2 1 2 0 1 2 0 1 2 1 1 2 0 0 0 0 1 1 1 1 1 1 1 0 0 1 0 0 0 1 1 1 0 0 1 0 0 2 0 0 1 0 1 1 0 1 1 0 2 2 1 0 1 1 0 1 1 0 1 0 0 2 2 2 2 2 0 0 0 1 0 1 0 2 2 2 1 0 2 2 2 0 0 0 0 2 1 0 1 2 0 0 1 2 1 0 0 0 0 2 2 1 2 2 0 1 1 0 0 1 0 1 0 0 2 0 0 1 1 1 1 2 0 0 0 0 1 1 1 1 0 0 0 0 1 0 1 1 0 0 1 1 1 1 1 0 1 0 1 0 1 0 0 0 1 0 0 0 1 0 0 2 1 0 0 1 2 2 0 0 0 0 0 2 0 0 0 0 0 0 0 0 0 0 0 0
162 1 0 0 1 0 0 2 0 1 0 0 0 0 0 0 0 1 1 0 0 2 0 1 2 1 0 0 2 2 2 1 1 2 1 2 1 2 0 0 1 1 0 1 1 0 1 0 0 1 1 0 1 1 0 1 0 1 1 1 1 2 0 0 0 0 1 1 1 1 0 1 2 2 2 2 2 1 1 1 0 0 0 0 0 0 0 1 2 2 0 1 1 1 0 0 0 1 1 2 1 0 1 0 1 1 1 2 2 0 0 2 1 1 1 1 1 1 1 1 2 0 1 0 0 1 0 0 2 1 1 1 0 0 0 0 0 0 0 1 0 2 1 0 0 1 0 0 0 0 0 0 0 0 0 0 0 2 0 0 1 2 2 2 1 2 1 1 0 1 0 1 0 2 2 1 0 0 1 1 0 1 0 2 0 0 0 1 1 2 0 2 0 2 2 0 1 0 1 0 0 1 0 2 2 1 1 2 1 0 1 0 1 0 0 2 1 1 2 0 0 0 1 0 0 1 1 1 0 2 1 0 0 0 0 0 0 2 2 1 0 0 2 0 2 0 0 0 0 0 0 0 1 0 0 0 0 1 0 0 0 0 0 0 0 0 0 0 1 0 0 1 2 0 0 0 0 0 2 0 0 1 2 1 1 1 1 1 1 2 1 2 1 2 1 1 1 1 0 1 0 0 1 1 0 0 0 1 0 0 0 1 0 1 2 2 2 0 1 0 0 1 2 1 2 0 1 1 0 0 0 2 1 0 0 0 0 2 0 1 0 0 2 0 0 0 2 0 0 0 2 0 0 1 0 1 2 1 0 1 0 1 2 2 1 1 0 1 1 0 0 0 0 0 1 1 1 2 1 1 1 2 2 2 0 0 1 0 0 0 0 0 1 0 1 1 1 0 1 1 1 1 0 2 1 0 0 1 0 1 0 1 0 1 1 2 0 0 0 0 0 2 1 0 1 2 1 0 0 1 1 0 0 1 1 0 1 1 0 1 0 0 1 2 1 2 0 1 0 0 0 0 0 2 2 2 2 2 2 2 1 0 0 0 0 0 0 2 2 0 1 1 2 0 2 1 1 0 2 0 2 0 0 0 0 2 2 1 2 0 2 2 0 1 1 0 0 0 1 1 1 1 0 2 0 0 2 0 0 2 0 0 0 0 0 0 0 1 0 1 1 1 2 0 1 2 0 0 1 2 1 1 0 0 0 0 1 0 1 1 0 1 0 0 1 1 1 1 1 0 0 1 0 1 2 0 0 1 0 1 1 0 1 0 0 0 0 1 1 1 1 1 0 0 0 0 0 2 2 2 0 0 1 0 0 1 1 0 1 0 0 0 1 0 0 0 1 0 0 0 0 1 2 0 0 1 0 2 0 2 1 0 0 2 2 2 0 0 0 1 1 1 0 0 0 0 2 2 0 0 1 1 0 2 0 0 2 1 2 0 1 0 0 0 2 2 2 2 0 0 1 2 0 0 1 1 2 2 2 0 0 0 1 2 2 2 1 2 0 1 1 0 1 0 0 1 1 0 0 0 1 1 0 1 1 1 0 0 2 0 0 0 0 1 1 0 0 2 0 1 0 2 0 0 0 2 2 2 0 0 0 0 0 1 1 0 0 0 2 1 0 1 0 0 1 2 0 0 0 0 0 0 0 0 0 0 1 0 1 1 0 1 0 0 0 1 1 1 0 0 0 0 0 0 0 1 0 0 0 1 0 0 2 0 0 1 2 0 0 2 0 0 0 0 0 0 1 0 0 1 0 0 1 0 0 2 0 1 1 1 1 1 2 1 2 1 0 1 0 0 1 0 1 1 1 0 2 0 0 1 0 0 2 0 2 0 2 1 1 0 0 1 0 0 2 1 1 2 1 0 0 0 1 1 0 1 0 1 1 0 1 1 0 0 0 0 0 2 1 0 1 0 0 1 0 0 1 1 0 0 0 2 0 0 0 1 1 0 1 0 0 1 1 0 1 0 0 1 1 1 1 1 0 0 0 0 1 1 0 0 0 2 1 1 1 0 1 0 0 1 0 1 1 1 2 2 0 1 0 0 0 0 0 0 0 2 2 0 1 0 1 0 2 1 0 2 2 1 0 0 2 0 0 1 0 1 1 1 0 0 0 0 0 0 0 0 1 0 0 0 2 0 1 1 1 0 1 1 1 1 1 0 1 0 2 0 0 0 0 1 0 1 0 1 0 0 2 1 1 0 0 1 0 0 0 0 0 2 0 2 2 0 1 0 1 0 0 1 1 1 1 2
163 1 0 0 1 0 0 1 0 2 0 0 0 1 0 0 1 0 0 0 0 2 1 1 1 1 0 0 1 2 0 0 2 1 1 0 2 2 0 1 0 1 0 0 1 0 0 0 0 0 0 0 0 1 1 1 1 1 2 0 0 1 0 0 0 0 1 0 0 1 1 1 1 2 1 2 2 0 0 0 0 0 0 0 1 0 0 0 1 1 0 0 0 2 0 0 1 1 1 1 1 0 1 1 0 0 2 0 0 2 1 1 1 2 1 2 2 0 1 1 1 0 2 0 1 1 1 0 2 0 0 0 0 1 0 0 0 0 0 1 0 2 1 0 1 1 1 0 0 2 0 1 1 0 1 0 0 0 0 0 0 1 1 1 1 2 0 0 2 0 0 0 0 2 2 0 0 0 0 1 1 1 0 2 0 1 1 0 0 1 0 1 0 0 1 1 0 0 0 1 0 1 0 0 0 2 1 1 1 0 2 0 0 0 0 2 0 0 0 0 0 0 0 0 0 0 0 1 0 1 0 0 1 1 1 0 1 2 2 0 0 1 2 1 1 0 0 0 0 0 0 0 0 0 0 2 1 1 0 1 0 0 0 0 0 0 0 0 1 0 1 2 0 0 0 0 0 2 2 0 2 0 1 2 0 0 0 2 1 2 0 0 1 2 2 1 1 0 0 1 0 0 2 0 1 0 0 2 1 1 0 1 0 0 0 1 2 0 0 0 0 2 0 2 0 0 0 1 1 1 0 0 1 0 0 0 0 1 1 0 0 0 1 0 1 0 1 0 1 1 0 1 0 0 1 1 1 0 0 0 0 0 2 2 0 0 0 1 1 0 0 0 1 1 1 0 1 1 0 1 2 0 0 0 0 0 0 0 0 0 0 0 0 0 1 1 0 0 0 0 0 0 0 0 0 0 1 2 0 2 0 0 0 0 0 1 0 0 0 0 0 0 1 1 0 2 2 0 0 0 2 1 0 2 0 0 0 0 0 0 2 0 1 1 1 1 1 1 0 0 0 1 0 2 0 0 0 2 2 1 1 0 0 0 0 0 0 1 1 1 1 1 2 1 0 0 0 0 1 0 1 0 0 0 1 1 1 0 1 0 1 1 0 2 0 0 0 1 2 1 1 0 2 0 0 1 2 0 0 1 0 0 1 0 0 0 0 1 0 1 1 1 2 0 0 2 0 0 0 2 1 1 0 0 0 0 1 0 2 1 1 1 0 2 2 0 0 0 2 0 0 0 0 0 2 0 0 0 0 0 0 0 1 0 0 0 1 1 1 1 1 1 0 0 0 0 1 2 2 1 0 0 1 0 0 1 1 0 1 1 0 0 0 2 0 0 0 0 0 0 0 2 2 0 0 1 0 0 0 1 1 0 0 0 0 0 0 0 0 1 1 1 0 1 1 0 1 2 0 0 1 1 1 2 0 1 2 0 2 0 1 0 0 0 1 1 1 0 0 1 1 1 2 0 0 0 2 2 2 0 0 0 1 1 2 2 0 1 1 0 0 1 0 0 0 1 1 0 1 1 1 1 0 0 2 2 0 0 2 0 0 0 1 2 1 0 0 2 2 2 0 2 0 2 2 2 2 1 0 0 0 0 0 0 0 0 0 1 1 1 0 1 0 0 0 2 0 0 0 0 0 1 0 0 0 1 1 0 2 2 1 2 0 0 0 2 2 1 0 0 0 0 1 0 1 1 0 1 2 2 0 0 2 2 0 0 2 1 0 1 1 0 0 1 1 2 1 0 0 1 1 1 1 0 0 0 0 2 0 2 0 2 1 1 1 1 0 1 0 0 0 0 0 1 2 2 1 0 1 2 0 0 1 1 1 2 2 0 1 0 1 1 0 0 2 1 0 2 0 0 0 1 1 0 0 0 0 0 1 0 0 1 1 0 0 1 1 0 0 0 2 0 0 1 1 0 1 0 1 1 0 2 1 0 1 0 1 0 1 0 2 0 0 0 1 0 0 1 1 2 2 2 0 0 0 0 0 1 0 2 2 2 1 0 0 0 2 0 0 0 0 2 2 2 2 0 1 1 0 0 0 0 0 0 1 0 1 1 1 0 0 1 2 1 1 0 0 1 0 0 2 1 0 2 0 0 0 0 1 0 0 0 2 2 2 2 0 1 0 0 2 0 2 0 0 0 0 1 0 0 0 0 2 0 2 0 1 0 0 1 1 0 0 0 0 1 1 0 2 0 0 0 0 0 0 0 1 1 0 2 0 0 0 1 0 1 0 0 0 0 2 2
164 1 0 0 1 0 0 2 0 1 0 1 1 2 1 1 1 2 2 1 1 1 0 2 2 0 1 0 2 1 1 0 1 2 0 0 2 1 0 0 1 1 0 0 1 0 0 0 0 0 0 0 1 1 1 1 1 1 1 1 1 2 0 0 0 0 1 1 0 0 0 0 2 2 2 2 1 0 0 1 0 0 0 0 0 0 0 0 1 2 0 0 0 1 0 0 0 1 1 2 0 0 0 2 0 0 2 1 1 1 0 1 1 2 1 2 2 0 0 2 2 0 2 1 1 0 1 1 2 1 0 0 0 0 0 0 0 0 0 0 0 2 0 0 1 1 0 0 0 1 0 1 0 0 0 0 0 1 0 0 0 1 1 2 2 2 1 1 1 0 1 0 1 2 2 1 0 0 1 2 0 2 0 2 0 1 1 1 1 1 0 1 0 1 2 0 0 0 0 0 0 0 0 1 1 1 1 0 2 1 1 0 1 0 0 2 1 2 0 0 0 0 0 1 0 0 0 1 1 1 0 0 0 0 0 0 1 2 2 0 0 0 2 0 1 0 0 0 0 0 0 0 0 0 0 1 0 1 1 1 0 1 0 0 0 0 1 0 2 1 0 0 1 1 0 0 1 2 2 0 2 0 2 2 0 0 1 1 0 2 0 1 1 2 2 1 0 1 1 1 0 0 2 0 0 0 0 2 0 1 0 2 0 0 2 0 2 1 1 0 1 0 1 1 1 0 2 1 1 1 0 2 2 1 0 1 1 2 0 2 2 2 2 0 0 0 1 0 0 2 1 1 0 0 2 0 1 0 0 2 0 1 1 0 1 0 0 2 2 0 0 0 2 1 1 2 2 0 0 2 2 0 2 2 0 2 1 0 0 0 0 0 0 0 2 0 1 1 0 0 0 1 0 0 0 1 0 1 0 2 0 0 0 2 2 2 0 0 0 0 0 0 0 0 1 2 1 0 0 0 2 1 0 2 0 0 1 1 0 0 1 0 2 2 2 2 0 2 0 0 0 1 0 1 2 1 2 1 0 1 1 0 1 0 1 0 0 1 2 0 1 1 2 1 0 0 0 0 1 0 0 0 0 0 2 0 0 1 1 1 0 1 0 1 0 0 0 0 1 1 1 1 2 0 0 0 1 1 0 0 0 0 0 0 0 0 0 2 1 2 1 0 2 0 0 1 1 0 1 2 0 1 2 2 0 0 1 0 2 1 0 0 0 2 2 1 0 1 1 0 0 0 1 0 2 1 0 2 0 1 0 0 0 0 0 0 1 1 0 1 1 1 1 0 0 1 2 1 1 1 0 0 2 0 0 2 1 0 0 0 0 0 0 0 0 0 1 0 0 0 0 2 0 0 2 0 1 0 1 0 0 0 0 0 0 0 0 0 0 1 1 1 0 1 1 0 2 1 0 0 1 2 0 2 0 1 1 0 1 1 1 2 0 0 1 1 1 1 0 0 0 2 1 1 0 0 0 2 1 0 0 0 0 1 1 1 0 1 0 1 1 0 1 0 0 1 1 0 0 0 0 1 1 0 1 1 1 2 1 0 1 1 1 2 0 0 0 2 2 2 0 0 0 0 0 2 2 2 0 0 0 0 0 0 0 1 2 1 1 0 0 0 1 0 0 1 1 1 0 0 2 2 0 0 0 0 2 0 0 0 0 0 0 0 0 0 0 1 0 0 0 0 0 0 1 0 1 0 0 0 0 0 2 1 0 1 2 1 0 2 1 0 1 2 2 0 1 0 1 1 1 1 1 0 0 0 0 2 1 2 0 1 2 1 1 0 1 1 0 0 1 0 1 2 0 1 2 0 0 0 0 0 2 0 2 2 2 0 2 0 2 2 0 0 1 1 0 0 1 0 0 1 2 0 0 1 1 0 1 1 1 1 1 1 0 0 1 2 2 0 0 0 0 2 0 0 0 0 1 1 0 1 0 0 0 1 1 0 1 0 1 0 1 0 1 0 0 1 0 2 1 1 0 0 0 0 0 2 1 1 1 2 0 1 2 2 2 0 0 0 0 1 1 0 2 2 0 1 0 0 0 0 0 0 0 2 2 1 2 2 0 0 2 1 1 1 0 1 0 1 2 0 0 2 0 0 0 1 0 0 0 0 1 0 0 2 0 0 0 0 2 0 0 0 1 1 2 2 0 0 0 2 0 0 1 1 1 1 0 0 1 0 0 0 0 1 0 1 1 0 0 2 0 0 0 0 0 0 0 1 0 0 1 0 1 0 0 0 1 1 1 1
165 0 0 0 0 0 0 1 1 2 0 0 0 0 0 0 0 2 1 0 0 2 1 2 2 0 0 0 2 2 1 1 1 1 2 1 2 0 1 1 1 0 0 1 2 1 1 0 0 1 1 0 1 1 1 1 1 1 2 0 1 1 0 2 0 0 1 1 0 0 0 1 2 2 2 2 2 2 2 0 1 0 0 1 0 0 0 0 1 1 0 0 0 1 0 0 1 0 0 1 0 0 1 1 0 0 2 1 1 1 1 2 0 0 0 0 0 0 0 2 2 0 2 1 1 1 1 1 2 1 0 0 0 0 0 0 0 0 0 1 1 2 0 0 1 1 0 0 0 1 0 0 0 0 1 0 0 1 0 0 1 1 1 2 1 1 0 1 1 1 0 0 1 1 0 1 0 0 0 1 0 1 1 2 0 1 1 1 0 0 0 1 0 1 1 0 0 0 0 0 0 0 0 1 1 0 2 1 1 0 1 0 1 0 0 2 0 0 1 0 1 2 0 0 0 1 1 0 0 1 0 0 1 1 1 1 1 2 2 0 0 0 2 0 2 0 0 0 0 0 0 0 0 0 0 2 0 1 0 0 0 0 0 0 1 0 0 1 1 0 1 2 1 0 1 1 0 1 1 0 1 0 0 1 0 0 0 1 1 2 1 1 1 1 1 0 1 0 0 0 1 0 2 0 1 0 0 2 1 1 0 1 0 0 2 0 2 0 0 0 1 1 1 1 1 0 1 1 0 0 0 2 0 0 0 0 0 1 1 0 0 0 2 0 1 0 2 0 1 0 0 0 0 1 1 0 1 1 1 0 1 1 2 1 2 0 1 1 1 0 1 1 0 0 0 0 1 1 0 2 1 0 0 0 0 0 0 0 0 1 0 0 0 0 2 0 1 1 0 0 0 1 0 1 0 0 0 1 0 2 0 0 0 1 1 2 1 1 0 0 0 0 0 1 0 1 0 0 0 0 1 0 1 1 1 1 0 1 0 0 2 0 1 1 1 0 0 1 0 0 0 0 0 2 2 2 2 1 1 1 1 0 1 1 0 1 1 1 2 0 2 2 2 1 1 1 0 0 2 1 1 0 0 0 1 1 1 0 2 1 2 1 0 1 1 0 0 2 2 0 0 0 1 1 0 0 2 0 1 0 1 0 0 0 1 0 0 2 0 2 0 0 2 0 0 1 1 0 0 2 0 2 2 1 1 0 1 2 1 1 1 1 0 1 2 0 0 1 1 0 0 0 0 0 2 0 2 2 0 0 0 0 1 1 1 0 0 0 1 0 0 0 1 0 0 0 0 1 1 2 0 0 0 0 0 0 1 0 2 2 2 0 0 0 0 0 0 1 1 0 1 1 1 0 2 1 2 2 0 2 0 0 0 0 1 1 1 0 0 0 0 0 0 0 0 1 1 1 0 0 1 1 0 2 0 0 2 1 2 0 1 0 0 1 2 1 1 1 0 0 0 2 1 1 0 0 2 2 2 0 0 0 1 1 1 1 0 1 1 1 1 1 0 0 0 0 1 1 1 1 1 1 0 2 2 1 2 1 2 1 1 1 1 2 1 0 0 2 0 1 1 0 0 1 2 1 1 2 0 0 0 0 0 0 0 1 0 1 1 0 0 0 1 0 0 1 2 1 0 0 2 2 0 0 0 1 2 0 0 0 0 0 0 1 0 0 2 1 0 1 0 1 0 0 0 0 1 0 0 0 0 0 2 2 0 0 2 1 0 2 0 0 2 0 0 1 0 0 2 2 1 1 1 1 1 1 1 2 2 1 1 0 2 0 1 0 0 1 1 1 1 0 0 1 2 1 1 0 1 2 1 1 1 0 0 1 0 0 1 0 1 1 0 0 2 1 1 0 1 1 1 0 2 0 0 0 0 2 2 0 1 2 1 0 0 1 1 0 0 0 2 0 0 1 1 0 1 1 0 0 1 2 0 0 0 0 1 0 2 1 2 0 1 0 1 0 0 0 2 2 0 1 0 0 0 2 0 1 0 2 2 1 0 1 1 1 2 0 0 1 0 1 1 1 2 1 0 0 0 1 1 1 0 0 0 1 1 1 2 1 0 1 2 0 0 0 2 0 0 0 2 0 0 1 1 0 0 0 1 0 0 0 1 0 1 0 1 1 0 1 1 0 2 0 0 0 0 2 2 1 1 0 0 0 2 1 2 0 0 1 1 0 0 0 0 1 0 0 2 0 1 1 0 1 0 0 0 0 1 2 0 1 0 0 1 0 1 0 0 0 0 0
166 0 0 0 1 0 0 2 0 0 0 0 1 2 2 2 0 0 0 0 0 1 0 2 2 0 1 0 2 0 0 0 1 1 0 2 0 1 0 0 1 1 0 0 0 0 0 0 0 0 0 0 0 1 1 2 0 0 0 2 0 2 0 2 1 1 2 0 0 1 1 2 0 2 0 2 2 1 1 0 0 0 2 2 2 0 0 0 2 2 0 0 2 2 0 0 0 0 0 1 0 1 0 1 1 1 2 0 0 2 1 2 0 1 0 1 1 0 1 1 1 1 2 1 1 0 1 2 2 2 1 1 0 0 0 0 0 0 0 0 0 1 0 0 1 2 0 0 0 1 0 0 0 0 0 1 1 0 0 0 1 0 0 2 1 2 1 0 1 1 0 2 0 1 2 0 0 0 0 1 0 0 0 2 0 1 1 1 0 1 0 2 0 1 1 0 1 0 0 0 0 1 0 1 1 2 2 0 2 0 2 0 1 0 1 1 1 1 2 0 1 1 1 0 0 2 2 0 0 0 0 0 0 0 0 0 2 2 2 0 0 1 2 0 1 0 0 0 0 1 1 1 2 1 1 1 0 1 1 1 0 1 1 1 1 0 0 0 2 0 0 1 0 0 0 0 0 0 1 0 0 1 2 2 0 0 1 1 2 2 0 2 0 2 0 1 0 0 0 1 0 0 2 0 0 0 1 2 0 0 0 0 0 0 1 0 2 1 0 0 2 2 2 2 2 0 0 2 0 0 0 1 0 0 0 0 0 1 1 0 1 1 2 0 0 1 0 0 1 0 2 0 0 0 2 0 0 0 0 1 1 2 0 0 0 0 0 2 2 0 2 2 1 1 1 1 1 2 2 2 1 0 1 1 0 0 0 0 0 0 0 0 0 1 2 0 2 1 1 1 1 1 1 0 0 0 1 2 0 1 1 0 0 0 0 2 2 1 0 1 0 1 1 1 0 1 0 1 1 0 0 1 2 0 2 1 0 2 0 2 0 0 1 2 2 2 0 1 0 0 0 0 0 2 0 0 0 2 2 2 2 0 1 1 0 1 1 1 1 1 1 1 1 1 1 0 1 0 1 0 2 1 0 0 2 1 0 1 1 1 1 0 0 1 1 0 1 1 2 0 0 0 1 1 0 0 2 0 0 1 0 1 0 1 0 0 1 1 0 1 1 1 2 1 2 2 0 1 0 2 1 1 0 0 0 0 0 1 1 0 1 2 0 2 2 0 0 2 0 0 0 0 0 0 2 0 1 0 1 0 0 0 0 1 0 0 0 0 0 0 0 0 0 0 0 0 0 1 1 2 0 0 0 0 0 0 0 0 1 0 1 0 1 0 2 0 0 0 0 0 0 2 0 1 2 0 2 1 0 2 0 0 0 1 0 0 0 0 0 0 0 0 0 0 1 0 2 1 0 0 1 1 2 2 0 0 2 0 2 0 2 2 0 1 1 1 1 0 0 1 0 1 1 1 0 0 2 2 2 1 1 1 2 1 1 2 0 1 1 1 0 1 0 0 2 0 0 1 1 1 2 0 1 1 0 1 1 2 1 1 1 1 1 2 0 0 0 1 1 1 0 1 0 1 2 1 1 2 0 0 0 0 0 0 0 0 0 2 1 1 0 1 1 0 1 2 0 0 0 0 0 1 0 0 0 0 1 0 0 0 0 0 0 1 0 0 1 0 0 0 0 0 0 0 0 1 1 0 0 0 0 0 2 1 0 0 2 2 0 2 0 1 1 2 2 1 0 0 0 2 1 1 2 0 2 1 1 2 1 2 0 1 2 0 2 0 2 2 0 0 1 0 0 2 2 1 1 0 0 2 0 0 0 2 0 2 2 0 1 0 1 0 0 0 2 1 1 1 2 0 0 1 2 0 0 0 0 1 0 0 0 0 0 0 1 0 1 0 0 0 1 0 0 1 1 0 1 1 0 0 0 1 2 0 2 2 2 0 1 0 0 1 1 0 1 0 0 2 2 2 2 2 0 0 0 0 0 0 0 2 2 0 0 1 2 2 2 0 0 1 0 1 2 1 2 2 0 0 0 1 0 0 0 0 0 1 2 0 1 1 0 1 1 0 0 0 0 2 1 1 2 0 0 0 0 1 1 0 0 0 0 0 2 0 1 1 0 0 0 0 1 0 0 2 1 0 2 2 2 1 1 0 0 0 0 0 1 0 0 1 2 0 0 0 0 2 0 0 2 1 2 1 1 1 0 0 1 1 0 2 1 0 0 0 0 0 0 0 0 0 1 2
167 0 0 0 0 0 0 2 0 2 0 0 0 1 1 0 0 1 1 1 0 0 1 1 2 0 0 0 2 2 1 1 1 1 2 0 2 2 1 0 0 0 0 0 1 0 1 0 0 0 0 0 0 1 1 1 0 0 2 1 1 1 0 2 0 0 1 0 1 1 0 0 1 1 1 1 1 1 1 0 0 0 0 1 1 0 0 0 2 2 0 1 0 1 0 0 0 1 1 1 1 0 1 0 1 0 2 0 0 2 1 1 0 1 0 1 0 0 1 2 2 0 1 2 0 1 0 0 1 1 0 0 0 0 0 0 0 0 0 0 0 2 0 0 1 1 0 0 2 2 0 0 0 0 0 0 2 1 0 1 1 0 0 2 1 2 2 0 0 2 0 0 0 2 1 1 1 0 0 0 0 1 1 2 1 1 1 2 1 1 1 2 0 1 2 0 1 1 0 0 0 0 0 1 1 1 1 1 1 0 0 0 0 0 0 2 1 2 1 0 1 1 1 1 0 1 1 0 0 0 0 0 0 0 0 0 0 2 2 0 0 0 2 0 2 0 0 0 1 0 0 0 2 1 1 1 0 0 0 0 0 0 0 0 1 0 1 0 2 0 0 1 0 2 0 0 1 0 1 0 0 1 1 2 1 0 1 2 0 2 0 0 0 2 2 2 0 0 0 1 0 1 1 1 0 0 0 2 1 1 1 1 0 1 2 1 2 0 1 0 1 0 1 2 0 0 0 1 0 0 0 1 2 0 0 0 0 1 1 1 1 1 1 0 0 0 1 0 0 1 1 1 0 0 2 0 2 0 0 2 0 1 1 0 1 0 1 2 2 0 1 1 1 1 1 0 2 2 1 1 1 1 1 1 0 1 2 0 0 0 0 0 1 0 2 0 2 0 0 0 0 0 0 1 1 0 1 1 0 2 0 2 0 0 0 1 1 0 0 0 1 0 0 1 1 1 0 0 0 0 0 0 0 2 0 0 0 1 0 0 1 0 1 0 0 1 0 1 0 0 0 0 0 1 1 0 1 2 1 0 1 0 0 0 0 0 0 0 2 0 1 1 2 0 0 0 0 1 2 1 1 0 0 1 1 1 1 0 2 1 1 2 1 1 0 0 1 0 1 1 1 0 1 1 1 1 2 0 0 0 0 1 0 1 0 0 0 1 0 2 2 0 0 0 0 1 1 0 1 2 1 0 2 2 1 0 1 1 1 0 1 2 0 0 1 0 0 1 0 1 0 1 0 0 2 0 0 1 0 1 1 0 0 0 0 0 0 0 0 0 0 0 2 0 0 2 2 2 2 1 1 0 0 0 1 0 0 0 1 1 1 1 0 0 0 0 0 0 0 0 0 2 2 0 0 0 0 0 0 1 1 0 0 1 1 2 1 0 0 2 1 1 0 0 0 0 2 2 0 0 1 2 0 1 0 0 2 2 1 1 1 1 0 1 2 1 1 1 0 0 0 1 1 1 0 0 1 1 1 1 1 0 1 1 1 2 0 0 2 0 0 1 0 1 0 0 0 0 0 0 2 0 1 2 1 1 0 1 1 0 0 0 0 1 0 0 0 2 1 1 0 1 0 2 2 2 1 2 0 0 1 1 0 0 0 0 1 2 0 0 0 0 0 1 0 1 2 0 1 1 1 1 0 1 0 1 1 0 1 1 1 1 0 1 0 1 2 0 0 1 1 1 0 0 0 0 0 0 1 0 0 0 2 2 0 0 2 2 1 1 0 0 0 1 1 1 2 0 0 0 1 1 0 0 0 2 0 2 2 1 1 0 2 0 0 0 0 1 0 0 1 0 0 2 2 0 1 0 0 1 1 1 2 0 2 1 2 0 1 0 0 1 0 0 2 0 0 2 1 0 1 0 1 1 1 0 0 0 1 1 1 1 1 0 1 0 1 1 1 1 1 0 0 1 1 0 1 0 0 0 0 1 0 0 0 1 1 0 1 0 1 0 0 0 1 1 0 1 2 2 1 1 0 0 0 0 1 2 0 2 2 1 1 0 2 1 1 0 1 0 1 2 2 1 2 2 0 1 0 1 0 0 1 0 1 1 1 0 1 1 0 0 2 1 0 2 2 2 1 1 2 0 0 1 1 0 0 1 0 0 0 0 1 0 0 1 0 1 1 0 0 0 1 0 0 1 1 1 0 0 0 1 0 1 1 0 0 0 0 1 1 0 0 0 0 0 0 1 1 0 0 1 1 1 0 0 0 1 0 1 0 0 0 1 1 0 0 0 0 1 1 1
168 1 0 0 0 0 0 2 1 1 0 1 0 1 1 0 0 1 1 0 0 2 0 1 1 0 0 0 2 2 2 1 1 1 1 0 2 1 0 0 1 1 0 0 2 0 0 0 0 0 0 0 1 2 0 2 0 1 1 1 2 1 0 2 0 0 0 0 0 0 0 0 2 2 1 2 2 2 2 0 2 0 0 1 1 0 0 1 2 2 1 1 2 0 0 0 0 1 1 1 1 0 0 1 1 1 2 0 0 2 1 2 1 2 1 2 2 0 1 0 0 2 2 1 1 0 1 1 2 2 0 0 0 0 0 0 0 0 1 1 2 1 0 0 1 2 1 0 1 0 1 0 2 2 0 0 0 0 0 0 1 0 1 2 2 2 2 1 0 1 1 1 1 2 2 2 0 0 0 2 0 2 0 2 1 1 0 1 0 0 0 1 0 1 1 0 0 0 0 1 0 0 0 1 1 0 2 0 0 0 1 0 1 0 0 1 1 1 1 0 1 1 1 0 0 1 1 1 1 0 0 1 0 0 0 0 0 2 2 0 0 0 2 0 1 0 0 0 0 0 0 0 2 0 0 0 0 0 0 0 0 0 0 0 0 0 0 0 1 0 1 1 2 0 0 0 2 0 0 0 0 2 1 1 0 1 0 2 1 2 0 1 1 2 1 0 1 2 0 1 0 0 2 0 0 0 1 2 1 2 0 2 0 0 0 0 2 0 1 0 0 1 1 1 2 0 1 2 1 1 0 2 0 0 0 0 0 1 1 0 0 0 2 0 1 1 0 0 1 0 1 0 0 1 1 0 1 0 0 2 0 2 2 0 2 0 1 2 2 0 0 0 2 2 1 1 2 2 0 0 2 0 2 2 0 1 1 0 0 1 0 0 0 0 1 1 1 1 1 1 0 1 1 1 0 0 0 2 0 1 1 0 1 0 1 1 0 0 0 0 0 2 0 0 2 2 2 0 0 0 1 0 0 1 1 0 0 1 0 0 1 0 2 1 1 1 0 1 0 0 0 0 0 2 2 2 2 1 1 0 0 0 0 0 0 0 0 1 2 0 2 1 1 1 1 1 1 0 0 0 0 0 0 0 2 2 0 1 2 1 2 1 0 1 0 0 1 0 1 0 1 1 1 1 0 0 1 0 0 2 0 0 0 0 0 0 0 2 0 1 0 1 1 0 0 1 1 0 1 2 1 0 0 0 0 0 0 0 1 2 1 0 0 1 1 1 0 0 2 0 0 0 0 0 1 1 0 0 0 0 0 0 0 0 0 0 2 2 2 0 0 2 1 0 0 0 0 2 2 1 0 0 1 0 0 1 1 0 0 0 0 0 1 2 0 0 0 1 1 0 1 0 2 0 1 1 1 2 0 2 0 0 0 0 0 1 0 0 0 1 1 1 0 1 1 0 1 2 0 0 0 1 0 1 0 1 2 1 2 0 1 1 0 1 1 1 1 1 1 0 0 1 0 2 0 0 0 1 0 0 0 0 1 1 1 2 1 1 0 0 0 1 1 0 0 1 1 0 0 0 1 0 0 1 2 2 0 1 2 0 0 0 0 0 0 0 0 2 1 1 0 0 0 0 1 1 2 0 0 1 1 1 0 0 0 1 0 1 0 0 0 0 0 0 1 1 1 0 0 0 0 0 0 0 0 0 0 0 1 1 0 1 0 1 0 0 1 0 0 0 0 0 0 0 0 0 0 0 1 1 0 0 2 0 0 0 1 1 0 1 0 1 0 1 1 1 2 1 0 1 2 1 0 2 1 1 1 1 1 2 0 1 2 1 1 0 1 0 0 0 0 0 0 2 2 1 1 0 0 1 0 0 2 0 2 1 1 0 1 0 1 1 0 0 2 0 0 1 1 1 0 1 1 0 0 1 0 1 2 1 0 2 0 0 0 0 0 0 0 0 2 0 0 2 0 0 1 0 0 1 0 2 0 0 0 2 2 0 2 0 0 0 1 0 1 1 0 2 1 2 2 2 1 0 1 2 0 1 0 1 1 1 0 0 2 1 1 0 0 0 0 2 2 2 2 2 0 1 0 1 0 0 0 0 0 1 1 1 2 1 0 1 2 1 0 0 1 0 0 0 2 0 0 1 1 1 1 1 0 0 1 0 2 0 0 0 0 0 0 0 2 0 1 1 1 0 1 2 2 1 1 0 0 2 0 0 0 0 2 2 1 0 0 0 0 2 0 0 2 0 0 0 1 1 0 1 1 0 0 1 0 0 0 0 0 0 1 0 1 1 0 0
169 0 0 0 0 0 0 2 0 1 0 1 1 1 1 1 0 0 0 1 1 2 1 0 0 1 1 1 2 2 1 0 1 1 0 1 1 1 1 1 0 0 0 0 2 0 0 0 0 2 2 0 0 2 0 1 0 0 0 1 0 1 0 2 0 1 1 1 0 0 0 1 2 2 1 2 2 2 2 0 2 0 0 0 1 0 0 0 2 2 0 1 1 1 1 0 0 1 1 2 1 0 0 1 1 1 2 1 1 1 0 1 1 2 1 2 2 0 0 2 2 0 2 0 2 0 2 2 2 2 0 0 0 0 1 0 0 0 0 0 0 2 1 1 0 0 0 0 0 1 0 0 2 1 1 1 0 0 0 0 1 0 2 2 1 2 1 0 0 1 1 1 1 1 1 1 0 0 0 0 0 1 0 1 1 1 0 0 0 0 0 1 0 1 1 0 1 1 0 1 0 1 0 2 2 0 2 1 0 0 2 0 1 1 0 2 1 1 0 0 0 0 0 0 0 0 0 0 0 0 0 0 1 1 1 1 0 2 2 0 0 1 0 0 1 0 0 0 0 0 0 0 1 0 0 2 0 1 1 1 0 1 0 0 2 1 0 1 2 1 0 2 0 1 0 0 1 2 2 0 2 0 1 2 0 0 0 2 0 2 0 0 2 2 2 0 1 1 1 2 0 0 2 0 0 0 0 2 2 2 0 2 0 0 2 0 1 1 1 0 0 0 0 2 2 0 0 1 0 0 0 2 0 0 0 2 0 2 0 1 0 0 2 0 0 0 1 1 1 2 0 1 0 0 2 0 2 0 0 2 0 2 2 2 0 0 0 2 2 1 1 1 0 0 0 0 0 1 0 1 1 1 2 2 0 2 1 0 0 1 0 0 0 0 2 0 0 1 0 0 0 0 0 1 0 0 1 2 0 2 1 0 0 1 1 1 0 0 0 0 0 0 1 1 0 2 1 0 0 1 1 1 0 2 0 0 0 0 0 0 1 0 1 0 0 1 0 1 1 0 0 0 0 1 2 1 2 2 2 0 0 0 0 0 0 0 0 2 2 0 2 2 2 1 0 0 0 0 2 2 1 0 0 1 2 0 0 1 2 0 1 1 0 1 1 0 0 0 1 0 1 1 2 1 1 1 1 0 0 1 0 2 0 0 1 0 0 2 0 1 0 0 2 1 1 2 0 0 1 2 0 1 1 0 0 1 1 0 1 1 2 1 0 1 1 0 0 0 2 0 0 0 0 0 1 1 0 1 0 1 1 0 0 0 0 0 2 0 0 1 2 2 2 0 0 2 2 1 1 2 0 0 0 0 0 0 1 0 0 0 0 0 0 0 2 0 0 0 0 0 0 1 1 1 2 0 1 1 0 2 0 0 0 1 0 0 2 0 0 0 0 0 0 0 0 1 1 0 0 0 0 0 0 1 0 1 2 0 1 1 1 1 0 1 1 1 1 0 1 0 0 2 1 1 1 1 2 1 1 1 1 0 0 0 0 0 0 0 1 0 0 1 0 0 0 1 2 0 0 0 1 0 0 1 2 0 2 2 1 1 1 1 0 0 0 0 0 2 2 2 1 0 0 0 1 1 1 1 0 0 0 0 0 0 1 1 0 1 1 0 1 0 0 0 0 1 1 2 1 1 2 2 1 0 0 0 1 0 1 1 0 1 0 0 0 0 0 1 0 0 0 0 0 0 0 0 0 0 0 0 0 1 2 1 0 1 2 1 0 2 1 0 0 0 0 1 1 0 1 1 1 1 2 0 0 1 0 2 1 2 0 1 2 1 2 1 0 1 0 1 2 0 2 2 0 0 1 0 0 1 0 0 1 0 1 2 1 0 2 0 2 2 0 1 2 1 1 1 1 0 0 2 1 1 0 2 0 0 0 0 0 0 1 0 0 1 1 1 1 0 1 0 0 2 0 0 0 0 1 1 0 1 0 0 0 0 0 0 2 0 1 0 1 0 1 0 0 0 2 1 0 0 0 0 0 2 0 2 1 1 1 2 2 0 2 2 2 0 0 0 0 1 1 1 2 1 1 0 0 0 0 0 2 1 1 1 2 0 1 1 0 0 1 1 0 0 1 1 0 0 2 0 0 1 1 0 0 2 0 0 0 0 1 1 2 2 0 0 0 0 2 0 1 1 1 0 1 2 1 0 0 1 0 0 2 2 2 0 0 1 1 0 0 0 2 0 1 0 2 0 0 0 0 0 0 0 0 0 0 1 0 0 0 0 1 0 0 0 1 1 0 1
170 1 0 0 1 0 0 2 1 1 0 1 0 2 1 1 0 2 0 1 0 2 1 2 2 0 1 0 2 2 1 1 1 1 0 2 0 1 0 0 1 1 0 1 2 1 0 0 0 0 0 0 0 1 1 1 0 0 2 0 2 2 0 1 1 0 2 2 0 0 0 0 1 2 1 2 2 1 1 0 1 0 0 2 0 0 0 1 2 2 0 2 1 1 0 0 0 2 1 2 1 0 0 1 1 0 2 0 1 1 0 0 1 2 0 2 1 0 1 1 1 0 2 1 1 1 1 0 2 0 0 0 0 0 0 0 0 0 0 1 2 0 0 0 0 0 0 0 1 1 0 1 0 0 1 1 1 1 0 0 0 1 1 1 0 0 1 1 0 1 0 1 1 2 2 0 0 1 0 0 0 0 1 1 0 0 0 0 0 2 0 2 0 1 1 0 1 0 0 0 0 0 0 1 1 1 1 1 2 0 2 0 1 0 0 2 0 1 1 0 2 2 1 0 0 1 0 1 1 1 0 1 2 1 1 2 0 2 2 0 0 0 2 0 1 0 0 0 0 0 0 0 1 0 0 2 1 1 0 0 0 0 0 0 0 0 0 1 2 0 1 2 1 0 1 1 0 0 2 0 0 0 1 1 0 2 0 1 1 1 0 1 0 2 1 2 0 1 0 1 0 0 2 0 0 0 0 2 1 1 0 2 0 0 2 0 2 0 1 0 1 0 1 2 0 0 2 1 0 1 0 1 0 0 0 1 0 1 1 1 1 1 1 1 0 1 0 1 1 1 0 0 0 0 1 1 1 0 0 0 1 1 2 1 2 0 1 2 2 0 0 0 1 1 1 1 1 2 0 1 2 1 0 1 0 1 1 0 0 0 0 0 0 1 1 1 1 1 0 0 0 0 0 0 0 0 1 0 0 0 1 1 0 1 1 1 0 0 0 0 0 1 0 2 1 1 1 0 0 0 1 0 0 2 0 0 0 0 0 0 2 0 1 0 0 1 1 0 1 0 0 0 0 2 0 0 0 1 1 1 1 0 1 1 0 1 1 1 2 0 0 0 2 0 0 0 0 0 1 1 0 0 0 0 1 2 1 2 2 1 0 2 1 1 1 0 0 1 2 0 0 0 2 0 0 0 2 0 0 1 0 0 0 1 0 0 1 2 0 1 1 1 1 0 0 0 0 0 2 2 0 0 2 0 1 0 1 1 2 1 0 1 0 1 1 1 1 1 0 1 0 1 0 1 2 0 1 1 0 0 0 0 0 0 0 0 2 0 0 1 0 1 1 0 0 1 0 2 2 1 1 0 0 0 0 0 0 0 0 0 1 1 0 2 0 2 2 1 1 0 0 1 1 0 1 1 1 0 1 0 0 0 0 1 1 1 0 0 0 0 0 0 0 1 1 0 0 1 0 0 1 1 0 2 0 0 2 0 2 0 2 1 0 2 2 2 2 1 0 0 1 1 0 0 0 0 0 1 1 0 0 0 1 2 2 2 1 0 1 0 0 1 0 1 0 0 0 0 2 2 0 1 1 2 1 1 1 1 2 0 1 1 0 0 0 0 0 1 0 0 0 0 0 1 1 2 2 2 0 0 0 0 0 0 1 0 1 2 0 0 0 0 1 0 2 2 0 0 0 0 1 0 0 0 0 0 1 0 0 0 0 0 0 1 0 0 1 0 0 0 0 0 0 0 0 1 0 0 1 1 0 0 2 2 0 2 2 1 0 2 1 1 2 1 1 0 1 0 0 0 2 1 0 1 1 1 1 1 1 1 1 1 2 2 2 2 0 0 0 0 0 0 1 2 1 1 1 0 0 2 0 0 1 1 1 2 2 0 2 0 2 2 0 0 2 0 0 2 0 0 0 0 2 0 0 0 0 1 1 0 0 1 1 0 0 1 1 0 0 0 2 0 0 2 0 0 0 1 1 1 0 1 0 0 0 0 2 0 1 0 0 0 2 0 2 1 0 2 2 2 2 2 1 0 0 1 0 1 0 0 0 2 0 0 1 1 2 0 0 1 0 2 2 2 2 1 1 0 0 0 0 0 1 0 1 1 2 1 2 1 0 0 2 0 0 0 1 0 1 0 1 0 0 2 0 0 0 1 1 1 0 0 1 0 0 2 0 1 0 0 1 0 2 0 0 1 1 2 1 0 0 1 0 0 1 1 1 0 0 0 1 0 0 0 1 1 0 1 1 0 1 2 1 2 0 0 0 0 0 1 0 0 0 0 1 0 0 0 0 0 0 1
171 1 0 0 0 1 1 0 0 1 0 1 0 0 0 0 0 0 0 2 1 1 1 2 2 0 1 0 2 2 2 1 1 1 0 2 0 1 0 0 2 0 0 0 2 0 0 0 0 0 0 0 0 0 2 0 2 0 1 1 0 0 0 2 1 1 1 0 0 0 0 0 1 2 1 2 2 0 0 1 0 0 1 1 2 0 0 2 2 2 2 1 0 2 1 1 0 2 0 1 0 0 0 0 2 1 2 1 1 1 0 1 0 1 0 1 0 0 0 2 2 0 2 1 1 1 1 1 2 2 0 0 0 0 1 0 0 0 0 1 1 1 1 0 0 0 0 0 0 1 0 1 0 1 0 0 0 0 0 0 0 1 2 2 0 1 0 0 1 1 0 1 1 1 2 1 0 0 0 0 0 1 0 2 0 1 1 2 1 1 1 2 1 0 1 1 2 0 1 0 0 0 0 1 1 1 1 0 1 0 1 0 0 0 0 2 2 0 2 2 0 0 0 0 0 1 1 0 0 2 0 0 0 0 0 0 1 2 1 0 0 1 2 0 1 0 0 0 0 0 0 0 0 0 0 2 0 2 0 0 0 0 0 0 0 0 0 1 2 0 2 1 0 1 1 1 0 1 2 0 1 1 1 2 0 0 1 2 1 2 1 1 0 1 0 0 0 0 0 0 0 0 2 0 0 0 1 1 1 1 1 2 0 0 1 0 1 0 0 0 1 1 1 2 2 0 0 1 1 1 0 1 1 1 0 0 0 0 2 2 1 2 1 1 0 0 2 0 1 1 1 0 0 0 2 0 2 0 0 0 0 0 2 0 2 1 0 2 2 1 0 0 1 0 0 1 2 2 1 2 0 2 0 0 0 1 0 1 1 0 0 1 0 0 1 1 0 0 1 1 1 1 0 2 1 0 0 1 1 2 0 0 0 2 2 2 0 0 0 0 0 1 0 0 1 2 2 1 1 0 2 0 0 1 1 1 0 1 0 0 2 0 1 0 0 1 1 2 0 0 0 1 0 2 1 1 1 1 1 0 1 0 0 0 0 1 1 0 2 0 0 1 2 1 1 0 1 0 2 1 2 0 0 0 2 1 0 0 1 1 0 1 1 1 2 0 0 1 1 0 1 1 0 2 0 0 2 0 0 2 0 0 0 0 0 0 0 2 0 1 1 1 1 0 0 1 1 0 1 2 0 1 1 0 0 0 0 1 2 1 1 1 0 1 1 0 0 1 1 0 0 0 1 0 2 1 0 0 1 0 0 0 1 0 0 0 0 1 1 0 0 0 1 0 1 1 2 0 0 2 0 0 0 0 1 0 1 1 0 0 1 1 1 0 0 0 0 0 0 0 0 2 0 0 2 0 1 0 0 1 1 0 0 0 0 1 0 0 0 0 0 0 0 1 1 0 1 1 0 0 2 2 0 1 0 0 2 1 2 0 0 0 0 1 2 1 1 1 0 0 1 1 1 1 0 0 1 1 1 0 0 0 1 1 1 2 1 0 1 1 1 0 0 1 1 0 0 0 0 0 2 0 2 1 1 1 1 1 1 1 1 1 0 2 1 0 0 2 1 1 0 0 0 0 0 2 2 1 1 0 1 1 0 0 0 1 1 1 0 0 0 0 0 0 1 2 0 0 1 0 0 0 1 0 0 1 1 0 0 0 0 0 0 0 0 0 2 0 0 1 0 0 0 0 0 0 0 0 0 0 1 0 2 0 0 0 1 2 0 2 0 1 0 0 0 1 1 0 2 2 0 0 0 1 2 0 2 2 2 1 1 0 2 1 2 1 1 1 0 0 1 0 0 1 1 1 1 0 0 1 0 0 1 1 1 2 2 0 2 0 2 1 0 1 1 1 0 1 1 0 0 1 1 0 0 0 0 0 0 1 1 1 0 0 0 0 0 0 0 0 1 0 0 1 1 1 2 0 0 0 1 0 0 0 0 0 2 0 1 0 1 0 0 0 1 0 0 0 1 1 1 1 0 0 0 0 0 1 0 2 2 0 0 0 2 2 2 0 0 0 1 2 2 2 2 1 1 1 0 0 0 0 0 0 0 2 2 0 1 1 0 0 2 0 0 1 1 0 0 0 1 0 1 1 0 2 2 0 0 1 0 1 2 2 2 2 0 0 0 0 2 0 1 0 1 0 1 2 0 0 0 1 1 1 1 0 0 0 1 1 1 0 0 1 0 0 0 1 1 0 1 2 2 2 0 0 0 1 0 1 1 0 0 0 0 0 0 0 1 1 0 1
172 0 0 1 0 0 1 1 0 1 0 0 0 2 2 2 0 0 0 0 0 1 1 2 2 0 1 0 2 1 1 0 1 1 1 1 1 1 0 0 0 2 0 1 2 1 2 0 1 0 0 0 1 1 0 1 0 0 2 0 1 1 0 0 1 1 2 0 0 0 0 0 2 1 2 1 0 0 0 0 0 0 0 0 1 0 0 1 2 2 0 1 1 0 0 0 0 0 0 2 0 0 0 1 1 1 2 1 1 1 0 1 0 1 0 1 1 0 1 1 1 0 1 0 0 1 0 1 2 2 0 0 1 1 0 0 0 0 0 1 2 0 0 0 1 0 1 0 0 0 0 1 0 1 0 1 0 1 0 0 0 1 1 2 2 2 1 1 1 0 1 0 1 0 2 2 2 0 0 1 0 1 1 2 0 1 1 1 1 1 1 2 1 1 2 0 2 0 0 0 0 0 0 2 2 0 2 1 1 0 2 0 2 1 0 2 0 1 2 1 1 1 0 0 0 0 0 0 0 2 1 0 2 2 1 1 1 2 2 0 0 0 1 0 2 1 1 0 0 0 0 0 0 0 0 2 1 0 0 0 1 1 0 0 0 0 1 0 1 1 0 2 0 0 0 0 0 1 1 0 0 1 1 2 0 0 1 1 0 2 0 0 0 2 1 1 0 1 0 1 0 0 2 0 0 1 1 1 1 1 0 2 0 0 2 0 1 0 0 0 2 0 1 0 2 0 0 1 1 0 0 1 1 0 0 0 0 1 1 1 0 1 1 0 0 0 2 0 2 1 1 0 1 0 0 1 0 0 0 2 0 2 1 0 1 1 0 2 2 0 1 1 2 2 1 1 1 1 0 1 1 0 0 0 1 2 1 1 1 1 0 0 2 1 1 1 1 0 0 0 0 0 0 2 1 0 0 1 0 1 1 0 0 0 0 0 0 1 0 1 0 0 0 2 1 1 1 0 0 2 2 0 0 2 0 0 0 2 0 1 2 0 2 1 1 1 0 2 0 0 0 0 0 1 1 0 1 0 0 0 0 0 1 0 0 1 1 1 2 0 1 1 1 1 1 1 1 0 2 0 2 2 0 0 2 1 0 0 1 0 1 1 0 1 0 0 0 0 2 1 1 1 1 1 1 1 2 1 0 0 0 0 0 1 0 0 1 2 0 1 0 1 2 1 1 2 0 1 0 2 1 0 1 1 1 0 0 1 2 1 0 1 0 1 1 0 0 1 1 0 0 0 0 0 2 0 0 1 2 0 0 2 1 0 0 0 0 1 1 0 0 0 0 0 1 0 1 1 1 1 0 0 1 0 0 1 1 0 1 1 1 0 1 2 0 0 1 0 0 0 0 0 1 1 1 1 1 1 1 1 0 0 0 0 0 0 1 0 0 0 1 0 0 1 2 0 1 1 0 0 1 2 0 1 0 0 2 1 1 1 1 1 0 0 0 0 0 1 0 0 1 1 1 0 0 0 1 1 0 0 0 0 1 0 1 1 0 1 1 0 0 1 0 0 0 0 1 0 0 0 2 0 0 2 2 1 1 1 2 0 0 0 0 1 0 1 1 1 1 1 1 0 0 2 2 2 2 2 0 1 1 1 0 0 0 0 0 2 1 1 0 0 0 0 1 2 0 0 1 1 1 1 0 0 0 0 0 0 1 1 0 1 0 1 0 0 1 1 0 0 0 0 0 1 0 0 1 0 0 0 0 0 2 2 0 0 2 1 0 2 0 2 1 1 1 0 0 0 1 0 2 2 1 1 1 1 1 2 2 0 2 0 2 1 1 1 0 1 0 0 1 0 0 2 2 1 1 0 0 1 0 0 1 1 1 2 2 1 2 1 1 2 0 0 2 0 0 1 1 0 1 0 2 0 0 1 1 0 1 0 1 1 2 0 2 0 2 0 0 0 2 0 0 2 0 0 0 2 0 0 0 0 0 0 0 0 2 0 1 0 1 0 0 1 1 1 0 1 2 2 1 1 0 0 0 0 1 1 0 2 2 0 0 1 1 1 1 0 0 0 0 2 2 2 1 1 1 2 0 1 0 0 0 0 0 1 1 1 1 0 1 0 2 1 0 2 1 1 0 1 2 0 0 1 0 1 1 1 0 0 0 0 2 1 1 1 1 0 0 0 2 0 1 0 0 0 0 2 0 0 0 0 0 0 1 0 1 0 0 1 0 0 1 1 0 0 0 1 1 0 0 1 0 0 0 0 0 0 1 2 0 0 0 1 0 0 0 0 1 1 1 1
173 1 0 0 0 1 1 1 0 0 0 0 1 1 1 1 0 0 0 1 1 2 0 2 2 0 0 0 1 2 0 1 2 1 0 1 1 1 0 0 1 1 0 0 0 0 0 0 0 0 0 0 0 0 1 0 1 1 1 1 0 0 0 2 0 0 0 2 0 0 0 2 2 2 1 2 2 0 0 2 0 0 1 1 1 0 0 1 1 1 0 1 2 1 0 0 0 1 0 1 0 1 2 0 0 0 2 0 0 2 1 1 0 0 1 2 1 1 1 1 2 0 2 2 0 2 0 0 1 1 0 0 0 1 0 0 0 0 0 2 0 2 1 0 1 2 1 0 1 1 0 0 0 0 0 0 0 0 0 0 1 1 2 2 1 2 1 0 1 1 0 1 1 1 0 2 1 0 0 2 0 1 1 2 0 1 2 1 1 1 0 1 1 1 2 1 1 0 0 0 0 0 0 0 0 1 2 1 0 0 1 0 2 0 0 2 1 1 1 0 1 1 0 0 0 0 0 0 0 0 0 0 0 0 0 0 0 2 2 0 0 1 2 0 2 0 0 0 0 0 0 0 1 0 0 2 1 2 0 0 0 0 0 0 1 0 1 0 1 1 0 1 1 1 0 0 1 1 2 0 0 0 1 2 0 1 0 1 1 2 1 2 0 2 1 1 0 0 0 2 1 0 1 1 0 0 0 2 1 1 0 0 0 0 1 0 2 1 2 0 1 0 1 2 0 0 0 1 0 0 0 1 1 0 0 0 0 0 2 0 0 0 2 0 0 0 2 1 1 1 1 0 1 0 1 0 0 1 0 2 0 1 1 0 1 1 0 2 2 0 0 0 1 1 0 0 1 2 1 1 1 1 1 1 0 1 1 1 1 0 0 0 1 0 2 0 1 1 0 0 0 0 0 1 0 0 0 0 0 0 0 1 0 1 1 2 1 0 0 0 0 1 0 1 1 2 1 0 0 0 2 0 0 2 0 0 0 1 0 0 2 0 2 0 0 2 0 0 2 1 1 0 0 2 0 0 0 1 1 0 0 0 0 0 0 1 1 1 2 0 1 1 2 0 2 0 1 0 2 1 1 0 0 0 1 2 1 0 1 0 0 1 0 2 0 0 0 0 0 1 2 1 1 1 0 0 1 0 0 1 0 0 0 1 0 0 1 1 0 2 2 0 1 0 0 1 1 0 0 2 0 2 2 1 0 1 0 1 2 0 1 2 0 1 1 1 0 1 1 0 0 1 0 1 2 0 0 0 0 0 0 0 1 0 0 1 1 1 1 0 0 1 0 1 0 0 2 0 0 2 0 0 0 0 1 0 0 0 2 1 0 0 1 0 0 1 1 1 1 0 1 1 0 0 2 0 1 1 0 1 1 0 0 0 0 0 0 0 1 0 0 0 0 0 0 2 0 1 0 0 2 2 0 1 0 0 2 0 2 0 2 1 0 0 2 2 1 1 1 0 0 1 1 0 0 0 0 1 0 0 0 0 0 2 1 2 1 1 1 0 0 0 0 1 0 0 1 0 0 0 1 0 0 1 0 1 0 0 2 0 0 0 1 1 0 0 1 2 0 0 0 0 0 1 0 2 2 1 0 0 0 0 0 0 0 0 0 1 0 0 0 0 0 0 1 2 0 1 0 0 2 2 0 1 0 1 1 0 0 1 0 1 0 2 0 0 2 0 0 0 0 0 0 0 0 1 0 0 1 0 0 0 2 1 0 1 2 2 0 2 0 0 0 0 0 1 1 0 2 2 1 0 1 0 0 2 0 2 1 2 0 2 2 1 1 1 0 1 0 0 1 0 0 1 1 1 1 1 0 1 0 0 0 2 0 2 2 1 2 0 1 2 0 1 2 1 1 1 0 1 0 0 2 1 1 1 0 0 1 1 1 1 1 0 0 0 0 1 0 0 1 0 0 1 1 0 1 0 0 0 0 0 0 0 0 1 1 0 2 0 0 0 1 0 2 0 0 0 0 0 0 0 0 0 0 0 1 2 1 0 0 2 2 0 1 0 2 0 0 0 0 2 1 1 2 1 1 0 0 0 0 0 0 0 1 1 1 0 2 2 0 0 1 0 0 2 2 1 2 2 2 0 0 1 0 0 0 1 1 1 0 0 1 1 1 1 1 1 0 0 1 0 1 1 1 0 1 2 0 0 0 1 0 0 2 0 2 1 1 2 0 0 0 0 0 0 0 0 2 0 0 0 1 1 0 0 0 1 1 2 0 1 0 1 1 0 0 0 1 0 0 1
174 1 0 0 0 0 0 0 0 1 0 1 1 1 1 1 0 2 0 0 0 2 0 2 2 0 0 0 1 2 0 0 1 1 1 1 1 0 0 0 2 0 0 0 2 1 1 0 0 1 1 0 0 1 1 2 0 0 1 1 0 0 0 2 1 1 2 0 1 1 0 0 2 2 2 2 2 0 0 1 0 0 0 0 1 0 0 0 1 1 0 0 0 0 0 0 0 2 0 1 0 0 0 1 1 1 2 0 1 1 1 2 1 1 0 0 0 0 1 2 2 0 2 1 1 1 0 0 2 2 0 0 1 1 0 0 1 0 0 1 0 2 0 0 0 0 0 0 0 0 0 0 0 0 0 1 1 0 0 0 0 1 2 2 1 2 2 0 1 1 1 1 0 1 1 0 0 1 0 0 0 0 0 1 0 0 0 2 1 2 0 2 1 0 2 1 2 0 0 1 0 0 0 0 0 2 0 0 1 0 2 0 0 0 0 2 1 1 2 1 1 1 0 0 1 0 0 0 0 1 0 0 0 0 0 0 2 2 2 0 0 1 2 0 1 0 0 0 0 0 0 0 2 0 0 1 1 1 0 0 0 0 0 0 1 1 0 1 2 1 1 1 0 2 0 0 0 1 2 0 1 0 2 2 0 0 1 2 1 2 0 1 0 1 1 1 0 0 0 1 0 0 2 0 1 1 1 2 0 0 0 0 0 1 2 1 2 1 0 0 0 1 1 0 2 0 1 0 1 1 0 1 0 0 0 1 0 0 2 1 1 1 2 0 0 0 1 1 1 1 1 0 1 1 0 0 2 0 0 0 0 0 0 0 0 1 0 1 1 0 0 0 1 1 1 1 1 2 2 2 1 0 0 0 1 1 0 1 1 0 0 1 1 0 1 1 0 0 0 0 0 0 0 1 0 0 0 0 0 2 0 0 0 0 0 1 0 1 0 1 0 1 0 1 0 1 0 1 1 1 0 2 1 1 1 0 0 0 0 0 1 0 1 0 0 0 0 2 0 0 0 0 0 2 1 1 1 2 1 1 1 0 0 0 0 0 0 1 1 1 1 1 1 1 1 1 0 0 0 0 1 0 0 1 1 1 0 1 2 1 1 2 0 1 1 0 2 1 2 0 0 0 2 1 1 1 2 0 0 1 0 1 0 2 0 0 1 2 0 0 0 2 1 1 1 1 0 0 1 2 1 0 1 1 0 0 1 1 2 0 1 2 0 1 2 0 0 0 2 0 0 0 0 0 2 0 0 1 0 1 1 0 0 0 0 0 0 0 0 0 1 2 0 0 0 0 0 1 1 2 0 0 0 0 0 0 2 0 1 0 0 0 0 0 1 0 1 0 0 0 0 2 0 1 2 0 2 0 0 1 1 0 0 0 0 0 0 0 0 0 0 0 0 0 0 1 1 0 0 0 1 1 0 1 0 0 2 1 2 0 0 1 0 1 1 1 1 2 0 0 2 2 0 1 0 0 2 1 1 0 0 0 0 1 0 1 0 1 1 1 0 0 0 2 0 0 0 0 0 1 0 0 0 1 1 0 2 2 2 0 0 0 0 0 1 0 0 2 0 0 0 1 0 0 1 1 1 2 0 0 0 0 0 0 0 1 2 2 1 0 0 0 1 1 0 1 2 0 0 0 1 1 0 0 0 0 1 0 0 1 0 1 0 0 0 0 1 0 0 0 0 0 0 0 1 1 1 0 0 0 0 0 1 1 1 0 2 2 1 1 0 1 0 1 1 1 0 1 0 1 2 1 0 2 2 0 2 2 2 2 0 0 2 1 2 1 1 1 0 0 1 0 1 2 1 0 1 0 2 2 0 0 1 1 2 1 1 2 2 0 0 2 0 0 2 0 0 2 0 1 1 0 1 1 0 0 0 1 1 0 0 0 2 0 1 1 2 0 0 0 1 0 0 1 0 0 1 0 0 0 0 0 0 0 1 0 1 1 1 0 0 0 1 1 0 0 0 0 0 1 0 0 0 0 0 1 0 0 0 2 2 2 0 0 1 1 2 0 0 0 0 1 1 1 1 1 1 0 0 0 0 0 1 0 1 1 1 1 2 1 0 1 2 0 1 2 1 1 1 1 2 0 0 1 0 0 0 1 1 1 0 0 2 2 2 1 0 1 1 0 0 0 1 0 0 0 1 2 1 0 0 0 1 0 1 0 1 1 1 1 1 0 0 1 0 0 1 1 1 0 0 1 0 0 0 0 0 0 0 2 0 0 0 0 1 0 0 0 0 1 0 0
175 0 0 1 0 0 0 1 1 2 0 0 1 2 1 2 0 1 1 0 1 1 1 2 2 0 0 0 2 2 0 0 0 0 1 2 1 0 0 0 1 1 0 0 0 0 1 0 0 0 0 0 1 1 1 1 1 0 0 2 0 2 0 1 1 0 2 0 0 0 0 0 1 2 1 2 2 1 1 0 0 0 1 1 1 1 1 0 2 2 0 0 0 2 0 0 0 2 1 2 1 0 0 1 0 0 2 0 1 1 0 1 2 2 2 2 2 0 0 2 2 0 2 1 1 0 1 2 2 2 0 0 0 1 1 1 0 0 0 0 0 2 0 0 2 1 0 0 1 1 0 0 0 0 0 0 1 1 0 0 1 0 2 2 0 1 1 0 1 1 0 0 0 1 1 1 0 0 0 1 0 2 1 2 0 0 1 2 1 1 0 1 1 0 2 0 0 0 0 1 0 1 0 1 1 1 1 1 1 0 0 0 2 0 0 2 0 0 1 1 0 0 1 0 0 1 1 0 0 0 0 0 0 0 0 0 0 2 2 0 0 0 2 1 2 0 0 0 0 0 0 0 2 0 0 1 0 1 0 0 0 0 0 0 1 0 0 0 1 0 0 1 1 0 1 0 0 2 1 0 1 0 2 1 1 0 1 2 1 2 0 1 1 2 2 1 1 0 0 1 0 0 2 0 0 0 0 1 1 1 1 1 0 0 2 0 1 0 1 0 1 0 2 1 0 0 0 2 0 0 0 1 2 0 0 0 0 2 0 0 0 0 2 0 0 0 1 1 1 2 0 2 0 0 2 0 0 0 0 1 0 1 2 0 2 0 1 2 2 1 0 0 1 1 1 1 1 1 1 2 1 2 1 1 0 1 1 0 0 0 0 0 0 1 1 1 2 0 0 0 0 0 0 1 0 0 1 0 0 2 0 0 0 1 1 1 0 0 1 0 0 1 0 1 1 2 1 0 0 2 2 2 0 2 0 1 0 0 0 0 2 0 2 0 0 1 1 1 0 0 0 1 0 2 1 1 1 2 1 1 1 0 1 0 0 1 1 0 2 0 0 0 2 2 0 0 0 0 2 1 1 0 0 1 2 0 0 1 2 1 1 2 0 2 0 0 1 0 2 0 0 0 1 1 1 1 2 0 1 2 1 0 0 0 0 0 0 2 0 0 0 2 2 2 2 2 0 0 1 2 1 0 2 1 2 0 0 1 1 1 0 1 0 2 2 0 0 0 1 1 0 1 0 0 1 1 0 0 1 0 0 0 2 0 2 2 0 1 1 0 0 1 0 0 0 0 2 1 1 2 0 0 1 0 0 1 1 0 2 0 0 0 1 1 0 1 0 0 0 0 0 1 1 0 1 1 2 0 1 0 1 0 0 1 0 1 0 0 0 0 0 0 0 1 1 0 0 1 0 0 1 2 0 2 0 1 2 1 2 0 1 1 0 0 1 1 1 1 0 0 1 1 1 1 1 0 1 2 2 0 0 0 0 0 1 1 0 0 1 0 0 0 0 0 0 1 2 0 0 0 1 1 1 1 1 2 0 1 2 0 1 1 1 2 2 0 0 2 0 1 1 0 0 1 1 2 2 2 0 0 1 1 1 0 0 0 2 2 0 0 0 0 0 1 0 2 1 0 0 0 1 2 0 0 0 0 1 0 2 2 1 2 0 0 0 1 1 0 0 1 0 0 0 0 1 0 0 0 1 1 0 0 2 1 1 1 2 1 0 2 1 1 0 1 2 0 2 0 0 0 2 2 1 0 0 2 0 2 1 1 1 1 2 1 1 1 0 2 0 0 1 0 1 1 1 1 0 0 0 2 0 0 1 0 2 1 2 0 1 0 0 0 0 1 2 1 1 1 0 1 0 0 2 1 1 1 0 0 0 0 0 0 0 0 0 0 0 1 0 0 2 0 0 2 0 0 0 0 0 0 1 1 0 0 0 1 2 1 1 0 0 0 0 1 1 1 0 0 1 2 2 2 0 0 0 0 1 2 0 1 1 1 1 1 0 0 1 0 0 0 0 2 1 1 1 1 1 0 0 1 1 1 0 0 1 2 2 0 1 1 1 0 2 2 0 2 2 0 0 0 2 1 0 1 0 0 0 0 0 1 0 1 1 2 2 2 0 0 0 0 1 0 2 0 1 1 1 2 0 0 0 1 0 0 2 0 0 0 0 1 0 0 0 0 1 1 1 1 1 1 1 1 1 1 0 1 1 0 1 2 0 0 0 0 1 0 0 0 0 0 0 0
176 1 0 0 2 0 0 2 0 0 0 0 0 0 0 0 0 1 0 1 0 1 0 1 1 1 0 0 2 1 1 0 1 1 0 1 1 0 0 0 1 0 0 0 0 1 1 0 0 1 1 0 1 1 1 2 0 0 1 1 1 2 0 2 0 1 2 0 0 0 0 0 1 2 1 2 2 0 0 1 0 0 0 0 2 0 0 0 2 2 0 0 0 1 0 0 0 1 1 1 1 0 0 2 0 0 2 0 1 1 0 0 0 1 0 1 1 0 1 1 1 1 2 1 1 1 1 0 1 0 0 0 0 0 1 0 1 0 1 0 2 0 0 0 1 2 0 0 0 0 0 0 0 0 0 0 1 0 0 0 0 0 1 2 1 2 2 0 1 1 0 2 0 1 2 0 0 1 0 0 0 0 1 2 0 0 0 1 0 1 0 1 1 0 1 1 0 0 0 0 0 0 0 0 0 2 0 1 2 0 2 0 1 0 0 2 1 1 2 1 0 0 1 0 0 0 0 0 0 2 0 0 0 1 2 2 0 1 1 0 0 0 2 0 1 0 0 0 0 0 0 0 1 1 1 2 0 2 0 0 0 0 0 0 0 0 0 0 2 0 1 0 0 0 0 0 1 0 2 0 0 0 1 1 0 1 0 1 0 1 0 1 1 1 1 0 1 0 0 1 0 1 2 0 0 0 0 1 2 2 0 0 0 0 1 0 1 1 0 0 1 0 1 2 2 0 1 2 0 0 0 1 0 0 0 0 0 0 2 1 1 1 2 0 0 0 0 0 0 0 1 0 0 1 0 1 1 0 0 2 0 1 0 0 0 1 1 1 1 0 0 0 1 1 1 0 1 2 0 1 1 1 0 0 0 1 1 1 1 0 0 1 1 1 2 0 1 1 0 0 0 0 0 1 1 1 0 2 0 2 0 1 0 0 0 1 0 1 0 1 0 1 0 1 1 2 1 0 0 0 1 1 0 2 0 0 0 1 0 0 2 0 2 1 1 1 0 0 1 0 0 0 0 1 2 1 2 2 1 0 0 0 0 0 0 0 0 0 2 0 1 1 2 0 1 1 0 1 2 0 1 0 0 0 2 0 0 0 2 1 0 1 1 0 1 0 1 0 1 0 1 1 1 1 0 1 0 1 1 0 0 1 0 2 0 0 1 2 0 0 0 2 2 0 1 1 1 0 0 2 1 1 1 1 0 0 0 0 1 0 2 2 0 0 1 0 0 1 1 0 1 2 0 0 1 1 0 1 0 0 1 0 1 0 0 0 1 2 2 0 1 1 0 0 0 0 0 2 2 0 0 0 0 0 1 0 2 0 1 1 0 0 1 2 0 0 1 0 1 1 0 2 0 0 2 0 2 0 1 0 0 0 0 0 0 0 0 0 0 0 0 0 0 0 0 1 1 2 0 0 0 1 0 1 0 0 2 0 2 0 1 1 0 2 1 1 1 2 0 0 0 2 0 2 1 1 2 1 1 0 0 0 1 1 1 1 1 2 0 1 1 0 0 1 1 0 0 0 1 1 0 1 0 2 2 1 1 2 2 0 0 0 0 2 0 0 0 2 0 2 1 1 0 0 1 1 1 2 0 0 0 0 0 0 0 0 0 2 0 0 0 0 0 1 0 1 2 0 0 0 1 1 0 0 0 1 1 0 1 1 1 1 1 0 0 1 1 1 0 1 1 1 0 0 0 0 1 0 2 2 0 0 2 2 0 0 2 1 0 1 0 1 1 0 0 0 1 0 0 0 2 1 1 0 0 1 0 2 2 2 0 0 2 0 1 0 0 0 0 0 0 0 1 1 1 1 1 0 1 1 0 0 0 1 0 2 1 0 1 0 1 1 0 1 2 2 2 1 1 0 0 1 2 0 0 0 0 0 0 0 0 0 1 1 0 0 1 0 0 0 2 0 0 1 1 0 1 0 1 1 0 1 0 0 1 1 2 0 1 0 0 0 1 0 1 1 0 1 1 1 1 1 0 0 0 0 1 2 0 1 1 1 1 0 0 0 2 0 0 0 0 1 1 1 1 1 1 0 0 0 0 0 0 0 1 1 1 1 2 1 0 1 2 2 0 1 1 0 0 0 2 0 0 1 0 0 0 0 0 0 0 0 2 1 0 1 0 0 0 0 1 0 1 0 0 1 1 2 1 0 0 1 0 0 1 0 2 0 0 1 0 0 0 0 1 1 0 2 0 0 0 2 1 1 0 1 2 0 0 0 0 0 0 0 0 1 0 0 1 1 0 0
177 1 0 0 0 1 1 0 0 2 0 0 0 0 0 0 0 1 1 2 2 1 0 2 2 1 1 0 2 2 2 1 1 0 2 2 0 1 1 0 0 1 1 1 2 1 0 0 0 0 0 0 0 0 2 1 1 2 1 1 1 2 0 0 0 0 1 0 0 0 0 1 2 1 1 1 1 2 2 0 1 0 1 2 1 1 1 1 2 2 1 2 1 2 1 0 0 1 0 0 0 0 1 1 0 0 2 1 1 1 1 2 1 2 1 2 1 0 1 0 0 1 1 0 1 0 1 1 2 1 2 2 1 1 0 1 0 0 1 0 1 1 0 0 0 1 0 0 1 1 0 0 0 1 0 0 1 0 0 1 0 1 1 2 2 2 2 0 1 1 0 0 0 2 2 0 0 0 0 1 0 2 0 2 0 1 1 0 0 1 0 1 1 1 2 0 2 0 0 0 0 0 0 0 0 1 2 0 1 0 1 0 0 0 0 2 1 1 1 0 0 1 0 0 1 0 0 0 0 1 1 1 1 1 0 1 0 2 2 0 0 1 1 1 2 0 0 0 0 0 0 0 1 0 0 2 2 1 0 0 0 0 1 1 1 0 0 0 0 0 0 2 0 2 0 0 1 0 2 0 0 0 0 1 0 1 0 2 1 2 0 1 1 2 2 1 1 0 0 0 0 0 2 0 0 0 0 0 2 1 0 1 0 1 1 0 1 0 1 0 0 1 0 2 0 0 0 2 1 1 0 1 0 0 0 0 0 1 1 0 0 0 2 0 0 0 0 0 1 1 1 0 0 1 1 0 1 0 0 1 1 2 1 1 0 0 1 2 2 0 0 0 1 1 2 1 2 2 1 2 0 1 0 0 1 0 0 0 0 0 0 0 1 0 2 0 1 0 1 1 0 1 0 1 1 1 0 0 0 2 0 0 0 1 1 2 0 0 0 0 0 2 0 2 0 0 0 0 0 0 2 1 1 1 1 0 0 1 0 0 1 0 2 0 0 1 0 1 0 0 0 1 0 2 2 2 2 2 2 0 1 0 0 0 0 1 1 0 2 0 1 1 2 0 1 1 0 0 1 0 0 0 0 0 0 2 2 1 2 1 2 1 0 1 1 0 1 0 0 2 2 1 2 0 0 0 1 0 1 1 0 0 0 1 0 1 1 2 0 1 0 1 2 0 0 2 0 1 0 1 1 0 0 0 1 0 1 1 1 1 1 1 0 1 1 0 0 1 1 0 0 0 0 0 2 0 0 1 1 0 0 1 1 0 1 1 0 0 0 0 0 1 0 0 1 0 1 1 1 1 0 0 0 0 1 0 0 1 0 0 1 1 0 1 0 1 1 0 0 0 0 2 0 1 2 0 2 1 0 1 2 0 0 1 0 0 0 0 0 1 0 1 0 0 0 0 2 1 0 0 1 1 1 1 0 0 2 2 2 0 1 1 0 1 2 1 1 1 0 0 1 1 1 0 0 0 2 2 2 1 1 0 1 0 1 1 0 1 1 0 0 2 0 0 1 0 0 0 1 1 1 0 1 2 1 2 1 2 1 1 0 0 0 1 0 0 0 2 2 2 0 1 0 0 1 1 0 1 0 0 0 0 1 0 1 0 0 0 1 0 0 0 2 0 0 0 2 0 0 0 1 1 0 0 0 0 1 0 0 0 0 0 0 1 0 0 1 1 0 1 1 1 0 0 0 1 0 0 1 1 0 0 2 1 0 1 1 0 0 1 1 0 0 0 0 0 1 0 0 1 2 1 0 2 2 0 2 1 1 2 0 1 2 0 1 0 0 0 0 2 2 0 0 2 2 2 1 0 2 2 0 0 1 0 1 1 0 1 2 0 2 2 0 1 2 1 1 1 0 1 0 0 2 1 1 1 0 0 0 0 0 0 0 0 0 0 1 2 1 1 1 0 0 2 1 0 1 0 0 0 1 2 0 0 0 0 0 0 1 0 0 0 1 1 2 1 0 1 1 2 2 2 0 0 0 2 0 2 0 2 2 1 0 0 2 2 2 0 0 0 1 2 2 2 2 0 1 1 0 1 1 0 1 1 2 0 1 1 2 1 0 1 2 1 0 2 2 0 1 1 2 0 0 1 1 0 0 0 0 1 0 0 1 1 0 1 1 0 0 0 2 0 0 2 1 0 2 1 1 1 1 0 1 0 1 1 0 0 1 1 1 0 0 0 0 2 0 1 1 0 0 1 0 0 0 0 0 1 0 2 1 0 0 0 1 0 0 1 1 0 1 0
178 1 0 0 0 0 0 1 1 2 0 0 0 1 1 1 0 2 2 1 1 1 2 0 1 1 1 0 2 1 1 1 1 1 1 0 2 2 0 0 2 0 0 0 1 0 0 0 1 0 0 0 0 0 1 1 1 2 2 1 0 0 0 1 0 0 1 1 0 1 1 1 2 2 2 2 2 2 2 0 2 0 0 0 1 0 0 1 2 2 0 1 0 1 0 0 0 2 2 2 0 0 1 0 1 1 2 0 1 1 0 1 0 0 0 0 0 0 2 1 1 1 2 0 2 0 2 0 1 1 0 0 0 0 1 0 1 0 0 0 0 2 0 0 2 1 0 0 1 1 0 0 0 0 1 0 0 1 0 0 1 1 0 2 2 2 1 0 0 2 0 1 0 2 1 0 0 1 0 0 0 1 1 2 0 1 2 0 0 0 0 0 1 1 2 1 0 0 0 1 0 0 0 1 1 0 2 1 1 0 0 0 1 0 0 2 0 0 0 0 2 2 1 0 1 1 1 0 0 2 0 0 0 0 0 0 0 2 2 0 0 1 1 0 1 0 0 0 1 1 1 1 2 0 0 1 1 1 0 0 0 0 0 0 0 0 0 0 1 0 0 1 0 1 0 0 1 1 2 0 2 0 2 1 1 0 1 0 0 1 1 0 1 2 2 1 0 2 1 2 0 0 1 1 1 0 0 2 0 1 0 1 0 1 0 0 2 0 0 0 1 1 1 2 0 0 2 0 0 0 0 1 0 0 0 0 0 2 0 2 1 1 2 0 0 0 0 0 2 1 1 0 0 0 0 2 0 0 0 0 0 1 2 2 0 0 0 2 2 0 0 0 0 0 1 0 2 1 1 2 1 1 2 2 1 2 1 0 0 0 1 2 1 0 1 1 1 0 1 0 0 0 0 1 0 0 0 0 0 1 0 0 0 0 0 1 1 0 0 0 1 1 0 2 1 2 2 0 0 0 0 1 0 1 1 1 0 2 0 1 2 0 2 1 1 1 0 0 0 0 0 0 0 2 2 1 2 2 2 0 1 0 0 0 0 1 1 1 2 1 1 1 1 1 1 0 1 1 2 1 0 0 0 0 2 0 0 1 1 0 0 1 0 1 0 0 0 0 2 0 0 0 2 0 0 0 0 1 0 1 0 1 0 0 0 0 0 1 0 1 1 0 2 0 0 1 0 2 0 0 2 0 2 1 1 1 1 1 1 1 1 1 0 1 2 0 0 1 1 0 0 1 0 1 2 0 1 1 0 1 1 0 1 0 0 0 0 0 0 1 2 2 1 0 0 0 0 1 1 2 0 0 1 0 0 1 1 0 0 0 0 0 0 1 0 0 0 0 0 0 0 1 0 1 2 0 2 0 0 0 0 0 0 0 0 0 0 0 1 0 0 0 0 1 1 0 0 2 0 0 0 0 0 2 0 0 2 0 2 0 1 0 0 2 2 1 1 1 0 0 0 1 1 0 0 0 2 2 2 0 0 0 1 1 1 1 0 0 0 1 1 1 0 0 0 0 1 0 1 1 0 1 1 1 2 1 2 2 0 1 0 0 1 2 2 0 0 2 0 1 1 0 0 1 2 1 1 1 0 0 1 1 0 0 0 0 0 2 0 0 0 0 1 0 0 1 1 0 1 0 0 0 0 0 0 1 1 0 0 0 0 0 0 0 0 1 1 2 0 1 1 1 0 0 0 0 0 0 0 0 0 0 2 1 0 2 2 2 0 2 0 0 0 0 0 0 0 0 1 2 0 0 0 0 0 1 0 1 1 2 0 1 2 0 1 0 1 1 0 0 1 0 1 1 1 1 2 0 1 1 0 0 2 0 2 2 2 1 2 0 1 1 0 1 2 2 1 1 0 0 0 0 2 0 0 0 0 1 1 0 0 0 1 0 0 0 1 1 1 1 1 0 0 2 0 0 0 0 0 0 0 1 0 0 1 0 1 0 1 0 0 0 0 1 2 1 0 0 0 2 2 2 0 0 0 0 0 1 0 2 2 1 1 0 1 1 2 0 0 1 0 1 1 1 2 2 1 2 0 0 0 0 1 0 1 1 1 0 2 2 0 0 2 1 0 0 1 1 0 0 2 0 0 1 0 0 0 1 0 0 0 0 1 1 1 1 1 0 0 0 1 1 0 2 2 0 2 2 0 0 0 1 0 0 2 0 0 2 1 2 1 0 0 0 1 0 0 0 2 0 0 0 1 1 0 1 1 1 0 2 1 0 1 1 2 0 0 0 0 0 1 2
179 1 1 0 0 0 0 2 0 0 0 1 0 0 0 0 0 2 2 1 1 2 1 2 2 0 0 0 1 2 1 0 0 1 1 1 1 0 0 0 2 0 0 1 2 0 0 0 0 0 0 0 2 2 0 1 1 0 0 1 1 2 0 1 1 1 1 1 1 1 0 1 1 2 1 2 1 0 0 1 0 0 0 0 2 0 0 0 2 2 0 0 1 0 0 0 0 1 1 1 1 0 0 1 1 1 2 2 2 0 0 2 1 2 2 2 2 0 0 2 2 0 1 0 1 0 1 1 2 1 1 1 0 0 0 0 0 0 0 0 2 1 0 0 2 1 0 0 0 2 0 0 1 0 1 1 1 0 0 0 1 2 2 2 2 2 1 1 1 0 1 0 0 2 0 1 0 0 0 1 0 1 0 2 1 1 0 1 0 0 0 1 0 0 1 0 0 0 0 1 0 0 0 1 1 1 1 1 1 0 1 0 2 0 0 2 1 1 1 0 1 1 0 1 0 0 0 0 0 1 1 0 0 0 0 0 1 2 2 0 0 0 2 1 1 0 0 0 0 0 0 0 0 1 1 2 1 1 0 0 0 0 0 0 1 0 0 1 2 1 0 2 1 0 1 1 1 1 1 0 1 0 2 1 1 1 0 2 0 2 0 0 0 2 2 2 0 1 0 0 0 1 1 1 0 0 0 2 0 2 0 2 0 0 1 0 2 0 0 0 1 1 2 1 1 0 0 2 2 2 0 0 0 0 0 0 0 1 1 0 2 1 2 0 0 0 2 0 0 2 0 2 1 0 0 1 2 0 0 2 0 2 0 0 0 1 0 1 1 1 0 0 2 2 1 1 1 1 0 2 2 2 0 0 0 1 1 0 0 0 0 0 0 0 2 0 0 1 0 0 0 0 0 1 0 0 0 0 0 1 1 0 0 0 0 2 1 0 0 0 0 1 0 1 0 1 1 0 0 0 1 0 1 1 1 1 0 1 0 1 0 0 1 2 2 2 0 0 1 0 0 2 0 1 1 0 1 2 2 0 0 0 1 1 0 1 1 1 2 1 1 1 1 2 0 0 0 1 2 1 0 0 0 1 1 1 0 1 2 0 2 2 0 1 1 0 1 0 1 0 1 1 1 1 0 0 2 1 0 1 0 0 0 1 1 0 1 1 0 1 1 1 2 1 1 2 0 1 1 1 1 1 1 0 1 0 1 1 1 1 1 0 0 2 2 0 0 0 2 0 0 0 0 0 2 0 1 0 1 0 0 1 0 0 0 0 2 2 2 0 0 1 0 0 0 0 0 2 2 1 1 0 1 0 0 1 2 0 2 2 2 0 2 0 1 0 0 0 0 0 0 2 1 0 2 1 1 1 0 0 0 0 0 0 0 0 1 0 0 0 0 0 0 0 0 0 1 1 0 0 0 0 0 1 0 1 2 1 1 1 1 2 0 1 1 1 1 1 0 0 0 0 0 1 0 0 1 1 1 1 1 0 2 2 2 2 0 0 1 1 1 0 0 1 0 0 1 0 1 1 1 1 0 0 2 2 0 1 2 0 0 0 0 2 0 0 0 1 0 0 0 0 0 1 1 2 0 1 0 0 0 0 0 1 2 1 1 1 0 0 0 0 0 0 0 0 2 0 1 1 2 2 0 0 0 1 1 0 0 1 0 0 0 1 0 0 1 1 0 1 1 1 0 0 1 0 0 0 0 0 1 1 2 0 0 1 1 1 0 2 0 0 1 0 0 2 2 0 0 1 1 1 0 0 1 1 1 2 1 2 0 1 1 0 0 0 0 0 0 1 0 0 1 1 1 1 2 0 0 2 0 1 1 1 1 2 2 0 2 0 1 1 0 0 1 0 0 1 1 0 0 1 2 0 0 0 0 1 2 1 1 2 0 0 0 0 0 0 0 0 2 0 0 2 0 0 0 0 0 0 1 1 0 0 0 1 1 0 2 0 0 0 0 0 0 1 0 1 1 2 2 2 0 0 0 2 0 2 0 2 2 2 0 1 1 1 1 0 0 0 0 0 1 1 1 1 1 0 1 1 1 0 1 0 1 2 2 1 2 2 0 0 2 1 2 1 1 2 0 1 2 0 0 2 0 0 0 0 0 0 0 0 2 1 1 2 1 1 0 0 1 0 1 1 0 1 2 2 2 0 0 0 0 0 1 1 0 0 0 0 1 0 1 0 0 0 0 1 1 0 0 1 0 0 0 0 0 0 0 1 0 0 0 1 2 0 0 0 0 0 0 0
180 0 0 0 1 0 0 1 0 1 0 1 0 1 0 0 0 1 0 0 0 2 0 2 2 0 0 0 1 2 1 0 1 1 0 2 0 1 0 0 0 0 1 1 1 1 0 0 0 0 0 0 1 1 0 2 0 1 0 0 0 0 0 0 0 0 1 1 0 0 0 1 2 2 1 2 1 2 2 0 0 0 1 1 2 0 0 1 1 1 0 0 0 1 1 1 1 1 1 1 1 0 1 0 1 1 2 1 2 0 0 1 1 1 2 2 2 0 1 1 1 1 1 1 0 0 0 0 2 1 0 0 0 0 0 0 0 0 0 1 0 2 0 0 0 1 1 0 1 1 0 0 0 0 0 0 1 2 0 0 1 1 1 2 1 2 1 2 0 0 1 2 0 1 1 0 0 0 0 2 0 2 0 1 0 1 1 1 0 1 0 2 0 0 1 1 0 0 0 0 0 0 0 1 1 1 1 0 0 0 1 0 1 0 0 2 1 1 2 2 0 0 1 0 0 0 0 1 0 1 0 0 0 0 0 0 0 2 2 1 0 1 2 0 1 0 0 0 1 0 0 0 1 1 1 1 0 0 0 0 0 0 1 1 1 0 0 0 1 0 0 1 0 0 0 0 0 0 0 0 0 2 2 1 0 1 1 2 0 2 0 0 0 2 0 1 0 2 0 2 0 0 2 0 1 0 1 2 2 0 0 0 0 1 1 1 2 0 0 1 1 0 0 1 2 0 1 1 1 1 0 0 2 0 0 0 0 2 0 0 0 0 2 0 0 0 2 0 0 1 1 0 0 0 1 1 1 0 0 0 1 1 0 0 0 1 0 2 2 0 0 0 0 0 0 0 1 1 0 1 2 0 1 1 0 1 1 1 1 0 0 0 1 0 2 0 1 0 1 1 1 1 0 1 0 1 0 2 0 1 0 0 0 0 0 1 1 0 0 0 1 0 1 1 0 1 0 0 0 0 1 0 0 0 1 0 0 1 0 0 2 0 1 0 0 2 1 1 0 0 0 0 0 1 2 1 2 1 1 0 1 0 0 0 0 1 1 0 2 0 0 0 1 1 2 0 2 0 2 0 0 0 0 0 2 2 0 0 2 0 2 2 0 1 0 0 0 1 1 1 1 1 2 0 0 1 1 0 0 0 0 1 0 0 1 0 0 2 0 1 1 0 1 0 0 1 1 1 0 1 1 0 0 0 0 0 1 0 2 1 1 1 0 0 1 0 0 1 1 0 0 0 0 0 1 1 0 0 0 0 0 0 1 0 0 0 1 0 1 0 0 0 1 0 0 2 2 2 2 0 0 0 0 0 0 0 1 0 0 0 0 0 1 0 0 0 0 0 0 0 0 2 1 1 1 1 1 0 0 0 0 0 0 0 0 0 1 0 0 0 0 0 0 0 0 0 1 1 0 0 1 1 0 1 0 1 2 1 2 0 1 1 0 2 2 2 2 0 0 1 0 1 0 1 0 0 1 2 2 0 0 0 0 0 0 1 0 0 1 1 1 0 0 0 0 2 2 0 0 0 1 0 0 1 1 1 0 1 2 0 0 0 1 2 0 1 1 2 2 2 0 1 0 1 1 1 2 1 0 0 0 0 0 0 0 0 0 2 1 0 0 0 0 0 0 2 0 0 0 0 0 0 0 0 0 0 1 0 0 1 0 0 0 1 0 1 2 0 0 0 0 0 0 0 0 0 0 0 1 0 0 0 2 1 0 0 2 2 0 2 1 0 0 1 1 2 1 0 0 1 2 1 1 0 0 1 0 2 2 0 2 0 2 0 2 0 0 1 0 0 1 0 1 1 1 1 0 0 0 2 0 0 0 1 0 2 2 0 1 0 1 1 0 1 2 2 1 1 0 0 0 0 2 0 0 0 0 0 1 0 1 1 1 1 0 0 1 1 0 0 2 0 0 2 0 0 1 0 0 1 0 1 0 0 0 0 1 0 2 0 0 0 1 0 2 0 0 1 2 2 2 2 2 0 2 1 0 2 0 2 2 2 0 0 2 2 2 0 1 1 0 1 2 1 2 1 1 1 0 1 0 0 1 1 2 0 1 0 2 1 0 1 0 2 0 2 1 0 1 2 2 0 0 0 1 0 0 0 0 0 0 0 2 0 1 1 0 0 0 0 2 0 1 1 1 0 1 2 0 0 0 1 0 1 0 0 1 0 0 0 1 0 1 0 0 1 0 1 1 0 0 1 1 1 0 0 0 0 1 2 0 0 0 1 2 0 0 0 0 0 1 1
181 0 0 1 2 0 0 1 0 2 0 0 0 1 1 0 0 2 0 0 0 2 0 1 1 0 1 0 1 2 2 0 0 1 1 0 2 1 0 0 1 1 1 1 1 0 1 0 0 0 0 0 0 0 2 1 0 1 2 1 1 2 1 0 0 0 0 1 0 0 0 1 2 1 2 1 0 1 1 0 1 0 0 0 1 0 0 1 1 1 1 1 1 0 0 0 0 2 1 2 1 0 0 1 1 1 2 1 1 1 0 1 0 2 0 2 2 0 1 1 1 0 1 0 1 0 1 1 2 1 0 0 1 1 0 0 1 0 0 0 1 1 0 0 0 1 0 0 0 1 0 0 0 0 0 1 0 2 0 0 1 0 0 2 2 2 2 1 0 1 1 0 1 1 1 1 0 0 0 0 0 0 0 2 1 2 1 1 0 0 0 0 0 0 1 0 0 0 1 0 0 1 0 2 1 1 2 1 1 0 1 0 1 0 0 2 0 0 1 0 1 1 1 0 1 0 0 0 0 1 0 1 0 0 0 0 0 2 2 0 0 0 1 1 2 0 0 0 0 0 0 0 2 0 0 1 2 0 0 0 0 0 0 0 1 0 1 0 2 0 0 2 0 2 0 0 0 0 2 0 0 0 2 2 1 0 1 0 1 1 0 1 0 0 0 0 0 0 0 1 0 1 2 0 1 0 0 2 1 1 0 1 0 0 2 0 1 0 0 0 1 1 0 1 1 0 1 1 0 0 0 2 1 1 0 0 0 0 2 0 0 0 2 0 0 0 1 0 2 2 2 0 1 0 0 1 1 0 0 1 0 2 2 1 2 1 0 2 1 0 1 1 1 0 0 0 2 2 1 1 1 1 1 1 1 2 1 0 0 0 0 0 1 1 2 0 1 0 1 1 1 1 0 2 0 0 1 0 1 2 0 0 0 0 0 2 2 1 0 0 0 1 0 1 0 1 0 0 0 1 1 2 0 2 0 1 0 2 0 0 1 0 1 0 0 0 0 1 0 0 0 1 0 2 1 1 1 1 1 1 1 0 1 1 0 1 1 0 2 0 1 1 2 0 2 0 1 0 1 0 2 1 1 0 2 1 0 1 1 0 1 1 0 0 0 0 0 0 1 1 1 1 1 1 0 0 1 0 1 1 1 0 0 0 0 0 0 2 0 2 0 0 2 0 1 2 0 0 0 2 1 1 2 1 1 1 2 0 1 0 2 2 0 0 1 0 0 2 0 0 0 2 1 0 2 0 1 0 0 0 0 0 0 0 0 0 0 0 0 0 1 1 0 0 0 0 2 1 1 2 0 0 0 0 0 0 1 0 0 0 0 0 0 0 0 1 1 0 1 0 0 2 0 0 2 0 2 1 0 1 0 0 0 1 1 1 0 0 0 0 0 0 0 0 0 0 1 0 0 0 2 2 0 1 0 0 0 1 2 0 0 1 0 1 1 0 1 1 0 0 1 1 2 0 0 0 1 1 1 0 0 0 1 1 1 1 0 1 1 0 0 0 1 0 0 0 0 0 0 0 1 0 0 0 0 0 1 2 0 2 0 0 1 2 1 1 0 2 1 1 0 1 0 1 1 2 2 2 0 0 0 0 0 1 1 0 2 1 0 0 0 0 1 0 0 1 1 0 0 0 1 1 0 0 1 0 2 0 1 2 0 0 0 0 0 1 1 0 0 0 0 0 0 0 1 0 0 0 2 2 0 0 2 1 0 0 1 1 0 2 1 0 1 2 2 0 1 0 1 1 1 1 2 0 0 1 1 0 1 2 0 2 1 0 0 0 0 1 0 0 1 0 1 2 1 1 2 0 2 2 0 0 0 2 0 2 2 0 2 0 2 2 0 1 2 1 1 2 0 0 0 0 1 0 0 0 0 0 0 0 0 0 1 0 0 1 1 1 1 0 2 1 0 2 0 0 0 0 0 0 0 0 0 0 0 0 0 0 2 0 1 0 1 2 2 1 0 0 1 2 1 1 0 0 0 0 0 2 0 2 2 0 1 0 1 1 2 0 0 1 0 1 1 1 1 1 0 0 1 2 1 0 0 0 0 2 2 0 1 1 0 0 2 0 1 1 1 1 0 0 2 0 0 2 0 1 1 0 0 1 0 0 1 2 1 0 0 1 0 0 1 0 1 1 1 0 1 1 0 0 0 1 0 0 1 0 0 0 0 1 0 0 0 0 1 1 0 0 2 0 0 0 1 1 0 0 0 0 1 1 0 1 0 0 0 1 0 0 0 0 0 1
182 0 0 1 1 0 0 1 1 2 0 0 0 1 0 1 0 2 1 0 0 2 0 2 2 1 2 1 2 2 1 0 0 0 1 2 0 2 0 0 0 2 0 0 2 0 0 0 0 0 0 0 0 1 1 1 1 0 1 0 2 2 0 2 0 0 1 0 0 1 1 1 2 2 2 2 2 1 1 1 1 0 1 2 1 0 0 0 1 2 0 0 1 1 0 0 0 2 2 2 1 0 0 0 1 0 2 0 0 2 0 1 0 2 0 2 2 0 0 2 2 0 2 1 1 0 1 1 2 1 0 0 0 0 0 0 0 0 1 1 1 1 1 0 1 2 0 0 2 2 0 0 1 1 2 0 0 1 0 1 0 2 0 1 0 0 1 1 0 1 1 0 0 2 1 0 0 0 0 2 0 2 1 2 0 1 1 1 1 2 0 2 0 1 1 0 0 0 0 1 0 1 1 0 0 2 1 2 1 0 1 0 0 0 0 2 0 0 1 0 2 2 1 0 0 2 1 0 0 0 0 0 0 0 0 0 1 2 2 0 0 1 2 0 1 0 0 0 1 1 1 1 1 0 0 1 1 1 0 0 0 0 1 1 1 0 0 0 2 0 0 2 1 1 0 0 1 1 2 0 1 0 1 1 0 1 0 0 1 1 0 1 1 2 2 1 1 0 0 1 0 0 0 2 0 0 0 2 1 1 0 2 0 0 1 0 2 0 1 0 1 0 2 2 0 0 1 0 1 1 0 0 0 0 0 0 0 0 2 2 1 2 2 0 1 0 0 0 1 2 1 0 0 1 1 0 2 0 0 2 0 2 2 1 1 1 1 2 2 0 1 1 1 0 0 0 2 2 1 2 1 2 1 1 0 1 1 0 0 0 0 0 1 1 1 1 2 1 0 0 0 0 0 1 0 0 1 1 1 2 0 1 0 2 2 2 0 0 0 0 1 0 0 2 0 1 1 0 0 1 1 1 0 1 1 0 0 1 0 0 1 0 2 1 0 1 0 2 0 0 0 1 0 2 1 0 1 1 1 1 2 0 0 0 0 1 1 1 2 1 1 1 0 2 1 0 1 0 1 0 1 1 0 0 1 1 1 0 2 1 1 2 0 2 0 0 0 0 1 1 1 1 1 1 0 0 1 0 0 1 0 0 0 0 0 1 0 1 0 1 1 1 2 0 0 2 0 0 1 2 0 1 1 0 0 1 2 0 1 1 0 1 0 0 1 0 0 1 1 0 0 1 0 1 2 0 0 0 0 1 1 0 0 1 0 0 1 1 1 1 0 1 1 0 0 1 2 2 2 2 0 0 0 0 1 0 1 0 0 0 1 0 1 2 0 1 0 0 0 0 0 0 0 1 2 0 2 2 0 2 0 0 0 0 0 0 0 0 0 0 0 0 0 0 0 0 2 1 0 0 1 1 0 1 0 0 1 0 2 0 1 1 0 1 1 0 0 1 0 0 0 0 2 0 0 0 2 2 2 2 2 0 2 1 1 2 0 0 2 0 0 1 0 0 0 0 1 0 1 1 1 1 0 2 2 1 1 0 2 0 0 0 0 1 0 0 0 2 2 2 1 0 0 0 1 1 1 2 0 0 0 1 1 0 1 0 0 1 0 0 0 0 1 1 0 1 2 0 0 0 0 0 0 0 0 0 0 0 0 0 0 1 0 1 0 1 2 1 0 1 0 1 0 0 0 1 2 0 0 2 0 0 2 2 0 0 2 1 0 2 0 0 0 1 0 2 1 0 2 2 1 0 1 0 0 1 0 1 1 2 0 1 2 0 1 0 1 1 1 1 1 0 0 1 2 1 1 0 0 2 1 1 1 1 1 2 2 0 2 1 1 2 0 0 2 0 0 1 1 0 0 1 2 0 0 0 0 1 2 0 1 2 1 0 0 1 1 0 0 0 2 0 0 2 0 0 1 0 0 0 0 2 0 0 0 0 0 0 1 0 0 0 1 1 2 2 0 0 1 2 1 1 0 0 0 1 1 1 0 2 2 2 1 0 2 2 2 0 0 1 0 2 2 1 2 1 1 1 0 1 0 0 2 1 1 1 2 2 2 1 0 1 1 0 0 0 0 1 0 1 1 0 0 2 0 0 0 0 0 0 0 0 2 1 2 2 0 2 0 0 1 0 2 0 0 0 0 1 0 0 0 0 2 0 2 0 1 1 1 1 0 0 0 0 0 1 0 1 0 0 0 2 2 2 0 1 0 0 0 1 0 0 0 1 0 1 0 0 1 1 1 2
183 0 0 0 0 0 0 1 0 1 0 0 0 0 0 0 0 1 0 0 0 1 0 2 2 0 1 1 2 2 1 0 1 1 0 1 1 2 0 0 0 1 0 0 0 0 0 0 0 0 0 0 1 2 0 2 0 0 0 1 1 2 0 1 1 1 1 0 0 0 0 1 2 2 1 2 2 1 1 1 0 0 0 1 0 0 0 0 0 2 0 0 0 1 0 0 0 0 0 1 0 0 0 0 1 1 2 1 1 1 0 2 1 1 2 2 2 0 1 1 1 0 2 0 1 1 1 0 1 1 0 0 0 0 0 0 0 0 0 1 1 1 0 0 1 1 0 0 1 0 0 0 0 0 0 0 0 0 0 1 0 1 2 2 1 2 2 1 0 1 1 2 1 1 1 1 0 0 0 2 0 2 0 1 1 1 0 2 1 1 0 2 0 1 2 1 1 0 0 1 0 1 1 1 1 2 1 1 1 0 1 0 2 1 0 2 1 0 2 1 0 0 1 0 1 1 1 0 0 2 0 0 0 0 0 0 0 2 2 0 0 0 1 0 0 0 0 0 1 0 0 0 1 0 0 1 0 1 0 0 1 1 0 0 1 1 0 0 1 0 1 2 0 1 0 0 0 2 2 0 2 0 1 1 1 1 1 0 0 1 0 0 1 1 1 0 0 2 0 1 0 0 2 0 0 0 2 1 2 2 0 1 0 0 1 0 2 0 0 0 2 0 2 1 2 0 2 1 1 1 0 0 0 0 0 0 0 2 0 1 0 0 2 0 0 0 1 0 0 0 2 0 1 0 1 0 1 0 0 2 0 2 2 1 1 0 0 2 2 0 0 0 0 0 1 1 1 0 0 1 1 1 1 1 1 0 0 0 0 0 0 0 1 0 1 1 1 1 0 0 0 0 0 0 0 1 0 0 0 1 0 1 0 1 1 1 0 0 0 0 0 0 0 0 0 2 1 0 0 1 1 1 0 2 0 0 0 1 0 0 1 0 1 0 0 1 1 0 1 0 0 2 0 1 1 0 1 2 2 0 0 0 0 0 0 1 1 2 1 2 2 2 0 2 0 0 0 0 0 0 0 0 0 0 1 2 1 2 2 0 1 1 0 2 2 0 1 1 1 0 1 1 1 2 1 1 2 1 0 1 0 0 0 0 0 0 0 2 0 1 0 1 2 0 0 2 0 0 0 2 2 0 1 0 1 0 1 1 1 1 1 1 0 0 1 1 0 0 2 0 0 0 0 0 2 0 1 1 1 0 0 1 1 0 0 0 1 0 0 1 1 0 1 0 0 1 1 1 1 2 0 0 0 0 0 0 1 0 1 0 0 0 0 1 1 0 1 0 0 0 0 2 0 0 1 0 1 1 1 1 1 0 0 0 0 0 0 0 0 1 0 1 0 2 1 0 1 2 0 0 1 1 0 2 0 1 2 0 2 0 1 1 0 1 2 2 2 1 1 0 2 2 1 1 0 0 1 2 2 1 1 1 1 1 1 2 0 1 0 0 0 1 0 0 1 0 0 1 1 1 1 0 1 1 0 1 0 2 1 0 0 0 0 0 0 0 0 2 1 1 1 0 0 1 0 2 0 2 0 0 0 0 0 0 2 2 1 1 0 0 0 0 1 0 2 2 0 0 2 1 1 1 1 0 0 0 0 0 1 0 0 1 0 0 0 0 1 1 0 0 0 0 0 0 1 0 1 0 0 0 0 0 2 0 0 0 2 1 0 2 1 0 1 1 1 1 2 1 1 1 2 2 0 1 1 0 1 0 0 2 0 2 2 1 1 1 0 2 1 0 1 1 0 0 2 2 1 0 0 1 0 0 2 0 2 2 2 2 2 0 2 2 0 1 2 1 1 2 1 0 0 1 2 0 0 2 2 1 1 0 0 1 0 0 0 0 0 0 0 0 1 0 0 1 0 0 2 0 0 0 1 2 1 0 2 2 2 0 1 0 0 0 1 1 2 1 0 1 2 2 2 2 0 0 0 0 0 1 1 1 1 1 0 0 1 1 2 0 1 0 1 1 2 2 1 1 1 0 0 1 0 0 0 0 0 2 2 1 2 0 0 2 2 1 0 1 1 1 2 2 2 0 0 1 1 1 0 2 0 0 0 0 2 0 1 1 0 1 1 0 0 0 1 0 0 1 2 2 1 1 1 0 0 0 1 1 1 0 0 2 1 0 1 0 1 0 0 1 1 0 0 1 1 1 0 0 0 1 0 2 1 0 0 0 0 0 0 0 0 0 0 0
184 1 0 0 1 0 0 0 0 2 0 0 0 0 1 1 0 2 2 0 0 1 1 2 2 0 0 0 2 2 1 1 1 1 1 0 2 1 1 0 0 0 0 0 1 0 1 0 0 0 0 0 0 0 2 1 0 1 2 0 2 2 0 2 0 0 1 1 0 0 0 1 2 2 1 2 2 1 1 0 0 0 1 1 2 0 0 0 2 2 0 0 2 2 1 0 0 0 0 1 0 1 0 1 1 1 2 1 0 2 1 1 0 1 0 1 1 0 0 2 2 0 2 2 0 1 0 1 1 1 0 0 0 0 1 0 1 0 0 1 1 2 1 0 1 1 0 0 0 0 0 0 1 0 0 1 1 2 0 0 1 1 1 2 1 2 2 1 0 1 0 2 1 1 1 1 0 2 0 0 0 0 0 1 0 1 1 2 0 0 0 2 0 1 1 0 0 0 0 0 0 1 1 0 0 2 1 0 1 0 1 0 0 0 0 2 0 0 2 2 0 0 0 0 0 1 1 0 0 2 0 0 1 0 0 1 0 2 2 1 0 0 1 1 2 0 0 0 0 0 0 0 1 0 0 2 0 1 0 0 0 0 0 0 0 0 0 0 1 1 1 2 1 0 0 0 0 1 2 0 0 0 0 1 0 0 0 1 0 2 0 1 0 1 1 1 1 1 1 2 0 0 1 1 0 0 0 2 1 1 0 0 0 0 1 1 2 0 0 1 1 0 2 1 1 0 1 2 0 0 0 1 1 1 0 1 0 2 0 0 0 0 2 0 0 0 0 1 1 2 0 1 0 0 2 0 0 0 0 0 1 1 2 0 2 2 0 1 1 0 0 0 1 0 0 0 0 2 0 1 0 2 0 0 1 0 0 1 1 0 1 2 0 0 1 1 0 0 1 1 1 1 0 0 0 0 0 0 0 1 1 0 0 1 1 0 0 0 0 0 0 1 0 1 1 1 0 0 0 0 0 1 0 0 1 1 0 2 0 1 1 0 1 2 2 2 0 0 0 0 0 0 0 2 2 2 2 0 0 0 1 0 2 1 0 2 2 0 2 0 0 0 2 1 2 0 2 1 1 0 1 0 0 0 2 1 0 0 1 1 0 1 1 0 2 0 0 0 2 0 0 0 1 1 0 0 1 0 1 0 1 1 0 0 0 1 0 2 1 2 1 0 2 2 2 2 0 1 1 1 1 0 2 1 0 0 1 1 1 0 1 2 0 0 1 0 0 1 1 0 0 0 0 0 2 0 1 2 1 0 0 1 1 0 0 0 0 0 0 0 0 0 1 0 0 1 1 1 1 2 0 0 0 0 2 0 1 0 0 0 0 0 0 1 1 0 1 0 1 0 0 2 0 0 2 0 1 2 0 2 1 0 0 0 0 0 1 0 0 1 0 0 0 0 1 1 1 1 0 0 1 1 0 0 0 1 2 0 2 0 1 1 0 1 2 2 2 2 0 0 0 0 0 1 0 0 2 2 2 0 0 0 0 0 0 1 0 1 1 0 0 0 0 0 0 1 1 0 1 1 0 1 1 0 2 1 1 2 1 1 0 0 0 1 0 0 0 2 0 0 0 0 0 1 2 1 1 2 0 1 2 1 1 0 0 0 1 2 1 0 0 0 0 0 1 2 0 0 0 0 0 0 1 0 0 1 1 0 1 0 0 1 0 0 0 0 1 0 0 0 0 0 0 0 0 0 0 0 0 0 0 0 2 0 0 0 2 0 0 1 1 0 0 1 1 1 2 0 2 2 1 0 2 0 0 1 0 2 2 2 0 0 2 1 2 1 1 0 1 0 0 1 0 2 0 1 1 0 0 1 0 1 2 0 2 0 1 0 2 0 2 2 0 1 2 0 0 1 2 0 0 1 2 0 0 0 0 1 1 0 1 1 0 0 0 0 0 0 0 0 2 0 0 1 1 0 1 0 0 0 2 2 0 0 0 1 1 0 2 0 0 0 1 1 1 1 0 1 2 2 2 2 1 0 1 1 0 2 0 1 1 2 2 0 0 0 2 0 1 0 1 2 1 1 2 2 0 1 0 2 1 0 0 0 0 1 2 1 2 1 1 0 2 1 1 2 0 2 0 1 2 0 0 1 1 0 0 0 2 1 0 0 2 1 1 2 0 0 1 1 0 0 2 0 0 0 0 1 1 2 1 0 0 0 2 1 2 0 0 1 1 0 0 0 0 2 0 1 1 0 0 1 0 1 0 1 2 0 0 1 0 0 0 0 2 0 0 0 0 0 1 1
185 0 0 1 1 0 0 0 0 2 0 0 0 1 0 0 1 2 0 0 0 2 1 1 2 0 1 0 2 1 1 0 2 1 0 1 1 1 0 0 1 1 0 0 2 0 0 0 0 0 0 0 1 1 1 2 0 0 0 2 0 1 0 2 0 0 1 1 0 0 0 1 1 2 0 2 2 1 1 0 0 0 1 1 1 0 0 1 2 2 1 2 2 2 1 1 0 1 1 1 1 0 0 2 0 0 2 1 0 2 0 0 0 0 0 1 0 0 0 2 2 0 1 0 2 0 2 0 1 1 0 0 1 1 1 0 1 0 0 2 1 2 0 0 1 1 1 0 1 2 0 0 0 0 0 0 0 2 0 0 1 1 1 2 1 2 1 0 1 1 0 0 0 2 2 1 1 0 0 2 0 2 1 2 0 1 1 0 0 1 0 2 1 0 1 0 1 0 0 0 0 1 1 1 1 2 0 0 1 0 1 0 2 1 0 2 2 0 2 2 0 0 0 0 1 0 0 0 0 2 0 0 0 0 1 1 0 2 2 0 0 1 1 0 1 0 0 0 0 0 0 0 2 0 0 1 0 1 0 0 0 0 0 0 1 0 1 1 1 0 0 2 0 1 0 0 1 1 1 0 1 0 1 1 0 1 1 2 0 2 0 0 0 2 1 2 0 1 0 1 0 0 2 0 1 0 1 2 1 1 1 0 0 1 1 0 2 0 1 0 0 2 1 1 1 0 1 0 2 2 0 1 0 0 0 0 0 2 0 1 1 1 2 0 1 0 2 0 0 2 0 1 0 1 1 0 1 0 0 1 0 1 1 1 0 0 1 2 2 1 1 1 0 0 1 1 2 2 0 1 2 0 1 1 0 1 1 0 0 2 0 1 1 0 1 1 0 0 0 0 0 0 0 0 0 1 0 1 1 1 1 1 0 1 1 1 0 1 0 0 0 1 1 1 0 1 0 0 0 0 1 1 1 1 1 0 0 0 0 0 1 0 2 2 1 1 0 2 0 0 0 0 0 1 1 0 1 1 0 1 1 0 0 0 0 0 0 0 2 0 1 1 2 0 2 1 1 0 0 0 0 0 0 0 1 1 1 0 0 0 0 0 1 0 1 0 0 0 2 0 0 0 1 1 1 1 2 0 0 1 0 0 0 1 0 0 1 2 0 0 0 2 1 0 0 1 1 1 0 1 1 1 1 1 1 0 0 2 2 0 1 1 1 1 2 0 0 1 1 0 0 0 0 0 1 1 1 2 2 0 0 2 0 0 0 0 0 1 1 1 1 1 1 0 0 1 1 1 1 2 0 0 0 0 0 0 1 0 1 1 0 0 1 0 1 0 1 0 0 0 0 2 2 0 0 2 0 0 0 0 0 0 0 0 0 1 0 0 1 0 0 0 0 0 0 0 2 1 0 0 1 1 0 2 0 1 2 0 2 0 1 1 0 2 2 1 1 1 0 0 0 1 1 2 0 0 0 2 2 0 0 0 1 2 2 2 1 0 1 0 0 1 1 0 0 0 1 0 1 1 1 1 0 0 1 0 1 1 0 1 0 0 0 0 0 1 1 2 2 2 0 0 0 1 1 1 2 2 0 1 1 1 0 1 0 1 0 1 0 0 0 0 1 0 0 1 1 1 1 1 2 2 0 1 1 1 2 0 1 1 0 1 0 1 0 0 1 0 0 1 0 0 0 0 0 0 1 0 2 2 0 0 2 0 0 0 2 1 0 1 0 0 0 1 1 1 0 0 1 1 1 1 0 1 1 1 1 2 1 1 1 1 2 0 0 0 0 1 0 0 1 0 0 2 0 2 2 0 0 2 0 0 1 1 1 2 2 0 1 0 1 1 0 0 2 1 1 0 1 0 0 1 1 1 1 0 0 0 1 0 1 1 0 0 0 0 0 1 1 1 1 0 0 2 0 0 1 0 1 1 0 2 0 0 1 1 1 0 2 0 0 0 1 0 1 1 0 1 2 2 2 2 0 1 1 2 0 0 0 2 2 2 0 1 2 2 2 0 1 0 0 2 1 1 1 1 0 0 0 1 0 0 0 1 1 1 2 0 2 2 0 0 2 1 0 1 1 0 1 0 1 0 0 2 0 0 0 0 0 0 0 1 1 0 0 2 0 0 0 0 2 0 0 1 1 0 2 1 1 1 1 0 0 0 1 0 1 1 1 2 0 0 0 0 0 0 0 0 2 0 0 0 1 1 0 0 0 0 0 1 0 0 0 0 0 1 0 0 0 0 1 2
186 1 0 1 1 0 0 2 1 1 0 0 0 2 1 1 1 1 1 0 0 1 0 1 2 0 1 0 2 2 2 0 0 0 1 0 2 2 0 0 0 2 2 2 2 0 2 0 0 1 1 0 1 2 0 1 1 0 1 0 1 1 0 1 1 0 1 1 0 0 0 0 2 2 2 2 2 1 1 0 0 0 0 0 2 0 1 0 2 2 0 1 1 1 0 0 0 2 2 2 2 0 0 1 1 1 2 0 0 2 0 1 1 2 1 2 2 0 0 2 2 0 1 0 1 0 1 0 2 2 0 0 0 0 0 0 0 0 0 1 2 0 0 0 0 0 0 0 0 1 0 0 0 0 0 0 1 0 0 0 1 2 1 1 1 2 2 0 2 0 0 1 1 2 1 0 0 0 0 0 0 0 0 1 0 0 0 0 0 1 0 1 1 0 1 1 1 0 0 0 0 1 0 2 1 0 2 1 1 0 2 0 1 0 0 2 0 1 0 0 0 0 1 0 0 1 1 0 0 0 0 0 1 1 1 1 0 2 2 0 0 1 2 0 2 0 0 0 1 1 1 1 1 0 0 1 0 0 0 0 0 0 1 1 1 0 1 0 2 0 0 2 0 2 0 0 0 0 1 0 0 1 2 2 0 0 1 0 0 2 0 1 1 2 1 1 1 0 0 1 0 1 2 0 0 0 0 1 2 2 0 1 0 0 2 0 0 0 1 0 0 1 2 0 2 0 2 1 1 1 0 2 1 0 0 0 0 0 2 0 0 1 2 0 0 0 2 0 2 0 0 0 0 0 2 0 1 0 0 2 0 2 2 1 1 1 0 2 2 0 1 1 0 0 1 1 2 2 1 1 1 1 2 1 0 2 1 0 0 0 1 1 0 0 2 0 0 0 0 0 0 0 0 1 0 1 0 1 0 2 0 0 0 0 0 1 1 0 0 0 0 0 0 1 0 1 0 0 0 1 1 2 0 2 0 0 0 2 0 0 0 0 1 2 2 2 0 0 1 0 0 0 0 2 0 0 0 2 1 0 1 0 1 0 0 1 1 0 2 0 2 2 2 0 0 0 0 0 2 0 2 0 0 0 1 1 1 1 2 1 0 2 0 1 0 0 0 2 2 0 0 0 2 1 1 2 2 0 0 2 0 0 0 1 0 0 0 2 0 0 0 2 2 1 1 1 1 0 0 2 0 2 0 0 2 0 1 0 1 2 0 0 0 2 2 1 1 0 2 0 0 0 0 0 1 1 0 1 1 0 0 0 0 1 0 0 0 1 1 0 1 2 0 0 1 0 1 1 1 2 0 0 1 0 0 1 1 0 0 0 1 1 1 1 1 0 0 1 1 0 1 1 0 0 2 0 2 1 1 1 0 0 0 0 0 0 0 0 2 0 0 0 0 0 0 1 1 1 0 0 0 1 2 2 0 0 2 0 2 0 2 1 0 1 2 1 1 1 1 0 1 1 0 0 0 0 0 1 1 0 0 0 1 1 1 2 1 0 1 0 0 2 0 0 2 0 0 0 0 0 1 0 1 2 1 2 1 0 2 0 1 1 0 2 1 0 0 2 1 1 0 0 0 1 0 2 0 1 0 1 1 1 0 0 1 1 1 1 0 0 0 0 1 1 0 1 2 0 0 0 1 1 1 0 0 0 1 0 1 1 1 1 0 0 0 0 1 0 0 0 0 0 0 0 1 0 0 0 0 0 0 0 2 1 1 1 2 1 0 2 0 0 0 0 0 0 1 0 0 1 0 0 2 0 0 0 0 2 2 2 0 0 2 1 1 1 0 0 0 0 0 0 1 2 0 0 1 0 1 2 0 1 0 2 0 2 2 1 1 0 0 1 0 1 1 1 0 1 0 0 0 0 1 0 0 0 0 2 1 0 0 0 0 0 0 0 0 1 1 1 1 0 0 2 0 0 1 0 0 0 0 1 0 0 0 0 2 0 1 0 0 0 1 0 2 0 0 0 1 1 1 1 1 0 1 2 0 2 0 2 2 0 0 0 2 2 2 0 0 1 0 2 2 2 2 1 1 2 0 0 0 0 0 0 1 2 2 0 2 1 0 1 2 2 0 2 2 1 0 0 2 0 0 1 1 0 0 2 0 0 0 0 2 1 0 1 0 0 0 1 0 0 0 2 0 0 2 0 0 0 0 0 0 0 0 1 0 1 0 1 1 0 0 0 0 0 0 0 1 0 0 1 1 1 0 1 1 0 0 2 0 0 0 0 0 0 0 0 0 1 1 1
187 1 0 0 0 0 0 1 0 2 0 0 2 1 1 1 0 1 2 0 0 2 1 1 2 0 1 0 2 2 2 0 0 0 1 0 2 2 0 0 0 1 1 1 1 1 0 0 0 0 0 0 0 1 1 1 1 1 1 1 1 1 1 1 1 1 1 1 0 0 0 1 2 2 1 2 2 2 2 0 2 0 0 0 0 0 0 0 2 2 0 1 1 2 0 0 1 2 2 2 1 0 1 1 0 0 2 1 1 1 1 2 1 2 1 2 2 0 0 2 2 0 2 1 1 1 1 1 1 1 0 0 1 1 0 1 1 0 0 0 1 1 0 0 0 1 0 0 1 2 0 0 1 1 1 1 0 0 0 0 1 0 0 1 0 1 1 0 1 1 0 0 2 0 2 1 2 0 0 1 0 2 0 2 1 2 1 1 0 1 1 2 0 0 1 1 1 0 0 0 0 0 0 0 0 2 0 0 2 0 2 0 0 0 0 2 0 1 1 0 1 1 1 1 0 1 1 0 0 1 1 0 0 0 0 0 0 2 2 0 0 0 2 0 1 0 0 0 0 0 0 0 0 0 0 0 0 1 1 0 0 0 0 0 0 1 0 0 2 0 0 2 2 0 0 0 0 0 1 0 0 0 2 1 1 0 1 2 1 2 0 1 0 1 1 1 0 1 1 1 1 0 2 0 0 0 1 2 1 1 0 0 0 1 1 1 2 0 1 0 0 1 1 1 0 0 0 0 1 1 0 1 1 0 0 0 0 2 0 1 0 1 1 0 0 0 1 0 0 1 2 0 0 1 1 0 2 0 0 1 0 1 1 1 1 1 0 2 2 0 0 0 0 0 1 0 2 1 1 2 2 1 2 2 0 1 2 0 0 0 1 1 2 0 2 0 2 1 0 0 0 0 0 0 0 0 0 0 0 2 0 0 0 1 1 1 0 0 0 0 0 2 1 0 1 2 1 2 2 0 1 2 1 0 1 0 0 2 0 1 0 0 1 0 0 1 0 1 1 0 0 1 0 2 1 1 1 0 0 0 1 0 0 0 1 1 0 0 2 0 0 0 2 1 1 1 0 0 2 0 1 0 1 1 2 1 0 0 1 0 0 0 0 1 0 0 0 1 2 0 0 0 1 1 0 0 1 1 0 0 1 0 0 0 1 0 0 1 0 2 2 0 2 0 0 1 1 2 0 0 2 0 1 0 0 1 0 1 1 0 0 2 0 1 2 1 1 0 2 0 0 0 0 1 2 0 1 2 2 0 0 2 0 1 0 0 0 0 0 2 1 1 1 0 0 0 0 1 1 2 0 0 0 0 0 0 1 0 2 0 0 0 1 0 1 0 1 0 0 0 0 1 2 0 1 2 1 1 1 1 1 0 0 0 0 0 2 0 1 0 0 0 0 0 0 0 2 1 0 0 1 2 1 1 0 0 2 2 2 0 0 0 0 0 0 0 0 1 0 0 1 0 2 0 0 0 1 1 1 0 0 0 0 1 1 2 1 1 0 0 0 1 0 0 0 1 2 0 1 1 0 1 0 2 2 1 1 1 2 0 0 0 1 1 0 0 0 1 1 1 0 0 0 0 2 0 0 2 0 0 1 1 0 0 0 0 0 2 1 0 0 0 1 0 0 1 1 0 0 0 1 1 0 0 0 0 0 0 0 0 0 0 0 1 0 0 1 0 0 0 0 0 0 0 0 0 1 0 1 1 0 0 2 1 0 0 1 1 0 1 0 0 0 1 1 1 2 0 1 1 2 1 0 0 0 2 0 1 0 2 0 2 2 2 2 1 1 1 0 1 1 0 1 2 1 1 2 0 0 1 1 1 2 0 2 2 2 1 2 1 0 2 0 0 2 0 0 1 0 1 0 0 2 0 0 0 0 0 1 0 1 1 1 0 1 0 1 1 1 0 1 0 0 1 1 0 2 0 0 0 0 2 0 0 0 1 1 0 2 0 0 0 2 0 2 1 0 2 2 2 2 2 0 0 0 0 0 0 0 2 2 2 1 1 0 0 1 0 0 0 0 1 2 2 2 1 1 0 0 1 0 0 0 0 0 2 2 0 1 1 0 0 1 1 1 1 2 2 0 0 0 0 0 2 0 0 0 1 0 0 0 0 2 0 1 1 0 1 0 0 2 0 0 1 1 1 2 1 0 0 0 1 0 0 1 1 1 0 0 1 2 0 0 0 1 0 0 1 0 0 0 2 1 1 0 1 2 0 0 1 0 0 0 0 0 0 0 0 0 0 1 1
188 1 0 0 1 0 0 2 0 1 0 0 2 2 2 2 0 1 0 0 0 2 0 2 2 0 2 0 2 2 2 2 1 0 2 0 2 2 0 0 0 2 0 0 2 0 1 0 1 0 0 0 0 0 2 2 0 0 0 0 1 1 0 2 0 0 0 2 0 0 0 2 1 2 1 2 2 0 0 2 0 0 1 1 1 0 0 0 2 2 0 1 1 1 0 0 0 2 0 1 0 0 1 0 1 1 2 2 2 0 0 2 0 1 0 2 1 0 2 0 0 0 2 1 1 1 1 1 2 2 0 0 1 1 0 1 1 0 1 0 1 1 0 0 1 1 0 0 2 2 0 0 0 0 2 1 1 1 0 0 1 1 2 2 2 2 2 0 0 2 0 1 1 1 2 2 1 0 0 1 0 2 0 1 1 0 0 2 1 1 0 1 1 0 1 0 1 1 0 0 0 0 0 2 1 1 2 2 0 0 0 0 2 0 0 2 1 0 0 0 0 0 0 0 0 0 0 0 0 1 0 0 2 1 1 0 1 2 2 0 0 0 2 0 1 0 0 0 0 0 0 0 0 1 1 1 0 1 0 0 0 0 0 0 0 0 1 0 0 0 0 2 0 0 0 0 0 1 2 0 1 0 2 1 0 1 1 2 0 2 0 0 0 1 0 0 0 0 1 1 0 0 2 0 2 0 0 0 1 1 1 1 0 0 2 0 1 0 0 0 1 2 2 0 1 0 1 2 1 1 0 1 0 0 0 0 0 2 0 0 0 0 2 0 0 0 1 0 1 2 1 0 0 0 2 0 0 0 0 1 0 1 2 0 2 0 1 2 2 0 1 1 0 0 1 1 2 1 1 2 0 2 1 1 0 0 0 0 0 0 0 0 1 0 2 0 2 1 0 0 0 0 0 2 1 0 0 0 0 1 0 2 0 1 1 2 1 0 0 0 1 0 1 2 0 1 0 0 0 1 2 1 1 1 1 0 0 1 1 0 2 0 1 1 1 2 1 2 0 0 0 0 0 2 2 2 2 0 0 0 0 0 0 0 0 1 1 1 2 1 2 2 2 0 1 0 1 0 2 1 0 0 0 0 2 0 0 0 2 1 1 2 0 1 1 0 1 1 1 0 1 1 1 1 0 0 1 0 0 2 0 0 0 1 0 1 1 1 0 2 1 1 1 0 0 1 1 0 1 2 0 1 1 1 1 1 0 1 2 0 1 1 0 1 1 1 0 1 1 0 0 1 0 1 2 0 0 0 0 0 0 0 0 1 0 0 0 0 0 0 1 1 1 0 0 1 2 2 2 1 1 0 0 0 0 0 1 1 0 0 1 0 2 0 1 0 0 1 2 0 0 0 1 0 0 1 0 1 0 1 0 0 0 1 0 1 1 0 1 0 0 0 0 0 1 0 1 1 0 0 2 2 1 0 0 0 2 0 2 0 1 1 0 2 2 0 1 1 0 0 0 1 0 2 1 1 1 2 2 0 0 0 0 0 0 1 0 1 1 0 0 0 0 0 1 0 1 0 0 1 0 0 0 1 1 1 0 2 2 0 0 0 0 2 1 0 0 2 1 2 1 0 0 1 1 2 1 1 0 0 1 1 0 0 0 1 1 1 0 0 0 0 1 1 0 2 1 1 0 0 2 2 0 0 0 0 1 0 0 0 0 0 0 0 0 0 0 0 0 1 0 1 0 0 1 0 1 0 1 1 0 0 2 0 0 1 2 2 0 2 0 0 1 0 0 0 2 0 2 2 1 0 1 0 1 0 1 2 2 0 2 0 2 0 0 0 0 1 1 1 1 0 0 1 2 2 2 0 1 2 0 0 0 1 1 1 1 0 2 0 2 2 0 1 1 1 0 1 1 0 0 1 1 0 0 0 0 0 0 0 0 0 1 0 0 1 1 2 2 1 0 0 0 1 1 0 1 0 0 0 0 1 0 0 0 0 2 0 1 0 1 0 1 0 1 1 0 1 1 2 2 2 0 0 0 0 1 1 0 2 2 0 1 1 2 1 2 0 0 0 0 1 1 1 2 1 0 1 0 1 1 0 0 0 1 1 1 0 1 0 0 1 2 1 0 0 0 1 0 0 2 2 1 2 0 1 1 0 1 1 0 0 2 0 0 0 1 0 0 0 1 0 0 2 1 0 1 0 0 0 0 0 0 0 2 1 1 0 0 0 0 0 0 1 0 1 0 2 0 0 0 2 0 0 0 0 0 0 0 1 0 0 0 0 1 0 1 0 0 0 0 0
189 1 0 0 0 0 0 0 0 2 0 0 0 0 0 0 0 2 1 1 0 2 0 0 0 0 0 0 2 2 2 1 0 2 0 2 1 2 1 1 0 1 0 1 1 1 1 0 0 1 1 0 1 1 1 1 0 0 0 0 0 0 0 1 0 0 2 1 0 1 1 2 2 2 2 2 2 1 1 0 1 0 0 0 0 0 0 1 1 2 0 1 0 1 0 0 0 1 1 2 1 0 1 1 0 0 2 0 0 2 1 1 0 1 1 1 1 0 1 1 1 0 2 2 0 2 0 1 1 1 1 1 0 0 0 0 0 0 0 0 0 2 1 0 0 1 0 0 0 2 0 0 0 0 1 0 0 0 0 0 1 1 1 2 1 1 1 1 0 1 0 1 1 2 2 0 0 0 1 1 0 1 0 1 0 0 0 1 0 0 0 1 1 0 1 1 1 0 0 0 0 1 0 1 1 1 2 1 1 0 2 0 0 0 0 2 1 0 1 1 0 0 1 0 0 2 1 0 0 1 0 1 0 0 1 0 0 2 2 0 0 0 2 1 2 0 0 0 0 0 0 0 1 1 1 2 0 0 0 0 0 0 1 1 1 0 0 0 1 0 1 1 0 0 0 0 0 1 2 0 2 0 2 1 1 0 1 2 1 2 0 0 2 2 2 0 1 0 1 1 0 0 2 0 0 0 0 1 1 0 2 1 0 0 1 0 2 0 0 1 1 0 2 1 2 0 2 1 0 1 0 2 1 1 0 0 0 2 0 0 0 0 2 0 0 0 0 1 1 2 1 0 0 1 1 0 2 0 0 1 0 1 2 2 1 1 1 2 2 0 2 2 1 1 1 1 1 1 1 2 2 0 1 1 1 1 0 1 1 0 0 0 0 0 2 0 0 1 0 0 0 0 0 1 1 0 1 0 0 1 0 1 0 0 0 1 1 0 1 0 0 2 1 0 2 2 1 1 1 1 2 1 0 2 0 1 0 1 0 0 2 0 2 0 0 2 1 1 0 0 0 1 0 1 2 1 2 2 1 1 1 0 1 1 0 1 1 2 1 1 2 2 2 0 1 1 0 0 2 1 2 1 0 0 2 1 0 0 2 0 2 2 0 2 2 0 0 0 1 0 1 1 2 0 0 0 0 0 1 1 0 0 0 0 0 0 0 2 0 2 0 2 2 0 0 2 0 0 1 2 0 1 0 0 1 0 0 1 1 2 1 1 0 2 2 1 0 0 2 0 0 0 0 0 1 2 0 0 0 0 0 0 0 0 0 0 0 0 0 1 1 2 0 0 0 0 1 2 2 0 2 0 0 0 0 0 0 2 0 0 1 1 1 2 0 0 0 0 0 0 0 0 1 1 2 1 2 1 0 1 0 0 0 0 0 0 0 0 1 0 0 0 0 0 0 0 2 1 0 0 0 1 1 1 0 0 2 2 2 0 1 1 0 1 2 2 2 1 1 0 0 1 1 1 0 0 2 2 2 0 0 0 1 1 2 2 0 0 0 1 1 0 0 0 0 1 1 1 1 1 2 0 0 2 2 2 0 2 1 0 1 1 0 2 1 0 0 2 2 2 1 0 0 0 0 2 2 1 0 0 0 0 0 0 0 0 1 0 0 0 1 0 1 0 0 2 0 0 0 1 1 1 1 0 0 2 2 0 0 1 0 1 0 0 0 0 0 0 0 0 0 0 0 0 1 0 0 0 1 1 0 0 2 1 0 2 2 1 0 2 0 0 2 1 1 0 1 0 1 1 1 1 0 1 1 1 1 2 2 2 0 1 1 0 1 0 0 0 0 1 1 0 0 1 2 2 1 0 0 1 0 0 1 1 1 2 2 0 2 0 1 1 0 0 1 1 0 2 0 0 0 0 2 0 0 2 2 0 2 1 1 1 0 0 0 0 0 0 0 0 1 0 0 1 1 1 2 0 0 0 0 2 0 0 0 0 0 0 2 0 1 0 0 0 2 0 0 1 1 0 0 0 1 0 1 1 0 0 0 1 1 1 1 1 1 1 2 0 0 0 0 2 1 1 1 1 1 0 0 1 0 0 0 0 1 1 1 1 1 0 1 0 2 1 0 1 0 1 0 0 2 0 0 1 1 0 0 2 0 0 0 0 2 0 0 1 0 0 0 0 1 0 0 2 1 0 2 1 0 0 0 1 0 2 0 0 0 1 1 1 0 0 0 0 1 1 0 2 0 0 0 2 1 1 0 0 0 0 0 0 0 0 0 1 0 0 0 0 1 1 1 1
190 0 0 0 0 0 0 1 0 0 1 1 0 2 1 2 0 0 0 0 0 0 2 2 2 0 0 0 2 2 1 0 1 1 2 0 2 2 0 0 0 1 0 1 2 1 1 0 0 1 1 0 0 1 1 1 0 0 1 0 2 2 0 0 0 1 1 0 0 1 1 1 0 2 0 2 2 1 1 1 1 0 1 1 1 0 0 1 2 2 1 1 1 1 0 0 0 2 1 2 1 0 1 1 0 0 2 1 0 2 0 0 0 0 0 0 0 0 2 0 0 0 1 0 1 0 1 1 2 2 1 1 0 0 2 0 0 0 1 0 1 1 0 0 1 2 0 0 0 0 0 0 0 0 0 0 0 0 0 0 1 1 1 1 0 1 1 1 0 1 1 0 0 1 0 1 0 0 0 1 0 1 1 2 1 1 1 1 1 2 0 2 0 1 2 1 0 0 0 1 0 0 0 1 1 1 2 0 0 0 1 0 1 0 0 2 1 0 0 0 0 0 0 0 0 1 1 0 0 1 0 0 1 1 0 1 0 2 1 1 0 0 2 0 1 0 0 0 0 0 0 0 0 1 1 2 1 1 0 0 0 0 0 0 0 1 0 0 2 0 0 2 0 1 1 1 0 0 2 0 0 0 0 1 0 1 0 2 2 2 0 2 0 2 0 1 0 0 0 1 0 0 2 1 0 0 0 1 1 1 1 1 0 0 1 1 1 0 1 0 1 0 1 1 1 0 0 1 2 2 0 0 2 1 0 0 0 1 1 0 0 0 1 0 0 0 2 0 2 1 1 0 0 1 1 0 1 0 0 0 0 0 2 1 1 0 0 2 2 0 0 0 1 1 0 0 2 2 1 1 2 1 1 1 1 1 1 0 0 1 0 0 1 0 2 1 1 0 1 2 1 2 0 1 0 1 0 2 0 1 0 1 1 1 1 2 1 1 0 1 0 1 0 2 0 2 0 0 0 0 1 0 0 2 0 2 0 0 0 0 1 0 1 0 0 1 0 0 1 0 0 0 0 2 0 0 1 2 2 0 1 0 2 1 0 2 2 1 2 0 1 1 2 1 0 0 0 0 1 1 1 0 0 0 0 2 2 0 2 0 2 2 0 1 0 0 0 0 0 1 2 1 2 0 0 0 1 1 0 0 0 1 0 2 0 0 1 1 0 2 1 0 2 0 1 2 0 0 0 2 0 1 2 0 0 0 2 0 1 1 1 1 0 1 1 0 0 1 1 0 0 1 0 0 1 1 0 0 0 1 1 0 0 2 0 0 0 0 0 0 1 2 1 1 0 1 2 2 2 1 1 0 0 0 0 0 0 0 0 0 0 0 0 1 0 2 0 0 0 0 0 2 0 1 2 0 0 1 1 1 0 0 0 0 0 0 0 0 0 0 0 0 0 1 1 0 2 2 0 0 1 1 1 2 0 0 2 0 1 1 1 2 0 1 1 1 1 0 0 0 1 1 1 1 0 0 0 2 2 0 0 0 1 1 1 2 0 1 1 0 0 0 1 0 1 0 0 0 1 1 1 1 0 0 0 0 0 1 1 1 0 0 1 1 0 0 1 1 0 1 1 0 0 0 0 2 2 1 1 0 2 2 0 0 0 1 1 1 0 0 0 0 1 1 0 1 2 1 0 0 2 2 0 0 0 0 1 0 2 2 1 2 0 0 0 0 1 1 0 0 0 0 0 0 1 1 2 0 0 0 0 0 2 1 0 1 1 1 0 1 2 0 1 0 0 1 1 0 0 0 1 1 1 0 0 0 1 2 1 1 1 1 2 0 1 0 0 1 0 0 1 0 0 2 2 1 1 0 0 1 0 0 1 1 1 1 1 0 2 0 2 1 0 0 2 1 0 1 2 0 1 1 1 1 1 0 0 0 1 0 1 1 0 0 0 0 0 2 2 1 0 0 0 1 1 0 1 1 0 0 0 1 0 0 0 2 1 0 1 1 0 1 0 0 2 2 0 1 2 2 2 1 1 0 0 2 0 0 0 2 2 2 0 0 1 1 2 0 1 0 0 1 2 1 2 1 0 1 0 0 0 0 0 0 0 2 2 0 1 1 0 0 2 0 0 2 2 0 0 0 2 0 0 2 0 0 0 1 0 0 0 0 1 2 1 0 0 0 0 1 1 0 1 0 0 0 1 0 0 1 1 0 0 0 2 0 0 0 0 1 1 0 0 1 0 1 0 1 1 0 0 1 0 0 0 0 0 0 0 0 0 0 1 0 1 0 0 0 2 0 0 0
191 0 0 0 0 0 0 0 0 2 0 0 0 0 0 0 0 0 0 2 1 0 1 1 1 1 1 0 2 2 2 1 1 1 1 0 2 1 0 0 0 1 0 0 1 0 1 0 0 0 0 0 0 1 1 1 1 0 2 0 2 2 0 1 0 1 0 1 0 0 0 0 2 2 1 2 2 2 2 0 1 0 0 0 0 0 0 0 2 2 0 0 0 0 0 0 0 0 0 1 0 0 1 1 0 0 2 1 1 1 1 2 1 2 1 2 2 1 1 0 1 1 1 1 0 1 0 0 2 1 1 1 0 0 0 0 0 0 0 1 1 2 0 0 1 1 0 0 0 1 0 0 0 1 0 0 0 1 0 0 0 1 2 2 1 2 1 1 0 1 0 1 0 2 1 0 0 0 0 2 0 2 1 2 0 0 1 2 2 2 0 2 0 1 1 0 0 0 0 0 0 1 0 1 1 1 1 2 0 0 0 0 2 1 0 2 0 0 1 0 1 1 0 0 0 0 0 0 0 0 0 0 0 0 0 0 0 2 2 0 0 0 2 1 2 0 0 0 0 0 0 0 1 0 0 2 0 0 0 0 0 0 1 1 0 0 0 0 1 0 2 1 0 0 0 0 0 0 1 0 0 1 1 1 0 0 1 2 0 2 0 0 1 2 1 1 0 0 0 1 1 0 2 0 1 0 1 2 0 1 0 2 0 0 1 0 2 1 0 0 0 2 0 1 2 0 1 2 0 0 0 0 0 0 0 0 0 2 0 1 0 1 2 0 0 0 0 0 2 2 2 0 1 0 1 0 0 0 0 2 0 2 2 0 2 0 1 2 2 0 1 1 1 1 1 1 1 2 0 2 1 2 2 2 1 1 1 0 0 2 0 0 2 0 2 0 2 1 0 0 0 0 0 2 1 0 0 1 0 1 1 1 1 1 2 2 1 0 0 0 0 0 0 1 0 2 0 1 1 0 1 0 2 0 2 1 0 0 0 0 1 0 2 0 0 0 0 0 1 0 0 0 0 1 1 0 1 0 0 0 0 0 0 0 1 1 0 1 1 1 1 1 2 1 1 0 1 0 2 1 2 1 0 0 1 2 1 0 1 0 1 1 0 1 2 0 1 1 2 0 0 0 1 1 1 2 2 0 0 1 0 0 0 0 0 0 0 2 0 0 0 2 2 0 0 2 0 0 1 2 0 1 2 1 0 1 0 2 0 2 1 2 0 2 2 0 0 0 1 1 0 1 1 0 2 1 0 0 1 0 0 0 0 0 0 0 1 2 2 0 0 2 0 0 0 0 1 2 2 1 0 0 0 0 0 0 1 0 0 0 1 1 0 0 0 0 0 0 0 0 0 1 0 1 2 0 0 1 0 1 0 0 0 1 1 2 0 0 1 0 0 0 0 2 2 0 0 2 0 0 2 2 1 1 0 0 2 0 2 0 2 2 0 2 2 1 1 1 1 1 0 1 0 1 0 0 1 1 1 0 0 0 1 1 1 1 0 1 0 0 0 1 0 1 1 0 0 1 1 1 2 1 0 1 1 1 1 1 1 2 0 0 0 1 0 0 0 1 0 0 0 0 0 1 2 2 1 2 0 0 1 1 0 2 0 0 0 0 2 0 0 0 0 1 0 2 1 0 1 1 2 2 0 0 0 0 2 0 0 2 0 0 0 0 0 0 0 0 0 0 0 0 0 0 0 1 0 0 1 1 0 0 2 0 0 0 2 0 0 1 0 1 1 0 0 1 0 0 2 2 0 0 0 0 1 0 1 2 2 2 0 0 2 2 2 1 1 1 0 0 1 0 1 2 1 0 0 0 0 2 0 0 1 0 2 0 0 2 1 0 0 1 0 0 2 0 0 2 0 0 0 0 2 0 0 0 0 0 0 0 1 1 1 0 1 0 1 1 1 0 2 2 0 2 0 0 1 1 1 1 0 2 0 0 0 0 0 0 2 0 0 0 1 1 1 0 0 0 1 1 0 0 1 0 1 1 0 1 0 2 2 1 0 0 1 1 2 0 0 0 0 2 2 2 2 1 1 0 1 1 1 0 0 0 1 1 2 1 2 1 1 0 2 2 0 2 2 0 0 0 2 0 0 2 0 0 0 1 0 0 1 0 2 0 0 1 0 2 0 0 1 0 0 2 1 0 2 2 1 0 0 1 0 1 1 0 1 0 0 0 2 0 0 0 0 1 1 1 1 0 0 1 1 1 0 0 1 0 0 1 0 0 0 0 0 0 0 0 0 0 0 0
192 0 0 0 0 0 0 2 0 1 0 1 0 0 0 0 0 1 1 0 0 2 0 2 2 0 1 0 2 2 1 0 2 2 0 1 1 1 0 0 0 2 0 0 0 2 1 0 0 0 0 0 1 1 1 2 0 0 1 0 0 0 1 1 0 0 1 1 0 0 0 0 1 2 1 2 2 1 1 1 0 0 0 1 0 0 0 0 1 2 0 0 1 1 0 0 0 0 0 1 0 0 1 0 0 0 2 1 1 1 0 1 2 2 2 2 2 0 2 1 1 0 1 1 0 0 0 1 2 2 1 1 1 1 0 1 2 0 2 0 1 1 0 0 2 2 0 0 1 1 0 1 0 0 0 0 1 1 0 1 1 0 2 2 1 1 0 1 0 1 1 1 2 1 1 0 0 0 0 1 0 2 1 1 0 0 0 2 0 0 1 2 1 0 1 1 1 0 0 0 0 0 0 0 0 2 2 0 2 0 1 0 1 0 0 2 1 1 1 0 1 2 0 0 0 1 0 0 0 0 0 0 0 0 0 0 0 2 2 0 0 0 1 0 1 0 0 0 1 1 1 1 0 0 0 1 0 1 0 0 0 0 1 0 1 0 1 1 1 0 0 2 0 0 0 0 0 2 2 0 2 0 2 2 0 0 0 2 1 2 0 2 1 2 1 1 0 0 0 1 0 0 1 1 0 0 0 2 1 2 0 2 0 1 1 0 2 0 1 0 0 1 2 0 1 0 0 1 0 1 0 1 2 0 0 0 0 1 1 1 0 0 2 2 0 0 1 0 1 2 1 1 0 0 1 1 0 0 0 1 0 1 1 0 1 0 0 2 2 0 1 1 1 1 0 0 2 2 2 2 1 0 0 0 1 2 1 0 0 0 0 0 1 0 1 1 0 1 0 0 0 0 0 2 1 0 0 2 0 2 0 1 1 1 2 2 1 0 0 0 0 0 0 1 2 2 1 0 0 0 1 0 0 0 1 0 0 1 0 0 0 0 1 0 0 2 2 0 0 2 0 0 0 2 0 0 0 2 2 1 1 0 1 1 0 2 2 1 1 1 1 1 2 0 1 0 1 0 1 0 1 0 0 1 1 2 0 0 2 1 1 2 0 2 1 0 0 1 1 0 1 1 0 2 1 1 2 0 0 1 0 1 1 0 0 1 0 2 1 2 1 0 2 1 1 2 0 0 1 2 1 1 1 1 1 0 0 0 2 1 0 1 0 1 1 1 0 2 0 0 1 2 0 0 1 1 0 1 1 0 0 1 1 0 0 0 0 1 1 1 0 1 2 0 0 1 1 1 1 2 0 1 0 0 0 1 0 2 0 0 0 0 1 1 0 0 1 0 1 0 0 1 2 0 0 2 0 0 1 0 0 0 0 2 1 1 0 0 0 0 0 0 0 0 0 1 1 2 0 0 0 1 0 2 0 0 2 0 2 0 1 1 0 2 2 1 1 1 0 0 0 1 1 0 0 0 1 2 2 1 1 0 1 2 2 2 0 1 0 1 1 0 0 0 0 1 2 0 0 0 0 1 0 1 2 1 1 0 2 0 1 1 0 0 0 0 0 2 1 1 1 0 0 1 2 2 1 1 0 0 1 1 0 1 1 0 0 1 1 0 1 0 1 0 0 1 1 0 1 1 1 1 0 0 0 0 1 0 0 1 0 1 0 0 0 0 1 1 0 0 0 0 0 0 0 0 0 0 0 0 0 0 2 2 0 1 2 1 0 2 1 0 0 1 1 1 2 0 0 2 0 0 0 1 1 1 0 2 2 0 2 0 1 0 1 0 0 1 0 0 1 0 1 2 1 0 2 1 0 2 0 0 1 1 1 1 1 1 2 0 2 2 0 2 2 2 2 2 1 0 0 1 2 0 0 0 0 0 0 0 0 0 1 0 0 0 0 1 0 0 2 0 0 2 0 0 0 0 0 0 0 1 0 0 0 0 2 0 2 0 1 0 1 0 1 2 0 1 1 2 2 2 0 0 0 0 0 2 0 1 1 1 1 0 2 2 2 0 0 0 0 0 1 1 2 2 1 2 1 1 0 0 0 0 1 1 1 0 1 1 0 0 1 1 1 1 1 1 0 0 2 1 0 1 0 0 0 1 0 1 0 0 1 1 0 1 1 0 0 0 2 0 1 1 1 0 1 1 0 0 0 1 0 0 1 1 0 0 0 1 0 0 0 1 0 1 0 2 0 0 0 2 0 0 0 0 0 0 1 2 0 0 0 0 1 1 0 0 0 0 0 1
193 1 0 0 0 0 0 2 1 1 0 0 1 1 1 1 0 1 1 0 0 1 0 2 2 0 1 0 2 1 1 0 1 0 1 1 1 2 0 0 2 0 0 1 2 0 0 0 0 0 0 0 1 1 1 1 0 0 1 0 2 2 0 0 0 0 0 2 1 1 0 1 1 2 0 2 1 1 1 1 1 0 1 1 1 1 1 1 1 2 1 1 1 1 1 0 0 2 1 2 1 0 0 1 1 1 2 0 1 1 1 2 0 2 0 2 2 0 2 0 0 0 1 0 1 0 1 0 0 0 0 0 0 0 1 0 1 0 0 1 0 2 0 0 1 0 0 0 0 0 0 0 1 0 0 0 0 2 0 0 1 1 0 2 0 1 0 0 2 0 0 2 0 1 1 0 0 0 0 0 0 0 0 2 1 2 1 2 1 2 0 2 0 1 1 1 2 0 0 0 0 0 0 1 1 0 2 1 0 1 2 1 1 0 1 1 0 1 1 0 1 1 0 0 0 0 0 1 1 0 0 0 0 0 0 0 0 2 2 0 0 1 1 0 2 1 1 0 0 0 0 0 2 0 0 1 0 2 0 0 1 1 0 0 1 0 0 0 1 0 1 2 0 1 0 0 1 1 2 0 1 0 2 1 1 1 0 1 0 1 0 0 1 1 1 0 0 0 0 2 0 0 2 0 0 0 1 2 0 1 1 1 0 1 2 2 2 0 0 0 1 1 0 1 2 0 2 2 1 1 0 1 2 0 0 0 0 1 1 1 0 1 1 0 0 0 0 0 0 0 2 0 0 1 0 1 1 0 0 1 0 2 0 0 0 0 0 2 2 0 0 0 1 1 1 0 2 1 1 2 2 0 0 1 0 1 1 0 0 1 0 0 0 0 2 0 0 0 0 0 1 1 0 1 0 1 0 0 0 1 0 0 0 2 2 2 0 1 0 1 0 2 0 1 1 2 1 0 0 0 1 0 0 1 0 0 0 0 0 0 1 0 1 2 2 2 0 0 0 0 0 1 0 2 1 1 1 2 0 1 1 0 0 0 0 0 0 1 2 0 1 1 1 1 2 0 2 0 2 2 0 0 0 0 2 1 0 1 1 0 1 1 0 1 1 0 0 0 1 0 1 1 2 0 0 0 1 0 0 0 0 1 0 0 0 0 0 2 0 2 0 0 2 0 0 2 0 1 0 2 1 1 2 1 0 0 1 0 1 0 0 1 1 1 2 0 1 1 1 0 0 1 0 0 1 1 1 0 0 0 0 0 1 1 1 1 0 1 1 0 1 1 0 0 0 0 1 1 1 2 0 0 0 0 0 0 0 0 0 0 0 0 0 0 1 0 0 1 1 0 1 0 0 0 2 0 2 0 0 0 2 0 0 1 0 0 0 0 0 1 0 0 0 1 1 1 1 2 0 0 1 1 0 2 0 1 2 0 2 0 2 2 0 1 1 1 1 0 0 0 0 2 0 1 1 1 1 1 1 1 1 0 1 0 0 0 0 0 1 1 1 0 1 0 0 1 1 0 0 0 0 0 0 2 2 1 2 1 1 1 0 0 0 0 0 0 0 2 1 1 0 0 0 1 2 1 2 2 0 0 1 1 0 0 1 1 1 0 0 0 0 0 1 0 0 1 1 0 0 0 1 1 1 0 0 1 2 0 0 2 0 0 0 1 0 0 1 1 0 0 0 0 0 0 0 1 0 0 1 0 0 0 2 0 0 0 1 1 0 2 1 0 1 0 0 0 1 0 0 0 2 2 0 1 1 1 1 2 1 2 0 1 2 1 2 1 1 0 0 0 0 0 0 1 2 2 1 0 0 0 0 0 1 0 1 1 1 1 1 0 1 1 0 0 2 0 0 2 0 0 0 0 2 0 0 0 0 1 1 0 0 1 0 0 0 0 0 1 1 0 1 0 0 2 0 0 0 0 1 0 0 2 0 0 0 2 2 0 2 0 1 0 1 1 0 0 0 1 1 1 1 2 0 0 0 0 1 2 0 2 2 2 1 1 1 0 1 0 0 0 0 2 0 0 0 2 0 2 1 2 2 1 0 0 0 1 1 1 1 0 0 1 2 0 1 1 1 0 0 0 2 1 0 2 0 0 0 1 0 0 0 0 1 0 0 1 0 1 0 1 1 0 1 1 0 0 1 2 0 0 0 1 0 1 0 0 1 0 0 0 0 0 1 0 0 0 0 1 0 0 0 2 0 0 0 0 0 0 0 1 0 0 0 0 0 1 0 0 0 0 1 1
194 1 0 1 1 0 0 2 1 1 0 0 0 1 0 0 0 2 1 1 0 2 0 0 1 0 0 0 1 1 0 0 2 1 1 0 2 1 1 0 0 0 0 1 2 1 1 0 0 0 0 0 1 1 1 1 1 0 1 1 1 1 1 0 0 2 1 2 0 0 0 2 2 2 2 2 1 1 1 0 0 0 1 1 2 0 0 0 1 2 0 0 0 1 0 0 0 1 1 1 1 1 1 1 0 0 2 1 0 2 1 1 1 2 1 2 2 0 0 0 0 1 2 1 1 1 1 2 2 2 0 0 0 1 2 1 1 0 0 0 0 2 0 0 0 0 0 0 1 2 0 0 1 0 1 0 0 0 0 0 0 1 0 1 1 1 1 0 1 1 0 2 0 1 1 0 0 0 0 1 0 1 1 1 0 0 0 1 1 1 1 2 0 1 1 0 1 0 1 0 0 1 0 2 2 0 2 1 1 0 2 0 2 1 0 2 0 0 0 0 0 1 1 0 0 1 1 1 1 0 1 0 0 0 0 0 1 1 0 1 0 0 2 0 2 0 0 0 0 0 0 0 2 0 0 1 2 0 0 0 0 1 0 0 0 0 1 0 1 0 0 2 0 1 0 0 0 1 1 0 1 0 1 1 1 1 1 1 0 2 0 1 2 2 2 0 2 1 1 2 0 0 2 0 0 0 1 1 1 0 0 0 0 0 1 1 1 1 0 0 1 0 2 0 2 0 2 0 1 1 0 2 1 0 0 0 0 2 0 0 0 0 1 0 0 0 1 1 1 2 1 0 1 0 1 0 1 0 0 0 1 1 1 0 1 0 0 2 2 0 1 1 1 0 0 0 2 1 0 2 2 0 0 0 0 0 0 0 0 1 0 0 0 1 2 0 1 0 0 0 0 0 0 1 0 0 1 1 0 1 1 0 0 0 0 0 0 0 0 0 0 1 0 2 1 2 2 0 0 0 1 0 0 2 0 0 0 0 0 1 2 0 1 1 1 2 0 0 1 0 0 0 0 2 0 0 0 1 0 1 0 0 0 0 0 2 2 2 2 0 0 0 2 1 2 2 0 0 1 1 1 0 0 2 1 0 0 0 1 0 1 1 0 1 1 0 1 0 0 2 2 1 2 0 0 0 1 0 0 1 0 0 0 0 1 1 0 2 0 1 1 1 2 0 0 2 0 0 0 2 1 1 0 0 0 0 0 0 2 1 0 1 0 1 1 0 0 1 1 0 0 0 0 0 2 1 0 0 0 0 0 0 2 0 1 1 0 1 1 1 0 0 1 0 0 1 1 1 1 1 0 0 0 0 0 1 0 0 1 0 1 0 1 0 1 0 2 0 0 0 0 1 1 0 0 0 0 0 1 0 1 0 0 1 0 0 1 0 0 1 1 1 0 1 1 0 1 2 0 0 1 1 0 0 0 2 2 1 2 0 1 0 0 0 2 1 1 2 0 0 2 1 1 1 0 0 1 2 2 0 0 0 2 2 2 2 0 0 1 1 1 1 0 1 0 0 0 1 1 1 2 1 0 2 2 1 2 2 2 0 0 0 2 2 2 0 0 1 0 1 1 0 0 1 2 1 1 1 1 0 0 0 0 0 0 1 1 2 2 0 0 0 1 0 0 0 2 0 0 0 1 1 0 0 0 0 1 0 2 2 1 2 1 0 0 0 1 0 0 0 0 0 0 0 0 0 1 0 1 1 0 0 1 1 1 0 2 1 0 2 0 0 1 0 0 0 1 0 2 2 0 0 0 1 1 1 1 2 2 2 0 0 2 0 2 0 1 1 0 0 0 0 0 2 2 1 0 0 0 1 1 1 1 0 2 1 2 2 2 0 2 2 0 0 1 0 0 2 0 0 0 0 2 0 0 1 1 1 1 0 0 1 0 0 0 0 0 0 0 0 2 0 0 2 0 1 1 0 1 1 1 2 0 0 0 0 1 1 1 0 0 0 0 1 1 1 0 2 2 2 1 1 0 0 0 0 0 1 0 1 1 1 1 0 2 2 2 0 0 0 0 2 1 1 2 2 0 1 0 0 0 0 0 0 1 1 1 0 2 2 0 0 2 1 2 1 1 1 1 1 2 0 0 2 0 0 0 0 0 0 0 0 1 2 1 0 1 0 0 0 1 0 0 2 1 0 2 2 1 0 0 1 1 0 2 0 0 1 1 1 1 0 1 0 1 0 0 0 2 0 0 0 1 1 0 2 2 0 0 1 0 0 0 0 0 0 0 0 0 1 0 1
195 0 0 1 0 0 0 1 1 2 0 0 0 2 0 0 1 1 0 1 1 1 1 2 2 0 1 1 2 2 1 1 1 1 1 0 2 2 0 0 1 1 1 1 1 1 1 0 0 0 0 0 0 1 1 2 0 0 1 0 2 2 0 1 0 0 1 0 0 2 2 2 1 2 1 2 2 1 1 0 0 0 0 1 0 0 0 1 1 1 0 1 0 2 0 0 0 0 0 2 0 0 0 1 0 0 2 0 1 1 0 1 2 2 1 2 2 0 2 0 0 0 1 1 0 0 0 0 2 0 0 0 0 0 1 0 1 0 0 0 0 2 0 0 1 1 0 0 1 1 0 0 0 0 1 1 0 1 0 0 0 1 1 2 1 2 2 0 0 2 0 1 1 1 1 1 0 0 1 1 0 1 0 1 1 0 0 1 0 2 0 2 0 1 2 0 1 0 1 0 0 0 0 1 1 1 2 0 1 0 1 0 1 1 0 2 0 0 2 2 0 0 1 0 0 1 1 0 0 2 0 0 0 0 0 0 0 2 2 0 0 0 2 0 1 0 0 0 1 1 1 1 2 0 0 0 0 2 2 2 0 2 0 0 1 0 0 1 1 0 2 0 0 1 0 0 1 1 2 0 1 0 2 2 0 0 0 2 0 2 1 1 2 2 2 0 1 0 0 1 0 1 0 2 0 0 1 2 2 2 0 1 0 1 1 0 1 0 1 0 1 0 2 0 2 0 1 1 1 0 0 2 1 1 0 0 0 2 0 2 2 2 0 0 0 0 1 0 1 0 0 0 1 0 1 0 0 0 0 2 0 2 0 0 0 0 0 2 2 0 1 1 0 0 0 0 1 2 0 1 2 1 0 0 0 0 0 0 0 2 0 1 2 0 2 0 2 0 0 1 0 1 0 1 1 0 0 2 0 2 0 0 1 1 1 2 1 0 0 0 0 0 0 0 1 2 1 0 0 0 1 1 0 1 1 0 0 1 0 0 0 0 1 2 2 1 0 0 1 0 0 0 0 2 1 1 1 2 2 1 1 0 1 1 1 2 1 2 2 1 1 1 2 0 0 0 0 0 0 0 2 1 0 0 1 2 1 1 2 0 1 2 1 1 1 0 0 0 2 1 1 1 2 0 0 1 2 1 0 1 0 0 0 0 1 0 0 2 0 0 0 2 2 1 1 2 1 0 0 2 0 0 0 0 0 0 1 2 1 1 0 1 0 1 1 0 0 0 2 0 0 1 0 1 2 0 1 0 0 0 0 0 1 0 1 1 0 0 0 1 0 1 0 1 0 0 1 1 1 1 0 0 1 0 1 1 2 2 0 0 1 1 1 2 0 0 0 0 0 0 0 1 1 0 1 0 1 1 0 1 1 0 0 1 0 0 2 0 0 0 0 0 0 0 0 0 1 0 0 0 2 2 1 1 0 1 2 0 2 0 0 1 0 2 2 0 0 0 0 0 1 1 1 1 0 0 1 0 0 0 0 0 0 2 2 2 0 1 1 0 0 0 0 0 0 0 1 0 2 2 0 0 1 2 1 1 1 2 0 1 0 0 0 1 0 0 0 2 1 0 0 1 0 1 2 1 1 0 1 0 0 0 0 1 1 0 0 0 2 0 0 0 0 1 0 2 1 0 0 0 1 1 0 0 0 1 1 0 1 2 1 2 1 1 0 0 2 0 0 0 0 0 0 0 1 0 0 0 1 1 0 0 2 2 0 1 2 1 0 2 1 0 1 1 1 2 0 0 2 2 0 0 1 1 1 1 1 2 1 2 0 1 1 0 1 0 0 1 1 1 1 0 1 2 1 0 0 0 1 2 0 0 0 1 0 2 1 0 2 0 2 1 0 1 2 1 1 2 1 0 0 0 2 0 0 1 1 0 0 0 0 0 0 0 0 0 0 1 0 0 2 0 0 2 0 1 1 1 0 0 0 1 0 0 1 1 1 0 0 0 0 1 1 0 2 0 0 2 2 2 2 2 0 0 0 1 1 2 0 1 1 1 0 0 2 2 2 0 0 1 0 0 2 1 2 1 0 1 0 1 0 0 2 0 1 1 1 0 1 1 0 0 2 0 0 0 1 1 0 0 2 1 0 1 0 0 1 2 0 0 0 0 2 2 2 2 0 1 0 0 0 0 2 0 0 0 0 2 0 0 0 0 0 2 0 0 0 0 0 0 1 0 0 0 0 1 0 0 2 0 1 1 1 1 0 0 0 1 0 2 1 0 0 1 1 0 1 0 0 0 1 2
196 0 0 0 1 0 0 0 0 2 0 0 0 2 0 0 1 1 0 0 0 1 1 2 2 0 1 0 1 2 0 1 1 1 2 0 2 1 1 1 0 0 0 2 2 1 1 0 0 0 0 0 1 2 0 0 1 1 2 0 1 1 0 2 0 1 1 1 0 0 0 0 2 1 2 1 2 0 0 1 0 0 1 1 1 0 0 1 1 2 0 1 2 0 0 0 0 1 1 1 1 0 0 1 1 1 2 1 1 1 1 2 0 0 1 1 1 0 0 2 2 0 2 1 1 1 1 1 2 2 0 0 0 1 1 0 1 0 0 0 1 1 0 0 1 0 1 0 0 0 0 0 1 0 0 0 0 0 0 0 2 0 1 0 0 0 1 0 0 2 0 1 0 2 1 0 0 0 0 1 0 1 0 2 0 1 1 2 0 1 1 2 0 0 0 0 1 0 0 0 0 0 0 1 1 1 1 0 2 0 1 0 0 0 0 2 0 1 1 0 1 1 0 0 0 2 0 0 0 2 0 0 0 0 0 0 0 2 2 0 0 1 2 0 1 0 0 0 1 0 0 0 1 0 0 1 1 2 1 1 0 1 0 0 1 0 0 1 1 0 1 2 1 0 0 0 1 0 1 0 0 0 2 2 0 1 0 1 0 2 1 0 1 2 2 1 1 1 1 1 1 0 2 0 0 0 0 2 2 2 0 1 0 0 1 0 2 0 0 0 0 0 1 2 2 0 2 0 1 1 0 1 2 0 0 0 0 1 1 0 0 0 2 1 0 0 2 0 2 0 0 0 0 0 2 0 1 0 0 1 0 1 0 0 0 1 0 2 2 0 0 0 0 0 1 1 1 2 0 1 2 0 2 2 0 1 1 1 1 1 0 0 1 0 2 0 1 1 0 0 0 1 0 2 2 0 0 1 0 2 0 0 1 0 1 2 0 0 0 0 1 0 0 1 1 1 1 0 0 0 0 0 0 1 1 0 0 1 0 0 1 0 2 0 0 1 1 1 0 0 0 1 0 2 0 0 0 2 2 1 1 0 0 1 0 2 2 1 2 0 2 2 2 1 2 2 0 0 2 1 1 0 0 0 2 1 0 0 2 0 2 2 0 1 2 0 1 0 0 0 2 2 1 1 0 0 2 0 0 0 0 0 0 0 0 0 0 2 0 0 0 2 2 2 2 2 0 0 1 2 1 0 0 0 0 0 0 1 0 1 0 0 0 0 1 0 0 1 1 0 0 1 0 0 2 0 0 1 0 1 1 0 1 1 1 1 0 1 1 0 0 1 1 0 0 1 1 1 1 1 1 0 0 0 0 0 1 1 0 0 1 1 2 1 0 0 1 0 0 0 0 2 0 0 2 0 1 0 0 0 0 0 0 0 0 0 1 0 0 0 1 1 0 1 1 0 0 1 0 0 1 1 1 1 0 0 2 2 1 1 1 0 0 1 1 1 1 1 0 0 0 0 2 0 0 0 1 0 0 0 0 0 2 1 1 2 0 2 0 1 0 1 0 1 0 1 1 1 1 1 1 1 0 2 2 2 1 1 1 1 0 0 0 1 1 0 0 2 1 2 1 0 0 1 1 2 2 1 0 0 0 1 0 1 0 1 0 2 2 0 0 0 0 0 0 2 0 0 0 0 0 0 0 0 0 0 1 0 0 1 1 1 0 0 1 0 1 0 0 0 0 0 0 0 0 0 0 0 1 1 0 0 2 1 1 0 2 1 0 1 1 1 0 0 0 1 1 1 1 1 1 1 2 0 0 0 0 2 1 2 0 2 2 1 2 1 0 1 1 0 0 0 0 2 2 1 0 0 0 2 1 1 0 1 0 2 1 0 2 0 0 0 0 2 2 2 2 2 0 0 0 0 2 0 0 1 1 0 0 0 0 1 0 0 0 0 0 0 0 0 1 0 0 1 1 0 1 0 0 0 0 0 0 0 0 0 1 1 2 0 0 0 1 0 1 0 0 0 1 1 1 1 1 0 1 1 1 2 0 1 1 2 1 0 2 2 2 0 0 0 0 0 0 0 1 1 0 1 0 0 0 0 0 0 0 2 2 2 2 1 0 1 1 2 1 1 2 1 1 1 2 0 0 2 0 0 0 0 1 1 0 0 2 1 1 0 2 0 0 0 2 0 2 0 0 0 0 2 2 2 0 0 0 0 1 1 1 0 0 1 0 0 0 0 0 1 0 0 2 0 0 0 1 2 0 0 0 0 0 1 0 0 0 0 0 0 0 0 0 0 0 0
197 0 0 0 0 0 0 1 1 2 0 0 1 2 2 2 0 2 2 0 0 2 0 2 2 1 0 0 2 2 2 0 2 2 0 1 1 0 0 0 2 0 0 0 0 0 0 0 0 0 0 0 0 0 2 2 0 1 0 2 0 1 0 2 0 1 1 1 0 0 0 1 2 1 2 1 1 2 2 0 1 0 1 1 1 0 0 0 1 1 0 0 0 2 0 0 1 0 0 2 0 0 0 1 1 1 2 1 0 2 1 1 1 1 1 1 1 0 1 1 1 0 2 2 0 1 0 1 2 1 0 0 0 0 1 0 0 0 0 1 0 2 0 0 1 1 1 0 1 1 0 0 0 0 0 0 0 1 0 0 1 0 1 2 1 2 0 1 0 1 0 1 1 1 2 2 2 1 0 1 1 1 0 2 2 2 0 2 1 1 1 2 0 0 0 0 0 0 1 0 0 0 0 2 1 0 2 0 1 0 2 0 1 0 0 2 0 1 1 0 1 1 0 0 0 0 0 1 0 1 1 0 1 1 1 2 0 2 2 0 0 0 1 0 2 0 0 0 1 1 1 1 1 0 0 1 2 2 1 1 1 2 0 0 1 1 0 0 2 0 0 1 0 0 1 1 1 1 1 0 0 0 1 2 0 0 0 2 0 2 0 0 1 1 1 0 1 0 0 1 0 1 1 1 1 0 0 2 0 0 0 0 0 1 1 1 2 0 0 0 1 1 0 1 1 0 1 1 0 1 0 1 1 0 0 0 0 2 0 0 0 0 2 0 1 0 0 1 1 2 0 1 0 1 1 0 2 1 0 1 0 1 1 1 0 0 2 2 2 0 1 1 0 0 1 0 0 2 1 2 1 0 0 0 0 0 0 0 0 1 0 0 1 1 2 0 2 1 0 0 0 0 0 1 0 0 0 0 0 2 0 0 0 0 0 2 2 2 0 2 0 1 0 1 0 1 0 0 0 1 2 1 0 1 1 0 0 0 1 0 1 0 1 0 0 0 0 1 0 0 0 1 0 2 1 1 1 2 2 1 2 1 1 1 0 1 1 1 2 0 1 1 2 1 1 0 1 1 2 0 1 0 0 0 1 2 1 0 2 2 1 1 0 2 0 0 2 0 1 1 1 0 2 0 0 0 1 1 0 0 0 1 0 0 0 0 0 1 0 2 2 0 2 0 0 1 1 0 0 2 0 2 2 1 0 1 0 0 1 1 0 1 0 1 2 0 0 2 0 0 0 1 0 0 0 2 0 1 0 0 0 0 2 1 1 1 0 2 2 0 0 0 0 0 2 0 2 1 1 2 0 0 0 0 1 0 1 0 1 0 0 0 0 1 0 1 1 1 1 0 1 1 1 0 1 1 1 1 0 1 0 0 0 1 0 0 1 0 0 1 0 1 0 0 1 0 2 0 0 0 1 1 0 1 0 0 2 0 2 0 1 0 0 1 1 1 1 2 0 0 1 1 1 1 0 0 1 2 2 0 0 0 2 1 1 1 0 1 0 1 1 0 0 1 1 0 0 0 0 1 0 1 1 2 1 2 0 2 1 0 1 1 2 2 1 0 0 2 2 2 1 0 0 0 1 1 1 1 1 0 1 1 0 1 0 0 0 0 0 0 1 0 1 0 0 2 0 0 1 1 1 1 1 0 0 1 1 0 1 2 0 1 0 0 0 0 0 1 1 1 0 1 0 0 0 0 0 0 1 1 0 1 2 1 0 1 2 1 0 2 1 0 0 1 1 0 1 0 2 2 1 0 1 0 0 2 0 2 1 1 1 1 2 1 2 1 0 1 0 0 1 0 1 2 0 0 1 0 1 2 0 0 1 0 2 2 2 0 2 2 1 2 0 0 2 1 1 1 2 0 0 2 2 0 0 1 1 1 1 0 0 0 0 0 0 0 0 0 0 0 2 0 0 2 0 0 0 0 0 0 0 1 0 0 0 1 2 0 2 1 1 0 1 0 0 0 0 0 1 2 2 2 0 0 0 1 0 2 0 2 2 2 0 0 2 1 1 0 0 0 1 2 1 1 2 2 0 0 1 2 2 0 1 0 1 1 2 1 2 1 0 1 2 0 1 0 0 2 1 1 1 0 0 1 0 0 1 0 1 1 0 0 2 1 1 1 0 0 0 0 1 0 0 2 1 0 1 1 0 1 1 1 1 1 1 0 0 1 0 0 1 0 1 0 0 0 0 0 2 0 0 0 0 0 0 0 0 0 0 1 0 0 1 0 1 0 0 0 1 1 1 0
198 0 0 0 1 0 0 1 1 2 0 0 1 2 1 1 0 2 2 1 1 2 0 2 2 0 2 0 2 2 2 0 1 1 0 1 1 1 0 0 0 1 0 0 0 0 1 0 0 0 0 0 1 1 1 0 0 1 2 1 1 2 0 1 1 0 2 1 0 0 0 0 1 1 1 1 1 1 1 0 1 0 0 1 0 0 0 1 2 2 0 1 0 2 0 0 0 2 2 2 2 0 0 1 1 1 2 1 1 1 1 2 0 0 0 0 0 1 1 1 2 0 2 0 2 0 2 1 2 2 0 0 0 0 0 0 0 0 0 1 0 2 0 0 1 2 0 0 0 0 0 0 0 0 1 0 0 1 0 0 0 2 2 2 1 2 1 2 0 0 2 0 1 0 1 1 1 0 0 0 0 0 0 1 0 1 1 2 0 0 1 2 1 1 2 0 1 0 0 0 0 1 0 1 1 1 1 0 1 0 1 0 1 1 0 2 0 1 2 1 1 1 0 1 0 1 1 0 0 0 0 0 0 0 0 0 0 2 2 0 0 1 2 0 2 0 0 0 0 0 0 0 1 1 1 2 1 1 0 0 0 0 0 0 0 0 0 0 2 0 1 1 0 0 0 0 1 1 0 0 0 1 1 2 0 0 0 2 1 2 0 2 0 2 1 1 0 0 0 1 0 0 1 1 1 0 0 2 1 1 0 1 0 0 1 0 2 0 1 0 0 1 0 1 2 0 1 2 1 1 0 0 0 0 0 0 0 1 1 0 1 1 2 0 0 0 1 0 1 1 2 0 1 0 1 0 0 0 0 2 0 2 0 0 0 1 0 2 2 1 1 1 1 1 0 0 2 0 0 1 0 2 0 0 0 0 0 0 0 1 0 1 2 1 2 0 2 0 1 1 1 1 0 1 0 0 0 1 0 1 0 0 0 0 0 2 1 0 0 0 1 1 0 0 2 2 1 0 0 0 0 1 0 2 0 0 0 0 0 0 1 0 1 1 0 2 1 0 1 0 0 0 0 2 2 1 2 2 1 1 1 0 1 1 0 2 2 1 2 0 1 0 1 1 1 0 2 0 2 1 1 0 1 1 2 0 0 0 1 0 1 0 1 1 2 0 0 1 1 0 1 1 1 1 0 0 1 1 0 0 1 0 0 1 0 0 0 1 0 1 1 1 2 1 1 2 0 0 0 2 1 1 0 0 1 0 0 2 2 0 1 1 1 0 2 0 0 2 0 0 0 1 0 0 1 1 0 2 1 0 0 1 2 0 1 1 0 1 1 0 1 2 1 0 0 1 1 2 2 2 0 0 0 0 0 0 1 1 1 1 0 0 1 0 1 0 1 0 0 0 0 2 0 0 2 0 1 1 0 2 0 0 0 1 0 0 0 0 0 0 0 0 0 1 1 0 1 0 0 0 1 1 0 0 0 1 2 1 2 0 1 0 0 2 2 1 1 2 0 0 2 2 0 2 1 1 2 1 1 0 0 0 0 0 0 1 1 0 1 1 0 0 0 0 1 0 0 0 0 0 1 0 0 2 2 2 1 1 1 1 0 0 0 2 0 0 0 2 2 2 0 2 0 1 0 2 1 1 0 0 0 0 0 1 1 1 0 1 0 0 0 0 0 0 0 2 0 0 0 0 1 1 0 0 0 0 1 0 1 1 0 1 0 0 0 0 0 1 0 0 0 0 0 0 0 0 1 0 0 0 0 1 2 2 0 1 2 2 0 2 1 0 1 1 1 0 1 0 1 1 1 1 1 1 1 1 0 1 1 1 1 1 2 1 2 1 1 0 0 0 0 0 1 2 1 0 1 0 0 0 0 0 1 0 2 1 1 0 1 0 0 0 0 1 2 1 1 1 1 0 0 1 2 0 0 1 1 0 0 0 0 1 1 0 1 0 1 0 0 0 2 0 0 2 0 0 1 0 1 1 0 2 0 1 0 1 0 0 1 0 1 0 0 0 2 0 1 0 2 1 0 0 0 0 0 1 0 0 0 2 2 2 0 0 1 0 2 0 1 0 0 2 2 2 1 1 1 1 0 1 0 0 0 0 0 2 2 1 1 0 0 1 2 0 0 2 2 1 0 0 2 0 0 2 0 0 0 0 0 0 0 0 2 1 1 0 1 0 0 0 1 0 1 1 1 0 1 2 1 0 0 0 1 0 1 0 0 0 0 0 1 0 0 1 0 0 0 2 1 0 0 1 1 1 0 1 1 0 0 1 0 0 0 0 1 0 0 0 0 1 0 0
199 0 0 1 0 0 0 1 0 1 1 0 0 0 0 0 0 1 1 0 0 1 0 2 2 0 1 0 1 2 1 1 0 0 2 0 2 0 0 0 1 0 0 1 2 1 1 0 0 0 0 0 0 0 1 1 1 0 1 0 2 2 0 0 0 0 1 1 0 0 0 1 2 2 1 2 2 2 2 0 2 0 0 0 1 0 0 0 2 2 0 1 0 1 0 0 1 2 0 2 0 0 0 1 1 1 2 0 0 2 2 2 0 0 1 1 1 0 0 2 2 0 2 2 0 0 0 0 2 1 0 0 0 1 0 1 1 0 1 2 2 0 0 0 1 1 1 0 0 0 0 0 0 0 0 0 0 0 0 1 0 2 2 1 0 1 1 0 1 1 1 1 0 2 0 0 0 0 0 2 0 2 0 0 0 0 0 2 1 1 0 2 1 0 1 0 1 0 0 1 0 0 1 0 0 2 1 0 1 0 1 0 0 0 0 2 1 0 1 1 0 0 1 0 0 1 1 2 1 1 1 1 0 0 1 1 0 2 2 0 0 0 1 0 2 0 0 0 0 0 0 0 1 1 1 1 0 2 0 0 0 0 0 0 1 0 1 0 1 1 0 2 0 1 0 0 0 1 2 0 1 0 2 2 0 0 1 1 0 2 1 0 0 1 0 0 0 1 1 2 1 0 2 0 1 0 0 2 2 2 0 1 0 1 1 1 1 0 1 0 0 1 1 1 1 0 0 1 0 0 0 1 0 0 0 0 0 1 1 0 0 0 2 0 0 0 1 0 1 1 1 0 0 0 0 2 0 0 0 2 0 2 0 0 0 1 0 1 1 0 0 0 0 0 0 0 1 2 2 2 2 2 0 0 0 1 2 0 0 0 0 0 0 0 2 0 0 0 1 1 1 1 0 0 0 1 0 0 0 1 0 1 0 1 1 2 1 0 0 0 1 1 0 1 0 1 0 0 0 0 1 0 0 1 0 1 0 1 0 0 2 0 0 0 0 0 0 2 0 0 0 0 0 2 1 1 1 2 1 1 2 0 0 0 0 1 1 0 2 0 1 1 1 1 0 0 0 0 2 0 0 0 0 0 2 1 0 0 2 1 1 2 0 1 1 0 0 0 1 0 1 1 1 1 0 0 1 0 0 2 0 0 0 0 0 0 0 2 0 2 1 0 2 1 1 1 1 0 1 2 1 1 1 1 0 0 1 1 1 1 0 1 0 2 2 0 0 0 2 0 0 0 0 0 2 0 0 1 0 0 1 0 0 0 0 0 0 0 0 2 0 0 1 0 0 1 2 2 2 2 0 0 1 0 0 1 0 0 2 1 0 0 1 1 0 1 1 0 0 0 0 2 0 0 2 0 2 0 0 1 1 0 0 0 0 0 0 0 1 0 0 0 0 0 1 0 1 2 0 0 0 1 1 0 1 0 1 1 2 0 0 0 0 0 1 1 1 2 0 0 1 1 1 1 1 0 1 2 2 1 1 1 1 2 2 2 2 0 1 1 1 0 1 0 0 0 0 1 1 1 2 0 0 2 2 1 2 1 2 0 1 1 0 2 0 0 0 2 1 1 0 0 0 1 2 1 1 1 0 0 0 0 0 0 0 2 1 2 0 0 0 0 0 1 0 2 0 1 0 0 1 1 0 0 0 0 1 0 0 1 0 1 0 0 0 1 2 0 0 0 0 0 0 1 0 0 0 0 1 0 0 0 1 1 0 1 2 1 1 1 0 0 0 0 0 0 1 0 2 2 0 0 1 0 0 2 0 1 1 2 0 1 2 1 1 1 0 1 0 0 1 0 0 0 2 1 0 0 0 1 0 1 0 1 0 2 1 1 2 0 1 2 0 1 1 1 0 1 1 1 1 0 2 0 0 1 0 2 2 0 0 2 0 0 0 0 0 1 0 0 1 0 0 2 0 0 0 0 0 0 1 2 1 0 1 1 2 0 2 0 1 0 0 0 1 1 1 0 1 2 1 1 1 0 1 1 0 1 0 2 2 1 0 0 2 2 2 0 0 0 0 2 2 2 2 1 0 0 0 1 0 0 0 0 0 2 2 1 1 0 0 1 1 1 0 2 1 0 0 0 2 1 0 1 0 0 0 1 0 0 0 0 2 1 1 0 0 0 0 1 0 0 1 1 0 0 1 1 1 0 0 1 0 0 1 1 0 0 0 1 0 0 0 0 0 1 0 1 1 0 0 1 1 1 0 0 0 1 1 1 0 1 0 0 1 0 0 0 0 0 0 1
[truncated: 1,606,808 more chars]
